# Supplementary material for: Competition between N and O: use of diazine N-oxides as a test case for the Marcus theory rationale for ambident reactivity
Source: Chem Sci. 2020 Jul 23;11(35):9630–47. doi: 10.1039/d0sc02834g (PMC8162281; doi:10.1039/d0sc02834g)
Supplement: SC-011-D0SC02834G-s002 [file SC-011-D0SC02834G-s002.jcamp]

##TITLE=	6A162737
##JCAMPDX=	6.0	$$ NMR Plug-in 1.3 of MestReNova 6.0.2-5475
##DATATYPE=	NMRSPECTRUM
##DATACLASS=	NTUPLES
##NUMDIM=	1
##ORIGIN=	Bruker BioSpin GmbH
##OWNER=	AVIII600NMR
##.OBSERVEFREQUENCY=	600.07000732421875
##.OBSERVENUCLEUS=	^1H
##.SOLVENTNAME=	9
##.PULSESEQUENCE=	zg30
##.ACQUISITIONMODE=	SIMULTANEOUS
##$ORIGINALFORMAT=	Bruker XWIN-NMR
##$PARAMETERFILE=	(acqus, ASCII, C:/Users/peter/Documents/FIDs%20(600%20MHz)/6A162737/10/acqus, 0)
$$ ##TITLE= Parameter file, TopSpin 3.5 pl 7
$$ ##JCAMPDX= 5.0
$$ ##DATATYPE= Parameter Values
$$ ##NPOINTS= 11	$$ modification sequence number
$$ ##ORIGIN= Bruker BioSpin GmbH
$$ ##OWNER= AVIII600NMR
$$ $$ 2018-12-06 15:56:26.525 +0000  AVIII600NMR@AVIII600NMR-PC
$$ $$ C:\Bruker\TopSpin3.5pl7\data\PB\nmr/6A162737/10/acqus
$$ $$ process C:\Bruker\TopSpin3.5pl7\prog\mod\vtucntl.exe
$$ ##$ACQT0= -2.37394961990228
$$ ##$AMP= (0..31)
$$ 100 100 100 100 100 100 100 100 100 100 100 100 100 100 100 100 100 100
$$ 100 100 100 100 100 100 100 100 100 100 100 100 100 100
$$ ##$AMPCOIL= (0..19)
$$ 0 0 0 0 0 0 0 0 0 0 0 0 0 0 0 0 0 0 0 0
$$ ##$ANAVPT= -1
$$ ##$AQSEQ= 0
$$ ##$AQ_mod= 3
$$ ##$AUNM= <au_zg>
$$ ##$AUTOPOS= <2 >
$$ ##$BF1= 600.07
$$ ##$BF2= 600.07
$$ ##$BF3= 600.07
$$ ##$BF4= 600.07
$$ ##$BF5= 600.07
$$ ##$BF6= 600.07
$$ ##$BF7= 600.07
$$ ##$BF8= 600.07
$$ ##$BWFAC= (0..63)
$$ 0 0 0 0 0 0 0 0 0 0 0 0 0 0 0 0 0 0 0 0 0 0 0 0 0 0 0 0 0 0 0 0 0 0 0 0
$$ 0 0 0 0 0 0 0 0 0 0 0 0 0 0 0 0 0 0 0 0 0 0 0 0 0 0 0 0
$$ ##$BYTORDA= 0
$$ ##$CAGPARS= (0..11)
$$ 0 0 0 0 0 0 0 0 0 0 0 0
$$ ##$CHEMSTR= <none>
$$ ##$CNST= (0..63)
$$ 1 1 145 1 1 1 1 1 1 1 1 1 1 1 1 1 1 1 1 1 1 1 1 1 1 1 1 1 1 1 1 1 1 1 1
$$ 1 1 1 1 1 1 1 1 1 1 1 1 1 1 1 1 1 1 1 1 1 1 1 1 1 1 1 1 1
$$ ##$CPDPRG= (0..8)
$$ <> <> <> <> <mlev> <mlev> <mlev> <mlev> <mlev>
$$ ##$D= (0..63)
$$ 0 0.1 0 0 0 0 0 0 0 0.06 0 0 0 0 0 0 0.0002 0 0 0 0 0 0 0 0 0 0 0 0 0 0
$$ 0 0 0 0 0 0 0 0 0 0 0 0 0 0 0 0 0 0 0 0 0 0 0 0 0 0 0 0 0 0 0 0 0
$$ ##$DATE= 1544111785
$$ ##$DE= 55.73436
$$ ##$DECBNUC= <off>
$$ ##$DECIM= 1109.33333333333
$$ ##$DECNUC= <off>
$$ ##$DECSTAT= 4
$$ ##$DIGMOD= 3
$$ ##$DIGTYP= 12
$$ ##$DQDMODE= 0
$$ ##$DR= 22
$$ ##$DS= 0
$$ ##$DSPFIRM= 4
$$ ##$DSPFVS= 21
$$ ##$DTYPA= 0
$$ ##$EXP= <Proton.icon>
$$ ##$FCUCHAN= (0..9)
$$ 0 2 0 0 0 0 0 0 0 0
$$ ##$FL1= 90
$$ ##$FL2= 90
$$ ##$FL3= 90
$$ ##$FL4= 90
$$ ##$FN_INDIRECT= (0..7)
$$ 0 0 0 0 0 0 0 0
$$ ##$FOV= 20
$$ ##$FQ1LIST= <freqlist>
$$ ##$FQ2LIST= <freqlist>
$$ ##$FQ3LIST= <freqlist>
$$ ##$FQ4LIST= <freqlist>
$$ ##$FQ5LIST= <freqlist>
$$ ##$FQ6LIST= <freqlist>
$$ ##$FQ7LIST= <freqlist>
$$ ##$FQ8LIST= <freqlist>
$$ ##$FRQLO3= 1176294.33099997
$$ ##$FRQLO3N= 0
$$ ##$FS= (0..7)
$$ 83 83 83 83 83 83 83 83
$$ ##$FTLPGN= 0
$$ ##$FW= 4032000
$$ ##$FnILOOP= 0
$$ ##$FnMODE= 0
$$ ##$FnTYPE= 0
$$ ##$GPNAM= (0..31)
$$ <sine.100> <sine.100> <sine.100> <sine.100> <sine.100> <sine.100> <sine.100>
$$ <sine.100> <sine.100> <sine.100> <sine.100> <sine.100> <sine.100> <sine.100>
$$ <sine.100> <sine.100> <sine.100> <sine.100> <sine.100> <sine.100> <sine.100>
$$ <sine.100> <sine.100> <sine.100> <sine.100> <sine.100> <sine.100> <sine.100>
$$ <sine.100> <sine.100> <sine.100> <sine.100>
$$ ##$GPX= (0..31)
$$ 0 0 0 0 0 0 0 0 0 0 0 0 0 0 0 0 0 0 0 0 0 0 0 0 0 0 0 0 0 0 0 0
$$ ##$GPY= (0..31)
$$ 0 0 0 0 0 0 0 0 0 0 0 0 0 0 0 0 0 0 0 0 0 0 0 0 0 0 0 0 0 0 0 0
$$ ##$GPZ= (0..31)
$$ 0 0 0 0 0 0 0 0 0 0 0 0 0 0 0 0 0 0 0 0 0 0 0 0 0 0 0 0 0 0 0 0
$$ ##$GRDPROG= <>
$$ ##$GRPDLY= 76
$$ ##$HDDUTY= 20
$$ ##$HDRATE= 20
$$ ##$HGAIN= (0..3)
$$ 0 0 0 0
$$ ##$HL1= 1
$$ ##$HL2= 35
$$ ##$HL3= 16
$$ ##$HL4= 17
$$ ##$HOLDER= 2
$$ ##$HPMOD= (0..7)
$$ 0 0 0 0 0 0 0 0
$$ ##$HPPRGN= 0
$$ ##$IN= (0..63)
$$ 0.001 0.001 0.001 0.001 0.001 0.001 0.001 0.001 0.001 0.001 0.001 0.001
$$ 0.001 0.001 0.001 0.001 0.001 0.001 0.001 0.001 0.001 0.001 0.001 0.001
$$ 0.001 0.001 0.001 0.001 0.001 0.001 0.001 0.001 0.001 0.001 0.001 0.001
$$ 0.001 0.001 0.001 0.001 0.001 0.001 0.001 0.001 0.001 0.001 0.001 0.001
$$ 0.001 0.001 0.001 0.001 0.001 0.001 0.001 0.001 0.001 0.001 0.001 0.001
$$ 0.001 0.001 0.001 0.001
$$ ##$INF= (0..7)
$$ 0 0 0 0 0 0 0 0
$$ ##$INP= (0..63)
$$ 0 0 0 0 0 0 0 0 0 0 0 0 0 0 0 0 0 0 0 0 0 0 0 0 0 0 0 0 0 0 0 0 0 0 0 0
$$ 0 0 0 0 0 0 0 0 0 0 0 0 0 0 0 0 0 0 0 0 0 0 0 0 0 0 0 0
$$ ##$INSTRUM= <aviii600>
$$ ##$INTEGFAC= (0..63)
$$ 0 0 0 0 0 0 0 0 0 0 0 0 0 0 0 0 0 0 0 0 0 0 0 0 0 0 0 0 0 0 0 0 0 0 0 0
$$ 0 0 0 0 0 0 0 0 0 0 0 0 0 0 0 0 0 0 0 0 0 0 0 0 0 0 0 0
$$ ##$L= (0..31)
$$ 1 1 1 1 1 1 1 1 1 1 1 1 1 1 1 1 1 1 1 1 1 1 1 1 1 1 1 1 1 1 1 1
$$ ##$LFILTER= 500
$$ ##$LGAIN= 5
$$ ##$LINPSTP= 0
$$ ##$LOCKED= yes
$$ ##$LOCKFLD= 1761
$$ ##$LOCKGN= 99.2481460571289
$$ ##$LOCKPOW= -20
$$ ##$LOCKPPM= 2.49000000953674
$$ ##$LOCNUC= <2H>
$$ ##$LOCPHAS= 100
$$ ##$LOCSHFT= yes
$$ ##$LOCSW= 0
$$ ##$LTIME= 0.25
$$ ##$MASR= 4200
$$ ##$MASRLST= <masrlst>
$$ ##$MULEXPNO= (0..15)
$$ 0 0 0 0 0 0 0 0 0 0 0 0 0 0 0 0
$$ ##$NBL= 1
$$ ##$NC= -6
$$ ##$NLOGCH= 3
$$ ##$NOVFLW= 0
$$ ##$NS= 16
$$ ##$NUC1= <1H>
$$ ##$NUC2= <off>
$$ ##$NUC3= <off>
$$ ##$NUC4= <off>
$$ ##$NUC5= <off>
$$ ##$NUC6= <off>
$$ ##$NUC7= <off>
$$ ##$NUC8= <off>
$$ ##$NUCLEUS= <off>
$$ ##$NUSLIST= <automatic>
$$ ##$NusAMOUNT= 25
$$ ##$NusFPNZ= no
$$ ##$NusJSP= 0
$$ ##$NusSEED= 54321
$$ ##$NusSPTYPE= 0
$$ ##$NusT2= 1
$$ ##$NusTD= 0
$$ ##$O1= 3705.669
$$ ##$O2= 3705.669
$$ ##$O3= 3705.669
$$ ##$O4= 3705.669
$$ ##$O5= 3705.669
$$ ##$O6= 3705.669
$$ ##$O7= 3705.669
$$ ##$O8= 3705.669
$$ ##$OVERFLW= 0
$$ ##$P= (0..63)
$$ 11.3 11.3 22.6 0 0 16.5 25 50 10000 0 0 80000 80000 1000 0 100000 1000
$$ 2500 100000 600 2500 0 0 0 0 180 100000 11.3 0 1000 0 0 20000 0 0 0 0 0
$$ 0 0 2000 0 0 0 200 0 80000 46600 10000 0 80000 0 0 0 0 0 0 0 0 0 0 0 0
$$ 0
$$ ##$PACOIL= (0..15)
$$ 2 1 3 0 0 0 0 0 0 0 0 0 0 0 0 0
$$ ##$PAPS= 2
$$ ##$PARMODE= 0
$$ ##$PCPD= (0..9)
$$ 100 80 100 100 100 100 100 100 100 100
$$ ##$PEXSEL= (0..9)
$$ 1 1 1 1 1 1 1 1 1 1
$$ ##$PHCOR= (0..31)
$$ 0 0 0 0 0 0 0 0 0 0 0 0 0 0 0 0 0 0 0 0 0 0 0 0 0 0 0 0 0 0 0 0
$$ ##$PHLIST= <>
$$ ##$PHP= 1
$$ ##$PH_ref= 0
$$ ##$PL= (0..63)
$$ 120 120 120 120 120 120 120 120 120 62.87 13.74 26.13 120 120 120 120 120
$$ 120 1.81 19.76 120 120 120 120 120 120 120 26.13 120 120 120 120 120 120
$$ 120 120 120 120 120 120 120 120 120 120 120 120 120 120 120 120 120 120
$$ 120 120 120 120 120 120 120 120 120 120 120 120
$$ ##$PLSTEP= 0.1
$$ ##$PLSTRT= -6
$$ ##$PLW= (0..63)
$$ 0 14.6 0 0 0 0 0 0 0 7.4571e-005 2.9828 0.23016 0 0 0 0 0 0 14.6 0.29129
$$ 0 0 0 0 0 0 0 0.23016 0 2.9828 0 0 2.9828e-006 0 0 0 0 0 0 0 0 0 0 0 0
$$ 0 0 0 0 0 0 0 0 0 0 0 0 0 0 0 0 0 0 0
$$ ##$PLWMAX= (0..7)
$$ 54 0 0 0 0 0 0 0
$$ ##$PQPHASE= 0
$$ ##$PQSCALE= 0
$$ ##$PR= 1
$$ ##$PRECHAN= (0..15)
$$ -1 1 0 2 4 -1 -1 -1 -1 -1 -1 -1 -1 -1 -1 -1
$$ ##$PRGAIN= 0
$$ ##$PROBHD= <Z150357_0005 (CP BBO 600S3 BB-H&F-05 Z)>
$$ ##$PULPROG= <zg30>
$$ ##$PW= 0
$$ ##$PYNM= <acqu.py>
$$ ##$ProjAngle= 0
$$ ##$QNP= 1
$$ ##$RD= 0
$$ ##$RECCHAN= (0..15)
$$ 0 2 0 0 0 0 0 0 0 0 0 0 0 0 0 0
$$ ##$RECPH= 0
$$ ##$RECPRE= (0..15)
$$ -1 0 -1 -1 -1 -1 -1 -1 -1 -1 -1 -1 -1 -1 -1 -1
$$ ##$RECPRFX= (0..15)
$$ 1 0 0 0 0 0 0 0 0 0 0 0 0 0 0 0
$$ ##$RECSEL= (0..15)
$$ 0 0 1 0 0 0 0 0 0 0 0 0 0 0 0 0
$$ ##$RG= 80.6
$$ ##$RO= 20
$$ ##$RSEL= (0..15)
$$ 0 0 2 0 0 0 0 0 0 0 0 0 0 0 0 0
$$ ##$S= (0..7)
$$ 83 4 83 83 83 83 83 83
$$ ##$SELREC= (0..9)
$$ 0 0 0 0 0 0 0 0 0 0
$$ ##$SFO1= 600.073705669
$$ ##$SFO2= 600.073705669
$$ ##$SFO3= 600.073705669
$$ ##$SFO4= 600.073705669
$$ ##$SFO5= 600.073705669
$$ ##$SFO6= 600.073705669
$$ ##$SFO7= 600.073705669
$$ ##$SFO8= 600.073705669
$$ ##$SOLVENT= <DMSO>
$$ ##$SOLVOLD= <off>
$$ ##$SP= (0..63)
$$ 1 74.54 68.52 120 120 41.18 64.19 120 120 0 41.18 41.18 0 0 120 0 150 150
$$ 120 60.46 58.55 61.86 54.54 150 150 150 150 150 150 28.37 150 120 120 120
$$ 120 120 120 120 120 120 120 120 120 120 120 120 120 120 120 120 120 120
$$ 120 120 120 120 120 120 120 120 120 120 120 120
$$ ##$SPECTR= 0
$$ ##$SPINCNT= 0
$$ ##$SPNAM= (0..63)
$$ <gauss> <Gaus1_270.1000> <Gaus1_180r.1000> <> <> <Sinc1.1000> <Squa100.1000>
$$ <> <Squa100.1000> <gauss> <Sinc1.1000> <Sinc1.1000> <gauss> <gauss> <>
$$ <> <gauss> <gauss> <> <Sinc1.1000> <Sinc1.1000> <Sinc1.1000> <Sinc1.1000>
$$ <gauss> <gauss> <gauss> <gauss> <gauss> <gauss> <Crp60,20,20.10> <Bip720,50,20.1>
$$ <> <> <> <Rsnob.1000> <Gaus1_180r.1000> <Gaus1_180r.1000> <> <> <> <Gaus1_180r.1000>
$$ <Squa100.1000> <> <> <> <> <> <> <> <> <> <> <> <> <> <> <> <> <> <> <>
$$ <> <> <>
$$ ##$SPOAL= (0..63)
$$ 0.5 1 0.5 0.5 0.5 0.5 0.5 0.5 0.5 0.5 0.5 0.5 0.5 0.5 0.5 0.5 0.5 0.5 0.5
$$ 1 1 1 1 0.5 0.5 0.5 0.5 0.5 0.5 0.5 0.5 0.5 0.5 0.5 0.5 0.5 0.5 0.5 0.5
$$ 0.5 0.5 0.5 0.5 0.5 0.5 0.5 0.5 0.5 0.5 0.5 0.5 0.5 0.5 0.5 0.5 0.5 0.5
$$ 0.5 0.5 0.5 0.5 0.5 0.5 0.5
$$ ##$SPOFFS= (0..63)
$$ 0 0 0 0 0 0 0 0 0 0 0 0 0 0 0 0 0 0 0 0 0 0 0 0 0 0 0 0 0 0 0 0 0 0 0 0
$$ 0 0 0 0 0 0 0 0 0 0 0 0 0 0 0 0 0 0 0 0 0 0 0 0 0 0 0 0
$$ ##$SPPEX= (0..63)
$$ 0 0 0 0 0 0 0 0 0 0 0 0 0 0 0 0 0 0 0 0 0 0 0 0 0 0 0 0 0 0 0 0 0 0 0 0
$$ 0 0 0 0 0 0 0 0 0 0 0 0 0 0 0 0 0 0 0 0 0 0 0 0 0 0 0 0
$$ ##$SPW= (0..63)
$$ 0 1.5476e-005 6.8784e-006 0 0 0.0053756 7.4571e-005 0 1.8643e-007 0 0.0053756
$$ 0.0053756 0 0 0 0 0 0 0 4.391865e-005 6.827012e-005 3.187731e-005 0.0001719117
$$ 0 0 0 0 0 0 0.07121 2.9828 0 0 0 7.5198e-005 6.8784e-006 0.00044022 0 0
$$ 0 6.8784e-006 1.8643e-007 0 0 0 0 0 0 0 0 0 0 0 0 0 0 0 0 0 0 0 0 0 0
$$ ##$SUBNAM= (0..9)
$$ <""> <""> <""> <""> <""> <""> <""> <""> <""> <"">
$$ ##$SW= 30.0443861871085
$$ ##$SWIBOX= (0..19)
$$ 0 0 2 0 0 0 0 0 0 0 0 0 0 0 0 0 0 0 0 0
$$ ##$SW_h= 18028.8461538462
$$ ##$SWfinal= 0
$$ ##$SigLockShift= 0
$$ ##$TD= 131072
$$ ##$TD0= 1
$$ ##$TD_INDIRECT= (0..7)
$$ 0 0 0 0 0 0 0 0
$$ ##$TDav= 1
$$ ##$TE= 300
$$ ##$TE1= 300
$$ ##$TE2= 300
$$ ##$TE3= 300
$$ ##$TE4= 300
$$ ##$TEG= 300
$$ ##$TE_MAGNET= 0
$$ ##$TE_PIDX= 0
$$ ##$TE_STAB= (0..9)
$$ 0 0 0 0 0 0 0 0 0 0
$$ ##$TL= (0..7)
$$ 0 120 120 120 120 120 120 120
$$ ##$TOTROT= (0..63)
$$ 0 0 0 0 0 0 0 0 0 0 0 0 0 0 0 0 0 0 0 0 0 0 0 0 0 0 0 0 0 0 0 0 0 0 0 0
$$ 0 0 0 0 0 0 0 0 0 0 0 0 0 0 0 0 0 0 0 0 0 0 0 0 0 0 0 0
$$ ##$TUBE_TYPE= <>
$$ ##$USERA1= <user>
$$ ##$USERA2= <user>
$$ ##$USERA3= <user>
$$ ##$USERA4= <user>
$$ ##$USERA5= <user>
$$ ##$V9= 5
$$ ##$VALIDCODE= -1
$$ ##$VALIST= <valist>
$$ ##$VCLIST= <CCCCCCCCCCCCCCC>
$$ ##$VDLIST= <DDDDDDDDDDDDDDD>
$$ ##$VPLIST= <PPPPPPPPPPPPPPP>
$$ ##$VTLIST= <TTTTTTTTTTTTTTT>
$$ ##$WBST= 1024
$$ ##$WBSW= 50
$$ ##$XGAIN= (0..3)
$$ 0 0 0 0
$$ ##$XL= 0
$$ ##$YL= 0
$$ ##$YMAX_a= 7091801
$$ ##$YMIN_a= -6888242
$$ ##$ZGOPTNS= <>
$$ ##$ZL1= 120
$$ ##$ZL2= 120
$$ ##$ZL3= 120
$$ ##$ZL4= 120
$$ ##END=
$$ 
##$PARAMETERFILE=	(audita.txt, ASCII, C:/Users/peter/Documents/FIDs%20(600%20MHz)/6A162737/10/audita.txt, 0)
$$ ##TITLE= Audit trail, TopSpin 3.5 pl 7
$$ ##JCAMPDX= 5.01
$$ ##ORIGIN= Bruker BioSpin GmbH
$$ ##OWNER= AVIII600NMR
$$ $$ C:/Bruker/TopSpin3.5pl7/data/PB/nmr/6A162737/10/audita.txt
$$ ##AUDIT TRAIL=  $$ (NUMBER, WHEN, WHO, WHERE, PROCESS, VERSION, WHAT)
$$ (   1,<2018-12-06 15:56:26.322 +0000>,<AVIII600NMR>,<AVIII600NMR-PC>,<go4>,<TopSpin 3.5.7>,
$$       <created by zg
$$ 	started at 2018-12-06 15:55:22.534 +0000,
$$ 	POWCHK enabled, PULCHK disabled,
$$        configuration hash MD5:
$$        4F BE B4 D3 A1 80 6E 95 0A 07 3F 27 4A 52 36 44
$$        data hash MD5: 128K
$$        D1 7A 77 B0 B9 91 26 91 A3 D8 23 C4 55 02 2F 52>)
$$ ##END=
$$ 
$$ $$ hash MD5
$$ $$ 82 5F 5B DC 36 D8 0D 78 69 F4 A8 63 26 C1 C6 08
$$ 
##$PARAMETERFILE=	(auditp.txt, ASCII, C:/Users/peter/Documents/FIDs%20(600%20MHz)/6A162737/10/pdata/1/auditp.txt, 0)
$$ ##TITLE= Audit trail, TopSpin 3.5 pl 7
$$ ##JCAMPDX= 5.01
$$ ##ORIGIN= Bruker BioSpin GmbH
$$ ##OWNER= AVIII600NMR
$$ $$ C:\Bruker\TopSpin3.5pl7\data\PB\nmr/6A162737/10/pdata/1/auditp.txt
$$ ##AUDIT TRAIL=  $$ (NUMBER, WHEN, WHO, WHERE, PROCESS, VERSION, WHAT)
$$ (   1,<2018-12-06 15:56:26.322 +0000>,<AVIII600NMR>,<AVIII600NMR-PC>,<go4>,<TopSpin 3.5.7>,
$$       <created by zg
$$ 	started at 2018-12-06 15:55:22.534 +0000,
$$ 	POWCHK enabled, PULCHK disabled,
$$        configuration hash MD5:
$$        4F BE B4 D3 A1 80 6E 95 0A 07 3F 27 4A 52 36 44
$$        data hash MD5: 128K
$$        D1 7A 77 B0 B9 91 26 91 A3 D8 23 C4 55 02 2F 52>)
$$ (   2,<2018-12-06 15:56:34.372 +0000>,<AVIII600NMR>,<AVIII600NMR-PC>,<proc1d>,<TopSpin 3.5.7>,
$$       <Start of raw data processing
$$        efp LB = 0.1 FT_mod = 6 PKNL = 1 PHC0 = 66.02885 PHC1 = 0 SI = 128K 
$$        data hash MD5: 128K
$$        80 29 15 F1 84 F2 E2 D0 4D FE 04 A0 61 B2 63 97>)
$$ (   3,<2018-12-06 15:56:38.958 +0000>,<AVIII600NMR>,<AVIII600NMR-PC>,<proc1d>,<TopSpin 3.5.7>,
$$       <apk 
$$        data hash MD5: 128K
$$        21 88 F6 41 2E 56 F0 B8 8E B4 AD AE 29 96 B9 94>)
$$ (   4,<2018-12-06 15:56:42.312 +0000>,<AVIII600NMR>,<AVIII600NMR-PC>,<proc1d>,<TopSpin 3.5.7>,
$$       <abs ABSG = 2 
$$        data hash MD5: 128K
$$        2E 09 FB 1F DC 7A 35 A8 A3 4A 5E DD C1 E1 1C 3B>)
$$ ##END=
$$ 
$$ $$ hash MD5
$$ $$ 94 D8 82 F4 02 E4 CE C0 A9 28 A3 35 C3 00 7F 1D
$$ 
##$PARAMETERFILE=	(format.temp, ASCII, C:/Users/peter/Documents/FIDs%20(600%20MHz)/6A162737/10/format.temp, 0)
$$ EDIT_PAR COMMAND FILE
$$ 
$$ DI_MODE         LONG
$$ ED_ENTRY        ACQU
$$ ORDER           FILE
$$ 
$$ 
$$ HEADER		"F2 - Acquisition Parameters"
$$ T_NAME		Date_
$$ 		TYPE	R64
$$ 		CLASS	ACQU
$$ 		SUBRANGE 0.0 50000000
$$ 		REL	"Date_=itodate(DATE)"
$$ 		INV_REL	"DATE=datetoi(Date_,DATE)"
$$ 		FORMAT	"%14.0f"
$$ 		TEXT	" "
$$ END
$$ T_NAME		Time
$$ 		TYPE	R32
$$ 		CLASS	ACQU
$$ 		SUBRANGE 0.0 1000000
$$ 		REL	"Time=itotime(DATE)"
$$ 		INV_REL	"DATE=timetoi(Time,DATE)"
$$ 		FORMAT	"%14.2f h"
$$ 		TEXT	" "
$$ END
$$ NAME		INSTRUM
$$ 		TEXT	" "
$$ END
$$ NAME		PROBHD
$$ 		FORMAT	"%14.14s"
$$ 		TEXT	" "
$$ END
$$ NAME		PULPROG
$$ 		TEXT	" "
$$ END
$$ NAME		TD
$$ 		TEXT	" "
$$ END
$$ NAME		SOLVENT
$$ 		TEXT	" "
$$ END
$$ NAME		NS
$$ 		TEXT	" "
$$ END
$$ NAME		DS
$$ 		TEXT	" "
$$ END
$$ T_NAME		SWH
$$ 		TYPE	R32
$$ 		CLASS	ACQU
$$ 		SUBRANGE 0.0 1e8
$$ 		REL	"SWH=SW*SFO1"
$$ 		INV_REL "SW=SWH/SFO1"
$$ 		UNIT	"Hz"
$$ 		FORMAT	"%14.3f Hz"
$$ 		TEXT	" "
$$ END
$$ T_NAME          FIDRES
$$                 TYPE    R32
$$                 CLASS   ACQU
$$                 SUBRANGE 0.0 100000
$$                 REL     "FIDRES=2*SW*SFO1/TD"
$$                 INV_REL "TD = nextpow(2*SW*SFO1/FIDRES)"
$$ 		UNIT	"Hz"
$$ 		FORMAT	"%14.6f Hz"
$$ 		TEXT	" "
$$ END
$$ T_NAME          AQ
$$ 		TYPE	R32
$$ 		CLASS	ACQU
$$ 		SUBRANGE 0.0 1000
$$ 		REL	"AQ=aqcalc(SW,SFO1,TD,DIGTYP)"
$$ 		INV_REL	"TD=tdcalc(SW,SFO1,1.0e6*AQ,DIGTYP)"
$$ 		UNIT	"sec"
$$ 		FORMAT	"%14.7f sec"
$$ 		TEXT	" "
$$ END
$$ NAME		RG
$$ 		TEXT	" "
$$ END
$$ T_NAME          DW
$$ 		TYPE	R32
$$ 		CLASS	ACQU
$$ 		SUBRANGE 0.0 1000000
$$ 		REL	"DW=1/(2*SW*SFO1)"
$$ 		INV_REL	"SW=1000000/(2*(0.005+DW)*SFO1)"
$$ 		UNIT	"usec"
$$ 		FORMAT	"%14.3lf usec"
$$ 		TEXT	" "
$$ END
$$ NAME		DE
$$ 		FORMAT	"%14.2f usec"
$$ 		TEXT	" "
$$ END
$$ NAME		TE
$$ 		FORMAT	"%14.1f K"
$$ 		TEXT	" "
$$ END
$$ T_NAME		D1
$$ 		TYPE	R32
$$ 		CLASS	ACQU
$$ 		SUBRANGE 0.0 1e38
$$ 		REL	"D1=D[1]"
$$ 		INV_REL	"D[1]=D1"
$$ 		UNIT	"sec"
$$ 		FORMAT	"%14.8f sec"
$$ 		TEXT	" "
$$ END
$$ NAME		TD0
$$ 		TEXT	" "
$$ END
$$ NAME		SFO1
$$ 		FORMAT	"%14.7f MHz"
$$ 		TEXT	" "
$$ END
$$ NAME		NUC1
$$ 		NONEDIT
$$ 		TEXT	" "
$$ END
$$ T_NAME		P1
$$ 		TYPE	R32
$$ 		CLASS	ACQU
$$ 		SUBRANGE 0.0 1.0e10
$$ 		REL	"P1=P[1]"
$$ 		INV_REL	"P[1]=P1"
$$ 		UNIT	"usec"
$$ 		FORMAT	"%14.2f usec"
$$ 		TEXT	" "
$$ END
$$ T_NAME		PLW1
$$ 		TYPE	R32
$$ 		CLASS	ACQU
$$ 		REL	"PLW1=PLW[1]"
$$ 		INV_REL	"PLW[1]=PLW1"
$$ 		UNIT	"W"
$$ 		FORMAT	"%14.8f W"
$$ 		TEXT	"power PLW1 "
$$ END
$$ 
##$PARAMETERFILE=	(intrng, ASCII, C:/Users/peter/Documents/FIDs%20(600%20MHz)/6A162737/10/pdata/1/intrng, 0)
$$ P 0
$$ 9.306574   8.899705
$$ 4.417042   4.266901
$$ 4.266672   4.084441
$$ 3.465083   3.233798
$$ 2.692147   2.406766
$$ 2.178002   1.994166
$$ 
##$PARAMETERFILE=	(procs, ASCII, C:/Users/peter/Documents/FIDs%20(600%20MHz)/6A162737/10/pdata/1/procs, 0)
$$ ##TITLE= Parameter file, TopSpin 3.5 pl 7
$$ ##JCAMPDX= 5.0
$$ ##DATATYPE= Parameter Values
$$ ##NPOINTS= 5	$$ modification sequence number
$$ ##ORIGIN= Bruker BioSpin GmbH
$$ ##OWNER= AVIII600NMR
$$ $$ 2018-12-06 15:56:42.312 +0000  AVIII600NMR@AVIII600NMR-PC
$$ $$ C:\Bruker\TopSpin3.5pl7\data\PB\nmr/6A162737/10/pdata/1/procs
$$ $$ process C:\Bruker\TopSpin3.5pl7\prog\mod\proc1d.exe
$$ ##$ABSF1= 21.20938
$$ ##$ABSF2= -8.835194
$$ ##$ABSG= 2
$$ ##$ABSL= 50
$$ ##$ALPHA= 0
$$ ##$AQORDER= 0
$$ ##$ASSFAC= 0
$$ ##$ASSFACI= 0
$$ ##$ASSFACX= 0
$$ ##$ASSWID= 0
$$ ##$AUNMP= <proc_1dconlf>
$$ ##$AXLEFT= 0
$$ ##$AXNAME= <>
$$ ##$AXNUC= <1H>
$$ ##$AXRIGHT= 0
$$ ##$AXTYPE= 0
$$ ##$AXUNIT= <>
$$ ##$AZFE= 0.05
$$ ##$AZFW= 0.05
$$ ##$BCFW= 0
$$ ##$BC_mod= 0
$$ ##$BYTORDP= 0
$$ ##$COROFFS= 0
$$ ##$CY= 15
$$ ##$DATMOD= 1
$$ ##$DC= 0
$$ ##$DFILT= <>
$$ ##$DTYPP= 0
$$ ##$ERETIC= no
$$ ##$F1P= 8.08909361356612
$$ ##$F2P= -0.441223288012697
$$ ##$FCOR= 0.5
$$ ##$FTSIZE= 131072
$$ ##$FT_mod= 6
$$ ##$GAMMA= 0
$$ ##$GB= 0
$$ ##$INTBC= 1
$$ ##$INTSCL= 1
$$ ##$ISEN= 256
$$ ##$LB= 0.1
$$ ##$LEV0= 0
$$ ##$LPBIN= 0
$$ ##$MAXI= 10000
$$ ##$MC2= 0
$$ ##$MEAN= 0
$$ ##$ME_mod= 0
$$ ##$MI= 0.5
$$ ##$MddCEXP= no
$$ ##$MddCT_SP= no
$$ ##$MddF180= no
$$ ##$MddLAMBDA= 0
$$ ##$MddMEMORY= 0
$$ ##$MddMERGE= 0
$$ ##$MddNCOMP= 0
$$ ##$MddNITER= 0
$$ ##$MddNOISE= 0
$$ ##$MddPHASE= 0
$$ ##$MddSEED= 0
$$ ##$MddSRSIZE= 0
$$ ##$Mdd_CsALG= 0
$$ ##$Mdd_CsLAMBDA= 0
$$ ##$Mdd_CsNITER= 0
$$ ##$Mdd_CsNORM= 0
$$ ##$Mdd_CsVE= no
$$ ##$Mdd_CsZF= 0
$$ ##$Mdd_LrLAMBDA= 0
$$ ##$Mdd_LrNITER= 0
$$ ##$Mdd_LrRANK= 0
$$ ##$Mdd_LrZF= 0
$$ ##$Mdd_mod= 0
$$ ##$NCOEF= 0
$$ ##$NC_proc= -1
$$ ##$NLEV= 6
$$ ##$NOISF1= 14.58333
$$ ##$NOISF2= 12.58333
$$ ##$NSP= 0
$$ ##$NTH_PI= 0
$$ ##$NZP= 0
$$ ##$OFFSET= 21.20938
$$ ##$PC= 1
$$ ##$PHC0= -28.2696
$$ ##$PHC1= 1.895303
$$ ##$PH_mod= 1
$$ ##$PKNL= yes
$$ ##$PPARMOD= 0
$$ ##$PPDIAG= 0
$$ ##$PPIPTYP= 0
$$ ##$PPMPNUM= 2147483647
$$ ##$PPRESOL= 1
$$ ##$PSCAL= 0
$$ ##$PSIGN= 0
$$ ##$PYNMP= <proc.py>
$$ ##$RDF1= 0
$$ ##$RDF2= 0
$$ ##$RDFWHM= 0
$$ ##$RDINT= 0
$$ ##$RDPOS= 0
$$ ##$REVERSE= no
$$ ##$SF= 600.069992979685
$$ ##$SI= 131072
$$ ##$SIGF1= 0.7
$$ ##$SIGF2= 0.6
$$ ##$SINO= 400
$$ ##$SIOLD= 131072
$$ ##$SPECTYP= <>
$$ ##$SREF_mod= 1
$$ ##$SREGLST= <1H.C6D6>
$$ ##$SSB= 0
$$ ##$STSI= 131072
$$ ##$STSR= 0
$$ ##$SW_p= 18028.8461538487
$$ ##$SYMM= 0
$$ ##$S_DEV= 0
$$ ##$TDeff= 131072
$$ ##$TDoff= 0
$$ ##$TI= <>
$$ ##$TILT= no
$$ ##$TM1= 0
$$ ##$TM2= 0
$$ ##$TOPLEV= 0
$$ ##$USERP1= <user>
$$ ##$USERP2= <user>
$$ ##$USERP3= <user>
$$ ##$USERP4= <user>
$$ ##$USERP5= <user>
$$ ##$WDW= 1
$$ ##$XDIM= 8192
$$ ##$YMAX_p= 290233289
$$ ##$YMIN_p= -98811
$$ ##END=
$$ 
##$PARAMETERFILE=	(pulseprogram, ASCII, C:/Users/peter/Documents/FIDs%20(600%20MHz)/6A162737/10/pulseprogram, 0)
$$ # 1 "C:/Bruker/TopSpin3.5pl7/exp/stan/nmr/lists/pp/zg30"
$$ ;zg30
$$ ;avance-version (12/01/11)
$$ ;1D sequence
$$ ;using 30 degree flip angle
$$ ;
$$ ;$CLASS=HighRes
$$ ;$DIM=1D
$$ ;$TYPE=
$$ ;$SUBTYPE=
$$ ;$COMMENT=
$$ ;$RECOMMEND=y
$$ 
$$ 
$$ # 1 "C:/Bruker/TopSpin3.5pl7/exp/stan/nmr/lists/pp/Avance.incl" 1
$$ ;Avance3.incl
$$ ;   for AV III
$$ ;
$$ ;avance-version (13/06/17)
$$ ;
$$ ;$CLASS=HighRes Incl
$$ ;$COMMENT=
$$ # 169 "C:/Bruker/TopSpin3.5pl7/exp/stan/nmr/lists/pp/Avance.incl"
$$ ;$Id: Avance3.incl,v 1.10.2.2 2013/08/30 09:43:33 ber Exp $
$$ # 14 "C:/Bruker/TopSpin3.5pl7/exp/stan/nmr/lists/pp/zg30" 2
$$ 
$$ 
$$ # 17 "C:/Bruker/TopSpin3.5pl7/exp/stan/nmr/lists/pp/zg30"
$$ "acqt0=-p1*0.66/3.1416"
$$ 
$$ 
$$ # 1 "mc_line 20 file C:/Bruker/TopSpin3.5pl7/exp/stan/nmr/lists/pp/zg30 exp. def. part of mc cmd. before ze"
$$ ; dimension 1D; AQ_mode 
$$ define delay MCWRK
$$ define delay MCREST
$$ "MCREST = 30m - 30m"
$$ "MCWRK = 0.333333*30m"
$$ 
$$     dccorr
$$ # 20 "C:/Bruker/TopSpin3.5pl7/exp/stan/nmr/lists/pp/zg30"
$$ 1 ze
$$ # 1 "mc_line 20 file C:/Bruker/TopSpin3.5pl7/exp/stan/nmr/lists/pp/zg30 exp. def. of mc cmd. after ze"
$$ # 21 "C:/Bruker/TopSpin3.5pl7/exp/stan/nmr/lists/pp/zg30"
$$ # 1 "mc_line 21 file C:/Bruker/TopSpin3.5pl7/exp/stan/nmr/lists/pp/zg30 exp. start label for mc cmd."
$$ 2 MCWRK  * 2
$$ LBLF0, MCWRK
$$   MCREST
$$ # 22 "C:/Bruker/TopSpin3.5pl7/exp/stan/nmr/lists/pp/zg30"
$$   d1
$$   p1*0.33 ph1
$$   go=2 ph31
$$ # 1 "mc_line 25 file C:/Bruker/TopSpin3.5pl7/exp/stan/nmr/lists/pp/zg30 exp. mc cmd. in line"
$$   MCWRK wr #0
$$   MCWRK zd
$$   lo to LBLF0 times td0
$$ 
$$ # 26 "C:/Bruker/TopSpin3.5pl7/exp/stan/nmr/lists/pp/zg30"
$$ exit
$$ # 29 "C:/Bruker/TopSpin3.5pl7/exp/stan/nmr/lists/pp/zg30"
$$ ph1=0 2 2 0 1 3 3 1
$$ ph31=0 2 2 0 1 3 3 1
$$ 
$$ 
$$ ;pl1 : f1 channel - power level for pulse (default)
$$ ;p1 : f1 channel -  90 degree high power pulse
$$ ;d1 : relaxation delay; 1-5 * T1
$$ ;ns: 1 * n, total number of scans: NS * TD0
$$ # 40 "C:/Bruker/TopSpin3.5pl7/exp/stan/nmr/lists/pp/zg30"
$$ ;$Id: zg30,v 1.12 2012/01/31 17:49:31 ber Exp $
$$ 
##$PARAMETERFILE=	(title, ASCII, C:/Users/peter/Documents/FIDs%20(600%20MHz)/6A162737/10/pdata/1/title, 0)
$$ Analyst LB
$$ Instrument Name GH003107
$$ Kevin Sheehy
$$ KS-2.1.18
$$ Cryoprobe BB-H&F; 300K
##$PARAMETERFILE=	(uxnmr.par, ASCII, C:/Users/peter/Documents/FIDs%20(600%20MHz)/6A162737/10/uxnmr.par, 0)
$$ ##TITLE= Parameter file, TopSpin 3.5 pl 7
$$ ##JCAMPDX= 5.0
$$ ##DATATYPE= Parameter Values
$$ ##NPOINTS= 147	$$ modification sequence number
$$ ##ORIGIN= Bruker BioSpin GmbH
$$ ##OWNER= nmrsu
$$ $$ 2017-10-03 16:37:12.575 +0100  NMRSU@AVIII600NMR-PC
$$ $$ C:/Bruker/TopSpin3.5pl7/conf/instr/aviii600/uxnmr.par
$$ $$ process C:\Bruker\TopSpin3.5pl7\prog\mod\cfserverav3.exe
$$ ##$ACB= 0
$$ ##$ACBTAT= (0..23)
$$ 0 72 88 50 88 0 0 0 0 0 0 0 0 0 0 0 0 0 0 0 0 0 0 0
$$ ##$ACBTBA= (0..23)
$$ 0 0 0 0 0 0 0 0 0 0 0 0 0 0 0 0 0 0 0 0 0 0 0 0
$$ ##$ACBTBLK= (0..23)
$$ 0 34 33 0 35 0 0 0 0 0 0 0 0 0 0 0 0 0 0 0 0 0 0 0
$$ ##$ACBTCTL= (0..23)
$$ 0 6 6 6 6 0 0 0 0 0 0 0 0 0 0 0 0 0 0 0 0 0 0 0
$$ ##$ACBTDI= (0..23)
$$ 0 -1779670019 -1779670019 -1779670019 -1779670020 0 0 0 0 0 0 0 0 0 0 0
$$ 0 0 0 0 0 0 0 0
$$ ##$ACBTDM= (0..23)
$$ 0 25 10 10 10 0 0 0 0 0 0 0 0 0 0 0 0 0 0 0 0 0 0 0
$$ ##$ACBTFHI= (0..23)
$$ 0 600 365 92 365 0 0 0 0 0 0 0 0 0 0 0 0 0 0 0 0 0 0 0
$$ ##$ACBTFL= (0..23)
$$ 0 248 248 88 248 0 0 0 0 0 0 0 0 0 0 0 0 0 0 0 0 0 0 0
$$ ##$ACBTFLO= (0..23)
$$ 0 180 6 30 6 0 0 0 0 0 0 0 0 0 0 0 0 0 0 0 0 0 0 0
$$ ##$ACBTINP= (0..23)
$$ 0 2 1 16 3 0 0 0 0 0 0 0 0 0 0 0 0 0 0 0 0 0 0 0
$$ ##$ACBTOUT= (0..23)
$$ 0 1 2 3 1 0 0 0 0 0 0 0 0 0 0 0 0 0 0 0 0 0 0 0
$$ ##$ACBTPO= (0..23)
$$ 0 100000 300000 150000 300000 0 0 0 0 0 0 0 0 0 0 0 0 0 0 0 0 0 0 0
$$ ##$ACBTPW= (0..23)
$$ 0 100 100 5 100 0 0 0 0 0 0 0 0 0 0 0 0 0 0 0 0 0 0 0
$$ ##$ACBTSB= (0..23)
$$ 0 0 0 0 0 0 0 0 0 0 0 0 0 0 0 0 0 0 0 0 0 0 0 0
$$ ##$ACBTSDT= (0..23)
$$ 0 2 2 2 2 0 0 0 0 0 0 0 0 0 0 0 0 0 0 0 0 0 0 0
$$ ##$ACBTY= <no>
$$ ##$AMPDFLT= no
$$ ##$AQSBDCH= (0..95)
$$ 0 0 0 0 0 0 0 0 255 255 255 255 255 255 255 255 255 255 255 255 255 255
$$ 255 255 255 255 255 255 255 255 255 255 255 255 255 255 255 255 255 255
$$ 255 255 255 255 255 255 255 255 255 255 255 255 255 255 255 255 255 255
$$ 255 255 255 255 255 255 255 255 255 255 255 255 255 255 255 255 255 255
$$ 255 255 255 255 255 255 255 255 255 255 255 255 255 255 255 255 255 255
$$ 255 255
$$ ##$AQSBDHW= (0..95)
$$ 4 1 8 8 8 0 0 0 255 255 255 255 255 255 255 255 255 255 255 255 255 255
$$ 255 255 255 255 255 255 255 255 255 255 255 255 255 255 255 255 255 255
$$ 255 255 255 255 255 255 255 255 255 255 255 255 255 255 255 255 255 255
$$ 255 255 255 255 255 255 255 255 255 255 255 255 255 255 255 255 255 255
$$ 255 255 255 255 255 255 255 255 255 255 255 255 255 255 255 255 255 255
$$ 255 255
$$ ##$AQSBDID= (0..95)
$$ 82 88 83 83 83 80 66 66 255 255 255 255 255 255 255 255 255 255 255 255
$$ 255 255 255 255 255 255 255 255 255 255 255 255 255 255 255 255 255 255
$$ 255 255 255 255 255 255 255 255 255 255 255 255 255 255 255 255 255 255
$$ 255 255 255 255 255 255 255 255 255 255 255 255 255 255 255 255 255 255
$$ 255 255 255 255 255 255 255 255 255 255 255 255 255 255 255 255 255 255
$$ 255 255 255 255
$$ ##$AQSBDNO= (0..95)
$$ 1 1 1 2 3 1 1 1 255 255 255 255 255 255 255 255 255 255 255 255 255 255
$$ 255 255 255 255 255 255 255 255 255 255 255 255 255 255 255 255 255 255
$$ 255 255 255 255 255 255 255 255 255 255 255 255 255 255 255 255 255 255
$$ 255 255 255 255 255 255 255 255 255 255 255 255 255 255 255 255 255 255
$$ 255 255 255 255 255 255 255 255 255 255 255 255 255 255 255 255 255 255
$$ 255 255
$$ ##$AQSBDSL= (0..95)
$$ 2 3 4 5 6 21 255 1 255 255 255 255 255 255 255 255 255 255 255 255 255
$$ 255 255 255 255 255 255 255 255 255 255 255 255 255 255 255 255 255 255
$$ 255 255 255 255 255 255 255 255 255 255 255 255 255 255 255 255 255 255
$$ 255 255 255 255 255 255 255 255 255 255 255 255 255 255 255 255 255 255
$$ 255 255 255 255 255 255 255 255 255 255 255 255 255 255 255 255 255 255
$$ 255 255 255
$$ ##$AQSBDTY= (0..95)
$$ 66 192 25 25 25 207 209 7 255 255 255 255 255 255 255 255 255 255 255 255
$$ 255 255 255 255 255 255 255 255 255 255 255 255 255 255 255 255 255 255
$$ 255 255 255 255 255 255 255 255 255 255 255 255 255 255 255 255 255 255
$$ 255 255 255 255 255 255 255 255 255 255 255 255 255 255 255 255 255 255
$$ 255 255 255 255 255 255 255 255 255 255 255 255 255 255 255 255 255 255
$$ 255 255 255 255
$$ ##$AQSBUAD= (0..95)
$$ 16 52 36 37 38 33 32 32 255 255 255 255 255 255 255 255 255 255 255 255
$$ 255 255 255 255 255 255 255 255 255 255 255 255 255 255 255 255 255 255
$$ 255 255 255 255 255 255 255 255 255 255 255 255 255 255 255 255 255 255
$$ 255 255 255 255 255 255 255 255 255 255 255 255 255 255 255 255 255 255
$$ 255 255 255 255 255 255 255 255 255 255 255 255 255 255 255 255 255 255
$$ 255 255 255 255
$$ ##$AQSECL= (0..95)
$$ 4 2 2 2 2 1 2 255 255 255 255 255 255 255 255 255 255 255 255 255 255 255
$$ 255 255 255 255 255 255 255 255 255 255 255 255 255 255 255 255 255 255
$$ 255 255 255 255 255 255 255 255 255 255 255 255 255 255 255 255 255 255
$$ 255 255 255 255 255 255 255 255 255 255 255 255 255 255 255 255 255 255
$$ 255 255 255 255 255 255 255 255 255 255 255 255 255 255 255 255 255 255
$$ 255 255
$$ ##$AQSECLS= (0..95)
$$ 3 1 2 2 2 0 3 255 255 255 255 255 255 255 255 255 255 255 255 255 255 255
$$ 255 255 255 255 255 255 255 255 255 255 255 255 255 255 255 255 255 255
$$ 255 255 255 255 255 255 255 255 255 255 255 255 255 255 255 255 255 255
$$ 255 255 255 255 255 255 255 255 255 255 255 255 255 255 255 255 255 255
$$ 255 255 255 255 255 255 255 255 255 255 255 255 255 255 255 255 255 255
$$ 255 255
$$ ##$AQSETH1= <no>
$$ ##$AQSETH2= <no>
$$ ##$AQSSPLT= no
$$ ##$ATT19F= (0..1)
$$ 0 0
$$ ##$ATT1H= (0..1)
$$ 0 0
$$ ##$ATT3H= (0..1)
$$ 0 0
$$ ##$ATTX= (0..1)
$$ 0 0
$$ ##$ATTY= (0..1)
$$ 0 0
$$ ##$ATTZ= (0..1)
$$ 0 0
$$ ##$BACSAIR= yes
$$ ##$BACSCAP= 596
$$ ##$BACSDEL= 0
$$ ##$BACSFCM= no
$$ ##$BACSOPT= <>
$$ ##$BACSTY= <tty04>
$$ ##$BARPTY= <no>
$$ ##$BFREQ= 600.07
$$ ##$BGAETH= (0..9)
$$ <no> <no> <no> <no> <no> <no> <no> <no> <no> <no>
$$ ##$BIRDS= yes
$$ ##$BMPC= 0
$$ ##$BMPCTY= <no>
$$ ##$BPSUTY= <no>
$$ ##$BSMS= 2
$$ ##$BSMS19FLock= no
$$ ##$BSMSETH= <149.236.99.20>
$$ ##$BSMSTY= <no>
$$ ##$BgaChFac2= (0..7)
$$ 0 0 0 0 0 0 0 0
$$ ##$BgaChMap= (0..7)
$$ 0 0 0 0 0 0 0 0
$$ ##$BgaChMaxv= (0..7)
$$ 0 0 0 0 0 0 0 0
$$ ##$BgaChRouting= (0..63)
$$ 0 0 0 0 0 0 0 0 0 0 0 0 0 0 0 0 0 0 0 0 0 0 0 0 0 0 0 0 0 0 0 0 0 0 0 0
$$ 0 0 0 0 0 0 0 0 0 0 0 0 0 0 0 0 0 0 0 0 0 0 0 0 0 0 0 0
$$ ##$BgaChShimMap= (0..7)
$$ 0 0 0 0 0 0 0 0
$$ ##$BgaChShimMaxv= (0..7)
$$ 0 0 0 0 0 0 0 0
$$ ##$BlaEth= (0..9)
$$ <149.236.99.253> <149.236.99.252> <no> <no> <no> <no> <no> <no> <> <>
$$ ##$BlaNam= (0..9)
$$ <BLAXH2H300/100/150 E 200-600MHZ> <BLAX300 E 6-365MHZ> <> <> <> <> <> <>
$$ <> <>
$$ ##$BlaPN= (0..9)
$$ <W1345096> <W1345092> <> <> <> <> <> <> <> <>
$$ ##$BlaSN= (0..9)
$$ <0236> <0075> <> <> <> <> <> <> <> <>
$$ ##$BsmsAuxEth= <no>
$$ ##$CFASMOD= (0..7)
$$ 1 1 1 1 1 1 1 1
$$ ##$CFASMUL= (0..7)
$$ 1 1 1 1 1 1 1 1
$$ ##$CNFTXDR= (0..7)
$$ 6 6 6 0 0 0 0 0
$$ ##$COMDIG2= 0
$$ ##$CPDBTY= <no>
$$ ##$CRCOTY= <tty01>
$$ ##$CSW1= (0..31)
$$ 2 2 0 16 3 3 0 0 0 0 0 0 0 0 0 0 0 0 0 0 0 0 0 0 0 0 0 0 0 0 0 0
$$ ##$CSW2= (0..31)
$$ 1 1 0 0 0 0 0 0 0 0 0 0 0 0 0 0 0 0 0 0 0 0 0 0 0 0 0 0 0 0 0 0
$$ ##$CSWNUM= (0..7)
$$ 4 3 0 0 0 0 0 0
$$ ##$ConsolePnSn= <>
$$ ##$CryoProAccPnSn= <>
$$ ##$Ctb1Eth= <no>
$$ ##$CubeEth= (0..7)
$$ <no> <no> <no> <no> <no> <no> <no> <no>
$$ ##$CustRegisterNo= <>
$$ ##$DATSTAT= no
$$ ##$DIGI140= (0..7)
$$ 0 0 0 0 0 0 0 0
$$ ##$DIGIB12= (0..7)
$$ 0 0 0 0 0 0 0 0
$$ ##$DIGIB16= (0..7)
$$ 0 0 0 0 0 0 0 0
$$ ##$DIGIFA= (0..7)
$$ 0 0 0 0 0 0 0 0
$$ ##$DIGIFOURIER= 0
$$ ##$DIGIHA= (0..7)
$$ 0 0 0 0 0 0 0 0
$$ ##$DIGIHAF= (0..7)
$$ 0 0 0 0 0 0 0 0
$$ ##$DIGIHRD= (0..7)
$$ 0 0 0 0 0 0 0 0
$$ ##$DIGIIA= (0..7)
$$ 0 0 0 0 0 0 0 0
$$ ##$DIGIO16= (0..7)
$$ 0 0 0 0 0 0 0 0
$$ ##$DIGISA= (0..7)
$$ 0 0 0 0 0 0 0 0
$$ ##$DIGISAF= (0..7)
$$ 0 0 0 0 0 0 0 0
$$ ##$DIGISL= (0..7)
$$ 0 0 0 0 0 0 0 0
$$ ##$DIGITYI= (0..7)
$$ 0 0 0 0 0 0 0 0
$$ ##$DIGITYP= (0..7)
$$ 0 0 0 0 0 0 0 0
$$ ##$DIGITZ= 0
$$ ##$DPPFAC= 1
$$ ##$DRMSETH= <no>
$$ ##$DRU= yes
$$ ##$DRUETH= (0..33)
$$ <no> <149.236.99.89> <no> <no> <no> <no> <no> <no> <no> <no> <no> <no>
$$ <no> <no> <no> <no> <no> <no> <no> <no> <no> <no> <no> <no> <no> <no> <no>
$$ <no> <no> <no> <no> <no> <no> <>
$$ ##$Description= <Avance III>
$$ ##$DppType= 0
$$ ##$FCUMEM= (0..7)
$$ 16777208 16777208 16777208 0 0 0 0 0
$$ ##$FCUPAL= (0..7)
$$ 0 0 0 0 0 0 0 0
$$ ##$FGSVTY= <no>
$$ ##$FQMIX= 0
$$ ##$FUNCMOD= <>
$$ ##$FourPeriBdEth= <no>
$$ ##$FourShimBdEth= <no>
$$ ##$FourierPicsCon= no
$$ ##$GCUTYPE= 10
$$ ##$GCUTYPE2= 0
$$ ##$GPREDEL= 0
$$ ##$GPSCUTY= <no>
$$ ##$GRADRES= 5
$$ ##$GTUTY= <no>
$$ ##$GcConn= (0..1)
$$ 1 0
$$ ##$GradAmpGain= (0..7)
$$ 0 0 0 0 0 0 0 0
$$ ##$GradAmpMaxCurX= (0..7)
$$ 0 0 0 0 0 0 0 0
$$ ##$GradAmpMaxCurY= (0..7)
$$ 0 0 0 0 0 0 0 0
$$ ##$GradAmpMaxCurZ= (0..7)
$$ 9.99999904632568 0 0 0 0 0 0 0
$$ ##$GradAmpName= (0..7)
$$ <GAB in BSMS> <> <> <> <> <> <> <>
$$ ##$GradAmpPN= (0..7)
$$ <> <> <> <> <> <> <> <>
$$ ##$GradAmpSN= (0..7)
$$ <> <> <> <> <> <> <> <>
$$ ##$GradAmpType= (0..7)
$$ 2 0 0 0 0 0 0 0
$$ ##$GradPowClkCtrl= 0
$$ ##$GradPowClkTime= 0
$$ ##$GradPowImax= 0
$$ ##$GradPowType= 0
$$ ##$GradPowVmax= 0
$$ ##$HDIETH= (0..5)
$$ <no> <no> <no> <no> <no> <no>
$$ ##$HFAC= 3
$$ ##$HPCU= 0
$$ ##$HPCUTY= <no>
$$ ##$HPTXLP= (0..3)
$$ -1 -1 -1 -1
$$ ##$HPTXPI= (0..3)
$$ 0 0 0 0
$$ ##$HPTXPO= (0..3)
$$ 0 0 0 0
$$ ##$HPTXTY= (0..3)
$$ 0 0 0 0
$$ ##$HpprCoverType= 1
$$ ##$IF451= 0
$$ ##$IFREQ= 1
$$ ##$INJPTY= <no>
$$ ##$INTFPR= 0
$$ ##$IPSOETH= <149.236.99.254>
$$ ##$IPSOTYPE= 1
$$ ##$LDUETH= (0..0)
$$ <no>
$$ ##$LOCKCONF= <DL>
$$ ##$LOCKTY= <no>
$$ ##$LOCSWID= 0
$$ ##$LOCSWIF= 0
$$ ##$LVDSSPLITETH= (0..5)
$$ <no> <no> <no> <no> <no> <no>
$$ ##$Location= <>
$$ ##$M2FAC= 0
$$ ##$MAS= 0
$$ ##$MASETIME= 10
$$ ##$MASITIME= 10
$$ ##$MASTY= <no>
$$ ##$MAS_CT= 0
$$ ##$MAS_SG= 0
$$ ##$MAS_TO= 0
$$ ##$MEMPRM= 0
$$ ##$MHFAC= 0
$$ ##$MXFAC= 0
$$ ##$MagnCoilPnSn= <>
$$ ##$MagnDewarPnSn= <>
$$ ##$MasEth= <no>
$$ ##$NAMPD= (0..17)
$$ <> <HPLNA 19F1H> <XBB19F 2HS> <2H> <13C> <15N> <> <> <> <> <> <> <> <>
$$ <> <> <> <>
$$ ##$NFCU= 3
$$ ##$NFRED= 0
$$ ##$NMRCH= 2
$$ ##$NMRMEM= 16384
$$ ##$NPSGU= 0
$$ ##$NRCU= 1
$$ ##$NROUT= 0
$$ ##$NSGU= 3
$$ ##$OrderNo= <10246872>
$$ ##$PAMPF1= (0..15)
$$ 75 56 64 96 80 80 0 0 0 0 0 0 0 0 0 0
$$ ##$PAMPF2= (0..15)
$$ 0 0 0 0 0 0 0 0 0 0 0 0 0 0 0 0
$$ ##$PAMPF3= (0..15)
$$ 0 0 0 0 0 0 0 0 0 0 0 0 0 0 0 0
$$ ##$PAMPF4= (0..15)
$$ 0 0 0 0 0 0 0 0 0 0 0 0 0 0 0 0
$$ ##$PAMPF5= (0..15)
$$ 0 0 0 0 0 0 0 0 0 0 0 0 0 0 0 0
$$ ##$PAMPF6= (0..15)
$$ 0 0 0 0 0 0 0 0 0 0 0 0 0 0 0 0
$$ ##$PAMPF7= (0..15)
$$ 0 0 0 0 0 0 0 0 0 0 0 0 0 0 0 0
$$ ##$PAMPF8= (0..15)
$$ 0 0 0 0 0 0 0 0 0 0 0 0 0 0 0 0
$$ ##$PH4= 0
$$ ##$PHF4TY= <no>
$$ ##$POWCHK= yes
$$ ##$PRAMD1= (0..7)
$$ 6 0 0 1610612736 0 0 0 0
$$ ##$PRAMD10= (0..7)
$$ 0 0 0 0 0 0 0 0
$$ ##$PRAMD11= (0..7)
$$ 0 0 0 0 0 0 0 0
$$ ##$PRAMD12= (0..7)
$$ 0 0 0 0 0 0 0 0
$$ ##$PRAMD13= (0..7)
$$ 0 0 0 0 0 0 0 0
$$ ##$PRAMD14= (0..7)
$$ 0 0 0 0 0 0 0 0
$$ ##$PRAMD15= (0..7)
$$ 0 0 0 0 0 0 0 0
$$ ##$PRAMD16= (0..7)
$$ 0 0 0 0 0 0 0 0
$$ ##$PRAMD17= (0..7)
$$ 0 0 0 0 0 0 0 0
$$ ##$PRAMD18= (0..7)
$$ 0 0 0 0 0 0 0 0
$$ ##$PRAMD19= (0..7)
$$ 0 0 0 0 0 0 0 0
$$ ##$PRAMD2= (0..7)
$$ 2147483644 2131230719 2147483647 603979775 0 0 0 0
$$ ##$PRAMD20= (0..7)
$$ 0 0 0 0 0 0 0 0
$$ ##$PRAMD21= (0..7)
$$ 0 0 0 0 0 0 0 0
$$ ##$PRAMD3= (0..7)
$$ 0 1048576 0 536870912 0 1048576 0 536870912
$$ ##$PRAMD4= (0..7)
$$ 16777216 0 0 536870912 0 0 0 0
$$ ##$PRAMD5= (0..7)
$$ 0 0 4 536870912 0 0 0 0
$$ ##$PRAMD6= (0..7)
$$ 0 0 0 0 0 0 0 0
$$ ##$PRAMD7= (0..7)
$$ 0 0 0 0 0 0 0 0
$$ ##$PRAMD8= (0..7)
$$ 0 0 0 0 0 0 0 0
$$ ##$PRAMD9= (0..7)
$$ 0 0 0 0 0 0 0 0
$$ ##$PRAMLED= (0..1)
$$ 15 15
$$ ##$PRAMP= (0..9)
$$ <> <tty10> <no> <no> <no> <no> <no> <no> <no> <>
$$ ##$PRAMPTP= 1
$$ ##$PREEMPTYPE= 0
$$ ##$PREPTY= <no>
$$ ##$PREREC= (0..15)
$$ 0 1 1 1 1 1 0 0 0 0 0 0 0 0 0 0
$$ ##$PRESHLD= 0
$$ ##$PTS160= -1
$$ ##$PTSA2X= (0..7)
$$ 0 0 0 0 0 0 0 0
$$ ##$PTSF2X= (0..7)
$$ 0 0 0 0 0 0 0 0
$$ ##$PTSFMX= (0..19)
$$ 643.52499 643.52499 643.52499 0 0 0 0 0 0 0 0 0 0 0 0 0 0 0 0 0
$$ ##$PULCHK= no
$$ ##$PerMagATempSens= no
$$ ##$PerMagEth= <no>
$$ ##$PerMagFluxSens= no
$$ ##$PerMagMTempSens= no
$$ ##$PramDutyCycPerc= (0..15)
$$ 4 2 2 2 2 0 0 0 0 0 0 0 0 0 0 0
$$ ##$PramPeakPowerW= (0..15)
$$ 4000 500 500 500 500 0 0 0 0 0 0 0 0 0 0 0
$$ ##$PramPowerSwitch= (0..15)
$$ 0 0 0 0 0 0 0 0 0 0 0 0 0 0 0 0
$$ ##$PramPulWidthMs= (0..15)
$$ 10 0.1 0.1 0.1 0.1 0 0 0 0 0 0 0 0 0 0 0
$$ ##$PreampModBisDat= (0..15)
$$ 20170428 20080211 20080216 20080304 20080121 0 0 0 0 0 0 0 0 0 0 0
$$ ##$PreampModPN= (0..17)
$$ <Z103205> <Z003506> <Z003473> <Z003524> <Z003530> <> <> <> <> <> <> <>
$$ <> <> <> <> <> <>
$$ ##$PreampModSN= (0..17)
$$ <00874> <00671> <00593> <00408> <00301> <> <> <> <> <> <> <> <> <> <> <>
$$ <> <>
$$ ##$ProdigyEth= <no>
$$ ##$RCUCDS= (0..7)
$$ 0 0 0 0 0 0 0 0
$$ ##$RCUCFS= (0..7)
$$ 0 0 0 0 0 0 0 0
$$ ##$RCUCSS= (0..7)
$$ 0 0 0 0 0 0 0 0
$$ ##$RCUI2C1= (0..7)
$$ 0 0 0 0 0 0 0 0
$$ ##$RCUI2C2= (0..7)
$$ 0 0 0 0 0 0 0 0
$$ ##$RCUI2C3= (0..7)
$$ 0 0 0 0 0 0 0 0
$$ ##$RCUI2C4= (0..7)
$$ 0 0 0 0 0 0 0 0
$$ ##$RCUI2C5= (0..7)
$$ 0 0 0 0 0 0 0 0
$$ ##$RCUI2C6= (0..7)
$$ 0 0 0 0 0 0 0 0
$$ ##$RCUI2C7= (0..7)
$$ 0 0 0 0 0 0 0 0
$$ ##$RCUI2C8= (0..7)
$$ 0 0 0 0 0 0 0 0
$$ ##$RDCU= 0
$$ ##$RFSINPUT= (0..1)
$$ 0 0
$$ ##$RFSVTY= <no>
$$ ##$RGTYPE= (0..31)
$$ 9 0 0 0 0 0 0 0 0 0 0 0 0 0 0 0 0 0 0 0 0 0 0 0 0 0 0 0 0 0 0 0
$$ ##$RG_max= (0..31)
$$ 2050 -1 -1 -1 -1 -1 -1 -1 -1 -1 -1 -1 -1 -1 -1 -1 -1 -1 -1 -1 -1 -1 -1
$$ -1 -1 -1 -1 -1 -1 -1 -1 -1
$$ ##$RG_min= (0..31)
$$ 0.25 -1 -1 -1 -1 -1 -1 -1 -1 -1 -1 -1 -1 -1 -1 -1 -1 -1 -1 -1 -1 -1 -1
$$ -1 -1 -1 -1 -1 -1 -1 -1 -1
$$ ##$RG_tab1= (0..255)
$$ 0.25 0.28 0.32 0.35 0.4 0.44 0.5 0.56 0.64 0.7 0.8 0.89 1 1.12 1.28 1.4
$$ 1.6 1.78 2 2.25 2.56 2.8 3.2 3.56 4 4.5 5 5.6 6.35 7.12 8 9 10 11.3 12.7
$$ 14.2 16 18 20.2 22.6 25.4 28.5 32 36 40.3 45.2 50.8 57 64 71.8 80.6 90.5
$$ 101 114 128 144 161 181 203 228 256 287 322 362 406 456 512 575 645 724
$$ 812 912 1030 1150 1290 1440 1620 1820 2050 -1 -1 -1 -1 -1 -1 -1 -1 -1 -1
$$ -1 -1 -1 -1 -1 -1 -1 -1 -1 -1 -1 -1 -1 -1 -1 -1 -1 -1 -1 -1 -1 -1 -1 -1
$$ -1 -1 -1 -1 -1 -1 -1 -1 -1 -1 -1 -1 -1 -1 -1 -1 -1 -1 -1 -1 -1 -1 -1 -1
$$ -1 -1 -1 -1 -1 -1 -1 -1 -1 -1 -1 -1 -1 -1 -1 -1 -1 -1 -1 -1 -1 -1 -1 -1
$$ -1 -1 -1 -1 -1 -1 -1 -1 -1 -1 -1 -1 -1 -1 -1 -1 -1 -1 -1 -1 -1 -1 -1 -1
$$ -1 -1 -1 -1 -1 -1 -1 -1 -1 -1 -1 -1 -1 -1 -1 -1 -1 -1 -1 -1 -1 -1 -1 -1
$$ -1 -1 -1 -1 -1 -1 -1 -1 -1 -1 -1 -1 -1 -1 -1 -1 -1 -1 -1 -1 -1 -1 -1 -1
$$ -1 -1 -1 -1 -1 -1 -1 -1 -1 -1 -1 -1 -1 -1 -1 -1 -1 -1 -1 -1 -1 -1 -1
$$ ##$RG_tab2= (0..255)
$$ -1 -1 -1 -1 -1 -1 -1 -1 -1 -1 -1 -1 -1 -1 -1 -1 -1 -1 -1 -1 -1 -1 -1 -1
$$ -1 -1 -1 -1 -1 -1 -1 -1 -1 -1 -1 -1 -1 -1 -1 -1 -1 -1 -1 -1 -1 -1 -1 -1
$$ -1 -1 -1 -1 -1 -1 -1 -1 -1 -1 -1 -1 -1 -1 -1 -1 -1 -1 -1 -1 -1 -1 -1 -1
$$ -1 -1 -1 -1 -1 -1 -1 -1 -1 -1 -1 -1 -1 -1 -1 -1 -1 -1 -1 -1 -1 -1 -1 -1
$$ -1 -1 -1 -1 -1 -1 -1 -1 -1 -1 -1 -1 -1 -1 -1 -1 -1 -1 -1 -1 -1 -1 -1 -1
$$ -1 -1 -1 -1 -1 -1 -1 -1 -1 -1 -1 -1 -1 -1 -1 -1 -1 -1 -1 -1 -1 -1 -1 -1
$$ -1 -1 -1 -1 -1 -1 -1 -1 -1 -1 -1 -1 -1 -1 -1 -1 -1 -1 -1 -1 -1 -1 -1 -1
$$ -1 -1 -1 -1 -1 -1 -1 -1 -1 -1 -1 -1 -1 -1 -1 -1 -1 -1 -1 -1 -1 -1 -1 -1
$$ -1 -1 -1 -1 -1 -1 -1 -1 -1 -1 -1 -1 -1 -1 -1 -1 -1 -1 -1 -1 -1 -1 -1 -1
$$ -1 -1 -1 -1 -1 -1 -1 -1 -1 -1 -1 -1 -1 -1 -1 -1 -1 -1 -1 -1 -1 -1 -1 -1
$$ -1 -1 -1 -1 -1 -1 -1 -1 -1 -1 -1 -1 -1 -1 -1 -1
$$ ##$RG_tab3= (0..255)
$$ -1 -1 -1 -1 -1 -1 -1 -1 -1 -1 -1 -1 -1 -1 -1 -1 -1 -1 -1 -1 -1 -1 -1 -1
$$ -1 -1 -1 -1 -1 -1 -1 -1 -1 -1 -1 -1 -1 -1 -1 -1 -1 -1 -1 -1 -1 -1 -1 -1
$$ -1 -1 -1 -1 -1 -1 -1 -1 -1 -1 -1 -1 -1 -1 -1 -1 -1 -1 -1 -1 -1 -1 -1 -1
$$ -1 -1 -1 -1 -1 -1 -1 -1 -1 -1 -1 -1 -1 -1 -1 -1 -1 -1 -1 -1 -1 -1 -1 -1
$$ -1 -1 -1 -1 -1 -1 -1 -1 -1 -1 -1 -1 -1 -1 -1 -1 -1 -1 -1 -1 -1 -1 -1 -1
$$ -1 -1 -1 -1 -1 -1 -1 -1 -1 -1 -1 -1 -1 -1 -1 -1 -1 -1 -1 -1 -1 -1 -1 -1
$$ -1 -1 -1 -1 -1 -1 -1 -1 -1 -1 -1 -1 -1 -1 -1 -1 -1 -1 -1 -1 -1 -1 -1 -1
$$ -1 -1 -1 -1 -1 -1 -1 -1 -1 -1 -1 -1 -1 -1 -1 -1 -1 -1 -1 -1 -1 -1 -1 -1
$$ -1 -1 -1 -1 -1 -1 -1 -1 -1 -1 -1 -1 -1 -1 -1 -1 -1 -1 -1 -1 -1 -1 -1 -1
$$ -1 -1 -1 -1 -1 -1 -1 -1 -1 -1 -1 -1 -1 -1 -1 -1 -1 -1 -1 -1 -1 -1 -1 -1
$$ -1 -1 -1 -1 -1 -1 -1 -1 -1 -1 -1 -1 -1 -1 -1 -1
$$ ##$RG_tab4= (0..255)
$$ -1 -1 -1 -1 -1 -1 -1 -1 -1 -1 -1 -1 -1 -1 -1 -1 -1 -1 -1 -1 -1 -1 -1 -1
$$ -1 -1 -1 -1 -1 -1 -1 -1 -1 -1 -1 -1 -1 -1 -1 -1 -1 -1 -1 -1 -1 -1 -1 -1
$$ -1 -1 -1 -1 -1 -1 -1 -1 -1 -1 -1 -1 -1 -1 -1 -1 -1 -1 -1 -1 -1 -1 -1 -1
$$ -1 -1 -1 -1 -1 -1 -1 -1 -1 -1 -1 -1 -1 -1 -1 -1 -1 -1 -1 -1 -1 -1 -1 -1
$$ -1 -1 -1 -1 -1 -1 -1 -1 -1 -1 -1 -1 -1 -1 -1 -1 -1 -1 -1 -1 -1 -1 -1 -1
$$ -1 -1 -1 -1 -1 -1 -1 -1 -1 -1 -1 -1 -1 -1 -1 -1 -1 -1 -1 -1 -1 -1 -1 -1
$$ -1 -1 -1 -1 -1 -1 -1 -1 -1 -1 -1 -1 -1 -1 -1 -1 -1 -1 -1 -1 -1 -1 -1 -1
$$ -1 -1 -1 -1 -1 -1 -1 -1 -1 -1 -1 -1 -1 -1 -1 -1 -1 -1 -1 -1 -1 -1 -1 -1
$$ -1 -1 -1 -1 -1 -1 -1 -1 -1 -1 -1 -1 -1 -1 -1 -1 -1 -1 -1 -1 -1 -1 -1 -1
$$ -1 -1 -1 -1 -1 -1 -1 -1 -1 -1 -1 -1 -1 -1 -1 -1 -1 -1 -1 -1 -1 -1 -1 -1
$$ -1 -1 -1 -1 -1 -1 -1 -1 -1 -1 -1 -1 -1 -1 -1 -1
$$ ##$RG_tab5= (0..255)
$$ -1 -1 -1 -1 -1 -1 -1 -1 -1 -1 -1 -1 -1 -1 -1 -1 -1 -1 -1 -1 -1 -1 -1 -1
$$ -1 -1 -1 -1 -1 -1 -1 -1 -1 -1 -1 -1 -1 -1 -1 -1 -1 -1 -1 -1 -1 -1 -1 -1
$$ -1 -1 -1 -1 -1 -1 -1 -1 -1 -1 -1 -1 -1 -1 -1 -1 -1 -1 -1 -1 -1 -1 -1 -1
$$ -1 -1 -1 -1 -1 -1 -1 -1 -1 -1 -1 -1 -1 -1 -1 -1 -1 -1 -1 -1 -1 -1 -1 -1
$$ -1 -1 -1 -1 -1 -1 -1 -1 -1 -1 -1 -1 -1 -1 -1 -1 -1 -1 -1 -1 -1 -1 -1 -1
$$ -1 -1 -1 -1 -1 -1 -1 -1 -1 -1 -1 -1 -1 -1 -1 -1 -1 -1 -1 -1 -1 -1 -1 -1
$$ -1 -1 -1 -1 -1 -1 -1 -1 -1 -1 -1 -1 -1 -1 -1 -1 -1 -1 -1 -1 -1 -1 -1 -1
$$ -1 -1 -1 -1 -1 -1 -1 -1 -1 -1 -1 -1 -1 -1 -1 -1 -1 -1 -1 -1 -1 -1 -1 -1
$$ -1 -1 -1 -1 -1 -1 -1 -1 -1 -1 -1 -1 -1 -1 -1 -1 -1 -1 -1 -1 -1 -1 -1 -1
$$ -1 -1 -1 -1 -1 -1 -1 -1 -1 -1 -1 -1 -1 -1 -1 -1 -1 -1 -1 -1 -1 -1 -1 -1
$$ -1 -1 -1 -1 -1 -1 -1 -1 -1 -1 -1 -1 -1 -1 -1 -1
$$ ##$RG_tab6= (0..255)
$$ -1 -1 -1 -1 -1 -1 -1 -1 -1 -1 -1 -1 -1 -1 -1 -1 -1 -1 -1 -1 -1 -1 -1 -1
$$ -1 -1 -1 -1 -1 -1 -1 -1 -1 -1 -1 -1 -1 -1 -1 -1 -1 -1 -1 -1 -1 -1 -1 -1
$$ -1 -1 -1 -1 -1 -1 -1 -1 -1 -1 -1 -1 -1 -1 -1 -1 -1 -1 -1 -1 -1 -1 -1 -1
$$ -1 -1 -1 -1 -1 -1 -1 -1 -1 -1 -1 -1 -1 -1 -1 -1 -1 -1 -1 -1 -1 -1 -1 -1
$$ -1 -1 -1 -1 -1 -1 -1 -1 -1 -1 -1 -1 -1 -1 -1 -1 -1 -1 -1 -1 -1 -1 -1 -1
$$ -1 -1 -1 -1 -1 -1 -1 -1 -1 -1 -1 -1 -1 -1 -1 -1 -1 -1 -1 -1 -1 -1 -1 -1
$$ -1 -1 -1 -1 -1 -1 -1 -1 -1 -1 -1 -1 -1 -1 -1 -1 -1 -1 -1 -1 -1 -1 -1 -1
$$ -1 -1 -1 -1 -1 -1 -1 -1 -1 -1 -1 -1 -1 -1 -1 -1 -1 -1 -1 -1 -1 -1 -1 -1
$$ -1 -1 -1 -1 -1 -1 -1 -1 -1 -1 -1 -1 -1 -1 -1 -1 -1 -1 -1 -1 -1 -1 -1 -1
$$ -1 -1 -1 -1 -1 -1 -1 -1 -1 -1 -1 -1 -1 -1 -1 -1 -1 -1 -1 -1 -1 -1 -1 -1
$$ -1 -1 -1 -1 -1 -1 -1 -1 -1 -1 -1 -1 -1 -1 -1 -1
$$ ##$RG_tab7= (0..255)
$$ -1 -1 -1 -1 -1 -1 -1 -1 -1 -1 -1 -1 -1 -1 -1 -1 -1 -1 -1 -1 -1 -1 -1 -1
$$ -1 -1 -1 -1 -1 -1 -1 -1 -1 -1 -1 -1 -1 -1 -1 -1 -1 -1 -1 -1 -1 -1 -1 -1
$$ -1 -1 -1 -1 -1 -1 -1 -1 -1 -1 -1 -1 -1 -1 -1 -1 -1 -1 -1 -1 -1 -1 -1 -1
$$ -1 -1 -1 -1 -1 -1 -1 -1 -1 -1 -1 -1 -1 -1 -1 -1 -1 -1 -1 -1 -1 -1 -1 -1
$$ -1 -1 -1 -1 -1 -1 -1 -1 -1 -1 -1 -1 -1 -1 -1 -1 -1 -1 -1 -1 -1 -1 -1 -1
$$ -1 -1 -1 -1 -1 -1 -1 -1 -1 -1 -1 -1 -1 -1 -1 -1 -1 -1 -1 -1 -1 -1 -1 -1
$$ -1 -1 -1 -1 -1 -1 -1 -1 -1 -1 -1 -1 -1 -1 -1 -1 -1 -1 -1 -1 -1 -1 -1 -1
$$ -1 -1 -1 -1 -1 -1 -1 -1 -1 -1 -1 -1 -1 -1 -1 -1 -1 -1 -1 -1 -1 -1 -1 -1
$$ -1 -1 -1 -1 -1 -1 -1 -1 -1 -1 -1 -1 -1 -1 -1 -1 -1 -1 -1 -1 -1 -1 -1 -1
$$ -1 -1 -1 -1 -1 -1 -1 -1 -1 -1 -1 -1 -1 -1 -1 -1 -1 -1 -1 -1 -1 -1 -1 -1
$$ -1 -1 -1 -1 -1 -1 -1 -1 -1 -1 -1 -1 -1 -1 -1 -1
$$ ##$RG_tab8= (0..255)
$$ -1 -1 -1 -1 -1 -1 -1 -1 -1 -1 -1 -1 -1 -1 -1 -1 -1 -1 -1 -1 -1 -1 -1 -1
$$ -1 -1 -1 -1 -1 -1 -1 -1 -1 -1 -1 -1 -1 -1 -1 -1 -1 -1 -1 -1 -1 -1 -1 -1
$$ -1 -1 -1 -1 -1 -1 -1 -1 -1 -1 -1 -1 -1 -1 -1 -1 -1 -1 -1 -1 -1 -1 -1 -1
$$ -1 -1 -1 -1 -1 -1 -1 -1 -1 -1 -1 -1 -1 -1 -1 -1 -1 -1 -1 -1 -1 -1 -1 -1
$$ -1 -1 -1 -1 -1 -1 -1 -1 -1 -1 -1 -1 -1 -1 -1 -1 -1 -1 -1 -1 -1 -1 -1 -1
$$ -1 -1 -1 -1 -1 -1 -1 -1 -1 -1 -1 -1 -1 -1 -1 -1 -1 -1 -1 -1 -1 -1 -1 -1
$$ -1 -1 -1 -1 -1 -1 -1 -1 -1 -1 -1 -1 -1 -1 -1 -1 -1 -1 -1 -1 -1 -1 -1 -1
$$ -1 -1 -1 -1 -1 -1 -1 -1 -1 -1 -1 -1 -1 -1 -1 -1 -1 -1 -1 -1 -1 -1 -1 -1
$$ -1 -1 -1 -1 -1 -1 -1 -1 -1 -1 -1 -1 -1 -1 -1 -1 -1 -1 -1 -1 -1 -1 -1 -1
$$ -1 -1 -1 -1 -1 -1 -1 -1 -1 -1 -1 -1 -1 -1 -1 -1 -1 -1 -1 -1 -1 -1 -1 -1
$$ -1 -1 -1 -1 -1 -1 -1 -1 -1 -1 -1 -1 -1 -1 -1 -1
$$ ##$RG_tabA= (0..255)
$$ 0.25 0.28 0.32 0.35 0.4 0.44 0.5 0.56 0.64 0.7 0.8 0.89 1 1.12 1.28 1.4
$$ 1.6 1.78 2 2.25 2.56 2.8 3.2 3.56 4 4.5 5 5.6 6.35 7.12 8 9 10 11.3 12.7
$$ 14.2 16 18 20.2 22.6 25.4 28.5 32 36 40.3 45.2 50.8 57 64 71.8 80.6 90.5
$$ 101 114 128 144 161 181 203 228 256 287 322 362 406 456 512 575 645 724
$$ 812 912 1030 1150 1290 1440 1620 1820 2050 -1 -1 -1 -1 -1 -1 -1 -1 -1 -1
$$ -1 -1 -1 -1 -1 -1 -1 -1 -1 -1 -1 -1 -1 -1 -1 -1 -1 -1 -1 -1 -1 -1 -1 -1
$$ -1 -1 -1 -1 -1 -1 -1 -1 -1 -1 -1 -1 -1 -1 -1 -1 -1 -1 -1 -1 -1 -1 -1 -1
$$ -1 -1 -1 -1 -1 -1 -1 -1 -1 -1 -1 -1 -1 -1 -1 -1 -1 -1 -1 -1 -1 -1 -1 -1
$$ -1 -1 -1 -1 -1 -1 -1 -1 -1 -1 -1 -1 -1 -1 -1 -1 -1 -1 -1 -1 -1 -1 -1 -1
$$ -1 -1 -1 -1 -1 -1 -1 -1 -1 -1 -1 -1 -1 -1 -1 -1 -1 -1 -1 -1 -1 -1 -1 -1
$$ -1 -1 -1 -1 -1 -1 -1 -1 -1 -1 -1 -1 -1 -1 -1 -1 -1 -1 -1 -1 -1 -1 -1 -1
$$ -1 -1 -1 -1 -1 -1 -1 -1 -1 -1 -1 -1 -1 -1 -1 -1 -1 -1 -1 -1 -1 -1 -1
$$ ##$ROBOTTY= <no>
$$ ##$ROUT14= (0..7)
$$ 0 0 0 0 0 0 0 0
$$ ##$ROUTER= -1
$$ ##$RX22TY= <no>
$$ ##$RXFMAX= (0..7)
$$ 647.5 -1 -1 -1 -1 -1 -1 -1
$$ ##$RXFMIN= (0..7)
$$ 5 -1 -1 -1 -1 -1 -1 -1
$$ ##$RXINTLV= (0..7)
$$ 1 0 0 0 0 0 0 0
$$ ##$RXMSTY= <no>
$$ ##$RockSwitchEth= <no>
$$ ##$SCMTY= <no>
$$ ##$SGUC1= (0..15)
$$ 17 18 34 0 0 0 0 0 0 0 0 0 0 0 0 0
$$ ##$SGUC2= (0..15)
$$ 33 256 20 0 0 0 0 0 0 0 0 0 0 0 0 0
$$ ##$SLCBCONF= <SH>
$$ ##$SPECTR= 10
$$ ##$SY2FLAG= 0
$$ ##$SYNCTRIG= 11
$$ ##$SamChgEth= (0..3)
$$ <149.236.99.55> <no> <no> <no>
$$ ##$ServiceNo= <>
$$ ##$Sgu1PowerLevels= (0..7)
$$ 0 0 0 0 0 0 0 0
$$ ##$Sgu2PowerLevels= (0..7)
$$ 0 0 0 0 0 0 0 0
$$ ##$Sgu3PowerLevels= (0..7)
$$ 0 0 0 0 0 0 0 0
$$ ##$Sgu4PowerLevels= (0..7)
$$ 0 0 0 0 0 0 0 0
$$ ##$Sgu5PowerLevels= (0..7)
$$ 0 0 0 0 0 0 0 0
$$ ##$Sgu6PowerLevels= (0..7)
$$ 0 0 0 0 0 0 0 0
$$ ##$Sgu7PowerLevels= (0..7)
$$ 0 0 0 0 0 0 0 0
$$ ##$Sgu8PowerLevels= (0..7)
$$ 0 0 0 0 0 0 0 0
$$ ##$SguType= 2
$$ ##$ShimMaxVal= 32760
$$ ##$ShimPow1Ch2Sh= (0..38)
$$ 0 0 0 0 0 0 0 0 0 0 0 0 0 0 0 0 0 0 0 0 0 0 0 0 0 0 0 0 0 0 0 0 0 0 0 0
$$ 0 0 0
$$ ##$ShimPow1Imax= (0..38)
$$ 0 0 0 0 0 0 0 0 0 0 0 0 0 0 0 0 0 0 0 0 0 0 0 0 0 0 0 0 0 0 0 0 0 0 0 0
$$ 0 0 0
$$ ##$ShimPow1NChan= 0
$$ ##$ShimPow1TotIMax= 0
$$ ##$ShimPow1Vmax= (0..38)
$$ 0 0 0 0 0 0 0 0 0 0 0 0 0 0 0 0 0 0 0 0 0 0 0 0 0 0 0 0 0 0 0 0 0 0 0 0
$$ 0 0 0
$$ ##$ShimPow2Ch2Sh= (0..38)
$$ 0 0 0 0 0 0 0 0 0 0 0 0 0 0 0 0 0 0 0 0 0 0 0 0 0 0 0 0 0 0 0 0 0 0 0 0
$$ 0 0 0
$$ ##$ShimPow2Imax= (0..38)
$$ 0 0 0 0 0 0 0 0 0 0 0 0 0 0 0 0 0 0 0 0 0 0 0 0 0 0 0 0 0 0 0 0 0 0 0 0
$$ 0 0 0
$$ ##$ShimPow2NChan= 0
$$ ##$ShimPow2TotIMax= 0
$$ ##$ShimPow2Vmax= (0..38)
$$ 0 0 0 0 0 0 0 0 0 0 0 0 0 0 0 0 0 0 0 0 0 0 0 0 0 0 0 0 0 0 0 0 0 0 0 0
$$ 0 0 0
$$ ##$ShimPow3Ch2Sh= (0..38)
$$ 0 0 0 0 0 0 0 0 0 0 0 0 0 0 0 0 0 0 0 0 0 0 0 0 0 0 0 0 0 0 0 0 0 0 0 0
$$ 0 0 0
$$ ##$ShimPow3Imax= (0..38)
$$ 0 0 0 0 0 0 0 0 0 0 0 0 0 0 0 0 0 0 0 0 0 0 0 0 0 0 0 0 0 0 0 0 0 0 0 0
$$ 0 0 0
$$ ##$ShimPow3NChan= 0
$$ ##$ShimPow3TotIMax= 0
$$ ##$ShimPow3Vmax= (0..38)
$$ 0 0 0 0 0 0 0 0 0 0 0 0 0 0 0 0 0 0 0 0 0 0 0 0 0 0 0 0 0 0 0 0 0 0 0 0
$$ 0 0 0
$$ ##$ShimPow4Ch2Sh= (0..38)
$$ 0 0 0 0 0 0 0 0 0 0 0 0 0 0 0 0 0 0 0 0 0 0 0 0 0 0 0 0 0 0 0 0 0 0 0 0
$$ 0 0 0
$$ ##$ShimPow4Imax= (0..38)
$$ 0 0 0 0 0 0 0 0 0 0 0 0 0 0 0 0 0 0 0 0 0 0 0 0 0 0 0 0 0 0 0 0 0 0 0 0
$$ 0 0 0
$$ ##$ShimPow4NChan= 0
$$ ##$ShimPow4TotIMax= 0
$$ ##$ShimPow4Vmax= (0..38)
$$ 0 0 0 0 0 0 0 0 0 0 0 0 0 0 0 0 0 0 0 0 0 0 0 0 0 0 0 0 0 0 0 0 0 0 0 0
$$ 0 0 0
$$ ##$ShimPowMaxUA= (0..63)
$$ 130000 130000 130000 130000 130000 130000 130000 130000 130000 130000 130000
$$ 130000 130000 130000 130000 130000 130000 130000 130000 130000 130000 130000
$$ 130000 130000 130000 130000 130000 130000 130000 130000 130000 130000 130000
$$ 130000 130000 130000 130000 130000 130000 130000 0 0 0 0 0 0 0 0 0 0 0
$$ 0 0 0 0 0 0 0 0 0 0 0 0 0
$$ ##$ShimPowMaxUC= (0..63)
$$ 130000 130000 130000 130000 130000 130000 130000 130000 130000 130000 130000
$$ 130000 130000 130000 130000 130000 130000 130000 130000 130000 130000 130000
$$ 130000 130000 130000 130000 130000 130000 130000 130000 130000 130000 130000
$$ 130000 130000 130000 130000 130000 130000 130000 0 0 0 0 0 0 0 0 0 0 0
$$ 0 0 0 0 0 0 0 0 0 0 0 0 0
$$ ##$ShimPowMaxUG= (0..63)
$$ 524287 524287 524287 524287 524287 524287 524287 524287 524287 524287 524287
$$ 524287 524287 524287 524287 524287 524287 524287 524287 524287 524287 524287
$$ 524287 524287 524287 524287 524287 524287 524287 524287 524287 524287 524287
$$ 524287 524287 524287 524287 524287 524287 0 0 0 0 0 0 0 0 0 0 0 0 0 0 0
$$ 0 0 0 0 0 0 0 0 0 0
$$ ##$ShimPowNum= 0
$$ ##$ShimPowRcbType= 3
$$ ##$ShimPowRes= (0..63)
$$ 1e-020 1e-020 1e-020 1e-020 1e-020 1e-020 1e-020 1e-020 1e-020 1e-020 1e-020
$$ 1e-020 1e-020 1e-020 1e-020 1e-020 1e-020 1e-020 1e-020 1e-020 1e-020 1e-020
$$ 1e-020 1e-020 1e-020 1e-020 1e-020 1e-020 1e-020 1e-020 1e-020 1e-020 1e-020
$$ 1e-020 1e-020 1e-020 1e-020 1e-020 1e-020 1e-020 0 0 0 0 0 0 0 0 0 0 0
$$ 0 0 0 0 0 0 0 0 0 0 0 0 0
$$ ##$ShimPowRng0= (0..63)
$$ 1 1 1 1 1 1 1 1 1 1 1 1 1 1 1 1 1 1 1 1 1 1 1 1 1 1 1 1 1 1 1 1 1 1 1 1
$$ 1 1 1 1 0 0 0 0 0 0 0 0 0 0 0 0 0 0 0 0 0 0 0 0 0 0 0 0
$$ ##$ShimPowRng1= (0..63)
$$ 1 1 1 1 1 1 1 1 1 1 1 1 1 1 1 1 1 1 1 1 1 1 1 1 1 1 1 1 1 1 1 1 1 1 1 1
$$ 1 1 1 1 0 0 0 0 0 0 0 0 0 0 0 0 0 0 0 0 0 0 0 0 0 0 0 0
$$ ##$ShimPowRng2= (0..63)
$$ 1 1 1 1 1 1 1 1 1 1 1 1 1 1 1 1 1 1 1 1 1 1 1 1 1 1 1 1 1 1 1 1 1 1 1 1
$$ 1 1 1 1 0 0 0 0 0 0 0 0 0 0 0 0 0 0 0 0 0 0 0 0 0 0 0 0
$$ ##$ShimPowRng3= (0..63)
$$ 1 1 1 1 1 1 1 1 1 1 1 1 1 1 1 1 1 1 1 1 1 1 1 1 1 1 1 1 1 1 1 1 1 1 1 1
$$ 1 1 1 1 0 0 0 0 0 0 0 0 0 0 0 0 0 0 0 0 0 0 0 0 0 0 0 0
$$ ##$ShimPowType1= 0
$$ ##$ShimPowType2= 0
$$ ##$ShimPowType3= 0
$$ ##$ShimPowType4= 0
$$ ##$ShimSysAngle= <>
$$ ##$ShimSysFunc= (0..63)
$$ 1 2 3 0 4 5 6 0 0 31 32 33 34 0 12 11 10 9 8 7 24 23 22 21 20 19 0 18 26
$$ 25 16 17 30 29 28 27 13 14 15 0 0 0 0 0 0 0 0 0 0 0 0 0 0 0 0 0 0 0 0 0
$$ 0 0 0 0
$$ ##$ShimSysMatId= <no>
$$ ##$ShimSysMatrix= 1
$$ ##$ShimSysOffset= <0>
$$ ##$ShimSysType= 3
$$ ##$ShimUnit= 0
$$ ##$TFXNUM= 0
$$ ##$TOSITY= <no>
$$ ##$TRIPLO2= 0
$$ ##$VTU= 1
$$ ##$VTUETH= <no>
$$ ##$VTUTY= <tty05>
$$ ##$WBREFAM= (0..15)
$$ 101.2 100 100 100 100 100 100 100 100 100 100 100 100 100 100 100
$$ ##$WBREFLM= (0..15)
$$ 1 0 0 0 0 0 0 0 0 0 0 0 0 0 0 0
$$ ##$WBREFPH= (0..15)
$$ 0.13 0 0 0 0 0 0 0 0 0 0 0 0 0 0 0
$$ ##$WBSGU= (0..15)
$$ 0 0 0 0 0 0 0 0 0 0 0 0 0 0 0 0
$$ ##$XFAC= 2
$$ ##END=
$$ 
##$DECIM=	1109.33333333333
##$DSPFVS=	21
##NTUPLES=	NMRSPECTRUM
##VARNAME=	FREQUENCY,	SPECTRUM/REAL,	SPECTRUM/IMAG,	PAGE NUMBER
##SYMBOL=	X,	R,	I,	N
##VARTYPE=	INDEPENDENT,	DEPENDENT,	DEPENDENT,	PAGE
##VARFORM=	AFFN,	ASDF,	ASDF,	AFFN
##VARDIM=	131072,	131072,	131072,	2
##UNITS=	HZ,	ARBITRARY UNITS,	ARBITRARY UNITS,
##FIRST=	12727.11181640625,	-18.577093124389648438,	-9.5004520416259765625,	1
##LAST=	-5301.73388671875,	-19.4617156982421875,	-8.4448461532592773438,	2
##MIN=	-5301.73388671875,	-20.346338272094726562,	-42224.23046875,	1
##MAX=	12727.11181640625,	70769.875,	37831.328125,	1
##FACTOR=	-0.13755022623711576912,	0.88462343750000005382,	0.52780288085937498987,	1
##PAGE=	N=1
##DATATABLE=	(X++(R..R)), XYDATA
-92527b1%%%%%%%%%%%%%%%%%%%%%%%%%%%%%%%%%%%%%jJ%%%%%%%%%jJj%%JjJ%%%%%%%%%%%j
-92459b2%Jj%J%jJjJ%%jJ%%%j%%%%J%%jJ%jJ%jJjJj%%%%%%%Jj%%%%%%%%%%%%%%JjJjJ%jJj
-92391b2%%%%%%%%%%Jj%%%%J%j%%%J%%j%Jj%%%%%%Jj%%Jj%%%%%%%%%%%%%%%%%%%%%%%%%%%
-92323b2%%%%%%%%%%%%%%%Jj%%%%%%%%%%%%%%%%%%%%%%%%%%%%%%%%%%%%%%%%%%%%%%%%%%%
-92255b2%%%%%%%%%%%%%%%%%%%%%%%%%%%%%%%%%%%%Jj%%%%%%%%%%%%%%%%%%%%%%%%%%%%%%
-92187b2%%%%%%%%%%%%%%%%%%%%%%%%%%%%%%%%%%%%%%%%%%%%%%%%%%%%%%%%%%%%%%%%%%%%
-92119b2%%%%%%%%%%%%%%%%%%%%%%%%%%%%%%%%%%%%%%%%%%%%%%%%%%%%%%%%%%%%%%%%%%%%
-92051b2%%%%%%%%%%%%%%%%%%%%%%%%%%%%%%%%%%%%%%%%%%%%%%%%%%%%%%%%%%%%%%%%%%%%
-91983b2%%%%%%%%%%%%%%%%%%%%%%%%%%%%%%%%%%%%%%%%%%%%%%%%%%%%%%%%%%%%%%%%%%%%
-91915b2%%%%%%%%%%%%%%%%%%%%%%%%%%%%%%%%%%%%%%%%%%%%%%%%%%%%%%%%%%%%%%%%%%%%
-91847b2%%%%%%%%%%%%%%%%%%%%%%%%%%%%%%%%%%%%%%%%%%%%%%%%%Jj%%%%%%%%%%%%%%%%%
-91779b2%%%%%%%%%%%%%%%%%%%%%%%%%%%%%%%%%%%%%%%%%%%%%%%%%%%%%%%%%%%%%%%%%%%%
-91711b2%%%J%j%%%%%%%%%%%%%%%%%%%%%%%%%%%%%%%%%%%%%%%%%%%%%%%%%%%%%%%%%%%%%%
-91643b2%%%%%%%%%J%j%%%%%%%%%%%%%%%%%%%%%%%%%%%%%%Jj%%%%%%%%Jj%%%%%%%%%%%%%%
-91575b2%%%%%%%%%%%%%%%%%%%JjJj%J%%%j%%%Jj%Jj%%J%jJ%j%%Jj%%%%%%%J%j%%%%Jj%%%
-91507b2%%%%Jj%%%%%%%%%%%%%%%%%%Jj%%%%Jj%Jj%%%%%%%%%JjJjJj%%%%Jj%%%%%%%%%%Jj
-91439b2%J%%jJ%jJj%%%%J%%%%j%%Jj%J%%%j%J%%j%J%%%%%j%%J%j%J%%%%jJ%%j%J%%%%j%%
-91371b2%%%J%%%%j%J%%%%%%%%%%%%%%%%%jJ%%%%%%%jJ%%%%%%%%%%%Kk%%%%jJ%%%%%%jJ%%
-91303b1jJ%%%%%%%%%%j%%J%%%%%%%%%%%%%%%%%%%%%%%%%%%%%%%%%%%%%%%%%%%%%%%%%%%%
-91235b1%Kk%%%%%%%%%%%%%%KkK%k%KkKk%jJ%%%%%%%%%%jJ%%K%k%%%%%%Kk%%Kk%%KkKk%K%
-91167a9%k%K%k%Kk%%Kk%%K%k%%%Kk%%%%%Kk%%%%%K%%%kK%%%k%KkK%%k%K%kKkK%%%%%k%%K
-91099a9kK%k%K%%%kKkK%%k%%K%%%k%KkK%%%%%%%%%%%%%%%%%%%%k%K%%%%%%%%%%%%%%%kK%
-91031a9%%%%%%%%%%%%%%%%%%%%%%%%%%%%kK%%%%%%%%%%%%%%%%%%%%%%%%%%%kK%%%%%%%%%
-90963a9%%%%%%%%%%%%%%%%%%%%%%%%%%%%%%%%%%%%%%%%%%%%%%%%%kK%%%%%%%%%%%%%%%%%
-90895a9%%%%%%%%%%%%%%%%%%%%%%%%%%%%%%%%%%%%%%%%%%%%%%%%%%%%%%%%%%%%%%%%%%%%
-90827a9%%%%%%%%%%%%%%%%%%%%%%%%%%%%%%%%%%%%%%%%%%%%%%Kk%%%%%%%%%%%%%%%%%%%%
-90759a9%%%%%%%%%%%%%%%%%%%%%%%%%%%%%%%%%%%%%Kk%%%%%%%%%Kk%Kk%KkKk%%%K%k%%%%
-90691a9%%Kk%%%%%%%%%%%%%%%%%%%%%Kk%%K%k%%%%%%%%%%%%%%%%%K%%k%%KkK%%%k%%K%kK
-90623a7%%%%%kKk%K%k%%%Kk%K%%%k%K%%%%%%kKkKk%%KkK%kK%%%k%%%Kk%KkKkK%%%%kK%%k
-90555a9%%K%%%k%K%%%%%%%%%%%%%%%k%%%%%%%KkK%%%%%%%k%%%Kk%K%%%%k%K%%%%%%%%%%%
-90487a7%%%%%%%%kK%%%%%%%%%%%%%%%%%%%%%%%%%%%%%%%%%%%%%%J%j%%%%%Jj%%%%J%j%%%
-90419a7%%%J%j%%%%%Jj%%%k%%K%J%%jJ%j%%%%kK%J%%jJ%j%%%%%%%%Jj%J%%%%j%J%jJj%%J
-90351a6j%J%jJ%%%j%%%Jj%%%J%j%%%%%J%jJ%%j%%Jj%%%Jj%J%j%Jj%Jj%J%%jJ%j%J%%jJ%%
-90283a6j%%J%jJJj%%%%%%%%%%%%j%J%%%j%J%%%%%%j%%J%%%%%%%%%%%%%%%%%%%%%%%%%%jJ
-90215a6%%%%%%%%%%%%%%%%%%%%%Jjj%J%%J%jjJ%%%%Jj%%%%%%%%Jj%%%Jj%jJ%%%%%%%%%%%
-90147a6%%%%%%%%J%j%%%%%%%%%%%Jj%%%%%%%%Jj%%%%Jj%J%j%%%%J%j%%%%%%%%Jj%%%%%%%
-90079a6J%%j%%%%J%j%%%%%J%%%%j%%%%JjJ%%j%%%%%%%%%%Jj%J%%%%j%JjJjJj%%%%J%%jJj
-90011a6Jj%%%%Jj%J%jJ%%%j%J%%%%j%%%%%%%JjJj%%J%%%%%j%%%Jj%J%%%%%%%j%J%%%%jJ%
-89943a5j%J%%%%%%j%J%%%%%%%%%%%%%%%%%jJ%%%%%%%%%%%%%%%%%%%%%%%%%%%%%%%%%%%%%
-89875a5%%%%%%%%%%%%%%%%%%%%%%%%%%%j%J%j%J%%%%%%%jJ%%%jJ%%%%%%%%%%%%jJ%%%%%%
-89807a5%%%%%%%%%%%%%%%%%%%%%%%jJ%%%%%%%%%%%%%jJ%%%%%%jJ%%%%%%%%%%%%%%%%%%%%
-89739a5%%%%%%%%%%%%%%%%%%%%%%%%%%%%%%%%%%%%%%%%%%%%%%%%%%%%%%%%%%%%%%%%%%%%
-89671a5%%%%%%%%%%%%%%%%%%%%%%%%%%%%%%%%%%%%%%%%%%%%%%%%%%%%%%%%%%%%%%%%%%%%
-89603a5%%%%%%%%%%%%%%%%%%%%%%%%%%%%%%%%%%%%%%%%%%%%%%%%%%%%%%%%%%%%%%%%%%%%
-89535a5%%%%%%%%%%%%%%%%%%%%%%%%%%%%%Jj%%%%%%%%%%%%%%%%%%%%%Jj%%%%%%%%%%%%%%
-89467a5%%%%%%%%%%%%%%%%%%%%Jj%%%%%%%%Jj%%%%%%%%%Jj%%%%%%Jj%%%J%j%%%%%%%%%%J
-89399a4%%%%j%%%%%J%jJj%%%%%%%%%%%%%%%Jj%%%J%j%%%J%j%%%%%%Jj%%%%%%%%J%j%%%J%
-89331a4j%%%%%%J%%j%%%%%%%%J%%%j%%%%JjJj%%J%jJ%%%j%J%j%Jj%%Jj%%%J%jJ%%j%%%J%
-89263a4%%%%%j%%%%%J%j%J%%%%j%JjJjJj%%%JjJ%j%%JjJ%%%%jJ%%j%J%%jJ%%jJ%jJ%%%%%
-89195a4jJ%%%%%%jJjJj%Jj%J%%%jJ%%%%%%Jj%%%%%%%%%%%jJ%%%%jJ%%jJ%%%%jJ%%%%%%%j
-89127a5%J%%%%%%jJ%jJ%%%%%%%%%%%jJ%%%jJ%%%%%%%jJ%%%%%%%%%jJ%%%%%%%%%%%%%%jJj
-89059a5J%%%%%%jJ%%%%%Jj%%%%%%%%%%%%%%%%%%%%%Jj%jJ%Jj%%%%%Jj%%%J%%%j%%%jJ%%%
-88991a4%jJ%%%%%%J%jjJ%%%%%%%%%%%%%%%jJ%%%%%%%J%%jJj%%%%%JjJ%%j%%J%%j%%%%Jj%
-88923a4J%%%j%%%%%Jj%%%%%%Jj%%%%%Jj%%J%%%%%j%%%%%J%%jJ%%j%%%%%%%%%J%j%%%%%%%
-88855a4%%%%JjJ%j%%%%%Jj%JjJj%%%J%%%j%%%J%j%%%%%%%%Jj%%%%%%%%%%%%%%%%%%%JjJ%
-88787a3j%%%%%%J%%j%JjJ%j%J%%%jJ%%%j%%%%%JjJ%%%%%%%%%jJ%%%%%%%%%%%%%%j%%%J%%
-88719a3j%%JjJj%%J%%%jJj%%%J%jJ%%j%J%j%Jj%%J%%j%%%%%%Jj%J%%%jJjJ%%%%%%JjjJ%%
-88651a3%%jJ%jJj%J%%jJ%j%%%%%%Jj%%%J%%jJ%jJ%%%jJ%j%J%%j%J%jJ%%%%%%j%J%jJ%%%j
-88583a4J%j%JjJ%%%%j%J%%%%%%%jJj%%%%J%%%%%Jj%jJ%%jJ%%%%%%%%%%%%%%J%%j%%%%%%%
-88515a3%jJ%%%%jJJj%%%%%%%%%%%%%%%%%%%%%%jJ%%%j%%J%%%%%%%%%%%%%%Jj%%%%Jj%%%%
-88447a3%%%%jJ%%%%%%%%%%%%%%%%%J%j%%Jj%%%%%%%%%jJ%%%%%%%%%%Jj%J%%j%%%%%%%%%%
-88379a3%%%%%%%%%%%%%Jj%%%%%%%%%%%%%%Jj%%%%%%%%%%%%%%%%%%%%%%%J%j%%%%%%jJ%Jj
-88311a3J%%%j%%Jj%Jj%%%%%%Jj%%%%J%%%jJ%j%%%Jj%%J%j%%J%j%J%%j%%%%%%%J%j%%%%%%
-88243a3%%%%Jj%%%%Jj%%J%%%%j%%%%%%%%%%%Jj%%%J%%%j%%%J%%%%j%%JjJjJ%%%j%%J%%%j
-88175a3J%j%%%Jj%%%%J%j%%%%%J%j%%%J%%j%%%%J%%jJ%%%j%%J%%%%%%%%%%%j%%Jj%%%Jj%
-88107a3JjJ%j%%%%%Jj%%%J%jJ%%j%J%%jJ%%%%%%%%%jJj%%%%%%%%%J%j%%%J%jJ%j%J%jJ%%
-88039a2%%%%JjjJ%j%%%%J%%%%%%j%%Jj%JjJ%%jJjJj%JjJ%%%%%%%%%%%%%jJ%jJ%j%J%%jJ%
-87971a2jJ%%%%%%%%%%%%%%jJ%jJ%%%%%j%%J%%jJ%%%%%%%%%%%%j%J%%%%%%%%%%%%%%%jJ%%
-87903a2%%jJjJ%%j%J%%%%%%%%jJ%%%%j%%%JjJ%%%Jj%%%j%J%%%%%%%jJ%%%%jJ%%%%%%%j%%
-87835a3J%%%%%%%%%%%%%%%%Jj%%%%%%%%%%%%%%%%%%%%%%%%%%%jJ%%JjJj%%%Jj%%%%J%j%%
-87767a2Jj%%%%%%%%%%%%%Jj%%%%%%%%%%%J%j%j%J%%%%%%jJ%%jJJj%%%%%%%%%JjJ%j%%J%j
-87699a2%%Jj%%%%%Jj%J%%%j%%%%%%J%j%%%%%%%%%Jj%%%Jj%%Jj%%%%%%%%Jj%J%j%%%%J%%%
-87631a1j%%J%j%%%%Jj%%Jj%%%%%%J%%j%%JjJ%%j%%%%%%Jj%J%%%j%%%%%J%%j%%%%%%%%J%%
-87563a1%%j%%%%J%%j%%J%%%%%j%%J%jJ%%j%%J%j%J%j%%%%%%JKk%%%%j%%J%jJj%%%%%Jj%%
-87495a2J%%jJ%%j%%%%%J%jJ%jJ%%%j%%%J%%jJ%%j%%J%jJj%%J%%%j%%Jj%JjJ%%j%%J%%%%%
-87427a1j%%%JjJ%%jJ%jJ%%%%%%j%J%%%j%J%%%%%%%jJj%J%jJ%%%%jJ%%%%%%%%j%%%%%J%%%
-87359a1%%%j%%J%%%j%%JjJjJ%%%j%%JjJ%%%%%%j%%%%J%%%j%%%Jj%%%%%J%%%%%jJ%%%%jJj
-87291a2J%%%%jJ%j%Jj%J%%%j%J%%j%%J%j%Jj%J%%%%%%%%%KkjJ%%j%J%%%%%%j%J%%%%%%%%
-87223a1%%jJ%%%%%jJ%%%%j%%J%jJ%%%j%%J%jJKk%%Kk%jJ%%%%%%j%J%%%%%%%j%JK%k%%%%%
-87155a1%%%Kk%jJ%%%Kk%%%jJ%jJ%%%%%%%%%jJ%%%jJ%%%%%%%%%%%%%%%%jJ%KkKk%%%%%%%%
-87087a1%%%Kk%%%%%%%%%%%j%J%%%%%%%%%%%%%%%%%%%%%%%%K%k%%%%%%%%%%%%%%%%%%%%%%
-87019a1%%%%%%%%Kk%%%%%jJ%%%%%%%%%%%%%jJ%%%%jJ%%%%%%%%%%%%%%%Kk%%%%%%K%k%%%%
-86951a1%%%jJ%%Kk%%%Kk%%Kk%%%%Kk%%%%%%%%%%%%%%%K%k%%%%%%Kk%%%%%%%K%%k%%%%%%%
-86883a1Kk%Kk%%%%%%%K%k%%KkjJ%%%%%%KkjJKkKk%%%%%%KkKk%Kk%j%J%%%%%%%%K%%k%%Kk
-86815a1%%%%%K%%k%%%%K%k%%%%%%%%%%%%%%%%%%%%%%%%K%%%%k%Kk%%%%%Kk%%K%%k%%%%%%
-86747a1K%%k%%%Kk%KkK%k%Kk%%%%%%K%%%%k%%%%Kk%%%%K%%%k%%K%k%%K%%%k%%KkKkK%%%%
-86679i%%k%K%k%%KkKk%%%%%Kk%K%%k%%K%%kKkK%k%%K%kK%k%%KkK%%k%%%%%%Kk%%%K%%%%%
-86610i%%%%k%K%k%%K%%%%k%K%%k%K%%%%%%%%kK%%k%%K%%%kK%%%%%k%%%KkKk%KkK%%%k%%%
-86541a1K%kK%kK%kK%%%%%%%%k%K%%%%%%%%kKk%%K%kK%k%KkK%k%%%K%%%%%%%%%%kK%k%K%%
-86473i%%%%%%%%kK%k%%%%K%%k%K%%kKkK%kK%k%K%%%kK%%%%kK%%%k%%%%K%kK%Jj%%%%k%K%
-86404i%%%%%%%k%%K%%%%%%k%K%k%Kk%%%K%k%%KkK%%%%k%%K%kK%%%%%%%%kK%%%%kK%%%%%%
-86335ikK%%%%Jj%%%k%K%%%%%%%kK%%%%%%kK%%%%%%kK%%%%%%%%%%%%%%%%%%%%%%%%%kK%kK
-86266i%%%k%%KkK%%%%%kK%%%%%%%%%%%%%%%%%%%%%%%%%%%%%%J%%%%%%j%%%%%%kK%%%%%%%
-86197i%%%%%kK%%kK%%%%%%%%%%%%%kK%%%%kK%%%%%%Jj%%%%%%%%J%jJjJ%j%%%%%%%%%%%%%
-86128i%%%kK%%%%kK%%%%%%%%%%%J%j%%%%%%%%%JjJ%%jJj%JjJ%j%%%%%%%%Jj%%%%%%%%%%%
-86059i%%%%Jj%%%%%%%%Jj%%%%%Jj%%%J%jJ%j%%%%%%%%%%%%%%Jj%%%Jj%%JjJ%jJj%%%%J%j
-85990iJjJ%j%%J%j%%%%Jj%%%%J%%j%%%%%%%%%%%%%%%%%%Jj%%%%%%%%J%%j%%%%%%%%%%%%J
-85921h%j%%%%%%Jj%%Jj%%%JjJj%%Jj%%Jj%%%%%%%%J%%%j%%%%%%%%Jj%Jj%%%Jj%J%%j%Jjk
-85852a1K%%%%%%%%%%%%%%JjJ%j%%%%%%%%J%%j%%%%%Jj%%%Jj%%%%%%%%J%j%%%%%%%%%%%J%
-85784hjJ%%%%j%%Jj%%%%%%%Jj%J%j%%J%j%%%J%j%J%%j%%%%%%Jj%%%J%%%j%J%%%%j%%%%%%
-85715i%%%Jj%%J%%jJj%%%%%%%Jj%%%%%%%%%%%Jj%J%jJ%%%%jJ%%%%%%%j%Jj%Jj%%%J%%j%%
-85646iJj%J%jJj%Jj%%J%%%%jJ%%j%%J%%%j%%%%%Jj%%J%%%j%%Jj%%J%%%%%%%%%j%%%J%%jJ
-85577h%%jJjJ%%%jJ%%%%jJ%%jJj%J%%%%%jJjJ%j%%%Jj%%J%%%%%%%%%%%%%%%j%J%jJ%j%J%
-85508hJj%%%%%%%%%%%jJ%%jJ%j%JjJ%%%%jJ%%%%%%%%%%%%%%jJ%%%%%%%%%jJ%%%J%jjJ%%%
-85439h%%%%%%Jjj%%J%%jJ%%%%%%%%%%%%jJ%jJ%%%%%%%%%%%%jJ%%%%j%JjJ%%%%%%%%%%%%j
-85370i%J%jJ%%%%%%%%%%jJ%%jJjJ%jJ%j%JjJ%%jJ%%%%%%jJ%jJj%%J%%%%%%%%%%%%%Jj%%%
-85301h%%%%%%%Jj%%%Jj%j%J%%%%jJ%%%%%%%%%%%%%%%%%%%%%%%%%%%%%%%%jJj%J%%%%%%%%
-85232h%%%%%%%%%jJ%%%%%%%%j%J%%%%%%%%%%%%%Jj%%%%%%J%%j%%%j%J%%%%Jj%%%%jJ%%%%
-85163h%%%%%%%%%%%%%%%j%%J%%%%jJ%jJ%%%Jj%jJJ%j%jJ%%%J%j%%%%%%%%%%%%%Jj%%%J%j
-85094h%%jJ%Jj%%%%%%Jj%%%jJ%%%%jJ%%%%%Jj%%%%%%JjJ%j%%%jJ%%%%%%J%j%%%%%%%%JjJ
-85025gj%Jj%%%%%%%%%%%%%J%%j%%%%J%j%%%%%%%Jj%%%%%%Jj%%%%%%%%%J%%%j%J%%%j%%%J
-84956gj%%%Jj%J%%j%%%%%J%j%J%j%%%%%Jj%%%%J%j%%%%%%%%%%%J%%j%%%JjJ%jJj%%%%%%J
-84887g%j%%%%Jj%%%%%%%%%%%%%%Jj%%Jj%J%j%%%%%%%J%j%%%%%%%%%%%%J%j%%%%%Jj%%Jj%
-84818hJj%%%%%%%%%%J%j%Jj%%%%JjJ%%%%jJj%%%%%%%%%Jj%%J%jJ%%j%%%%%%%%J%%%%%jJj
-84749h%%%J%%%j%%%J%jJ%%j%%%%J%%j%%%%%J%j%%%Jj%%%%Jj%JjJ%j%%%%%J%j%%J%j%JjJ%
-84680gj%%%%%%%J%%j%%%%%JjJ%jJ%%%j%%%jJJj%%J%j%%%%%%%%J%j%Jj%%%%%%%%%JjJ%%jJ
-84611g%%j%%%%JjJ%%jJjJ%j%J%%%jJ%%%%%jJ%j%J%%jJ%%%%%%jJ%j%J%jJ%%%j%J%jJ%jJ%%
-84542gj%%J%%%%%%%%%j%J%jJjJj%%J%%%%%%%%%%%%%%%%%%%%%%%%%%%%%%%%j%J%%%%j%J%j
-84473hJ%%%jJ%%%%%%j%%J%%%j%JjJj%J%%%%%%%%%%%j%J%j%J%%%%%%%%%j%JjJ%%%%%jJ%%j
-84404hJ%%%jJjJ%%%%%jJ%%%%%%jJjJ%%%%%%%%%%%%%%%%%%%%%%%%%%jJ%%%%%%%%%%%%%%j%
-84335hJ%%%%jJ%j%%J%j%J%j%%%J%%j%Jj%JjJ%%%%%%%%%%%%jJ%%%%jJ%%%%%%%j%%J%j%J%%
-84266g%%%%%%%%%%%%%%%j%%J%%%%%jJ%%%jJ%j%J%%%%%%%j%J%%%%jJ%%%%%%j%J%%%%j%J%%
-84197g%%%%%%%jJj%J%%%%%%%%%%jJ%jJ%j%J%%%%%%%jJ%jJ%%%%%%%%%%%%%%%%%%%%%%%%%%
-84128g%j%%J%jJ%j%J%%%%%%%%%%%%%%%%%j%%%J%%%%%%j%J%%%%%jJ%jJ%%%%%%%%%%%%%%%%
-84059g%%%%%%%%%%%%jJ%%%%%%%%%%%%%%%%%%%%%%%%%%%%%%%%%%%%%%%j%J%%%jJ%%%%%%%%
-83990g%j%%J%%%%%%%%%%%%%%%%%%%%%%%%%%%%%%%%%%jJ%%%jJ%jJ%%%%%%%%%%%%%%%%%%%%
-83921g%%%%%%%%%%%%%%%%%%%%%%%%%%%%%%%%%%%%%%%%%%%%%%%%%%%%%%%%%%%%%%%%%%%%%
-83852g%%%%%%%%%%%%%%%%%%j%JjJ%jJ%%%%%%%%%%%%%%%%%%%%%%%%%%%%%%%%%%%%%%%%%%%
-83783g%%%%%%%%%%%%%%%%%%%%%%%%%%%%%%%%jJ%%%%%%%%%%%%%%%%%%%%%%%%jJ%%%%%%%%%
-83714g%%%jJ%%%%%%%%%%%%%%%%%%%%%%%%%%%%%%%%%%%%%%%%jJ%%%%%%%%%%%%%%%%%%%%%%
-83645g%%%%%%%%%%%%%%%%%%%%%%%%%%%%%%%%%%%%%%%%%%%%%%%%%%%%%%%%%%%%%%%%%%%%%
-83576g%%%%%%%%%%%%%%%%%%%%%%%%%%%%%%%%%%%%%%%%%%%%%%%%%%%%%%%%%%%%%%%%%%%%%
-83507g%%%%%%%%%%%%%%%%%%%%%%%%%%%%%%%%%%%%%%%%%%%%%%%%%%%%%%%%%%%%%%%%%%%%%
-83438g%%%%%%%%%%%%%%%%%%%%%%%%%%%%%%%%%%%%%%%%%%%%%%%%%%%%%%%%%%%%%%%%%%%%%
-83369g%%%%%%%%%%%%%%%%%%%%%%%%%%%%%%%%%%%%%%%%%%%%%%%%%%%%%%%%%%%%%%%%%%%%%
-83300g%%%%%%%%%%%%%%%%%%%%%%%%%%%%%%%%%%%%%%%%%%%%%%%%%%%%%%%%%%%%%%%%%%%%%
-83231g%%%%%%%%%%%%%%%%%%Jj%%%%%%%%%%%%%%%%%%%%%%%%%%%%%%%%%%%%%%%%%%%%%%%%%
-83162g%%%%%%%%%%%%%%%%%%%%%%%%%%%%%%%%%%%%%%%%%%%%%%%%%%%%%%%%%%%%%%%%%%%%%
-83093g%%%%%%%%%%%%%%%%%%%%%%%%%%%%%%%%%%%%%%%%%%%%%%%%%%%%%%%%%%%%%%%%%%%%%
-83024g%%%%%%%%%%%%%%%%%%%%%%%%%%%%%%%%%Jj%%%%%%%%%%%%%%%%%%%%%%%%%%%%%%%%%%
-82955g%%%%%%%%%%%%%%%%%%%%%%%%%%%%%%%%%%%%%%%%%%%%%%%%%%%%%%Jj%%%%%%%Jj%%%%
-82886g%%%%%%%%%%%%%%%%Jj%%%%%%%%%%%%%%%%%%%%%%%%%%%%%%%%%%%%%%%%%%%%%%%%%%%
-82817g%%%%%%%%%%%%%%%%%%%%%%%%%%%%%%%%%%%%%%%%%%%%%%%%%%%%%%%%%%%%%%%%%%%%%
-82748g%%%%%%%%%%%%%%%%%%%%%%%%%%%%%%%%%%%%%%%%%%%%%%%%%Jj%%%J%j%%%%%%%%%%%%
-82679g%%%%%%%%%%%%%%%%%%%%%%%%%%%%%%%%%%%%%%%%%%%%%%%%%%%%%%%%%%%%%%%%%%%%%
-82610g%%%%%%%%%%%%%%%%%%%Jj%%%%%%%%%%%%%%%%%%%%%%%%%%%%%%%%%%%J%%j%%Jj%%%%%
-82541g%%%%%%%%%%%%%%%%%%%%%%%Jj%%J%%j%%Jj%%%%%%%%%%%%%%%%%%%%%%%%%%%%%%%%Jj
-82472g%%%%%%%%%%%Jj%%Jj%%%%%%%%%%Jj%%%%%%%%%%%J%%%%%j%%%%%Jj%%Jj%%%%%%%%%%%
-82403gJj%%%%%%%%%Jj%%%%%%%%%Jj%Jj%%%%%%%%%%%%%%%J%%j%%%J%j%%%Jj%%%%%%J%j%J%
-82334fj%%%%%%%%%%%%%%%%%%%%Jj%%%%%JjJj%Jj%J%j%%%%%%%%%%%%%J%j%%%%%%%%%%%%%%
-82265g%%%%%%%%JjJj%J%%j%%%%%%%J%j%%Jj%%%%%J%j%%%%%%J%jJj%%%%%%%%%Jj%%%%%%Jj
-82196g%%J%j%%%%Jj%%%%%%%%%%%%%%%%%%%%%%%%%%%%%%J%%j%%%%%%%%%Jj%J%j%%%Jj%%Jj
-82127g%%%%%%%%%%Jj%%%%J%j%J%j%%%%J%j%%%%J%%%j%%%Jj%%%%%J%%jJ%%%%%%j%%%J%j%J
-82058fj%%J%%%%jJ%jJ%j%%%%%Jj%%%%%%Jj%%%%%%%%%Jj%%%%%Jj%%%%%%J%jJ%%%%j%J%jJj
-81989g%%%%J%%j%J%j%J%jJ%j%J%%jJ%j%J%%j%%%Jj%%J%%%%jJ%%jJ%j%%%J%%%%%%j%%%%%%
-81920gJjJjJjJ%%%%j%%%Jj%Jj%%J%%%%j%Jj%%%%%%%%%%%%J%%jJj%%J%jJ%%%%%%%%jJj%J%
-81851f%j%J%%%%%%%%%%jJ%%%jJ%%%%%%%jJ%%j%%%%%J%%%%%%%%%j%J%jJ%j%J%%%%%%j%%J%
-81782f%%%%%j%%JjJ%Kk%%jJj%Jj%Jj%%J%%%%%jJ%%%jJ%jJ%%j%Jj%%%%Jj%J%%%%%%%jJ%%j
-81713gJ%%%jJj%J%%%%%j%%%%JjJ%jJ%%%j%%%Jj%%%Jj%J%%j%%%%J%%%%%%j%J%%%j%%J%j%J
-81644f%jJ%jJ%%%jJ%%%%jJKkjJj%%%%%%%J%%%jJj%J%%%jJ%%%%%%jJj%J%jJj%J%%%%%j%%J
-81575fj%%%J%%j%J%j%%%Jj%J%%%%%jJ%%%%%jJ%%%%jJ%%%j%%J%jJ%%%%%jJ%%%%%j%J%%%jJ
-81506f%%%%%%jJ%%%%%%%%%j%%J%%%j%%J%j%%J%%j%J%%%%j%Jj%J%%jJ%%%%jJ%%%jJ%%%%%%
-81437f%jJ%jJ%jJ%j%J%%%%%%%%%%%%%%%%%%%j%%%J%%jJ%%%%%%%%%jJ%%%jJ%%%%%%jJ%jJ%
-81368fjJ%%%j%J%jJKk%%%%%%K%k%%%%Kk%%jJ%j%%J%jJ%jJ%jJ%%%%%%%%%%%%jJ%%%j%J%%%
-81299f%%%%%%%%%%%%%%%%jJ%%%jJ%jJ%%%%%%%%jJ%%%%%%%%%%%%jJ%%%%%%jJj%%J%%%%%%j
-81230gJj%J%%%%%%%jJ%%%%%%%%%%%%%%%%j%JjJ%%%%%%j%J%%%%%K%kKk%%%%%%%%%%%%%jJj
-81161gJ%%%%jJ%%%Kk%%%%%%%%jJ%%%%%%%%%jJ%%%%%%%jJ%%%%%%%%%%jJ%%K%k%%%%jJ%%%%
-81092f%%%%Kk%%%%%%%%%%%%%%%Kk%%%%%%Kk%jJ%Kk%%%%%%%jJ%%%%%%K%k%%%jJ%%%%%%jJ%
-81023f%%%%jJ%%%%%%%Kk%%%jJ%%%%%%%%%%%%%%%%%%jJ%%%%%%%jJ%%%%%%%%%K%%%lJ%%%Kk
-80954f%%jJ%Kk%K%%k%%KkKk%%%%%KkKk%%%KkK%k%%KkK%k%%%KkjJ%%Kk%%%Kk%%%%%jJKk%%
-80885f%%%%%%%%%%%%%Kk%%%%j%J%%%%%%%%%%%%%%%jJ%%%%Kk%%%%%%%%%%%jJ%%%%%%%%%%%
-80816f%%%%%%%%%%%%%%%KkjJ%%%%%%%%%%Kk%%%%%%%%%%%%%%jJ%%%%jJ%%jJ%%%%%%%%%%%K
-80747dkK%%%k%%%%%%%%%%%%%%Kk%%%%%%%%%%%Kk%%%%%%jJ%%%%%%%%Kk%%%Kk%%%%%%%%%%%
-80678fjJ%%%%%%%%%%%%K%k%%%%%K%k%%%%%%%%%%%%Kk%%%K%k%%%%%%%Kk%%%%%Kk%K%k%%%%
-80609f%%%KkKk%%%%Kk%%%%%K%k%%%%%%%%%%K%k%%%%%%%%%%%%%%%%%%%%jJ%%%%%%K%k%%%%
-80540f%%jJ%Kk%%%%%%%%%Kk%%%%%%%%K%kKk%%%%%%%Kk%%%%%%%%K%%k%K%k%%%KkK%k%%KkK
-80471d%k%%%%%%%Kk%%%%K%%kKk%%K%%k%KkKk%%%Kk%%K%kK%k%%Kk%%%%%%%%%%K%%k%%%K%%
-80402dk%%%%%%%%Kk%%%%%K%%k%KkK%%%%k%K%kK%kKk%%K%%%k%%%%%%%%%K%%%kKk%Kk%%%%%
-80333f%%%KkK%k%KkKk%%%%%Kk%%K%%%k%%%%K%kKk%%Kk%%K%k%%%K%%k%%KkKkKk%%K%kK%%k
-80264f%K%%%%%%%k%%%KkK%%kKk%%%%K%%k%%%Kk%%%%%%%Kk%Kk%%%%K%%k%%%%%%%%K%%%%%k
-80195fKJjk%%%Kk%%%%K%kKkKkKk%K%%%%%k%%K%%%k%%%%K%kK%%k%%%%%K%%%%%k%KkKk%Kk%
-80126fK%k%%K%k%%%%%%%%K%%%%%k%K%%%%%k%KkK%kKk%%K%%kKk%%%%%%K%%kK%k%%%K%k%K%
-80057dk%K%%%%%kK%%k%%%%%K%kKk%KkK%%%%%%%%%%kK%%%%%%kKkKkK%kKkK%kKkKk%%K%%%k
-79988f%K%kLj%%%%%kK%%%%%%%%%%%%k%Kk%%%%K%%kK%%%%k%K%%kKk%%K%kK%%%%%%%%Jj%%k
-79919fK%k%%%K%k%K%k%%%K%%%%%%%kK%kK%%%%%k%%%KkK%%kK%k%%%K%kK%%%k%%KkKk%%%%%
-79850f%Kk%%K%%%%%%%kK%k%Kk%%%%K%k%K%%kK%%%%kK%%kK%%%%%%%%k%%K%%%%%%kK%kK%%%
-79781d%kK%kK%%J%%jJj%%%%%%%%%%%%%kK%%kK%%%%%%%%k%%K%%k%K%k%Kk%K%%kK%kK%%%%k
-79712f%K%%%%%%%kKkK%k%%KkK%%%%%%%%%%k%K%k%%%K%%%%k%Kk%K%kK%%%%%Jj%kK%%%%%%k
-79643f%%%K%%Jj%%%%%%%%%%%%Jj%%%kK%%JlKkK%%%%k%K%%kK%%%%%%kK%%%%k%%K%%%%%%%%
-79574d%%k%K%%%kKkK%%%%%%%%%%%%%%%%%%k%%%%K%%%%%%%%%%%%%%%%k%%K%%kK%%%%%%%%k
-79505fK%%%%%%%%%%k%K%%%%%kK%Jj%%%JjkK%k%%K%%%%%%%k%K%%%%%%%%%kK%%%%%%%%%%%%
-79436d%kK%%%%%%%%%%%%%%%%k%K%%%%%%%%kK%k%%KJj%%%%%%%%%%%%%Jj%J%j%%%Jj%%%%%%
-79367d%%%%%%%%%%%%%%%kK%%%%%%kK%%%%k%%%%K%%%JjkKk%%K%%%%%%%%%%%%%Jj%%%%%%%%
-79298d%%%%%%%%kK%%%%%%%%kK%%Jj%Jj%%%%%%%%%%%%Jj%%Jj%%%%%Jj%%%%%%%%%%%%%%%%%
-79229d%%Jj%%%%%%%%%%%%%%%%%%%%%%%kK%%%%%%Jj%%%%%%%%%%%%%kK%%%%%%%%%%kK%%%%k
-79160fK%kK%Jj%%%%%%%%%%J%j%%%%%%%%%%%%%%%%%%%%%%%%%%%%%%%%%%%%%%%%%%%%%%%%%
-79091d%%%%%%%%kK%%%%%%k%%K%%%%%%%%%%%Jj%%%%%%%%%%%%J%j%%%%%%%%%%%%%%%%%%kK%
-79022d%%%%%%kK%%%%%%%%%kK%%%kK%%Jj%%Jj%%%Jj%%%%%%%%%%%Jj%%%%%%%%%%%%%JjJj%%
-78953d%%Jj%Jj%%%%Jj%%%%%%%%%%%%%%%%%%%%Jj%Jj%%%%%%%%%%%%%%%%kK%%%%%%%%Jj%%%
-78884d%%%%%k%K%%kK%%kK%JjJjJ%%j%Jj%%%%%%%%Jj%%%%%Jj%%%%%%%%Jj%%%%%%Jj%Jj%%%
-78815d%%%%%%%JjJj%Jj%%%kK%%%%%Jj%kK%%%%%%%%%%%%%%%%%J%%j%%JjJj%%%%%%%%%%%%%
-78746d%%%%%%%Jj%%%%%%%%%%%%%%Jj%%%%%%%%%%Jj%%%%%%%%%%%%%%%%JjJ%j%%%Jj%%%%%%
-78677d%%%%J%j%%%%Jj%J%j%%%%%%%%%%%%J%%j%%Jj%Jj%%J%%%j%%%%%%J%j%%%J%%jJjJj%%
-78608d%%%Jj%%%Jj%%%%%%%%%%%%%%%%%Jj%Jj%J%j%JjJj%%%%J%j%%%%%%%%%%%%J%%j%%%%%
-78539dJ%%%%j%Jj%%%%%%%J%j%%%%%J%jJ%j%%%%%JjJj%%%Jj%%%%%%kK%%J%%%j%%%%J%%j%J
-78470cj%%%%%J%j%%%%Jj%%Jj%%%%%%Jj%Jj%%%%%%%J%%%j%%%%%%J%j%%%J%%%%%j%%%%Jj%J
-78401c%%%jJjJj%%Jj%%%%J%%j%J%j%J%j%%%%%%Jj%%Jj%%%%J%j%J%%jJ%j%%%%%%%%Jj%%%J
-78332c%j%%J%j%J%%%%%jJ%j%%%%%%%%%%%%%%%J%%j%%%%%Jj%Jj%Jj%J%%jJ%j%%%%J%%jJ%j
-78263d%%J%%%jJ%%j%%J%j%J%%j%kKJj%Jj%J%%%j%%%Jj%%J%j%%Jj%J%%%j%%J%%%%%j%%J%%
-78194c%%%%jJjJj%%%J%jJj%Jj%Jj%J%j%J%jJ%%%%%%%jJ%j%Jj%%J%j%%J%%%j%%%J%%%%%j%
-78125d%%J%%jJ%jJ%jJ%%%%%%j%%Jj%%Jj%J%%%%j%%%%%%%%%%%%Jj%%%%%%J%j%JjJj%%%%%%
-78056dJ%%j%%J%j%%%J%%%%%jJjJjJjJjJjJ%%%%%%%j%%J%jJ%%%%%%j%Jj%%JjJ%j%%%Jj%Jj
-77987dJ%j%J%jJ%%%j%J%%%jJ%jJ%jJ%%%%%j%%J%j%J%%%j%J%jJ%%%%%%%%jJ%%%%%%%%%%jJ
-77918c%%j%JjJ%%j%%%JjJ%j%J%j%%%%%%JjJ%%%%%j%%JjJ%jJ%%%j%%J%jJ%%j%%J%j%JjJ%%
-77849cjJ%%%%%jJj%%J%%j%%%Jj%J%%%%jJjJ%%%%%jJ%j%J%%jJ%%%%%%%%jJ%%%jJ%%%%%%%%
-77780c%%%%%%%%j%J%%%jJ%%%%j%%%J%%%%%%%%%%jJ%%%%%%%jJ%%%jJ%%%%%%%%%%%%%%%j%J
-77711cj%J%%%%%%%%jJ%%%%%%%%%%%%j%J%%%%%%jJ%jJj%Jj%J%j%%J%%%%%%j%J%j%%%%J%jJ
-77642c%%%%%%%%%%%jJ%jJ%%%%%%%jJ%%%%%%%%%%%%j%%J%j%%%J%%%%%%%%%%%%%%%%%jJ%jJ
-77573c%j%J%%%%%%%jJ%%%%j%J%%%%%%j%%J%%%%%%%%%%%j%J%%%%%%%%%%%%jJ%%%%%%%%%%%
-77504c%%%%%%%%jJ%%%%%%%jJ%%%%%%%%jJ%%%%%%%%%%jJ%%%%%%%%%%%%%jJ%jJ%%%%%%%%%%
-77435c%%%%%%%%j%%J%%%%%%%%%%%%%%%%%%%jJ%%%%%%%%%%%%%%%%%%%%%%%jJ%%%%%jJ%%%%
-77366c%%%%%%%%j%J%%%%%%%%jJjJ%%%%%j%%J%%%%%%%%%%%%%%%%%%%%%%%%%%%%%j%J%%%%%
-77297c%jJ%%%%%%%%%jJ%%%%%%%%%%%j%J%%%jJ%%%%%%%%%%j%J%%%%%%%%%%%%%%%%%%%%%%%
-77228c%%%%%%%jJ%%jJ%%%jJj%J%%%%%%jJ%%%%%%%%%%%%%%%%%%%%%%%%%%%%%%%%%%%%%%%%
-77159c%%%%%%%%%%%%%%%%%%jJ%%%%%jJ%%%%%jJ%%%%%%%%%%%%%%%%%%%%%%%%%%%%%%%%%%%
-77090c%%%%%%%%%%%%%%%%%%%%%%%%%%%%%%%%%%%%%%%%%%%%%%%%%%%%%%%%%%%%%%%%%jJ%%
-77021c%%jJ%%%%%%%%%%%%%%%%%%%%%%%%%%%%%%%%%%%%%%%%%%%%%%%%%%%%%%%%%%%%%%%%%
-76952c%%%j%%%J%%%%%%%%%%%%%%%%%%%%%%%j%J%%%%%%%%%%%%%%%%%%%%%%jJ%%jJ%%%%%%%
-76883c%%%%jJ%%%%%%%%%%%%%%%%%%%%%%%%%%%%%%%%%%%%%%%%%%%%%%%%%%jJ%%%%%%%%%%%
-76814c%jJ%%%%%%%%%%%%%%%%%%%%%%%%%%%%%%jJ%%%%%%%%%%%%%%%%%%%jJ%%%%%%%%%%%%%
-76745c%%%%%%%%%%%%%%%%%%%%%%%%%%%%%%%%%%%%%%%%%%%%%%jJ%%%%%%%%%%%%%%%%%%%%%
-76676c%%%%%%%%%%%%%%%%%%%%%%%%%%%%%%%%%%%%%%%%%%%%%%%%%%%%%%%%%%%%%%%%%%%%j
-76607dJ%%%%%%%%%%%%%%%%%%%%%%%%%%%%%%%%%%%%%%%%%%%%%%%%%%%%%%%%%%%%%%%%%%%%
-76538c%%%%j%J%%%%%%%%%%%%%%%%%%%%%%%%%%%%jJ%%%%%%jJ%%%%%%%%%%%%%%%%%%%%%%%%
-76469c%%%%%%%%%%%%%%%%%%%%%%%%%%%%%%%%%%%%%%%%%%%%%%%%%%%%%%%%%%%%%%%%%%%%%
-76400c%%%%%%%%%%%%%%%%%%%%%%%%%%%%%%%%%%%%%%%%%%%%%%%%%%%%%%%%%%%%%%%%%%%%%
-76331c%%%%%%%%%%%%%%%%%%%%%%%%%%%%%%%%%%%%%%%%%%%%%%%%%%%%%%%%%%%%%%%%%%%%%
-76262c%%%%%%%%%%%%%%%%%%%%%%%%%%jJ%%%%%%%%%%%%%%%%%%%%%%%%%%%%%%%%%%%%%%%%%
-76193c%%%%%%%%%%%%%%%%%%%%%%%%%%%%%%%%%%%%%%%%%%%%%%%%%%%%%%%%%%%%%%%%%%%%%
-76124c%%%%%%%%%%%%%%%%%%%%%%%%%%%%%%%%%%%%%%%%%%%j%J%%%%%%%%%%%%%%%%%%%%%%%
-76055c%%%%%%%%%%%%%%%%%%%%%%%%%%%%%%%%%%%%%%%%%%%%%%%%%%%%%%%%%%%%%%%%%%%%%
-75986c%%%%%%%%%%%%%%%%%%%%%%%%%%%%%%%%%%%%%%%%%%%%%%%%%%%%%%%%%%%%%%%%%%%%%
-75917c%%%%%%%%%%%%%%%%%%%%%%%%%%%%%%%%%%%%%%%%%%%%%%%%%%%%%%%%%%%%%%%%%%%%%
-75848c%%%%%jJ%%%%%%%%%%%%%%%%%%%%%%%%%%%%%%%%%%%%%%%%%%%%%%%%%%%%%%%%%%%%%%
-75779c%%%%%%%%%%%%%%%%%%%%%%%%%%%%%%%%%%%%%%%%%%%%%%%%%%%%%%%%%%%%%%%%%%%%%
-75710c%%%%%%%%%%%%%%%%%%%%%%%%%%%%%%%%%%%%%%%%%%%%%%%%%%%%%%%%%%%%%%%%%%%%%
-75641c%%%%%%%%%%%%%%%%%%%%%%%%%%%%%%%%%%%%%%%%%%%%%%%%%%%%%%%%%%%Kk%%%%%%%%
-75572c%%%%%%%%%%%%%%%%%%%%%%%%%%%%%%%Kk%%%%%%%%%%%%%%%%%%%%%%%%%%%%%%%%%%%%
-75503c%%%%%%%%%%%%%%%%%%%%%%%Kk%%%%%%%%%%%K%k%%%%%%%%%%%%%%%%%%%%%%%%%%%%%%
-75434c%%%%%%%%%%%%%%%%%%%%%%%%%%%%%%%%%%%%%%%%%%%%%%%%%%%%%%%%%%%%%%%%%%%%%
-75365c%%%%%%%%%%%%%%%%%%%%%%%%%%%%%%%%%%%%%%%%%%%%%%%%%%%%%%%%%%%%%%%%%%%%%
-75296c%%%%%%%%%%%%%%%%%%%%%%%%%%%%%%%%%%%%%%%%%%%%%Kk%%%%%%%%%%%%%%Kk%%%%%%
-75227c%%%%%%%%%%%%%%%%%%%%%%%%%%%%%%%%%%%%%%%%%%%%Kk%%%%%%%%%%%%%%%%%%%%%%%
-75158c%%%%%%%%%%%%%%%%%%%%%%%%%%%%%%%%%%%%%%%%%%%%%%%%%%%%%%%%%%%%%%%%%%%%%
-75089c%%%%%%%%%%%%%%%%%%%%%%%%%%%%%%Kk%%%%%%%%%%Kk%%%%%%%%%%%%%%%%%%%%%%%%%
-75020cK%%k%%%%%%%%%%%%%%%%%%%%%%%%%%%%%%%%%%%%%%%%%%%%%%%%%%%%%%%%%%%%%%%%%
-74951c%%%%%%%%%%%%%%%%%%%%%%%%%%%%%%%%%%%%%%%%Kk%%%%%%%%%%%%%%%%%%%%%%%%%%%
-74882c%%%%%%%%%%%%%%%%%%%%%%%%%%%%%%%%%%%%%%%K%%k%%%%%%%%%%%%%%%%%%%%%%%%%%
-74813c%%%%%%%%%%%%%%%%%%%%%%K%k%%%%%%%%%%%%%%%%%%%%%%%%%%%%%%%%%%Kk%%%%%%%%
-74744c%%%%%%%%%%%%%%Kk%%%%%%%%%Kk%%%%%%%%%%%%%%%%%%%%%Kk%%%%%%%%%%%%%%%Kk%%
-74675c%Kk%%%%%%%%%%%Kk%%%%%%%%Kk%%%%%%%%%%%K%kKk%%%%%%%%%%%%%%%%Kk%%%%%%%%%
-74606c%%%%%%%%%%%%%%%Kk%%%%%%%%%%%Kk%%%%%%K%k%%%%%%%%%%%%%%%%%%%%%%%%%%%%%%
-74537c%%%%%%%%Kk%%%%%%%%%%%%%%%%%%%%%%K%%%k%%%%%%%Kk%%%%%Kk%%%%%K%k%%%%%%%%
-74468c%%%%%%%%%%%%%%%%%%%%Kk%%%%%%%%%%%%%%%%%%%%%Kk%%%%%%%%%%%%%%%%%%%%%%%%
-74399c%%%%%%%%%%%%%%%%%%%%KkKk%%%%%%%%%%%%%%%%%%%%%%%%%Kk%%%%%%%%%%%%%%%%%%
-74330c%%%%%Kk%%%K%k%%%%Kk%%%%%%%%Kk%%%%%Kk%%%%%%Kk%%Kk%%%%%%%%%%%%%%%%Kk%%K
-74261a%k%%%%%%K%k%%%%%%%%Kk%%Kk%%%%%%%%%%%%%%%%%%%%%%%%%Kk%%%%%Kk%%%K%kK%%%
-74192ak%%%Kk%%Kk%%%%%K%%%k%Kk%%%%%%K%k%%Kk%K%k%%%%%%%%Kk%%%K%%k%%%%Kk%%%%%%
-74123c%%%%%%%%KkKk%%%%%%%%%%%%Kk%%%%K%kK%k%%%%%%%%K%k%%%%%%%Kk%K%k%%%Kk%%K%
-74054a%k%%%%%Kk%%%%%%K%%%%k%%%%%%%%%%%Kk%%%%K%k%%%%%%%%%%Kk%%Kk%%Kk%K%k%%%K
-73985ak%%Kk%%%%Kk%%%%%%%%K%k%%%%Kk%%%%%Kk%%%%%Kk%%%%%%%%%%K%kKk%%Kk%%%K%k%%
-73916c%%%%%%%%K%kKk%%Kk%K%%%%k%Kk%%%KkKk%K%%%kK%%%%%k%%%%Kk%%%K%%%k%%%Kk%Kk
-73847c%%%%%%%Kk%%%%%Kk%%%K%%%k%%%%%%Kk%Kk%%%%Kk%%%%KkKk%%%%%%%K%k%%%%%%%%%%
-73778c%K%kKk%K%k%%K%kK%k%%%KkK%kKk%%%KkK%%%k%%%%%%%K%%%k%%%Kk%%%%%%%%%%%%%K
-73709a%kKk%%%%%%Kk%%%Kk%%%%%%Kk%%K%k%K%%%k%%%%%%%K%%k%Kk%%%KkKk%%%%%%%%K%kK
-73640a%%%kKk%%%%%%K%%%%%k%%%%K%kK%%%%k%K%k%%%%%K%k%%%%%%Kk%%%%K%k%%%KkKkKk%
-73571cKk%Kk%%%%%K%k%%%K%k%Kk%%%%%%%Kk%KkKk%%%K%k%%KkKk%%%%%%%%Kk%%%%%%Kk%%%
-73502c%%%Kk%%%Kk%Kk%%%K%%k%%KkKkK%%%kK%%%%%%%k%%KkK%%k%%K%kK%%%%%%%%kK%k%%K
-73433akK%%k%%%%K%%kK%%k%K%%kK%%kKk%K%%%%%%kK%%%k%%%%Kk%%%K%kKk%%K%%%k%%%%%K
-73364a%%%%%k%KkK%k%K%%kK%%%%%kKk%K%kKk%KkKkKkK%%%k%%K%%%%%%%%k%Kk%%K%%%kK%k
-73295cKkK%kK%%k%%%%Kk%%%K%%k%Kk%%Kk%%%%%K%%%%%%%%kKk%%K%k%%K%%%%%%%kK%%%%kK
-73226a%%%kK%%k%KkK%kKkK%kK%%%k%%K%k%%%%%%%%%%%K%%%%k%K%%k%%%%%%%%KkKk%Kk%K%
-73157a%%kK%%k%%%%%Kk%K%k%%%%%%KkKkK%k%%%K%kK%k%K%%%%%%%%%k%K%%%%%k%Kk%KkK%%
-73088a%%k%Kk%KkK%%%%%%%%%%kK%%%%%kK%k%%%K%k%%%%K%kKkK%%%%%%kK%%kKk%%%K%%%%k
-73019c%K%%%%%kKkK%%%%%%k%%%K%%%%%%%kK%%%%%kK%%kK%%k%K%k%K%kK%%%%%kK%%%%%%%%
-72950a%%k%KkK%%%%%%%%%%%%%%k%%%%%K%k%%K%%%%%%%kK%%%%%%kK%%%%%%k%K%%%%kK%%%k
-72881c%K%%k%%%%%K%k%%K%%k%%K%%%%%%%%kKkK%%kKkK%k%%K%%kK%%kK%%%k%K%k%Kk%%%K%
-72812ak%%K%%k%%Kk%K%kK%%%%%%%%%%%%%kK%%%k%K%%%%%%kK%%%%%%%%Jj%%%%%%%%k%K%%%
-72743a%%%kK%kKk%%K%%k%%%K%%%%%%%%%%k%%K%k%K%%%%%%%%%%%%%k%%%K%%kK%%%%%%k%%K
-72674ak%%K%%%%%kK%%%%k%K%%%%%%%%%%kK%%%%%%kK%k%%%%%K%%%%%k%%K%k%Kk%K%kK%%k%
-72605cK%%%kK%%%%Jj%%%%%%k%K%%%%%kK%kK%%%%%%%%%%%%%%%%%k%K%%%%%%%%%%k%Kk%%K%
-72536a%%%%k%K%%%%%%kK%%k%K%%%Jj%%%%%kKkK%%kK%%%%%%%%%%kK%%%%%%%%%%kK%%%%%%%
-72467akK%%%%%k%K%%%%kK%%%%%kK%%%%%%%%%%%kK%%%%%%%%k%K%%kK%%kK%%%%%%%%%%%k%%
-72398cK%%%%%%%%%%kK%%k%K%%%%%%%%%%%%%%%%%%%Jj%%%%Jj%%kK%Jj%%%%%%%%%%kKk%K%%
-72329ak%%K%kK%%%%%kKkKk%%K%%%kK%%%%%%%%%%%k%K%%%%%%%kKk%%%K%kK%%kK%kK%%kK%%
-72260a%%%%%%%%%kK%%J%j%%%%Jj%%%%%%%%%%%%k%%K%%k%K%%%%%%%%%%%kK%%%kK%%%%%Jj%
-72191a%%%%%%J%j%%Jj%%%%%%%Jj%%%%%Jl%K%%%%kK%%%%%%%%%%%J%j%%%kK%%%%%%%%%J%j%
-72122a%JjkK%%%%%%%%%Jj%%%%%%Jj%%k%%K%%%%%%%%%%%%%kK%%%%%%%%%%%%%%%%%%%%%%%%
-72053a%%%%%%%%%Jj%%%%%%%%%kK%%%%%%%%kK%%%%%%%%%kKJj%%%%%%kK%%%%%%%%kK%%%Jj%
-71984a%%Jj%%%%%%%%%%Jj%%%Jj%%%%%k%K%%%%%%%%%%%kKkKkK%%kK%%%%%%%%%%%Jj%%%%%%
-71915a%%%%%%%%%%%%kK%%%%%%%%%%%kK%%%%%%kK%%%%%%%%%%%%%kK%%%%%%%%%%%%%%%%%%%
-71846a%%%%%%%%%%%%%%%%%%kK%%%%%%%%%%%%%%%%kKJj%%%%%%%%%%%%%%%%k%K%%%%%%%%%%
-71777a%%%%%%Jj%%%%%%%%JjkKJ%j%%%%%Jj%%%%%%%%Jj%%%%%%%%%%%%%%%k%K%%%%%Jj%%%%
-71708a%%%%J%j%%%%%%%%%%%%%%%%%%%kKJjJjJj%%%%%%Jj%%%%%%%%%%%%Jj%%Jj%%%%%Jj%%
-71639a%J%j%%%%%%%%%%JjJj%%JjJ%%j%%%%%%%Jj%%%%%%%%%%%%JjJ%j%%%%%%%%%%%%%Jj%%
-71570a%%J%jJjJj%%%%%%%%%%%%%%%%%%%%%%%%%%%%%%%%%%%Jj%%%%%%%%%%%Jj%%%%%%%J%j
-71501a%%%%%J%j%%%%%%%%%%%%%%%%%%%%%%%Jj%%%%%%%J%%j%%%%%%%%%%Jj%%%%k%K%%Jj%%
-71432a%%%%%%%%%%%%%%%%%%%%%%kKJj%kK%J%jJ%j%%%%%%%%%%%%%%%%%%%Jj%%%%J%j%%%%%
-71363a%%%%%%kK%%%%%%%J%%j%%%%J%%j%%%kL%%j%%%%%%%%%Jj%JjJj%%Jj%%%%J%j%%%%J%j
-71294a%%%J%j%%J%jJj%%%Jj%%J%j%%%%%%%%%%%%%%%%%%%%%%Jj%%%%%kK%%%%J%jJj%J%j%%
-71225a%%%%J%%jJ%j%%%%%%%%%%Jj%%Jj%%Jj%%%%%%%%%%%%%%%%%%%%Jj%J%j%%%%%%%%%%%%
-71156aJ%%j%%%%%%%Jj%%%%%%J%j%%JjJ%%%j%%%%Jj%%%%%%%%%%%J%j%%%%%%%%Jj%%%J%%jJ
-71087@jJ%jJ%%%j%%%J%%j%%%%%J%%j%%%%%%%%%%%%%%%%%J%j%%%%Jj%%%%%%%J%%%jJ%%j%%
-71018a%%%%%JjJ%%j%%%%%%%%%%%%%%%%%%%%%kK%%%%%%J%j%%J%jJj%%%%%%%Jj%Jj%Jj%%%%
-70949a%%%%%J%jJj%%Jj%%%%%%Jj%%%%%%Jj%%%%%%%%%J%%%j%%%%JjJ%j%%%%%kK%%%%J%j%%
-70880a%Jj%%%%%%%%J%jJj%%J%jJ%%%%%%j%%%JjJ%j%%%%%%%%%Jj%%%J%%%%jJj%%%J%%%jJ%
-70811@%%%j%%%%%%J%j%%%J%%j%%J%%%j%%JjJj%%%Jj%JjJ%j%%%%JjJjJ%%jJjJ%%%%jJj%%%
-70742a%%%%%Jj%%J%%%%j%%JjJjJ%jJ%j%J%j%%J%j%J%j%%%%J%%%%%%%j%%J%%j%J%jJj%%%%
-70673a%%%Jj%%%%J%j%%Jj%%%%Jj%%%%%Jj%JjJ%%%%%j%%J%%%j%%%%%%%%%%%%%J%%j%%%%J%
-70604@%%%%%%%j%%%%%Jj%%J%j%%%%JjJ%jJj%J%jJ%jJj%Jj%%J%jJ%%j%J%%j%%J%j%%Jj%%%
-70535a%%%%%Jj%%Jj%%Jj%%J%%jJ%j%JjJ%%%jJ%%%j%J%%%%%%%%jJ%j%%J%%j%%J%%%%%%j%J
-70466@%%%%%%jJ%jJ%j%J%%%%%%%j%%%J%j%%%%Jj%%%J%j%J%jJ%j%%%%J%%%%%%j%%%Jj%%%J
-70397@%%%%j%J%%%%%%j%Jj%JjkLjJj%%%%%JjJj%J%%%%j%J%%%j%J%%j%J%jJ%%%jJ%j%J%%j
-70328a%%%%J%%jJ%%%%%%%j%%%%%%J%%j%%J%%%jJ%%%%%%%jJ%%j%%J%%%%%%%%%%%%%jJ%%j%
-70259aJjJ%%jJj%%J%%%j%JjJj%%%J%%%j%%%%J%%j%%J%%%%%j%%J%j%%%%%%%%%JjJ%j%%%%J
-70190@j%%J%%j%J%%%j%JjJ%j%J%%%j%Jj%%%%Jj%%Jj%J%%j%J%%%j%J%jJ%jJ%%%%%%%%%%j%
-70121a%Jj%J%j%%J%j%J%%%j%J%%j%J%%%%%%jJ%%%%%%%%j%%J%%%%%%%%%j%J%%%%%j%JjJj%
-70052aJj%Jj%JjJ%%%j%%J%%%%j%%%%%J%%%%%j%J%jJ%%%%%%jJ%%j%J%%j%J%%%%%%jJ%%%%%
-69983@j%Jj%J%%%jJ%j%%%J%jJj%Jj%J%%%%%%%j%JjJ%%%j%J%%%%%%%%%%%j%%%J%%%%%%%jJ
-69914@%%jJ%%jJ%%jJ%jJ%%jJ%%jJjJ%%%%%%%%%%%%%%%%%%%%%%%jJ%%%j%%J%%%%%%%jJ%%%
-69845@jJ%%j%J%%%%%%%%%j%J%%%%%%j%%Jj%J%%%%%%jJ%%%%j%%%%J%jJ%%%%%%%%%%%%%%%%
-69776@%%%%%%%%%%j%J%%%jJ%%%%jJ%%%%%%%%%%%%%jJ%%%%%%%jJ%%%%%%%%%jJ%%%%jJ%%%%
-69707@%%%%%%%%%%%j%J%%%%%%%%%%%%%%%%%%%%%%j%J%%%%%%%%%%%%%%j%J%%%%j%%J%%%%%
-69638@%%jJ%%%%%%%%%jJ%%%%%j%J%%%%j%%J%%%%%%%%%jJ%%%%%%%%%%%%%%%jJ%j%%%%J%%j
-69569aJ%j%%J%%%%%%%%%%%%%%%j%%J%%%%%%%%jJ%%j%J%jJ%jJ%%%%%%%%%jJ%%%%%%jJ%%%%
-69500@j%%J%%jJ%jJ%%%jJ%%%%j%J%%%%%jJ%%%%%%%jJjJjJjJ%%%%%jJjJ%jJ%%%jJ%%%%j%J
-69431@%%%jJ%%%%%jJ%%%jJj%J%%%jJ%%%%%%%%%%%%%%%%%%%%%jJ%%%%%%%%%%%%%%%%%jJjJ
-69362@%%%%%%%%%%%%%%%%%%%%%%j%J%%%%j%J%%%%%jJ%j%%J%%%%%%%%jJ%%jJ%%%%%%%%%%%
-69293@%%%%%%j%J%%%%%%%%%%%%%%%%%%%%%%%%%%%%%%%%%j%J%%%%%%%%%%%%%%%%%%%%%%jJ
-69224@%%%%%%%%%%%%%jJ%%%%%%%%%%%jJ%%%%jJ%%jJ%%%%%%%%jJ%%%%%%%%%%%%%%%%%%jJ%
-69155@%%%%%j%J%jJ%%%%%%%%%%%%%%%%%%%%%jJ%%%%%j%J%%%jJ%%%%%%%%%%%%%%%%%%%%%%
-69086@jJjJj%J%%%%%%j%JjJ%%%%jJ%%%%%%jJ%%%%%%%%%%%%j%J%%%%%%%%%%%%%%%%%%%%%%
-69017@%%%%%%%%%%%%%%%%%%%%%%jJ%%jJ%%%%%%%%%%%%j%J%%%%%%%%%%%%%%%%%jJ%%%%%%%
-68948@%%%%%%%%%%%%%%%%%%%%%%%jJ%%%%%%%%%%%%%%%%%%%%%%%%%%%%%%%%%%%%%%%%%%%%
-68879@%jJ%%%%%%%%%%%%%%%%%j%JjJ%%%%%%%%%%%%%%%%%%%%%%%%%%%%%%%%%%%%%%%jJ%%%
-68810@%%%%%%%%%%%%%%%%%%%%%%jJ%%%%%%%%%%%%%%%%%%%%%%%%%%%%%%%%%%%%%%%%%jJ%%
-68741@%%%%%%%%%jJ%%%%%%%%%%%%%%%%%%%%%%%%%%%%%%%%%%%%jJ%%%%%%%jJ%%%%%%%%%jJ
-68672@%%%%%%%%%%%%%%%%%%jJ%%%%%%%%%%%%%%%%%%%%%%%%%%%%%%%%%%%%%%%%%%%%%%%%%
-68603@%%%%%%%%%%%%%%%%%%%%%%%%%%%%%%%%%%%%%%%%%%%%%%%%%%%%%%%jJ%%%%%%%%%%%%
-68534@%jJ%%%%%%%%%%%%%%%%%%%%%%%%%%%%%%%%%%%%%%%%%%%%%%%%%%%%%%%%%%%%%%%%%%
-68465@%%%%%%%%%%%%%%%%%%%%%jJ%%%%%%%%%%%%%%%%%%%%%%%%%%%%%%%%%%%%%%%%%%%%%%
-68396@%%%%%%%%%%%%%%jJ%%%%%%%%%%%%%%%%%%%%%%jJ%%%%%%%%%%%%%%%%%%%%%%%%%%%%%
-68327@j%J%%%%%%%%%%%%%%%%%%%%%%%%%%%%%%%%%%%%%%%%%%%%%%%%%%%%%%%%%%%%%%%%%%
-68258@%%%%%%%%%%%%%%%%%%%%%%%%%%%%%%%%%%%%%%%%%%%%%%%%%jJ%%%%%jJ%%%%%%%%%%%
-68189@%%%%%%%%%%%%%%%%%%%%%%%%%%%%%%%%%%%%%%%%%%%%%%%%%%%%%%%%%jJ%%%%%%%%%%
-68120@%%%%%%%%%%%jJ%%%%%%%%%%%%%%%%%%%%%%%%%%%%%%%%%%%%%%%%%%%%%%%%%%%%%%%%
-68051@%%%%%%%%%%%%%%%%%%%jJ%%%%%%%%%%%%%j%J%%%%%%%%%%%%%%%%%%%%%%%%%%%%%%%%
-67982@%%%%%%%%%%%%%%%%%%%%%%%%%%%%%%%%%%%%%%%%%%%%%%%%%%%%%%%%%%%%%%%%%%%%%
-67913@%%%%%%%%%%%%%%%%%%%%%%%%%%%%%%%%%%%%%%%%%%%%%%%%%%%%%%%%%%%%%%%%%%%%%
-67844@%%%%%%%%%%%%%%%%%%%%%%%%%%%%%%%%%%%%%%%%%%%%%%%%%%%%%%%%%%%%%%%%%%%%%
-67775@%%%%%%%%%%%%%%%%%%%%%%%%%%%%%%%%%%%%%%%%%%%%%%%%%%%%%%%%%%%%%%%%%%%%%
-67706@%%%%%%%%%%%%%%%%%%%%%%%%%%%%%%%%%%%%%%%%%%%%%%%%%%%%%%%%%%%%%%%%%%%%%
-67637@%%%%%%%%%%%%%%%%%%%%%%%%%%%%%%%%%%%%%%%%%%%%%%%%%%%%%%%%%%%%%%%%%%%%%
-67568@%%%%%%%%%%%%%%%%%%%%%%%%%%%%%%%%%%%%%%%%%%%%%%%%%%%%%%%%%%%%%%%%%%%%%
-67499@%%%%%%%%%%%%%%%%%%%%%%%%%%%%%%%%%%%%%%%%%%%%%%%%%%%%%%%%%%%%%%%%%%%%%
-67430@%%%%%%%%%%%%%%%%%%%%%%%%%%%%%%%%%%%%%%%%%%%%%%%%%%%%%%%%%%%%%%%%%%%%%
-67361@%%%%%%%%%%%%%%%%%%%%%%%%%%%%%%%%%%%%%%%%%%%%%%%%%%%%%%%%%%%%%%%%%%%%%
-67292@%%%%%%%%%%jJ%%%%%%%%%%%%%%%%%%%%%%%%%%%%%%%%%%%%%%%%%%%%%%%%%%%%%%%%%
-67223@%%%%%%%%%%%%%%%%%%%%%%%%%%%%%%%%%%%%%%%%%%%%%%%%%%%%%%%%%%%%%%%%%%%%%
-67154@%%%%%%%%%%%%%%%%%%%%%%%%%%%%%%%%%%%%%%%%%%%%%%%%%%%%%%%%%%%%%%%%%%%%%
-67085@%%%%%%%%%%%%%%%%%%%%%%%%%%%%%%%%%%%%%%%%%%%%%%%%%%%%%%%%%%%%%%%%%%%%%
-67016@%%%%%%%%%%%%%%%%%%%%%%%%%%%%%%%%%%%%%%%%%%%%%%%%%%%%%%%%%%%%%%%%%%%%%
-66947@%%%%%%%%%%%%%%%%%%%%%%%%%%%%%%%%%%%%%%%%%%%%%%%%%%%%%%%%%%%%%%%%%%%%%
-66878@%%%%%%%%%%%%%%%%%%%%%%%%%%%%%%%%%%%%%%%%%%%%%%%%%%%%%%%%%%%%%%%%%%%%%
-66809@%%%%%%%%%%%%%%%%%%%%%%%%%%%%%%%%%%%%%%%%%%%%%%%%%%%%%%%%%%%%%%%%%%%%%
-66740@%%%%%%%%%%%%%%%%%%%%%%%%%%%%%%%%%%%%%%%%%%%%%%%%%%%%%%%%%%%%%%%%%%%%%
-66671@%%%%%%%%%%%%%%%%%%%%%%%%%%%%%%%%%%%%%%%%%%%%%%%%%%%%%%%%%%%%%%%%%%%%%
-66602@%%%%%%%%%%%%%%%%%%%%%%%%%%%%%%%%%%%%%%%%%%%%%%%%%%%%%%%%%%%%%%%%%%%%%
-66533@%%%%%%%%%%%%%%%%%%%%%%%%%%%%%%%%%%%%%%%%%%%%%%%%%%%%%%%%%%%%%%%%%%%%%
-66464@%%%%%%%%%%%%%%%%%%%%%%%%%%%%%%%%%%%%%%%%%%%%%%%%%%%%%%%%%%%%%%%%%%%%%
-66395@%%%%%%%%%%%%%%%%%%%%%%%%%%%%%%%%%%%%%%%%%%%%%%%%%%%%%%%%%%%%%%%%%%%%%
-66326@%%%%%%%%%%%%%%%%%%%%%%%%%%%%%%%%%%%%%%%%%%%%%%%%%%%%%%%%%%%%%%%%%%%%%
-66257@%%%%%%%%%%%%%%%%%%%%%%%%%%%%%%%%%%%%%%%%%%%%%%%%%%%%%%%%%%%%%%%%%%%%%
-66188@%%%%%%%%%%%%%%%%%%%%%%%%%%%%%%%%%%%%%%%%%%%%%%%%%%%%%%%%%%%%%%%%%%%%%
-66119@%%%%%%%%%%%%%%%%%%%%%%%%%%%%%%%%%%%%%%%%%%%%%%%%%%%%%%%%%%%%%%%%%%%%%
-66050@%%%%%%%%%%%%%%%%%%%%%%%%%%%%%%%%%%%%%%%%%%%%%%%%%%%%%%%%%%%%%%%%%%%%%
-65981@%%%%%%%%%%%%%%%%%%%%%%%%%%%%%%%%%%%%%%%%%%%%%%%%%%%%%%%%%%%%%%%%%%%%%
-65912@%%%%%%%%%%%%%%%%%%%%%%%%%%%%%%%%%%%%%%%%%%%%%%%%%%%%%%%%%%%%%%%%%%%%%
-65843@%%%%%%%%%%%%%%%%%%%%%%%%%%%%%%%%%%%%%%%%%%%%%%%%%%%%%%%%%%%%%%%%%%%%%
-65774@%%%%%%%%%%%%%%%%%%%%%%%%%%%%%%%%%%%%%%%%%%%%%%%%%%%%%%%%%%%%%%%%%%%%%
-65705@%%%%%%%%%%%%%%%%%%%%%%%%%%%%%%%%%%%%%%%%%%%%%%%%%%%%%%%%%%%%%%%%%%%%%
-65636@%%%%%%%%%%%%%%%%%%%%%%%%%%%%%%%%%%%%%%%%%%%%%%%%%%%%%%%%%%%%%%%%%%%%%
-65567@%%%%%%%%%%%%%%%%%%%%%%%%%%%%%%%%%%%%%%%%%%%%%%%%%%%%%%%%%%%%%%%%%%%%%
-65498@%%%%%%%%%%%%%%%%%%%%%%%%%%%%%%%%%%%%%%%%%%%%%%%%%%%%%%%%%%%%%%%%%%%%%
-65429@%%%%%%%%%%%%%%%%%%%%%%%%%%%%%%%%%%%%%%%%%%%%%%%%%%%%%%%%%%%%%%%%%%%%%
-65360@%%%%%%%%%%%%%%%%%%%%%%%%%%%%%%%%%%%%%%%%%%%%%%%%%%%%%%%%%%%%%%%%%%%%%
-65291@%%%%%%%%%%%%%%%%%%%%%%%%%%%%%%%%%%%%%%%%%%%%%%%%%%%%%%%%%%%%%%%%%%%%%
-65222@%%%%%%%%%%%%%%%%%%%%%%%%%%%%%%%%%%%%%%%%%%%%%%%%%%%%%%%%%%%%%%%%%%%%%
-65153@%%%%%%%%%%%%%%%%%%%%%%%%%%%%%%%%%%%%%%%%%%%%%%%%%%%%%%%%%%%%%%%%%%%%%
-65084@%%%%%%%%%%%%%%%%%%%%%%%%%%%%%%%%%%%%%%%%%%%%%%%%%%%%%%%%%%%%%%%%%%%%%
-65015@%%%%%%%%%%%%%%%%%%%%%%%%%%%%%%%%%%%%%%%%%%%%%%%%%%%%%%%%%%%%%%%%%%%%%
-64946@%%%%%%%%%%%%%%%%%%%%%%%%%%%%%%%%%%%%%%%%%%%%%%%%%%%%%%%%%%%%%%%%%%%%%
-64877@%%%%%%%%%%%%%%%%%%%%%%%%%%%%%%%%%%%%%%%%%%%%%%%%%%%%%%%%%%%%%%%%%%%%%
-64808@%%%%%%%%%%%%%%%%%%%%%%%%%%%%%%%%%%%%%%%%%%%%%%%%%%%%%%%%%%%%%%%%%%%%%
-64739@%%%%%%%%%%%%%%%%%%%%%%%%%%%%%%%%%%%%%%%%%%%%%%%%%%%%%%%%%%%%%%%%%%%%%
-64670@%%%%%%%%%%%%%%%%%%%%%%%%%%%%%%%%%%%%%%%%%%%%%%%%%%%%%%%%%%%%%%%%%%%%%
-64601@%%%%%%%%%%%%%%%%%%%%%%%%%%%%%%%%%%%%%%%%%%%%%%%%%%%%%%%%%%%%%%%%%%%%%
-64532@%%%%%%%%%%%%%%%%%%%%%%%%%%%%%%%%%%%%%%%%%%%%%%%%%%%%%%%%%%%%%%%%%%%%%
-64463@%%%%%%%%%%%%%%%%%%%%%%%%%%%%%%%%%%%%%%%%%%%%%%%%%%%%%%%%%%%%%%%%%%%%%
-64394@%%%%%%%%%%%%%%%%%%%%%%%%%%%%%%%%%%%%%%%%%%%%%%%%%%%%%%%%%%%%%%%%%%%%%
-64325@%%%%%%%%%%%%%%%%%%%%%%%%%%%%%%%%%%%%%%%%%%%%%%%%%%%%%%%%%%%%%%%%%%%%%
-64256@%%%%%%%%%%%%%%%%%%%%%%%%%%%%%%%%%%%%%%%%%%%%%%%%%%%%%%%%%%%%%%%%%%%%%
-64187@%%%%%%%%%%%%%%%%%%%%%%%%%%%%%%%%%%%%%%%%%%%%%%%%%%%%%%%%%%%%%%%%%%%%%
-64118@%%%%%%%%%%%%%%%%%%%%%%%%%%%%%%%%%%%%%%%%%%%%%%%%%%%%%%%%%%%%%%%%%%%%%
-64049@%%%%%%%%%%%%%%%%%%%%%%%%%%%%%%%%%%%%%%%%%%%%%%%%%%%%%%%%%%%%%%%%%%%%%
-63980@%%%%%%%%%%%%%%%%%%%%%%%%%%%%%%%%%%%%%%%%%%%%%%%%%%%%%%%%%%%%%%%%%%%%%
-63911@%%%%%%%%%%%%%%%%%%%%%%%%%%%%%%%%%%%%%%%%%%%%%%%%%%%%%%%%%%%%%%%%%%%%%
-63842@%%%%%%%%%%%%%%%%%%%%%%%%%%%%%%%%%%%%%%%%%%%%%%%%%%%%%%%%%%%%%%%%%%%%%
-63773@%%%%%%%%%%%%%%%%%%%%%%%%%%%%%%%%%%%%%%%%%%%%%%%%%%%%%%%%%%%%%%%%%%%%%
-63704@%%%%%%%%%%%%%%%%%%%%%%%%%%%%%%%%%%%%%%%%%%%%%%%%%%%%%%%%%%%%%%%%%%%%%
-63635@%%%%%%%%%%%%%%%%%%%%%%%%%%%%%%%%%%%%%%%%%%%%%%%%%%%%%%%%%%%%%%%%%%%%%
-63566@%%%%%%%%%%%%%%%%%%%%%%%%%%%%%%%%%%%%%%%%%%%%%%%%%%%%%%%%%%%%%%%%%%%%%
-63497@%%%%%%%%%%%%%%%%%%%%%%%%%%%%%%%%%%%%%%%%%%%%%%%%%%%%%%%%%%%%%%%%%%%%%
-63428@%%%%%%%%%%%%%%%%%%%%%%%%%%%%%%%%%%%%%%%%%%%%%%%%%%%%%%%%%%%%%%%%%%%%%
-63359@%%%%%%%%%%%%%%%%%%%%%%%%%%%%%%%%%%%%%%%%%%%%%%%%%%%%%%%%%%%%%%%%%%%%%
-63290@%%%%%%%%%%%%%%%%%%%%%%%%%%%%%%%%%%%%%%%%%%%%%%%%%%%%%%%%%%%%%%%%%%%%%
-63221@%%%%%%%%%%%%%%%%%%%%%%%%%%%%%%%%%%%%%%%%%%%%%%%%%%%%%%%%%%%%%%%%%%%%%
-63152@%%%%%%%%%%%%%%%%%%%%%%%%%%%%%%%%%%%%%%%%%%%%%%%%%%%%%%%%%%%%%%%%%%%%%
-63083@%%%%%%%%%%%%%%%%%%%%%%%%%%%%%%%%%%%%%%%%%%%%%%%%%%%%%%%%%%%%%%%%%%%%%
-63014@%%%%%%%%%%%%%%%%%%%%%%%%%%%%%%%%%%%%%%%%%%%%%%%%%%%%%%%%%%%%%%%%%%%%%
-62945@%%%%%%%%%%%%%%%%%%%%%%%%%%%%%%%%%%%%%%%%%%%%%%%%%%%%%%%%%%%%%%%%%%%%%
-62876@%%%%%%%%%%%%%%%%%%%%%%%%%%%%%%%%%%%%%%%%%%%%%%%%%%%%%%%%%%%%%%%%%%%%%
-62807@%%%%%%%%%%%%%%%%%%%%%%%%%%%%%%%%%%%%%%%%%%%%%%%%%%%%%%%%%%%%%%%%%%%%%
-62738@%%%%%%%%%%%%%%%%%%%%%%%%%%%%%%%%%%%%%%%%%%%%%%%%%%%%%%%%%%%%%%%%%%%%%
-62669@%%%%%%%%%%%%%%%%%%%%%%%%%%%%%%%%%%%%%%%%%%%%%%%%%%%%%%%%%%%%%%%%%%%%%
-62600@%%%%%%%%%%%%%%%%%%%%%%%%%%%%%%%%%%%%%%%%%%%%%%%%%%%%%%%%%%%%%%%%%%%%%
-62531@%%%%%%%%%%%%%%%%%%%%%%%%%%%%%%%%%%%%%%%%%%%%%%%%%%%%%%%%%%%%%%%%%%%%%
-62462@%%%%%%%%%%%%%%%%%%%%%%%%%%%%%%%%%%%%%%%%%%%%%%%%%%%%%%%%%%%%%%%%%%%%%
-62393@%%%%%%%%%%%%%%%%%%%%%%%%%%%%%%%%%%%%%%%%%%%%%%%%%%%%%%%%%%%%%%%%%%%%%
-62324@%%%%%%%%%%%%%%%%%%%%%%%%%%%%%%%%%%%%%%%%%%%%%%%%%%%%%%%%%%%%%%%%%%%%%
-62255@%%%%%%%%%%%%%%%%%%%%%%%%%%%%%%%%%%%%%%%%%%%%%%%%%%%%%%%%%%%%%%%%%%%%%
-62186@%%%%%%%%%%%%%%%%%%%%%%%%%%%%%%%%%%%%%%%%%%%%%%%%%%%%%%%%%%%%%%%%%%%%%
-62117@%%%%%%%%%%%%%%%%%%%%%%%%%%%%%%%%%%%%%%%%%%%%%%%%%%%%%%%%%%%%%%%%%%%%%
-62048@%%%%%%%%%%%%%%%%%%%%%%%%%%%%%%%%%%%%%%%%%%%%%%%%%%%%%%%%%%%%%%%%%%%%%
-61979@%%%%%%%%%%%%%%%%%%%%%%%%%%%%%%%%%%%%%%%%%%%%%%%%%%%%%%%%%%%%%%%%%%%%%
-61910@%%%%%%%%%%%%%%%%%%%%%%%%%%%%%%%%%%%%%%%%%%%%%%%%%%%%%%%%%%%%%%%%%%%%%
-61841@%%%%%%%%%%%%%%%%%%%%%%%%%%%%%%%%%%%%%%%%%%%%%%%%%%%%%%%%%%%%%%%%%%%%%
-61772@%%%%%%%%%%%%%%%%%%%%%%%%%%%%%%%%%%%%%%%%%%%%%%%%%%%%%%%%%%%%%%%%%%%%%
-61703@%%%%%%%%%%%%%%%%%%%%%%%%%%%%%%%%%%%%%%%%%%%%%%%%%%%%%%%%%%%%%%%%%%%%%
-61634@%%%%%%%%%%%%%%%%%%%%%%%%%%%%%%%%%%%%%%%%%%%%%%%%%%%%%%%%%%%%%%%%%%%%%
-61565@%%%%%%%%%%%%%%%%%%%%%%%%%%%%%%%%%%%%%%%%%%%%%%%%%%%%%%%%%%%%%%%%%%%%%
-61496@%%%%%%%%%%%%%%%%%%%%%%%%%%%%%%%%%%%%%%%%%%%%%%%%%%%%%%%%%%%%%%%%%%%%%
-61427@%%%%%%%%%%%%%%%%%%%%%%%%%%%%%%%%%%%%%%%%%%%%%%%%%%%%%%%%%%%%%%%%%%%%%
-61358@%%%%%%%%%%%%%%%%%%%%%%%%%%%%%%%%%%%%%%%%%%%%%%%%%%%%%%%%%%%%%%%%%%%%%
-61289@%%%%%%%%%%%%%%%%%%%%%%%%%%%%%%%%%%%%%%%%%%%%%%%%%%%%%%%%%%%%%%%%%%%%%
-61220@%%%%%%%%%%%%%%%%%%%%%%%%%%%%%%%%%%%%%%%%%%%%%%%%%%%%%%%%%%%%%%%%%%%%%
-61151@%%%%%%%%%%%%%%%%%%%%%%%%%%%%%%%%%%%%%%%%%%%%%%%%%%%%%%%%%%%%%%%%%%%%%
-61082@%%%%%%%%%%%%%%%%%%%%%%%%%%%%%%%%%%%%%%%%%%%%%%%%%%%%%%%%%%%%%%%%%%%%%
-61013@%%%%%%%%%%%%%%%%%%%%%%%%%%%%%%%%%%%%%%%%%%%%%%%%%%%%%%%%%%%%%%%%%%%%%
-60944@%%%%%%%%%%%%%%%%%%%%%%%%%%%%%%%%%%%%%%%%%%%%%%%%%%%%%%%%%%%%%%%%%%%%%
-60875@%%%%%%%%%%%%%%%%%%%%%%%%%%%%%%%%%%%%%%%%%%%%%%%%%%%%%%%%%%%%%%%%%%%%%
-60806@%%%%%%%%%%%%%%%%%%%%%%%%%%%%%%%%%%%%%%%%%%%%%%%%%%%%%%%%%%%%%%%%%%%%%
-60737@%%%%%%%%%%%%%%%%%%%%%%%%%%%%%%%%%%%%%%%%%%%%%%%%%%%%%%%%%%%%%%%%%%%%%
-60668@%%%%%%%%%%%%%%%%%%%%%%%%%%%%%%%%%%%%%%%%%%%%%%%%%%%%%%%%%%%%%%%%%%%%%
-60599@%%%%%%%%%%%%%%%%%%%%%%%%%%%%%%%%%%%%%%%%%%%%%%%%%%%%%%%%%%%%%%%%%%%%%
-60530@%%%%%%%%%%%%%%%%%%%%%%%%%%%%%%%%%%%%%%%%%%%%%%%%%%%%%%%%%%%%%%%%%%%%%
-60461@%%%%%%%%%%%%%%%%%%%%%%%%%%%%%%%%%%%%%%%%%%%%%%%%%%%%%%%%%%%%%%%%%%%%%
-60392@%%%%%%%%%%%%%%%%%%%%%%%%%%%%%%%%%%%%%%%%%%%%%%%%%%%%%%%%%%%%%%%%%%%%%
-60323@%%%%%%%%%%%%%%%%%%%%%%%%%%%%%%%%%%%%%%%%%%%%%%%%%%%%%%%%%%%%%%%%%%%%%
-60254@%%%%%%%%%%%%%%%%%%%%%%%%%%%%%%%%%%%%%%%%%%%%%%%%%%%%%%%%%%%%%%%%%%%%%
-60185@%%%%%%%%%%%%%%%%%%%%%%%%%%%%%%%%%%%%%%%%%%%%%%%%%%%%%%%%%%%%%%%%%%%%%
-60116@%%%%%%%%%%%%%%%%%%%%%%%%%%%%%%%%%%%%%%%%%%%%%%%%%%%%%%%%%%%%%%%%%%%%%
-60047@%%%%%%%%%%%%%%%%%%%%%%%%%%%%%%%%%%%%%%%%%%%%%%%%%%%%%%%%%%%%%%%%%%%%%
-59978@%%%%%%%%%%%%%%%%%%%%%%%%%%%%%%%%%%%%%%%%%%%%%%%%%%%%%%%%%%%%%%%%%%%%%
-59909@%%%%%%%%%%%%%%%%%%%%%%%%%%%%%%%%%%%%%%%%%%%%%%%%%%%%%%%%%%%%%%%%%%%%%
-59840@%%%%%%%%%%%%%%%%%%%%%%%%%%%%%%%%%%%%%%%%%%%%%%%%%%%%%%%%%%%%%%%%%%%%%
-59771@%%%%%%%%%%%%%%%%%%%%%%%%%%%%%%%%%%%%%%%%%%%%%%%%%%%%%%%%%%%%%%%%%%%%%
-59702@%%%%%%%%%%%%%%%%%%%%%%%%%%%%%%%%%%%%%%%%%%%%%%%%%%%%%%%%%%%%%%%%%%%%%
-59633@%%%%%%%%%%%%%%%%%%%%%%%%%%%%%%%%%%%%%%%%%%%%%%%%%%%%%%%%%%%%%%%%%%%%%
-59564@%%%%%%%%%%%%%%%%%%%%%%%%%%%%%%%%%%%%%%%%%%%%%%%%%%%%%%%%%%%%%%%%%%%%%
-59495@%%%%%%%%%%%%%%%%%%%%%%%%%%%%%%%%%%%%%%%%%%%%%%%%%%%%%%%%%%%%%%%%%%%%%
-59426@%%%%%%%%%%%%%%%%%%%%%%%%%%%%%%%%%%%%%%%%%%%%%%%%%%%%%%%%%%%%%%%%%%%%%
-59357@%%%%%%%%%%%%%%%%%%%%%%%%%%%%%%%%%%%%%%%%%%%%%%%%%%%%%%%%%%%%%%%%%%%%%
-59288@%%%%%%%%%%%%%%%%%%%%%%%%%%%%%%%%%%%%Jj%%%%%%%%%%%%%%%%%%%%%%%%%%%%%%%
-59219@%%%%%%%%%%%%%%%%%%%%%%%%%%%%%%%%%%%%%%%%%%%%%%%%%%%%%%%%%%%%%%%%%%%%%
-59150@%%Jj%%%%%%%%%%%%%%%%%%%%%%%%%%%%%%%%%%%%%%%%%%%%%%%%%%%%%%%%%%%%%%%%%
-59081@%%%%%%%%%%%%%%%%%%%%%%%%%%%%%%%%%%%%%%%%%%%%%%%%%%%%%%%%%%%%%%%%%%%%%
-59012@%%%%%%%%%%%%%%%%%%%%%%%%%%%%%%%%%%%%%%%%%%%%%%%%%%%%%%%%%%%%%%%%%%%%%
-58943@%Jj%%%%%%%%%%%%%%%%%%%%Jj%%%%%%%%%%%%Jj%%%%%%%%%%%%%%%%%%%%%%%%%%%%%%
-58874@%%%%%%%%%%%%%%%%%%%%%%%%%%%%%%%%%%%%%%%%%%%%%%%%%%%%%%%%%%%%%%%%%%%%%
-58805@%%%%%%%%%%Jj%%%%%%%%%%%%%%%%%%%%%%%%%%%%%%%%%%%%%%%%%%%%%%%%%%%%%%%%%
-58736@%%%%%%%%%%%%%%%%%%J%j%%%%%%%%%%%%%%%%%%%%%%%%%%%%%%%%%%%%%%%%%%%%%%%%
-58667@%%%%%%%%%%%%%%%%%%%%%%%%%%%%%%%%%%%%%%%%%%%%%%%%%%%%%%%%%%%%%%%%%%%%%
-58598@%%%%%%%%%%%%%%%%%%%%%%%%%%%%%%%%%%%%%%%%%%%%%%%%%%%%%%%%%%%%%%%%%%%%%
-58529@%%%%%%%%%%%%%%%%%%%%%Jj%%%%J%j%%%%%%%%%%%%%%%%Jj%%%%%%%%%%%%%%%%%%%%%
-58460@%%%%%%%%%%%%%%%%%Jj%%%%%%%%%%%%%%%%%%%%%%%%%%%%%%%%%%%%%%%%%%%%%%%%%%
-58391@%%%%%%%%%%%%%%%%%%%%%%%%%%%%%%%%%%%%%%%%%%%%%%%%%%%%%Jj%%%%%%%%%%%%%%
-58322@%%%%%%%%%%%%%%%%%%%%%%%%%%%%%%%%%%%%%%%%%%%%%J%j%%%%%%%%%Jj%%%%%%%%Jj
-58253@%%%%%%%%%%%%%%%%%%%%%%%%%%%%%%%%%%%%%%%%%%%%%%%%%%%%%%%%%%%%%%%%%%%%%
-58184@%%%%%%%%%%%%%%%%%%%%%%%%%%%%%%%%%%%%%%%%%%%%%%%%%%%%%%%%%%%%%%%%%%%%%
-58115@%%%%%%%%%%%%%%%%%%%%%%%%%Jj%%%%%%%%%%J%j%J%j%%%%%%%%%%%%%%%%%%%%%%%Jj
-58046@J%jJj%%%%%%%%%%%%%%%%%%%%%%J%j%%%%%%%%%%%%%%%%%%%%%%Jj%%%%%%%%%%Jj%%%
-57977@%%%%%%%%%%%%%%%%%%%%%%%J%j%%%%%%%%%%%%%%%%%%J%%j%%%%%%%%%%%%%%%%%%%%%
-57908@%%%%%%%%%%%%%Jj%%%%%%%%%%%%%%%%Jj%%%Jj%%%%%%%%%%%%%%%%%%%%%%%%%%%%%%%
-57839@%%%%%%%%%%%%%%Jj%%%%%%%%%%%%%%%Jj%%%%%%%%%%%%%%%%%%%%%%%%%%%%%%%%%%%%
-57770@%%%%%%%Jj%%%%%%%%%%%%%%%%%%%%%%%%%%%%%%%%%%%%%%%%%%%%%%%%%%J%j%%%%%%%
-57701@%%%%%%%%%J%%j%%%%%%%%%%%%%Jj%%%J%jJ%j%%%%%%%%%%%%Jj%%%%%%%%%%%%%%%%%%
-57632@%%%%Jj%%%%%%%%%%%%%Jj%%%%%%%%%%%%Jj%%Jj%%%%%%J%j%%%%%J%%j%%%%%Jj%%%Jj
-57563@Jj%%%%%%%%%%%%%%%%%Jj%%%%%%%%%%%%%Jj%%%JjJj%%%%%%%%%%%%%J%j%%%Jj%%%%%
-57494@%%%%%%%%%%%%%%%%%%%%%%%%%%%%Jj%%%%%%%%%%%%%Jj%%%%JjJj%%%%%J%jJ%%%j%%%
-57425@%%%%%%%Jj%%%%%%%%%%%%%Jj%%%%%%%Jj%%%%%%%%%J%%%j%%%%%%%%%%%%Jj%%%%%%%%
-57356@%%%%%%%%%Jj%%%%%%%J%%%j%%%%Jj%%%%%%%%%%%%Jj%%%%%%%%%JjJjJj%Jj%%%%%%%%
-57287@%%%%%%%%%%%%%%%Jj%%Jj%%J%j%%%%%%%J%%%%%%%jJj%%%%%%%%%%%%%%%%%%%%%%%%%
-57218@%%%%%%%%%%%Jj%%J%jJ%%%j%%%%%%%%%%%Jj%%%%%%J%j%%%J%jJ%j%%%Jj%%%%%%%%%%
-57149@%%%%%%%J%%j%%%%%Jj%%%%%%%%%%%%%%%%%Jj%%%%%%%Jj%%%%%%%%Jj%%%%JjJj%%%%J
-57080A%j%%%%%%%%%%%%%%%%%%%%%%%%%%%%%%%%%%%%%Jj%%%%Jj%%%%%JjJ%j%%JjJj%%J%j%
-57011@%%%%%%%%%%J%%%jJ%j%%%%%%%%%%%%%%%%%J%j%Jj%J%%jJ%j%%%%%%Jj%%%%Jj%%%J%j
-56942@%%%%%Jj%%J%j%%%J%%%jJ%%%j%%%%%%%%%%J%j%%%%%%%%%%J%j%%%%%%%%J%%%j%%%%%
-56873@%%%%%%%%%%%%%%%%%%%JjJj%%J%%%%%%%%%%%j%%J%j%Jj%%%J%j%Jj%%%%%%%Jj%Jj%%
-56804@%%%%%%J%j%%%J%%j%%%JjJj%%%%%%%J%%jJj%%Jj%%%Jj%%%%%%%Jj%%%%J%%j%%J%%%%
-56735Aj%%%%%%%J%j%%Jj%Jj%%%J%j%%%%%J%j%%%%%%%%%%J%j%%%%%%%%%%%%J%j%%%%%Jj%%
-56666@%J%j%%%%%%%%%%%%%%J%j%%%%%%%Jj%J%%%j%Jj%%J%jJ%j%Jj%Jj%%%%%%%Jj%Jj%%Jj
-56597@%%%%%J%%j%%Jj%Jj%%Jj%%%%%%%J%j%%%%%%%%%%%%%%%%%%%%%Jj%%%J%j%%%J%j%J%%
-56528Aj%%%%J%%%%%%jJ%jJjJ%jJjJj%J%%jJ%j%Jj%%%%%%%J%%j%%%%%%%J%j%%%%%%%%%%%%
-56459@%%%Jj%%%%%%%%%%Jj%%%%%%%%%%J%j%%%%%%%%%%%JjJj%JjJ%j%%Jj%%JjJ%%%%%%j%J
-56390A%j%%%%%%%J%%%j%%J%j%J%%%jJ%j%J%%%%j%%J%%%%j%JjJ%j%%JjJ%%%%j%J%%%j%%%J
-56321Aj%%J%%jJj%J%j%J%%j%%%%Jj%Jj%%%Jj%J%%%%%%j%%%%%%%%%%%%%%Jj%%%%%%%%%%%%
-56252@Jj%J%j%J%%%%j%%J%%jJj%%%Jj%%Jj%%J%%jJj%J%jJj%JjJj%J%jJ%jJ%%j%%%%%%%%%
-56183@J%j%J%%j%%%%%J%jJj%%%%%JjJ%j%%J%j%%J%j%%JjJ%j%%%JjJ%%j%JjJjJ%%jJj%%%%
-56114@%%J%%j%%%%%%%%%%%%%%%J%%%%%%jJj%%%%%J%%%%%%j%%%%%%J%%j%%%%%J%%%j%%J%%
-56045A%%jJ%jJ%j%%%J%jJ%j%%%%J%%%%%%%j%%%Jj%Jj%J%%%%%%%jJ%j%J%%%%%%j%%%%%%%J
-55976A%%jJ%jJ%jJ%%jJ%j%J%%%%j%J%j%%%%%%%%%%%%%J%j%%%JjJ%%j%J%%%%%%%%%j%Jj%%
-55907@%%J%%%j%J%%j%%%%%%J%jJjJjJ%j%J%%%jJj%%J%j%%%%Jj%%Jj%%J%j%%%%%%%%J%%%j
-55838@%%J%%%jJ%%%%j%%%%Lk%jJ%j%JjJ%jJ%jJ%jJ%%j%%J%jJ%%%%%%%%%%%%j%J%j%%%%%%
-55769@%%%%%%%%%Jj%J%%%j%%Jj%J%j%%%J%%%jJj%%%JjJ%%%j%Jj%%%J%%%j%Jj%Jj%%%JjJj
-55700@J%%%%%jJ%j%%Jj%J%%%j%%%%%%%%Jj%%%J%%j%JjJ%%%%%j%J%j%%JjJ%j%%%%%%%J%j%
-55631@J%%j%%%%%%J%%%jJ%j%%J%j%%%%%%%%%%%%%%%Jj%JjJ%%%j%%%%%%%%%J%%jJ%jJj%%J
-55562A%%%j%J%%%%%%%j%%%%J%%j%LkjJ%j%JjJ%%%%%%%%%j%Jj%%%%%%%J%%j%J%%%%%jJ%j%
-55493@%J%%%j%%%J%Kkj%%Jj%JjJ%%j%J%jJjJ%%j%J%jJjJj%J%j%J%%%jJj%%J%%%%%jJj%Jj
-55424@%J%%%%%j%J%%%%%%j%%Jj%JjJ%%%%j%J%j%%Jj%Jj%J%j%J%%%%%%%jJjJ%%%%j%J%j%J
-55355A%%%%jJ%%jJj%%J%%%%%%j%J%%%j%J%%%%%jJ%%j%%J%%%%%jJjJ%%%%%%jJ%%%%j%%%%%
-55286@J%j%%J%%%%jJ%%%%%%j%J%%j%J%%%%%j%%JjJ%%%j%JjJ%j%%%%J%%%%%%%%%%%j%%%%%
-55217@%%%JjJj%%Jj%%J%%%%%%%%%%%%jJ%%%%%%jJ%%%%%%j%%%%%J%%%%%j%%%%%J%%%%%j%J
-55148A%jJ%%%%%%%jJ%%%%jJ%jJ%%%%%%%%%%%%%j%%%J%%%%jJ%%%j%%%%%J%%jJ%%jJ%%%%%%
-55079Aj%%%J%%%%%%%%%j%%JjJ%%%%%%%%%%%%%%%%%%%%jJ%%j%J%%%%%jJjJj%J%jJ%jJ%%%%
-55010AjJ%%%%%%%%%j%%%%%J%%j%%%J%%%%%%%%j%%%%J%%%j%JjJ%jJ%j%%%%%J%%%j%%J%%j%
-54941@JjJ%%%%%%%jJjJ%%%jJ%%%%%%%%jJ%%%%%j%%J%%%%%%%%%%%%j%J%%%%%%%%%%j%J%%%
-54872A%jJ%%jJ%j%J%%%j%J%%jJ%%%%%%%%%%%%%jJ%jJ%%jJ%%%%%jJj%%Jj%J%jJ%jJ%%%%%%
-54803A%%jJjJ%%jJ%%%%%%%%jJ%%%%j%J%jJ%%j%%Jj%J%%%%j%J%%j%%%%J%%jJ%%j%%%J%jJj
-54734@%%Jj%J%jJ%%%%jJ%jJ%%%%%%%%%%%%jJ%j%J%j%%%%J%jJ%%%%%%%j%%J%%%%%%j%J%%%
-54665A%%j%Jj%J%%%%j%%J%%%%%%%%%%%%%%%%j%%%%%%%J%%%%%%%%%%%%jJ%%%%%jJj%%%J%%
-54596A%%%%%%%%%%%%%%%%%%%%jJjJ%%%jJ%%%%%%%%%%%%%%jJ%jJ%%%%%%%%%j%%%J%%%j%J%
-54527A%%jJ%%%%jJ%jJjJ%jJ%%%%%%%jJ%%%%%Kk%%%%%%Kk%jJjJ%jJ%j%J%%%%%%%%%%%%%%%
-54458A%%%%%%%%%%j%J%%%%%jJ%%%j%J%j%J%%%%Kk%%jJ%%%%%%%jJ%jJ%%%%%%jJ%%%Kk%%%%
-54389A%%%%%%%%%%%%%%%%%%%jJ%%%jJ%Kk%%%%jJ%%%j%%J%%%%%%%%%%%%%jJK%k%%%%%%j%J
-54320A%%%%%%%%%%%%%%%jJjJ%%%%%%%%%%%%Kk%%%%%%%%%%%%%%%%%%%%jJ%%%%%%%%%%%%%j
-54251@J%Kk%%%%%%Kk%%jJ%%%%%%%%%%%KkK%k%%%%%%%%%%%j%J%%%%%%%j%J%%jJjJ%%%jJ%%
-54182Aj%J%%%%%%%jJ%%%%%%jJjJ%%%%%%%%%%%%%%%%%%%%%Kk%%j%%J%%j%J%%jJ%%%%%%%%%
-54113A%%%%%%%%%%%%%%%%%%j%J%j%J%%%%%%%Kk%%%%%%%%%%%%%%%%%%%%%%%%%jJ%%%%%%%%
-54044A%%%%%%jJ%%jJjJ%%%%%%%%%%%%%%%%%%%%%%%%%%%%%%%%%%%%%%%jJ%%%%%%%%jJ%%%%
-53975A%%%%%%%%%%%%%%%%%%%%%Kk%%%%%%%%%%%%%jJ%%%%%%%%jJ%%%%%%%%%Kk%%%%%jJ%Kk
-53906Aj%J%%%%%%%%j%J%Kk%%%%%%%%%j%%J%jJ%Kk%%Kk%%%%%%%%Kk%%%%%%%%%%%%%%%Kk%%
-53837A%%%%%%%%Kk%%%%%%%%%%%Kk%%%%%%%%%%%KlJ%Kk%%%%%K%%kjJ%%%%Kk%%%%%j%J%%%j
-53768@%%%JKk%%%%%%%%%%%%%%%%%%%%%%K%k%%%%%%%%%jJ%%%%%%%%Kk%%%%%Kk%%%%%%%Kk%
-53699A%%%%%%%%jJ%%%%%%Kk%jJ%jJjJ%%%%%KkKk%%%%%%%%%%%%%%%K%%%%k%%%%%%%%%%%%%
-53630AjJ%%%%%jJ%%%%%jJ%%%%%%%%%%%%%%%%%%%%%%%%%%%%%%%%%%%%%%%%%%%%Kk%%%%%%%
-53561A%%%%%%%%%%%%%%%%%%%%%%%%%K%k%%%%%%Kk%%%%%%%%%%%%%%%%%jJj%J%%%%%%%%%%j
-53492@%JjJK%%%k%%%%%%%K%k%%%Kk%%%%%%%%%%%%Kk%%%%%%K%%k%%%%K%k%%%%%%%%%%%%%%
-53423A%%%%Kk%%%%%%jJ%K%k%%%%%%%%%%%Kk%%%%%%%%%%%%%Kk%%%%%%%%%%%%%%jJ%%%%%K%
-53354Ck%%%jJ%%%%%%%%%%%%%%%%%%%%%%%%%%%%%%%Kk%%%%%%%%%%%%%%%%%%%Kk%%%Kk%Kk%
-53285A%%Kk%K%k%%%%%%%%%%%%%%%%%Kk%%%%%%%Kk%%jJ%%%%jJ%%%KkKk%%%Kk%%%%%%Kk%%%
-53216A%%Kk%%%%%%%%%%%%%%%Kk%%%%%%%%Kk%%%%%%%K%k%%%%%%%%%%%%%%%%%%%%%Kk%%%%%
-53147A%%%K%k%%%%%%%%Kk%%%%%%%%%%%%%%jLk%%%%%%%%%%%%Kk%%%%%%%%%%%%%%%%%%%%%%
-53078A%%%%Kk%%%%%%%%%K%%k%%%%%jJ%%%%%Kk%%%%%%K%k%%%%%%%%%%%K%kKk%%%%%Kk%%%%
-53009AKk%%%%%Kk%%%%%%%%%%%%%%%%K%k%%%%%%%%%%%%K%k%%%%Kk%%%%%%%%%%%%%%%%%%%%
-52940A%%%KkK%%%%%k%%%%%%%%%%K%%k%%%%%KkKkK%kKk%%%%%%%%K%%k%%%%%Kk%%%%%%%%%%
-52871AK%%%%k%Kk%Kk%%K%k%%%%jJ%%%%%%%%%%K%%%k%%%%%%%%%%Kk%%%%%j%J%%K%k%%%%K%
-52802CkK%kKk%Kk%%K%%k%%%%%%%%%%%%%%%%%%%%%%%%%%%Kk%%%%%%%%K%k%Kk%%%%%K%%kjJ
-52733A%%%%K%k%Kk%KkK%kK%k%%%%%%%%%%%%%%%%%K%k%%K%kK%k%%%%%%%%%%%%%%%%%%%%%%
-52664A%Kk%%%%%%%%%%%%%%%%K%%k%%Kk%K%%%k%%K%%%%k%KkK%k%%%%%%%%%%%%%%%Kk%%%Kk
-52595A%KkKk%%%%K%%%kK%kKkK%%%k%%K%%%k%KkKk%%%%Kk%%%%%%%%%%%%%%%%%%%%%%Kk%%%
-52526A%%%%Kk%K%k%%%%%%%%%%K%%%k%Kk%%%%%%K%kK%%%%%%%%%k%%%%K%k%%%K%k%%%Kk%%K
-52457C%%k%%%%%K%%k%%%%K%k%Kk%%%%%%%%%%%%%%%%%%%K%k%Kk%%%K%%%k%%%K%%k%K%k%K%
-52388C%%kKk%%%%K%k%%%%%%%%%%K%%%k%%%%Kk%K%k%KkKk%%%%%K%%k%%K%%%k%%%KkK%k%K%
-52319Ck%%Kk%K%%%k%K%k%%%%%K%k%%%%%%%%K%k%%K%%kKk%%Kk%%%%%%%%%%%%%%Kk%%%Kk%%
-52250A%%%%%%%K%%%kK%k%%%%%%%K%%k%%%%Kk%%%%Kk%%Kk%K%%%%k%%%Kk%%Kk%%Kk%%K%k%%
-52181AK%%%%%k%Kk%Kk%Kk%Kk%Kk%%K%k%%K%kK%%%k%%%K%%%kK%k%%%%%%%%%Kk%Kk%Kk%Kk%
-52112A%%%K%k%%%%%%K%k%K%k%%%%%%Kk%%Kk%%Kk%%%%%K%%%k%K%%k%%%%%%%%%%%%%%%%Kk%
-52043AK%%%k%Kk%jJ%%K%%k%%%%%%K%%k%%%%K%%kK%%k%Kk%Kk%%%%KkKk%%%K%%k%%%%%%K%%
-51974C%%%%%k%%%%KkK%k%%%%%%%Kk%%%%%%%Kk%Kk%Kk%%%%K%k%%%%K%k%%%%%%%Kk%%%%%%K
-51905Ck%%%Kk%%%Kk%%%K%kK%%%k%%%%%Kk%%%%%%%%K%%k%%%%Kk%%K%k%KkK%k%%K%kKk%%%%
-51836A%K%%%k%%K%k%Kk%%%Kk%%%%Kk%%%%%%%%%%K%k%%%Kk%%Kk%K%%%k%K%kK%%%%%%%k%%%
-51767AKkKk%Kk%%%%K%k%K%%%k%KkK%k%%%%%%%%Kk%K%%%kK%%%%k%K%%%k%Kk%%%%%%%KkKk%
-51698A%%K%%%k%%K%k%%%K%%%%%k%%K%kK%kK%k%%%%%%%K%%%%%%%%kK%k%%Kk%%%%%Kk%K%%%
-51629C%kK%%k%%%KkK%%%%k%%K%%%k%%%Kk%K%%%%%%%%k%%%%%%Kk%Kk%%%%K%%%k%%%%%%K%k
-51560AKk%K%%%%kK%k%%K%%kK%%%%%%%%k%%%K%%k%K%%%k%K%%k%K%%%%%k%%K%%%%kKk%%%K%
-51491C%%%%%%%k%K%%%%kK%%%%%%%k%K%%k%K%k%%%K%kK%%%%%%%%k%%K%%%%%%%k%%K%k%%K%
-51422C%%k%%%%%K%%k%K%%%%kK%%%%%%kK%%%%%k%K%%%%%k%%K%%%%kK%k%%K%%k%Kk%%%%Kk%
-51353A%K%k%%%%Kk%KkKk%Kk%K%%%kK%%%%k%K%%%%%k%%%%%%%K%%k%%%%K%%k%K%%%kK%%%%%
-51284C%%kK%%%%%%%%k%%Kk%KkK%%k%K%%%%%%%k%K%kKkK%%%%%k%%%%%K%%%%%%%kK%%%k%K%
-51215C%%%%%%kK%%%%%k%K%k%K%kK%%%k%K%%k%K%kK%%%%%%%%k%%%%K%%%k%%K%k%%%%%K%%%
-51146C%%k%%K%%%%%%%%%%%%k%K%%kKkK%k%%%K%%%%%%%%%%%kK%%%%%%k%K%%%%%%%%%%%%kK
-51077CkK%kK%%%%%%%%%%%%%%%%k%%%%KkK%%%%k%%%K%%%%%%k%K%%%k%%K%k%%K%k%%K%%kK%
-51008C%kKk%%%KkK%%k%%K%%kK%%%%%%kK%%%%%%k%KkKkK%%%%kK%%%%%%k%K%%%%%%%kKk%%%
-50939AK%kKk%%KkK%%%%%k%%%%KkKk%K%%kK%%%k%%%K%%%%k%K%%%%%%%k%%%%%K%%k%K%%k%%
-50870A%%%K%%%%%%%%kK%%%%%%%%%%%%%%%%%%%%k%KkK%%%%kKk%K%%%%%%%%%%%%%%%kKk%K%
-50801C%%kK%%kK%%%%%%%%%%%%%k%K%%%%k%%%%K%%%kK%kK%kK%%%%%%kK%%%%%%%%kK%%k%%K
-50732Ck%K%%k%%%K%%%%%%%%%%%%%%%%%%%%%%%%%kK%%%%kK%%%%%kK%%%%%%k%%%%K%%%%%%k
-50663AK%%%%%kK%%%%%kK%%kK%%%k%%K%%%%%%%%%%%%%%%k%K%%k%%K%%%%%%%%kK%kK%%kK%%
-50594C%%%%kK%%kK%%%%kKkK%%k%%K%%%%k%%K%kK%%k%%%K%kKkK%%%%%%%%%kK%%%%%%%k%K%
-50525C%%kK%%%%kK%%%%%%%k%%K%kK%%%%%%%%%%%%%%%%%%%kKkK%k%%K%%%%%k%K%%%%%%%kK
-50456C%%%%%%%%%%%%%%%%%%%%%kK%kK%%%%%kK%%%%%%kK%%kK%%kK%%%%%%%%%%%%%%%%%%%%
-50387C%%%%%%%%%k%%K%kK%%k%%%K%%%%%%%%%%%%%%%%%%%%%k%K%%%%%%%kKkK%%%%%%%%kK%
-50318C%%%%%%%%%%%%kK%k%KkK%kK%%%%%%kK%%kK%%%%%%kK%%%%k%KkK%%%%%%kK%%%%%%%%%
-50249C%%%%%%%%%%k%K%%%k%KkK%%%%%%%%%%%%kKk%K%%%%%%%%kK%%%%%%%%%%%%kK%%kK%k%
-50180AK%%%%%kK%%%%kK%%%%%%%%%%%%%%%%%%%%%kK%%%kK%%%%%%%%%%%%%%kK%%%%%kKkK%%
-50111C%%%%%%%%%%%%%%%%%%kK%k%K%%%%%%%k%K%%%%%%%%%%%%%%%%%%%%%%%%kK%%%%k%K%%
-50042C%%%%%%%%%%%%%%%%%%%%%%%%%%%%%%kK%%%%%%kK%%%%%%%%%%%%k%%K%%%%%%k%%%%%K
-49973C%kK%%%%%%%%%%%%%%%%%%%%%%%%%%%%%%k%%K%%%%%%%%%%%k%%K%%%%kK%%%%%%%%%%%
-49904C%%%%%%%%%%%%%%%%%%%%kK%%kK%k%%K%%%%%%%%%kK%kK%%%%%%%%%kK%%%%%%%%%%%%%
-49835C%%%kK%%%%%%%%%%%%%%%%%%%%%%%%%%%%%%%%%%%%%%%%%%%%%%kK%%%kK%%%%%%%%%%%
-49766C%%%%kK%%%%%%%%%%%%%%k%%%%K%kK%%%%%%%%kK%%%kK%%%%k%%K%kK%%%%%%%%%%%%%%
-49697C%%%%%%%%%%%%%%%%%%%%%%%%%%%%%%%%%%%%%%%%%%%%%%%%%%%%%%%%%%kK%%%%%%%%%
-49628C%kK%%%%%%%%%%%%%%%%%%%%%%%%%kK%%k%K%%%%%%%%%%%%%%%%%%%%%%%%%%%%%%kK%%
-49559C%%%%%%%%%%%%%%%%%%%%%%%%%kK%%%%%kK%%%%%%%%%%%%%%kK%%%%%%%%%kK%%%%%%%%
-49490C%%%%%%%%%%%%%%%%%%%%%%%%%%%%%kK%%%%%%kK%k%K%%%%%%%%%%%%kK%%%kK%%%%%%%
-49421C%%%%%%%%%%%%%%%%%%%%%%%%%%%%%%%%%%%%%%%%%%%%%%%%%%%%%kK%%%k%K%%%%%%%%
-49352C%%%%%%%%%%%%%%%%kK%%%%%%%%%%%%%%%%%%%%%%%%%%%%%%%%%%%%%%%%%%%%%%%%%%%
-49283C%%%%%%%%%%%%%%%%%%%%%%%%%%%%%%%%%%%%%%%%%%%%%%%%%%%%%%%%%%%%%%%%%%%%%
-49214C%%%%%%%%%%%%%%%k%K%%%k%K%%%%%%%%%%%kK%%%%%%%%%%%%%%%%%%%%%kK%%%%%%%%%
-49145C%%%%%%%%kK%%%%%%%%%%%kK%%%%%%%%%%%%%%%%%%%%kK%%%%%%%%%%%%%%%%%%%%%%%%
-49076C%%kK%%%%%%%%%%%kK%%%%%%%%%%%%%%%%%%%%%%%%%kK%kK%%%%%%%%%%%%%%%%%%%%%%
-49007C%%kK%%%%%%%%%%%%k%K%%%%%%%%%%%%%%%%%%%%%%%%%%%%%%%%%%%%%%%%%%%%%%%%%%
-48938C%%%%%%%%%%kK%%%%%%%%%%%%%%%%%%%%%%%%%%%%%%%%%%%%%%%%%%%%%%%%%%%%%kK%%
-48869C%%%%%%%%%k%K%kK%%%%%%%%%%%%%%%%%%%%%%%%%%%%%%%%%%%%%%%%k%K%%%%%%%%%%%
-48800C%%%%%%%%%%%%%%%%%%%%%%%kK%%%%%%%%%%%%%%%%%%%%%%%%%%%%%%%%%%%%%kK%%%%%
-48731CkK%%%%%%%%%%%%%%%%%%%%%%%%%%kK%%%%%%%%%%%%%%%%%%%%%kK%%%%%%%%%%%%%%%%
-48662C%%%%%%%%%%%%%%%%%%%%%%%%%%%%%%%%%%%%%%%%%%%%%%%%%%%%%%%%%%%%%%%%%%%%%
-48593C%%%%%%%%%%%%%%%%%%%%%%%%%%%%%%%%%%%%%%%%%%%%%%%%%%%%%%%%%%%%%%%%%%%%%
-48524C%%%%k%K%%%%%%%%%%%%%%%%%%%%%%%%%%%%%%%%%%%%kK%%%%%%%%%%%%%%%%%%%%%%%%
-48455C%%%%%%%%%%%%%%%%%%%%%%%%%%%%%%%%%%%%%%%%%%%%%%%%%%%%%%%%%%%%%%%%%%%%%
-48386C%%%%%%%%%%%%%%%%%%%%%%%%k%K%%%%%%%%%%%%%%%%%%%%%%%%%%%%%%%%%%%%%%%%%%
-48317C%%%%%%%%%%%%%%%%%%%%%%%%%%%%%%%%%%%%%%%%%%%%%%%%%%%%%%%%%%%%%%%%%%%%%
-48248C%%%%%%%%%%%%%%%%%%%%%%%%%%%%%%%%%%%%%%%%kK%%%%%%%%%%%%%%%%%%%%%%%%%%%
-48179C%%%%%%%%%%%%%%%%%%%%%%%%%%%%%%%%%%%%%%%%%%%%%%%%%%%%%%%%%%%%%%%%%%%%%
-48110C%%%%%%%%%%%%%%%%%%%%%%%%%%%%%%%%%%%%%%%%%%%%%%%%%%%%%%%%%%%%%%%%%%%%%
-48041C%%%%%%%%%%%%%%%%%%%%%%%%%%%%%%%%%%%%%%%%%%%%%%%%%%%%%%%%%%%%%%%%%%%%%
-47972C%%%%%%%%%%%%%%%%%%%%%%%%%%%%%%%%%%%%%%%%%%%%%%%%%%%%%%%%%%%%%%%%%%%%%
-47903C%%%%%%%%%%%%%%%%%%%%%%%kK%%%%%%%%%%%%%%%%%%%%%%%%%%%%%%%%%%%%%%%%%%%%
-47834C%%%%%%%%%%%%%%%%%%%%%%%%%%%%%%%%%%%%%%%%%%%%%%%%%%%%%%%%%%%%%%%%%%%%%
-47765C%%%%%%%%%%%%%%%%%%%%%%%%%%%%%%%%%%%%%%%%%%%%%%%%%%%%%%%%%%%%%%%%%%%%%
-47696C%%%%%%%%%%%%%%%%%%%%%%%%%%%%%%%%%%%%%%%%%%%%%%%%%%%%%%%%%%%%%%%%%%%%%
-47627C%%%%%%%%%%%%%%%%%%%%%%%%%%%%%%%%%%%%%%%%%%%%%%%%%%%%%%%%%%%%%%%%%%%%%
-47558C%%%%%%%%%%%%%%%%%%%%%%%%%%%%%%%%%%%%%%%%%%%%%%%%%%%%%%%%%%%%%%%%%%%%%
-47489C%%%%%%%%%%%%%%%%%%%%%%%%%%%%%%%%%%%%%%%%%%%%%%%%%%%%%%%%%%%%%%%%%%%%%
-47420C%%%%%%%%%%%%%%%%%%%%%%%%%%%%%%%%%%%%%%%%%%%%%Jj%%%%%%%%%%%%%%%%%%%%%%
-47351C%%%%%%%%%%%%%%%%%%%%%%%%%%%%%%%%%%%%%%%%%%%%%%%%%%%%%%%%%%%%%%%%%%%%%
-47282C%%%%%%%%%%%%%%%%%%%%%%%%%%%%%%%%%%%%%%%%%%%%%%%%%%%%%%%%%%%%%%%%%%%%%
-47213C%%%%%%%%%%%%%%%%%%%%%%%%%%%%%%%%%%%%%%%%%%%%%%%%%%%%%%%%%%%%%%%%%%%%%
-47144C%%%%%%%%%%%%%%%%%%%%%%%%%%%%%%%%%%%%%%%%%%%%%%%%%%%%%%%%%%%%%%%JjJ%j%
-47075C%%%%%%%%%%%%%%%%%%%%%%%%%%%%%%%%%%%%%%%%%%%%%%%%%%%%%%%%%%%%%%%%%%%%%
-47006C%%%%%%%%%%%%%%%%%%%%%%%%%%%%%%%%%%%%%%%%%%%%%%%%%%%%%%%%%%%%%%%%%%%%%
-46937C%%%%%%%%%%%%%%%%Jj%%%%%%%%%%%%%%%%%%%%%%%%%%%%%%%%%%%%%%%%%%%%%%%%%%%
-46868C%%%%%%%%%%%%%%%%%%%%%%%%%%%%%%%%%%%%%%%%%%%%%%%%%%%%%%%%%%%%%%%%%%%%%
-46799C%%%%%%%%%%%%%%%%%%%%%%%%%%%%%%%%%%%%%%%%%%%%%%%%%%%%%%%%%%%%%%%%%%%%%
-46730C%%%%%%%%%%%%%%%%%%%%%%%%%%%%%%%%%%%%%%%%%%%%%%%%%%%%%%%%%%%%%%%%%%%%%
-46661C%%%%%%%%%%%%%%%%%%%%%%%%%%%%%%%%%%%%%%%%%%%%%%%%%%%%%%%%%%%%%%%%%%%%%
-46592C%%%%%%%%%%%%%%%%%%%%%%%%%%%%%%%%%%%%%%%%%%%%%%%%%%%%%%%%%%%%%%%%%%%%%
-46523C%%%%%%%%%%%%%%%%%%%%%%%%%%%%%%%%%%%%%%%%%%%%%%%%%%%%%Jj%%%%%%%%%%%%%%
-46454C%%%%%%%%Jj%%%%%%%%%%%%%%%%%%%%%%%%%%%%%%%%%%%%%%%%%%%%%%%%%%%%%%%%%%%
-46385C%%%%%%%%%%%%%%%%%%%%%%%%%%%%%%%%%%%%%%%%%%%%%%%%%%%%%%%%%%%%%%%%%%%%%
-46316C%%%%%%%%%%%%Jj%%%%%%%%%%%%%%%%%%%%%%%%%%%%%%%%%%%%%%%%%%%%%%%%%%%%%%%
-46247C%%%%%%%%%%%%%%%%%%%%%%%%%%%%%%%%%%%%%%%%%%%%%%%%%%%%%%%%%%%%%%%%%%%%%
-46178C%%%%%J%%j%%%%%%%%Jj%%%%%%%%%%%%%%%%%%%%%%%%%%%%%%%%%%%%%%%%%%%%%%J%j%
-46109C%%%%%%%%%%%%%%%%%%%%%%%%%%%%%J%j%%%%%%%%%%%%%%%%%%%%%%%%%%%%%Jj%%%%%%
-46040C%Jj%Jj%%%%%%%%%%%%%%%%%%%%%%%%%%%%%%%%%%%%%%%%%%%%Jj%%%%%%%%%%%%%%%%%
-45971C%%%%%%%%%%%%%%%%%%%%%%%%%%%%Jj%%%%%%%%%%%%%%%%%%%%%%%%%%%Jj%%%%%%%%%%
-45902C%%%%%%%%%%%%%%%%%%%%%%%%%%%%%%%%%%%%%%%%%%%%Jj%%%%%%%%%%%%%%%%%%Jj%%%
-45833C%J%j%%%%%%Jj%%%%%%%%%%%%J%j%%%Jj%%%%%J%%j%%%%%%%%%%%%%Jj%Jj%%%%%%%%%%
-45764C%%%%%%%%%%%%%%%%%%%%%%%Jj%%%%%%%Jj%Jj%%%%%%%%%%%%J%j%%%%%%Jj%%%%%%%%%
-45695C%Jj%%%%%%%%%%%%%%%%%%%%%%%%Jj%%%%%%%%%%%%%%%%%%%%%%%%%%%%%%%%%%%%%%%%
-45626C%%%%%%%%%%%%%%%%%%%%%%%%%%%%%%%%%%%%%%%%%%%%%Jj%%%%%%%%%%%%%%%%%%%%%%
-45557C%%%%%%%Jj%%%%%%%%%%%Jj%%%%%%%%%%%%%%Jj%%%%Jj%%%%%%%%%%%%%%%%%%%%%%%%%
-45488C%Jj%%%%%%%%Jj%%%%%%J%j%%%%%J%j%%%%%%%%%%%%%%%%%%%%%%%J%j%%%%Jj%%%%%%J
-45419D%%%j%J%j%%%%Jj%Jj%%%%%%%%Jj%%%%Jj%%%%%%%%J%j%%%%%%%%%%%%J%j%%%%%%%%%%
-45350C%%%%%%%%%%J%j%%%%%%%%%%%%%%%%%Jj%%%%%%J%%%j%%%%%%%%Jj%%J%j%%%J%%j%%%J
-45281D%j%%%%%%%%%%%%JjJjJ%j%%J%j%J%j%%%J%j%%%%%%%%%J%j%%%Jj%%%%%%%%%%%%%%%%
-45212C%%%%%%%%%%%%%%%%%%%%%J%j%%%%%%%%%%%%%%%%%%J%j%Jj%%%%%%%%%%%%%Jj%%%%J%
-45143Dj%%J%j%%%%%%%%%%Jj%%%Jj%%%%%%%%%%J%j%%%J%j%%J%j%%J%jJj%%%%%%%%%%%J%%j
-45074C%%Jj%%%%JjJ%%%j%%J%%%%%j%%Jj%%%%%%J%j%%%%%Jj%%%%%%%%%%%%%%Jj%J%%j%%%J
-45005Dj%%%%%%%%%%%%%%J%j%%%%JjJ%j%%Jj%%%%%%%%%%J%j%%%%Jj%%%J%jJj%JjJj%%%%Jj
-44936C%%%%%%%Jj%%%%Jj%%%%%%%%%%%Jj%%%%%%%%%%%%%%%%%%J%j%%%J%%j%%%%%Jj%%%%%%
-44867CJj%%Jj%Jj%%Jj%%%J%j%%%%%%Jj%J%j%%Jj%%%Jj%%Jj%%%%%%%JjJ%jJ%j%%%Jj%%J%%
-44798D%%j%%%%J%j%%%%J%j%%%%%%%%%%%%%%%%%%J%%%j%%%%%%Jj%%%%J%%jJjJ%j%%%%%%%%
-44729C%%%%%%%%%Jj%%%%%%%%JjJ%%%%%%%%%%j%%%J%%%j%%%%%%Jj%%%%%%%%%%%JjJj%%%%%
-44660C%JjJ%j%J%%j%Jj%J%%%%jJ%j%%Jj%%%%%%Jj%%%%J%j%%J%%j%Jj%%%%%%%%J%%jJj%Jj
-44591C%%J%%%%j%%%J%j%Jj%%%J%%%%%%jJjJj%%JjJjJ%%j%Jj%%%%%%%J%%j%%%J%%jJj%%J%
-44522D%%jJ%jJ%%%%%%%%%%%j%J%%j%%%JjJ%%jJ%jJj%%%%%%JjJ%j%%J%jJ%%%j%Jj%%%%%J%
-44453D%%%jJ%%%%%j%%%Jj%%%J%%j%JjJ%%%j%Jj%J%j%%%%%%%%%%J%%%j%J%%%%%j%Jj%%%%J
-44384DjJ%j%%%%%%%J%%%%%jJj%J%j%Jj%J%jJ%jJ%%%%%%%%jJ%%%%%j%%J%jJ%%jJ%jJ%jJ%j
-44315C%%J%jJ%j%Jj%JjJ%%jJ%%%jJ%j%%%%%J%%%jJj%J%j%%Jj%J%%%jJ%%%j%J%%jJ%%%%%%
-44246D%%%%%jJj%%%J%%%j%J%j%%%%J%j%J%%%j%J%%%%%jJ%%j%%J%%j%%J%%jJj%J%%jJ%%%%
-44177DjJ%j%JjJ%%%%%%%%%%%%%jJ%%%%%%%%j%J%jJ%%%%%%%jJ%%%%%j%%%Jj%%J%j%%J%j%%
-44108C%%Jj%Jj%J%%%%%%%%jJ%jJj%%JjJ%%jJj%%J%j%%%%%%%%J%%%%%%%jJ%%%%%%%%%%%%%
-44039D%jJ%jJ%j%%JjJ%%jJj%%J%jJ%%%jJ%%%%%%%%%j%J%jJj%%%J%%%%jJ%%%%%K%kjJ%%%%
-43970D%%%%%%jJ%jJ%%%%%%%%%%%%%jJj%J%%KkKkjJ%%%%jJ%%j%J%jJjJ%%%%%%%%%%j%%J%%
-43901D%%%%%%%%%%%%%%%%%j%J%%%%%%j%J%%%%%%%%%jJ%%%%%%%%%jJ%%%%%%%%%%%%%%%%jJ
-43832D%jJ%%%%%%%%j%%J%%%%jJjJ%%%%j%JKk%%%%%%%%jJ%%%%%%jJ%%%%%%jJ%%%%%%%%%%%
-43763D%%%%%%%%%jJ%%%%%%%%%%%%j%J%%%%%%%%%%%%%%%%%%%%%%%%%%Kk%%%%%%%jJ%jJ%%%
-43694D%%%Kk%%%%%jJ%%%Kk%jJ%%%%%%%j%J%%%%%%%%%%%%%%%%%%%%%jJ%%%%jJ%%%%%%%%%%
-43625D%%jJ%%%%%%%%%%%jJ%%%%%%%%%%%%%%jJj%%J%%%%Kk%%%%%%%%%%%%%%%%%%%%%%%%%%
-43556Dj%J%%%%%jJ%%%%%%%%%%%%%%%%%%%%%%%K%%k%%%%%%%%%KkK%%k%%%%%%K%kjJ%%%%%%
-43487D%%%%%%%%KkK%kK%k%%Kk%%%%jJKk%%%%%%%%%%%%%%%%%%Kk%%%%Kk%%jJ%%%%%%%%Kk%
-43418D%%%K%%k%%%%%%%%%%%%%%%%%%%%%%%%%%Kk%%%%%%%%Kk%%%%%%%%%%%%%%%%%%%%%%%K
-43349Fk%%%%%%%%%%%%Kk%%K%k%%%%%K%k%Kk%%%%%%%%%jJ%%%%Kk%%%%%%%%%%%%%%%%%%%%%
-43280D%Kk%%%%%jJ%Kk%%%%%%%%%%jJ%%%%j%J%%%%%%%%%%%%%%%%%%%%%KkK%kKk%%%K%%%k%
-43211D%Kk%%%%%%%%%%%KkK%k%%Kk%%%%%%%%%%%%%%%%%%%%%%%%%%%%%%%%%%%%%%Kk%K%%%k
-43142D%%%%%%%K%%kK%%%%kK%k%%Kk%%%K%%k%%%%%%%%Kk%%K%k%%%%%%K%k%Kk%%%%Kk%%%%%
-43073D%%%%%%Kk%%%%K%kKkK%k%%%%jJj%%J%jJ%%%%%%%K%k%Kk%%%K%%%k%%%%%%%%%Kk%%%j
-43004CJ%%%%%KkK%%%k%%%%%%%K%%k%%%Kk%K%k%%%%%%Kk%%%%%KkKk%%%%%%%Kk%%K%k%K%%%
-42935F%%k%%KkKkK%%%%kK%%kK%k%%%Kk%%Kk%%%%K%%k%%Kk%%Kk%K%k%%%%%%%%%%%Kk%KkKk
-42866D%%Kk%%%%%%%%%%%%%%%K%%%%k%%%%%%%Kk%K%%k%%%%%%K%kK%%%k%K%%k%Kk%K%%k%%K
-42797Fk%%%%K%%%%kKk%%K%%%%%%kK%%%kKk%K%k%%%%%%%%%%%K%kK%%%k%Kk%KkK%%%k%K%%%
-42728F%k%KkKk%%K%kK%kKk%K%k%Kk%K%%%k%%K%k%K%%kK%k%K%%%%%%%%%%kK%%%%%kK%%%%%
-42659F%kK%%kK%k%K%JjkK%k%%%%Kk%K%%k%K%kK%k%%KkK%%k%%K%%%%%%%kK%%%%%%%%%%%kK
-42590Fk%%K%kKkK%%%kK%%%%%%k%K%%%%k%%%K%%%%%%%%%%%%%%kK%%%%%%%%%%%%%%k%%K%k%
-42521D%%%K%k%%%%%%K%kK%%%%k%%%KkK%%k%K%%%%%%k%KkKkK%%kK%%%%%%%%Jj%%%%%%kK%k
-42452D%%K%%%%kK%kK%%%kK%%%%%%%%%%%%%%%%%%%%%%%%%%kK%kK%kK%%%%%kKkK%%%%%%%%%
-42383F%%%%%%%%%kK%%k%K%%%%k%K%Jjk%K%%%%%%%%%%%%%%%%%kK%%%%%%%%%%%%%%%%%kK%%
-42314F%%%%%%%%%%%%%%%%%%kKkK%%%%%%%%%%%%%%%%%%%%%%Jj%%%%%%%%%%%%k%K%%%%JjkK
-42245F%%%%%%%%%%%%%%%%%%%%%%%%%%%%%%%J%%j%%%%%J%jJ%j%%%%%J%%%%%%j%Jj%%%%%%%
-42176F%%%%%%%J%%j%%%%%%%%%%%%%%%%%%%%kK%%%%k%K%%%%%%%%JjJj%%Jj%%%%%Jj%%%%%%
-42107F%%%%%%%%%%%%%%%%%%%%%%J%jkKkK%%%%%%%%%%kKJ%j%kjL%%%%%kK%%%J%j%%%%%%Jj
-42038F%Jj%%%Jj%JjJj%Jj%%%kK%%%%%%%%%%%%%%%%%%%%%%%%%%%%%%Jj%%%%%%%%%%Jj%%J%
-41969Gj%%%%Jj%J%%jJj%%Jj%%%%%Jj%Jj%%%%%Jj%%J%jJj%%%kKJj%%%%%%%%%%%%%%%%%%%%
-41900F%%%%%Jj%%Jj%%%Jj%%%Jj%%%%Jj%%%%%%%%J%j%J%%%j%JjJj%%%Jj%J%j%%%%Jj%%%%%
-41831F%%%%J%%jJ%%j%%%%%J%%j%J%%%%jJ%%%jJj%J%%%%j%%%%J%%%%j%%J%%%%%%jJ%%%%%%
-41762G%%%%%%%%%%%%%%%%%%j%Jj%JjJ%%j%%%%J%%%%%%%%%%%%%%%%%%%%%%jJ%%%%%j%%Jj%
-41693FJ%%j%%%%JjJjJ%jJ%%%%%%%%%j%%J%%%%%%%%%%%jJ%%%%%%%%%%%%%%%%%%%%%%%%%%%
-41624G%%%%%%%%%%%%%%%%%%%%%%%%%%%%%%%%%%%%%%%%%%%%%%%%%%%%%%%%%%%%%%%%%%%%%
-41555G%%%%%%%%%%%%%%%%%%%%%%%%%%%%%%%%%%%%%%%%%%%%%%%%%%%%%%%%%%%%%%%%%%jJ%
-41486G%%%%%%%%%%%%%%%%%%%%%%%%%%%%%%%%%%%%%%%%%%%%%%%%%%%%%%%%%%%%%%%%%%%%%
-41417G%%%%%%%%%%%%%%%%%%%%%%%%%%%%%%%%%%%%%%%%%%%%%%%%%%%%%%%%%%%%%%%%%%%%%
-41348G%%%%%%%%%%%%%%%%%%%%%%%%%%%%%%%%%%%%%%%%%%%%%%%%%%%%%%%%%%%%%%%%%%%%%
-41279G%%%%%%%%%%%%%%%%%%%%%%%%%%%%%%%%%%%%%%%%%%%%%%%%%%%%%%%%%%%%%%%%%%%%%
-41210G%%%%%%%%%%%%%%%%%%Jj%%%%%%%%%%%%%%%%%%%%%%%%%%%%%%%%%%Jj%%%%%%%%%%%%%
-41141G%%%%%%%%%%%%%%%%%%%%%%%%%%%%%%%%%%%%%%%%%%%%%%%%%%%%%%%%%%%%%%%%%%%%J
-41072Hj%%%%%%%%%Jj%JjJj%Jj%%%Jj%Jj%%J%j%%Jj%J%%jJ%%j%%%%%%%%Jj%%Jj%Jj%%%%Jj
-41003G%%J%jJ%%%%%%j%%Jj%%%%%%%J%%%j%%Jj%%Jj%%%Jj%Jj%J%%jJj%%%J%%j%JjJjJ%%%%
-40934H%%%j%%J%%%j%%%%J%%%%j%Jj%J%%%%jJ%jJ%%%j%%%J%%J%jJ%%j%%Jj%%%%%%%%%%%%%
-40865HJj%%%%%%%%%%%%%%Jj%jJ%%%%Jj%%Jj%%%%%%%jJ%%%%%Jj%%%%%%%%%%%%%%%%%%%%%%
-40796H%%J%j%%%%J%j%J%%%%j%Jj%%%%%J%%%%%%%%%jJ%%%jJ%%%Kk%%jJ%j%Jj%%%JjJ%j%%%
-40727HJjJ%%%%j%%%J%%%%jJj%%%JjJ%%jJjjJ%%%%%%%%%%%%%J%%%%j%%J%%%%%%%%jJjJK%k
-40658I%%%%%%%%%%%%%%%%%%%%jJKkK%%%%k%%%%%%%%%KkK%k%%%K%k%%%%%%%%%%%%%%%%%%%
-40589I%K%k%%%%K%k%Kk%%%K%%%%%%%k%%%%K%k%%%K%%%k%%KkK%kKk%KJj%%J%j%%%%%%%%%%
-40520A1%%J%j%%%%%%%%%%%%Jj%J%%%%%%%j%%%%%%%%%%%%%%%%%%%Jj%J%%jJ%j%Jj%%%JjJ%
-40452A2%JkJjJj%J%jJ%%%%%%%%%%%%%jJ%%%%%%%%%%%%%%%Jj%%%%jJ%Jj%%%%Jj%%%Jj%%%%
-40384A2jJ%%%%%JJj%%%%%%%%%Jj%%%%%%%%%%%%%%%%%%%%%J%jJ%%%%%%J%%%jJ%%%%%JjJ%J
-40316A7%K%%K%JKKKLMPLNNNJ%j%jmllj%JLMPQOQLNL%jnnlllnmmlmjll%j%%JMMONNMKL%%%
-40248H2%%L%KJKJjkmnnpppmnnkkkkj%%k%%%k%%%%k%%%%%k%%%%%%%%%jJj%%%%kK%%k%%%%%
-40180A9%%%%%%%%%%%%%%%%%%%%%%%%%%%%%%%%%%%%%%%%%%%%%%%%%%%%%%%%%%%%%%%%%%%%
-40112A9K%%%k%%%K%%%%%%%Jj%%J%%%K%%%K%K%KLKMOPQPMN%loooolj%%LMMQRPQPM%Kkllno
-40044H2oqnommjk%%LJONRPQQL%jplo%JNLNLL%jlmmqqqpmmlljk%jjk%%%%kKk%%%k%%%j%%%
-39976C0J%%%%%j%%%k%%%%%%%%%%%%%KkK%%%%%%%%%%%%%%%%%%k%%%K%k%%%%%%K%%%%%%%%%
-39908C0%%J%%%%j%%%%%%%%%%%%%%%%%%%%%k%%k%%%%%%K%%Kk%%Kk%%K%%%%%%%%%%%%%%%%%
-39840C0%%%k%%k%%%%%K%%KJ%K%k%K%%%%%%%%k%%Kk%%%j%JK%%K%%%K%%J%%%J%%%KkK%k%%%
-39772C9%%KJ%%L%%%%%%%%JKJL%JKJ%J%K%%%J%%%J%K%%%%JKJ%%LJ%KJKJ%K%%%%JK%%KJKJ%
-39704H8%%Kk%%K%%JK%%KJ%%KJ%K%L%JKKJKJK%L%KJK%JK%JK%KJK%JKL%LLKJNKNLMLOLOOMO
-39636B02OPOOPQPPQPRRJ0J4J6J9K1K3K7K4L1L3L8M5N7P1R6J12J28J55J78J21M8O5R8L8j3
-39599A744J0N1J01J71K67M12O34R51J272J497J754K307K295R60L62J238J122p66j869j289
-39579A3224p03j026j280q85l77oJ7l50m22j24k58p38q22o09m17k19L3K94M97O77Q92R10M23
-39556H731R9L37M03K7JL97Q40J396K168K323J668J836K859J759j099j584m98j417l189l233
-39536A3824k473k026j700j261q48n39l37j94r6j1N7pj54j43p4j90l39l21k64k30k01j61j27
-39513B185j01r0p8o9o2n9n5n4m9m6m3m3l8l7l5l3l2l1k7k8k4k4k4k2j8k1j8j8j8j6j8j6j8
-39480I20j5j8j5j5j3j5j2j5j3j2j5j4j5j3j5j5j5j5j5j3j2j2j3j1j2rj1rrrrrrqpoqqpoq
-39439D40oooooqoooqpqmooonnlmlnllllmnlllljkj%J%KJ%%%KJ%KLLLMNMNOOOOOOOQRJ1J0
-39374C93J4J5J5J8J9K1K1K3K7L0L6M3N7P6J03J40J94K55L17L63L27K06J07pj32j58j03j1
-39346B409R1K13L57N48Q26J238J815K505L209L755L475K453J695N25j307k483k659k728k667
-39327A3270k142j405o97j02L51N30K76j11m29q65j127j062q26n67l15q0J42L77O27Q46R65
-39306G656P77M35J78j48l63k09K05P30J263J590J584J661J682J295L34o38j146j970k601
-39287A2315k495k017j517j068p26m98l52k47j68j02m6KL9K9l2q3j35j99k25k07j72j41j13
-39264A842r0p1n9n2m4m2l8m0l8l8m0l8l6l6l2l4k9k6k4k1k1j9j8j7j8j6j8j6j7j8j6j5j5
-39231G90j5j5j5j3j4j3j3j4j5j3j4j3j5j5j5j3j4j4j3j3j2j0j2j3j0j1j0j0j0qpqpqoooo
-39193C51ooqoqorooopnnooopqppqmollllljnlknlomlll%ljlkllkllllmjlkjmjlkljmjkjk
-39126H5jk%l%kjk%ljljlkjljj%l%kjjljkjkjjk%%k%k%j%%kKk%%kKk%%%%k%%k%%%j%%k%%%
-39058A9%%%KJ%%K%%kjkmlnljk%K%J%K%k%j%%%J%K%J%%J%j%%%j%J%%JjjkjkjjkjkKJ%KJ%%
-38990@%%%%%%%%%%%%%%%%%%%%%%%%%%%%%%%%%%%%J%%%%j%Jj%%%%%%%%%%%%%%%%%%%%%%%%
-38921@%J%K%k%Kk%%%%%%%jJ%%K%%%%%%%%%%%%%J%%%%%K%%%J%JJMKMLOPPPPNNNLL%l%jkjk
-38852F8jJKJmllmnmmkjkKJK%%JJKJLMNNMLMLKkjklonpmmmk%KKLL%J%jlmmomnkklkjj%jj%
-38784A3%j%%jk%%%j%%%%%j%%%%%%%%j%k%%KkK%%%k%%%%j%J%%jJ%%j%J%j%%%%%%%%%%%%%%
-38716C%%%%%%%%%%%%%%%%%%%%kK%%%%%kK%%%%kKkK%%kK%%%k%%%%%%Kk%%%%%%%%%%K%k%K%
-38647CkK%%k%K%%%%%%%%%%%%J%%%%%%%%%%K%%J%J%JKKKKMNPQQJ0PNNJ%llmmoklJKKLJ%jm
-38579E6mlm%JKJ%jlllj%MLPQPMOKJjkllmmljlmlljLJLM%%lmmlmnlkmklkjj%j%jj%jkKk%%
-38511I%j%%%%jJj%%%%%%%%%j%%%JjJj%%%%k%%%Kk%%Kk%%%%%j%%%%%%%%%%%%%%%%%%kK%%%
-38442C%%%%%%%%%%%%%%%%%%%%k%%%%%%%%%%K%%k%%%%%%%jJ%%%%%%%jJ%%%jJjJ%%j%%J%%%
-38373A%%%%%%%%%j%%%%%%%%%%%J%%jJ%j%%J%j%%%%Jj%JjJ%j%%%%%%%J%%j%JjJ%%%%%jJj%
-38304@%J%%jJ%%j%%%%Jj%%%%%%JjJ%%%%j%JjJj%J%j%%%%%J%%%j%JjJ%jJ%j%Jj%JjJjJ%j%
-38235@J%j%%%%J%%jJjJ%%%%jJ%%%%j%JjJjJ%%%jJKk%%%%%%%%%jJ%%%%K%%k%%%%jJ%%%%%%
-38166A%%%%%%%%j%%J%%%%j%%%Jj%%%JjJ%%%%j%%%%%%%%%%%%%%%%%%%%%J%jJ%%%%j%%%J%j
-38097@%J%%jJ%%%j%%J%%j%%JKk%%%%%jJ%%%%jJ%%%%%j%J%%%jJ%%%%jJ%%%j%%Jj%%%J%%%%
-38028AjJj%J%jJjJ%%%%%j%JKk%%%%%%%%%%%%%%%%%Kk%%%%Kk%Kk%%%%Kk%%K%k%%%%%%%%%j
-37959@JKk%%%%%%%%%%%jJ%%%Kk%jJ%%%%%%K%k%%%%%%%%%%%Kk%%%%%%%%%K%%%k%%%K%%k%%
-37890A%Kk%%%%%%Kk%%%%%%%%%%%%%%%%%%%%%KkK%k%%%%%%%%%%%%%%%%%Kkj%J%K%%kK%kK%
-37821CkK%%JKJKKkklj%%%%%%%%%%%%%%%k%K%k%K%kK%%k%%%K%%%%%%%k%%KkKk%%%%%%Kk%%
-37752AKkKk%%%%%K%kKkK%k%KkK%kK%%%k%%K%k%%%K%k%K%k%%%%%%%%%%%%Kk%%%Kk%K%k%Kk
-37683A%%%%%%Kk%%%%%%%%KkKk%K%k%%%%K%k%%K%k%%%%%%K%%k%%K%%%kK%k%%K%%%k%K%%%%
-37614Ck%K%%k%K%%%k%%Kk%%jJ%K%%k%KkK%%k%KkKk%K%%%k%%K%%%%k%%KkKkK%kK%%%%kKkK
-37545C%%%k%%K%%%kK%kK%%%%k%K%%k%%%Kk%K%%%kK%%%%%%kK%%%%%%%%%%%%kK%%%%%%kK%%
-37476C%%%kK%%%%kK%%%%%%%%%%%%%%%%%%%%%%k%K%%%%%%%%%%%%%%%%%%%%%%%%%%%%%%%%%
-37407C%%%%%%%%%%%%%%%%%Jj%%%%%%%%%%%%%Jj%%%J%%%%%%%%%%%%%Kk%KkK%kK%%J%%%%%J
-37338HJL%KJMLMPOJ0J1J9K0Qj1j9j7j1mjMPQJ0Loj3rrmk%KLMJ0J1QOlpj1okKPJ4J7K2J0j0
-37286A10k2j7j4qppnmkkl%%kjj%%j%j%%j%%j%%%kK%k%%%%%j%J%j%%%j%%%%%%%%%%%%%%%%
-37222Gj%%%%%J%j%%%%kK%%%%%%%%%k%%%%%%%%%%%%%j%J%j%%%%%%%J%j%%%%%%%%%%%%%%%%
-37153C%%%%%%%%%%%%%%%%%%%%%%%%%%%%%%%%%%%%%%%%%%%%%%%%%%%%%%%%%%%%%%%%%%%%%
-37084C%%%%%%%%%%%%%%%%%%%%%%%%%%%%%%%%%Jj%%%%%%%%%%%%%%k%K%k%%K%%%%%%%%%kK%
-37015C%%kK%%%%%%%kK%%%%%%%%%k%K%%%%%%%%%%%%%%%%%%%%%%%%%%%%%%%%%%%%%%%%%%%%
-36946C%%%%%%%%%k%K%%%%%%%%%%%%%%%%%%%%%%%%%%%%%%%%%%%%%%%%%%%%%%%%%%%%%%%%%
-36877C%%%%%%%%%%%%%%%%%%%%%%%%%%%%%%%%%%%%Jj%%%%%%%%%%%%%%%%%%%%%%%%%%%%%%%
-36808C%%%%%%%%%%%%%%%%%%%%%%%%%%%%%%%%%%%%%%%%%%%%%%%%%%%%%%%%%%%%%%%%%%%%%
-36739C%%%%%%%%%%%%%%%%%%%%%%%%%%%%%%%%%%%%%%%%%%%%%%%%%%%%%%%%%%%%%%%%%%%%%
-36670C%%%%%%%%%%%%%%%%%%%%%%%%%%%%%%%%%%%%%%%%%%J%j%%%%%%%%%%%%%%%%%%%%%%%%
-36601C%%%%%%%%%%%%%%%%%%%%%%%%%%%%%%%%%%%%%%%%%%%%%%%%%%%%%%%%%%%%%%%%%%%%%
-36532C%%%%%%%%%%%%%%%%%%%%%%%%%%%%%%%%%%%%%%%%%%%%%%%%%%%%%%%%%%%%%%%%%%%%%
-36463C%%%%%%%Jj%Jj%%%%%%%%%J%j%Jj%%JjJK%k%%%K%%%%J%%%J%JLKLRJ1NQK6N9N7l3o4l9
-36400E6j5okKJ0K2K8J0ok6k4j4pkk%KMRJ8L0K2nk8k4j3m%MJ0K4N3N7k2o2l8j2mppnKL%nn
-36354B1klj%j%%%%jj%%j%%%k%%Kk%%%j%%%Jj%jJjJ%%j%%%%%%%%%%%%%%%%%jJ%%%%%%%%j%
-36286F%J%jkK%%%%%%%%k%K%k%%%%%%%%%%%%%%%%Kk%%%j%%%%JjJj%%%%%J%j%%Jj%%%%%%%%
-36217C%%%%%Jj%%%%%%%%%%%%%%%%%%%%%%%%%%%%%%%%%%%%%%%%%%%%%%%%%%%%%%%%%%%%%%
-36148C%%%%%%%%%%%%%%%%%%%%%%%%%%%%%%%%%%%%%%%%%%%%%%%%%%%%%%%%%%%%%%%%%%%%%
-36079C%%%%%%%%%%%%%%%%%%%%%%%%%%%%%%%%%%%%%%%J%j%%%%%%J%j%%Jj%%%%%%%%%%%%%%
-36010C%%%%%%%%%%%%%%%%%%%%%%%%%%%%%%%%%%%%%%%%%%%%%%%%%%%%JjJj%%%%%%%%%%%%%
-35941CJj%%%%%%%%%%%Jj%%%%%Jj%%%%%%%%%%%%%%%%%%%%%%%%%%%%%%%%%%Jj%%%%%%%%%%%
-35872C%%%%%%%%%%%%%%%%%%%%%%%%%%%%%%%%%%%%%%%%%%%%%%%%%%%Jj%%%%%%%%%%%%%%%%
-35803C%%%%%%%%Jj%%%%%%%%%%%%%%%%%%%%%%%%%%%%%%%%%%%%%%%%%%%%%%%%%%%%%%%J%j%
-35734CJ%j%%%%%%%%%%%Jj%%%%%%%%%%%%%%J%j%%%%%%%%%%JjJ%%%jJ%j%%%%%%%%%J%j%%J%
-35665D%%j%%JjJ%j%%%J%j%%%%%Jj%%%%Jj%%%Jj%%%%%%%%%%%%%%%%%%%%%%%%%%%%%%%%%%%
-35596C%%%%%%%%%%%%%%%%%%%%%%%%%%%%%%%%%%%%%%%%%%%Jj%%%%%%J%%%j%%%%%%Jj%%%%%
-35527C%J%%j%%%%%%%%%%%%%%J%%j%%%%J%jJj%%%%%%%%%%%%%%%%Jj%%%%%%%%%%%%%%%%%%%
-35458C%%%%J%j%%Jj%%%%%Jj%%%%%%%%%%%J%j%%%%%%%%Jj%%%%%%%J%%j%%%Jj%%%%%%%Jj%%
-35389C%%%%%%%Jj%%J%j%%%%Jj%%%%%%%%%%%%%%J%j%%%%J%%j%J%j%Jj%%Jj%%%%%%Jj%Jj%%
-35320C%%Jj%%%%%%%%%J%%jJj%J%j%JjJj%%J%j%%%%%%%%%%%%%%%%%Jj%%%%%%%%%%%%%%%%%
-35251C%%J%%%j%%%%J%j%%%%%%%%%%%%%%JjJj%%J%jJj%%%%%%%%%%%%%%%%%%%%%%%%%J%j%%
-35182C%%%%%%%%%%%%%Jj%%%%%Jj%%%%%%%J%j%J%jJj%%%%J%%j%%%Jj%%%J%j%%%%%%Jj%%%%
-35113C%%J%j%%Jj%%%%%%%%%%%%%%Jj%%%Jj%%%%%%%%%%%%%%%%%%Jj%%%%%%%J%%%%j%%%%%%
-35044C%%%%%%%JjJj%%%%J%%jJ%j%%J%%j%Jj%%%%%%%%%%%%J%%jJj%%%Jj%%%%J%%jJj%J%%%
-34975D%%%jJ%%%%%%jJ%K%%k%%%%%%%jJ%%j%J%jJjJj%Jj%%J%jJj%%%JjJ%jJ%%%j%%%Jj%%J
-34906D%jJ%%%%%%%%j%%%Jj%%J%%%jJjJ%j%Jj%%%%%Jj%%%%J%%jJj%JjJ%%j%%%%%JjJj%%J%
-34837Dj%%Jj%J%%%%%%%j%%%%%%%%%J%%%%%j%%%%%%%%%%%%%%J%%%jJ%%%%%%j%J%%%%j%J%j
-34768C%Jj%%%%%J%%%jJ%%%%%j%%%J%%%%%%%%%j%%%J%%%%%j%%%J%%j%J%%%j%%%Jj%%J%%%%
-34699D%%%j%%%%%%%%%J%%%%%%j%Jj%Jj%J%jJj%%%%%%%J%%jJj%%J%j%%%Jj%%J%%%%%%%%jJ
-34630D%%%%%%%jJ%j%%J%j%%Jj%%J%jJ%%jJjJ%%%%%j%J%Kk%%%%%jJ%%%%%%%%%%%%%%jJj%%
-34561CJK%kj%%Jj%Jj%J%%%%%%%j%J%%%%jJ%%%%%j%J%%%%%%%%j%J%%%%%%%%%%%jJj%J%jJ%
-34492D%%%%%%%%%j%%J%%jJ%%%%%%%j%%J%%j%J%%%%%jJ%%%%%%%%%%%%%%%%%j%%%J%%%%%%j
-34423C%JjJj%%J%%%j%J%%jJ%%Kkj%J%%%%jJ%%%%%j%J%%%%j%J%jJ%%%%%%%jJjJ%jJ%%j%Jj
-34354C%%%%%%J%%jJ%%j%J%%%%%%%%%%%j%%J%%%%%%j%J%%%%%jJjJ%%jJ%j%%J%jJ%%%j%%%%
-34285CJ%%%%%%%j%%J%%%%%%jJjJ%%%%%%jJ%%%%%jJ%%%%%j%Jj%%%%%JjJ%%%%%jJ%j%Jj%%%
-34216C%%JjJ%%%%Kk%%jJ%%%%%%%%jJ%%%j%%%%%%J%j%J%%j%J%%%%%%%%%%%%%%%%%j%Jj%%J
-34147D%%%jJj%%%%J%%%%j%J%%j%%%%%J%%%jJ%j%%J%j%%J%%%%%jJ%%jJj%%J%jJ%j%Jj%J%%
-34078D%j%J%%%j%%J%%%%j%J%Kk%%%%%%jJ%%%j%%J%%%%j%%J%%%j%J%jJ%%j%J%jJjJj%J%%j
-34009C%J%%%jJj%%%%JKk%%%%%%jJ%%%%%%j%J%%jJj%%J%%%%%KkjJ%%j%J%%jJjJ%%%%j%J%%
-33940D%%%%Kk%jJ%j%%%J%%%j%J%%%%Kk%%%%%%%%%jJ%%%%jJ%j%%J%%%%%%%%%jJ%jJjJ%%%%
-33871D%%jJj%J%j%%%Jj%J%jJ%%%%%%%j%%%J%%%Kk%%%%%%jJ%%%%%%%%%%%%%%%j%%Jj%Jj%%
-33802C%J%%%%%%%%%%%%%%%%%%jJ%Kk%%%%%%%%%%K%kjJjJjJ%%Kk%%K%k%%%%%%%%%jJj%J%%
-33733D%%%Kk%%%%%jJjJ%%%%%%%%j%%%%%%%J%%Kk%%%%%%%%%%Kk%%%%%%%%%%%%j%J%%%%%%%
-33664D%%%%%%%%%%%%%%%%%%%%%%%%%%%%K%k%KkK%%k%%%%%%%Kk%Kk%%%%%%%Kk%%%%jJ%%%%
-33595D%%K%k%%%%K%%k%%jJ%%%%%%%jJ%%%jJ%%%%%%%%%jJ%%%%%%%%%%%%%jJjJ%%%jJjJ%%j
-33526CJ%%%%%%%%%%jJ%%%Kl%%J%jJj%%J%%%jJj%Jj%Jj%J%j%J%%%%%%%%%%%%%%%%%%%Kk%%
-33457D%%%%%%%%%%%%jJ%%%j%J%%%%%%%jJ%%%%jJ%%%%%%%%%%%%%%jJ%%%%%jJjJ%jJ%%jJ%j
-33388CJ%%%Kk%%%%j%J%%%%%%Kk%j%J%%%%%%%Kk%%%%%%%%%%%%%%%%%%%%%%%%%%%%%%%j%J%
-33319D%%%jJ%%%%%%%%%%%K%k%%%%%%%%%%%%%%%%%%%%%%%%%%jJ%%%%%%%%Kk%%%%%%%%%%%%
-33250D%%%%%%%%%%jJKk%%%%%%jJ%%%%%%%%%Kk%%%%K%k%KkK%k%%%%%jJ%%%%jJ%%%%%%Kk%%
-33181DjJ%%%%%%%%K%k%K%k%jJ%%%%%%%%%%jJ%jJ%K%k%%%K%k%%%%%%%%%%%%jJ%jJ%%jJ%%%
-33112DK%%%%%%k%%%%j%%J%%%%%%jJ%%%%%jJ%jJ%%%%%Kk%%%%%%%jJ%%%%%%%Kk%%KkKk%%%%
-33043D%j%JKk%%%%%%%%%%%%%%%%%%%jJ%%%%%j%J%jJ%%%%%%%%%Kk%%%KkKk%%K%k%%%%%%%K
-32974F%%%kK%%%k%jJ%%%%%Kk%%%%%%%jJ%%%%K%kjJ%%%%%%%%%Kk%%%Kk%%%%%K%k%%%%%%%%
-32905DKk%Kk%%%%%%Kk%%%%%%K%kjJ%%%Kk%%%%%%%%%%%%%%%%%%%Kk%Kk%%%%%%%%jJ%%%%%%
-32836D%%%%%Kk%%%%%%%%Kk%%%%%%%%%%%Kk%%%%%%%%%%%%%%%%Kk%%%%%%%%Kk%%%%%%%%%%%
-32767D%%%%%%%%%Kk%%Kk%jJKk%%%KkjJ%%%%%%%%%%%%%%%%%%Kk%K%k%K%kjJ%%%%%%%%%Kk%
-32698D%jJ%%%jJ%%%%%Kk%Kk%%%%%%%%%%%%%%%%%%%K%k%%%%jJ%%%%%%%%%K%k%jJ%%K%kKk%
-32629D%%%%%%%%%%%%%%%%%%%Kk%%%%%%%%%%%%%%%%%%%%%%%%jJ%%Kk%%%%%%%%%%%%%K%%k%
-32560D%%%KkK%%%kKkK%k%K%k%%%Kk%%%%%%Kk%%%%%%K%k%%%%%%%KkK%k%%%%%%%%%%%%%Kk%
-32491D%Kk%%%%%%%%%%%K%k%%%Kk%K%%k%%%K%%k%K%k%%%%%%%%%%%%%%%%%%%%%%%%%K%%k%K
-32422F%kKk%%%%%%%%%%%%%jJ%%KkKk%%%%%%%%%Kk%jJ%%%%%%%jJ%%%KkjJ%%%%%%%%%%%Kk%
-32353D%%%%%%Kk%%%%%%%%%jJ%%%Kk%%K%k%%%%%%%%%K%%%%k%%%%Kk%%%%%%%Kk%%%%jJ%%%%
-32284D%%%%K%%%%k%%%%%%%%Kk%%%KkKk%%%%%%%%%%%%%%%%%%%%%%%%%%Kk%%%%%%%%%%%%%%
-32215D%%%jJ%%%%%%K%k%%%%%%%%%%%%%Kk%%%%K%%%%k%K%k%%%Kk%KkK%%k%%%%%%%%K%%%k%
-32146DKk%KJ%j%kKk%K%%%%%k%%K%%%%%%%%%%Jj%%%%%%Jj%%%%%%k%%%%Kk%%%%%%%%%%%%Kk
-32077D%%K%%k%K%%%k%%Kk%%%%K%k%%%%%%%%%%%K%%%k%%%%%KkKk%%K%%%k%%%%Kk%%%%%%%%
-32008D%%%Kk%%%K%k%%%%jJ%%%%%%%%%KkK%%%%k%%%%%%%Kk%%jJ%%%%%%%%%%%K%kK%kK%%%%
-31939Fk%%K%kKk%%%%%%%KkK%%%%k%%KkKkK%%kK%k%%Kk%%Kk%%%%%%Kk%%%K%k%%%%%%Kk%%K
-31870F%%%kjJ%%%Kk%jJKk%K%k%Kk%K%k%%%%K%kK%k%%K%k%%%%%Kk%%%%KkKk%%%%%%%%%%%%
-31801DK%%%%k%%Kk%%%%K%k%%Kk%K%kjJ%K%kK%%k%K%%kKkK%%%%%k%K%%%%%k%%%Kk%%%%%Kk
-31732D%KkKk%%%%%%%%%%%K%k%%K%kKkKk%%%KkK%k%K%%kK%kK%%%%%k%Kk%K%k%%K%k%%%KkK
-31663Fk%K%%k%%%%%%KkK%kK%k%%%K%%%%%k%%K%kK%%k%%%%K%%%k%K%%kK%%%%%%%kKk%%%K%
-31594F%%kK%%%%%%%%%%%%%%%%%%%%%Jj%%%Jj%%%%%%%%%J%jJ%j%%%%%%J%%%jJ%%%%%%jJ%j
-31525FJ%%%%%%%%%%%%%%%%%%%%%%%%%%%%%%%%%%%%%%%%%%%%%%%%%%%%%%%%%%jJ%j%J%%%%
-31456Gj%Jj%%%%%%%%%%%%%%%%%kKJj%Jj%Jj%%%%%%%%%%kK%%%%%%%%%%%%%%%k%%%%%%%K%k
-31387D%K%k%%Kk%KkK%%kK%%%%%%%%%%%%%%%%%%%k%Kk%%%K%%%%%%k%%%%KkKkK%%k%K%%%%%
-31318F%%%%kK%%%%%kK%kK%%k%K%k%%jJK%%%%%%%%%%%%%%%%%k%%%%%%K%%%k%Kk%%%K%%k%%
-31249D%KkK%k%%%%%%%K%k%K%%k%K%%k%K%%k%%%K%%%%%%%k%K%%%kK%k%%K%%%%%%kKk%K%k%
-31180DK%%kK%k%%K%kKkK%%%k%%%%%%%Kk%%%%%K%k%%K%%kK%kK%%%k%%%%%K%k%%%%%%%%%%%
-31111D%%%%K%%kKk%K%%%%%k%%KkKk%%%%%Kk%Kk%%%%%%%K%k%K%%%%%%%%%k%%%KkK%%%%%%k
-31042D%%%%%%%%%Kk%K%%%k%%%%%K%%%kK%%%kKk%%K%k%K%%%%kK%%%%%%k%K%k%%Kk%K%%%%k
-30973DKk%%K%kK%%%kK%%%k%K%kK%k%K%%%k%K%%k%%%%%%K%%%%%kK%kKk%%%%K%%%%kK%kK%k
-30904DKkK%k%K%%%%%%%%%%%%%k%K%%%%%kKk%%Kk%%K%%%%%kKk%K%%kK%%%%k%%%%Kk%%%Kk%
-30835D%K%%%%%%%%%%%%%%%k%Kk%K%kK%k%KkK%%%%k%%%%%K%k%%KkK%k%K%kK%%%%%k%K%%%%
-30766F%%%%%%%%%%%%k%%Kk%%Kk%K%k%%%%%%%%Kk%%K%k%K%%k%%%%%K%kK%k%%%%Kk%%%%K%k
-30697DK%%kK%kKkK%k%K%%kK%k%K%%%k%K%%%%k%K%%%k%%K%k%K%%%kK%%%k%%K%%k%%KkKkK%
-30628Fk%%K%k%%%K%%%k%%%K%kK%kK%%kK%%kKJj%kK%%k%%%%Kk%%K%kK%k%%%K%%%%%%k%%K%
-30559Fk%%K%%%%%%kK%%k%KkKk%%%Kk%%%K%%%%k%K%k%K%%%%%kK%%%%%%%%%%%kK%kK%%%kK%
-30490F%k%K%%%%k%%K%%%%k%%K%%kKkK%%%k%%Kk%%%%%%%%%%%%%K%kK%%%%%%%%%%%%k%K%kK
-30421Fk%%K%%%%kKkKkKk%%K%kKkKk%K%%%%%%%kK%%%%%%%%%%%k%K%kKk%Kk%KkK%k%%%%%K%
-30352FkK%k%K%%%%kK%%%%%kK%%kKkK%%%kK%%kK%%%%%%k%Kk%%%%%%K%kK%%%%%%%%%%%k%K%
-30283F%%%%%k%%K%%%k%K%%%%kK%k%%K%%kK%%%%k%%K%kKkK%%k%K%%%%kK%%%%%%%%k%K%%%%
-30214F%%%%%k%%K%%%%%%Jj%%%%%%%%kK%%kK%kKkKk%%K%kK%%%%%%%%%%%%%%%%%%%%%Jj%%%
-30145F%%%%%%%%k%K%%%kK%%%%%%%%%k%K%kK%%%%%%%%%%%k%%%K%k%KkK%%%%Jj%k%Kk%%%%%
-30076D%K%%%kK%%%%kK%k%%K%%k%%K%%Jj%%%%%%%%%%%%k%K%%kK%%k%%%%%K%%k%%%K%%%%%%
-30007F%%kK%%%kK%%%kK%%%kK%%%%%%%%%%%%kK%kKkK%%%kK%%%%%%%%%%k%%%%%%K%%kK%%%%
-29938F%%%k%Kk%K%kK%%%kK%%%%Jj%%%%%Jj%%%%%kK%kK%%%%%kK%%%%%%%%%%%%%%%%%%%%%%
-29869F%kKk%K%%%kK%%k%K%%%%kK%%%%%%%%%%%Jj%%%%%%%%kK%%%%%%k%%K%%%kK%%%%Jj%%k
-29800DK%%%%%%%%Jj%%%%%%%%kKkKkKkK%%%%%%%%Jj%%%%%%%%%%%%%%kKkKkK%%%%%%%%%%%J
-29731Gj%%%%%%%%%Jj%%%%%%%%%kKk%%%K%k%%K%%%%%%%kKk%%K%%k%K%%%%%%%k%K%%k%K%%%
-29662F%%%%%%%%kK%%%%%%%%kK%kK%%%%%%%%%%%%kK%%%%%k%KkK%%%k%K%%%%%%%%%%%%Jj%%
-29593F%%%%%k%%%K%%%k%K%k%K%%%%%%%%%%%J%%%%jJjJ%j%Jj%%%%%%%%%k%K%%%kK%%%%%%%
-29524F%k%K%%kK%%%%%%%k%%%K%%%%%Jj%%JjkKk%%K%%%%%%JjJj%%%%%%%%%%%%%%%%k%K%%%
-29455F%%%%%%%kK%%Jj%%%%%%%%%%%%k%K%%%%%%%%kK%%%Jjk%%%%K%%%kK%%%%kK%%%%%kK%k
-29386DK%%%%%%%%%%%kK%k%K%%%%%%%kK%%%%%%%%%%%%%%%%%kK%%%%k%KkK%%%%%%%%%%%%J%
-29317Gj%%%%%%%%%%%%%%%%%%%%%%%%%J%j%%%%%%%%kK%%%%%%%Jj%%%%%%%k%%%%KkK%%%%%%
-29248F%%%%Jj%kK%%%%%%k%K%%%%%%%%kK%%%%%%%%%%%%%%%%%%%%kK%%%%%%%%%%%k%%K%%%%
-29179F%%%%%Jj%%%%%%%%kK%%%%%%%%%%%%%J%j%%%%%%%%%Jj%%J%%j%%%%%%%%%%%%J%%%j%%
-29110F%%%%%Jj%%J%j%%Jj%%%%%%Jj%%J%%%%%%%%%%%%%%%%%%%%%%%%%%%%%%%%%%%%%%%%%%
-29041GJ%j%%%%%%%%%%%%%%J%j%%%%%J%j%%%%%%%%%%%%%%%%%%%%%%%jJ%%%%%%%%%%%%%%jJ
-28972GjJ%%%%j%%%%%%%%%%%%%%%%%%J%jkK%%%%%%%%%%%%%Jj%kK%%%%%%kK%%%%%%%Jj%%%%
-28903F%%%kK%%%%k%K%%%%%%%%%%%J%j%%%J%j%%%%%%%%%%kK%%%kK%%%%%%%%%%%%%kK%%k%K
-28834F%%%%%%%%%kK%%%%%kK%%%kK%k%K%k%K%%%%%Jj%%%kK%%Jj%%%%%%%%%%%%%%%%%%%%%%
-28765F%%%%%%kK%%%%%%%%%%%%%%%%%kK%%%%%%kK%%%%%kK%%%kKkKJj%%%Jj%kK%%%JjkK%%%
-28696FkK%%Jj%Jj%%%kK%%%%%%%%J%j%%%%%%%%%%%%%%%%%%%%%Jj%%%kKkK%%%kK%%%%%k%K%
-28627F%%%%%%%%%%%%%%Jj%%%%%%Jj%%J%jJj%Jj%%%%%%%%%%%%%%%Jj%%%kK%%kK%%%%%%%%%
-28558F%%%%k%K%%%%%%%%%%%%%%%%%%%%kK%kK%%%%%%%%Jj%%%%%%%%Jj%%%%%Jj%Jj%%%%%%%
-28489F%%%%%%J%%%%j%%%%%Jj%%%%%%%%%%%%%%%%%%Jj%%kK%%%%%%%%kK%%%%%%%%%k%K%Jj%
-28420F%%%%%%%%%%%%%%%J%%j%Jj%%%%%%%%%%%%%%kK%%%%%%%%kK%%%%%%%%%%%%J%j%%J%j%
-28351F%%%%%%%%%Jj%%%%%%%%%JjkK%Jj%%%%Jj%%%%%%%%%%%%%%%%k%K%%%%%%Jj%%%kK%%%%
-28282F%kK%%%%%%%%%%%kK%Jj%%%%%%%%%%%%%%%%%%%%%J%j%%%%%%%Jj%%%%%%%%%%%%%Jj%%
-28213F%%%%%%%%%%%%%%%%%%kK%%%%%kK%%%%J%j%%%%%%Jj%%%%Jj%Jj%%%J%%j%%%%%%%Jj%%
-28144F%%%%%%kK%%%%%%%%k%K%%%%%%%%%J%%j%%%%k%%K%J%j%%%%%%%%%%%kK%%J%jJ%j%%%%
-28075FJ%j%%%%%%%kK%%%Jj%%%%Jj%J%jJjkK%%%%J%j%%%%%%%%%%%%%%%%%%%%%%%%k%K%%%%
-28006F%%%%%%%%Jj%%%kK%%%%%%%%%%%%%%%%%%%%%%kK%%%%%%%%%%%%%%%%%%%%%%%%%%%%%%
-27937F%%%%%%JjkK%%%%%%%kK%%%%%%%%%%%%%%kK%%%%%%%%%%%%%J%jJj%Jj%%%%%%%%%%%%%
-27868F%%%%%%%%%%%%%%%%%kK%%%Jj%%%%%%%%%kK%%%%Jj%%%%%%%%JjJ%%j%%%%%%%%%%Jj%%
-27799F%%%%%%%%%%%%%%%Jj%%%%Jj%%%%%%JjJ%j%JjJj%%%%%%%%%J%%j%%%%%%%%Jj%%%%J%j
-27730F%%%%%%%%%JjJj%%%%Jj%%%%%%J%j%%%%%%%Jj%Jj%%%%%%%%%kK%%%%%%%%J%j%%%%%%%
-27661F%%%%%%%%%%%%%%%%%JjJj%%%%%%%%%%%%%J%j%%%%kK%%%J%%j%%%Jj%%%%%%%J%jJjJj
-27592FJj%%%%%%Jj%%Jj%%%%%J%j%%%%%%%Jj%J%j%J%%j%%%%%%%%Jj%%%%%%%%%%%%%%%%%%J
-27523G%%j%%%k%K%k%%K%%%%%J%%%%%%j%Jj%%Jj%%%%J%j%%%%%Jj%%%%%%Jj%%%%Jj%J%j%%%
-27454F%Jj%%%%%%%%%%%%%Jj%%%%%kK%%%%%%%%J%jJj%%%%%%%%%%%%%%%%%%%%Jj%%%%%%%%%
-27385F%%%%%%%%kK%%%%kKJj%%%%%%%%%%%%%%J%%j%%J%j%%%%%%%%%Jj%Jj%%%%%%%Jj%Jj%%
-27316F%%%%%J%j%J%jJj%Jj%J%j%Jj%Jj%Jj%%%Jj%%J%%%j%J%%%%%j%%%%%%%%%%Jj%%%%kK%
-27247F%Jj%%%%%%kK%k%K%%J%j%%%%%%%%%%Jj%%%J%%%%%j%%%%%J%j%%%%J%j%J%%%j%J%%jJ
-27178Gj%%%%%%%%%%%%%%JjJj%J%%j%%%%Jj%%%J%j%J%j%%kK%%%%%%%%%%%%%Jj%%%kK%%%%%
-27109F%Jj%Jj%Jj%%JjJj%%%JjJ%%j%Jj%%%%%%%%%%%%%%%%J%j%%%J%j%%%%J%j%J%j%%%J%%
-27040G%jJjJjJ%%%%%%%jJjJ%%j%J%jJjJ%%j%%%%%J%jJj%%%%J%%j%%%J%%%%%%%j%%%%%%Jj
-26971F%%Jj%%JjJ%%j%%%Jj%%%%%%%%%J%j%%%%%%%%%%J%jJ%jJj%%J%j%Jj%Jj%%%Jj%J%%%%
-26902G%%jJ%%%j%%%Jj%J%%j%JjJ%%j%%%%%%%%J%j%%%%%%%%%%%%%%%%J%j%%%%%%%%%%%%Jj
-26833F%%%%%%%%%%%%%%%%%%%%%%%%%%%%%%%%%%%%J%j%%J%%%%%j%%%%%%%%JjJjJj%J%j%J%
-26764G%j%%%%%%%kKJjJjJj%Jj%%%%J%%j%%%%%%%%J%%j%JjJj%%%%JjJj%%%%Jj%%J%j%%%%J
-26695G%jJ%jJ%j%%%%%%%%%%JjJj%%%J%jJ%%j%%%J%%%jJ%%j%J%%%j%%Jj%%%%%%%JjJ%%%%j
-26626FJ%j%%%%%%Jj%%%%%J%j%%%Jj%%%%J%jJj%%%%%%%%%%%%JjJ%%%j%%%%%%%%%%Jj%%%%%
-26557F%J%j%%%%JjJj%%%%J%j%%%%%%J%jJ%%j%Jj%J%%%%%jJ%jJ%%j%%Jj%%J%%%%%jJ%%j%J
-26488Gj%%%%J%%jJ%%j%%%%%J%%%j%%%%%%J%jJ%%j%%%%%%%J%%jJ%%j%%%J%j%%%%%%%%%%%J
-26419Gj%J%%%%%%j%%J%%%jJ%%%jJ%%%j%%%%%Jj%%%Jj%J%%%%j%Jj%%%%%Jj%J%jJ%%jJ%j%J
-26350Gj%%JjJj%J%j%Jj%Jj%%%J%j%%%%%%%%%%%%%%%%J%%jJj%%%%%%J%j%%Jj%%%%%J%j%%%
-26281F%Jj%%J%%j%%%%%%Jj%%%%%J%%%j%%%%J%%%%%j%Jj%J%%%jJ%j%%%%%%%%J%jJj%%J%%j
-26212FJj%%%%J%%%j%J%%j%%Jj%%%Jj%J%%j%%%Jj%%Jj%J%%%%%%%%j%J%%%%j%%%%J%j%J%%j
-26143F%%J%j%%J%%%%j%Jj%%%%J%jJ%%%j%J%jJ%%%%%%j%%%%%%%%%%%%%%%Jj%%%%J%%%j%%%
-26074F%%kK%kK%%%JjJjJjJ%%%%%%jJj%JjJjJj%J%%%%%j%J%jJj%J%j%%%%%J%%%%j%J%%j%%
-26005FJj%%J%%j%%J%j%%Jj%J%jJ%%j%%J%%j%%%J%%%%j%Jj%%%Jj%%%%%%JjJ%%%jJ%j%%Jj%
-25936FJ%%j%J%%%%%%%%%j%Jj%J%%%j%%J%j%%%J%%%%%j%J%%%%jJ%%%%j%%JjJ%j%%%%%%J%%
-25867G%%%%j%Jj%%%%%%J%j%%%J%%%%%%%%jJ%%%%%%%%%%%%%jJjJjJ%%%%jJ%%%jJ%%%%%j%%
-25798F%J%j%Jj%Jj%%%%%%%J%%%%%%%%%%%%jJ%jJ%jJ%%%%%%%jJ%%%%j%J%%%j%J%j%Jj%%J%
-25729G%%%%j%%J%jJjJ%jJ%%jJ%%%%%%%%%%%%%%%%%%%%%jJ%jJ%jJ%%j%JjJjJ%j%J%j%%%%%
-25660FJj%%%%Jj%J%j%J%%%j%J%%%jJjJ%%%%%%%%%%j%J%%%%%%j%%%%J%jJ%%%%%%%%%%j%%J
-25591G%%%j%Jj%J%%jJ%%j%%JjJ%%%jJ%%%jJ%%%%%%%%%%j%J%%%%jJ%j%%Jj%%%J%%%%jJ%jJ
-25522G%j%J%%%j%%%J%j%J%j%%%%%%%%Jj%Jj%%%%J%j%%%%%%%J%jJ%%%%%%%%jJjJ%%%j%%J%
-25453GjJ%%jJ%%%%jJ%%jJ%%%%%%j%%J%jJ%%jJ%jJ%%j%JjJ%%%%j%%Jj%J%%%jJ%%%%%j%J%%
-25384G%%%%%%%%%%%jJ%%%%jJ%%j%J%%j%J%%%%%%%%%jJ%%%%j%J%%%%%%j%%J%%%%%%%%%%%%
-25315G%%%%%%%jJ%%%%%%%%jJ%%%%%%%%%%%%%%%%%%%%%%%%%%%%%%%%%%%%%%%%%%%%%%%%%%
-25246G%%%%%%%%%%%%%%%%%%%%%%%%%%%%%%%%%%%%%%%%%%%%%%%%%%%%%%%%%%%%%%%%%%%%%
-25177G%%%%%%%%Jj%%%%%Jj%%%JjJ%%%%Jj%J%%%K%kK%%J%%JJJ%%%JJK%KJ%KK%KKLMNPJ8L2
-25110I9K1j3k8j9j1mljkj%jk%k%l%k%k%k%k%%jk%%%%k%%%K%%KJMMRJ7K3K2Rrj3rLJ4K7J7
-25054A40ok4k0qKJ4J4Jj7k3k0j1rlmkk%j%k%kjJj%%j%%%%%%j%%j%%%%%%%%j%jJJj%%%j%%
-24995A1%%%%%%k%%K%%k%Kk%%%%%%%j%%J%%jJj%J%j%%%%%%%%J%j%%%%%%j%J%j%%%%%%%%%%
-24927G%%%%%%%%%%%%%%%%%%%%%%jJ%%%%%%%%%%%%%%%%%%%%%%%%%%%%%%%%%%%%%%%%%%%%j
-24858FJ%%%%%%%%%%%%%%%%%jJ%%%%%%%%%%%%jJjJ%%%%%%%%%%%%%%%%%%%%jJjJjJ%%%j%J%
-24789GjJ%jJ%j%%%%J%%j%JjJ%%%%%%%%%%%%%%%%%jJ%%%j%%%J%%%%jJ%%%jJ%j%J%%%j%J%%
-24720Gj%%Jj%J%%%%%%%%%%%%%%%%%%%%%%%%%%%%%%%%%%%%%%%%%%%%%%%%%jJ%%%%%%%%%%%
-24651G%jJ%jJ%%%%%%jJ%%j%%%%%%Jj%%J%%%%%jJjJ%%%%%jJjJ%jJ%%%%%%%%%%%%%%%%%%%%
-24582G%%jJ%%%%%jJ%%%%%%%j%J%%%%%%%%%%%%j%J%jJ%%%%%%%%%%%%%%%%%%%jJ%%%%%%%%%
-24513G%%%%%%%%%%jJ%jJ%%%%%%%jJ%%%%%%%%%%%%%%%jJj%J%jJjJ%j%J%%%%%%%jJj%J%jJ%
-24444G%jJ%%%%%%%%%%%%%%j%J%%%%jJ%%%j%J%%%%%%%%j%J%j%%J%%jJ%%%%%%%%%%%%%%%%%
-24375G%%%%%%%%%%%%%%%jJjJ%%%%%%%%%%%%%%%%%%%jJ%jJ%%%%%%%%%%%%%%%%%%%j%J%%%%
-24306G%%jJ%%%%%%%jJj%JjJ%%%j%%J%%%%jJ%%%%%jJ%%%%%%%j%J%%%%%%%%%%%%%%%%%%%%%
-24237G%%%%%%%%%%%%%%%%%%%%%jJ%%%%%%%%%%%%%%%%%%%%%%%%%%%%%%%%%%%%%%%%%%%%j%
-24168FJ%%%%%jJ%%%%%jJ%%%jJ%%%%%%%%%%%%%%%%%%%%j%J%%%%%%%%%%%%%%%%%%%%%%%%%%
-24099GjJ%%%%%%%%%%%%%%%%%%%%%j%J%%%%%%%%%%jJ%%%%%%%%%%jJ%%%%%%%%%%%%jJ%jJ%%
-24030GjJ%%%%%%%jJ%%%%%%%%%%%%%%%%%%%%%%%%%%%%%%%%%%%jJ%%%%jJ%%%jJ%%%jJ%%%%%
-23961G%%%j%J%%%%%%%%%jJ%%%%j%%J%%%%%%%%%%%%%%%%%%%%%%%%%%%%%jJ%%%%%%%%%%%%%
-23892G%%%%%%%%%%%jJ%%%%%%%%%%%%%%%%%%%%%%%%%%%%%%jJ%%%%%%%%%%%%%%%%%%%%%j%J
-23823G%%%%%%%%%%%jJ%%%j%JjJ%%j%J%%%%%%%%j%J%%%%%%%%%%%%%%%%%%%%%%%%%%%%%%%j
-23754FJ%%%%%%%%%%%%%%%%%%%%%%j%JjJ%%%%%%%%%%%%%%%%%%%%%%%%%%%%%%%%%jJ%%%%%%
-23685G%%%%%%%%%%%%%%%%%%%%%%%%%%%%%%%%%%%%%%%%%%%%%%%%%%%%%%%%%%%%%%%%%%%%%
-23616G%%%%%%%%%%%%%%%%%%%%%%%%%%%%%%%%%%%%%%%%%%%%%%%%%%%%%%%%%%%%%%%%%%%%%
-23547G%%%%%%%%%%%%%%%%%%%%%%%%%%%%%%%%%%%%%%%%%%%%%%%%%%%%jJ%%%%%%%%%%jJ%%%
-23478G%%%%%%%%%%%%%%%jJ%%%%%%%%%%%%%%%%%%%%%%%%%%%%%%%%%%%%%%%%%%%%%%%%%%%%
-23409G%%%%%%%%%%%%%%%%%%%%%%%%%%%%%%%%%%%%%%%%%%%%%%%%%%%%%%Jj%%%%%%Jj%Jj%J
-23340H%j%%%%%%%%%%%%%%%%%%%%%%%%%%%%%%%%%%%%%%%%%Jj%%%%%%%%%%%%%%%%%%%%%J%J
-23271I%jJK%%%kK%%%%%k%%j%%Jj%%%%J%%%K%%J%J%jJJ%%J%%%%jjj%J%j%%j%%k%%%%%%Kk%
-23202I%%K%%J%%%jJj%%%%%%k%%%%%%j%JjJj%%Jj%%j%J%%%jJ%%j%%%%%%%%%%%%%%%%%%%%%
-23133GJj%%%%%%%%Jj%JjJj%%%Jj%%%%%%%%%%%%%%%%%%%%%%%%%%%%%%%%%%%%%%%%%%%%%%%
-23064G%%%%%%%%%%%%%%%%%%%%%%%%%%%%%%%%%%%%%%%%%%%%%%%%%%%%%%%%%%%%%%%%%%%%%
-22995G%%%%%%%%%%%%%%%%%%%%%%%%%%%%%%jJ%%%%%%%%%%%%%%%%%%%%%%%%%%%%%%%%%%%%%
-22926G%%%%%%%%%%%%%%%%%%%%%%%%%%%%%%%%%%%%Jj%%%%%%%%%%%%%%%%%%%%%%%%%%%%%%%
-22857G%%%%%%%%%%%%%%%%%%%%%%%%%%%%%%%%%%%%%%%%%%%%%%%%%%%%%%%%%%%%%%%%%%%%%
-22788G%%%%%%%%%%%%%%%%%%%%%%%%%%%%%%%%%%%%%%%%%%%%%%%%%%%%%%%%%%%%%%%%%%%%%
-22719G%%%%%%%%%%%%%%%%%%%%%%%%%%%%%%%%%%%%%%%%%%%%%%%%%%%%%%%%%%%%%%%%%%%%%
-22650G%%%%%%%%%%%%%%%%%%%%%%%%%%%%%%%%%%%%%%%%%%%%%%%%%%%%%%%%%%%%%%%%%%%%%
-22581G%%%%%%%%%%%%%%%%%%%%%%%%%%%%%%%%%%%%%%%%%%%%%%%%%%%%%%%%%%%%%%%%%%%%%
-22512G%%%%%%%%%%%%%%%%%%%%%%%%%%%%%%%%%%%%%%%%%%%%%%%%%%%%%%%%%%%%%%%%%%%%%
-22443G%%%%%%%%%%%%%%%%%%%%%%%%%%%%%%%%%%%%%%%%%%%%%%%%%%%%%%%%%%%%%%%%%%%%%
-22374G%%%%%%%%%%%%%%%%%%%%%%%%%%%%%%%%%%%%%%%%%%%%%jJ%%%%%%%%%%%%%%%%%%%%%%
-22305G%%%%%%%%%%%%%%%%%%%%%%%%%%%%%%%%%%%%%%%%%%%%%%%%%%%%%%%%%%%%%%%%%%%%%
-22236G%%%%%%%%%%%%%%%%%%%%%%%%%%%%%%%%%%%%%%%%%%%%%%%%%%%%%%%%%%%%%%%%%%%%%
-22167G%%%%%%%%%%%%%%%%%%%%%%%%%%%%%%%%%%%%%%%%%%%%%%%%%%%%%%%%%%%%%%%%%%%%%
-22098G%%%%%%%%%%%%%%%%%%%%%%%%%%%%%%%%%%%%%%%%%%%%%%%%%%%%%%%%%%j%%%%%%%J%%
-22029G%Jj%%%%%%%%%%%%%%%%%%%%%%%%%%%%%%%%%%%%%%%%%%%%%%%%%%%%%%%%%%%%%%%%%%
-21960G%%%%%%%%%%%%%%%%%%%%%%%%%%%%%%%%%%%%%%%%%%%%%%%%%%%%%%%%%%%%%%%%%%%%%
-21891G%%%%%%%%%%%%%%%%%%%%%%%%%%%%%%%%%%%%%%%%%%%%%%%%%%%%%%%%%%%%%%%%%%%%%
-21822G%%%%%%%%%%%%%%%%%%%%%%%%%%%%%%%%%%%%%%%%%%%%%%%%%%%%%%%%%%%%%%%%%%%%%
-21753G%%%%%%%%%%%%%%%%%%%%%%%%%%%%%%%%%%%%%%%%%%%%%%%%%%%%%%%%%%%%%%%%%%%%%
-21684G%%%%%%%%%%%%%%%%%%%%%%%%%%%%%%%%%%%%%%%%%%%%%%%%%%%%%%%%%%%%%%%%%%%%%
-21615G%%%%%%%%%%Jj%%%%%%%%%%%%%%%%%%%%%%%%%%%%%%%%%%%%%%%%%%%%%%%%%%%%%%%%%
-21546G%%%%%%%%%%%%%%%%%%%%%%%%%%%%%%%%%%%%%%%%%%%%%%%%%%%%%%%%%%%%%%%%%%%%%
-21477G%%%%%%%%%%%%%%Jj%%%%%%%%%%%%%%%%%%%%Jj%%%%%%%%%%%%J%%j%%%%%%%%%%%%%%%
-21408G%%%%%%%%%%%%%%%%%%%%%%%%%%%%%%%%%%%%%%%%%%%%%%%%%%J%j%%%%%%Jj%%%%Jj%%
-21339G%%%%%%%%%Jj%%%%%%%%%%%%%%%%%%%%%%%%%%%%%%%%%%%%%%%%%%%%%%%%%Jj%%%%%%%
-21270G%%%%%%%%%%%%%%%%%%%%%%%%%%%%%%%%%%Jj%%%%%%%%%%%%%%Jj%%%%%Jj%%%Jj%%%%%
-21201G%%%%%%%%%%%%%%%%%%%%%%%%%%%%%%%%%%%%%%%Jj%%%%%%%%%%%%%%%%%Jj%%%%%%%%J
-21132Hj%%%%%%%%%%%%%%%%%%%%%%%%%%%%%%%%%%%%%%J%%j%%%%J%j%%%%%%%%%%%%%%%Jj%%
-21063G%%%Jj%%%%%%%%J%j%%%%%%%%%%%%%%%%Jj%%%Jj%%%%%%%%%%%%%%%%%%%%%%%%%%%%%J
-20994Hj%%%%%Jj%%%%%%%%%%%%%%%%%%%J%%j%J%%%%%j%Jj%%Jj%%%%%%%%%%%%%%%%%%%%%%%
-20925G%%%%%%%%%%%%%%%%J%%j%%%%%%Jj%%%%%%%%%%%%%%%%%%%Jj%%%%Jj%%%JjJ%j%%%%%%
-20856G%%%%%%%%%%%%%%%%%%%%%%JjJ%%j%%Jj%%JjJjJj%%%%%%%%%%%%Jj%%%%%%%%%%%%%%J
-20787Hj%%%%JjJj%%%J%j%%%J%j%%%%%J%%%jJjJ%%j%JjJjJ%j%%%%%%%%%%%%%%%%J%%j%Jj%
-20718GJj%%J%%j%J%j%%%%%%%%%%%%%%Jj%%%%%%JjJj%%%%Jj%%%Jj%%%%%%%J%jJ%jJ%%j%Jj
-20649G%J%%j%J%%%j%J%%%%jJ%jJj%J%%jJj%J%%%jJj%Jj%%J%%j%%%%%%Jj%%Jj%%%%JjJj%%
-20580G%%%%%%%%%%%J%jJ%%%%j%JjJj%%%%JjJ%jJ%%%%%%jJ%j%%%%J%%%%%j%%%%%%%%Jj%%%
-20511GJj%%%%J%%%%%%%%%%%%%%%%%jJ%%j%%%J%j%%%J%%%%%%%%%Jj%j%%J%j%%JjJ%%j%J%%
-20442H%%%%jJ%jJ%%%%%%%%%%%jJj%%J%j%%J%%jJ%%%%jJ%%j%J%j%%J%%%%j%J%%%%%%%%%%%
-20373HJ%jjJ%%%j%%%J%%%%%%%%%%%%%%%%%%%%%%%%%%jJ%%%%%jJ%%%%%%%%jJjJ%%%%%jJ%%
-20304HjJ%%j%J%j%%J%%jJ%jJ%%jJ%%%%%jJ%%%jJ%%%%%Jj%%Jj%%Jj%%%%%%%Jj%%jJ%%jJ%%
-20235H%Jj%%jJ%Jj%%%%%%%%%%%%%%%%%%%%%%%%%%J%%%%%%j%J%%%%j%J%j%jJ%%%%%%%%%%%
-20166H%%%%%%%%%%%%%%%%%Jj%Jj%Jj%jJ%%%%%%%%J%j%%Jj%%%%J%%j%%%J%%j%Jj%%%%%%%%
-20097H%%%%%%%Jj%%J%%j%%%%%jJ%%%Jj%Jj%%JjJ%%%%j%%JjJ%%jJj%%J%%%j%%%J%jJ%%%j%
-20028H%%j%J%%%%%%%%Jj%%%%%%%%%%%%%%%%%J%j%%J%%%%%%%%%%%j%%%J%j%J%jJj%Jj%J%%
-19959I%%%%%%%%%%j%%%%%Jj%%%%%J%%%%%%%%%jJjJ%%%%j%%%%%%J%%jJ%j%%J%%%%%%%%%%%
-19890I%%%%j%Jj%J%%%%%%j%J%%%%j%%%J%%jJ%%%%jJj%%JjJjJ%%%%%jJ%%%%%KkjJ%%%%%j%
-19821HJ%%%Kk%%%%%%%%%%jJjJ%%%%j%J%%%%%K%%%%%%%%kKkjJ%%%%%%%%%%jJ%%%%%jJ%%%%
-19752IK%k%%%%KkK%%JJJ%%%%j%jj%%%kK%%%%%%%%%%k%%%%%KkKk%%%%%K%k%%%%%%jJ%%%%%
-19683I%%%%%%%%%%%%%%%%Kk%%%%%K%k%%%%%%%%%%%%%%%%K%%%%%%%%%%%%J%%%j%%%%%k%%%
-19614I%%Kk%%%%%%%%Kk%%%%K%kKkK%k%%%%%K%k%%%%%%%%%K%%%%%%%%%%%k%K%%%kK%%%%%%
-19545A1%%%%%%kK%%kK%%J%%%j%JjJj%%%%%%%%%J%jJ%jJj%%%%%%%%%%%%%%%%%%%kjJj%%%%
-19477HJjJ%K%k%%%KkK%%%%%%%k%KkK%%%kK%%%%%%%%%%%kK%%%%%%%%%%%%%%%%%%%%JjJ%%j
-19408A1%Jj%%J%j%J%jJ%jJ%%%j%%%%%%JjkK%%%%%%%%%JjJj%%%%%%%%J%%%%%%%%%%J%%%%%
-19340A3%%JjJj%J%jJ%jJ%%j%J%j%%%%%%%%j%J%jJ%%%%%%%%j%JjJ%%%%j%%%JjJ%%j%%%%%%
-19272A2%JjJ%%%%%j%J%j%%%J%%j%%J%j%%Jj%%%%J%%%%%%%%%JjJj%jJ%%%%%%%J%%j%JjJ%j
-19204A3%%%%%%%%%%%jJ%j%J%j%J%j%%%%%J%j%J%%%%%%%%%%%%%%%J%%%j%JjJ%%%%jJ%%j%%
-19136A3%%%%%j%JJj%%J%jJj%J%%%Jj%%J%%%j%%%%%Jj%%j%%%%%JjJ%%%J%%%%%jJ%%j%%%%%
-19068A4%%%%%%%%%%%%%%%jJ%%%%J%j%J%%%%%%jJ%%%%%%%%%%%%%%%%%%%%%%%%%%%%%%Jj%%
-19000A5%%%%%J%j%J%j%%%%%%J%j%%%%%%%%%Jj%%%%%%%%%JjJ%%j%J%%%%J%%%%%%Kk%%%%Kk
-18932A7%K%kKkKk%%%%KkK%%%%%%%%%%%%%Kk%%K%%%%%%%%%%J%jJ%%%%%%%%%K%%K%K%%K%LK
-18864C5KJLLKONPJ2J4K2L0L8M4N0N1M1L0J8lk4l2m4m9m7l9l4k6j7j2qqmmllkll%ljjk%lj
-18817C8%%jk%k%%%k%j%%k%k%kkjkl%%%JKLKKK%%K%%%%%%%%k%%%%%%%%%%K%%JK%%%%kj%%%
-18749C0%%%%k%%%%%%%%%%%%%%%%%%Kk%%Kk%%%%%%%%%%%%%k%%%%%%%KK%%J%KK%%%K%%kk%%
-18681C3%k%%K%%%%%%%%%k%%%%%KkK%%k%K%%%%%%%%%%%k%K%%%k%%%%%%K%%%%kjkmnkllkjJ
-18613ILLMKLKKK%J%%K%%%%%%%%%K%%KJ%%%%%%%%%%%%%%%J%%%%%%%%%j%%%%%J%%K%k%%%jJ
-18544C9%%%K%J%%KJ%JL%JKJKJ%%JjJj%j%%%JJLJKLJJKJLKJKJKLLKJMJLK%%%%kjkjk%KJKL
-18476A01JKLLKLL%%L%K%%JK%%%%k%%%K%JKKJ%K%%k%j%k%%%KLJLMMLLLJKMLNONOROPONLMJ
-18409B28K%J%%%K%LLOMPRRJ0RJ1J0QJ0J0J0J1J2J2J5J5J7J7K0J8J8J8K0J8K0J9K0J9K2K4
-18367F87K7K8L3L4L9M2M9M9N7O1O9P7Q5R6J11J28J55J80K22K56L00L42L88M17M73N34O26
-18340E565P71J022J400K014K969M386O154P721Q696J0015J0279P998O117M680K13m290n866
-18323F9844q151j0604r994q368p225n433l640k421j691j243r66p79o68n97n52n02m74m37
-18305F099l95l46l08k65k33k01j83j65j53j41j32j24j16j09j04r8r1q6q1p5p2o6o3n7n5n1
-18279B329m7m4m3m0m1l7l8l5l6l5l6l3l5l2l4l1l0k7k8k5k6k6k5k5k7k7k6k8l0k6l1l0l0
-18246A265l0l0l0k8k7k7k4k2k1j8j8j5j5j5j6j5j5j5j6j5j5j4j3j3j4j5j5j6j8j8j8j9j8
-18213F47k1k1j9k0k1j8j9j6j7j4j3j4j2j2j2j1j1j0rrqoonlljlonmoqmoolljlnlmloomol
-18164B18lmkj%lklknmnmmlnmlnkllllknllnlnmlmmklllkjkllkljkm%lljjljlkj%jl%j%k%
-18097D2jk%j%%jk%%k%%k%jJ%%%j%%%%%%k%%%K%%J%K%%%%K%%%L%LJLJMKL%llprj1j0j2pom
-18032a7k%LKLMLLJ%%%JK%%%%%%%J%%K%%%%%%%%%J%%jJ%%%%%%%%%j%%k%%%L%%%%%jl%k%j%
-17964@%%JK%%JK%J%%J%%Jj%%%%%%j%%%%%%%%%%jJ%jJ%%%%%%%%%%Jj%%%%%j%%%kKk%%j%J%
-17895DKJ%%J%%%j%%%j%%%%%%%kK%%%J%%%MKKKKKJ%jk%kk%%jj%jJ%%j%%%%%%%j%%J%j%J%%
-17826A2J%%J%JjJ%%%%%%%J%J%KLK%KMLKLONJ0J2J9K8L6M2M9N3M5L2K4Nk0k9l9m9m9m1l4l0
-17776A13j8j5rqmomlklkkkkkj%kkk%%k%%%jk%%%%k%Kk%jJj%jJ%%%j%%%%%%%j%%%%j%%%%%
-17711A3%jJ%j%%%%%%%%%%%%%%%j%%%%%%%%k%%%%%%%%%%%%%jJjJj%%j%%%%%%%%%%%%%%%%%
-17643G%%%%%%%%%%%%%%%%%%%%%%%%%%%%%%%%%%%%%%%%%%%%%%%%%%jJ%%%%%j%Jj%J%j%%%k
-17574DK%%%%%J%%%%%%%%%%%%%%%lK%%kK%%%%%%JjJ%%%%%%%%%%%%%%%%%%%%%%%%%%%%%%%%
-17505G%jJj%J%%j%%%%%%%%%%%%%%kKJ%%j%JjJ%%j%%%%k%K%%%%JjJj%%%%%%%%k%K%%k%%K%
-17436F%%%%%kK%k%%K%k%%%%%K%k%K%%%%%%JjJj%%%%%%%%%%%%%%%%%%%%%%%%%%%%%%%%k%%
-17367DK%kK%k%%K%%kK%k%K%k%%K%%%%%%%Jj%%%%kK%%%%%Jj%%J%j%%%J%%j%J%%j%kK%%%kK
-17298F%%%%J%jJj%%%%%%Jj%%Jj%J%j%JjJ%%jJ%j%%%%%%JjJ%%jJ%%%%%%%%%j%J%j%%%%JjJ
-17229Gj%%%%%%Jj%Jj%%%%J%%%%%j%J%j%%%J%%%jJ%jJ%%%%%%%%%%%%%%%%%%%%%j%%%k%K%%
-17160F%%%%%%%%%%Jj%Jj%%%%%%%%%%J%j%kKJjJ%j%%%%%%%%J%jJ%j%%%%%J%%%jJ%%%jJ%j%
-17091FJj%JjJ%jJjJ%%%%%%%%%%%%Jj%Jj%J%%%%%%%%J%jJ%%K%%%J%JJJ%%JJKLKMLPPJ2J7K2
-17024I6K8M4O3R2R9L8o4j07q7n6l4k1j4j1j0pmmllkl%kk%kk%%jk%%%kKk%%j%%j%%%%%%%%
-16972A5%%j%%%j%%%%jJj%%%%%%%%%%%%%j%J%%%j%%%%%%%%%%kK%J%%JK%k%jj%%k%Kk%%%j%
-16904HJ%j%J%j%%%%%%j%%%%%%JJ%%jJ%jj%%%%%%%jJ%jJ%%%%%%%%%%%%%%%%%%%%%%%%%%%%
-16835G%%%%%%%%%jJ%jJ%j%%%%%JjJj%%%JjJ%j%%%%%J%%jJj%%J%%%%jJ%jJ%j%Jj%%%%%%%%
-16766FJjJjJ%%jJ%%%%%%%%jJ%%%%%%%%%%%%%%%%%j%%%%%%%%Jj%kK%kKkK%%%%%J%%j%J%j%
-16697F%%%%%%JjJ%jJ%%%%j%%%%%J%%%%%%%%%%%j%J%%%jJ%jJj%J%%%%j%J%%%%jJj%J%%%jJ
-16628G%jJ%%jJ%%%%%%j%%J%%%%%%j%%%J%%%jJjJj%%%J%jJ%%%%jJ%jJ%%j%J%jJ%jJ%%%j%J
-16559G%j%%%J%j%%%%%%%%JjJ%%%%j%J%jJ%%%%%%%%jJ%%%%%%%%%%%jJ%%%%%%j%J%%%%%%%%
-16490G%JjJ%j%%%%%%%%%%%%%%j%kK%kK%%%%%%%J%%j%J%j%J%%j%J%%%%%%%%%%%%%%%%j%%%
-16421F%J%%%%%%%%%%%%%jJ%%%%%%%%%%%%j%J%%%j%%J%jJ%%j%J%%%j%%%J%%%%%%%%%jJ%%%
-16352G%jJ%%j%Jj%%%Jj%J%%%%jJ%%%%%%%j%J%%%j%%%%%%%%%%%%J%%%%%jJ%%%j%J%%%%%%%
-16283G%%%%%%%%jJ%%%%%%%%%%%%%%%%%%%%%%%%%%%%j%J%%jJj%%J%%%%%%%%%%%%%%%%%jJ%
-16214G%%%%%%%%%%%%%%%%%%j%%J%%%%%%%%%%%%%%%%%%%%%%%%%%%%%%%%%%%%%%%%jJ%%%%%
-16145G%%%%%%%%%%%%%%%%%%%%%%%%%%%%jJ%%%%%%jJ%%%%%%%%%%%%%%%%%%%%%%%%%%%%%%%
-16076G%%%%%%%%%%%%%%%%%%%%%%%%%%%%%%%%%%%%%%%%%%%%%%%%%%%%%jJ%%%%%%%%%%%%%%
-16007G%%%%%%%%%%%%%%%%%%%%%%%%%%%%%%%%%%%%%%%%%%%%%%%%%%%%%%%%%%%%%%%%%%%%%
-15938G%%%%%%%%%%%%%%%%%%%%%J%%%%j%%%%%%%%%%%%%%%%jJ%%%%%%%%%%%%%%%%%%%%%%%%
-15869G%%%%%%%%%%%%Jj%J%j%%%%%%%%%%%%%%%%%%%%%%Jj%%%%J%j%Jj%%%%%%%%%%%J%j%%J
-15800H%%%jJ%%j%%%%%%%J%jJJjJj%%jJ%%J%%jjJ%J%%j%%%%jJ%%%%%%%%%%J%jJ%%%%%jJ%%
-15731I%K%Jj%%JKKjjkj%J%%j%kKk%K%%%Jjk%%%%%%%Kk%%%%%%j%%JKkKk%%KJJjlj%%%%JjJ
-15662Ij%%J%j%J%%%%Kk%%%%%%%%j%%%%%j%%J%%%%%%%j%J%%Jj%Jj%J%jjJ%%%%%%jJ%%%%Jj
-15593H%%%J%jJ%%%K%kK%k%%%jJ%%%%j%J%%%j%%Jj%%J%j%%%%%%%JjJjjJ%%j%%%%J%%%%%%%
-15524H%%%%%%%%%%%%%%%%%Jj%%%%jJ%%%%%%%%%%%%%%jJ%jJj%%J%%%%%%j%JjJ%%%%%%%%%%
-15455H%jJjJj%%%J%%%j%JjJj%J%j%%J%%%%%jJ%%%%%J%j%%%J%%%j%%Jj%J%%j%%J%%j%%%%%
-15386H%%%%%%%%%JjJ%K%%%%%%%%%%k%%K%k%%%%K%k%K%k%jJ%%%%K%k%%K%%%%J%%%j%%%%J%
-15317A2jJj%%%%Jj%%%%%%%%J%%j%%%%k%%K%%J%jJj%J%%%j%%%%Jj%%%%%%kK%%%k%%KkK%%%
-15249A1%Jj%%%kK%%%kK%%%Jj%%Jj%%%%k%KJj%%%%%%%%%%%%Jj%J%%%%%%%Jj%j%%%%%%%%%%
-15181A1%kK%J%jJ%%%j%%%%%%%%%%%J%%%%%%j%J%%jJ%j%J%%%jJ%%%%%%%%%jJjJj%Jj%JjJJ
-15113A3%%j%%Jjj%JjJj%%J%j%J%j%%k%jj%jl%JKJJLJJ%%%JjJ%%jJj%%%%%%%%%%%%JJ%J%%
-15045A6j%%%%%%%%%%%%%%%%%%j%%J%%%%%%%%Jj%%%%%%%%%%%%%%%%%%%j%J%%%%J%%J%K%%%
-14977A9%Kk%%%l%%%%J%K%%%%k%jJ%%jJjJ%K%%k%jJ%%%%%%jJ%%K%k%%%%%%%%Kk%%K%%k%jj
-14909A5kklj%jkLNJKJ%%J%%K%%%%%%%%%%%%%%%K%J%%%%%%jJ%%%K%K%KKNPJ3J9J9lk0k1j0
-14847C9okl%%k%Kk%%%%%k%%K%%%%%K%%%K%J%KK%KJ%LJLLPJ2K3L9O4O2op6o1l0j2rmk%k%%
-14788E3KkKkKkL%LJ%%jljlJjJKKKKLKl%kjjJPRRJ6K5M5O5N9k0p5o0k8j6qokj%kK%k%%jk%
-14730G4%lKk%lKkL%KJLKL%KkK%LJNONOONJ3J5K5J3ok3j6j3ln%lK%L%OKOLOLOLMKOLPLJ0O
-14670A99RPJ0QJ0OJ0QJ0PJ2QJ0QJ4J0J7J3K0J7K4J7L0K3L2L0L9L6M6M2N5N5P3P5R5J01J28
-14633A314J39J77J99K55K98L90M75O42Q35J180J649K439L595N424P586Q915O918L419L37
-14614D6186l341p568r574p328m670k940j983j363j016p49o02m69m03l27k85k33k18j84j77
-14595B756j49j43j18j17r7r5p7p8o6o7n6o0n2n4m4m9m2m2l5l7k8l4k8l1k7k8k1k2j7k2j5
-14564A005k1j5j9j8k3j7k3j8j9j8j8j5j6j4j5j2j3rj2rj2rj3j1j3j5j5j2j6j3j3j2j2j1j1
-14529D93pj1qroooooqpj1rrrqoooomj0pj2rj2j1j0rj0rpqpmonmlo%mnmlomllk%j%%%l%jl
-14470A48qno%kKk%jkjkllnnljk%%K%%k%%%%%l%l%lkljkl%%kjklmjllljjkj%%%l%jkj%%jk
-14403D2%lj%lk%kj%%k%%k%%kKk%k%%%%%j%k%%%%%%%%%%%%%k%%%K%%%%Kk%%K%%%J%%%%%KK
-14335B6KKJKKkloqrpml%JLL%%JK%J%%K%%%J%%%%%%%%%%%%%%%%J%jJ%%%%Jjj%%%%Jj%%%jJ
-14267G%%%J%Jjj%jkjJ%K%%%%J%%%%%%J%%%%%%%%%%%%j%%%%%%%%%%%%%%%%%%%%%%%%%%%%j
-14198FJ%%%%%%%%j%k%K%JJ%%%j%%%%%%%%%%jJ%j%%J%jJ%%%JJLJKJ%jkjjkj%Jj%%%%%j%%%
-14129G%%%%%%%%%%%%%%%%%%%%%%%%%%%%%%%%%%%%%%%%%%%%%%%%%%%%jJ%%%%%%%%%%%%%%%
-14060G%%%%%%%%%%%%%%%%%j%%%%Jj%%%%%J%%%jJ%%jJjJ%%%%%%%%%%%%jJ%%jJjJ%%jJjJ%%
-13991GjJ%%%%%%%%%%%%%%%%%%%%%%%%%%%%%%%%jJ%%jJjJjJjJjJ%%%%jJ%%%%%j%%%%J%jJj
-13922FJ%%jJj%J%%%%%%%%%%%jJ%%%%%%%%%%%%%%%%%%%%%%jJj%%JjJ%%%%%%%%%%%%%%JJ%K
-13853A1kL%%jJ%%j%k%%j%Jj%jJjJ%%%%%JjJ%%%%K%%JjJj%k%j%jJjJ%j%%%%%%%%%%%%%%%%
-13785G%%%%%%%JJKJKJJjJJKkjjJjjkl%jjJ%j%%%%%%%%%%%%%%%%%%jJ%%%%%%jJ%%%%%%%%%
-13716G%%%%%jJ%%%%jJ%j%JjJ%%%%%%%%%%%%%%jJ%%%%%%%%%%%%%%%%%%%%jJ%%%%%%%%jJj%
-13647F%J%%j%%J%%jJ%%%%jJ%%%%%%%%jJ%%%%%%%%%%%%jJ%%jJ%%jJjJ%j%%%%%%%%%J%%%%%
-13578G%jJ%%%%%%%%%%%%%%%%jJ%j%%%Jj%J%%j%%JjJ%%%%%%jJ%jJ%%%%%%%%%%%%%%%%%%%%
-13509G%%%%%%%%%%%%jJjJ%%%%%%%%%%%%%%%%jJ%%%%%%%%%%%%%%%jJj%%%%J%%jJ%jJ%%jJ%
-13440G%%%%%%%j%%%%%%%%%J%j%%%J%%%j%%%%%%J%%j%%%JjJ%%%%%%jJ%%%%%%%%%%%JJ%KKM
-13371A7J1J7L5J3k9k9j3okjk%%kj%Jj%%j%%%Jj%%%%%%%%%%%%%%%%%%%%%%%%%%%%%%%%%%%
-13310G%%%%%%%%%%%%%%%%%%%%%%%%%%%%jJ%%%%%%%%%%%%%%%%%%%%%%%%%%%%%%%%%%%%%j%
-13241FJ%%%%%%%%%%%%%%%%jJ%%%%%%%%%%%%%%%j%J%%jJ%%%%%%%%%%%%%%jJ%j%Jj%J%%j%J
-13172G%%%%%%%%%j%%%%%%%J%j%J%%%%j%%J%%%%%%%%%JJLjkjj%%%%%%%%%%%%%%%%jJ%%jJ%
-13103G%%%%%%%%%%%%%%%%%%%%%%%%%%%%%%%%%%%%%%%%%%%%%%%%%%%%%%%%%%%%%%%%%%%%%
-13034G%%%%%%%%%%%%%%%%%%%%%%%%%%%%%%%%%%%%%%%%%%%%%%jJ%%%%%%%jJ%jJ%%%%%%%%%
-12965G%%%%%%%%%%%%%%%%%%%%%jJ%%%%%jJ%%%%%%%%%%%%%%%%%%%%%%%%%%%%%%%%%%%%%%%
-12896G%%%%%%%%%%%%%%%%%%%%%%%%%%jJ%%%%%%%%%%%%jJj%%%%%%J%%%%%%%%%%%%%%%%%%%
-12827G%%%%%%%%%%%%%%%%%%%%%%%%%%%%%%%%%%%%%%%%J%JKLKLmkkkj%jJjJj%%J%%J%LJjl
-12758I%%jJ%KKJJPKKk%KPRJ0lj6rpkj%jj%j%%%k%j%%%%Jj%%%%%%jJ%jJj%%%%%%%%%%%%%%
-12691G%%%%%%Jj%%J%%%%%Jj%jJj%%%%%%%%%%%%%Jj%%%J%%%j%%%%%%%%%%%%%%%%%%%%%%%%
-12622G%%%%%%%%%%%%%%%%%%%%%%%%%%%%%%%%%%%%%%%%%%%%%%%%%%%%%%%%%%%%%%%%%%%%%
-12553G%%%%%%%%%%%%%%%%%%%%%%%%%%%%%%%%%%%%%%%%%%%%%%%%%%%%%%%%%%%%%%%%%%%%%
-12484G%%%%%%%%%%%%%%%%%%%%%%%%%%%%%%%%%%%%%%%%%%%%%%%%%%%%%%%%%%%%%%%%%%%%%
-12415G%%%%%%%%%%%%%%%%%%%%%%%%%%%%%%%%%%%%%%%%%%%%%%%%%%%%%%%%%%%%%%%%%%%%%
-12346G%%%%%%%%%%%%%%%%%%%%%%%%%%%%%%%%%%%%%%%%%%%%%%%%%%%%%%%%%%%%%%%%%%%%%
-12277G%%%%%%%%%%%%%%%%%%%%%%%%%%%%%%%%%%%%%%%%%%%%%%%%%%%%%JjJjKKKjjkjjJ%j%
-12208GJj%%%%%%Jj%%%%J%%jJj%%%%%%J%%j%%Jj%%%%%%%%%%%%%%%%%%%%JjJjJj%%%%%%%%%
-12139G%%%%%%%%%%%%%%%%%%%%%%%%%%%%%%%%%%%JjJj%%%%%%%%%%%%%%%%Jj%%JjJj%%%%%%
-12070GJj%%Jj%%%%Jj%%Jj%%%%Jj%%J%%j%%%%%%%%Jj%%%%%%%%%%%J%j%%%J%j%%%%%%%%%%%
-12001G%Jj%%%%J%%jJjJj%%%%%%JjJjJjJ%%%%j%%%J%jJj%%J%Jj%%L%%%%%%k%j%J%%%jJj%%
-11932HJ%%jJj%%Jj%jJ%%Jj%%%j%JjJ%%%%%%%%%%%%%Jj%%%jJ%Jj%%%%%%%%%%%%%%%%%jK%%
-11863IjJj%Jj%%%jJ%%%%%%%jJjJ%%%%j%%J%%%j%J%Jj%%%%%%%%%%%jJ%j%J%%%%%%%%%%%%%
-11794HJ%%%%%%j%J%j%%%%%%JjJjJ%%jJ%%%%%%%%%%%%%%%%%%jJ%%%%j%%%%%J%%j%J%K%k%%
-11725I%K%%k%%%%%%%%jJ%%%%%%%%K%%kKkK%%k%K%%kK%k%K%%%%Jj%%%J%%%%%J%JJKKLMMPJ
-11656C8lKJnnmkllj%%j%%%j%%jJjj%%k%%K%J%%%%%%%%jJ%%%%%jJ%%%%j%%%%JJj%%j%J%jJ
-11588A2jJ%%%%%%%%J%jJ%%jJj%J%%%%J%j%j%%%Jj%%J%%%%%%%%jJj%Jj%%%J%%%%J%%%%J%%
-11520A5%J%JKLKMLOJJjjk%%%LMMRQQNkpmpljJLPQJ1J1Q%oj3j1qmljJMMROJlpj0qplljJKJ
-11457D2K%kmlklmkk%%jkK%%kKk%%%kKkKkKkK%%%%%%%%k%%%%KkKkK%%kj%JjJj%%JjJj%%%j
-11389A5KjJj%jJ%Jj%jKjJj%%J%KkK%%%%kKk%%K%%k%%KkKkKlJ%K%Ll%%%%K%J%%jJ%Mkkj%k
-11321A9%%%%%%%%Kk%k%MJl%%K%%%JjJj%kK%JjJl%%kjJ%KkK%%kKkKlJkK%K%LjJlLl%%L%K%
-11253B4KkKkK%%%%kKkKkKkKkKkK%K%KkKkK%LlLlNkMkLjKjMlNkLjKkNlOkOjMlP%PkRjQ%J1
-11186I5JJ6MJ8RK2QK2J3L1J3M3L6P6P7J51K00L87O54J354K581M297J192l973l477j597p10
-11159A543l79k08j50q8p6l7k2K2L6j2r3p3n3k4k5j6k3j2j8j1j3pj2lj0lqmrlpkn%qjokmj
-11119A73n%ljk%l%j%l%l%lKlJlLjJ%LKKLNPJ2J7L0L8M0J5j6l6k8k2j0q%LJ2K2L7M9M7Km4
-11069C31n0l2j9rlORJ7K4L4L5K0j5l7l7k4j4ql%KLMORJ0J0J4J5J5K1K6K7L3L7M4N0O6Q5J12
-11029H14J46J96K61L53M78O18P30P24N02J24k03l37k92j61NJ91M05O70J000J367J620J445
-11007A0656O33m41j094j140q45m70j10K36N97J007J477J928K068J434m6j497k060j841j342
-10988I150q56m45r0K47N94R41J188J075L62p30j502j605j299r13n86l31j30M5K02L13L29
-10967E959J65j79n52p49p31o04m62l47k62k01j57j24j03q5p3o0n5m9m7m4m2l8l6l1l0k8k6
-10940A009k4k2k1k1j9j8j9j8j8j5j5j6j4j5j3j4j3j2j2j2j3j2j2j2j0j1rj0j1j2j2rj1j0
-10906E24j1rrqrrrrqrrrrqprqqpqpqoqpoqooprrj0qmomnmmnomooomnmlljllllmnllnljk%
-10841A29kjkjklllklkjk%jk%ljkkjllkk%jk%l%lljjl%kjjl%jkjkjjkjjk%jkjjk%k%kj%%k
-10774B8%k%k%%k%%j%%k%%%%%%k%j%j%%Jj%Jj%%%%Jj%%%%%%%%%%%%%%%%%%%jkjkK%%JJ%Jj
-10706A3jjmjlJKJ%%J%%j%jkj%%%%%J%Kk%%%j%%%J%%K%J%%JMLKMNNKlL%pmlmkmj%jJ%%j%%
-10638G%%j%%%%%%J%jJ%j%%%%%J%%%%%%jJ%%%j%%%%J%%jJ%%%j%%J%%%%%%%%%%%%%%%%%%JJ
-10569I%jj%%%%J%L%kjj%%%%%%%%%%%%J%jJ%j%Jj%%J%J%K%J%%%JJJKNKOLK%kl%%%JKNPQJ0
-10501F3PJmpnoj%JONJ0J0J3Nlj0j2j0pmk%KMPNO%oqj0onkk%%%LJ%jlnkmlkkjj%%%j%%%%j
-10440A3%j%%%jJjJj%%%kK%%k%%%jJj%%%%JjJj%%%%%%%jJ%j%%J%j%%Jj%%%%%%%%%%%%%%%%
-10372G%%%%%%%%%%%%%%%%%%%jJ%%%%%%%%%%jJ%j%%%%%%J%jJ%%j%%%%JjJ%%%j%J%j%J%%jJ
-10303G%%%%lK%%kK%Jj%%%%%kKJjJ%j%%%%%%%%%%J%%j%%%%%%%%%%Jj%%%%%%%%Jj%%Jj%%%J
-10234G%%%jJjJj%%Jj%%%%%%%%%%JjJj%%%%%%Jj%%%%JjJjJj%%JjJj%%J%%%j%JjJjJjJj%%J
-10165GjJj%%Jj%%%%%%%%%%%%JjJjJj%%JjJj%%%%%%%%%%%%%%JjJj%%Jj%%%%J%%j%%%%%%%%
-10096F%%%%%%%%%%%%%%%%%%%%J%%%%%%%%%%%%jJ%%%%%%jJ%%%%%%jJ%%%%%%j%%%%%J%jJ%%
-10027G%j%J%%%%jJ%%%j%%%JjJj%%%kK%%%%J%%jJ%jJ%%%%%%%%%%j%%Jj%%%J%%j%%%J%%j%%
-9958F%%%%%%J%%j%J%%j%%%%%%Jj%%%%%J%%j%%%J%%j%J%j%%Jj%%%%%%%%%%%J%%%%%jJ%j%%
-9888F%%%Jj%%%J%jJj%J%j%%%%%J%%%jJ%%%%%%%%%%j%%JjJj%J%%%jJ%%%%%%%%%%%%%%%%j%
-9818FJ%%%%%%%%%%%jJj%%%%JjJ%%%%%%%%jJ%%jJj%%%%JjJj%%JjJjJjJ%%jJjJjJ%%%%jJjJ
-9748G%%%%%%%%%%%%%%jJjJ%%%%%%%%%%%%%%%%%%%%jJjJj%%JjJjJ%%%%jJjJjJjJjJjJjJ%%
-9678G%%jJ%%%%jJjJ%%%%%%%%%%%%%%%%%%%%jJjJ%%%%%%%%%%%%%%%%%%%%%%%Jj%%JjJjJj%
-9608G%%lLOROJ3JLJ0K7J1j6j3J5J7j4k9qJkj4op%k%jJl%jKJJ%%lJj%jJlK%JlKkKkLlKlLl
-9549HLlLkKkKkLjJjK%KKMkkk%l%lKlLkKl%jKjJkMlLlLkKkK%Jj%kLj%l%j%%K%L%JmKlJkKk
-9479GKkKkKjJjJjJkKkKkKjJkJjJjKkKkKkKkKkKkKkKkMkKlMlKqllOLJjJjKjJjKkKjJkJjJj
-9409GJjJjJjJjKjJjLlJkJjKkKkMlJkKkMmKkKkJjKkKkKkKkKkKkKkKkKkKkJjKkKkNlLmLlMl
-9339IMkKkKmMkJn%%NjLkKlJmNjLkKkK%%%JjJkNKLl%pKjjjLkJkLLLoNpjJ1MrkkOkKkLjJlK
-9270B1mKkKkNlKkLjLnLlKkKnLlJkKkKjNkNkKnKnLkNKM%LjLnKkNkKnKmKkMoKkOmNjN%PmJk
-9201C7NmMlNkP%QjMlO%PlMlOlOoQ%J1%QkQlJ4LJ6%J5LJ9PK7K3O2R0R4n5m1oM7L3Q1O8J19
-9150G20J07K09K41M25N29J037J829L922P668J5039Q153j4478j3761m921k198j052o97l90
-9132B382k93k24k23j47j21r0r7p8o7n2m9l9l3j2RO0%j15q8m3l0k1k2k0k1k1k1j7j5rj1j2
-9100D60j4j2j2rroqomnqopnlmnnpoqoomqljkmlnmllpollooqoollmqmokk%kKlkplollLj%l
-9035A48lpjlknjllqkonolk%l%o%k%mkm%m%l%%%mMLJj%lppMKk%Nl%l%%Jm%jlm%JOjJj%lJm
-8967C8Jj%l%%%k%lJjJjN%Lplk%k%k%jJ%%lLj%kKk%kK%KJOkmo%j%kJjJkJ%JkJjJkJjJjJjJ
-8898A2lLlLlKlMjJjJlKkKkLjLkKkKjJ%J%JjKjJkJ%LlJ%K%L%Klrj3oJO%L%JjMlLjJ%JjJjK
-8830IjJjJ%K%KjJjK%J%KjLlLk%kJkJkKkJlJjJl%k%%K%LjJlKl%jJjKkKKKkJlLlKkLjKjL%J
-8760A6kJ%%%%j%kJkJlKlJjJkJjJjKj%jKjJjJjJkKjJjJjJ%KkKkKlJj%%L%Ll%kKlMjLj%kJj
-8691A1%%JjKjK%JJOOJ3PJPK6K3rk2LK1Jk9j7jJrrr%m%j%k%kKlJj%jJjJj%%%%%%%%%%%%%%
-8629A5%%JjJjKj%jJj%%%%%%%jJkJ%%jJj%j%%%jJj%%JlKkKk%%KkKkLjJjJjKkJj%kKkKl%jK
-8560IjJj%%JjJjJj%jJ%%jJjJj%%%%%%%%%%%%%%%%%%%%%%JjJjJj%%%%%%%%%%%%%%Jj%%Jj%
-8490G%%%%%%%%%%%%%%%%%JjJj%%%%%%Jj%%Jj%%%%%%%%%%%%%%%%%%%%%%%%%%%%%%%%%%%%%
-8420G%%%%%%%%%%%%%%%%%%%%jJjJ%%%%jJj%%%%JjJj%%J%%%%%%%%%%%%jJjJ%%%%%JJKlj%%
-8350G%%%%%%%%%%%%jJ%%%%j%J%jJj%%JjJj%%%J%%%j%%%Jj%Jj%J%%%jJ%%%j%Jj%%J%%j%%%
-8280FJ%j%%%%%%%%%%%%%%%%J%%jJ%%%j%%%Jj%%J%jJ%j%%%%%%%%%J%j%%%J%j%%%JjJ%jJ%j
-8210F%%%%%%Jj%%%Jj%%%J%%j%J%j%%%%%%%%%%%%%%Jj%J%j%%%%%J%jJjJjJjJj%kK%%%%%Jj
-8140F%%%%%%%%%%%%JjJ%%jJjJjJjJjJjJjJj%%Jj%%Jj%%%kLj%%JjJ%j%%%%%%%%J%j%%%%%%
-8070F%%%%J%%jJjJj%%%%%%%%%%JjJjJj%%%%%kK%%%%%%%%%J%%j%%Jj%%JlK%%%%%Jj%%%%%%
-8000F%%Jj%%JjJj%%J%%%%j%%%kK%%kK%%%J%%j%%%%J%j%%%%%Jj%%%kK%%%%%JjJj%kK%Jj%%
-7930F%%Jj%%%%%%%%%kLj%%%%%%%%Jj%%%%%%%%J%jkKkK%%%%%%%%%JjJlKkK%JjJ%%jJj%%%%
-7860FJj%kK%Jj%kK%Jj%%%%%kKkK%%%Jj%J%jJj%%Jj%%JjJj%%Jj%%JjJjJjJj%%J%%%%j%%J%
-7790G%jJ%%j%%Jj%%JjJ%%jJ%%j%%J%%%%%%%%%%jJ%%%%%JJ%k%%Jj%%%%%%%%%%%%J%%JKlJj
-7720H%%%%j%%%%%%%%Jj%J%JLKJJjkm%jj%Jj%%J%%j%%JjJ%J%j%%%%%%%j%%%%%%%%%J%%%%%
-7650HLkjj%%%%%%%%%%%%%jJjJ%%%j%J%%%%jJ%%jJ%%%%%%%%%%%%%%%%%%jJ%%j%%JjJ%%jJ%
-7580G%%%j%%%J%%%%%%%jJjJ%%j%%%J%jJjJ%jJ%j%J%%%%%j%%J%%%%j%%%J%j%%J%j%J%%%jJ
-7510G%%j%J%j%J%j%%%%%%%J%j%Jj%%Jj%%JjJ%%%%%jJ%%%%j%Jj%%%%%%%%%JjJ%%j%J%%%%%
-7440G%jJjJ%%%%%%%%%%j%J%%%%%%%%%%%%%%%%%%%%%jJ%%%%%%%%%%%jJ%%%%%%%jJ%jJ%%%%
-7370G%%%%jJ%%%%%%%j%J%%%%%%%%%%%%%%%%%%%%%%%%%%%%%%%%%%%%%jJ%%%%%%%%%jJ%%%%
-7300G%%%%%%%%%%%%%%%jJ%%%%%%j%J%%%%j%%%%J%%%%%%%%%%%%%%%%%%%%%%%%%%j%J%jJ%%
-7230G%%%%%%%%%%%%%%%%jJ%%%%%%%%%%%%%%%%%%%%%%%%%%%%%%%%%%%%%%%%%%%%%%%%%%%%
-7160G%%%%%%%%%%%%%%%%%%%%%%%%%%%%%%%%%%%%%%%%%%%%%%%%%%%%%%%%%%%%%%%%%%%%%%
-7090G%%%%%%%%jJ%%%%%%%%%%%%%%%%jJ%%%%%%%%%%%%%%%%%%%%jJ%%%%%%%%%%%%%%jJj%J%
-7020G%%%%%%jJ%%%jJ%jJ%j%JjJ%%%%%%jJjJjJjJjJ%%%%%%%%%%jJjJjJ%%j%%%%%%%%%%%J%
-6950GjJj%%%%%%J%%%%%j%%%kK%J%%%j%%J%%%%%%j%J%jJj%%J%%%%%%j%%%%J%%%%%%jJjJjJ
-6880G%%%%%%%%%%%%%%%%jJ%%%%%%%%%%%%%%jJ%%%%jJ%%%%jJ%%%%%%%%%%%%%jJ%%j%J%%%%
-6810G%%%%jJ%%%%jJ%%%%%%jJ%%%%%%%%%%%%%%%%%%%%%%%jJ%%%%%%jJ%j%%J%%%%%%%%%%%%
-6740G%%%%%%%%%%%%%%%%%%%%%%%%%%jJ%%%%%%%%%%%%%%%%%%%%%%%jJ%%%jJ%%%%%%%%%%%%
-6670G%%%%%%%%%%%%%%%%%%%%%%%%%%%%%%%%%%%%jJjJ%%%%%%%%%%%%%%%%%%%%%%%%%%%%%%
-6600G%%%%%jJ%%%%%%%%j%J%%%%%%%%%%jJ%%%%%jJ%%%%%%%%%%%%%%%%%%%%%%%%%%jJ%jJ%j
-6530F%J%%%j%J%%%%%%%%%%%jJ%%%%%%%%%%%%%%%%%%%%%%%%%%%%%%%%%%%%%%%%%%%%%%%%%
-6460G%%%%%%%%%%%%%%%%%%%%%%%%Jj%%%Jj%J%%jJ%J%jJ%%%%Kk%%%%%%%%j%%%j%J%%%%jJ%
-6390HJ%j%J%%%j%%J%Kk%%%K%%%J%%%%%j%Jj%%%%%k%%%%%%%%%%%j%%Jj%J%jJjJ%j%J%j%%J
-6320I%%%%%%%%%%Kk%%%%%jJ%%j%%%%jJ%j%%%%%%%%JjJj%%Jj%%Jj%%%%%%%%%%%%%%%%%%%%
-6250G%%%%%%%%%%%%%%%%%%%%%%%%%jJ%%%%%%%%%%%%%%%%%%%%%%%%%%%%jJ%%%%%%%%%%%jJ
-6180G%jJ%j%J%%j%J%%%%%%%%%%%%%jJ%%%%%%%%jJj%%%%J%j%J%%jJ%%j%JjJ%%%j%%J%j%Jj
-6110FJ%%%%%%jJ%%jJ%%%%%%j%J%%%%%%j%J%%%%j%%JjJ%%%%%%%%%%%%jJjJ%%%%%%jJ%%%%%
-6040G%jJ%%%%%%%%%%%%%%jJjJ%%%j%J%%jJ%%%%%%%%%%%%%%%%j%J%%%%%%%%%%%%jJ%%%%%%
-5970G%%%%%%%%%%%%%%%%%%%%%%%%%%%%%%%%%%%%%%%%%%%%%%%%%%%%%%%%%%%%%%%%%%%%%%
-5900G%%%%%%%%%%%%%%%%%%%%%%%%%%%%%%%%%%%%%%%%%%%%%%%%%%%%%%%%%%%%%%%%%%%%%%
-5830G%%%%%%%%%%%%%%%%%%%%%%%%%%%%%%%%%%%%%%%%%%%%%%%%%%%%%%%%%%%%%%%%%Jj%%%
-5760G%%%%%%%%%%%%J%%%%%%%%%%jJ%%%%%%%%%%%%%JjJ%%K%k%%KkKk%%K%%%%%J%%%j%%%%J
-5690A2%%%%%%%J%j%%%%%Jj%%%Jj%%JjJ%Jj%%J%%%%%jJ%%J%j%%%%%Jj%%%%%%%%%%%%%%%%%
-5621A4%%%%%%%%jJ%%%%%J%%%%%%%%%%%%%%%%j%%J%j%%%%%%%%jJ%jJ%%j%%J%%%%%%%%%%%J
-5552A5jJ%%%%%%%%%%%%%%%%%%%%%%%%%%%%%%%%%%%%%%%J%%%%J%K%%%%%%%%%%%%%%K%kK%%
-5483B1%%%%%%%%%J%%%%%%%%%K%%%%%%K%%%%K%%%%K%%JK%%K%%%K%%J%%JK%%%J%%KJ%%%J%%
-5414D6%%K%%%%JjJj%%J%J%K%%JK%J%%%%jkj%k%j%lj%%l%j%kj%%l%%%k%%k%%j%%k%%k%%%%
-5345B6%%k%%%%k%%%%%j%k%%%%kK%k%j%%%j%%%%%%%%%%%%%%%%%%%%%%j%%%%%%%j%%%%%%jJ
-5276A3%%%%%j%j%%%%%%k%%%%%Kk%%%%%%jJ%jJK%k%KkK%k%%%%j%J%jJ%%KJjkj%%%%%jJ%%%
-5207H%%jJj%%%Jj%%%%%%%%JjJj%%%%%%%%%%%%%%J%%j%%%%%%%%Jj%%%%%%%%%%%Jj%%%%%%%
-5137G%%%%%%%%%%%%%%%%%%%%%%%%%%%%%%%%%%%%%%%%%%%%%%%%%%%%%%%%%%%%%%%%%%%%%%
-5067G%%%%j%J%%%%%%%%%%%%%%%%%%%%%%%%%%%%%%%%%%%%%%%%%%%%%%%%jJ%%%%%%%%%%%%j
-4997FJ%%%%%%%%%%%%%%%%%%%%%%%%%%%%%%%%%%%%%%%%%%%%%%%%%%%%%%%%%%%%%%%%%%%%%
-4927G%%%%%%%%%%%%%%%%%%%%%%%%%%%%%%%%%%%%%%%%%%%%%%%%%%%%%%%%Jj%%%%%%%%%%J%
-4857HjJJjj%J%%%%jJ%J%%K%JJ%%JJ%MLOJ1K0L6O0P2J8o8p3m0j9qpkmkjk%%k%j%j%%%%%%%
-4797A5%jJ%%%%%JL%KJ%%MMLQJ1K2L8P4J30J62J5j65j45p0l3j7j1plmnkjkk%k%K%kk%%j%k
-4745A9%%%%%%%%%K%%%J%KKMPJ2J9L9O4O9jp5o6l5j7qnlm%kk%jk%%%%%%%kjj%%%%%%%%k%J
-4685A4j%%%%%%%j%%JjJj%j%%J%jkKJj%%%%%%k%j%%Jj%%J%%j%%%%JkJ%Jj%%%j%JJj%%%Jjj
-4616G%Jj%J%j%Jj%%%%%%%%%%%%%%%%%%%%%%%%%%%%%%%%%%%%%%%%%%%%%%%%%%%%%%%%%%%%
-4546G%%%%%%%%%%%%%%%%%%%%%%%jJ%%%%j%%%%J%%jJ%%jJ%%jJ%%j%J%%%%%%%%%%%%%%%%%%
-4476G%%%jJ%%%%%%%%%%%%jJ%jJ%%%%%%%%%%%%%%%%%%%%%%%jJ%%%%jJ%%%%%%%j%JjJjJj%%
-4406FJ%j%%%J%%%j%%J%%%%%%%jJ%%%%jJ%%%%%%%%%%%%%%jJ%%%Jj%%%jJjJ%%%%%%j%J%%%%
-4336G%%%jJjJ%%%j%J%%j%J%%%%jJ%%%J%j%%%%%%%%%%%%%jJ%%%%%%%%jJ%%%%%%%j%%JjJ%j
-4266FJ%%%%%%%%%%%%%%%%%%%%%%%%%%%%%%%%%%%%%%%%%%%%%%jJ%%jJ%%%%%%%%%%%%%%jJj
-4196FJj%Jj%%%J%%%jJ%%%%%%%jJ%%%%jJjJjJ%%%%%%%%%%%%%jJ%%%%%%%%%%%%%%j%J%%%%%
-4126G%%jJ%jJ%%%j%Jj%Jj%JjJ%%%%jJ%%%%%%%%%%%j%%JjJ%%%%%%%%%%%%%%%%%jJ%%%%%%%
-4056G%%%%%%%%%%%%%%%jJ%%j%J%%%%%%%%%%%%%%%%%%%%%%%%%%%%%%%%%j%J%%%%%%%j%J%%
-3986G%%%%%%%%%%%%%%%%%%%%%%%%%%%%%%%%%%%%%%%%%%%%%%%%%%%%%%%%%%%%%%%%%%%%%j
-3916FJ%%%%%%%%jJ%%%%%%%%%%%%%%%%%%%%%%%%%%%%%%%%%%%%%%%%j%J%%%%%%%%%%%%%%%%
-3846G%%%%%%%%%%%%%%%%%%%%%%%%%%%%%%%%%%%%%%%%%%%%J%jJ%%%%%%%J%%%%%KJJJJ%%%%
-3776A5%%j%%%%j%%%j%%%j%J%%j%%J%%%J%%j%%%jJ%JJJ%%JLLMKLjkmlkk%%j%j%jj%%j%%%j
-3707A1%%%%%%%%%%%%k%K%%%%%%%%JJJ%J%JJ%jjjj%j%%%%jkj%%%%%%Jj%%%%%%%%%%j%%%%%
-3638G%%%%%%%Jj%%%%%%%%%%%%%%%%%%%%%%Jj%%%%%%%%%%%%%%%%%%%%Jj%%%%%%%%%%%%%%%
-3568G%%%%%%%%%%%%%%%%%%%%%%%%%%%%%%%%%%%%%%%%%%%%%%%%%%%%%%%%%%%%%%%%%%%%%%
-3498G%%%jJ%jJ%%%%%%%%%%%%%%%%%%%%%%%%%%jJ%%%%jJjJ%%jJ%%%%%%%%jJ%%%%%%%jJ%%%
-3428G%%j%%J%%%%jJ%j%J%%%%j%J%%%%%%%%%%%%%%%%%%j%J%%j%%JjJ%%%j%JjJj%J%j%%%%J
-3358GjJ%%%j%%%%%%%JjJ%%%%%%%%%%%jJ%%%%%j%J%jJ%%jJ%%%jJ%j%J%%%%%%%%%%%%jJ%%%
-3288G%%%%%%%%%j%%%J%%%%%%%%%%%%jJ%%%%%%%%%%%%%%%%%%%%%%%%%%jJ%%%j%J%%%%%j%J
-3218G%j%%%%J%jJ%%%%j%J%%%%%%%%%%%%%%%%%%%%%%j%J%%jJj%%%%%%JjJjJ%%jJ%%jJ%%%%
-3148G%%%%j%J%j%J%%%%%jJ%%%jJ%%j%J%jJ%%%%%jJ%%%%%%%%j%J%%%%%jJ%%%jJ%%jJ%%%%j
-3078F%%J%%%%%%%%%%jJ%%%%jJjJ%%%%%%%%%%%%%j%%J%jJ%%%%%%%%jJ%%%%jJjJ%%%%%jJ%%
-3008G%jJ%%j%J%%%%%%%%j%%%JjJjJj%Jj%%%%J%j%%J%%%%%j%%JjJ%%%%%%jJj%J%%%%%%%j%
-2938FJ%jJ%%j%%%%Jj%J%%%%%%j%J%%%%j%%%J%%j%%J%%%%%%%%jJ%%%j%%JjJ%%jJ%%%jJ%%j
-2868FJ%%%%%jJ%%%%%%%%jJ%%%%%%%%%jJ%%%%jJ%%%%%%%%%%%%%%%%%%%%%%%%jJj%%JjJ%%%
-2798G%%%%%%%%%jJ%jJj%J%%%%%jJjJ%%%jJ%%%%%%%%j%J%%%%%jJ%jJ%%%%%%%j%Jj%J%%%%%
-2728G%%%%%jJ%%jJ%%%%j%JjJj%J%%%%%%%j%J%%jJ%%%%%j%%J%%%%%%%jJ%%%%jJ%%%%%j%J%
-2658G%%%%%jJjJj%%%J%%%%%jJ%%%%%j%%%JjJ%%%%%%%%%jJjJ%j%%J%%%%%jJj%Jj%%%%%J%%
-2588G%%%j%Jj%J%%%%%%%%%%j%J%%%j%%JjJ%%%j%J%%%%%%jJ%%%%j%%%Jj%%%Jj%%%J%%%%%j
-2518F%J%%%%%%%jJ%%%%%%%%%jJ%%jJ%%j%%%%%Jj%J%%%jJj%J%jJ%%jJ%%jJ%%%%%jJjJ%%j%
-2448FJj%%Jj%J%%%%%%%%%jJ%jJ%%%%jJ%%%%%%j%J%%jJ%%%%%%jJ%%%j%JjJ%j%J%%%jJ%%%j
-2378FJjJjJ%%jJj%J%%%%%%j%Jj%JjJ%jJ%%jJ%j%JjJj%%JjJ%%%%j%J%%%%%j%%%JjJ%j%J%%
-2308G%%%%j%J%%%%%jJ%%%%j%J%%%j%J%j%J%jJjJ%j%%J%%%%%%%j%J%%%%%jJ%%%%jJ%%j%J%
-2238G%%j%J%jJ%%%%%%%%%%%%%%%%jJ%j%J%%%%%%%%%jJjJ%jJ%%%%%%%%%%j%J%j%%%%%%%Jj
-2168F%%%%%%J%j%J%%j%JjJ%%j%J%jJ%jJ%%%jJ%%j%J%j%%%%%J%%%%%%%%%%%%%jJjJ%%%%%%
-2098G%%%%%%jJjJjJ%j%J%%%%%%%jJ%%%%j%%J%jJ%%j%J%jJ%jJ%%%%%j%%%%%%%JjJ%jJ%%j%
-2028F%%J%jJ%%jJ%%%%%%%j%J%%%%%%%%%%%%%%%%%%%%%%j%%J%%%j%%%%%%%J%%%%%%%%%%jJ
-1958G%%%%%%%%%jJ%%j%JjJ%%%%%%%j%J%%j%J%%%%%%j%J%%%%%%%%jJ%%%%%%%%%j%JjJ%%%%
-1888G%%jJj%%%Jj%%J%jJ%%jJ%%%%%%%%%%%%j%J%%%%%%jJ%j%%J%%j%%%%J%%%%j%JjJ%j%%%
-1818F%%%Jj%%JjJj%J%%%%%%%%%%%j%kK%JjJ%%%j%J%%%%%%%%%%%%%%jJ%%%j%%%J%jJ%%%jJ
-1748G%%%jJ%%jJ%%%%%%%jJ%%%j%%J%%%%%%%jJj%Jj%%J%%%%jJ%%%j%%%%%%%%J%%%j%J%%%j
-1678F%J%%%%jJ%%%%%%jJ%%%%jJ%jJ%jJ%%jJ%%jJ%%%jJjJj%JjJ%%%jJ%jJ%%%jJjJ%%%%%%%
-1608Gj%Jj%J%%%%jJ%jJ%%%%%%%jJ%%%jJ%%%%%jJ%%%%%%%%%%%%%jJ%%%%%%%%%%%%%%%%%%%
-1538Gj%%%J%%%%j%%J%%j%Jj%J%%%%%jJ%%%%%%%j%Jj%Jj%%%J%%%%%%jJ%%j%J%%%jJ%%%%%j
-1468FJ%%%%%%%jJ%%%j%J%jJ%jJj%J%j%J%%j%JjJ%jJ%jJ%%j%J%j%Jj%J%jJj%J%%j%J%%%j%
-1398FJj%%Jj%Jj%J%%jJ%%%%%%jJ%%%j%%%J%j%%J%%%%%%%%j%%Jj%%J%%%%jJ%%%%j%%J%%%%
-1328G%%j%%%%%JjJ%%%%%%%%%%%%%%jJ%%%%%%%%%%%%%jJj%J%%%%%%%%%%jJ%j%J%%%%%%%%j
-1258FJ%%%j%%%J%%%jJ%j%%J%%%%jJ%j%J%%jJ%%%jJ%%%%j%J%%%j%J%jJ%%%jJ%%j%J%%%j%J
-1188G%%%%%%%%%%%%%%j%JjJ%%j%%J%%jJ%%j%J%j%J%%%%%jJ%%jJ%%%jJ%jJj%%J%%jJ%%%%%
-1118G%%j%Jj%%J%%%j%%J%%%%jJ%%%%%%%%%j%J%jJ%%%jJ%%%%%j%J%%%jJj%J%%%%%%%%%j%%
-1048F%%J%%%%%%%jJ%%%%%%%%%%%%%%%%%jJjJ%%%%jJ%%jJ%%%%%%jJ%%%%%%%%%%%%%%%%%%%
-978G%%%%%%%%%%%%%%%%%%%%%%jJ%%%%j%J%%%%%%%%%%%%%%%%%%%%%%%jJ%%%%%%%%%%%%%%%
-907G%%%%%%%%%%%jJ%%%%%%%jJ%%%%%%%%%%%%%%%%%%%%%%%%%%%%%%%%jJ%jJ%%%%%%%%%%%%
-836G%%%%%%%%%%%jJ%%jJ%%%%%jJ%%%%%jJj%J%%%%%%%%%%%%%%jJj%J%%%%%j%Jj%%J%%%%jJ
-765G%jJ%jJ%%%%%%%%%j%%JjJ%%%%%%%%%%%%jJ%%%%%%%%%%%%%%%%%%%%%jJ%%%%%%%%%%%%j
-694FJ%%%%%%%%%%%%%%%%%%%%%%%%%%jJjJ%%%%%jJ%%%%jJ%jJjJjJjJ%%%%%%%%jJjJ%j%J%%
-623G%j%J%%%%%%%%%%%%%%%%%%%j%%J%%%%%%%%%%%%Jj%%%%%%%%%%%%%%%%%%%%%%%%%%%j%J
-552Gj%J%%jJ%%jJ%%%%%%jJ%%%%%%%%%%%%%%%%%%%%%%%%%%%%%%%%%%%%%%%%%%%%%%%%%%%%
-481G%%%%%jJ%%%%%jJ%%%%%%%%%%%%%%%%%%%%%%%%%%%%%%%%%%%%%%%%%%%%%%%%%%%%%%%%%
-410G%%%%%%%%%%%%jJ%%%%%%%%%%%%%%%%%%%%jJ%%%%J%j%%%%%%%%%%%%%%%%%%%%%%%%%%%j
-339FJ%jJj%%%J%%%%%%jJ%%%%%%%%%%%%%%%JJjj%%J%J%%jj%J%j%%%%%%%%%%%%%%%%%%%%%%
-268G%%%%%%%%%%%%%%%%%%%%%%%%%%%%%%%%%%%%%%%%%%%%%%%%%%jJ%%%%%%%%%%%%%%%%%%%
-197G%%%%%%%%%%%%%jJ%%%%%%j%J%%%%%%%jJ%%%%%%%%%%%%%%%%%%%%jJ%%%%%%%%%%%%%%%%
-126G%%%%%%%%%%%%%%%%%%%%%jJ%%%%%%j%%J%%%%%%%%%%%%%%%%%%%%%%%%%%%%%%J%j%%%%%
-55G%%%%%%%%%%%jJ%%jJ%%%%%%%%jJ%%%%%%%%%%%%%%%J%j%%%%%%%JJLJmk%%%%%%%%%%%%%%
16G%jJ%%%%%%jJ%%%%%%%%%%%%%%%%%%%%%%%%%%%%%%%%%%%%%%%%%%%%%%%%%%%%%%%%%%%j%%
89FJ%%%%%%%%%%%%%%%%%%%%%%%%%jJ%%%%%%%%%jJ%%%%%%%jJ%%%%jJ%%%%%%%%%%%%%%%%%%%
162GjJ%%%%%%%%%%%jJ%%%%%%%%%%%%%%%%%%%%%%%%%jJ%jJ%%j%%%J%jJ%%jJ%%%%%%%%%%%%%
234G%%%%%%%%%%%%%%%%jJ%%%%%%%%%%%%%%%%%%%%%%%%%%%%%%%%%%%%%%%%%%%%%%%%%%%%%%
306G%%%%%%%%%%%%%%%jJ%%%%%%%%jJ%%jJ%%j%J%%%%%%%%%%j%%%J%%%%%%%%%%%%%%%%%%%%%
378G%%%%%%%%%%%%jJ%%%%jJjJ%%j%%J%jJ%%%%%%%%%%%jJj%JjJ%%%jJ%%%%%%%%%%%j%%%%%J
450G%%%j%J%%jJ%%%%%%%%jJ%%jJ%%%j%%%%%%%%%J%%%%%%%%%%%%%%%%%%%%%%%%%jJ%%%%%%%
522G%%jJ%%%%%%%%%%%j%J%%jJ%%%%%%%%%%%%j%%%%J%%jJ%%%%%j%%%%J%%%%j%%J%%%jJ%%%%
594G%%%%jJ%%%%%%jJjJ%%%%%j%%J%jJ%%%%jJ%%%%%%%j%J%%%%%%%%%%%%%%jJjJ%%%%%%%%%%
666G%j%%%JjJ%%%%%%%%%%%%%%%%%%%%%%%%%jJ%%%%%%j%J%jJ%%%%%%%%%%%%%%%j%%%%%%J%%
738G%%%%jJ%%%%%%%jJj%J%%%%%%jJ%%%%%%%%%%%%%%%%%%%%%%%j%J%%jJ%%%%%%%%%%%%jJj%
810FJ%%jJ%%%%%jJ%j%J%%%j%JjJ%%%j%%J%%%j%J%%%%jJ%%jJ%j%Jj%J%%%%%%%j%%Jj%J%%jJ
882G%%%%%j%J%%%%%%%%%%%%%jJ%%%%%%%jJ%jJ%jJ%%jJ%j%%%J%%%%%%%j%%Jj%J%%%%%%%%%%
954G%%%%%%jJj%JjJ%%%%j%JjJj%J%%%%%j%J%%jJ%j%%J%%%j%J%%%%%%j%%%J%%%%%%%%%j%J%
1026G%%jJ%%%%%jJj%%%J%%%%%%%%j%J%%%jJjJ%%%%%%jJ%%jJjJ%%%%%%%%%%%%%jJ%%%%%%jJ
1097G%%%j%J%%j%JjJ%%%jJ%%%jJ%j%%J%%%%%%%%%%jJ%%%%%%%%%jJ%%%%%j%%%J%%%%j%%%J%
1168G%j%Jj%J%j%%J%%%%%%%%%%%%jJjJj%Jj%%%%J%%%%j%%%%J%%%%%j%J%%jJj%J%%j%%%J%%
1239G%j%J%%%%%%%%%%%%%%jJ%jJ%%jJ%%%%%j%JjJjJ%%%%%%%jJ%jJ%%jJ%%j%%J%%%%%%%%%j
1310F%%J%jJ%%%j%%%%%%J%%%%%%%%%%%%%jJ%jJ%j%J%%%%%%%%%%%jJ%%%%%%%%%%j%%J%%%jJ
1381Gj%%Jj%J%jJ%%%%%j%%%%J%%%j%%%%%JjJ%%%%%jJ%%%jJ%%%%%j%%%%Jj%%%%%J%%%%%%%%
1452G%%%j%%%%%%Jj%%J%%%%j%Jj%Jj%%%J%%%%%jJjJ%%%%jJ%%%j%J%%%%%%jJj%J%%jJjJ%%%
1523G%%%jJ%jJjJjJjJj%%%J%%%%%%%j%%JjJj%J%jJ%j%%%%%%%%%%Jj%JjJjJ%%%%%%j%%%%%J
1594G%jJ%%jJj%Jj%J%%%%%%%%%%%%j%%%Jj%%J%jJjJ%%%%%j%J%j%J%%%%jJ%%j%JjJ%%j%%Jj
1665FJj%%%%%%%J%j%J%%j%%J%j%J%jJj%%kKJj%%%J%%j%J%j%J%jJ%%jJj%%%%J%%%jJjJj%%%
1736F%J%j%%%J%%%%j%J%jJ%%%%%jJ%j%%%Jj%%%Jj%J%j%%J%%%%j%%%Jj%J%jJjJ%%%j%%%JjJ
1807G%%j%%J%%%%%%%%%%%%%%jJ%%%j%%J%jJ%j%J%%%j%J%%jJ%%%j%J%%j%%%J%j%%%%%%%J%j
1878F%%%%%%J%%%%%%%jJ%j%%%%J%%%j%%%%%%%%J%j%J%jJ%%jJjJ%jJ%j%JjJ%%%jJ%%jJj%%%
1949F%%%%%%%%J%j%%Jj%%Jj%%%%%%%JjJ%jJjJ%%%%jJj%%Jj%%Jj%%%J%%j%%J%%%%%j%%%%%J
2020G%j%%%%%J%%%%%%j%%%%%%J%%%j%%%%%%%%%Jj%JjJ%j%%%%%JjJ%%jJ%j%%%%%%%J%j%J%j
2091F%%%%J%%j%%%%J%j%Jj%J%%%%j%%%%%%%%%%%Jj%J%%j%%%J%%%j%%%%J%%%%%%%jJ%%%%%j
2162FJ%jJjJj%%%%%J%j%%J%j%%%J%%%%%jJ%%%%%jJjJ%j%%%JjJ%%j%%Jj%%%%%J%jJjJ%%%%%
2233G%%%j%%%%J%%jJ%%%%j%%%J%%%j%%%%JjJj%%%%%%Jj%%J%%j%%%kK%%%J%%%%j%J%j%J%j%
2304F%Jj%%JjJ%j%%Jj%JjJ%%%j%J%%%j%%%J%%%%%jJ%%j%J%%%j%J%%%%jJj%%%%%%%%%%%J%j
2375F%%J%%%j%%%%%%%%J%jJ%%j%%%%%%%%%%%%%%Jj%%%%JjJ%%%j%J%%%%j%Jj%Jj%%%J%%%jJ
2446Gj%J%%%j%J%j%J%%jJ%jJ%%j%J%j%%%J%j%J%j%Jj%k%K%%%%%%%%%%J%j%%J%%jJj%%%JjJ
2517G%%%j%Jj%%%%%%%%%%Jj%%%%%Jj%%%%%J%j%J%j%%%J%%j%%%%%%%%%%%%%%%%JjJj%%%%J%
2588G%%%%jJ%j%JjJ%%j%%%Jj%%J%jJ%%j%J%%%%%%%jJjJj%%%%%%%%Jj%%%%%%Jj%J%%j%%%J%
2659G%%%j%kK%%%%%%%%%%%%%%kK%%%%J%%%%j%%%%%%%Jj%J%jJ%%j%J%%%%%jJ%%%%j%%%%Jj%
2730FJ%j%%%%%J%%%jJ%j%%%J%j%%Jj%%%%%%%%%JjJj%%%%%J%jJ%%%%jJ%%j%%%%%%%JjJ%j%J
2801G%%j%%%%%%%%kL%j%Jj%%%J%%jJ%j%%Jj%Jj%%%%%J%%%%j%%%%Jj%J%%%j%%%J%%j%%%%%J
2872Gj%Jj%%%%%%%%kK%%kK%%kK%%%%%%J%%j%Jj%%Jj%%%%J%j%%%JjJ%j%%J%j%%J%jJ%%%%%j
2943F%Jj%J%lK%%%J%%%jJ%%%%jJ%j%J%%j%J%j%%J%%jJ%%%%%jJj%JjJj%%J%%%%j%%Jj%J%jJ
3014G%j%J%j%%%%%%%%%%%%%%%%%%%%%J%%%j%Jj%%%J%%%%jJj%%%%%%Jj%%%Jj%%%%%%J%jJj%
3085FJjJ%j%%%%JjJ%j%%Jj%%%JjJj%%J%%%jJ%%j%%J%j%%%Jj%J%%j%J%j%JjJ%j%%J%%%%%%j
3156F%%J%%%%%%jJ%%j%%J%%j%%%%%kK%%J%j%%%J%%%%%jJj%%%J%jJj%%%Jj%%%Jj%%%%%%%%J
3227G%%jJj%J%%%j%J%%%%j%JjJ%%%%%j%%%JjJ%%%%%%%%j%%%%%Jj%%%Jj%%%%%%%J%j%%Jj%%
3298F%%%%%%%%%Jj%%%%Jj%Jj%%%%%%%%%%%J%j%%%%%%%%%Jj%%J%%%%j%%%%%%J%j%%%%Jj%J%
3369Gj%%%%%%%%%%%%%%%%%%%%JjJ%j%J%%j%%%%%%%%%%%%%%%%J%%%%j%%Jj%%%%%%JjJj%%%k
3440DK%%Jj%%%JjJ%%j%%%%%%%%%%%%%%Jj%J%j%J%jJj%J%%%j%JjJj%%%%%%%%%Jj%%J%%%jkL
3511Gj%%%%%%%%JjJjJj%J%%j%%%%%%%%%Jj%J%%%%j%%%J%%%jJ%%j%J%%%j%%%J%%jJ%%j%JjJ
3582GjJ%%j%J%j%%%%%%%%%JjJ%j%Jj%%%J%j%JjJ%j%%%%%%%%%%%%%Jj%%%J%j%%%%Jj%%%%%%
3653F%%%%%%J%j%Jj%J%jJj%%%%%%%%%%%%%J%j%%%%%J%j%%%%%%%%%%%%%Jj%%%JjJ%%j%%%%%
3724F%%%Jj%%J%%%j%%%%%%%JjJ%j%J%%%j%%Jj%%JjkK%%%%J%jJj%%J%j%%%%%%%%%%%%%%Jj%
3795F%%%%%%J%j%%%%%%%%Jj%JjJ%%j%%%%%Jj%%%J%jJj%J%j%%%J%%j%%JjJj%%%%%%%%%%%%%
3866F%Jj%%%%%%%%%%%%%%%%%%%%Jj%%%%%J%j%%JjkK%%%%%%%%Jj%%%%%%JjJj%Jj%%%%%J%j%
3937F%Jj%%%%%J%%%%j%J%%j%Jj%%%%%Jj%%%%%%%%%%%%%%%%J%%j%Jj%J%j%%%%%%%%%%Jj%%%
4008F%%Jj%%J%j%%%%%%%%%%JjJ%j%%%%%%%J%%%jJj%%J%j%%%%%%J%j%%Jj%%%%%%J%j%%J%j%
4079F%%%%%JjJ%j%%%%%%%%%kK%%%J%j%%%JjJj%Jj%%%%J%j%%%%Jj%kK%%%%%%Jjk%K%%%J%%%
4150Gj%J%j%%%%%J%j%%%%%Jj%%%%%%%Jj%%%%%%%%%%%%%Jj%%%%%%%J%%%j%%%%%%%%Jj%J%j%
4221F%%%%%%%%%%%%%%%%%J%jJj%%%Jj%%J%j%%%%%%%%%%%%%%%%Jj%%%%k%K%%Jj%%%%Jj%%%%
4292F%%%%%%%%%J%%jJ%j%%%%%%%%%Jj%%%%J%j%%%Jj%%%%%%%%J%j%%%%J%j%%%%%%%%J%j%%J
4363G%j%%Jj%%%%%J%%j%%%%%%%%%%%%J%%%j%%Jj%%%%%%%%Jj%%%%%%%%%%%%%%%%%%%Jj%%Jj
4434F%Jj%%%%%%%Jj%%%%%%%%%%%%%J%%j%%%%%%%%Jj%%J%j%%%%%%%%%%JjJ%%j%%%Jj%%%%%%
4505F%%%%%%%%J%jJlKJj%%%%J%jJ%%%jJjJj%%%JjkK%Jj%JjJ%j%%%%J%%jJj%%%%%%Jj%J%%j
4576F%%%%Jj%%%Jj%%%%%%%%%%%%JjJ%j%%%%Jj%%%kK%%%Jj%%%%%%%%%%%%%%%%%%J%j%%%%%%
4647F%%%J%j%%%%%%%%%%%%%Jj%%%%%%%%%%%%%%%%Jj%%%%%%Jj%%%%%%%%%%%JjkK%%%%%kK%%
4718F%%%%%%%%%%%%%%%%%%%Jj%%%%%%%%%%%%Jj%J%jJj%%%kK%kK%%%Jj%%%J%j%%%%%%%%%kK
4789F%%%J%%jkK%%J%%%%%%%j%%%%%%J%j%%%%%%%%%%%%%%%%Jj%%%Jj%J%%%%j%%%%J%j%%%%%
4860F%%Jj%%%%%%%kK%%Jj%%%Jj%%%%Jj%%Jj%%%%%%%%%%%%%%%%Jj%%%%%J%%jJj%%%%%%%%%%
4931F%%%%%%%%k%K%%%%%%%%%%%J%j%%Jj%%%%%%%J%j%%%%Jj%%%Jj%%%%%kK%Jj%%%%%%%%%%%
5002F%%kK%Jj%%%%%%%%%J%%%j%%%%%%%Jj%kK%%%%%%%%%%%%%%%%%%%%%%%%kK%%%k%K%Jj%%%
5073F%%%%%%%%%%%%%%Jj%%kKJj%%%%Jj%%%%%%%%%%%%%%k%K%%kK%%%%%%%%%%%%%Jj%%%%%k%
5144DK%%%%%%%JjJj%%Jj%%%%%%%%%%%%%%%Jj%Jj%%Jj%%%%kK%%%%%kK%%%%%%%%%J%%%j%%%%
5215F%%%%%%%%%%%%%%%Jj%J%%j%Jj%%Jj%JjkK%%%%%%%kK%%%%%%%Jj%%%%J%j%%%%%%%%%%%%
5286F%%%%%%%Jj%%kK%%%%%%%%%%%%Jj%Jj%%%%%%%%%%%%%%%%%%Jj%%%%%%J%j%%%%%%%%%%kK
5357F%%%%%%%%%kK%J%%%jkK%%%%%%%%%%%%%%Jj%%%%%%%%%%%%Jj%%%%%%%%%%%%%%%%%%%%%J
5428Gj%%%%%%%%%%kK%Jj%%%%%%%%%J%j%%%%%%Jj%%%%%%J%%%%j%%%%%%%%%Jj%%%%J%j%%%%%
5499F%%%%%%%%%%%%%%%%%%J%%j%%J%j%%%%%Jj%%%%%%%%%%%%%%%%%Jj%%%%%%%%%%%%%%%Jj%
5570F%%%%%%kKkK%%%%%%%kK%%%kK%kK%%%%%%%%%%%%J%j%%%%%%%%%%%%%%%%Jj%%%%%%%%%%%
5641F%%%%JjJj%%%%%%%%%%%%%%%Jj%%%%J%j%%%%J%%j%%%%%%%%%J%%j%%%%%%%%%%%%%%kK%%
5712F%%%%kK%%%%J%j%%%%%%%%%%%%%%%%Jj%%J%j%%%%Jj%%%%%%%%%%%%%%%%%%%%%%%%%%%%%
5783F%%%%%kK%%%%%%%%%%%%%%%%Jj%%%JjJj%%%%%%%%Jj%%%%%%%%%%%%%%%%%%%kK%%kK%%%%
5854F%%%Jj%%%%%%J%jJ%j%%%Jj%%%%%%%%%%%%%%%Jj%%%%%kK%%%%%%kK%%%%%%%%%%%J%%jJ%
5925Gj%%%%%%kKJj%%Jj%%%%%%%%%%%%%%%%%%%%%%%%%%%%%J%j%%%%%%%%%%kKkKkKkK%%%Jj%
5996F%%%%%JjkK%%%%%%kK%k%K%Jj%%%%kK%%%%%Jj%%%%%%%%%%Jj%%%%Jj%%%%%J%j%%%%%%%%
6067F%%%%Jj%%Jj%%J%%j%%%%%%%%%%%%%%%kK%%%%%%%%kK%%k%%K%%%J%j%%%%kK%%%%%%%%%%
6138F%%%%%%%Jj%%%%%%%%%%%%%%%%%%%%%Jj%%%%%%%%%%%%%%J%%jJ%%j%%%%%%%%%%%%%%%%%
6209F%%%%%kK%%%%%%%%%%%%%%kK%%%%%%%J%j%%%Jj%%%%%%%%%%%Jj%%%%%%%%%%%%%%%%%%%%
6280F%%%%%%kKJj%%%%%%%%Jj%%%%%%%%J%%%jk%%K%%%%%Jj%%%%%%Jj%%%%%%%%%%%%%%%%%%%
6351F%%%%%Jj%%%%%%%%%%%%%%%%%%Jj%%%%JjkKk%%KkKkK%%%%%%%Jj%%%%%%%%%kK%%Jj%%%%
6422F%%%%%%%%%%%%%%%%%%%%%%%Jj%%%%%%%%%%%%%%%%%%%%%%%%%%%Jj%Jj%%%Jj%%%%%%%%%
6493F%%%%%%%%%%%%Jj%%%%%%%%%%Jj%%%Jj%kK%%%%%Jj%%%%%%%%Jj%%%%%%%%%%%%%%%%%%k%
6564DK%%%%%%%%%%%%%k%K%%%kK%%%%kKk%%%Kk%%Kk%K%%%%kK%%%kKJj%%%%%%kK%%k%K%%%k%
6635DKkK%%%k%K%%%%%J%j%%%%%%%%%%Jj%%%%%%%kK%%%%k%K%%kK%%%%%%%%%%%%%%%%%%%%%%
6706F%kK%%%%%%%%%%%%%%%%%%%%%%%%%kK%kK%k%K%%%%%%%%%%%%%%%%%%%%%%%Jj%%%%%%%kK
6777F%%%%%%%%%%%%k%K%%%%%%%%%%%%%%%%%%%%%%%Jj%%%%%%%kK%%%%%%%%%%%%%%Jj%%%%%k
6848DK%%%%%%%%%%%%%%%%%%%JjJj%Jj%%k%K%%%%%%%%kK%%%%%J%j%%%%%%%%%%%Jj%%%%%Jj%
6919F%%kK%%kKkK%%%%%%Jj%%%%%%%%%%kK%%%%%%%%%%%kK%%%%%%%%%%%%%%%kK%%Jj%%%%%%%
6990F%%%%%%kK%%%%%%kK%kK%kK%%%%%%%%%%%kK%%%%%%%J%j%%%%Jj%%%%%%%%%%%%%%%%%Jj%
7061F%%%%%%%%%JjJ%j%%%%Jj%%%%%%%%%%%%%%%%kK%k%K%%%%%%%%%%%%%%%%k%%K%%k%K%%%%
7132F%%%%%%%%%Jj%%%%%%Jj%Jj%%%%%%%%%%%%%%%%%%%%%%%%kK%%%%%%%%%%k%K%%%%%%%%%%
7203F%%%%kK%%%%kK%%kK%%%%%%Jj%%%kLjJj%%%%%%%kKkK%k%%K%%%k%%K%%%k%K%%%%%%%%%%
7274F%%%%%%%%kK%kK%Jl%K%%%%%%%k%%K%%%%%kK%%%%%%%%%%%kK%%%kK%%k%K%%%%%%%%%%%%
7345F%%%%k%K%%%kK%%%Jj%%%%kK%%%%%%%%%%%%k%%K%%%%%%%%%kK%%%%kK%%kK%%%%%%%%%kK
7416F%%%%kKk%%K%%%%%%%J%j%%%%J%j%%%%%%%kK%kK%%%kK%%%%%kK%kK%%%%kKkK%%%%%%%%%
7487F%%%%%%k%KkKkKkK%%%kK%%kK%%%%%kK%%%%%%%%%%%%%%%%%%%kK%%%k%K%%%%%%%%k%K%%
7558F%kK%%%%%%%%%%%%%%%%%%%%%%%%%%%%%%%%kK%%%%%%%%%%%J%j%JjkK%%%%%%kK%kK%%k%
7629DK%%%%%%%%%kK%kK%%%%%%Jj%%kK%%%k%K%%%%%%%%%%k%K%kK%%%Jj%%%%%%%%%kK%%%%%k
7700DK%kK%%%%%%kK%%kK%%%%%%k%K%k%K%%%%%%%%%%%%%%%%%%%%kKkK%kK%kK%%%%%%%kK%%%
7771F%k%K%%%%%%%%%%%kK%%Jj%%%%%%kK%Jj%k%%KkK%k%Kk%Kk%%%K%%%%%%%Jj%kK%%%Jj%%J
7842G%j%%%kK%kKkK%%%%%%%%%%%%%%%%%%%%%%%%%J%lK%%%%%%%%%%%%%%%%%J%j%k%K%%%%%%
7913FkK%%%%%%%kK%%%%%%%k%KkK%%%%%%%%kL%j%%%%kK%%%%%%%%%%%%%%%%%%%%%%k%K%kK%k
7984DK%%%%%%%kK%%%%%k%K%%%kK%k%%K%kKJj%%%%%%%%%%%%%%%%%%%%%%%%%%%%%%%%%JjkK%
8055F%%%k%K%%%%%%Jj%%%%%%%%%%%%%%%%%%%%%%%%%%%%%%%%%%%%%%%%%%%%%%%JjkK%%%%%%
8126FkK%%%kK%%%%%%kK%%%%%%%%%%%%%%%%%%kK%%%%%%%%kK%%%%%%%%%%k%Kk%%K%kK%kK%%%
8197FkK%%%%kKkK%%%kK%%%%%%%%%%kKkK%%%%%%%%%%%%%%%%%%%%%%%k%%%K%%%%%kKk%%%%Kk
8268DK%%%%k%%%%%K%%%%%%kK%%%k%K%%%%%%%%%%%%%%%%%%k%%Kk%K%%%%%%%kK%%%%%%%%%%%
8339F%%%%%%%Jj%%%%%%%%%%%%%%%%%%kK%%%kK%%%%%%k%%K%%%%%%%k%K%%%%%%%%%%%%kKk%K
8410FkKk%%K%%%%%%%%%%kK%%%%%%%%%%%%%kK%%%%%%%%%%%%kK%%%%%%%JjkK%%%k%%K%%kKk%
8481DK%%%%%%%kK%%%%%%%%%%%k%K%%%%%%%%%%%%k%K%%kKkK%%%kK%%%%%%%%%%k%K%%%%%%kK
8552F%%%k%K%J%j%k%K%%%kK%%k%%%%%K%k%%K%%k%K%%%%kKkK%%%%%%%k%%K%%%kK%kK%JjkK%
8623F%%%%%%k%Kk%K%%%%kK%%kK%%%%%%%kK%%%%k%%K%%%%%%%%%%kK%kK%%%%%%%%%%%%%k%K%
8694F%%%%%%%%%kK%k%K%%%k%%%%K%%%k%%%KkK%%%%%%%kK%%kKk%K%%%%%%%%k%%%K%%k%K%%%
8765F%%%kK%%%kK%%kK%%%%%%%%%%%%%%%%%%%%%%%%%%%%%%%kK%kK%k%K%%%%%%%kK%%%%%kK%
8836F%%%%%%Jj%k%Kk%K%%%%%%%k%KkK%%%%%%%%kK%%%%%%%%%%%%%%%%%%%%%%%%k%K%%kKJ%j
8907F%%kKk%K%%k%K%%%%%%%%%k%%%K%%k%%K%%k%K%%%%%%%%%k%K%kK%%%%%%%%%%%%kK%%%%k
8978D%%%K%kKk%K%%%%%%%%%%%%%%%kKJjk%K%%%%k%K%k%K%%%%%%%%%%%%kK%%%%%%%kK%%k%K
9049F%%%kK%k%KkK%%kK%%%%%k%K%%k%K%%k%%K%%%kK%kK%%%%%%%%%%%%%%%%%%%%%%%%k%K%%
9120F%%%%kKk%KkK%kK%kKkK%%%%%kK%kK%%%%%%%%%%%k%%%KkK%%%%%%k%%%%%%%K%%%k%%Kk%
9191DK%%k%Kk%K%k%Kk%%%%%%%K%k%%KkK%%%%%%%%%kKkK%%%%%%%%%k%K%k%%%%K%k%%K%%%%%
9262F%kK%%%%%%%%%%%%k%%Kk%K%%%%k%K%%%%kK%%kK%%%k%%%%K%%%k%Kk%%%%K%%%%%%%%%%k
9333D%%KkK%%%%%%%%%%%%%k%%K%%%k%K%%%%%%%k%%%K%%k%K%kK%%%%%%kK%%%%%%%kK%kK%Jj
9404F%%%%%%%%%%kKk%Kk%KJj%%%%kK%%%%%%%%%k%K%%%%%%%%%%%%%%kKk%K%%%%%%kK%%%%kK
9475F%%Jj%%k%Kk%%K%%%%%%%%%kK%%%%%%kK%%%%%%%%k%K%kKkK%%kK%%%%%kK%%kKk%Kk%K%k
9546DK%%%kK%k%K%%%%%kK%%k%%K%%%k%K%%%%%%%%%%%Jjk%%K%%%%kKk%K%k%%K%kK%%%%Jj%%
9617F%%%%Jj%%%%%%%kK%%%%%%k%Kk%%%%%%KkK%k%Kk%Kk%K%%%kK%%%kKk%KkK%%%%%%%%k%%K
9688Fk%%K%%%%kK%%%%%%%%%%%%kK%kK%%kK%%%k%%%%K%%%%%%%%%%%%%%%%%%%kK%Jj%%kK%%%
9759F%%%%%%%%%%%%%k%%KJjkK%%%%%kK%k%K%k%%%K%%%%kKk%%K%%k%K%%%k%K%kK%%k%K%%k%
9830D%K%%%kK%kK%kKk%%K%%kK%%%%%%k%%%%%K%%%%%%%%%%kK%%%kK%k%K%k%Kk%K%kKkK%%k%
9901DK%%%%%%%%%%%kK%%%%k%K%k%K%%%%%%%%%%kK%%%%%%%%%k%%%%KkK%k%%K%%%%%k%KkK%%
9972F%kK%%%k%K%%%%%%%kK%%k%%%K%kK%%%k%%%%Kk%%Kk%%K%%k%KkK%%%%%%%kK%%kK%kK%kK
10043F%%%%%k%%K%kK%%%k%%%K%%%%%kK%%%%%%%k%K%%%k%KkK%%%kK%kK%k%K%%%k%KkK%kK%k
10113D%%K%%%%%%%k%K%kK%%%k%%K%%%%%%%%%%k%K%%kK%kK%%%%%k%K%%%%%Jj%%k%%K%%kK%k
10183D%%%K%kK%%kK%%k%%Kk%K%%%k%%Kk%K%%%k%Kk%%%K%k%K%kK%kKk%%%K%kK%k%%%%Kk%%K
10253F%%%%%%kKkKk%%%%K%%%k%%%%Kk%%%%Kk%%Kk%K%%kK%%%%%%%kK%%k%Kk%%%KkK%k%%%K%
10323FkK%%%%kK%%%k%Kk%%K%%%k%K%%%kK%%k%K%%%%%%%%%k%%%KkK%k%%K%%%%%%%%%%%k%K%
10393Fk%%Kk%%%K%k%%K%%%k%K%%k%%%%%Kk%Kk%%K%%%%%%%%%%%k%K%%%k%Kk%%K%k%%K%%%k%
10463DK%%%kKk%%%Kk%%%K%kK%%%%%%%%kKk%K%%k%K%%k%Kk%%KkK%%%%%%kK%kKk%%%%%%%%K%
10533FkKk%%Kk%%%%%%KkK%%k%%K%%%%k%K%k%%K%%%%kK%kKkKk%Kk%%%%%%%%%%KkK%%k%%Kk%
10603DKkK%kKkK%%%%k%%Kk%%K%%k%K%k%%%%%%%%%%Kk%%%%%%%%K%kKk%%%K%%%%k%%%%K%k%%
10673DK%k%%%%%jJ%%%%%%%KkKk%%%K%%%kK%%kK%%k%K%kKk%%%K%k%KkK%kK%%k%K%k%K%%%%k
10743DK%%%%%kK%%%k%%%K%%%kK%%%k%K%k%K%k%%%KkKk%K%%%%%%%%%%%%%%%%%%%%%%%k%%Kk
10813DK%k%%%%K%%%kKk%K%k%K%%%%kKk%Kk%%%K%kK%%%k%K%%%%%%kK%%%k%%%%%%%%K%%%k%K
10883F%k%%%%%%Kk%K%%%%%%%%k%%Kk%Kk%K%%%kKk%%K%kK%kjJK%%%k%%%%%%%K%k%KkK%%%%%
10953F%%%%%%k%K%k%Kk%%%K%%%k%Kk%%Kk%%K%k%K%%%k%%%%%%%%%Kk%%%%%K%k%%Kk%%%%%Kk
11023D%%%K%%%%%k%%%%%%%%%Kk%%%%%%%%%Kk%K%%%k%KkKk%%%%%%K%k%%%%%%%%K%k%K%%kK%
11093F%%%k%K%k%K%%%%k%K%%%%%k%%%%%%Kk%%%%%%%%%%%K%%%%%%%%%%%k%%K%k%Kk%%%%%%%
11163D%%%K%kKkKkKkK%%kKk%K%kK%%kK%%%k%Kk%%%%K%%k%%Kk%%%%Kk%%%%%K%%%k%K%%kK%k
11233D%%%K%k%%%K%k%%%%%%%%K%k%%%%%K%%%k%K%k%%%K%%kKk%%%%KkKkK%%kKkKkKkKk%%%%
11303D%Kk%K%%%%%%%kK%%k%%%%%%Kk%KkKk%%%%%%%%K%k%%%%%K%kKk%%%%K%%k%%%%%%%%%%K
11373Fk%%%%%%%%%%%%%%%%%%%%%%Kk%K%%k%%%%K%k%%%KkK%%k%%%%%Kk%Kk%Kk%%%KkK%kK%%
11443F%kK%%k%Kk%%%%%%%jJK%%kK%%k%%%%K%%%%k%%%%K%%k%%%%%%%%%%%KkKk%Kk%%%%%%%K
11513Fk%K%%%k%%%K%k%%%K%%%k%%%%%%%%%%%%Kk%%%%%%Kk%%%%K%%k%%%%%%%%%%%%K%k%%%%
11583D%%%%%K%kK%k%%%Kk%%%%%K%%kK%kK%kKk%%%%%%KkKk%%%%K%%%%%%%k%%Kk%K%k%KkK%k
11653D%%%%K%%k%%%K%kKk%K%k%K%%k%%%%%%%%%%K%k%%%%%%%%%Kk%%%Kk%%%%%K%kKk%%%Kk%
11723D%%K%kKk%K%k%K%k%%%K%k%%Kkj%JK%kKk%K%k%%KkKkK%k%Kk%%%Kk%%%Kk%%%Kk%%%Kk%
11793D%%%%%%Kk%%Kk%%%%%%%%%%%%%%%KkK%%%kKk%%%%%%%%KkKkjJ%%%%%%K%%kKkKkK%k%%%
11863D%%%%%%%KkK%%%%%%%k%%K%%%%%%%%%%%kKk%%%%%%%%%K%%k%%%%%%%%K%%k%%Kk%%%K%k
11933D%%%%%%%%%K%kK%%k%%%%%%K%%k%K%kKkK%%%k%%%%K%%%%kKk%%%%%%%Kk%%Kk%%Kk%%K%
12003FkK%kjJ%%%%K%k%%%%%%%%%%%%%%%K%%kK%kKk%%%%K%%k%%K%%k%%%%%%%%%%Kk%%%K%k%
12073D%%%%%%K%%k%%%jJ%K%k%%%%%%%%%KkKk%%jJ%%%%%j%J%%Kk%%%%KJlK%k%Kk%%K%k%K%%
12143F%%%k%%%%%Kk%%%%%%%Kk%KkKk%%%%%Kk%%Kk%%%%%%K%%%k%%%K%k%%%%K%k%%%Kk%%Kk%
12213DKk%Kk%%K%%%kK%kKkKk%%%K%%%%%%kK%k%K%%%%%%%%k%%%%%%K%k%%%%Kk%K%kKk%%%%%
12283D%%%%%%K%%kK%k%%%%%%%%%%%Kk%K%%k%%%%%%Kk%%%%%Kk%KkKk%%%KkKk%Kk%KkKk%%%%
12353DKk%%%%%%Kk%%%%jJ%%Kk%%%%%%%Kk%%K%%%k%K%k%%%Kk%%K%%%%%%%k%%%%K%k%%%%%%%
12423D%%K%%%%kKkKk%K%k%%%%%%%%%%K%%k%%%%%%%%%%%%%jJKk%%%Kk%%%KkKk%%%jJ%%%K%%
12493Fk%K%k%%%%%%%%%%%K%k%K%k%K%%%%k%%%%%%%%%KkK%k%%%Kk%K%%k%%K%k%%Kk%%%%%%%
12563D%%KkKk%K%%k%%KkKkKk%%K%k%%%K%k%%%%%K%%%%%%%%%%%%%kK%%k%%%Kk%%Kk%%%%%%%
12633D%%%%%%%%%%K%k%%%%%%%%%%%Kk%%%%%%%%%%%jJ%%%%%%Kk%Kk%%%%Kk%KkK%k%%K%k%%%
12703D%%%%%K%%kK%kKk%%Kk%K%%%k%%%%%%%%Kk%%K%k%%%%%jJ%%%%%K%kK%k%%%%%%%%%%%%K
12773Fk%%%%%%%K%%k%%Kk%%%%K%%k%K%k%%%%%%%%%%K%%k%%%%%%%%%%%%%%K%%%%k%K%k%%%%
12843DKk%%%%Kk%%%%%KkK%kKk%%%%Kk%%Kk%%%%Kk%%%%%%%%%%%%K%k%KkKk%%%%%%%%%%%%%%
12913D%%%%%%%K%%k%%jJ%%%%%%Kk%%%%jJ%%%%%%%%%%%%%%%%%%%%Kk%%%Kk%%%%%%%%%%%%%%
12983D%%%%%%%%%%%%%%%%%%%%%Kk%%%%%%%%%%%%%%%%%%%K%k%%%%%K%k%%%%%%%%%Kk%%%%K%
13053F%%k%%%%%%%%K%%%k%%Kk%%K%k%%%Kk%%%%%%%%%%%%K%kKkK%%k%%%%%%%%%%%%%%%Kk%K
13123Fk%%%%%%%K%k%%%%%%K%k%K%k%%%%%%%%%jJ%%%%%KkK%k%Kk%%Kk%%%Kk%%%%%KkjJ%%%j
13193CJ%%%%Kk%%%%jJ%%Kk%%%%%%%%%%jJ%%%%%%%%%%%%%%%%%%%%%%%%%%%%%%%%%%%%%%%%K
13263Fk%%K%k%%%%%%%%%%%%%%%%%%%%%Kk%Kk%%%%Kk%%%%%%%KkK%k%%%Kk%%%%%%%%%%%%%%%
13333D%%%%jJ%%%%%%%%%%%Kk%%%%%%K%k%%%%%%%%%%%%KkK%%k%%%%%%%%%%%K%%k%%%%%%Kk%
13403D%%%%%%K%k%%%jJ%%%K%k%%%%Kk%%%%%Kk%%%%Kk%%%Kk%%%%%Kk%%%%%%%%%j%J%%%%%%%
13473D%%%%%%%%Kk%K%k%%%%%%%%Kk%%%%%%%%%%%%%%%%K%k%jJ%%%%%%%%%%%%%%%%%%%K%k%%
13543D%%%%%%K%%k%%%%%%j%JK%kKk%%%%%%%%%%jJ%%%Kk%%%%%%%%%%%%%%%%%%%%%%Kk%%%K%
13613Fk%%%%%%%%%%%%Kk%%%%%%%%%%%Kk%%%%Kk%%%%%%%%%%%%%j%J%%%%%%%jJ%%%%%%%%%%%
13683D%%%%jJ%%Kk%%%%%Kk%%%%%%%%%%%%%%%%%%%%%%%%%%%%%%%%%%%%%%%%%%%%%%%%%K%%k
13753DKk%%%Kk%j%%J%%%%%%%%%%%%%%%%j%J%%%%%%jJ%%%%%%%%%%%%%%%%%%%%%%%%Kk%%%%%
13823D%%%%%%%%%%%%%K%k%%%%%Kk%%%Kk%%Kk%%%%jJ%%K%k%%%%Kk%%%%%%%%%%%%KlJ%%Kk%K
13893F%k%jJ%%%%%jJ%%%%%%%%Kk%%%jJjJ%%%%%%%%%%Kk%%jJ%%%%%%%%%%%%%%%%%%%%%%%%%
13963D%%%%%%%%%%%%%%%%%%%%%%%%%%%%%%%%%%%%%%%%%%%%%%%KkjJ%%%%%%%%%%%%%%%%%%%
14033DjJ%%%%%%%%jJjJ%%%%%%%%%%%%%%%jJ%%%KkKk%%jJ%j%J%%Kk%%%%%%%%%%%%%%%%%%%%
14103D%%%%%%%%%%%%%%%%%%%%%jJ%%%%%jJ%%%%%Kk%%%%%%%Kk%Kk%%K%%kj%J%jJ%%%j%J%%%
14173D%%%%%%%%%Kk%%%%%%%%%%%%%%%%%%%%%%%%%%%%%%%%%%%%%%Kk%%jJ%%%%%%%%Kk%%%%%
14243D%%%%%%%%%%%%%%%%Kk%%%%%%%%%%%%%%%%%%%%%%%jJ%%%%%%%%%%%%%%%%jJ%%%%%Kk%%
14313D%%%%%%%%%%%%%%%Kk%%%Kkj%J%%%%%%Kk%%%%%%%jJ%%%Kk%%%%%%%%%%%%%%%%%%%%%Kk
14383D%%%%%%%%%%%%%%%%%%%%jJ%%%%%%%%%%%%%%%%%%%%%%%%jJ%%%%%%%%%Kk%%%%%%%%%%%
14453DKk%%%%KkKk%%%%%%%K%k%%%K%k%%%%%%%%%%%%%%%%%%%%%%j%J%%Kk%%%%%%%%%%%%%%%
14523D%%%%j%J%%jJ%%%%j%J%Kk%%%%%jJ%%%%%jJ%%%Kk%%%%Kk%%%%%%%%%%%%%%%%%%%%%%%%
14593D%%%%%%%%%%jJ%%%%%%%%%jJ%%%%%%%%%jJ%KkjJ%jJ%%%%%jJ%jJ%%%%%jJ%%%%%%%Kk%%
14663D%j%J%%%jJ%%%%%%j%J%%%%%j%J%jJj%%%J%%%%%%%%%%%%%%%Kk%%jJ%%%%%j%%J%jJ%%j
14733CJ%%%%%j%J%%%%%%jJ%%%%%%%%%Kk%j%JKkj%J%jJ%jJ%%%%%Kkj%J%%%%%%%%%jJ%%%%jJ
14803DjJ%%%%%%%%%%%%%%%%j%J%%%%%Kk%%%%%j%%J%%%%j%J%%%%%%%%%%%%%%%%%%%%%%%%%%
14873D%%%%%%%K%kK%k%%j%J%%%%%%%%%Kk%%%%%%%%%%%K%k%%%jJ%%%%%%Kk%%%%%j%J%%%%%%
14943D%%Kk%%%%%%%%%%%%jJ%%%%%jJ%%j%JK%k%%j%J%jJ%%jJ%%j%Jj%%%J%jJ%Kk%%%j%J%%%
15013D%jJ%%%%%%%%%%jJ%%%%%%%%%%%%%%%%%%%%%jJ%%%jJ%%%%%jJ%%%%%%j%J%%%%jJ%%%%%
15083D%%%%%%%%%%jJKk%j%JjJ%%%jJ%jJ%%jJ%%%%%%%%%%%%%%%jJ%%%%%jJ%%%%%%%%%%%%jJ
15153D%%j%J%%%%%%%%Kk%%%jJ%%%%%jJ%%%%%%j%J%%%%%%%%%%KkjJ%%%%%%%%%jJ%%%%%%jJ%
15223D%%%%jJ%%%%%%%%j%J%%%%%%%Kk%jJ%%%%%%KkjJ%%%%%%%%%%%%%Kk%%%%%%%%%%%%%%%%
15293D%%%jJ%%%jJ%%%%%%%Kk%%jJ%%%%jJ%%%jJ%%%jJ%%%%%%%%%jJ%%%%%%jJ%jJ%%%%%%j%J
15363D%Kk%%%%%%%%%%j%JjJ%%%%%%%%%%%%%jJjJ%jJ%%%%%jJjJ%%%%%%%%%%%%%%%%%%%%%%%
15433D%jJ%%jJ%%%%%%%%%%jJ%%%%j%JjJj%J%%%%jJ%%%%jJ%%%%j%%J%%%%j%J%%%%j%J%%%j%
15503C%JjJ%%%jJKk%%Kk%%%j%J%%%%%%jJ%%%%jJ%%%%%%%%%%%%%%jJ%%%%%%%%%%%%%%jJ%j%
15573CJ%%%%%%%%%jJ%%%jJ%j%J%%%%%%%jJ%%%%%j%J%%%%%%Kk%%%%jJ%%%%%%%%%%%%%%%%%%
15643D%%%%%%%j%J%%j%J%%%%%%jJ%%%j%%J%%%%%%%%%%%%%%%%jJ%jJj%J%jJ%%%%%%%%jJ%%%
15713D%%%%%%%%%%%%%%%%%%%%%j%J%%%%%%%%j%J%j%%%JjJ%%j%J%%jJ%j%%J%%j%%J%%%%%%j
15783C%%%J%%%%%%%%%%%%j%J%Kk%%%%%%%%%j%J%%j%%%J%%%%%%%%jJ%%jJ%jJ%%%%%%%%%j%J
15853D%jJ%jJ%jJ%%%%%%j%JjJ%%%%%jJ%j%J%jJ%%j%%J%%%%%%%%%%%%%%j%%J%%%%%%%%%%%%
15923D%j%%J%%%%%%%%%%jJ%%j%JjJ%jJ%%%jJ%%%jJ%%%%%j%JjJ%%jJ%jJ%%%%%jJ%%%%%%%%%
15993D%%j%J%%%%%%%%%jJ%%%%%j%%%%Jj%J%%%%%jJ%%%%jJ%%%%Kk%%%%%%%%%jJjJ%%%%%%%%
16063D%%%%%j%%%%J%%%%%jJjJ%jJ%%j%J%jJ%j%JjJ%%%%%%%j%%J%%%%%%%%%%jJ%%j%%%J%%%
16133D%%jJ%%jJ%%%j%%%J%%%%j%J%%%%%%j%J%%j%J%%j%%J%%j%%JjJ%%%%%%%jJ%%%%j%%%%%
16203C%%J%%jJ%%j%J%%%%%j%%J%jJ%%j%%%Jj%%%Jj%JjJj%JjJ%j%%%%J%jJ%%%%j%%J%%%%j%
16273CJ%j%%%%%%%%%%%J%%%jJ%%j%%J%jJ%%%j%%%J%%jJ%%%j%%%J%%%%%jJ%%%%%j%%%Jj%%J
16343D%%j%%%%J%j%%%%%%J%jJ%j%Jj%%J%jJ%jJj%J%%%%%jJ%%%%jJ%%j%J%%%%%%jJ%%jJjJ%
16413Dj%Jj%%%J%%%%%%%jJjJj%%%%%%J%%j%%J%%%%%%%%%%%%j%%%%%%%Jj%J%%%%%%%%jJ%%%
16483DjJj%J%%%jJ%%%jJ%%j%J%%%%%%%%%%%%j%%J%jJ%%%%%%%j%JjJ%Kk%jJ%j%Jj%%%Jj%%%
16553C%%%J%jJ%%%%%%%jJ%%%%%%%j%J%j%J%%%jJ%%%%%%%%jJ%%%%%%%j%Jj%J%%j%J%%%%%jJ
16623DjJ%%%j%%%%J%%j%%%%JjJjJ%%%%%%%jJj%J%%%%%jJj%%JjJ%jJjJ%%j%%J%%%%%%j%%J%
16693D%%%j%J%%jJ%j%J%jJ%jJ%%%%%%%j%%%%J%jJ%%%j%JjJj%%J%j%%J%%j%%J%%%%%%%%%%%
16763D%%%%%%%%%j%%%%%%%J%%%%%jJ%%%jJ%j%%%%%%J%%j%%J%%%j%%%Jj%J%jJ%j%%%JjJjJ%
16833D%%%%j%J%%%j%%%%%Jj%Jj%%%J%%%jJ%jJ%j%J%%%j%J%%%%%%jJ%%%%%j%Jj%%JjJjJ%%%
16903D%j%JjJjJ%j%%%%J%%%%j%J%%%%%%%%%jJ%j%%%%J%%%j%JjJjJ%%%%jJ%%%%%%%%%%j%%%
16973C%%%%%%%%%J%j%J%%jJ%%%%%%jJ%j%%J%%%%%j%J%%%%%%%j%%%%J%%%%%%%%%%%%%%j%%J
17043Dj%J%%%j%Jj%Jj%%%%%%%Jj%%%J%%j%%J%%%%j%%%J%j%Jj%JjJ%%j%J%j%%J%jJ%j%%JjJ
17113D%j%%%J%%%j%J%%%j%J%j%%JjJ%%%jJj%%%%%%Jj%%Jj%J%j%%%%%Jj%Jj%Jj%%%JjJ%%%j
17183C%Jj%%%Jj%%%J%jJ%%%%%j%J%%%jJ%%j%J%%jJ%%%%j%J%jJjJj%%%%J%%j%%%Jj%%%J%j%
17253C%%%J%%%%%j%J%j%%J%jJj%%%%%%%J%j%%Jj%%%%%Jj%J%j%%%J%jJ%j%J%jJ%j%J%j%J%%
17323D%jJ%j%JjJ%%j%%%%%Jj%Jj%%%%Jj%%J%j%%%J%%j%J%jJj%%J%jJ%j%%%%%%%%%%%%%%Jj
17393CJ%%%%j%%%Jj%%%%%%%%%%%%%J%%j%%J%j%%%J%jJj%JjJ%%j%J%jJ%jJ%jJ%%j%Jj%%%%%
17463C%%%%J%%j%%%%%J%j%%JjJ%j%%%J%j%%%J%j%J%%%%j%%J%%%%%j%%J%j%J%jJj%J%%jJ%j
17533C%%%%%%%J%%%j%%%%%Jj%%%%J%j%Jj%%%J%j%J%%%jJ%%%%%j%%Jj%%%%%%JjJj%J%j%%%J
17603D%%%j%%%%Jj%%%J%j%Jj%%Jj%%%%%%Jj%%%%%%%%%%%%%J%jJ%%%j%%%%J%%%j%J%%%%j%%
17673C%%%%%%%%%Jj%%%%%%%Jj%%%%%%J%%jJ%%%%%%j%%%%%%%%%%%%%%%Jj%%%%%%%%%%%JjJ%
17743D%jJ%j%%%Jj%%J%j%Jj%%%Jj%%%%%%%%%%%%%%%%Jj%J%j%%%%%%%Jj%J%jJ%j%%%%%%%%%
17813C%%J%j%%%%%%%%%%%%%%%Jj%%%%Jj%%%%%%JjJ%j%Jj%%JjJj%%%%Jj%%%%%%%%%%%%%%%J
17883D%j%%%%%%J%%j%%%J%j%%%%%%%%%%%Jj%%%J%%%j%%J%j%Jj%%%%%Jj%%%Jj%J%%j%%Jj%J
17953Dj%%%J%%%j%%%%%J%%%j%%Jj%%%%%%%%%Jj%%JjJj%%Jj%%%%JjJ%jJ%j%%%%%%Jj%%%%%%
18023CJ%j%%%%%J%j%%J%j%%JjJ%%jJj%J%%jJ%%j%%%%%%J%%%%%j%%%%J%j%%%Jj%J%j%%%%%%
18093C%%%%Jj%%%J%jJj%%%%%%%%%Jj%%%%%Jj%Jj%%%%%%%%%%%%%%%%%%%%%%Jj%%%%%%J%j%%
18163C%%%%%%%%J%j%%%%%%%J%j%%%%%%%%%%Jj%Jj%%%J%j%%%%%%J%%j%J%%j%J%j%%%%%%JjJ
18233D%%j%%%%%%%%%%%J%%j%%%%%%%%%J%%%j%Jj%%%%Jj%%%%JjJj%%Jj%%%%%%%%%J%jJj%%J
18303D%%%%%j%%J%%%j%%%J%j%%J%j%%%%%%%Jj%%%%%%%%%%%J%jJj%Jj%%%%%%%%%%%%%%%%%%
18373C%%%%%%%%%%%%%%%%%%%%%%%Jj%%%%%Jj%%%%%%%%%%%%%%%%%%%%%%J%%%j%%%%%%%JjJj
18443C%%%J%j%%%%%%%%%%%%%%%%%%%%%%%%%%%%J%j%Jj%%%%%%%%%%%%%%Jj%J%j%%Jj%%Jj%%
18513C%%%%%%J%%j%%%%Jj%%Jj%%%%%%%%%%%%%%%%J%%%%j%%%%%%%%%%%%%%%%%%%%%%%%%%%%
18583C%%%%%%%%%%%%%%%%%%%%%%%%%%%%%%%%%%Jj%Jj%%%%%%%Jj%%%%%%%%Jj%J%%j%Jj%%%%
18653C%%%%%%Jj%%%%%%%%%%%%J%%%%j%%Jj%%Jj%%%%%%%%%%%Jj%%%%%%%%%%%%%%%%%Jj%%%%
18723C%Jj%%%JjJjJj%%%%Jj%%Jj%%%%%%%%%%%J%j%%%%%%%%%%%%%%%Jj%%Jj%%%%%%Jj%%J%%
18793Dj%%%%%%%%%%J%%j%%%Jj%%%%%%%%%%%%%%%%Jj%%%Jj%%%%%%%%%%%Jj%%%%%%Jj%%%Jj%
18863C%%%%%%%%%%%%%%%%%%%%J%jJ%j%%%Jj%%%%%%%%Jj%%Jj%%Jj%%Jj%%%%J%%jJj%%%%%%%
18933C%%%%%%%%%%%%%%%%%%%%Jj%%%%%%%%J%j%%%%%%%%%Jj%%%%%%J%j%%Jj%%%%%%%%%%Jj%
19003C%%%%Jj%%%%%%%%%%%%%%%Jj%%%%%%%%%%%%%J%j%%%%%%%%%%%%%%%%%%%Jj%%%%%%%%Jj
19073C%%%%%%%%%%%%%%%%%%%%%%%%%%%%%%%%%Jj%%%%J%j%%%%%%%%%%%%%Jj%JjJ%j%%Jj%%J
19143Dj%%%%%%%Jj%%%%%%%%%%%Jj%%%%%%%%%%%%%%%%%%%%%%%%%%%%%%%%%%%%%%%Jj%%%%%%
19213C%%%%%%%%%%%%%%%%%%%%%%%J%j%%J%j%%%%%%%%%%%%%Jj%%%%%%%%%%%J%%j%%%%%%%%%
19283C%%%%Jj%%%%Jj%%%%%%%%%%%Jj%%%Jj%%%%%%%%%%%%%%%%Jj%%%%%%%%%%%%%%%%%%%%%%
19353C%%%%%%%%%%%%%%%%Jj%%Jj%%%%%%%%%%%%%%%%%%%%%%Jj%%%%%%%%%%%%%%%%%%%%%%%%
19423C%%%%%%%%%Jj%%%%%%%%%%%%%%%%%%%%%%Jj%%%%%%%%%%%%%Jj%%%%%%%%%%%%%%%%%%%%
19493C%%%%%%%%J%%j%%%%%%%%%%%%%%%%%%%%%%%%%%%%%%%%%%%%%%%%%%%%%%%%%%%%%%%%%%
19563C%%%%%%%%%%%%%%%%%%%%%%%%%%%%%%%%%%%%%%%%%%%%%%%%%%%%%%%%%%%%%%%%%%%%Jj
19633C%%%%%%%%Jj%%%%%%%%%%%%%%%%%%%%%%Jj%%%%%%%%%%%%%%%%%%%%%%%%%%%%%%%%%%%%
19703C%%%%%%%%%%%%%%%%%%%%%%%%%%%%%%%%%%%%%Jj%%%%%%%%%%%%%%%%%%%%%%%%%%%%%%%
19773C%%%%%%%%%%%%%%%%%%%%%%%%%%%%%%%%%%%%%%%%%%%%%%%%%%%%%%%%Jj%%%%%%%%%%%%
19843C%%%%%%%%%%%%%%%%%%%%%%%%%%%%%%%%%%Jj%%%%%%%%%%%%%%%%%%%%%%%%%%%%%%%%%%
19913C%%%%%%%%%%%%%%%%%%Jj%%%%%%%%%%%%%%%%%%%%%%%%%%%%%%%%%%%%%%%%%%%%%%%%Jj
19983C%%%%%%%%%%%%%%%%Jj%%%%%%%%%%%%%%%%%%%%%%%%%%%%%%%%%%%%%%%%%%%%%%%%%%%%
20053C%%%%%%%%%%%%%%%%%%%%%%%%%%%%%%%%%%%%%%%%Jj%%%%%%%%%%%%%%%%%%%%%%%%%%%%
20123C%%%%%%%%%%%%%%%%%%%%%%%%%%%%%%%%%%%%%%%%%%J%j%%%%%%%%%%%%%%%%%%%%%%%%%
20193C%%%%%%%%%%%%%%%%%%%%%%%%%%%%%%%%%%%%%%%%%%%%%%%%%%%%%%%%%%%%%%%%%%%%%%
20263C%%%%%%%%%%%%%%%%%%%%%%%%%%%%%%%%%%%%%%%%%%%%%%%%%%%%%%%%%%%%%%%%%%%%%%
20333C%%%%%%%%%%%%%%%%%%%%%%%%%%%%%%Jj%%%%%%%%%%%%%%%%%%%%%%%%%%%%%%%%%%%%%%
20403C%%%%%%%%%%%%%%%%%%%%%%%%%%%%%%%%%%%%%%%%%%%%%%%%%%%%%%%%%%%%%%%%%%%%%%
20473C%%%%%%%%%%%%%%%%%%%%%%%%%%%%%%%%%%%%%%%%%%%%%%%%%%%%%%%%%%%%%%%%%%%%%%
20543C%%%%%%%%%%%%%%%%%%%%%%%%%%%%%%%%%%%%%%%%%%%%%%%%%%%%%%%%%%%%%%%%%%%%%%
20613C%%%%%%%%%%%%%%%%%%%%%Jj%%%%%%Jj%%%%%%%%%%%%%%%%%%%%%%%%%%%%%%%%%%%%%%%
20683C%%%%%%%%%%%%%%%%%%%%%%%%%%%%%%%%%%%%%%%%%%%%%%%%%%%%%%%%%%%%%%%%%%%%%%
20753C%%%%%%%%%%%%%%%%%%%%%%%%%%%%%%%%%%%%%%%%%%%%%%%%%%%%%%%%%%%%%%%%%%%%%%
20823C%%%%%%%%%%%%%%%%%%%Jj%%%%%%%%%%%%%%%%%%%%%%%%%%%%%%%%%%%%%%%%%%%%%%%%%
20893C%%%%%%%%%%%%%%%%%%%%%%%%%%%%%%%%%%%%%%%%%%%%%%%%%%%%%%%%%%%%%%%%%%%%%%
20963C%%%%%%%%%%%%%%%%%%%%%%%%%%%%%%%%%%%%%%%%%%%%%%%%%%%%%%%%%%%%%%%%%%%%%%
21033C%%%%%%%%%%%%%%%%%%%%%%%%%%%%%%%%%%%%%%%%%%%%%%%%%%%%%%%%%%%%%%%%%%%%%%
21103C%%%%%%%%%%%%%%%%%%%%%%%%%%%%%%%%%%%%%%%%%%%%%%%%%%%%%%%%%%%%%%%%%%%%%%
21173C%%%%%%%%%%%%%%%%%%%%%%%%%%%%%%%%%%%%%%%%%%%%%%%%%%%%%%%%%%%%%%%%%%%%%%
21243C%%%%%%%%%%%%%%%%%%%%%%%%%%%%%%%%%%%%%%%%%%%%%%%%%%%%%%%%%%%%%%%%%%%%%%
21313C%%%%%%%%%%%%%%%%%%%%%%%%%%%%%%%%%%%%%%%%%%%%%%%%%%%%%%%%%%%%%%%%%%%%%%
21383C%%%%%%%%%%%%%%%%%%%%%%%%%%%%%%%%%%%%%%%%%%%%%%%%%%%%%%%%%%%%%%%%%%%%%%
21453C%%%%%%%%%%%%%%%%%%%%%%%%%%%%%%%%%%%k%K%%%%%%%%%%%%%%%%%%%%%%%%%%%%%%%%
21523C%%%%%%%%%%%%%%%%%%%%%%%%%%%%%%%%%%%%%%%%%%%%%%%%%%%%%%%%%%%%%%%%%%%%%%
21593C%%%%%%%%%%%%%%%%%%%%%%%%%%%%%%%%%%%%%%%%%%%%%%%%%%%%%%%%%%%%%%%%%%%%%%
21663C%%%%%%kK%%%%%%%%%%%%%%%%%%%%%%%%%%%%%%%%%%%%%%%%%%%%%%%%%%%%%%%%%%%%%%
21733C%%%%%%%%%%%%%%%%%%%%%%%%%%%%%%%%%%%%%%%%%%%%%%%%%%%%%%%%%%%%%%%%%%%%%%
21803C%%%%%%%%%%%%%%%%%%%%%%%%%%%%%%%%%%%%%%%%%%%%%%%%%%%%%%%%%%%%%%%%%%%%%%
21873C%%%%%%%%%kK%%%%%%%%%%%%%%%%%%%%%%%%%%%%%%%%%%%%%%%%%%%%%%%%%%%%%%%%%%%
21943C%%%%%%%%%%%%%%%%%%%%%%%%%%%%%%%%%%%%%%%%%%%%%%%%%%%%%%%%%%%%%%%%%%%%%%
22013C%%%%%%%%%%%%%%%%%%%%%%%%%%%%%%%%%%%%%%%%%%%%%%%%%%%%%%%%%%%%%%%%%%%%%%
22083C%%%%%%%%%%%%%%%%%%%%%%%%%%%%%%%%%%%%%%%%%%%%%%%%%kK%%%%%%%%%%%%%%%%%%%
22153C%%%%%%%%%%%%%%%%%%%%%%%%%%%%%%%%%%%%%%%%%%%%%%%%%%%%%%%%%%%%%%%%%%%%%%
22223C%%%%%%%%%%%kK%%%%%%%%%%%%%%%%%%%%%%%%%%%%%%%%%%%%%%%%%%%%%%%%%%%%%%%%%
22293C%%%%%%%%%%%%%%%%%%%%%%%%%%%%%%%%%%%%%%%%%%%%%%%%%%%%%%%%%%%%%%%%%%%%%%
22363C%%%%%%%%%%%%%%%%%%%%%%%%%%%%%%%%%%%%%%%%%%%%%%%%%%%%%%%%%%%%%%%%%%%%%%
22433C%%%%%%%%%%%%%%%%%%%%%%%%%%%%%%%%%%%%%%%%%%%%%%%%%%%%%%%%%%%%%%%%%%%%%k
22503AK%%%%%%%%%%%%%%%%%%%%%%kK%%%%%%%%%%%%%%%%%%%%%%%%%%%%%%%%%%%%%%%%%%%%%
22573C%%%%%%%%%%%%%%%%%%%%%%%%%%%%%%%%%%%%%%%%%%%%%%%%%%%%%%%%%%%%%%%%%%%%%%
22643C%%%%%%%%%%%%%%%%%%%%%%%%%%%%%%%%%%%%%%%%%%%%%%%%%kK%%%%%%%%%%%%%%%%%%%
22713C%%%%%%%%%%%%%%%%%%%%%%%%%%%%%%%%%kK%%%%%%%%%%%%%%k%K%%%%%%%%%%%%%kK%%%
22783C%%%%%%%%%%%%%%%%%%%%%kK%%%%%%kK%%%%%%%%%%%%%%%%%%%%%%%%%%%%%kK%%%%%%%%
22853C%%%%%%%%%%%%%%%%%%%%%%%%%%%%%%%%%%%%%%%%%%%%%%%%%%%%%%%%%%%%%%%%%%%%%%
22923C%%%%%%%%%%%%%%%%%%%%%%%%%%%%%%%%%%%%%%%%%%%%%%%%%%%%%%%%%%%%%%%%%%%%%%
22993C%%kK%%%%%%%%%%%%%%%%%%%%%%%%%%%%%%%kK%%%%%%%%%%%%%%%%%%%%%%%%%%%%k%%%K
23063C%%kK%%%%%%k%K%k%%KkK%%%%%%%%%%k%K%%kK%%%%%%%%%%%%%%%%%%%%%%%%%%%%%%%%%
23133C%%%%%%%%%%%%%%%%%%%%kK%%%%%%%%%%k%K%%%%%%%%%%%%%%%%%%%%%%kK%%%%%%%%%kK
23203C%%%%%%%%%%%%%kK%%%%%%kK%%%%%%%%%%%k%K%%%kK%%kK%%%%%%%%%%%%%%%%%%%kK%%k
23273AK%%%%%kK%%%%%%%%%%%%%%%%%%%%%%%kK%%%%%%%%%kK%%%kK%%%%%k%K%%%%%%%%%%%%%
23343C%%%%%%%%%%%%%%kK%%%%kK%%%%%%%k%K%kKkK%%%%%%%%%%%%%%%%%%%%%%%%%%%%%%kK%
23413C%%%%%%%%kK%%%%%%%k%K%%%%%%%%%kK%%kK%%%%%%%%%%%%%%%%%%%%%%%%%%%%%k%%K%%
23483C%%%%%%%%%%%%%kKkK%%%%%%%%%%%%%%%%%%%%k%K%%%%%%%%%%%kK%kK%%%%%%%%k%K%%%
23553C%%%kK%%%%%%%%kK%%%%%%%%%%%%%kK%%%%%%%%%%%k%K%%%%%%%%%%%%%%%%%%%%%%%%%%
23623Ck%%%%K%%%%%%kK%%%%%%k%K%%%%%%%%k%%K%%%kK%%%%%%%%%%%%%%%%%k%K%%%%%%%%%%
23693C%%%%%%%%%%%kK%%%k%K%%%%%%%%%%%%kK%%%kK%%%%%%%%%%%%kKk%K%k%K%%k%K%k%KkK
23763C%%%%%%kK%%%%%%kKkK%kK%%%%%%%%kK%%%%k%%%%K%%%k%KkK%%%%kK%kKkK%%%k%%K%%%
23833C%%%%%%%%%%%%%%%%kK%kK%%%%%k%%K%%%%%%%%%%%%%%%%%%%%%%%%kK%%%%%%%%%%%%kK
23903C%kK%%%%%%%kKk%%%Kk%%K%%kK%k%K%%%%%%%kK%kKkK%kKk%%K%%%k%K%%%%%%kK%%%%%k
23973AK%%kK%kKkK%%kK%%%%kK%%%%k%K%%%%%%%%%%%%%%kK%%%%%%%%%kK%k%%%K%%%%%%k%Kk
24043AK%%%%%%%%%%%%kK%%k%%%K%%%%kKkK%k%%K%%kK%kK%%%%kK%kK%%%%%%%kK%%%%kK%%%%
24113C%%%%kK%%%kK%%%k%KkK%%%kK%%%%kK%%k%%%K%%kK%%%%%kK%%kK%kK%kKkK%kK%%kK%%k
24183A%K%kK%%%%kK%kK%%%%%%%%%%kKk%%%K%k%K%k%K%%%%%%%%k%%%K%%%%kKkK%%%%%%kK%%
24253C%%%k%%Kk%%KkK%k%%%%%%K%%%k%KkK%%%%kK%%%%%%%%%%%%%k%K%%%k%%K%kK%k%K%%%%
24323C%%%%%kK%kKk%K%%%%%%%%%%%%%%kK%%%%%kK%%%%kK%%kK%k%%%%K%k%%%%%%KkKk%K%%%
24393C%%%%kKk%K%%%%%%k%K%kK%%%k%%K%%kK%%k%KkK%%%kK%%%%kK%%%%%k%K%%%%kK%%%%%%
24463C%%%%%%%%%%%%%%%%%kK%%%%%%%%%kK%kK%k%%%K%%%%%kKk%%K%%%%%%%k%K%%kK%%%%%k
24533AK%k%%%%%Kk%%%%K%%%%%%kK%%%%k%Kk%%%%%K%%k%%%%K%%k%%%K%k%K%%%%%%%k%K%%%%
24603CkKk%%%%K%%k%%Kk%%%%%%%%%%%%%%K%%%%%%%%%%k%%%%%%%%%%%KkKk%Kk%%%%%%%K%%%
24673C%%%%%%k%%%%Kk%%%%KkK%%%%%%%%%k%%%%%%%KkK%k%K%k%%%%KkKk%%K%%%%k%%%K%k%%
24743AK%%%%k%%%%%%%%%%K%%%%%%kKkK%%kKk%K%%%%%kKk%%%%%Kk%%%K%%kKk%K%k%%Kk%%%%
24813A%%K%%%k%%%K%%%kK%kKk%Kk%K%%k%%%K%%kK%%%%%k%%%%%%%%%Kk%%Kk%K%%k%K%kKkK%
24883C%k%%%%K%%k%K%%%kjJ%%%%%K%kKk%%%%Kk%%Kk%Kk%%%%%%K%k%%%%%K%%k%K%%kK%%%kK
24953C%k%%%%%%%KkKk%%%%%K%%%%kK%k%%%K%k%%Kk%%%%%%K%%kKk%Kk%%%K%%%k%K%kK%k%%%
25023AK%%%%%k%K%%k%K%%%%%%k%Kk%%%%%Kk%KkKk%%%%%%%%%%%%%%%KkKk%%%%%K%k%%%%%%%
25093AKk%Kk%%%%Kk%%%%%%K%k%%%K%%k%%%%K%k%%%%%%%%%%%K%k%K%k%%%K%k%K%k%%%%jJ%%
25163A%jJKk%%%%%%%Kk%KkKk%Kk%%%%%K%%k%%%%%%K%%k%%%%%%%%%%%%Kk%K%%%k%Kk%%%%%%
25233A%%%%%%%%K%%k%%%%K%k%K%kK%%%%k%%%%Kk%%%K%k%Kk%%%%K%kK%k%%%%%%%Kk%%%%K%%
25303Ck%K%%kK%k%K%k%Kk%%%%%%%Kk%%%%%%K%%k%%%%%%%%%%%%%%%%jJKk%%%%%Kk%jJ%%Kk%
25373A%%%Kk%%%jJKk%Kk%%%%KkKk%%K%k%%KkK%%%%k%%%%Kk%%%%%%Kk%K%%%k%%K%k%%%%%%K
25443Ck%%%%%%%%%Kk%K%k%%%%%%%%%%%%%%%%%%jJ%%%%%%%%%Kk%%%%%%%K%%k%%K%k%%%%%Kk
25513AKk%%%Kk%%K%k%%%%%%%%%%K%k%%Kk%K%k%K%k%%jJ%%jJ%%%%%Kk%%%%K%k%%K%k%%jJ%%
25583A%Kk%%%jJ%%Kk%%%K%k%%%%%%%%%%%%%%%%jJ%%%%%%%Kk%%%Kk%%%%%Kk%%%%Kk%%%%%%%
25653A%%%%%%%%%%%%%%%%%jJKk%%%%%%%%%%%Kk%%%%%%%%%Kk%%%%%KkK%%k%%Kk%Kk%%%%%%%
25723A%%%%%%%%%%%%%%%jJKk%K%k%%%%KkjJKk%%%%%Kk%%Kk%%%%%%%%%Kk%%%%%%%%%%%%%%%
25793A%%%%%%%%%%%Kk%%%Kk%%K%kKk%%Kk%%%%%%%%%%%%%%%%%%%%%%%%%%%%%K%kK%k%%%%jL
25863C%%%k%%Kk%%%%%%%%%%%%KkjJ%%%%%%%K%k%%%%%%%%%%%%%jJ%%K%k%j%JKk%%%%%K%k%%
25933A%%%%%jJ%%%%%%%%%jJ%%%%%%%%%%%%%%%%%%%%jJKk%K%k%%%%%%%%%%%Kk%Kk%%%%%%%%
26003Aj%J%%%%%%%%%%%%%K%k%%%%%%%%jJ%%Kk%Kk%%jJ%jJ%%%%%jJ%%%%%%Kk%%%%%%%%%%%%
26073A%%%%%%%%%%%%%%%%%%%Kk%%%%%%%%%%%%%%%%Kk%%%%%%%%%%%%%%jJ%%%%%%%%%jJKk%%
26143A%%%%%%%%%%%%%%%%%%%%%K%%%k%%%%%%%%%%%%j%J%%%%%jJ%%%%%%K%k%jJ%%%%%%%%%%
26213A%%%%jJ%jJ%%%%j%J%%%%%%%%%%jJ%%%%%Kk%%%%%%%%%%%%%%Kk%%%%%%%%%Kk%%%%%%%%
26283A%%%%K%%k%%%%%%%Kk%%%Kk%%%%%%%%%%%%%%K%k%%%%%%jLk%%%%%%%%%Kk%%jJ%%%%%%%
26353A%%%%%%%%%%%%%%%%%jJ%%%%%%%%%%%%%%%%%j%J%%%jJ%%%%%%%%%jJ%%%%Kk%%%%%%%%%
26423A%%%%%%jJ%%%%%%%%%%j%%Lkj%JKkj%J%%%%%%%%%%jJ%%%%%%j%J%%%%%%%j%J%j%J%%%%
26493A%%%%%j%%J%%%%jJj%J%%%%jJ%%%%%j%J%j%%J%j%J%%%jJ%%%%%jJ%%%%%%%%%%jJ%%%%j
26563@J%%%%%%%%jJjJ%%%%jJjJ%%%%%jJ%%%%j%%J%%j%JjJ%%%%%%%%%%%%%%%j%J%%%%%%j%J
26633AjJ%jJj%%%J%%j%J%jJ%%%%%%%%%%%%%%%jJ%%%%%%%%Kk%%j%%%%%%%J%%%%%%%%%%%jJ%
26703A%%j%JjJ%jJjJ%%jJ%%%%%%%j%%%%J%%%jJ%%%j%%%J%%%%%%%%%%%%%jJ%jJ%%j%%J%%%%
26773A%%%%%%%%jJjJ%%%%%%%%j%%J%j%J%%%%%%%%j%J%%%j%J%%%%%%%jJ%jJ%%%%Kk%%jJ%%%
26843A%j%J%%%jJjJ%%%%j%%%J%%%%%j%Jj%%J%%j%J%%jJ%jJ%%%%%j%J%j%%%%Jj%%%J%%%jJ%
26913AjJj%J%jJ%j%J%%%jJ%%%%%jJ%%%%%%%%%%jJjJ%%j%J%j%JjJ%%%%j%J%%%%%%%%jJ%%%j
26983@%J%%%%%%j%%J%%%%%%%j%%%J%%%jJ%jJ%j%JjJ%%j%J%%%%%j%%J%%%j%J%%j%J%%j%Jj%
27053@J%j%%Jj%Jj%J%%jJ%%%j%J%%%j%%%J%%%%%%jJj%Jj%%%%J%%%%j%Jj%%%%JjJj%%%J%j%
27123@%J%%j%J%%jJ%j%%%J%%%%jJ%%%%%%%%%j%%%J%%jJ%%j%%J%%%%%%j%%%%%JjJ%%j%%%%J
27193AjJ%j%%%J%%%%%%%%j%%%%%JjJ%j%%%%%%%%%%J%%jJjJ%j%%Jj%%%J%%jJ%%%%%%j%%%J%
27263A%%%%j%%%%JjJ%%%%Kkj%JjJjJj%%%%Jj%%Jj%J%%jJj%J%%%jJj%%J%j%%%%%%%J%%j%%J
27333A%j%%%%JjJ%%%j%J%%%%%j%%%%%%Jj%Jj%%%%%%J%%jJ%%%%j%%Jj%Jj%%%%J%%%jJ%%%%%
27403Aj%%%%%%%%%%%%%%%%%%%%%J%j%%J%%%j%%J%%j%%J%jJj%%%%%J%%j%%%JjJjJ%%%jJ%%j
27473@%J%j%J%%j%%%%%J%%%%%%%j%J%%%%jJjJj%%%%%Jj%Jj%%%%%J%j%Jj%%%%%%%%%%%%%%%
27543@J%j%%Jj%%J%jJ%%%%%%%%j%%%Jj%%J%%j%%%%%%%%%%%%J%%jJ%%%%%jJ%jJ%jJj%%J%%%
27613A%%%%j%%%%%%%%%%%%Jj%Jj%%%%%%%J%%j%Jj%%%%Jj%%J%j%%%Jj%J%j%%%%%Jj%%%%%%%
27683@%%%J%%jJ%j%Jj%%Jj%%%%%%%%%%%%%%%%%%%%%%%%%%%%%%%%%Jj%%%%%%%%%%%%%%%%%%
27753@%%%%J%%j%%%%%%%%%%%JjJj%%%%%%%%%%%%%%%%%%%%JjJj%%%%J%j%%J%%%j%%Jj%J%j%
27823@%%%%%%%%Jj%%J%%j%%%%%%%%%%J%jJj%%J%jJjJj%%%%%J%j%%%%%Jj%Jj%%%%%%%%%%%%
27893@%%%%%%%%%%%%%%%%J%j%%%%%%%%%%%%%%%%%%%%%%%%%%%%%%%%Jj%%%%%%Jj%%%%%%%%J
27963Aj%J%%j%J%%j%%%%%Jj%%%%%%%J%j%%%Jj%Jj%%%%%%%%%%%%%%%%%%%%Jj%%%%%%%%%Jj%
28033@%%%%%%%J%%%j%%%%%Jj%%%%Jj%%%%%%%%%%%%%%%%J%j%%%%%%%%%%%%%J%j%%%%%%%%%%
28103@%%%%%Jj%%%%%%%%%%%%%Jj%%%%%%%Jj%%%%%%Jj%%%%%%%%%%%%%%%%%%%%%%%%Jj%%%Jj
28173@%%%%Jj%%%%%%%%%%%%%%%%%%%%%%%%J%%j%%%%%%%%%%%%%%%%%%%%%%%%%%%%%Jj%%%%%
28243@Jj%%%%%%%%%%%%%Jj%%%%%%%%%%%%%%%%%%%%%%%%%Jj%%%%%%%%%%%%%%%%%%%%%%%%%%
28313@%%%%%%%%%%%%%%%%%%%%%%%%%%%%%%%%%%%%%%%%%%%%%%%%%%%%%%%%%%%%%%%%%%%%%%
28383@%%%%%%%%%%%%%J%j%J%%%j%Jj%%%%%%%%%%%%%%Jj%%%%%%%%%%%%%%%%%%%%%%%%%%%%%
28453@%%%%%%%%%%Jj%%%%Jj%%%%%%%%%%%%%%%%%%%%%%%%%%%%%%%%%%%%%%%%%%%%%%%%%%%J
28523Aj%%%%%%%%%%%%%%%%%%%%%%%%%%%%%%%%%%%Jj%%%%%%%%%%%%%%%%%Jj%%%%%%%%%%%%%
28593@%%%%%%%%%%%%%%%%%%%%%%%%%%%%%%%%%%%%%%%%%%%%%%%%%%%%%%%%%%%%%%%%%%%%%%
28663@%%%%%%%%%%%%%%%%%%%%%%%%%%%%%%%%Jj%%%%%%%%%%%%%%%%%%%%%%%%%%%%%%%%%%Jj
28733@%%%%%%%%%%%%%%%%%%%%%%%%%%%%%%%%%%%%%%%%%%%%%%%%%%%%%%%%%%%%%%%%%%%%%%
28803@%%%%%%%%%%%%%%%%%%%%%%%%%%%%%%%%%%%%%%%%%%%%%%%%%%%%%%%%%%%%%%%%%%%%%%
28873@%%%%%%%%%%%%%%%%Jj%%%%%%%%%%%%%%%%%%%%%%%%%%%%%%%%%%%%%%%%%%%%%%%%%%%%
28943@%%%%%%%%%%%%%%%%%%%%%%%%%%%%%%%%%%%%%%%%%%%%%%%%%%%%%%%%%%%%%%%%%%%%%%
29013@%%%%%%%%%%%%%%%%%%%%%%%%%%%%%%%%%%%%%%%%%%%%%%%%%%%%%%%%%%%%%%%%%%%%%%
29083@%%%%%%%%%%%%%%%%%%%%%%%%%%%%%%%%%%%%%%%%%%%%%%%%%%%%%%%%%%%%%%%%%%%%%%
29153@%%%%%%%%%%%%%%%%%%%%%%%%%%%%%%%%%%%%%%%%%%%%%%%%%%%%%%%%%%%%%%%%%%%%%%
29223@%%%%%%%%%%%%%%%%%%%%%%%%%%%%%%%%%%%%%%%%%%%%%%%%%%%%%%%%%%%%%%%%%%%%%%
29293@%%%%%%%%%%%%%%%%%%%%%%%%%%%%%%%%%%%%%%%%%%%%%%%%%%%%%%%%%%%%%%%%%%%%%%
29363@%%%%%%%%%%%%%%%%%%%%%%%%%%%%%%%%%%%%%%%%%%%%%%%%%%%%%%%%%%%%%%%%%%%%%%
29433@%%%%%%%%%%%%%%%%%%%%%%%%%%%%%%%%%%%%%%%%%%%%%%%%%%%%%%%%%%%%%%%%%%%%%%
29503@%%%%%%%%%%%%%%%%%%%%%%%%%%%%%%%%%%%%%%%%%%%%%%%%%%%%%%%%%%%%%%%%%%%%%%
29573@%%%%%%%%%%%%%%%%%%%%%%%%%%%%%%%%%%%%%%%%%%%%%%%%%%%%%%%%%%%%%%%%%%%%%%
29643@%%%%%%%%%%%%%%%%%%%%%%%%%%%%%%%%%%%%%%%%%%%%%%%%%%%%%%%%%%%%%%%%%%%%%%
29713@%%%%%%%%%%%%%%%%%%%%%%%%%%%%%%%%%%%%%%%%%%%%%%%%%%%%%%%%%%%%%%%%%%%%%%
29783@%%%%%%%%%%%%%%%%%%%%%%%%%%%%%%%%%%%%%%%%%%%%%%%%%%%%%%%%%%%%%%%%%%%%%%
29853@%%%%%%%%%%%%%%%%%%%%%%%%%%%%%%%%%%%%%%%%%%%%%%%%%%%%%%%%%%%%%%%%%%%%%%
29923@%%%%%%%%%%%%%%%%%%%%%%%%%%%%%%%%%%%%%%%%%%%%%%%%%%%%%%%%%%%%%%%%%%%%%%
29993@%%%%%%%%%%%%%%%%%%%%%%%%%%%%%%%%%%%%%%%%%%%%%%%%%%%%%%%%%%%%%%%%%%%%%%
30063@%%%%%%%%%%%%%%%%%%%%%%%%%%%%%%%%%%%%%%%%%%%%%%%%%%%%%%%%%%%%%%%%%%%%%%
30133@%%%%%%%%%%%%%%%%%%%%%%%%%%%%%%%%%%%%%%%%%%%%%%%%%%%%%%%%%%%%%%%%%%%%%%
30203@%%%%%%%%%%%%%%%%%%%%%%%%%%%%%%%%%%%%%%%%%%%%%%%%%%%%%%%%%%%%%%%%%%%%%%
30273@%%%%%%%%%%%%%%%%%%%%%%%%%%%%%%%%%%%%%%%%%%%%%%%%%%%%%%%%%%%%%%%%%%%%%%
30343@%%%%%%%%%%%%%%%%%%%%%%%%%%%%%%%%%%%%%%%%%%%%%%%%%%%%%%%%%%%%%%%%%%%%%%
30413@%%%%%%%%%%%%%%%%%%%%%%%%%%%%%%%%%%%%%%%%%%%%%%%%%%%%%%%%%%%%%%%%%%%%%%
30483@%%%%%%%%%%%%%%%%%%%%%%%%%%%%%%%%%%%%%%%%%%%%%%%%%%%%%%%%%%%%%%%%%%%%%%
30553@%%%%%%%%%%%%%%%%%%%%%%%%%%%%%%%%%%%%%%%%%%%%%%%%%%%%%%%%%%%%%%%%%%%%%%
30623@%%%%%%%%%%%%%%%%%%%%%%%%%%%%%%%%%%%%%%%%%%%%%%%%%%%%%%%%%%%%%%%%%%%%%%
30693@%%%%%%%%%%%%%%%%%%%%%%%%%%%%%%%%%%%%%%%%%%%%%%%%%%%%%%%%%%%%%%%%%%%%%%
30763@%%%%%%%%%%%%%%%%%%%%%%%%%%%%%%%%%%%%%%%%%%%%%%%%%%%%%%%%%%%%%%%%%%%%%%
30833@%%%%%%%%%%%%%%%%%%%%%%%%%%%%%%%%%%%%%%%%%%%%%%%%%%%%%%%%%%%%%%%%%%%%%%
30903@%%%%%%%%%%%%%%%%%%%%%%%%%%%%%%%%%%%%%%%%%%%%%%%%%%%%%%%%%%%%%%%%%%%%%%
30973@%%%%%%%%%%%%%%%%%%%%%%%%%%%%%%%%%%%%%%%%%%%%%%%%%%%%%%%%%%%%%%%%%%%%%%
31043@%%%%%%%%%%%%%%%%%%%%%%%%%%%%%%%%%%%%%%%%%%%%%%%%%%%%%%%%%%%%%%%%%%%%%%
31113@%%%%%%%%%%%%%%%%%%%%%%%%%%%%%%%%%%%%%%%%%%%%%%%%%%%%%%%%%%%%%%%%%%%%%%
31183@%%%%%%%%%%%%%%%%%%%%%%%%%%%%%%%%%%%%%%%%%%%%%%%%%%%%%%%%%%%%%%%%%%%%%%
31253@%%%%%%%%%%%%%%%%%%%%%%%%%%%%%%%%%%%%%%%%%%%%%%%%%%%%%%%%%%%%%%%%%%%%%%
31323@%%%%%%%%%%%%%%%%%%%%%%%%%%%%%%%%%%%%%%%%%%%%%%%%%%%%%%%%%%%%%%%%%%%%%%
31393@%%%%%%%%%%%%%%%%%%%%%%%%%%%%%%%%%%%%%%%%%%%%%%%%%%%%%%%%%%%%%%%%%%%%%%
31463@%%%%%%%%%%%%%%%%%%%%%%%%%%%%%%%%%%%%%%%%%%%%%%%%%%%%%%%%%%%%%%%%%%%%%%
31533@%%%%%%%%%%%%%%%%%%%%%%%%%%%%%%%%%%%%%%%%%%%%%%%%%%%%%%%%%%%%%%%%%%%%%%
31603@%%%%%%%%%%%%%%%%%%%%%%%%%%%%%%%%%%%%%%%%%%%%%%%%%%%%%%%%%%%%%%%%%%%%%%
31673@%%%%%%%%%%%%%%%%%%%%%%%%%%%%%%%%%%%%%%%%%%%%%%%%%%%%%%%%%%%%%%%%%%%%%%
31743@%%%%%%%%%%%%%%%%%%%%%%%%%%%%%%%%%%%%%%%%%%%%%%%%%%%%%%%%%%%%%%%%%%%%%%
31813@%%%%%%%%%%%%%%%%%%%%%%%%%%%%%%%%%%%%%%%%%%%%%%%%%%%%%%%%%%%%%%%%%%%%%%
31883@%%%%%%%%%%%%%%%%%%%%%%%%%%%%%%%%%%%%%%%%%%%%%%%%%%%%%%%%%%%%%%%%%%%%%%
31953@%%%%%%%%%%%%%%%%%%%%%%%%%%%%%%%%%%%%%%%%%%%%%%%%%%%%%%%%%%%%%%%%%%%%%%
32023@%%%%%%%%%%%%%%%%%%%%%%%%%%%%%%%%%%%%%%%%%%%%%%%%%%%%%%%%%%%%%%%%%%%%%%
32093@%%%%%%%%%%%%%%%%%%%%%%%%%%%%%%%%%%%%%%%%%%%%%%%%%%%%%%%%%%%%%%%%%%%%%%
32163@%%%%%%%%%%%%%%%%%%%%%%%%%%%%%%%%%%%%%%%%%%%%%%%%%%%%%%%%%%%%%%%%%%%%%%
32233@%%%%%%%%%%%%%%%%%%%%%%%%%%%%%%%%%%%%%%%%%%%%%%%%%%%%%%%%%%%%%%%%jJ%%%%
32303@%%%%%%%%%%%%%%%%%%%%%%%%%%%%%%%%%%%%%%%%%%%%%%%%%%%%%%%%%%%%%%%%%%%%%%
32373@%%%%%%%%%%%%%%%%%%%%%%%%%%%%%%%%%%%%%%%jJ%%%%%%%%%%%%%%%%jJ%%%%%%%%%%%
32443@%%%%%%%%%%%%%%%%%%%%%%%%%%%%%%%%%jJ%%%%%%%%%%%%%%%%%%j%J%%%%%jJ%%%%%%%
32513@%%%%j%J%%%j%J%%%%%%%%%%%%%%%%%%%%%%%%%%%%%%%%%%%%%%%%jJ%%%%%%%%%%%%%%%
32583@%%%jJ%%%%%%%%%%%%%%%%%%jJ%%%%%%%%%%%%%%%%%%%%%%%%%%%%%%%%%%%%%%%%j%J%%
32653@%%%%%%%%%%%%%%%%%%%jJ%%%%%%%%%%%%%%%%%jJ%%%%%%%%%%%%%%%j%J%%%%%%jJ%%%%
32723@%%%%%%%%%%%%%%%%%jJ%%%%%%%%%%%%%%%%%jJ%%%%%j%J%%%%%%jJ%%%jJ%j%J%jJ%%%%
32793@%%%%%%jJ%%%%jJj%J%%%%%%%%%%%%%%%%%%%%%%%%%%%%%%%%%%%%%%%%%%jJ%%%%%%j%J
32863@%%%%%%%%%%%%%%%%%%%%%%%%jJ%%%jJ%%jJ%%%jJ%%%%%%%%%j%J%%%%j%%%J%%jJ%%%%%
32933@%%%jJ%%j%%J%%%%%%jJ%%%%%%jJ%%%jJjJ%%j%%%J%j%J%%%%j%%%kK%J%%%%j%J%%%j%%
33003a%%J%j%J%jJ%%%%j%%JjJ%%%%%%j%J%%%%%%%j%J%jJ%%%%j%%J%j%%%%J%%%%%%%%j%%Jj
33073aJ%%%%%%%jJ%jJ%%%jJj%%JjJ%%%j%J%jJj%%%%JjJ%jJ%j%%%%J%%jJ%%%j%J%%%j%%%J%
33143@%%%j%%%J%%jJjJ%%%%%%j%Jj%%%Jj%J%%%%j%%%Jj%%%Jj%%%%%%JjJ%j%%%%Jj%%J%%%%
33213@%jJ%j%Jj%%%%%%J%jJj%%%%%J%%%j%%%%%Jj%J%%%j%%%%%%%%J%jJj%%%J%jJ%%%%%j%%
33283aJjJj%%JjJj%%Jj%%%Jj%J%j%%%Jj%%%%Jj%%%%%%%%%J%j%%%%%%J%j%%%%Jj%%%%kK%%%
33353a%%%%%%%%%%%%%%%kK%%%%%%%%Jj%%%%%%%%%%%%%Jj%%%%%%%Jj%%Jj%%J%j%JjkK%%%%%
33423a%%%kK%%%%%%%Jj%%%Jj%%%%%%%%%%%%%%%%%%Jj%%%kK%%%%J%j%%%%%%%Jj%%%k%K%%%J
33493@%j%%%Jj%Jj%%%%Jj%%%%%%%Jj%%%%%%%%%%%%%%%%%kK%%%%Jj%%%%%%%%%%%%%%%%%%%%
33563a%%%%%%%%%%%%%%kK%%%%%%%%%%%kK%%%%%k%K%%k%K%%%%%kK%%%%%%%%%%%%%%%%%kK%%
33633a%%%%%%%%%%%%%%%%%%%%kK%%%%Jjk%%K%%Jj%kK%%%%%%kK%k%K%%%%%%%%%%%%%%kK%kK
33703a%%k%K%%%%%%%%%%%%%%%%%%kK%%%%%%%%%kK%kK%%%kK%%%Jj%kK%%%%kK%%%%k%%K%kK%
33773a%%%%%%%kK%k%K%%%k%%K%%%%%%%%%%%%%%%%%%%%%%k%%%%K%%%%%kK%%%kK%%%%%%%%%%
33843a%%k%K%%%%%k%%K%%%%k%KkK%%%k%K%%%%k%Kk%K%%%%%kK%%%kK%kK%k%%%%K%k%%K%k%%
33913cK%%k%KkK%%k%%%%K%kK%%k%K%%kK%%%k%%K%%k%KkK%%%k%K%%%kK%kK%%%%%k%%%%%K%%
33983a%%%%%%k%%%%Kk%Kk%%%%%Kk%KkK%%%%kK%k%%K%kKk%K%%k%%%%K%kKk%%%%%%%%Kk%%%%
34053c%%K%%%%k%%%%%K%%kK%%k%%%%%%%%%%%%%%%Kk%K%k%%%%%Kk%%%%%%%%%K%kKk%%%%%%%
34123c%%%%%%Kk%%%%%%Kk%%%K%k%%%%%%%Kk%%%Kk%%%%%%%%Kk%%%K%%k%%%%%%%%%%%%%%%%%
34193c%%%Kk%%%%%%%%%%K%%k%%%%%%%%%%Kk%%%%%%%%Kk%%%%%%%%%%%%%%%%%%%%%%%%%%%%%
34263c%%%%%%%%%%Kk%%%%%%%%K%k%%%%%Kk%%%%%Kk%%%%%%%%%%%%%%%%%%%%%%%%%%%%%%%%%
34333c%%%%K%%%k%%%%%%%%%%Kk%%%%%%%%Kk%%%%%%%%%%%%%%%%%%%%%%%%Kk%%%%%%%%%%%Kk
34403c%%Kk%%%%%%%%%%%%%%%%%%%%%%%%%%%%%%%%%%%%%%%%%%%%%%%%%%%%%%%%%%%%%%%%%%
34473c%%%%%%%%%%%%%%%%%%%%%%%%%%%%%%%%%%%%%%%%%%%%%%%%%%%%%%%%%%%%%%%%%%%%%%
34543c%%%%%%%%%%%%%%%%%%%%%%%%%%%%%%%%%%%%%%%%%%%%%%%%%%%%%%%%%%%%%%%%%%%%%%
34613c%%%%%%%%%%%%%%%%%%%%%%%%%%%%%%%%%%%%%%%%%%%%%%%%%%%%%%%%%%%%%%%%%%%%%%
34683c%%%%%%%%%%%%%%%%%%%%%%%%%%%%%%%%%%%%%%%%%%%%%%%%%%%%%%%%%%%%%%%%%%%%%%
34753c%%%%%%%%%%%%%%%%%%%%%%%%%%%%%%%%%%%%%%%%%%%%%%%%%%%%%%%%%%%%%%%%%%%%%%
34823c%%%%%%%%%%%%%%%%%%%%%%%%%%%%%%%%%jJ%%%%%%%%%%%%%%%%%%%%%%%%%%%%%%%%%%%
34893c%%%%%%%jJ%%%%%%%%%%%%%%%%%jJ%%%%%%%%%%%%%j%J%%%%%%%jJ%%%%%%%%%%%%%%%%%
34963c%%%%%%%%%%%%j%J%%%%%%%%%%%%%%%%%%%%%%%jJ%%%%%%%%%%%%%%jJ%%%%%%%%%%%%%%
35033c%%%%%%%%%%%%%j%J%%%jJ%%%%%%%%%%%%%j%J%%%%jJjJ%%%%%%%%%%%%jJ%jJ%%%jJ%%%
35103c%%%%%%j%%J%%jJ%%j%%J%%%j%%J%%%%%j%%J%%%%%%%j%J%jJ%%jJj%JjJ%%%%%jJ%%%%j
35173d%JjJ%j%J%jJ%%%j%Jj%%%%JjJ%%jJj%%J%j%%%%%J%%%%j%%J%%j%%%%J%j%%%%J%j%J%%
35243c%jJ%jJ%j%%J%%%%%j%%%J%%%%j%J%%j%%%J%%j%%JjJj%%Jj%%%J%%jJ%jkK%J%%%%%%j%
35313d%%%%J%%%%%%j%%J%j%%%%%Jj%%%%Jj%%%%%%%%J%%%jJ%%j%%%%Jj%J%j%%%%Jj%%%%%%%
35383d%%%%%%%%%%%%%%%%%%%%%%%%%%%%%Jj%%%%%%Jj%%%%%%%%Jj%%%kK%%%%%%%%%kK%%kK%
35453d%%%k%K%%%%%%kK%%%%%%%%Jj%%%%%%%%%%%%%%%%%%%%kK%Jj%kKkK%%%%%%%%%%k%KkK%
35523d%%%%%%%%%%%%%%%%%%%kK%%%Jj%%kKkKk%K%%%%%%%%%%%k%%%KkKk%%%%K%%k%%K%kKk%
35593f%K%%%%%%%%%%%%kKkK%kK%kK%k%%Kk%%%K%%%k%K%%%%%%%k%%K%k%%K%%kKk%%K%%kK%%
35663d%k%%%%K%k%K%kK%%kKk%Kk%%%%%Kk%%%%%Kk%K%%%%%kKk%%%%K%%%%kK%kK%k%K%%JjkK
35733d%%%%%%%%k%%K%k%KkKk%%%Kk%%K%%k%K%k%%%%%%%%%%%%%%%K%k%%%%%%%%%%KkK%%k%K
35803dk%%%%%%%%%%K%k%%%%%%%%%%%Kk%%%%%%%K%%k%%%%%%Kk%%%%%K%k%%%jJ%%%%Kk%%%K%
35873d%k%j%J%jJ%%Kk%%%%%%jJjL%k%K%k%%%%Kk%%%%jJ%%%%%%jJ%%%%j%%J%%Kk%%%%%%%%%
35943f%%j%%%J%%%%%%%%%%%%%%%jJ%%%j%J%%%%%jJj%J%jJ%jJ%%%%%%%%%%%%%%%%%%%%%%%%
36013fjJ%%jJ%jJ%%%%%%%%j%J%%j%Jj%%J%%j%JjJj%%Jj%%JjJ%jJ%jJ%jJ%%%j%%%%J%jJj%%
36083g%%%%%%J%%j%%J%j%%%%%Jj%JjJ%%%%%%jJ%%%j%Jj%%%%%%%%%J%%j%%%%%%%%%%%%Jj%%
36153g%%%%%%Jj%%%Jj%%%%%%%%%%%%%%%%%%%%%Jj%Jj%%%%%%%%Jj%%%%%%%%%%%%%%%%%%%%%
36223g%Jj%%%%%Jj%%%%%%%%%Jj%%%%%%%%%%%%%%%%%%%Jj%%%%%%%%%%%%%%%%%Jj%%%%%%%%%
36293g%%%%%%%%%%%%%%%%%%%%%%%%%%%%%%%%%%%%%%%%%%%%%%%%%%%%%%%%%%%%%%%%%%%%%%
36363g%%%%%%%%%%%%%%%%%%%%%%%%%%%%%%%%%%%%%%%%%%%%%%%%%%%%%%jJ%%%%%%%%%%%%%%
36433g%%%%%%%%%%%%%%%%%%%%%%%%%%%%%%%jJj%J%%%%%%%%%%%%%jJ%%%%%%%%%%%%%%%%jJ%
36503g%%%%%%%%%%%%%%%jJ%%%%%j%%%J%jJ%jJ%%%%%%%%%j%%J%j%%%%J%%jJj%%%%Jj%J%%jJ
36573gj%%%%Jj%Jj%%Jj%J%j%%Jj%%%J%j%JjJ%j%%%J%jJ%j%%%J%%j%%J%%%jJ%%%jJj%%%%Jj
36643hJj%%%%%%%%%%%%%%%%%%%%%%%%%%%%Jj%%j%J%%%%%%%%%%%jJjJ%%%%%%%jJ%%%%jJ%%%
36713h%%%%jJj%%J%%%%%%%%%%j%J%%%%%%%%%%%%%%%%%%%%j%%%JjJ%jJj%%%J%%jJ%%jJ%%%%
36783h%%j%%J%jJ%j%%%J%%%%j%J%%%jJjJj%%%%%J%%%%jJ%%j%J%j%%J%%jJjkK%%%%%kK%%%%
36853i%%%%%kK%%%%%%Jj%%%%%%Jj%%Jj%%kK%%%%%%%%%%%%%%Jj%%%%%k%K%%%%%kK%%%%%%%%
36923i%%%%%k%%%%K%%%k%%K%k%%K%%%k%K%%%kK%kK%%k%K%%%k%%%Kk%%%%%%%%%%%%%%%K%%%
36993i%%%k%K%%k%%%%%%%%%%%K%k%%%%%%%Kk%%%%%%%%%%%%%%jJ%%%%%%%%%%%%%%%%%%%%%%
37063a1%%%jJ%%%%%j%J%jJ%%%%%%jJ%jJ%%%%%%j%%%%%%%%%Jj%%J%%%%j%%%%%%%J%jJ%j%%%
37132a2%Jj%%J%j%%%Jj%%%%%%%Jj%Jj%%JjJ%%j%%%%%%%Jj%%%%%%%%%%%%%%%%%%%%%%%%%%%
37201a2%%%%%%%%jJ%%%jJ%%%%jJ%j%J%jJjJ%jJ%j%%%Jj%%%J%j%%%%JjJj%%J%jJj%%%JjJj%
37270a3%%%%%%%%%%%%Jj%%J%j%Jj%%Jj%%%%%%%%%%%%%%%%%J%jJj%%%%%%%%Jj%%%%%%%%%%%
37339a3%%j%J%jJ%%j%J%%%%%%%%%%%%%%j%%%%%%%Jj%Jj%JjJj%J%%%%%%%jJ%%jJj%%Jj%%Jj
37408a4%%%%%%%J%%j%%%%%%%%%%%%%Jj%%%%%%%%%%%%%%%%Jj%%%%%%%%%%%%%%%%%%%%%jJ%%
37477a4%%%%%%%%%jJ%%j%J%%%%%%%%%%%%%%%%jJ%%%%jJ%j%J%%jJ%%j%J%%j%%%%%%%%J%%j%
37546a5%%%%%%J%j%%%%%%%%%%%%Jj%%%%%%%%%%%%%%%%Jj%%%J%j%%%%%%%%%%%%%%%%%%%%%%
37615a5%%%%%%%%%%%%%%%%%%%%%%%%%%%%%%%%%%%%%%%%%%%%%%%%%%%%%%%%%%%%%%%jJ%%%%
37684a5%%%%%%%%%%%%%%%%%%%%%%%%%%%%%%%%%%%%%%%%%%j%J%%%%%%%%%jJ%%j%%JjJ%j%J%
37753a5jJ%%%%%j%JjJ%%%jJ%%j%%%J%j%J%%%%%%j%J%jJ%%j%%%J%%%%j%J%%%j%J%j%J%j%%%
37822a6%%%%%Jj%%%%%%%%Jj%Jj%%jJ%%%%%%%%%%%%%%%%%%%%%%%jJ%%%%%%%j%J%%%%%jJ%%%
37891a6%%%%%%j%J%%%%%%%%%%jJ%%%j%J%%%%%j%J%jJjJ%jJ%%j%%%%JjJ%%j%J%%%j%%%%%%%
37960a7%%%%%%%%%%%%%%%%%%%%%%%%%%%%%%kK%%%%%%%%%%%%%%%%%%%kK%%%%%%%%%%%%%%k%
38029a9%%%%K%%%%%k%%K%%%%kK%k%%%%%K%k%%%%Kk%K%%%%%%k%Kk%%%%%Kk%%Kk%K%k%%%%%%
38098a9%%%%%%%%%%%%%%%Kk%%%%%%%%%%%%%%%%%%%%%%%%%%%%%%%%%%%%%%%%%%%%%%%%%%%%
38167a9%%%%%%%%%%%%%%%%%%%%%%%%%%%%%%%%%%%%%%%%%%%%%%%%%%%%%%%%%%%%%%%%%%%%%
38236a9%%%%%%%%%%%%%%%%%%%%%%%%%%%%%%%%%%%%%%%%%%%%%%%%%%%%%%%%%%%%%%%%kK%%%
38305a9kK%%%%%%%%%%%%kK%%%%%%kKkK%%kKkK%%%%%%%kKk%Kk%KkKkKkK%k%%%K%%%%k%%%K%
38374a9kK%%kK%k%%%K%kKk%%%%Kk%%KkKk%%%%%%%%%%%%%%%%%%%%%%%%%%%%%%%%%%%Kk%%%%
38443b1Kk%%%%%%%jJ%%%%%j%J%%%%%%%%%%%%%%%%%%%%%%%%%%%%%%%%%%%%%%%%%%%%%%%jJ%
38512b1%%jJ%%%%%jJ%%%%%%%%%%jJj%%J%%j%
38543b2
##PAGE=	N=2
##DATATABLE=	(X++(I..I)), XYDATA
-92527a8%%%%%%%%%%%%%%%%Kk%%%%%%%%%%%%%%%%%%%%%%%%%%%%%%%%%%%%%kK%%%k%K%%%%%
-92459a8%%%%%%%%k%K%%kK%%%%%k%%%Kk%%%%%KkKkKkKk%%%%%%%%%%%%%%%%%%%%%%%%%%%%%
-92391b0%%%%%%%%%%%%%%k%K%%%%%%%%%%%%%%%%%kK%k%%K%%k%KkK%%k%%%%%%%%%%%Kk%%%%
-92323b2%%%%%%%j%%J%jJj%J%jJ%%jJ%j%%%%%%JjJj%%%%%%%%%%%%%%%%%%%%%%%%%%%%%%%%
-92255b3%%%%%%%%%Jj%%%%%%%%%k%K%%%kK%%%%%%k%%K%%%%%%%%%%%k%K%%%%k%%%%Kk%Kk%%
-92187b5%%%%%%%%%K%%%k%%%%%%%%%%%%%%%%%%%%%%%%%%%%%%%%%%%%%%%%%%%%%%%%%%%%%%
-92119b5%%%kKk%%%K%kK%%k%K%%k%K%%%k%%%%%K%%k%%%%%Kk%%%%%%%%%%%Kk%%%%%kK%%%%%
-92051b7%%%%%%%%%%%%%%%%%%%%%%%%%%%%%%%%kK%%%%%%%%%%%%%kK%%%%%%k%%%%%%K%%kKk
-91983b9%%%%%KkK%k%%%%%%%%Kk%%%%%%%%K%%k%%%Kk%%%%%%%%%%%%Kk%%%%%%%%%%%%%%%%%
-91915b9%%%%%%%%%%%%%%%%%%%%%%%jJjJ%%%%jJjJ%%%%%%%jJ%j%J%%jJ%%%%j%%%%J%jkKJj
-91847c0%J%j%J%j%%Jj%%J%j%%%%%kK%%%k%%%%K%%k%Kk%K%%%%%%%k%LjJ%l%%%KkKkK%%%k%
-91779c2%%%%%%%KkK%%%k%K%%k%%%%%jJ%KkKk%%Kk%jLk%%%%%%jJ%%%%%j%%%J%j%%%%Jj%%%
-91711c3%%%%Lkj%%%J%j%J%jJ%%j%%J%%j%%Jj%%%%%%%%%Jj%%%%%%Jj%%%%%%%%%%%Jj%%Jj%
-91643c3%%%%%%%%%%%J%j%%Jj%%%%%%%%%%%%%%%%%%%%%%%%%%%%%%%%%%%%%%%%%%%%%j%J%%
-91575c3%%jJ%%%%%%%jJj%%%%kK%J%j%J%%%%%jJ%jJ%j%%J%%%%%j%J%%%%j%%%J%%j%J%%jJ%
-91507c3%%%j%J%%%%%%%j%%Jj%Jj%kK%Jj%%%%JlKJ%jJjkK%%kK%%%%%%%%%%%%%%%%%%k%%%K
-91439c4k%K%%kKJjJj%k%%%%K%%%k%Kk%%K%%%k%K%k%K%%%%%%k%K%k%%%K%%k%K%k%%%K%%k%
-91371c6%%%jJ%%%KlJ%%Kk%%%%%%%K%%%k%%%jJ%jJK%k%%%%%%%%jJ%%K%kK%%k%%%%KkKk%%%
-91303c6%jJ%jJ%%%%%K%kj%%%J%%%jJ%%%%%j%J%%%j%J%%%%jJj%JjJj%%%%J%%%%%%%j%J%%j
-91235c7%%Ll%J%j%Jj%%Jj%%%%%J%jJ%%K%kjJj%%J%j%J%j%%%%%Jj%%%%%%J%j%%%%%%%Jj%%
-91167c7J%j%%JjJ%%jJ%j%%%Jj%%%Jj%%%%%%%%%%%%%%Jj%%JjJj%%%%Jj%%%%%%%%%JjJj%%%
-91099c7%%%%%%%%Jj%%%%Jj%%%%%J%j%%%%%%%%%%%%%%%%%%%%%%%Jj%%%%%%%%%%%%%%%%%%%
-91031c7%%%%%%%%%%%%%%%%%%%%%%%Jj%%Jj%%%%%%%%%%%%%%%%%%%%%Jj%%%%%%%k%KJj%%%%
-90963c7Jj%%%%%%%%%%%%%%%%%%%%%%%%%%%%%J%j%%%Jj%%%%%%%%%Jj%%%%%%%%%kK%%%%%%%
-90895c7%%%%%kK%%%%Jj%%%%%%%%%%%%%%%%%%%%%%%%%%%%kK%%%%%%k%K%%%%%%%%%%%kK%%%
-90827c7%%%kK%%%%%%%%%%%%%%%%%%%%%%Jj%%%%%%%%%%%%%%%k%K%%%%%%%%%%%%%%%%%%%%%
-90759c7%%%%%%%%%%%%%kK%%%%%%%%%%%%%%%%%%%%%kK%%%%%%%%%%%%%%%%%%%%%%%%%Jj%%%
-90691c7%%%%%%%%%%%%%kK%%%%%%%%%%%%%%%%%%%%%%%%%%%%%%%%%k%K%%%%%%kK%%%%k%K%k
-90623c9K%%%%%%%%%%%%%%%%%%%%%%%%%%%%%%%%%%%%%%%%%%%%%%%%%%%%%%%%%%%%%%%%%%%
-90555c7%%kK%%%%%kK%%%%%%%%%%Jj%%%%%%%%kK%%%%%%%%%%%%%%%%%%%%%%%%%%%kK%%kK%%
-90487c7%%%%%%%%%k%K%%%%%%%%%%%%%%%%%%%%%%%%%%%%%%%%%kK%%%%%%%%kK%%%%%%%%%%%
-90419c7%%%%%%%%%%%%%Jj%%%k%%%K%%%%%%%%%%k%K%%%%%%%%%%%%%kK%k%K%%%%%%%%%%%%%
-90351c7%%%%%%%%Jj%%%%%%%%%%%%%%%%%%%%%%%%%%%%%%%%%%%%%%%%%%%%%%%%%%%%%%%%%%
-90283c7%%%%%%kK%%%%%%%%%%%%%%%%%%%%%%%%%%%%%%%%%%%%%%%%%%%%%%%%%%%%%%%%%Jj%
-90215c7%%%%%%%%%%%%%%%%%%%%kKLl%kKkK%Jj%%%%%%%%%%%%%%%%Jj%%%J%j%%%%%%%%%%%%
-90147c7%%%%%%%%kK%%%%%%%%%%%%%%%%%%%%%%%%%%%%%%%%Jj%%%%%%%%%%%%%%%%%%%%%%%%
-90079c7%%%%%%%%%%%%%%%%%%%%J%%j%%%%%%%%%%%%%%%%%%%%%%%%%%%%%%%%%Jj%%%%%Jj%%
-90011c7%Jj%%%%%%%%%%%%Jj%%%%%%%%%%%%%%%%%%%%%%%%%%%%%%%%%%%%%%%%Jj%%%%%Jj%%
-89943c7%%%%%%%%%%kK%%%%%%%%%%%%%%%%%%%%%%%%%%%%%%%%%%Jj%%%%%%%%%%%%%%%%%Jj%
-89875c7%%%%%J%%j%Jj%%%%%%%%%Ll%J%%KlJ%%j%%%%%%%Jj%%%Jj%%%%%%%%Jj%%Jj%%%%%%%
-89807c7%%%%%%%%%%%%J%j%%J%j%JKl%Jj%Jj%%%%%J%%j%%%%J%j%%%%%Jj%%%%%%%%%%%%%Jj
-89739c7%%J%j%J%j%%Jj%%%%%%%%%%%%%Jj%J%j%%%%%%%J%%j%%%%%%%%%%Jj%%%%%%%%%%%%L
-89671c4kj%%%%%Jj%%Jj%%%%%%%%%%%%%%%%%%%Jj%%%J%j%%J%jJ%j%Jj%%%%%%%%%Jj%Jj%%%
-89603c7JjJ%%j%%%%Jj%%%%%JjJ%%j%%%JjJj%%J%j%J%j%%%%Ll%%%%%%J%j%%%J%%%jJ%jJ%%
-89535c6%%j%JjJ%%%%%jJjJj%%%%%%J%j%%%%J%j%J%j%%%%%J%%%j%J%%j%Lkj%J%%%j%JjLkj
-89467c7%JKlJj%%Jj%%%JjJj%%%%J%%j%Jj%%%J%%%jJj%%%JKl%Jj%%%J%j%%%JjJjJj%%%%%%
-89399c7%%%J%%%%j%%JjJ%jJ%%jJ%%%%%%%%j%Jj%%%J%%j%%JKlJj%%%J%j%%%%%%%%J%%%j%J
-89331c6%%%%j%%%%J%%%j%%%%%%%%Ll%Jj%%%Jj%%%Jj%%%%JjJ%%jJ%%j%Jj%%%%%%J%%%j%%%
-89263c7J%%%Kk%%%%jJ%%j%%J%%%jJ%%%%%jJjJj%J%j%%%%%%J%%jJ%%j%%J%jJ%%jJ%j%J%jJ
-89195c6%%%%%%%%%%%%%j%Jj%JjJj%%%%%%%%Lk%jJ%%jJ%%KkjJ%jJ%j%J%jJ%%%%jJ%%%%%%%
-89127c6j%%J%%%%%jJ%jJ%%%%%%%%%Kk%%%%%%%j%J%jJ%jJ%%jJ%%%%%j%%J%%%%%%%%%%%jJj
-89059c7%%J%j%Jj%%%%%%JKlJj%J%j%%%%J%jJj%%%%%J%Kl%%J%%j%%%J%jJj%J%K%kK%k%j%J
-88991c6Kkj%%JjJj%JKkjJ%%jJ%jJjJ%%%%Kkj%%%%%%%%%J%%Kl%%JjJ%jJ%%%jJ%Kk%%%jJ%%
-88923c6jJ%K%k%%%%%%%%%jJ%%%%%%%jJ%j%%J%%K%%%k%%%jJKk%%K%%%k%Kk%%jJK%k%jJjLk
-88855c6jJ%%%%jJ%%%%jJ%KlJ%K%kj%%%JKk%%%%K%k%K%%kjJ%Kk%K%k%%%j%J%%%%%jJj%JjJ
-88787c6%%j%J%j%%J%jJ%jLkj%%%J%jJ%Kk%%%%j%%%J%%%jJKkKk%%%%%j%JK%k%%%K%%kjJ%K
-88719c4%%k%%K%k%%%%K%kKk%%jJ%jJK%k%K%lL%kj%%JKk%%%%jJ%j%J%KkjJjJjJ%%jJLjkKk
-88651c6%Kk%Kk%KkjJKk%K%%k%%j%JKkj%%J%%jJj%J%%%jJKkjJKk%%%%%%jJ%K%k%jJ%jJ%Kk
-88583c6%KkjJj%%J%%%j%%J%%%%Kk%%jJj%%%%%J%%K%k%%%%j%%%%JKkjJ%%%%j%JK%%%kK%k%
-88515c6%%jJjJKl%J%%%%%jJ%j%%J%jJ%Kk%%%%KkjJK%%k%j%%%J%%j%JjJ%%jJK%kKkK%kKk%
-88447c6%%%Kkj%J%Kk%%j%JKl%JjJj%J%%jJK%k%%%%%%KkjJ%%%%%j%JjJ%%%%%Kk%%%Kk%%%%
-88379c6Kk%%%%%%%%%%%%K%k%KlJ%%%%%Kk%%Kk%K%k%jJ%jJ%%Kk%%%%%%%j%J%%Kk%%Kkj%%J
-88311c6jJ%K%k%%%%%%Kk%%%%%%%%%%%jJKk%K%k%%K%k%%K%k%%Kk%%K%%%%%%k%%%K%k%%%%j
-88243c7J%%jJ%KlJjJKk%%K%%%%k%%%%%%%KkjJ%%%jJ%%%Kk%j%J%K%%k%%%%%jJ%%Kkj%J%K%
-88175c4kK%%%k%K%kKk%K%k%%%%jLk%%jJ%K%k%%%jJ%%%%%Kk%%%%%%%%Kk%K%%%%k%K%k%%Kl
-88107c7J%%K%k%KkjJ%%%j%J%jJK%k%%%%%jJKk%K%%%%kKkK%%k%%%%%K%k%j%J%%Kk%jJ%%%%
-88039c6%%%%%LjkK%k%j%%J%%K%%%k%%Kk%%%%%%%%%Kk%jJ%%%%%%%Kk%%K%k%Kk%%%%%%%%jL
-87971c4k%%%%%%%%%%K%%kKk%%%jLk%K%%k%%%%%%%jJ%%%%%%%%K%l%J%%%Kk%K%k%K%kKk%%%
-87903c6KJl%%jJK%lJ%j%J%%%K%k%%%KJl%jLk%%%jJKkK%kj%J%%%jJ%%j%J%KkjL%k%Kk%Kkj
-87835c7%JjJ%%j%J%%%j%%J%%%%Kk%jJ%K%k%%Kk%%%jJ%jJ%%%%%%j%%J%jLk%%Kk%%jJ%Kk%%
-87767c6K%k%%%Kk%%%%%%%%Kk%K%%%%%k%%%KJ%jk%%%%%%%%jJKkjJ%%%%%%%j%%J%%Kk%%jLk
-87699c6KkK%k%KkjJ%jJ%%K%kKk%%%%%KkKkKk%%%%%Kk%jJK%kK%k%jJ%jJ%%%jJ%KkKkjJ%%K
-87631c4%k%%K%k%%%%Kk%%Kk%%%%j%JK%k%%%%%K%%%%kj%J%%%KkK%%k%%jJ%K%k%%%j%Jj%%J
-87563c6K%%k%%%%%%KkjJ%%%%K%k%%%%%%K%%k%K%kjJKk%%%%j%%L%%kK%%k%K%%%%%kKk%%%j
-87495c7J%Kk%K%%k%%%j%Lk%Kk%%%K%lJj%JKk%K%%k%%Kk%Kk%jJ%Ljk%%Kk%%%K%%k%%%%KkK
-87427c4%k%%%%jJ%%%%%j%JK%kK%k%%K%k%%%%KkK%%%%%kjL%k%%KJjkKk%%K%%%JjkKkjJ%%K
-87359c4k%K%%k%KkK%%kKk%%%%%Lj%kKk%Kk%K%%%k%%%%%%K%%k%%K%k%%%jJ%%%%%%%%%Kk%%
-87291c6%%K%%k%K%k%Kk%%%%KkjJKk%j%Lk%%%j%%%J%%Kk%jL%k%%K%k%Kk%Kk%%%jJ%%%%Kk%
-87223c6K%k%%%%K%k%%%%Kk%j%J%%%%Kk%j%J%jJ%j%L%%k%%%%%%%%j%J%%%%%Kkj%%JKk%K%%
-87155c4k%jL%%k%%%%K%%%%k%Kk%%%%%%%%%Kk%%%%%%%%jJ%%%%%jJKk%%%%j%J%K%k%%%%Kk%
-87087c6KkjJK%%k%%%%%%K%%lJ%jLk%%Kk%Kk%%%%%%%%%%%%jJK%%kK%k%%%%%%%K%k%%%%%%%
-87019c6%%%%%jJ%%Kk%%%KkjLk%%jJ%%%%KkKk%%%%K%k%%%%j%J%Kk%jJ%%%K%%k%%jJ%Kk%Kk
-86951c6%%%%jJjJKkjJ%KkjJ%%%%%%%%KkKkK%k%Kk%jJ%%%Kk%%%%%%KlJ%%%%j%J%K%%k%%jJ
-86883c6%KkK%Jjk%%j%JKkKk%Ljk%%%%%%%K%lJ%%Kk%%%%%%%%KkK%%%kjJjJ%j%Jj%JK%k%%K
-86815c4k%%%%%%K%%k%%%LjkK%%k%%%%K%k%%%%jJ%%%j%%%J%%K%lJK%k%%jJ%Kl%J%KkK%kj%
-86747c7%%JK%kjJ%jJ%%Kk%%Kk%%jJj%%J%K%k%%%%Kl%J%jJ%Kk%%%K%kj%J%K%kjJ%%%jJ%%K
-86679c4%%%k%KkKk%%%Kk%%KkjJj%J%Kk%%%Kk%KkKkKk%%KkKk%jJ%%%K%kK%%kj%Jj%%%%%%%
-86611c7J%%K%%kjLk%%jJ%%%Kk%%%%%%%j%J%%%Kk%K%%k%%%%LljJ%%%K%%%k%%%KlJ%%jJLjk
-86543c6%%jJjJKlJKk%%%%%%%K%%k%%%%%%%K%%%%kjJ%%%Kk%%KkK%k%jJ%%%%%%%KkKk%K%kj
-86475c7J%%%%%%KkK%lL%k%%%jJKk%%%%%%KlLkjLk%%%%%%%%%%%KlLkK%kKkj%Jj%%%J%%%K%
-86407c4k%K%k%%%%Kk%%jJ%K%%%k%%%Kk%Kk%jJ%%%jJ%jJ%%%Kkj%Jj%JjJ%%jJKk%%%%%%%%j
-86339c7%J%%%jJjJjJK%k%Kkj%Lk%%%%%j%%%JK%k%%%%%%%%jJ%%%jJ%%%%%%%%%jJ%%%%%%%K
-86271c4k%%j%J%K%k%%%j%J%%Kk%j%Jj%J%%jJ%%jJ%%%%%%%%%%j%%Jj%%JjJ%K%%%%k%%K%k%
-86203c6%%%%K%%kK%%k%%%%%%%jJ%%jJ%jJ%%%j%J%%j%%%JjJj%JjJ%jJ%j%%JjJ%%%K%k%%%%
-86135c6%%%%%K%kK%k%j%JKk%%jJjJ%%j%%%%J%%%%%%%%j%Jj%JKk%KkKk%K%k%%%%%%%jLk%j
-86067c7J%%%%jL%kjJjJ%%%jJ%j%%JKl%%%%J%j%%%Lk%K%%%kjJ%%%%%%j%JjLkj%%J%jJ%%%%
-85999c6%%Kk%j%J%%%%K%k%%K%%k%jJ%%%%jJ%K%%k%%%%%%%jJ%%%%%%%%%%%%%%jJjJ%KJj%k
-85931c6K%k%%%%%j%L%k%Kkj%%J%j%J%%jJ%%Kkj%JjJ%%%%%%%%%j%%JKkKk%Kk%j%J%jJ%%%%
-85863c6%Kk%%K%kKJl%jJj%J%%%%%%%%jJjJK%k%%%%jJj%J%Kk%%%%%Kk%jJKk%%%jJj%J%Kk%
-85795c6%jJ%%j%Jj%JjJ%%%K%k%%Kk%%%j%%J%j%J%%j%JKkj%J%%j%J%Kk%%%%jJ%%j%JjJ%%j
-85727c7J%%%%Kk%%%%%%j%J%%j%J%%%Kk%%jJ%jJ%%%%%%j%Jj%%%Jj%%%%JjJKk%%jJ%%K%%kj
-85659c7LlJ%%%j%JK%kjJ%j%J%%%jJ%j%%%J%Kl%JKk%%jJK%%l%Jj%J%j%%%%JKkjJ%j%%%%%J
-85591c6jJ%%%%%j%%JKl%%J%jJjJjJj%%J%%%j%JjJ%j%J%%%Kk%%jJKk%jJj%%%%%%%%%J%%%%
-85523c6jJ%%%%jJj%J%j%%J%%%%j%JjJ%%%%jJ%%jJj%%%%%J%%j%%J%%%%%KlJ%%%%%jJ%%%%%
-85455c6Kk%%j%%%%L%k%%%%%j%Jj%JK%kjJ%%%jJjJ%%%%%%%%%%jJj%Jj%%%%J%%%%K%k%%Kk%
-85387c6jJ%j%J%%%%%%%%%%%j%J%j%J%%%jJ%%KkjJ%%%%jJ%%Kkj%JjJ%j%%%J%jJ%jLl%%%%%
-85319c7%%Jj%%%%%%%Jj%J%%%%j%J%%jJKl%JjL%k%%%%%%%jJj%%%%%%%%J%%%%%j%J%%%%jJj
-85251c7J%%%%Kk%%j%J%jJ%%%%jJ%j%%JjJ%j%J%jJ%jJ%j%%Jj%%J%%j%%JjJ%j%Jj%%%J%%%%
-85183c6Kk%jJj%%J%%%%Kkj%%%J%%%j%%J%%KkjJ%Kk%j%Jj%%%%%%%%%%%J%j%%J%%j%%%%%J%
-85115c6%%%j%%Jj%%%%%%Jj%%%JKk%%j%J%j%%J%j%J%%Kl%JjJ%j%%%%%%J%jJj%%%%JjJ%%jJ
-85047c6j%%%%Jj%%JKk%%j%%%%%%%JjJ%jJj%J%%%%j%%%%%Jj%%%%%J%%j%%%Jj%J%%%j%%%J%
-84979c6%%%j%%%%%%%J%j%%%J%j%%J%jJj%Jj%%J%%%j%%%Jj%%JKk%%%j%J%%j%%J%%%j%%%J%
-84911c6j%%%J%%%%jJ%jJ%%%jJ%jJj%Lk%%j%J%%%j%JjJ%%%j%Jj%Jj%J%j%J%%j%Jj%%%J%%j
-84843c7%J%jJj%Jj%%J%jJ%j%%Jj%%JjJKkj%%J%%j%%%Jj%%Jj%%%%%%%%J%%%%%%%j%Jj%%%%
-84775c7%%%Jj%%J%j%Jj%%%%%%%J%Kk%%j%%%%%JKk%j%J%jJ%%%%%j%J%%%j%Jj%J%jJj%J%%j
-84707c7%%Jj%%%J%%%j%%%J%%%jJ%j%JjJ%%%%%j%%%J%%%%j%%Jj%Jj%J%%Kk%%jkKJj%%%JjJ
-84639c6j%%%%%%Jj%%%%Jj%%%%%%%%%%J%j%J%j%%%%%%%%%%%%%%%%%%J%j%%J%%j%J%j%%%%k
-84571c9KJj%%Lk%%%j%J%j%%J%j%Jj%Jj%%J%%j%%%%%%%%J%%j%Jj%%Jj%%%%%%Jj%%%%%Jj%%
-84503c7%%%%J%%%%%j%%J%jJ%%j%%%J%%j%Jj%%%%%%%JjJ%%%j%%%J%%j%Jj%%%Jj%%%%%%J%%
-84435c6%j%J%j%%%%%%%%%%Jj%%%%J%jJj%%J%j%J%j%%%%J%%%j%%%%%%Jj%%%%%%%%%%%J%jJ
-84367c6%%%%%%j%J%jJ%%j%Jj%Jj%%%JjJ%%%Kkj%%%J%jJ%j%%JKl%J%%j%%%%Jj%Jj%%%%%J%
-84299c6j%%%%%J%%j%J%%j%%%%JjJ%%j%%%%%%%%J%j%%%%%%%%%J%Kk%j%JjJ%%j%%J%%jJ%j%
-84231c7%%Jj%%J%j%%%%%%%%Jj%%%%%%%%J%j%%%%%J%jJ%%j%Jj%%%%%%%J%jJj%Jj%Jj%%J%j
-84163c7%%%Jj%%%%%%%%%%%%%%Jj%Jj%%%%%J%%%%jJ%j%%Jj%%%kK%%%%%%%%%J%j%%J%%Kkj%
-84095c7%%%Jj%J%j%%%%%Jj%Jj%%%%%%%%%%%%%Jj%%%%%J%j%%%%J%j%%J%j%%Jj%Jj%%%%%%%
-84027c7%%J%%jJj%%%J%jJ%j%J%%%j%%%Jj%%%%%%J%%%%j%%%%%%%%%%%%%%%%%%J%%j%%%%%J
-83959c6jJj%%%%Jj%%%Jj%%%%%%%%%%%%%%Jj%%%%%%%%%%%%%%%%%%%%%%%%%%%JjJj%%%JjJ%
-83891c6j%%%%%%%%%Jj%%%%JjJj%%%%Jj%%%%%%%%%%%%%%%%%%%%%%%J%%j%J%%%j%%%%%%%%%
-83823c7%%%%%%%%%%%%%%%%%%%%%%%%%%%%%%Jj%%%%%%%%%%%Jj%Jj%JjJj%%%J%%j%%%%%%%J
-83755c6j%%%%%%%%Jj%%%%%%%%Jj%%%Jj%%%%%%%%%%%%%%%%%Jj%%%%kKJj%%%%Jj%%%%%%%%%
-83687c7%%%%%%%%%%%%%%%%J%j%%%%%%%%%%%%%%%%%%%Jj%%%%%%%%%%%%%%%%%Jj%%%%%%%%%
-83619c7%%%%%%%%Jj%%Jj%%%%%%%%%%%%%%%%%%Jj%%%%%%%%kK%%Jj%%%%Jj%%%%%%Jj%%%%%J
-83551c6%%%j%%%%%%%%%%%%%%%%%%J%j%%%%J%j%%Jj%%%%%%%%%%%%%%%%%%%%%%JjJj%%%%Jj
-83483c7%Jj%%%%%%%%%%%%%%%%%%%%%Jj%%%%%%%%%%%%%%%%%%%%%%%%%%%%%%%%%%%%%%%%%%
-83415c7%%%%%%Jj%%%%%%%%%%%J%j%%%%%%%%%%%%k%K%%%%%%%%%%%%%%%%%%%%%%%%%%%%%%%
-83347c7%%%%%%%kK%%%%%%%%%%%%%%%%%%%%%%%%%%Jj%%%%%%%%%%%%%%%%kK%%%%%%%%Jj%%%
-83279c7%%%%%%%%%%%%Jj%%%%%Jj%%%%%%%%%kK%%%kK%%%%%%%%%Jj%%%%%%%%kK%%Jj%%k%KJ
-83211c6j%%%%%%%%%%%%%%Jj%%%%%%%%%%Jj%%%%JjkK%%%%%%%%%%%%%%%%%%%%%%%%%%%%%%%
-83143c7%%%%%%%%%%Jj%%%%%%%%%%%%%%%Jj%%%%%%J%jJj%%%%%%%%%%%%%%%%%J%j%%%%%%%%
-83075c7%%%%Jj%%%%%%%%%%%%%%%%%%Jj%%kK%kK%%%%%%%%%%%%%%%kK%%kKkK%%Jj%kK%%%%%
-83007c7%%%%%kKk%K%%%%k%K%%%%%%%%%%%%%%%%%%%%%%%%%%%%kK%%%%%%%%%%%%%%%%kK%%%
-82939c7%%%%%%%%%%%%%kK%%%%%%%kK%%%%%%%%%%%%k%K%%%%%%%kK%%%%%%%%%k%K%%%%%%%%
-82871c7%%%%%%%%%%%%%%%%%%%%%%%%%%%%%%%%%%%%%%%%%%%%%Jj%%kK%%%%%%%%%%%%%%%%%
-82803c7%%%%%%kK%%%%%%%%%%%%%%%%%%%%%%%%%%kK%%%%%%%%%%%%%%%%%%%%%%%%%kK%%%%%
-82735c7%%%%%%%kKkK%%kK%%%%%k%K%%%%%%%%%%%%%%%%%%%%Jj%%%%%%%%%%%%%%%%%%%%%%%
-82667c7%%%%%%%%%kK%%%%%%%%%%%%%k%K%%%%%%%%%%%%%%kK%%%%%%%%%%kK%%%%%%%kK%%%%
-82599c7%%%%%%%kK%%%%%%%%%%%%%k%%%K%%%%kK%%%%%%kKk%%%%K%%%kK%%%%%%%%%%%%%%%%
-82531c7%k%K%%%%%%%%kK%k%K%%%%%%%%%%%%%%%%%%%%%%%%%%kK%%%kK%kK%%%%%%%kKk%%Kk
-82463c9%%K%%kK%%kK%%%%%k%K%%%%%%%%%k%%%%%K%%%%%%%kK%%%%Jj%%%%%%%%%kK%kK%%k%
-82395c9K%kK%%%%%%%%%kK%%%%%%%%%k%K%%%%%%k%%K%%%%%%%%%kK%%%%%k%%K%%%%%%%%%%%
-82327c7kK%%%%%kK%%kKk%K%%k%%K%%%kK%%kK%%%%%%%%%%%k%%%K%%%%%%%%%%%%%kKkK%%%%
-82259c7k%K%kK%kK%%%%%%%k%%K%%kK%kK%%%%%%%kK%%k%K%%%%%%%%kK%kK%%%kK%%%%kKkK%
-82191c7%%%kK%%k%K%%%%%kK%kK%%%%%k%KkKk%KkKk%K%%%%%%%%k%%%Kk%K%k%%K%%k%K%%kK
-82123c7%k%%%%%K%%k%%%Kk%K%%%k%%K%kK%k%KkK%kKk%Kk%%%%jJKkjJ%%K%%%%%kK%%kK%%%
-82055c7k%K%%%%%%%%%%%kKkK%%k%K%kK%%%%kKkK%kK%%kKk%K%kKk%%j%Lk%%%K%%kK%%%%k%
-81987c9%%%K%%kK%%k%Kk%K%k%K%%%%%%%%%%%k%K%k%%%%%K%kK%%kK%%%k%KkK%%%%%%k%%jJ
-81919c9%%%%%jJ%K%%%k%K%kK%k%%K%%%%%%%%kK%%kKk%%%jJKk%%Kk%%Kk%%%%K%%%%%%%k%%
-81851c9%Kk%%%Kk%KkK%%%k%K%%k%K%%%kK%%%%%%%k%jJ%%%%K%%%%%k%K%kK%k%K%kK%%%%k%
-81783c9%%K%%%%%k%%%%%K%%%%%%%%%%%k%%K%%%%%kK%%%kK%%%%%%%%%k%%%KlJKkKk%K%%kK
-81715c7%%kK%%%%%k%%K%%%%%%%%%%%%%%%%%%%%k%Kk%%%Kk%K%%%k%%%%%%%K%%k%K%%%%k%K
-81647c7k%%%%%%%%KkK%k%%%KkjL%%%%kK%%k%jJKkKk%%%%%%%%%%%K%%%%%%k%%KkKkjJ%K%%
-81579c7%%k%KkKk%%%KlJK%k%%%KkjJ%%%KkjLlJK%%k%%K%k%%K%%k%%Kk%%%%%Kk%%%K%kKl%
-81511d0JK%kjJKk%%K%k%%%%K%k%K%%%k%%K%k%%K%k%%%%KlJ%%%%Kk%Kk%%KkjJK%k%%KkKk%
-81443c9%%%KkK%%kKkjLk%Kk%%%%%%%%%%jJK%%k%Kk%K%k%j%JKkjJ%%Kk%%%Kk%%%Kk%%K%k%
-81375c9%%jJ%%%%j%L%k%jJ%jJKkjJ%jJjJK%kKkK%%%%kK%k%%%%%%%jLk%%jJ%%%%K%k%Kk%%
-81307c9K%%kjJjJ%%jJ%KkK%kK%%%kK%k%%Kk%Kk%%%%%%%%%%%%%jJ%%%Kk%K%k%%%K%%%kK%k
-81239c9j%J%%%%K%k%j%J%jJKk%%jJ%%Kk%j%JKk%Kk%%%%%%%%%%%%%j%%Jj%%%%J%%Kk%%%%%
-81171c9%%%%%%Kk%%jJ%%%j%JjJ%%jJ%Kk%%K%lJ%%%%%%jLkjJ%%%%%KkjJjJ%j%%J%%%jJj%L
-81103c7%k%%Kl%Jj%JKkj%J%%%%%%%jJ%%%%KkjJKlJ%%%%%K%kjJ%Kk%KkjJKkjJ%j%JjJK%%k
-81035c9%%jJ%Kk%Kkj%%J%%%jJ%jJ%%jJKk%K%lJ%%%%%%%%Kk%jJ%%%KkjJ%%%%jJj%JjJjJjJ
-80967c9%j%J%K%lJ%j%J%Kl%%%JjJ%K%l%J%%%%%%%jJ%%%jJjJ%%%%%%%%%K%k%%K%k%%jJ%K%
-80899c7k%KkK%k%%jJ%%KlJ%%%%%%%K%k%%K%%kK%kjJjJj%%JKk%%jJ%%%j%%%%J%%%%%%%Kk%
-80831c9Kk%j%%Lk%jJ%jJKk%%%%%j%J%%%j%%JKk%%j%Jj%J%%jJ%%Kk%%j%%%%J%%K%lJ%%Kl%
-80763d0%J%j%Jj%%J%j%%%%%%J%%Kk%%jJ%%%%j%Jj%J%j%J%%%j%%J%%Kk%Kk%%%jJj%%Jj%%%
-80695d0JjJjJ%jJj%%%J%%%%%j%%%JjJj%%%Jj%J%%%jJj%J%%%%%%%j%%%%%J%j%%%J%%%j%%J
-80627c9j%J%j%%%%JjJ%Kkj%%%JjJ%%%%j%%J%%%%j%%J%%%%%jJ%j%%%JKkjJjJ%Kk%j%Jj%%%
-80559d0JKk%%j%%Jj%%%JKk%%%%%j%%%J%%%j%%%%%%Jj%%%%%%%%%%%J%%j%%%%%JjJj%%%%%%
-80491d0%%%%%JjJj%%JjJj%%%J%%%%j%%%%%%%%%%%%%Jj%Jj%%J%%jJ%%%jJjJ%j%%Jj%J%j%J
-80423c9%%j%%%%%Jj%%%J%jJj%%J%%jJj%%Jj%Jj%%%%%%%Jj%%%%JjJ%j%%%%J%%%j%%J%%%%%
-80355c9%j%%%%%%%J%%jJjJ%%jJj%%JjJj%%Jj%JjJ%%jJj%%%%%%J%%%%j%%JjJ%j%J%j%%J%j
-80287d0%%%%%J%j%%%%%%%%%%%%%Jj%%%%%%%J%%%%j%%%%J%jJj%%%%J%%j%%%J%%j%%Jj%Jj%
-80219d0%%%%%%%%%%%%%%%%%%%%%%Jj%J%%jJj%Jj%%%%%%%%%%%%jJ%%JjJ%j%%%%J%j%%%%%%
-80151d0%%J%%j%%%%%%%%J%j%%%%%%%%%J%%j%Jj%%Jj%%%%%%%%%%%%%%%%%Jj%%%%JjJ%j%%%
-80083d0J%%%j%%%%%%%Jj%%Jj%%%Jj%%%%%%%%%Jj%%%Jj%%%%%%%%%%%%%%%%%%%%%%%%%%%%%
-80015d0%%%Jj%%%%Jj%%%Jj%%%%%%%%%%%%%%%%Jj%%%%%%%%%%%%J%j%%%%%%%%%%%%%%%%%%J
-79947c9%%j%J%j%Jj%%%%jJ%%%%%%%%J%%%jJ%jJj%%%%%%%%%%%%%%%%%%%%%%%%%%%J%j%%%%
-79879d0%%%%%Jj%Jj%%%%%%J%j%%%%JjJj%%%%%%%%%%%%%%Jj%%%%%%%%%%%%%%%%%%%%Jj%%%
-79811d0%Jj%%%%%%%%Jj%%%%%%%%%%%%%%%%%%%%%%jJ%%%%%%J%j%%%%%%%%%%Jj%%%%%%%%Jj
-79743d0J%%%j%%%%Jj%%%%%%%%%%%%%%%%%%%%%%%%%J%j%%%%%J%j%%%%%%%%%%%%%%%%%%%%%
-79675d0%%%%%%%%%%%%%%%%%%%%%%%%%%%%%%%%%%jJ%jJ%%%%%%%%%%%%%%JjJ%j%Jj%Jj%%%%
-79607d0%%Jj%%%%%%%%%%%%%%%%%%%%%%%%%%%%%%%%%%%%%%%%%%%%%%%%%%%%%%%%%%%%%%%%
-79539d0jJ%%%%%%%%%%%%%%Jj%%%%%%%%%%%%%%%%%%%%%%%%%%%%%%%%%%%%j%J%%%%%Jj%%%%
-79471d0%%%%%%%%%%jJ%%%%%%%%%%%%%%%%%%%%%%%%%%%%%%%%%%%%%%%%%%%%jJ%%%%%%%%%%
-79403d0%%%jJ%%%%%%%%%%%%%%%%%%%Jj%%%%%%%%%%%%%%%%%%%%%%%%Jj%%%%%%%%%%%%%%%%
-79335d0%j%J%%%Jj%%%jJ%%%%%%%%%%%%%%%%%%%%%%%%%%%%%%%%%%%%%%%%%j%%%J%%%%%%%%
-79267d0%%%%%%%%%%%%%%%%%%%%%%%%%%%%%%%%%%%%%%%%%%%%%%%%%Jj%%%%%%%%%%%%%%%%%
-79199d0%%%%jJ%%%%%%%%%Jj%%%%%%%%%%%%%%%%%%%%%%%%%%jJ%%%%%%%%%%j%J%%%%%%%%%%
-79131d0%%%%%%%%%%%%%%%%%%%%%%%%%%%%%%%%%%%%%%%%%%%%%%%Jj%%%%%%%%%j%J%%%%jJ%
-79063d0%%jJ%%%%%%%jJ%%jJ%%%%%%%%%%%%%%%%%%%%%%%%%%%%%%%jJ%%j%J%%%%%%%%j%%kK
-78995d1Jj%J%%%jJ%%%%%%%%%%%jJ%%%%%jJ%%%%j%%J%%%%%%jJ%%%%%%%%%%%%%%%%%%%%%%%
-78927d0%%%%j%%J%jJ%%%%%%%%%%%%%%%%%%j%JjJ%%%%%%%%%%jJ%%%jJ%%%jJ%jk%K%%%%J%%
-78859d0jJ%%jJ%%%%j%J%%%%jJ%%%%%%%j%%J%%%%%j%JjJ%%%%%j%J%jkL%%%%%%%%%%jJjJ%j
-78791d1J%%%jJjJ%%%%%%%%jJj%%%J%%%%jJ%%%%%%%%%%j%%J%%%%j%%%%%J%jJ%%%%%%%%%j%
-78723d1J%%%%%j%%%%kK%Jj%%%J%%jJ%j%%Jj%%%J%%j%J%%%jJj%%%Jj%J%%jJj%Jj%J%%%%%%
-78655d0jJ%%%jkK%J%j%J%jJ%%j%%%J%%%%%%jJ%%jJj%J%%%%%%%%%%j%J%%%%%%%jJ%%jJ%j%
-78587d1Jj%%%%J%j%Jj%J%jJ%jJ%%j%kL%jJj%JjJjJj%%%J%%%%j%%%%%J%%%%%%%%%jJjkL%%
-78519d0%%j%%J%%%%%%jJjJ%%%%%jJ%j%J%%%%lK%%%%J%%%jkKJ%%%%%%%%%j%J%%%jkKJj%%J
-78451d0j%%%Jj%JlKJjkK%JjkK%J%%%%j%%%%J%j%kK%%%%J%jJj%%Jj%J%%jJ%%%j%J%%j%kK%
-78383d1J%j%J%%jJ%%j%%Jj%%%%%JjJ%l%KJj%%J%jJ%%%%%%jkK%Jj%%%J%j%%J%jkK%JjJ%%%
-78315d0%j%J%j%%%kLj%%%%%%J%%j%%kK%%%%%%JjkKJj%J%%j%%kK%JlL%j%%%%Jj%%J%j%%J%
-78247d0jkL%%%jkK%%%JjkK%J%%jkKJjk%K%%%%Jl%K%%JjkK%%%%Jj%kKkK%%%%Jj%%Jj%%kK%
-78179d1%Jj%Jj%%%%%%k%K%%%%%%J%%%jJ%jJj%kKJj%k%KJ%%j%%%%kK%J%jJlK%J%jJj%Jj%J
-78111d0%%%jJ%%j%%%%%Jj%JjJ%%%%jJ%%jJl%K%%%%%%%k%%K%%%%J%jk%KkjJK%%%%kL%jk%%
-78043d3%%KJj%%%%%%%%%%%%%kK%%%Jj%%kK%kK%%JjJ%j%%%%%%%Jj%%kK%kK%kKk%%K%%%%%%
-77975d1k%K%Jj%%%kLjkKkK%Jjk%%LjkK%%JjkK%k%%Kk%Lj%Jj%Jj%%%%%%J%%jJjJj%%kL%%j
-77907d1%kK%%%%%kK%%%%%%k%%%%K%%Jj%%kKkK%%%%%%%k%K%k%K%%%kK%kKk%K%%kK%%kK%%J
-77839d0jk%K%Jjk%%KkjJ%%Kk%%jJ%K%Jj%%%k%K%kjJKk%%K%%%k%K%k%K%%kKk%K%%%%%Jj%%
-77771d1%kK%%%kK%%Jj%%lJ%%%%K%kK%Jj%%kKk%%K%k%K%%k%Kk%KkK%%%%%%%J%j%%%kKkK%k
-77703d3K%%kjJK%%Jj%%%%%Jjk%%K%JjJ%jJ%jJlK%k%K%k%%%%%K%JjkK%%k%%%%KkjJ%Kk%jJ
-77635d3KkK%%kKk%KkK%kK%%k%%%%%KkKkKJj%%kK%%k%%jJ%KkK%k%%%K%k%K%%%kKk%K%k%%%
-77567d3%%K%%k%%K%%%k%%%%%%K%k%%%%%%%%%%K%%%lJ%%%%%%KkKkK%k%%%%Kk%%%Kk%%K%k%
-77499d3%Kk%jJ%%jL%%k%%%%%%K%%kj%%J%K%kK%%k%Kk%%%%%%%%K%Jl%%%j%%J%%K%k%%%K%%
-77431d1kK%%%k%jJK%k%%%%K%k%%%K%%kKk%%%KkK%%k%%%%Kk%%%%K%%%%k%Lj%%%k%%jL%k%%
-77363d3%K%%%%k%%%%%%%%K%k%jLk%%K%k%j%J%%K%k%jJKk%%%%%K%k%%K%%k%K%%lJ%%jJ%K%
-77295d1k%%%%K%kK%k%%%K%k%%Kk%K%k%KkKkjJ%%%%KkKk%Kl%J%%%jJ%Kk%%%K%k%%%%%j%JK
-77227d1%k%K%%%k%KkjJK%k%Kl%J%%%%%%jJ%%Kk%%Kk%%%K%%k%%Kk%%%%%j%%J%K%k%%%%%K%
-77159d1kKk%%Kk%%K%k%jJ%K%%k%%%%KkjJ%%jJ%jJjJ%%jJ%%%Kk%%jJ%%Kk%jJK%k%%%%%Kk%
-77091d3%%%%%%Kk%Kk%%%%%%%%%%%%jJ%%jJ%%%%Kk%%%Kk%%Kk%%jJ%%%%%%%%%%%%%%%%%%%j
-77023d4J%jJ%j%%%J%jLk%jLl%J%%%%%%%jJ%K%k%%%%%%K%k%jJ%jJ%jJKk%%%%%jJjJ%%%%%K
-76955d1%kK%kKkj%%%%%%J%%%Kk%%%%jJ%%%%%%%K%kj%%%%JK%%kjL%k%jJ%Kk%%%%j%Jj%Jj%
-76887d4%%J%%%%KkjJj%%%%%J%jJj%%%%Jj%%%J%%%%%j%%Jj%J%%%%j%Jj%%%Lk%%K%k%%%j%%
-76819d4%%Lk%KkjJ%jJKk%%%jJ%jJ%%%j%J%%%%%jJ%%KkjJjJjJ%%j%%J%%%%%%%%j%Jj%%%%%
-76751d4%JjJ%jLkjJ%%%%%%%%%jJ%j%J%j%%%J%Kk%%j%%%J%%%jJ%j%J%%j%%%%%Jj%J%%%j%%
-76683d4J%%jJj%%%%J%j%%Jj%%J%%%%%%%%Kk%jJ%j%J%%%j%JjJ%%%%j%JKk%%%%%j%%J%j%%%
-76615d4J%jJjJKl%%%%%%%%%J%%j%JKk%%%%%j%JjJ%%%j%%Jj%%%J%jJjJj%%J%%%%j%%Jj%%%
-76547d4%%%%Jj%JKk%%%%j%%%%%%%J%Kkj%%%%%Jj%Jj%%Jj%%J%j%%%JjJ%j%%%%%Jj%%%%%%%
-76479d4%Jj%%J%j%%%%%%Jj%J%j%%%%%%Jj%J%%j%JjJ%%j%%%%%%%%Jj%Jj%%%%%%%%%%%%Jj%
-76411d4Lkj%%%Jj%%%%%%%%J%%j%%%%%Ll%%%%Jj%%%%JjJ%%%j%%%J%j%%%%%%%%%%%%%%%J%j
-76343d4J%%j%%%%%%%%%%%%%Jj%%%Jj%%J%j%%%%%%%%%%%%%%%%%%%%%%%%%%%%%Jj%%Jj%%%%
-76275d4%%%Jj%%%%%%%%%%%%%%%%%%%%%%%%%%Jj%%%%JKl%%%%%%%%%%%J%j%%%%%%%%%%%%%%
-76207d4%%%%%Jj%%%%%%%%%%%%%%%%%%%%Jj%%%%Jj%%%%%%%%%%%%%%%%%J%%jJj%Jj%%%%%Jj
-76139d4%J%j%%J%j%%%%%%%%%%%%%%%%%%%%J%j%%%Jj%%%%%%%JjJ%j%%%%J%%jJ%j%%%%%%kK
-76071d4%%%%%%%%%%%%%%%%kK%%%%%%%Jj%%%%%%%%%%%%%%%%%%%Jj%%%%Jj%%%%Jj%%%%%%%%
-76003d4%%%%%%%%%%%%%%%%J%%%%j%%%%%%%%%%%%%%%%%%Jj%%%%%%%%%%%%%%%%%%%%%%%%%%
-75935d4%%%%%%kK%%%%%%%%%%%%%%%%k%K%%%%%%%%%%%%%%%%%%%%%%%%%%%%%%%%%%%%%%%%%
-75867d4%%kK%J%%%%jJj%%%%%%%Jj%JjkK%%%%%%%%%%%%%%%kK%%%%%%%%%%%%%%%%%%%%%kKk
-75799d6KkK%%%%%%%%%%%%%%%%J%j%%%%%%%%%%J%jk%K%%kK%%%%%%%%%%%Jj%%%%%%%%%Jj%%
-75731d4%%Jj%%%%%%kK%%%Jj%%%%%%%%Jj%%%kK%%%%kK%%%%%%%%%%Jj%%%%%%%%%%%%%%%Jj%
-75663d4%%%%%%%%%%%%%k%%%K%%%%%%%%%%%k%K%kK%%%%%%kK%%%%%%%%%%kK%%%%%%%%k%K%%
-75595d4%%%%k%K%%%%%%%Jj%%%%%%%%%%%%%%%%%%%%%%%%%%%%%%%%%%%%k%K%%%%%%%%%%%%%
-75527d4JjkKkK%%%%%kK%%%%kK%%%%kK%kK%%k%K%%%%%%%k%KkK%%%%%%%%%%%%%%kKJ%j%%%%
-75459d4%%%%%%%%%%%%%%%%%%%%%kK%%%%%%%k%K%%%%kK%%%%%%%%kK%%%%%%%%%%kK%%%%%%k
-75391d6K%%%%%%%%%%lJK%%%%%%%%%k%%%K%%k%K%%%%%%%%%%%%kK%%%%%%%%%%%%%%%%%%%%%
-75323d4%kK%%%%k%KkK%%kK%k%%%%%KkK%kK%%%%k%K%%%%k%KkKk%%%%%K%%k%KkKk%Kk%%Kk%
-75255d6%%%%K%%%%%%kK%k%Kk%%K%%k%%K%%k%K%k%%%K%%%%%%%kK%%%kK%kK%%%%kK%%%kK%%
-75187d4%%k%%K%%%%%%%kK%%%k%%K%%kK%%kK%kK%%%%%%%k%K%%%%%%%%%%%%%%%k%Kk%K%kK%
-75119d4%%%%%%%%%%%%kK%%%%%%%k%K%kj%%J%K%k%jJ%Kk%%K%%k%KkK%kK%%lJKkjJK%%%%kK
-75051d4%kKkK%%%%k%%K%kKkKkKk%Kk%jJ%j%%%L%%%%%%%%k%KkK%%%%kK%k%%%Kk%KkKk%Kk%
-74983d6K%k%%%%K%k%K%k%%%K%%%%kK%kK%k%%%K%k%%Kk%%%%KkK%kKk%%%Kk%Kk%Kk%Kk%%%%
-74915d6%%KkK%%%%%%%kK%%%%%%%k%%%%Kk%%%%KkKk%%%%j%J%%Kk%%%Kk%%%%%%jJKkjJ%%%%
-74847d6%jJjJ%K%k%%%K%%k%%%%%%Kk%jJ%K%k%%%%%%%%%Kk%%%%%%jJ%j%J%%%K%%kjJ%%%%%
-74779d6KkKk%%Kk%KkKk%%%%%%%%jJ%jJKk%%%%Kk%%%K%kj%J%%%%%%%Kk%Kk%Kk%jJ%KkK%%%
-74711d4k%%%%%%%KkjJj%%JK%k%%%%%j%JKk%jJ%Kk%jJK%kKkjJjJ%%j%Lk%%%%%%jJKk%K%l%
-74643d7J%%%jJKkK%%kK%k%jJ%%%j%J%%%K%k%%%%%%%%%%%%%%%%%K%%kjJKkKk%%KkKk%%%Kk
-74575d6%%%jJ%K%kKk%%K%k%%%j%J%Kk%Kk%%%%j%J%%%%%j%%%%%%J%%%%%%%jJjJ%%%jJ%j%J
-74507d6j%%%J%Kk%%j%J%%KkKk%jJKkKkj%%J%%KkKk%%%j%J%jJ%%%%%%%%j%%J%jJ%%%K%k%%
-74439d6j%%J%%%%j%J%%jJ%%%%%%%%Kkj%%%%%%%%J%%j%J%%j%%%%Jj%Jj%%%J%%j%J%%Kk%%j
-74371d7%JK%k%%jJj%%Jj%%J%j%%%J%%%%jJj%JKkj%%%%Jj%%%%%%J%j%%J%%%j%%JjJjJ%%%j
-74303d7%Jj%J%jJKkjJj%%%J%jLkjJ%jJ%%%j%%%%%%%%J%j%%J%j%J%j%JjJ%%j%%%%%J%%%%%
-74235d6jJjJ%%%%%jJ%%j%%Jj%%%%%%%J%j%%%%%%%%%%%%%J%KkKl%J%j%Jj%%Jj%%%J%jJKk%
-74167d6j%%%%J%j%%Jj%JKkjJ%jJj%%JjJj%%J%j%%%%J%j%J%j%J%j%Jj%%%J%jJjJ%j%JjJj%
-74099d7%Jj%%%%%JjL%l%%%Jj%%%%Jj%%%%%%%%%%J%j%%%%%%%JjJ%%j%%%%JjJj%%%%%%J%%%
-74031d6jJ%j%%%%%%%%%%%%J%j%%%%%%%%%%Jj%%Jj%%Jj%%Jj%%J%j%%J%jJj%%%%%Jj%%%%J%
-73963d6%jJj%Jj%%%%%%%%%%%%Jj%%Jj%%Jj%%%%%Jj%%Jj%%%J%jJj%Jj%%%%%%%%%%%%%%%%%
-73895d7%J%j%%%%%%%%Jj%%%%%%Jj%%Lk%%j%J%jJj%%%J%j%%%Jj%Jj%%%%%%%%%%%%%%Jj%%%
-73827d7%%J%%j%%%%%%%%Jj%%%%%%%%%%%%Jj%%%%%%%%Jj%%%%%%%%%%%%%%%%%%%%%%%%%%Jj
-73759d7%%%%%%%%%%%%%%%%%%Jj%%%%%%%%%J%j%%%Jj%%%%JjJj%Jjj%J%%%%%%%%%%%%%%%J%
-73691d6j%%%%%Jjj%J%%%%%%Jj%%%%%%%%Jj%%%%%%%%%%%%%%%%%%%%%%%%JjJj%%%jJ%jJ%%%
-73623d7%%%%%%%%%%%%%%Jj%%JjJj%%%%%%%%%Jj%J%jj%J%%%%%%%%%%%%%%%%Jj%%%%%%%%%%
-73555d7%%%%%%%%%%%%%%%%%%%%%%jJ%%%%%%%%%%%%%%%jJ%%%%%%%%%%%%%%%%%%%%%%%%%%%
-73487d7%jJ%%%jJ%%%jJ%%%%%%%%%%%Jj%%%%%%%%%jJ%%%%%%%%%%Jj%%%%%%%%%JjjJjJ%%%%
-73419d7%%%%%%%%%%%%%%%%%%%%%%%%%%%%%%%%%%%%%%%%%%%%jJ%%%%%%%jJ%%%%%%%%%%%%%
-73351d7%%%%%%%%%%%%%%%%%%%jJjJ%%%%%%Jj%%jJ%%%%%%%%%%%%%%%%%%%%%%%%%%%%%%%%%
-73283d7%%%%%jJ%%%%%%%%%%%%%%j%J%%%%%%Jj%%%jJ%%%j%J%%%%%%%%%%%%%jJ%%%%%%%jJj
-73215d8J%%%%%%%%%%%%%jJ%%%%%%%%%%%%jJjJ%%%%%%%%%%%%%%j%J%%%j%J%jJjJ%j%J%%%%
-73147d7j%J%j%J%%%%%%jJ%%%jJ%j%%%Jj%Jj%%%JjJ%%%%%%jJ%%%%%%%jJjJj%J%%%%%%%jJ%
-73079d7j%J%jJ%%%%%%%%%%%%%%%%%%%%%%%%%%jJ%%%jJ%jJ%%%jJ%%%%j%%%%J%%%j%JjJ%%j
-73011d8%JjJ%%jJ%%jJj%%%J%%%%%jJjJ%%%jJ%%%%%%%jJ%j%J%%%%%%%%%%%%jJ%%jJ%%%%%j
-72943d8Jj%J%%%%%jJ%%%%%%%j%%J%%j%%%J%%%%j%%%J%%%j%%%J%%%%%jJ%%%%%jJ%%%%%%%%
-72875d7%%j%%J%jJjJ%%j%kK%%%J%%%%%%j%J%%%jJ%j%%J%j%J%j%%%J%j%J%j%JjJj%J%j%%J
-72807d7%%j%%Jj%%%kKk%K%%J%%%%jJ%j%J%%jkK%%J%j%kKJj%%%%%J%%%jJ%%%%%j%%J%%jJ%
-72739d7jJjJ%j%kKJ%j%%%%kKJj%Jj%J%j%kKJl%K%%%%%%%%J%%%%%%l%KJ%j%Jj%J%%%j%%%%
-72671d8kK%J%%j%%%%J%jkKkK%%%Jj%J%jJj%%%Jj%J%j%%%%%%%%%JjJj%%Jj%%%kK%kK%%%k%
-72603e0K%%kK%%%%JjJj%%J%j%%kK%Jj%JjkKkKJjkKJ%j%%J%jJ%j%%%%%Jj%%%%J%j%%%k%%K
-72535d8Jj%%%k%KkK%%%kKJ%lKk%%K%%%%%J%%j%%%%kK%%%%%kK%JjkK%%%%%%%%Jj%%%%kKJ%
-72467d7jkK%%%J%j%kK%%%kK%%JjkK%%%kK%%%%J%j%%k%K%Jj%JlK%%%kK%%k%K%%%kLjJjJj%
-72399d8k%Kk%KkK%%%%%kK%%lJK%%%kK%k%%K%%k%K%%kKJj%%kKJjJjk%K%%%J%%%%%jJ%jJj%
-72331d8%J%j%%%k%K%%%Jj%%%%k%%K%Jjk%%Kk%K%%%%Jjk%K%%%%%J%jJj%k%K%k%Kk%Kk%Kk%
-72263e0%%%%%%K%k%%%%%%j%LkKk%%%K%%k%%K%%%%%Jj%kjLJjk%K%k%%%KkKJj%kKkKk%%Kkj
-72195e1JK%k%%%KkjJK%k%KJj%%%k%%K%kK%JlKJlKk%K%k%K%kjL%k%%%%%K%%%%k%%%Kk%%Kk
-72127e0%%K%%%%Jl%K%k%%K%%k%K%%k%KkL%jJj%k%%%K%k%%%%K%kKk%%%%%%%Kk%K%%%%kKk%
-72059e0Kk%K%%kKkK%k%%%K%%kK%%k%%K%kK%k%K%%%k%%%%%K%%kKkjJKk%%K%%k%%Kk%%%%Kk
-71991e0%j%%JKk%jJKk%K%%k%%%%K%%%kK%%%kK%%k%%K%%%%%%%%%k%%%%jJ%%j%J%jJ%%j%J%
-71923e0%Kk%%%%%%%%%%Kk%%%K%kjJ%%%%%K%%kK%k%%%K%k%jJ%%%Kk%%%%%%%%j%J%%%%Kk%%
-71855e0j%J%jJ%%%%%%%%%%%Kk%%%%%%K%kj%%Lk%%jJjJ%Kk%%%j%%J%%%%%K%k%%%%%%%%Kl%
-71787e1%J%%%%%Kk%j%%%J%%%%%%%jJ%jJKkj%J%%%%j%J%K%kj%JjJ%Kk%%%%Kk%%Kk%KkKkj%
-71719e1%%%Jj%J%%%%jJ%%%K%k%%%jJ%%%j%J%%%%%%Kl%%JjJ%Kk%%%j%L%lJ%j%%J%j%JjJ%j
-71651e1%JKk%%%jJ%j%%%L%k%%%%jJjJj%%%Jj%%JjJK%lJ%%%jJ%%%%%%%%%j%Jj%J%%%Kk%%%
-71583e0%jJj%J%%jJ%jJj%%JjJ%%Kk%%%%%j%JjJ%jJjJ%jLkjJ%%jJ%%%%j%%JjJ%%%%%j%Jj%
-71515e1%%%J%%j%J%j%J%%%j%%%J%%K%k%j%J%%%%jJjJ%%%%%j%J%%%%%%j%%%L%kj%%%%%JjJ
-71447e0%Kk%%%%j%Jj%%%Jj%%J%j%JjJ%jJ%%j%%%%%J%jJ%%j%%%Jj%J%%%%j%%%Jj%%%%%%Jj
-71379e1%%%Jj%%%%%J%jJ%j%%%%%Jj%%%%%%%%%%J%%j%%%%J%%jJj%%%JjJjJ%j%Jj%Jj%%%Jj
-71311e1%J%j%%%%J%%%j%%J%jJj%JjJj%JjJ%%%j%J%j%J%j%%%%%%%%%Jj%%JjJ%j%%%%J%jJj
-71243e1%%%%%%%%%%Jj%%J%%jJj%%%%%%%J%%jJ%j%%%%%%%%%%Jj%J%j%J%j%%%%%%%%%%%%%%
-71175e1%%%%%%Jj%%%%%%%%%%%%%%%%Jj%%%%%%%%%%%%%%%%%%%%%%J%j%%%%%%%%%%%%%%%%k
-71107e3L%jJj%%%%%%Jj%%%%%%%%%%%%%%JKkj%%%J%%j%%%%%%Jj%%%%%%%%%%%%%%%%%%Jj%%
-71039e1%%%%%%%%%%%%%%%%%J%j%%%%%%%%%%J%jJj%%%%%%%%%%Jj%%%%%%%%%%%%%%%Jj%%%%
-70971e1%%%%%%%%%%%%%%%%%%%%%%%%%%%%%%%%%%%Jj%%%%%%%%%%%%%%%%%%%%%%%%%%%%%%%
-70903e1%%%%%%Jj%Jj%%%%%%k%KJj%%%%%%%%%%%kK%%%%%%kKkK%%%%%Jj%%%%%%%%%%%%%%%%
-70835e1%%%%k%%K%%%%%%%%%%%%%%%%%%%%%%%%%kK%%%%%%%%%%%%%%%Jj%%%%%%%%%%%%%%%%
-70767e1%%%%%%%%%%%%%%kK%%%%%%%%%%%%%kK%%%%%%%%%%kK%%%%%%%%%%%%%%%%%%%kK%%%%
-70699e1%%%%%%%%%Jjk%K%%%%%%%%%%%%%%%%%%%%%%%%%%%%%%%%%%%%%%kK%%%%kK%%%%%%%k
-70631e3K%%Jj%%%%%%%%%%%kK%%%%%%k%K%%kK%%Jj%%%%%%%%%kK%%%%k%KkK%%%%%%%%%%%%%
-70563e1%%%k%KkK%%%%%%%%%%%%%%kK%%%%%%%%kK%%%%%%kK%%k%K%%kK%k%%%%%K%kKkK%k%%
-70495e3K%%%%%%%%%%%kKkK%%k%%%K%%%%%%%%%%%%%%%%%%%%k%K%%%%%%%%%%%%%%%kK%%%kK
-70427e1%%%kK%%%%%k%%%K%%%%%%%kK%%%%k%KkK%%k%K%%%%%%%%%%%%k%KkKkK%%k%%%Kk%%%
-70359e3%K%k%K%%%k%K%%%kK%k%%K%kK%k%K%%%k%%jJKk%K%kK%%%%kK%k%%%%K%k%jJ%Kk%%K
-70291e1%%%%%%kK%%%k%%%KkK%%%%%%%%%kK%%kKk%K%%%%%%kK%%%%%%%%%k%%%%K%%%%k%K%%
-70223e1%lJ%%%K%%%%kK%%%%kK%k%%%%jL%k%%%%Kk%jL%%kjJK%%k%%%K%k%%K%%kK%%k%%%%%
-70155e3%%KkjJ%%%%%%K%k%%%jJ%%jJ%%%%K%%%%%k%Kl%Lk%%jLk%%%%%%j%J%%jJ%jJ%%%%%%
-70087e3%%%%%%K%kj%%J%K%%k%Kk%%%KkK%%kKkK%lJ%jJ%jJj%J%K%k%jJ%%Kk%%%%jJ%jJ%%%
-70019e3%jJj%J%%%%%%jJK%lJ%%%%jJ%%%%%%%%%%%K%k%%%jJK%%kKkKkj%J%%%%%%jJjJjJjJ
-69951e3%%%%j%JjJ%j%J%jJ%%%jJ%K%k%%jJ%j%J%%Kk%%%%%%%%%%%%%%%jJjJ%%jJj%%%Jj%J
-69883e3%%%%%%jJ%%%%%jJ%%jJjJK%kj%%%%%J%%j%%Lk%j%J%j%%J%%%K%%%kjJ%jJ%%%%%j%J
-69815e3j%JjJ%%Kk%%jJ%%%%%%jJj%%%Jj%J%%%%%%%%j%J%j%JjJ%%Kkj%J%Kkj%J%%%j%J%j%
-69747e4%J%%%%%%%jJ%%j%J%j%J%jJ%%%jJj%%%JKkjJjJ%j%%%%J%%%%%%j%%Jj%%%%%%J%K%k
-69679e3%%jJ%K%%%l%%JjJ%%%%%%jJ%%%j%J%%Kkj%%%%%JKk%%jJjJ%%jJK%kjJ%%%%%j%Jj%J
-69611e3%j%%J%j%JKk%%%j%%Jj%Jj%J%%%%%Kk%K%kj%%%%J%jJ%j%%%%J%jJ%jJ%%jJ%%%%%j%
-69543e4%%JjJ%%%jJjJj%Jj%%%%%%%%%Jj%Jj%%%%%%Jj%%J%%%j%%J%j%%%%Jj%%%%%J%%j%%%
-69475e4%Jj%%%%%J%jJ%%j%%%%%%JjJ%jJj%Jj%%%%%%%Jj%Jj%%%Jj%%%%%Jj%%%Jj%Jj%%%%%
-69407e4%%%%%%%%%%J%j%%%%%%%%Jj%%%%%%%%%%%%%%J%%%j%%%%%%%%%%%%%%%%%%%%%%J%%%
-69339e3j%%%%Jj%%%%%J%j%Jj%%%%%%%%%%%%%%%%%%%%%%jJ%%%%%%Jj%Jj%%%%Jj%%%%%%%%%
-69271e4%%%%%%%%%%%%%%Jj%%%Jj%%%%Jj%%%%%%%Jj%%%%%%%%Jj%%%%%%%Jj%%Jj%%%%%%%%%
-69203e4%%JjJj%%%%Jj%%%%jJ%%%%JjJj%%%%%%%%%%%%%Jj%%%Jj%%%Jj%%%%%%%jJ%%%%%Jj%
-69135e4%%%%%%%%%%%%%%%%%%%Jj%%%%%%%%%%%%%%%jJ%%%%%Jj%%%Jj%%%%%%%%%%%%%%%%%%
-69067e4%%%%%%j%J%%j%J%Jj%%%%%%%%%%jJ%%jJ%%%%%%%%%%%%%%%%%%%%%%%%%%%%%%%%%%%
-68999e4%%%%%%%%%jJ%%%%%%%%%%%%%%%%%%%%%%%%%%%%%%%%%%%%%%%%%%%%%%%%%%%%%%%%%
-68931e4%%%%%%%j%J%%%%%%%%%%%%%%j%J%%%%%%%%%%%jJ%%%%%%%%%%%%%%j%J%%%%%%%%%%%
-68863e4%%%%%%%%%jJ%%%%%%j%%%J%%%jJ%%%%j%J%%j%J%%%%%%%%%%jJj%J%%%jJ%%%%%%%%%
-68795e4%%%%%%%%jJjJ%%%%%j%%%%%%J%%jJ%%%%%%%%%%%%%%%%%%%%%%jJjJ%%%%%jJ%j%J%%
-68727e4%%jJj%Jj%JjJ%%j%%J%%%j%J%%%%%%%%%%j%J%%%jJ%%%j%%J%%%%j%Jj%%J%j%J%jJj
-68659e5J%%%%%jJ%%%j%J%%j%J%j%J%%jJj%%kLj%%%%%J%%%j%%JjJ%%jJ%%%j%%J%%%%jJ%j%
-68591e5JjJ%%%%%%%%j%Jj%J%%j%%%%J%%%%%%%%jJ%%%%%%j%%kK%JjJ%j%%%%J%%lLj%J%%j%
-68523e5%%Jj%%Jj%%%%%%%%%J%jkK%JjJ%%%%j%Jj%%%%JjkKJj%%kK%%J%%j%J%%%jJj%%JjJj
-68455e5%J%%jJ%%%jJ%l%KJ%%jJj%Jl%K%%JjJ%%j%%%%%JjJj%%%kK%kK%Jj%%%%%kK%%%%Jj%
-68387e5%%Jj%%k%K%Jj%%%J%j%%%%%%%%%J%jkK%%%%Jj%%%%%Jj%kK%%%%kKJ%%%jJ%l%%Kk%K
-68319e5%%%%k%%KkKJ%j%kK%%%%kKJj%%%%Jj%Jj%J%j%Jj%%%%%%%%%kKk%%K%%JjJj%J%%%jk
-68251e7KJ%%j%%%%kK%%%%kK%kK%%JjJj%kK%%%%%Jj%%J%jJjkK%J%j%k%%Kk%KkK%JlK%%%J%
-68183e4lK%%k%K%%k%Kk%%%%%K%k%KJ%j%%%%%k%LjkK%Jj%J%jJj%%%%JjlJ%%KJj%Jj%%kLjJ
-68115e4j%%%%Jjk%%jL%kK%Jj%kKJj%%kKk%%K%%JjkK%%%%%kK%%%%%%%kK%kKkK%%%%k%%K%%
-68047e5%%%%k%%%jJK%%%%l%J%Kk%K%kK%kKJ%ljJ%%%%Kk%%%j%J%%Kk%KkKk%%%K%k%%K%%k%
-67979e7K%k%%KkjJK%k%%jJ%%Kk%%%%KkKk%%%K%%kKkK%k%%KkKk%%K%kKk%K%%k%jJ%jJK%%k
-67911e7%K%k%%%Kk%%%K%k%%K%%%%%%k%%%%%%KkK%k%%Kk%Kk%KkK%kKkjJ%K%%k%jJK%%%%%k
-67843e7%%%%Kk%Kk%%jJ%KkK%kKkK%k%%K%k%Kk%jJKk%%%%%%Kk%%%K%%kjJ%%%%%%j%JjJKkK
-67775e5kjJ%Kk%%Kk%jJ%Kk%%%%KkKkK%lLkK%k%j%%J%%jJ%%%%Kk%%%%%%%%K%kK%k%%%%%%j
-67707e8%J%%%Kk%%%jJ%%%%%%%%jJjJK%%kKkjJjJ%j%%J%%%%%%%%K%%k%%%%K%kK%%k%%%%j%
-67639e8J%%%%Kk%%%j%%J%j%%%%%J%j%J%%%j%%%JK%kKkjJ%%%%%%%%%j%J%%%%%%%%K%k%jJ%
-67571e7%Kk%%Kk%K%k%%%%K%kj%J%Kk%Kk%jJ%%%j%%J%KkjJ%%Kkj%%%J%%%%%%%%%%jJ%%%%%
-67503e7%KkjJ%j%J%%j%%%%%%%J%Kl%%%%%%Jj%Jj%%Jj%Jj%%JjJj%%%%%%%%%%%JjJ%%j%%J%
-67435e7%j%%%%Jj%J%j%%%JjLkjJKkjJ%%%j%%JjJ%%%%j%%%%%%%J%%%jJj%J%j%%%%%%Jj%%%
-67367e8%J%j%%%%JjJ%j%%%%J%%%%jJKl%J%%%j%Jj%JjJj%%J%j%%%%%%%%J%%j%%%%%J%%j%%
-67299e8Jj%%%%%%%J%%j%%JKkj%%%%%%%Jj%%%%%%J%%j%%%%%%%%%Jj%%%%%%%%%%%%Jj%%%%%
-67231e8%%%%%%%J%j%J%%j%%%%%%Jj%%%%%%%%%%%%%J%%%%j%%%%%%%%%%%%%%Jj%Jj%%%%J%j
-67163e8%%%%%%%%%%%%%%J%j%%%%%%%%%%%%%%J%j%%%jJ%%%%%%%%%Jj%%%%%%%%%%%%%%%%%%
-67095e8%%%%%%%%%%%Jj%%%%%%%%%%%%%Jj%%%%%%%%%%%%J%j%%%%%%%%%Jj%%%%%%%Jj%%%%%
-67027e8%%%%%%%%%%%%%%%%%%%%%Jj%%%jJ%%Jj%%%%%%%jJ%%%%%%%%%%%%%%%%%%%%%%jJjJ%
-66959e8%%%%%%%%%%%%%%%%%%jJ%%%%%%jJ%%%%%%%%%%%%%%%Jj%j%%J%%%%%%%%j%J%%jJ%%%
-66891e8%jJ%%%%%%jJ%%%%%Jj%%%%%%%%%%%j%J%%%j%%J%jJ%j%J%%%Jj%%%%jJ%%%%%%%%%%%
-66823e8%%%%%%%%%%%%%%jJ%%%%%%j%J%%%%Jj%%%jJ%%%%%%%%%%%%%%jJ%%%%jJ%%%%%%%%%j
-66755e9%%%J%%%j%Jj%J%%%%%%%%%%%%%jJ%jJj%J%%%%jJ%%%%%%%%%%%%%%%%%%%j%J%%%jJj
-66687e9%J%%%%%%j%Jj%J%%%j%J%j%J%%%%%%%%%jJjJ%j%JjJ%%%%%%%j%%J%%%%j%%J%%j%Jj
-66619e9J%%%%%j%%%J%%%%j%J%%jJ%%%jJj%%JjJ%%%j%JjJj%%J%%%j%JjJ%%%%%%%%%j%J%%j
-66551e9J%j%%%J%%%%%j%JjkKJ%%%%%%%j%J%j%%%%Jj%%Jj%%%%J%j%%%%%%%%%kL%j%%JjJ%%
-66483e8j%J%jJ%%%j%%%%%%JjJ%%%j%%%%J%%%%%jJ%%j%%Jj%%%%J%%j%%%%J%%jJ%%j%J%%%j
-66415e9k%K%Jj%J%%%j%%%%%%%%k%%L%jJ%%%%%%jJjkK%%%%J%j%%%Jj%JjJ%j%J%jJj%JjJ%j
-66347e9kK%Jj%%kK%%J%j%%%%k%KJj%J%j%Jj%%kK%%%%%%%J%jkK%J%j%%%%JjkKJj%%Jl%KJl
-66279f1%K%J%%jJ%j%%%%%JjkK%kK%%%%%%Jj%%%%JlKJ%%%%j%%%%%Jj%%kK%%%J%lK%%%%%kK
-66211e9%Jj%%%%%%J%%jk%%KJ%jkK%%%kKkK%kKkK%kK%%Jj%%%%kKkKJ%%jk%%K%%%k%KkK%%%
-66143e9kKJj%%%%%%%%k%%K%kKkK%%kK%kLj%%%%%kKk%%%KkK%%%%%%%%%kKk%%K%%%%%%%%kK
-66075e9%%%Jj%%%Jj%%%kK%%%k%%%K%%kK%kK%%kK%%%%%%%JjJjk%%%%K%%%kK%%k%%K%%%k%%
-66007f1KkK%%%k%Kk%%%%%K%%%k%%%K%k%K%%%%k%K%%%%%%%k%%%%K%k%%K%%%k%%%%Kk%Kk%%
-65939f1%%%%Kk%%%K%%JjkK%kK%%k%%%%%%%%%%%%%K%%k%KkKk%%%%%%%K%%k%Kk%K%k%Kk%%%
-65871f1%%Kk%%Kk%%%%%%Kk%%%%K%k%%Kk%%Kk%%%%%%%KJjkkKK%%%k%%kK%%%%%%%%%%%%%%K
-65803e9k%%%%%Ll%%%%%Kk%%%%%%K%k%%%%%%%%%%%K%kK%k%%K%%%%k%%K%k%%%%%%%%%%%%%%
-65735f1%%%Kk%%%%%%%%%%%%%K%%k%%%Kk%%%%%%K%k%%%%%%%%%%%%%%%%%%%%%%%KkKk%%%%%
-65667f1%%%%%%%%%%%%%%Kk%%%%%%%%%%Kk%%%%%%%%%%%%%%%%KkKk%%%%%%%%%Kk%%%%%%%%K
-65599e9k%%%%%%%%%%%%%%%%%%%k%K%%%%%%%%%%%%Kk%%%%%%%%%%%%%%%%%%%%%%%Kk%%%%%K
-65531e9%%k%%%%%%%%%%%%%%%%%%%%kK%%%%%%%%%kK%%%%%%%k%K%%%%%%%%%%%%%%kK%%%%%%
-65463f1%%%%%%%%%%%%%%%%%%%%%%%%k%K%%%%%%%%%%%%%%%%%%%%kK%%%%%%%%%%%%%%Kk%%%
-65395f1Kk%%%%%kKkK%%%%%%%%%kK%%%%%%%%%%%%%%%%%%%%kK%%%%%%%%%%%Kk%%%%%%%%%%%
-65327f1%%%%kKk%K%kK%%%kjL%kK%%%%%%%%%%kK%%kK%%%%%%kKkK%k%K%%%kK%%%%kKk%%K%k
-65259f3%K%%kKk%K%%%%%%%%%%%%kK%%k%%KkK%%%%%%%%%%%%%kK%%%k%%K%%%kKk%%K%%%%%%
-65191f1kjJ%K%%%k%%%K%%%k%K%k%K%%%%kKk%Kk%K%k%%%%Kk%%%%%KkK%%%%%%%k%Kk%K%%%%
-65123f1%k%K%kK%%%%%%%%%%%%%%%%%%%%lJ%%j%%L%kK%k%K%lJ%%%%%%%K%%%k%K%%%%k%%%%
-65055f3K%kjJ%%%%%%%K%%%%kjJ%%K%%%%%%kK%%%k%%%%%%%%Kk%%K%kKkK%k%Kl%%%JK%k%%%
-64987f3%jJK%%%kKkK%%%%kK%%%%kjJjJ%%K%%%%%kKk%K%%k%KkKk%K%kjJ%K%%kj%J%%KkKk%
-64919f3%Kk%Kk%%jJ%%%%jJKk%j%J%%%%%%%j%JjJjJ%%%%jJ%%%%%%%%KkjJjJ%K%%%%k%jJ%K
-64851f1%%%kKk%%%j%JK%lJ%Kk%Kk%KkjJKk%j%JK%%k%%%%jJjJ%%%%%jJj%J%%%%j%%%%%%JK
-64783f1%%k%%%%%jJj%J%%%KkjJj%J%%%Kkj%%J%%jJ%j%JK%k%%%%K%kKkjJKkj%%J%%%jJj%J
-64715f3%jJ%%%j%J%jJ%%j%Lk%j%%J%j%%J%%%%jJ%%%%%%%j%%J%%j%%%%%Jj%%%Jj%J%jJ%%%
-64647f3%j%%%J%%%j%%Jj%L%k%j%J%jJKkj%%Jj%%%Jj%J%%j%%JjJ%j%%%%%%%%%%%%%%%%%J%
-64579f3%%j%%J%j%%J%jJ%j%%%%J%jJ%%%j%%%%%%%%%%%%%%%Jj%%%%%%J%j%%%Jj%%%%%%%%%
-64511f4%%%%%%%%%%Jj%%J%j%%%%%%%%%%%%Jj%%%%%J%j%%%%%%Jj%%J%%j%%%%%%%%JKl%Jj%
-64443f4%%%Jj%%%%%%%J%%j%%%%%%%J%j%%%%%%%%%%%%%%%%%%Jj%Jj%%%%%%%JjJj%Jj%%%%%
-64375f4%Jj%J%%j%%%%%%%%%%%%%%%%%%%%%%%%%Jj%%%%Jj%%J%%j%%kK%%%%%%%%%%%%kK%%%
-64307f4%%%%%%%%%%%%%%%%%%%%J%j%%Jj%%%%%%%%%%%%%%%%%%%%%%%Jj%%%%%%%%%%%%k%K%
-64239f4%%%%%%%%%%%%%%%%%%%%%%%%%%%%%%%%%%%%%%%%%%%%%%%%%%%%%%%%%%%%%%%%%%%%
-64171f4%%%%%%%%%%%%%%%%%kK%%%%%%%%%%%%%%%%%%%k%K%%%%%%%%%%%%%%%%%%%%%%%%%%%
-64103f4%%%%%%%%%%%%%%k%%%%K%k%K%%%kK%%kK%%%%%%%%kK%%%%%%%%kK%k%K%k%K%kK%kK%
-64035f4%%kKkKkK%%%%%%%Jj%%%k%K%%%%%%kK%%%kKkK%k%K%%kK%%%%%%%%%%%%%%kK%%%%%%
-63967f4%%%k%K%kK%k%%K%k%KkK%%%%%%kK%%%%%%%%k%KkK%%%%%kK%%%%%%%%%%kK%%kK%%%%
-63899f4%%%k%KkK%%%%%%%k%%K%k%K%%%%%k%K%%%%%k%K%%%%%%kK%kK%kKkKk%K%kK%%%kK%k
-63831f6%%%K%%%%k%%K%k%%K%%%kK%%%%%%k%K%%%kK%%kK%kK%%%kKk%%%K%kK%k%%%K%%%%%%
-63763f4%kK%k%%K%%kKk%K%kK%kKkKk%%%%%%%KkK%k%Kk%K%%%k%Kk%%%%K%%k%K%%k%Kk%K%k
-63695f6Kk%KkK%k%%%%%%%%%%Kk%%%%%%%K%%%%k%%%%%%%K%k%%%%%%%%%%%%%%K%%%%kK%k%%
-63627f6%%%%%%%%Kk%%%%%%%%%%%%%%%%%Kk%%%%%%%%%%%Kk%%Kk%%%%%%%%%%%%%%%%K%k%%%
-63559f6%%%%%%Kk%%%%Kk%%jJ%%%%%%%%%%%%%%%Kk%%%%%%%%%%%%%%Kk%%Kk%%%%%%%%%%%%%
-63491f6%%%%%%%%%%%%%%%%%%%%%%%%%%%Kk%%%%jJ%%%%%%Kk%%%KkKk%%%%%%%%%%%%%%%%%%
-63423f6%%%%K%k%%%%%%%%%%%%jJ%%%Kk%%%%%%%%%%%%%%%%%%lL%%%%%%jJKk%jJ%%%K%k%%%
-63355f6%%%%%%%%%%jJ%%%jJ%%%%%%%%%%%%%%%%%%%%%%j%J%%%%%%%%%%%%%%%%%jJ%%%%%%%
-63287f6%%%%%%%jJ%jJ%%j%%J%jJKk%%%%%jJ%%jJ%%jJ%%%%%%%%%%%%%%jJ%jJ%%%%%jJjJ%%
-63219f6%%%%%%lKJjJ%%%%%jJ%%%%jJ%%%jJ%%j%J%j%J%%%%%%%%%%j%J%%%%%%j%J%%j%J%%%
-63151f6%%%%%%%jJ%%%%%%j%J%%%%%%%%%%jJ%%%%%jJ%%%%%%jJ%%%%%jJ%%j%%JjJj%%%%%%%
-63083f7%J%%%%%%%%%%jJ%%%%%%%%%%%%%%jJ%jJ%jJjk%K%%%JjJ%jJ%%j%J%%%%%%%%%%j%%J
-63015f6%j%J%%%%%%%%j%%%%J%j%%J%j%J%%%%%j%Jj%Jj%JjJ%%j%%%%%JjJjJ%%%jJ%jkL%j%
-62947f7J%j%JjJ%%j%Jj%%%Jj%JjJ%jJlK%JjkK%%kK%J%j%%%Jj%Jj%%%J%j%%J%%jJjJj%kK%
-62879f7%%%%kK%%%k%K%kK%%kK%%%%%%%%%%%%kK%kK%%%kKJj%k%Lj%%%%%%J%%%jJj%%%%%%%
-62811f7%%J%%jJl%K%%%k%%K%%JjJ%%%j%%%k%%%%%K%%%k%%%Kk%%%%%%K%k%K%%%%%J%%jkLl
-62743f9%%%Kk%%%K%%%kL%l%K%JlKJj%%kK%k%%K%%kKJj%%%%%%kK%k%%KJl%%KJj%Jj%k%K%k
-62675f9K%%kLj%k%K%%%kK%%%%%%k%%K%kKkKk%%Kk%K%k%K%%Jj%%%kK%Jj%%%%kK%%%%k%K%%
-62607f7kK%JjkK%%k%%Kk%K%k%%KkK%%%kK%%%k%%%%%%%%%%%%Kk%%K%k%%%%Kk%%%%%%%K%%%
-62539f7%kK%%k%%%%Kk%%%%%%%Kk%%%K%%%%%k%Kk%%%%%K%k%%%%%K%%k%%%%%%%%%%%%%%%%%
-62471f9%Kk%%%%%%%%%%%%%%%K%k%%%%%%%%%%%%%%%%%%%%%Kk%%%Kk%%%K%k%%%%%Kk%%%Kk%
-62403f9%%%%Kk%%%%%%%%%%%%K%k%%%jJ%%%%%%%%%%%%%Kk%%%%%%%%Kk%%%%%Kk%%%Kk%%%%%
-62335f9%%%%%%%%%%%Kk%%%%%%Kk%%%%%%%%%%%%Kk%%%%Kk%K%%kKk%%%%%%%%%%%%%%jJ%%%%
-62267f9%%%%%%%%%%Kk%%%%%%%%%%%%%%%%%j%J%%j%J%%jJ%%jJ%%%%%%%%%%%%%%%%%%%%%%%
-62199f9%%%%%%%%jJ%%j%J%%%%%%%%%%%%%%%%%%%%%%%%%%jJ%%%%%%%%jJ%%%%%%%%%%%jJ%%
-62131f9%%%%%%j%J%%%%%%%%%%%%%%%%%%j%J%%%%%%%%%%%%%jJ%%%%%jJ%%%%%%%%%%%%%%j%
-62063g0%%%%%J%%jJj%%Jj%%%%J%j%%%%%%J%%%%%%%%%j%%%%J%j%JjJj%%J%%%%%%%jJj%Jj%
-61995g0%%%%%%JjJ%%%j%JjJ%%jJ%%%%%%%%jJ%%jJ%j%%Jj%J%%%jJj%%%J%j%J%%%%%j%%%Jj
-61927g0JjkKJjJj%J%%%j%%J%%j%%%J%%jJ%j%%%%Jj%%%%%kK%%%%%%J%%j%%%%%JjJjJ%%%%j
-61859g0kK%%%%%J%%%%%j%%%%%J%jJ%jJ%j%%J%%%%%j%J%j%Jj%%J%jJj%%%%%%%%%J%j%%JjJ
-61791f9j%%%%%%%%%%%%%Jj%Jj%kL%%%j%J%j%k%KJj%%kKk%K%%%%%%%%%%J%j%%%%kKJ%j%k%
-61723g2Lj%%k%KJj%kK%kK%%%kK%%%J%j%%%%%%%%%k%K%%k%K%k%KJjJj%%Jj%%%%kK%kK%%%%
-61655g0%%%k%KJ%lK%%%%%%%%%kK%%%%%%kKJl%%%K%%%%Jj%kK%JjJj%%Jj%%%Jj%J%j%%kK%%
-61587g0%%%%Jj%%k%K%%k%%K%%Jjk%K%k%%K%%%k%%%KJ%lK%JjkKk%%K%%%%k%K%%k%%%%KkK%
-61519g0k%%Kk%%Kk%%Kk%%%%%%Ll%%%K%%k%%%%%%%%%K%%%%k%K%k%%%K%%%k%%%%%K%%%%%%k
-61451g2%%%K%%k%%%KJjkK%k%K%%%%%%JjkKkK%k%%%%Kk%%%Kk%%%%Kk%Kk%KkK%k%%KkK%Jl%
-61383g2%%%%%K%%k%%%%%%%%K%%k%Kk%%%%Kk%%%%%%%%%%%%%%Kk%%%%%%%%%%%%%%%%%%%%%%
-61315g2%%%%%%%%%%%%%Kk%%%%KkK%k%Kk%%%Kk%%%Kk%%%%%%%%%%%Kk%%%K%Jl%Kk%%%%%%%%
-61247g2%%%%%%%kKKk%%%%%%%%%%%%%%%%%%%%%%%%%%%%%kK%%%%%%%%%%%%%%%%%%%%%%%%%%
-61179g2%%%%%%%%%%%%%%%%%%%%%%%%%%%%%%%%%%%%%Kk%%%%%%%%%%%%%%%%%%%k%K%%kK%%%
-61111g2%%%%%%%%%%%%kK%%%%%kK%%%%%%%%%%%k%Kk%K%%%%k%K%%%lJ%%K%Kk%%%%%kK%%%%K
-61043g0k%%%%%%%%%%%%%%%%%%%Kk%%%%%%%%k%%%K%%%%%%%%%%%%%%%%k%K%%%%%k%%%K%%k%
-60975g4K%%%%kKk%%K%%%%%%%kK%kK%k%K%%%%kK%%%%%%k%K%%%%%%%%%%%k%K%kKkK%%k%%%%
-60907g4%K%%%%%%k%%K%%%%%kK%%%kK%k%K%k%%%Kk%K%kK%%k%K%%%%%kK%%%%%%%%%k%K%k%K
-60839g2%%k%K%%%%k%Kk%Kk%KkK%%%%%%kK%kK%kj%J%%%K%k%jJ%%%Kk%%KkjJj%JKk%%%%%K%
-60771g2lJK%%k%K%%k%%%%%Kk%K%%%kKkK%kjJKkjJK%%%%%k%%%%%K%k%j%J%%%%%%K%%k%K%k
-60703g4%jJ%%jJ%jL%%kKkj%J%%Kk%K%%k%%j%Jj%J%%%K%kj%JKkKk%%%%%jJKkj%%%J%j%%JK
-60635g2k%j%%%%J%Kk%%%K%%lJ%%%KkjJ%%%%Kk%jJ%%%%%%%%Kk%%%%%%%%%%%%KkKk%j%J%%%
-60567g4%%%%%%%%%Kk%%%%jJjJj%%%%%%%%%%%J%%j%%%%%%%%Jj%%Jj%%%J%j%%%%J%j%%%%Jj
-60499g5%%Jj%%%%%JjJ%%j%%%%J%j%J%j%%%%%J%%%j%%%%J%j%%J%%j%%%%%%%%Jj%J%j%%%%%
-60431g5Jj%%%Jj%%%%%%%%%%%J%j%%%%%%%%J%%j%%%%%Jj%%J%jJj%%%%%%%%%%J%%%%jJ%j%%
-60363g5%%%Jj%%Jj%%%%Jj%%%%%Jj%%%%%%%%%%%%%%%%%%%%%L%k%%%j%%%J%%j%%%%%%Jj%%%
-60295g5%%%%%%kK%%%%%%kKJj%%%%%%%%%%%Jj%%%%%%%%%%%%%%%%%%%%%%%%%%%%%%%%%%%%%
-60227g5%%%%%%%%%%%%kK%%%%%%%%%%%%%%%%%%%%%%%%%%%%%%%%%%%%%kK%%%%%%%%%%%%%%%
-60159g5%%%%%%%%%%%k%%K%%kK%%%%%%%%kK%%%%%k%KkK%%%%%%%%kK%%%%%%%%%%%%kK%kK%%
-60091g5%%%%%%%%%%%%k%%%%%%jLkK%%%%%%%%%%%kK%%%%%%%%%%%%%%kK%%%%kK%%%%kK%%%%
-60023g5%k%K%%%%%%%%kK%kK%%%%%%%%%kK%%%kKkK%%k%Kk%K%%%k%Kk%%K%%%%kKkKkK%%%%%
-59955g5kKk%Kk%%%K%%%k%%%%Kkj%JK%kKkK%%%%%%kK%%%%%%k%%K%%%kjJ%%%%K%%k%%K%%k%
-59887g7%%%KlJ%jJ%K%kj%J%%%%K%%%kjJ%%%Kk%%Kk%K%k%%%j%J%%%%jJ%%%%%jJ%K%%%k%%K
-59819g5%k%K%k%%%%%%j%%JjL%k%K%k%%%j%J%%%jJ%K%kKk%KkjJ%%%j%J%%%%%j%J%j%%%%J%
-59751g7%%%jJ%%%Kk%%%j%J%%%%%%jJ%%%K%%kjJ%j%J%%%Kk%j%%%J%%%%%%%Kk%jJKk%%%K%k
-59683g7%%Kl%%J%%jJj%Jj%Jj%%J%KkjL%kj%L%l%%%%%%JKk%%j%J%j%%%%JKlJ%j%J%j%%%%L
-59615g5l%%%Jj%%JjJj%J%%jJj%J%j%JjJj%JjJ%%jJjJ%%j%JjJj%J%%j%%%%%%%JjJj%%Jj%J
-59547g7j%%%%%%%%%%%%%%%Jj%%%%%%%%%%Jj%Jj%%Jj%%%JjJ%j%%%%%%%%%%%%%%%%%%J%j%%
-59479g8J%jJj%%Jj%%%Jj%%%J%%j%%JjJj%Jj%%%%%Jj%%%%%%%%%%%%%%%%%%%%%%%%%%%%%%%
-59411g8%%%%%%%%%%Jj%%%%%%%%%%%%kK%%%%%%%%JjJj%%%%%%%%%%%%%%Jj%%%%%%%%%%%%Jj
-59343g8%%%%%%%%Jj%Jj%%%%%%%%%%%%%%%Jj%%%%%%%%%%%%%%%%%%%%%%%%%%%%%%%%%%%%%%
-59275g8%%%%Jj%kK%%%%%%%%%%k%%%K%%%%%%%%%%kK%%%%%%%%%%%%%%%%%k%%%KkK%%%%%%%%
-59207g8kK%%%%k%%%%K%%%%%%%%kK%%%%%%%%%%%%%%%%kK%%k%K%%%%%k%%%K%%%kK%%%%%%%%
-59139g8%%%%%%%%%%%%%k%K%%kK%%%%%k%%Kk%K%%%%kK%%%kK%%%%kK%kK%k%K%%%%k%Kk%Kk%
-59071h0%KkK%%k%%K%%%%%%%kK%k%K%kK%%%k%Kk%%%%%%%%K%k%%%Kk%%%K%%%%k%%%%%%%K%k
-59003h0K%k%Kk%KkK%kK%%%%kKk%%%%%K%%k%%%%Kk%%%Kk%%%%%K%k%%%%%%%%%Kk%%%K%%k%%
-58935h0%%%%%%Kk%K%%k%%K%%%kK%%%k%%%%%K%k%K%kKkKk%%%%%K%k%Kk%%%Kk%%%%Kk%Kk%K
-58867g8k%%KkK%%k%%%%%%%%%%%%%K%k%%%%%%%%%K%k%%%%%%%%%%%%%%%%%%%%%%%%%%%%%%%
-58799h0%%%%K%%k%%%%%Kk%Kk%%%%%%Kk%%%K%k%%%%%%%%%%%%%%%%%%%%%%%%%%%%%%%%%%%%
-58731h0%%%%%%%%jJ%j%%J%%%%%%%%%%%Kk%%%jJ%%%%%%%%%%%%%%%%%%%%%%%%%%%%j%J%%j%
-58663h1J%%%%%%%%%jJ%%%%%%%%%%%%%%%%%%j%%J%j%JjJ%%%%%%%%%%%%%%jJ%%%%jJ%%j%J%
-58595h0%%jJ%%jJ%%%%%%j%J%%%jJjJ%%%%%%%%j%%J%j%J%jJj%Jj%J%%j%%%%%%J%%%%%%%j%
-58527h1Jj%J%%%%%%%%j%%Jj%kKJ%%%j%J%%%%%%jJ%jJjJj%JjJ%%jJ%jJ%%%%jJ%%%%%%j%J%
-58459h0%%%jJ%j%%%JjJj%%J%%%%%j%J%j%J%%%%j%Jj%%Jj%%%J%%%%j%Jj%%%J%j%Jj%%%%kK
-58391h1Jj%kKkK%k%%K%kK%%%%Jj%%%%%k%K%%%%%%%kKkK%%%%%%%%%J%l%K%%%J%j%JjJ%jJj
-58323h1%%k%%K%%%kK%%kK%%%kKkKJjJjk%%K%k%KkLjkK%%k%%%%%K%%k%Kk%K%%%J%%j%k%Kk
-58255h3%K%Jj%%%%%%%%k%Kk%K%kK%k%%K%%%%%%Jjk%KkK%%%k%%%%K%k%Kk%K%k%Kk%K%%kK%
-58187h1kKk%K%%%%%k%%%K%%%%%%%k%%K%%%%k%K%kK%%%%%k%%%%%%%%KkKk%%%KkK%k%Kk%%%
-58119h3%%%%%%%%%%%%%%%%%%%%%%%%%%%%%%%Kk%%j%J%%%%%%%%K%k%%%%%%%%%%Kk%%%%%%%
-58051h3%%%%%%%%%KkKk%%%%%%%%Kk%%%%%%%%%%%%%%%%%%%%%%%%%%%%%Kk%%%%KkKk%%%jJ%
-57983h3%%Kk%%%%%%%%%%Kk%%%%%%%%%%%%%%%Kk%%%%%%%%%Kk%%%%%%%%K%k%%%%%%%%%%%jJ
-57915h3%%%%%%%%%%%%%%%%%%%jJ%%%%%%%%%%%%%j%JjJ%%%%%%%%%%%%Kk%%%j%J%%%%%%jJ%
-57847h3%%%%%%%%%%%%%%%%%%%%j%J%%%%%%%%%%j%%J%%%%%%%%%%%%%%%%%%%%%%%jJ%%%%j%
-57779h4J%%%%%%j%J%%j%J%%%%%jJ%%%%%%%%j%%J%%%%%%%%%j%%J%j%JjJ%%%%j%%Jj%Jj%%k
-57711h6KJ%%%j%%J%j%%kKJj%kK%J%jJjJj%%J%j%%%%%J%jkLj%J%%%jJ%%j%%Jj%%J%%%%%j%
-57643h4%%%kK%J%j%kK%%%%JjJ%j%%%%Jj%%kL%j%%%%%%%%%%kK%%%%Jj%%%Jl%L%jkK%kK%J%
-57575h3j%%%kK%%%%%%%J%%jkK%%%%kK%%%kKk%K%%%%%%%%%%%%%%%%JlK%%JjJjJ%%%j%%%k%
-57507h6%K%kLjJjkK%%%%%%Jj%%%JjkKk%%KkK%%%%%k%%%%K%%k%K%k%K%k%%%%Kk%%%%K%%%%
-57439h4k%%%Kk%K%%%%%%kK%%k%%K%%k%KkK%%%%k%%KJj%kKk%%K%%%%%k%%%%%%%K%%%J%jk%
-57371h6%KkKk%Kk%%Kk%%%K%k%Kk%%%K%k%%%%%%%%K%%k%Kk%LlKk%K%%k%%%%K%k%%%%%%%%%
-57303h6%%%%%%Kk%%%%%%%%%KkKk%%%%%%%%%%%%%%%%%%%%%%%%%%%%kK%%%K%kKkKk%%%Kk%K
-57235h4kKk%%%%%%%%%%%%%%%%%%%%%%%%kK%%%%%%%%K%%%%%k%%%%%%kK%%%%%%%%%%%%%%%%
-57167h6%Kk%%%%%%%%%%%%%%%%%%%%%%%%%Kk%KkkK%%%%%%kK%%%%%%%%%%%%%%%%%%kK%%%%%
-57099h6%%k%K%%%%%%%%%%%%%%%%%%%%%%%%%%%%%%%%%%%%%kK%kK%%kKkK%%kKkK%kK%kK%%%
-57031h6kKkK%kK%%kK%%%%%kK%%%%k%%%Kk%KkKkK%%%%%kK%%%%%%%%%k%%%%%K%kK%k%K%%%%
-56963h6%%%%%k%K%%%%kK%%k%%K%%%kKk%Kk%%%K%kjJ%%K%kKkK%%%%%kKkKkjJK%%kK%k%Kk%
-56895h8%%K%%kKk%Kkj%L%%%%k%K%%%lJ%%%%jJ%%%%%%%j%Jj%Jj%%J%Kk%%%%%%K%k%%K%k%K
-56827h6%k%%K%kK%kK%kK%k%Kk%Kk%%%%%%%%K%k%j%J%Kk%jJ%%KkKk%%j%J%%%%%%%%%KkjJ%
-56759h8%Kk%%j%J%%%%j%J%%%%jJ%%K%%k%%%j%%Lkj%J%jJ%%j%%J%%%j%%JK%k%%jJ%%%j%J%
-56691h8%%%jJ%jJ%jJ%j%J%Kk%j%%JjJj%J%%%%jJ%j%Jj%%%%%J%j%%%%%%%%%%%%%Jj%%%%%%
-56623h9%%J%j%JjJ%j%%J%j%%Jj%%%%J%%%j%%%%J%j%%JjJ%j%%Jj%%%%%%%Jj%%%%%%%%%%%%
-56555h9%%%%%%%%%%%%%%%%Jj%%%Jj%%%%Jj%%kK%%%%%%%%%%%%%%%%%%%%%%%%%J%jJj%Jj%%
-56487h9%%%%%%%%%%%%%%%Jj%%%%%%%%%%%%%%%%%%%%%%%%%%%%%%%%%%%%%%%%%%%%%%%%%kK
-56419h9kK%kKkK%kK%%%%%%%kKkK%%%%%%%%%Jj%k%%Kk%%K%%%k%K%%kK%%%%%%k%K%%%%%k%K
-56351h9%%%%%%%kK%%k%KkKkK%%%%%%%%%%%%%%kK%%%%%k%K%%%%%%%%%%%%%%%kKk%Kk%K%%%
-56283h9%%%%Jj%%%%k%%Kk%%K%%k%%%%Kk%%j%JKk%%Kk%%%%K%%k%%KkK%k%%K%%k%%%%jJK%%
-56215h9%l%JKkKkKk%%%%%KkKk%K%%kK%%lJ%%%%%%%%%K%k%KkjJKk%Kk%jJjJ%%K%kj%JKk%%
-56147i1K%k%%%%K%%%l%J%K%%k%%%%jJK%%%%kjJ%jJ%%Kk%%%%%j%%%%%%%%%J%%j%Lk%%%%jJ
-56079i1%j%J%%%%K%k%%j%%%J%%%%j%%%%J%j%%%%J%%jJj%J%j%%%J%%%%%j%%%%%Jj%J%%%%j
-56011i2%Jj%Jj%%%JjJj%JjJ%j%%%%J%%Kk%%%%j%%%Jj%%%%Jj%%J%jJj%%J%%%%j%L%k%jJ%j
-55943i2%Jj%%%%%%Jj%%%%%%%%%%%%%%%%%%%Jj%%%%%%%%Jj%%%%%%%%%%%%%Jj%%%%%Jj%%%%
-55875i2Jj%%Jj%Jj%%%%%Jj%%Jj%%%%%%%%%%%%%%%%%%%%%%%%%%%%%%%%%kKJj%%%%%%%%%%%
-55807i2%%%Jj%%%%%%%%%%%%%%%%%%%%Jj%%%%Jj%%%%%%%%%%%%%%%%k%K%%%%%%%%%%%%%kK%
-55739i2%%%%%%%%%%%%%%%%%%%%kK%%%%%%%%%%kKkK%kKkK%%%%%%%%%kK%%%%%%%%%%%%%k%K
-55671i2%%%k%K%%k%Kk%K%%%%%%%%%kK%kK%%%%%%%%%%%%kK%%%%%%k%%K%%%%%%k%K%%%%%%%
-55603i2kK%k%%Kk%%%Kk%%%%%K%k%%Kk%%%%%%%%%KkKk%%%%%%%%%%%KkKkK%%%k%%%%%%%K%k
-55535i4Kk%%%%%%%%%KkK%%kK%k%%%%%%%%%%%%%%%%Kk%Kk%%%%KkKk%%%%%K%k%%%%%%%%%%%
-55467i4%%%%%%%Kk%%%%%%%%%%%%%%%%%%%%%%%%%%%%%%%%%%%jJ%%%%%%%%%%%%%%%%%%%%%%
-55399i4%%%%%%%%%%%%%%%%%%%%%%%%%%%%%%%%%%%%%%%%%%jJ%%%%%%%%%%%%jJjJ%%%%%%%%
-55331i4%%%%%%%%%%%%%%%%j%J%%%%%%%%%%%jJ%%%%%%%Kk%%%j%J%%j%%J%%%j%J%%%%%%%%%
-55263i4%j%%J%%%%%jJjJ%%%%jJ%jJ%%%j%%%%J%%%%%%%%%%jJjJjJj%JjJj%%Jj%kKJj%%Jj%
-55195i5%%J%j%%%J%%%j%Jj%J%%%%%%j%%Jj%J%%%j%%%%%%%%J%jkK%kK%%%%%Jj%JjJ%%jJj%
-55127i5%%%Jj%JjJj%J%%%jkKJjJj%%%%J%%j%%k%K%k%K%%%%%%%%J%j%k%%KkK%%%%%%k%%Kk
-55059i7K%%%%%kKkK%%%kKkK%%%%kK%JlK%kLjJjkKkKk%K%kKk%%KkKk%%KkK%%%%J%j%%%kK%
-54991i5%%%k%%%%%%%K%Jj%%%k%%%%KkKk%K%kK%%k%%%%%%%%%%%%%Kk%%%%%%%%%Kk%%%%%%%
-54923i7%%%%%%%%Kk%%%%%Kk%%%%%%%%%%%%%K%%k%%%%%%%%%%%Kk%%%%Kk%%%%%%Kk%%%%%%%
-54855i7%%%%%%%%%%%%%Kk%Kk%%%%%%%%%%%%%%%%%%%%%%%%%%%%%%%%%%%%%%%%%%%%%%%%%%
-54787i7%%%%%%%K%k%%%%%%%%%%%%%%%%%%%%%%%%%%%jJ%%%%%%%%%%%%%%%%%%jJ%j%J%%%%j
-54719i8J%%%%%%jJ%%%%%%j%J%jJ%%%%%j%Jj%JjJ%jJ%%%j%%J%%%%%j%%J%%%%j%Jj%%%%J%j
-54651i8kK%%%%JjJ%%jJ%%%%%%%%%j%%k%KJj%%%JjJ%%%j%JjJ%%jJj%%k%K%%%%%%%%%%%Jj%
-54583i8%%Jj%%J%jJlK%%%k%K%%%J%j%kK%%J%lLj%%%JjJ%jJ%%j%%%%%%%%%%%%k%K%%%%kK%
-54515i8%%kK%k%%K%%%%%k%%K%k%KJ%jkK%%J%j%%kKkK%%k%Kk%Kk%K%k%K%%kK%%%kKkK%%%%
-54447i8k%K%kK%k%%K%%k%K%k%%%%%%KkLjk%%K%%%%k%%%%%%%%K%k%%%kKKk%%%Kk%%%%%%Kk
-54379a00K%%%kKk%%%%%%Kk%%%Kk%%Kk%K%%%k%%%%%%%%%Kk%%%Kk%%%K%k%%%K%k%%%%%%%%%
-54312a00%%%%%%Kk%%%%%%%%%%%%%%%%%%%%%%%Kk%%%%%%%%%%%%%%%%%%%%%%%%%%%%%%%%%%
-54245a00%%%%%%%%%%%%%%%%%%%%%%%%%%K%k%%%%%%%%%%%%%%%%%%%%%%%%%%%%%%%%%%%k%K
-54178a00%%kK%%%%%%%%%%%%%%%%%k%%K%%%%%%%%%%%%%k%K%%%%k%K%%k%K%%k%%KkK%%%%kK
-54111a00%%%%%%%%%%k%K%%%%%kK%k%%%%%K%k%K%%%%%k%KkK%k%%KkKk%K%%%kKkjJ%%%%K%%
-54044a00kK%%%%k%%K%k%jJjJ%%Kk%%K%k%Kk%%%%%%%%K%%%kKkKk%%%K%kKkj%JKk%jJKkjJ%
-53977a02%%jJ%%%j%JjJKkjJ%%jJ%%jJK%k%%%%%jJ%KkKk%%%%jJ%%%j%%%%J%%jJj%Lk%%%%j
-53910a03%%JK%kj%%J%%jJ%%j%%%J%j%%JjJ%%j%%%%%%%%%%%%Jj%%%%%%%%Jj%%J%jJ%%j%%%
-53843a03%%J%j%Jj%%%%%%%J%%j%%%%%%%%%Jj%%%%%%%%%%J%j%%Jj%%%%%J%Kkj%%%%%JjJjJ
-53776a02%j%%%%%Jj%%kK%%%%%%%%%%%%%%%%%%%%%%%%%%%%%%%%%%%%%%%%%%%%kK%%%%%%%%
-53709a03%%%%%%%%%%%%%%%Jj%%%%%%%%%%%%%%%%%%k%KkK%%%%%%%%%%%%kK%%%kKlJK%%%%%
-53642a03%%%%%%%%%%%%%kK%%%%%kK%%%%%%%kKk%%%K%%%%%%%%%k%K%%k%%K%%kK%%kK%kKk%
-53575a05%%%Kk%K%%kKkK%k%%K%%%kKk%%%K%k%%%%%%%%jJK%kK%%%k%Kk%%%%%%KkKk%%K%kK
-53508a03k%Kl%%J%%%%%jJKk%%j%%%J%%%%%Kk%j%J%%Kk%Kk%KlJ%%%%j%%JKl%Jj%%%J%Kk%%
-53441a05j%J%%%%%%%%%%%j%J%%jJjJ%%%%%%%%j%%J%jJj%JjJ%jJjJ%%%%%j%%Jj%J%%%KlJ%
-53374a05%j%Jj%Jj%%J%j%%%%%%J%%jJj%%%%%%%%%%%%%%%%%%%%%%Jj%%%%%%%%%Jj%%%%%%%
-53307a06%%%%%Jj%%%%%%%%%%%%%%%%%%%%%Jj%%%Jj%%%%%%Jj%%%%%Jj%%%%%%%%%Jj%%%%%%
-53240a06kK%kK%%%%%%%%%%%%%%%Jj%%%%%%%%%%%%%%%%%kK%kK%%%%kK%%%%%%%%%%%kK%%%%
-53173a06%%%%%%%%%%%%%%%%%k%K%%%%%kK%%kK%%%%%%%%kK%%%%%%%%%%%%%%%k%Kk%%K%%%%
-53106a06%%k%K%%%kK%kK%%%%%kK%%k%%%%%K%k%%KkK%%%%k%%%%K%%%%%%%k%Kk%%%KkKk%%%
-53039a08%%KkK%k%%%%%%%%%%%K%k%%%%K%k%%%%%%%%%%%%%%%%%%%%%%%%%%%%Kk%%%%%%%%%
-52972a08%%%%%%%%%%%%%%%%%%%%%%%%%%%%%%%%%%jJ%%%%%%KkKk%%%%%%%j%J%%%%%%jJ%%%
-52905a08%%%%%%%%%%%%jJ%%%%%%%%%%%%%%%%%%%j%J%%%%jJ%%%%%%%%%%%%%%%%%j%J%%%%j
-52838a09%J%%%%%%jJ%%%%%%%%%%%%%j%%%%J%%j%%%J%%%%%%j%J%%%%%%%%%%%%%j%%J%%%j%
-52771a09%J%j%%J%j%kKJjkK%%JjkK%JlK%%%%%%%J%%%lK%%k%KJj%%kK%%Jj%J%j%%%%%J%%j
-52704a09%%k%%Kk%K%%kK%%%J%j%%%kK%%%%%%%%%%JjkKk%K%Jj%%k%%Kk%%%%%%%%%KkKk%%K
-52637a09k%%%K%k%%%K%%%%%%%%JjJj%%%k%Kk%%%%%%Kk%%%Kk%%%Kk%%%%%%%%%Kk%Kk%K%%k
-52570a11%%%%K%kKkK%%%k%%Kk%%%Kk%%%%%%%%Kk%%%%%%%%%%%%%%%%%%%Kk%%%%%%%%%%%%%
-52503a11%%%%%%%%%%jJ%%%%%%%%%%%K%k%%%%%%%%%%%%%%%%%%%%%%%%%%%%%%%Kk%%j%J%%%
-52436a11Kk%%%%%%%%%%%%%%%%%jJ%%%%%%%j%J%%%%%j%J%%%jJ%%jJ%%%%%%%%%%%%%jJ%j%%
-52369a12Jj%%%JKk%%j%J%j%J%jJ%%%%jJ%j%%J%j%%%J%%j%%%%%J%jJ%%j%J%j%%J%%%jJ%%j
-52302a12%%%%J%j%%JjJj%%Jj%%%J%jJ%%%jJ%j%Jj%Jj%Jj%%%J%j%k%K%%%kK%kKk%%K%%kL%
-52235a11j%kK%k%%%K%%%%%%Jl%Kk%%%%%Kk%%K%%%%%kK%k%K%k%%Kk%%K%%k%%%%K%%k%KkK%
-52168a12k%KkKk%K%k%%%Kk%%%%%%%K%%k%%%%K%kKJj%%%%k%%%%%%%%%Kk%%Kk%%%%Kk%%%%%
-52101a14%%%%%%%K%k%%%%%%%%%%%%%%%%%%%%%%%%%%%K%k%%%%%%Kk%%%%%%kK%kK%%%%%%%%
-52034a14k%KkK%%%%%%%%k%K%%%%%k%K%%%%%%%%Kk%%%%%%%%%%%%kK%%%%%%%%k%K%%%%%Kk%
-51967a14%%k%KkK%%%%%%k%K%%%kK%k%K%%%%kK%kK%%%%%k%Kk%K%%k%KkKkK%%%kjJjJKk%%%
-51900a16K%kjJ%%j%%J%%%%K%%%k%jJ%%%jJ%jJj%%L%k%%%jJ%%jJ%%jJjJ%%%%%%%%%%%j%%J
-51833a16%%%%j%Lk%%Kl%%%J%%%jJ%%jJ%%j%%%%%J%j%%%Jj%%%%%%%J%j%%%%%%%%JK%kjJjJ
-51766a16%%%j%Jj%%%%%%%%%%Jj%%%%J%j%%%%%%%%%%%%%%%%%%%%Jj%%%%%%%Jj%%%%%%%%%%
-51699a17%%%%%%%JjkK%%%%%kK%%%Jj%%%%%%%%%%%%%%%%%%kK%%%%%%%%%%%%%%%%%%%kK%kK
-51632a17%%%%%kK%%%%%%%%%%%%%%%kK%%%%%kK%kKkK%%%%%%%%%%%%%%%kK%%%k%%K%%%%%%%
-51565a17k%%KkKk%%%K%%k%K%k%%%K%k%%%%Kk%K%%%k%%Kk%%%%K%k%%K%k%%%%%K%k%%%%%Kk
-51498a19%Kk%%%%%%%%%%Kk%%%%%%%%%K%k%%Kk%%%K%k%%%%%%%%%%%%%%%%%Kk%%%%%%%%%Kk
-51431a19%%%%%%%%%%%%%%%%%%%%%%jJ%%%%%%%%%%%%%%%%%%%%%%%%%Kk%%%%%%%%%%%%%%%%
-51364a19%%%%%%%%%%%j%J%%%%jJ%jJ%jJjJ%j%%%Jj%J%%%%%%%%%%%%%%%%%j%%%J%%j%%%%J
-51297a19j%kKJ%%j%%J%%%%jkL%%%%%%%%%jJ%j%%%%J%jkK%JjJ%%%j%Jj%%kK%J%%%%%jkKkK
-51230a20%%kKJ%jkKJjJjkK%%%%kLjkK%%%%%%%%%%%%%k%%K%k%K%%k%%%%K%%%%%%JjJj%k%%
-51163a22%K%%%kK%kKk%%%%%%K%k%%%%%%K%k%K%kKJjk%%K%k%%K%k%%%%%%%%%%%%K%k%%%K%
-51096a20kK%k%%%%%%%%%%%%%%%%%%%%%%%%%%%Kk%%%%%K%%kKk%%%%%%%K%k%%%%%%%%%%%%%
-51029a22%Kk%%%%%%%%%%%%%%%%%%%%%%%%jJ%%jJ%%%jJ%%jJj%J%%j%J%%%%%%%%%%%jJ%%%%
-50962a22j%%%J%%%%%%%%%%%%%%%%%j%J%%%jJjJjJjJ%%%%j%%%%%Jj%%J%jJjJ%j%lKKj%J%k
-50895a24JjJ%%J%%%j%%JjjJ%JkJ%Jj%%%%j%%%%%%%J%%j%Jj%JjJ%%jJ%%%Jj%%%%%jJ%j%Jj
-50828a24JJj%j%Jj%%%%%J%%jJ%%%%jJj%%%J%j%J%j%%%%Jj%Jj%J%%%j%%JjJ%j%%k%KkK%kK
-50761a24%kKk%Kk%K%JjkK%%%%%%%%%%%%%%%%k%%K%k%j%J%%%K%k%%%%KJj%k%%KJ%j%%%%lL
-50694a24%%Jjk%K%kLl%K%k%K%%%%kj%J%%%Kk%jJ%%KkKlJK%kK%k%Kk%%%LljJ%%j%JjJ%%jJ
-50627a26%j%L%kj%%L%k%j%J%%Kk%%%jJj%%Jj%J%%%%%j%J%j%J%jJ%jJjJ%Kl%%JjJKkjJjJj
-50560a27%%J%%%jjJ%%%jJ%%Jj%%%%%jJ%%%%%%%j%J%%jJjJjJ%j%J%jJ%%%%%j%%%Jj%%%%J%
-50493a27%j%%J%%Jj%%%%%jJ%%j%%JjJ%j%%%%JjJ%j%%%%Jj%%%J%%j%Jj%%Jj%%Jj%%%%%%%%
-50426a28Jj%%%%%%Jj%%%%%%%%%%%%%%%%%%%%%%%%%%%%Jj%%%%%%%%%%%%%%%%%%%%jJ%%%%%
-50359a28%%%%%%%%%%%%%%J%j%%%jJ%%%%%%%%%%%%%%%%%jJ%%%%%%%%%%%%%%%%%%j%J%%%%j
-50292a29J%%%j%JjjK%%%jJ%j%%J%%jJj%%JjJj%%%J%j%%Jj%%%%%%J%jJjJj%jJJjJj%%jJjJ
-50225a29%jJjJ%%J%%j%j%%%%Kj%%JjjJ%Jj%%jJ%jJJ%j%%%jJ%j%JjJ%%%jJ%%%jkK%Jj%%%J
-50158a29j%%Jj%J%%j%%Jj%%%JjkK%k%K%kKJjkL%%j%%%JjJj%%k%%K%%%%%kK%%%%Jj%%J%j%
-50091a30%%k%K%%kK%Jjk%%%Kk%K%%kK%%%%%k%%%K%%kKk%KkK%%k%%%jJ%%%%%%%%K%kKk%%K
-50024a30k%%%%%KkK%kK%k%Kk%K%k%%jLk%%%%%%K%%k%jJ%%%%Kk%%j%%%%%%%Jj%%%%%%%%%J
-49957a32j%%Jj%%L%kjJj%J%K%k%jJj%%%%%%J%%%j%%%%%%%jJ%%%%%%%%%%%%%%%%%Jj%%%%%
-49890a33%%%%%Jj%%%%%%%%%jJ%%%%%%%%%%%j%J%%%%%%%%%%%%%%%%%%%%%%%%%%%kKjJ%j%J
-49823a33%%%%%%%%%%%%%%%%%jJ%%%jJ%jJ%jJjJ%%%%%%%%jJ%%j%J%j%%J%jJ%%%%j%%jJ%%%
-49756a34J%%%%%%%%%%%%jj%KjjJ%%%%%%%%jJ%JjjJ%%%%j%%Jj%kKJ%%%%j%JjJJk%J%%%%j%
-49689a35%%%%J%%%j%J%%j%%J%%jJ%%%jJ%j%J%j%%J%%j%%Jj%%%%%%J%jk%KJj%%%Jj%%kK%%
-49622a35%%%Jj%kK%%J%j%kK%%%%%%k%K%%kjJ%%%%KkK%%%%%k%%%%K%%%kKk%%KJ%lK%kKkKk
-49555a37%Kk%K%k%KkKk%%%jJ%%K%k%%%%%Kk%%%%%%%%%jJ%jJ%%j%%%J%%%jJj%%JjJjJ%j%J
-49488a37jJ%%jJj%%J%jJ%%jJ%j%J%%jJ%%j%%%%%%Jj%Jjj%Kj%j%JJj%Jj%%jJ%%%j%%Jj%J%
-49421a38j%Jj%J%%jJj%%%Jj%%%%J%j%%%%%%%J%j%J%%%j%J%jJj%%%J%j%Jj%J%%%j%%%%%%%
-49354a39%%%%%Jj%%%J%j%%%%%%%%%%%%%%%%jJ%%%Jj%%%%%%%%%%%%j%J%%%%%%%%%%%%%%%%
-49287a39%%%%%%%%%%%jJ%j%JjJ%jJ%%%jJ%jJ%%%%%%%jJ%%%j%%J%jJ%%jJ%%j%%jK%j%%%J%
-49220a39%%jJj%%J%%%%%%jJjJ%%%%j%%J%%j%%%Jj%%%%%Jj%jJj%Jj%%J%%%%j%%JJjJ%jjkL
-49153a40%JjjJ%%%%%jJ%%%Jjj%%%%%%%%JjJ%j%%kKJj%%%J%j%%%%kKJ%j%kK%%kLjkK%%J%%
-49086a40%jJjk%LJk%%Jj%%%kK%kK%%%%%k%%K%%%%%k%%%jJ%Kk%K%%%k%Kk%Kk%%%j%J%%%%%
-49019a43%jJKl%%JjJ%K%%kjjJJ%%jJ%%jJK%l%J%j%%jJ%%J%jJj%JjJjJjJ%jJ%j%JjJj%%Jk
-48952a45%J%JjJjJ%jjJ%%Jj%JjJj%J%jjJ%jJ%jJ%%jJ%%j%%J%j%J%%%jJj%%J%%%Jjj%%%%K
-48885a43jjJj%Jj%J%%Jk%%%%%J%%%%Jj%j%%%%%%%%%%%%%%%%%%%%%%%%%%%%%%%%Jj%%%%%%
-48818a45%%%%Jj%jJ%%%%%%%%%%%%%%%%%%jJ%%%%%%%%%%%%%j%%J%%%%%j%J%%%jJ%%j%J%%j
-48751a46%%%%%J%j%%J%JjjJ%%%%%j%kK%%%J%%jJj%%%J%%j%%kKJ%%j%%k%K%%%k%K%k%K%%%
-48684a46J%%%%lKkK%%kKk%KkKk%jJ%%jJKk%%KkK%%k%K%%kKkKk%KkjJ%%%%%jJjJKlJKk%%%
-48617a48%Kk%%j%%%J%%%%%%%jJ%jJjJj%%J%j%%%jK%j%%%%J%j%%%jJ%JjjK%j%Jj%j%J%J%j
-48550a49%%%%%jJJjj%J%%%jKj%%%%%J%%jjJJjj%%%%%%%Jj%Kk%J%jJ%jJ%%%%jJjJ%j%J%%%
-48483a49jJj%%%%%Jj%Jj%%%%%%%%Jj%%%J%j%%%%%%%%%%%%%%%%%%%%%%%Jj%%%%%%%%%%%%%
-48416a50%%%%%%%%%%%jJ%%%%%%%j%%J%%%%%%%%jJ%%%%jJ%jJ%jJ%%%%jJ%%%j%%%JjJ%j%%%
-48349a51%%%Jj%%%%JkJ%jJ%%%Jj%%%%j%JjJ%%jJ%%%%Jj%%%%j%Jj%JjJ%%%%jJj%%JjJ%%%j
-48282a52%J%j%%%%%kKJj%Jj%%%%%%%J%j%%%k%K%J%jJjkKJjkKJj%%%%%%%%%%%JjJj%%%kK%
-48215a52%%%%%%JjkjJ%%K%kKk%Kk%jJK%k%KkjJ%%%%Kk%%%%K%%k%%%K%kjJ%%%jJj%%J%%Kk
-48148a54%%KlJj%Lkj%%J%j%J%jjJJjJ%%%%%%%%%%%jJj%Jj%%%Jj%%%%%%%%JjjJ%%%%%%jJ%
-48081a55%%%%%%Jj%j%Jj%%%J%j%%%JJk%%J%%%j%JjJj%%%%%%%%%%%%%%%%%Jj%%%%%%%%%%%
-48014a56J%j%%%%%%%%%%%%%jJ%%%%%%%%%%%%%%%%%%%%%%%%%%%%jJ%jJj%%J%jJ%%%%%jJjJ
-47947a56%%%%%%%%%%%jJ%%%%%%%%%%%%%%%%%%%j%%%%J%%j%%%%%%jKj%%jJ%%%%%jJ%%%%J%
-47880a56jjJj%JjkKkKJ%%j%%%JjJ%jJ%%%%%jkK%%%%J%j%%K%kJj%%%%%Jj%%%%%%%%%%%kKk
-47813a60K%Jj%%%%%%k%K%%k%KkKk%%%K%%%kK%%%%%k%K%kKk%%%%K%k%jJjJ%%%%%%%%%KkjJ
-47746a60%jJjJj%%J%j%%%%%%J%%j%Jj%JKkj%jJ%%%%%%%%%%%%Jj%Jj%Jj%%%%%%%%%%%%%%%
-47679a61%%%%%%%%%%J%j%%%%%%%%%%%%%%%%%%%%%%jJ%%%%%%%%%%%%%%%%%%%%%jJ%%%j%J%
-47612a61%%%jJ%j%%Jj%%Jj%JjJj%%%%%Jj%JjjJ%%%%%j%J%J%j%%jJ%%%Jj%%%%%%JjjJjJjJ
-47545a62jJ%%%%%jJjk%K%%%%%JlK%%%%%k%%K%%%J%%jkK%%kKJjJ%jJj%%kK%k%%Kk%%%Kk%%
-47478a65Kk%%%%%%Kk%Kk%%%%%%%%%%%K%lJK%k%j%%JjL%lJK%kj%Jj%JKk%j%Jj%Jj%%%Jj%%
-47411a66J%j%jJJj%%%%%jJ%j%J%%%%%%%%jJj%%Jj%%JJj%jJ%%%jJ%%jJ%j%%J%%%j%%%%%%%
-47344a67%%%J%%jJj%Jj%%%%%Jj%%%%%%%%%%%%%%%%%%%%%%%%%%%%%%%%%%%jJ%jJ%%%%%jJ%
-47277a67%%%%%%%%%%%%%%%%%jjK%kJJj%JjJjJ%%jjJJ%kKj%J%jJj%%%%%j%%J%%%%j%%%JjJ
-47210a68%j%J%j%J%%%jJ%j%%J%%Jj%%jJjJ%jJj%J%j%JJj%j%%%%%%k%%%%KkK%%Jj%%%%%%J
-47143a68l%K%JjlJ%%%%Kk%K%%%%kj%%Lk%Kk%%%%Kk%%K%k%jJ%j%J%%j%%%JKkj%J%%j%JjMj
-47076a69%kKk%%%%%%%%%%%jJ%%%%j%%%Jj%JjJ%j%Jj%%%%%%%%%%%jJ%%%%%%%%%%%%%%%%%%
-47009a72%%%%%%%%%%%%%%%%%%%%%jJ%j%J%%%j%J%%%%%%%%j%%%%J%%%%j%J%jJ%%j%%%%%%j
-46942a74J%%%%%%%jJ%%%%lK%%%%JjKj%%%%Jj%%j%J%%JjjJ%j%%%Kj%%j%k%K%Jj%%kK%%%Jj
-46875a74Jj%%%%%k%%KkKk%%%K%%%%k%%j%J%K%kKlJ%%%%j%J%%jJ%%%K%l%%J%j%J%jJ%j%%%
-46808a77J%j%J%jJ%jJ%%j%%%Jj%jJ%%jJ%jJ%jJ%%j%J%JkJ%%jJ%%j%J%j%%%JjJj%%%%%%%%
-46741a78J%j%%%%JjJj%%%%J%j%%%%%%%%%%%%%%%%%%jJ%%%%jJ%%%jJ%%%%%%%%%%%jJ%%%%%
-46674a78%%%%%%%%%j%%Jj%J%%j%%jJ%%jJ%%%j%JJ%%%j%jJ%%%%%jJ%%JkJ%%j%%%%Jj%%%%%
-46607a80%%%%%%%Jj%%%%%%JjJj%%%JjkK%%%%kK%%J%j%%k%%%%K%%%k%Kk%Kk%Kk%%%%%K%kK
-46540a80k%%%%%%jJ%Kk%jJ%%Kk%%j%Lk%j%JjJjJ%jJ%%j%%jJ%%%%%%%jKj%%%%%j%%JjJj%J
-46473a83j%%%J%%%%%%jJj%%%%%%%J%%j%%JJjjJj%J%j%%%%%%%%%%%%%%%%JjjJ%%%%%%%%jJ
-46406a84%%%%%%%%%%%%%%j%J%%%%%%%%%jJjJj%%%%%%%J%%%%jk%KJ%lK%%%kK%%Jj%%kKkK%
-46339a85%kK%%%kK%%%kKJjk%%jJjJ%KkKk%K%kKk%jL%lJ%%%j%%%JjJjJ%%%%j%J%%%jJ%Kl%
-46272a88%jJJ%%jJ%%%jjJ%jJJj%%%j%Kj%%%jJj%J%j%%%JjJ%%%j%%%%%%%%%%%%%%%%%Jj%%
-46205a89%%%%%%%%%%%%%%%%%%%%%%%%%%%%%%%j%J%%%%%%%%%%%Jj%jJ%%%%%j%%%Jj%%%%Jj
-46138a90Jjj%J%%j%%Jj%J%jJjJ%%%%j%%Kj%%%%j%J%%%jk%K%%%Jj%JjJl%K%%k%%K%%%%kK%
-46071a91kK%%kK%kjJ%%Kk%jJ%%%K%k%K%k%%jJj%JjJ%Kk%%Kk%%%%%%Kk%%jJj%%%J%j%J%j%
-46004a94%jJ%%%%%%%J%jjJJj%J%jj%J%%j%JjJj%J%%%j%%%J%%j%%%%%%%%%%%%%%%%%%%%%%
-45937a95%%%%%%%%%%%%%%j%J%%%%%j%J%%%%%j%JjJj%J%%%%%j%jJ%Jj%%%%Jj%%%%%%%J%j%
-45870a96%%jJ%j%kL%jkLj%J%%jJj%%kKk%%%%%%KJjkKk%K%%%k%KlJK%k%%K%k%%%KlJ%Kk%j
-45803b00Lk%%%%jJ%%K%%k%%j%J%%%%j%J%%KlJ%%%%%j%%%%%J%j%Jj%%%%%%%%%%%%%%%%%%%
-45736b00%jJ%%%%%%%%%%%%%%%%%%%%%%%%%%jJ%%%%%jJ%jJj%J%%jJjjJ%%%jJ%%%%%%%%%%%
-45669b01%%Jj%%%%Jj%%%j%J%%j%J%%%jJ%j%%%%%%%kK%J%j%%%k%KkKkjJ%KkKk%j%J%jJ%%%
-45602b04%j%%%Jj%%%J%%%j%%jJ%jJ%%%%%%%%%J%j%%%j%J%jJ%j%J%j%%%JJk%%J%j%%%Jj%J
-45535b05jJj%%%%jJ%%%%%%%%%%%%%%%%%%%%%%%%%jJ%%jJ%%j%Jj%%J%%j%%%Jk%J%%Jj%%%%
-45468b07J%j%%%%jK%j%%%%%%Jj%jkKk%%K%%%%%kK%%%%%kK%%%k%Kk%%K%%%kKJjkKk%KkK%%
-45401b08%%%%kj%J%%%%jJKk%%%jJ%j%J%%%%j%Jj%J%k%JJ%%jjJ%JjjJ%jJ%%j%%%%%%Kj%jJ
-45334b11%%jJj%Jj%%%%%%%%%%%%%%%%%%%%%%%%%%jJ%%j%J%%%%jJ%%jJ%%%%%%%%%%%%j%%k
-45267b15K%%%%%J%lK%Jj%J%j%%%J%%j%%k%K%k%K%%k%K%%k%Kk%%%%%%jJ%%%%jJ%jJ%kJ%Jj
-45200b16Jjj%JjJ%%%%Jj%%%%%Jjj%%%%%J%j%%%%%%JjJ%jJj%%%%%%%%%%%%%%%%%jJ%%%%%%
-45133b17%%%%%%%%%%j%J%j%%%Jj%%%%Jj%%jJ%%%%%Jj%jJ%%%Jj%j%%J%j%%kKJ%%j%Jj%%%k
-45066b21K%kK%Jj%k%K%%%%%%%%%%%kK%kK%%%%%k%%Kk%%%%%%%%%j%j%J%%%JjJjJjJ%j%%%%
-44999b22%%%%%%%j%%J%%%j%Jj%J%%j%JjJ%j%%%%%%%%%%%%%%%%%jJ%%%%%%%%%jJ%jJ%%%jJ
-44932b23jJjJ%j%%%J%%jJj%Jj%jJjJ%%%%%%%%%%%jJj%%%kK%Jj%%%%%%%%%%kK%%%%%k%%%K
-44865b25k%%KlLkKk%%%%jJK%lJj%%%%Jj%%J%j%Jj%%%%%%%Jj%%%%%%%%%%%%%Jj%%%%%%jJ%
-44798b28%%%%%j%%J%%%%j%J%%j%J%j%%%JjjJ%jJj%kL%%%%%%%j%%J%%jk%K%%%%%Jj%JjkK%
-44731b30%k%%%Kk%%%jJ%%%j%J%j%%%jJ%%J%%%%%%Kl%%%JjJ%%jJjj%J%%%%%%%jJ%%j%%J%j
-44664b34%%%%%%%%%%%%%%%%%%%%%%%%%%%%%%%%%%jJ%%%%jJ%j%J%j%jJJ%jJ%%j%%%lK%kK%
-44597b36%%Jj%Jjk%%K%%Jj%k%K%%%%%%lJ%%%KkKk%%%%%jJ%%%jJ%KlJ%jJ%jJj%%%Jj%%%%%
-44530b39Jj%%%%%%%%%%%%%%%%%%%%%%%%%%%%%%%%jJ%jJ%%jJ%%%jJj%Jj%%jJ%j%%J%jJjJ%
-44463b40jJ%%%j%lJK%%%%kK%%%%%%%%%%%k%%%%KlJ%%%KkKlJ%j%J%%%%j%%%%%j%J%%%j%%J
-44396b44%%%%jJ%%%j%%%%J%j%%%%%%%%%%%%%%%%%%%%%%jJ%%jJj%%J%jJ%jJj%%%%%J%j%%%
-44329b46j%J%%jJ%jJjJ%%%kJ%%%%%%%%jJ%jJ%%jJjJ%jJ%%%j%j%JjJ%%%%jJ%j%%Jj%%%%%%
-44262b49%%Jjj%J%%j%%%%Jj%%JjJ%%%j%kKkK%%k%K%%%k%jL%l%J%K%l%J%%jJ%%%%%j%%J%%
-44195b52j%%%Jj%%j%%Jj%JjJ%%jJ%j%%j%J%%%jJj%%%%Jj%%%%J%%jJ%j%%%jJ%%%%%%%j%%%
-44128b56JJj%j%%Jj%%%%%%%%%%%%%%%%%%j%J%jJ%%jJ%jJjJj%%%%%%Jj%%%%jKjj%%%%%%j%
-44061b59%%%%J%%j%Jj%%%Jj%%%%%J%j%%%jJ%%j%%%%Jj%%%%jJ%j%J%%lK%%%J%%jJj%%%%%%
-43994b61k%%jJ%%KkjJ%j%%%L%k%KkjJ%j%J%%%jJj%%%%%%%%%%%%%%%%%jj%%J%%Jjj%JjKj%
-43927b65%%%j%Jj%%%%jJ%%%%%%Jj%j%%%%%%%%%%Jj%Jj%Jj%%%%%%%%%%%%j%%J%%%jJjJj%j
-43860b69J%%%jJ%Jjj%%J%j%JjJ%%%jJjJjjKjkJJ%%Jj%%%jjJ%%%%%%j%%%Jj%j%JJj%%%%Jj
-43793b71%j%J%%%jJj%%%%%%%%kKk%%K%k%%Kk%%jJ%%%%%%j%%%%%Jj%J%jJjj%J%%j%%%%Jjj
-43726b77JJj%%%%%j%%J%%jJ%%%%%j%%%%%jjJ%%%%jJJj%%J%j%%j%J%Jjj%%JjJ%j%%%%%%%%
-43659b79%%%%%%%%%%%j%%J%%j%%J%jjJ%%%%%%%%%jJj%%%Jj%%j%J%%%j%%%Jj%J%j%%%%Jj%
-43592b82%j%kK%k%K%%%%Jj%kKkKkK%k%%%%%%Kk%%%Kkj%Jj%%Jj%j%Jj%J%j%Jj%%%%j%J%j%
-43525b88%%%J%%jJj%%j%%%J%jJ%%%%jJjJjK%k%%%%%%jJj%%%%%%%%%%%%%%%%%%%%%%%jJ%%
-43458b90%%j%J%jjJ%%%%%%%jJJjjJ%jKj%j%%%%%%%Jk%Jj%%%jJJ%%j%%%j%%%%%J%%j%%%%%
-43391b94%%%k%%K%k%%jJ%%jJ%%j%Jj%jJ%jJ%%%j%%%%Jj%jJJj%%jJ%jjJ%%%Jj%%%Jj%%j%j
-43324c01JJ%j%JjJ%%kJ%jKk%%%%%J%j%%%%%%%%%%%%%%%%%%%j%%J%%j%%jjJ%J%%%%j%%%%J
-43257c02j%%%jJ%j%j%%%Jj%JjJj%%Jj%%k%%%%KlLk%%%%j%J%%Kk%%%%%%%j%%%%j%J%jJ%%j
-43190c09%Jj%%%%JjjJj%%Jj%%j%J%%%%%j%Jj%%j%%%%Jj%%%%%%%J%%j%%%%jJ%%%jJ%%%%jJ
-43123c12%%j%J%jjJ%Jj%%%jJ%jjJ%%j%J%%%j%%%%%Jj%%%%%jJ%%jJj%Jj%%j%J%j%%k%K%%%
-43056c17%%J%%j%kK%k%kKjj%J%j%%%%JjjJKk%j%J%%Jj%%%jJj%%%%%%%%j%%%%%%%%%%%%%%
-42989c23%%%jjJ%J%j%%%%jJJ%j%jJjjJ%%%%%jJ%jJj%%%%%jJJjj%%%%%%%%%%%%j%%Jj%%%%
-42922c28%%%%%%kLj%%kK%kjJ%%%j%jJJj%%%%%%%%kJ%Jj%j%%%%%%%jJ%jJjJ%%j%Jj%%%%%%
-42855c34%%%%%j%jJ%%%J%%%j%%%j%JjJjJ%j%j%%%%%%jJ%%%jJ%%%j%JjjJJj%%%%j%%k%K%%
-42788c39%%kKk%jJ%%%jJ%j%%J%%j%%%%Jk%%%%%jJj%%Jj%%%%JjjJjJj%%%%%%%%%%%%%%%%%
-42721c45%jjJ%%Jj%%j%J%j%Jk%%%Kj%j%%%%jJ%j%Kk%jJ%%jJj%Jj%%kK%%kK%k%%K%%%k%%%
-42654c52j%JjjJjJJj%%%%%j%%%jJ%%%jjJ%jJ%j%%%jJJj%j%%%%Jj%Jj%%%%%%%jJ%%%%%%j%
-42587c58%%%%j%%%Jj%%%jJjJ%j%%jJJj%j%%%%%%k%%%%%K%kKkj%J%j%J%j%Jj%%Jjj%%Jj%j
-42520c66%%%Jj%%%%k%%J%jJjJ%%j%jJ%jJ%%j%J%j%%J%j%%%j%%Jj%%jJ%j%%%%JjJjJj%%jJ
-42453c71%j%kKkK%%k%%j%%Jj%%%%%jJj%%%%%%%%j%%%Jj%%%%JjjJ%j%%%%j%%Jj%%jJ%%%%j
-42386c80%J%jJj%Jj%%%j%%J%jjJ%j%Jk%%%KjjjJj%%Jj%%J%%j%%%%%kjJ%%jJj%%%%%%%%%%
-42319c87j%j%%%%%Jj%%%j%J%j%%%%%%%j%Jj%%%%%%%%%j%%%%%%kJ%jJJj%%%jJ%jJj%%%lK%
-42252c95%k%K%kjJ%%j%%%%jJ%%%j%Jj%j%%JjjJ%jJj%%%%%%%%%%jJ%%%%%j%jJj%%JjJ%%%j
-42185d03%Jj%%%%j%j%%%%j%%%J%%%j%%JlK%k%%%%%%j%jJ%kJ%%Jjj%%%Jk%%%%%%%%%%%%%%
-42118d12%%jJ%%j%%j%%%Jj%%j%%%%%Jj%j%Jj%%lK%Kjj%k%%Kk%%%%%%jj%JJ%%l%%%%%%jjJ
-42051d23%jJ%%%%j%%%%%%%%%j%%Jj%%%Jj%%jJ%jj%%%%%j%Jj%%%%%k%%%%%%j%j%J%j%j%Jj
-41984d33Jj%%%j%JkJ%%j%J%j%%%%%%jJ%%%%j%%Jj%jj%J%kJ%%%%%j%%%%%%%%%k%%jjK%j%%
-41917d42jj%Jj%%%%Jk%Jj%%j%%%%%%%%%jJ%jjJ%%j%%Jj%j%JjjJj%%%%%jJjk%KkKk%%%jJj
-41850d54%jJ%jjK%%jj%%%%%%j%%%jJj%J%j%J%k%%%j%J%%jjJj%J%j%%%jJjk%%Kk%Kkjj%%%
-41783d66%%%Jkj%%Jj%J%j%%jJ%%%%j%%%%j%JjJ%%j%j%%Jk%%%%j%%J%jl%%%%j%%Jj%jJ%jJ
-41716d77%jJj%%jJjJj%%%%%%%j%%%j%%%%%j%j%%%j%Jj%k%%KlJj%%JkjJj%%%j%%%%%Jk%%%
-41649d91%%j%%Jj%%%%%j%jjJJj%jjKk%J%%j%%%j%%%%%%%%j%%jJjj%J%%%%k%J%%j%%%kjJ%
-41582e03j%%%%%%jjJj%%%jj%J%%jJj%%jJj%%j%jJj%Jj%j%%%%j%%%%j%J%j%%jjJj%jKjjJ%
-41515e16jj%jJJjjJjjJjj%%%%%Jk%%%%%l%%%Kkj%%kJjJJjj%%%j%%%%j%j%j%%J%kJj%%j%%
-41448e34j%%%J%j%%%%jJj%%j%%j%%jJ%jj%jJ%%%jjJj%jJ%j%j%%Jjj%%k%jJ%Kkjj%%%%kJ%
-41381e50%jj%%J%jj%%%jjjJ%%%j%%j%%%j%%%%jJjJj%%j%j%%%%jJ%jj%%%j%%%j%j%%%%kJj
-41314e68J%jk%K%lJjJjj%%k%%%%jJjj%J%kjJ%kJ%kJ%%%%j%%jJ%jJjjjKk%j%%j%%jJk%J%j
-41247e87%%%jjJ%jj%%k%%j%%jJjj%%%Jjj%%jj%j%%%%%%jj%Jj%j%%%jJjj%%%JkJk%%%j%%j
-41180f08jJ%%j%%j%j%jk%Kk%%%jj%JkJ%k%Jjj%jJj%j%%%j%jj%%%%j%%%%jJjj%%j%%%j%%j
-41113f30%%jj%%%j%j%%%jk%%%%j%j%jJj%jj%j%%%%kJj%%jJjj%%jJjjjKjkJ%jJk%%%jj%%j
-41046f55Jj%kJJjj%kKljJj%j%%%jJjjj%j%%%jj%%j%%%%jj%%jj%Jk%%%%%%j%%kjJj%j%kj%
-40979f82jJ%j%jj%%j%%%k%j%Jk%%j%%%j%%j%k%Jj%kJjj%jJj%j%%%jjk%j%Jjjj%jj%%%j%j
-40912g11%jj%%j%%%j%jj%%JjjjjjJjjJjj%%%jk%Kl%j%%jjJjjj%%%j%j%j%j%%%j%j%jjJjj
-40845g41kJ%kjJ%jj%%%kjj%%%kj%j%%j%%j%jj%%j%%jjjJjj%j%kJk%j%jJjl%%jj%%jjJj%j
-40778g77%jj%jjjJjj%%j%j%%kJjjj%%k%kj%J%k%%kJ%k%jj%k%j%%%jjj%j%%jj%%jjjj%k%%
-40711h15j%jjjj%jj%%j%%jjj%jj%jjjj%j%jj%j%%kjk%j%j%j%j%jk%j%%%jjj%j%j%jj%k%k
-40644h60%k%%k%jkJjkJj%jJjjj%jjk%jj%j%j%kkjJjj%%kjjj%j%%jjjj%jjjjj%j%jklJ%jj
-40577i09j%jjk%j%%jj%%jjjjkkJjkjjj%j%jjk%jj%jj%kk%%jk%%%lj%jjj%kj%jjj%%jjjjk
-40510i65%jj%kjk%%kk%%k%k%%%l%k%%kk%k%%kk%k%k%k%kj%k%k%%kk%%kkk%%kk%%%kkj%kk
-40443a031%kk%%kk%k%%kk%k%kjkk%%k%kk%%kk%kk%%kjk%kkk%k%kk%k%k%m%j%kk%km%k%kk
-40377a110k%%kl%k%kkk%k%kkkkk%jkkk%kkkkkkkkjkkk%m%m%kkmjkkkkmkkkklkkmmkmlkok
-40311a238monmoolk%KJMJ0OLOM%kmpqqpqm%KORQJ0J5J1QMMNK%%kjmmmopoorqqml%KLMMQL
-40249a250KK%KMKMORJ0ROQNM%kmnoonoommnmmmkmlmkkmmkklkmkkkmmj%mkmkkkklkmkkkkm
-40184a334kklkkmkk%mklkkkmkkkkklkkkmk%mkklkkkmkkkklmkm%mkm%lmkkmkkknkkkmkmkl
-40118a496kkmkmkmjmkmkmmklmmkmmlmkmomlmmmmnoompmqopqok%MOJ1J2RQKkrqj0j1j0j1j0
-40058a690rqk%OPJ2J1J0J0ROONKkpoqrj0j1j0j1j2j1j0qpkMPJ2J1J0M%oqno%KMPJ0PQQPM
-40007a669Kmnqj0pqorompooonmommpmmmonmmonmmmmmnmkmolmoomnmommnmommmnmomlommn
-39942a986mnmmmnmpmnmnmnnomnmnpnmnnonnmnpmnnpmnmnomnnnoononqnmpnnmpononnpnpn
-39876b325oqqpqoqqnqmpoqpopqppnpopqopqopqqoqqqnqpqrqqj0rrj1rrj0j0qqoqqqrj1oq
-39815b787rj1qrrrj0j0rj2qj0j1rj2j1j3rj2j2rj2j0rj2rj2j1j1j2j1j2j0j1j1j1j3j2j0
-39776c198j2j3j3j4j4j3j5j1j5j3j3j2j3j5j4j3j6j4j8j4j7j6j3j4j5j4j5j3j4j6j5j4j6
-39743c665j7j6j4j8j9j7j7j7j7j9j7j8j9k0j8j9k1k1j7k0k2j8j9k0k0j9k2k0k1k3k2k3k3
-39710d298k4k3k4k3k3k4k2k5k4k5k8k8k7k8l0k8l0k7l1l1l0k8l3l6l2l0l6l7l4l4l6l8l6
-39677e263l6m0l9l8m0m1m1m3m2m3m4m7m6m7n0n0n0n3n5n3n6n9n9o1o3o3o5o7p0p1p3p2p7
-39644g017p9p8q3q3q7q8r2r4r7r9j02j06j11j12j18j20j26j34j42j46j56j62j70j75j84j91
-39618a0152j96k08k21k34k51k65k87l03l12l02k96k83k02j08j85k94k73k46l96n57o83q04
-39596a7058r49j093j270j399j406j134p57m64L17K497L495J976J842M300N011K556O49Q58
-39578b029J137J68p05q05m23K80M59p8l7N58L56m56r22j152j338j446j363j173r51n71K46
-39557a0245P00J28k42J85J02p40j260j388j373n94J233J995J455L256P178O898L431L446
-39539A4165N307L763P84m89r06j374j708j712j542j318j111r08p23m55j47j15k41r3R4m4
-39519A1227k60l21l43l68l80l63l35l06k85k67k50k32k19k09k02j92j84j76j70j65j59j52
-39497E689j49j41j42j34j31j26j23j19j16j09j10j03j03r6r7r1r2r0q9q7q5q4q0p9p9p6p4
-39470B884p2p2p0p1o8p1p1p2p0p2p1p1p1p1o9o9o9o9o5o9o5o7o7o9o5o5o3o6o3o6o4o4o3
-39437F34o4o3o3o4o5o2o4o2o8o5o9o6p0o9p3o9p1o9p3p2p3p1p3p3p6p5q0p9q0q1q6q4q8q6
-39403a812q8q6r0r0r0r2r8r7r8j02j06j08j10j12j14j14j21j21j26j29j33j34j43j43j53
-39378d610j57j66j70j79j84j92k00k10k17k31k40k58k74k96l18l50l79m17m46m80m86m64
-39356a0924l86k36j7Q0N9J9j88n06p76r97j180j366j552j778k006k191k144j687o42J270
-39336b7148L850N345O196P407P132M999L052J748J81j184j878j988j690j042o7P99J054J138
-39318G904R28J90n83j080j343j472j494j469j377j154p57j09N91Q15Q21O57j4p98j268j321
-39298b333r14qQ01J425K533L879M809M446M053L610J999K68p99j304j470j393j236j078r45
-39279A6343q23p19o10m97l48j75o4l2nm6j47k35k74k95k89k78k58k40k19k02j86j71j57j52
-39255I921j43j38j35j34j30j26j25j23j19j17j11j05j01r8r1q8q5q2p9p6p6p4p2p0o8o7o5
-39228G223o5o1n8n8n4n6n3n4n2n0n0n2n1n1m9n1n1m9m8m8m6m9m7m6m7m4m5m5m4m2m1m0l9
-39195E587l9l6l6l5l3l5l4l3l4l4l3l4l2l3k9l1k9l0k8l1l0l1l3l3l3l2l1l1k9k7k5k6k6
-39162D541k3k6k4k5k6k6k7k7k3k4k3k2k1k1k0k2k0k0k2k3k0k2k0k2j9j9k0j9j8k1j8j9k1
-39129C818j8j8k0j8j9j7j7j7j6j6j5j6j6j4j6j7j5j7j5j6j6j6j6j4j4j5j4j5j3j4j6j6j4
-39096C292j5j4j6j3j5j4j3j5j4j2j3j2j4j3j2j2j2j3j3j1j3j2rj2j0j2j2j0j1j2j0j1j2j0
-39062B870j1j1j1j0j2j1j0rj1qrponpmopqj2j3j3j4j2j2j2rrj0oqrrj0j0rrj0qorqqnpnq
-39015B447qqoj0ppnokpnpoqpj0j1j0j1rrpopnqoppoqnpopmopnpnpoqpnqnpnqnnoomqmopm
-38954B041nnonmnpnmnnonnnonnmnomonomonommonomonkomolommmnoomonommnmommnmomon
-38888A713oomnoompoopqorj0qrqrqomkKOMKOJ1QMJMK%%k%KMOK%%%mqrqoromkonomonokK%
-38824A531KMPJ0QNOQN%kloqroop%JKKMQM%%%mmoonmoonmommlmmmmmlmmmkmlkkmmmkklmkm
-38759A416kmmlkmkkmkklkmkkmkmjmkkkmkm%lmkkkmkkklkkmkkm%kklmkk%mkkmjkkkmkkkm%
-38693A251lkkkkkkkkklkkm%mkkkk%lkmkkkm%klkkkkmkkkkkjmkkkkmk%mlkkkmk%mklkkmkk
-38627A102kkmlkmkmmmlmmmmnmoopooqpom%MQJ1J2J3J2RQOL%nmokkKMOPM%mnmmk%%K%kopj0
-38565A035qrm%KOPJ2J1J0OPMM%%K%%kmonk%MPOONK%%%klkmmmmlmmkmkm%nkkmkkkkkjkkkk
-38502A018kkkkk%kkjkkkkk%kk%kkk%lkk%kk%k%ljjjjjkjjjjkjkkkjjkjjjk%jkjk%kjk%l%
-38436I24jkjj%kjjj%kjj%kjkk%kk%l%kj%j%%kjkjj%jm%jjjjj%kk%j%jjkj%j%kmj%%kjjj%
-38369H52j%kj%%k%kjjjj%kkjj%jjjjjjk%%j%jjk%jk%jj%jl%jjjk%jj%jj%%k%k%j%jjjjjk
-38302G91j%jj%%jjjkjj%%jjjjj%jj%jj%jl%j%jjkJjjjjjj%%j%jjjj%%kjJjmKkk%jj%j%jj
-38235G39j%j%j%k%j%jjjj%j%%jjk%%jjjjjj%k%%j%j%%j%jj%jjj%kj%%jkjJ%%kj%%k%j%k%
-38168F94j%j%j%%jJ%k%kj%j%%jj%k%kj%j%jjjJj%j%jjjj%%j%j%k%%k%j%j%jj%kjJjj%%kj
-38101F52%j%%k%%%k%%%%jj%j%j%k%kJ%%jj%%l%j%j%k%%jJj%jk%j%%jjJ%%jjj%jJjjjj%%j
-38034F17jj%%%%l%%jkJjj%kJ%j%jjjj%%%%%%%jj%%jjj%%j%k%Jjj%j%%l%%%jjjJj%j%%j%j
-37967E83%jj%%%j%kJJjj%j%j%%jjJkjjJj%%%jk%kJj%j%%%k%%%%jj%j%j%%%j%jj%%j%j%%%
-37900E54%jjj%%%%j%j%%%jjk%j%%jJjj%%jj%j%%%%k%jj%%%%jjKjj%%jj%%jj%%%j%jj%%%j
-37833E25l%j%%%jj%j%jjkj%jjJJNMLkjkj%jkj%%%j%%j%%%jj%%jj%%j%%%jjjjJ%j%jJ%%jk
-37766E01%j%%j%j%%k%JjkJj%Jjj%jj%Jj%%j%Jk%%jJkJ%%%jjk%Kk%jkJJjj%%%%jj%%%%j%%
-37699D78j%jJj%j%%k%%%kJj%j%%jj%%%%%j%%j%%%j%j%%%k%j%jJ%jj%Jj%jjJj%%jJ%jj%%%
-37632D55%%mL%jk%%%%j%j%jJj%j%%%%j%%%%%%j%jjJjjj%%%%k%%%%j%j%%jJjj%%%%%jjJ%j
-37565D33Jjj%%j%%j%%k%%jJjj%j%J%%k%%%%%%jJk%%j%J%k%%%%jk%%jj%%%%jjJ%%j%%j%%%
-37498D12%j%Jjj%%j%jkK%%%k%jjJj%%%jj%%%%jjJ%%jjJ%k%%%%j%kKkj%%%%jjj%%Jk%%%%%
-37431C90j%%j%j%j%k%%%%k%jj%%%%j%%jJj%jjjJk%k%j%jjJ%j%j%jj%%j%jjk%%jkj%%%jjj
-37364C54%j%jkk%k%jjjkl%kkjklkkjknmlmmnonopnonkLK5M5M3K0jj1j2j2j2pJJ2K3K2Rjq
-37308C93j0qj1rj0j0nKJ2J7K0J3Jqj3j4j3rMK3M8M6K7Mlnlpoompmmmkkklljkjkkjlj%kk%
-37256D08lj%jkJjj%jjjJjl%Jjj%jj%j%j%%j%j%j%kjj%%k%%%jJj%%k%J%j%%%j%%j%j%%k%j
-37189C71%j%%%jj%%%%%j%%jj%%Jj%j%%jJjkj%%%%%j%%j%%j%%%JjkJ%%%jjJJ%k%%jlK%k%j
-37122C49%Jj%%%%jj%%Jjj%%%%%j%j%%%%Jj%j%Jj%%jj%%%%Jj%%kKk%%j%j%%Jj%j%%Jj%kJ%
-37055C35%%j%J%%%%%j%jJ%%j%jJjj%Jjjk%%%j%J%jJjjjJ%Jjj%jJjJ%%k%%%%%%%%%%%jj%%
-36988C21%%%%%j%Jjj%%%%k%%%%%%%j%Jjj%%%%%jJ%j%%%j%%%%j%%%%%%%jj%Kjjj%%J%j%%%
-36921C09%j%%%%%%%j%%k%%%%j%%%%%%JjjjJ%%%j%%j%%%%%%%%%%%%%%j%%jJ%jj%%%J%%jjJ
-36854B98%%%jJj%j%%%k%K%%%kKkj%Jj%%j%%%%kJ%Jj%%jJ%j%%%%j%J%j%%Jk%%%Jjj%%%%%%
-36787B87j%%%%%j%%%%k%%%Kk%%Kkj%%j%%j%JJj%%j%jJj%%%%%%%%jJ%j%%j%%J%%%jJ%jjJ%
-36720B77j%%%%%j%%jkK%%%%k%%jj%J%%%jJjj%%%Jj%%%j%%%j%%%%%%%%%%%%%jJj%Jj%%j%%
-36653B65%jjJ%j%JlK%%k%j%%%%%%%%%%jJ%%j%%%%%jJjjJj%%%%%jJj%J%j%%%%%%%jJj%j%J
-36586B55j%%%%j%j%%%kK%%k%%%%j%j%%%Jk%JjjJ%%%%jj%%%%%%%%%%%j%%%j%k%KkkJ%j%J%
-36519B40%%j%%%%%jJ%jkjJ%j%%jJ%%j%%%%j%%jk%%j%%j%%%%%%j%k%%%jj%%%%jlKk%j%%j%
-36452B17%%jj%l%%jlKkjj%jjlj%m%j%kljmjjlkmnknmoppj0j2j3qlk0l1mJ19J45L3k9l5k4
-36398B46k3k3k2j7K1M7N0K9oj6k0j3j4j5j4j7j7j8NM8O1L1rk2k0k2k3k8k9j1R7J42M1k5k8
-36363C66j0ooj3j2lPKkqlmmmkmjl%jjkjljjjjk%%k%k%k%kJj%j%j%j%j%%jk%%%%jj%j%j%%
-36299B57j%%j%Jj%%%%%kj%K%kk%%%jJj%%%jjJj%%j%%%%j%%%%%%jjK%j%%%jk%jJ%%j%j%%%
-36232B39%Jj%j%Jjk%%%%Kkj%%%%%%jJ%j%%%%%%%%%j%j%%%Jl%%%K%k%%%%jjJ%%jJ%j%%%%%
-36165B28lL%jkK%kK%%%%%kjJ%%%jjJ%%%jJ%j%%%%%%%%%%%j%%%%%%jJ%%jkKk%KkKJl%K%kj
-36098B18%%%%%j%J%j%%%%%jJ%%%%jJjJj%%%%%%j%J%jkKk%%Kl%Jj%Jj%%%%%%%%%%%%%%%%j
-36031B11%J%%jJ%%j%%jJj%%%%%%%%k%%Kk%KkjJ%%%jJ%%j%%%%%%j%%%%%%%%%%%%j%%%%J%%
-35964B06j%jJj%JjJ%jJj%%JjkjJjJjJ%%%%%j%%%%j%J%Jj%j%J%j%%%%%%%%%%j%Jj%%%%kKk
-35897A97%Kk%jJ%%%j%%JKljJ%%%%%J%kJj%Jj%%%%%%%%%%%jJ%%%%%%jJ%j%%J%jjkL%%%lKk
-35830A91%jJ%j%%%%J%%%%%j%%JjjJ%j%J%j%%%%%%%%Jj%%%%jJ%%%%%j%Jj%j%%Jj%%%k%%K%
-35763A87k%%K%%k%%jJ%%%%jJj%%%%%%%%%%%%%Jj%%%%%%%jJj%Jj%%jJJj%j%kK%k%L%jJjk%
-35696A80%%jJj%%%J%%%jJ%%%%jjJ%j%%%Jj%%%%J%%j%%%J%j%%%%%%%%%%%%%%%%%%%j%J%%%
-35629A78%jJ%%jj%kKkj%JK%kj%J%%%jJ%%jJ%%j%%%%%%%%%%%%%%j%%%%%%%%%%%%%%%%%j%%
-35562A71Jj%Jj%%k%%Ll%%%%%%%%%K%%l%%%J%jJ%k%%%JJj%%%%%%j%%%%Jj%%%%%%%%%%%%%%
-35495A67%%%%%%j%%Jj%%%j%J%%%%%J%jj%%kK%%%k%%%j%Jj%J%%%%Kk%j%%Jj%%%%%%%%%j%%
-35428A61JJj%j%%%%%%%%%%%%%jJ%%%jJjJ%%%%jJ%lKJ%%j%%%kj%JKkj%JKk%%jJ%j%%Jj%Jj
-35361A57jJ%%j%%J%%j%%%%%%%%%%%%%%jJ%%%%%%%%%jJ%%%%j%JjJ%j%j%k%K%Jj%%%%%Jj%%
-35294A54%JjkK%%%%%%k%%Kk%%%%%%j%J%jJ%%j%%JjJk%Jj%%%%%%%%Kjj%%%%%%%%%%%%j%%%
-35227A49%%%%%%%Jj%%Jj%JjJjj%J%j%%%J%jkKk%Kk%%%%j%J%%%%%jJ%j%%J%j%%%%%%%%%%%
-35160A45%%%%%%jJ%%j%J%%%%%j%%%Jj%%%%%%j%%J%%%%%j%%%%JjkKk%Ljk%K%%%%%kK%k%j%
-35093A40JjjJJj%%%J%%%%jjJ%%j%Jj%%%%%%%%%%%%%j%J%%%JjjJ%j%%%%%JjjJ%%%%%%j%%J
-35026A38%jKjjkKJ%%jJ%%%j%kKkjJ%%%jJKk%%%%j%LljJjJ%%%%%j%J%j%%Jj%J%j%%%%%%%%
-34959A33J%jJj%J%%%j%%Jj%%%%%%Jj%%%jJ%%%%%j%%%%Jj%J%%%j%kKJjkjL%k%%K%k%K%%k%
-34892A30%%%j%jJJ%jJj%J%j%Jj%%%%%Jjj%%%%%%%%%%%%%%%%%%%%%%%%%%jJ%%j%%%%%%%%J
-34825A28jJ%%jJ%j%%%j%%%J%Jj%%%j%%%%%%kKkj%%L%k%%%%KkKk%%jJ%K%kjJ%%%%%j%%%jJ
-34758A23jJj%%%%JJ%j%j%%%%%%%J%jJj%%%%%%%%%%%kK%%%%%%%%%%%kK%k%%%%%%KkK%k%%%
-34691A20%%%j%%%%%%J%%jJj%%%%%%%%J%j%%%%k%%K%%%%k%K%k%%%Kk%%%%%%%%%%%%%%%%%%
-34624A17%%%%%%jJ%%%%%%j%%%%%J%j%%kK%%%%%k%%K%%%%kKk%Kk%%KkK%k%Kk%%%%%%%kKK%
-34557A16%kkK%%%%k%K%kK%%%%k%%KkKk%%%%%%Kl%J%jJ%jJ%%j%%%Jj%%%%%%Jj%Jj%%%%%%%
-34490A11%%%%%%%%%%k%K%k%KkK%%%%%k%%%%%%%%%%%%jJj%%%J%%j%J%%%%%%%j%%%%%%%J%%
-34423A09j%%%%%%%%%%%k%K%%k%%K%%kK%%k%%%KkK%k%%%%%%K%k%%%jJ%%%%%Kk%%%%%%%%%j
-34356A05J%%%%%l%%KJj%%%%k%%%%%K%%%%%J%l%%%K%%Jj%k%%%%%Kk%%%%%%%%%%%jJ%%%%%%
-34289A03%%jk%KJjJ%%%%%l%Lj%J%%j%%kKkK%kK%k%K%kKk%K%%Jj%kKk%%%%%%%%%%%%%%%%%
-34222A00%%%%%k%%%Kk%%%%K%%%k%KkKkK%kKk%%%Kk%%%%%j%Jj%%%%%%%%%%%%%%%%%%%%%%%
-34155I7Jj%%%%%%%%%%%%%%%k%%%K%%%k%K%%k%%j%J%K%kKk%j%%Jj%%%%JjJj%%J%j%%%%Jj%
-34087I4Jj%%%%%%%%%%%%%%%%k%%K%%%k%%K%kK%%kK%k%%Kk%%%%%K%k%%%%%%%%%%%%%%%%%%
-34019I2%%%%%j%J%%j%%J%%%%%j%k%%LlKk%Lj%kKkK%%%%kKkK%%%k%%%%%%%K%k%%%Kk%%%%%
-33951H9%jJ%%%%%%%%%%%jJ%%%jJ%%j%%%%Jj%kKk%%K%Jj%%%J%jJj%%%%JjkK%k%%%%%%%%%%
-33883H6%%%%%%%%%%%Kk%%%%%%%%%%kK%k%Kk%KlJ%K%%%%kjJ%j%L%kKk%%%%j%JjJ%%%Kk%%%
-33815H4%%%%%j%%%%Jj%%kK%%%%%%%%%%%%%%%kK%k%K%%kKkK%%%k%K%Jj%%k%jJjL%kjJ%KkK
-33747H3k%%%%%Kk%%j%%J%%jJ%%j%J%%%j%%%%%Jj%%Jj%%%%k%%KkK%kKk%K%k%K%%%%%%%%%k
-33679G8%K%kK%k%%%%%%%%%%%Kk%%%%%%%%%%%%%%j%J%%%%%j%J%j%JjJ%%%%%%%%j%J%%%%%%
-33611G8%j%%%Jj%%Jj%Jj%%%k%K%%%%kK%J%jJjkKkKkKkKk%K%%k%Kk%%%%%%Kk%%%%%%%Kk%%
-33543G5%%%%%%jJ%%jJ%jJ%%%%%j%JjJ%%%%%j%%J%%j%Jj%%%k%%K%%%%kK%k%%%%%%%%%%%%%
-33475G2%%%kK%%%%%%%%%%%%%%%%%%%%%%%%%%%%%%%k%%K%%kK%%kKk%K%lJK%k%%%%KkKk%%%
-33407G0j%J%%%%%j%Jj%%Jj%%%%%%%%J%j%%Jj%%%%%%%%%%%%k%K%kK%kK%%%%%%%kK%%%%kK%
-33339F9kK%%%k%%KkKkKk%K%l%J%%%j%%J%jJjJj%%%%J%j%%%J%j%JjJj%%%%%%%%%%%%%Jj%%
-33271F6%%%%%%kK%kK%%%%%%%%k%K%%%kK%%%k%%%Kk%%%%K%k%%%%%%%%%%%%%%jJ%%%%%%%%%
-33203F4%%K%k%%%%%%j%%J%%jJ%%%%jJjJ%j%%%%J%%%%%%%j%%JjkKJ%j%%kKk%%%K%%%k%K%%
-33135F3Jj%k%%%%K%k%%%%%%%%kK%k%K%%%%%K%%k%%%kK%%%%%%%kK%%kKk%Kk%%%%%%%Kk%Kk
-33067E9%K%kj%J%jJ%jJ%%j%J%%%Kk%Kkj%%JjJ%%j%%%J%j%%%%%JjJj%%%%%%%%%%%j%J%%%j
-32999E7%JjJ%%%jJ%%%jJjJ%%jJjkK%%%%J%j%J%%%%jJjJj%%J%%%%j%%%kKkKlJKJl%%Kk%%%
-32931E5jJ%%%%KlJKk%%%%%%%%Kk%%%%%%KlJKk%%j%%J%%j%%%%%J%j%%%%%%%%%%%%%%%%%%%
-32863E4%%%%%%%%jJ%%%%%%%%%%jJ%%%%%%jJj%J%%%%%j%%%%J%%jJj%%k%K%%JlK%kK%kK%%k
-32795E1K%k%%%%KkK%kK%k%K%%k%%%Kk%%%%%%%%%%%%%%%%%Kk%jJ%%%%%Kk%%%%%%%%%%%jJ%
-32727E1%%%j%%Jj%J%%%%%%j%%%J%j%%%J%%%j%%%%%k%%%%%%Kk%K%%Jl%Kk%%K%%k%%j%%%%J
-32659D8Kk%%KkjJ%%j%%%%%%J%%j%%%%%%%J%%%j%%%%%%%%%%%%%%%%%%%%%%%%%%%%%%%%jJ%
-32591D7%jJ%%%%j%JlL%%j%J%j%%%k%%%%KJ%j%k%KkK%%Jj%%kKJlK%Jj%kK%kK%%k%%Kk%%Kk
-32523D4%%%KkKk%%%%%%%K%%k%%%%%%%%%%%%%%%%Kk%%%jJ%jJ%%%%%%j%J%jJ%%%%%jkL%%%j
-32455D3J%%%%%j%J%jJ%j%%Jj%%%Jj%%%k%KJjkKJ%jJ%%j%k%K%kK%k%KlJjJ%%Kk%%%%%%%%K
-32387D3%%k%%%%%%jJ%j%%%JKkj%%%%%Jj%%%%%%%Jj%%%%%%%%%%%%%%%%j%J%%%%%%%%%%jJ%
-32319D0%jJj%%J%%%%%%jJ%jJ%%%j%J%%j%Jj%%%%%%%k%%K%%%Jj%%%%kKk%K%%kK%%%%%%%%k
-32251C7%Kk%Kk%%%%%%%%%%%%%%%%Kk%%%%%%%%%%%%%%%%j%%%JjkK%JjJ%j%%%%%%%%%%J%jk
-32183C4%%%%KJ%jkKJjk%K%%%%%%%Jj%%%k%%j%J%K%k%%j%%JKJjkKkjJ%%%Kkj%%J%%jJ%%%%
-32115C4jJKk%%%%jJK%%%%kL%j%k%K%k%%%%%j%%%%%%%%%%J%%j%%%J%j%%Jj%%%%J%j%%%%%%
-32047C3%%%jJ%%J%j%jJ%%%%%%%%%%%%%%%jJ%%%%%j%J%j%kLjJj%%J%jJjJjkK%%%kK%k%%%j
-31979B9J%%KJj%kK%%k%K%%kj%%JjJ%j%J%j%J%jJj%JjJ%%j%%J%%%j%%%%%%%Jj%%%J%j%Jj%
-31911B9%%%%%%%%%%%%%%%%%%%%%%%%%%%%%%%%%%%%%%%kK%%%%%kKkK%%%%k%%%%%Kk%Kk%K%
-31843B9kKk%%%KkK%k%%Kk%%%%%%%%%%%%%%%%%%%%%%%%k%%%K%%%%%%%%%k%KkK%k%K%%kK%k
-31775B5%%%%%%%K%k%K%%%k%%%K%%%k%%%%K%%k%%%Kk%%%%%Kk%%%%%%%%%%%%%k%%K%%kK%%%
-31707B5%%%%k%%%%K%k%%K%kKk%K%k%K%kK%k%K%k%%K%k%%%%%%%%%Kk%%%%%%%%%%%%%%%%%%
-31639B3%%%%%%%%jJj%J%%%jJj%%%Jj%kKJj%%%%%%%%Jj%%%k%%%K%k%Kk%%%Kk%%Kk%%Kk%%%
-31571B0%%%Kk%%%%Kk%%%%%%%%%%%Kk%%%%%%%%%%%%%%%%%%%%%%kKkK%%%%%%%%%%%%%%%%%%
-31503B0%%%%K%kK%k%KkK%k%K%%%%%%%%J%j%%%%k%KJjkL%jkK%%%Jj%%%%%%%%%k%Kk%K%k%K
-31435B2k%%%%%%%%KkK%k%%%%%Kk%%%%%%%%%%%%%%%%%%%%%%%k%K%k%K%%k%Kk%%%%%%%%%%%
-31367A8KkKkKk%%%%Kk%%%%%%%%%%%%%%%%%%%%%%%%%%kK%%k%K%%kK%%%%%kKkK%%%%%%kK%%
-31299A8kK%%%%kkK%%%%%%%%%%Kk%%K%%%%k%Kk%%%%Kk%%%%%%%%%%%%%%%%%Kk%%%%k%%K%k%
-31231A4%K%k%K%%k%K%%k%%jJ%%%%%%%%jJ%%%%%%%j%J%%%%K%k%%jJ%%jJKk%%%jJjJj%%%J%
-31163A4Kk%%%j%%%%Jj%%%%jJ%%%jJ%%jJjJ%%Jj%%j%%%J%jJ%j%%Jj%%j%%%%%%J%jJj%J%jJ
-31095A2Jj%jJjJ%jJ%%j%%%%J%%j%%%%%%%%%%%%%%%%%%Jj%%%%%%%%%%%%%%%%%%%%%%%jJ%%
-31027A1%Jj%j%%%%%J%j%%J%%%%j%J%j%%J%%%jJj%%%J%j%%Jj%%Jk%J%%%%%%%%jJ%jJ%JjjJ
-30959A0%%%j%J%jJ%j%%JJj%%jJ%%%j%%j%J%%%J%kJ%%%%%%j%%%J%%%JjjJj%%%J%j%Jj%%%%
-30891HKj%%%jJ%j%%%%JJkJ%%j%%%%kK%%%Jj%%%k%Lj%%%%JjJj%k%Kk%jJ%%j%J%%%%%%%%jL
-30822Hk%K%%k%%%%KkjJ%jJ%jJ%%%%%%j%%%%Jj%%%%%%%%%%%%%%%%Jj%%%%%%%%%Jj%%JjJ%%
-30753Fj%%%%%%%%%J%j%%%%%%jJ%%%jJ%%%%%%%%j%%%J%%%%%%%jJ%j%%k%K%kKJ%j%%%%kL%j
-30684DkK%%kKJl%%KJjk%K%%%%k%K%%%%k%K%k%KkK%kK%%%k%%%%%%%%%%%%Kk%%%%Kk%%%%%%
-30615B%%%%%%%%%%%%%%jJ%%jJK%k%%%Kk%%%%%%%%%%%%%jJj%%%JjJ%%%j%J%jjJ%J%%%%%jJ
-30546B%%jJj%JjJj%%%%j%JjJ%%j%J%j%%%%J%%j%%Jj%%%J%jJJkJ%jJ%%j%J%%j%%%%%Jj%%%
-30477@%J%%j%%%%%%Jj%%%Jj%%Jj%%%%%%%%%%%j%J%jJ%jJ%%%%%%%%%%%%%%%%j%%J%%%%%jJ
-30408@jJj%jKj%%%JjjJ%%%%%%%jJ%%%Jj%%JjJ%jjJ%%%jJJj%%%%Jj%j%%%%%%%%%%%%J%j%%
-30339b%J%%j%%%%%%%%%Jj%%%%%%%%%%J%j%%%%%%%%kK%%%%kK%%%%%%%%k%%K%%%%%%k%K%%%
-30270bk%K%%%k%K%%kjJK%kKkK%%k%jLk%%%%%Kl%%J%%%jJ%jJ%%%%%j%%Jj%J%%%%%j%%%%%%
-30201e%%%J%j%JjJ%%j%J%j%Jj%%%%%%%%%jJ%%%%%%%%%%%%%%%%%%%%%Jj%%%%%%%%%%%%%%%
-30132e%%%%jJ%%%%%%%%%%%%%j%J%%%%%%%%jJj%J%j%%kL%%jJ%%%%%%j%%%k%%K%%%kK%%%%%
-30063f%%%k%K%%kj%JjJK%k%%%K%k%KkLjk%%K%k%K%kKk%jJjJK%ljJ%%%%%J%%%jJj%Jj%J%j
-29994i%%%Jj%%%%%%%%%%%%%Jj%jJj%J%%%jJ%%%%%%JjJ%jj%%%%jJJjj%%KjJ%%%kJ%j%Jj%%
-29925a1%Jj%%%%%%J%j%%%JJ%j%%Jj%Jk%%%%%J%j%%Jj%%%%Jj%%%JjJj%%%%%Jj%%%%%%%%%%
-29857a1%%jJ%%%%%jJ%%%%%%%%%%%%%%%%%%%%%jJ%%%%%%%j%%%J%jJj%J%%%%%j%%%J%%jJ%%
-29789a1%%jJ%%%%%%%%%j%%%jJ%%%%%%JjJj%%J%j%%%%%Jj%%%%j%%J%j%J%j%jJJjJj%%Jj%j
-29721a4JJ%%%%%j%%Kj%%jJjjKj%j%JjJjJ%Jj%%%j%%J%j%%%%%%%Jjk%L%%lK%kKJj%%%%%%%
-29653a4kK%k%%K%%%kK%k%%K%%%k%K%kK%k%%%K%%kKk%%%%Kk%%%%%%%%%%%%%%Kk%%%%%%%%%
-29585a6%%%%%%%%%%kKk%Kk%K%k%%%%KkK%%%%kK%%%%%%%%%%%%%%k%KkK%k%%%K%%%%%k%%Kk
-29517a8%%%Kk%K%%k%%kK%%%%%Kk%%KkK%k%%%%%%%%%%%%%Kk%%%%%%%%%%%%%Kk%%%%%%%%%%
-29449a8%%k%%K%%%%%%%%%%%%%%k%K%k%%K%%%k%%%K%%%k%%%%%Kk%%%%%%%%%%K%k%%%%%%%%
-29381b0%%%%%%%%%%%kK%%%%%%%%%kK%kK%%%%%%%%%%%%k%K%%%%kKk%%%KkKkKk%%%%%K%%%k
-29313b2Kk%%%Kk%KlJ%%jJ%%%jJ%jJ%Kk%jJ%%%KkjJ%%%%%jJKk%%%%%%%j%%%%%%%%Jj%%%%%
-29245b3%%J%j%%%%%%Jj%%%%%%%%%JjkK%%%%%%%%%kK%%%%%%%%%%%%%%%kK%%%%%%k%%%%%%%
-29177b5%%%K%k%%%%%%Kk%%Kk%%%%%%%%%%%%%%%%%%%%%%%%%%%%%Kk%%%%%%%%k%%%KkK%%%%
-29109b5k%%%%Kk%%K%k%%Kk%%%%%%%%kK%%%%%%%%%%%%%%%kK%%%%kK%%%%%%%%%%%%%%%%%%%
-29041b7%K%kK%k%%%%KkKk%%%K%%%%k%%K%%%%%%%Kk%%Kk%%%%%%%%%%%%%%%%%%%%%kK%%%%%
-28973b5%%%%%%%%%%%%%%%%%%%k%%KkKk%K%k%Kk%%Kk%%%%%%%%K%k%%%%%%%%%%%%%%%%%%%%
-28905b7%%%%%%kKkK%%k%%%K%%k%%%%%%K%kKk%K%%kK%%k%K%%%k%%Kk%%Kk%%%Kk%%%%Kk%%K
-28837b7%k%%%%%%%%%%%%%%%%%%%%%%%jJ%jJ%%j%%%kK%%J%%%%j%kKJjJj%Jj%%Jj%Jj%%%%%
-28769c0Jj%%%%%%%%%k%%%%K%%%k%%%KkKkKk%K%k%%K%l%L%k%%jJ%%j%%%%Jj%%J%KkjJj%JK
-28701c0kj%%Jj%%%%Jj%J%%j%%%%%%%%%%%%Jj%%%%%%Jj%%Jj%%%%%%%%%%%Jj%%%%%%%%jJ%%
-28633c3%%%j%%%%%J%%%%%%%jJ%%%%%%%j%J%j%%J%%%jJ%%%%%jJjJj%J%%j%J%%%%jkKJjkK%
-28565c4%%kK%%JjJj%%%kK%kKkK%%%k%K%kK%%%kKk%Kk%%j%Jj%%J%Kk%%%jJ%jJ%%%%%jJ%jJ
-28497c6%%%%j%Jj%%%%%%%J%jLk%%jJjJ%%%%%%j%J%j%%%%%%%%%JjJj%%%%%Jj%Jj%%%%%%%%
-28429c7%%%%k%K%%%%%%%%%%%%k%K%%kK%%%%%%%%%%%%k%KkK%%%k%K%k%K%%k%%%%%%K%k%%%
-28361c9j%L%kjJ%Kk%%%%%%%%jJK%k%%Kk%%j%LlJjJ%%j%%%JjJjJj%%Jj%%%%%J%%j%%%%%%%
-28293d0J%j%Jj%%%%%Jj%%%%%%%%%%%%%j%J%%%%%%%%%%%%%%%jJ%%%j%%J%%%j%%JjJ%%%%%%
-28225d0%j%J%%jkL%%%jJ%%%%j%J%j%%J%j%%%%%%%%%%k%%%%%Lj%k%%%%%KkKkjJKkK%k%%%%
-28157d3K%k%K%%kjJ%%K%%kK%%kjJ%%%jJ%K%l%J%j%J%j%%%J%%%%%%%j%%%%J%j%J%j%%%%%%
-28089d4%%%k%K%%%JjJj%%J%j%%%%%%%%%%%%%%%%kK%%%%%%Jj%%%%kK%%%%%%%%%%%%%%%%%%
-28021d4%%%%%%%%%%k%%%Kk%%%%Kk%%KkK%kj%%J%%%%%%KkjJ%Kk%%%%jJ%jJj%%%J%j%%%J%j
-27953d7Jj%%%%%%%%Jj%%%%%%%%%%%Jj%%%%%%%%%jJ%%%%%%%%%%%%%%jJ%%%%jJ%%%%j%%J%%
-27885d7%%%%%%jJ%j%%J%%%jJjJ%%j%%%%%J%jJ%%jkK%kKJj%kK%%%J%jk%KkjJK%%kKk%%%%%
-27817e0%K%%%%%k%%%%%%%KkK%%k%%jJ%j%J%jJjJ%Kkj%%J%%%%j%%%%J%jJ%%%%%%%jJj%%%%
-27749e1%J%jJj%%Jj%Jj%%%%%%%%%%%%%%%%%%%%%%%%Jj%%%%%%%%%%%%%kK%%%%%%%%%%%%%%
-27681e1k%K%kK%%k%%K%%%k%%%Kk%%%%%%K%k%%%%KkjLk%Kk%%%%%%%%%j%%J%KkKk%%j%%%%J
-27613e3%%%%jJ%%%%j%%%%JjJjJ%jJ%j%%%%%Jj%%Jj%%%%%%%%%%%%%%%Jj%%%%%%J%%j%%%%%
-27545e4%%%%%%%%%%%%%%%%%jJ%jJ%%Jj%Jj%%%%j%k%K%k%%K%%%%J%jJj%%%J%j%%kL%%%j%k
-27477e7%K%%%%%kK%%%k%%LjkKJjk%%K%%k%K%kK%%%k%%%K%k%Kk%j%J%%%%j%%J%%%Kk%%%j%
-27409e8%J%%%%j%J%j%%%%%J%j%%%%%%%%%%%%Jj%%%%%%jJ%%%%%%%%%%%%jJj%J%%%%%%%%%%
-27341e8%%%%%%%%%%%jJ%%%j%%J%%%%%jJjJlK%%%%Jj%Jj%%kKJj%%Jj%Jj%%%%%%%%kK%%%Jl
-27273f1K%%%%J%%jJj%%%%%%%Jj%%%k%Kk%K%%%%%%k%K%k%%%%%%%%%%%%%%%kK%%%%kK%%%%%
-27205f1%%%%kK%%%%%kK%%kK%%%%kK%%%%%%%%%%%%kK%%%%lJ%K%lJ%K%%k%%K%kKkjJ%%%K%%
-27137f1%kjJ%%jJjJ%%%%%%%%%%Kl%Jj%%%%%%%%JjJ%j%%%%%Jj%%%%%Jj%%Jj%%%%%%%%%%%%
-27069f4%%%%%%%%%%%%%%%%%%%%%%%%%k%K%%%k%K%kKk%K%%%%%%%%%%%%%%%%%%%%%%kKk%K%
-27001f4kK%k%%%%K%k%%%%%KkK%%%k%%%%%%%%%%%%%%%%%%%%%%%%%%%%%%%jJjJ%%%%%%%%%j
-26933f7%%JjJ%%%%%j%J%j%JjJ%j%%%Jl%KJ%%%%%jJ%%%%jkKJj%%J%j%JjJ%%jJj%%%%k%L%j
-26865f7%%k%%%%K%%k%%%%%%%%%%%Kk%%%%%%%%%%%%%%%%%%%%%%%%%%jJ%%jJ%%%%%%%%jJj%
-26797g0%J%j%%J%jJ%%%j%J%jJjJj%JjJjJ%%lKJ%%%j%J%%%jk%%K%%%kK%%%k%%K%%%%%k%%%
-26729g2%%K%%kKkKJj%k%%%%Kk%%%%%%%%%%%%%%%%%%%%%%%Kk%%%%%%%%%%%%%%k%Kk%K%%%%
-26661g2k%K%%%kK%%%%%%%%%%%%%%kKkKk%%%%%%K%%%%%kKk%%%Kk%%%jJ%%%%jJ%jJ%j%JjJ%
-26593g4%%jJjJj%%%%%%%%JjJ%%%%j%%%%%%%%%%%%%%%%Jj%%%%%%%%%%%%%%%%%%k%%K%kK%%
-26525g5%%%kjL%%%%%kK%kK%%%%%%k%%KkKkK%kK%%k%Kk%%j%L%k%%K%k%%%j%J%Kk%%%j%%%J
-26457g7j%%JKk%j%%%%%%%%%%J%j%%%Jj%%%%%%%%%%%%%kK%%%%%J%j%%%%%%%%%%%%%%%%%%%
-26389g8%%%%%%%%%kKkK%%%%%%k%%%%%Kk%Kk%K%%kK%%%%k%%%%Kk%%%%%Kk%%%%%%%%%%%%%%
-26321h0%%%%%%%%%j%J%%%%%%%%%j%J%%jJ%%jJj%%J%%%j%%%%%%%J%j%%%%kKJj%k%%%K%Jj%
-26253h1kKk%KkK%%%kK%k%%K%kK%%%%k%%%%jJKk%%%%%Kk%%%%%%%%%%%%%%%Kk%%%%%%%%%%%
-26185h3%%%%%jJ%%j%Jj%%%JjJjJ%%j%%%J%%%%j%%J%jkKJ%j%%J%jkK%%%%Jj%JjkKk%Kk%K%
-26117h4%%k%Kk%%K%%%%Jj%%kK%k%%%%%%%%%%%%%%%%%%Kk%%%%%%%%k%%%Kk%%%%jJ%%K%%%%
-26049h6%kKkK%%%k%%%KkK%k%KkK%k%Kk%%%%j%%L%%%k%%%%%%jJ%%jJ%%%%jJ%j%%Jj%%%%%J
-25981h8j%%%%J%j%%%%%%%%%%%%%%%%%%%%%kK%kK%%%%%%%kK%k%%Kkj%J%K%%%kK%%k%Kk%%K
-25913h9%k%%jLk%%jJ%%%%%%j%%JjJ%jJ%jJ%%jJj%J%j%%%%%%%%%%%J%j%%%%%%%kK%%%%%kK
-25845i2k%K%%%%%%%%%%%%%%%%%%%%%%%%kK%%%k%KkK%kK%kK%%%%k%Kk%%%%Kk%%%%%j%%J%%
-25777i4%%%%%%%%%%jJ%jJ%jJjJjJ%%%jJ%%%%%j%%J%%%%%%jJj%%Jj%%%Jj%%%%kKkKk%%Kk%
-25709i7%%%K%kKk%%Ljk%%K%J%j%k%K%kKk%%K%kKk%%%%Kk%%%%%%%%%%%%%jJ%j%J%j%%%J%j
-25641i8%%%Jj%%%kK%%JjJjJ%%j%%%%%%%JjkKk%%%%Kk%%%%K%Jj%k%%%%Kk%%Kk%%%%%%Kk%%
-25573a00%%kK%%%kK%%%%%%%%%%%%%%%%%k%K%kK%%%k%Kk%j%J%%%%%KkjJ%%jJ%%%%j%%%Jj%
-25506a03JjJj%%%%%%%%%%%%%k%%K%%%%%k%%%%%%%%%%%%K%kKkjJ%K%k%%%j%%%Jj%%%Ll%%%
-25439a06%%%%Jj%%%%%%%%%%%%%%%%%%%%%%k%K%%%%k%%%%%%%%%%%%%%%%jJ%%%%%%%%%%%%%
-25372a08jJ%%%%%%jJjk%L%j%%%%%%kKkK%k%%%K%k%%%%%%%%%j%JjJ%%jJ%j%%kK%J%j%Jj%%
-25305a12%kK%%%%k%%%%%Kk%%%%%%%%%%%kKk%%%%KlJ%j%%%%%%%%%JjJj%%%%%%%%%%%%k%K%
-25238a17k%%%%%%%%%j%%%%kK%k%%%%%%%%j%J%j%J%jj%%k%K%k%%%j%Jk%%%%%%%%j%lK%kKk
-25171a32j%%%%%j%j%%kj%j%jJj%j%kk%%%jk%jj%kkjjjl%j%kljjjkkljjkmlmqpj1j2J3O1O4
-25108i1K5lj1rnll%kKk%jkKkj%k%ll%l%kmlkklmlnnnoopj0j1j5j4j5%K6M2L3J0j1j7j6J0
-25055a62M8N6K9pj5j6lK3M3L6J2pj2j4j0oqnnomlljml%m%l%jl%%jk%kjk%jk%%j%k%%l%Jj
-25000g5%%%kjJj%%%%%kj%%%%kKk%%%%%j%%k%%%%%%%%kK%kj%%%%%%%%%%kK%%%%k%%Kk%j%%
-24932i2%%%%%%%k%%%%%%j%Jj%%kK%%%%Jl%%jJ%%%%%%%jkL%j%%kK%%%%k%%%%Kk%%%%%%%%%
-24864a00%%%%%k%jJjJKk%%j%J%j%J%%j%%%%%%%%%%%%%%%%k%K%%%k%%%j%%J%j%%J%%j%Jj%
-24797a06kK%Jj%%%%%%%%%%%kKk%%K%k%%%%%%Kk%%%%%%%%%%%%%jJ%%%jJj%%%%Jj%%%%%%Jj
-24730a09kKk%K%k%KkKk%%%%%%%%%%%%%%%%%%%%%%%j%JjJ%%jJ%%%%j%%%%%kKJj%%%%%%%%%
-24663a12k%%%%%%%%%%%Kk%Kk%%%%%%%%%%Kk%%%%%kK%k%%%%%%K%k%jJ%%%%%%%jJj%%%J%%%
-24596a16%j%%%%%%%%%Jj%%%%%%%%%%%%%%%%%%%%k%K%%%%%%%%kK%%k%%%%%%%Kk%%%%K%kKk
-24529a19%Kk%%%jJ%%%%%%%%%%%%%%%%%%%jJ%j%%%%J%%%j%%JjJ%%jJ%j%J%%j%%kK%%kKkK%
-24462a20k%%%%%KkKk%%%%%%%%%%%%%%%%%%%%%%%%%%%jJ%%%%%%%%jJj%J%jJj%Jj%%J%jj%%
-24395a24%%kK%k%Lj%J%j%Kk%Jj%%%J%%j%kLj%J%jJj%%k%%K%%k%%K%%%%kKkKkKk%Kl%%%J%
-24328a26%jJjJ%%%%j%J%%%%jjJ%%%J%jjJ%%%jJ%%%%jJj%%%JJk%%%%%Jj%%%%%%%%%%%%%%%
-24261a28%%jJjJ%jJ%j%%JjJj%Jj%%J%%%j%%%%%%%%jJ%%%%jJjJj%%%%%%Jjk%K%JJ%jj%Jj%
-24194a30%%%%%JlK%%%%k%K%%%%k%%%%%j%%JK%k%j%%JjJ%jJ%%%j%%%%%%%%%%%%%%%%%%%%J
-24127a32jjJj%Jj%%JJj%%j%J%%%%%%%%%%%j%%jJ%%Jj%%%J%%jJj%%%%%%jkKJ%jJj%%JJjj%
-24060a35%%%%%%%%%%kKk%%K%%k%%%LjkKkjJKkjJ%%%%%%%j%%%J%j%%%j%%J%%Jj%%%j%J%%%
-23993a38jJjJ%jJ%%j%Jj%Jj%%J%j%%%JjjJ%%%%%%%%%%%%%jJ%%%%%jJ%jJ%j%jJ%%Jj%%%%j
-23926a41Jj%JJj%%%%%%Jj%%%%j%%%%%%%%%kKJj%%%%kK%%%JjkK%k%%%%%Kk%%%%K%k%%%jJ%
-23859a43%%j%%J%jJ%j%%%%j%J%jJ%%%jJ%%j%%%J%j%%%%%Jj%%%J%j%%%J%j%%%%%%lK%k%KJ
-23792a45%Jj%j%%%%Jj%%%%%%%Jj%J%j%%J%jJ%j%%%%%kjJ%%%%K%%%%%k%%%%K%%k%K%lJj%%
-23725a49%%%%%jJ%JjjJ%%%%%%jJ%%%jJjJ%%%%Jk%%%%%%%%%%%jJ%%%%%%%%%%%%%%j%J%%j%
-23658a51Jj%%J%%%%%%%%jJj%J%%j%%%%%%%%%j%%JjJjJlKJj%%%%%Jj%kLjk%%%%K%%kK%%%%
-23591a52%k%K%k%%%jJ%%%Kk%%jJj%J%j%%%%%j%J%Lkj%Jj%%%Jjj%%%%%%%%%%%J%jJj%%%%%
-23524a56%%%%%%%%%j%%%J%%jJ%%%%%jJ%%%%jjJjJjK%%jJ%jjJ%%%%jJ%%jJ%j%%kK%%k%Kk%
-23457a60%Kk%%%Kk%j%%Jj%Jj%Lkj%%%%%%%%%%%%%%%%jJ%%%%%%j%J%%%%%%%%%%%%jJ%jJ%%
-23390a61j%%%%%%%%%%%%%j%%Jj%%%%Jj%%lJ%%%%%%K%%k%%%jJKk%Kk%K%%%k%%j%J%j%J%jJ
-23323a65j%%%%JjjJjJ%j%%%%%%%%jJ%%%%%%%%%%j%%%%%%%%j%%k%%j%%%Jj%%J%K%kKJ%%J%
-23256a67%%%jlLj%k%j%%%%jJ%jJ%%%%%%%%LKKKJjkj%L%%%%kLjk%j%j%%%%%%%%%%%%J%%J%
-23189a65%jJ%KJjkK%kK%k%%%%%j%J%Kl%jJ%JjjJ%%%j%%%J%j%%%%%%%%j%%%%%Jj%%%%%j%%
-23122a69JjJ%jJ%j%J%%%%%%%%j%%kKk%K%kK%%%k%%%Kk%%%j%%%%%%%%Jj%%%%%%%%%%%%%%j
-23055a73%%%%J%%%%%%j%%%JkJ%Jj%j%%%kK%%%%%%kK%%%%%%%%%%%%kK%k%%jJ%%j%%%%jJ%%
-22988a77%j%%%%JjJ%jJJk%%Jj%%JjJj%%%jJ%%jJj%J%jJ%%%%%%%%jJ%%jJ%jJkJJ%%j%%%jJ
-22921a79%j%%kKkK%%%k%Kk%%%jJK%%%kKkKkKkKJ%j%k%%%%KkjJ%%%jJj%%Jj%%J%%%jjJ%jJ
-22854a83jJ%jJjJj%Jj%%%Jj%%%%%%%%%%%%%%%%%j%J%%j%%%%Jj%Jjk%%%KJ%%j%JjkK%k%%K
-22787a85%k%jJ%%%jJ%%j%%Jj%%%j%J%%jJjJj%Jj%%%%%%%%Jj%%%%%%%%%%%%%%%%%%%jJ%%%
-22720a89%%j%%jJ%%%%Jj%%%%j%%%J%jJj%%%%%%%%kK%%JlKkj%J%%%%%%jL%k%%%jL%k%j%%%
-22653a94%j%K%jJj%j%%J%j%Jj%%%%%%%%%%%%%%%%%%%jJ%%jJj%%%J%%j%%%%jJJ%%%j%%%%j
-22586a97%%%J%%j%kK%%%kK%%%k%%%%%%%j%JjJ%j%%%%%%%%%%%J%j%Jj%%%jJJj%%%%%%%%%j
-22519b01J%%%jJjjJ%Jjj%J%jJ%jJj%JjJ%j%%%%%%%Jj%%%kLl%KkKkjJ%%K%k%%%jJ%%%kJJj
-22452b05%%%j%J%jJj%%%%%J%j%%%%%%%%%%%%jJ%%%%j%JjJ%%%j%JkJ%%%j%J%jJj%J%%j%J%
-22385b07JkJj%Jj%k%K%kK%kjJKk%%%%%kKKk%%j%%jJ%%j%J%%jJ%j%%%%J%%%%jj%J%%%%%%%
-22318b12%%%j%J%%%%%%jJ%%%j%kK%kKkK%%%%Jj%kK%k%Kk%%Kk%%jJ%j%J%jjJjJ%%%j%%%%%
-22251b17%%%%%%Jj%%%%%j%J%%%%%%%%%%%jJj%J%j%%Jj%%%%jKkJ%%%jJj%%%%%%Jjk%%%%%%
-22184b21%%KlJjJKk%%%%%j%jJJj%%%j%%%J%%j%%J%j%%%%%%%%%%%%j%%J%%%jJ%%j%J%%%jJ
-22117b23%j%j%J%jJ%%j%k%K%k%K%kK%k%%%j%%Jj%%%%%JjJ%%j%%%%%%%%%%%%%%%j%J%%%%%
-22050b28%%%%%%%%%%%%jjk%%k%Jj%KKk%jJKk%%%%jJ%j%Jj%J%%jJj%%JjjJ%jJ%%%%%j%Jj%
-21983b34%%%%%%%%%%%%%%%%%%%%j%%%%%%%%j%JjJ%%%%jk%%K%Jj%k%%%%%%j%%%%%%%Jj%%%
-21916b39%%%%%%%%%%%%%%%%%j%Jj%%J%kJ%jKj%%%j%%%%%kK%%JjlL%kK%k%Kk%KkKkjLkjJj
-21849b44j%%%J%%jJ%j%%%%%%J%jJj%%%%%%%%%%%%%%j%JjjJ%j%JjJj%J%%%%j%Jj%%%jJ%jJ
-21782b47%jJjjJ%%jJj%%%Jj%j%J%j%J%j%%%%%kKk%KkK%%%k%KkK%l%J%j%jJJjj%%%J%%jJj
-21715b54%%Jj%Jjj%jJ%%jK%jjJ%j%%J%%%j%%%%%Jj%%%%%%%jJjJj%J%%j%%J%%j%jJ%%%%jj
-21648b59%J%%%jJ%j%j%Jj%Jj%jKj%%%%%%jJjk%%%K%%%%%k%jJLjl%%J%j%%%Jj%j%%J%%j%%
-21581b65jJ%jJ%j%JjJ%jJ%j%%%%jJjJJjj%%Jj%%%%%%%jJj%%%%%JjJ%j%%%j%%%jJ%j%%jJ%
-21514b70%%%%%%jJjJ%j%JjJjj%%%%%JjJ%j%k%%%%j%%J%%%%%jJjJj%%jK%j%%%j%JJk%%%j%
-21447b77%J%j%%%Jj%%%%%j%j%%%%%JJjj%%%%%%%%%%%%%%%%%%%%j%%%%%%jJjJjjJ%jJJk%%
-21380b82%J%j%%%%%%%j%%%k%%%%j%J%%%jJ%j%%J%j%%%JjJj%jJj%%%jJ%Jk%%%%J%j%%%jJ%
-21313b88j%%%%%%%j%%%%%%%%%%%%%j%%J%j%%Jk%%%KjjJjjJ%Jjj%%%%%%%%jJ%%%%j%k%%%%
-21246b96K%k%%%j%Jj%J%%jjJj%Kjk%JjjJJj%%%jJJjj%%JjJ%%jJjjJ%%j%%Jj%%%%%%%%%%%
-21179c01%j%%%%jJ%jJj%%jJjJJjjjJ%%%%%%%j%k%%%KJl%%%j%%%%Lkjj%%Jj%%jJ%%%%jJj%
-21112c10JjJjj%%J%k%%%J%j%%jJ%%%%%%%%%%%%%%jJj%j%Jk%JjJ%%%j%%%%%%jJ%j%%%%%%%
-21045c16%%%jkKk%%K%kjJ%%%j%J%%%jj%J%j%%%%%%%j%J%j%j%%%%%%%%%%%%%j%Jj%%%%%%%
-20978c24j%%%%%%%j%j%J%%jJj%J%%%j%JjjJ%j%%%%%kKk%%jJj%%%%%%%%%j%%Jj%%jj%%%%%
-20911c34%%%%J%j%%%%%%%%j%%%%Jjj%%%%Jj%j%j%J%%%j%%%%%jJjJ%%%%j%k%%%jJj%%%%Jk
-20844c43Jj%jJ%j%%%%jJ%%%%j%%%%%%%%%%%%%%%%%j%%jjKjJj%j%JjJk%%%%%%%%j%%%%%Jl
-20777c52%%%%Kkj%%J%j%j%%%%%%%%%jJj%%%%%%jJ%%kJ%j%%%%%%%%%%lK%%%jJ%j%%%j%J%%
-20710c59jjK%%%kkK%%kjJ%%%jJ%jj%%%jJ%%%%j%%%%jJj%Jjj%%%%j%JjJ%j%%J%j%%jjJJ%k
-20643c71%J%Jjk%%J%%%jJj%%k%%%%%%j%%%%%%j%%%%kJJ%%%jjJjj%Jj%%%%%%%%%%%%%%jj%
-20576c81%%jJj%j%J%jJjJjJkJj%%%kKkj%%Jj%%%%%%%j%Jj%j%%%j%%J%%j%%%%j%%%JjjjJ%
-20509c92%%jj%%%%%%jJ%%jJj%%%%Jjk%Kk%j%%%%j%jj%Kj%j%Jj%%J%%j%%%%%kJj%Jj%j%Jj
-20442d04%%%%j%Jjj%%%%%%k%Kk%%%%j%jJ%jj%%%%%jJ%%j%%%%j%J%jj%Jj%%%j%%j%%%Jj%j
-20375d17%%%JJk%%%k%%jj%Jj%%%%j%%j%%%%%%jJjJj%%%%%%j%%%jJ%kJ%%%j%%%j%%k%%KkK
-20308d28l%%Jjj%%%j%%%%jjJ%j%%%%%%jjJ%%%%jj%J%jj%k%Kk%KkjJKkjJ%kJj%%%j%Jj%%j
-20241d45%%%j%%%%%%%j%jJ%%%jjJj%j%JjJjj%%k%%%j%%%j%jJ%%jJ%%k%%%J%%j%%%%j%%%j
-20174d59%%%%kJ%jjJjJjkK%kj%%%jJ%k%Jj%JkJ%%j%%j%%Jjj%jJJjkJ%%%jjJjJ%j%k%%%Kl
-20107d76%%jJj%j%%%j%%%%%j%%j%%%%Jj%jjJjj%%kjLlJ%jj%%jJ%%%%jj%jJ%%j%%%%j%%Jj
-20040d92jJjjJj%%%%%jjJ%k%%j%%j%%j%JkJj%k%%%j%%j%j%%jjJ%j%j%%JkJ%j%%%%%j%jjJ
-19973e12%j%%%%%j%%jj%%%jJ%j%jJ%j%%jjJjjJjj%j%k%%Kk%%%j%j%%jJj%%j%j%%jj%%%jj
-19906e34Kjj%j%%%%%%j%%jJj%%%%k%%jj%%%j%Jjj%%j%Jjj%k%%%jj%%%%j%%jj%j%%j%%%j%
-19839e55%jj%%%j%J%j%jJj%jjj%%%%Jjj%%j%%%j%kJjj%%%%kjj%j%%j%%%%jJ%jJj%%jjj%%
-19772e78jj%%%%%jjjJ%j%jj%jj%jJ%jjj%k%k%k%%JJK%K%%Jjl%jjj%%%j%j%jJ%%k%%k%%%%
-19705f02%j%j%j%%%%kjJj%k%%j%%jkKk%jj%%jjJjj%j%jJk%%jjjJ%j%%%jj%%j%j%j%k%%j%
-19638f33%%j%%jk%%j%%%%%j%j%%j%jj%j%j%j%j%%jjJ%kj%%j%j%j%Jk%j%jk%%j%j%j%jjjj
-19571f66%%j%jJj%j%%%%k%j%%jj%jjJjj%jj%%%kjj%jj%k%Jj%%j%j%%jj%%j%jj%j%%kJ%%j
-19504f97%%k%k%%j%%l%%j%%%j%%kj%kjj%%kj%jJjjjj%%k%%%j%k%jjj%k%%%jjjj%%j%%%jj
-19437g38%jjjj%jj%j%jk%%jjjj%k%j%j%%j%j%jjjjJ%kjJk%j%j%j%jkj%jkjJjjk%%k%j%%j
-19370g83j%jj%jjj%kkjjj%j%jj%jjjj%%j%%k%j%jj%k%%jj%%l%Jjjj%jjj%jjjjJjjj%jjjj
-19303h31j%jjj%%ljjj%jjj%jjk%%k%%jjjjjjjj%lj%jjjJjkj%jj%jk%%jkjj%jjlj%k%k%k%
-19236h90k%%jj%kj%jjJkjkkj%jjjkj%j%k%%jjjj%kk%j%l%jjjk%jkk%%kj%kjjjjlj%kkjj%
-19169i56kj%jjjjjkjjjjk%%k%m%%k%l%%k%k%k%m%k%k%kkk%jkk%k%kkk%k%k%k%kkj%%kk%k
-19102a033k%%kk%kkkk%lk%kkk%k%k%k%kk%k%lk%kkk%k%m%k%kkjkkk%km%k%m%%klk%kk%kk
-19036a127kk%kk%lkk%kkk%kkk%kkkjkk%kkkk%mk%kkjkkkkkk%kkk%klkkkkkkk%kmjkkkkkk
-18970a240kkkklk%mkkkkkkklkkkkmkkkkjkkmkk%mkklkkkkkmkkklm%mmkknkkmkkm%mlkmkm
-18904a397kkmlmkmmknkmmmmnkommknomonoompqooroqrqrj0j1j2j3j4j5j9j9k5k7k7l2k9j7
-18851a858kJ5M6P3Q6J01J13R8P8O2L6Qj0j9k7k8k7k3j9j8j5j3j2rj0j1qqpqqpoqnooonoo
-18810a485omnmmolmommmnoorqqrqopmmmkklkmmkmmlmmmmmlmompmommnkmkkkkmnmmmmnmmo
-18744a778mlommmnmmomnomomnmmmolmmomnommpmommononopnpnqpnnnoommmmnmmlkpnnoqo
-18678b104qmoonnnonnpnqnqponpqnnpqqnnpqopoppopoprnqpoqqqpoqqopnonnmqj0j1j0j6
-18616b523j5j5j6j6j3j2rrqqqqoqqrrj0rrqj2rrj2rj1j0j1rrrj1rrj2rj2j2j2j2rj3j0j2
-18571b988j2j2rj2j2j3j2j3j2j1j4j3j3j4j5j3j3j4j4j4j2j4j6j6j3j7j6j4j6j7j6j6j8j6
-18537c460j7j7j7j7j6j8j6j8j6j7j6j7j6j6j7j7j7j7k0k1k1k1k2k3k2k1k2k1k2k0k1k1k3
-18504d083k2k2k2k3k1k3k4k1k3k3k3k0k3j9k0k2k2k0k5k5k9k9l1k9l3l2l0l2l1l2l0l1k8
-18471d923l1l1k7l2l3l0l2l4l3l5l4l6l5l6l9l8m0m1m2m4m3m5m3m4m5m5m4m7m6m9m9n2n5
-18438f233n4n7n8o1o3o1o5o3o5o5o5o5o6p1p1p4p5p7p9p8q1p8p7p9p9p9q3q4q7r0r3r6j00
-18405h672j07j08j15j18j21j29j30j33j38j38j43j43j48j51j53j60j65j70j75j83j90j96
-18383a1886k02k09k13k23k24k35k43k52k59k72k84k98l13l27l46l64l83m02m25m49m72m98
-18361a8779n27n60n91o32o74p21p72q34q99r72j053j142j228j316j413j519j633j791k000
-18342c9056k265k610l079l640m308n066n761o014n188k848j65L227R484J4485J6315K0259
-18326a6230K3687K0523J6903J5062R258K474p99l345n373n603m957m144l453k876k421k050
-18310C6656j769j570j421j296j223j161j093j025r64q91q26p61p08o55o13n72n40n09m80
-18291A8579m55m34m15l94l76l60l44l30l14l02k87k73k64k51k37k26k16k08j99j90j84j75
-18269A2145j68j64j59j55j50j47j41j38j31j30j20j18j13j06j04j03r7r5r5r2r0r1q9r1q8
-18244I170r3r1r1r3r3r1q9q9q3q0p8p3p3p0o8o6o5o6o2o2n8n6n5n1n0n0n0m9n0m7n0m8n2
-18211F928n5n2n6n6n7n9n8n8n8n5n5n5n4n6n2n3n5n3n4n3n1n0m8m5m2m0l7m0l8l6l9l9l9
-18178E280m1m0l7l4l4l2l3k9l2l1l2l3l1l5l4l0l3l1k6k7k6k3k5k4k5k5k5k6k5k5k6k5k5
-18145D300k5k5k4k3k3k2k2k2k2k0k3k3k1k3k4k3k2k3k4k1k3k2k0k1k1j9k1k0k0k1k0j8k1
-18112C578k0j8k0j8k0j8k1j7k0j7k0j7k0j5j7j8j7j5j7j8j5j6j7j5j5j6j6j6j5j5j6j4j5
-18079C014j4j3j3j5j3j3j4j5j3j3j3j5j3j3j3j2j2j2j1j1j0j1j3j1j0j2j0j1rj2qqqnl%L
-18042B615LKL%nrj5k1k1k4k5k2k0j7j4j2j3qrqrj1rqrqrqqrrqrqqqqqqqppqrqopqrpoqpo
-17988B107pnqppppoqrqpnnnpnoopqoqqj0qopqopmoopommnommonoomnomonomonomopmooon
-17923A713momnmmomlmoomnmmomnomonmoonoommnkmmkmnmommnommnomompmoonoqmlkk%%%%
-17857A422kkkomlmomolmmmonmmomlmomolmqmnmompmommpmoopoqroqrj0rj0j1qj2j3j3j6j7
-17798A058j9k3k7l0l1l1k3pPL6O4Q2R6J13J05Q2O9M4J4kj4k6k7k7k3k1j5j6j5j1j0j1qj0
-17764A343roqpooopoonoommpkommnmmmmlmkmmmlkkmmkkmklkmmkkmklkmkmkklkkmkm%mklk
-17698A091kkkm%m%mkjmkkkkkkkklkkkkkkm%kkl%km%kkkkmkjkmkk%kkkklkkk%mk%lkljjjk
-17632I57kkkjljkkkkkjjkkklkjkjkjjjkkjjklk%kjkjjjkkjjkjjll%kkkj%ljjlkkkjkkkj%
-17565H48kjjjjj%klj%kjjmjjjl%jjljljkjk%kjjj%jj%kjklj%kjkk%k%jjjjjlJjjjlkjkj%
-17498G62%kjjkjjjkk%jl%kjjlj%j%jjjk%j%kjl%jkl%jjjj%jjj%kk%jkk%kk%jjkjk%%j%kj
-17431F87jkJjlkj%jkjjjkj%%lj%j%jjjjjk%jjjk%jjkj%jjjj%j%jjjjlj%jjjjjjj%k%jjj%
-17364F22k%jk%k%jkj%jk%jjjkj%%jjjjj%%kj%jjl%jjjj%%kk%%j%jjj%j%k%jJjjjl%k%kj%
-17297E63kjjjJj%%jk%kj%%jk%j%lj%jj%jj%jjjJjjjjj%k%jjjJjk%j%lJk%j%jk%j%jjj%%%
-17230E13j%l%jjj%j%k%%ljjj%j%jj%jk%%%jjjj%%jkj%jkj%%j%jJk%ljJj%j%%%jjJ%kjjjj
-17163D64l%jjj%j%jj%j%j%lj%j%jj%k%jjjkK%kjl%%j%%jjjj%ljjj%%j%jk%jkjjjj%j%%k%
-17096D10kk%jkjjj%kj%ljjk%jjkkk%jjjkjjjljkjk%klkjkllkjknkllmlmolmonoporj1j0j2
-17031B35j3j6j8k2k5k5k8l0l1j7L0J36K48K31J00%l4l6l3k4k1j8j5j6j3j0qj0popnmnmmn
-16994D70klnljnkl%kkljlkjjljkjj%jklj%kjjj%kjkjk%jjjj%jjkj%%l%j%%j%jjjk%kj%k%
-16927C79jjjjjkLL%%%k%jjl%%j%j%j%%jk%jJk%%kj%jj%j%kjj%JjJjKjJkjkk%%jjj%jjj%%
-16860C42%j%k%jjj%%k%%%j%%jjJjjk%j%%%kJjj%%j%%%j%jj%j%kjJj%jjj%j%%%%jj%j%jJj
-16793C08j%kj%%j%%jjJj%%%j%%j%kJj%jk%j%jj%%%j%%%%%%j%jjj%Jj%%%j%kj%j%%%%jj%%
-16726B79%%jj%%%j%kJl%%k%j%%%j%%%j%%%%%jj%jlK%lJ%j%%%jJkjJjj%%%j%%Jk%%jJjl%%
-16659B50Kk%j%jJjk%%%%j%j%%%%%%j%ljJJ%jj%%%j%%k%%jj%Kjj%kJj%Jj%Jlj%j%%%%%%j%
-16592B27k%j%%j%%%%%jjJjk%Kkj%%j%%%jJj%%l%Kk%j%%%%jj%%%k%j%j%%%%%%j%%jk%%%jJ
-16525B02%j%j%%%%%jk%%%j%j%%%%%%%jl%jj%%%%%%%%%%J%%%jjJj%%%%lK%%%l%j%jlLkj%%
-16458A79j%%%%%j%%%jk%%j%j%J%j%%%jkK%k%%%j%j%%j%%j%%%%k%%j%%%j%%%j%%Jj%k%%%%
-16391A58k%%%%%%jjJj%%k%j%%jJj%%j%j%%kKk%K%kj%%%%j%%%%lK%kjjJ%j%%%%%jj%%%%%%
-16324A37k%j%%%%j%jJj%%kjj%%%%%j%%%j%%%JljjJ%j%%%%%%kj%%Jj%k%%%%%%j%%%Jjk%%%
-16257A14%%%k%%%j%%%%%kj%%%%%k%%%jJj%%k%%%%%%%j%Jl%%k%%%j%%%%%%%%k%%%%j%k%%%
-16190I2%%%j%%%k%%%%jkKk%%%%k%%%%%%j%%%%%%%k%j%%%kKk%%%j%%k%%%%jJjk%Kk%%%%%%
-16122G2k%j%%%kjJj%%%%k%%%%%%j%%%k%%kKk%%j%%%%%jJj%k%%%jJj%%%%%%j%%k%%j%%%%k
-16054D8%%%j%%%%%%jk%%jJ%j%%k%%j%%%%%j%k%%%%j%%l%%J%j%%%%%j%%k%j%%%k%%%%%%%k
-15986B5%%%%k%%%%%jJjJ%jkkK%%k%%%k%%%%%%%k%%j%%%%k%%%%j%j%%%%j%k%j%%%%%jk%%%
-15918B%%%%%%Kk%jjJj%j%%%%j%%%%lJj%%j%%%kkJ%%jJjj%%%j%%%%jjJjk%%%%%k%Kk%%%%k
-15849b0%%%k%jLkj%%k%%%%k%%%%%k%jkK%%kK%kj%jJjk%%%j%%%%k%%jJj%%%%j%k%j%%k%%j
-15781d7%%%%%%%l%j%JKkj%kjJ%%j%%%jk%j%%%%jk%%%%kjJ%%j%%kj%%%k%%%jkkMO%%k%j%%
-15713f7%%k%%lkK%kK%%kj%%%%lJ%%j%%k%%jk%%%%%j%k%KLk%jkk%j%%%kj%%%k%Kk%%%%j%%
-15645i5%k%%%%j%k%%%kj%%%%k%j%%k%j%%Jl%KkjJ%jk%%%kj%%k%%%j%%%kj%%%j%kj%J%j%%
-15577a27%j%%jj%Jj%l%%%%%jj%%kjjJ%j%%jjk%%%%%k%%%%l%jj%%j%j%k%j%j%%%j%jkKkj%
-15510a61%%k%%kKl%j%%%%j%jk%%%j%%jjk%j%j%j%%jk%j%%j%jk%%jj%%%j%%%l%jj%%jj%%k
-15443a99%jjJk%k%jj%%jj%k%%jj%%jkjj%%%jj%%k%j%jj%%l%%%j%jj%%%kjj%j%jkj%jjJm%
-15376b44j%%j%%%kJj%jj%kjj%%jj%%k%%jjj%%kkjj%%k%%jk%l%j%kJ%j%j%%jk%%jk%jjjjj
-15309b90%%j%jj%ljj%%%jjj%jjm%%jjJkj%j%j%j%jjlj%%kj%%jjjk%k%jkj%jjjjjk%jj%jj
-15242c45jj%jklJkj%%kj%%kjk%jlj%%jjj%ljjjjjjjj%kkjj%jj%j%%kjjl%l%%jkjjkkk%j%
-15175d13kj%jk%kkjj%jmjjjjjjjjjkjjkj%%ljjkkjjj%kkkjjjjj%kkkjkj%kjklkjj%jjjkk
-15108d98%jjmjkjkjk%jkjk%jkjkjjkkklpolmkj%%%kjj%l%kkk%m%kjkkkjkmlklk%%%%jljk
-15041f09klkkkkl%kjljjkmkkmjjljllkjl%kkkkkjkmkklljjllkkmklllknkkkmjklkkkkl%k
-14974g55jkjkmmmmllkjjllllmjlkolllklkklmmlklmknkmlknmklmklllnmlklnmmkklkjlnm
-14907i55oqppj0j0nmmkmmlmmmmnmmomnmommnooonomolomopqoqnj0onj0rj0j2j1j5j2%K9M8
-14850a211K5oj5j6j3j2j1qj1qroqrqj0pqj0rj0pqj1j0qj1j0rj0qj1j0j1j2j1j2j1j3j2j7
-14809a592j7j8k3k8l5l6l1QJ01J69Q2k1m2l8k9k5k3j9j7j6j5j3j4j3j3j4j5j4j3j1j2qj1
-14776a816j0j3j5j6j7j7j7j8j7j5j6j5j0j5j7j9k1k8l0l4l2l3l9m1l0J2J09J61O3k8m9m5
-14744b128l8l4l2k7k8k6k4k2k1k4k2k2k5k4k5k6k5k5k8k9k8k9l1l1l0l3k9l0l0l1l0l1l6
-14711c054l8l9m0l9m1l8l8m0m3m3m1k5MJ3k1m6n1n7n3n7n6o1n8o1o2o4o2o5o6o6o6o9o8p4
-14677d685p6q1q1q6q8r1r2r8r5j00j03j07j10j16j18j26j30j37j41j50j59j69j75j86j94
-14652g694k07k14k25k41k55k68k90l05l26l42l75l99m37m72n15n57o12o68p42q14r13j016
-14630a7887j153j304j500j725k020k363k789l253l709l923l291m64N871J3104J6016J7203
-14614F813J7109J3576M851k069l883l822l242k744k259j919j601j387j183j054r17q20p17
-14597A4732o56n90n51m98m68m24m03l66l49l17l00k73k61k40k32k14k07j90j92j78j73j59
-14575G491j59j42j40j29j33j24j22j14j10r9r9q8q9p7q2p4p7p3p4p1p4o7o9o4o7o0o2n8n8
-14546D836n1n3m6m6m2m3l7m3m1m4m0m7l9m6m2m3m0m2l6m1l7l9l4l4l0l0k5k8k5l0k9l1k8
-14513C574l1k7k7k3k2j8k0k1k5k2k8k5k9k6l0k8l0k9k9k6k9k6k5k5k7k1k2k1k2k1k7k2k6
-14480B744k1k5j7k3j7j7j4j6j2j2j1k0k1k4j8j7j5j4j3j5j2j3j0j3j3j9j6j8j7k0j4j5rj2
-14446B201j2j1j2j2qrqj3qrqj2rj2qj3j0j1prorpj2rj3j1j2j1j2rj0rj0qj1oj1qj1oj0pq
-14402A774qroj0pj0rj0qrqroj0roqroqrqoroopqoroqnqopoqmpmqopoqnooonmmqnokoonko
-14340A349mpmommk%KMOMP%nj2j3j7j4j3qqnqmmnmkomnkommknkommknkmmmmlmmkmmklmmkk
-14279A102mknko%mkknmmmmm%l%mkkkmmnmmkmmlkm%mkmkklkkkklklkjkkklkmkkkljmklllk
-14213I19m%jklkmjkjmjkjmkkjmjljljkjmmmklj%%jjljllkkljkjkkkkmkl%mjljnlm%kJKNK
-14146G95jjklkmj%kkjkjmjkjkjl%jjl%lkl%kkkjjjjjk%kkj%m%ljkjkjjjkjj%l%l%kkj%kj
-14079F94jkjjkjk%lkk%kJkjjjjjjjkjjjjkk%jjjkj%kkj%kjjjjjkkk%j%kjk%jjjjjjjjjjj
-14012F16jjkkJljj%k%k%j%jjkjj%kj%l%jjjj%jjk%j%k%jjkJk%jjl%%%kjkJkj%jk%%jjk%j
-13945E53jk%jj%jkj%%k%jkj%kj%%jjj%%kj%kj%j%l%jjj%%jjk%jj%jjj%j%%jjjj%jj%%kjj
-13878D99jjjk%jjj%jj%jj%ljk%j%k%%%j%JJ%j%Jj%%%j%m%%jjk%j%j%kj%k%%jjjjJjJ%%%J
-13811D60jjJk%j%k%j%kjjjj%j%%kj%jjl%%kjjjkljjk%JLLjJLKJ%JMJjjljkj%jjjjk%jj%k
-13744D24%%jj%jj%jkj%j%j%jjjJ%k%%%jj%kKkjjjjJj%j%jJjjjjk%jJj%j%%%jj%%j%j%jjJ
-13677C88jj%%%kjj%%%j%k%%%j%%%k%%%Jk%jkjjJ%jjj%%%%j%j%%jjJj%l%j%JjjjjJj%%%jJ
-13610C57%jJjj%jjj%Jjk%jJjj%jj%j%%jjJj%%%%jlK%%kj%j%%j%%%jJk%%%%%kj%%j%kLl%k
-13543C26JjjjJ%%jJk%%%j%kKj%k%%%kKk%jj%%jJj%%%j%j%%%jJj%k%jJj%jJmLlJk%J%jj%%
-13476C02j%jJ%j%%k%%JjJjJk%%j%kk%%%j%%j%%%%j%j%%%j%%jj%%k%%j%k%%%j%j%%%%%kJj
-13409B76jjk%%%%k%kJjj%%j%j%kkj%j%l%jjmlkjnlpoj2j1j3K0P8N3%j5j2rmolkjml%%kjj
-13350B75jkk%%jj%j%jJjjj%%%j%l%jJj%%j%jj%jJ%jjJkJj%%j%%k%jJk%jJj%j%j%J%j%j%%
-13283B44Jjj%k%%j%%Jj%j%%j%Jl%Kkj%jJ%%j%jJ%j%Jk%Jjkj%%%%jJj%jJ%%j%k%j%jJj%%%
-13216B23jJj%%J%j%jlJ%%j%j%%%%%jJ%j%%j%%k%%j%%%j%J%kk%KkKkjJKk%j%j%%%k%%%l%%
-13149B01JjJjj%j%Jl%%%jj%jJJM%%%j%%kjjJ%%%%j%%%%j%j%%l%%Jk%Jj%%%%%%j%Jj%%jkK
-13082A87%k%j%%%%%jjJ%Jjjk%%KlJ%j%j%%%%%%j%%%jk%%%%%%j%%jJ%j%%%%%j%%%k%j%%%j
-13015A67%%Jj%%%j%%%%%%j%%k%jJjj%%%Jj%%jJ%l%Kkj%j%%Jj%%%jJj%%j%%%%%k%j%%%j%%
-12948A50%%%%%j%%jkLjk%%j%%jJ%%j%%j%%%k%j%Lk%%j%j%jJ%%j%JjjJj%%%l%Jj%%%%j%%%
-12881A33%%jkK%k%jjKjj%%%%%%%%j%Jj%%j%kj%j%%%kKkKk%%%j%%%k%K%k%%j%kK%k%%k%Kk
-12814A12%j%%%%%kKk%j%%%%k%%jkKk%jk%l%kj%JQQ%kjkjk%jk%kj%kjk%%KJj%kllkljkmkN
-12747G7OLlnmMK0L4J2mpnnljkl%kj%%kjk%jk%%%%j%%%kkK%k%j%%%k%%j%%k%%%j%%%k%%%j
-12682H8kK%kKk%KJj%k%%%k%%%jJj%k%jJ%j%%%%%Jj%kKk%jJjJlKkKk%%%jJ%j%%k%%%%%%%k
-12614G0%%%jJj%k%%%%%j%%%%%%%k%%%%%jk%K%%k%%kj%%Jj%j%J%jJlKk%%j%%%%jJ%%%%lKk
-12546E1%%%%jJ%j%kjJ%j%%%j%%Jj%k%%%%%jJj%kKJjkKl%%Jj%j%k%%Kk%%%%%l%%%%%jJj%%
-12478C3jJ%%jk%j%Jj%%kK%k%%%%kKk%%%kK%%k%%%%%lKkKk%%%%%%%k%%%k%%%%%kKk%%%j%j
-12410A2j%J%j%%%jjJj%%Jj%j%%k%j%Jj%%%j%kKk%%%%%jJj%%%%j%%jJkJj%%%%k%%%j%%%%%
-12342e%j%%kj%%%j%jJ%j%%%%j%%%j%jJj%kKk%kK%k%%kK%k%Kk%l%J%j%%%%%%k%%%k%%%%k%
-12273b9%%%%%%%j%%kj%%%%%%lK%Jlj%%%%%%kKk%j%%%%%l%%%j%k%jJj%jk%KM%%%kjJj%%%j
-12205d8k%j%%%%%l%%%%%%%%jk%%j%%%%%jk%%%%%%k%j%%%%%%k%j%%%k%%%%%%%j%k%%%%%k%
-12137g4j%%k%%Kl%%k%%%%%jJjk%j%Jj%k%%%l%%%%%%%%kj%%%%k%%%%%jk%%%%%jkK%k%k%%%
-12069a02%j%%%k%j%%%%k%Kkj%k%%%%j%%%k%%%lJj%%%%k%%%j%%k%j%J%k%k%%%jj%%%jj%k%
-12002a32Kl%%%jjk%%%%j%jJj%j%jk%%jj%%jJj%%%l%j%%%jjkj%jJj%jjJ%%%%%Jjjl%%%%%j
-11935a62%l%%%j%%jjj%Kk%l%jJ%%kJjkj%j%%jj%k%j%j%jJj%k%%k%%jJjj%kj%j%%%jjkj%%
-11868b00%jlK%%k%kJj%%%jjk%jj%%%jkjj%%%%%kkj%j%%jjk%%j%j%j%l%jJj%j%jl%%j%lKk
-11801b43%k%%jj%kJk%%k%%kj%%j%lJjjj%lJk%jj%j%jj%%%kk%jjJl%j%%jk%j%k%k%k%j%kJ
-11734b91jmj%kJj%k%kJ%%k%jkk%kJk%jjkjk%kjj%%jjjkJj%mjj%jjj%m%kjjjj%l%mjk%kjn
-11667c65jklnlkJl%MJ2MNRJ0%%kkllmkkkk%ljl%kJlkkjklkkkJl%jJmJkkl%j%jjkjl%k%k%
-11602d13llkjjJk%jkl%l%k%l%ljkjjkj%kkk%kjkjm%l%jjj%kkljkjkkm%kjk%kkkklkkkk%n
-11535e19jnjmjljmjljokmkmlonnlmnlKNNK%mmpnpqpj%J0J5J8OLmoj0qqqpJJ1K2K6K2J0Jn
-11477e36qj0pj0pmKRJ7J6J1MmqoroollLKL%%lknnnmnnnlnjmllkmkmlnkmklllkmkljkklln
-11415f82llkkkmkkkllmkllknlklkllnjnkkkmknmmjllnlmlklmnlkllmjlmmllmmmlkmlnmml
-11348h90mkmpolmjlnmmmmollknnnkKkpmompmmoonmkomnj0o%mnqomnomolooopokonooopqq
-11282a202poqpomqpqorqrj0qrqopoqrqj1j0j0rqrqqrqj1qj0rqj3j0j1j2j1j0j3j4j3j3j2
-11233a642j5j2j5j3j2j3j6j5j5j7j6j5j7j9k0j7j9j7k0k1k1k0k1k2k4k2k6k7k6k9l1l1l3
-11200b299l1l6l5l8m2m3m5m6n0n4n5o3o4p4p6q4q7r6j02j09j20j42j55j76k09k55l02l66
-11172e254m53n73p44r77j310j500j101L209J0119O398m32j747j432r76p38n33m40l41l09
-11153H66k50k14q0K1k6j20j25j22r4r0q0q0p0p2o5o5n5o0n0n4m5m6m2m6m2m4m0m0l5m2l6
-11122a343l9l8l8l5m0l4l7l4l5l4l6l5l6l3l6l3l7l5m0l5m1l8m2m1m2m1m4m4m7m7n3n4n6
-11089b653n8n5l2QM6L7mm2n8o7o9p4p5q0p8p1l5K8O8K8m0q0q9r4r3r5r3r0q6p0l8jMm0q4
-11054d225j10j17j24j23j27j28j35j39j45j52j57j66j77j83j96k08k24k34k51k70k94l25
-11032h210l58l97m34m75n17n49n60n16l56k7M67R33J055P51K35k29n57p72r09r79r75q01
-11010a4180l00P02K104L162K984J749M10m93r66j187j261j226j040n60M51K168M165N082
-10992A764M026J952K50o91j090j213j194j072q05k72O72K008L163L204K030N91l66p96r16
-10973A1245q89p93o39m07o3M10R02J154R70M73j7l24m56m88m74m42m03l65l30l00k75k49
-10951H240k25k06j89j78j69j60j53j46j36j31j22j17j12j04j01r6q9r0q4q1p8p5p1p1o7o5
-10925E124o2n9n8n8n2n4n2n0m9m7m8m3m1m2m1m1m0l7m1l8l8l5l6l5l2l2l1l2l0l3k9l0l0
-10892C748k9k8l0k8k7k8k8k6k5k6k4k5k5k3k3k2k1k2k8k9k7k5k4k5k1k1k2k0k1k1k1k4k2
-10859B937k2k3k2k1k0j8j7j9j8j6j7k0j9j9j9k0j8j6j6j6j4j5j3j4j5j4j6j6j5j5j6j4j1
-10826B373j3j3j0j2j2j2j3j1j3j3j3j3rj2j1j0j1j0j2j0j1j2j0j1j0j1j0j1rj1rrj0j1j0
-10791A985j0rj0j0rqj0rj0rj0rj0qrqrqj0pj0qrqrqqrqorqpqqpoqqpqoroopoqpooopmqno
-10734A533moopmompoonmmmmmnmqopompmkmkkmmpqrookmnmkmkmnoqonomolmmmmmnmoonmom
-10668A211onmoopmmmkMQKKRMkkknoqmpmmkmmlmkmmmnkmmmklmkkmkmmlmkkmkkklmkmkkmkl
-10602A024mkkkmkklkmkmkkkn%mkklljllkkmjmlkkj%kllknkmjKjkllkmlljljmklmkklkjlm
-10536H62kllmllllmlkmkomonmmmkLONJkmoooprn%MJ4J7J3N%opqrrolLJ5K5K6J7Oknpj0qo
-10477H17pjOJ1J9J3R%nponqlmkKNNL%jlomlllolklklkkkmjlkkjkjljlkjkljjkjjjkjklkl
-10413G43jjjjkj%ljjkjjl%kkjk%jkj%jjkkjk%kjjlj%jlj%%jkkjjjjj%k%l%jkkjjjj%%jl%
-10346F63jjjjkkj%kjjjjjjj%jk%jjjkkj%kj%kJkjj%jjj%jkj%jjJkk%ljjk%%k%jjjjkJjj%
-10279E98jj%kjj%kjkjj%j%%kj%k%%jjj%jkJkjjkj%j%lj%%jjk%%%Jjk%j%k%j%k%jjjkjjjj
-10212E41%Jk%k%j%k%%%jjjjj%j%kJjkk%%%kjkJj%%kj%j%j%j%jjjJj%k%j%kJkkjJk%k%j%k
-10145D94Jk%j%j%jJj%lJk%k%j%j%jjj%jJkJk%j%k%k%kKj%j%j%k%j%jkj%j%j%jj%%jj%jj%
-10078D53l%j%jJk%jJj%%jj%kJj%lK%%l%kJkJj%j%j%j%j%j%ljjJj%kJjJk%k%Jjj%lJjJk%j
-10011D14jj%%%%%kjlKk%k%%Jkj%%j%j%jJj%kJ%%ljjJjjkJjJj%jjjJj%l%kJj%jjjJj%jJkK
-9944C79lJk%lKlJj%kJk%jJjJk%k%%JjjlLlJlJj%j%j%jJlJkkjLlJjJlJj%j%j%kKk%k%kKlJ
-9876C39kJkJj%k%j%kJjJmKkKl%jKjjkJj%j%j%k%lK%Jm%jJk%jJkJj%kJjJkJkjk%jJl%%Kk%
-9808C02jJkJk%jjlKk%j%kJ%jjJj%kKk%jjlKlJkJk%j%%jj%k%%%lKlJk%kJkKk%jj%%kJj%k%
-9740B61k%jJkJk%jjkKj%lKlJkJk%j%j%j%jJl%kJj%mJjj%%kJlLljj%%%ljj%%%jljJj%kJk%
-9672B15kKl%%kl%%j%%kJl%j%j%l%k%%%k%ljj%lKl%%jl%k%k%ljj%ljjjl%kljjlkjllmmnqj4
-9604A08j1noLQnj2ON2L1j3j0L8N1Lj7mJ2Lrj0ponnjmloml%L%lkjjm%lkjJklj%k%kjkkkjj
-9547A37lj%ljjkkjjlkjJKNMjJjlkl%l%k%kmk%%ljkk%jkj%kj%%k%j%%kkllljk%%L%lkjkjk
-9479F4jkk%k%l%jk%lj%l%m%%jkljjkjk%kk%lk%k%m%jklKkj%%NLqj1j2K%%kkk%l%kkjJljm
-9412c7%l%m%m%lkmjlKn%k%l%njlkljmKn%mkl%lkl%o%n%nJnjn%n%n%o%n%n%njo%o%olmJn%
-9343a95ojoknKoJojpKn%j1oo%o%mJqmj0%pLqjr%oknjqlj2LjLlkj5Lj1op%j1lj4%kjrMk6p
-9283d53J0Mj5qj4Nj0nrJj0jj0kj5lj2mj1%j5lj3kj0jj4lj6kj2oj5lj7nj8mj8pj8nj8jj5k
-9237h05k1pk4j1k4oj9lk1kj9ok5qk3lk5mk7j1l3j0k6j0l8j4l2j4l6j3l7j5l3j1m0j7m3j5
-9199a531m4k3m8k5n1k3n0j9n6k8n9l0o1k8o9l5p5m0q1m9r3n5j00n5j05o7j18q4j41q9j49
-9168c481j02j74j26k01j58k43k01k94j98j34q3l90l71n06m47o31n86q24q41j202j291j814
-9146a4298k154l231m130n428m864N868L5337K7670l211p029n013l080k459j595j387q68r23
-9129I205o40o80m28m95l34m12k63l30k17k90j89k55q5J7J6j99j27j71r0j36o9j19n6j17n8
-9104C478j06n1r0l7q0l9q2l5p4l1o7k6o2k1n4j7n4k2m9j3m3j0m0j1m2j2l9j2l8j6l8nl0o
-9070B126l0nk9jk4rl0%k4%k5qk9qk5kk3rk7qk6qk3%j7Kj8lk0pk7mj5Kj6Mj9%j7%j7%j4Mj5
-9025A556mj5kj9qj9mj7kj6nj4kj5kj5mj7mj7mj5kj9oj0MrLn%k3qj0jj8MqKj1mj1Lrkokj3
-8977A175qj7Km%qKrKj0%q%j1%j0KrKj0krkj0kmJ0%mj1kq%j0%j1%qKr%q%o%r%qkqjpOLLol
-8920I55rjpjo%qjpJnjp%njn%o%pJpJn%n%qjnJmJnjojojmJm%mjnjl%mJlKk%ljlKl%mJlLMP
-8852H01PJ3j0j7j8pojm%m%ljn%l%ljlJmJmjmjlJlJn%kJlJ%KkKjKkKkjljjKljm%k%lknlkK
-8788F85kKjj%mmjm%kkkKj%l%kjm%mJlj%Lj%jJ%Jj%jjj%kjjjkjklkkjjjjjjk%jjk%ljkjk%
-8720F09kkj%jj%%kkjknjkKJjlklkk%Jjklkmllllnonnqj1j0nJ0%j6lM4N3Jj7J2N8K4j6j0P
-8664F46Qmqrmnlnklklkkjjljjjjmkj%k%lj%%jjj%kj%j%j%Jj%jJj%l%%%%%j%lJj%j%j%k%j
-8596E59%j%jjj%jj%%ljj%j%lJjJj%jJjJj%j%%%kjjjjJjj%%j%jJj%k%jJk%%%jjj%l%j%j%k
-8528E19Jj%j%jkjJkJ%%j%%%j%kJj%j%kKjj%j%Jk%jJjJm%%Kl%j%j%j%k%jJjJjJj%k%jJ%%j
-8460D91%%%%%j%kKj%jJk%j%kKlJk%jJj%kJj%%Jj%j%jJj%jKk%jJjJl%%Kk%jJk%%j%%kJjJj
-8392D68%jJj%jj%JkJl%jJjJkJjJj%kLk%j%j%j%jjjLJKj%j%jJlKkJj%jJj%lJjJjJkJj%jJk
-8324D47JkJjJj%j%%JjJj%lKj%jJkJjJj%kLlKk%jJkJj%%JlJjJjJj%%%jJjJk%%%kJjJkKj%l
-8256D28LlLj%lJjLmJjKk%%JkJkKkJj%jJ%%j%jJ%JlJjJj%%%jJ%%kJj%lLk%%jjKk%jJjJ%%j
-8188D14Jj%jJkKkJj%%%jJkKj%jKk%%%jJkKjJkJjJj%%%kj%JkJjJjJjJj%kJjJkJjJjJjJj%%
-8120D01%%%%%j%%%j%%JkJjJjJj%j%lJ%%jJ%jJ%%%j%kJjJjJ%%kKjjjJj%%%%Jj%%%%%%%%%j
-8052C89JkJkJJ%j%%jJ%kJjkK%%k%Kl%jJ%Jj%jJ%%kKjj%%%%jKk%%%jJj%%%%%%%%%%j%%%%J
-7984C79%%%jJk%%%k%J%kJ%J%%j%j%%Kk%%k%KkKk%j%%%%j%%%JjJjj%%%Jj%j%%Jj%%%%%%%j
-7916C67%%%%jJ%j%jJJjj%%%j%%%JJk%%j%%%%kKkKlJ%KkjjJj%Jj%J%%%j%%j%J%jj%%J%j%%
-7848C57%%%%%%%jj%%%%j%Jj%Jj%Jj%%%%%j%%%%j%JjkKk%%%%%%j%%%%%%Jjj%%%%%%%Jjj%%
-7780C47%jJjjJ%%j%%Jj%%%jJj%%%%%%%jj%JjjlLLJkJ%%%%j%%jj%%%kj%Jj%LJ%Jj%jJ%jkK
-7712C41l%%%j%%jk%j%%KPLKjj%jk%%%jlLJl%j%JkJ%J%%%%%%%K%%l%j%%jj%%J%jJjKKKk%j
-7644C38jJj%jJj%J%%jj%jJjJj%jJ%%%%%%jJj%%%j%Jj%%%%%%%%jJ%Jk%%Jj%j%%%%%kKkKkK
-7576C30lJj%%J%jJ%j%%%jJjJj%j%JjjKkKj%%Jk%%%%%JJkj%%%JjJj%%%%%jJjJ%j%%%Jj%%J
-7508C23j%jJ%%jJjJkJjJjj%J%%%%j%%Jj%kKkKk%%Kk%jJ%K%l%JjJj%jJj%jJ%%%%%k%J%%%%
-7440C14%%j%jJ%%%JkJ%%%%j%%%%%%%%%%%%%%Jj%%%%%%%kKj%jJ%%jKjJk%jK%%jJ%%kKkJj%
-7372C09%%jJ%Jj%jJj%J%jJk%%%%%%%J%%%j%kK%%kKkK%k%j%%JKlJj%%%%Jj%jJ%%jJjJkKj%
-7304C03jJkJJ%j%%%%%%%jJ%%%%jJj%%%%Jj%jJ%%%%j%j%JjJ%%%%%%j%%%%jKj%%%%Jj%%%%j
-7236B98%Jjj%JkJ%JjJj%%j%J%%%%l%K%k%KJj%J%j%k%%KlL%%lJ%%%%%%jJj%Jj%JkJj%%%Jj
-7168B92%JjJkJjJ%%jLjj%%j%%%jJ%Jj%jJjJ%%j%J%jJ%%j%%%%%%Jj%%%%%%%j%J%j%Jj%J%j
-7100B89%%%J%%%j%%jKj%%%%%j%jJ%%%j%%J%j%%J%j%%%j%JjJ%jJj%%jJ%%%%%%%j%%%%kK%J
-7032B86j%k%KJj%%k%j%J%%Kk%j%%Jj%Jj%%%%%j%%%%%%Jj%%%j%%%%%%%%jJ%%%%%%%%%%j%J
-6964B80%j%%%%%%%%%j%J%%%%j%%%%jJjJ%%J%j%jj%%%JJjj%jJ%%J%%j%jJ%%%j%%%%%J%%%j
-6896B75%%j%%%%%J%j%%%%kKkKk%%%%Kk%%%%K%kjJjJ%j%%%%J%%%%j%jJ%%%jJj%JjjJ%%%j%
-6828B69J%%%JjJjkJ%%j%JjJ%J%j%%jJj%%%j%%J%%%j%J%j%%%%J%%j%%%%%Jj%%%%%%%%%%%%
-6760B67%%%%j%j%%%%%Jj%J%%%%%%%j%%%jJj%%JJ%j%%%jJ%Jk%J%j%%%%%%%%j%JlKkLjJjJj
-6692B63%%JjkK%%%k%jJj%%J%j%%JKkj%JjJj%%%jJ%%%%jJj%%%J%%%jJj%%%%%%j%%jJ%%%%%
-6624B58%%%j%%J%%%%j%jJ%JkJ%Jj%%%%%%Jk%%%%%%%%J%j%%%%%%%%%%%%jJjJ%%j%%%%%%%%
-6556B55%j%J%j%%J%%j%%JjJjJj%%%jJ%jjJjJ%jkKJ%j%%%%%kKk%%%%%K%kKlJj%J%%%%jjJ%
-6488B49%jJ%%%%j%jJ%%jJ%Jj%jJJjjJ%%j%%%%%%j%J%j%J%%j%%jJ%jJj%%J%j%%%%%%%j%%J
-6420B45%%%%%%J%j%%%JJ%%%%%%%k%%Jj%%%jJ%%j%J%%%%jjJ%Jj%lKJ%%%J%%JjJ%%%J%%%%%
-6352B47%jJ%%j%%J%%%jjJ%j%JjJj%J%j%%%%%%%%Jj%%Jj%%J%%jJJ%j%%J%%%jJjjK%%jj%%%
-6284B45%%%%%%%%%%%%%%%%%%kK%jJjJj%%J%%jJj%%JjJj%%Jj%%jkK%%%Jjk%K%Jl%%%jJjJj
-6216B40jJ%JjJj%%%Jj%%%j%%J%%%j%%%%%%%%%%Jj%%%%%%j%J%%jkKkKJj%k%Kk%KJjk%%KkK
-6148B38%kKk%Kk%j%%Jjj%JJj%%%%j%%%JjJj%%%%%%%%%%%%%%%%%%%j%J%%%%%%j%%%%J%%%j
-6080B33jJ%%%%%jJj%%%%%%%%%k%%K%%k%jJjJ%%%j%J%%%%j%%%%%%jJ%jJJ%j%%jJj%J%j%%%
-6012B28%%%%%%%%%%%Jj%%%%%%%j%%%J%jkKJj%%Jjk%%%%jJ%%Kk%%%%%j%%%%%J%j%%%J%k%%
-5944B23%J%j%JjJ%jJj%%%%%%%%%%%%%%%%%%%%%%%%%%%jJ%j%Jj%J%%%%%%kJJ%jJ%%jjJ%%j
-5876B21%%k%jL%%%k%Kk%j%J%%Kk%jJKkj%%jJ%%%%%%%%%j%%%%%%%%%%%%%%%%%%%%%%%jjJ%
-5808B16%%%Jjj%J%%j%kKkKk%%Kk%%K%kj%JKk%jJj%%%%%%j%J%%%%j%JjjJjJ%%jk%K%%%k%K
-5740B10k%%%jJ%%j%%Jj%%jJj%%%%%%%%%%%%%%%jJ%%%jJjJ%%%%%%j%J%%%jJj%J%%%%%jJ%%
-5672B06j%%JjjJj%%%JjJlKJJjJj%j%%K%j%J%jJ%%%%%%%%%%%%%j%J%j%%%%%%%%j%%%Jl%%K
-5604B04%%kK%Jj%J%%jJJ%%j%jJ%%%%j%%%JjkKk%jJ%%k%%%%%%%%%%%jJj%%%J%j%%%%JlKk%
-5536A97K%kKkjJ%%jjJjJj%%j%%j%%JljJj%j%%%Jj%%J%%J%j%jJj%J%jJj%%%%%%%j%j%%%%%
-5468A87kKkj%%%%%%%j%%j%%%%Jlj%j%J%J%K%JjK%j%J%JK%kKK%%JJK%K%JJK%K%L%JJ%%Jj%
-5400B06JJKJJ%LKJMJMJMKMJKLJ%LJ%%LJ%%J%%%%%%%%%%%%%%%%%Jj%j%j%kKJj%kK%kKk%%j
-5332B49%%j%%%jj%Jj%j%%%%jj%%kj%Jj%j%%%%%%%%%jJj%%kK%kKk%%%%j%j%%%JjJ%%%j%%%
-5264B34%%j%%j%lJKkjJ%j%j%%%j%J%jJj%J%%j%%%k%%j%%j%KL%%jk%%%jj%%%Jj%%%%%j%Jj
-5196B22%%%j%%%%%%Jj%%%%%k%jJjj%%%JJ%jJ%kJj%jJJj%%jJ%j%jJjJJ%jJjj%%%%%Jjk%Kk
-5128B13%j%%Jj%%%%%%%%%%jJ%jJj%%%%Jj%%%jk%K%%%%%%%%%%%k%%%%%%j%j%%J%%j%J%%j%
-5060B06%%%%%%%%%j%%%Jj%j%J%%j%%%kK%lJKk%%%j%%J%j%Jj%%jJ%j%%%%jJ%jJjJ%l%Kk%%
-4992A97jJKJjk%%Kk%j%Jj%%jJjJj%%%%%%%%%jJj%%%j%Kk%Jj%k%jJ%%jjJj%%%%%%jJ%%jJj
-4924A88%jk%%%%j%%JjJj%%%jjJJkJlK%kj%%j%%%%jjJ%jk%%j%j%%jk%%j%%j%j%jkjj%jk%j
-4856A57j%%jlk%kkjkm%mkmkmllloqqrj1j4k1k3k7k7jQ5J80J33J1l4l1k3j7j3j1rpoonnml
-4806A94mlmmkmjnmlmomlnonqpooqj1j4j4j9k2k8l7m7o1o0mK00M11K41j5p2o1m4l2k4j9j5
-4762C45j2j2j0roprmnljmnklnlmlmmlmmmnmmlqppj0j1j5k1k3l0k4QJ05J88J03ll3l2k1j6
-4714C42j1j0qnpmnllmlk%kj%lljj%jkkj%jkj%jjjj%k%j%k%%%j%%j%%%%kk%Kkj%Jj%%%j%l
-4648B36K%kkJ%%%j%%%%%jjJ%%j%%kkJ%%%jJJ%jj%%%%%%%%%%%j%k%%Kl%%%%%j%%%%%%%%%%
-4580B23%j%%%%%j%kK%k%K%k%%%KkjJ%j%%Jj%%%%%j%%%%%%%%%jJ%%%j%J%%%%k%%%J%%j%%k
-4512B13%%KkjJ%%j%Jj%%%%%%%%%j%J%%%%%%%j%J%j%%JjjJj%J%%%%j%%JjkK%k%%%Kk%%%%%
-4444B08%jJ%Kk%%%%%jJ%j%%%%%%%jJjJ%%%j%%%%%%%%%%%%%j%%J%%%j%%%%%%%%%jJ%%j%k%
-4376B02L%jJj%%%%%%kK%l%J%KJ%%Jk%%k%%K%%%%kjJjJ%%%%%j%%JjJjj%J%%j%%%%%%j%%%J
-4308B00JJjJj%%%%Jj%%%%%j%%J%%j%%%jJ%%%%%%%%jJj%JjkK%kK%kKkKJ%%%%%jJj%J%lKJj
-4240A99%%%%%k%%KkK%kK%kK%kK%%kKk%j%J%jJjJ%%K%kjJKkKkKl%%Jjj%JjJj%%%%%%J%j%%
-4172A95%%Jj%%%%%%%%%%%%%%%%%%%jJ%%%%%%%%%%%%%%%j%J%%%%%j%%%jJJ%%j%%%%%j%%kL
-4104A94%%%%j%JjJ%jJjJjJj%kKk%%%%%%jJKkKk%%%%%Kkj%%%%JjLkKk%jJ%%%jJjJ%%j%%Jj
-4036A90j%%J%%j%JJk%%JjJ%j%JjJ%%j%J%jJj%%%Jj%%%%%%%%Jj%%jJj%J%%%%%%%%%%%%%%j
-3968A88%Jj%%%%J%%jJ%j%%%%Jj%%%JjjJ%j%J%%%%%%%Jj%jJj%%%%%%%%k%%%KJ%jJljJ%%%j
-3900A84%Jj%%J%%%%jJ%%%Kk%j%%%J%%j%Jj%%%%%%%%j%%J%%%jJjjJ%%%%%%jJjJJjJj%%j%%
-3832A82k%%K%%%k%j%%jJ%%%jJ%j%%%%%%%%j%Jj%jJ%Jk%kKk%j%j%%%%%JMJ%K%%%K%%J%jJ%
-3764A83jJ%jlJ%%%jj%%%%%%Jj%%%kk%k%%jkk%%%NPJ0QLjkjj%J%J%jJk%%jjJ%l%%%kJj%%%
-3697A89%%%jjJ%%jk%j%jJ%%jJJMKMJ%j%%%%%%J%j%jj%%%%%k%j%%J%Kk%%%j%j%Jj%%%%%%%
-3629A89%%%%%j%%%%jJ%jJj%Jj%JjJ%%%Jjj%k%%KJjJj%%k%KkKJj%%%%k%%%%KkK%l%J%%%j%
-3561A84Lk%j%%%J%j%%%%Jj%%%%%%%%%Jj%%%%%jJ%%%%%%%%%%%%%%%%%%%%%jJ%%%jJ%%%%%j
-3493A83%j%J%%%Jjj%%%JjJ%%%%%%j%%JJ%%jj%J%%%%%j%Jjk%%K%%%%%k%%%K%%%Jj%%%%kK%
-3425A82k%jJ%K%k%%%j%%J%K%l%%J%%j%%%%%%%%%%J%Kkj%J%%j%%%%%%%%%%%jJjJ%Jj%j%Jj
-3357A78%%%J%j%Jj%%%%%jJ%%%%%%%%%%%%%%%%%%%%%%jJ%%%%%%%%%%j%%%%%%J%%%%%%%jJj
-3289A77%J%%%%jJ%%%j%%jJ%%%%%%%Jj%J%j%%%%%%j%J%j%%J%jJjJ%%%%%%%%jJ%%%j%%%J%%
-3221A77jJj%Jj%%k%K%kK%%%%%kK%k%%%%%%K%kKkK%%%kK%%%k%K%%kKk%Kkj%J%%%jJ%%%%j%
-3153A73%JjJj%%J%%j%%Jj%jJJjJj%J%%j%%Jj%%%%jJj%J%%jJ%%%%%jJ%j%%%J%%%j%J%j%%%
-3085A72%%%JjJ%j%%%%%%%%%Jj%%%%%%Jj%%%%%%%%%%%%%%%J%j%%%%%%%%%%%%%%%%%%%%%%%
-3017A72%%jJ%%%%%%%%%%%j%JjJjJ%%%%%%jJjJ%%%jJ%j%%k%Lj%%k%KJlK%%k%KlJ%K%%%Jj%
-2949A71k%K%k%K%J%jkKkK%%%%%k%jJj%J%jJ%K%k%%%K%%k%jJ%%%%j%%JjJjJ%%%j%%J%%j%%
-2881A68%%%Jj%%Jj%%%jJ%%%%%%jJ%%%%%%%%%%jJ%%jJjJj%%%%Kj%%%j%J%%jJ%%j%%J%%%%j
-2813A67J%%%%%%j%%%%%%%%%%%%Jj%J%jJjJjjJ%%%%%%%%%%%%%jJ%%%%%%Jj%%%%%%%%%%%%%
-2745A67%%%%%%%%%%jJ%j%J%%%%%%%%%%%jJ%%%%%%%%%kJJ%%%%%%%j%%Jj%%%%J%%j%%%%jJ%
-2677A66%JkJ%%%JjjJ%%%%%j%JJj%%Jj%%%Jjj%%%%%%J%j%J%%%%j%%%%k%KJj%J%jJ%%j%Jj%
-2609A65%%%%%%%%%Jj%%%%k%%jL%k%K%k%Kk%%%%%%K%%kK%k%%K%%%lJ%%%%%%jJ%%%%%%%%jJ
-2541A63K%%k%jJ%%Kl%JjJkJ%%%%J%j%%%%%JjJ%jJjJj%%%J%j%J%j%J%%j%%%jJ%j%%J%%%%j
-2473A61%Jj%Jj%%J%j%JjJ%%%%j%%%JjJ%j%%%%%%%%%%Jj%%%%%%%%%%%%%%%%%%Jj%%%%%%%%
-2405A61%%%%%%%%Jj%%%%%%%%%%%%jJ%%%%%%%%%%%%%%%%%jJ%%%%%%jJj%J%jJ%%jJ%%%%%%j
-2337A60%%%kL%%%%j%%J%%%%%%l%K%J%l%K%J%j%%%k%K%%JjkK%%%%%kK%%%k%KJjkK%%%kK%%
-2269A60kjJ%%%%KJjk%%%Kk%%%%%%%%%%Kk%%%%%%j%Jj%JjJ%jJ%%%K%k%%K%kjLk%j%J%%%%K
-2201A60k%%%%jJj%%%%%JjJ%K%kjJ%%%jJj%Jj%%%%%%%j%Kj%jJ%JkJ%jJ%%j%J%jJj%JjJj%J
-2133A57Jjj%Jj%%%%%%%%%%%%%%%%%%Jj%%%J%j%%%%Jj%%J%j%%%%%Jj%%%%%%%%%%%%%J%j%%
-2065A56%%%%%%%%%%%%%%%%%%Jj%%%%%%%%%jJj%J%%%%%jJ%j%Jj%%J%j%J%%j%%JjJ%j%JjJj
-1997A55JjJ%%%jJ%%%%%j%J%%%%%%j%%%%%%%%jJJj%%%jJ%Jj%J%%%j%%%JkJj%%J%%jK%%jj%
-1929A54JJk%J%%%%%Jk%%%%J%%%%%%%%%j%J%%%%j%%%%%Jj%J%%%jkK%Jjk%Kk%K%k%%K%Jj%%
-1861A54%Jj%J%lK%%%%%Jj%%%k%%KJj%%%k%%%K%JlK%kK%kKkKk%%%%%%%%%j%J%%%%KkK%kK%
-1793A54%kj%%%%J%%%k%J%%%%%J%j%JKk%j%J%%%j%%%Jj%%JjJj%J%j%%JjjJ%%%J%%j%%%J%j
-1725A51%%%%%%%%J%jJkJ%%j%%%%Jj%J%%Jj%jJj%%%%J%%Jk%%%J%j%%%%Jj%%%%%Jj%%%%J%%
-1657A51j%%%%%%%%%%%%%%%%Jj%%%%%%%%%%Jj%%%%%%%%%%%%%%%%%JjjJ%jJ%%%%%%%%jJ%%%
-1589A50%%%j%J%%%%%%%%%%%%%jJjJ%%%%%%%%%%%%%jJ%%%jJ%%%%%%%%%%%j%%J%%%%j%J%%j
-1521A49%JkJ%jJJ%j%JjJ%jJ%%j%Jj%%%%j%%J%%%Jj%%%JkJ%jJ%lL%Jj%%jJj%%JJ%%j%%J%j
-1453A49%%%%Jj%%jJ%%j%J%%j%%%J%jJ%jJ%%j%J%j%%%%Jj%Jl%K%Jj%%%%%%%%%kK%kK%k%K%
-1385A48kjJK%JjJjkK%%%k%%%Kk%jJK%%k%K%%%k%%Kk%jJ%%%%%%jJK%kj%%J%%K%%%kjJj%%%
-1317A45%%J%j%%%J%%jJ%j%%%%J%%%%%%%%%%%%j%%%%%Jj%JjJ%jJ%j%%%Jj%J%%j%%%JKl%%%
-1249A45%%J%jJj%%%%%%%%%%%%%%%%%%%%%%%%%%%%%%%J%j%%%%%%%%%%%%%%%%%%j%J%%%%%%
-1181A45%%%%%%%%%%%%%%%%%%%%%jJ%%jJ%%j%J%%%%%%%%j%%J%%jJ%%%%jjJ%%%J%%jJ%%%jJ
-1113A45j%%%%%J%j%%%%%%%jJ%%%%%%%J%jjJ%%%%%j%J%%%Jj%j%%J%%%%jJ%jJjJ%%Jj%jkK%
-1045A43kKJj%%%%kKkK%JjJjJjJ%j%JjJj%%kK%%Jj%%%k%K%%kK%k%K%%%%J%j%kKJj%%%%kK%
-977A43%kK%%kKkK%k%K%kKJj%%%%k%%KJjlJ%%%K%k%%K%%%%k%%%Kk%KkKkjJ%%K%k%%%%j%J%
-908A41%%%%%%Kk%%%Kk%%jJ%%jJ%j%%%%J%%%jJKk%%%%Kk%%%%j%J%%jJ%%%%jJ%jJ%%jJ%%%%
-839A41%j%%Jj%%JjJ%jJ%j%JjjJJ%%%%j%%%J%%j%%jJ%%%%%%%%%%%%Jj%JkJ%%%%Jj%%%j%%J
-770A40jJ%%%%j%Jj%J%j%J%%%Jjj%%%%%%%%%%%Jj%%Jj%Jj%%%%%%%%%%%%%%%%%J%j%%Jj%%%
-701A39%%%%Jj%%%%%Jj%Jj%%%%%%%%%%%%%%%%%%%%%%%%%%%%%%%%Jj%%%%%%%%%jJ%%%%%%%%
-632A39%%%%%%jJ%%%%jJj%%JjJ%j%J%%jJ%%jJ%jj%J%%Jj%%%%%j%K%%%%%%%%%%jJ%j%%%J%j
-563A38J%%%%%%%%j%%%%%JjjJJjjJ%%%J%j%%%j%JjJjJ%%%jJ%%%%jKj%%%j%%%J%%%j%Jj%%J
-494A38J%j%%jJ%jJ%%%j%J%%%jJ%%jJ%j%%%%J%j%%kLj%%Jj%%%JjkK%%%%%%%%%%%Jj%%%k%K
-425A37%%%%k%K%k%%KJjkKkLjkK%%k%%Ljk%%%Kk%%K%%kKk%%Kk%%%j%%%j%JLJ%%jJjk%Kk%%
-356A35%%%%%%%%%%jJ%K%%%lJ%%%j%j%J%%%jJ%j%%%%Jj%Jj%%%%%%%%K%%k%%JJLJjjkKJ%jk
-287A35K%J%%%jJj%kK%kK%kK%%%l%Lk%jJ%%%KlJK%%%k%%%Kk%%%%j%%J%%jJ%%jJjJKlJ%%K%
-218A37kj%J%%jJ%%jJ%%jJ%j%%jJjJJ%%%%j%J%%%kJJ%%jJ%jj%J%%%%Jj%%%%%%%jJ%%%%%%%
-149A34Jj%%%j%%%J%j%%%%%JjJ%jJj%%%J%j%%%%J%j%JjJ%jJj%%%%%J%%j%jJ%%Jj%%Jj%%%%
-80A33%%J%j%%%%%%jJ%j%%JJJ%j%Jk%%%%%%%%%%%%%%%%jJ%%%%%%%%jJ%%%j%%kK%%k%%%KJ%
-10A33%%jJl%jjJJNMjj%kj%%%%%%%%%%Jjj%J%j%%%%%%%%%%%%%%%%%%%%jJ%%%%jJ%%%%%%%%
59A33%j%J%%%%%%%%%%%%%%%%%%%%%%%%%%jJ%%jJ%%j%J%%j%%J%%%%%%%%%%j%%%J%%%%%%j%%
130A32J%%%%j%J%jJ%j%%J%j%J%%%%j%%JjJ%%j%%%%kK%%Jj%J%lK%%Jj%kLjkK%J%%j%kKJ%%j
200A32%J%j%%kK%Jj%k%K%kK%%k%%Kk%%%jJKJj%%%k%%K%%%%k%K%%%k%%%%Kk%%%Kk%jLk%%%%
270A30%Kk%%%%%%Kk%%%KkjJ%K%k%%%jJ%%K%%k%%Kk%Kk%Kk%jJ%Kk%%KlJ%jJKk%%%%%%%jJ%%
340A30j%jK%%jJ%Kk%%%j%j%%J%%%J%%jJjJ%%jJ%%%j%%%%JKkjJ%%%j%jKjLk%%jJ%%j%%%%jJ
410A29%%%%%%%%J%%jJj%j%J%Jj%%%%JkJ%%%J%%j%%%j%%J%JkJ%%%j%J%%%%%%%jJ%%j%%JLlj
480A28%%%%%%%%%%%%%%%%%%Jj%%%%%%%%%%JjJj%%%%%%%%%Jj%%%%Jj%%%%J%%j%%%%%%%%%%%
550A28%J%%%%%j%%%%%%%%%%%%Jj%%%%%%%%%%%%jJ%%jJ%%jJ%%%%%%%%%%%%%%%jJ%%%Jj%%%%
620A28%%%%%%%jJ%jJ%%%%j%J%%%%%%%%%%j%J%%%jJj%%J%%%%%%%%%jJj%%%%J%%%jJj%Jj%%%
690A27JjJ%jJ%%%%jJ%%%%%%j%%j%J%%Jj%%%%J%jJ%%%%jJj%j%J%%jJJj%%j%JJjJj%%j%%%%J
760A27%%%j%%Jj%kKJ%%j%JJ%jJj%Jj%%%jJjJj%J%%%%jJJ%jJ%%j%jJ%Jj%Jj%%%%%Jjj%%%J%
830A27jJj%J%J%k%%%%J%j%%%%Jj%%Jj%%Jj%%k%KkL%j%Jj%%%%lJK%%kK%%%Jj%k%%%%KkKJj%
900A26J%j%%kKJj%%Jj%%%kK%kK%%kK%%k%%%%K%%%%%k%%KlJ%%%%%%Kk%%KJ%j%%%%%k%%%K%%
970A26%%k%%%%%%%%%%K%lJ%Kk%Kk%%jJ%%%jJ%%%%KkKk%j%jJJK%k%%Kk%%jJ%j%J%%%Kk%%%%
1040A24j%J%jJ%jJ%%j%%%J%%j%%%%%%J%jJ%j%%jJ%%%Jj%J%j%%Lkj%%%%%Jj%J%%%j%%J%j%%
1109A23jJ%Jj%JjJj%Jj%jJ%%%%%%jJ%J%j%%%%%%%%Jj%%jJJ%%jJk%J%%%Jj%j%J%JkJ%j%JJk
1178A22%%%%J%%%%%%%%%%jJ%%jJ%%j%%%%%J%%jJj%%%Jj%J%j%%JjJ%j%%J%j%%%%%%Jj%%%%%
1247A22%%%%%%%%%%Jj%%%%%%%%%%%Jj%%%%%%%%%%%%Jj%%%%%Jj%%%%%%%%%%%%%%%Jj%%%%%%
1316A22%%%Jj%%%%k%K%%%%%%%%%%%%%%%%%%%%%%%%%%%%%%%%%%%%%%%%%%%%%%k%K%%%%%%%%
1385A22%%%%%kK%%%%%%%%%kK%%%%%%k%%%%Kk%%K%kK%%%kKk%KJj%%%kK%%%k%%jJ%K%%%%%%%
1454A22%%%%%%k%%%%%%%KkK%k%Kk%%%%jJ%%%%Kk%%jJ%Kk%jJK%kj%J%%%%Kk%Kk%%Kk%%j%Jj
1523A19JK%%kKkKk%%%%%Kk%jJ%%Kk%%Kk%%%%jJ%%%%jLkKk%jJj%%%%%JjJj%%%%%%J%%%%%j%
1592A19%%J%j%Jj%Jj%%%%%%%%%%%%J%%%%%%jJj%%%%%%%%%%JjJ%j%Jj%%%%%J%j%J%j%%%J%%
1661A20j%%%%JjJj%%%%%%%%%%%%%%%%%%%Jj%Jj%%%%%%%kK%%%%%%%%%%%%%%%%%%%kK%%%%%%
1730A19%%%%%%%%%%%k%%%K%%%k%K%kK%%%%%%%%%%%%%%%kK%k%K%%k%K%%%%%%kK%k%K%k%%Kk
1799A17K%kKkK%kK%%%k%%%K%%%%%kK%%%%%kK%%%%k%Kk%K%k%%K%%k%%K%kK%%%kK%%%%%k%K%
1868A19%%k%%Kk%K%%k%%%jJ%%%K%kK%kK%%k%%%%K%%%k%%%%%%%Kk%%%%%%%%%%%%%%K%k%%%%
1937A17%Kk%%Kk%Kk%K%k%%%%%%%%%%%%%%%%%%%%%%%%%%%%%%%%%%%Kk%%%%%%%%%%%%%jJ%%%
2006A17%%%%%%Kk%%%%%%%%%%%%%%%%%%%%Kk%%%%jJ%%%%%%%%jJ%%jJ%jJ%%%%%%%jkKJjJ%%%
2075A17%%%%%%%%j%J%jJ%%%jJj%J%%%%%j%%Jj%Jj%%J%%%%%jJj%J%j%%%%%kKJ%j%k%K%J%%j
2144A16%k%K%%%%%Jj%Jj%%Jj%J%%%jJ%j%%%%Jj%%kKJjk%%%%K%%%%%%%%Jj%JjJ%j%kK%kK%%
2213A16%k%K%%%%k%Kk%KkK%%%%%%J%j%k%%K%%kK%%Jjk%%%KkKJ%j%kK%%%k%Kk%%%Kk%%K%%%
2282A16kK%k%%%%%%K%%k%%%%%K%%k%Kk%%%%%%%%%%%%%%%%%%%%%%%Kk%%%%%%%Kk%%Kk%%%%K
2351A16k%%%%%Lj%%%%Jl%%%%%%%%%%%%%%%%%%%%%%%%%%Kk%%%Kk%%%%%%%%%%%%%%%%%%k%Kk
2420A12K%%%%kK%%%%%%Kk%%%%%%%%%%%%%%%%%%%%%%%%%%%%%%%%%%%%%%%%%%%%%%%Kk%K%k%
2489A14%%kK%%%%kKk%K%%k%%K%%%%%kKk%K%%Kk%%%%%%%%%%%k%K%%k%%K%%kK%k%K%kK%%%k%
2558A12%K%%%%%%k%K%%%%k%%%jJ%%Kkj%%%%J%%Kk%%%%%%%%%Kk%jJ%%j%Lk%%%%%%%%K%%%%%
2627A14%%%%%%k%%%%jJKk%j%JjJ%j%J%%%%%%%%%K%%kj%J%%%%%%jJ%j%%%%%%%%%%%%J%%%j%
2696A11%Jj%%%%%%%%%%%%%%%%J%jJ%%%%%j%%%%%%J%j%%%%%JjJj%J%j%%%J%%j%Jj%%%J%jJj
2765A11%%%%%%%%%%%%%%%%Jj%%%Jj%%%Jj%%%%%%%%%J%%j%%%%%%%kK%%%%%%%%%%%%%%%%%%%
2834A11%%kK%%kK%%%%Jj%%%%%%%%%%Jj%kK%%%%%%%%%Jj%%%%%%%%%%%kK%%%%%kjLk%Kk%%%K
2903A11%kK%%%%%%k%%jL%%%k%KkK%%k%K%%k%%%%KkK%%%kK%%kK%k%%%%%%Kk%%KkKk%K%k%K%
2972A11%kK%%k%jL%k%KkK%%%%%%%%%%%k%%%K%%%k%Kk%K%kK%kjL%%%%%%%%%%k%K%%%k%%%j%
3041A08%J%Kk%%Kk%jJ%%%Kk%K%k%Kk%%%%Kk%%%%%%jJjLk%%%%%jLk%jJjJ%jJ%%jJ%%%jJ%%%
3110A09%j%J%%%jJK%kj%JKkj%%Jj%%Jj%%J%jJ%jJjJj%JjJ%%%%%j%J%%%jJ%%%%%%jJ%Kk%Kk
3179A09jJj%%%%J%j%%%%%%%Jj%J%j%%J%jJj%%%Jj%%%%%%J%j%%%%%%%%%%%%%%%%%Jj%%Jj%%
3248A08%%%%J%%%j%%%%%%%%%%Lk%%%jJj%Jj%%%%%%%%%%%%%Jj%%Jj%%%%%%%%%%%%%%%%%%%J
3317A09%j%%%%%%%%%%%%%%%%%%%%%%%%%%%%%%Jj%%%%kKkK%%%%%%%%%%%%%%%%%%%%%%%%%%%
3386A08%%%%%%%%%kK%%%%%%%%%%%%%%%%%k%%%K%%%%k%K%%%%%kK%%%%%%%k%%%K%%k%KkK%%%
3455A08%%kK%%%k%%%%%%%%%%Kk%K%kKk%%K%%kKkK%kK%%k%%%%%Kk%%KkK%k%KkKk%%%%%%%%%
3524A06%Kk%%K%%kKk%%%%%%%%%%%K%%k%%%%Kk%%%K%k%%KkKk%%%%%KkK%%kKk%%%%%Kk%K%%%
3593A08k%%%%%%%%%Kk%%Kk%%%K%k%%%K%k%Kk%%%%%%%%%%%%%%%%%%%%%%%%%%%%%%%%%%%%%%
3662A06%%%%%%%%%%%%%%%%%%%%%%%%%%%%jJ%%%%%%%%%%%%%%%%%%%%jJ%%%%%%%%%%%%%%%%j
3731A05%J%%%%%%%%%jJ%%%%%%%%%%%%%%%%%Kkj%%%%%J%%%%%%%%%%%%%%%%%%%%%j%J%%%%j%
3800A05%%J%%%%j%%%%%Jj%%%J%%jJjJjJ%%%j%J%jJj%J%%j%%%J%%jJ%jJ%%%%jJ%jJj%%%%J%
3869A06j%%%%%%%JjJ%jkK%%%%%%Jj%kK%%J%j%J%j%k%K%%kK%%%%%%%%%%%%%kK%%%%%%kK%%%
3938A05%%Jj%k%%KkK%%k%LjJj%Jj%%%kKJ%j%%kKkKk%Kk%%%%%K%%kKk%%K%%%%%kK%%%k%K%%
4007A05%%kKJl%%K%%k%%%%Kk%%%%%K%k%K%k%%%%%KkK%k%%K%%%%%k%%K%%k%K%%k%%%%K%k%%
4076A03K%k%%%%%%%%K%kK%kKk%%Kk%%%%%Kk%%%%%%%%%K%%k%%K%k%KkK%%k%%%%%%%%Kk%%%%
4145A03jJ%%%%%%%%%%%%%%K%k%%%%%Kk%%%%%%%%%%%%%%%%%%%%%%Kk%%%%j%J%%%%%%%%%%%%
4214A03%%%%%K%k%%%%%%%%%%%%%%%j%J%%%%%%%%%jJ%%%%%%%%%%%%%%%%jJ%%%%%%%%j%%%J%
4283A03%%%jJj%J%%%jJ%%%jk%KJ%%%%%%%j%%%JjJ%%%j%%J%jJj%J%%%%%%%j%J%%%j%%J%%%j
4352A02%%%%%%J%j%%J%%jJ%j%%%%%%J%%jJjJ%j%%%%k%K%J%%j%JjJ%%jJj%J%%%j%%Jj%J%jk
4421A00K%%%%%kK%%%%%%%JjJj%%%%%JjkK%%%%Jj%%k%K%%J%j%%%%k%K%%%kL%j%%k%Kk%Kk%%
4490A00K%%%Jjk%K%%%%%%kK%%%%k%%K%%%kK%%k%%%K%kKkK%%%%%%%kKJjk%%Kk%KkK%%%k%%%
4559A00K%%%kK%%%k%Kk%KJ%j%%k%Kk%%%K%%%kK%k%%%%%%KkK%%%%kK%%%Jjk%Kk%K%%%kK%k%
4628A00%%%%%%Kk%%%K%%kKkKk%%%%Kk%%%Kk%%%%%%%%%%%%%%%%Kk%%Kk%%%%%Kk%%%%%K%k%%
4697A00%%Kk%%%%%Kk%%%%%%%%%%%%%%%%%%%%%kK%%%%%%%%%%%%%%%%%kK%%%%%%%%Kk%%%%%%
4766A00%kKkK%%%%%%%%%%%%%%%%%%k%%%K%%%k%%%K%%%%%%%%%%%%%%%%%%%%%%%%%%%%%%%kK
4835A00%kK%%%k%K%%%%%%%%kK%%%%%%%%%%%%%%%%%%k%%K%%%k%K%%k%K%%%%%%%%%%%%kK%k%
4904I8K%%k%KkK%%k%K%%%%%%%%%kK%%%%%%%%%%%%k%jJ%%%%%%%%%%Kk%%K%k%K%%k%%K%k%%%
4974I8K%k%jJK%%%%%kjJ%Kk%%%%%%K%%%%%kj%JKk%%%%%%%jJ%%K%%%%%%k%%K%k%%%%KkKk%%
5044I8%%%%%%%%%KkKk%%j%J%Kkj%%%J%Kk%%%%j%%%%J%%j%JKk%%jJ%%%%jJKkjJ%%%Kk%jJKk
5114I8%Kl%%Jj%Jj%J%jJjJj%%%J%%%jJ%%j%%%%%%%%%%%Jj%%JjJ%%j%Jj%%%%%%%%%%%Jj%%J
5184I8jJ%%j%Jj%%Jj%%%Jj%%%%%%%J%%%j%%%%%%%%%%%%%%%%%%%%%%Jj%%Jj%%JjJKl%JjJj%
5254I7%Jj%%%%%%%%%%%%%%%%%%%%%%%%Jj%%%%%%%%%%%%%Jj%%%%%%%%%%%%%%%%%Jj%%%%%%%
5324I7%%%%%%%%%kK%%%%%%%%%%%%%%%%%%%%%kK%%%%kK%%%k%%K%%%%%%%%%%%%kK%%%%kK%%%
5394I7%%%%%%%%%%%%%%%%%%%%%%%%%kK%%k%K%%%%%%%%%%%%%%k%%K%%kK%k%%%%K%kKk%KkK%
5464I7%kK%kj%JK%%%%%%%%kK%kK%%kK%%%%%%%%kK%kK%k%%%K%kKkKk%%%K%%%kK%%%%%%%%%%
5534I7%%%%%%%k%%K%%%k%%K%%kK%kKk%%Kk%%%K%%%%%%%%%k%%%%%%%%K%lJK%k%%%j%%%%J%K
5604I7k%j%%%JKkK%k%%%Kk%jJ%j%J%Kk%%jJ%%KkjJj%JjJ%%Kk%jJ%%%%%j%J%jJ%%jJ%%jLk%
5674I5j%%J%KkKk%Kk%%j%%J%KkKk%%%%%%%%%%%%%%%jJ%j%%%%%%%J%%%%j%J%jJ%j%%%%%%%%
5744I4%%J%%jLl%JjJ%%jJ%%%%j%%%J%j%J%j%%J%jJj%%%%%Jj%%%%%%%%%%%%%%%%%%Jj%%%%J
5814I5%j%Jj%%%%%Jj%J%%jJj%%%%%%%%JjJ%j%%%%%%%%%%%%Jj%%%%%%%%%Jj%%%J%j%%%%%%%
5884I4%%%%%%%%%%%%%Jj%%%%%%%%%%%%%%%%%%%kK%%%%J%j%%%%%%kK%%%%Jj%%%%%%%%%%%%%
5954I4%%%%%%%%%%%%%%%%%%%%%%%%%%%Jj%%%%%%kK%kK%%%%%%%%Jj%%%%%%%%%%%k%%K%%%%%
6024I4%%%kKk%K%%%%%%%%k%K%%%%%k%K%%%k%K%%%%%%%%%%%%k%K%%%%%%k%K%%%%%%%%%%%%%
6094I4%%kK%kKk%K%%%%k%K%%k%%%%%%K%%%%%%kK%k%K%k%Kk%Kk%%%%%K%k%K%k%Kk%%K%%%%%
6164I4k%Kk%Kk%%%%Kk%%%%%%%%%Kk%K%%%%%k%Kk%K%kK%%kK%kKkK%k%%%%%%%%%%%%%K%k%%%
6234I2%%%%%%%Kk%%%K%%kK%%k%%%%%%%%KkK%kK%k%%%%%%%%%%%%Kk%%%jJKk%%%%%%%%KkKk%
6304I2%%%%%KkK%%k%%%%%%%%%%%%%%%%Kk%%%%%%%%%Kk%%%%%%%%%%%%%Kk%%%%%%%%%%%%%%%
6374I2%%%%%%%%K%k%Kk%%%%%jJ%jJ%%%%%%%%%%%%%%%jJ%%%%%%%%%%%%%%jJ%%%%%%%%%%%%%
6444I2jJ%%%%%%%%%%%%%%%%%%%%%%%%%%%jJ%%%%%%jJ%%%%%%%%%%jJ%%jJ%%%%%jJ%%%%%%jJ
6514I2%%jJ%%%%%%%jJ%jJ%%%%%%%%%%%%%%%%%%%%%jJ%%%%%%%%%%%%%%%%%%%%%%%%%%%%%%%
6584I2j%J%%%%%%%%jJ%j%JjkKJjJ%j%%Jj%kL%jJ%%jJ%jJ%%l%KJ%%j%%kK%%%k%%%%KkKJjJj
6654I1%%Jj%Jj%J%%%j%J%%j%Jj%%Jjk%K%k%%K%%%%%%%%J%%j%%%%%%%JjkKJj%%%%k%K%%%Jj
6724I1%%J%j%%%%JjkLj%%%k%Kk%%K%%%%kK%k%K%%kK%kKkKJj%%%%%%k%K%%%%kK%%kK%%k%%%
6794H9%%%%%K%k%%%%%Kk%K%k%%%KkK%k%KJl%%K%kKkKk%%%Kk%K%%%%%k%%%%%%Kk%%K%%k%Kk
6864H9%%%%%%K%kK%%%k%%%%Kk%%%Kk%%%%%%%%KkKk%K%%k%%%%%%KkKkK%kKJjkK%k%%%%%%%%
6934H9%K%k%%Kk%%%%Kk%%%%%%%%%%%Kk%%%%%%%%%%%Kk%%%Kk%%%Kk%%%%%%%%%%%%%%%%%%%%
7004H9%%%%%%%jJ%%%%%%%%%%%%%%%%%%%%%%%%%%%%%%%%%%%%%%%%%%%%%%%%%%%%%%%%%%%%%
7074H9%%%%%%%K%k%%%%%%Kk%Kk%%%%%%%%%%%%%%%%%%%%%%K%k%%%%%%%jJ%%%%%%%jJ%%%%%%
7144H9%%%%%%%%%%%%%%%%%%%%%%%%%%%%%%%%%%%jJ%%%%%%%%%%%%%%%%%%%%%%jJ%%%jJ%%%%
7214H9%%%%%%j%%JjJ%%%%j%J%%%%%%%%Kk%%%%%%j%%J%%%j%J%%%j%%%J%%%%%j%J%%%j%J%%j
7284H8Jj%%J%jJj%%J%%%%j%%%kK%J%j%%%J%%%%%jJ%j%J%j%%J%jkKJj%%%%J%%%%%%%%%j%%%
7354H8Jj%%k%L%jJjJj%%%%%Jj%%J%%%%j%%%%kK%%%%%%kK%%Jj%%%%k%%KkK%Jj%%kKJj%%%%k
7424H6%%Kk%Kk%%%L%jk%%KJ%%%j%%%Jj%%%kKkKk%K%%%J%jJj%%%%Jj%%kK%%%kK%%%%kK%%%%
7494H8kKkKk%%%%%K%k%%%%%%K%%k%%%Kk%%%Kk%%%%%%K%%Jjk%%K%k%%%%%%K%%%k%%%Kk%%%%
7564H6%%%Kk%%%%%%Kk%%%%K%kK%k%%%KkLl%%%%%Kk%%%%%%K%kKJj%%k%%K%%kKk%%K%k%%%%%
7634H6%%K%%%kKk%%%%%%%K%kLjk%%%%%%%%%Kk%%%%Kk%%%%kK%%%%Kk%%K%%%%k%%%%Kk%%%%%
7704H6%%%%%Kk%%Kk%%%%%%Kk%%%%%%%%%%%%%%%%%%%%%%%KkKk%%%%%%%%%%%%%%%%%%%%%%%%
7774H6k%K%%%%%%%%%%%%%%%%Kk%%%%%%%KkKk%%%%%%%%%%%%%k%%K%%kKk%K%%%%%k%%KkKkK%
7844H6%%%%%%%%%kKkK%%%%%%%%%%%%%%%%%%%%%k%K%%%%%kK%%%%%%%%%%%k%K%Kk%kK%%kK%%
7914H6kK%%kK%%%%k%KkK%%%%%k%%K%%%%%%kjL%%%%%%%k%%K%k%K%%%%%%%%%%%%%%%k%K%kK%
7984H6k%%K%%%%%k%Kk%K%k%K%%k%%%%%jLkjJ%%K%%k%%Kk%KlJK%k%K%kK%k%Kk%K%%%k%K%%k
8054H4%%%K%k%%%%%KlJKkK%%k%%%%jJ%%%%Kk%%%%%%%Kk%%%%%%%%K%%%%k%Kk%K%lJK%k%K%%
8124H6%%%k%%KkjJ%%%K%k%%%KlJKkjJ%%%%KkK%%k%%Kk%K%kK%lJ%%%%%K%%%%k%%%j%Lk%%%j
8194H3J%%%%%%Kk%%%jJ%Kk%%%jJjJ%%%Kk%%jJ%%%%jJ%%%%%Kk%jJ%%K%%%%k%j%JjJ%Kk%%%%
8264H4%j%%%J%%%%%jJj%%%%%%J%%j%J%%j%Jj%%%%%%%J%KkjJ%%%%%j%%%%%%%%%%Jj%J%j%%%
8334H3%%Jj%%%%%%%%%J%j%%%%%%%%%Jj%JjJ%%j%%J%j%J%%%%%j%%%%J%%%%%j%%%%%%%%%J%%
8404H4%%%%jJjJj%%kK%%%%%%%J%j%%%%%%%%%%%Jj%%%%%%%%%%%%Jj%%%%%%%%%%%Jj%JjJ%j%
8474H3%%%%%%%%%%%%J%j%%%%%%%%%%%%J%j%%%%%%%%%%%%%Jj%%Jj%%%%%Jj%%%%%%%%%%%%%%
8544H3%%%%%%%%%%%%%kK%%J%%j%%%%%%%%Jj%%%kK%%%k%K%%kK%%%%%%%kK%%%%%%%%kK%kK%%
8614H3%k%%KJj%%%%%%%Jj%%%%%%%%%%%%%%%%kK%%%%%%kK%%%%k%%KkK%%%%%%%kK%%%%kK%%%
8684H3%%%%%%%%%kK%%%%%%%%%%%%%%%%%%%%%kK%%%%kKk%%%%%KkKkK%%%%%%%k%%%%K%%%%%%
8754H3k%%K%%kK%kK%%%%%%%%%k%K%k%%K%%%%%kK%k%%%Kk%K%%%k%%KkK%kK%kK%kK%k%%K%k%
8824H1K%kjJ%%K%%lJ%%%%KkK%%%kK%k%Kk%%K%kKk%%%%%%%KkK%k%%%%%%jJ%%%%%%%Kk%K%kK
8894H3%%%%k%%Kkj%L%%%%kKkjJK%k%%%%%%%K%%%k%%%KkKk%jJKk%j%J%%Kk%%K%k%%%%%%%j%
8964H0%J%%K%%%k%KkKk%%j%J%%%j%%JjJj%J%%Kk%%%%%jJKk%jJKk%%jJ%%j%%J%%%%%%%jJKk
9034H1jJ%%%%%%%%%%%j%J%%%%Kkj%%%J%%jJ%%%Kkj%%J%j%%Jj%%%%%J%jJ%j%%%J%jJj%%J%%
9104H1jJjJj%JKk%K%kjJ%%%%%%%%jJ%j%%%JjJj%%%JjJj%%%%%J%%%j%J%jL%k%j%%%%J%%%%K
9174H3kjJ%j%%%%%J%j%%%%%%%JjJj%%%Jj%J%j%%%%%%%%%%%%%%%%%Jj%%%%%%%%Jj%%%%J%%j
9244H0%%%%%%%%%%%%%%%%%%%%%%%%%%%%%%%%Jj%%%%%%%%%Jj%%%%%%%%%%%%%%J%%j%%%%%%J
9314H1j%%%%%k%K%%%%%%%%%%%%%%kK%%%%%%%%%%%%%%%%%%%%%%%%%%%%Jj%%k%K%%%%%%kK%%
9384H0%%%%%%kK%%%%%%%%k%K%%%%%%%%%%%%%%%%%k%K%%%%%%%%%%kK%%%%%kK%%%%%%%%%%%%
9454H0%%%%%%%%%%%%%%%%%%%%kK%%%%%%%%%k%%K%%%%%%%%%k%%%K%%%k%K%%%%%%%%kK%%%%%
9524H0%%kK%%%%%%%%%%%kK%%%%%%%%%%%%%k%K%%%%%kK%%%k%K%%%k%KkKkK%%%%k%K%%%k%K%
9594H0%%%%%k%K%%k%%%%%%%%K%kK%%%kK%%%%%%%%%kK%%%%%%%%%%%k%%%%%%K%k%Kk%%%%%%%
9664G8%%%%K%kKk%%%K%%k%%%K%%k%%%%%%%%%%%%%Kk%K%k%%K%%kKk%%K%kK%%%k%Kk%%%%%%%
9734G8%%%%K%k%%%%%Kk%%%Kk%%%%%Kk%KkK%kKkK%%%%k%%%K%k%%K%%%kK%k%K%k%%%K%kK%kK
9804H0%k%%K%k%%%Kk%%Kk%%K%k%%K%k%%%%Kk%%%%Kk%%%jJ%%%%%%Kk%%Kk%%%j%J%%%%%%%%%
9874G8%%%%Kk%%Kk%%%%%%%%Kk%%%%%%%%%%%%%%%%%%Kk%%%%%%%%%%%%%%%%%%%Kk%%%%Kk%%%
9944G8%K%%kKk%%%%%%%%%%%%%%%%%%%%%%%%%%%%%%%%%%%%%%%%%%%%%%%%%%%%%%%%%%%%%%%
10014G8%%%%%%jJ%jJ%%%%%%%%%%%%%%%%%%%%%%%%%jJ%%%%%%%%%%jJ%%%%%%%%%%%%%%jJ%%%
10083G8%%%%%%%%%jJ%%%%%jJ%%%%%%%%%jJ%j%%%J%jJ%%%%jJ%jJ%%%%%j%%J%%%%%%%%%%%%%
10152G8%%%jJ%%%%%jJ%%%%%%%%Kk%%%%%%%%%%%%jJ%jJ%%%%%%%%%%jJ%%%%%jJ%jJ%%%%jJ%%
10221G8%j%J%%jJ%jJ%jJjJj%Jj%J%%%%j%JjkKJ%jJ%%%%%%%%%%j%J%%%%%%jJ%j%%%%J%l%K%
10290G7kKJj%%%%%%%%%%J%%j%Jj%%%JjJ%%j%%%kKkKJ%j%%J%%j%Jj%kK%%%%kK%Jj%%Jj%%%%
10359G7%%%J%%%%j%%%%%Jj%%kK%%%J%%jJ%%%j%J%%jJ%j%%kK%%k%K%%%kK%Jj%%%%kK%kK%k%
10428G5%%%%%K%Jj%%%Jl%KJ%j%%JjkKJj%k%K%Jjk%K%%%%%kKkK%kKk%Kk%K%%%%%%%%%Jj%%J
10497G8jk%KJj%%%%k%%%K%kK%%JjJjJ%j%%%%k%%%K%%%%kKJl%%%%%%%%K%%k%%KkK%%k%K%k%
10566G5%%%KJj%JjJ%jJlK%%%%k%%%%%%%%%%K%k%K%k%%%%%%%%%%%K%k%%Kk%%%K%k%K%%k%%%
10635G5K%k%%%Kk%%%%%%%%%%%Kk%%%%%K%%k%%%%%Kk%%%K%k%K%k%%%%%%%%%%%%%%%jJ%%%%%
10704G5%%%%%%%%%%%%%%%%%Kk%%%%%%%%%%%%%%%%%%%%%%%%%Kk%%%K%k%%%%%%%%%%K%k%%Kk
10773G5%%%%%jJ%%%%%%%%%%%%%%%%%%%%%%%%%%%Kk%%%%%%%%%%%%%%Kk%%%%%%%%%%%Kk%Kk%
10842G5%%%%%%%%%%%%%%%%%%%%%%%%K%k%%%%%%%jJ%%%%%%%%%%%%%%%%%%%%%%%%%%%%%%%%%
10911G5%%%%%%%%%%%%%%%Kkj%J%%%%%%%%%jJ%%jJj%J%%%%%%%%%%%%%%%%%%%%%%%%%%%%%%%
10980G5%%%%%%%%%%jLk%%%%%%%%%%%%%%%%%%%%%%%%%%%jJ%%j%%%%J%%Kk%%%%%%%jJ%%%jJ%
11049G5j%%%%Jj%%J%%%%jJ%%%%%%%jJ%%%%j%%Jj%J%j%%Jj%%J%%%%jJ%j%%J%%%jJ%%%%%%%%
11118G5%%%jJ%%%%j%%%%%%%kK%%%%JjJ%%%%%j%J%jJ%%%%jJj%Jj%%JjJjJj%%%J%j%JlK%Jj%
11187G4Jj%%%J%%%%%%j%%%J%j%%J%j%%J%j%%%%%%%J%j%%J%jJ%j%%%%J%j%%J%%%jJ%lK%%Jj
11256G4Jj%%kKJjJ%j%J%j%%%%Jj%Jj%%%%%%%%%JjJ%j%%JjJj%%%kK%k%K%%%%J%j%J%%%j%%%
11325G4%%%%%%J%jJ%%j%kKkL%jkKkKkK%Jj%%%%kK%J%j%%%Jj%%kK%%%%%%%%%%%%k%K%k%%Kk
11394G2%%%Kk%K%%%%k%%K%kKk%KkK%Jj%kKkK%kK%kK%%k%%%%KkK%%%%%%%%kKJ%%j%%%%%k%%
11463G2%%%K%%%%k%%KkK%Jj%%kK%%Jj%%k%%%%%%%K%%%k%KkKkKk%%K%k%%%Lj%k%%K%kK%kK%
11532G4%%Jj%k%%Kk%%%%%KkK%k%%%K%kKk%%KJl%Kk%%%%%%%%%%Kk%%%%Kk%%%%%%K%k%%%Kk%
11601G2%%%%%%%%%%%Kk%KkKk%%%%%%%%%%%%%%%%%%K%k%%Kk%%KkKk%K%k%%%%%%%%Kk%%%%%%
11670G2%K%k%%K%%k%%%%%%%%%%%%%%%%%%%%%%%%%%%Kk%%%%%%%Kk%%%%%%%%Kk%%%%%%%%Kk%
11739G2%%%%%%%%K%kkK%%%%%%%%%%%%%%%%%%%Kk%%%%%%%%%%%%%%%%%%%%%%%%%%%%%%%Kk%%
11808G2%%%%%%%%%%%%%%%%%%%%%%%%%%kK%%%%Kk%%%%%%k%%K%%%%%%%%%%%%%%kK%lJKkKkK%
11877G2%%%%%k%K%%%%%%%%%%%%Kk%%%%%%%kK%%%%%%%%%%%%%%%%%%%%%%%%%%%%%%k%%%%K%k
11946G0K%%%%%%k%K%%%kK%%%%kK%%%%%k%%K%%%%%%%%%%%%%%%%kK%%%%%%%%%%%%KkkKkKkK%
12015G2%%k%%K%%%%%%kK%kjL%%%%%%%%kKkK%%%%k%K%%%%%%%%%%k%K%%%kK%%kKkK%%k%%K%%
12084G2%%k%%%K%%%%%%%kKkKkK%%%%kK%%kK%kjJ%%Kk%jJjL%kK%kKk%%%K%k%%%K%%%%%kKk%
12153G0K%%%%k%%%Kk%K%%%%k%jL%k%K%%k%%j%%J%K%kKlJ%%Kk%jJK%k%jJ%%%%%%%KlJKkj%%
12222F9JK%kK%k%%Kk%j%J%%KkK%kK%k%%KkKk%K%%%%kKk%%K%k%%%%KlJK%%%k%%%K%k%%%j%%
12291F9J%%K%%k%%%%Kk%j%%Jj%JK%%kKk%%%Kk%%j%J%jJ%%Kk%jJ%%KkjJjJ%%K%kjJ%%%%%%%
12360G0%%Kk%%%%j%%J%j%J%%%%jJ%j%J%%KkjJKkj%J%jJjJjJ%%%K%%kj%J%%%%%%jJj%%%JjJ
12429G0Kk%%jJjJK%%k%%%%%%j%%JK%l%J%%%%jJ%%jJj%%%%%%J%%%j%%%J%%%%j%%%%%%Jj%J%
12498G0%%%j%%%%%%%%%Jj%J%j%J%%%%jJ%jJ%j%%%%%J%%j%%Jj%%J%j%%%Jj%%Jj%%Jj%%%%%%
12567F9%Jj%%JjJj%%Jj%Ll%%Jj%Jj%J%%j%%%%%%%%%%%%%J%%%j%%J%jJjJ%j%%J%%%j%%%%%J
12636G0%j%%%%%%J%%%j%%Jj%%%%%JjJj%%%%%%%Jj%%%%%%%%%%%%%%%%%%%%%%Jj%%%%%%%%%%
12705F9%%%%%%%%%%%Jj%%%%%%%%J%%j%%%%%%%%%%Jj%%Jj%%%%%%%%kK%%%%%%%%%%%%%%%%%%
12774F9%%%%%%%%%%%%%%%%%%%%%%%%%%%%%%%%%%%%%%%J%j%%%%%%%%%%%%kK%%%Jj%%%%%%%%
12843F9%%%%%%%%%%%%%%%%%%%%%%%%%%%%%%%%%%%Jj%%%%%%%%%%%%%%%%%%Jj%%%%%%%%%%%%
12912F9Jj%%%%%kK%%%%Jj%%kK%kK%%%%%%%kK%%%%%%%%%%%%%%%%%%%%%%%%%%%%%%%%%%%%%%
12981F9%%%%%%%%%%%%%%%%%%%%kK%%%%%%%kK%%%%%kK%%kK%%%%%%k%Kk%K%%%%kK%%%k%KkK%
13050F9kK%%%%%%kK%%k%%K%%%kK%%k%K%%%%kK%%%%%%kK%kKk%%KkK%%%%%%%%%%%%k%K%%kK%
13119F9%%%%%%%%%%%k%K%%%%k%%%K%%%%%%%%%%%%%%k%%%Kk%KkK%%kK%%%%%%%kK%%%%%%%Jj
13188F9%kK%%kKkKkK%%k%K%k%%K%%k%%K%%%%%k%%%%%%%K%kKk%%%%%%Kk%K%%%k%K%kjJ%%K%
13257F9kjJ%jJ%%%%K%k%%KkKkK%%k%jL%k%%%j%J%%K%k%%%%KlJ%%%%jJ%%K%kKkK%kKk%%%K%
13326F9kjLk%%%%%Kk%jJ%%jJ%%%%jJ%%%%%%%j%L%k%%%%%%j%J%%%%%%%Kk%Kk%%%Kk%%jJKk%
13395F7Kk%%jL%k%KkKkjJ%%K%%k%%%%jJKk%%jJKk%%%j%J%%%%%KlJjJ%Kk%jJ%Kk%%%%%%%%K
13464F9l%%Jj%J%jJ%%%jJj%%J%jJKk%%jJ%j%J%%%%%%%%%jJ%%%j%%%J%Kkj%%JjJ%%jJ%%jJj
13533F6%%%Jj%J%%%%j%J%j%J%Kk%Kk%Kkj%%J%%%%%%j%%J%%%j%%%%%J%%%jJ%j%%Jj%J%jJj%
13602F6Jj%%%%%Jj%LkjJ%%%%jJ%j%%%Jj%J%j%%%%%%J%%%j%%%%J%%%%%j%%J%%%j%%%%%J%%j
13671F6%%%%Jj%%%%%J%j%Jj%%%%%J%j%%%%%%J%j%Jj%%%%Jj%%%%J%j%%%%%%Jj%%%%%J%j%%%
13740F6%%%%%%%%%%%%%%J%%jL%k%%j%%%%%%%Jj%%%%%%Jj%%%%%%%J%j%%%%%%%%%%%%%%%%%%
13809F6%%%%%%%%%%%%%%%%%%%%%%%%%%%%%%%%%%%%%%%%%J%j%J%%jJj%%%%%Jj%%%%Jj%%%%%
13878F6%%%%%%%%kK%%%%%J%%j%%%%%Jj%%%%%%%%%%%%%%%%%kK%%%%%%%%%%Jj%%%%%%%%%%%%
13947F6%%%%%%%%%%%%%%%%%%%%%%%%%kK%%%%%%%%%%%%%%%%%%%%%%%%%%%%%%%%%%%%%Jj%%%
14016F6%%%%%%%%%Jj%%%%%%%kKkK%%%%%%kKkK%%%%%%%%%%%%%%%%kKkK%%%%%%kK%k%%%%K%%
14085F6%%%%%%%%%%%%%%kK%%%%%%%%%%%%%%%%%%kK%%%%%%kK%%%k%%K%kK%%%%k%%%K%kK%%%
14154F6%%%Jj%%%%kK%%%%k%K%%%kK%k%%%K%kK%k%K%%%k%%K%%%%%%k%K%k%K%%kK%k%%K%%k%
14223F4K%%%kKk%%K%k%K%kK%kK%%%%%%kK%k%%K%k%K%%%kKkK%kK%kK%%%%%kKkK%%%k%K%%%k
14292F4K%k%%%%%%%%%%%K%k%Kk%K%%k%%%%K%%k%%%%Kk%%K%%k%%%%%%%K%kK%%%%%k%%Kk%Kk
14361F4Kk%KkKk%%%%Kk%%K%kKkK%%%k%%%K%kK%kKk%%%%%Kk%%%%%%%%%%%%%%%%Kk%K%kK%k%
14430F4%%%%%%%Kk%%Kk%%%%%%%%%%%K%%k%%%%%K%kKk%%%K%k%%%K%kK%%kKk%%%%KkK%%k%K%
14499F6kK%k%%%%K%k%Kk%%%%%%KkK%%%%%%k%%%%%%%%%%%%%%%KkKkKk%%%%%%%%%%%%%%%%%%
14568F4%%K%k%%%%%%%%%%%%%%%%%%%%%%%%%%%%%Kk%%%%%%%%K%k%%%K%k%%%%%%%%Kk%%%%%%
14637F4%%%%%%%%%%%%%%%%%%%%%%%%K%k%%%%%%%%%%%%K%%k%%%%%%%%%%%%%%%j%%J%%%%%%%
14706F4%%%%%%%%%%%%%%%%%%%%%%%%%%%%%%%%%%%jJ%%%%%%jJ%%%%%%%%%%Kk%%%Kk%%%%%%%
14775F4%jJ%jJ%Kk%%%%%%j%J%%%%%%%%%%%%%%%jJ%%%%%%%%%%%%%j%JjJ%%%%%%%%%%%jJ%%%
14844F4%j%%J%%%%jJ%%jJ%%%%%%%%%%%j%J%%%%%jkKJ%jJ%%%%j%Jj%J%%%%%%%%%%jJ%j%%J%
14913F4jJ%%%%%jJ%%%%%%%%Kk%%%jJ%%%%%j%%J%%%%%%%%%%%%%%j%J%%%%jJ%%%j%J%%%%%%%
14982F4%jJ%%jJ%%jJ%%%j%%%%kKJ%%%%jJ%%%%j%%%%%JjJ%%%%jJ%%%%%%%%%jJ%%%%%%%%%%%
15051F4%jJ%jJ%j%Jj%J%%%%%%jkKJ%%j%JjJ%j%%%%J%jJjJjkL%%%jJ%j%%J%jJ%j%Jj%Jj%%%
15120F3%%Jj%%%%%Jj%%%%%%%kK%%JjJ%j%%%JjkKJ%j%%kK%k%K%%J%%%j%JjJjJj%%J%%%%j%k
15189F1K%%%%%%%kKJ%%j%%%%%%%J%jkKJ%jJ%jkK%%%%k%K%J%j%Jj%kKkK%%kKk%KJjkK%%kLj
15258F3%JlK%%%%kK%%%%%JjkL%j%%%JjJj%J%%j%%%%%%%JlK%kKkK%%%kKJ%%j%%%Jj%kK%Jj%
15327F3%%Jjk%K%kK%%%JjkKkKk%LjkK%kK%kK%J%jk%%Kk%K%%%%J%%j%%%kK%%%%%%%%%J%%j%
15396F3%kK%kKkK%%%kKkK%k%%%KJj%kKk%Lj%%%Jj%%%%kKJjk%K%%%%%%%J%lK%%%Jj%%kKk%%
15465F1%K%%kK%%%k%%%KJj%k%%%K%%k%%K%%%k%KkKk%%%%%%%%%%%Kk%%K%%%%k%%K%k%K%k%%
15534F1K%%k%%%%%K%k%%%KkKk%%%%%Kk%%K%%%%%k%K%k%Kk%%%Kk%Kk%KkKk%Kk%%%%%%%%%%%
15603F1%%Kk%Kk%%%%%%%%Kk%K%k%%%%%%%%%%%%%%%KkK%k%Kk%KJjk%%Kk%%%%%%%Kk%%%%Kk%
15672F1%%%%%%%%%%%%%%%%%Kk%%%%%%Kk%%%%%%%%%%%%%Kk%Kk%%%%%%%%%%Kk%%%%K%k%%Kk%
15741F1%K%%k%%Kk%%%%%%%%%%%%%%%%%%%%%%%%%%%%%%%Kk%%%%%%%%%%%%%%%Kk%k%K%%%%%%
15810F1K%%%%k%%Kk%%%%%%%%%%%Kk%%%%%%%%%%%%%%%%%%%%%%%%%%%%%%%%%KkKk%%%%%%%%%
15879F1%Kk%%%%%%%%%%%%%%%%%%%%%%%%%%%%kK%%%%%%%%%%%%%%%%%%%%%%%%%%%%%%%%%%%%
15948F1%%%%%%%%%%%%%%%%%%%%%kK%%%%%%%%%%%%%%%%%%%%%%%%%k%K%%%%%%%%%%%%%%%%%%
16017F1%kK%k%KkK%%%kK%%%%kK%k%K%%%%%%%%%%%%%kK%%%%%%%%%%%%Kk%%kK%%%%%%%%%%%k
16086E9KKk%kK%%%%%%%%%%%%%%%%%k%%K%%%%%%%%%kK%%%%%%%%%%%%%%%%k%K%%%%k%%K%%%k
16155E9%K%%%%%%kK%%%k%K%%%%%%%%%%%%kK%%%%%%%kK%%%%%%%%%%k%K%%kK%%k%%%K%%%%%%
16224F1%%%%%%%%kK%%%k%Kk%KkKk%KkK%%%%lJKk%%%K%%%%kKkK%%%kK%kK%%%k%%%%%%%%%%%
16293E9%%Kk%jJ%jJ%K%%k%%%Kk%%%K%kKk%%%%%K%kKk%K%%kKk%Kk%%%K%k%%%%K%%k%%%j%Lk
16362E9%%%%%%%%jJ%%Kk%%jJjJ%%KkjJK%%k%%Kk%%%Kk%K%k%K%%%k%K%k%Kk%%%%%Kk%%K%%%
16431F1%%%%k%jJjJKkj%%J%%%%Kk%%K%%%k%%%%%jJ%j%%%%J%%K%kjJ%K%k%%%%%%%%%%%%%%%
16500E9%jJ%%%%%%%%Kk%K%k%jJ%%%%%%%%%%jJ%j%JK%%kK%k%%%%jJKk%%%j%%Jj%%JjJ%%%j%
16569E8J%%%jJ%Kl%J%j%J%%%jJ%%%%KkKkjJjJ%Kk%Kk%Kl%J%%j%JjJ%Kk%%%%%Kk%%%j%J%%%
16638E9j%%Jj%%%JjJjJjJ%%%j%JjJ%%%%%jJ%%jJjJj%JKkj%%JjJjJK%l%%%JjJ%j%J%%%%%j%
16707E8Jj%Jj%J%j%J%%Kkj%%%%%%J%%%jJ%%%j%%Jj%%%%%Jj%%%%%J%%%jJjJj%J%%j%JK%k%%
16776E9%j%%%%%JjJj%J%%%%%%jJj%%%%%J%j%%%%J%jJj%Jj%Jj%J%j%%%%%%%%%JjLkj%%%J%j
16845E8%%%%%Jj%Jj%%%%%%%%Jj%%%%%%%Jj%%%%%%%Jj%%%%J%%j%J%j%%%%%%%JjJj%%%%%%%%
16914E8%%jJ%%J%j%%%%%%J%jJjJjJj%%%%%%%%%%%%%%%%%%%%%%%%%%%%%J%Kk%j%%%Jj%%%%%
16983E8%%%%%%%%%%%Jj%%%%%%%%%%%%Jj%%%%%%%%J%j%%%%%%%%%%%%%%%%%J%j%%Jj%%%%Jj%
17052E8Jj%%%%%%%%%%%%%%%%%%%%%%%%J%j%%%%%%%Jj%%%%Jj%%%%%%%%%%Jj%%%%%%%%%jJ%%
17121E8%%%%%%%%%%%%%%%%%%%%%%%%%%%%%%%%%%%%%%%%%%%%%%%%%jJ%%%%%%%%%%%%%%%%%%
17190E8%%%j%J%jJ%%%%%%j%J%%%%%%%%%%%%%%%%Jj%%%%%%%%%%%%%%%%%%%%%%jJ%%%%%j%J%
17259E8%%Jj%%%%%%%%%%%%%%%%%%jJ%%%%%%%%%jJ%%%%%%%jJ%%jJ%j%J%jJ%%%%%%%%%%%%%%
17328E8%%%%%%Jj%%%%%%%%%%%%%%%%jJ%%%%jJ%%%%%%%%%%%jJ%%%%%%%%%%%%jJ%%j%%JjJ%%
17397E8%%%%jJ%%%%%%%%%jJ%j%J%%%jJjJ%%j%%Jj%JjJj%J%%jJ%%jJ%%%%%%%%%%%%%%%%%j%
17466E7%J%%%%j%%%%J%%jJjJ%%%j%%J%%j%J%%j%JjJ%%j%%JjJ%%%%%%%%j%J%%%jJ%%%%%%%%
17535E8%%j%%%JjJ%%%%%jJ%%j%%%J%%%%jJj%J%jkKJ%%jJ%%%%%%jJ%%%%%j%J%%%j%J%jJj%%
17604E7J%%%%%j%J%%j%J%jJ%%%%%%%%%j%%JjJ%j%JjJjkKk%K%%%%%J%%j%kK%J%%j%J%jJ%%%
17673E8%jJ%%jJj%%JjJjJ%%j%Jj%%%%%%%%%%%%Jj%J%%%%%%%%jJj%%%%%J%jJj%Jj%%%%kK%k
17742E5KJj%%Jj%%%J%lKJ%jJ%%j%%Jj%%%Jj%%%%%%%%%%%%%%J%%j%%%%kK%k%K%kL%%%j%%%k
17811E5K%%kKJ%%j%%%JjJ%%%j%%k%K%kK%Jj%%%%%kK%kK%%%%%%Jj%Jj%kK%Jj%%JjkK%%%%%k
17880E5%%%KJj%k%Kk%%L%j%%%%J%j%%%%k%%%jJKk%%%%KJ%l%%K%kK%%%kKkK%%k%%Kk%K%%k%
17949E5KJlK%%kjJ%KJj%%%%k%KkLj%k%K%%%%kK%%k%Kk%%%%Kk%%Kk%%%K%kK%kLj%%%kj%J%%
18018E5Kk%%%%K%%k%%%%K%kj%JK%lJ%%K%%kKl%JKk%%K%%%k%KkjJ%%KJ%j%k%%K%k%%%KkK%J
18087E8jkK%%%k%%%%K%%k%K%%Jj%k%%%%%%%K%%k%%jLkKkK%k%KkKk%%%%%%%%%%%%Kk%%%%%%
18156E5%%%K%k%%%%%Kk%%%K%%k%Kkj%%JKk%Kk%Kkj%%JKlJ%%%%%%%K%kj%%J%KkjJ%Kk%%KJj
18225E7k%%%%%%%%K%%k%%KkjJ%j%%J%Kk%%%%%%j%%J%K%lJKk%%jJKk%%jJ%%Kk%%K%k%%%%j%
18294E4%%J%%%j%%JjJ%%Kk%%%%Kk%%%%K%%k%LjkK%k%jJ%Kk%K%k%%%j%%%J%%Kk%K%k%jJ%jJ
18363E5%%%%%%%%%%%%%%%%j%J%%j%Jj%%J%Kkj%%J%%%jJ%%%%K%kj%J%%%j%J%%%%j%%%%J%%K
18432E7k%%%j%%%%J%%%j%JK%k%%%%%jJ%%%j%%%J%%j%%%J%j%%%%%%%J%j%J%jJj%%%%%%%Jj%
18501E4Jj%%%J%jJ%%%j%%%Jj%%Lk%j%%%J%jJ%jJ%%j%J%j%%%%%%%%%%J%%%%jJ%%j%%Jj%Jj%
18570E4JjJ%j%%%%%%%J%%j%%%J%%%jJj%J%j%%%%%%%%%%%%%%%%%%Jj%Jj%%Jj%%J%%j%%Jj%j
18639E3J%%%%%Jj%Jj%Jj%Jj%%%%JjJj%%%%%%%%%%%%%J%j%%Jj%%JjJj%%%%%%%%J%jJj%%%%%
18708E4jJ%%%%%%%%%%%%%%%%%%%%%%%%%%%%%%Jj%%%%%%%%%%%%%%%%JjJj%%%%%%%%%%%%%%%
18777E4%%Jj%%%%%%%%%%%J%j%%%%%%%%%%%Jj%%%J%j%%%%%%%%%%%%%%%%%%%%%Jj%Jj%%%%%%
18846E4jJ%%%%%%%%%%%%%%%%%%%%%%%%%%%Jj%jJ%%%%%%%%%%%%%%%J%j%%%jJ%%%%%%%%%%%%
18915E4%%%%%%%%%%JjJj%%%%%%%%%%%%%%%%%%%%%%%%%%%%%%%%%%%J%j%%%%%%%%%%%%%%%%%
18984E4%JjjJ%%%%%%%%%%%%Jj%%%%%%%%Jj%%%%%%%%j%kL%%%%%%%%%%%%%%%%%%%%%%%%%%%%
19053E4%%%%%%%jJ%%%%%%jJ%%%%%%%%%%%%%%%%%%%%jJ%%%%%%%jJ%%%%%%%%jJjJ%%%%%%%%%
19122E4%%%j%kL%jJ%jJ%%%%%%%%%%Jj%%%%%%%%%Jj%%%%%%%%%%%%%%%%%%%%%%%jJ%%%%%%%%
19191E4%%%%%%%jJ%%j%%J%%j%J%%%%%%%%%%%%%%j%Jj%J%jJ%j%J%%jJ%%%%%%%%%%jJ%%%%%%
19260E4%%%j%%J%j%%J%%%%%%%%%jJ%%j%J%%%%jJ%%%%%%%%jJ%%%%%%jJ%%%%%%%%%jJ%%%%%l
19329E1L%%%j%J%%%%%%j%JjJ%%jJ%%%%%%%%%%%%%%j%J%%%%%%%%%j%J%%%%%jJjJ%%%%j%%%J
19398E4%%%%%%j%%%%%J%%%j%%J%%jJ%j%J%j%%%kL%%%j%%%%JjJ%%jJ%%jJ%%jkKJ%jJ%j%JjJ
19467E4jJj%J%%%j%%%%J%%%jkKJ%j%%J%jJ%j%JlK%J%%%jJ%%%%%j%J%jkK%%J%j%%kK%%%%%%
19536E3%%%J%jJj%%%%kKJj%Jj%%JlLj%J%jJjJjJ%jJj%%kK%%%J%j%%k%K%%%J%j%J%jJjkK%J
19605E4j%%Jjk%Kk%K%%k%K%J%jkKJj%kK%kKJ%j%%kKJjJj%Jj%Jj%%kKkK%k%K%%k%Lj%%%%%%
19674E3%%%%JjJ%jkK%J%%%j%kK%%%%%%%Jjk%%K%%kKJ%l%K%%%kKk%Kk%K%kK%%%%%kK%%kKJj
19743E3Jj%%J%j%J%jkKkKJjk%KkK%%%k%LjkK%%%kK%%kK%kK%%k%%K%%%%%%k%%%K%%k%%KkKk
19812E1Kk%K%%k%K%%k%KkKkL%lKkK%%%%%%%k%K%%%%k%%%%%%%K%k%%%%Kk%%%%%%%%%%%%K%%
19881E3k%K%k%KJjk%%%%K%%%k%%%%K%%%%%%%%kK%k%%Kk%K%%%k%%%%%K%k%%%%%%Kk%%%K%%k
19950E1%%KkKk%%K%k%K%k%%KkK%k%%%%%%%%%%KkK%k%%%%%%%%%%%%%K%%k%%%K%k%%%%%%%%%
20019E1%KkK%k%%%%%%%%%%%%%%%%%K%k%%%%%%%K%kK%k%%%%%%%%KkKk%K%%kKk%%Kk%%%%%Kk
20088E1%%%%%%K%k%%%%%%%Kk%%%%%%%%%%%%%%%%%%%%K%k%%%Kk%%%%Kk%%Kk%%%%%%%%%%%%%
20157E1%%%%%%%%%K%k%%%%%Kk%%%%%%%%%%%%K%%k%%%%%%Kk%%%%%%%%%Kk%%%%%K%kKk%Kk%%
20226E1%%%%%%%%%%%%%jJ%%Kk%%%%%%%%%%%%%Kk%%%%%%%%%%%%jJ%%%Kk%%%%%%%%Kk%%%%%%
20295E1%%%%%j%%J%%%%%%%%%%%%%%%%%%%%%%%%%%Kk%%%%%%%%%%%%%%%%%%%%%%%%%%%%%%%%
20364E1Kk%%%%%%%%%%%%%%%jJ%%%%%%%%%%%%%jJ%%%%%%%%%%%%%%%%%%%j%J%%%%%%%%%%%%%
20433E1%%%%%%%jJ%%%%%%%%%%%%%Kk%%%%%%%%%%%%%%%%%%%%%%%%%%%%%%%%%Kk%%%%%%%%%j
20502E0%J%%%%%%%%%%%%%%%%%%%%%%%%%%%%%%%%%%%%%%%%%%%%%%j%J%%%%%%%%%%%%%%j%%J
20571E1%jJ%%%%%%%%%%%%%%jJlK%J%%%%%%%%%%%%%%jJ%%%%%jJ%%%%%%%%%jJj%Jj%%J%%%%j
20640E0%kKJ%%%%%%%%%%%%%%%%%%%jJ%jJ%%%%%j%%%J%jJ%%%%%%%%%%j%J%jJ%%%%%%%jJjJ%
20709E1jJ%%%j%J%%jJ%%%%%%j%J%jJ%jJ%%j%%J%%%%%j%J%jJ%%%j%%%J%%j%J%%%%%jJj%%%%
20778E0J%%%%jJj%%%%J%%j%Jj%%%J%%%jJj%%J%j%J%j%%%kKJ%%%%j%%%%kK%%Jj%%%k%KJj%J
20847E1%%j%%%Jl%K%%J%%j%%J%jJ%%jJjJ%%%%j%%Jj%%kKJj%JjkK%%%%J%%j%J%jJ%jkK%J%%
20916E1%jJ%%j%%%Jj%%JjJjJjJ%%%j%J%%%j%%%%J%j%%%%%%%Jj%%%%%J%l%K%JjJj%Jj%%Jj%
20985E0%%%%JjJj%%kKJj%%%%JjJj%%%%%%%%%%%%Jj%kKJj%Jj%Jj%%%%%%k%K%%JlK%Jj%%J%%
21054E1jJj%J%jk%%KkK%%J%%%%%j%%%%kK%%%k%%K%Jj%%%J%%j%%%Jj%Jj%%Jjk%KJj%%%%kK%
21123E0kK%J%l%LjJ%%%j%%%k%K%%Jj%kKkK%%%J%j%kK%kKkKk%K%kKk%K%k%%%K%%%%%%k%%K%
21192E0%%%kK%%%%Jj%k%KJj%%%%kK%k%%%%K%k%%K%k%%j%JK%%%kK%k%KkLj%%%%%kK%%%%k%%
21261D8%K%%%%%%%%kK%%%kK%kK%kK%k%%jJK%kK%%%Jl%K%kjL%%%%%%k%%%%K%k%KkK%Jjk%%K
21330E0kK%%%k%K%%%k%KkK%%%%%k%j%LkK%%%k%K%%kL%%%j%JjkKk%%%%%K%kK%JlK%%%%%kK%
21399E0k%%%KkK%%kK%kKk%%%K%kK%%%k%%%%jJjL%%JlKk%%%%%K%kKk%%%%KkK%k%%%%%%jJKk
21468D8%%K%%kjJ%K%%%kjJKk%K%l%%J%%j%%%%J%%jJjLkKk%j%%%J%%Kk%%%%Kk%j%J%%%%%j%
21537D7J%%%K%k%%%jJ%%%K%k%%%K%%lJ%%%%%j%J%%%%%%%%jJ%Kk%%jJ%%%jL%Jl%jJK%k%%%%
21606D8%%%j%J%%%%%%%%%KkjJ%jJKk%jJ%KlJj%J%%%jJ%%%jJ%%%%j%LkjJKk%%%j%JKkjJj%J
21675D8%%jJ%j%J%%%%jJjJj%%%%J%KkKkjJ%%j%%%%%J%%%%Kk%%%jJ%j%%%J%%%j%J%jJ%%jJ%
21744D8%%%j%J%j%%%%%J%j%J%%KkjJ%%%%%%%%%%Kk%j%%%%%%%Jj%J%%Kkj%Jj%%%%JKk%j%%J
21813D8%%%K%kj%%J%j%%%%%J%%j%%J%%jJ%j%Jj%J%j%J%j%%%%Jj%%J%%j%%J%%%j%%JKkjJjL
21882E0kj%%%%Jj%%J%j%%%%JjJjJj%%%%%%%J%%jJ%%j%%J%jJ%KkjJ%%%j%J%%jJ%%j%%%%%Jj
21951D7J%j%%J%j%%%%%%%%%%%J%j%%J%%%%j%%%%%%%%%%%%%%%%%%%J%j%%%%%%%%%Jj%%J%%j
22020D7%JjJj%%%%%%%%%%%%%%%%%%%%%%%%%%%%%%%%%%%%%%%%J%%j%%%%%%%JjJj%%%%%%%%%
22089D7%%%%%%Jj%%%%%%%%%%%%%%%%%%%%%%%%%%Jj%%%%%Jj%jJ%%%%Jj%%%%Jj%Jj%%%jJjJ%
22158D7%%%%%%%%%%%%%Jj%%%%%%%%%%%JjJj%%%%%%%%%%%J%j%%%Jj%%%%%Jj%%%J%j%Jj%J%j
22227D7%%%J%j%%%%%%jJ%%%%Jj%%%%%%%%%%%%%%%%%%%%%%jJ%%%%%%%%%jJ%%%%%%%jJ%%%%%
22296D7%%%%%%%%%%%jJ%%%%%%%%jJ%%%%%%%%%%%%%%%%%%%%jJ%%%%%%%%%%%%%jJ%%%%%%%%%
22365D7%%%%%%%%%%%%%%%%%%%%%%jJ%%%%%%%%%%%%%Jj%%%%%%%Jj%%%%%%%%%%%%%%%%%%%%%
22434D7%%%%%%%%%%%%%%%%%%%%%%%%%%%%%%%%%%%%%%%%%%%%%jJ%%%%%%Jj%%%%%%%%%%%%%%
22503D7%%%%%%%%%%jJ%%%%%%%%%%%%jJ%%%%%%%%jJ%%%%%%jJ%%%jJ%%%%jJjJ%%%%%Jj%%%%%
22572D7%%%%%Jj%jJ%%%%%jJj%J%%%j%%J%%%%%%%%%%%j%%J%%%%%%%%%%%jJ%j%J%%%%jJjJ%%
22641D7%jJ%%%%%j%J%lL%%%%j%J%%%%j%J%%%%%%%jJ%jJ%jJ%%%%%%%%jkK%Jj%J%%%%%%%%jJ
22710D7%%%%%%%%%%%%%%%%%%jJ%%%%%j%JjJj%J%%%%%%jJ%%%%%j%J%%%%j%J%%j%J%%jJj%Jj
22779D6%Jj%%Jj%Jj%Jj%%JjJ%j%%J%%jkK%%J%%%j%%J%j%Jj%%J%j%JjkL%%%j%J%%%%%jkKkL
22848D7j%%J%%j%%%%%%%%%JjJjJ%%j%Jj%%J%j%JjkKJj%%%%%Jjk%K%J%%lKJ%j%JjJ%j%%k%K
22917D6J%j%%%%Jj%%%J%j%%%J%%%%%j%J%%%j%JjJ%jJj%kKJjkK%%%J%jJ%%%%%%%j%%kKJ%j%
22986D6%J%%j%J%%jkK%%J%j%%%%JjJ%%lK%JjJj%%%J%%%jJjkK%JlKJ%%%jJ%%%%j%J%j%J%jJ
23055D7%%%%%j%kKJj%%%Jj%J%l%L%j%%%kK%k%%KJ%jJ%j%%%k%%%K%%%kLj%%%%J%j%%%%%Jj%
23124D6kK%%%%Jj%%J%%j%%k%%K%%%J%j%%JjkK%%%%JjJjJ%jk%K%kK%%%%%k%LjkK%J%j%%%kK
23193D6%%%%%kKJjk%K%kK%%k%KkKJ%j%%%%kKk%KkK%J%jkK%J%jkK%%k%%KJl%%%K%%k%KJj%%
23262D6%k%K%JjkK%kKk%%KJjk%%K%k%%%K%kK%%%k%KkK%%%%k%KJj%kK%JjkK%Jl%%Kk%L%l%%
23331D4%%%%%%K%%%%%%%kK%%k%%K%%%%k%%%%K%kKk%K%%Jjk%Kk%%%Kk%%%%%%%%%%Kk%%KkK%
23400D6kK%k%%LlK%%k%%%%%%%KJl%K%k%%%K%k%Kk%%K%%Jj%kK%k%%%%%%%K%%k%%%%K%k%%%K
23469D6k%K%%%%%%k%%%%%%%%%%%%%%%KJl%%%%%%%%%%%Lj%%%k%Kk%K%%k%%Kk%%%%%%K%%kKk
23538D4%%%Kk%%K%%k%%K%k%Kk%%%%%%%%K%k%%%%%%%Kk%Kk%%%%%%K%k%%%%Kk%%%%%%%%%%K%
23607D6k%Kk%%K%k%K%k%KJjk%%%%%%%%%Kk%%%Kk%Kk%%%%%%%%%Kk%%%%%Kk%%%%%%%KkK%%k%
23676D4%%K%kjJ%Kk%%%%%%%%%%%Kk%%KkKk%%%%%%%%%%%%%%%%%%%%%%%%%%%%%%%KkKk%%K%k
23745D4Kk%Kk%%%K%k%%%%%%%%%%%%Kk%%%%%%%%%%%%%%%%%%%%%Kk%%K%k%%%%%%%%%%%%%%%%
23814D4%%%%%%%%%%%%%%jJ%%%%%%%%%%%%%%%%%%%%%%%%%%%%%%%%jJ%%%%%%%%jJ%%%%%%%%%
23883D4%%%%%%%%%%%%%%%%%%%%%%%%%%%%%Kk%%%%%%%%%jJ%%%%%%jJ%jJ%%%%%%%%%%%%%%%j
23952D3%J%%%jJ%%%%%%%jJ%%%Kk%%%%%%%%%%%%%%%%%%%%%%%%%%jJ%%%jJ%%%%%%%%%%%%%%%
24021D4%%%%%%%%%%%jJ%%%%%%%%%%%%%%%%%%%%%%%%%%%%%%jJ%%%%%%jJ%%jJ%%j%J%jJ%%%%
24090D4jJj%J%%%%%%%jJ%jJ%j%%J%%%%%%jJ%%%%%%%%%%%jJ%%%jJ%%%%%%%%%%j%%J%jJjJ%%
24159D4%%%%%%%%%%%%%jJ%%%%%%%%%jJ%%jJjJ%%%%%%%%%%%%%%%%%%%%%j%J%j%J%j%JjJ%%%
24228D4jJ%%%j%%J%%%%%jJjJ%jJ%jJ%%%%%%jJ%%jJ%jJ%%j%%Jj%%J%%j%%%%%J%%lKJ%%j%J%
24297D4%%%jJ%j%J%%%%j%Jj%J%j%%%Jj%J%%%%%%%jJj%kKJ%%%%jJjJ%%%%%jJ%jJ%jJ%%%%%%
24366D4%%%%%%%%%jJ%%j%%%%%%Jjk%KJj%%%%JjJj%%%%%%J%j%Jj%%J%%j%%%Jj%%J%j%%%%%J
24435D4j%%%Jj%kLjJ%%%j%Jj%Jj%JlK%%%%%%%%Jj%%J%%j%%%Jj%%%%%%J%jJ%jJ%%%%%j%%%%
24504D3JjJ%%%jk%KJ%%%%%%j%%J%%%jJ%%%%%%%%%j%%Jj%%%%%%%%J%%jJ%%%%jJ%%%j%%kL%%
24573D4j%%kKJ%%j%%%%Jj%%%kKJ%%%j%J%%%%%%%j%%%J%%jkK%Jj%%%%%%%%%%%k%%%K%%%%J%
24642D4%%%%%%%j%%%%k%K%Jl%K%%%%k%%%%K%%%%JjJ%j%%kK%%%%kKk%K%%%%%%%J%%jJj%%%%
24711D3%kLjk%LjJj%k%%K%k%jJK%Jj%%%kK%%k%%Lj%Jj%%%%%k%Kk%jJK%%Jj%%k%KJjJj%%%%
24780D3J%jJj%%%Jl%Kk%%%%K%%%kK%%%kK%%%kKk%%%K%%%k%%%%Kk%Lj%Jj%%k%K%%%%k%K%%%
24849D3kK%J%%j%%%kK%%kK%k%K%k%%Ljk%Kk%KkK%Jj%k%%KJj%kK%J%jk%KkjJ%Kk%Kk%%%%Kk
24918D1%%KkK%%k%%%%%K%%%kKk%%K%k%%K%k%%KkK%Jj%%%k%jJ%%%Kk%%%%%%%Lj%J%jk%%K%%
24987D3k%Kk%%%%jJK%k%KlJ%%%%jJ%Kk%%%%%K%k%j%LkK%%%k%K%%k%%KkK%%%kK%%%kKkK%kK
25056D3%%Jj%%%k%%KkKkK%k%%%%K%%k%%%K%%%k%%%jJKk%Kk%%%%K%k%%%j%J%%%%%%K%%k%jJ
25125D1K%kKk%%%%%jJ%jJ%jJ%Kk%%jL%lJK%%%%%kjJ%Kkj%J%%%%j%J%Kk%%%KlJ%%jJj%%J%K
25194D3%k%jJ%jJ%Kk%%%jJjJj%JjJKkjJ%%Kk%Kk%%%%%%%j%%%%%%%J%%%%j%J%%jJ%%%%%%%%
25263D1KkjJ%%%j%J%%%Kk%j%J%%jJ%%%jJjJjJ%%%%j%J%%jJ%%%%Kk%jL%k%K%k%%%%jJ%%%%%
25332D1%jJ%K%k%%%jJ%%%%%%%%%%j%J%%%%%jJK%kjJj%J%j%%%J%%%%jJ%j%JjJj%%J%%j%%Lk
25401D1j%%%%%%J%%%%%jJ%%j%%JjJ%j%J%%%j%JKk%jJ%%j%J%%%jJ%jJjJ%jJ%Kk%%%%%%%jJ%
25470D1%%%j%J%j%%%JjJj%%%%%%%%%%%%%JjJj%%J%%%j%%JjJ%jJj%Jj%%JKk%%j%%%Jj%%J%%
25539D1j%J%jJ%%jJ%K%kjJ%j%%%%%%%%%%%%%J%j%%JKk%j%%%%%J%%%j%%%%Jj%%%Jj%J%%%j%
25608D0%%%%%%%%Jj%%%%%%%%%%%%%%Jj%%Jj%J%j%%J%j%%%J%j%Jj%%%%%J%j%%%%%Jj%%Jj%%
25677D0%%%%%%%%%%%%%%%%%%%%%%%%%%%%%%J%%j%JjJ%%j%%%%%%Jj%%%%Jj%Jj%%%%%%%%%J%
25746D1j%%%%Jj%%%%%%%jJ%%%%%%%Jj%%%%%%Jj%%%%%%%%%%%%%%%%%%%%%%%%%%%%%%%%%%%%
25815D0%%Jj%%JjJjJj%%%%%%%%%%%%%%%%%%%%%%%%%%%%%Jj%%%%jJ%%%%%%J%j%%Jj%%%%%%%
25884D0Jj%%%%%%%%%%J%j%%Jj%%J%j%Jj%%%%%J%j%jJJj%%%%%%Jj%%%%%Jj%%%%%%%%%Jj%%%
25953D0%%%%%%%%%%%%%%%%%%%jJ%%%%%%%%%%%%%%%%%Jj%Jj%%%%%%J%j%%%%%%%%%%%%%jJ%%
26022D0%%%%%%%%%%%%%%%%Jj%%%%%%%%%%%%%%%%%%jJ%%%%%%%%%%%%%%%%%%%%%%%%%%%%%%%
26091D0%%Jj%%%%%%%%%%%%%%jJ%%%%%%%%%%%%%%%%jJ%%%%%%%%%jJ%%%jJ%%%%jJ%%%%%%%%%
26160D0%%%j%J%%%%%%%%%%%%%%%%jJ%%%%%jJ%%%%%%%J%j%%%jJ%%%%%%%%%%%%jJj%J%%%%%j
26229C9J%%%%%%%jJ%jJ%j%%J%%jJ%%%%%j%J%%%%%jJ%%%%j%kKJj%%Jj%J%jJ%j%J%%%%%jJ%%
26298D0%%%%%%%%%%%jJ%%%%%%%%%%%%%%%%%%%%%%%%%%%%j%J%%%%%%%%%%%%%%%jJ%%%%%%%%
26367D0%%%%%%jJ%%%%%%%%%%%%%%%jJ%%%%jJ%%%%%%%%%jJj%%J%%%jJ%%%%%%%%%%%%jJ%%%%
26436D0%%%%%%%j%J%j%J%%%%%%%%%jJ%jJ%jJ%%%%%%%%%%%%%%%%j%J%%j%%JjJ%%%%%j%%%%J
26505D0%%%%j%%%J%%j%%J%%%%%%%j%%%JjkKJ%j%%%J%%j%%JjJj%%%J%j%%%%%%kKJ%%j%%J%%
26574D0%j%%J%%%%jJjJjJ%j%%%J%%j%J%j%%%kKkKJ%%%jJ%jJ%%%%%j%%J%%%%jJj%J%%%jJj%
26643C9%J%j%JjkKJj%%%%%Jj%%%%%kK%%%%%%%%J%%%%%%%j%k%%%KJj%%J%%%%j%%%JjkKJj%%
26712C9%%kK%JlK%%J%%%%%jJl%K%J%j%%J%j%%kK%%%kK%%%J%j%%kLj%J%%jk%K%%%%%%%%JjJ
26781D0jJj%%%Jj%%%%%%%kKJjkKk%K%%%%%%%%%%%k%%KJj%%%%%%%kKkK%%JjJj%%%%Jj%%%%J
26850D0j%%kKJjJj%%%kKJj%Jj%%%%kK%%%%%%%%kLj%%%%J%%jkK%Jj%kK%kKk%K%%%kK%%%k%K
26919C9k%Ljk%%%Kk%KkK%Jj%kK%k%%%K%%%%%kKJ%l%%%%%%%%K%%Jl%%%KkK%%%k%K%%Jl%KkK
26988C9%%J%l%%K%%kK%%%%%k%K%%%kLj%%%k%%%KkKk%%%K%Jj%k%%%K%%kKJj%kK%JlK%k%K%%
27057C9k%KkK%k%%K%kKkK%k%%%Kk%%%%K%%%%%%%%kK%%k%%%%%Lj%kKJj%%kKk%%%%%%K%k%%%
27126C7Kk%%%K%kLjk%%%%%%%%%%%%Kk%K%JjkKk%%%%%K%%k%%%K%kK%%%%%%k%%%%K%k%%%%Kk
27195C7K%%k%%%%K%%%%%%%%kKkKk%K%k%KkK%k%%%%%%%%%%Kk%%%%%%%%%Kk%%%%%K%%k%%%%%
27264C7%KkKk%%%%%jJ%%%%Ljk%%%KkKkKk%%Kk%%%%%%%%%Kk%K%%kK%k%%K%k%Kk%%%%%%Kk%%
27333C7Kk%%%%%%%%%%%%%%%K%%%%k%K%k%%%%%%%%%%%%%Kk%%KkK%k%K%k%Kk%%%%%%%%%%%%%
27402C7K%%k%%%Kk%%%%%%%%%%%%%%%%%%%%%%%%%%%%%%%%%%%%%%%%%%%%%%%%%%%%%%%%%%%%
27471C7%%%%%%%%%%%%%%%%%%%%%%%%%%%%%K%%%%%Jl%%%%%KkK%k%%%%%%%%%%%%%%%%%%%%%%
27540C7%j%%J%%%%%%%%%%%%%%%%%%K%k%%%%%%%%%%%%%%%%%%%%%jJ%%%%%jJ%%%%%%%%%%%%%
27609C7%%%%%K%%%%%k%%%%%%%%%%%%%%%%%%%%jJ%%%%%%%%%%%%%%%%%%%%%%%%%%%%%%%%%%%
27678C7%%%%%%%%%%%%%%%%%%%%%Kk%%%%%%%%%%%%%%%%%%%%%%%%%%%%%%%%%%%%%%%%%%%%%%
27747C7%%%%%%%j%J%%%%%%jJ%%%%%%%%%%%%%jJ%%jJjJ%jJ%%%%%%jJ%%%%%%j%J%%j%J%%%%%
27816C7%%jJ%%%%%%%%%%j%J%%%%%%%%%%%%%j%JjJ%%%%%%%%%%%KkjJ%%%%%%%%%%%%%%%%%%%
27885C7%%%%%%%%%jJ%%%%%%j%J%%%jJ%%%%%%%%%%jJ%%%%%jJ%%%j%J%j%J%%j%%J%%%%%%j%J
27954C7%%%%%j%%Jj%%J%%jJ%%%%%%%jJ%%jJ%%j%%J%%jJ%%%%%%j%JjJ%jJ%%jJ%%%%%%jJ%%%
28023C7jJ%%%jkKJjJ%%jJj%J%%%%%%%%jJ%%j%%J%jJ%jJ%jJ%%%%%j%%%J%jJjJ%j%%Jj%%%%J
28092C7%jJ%%%%%%%%j%J%lL%%%%j%%%J%%j%%J%%%%%j%%J%%%jJj%J%%%%%j%JjJ%%j%J%jJjk
28161C4%K%%%%J%%jJ%%j%%J%jJjJ%%%j%JjJ%j%JjJ%%%j%%%J%%jJ%jJ%jJjJj%%%J%%%%%%%j
28230C6%%%%%kK%J%j%%%J%%%lKJj%%%%%kKJ%jkKkK%J%%lK%%%%JjJ%j%%Jj%J%jJ%%%j%%%J%
28299C7j%%%%%%%Jj%%kK%kK%%J%j%%Jj%%%kK%%%kK%%%%%%%%%%%%J%j%%%Jj%%%J%%j%%Jj%%
28368C6Jj%k%K%%%k%K%Jj%%k%%%%K%%k%j%Lk%%%KJ%j%%%J%%%j%%%%%kK%%J%jkKJ%jJjkK%%
28437C6Jj%%%%%%Jj%%k%K%%%%%J%j%kjL%%%%%%J%jJj%%%k%KJ%jJj%J%jJj%%k%K%%%%%%%%k
28506C4K%%%%%%%%%%%%%k%KJ%j%kK%%%%%%%%%k%K%%J%lK%kK%k%LjkK%kKJj%%%%%kLj%%k%%
28575C4%K%%J%%jJj%%%kK%%k%%KJ%%l%%K%kKk%%K%%k%%K%%%%%Jj%kK%%%JlKJj%kK%J%j%%%
28644C6%%%kK%%%kK%k%Kk%%%K%%k%%jJjJK%%kKk%Kk%%%%jJ%Kk%Kkj%JK%kK%%kK%%k%%%K%k
28713C4%%%%%%KJjJjk%jJ%%%KJjkK%k%%L%%jk%K%%%kK%%%%%kKl%J%Kk%%K%%k%%%K%%%%k%%
28782C4%Kk%%%K%k%%%%KlJKkK%k%%Kk%%%K%kKk%%%%%%%%K%k%%K%k%%%%%Kk%K%%k%%%%%j%%
28851C3%%Lk%%Kk%K%k%%K%k%%%%%j%J%%%K%kKk%%%j%JKkK%%%%%%%k%%%Kk%%%%Kk%%%%%%%%
28920C4%%%%%jL%kKk%%%%%K%k%%%%%%%jJ%K%k%jL%%%k%%%jJ%K%kj%J%K%lJ%%%K%%k%jJ%Kk
28989C4j%%%JKk%jJ%jJ%%jJj%J%j%JjJj%J%%%jJ%%%%%KkjJ%%%%%%K%lL%k%Kk%jJ%%%%%Kkj
29058C3%%JjJ%%K%k%%%%%%j%JjJ%%%%%%j%%J%%%%j%%%J%%j%%J%jJK%k%jJ%%Kkj%J%Kk%jJK
29127C6kj%J%j%%Lkj%J%jJj%LlJ%%Kk%%%%%j%%%%%JjJjJKk%jJ%%%j%%Jj%Jj%J%%j%J%jJ%%
29196C4%Kl%%%J%j%JjJjJj%%%J%%j%%%%%J%jJ%j%%%%J%j%%%%%%%%%%Jj%%Jj%J%j%%%%%%%%
29265C3%%%%Jj%%%%%%%%%%%%%%%%%%%%%Jj%%JjJj%%J%j%%%J%%j%%%%%%Jj%%%%%%%%%%Jj%%
29334C3%%%%J%%%Kk%j%Jj%%%%%%J%j%J%j%Jj%%%%Jj%%%%%%%%%J%%jJ%j%Jj%%%%%%%%%%%J%
29403C4jJ%%jJ%j%%%%%%%%%%%%%%%%%%%%%Jj%%%%%Jj%%%%%%%j%J%%%%%%%%%%%%%%%%%%%%%
29472C3%J%j%%%Jj%%%%%%%%%%%%%Jj%%%%%%%%%%%%%%%%%JjJj%%%%%%%%%%%%%%%%%%%%%%%%
29541C3%%%%%%%%JjJj%%%%%%%%%%%%Jj%%%%%%%%%%%%J%%j%%%%%%%%%%%%%%%%%%%%%%%%%Jj
29610C3%%%%%%%%%%%%%%%%%%%%Jj%%%%%%%%%%%jJ%%%%%%%%%%%%%%%%%%%%%%%%%%%%%%%%%%
29679C3%%%%%%%%%%%%%%%%%%%%%%%%%%%%%%%%%%%%%%%%Jj%%%%%%%jJ%%%%%%%%%%%%%%%%%%
29748C3%%%%%%%%%%%%%%j%J%%%%%%%%%%%%%%jJ%%%j%J%%%%%%%%%%%%%%%%%%j%J%%Jj%%%%%
29817C3%%%%%%%%%%%%%%%%%%jJ%%%%%%%%%%%%%%Jj%%%%%%jJ%%%%%%%%%%%%jJ%%%%%%Jj%jJ
29886C3%%%%%%%%%%%%%%jJ%%%%%%%%jJ%%%%%%%%jJ%%%%%%%%%%%%%%%%%%jJ%%%%%%%%%%%%%
29955C3%%%%%%%%%%%jJ%%%%%%%jJjJ%%%%%%j%J%%j%J%%%%%%%%jJ%%jJ%jJjJ%%%%jJ%%%%%%
30024C3%%%%%%%%Jj%%%jJ%%%j%J%%%%%%%%%%%%%%j%J%%%%jJ%%%%%%%jJ%%%j%J%jJ%%%%%jJ
30093C3%%%j%%J%%%%%%%%%%%j%%J%%j%%JjJj%J%%%lK%%J%j%%Jj%kKJ%%%%%j%%J%%%j%Jj%J
30162C3j%JjJ%%%%j%%%J%%%j%J%%%%%%jJj%Jj%%%%J%%j%%%%J%jJ%%%j%%kKJj%J%jJj%%%%%
30231C2J%%%jJ%%%%%%%%j%kK%%JjkKJjJjkL%j%%%Jj%Jj%%kKJ%%%%%j%J%jkL%j%JjJj%J%%%
30300C3jJ%%jJjJj%J%%j%JlK%J%j%%JjJ%%%%%%%%%%%%jJjkKkK%%%%%kK%Jj%J%%%%j%%%%%%
30369C2%%%%%%%J%%jJ%jJ%jJj%%kKk%K%%%Jj%%%JjkK%J%jJjJj%%%%%%Jj%J%j%%%J%j%%Jj%
30438C2Jj%%%%%%%J%j%%%kK%Jjk%K%%%%%kK%%%%%%%%JjkK%%Jj%%%J%jkKJj%%%Jj%%%kK%%%
30507C2%%%%%%%%kKkK%%J%j%%%%%Jj%%%%%%%JjkK%%%%%%%kKk%K%%kK%%%%JjkKk%K%k%%%Kk
30576C0K%%k%%K%%%k%K%%%%k%KkK%%%%Jj%%%k%%%K%k%%%Ll%K%%%%%%kK%k%Kk%K%JjkKk%Kk
30645C0j%Lk%%K%%%%%%k%KkKk%LjkK%kKkK%%k%KkKk%K%%%%k%K%JjkK%%k%%%%K%k%%%K%%J%
30714C3jk%K%Jj%%%%kj%%J%%Kk%Kk%%%jJKk%%%Kk%%%%%KJj%%%kK%%k%K%%%k%K%k%%KkjLk%
30783C0%K%Jj%%%k%K%Jj%%lJK%kK%%%Jj%kK%%%k%%%K%%%%%%k%K%%kK%%%%k%%K%%%Jj%k%Kk
30852C0%KkKkK%%k%%%K%k%%jJK%k%Kk%%%%KkKkKkK%%kK%lJKk%%%%%%KkKkK%kKk%%Kk%KkKk
30921C0%%Kkj%%JjJjLk%%jJKk%%KkjJjJ%%%%KkK%k%K%%k%%j%JK%k%jJ%j%JjJj%JjJ%j%J%%
30990C0%%Kk%%%%Kk%%%jJjJK%%k%%%%%%%%%%%%Kk%j%J%%%KkK%k%jJ%%%%K%kjJ%Kk%K%k%%%
31059C0%%%%%Kk%j%%J%K%kKk%Kk%%%%%%%%%jJ%KJl%%j%J%%j%%Jj%%J%%Kk%%%%%%jJjJ%%j%
31128B9%%%%Jj%J%jJjL%k%%%%%%jJ%%%%%K%k%%%%%%%%%jJj%%J%%j%JjJ%%%%%%%jLk%%%%j%
31197B9J%j%J%%%%%j%%JKk%Ll%K%kjLk%%K%kjJ%Kk%%%KkKkjJj%Lk%%%jJ%j%%L%k%j%%%JKk
31266C0j%%%J%jJ%%%%%%%%jJ%jJj%J%%%jJjJ%%%jJjJjJjJjJ%jJj%%%%%J%%%%%%%%j%%%%%J
31335C0%%%%%%%jJjJ%jJKk%j%%%%%%%J%%%%%jL%%k%%%jJj%%%%%%%J%%%%j%%%%%%J%Kk%%j%
31404B9J%%j%JjJ%jJ%%%j%%%%%%%%%J%j%JjJj%%%%%%%%%%%%%%%JjJj%%%Jj%%%%%Jj%%%Jj%
31473B9%%%%%%J%j%%%%%%Jj%J%j%%%%JjJj%%%%%%Jj%%%%%Jj%%%%%%%%%Jj%%%%%%%%%%%%Jj
31542B9J%j%J%%j%%%%%%%%%%%J%j%%%%%%%%%JjJj%%%%Jj%%%%%%%%%%%%%%%%%%%Jj%%%%%%J
31611C0j%%%kK%%%%%JjJ%%j%Jj%%Jj%%%%%%%%%%%%%%%%%%%%%%%%%%J%j%%J%j%%%%%%Jj%%%
31680B9%%%%%%%%%%%%%%%%%%Jj%%%%%%%%%%%%%%%%%%%%%%%%%%%%%%%%%Jj%%%%%%%%%%%%%%
31749B9%%%%%%%%%%%%%%%%k%K%%k%K%%%%%%%%%%%%%%%%%%%%%%%%%%%kK%%%%%kK%%%%%%%%%
31818B9%%kK%%%%%%%%%%%%Jj%%%%%%%%%%%%%%%%%%%k%K%%%%%%%%%%%%%%%kK%%%%%%%%%%%J
31887C0j%%kK%%%%%%%%%%%k%K%%%%%%%%%%%%%%%%%%kKkK%%%%%%%%%%%%%%%%%%%%%%%%%%%%
31956B9%%%%%%%%%%%kK%kK%k%K%%%%%%%%%%%%%%%%%%%%k%K%%%%kK%kKk%K%%%%%%%%%%%%%%
32025B9%%%%%%%%%%%%%%%kK%kKk%K%%%%%kK%%%kK%%%%%%%%%%%%%%%%%%k%K%%%%%%kK%%%%%
32094B9%%%%%%%kK%%k%%KkK%kK%%%%%%%%k%%%K%kK%%%k%%K%%kK%%kK%kK%%%%%k%%%K%%%%%
32163B9%%%k%K%%%%%%%%kK%%kK%%%k%K%%%%%%%k%%%K%%%%%%%%%%%%k%%%K%%%%%%%kK%%%%%
32232B9k%KkK%%%%k%K%%%k%KkK%%%k%%%%%K%%k%K%%%%%%%kKkK%%k%K%%%%%%%%%%%%%%k%%K
32301B9%kKk%Kk%%%%%K%kK%kKkK%k%%%K%%%%k%%Kk%%KkKk%%%K%%k%%K%%k%K%k%K%%%%%%k%
32370B7K%%%%%%kK%%k%%%%Kk%Kk%%%%%K%%%kKkK%k%%K%%%%k%%%%%%Kk%%%K%k%Kk%%%%%%K%
32439B9%%k%%Kk%%%%%%%%%%%%%%%%%%%%K%%k%Kk%%Kk%%%%%%%%Kk%%%K%%k%K%k%K%k%%%%%K
32508B9%k%%Kk%K%%k%%%K%k%%%%%Kk%%%%%Kk%%%%%%%Kk%%%%%%%%%%%%%%%%%Kk%%%%%%%%%%
32577B7%%%%Kk%%K%k%%%%%%%%%kK%%%%%%%%%%%kK%%%%%%%%%%%%%%%%Kk%%%%%%%%%%%%%%%%
32646B7%Kk%kK%%%%%%%%%%%%%%%%%%%%%%%%%%%%%%%%%%%%%%%%%%%%%%%K%k%%%%%%%%%%%%%
32715B7%%k%K%%%%%%%%%%%%%%%%%%%%%%%%%%%%%%%%%%%%Kk%%%%%%%%%%%%%%%%%%%%%%%%%%
32784B7%%%%%%%kK%%%%%%%%%%%%%%%k%K%%%kK%%%%%%%%%%%%%%%%%%%%%%%%%%%%%%%%%%%%%
32853B7%%%%%%%%%kK%%kK%%%%%%%%%%%%%%%%%%%%%%%%%%%%%k%K%%%%%%%%%%%%%%%%%%%%%%
32922B7%%%%k%%K%%%%%%%%%%%%%%%%%%%%%%%%%%%%%%%%%%%%%%%%%%kK%%k%%K%%%%%%%k%%%
32991B5K%%%%kK%%%%%k%%K%%kKk%K%%%%%k%%%KkKkK%%k%%K%%%%%%k%K%kK%%%%%%kK%%%%k%
33060B5KkK%kK%%%%k%KkK%kK%%%%kK%kK%%%%%%%%%kK%%%%%%%%%k%Kk%KkKk%K%%%k%%%Kk%K
33129B7%%%%kK%%%%%k%KkK%%%k%%%KkKk%KkK%%%%kK%%%kK%k%K%%%%%%kK%%%k%Kk%Kk%%%%%
33198B5K%kKk%%Kk%%%%KkK%kK%kK%%%k%%%%KkK%kKk%%%%%K%%%%k%%KkKk%K%%%k%%%%%%Kk%
33267B5Kk%%%%%%%%%K%%%kK%%%%k%KkKk%%Kk%%%KkK%%%%kK%%%k%K%k%%%%K%k%%K%%%k%%%%
33336B5KkKk%%%KkK%%%k%%%%%%%Kk%%%%K%%%%%k%%%%%%%%%KkKk%%%%%%%%%%%%%%%%%%%%Kk
33405B5%%%Kk%K%k%Kk%%%%%Kk%Kk%%%%%%%%%%%%%Kk%%%%%%%%%K%k%%%%%%%Kk%Kk%%%%%%K%
33474B7%k%%%%%%KkK%k%%%%%%%%%%%%%%%%%%%%%%KkKk%%%%K%k%%%%K%k%%%%%%%%%%%%%%%K
33543B7k%%%%%%%%%%%%%%%Kk%%%%%%%%%%%%%K%%k%%%%%%%%%%%%%%%%%%Kk%%%%%%%%%%%%%%
33612B5%%%%%%%%%%%%%%%%Kk%%%%%%%%%%%%%%%%%%%%%%%%%%kK%%Kk%k%K%%%%%%%%%%%%%%%
33681B5%%kK%%%%%%%%%%%%%%%%%%%%%%kK%kK%%%%%%%%%%%%%%%%%%%%%%%%%%%%%%%%%%%%%%
33750B5%%%%%%%%%%kK%%%%%%kK%%%%%%kK%%%kK%%kK%%%%k%%KkK%%%%%%%%%%%%%%%%%%%%%%
33819B5k%K%%%%%%%%%%%kK%%%%%%%%%%%k%K%%%%%%%%%%%%%kK%kK%%%%kK%%%%%%%%k%K%kK%
33888B5%%%%%%%%%%%%%%kK%%%%%%%%kK%%%%%%kK%%kKk%%KkK%%%%%%%%%%%%%%%kK%%k%%%%K
33957B5%%k%%K%%kK%kKk%K%%%%%%k%K%%%%%%%%%%%kK%kK%%%k%%K%kK%kK%kK%kK%%kK%%kKk
34026B3K%%%%%k%%K%%%%%kKk%%KkKkKkKk%%%%K%%%%k%%%%Kk%%K%%%k%K%%%%%k%%%%%%%%K%
34095B5%%kKkK%kK%kK%k%%%K%%%%%%%k%Kk%KkKk%K%k%K%k%K%%k%K%k%%%%Kk%KkKk%K%k%%%
34164B3Kk%%Kk%%%%K%%k%%K%k%%%%%%%%%%%%%%K%%k%%%%%%%%K%%%%k%%%%%%%%%%%%%Kk%%K
34233B5%kKk%%Kk%%%%%%%%%%%%%%%%%%Kk%%%%%%%%%%%%%%%%%%%%%%%Kk%%%%%%Kk%%%%%Kk%
34302B3%Kk%%%%%%%%%%%%%%%%%%%%%%%%%%%%%%%%%%%%K%k%K%%k%%jJ%%%%%%%%%%K%k%%%%%
34371B3%%%%%%%%Kk%%%Kk%%%%%%%%%%%%%%%%Kk%%%%%%%Kk%%%%Kk%%%%%%%%%%%%%%%%%%%%%
34440B3Kk%%Kk%%%%%%%%%%%%Kk%Kk%%%%%%%%jJ%%%%%%%%%%%%%%%%%%%%%%%%%%%%%%%%%%%%
34509B3%%%%%%%%%%%%%%%%%%%%%%%%%%%%%%%%%%%%%%%%%%%%%%%%%%%%%%%%%%%%%%jJ%%%%%
34578B3%%%%%%%j%kLjJ%%%%%%%%%%%%jJ%%j%JjJjJ%%%%%jJ%%%%%%%%%%%jJ%%%%jJj%%J%%%
34647B3j%J%%%%%%%%%%%%%j%%%J%%jJ%%%%jJ%jJ%%%%%%%%%j%%J%jJ%%%%%%%%j%Jj%J%jJ%%
34716B3%%%jJj%%%%%J%%jJj%J%%jJ%jJ%jJjJj%J%%%j%J%%%%%j%JjJj%J%jJ%%%%%%%j%%%J%
34785B3%%%%%%%%%jJ%j%%%J%jJj%J%jJ%%%%jkK%kKJ%%jkKJ%%%j%J%%j%%J%%%j%J%%%%jJ%j
34854B2J%%lK%%%%J%%%%%j%J%%%jJ%%%%jJ%%%%%%%jJj%Jj%%J%j%%k%K%J%%jkK%Jj%J%%lKk
34923B0K%%Jj%J%jJ%%jkK%%%J%%%j%%JjJj%J%j%%kL%j%k%K%%%%%%J%%%l%%K%%%%%%Jj%k%L
34992B3%j%%%%kKJjkK%%%%Jj%Jj%Jj%%k%K%%kKk%K%%J%j%Jj%Jj%%J%%jJ%l%KJ%j%kKJ%%j%
35061B2%%%%J%%jk%K%Jj%k%%K%%Jj%Jj%%%Jj%%%%%%%%kK%%%%Jj%Jj%%%%%kKJj%k%K%Jjk%%
35130B0%KkK%%%k%%KkK%kK%%kK%kK%%%%kKk%%%KkK%k%%KJ%j%%kK%k%K%k%KJj%%%%%%k%%%K
35199B2%kKJjk%K%%k%Kk%%%%K%%k%%K%kKk%%K%%k%%%%%%%%%Kk%Kk%%Kk%%KkKkK%k%%%%%%K
35268B2%kK%%%%%k%K%%k%%%K%%k%Kk%%%%Kk%K%k%%%%%%%K%%k%%%%%%%%%%Ljk%%%K%kK%kK%
35337B2%k%%%K%%k%Kk%k%K%Kk%%K%kKk%%%%%%Kk%%%K%%%kK%%k%%%%Kk%KkKkK%k%%%%%%%%%
35406B0%%%%%%%%Kk%%%%%K%k%%%%%%K%k%%%%%%%%%%%%Kk%%%%%%%%%Kk%%%%%%%%%%%%%%%%%
35475B0%%Kk%%%%%%%%%%%%%%%%%Kk%%%%Kk%%%%%%%Kk%%%%%%%%%%%%%%%%%%%%%%%%%%%%%%%
35544B0%%kK%%%%%%%%kK%%%%%%%%%%K%k%%%%%%%%%%%%%%%%%%%%%%%kK%%%kK%%%%%%%%%%%%
35613B0%%%%%%%%%%%%k%K%%%%%%%%%%%%%%%kK%%%k%K%%%%%kK%%%%%%%%%%%kK%%kK%kK%%%%
35682B0%%%%%%%kK%%kK%kK%k%%%%K%%%%%%k%%%%%K%kKk%K%k%%%%K%k%%K%%%%%%%%%%%kK%%
35751B0%%%k%K%kK%%%%kK%%%%%%%%%k%K%%%k%K%%%%%%k%Kk%%KkK%%kK%%%%k%K%k%%%K%%%k
35820A8K%%%%k%%K%%%k%%%%%%K%k%K%k%K%%k%Kk%K%%%%k%%Kk%%Kk%%%K%%%%k%%Kk%%%%%Kk
35889A8KkKk%%%Kk%%%K%k%%%K%%%%%kKk%%%Kk%%%%Kk%%%%%%KkK%k%%%K%kK%k%%%%%%%%%%%
35958A8%%%Kk%%%%%K%%k%%%%%%%%Kk%Kk%%%%%%%%%%%%%%%%%%%%%%%%%%%%%%%K%k%%%%%%%%
36027A8%%K%k%%%Kk%%%%%KkKk%%%%%%%%%%%%%%%%%%%%%%%%K%kKk%%%%%%%%%%%%%%%%%%%%%
36096A8%%%%%%%%%%%%%%%%%%%%%%%%Kk%%%%%%%%%%kK%%%%%%%%%%%%%%%%%%Kk%k%K%%%%%%%
36165A8%%%%%kK%%kK%%%%%%%%%k%K%kK%%%%%kKk%K%%%%%%%%%%%%%%%%%%%%kKkK%%%kK%%%%
36234A8%%%kK%%kK%%%%%kK%k%K%k%K%kKk%K%%%%kK%k%Kk%%%KkKkK%%%%kK%%%k%K%%kKkK%k
36303A6K%k%%%K%%%k%K%%%k%%%KkK%k%%K%%%k%%K%%k%%%%K%k%Kk%%%%Kk%%%Kk%%%%%%%%%%
36372A6KkkK%%%%%%%%%Kk%%%%%%%%%%K%k%%%%%%%%%%K%%%kK%k%%%%%%%%%Kk%%%%%%%%%%%%
36441A6%%%%%%%%%%%%%%%%%%%%%%Kk%%%kK%%%%%%%%%%%Kk%%%%%Kk%%%%%%%%Kk%%%%%%%%%%
36510A6%%%%%%%%%%%%%%%%%%%kK%%%%%kK%%%%%%Kk%%%%%%%%kK%%%%%%%%%kKkK%%%%%%%%kK
36579A6%kK%%k%Kk%%K%k%K%%k%%KkK%kK%%k%%Kk%K%%kjJKkKk%%%%Kk%%%K%%%kKkjL%%%%%%
36648A6%%%k%KkKk%Kk%K%%%%%k%%%%jJK%%%kjJ%Kk%%%K%kKk%%jJj%%J%%Kk%j%JjjK%%%%%K
36717A6k%%%jjJ%%%%J%%%%%j%%%%J%jJ%%%%%%%%%jJ%%%jJjJ%jJ%jJj%%%%Jj%%%%%%%%%%Jj
36786A3%%%%%%%Jj%j%J%%Jjj%JJ%jJ%jJ%%kJj%%J%%%%%%%%%J%jjJ%JjJKkj%%jJ%%j%%%%%%
36855A2J%%j%%%%Jj%J%j%%J%jJ%j%%J%Jk%%%%%Jj%Jj%Jj%%%JjJ%%J%k%jJJ%JjjJ%j%%%%J%
36924A3jJ%%%%j%%%%%J%kJjJ%%j%%%J%j%%JJj%%%jJ%%%%jJ%%%%%%%%%%%%%j%%%%%Jj%%%%%
36993A1%JJjj%%JJjj%%Jj%%%%%%J%j%%%%%%%J%j%%%%%%%Jj%%Jj%%%%%%%%%%%%%%%%%%%%%%
37062A1%%%%%%%%%%Jj%%%%%%%%%%%%%%%%%%%%%%%%%%%jJ%%jJ%%%jJ%%%%%%%%j%%%J%%%%%j
37131A0Jj%Jj%%J%j%%%JjJ%%%j%%Jj%Jj%%%%J%%%jJj%%%%J%jJ%%j%%%%Jj%%Jj%jJ%%%%%jJ
37200A0%jJJjjJ%%%jJ%%%jJ%%%%%%%j%Jj%JjJj%J%%%j%%%%%%%%%%%%%%%%%%jJ%%%%%jJ%%%
37269I%Jj%j%%%%%%%%%%%%%%Jj%Jj%%%J%%j%%%%%%%%%%%%%%%%%J%j%%%%Jj%Jj%%%Jj%%J%j
37339H%J%jkK%k%K%k%%%%%%K%%%%k%K%%%%%k%%%%%%%%jJ%%%j%JjJ%%%Kk%%%%%%%%%Kkj%J%
37409F%%j%Jj%J%%jJ%jJ%j%%%%%%%%Jj%%%%%%%%%%%%%%%%%%%%%%%%%%%%%%%%%%%%%%%%%%%
37479E%%%%%%%%jJ%%j%Jj%J%%%%%%%%%%%%%%%%%%%%%%%jJ%%jJ%%jJ%%%%%%jJj%kK%Jj%%%%
37549D%%%%J%j%kK%kK%%%%%%%%%%%%%%%%kK%%%k%%K%k%%%Ljk%Kk%KkK%k%KkK%k%%%%%%%%%
37619B%%%%%%%%%%%%%%%%%%%%%%%%%jJ%Kk%%jJ%j%%J%%%%%%%%%%%%%%%%%%%%%j%%%%J%%%%
37689B%%%%j%Jj%%%J%jJ%%j%J%%j%%%%Jj%%%%J%%j%j%J%%%jJ%%%%j%J%%j%%%Jj%%%%%%JjJ
37759A%%j%%%%%%%%%%Jj%%%%%%%%%%%%%%%%%%%%%%%%%j%J%%%%%%%%%%%%%%jJ%%%%%%%%%%%
37829@%%%%%j%%%J%%%%%%jJj%%%%%%%%%Jj%%%%%%%%%JjjJ%%%j%J%j%%%%%J%j%%%%%%%%J%j
37899b%%%%%%%%%%%%%%%%%%%%%%%Jj%%%%%%%%%%%%%%%%%%%%%%%%%%%%%%%%%%%%%%%%%%%%%
37969bkKk%K%%%k%K%%kK%%kK%%k%%%%Kk%%K%kjJ%%%%%%KkjJ%%%%%%%%j%J%%%%%j%%%%%%J%
38039d%j%%%%%%%%%%%%%%%%%%%%%%%%%%%%%%%%%%%%%%%%jJ%%%%%%%%%%%%%%%jJ%%jJ%j%%J
38109e%jkK%JjJj%%%%Jj%%%%J%j%%%kK%%%%%%%%%%%kK%kK%%%%%kK%%k%%Kk%%%j%JKk%%%%%
38179h%Kk%jJjJ%%%%jJjJ%j%%%%JjJ%%jjJ%%%%J%j%%%jJ%jJ%%%Jj%%J%j%%%jJ%%%j%%%%Jj
38249a0J%j%Jj%%%%%%%%%%%%jJ%%jJ%%%%%%jJJj%j%Jj%%JjJ%%%j%Jj%%%%%%%%%%%%%%%%%%
38318a1Jj%%%%%%Jj%%%%%%%%%%%%%%%%%%%%%%%%%%%%%%%%%%j%%%%J%j%%%Jj%J%%jJjJj%%J
38387a1%j%%%Jj%%%%%%%Jj%%%%%%%%%%%jJ%%j%%%%%%%Jj%%%%%%jJjJ%%%%%%J%j%%%%JjjJj
38456a4J%%%j%%%%%%%%%Jj%%%%%%%%k%K%kKJj%kK%%%k%%%K%%kK%%%%%%k%KkKk%%%%%Kk%%%
38525a6%%%%K%k%%%%%%%%%%%
38543a6
##ENDNTUPLES=	NMRSPECTRUM
##END=	
