# Supplementary material for: Competition between N and O: use of diazine N-oxides as a test case for the Marcus theory rationale for ambident reactivity
Source: Chem Sci. 2020 Jul 23;11(35):9630–47. doi: 10.1039/d0sc02834g (PMC8162281; doi:10.1039/d0sc02834g)
Supplement: SC-011-D0SC02834G-s003 [file SC-011-D0SC02834G-s003.jcamp]

##TITLE=	6A165837
##JCAMPDX=	6.0	$$ NMR Plug-in 1.3 of MestReNova 6.0.2-5475
##DATATYPE=	NDNMRSPECTRUM
##DATACLASS=	NTUPLES
##NUMDIM=	2
##ORIGIN=	Bruker BioSpin GmbH
##OWNER=	AVIII600NMR
##.OBSERVEFREQUENCY=	600.07000732421875
##.OBSERVENUCLEUS=	^1H
##.SOLVENTNAME=	9
##.PULSESEQUENCE=	hmbcgpndqf
##.ACQUISITIONMODE=	SIMULTANEOUS
##$ORIGINALFORMAT=	Bruker XWIN-NMR
##$PARAMETERFILE=	(acqu2s, ASCII, C:/Users/peter/Documents/Ambident%20reactivity%20of%20diazine%20oxides%20(e.g.%20PyzNO)/Primary%20NMR%20data%20files%20-%20not%20zipped/Compound%2013a%20in%20MeCN,%20then%20DMSO-d6/1H-15N%20HMBC/acqu2s, 0)
$$ ##TITLE= Parameter file, TopSpin 3.5 pl 7
$$ ##JCAMPDX= 5.0
$$ ##DATATYPE= Parameter Values
$$ ##NPOINTS= 258	$$ modification sequence number
$$ ##ORIGIN= Bruker BioSpin GmbH
$$ ##OWNER= AVIII600NMR
$$ $$ 2019-01-21 20:44:55.852 +0000  AVIII600NMR@AVIII600NMR-PC
$$ $$ C:/Bruker/TopSpin3.5pl7/data/PB/nmr/6A165837/11/acqu2s
$$ $$ process C:\Bruker\TopSpin3.5pl7\prog\mod\go4.exe
$$ ##$ACQT0= 0
$$ ##$BF1= 60.804565
$$ ##$FnMODE= 1
$$ ##$NUC1= <15N>
$$ ##$NusJSP= 0
$$ ##$NusT2= 1
$$ ##$NusTD= 256
$$ ##$O1= 12159.168
$$ ##$ProjAngle= 0
$$ ##$SFO1= 60.816724168
$$ ##$SW= 409.026007744694
$$ ##$SW_h= 24875.6218905473
$$ ##$TD= 256
$$ ##END=
$$ 
##$PARAMETERFILE=	(acqus, ASCII, C:/Users/peter/Documents/Ambident%20reactivity%20of%20diazine%20oxides%20(e.g.%20PyzNO)/Primary%20NMR%20data%20files%20-%20not%20zipped/Compound%2013a%20in%20MeCN,%20then%20DMSO-d6/1H-15N%20HMBC/acqus, 0)
$$ ##TITLE= Parameter file, TopSpin 3.5 pl 7
$$ ##JCAMPDX= 5.0
$$ ##DATATYPE= Parameter Values
$$ ##NPOINTS= 13	$$ modification sequence number
$$ ##ORIGIN= Bruker BioSpin GmbH
$$ ##OWNER= AVIII600NMR
$$ $$ 2019-01-21 20:44:58.863 +0000  AVIII600NMR@AVIII600NMR-PC
$$ $$ C:/Bruker/TopSpin3.5pl7/data/PB/nmr/6A165837/11/acqus
$$ $$ process C:\Bruker\TopSpin3.5pl7\prog\mod\go4.exe
$$ ##$ACQT0= 1000000
$$ ##$AMP= (0..31)
$$ 100 100 100 100 100 100 100 100 100 100 100 100 100 100 100 100 100 100
$$ 100 100 100 100 100 100 100 100 100 100 100 100 100 100
$$ ##$AMPCOIL= (0..19)
$$ -1 0 0 0 0 0 0 0 0 0 0 0 0 0 0 0 0 0 0 0
$$ ##$ANAVPT= -1
$$ ##$AQSEQ= 0
$$ ##$AQ_mod= 3
$$ ##$AUNM= <au_zg>
$$ ##$AUTOPOS= <43 >
$$ ##$BF1= 600.07
$$ ##$BF2= 60.804565
$$ ##$BF3= 600.07
$$ ##$BF4= 600.07
$$ ##$BF5= 600.07
$$ ##$BF6= 600.07
$$ ##$BF7= 600.07
$$ ##$BF8= 600.07
$$ ##$BWFAC= (0..63)
$$ 0 0 0 0 0 0 0 0 0 0 0 0 0 0 0 0 0 0 0 0 0 0 0 0 0 0 0 0 0 0 0 0 0 0 0 0
$$ 0 0 0 0 0 0 0 0 0 0 0 0 0 0 0 0 0 0 0 0 0 0 0 0 0 0 0 0
$$ ##$BYTORDA= 0
$$ ##$CAGPARS= (0..11)
$$ 0 0 0 0 0 0 0 0 0 0 0 0
$$ ##$CHEMSTR= <none>
$$ ##$CNST= (0..63)
$$ 1 1 90 1 1 1 80 100 1 1 1 1 50 8 1 1 1 1 1 1 1 50 30 40 1 1 1 1 1 1 1 1
$$ 1 1 1 1 1 1 1 1 1 1 1 1 1 1 1 1 1 1 1 1 1 1 1 1 1 1 1 1 1 1 1 1
$$ ##$CPDPRG= (0..8)
$$ <garp> <> <waltz16> <> <mlev> <mlev> <mlev> <mlev> <mlev>
$$ ##$D= (0..63)
$$ 3e-006 1.5 0.00345 0.0023 0 0 0.0625 0.4 0 0.06 0 0.03 2e-005 3e-006 0
$$ 0 0.0002 0 0 0 0 0 0 0 0 0 0 0 0 0 0 0 0 0 0 0 0 0 0 0 0 0 0 0 0 0 0 0
$$ 0 0 0 0 0 0 0 0 0 0 0 0 0 0 0 0
$$ ##$DATE= 1548101623
$$ ##$DE= 55
$$ ##$DECBNUC= <off>
$$ ##$DECIM= 2560
$$ ##$DECNUC= <off>
$$ ##$DECSTAT= 4
$$ ##$DIGMOD= 1
$$ ##$DIGTYP= 12
$$ ##$DQDMODE= 0
$$ ##$DR= 22
$$ ##$DS= 16
$$ ##$DSPFIRM= 0
$$ ##$DSPFVS= 20
$$ ##$DTYPA= 0
$$ ##$EXP= <15N_HMBC.icon>
$$ ##$FCUCHAN= (0..9)
$$ 0 2 1 0 0 0 0 0 0 0
$$ ##$FL1= 90
$$ ##$FL2= 90
$$ ##$FL3= 90
$$ ##$FL4= 90
$$ ##$FN_INDIRECT= (0..7)
$$ 0 0 0 0 0 0 0 0
$$ ##$FOV= 20
$$ ##$FQ1LIST= <freqlist>
$$ ##$FQ2LIST= <freqlist>
$$ ##$FQ3LIST= <freqlist>
$$ ##$FQ4LIST= <freqlist>
$$ ##$FQ5LIST= <freqlist>
$$ ##$FQ6LIST= <freqlist>
$$ ##$FQ7LIST= <freqlist>
$$ ##$FQ8LIST= <freqlist>
$$ ##$FRQLO3= 1244578.95700002
$$ ##$FRQLO3N= 0
$$ ##$FS= (0..7)
$$ 83 83 83 83 83 83 83 83
$$ ##$FTLPGN= 0
$$ ##$FW= 4032000
$$ ##$FnILOOP= 0
$$ ##$FnMODE= 0
$$ ##$FnTYPE= 0
$$ ##$GPNAM= (0..31)
$$ <SINE.100> <SMSQ10.100> <SMSQ10.100> <SMSQ10.100> <SINE.100> <SINE.100>
$$ <SINE.100> <SINE.100> <SINE.100> <SINE.100> <SINE.100> <SINE.100> <SINE.100>
$$ <SINE.100> <SINE.100> <SINE.100> <SINE.100> <SINE.100> <SINE.100> <SINE.100>
$$ <SINE.100> <SINE.100> <SINE.100> <SINE.100> <SINE.100> <SINE.100> <SINE.100>
$$ <SINE.100> <SINE.100> <SINE.100> <SINE.100> <SINE.100>
$$ ##$GPX= (0..31)
$$ 0 0 0 0 0 0 0 0 0 0 0 0 0 0 0 0 0 0 0 0 0 0 0 0 0 0 0 0 0 0 0 0
$$ ##$GPY= (0..31)
$$ 0 0 0 0 0 0 0 0 0 0 0 0 0 0 0 0 0 0 0 0 0 0 0 0 0 0 0 0 0 0 0 0
$$ ##$GPZ= (0..31)
$$ 0 70 30 50.1 -10 -5 0 0 0 0 0 0 0 0 0 0 0 0 0 0 0 0 0 0 0 0 0 0 0 0 0 0
$$ ##$GRDPROG= <grad_out>
$$ ##$GRPDLY= 67.9842376708984
$$ ##$HDDUTY= 20
$$ ##$HDRATE= 20
$$ ##$HGAIN= (0..3)
$$ 0 0 0 0
$$ ##$HL1= 128
$$ ##$HL2= 90
$$ ##$HL3= 90
$$ ##$HL4= 90
$$ ##$HOLDER= 43
$$ ##$HPMOD= (0..7)
$$ 0 0 0 0 0 0 0 0
$$ ##$HPPRGN= 0
$$ ##$IN= (0..63)
$$ 2.01e-005 0.001 0.001 0.001 0.001 0.001 0.001 0.001 0.001 0.001 0.001 0.001
$$ 0.001 0.001 0.001 0.001 0.001 0.001 0.001 0.001 0.001 0.001 0.001 0.001
$$ 0.001 0.001 0.001 0.001 0.001 0.001 0.001 0.001 0.001 0.001 0.001 0.001
$$ 0.001 0.001 0.001 0.001 0.001 0.001 0.001 0.001 0.001 0.001 0.001 0.001
$$ 0.001 0.001 0.001 0.001 0.001 0.001 0.001 0.001 0.001 0.001 0.001 0.001
$$ 0.001 0.001 0.001 0.001
$$ ##$INF= (0..7)
$$ 0 40.2 0 0 0 0 0 0
$$ ##$INP= (0..63)
$$ 0 0 0 0 0 0 0 0 0 0 0 0 0 0 0 0 0 0 0 0 0 0 0 0 0 0 0 0 0 0 0 0 0 0 0 0
$$ 0 0 0 0 0 0 0 0 0 0 0 0 0 0 0 0 0 0 0 0 0 0 0 0 0 0 0 0
$$ ##$INSTRUM= <aviii600>
$$ ##$INTEGFAC= (0..63)
$$ 0 0 0 0 0 0 0 0 0 0 0 0 0 0 0 0 0 0 0 0 0 0 0 0 0 0 0 0 0 0 0 0 0 0 0 0
$$ 0 0 0 0 0 0 0 0 0 0 0 0 0 0 0 0 0 0 0 0 0 0 0 0 0 0 0 0
$$ ##$L= (0..31)
$$ 1 1 1 1 1 1 1 1 1 1 1 1 1 1 1 1 1 1 1 1 1 1 1 1 1 1 1 1 1 1 1 1
$$ ##$LFILTER= 500
$$ ##$LGAIN= 5
$$ ##$LINPSTP= 0
$$ ##$LOCKED= yes
$$ ##$LOCKFLD= 1758
$$ ##$LOCKGN= 106.797729492188
$$ ##$LOCKPOW= -20
$$ ##$LOCKPPM= 2.49000000953674
$$ ##$LOCNUC= <2H>
$$ ##$LOCPHAS= 100
$$ ##$LOCSHFT= yes
$$ ##$LOCSW= 0
$$ ##$LTIME= 0.25
$$ ##$MASR= 4200
$$ ##$MASRLST= <masrlst>
$$ ##$MULEXPNO= (0..15)
$$ 0 0 0 0 0 0 0 0 0 0 0 0 0 0 0 0
$$ ##$NBL= 1
$$ ##$NC= -6
$$ ##$NLOGCH= 3
$$ ##$NOVFLW= 0
$$ ##$NS= 4
$$ ##$NUC1= <1H>
$$ ##$NUC2= <15N>
$$ ##$NUC3= <off>
$$ ##$NUC4= <off>
$$ ##$NUC5= <off>
$$ ##$NUC6= <off>
$$ ##$NUC7= <off>
$$ ##$NUC8= <off>
$$ ##$NUCLEUS= <off>
$$ ##$NUSLIST= <automatic>
$$ ##$NusAMOUNT= 25
$$ ##$NusFPNZ= no
$$ ##$NusJSP= 0
$$ ##$NusSEED= 54321
$$ ##$NusSPTYPE= 0
$$ ##$NusT2= 1
$$ ##$NusTD= 0
$$ ##$O1= 3780.418
$$ ##$O2= 12159.168
$$ ##$O3= 3780.418
$$ ##$O4= 3780.418
$$ ##$O5= 3780.418
$$ ##$O6= 3780.418
$$ ##$O7= 3780.418
$$ ##$O8= 3780.418
$$ ##$OVERFLW= 0
$$ ##$P= (0..63)
$$ 11.3 11.3 22.6 14.7 29.4 16.5 25 50 10000 150 300 80000 80000 1000 0 100000
$$ 1000 2500 100000 600 2000 0 0 0 0 180 100000 11.3 0 1000 0 0 20000 0 0
$$ 0 0 0 0 0 2000 0 0 0 200 0 80000 46600 10000 0 80000 0 0 0 0 0 0 0 0 0
$$ 0 0 0 500
$$ ##$PACOIL= (0..15)
$$ 2 1 3 0 0 0 0 0 0 0 0 0 0 0 0 0
$$ ##$PAPS= 2
$$ ##$PARMODE= 1
$$ ##$PCPD= (0..9)
$$ 100 80 120 100 100 100 100 100 100 100
$$ ##$PEXSEL= (0..9)
$$ 1 1 1 1 1 1 1 1 1 1
$$ ##$PHCOR= (0..31)
$$ 0 0 0 0 0 0 0 0 0 0 0 0 0 0 0 0 0 0 0 0 0 0 0 0 0 0 0 0 0 0 0 0
$$ ##$PHLIST= <>
$$ ##$PHP= 1
$$ ##$PH_ref= 0
$$ ##$PL= (0..63)
$$ 120 1.81 0 120 120 120 120 120 120 63.59 14.45 26.85 8.21 120 120 120 120
$$ 120 1.81 20.47 120 120 120 120 120 120 120 26.85 120 120 8.21 120 120 120
$$ 120 120 120 120 120 120 120 120 120 120 120 120 120 120 120 120 120 120
$$ 120 120 120 120 120 120 120 120 120 120 120 120
$$ ##$PLSTEP= 0.1
$$ ##$PLSTRT= -6
$$ ##$PLW= (0..63)
$$ 0 14.6 108.5 0 0 0 0 0 0 7.4571e-005 2.9828 0.23016 1.6282 0.81767 0 1.042
$$ 0 0 14.6 0.29129 0 0 0 0 0 0 0.19139 0.23016 0 2.9828 1.6282 1.9377 2.9828e-006
$$ 0 0 0 0 0 0 0 0 0 0 0 0 0 0 0 0 0 0 0 0 0 0 0 0 0 0 0 0 0 0 0
$$ ##$PLWMAX= (0..7)
$$ 54 248 0 0 0 0 0 0
$$ ##$PQPHASE= 0
$$ ##$PQSCALE= 0
$$ ##$PR= 3
$$ ##$PRECHAN= (0..15)
$$ -1 1 0 2 4 -1 -1 -1 -1 -1 -1 -1 -1 -1 -1 -1
$$ ##$PRGAIN= 0
$$ ##$PROBHD= <Z150357_0005 (CP BBO 600S3 BB-H&F-05 Z)>
$$ ##$PULPROG= <hmbcgpndqf>
$$ ##$PW= 0
$$ ##$PYNM= <acqu.py>
$$ ##$ProjAngle= 0
$$ ##$QNP= 1
$$ ##$RD= 0
$$ ##$RECCHAN= (0..15)
$$ 0 2 0 0 0 0 0 0 0 0 0 0 0 0 0 0
$$ ##$RECPH= 0
$$ ##$RECPRE= (0..15)
$$ -1 0 -1 -1 -1 -1 -1 -1 -1 -1 -1 -1 -1 -1 -1 -1
$$ ##$RECPRFX= (0..15)
$$ 1 0 0 0 0 0 0 0 0 0 0 0 0 0 0 0
$$ ##$RECSEL= (0..15)
$$ 0 0 1 0 0 0 0 0 0 0 0 0 0 0 0 0
$$ ##$RG= 2050
$$ ##$RO= 0
$$ ##$RSEL= (0..15)
$$ 0 1 2 0 0 0 0 0 0 0 0 0 0 0 0 0
$$ ##$S= (0..7)
$$ 83 83 83 83 83 83 83 83
$$ ##$SELREC= (0..9)
$$ 0 0 0 0 0 0 0 0 0 0
$$ ##$SFO1= 600.073780418
$$ ##$SFO2= 60.816724168
$$ ##$SFO3= 600.073780418
$$ ##$SFO4= 600.073780418
$$ ##$SFO5= 600.073780418
$$ ##$SFO6= 600.073780418
$$ ##$SFO7= 600.073780418
$$ ##$SFO8= 600.073780418
$$ ##$SOLVENT= <DMSO>
$$ ##$SOLVOLD= <off>
$$ ##$SP= (0..63)
$$ 1 75.26 69.24 120 120 41.89 64.91 120 120 0 41.89 41.89 0 0 120 0 150 150
$$ 120 61.18 59.27 62.58 55.26 150 150 150 150 150 150 29.09 150 120 120 120
$$ 120 120 120 120 120 120 120 120 120 120 120 120 120 120 120 120 120 120
$$ 120 120 120 120 120 120 120 120 120 120 120 120
$$ ##$SPECTR= 0
$$ ##$SPINCNT= 0
$$ ##$SPNAM= (0..63)
$$ <gauss> <Gaus1_270.1000> <Gaus1_180r.1000> <0.0> <0.0> <Sinc1.1000> <Squa100.1000>
$$ <0.0> <Squa100.1000> <gauss> <Sinc1.1000> <Sinc1.1000> <gauss> <gauss>
$$ <0.0> <Gaus1.1000> <gauss> <gauss> <0.0> <Sinc1.1000> <Sinc1.1000> <Sinc1.1000>
$$ <Sinc1.1000> <gauss> <gauss> <gauss> <0.0> <gauss> <gauss> <Crp60,20,20.10>
$$ <Bip720,50,20.1> <Bip720,50,20.1> <0.0> <> <Rsnob.1000> <Gaus1_180r.1000>
$$ <Gaus1_180r.1000> <> <> <> <Gaus1_180r.1000> <Squa100.1000> <> <> <> <>
$$ <> <> <> <> <> <> <> <> <> <> <> <> <> <> <> <> <> <>
$$ ##$SPOAL= (0..63)
$$ 0.5 1 0.5 0.5 0.5 0.5 0.5 0.5 0.5 0.5 0.5 0.5 0.5 0.5 0.5 0.5 0.5 0.5 0.5
$$ 1 1 1 1 0.5 0.5 0.5 0.5 0.5 0.5 0.5 0.5 0.5 0.5 0.5 0.5 0.5 0.5 0.5 0.5
$$ 0.5 0.5 0.5 0.5 0.5 0.5 0.5 0.5 0.5 0.5 0.5 0.5 0.5 0.5 0.5 0.5 0.5 0.5
$$ 0.5 0.5 0.5 0.5 0.5 0.5 0.5
$$ ##$SPOFFS= (0..63)
$$ 0 0 0 0 0 0 0 0 0 0 0 0 0 0 0 0 0 0 0 0 0 0 0 0 0 0 0 0 0 0 0 0 0 0 0 0
$$ 0 0 0 0 0 0 0 0 0 0 0 0 0 0 0 0 0 0 0 0 0 0 0 0 0 0 0 0
$$ ##$SPPEX= (0..63)
$$ 0 0 0 0 0 0 0 0 0 0 0 0 0 0 0 0 0 0 0 0 0 0 0 0 0 0 0 0 0 0 0 0 0 0 0 0
$$ 0 0 0 0 0 0 0 0 0 0 0 0 0 0 0 0 0 0 0 0 0 0 0 0 0 0 0 0
$$ ##$SPW= (0..63)
$$ 0 1.5476e-005 6.8784e-006 0 0 0.0053756 7.4571e-005 0 1.8643e-007 0 0.0053756
$$ 0.0053756 0 0 0 0 0 0 0 4.391865e-005 6.827012e-005 3.187731e-005 0.0001719117
$$ 0 0 0 0 0 0 0.07121 2.9828 6.0021 0 0 7.5198e-005 6.8784e-006 0.00044022
$$ 0 0 0 6.8784e-006 1.8643e-007 0 0 0 0 0 0 0 0 0 0 0 0 0 0 0 0 0 0 0 0 0
$$ 0
$$ ##$SUBNAM= (0..9)
$$ <""> <""> <""> <""> <""> <""> <""> <""> <""> <"">
$$ ##$SW= 13.019232392649
$$ ##$SWIBOX= (0..19)
$$ 0 1 2 0 0 0 0 0 0 0 0 0 0 0 0 0 0 0 0 0
$$ ##$SW_h= 7812.5
$$ ##$SWfinal= 0
$$ ##$SigLockShift= 0
$$ ##$TD= 4096
$$ ##$TD0= 1
$$ ##$TD_INDIRECT= (0..7)
$$ 0 256 0 0 0 0 0 0
$$ ##$TDav= 1
$$ ##$TE= 300
$$ ##$TE1= 300
$$ ##$TE2= 300
$$ ##$TE3= 300
$$ ##$TE4= 300
$$ ##$TEG= 300
$$ ##$TE_MAGNET= 0
$$ ##$TE_PIDX= 0
$$ ##$TE_STAB= (0..9)
$$ 0 0 0 0 0 0 0 0 0 0
$$ ##$TL= (0..7)
$$ 120 120 120 120 120 120 120 120
$$ ##$TOTROT= (0..63)
$$ 0 0 0 0 0 0 0 0 0 0 0 0 0 0 0 0 0 0 0 0 0 0 0 0 0 0 0 0 0 0 0 0 0 0 0 0
$$ 0 0 0 0 0 0 0 0 0 0 0 0 0 0 0 0 0 0 0 0 0 0 0 0 0 0 0 0
$$ ##$TUBE_TYPE= <>
$$ ##$USERA1= <user>
$$ ##$USERA2= <user>
$$ ##$USERA3= <user>
$$ ##$USERA4= <user>
$$ ##$USERA5= <user>
$$ ##$V9= 5
$$ ##$VALIDCODE= -1
$$ ##$VALIST= <valist>
$$ ##$VCLIST= <CCCCCCCCCCCCCCC>
$$ ##$VDLIST= <DDDDDDDDDDDDDDD>
$$ ##$VPLIST= <PPPPPPPPPPPPPPP>
$$ ##$VTLIST= <TTTTTTTTTTTTTTT>
$$ ##$WBST= 1024
$$ ##$WBSW= 4
$$ ##$XGAIN= (0..3)
$$ 0 0 0 0
$$ ##$XL= 0
$$ ##$YL= 0
$$ ##$YMAX_a= 19400
$$ ##$YMIN_a= -20639
$$ ##$ZGOPTNS= <>
$$ ##$ZL1= 120
$$ ##$ZL2= 120
$$ ##$ZL3= 120
$$ ##$ZL4= 120
$$ ##END=
$$ 
##$PARAMETERFILE=	(audita.txt, ASCII, C:/Users/peter/Documents/Ambident%20reactivity%20of%20diazine%20oxides%20(e.g.%20PyzNO)/Primary%20NMR%20data%20files%20-%20not%20zipped/Compound%2013a%20in%20MeCN,%20then%20DMSO-d6/1H-15N%20HMBC/audita.txt, 0)
$$ ##TITLE= Audit trail, TopSpin 3.5 pl 7
$$ ##JCAMPDX= 5.01
$$ ##ORIGIN= Bruker BioSpin GmbH
$$ ##OWNER= AVIII600NMR
$$ $$ C:/Bruker/TopSpin3.5pl7/data/PB/nmr/6A165837/11/audita.txt
$$ ##AUDIT TRAIL=  $$ (NUMBER, WHEN, WHO, WHERE, PROCESS, VERSION, WHAT)
$$ (   1,<2019-01-21 20:44:58.847 +0000>,<AVIII600NMR>,<AVIII600NMR-PC>,<go4>,<TopSpin 3.5.7>,
$$       <created by zg
$$ 	started at 2019-01-21 20:13:04.100 +0000,
$$ 	POWCHK enabled, PULCHK disabled,
$$        configuration hash MD5:
$$        4F BE B4 D3 A1 80 6E 95 0A 07 3F 27 4A 52 36 44
$$        data hash MD5: 4K * 256
$$        E2 0D EE 71 B7 DB 26 7C 05 1A EE 57 C2 23 C3 82>)
$$ (   2,<2019-01-21 20:44:59.112 +0000>,<AVIII600NMR>,<AVIII600NMR-PC>,<audit>,<TopSpin 3.5.7>,
$$       <user comment:
$$        ICON-NMR User ID: PB
$$        data hash MD5: 4K * 256
$$        E2 0D EE 71 B7 DB 26 7C 05 1A EE 57 C2 23 C3 82>)
$$ ##END=
$$ 
$$ $$ hash MD5
$$ $$ 7F E9 C9 ED 3E FC E3 37 EA 91 77 FA BA 25 42 E4
$$ 
##$PARAMETERFILE=	(auditp.txt, ASCII, C:/Users/peter/Documents/Ambident%20reactivity%20of%20diazine%20oxides%20(e.g.%20PyzNO)/Primary%20NMR%20data%20files%20-%20not%20zipped/Compound%2013a%20in%20MeCN,%20then%20DMSO-d6/1H-15N%20HMBC/pdata/1/auditp.txt, 0)
$$ ##TITLE= Audit trail, TopSpin 3.5 pl 7
$$ ##JCAMPDX= 5.01
$$ ##ORIGIN= Bruker BioSpin GmbH
$$ ##OWNER= AVIII600NMR
$$ $$ C:/Bruker/TopSpin3.5pl7/data/PB/nmr/6A165837/11/pdata/1/auditp.txt
$$ ##AUDIT TRAIL=  $$ (NUMBER, WHEN, WHO, WHERE, PROCESS, VERSION, WHAT)
$$ (   1,<2019-01-21 20:44:58.847 +0000>,<AVIII600NMR>,<AVIII600NMR-PC>,<go4>,<TopSpin 3.5.7>,
$$       <created by zg
$$ 	started at 2019-01-21 20:13:04.100 +0000,
$$ 	POWCHK enabled, PULCHK disabled,
$$        configuration hash MD5:
$$        4F BE B4 D3 A1 80 6E 95 0A 07 3F 27 4A 52 36 44
$$        data hash MD5: 4K * 256
$$        E2 0D EE 71 B7 DB 26 7C 05 1A EE 57 C2 23 C3 82>)
$$ (   2,<2019-01-21 20:44:59.112 +0000>,<AVIII600NMR>,<AVIII600NMR-PC>,<audit>,<TopSpin 3.5.7>,
$$       <user comment:
$$        ICON-NMR User ID: PB
$$        data hash MD5: 4K * 256
$$        E2 0D EE 71 B7 DB 26 7C 05 1A EE 57 C2 23 C3 82>)
$$ (   3,<2019-01-21 20:45:00.750 +0000>,<AVIII600NMR>,<AVIII600NMR-PC>,<proc2d>,<TopSpin 3.5.7>,
$$       <Start of raw data processing
$$        xfb same F2: SI = 2K WDW = 4 SSB = 0 FT_mod = 6 PKNL = 1 F1: SI = 1K ME_mod = 2 NCOEF = 32 WDW = 4 SSB = 0 FT_mod = 6 FCOR = 0.5 PH_mod = 2
$$        data hash MD5: 2K * 1K
$$        57 BE CA A0 FB 52 9E 5D CA 7C BE A1 CF 1C B8 62>)
$$ (   4,<2019-01-21 20:45:01.374 +0000>,<AVIII600NMR>,<AVIII600NMR-PC>,<proc2d>,<TopSpin 3.5.7>,
$$       <abs2 F2: ABSG = 5 ABSF1 = 12.80962 ABSF2 = -0.2096945
$$        data hash MD5: 2K * 1K
$$        2D 0D FB 8D 05 F7 AA F1 30 97 98 CC 6B 55 E1 70>)
$$ (   5,<2019-01-21 20:45:01.967 +0000>,<AVIII600NMR>,<AVIII600NMR-PC>,<proc2d>,<TopSpin 3.5.7>,
$$       <abs1 F1: ABSG = 5 ABSF1 = 404.5252 ABSF2 = -4.582594
$$        data hash MD5: 2K * 1K
$$        FD 62 59 AF 08 4E 26 75 4C C6 F1 F9 10 F3 D7 49>)
$$ ##END=
$$ 
$$ $$ hash MD5
$$ $$ 73 C5 FC B5 3B 6B EC 89 70 C6 C3 75 8D E4 9F D4
$$ 
##$PARAMETERFILE=	(clevels, ASCII, C:/Users/peter/Documents/Ambident%20reactivity%20of%20diazine%20oxides%20(e.g.%20PyzNO)/Primary%20NMR%20data%20files%20-%20not%20zipped/Compound%2013a%20in%20MeCN,%20then%20DMSO-d6/1H-15N%20HMBC/pdata/1/clevels, 0)
$$ ##TITLE= Parameter file, TopSpin 3.5 pl 7
$$ ##JCAMPDX= 5.0
$$ ##DATATYPE= Parameter Values
$$ ##NPOINTS= 2	$$ modification sequence number
$$ ##ORIGIN= Bruker BioSpin GmbH
$$ ##OWNER= AVIII600NMR
$$ $$ 2019-01-21 20:45:02.107 +0000  AVIII600NMR@AVIII600NMR-PC
$$ $$ C:/Bruker/TopSpin3.5pl7/data/PB/nmr/6A165837/11/pdata/1/clevels
$$ $$ process C:\Bruker\TopSpin3.5pl7\prog\mod\proc2d.exe
$$ ##$LEVELS= (0..255)
$$ 21344.68 30785.66 44402.48 64042.17 92368.69 133224.32 192150.83 277141.15
$$ 399723.58 576525.49 831528.73 1199322.58 1729795.47 2494902.06 3598423.29
$$ 5190043.47 7485653.87 10796636.71 15572101.82 22459804.99 0 0 0 0 0 0 0
$$ 0 0 0 0 0 0 0 0 0 0 0 0 0 0 0 0 0 0 0 0 0 0 0 0 0 0 0 0 0 0 0 0 0 0 0 0
$$ 0 0 0 0 0 0 0 0 0 0 0 0 0 0 0 0 0 0 0 0 0 0 0 0 0 0 0 0 0 0 0 0 0 0 0 0
$$ 0 0 0 0 0 0 0 0 0 0 0 0 0 0 0 0 0 0 0 0 0 0 0 0 0 0 0 0 0 0 0 0 0 0 0 0
$$ 0 0 0 0 0 0 0 0 0 0 0 0 0 0 0 0 0 0 0 0 0 0 0 0 0 0 0 0 0 0 0 0 0 0 0 0
$$ 0 0 0 0 0 0 0 0 0 0 0 0 0 0 0 0 0 0 0 0 0 0 0 0 0 0 0 0 0 0 0 0 0 0 0 0
$$ 0 0 0 0 0 0 0 0 0 0 0 0 0 0 0 0 0 0 0 0 0 0 0 0 0 0 0 0 0 0 0 0 0 0 0 0
$$ 0 0 0 0 0 0 0 0 0 0 0 0 0
$$ ##$LEVSIGN= 1
$$ ##$MAXLEV= 20
$$ ##$METHOD= 0
$$ ##$NEGBASE= -21344.68
$$ ##$NEGINCR= 1.8
$$ ##$POSBASE= 21344.68
$$ ##$POSINCR= 1.8
$$ ##END=
$$ 
##$PARAMETERFILE=	(format.temp, ASCII, C:/Users/peter/Documents/Ambident%20reactivity%20of%20diazine%20oxides%20(e.g.%20PyzNO)/Primary%20NMR%20data%20files%20-%20not%20zipped/Compound%2013a%20in%20MeCN,%20then%20DMSO-d6/1H-15N%20HMBC/format.temp, 0)
$$ EDIT_PAR COMMAND FILE
$$ 
$$ DI_MODE         LONG
$$ ED_ENTRY        ACQU
$$ ORDER           FILE
$$ 
$$ 
$$ HEADER		"F2 - Acquisition Parameters"
$$ T_NAME		Date_
$$ 		TYPE	R64
$$ 		CLASS	ACQU
$$ 		SUBRANGE 0.0 50000000
$$ 		REL	"Date_=itodate(DATE)"
$$ 		INV_REL	"DATE=datetoi(Date_,DATE)"
$$ 		FORMAT	"%14.0f"
$$ 		TEXT	" "
$$ END
$$ T_NAME		Time
$$ 		TYPE	R32
$$ 		CLASS	ACQU
$$ 		SUBRANGE 0.0 1000000
$$ 		REL	"Time=itotime(DATE)"
$$ 		INV_REL	"DATE=timetoi(Time,DATE)"
$$ 		FORMAT	"%14.2f h"
$$ 		TEXT	" "
$$ END
$$ NAME		INSTRUM
$$ 		TEXT	" "
$$ END
$$ NAME		PROBHD
$$ 		FORMAT	"%14.14s"
$$ 		TEXT	" "
$$ END
$$ NAME		PULPROG
$$ 		TEXT	" "
$$ END
$$ NAME		TD
$$ 		TEXT	" "
$$ END
$$ NAME		SOLVENT
$$ 		TEXT	" "
$$ END
$$ NAME		NS
$$ 		TEXT	" "
$$ END
$$ NAME		DS
$$ 		TEXT	" "
$$ END
$$ T_NAME		SWH
$$ 		TYPE	R32
$$ 		CLASS	ACQU
$$ 		SUBRANGE 0.0 1e8
$$ 		REL	"SWH=SW*SFO1"
$$ 		INV_REL "SW=SWH/SFO1"
$$ 		UNIT	"Hz"
$$ 		FORMAT	"%14.3f Hz"
$$ 		TEXT	" "
$$ END
$$ T_NAME          FIDRES
$$                 TYPE    R32
$$                 CLASS   ACQU
$$                 SUBRANGE 0.0 100000
$$                 REL     "FIDRES=2*SW*SFO1/TD"
$$                 INV_REL "TD = nextpow(2*SW*SFO1/FIDRES)"
$$ 		UNIT	"Hz"
$$ 		FORMAT	"%14.6f Hz"
$$ 		TEXT	" "
$$ END
$$ T_NAME          AQ
$$ 		TYPE	R32
$$ 		CLASS	ACQU
$$ 		SUBRANGE 0.0 1000
$$ 		REL	"AQ=aqcalc(SW,SFO1,TD,DIGTYP)"
$$ 		INV_REL	"TD=tdcalc(SW,SFO1,1.0e6*AQ,DIGTYP)"
$$ 		UNIT	"sec"
$$ 		FORMAT	"%14.7f sec"
$$ 		TEXT	" "
$$ END
$$ NAME		RG
$$ 		TEXT	" "
$$ END
$$ T_NAME          DW
$$ 		TYPE	R32
$$ 		CLASS	ACQU
$$ 		SUBRANGE 0.0 1000000
$$ 		REL	"DW=1/(2*SW*SFO1)"
$$ 		INV_REL	"SW=1000000/(2*(0.005+DW)*SFO1)"
$$ 		UNIT	"usec"
$$ 		FORMAT	"%14.3lf usec"
$$ 		TEXT	" "
$$ END
$$ NAME		DE
$$ 		FORMAT	"%14.2f usec"
$$ 		TEXT	" "
$$ END
$$ NAME		TE
$$ 		FORMAT	"%14.1f K"
$$ 		TEXT	" "
$$ END
$$ T_NAME		CNST13
$$ 		TYPE	R32
$$ 		CLASS	ACQU
$$ 		SUBRANGE -1e38 1e38
$$ 		REL	"CNST13=CNST[13]"
$$ 		INV_REL	"CNST[13]=CNST13"
$$ 		FORMAT	"%14.7f"
$$ 		TEXT	" "
$$ END
$$ T_NAME		D0
$$ 		TYPE	R32
$$ 		CLASS	ACQU
$$ 		SUBRANGE 0.0 1e38
$$ 		REL	"D0=D[0]"
$$ 		INV_REL	"D[0]=D0"
$$ 		UNIT	"sec"
$$ 		FORMAT	"%14.8f sec"
$$ 		TEXT	" "
$$ END
$$ T_NAME		D1
$$ 		TYPE	R32
$$ 		CLASS	ACQU
$$ 		SUBRANGE 0.0 1e38
$$ 		REL	"D1=D[1]"
$$ 		INV_REL	"D[1]=D1"
$$ 		UNIT	"sec"
$$ 		FORMAT	"%14.8f sec"
$$ 		TEXT	" "
$$ END
$$ T_NAME		D6
$$ 		TYPE	R32
$$ 		CLASS	ACQU
$$ 		SUBRANGE 0.0 1e38
$$ 		REL	"D6=D[6]"
$$ 		INV_REL	"D[6]=D6"
$$ 		UNIT	"sec"
$$ 		FORMAT	"%14.8f sec"
$$ 		TEXT	" "
$$ END
$$ T_NAME		D16
$$ 		TYPE	R32
$$ 		CLASS	ACQU
$$ 		SUBRANGE 0.0 1e38
$$ 		REL	"D16=D[16]"
$$ 		INV_REL	"D[16]=D16"
$$ 		UNIT	"sec"
$$ 		FORMAT	"%14.8f sec"
$$ 		TEXT	" "
$$ END
$$ T_NAME		IN0
$$ 		TYPE	R32
$$ 		CLASS	ACQU
$$ 		SUBRANGE 0.0 1e38
$$ 		REL	"IN0=IN[0]"
$$ 		INV_REL	"IN[0]=IN0"
$$ 		UNIT	"sec"
$$ 		FORMAT	"%14.8f sec"
$$ 		TEXT	" "
$$ END
$$ NAME		TDav
$$ 		TEXT	" "
$$ END
$$ NAME		SFO1
$$ 		FORMAT	"%14.7f MHz"
$$ 		TEXT	" "
$$ END
$$ NAME		NUC1
$$ 		NONEDIT
$$ 		TEXT	" "
$$ END
$$ T_NAME		P1
$$ 		TYPE	R32
$$ 		CLASS	ACQU
$$ 		SUBRANGE 0.0 1.0e10
$$ 		REL	"P1=P[1]"
$$ 		INV_REL	"P[1]=P1"
$$ 		UNIT	"usec"
$$ 		FORMAT	"%14.2f usec"
$$ 		TEXT	" "
$$ END
$$ T_NAME		P2
$$ 		TYPE	R32
$$ 		CLASS	ACQU
$$ 		SUBRANGE 0.0 1.0e10
$$ 		REL	"P2=P[2]"
$$ 		INV_REL	"P[2]=P2"
$$ 		UNIT	"usec"
$$ 		FORMAT	"%14.2f usec"
$$ 		TEXT	" "
$$ END
$$ T_NAME		PLW1
$$ 		TYPE	R32
$$ 		CLASS	ACQU
$$ 		REL	"PLW1=PLW[1]"
$$ 		INV_REL	"PLW[1]=PLW1"
$$ 		UNIT	"W"
$$ 		FORMAT	"%14.8f W"
$$ 		TEXT	"power PLW1 "
$$ END
$$ NAME		SFO2
$$ 		FORMAT	"%14.7f MHz"
$$ 		TEXT	" "
$$ END
$$ NAME		NUC2
$$ 		NONEDIT
$$ 		TEXT	" "
$$ END
$$ T_NAME		P3
$$ 		TYPE	R32
$$ 		CLASS	ACQU
$$ 		SUBRANGE 0.0 1.0e10
$$ 		REL	"P3=P[3]"
$$ 		INV_REL	"P[3]=P3"
$$ 		UNIT	"usec"
$$ 		FORMAT	"%14.2f usec"
$$ 		TEXT	" "
$$ END
$$ T_NAME		PLW2
$$ 		TYPE	R32
$$ 		CLASS	ACQU
$$ 		REL	"PLW2=PLW[2]"
$$ 		INV_REL	"PLW[2]=PLW2"
$$ 		UNIT	"W"
$$ 		FORMAT	"%14.8f W"
$$ 		TEXT	"power PLW2 "
$$ END
$$ NAME		GPNAM[1]
$$ 		TEXT	" "
$$ END
$$ T_NAME		GPZ1
$$ 		TYPE	R32
$$ 		CLASS	ACQU
$$ 		SUBRANGE -100.0 100.0
$$ 		REL	"GPZ1=GPZ[1]"
$$ 		INV_REL	"GPZ[1]=GPZ1"
$$ 		UNIT	"%"
$$ 		FORMAT	"%14.2f %"
$$ 		TEXT	" "
$$ END
$$ NAME		GPNAM[2]
$$ 		TEXT	" "
$$ END
$$ T_NAME		GPZ2
$$ 		TYPE	R32
$$ 		CLASS	ACQU
$$ 		SUBRANGE -100.0 100.0
$$ 		REL	"GPZ2=GPZ[2]"
$$ 		INV_REL	"GPZ[2]=GPZ2"
$$ 		UNIT	"%"
$$ 		FORMAT	"%14.2f %"
$$ 		TEXT	" "
$$ END
$$ NAME		GPNAM[3]
$$ 		TEXT	" "
$$ END
$$ T_NAME		GPZ3
$$ 		TYPE	R32
$$ 		CLASS	ACQU
$$ 		SUBRANGE -100.0 100.0
$$ 		REL	"GPZ3=GPZ[3]"
$$ 		INV_REL	"GPZ[3]=GPZ3"
$$ 		UNIT	"%"
$$ 		FORMAT	"%14.2f %"
$$ 		TEXT	" "
$$ END
$$ T_NAME		P16
$$ 		TYPE	R32
$$ 		CLASS	ACQU
$$ 		SUBRANGE 0.0 1.0e10
$$ 		REL	"P16=P[16]"
$$ 		INV_REL	"P[16]=P16"
$$ 		UNIT	"usec"
$$ 		FORMAT	"%14.2f usec"
$$ 		TEXT	" "
$$ END
$$ 
##$PARAMETERFILE=	(parm.txt, ASCII, C:/Users/peter/Documents/Ambident%20reactivity%20of%20diazine%20oxides%20(e.g.%20PyzNO)/Primary%20NMR%20data%20files%20-%20not%20zipped/Compound%2013a%20in%20MeCN,%20then%20DMSO-d6/1H-15N%20HMBC/pdata/1/parm.txt, 0)
$$ 
$$ Current Data Parameters
$$ NAME           6A165837              
$$ EXPNO                11              
$$ PROCNO                1              
$$ 
$$ F2 - Acquisition Parameters
$$ Date_          20190121              
$$ Time              20.13 h            
$$ INSTRUM        aviii600              
$$ PROBHD   Z150357_0005 (              
$$ PULPROG      hmbcgpndqf              
$$ TD                 4096              
$$ SOLVENT            DMSO              
$$ NS                    4              
$$ DS                   16              
$$ SWH            7812.500 Hz           
$$ FIDRES         3.814697 Hz           
$$ AQ            0.2621440 sec          
$$ RG                 2050              
$$ DW               64.000 usec         
$$ DE                55.00 usec         
$$ TE                300.0 K            
$$ CNST13        8.0000000              
$$ D0           0.00000300 sec          
$$ D1           1.50000000 sec          
$$ D6           0.06250000 sec          
$$ D16          0.00020000 sec          
$$ IN0          0.00002010 sec          
$$ TDav                  1              
$$ SFO1        600.0737804 MHz          
$$ NUC1                 1H              
$$ P1                11.30 usec         
$$ P2                22.60 usec         
$$ PLW1        14.60000038 W            
$$ SFO2         60.8167242 MHz          
$$ NUC2                15N              
$$ P3                14.70 usec         
$$ PLW2       108.50000000 W            
$$ GPNAM[1]     SMSQ10.100              
$$ GPZ1              70.00 %            
$$ GPNAM[2]     SMSQ10.100              
$$ GPZ2              30.00 %            
$$ GPNAM[3]     SMSQ10.100              
$$ GPZ3              50.10 %            
$$ P16             1000.00 usec         
$$ 
$$ F1 - Acquisition parameters
$$ TD                  256              
$$ SFO1           60.81672 MHz          
$$ FIDRES       194.340790 Hz           
$$ SW              409.026 ppm          
$$ FnMODE               QF              
$$ 
$$ F2 - Processing parameters
$$ SI                 2048              
$$ SF          600.0700000 MHz          
$$ WDW               QSINE              
$$ SSB      0              
$$ LB       0 Hz           
$$ GB       0              
$$ PC                 1.40              
$$ 
$$ F1 - Processing parameters
$$ SI                 1024              
$$ MC2                  QF              
$$ SF           60.8045650 MHz          
$$ WDW               QSINE              
$$ SSB      0              
$$ LB       0 Hz           
$$ GB       0              
$$ 
##$PARAMETERFILE=	(proc2s, ASCII, C:/Users/peter/Documents/Ambident%20reactivity%20of%20diazine%20oxides%20(e.g.%20PyzNO)/Primary%20NMR%20data%20files%20-%20not%20zipped/Compound%2013a%20in%20MeCN,%20then%20DMSO-d6/1H-15N%20HMBC/pdata/1/proc2s, 0)
$$ ##TITLE= Parameter file, TopSpin 3.5 pl 7
$$ ##JCAMPDX= 5.0
$$ ##DATATYPE= Parameter Values
$$ ##NPOINTS= 3	$$ modification sequence number
$$ ##ORIGIN= Bruker BioSpin GmbH
$$ ##OWNER= AVIII600NMR
$$ $$ 2019-01-21 20:45:01.951 +0000  AVIII600NMR@AVIII600NMR-PC
$$ $$ C:/Bruker/TopSpin3.5pl7/data/PB/nmr/6A165837/11/pdata/1/proc2s
$$ $$ process C:\Bruker\TopSpin3.5pl7\prog\mod\proc2d.exe
$$ ##$ABSF1= 404.5252
$$ ##$ABSF2= -4.582594
$$ ##$ABSG= 5
$$ ##$ABSL= 0
$$ ##$ALPHA= 0
$$ ##$AQORDER= 0
$$ ##$ASSFAC= 0
$$ ##$ASSFACI= 0
$$ ##$ASSFACX= 0
$$ ##$ASSWID= 0
$$ ##$AUNMP= <>
$$ ##$AXLEFT= 0
$$ ##$AXNAME= <F1>
$$ ##$AXNUC= <15N>
$$ ##$AXRIGHT= 0
$$ ##$AXTYPE= 0
$$ ##$AXUNIT= <>
$$ ##$AZFE= 0.1
$$ ##$AZFW= 0.5
$$ ##$BCFW= 0
$$ ##$BC_mod= 0
$$ ##$BYTORDP= 0
$$ ##$COROFFS= 0
$$ ##$CY= -3
$$ ##$DATMOD= 1
$$ ##$DC= 0
$$ ##$DFILT= <>
$$ ##$DTYPP= 0
$$ ##$ERETIC= no
$$ ##$F1P= 404.821685791016
$$ ##$F2P= -4.88034942238687
$$ ##$FCOR= 0.5
$$ ##$FTSIZE= 1024
$$ ##$FT_mod= 6
$$ ##$GAMMA= 0
$$ ##$GB= 0
$$ ##$INTBC= 1
$$ ##$INTSCL= 1
$$ ##$ISEN= 128
$$ ##$LB= 0
$$ ##$LEV0= 0
$$ ##$LPBIN= 512
$$ ##$MAXI= 10000
$$ ##$MC2= 0
$$ ##$MEAN= 0
$$ ##$ME_mod= 2
$$ ##$MI= 1
$$ ##$MddCEXP= no
$$ ##$MddCT_SP= no
$$ ##$MddF180= no
$$ ##$MddLAMBDA= 0
$$ ##$MddMEMORY= 0
$$ ##$MddMERGE= 0
$$ ##$MddNCOMP= 0
$$ ##$MddNITER= 0
$$ ##$MddNOISE= 0
$$ ##$MddPHASE= 0
$$ ##$MddSEED= 0
$$ ##$MddSRSIZE= 0
$$ ##$Mdd_CsALG= 0
$$ ##$Mdd_CsLAMBDA= 0
$$ ##$Mdd_CsNITER= 0
$$ ##$Mdd_CsNORM= 0
$$ ##$Mdd_CsVE= yes
$$ ##$Mdd_CsZF= 0
$$ ##$Mdd_LrLAMBDA= 0
$$ ##$Mdd_LrNITER= 0
$$ ##$Mdd_LrRANK= 0
$$ ##$Mdd_LrZF= 0
$$ ##$Mdd_mod= 0
$$ ##$NCOEF= 32
$$ ##$NC_proc= -4
$$ ##$NLEV= 6
$$ ##$NOISF1= 0
$$ ##$NOISF2= 0
$$ ##$NSP= 0
$$ ##$NTH_PI= 0
$$ ##$NZP= 0
$$ ##$OFFSET= 404.5252
$$ ##$PC= 4
$$ ##$PHC0= 0
$$ ##$PHC1= 0
$$ ##$PH_mod= 2
$$ ##$PKNL= no
$$ ##$PPARMOD= 1
$$ ##$PPDIAG= 0
$$ ##$PPIPTYP= 0
$$ ##$PPMPNUM= 2147483647
$$ ##$PPRESOL= 1
$$ ##$PSCAL= 1
$$ ##$PSIGN= 0
$$ ##$PYNMP= <proc.py>
$$ ##$RDF1= 0
$$ ##$RDF2= 0
$$ ##$RDFWHM= 0
$$ ##$RDINT= 0
$$ ##$RDPOS= 0
$$ ##$REVERSE= no
$$ ##$SF= 60.804565
$$ ##$SI= 1024
$$ ##$SIGF1= 404.5252
$$ ##$SIGF2= -4.582594
$$ ##$SINO= 16
$$ ##$SIOLD= 1024
$$ ##$SPECTYP= <>
$$ ##$SREF_mod= 1
$$ ##$SREGLST= <1H.DMSO>
$$ ##$SSB= 0
$$ ##$STSI= 1024
$$ ##$STSR= 0
$$ ##$SW_p= 24875.6218905473
$$ ##$SYMM= 0
$$ ##$S_DEV= 68303
$$ ##$TDeff= 512
$$ ##$TDoff= 0
$$ ##$TI= <>
$$ ##$TILT= no
$$ ##$TM1= 0
$$ ##$TM2= 0
$$ ##$TOPLEV= 0
$$ ##$USERP1= <user>
$$ ##$USERP2= <user>
$$ ##$USERP3= <user>
$$ ##$USERP4= <user>
$$ ##$USERP5= <user>
$$ ##$WDW= 4
$$ ##$XDIM= 1024
$$ ##$YMAX_p= 359356880
$$ ##$YMIN_p= 0
$$ ##END=
$$ 
##$PARAMETERFILE=	(procs, ASCII, C:/Users/peter/Documents/Ambident%20reactivity%20of%20diazine%20oxides%20(e.g.%20PyzNO)/Primary%20NMR%20data%20files%20-%20not%20zipped/Compound%2013a%20in%20MeCN,%20then%20DMSO-d6/1H-15N%20HMBC/pdata/1/procs, 0)
$$ ##TITLE= Parameter file, TopSpin 3.5 pl 7
$$ ##JCAMPDX= 5.0
$$ ##DATATYPE= Parameter Values
$$ ##NPOINTS= 7	$$ modification sequence number
$$ ##ORIGIN= Bruker BioSpin GmbH
$$ ##OWNER= AVIII600NMR
$$ $$ 2019-01-21 20:45:02.107 +0000  AVIII600NMR@AVIII600NMR-PC
$$ $$ C:/Bruker/TopSpin3.5pl7/data/PB/nmr/6A165837/11/pdata/1/procs
$$ $$ process C:\Bruker\TopSpin3.5pl7\prog\mod\proc2d.exe
$$ ##$ABSF1= 12.80962
$$ ##$ABSF2= -0.2096945
$$ ##$ABSG= 5
$$ ##$ABSL= 0
$$ ##$ALPHA= 0
$$ ##$AQORDER= 0
$$ ##$ASSFAC= 0
$$ ##$ASSFACI= 0
$$ ##$ASSFACX= 0
$$ ##$ASSWID= 0
$$ ##$AUNMP= <proc_2dpl>
$$ ##$AXLEFT= 0
$$ ##$AXNAME= <F2>
$$ ##$AXNUC= <1H>
$$ ##$AXRIGHT= 0
$$ ##$AXTYPE= 0
$$ ##$AXUNIT= <>
$$ ##$AZFE= 0.1
$$ ##$AZFW= 0.5
$$ ##$BCFW= 0
$$ ##$BC_mod= 0
$$ ##$BYTORDP= 0
$$ ##$COROFFS= 0
$$ ##$CY= -3
$$ ##$DATMOD= 1
$$ ##$DC= 0
$$ ##$DFILT= <>
$$ ##$DTYPP= 0
$$ ##$ERETIC= no
$$ ##$F1P= 12.8082599639893
$$ ##$F2P= -0.20834297338942
$$ ##$FCOR= 0.5
$$ ##$FTSIZE= 2048
$$ ##$FT_mod= 6
$$ ##$GAMMA= 0
$$ ##$GB= 0
$$ ##$INTBC= 1
$$ ##$INTSCL= 1
$$ ##$ISEN= 128
$$ ##$LB= 0
$$ ##$LEV0= 5
$$ ##$LPBIN= 0
$$ ##$MAXI= 10000
$$ ##$MC2= 0
$$ ##$MEAN= 0
$$ ##$ME_mod= 0
$$ ##$MI= 0
$$ ##$MddCEXP= no
$$ ##$MddCT_SP= no
$$ ##$MddF180= no
$$ ##$MddLAMBDA= 0
$$ ##$MddMEMORY= 0
$$ ##$MddMERGE= 0
$$ ##$MddNCOMP= 0
$$ ##$MddNITER= 0
$$ ##$MddNOISE= 0
$$ ##$MddPHASE= 0
$$ ##$MddSEED= 0
$$ ##$MddSRSIZE= 0
$$ ##$Mdd_CsALG= 0
$$ ##$Mdd_CsLAMBDA= 0
$$ ##$Mdd_CsNITER= 0
$$ ##$Mdd_CsNORM= 0
$$ ##$Mdd_CsVE= yes
$$ ##$Mdd_CsZF= 0
$$ ##$Mdd_LrLAMBDA= 0
$$ ##$Mdd_LrNITER= 0
$$ ##$Mdd_LrRANK= 0
$$ ##$Mdd_LrZF= 0
$$ ##$Mdd_mod= 0
$$ ##$NCOEF= 0
$$ ##$NC_proc= -4
$$ ##$NLEV= 20
$$ ##$NOISF1= 0
$$ ##$NOISF2= 0
$$ ##$NSP= 0
$$ ##$NTH_PI= 0
$$ ##$NZP= 0
$$ ##$OFFSET= 12.80962
$$ ##$PC= 1.4
$$ ##$PHC0= 0
$$ ##$PHC1= 0
$$ ##$PH_mod= 0
$$ ##$PKNL= yes
$$ ##$PPARMOD= 1
$$ ##$PPDIAG= 0
$$ ##$PPIPTYP= 0
$$ ##$PPMPNUM= 2147483647
$$ ##$PPRESOL= 1
$$ ##$PSCAL= 0
$$ ##$PSIGN= 0
$$ ##$PYNMP= <proc.py>
$$ ##$RDF1= 0
$$ ##$RDF2= 0
$$ ##$RDFWHM= 0
$$ ##$RDINT= 0
$$ ##$RDPOS= 0
$$ ##$REVERSE= no
$$ ##$SF= 600.07
$$ ##$SI= 2048
$$ ##$SIGF1= 12.80962
$$ ##$SIGF2= -0.2096945
$$ ##$SINO= 16
$$ ##$SIOLD= 2048
$$ ##$SPECTYP= <>
$$ ##$SREF_mod= 1
$$ ##$SREGLST= <1H.C6D6>
$$ ##$SSB= 0
$$ ##$STSI= 2048
$$ ##$STSR= 0
$$ ##$SW_p= 7812.49999999737
$$ ##$SYMM= 0
$$ ##$S_DEV= 68303
$$ ##$TDeff= 4096
$$ ##$TDoff= 0
$$ ##$TI= <>
$$ ##$TILT= no
$$ ##$TM1= 0
$$ ##$TM2= 0
$$ ##$TOPLEV= 100
$$ ##$USERP1= <user>
$$ ##$USERP2= <user>
$$ ##$USERP3= <user>
$$ ##$USERP4= <user>
$$ ##$USERP5= <user>
$$ ##$WDW= 4
$$ ##$XDIM= 2048
$$ ##$YMAX_p= 359356880
$$ ##$YMIN_p= 0
$$ ##END=
$$ 
##$PARAMETERFILE=	(pulseprogram, ASCII, C:/Users/peter/Documents/Ambident%20reactivity%20of%20diazine%20oxides%20(e.g.%20PyzNO)/Primary%20NMR%20data%20files%20-%20not%20zipped/Compound%2013a%20in%20MeCN,%20then%20DMSO-d6/1H-15N%20HMBC/pulseprogram, 0)
$$ # 1 "C:/Bruker/TopSpin3.5pl7/exp/stan/nmr/lists/pp/hmbcgpndqf"
$$ ;hmbcgpndqf
$$ ;avance-version (12/01/11)
$$ ;HMBC
$$ ;2D H-1/X correlation via heteronuclear zero and double quantum
$$ ;   coherence
$$ ;optimized on long range couplings
$$ ;no decoupling during acquisition
$$ ;using gradient pulses for selection
$$ ;
$$ ;$CLASS=HighRes
$$ ;$DIM=2D
$$ ;$TYPE=
$$ ;$SUBTYPE=
$$ ;$COMMENT=
$$ 
$$ 
$$ # 1 "C:/Bruker/TopSpin3.5pl7/exp/stan/nmr/lists/pp/Avance.incl" 1
$$ ;Avance3.incl
$$ ;   for AV III
$$ ;
$$ ;avance-version (13/06/17)
$$ ;
$$ ;$CLASS=HighRes Incl
$$ ;$COMMENT=
$$ # 169 "C:/Bruker/TopSpin3.5pl7/exp/stan/nmr/lists/pp/Avance.incl"
$$ ;$Id: Avance3.incl,v 1.10.2.2 2013/08/30 09:43:33 ber Exp $
$$ # 17 "C:/Bruker/TopSpin3.5pl7/exp/stan/nmr/lists/pp/hmbcgpndqf" 2
$$ 
$$ # 1 "C:/Bruker/TopSpin3.5pl7/exp/stan/nmr/lists/pp/Grad.incl" 1
$$ ;Grad2.incl  -  include file for Gradient Spectroscopy
$$ ;   for TCU3
$$ ;
$$ ;avance-version (07/01/17)
$$ ;
$$ ;$CLASS=HighRes Incl
$$ ;$COMMENT=
$$ 
$$ # 27 "C:/Bruker/TopSpin3.5pl7/exp/stan/nmr/lists/pp/Grad.incl"
$$ define list<gradient> EA=<EA>
$$ 
$$ 
$$ # 31 "C:/Bruker/TopSpin3.5pl7/exp/stan/nmr/lists/pp/Grad.incl"
$$ ;$Id: Grad2.incl,v 1.14 2012/01/31 17:49:21 ber Exp $
$$ # 18 "C:/Bruker/TopSpin3.5pl7/exp/stan/nmr/lists/pp/hmbcgpndqf" 2
$$ 
$$   
$$ 
$$ "p2=p1*2"
$$ "d6=1s/(cnst13*2)"
$$ # 25 "C:/Bruker/TopSpin3.5pl7/exp/stan/nmr/lists/pp/hmbcgpndqf"
$$ "d0=3u"
$$ 
$$ "in0=inf1/2"
$$ 
$$ # 1 "mc_line 30 file C:/Bruker/TopSpin3.5pl7/exp/stan/nmr/lists/pp/hmbcgpndqf exp. def. part of mc cmd. before ze"
$$ ; dimension 2D; AQ_mode  (F1) QF
$$ define delay MCWRK
$$ define delay MCREST
$$ define delay d0orig
$$ "d0orig=d0"
$$ define loopcounter t1loop
$$ "t1loop=0"
$$ define loopcounter ph1loop
$$ "ph1loop=0"
$$ define loopcounter ST1CNT
$$ "ST1CNT = td1 / 1"
$$ "MCREST = d1 - d1"
$$ "MCWRK = 0.500000*d1"
$$ 
$$     dccorr
$$ # 30 "C:/Bruker/TopSpin3.5pl7/exp/stan/nmr/lists/pp/hmbcgpndqf"
$$ # 30 "C:/Bruker/TopSpin3.5pl7/exp/stan/nmr/lists/pp/hmbcgpndqf"
$$ 1 ze 
$$ # 1 "mc_line 30 file C:/Bruker/TopSpin3.5pl7/exp/stan/nmr/lists/pp/hmbcgpndqf exp. def. of mc cmd. after ze"
$$ LBLAV, MCWRK
$$       "d0=d0orig + t1loop * in0 "
$$ # 31 "C:/Bruker/TopSpin3.5pl7/exp/stan/nmr/lists/pp/hmbcgpndqf"
$$ # 1 "mc_line 31 file C:/Bruker/TopSpin3.5pl7/exp/stan/nmr/lists/pp/hmbcgpndqf exp. start label for mc cmd."
$$ 2 MCWRK 
$$ LBLST1, MCWRK
$$   MCREST
$$ # 32 "C:/Bruker/TopSpin3.5pl7/exp/stan/nmr/lists/pp/hmbcgpndqf"
$$ 3 p1 ph1
$$   d6
$$   p3:f2 ph3
$$   d0
$$   50u setnmr3|0 setnmr0|34|32|33 ctrlgrad 0
$$   p16:gp1
$$   d16
$$   p2 ph2
$$   50u
$$   p16:gp2
$$   d16
$$   d0
$$   p3:f2 ph4
$$   4u
$$   p16:gp3
$$   d16
$$   4u setnmr3^0 setnmr0^34^32^33 ctrlgrad 7
$$   go=2 ph31
$$ # 1 "mc_line 50 file C:/Bruker/TopSpin3.5pl7/exp/stan/nmr/lists/pp/hmbcgpndqf exp. mc cmd. in line"
$$   MCWRK  wr #0 if #0 zd 
$$ 
$$   "t1loop+=1"
$$       "d0=d0orig + t1loop * in0 "
$$   lo to LBLST1 times ST1CNT
$$   MCWRK 
$$   "t1loop=0"
$$   MCWRK rf #0
$$   lo to LBLAV times tdav
$$ # 51 "C:/Bruker/TopSpin3.5pl7/exp/stan/nmr/lists/pp/hmbcgpndqf"
$$ exit 
$$   
$$ 
$$ ph1=0 
$$ ph2=0 0 2 2
$$ ph3=0 2
$$ ph4=0 0 0 0 2 2 2 2
$$ ph31=0 2 0 2 2 0 2 0
$$ 
$$ # 61 "C:/Bruker/TopSpin3.5pl7/exp/stan/nmr/lists/pp/hmbcgpndqf"
$$ ;pl1 : f1 channel - power level for pulse (default)
$$ ;pl2 : f2 channel - power level for pulse (default)
$$ ;p1 : f1 channel -  90 degree high power pulse
$$ ;p2 : f1 channel - 180 degree high power pulse
$$ ;p3 : f2 channel -  90 degree high power pulse
$$ ;p16: homospoil/gradient pulse
$$ ;d0 : incremented delay (2D)                  [3 usec]
$$ ;d1 : relaxation delay; 1-5 * T1
$$ ;d6 : delay for evolution of long range couplings
$$ ;d16: delay for homospoil/gradient recovery
$$ ;cnst13: = J(XH) long range
$$ ;inf1: 1/SW(X) = 2 * DW(X)
$$ ;in0: 1/(2 * SW(X)) = DW(X)
$$ ;nd0: 2
$$ ;ns: 2 * n
$$ ;ds: 16
$$ ;td1: number of experiments
$$ ;FnMODE: QF
$$ 
$$ ;use gradient ratio:	gp 1 : gp 2 : gp 3
$$ ;			  50 :   30 : 40.1   for C-13
$$ ;			  70 :   30 : 50.1   for N-15
$$ 
$$ ;for z-only gradients:
$$ ;gpz1: 50% for C-13, 70% for N-15
$$ ;gpz2: 30%
$$ ;gpz3: 40.1% for C-13, 50.1% for N-15
$$ # 89 "C:/Bruker/TopSpin3.5pl7/exp/stan/nmr/lists/pp/hmbcgpndqf"
$$ ;use gradient files:   
$$ ;gpnam1: SMSQ10.100
$$ ;gpnam2: SMSQ10.100
$$ ;gpnam3: SMSQ10.100
$$ 
$$ 
$$ # 96 "C:/Bruker/TopSpin3.5pl7/exp/stan/nmr/lists/pp/hmbcgpndqf"
$$ ;$Id: hmbcgpndqf,v 1.6 2012/01/31 17:49:23 ber Exp $
$$ 
##$PARAMETERFILE=	(title, ASCII, C:/Users/peter/Documents/Ambident%20reactivity%20of%20diazine%20oxides%20(e.g.%20PyzNO)/Primary%20NMR%20data%20files%20-%20not%20zipped/Compound%2013a%20in%20MeCN,%20then%20DMSO-d6/1H-15N%20HMBC/pdata/1/title, 0)
$$ Instrument Name GH003107
$$ Kevin Sheehy
$$ KS 2-1-18
$$ Cryoprobe BB-H&F; 300 K
$$ 
##$PARAMETERFILE=	(uxnmr.par, ASCII, C:/Users/peter/Documents/Ambident%20reactivity%20of%20diazine%20oxides%20(e.g.%20PyzNO)/Primary%20NMR%20data%20files%20-%20not%20zipped/Compound%2013a%20in%20MeCN,%20then%20DMSO-d6/1H-15N%20HMBC/uxnmr.par, 0)
$$ ##TITLE= Parameter file, TopSpin 3.5 pl 7
$$ ##JCAMPDX= 5.0
$$ ##DATATYPE= Parameter Values
$$ ##NPOINTS= 147	$$ modification sequence number
$$ ##ORIGIN= Bruker BioSpin GmbH
$$ ##OWNER= nmrsu
$$ $$ 2017-10-03 16:37:12.575 +0100  NMRSU@AVIII600NMR-PC
$$ $$ C:/Bruker/TopSpin3.5pl7/conf/instr/aviii600/uxnmr.par
$$ $$ process C:\Bruker\TopSpin3.5pl7\prog\mod\cfserverav3.exe
$$ ##$ACB= 0
$$ ##$ACBTAT= (0..23)
$$ 0 72 88 50 88 0 0 0 0 0 0 0 0 0 0 0 0 0 0 0 0 0 0 0
$$ ##$ACBTBA= (0..23)
$$ 0 0 0 0 0 0 0 0 0 0 0 0 0 0 0 0 0 0 0 0 0 0 0 0
$$ ##$ACBTBLK= (0..23)
$$ 0 34 33 0 35 0 0 0 0 0 0 0 0 0 0 0 0 0 0 0 0 0 0 0
$$ ##$ACBTCTL= (0..23)
$$ 0 6 6 6 6 0 0 0 0 0 0 0 0 0 0 0 0 0 0 0 0 0 0 0
$$ ##$ACBTDI= (0..23)
$$ 0 -1779670019 -1779670019 -1779670019 -1779670020 0 0 0 0 0 0 0 0 0 0 0
$$ 0 0 0 0 0 0 0 0
$$ ##$ACBTDM= (0..23)
$$ 0 25 10 10 10 0 0 0 0 0 0 0 0 0 0 0 0 0 0 0 0 0 0 0
$$ ##$ACBTFHI= (0..23)
$$ 0 600 365 92 365 0 0 0 0 0 0 0 0 0 0 0 0 0 0 0 0 0 0 0
$$ ##$ACBTFL= (0..23)
$$ 0 248 248 88 248 0 0 0 0 0 0 0 0 0 0 0 0 0 0 0 0 0 0 0
$$ ##$ACBTFLO= (0..23)
$$ 0 180 6 30 6 0 0 0 0 0 0 0 0 0 0 0 0 0 0 0 0 0 0 0
$$ ##$ACBTINP= (0..23)
$$ 0 2 1 16 3 0 0 0 0 0 0 0 0 0 0 0 0 0 0 0 0 0 0 0
$$ ##$ACBTOUT= (0..23)
$$ 0 1 2 3 1 0 0 0 0 0 0 0 0 0 0 0 0 0 0 0 0 0 0 0
$$ ##$ACBTPO= (0..23)
$$ 0 100000 300000 150000 300000 0 0 0 0 0 0 0 0 0 0 0 0 0 0 0 0 0 0 0
$$ ##$ACBTPW= (0..23)
$$ 0 100 100 5 100 0 0 0 0 0 0 0 0 0 0 0 0 0 0 0 0 0 0 0
$$ ##$ACBTSB= (0..23)
$$ 0 0 0 0 0 0 0 0 0 0 0 0 0 0 0 0 0 0 0 0 0 0 0 0
$$ ##$ACBTSDT= (0..23)
$$ 0 2 2 2 2 0 0 0 0 0 0 0 0 0 0 0 0 0 0 0 0 0 0 0
$$ ##$ACBTY= <no>
$$ ##$AMPDFLT= no
$$ ##$AQSBDCH= (0..95)
$$ 0 0 0 0 0 0 0 0 255 255 255 255 255 255 255 255 255 255 255 255 255 255
$$ 255 255 255 255 255 255 255 255 255 255 255 255 255 255 255 255 255 255
$$ 255 255 255 255 255 255 255 255 255 255 255 255 255 255 255 255 255 255
$$ 255 255 255 255 255 255 255 255 255 255 255 255 255 255 255 255 255 255
$$ 255 255 255 255 255 255 255 255 255 255 255 255 255 255 255 255 255 255
$$ 255 255
$$ ##$AQSBDHW= (0..95)
$$ 4 1 8 8 8 0 0 0 255 255 255 255 255 255 255 255 255 255 255 255 255 255
$$ 255 255 255 255 255 255 255 255 255 255 255 255 255 255 255 255 255 255
$$ 255 255 255 255 255 255 255 255 255 255 255 255 255 255 255 255 255 255
$$ 255 255 255 255 255 255 255 255 255 255 255 255 255 255 255 255 255 255
$$ 255 255 255 255 255 255 255 255 255 255 255 255 255 255 255 255 255 255
$$ 255 255
$$ ##$AQSBDID= (0..95)
$$ 82 88 83 83 83 80 66 66 255 255 255 255 255 255 255 255 255 255 255 255
$$ 255 255 255 255 255 255 255 255 255 255 255 255 255 255 255 255 255 255
$$ 255 255 255 255 255 255 255 255 255 255 255 255 255 255 255 255 255 255
$$ 255 255 255 255 255 255 255 255 255 255 255 255 255 255 255 255 255 255
$$ 255 255 255 255 255 255 255 255 255 255 255 255 255 255 255 255 255 255
$$ 255 255 255 255
$$ ##$AQSBDNO= (0..95)
$$ 1 1 1 2 3 1 1 1 255 255 255 255 255 255 255 255 255 255 255 255 255 255
$$ 255 255 255 255 255 255 255 255 255 255 255 255 255 255 255 255 255 255
$$ 255 255 255 255 255 255 255 255 255 255 255 255 255 255 255 255 255 255
$$ 255 255 255 255 255 255 255 255 255 255 255 255 255 255 255 255 255 255
$$ 255 255 255 255 255 255 255 255 255 255 255 255 255 255 255 255 255 255
$$ 255 255
$$ ##$AQSBDSL= (0..95)
$$ 2 3 4 5 6 21 255 1 255 255 255 255 255 255 255 255 255 255 255 255 255
$$ 255 255 255 255 255 255 255 255 255 255 255 255 255 255 255 255 255 255
$$ 255 255 255 255 255 255 255 255 255 255 255 255 255 255 255 255 255 255
$$ 255 255 255 255 255 255 255 255 255 255 255 255 255 255 255 255 255 255
$$ 255 255 255 255 255 255 255 255 255 255 255 255 255 255 255 255 255 255
$$ 255 255 255
$$ ##$AQSBDTY= (0..95)
$$ 66 192 25 25 25 207 209 7 255 255 255 255 255 255 255 255 255 255 255 255
$$ 255 255 255 255 255 255 255 255 255 255 255 255 255 255 255 255 255 255
$$ 255 255 255 255 255 255 255 255 255 255 255 255 255 255 255 255 255 255
$$ 255 255 255 255 255 255 255 255 255 255 255 255 255 255 255 255 255 255
$$ 255 255 255 255 255 255 255 255 255 255 255 255 255 255 255 255 255 255
$$ 255 255 255 255
$$ ##$AQSBUAD= (0..95)
$$ 16 52 36 37 38 33 32 32 255 255 255 255 255 255 255 255 255 255 255 255
$$ 255 255 255 255 255 255 255 255 255 255 255 255 255 255 255 255 255 255
$$ 255 255 255 255 255 255 255 255 255 255 255 255 255 255 255 255 255 255
$$ 255 255 255 255 255 255 255 255 255 255 255 255 255 255 255 255 255 255
$$ 255 255 255 255 255 255 255 255 255 255 255 255 255 255 255 255 255 255
$$ 255 255 255 255
$$ ##$AQSECL= (0..95)
$$ 4 2 2 2 2 1 2 255 255 255 255 255 255 255 255 255 255 255 255 255 255 255
$$ 255 255 255 255 255 255 255 255 255 255 255 255 255 255 255 255 255 255
$$ 255 255 255 255 255 255 255 255 255 255 255 255 255 255 255 255 255 255
$$ 255 255 255 255 255 255 255 255 255 255 255 255 255 255 255 255 255 255
$$ 255 255 255 255 255 255 255 255 255 255 255 255 255 255 255 255 255 255
$$ 255 255
$$ ##$AQSECLS= (0..95)
$$ 3 1 2 2 2 0 3 255 255 255 255 255 255 255 255 255 255 255 255 255 255 255
$$ 255 255 255 255 255 255 255 255 255 255 255 255 255 255 255 255 255 255
$$ 255 255 255 255 255 255 255 255 255 255 255 255 255 255 255 255 255 255
$$ 255 255 255 255 255 255 255 255 255 255 255 255 255 255 255 255 255 255
$$ 255 255 255 255 255 255 255 255 255 255 255 255 255 255 255 255 255 255
$$ 255 255
$$ ##$AQSETH1= <no>
$$ ##$AQSETH2= <no>
$$ ##$AQSSPLT= no
$$ ##$ATT19F= (0..1)
$$ 0 0
$$ ##$ATT1H= (0..1)
$$ 0 0
$$ ##$ATT3H= (0..1)
$$ 0 0
$$ ##$ATTX= (0..1)
$$ 0 0
$$ ##$ATTY= (0..1)
$$ 0 0
$$ ##$ATTZ= (0..1)
$$ 0 0
$$ ##$BACSAIR= yes
$$ ##$BACSCAP= 596
$$ ##$BACSDEL= 0
$$ ##$BACSFCM= no
$$ ##$BACSOPT= <>
$$ ##$BACSTY= <tty04>
$$ ##$BARPTY= <no>
$$ ##$BFREQ= 600.07
$$ ##$BGAETH= (0..9)
$$ <no> <no> <no> <no> <no> <no> <no> <no> <no> <no>
$$ ##$BIRDS= yes
$$ ##$BMPC= 0
$$ ##$BMPCTY= <no>
$$ ##$BPSUTY= <no>
$$ ##$BSMS= 2
$$ ##$BSMS19FLock= no
$$ ##$BSMSETH= <149.236.99.20>
$$ ##$BSMSTY= <no>
$$ ##$BgaChFac2= (0..7)
$$ 0 0 0 0 0 0 0 0
$$ ##$BgaChMap= (0..7)
$$ 0 0 0 0 0 0 0 0
$$ ##$BgaChMaxv= (0..7)
$$ 0 0 0 0 0 0 0 0
$$ ##$BgaChRouting= (0..63)
$$ 0 0 0 0 0 0 0 0 0 0 0 0 0 0 0 0 0 0 0 0 0 0 0 0 0 0 0 0 0 0 0 0 0 0 0 0
$$ 0 0 0 0 0 0 0 0 0 0 0 0 0 0 0 0 0 0 0 0 0 0 0 0 0 0 0 0
$$ ##$BgaChShimMap= (0..7)
$$ 0 0 0 0 0 0 0 0
$$ ##$BgaChShimMaxv= (0..7)
$$ 0 0 0 0 0 0 0 0
$$ ##$BlaEth= (0..9)
$$ <149.236.99.253> <149.236.99.252> <no> <no> <no> <no> <no> <no> <> <>
$$ ##$BlaNam= (0..9)
$$ <BLAXH2H300/100/150 E 200-600MHZ> <BLAX300 E 6-365MHZ> <> <> <> <> <> <>
$$ <> <>
$$ ##$BlaPN= (0..9)
$$ <W1345096> <W1345092> <> <> <> <> <> <> <> <>
$$ ##$BlaSN= (0..9)
$$ <0236> <0075> <> <> <> <> <> <> <> <>
$$ ##$BsmsAuxEth= <no>
$$ ##$CFASMOD= (0..7)
$$ 1 1 1 1 1 1 1 1
$$ ##$CFASMUL= (0..7)
$$ 1 1 1 1 1 1 1 1
$$ ##$CNFTXDR= (0..7)
$$ 6 6 6 0 0 0 0 0
$$ ##$COMDIG2= 0
$$ ##$CPDBTY= <no>
$$ ##$CRCOTY= <tty01>
$$ ##$CSW1= (0..31)
$$ 2 2 0 16 3 3 0 0 0 0 0 0 0 0 0 0 0 0 0 0 0 0 0 0 0 0 0 0 0 0 0 0
$$ ##$CSW2= (0..31)
$$ 1 1 0 0 0 0 0 0 0 0 0 0 0 0 0 0 0 0 0 0 0 0 0 0 0 0 0 0 0 0 0 0
$$ ##$CSWNUM= (0..7)
$$ 4 3 0 0 0 0 0 0
$$ ##$ConsolePnSn= <>
$$ ##$CryoProAccPnSn= <>
$$ ##$Ctb1Eth= <no>
$$ ##$CubeEth= (0..7)
$$ <no> <no> <no> <no> <no> <no> <no> <no>
$$ ##$CustRegisterNo= <>
$$ ##$DATSTAT= no
$$ ##$DIGI140= (0..7)
$$ 0 0 0 0 0 0 0 0
$$ ##$DIGIB12= (0..7)
$$ 0 0 0 0 0 0 0 0
$$ ##$DIGIB16= (0..7)
$$ 0 0 0 0 0 0 0 0
$$ ##$DIGIFA= (0..7)
$$ 0 0 0 0 0 0 0 0
$$ ##$DIGIFOURIER= 0
$$ ##$DIGIHA= (0..7)
$$ 0 0 0 0 0 0 0 0
$$ ##$DIGIHAF= (0..7)
$$ 0 0 0 0 0 0 0 0
$$ ##$DIGIHRD= (0..7)
$$ 0 0 0 0 0 0 0 0
$$ ##$DIGIIA= (0..7)
$$ 0 0 0 0 0 0 0 0
$$ ##$DIGIO16= (0..7)
$$ 0 0 0 0 0 0 0 0
$$ ##$DIGISA= (0..7)
$$ 0 0 0 0 0 0 0 0
$$ ##$DIGISAF= (0..7)
$$ 0 0 0 0 0 0 0 0
$$ ##$DIGISL= (0..7)
$$ 0 0 0 0 0 0 0 0
$$ ##$DIGITYI= (0..7)
$$ 0 0 0 0 0 0 0 0
$$ ##$DIGITYP= (0..7)
$$ 0 0 0 0 0 0 0 0
$$ ##$DIGITZ= 0
$$ ##$DPPFAC= 1
$$ ##$DRMSETH= <no>
$$ ##$DRU= yes
$$ ##$DRUETH= (0..33)
$$ <no> <149.236.99.89> <no> <no> <no> <no> <no> <no> <no> <no> <no> <no>
$$ <no> <no> <no> <no> <no> <no> <no> <no> <no> <no> <no> <no> <no> <no> <no>
$$ <no> <no> <no> <no> <no> <no> <>
$$ ##$Description= <Avance III>
$$ ##$DppType= 0
$$ ##$FCUMEM= (0..7)
$$ 16777208 16777208 16777208 0 0 0 0 0
$$ ##$FCUPAL= (0..7)
$$ 0 0 0 0 0 0 0 0
$$ ##$FGSVTY= <no>
$$ ##$FQMIX= 0
$$ ##$FUNCMOD= <>
$$ ##$FourPeriBdEth= <no>
$$ ##$FourShimBdEth= <no>
$$ ##$FourierPicsCon= no
$$ ##$GCUTYPE= 10
$$ ##$GCUTYPE2= 0
$$ ##$GPREDEL= 0
$$ ##$GPSCUTY= <no>
$$ ##$GRADRES= 5
$$ ##$GTUTY= <no>
$$ ##$GcConn= (0..1)
$$ 1 0
$$ ##$GradAmpGain= (0..7)
$$ 0 0 0 0 0 0 0 0
$$ ##$GradAmpMaxCurX= (0..7)
$$ 0 0 0 0 0 0 0 0
$$ ##$GradAmpMaxCurY= (0..7)
$$ 0 0 0 0 0 0 0 0
$$ ##$GradAmpMaxCurZ= (0..7)
$$ 9.99999904632568 0 0 0 0 0 0 0
$$ ##$GradAmpName= (0..7)
$$ <GAB in BSMS> <> <> <> <> <> <> <>
$$ ##$GradAmpPN= (0..7)
$$ <> <> <> <> <> <> <> <>
$$ ##$GradAmpSN= (0..7)
$$ <> <> <> <> <> <> <> <>
$$ ##$GradAmpType= (0..7)
$$ 2 0 0 0 0 0 0 0
$$ ##$GradPowClkCtrl= 0
$$ ##$GradPowClkTime= 0
$$ ##$GradPowImax= 0
$$ ##$GradPowType= 0
$$ ##$GradPowVmax= 0
$$ ##$HDIETH= (0..5)
$$ <no> <no> <no> <no> <no> <no>
$$ ##$HFAC= 3
$$ ##$HPCU= 0
$$ ##$HPCUTY= <no>
$$ ##$HPTXLP= (0..3)
$$ -1 -1 -1 -1
$$ ##$HPTXPI= (0..3)
$$ 0 0 0 0
$$ ##$HPTXPO= (0..3)
$$ 0 0 0 0
$$ ##$HPTXTY= (0..3)
$$ 0 0 0 0
$$ ##$HpprCoverType= 1
$$ ##$IF451= 0
$$ ##$IFREQ= 1
$$ ##$INJPTY= <no>
$$ ##$INTFPR= 0
$$ ##$IPSOETH= <149.236.99.254>
$$ ##$IPSOTYPE= 1
$$ ##$LDUETH= (0..0)
$$ <no>
$$ ##$LOCKCONF= <DL>
$$ ##$LOCKTY= <no>
$$ ##$LOCSWID= 0
$$ ##$LOCSWIF= 0
$$ ##$LVDSSPLITETH= (0..5)
$$ <no> <no> <no> <no> <no> <no>
$$ ##$Location= <>
$$ ##$M2FAC= 0
$$ ##$MAS= 0
$$ ##$MASETIME= 10
$$ ##$MASITIME= 10
$$ ##$MASTY= <no>
$$ ##$MAS_CT= 0
$$ ##$MAS_SG= 0
$$ ##$MAS_TO= 0
$$ ##$MEMPRM= 0
$$ ##$MHFAC= 0
$$ ##$MXFAC= 0
$$ ##$MagnCoilPnSn= <>
$$ ##$MagnDewarPnSn= <>
$$ ##$MasEth= <no>
$$ ##$NAMPD= (0..17)
$$ <> <HPLNA 19F1H> <XBB19F 2HS> <2H> <13C> <15N> <> <> <> <> <> <> <> <>
$$ <> <> <> <>
$$ ##$NFCU= 3
$$ ##$NFRED= 0
$$ ##$NMRCH= 2
$$ ##$NMRMEM= 16384
$$ ##$NPSGU= 0
$$ ##$NRCU= 1
$$ ##$NROUT= 0
$$ ##$NSGU= 3
$$ ##$OrderNo= <10246872>
$$ ##$PAMPF1= (0..15)
$$ 75 56 64 96 80 80 0 0 0 0 0 0 0 0 0 0
$$ ##$PAMPF2= (0..15)
$$ 0 0 0 0 0 0 0 0 0 0 0 0 0 0 0 0
$$ ##$PAMPF3= (0..15)
$$ 0 0 0 0 0 0 0 0 0 0 0 0 0 0 0 0
$$ ##$PAMPF4= (0..15)
$$ 0 0 0 0 0 0 0 0 0 0 0 0 0 0 0 0
$$ ##$PAMPF5= (0..15)
$$ 0 0 0 0 0 0 0 0 0 0 0 0 0 0 0 0
$$ ##$PAMPF6= (0..15)
$$ 0 0 0 0 0 0 0 0 0 0 0 0 0 0 0 0
$$ ##$PAMPF7= (0..15)
$$ 0 0 0 0 0 0 0 0 0 0 0 0 0 0 0 0
$$ ##$PAMPF8= (0..15)
$$ 0 0 0 0 0 0 0 0 0 0 0 0 0 0 0 0
$$ ##$PH4= 0
$$ ##$PHF4TY= <no>
$$ ##$POWCHK= yes
$$ ##$PRAMD1= (0..7)
$$ 6 0 0 1610612736 0 0 0 0
$$ ##$PRAMD10= (0..7)
$$ 0 0 0 0 0 0 0 0
$$ ##$PRAMD11= (0..7)
$$ 0 0 0 0 0 0 0 0
$$ ##$PRAMD12= (0..7)
$$ 0 0 0 0 0 0 0 0
$$ ##$PRAMD13= (0..7)
$$ 0 0 0 0 0 0 0 0
$$ ##$PRAMD14= (0..7)
$$ 0 0 0 0 0 0 0 0
$$ ##$PRAMD15= (0..7)
$$ 0 0 0 0 0 0 0 0
$$ ##$PRAMD16= (0..7)
$$ 0 0 0 0 0 0 0 0
$$ ##$PRAMD17= (0..7)
$$ 0 0 0 0 0 0 0 0
$$ ##$PRAMD18= (0..7)
$$ 0 0 0 0 0 0 0 0
$$ ##$PRAMD19= (0..7)
$$ 0 0 0 0 0 0 0 0
$$ ##$PRAMD2= (0..7)
$$ 2147483644 2131230719 2147483647 603979775 0 0 0 0
$$ ##$PRAMD20= (0..7)
$$ 0 0 0 0 0 0 0 0
$$ ##$PRAMD21= (0..7)
$$ 0 0 0 0 0 0 0 0
$$ ##$PRAMD3= (0..7)
$$ 0 1048576 0 536870912 0 1048576 0 536870912
$$ ##$PRAMD4= (0..7)
$$ 16777216 0 0 536870912 0 0 0 0
$$ ##$PRAMD5= (0..7)
$$ 0 0 4 536870912 0 0 0 0
$$ ##$PRAMD6= (0..7)
$$ 0 0 0 0 0 0 0 0
$$ ##$PRAMD7= (0..7)
$$ 0 0 0 0 0 0 0 0
$$ ##$PRAMD8= (0..7)
$$ 0 0 0 0 0 0 0 0
$$ ##$PRAMD9= (0..7)
$$ 0 0 0 0 0 0 0 0
$$ ##$PRAMLED= (0..1)
$$ 15 15
$$ ##$PRAMP= (0..9)
$$ <> <tty10> <no> <no> <no> <no> <no> <no> <no> <>
$$ ##$PRAMPTP= 1
$$ ##$PREEMPTYPE= 0
$$ ##$PREPTY= <no>
$$ ##$PREREC= (0..15)
$$ 0 1 1 1 1 1 0 0 0 0 0 0 0 0 0 0
$$ ##$PRESHLD= 0
$$ ##$PTS160= -1
$$ ##$PTSA2X= (0..7)
$$ 0 0 0 0 0 0 0 0
$$ ##$PTSF2X= (0..7)
$$ 0 0 0 0 0 0 0 0
$$ ##$PTSFMX= (0..19)
$$ 643.52499 643.52499 643.52499 0 0 0 0 0 0 0 0 0 0 0 0 0 0 0 0 0
$$ ##$PULCHK= no
$$ ##$PerMagATempSens= no
$$ ##$PerMagEth= <no>
$$ ##$PerMagFluxSens= no
$$ ##$PerMagMTempSens= no
$$ ##$PramDutyCycPerc= (0..15)
$$ 4 2 2 2 2 0 0 0 0 0 0 0 0 0 0 0
$$ ##$PramPeakPowerW= (0..15)
$$ 4000 500 500 500 500 0 0 0 0 0 0 0 0 0 0 0
$$ ##$PramPowerSwitch= (0..15)
$$ 0 0 0 0 0 0 0 0 0 0 0 0 0 0 0 0
$$ ##$PramPulWidthMs= (0..15)
$$ 10 0.1 0.1 0.1 0.1 0 0 0 0 0 0 0 0 0 0 0
$$ ##$PreampModBisDat= (0..15)
$$ 20170428 20080211 20080216 20080304 20080121 0 0 0 0 0 0 0 0 0 0 0
$$ ##$PreampModPN= (0..17)
$$ <Z103205> <Z003506> <Z003473> <Z003524> <Z003530> <> <> <> <> <> <> <>
$$ <> <> <> <> <> <>
$$ ##$PreampModSN= (0..17)
$$ <00874> <00671> <00593> <00408> <00301> <> <> <> <> <> <> <> <> <> <> <>
$$ <> <>
$$ ##$ProdigyEth= <no>
$$ ##$RCUCDS= (0..7)
$$ 0 0 0 0 0 0 0 0
$$ ##$RCUCFS= (0..7)
$$ 0 0 0 0 0 0 0 0
$$ ##$RCUCSS= (0..7)
$$ 0 0 0 0 0 0 0 0
$$ ##$RCUI2C1= (0..7)
$$ 0 0 0 0 0 0 0 0
$$ ##$RCUI2C2= (0..7)
$$ 0 0 0 0 0 0 0 0
$$ ##$RCUI2C3= (0..7)
$$ 0 0 0 0 0 0 0 0
$$ ##$RCUI2C4= (0..7)
$$ 0 0 0 0 0 0 0 0
$$ ##$RCUI2C5= (0..7)
$$ 0 0 0 0 0 0 0 0
$$ ##$RCUI2C6= (0..7)
$$ 0 0 0 0 0 0 0 0
$$ ##$RCUI2C7= (0..7)
$$ 0 0 0 0 0 0 0 0
$$ ##$RCUI2C8= (0..7)
$$ 0 0 0 0 0 0 0 0
$$ ##$RDCU= 0
$$ ##$RFSINPUT= (0..1)
$$ 0 0
$$ ##$RFSVTY= <no>
$$ ##$RGTYPE= (0..31)
$$ 9 0 0 0 0 0 0 0 0 0 0 0 0 0 0 0 0 0 0 0 0 0 0 0 0 0 0 0 0 0 0 0
$$ ##$RG_max= (0..31)
$$ 2050 -1 -1 -1 -1 -1 -1 -1 -1 -1 -1 -1 -1 -1 -1 -1 -1 -1 -1 -1 -1 -1 -1
$$ -1 -1 -1 -1 -1 -1 -1 -1 -1
$$ ##$RG_min= (0..31)
$$ 0.25 -1 -1 -1 -1 -1 -1 -1 -1 -1 -1 -1 -1 -1 -1 -1 -1 -1 -1 -1 -1 -1 -1
$$ -1 -1 -1 -1 -1 -1 -1 -1 -1
$$ ##$RG_tab1= (0..255)
$$ 0.25 0.28 0.32 0.35 0.4 0.44 0.5 0.56 0.64 0.7 0.8 0.89 1 1.12 1.28 1.4
$$ 1.6 1.78 2 2.25 2.56 2.8 3.2 3.56 4 4.5 5 5.6 6.35 7.12 8 9 10 11.3 12.7
$$ 14.2 16 18 20.2 22.6 25.4 28.5 32 36 40.3 45.2 50.8 57 64 71.8 80.6 90.5
$$ 101 114 128 144 161 181 203 228 256 287 322 362 406 456 512 575 645 724
$$ 812 912 1030 1150 1290 1440 1620 1820 2050 -1 -1 -1 -1 -1 -1 -1 -1 -1 -1
$$ -1 -1 -1 -1 -1 -1 -1 -1 -1 -1 -1 -1 -1 -1 -1 -1 -1 -1 -1 -1 -1 -1 -1 -1
$$ -1 -1 -1 -1 -1 -1 -1 -1 -1 -1 -1 -1 -1 -1 -1 -1 -1 -1 -1 -1 -1 -1 -1 -1
$$ -1 -1 -1 -1 -1 -1 -1 -1 -1 -1 -1 -1 -1 -1 -1 -1 -1 -1 -1 -1 -1 -1 -1 -1
$$ -1 -1 -1 -1 -1 -1 -1 -1 -1 -1 -1 -1 -1 -1 -1 -1 -1 -1 -1 -1 -1 -1 -1 -1
$$ -1 -1 -1 -1 -1 -1 -1 -1 -1 -1 -1 -1 -1 -1 -1 -1 -1 -1 -1 -1 -1 -1 -1 -1
$$ -1 -1 -1 -1 -1 -1 -1 -1 -1 -1 -1 -1 -1 -1 -1 -1 -1 -1 -1 -1 -1 -1 -1 -1
$$ -1 -1 -1 -1 -1 -1 -1 -1 -1 -1 -1 -1 -1 -1 -1 -1 -1 -1 -1 -1 -1 -1 -1
$$ ##$RG_tab2= (0..255)
$$ -1 -1 -1 -1 -1 -1 -1 -1 -1 -1 -1 -1 -1 -1 -1 -1 -1 -1 -1 -1 -1 -1 -1 -1
$$ -1 -1 -1 -1 -1 -1 -1 -1 -1 -1 -1 -1 -1 -1 -1 -1 -1 -1 -1 -1 -1 -1 -1 -1
$$ -1 -1 -1 -1 -1 -1 -1 -1 -1 -1 -1 -1 -1 -1 -1 -1 -1 -1 -1 -1 -1 -1 -1 -1
$$ -1 -1 -1 -1 -1 -1 -1 -1 -1 -1 -1 -1 -1 -1 -1 -1 -1 -1 -1 -1 -1 -1 -1 -1
$$ -1 -1 -1 -1 -1 -1 -1 -1 -1 -1 -1 -1 -1 -1 -1 -1 -1 -1 -1 -1 -1 -1 -1 -1
$$ -1 -1 -1 -1 -1 -1 -1 -1 -1 -1 -1 -1 -1 -1 -1 -1 -1 -1 -1 -1 -1 -1 -1 -1
$$ -1 -1 -1 -1 -1 -1 -1 -1 -1 -1 -1 -1 -1 -1 -1 -1 -1 -1 -1 -1 -1 -1 -1 -1
$$ -1 -1 -1 -1 -1 -1 -1 -1 -1 -1 -1 -1 -1 -1 -1 -1 -1 -1 -1 -1 -1 -1 -1 -1
$$ -1 -1 -1 -1 -1 -1 -1 -1 -1 -1 -1 -1 -1 -1 -1 -1 -1 -1 -1 -1 -1 -1 -1 -1
$$ -1 -1 -1 -1 -1 -1 -1 -1 -1 -1 -1 -1 -1 -1 -1 -1 -1 -1 -1 -1 -1 -1 -1 -1
$$ -1 -1 -1 -1 -1 -1 -1 -1 -1 -1 -1 -1 -1 -1 -1 -1
$$ ##$RG_tab3= (0..255)
$$ -1 -1 -1 -1 -1 -1 -1 -1 -1 -1 -1 -1 -1 -1 -1 -1 -1 -1 -1 -1 -1 -1 -1 -1
$$ -1 -1 -1 -1 -1 -1 -1 -1 -1 -1 -1 -1 -1 -1 -1 -1 -1 -1 -1 -1 -1 -1 -1 -1
$$ -1 -1 -1 -1 -1 -1 -1 -1 -1 -1 -1 -1 -1 -1 -1 -1 -1 -1 -1 -1 -1 -1 -1 -1
$$ -1 -1 -1 -1 -1 -1 -1 -1 -1 -1 -1 -1 -1 -1 -1 -1 -1 -1 -1 -1 -1 -1 -1 -1
$$ -1 -1 -1 -1 -1 -1 -1 -1 -1 -1 -1 -1 -1 -1 -1 -1 -1 -1 -1 -1 -1 -1 -1 -1
$$ -1 -1 -1 -1 -1 -1 -1 -1 -1 -1 -1 -1 -1 -1 -1 -1 -1 -1 -1 -1 -1 -1 -1 -1
$$ -1 -1 -1 -1 -1 -1 -1 -1 -1 -1 -1 -1 -1 -1 -1 -1 -1 -1 -1 -1 -1 -1 -1 -1
$$ -1 -1 -1 -1 -1 -1 -1 -1 -1 -1 -1 -1 -1 -1 -1 -1 -1 -1 -1 -1 -1 -1 -1 -1
$$ -1 -1 -1 -1 -1 -1 -1 -1 -1 -1 -1 -1 -1 -1 -1 -1 -1 -1 -1 -1 -1 -1 -1 -1
$$ -1 -1 -1 -1 -1 -1 -1 -1 -1 -1 -1 -1 -1 -1 -1 -1 -1 -1 -1 -1 -1 -1 -1 -1
$$ -1 -1 -1 -1 -1 -1 -1 -1 -1 -1 -1 -1 -1 -1 -1 -1
$$ ##$RG_tab4= (0..255)
$$ -1 -1 -1 -1 -1 -1 -1 -1 -1 -1 -1 -1 -1 -1 -1 -1 -1 -1 -1 -1 -1 -1 -1 -1
$$ -1 -1 -1 -1 -1 -1 -1 -1 -1 -1 -1 -1 -1 -1 -1 -1 -1 -1 -1 -1 -1 -1 -1 -1
$$ -1 -1 -1 -1 -1 -1 -1 -1 -1 -1 -1 -1 -1 -1 -1 -1 -1 -1 -1 -1 -1 -1 -1 -1
$$ -1 -1 -1 -1 -1 -1 -1 -1 -1 -1 -1 -1 -1 -1 -1 -1 -1 -1 -1 -1 -1 -1 -1 -1
$$ -1 -1 -1 -1 -1 -1 -1 -1 -1 -1 -1 -1 -1 -1 -1 -1 -1 -1 -1 -1 -1 -1 -1 -1
$$ -1 -1 -1 -1 -1 -1 -1 -1 -1 -1 -1 -1 -1 -1 -1 -1 -1 -1 -1 -1 -1 -1 -1 -1
$$ -1 -1 -1 -1 -1 -1 -1 -1 -1 -1 -1 -1 -1 -1 -1 -1 -1 -1 -1 -1 -1 -1 -1 -1
$$ -1 -1 -1 -1 -1 -1 -1 -1 -1 -1 -1 -1 -1 -1 -1 -1 -1 -1 -1 -1 -1 -1 -1 -1
$$ -1 -1 -1 -1 -1 -1 -1 -1 -1 -1 -1 -1 -1 -1 -1 -1 -1 -1 -1 -1 -1 -1 -1 -1
$$ -1 -1 -1 -1 -1 -1 -1 -1 -1 -1 -1 -1 -1 -1 -1 -1 -1 -1 -1 -1 -1 -1 -1 -1
$$ -1 -1 -1 -1 -1 -1 -1 -1 -1 -1 -1 -1 -1 -1 -1 -1
$$ ##$RG_tab5= (0..255)
$$ -1 -1 -1 -1 -1 -1 -1 -1 -1 -1 -1 -1 -1 -1 -1 -1 -1 -1 -1 -1 -1 -1 -1 -1
$$ -1 -1 -1 -1 -1 -1 -1 -1 -1 -1 -1 -1 -1 -1 -1 -1 -1 -1 -1 -1 -1 -1 -1 -1
$$ -1 -1 -1 -1 -1 -1 -1 -1 -1 -1 -1 -1 -1 -1 -1 -1 -1 -1 -1 -1 -1 -1 -1 -1
$$ -1 -1 -1 -1 -1 -1 -1 -1 -1 -1 -1 -1 -1 -1 -1 -1 -1 -1 -1 -1 -1 -1 -1 -1
$$ -1 -1 -1 -1 -1 -1 -1 -1 -1 -1 -1 -1 -1 -1 -1 -1 -1 -1 -1 -1 -1 -1 -1 -1
$$ -1 -1 -1 -1 -1 -1 -1 -1 -1 -1 -1 -1 -1 -1 -1 -1 -1 -1 -1 -1 -1 -1 -1 -1
$$ -1 -1 -1 -1 -1 -1 -1 -1 -1 -1 -1 -1 -1 -1 -1 -1 -1 -1 -1 -1 -1 -1 -1 -1
$$ -1 -1 -1 -1 -1 -1 -1 -1 -1 -1 -1 -1 -1 -1 -1 -1 -1 -1 -1 -1 -1 -1 -1 -1
$$ -1 -1 -1 -1 -1 -1 -1 -1 -1 -1 -1 -1 -1 -1 -1 -1 -1 -1 -1 -1 -1 -1 -1 -1
$$ -1 -1 -1 -1 -1 -1 -1 -1 -1 -1 -1 -1 -1 -1 -1 -1 -1 -1 -1 -1 -1 -1 -1 -1
$$ -1 -1 -1 -1 -1 -1 -1 -1 -1 -1 -1 -1 -1 -1 -1 -1
$$ ##$RG_tab6= (0..255)
$$ -1 -1 -1 -1 -1 -1 -1 -1 -1 -1 -1 -1 -1 -1 -1 -1 -1 -1 -1 -1 -1 -1 -1 -1
$$ -1 -1 -1 -1 -1 -1 -1 -1 -1 -1 -1 -1 -1 -1 -1 -1 -1 -1 -1 -1 -1 -1 -1 -1
$$ -1 -1 -1 -1 -1 -1 -1 -1 -1 -1 -1 -1 -1 -1 -1 -1 -1 -1 -1 -1 -1 -1 -1 -1
$$ -1 -1 -1 -1 -1 -1 -1 -1 -1 -1 -1 -1 -1 -1 -1 -1 -1 -1 -1 -1 -1 -1 -1 -1
$$ -1 -1 -1 -1 -1 -1 -1 -1 -1 -1 -1 -1 -1 -1 -1 -1 -1 -1 -1 -1 -1 -1 -1 -1
$$ -1 -1 -1 -1 -1 -1 -1 -1 -1 -1 -1 -1 -1 -1 -1 -1 -1 -1 -1 -1 -1 -1 -1 -1
$$ -1 -1 -1 -1 -1 -1 -1 -1 -1 -1 -1 -1 -1 -1 -1 -1 -1 -1 -1 -1 -1 -1 -1 -1
$$ -1 -1 -1 -1 -1 -1 -1 -1 -1 -1 -1 -1 -1 -1 -1 -1 -1 -1 -1 -1 -1 -1 -1 -1
$$ -1 -1 -1 -1 -1 -1 -1 -1 -1 -1 -1 -1 -1 -1 -1 -1 -1 -1 -1 -1 -1 -1 -1 -1
$$ -1 -1 -1 -1 -1 -1 -1 -1 -1 -1 -1 -1 -1 -1 -1 -1 -1 -1 -1 -1 -1 -1 -1 -1
$$ -1 -1 -1 -1 -1 -1 -1 -1 -1 -1 -1 -1 -1 -1 -1 -1
$$ ##$RG_tab7= (0..255)
$$ -1 -1 -1 -1 -1 -1 -1 -1 -1 -1 -1 -1 -1 -1 -1 -1 -1 -1 -1 -1 -1 -1 -1 -1
$$ -1 -1 -1 -1 -1 -1 -1 -1 -1 -1 -1 -1 -1 -1 -1 -1 -1 -1 -1 -1 -1 -1 -1 -1
$$ -1 -1 -1 -1 -1 -1 -1 -1 -1 -1 -1 -1 -1 -1 -1 -1 -1 -1 -1 -1 -1 -1 -1 -1
$$ -1 -1 -1 -1 -1 -1 -1 -1 -1 -1 -1 -1 -1 -1 -1 -1 -1 -1 -1 -1 -1 -1 -1 -1
$$ -1 -1 -1 -1 -1 -1 -1 -1 -1 -1 -1 -1 -1 -1 -1 -1 -1 -1 -1 -1 -1 -1 -1 -1
$$ -1 -1 -1 -1 -1 -1 -1 -1 -1 -1 -1 -1 -1 -1 -1 -1 -1 -1 -1 -1 -1 -1 -1 -1
$$ -1 -1 -1 -1 -1 -1 -1 -1 -1 -1 -1 -1 -1 -1 -1 -1 -1 -1 -1 -1 -1 -1 -1 -1
$$ -1 -1 -1 -1 -1 -1 -1 -1 -1 -1 -1 -1 -1 -1 -1 -1 -1 -1 -1 -1 -1 -1 -1 -1
$$ -1 -1 -1 -1 -1 -1 -1 -1 -1 -1 -1 -1 -1 -1 -1 -1 -1 -1 -1 -1 -1 -1 -1 -1
$$ -1 -1 -1 -1 -1 -1 -1 -1 -1 -1 -1 -1 -1 -1 -1 -1 -1 -1 -1 -1 -1 -1 -1 -1
$$ -1 -1 -1 -1 -1 -1 -1 -1 -1 -1 -1 -1 -1 -1 -1 -1
$$ ##$RG_tab8= (0..255)
$$ -1 -1 -1 -1 -1 -1 -1 -1 -1 -1 -1 -1 -1 -1 -1 -1 -1 -1 -1 -1 -1 -1 -1 -1
$$ -1 -1 -1 -1 -1 -1 -1 -1 -1 -1 -1 -1 -1 -1 -1 -1 -1 -1 -1 -1 -1 -1 -1 -1
$$ -1 -1 -1 -1 -1 -1 -1 -1 -1 -1 -1 -1 -1 -1 -1 -1 -1 -1 -1 -1 -1 -1 -1 -1
$$ -1 -1 -1 -1 -1 -1 -1 -1 -1 -1 -1 -1 -1 -1 -1 -1 -1 -1 -1 -1 -1 -1 -1 -1
$$ -1 -1 -1 -1 -1 -1 -1 -1 -1 -1 -1 -1 -1 -1 -1 -1 -1 -1 -1 -1 -1 -1 -1 -1
$$ -1 -1 -1 -1 -1 -1 -1 -1 -1 -1 -1 -1 -1 -1 -1 -1 -1 -1 -1 -1 -1 -1 -1 -1
$$ -1 -1 -1 -1 -1 -1 -1 -1 -1 -1 -1 -1 -1 -1 -1 -1 -1 -1 -1 -1 -1 -1 -1 -1
$$ -1 -1 -1 -1 -1 -1 -1 -1 -1 -1 -1 -1 -1 -1 -1 -1 -1 -1 -1 -1 -1 -1 -1 -1
$$ -1 -1 -1 -1 -1 -1 -1 -1 -1 -1 -1 -1 -1 -1 -1 -1 -1 -1 -1 -1 -1 -1 -1 -1
$$ -1 -1 -1 -1 -1 -1 -1 -1 -1 -1 -1 -1 -1 -1 -1 -1 -1 -1 -1 -1 -1 -1 -1 -1
$$ -1 -1 -1 -1 -1 -1 -1 -1 -1 -1 -1 -1 -1 -1 -1 -1
$$ ##$RG_tabA= (0..255)
$$ 0.25 0.28 0.32 0.35 0.4 0.44 0.5 0.56 0.64 0.7 0.8 0.89 1 1.12 1.28 1.4
$$ 1.6 1.78 2 2.25 2.56 2.8 3.2 3.56 4 4.5 5 5.6 6.35 7.12 8 9 10 11.3 12.7
$$ 14.2 16 18 20.2 22.6 25.4 28.5 32 36 40.3 45.2 50.8 57 64 71.8 80.6 90.5
$$ 101 114 128 144 161 181 203 228 256 287 322 362 406 456 512 575 645 724
$$ 812 912 1030 1150 1290 1440 1620 1820 2050 -1 -1 -1 -1 -1 -1 -1 -1 -1 -1
$$ -1 -1 -1 -1 -1 -1 -1 -1 -1 -1 -1 -1 -1 -1 -1 -1 -1 -1 -1 -1 -1 -1 -1 -1
$$ -1 -1 -1 -1 -1 -1 -1 -1 -1 -1 -1 -1 -1 -1 -1 -1 -1 -1 -1 -1 -1 -1 -1 -1
$$ -1 -1 -1 -1 -1 -1 -1 -1 -1 -1 -1 -1 -1 -1 -1 -1 -1 -1 -1 -1 -1 -1 -1 -1
$$ -1 -1 -1 -1 -1 -1 -1 -1 -1 -1 -1 -1 -1 -1 -1 -1 -1 -1 -1 -1 -1 -1 -1 -1
$$ -1 -1 -1 -1 -1 -1 -1 -1 -1 -1 -1 -1 -1 -1 -1 -1 -1 -1 -1 -1 -1 -1 -1 -1
$$ -1 -1 -1 -1 -1 -1 -1 -1 -1 -1 -1 -1 -1 -1 -1 -1 -1 -1 -1 -1 -1 -1 -1 -1
$$ -1 -1 -1 -1 -1 -1 -1 -1 -1 -1 -1 -1 -1 -1 -1 -1 -1 -1 -1 -1 -1 -1 -1
$$ ##$ROBOTTY= <no>
$$ ##$ROUT14= (0..7)
$$ 0 0 0 0 0 0 0 0
$$ ##$ROUTER= -1
$$ ##$RX22TY= <no>
$$ ##$RXFMAX= (0..7)
$$ 647.5 -1 -1 -1 -1 -1 -1 -1
$$ ##$RXFMIN= (0..7)
$$ 5 -1 -1 -1 -1 -1 -1 -1
$$ ##$RXINTLV= (0..7)
$$ 1 0 0 0 0 0 0 0
$$ ##$RXMSTY= <no>
$$ ##$RockSwitchEth= <no>
$$ ##$SCMTY= <no>
$$ ##$SGUC1= (0..15)
$$ 17 18 34 0 0 0 0 0 0 0 0 0 0 0 0 0
$$ ##$SGUC2= (0..15)
$$ 33 256 20 0 0 0 0 0 0 0 0 0 0 0 0 0
$$ ##$SLCBCONF= <SH>
$$ ##$SPECTR= 10
$$ ##$SY2FLAG= 0
$$ ##$SYNCTRIG= 11
$$ ##$SamChgEth= (0..3)
$$ <149.236.99.55> <no> <no> <no>
$$ ##$ServiceNo= <>
$$ ##$Sgu1PowerLevels= (0..7)
$$ 0 0 0 0 0 0 0 0
$$ ##$Sgu2PowerLevels= (0..7)
$$ 0 0 0 0 0 0 0 0
$$ ##$Sgu3PowerLevels= (0..7)
$$ 0 0 0 0 0 0 0 0
$$ ##$Sgu4PowerLevels= (0..7)
$$ 0 0 0 0 0 0 0 0
$$ ##$Sgu5PowerLevels= (0..7)
$$ 0 0 0 0 0 0 0 0
$$ ##$Sgu6PowerLevels= (0..7)
$$ 0 0 0 0 0 0 0 0
$$ ##$Sgu7PowerLevels= (0..7)
$$ 0 0 0 0 0 0 0 0
$$ ##$Sgu8PowerLevels= (0..7)
$$ 0 0 0 0 0 0 0 0
$$ ##$SguType= 2
$$ ##$ShimMaxVal= 32760
$$ ##$ShimPow1Ch2Sh= (0..38)
$$ 0 0 0 0 0 0 0 0 0 0 0 0 0 0 0 0 0 0 0 0 0 0 0 0 0 0 0 0 0 0 0 0 0 0 0 0
$$ 0 0 0
$$ ##$ShimPow1Imax= (0..38)
$$ 0 0 0 0 0 0 0 0 0 0 0 0 0 0 0 0 0 0 0 0 0 0 0 0 0 0 0 0 0 0 0 0 0 0 0 0
$$ 0 0 0
$$ ##$ShimPow1NChan= 0
$$ ##$ShimPow1TotIMax= 0
$$ ##$ShimPow1Vmax= (0..38)
$$ 0 0 0 0 0 0 0 0 0 0 0 0 0 0 0 0 0 0 0 0 0 0 0 0 0 0 0 0 0 0 0 0 0 0 0 0
$$ 0 0 0
$$ ##$ShimPow2Ch2Sh= (0..38)
$$ 0 0 0 0 0 0 0 0 0 0 0 0 0 0 0 0 0 0 0 0 0 0 0 0 0 0 0 0 0 0 0 0 0 0 0 0
$$ 0 0 0
$$ ##$ShimPow2Imax= (0..38)
$$ 0 0 0 0 0 0 0 0 0 0 0 0 0 0 0 0 0 0 0 0 0 0 0 0 0 0 0 0 0 0 0 0 0 0 0 0
$$ 0 0 0
$$ ##$ShimPow2NChan= 0
$$ ##$ShimPow2TotIMax= 0
$$ ##$ShimPow2Vmax= (0..38)
$$ 0 0 0 0 0 0 0 0 0 0 0 0 0 0 0 0 0 0 0 0 0 0 0 0 0 0 0 0 0 0 0 0 0 0 0 0
$$ 0 0 0
$$ ##$ShimPow3Ch2Sh= (0..38)
$$ 0 0 0 0 0 0 0 0 0 0 0 0 0 0 0 0 0 0 0 0 0 0 0 0 0 0 0 0 0 0 0 0 0 0 0 0
$$ 0 0 0
$$ ##$ShimPow3Imax= (0..38)
$$ 0 0 0 0 0 0 0 0 0 0 0 0 0 0 0 0 0 0 0 0 0 0 0 0 0 0 0 0 0 0 0 0 0 0 0 0
$$ 0 0 0
$$ ##$ShimPow3NChan= 0
$$ ##$ShimPow3TotIMax= 0
$$ ##$ShimPow3Vmax= (0..38)
$$ 0 0 0 0 0 0 0 0 0 0 0 0 0 0 0 0 0 0 0 0 0 0 0 0 0 0 0 0 0 0 0 0 0 0 0 0
$$ 0 0 0
$$ ##$ShimPow4Ch2Sh= (0..38)
$$ 0 0 0 0 0 0 0 0 0 0 0 0 0 0 0 0 0 0 0 0 0 0 0 0 0 0 0 0 0 0 0 0 0 0 0 0
$$ 0 0 0
$$ ##$ShimPow4Imax= (0..38)
$$ 0 0 0 0 0 0 0 0 0 0 0 0 0 0 0 0 0 0 0 0 0 0 0 0 0 0 0 0 0 0 0 0 0 0 0 0
$$ 0 0 0
$$ ##$ShimPow4NChan= 0
$$ ##$ShimPow4TotIMax= 0
$$ ##$ShimPow4Vmax= (0..38)
$$ 0 0 0 0 0 0 0 0 0 0 0 0 0 0 0 0 0 0 0 0 0 0 0 0 0 0 0 0 0 0 0 0 0 0 0 0
$$ 0 0 0
$$ ##$ShimPowMaxUA= (0..63)
$$ 130000 130000 130000 130000 130000 130000 130000 130000 130000 130000 130000
$$ 130000 130000 130000 130000 130000 130000 130000 130000 130000 130000 130000
$$ 130000 130000 130000 130000 130000 130000 130000 130000 130000 130000 130000
$$ 130000 130000 130000 130000 130000 130000 130000 0 0 0 0 0 0 0 0 0 0 0
$$ 0 0 0 0 0 0 0 0 0 0 0 0 0
$$ ##$ShimPowMaxUC= (0..63)
$$ 130000 130000 130000 130000 130000 130000 130000 130000 130000 130000 130000
$$ 130000 130000 130000 130000 130000 130000 130000 130000 130000 130000 130000
$$ 130000 130000 130000 130000 130000 130000 130000 130000 130000 130000 130000
$$ 130000 130000 130000 130000 130000 130000 130000 0 0 0 0 0 0 0 0 0 0 0
$$ 0 0 0 0 0 0 0 0 0 0 0 0 0
$$ ##$ShimPowMaxUG= (0..63)
$$ 524287 524287 524287 524287 524287 524287 524287 524287 524287 524287 524287
$$ 524287 524287 524287 524287 524287 524287 524287 524287 524287 524287 524287
$$ 524287 524287 524287 524287 524287 524287 524287 524287 524287 524287 524287
$$ 524287 524287 524287 524287 524287 524287 0 0 0 0 0 0 0 0 0 0 0 0 0 0 0
$$ 0 0 0 0 0 0 0 0 0 0
$$ ##$ShimPowNum= 0
$$ ##$ShimPowRcbType= 3
$$ ##$ShimPowRes= (0..63)
$$ 1e-020 1e-020 1e-020 1e-020 1e-020 1e-020 1e-020 1e-020 1e-020 1e-020 1e-020
$$ 1e-020 1e-020 1e-020 1e-020 1e-020 1e-020 1e-020 1e-020 1e-020 1e-020 1e-020
$$ 1e-020 1e-020 1e-020 1e-020 1e-020 1e-020 1e-020 1e-020 1e-020 1e-020 1e-020
$$ 1e-020 1e-020 1e-020 1e-020 1e-020 1e-020 1e-020 0 0 0 0 0 0 0 0 0 0 0
$$ 0 0 0 0 0 0 0 0 0 0 0 0 0
$$ ##$ShimPowRng0= (0..63)
$$ 1 1 1 1 1 1 1 1 1 1 1 1 1 1 1 1 1 1 1 1 1 1 1 1 1 1 1 1 1 1 1 1 1 1 1 1
$$ 1 1 1 1 0 0 0 0 0 0 0 0 0 0 0 0 0 0 0 0 0 0 0 0 0 0 0 0
$$ ##$ShimPowRng1= (0..63)
$$ 1 1 1 1 1 1 1 1 1 1 1 1 1 1 1 1 1 1 1 1 1 1 1 1 1 1 1 1 1 1 1 1 1 1 1 1
$$ 1 1 1 1 0 0 0 0 0 0 0 0 0 0 0 0 0 0 0 0 0 0 0 0 0 0 0 0
$$ ##$ShimPowRng2= (0..63)
$$ 1 1 1 1 1 1 1 1 1 1 1 1 1 1 1 1 1 1 1 1 1 1 1 1 1 1 1 1 1 1 1 1 1 1 1 1
$$ 1 1 1 1 0 0 0 0 0 0 0 0 0 0 0 0 0 0 0 0 0 0 0 0 0 0 0 0
$$ ##$ShimPowRng3= (0..63)
$$ 1 1 1 1 1 1 1 1 1 1 1 1 1 1 1 1 1 1 1 1 1 1 1 1 1 1 1 1 1 1 1 1 1 1 1 1
$$ 1 1 1 1 0 0 0 0 0 0 0 0 0 0 0 0 0 0 0 0 0 0 0 0 0 0 0 0
$$ ##$ShimPowType1= 0
$$ ##$ShimPowType2= 0
$$ ##$ShimPowType3= 0
$$ ##$ShimPowType4= 0
$$ ##$ShimSysAngle= <>
$$ ##$ShimSysFunc= (0..63)
$$ 1 2 3 0 4 5 6 0 0 31 32 33 34 0 12 11 10 9 8 7 24 23 22 21 20 19 0 18 26
$$ 25 16 17 30 29 28 27 13 14 15 0 0 0 0 0 0 0 0 0 0 0 0 0 0 0 0 0 0 0 0 0
$$ 0 0 0 0
$$ ##$ShimSysMatId= <no>
$$ ##$ShimSysMatrix= 1
$$ ##$ShimSysOffset= <0>
$$ ##$ShimSysType= 3
$$ ##$ShimUnit= 0
$$ ##$TFXNUM= 0
$$ ##$TOSITY= <no>
$$ ##$TRIPLO2= 0
$$ ##$VTU= 1
$$ ##$VTUETH= <no>
$$ ##$VTUTY= <tty05>
$$ ##$WBREFAM= (0..15)
$$ 101.2 100 100 100 100 100 100 100 100 100 100 100 100 100 100 100
$$ ##$WBREFLM= (0..15)
$$ 1 0 0 0 0 0 0 0 0 0 0 0 0 0 0 0
$$ ##$WBREFPH= (0..15)
$$ 0.13 0 0 0 0 0 0 0 0 0 0 0 0 0 0 0
$$ ##$WBSGU= (0..15)
$$ 0 0 0 0 0 0 0 0 0 0 0 0 0 0 0 0
$$ ##$XFAC= 2
$$ ##END=
$$ 
##$DECIM=	2560
##$DSPFVS=	20
##.ACQUISITIONSCHEME=	NOT PHASESENSITIVE
##NTUPLES=	NDNMRSPECTRUM
##VARNAME=	FREQUENCY1,	FREQUENCY2,	SPECTRUM
##SYMBOL=	F1,	F2,	Y
##.NUCLEUS=	15N,	1H
##VARTYPE=	INDEPENDENT,	INDEPENDENT,	DEPENDENT
##VARFORM=	AFFN,	AFFN,	ASDF
##VARDIM=	1024,	2048,	2097152
##UNITS=	HZ,	HZ,	ARBITRARY UNITS
##FIRST=	24596.97802734375,	7686.668670654296875,	0.8593394160270690918
##LAST=	-278.64306640625,	-125.831329345703125,	-0.51778715848922729492
##MIN=	-278.64306640625,	-125.831329345703125,	-3.3322687149047851562
##MAX=	24596.97802734375,	7686.668670654296875,	1528.109619140625
##FACTOR=	-24.31634515518084072,	-3.8165608207132390994,	0.01910137023925781441
##PAGE=	F1=24596.97802734375
##FIRST=	24596.97802734375,	7686.668670654296875,	0.8593394160270690918
##DATATABLE=	(F2++(Y..Y)), PROFILE
-2014D4k9K3L5m2q1J6m1OP7O6l0O9j02k1L9k9M3jp1m3O6K8m0rk7j7R3r2O6M5K2q0m9J9M7J6
-1978A6kO9Jl6L7J2j48O2j9K8%mm0L5p9J03Q0j08l3kP9p1j8N3or6M9L8L4l9j00L1O1J3j8M5
-1942B7L6P5m5p8L8j8p6Q4L1q7qj5N1N2jp4K0k7l4L0m4pJ49N1j30j1K9kk3l5N7O3j17M7K4
-1907C2q2L8n4J6j3J19o1RP5r6m7R4J03r1q5Q7j4j2O0n4l5K9N7po4K2rPjj01O3ko5N3ln4J38
-1870E2J6n4o2K2K6N0r3kK4L7o7N4K3l8n1J0O6n8M8j1lM1j9j8L4J09p5m9j1m2O7Rj3l7n1J07
-1834D1N3j24J4j1j2n4M5M6m9l3J0R3O5n6q6rL3K4J6Jn3J7J2O5k4J1q5L8J4jpl9j1kK6j1j
-1797d4O2J3j4M0o7K9n5k9R7K0j04Q5o7LK9M5nj6K4np4LR0q7J3rJ3m7J16mqRJ7n2l2M4l6P2
-1759F9j3o1L3K3q1KL4OJ7j8m9Q4ql0JP2Pm3m5k6M6jjL6n0m3NJ5mk1M3M4qo3K7j2m2Qk4J07
-1719C6p1M4P9M2k0j44R2j7j3k7k4m0K7N6k6nJ6R5j35M5L2K8n1j9KRk2JL4K5JK2oL3J23l9
-1683A83o7p0l0r0KJN7J19j8j67J54j12J7R3k4o3N5j6kj5n8j7L6pj3J9J09Ql6n0J3J0m7L2
-1649Fn1K6l7l6O1l6J06j7n4O3Nk8K4lJ7M2r8qLJ5K7k1j8l0Q4k7qn4N3j8k0Ql0j9PMM0O0j8
-1610B0o1PM9N1r0Pnj2R6n7J0J5l9Rn1l8R5J18nk2j28k3N7l9j2M5n8K4J6K7n1R4l4j3o4k2
-1574h4N0J8J03L6j63M1L8J30j39k5K8P5p1n7QK8N1Jm3k7o5RQ5r3J02OoJ6r0P4J5m2j1J2o
-1539DQ8k7j06pK7m8M8MM7pN1o4o6L3j1J05J7q5m1k1K8K9m2J6m4K8mM3L3P8m0j18P1Nn7k4
-1503e7pM7N2j8k3l6L2J9o5O2J06Jj6r6J00qj51J3NL4n1KR1K9j2J3K4k8K6j09pkj3l8N0K1
-1467a0K9n8O8k1n4RO1oj8o8J21Pj0jk7j26P7Q0P8p3q5M5j5pL6j01M6Q5j7q2k5m0R9j0l5J
-1431d7J15J2j01J3Mj0QN9l5p9OO5m8N6M1l8m2l5N2j7j8L0pJ9P0L2p9l6k9R5p4k0L3LM3j4
-1395B7M7jq9p6M4M0N4m4l8RM9N2L7o7q5R3L2j5n0o8k6M6j7NqO1j3M4L5n2k2m5N1k3LK0L8
-1358D8j6J0nJ6k0p4lJ65o9l2RN0M3m9o5%n2P0j5o5K9J8pJ0K7m7J6j7n7MJ10q3R8j3L8n8p9
-1321f5M7N2P9o2q7Q3r3l2P7N5l6l3Nj0j7J78j1k07R8n9J8J16M5p3o7j0J25j6m6p5k4j8J40
-1288G7n3j02Q2J5m0P5Q4j29p0M8o6O2Q8j4m8j2LL4L1N2m4o3L2k5l1p5O4N9Jl2j1m7KM8L9
-1253C4%p2l3L9J8J4J3j21M9K3k0Q4j4rK9L0j31K7K1P7n0n5M7rm2J2j8J6M3q0M3j1M0K3QJ4
-1217C9p0K2j5L4Q2q1r2M1N0p8N4J4N9J6j65Q3O2l0l2o1R4O0n5l1p2K4N0J5oL1oj1j0n3OJ
-1181c1MJ3m0K4P2l8l4J6o0P7J05n2l0l6k6l4Q5p3OJ81jj10o8M4k3N0%j5qj4J5J7ql5l3L5
-1145b5l1M2L7k5k2L5PN2o9nK9m7jM2K6j35J53j2r4J5R6k3k6K6n5M0KM9k2o6LP2l0q0N6J6
-1109C0m3m0O7m0J1L1Jn1LO7j7q2K2J4K5kM9n2M1K0LNj02M4l0o5M9N1K6J2o2N4j2j45J01K0
-1073Co4O2J8K6Jr3kL8M7L5j8j18J16Nn9n9J8N7N5m1M6M5n4n2N5m5QJ5j23P8M6o7qnL9j9P9
-1036F5k6j0O9l2j18l2N4Ll2M6ol1P5Jn9qM3O6l6q6P2K4J8k5J1k9L6J5j2jn3j6R7K9k13Q3
-1000a8K8K7l9o2J7J9M9M4m5j5l3k8N6M1l0n3N4l7m4j0Q3J40j0j10k5M8L1pj20Q8l0L1m6K
-966dR3j0j8m8nK1M3J0J8n4j05K0l9J2J33J0k9l3n2L5l2J02n4k4Q3l4k1j5n9J35j54J09M7
-933H1j00J9J26q1j02o4O7M6k9N8Q0mrL0l6n6k3j3oM3o2L6rL6J4K5m7J9k2m3l2R4J00r5r9
-898e8K4j1N4J8r3M1Kn9K5L2K6Rk4lM1O1m9r8M6M1o2j0J24L2j01j28M6M9LQ2m4r6J0J8J31
-863G9r4l8j2L5J3Q1m1j7jk5q1jR5Q5k7k1l2K3n4RJl8K7J16j02k3ml9N3Q1o2l4nR0K8o9n8
-826f2L5J4Q1m7k2j41J52k2n2O9o2Q4K9j7j6K0oo4k0O1o5M2M7k1n8K8M5k3q8M3pk9K1N1j8
-791a8m7K5Oj8L7OM3K2j8j2q7m6J26J00o6o1Mk3jN5j5r2J1O9j6N1J13j8j92j1M6R1jQJ9j14
-755b4k2P4J8k8L7o8q7J38O6r5p8j3R5n2J0j2J03lp2J8j8K0k5j8LL8J23q7l0J10m7p3k2J7
-721dN6K1J7j11L2k9j2JP2l9o7l9j7M1J3J05M2L3p1m9l8O3K0j10N0J2n6O5mk6JMJ1M5K4p0
-685a4k0P9J3Kj22pN0l1J4R8lj07O1Ro9L1m6PJ3J00n7k9N6K1l9o3Q7J9N5j17j6P3N7M2j21
-650B6m5J4Q4j6n9Q8KO9j13j01l2O0J5O2n9m0KQ6o2m1O2rjm1L2Po5NN0j3k7Q6k0M0L4q%q2
-612a0n9j2Q1O0n5j3o5P0M5j4m7K5o7J08j3o5p6P9J2K9PLl1k1N7j9k1k9l1j2J03K4o5l2L0
-577b4L4J24j08o0J04j7j00Rk1N1Q4J5j07l3J11l3L2L8o9q0rJ3Qj7RJ1l0KkK4J4n6J01R8N7
-542A73kj13n7L5mm1K9J5J0o5L0mNP7p1rR6j09OM5M0n9Kj9K6m9J2N6lq8R2j8mn7L1J23j30
-505Aj1Pl0O0Q6J2j22n6J10n7n5J0N5K6n5J8n6J03O5j4n4rK2o6Lj2k1M1J08m2m5N1O6j9r7
-470B3j7l2k7J1nK6LK8L4j22O0l9K2KLk0qM9J19L1o4k6m8rK1p8K9lm3K6J2Q0M0Jj8m7o0L0
-432a6P3n3q5M3M9r0J24l9n4J1J4jJ12Jk1k3j3Jj7J6j02J5J16m1J4L5o4p6K7M1N3r5nK9l7
-397e8K2J2L0J4l6Q3j5p0%K7o9J02J8m9KK1rl8Rj5P3ok1k6j0M8n5j4jn3R4Mk3j2oO2J14j27
-359B2o2l4J28L7n2o8M0q4J8N5kJ7L0o2J0j3M2o2k1k9J04l4m3K6J14q5mkM5N0j37N4rk7m9
-324h7J20M0Pk5n6L6n4k2K9l3M3J9l7QKJ3n4J7L6N3nJ15J5j41j5M3q0m0K1L2q4P5O9k5M1l9
-288C7p2l7Q2O1p5L0p8k8R8M5r9P9p0L3J7J0m9j0OP9o4ORK7O8k4j1rr1k5J34K5r9J9j3k5m0
-251e4J03r0K8J6M6n3J6n5k6M0Q7m6k6p9N2K0M1j6l0pM4K3r0O7K0L8r2m5qKJ19M5j03L2J8
-216C7j4m9n3MR0L9l1n3Mk1j6M5J38O4j25m4Mm0K4k3j6olJ00l5m3qj8K8j2jmnK9O2O5m7pm7
-177A2K1L6j03M8rN3k1m2n0L3nP9N5m6r0P5M0Jj01K7K0n2j9N0kK4r1J07r1K4m9O2Ro5L7K7
-141DJ2K4j6j2j0p9jO7N9p3K9P3q7l0P4j2o3J4Q2no2N9L9q8l8J12k1j10L5J4oO6mk3Kj9L0
-104C6M9n7K1n0o4M9j2k5Q2m6m0N5J24r1m1N1L8l5o4n2P7m1R4M5l5m4J8j7o2K9RM5n2Q7o8
-69A3o0L0J16j6m3o6m1O7o0pPO4P3Q7oj79k5K0N4Rm0m9nM3M1ro4O9Kq5J6%J1K0J3j6J7Q5n1
-30C5m4m7kk2J05nl5J7LNJ4m0k4J0K1K4j8L3Lnj6o6K8N7K1j7QK8m2j4l1j2L6L4p9m2J16J04
7A41j53k3j2QJ7j9L8J20j19j6k8O9jq0NK9J0K0j1J8Kj6P8k6j09
32e8
##PAGE=	F1=24572.661682188569102
##FIRST=	24596.97802734375,	7686.668670654296875,	0.58485990762710571289
##DATATABLE=	(F2++(Y..Y)), PROFILE
-2014C0joL4l3o8Jj6j4M9P0K5Q0j41j9N0o7L3L1n0n1O9K8o5j9k7J0O0j15J57J0J1o8j9K1K5
-1979A5J2l2Q5ol8O1J4j67P0k5L9lol8M0p2P5N8r0k6K6O3o5pJ8jn4K7L4J1n2l9j0M7K1J6J7
-1942A8PP0J0p5K3qq3R3K1p3m5j2R5P2jr8Qm2m4K4l0lJ28O2j08j6K4J0k7m2N4L7r0L7J3o3
-1906e4O1m4Rl4R3l1L6O9r1o1N7J10o6o3N0j9n4P2m1k1N1M7k4p6J6j4K6Lp8M6roJ2j4n3J41
-1870D6J4m3p1K9lP3r7M0l4N1j2K9Ml2l7k0P1l7M9l2nN1j9l1M6J10p3n6Km8L9J1Nk9o7Q8M3
-1833E5r4K9k8%j5k1M4j3%k7P7P0p7q0J7L2L6qJ6j6j5J4O4j2K4q7k4L0J5k7k1Jk3N0k6j6N4
-1796bL4J5K4q2K0n2m0P3K2l3O7j02N5K5L2Ml6Pko9M7M5j13O1m9M9%O4k0K%On1j3K3k1Q3j9
-1758E4m3N2qq2OJ1RK5k8n3J07Qk4pM0K2l6n4l4O5L%K3n3m8L2J0j5m7J6M3K3m9L8j3n5J6k3
-1720f9J01o9P4N9q%j39J01j2k3j5mm3K1O2l2j5JJ02j30O3N3K1p8l5mj4j0K5J8L4K9J9j4M8
-1685A17J34p1r2n8l3p8M8rPJ09Qj49J16j06K5J02k4o1L8k3K3po3jM5j2j2K9Q5qk6m3K8Jm9
-1650a0J4n7K5J3n1L4k9R0l5k1N9Rk0K1j7J6L4q7nJ8j7Kj8j2nQ5j1lo1L9oj0J2p1QJ6k3P4
-1612@O1k1n7nO5N0j11j4J5l3J06m9K2Nl9j3m2j6J21J10qoj34o7N5l0qK6m2RN0M9j10O5l0
-1577b6J3o2J0mM4J06L6j42J1M3J14j12m8L6R0o7n3lJ2N1Mo3k9l0M0M8r0J12j7kRm5P0k2o2
-1542b8J2K7%O3m5q2L2Om2L9K7K7oL8m8o3K5k7J15Qr3m1JJ2L6m4K7m2L3j1M4K5O3p5k9L2n
-1505A1m0j6QoO6J4Kp0QK9q3R3Q7k3j9r8J36j1j59L1m1M9k2J9Q3jj5J0M7J4j1j70L4jloL3
-1468b1L4K8m8J7j8k1K9O4l5n2l6J27Pn2oJj20P5O6P9o1p6M2mn6N2n4K4P1k0o7m0oR2j8m3
-1432d6KJ06or7%J9PJ1M7l3p2L9M9o6N1O6n1o2j4P1k1n2L3oRM9L2k3m2n3Q8m9kM0J0K4j5M2
-1394H5oj04m3J5O7L8p2pK0L2L3K4n8o3R0K8k3o0m4jK0l0J2J8N4n1P3K5o6j6J1K8o3M1KL1
-1358D0m7K0L1jj4l8l2J64q2m4J7O7L3o7l4jn7L9J3o2J0J8J2J0L3m2J2j4n8J9Q0r1J27l1K9
-1323E9n2q8L7L0R6j8j43O7l4n5P6P6m0nkj4l0J67l1j75J08o9J3Q9O4n0o7mJ16k5n9q3k4J8
-1289e2J24l5q3M5L2m0O6P4j07n8K2n8P5N4k0l9JJ0L9J6J3n6k3M6j7l3o3L0Q2K2p0l1k9O8
-1255EJ4J1k0n7oKL1L0J0j08M1K3k0N9j4j1M5K1j14J3RJ00k6m9L0j5m8j3J8J2K5p2L5KK8N
-1219dMK7m3L1l8J0R4p6p7nP7l1M0K3M6Pj58N6N6l7m1j0M9P8o0m2n1K7M0RL9K7j2k3l8m7J4
-1182c9PKJ3n8P4M8o5l8N1p0J00Q6p0j8k3m1l0R3r8L7J49lq3o7J0nJ18p0j4pj9J2J8k2k3k6
-1146g1L0j2L2M1Mm4K0K3O5m8l2K7l7j8K6L0j08J19l8p7N5N9j9J0kl9K8lM5k5n0QN4pq6P6
-1110C6J0n2n8Q7k2j6L7j6on3O9nm8jK1K2nL1k5K5NmJ8r4O2k3m5j1Q0J5km7P0lj51J00L2q0
-1072d7M7K6JRp6j8K9M2K1lq4J23Oo3m4L7K9L7l9K3L2n6LO1p0qJ5r8O0O3q6k7J2N2m7O5j7
-1035A0MN9l0j00MK1Pm2J0J5l5J16J1o5j1K6M4j0q5O3K3J2m5Nk4M5J1J2J1o2oR7J2k05P1M4
-999A3K6m3q6O0K8L9Rm7ml4k5O0N7l5m8L6l4j8k5P4J11rr1RN3Rk9r5O7k3L3p3K0R2Kqo4qJ3
-960A2K7oM2j7j07K8n9K6J20Rp9k5J3K3n7J04n9nJ00k9o4j8KQ5j22R7K6q4M1J20r2j04m5O2
-926c5N1n3M1Q9poK2m1m6j6K6lK7q1J4j2M7K4Rl3K1j4m5o3J28P4q3p6K0J2L3j5q7N3k9j0K5
-889c9K3J8k1k5J2M6O3n8r0M8L1m0KR9L3q8q5K7J9M3L8n6m3Nj1J29p5m5k6K3K5Q7k7qrn7p5
-852a07N0O8P2k9j7l7Mn1L7j4l7K9J14r4m9j0N3l8J03n6qkL2K3l3n0M3l5R5l9jj47J21%m3
-817e3M4n2J03L0k0k1J4j2p4pJ4n3P1M3j4l8K8J9j7r2O7l9k1J6L8qj5J2LoJ7lO9L0k1j6q6
-780e0m3R1R7l9m9lm4J8P8k3p3k6O3nN3J09l3j72j0K1J03rk5M8r7l0P1K0pM0p4q6J40N0r7
-745Gp4jP8n4QqQ3J4o9KJ9K0k5ol6N3J21q4m6R1l1m8m0M8K3N4K9j70O3k6k7MO4m8l0n2OM0
-707d8MO2L9L8m8p4j0N1L0q2K7om8L2j7M2K4k8KL9L4p2mP6J6j0j32K8J2k2J1P5rn8M7k1n9
-670e9L0l4rM2P6o5k2Q9Qn7l3L4J1O0r6MO4N5N9r2k9n3Q9po7J14j7K5j07o7j9M7J5L6m8j2
-634c5OR7o5n6M3J7K9n5NPn8k7N9jk9R3k2K9N0k3j0p9m0j6J00N8p2j5m7M6N3Mn9%k3P9ro7
-596c3m6J3L2M1Rk2%j9L3pJ9k0n5MO9Qo0PML8J12r6m9P8k0o4Rk7Q0M9j1p0l3O0k7P2O9r4q4
-557c1k2J7Qk8L0%p3L4M2J2J4q2J02Q4M7kq9o4K0j1m0L1K2K8r2Rj8OJ13k0j7Q6j28L2j4O6
-521G2m9mj3L7p1J7M7j0q1P2j2L9n0%J18j07j8Jk5P0R7K5j17r3J14o2n6oM3M9l7Jk5R9K6l4
-485E7o2NM3l0Jr1L8O5J23p8p4N6P0k3j04k9J5JLqJ2%K7J2o5M4n3K4Mj8J4m0N9J37L4q7m7
-448C5o1pN5o7J1nm8J8K2J12K6l6j1l2o1L4O7l9p3M7M4j07J24k5o4K2J1pJ16On3k8JJj0J9
-412C7j00LJ19m4L9M4p0n4J7OP4q3j6K1m4K0oM6J6j1O5k9l8k7L6q3J30Po4oPpj9J4k3N3lJ
-374B8j3k5N2o0NOr6R5MPmpO0J17j43m7k2J22Kr9o1Q9n5j3Q5jk4N2p2j0LO6n3k1k7M2nl2L9
-335a6J32r9l4NP0K3j16Nj2j6j5J33L6j8j7j07P9n1k6K1l0O0K1l9j0m0N2k2MJ3P0J5R3J5q9
-300I0q8L1o0J7l8L5p4O4N9qL2k0n8l1O9M1p7K0o5k0J15L1p0P1p4j8O6Pp1j5K6Q4p7RQL0J08
-263A49m8k1l0j08PJ10L8j12L8oOj36J36n8J6K5L5q2N1n6J7j7J17m0o1p2O1L6K9l0qj1jK5
-229am9P2L9K2q0n2k1J5M4M0q5P1J5Rm1p3lP6K5k6j3j1j1o1P4J64N8j34l1J8o7M4k4l7j2N
-193d1R3l3m3Oj3L9pl4j2mL7N7M5n0L0m1NL4r7M6KL8l1n5mJK1M6L7n2l0O2J9lr3J2M2l2j9
-154b2L0nL7r2Q0q4M6l1K4J4l3K3RJ0K5j4J8l0q1j2O4M3n2O2M6j05k8P7J4n5J2O5l1n5Q6L3
-118H8q8m5J00j1j00L8K0nO8nk0l7j6L4N1m6K4m4p1M1Jm1Q9n9KM3J10r7j1L1M7j8m0p9N7l1
-82b0L3O8k0n1J9k4n6J4N2K8p2P9l0j9l3J23k8m4o3JL7n5K8j4L8Q1P8l0j64J4J9O1qn6k2R
-46b7K7J8k0n1N3pm2jM7j1J1K5m3J6Q0l6l9m5j1nO4JrK1j5L8J4m3l6J5kK7l8K4PL1Lj09M2
-7b6M9%RM2op5j4j7k8O0O1l5n8M9J13j38J4klj7k4M0J16j10n0JO0kp0J3NKL4lOLj2P3j7r2
32d9
##PAGE=	F1=24548.345337033388205
##FIRST=	24596.97802734375,	7686.668670654296875,	0.48691147565841674805
##DATATABLE=	(F2++(Y..Y)), PROFILE
-2014B5K4m2K7j9n4mJ5mj6Q5P6P0j81mN7m9k7N5k2n7P6K3q0l5j6L0K2k8J36l8km9J1J4%J8
-1978C7o4R0ql1P6K3j83O6k9N0jj2m2M6m4L5L6o6j5N5L3n3J6k6lk0L9Ok3k1Ol3J3J4N0Kl2
-1941a3P0N9p4%Mp6Q2J6n3o8mJ08R5Pj21j2n2j0j4k0J4Q7O1p4qJ6J9k3m0L6Jn9L2Nj1N5m4
-1904imk8L2RO7M9q9p6M0J18k9n7Pno6L9k2J2O2K9n0q5J6k4M8J2p1M6j7N5rm6k9J06Mj9q1
-1867f5N5m5Q4q1O5p8O3L8K2k8l9j0j2L5j5M6n5kM9rm5O1J08o1q0J5m6RJ3K8j8p7N6L5m1L5
-1831A0m8jK3o4K3L7J3o2O1P2q4m6jO3K1l6L4J2j6MM7lK8p8o4L7K9m6jRk1N9n3k5L7O1L7K
-1793G0q4Rn5l1M4K1K8M3j22J02K9K2Jn4pml2N7Oj02P2q5P5N3K9n9J3mLo1NMK6N4k9j5O1m6
-1755C7o1Rj7J4L3m7k5J09J0j8pJ6K9k8n2l4P9%nJ1n0m7M9nrk4k8mO4l3M2oo8J7mR1n8P8M3
-1716A01o5K5j14R2%l7j6K3l5LO6l7k3LR0j19Q0O9J5r1m5j6m0J7L2j0M0O6K3l4N5J43j03r5
-1682F3m2m4n6P7k0k5Q9L0j17N8q2J6J05k4l4J8l9M8Kn3K1L8j1k3L7N4k8rk3M3j4o2j0l2L9
-1647a0K5n6J0l2O4l1K6L4%pK5k6OK2p5lL5l7l5jj4L9P3%po5K1J7NN0q4Jjo1J20M6k7n0j1
-1608a4P9N4j15o0M4m0Q5m1N0j0k2l6j3nJ26J03k6J0j23r0L3k6PJ2m7pQ6N5j18J4l9M6n6M4
-1574d0rK7Q3L4j03l3N6J08q7p4L2J04n3m7k1mN7Ro7k3L2L7J3o4P1m4JL1rM7n4n6K7K5PL6
-1538D9m9k5K5j1j6RO0loK1l3m6J4j5R0Jr4jok2L4m7N7n0L3rM9K1M5q8K4krk8K1Pl3M3M4K8
-1498H2q4l9M1n9Q0O0m4k1o7J36j5j55O2p1N2QL7N2k8j7NN1N3k7j30PqkJ8K1L0K6l1k0k3K0
-1462@L5P2m9j12kJ26Rq2j3J9j06O4N8Q3m3o9L1J4p8N0pJ3L6l2l9n5M7P0k8n1J0Q4k7p4K3
-1427b3j8K2J1L5l4m7N9L1q3N1Q9m8q8J4O8l0o9L2Nk0K7L2K9m1o2P7k8J8M1J3J6j9K4oj20
-1392d2j1J0P3K2j00J9L3J2J0J4l9m0Q1J9l8p6j4L3Mk2OL2N3o9O1J6p2RN0Pj05Q6k2K1p2N7
-1356FN5k2j6j3m5J49r1n4K8P0K4o9pnm7j5M5l3j2J2K7J4L3m2J3op7M5L3l0J12n8Rl8n6Jq
-1319f8J07J5j01J0L6n8L6N6k9J9rj9l2J44n3j20R1o1PN9P3k7n8oR7l3o1r5K5J6R6nk7QJ4
-1284D7m7M9N6o9k9j0oM4J5k6k2J9MK9ok9l9K7L9pm5l7J2R2K9r9m2L9O9k0j2l3m0JQK4K8M
-1246A7q4M3Lj8L1j4J4L2Kq6K3j5J10pl9K4j8k9o4N3J6J2o4OK6J3j2PL2k2M4m6l2R8n8k8o4
-1209i4Q2RK4K9M0Jj47L8M0m3l9L5JQ7o0n1%kK8NQ4J5k9k2n8m0K5QmJ7k6P3K0r0L2J8o1J12
-1171E7O0r0j3on4k5O4m3L0J00om9n3m0N7J40j36lj1k5J7J0l4M3n4J6KK2M0L0m7lL1O4k0l3
-1135C8Rk1m5L4J4q8P7m9M6j%j0M0k8j4J9qK1k9l1K6L6Oo1Q2mn8q7J05Kl0L3k8L2j02O7Qp
-1097fj7J1J9rK0kQk4%L1q7Q8nk8o6J00Pj8l4P6J5j55R0L6p3J0L3j4K1n5k9J5L9J1Jn5J19
-1060G3J2o0l2N5qJ1l0J3J9n6M7P7q4l3J0o2M1P7r4n7L6N4p7O5%K9L2m5o2L8njk3j7K4o5J40
-1023D2Pn7oJ1J8Pp2M5K3J3n1nk7M7QM0J2n6%Q6nj80P3M7J3l9l9K9K7K8k3k4jk5l4O5P1k5
-985D3o7K2j6ml2N1P3j4o1M6N5j3m4o2M5j0L5j00K4Q3K7kp7k4J5J4k3N3J8r6K7o2L8R3J3j13
-949d5RM9Qp8R2o6K1J00j6r9k4O0O3r9O1jn9N2J07q4r4l7N5M7n5J8R3oqJ1l1l4k3M7lK7q0
-912b2j2k6N1L2Pj0Rj5m2n7J31L8o0m8J0L5J0m9m0M7oj2J2J1J3l8l5J7M1O7n0q5N0J0j3J0
-876a9P3L7o2m1pK6M4j0m9oQm4J07l6m6j1k6M3P6j1J9j4r6n1P3M6N0l0j0l8mj7M8l6n2J8J23
-839G5q0o3K5R9o3L4m6L6j5j6M3km5M4r4J00k6Nj22P4L2l4J9k1R2K5k1k9J5or0K2m5K2M7J2
-803CLj6J8rKr1Q4n7%jJ9JpJ5MLqoR2L4k1k3q5l7O2Q8j4l3j5o2L4Q2pn2m6L5MM5J07l6j46
-762c7j3qJ07k7l5O8p6l3O4J4RM4n7q4J22K7r0o1J9O0n4nRN8M8q7rM6K8k6On5L3J28p7o4O1
-725E3j8j3m6O9j1Q5K3k00P8k5l2K3M1n0Lm1RK5lK5L4M3k3q6jL7L1m0Rl1j4j9j4J14L1o9p
-688a0L6L6o5PO7J7k0j21M1j0j2J7L2j7K6Qm9mj1k7j0M2N1n5l2J18%p3J7j2kM5p8K2M3N8Q0
-651A55n4k1j19J16oq1J28l7j7r6l2RM0MMl7J1J9R4o0m6j6N9M7o7lNn2k6K9J3j8Q9k5J2N0
-615G1l8lo5k3KR1N1q0j9l4K7M7K2o4j7K9M0ro2lm9L9M9J3n3L8k2J0pN0mp0K4K5j6l6M6l2
-577c2N1Q7q2l6M1j3k3koR8kl7k5k5J8k5Q9R2j04q6k0J4Kl5N4j4n3P2K4%Qp9P3O0L1Jn4o2
-539@kj0l2K1J7M0r3j1l7jJ47K3k2Q2j38M4o3P7k9%j4M4r2L3L0j4m9K9rP2k9j0Q8r1k5jj4
-502c9O0J06L9j04j18J11o7n2lRO5j5j0oQ9kn9o8K9N8QL5j01J0O9J21j04q7O8N9j2j11k8M3
-468gK1roLlJ7j6LL6o4PJ2l3M1n3M9J47L9r9o8p7kQ3m7oJn9jM4J26Oo0J0k3o0J9N6j7l8L4
-428FM1j27J18j2p3K2K5J2J11kp8m4J0RmOq7KJ14m3N5M8o0l6jnP5o9k7J7m5M2k7J8K5J5M7
-391G8l9km4L3q1J44j7p5j2lNjJ5l2L1nJ8Ll4M2n9L5J1j26P9K3L7onN4R9j53ok1R7k0j40j8
-353i5J02j6k2Q1np3P0p0j3J0R8n0l6jj5Qk8N8J33j11m9NJ06j2r3l5mk8K5J20L2l8nr6P9n5
-317b3j9J0j1N5K7m4k4k0K7Qj3qJ04K6N9Rl9j09j2k5N3p1K6o6L1N0J9K4km5k2N3K7p3nn6J
-280g8J14J7l0P6p9p2R6Pq2j1K6P8q3K1OL9J35o6l4m2j18N5M8M9j05M5j0L7j00N4k5QK5K5
-246B6r5P9n3M3o2J34k6q3o9O8N0Qj5ml1j7Nj0R4N2j2m9p0l1L1k4K3nN1%L9l3q3l0Q3K3j7
-209a0K1l0nq1P9J81N0j50j3K2q4O9k4n0k7J3Q3l3l7L1k0M4ol9j2k1L7N3J7n0N8j5j7L2p9
-174a3J4J8K9l5n7L1k2N2PQn1J8M8nj0o3j5O0Kj7Jj0N2o8L4q5P0pj8J3LJ6k1PK6J0L1m7p1
-135f5j2L9L8j5O0Mj06JN0L5k9nM2l4n1R6L0p7o5Q7po7L6K6j6P4Kk2o8j6M2M2l1K5m7n6K8
-98c2K3j8M9p8M9K6Q5q8J6J3M0nj2q2K5Jn4Q8Jn5J6k2m8J6P2Rq7O1J0J8o1J02m2m1l9L9mk8
-60c7M0l8MP7P4m4j27N1J5N0k2n8j3L2K3j6k8k3J8j9OL1M2l6%K9o3J0P7j3k7m1k4K6OlK1K8
-22B8m1P1K1m1n0J8j3J8n6K6MN8K1j15J8L7%J9P3l5r7J0lm3P2O9po6j7J09j00N5jk6m3j7K6
14a8J12r3q2K0O5J1n5Nl1qO8j7N%J1M9j2o5
32c5
##PAGE=	F1=24524.028991878207307
##FIRST=	24596.97802734375,	7686.668670654296875,	0.44331324100494384766
##DATATABLE=	(F2++(Y..Y)), PROFILE
-2014B3L3p1K1om0kM0Lo6J00J14N5k14J2N7k0q1P0Pn8P5J7p5l1j5K8J0K6J18q9j7k4L8mk7
-1979GL2p7P2oj9Q2L3j87M9k7O2Nk3n9N7j3LK1m1j3P8%l4M8n1k3nO2k7o4M8K3l7j3j5P5Qp5
-1941d4P4Q8o8k7J3o2N7J0k4m7j4Q4J18K0j36l8o0L6m5j6K1N4N3m1RJ2J9j2l1J1m0j9K7mL5
-1906A3M5m9j4j8l3N4Q9K3r3p9N2J10Po2l4J8k9m5nM8P3Qq1q7L3k6M4K3p2N5j3R8k5n8mL8
-1870DpK2r8R0n8N3m9P2q4N4P5K0n8n3K4%mkM0o8lM3Qn9P4J01m1j12K9l7j0nN9kp6RL5J0L6
-1831C2n1j9M7n5k2P0J4r0M8O5o1j1k9Q8%o2M7K5nkK3lK4n4p1K5L9n8J2NKO2q4l0K0R0M3k2
-1793E2o7j0l3oK3JN4J2r1J08K9K0ro7j3j2RN0k1p2O4r0P0R9J5j08K2nMp7K7j3P6Ml5J5O2
-1756H7q7j3ll9K0L4o4K8Q4Nj8kNL3j6m0k9Q3pj9km0m8N7k0J6J5j7k0Pk6M1Oo8%K2Q3m8O4
-1717F4L9r8K9p1O8J3m2l4M6j9k8P0l9k6J0O4j01R7P6J1r5l7k0rmJ1l7L9R5L1n2M7J44j19
-1683A23p1l2o3l2Q3k6l7O8O4r1ol3k1J05l1PMo5O6J4l2M0K3j3l3L5K4m6QMN4k8p6m2J9M5
-1647HK7n2j1m7M2L2L2Ok2ML4l7qJ2o3mM8k6m6J3J2L3M0J1j2o0j6M6K0Q5q2rj2r2J40K4l1
-1610C9l9j2R0O6j01j07N1j9L1k7P8k7Kn3K5rJ08J01m6K1j02r8J3k9K7Ql9NO6M7j02J7n3L7
-1576c1o0P4J4pM2L1n7o8P9J11q6r6J8J15k7l9m8j5O6J3n2qN6L1j1n1L4o9pP6OK7p6k4J7J6
-1540fJ2J1l2K0Mj7Pj5Q5l1j3Nk1k0RlN7po8K1rn7J2k1P1o9M0lN7K8K8p7K4k5rj6N4Rk8j1
-1500dO1N2p7r5M9k5N3L8n6k9KR0j9j26Q7m5J8%N3K6m4j9LL3Q2k1p5j5j6j4L2K0J4K2ml2m8
-1463b9N8L0P8m3j49rJ18J7r3k0K5q8N7N1P9k9n7J5L0o6L0L5lLm5j1m5P3M8l4n4J7N5m6m0
-1428d2M7n0K3OK7m3j9P3J3r9O4J02l9j03L3N3m0n3J9K1m3j8M4N9l9k2L4j6M3L1J6J7k6lm
-1393F6j21jJ8P0J1j16L1M4ppJ2j9k3O4Rn3n5RL8lLpK9O1o8J7Pn9M3O1qr6Q0m7J2n8R2N1l8
-1354D2j9mn5J29r6n1L8O0J4n8J1j0j5l0J1J1k0KK4K7K4m4J9%j08O7kN3Q5r0j4j5k6j5o1J03
-1318a3K9o0K7O1o4J2J8lK3j6j9j8J13p4o3N2l6NL2P2pn3j1P8m0m8m2N4k8N7K8J5j2j1n1K2
-1282B9L4k0Jk9K7K3j3l2j2L7qRl1p1O1M0k%n8j6J1R5K6j13k2O0O3m7k9l3j9j3L0J8J0jn4
-1245d9M1k0j3J5k2N0Nk8l5L3l8J08Jk9K2k1j0q4O3K4J2o6l3O2nk6J5L2j3N3m4o1Q2l1J9m0
-1209c1KM7J0K0L6Lj35L1K1m6j3M5k9Q1n5n0M1l0K5pJ21om8j4o7k7L1LpK0J3O0j0j04R5k0
-1173Fk5J15L5r9l2J0n9l5K5P1j3M4j2j4k2n7R5J28j83Rk0l0K8jRM3p4J5QJ3L0M9l3j6K1N1
-1137H0J0j8oj3p3M9lq0L7k2J22m5n3pO0m6J6J1oj9l1j0L8K1J2k0R0k5n9j26J22K7l3K2k8
-1102fN0o6K3mK9k7j1J2qJ5J3nn8OM6q1J09J9j8r2J00Ml4k3P0L4j62Q2L5n1l3L3j6L1l5l3
-1066e2QK7J1kl8J01K3m7k9P4m4k5j0J8Ro1P3J01q4o1kk1K9P8q9m2J4M2r7Q3J6M9Lp0k0N8
-1030B3j9j7oJ3Nj05J39mm8J0%KJ3o4L1L0K1l9j6m3L2QO9Om0jO7j9j36Q9K3j4j7JkK4J6m3
-992a1J7j4j4l1N6P4qr2RJ2Kl1K7L7k7l6P4N1k5m5l5L1LL5r2mO5N5%q5m8J8K1k7L0M5p8K5
-954a6m2L9N9Rj02N7M0oo9P5n9NQ3Nj26k2J03O6r2J7k6k9M7Q9o1p3l9L8M0l2j2R3mj2Jpk3
-917A4m6M7oM6o6l1k%M4J4J2ok8m2l1J19Jj9k4rO1k2o9J6K9J1nnJJ4l9l8lK4P7k6p5M6k7J6
-877b7J6M8M7k9k2l8M5K9m5k9QJ7o0N1J5l9Qo1M4N6PN2j4j32k8P8L3K7l5kl3KJ3M4n1o9QJ30
-839F4o4n3M9J25m7q1m2Q4k4m9P9Om2N6r9L6Kpq3K2O8k3klP9J6j5m0K5Qj09N8jQrj5K6kOk9
-799b2L1p5O4m7KlK0qj7K3PMk7JR8L1j6k9p5k9L7O8Pj7k7o8L4O8J9k1m7pPL2J04k7j22k0j7
-760f4J04n2j3N7o0k4N5jK0M2k9q1R7Jo8l4K8L8n1k3L3M5Q0j21oN9L8l2J1p2J2J37o8p7L1
-725A2j0J9m1Q3l2R6Lj56M9l6l6N3K5n4K5k1JMmJ2J7M2pp5j3K4K6KLn5K3k5MJ29J9j06qL5
-687B7K9n9J4N6J6k6r0L6j5jJ9j1j7J01l2n3K6l4l3j0L3K5j3o5J29nq0O4k6j3%m9K5J7O0R5
-651A40j8k0j47J39qq7J19o1m8p0j7M6M0j9k7k2K8L4P5m8k3p0Q4N4p7NMm5jk1J8MP5k4j1L5
-615C6n1K4m5nJ2P7M3q0k5k6J0L3L7o2kN4Lj7m8L2n0LM8K5n5L4k4qk8P2J6o9M3j1n4L0N2o8
-577d4P4M9o9k1jLJ2k1L4J01n4m2Ok0ll1Q3J05r8q5j1J3rj9O3l4rQ4J3j1qp8N3L3J1lj2n3
-539Aj8Jj6lpM6m4nNj2O0N2k3P7j27L8r0P2KPj9M3j05N5Qk1j2K9k2O2MmL8q2k8mRL1J12N0
-499A60q5j23R3p4l4J4J6J5Rpj2P5j6p2k9JP5L9P0q6k8N1J02j19o1P9L7Lj09l6N2K8j8jRm
-463A4rm4P5K7p1j3K2l8N2n4L0J53M4r9q3l6l9Q5k2j8J4o1j3N4J16k3o9L7j5n2oL7OOJ8L1
-427E6j28Q5%p8J4M9M5J11k0r7o9J1K8Nk9o2RJ02m1O5M5m0j8k1oP2n7l8K4l7P3k7n4K6L7K2
-391E7l6L0m9J6m9J36n0p7k2j3K5K2J1m1J3oK3J6l8K5m2N6K0j11K0N3N5qmM8O6j46M6l1N6
-356G1j2q2k6N5K2k2N9j0j24P7n4J2KJ20n3n2K9l6j9k2Q8J18j22n5J0J34l8p5l6Qn3M3Q4K3
-322F4m6Lk1K9o3kjQM1M0n6k1K5j9J8l3k2J35L2K5pNr5m6MO8q0Ko8K2M3L0K1Ql9nL5K3o5l8
-282d6l1PJ01jJ2R4q3r7Q2Qq3JRO3q2L8NN2J45p3m9m6r6O7j4N4q6M9k8O0n2krNK0J9o4O1m5
-243c5N3p8J19nr6n6P3N6j5Rj2n5K2k1j4J15O0o1j3q1l7M4j8kN3jk6O6k0o9o1Q7L1LK2m9L
-206io3O3J80L7j70KJ8q6R2k4n3m0J4P0k9k3O3l7L5j2l3Rl2J3N0j8l7O8K4l9K5n9qK1K6l7
-170Aj2Ql0Q1j6l9n2N7M1k4k2k4l9O2M1j9k9j5O8m3or2J00J2m5KL4J6o4PL1M5K5n6n2oJN1
-132bK0L4m4o7K5%M7%k4J5J3m0N4L2n9p2N0j1j1K4L3l7P8J7k4r2j7N4K0j4L0o7j7J7M2J3J0
-95C0j13R3J2N3o8L6oK4MJ6p6lM1j00O5J5n3J6j5l4L9N3po0JM8M1o7P9n7k5mN3m6J2L6o2k5
-57e4P5O9n1p5P8JK7k6m7l3O0L2n3k6Lk5k5M5O9K5o2lK0p6KP6J3ql8l8M9l2k9O4L0p5R9K8
-19H9l3n6J7j0ko8N2j5O7L3j04j3K9K1kR4n4q7M1jl9N8N7%o2o6Q9l9Q7j0n2n8LqJ15p1m5q
18e1N4J7l4lp8JR5m7J4NL3K0k3l2
32b9
##PAGE=	F1=24499.71264672302641
##FIRST=	24596.97802734375,	7686.668670654296875,	0.41604653000831604004
##DATATABLE=	(F2++(Y..Y)), PROFILE
-2014B1K1q4K3mk6PN4J1j06J09J43M4k36K3M9%r9P4K8n4O0J8n8k0k8K3J5N0J08j25l9NN8k8
-1980C7n6M7n6K9moQ3L6j67J6k1P3J3k4r6P1J3j9K0k4k1R6l2oP4n0m4rQ1m2o6O5L2l8j6n2
-1944f3P5L2q2N0R5n3m2Qn2K8LJ1j0l0M3J36L4j41n8m4O0o5nnL5N5j7K2J2J1%j5j3o3J9J0
-1908a9rN9L8n4j5rm1M7R3Jj01l4N8P5L1p1o3M1Kp6k1O1Q9j5j08p2N9rlL4p2O6KJ17m0n9J8
-1871@k6oO0j07J07o3K2j8O5o0L7R0J9q3o2N6J2l3j0L5o6rM4J6o5P9Q3j9j31M4k6Kn6Q2K0
-1836C3p2k6K7M5L7l4l5M3k7m1P0J0j11M5L7j4J3l2Q1j8q2M8K6QKnj3K0k1o1QM4n8J7j1M3
-1800dN5j11l7K3J05K9l7l6j7kj5K2KL4j8l2Q4K0L1j9p3j1k7M4L1l5m6N8p3M5J28J9j40K1
-1766A8nRq5M0oQ8m5l2L8N1j20M9k7m1K0K1l1M3M7lk2MOL7Mk7k2Q2j9m2j6k5n0N9l0N4L7m
-1728E5k3m0l1L6J6n8j1L9P2m3M1M3q5pl3N7K0l8n4N0No6P0l4j8NL5o6R8P4Rr6rj3mk2mjj4
-1689d5J02L8o0K8J39j18l3l2q0k1P9k9k8N3J11q0o0K1p0J05l7M1pp7N8K4nN6Jj7l6K2%n8
-1655a5J9L3N4l7p8l3L8L6K7m6k7o0N2Q9J1j5l3kM7n4j8Ql8j5L9Ol3QL7J5KK5j1n0o7P0L0
-1618A4J09p0j6rq3J01Jl2k1rR8Q0p8j12OLk1RP9m2K7o2N1j3O5J03n8K8p8r7Lk9M5J0k0ML6
-1581B2L6p7N7m9op8R5L9l4nL3j6m7Q2J02j10r7lJ10Lj8p7j4O5J4m0%O7K4l2m4J3o4K2N7O
-1545C6J7r6J2mQJ7rJ2L0k0rJ8j7Q6n3k1qj7OJ5kL1j4k6K6ko3l9M8L0p7M6kO3M5J5p3Nl5m
-1505b5JP2J1j5p3O8P7n7j27L4PK2K2n1l9N2M5k4p3R4k3mk7O5Om5k3J3mR7Jl3k7k1k5L4K8
-1468C3pK0K4k9p6Q6J6P9k3j36o9J00L7q7k4J9p5P4L8N7k3l7jL9m8J3P4k7k3n1J1j4P4K6l6
-1433C4m7J9K1o2j2O5m5QoK5m5oP5nj06Q2J02l2j03M4L8n0l0K0K6l6m2L2N0l7L3j1j1O6J3
-1398F7K3K4l5l6%r9k0K7P1Kr1%N3k4NJ9j5j2L5Jm0K5j3JLK5j5NP6o2l0LqM0N7j9n0L6p0O
-1358c5PQ6L2m4j2j5o9J07r3k1L6L8Nl9J8j0K8kq3N5k3%J0L9J5n1K7Rj15N1J3J05N2j14k8
-1323b1Qj1k1o4M1K5j8N7Q5p1qj2K2J3k1j1NP9p9k8jKRJ3N8Qn5j8P4m5k8K1P0p4J3N5L5k8
-1285G9j9m7j3J0K9L0l2M1J1k5l9j2N2k4j3n5m5J44J7n2Mo0j6J7R7K0j15J6M5N1o2l6k3Pl2
-1250e0M4J2j2ok0L1m3LJ3l4O9j5n3L3J9n1R2lk4K2k4J5o5M0L3J4o8n4Q3k5l6L0L3j7N7l8
-1214En6L3kN6j3p0P9Mj3L7J5j19K6Pm3NL9l3O0n1%L5n2M2l2J34k7o5ko6JK3rqK4M0M8l8r0
-1175g6J27n4K2J16K3r7p3J7n8k1P5P5o4pj9J6J6l1R1R6k04J4k7nJ0pM5K9q1K4OPJ1N8j0j4
-1139C0kL1L3Oqk0r1N4rq0RL4J40p3p9k8P7n7M4Oln8j4M4j3J2J5L7Q8n1n6j15Q5N1l0Nj1L8
-1101D1NOm7N4m0l9NnJ4K8op1JM6p6J16M0j1r2Q4Om3k0N3M2j62Q8K5k3n6QqL9j9l2J3RPJk8
-1061d7O6L7k7l0Q8o9o9J8L7Ro5O7J25p3q7j4J9K3O3p4k7pK2q2R7J5N2j2r0J3O4k4l8QM8j0
-1025B6j24J16j7m4L4oLJ2p4K8M8K6k2j9n2J0qR2Kk1j1M2k9p6J06j5n8K4K8l1L1Mm4M5l6n
-989a5j1M0N8J4j08JL7Jk4QK0m4l1Q3L8j9l5k1K5J5L4o2l6L6P5kq4m5J2L3rl5N8n8L1j4K9
-952eK6Jp2R1K7j5n8R2n2m7N4K7j41RJ06Q9r6l1l8QK4O4l1m4m3J0K7Pl8Q7nj3%K0j7p6L0j1
-914c4P9m9m5L6m0M3J9K3j6m8m8MR5k6L2j0l5Q8n6l8L0QJ8Pk1nJ8l6l9nLP0Mn3K7o7M4J5L1
-875B3N8Jk5o2O8J0n7j0MK7m8l9O7k5K7o3J8L2K3Q5rj57j7P6K8Om0Kk4J0K3L6n2p6QJ20m7
-838Ak6N1J40j4j82o6J26k4n4R8Kl2P1p4n4L9j8m3k3Q3rj8KO6Knm2M1K2j23Q0M4rp2k0M1Q
-801Imk9N0o2K4k6J%L0j7j7K1Kkl0J3Q1K3rk4n4j9J4L4K1jl6n0PM2M2J7l3m5%K2R4j2j00l5
-761e8PJ02o5J2J6m9qM4k2L2K7lp3P5j9k5j8K5J4m2l7M8N0R8j60KP2M1m2Pq6lJ48n7q0PoL8
-723A2k7Q7l6Q5k3q8K2n3m3Q0J8o5N0Jj9j8NK1rL0%n2l1J9J7L1No9N2j1J9J18mj27%L5J1n6
-685a3K2M4J0k7n0K2qJ4J5m9PJ34o0m1L2n3l9jK9mK8p1R8nq0J01k1j8m3rJnN6R8Nj9j19J28
-647A09pq1R0q4m8j8l7O9M5n3m8lM5L8M2l3No3M4N4q1K2Ml7K2n0JK4O5k1l2Mo4Q5l6J3J3N8
-609E6L9p7l3k2nJ9M4n3L7N4l1k7k8N0l6k3L9M1l9Kk2j1n8O3L3n3O3k7o2P8K6p8Q5Lm4j5m4
-572e6L5K8m4P8R3r6j3J1k3lm2N0J08p5q4%K0k1OO4n1K3Q9J2k4k3q0M4J6ok7K3l2j8J3j0k2
-535c7m4M7K8LK0rl1O6k4O7j03L2p4M0L3J0k4L6r3N7j6k5RN2k3K1M0Kj5p7j1j4L4LJ09M9o2
-498G6j10N9p8J2PM0m6K9Rl2M5j6l9K1m0N5O3R6p0n4K1O8j24JQ9J7Pj07n5N8K0k3OK7Kn3m4
-461f3J21J4p5k1L3m3N0m6MJ55N1r3q1Jo3O7%l1L6n9j5N6R5o4p4O5jl6j6J2J1N2OOj06K8J3
-424a1o9J5M8Q0J23m0j12r1mO0J6q6k5K4P8l9O8L8j3Jm4qP6m2m5L7k7R8j9j03qN2j2j9N1m0
-388Hj5PJ13q4m3m1m3M2N3Ln4J2J0PJ8m3J3mM8L0q8l0P2O5j3lM4L0j12Q3m1LK6k4o0J5N7k0
-350D1K5j1j07J3j3L9j9J25o0o2N9m5n5rJ12J00j26o6L9J26m1n9k7J2l5K0L7J2m3%N0j1o8
-317d7J6rK5J6N8o8j1M3k9J4n3l1J45L7Jk9L6o5n4J5P7p9k8m8M1L1OJ5Ql3J6K0K8o1m8kj4
-280f1Q7k4M3J23q5j11N3Rp3JnL8p1N5LO9J38o9o5m4o7O3o1N4o1N6o1P0nqk4QQK0l4L7l3N7
-242C0p2P3J9j01l2P0N7l2K0j6p3N5rm5J24O2j11K2q8k9M7RK1M0l5m8O7ml0n8M3M5K5Qo4J0
-206@m9O7J60J9j86RJ2p2J09k8m4m7QN5k1jR2m7Lk4k0M1m0j6M9n8JM4O2n0J1l6J5j2K2l7L0
-169B1l0j5R0k3q5l8Q0L7l4m2Rl4K9P3j7o0j7Q3k2l6n4R1K2n1j4M5K4j06J4L0P2J2n4l0jm1
-133g2Q3M0jq8LJ6l3M2K4l8rQ6l6j0M4m2m4k0lL3RL9o6P5M0k5j00PL3j3J3M4j09L7ON8L7r
-95E1j24Q7J3J7m3M6l4K1LL9o0k7P5o7j7Rk8N%k2N2K1j4j8o7Q0M4n8O8o9QJ7N1q4M7K7q2k0
-57e3P7N4o3k1R5k3jj9k9p8Q6N1p9j9J6n6l0P3R7Nq6%Nq0jP1L8J1l4n1O5m6o7J13K2j07J11
-20D7L5k5m7OJ0k4q0R0k7N2L2q4l0L1M1m1R4n7n1M7jl0M8L2j3m7p2M1L4J00k7p8m5K3n7J22
15D9m4Lj8J9J5pj0p6K5N7q6L1K6L8Ln4J1
32a8
##PAGE=	F1=24475.396301567845512
##FIRST=	24596.97802734375,	7686.668670654296875,	0.4022604525089263916
##DATATABLE=	(F2++(Y..Y)), PROFILE
-2014B1j1o4K8k3j0J7N5K1j27J03J62L8k37K1L4Mq1P3L4m5L7K2l3j6m0J9J8N5J12j37o3L5
-1982B2O3n5q1N8j4rj1MQ0K1j17j8k1P8K0j1p6J8K7l2J7kl4J10o1K7Q7l5o2JQ2l6m2L2L3l7
-1946B6pp1L7O5o8J8Q4l0l5j2m9PnL9K0m6NJ51M0j31o3lM9p6J0l7K1O8j3K3J2%J2Jk7m0K1
-1909dj7nO2L1n7%oj5J1P7rj06M0M9K6L8p8p6N9K3n3l4K4R9l3j20l1N0J3n3M7o2O9J2J18n2
-1873C7m7L0o9L8N0j04J03p5J5KM9k7K9Q3J8r8o1P6J9m4l3K8n4%M8Ln9O8N8lj12M7k0J6o2
-1838e1N1M1o4l9MO2M3lm5J3Nm5O5Pj24M7kK7L6k1N3k3r9L4K5J6J5l4k4K2J0m5j1M7m2Qk6
-1801f7Q8L8j27n6O6Q8Kl8jJnl0J7QJ5m5K7N0NN9k7p3j3m0P1Ml4l3N5m4J4J37K8j44J6nJ0
-1764A7p3L0PQ4q3j6M5L2j10P6n4rLjL9J5J0j2k9J2J6M4K6k0j0P7l5o7l8qk5L6j9P6L5Mj8
-1727E7n7m2K7K1m2jL9N9m5J3N4o2m9mO1J5k9o1M0L1j01O2j4nj8Pj3P1O8Rr1L0qj5m0jL0l4
-1689c8P4L9n2LJ29r9pl8p9j6N7l1%M7J55p2j07N7j04R7j8M8j8p3K5L5K2O3j8k5l0Lj2n7J1
-1654b9N4M8l9n4K4kJ2L4m6l4m2O9J00j6k2k7k2N5o8k2J6qk1kL2l8J8O2jl0M4ln0r0O2L2J20
-1617A16n6j7J4o7M4k5k6koJ07R2n2j15m1K5m4M0N6n3M6o3O2j1%J03n2L0n9q6Kk0N5J9plM
-1581A0K6m7J03n1l6j02J11O0n3m1L4Rk5J04Q0j35q9oP2L0J4r3mN2Rl9KP1J7m9k7Nl0M4J8
-1546D4jMj17M0k2JJ7k0O8J6l7LJ9lO0o2k3j4j3J1L6j4J7k0J0K9J1n0n3O5k2l3J8rO2O1Pp9
-1508Gj7l0QJ9O8J7Nj31N4J03k8j21mK8qJ7k8k0M0Qk8k4R7j6j6n2P1pl5k4L3l1P9K9pl4k2
-1471@k8K3L5j9K0N0k6r6J04kP3Oj08j04N0O3p4l3K2p4R4L2K3k8qj7M1k8%J08n3m4m3J9J9
-1436cO4Ol3k6J3j5o3oP8k1nj7K2k1j9N8k0o7O8Q4l6q9N9K3o1OJ8K2k4l0PK1k8P7n5nQ1j4
-1398D9L8L6m5o9jn3n3K9Q5j6m1j6J6l5O8J2l2%p%K4L5j9l0J1L2j6k2Q8o3n0RK8K0M9k7ro
-1360A9q4QN9P3J0l9Nl3r5Q4q1L1K2J3jk0K1kO6K0j71Q2k2RqM6Ln5L7J9p5j7Q0J05K2j30k4
-1323b3J8rk5n4KL6J8L0J12p0k9k9L5kk1OK5M8p3j3o2M7K0LL6J7o3l2R6m7j0O5Q3j14k3O8
-1287F6L3m2ll3m7j6O7O0k6L7Pk8m5j8O4l9l5o4O0J29rq8Mm5m6L2R8J3j07N6RM1o9l8jL4l0
-1250a9K9Mk8j2J2J1n6K9Nm0P1j9j5L8pn5O8j8k8K6k5M4l2J3L3J6o8k5N9m2l4M0L5k4N5l2
-1214Im1k4K7P7J0j13R2Po2M1M2r8J4ok9NK5k2L6m9N8K2o9O9n1J14m7p0J1n7L2Qk7KK0N5L4
-1177D5n6m4J14p8O5J19K9r7j17J8n7J7J27M3j08m6l4M5N0kQ5N9k08J2k6J9j4kO0Qo6L4Jj
-1143fj4N8J3kk5PM4L4Nl7j02N2pq1QO4J37q9p1l9N8m7M7Mjp7L2N7n1NJ2Q8P5q2m7p8K4P2
-1105D0k6j1J4%R4lq1O2n7o7%LQM7J6n2k2K0o3R6N6po6N4Pm3k4L0L6j47J11J4rm3n6J3M2r
-1067b3k9K5mpJ5j6J6N0ol5R9p3q5K6M8J7n6K7J41n5r8k9M7K8L3n3j8k5J1l6Q4lM3j0r0K8
-1031a3N8k5n3J4P5k4j00P7k2m9N0rJ8J2r5L1O4K5j2k3n2J7j8Q4Jqk9J6l2rJ18m7j25P9M2
-996C6n7N2ml2M3n5LJ4K1L1M5j13JM7lj8pJ7m7m8P3J2J0k2j8K4K4L4k5n7OQ0op3j7RL0Jp8
-957f7L9m4N0J0J3%%n7J19J9k2m6J16n0r7K1L9j11L8P1J22j06p6k6L8rL6%j5m2oj3N2m8O6
-922A4j0rJ3L6j4j05RMR9m1n5O8k3L0JJ4j5m8l1LN5m1P9ko6J15q5J8J8j4J4J7l3oK4k9m2P
-884c1J8K6K8k9Mq5N2J1J6O7J7m1o6Q5nm9jj2L7k2j13Q9nM1n7nJ7K8J13%j65k3Q0K0j3m1k
-847a6j7J0K2K6l6o8J3R4l0LM5J37K6k09j00J08j7l4Q8nj2Q4m8j16O2rj6l9M9Rk8NM3j5Ql3
-811a6N8L1j28Q4P9k3j28J1K5J6oj5N2m8k5mLQK7j4j4K0j1j0j5J9M9RMj0k4romK4J3l6k6k6
-772f6K0M3N4ro4k3J9P9Nq1n3M2J05n5Kj6l8ML2m3N1jJ2n5N7k2K1k2J4nk2m1L7O5J03j83k
-735c6R0L5n4mr2nJ52m5q0j1QM2j0Q1l3O5n0k1No3l7P8J2p3Q1K0m3m0K6L6m0J2Mk4m6K5ML7
-697FJ0o5O9%K9R7l3j30K2L2ro0L1L2jk1j4NJ0K8Mp2L3J39p3k7K3o9m2K0L3l5N4o0N4mp2J22
-659F6j0j9n3nj8jL5Q3J2j2o4J01po8N4r9oQm6O7M7q3n4J0N9K9Lj7K9m6kN4p6L1Qk6L8n9k4
-620f1L1O1j0m4m5J8P3l9K8RM1L6p6l9k1j7J1M3l9P2M7n6m2jN2k2l2L1M9k9k3j2qk4l6M3k9
-583f0Q1k0k3P5j8o3Q0l9lj8p5P7J4o8J14P7j18L4Kl4J0n3mR7l7p4J0L0l0K0O1n4L6Q7J8l7
-547I5k8p8L5J6lo5K8j2%J9j3l1o1L4Q4LL1lr6O3k8N1p6M1m4J3M8Kk5L2q1O0l8k8J3P5k0j3
-509@P0Ko2o0J5k3M9RP8K5m0q3J9l2K3j8O5p1K0K3m1nj0K6K7m8K2Q2J10n4p4j1K7j21P4R8
-473A11J0jj12p0O5Jk5RN0Rr8K5R2lp4qL8m9M0l0l1J50N9p9o4J4q2N9J6m5O4n4k0O4P5j15
-437ip4Q3J9j3j0qrR0Lk9p4k7K1k4L9k0J09J44n3j27o8k6O1K8q8l1K5M3l8O7K7J2K2o2k0R0
-401G3k3m5M8j9J06j1j21m3N0n0KO5k5m6O9Q2j10Ql8k6j0O7np4L0M0mJl9L2j3K9M4o8n2O5
-365a1O6k0jM4Jo7J01m3m9O8K1r2j4Q1j6j6j1o1k9K9K4l9J11o7n1P4n0l6mQ6Q9j12q0O8Q0
-330G4k0l8k0J6j4jkKk7k6J01l6o5K6j2M2k0P3p2nM2j5J6o6l1J14M2pn5N3k6n0J9Q1p0m9j4
-293d0N0K9l5Mjk7M7PL7n8m1J2l3P5m2N1J48q0j20L0On5j0j4Kj2L1J0P8J16n7q0l6m2N5p8
-257g3M8l4O1n8J9M1Qm7J3pK3k2K7k2N9n7J7L7q8j5N6O1l7J3j5o7O8ko3J16O2j50N4r6J0L2
-221b8RN4K2n1l3K2J5J6m9kN2M4j1p3J3m0Q2J27kj85M%k4J03l4l1m7JL6j0K2J20n1m3m0QO6
-184F2n6k8M3q5N3j2Q7m5j0oO0n3Mk8N9p3J9P3k5j14L1O3K8m1n3K0j3j7Q7j3q9JQ3nn5LO6
-147B1J9m5k4M0L2q4qPP9%m4pJp7J18M8l5j19N7Kl5K2M3n1j5J40l7o2N8l3ol8K2JJM0r2N8
-109cO4k5q9K5J2m4M0O4j09L7nO9M6j0j15M5L3j7j5M0o6N2j6M6l8m6R4k2p8k2L3k4J5k4N4
-74Aj3oK1o2M0L0m0P1p8M7K3M0j17P4J4r1J6Q0K9p9K7R7m7k6mpj05O8P8q7k1K1o9l2Q6J12
-38I1j6j06Qmn0mL5N9K9l3o3P8m5m7J10Lj06Q3L5j0l0j4L6k9j03J23k0J9J6n3k4L8L8o9O6
-3D1m4j7L8Lj6M4%l6k9l0l0J04R2n4r2QK2p7R2rM2k0j1J4J7k1p2M5J6r9L3M9L0Nn7K3
32D
##PAGE=	F1=24451.079956412664615
##FIRST=	24596.97802734375,	7686.668670654296875,	0.12281222641468048096
##DATATABLE=	(F2++(Y..Y)), PROFILE
-2014Fm6jJ6l1j1J6M2L3r4O4J61L5k21OK0nk8N6K7l0RL1j0j9m6K1J0N0J25j25q4N6N9p9r5
-1979h2N8L1k2l0K1O9j5n0l4l7O9K6J3m1k5Rm0JN2k0Q4r6O4Q2j4p9K7P5k1l5PK7m1J6p7l1
-1943e9J04m9oO6qj4l2m9J2J3PL7o3j6J62L9j13m5J5L8q0K5l0nO2j6J7Pj6K2J5k8j5K2m3L
-1907b1N2K2n6K7k%j6M7lq9R4L4k4K9q3o9O7L2j9k6k7R2m1q3l6M0L4n6L2l5M2J4J04n6k6K6
-1871B0q0Q2K3r0R1q1J3J3K9OK3O4J5j03m8Q4K1l9o1J8m1K3N0k0n2M8L1Nn5L5k2K9n7QN7n2
-1835a3l3l0O7N2L3n1k9L2l7O3Oj28M0k0L9O3j0J6j7r4jK4J6L1o1j5L8J7l7k6M0qpj9J02J7
-1799F0j24o4R9N7k7k6K6K0j7m9J0J3On2O3J1OR5l9p0k2l3P3k2l0j6L8mj2J18L6j26J8qPo4
-1763d9K0J6P5j03J2L2Qm3M8o7J4j6jQ9j6k3k2l7K4K9M7M6j9RO9n1q1p4J0QJ5KP1J4J1qn1
-1726Hm7J8J2j7J8L4M5n7j0O2n1p0J7O9Kj8n7K5N6j11L1K1Ln1L1k1M4O0J1p6O8j0l2o1K3M0
-1690Il1M4L2l5j7J17p9mm0n5lK7m5L1M7J83n7j53Q1j20P7J7M6k3p7pM3M3O2l3l2j9j2j5m0
-1655c8j9O3L7l2j1P3m4k3M6n2l5j0P4Q8l8j9j0m4N6p2k2L3Ql5k5K8n5N0Q0k1m6O5On8o2K5
-1619c9OJ17m3j0M7m6mn3j0J4k1J18J01l0j11p7M0k3L1K8o0N8o0O0lp0R7j9K6o0o1J3j5N9
-1585@L1jj3k6J6pJ41n7n8j17J18P2o5n7L1J7oJ31M9j43q5NJ5N4M9r4ML6km6OO7J2n9J1mp
-1548A8N6Lmk5j36N8k3j6J4j3J08j0m5J7J7J3J2n7j4jNl2O7l6J4k5L6L4K3l3l9M8o8K9j7k2
-1512d4N5O8Kq4m2kK5K3M5L5L6j47j9J29Mj06k5K7l3K1%NJj8k3OR2k1k3o1P4j8j6k3N2k0K3
-1475bN2Kl6j4k1j4M1j5K5O8k7j00J06j9N8L7p2j07jQ2o8n0M1p4R2L8qm1J8k6L5nj4J33p1
-1440D3o3l0J6M9N0rk5Mkm4k8l8Q1Oj3k0J5mk2K6k4NK3N2n0o7P7J6p0M5PJ1qj7j4%JQ6r1O
-1400b0Q1m8O6M7n4q8j7%l2J0Q7m8%j3m0J0Q9lm8J8l7%O1K6j8l6OL8rl7Q1o9m0J6K9LM3l1
-1362B3K1m1o6JP5O0j0k6K8m4j26N1n4Q2NqljK0J4Q9L1j92M2j1K2j6M0j3n6M7L3l8m3J14Q7
-1326A37mj31j6J3rk8n7M2O0Kk8J34n9m6m3M6j8j9K8L6J9o4ln9K6L5MOK0o8n1J33m3nQ9Q7
-1290A66j43m5O9J3m7L4j3o1l9P4R3k4K1Ok6m8k1O5n2n0k0R4J05k8j01Mk5q2M6R2Oq8Q5l3
-1256B7M0p0l8K3O6k1%rk8j6L2qn7M6j5l3O8j0K1K8l4n4M0m2l6L8k6P6%qK1J7o1J4K9n9j1
-1219e0L3L6k4M4k3l4m1K6Q0K5j21P7J8j15O2P3p3pj9j2JonJ6m1J08Op9Q9n7P5n9o4K6m3M9
-1183b9ll7J6LO3K0o5NQ0q5Q2J29M6j04j43Rn6N1J64J3j39o8l1N3O6K5Q5L0k05Nk4L3k7OO0
-1148B8j7l0L8prm0N0K9J6l9k1M3O2K7n9j04N0jq3K4P3J19r5n2k1Rj8K5Kjp0M8P1m5kkJ09
-1111A07N8j11l2l8k9Q1k2k0L3n1J85rj03O5p9q8NJ4qO8M9m6l8qn6P3O3kj9J7%l7k9J5J4j01
-1075g9J29Qk0k0r7J5L2Jl2M5ql4M0jk3M7Rl9R8m7l6j4K6K4m7KJ31l6q9m5N8L9lk2k4l8K7
-1038b3kO0l3K5Op2L2L8k0n3MQ6l4m0M3k7n1M4j2L4K4r8QP2J8qk4n0K9j4P9%qm8nl0N1J30
-1000A31o2j07L2M7q0Q5rl3L2n9PL4JQQ2j13PM0j0j3k3J7m4n8N0k1N9k1j0J5L3L3Qo3j2O8
-964E1j1n6jJ5K7Kp7j3J2L5J8jk0J4m9J24J2k2l5J27n0j27mL0l8M8K0J55j20j12K2L8l6J1
-930a1K3Pl2Op7Q3m1L3k0nL7M2j2r4k2N2O3m2o6R9QK8l3ljk3k2j1J3k8Q2Or9J39j00O8Kk9
-892B0jJ7l8nL4j6m6K4M2k1M1nk2p5M1MOO6K3o1m6R0k0l1lk5L9J1q6J3J4M9n0j3J6K0J30J2
-854A48j57m2R1Ol1m2qrkJ2J7lm7J4O3j9L2L5J18O0j74r6J6roN9j1J6Q8k9j28N4J6lm4oL6
-817A5l2J2J0l7K1j1O5L9j25P0R8k9j70O9k3L0%pM9l2p1J3J5J7J4mk0K2k4j7RJ9J3pJ7J0Q
-780B6kk1k9J5K4l0j1m0M6j2O8K2o6n5K6O0K2o0o3N5J07l6k1k5k8RJ7o0P6k6J2k8L8j3N4m2
-744IMj4Jl4KQ2J01j66l2J07K1o7j8m0m2J49l3q9k0L7L1RO6l3N0p0K1nn9j8N0%m6R2L1o0n9
-707d2N3M4o7oQOn1K7kK3J0m6P2QL1P4o2j14N1K3k5o1L3J9j1j5J1j2L2M2pp8M5J25o9j7Rq2
-669b1m0M7M4o1N7l9J4ko1J26Jj8n3rk9J8J1N1PQoO6j1n4K2j04M3J6l7O4L8r7m1kO5J6l1l
-631eM2l1l8N6n7K3J3j0M6o1l3J4O4Om1p7R4L4l9M0JK8K9p6m1k2k2QL3k6R6M3p1n5K6L9pk6
-593cK4M6k8l1%qKn0l9nJ00%RP1o5l8O4o6M8k3r3J01oq6J31N8j16P0Jm5J9n8m8N5J0m2K0K7
-555Fl8J9N3m0K9P8L0m7k3o1J5K8J2o3l5OK8J6j7l2l8K6Q4mL5Kj18M9n0M3m3N3k4RM3j3k6
-518hL6p3O6n6l3J2Q8j6l1R1kr8nRl0N5L1M6k1j9m7k1K3K1m6Q8q0NL0l7n2J0O6K2n2%R7J14
-480A83m1q9l7j0j16J37J01J1j0j17o7O3k1j6pP3J6j31Q8N0j8p0K7L8n9L1j1p3J36O6o1l5
-448C1Nr7O6K4o3R2m1k7P6O0j68j4L6L7J7j0k2k9J15Oo5m5l9K0RM8o8J05J70n7j46l3k6L3
-414@M1m7n3J0Jl5N6K1K2M4o6n0J11kl3M7j4R8oj20n2L1p7J3P0lm7R7N0j18M0k1j8l0N0j1
-378ar7N4O4kj5l1L9l7J9O0n5o2M9O1l0%M7j7k9J08l1r1R3N7j07l7R0j0n4j5k2pK9jn5Q0o1
-341a7j4N6n4NqM2Q9p4p5N2K0J4qj5J6Oj4k8J0j4m3R6m2n4K5j3O2n9P5o7lK5J5K5o9k3N3M8
-303D0jq4N8K0n2K3Q2n9m3RN0K4o8j3j7j9Q6kM4n8l3K4m6O7m4L2J58o6j15J0nk8k1j9qL5j7
-266e6L3O5Q7m2r1k2k3M7p0M2k2O9l6n9Q8K1o4J8k0J8j7K9j8N9l7k8L9o1pL2P0l1j1nm5O5
-230A7jo8R6O0j59P0j09P5J2l2Q1J2n4%m2M0N7l3j5L4M8k7p4Qm1R8Q8k2j56j5j7O0O7m4j6
-195bm4jJ6kM6J42n3q7o1O2O1p7j8L3o8O6o8Q8k9k5K4J01p8k9lO6j07N2L9k4j16R2N6J2n6
-160Hm6J9Nm6O8Kj00M2M9Pn7L9M5Rl4k4K4L8n9nk5O4nk9J2%r5J32N0n6j27P4j1j8PN1o1J3
-122d0J46m2r0O7l1K6l9L7l1KL6j05K5Q1k4o7L2QpLP2p2kj8P8L7Kr6rO3m2J2J9q2J10m7K1
-85C3j4m5Q8J6j07l3O2m3K5l8N1n0J3N9m3rPj7P7q6Q7J7K6j42Q8%q8N5Q0Nq1O0Q4o3m1J3J5
-48F1r1nJ03p0l8K1o2m0R5J09l2j17J0OLj0k1P1M0l8o8Q8m0qJ00k6r3M3K8J3j6k7N2j2r6R9
-12C2Mk2rj5lM3K2o7Nj9jK2J0OM1k9m6k9L1l3R7P0r0q8P9J2n1J1L0O4j3k1J7K4l6p1O4k1q3
26f3J9O2J0K1l6J5
32B8
##PAGE=	F1=24426.763611257483717
##FIRST=	24596.97802734375,	7686.668670654296875,	-0.3496615290641784668
##DATATABLE=	(F2++(Y..Y)), PROFILE
-2014a8l2L1mj0k3jJ0M8m7L8J38K9j93j5J3k7N0K1J0j3j2L8Ok8m1K7%L4J43j02r8O1N3r5q2
-1979i1L5P0j7n1M7N0o3J8m7m0L7K9M1qm3k3l1L9N6j8N2j25R1O1Rr4N4P3ol6nJ4m9M3p2j04
-1943a04J39k9k1N0JOl8m2J7K6k6L1p9j0J63K9r1k1K1K6p4M0j4l1L9j2J4jl5K4K4j6JK9o6
-1908c0J7L5J4n2N3MJ2m2J7J6o1J18K1o6Nq4m1O2K8J7j0o2O0l2l9n1L5M6m0K6j8%PQ5n5mR
-1871@p2J15mo4Q1o9nJ8QL2J6L9J2r7k7Q0J5k1o8ll4M8M9m1m7K1J1JK0J9l0L7m6l7O8l5j7
-1834b7m7M8N8O6n5p0M8k1O4Oj23K2%J2R1nk3jo5k6PkN3q2L5M6om4k6K8K6k0JQ6jr9l7Q4K5
-1795B6l9j7L4L7l1o4J1KQk1N4k5M8J11o0o8l4j4O3l7l1J4oM1k0P1M0r7K4rKo3J4K2O3j03
-1759e4L6J3j8J9K9n2Qm4L0J11m1n5l3k8M3L0L4O1k2M0N6o5p6r1kK9QJ6M8j4L0kl1m3Pj0J8
-1722a5L2L2L6p6k6O0n3j5k4P3j1nm7J5P3r7j4N9Ln0L9n8K2N4J5m7Q8j9m8q0N7L0j3K7K0j8
-1686A9k8R8o7j6l6k5K5J3m9K5M9J91l1j93R2j16M2N9M6j6q9m0M9N5N2l8l5qj8j4k5l6M4K7
-1652Fj8L8R9p0o0N5n8l0K3O6N8m8oQn8N0o4k3M9J6n3j9j3k1N8P3m5m4Q4J4o7k4J6l7Q0l7
-1616bNP8k1k5p0J6J1n8J25J06j5r9r6N1jK1%o3O3n5M6J3r5N9M3J0r5JJ3l1O1M4lk3n0OM6
-1579A6J62o8p4j13J07P7p0n6J9K1QJ48K1j37p4J6m9Q0P5p9PJ7j5n3ON8Qn0N9k4LO1NKo5j16
-1543f7M2j1m2PJ1J17l9l7L8J1J2m1m4J1K3K9r6R0n5J0k3M8L8L1j8k0K4r2Q5m8l5M2O0%p9
-1508a8o6M4L7J3J3P0P2j38j28J54L4q8k5Ll6K3J5K8l1l4jJP5l7k5l4N6k7Pj9O2%k6O1%l3
-1472BJpp1M2JL6P8l2q8R1l3L9O5l5r4j2P3o8p5P0p0P2M7k9n6M1l1K9J8l0J42p9p5k0QP2L3
-1435E5j9rL2k2n9J4n0M9K6j9j3KLj5mj0O2k2J1p1l6R7J3o2O5j0mJ9lm7oL4P5j17K3O2p9J06
-1397G1N2o4p0o6N1jJ2P9q4K0op3M7R1j9n6L9l9j1O6J5j4k6j1M3Ll2N9q3k1J5K4j1M4l6L5
-1361D3o0k2k6O4N0k5qN2m4r5L2l1O0j2k3%J2J4L9R6L4j93j5K6K0j6K4l1m1N3M0j7l4J22O3
-1326A51k1j20j9jKk6p0P6Q5rq3J45l9n2o1O4l6j1M5L6j1n4Rol3L3J2j6J5n1j6R5l3qR5P6
-1290A63j59m4N9k0k5P1Nm7l9M0J16l3lPk0m7k0N6o1n8M1Q7P1l9q9Lpo2J9P1on2R4p1N3p3
-1254a9l9M7R6j2l3k1j9j3M2j8n3M2l6%N2mL8J5n1m7J1o8ON5n4Q3K2j8%J8m9N5Lp7K0J6L4
-1217B4j7K8j1l7k9J3O6L2j06M6L2j18O7Q7m7l1l3OJm9J7j0mJ25j3p9Q6m6L3o1l9K6l0N8j1
-1182b4l0J5j5P6No4L4M0p5O8J44O4j15j49Jn6O9J87j1j49p6J9K0N6M2R3K2k00qk3L9k7NN2
-1148B9m0J5M0j2j8o0L4L2L3m0n0L3Q6N1p9r9N0Nq0L5Q2R0r6l5%l5J3n%mm6L8Q8j8mk6J15
-1111A22M1j34j4Oo3O9j8k4M7j12K68j2j13O9j02r7J8K5k8Q2P6m9n1k8n6O4N8QL3j2k0l1k4
-1078bJ6oo1J35J2m5mq1j9NJ8m9O8Jo8O9Rk1K0J0l4P8oQm0j2K3l9J0Q8k0o2n8N1N2l6J4m1
-1040a7m0N6OL8n9KK1m4L1J2rl0k9Q1l9L6K1m1n4L3j2M7L8q2l4O8Qqj5m7L8nQ6nj5o0k3k2
-1002f8R8J41o6q9k1M0r5J16j1n2K8m3NM3k1J1J11j14J1K3j7j3l7K0n1l9L3KM7l7K6j8L7L0
-968C0L5o0j1M3j8l6kJ9L2Kp3l6N0J9J6j3l8L4k4R9Lj7k6J18m9j28nj5M6N6k9J75j36j16P3
-933A8J7n2oL3K0j9K3r6O5l4Nm0JO1M7qp9k5O6K8m5p8J25M5K8p1k2K2Pk4j9kk1N2J4j30J55
-896F1r5J00j2l2k0kl6kN1lm3L7O1n2L7J4m2n7L3nlN5K3p0rP5l3j5rk7K9L5n2m2K8M3m4mK3
-857dJ0J33K3j42o2J03j2m7m4qJ1j8LrL9k4J7L1j9N3K7Q9Q2j08r7n9j1J4K9j8M6Q4k3j13M3
-822A9L3J1m3o8O9k9J9k4o4L6J9N6N0j18M3J05k6j64J03q7M9J1j1M5j3p7qM5J8oJ1m0K4k9
-788d1j8L4J5k3k3L1K6L6Lk7l4pL4k5nm0P2k4K0N5n7q9L4M5L9l9n4L5R8j4l3j7k5Ojo8R8l2
-750a5J0mJ2oP3n9oj5K4k5m3R4R5j16o3J03Op6k3K1p8J42k2r5K4QJ4K5M7m0N1p7K9j1n1NJ3
-713b9j9L3O7K9o5o4P1M4q3k6J4L3m0J0jJ1%k1O2J2K9N4q5q6P7J2l7m6K3Nk1j5K2k4N6N4k1
-676C5o3M2R7n5nrq7l5P4N1p2L8j0j4qm5J13J3j4n2j0l1L5lOmM5L5L3k4m3Kr1P1K0j6O4K1
-638A04r5k6k9O2Mn3PM3j5o1N9l2jK3MN0n8k5j6O1K6l1n3R6Lk9M3nJ5J8p7m0k2k1QK4k8J14
-600D7M4p3n9M3K2Jj1K6L0l6k1Pj3K2k4j00m0J17K7L0P1j08j5M1p1R2j8j21J21k3q6J23L7
-567H2r3Q2J3n0J4n3j7n4M8RK8J3m7OM1j4NO5M4n6pk5j7M0K1n6p9J1M6Qj6k4k6M3N2j6L4Q
-529F3j06M6p7K6J6L2j5J6K9k9k9M6o3O9o7l5J7P8j3l5J03oj08M2j1l4O1M7K7p6%pm8O1J1
-494C1o3J04q8jK5k3k1QN5On6j4J07J08k8r8n4l3p9J41R5J2rj17m8N1l9Kl1Q3K0j31J12J3
-460D0k8o5P6L5p2L2Jr3R0P2m1kj8j05Q0K7q2J11j6l3Q6M5j95L7k1N1M7k0l8k8J21J0r1k6
-426a3j4K1J3N4p9O0J93n6j69Nl2J4N1rn4pl7j1K2K7MO6n4p0J04K3j5L0j1P9lj06l9Qn8j8
-390h1P0J7k1Q6K3j08M8Jj3m7L7j1q8L9P7Nj8k7L7o6L0P0n0p1L9N4m1lM6k7KJ06pj14Q8Q1
-354A63j02m8Q7jq4k8NK1L4k6o4L8l1L6J1o0M7j4rR7k5o8J6l6M5L4j1J2K0j5n4L4j5m4N9l2
-318hl8J8j3P8p9N2n6mjN0L8o7j9J1N0Jp3J0P4o7L3P4m9j7K2M2J5r0l0l2j1J26pM3n7k8M0
-281C1n5N9l8J0J40m2r3j6j8Pk7k0L2J6n7O3L4N6k7j02J2j8L9n8M7j9O7j3j02J03K7p1K2k8
-247c9QnL3k5N1j5l7J1k7oLQ2j8m2J0k4N9pn7P0N4j16M3r1J10jq9Q5J2m7L6q1M6Q4rK%L6m0
-208E9o5jn4J05M8l6q8k7l0J21K0n6nm1LLqP0J54n1j19o6J17K5j04J7J7m1O8q5M1qk9M8J28
-173A30q6n4K2N5j15N9Lj9q5J13N8np6k2J3J9n3J9K4p1M2K2J4n2N4K8Jk0j9QL7l9Rm4L4lj4
-136a3L0or2J15N0o0j21O0j5lRN6o1L7J29m9r9O3k5M6l7M6m6NK9j02j6Q7k0m8L6J7K0k4O5
-101F3l2l1l0P8J2J9o6o4J01n8K7j0m4J34o9l1J1k8O5M3j09kL5n6L7n4L4p0L3R0k6m9j5J2
-67e0O9r0J22LJ5j50Q5j9o1P3P0j7o0P4O4o8m5K8L2p5p5J19m1n7J8m1m7R3R4m1r4k1M7K6j9
-32c9m6N7M3n0k5O2l8L3R7n9r3J9J9M2j2j8M1J6q0N1L2n4l8K6J6M5Nn0o3K2j1LJ6L2L9m1k7
4b8o1Q2jO0M0j28l5J10Kk2p2P0O5JoJ4J8m9o9P6m3p5K0O0j4L4j3J0
32D6
##PAGE=	F1=24402.447266102302819
##FIRST=	24596.97802734375,	7686.668670654296875,	-0.81111866235733032227
##DATATABLE=	(F2++(Y..Y)), PROFILE
-2014d2M3%k5J5k7mjJ3KK9J02J9j57l7K8J4N4k0j8Mk8M2J5l9k4L0mJ1J57p6j10N6M8j05n1
-1979h6LR7mo3P2L0q6M8o0k5j1K6P2K1n1m0lQ0L8l0K1j17Q0L1K9j01O3Q5Rm2rjo2P1n8j14
-1943h7J20j8k8M1rJ7k7l6J6L0l3J1j00K4J47J3p1LJ8J7n8N6mn8J0jK4mo2J4K7NRL8p9L2J9
-1906A6J2m7O4J0K6o9LL1m1J29J0r3k9q3MM3J5M7J0p7J4oj2m7L0M2k3L2nm1nN9n1J1j2n7J36
-1869D6k5k6P5n2l1K4j5M8NJ5Rq2qP1MNn2k6k7N4M6n0m7j6J1j4R4%l6L9l4n8N9j7Kl7J5M7
-1831A6R0n7j04N1KO1Kj03ML8l5J13qn6K0k5k1k3l7P5p9P4M3k7o6%J6M0k4J3N7j3n8j5O4k
-1795B6k6k7K7M8m1o3L5l8RJ2L7n2J11J03q3o3m2lN6l8l7M2n6P8j5K1L8p1K9qko1RK4M9q7
-1759e9M4om1P8L2l9j0p4O8J17n7q3m4J1M6K1PO8k4Q0L9p7n4p2l4J7PJ9J8k6P4j8j5l0ml2
-1723e3N2L6L4L0r9l3M5n6M1n6O5j6J2l7RP8p9m9Q6km2L4n4K4NJ4%Q2l5n9n4M8OK5J8Qrl5
-1685a6P3n7l3k6kN9Rn6RN7J74Kk14Q4r9PR5N0%j03o9N1N7L8l7l5%j4j4k1j4lJ9lP5J05p5
-1648G3r6O1n9k2M9N1J7m3J1K6n7L8n6k6O1J6o7lm7O0K4M5o4l2R1K0o3J0J5m3j2l7L4Q6Lj9
-1612D5o1K1Po2Q0J05j0q0r8O4K1Ok7n8O2m5K4K9k8K1N0qj37O6mo1O0N4j1k7o3lJ07J60q8
-1577A11q2q8P8P3o7m2LK3J6J48Kj21m8K1j05J06Q1n2Nlk3n7jM4Nj7R3n0NN8J2J5r9q0K5j0
-1541b1n7%K0J14o3j0O4krq0l0L6M2N8j25P8n5j3j6M8M2L4j0jLq4J15p1m6K5L9ll8k6J2M4
-1505A4rj3J17R9j26j40Q6N8o9j9k5j4J2J7M7m7l8Oj0M9n3j6J7J9J%l2P3On1N6oj7J2On9l3
-1468h2J9N1Q0l8o1N3l6K0Q4mo9nN7p2q3Q5o3M9N2m5n9N2l3K2L8m4J36p7p1k2MQ3J5k6J0N2
-1432G2m1n8M0m7J5L1k4jqkjj2QR1n5l2q0nJ06J1l7N9l0j7O0J3q9j1O4N2j22L4K8m2J00M2
-1396A12o7k5j01N7K8J9P0j08K2Lo7L9Q6l1n7O5l6k6N8J0nj6l2M8J5j7L0r8nJ4J5j9M8l9L4
-1361B4n9K1l1MM8l5J1P0l3m0N7o7L1k7k7LK4lO3R5L3j78o1O9Jj9Pm5%M5L3j4j2J24L7k8r8
-1324B3l3k3L1j4p3P2R8rj22J41j2m9p8Q4n2jN2L0m2l5K4L6o4%K6k4Oj6J4L4k4qQ5M9j61p
-1288d2L2o4O2O2J4k3m6K6J17n3k9Qj3l9j2L6o6m4P4O3L7l7o3LMk2nL1k2JP7r1P5p5m3O4J17
-1251A14po1k8qj0N1ro2K2l7K5M0mL6Ln8l4j3q9J11M5q0L8L5j8k4K3l4R5j5r8N0oK9pOMm3
-1213a8k2K3M2L4q0OM8o9M2Q0k1m9m2K2km7Rm8M5J12l1o6N3j5kn2j9K4k2O3j8j8J3l3R6oo1
-1176b9M1Ln2L3J55P7j25j34ql0M7J96k5j46p2O4kK6M5J07L2j89k5j8M2k2j0M3n7N9M0j5k7
-1143B4o5J2K2M3l3n8%J09O9r7q9N4J4p0L5R2N5r4k3K5p9L5k4Kj0j7J6R5J5mn2J13K9j42K
-1108DN2p6L4ql0N8j01K56j2j14P8j20q8K5L1m2Q8Q9n6n6m1m4N3M0K8P6k7n0k5j0K6Jo9J40
-1074A10K0o8jn9l8l1M9m9N6J8q3P0J6koPk1M0L0M0m7m7J4l4L7L1j1j9o7K9O4n5M5o1j7N8
-1038A8MK4o5k4K1j0K3j4RNm1K9l8J09Po7o0L5j2N6N0n9o7M0JqJ1m2L5PR6j4k5o4l2%J14J48
-1000B00o3p7o2K5r7J30j3q6M4j4mM2m2M4J17j11J0jk2j6l5L0q3PL5N3j5m7N5n2K9K7N2m7
-966A3%J8k5j7rJ0L7Po0l7N6J8Mk5n0N3OO4qrj9Q8m2j03J7q2J21N9o1J68j51p4J05j5o1oK6
-929A6K1oL8j15O6m1pl1rN4N6ko4m0O4Ql7n9J14P9K5j08l5M8L5k8k8%l2K3K8j25J17p4J21
-894G2k5k4k3n4j8KP2Jk4L6O8o2J7K4m9l7K9j1j3L8K3n9K0M8m9jrpmM2k1n3K7K8m1J8K2J5
-856A8J21K2j15p4J03k5n3m5RK6j5Ol2L6lK1%k7O2J9N8R3l3r6j04k5K4%k1P5O9l0q4M4L5K2
-820H1k9j30J01k4K2m8q6N7L6L6O4j06J1R7j4j11J09j42N0K4k6M3On2l1O7Qk2L0o2J0k5pM5
-786a8J2n2k0K8L2N3Qk8k7k1L8k9jm0Q6nm1Q1m3r3OL9N9k2m3NP5J7k8ml4jk1n6J03k5K1Kj4
-747aj4Q6o3rj4L6j4p6Q9Q8n2q1P6ko7OK4q6J30qo2J8k5kL5K9n5P2p4J3mn8K1j0k8J06L4J5
-709G3n4n5O7L8q7m0J7N4k0j8OJ5k3nM3J7K9M5j02n7R2Km7j8Oj2j4k2Ql0Q1O1l6l0L3N4l7
-672C4J4k5q7j0P4N2p1RK1l1j7k7Q6K3pn1pk0L9j0k9jP5M8Lm3l5Lo0O7K2OO8jp9j9o2N4Jo2
-632e5J1L5lo5N6rk8L2J4N3n3ok5K6M3j5k8Q2j9j0M0pKJp5l9j9j2QK6l4J04N1p0m5M4J6jN
-593C1L6Qn4JNk3L4J0r3j29J29O2L1P4j38oK0n4J17pj41J24l2p2R8K1o2P2L1m7nl5K9o1l2
-558e8O5L9nn3rK7J4k7M5O0o3RK0m5M0K0m9o0jL3lj0rl0O2J7l0K7J1p4O0m2l0N6qj5K5J8m5
-519a8l5N7m3N7o5j2J2M7j0l1J04j0q9N5k6l6O4N5J9j24J7L7o1O9j2m8J04r1lJ2KJ7lM4j3
-484D2o7k2J10R7j5j01n8m3l4J10P6J1Kj07k5L8n3J9l5O5K5j20J04rk8n9J27L3q6L5Qq6K4
-451b2P2k3L0n0q9Q2L0q8J01J6l2Q8L0j72M0o6O3P2m3n6lJ09Rj01j5J9L4JN7q3J6K05n8j90
-417a7M6m0mO1K6m0k4o9OJ9L4k5O7l1l9L2M6MLrN5Kp9k4j5k6m4O2K7JO8Pr1L5K7j2n8K7jo5
-377e8JP4J1rj7K8r1N7P1m9q3M2N6n5k1M0l3L2R4K2j19N6Q6p7m2P6Qr5n6K9L6M1m1n5k3L7
-341b7O7l4o3O9k6n4J07K5o3l0n4M8Q2rMK6nq5N9j3m9K7j5k3J3j5R0p8J1m4Ml0P1M8o0k1K4
-304b3M0j4j2q8J18q9M1O0m3J2L7K9Jr3m7j0l6J55mL2n7k2N4n7M9l3MR4j1o5n0k9N3l5j8O3
-268Fqo0O9oL7j8j00N5k7L4n4N0j2N4Qr6P1K6o3K8l3jK0K3l8L5Qk2j9jj4j9Q8ko9K6j4N4j6
-229@l8N3M3q4J8m4J14j1j03L8J4k9O1o1J0Q7K3L0l4J6m9n0mp8R6J3l8kj0j9J15k8o8Kl9J1
-193d5Ml2R4J53m5j35l1J31k8j19N7%j8O9q1j5%j8N9J38p7n3K8L4j05M3j8j0n6J09O4j9q9
-160a1J7kL0n3m5N0m4M1NJ6n0N9J1lmroK8k2L0n0%PoM3j3q7Q2M9m6j06K8pJJ6O6n0M2J10n9
-120E8r9N0rN2l0M4m3JK1q7m6P7j2l4L5L5L6m6M7J4m6l9O4k6M0k6r4J32o9J3l1J5J25p2r4
-85d4M0lL9N7q9J5J0o8N2n7loj3J08rq1k0L2M5o6J27j6Mj13M7n0PN4M9m4j8O5M8n9m0L8M0
-48G8o6j12J17j1o6J0j6l2P0O7l8m1k7L9J9k7m3L3L9o9M8K0m3P1R7r0r1J1NO0j5J6MM0n4n
-12bN3p3m4N0K1M6kl1n7Nk1Lk2N9M0l2nq4R6L1L1J7j39K5R2oPj30R0N1J9K0JJ0n1o7P8m7q5
26e3L6M9l7L8LJ2
32D8
##PAGE=	F1=24378.130920947121922
##FIRST=	24596.97802734375,	7686.668670654296875,	-1.0552972555160522461
##DATATABLE=	(F2++(Y..Y)), PROFILE
-2014e5J03l9m8M1k3PL2o8K6K8P0Qj17l7M8M5M7n6n3J8m1M7J7n0%K5Jj4J63n0j19M3M3j04
-1980f2l0j4J08J6o2Q7Ro9L1p3KqNO0M3n7l3J5J16J9m7j1r2N7JM1q3L5J16J6m9j1j6p1R0l8
-1944D1p5P3j8l6L9l0J9nl1J0K9k1jp9J1J22nn1K4J1Ql0O6kq5j7J6M2Pq7j0J6L0J4M5q0M6
-1907FOK0m7N4J8M3r3J1L2l4J32Jj02o0p4M2K1qO8L0p7l3L0jk1J6K6qM1J2p3j3L4m2Kk0j9
-1870h0J13l8J4P4l7n2K9l6N4j2nRo6J1N7rL1k1m0k4M4L9m6m6n8M7%R6j4l9L6k5l2K1oJ1j8
-1833a8jJ9R9n5j25M3J8N6ro4OO5q0J17j9p5L7J8pm3n0O8o7Q3M0l0q6K8J6L3k0J3L1k5j0m
-1797BM4j4nm7NN4m1m1O1m6m2M1K1n3J43R0r9n6l5jM7l9l5N5q0Q4lmL1n9K6kmn9RK0L5n7L2
-1758b2k0m9J26M8l8k8o6O3J14o2j08m0L6M6J4k6O4j8J24J7q8k7n1m6rjJ2j2RJ19m9k2qj5
-1724a3l5O4L1M0K4j19l7K0k4N3o6M3NK4l7J0O5n8n9R1j3l0K1k4K7m8PN6N8n8n7j5J5k0P8
-1689A9KJ1j3l8L9l4m2j2oR1No1JO5J33L2k10N7q1MJ08N5J4j12r1N1N4K2l5l1Noj7k4K6l1
-1653e0kQQ9R6n9j19N1m4k0O9L4k3k5K2M2l6K1o1k6O5J1p3J3j2P0KJ3o9k4Q1K5m2L1J5m4q5
-1617e6j3M0N2K5%m3J4J1m6J2R9j5n9r0Q3M1j0m9l8N2l3oM4L6K2K2j9j13N8k1p4L4N9j9k6
-1582b6m4K2J14J39j13q6m4L7O0n4j9j9K4K2J29mj03qJ5j22J14O5j8oj8k2n7k0L1KL3J00p4
-1549E0PM7RL3j14l2J0k5n7LjJ04p7L7Q4k1l9n5k7J6N3Q1j15M5l2m0lK4L9L3qK0j1o3J23q2
-1513A6n5NJ1KL2j7j4M5l6j2J44J10j17j42L9P4n2j6l7J2kNN8n3m4J3j0J1k8J3ONK4jn3O6
-1477BNo2M5oQJ3J9k1o4j2L9P9m1l1Ok4J5Q2J2l9KM6p5q0Q8n1L4M5o2l4M5l3J9M3n4J21o8
-1440A1m6k5RP4ok9K5O1n7n0N3l7pJ8k4J3j3j3QJ1PJ03p3o8jk6P4J2j3M2n2j9J09K5j15l5
-1404e4Q3L1j03K3pM4N9J9o2J9r9K4N2K6N8j22J8J1n8K2P0l4n1Q8k9m4M9J4Oj8m0M5J9%Mj03
-1368d0LJ4Nk9N8m1K6l0L8j5q6N4k8K0P3j5J8Q3j04Ml8k2JL8k9Q1Q9L1j50m2N3k3k8nl4PN4
-1331iJ3k8K8J19J0k7o8m4n3P2ko4L4R9Jj33J15J6m0q1Q9o2ON7J7o9j1M0O5p0n9M5j6kJ4L0
-1295C2k0j7mO3Qj44O0ok8R8J8RKn7K8J02p8m2Kqk0jRo2MN6K8J3j5m5NQK0j6j0n0O6L6p7R2
-1255E9p7l2N6J23nq2l0%mN8J4p7rj5L2K9mK5j4n4j4l6m7J45M1j13j0M0j1m4L5k0J31k5j17
-1220e2O9k9K4Lk1J8m4j4M5J5L4n3l7O7l2K2O8Kn7m1L2j0l8Jm1M6Q8m7l8JK4k7k1j3J4k0O2
-1183@k7JJ2n0J14qo2M0k7k4pJ55P9j31r7j2%RJ94m0j38n3R4j5qL3J20N2j68m5mN3k8l3L2
-1148A1m4P4L8j3l4p2QML4j8k4n7J14Q2j10p0M3L5n5K4R9K3q5k1M6j00K7k1K7l0LJ7N6M3K
-1113E6p4J02K7j29RR3p9oPm2P0m4J72j1j03Q8j24p0J6L8n1R0Q8n6n2l7k5K6J6M9J04l2p4
-1080D2k0ML2K3j02J41L2q1rl4m9n7Q2l6J2M3p9M6K0K1k5QpkN0N7m3o2Nl7O5j5j7L1o6jP0
-1043D2n8O2o8NL6JK2m5l3j4L0Ll7L8K7l6l6j1J35Lr7o7N3j5O1N6l7p1j2lj4O5l9K0J7R9k6
-1006E6l7n3l4J3J16J50n8p0q3Mo5J05k0j08O7J1j6L6o1Q9J09j03Lk3k7j9rM1o9lK9Q5n9k6
-972b9M5o8J4K2N8k7J7kl1Jnk3L8J6l6n6O2L9j7l7m8O8L2K5k4Jj1M5k8o5L5q9J27N7p2J33
-936A67j61j1J25m4o6RMJ2KM6j26Q9o0oj3j2J7O8Ln2n4L6Mj0k4P4J08J5j37m3P2N9k9l7Nm7
-900a7OM6p9J6l3J24l8q%j14N0mN6j2MJ6O9n0j8K3m1k0L3j6k3K4K5l3K7J8o6J8lK4m8L1kk7
-862d2J9Nl1L7J4L4R5Qq0o9Q4k7m8l1K0K6j3J6l4QJ1K3k6l4N8J1L3R4L4r4j28l6L1oj4P0M6
-825F4m7m5N6K5K3kj34P6j8J6n6o8N7L1RP6q9jO9Ko0J17j43mL8m9M6K2k2k0O3j1k8M6n5l9
-789e5j5J1M3J1o6J5LJ4O1Qk1j9j8L1m1Qm5Q5K5p6Q5k8p3m8M4P9j4l8j4M7N2j5%m9qm2oP2
-751Cj4L8nl2l6R5m6mk0L7kn9L9P7Pq7M8km3K8Jo4J17J0m0Jn6j8L7J4o8J04p1OJ6n8j3J5J5
-712c0Q6Nkl0m4M6K9q7l8J1O8%m7K0K5m0nJ8K2L7N5j10m5R2ko1J6ol4Pj6nk5O3O2n4J2L2L
-673B8k3M4l5p3LN6M6o1k3N1l5l1mN7K7Jn1%kK8j6j0J1N8L7j9o4k8L2l1M5J9J5P2j9n5j8r9
-635f7O3Lo4J0J5Ol1L3Kl4J8J6O2n1J8nm5N7NrO4l0J2L4nj1j9p4l4lLJ4M0j4K4N9o5k4M0K7
-595D0j3J3N5j1p9K3ml4L9M1p9j19P4R4J2P1j54j0Kj4J14Mj32J04m0n0P0J6l8M7M5l8k9%O6
-560H6m4j28J09N0j6n4j9J9L0n3J4P6o8J6O1n7K9Rl9j5mkj2kQl9O8om1J4J1l1P4qn9O1m0k0
-522b2L2J4n9l7O0qK1m9QJ2Rjk6R6j4p4O1l2l6N9N7K3j41J6P8p2N3m4J5P7q3j2pM5M1j9L6
-485G7k7p9l0J07Q0kr9m8l6k9R3M6LJ7q1mK5o7L8j9K7L3j15P7j1k4k8J48L2r7L5J1o8l6P4
-450B3j6N6q3m6O2L7o8M8N4k5Q1J8j25K0r1O7Q6p2p8M5Q0Oj00%M2N5j7N4q4j1J97o6k06Q9
-416C2m2k1O7N5j8l9j00K6K6L8k5L8j4j0l3O2J9l0nL4J3m6j7l9km5M9K7J3M9Lp2J2M7j5o3
-380b6K6J7m4m3N6J4RLJ5q8O9O5m9r5N7O6o8nj1m0N6P3N0j09PO7m1j8O2J7q4r3N5K8M4l7j8
-343a3o7Q0Q0n9n8N4m6m9Q9N7n4p8J3j7J21rnK6Rj19P8%n4MlnJ0j5R4o9k2l7K2k4M0M5m5l2
-305e8N8L8l5L2p9O0r2L3M3m4L5N5J6j6o9p1N0n5J28PJ3n6j7O2n2L8k8J2L3K0m5p8l9J06m7
-270d2j8Q2k9l2N6m3M1j6m2M1m1L3n3L6ML1K4p4K5K0m1L7l5nM3Qm9J1L0mk0Ok8k4P8J2p6K7
-232b7j6N1k6j6M5L2o3nJ0R8k1q1j4%QO6m5j1O8N2N8o3mm9l1Nr9O3j3k2O7RrR4o4p6Rl3J2
-193d1J1n9J13J39l3j38PJ32q5q9O3j4MO7q0l3j2j4O2J28n6l1J9J2r5K1j7om8R7P0k4p7M9
-159D2k4L6n0j09O7k0M8pJ6n5N9lnJ0J0j5J1j1N5m8k7K0qN3k0q2M2M4k0p3j7K3k2K1Q3l6L5
-122B3R1o9r6L4J3N3k6L3k4j5J4o4n1M7Nl3L0N4M3n7J9N9l9m5L3o8N9J5p7J41p8l2m1O6J02
-87A19n8j41O8J2K4O2o1J8j2p2O5m5m0N0n0J09Pj04j3L6J8k0J08l8oo3J2p3O8K9K8q6K3M2
-53A6M5m0l1M1L9o1j12J01Po3NOj7M9L8k7Kj1Nml3l4K2L0l2O4k1n4J08R5j13o1J2oL5k1N4
-16C3l1M5j7n0N8p9NK6NN0Mk2m7rKJ6p7N7M0oj0p9Q7N6J5Or9K0O3j0K8j46Q2L5L1M0j5Rm1
22G5o1O8l3j07N3L6n5K9J2K2
32C9
##PAGE=	F1=24353.814575791941024
##FIRST=	24596.97802734375,	7686.668670654296875,	-0.56011825799942016602
##DATATABLE=	(F2++(Y..Y)), PROFILE
-2014b9J14p4o7O7j6K1P1j07qK4M7Mp9j5M9O3M5p9p6J9n7N2K3l9jJ1Pl4J62k2j19K0L3q8q
-1979h6nP7L9m6Q7j5n6J8q3L3RJ9nN2n6j2K5J37Ko1l8n8L2k2L6l6j5J54Pn7j1k7p6R4j4k8
-1943A4L9k7m7M1n4J6K6l2PK0lOn6j9R5k0l3M4lMPO7j2j01l7L0O1K5r6k1l1N4J9M9p4N8jL1
-1905D6n7L1K7O1j10L2K3l5J28pr0p3m3L8Mm1P9M8o4o7M8J7J1nKMM5L1q7j4J6l3j2J2j0O0
-1869A5m6N2P3k6o4L7n6M8k8j6J2m8J8M2j8M8J1m6k0K5L1l3m2n4N4K4N9k2l0K0k2M%oMKnp
-1831a0R5n1j19L0J0M6k9rL7P3j02Q8m0o9M4M9Rn1m3M6o3P2L7j2o9K1J4K1rQJ7m5L3jK5j1
-1795D2J0o2k4N2l5%P8n4p0M1J5l2J18P8j01m3j6lL1m5k0N4p5N8J1JJ7n3J2Nln1RJ2K5k1L
-1758c6k7OJ06O4m2l5n3M9J01o0j29mK7L9J0n1N0kJ62or6ok7m7j8j9j1l9R0J28o7m8J9k7k4
-1723b3N7K5M3J8j34l5j4M0K3n5QN6K6n0K0L6l6m0O9l1j4KJ1K5p9QJ02K3q2m3Jj2L0O4k2K8
-1687D5k6l8PJ4l7j6nQ2ln5RO1P8N1j84J7p2M4R3N5K5j13j02N3M7Nl5k8RMj7k9O2k9k6PP8
-1650C1P7k2j12Kpk9Q1L0m6nJ4N4qQp8k2O0No5J8K4O9qqo3k9O1K9j9M3J9m4q0oJ3j1M7J2k1
-1611A4jK8k9m8R4k8m2o0R1N1k5n9%K9k6k6M5P9K4kk7q9N4l5o8j0N8k4j8jN2R0J07j40q4P
-1575a9%L7l5Qm2K1K6R9Or5L8nj10J18L8Rj9k4j1o3l9J9KQ2Q1q9J4K7j1N1j01K3om9l4Rm1
-1538h5Q3p4Q5Q9m1n5Kl0k6M1R5q5J6om3j0LK7L2oM2j8n3J18q1o5nk4K8R0k9k7L9o6L2J28
-1502A21J04j10j35J9Q1l4j7l0K7rj3N3n4m9K6kk9L1J2k1QL0J3o9M3jp2L4J0L4MK8J4n7l0
-1467d0j4O8l7nk7J0J9N0Oj1KM3p9o7Q5m0L1K7p1J1J9k9J8L1o0J06o0qj7PO3k7k2K1O7o6n0
-1430d6N8k3k2lj5K6j1nj1L9mJ10p9q2N4l7M0J4kK4o4jJ41L0j17o8Q3J6q4Ol0J13K9on1M9
-1394G1r3JO7L1M9j32J0K3m6jM1k7m2J03k1n9M3K0J9k9j7K7NJ3j7p8mJ3j1l5P1m1K0PL3J1
-1358B5j07J1L1j3L8jP0J05j32j9l9j8kN3m4P7P8L1j11k4L3m1m3ojj5O4j3n6J00R3k1j7l5
-1324E1m2n7Q5Pn7j5R1K3j25P2M0l1p6Q0o4J3O2%q5J0N9P2n5j13M8%kL1L8n4j9NL4l6l9M7
-1288bk7L1Q9k3oK3o2K6Q3j00k2k0j5QJ3k0l7L9K1pQK6n1LRN6j9m0m8R1k0k3Q5p7j2M1J10
-1251A31qr4k7JOO5M2q5n0J5L3K0oJ5l4l9Mo4j6J72M2j47m5L0Jn1M8nJ55k9j29P8n2K2J0n1
-1215d2K9l6J3M8mK3k3p2Q2j8PN6K0n2k9L9j9l2rk5L8O0n8nk6M0m8PKmj9N4l8K3J4o1J23r
-1177D9o3L8m7Lk1J25P1j28n2%OKJ69o3j39j2J01k0m3J5J25P4j43n9J6O7l9o0K3j2O8L3om0
-1143C8q1J8%kmK3m8M9Q7j17j0j6O8m0MR9jp2k8O4n7m2J9M7n5J2L3j2M6J8p6P4L7r6KJ23p4
-1106C0n0L1n0P2jQ1j0q1R8j10n8JM2m6Q1P6m7l6j6k1mj0O4J19l1q8j3QL2M8j34J35M2p8k5
-1071E1j5m8n1R1k6m0O9o8J8K3L7l8K0Jl9N2O2l1o2Qm9Q6l0n0P9n6k5N9m5O2o0J4MPK6j5l1
-1034a0l1M2l1m6O3L7k9n4LJ12Rj26k3L3ML9N4j9n8k6j5j9R4m2J4J7Q9l5m6k8l7J7J07J42
-1000B01n2o3q7j4j6O0l8l1J5K0k8L0o8J15R7q7mm2l0k0K4N2m4k4JJ07q3oK8p2PJ7N3nL2j1
-964C4m1K1J0n0J3K3kq6P6O7m4m8l1R0M2j6m0PkLpl7M5n3R2M8o6Q2j62M7J38o3o3L1k8lNM5
-926G7j18J16q2loj5oP6Mm4n0k1J7K9lL2J27Jj50m6Q9P6k7m7Ro0QO6m1q7L7R3n4RL0o5M0p
-888DK2l6K8j6O9k4n4Nk4%L6j8l2K2K5j5K2qq4N9QL8o6%j4K3J3k1JL2%N9O2j8l7m6M9j8l9
-849Gj5K1J7j3K6l8nK1J4m5l0M6jJ8Q5Q3q8j45k5L9J4j2L8J8o6%O6J8QK9j03K1rJn1k6M6J3
-811b3k3Q1o2K2K4J5l3J24j36m8M6n5K8L7OkN4l0l0N8l4p0j6PL9J6n5K9qj2O2Jj2j2qJ8n8
-774f0K4m5P1M7o9O2j6n1l5K6O0j2l7j8L4P8j7no4j2n4N0L1rN0j9l3o3R4pMk9K6Ol0qO3N0
-736H3q5L1Lk6L8k1k3J07K8k9k8p7l3L0Pp0J32p7J9L9n4p1O2L6N4j3qql8K1J6q7j3j5P9J5
-700B4o8L8L0m9jj6K8N5O9j10m9Q2jp2M2j3n5K8JJ7l4J5N8p6N7L7l5k6Q1l4p2J1L6L1m5m9
-664f5P5l0m5K1M2J6On0J1RJ4k4K8K1K5K0l8p8j9P1j4K7J3MO6k5k3k5j28J09Kq0Rj0J5PJ9
-627b4onk4PP8n2L6K6j04M5K7PM0l0L2K7Jk2l8o7qJ0PL3N4mo8N6o1%L4M8k7J3P9k0j03L3j6
-588A4m4L8O4o4r3N3J06j0N5j61j8lK5R2Oj06Q1m9k3M4K3k9J7M8k4m9M2Q8k8j82J12O1j8m9
-554A9l1K0M0n8l9R4o6RQ5n4J5nk8L7%l8j7kK1l1M9nl9qOQP5K8p4L8m9k8L5J7o5j8L0L6k8
-515b1k0J6J4k2J9k7P8k3o7P4l3l6M6N5L3j16lJ05q5J8o4R7L5o3k9k8J01M3m2K8l1q4l7R7
-481B8O2Mr1k5k0n3R2J3j5L2m4J2J4q1P6j0j9M8r0QMj9K2J37L3j01K4J4m3p5Q1k6O8j00lL6
-445gM5m3j7R0j2O4J2p4j0p6M8Q6r4j09J03M5Kq5J9M8P9m1M7q6j5J70p4j67P6k4l8N9P4On1
-410E0j18N3K0M1j7QqJ7q1O9K9o2NK0L1k2k3n6J0l0L9J6J5L7J0n8pN0k3n3L0L7k2p2J5QK9
-373a3L0Nn0N1N2m3j02O9P8p9Orl0J0N0P2r6m1K4lK1M8K5n5q3L5J7K7j5L3m7M2Q3o5o5L2p4
-336f0K5L4O4m8r8O2l5J07rj2K1K3j32P3K2n5j6MJ4J2j6R4n7m1l2L2j9J1K7k4n0Q6M3m1N8
-301F7n9lp0LL1m6M1P6Ql2k0p5O9o6Q5K6j0n4j2O4l9K4k5K5j6L7l5o8nQ9n9k2Q0m3K1L3n9
-264c9O2k0MJ2m9L4m7MK7JL3m7j5Nj0M4l3oO0j0m3j5L9PkRm3k0N8K3o5J5k5M8l0LL3K6l6j5
-224b3M0O4l0m9k1m3O0N2l6k2L8P0P8q5j8m3j2K4j03Rk6L8P3K6oO9q8p2K1k0jJ3n3J02J15
-189A41j2j36L4J26j32l6M5j8K4N5p8j5k2l2N0J04k5mOoq9Lmj8n0Q5P7k0m3O2m4L7m2j19K4
-154g2kO3j3Qo2O1j1j2K2L5k1j0lQ2m2m7L8k1N2k0p9%L9J2l7k1K7m3OJ01k2K1O9p6q3J3M2
-117fN1k8K3nm0Rl2l7J1K3m3K0O8M4n4j4R6j2n3j0j06P5M9m2J48r4p9l3R1O7l0j25N9QJ8O4
-81H1l8J0k6o1O9l0m3N7p0J03K1j16qL4mK5Q3n2k0j2qm5O3J5K3j24J7J5O3k1j9L5L2n3j01
-46a05Q6J3n5PK5%L0J1j7K6J3k5l7k8l0K0L2J5M9n0p8J44Q6j24j7J9j0j9k8Q2m4K5K5o0L2
-11A3p2M6J1l4N9K4k3n0rL5K2p9K0L3J5l5o4Q0P0J0Oo2qL8j1L7j40P3L0L4L9l1J9j9n3M9j4
25E9j17N4K5o0J1J3L3
32A8
##PAGE=	F1=24329.498230636760127
##FIRST=	24596.97802734375,	7686.668670654296875,	0.073736205697059631348
##DATATABLE=	(F2++(Y..Y)), PROFILE
-2014CJ01j01o8P4nL3J05j19n5NL1Ql9LM4P0M6r7p6J0o8N6L7j3l2nQn3J61J0j05JPn9NPK9
-1977d1O6j5P0m4n3K8q9N6K2M0o5M0m8K2K4J38j2o7n5k1J0l5J4J7k9J62k5o4nk7o8O6J1K2
-1943D5J7l7n9M5o2%N4l7J4NPK0m2l7O6j4k6N4j6LM4N6k8r3l3J5P3M6q9j5q8N3K8M6o3O6%
-1906A8L7p4NL4P9j20N5J5m2J18j1o0o2l2K3lk0K7N7m4p2L0M6M4l2k4RM1M8q4pQl6J7L3k9
-1870hOn3P8P5j7o8M2o8L0l9k1L2k6MK4k1N1L3m3j6PJ8j7k8k7L0M0K6k1j0j0l0M6%j9j7K1
-1833Djk3R0m9q5L0l3K8n9N8P8O9j07M7o6j2J7N8K0n4l3L1n5L1L9K2m1jJ2QJ0JJ8p3N9nJ2
-1796D5JK0o6m1K9k7M6Q7n9p9K8J7j1M9P4q7k5QlQn7PL8n6J8K5K1jl9qPOm3J2%K3J0l1j8L6
-1756c6Q4P3m2l3l5K8Q3n6j45M4LL0Pn5J9L1J80k4j02Olm0j3k7m9k7J27J22o8p5M4l1k1N0
-1722D9K2L9Pj35j9m1P0nl4k6J09K7o9L6Jpk0M0n4%j5M3J9r0K8J18j0j05k0qrQ8K2n0N2l9
-1686A4l3j0O1l7l6kO6j2l4K3M7K0N4j43k2o3R2O6M8K9r9r9N2L9j1l4k8OJ8mk0O3k3l5%M6
-1650aN7K9p8q4N7m9Q1M1m0qnN6K0jr6j3M6jm1J5N3N6qj7n8l9M2K8lN3K9m6p6mKo0P2mKk0
-1610a3N7j6q5R2l3l2oO2M4l7m9L7Rl2k4L4Q9J9j3l7o6N9m4o1j9K2k2jK9P7O5P5j63p7M9k
-1574a3%k6L5o2J2L1P5K6j07P6l4o4J15LK4l2j9Mp7k8%J8R4M4r2K6%m7O6n6P6k6p6J4J1n0
-1538e9J1j2P1Q3n4l7K8k6m2j0J00m4%J6m3rj7RL5J1N9k4o6J07p0p5K2k3K5R9m9k1K2q4Q1
-1503A4Q3Q7j00j20K0Q1j8j9j2L7ml2K8n6m5M3J3o7P6kl8K1K6L5q2J5Mo6JM0M2pL6M0n4l6
-1467a6m5L6l1K0J7LJ4J5j7Rj1M8q3l7O4l0L4Pn1M1j4j7J5Nm1P4n6L5nkN5l6rlP5o2o8N8r
-1428a8l1j9OK8lK0l5L7j3J13p9o5P1k8JJ5%Qn5K2J46L3j04r3O4Rp7j0JJ17Qk6l9O4q1qP4
-1391E3M0M1j36rM0k9j8jj6l7J09j2o5L9K0K9l7K5Lk4J9l4k1k1Ok7pO1m4K6K0J5M5q1j5M4
-1355Ak1l0kJ13J20j48l3l3k0NO1l7N0O0K8o8rJ4m7n8J0PpM7m3m5J60M2n6jkl1l9P2J1m9o3
-1318d1Q4M8j15L1N6k8o9O5n8K0O6j9p8J1P9N8k5j13%J6PM0L8o9k3J2Pm8O1km0O4P6m9k5M3
-1282H0o2J8O5j00K9m8n8M7K3m4%M7rl6L7N4p2oJ2P9k0n2j1O5p5M1O6p0J1K7Q1j6r5k4kK0
-1246BP0O9q1q7L4L7J4j2J0m9j3Rj07PJ91M6j75j6k3Lj4K6J4J59l3j25P4p0K3J7o7K0kL7L2
-1211B0j5mJ3r0Q7k4pM8K5l2oL9k3k5k5j4L1L6o6L0JRp0K4K4k4j2L6m0L8J8n8J21j7n9L7m9
-1174b3J7j2P9N5j12k7J4RJ9J37q6j50L4Q4j8p1JJ19Q9j15o4L8P5n0p9J5J5O1K8%m5q0K4J2
-1140gn1RN6l9jQ8j07L5k5N6k6j9Q8j6o0l3P6mm9J4M2q2L1L9k8j9M2l1RN8n8j0J31o2r3N7
-1104A1l7N5K4mj0m5J02q0n6k1M5j7N4N4l1j0Qk7l1l0O5J26l2r0pPK7O7j49J14N2o3l9qm3
-1069a9l3R4j3q4P9n1pL1L9m1L4Mo4M4N4j9n2J9n5R0rr9J08m0k7K5k5M8m5J3j9J8K5J2l0k0
-1033a5M1o8m3O7L8j6l2k0Q4J9j34L3rK2J4M7qm5Jqj8O5m4J4J5O8l9m8Mm5J8R0J24m5n7p7
-997gk8L2K1p1O8m1J6l4J9n5J05Q5o5rn1l2j3L8O1j7l1m5J18q9J2Pp2K4J5L1J3L9on2M1K6
-961E3o0l3K9L2q0P5P7p5n3j2J15M6n5n3QPk4J2k9M8j4N8L3m8L3j33O4J41o9n4N1o1j7NL4
-926E1q3J28r7mok1j0P7km1l0l8L4L5nmJ33j6j45l7R3Q4k1n7Qo6K1Q4j4j32P4M7p6K4N0j5
-890B3M0qon1L5m9P6Ko7l9nK6K9j6m1L7J6j8J8k4l3N1QL1o0Jp3P8Qm1L8J1j5Q3K6m2Oj1J0
-851E4ol6lJ6jqL2l9lK3nn8pK9j5J4O4J07p7j49J6L9J3qJ3ro5L2O2K3k0N1o6k6Kj9l9PM1j
-811b2n8P8k6N4qJ9l2J26j23o0L4k0l0M7K9J8L9m3l6O7oo6l8j2L7K4k6J8j7j2N8j8oj0Njo6
-774h3L4k5N4M3m2L0rk6lJ0K6rl6k0N3P6l5ro9k8j9O6oj4M9l4j5k6K0M4J4m1J4LKl2M0P1p7
-735iL5Jk2L8l0K5R7M3l3n7q6m8K9Om6J28q6L0N6m3p5M8N1K1k0LPl5%jr4L1j8N1J7o9M8K7
-697B0n2K4m1J4P6P4j07n4O9Kp5O1k0o7L8J6M0m3k6N1r8J01L8l9n6J16k7q0K6J2Mk4m5P1j9
-662b0n4M5M1jNm8K0OOl1N6K8oOn3q0kR6nJ6Rj6L6j7J3l9q8J38qj08Jk4K1L4Rj8K7m6lQ4n2
-621b2L2O1j06k8N3K1J4k2L9K1J1k7m9m5K5LMN6P4%j32J7n0J7K7O5l6QJ03k2j18L3k7m1K4
-586a7P3m8o2N4J03k5K9j63JkL6O2mp6O9n7KK4L4l1j1M2j0n9Q2R3j6j81O4P2rm4m6K3N6m2
-550A6r4R9n8j0Q9m2Qj3j8Q0Qo7j8j3L1lJ4K4l0k1oK1N5O1o6j2m0l0L6K1o6J1j1P8p9J7OK1
-512al8L9l1N5l5l5P0l4m4K5N1M8r1mJ12q8l0K3Q6j2l6m7m9J57L2p4J6k7o8k8O1M7%p9NKr4
-475a16R7jm6M2%K0Np1J19k3o2O0n6l1%l4O4J17L3j00QJ8j3r3R4n0O1o0lJ1N1k3p4J19KM2
-439A07J1l6l1m1K1P7r9n8O2J1Mn4L0L9R9o5L2q3mJ31o7p8lJ4n2L8P9K5n8r5N6PL4qj0j2L8
-402F1j04O7L5q7K5J4M3j6l2n9PpL1kJ1L5K0n0j1L1l3j3J6N8Np3j4k1K4N3Pj6K5L9l1r7O6
-365GQ3q9J7J5l4l8L9Q5q5p6lON7L3L1j5n5rL7mNQ2m0%P7o1p5J6p6P5oN1m0o1M4j4N8oj6J7
-325C2L2j01L0M5n3l5LL8J2j3R4m3o2k7L7k4NqNl4O7M3k8O3l8n5n1j2M1m3QR5Nm0L0p6O7o5
-287e6L7M6k8m9j1O0k2J0k0L5l1L0l3%QL3n0k0K7l0P0Ql2O1j9K1j5n4M0l8l6N3k8L4j7k1l6
-250g3J8M9k7mO9l3j7k8K5OK2J8n4k1M0L2n2Kk6L8j8J1OL1jLK6J6m1j1np7R7M1l6k6J3O7Q1
-211A61r7k3l1NM4r2m2J4M3N8M0j2M2r5n8L6jk1Nk9Q0Q6J0j28N1J09j58KL3j5L9L3o7J0j8
-176A4n5K7O8J1K0nj9q5nNn0l0O4P7nmN9n6L5k6r5m6J1P4j6mo9O6rj5J3O3j7l6JJ10l7o2O1
-137C3m1M0j1p3l6K5M1jj1K6m1j6R8nkM0p8m7j2O5M9l7K5Lp2QMj4j0K2m3J6N4M2l5m2J16K3
-99A03o1n6p4K8P2pJ47j13p8k1P3K8%p8L7pJ6O2k5Ll4l8O3j5m0M9p9R7L1j15jK5j8O0N3n2
-63C5l4L2j8k6N2QL2j20n6J0Q5j5nJ9K4k9p6N1Rm9J9M1J5J7j5j2L4L9m2o5ok6MN0L1L5o2j02
-25a16J63O9j20K6K8j2o7m2Q8l2oO5l9lo8O3J3q1O5M8k2o6%O2K1o4MJ2K4n3m4O7P1J1Ql6l4
11CJ8j2L0j09O3M3L2J3m5M0Nm2K5Mj06L4J9n1RJL6
32A0
##PAGE=	F1=24305.181885481579229
##FIRST=	24596.97802734375,	7686.668670654296875,	0.76124846935272216797
##DATATABLE=	(F2++(Y..Y)), PROFILE
-2014C9P5j20k6M0J0L2J31j20p5l0J1J9JJ5L0O5M8j14o0Jn0L1O2No8qmk8J16M1q3j1k4l1Q
-1979g2K8k6Q8L3L8p9k9M5j00O2L3O2r6Kl7O2J8J13k1o3n2K%l9j7N6MJ31p2o8J0j1l8KK9O5
-1943F3Mm4o8N3l5l1N6m4L0nj1L4k7l3L7L0m7M9k9J3O5L7m2n5l1j3P6O6p3j1q6j2M6L4m7O3
-1907A2J1L3r0nK7R0j18P1J0n1J00rk0m3l4J3mJj9N6k2n3pO9O6n7n2J3K4O0o3NPn1N7N4n1
-1870C0m3n5Q7Q2j1p2M5p1kl9j5O3%k7Nj5M0M0l9rml%rnPM5KpJ0m3n1Q5J1k8m3L3Ok9R3n0
-1829A4n3M4o3Jm5P0R9O9j07J7q1K7J2N2J3n8k2K3l7l6M8O3j5k7PLK8mK3r4O2j1NJ7K9o0l4
-1792b1k0k1R6Q0o3q2K3K6Lm7P6n7nL2lj7o2L1J5l4j6K2M4k2j4j4oK3l3J3qK4K8n2ML0O0P3
-1754A06m0j6j7NN8n2j39Q2k7J3J2l2k9P2J76l2j02QK0l1Jl1p3lJ16J08o0q6O4l1k7M8K0K6
-1720A07oj18Lm4M5mj8n0J36L6q5M8k9K9j3J1p5J2k8O7K1q6L9J17l4j15kl2L2J10k3p0P1m4
-1686Hk8pQ3m0o3MN2j1nL3K5k8M1r1k3J4K9L9L5L5o9r1M3L3k5k3j2k2L2J8kK7j4l3plM5Q4
-1648H3l4j35R3n8N1N8l0j9k8M9M3pj03JK5nj1J3O9L5Kk3o2m0K6K4jO4M5m8p6pkm4O6m5K2
-1611im4R8j5q9Q7j6j5NL3K3m5k8O7nm4qK4P3%rm8m6O9n0n5%k2j8J9L0R3M9M8j75m0M7K2k2
-1573a6m1N7p0oL6P8L5j32R5o5K3R0l3J9l9lJ4r4J1rK5P1Lp9M0l1o6N1J6J11m7q9O4Rn7l2
-1537f1K8K6P0n5OJ9ol9p5Q7JnK8l4Lm2LK9M2O8l5q8R3n2o1K9oJ1Q4o6k%n4Q2K7O1q2q8K1
-1498c3P3%k5RM1J4m3j0o2l6O3L4r2Q8j8l9L3J5N4q8RJ9n6j5L1L4j4M4N3n6l5m3j8nL7O6j0
-1461A9lkm3K9m4N3p1jJ8j8L9j2JM3m7OJ0k9J3J4m4O0Qj5M7l2Ll0Q7m9q4L7Lj9QpJ3ML7k9
-1421b7nqJ10q0m2Q0ql7J5rJl0L1J39L4q1j11L5Rq2j6M5R0ol9k8O6n9qP5N3M1j32n2O4rk2
-1384ck6j5n4J02Lo1L5J2L3l0N9j5n7J7m9N2l6j3l3M0M0m8L2J2nP7o0k8M7j5o8l1J36J25j50
-1349B5l6j9k9J8N7j7J3M0K4k8K%m3n8K1%K1J4p3L9J59k3r2K1K2j8j7N3J2l6j01Q1O7j07l
-1314a1O5l0o5M8m4K6O6l5n1oR1K9J6r3n6L3J7M6L1p5j6J1j5OP9m8n8P8O0n7m0O1n8LN6n7
-1278GN8n0q9M5K0m0J4L9k8m4O7N5q1k2K6Q2k0n8K1L7j09Q9L7m4L3J2M3l0q5k5oM1O6Q9o3
-1243H7j07M1M3Qk4Qn4J5Nr5k4J81N0j90M1l3k5J0rL7J42l9j05O1q0K9K5m3pK8L5Rj2m7N5
-1208A6q1P2l8k8M7J5kK1L6j8j3m4j9L1J9p2N9M0k4r1L1M1m3J2Rj7K3K6m7J19l8m8L7m0J8
-1173ILM3L4q9k8K9J3L9J07r8j26L7N0j3r1RR5R2q7o0N9P1n5q4J1L0N5K3Mm9o9K1K8q5K6N7
-1137A1l1l3Q5q4O2j6K9j2l0O3k9m9l1Q1N3l9j0K5j11O2L8qj05O5J8m4P1l0j7J20m2j35P8
-1104Ej4L5L0p0pMR2m4n9m8M6K3J8L0j5J7K8l0n0m3N2J24l4q6jMK3P8j41P0O3l5m1k8l5j1
-1068e0R4Jq9N2l7j2L9K3l7N1%o5L7K8j3m5L0m0Q1K2j26R9k4j2j3j2K5l2J2j3J7J6L1k7JM0
-1032E2r1l5L8L9Nln0O8K4r9L7m6M5nL0Mm3K9J5k8L2m1J9J4L6l4l8K7n3K1O7R7l8n1o0l3P0
-995B1%j14J45p4Pj8j2k9O4Q0m5j0n1k3%K0O5J5k6q3J07q1K2nn3L4J7lL0L1J3n9N5L6o4o7
-959e5L8M6o2Q7N8j02m9%J36M8q1n9MJ1l7J8k6M4K1L3J3k6Rp9L1J29o3m0O4q9k2LJ7l7J22
-924A05j01mqk8jO5j3m3LqK9K3k2l2J23l0j23qP6Q3j3o3Jo5L2R8Pj21O5J3j02L1N4L1M7ok7
-887F8n7L1o5Q2J7n1p6j4O1Nj1m9O1jl4K5l8L0L2jJ4n0L3p2N6Kn3O1rk7R6mn0L9K5j4om2Q
-848B2Rk5KL1l8QK3k3p1K5J4k5K0K5J05n7r0L1K4Jqkl5rJ2M5M0n2N7l0n6J7k6l0K0L8op1M2
-809d3K0P6k5J6m5J21r8m6ORp5N2L9L3K6m2n4P1K2m4o3j2K1L1Opl2J2N0m1jj3J4j9j4j4%N8
-771eJ3k2Rj1KL2qnKk6l5P6O3n5mm3p1L2N4k6l3L8n6K7L4o1O7K6m8Pj5L3k5LP2n8N1j2k8L2
-731B6k1O1R0M6m2q1q3n4O0ml7J09q9K3O4j7o2J3O1rj7K1J8k8j3k1r6P1j4NJ3m7L6K1n1O7
-695A9m9j6Q5O2r6n2N6Mo9P3l0m9K4K6O5n1n7L6q7J13K8j9r3J40j9q3M0%m5JnL1pn0O3M1j6
-658A4Jl6K1j0Ql2O1K8k3ko7m1PQ7jOJ5j4k4j8N1n6MJ36k0j28k2j8J9N0ok1M8m4RP1n4JR1
-619I1q5q1N1L3qj5L1J4K4k0n5oL8qmP6R7Nj67m5PnJ6O3l7QJ21k2j17K2l6j3pP1l3l5O1Q6
-581A16k7Jj61L6LL0K9k4m6O9o4K2J0M0l5l4L1Lm8J01Q7j0j54kQ3Nl9n8J4Q5j2r9M9m6k9P2
-545bk9J0j4nJ06J6q3k1k9L4L6oN6k9k1j4QK0Q8l7p3k7k3L5J9o3L7m6J11j08M3j7L2l9N1l6
-509b0L3m5K0M9l9m5j0M7N4p3J7J03q1m6R7M8n0j4n0n6J82K1j14Jj7l3nMM1j9o6M0K2r8O1
-474d1Ql2J5K7K2Jl4J39m3j04O4k2j6k5o6Q8Q8L2r1j1K4J8r6J09o8K7J6k6j2N2j1r5J20J2
-440F9J9Rj2l7KnO4q0l8J8j2J2j3K6K5J12q7J1p1J3R0k6k2q7O1o9J9P0L5n7m2M0j0J7lj0j8
-403A3N0j07O0L5r1M3J4M2k8l1m6j3J6K4j9lN0K2m5Lnm7N3j5P3L5o0rl1j5M1K0LlK4j1q3N0
-365IQ0r2K2L8m4p0M5Q8p6p5P7l5kJ5L4L0k5o8Q5j6jJ20l5m6N8n3p5J1j9N3l3L7l1l3K1J0
-329DPjj2J7L1n7pN3m7m4rO0J3j2R8l0q8j9L9l5J6m5L2MJ7L6jM5j9p9m3L4K8m8j5P7Nl2O1
-290C4p1N4n4rO0m1j7k9M3kmoL9j6J1oL0Kj7j7km1L4M0j4NN1j8K4l8n4M9k8p1P7n0K7J0Pl4
-250d2k0M3j3RO4o0K0l2JnM4L0n9k2K2L9m4nqK1oJ6l8M7L4L3j2m0m9K4J8p5J01L7m1k5NM3
-212E5O4j02j5j6J3O5p0p3M3K4M0N2k6J9q2m2N1J6l5j3mO4N4K5j14N8Q6j59J3L4pM4Jm2L4
-177E5pp4KK4M6L9j1k8p7nJ5j08P1%N2J7K1M9n5L1jp3p3J9M8j5k1k7K9KJ4m3Q8on7LJ27l6
-139C5o8Q3n8J1J2o0l9j2M8L0KK8k6k8P2J2k8Mp4Qj0N3M3m5L6lj00J0L7J0j6Jk5K3NM5qm7
-101c9J06N7o9r2ml9P5J8J30j30j3k9L2oK2l9K4k0J3N2k1Kl2j2N0nl1K7p5R2L8j03QJ4k6P8
-65E3K4l9l9O2k1k5M3JL8j01j03Q3K5l2J1mK1Qn2OKn1M5M6K8Pl8j3K8O4m8o9K3k2j9O7K8K1
-27E8n6r3J29M7j07O9K9j3q9m4N3nk8R4j1k4p2N7K6r0K0P9j4p6%P6J7l5Mj7K1l9k7M1N7QR
9E4j7n0Mj2J1m9L4P0L7l2n4O2K7l2mJ8p8NJ8l1Q%K9
32A8
##PAGE=	F1=24280.865540326398332
##FIRST=	24596.97802734375,	7686.668670654296875,	1.3181289434432983398
##DATATABLE=	(F2++(Y..Y)), PROFILE
-2014F9L8j32J8QK9J7J47j15o5n2l1K8M1K7OM7M8j27l4rj5qR0J5r2Rk4K2L7N9o3k1k1l2J4
-1979g2N5l3M9Q6kj07N5K3j27O4M2P4r0m0k8R2OP2k6m9k9LKm3JL1M5R0j18n5K8Rj0k4J3Q4
-1943G1on1o5O1Km4J6l8M2Nm6K3omJ9O6p2L4l6L4O0J2l6pn3k4O9Q0n3j2p7m7M5J0j6M0K6K2
-1905D4q7M1k8Q1r1N9J1o2P8KJ5k7l4QmJ2k9M0j0k4j2M8P6p9p1J0JO4l1K7Op0R9O6o5q2n2
-1868g0Q1R1qq0M6o6m4k9PQ4L0o1j2oK7L2l2%j3l2J5J6J1rL5j2J8K4o5l0N9K8k9n2K3J4k9
-1831c8J04n3l5O3p7kjK9R0P5j04Pp3J6L0N7rp2j4K0j6r3N0R5Lm9JJ1L6lJ9r7M7j4OK7M0n0
-1793B6k3l0l0J13O3o8p8K7L5J4j45Q4k8J5N1ll5l9L0qj9J5k8M0l8RMk7L4k1J1kJ8L4n6J7
-1757c8RM1O2l6RJj5K6m9p5O8n2j0K3Ko4R2J56l0r3PL3k3K0k9r1KJ01R0n4p4P4k5l3M9RQj9
-1719G2q4J8n6J4L9k0o3J32N2r3M6m1N8j5j8q5J7k7R0L4q6L0J02m2j01Jo2Q0J10o2p4P1l4
-1686Ck6JQ9l5q8MM6pK3L3On6J7l8K5N0m8J2J9O5m2r5L3L0l5ljk8K5L4Rj8lj9j7n9M4J26J1
-1647H7j14P2o0PO6l1k3m6L6N6pq4RlnJ5J4P1J8J3k8o3l1QK1j4O9O8n0p3j5pj0N7p8L1o4J32
-1609D4k1p1P2RMKOpm6rQ7qn7J1K1N4m0Qn9k9Q0n4m9J4l1pMK1R8M0K9j75K2RM8k4o0O7o0l3
-1569i0L7J00K6j41Q6r2J25N7o7ol5J6K0j06M9rJ6M0k9n0M9o1O6o1M6J18o5p1R1Ko2k8J2k9
-1535d6N7m2N2nK4k9o6kL7jK9j4K0o2J3pP7P6m5j02P5l1l2J1kKO9o8K1k6j5O7k8L4m5l5nN3
-1497IJ9l3K2M4M3m6m5n7k2O4N6r9O8k8k1K8%O3q7M2K7p0k2J2J9j3N1N4o4k9k5n3M4L0Q7j6
-1461E2k1j2n6M9p0L8l3J4l9kL6k4N3L6p0L5Mo5O2l4RK8J6k5L5j6J1m9R4l4p2j3J2K0J2j6
-1425c5lJ0M1j3n5J0J03q1k2Q1J5o6Pj8KlL5J28L1o1j19PQn4k6N2O1j6m4j8N7k8lP1P0M5j17
-1388E2j14Q7J1j8j8k5m6L6K1m9L7nL1oP0k7q6J6m9J16n4l7j6O0L3n2K4Nk5J01m5m0M9Jo7
-1353b9l1R9J16j45k4om2K9M4Lj8J8J9NJ0nl1m5K2j0N0j7q8J04J56q8j16L8L2oOL2J1k0j23
-1318e0Q0P4r7l2P3l0o9L3k6K9O1m6k0k4Q8pO2o7j00N7K0M9K1q3JNk9M2Q6p9p6P1M2m7l9P1
-1282D4m7j7O1OM6k9q0kQk3J3K1m1l3P4M9p1m0N0O3k2n6M9Pq5P6ONM6oOm7o9k2j6O4N8J01
-1244A47m1j10M3M3Ll7Km9L8%p3l6J28N5j92Q9k2l1Jl6N9J08m7p1M1p9L9K9j8%K6J7j6Oq3
-1209f7Q1m9M5m2o0M9j2L3M5L1pKn1m9M0J2p4P5O5l8j05K8M8n5M6k2J0jL5l1J14o1l2L5l1
-1174GJ9J3K1Op7k6M3J7M9P7r6q0J9Qj1p1NO4Q2o1m6P8N1n5p2QL4N1J5Ln0n6J9L9r6L7L5j8
-1136a5m7P2o1Q1oLMl1L0m1l6j3P0J02k3l7pj14P8L5J7q0jM3m4M5j5j9J02j4j47O2J3K1J8
-1101D5r8L6QP1j1o1p1L8N9j3MkM1L8j9o5m7L2J12l5p6KPJ4P9j07%P4Qk0p6m0J7Q9J5p2J1
-1064a3l3J8L5qk7O6om6L8j5rm6L1rP1N1j31O3j2J5l8j6mj9QK6kML9k2K7L8r8k4j3L4L5L0
-1026C8o8N6J7p3L4p2O8j7J0K2n6M3M5l8jk8K3J8lk0k2M0n9K4M4O7l1m4m4l0R5mj41J69p9
-991a7Nlm9NLQ3k7rm5NLj8O2M5j0q0N7o6K7J9m3K0J7k5M3MM0n3N6M5o9q3N8L3m6J03K7j22
-953el1MJ42M7r0n5jQm9J4j6L6M3K2j0kJ7m6rJ03n2k2O7j07j2NqJJ06r3kj0k8OM0k4m2M8%
-914eK9K1m6m5R1l9q8J1P3P5po6j0n3K7J03K5r9N9j0j17L5K7N9O4Km2n6K4n3P3J9k2q2n4R7
-878B0k6ln3Q5k3m8L9m9P1J8k0Nn3P5o0L3on6P0k4l5R3k2l2M6N5j1k3n3J9J0m0PJ2l5K2K8
-841C6k3j04O4%j7K8l8Q6k3RJ1Mj8pj1n5M2j4K9N6p0M1ko0L0j8l8K7L5kn8k1O4Q5l9Rn8J11
-803I1o1k4k0K2q5M3L3M3J8k9p8O3M6j1q1lJ0L4L3l8n4M6L3n8J1k1J8k9M3n3OO4j1k3Mk2L4
-766fO3k7k7J2rm9P3N9o3Mop2J6M0k9m8J2o6P4O9m5KL5m8Pm2N7kk8N3k6O2l4l7K6%Q0Q2L4
-727A96n3r2o9k2R0j6o0Q3p6lN9J9m1l1P1l3nL1L1j4k0m1o5P0ql8Rj9QJ5m5J08n3l6P8L5p8
-690a5l9M4Mn9Q0l9k0J0K7Q9m9p5Ml8Q7LJ1j15J45j0q2N4J0q5nL6qJl0P2K9k4%j7J7l2J8k9
-652c0M6K6k7mp6J9qP2moL1K4n4q0P1o5R8J22l0j32n2jJ4N5k7pN3l2L1N4n4m7J12n5p8OM0
-615Ek0j3MRL9mn1K5M5j7j7Q8J20Nj85r8O4k4J2L1k9J8J30k6j00Nm2J6l2O9k0k0O3N9k3j7
-579F9j58O8J0K6mm7j3O7o7M0kL2l4m3J8J4k2R6P3qj12p0R0J9k8m2l9J27K4j00Jl2l8M0k3
-544f8J7pJ6J06K2q5k9k3K1O3QO3l4j5j6rk7J05Lj12l1oK5J6o1O1o3J23j11N2m5M9m0N7l7
-509a2J7m8N5L6m5l0lj1N1o1M7Q3o2j2J08J1p6Kl8n8J82J5j52j4nJ7J4o1N3n6n0P6L2p4JK5
-473d3K1kPK2NlJ47n9j45O1Rpl2o6P4N4L1p9k8L8L9q8J23p1l3J03m9l1M9j0q4R6J5KkJk1L6
-435H0j8N3n5m8k0k2K2K2J6J3J20j01j4m9K7N9L3jj66J10r2MN8L5m5J5J4k1omPk0N1j00N2
-400IL2o7M5J3K9m5j6k7l1K8J4l1k0P6Pm1K3m3m2R7m4Q8O2l8%m0l6OL7Ll0J0J2o3K5P8q5J6
-362A1M8n0o0M0Q5o8o7J24k5p3k2L5P3J1j25J20ok2J47k9r0K5m5n8J9K6K4n3L5k1k7LL0l7
-328b2RnK6K0k7j5M1m0l2k5O7J1j1J05k0j13j0M0m4K9l2J6L0k5K2K5J1kn0k9M8J0o2J1K3M
-292a6rO6o0L5l7k5M6m5J1k3LJ6pJ3L2j3J5K2K4mn4K0K1j2J5k1k5L4L7j5J7n7n1O0j6r1R3
-255an5PL0L9j9n6K2RL1M8q8N9l7k4j9O1M6o4k2LM5l9rJ5J2j0K2n3M6N7O1n4r4n2M7M1o0R5
-217D0M0m1k5J3J1K6r8J5j3RQ5m0p6L8RJ1O1m3Pn4l0N7L6m1l4J3N3K0L2r4N6O2j37kN1kM3
-180E8l5j3N3Nq6pj3O1N1j3l4o2oM0q4P9l1j1M2K6L9m1K8K8n5p2J4Qj0l2QlJ4M1o6P7Lo2J0
-141e1J18l5o3R1o0l4N1m1m7J1j5M8K0L4ol6M0K6n3l3l7M0k0M8L2n0M8j5r0pN7L0j5k7LK6
-105a2m6N5J3m6Q6Q4p4r1K6o7N8K6R9j40P6m7nk4K7j8K2k0KL3k1J0k7J3L3Jk0no2R2L9q1J6
-68EQl4Q4lk0l2P9k2l3L2rL1p6p7J05k0o3K7l0K6L9l3l2jo2P9L9L8jo0j6J4Q0m5n1M8j6k9
-30c1P2J2Qm1q6R1K4q8J03K0j4q7l1jJ8l1J07Pk6q0L8L8n1o9J04Pn4k7O7J1PJ0m7J0Lj8RL9
7B3nR%n8kj3qJ5lR6N0p0o5P7M3k4l7K9m3k1K3pj2OL0
32C3
##PAGE=	F1=24256.549195171217434
##FIRST=	24596.97802734375,	7686.668670654296875,	1.5376269817352294922
##DATATABLE=	(F2++(Y..Y)), PROFILE
-2014H0oj27N0j5N5rJ47j05l7n5p2J8P9L7k4J8M6j29kj9K2n2J13K0q5K4l5M1j8N4m4j9J1o3
-1980a01M0O2ll5J32l9r8J30j3j42N7L8P4n9m9l9J01kL4k6l2qj2J0m6K7lO7N3j49KK4J3NJ0
-1945B3j3N8j8n4m8O0L3n2l4%L2K5k0p6K5L8QP5q6K4m1O1L1j2nK8q3k0N3Q7l7j7n9l8J9k0
-1909e3K2kM5Nm1Q0o3L0l8J6J6p1N1K2L5j3k7M%J2k5K9qRj1QP8r4p8Pj5N4lN5Np8J21O7o8
-1870H3j03m7P1R3j1q8M3n3q4K4J0P9O2r3k4MK0J6k9J6k5QmkK4j5Rj7N2K7o2J0j3M8k0m1o
-1833c8J8k1J06n1l3Q4q6KK5QO0Q5r6J3o5j4N3P4k7r4j1J8Lp8MJ01J0n8mK5L5LMq4K8rJ0K8
-1795B8M9m2j8k7k2J03L6p1p0L5M6J9j00J1l6K1O3ol7lJ5k5j2N5l8k0j6j1L9l3K6j1LJ0J2
-1760b7L6n5K6j9L9M1m1L7K2l4j3l7pM7o4J1oK6n0N7J25j9p5QL3j9M3k1j07jQ9O6n7m2P3j5
-1724G0k9M5j4j2k8l9K2p5j2J06l0p6J12P1r2K8l3P2k2m1q3J9JJ06M6r9QP3k5p1ro9Q9R9q7
-1689B1n9N0rl0QQ6j7q4MJ4mM1K5no6pjQ1P3j17j1OJ18l5j06K4L0m2NMj9K2M0J4o2J3jk7r8
-1650a21N2J29N3r0N8o0k9N5l7j5o2K2O1ml5Jk5MK8PO3QK4l6m8j5j7K2l6O4R2n4o4j1k0MN1
-1613A9o7J9l3J02l0l7M2K4K9kj5l8l4jR5ro3L2J9M8r3L3o7mP8o2l4J2k6Qk3J8Q8K5J7j59
-1577h9P9k6N4k1n7O7m3m5K1J14J0j24O1p5J75L0r1m5k4L6K1o8L9j1JKl8j0M2k7J20o8rJ06
-1543A07p5m0J00j1o1k0j0p1L2j4Q2k8N6k3l1n9J7RK5J3L6p0K2n7R6R0m6j02M9plk4kkO0m4
-1507fK8m9PN8o7J1J9jm5K9L9m5K0M3P7m2o8l2k7O1P1r4M2k6lQj8N6p6R9K2r1l4jJnN9M6p2
-1468fl0lk6M8K5Q4j5l1j8o3O6n3j0J4On4lNk3Q5K6o5M9%r1Q9m8M5j8K2l5K4QJ3n7Q9k0n6
-1430b7o1L6M6Lj8j6J5L5Lq1K6R1o9j8P0L4q0oj7MK7L6J12J8m7j16j5Kj3k6L7K9k2m1JK7J2
-1393iKO3Q2N0r5j47P4K6j1ok8l7l4L7l2M5j7K0K4N6l6q9JK2J06o9m3qN5L1m9NQl2R8l0n4
-1356b1M8K3n0j2N7R5j40%ln1K3L1J7m2JJ6K7J7lj2l1J5j5P3l8q2J34J46j41j13L5K8JK8J4
-1321G5Rmj27P2P5p7o1Q2k5p2J1nK7N1m7Jl3O8m0J07m5j15P6J2N3J4r8K2Ll7M6R2r1p5L7J9
-1285@k1nO1l4l4P7M3J4Po6m5qrJ4mn3j4O4M4m2n1O3L5k7m6P1j9m5M0k2P1M6k9k0o5m7j3k7
-1247i6Q1M6J02k2j05M8L7km4j0l9N5mm5l6O0O1j67R6pk5mn7O9P2n9l0K2p1N0L1nK0J6j1l7
-1211a0L1o0M9j1K3l3m6Rn9N9O7K5JJ9m1r5N2K0o0O2O5k9j06J6M4m0O5n0K4j9M3j5J00p7j2
-1176A1L3k8K3J8Ok7p8J9K6K1M6M4q1k9Jk6k2Kl7L6O6l7k4R6J9n3n2OL4M4Okn0m3K2M4r7M0
-1138b3J3mm3M3m7J00Mk1J9l1Ln3j1J2L9J44ro2m3o4N2K6M2o2m0M5m0K3mj6Q8J4j35J5M4J6
-1102C4qo0O0k1N2J2o1p5J8Q0l7j5NN2M3Lp2n0J6R0l2o1OJ3mP3n7q1Q0O1J4r6n0J4O6K4m9
-1065a3j9l6P1J3n1oP4rk1M4n8j2m6J6L2P2P5j30J7rM5l8m0k1Mj9P3k0lL3j7N1L5r5mm6qO9
-1027CO2p1L9Nn0K6p6P7k5j3M9o4K7P1m0l4mK4K3m1lqM7n7K3K2L8k2l2l4k5J10Mj35J31o0
-991a3J1Np5M0o5Q7j6j2l4M0jm0K8P4Qn6Mm3L0M6n2PJ4l0N9m2O6l2M5N3p4r5Q2J4l8J12mj34
-953c1LLJ28M1q1m1nlm9o%K6N2K3l1K5L4l5l5O6m1nO4j12J0J1l1J2R0p5Kj1k3QOl4J2N7j7
-914GK5L0o3l8L2l6m1K0P1O2lo9k9k1JJ00L7p7O6k2j19M3l3O6Q8J7m8n6K4k8N2J0J2p7q6J24
-878D1n9Qm8J01m6m2M7n5Q7Km6L0r0J09m2K6j0o0P0l1l7P1k9kL2P6J4m7o4L4L4l5j3k6l3L7
-842DL8Jj28O9j4J0K8r2M0L3R1j4j7l6nk0o7P0l2J5P1p3J2J7m4L8rn2M0L2km4n8Q0Q9n0j1
-805A0n9R9j6jm5K4p7L8J4M6K2j7q7L7N6K1p7KPL8M6o1p2P1Ln7K6l3J9k7Q5n7j2N1j5m3J4
-768b7l5O7Q1m6m1J8Rm1L2P0n5KK6o7j2K8k1m7onL5P4j4n0L0l5jl7M7K2l8J7J3O1o1l2J0K7
-730bQ5P1Mo0q6m7K5J08k4r5M7m5l5M0N4qp7Q3n4K7J4M4Rk9n3m8P3Jp4K7k0k0J4j5J07n4l9
-693e2N7%n3k2L4Mm7Q1m6J7KK5J05m3p9l3oQ0m0L8j10J30lq0O4L8o6o0M8l1%OP2nk4LQJ6m2
-654a4J4k9L4K0k0%n8L7j9N7j2j9M6P2l1r0k4j9J34R4l7j19p1J5NM8n1K3L7j2N3L9n1r9J21
-619G4k1p1k4M2k0j0m7J3N2J5l6M0M6k2k6Q6J37Lj90j19Q9l1K3k3j5L9J30m1p0j3m5K9l3P9
-585D0j8j8N4K4j5k0j20N6J6K6l1o9L4N1p0O0j6J4k7m3J2K1mQ7N2ro3r0N5K8kmq2J22N4j00
-549El2rl2Nj5J0MK6R4K5p7m2J6%N3M4M6m0nj4j8p1J06L9j14l3lQJ6n8P7o0J11j03N6n9N6
-512A2m4N8l6Rm6O8K7m1j1Km9L2k4M3N6l5J7R8j4q7Rj7o1J68J7j81j7KO8K9j23P1p5k0O8L7
-476A0m6k0JO1jj0K3J3J2J39n9j88N7L7nk5n9N2K0L5o9l5N6M5p6J33o2j03J82o1m9M8k0p0
-442c4P1J2ok0RRN9k1M7l8p3m7j8K1N2KLJ26j01m0j6K9M5P6Mk18J47j11j2M2K7j6N7k2k2k3
-406@j2L3j1L9r1M7K7l9M1RJ4n9J1j6l4K8ll3j0P1j7l3L7o6MP9o0J01Q3rMn2m9j7M8j1n2k
-368@L6m0jQ0o5qL8m4j7J7Q5n7p7J42Pj06o4K2J09M8j35R2J2l8J62k0j26k1l9k4L8N7ro8M4
-333C0j3l8pM4n7MJ2L9Kj6rK7l5j3k8N7Nj2J13j4j27lM0m7L6plL6n2J3L8k8K3Lk6M8j2p2M0
-294ik5JJ6N7m2J2k3pJ2l9J6rk7L0MJ6L0k7L5K9Pop2N6M1K9k5p5k1M6K2j0Np2m4O8op9Q6m7
-254d7j2L2O5Jp2j0L5N7K5j02P8m0m4l0P4O5p5k4j5N2l4j1L2Nk0K9l1J7P4P9q9j38M1l4O4
-219cl7P5M7l1k7J9j0j7q6O4k5j0J02j1o5K2Pm3O7n5K1k4l2N2N4l4m8J4M7j2K5o6M5M1j00
-184c4nN5jM0n1j2O6J7r5QlJ5N8j1l7m3j0P5m9N6n0o9N8J8L2j5K5N0l6o6J3l0j0j2Ml1K7O0
-146Gn1M1J2o5L0Q5l4m1P8m8p1R1k8p3L3o5N2L8M4J9m2PL6p3n6M5K0l1L7J6m6M7k0n1l5O2
-110c0M5j2n3L7K3n0L6J5m9P1J00p3p2L0q1M5K3O2j28J46o3m1k1K0j1L2rj8Rj6K7l0K9J6L
-75A2om2m4R8L5n5J8Rl9P8k7kj0Q5k7m6K2k3J0m2l1J15n2r0M1n0L5M6j6m9%m5O9L2M4j0p5
-38c2k5mQ9l9j3O4j2k3O5mml0q4O3J0o1J13Jj8o9j3kol9J13J4j8p6J0M0no0L1L4l4l5L0RN6
0C6J2p7%M4oj7L1l2RJ7n8oj1LK7j6J00O0q9p3P8N6j9o9L7nm2L1J6m6J1M1
32D3
##PAGE=	F1=24232.232850016036537
##FIRST=	24596.97802734375,	7686.668670654296875,	1.5523498058319091797
##DATATABLE=	(F2++(Y..Y)), PROFILE
-2014H1n4q0M7k1P2l0J32r2j0n3q1mR4M5n0k1M7r4J3j0K5l8P0K1m7K3m6M3j8Nj6K9Jo7L8N8
-1978A2L3j02J34o4l0J42m3j28M8J3N6j4l9n8R8mK4k1k8ml4K0m8M4j9O5J7j54P8NJJ5N1j7
-1944D9Rl0n4k2M5N5n2q5N1J6M8J1q9k2O9j1O9q5K1l9P9j4l0M5M6j13nL2Q0k7k1l1k2Mk6L3
-1908a6l3M5j0J8J04p7l1J3k9K0o4K1M3L1kj8LRKj9K6pM0j2l6P3r9p3PK5J1j6Q8%o5J16N1
-1871A39o0j02l9O4Q1k0r2L7l8k2J4mN3R1j13m2L7Opk3L2m0O0j2n1L5j0l3j3R0K2m4L3p8O3
-1836A4mk9k4J5nQ7m4l9J05q6qM4NJ8R6q1K7o3m8P2R2l5j10j6J7K2m8l0P9Km5lL2K5J5j9n9
-1799b9J4JJ4J8N6l5k1k5oQ6Oo9o4N0N6J6m9mp1kP3j3k0K5Jm3KQ2m0o4J6k4N2n3L1pk0L1R
-1760b0L2m8L3m6M5K3n5N5M6n3m7kK9K6n7L8l7L7k1MQ7nn6J1K1j2O6j0j13rP8L5o9PO2nj4
-1723E6L3m8k7l2PJ8q0J6J18l4q2P4Q7q5nnO6k7n7o7J5L1J33N2j18k5M3J8m8k0p5P2Q6r1l8
-1688c9J9K4l9J9P4Pn8J0l3j5N0J0nn9k9J7J22Q9j58l2MJ69m6j11K1K7m6kNJK9L6J1r9L6J6
-1652B5l7p5L6P7R1o2M5n3n3K5l3jp4K1N2lJ2kl3J7L3j7M7OK9m0rj0m1K6n5M3J09n7m7J3l4
-1615b9j5M4l2MrO6l7JNK3N5mk7n9j2jQ8j4o0M9J6N5j26M3o0K0O6p3j1j1k1L5l4K3O5j8Oj01
-1577i0R8l5K7k4k4N5k5n9J3J06Jr9M2l3J74J3r8p8j3M8K5l0K1j6j5k8J2k1K4J0J36n8m9R0
-1543A00p5j6J00l0m8j1k9l4k5L0N0l7P3k7Qm6n4J6K5L2M0o5K9m1L0J05l3r7K0K5J5o7K7j0
-1509b0M6j2J8n9QN5q0J9N6Mp6J4O0n5lL4J06l2q1rl4O7P2q0K7j5Jk1l5L4m4J45J5j11m8j1
-1473d5j1J0O5L4p2l9PJ2M5K7O3ok9j9p0P1j6m3L3om2kl6OO6J4m9N6Oj16J02l4O0o5K6m1J4
-1436b4L6Pn7P0nl6n9M0L6j1j0k7J8K3J7o8K0Q1m5l0M7M1p6j9%RN4L0R3om2r9k5j2K4k2L0
-1399Cml2j8J6k0N7QN1Q0N2o8j39K7L0nJj8j6l3k3j1M7j3QM7K6m4m7l9O8J06p7l5j5L4K7l4
-1362cj8J8j3N8j1o8L8M2k3J0M2P0j40K4j0n5jK6K6m9k5J7M3K1JJ0j7Pk0Q5m2p1J40J24j74
-1327F2q5J4J1KM8JRRj12M9P6m9q6Q8j0o6j5NK6L5m4J3l2M0o6J39k9q1O7pN8J5j16M1Ll9K5
-1290aR2q1m4j6j8J9M9M0k1m3Q2N2k1N0n2q2j4pJ7l2l1%K4M9j3m8N8Ml2k9Q7l5j9Ol7J36L2
-1253A21n8k9p9Nk1j5O1L7R5j5r5N0K5%m4k8k6O8rj2l3KP1j21N0J5j2Kp3O3L9p0J3Ln9O3K7
-1216A1JM0Lm0n5O0j5LK2J0j9n0nq9N7P9K2oL4j7j29N7L6m5L6M4kr3pL0OO0o8K4k9M6JO8p9
-1177BJ4K9l2L1J9rn4p6Q4j2K5L0Pm8K0j5l4m6O5n6kM3k1J0J08j6n2l0ML3L2lqm9l0K8M7r3
-1139e5L2%J3l8Qm2J19J4m1K8k9j9n3K3K7kJ73Lq1p1jJ8J2O7n7p2N0m0J0JpQ8L0j28j7O4J8
-1102D5m0j0N9l6M2K3o0p3J3P3n3k5RN1M3L1p6n0PN9k2l6J8J2m0O6Kr4J8J10M9p6m8j4J9K4
-1066B0l3j2j2Q0k2r5K3P3mjM7q8k1l2J3L9Q8R7j34l0j2P2k1p3K2Lm2P0j7JNj5P0L5r4K5l2
-1029gq8R4Q4p0J9oj7J6n8O1l0l2P4n1k6R2l0o1K2K0L3p4J2lN2m9K3kJ0pj5l3j7J14K1j27
-993e6P2k1J8Qo4M6p7L6Kj2k8O1nk2m4R1K4l1l2rK9N4o3mRj7P2q7P2NK6O2p3j17J00Om1J12
-955A02k6j30M2lJ02K9o3k2j0j7k3l2OPN4L2m5N9M1l9m4K7l3PN8j03L4J8m0j0P9n1Nj1j9Q
-919a1l3j0N9N6m8QM7o4k3j9pj4J1O4N1lp3n0K0l7Q6M2n4Q3k6j19N6nm9J19L8m9n7L5lK6o
-882D1M3o4q1J11q3K0l0J08p1k1M8o5R3j0p3R2j00O1k3L5j1o0O6l1k7K3k7K7MQ8N1o9p1N6
-848E0P1k5m6o5k5M3M5K7j41O2k6M2K6q7o4J04J30l4l1m8lk5l7L9m7PQ1n7rK1j5L1rm4M1K7
-812Iol2n0N3R0n3m8k8P0K9K0o7J4n8M2mM5L1j6p2QM0M1m6%MM7M8p6o9O9l4k0K5n0K5k6J12
-774F7m9k5J9qn5K7k3O7Q2n9n0J6K3j1k0Q9m7j5M8m9m0J5ql8MK6lN4K2o9J0j6k2nK1L9m1k0
-736d4M9N1q7Lk5M9Q8N1m0n8o4j7N9J18l2j22Lok1j2O6L0q9P1o5P2k3M5L5m0o0m3P6J7q2M6
-700an1K1j5NO4m9k9L0l7mk5L0J5l1N5m7N5%K8J07l7p9n8J3R7r1M3r1J07Op4N8P1l9p8J2k5
-663d4j1M6O3n7k3J2L7J8l2j0k7L6J2j4Lm2M0k0L7j8l6N6J09nr8j05N9J23N9m4r0p2K3oL4
-628A3p6N6QJ8O3K7l9j24R7J1o3l6M0j1lj3JmK1pL6L6k0k4P5J38oj82r3P1l4M8q1OO4J22o8
-591F7l6k6m2J8PQ3k8k2L8j7mrq3L2K0K6n3m9O2J8o7P6l2qj2m0J3K9j2Q3K9rj8n8j5L4L5K2
-553E2o2M7P3j00m4K5k8l0J5j1J2J3Q2K6o8n2N4lJ2Q6J2m3Pqj4r9Q7O1q9j6k3j3K6l8O3n3
-517d1R3r6O5m7M1m8M9l1Om2O2K8k2k%n0J3QJ2K9nL3P5k6q7J1Kn9J44K3j86J0%Q9L9j40M6
-480dk7l5L5L9j7jl7O6Oj8K2K5J0J19m2k07L0O3j3om5K8rN2o6j6N1L6o1J39n3j19J96o2o3
-445A6M7l5o3N2Ljl8J8L9O7j1M1l4j01l5k8OP1j0mJ28q4n0RJ9M3R0Rk01J30j06k5RJ4L2O3
-409H0o0rk9k0M8MK4q2M4J8j1L2Kjo4M4k0k2K9k5k8%N2m4lK7n5K3M9n9J12R0K6No7n9k0M9
-371H0l1o7rO0k2k6Q9l8l4Ok6J8kQ7m0r4J28M4j09o6nJ18P6j31M6K9m5J66j0j50o3m7K5O2
-337A9P5m2p1M9qn0j9N8k6m0L2N1j8k7LJ8l1Nk6M7qj3J18pj25mM4m5L3J7j5K2o4J6L2m8N5
-300GL9k5M5l7o8O3n9j4L0N1k4j1j3J6j3k5MMl9L8J6OL1m5N2K4pro5Q0N5O1p5r3nL5R%or1
-260e8mL8Mn0P0l6j4J1P9K5p3l9N6P7Lj05Q0l5n8l5P9Q8r4l5k4O1l0j0M7nl5L7j1pR1Q5j15
-223E8j31R6r4O4j6M4N5j1k9J4k1m0l5O2l5k9J09Rm7J1J4j16P0n9P3j8m3L7P0j8n4LM2l5J0
-188A0l4K4K3n3K9K3oM4k4p0P7K7j01L2J3l4N9ql4k0j6J02l0L2o2p2K5OL4J4K5N6j9n3K2o0
-152a9k5PKo6M6P3k8J1J6p2N5M7k9j3M7k1o2Q8k2j01M3p9K4N6N4M6m4k0L9q6j4N3Ok8J5ol1
-115c8L2j6j8n3O1N2mp1O8J8l2J5%m8M8J09o4n8L5r1K8K4L5n8J31p2p7j2K3j5N4Nl9k1K1K9
-79Am1L0KLPp6K6O1K1l1J1J8l8O6m6PK2Q5l9n8J6l8k0mJ7J22p7r6M1n3L4L3jm4Nl6M7L4M6
-40E7k4q1l7j6Q9l9N1N7j1oN3j3j3l0q0N1J2l6R2j9k8m6J0K0k9q2J20J4kn4k2K6L7j6n5N6
-4Fk5k5j4J4R7Rj00rP5J1l5M1o4J0K8n4j1nK4JQP1N8r0p7P3O9j8r5M6K6n3L6L1p6NN8
32D6
##PAGE=	F1=24207.916504860855639
##FIRST=	24596.97802734375,	7686.668670654296875,	1.4410226345062255859
##DATATABLE=	(F2++(Y..Y)), PROFILE
-2014G5q8j0K3pO8m0J10p9Qn4q3jQ0N1o6m6M1k6MLljPJ9JJ3o2M0Kn0M0O0k2n5J7N2P2j18O2
-1975C7o5L7J26n8r0N2l8K5L2k5o9Q7LN0k1l9j8n7K7m6N0rM2k1n9O0mj5K1P5j1l9l1m5KJ1
-1939b3P2m5r3O9jP0L7q9m5P3m4N5o9K8k7P4n9m6J01N2j35J1J0O3k4k1Kj%j2J9k0Kj4O2J16
-1903A48p8q4N4o2K1m7J3L8J0Nj0MK3rj8K8kO1j9p2O8r9n4OP8Mr5J19ol9R1K1m6p9k7O4N3
-1866F3l1q9K8k1M0Oj2K0J10j17o9Q4rl8j5M6n0R7j4q8L3Km7QQ1Rj9M5r6M2Pk5k1PJ2N6k8
-1829Gm8J21p3l8N8J0k0R9o1M5o5p2P9R8l5j18j6K0L6k6m8N1j7nLJ8J4K8m0l2J1PJ5MN7k6
-1793D1k6k9J6O5k5n4n5N4O6Nj0Jj02k5P8j8JM9j0o4K9Q8m0p2PJ1M5r4N4km4M3NK0k9L6o4
-1756d9M1J6n2M1P1p0m6L6J5J2m6N7n7M9Ql8L9Kl8RNLQ5Mj11k0O2Qq2N9M5JPJ6q1l5l8M8J0
-1717a4l4L6R4l3p9L0R0o8n3L7M0k2o1m0PN2J58N0j33n9L3O4l8k6q6L4P3p2k9PM3n0L6N6L1
-1682G4k9K0p5l4M9qLl8j8JJ28J02j73m4J6J88o1j00K9J3n0j8LK9M3K6Oj24N6K6m5o0M5JJ19
-1647A00l4L3m3o6qlJn7J2K9qM7lk7K1M8n4K4PK5l4L8j4n9K9o6J6J15o0k4M6l5n1L6%j1ML7
-1609A1m1L2k5PP5mk9o8J6PO6l7m3O0QO4j11K1m1L1N6q1Rl8j6O0l5L6N6p5l0JP9k6k0k9K0
-1572c4L6po7RP7kp2K8pJ61Rq8o5k2L0M5qMk2l1pN6p0lL6J24m3o1Q2o9mR4n5k4kl3J4k7J1
-1533gJ6l0O3l8M2k0q5jM6K3K4m9L8qn6J16j3r5j3O9J9r7R6l5K6LMn7pN2p1M0N7jr0K3P0n7
-1495ck1LJ18k0q2Ll9P8O3n9K5qmn0m7MJ6J54Oj18o3j9qK3O8K1n6k7l5M9M5L2L3Qj7j7p1O0
-1457D5K1n6L0j6k4Mo0J2N2kl8N9K1j18P9nO6r7K4m2PN8kn8M3J1j3l4L3Oj7Nl7J2J6J6m0K1
-1419a8O6k0m7J8L9o1k3K7J5P3K0O7l8m3o5k6k8M4qL4l5m8J6J6m6Q5J3L4O2N0m0j12j3J4J
-1384B3LLJ5k0r2J2L2MMO0nn6Mo0P2J16p3l3k2PK0j2k9K1J8kK1o8KN0PL3M5N1j45M2j6n8l5
-1345f1L4L1k8l9j0N6J7NK7kmk6Q8k8n5J25Q6j84m8j2j3mO7lJ0J4p9J3P5j3q9P3Pn6k2jK3
-1308b6J7l2J1k7J7l6R8j8k5M4k8O3K2j26M9Pl6j1Q3n1j2l0o9N6P9K8j4m7P7M4m9R4m3j06
-1274Cj2j9K5n1L2j4j6N2jm1M1j7k3j6Q8l1j5j5k7J68J4r1k2p6M2k8oM0L4Q2k0q8M5J6J2m1
-1238B4m8jO7j3K0l2l7Q6q5pL0PJ6q3M1J5o0L8j5m0O6J8MN1j0n9p3R2K2k8M3Llo1j3q2L8Q1
-1200A2K0l2M1J2j26M1N7l7J1QL4p1l5J3N3M6o9J0k8M3J2J9o6M6K4m0L8J6k7m9mO6n6L2Lk8
-1164a1K0L9l2j6l4O4m9m4J3j5N4J07m2m9j3ML1J2j2j3m6rK7N7q1KLK5l7k4l9J30K0n0L2k6
-1128bm2k6M2L6m7J88J3r0q1N0oj1R7n9j16O4l9MjQR2L1j21j6N9K1o4K3M8l3M0K0n5o2J6M9
-1092C0n5k8PM0L8N6p6m7OJ9KqL0Oq1N3N8n9m8J19P0l6m9l3k2J6k4J1J1O9n5j01J9O5J4NM7
-1055F9r0m3j2N4pJ04J15j37p6j8R2jj01O5Lm9L8ROl3k0Q4L6q9N6nj12N4R0o8lj0L4Rm5L6
-1019C5l5m0Q5l0q0R9nn7K3NM4p5JnN6l4K3k8j6J3Ll9mJ05M3j22J4K1K7Pl6L5p4k3L4Pl4N3
-981djKl5J5K9j0m2K1K3M7o8j2MMQ0r2L2M6OP3o6j06O0J9m3R9l5q8N0j4P1K0n2jj7l0Ml1n
-942d7j7N3M3m3R4L0n1l9rk2ON1p9M9K3m0m9P6k4jmk5J0l8L0N4N6o5l1O9m6rnqk6kN6M7qp2
-902a3j6Om2K9L3l4J12k3j11N9M2q4N3N1m7n7N7ROl0O9m4o5Q0r2L0kJ08r2mM6p5J01j3q0J40
-866A07j02k2pN7qn3O1l3j2l0j3M6l0Q1Q9q6p1Q1J06k1p4q1pL2L7L7j39N6k8P1J8p8n3O7J33
-831A31m3l5n3%k7pnl7j3Q1k9J2J3%J0k3j6K6K6j9k6m5L9Q6m1j00O6kO1L5q4ll3M7nM1L5k6
-793C7n4J2%L3J1oqN7M3q3n4N0m9L1Op0L7m1J30l2k9j5rl1K3k0O3P0o4n4J2K8K9m6R5n4l3
-756A5N1j6o2JPk8K0M0l2J8N5o1rJm5K2OM4m3m8P6L6j08M9n6O1R2K0q8l9l7J6O9J15l9j26
-720b3n3L7K1k5J0P3o3L2m0Q7m8K0N8n6n9m9P7L8q3N9p7O4k4JRl4j3Mm9P6m8J9K9k5mk3P6
-683flL7R7l8o9o9K5J32j14%o4P7J8n5K6R8rq0l0mj2O9N0j17k3K3O5K2om4j3M0Kj3Jl6M8j9
-645FJ0j9n1N8J23J2q7j05O7J05K7n4n7o0K6j2J9j01Q2k3N1N9J7j8j02L4L4n7l2L4kRL2ol8
-610a9pK5J6J5qj1O9J19k5j59o8M9k9P3j13K5P9J09j03pl0l0oO9P2m3k4K0n7JJ5n9QJ9K4o4
-574e5K1N0k0m7P2m6jj2n5K8L6m6Q7RoJ4k2n2L1O1L3m0j6O8r4l4N8k1p3M0k3J2JP3K3n9n6
-537f1P7Ll3J21l4m1J9JMr8M2O2n2J2m7k5M4l1M1m6P9r6P7k2J7m1K5k6Ql4M9L9Mj0pm6J9J0
-499Cj5J2K3L5M7k9p7OJ3m8J11K7j59L2NQ7M2j33jJ8m7RM0OK5m3L0J7k1J7L5kR4j5j79k6Q1
-462B0l0J7k7Mj5O8o7%L8K3m7J39n2r6J67n1p5M2m8o0L9rJ3l1K8M2O5JL5m3j14J7o1j6P3j5
-426b6j5J28n4l6J4%M7P8J8j64J06q7k5j3lP0L2r2J6j5LPJ8J1p3M4PK2J3rj5m7O1k9kM0m7
-389a7j8qK8n1M7k4LPJ1m2J15Q2O1Pq3o9j1M5n2p1NO9j0m8Q8qm6k6jJ6j7R4k1j00Q5P4q8o2
-351c6oJ00R0j24OM0m1J61mj54l6m7lQ1Q7p0o1M0ln0l7P1Pn5K3O2l6n0J0J9k7J6k5M4l1nJ17
-314G3Kj09j5N6m1K1M2k9ln8K2J7KL4M8j4L7o1m9Q2p8m2K6N3ll7jL1k4j2nRl6L7K1qL1n9N7
-275A7K1j3k2k2P9N9P9j30n9KPJJ5j0r6L7rJ2k5N2k2nk4Q1N3o9n3O3Q7j5j03O9k1n5l9P2J14
-238A28j10o3j9P0k7lN8j6m7M9pl0J12Q1j34p8J01j05L3nJ1O2Rl0Nk6l9pN5m0l4J04J3k3M
-203E2K6j72N3m0J21k7m7J0Q7jo2nL6m3opRmqO6qj5N5J0j44Q9L3j01M4J9o1O0pk7Nj4J01k3
-165E4J1o3l8l7kL7M5K7M1j0k5M1q0n6K7Oo9M2O3koJ4q4Q4J0k3J3RJ1l4P0k5j06K4m7J7J9
-128d2O2O7m4l6L7r2J9N0Mk2nk9lPMj3o0N5N2Op2Q9J3j8Nj3l1KJ15m9n4M5q5j0L7L2rQ9p6
-89B7j07rM1j9Q0J5n3m6O9J9n6K0p%J8l7L8K5%j6lK8l0N0n8QN6Q4n7o9J7m9m7L4N7J22j02
-52D3p6K7m9K5J1J3k0Ml8K4N5L8m1q0k5ML7j3J00K7k1J3M5pj8l9p4M8K7k8N9l1m1k8L1L7k8
-15A1o1L0J8K1j9n3LO3L8p0J9k5jl0J0J04Kj09j3Q7L2l8N9q1KK8m9j9KK9j7M0K6M1q1o7O0
21hQ3j4j10N3L9n0L4L6p4k2O9
32C6
##PAGE=	F1=24183.600159705674741
##FIRST=	24596.97802734375,	7686.668670654296875,	0.93898105621337890625
##DATATABLE=	(F2++(Y..Y)), PROFILE
-2014D9p2L0jJ1N4m6R8o7J0n3p4PN5N2o5%roJ9Kk8L1k6%L6Lq4L6K3n7O8P0l6l5j5M2J07j06
-1976B3m0j5N4R0n7l3O1r7mO4j8o2O7K4R0k7n7m0p8L1m0M3K0K1p0L9L4Jl6K8P5op4j6k5J2
-1940a8l0Q1k7n0L7j6Q6N3r2l9O9q1L1m1L9j2N4q9l2J11N3j40J9nL4k4k1L5K0RLMol1pP1J23
-1903A71p3j27Q7p5Qk6J7J9j3J0j0J1M0j4k4L1QO8l0r3O4r1l0lJ28K6j59R4j3jN3j2l5m5o
-1868d5O7J5l1p9NPP5Pj1j2J15j03j03J31j9o8j6O2n6J14oj00PK3j5RM2nLM7p9LRk4pJK6K3
-1830A2j1m4J27n2q3O9J5m9R4m2O1o4q1P2R0l5j16j1L3M3j3n5L2n1N5NpQM0n6rJ1J0J1rN3
-1794E3rk5m5M1M2n4j8l3K4P5j2J3J4j22lL8mMP3j9p3N3P5m0n6k8N8M7j31P1J1n3K8lOkL5
-1757C1p6K2K1k6JR5q6KL3j6Mm0P3o9P1L0o4kml2jnK9R0J8j03l7M3ro7Q7K7JK9J1r6k6l0K8
-1718d3NK8L8O9k9p1oP4l6j07P8Lj1m4k0J7M7J67M5j41q7O0Q0l6k2r1k7O6l5k9K1K5n2N3L7
-1683B6M6kK6j03m4M2k5Rj2K3j6Q6J03j68m5L0J79p3p0M4j4n4l4kO5N6J6Kj30N8L1n4m0N5
-1649A1o5J28j0K0l6o6l0M1j2m6%J9j7P3oj6J6P1q5oNJ6k0P6j9p0L0p2RR7o2kP9k4o8K2J0
-1612il0J6J9m8N1l0l2Q8jk4n9L1K8M6q2%M9lO5o9rk4L2N3q8K6n4j1P1k7M4O0p8l3ON6j4m6
-1574c0k0L4J1Pn6oM0Lm9J0RJ44J2o7k1l8j3P8Lj0k8m6L9P4j14m3N7Q6k6m5Q5o0lQ6q8ORk8
-1536BM5l4jLk6M2m6N9J2p9k3O3Oj2k4M7K3r0Q3Jr3l8J10J0o8J32o7ROj3m2k3L7n8N3M9pq6
-1498c8M5P1n8j5l0J00pp1Rn4R0N0l5L4rj4p3n1k0P6J33lj11o9k9PK8O8J2l4rr5P3M8M2kK7
-1461H6mj9o0M0M9n8J4k3MJ0q5K0M6j3m7N7M6j06L9K4O7j04J3m0KP0j0n9J2K8J5j2K5l0LR
-1425Il9LJ1rrL5M7po0kK5m2JL7J8Q4QL3o8m8k0k3l6M9J0M5n9p2M4J6k5P1J5J3L1M6j3p5l4
-1386A0j8NLK9N1pj52L7%K6MP1k5p9N1o3M8J31o0l8k8j3J5J2k5NN2o5O3m8m4K4L4N6N3L9j47
-1349GN4j9n6o8N2L1jl6m7O8LNL7Rj2l8Q7Jk9Q8L5j74ql1k0k5P7KMRk9k8O6K3o5L5J8m8k8
-1310e1RK0kqnk7J8kK3j1M0J2n0P3L0j23M7J2l4k2M4j5J1j8m2J2P8K8rm9O7K8o0J24l9j13
-1274dll5K0k5O8l5k7L8ol3K1l0K6j9O2ok4j3k1J72lj23mm7M5l3jK2L4P0l0r3L7J6L3m5o4
-1237f0L7N3j9N2k9o7J00n5l5J6J7L3q3J4rMJ7l2j3N0PPM9j8n7o0Q5L7l5N0LQo8k4o2L4P3
-1200B0J9o5L2L7j12L8P1l3ql2P0m8m9mP8L0n5j0k3L6J5l5m6Q0K7n0L5J0m4J3K1M1q9M0k1
-1165a1n3J04K5n0Nk8O0l2p3j6l0J03R1n9l4kMK8j5k1j4l8K1J3P4o1m3K0K6m4k0j4Q5K3m9
-1130b5L5j5p5J7M3M5r1J89K1q6p7P8j2l6J32m5j57M8k1mj9K6Q5K4j10J5L6K0o6L3K6j6M4
-1097F2Om5m6K2K3l7l6kK3L5O8p3l6Ok7M3J3L6lr7J8R8k8m8P6P3J1m4m2n1J4j9K1K9N0p2n6
-1060c5l3N0M1jM0o0o3k0R7l7J02J23j34j09k4J01J4j12R1Ln4PM7Op3k7R4M0q6Q4K5j23J4
-1027a2P4o8j5j2R4J2m8J1l6l6P4pr9P8K7l7Pj6N5o1j9j0N6j6L3n3m1L0J4m8K2P6O8j14l7
-992e4O0L1NqJ6o9m2L7K3l6M1J1K7l5n7K8Jk5L5J4L0o4j7%K7P8o6l2Q3pQ0n6q5nM6k6P8l4
-954C3l5L4l2M5K4o1J4k4m4J8j4jm7N2N4k8J24J2o5k7l9ppL8m7N2K8l3q9P7jj3Ml7J8QJ8L6
-916C8N4n2q9R2j4QJ6l4l8j5N2M8j6o0L6k9m2k6jj6J45j4q8M3R1l4m3J4m3m3O5J2mn0P7j9
-880B1m3K9p1K8L3J02j10PM5q2J09ro4J48r9r9jQ6%m1N4l8kl5jL9l7L7J10j00o5J03J25k5
-846A54q8o6J1J6RK8j06M4k1Q9Op3m2L6J17m2k6n4Mk4Qm0K6j0%PM6J1jj3l2LNL0k9l2m6N5
-808d0O3k2o3P4m4N4M5r0k7nM8OL9K8l7m2K6j1j8Q1j5k7O6L5q4l9K9k7O3j9q9N1p3J42j2j9
-772D7l6l0J2J7l6O0N6n7n8J5K3O1m0Q3p3m0L3K0o6j6K3j7L3M3n4k8Q0l4j6J3m6K2pM2l9o4
-736g4Q8J9j17Q3n5M9R4j8j29M0l3J3O1J03m4r6k1k4N6Kp0J12m5OrQ5m4j7O7p3n6jJ4O8q7
-701e3O4n7O3k6pm8J2j3j7K5P0o0J7K4k9n8K7O2pM8P6m4n3o3L6J66j22n1l6M0L3l2j8J07K0
-666I6o5o1J3KP5L3j46RoO9K1K2o7JM1j0j0ml2N9j9k1j9m8M7J10J1n5p5N4R0Op3l0m3L2j4
-629gJ6o8L3k3N7M0J2J3p2k1M2n6j4K4%K1O7j5m2l0M3qj6J1J2P2Q6m9j24m8J8mP8j11K8Q5
-593E0R1j32J0k5j2%J03M9o0k3J6p4k9M4m6pJ0K7o2Q1M2o3k6O1n0L0l2q1N3M1m9M5lJ3K0J2
-557B4n7K5O4L6j8n7L8q1qQ6qo6K0l4nrP1J7n4n1P7J0n3J33q2l4K7J4K8p9j3N1j7M4o8j9N6
-520Hl6K0m0O9j00R0jnk8kj9OmM0M2J9l0j3m1K1J0l1NM9K8K1k8o1JJ0l0P0K6j17M7QP9M5j21
-481Gn2N4n1pM2K5M8l5j3K7k9RM1j5O8J6j42n0P1n1L3pj1NO2o6jL0J5l5J30n8p0J36l3q4L2
-444D1n7m9K2k2L1J1L0J8N5J1K4n9r0N1q8PJ3Ol4J16k1j2Pj5N2M9K7j12P1o3k0olO9j9j07
-408f6M6OK4m9K6Po8M7rO6j2k4k5mM9m5K5N8n7j4j5j2K1L2m9L4Jk3k8J03O3R0J1r7q4PL6o6
-370Eo2L6N9ln4N5K7m3k1mj9k6R9Jr0K7Q9n4n3mQ3Q6j16j1M4k9J49nj41K8n1m4O4J01q9m2
-334hJ8Pl6m5O2K9o3J3P1m8o6LK2k2K4k0L8m8K3Q9J6q6l6P9m1JO1m3k7j2JJ9L0LM8OL3p9k8
-295a2R7q3o4mO2J8n8K6K1k7kMJ0l4K9J8k1L1p2N9L2j8m7L3O8N0Q5j85J8rk4nK8np7M2j8P
-257b7j8L6qKm8O2P8o0n4N7Q5k7r4M7jl7l9N0J38j14r8qP9k6J4O4k5n1O3k6m3J24O8j44k3
-222dR2j07J5%k0O5K3k9jk2l1oM9l7l3R8MkNL4j55j9J9J18l5m1k3J07J0p4nK7l3k0J3K3k4
-185a9j1R4k9k0N6L6j59O7L7q6K1K1o7O2j0j6K8pP1k1km5mo3PMO3L4%j0J5O4q7r4M6J9l7J7
-147b5K8K3j6Rr9J15k2j4K9k9M2pN2l2r3j5mM4k3M2P9l9m2L5q9J9M9J2j6j6m0K7kJ7l7m5K7
-110e6M6J6n8J00J0olj7j5m6J21l5m9N6o9m9M7M0KM7o9n7m3K1j5R4K3n4n7R0J1o5J1qrK6K1
-73BK9kj8j2k6L8j4L3o2LQ3Q3p3q2K7n4j1K6P4J13j25m5Mm3J2j0K6J4mm4K1P4J7n7o6RNj0
-35f5M4R8qm0K7M3J5j4m8o9M0M0k5K3k8m7k9M5L8mk5q8L3N0J2p3L6K1P5o4j5k0J7j5qP9qr8
2e5pP4N6l1P7q4k0K7m6k5J2K2j7N2j4Qo9j9K0R5nj09N6L0l6K6K9m3k8L8
32A4
##PAGE=	F1=24159.283814550493844
##FIRST=	24596.97802734375,	7686.668670654296875,	-0.072779126465320587158
##DATATABLE=	(F2++(Y..Y)), PROFILE
-2014cJ6Pk0K9L3n3J00n8Kn0l8J2K3M4n4L1k6j3M5j3l8M8k5j9L9oj02K9L9l2O2P0l7nn2K9
-1978A4J31q3r3M2PM1l9L0O7j51J0M6j9l6M2N3J26l4p7o4p6L0k6J0N4J6j12J02J6J7o4M0N2
-1945G2j2r0J5lJ5n6O4Jj0Nk7R6N6r5j4O1j00oj2N4pK7o5oN5N0j30K0lqk8j6O2M0K5J4qJ0
-1907D6n0pN9J28o3j60J10p0j5qK2jl0J0j5K4N7j2k6L2J6N7m3r2O2p9j1j5J73O1j82J0j7L9
-1873A0J2k5k9l0K7O6k0mo5j6K6O3K0nl9J09p1j20J38k1p9j1O0n5J04J1q9l4M7J0J3Nj6K0
-1839A2L8n2k9Kj1jKL3lNk5J23l4j18O9J4o8Q7l3O6n2p4N4P0l9j00oN5M1ln0K0l9N3Ok7J4
-1802@M2o5PRJ4Jk3M9J6j4o4N5K5q2L0k6j0P7k6K4K7j30L4qL0k5R7k4n6O0M2l9k2o0Q6N3j38
-1765c4O5L1o2Oj4j0K7K7p6oK8Jk3J02r2N1J3m5kl7Q3o5R5M2p6k5k5l7j7J9M3P5K9r3n7K4
-1729c5j6NN8J8pN1L0q5j9l0l3J6O9M0M3k3o0l1M5J3q2K5k8nj0j0K5M0J59L7j41j05J03O9
-1695A26l2pr0p3L8J2rJ6j8l3N3K3N4J6K5j15l8L7j2k5J7P2k4L4Q5j57l8M0J54p9k9N8m7n6
-1661b2m1jR2O0QMj21M8L0p1kN7q6J02MLl1n6k8N8k6l1j3Kk4J05j4oLR6r9l5oMJR5k4p4L4
-1622ep0L1M5o5J9J06mo8P%m6L1Qn2M2mo7P5Rk0k6K0M9M4j22M5J8qN4j9m0j0K5N1r2M0n9q
-1584f6P6j3M1O1m4k0k8L0j0m3JJ7j4K1l7k6MJ3l3j3K2J30J3m6K5m7o2J12J2j8l5n6O8Q7j32
-1549a0o9M8L1j1%R4n6oP9j24L3J9j4N1l5j0Jl1K3m3N7M5n5l7O9%o0KN2M3p7K8lp7j8R8rk8
-1511@J50r9PJ3l3k3l2J2m0N7L3j7o6O9O5n8nm1O6Om6J4r1R9L8j3N0j3k8q9n0J2P6R9j1r8
-1475A3n6k4%K9O6Rj2Kj09M2O0N2l9M8Jk4m1K6O1n6lk7L1J7j10L8M5j5p5M7P3q2pM4O6r0j
-1438am1mP4j1n2k1M2M7%J1n1M4nl7RQo2J9N6K8j4o2NOl3M0K9J5Q4mpq8m8K2j9l6M5L2N3p5
-1398br3O5J6jN0J5j1lM0Rl3l6o2J1NN2Q3Nj87N3k8L5OQ4k9j09Q2n7J1J47m2n2l2j3J8K6j8
-1361Ek1Q2j00Q4k5n2m6M7P4O1L0j39O1j8m5p7N6K3J5l5o6P8rkL8J7j8m8Q6L4%M2j9j50L4
-1326cl4K4j9K0kj9JK7l8J6N7l2oJ6m6j8K6J7j4J9k5l7L1ll5%J02k3o9Q2L5j07L6J8l3J5k9
-1289e0J1J8Nk2k6O2L3lm2N0J1m7J30l9j06Pk8pL6O0o1k3J4qk5J3l6P4k2K1K8k7kl8J71rj37
-1252a4Jk0L9l2lJ0L0N6l3j05K3L9M5n7p5P6L4j7Q1k5r2R9k2k6k3J4M5p3Jl2M7Om0QK6rJ3
-1215eL3j6k8k4M6K1k3M6QJ3o9l5m0M3O4J5p0JM1j03N9O9k7k0p1R9k7m8JO0K0l4k3k1J9J8
-1179hp3k5J03L8m4JPo0Q6J8K2j04N0k4j1R8No8J8k9O3j1r0j6k7R5N8o7%JKK2m4l0qk1M5m
-1141c2R5m3p0K7J6n6K7kJ7K1l7M6Mo3j2M4N5r2J41K8o9p7R2kn6J63pj59l6K0j6n1L7N8J7
-1106B8q2N1J1J7l3QlPM7j3k6k7K9Knn4j3QL0O7o6j7Ql5N6J5L6j0p8l3J06nk2L4N1N8l4l8
-1068G5p4K0rJ4L7K8o7j8o7K4P0j2J9j2n9o0J29m2Q1J14j21j20k6R7J8r6Q7kn0j2P4Nj01k7
-1034h3R1M3q2J07M8j24j4M0p2lk0J47K2n7j3l3k2M6J1q6M5N6l0Km1O4m8l2j2N0NN1p3k6%
-999d3J4m1M7K6Q9r6o3P9K8JJ7j2n4j8NL4l1K8L1N6n0j20J9QNL4PJ0n5j8OL6O5l0q4J06j4
-962B2Q1m4n8o9P2NO4l1rK3n7K6M2q3J6l1rj9oL1n7L1O0nJ42mp2j9n6Nj9J5k2N3L0j8q7M5
-924a2J5k8J2n2L1M7LQN0qj26Q1K4K5K2o4m7k9N7N1k8l3Q3o6n0j6m1l3J48Nn7J2J37J8p6o1
-888Bm6jL2J3kn7O3Mk0k9rjO5R2j21J3M2q3J10jm9J36q6j34LR0J0l0M3m9J0j6pL9j5%Q9j10
-850a0n0J02J22l2q1l5K6Nk5Nn0K0pR7rp1l9K3R0l5qm7kj6Rm7P6j0o6K6P2J1Jl2k2%k1M3k1
-811hn4k0O3J9plN8n9K4M9q1l6%M7J6L9J1l7l6L7Qq8J41k4m8O9K8q0k7J0J7P2l6j02O2j12
-775h8J47Qml7o5N4J7o8O1M4l6o4K6J5P3k6O7r3k8jM7n3k4L3pL8L3o3p6R0J%J5l5J1k8L9l0
-737go1Q2%q6P4n0M0Q3n1q1P5o2%M3Q5m9l0Rr3P1L0o6P7l9qJ4Q3k9m1N8q3n3N4n7R6o4L4k4
-699b6M4k4j5m6L8l0k4N6P8o6J5Qk7m9J0N1j2N8M8n9k7m1M5J83j22p8k0kN5j9m7Q7M5m1p0
-664b4K2J6O8K1j31K4j9L6J0M5p9J1L9k0Jj1k7P0k3n1k1qJ6P7j1j0l7L4Q5Jr4k3k8L7nK9m2
-627b2k8L7J2OJ3M9l9n3K7n9J3OkL0Q4k2l0l2M6k7n4L6L6P8N7o9q3l9j8L4O0j08L8Q8O7j46
-591a4J5j0JL1J05K2o9k1L0o1j00O7l9ljL9n4J11L7j02rM6m0N1n1q0N7M3j8m0oN0KL6m6K1
-555@N6L4jp4ro2K4J07Ql2Kn1l8j3O4Rn1l9N5J5l0J12j12k6K7K3M7n3o6M9kP3p8mN8m5Jk2
-517d4N3r1Q3J7k7j1j5lk0M0M3K5K1m9j6l4J3J3l8KP3K2Nk4m3llj3K3J6o1N4PO6M5r9p0M4
-479Am8oL6M1O7k0m8L0m5JM1k3M7M0j05m4M8o1K1J8oJ3M7n9j0K5J2k2J11o4m8J10j0r0J3o2
-443d9mj7k9M2M2M0oL7J6J0p8k4M6j04K6l1N2l7N5OPJk0N5J1L3n2K6m7oJ2J1M7p0l9J6J3L5
-405B6q9K0J0n0M0k0J02l5m1k1L9K1o2N0Q0o0j4j3l2N9J9m1L2Ol8l8R0L6J10J8j09j00K4K7
-371D6o9m2N6N0Lm0j4O8l1nj9n6k6Q5K3o5k1P8j6l9pO9O6r6pL9j2J36j7j16P6o2n5K0J15r4
-335B1k2mK6k3m4L7L9o3%P7n5l7l0J2oK0KJ2qK8L6L1o7l2P8m3k6P0n5j3K0k2L8J9l2M2L8L4
-297I8r0j2J08q2o8qK5L9o1O0km0OK6J6m3K0J3l0K9n6M2N8l7o8P0N6L7Q6k21Q6k6n0j0L0M
-261Eo2N0JLk7K3KMn1J1J01m8m6M4P3l2p1J5K4j8l7K3J54j04p5m0P2k5L3O7k7n4P7n4l4J09
-225H6M8j45K8P4j02MPl6N5K5k8Rql4j9M4k8l5R7j3J3J0L8j27l4L6R4l9k6n6J28J3r0jJ9j6
-189ik3K1O1k2o8J07l5j9M3N5j49M7M5p2k4L1o1O5k0mM8kK4j8moJ4o8LqN7M7n6j8N8Q4q3j17
-151g6N1L6mpj1M1k2Kq2J15m8oL5n8O7RL9l7p1n5L7O9l3OP5l0m2L9p8j3N5K1j6j4k6L9LJ1
-113B1o3k9j1L6L2l7J01RMrj5nq1J25k8k8N5n6n7L0M5pJ5n1Pm4m6OQ1K9m6n2Q1Qn8lmj8L5
-74b8O3K2k4k2j7n2M4KJ8m8nR1Q1p5j05M8n1L0J6P7R7j39k4j7l9Mj1J8M6j3n1M9P0j3o1m0
-38e9J3%k6O7J01l0o6L0N6M6rn1o9K1N0k0qj7l8n1N0K5K9K0r3jL6K2p9Q9j3N4n0l0j4K4%k2
0a3L9j2p1%N1P9k1R0q2m8K7m1k6K5J4j6M1l4l6n8N2j8Q2J4r4M7Pj4J5J3j0pj5
32b0
##PAGE=	F1=24134.967469395312946
##FIRST=	24596.97802734375,	7686.668670654296875,	-1.0044293403625488281
##DATATABLE=	(F2++(Y..Y)), PROFILE
-2014e2J07m1l5M8J3n9J09m9k1l5J9J8j3K5m2N1l6LN4l9k9M6j3k5J9j1q9KM0j3N7N9k6L4q1
-1979eJ3J35n7o1L2n4j1j1Q4O8j86N9rk5jJ5Q5J46l8r3q6m2K8j9k3O4K7p7O6J1L1r2M7K7l7
-1944A1q5N2J1J9m1J0K9J8j8l4R9N0r4K2M6r6m5OO7j1Jk3%%M4j10K1J0l1l5K5K4N6L9J9j2
-1908D4K9o0k3M2J33m8j75J16o3m0J3K5k3l3J0k8M2O6mk0L2J7L7n7o7N4o7Nl4K16R7j99q2
-1875d5j6Q4k8J2j2o4M8N7m0L8p0qK1J6M2No0J00l3j12R7j6o3PL2m0O3L3o2q1P3K4K2k7k3
-1840b6K9K4k6n0J2Rj7J0L0k3J6OJ15k6j23M9J3q2Q5l0M5k9n3L5M0m6m8j3O4K8J2l8J4j0P
-1805CNk2K2L4o2QJ1K4k2l1L8M8kp0M9J9j06O5k1m3P1l1K5L9j26O6k7M9o8J19k2k6N0Jl6K4
-1769E5o7O5O4j20M7N3o6j8k5k2M7J1o6k6L8Pj1Q5q0P4j6o1j2k2P7m0J05M2p6l6l8m4NN6J1
-1734dL9L7q5p6J3j9O4L8J6j5P1P2q2l4l5p6L6Q1M0J9j5m4m8RP5n8l9l1k0K2kL7K9J33L1j36
-1698D3j10J30M8j8J6q7o3l6O0K3j2o8K0K1J3N6K9J4j06k2L8J6q6M6J18l1JN0j51k7M9J22
-1666I6q0RO6p7n5l1K3Q3N4jJ2j05L9K6r8N3M7q9Q7kj3k5l9k0M7l3nrm1J4J03l2kj6J18r2
-1630A2m6l0nK3Q9k4q0M1n5N8j0l0qJ23K1o3j3j6m8M9Nl6j1L6l9lL4l1J3lO3N2j01L0j2jM5
-1593B9J6o5jJ6L9q8N2o3j0Q4PK6N3kln3Jj7l0J9Nl4L3j4m8k2K2k1J0pJ12Ml0O0m2j08J37
-1556F7K7k1m1o2P2R4j19o0%l3KP1R5n8qP2j60N6K5KM6l5j9Lm1J3l0M0P3k1m3O7Pr2J0M7M6
-1519I2m9j2k7l4J5N5k8jJ44j22K5L2n9ml5j1k0N2Rk8l3Q3N4n9Mm3M1K1k0J6j27R5K9QO8j2
-1483A19m6r7m5L2P5O7j8q7l0j0k1K8N9QJ1Rj07nQ5N6p7O6kl5k0K5O0n4j0k2L7K7j29O2M5
-1448E6j2p8mR9n1m4N0O0o8qm3j2O8kl8k7L2P6mmm0P5k7l5L0Lr3J7O9J6l7n7L6jl4O4J5KP4
-1409A23j2m7r3m0M8ql3M1M8N6q1p0M8J8J0K6J1l1l1L0K1Qk4r9J2J5O4R9J6j90N4k4J1J2R7
-1374H5j9j08N7m2l1J60k1p4l4ML3L1k0m4R8q4N9km1p5lQ7O5K4j16O0j7k6p4N4LJ8k5p1P8
-1339a1nk1L9J5j7n5Q5O2K8ln6j26P1k5N0npk5n4MP2k5o0Q6%l6km8L3J6J7k2L8l5m6K8k0n1
-1301a11O7Q0n2p7Q6L2q6K3K2l5N8o2%J2L6j5n9L8M1Qk2K2lqJ06l9q3O%k2P4K6q6j5qOj8K9
-1263b9k9P4j1k7O0j6mo6J78kj27j4qM0k9rlK1M0k9q4%O3L0p4j3M0K0j0J10k1j07P7J4j0n3
-1227h%M4n2Ql7M4Nl9K1Kk3J7PPK%K1k4KL9J2On4m1j6N0N0Qm6j7J1r5Q2N4j7k3j07J18j1l5
-1187c5ML3J5j5k6j7LJ2j9l3O3N9k5n9J1m6J16%J3j00O3plQ3mp8J8l3P5jr1qj3O1J3o4M5%
-1149A0pJ9p5l7QNN0j7J12l0o8K3no8Q1Mm3J2j8O3K1o6m2N1O1p9Q4L4m6r5J07J5o4J74M1j62
-1113E3j16O3k4o4K0PJ5j4N9qJ6J7l6l5K6M8k7Kj5L7j2K9p5k2oK7N9n5QJ5nK4PK8j6m7n3O9
-1075aMJ9J3jR3j6k1q9K4M%L6Pm6J2r1OQ9j5k8M4l8r0J29l5N3Q8j01j01k4P8J2o5O5j1l2p
-1038c6O7Kj01%N1M1p7J21O3j17k6Mp0K9l3J65L6o6l5k5lJ1K3o7K6P3l7Po1O8l9l4j0L9K5
-1003A4P0q4k0k5Mj3O2l5R7o6n4O8K0rL4m1k2J3k5L5k2J4N6Q2p0j53j6J9K8K5Nlm9JJ3K1M4
-966A8Qj09J09j7P8l5k8o5L6L6N3k5oK3q2J1N8r8Nk9O5np9N9o2PN9J7J47j1p4j4n8Jj5j7q
-929d7N2L3Lo6JK4k7Qn2L9O2j1j9M0N4j18K4O1L6J5r1n6m0P7M4m0NJ14r0o8J2j0m4N6L0j9
-893hl1J76N8p8j14n0QmJ9Om4L4J6Nm2K2l1Q5P7j23J7M0p8R6Ml6J11o1j11J6N0J9k4J8n9K2
-857ENj1L9J0%M3j03l6P1R7m1n1mL9Jm8j0oj5J3J01k6p0l1K1N8k8J3l6k0plj0R6j3r6J1Q6
-819D4ORm6Jj2m8O1jp3PO0j9nM5M9o9kM9o0l4j1M4K0L2j0k1k2K5L6j06J41l1o6O6K6p1k2k
-781a0N3P2m3j07O8j05J03K5J2k8r5Q6J9j03N9M2np2L5J5O5k3N7j05j0k3N1l3j6L9lK6J4m9
-747A1p5L6L8L2J2k2Jn5L3j6n8P9j8m7N4m5K5O4o9K0N2r4oJ6O3m7N7J4j19M6N1m7L8l8j8K9
-711cP9j3n1M2q5n1J09n9N4k8JjJ0j0k4JK7m4k1N6R5o9J1j3j7l0k8M6j3O8J3p7JnN4J75j13
-674H7q5j2l6P4j2n2L6O6k1n8L2J9N1J5j09K7k1QmN1q3K7L0k6J9j7k0P6k8p5k6K9MM4m6K4
-638a2%J4R2Nj01m2j9L4J8M9k3q6R7l2l0J4Q4mo4oo1L8k0NK1Q3k1pk2M1l7o5L5N8P9L7p6n3
-600B3l0m5N7L5j09N5Q4L9j42J7J1PO1Q9%p1j7N6m6j45M7k8J4NN2o4J18L2j27OK7k4N7o1o1
-565g8N1M5J7j08pP1k7N4k7K0M3K3J0p2o0l6N0J21K4J7%p5p3j4M6Jm9k5J8K3J6P4j04%kK0
-529a3M6k4p8N3k9R0p2PM9m9j0JL2p1O0K7m3NnQo2P9N2%J0n5j2k7mK2m0mR6J7jj4l3nj0pk2
-488c6JQM9rN3M8p2n1j2l9J6K1N3Q2ro9K6o6NK5k3L1N4p0k8L0n0k4M9J6kL0m3k5K3J2qQ6o8
-449A4l5R5Rq8j0n3M1n4J0KM8N4j6J4J6j0r0N3K2j02K7KN0l7j8K1J8KlM6l0L5Nk3m4J5L5K8
-411D9K4r9K4j1RL5r5qJ6jJ3MQ7n2n4RM2Jo6N5J01n8k2lj4M9Nl1L0J6n5m2P4J2J18K4j13j10
-373c7L5J5o4j2N5M6J2j4r6J02qLl4l7l1K9L4l2pJ4J1k3j6N5L9n0oK7RJ24l6r0R5o9l5m3J24
-336H9q0j0j6N1j8m1J4L5n4j7P8n9Nm7JJ7mK8k4M8J6KL4n5j7O6m6n8O7n4M1J2l4N1jn0J1P2
-298E3M2r2%J10q0n7J1l8M9m1Q6j1o5ON7K5o4J3Ql1K4l8M1O9o7n7P1M6K5Q8k09R8m0o7j7K1
-262c1J5m5N5K9Nl9J4Ljm0m8J12k7l7L2M7k7l3LK9j0l7JJ55q2m0o8M4rM4O1k0o1Q8p7j7P9
-225F7K6j35P4M8r1mJ8l3L0J4k5L1J4m1l2K7j7m0R9k6J7J3L6r3k5L7O6m0rp8J37J3j05MJ7
-190flj7K2J00j5j38J09l0j0J7P4j37L4N9o8n8N6o4O3l4QO3%k6mML6J4p9JpM8O0j09j2Q0Q7
-153A18o8j10L5N1K5l3l9M7k3pn2J07p1JL1o2P0J2K8l1m9n2L7Q5l4j5N8j5m8N5o8n7O7K4j9
-118bp%M1Ojq5j4m8K6M9rQ9NJ8j6j3Jr4J19k5NM0m6n4QM2k5lk4O3m6p8K1M1K7l5l7N4Ql1k7
-77e7Lk1M3Q4J8m2j2k2p1L7J5Qj8j3Q0P6o3j24O2m4L9K8P7Q1j36k6l4k8J0J5l0P1k1n4P6O0
-41F7m5m4k4JOj9M5J06l5q1K1Q2P0on0p1nN9j4l1nl0p0N4nO3O2p2j7RJ4q1J36oj3l8l3j5L5
-2B0J4l7%nm8%L5R9j5R9p9p6L3l1k9M3Mk7L1l1p6j3O5j2K9L6o4K4k3J4KnRJ4m0
32d0
##PAGE=	F1=24110.651124240132049
##FIRST=	24596.97802734375,	7686.668670654296875,	-0.3523902595043182373
##DATATABLE=	(F2++(Y..Y)), PROFILE
-2014a8R6q7m5O6Kj5P6m2o2mQ1K4m1jl4N8l3L6L9o5j3K8Kk4oro0k0J5%O2M1j3P1r7MJ17l8
-1976I1pOj05o1K5J13O4j90R2n1k7L0j6J10J54l6j06r9oL7k0l8M6M1n8L7K1L7j11L8J5p0p1
-1943a15Q5J8K9j6n0N3L6k9l7R5L9q0M5K7q1o4MP8k4j7J1Kl9L0o1J0J6j3k4K5k6N8M8J5mN0
-1907I4o7n0K8J37l2j59R8o6n9M1L1m3k6Rk6M1N9MpL1J2J6o8k7L9o4L0n9K51J26k06j66QJ09
-1873C9o1O5Qq3K8M0l9O4q1nK2m5P3J5p4R0Pr5K5qk9K5Nj8ON3k9r4P0L1K6n1j4K5Oln9N7R
-1834Am9K1K2l5J8L4J15k8j11K5J8r3Q2j6rjk4J5J5n4L2k8M6QL4k6J4mm1OPK6K1n0mK0L7n2
-1796hk6J3P5J1o5K8K9j18P3j2o9N2k6K3M5r4O8k1M9j01J27j2MK9l9k9P1o0J0P5q2K3P3o4
-1762E2m0k8j9M0om5j0L4j6K1O0n5O4m1o7j2K5K7pR9L2o8m2k8k9L8N4k6kL9p8o8K2%N0L0J8
-1725A8j9Q6J14r0n0m2q0L3P2M2lnk5n4k6J35m4r6ln8M1J4M7J6J02K5j33q0J07K7QM2q2m7
-1691hn2N4N0m4q8N5k1LN7L9J4p6k5L8L8r4K9J47l9j0J3j56%M4R4p6L2O5r5n3pK9P5L8j0K1
-1655H1q2L8K3j32J12K9j00J02k0k8pk1l2L2l5L4jm9K7Q8n0rm6J33o2m2n5OK5O9j0j09N5l5
-1621g1P2l4Jm0J21M2n3l9l5k3N9Nk2o6O7k2n1P0m1K5j9N4O2p5K1m1J7M6L0q2LRJ6o4M9o6
-1585g5j3R4K6ML5L4J9o2k9l3j9L6Mm3L9Nn9l0J5pL0k9Q4rk0P4k5j28J35N6k5m6o3M9R2p8
-1549C8m2m7k2rR6Q9o4qO0j83P0K7J7L9l5l0Pn8K3j7J4R3J3m1O0K2r1mK8L3j9k9o2K3L5J1
-1513C7l6LJ13j27N6O1q5J0l3k1j7M9j8m0NQ6L9n9J0l3J8L7nK1j29O0K4K7Q0oo6q9l1K9P7
-1478D7M6k1r1KQl8K5M1OL7J5j04m8J19N0j13P6j3m6kL4N1n0%kMM5j38Q9L9oo9n8J05j9o3
-1442d2N0M1m6pl5j3M0J5k0j3OR7k3j7JQ0m9k9N2Kr6KO0Rn6n4P2Mm1P8jj9N7j6p8p8j4L4K0
-1403b7k8L1N1N4p4l5K3J8J2JNm2m3J0K3M1po6k9J6O2R5K3j65M6ok4K6J03kr8Rk4o5J62Mr7
-1366a7l6K2N5L4l0n2R0m6J6K0k4o3o5P0O5K0q0N1j8jq0O5k8J0nm1M9Rm8N0%j8m0P3P5M7l7
-1329I2n6j06Q5j7O7Nk0n1q2L2Q7j7q8O9K8n1k6J2K6mJ9l0N1l3m2nk8J0N9N2o8o3O9K1n9O
-1293e6K6m4R6n4k9JO9k2q1J0L6L4Oj8j4M0O9l5n6oK9kP7k4j05oj3L7j5M3k2M6J3o8P8kj2
-1256B6r5J91J1j04l2j1N3l1j5j8KK4k1k3NL2%q2N3j2RQJ33k0j05L6M6Jp0j0K7k1K6l1J2Q
-1220Bl5L2j4l3J6k4N5OK7Nq3L0L8Rj2k7k7NM1K9%j2j4j8n8N5K8jk2r8Q9knKOJ0%k4jJ0j8
-1179c3J6l8K8Q2jj26K4kR0k7J4p9P9J0k4O6Jp4Qm2R6mp5LmK3l2n6R2mk1J6q3J5ppM7k3J18
-1140F6k9m7K2l0m9R9Oq3kkP9K7p3o3O6O1p2N0L0k6j15J20K8n9J59P9j59j45P3k6n0j5LQL5
-1105c4K5j4K0N5p5l6LM7k4L4k1M7j8N8r3l3j7K8N5m0L0K2PmjJ8k5j4m8L1j0N3K3p8J11OQ
-1068I6r5J7J6j2K9j2k0L5j01lR7lj04J02oj04J07k2K5M8q1n5j8M9mk5L4k2OJ2K8lp4L0MK5
-1032do8J25O5r6l1rl1K3l4J34M7o8m8j3J2j7K7n2K3P7o0K4p1O5l1l0nL6L4Q1q6mm7k4K1P7
-996D2q4P2k2l0M5J2k4L9o4K3M1m4K3j0JP9J01q7j48m6J5K3J4J1j0l9L1jJK1M1j15J00j4P3
-961G0k3pm6nN7L5j5j3L6j03lO6q7k2J6R8J9r1J8q1nN2M1J38j4p3rm6j8kl5j3N1L4K9m5l2
-924b8K3j1rk9L1N5j7k8J6J11j07k6R2L8jj06o7NO7J6n1M7J25r7r1L7K1m6l9O2K2q7K07Q1
-890B16o5j31n4j4k6K3J4l2J6J6K9J4qm7Q1N8j15K4L9p0O5Lk4Q1k7o0K7J2K2l2j4o2L5K2j5
-855AL5K4J6J1p9m6L8N4m6%RN1Nn0Nrn2L7J07m2o8qJ4K3k0L1k8m0lk3N2R4j6j10j2Q8lJ6n6
-816@L2k1p4Q1K2q9K4N7l6j6P3M6p4j7M3m0l6j1M0J5J6l1NJ2rN8q9J05l7p9N7L3n9k5nO9O8
-779A08m0j02O5q1N3L5K3j5j10J01K0j27N3M9K6p8L3K5N4m3N2j01jj9L4j1lM6lmj4jl9o6P5
-744fO8Pj7kq1K6ln5Q2l6j2L6l9JM1o2R2L5j17jmK5k9J31jj29K3O1k7Lj6m3L5P2jn6K4p4m8
-705i7J60o1J4Rj1ll2J7l4L4K0m9j8M8J14o6Mm1%j4p1M6mP3k1r5K0L8O3J46r9p3j1n7Q7rm6
-668a9k0P8j2k8M7LK7J8r1K9k0mj1K9q2N1J6k2L6k2j2P7l2q9l5N6LL8m8lK4MJ08Qr4l7l2n
-630f6N6O5pj06J17o4n9OJ18K7o9l9m0L8l8K3k0P3j4K2j1L0l3l5lP5O6K5p2l5j7n9O7J2j15
-595h2P6P3J1j31K4L4PP7O3j3o4j4Q1l8j48lj6L7K6N6q8J11K6j33J9Rj0M8n9l3M1M8N1j17
-561c1k1M3m7O3oK2K7MJ4n7j00%N5J27L7P0J0j00r8j6K3pm3j5j7L6N3L8q0J6j1OJ8Rp1O5o2
-524d6Q1m8NL4m4j2K0J1n9L8L5m3J3J3J0r9R7O1k2j1m1ok2j8L1m1j2J11J3mKk8oroo1j8Q1
-486@K9l3M1N6m1l1p4j8M6JO0R0kq1J5p4K1j3j2J7O5m4j4K1l2o6P1M5l4J7k3m3K3J1OO1o5
-449dl8R7J8q1k8j7M8o8K0rK7O6j0j7J2k3q7J08lq5J4L2N1l8o8K0J9J7K6K4p0L6N2n4n7L0
-413d0N6M6Rr2M2k3JK8p9l0J3M0KJ5O2o5n2L0K8qm2L3J12n4l2J3RK7j2k3K8K5o7l3M9qJ20
-376A28K8j08q4J6km8J7L3M3K6J3j24Q2J7Mm5Ol2k9K3%L4m4J3j0k8L7K2K0k6J0L1J12n7p0
-341HQ6o7J0j00J10m8oj3P0j4l5nJ7l8l0O7n3L8n8J5J9k7M7m7Q4Nj0K4m8OM6m7p8M1rO3Jm0
-303a6N7j7k4o6R8N3q5J5J01q3l6K7q2L4mR8Kq4mQ9K5q8J2kk4J7l0N5N9r6l6O4L5J6Q8j74
-267fQ1m8o8k6%K7j7N1N8Pm7Pnj1k3n2O3Rl7K0J0j1J2K6J0k4l9nJ37n5nq8OK3L8M8po7Q5q3
-227fjM7Jj07J07K2p8j2L4k0mlk2O1L5m6l3Lj5l2Q6k3NJ0L0n3k4M6M0m3Rp4J15J8j10KJ9L
-189a3JJ1J32nj98R4j8OmR2j31J7P3o9l1M9p9N6m4J8P4oo5K9J1O0Or3OnM4O6j36L2N5O4m8
-152E1r0J5N6M8n8m6M0k1j8j8R7q4LK0l5M5MJ4j4k2l6K2Q3k3j9L4kn5P4o0q5O7K4k1%J7M4
-115E1Kj1r7%n0K5M0RO3jL6k3j5Nq5J01k3L5J9l8m8jK9m6rJ0J01m6q0K5JJ0k9j1J6J1Pm6K
-76f1j8M5Q4J6n2Ok1o9J2J8PJ5j7N9O9m7j08M0l8J7N8P7O6j19m5m4pJ4M2p0P4k2n0Q3N2p2
-40fpk2j8M5Kl5J07k5p4J0J09P6j0m5p1l3P0pm5%k7n8N4m9Q3Q9m6k8oLq3J71K2q8l1l5k4N4
-2B2K6m9k8J9m2oL2J07j6J01p4r3M5j6m2O3j1l7L0k0n1rL7Lk6N7l1nn1M3kj6J6Pq
32b5
##PAGE=	F1=24086.334779084951151
##FIRST=	24596.97802734375,	7686.668670654296875,	0.56647163629531860352
##DATATABLE=	(F2++(Y..Y)), PROFILE
-2014B9L9j23NL2K2N4J4m2j02L0J20L0o1j9k9N1k1O7J2p6jjJ3j3k5ml2k6Nk0Q5K0j9R6j00
-1979A0J1Q8l3M0j5j36Pl1R6N5j58R2o5qL8n5J27J49k6j12r8J9N2k4n7L4N0n3K2L2L6j08K
-1946a9K4o9n3P3K0M2J0r6O2M6j9l6P8K9n3M1Qo1q1J1Q2l9k7L1Om7Kj0NJ5j4j7L1m7M5M1J0
-1909B4J0P6p6q4L1J30j9j28Q1q6l4M6L5m9k1JnJ5M1QPK6MNp4J5K1o7O5q1K62J41j99j91K2
-1874d8J05q9R6L0r3J0K1k5O6q8rK8r3R8K7p2P0M6p2p3NJ3M3j7Nl7N4Jp5M2L3K4o3J0NqOl5
-1836e9R4np5K3J8m1J7N1J17l5r5OL5j03O5J4o0RPjol4Q0n2L2j5N7j8J8j2r0J4M8K5Pk9k6
-1799a9M3L9p9nk3Q9K2n3KN0j18N5Jo1kOKM6m9M9nL9p4Q3%K8jn9j7R6m3o0Q3l4jQ5n6n2k5
-1760a8oJ4j6j2K0K3l8L5M8l7L1n0o3L4L2l3J8Q3J4n4m8Rj6N5M4n7l3L5p3oK3LQK5K2k2R7
-1723I1J40r7o1m7o2J3N5M0k0Qln2m2J70l7j39K6q1L8L4N7JP1K2j35l4N3RM2O7p7l9n3M6O8
-1688G2o9m9L1m5j0N0N6N2o2m7K3N0q7J4J53m8j0rj62M2J9P8o8L0O0r7n3K3J3P2J8j7K9n0
-1654BM2K3j33J23J4j25J32l8l9K6j1n7J9l0P1Ml1J5Q0n8l3p3J32j9l1o9J6J6O5J7j31L6j7
-1621f2P2l2Ml3R6N1m1o2n0J7N7Pj6p1M6j6m0O7l7J7j2J6O9m7K4p4L8N1L0q5KJ2ql1L3m6n
-1584e9O8L9j8J2N4M3n6n4n5j5M9J5m0M0J9o3l1JRL7m3N0j4rO0Lj08R4R3k9m8o3RQ0k1j8q3
-1547e2L6k3P1P9p1qM0j86Q4K2K3L9l4m1J0p7P6l6kQ9M2l4N5M1p4j8mQQk7j01Q0M6k5l3j9
-1511a6P7j01O9R3j07J6k2k4l6N2m1l3K7P5K5n9J7j1j5N3mK6j03K2J5M3P6Mp8o5j8K9P0L3
-1477H9j4j09K9K6m3K1J5mO6K3j02o6J33L8j41P4k7n4QM8M0m0K8K3n3O5j26J00K7%n0n4M1
-1444A1J4o6N4Ol0Jpnj1L2pJj2J04m9j8M8O2o5k1P1Nq4nL1jn3o1J00J1m6Q8j4m7M3j7r2k6
-1406e5pkN8l2J9M6M3n3lkJ6Rk1km3k8k0J3N8Rj6m0qM3P2K9j14K5J0n0M6R9J7q7l9j0l8J07
-1368D9L2j06k6J1O9L7m0m1N5%k5L4qm8m4j4O3J7l5L2k3K2r6R2o1qK9mK0J4n2O3l2k2%M0O8
-1331F2N6n5k7r7Q1j0P6Ok5p1p9N2Q5j8p1K0N1n5k7O0Ml4K5l9N4j7l0n2J0K5M7L0o5n7N2L
-1295c0k5j8L6m5J12l2m2kQ0l6o9K7n1P9K7o7j9Q1L5k9l2k3M8L1O8p7j02MK4L2j4L7j0RM3
-1260E0r5Q1Nk6j02J97K0q1l8k0P5l9k1l3k0J7j0K7Pol0j7N3n6LK9J35k0q7oO5Oq1lj2J8N0
-1223C5k6l2J4l0L9j8l1Qm8J01qN9j1j32N3M2jl9%J2J9J7%oK0mk1m0K1MJ8k2n6K4J0L3mk0
-1185b0LOj8K9L3n4Pl2J2R6K5j56J0K7N6n3K1m5R0J6n6N1J3n5pn2J17k2m4K1kj3p2K5O1pm3
-1148c2K1k9J8l4oL3k5J10m1j0K8n4k7R8Mj01mlQ8K2p5o8P9N4p2M4J5j3o0O7K4m3J20R9j45
-1113H2j33O5k1l4k8P2Oj9j3LJ8O6r7J1p3M5K0M2m6N7j8Q1j06m3j3K2M6k1M9K8Ml0kJ0l8J4
-1077Fl4L7m0N0N1j46J01L1L7q9mK4j9K1k6%N4r9j0J02K2j16Q3K1j11Q4j0LRp3KoJ3k3J7K
-1041c6k0N2J8j2j3l8M6k2ml1R5N6o9l2OoJ0l6R1M9n9m7kK1l3K1m8L7P0r4N0o7M7j7j9jM5
-1004HK7Q1q1L4o9o8N2Q9r0oK8lK5Qm6L5q0P6N6m8NjrR6J08r1j28n2j3PLK4j6j1M1k4j8LO1
-965A3j09Q9j1P2j0Ml3l0O9LJk2N0j10j8O3m5k5L7J05M3r2k5j03j6M4O1J20j5p1pk2m3J1l0
-930e2l1M3L8N3k4m9MJ0k2pK3L3rpk4J37r1o5J15L0j4j02o9O1N1l0o5Q6J17q8j12N4M9m5o4
-895f6L8O6q0J55Q9m5j24n4m1L2m0Rk9K2J1M3P0l8m5N1L9r5L2L7o0K3nj1N1RML7j5J8n3m8
-859a3l0K8K6j4K1K7K6Pm8o8J6Om9O1%O1J2l6L2l9q3O2J21n6o0K2j0j1pM1k0n6pl1J08P9k0
-822I8j20k5Q3j2J3o3O4k6q8R7M2j04L0N6l5k7P5M9p0k1L2k4m5%L4Mqm5L1O3m9O3o7O8m3q6
-786e6M6M7m5l4lO8O2l7q7N6n7J9L4K7%j03R6J5j15K5N9N2p9K2L8M9q2N3q0rmK3LJ0N0pm6
-749A0m5Q3j7j03M8R6Pk4%r7J3J2n4Q9n1J9K1k8l2K2k4J14K8j28J1J3l1PJ50k8j24J1O0qk7
-714gL3p1K2N2Pn8Om9n0K07o1k7M9j1j9p3N3l7L6K1m7j7M1J25n6no9K4pr5L3J5P1m1m2j9M6
-677b0P3J06q3n1j0o8R2pl8o2P8j8J7N9k3kL0p6K8j7jnk0m2O0j5pM6k6nP3l0r4m2O4QM5j7
-639@n5K1J1J25%q1k3l3m7P5P3Qj15J24q5o7k0J44N4p1o5j4L9l3K0kJ6k7M7nJ2j7j1k9Q7M1
-603I7J2o4j8jo8Q2rj20R5N9j9j19M1N0JP3L4j6n2j1R7l9j26l7qM8N1N5j13R5K1j27L2okK9
-567A7m6nL3N1P6j11m4J0n1O6RK2J2k1J4l1r0OM0J25M5J12K9j14j09k0lj5l3j1k0M1O3Oo8
-532a5L1pLk8M2o1P9p1M3j6kJ4l3mL1on6J7M5k0J1K2J1j14P6O7l4l3j3Jj9k3L1l9qJ03QrJ7
-493D1j9j0Mj0q0J7Q3nn6L2O6j0j1j15J2N9j5N8R1jq4kn2L4p0J0mQ4k2j3J7j6o1N3O8p0J3
-456A6Lo2K3MJ6M1n8m9J08J4o7l2J0L9n9J0ojP8Kn1Nk4k0Q5j6o9PL2N7l9r1OK6M8L2Ko9KQ3
-416C6m2k2j3M4O3Pp4L0k3mJ4o2k5lO7KJ1M2q0l8L5J3pj0J1J07m6m9L4L1%k5k4K4L1o1j7J2
-378a1k3J19L0r3l0om0j2K5kM0L9L4r4J6M3Kn7M5l5m4qK2O9n9j0ql8J9M5N9n5qN3R8p4n1N2
-340E2n9O6q2K3j0rNP5qj9j9j8j5k3M1l2L7o0L4J6m4N2m5R1nrRm0L4J9l9o8rM6N5mm6N9k3
-301B8J6o8L0O1o8L1Q9r4j2M3j01oM2R2K2q5j2J10J8j06J2j6j3J2l1O3M2j13k5O5K5PQ0j41
-267cP1n2n8k8j6L5PM0P7J0m6Jk1k3oj3j6N9m6J1m8J3N3N8nm9m8QJ07l5K0r3k5O0J4K7J2o9
-229a7O5p5K0J6k5m2J06Ko3k7M9pk9k5j4Q2M9l9l0pl1mM7mj8MK3j1l6O5J6m7K3o2P8L0r7j3
-191d8L0jK1nJ50Qk14N1j0K2jR7j22j9Q4o7J0L5r2M5m5L4P2k1n4M9RO0nj05K1oM4N9j28N9
-155A7L4K3l2n9lM5O2p8k7J8j7k3J4Q5q2pNnK1orJ0Rk6J1O3mqPOn9Q6m7q6L9K5j4LK1M7mk1
-113C4r1J7k3K7RRL4j1N3k7k4J3o0P0j6N2mk6m3J5%p3mM9J21m5p1K6j6k4l5K5j1kM6k9j7k0
-75g2L5O7J9n2K7j7n8qLK4L3j5M1N9m1q5J7l3k5R5P2N2r5p1m4K1RO8p0L6j4k4M6N1r0L9l0
-38c0k7J00J6j10P6rm0J4J10O1j6l9o4o0Q2%m9pl0j1M9m5L4R7k0l7j2kq1J85N4j41l0l8l0
-3e0O6L4n7l0L9m4j5L7R7k4R8o7r4O2Jo3Q0l2k9L2k0l5rK1On6O7rk2n2M9NoM3p5N2
32@
##PAGE=	F1=24062.018433929770254
##FIRST=	24596.97802734375,	7686.668670654296875,	1.0898337364196777344
##DATATABLE=	(F2++(Y..Y)), PROFILE
-2014E7k5j04N1k7Q0Q8l4n2o3nJ23L5o9k3l1L5pQ6j8o1nl5J9Ql3Lj4k3J1l2R9Lm5R8r2L0O6
-1977I4m6O8k4j42O6o5M8M2j09P2n3J8L4p3J12J31j2j07p9K3O7k1p3K4M8n5J9L5L0q4n6O1
-1945gop3L1J4N1L2j16M7N7Rl6N0K5l3K2om5q4K4P5m9k7L4J0k3j6QQJ8m0qM0m4K3K0OK5J01
-1907A17q3j14N9R7j1r5Q0j15K1K8L1m6k5pPlK3MK0J6mKo8N0Mp5J05q4K34J39j77j74K3Q8
-1873F7j08J02N0r1%Mj3N1q2k4M0n1N2L5n2L4Q3m5p6Jk2M9l5K5j5JJ9n5J6L8J4o2L4k0j0k
-1837d8J0J10k4q5J2K1m1J4M9J18l8p5qN5j07K7M8n5k2K9j5j5NQ7p4K9m3P5j6K9k8q2J2N3
-1803GJ8mjn0O7L4r3J1l5P3L2l6k2P5j14K2J9l5m7M6m4M0oK4J1K6l6L9J0M4l8k8j1P5j7j20
-1767f4P5J3j6Q8m8n2j8%j0kJ8M4J2m1J6N3l5j1m1m8Q1J3p2K0O5nl4n1N7j0N9K4q0m9L6o9
-1731h2N3K6Kk2J3K3k2R7J48r1o8n6l1j3L4L2k8K2J8l8l8J71l7j59L8p2J7M7O4j3N0J9j41
-1698c7QpKP2Q6p0l7n0M1P0p4k2Ql8nJ7P4J10p4p1LM9p4PJ39n6pj2j24M0kO5n8J4N5p9n2M3
-1660d6j6O1Jj8L5oL7K7j06Q5J1j42J45m7n2O8oq5J7j5Q7KqLP4n0o5n5P8K4j6o5OJQ5M7j37
-1623d1qNM9j9koP1M5k9o3l8J7M9Rj5p0K4j7l3O8l2J5J0l2O9j0K8j03M5N0L0p4mK3j2k6K8
-1586Ak7jM4M5l7qN0O6m1o6p6j6N2K8k8L7K9n6l8jK0K6m8J0rJ7J8L2o3L6J30l5m6o1m4O0M6
-1549D6J0j06P3l8N0P3p4j2J2j32O5RK3M2l1m7Rl7J01p3oO0O1k3N3N8n2k7l9j9L0j8j11J05
-1515C5M8m8k7m4P8m5J2J15j15J4Jl3o8O2n2J6jN3J2n7L9K7q3O7j2L2o1n%N7N3J4q4k0oM1
-1479A5M8K0Jj20L6M5m4K1ol0R3L7j03o3J23K7j60O4m1n6J1O2K8k7O6M3r2P3j02R2J1Nk2m0
-1445A5l3M4o6O6l4k7J5L4Qm9K1JPj6R8p5OP4K6o9j2Q0J4n9Lj8k4j8p7J17J5m4R6k5p5L3j5
-1408C7p7NrqP4m4J3L9K2k6K2k6RJ2l8ql1k3kJ0J9J6L5m5k3J4M1K7m4lK2o9O9Q3L6p6p4mq
-1369c3N7N8r1j2k4O4L6m0j9KM5m9L5Jl8j1m8L7J0OJ4l7L9p3R1q4k1O2J9Olj8O4n4l8K1J4
-1332a2M2N7n7Mr2P2jP8jk5q2m5M4Q3l2m0k1O8n4nP7j2p4L4m6M8J1j6q3M6J4L9J7m9p3M9j9
-1295e6J0l6M7j2Q3on2qQ2m0n2M2q7P9L5j03LP1J5k0j7l0M6O8N7j19m9KM4Mj0J8Pk1O1j09
-1259e3Q0jm4m1J56J3n6l3k4R6n1k2m9l5M9J4K3rm8n1O5L8n6LJ9J12k1o2l1P3Nr7K9o8N7P4
-1223E4k2p7K0l1M5qk3JrP3k3Q7l0j36M7M8j4o8J9N7L1j8l3qM8Nrl0j0j1L3k8j2l5L6O1j5
-1186A5m4j3J2rP0N5q7l3rQJ00M9j54k5L1L3o9K0J1Q3Rr0M6K8l0k5n6J27m9nM8nm1p6N5M0
-1150B0rn8K0J9J2o1J5J5k6R5n7L1L1o8j2Q5kj02J8k1Q2Qo8m9P5L9p3N6rjlK4%k3P5R7j20
-1113E5j03N6qk1l8J18Po8l3L3MN5j02M9o3qO7K9q5O7j0R3j06m1QmJ8NO9K7qm6LOn9L8k0P0
-1075E4n4MQ2j20K2M0M9p2l1K9k4J9k5%O6q7j3J05N3p0J4K7j11O6kj0kq3L8J2j9k1L2k2J5
-1040c9O5J2l9k7j2N1l0k7QN4L9l7k9J3J0Nl5M9L8m4k5OK0l5Nn6O7O0j22O9n3J1MjLN4J3P0
-1002A15o9Q4q5j09O5R6p2j05Q1K1RPp0K6p3J07O0m4j0Mj3J02J01q1r3n6m7lkL3k4K0L6m5
-968c4l2oO6q9O7lP2%Lk3l8P9l7J3j5M3j01l1N8Nk2L5J05O1p9o1j04n3M6P3R7j7p0qPn9J1
-931d1pm6K6M1P3j0m5k8K7k4J2J5NJ1K2o0J22o8q7J26K1k0q0l3O3M3p1p2J01R1o2j21N6P2
-897E2m3l5k3J06n7P6Q6k6j06m5l0O1n8m4j1K5J8L0J09n0l4PJ9o5L7L5n0j2l0QK5M1O3M8l0
-862I7Pq0o8L1OJ0j6NK5K1K3k0q7RNk5N1k5O6K0j9N2p0r6Q1J39o9m5M7m6l9J1M2j3n8j7JJ15
-824G1N9k2j25k7P2j6no9R3k5q7J09N8j16J7O0k6l5O0N9o0j5K0j8n6J8K3pl3m0M4J13p8N1
-790F7m4L3m9p2K2O5l6l8j0Q0M8m2o9L6l5OK4K3J5p4O7Pq2mO4P0p2QM8M5j27N9m4l4J2L0N
-753BJ5N2j6q2m9J57j4r7mJ06J2l7kr4oL0n5R5o5M6J0rm0j1MJ06L4j25K1L3k9%J31n8j01J0
-717c0N3%m2Q8q6KRJ4o4mLn5K26o2o0P8pl1p3O0l4J1K1l7j7L9J22m0j2r4M9lp7qL1O4m3J3
-679Dk6nP9O5p1k1pp0Q9rl0p1N2l0P4N6n1l1M7o0K7j2QKp3N7K8o5J5M7k9NO1k1r0l9N0J7M6
-640A8Pp9kM1J25j4p1j4k4l0M3P0K1j17J24r2p1l3J42P2p2p2PN2k3mK7K1q2N3nj8Q%l5R3Q
-603G4mn5KJ0o7J09l1j17J09M8m9j17O1O1j4N4Pj2l8qR7m4q4l1j3L8O9N6j33P7K4j23M4j4
-569a4jMk7J7L0N1Q8r6o4k6l4N6J6J8%m3J2jn5qK2J14M7J34N0j09j04k5l1k1k0j3oM3N1j9
-533C6o2L9PJ1q6P1m7Q7n6oJ7j4nj6J1L7k2n8pO0J0LK8Qj09K4O8l0n6L2Nk5k0K4l0OP6Lj7
-494cK4lj5J9pp5M7O0n0m9JP6K2Kr7J8N2k6M9Q3kq3j8qL2j23M3l2J05kl0J5km1L1P9r6K0K3
-455C9o5J0oJ2L3n2m4J03Kn2k2K1L0l3j2Lk7R0J2q4mLMP1j1n8J9qO1l3r8NN5M8J6j1k3o5R9
-416B8lRl2mO7J1o8J8j1rkn4j3j3Q2LMK8r9rK9joK1PQ3l2q1O2M6k2l2l8K3K7j6j5l7k7J14
-376C8K8o6J6j1l8k5K7m3L3N0M6n2m4O8Kp3O9m0k8j8J9R0n5l0j7k6mQ4N4p6k2P3Q1q7k0J4
-340A7o7J17n1m5J3j4K2P1MJl0o1J3j3K2kPm6M1Pm8M8l2P1qjqk6O1rk4n2rL5M3%n3N5k1M6
-300G4o3l2O3m5M5Q2j02%N4j06l6P8O6M1o7j9J21Oj15J7l7MJ0l9N9K7j16l2P8J6mN9r9O4n2
-265@l6k4pJ4L1K4P9J4l8jm5l3J2K3n3R2o1Rm9l2Q3Q3j1o8n9K3P8k8K9p7pN5j6jL0n8K4n5
-227e6M7j0n2M2Q0mm5m8N3Nl9k2k5Q4N4k5l0ln3K7NJ5l9jK7J7o1R4nn5L3m0K6M8o9l0L9j1
-189b7L7k1J51K3j94Pj9L3K4Q3r7o1Q3o0M2J9r3L3k9M4O0m2rN1KM4j5j11M5nL9M1j03O2L0
-154F7j1l3k1j4J9O4q9J1j3j2j8L5P2o0l1lJ2%Ok0qM5j6OK5K1J1j9Mn2Q6k9p1lK6mNJ4N1j1
-114D2k8n6K4nK3j5KJ0j9O2k8l5K6l0L7oM7k3jl8M7m4n6k7P3J24l8n8K3j6m6l0L0Jm7P6ol5
-76d0j3J7L5K2l5M6j6n5j4j8N0L8qK5N1m6o8Mk7l2R1N4M1p2r1lJ6nR4m6k1MJ5l1O1q9P5m3
-38c4j5J44K5j31oLQK7R0L5k5l0m8q7R3Qm7k1l7M8M0m4nQ1Om3j8Jp3J80P7j67k5l1J7PL2n7
0b2pM0l9k4M3P3l4Q8o0p7Q1Qq1Q8n6OK2l2k8mJ7%o2O8qk0k0K6J4jP6p9K3
32A9
##PAGE=	F1=24037.702088774589356
##FIRST=	24596.97802734375,	7686.668670654296875,	1.3011864423751831055
##DATATABLE=	(F2++(Y..Y)), PROFILE
-2014F8q1j4L1l7J12R4o8o6j3m3R6M1o2j7l3QRR0m4k3k7o9K3L9k8Mnk1K0k5R9j2p4Q0p9N8
-1978C1O0p0P4k1j29J02q8jL1n8M5k5L6L0n4O0J02%r1n1J6P9j2p9J1L3n9K6K3K6n3p3Q7N1
-1944E9j09%mN1N1j10J4P1M4l9J3K9l2jql7k1oN1n3j6K5J2J4j4qJ9L2p4pM7k6Lj5J3K9J22
-1907A19r0q5N0M8oo6Q9j19L8J9J8m2k8oJ1j9K1j1K6%j2Ml7O4j0n7J18p6J79J19j42j33K3
-1874GN9j00P6O0q2KorK4n3o0N9J3J0L2l2jJ11j9n6Jn5L2m5K8J1k6J5l5j4M7Mn1M6m4Nj4M3
-1836a7J14m3p9rK7l4J5K6J13l3n3j7P2j02k9P7k2n3L6k3j2L7P3q9L5p2R0k2M1m1j5lJ2Rj1
-1801bK7o9Q7K1q8J3k2M2L9k4k1Q5j07k2L9ql8L5o8J7K7%K2J3%RJ3N1p4M7k0K1J7j05nN1j6
-1764a3Q5m8m6j0lj2K7L2O6nm0j1O8m8m8k4j8J04j5r5RN3j9j3j6O7j0N2nr0l3K7k2N8K8jl8
-1727gmK4k1Q4J45o9q2o5Pm1J6J7k5L1L7k0l0J60m3j58L5n2JM7P0k4L9J6j37L4o2K3P4R4n5
-1692E9l5m8K4O1o2oj2k0J9j3P9J52r5p8j1L3o5RJ12o2kMq1K5j0M7n6J4N3n7n3M7mjj0jM7
-1655CK6J9K9q7M2K4r0P3l8p0J09nj04L0PO8lJ6j2P4l6q8j6PN2jl7j3l2J12P5j39m2L2PqM
-1618a2L0M4K3j6l4k5j4L8Rj5p1J3nk7M5k2J8L2n2N2K4K8j13L3M3K6n6rL6km6L6j4LL3M1n5
-1581A9k4L0Q6k2o6o9oJ1L6j2L4L6m3n2J4K7Jm3l5jN5k8N2j8j7J52l5m1n7m7KR3L5j09R3n6
-1545eK3O8p0j4k0m4K9mJ3M5k4m4lK4J13j01k0L4O7pN3O6l1l2o9m0M5j1q6R3M4n6k6j5R2l2
-1509E5o5J21j10J1L0m6o3L4k2L6k9J0Rn2Q0N4j36M4k9M5j7j1j6O1J1J9q1M4KN8J5NJ8j11
-1475b6K3O0m0K6k0o4J09N5j02n3R5K4j62M2m3J4kRJ8j2J01M9q4O5q6P4rRJ1k7p6N7p5P4n7
-1440b3m1L2P6K2o3j3JOqP8r2O0O2j8n7j0P9K6k4K4p9n9L6q8J21J7l5J00l5r6L3j5m1nJJ1
-1404a7O2o1K2L3qkL7m1lK2m7j3j1m4K2L7j4j0Q2m3l4j2K4KL0k3K0p4P9O0N1o6q7rJ9K5P3
-1367H1p6kl8L2K6k4Nn6P8m2J7Ll5K6l7QqL9Jn7N5j7N2r0j0O7K7Ll7L0O3o2n6K2JMN0m8J9
-1328A4p5O0QP4j2k1p8j2K5Q8n7km8Q0n5J4Q3j6j13L7m4L5M1mp5M3JL6J2l2j01N4l8L9k8M4
-1292b3J1O2J3o8k1Q2l1m1N0r2O0L7r3KL1J4j3qj3J1J06M8j34knM7k1kpK3l4N9j14Q1j4o7
-1256f6N6R7ql2k6j5J07o3j9o0k3R0L4jm1r5J9N6K5l0nkP7j7l8l4P3Kj24P5o2K5J01k1r7K2
-1220b0l9L1J8j9%J3M0k6J03n0j11K8N3j7n9j4R4M1n5o7LO3PRk4k8kK9m0K9o6O6O7k6p4j8
-1184f1J0J0J00P2j16o1J9LR5O3j49m8QK7k5K7QO5rj08O3K8j0m2k4R1p8L4Q1qn8o8N6L2qm1
-1148b2rM4Jq3M7kk4P9n6M8K7p0oO9j0q4M4m1O0j2m8k1N6J9n9O1l1J3M6ml4j0M3P8q0o7L3
-1111eJ4j4n7J36J5j03j4M7j6L7r9Q0n1j0O9J9j21P1JR5r2j7J7m0k7M2Q6K1j9m6NJq0N5j0
-1076a0R9n5m7J03r1OJ5L3n3n4L7l5L4Lk8N8o3j2R8Q1k7k7Qj06N2Pj4K0p2LL6m1PJ4l3M2O7
-1039E5jn8l7JM8k8k9K9K0J6kj5pK4J1l4J4K2l2J0J3J0k7j8o6J07N1q3K1l3m2L1J9PN7jN3
-1002A06n3J31q9j40O4R5m6j66J03L7mNq4Rk1Q5N4l4k0Pj2R7Q2n7n3n3p6j3%L4j4K9J9o2l9
-967g9J2M2n1L5OO4Ljj9k4Q7o8RJ9kp8l2M9M4k4K9J00O9n9p9q5r3N6O0P6j7n9k9L4m8j0J6
-930d7m6J4L3Q0lk6m7K5j9L0Ok3L5M5q1P2l3q8J22J1j7n5KN3L5r5l8N9N5k8r0K1Q8m2qn7J26
-893F9k9pP6j0r0k3JO9p1o7J9%L3nJ27m1j4l7rl2M2L1m4j9n9K9pN6J06N9l5nj05m5N6qqk5
-855b2j0L8JM1j1r0J8N4j9jm3N8K1kN9r0q3Q1J52p7k7O1q5n5L1L1lm9j9K5J04M5j9j29j8N6
-819B4j8k9k9P1k6o2J10O9j17j8O6j5m1L8P2m1lRk3o3L6Pj7n5L4J9J23r3L7k4Km8l4j2O8l4
-783a7l5j7J15K4n5m5j1j9J5RJ3K9l9K8lm4k1N8P9n6%N1L7j72Q5rp1L4M5oJ0M7k3q1K7J31
-747A13k9q8l7R7K7n3j0o7j0L1m8Q1p3O3NJ2k9k9j9R1N3j11K4N3k4j1R9q7o1J7M8rl8J27r1
-712A7j2m6K4o2QN7o1K05o3q6R6ol0m4M2k6k6J5k1j7L6J09j9j4j14P4jm8l1K2N2l6M7j9n0
-677b8O9L2o6RPo3P5k1j7o0QJ1Q2M0o8n9O5l6K4oJ8qn7J02pj05K3M4l0J7M3op6l5L1K8L0K0
-639C0q4j9Q0J09l0o5j1j3oJ6O6L1j16J21q6p5j5R5Q0p0o1K4P5k5l6O6N4j37L3%o2L9kk2R1
-604G5k5k2m5K2J2m5J31n3j11J25M5p8j23P4O8l2K3j0ok7kQ1n2l0pj2J3P3O5j44O4L9j31N0
-570Ej0ok5rL2L4M5Q4p7p5n1lK9J2J2pl8mJ8k9MkR5M0J28O9q0q6l1n7k8kj6QM5K5m1l4K6K1
-530B1L1r8M2l2Q7k8l0L0l0k2OL0M0m1n1m6Q0L8nL1Pj00pM1k1n3O7Kl5j0Kj4J5N2Kk7K1K0
-492A5k2L2Jo2O3L1r4K1k8K9N2Qo2K1L7l6M3P1op6l7M4J7j60Q4m4R7J7n6J2Rj5J1P8j05L9
-456B9L3o0oj4j4L9m7j5P2j1l7oK3K5Km0J1m1R5J8j12j0L0NO7Jm4L2n2N1j2r2MP2M0j1j3J9
-418C1q8Q4K7L1l4m2N1J0o5J9Lj4j3o0oj2Q9NoK2j23N0J2j5j9N4J5M8qr0N6M7l5k7n1J4J1
-381b9O5l3o0LN1K6l6M4rl8m4L2l7j2M8N1lo3N9Mq6O8m8QjMR0m2l9l3oJ3O4L9q3k5Q4O5r9
-342hL0J0j19J47k0m9pj6K3O4K0K1l9j00L8oJ7J8k5j5K3Jm0L7k0L7jRk5nP6l0pm0jQL9Ro5
-303a1M5j4O2n0p7O1k3N4Q2r7qO3j08k4Q1K2M4l3k0J22pj11K4n7J7J3m5M3J4r1o3R6Pj7L0
-268B4l4L8l9ok1k4J6N3MO3J8k4jo8l1K3N0o3J08p6J6j2j02Q5R8j0p2o0J9N7l6K1l2K5L5l9
-232Ck7L1k6l2K0K8l2j1M6N3mk5o2L8J2l1j5l0O7M8pl4Qp0N2k9K5n4NM6K2r9J33k4o4L7j4
-195a6l2O9l9l0L3k0L9k7J37L4j56nn2L0N1O1n9q4P1l4L8%p3J9j8N8M2o5L2N7JJ7k2j11P6
-160B2KK3J4p0N0L1k2n5K1j5j0M6q2M9m0j5MM0N9k6n9jJ0k0M4Pr2P6J1mk1M7L0m6ll4P3rm2
-121gl6PNMJ0N4j6l3qK5lJ5l2lj0j1N8k5n5N1j0J8KK1l2L8k9O8r1Jl9M0J15j8m9J6pn3j3J2
-81b0K1o3O5J4n7J5Nj3K7%N3k5n8j8rM9L5PQM5n3n4lk2J2M0J6M0n5p5L1pj8J07j1p2K6N3j04
-42f8N7o2Q2n5RJ66L1j37n8rN4M0O5Ml4j6k7j07R4J5l8m3l4J02K1n0j8N3L6m5l2Mn9J60Q8
-7A89j70j4pM4m7Rm7J9L0k1l2M6N3l7O3n9m2R3Lq9Q4q2O0lm3k7NK3j7m8O9k7lJ0J0J7NR8p5
31D0%
32D0
##PAGE=	F1=24013.385743619408458
##FIRST=	24596.97802734375,	7686.668670654296875,	1.2365324497222900391
##DATATABLE=	(F2++(Y..Y)), PROFILE
-2014F4j19O9Oj3J19P7r5p3L4p0M4N2l6rl6k2K6Q2o8K8n6q3OP7j0jpk4L1rQ7k7q7M3n1P6O7
-1977I2q6N6j2j09J16j01j1Jj0J8LM3K5l1K1O0J0p1k5J1Q4Lq0lJ4o4L3NK2k3j8Q1P8j46k4
-1942c8k2M1O2q3qP9O6m9k0L4n3j3Pm1N6l5J2n4LJ8NM5pl1M0N6r5k0N1qql6J4J1J32r3m6L5
-1904GKll9R2j10L3K0kl7k6QJ1l7M0j8Qk6nqK4N3k1l1J14n9J17Q1r6p7J8J8n9L2M4o8J7rj3
-1866erKm6J1P2jRk1k8J27Ll6Po7Pm6J2L1k3Nj9n5O0ml7M6o0K1oM5J10n5o2l4L4k7K2rR7j8
-1826E3k9k3Q2r1q4R0J4o7L5k4PN0M3r3M7r0J05l6L9m2M0j1k7jk3N6p6R2Qp0MnK8L9j8RO8
-1789I9r9n5M2J6k8K0o8JL5j1K3%K4qJ0N4r8J24l1m6N7o1p1M7KQ4n8m6jj8J8L5M3Q3j9m4l0
-1752B5Q3o5p9qK4J01m6j01KL8k4J2L0M6pL6m2q8L3JPO1K6rn0j3K7k0O0J39l6j10p0M8o8P
-1716c0KmJ8M9lk5J48n2j40K1l2rM2P0k9L7J0j14L6q2N3M6Q8l1k4n3pM7m7Kk6JM6k7P0J66
-1680B17j12o6rPo6J7Q1o9OL5n2J0rK1n5M4N3n2o7N1J5m8l8M3O4K5oL1q3J4M7m8jmn1R4j0
-1643B9r5M0J8K8oL5k6P5j9r7J6l0M5J3Ok5p7J24R5j30n9N3l5kK8O3J6qnJ0k4n2K5Mj1o2P
-1606c3K7k4j2oK4N0m8K7M3K5j07K5L5J1l9j4M5Rp5N3oJ3L0L3p3m5J3R7ln4l6jl5J3J2L2L9
-1569D5j9p6M2L2l2k2j8o9Q9k4L3J9m6J41k6l7n1QqL5M8r2R6o5j8O2n7j3n4M9lj4J1M0k6l2
-1533e2j4O9J24j14n0L8O0OM9O4j3l9q7n3N4lo0P6L5n4k1K7R6m5j20J11r0RN7n9l6pJ9K7l4
-1498c0n0L0LO3O0j07n1K1K0j3Oj8M0m2K1mM6NO7j7j3L2q4KO6l3L3k3q3R9P3r7m5N7L2j30
-1462f4rRL5J4n2JlJ15M5n2O3q2N4l2J2M7k0q2N6r8P3n5n4L4J08L6o2n4joJ2N0r5J19K5n4
-1426C3k8k1O5L9J1N4j39j03R5q3J18J6k2R7m2j10L8j7lk7J8K9L6p2M6K3l8J1M1m1j8L5m4
-1393cj6Nm5PP3j6n6J09l2m6j7L7n8R3l0Oo2O4K9O5o3q3j4L8J8O8o7J2l8j0PNL2m9L1pj5M
-1355b4l9N8k2Mk3N9pp7P2K7J2r0j6Q2K9jp4Q7N7o6p1J9ll7L9l9K0m4M4K1O2k2j1o1MOR8p9
-1317fL1o5Q3n4K1Q2lj23J0k8J3O4Qn1K0kL0J1j7j26N3m5N9j7M3K5N2J6q3l1P2j0l5M9r7N4
-1281CL4q1jj4M5j0j0J1k1J26L9j21J4j2L7l2J0l3L3k5L5j15Q9ok7O9M5l3j1k5J0R6p3j1n8
-1246b3LJ13N3j4p6r5K9L9J5Kk4k2M6lk8j8P3lj45J12l5l1J29k2q4K2l6PK7k2kJ8Qj3R8o4
-1210C4q6RO2kl7n5J01M5q3p7L8L5%K3j6k7J6J2m8N0n3O7O7l4j04J3qM0R6P8j33m5K2qQ4O6
-1174A42j42n2l8L6K1L7jL6k8n7N3J9j2n8KN2r3O0J14ro9q0P8K7pk7l1M3j2o3N0j5j8O2k3
-1139cL0Rn9oN4j3m3N0n5K8l0j6%K6NkJ6m4L0P5j2n4k8N8M5k6n5mM1j2q5J25K8j20L8M4l9
-1102dL0j01R7m2nO7K0j04K6PR1o1J3J7q1l0M2Q9J7j3m3nmr0N9nJ15m9q6J07o4L2j3ol6p0
-1066h3M9kK4L1n5K2k8j3Q1J02Km1k0r8M3J2j2M5n3m2N2n0K3Jl8N3O9j5p8m1J0L5j8j3L4m
-1030a6oK9J9n8L0K9k9j3J7m2M9J8kj6l7j7R2M2m5k7j5o3K3L8J2M9qL5m0J64p6j65N9Q8j8
-995A00j52P0M2j8jp9j2J7O2M2k4k5QpQ5N5k7j1m4r0k7mL5PK1qo9l2M0%pOJ2M3knj8J3Q7p7
-955FoN7o8m8j4K9O9l0J9R3O5l8p7n8r1L9L1O2j2k6n9K4rl2K5l3J5OP4pNl0j2rM1%m5N1O2
-916F9q2jQm7Q8Lk1l5L3M2K1r8j6K1J6Qn0j6Q9l6Qn0J15%q0O4lq0J1K8O7p4n7J5j0M3m6J26
-878G3j5J3n9n0qM7K4m3Kk8kj7J8J27P1l3j3j18jM6j4j5l9j6P3j0K9k5p0K2R1k1m0l8L4J2
-842GJ7N4r1m8N0J55q2pO5j16n3L9J3J0l5j0L1Q3M4j5j27kL4k4m8M6J2l4j7R3Q0j07o1P1j1
-807A6m5J6Q7k1J3Kl4o0M9j2l1m8J00QQ4r4L0j0k0l7ml0N1l4l3J8J28mo0l1m5m0M2KmL4qj6
-769d1j1Lk7L6Q0l5LM7J7j97J35jq7O0M0k7nL5k5j5O9P8n3p8n1P4N1n7k9j6KRm2N3p0O2QL0
-731B5k3l9k7M9P4q8J8P0j6k2O2j11rK6M5k8k1J42r0j7r4L2l6M0P3p3J67o1r7R4j0j2j7K7
-697E3j5n5pjj6K6R0Oj5j20R0Lk3m1NL8l5O6Kp0L4Pn5K7L1m8N5m7km3j2Q1L6J4o3o7O1pK4
-658GJJ7l9J9R2l9j04mL9k9K8K1J1n6k7K2L1LK1p9J2Q0Q2m3o1j6%J8%O2L9j12J09o7o6j6M8
-621DP8o3l6L5R4l9o2J08Q2j70kJ3j09P0j4NP9n1l7l3M0LlJ33p4r4J36M3j03j31Q5P0n1rj0
-586a3nk4J2N6o7K6K0mj4O0Q3j44N2N8j34L7Npn0jL5M4L5O6n6p4m4J6j6J7Nj7K2l3%j9M0k3
-548e6O8K1R2Q2k9o2l7p7k6J9qJ4L1j0n5K4jK7N1o2l6k6Q1J0j5J2m9l1K6M9M1o4k9l7M4N1
-512C3j5L5J0r1K4ok6mM3km5Jj2j3K0L1Rl1RM2k5L0J4m8P1mr8P2k4m7P4Ql5K6J8m3M6N9ro9
-472B8n3Q0lj34Q6l3N8K9p9J4J2J1kO3r2N5L7n1k2j1o5O2m5NM6j5k6PK0K9L2o3J6m7Q8K2j26
-435f7kL1J0O0Nk0L7o9K6K2q6j7Q1L3l8oN1j01Q3L4M1k2o2J8Kn0L4J0k0j7o6j7lQ9Qj2J8r9
-397h1Q1pl0m5Q9K5J7J7o7QL3l7k1jj4k5J27m8l6%oK0j6M9om2n5L2Ml7%O3L4l0NMn8J8o3N4
-357d5K0jP1k6m2m8J3L1J8L3p5k1Q6N5j17Q7K5j30J00Ok2l2j6MN9L8L8m8j23N3kJ7L2m6J7
-322Irkk7L3k4OJ6J8l3PP9l9Qm0Kj7N8Rp5K7lO6l2j00N4rN6Q5q0k7O8j05qQ8k4J8Oj2J12k0
-282A39r2L6p0J6J7l7K2Jm1n2N0Kl4K1L2j5NRk2m0L5N6k1L4K5j3%q5mK6N6p0J16q1K8J8j36
-245f9N1J05oo3m5jM0n4mM5M4J4m6k5qJ7k3K8Ll8K6K6K9Kpp0J6J4j4k1j7M5L5J0m3J7p4P1
-207A0l9J4o7K4O6J6j05J37l7p2L5Rl3L9j8j3J8k5K7k2J10M2j17Jm9j7O6L8j6r1P2oOj8m3
-172e8J6k7P3K6q4O1O4Pj3k5j00R9J4jj9l1M2K3j2r7O1Jk4Mn2O1n3k6L1M0M5Qp8lJl6P8L9
-134E5r5J9N7k8o3P1M0p2j2pM8J1j1l9k7J6k2K2N8k1m0L9K2j4Ll9kk5J7L8k2n8O2JJ6Kj2k6
-96c8P5j9O9j26M1m5NJ00J3m8RRn9%jL7p6N8K4q5O4nn7L0L3N8l7p1j9J0L3L1K3j2M0n0l6j0
-58c2k0M8Om1O2n7mJ1k5QP1K6r9L2Q5r6j6k3O6o2L1J70L5j36o4l1Q0M4M4k4m4Jlj04O7K0k4
-21Bn9J2R8nn1j3K4O9m1n4Lm5J32R0j53rJ5O6q0l8k3L3J9Nl9M2N2k4J9o7JR1j0q2O6j11J25
15F0l5m8k8J4L1l8rO2l1lL4kJ5J8R7o4r
32F4
##PAGE=	F1=23989.069398464227561
##FIRST=	24596.97802734375,	7686.668670654296875,	1.1547526121139526367
##DATATABLE=	(F2++(Y..Y)), PROFILE
-2014F0j23J04oK4J09M2j16p3P3p8k4P1Oj2l6n2N2O1q5P2q1l1l7P7K1j1j8l4L9J2O8m0q7P
-1980d6J6M4P8q0K7or6J08j01L3m5K1MMM2K1r%K0J6n3qJ4Q5J8p8j6mo3L0j2K2mL8R0Q5j80
-1943A5m3k2K6N8m6kP0O8o5m1L5q8nL8k9R7o1l4m1J7K2j4O3%n4P4P9j06l0N2jj4l8kj0J27
-1907I5r1rJ7l1%j3P8j01K9L1k5l5k3L5Mm4N6j1j6k3L6n8M9L9k6j4J09m0O9L0n0j9Pk8j0N
-1871B2jn6M3oj9l1O1j6n6J11J2k8k4m3J24K1j5J8o1j8m5oM2j4J6j5p4M4mk8L7o1K7KM0J01
-1835A00n9m2n1L3k1L3m4P0Opk7Q5p8p7M0L3o2L4j9L1N3Kq7O1o1R8n1Ql3P7j5n5rl5P7p2Q4
-1798B0om4qPL6K8j1M9L6q9m8OL3k3Oo5J0K2j0J6pL2j8NN5p6J49m0j04R1j6n9k5L0Q6o1o5
-1761e8J4k3L7K4N1R2k5n0l1Q6p3j05NO5P8p4m5qj5j5M1M6K1lJ7q0l8O5j1K0O7J7k1n8j3L6
-1725C6k1L0J40j0j47o2P7q8J7oK2j6M8J1k1J37o2j09%k1j2M0O2k9M3%r1L2p5N3L0P6lno4
-1690A2m7M1m3Pl0J7O8l6O1J52j18l8Oj7q2L2M7p6J2O9l3lJj4n3R4N5n8q4M5L5m5o5N3Q0O
-1654E1k6K9r1K3N6k1o2M5j6N1k0p0M6J5j8%L9l8P7pq8M3l8J3K1N2k7j02R7J06j08o6O1n8
-1620c1mO0Q7nm4QM7k8q3OoJk8qN9k2q2J5K6O4l7NM6K1r0L5L0j1l1j8M3J4r6P4kK3L3K2p9
-1581A4q1PJ01J3l8L%m5n4M0L2M3Pr8O6M6o1kRj28P8LK0M0n1J01lm5m3N1J3l1M1o0R0o2p8
-1544f2N4l7nj6O6l0j9K3K8m0oQN8J25j06r3O4N3J1L7N1On0r3o1O0J2m2N9K2m5lN5P4o2j37
-1508d1Q7o2J5P4o7k4k7M7J6k5n6L5J2M4N1o9q1O7lm0J6k3J3m8L2P1j0JO2m4k6M0m9j7O4k8
-1472GM2j9o6N2Q9q5l8J1M9q5o8P0K6L7o8j4j0R8L7k7P6p8L4n2J2P9j4p9N6j26O9m0m2QJ25
-1437F6N0n7q4nk5L9J9n8J30j8m7mn5M9N2L2Q7j86n7N8o3J11J4j0R1n0j18M4j6L6m2K4L6N
-1403D8p0P0J0n8J0L4k1k8L9k5k6J8k1l4J03j0p9R6j7o0OM6q7J13k9rn0L7qP7o6p2j6N0K9
-1368@M9o3L3l2m5k6N1N5ro1M3n1J9j7N4k6J3k6P1j3q6Q8M1k0q2l7J02K9j2j00J42M3o5q1
-1334a9K1lp6K9l2OJL0K4N0k6%l7RpJ06q4L8o7P1m9J6P9K1j01l0j7rP3K3k7mkK1J1mj43M1
-1296f7k5N8nM1L0M8Oq5k3L8J3k9M1j04O1L0p2pl3R3k3k0K6j7J10K8j03J6j8J6k7K3m7K8n
-1261dMo6N4M1J6K7Pl9nl0M0O4p9%m4K3J22P1rj02j02J7L0PL0m6m3K9J9l2PP0rj22J05j7p9
-1224d5J56k3o5L0l0RJ3l8pJ7j9jP6o2n4j1O2K4k8o0O5M6r7pL2j8k0K6jmJ8%j8J5l2O4P0l8
-1186D5j15N0j9N1P2P2j38pJ7k6P4N8j27l9n5J9L3N4%Nm3lM7J8k9o3J2J6m5K5J40pp8q7J06
-1151C3J5lk0n1K9j7j1K2k1rM0K1Jk4l3oL9njM4o4qk7RJ2pK0L2m5l2L5Q5pl9p7J03K6Mo4k8
-1111b9N1rp2N3L3j12R5L2o1M8q7O8m1jO7L8q1j1mQ3j9M2J0j24L1nP2J9Qn2k0qp9M9oJ19m2
-1074E5j07R5l6N8k2l8k2l3JM2J6M2o8l3K0j5N4J11J6l8m6p9L1J4pN7k7o2N1n4K7jl8N4O3
-1039H1k2r5n0M0%JPK2j9k0N5O6p5k0N5k5l6M7o4N2K7j1qm6M1O5L1j5o2mm5k1N3J8K8j0K2
-1002F3l0J74m8j75M8P8J0j32N0L9l8qo2k8L4M9L3k2l1J0MO8K7%K4l0q6m4j8L6L1Ol5m3j9
-967f5M3m3L0j5J3J4j0nk5P2P1p4j0P4j26j1%MQ1l1RQ4N1k1n6l2p9K2PN3qK2o1m4L2k2K2k8
-929f2J1j3N1j8L9kn3OM1Jo2N6P5o0p1L6NN7j1m6j4O2K9Mr1Kj1j2L7j7l1O3k1J1k0R4K3j16
-891b8L7jq0M9M0N9o2m4k%M2q0J08K1M3n6q1j9N6J6m9K8ok6j5k4J19Q3k3j4j20L3K5j5pn1
-855d4qJ01Ppn7l1RJ11j9o6k5J1jL7N1p2k8MJ44p9J3N8j31k9L0qK2j8lK4N9N3j0j18J7Nl7
-818c5k3Q0l2k8J6N6Q7q4q4N8j5m4nR7lL4jm6m1N4k6o0KJ24PJ7q6L1%l1j8J0m1L2l3m0P1J26
-780A26l2n4k3l0m1%K0rLJ2n4OM3l3MO8j1J5L9j2j34J29k1n8O5J5n4k4J9k1O3Q4L1p7o0n1
-744e7L9P9l8m9K6Lql9K8n6M3J8L9k3m6K1k1P4o6PQ2qk6L5j08J4L4M7m8oJ38q5j9p6Nk4O9
-707bQ0q1J16n6r1P8j8J4MJ6lo4m9K5j4LP9K9j7j08Q8J5mm8j2K2m5P7K7o2rpj4lO3k9L4p6
-669d2J2k6K4R5j4j4l9l5J2J7K0RJ2n8Q7O2o8q5k9K7k3L1jK8l5j5J8K7k1J2m9L4O9N3n0o0
-633a5k5J8K8oO2M6j07Q5l6m4l3J4P2n5j4L6J08o3o4J34R9j74n2L2j07O0l7L9N9o1m4j0L6
-600a9j4M9J13r0o0J34L6j25j15Q3O4n8m2J3lk3K4M0o6K9M4J2l8L4J04j31L3O1j05LK8on3
-567d4j8L0N8K1L5l5n9lJ3p2N6J0l2M5l7kk0N4m4N0oK9R3L0m3l8q8pL3J6J2Mm8m3O2k2J8O8
-529G6j8q6l9O7M1J7j3o7l4M0N8M5q7Jk1J3L8k8L7K0q4O7j1m2PK7nn0kpk4K1J2J6j8KM6k4
-491iJ5K5l6P2l9m0O0k1n7N2Nk4K8nm2O1N4j1o8o8R7j9q7Q0k2K4K9r3K2RK3nL5o0N9L8l8l4
-453A0Lm7J3m4PL2lj5NJ3M1N0q1K0m5O8K7j27J9K1J6M0nJ6K9o3J9N3r4m3P4K5m5lO6j04J01
-416D9J9L6jp4j8jj1M1Ok3j2n9l4MP5J2j4Qm1Q4k9m6o0J19K7kL3n3k7Mk7k7M2kk0J13m7k6
-378A8j2j2J2j6L6jn2j4j3M1k1k2N0L8Nm0oj6Qn4K3L5kM6j0m8n1K9M8m6L8m6j4O9N4j37J25
-341D2L5j24M8K1J2m1j8l0N9N7M6n2j20M6jK0L7m7L5m0Ok3M0m1lK8K3k3jP0l5J7m6ol6R8j
-304E2q0OJ0O2j0j05L8kM8R0o3m0O8r8KJ04m9m8M3NR0l2o0N2p0%J3j6J1j3J3m2lJm8P1L5q1
-266d6Q2Lk8l0M5L5m3OL2onr0M0L3M3q4J15p6M0M4j58J9J01mn0k7j7K7n3jP6M6km3rn8N1P
-228A5Pj5m0M4J3RROp4KJ7ml3J3J8K3K1n8K2o4Q0k7lp3L2Q4J1q7J10m1p4K6K4lqj0J2Pk9L
-188c5oP7M2q6J2l9j2K0J9K0r6R7J1k8l7qJ4l8Q2J1r1P4O5J8l7k5q3J07K9k6n1J2M9%Mj42
-152g7Q9K9k3m5j6M9n0l9N9L8K8L6q3k1lk0O6O1o9j8R1n7r1P8M1r9j2J9K1K5J5l1l0K3n1J8
-116d9O6k8m7O7J9l6rl1Ql7M1K0j6k1L2LL1ql6pQ4rN8j44O5m4l0Q6M7n5J1K6p3J3j0M1p6N2
-78DK0r9J18j9q9L5N2O1m5q2k5L1RK3L6l1L9l2j6j9j9O7pj07J14q8O7j8k8L1L2N4j00K0J02
-43I1q6o3J5L8o7M8J60L5j29n4l2Q6L5L2m3n5J7K0r0K5K4rn0L9P9l5l4mnR1l2o7kk9R5Q7j20
-6A1j9L3Q3q7q8J7J9J4K3m3K9P3lk2q7L9P5k6o2L5o8J31p0m1l9J9L3m8L9M8Jm0N1pQL1P6n1
31H7j
32H6
##PAGE=	F1=23964.753053309046663
##FIRST=	24596.97802734375,	7686.668670654296875,	0.99084687232971191406
##DATATABLE=	(F2++(Y..Y)), PROFILE
-2014E1j06R5ON7R1pj30o4J00o2r8J03M5k6l3p2Q3K7r4J01r4L2l9J8O3j7l4m2K7L7M6m3q4
-1981f3J1P0j8P8n1Pj1r1P6q1Q4o1K0lj0L6J3J0rqK1m6OK6Q2L1p7k5j1n3J0k0K1NQ6R8P9k05
-1943B7n7JK1K7oJ2O0N3q6m1K4j13L2M9LR1p8p5J8j2L5l4N6Pp2J16R6j09l2N4nj7m5k2j8J07
-1907F7q1K3nm7JJ1N0q3L2M0l9m1k2O0nl4N1kk3NM2n6J3L5k9oJ06k3M6k0j5K2j0o1K8Jo0l4
-1869f3O2lj7mO4Mr8J21L2o1l5m9J02L1J0L2m7l8m4j2M3oL5j2p5POk7K2m2J8NL2Q8o1j6n6
-1832e2K0j7M4n4K6L3Rl7Q9o2n6OMl8L6j0M9M9l9p5P4l3J05n6m8j7R1j3o6ok3N9o0O6j9j9
-1796d0lnN4J6OP5Jp3l5k7L6j9%p2K6J1jNlK4j8j5O1j4J17m4j42J12K9m6p5M1R1m8q1J8jJ4
-1758b5QN4R1k1n0j5P4o9j25K7Q4M0q7K7k0o7J0N7L9rLmj04N0M9j7L6O9Ll4o2kM2k4MJ41L
-1721A76j79l3Q0r7L3kK4l5L5J8j3J24o4p4k6j8j0M8M2k5N2j0p7L1p2M5K7O7K1J1p2q3N8m6
-1687d4oj3J1P5l9O0J18j09lK0l0j00M5J3q5J0R7j4j3K1o6j7J22N6o1r7K7M9k3n5J3R1j5l5
-1653CK3r8P1L3j6p1O9PJ9l2m4M8Po3J8K6m8P8Ko8P1m6j0J4Q6k0j01M4J08p9o7N4n2rQ0J02
-1617A39j9p1J8P1l1j03j5k2J9J8k2P7j5j08QJ2P1k4j2L2J9o0N5J9k3k8j9K7J0p4P1qL5L1
-1583G8J5o7r5NO8K7k5M1Pm2o3%K6N2L2j17Q4O2p9RL1j39MK0M1N2n2O2K4o5m1Q4L3p0J9j9
-1547BP8m9r7pqRN2L4m6k4L7J7n6L2J9L3J14p8j25Q0N5MK0L1K7o0r0o6P0L3l8M3J1l7K8O5
-1511A13K7p5j20N7l0K2Q5p0k8l3O9Rj9l5K4NL1K6k7o8O4j8k6J0l2j6J4M1O5n7kM0o4k5L8
-1476ej4k8N1k2M9rl2mR5o5l1l8P6m6q8P6J4O7p2k1j7O2L4k4R0o0J9o8J0J03rp4N6j47P2k7
-1440b7l0j8J26O0m6r7j0k0M2nmR5n6K2j5r5M1O2K6J13k10L3l4l1J08RkQ0n4j22N1j3P6m3
-1406A2J3L0k2n4Q0lo6%J7J2l3L5Qm3K8%n9J13j4p8O1Kp2M1L8q4J12k9j3m7J3n2Q7p3j1k3
-1370g4K0M0K7o0O8k8o8k1O4O5K0j12N8p4M7J3L9n7K5k3P9j7q2R1L0l6n6k7O9L2k6q4J60K0
-1336A22n8q4K9op1j3NNNJ2J5L9j8Rj6J2j1J05o9J4n3M2m0NP7M9o9m9k9j9O7L9ol2%J1QJ0
-1298C7j40J3RM6NL6K6M7j0p0Jj1K5k1K9j04P3K5o7j4K3R0n0k4K6pR2Rq7J8j8j6j3L8m9J3
-1262b0J7k6j1J8J02L4l1j1k1j2k9N5J7q0J0k4L5J21Q6J0j19j21KK6KN0o6o3K6M7m8L6N9j5
-1228E6q0Q2oj21J77k4m0L8j7K5qo1j7J3l8lM8l9jnJ3M8k7n3K0M1q7N5K4m0k2j6L0J3kJ0J4
-1191@m8pN7P4l4r3N4j9N5L4N6j28L0J0m1N8N0j02j6m1j3LP3J2k1m4K5M0L2l6n2lk8J4j1J53
-1155I3jq8n5R5LMj4o9RjL1rk4KQN9k0o1KLJ8J2K6L5o6m0J0KK0k4M9K5j03J0J8Q3Knp9Q8L2
-1114H0Mp7k2L5kk7j4Jj9N9K1p9P7p4K4m9NO8O7n7l3k7O8K3O6Jj58R3m7M2L1K6p6k8qn3L3
-1077b6j2J16l5j10O7qP3j5l7kj7o5Q1J8M1p5q5P7j4J9J04K0l3o3m6J7J1jN2Nn7L8n7K4Ql4
-1041b1M5N0j8r1m8P1l1QNjk7k2P2J11n1q4O1k4n9R0n8OL6nj8m2R0L3J4Rq0%k8n2O2K1JqJ4
-1002C1k2J61j1j68L2O8L5j17M3L2o3om1l4K6N6L7l7m6J4K0N2MJ5M8j3o9n7l4K8N0j1n2jj3
-967d3L9q1O4l2Lj0Kj6K7P2L4o9MO8j47K9j3%O3k2nP7L1j3j9j1o2J3nM2j6O5m7o6MQK4l4j
-928d3j4J7l1O5K8q8K5K6J0o8M4Q7k3o0j0M0L9l0q0K9O8J4j8p8J9l3J2K4jk0J0QmJ8Q5L2j13
-891a4j1J0m3L1L7M9m4k7k5K3L4r7O9N9P1m5r4n0P0No0M8Qm9oOL2R2plj09M5Pk1Rn4JJ12K9
-852H8l1q3loJ15j4q0j2mj1O3O4n5l6m1J17o6L0M1j25J0Oj0J6Oj5J0M3N8pr6L2k4l7K8O6n5
-815a8OJ3PQ5n2p2K6k7k1k3Q5NN6Kn7oN4l1q2K2J45Jn4p0L2Nl0MJ8n2J8k4l3J06J03o1l9r
-777C2j4l5m7N0ol4Rl7L9L7n0j0L5QL1K9l8n2J03n1k1P3j8q3k2k0OJ14P8%r6l8k6j4J08lm5
-740hL3lk4l3Rm7K4L2L8k9l2O4l4K4n8oQ5Kk3L7o0l0L7N3n1j2J23p9k1l7qn0R9Q3p9O2m9o7
-702c5N2l0M1J6J0J0n8q7M2j3k4R2L6k4q4P0L5Mn3k5Rn5P4M8l9l0qK3o1R5j3J4o1Kk5M7J09
-665A04n4l3j3j9k1K5J4J4Rj2R4J2q9n7l2MrJ5j7M7k8MJ3K3l1loL8N7K8n2o3mJ7J4mO5N3r7
-626FM2Jj4n7RO4n2oK9J16r2l3J31J00j49j10N0o9K5n7O6L3n8l1PK2l5R6P9r9j4J18K3j41
-592@o7O4M9n3o4L9J7j7J5M9m4l4O0L0n5J0J11r8RL2l9m2M7jm8l7J6P1Nkj6l0M5Nj12R6J7
-555B8n2L2l6J5QL9p4M7k1n0J12O9l4l3q9K5M2M2Rk3o6%L3k7%P2L2r8m9M6M3M2k7p5l8N1N1
-518D6M9j02L2pkJ1l9K7L4p9J01jm9RJ6rn2j8Kk7J4KJ6MlL8k0JL0k7O3o9K8L0j9l6K6Kk2K3
-478B3k9k6P5N5j2p4p8R2j8m4P0pJ0J7r1K7%J0L%j9N0L9k1m0K8j5m8m9MK9J7qj2PN0N7r0K7
-439Im2M1K7j14M1K7RJ5l0N4Pm2M3P3j12o0M2K2j9k1O2q9J22j1K3K3q2m7K8K0K8mk5Jm3l6
-403f0j2O7J6j5rJ1Q2m9n9o2J38K5j2L7l9n0k7j0n2P7J5nQ7l1l1k7OJ5k8K1Pn8K9n1N0jrL2
-365A8J9L4p0k4K2L6n2l1M1JK4Jo3l0L8O1o7J0j3j3M6O3j14Q7L4r6J2K0M3l6j8m5L7O9M8n4
-329C8j06L5JK1M0m4L9n6L2m4N5n8K6OK4kj9N5j9K1o1j9k1J19j8p9mJ7N1J1j00J9ML1Q8n1
-293C2l7O0q0NJ21m8j42P4K9N5m2j5O3n8j9mPJ4k3N5l8m5Qm0J26kj34J52j3l3rM9km9j6L6
-257C7mj9q3Q3M6K7r8J02o2M2O4j65kQ5j0l7ok2J7j6L5L4L3j5l7Pq3O6K1j0l0l9N2LpJ9J4
-220D2p5NK2kn1M9rJ6K5p0J7m6P8nqo7J4R9J1p7Q2l4o8J7K2J8k8j2L7Nl8rLM1L7o8K7k6Rl0
-180d7qM7r8J24K3m6n1J7Ql3P0Jp4O2N7K8n1j8o5R3M6m6q3N7O5k1J6j17M0N9k0q2%L9m1m0
-144h9Q4L3ON7p5m7pjL6P0j8j9R8q4j14Q1L3j26L0OlL9K5k1l0M3k9l5P5l8m7P9Ro3k1RJ8k0
-106e6K1Nj2PJ5ON1k7m4LP3lM7j40O8l6m8P7O1o1K4L8r5K2j7L9n8M1Km3J08l4r7L4N4O2m4
-69D3p8l5M4j6PM4m8N9j2kk9j5O7j0r8J10j28J15m0pL8kO7q3%R6p6p0M4Pp5O4J40L1j22m7
-33a7j5Q6J6K8m9o8L2L7p5j8K8Lk9M8N4n7Mmm3R9j9o9Nj4M6Q3p9l8M3J01p8p2MnJ9K0m4RJ02
5G4J8m7j05O2M4l3m0jL6Q9r8l1n9J4K8k0N7L2L8q2N9nlL9M7l7J4
32I0
##PAGE=	F1=23940.436708153865766
##FIRST=	24596.97802734375,	7686.668670654296875,	0.75324559211730957031
##DATATABLE=	(F2++(Y..Y)), PROFILE
-2014C9j00P9L9P5O7n1j34n6J13k6j10R7O0m9k2p1R5j0q6J08r2P7l6l9J09k0m9l2j6O0L3l6
-1982A6r4O6P9p2N5j1%k1p5J4qR4o6Lok4J8PK4j4j7K2m0J6M0P8L7p5k3j2l8j5j9J3OJ21R9
-1945A78N8k20n9M1K3j6L0K2M8L1j07k0%l5QK7K8O9q6r4P4m5N1m1K2J0p4J47J04j05k2N4k0
-1912H1k0n4m3qP5n2M3l4l6qK4K0l0K7M0l8m8k1N3j1j9L5Rk5K1M2m4k4M4l1mJ05j2M1n1%L7
-1875H4k9n9L0J4q7J3K5lkK4M4K2j21J14M6q2m3m9P3K9L2N0l6n0m2pL8mN4op1k8K0k6Qk8J0
-1838d3OJ9O9o4K0n0oj7N2l3j9N0J6n1J01m4n4K2o3L4jjN7M5o7m5N4j0J12n0j04OQ0qo1KR
-1801c7Rl8M3k9jK1l8O7QL7P9l1n1k4m3K4j4J0r2L9RJ0j3NK6%o5P0M2O9m2j11P6O8l9r5K2
-1764b9R1k1q0MJ8j6lN0Q1j0l3NM7n2j34N0P7kp2Q7m0r5L7N6K0l7Mj9k9M0K3j5N7O7j3m7o4
-1727CJ8M2l0j4J37Lj92PO4r6L9NK2m0J6K0mJ09n4m4n0k6NO1J4j9O1k2p4L2n5K5K0P1L0K1
-1691A05p3r7Q3l1l5kj4P0l7O4Q1q0J9K5l0r7L4j6m2n0J12J1k3M8o9QJ02N5n4j03OM5Rl9l5
-1656e0R3l1l2J4m4P6j3k0k3M9K2nl6k2M3%q2L1jn2P4J0m9J00n3j3k1J03qq6pJ03m6p1M2k2
-1620b7pP2J02k4q4K4P8k7j10l6l1K6O7k7P7mr9j1j6P3j2k7RJ7k0P0Jk1j9j8Mnj7N7k4L9K2
-1583G2J1l6p2kkL9j6P0K1l4n5m5PO9M9j33R5Q0q9J3M6j44j5rN7N6n2M5L9r3m4J03M6q1j0
-1548a4L1O2l2o0k9j1j6Q0Qn6k6L9Mn7P6J8JR4l9j12M6O3oKQN2o0q8n4P0M7m2L3Kl1N9O4l2
-1510I4q4p6L7qK7Q9p3l5k2P4Rk1j2J1kL1j1Om7M7l2J1Pk8o4N9N1N5q8JLp7J7J0J0l3L4j9
-1472d9N6PLm7Q1l7k1p0R0k0p7M4mR8o7k9j6J6M9l8Q2k8J3p7PJ17no9M9j27O3j9k1l3J05O5
-1436I1l3r3j5J7J0mK8M4p3J02n1q9M3M7j0J24k09R4j02lJ12jjP1n4j14N7j1J09l0nJ1m0l2
-1402a0P0j1o7j3pM6k9K8M1o1L8J3o9J06k9o0K3K0p8P5J7n6J00l3pn4Km9M6l9M7l7l6L5J3
-1367b5k9Q7l0q2L1L0O0L3j05L2p1O2K8L9r8L4k0Q1k0o2P7Kl6j2%JM3l6l8J34rm2p8L5qo5
-1331e7k8M5J8k4j0LK9nK1mJ6j3R6n1j6k9Jk6qP4P4l7n7m3j7N2N2Po5jPNK6j14MJ0L1J1K7
-1292DJ3N0k0m3K3m8J6j3J9p1N5K5o6j0O7Q4q0j7K0j0Q1j1p5K7rn4JN1m5KL4m8L3pJ45L8r0
-1255G1j1Ok1j7N3l1q0J8oL4J18R5L5j28j38j4K9nO4p4p9K4P6o3N8M1j1l7N1Kj49J78k4j3
-1221E2M5%M6k7q6l0J1m8k2J9LO6J2n4N2k5l9k2L1n1P8K3l8rk0K9%l2M0L0j05OM7Q0k5p3N7
-1184B1j6N0pL8j05N2Nn2L9M8o4Ml6l8j6P2K5l0k9J5K9N6rl6l4o0L1k7J53Nr4j8O5jJ7qq4
-1147c9qM2L9l5k7J5l4Q6k6r3L7K0j1L3L9K6o4n5L9%K0k4O2kj09J7RP5LK3o9O5N0rr3kJ4J0
-1109B4J9j9m1J3J7J6q8R7n9j6n6K7N3R4l6m3m9M9N4P8nj74J40p8NM9K7r9k5qj2J4k0J11l2
-1074B7r3K1K0P4%j3K7k1j14R2K2L3p6q3R1j2j6Q1K2l3o8KpJ3jL2L9m3K8o0J6K5l2L1L5no1
-1037gm0Q7l8j5pk2l7j0P4J45j8j11L9k5q8J26m5l7N2J0m6l0J19Lj0K9q2oj1o1O3K0k7oJ0
-1002bj2J28K4j43J5N7N6j06L5K7q5J6l1l2LQ2N2o2p6J5M3M5j4J5N9Mm6o4m0KO1k4m4K8nK7
-966Hr6Q7l9k4K4K5k0M6L3j6n9K1N4j18M2l2K7nOk3O4J3j2K9km3J6nK4l9R8k6p1m3M3L2m5
-929b6j1%k0JL0N8q4J7mK2m6J3Q9J0l3n0N4K6m2l2K2L8km1o2L1l9N4MJpl3L3k0L6R6K8j09
-891Bn4M3rj3K9L8k3j2m0M8K2r9J7Q8R2l0j01o8P7qp3N9J9p4L0K9m9P7J5J8r0M4Pm4J7m5M
-854e7J03M4l1q3Kj9J06pq4Lj5j4R2R0n7n4o7O7m1L9J7r4M7k9J6KK2m9pM5M5oo2M1n0J4K7
-817dM0n6L5Ml9O8j8m4lk8J2k1M2j0P7J0o2L5N2l2p7jJ56j0j09n4L1Nj6J9K2n4MkkJ03O3q4
-779E2k2PLk6q6P8nm6k1RO1K3p0njJ8L8J9o1QQ0p5J8P5m9j07M2Qj2O8O0j5j04j7J5l6R2L4
-741E0l2K6j3l4k6mm3J5M5L2l8J0P2l4j2p0j5P6J3j0N7l8o3K6O5k8m1R8p3k0lnq8J21P8o5
-705B9J7m1l0K4m8N9K3QK1m8q4K8j8k0J14J8m0o4M8O2Ln6l1kk1K7N4j5j9kJ6p7R6Lrk7kl4
-667c8M4J28p8m1%j6l8K3%J5J0O5P3m8j01k5j8j6Mj7LM7m7K7QK1k1k1K3L9M9J1n1o4K7Lk3
-630d3J1O5O1q1j6L6J8p4K1N9o1qK4J28j21J0J02Q7j03j67O4k4ko2O7Rm6j3J2J5m6J22M4j00
-596a2K6R9Oj50mM3K3l7o8L7M4oLO6n3p2O3M5o2%R3m4pm1N6p9M9Lm4m1pQ0j1l9PNR0mj10R1
-556C8J7p4Ql5M8M9J4j10M8j7m0Q0N8l9j9q4N3M8O4J0l7o1J6j4k1k4O8Q3r3o1M6K5N2l3o8
-521el7N3K9N0j05O0Opj1l3j2M7p8J18J5m4J6Mj3n2m3J7k7lK0KK6j7K5j3nK9j7M2r2R0jk2
-483A2j0J4%j6J6m0RO2N8j8q4p9P2J2k9N9RJ7Oq4J8kk8J9l6K7K8M4%m3N5J3r5n9K6J5K3nk9
-444d3J0M6N5r0L2l5J8J6r2N9L8mNp5Q4k0j7Q3Q7j25o7rL1K4m5L2m3J17m1PM6q6n8P8K3Lj9
-407B5k2K2k8l4k9O6K3k1k9M7P8o5o1n7J43K0k1L4k3n8n8J5kOL5MP2j1m7l9L2K6m0J1K0n3
-371a9N2o4K3J5J0J8%N7q3m4N3O5o2p1M7KJ6Nr0J0M2P5m3m0j2mL4O2r4K9K4m1MKN5k2j6k2
-333b7k1P5M3n4q2K6NK6L4m8L0l3N4r2P4n3N0k8J8K1l3M1kK7p4k4K7R0l5p5ORL3L0q6%J4M
-295c0Q4m9k1M8n5J1J23l5j30QN3Rn1L5N9m2k1l0J9J7j8Q3k7p2J1j6J60m3j18J43l4l6J6M5
-261I6m1l3l3L4jl8n3R6O0J2j01Q4m5K8P8j57j4O0k5k4J5j5J1K7N4qJ4k4l3K0r3P9J6k2l7
-226a3l5N0pj6L1J7o8J7K8jo5O8k8J4K4o1ll2P0J0Lo0oJ01J4p7N6j7n0MJ1K8l4oN6Pn1mnJ3
-186a7K7n8M3j0K2m6m5O8o0Q7L2m1m6J7mj9N1jm8L8M0L5n6nm2N1O3n3j12R4P8l4K9q9j4Q5
-150F0k7j01ML9l6k2R9K5j8P3o0p3j4K2rO7N0jQ9r8j34Q2J9j33O8k3j7N1K1j1l6O7jq4Q1m6
-114b7m4Q3nr4j7P2J1j1Oj4j3L0J2J1O6n2n5J5N0JM3j21N9k2l5O6M2n9M0M2j12K1k4L4k3K1
-78ck3K4Q4m8p8K3M4N5l3n8m5N0l2j6M3n1J01j1%l7j0N3j0n5P4j23J10m2K1L8l4P1o2j4O6
-43G2p3m3O5k1q1P8J12K6j11n2J1Q2qL0m5q2M6M7o0n5L1Qj1N4K6o0M5nq8Q0Jo0K3%oO9l7m5
-5c7M9J12o3m8j0j8K3jm4j1J26L5o1j05P0Nk4k6l5J34N5j18k6p7J0QL6M6J5O0j04N9Mj6L9
29F2J7k3K8
32H4
##PAGE=	F1=23916.120362998684868
##FIRST=	24596.97802734375,	7686.668670654296875,	0.2439546436071395874
##DATATABLE=	(F2++(Y..Y)), PROFILE
-2014A2q3O4O3P6M6p3j17o6J12J3o8O1N4p2j0o0R1m3n7J01q3R7l3p6J46k0n8j7n2N7L4k5r5
-1981h1J04P8r8NK8%k6n3k5N2Q6o6k7%k1j6qL1j8J7poJM9P1L6o3j0j6k1k8k5NkJ44R2K2k21
-1943a7l8P7K1n3N6K5L3J2j16Rk8N0k0j0M9L7q3o6R4p5O9l7k7Lj7J19J02r4lN2m0k4o2o2J5
-1908d9L7OL6p2Rk9K1KK9J7M3l4n5k0L0pj4J5K4k8K8L9k8o0O8l5JJ01rL6o1NK9m6l0J0L6o1
-1870a6J8k0nJ4L4K7L4j33J08M5q9m0l4N5QL9O5l2n4l8JL1lO3Mo2n1L1j9jl0MJ4%M1p4P4l8
-1832b9l9j8M9jk4L9J3n8J15k7o1L3l9M0m2lN8M7o2l1J3KJ10l8j16L2L0mm9NM1l2j5K1l1J0
-1796f1L5l5L5J1P1O3n6k4j6m5KmL1q2J0J6J9k9JN0K4p0K5P2K1l4o1M6Q4l9r3qP6J0o8j9L3
-1759im3mL9O3ONJ2Rk8j30N9O1l6k7J14n9j11O5M6Jn5ql4P1Lj0rQ3O4k6n9o4L9L3l6k1J19
-1722A23lj69K8N1r0L0J5J7l7jJ9J0Q6l4j9o6m1K7P3j3j5O9l5q0L2k2RrQ8K5K1o5q5R6mn5
-1686b4j3l6N0k9P0M9l5J5K4k1q7J6l3J6o2M2M7k4O6j9j4O7N0l4j04J0KM0j6p2P6l9k3OL3
-1651fN0o2k3L3K3K7k2k7pL0Nn9J1l3%K2K6m7J25n4oo4R0J0n9n1R9j2q7M8QLM4P6k3p7K2P1
-1613A04j5j08l9J8j7Q7k2N8J1p8k3l8O2nl2pLK4O9k2plj0j7l0L9N5m0L3LJ0Kn3mo7N4j6Q6
-1575F5L7k4m6p4j7R2N7j49J03R0r2J5N7j48J2MkM6m5M6L8j12J0M2N5p8l3Q1M1j0k7j8l9m2
-1541f5Q5pn8j5K2j0j2Q0J2l0O4Pp5j8P0j5oj6P7l5r9j0L7M4m8L9nk7P8N7q7r1%J8mK6Q8p1
-1503@k6oN5J4l7J0MrN2m4Pk4K4m6O2Oqj07O2O2M2r8Ql5oRj1%l9J3mO1K1L2o2L6nj4n7P0j0
-1462Bo4K0k9J19n4l7rl6Q6j0rJ6J2p4LJ18lo2L3o7M2j5rl7O0O3k1p5j9M5j7J8M0Ml0J05r1
-1425A8m5M2K6m4J06j87J14j25J4J07j2oO5m9p4M9j8J30rj5j3m8k5N4j6o5j3l7O6k2K8O2p5
-1392a7N1J8p5R1n3k6j5M0p5R2pnP3l7Lp1J1qk7M3M8n7n7oPL4P7l0j01O7RM9L4r6J7m7N7L2
-1354D3M9j27L3j7P4k2k9N5l3l0M2K5p4P1l5k1J01l8j5o9L9ro5k0O8K7m2l0J0kJ1L4JK0k2
-1319CQ7m4k9pm2rj7O4R2po0m6qL6N3J0j02mJ6LM0p3NpJ6J1J4oN7j0j5L2o1j9lJ4k3J3L4o4
-1279e6PP9Q0j02lJ1k9P8k9o2M4Qp5pN8m4J1L9m8M7j7J55K9j37J0K6k4jM0o0q7J7PK4J13J00
-1243B02N4j30j44k0L2j2P2o9m0k2R3o5O1K1PlJ6J5j34J21k3J4M9K0O4m1j06n0J7n0J3m5L5
-1210d8J26K7j07L0j7k3l6Qj0O8K9l2lrL4k1n8P4L2j20j4K8Q8j1o3O6j4L1m1K5p5N9ko1K7
-1175a3N5j6J2m4m8J4K0K7j8j4j6J5Q2N4k4o6m7k2l1J40Rr4RK2J2L1Jr7NO7K7n1l6L1p3R4
-1139A7j8p0J7L7l7N4M3J7n6n3M9J0J1j8N8l4p0lJ0O0oL9n0M6P1j8j22K7lK4N5j8m8qj9K1
-1103A5q0R2m0l7lK1RJ03j6m7o3K9O7P7oj62J54r5k3O2Rj03j4j2L3jk8J02l4o1k2L5O3J5J4
-1068E3O3k6j28O0K9J9o9m7P6j2l9M0L0l6n7M8l4K2mqO9k7K3o1J0M4l8J2K8Rk5l5R9l5m7j8
-1032a2k4m4mO6J59Oj12J8k7j00J24k7n5P2K3p9k0J29k2l6M2p1j9Ln4O6J2m8j1QNQ9M6j08
-998eLM6O9r6J8K4r9O6m3k1k0J09O3q2q3j2N9N1k3LN5J9k3o0l7l7O3k5j2K8ONp6R1l5l4M5
-961@K4l1O4No2k2J0M1r2N9l8L6o3L9n0M9J0k4P9lk8L0kJp0J19kp1q3P1M1n8j1K2n2M1k5Q8
-923D2p1%l7L3j9kO9K9np1N3J5l5L5oNk0o1k2J0j5O2NKJl2J8j8K2J14K4j10q1Q2pm9K4L0n
-884IJl4O4Nj03j9R5J02j7r8o4P2k5p4N7K3p9P3L3m9qL0M0o2M0K1o1rk9OP6M1ro0pk6Q7op7
-845d1K9k9j0J15J15o9o9o4orM0nm3O8p2L9%L5q0k0M8J0nk3M3o8P5PPl8N1no6L8Rj2j9pK6
-806ej5J4n5R3K0n9P3M6k9o4l0J44k4j28m5K0JOK9K0m2j0K5L1Q6J3r3j3K3J3j0j09J01j0m7
-771c0m4L2R1J5q9kpQL1J4p8L4O3q6M8P2p2j20J17K3l2J4M4j8j09jN5j4L4O1j9J5j8l2k9j4
-735d3l5J3N8K6l2L7N7l4k2r5j3N9K3QP0l2p4MQ1Op3O4o5j8K0Po4P3O3m6pk6JLo8O3K4RL2
-696E4l9o9J5l0K4J15mn9n9L2R0nn6l1j4jMM6KLkj1n9Q3J6l7PRl9J7J50q4m5mj7m1J7j7OK2
-656a1J40M7j10r5%%k3Jj7K9L4q7L6OK9Ll9K5N1M4km6o1L0mo5N6M1P0o0q5O4M6p5L2N2p7o
-618b7L7J51j41K3O4O3m8j90N4J6k0n2M8ol1OOJ1l7J20J7r6N2P8rj45N2K6mk3o6J8P6NqP5
-582I5o7q2N0N4o2NN5K2nj45J59r7L2jm4k0l8Q1k5m6J3M3J19j4r6O7J0q7k2k3P9R2j4j45M5
-547a2jrN5K8m3pp7N9N4P6K0m0n2J3n8pm6N3J29q2o9N9MM5l2m9k8N0mM4r4Q1J6j0j2k2o6N5
-509B1p7J19K7l3K9mk1m6p1L3k7k7O1qL1k9LqLK7lJ2o9Q8j9k5OJ1JJJ8j6J6L0O1l1r1o9M9
-470b7N6m5M7L0K9Np9jNp3K9n8O9%M7K3m3P3L8j26o7N1JJ6ml8K9K5M8q2L2k9J2j1o3P0M5j5
-432A9Rr2O1l9nJ23J03j27o6l9M2M5o0j7K3Q7o9PN9q1l0Q8J0k4l3j5M6j4l1l8O4L0k3m8O3
-397B8O9p3m5m4J19J8l1K7%n6q5M2M9p9M4NO9Lo2m0M9M5m3LL1m5O4o5j9K5K8Mj7P9q1o2P6
-360C0Q5p6r8N6LK2Or2K5M1R3j8q2l1J7K7M7q1l1J9K1J4LL0j3ppo3P2L7n4m6J7J1L0K4o0J3
-322a6J9N6j33P9k1M5n5jM5l5K5J4L6p7nL9N7m7p5K1lJ3M4o0j0J6j8P1m9jL2k6K0J06k2j07
-286b3j7N5k3m3M5M1k7mk5j4J1J0R4oq5NOJ80p1j09J22n7l5L6L4o5Po0K5J5k5l9P2O7Jr3P6
-249H1l2JQ4j39j8L2m4j2L2NJO7O3m3ql0l1K8r6J02nl2l7k5M2k2j8N1J7n2K4K7Qp9P3m3J7
-212a1K6l8j6m0O5J1K0n6j0Q3J4q1L4Pk3j2nL0l5J8O7jn8Lk2kJ8m8N8LK6m9o5R2l3K3L4j3
-174A4m0J2j9jL0Mk4J0J9M1n5J0rk0P8m4p3N2Q2m1M6o0n0Q9m4q0JM0m6J2R9J1l5Q5m4r3k5
-137f8M7n3M8J15K3P4r0j33O6kr0N2l8j6M7J8kl6O4L3j15O7m5l3P8k3j22O7O2knLl3j8M2J7
-101aJ6P6p6p4L6J9JM7r0M6j2mN6Km5M4M0j11Ol2L1J8mm3P9N2n5m5J0K6M3j6l2m6N1l5l5K7
-63c0rJ11k7ml8oL4j8j5M2j15R9k0N0L1o6P5m6j8K7q2MP5m8o7Q0Q1K2r6o8L8P0k7L4l3r6N5
-26aN3m5q2L7MlN4Ll5O4kj00J2K3m4M9J0m5L2%k3M8J14m9k5j6k2K3k9m4k8J40M7p2r0P1l3
10d%k5k9J78K8j27l2p5QMO1L0pO2j02N7J7k7K6mqL7
32F8
##PAGE=	F1=23891.804017843503971
##FIRST=	24596.97802734375,	7686.668670654296875,	-0.37546208500862121582
##DATATABLE=	(F2++(Y..Y)), PROFILE
-2014a9l4M8N1O4K7n9q5p2Q4L8k9L9L6q9On4P8p2jQ3p9R7l2q2J63j8o5ln5K1M7k3p4J11P1
-1979A19r7n3N3Mk3l1NM5P3o3o6J6Jl4k3kk2R1m6K9k8M5N8L1m3Qk6jk5l2mj9J54Q0k1k18K3
-1942d2Q3Qp5P6J8J8Jr6J9l7J08m7n0O3No8l1J04r7Q7k9n7k7L9P8R4p5J9M7o1k8o6o9L8LP5
-1906B8J0j17P4n5PQN5J0N7k7o5k1PPk2NL2l3K9L5qr1R6l7PR2j1K3o2J0J4n8JlN3k9J2n9o
-1867c2K3K9J6M3j33J04K3q1k4oN9j7J3P6l4n3l0KK4KN7J6n0n6L6pnm1mK5j6J3q5J31k7o2
-1831g1lJ4K1lK1J3m5J09j9n0J7j0M9o9k2O3M9l6l7k4%R4k0q8M2k4pk3kO1n8R%k5K2K8j5j3
-1793e2L1Q9L3o9Lj6l3k6J1N4p2j6K5K5l7j8Q1N0o5j8P2j7k2j8N1O8m9p3j9L8L1m6n3M8m4
-1758e3j2L1L7K0N2Jl3mj11M8M5n2J8J19o6j22Q8L4j0m8m1j7J30l2n3lJ13O4l4p5o3O1J6l9
-1724Ik1Q9pj12K5N0q4J0K8Pl3j6J7K3N9j0%o8n4M5Q2l0j2O8m8q5K9J4Ro3J12J4J4n1o7J03
-1688D6K9o5k6l2j0j3O9L4OpK0rp4jk9N1m3m7Q9rN1L8l7K2M2lj02L3n4N4Qq5M4m5rjQ9J9j03
-1649f0K3M7lK2l8qJ0QK4l3j5n1L4kL8o2J41m4lp1K5K9k5p4R1J8j11R2NJ3K1J8j9m7J1N0O
-1612F0j02lM8k6N3j1K5K4m5k7m9L5lk6L0l1K9N3m2J2J7Qk8n9P5O0m7J8j9NL6l9Oj08N7j7
-1576c1Q3M9j3l2r3l7J12O1j62J09Q7r0J7O6j51M1L0n6J5k6M8L0r7M5k2M9o5k3R9J2J4Mj1
-1543F2o3o4O8kn2MJ4j2J8O2Mn3K9N2l5q2P0k0Ll3Q4J4j01oPK9m8O1qk8P8M9j20q3O3%nJ8
-1505b6Q3o1klL0K1o4L0Kj1Q4m9l3pOm7R3PK5j23J6O9L0q7J7m7N7j8qj0l4j2J7M3K5N1n5k1
-1467a2K4j5l5N3j1n1K1l2Q8l6m1Nq2J22N6j26M0On0NR2lm9QJK2j2J0l6MN8j4n1k5O1l4M5
-1430FM7KJ3O0j28J7L9Ln0O3j51R2q9J1P8j8j1O0m4l0M4k9J42J6j4l5n5l2M2j9n9%j8J4rK8
-1394a4P1p8O6J5q8P4p7J9n1O4o5Q6j7M4L7l6Rr3L8J9m6P8M6q0p0KrN5O9k6j22Q6KL4L3q9
-1358a4Qj7M3K9O0j35K6j4N8k7J5L6n7m1R6M1j37J09k7l5O7n8J9o3M4ro6j0Q2L9n7k8J4m1
-1324e0K6M7%K1l5P6m6j7Rq4J0k6M8J04J5o0l4MK0M0Rj34QJ3LN4k5Jk4MMjl3P4K0LL0n8o0
-1285d4MJ3J5l3N5n9J9P1P9j09J1Mo4P6l4l8O0K2p3k6M5m5L2L7l8M8k1J31J2j57M6L1k1J1
-1251F0K7n6r7nJ7lJ15R5O3j25j20j5K0k1P9n1Jm8Q4n7M1J0L1J5j3M0j09L3j7L4N0L6P4m4
-1217A44j11q1K8m0O9l1l0J67L7j37nkj2k6j0J0M3L7k6jLM7l8p0R3K8j03l9nR1Qo1P9j8Jo1
-1181b2L4n1M7qp2L7P0K2Oo2m2M0olJ0j3m2oJ04J35j4q9m4n9l8J03J0q3J9k1M4L6Qj00L6O5
-1145E1On3n1M7p7N9Lk4l4M9m7P4L4Qm7l6N0K6oj1M5o6k0j6J4L3j5M4k1K9R0rj68N1rL8P2
-1108A13k9l7l7m8L8m6N3k2l0K9K1j7Q8Km9p4J1O6O8Lj30J32r6l5O8k3m6j9m2P2rl0Q3l9k5
-1073c6k6J5M6J9L7R9k6j29K0L8kn4j4O2j5n0rM1l0k1O4n5K9pn5Q7j5K9o0LO3n2rL0K2Ol4
-1036A1J03k8o9k8pm1j2N6J50J4r9Nj9q6Q1rn5R6K9j04j3J21l8m9L7n4l8J9m1P5km9l0J5K5
-1001c4N0M5p1JL3P2q1j2K5o0Q3o8Lj9J08O0r0o4l2L2O7j5j8L8L3pm7k9n3M2pJ1J0J5k2l5
-965c6Q3k8l1M6J6m8P3kp4J2j4L5r0Q1l1K2n1K0n2K8L0p0J16oj6M6Jk5q3J11K0o3r6P3M2o9
-929c0JM6p9P3p2J18o2k2n5L2NkL4L5K3p6M2JLP7l5k3l4o1J0k1K5M6J2MLj5rrkJ25K9j06o9
-890c8R2l0p5K1K6J0QqO9j2j13j3N7J01mq5m7N6m0m5K6K4k9O8L2j7p3JN9k7L8K6o6n2rJ4L3
-853b2K2K5k8j5l0O6j5n4N5m4mJ33J27p9p4m8p8K7K9k2J7P2j19M9RM9q6j0J1l4MJ3L1o5J18
-818C0j9k1j1N3ro3jK1J7j6J3K6j0Qq2P5K7n4R9L9k0m4n3J06l8j04l5J4j8J8K3J5j3k2M3O9
-782F3N6l7p3k0K6J7Rj11J17j9m7m4L2J19J2j03oj2KK4J3r1L0N3o7N1N6q0n5J16L4m8l3M4
-748B8j6q9j6P0Qj1P2j1Rj6j8m7k2j4OP4K2j6M3L3m1j6j17kM3K8K8O2l3n8k9J01L9r2K0n5
-712c3nJ8L0l0J1L7k4qJPnp2L7K8J1L8l1n4J8m1O2J09j9p9n6K5J05j6n1k4l0kMM6LK0qm2k2
-673d2O5K4o3L7L2m0j7J65q3m9j4j4l6J4k0k8M7J89K3j60n1qJ5j8j3LL7L1q1k0J6M3L4n2m
-638c8P2M2j0m2n5Qjk9N4rP5l6p4JO5n8L6L8r3NP6J77j57kL3L0Oj52OL8l0m7L8jk0K3r%k5
-599f5J11Mq6N3O2k4j08O7J9k2j7m3k7J03J9j7P1p5o7J4O4n4J0J3R2Lj52J53j02J3j0n4K5
-566b7p6P3k5K2m0P0J25k4p4L5mq0l4NO5J26l8j66K8J9rN6K2k3qp8M1N3Q0L6l4n0Jq0Rn5J9
-529d0J65p0o9P4pK6l1k2j3M2l8K9p0R4J9rNj7j16N5p1J10L2k3M3rk9l6p7L2k8j0O6j4K4k9
-493a2l2jJ5L5J4mk3J7j0k2lJ2JK7L0J4J%O3n1r1m6M6P7q0L7N5L4J4o8k9K2p5mlL4k9M7M2
-454E4l8P5N6j37p1O7qNql1N1NL8p0K3k4K1m2m2P6M8k2J5p4kqk8J28J18j10o2j9L4K7o2m4
-418f1O3M4p9L4M7o0jO1lm5m7lP3pk9l8O0L5j7o0N4N6p0j5k7P2J9m2K5L1n4r6N1R3r4qj9P9
-380B2Po3oK6P0m0qM0m1P0n7o3K8M2pl2J02o7p8Q9R3q8j10O7NL4Mo5J1L9J11Jj15n2M0K3J7
-343D9p0q2L2N8L1J9qj4Olq3O8L0n7j1RJ5L8J6o6jO3M3j28N0J4K0o1l5O5k3LK8M9p1J1M3K1
-305F8n5p7L0j0rN6k6j1Pk7N4m3NK2%K6P2j4r1lN0k2k1PJ8j4J9lm3k7N5R8K1r8pK7J84q1j11
-266B6R4p6l0M8K0n9M6r8K1L9J8n6L3O0j1p2Q0k5k7P6j13j7Rm9RJ8L2j2R8O6o7k8l3l1K6n5
-230d0R7l2m4k6j4K8l5%O5J6l2J7QK4r3P8n6K2L4j7j9n2P1j4M0n4jM9Pq4J9L4J0k9j7K5l1
-193d6N1O9k3n4Kl9KJ0l4O4J2K3n6o8J24k6m0K3L2l2Ol8K2QJ6pj9JN4n3J8L1r1P0j3k0k6Q2
-155C5n0O6k6n2N9o8J5j3J3m9K9Q0pl3R2l5j04pM2m6j7J56L7N8n1j13L5l1m3K7k8j6L1K1J2
-120A9j8J7O5j13L0l5k6O7m3n2P7K8j6LLl4k6L9K1J8P9r2m8K6k2qN9n3L2lK6M3l5k3K8L2q8
-83b3j8m0L8M8k4k2P5K1n1j1oRK9Jnl5N3l9m1PK7J04m3ll3j0K0l4J5J9j00P9K0P0K9j00P8
-46A04l5j6Kr7M6P3p0l9P5M8K2p8q3N3N3l6L8j9j04N0O0k6r0L4qnM8j1ON8Pp5o5K2k8P4J5
-9Cm1l8J7L0L9J07l8oj3j8J5n5m5l3J44M9q4o0O4o6L4l3NJ71Qj31l7n0kK4M7J4k9M8q0N7L0
27D7l6Oj4OL9
32D8
##PAGE=	F1=23867.487672688323073
##FIRST=	24596.97802734375,	7686.668670654296875,	-1.154345393180847168
##DATATABLE=	(F2++(Y..Y)), PROFILE
-2014f0K9L4J4M8Rj1o7o3O0L6KK5J8r4J9n1N4p5N4N5p6Q4l6n7J55j5o9%l8k1O7l3m2R8O0p8
-1978C5r0N3J5j3j5L2L8N5o1j01L5K5k3k4l0k7J19m7K6n1L5L7K4k0K6l8K5j4l6j2m0J45P0
-1945A53n9k13J04O1j7p7R2M%Qm8ooJ17p2q2P2k3m4mJ08j07J02j9o7n4P0L0Q1n2M1M2p5l1
-1911B9o2l8K2MJ06k1j04R0q3j4K5N7KQ0j3p8k0j1K1l4J0K8m0K5L2J2r7J01l2J1P8j5On8J9
-1876C8%n7J3KN5lRr2mK4J2J5M7j17R1j1o1pK8P2k9l3Q2l7m7j8j0J9J4L4K4l8m0L5Lom8j3
-1838e4L2k1J6k8Q9k4p1K4k2MK7J1K4k1Q3k5k1knP2q3n2O5M9nm2n2j0O5kn0N2o3j9J9nN1p2
-1800f6L5k1j8L7J5lm2N5P9ko5K4k6qn5K9O7n9l3K8K9m0k7R7P4n7n0N2m0pJ2P7L9o8m6j8J1
-1763IK3j9p6N0j2l1K8J2K5Q4k0p1J7p9J4M2n1M2J13n6j30J00K1pk3n0J4J24n4o9j9J24O4
-1730A39l8r3n5Q0pl3k3N4mm6K0N6p9pK9qk7l0J7L3L1RJ5n9n4M8Q6l3j2N8n8p5K1M0J5j16
-1694a06J28NJ1l9n9J10O0o3l0k6p8LN8M1K7l3J4Kn7j8lN7k3n9P3J4J0R4n2k5L2L0r8O1p6
-1659a5K1K9p6J3m1onJ15j0j04Q8J6k6Nn2J8K6j4N3k2l2m7L9j7N3p5J41k8ln4o3N3Lp0P5L8
-1623B6j27J45k4K5J1n0k2lnK1K9r5N4N2k3J7oj0L1pk6m9Jpj0P2l3j3L1n7L2M2L3l4p9Q1O3
-1586H6m1Jl7rN9l4K8j05L2j2O5N1mj7j00m8J21O4j63J03P3q4K0P2j51O8N8r0l3LM3K2n6O0
-1552D5n4J7m7K0P6k9L8L5qp9o5J5K6l8J3L1jRL8oo3JQ4kr7M6l0K5k4M7O2r1k6k3Rk2Q2j2
-1514Bk6N4M0j16nL0l1J4KP4m3J4kJ2K5r2M3NoJ11l2q7kJ6j4N5QN8j23l2O7J7n0RqO0m7LO
-1475Il0j2J1J6J4O5m1o6M1k4mL7k0l4M1k3K7k1l6J6n1Q5J18j33j0l4mQN3j3j7l7O6lrL7k8
-1438fn7N9j3l0j4M4l7P0N2K4L1Mj47Q2L1j9m2K0j09M9n6K2L3j8LM3m5J1M0m0J45M3kn5o8
-1403D8m3M1k1m5PJ1m0JJ9P0o9P7J4j17O1r7O6n9P0n1O2nO1Pk6Nj13P8L0m5R0M1r9q4M2j3
-1367b6M0O1j8j38R1OJ6L8q2j1J6K3K1O9j22J8pL5l8N6L0n7p4J37M9j76J40k3o4L9o6N5o2
-1334b4N0j0o3KQ6M4o1j3Op2M5N3pK2m9O4n7J8J6j13J7l0K2J14L1n9j1J6JJ9Oj09K9l6ON5
-1298HK4om1kqj2l2P2N0J6K3n4q9LJ5L4p4Q9n5K2N1Q2r5J3Jj07P0k2LO7K2o8l5J9m4N2L2k4
-1260@N0k6Q1rj46Q6K3j5J3K5k7j05k7L5o4J15Q2N7j07n6j2rk5P8l3L1n3O9m6PQM7K5k9P3
-1225A16r5n8qM8M6M7P1l9q8j04J7pJ02k2q6J88M1j46l3J8j1j3rJ1J4M1k3%J4O2m7p1R7K1
-1191I4p5n1l7Q5K7o1Q9l1l0m8O1m9K3mp9O8P0L9oq2l1M9nm7M8k4m5k3R6K08%r8m9p3n3N6
-1155A2On5Pj0N0K3Pq1N7M7j4m8n1M9m6j5M0Qp7M2k1P7J9om2oM9L4k3jL2q4J7j8RLk2N3QP
-1115C6J04K1j95M0lM5O7n4j5n0o9N7rJ3j6rM8K4k9O4J7n5p6j4O2N1K6r1P9p8k3O0n0L6k9
-1080a5n7O1j1k2N5m8J2j0j6K4J5N1J29k2j19j6N1l3l1PM9j8n2m8M6j2K1N7o6K6rp5P5j1M1
-1045B9n4jP5o8l1M0L2K5l0Q8j4p6l7J5l2j7M9J23Nr0Rno2L2J0n7J17L0j18oJ01l8l7J0m2
-1010b5l5K6k6P3j7l9l7N1J2K0J7m4QJ9O5n7m9L7J7N3r1L5qQ8M4r0l8k9k5Q6Rm1J7M2Kl1j8
-973B1m7J9K0Pj0J5n0J8O3k0k1L8Ko8O5K0n2K0k5K7j00J01k1ok8Pm2M0K7r9J09olO0pn0o1
-936c7O8L7n1p6M9L2p2J4P3j04J03j04J39o1m2l1J8%l%L4N2o8K0j3N6Q8n9m1m3l1J1k7M9K3
-901CJ9KMll7Lj9J19M3q7l9Q7o6q9J3J8K8J3K3P0k9j25qK1R2Mo0k8L7m7k1JK3J9N5K9J1q7
-863hn5O9PM0J3o6p4LK3rj7O8Oj8l8M9l2j1O5n6%J41J25q1o6k7j33N8J1k8O4O3j48M2K0N8
-827E8p9j0k4j7kJ9Mj8J07m6m1K3M7nm3oj3M2MJ1K2oQp0L4K7n6J11K9mj7o3M8n2n4l0M1k3
-789d4j6N%L0k3L7J05K3p9k9l9J7J2K6r6J34l1n3m5M6J35J1j14j8j8jK5J8q8oN3j6J3L1p5
-754g0K0J04L8n4p0P0j8p4k0L6K4k5O2qPkmo4k3KnR5J3jL9J0n3nr3j6L5K6M1L2l1k3o9J24
-716E0O1r8k4l8J5nO4qm4J%JK9Lpo2kL0J9L9k5m3L3l4O7R7k5r5m1J6J06l1l6j3m4k1J1O0J
-677GJ7k0m3J1L6K9q7O7N8l9l9J62q1n2k5j0k1J6qk6L2J95%j83Kl1K8qk9J6L9L5o6q4N2M5
-641eO7n8n7R8M3j8l5n3k8K4K2M2o7P0j3k2r3O2k4L7K0q2oJ29J94j76m3J7qM9r5l2L6l5l9
-606g9L8J4pK8k4k0j1J04Kp1L3M7l9n3M9J9k3j7po4R8L4k3N5p0l9l6O9l8Rk2J51Rj17J08j00
-570GPj5m2M5j01L8RN2p6R5J12l2m5Lk5n0j1PK5J42n5j58nL1k8O8L7J8j6r0J0M6P2N4k4m9
-534E6j3p6L0m0m6J87n8o2Q7ojl1KPL2o5Pl6J00J1mL2j4j57M5n7R8L0k1N4pl8k1n4Kj7L2L3
-496B1j6Pj8n2J4JN3L3Ok0n9K8mk7%pN3M4L4k1j7O4p2q2j6O1O7j21K7Q6K7K7m7n4M2m7m1L3
-458Gpn1L7N3k7O2O8j30p4P4j2oj3j2P2pL0o1Ok0L9o0l6P7N0l3Rn8j9M2k8L7J32p4n4NK9j0
-420C7n6j9N0lk9M5J2l1QK0j1n9j0k9R1qk8l1N3M1oo5K6M5n8J7rJ7K0m8L6N9o0p7K8J22q8
-383Bk8n6O4mnK3m3R8l0k2M2l7P3m3j03K6M8on4J25m5q0Q0R2r3j09P7PM8ol7jL7J30J8j40
-347D8n8N1J2j9n7n9K4L8N0L2l8k7K2j0q4P3K4o2J3JJ7M5J1n7QO6K2j06L1L7k0l9k4K1kk3
-311c9L8O3o1K2M6j4n9q1L9j6j4N4Loqk3L3j9j4K3J6K2L7rp8J8M7rk0k2NnL4J9l8q0R6J01
-273A01M0j09k1M5J72p5j14O0r0k0M9Qk1O1j33L0N8O4p8j1L8k5m3R1j7n3N9q7j4LJJ3m3N5
-239fj9J17O2q1m1l2l2J0NP9n2n9Jj4K0k6J8O7J2k4J0l2M0r0P6o9K6N0%k0n6Q5n2N0m8J0J2
-202cnp0jN3M5m0k7K9kN9N7o0l5rn7L4J6l4N9J9J8p1n0J38k5p7j6Q7k1%n6M4j0L2Km9j2P9
-164D1m8RP5r1j9L3Pr6J05p7P5J2k7Rp8J16l6j6l6K6M3k5oR1l4j09K1K6j7l1J13L3L6J9p8
-129F6j0o3PlJk5J1K9K8Nl7Q4q7j2k6l3O1o2L2O9qk6J1kk1l5L2K0J0P9r3qJ2n2l8P1j5K4M
-90@N4K3n9knJ7m8l7l4L9N7k6PL3Kl7J7k8lK0J2J9j2N6m6m7nM0Q9n4J2k5j8J1n4L1J1q4N2
-51b2O1Q7L3j29P2k6j2lr1N5O0q5lO6J4K4o2q2N4L2l1L5oq6J4O6nq7L1k6lJ9qM3M0J7m2l9
-13b5l4j2N5J4j5j5l8N3K2R6l2RkrNp5m8j9J37M2j02k2N0q5O0l8L4J43pj24m1j4k1M1K8%m9
23c8M1o1O3L9m2k0j0J5M1
32B8
##PAGE=	F1=23843.171327533142176
##FIRST=	24596.97802734375,	7686.668670654296875,	-1.7579193115234375
##DATATABLE=	(F2++(Y..Y)), PROFILE
-2014i2P7K1k0K8pN4p4l9N8K0J6J2Kq7K6m5K3j9N8J9o9O1m0j5J30j1p0rj1n0P7m7lP2M2n2
-1978C6q4K9L2pmN2K8L1n8j14L6N2pk6k4l5J04k8J1o7K9PJ4JM0m7N1Ml7j9n4J12O5q1j49J20
-1942A3K7m9n7R8j5j5L3lm8M6R8r7r1P5m4j5PJ04j07J10ro7n3O8j4N7k4N6M0p7k8n0j4OJ9
-1907b0J04m8m9P3j09m0L7N1nJ03Pq8k0k4K8m1K3J5m8K1K9K6q5R1k3J6N8j6pn1K8Jm4pJ2M3
-1871D1J9J8j20OK0rJ8M1q4O3l8k2j7O3P3l5p4Q6k8m1qj4J7J7nK4k2j4L2J0nm3k0K3qN1j1
-1834DM7k6p8N5k7n9N9J2M4lM8m1J9nl0R8p9q8O2M1K4l3p3j3J8J7j0N9q1l4N6PJ7p9N9l5j8
-1797f6N3J0nm1N7N6l7m1L0l8K7n9K3O6m7l8K4L2l7k9R6R5m5p7K6n1RL3J08Rr4j9j7J0j0J3
-1761B6o9K8K8n0K3%J8R6m4r6L4m2l4N3l3L5J00k9j17P4J6Q%l9K2J13o0m7l5Q0O4m4j05l7
-1727f3Q9k7k1l0K3J5KK9N3p0j6J3k4j6l5J2L4J0J7K8m4m3M0Q6l0j2L8o1n4K1M1K5r8P5PK1
-1691C5l9o2J14Q2m9k2k7j19LL5O8K4n3ROm4k4K3M3pl6M0M0l8J37n7o4K1N9r2P8p0l4M2n6
-1656c4jj7j7j8J14k4l5Q8j8n3j1l8K3L2l1Q0j9l9k8L4l9O2p6J26qll1r1K1K7n5N3N2j06J54
-1621G4n7M0J2q0m8L9j5k1N1p9R3M1j3pj0k4J8L1k0m7k9qMR7l6m6J6o8M6P5N3m4r5P7O1k7
-1585E4rm4m3O9l1N4r1J6JM5M0qkr5l2J03O5j56Q7N5p8K5P5j44Q1P9r1r3L9K9K0j5O9n6k4
-1550fk3M7N0p2M7O9oq2m6m3M9k4RN2QnJ4j5o1jQ8J5o4K0m1K8j7OR1p5m7l8nL6O5j0k6J6K9
-1511C2p6K0J5p3N4j6N9k1J3LOK3r5K7J4J0J18j0j23j3N1NlPQ3j05m3M3Oqj7L8M2o7J1L7k2
-1474B5j8Mj1rP2k6q7M7m2L9J6l3j6O7j8k9j0k4J6k1N9J61j13m9p6K2J2L4l4K4m1O5l0pO9
-1439C8j2j01N9j3k8J7nrP0N5M5L6m8j27J20K3l2m3qo5K4n3M0k7JL7J0n1L5L6m9J42O9J6p3
-1404A29q5n0M9k0k4jL1o4%LO9n3Q0J6j45M6m3L4j3K7k9L4J4L9mpj6q5Q6K5l8R0L0j04r8Q7
-1368A0oK0N0j2j42Q0J9kN3o4m9L9JRP6r2J2OJ1o2Q8K8m1r8J56M8j87J46k5q8J9n7Q1n9N6
-1333B4j5o1J8Q0M0n7Rrr2P0N3j7K4o1N1o9N7K1j17ok0K3Q5M3o1J8K0j5mJl3M2r5QL8O5j1
-1296D7n8lk0j3L0L1N2K7Qn7r0pJ5L7q2J07n3J5K7R0o8LKp0k1jM8P1J2o6l6nl8O2K8oN2l6
-1258C4J8k8q7R5J1j2PL5Oj12k4N1n7L1N2M4n7Nj9l3k4P0k4N1m6O0l7l4J6M1L5k8J06q9j40
-1223h3J5M5L6N1N8l1l4p3o5M7R9j7j26J88M1j37m1L8j9rKJ0j4L7j8QJ3P7m9o7Q8J7m3n0n1
-1188e7N7M6n7Q4m3m1jO1n9%J0n4O5O1M5j2r7k9M4Pp3P9m2k9k1M4K53K4q9o2o8o9J1kj2k3
-1152d9N2K2jlm2O1K0l0l4k5K0j0o2O7J6o5j8L4N5Ok5l9K4N2L0l4J4K8p9J8j4lk8k0P6L0k8
-1115A6J13O2j91mJ3M2M0q4J9k8m4J8K1j5k3J0O1K6k9M5K8o6o3k0K4L3O0n8Om5RM6m6O7k8
-1080A5o8L6rnL1o4M0J0l6mPN7J45j3j00m0O4o8mJ5L5k5m6rpRM7M4p0J3j4m3K5rN2m4oQ1p6
-1041c4j0jN0L1k4N1No4m6L2j6j4M5R6j1j08K7J4l2ML6p1J10K7j22jQ3k4j5k1k8OJ1l4O3k8
-1005a3l3rO3P%k7l4J9JN2k2p0N8P1Nr2O6kO1J9q0qk6p9R3M2n7kM8Jj9nl2J0L7mk9Ln9O0L3
-964D7j2oK7j6q9M8O1j8J0j4J1j05J10rm2oMk8N6J7j13Q5KJ0O8k5p4k7K3M4l8m4K8J0m6jR6
-927D4j17J28j22J47o8n3nK6k2j7j1K1P7m9j5j7R7P9p6n0m6KMj0N7LJ8qOPo9J7k1R8O0n4j3
-890D8Q3r6q7Nj4M4K0N4O4m2j27k0J4P5Nl6j3K3l6j7j9K2N2M2K7K3q9q7P6L3L8j4o1n1rK7
-854d3k4l7P4L1j6m9L2l9K9N9o2%J35J14p1m7j1j63Q2ol1R6M3j32K6RN4p1j2n5N9k3Oj4J8
-819c9P0p4l4M7M7jj9J5n4M3K4qJ5lOn6K3K0o9J07J9J7J1o0oo8j0l4P0j3m6J8k2M4j1%J36
-782A05rj02J7n4lOL5o4J43m4o4l8P1J35Pj21l8k4jL5K6p0o0O6K8k5j0j8N2Q8L6n0r8J02k3
-747C6p7j8j0L4oL3mJ0J3Jm2j2k9oJ11lRL4mo9Ln2j9J9K5M7j5j9J7r3J29O9r4o0j1K8l0R8
-709D3lq3m0L5lN3kkm7qJK7L6k1l5M8j3N1P4k4j03j1kR6m6r%m6ok3P3Lml0QLmL2p5P2P4m0
-667D9l8J40q1n3l2rkK2%k0J7J72j9j79M0n0L5Ql9K0L3M1m8r0M9L6J03n3j07J05M6k3k8n1
-633fm4M8N1L2j05M2OK4q9l3K3M0J6l0m5J45K00k01p2J0k4N5l4n4J3l2j2K6K9RK4l5m3RR8
-598D1J1n2QK5o0jJ7K5j1j2K4p1N3N1k0K5n1rn3L7j6ol0J75Pq1P2r1J3loK2j15oN6M2j03J38
-560D5P9l8j7j4m9j4LLmJ37o8j26l2K7J9L1L1O1j7j03j6K8N1O7j1m7k1m6M4k0q1J60m4m0P9
-525E7Nk4l1J5K6K0p7j6MR4lMN9nj71Kl2Q5K6k4N8km6Kk8l4J5N4rj1j9ql1K7m3P1M9L5l8j32
-485g6Q0Qk5j9l5O9N1M4m2j5O2q8o3J3P7L9j51J1J19RM0j7o9N7j8n8M2l9p5J9N9nL9P0j08
-450Ep2P0qj8j7J4Q4oK7n6k0j2N4o3l8P9N3n4j8l5J7N0k0o6J39k8m3K3K4n4m0jL7l4N3L1k4
-413C3pJ0j4k2o9N6n6P8j8k9j6M6M3Qp0mL6m2M4Mk6J6m3O0O9p1n7KJ33p3j8l5k0j5Q6J9j16
-376g8J19j7l6L8l2P6k9j18J6L4J2o2J24k0p3N3Q7q5j03Q7LN8k1j1oL8J43L5j59n3N3jm8m8
-342b4l1NK3N8L8n8m2L6k3n0O3K3o5K0oJ5N1J0m0K3M6Jp2L1L4o2kkl4K2k5J5P9m6K4M8n0n8
-304b5n4L8k8J6J4K1mk1j1J5Ll9M1J4QJ5Km4kM5Kl2l1J8KK1L0j3n7O0J04M6j13l3N7J52n7
-267A60j20K6r5qM1KK6N6j55N8O0R9q7n3J1m1k2J03np2L6o5j2L0M2Pq1M1pJ15N6q5m4l0k7
-232d0k8P1N2n5n8J3k2K8qJ2P1Qk3J4q5M8m3M4q7K9P1J2k0m9R6q1M3l9J9k6lnj4OO9m0l2M4
-194hL6M6L3j04%l3n8O7L4m0M2K6J3q2k5J27k8p1k9Q6lmp2N6j8M6Kp8j2J06m1j2J14q0j07
-159g1P1J4r1J19q7J8M9Ll0l0J39o1m4j7K2km4M3P8l2j07L9J6lk5P7JpJ14l4o2j00O8l8L5
-124B1m0oK9M6L0p1Q3n2m6k6l4N1p0R5O3m1l1J3j3Jm7K9J1oP7p3K0Pn5k2QK1J7J8P5ko4Pm4
-85b1Jnl4j1J3N0qJ4j3Nk6N2n9j4J7J1L4K5N5n6n6qL8O4n9M1j8l0J0n7J8K1p1K2R4R8L9j48
-47B8N3j1lnp5N3M5r3K4N9k0K6n0n9M8J2k2K0Mn8k4O4J6q5L5m2J8k7K1M0J3K7j0k7l4k1L3
-10b7RML7m2PJQ1k9K0J6Nqq7n1KJ30K8j22J4L3q8O6k7M6J04j4j08m4J8m5N2J1j0l9O2p3N8
26a0L6m3l5J5j0N0
32C
##PAGE=	F1=23818.854982377961278
##FIRST=	24596.97802734375,	7686.668670654296875,	-2.1829664707183837891
##DATATABLE=	(F2++(Y..Y)), PROFILE
-2014a14R7J1l2JJJ01j07MP0NPmqo6K7l9nM9L9k1n1L1m3L1R9po3l2J6n5O9n7L3M0J6k4n1J5
-1976a7M6rLO2J2Ln6q7JP8J2k7rm1O9kkp0K4k7JJ5N1m7O8K6l7k6n6O1O0q0o0R3j1p6%P0l2
-1937a7k0O9J2r0J08O3j19o2O4o3J6MR2r9J10ko4m4O8m4J3NO5M1o5k0m2j%K0R0o4J3N2j24
-1902c5m6J7N2j1J15K6r5k1k8K8m2L4Kn2J2K1L0o0P3nJ8L8j2lm5L1J5l7l6NK4M1M2j36J6K4
-1866@p%K1n0K6k0J2n0P4O2l6j00Q3kl3rJ0K2pn4J6%RL2R%k9j9nK4Q0j6K0k9p6P5k0j15P4
-1827b8J6O4OJ5o2N5J5p4J19o3j15N1J9N0rq9%m6L4L2N9q4k8O6K4k3q5Q3l9k1O1J2j5k9M8
-1792A9K5o5NJ7m1N9l9jM7l5l9J7L6k4m0Q9J10l2r5mn4K5M5J35j0j23lj5K5m3L8n6J7O3p0
-1757a7QmJ0R1o1j06N4j2o0O1k3J5P4Qq8K2J9K9J2k6K8J00n4k3m4K0N7m9j05KP4m3%m5J3M7
-1721a6J3M6L8n4k8pl8Pj7j1K8lPM1k4k7K9P7k2j4J0n7k6K1L1L6p1K2J5M0m8n3R8R1l0ok8
-1684G0j34kJ5Q7Qn9OPm3j8L2J7LmJ4O4o2J40n0r0J1P9q3P9n4q6N1l3jJ0k9l0J01j4J9O9m1
-1647D9q3j8K8j5J7l6R1j9l5kL5l4K1o6J01J2%mo8m5N2n0K8N5p6J44q5N5J6n4m8K1nl5L3k8
-1611d8P2J7Jk2j6qj3N6j2m1m2KJR6l2o8K1l8J4J05O1o1j08Q4M3oj3l9p4N1l4Q1o8PJ7M3K0
-1574D9l3Pp8j4Q2O3j42O4M5p9L6O9j28P2Q9o1j28N2J0K4J7P1m4n3JN6K4r6K7J02Jp2k2k4
-1540a3Jk2%O6Oj2Jk6m6L7N1J3k2J4n2J3k4j3R7m9o4qKM1M2ok7j7J3m2K2J8k9K4l2L7jjJ1
-1501CQJ8o1k0K1L0J06Qj34l0R0Qn7MR1o8k0J7%Qm8P8J8p6J0P5pk6ll4m8P5j7r0N1n6Q3rm8
-1462e0PQ5j3p5MqoPM9J80r5o9o9jJ4L5m2M3k0L5n8j2J01J3r5L7j4n0M8n2L9L8N6N5L3q7n7
-1425FJ13J2k8n3l2k0L1p7N5q6L2O4j7o0M0L2n5J32R3L4r0j00n2O0j3kj9M5p3rnO9l5P1K2
-1390H5j21KQk3L9j5JJ1K2rJ6J5n4%M6J1l4P8J6q1n2O0RKM1j2j38O3L3j9O9l7p6L2k4lQ0n0
-1352iRK6or6R8K0j7q8J51M4j76J18l0j00J7lN6n1N4k2o0M1O0K5l9K4k2r6J00N1l2K6o9M1
-1318D5p0P4K5j03m7J6M2J8N9p1M4J5k5k3oM5N8j35J0QR3j3p5jk6KP1K2L3K8j3o7o5k2J5K0
-1282a9l4Q2m9KPR7l7j3Nk5o7j7P0Q2po7k7j9k8O1K3J0N5m8m5l2lO5Lj4lN5L1j14j8O8m0l2
-1244d2j0L9L7J2l2m3k5O2k2O1k9N5k5p4K4J7M4j3J33q7j76L4J5K5N0L9k7L8m2j07N7P2j4
-1211D6j31J52L9j13k4M8l3j5J6J6l2J5JJ9mQ7m7n8P1J2j0l6n4J7O1m3O2m6j2J4M9o6j5L0
-1177A6l6N4M7M9pj04l5K2K4n7Q4o4qk9j0K60N5o0p6n5p5k4j5L7n9R8Nj6k5NN4j0l6j5Jj2
-1141a7K2m1M2Mm0lJ4K5Jm6l0M2N4J5l4L6K9o7jqk0l6k5J00M3o4J12J05j76n0L2L4kj05O3
-1106HK2l4k4L5k6l7J7O9K9k4L8L5q0m0Kl4LR5l3p0%L5L7k9N4rp4MnK0K3q2M5L0m1m0RN1J45
-1067A24mp8n0P8j04L4LJ9l2l9M1k5ON5L1p2lk6pKjM2l4j2P9n2L1q7P7L1j4qK7l9n8M1JJM7
-1028B5Q0rj83O3K4JJ0O3q4N8K5j20KP4Kqm2NK6Ln0M7l2l2K0P8J2j8p5k6J6j9L7J9m9O8Q9
-991A00m8o2P8lL5ro3K2k6j03O9P3o1rM5pj8J3j5QM6j2m3j9k7O5nnJ2J8l6o3J4P9J0pJ4qj01
-952d9J08jo6LJ0j6O9Lj17O0J6K4O8n2r6OrM4k5j1K6j7Jm3J05j14J38j27J43p7m6J2L5l2m1
-917f8K2j0Q1k7n4J1R1O2q4n5m7L2kPO5rJ2k4MK3j02K4qO4P8j8OQ2j09p8J3n2K9L3P7N2n1
-880G0j07m2M8N1ml1j0J8jl6l9J4P5L1K7J5q2q6P8M6L3m7m7k7j5K5j1MK3L3j1n3QnJ9N0o2
-843d8qJ16R7m9k3lj67R7j9l3J10K4q5K1l0L6o3j2m9J00l7kMJ5L1q2J5K0N9%jL5p5K9L1l7
-807A7Kj%m0L7J2q4Q5PM5L3m9l5r1K2l7Q0ln3M8j7J3Mn7J57l2q6L7o3LJ2lk3J42n5p5qQ1J22
-768A47lj24n7k7JM7L4n3j03R0M1l6l2M7M1P2L0m6j22J25k4q4j0o2L9L7j0K0J6J4qJ0k0o8
-734g8J4J10k3J1L8j4q3Ppj2qL1M4o0J0M3q8J00O7q6p8J8K8l4J10j6j01o5Q0k1N0mJ0k7Ll0
-698f1K5L5j7l5N3J2K7M3j6r7K4l2Q5n6K2J0l2J2n2O7J7l5k9O4k4m5L3l0N4P4m4k4J12p9n2
-663Il3j0J3K6jj7QJ38l7j47N7o2L3K5l6J4K0M5k5p5L4K4J34l9j30P6N5k5j9m9l1M4O7K8j23
-628i%J8N5o6j05N5N7K6k1o1J38J93k20p3jJ7nK4p0j6j8RNN5J8J7l9m9J2R2K9k7j4nq4L3j9
-591d9M0MJM7p6NP0nj5k5J6k9j5%m2K5J25jl6M0p9K7J9K2pj28k5P4J7q4J52L7m3Mj7o2J0M
-553Ajj0J13q0q4k4K0Q4Ll7R2rj08j8PPO6Kl3j6j0M9j0p1R6k7kL2K3l4k4J4L6J0q0k8M1P6
-515F6j8J2P9J4j54o1qO2K7k5N4Nn0L0po8N3N8n4Km5j3NM4p5O4O5O6n8j28P0Oj0k4l7L4M9
-478C0M5n4LN4r3l9L8Q3Nj34nJ14j6N0J5o8N9Po2L4n5r6nN7K8J2O1p6o9O2Kl0j6L5Q9ML1n8
-440D2m7jO1o0l5Q1N6q0o9J3N3L9pj04R5J0l0L3J8r1k2J0K7l6J13J2m9QJ6k5m3o0P6o7O5l4
-404c2k9%L9M3K0p2k2K7l0O1J2m8Ql0Q0O3p6l7k5J30n1ok5n2K3R7Nj44R6lm5L1k7Q4k1j01
-368e7Oj0M2k9P3Lo7K3Q0o5r8R7mO0l5NkM1J47M8j68m3N2ro0n1j7j1K2M5L6n8m9M2l8J1K9
-331iK6o3J2j2J6N0J1k0L1J9j6k7L8J6j00L7J8o9L7ml4R5k9J9M7q4m9j3L9m0K8j5K7pk9ML
-294d7J1n2O0MqK4K5j0n4K8J7n8lM4Mj9K0K3l1K6J04M1j10l8O2J34l3j29nr2PK6%O0M4j56
-258h1Q8N2J19q3q0kn0l4J09J4q1J0m2j2O7N7Jq0j1K3R9M6q2l7k4j7j0O2J5m6l1lk6M4mpP8
-221D1J0k3L2q3%KJ1j09L7Q9J6j7l4R9r1J9k2K2o1M4K4jn1N5k7l3N9P3K5Jj42M1o3J0L6N8
-185D7m5K3K9J0q1j5J04l4m1KL1J5jq6N9j7N2lj00JJ23l4l8J41p1j31N3Pl0J26p7n0N7K2m4
-150DLJ33q4o3MK3l7o0Q7N6k4q8L6J2kl6J04l1j01K10J5j13j22J24p5O6o0j8K3N6N5q1P0k0
-116F6o8k9pL5n9J03O0o2k4%k6K4o3L1kk8P6l7L2Km2%l9K4J4L5R1k5o1Op9mK5j8rlL6K2Ll9
-76c9K4k6R2p2j4pj2M4O3N4o9o7mK3L6n4P1j2l7J1l2j6L2o1L4R0Q6M3j50J7J9J5j9n9N4L4
-40I2r8L7N6n2K6m3j7M5pk5%Rk5m3M7L3q0L7m9L9pK1mk0L0J5k9j8k5K2J1JQ0l7l0j2N8l0K7
-1C5L7K0j8r1m6J7J18J7j36L8J7q1N3PL8O0qq1m8L4o7N2Nj7K2P5r8L4K6m3lJ6l2L5
32a3
##PAGE=	F1=23794.53863722278038
##FIRST=	24596.97802734375,	7686.668670654296875,	-2.4181444644927978516
##DATATABLE=	(F2++(Y..Y)), PROFILE
-2014a26R1J8mm5O7Q2j64N6Q6lk0k6ql2J7l2qQ4J9n9k2ol7O5P0km4o5L2l5M1o1O6Oj3%pK1
-1976BM9j7J1O2j0k6n4k8n4R3K8k0J3m2J5K4rn8K0n6k3K5O0m0P4M4l9k4n3RN0o2J2O3l9o5
-1940f5M6J6m9OQ7lj19J63K6j25j4M3q1M5jP0q9J02Nn9l1P3m6m6J8P1M4m7j2m1J3%NP1o8P0
-1904G8K8j26m0j5P0j4J07L5r6k1k7K2l4L7on0jKK6k9N4J4K3K3kJ6m5K5L1m3n2k4MO0P8j32
-1868b4J6M0J3k7j2l3lL1J1o0N5M4l2o6K5L5k3k1M2L2l6r4MM8j1L4JJ1rj6m2O4Q9l2Rk4o4
-1831b5P6nj11L3K0P5Oop4O9N0j14J22m1j21L3j3P0K2j04K2r4L6P2M7p5k0O8M1n6r1R7l1j9
-1797d1N6J3k4j7L3mq5N8mj6O3j6j8J8l0l6RM1kn3O8J17j8j02l5n2M0M9J50j6j46kj3O3n5
-1762gL0m3K2R0r0j6qKQ0o7m9K9kl0L9l7J4K4M7n1l8K5N2J3j6L1Q9m5mm5l9M2m5n7J5L9n1
-1725e7K3n4M8M0KO0J8l1m9j0n2L9j1k5K8j2k4N9mj2J7O0j2j9k2m4MJ6J1N1l9j8J6N6n3l4
-1689c4P2Q3qJ6l0j40jJ2Q0pn3J0Rn1j2K9j3NL0oQ8m8R2l5r8MQ4o8O3l5j13M7j1NL7m2l4J00
-1651B7%L1M9m9j13mP5l4k3l0Q2j1k7K7L9k7l3n1P2L1OK2n4p4P6o1jM9m0J16j10P3J7j7l2
-1616AlRk0kNL7j3J2k7j7K4m2N9nl0l3Oj3P9k3o5L5l6J6J06N9p8r1Q2J1J7ql4n1l1k5Q7l8
-1578d0PK6N4Rp7Pm9jO8N8j23L6N6r6N6N0j04L7Q5pr5JpL1L2P1l0o1J8N1Lq2k6J22J7n6lM
-1540D2m6l0OO5j2j0jl9j3P8%oJ7J3n9ok4j5P6k1o9K9J0K9K7%k5l7j2l0J9L1K4nm5J7J9j0
-1502a3J4NJ2k5n0J4M0Q3K3j25l9J11Lq9rQ4j9J2%kJo8J06mp5%J07J4l5ml9r4O1j7o1M6l9
-1465g1Q7l9n3K8R2pj09L5jn1M2M1J80q4o9n2l0J2M1k7L9kJ0p6oJ06M2q2K2j4p7P1m0L2jN7
-1429D6N5J9j10L9P5Kpo1o5K4M7j01O4r5K8P3l8o3L3L2o6J21J12M5j04j05n1O6LK1m4M9p2
-1396b8k8J1O4k3N6L1p5l1J8o2P9m7K7lJ5o2P2K3j03Q3Rkl3N4Mj7k1QK9rL7j7j32M4M6l6P6
-1359E7qp0nm2j3O7KQM6j3r8N0MK3p1J46L9j50O3l5p7L4M0Nl8M1l2n7O8K9%oK3k7o6J10N2
-1322I9m7K4p1L4m9N2K7p9q1N7M5l9Q2q7N5%k1l6j8J06P5j52J1j1R5qq6lk3K1R3K9RK1m0q0
-1286Dk1l3J2rJ7N8m2j3mJ03j3k8J0J8n3n1M0R3l1o4j0k2k1O4J2J7N6n8r7K1K2K6Mk0j0P5
-1250E2M2j06j3Q5l2m6l9L7Q5j8m4m4l1N8j9O4pM8qj07K9j8N0J2J47q5j59K6k1J1N3L2m3J07
-1216I8j4j16L6L4%r0O2M2q6PM9m9k6K7L0k6l6M4J8l2Q8m2l9M8NJ8j0m9k9P1k3L7l2L0pL3
-1180G1o7k5N0k1L6K9N1J0j03m3rM1k0P5q5J6m7n0K25Q7j7r0l8p0m0k9P1q5J14Jj3n9N5L7
-1146E8l6l0NJ3l5N0qRk3j3K0qkNm0j3K0M9ok0N9K4o2j4ll8%k6P5N2q7J08J33j55q4M6K1m2
-1108Bo6O5O3l8m6L5k2m8NP3L4j8M0L7r0j8K6n5n0J12j0j00K0M0L0k1K8K5p0k9nM9K6q7J8
-1073d5N1l4n5J3K0J33Oo3m7Q8j28P0j9Lm0l4Q2j4jN0J7p5jn6L4kRJ7k3k1P1oN5j09M3M0O
-1036C5o5L6j9o9L9RK8N2P8J6j81nJ7L2L1Q4r6qK2j06pQ9K4k5n3N5K4jo1K3k7l1M7R2J9l3
-1000F5j09j0j5j4oN5mP1Q7r7j3P6rQl2m0M6k9r0J2R7m9qL3j7l2L7OKN1j3n5m1L1M0m3NK7
-962B3J2n5K1J7QK0k3N1k3r1R6Lo5rK0j0P7j0j10M3K9L3O0p9j13K9j9M2j6J4M1l3K6o6Q4r9
-926g2J32j19J32p4l2J5M6l5n7L8j8P2oo7L6M6M9q2m9k2J7kJ3P3rMl2j5N1j10JJ1K7Q7J3J8
-890H0P8j05o5K8n5l1M8R0L5n7o2l7N4N3j3n5j9K3M0n7n7rR8J6K8ro9m2O3M3K4p2j3j9k4J8
-854e1OM1oK1om8j7K8qN0n4l1Q8P8k2K%j41R2k9l0J05J2k3K1p3J0m9j0j2R7m7j1M0nkm0PJ1
-815fP2kJ6M2q9J8K3o5j3mjk5N7Rp9L9rP6M4l5m0r6L7j8M1%l7O7j6kJ4j15J62m1k0J9p0K3
-777b4K2n6OJ35o0q1K7P9R9j3j18o0j1qM0L8m4j21J01M0l0J2L5L5N9K3m8j46J38k0q5Lk9j7
-743g9N7l0N3R%k8O7l6j08N2R6m4J0N0k4r4RL8%l2K8L8q0M3M1q5O9O4p5q2M4J9k7J04l7j01
-707g1m6R6j7MkK1nJ1m1J3L4j0l6L7L7MOko7M5o7P5o2N2J8j0K1p6O2L8o1j5R3m9q0K7RM2O1
-668H9m9pR0p2n0k2pQK9oj7NR9n7r3N9o5J3M7k2L%M2jm9J8J2J50j7j29K3O7k2j0m2k0L0P6
-630A03K7j24m1K5P0m0j00L1Q0L1l9o7J30J79k29m4k9Q0q7P5p7l1K1pJO6PJ2l4l5j1Q5N3j
-596H0l2l2r2L0m5N9J2J7O2p6l5Q6J9n1j0M0nl5lr2Q2O0kJ3Qo5L6M0M3l3j36k5O5j0j8J26
-560H1nm9J6rn8K0%j0J0P4r4m2kL6J09Nj19R5Qj00j1J3l1J7J3qKJ0N0no5N5oL5m8M5l0j0P
-521aL7kp3oM5N0l3J8R0M3j22q1k4K8K5j5M3J3m7N6Qr0Q0M4q9K3m9m5L2P0p2RQ5R3p2r3M0
-484A8qKj7l1j3M3L9n1K2M0q5j0N4P5k9p4QN0m2N3M1n5N1K3n8J7n5o7J5l2N9nL9m7o0N1J7
-447b2l3j1M0Q7J8M0o1p8J6N7n3k5Q2N7r4p5L9M5J9Qo5J0K6j7L5J0j13LJ6J3j4J32on8J9K6
-411G3j6o5m9O1p2O1n2j5OL1M3K6p1k2J3k3O6J3m2Jk6Q4M9o2k2m7J18k4qk5l7N4Q3j1j43N3
-375CPm3K5k1R0j9q2J5n2N2MK4K4o2rP9m5q5R7j3N5m3J1QM4J37N3j66k9N4j1o1o2oj6J4J8
-338a1L1k9l0J8j7L2j2L1n8Lj8K3M0J2oK9nk3J7M5j0j29P3L1p5L8J3p3J05j2J0M6j13l4K0
-303c8M1n6L0l3L9j8k6J8pJ0l0M7qj0M8M6jq5j1M1m3J6M2Kl0m4O5r%R7L6r8l8O3J24j3j41
-266B6k9m9j1NkQ2L1j29R1M5J22o7q7Pm5p2R3L5n5l8%MN7N4lo3o8O0P5L5p5k3j2j2J8L4k8
-229Fk2j6pj9M8j2l4Q1J8k1O2m2m6Lj4r6L4P5J2j0j2R0q6j1NJ9p7R4K3J8q2Knk5O3J02Nl5
-191H8j47O4r2P8NP6m3OL2Mp4j7P4m0qL7j7K8Pr9N4oM8qj06J7J28k8o7J51o5j25J5oM6J34
-155A44o5p2L1K5l8QJ11r8p1K4K7l3k5M5K7lo6K2J7op2J78k5p9J14O2j44o0R4j09Q7q0j5L
-121d2N9P5p7O0Lq4k4K4L1n8Q5O4o4j0k9l4M0q0L5j4m3P6lK3mj4J8l9j8J4N0J03m5n5jr6K4
-84e0J5j2j4rL1M5j3j0J4l7J26p1k4k6l9M8R7M8q2p4NkJ4m0Q8ql9J5%l2L0n6O9P7N0L6j36
-47C4k4O2M0l6n2M9K7j02L9N8p7J6l5L7L9k8l5j5QMm3K8M2p0L0m6M7K6K0m2m9J7L8k3j7k7
-11f0K0K6k6J07k4n3nJ9l5L2N4L6k5q9k6K1R3J0j29L8Qp0K7N5J8K1Rn2m8K6p2M2K8j8N6P6
24I0j21J3J6m4L6Qj9j8
32c9
##PAGE=	F1=23770.222292067603121
##FIRST=	24596.97802734375,	7686.668670654296875,	-2.2732174396514892578
##DATATABLE=	(F2++(Y..Y)), PROFILE
-2014a19N7O3K3n8J00M8j79N0R9qn6n1RN%l2J2R0Lr0J1m3k2Q2M3J0j6p7RnPn3Q4k5l6J8L8
-1977iL3M1k4J7N5l1m9n6M7q1O4M0qL7l6m3L8j0l1J4o9qKN0l0O6N3m6j1m6l3L4k7N3L6m9j7
-1940c4M6l1o2N1P9l2q3J51Jj00RK1r2P2lM1p6Q6J2n0j9P8l2n2l5P9M2l3ol5L1lj9M8o1J13
-1904A02Nj18k9l7Q3j0R6K5r1j7k3J5j9L6j4m5j0j2oPL5L0L6J9NL4m8J4M1n6n9l0k8O1J16
-1869A08j12RO1L6n0m4l5j3O1Mo0L7L2j8k6m7P5j9l1O6L6n0p8J2M4o0L9rK8Mj2m7O8P8n4J4
-1833D7ln0N9J2q7j1J9P2%oo2L9R3j29J00k3j04J8m6P5N2j17M2o3NP3K6o1j4O9N3p6r2R3j5
-1798a2pL8Rk4oJ5k5n1N4k4J3N9Mk7j0k9l1jN2K0o0L3J12nr7o3jQM4J45rj50k1j1J29m4k3
-1761Dk9M3J10j07m8j3qP0n7oK1oMJ9n6L4k3O0j1o4J3O1Rj5L4P7l5J0l8q2K0j9QrJm2L8l7
-1723f9N3K7mO1%rp6K1m3M1j8l3L4k3m5O8J3J%M2nk7m7j1J6Kj5P2j1m0LO5n0rN0N6J3M1k9
-1684A15j38NPO3k1l8J6J6n2j7K4k1rN2k0J08j9J9j5r2mQ0m7M3k2q1J%K0N8n6l6J16kJ5L6
-1648A04l9j33QJ01l0p5k1O2Lj8N2M1j5p7m6M4M8J7M0m8p4J00p9k3L2rQ6j38R1J1J4mk3K4
-1614B6pk2K7lm5J8l0pN0m5L6Kj5j4kk6N6ol7L7n8K6J02N3r1m8O9k5M3jl2l0q3J9K1J0MJ9
-1576iO4J0j13lj2MN9N2r8J7O8q7N4J9q4j2O8N7n4n0j0L1L0O8j3n1K7L4j4n1n4R5L9m0RK1
-1540G1p3l9L5N8m3j0Lm9K9J08n2l6M7J2o1k2Qk3L6Jo5N3J3K6J7Jj5m1l3l7K8K6P0k4o2J3
-1504c0L6NMj2Rkn6nL1N9L7j06k9J10rp5m7O4L4L5j3pqo4J16j9p6j3J27L6m2Ll0j01jk2K4
-1467c7Oj4O0o3k7K6Q9Mj27O2oq4P7K1J59p0n4l5n2J2K6%L6J0j3o8K0O5O6o2Qj7q9P6j6J5
-1431Dl4N5N5j0j14J29K8rK4n3j04N7N4j11O8p0NO4n4o4L4K8m2Q1J14M4j07j00m7O0K5M1p1
-1398b0N4n6p1N7M3j3L8M3k6n7J2l5N5o3L8j7Ol0P4J4r5R5k1ll3K1J1N5j9n3M7j4M5k8j24
-1363g0L3N1n3P0J6m7l4l9K4k7N6J0N9j0q7k2j4R0p2J45L1j12K3m7k2L7M5l5l2K2m0j3N1J
-1329a2l6L7Ok3j8J07N5o0J8o5K9k8J3K4n1o5O0L7o9J00r7M1k2lk0n4J36R4j47Rj2P4Lq9j2
-1294d0j1L3J00M0rRo8q7K8l7J0m9O4L7l3k2kJ01Jl8J6N0l2o5k1R9n4n5J3k0j0P7pPN1n9r4
-1257g7O6moK0k6j2P7M6q7j2R4k8m1kK4O2n2n3l9l4N4j6O8J2L9Rj25K5n1M8L9J51q1j39K8
-1222b3l9j6O4M8q4J54Rj15J5kL2o0j8N2o8K7M9o3k7K5M3Kq3P6Kn9Q1l7oK6j0L6K1l5o7O6
-1186A6OK0lM7l7J3o0l0O6nQJ0M7L3r3m4m4O0J5N9r9M0o1k1J33R2K4j00k5n4m4l1Q1r6R7P
-1150B7Qr4R3J5n5j0J9J3m8P0J8j9n8J1N1k5k9J7j1j3%K9k7QP3On9j5%m8L7k4L1N9q7J00J36
-1113A99j30r9M8Rm6RRP8l7n1L1qn7j9P0M0j1M7L3r5LM6n9p7Q3J6n3j8K8K0j3jO1n6m9j2P1
-1076A0L2q4k3P1j8l8nj5J16J1o0k8Q8j34R0l9j1qj4N1%PL9Lp8L0o3K9rJ2J0j7l2O0M0O7j13
-1039b3OO0L3q2J3j8n5K5j8O1O3P8M6j53p7k0N7N2R5r8o7J7o1j9R9L2n9m6J02Olo5pj2k8O6
-1003@J06K3m9j13Lk3K1k0j8L6P7P6j27L8N8j1j6m6j6N9l4o9m0J10k5kJ3k5n9O9K0lN0ro0
-968fm4P3Np6K0M0J1p5J04L2p3J0k9R0l1q1P9Ll9l6K8j3P9j7r9M0M0L2M2r4j10L3j8M5jJ3
-932b3O6m3K8o1L8p8J11r7J20n0l1J3N4l8o5M3j9O7J5m9L2j1M8p3l0qj3MLQ1Lnk3m8P8p9j3
-895e3j6MP7L5K4O5r2m4M5n8k4LR0J9o3mk5M5O6j6q8l7L4P7o6p2LQ6rK6l7l6kM8K9J2q1L0
-857ek6m4J1J7O6j6RMm2l7L9k5O1m5n1N1N1LK5Kr8O9l5j8Q3J2L4K0j07jj2k0oQ7n1j8P7k6
-819C8k6Jj1J8P7jK8L7r4J2Lq4k9j2J8j5O2Ro4pl0J09M2k2l5q5M5jj3mnP2k1JK1j08J02l7
-781iN9lq0K5K4q2J7J26n7q0N3P0O5j7r3l1j6j4J7L8m8r5P3M2k8M9L1L3N3J7o0j60J34j1p3
-746c1J5Kk5K3nO0qj6m9J10n1j21P4P8o3J0O5l8r6J1P5J2m6J2K9n8M6K9q2L8O3n9o9N3Pk1
-710b6Q8n8r0j0Q7Kk6j2K4J7J4m2lL8Jl9NN5j1l4K1j9M5r1N7n4O2K6J7J7j02P5N9p9nJ08o3
-673E4j07J7L1L4M2n3PP4n9m5kOj6K3rj8RO1q2j3M1m5l8O5Kok3L1J9j7P%J44J2j01n2P8j4
-635E7Jl1j3KQ1L2j12p4L1O8j3r0K0R8K2o7o3J24J67k18j6n6J18j43J17p3j8K0j1K6N5l5J6
-602B2k2k4m1P7P8K5n0n4q4JnM0jL1O8o9n6Q9M6o8j7O1J5m0qj05Q9oK3M7k5n2M1N2N7n2j39
-565e6k3N0k1M1R1l8n4J5Ml5K2Jj8K9L1j08RRN2J11K0j53M3L0q0oL0j6j4k4LJ3J6M8nn8L7
-528dOO6j39P1j4QlL0j4n8K7L0J7m2K1Q9P4q0q3m2M%NL0J7l7P5K0r8R1K0j10M8k3k8l4J02
-491D2m2p7J12J04p7n9K2k6%mk2m2L5L4m1K4K2o5K0O2M9n9NK1j7o7M9N7l6L6L2m5mm7k9L4
-455Al8Rj2J3k7m5M2L2k2pK5P9L5M8o4j04L5M1m0qP6N5q8p%JmJ9j8l7K0j0L3Jr4K4QJj1J30
-415I2k1n0K6M0mp9n1M0o1N3o5K7nKM8L1o4j4kk4N8J4j7Qm3O8L2k5j4n9R9Mk8l3LP1O7k6j36
-376c8J9J1l2K0j0Q6k1o1K7n3J8K5oM0n7l3Q2l4n8Q2k9M7l7QJ8M6J09M9j49j6N9oo1p4Rj1
-340c1j5lK6L0pj0RK2n4L7m9%j5L0K0J0%J3j7j8N4M4l5j21P8L4o3L7J8p8Q7P%M9j33j6M0M1
-302B1p5L0l6N0l1k2K9rKnK5j5MN7O0pr3m2O5lML3Lj7p0L7Lj8Q8L2p8l4N9J18Oj54m8Jl0j9
-262g9oR9J9r9P6M3J14m2p8J5m3q8N4N7j0r5M5MM2M1ol5o6M1M7K4o5mJj4L5J5o6J6k1Pk0M5
-224Cj6o2O8L1j5R3Np3k4j6p2L5L2kNRP4p3l8L6J8o5J02J5L4r6o0J8rN5J17j2o2r3L6n8Q1
-187B1j8Q2l5mL2po8k2M7m7K0P4m6K4J9j07M2J0L7pq2J6J30k7j04J46o3r8j6k3J13J32n0p0
-153E1NJ6k5lP6j02o5L8L1Qj5onL0m7LK9lq3K08Pl6l7J02j36jM8j34R4r7Qk0M6Q3o6N7J9r3
-115a5rM5L6o7N9P6n7Mo0k7L7q7M2j5j5M1NKj3K3L3l3o4K1N9J07n5n4j1q7N1lk4j7qM9M4k5
-77a2M3j6m7J41o2l9m5m3M6J18L8r3p4J8l2JkO9pl3J6K2k5K0m5R3P6LJ8j09n0R8O5l7o2K9
-41H1K1j03L4O5q4j3j8Q6K4m9l7k4JK4l5K0M5n3Rl3M1O2J9o8m6k2N9L3o2m6K5M0n7J16oo6
-5a7J7k2k4K2N6M7k5q4MK1N5Mj00J5Pn9oJ11rqL5l0m7Qm5N2L9k5N1O1j27qJ1m3O9kmo0
32f0
##PAGE=	F1=23745.905946912422223
##FIRST=	24596.97802734375,	7686.668670654296875,	-1.8792449235916137695
##DATATABLE=	(F2++(Y..Y)), PROFILE
-2014i8K9J09K3o3J15K7j66J1J06j5q4p9M7K9k1l3L1Q5mj09M1n5j1P1K3K7J4o3l9J4j2rM6
-1981a3m9J3%M9L2L2k8K1M1m5n9o7J29p8%M5ON3k6q5L7pPPp5K9j2J1j5M7M4n5J0l5n7J0K0
-1944f3N9J4l6J0M3n6o8P8O5n7l3J13jn5oKo1O6mJ5o5O6K4l8j2P8j9m4r1Q9L4k9kj1M3j3m4
-1907iK8n1J38j8j03qn1P9nR9Lq1rj7J0lL7k4m5qMq1M4K1L8N4K1MM2m7KM4p3n6J4l1j8J48
-1869I2q2JP8N6o7o4m4pN1jm7L0L2Lj7p3Q0k2k7P1K9m2o8L2K7r5L9j5N2Qj4l0M6M8p2K9L1
-1832D8m1L3L1n5m4J2N4oJ2l1k7J31j11O3j6p5J4m8M4P1j27N2k7RM3om1oO4N7q0q9P5MJ2J6
-1796A5Jj8MKl2nK3l0K1N3K0k7k9l0k5rO0L7o0rJ00Pp6n1L0m6K8J24Qj27k6L5J31l4q8j8P4
-1759C3J21j10q9j0k5P1k1rK1j0K8Mp1O2j1J6K0n3j8N5Rk3L2O3k3K0k6q6jK1K3l2l3j2L8k0
-1723d6M4J5lM9m%r5P6m8M1l4l2L7l3k2M1K6Qj9K8ll4m2K1Lj7m3R3Rm2k2O5l7J6L3J6L0O7
-1685A42k4j29J1jM3l2k2K2K5l9k6J8Jk2M6l4J19Pn5Mp0j8O7k0L6k0n2k2j3M2P1p3l1J30j8
-1650F3j4L8j8j25j3J17oj26J1J7K2j7O8L6Jr4m5J1O0L0M7n0n7J20r0l3J6lP0j11N2rL7K8
-1616C3l4L1Nl0M6l6p5K5m3K2N2k9%ROJj5l0K7J7jK9q2L6Q8M4r2%M8n2P2Ql9j7q0Qk9P0pn
-1576a9O6K1j21mlJ0M5N0p4J2O2p0N4pp9k3QJ22j4r6J1J5J8O3Qk8K1J0k3k5l8L0N6l1J5K5
-1540F7p7m1P2O0o9k1Nm0M9J24r4o7O7Ro0k9N9m2%Nn3N7K0L2J1pLl4m6j1L1j6Q5l1o5J9M9
-1503B1K3ml2QMn1k4J1L2M9p9j1R9k5l6m9qQ5M1k5j1j2l4J07k6q8j7J30N2m4J6j3j07n0k0
-1468h8R1k4mL0p1OJ5Q5J9j20N6j8n4P5j4J21m1l4l0m9J9k0K3M1J2l5l5K4L2P8l8j2k3q2P1
-1433FKLn2M5O0n0q1J73j6k0N6k8j18N3M8j05O7m3oM4o9m5L5J5LL5Q6L3r7q3j5J1N0N9r5O3
-1397B4k4n7L4K0oK1N3J5q5J7nJ8n9L1l1jL7M6Jp1Q3m1Pk3jM1P7l5j02N5j6O2l8j17L2N0o7
-1360e5N4L0j9m6k1N1o2M1J1O2%q2q0N7Q8r2J40K0o7M2o5l5M8M8o5l0Jm3K5L2ro5N8j3j8L1
-1324b8R5N9o5Pn2K2j6k6J6k3l7N6K3o6J01r6J0m9L0K7q5J07J09j20kJM2J4p8k8LM0R4M7k4
-1289A08nq8o5N2l3J0p1P9K0k2k5J0R6%l7J8O7j8o3q3R6p3m1M0j9J5Q8k8j8L9m7m3N7l2k8
-1254d4M4j9j1N3N2o5j6R6k8k7K8J2K1p4n8k7j7L3j9Q8J6K9K2j30J4n3J9O6J42p5j19L4l0
-1221d3k6M8P5j11J53K2j06Lj7O0m6l4M8p3J9N3o5j3jN5L5r0O0j9n7N1l2L8J4l2L5N1j4r0
-1187d9N1L7J8J6M5o4jn3l1P8J0k7qL5N2p3l5o8P5L6L6j02O3o5JJ30M0L7j08k3l8m2k4P3q7
-1152f5N6J7M1r0Q0oo6K1K3Kn4Q1L0l4r7L1Q3l2m6K8J6j1qom2M4O9k2n2nMm8N6j1k3O8p6R2
-1114D8J17j06r4L8JJL1n3Q0k3m3K8J1o7l9N9M1oN3K7r5K1O0m8p9J7M4jm5QOnk5Q6l6m6k1
-1077e5P6L2p5n7P9Kj7k4m1J00J3p3K3O1j23Q3m4k2N4j5j0QK5L2qp2O9n1nl0K0K1j9l9M6P4
-1041C8O8j07k4Q6O3p9k6k4m2L6p7R1P3P1P0j18j22o6P3O3R3r2r9J3J1j3O4L0r0J2R5k1qn7
-1007a5m1J9l3Q4J13J7o4r0Qj6L4j0j14N8Q8O4j34P3L1ll6n3NO2l7n0m0Q4%Mrk9n0N9K7qM1
-970C9ln9qP7l1j01M0N0J1r1J66L4j26j2k3J21l0p3N9%nn3K6k1P3j7r5N9M7J7J7r4o3J7l5
-935h7O3RoQ5n4K5l9j8n5P9o2J10j0m7RO1m6o9M7j4O3L4j4Qo7N2o4j1jl3Nj6Q9K2j5Jo5O9
-897C8l9j0n5J9K9M6K4M3p6j3N4o0Pm7P6J2p1N6j8K8P9j8j12n6M8J01o0q5L6O8m4K0o4J8P
-862a9M8J3pp2M9k4n6j3K2P8j5MJ6l6n1L4k9P2l4l5J3LJ2M1Rn8L6l4NN0J7P8J5j27J7K2l9
-825Ek2P0n0j5J00m3l8L3k5L6P3KL0K1q9J6k6r4m2k2P6j8L4Rm6l1j4R2K7j0k0o6L7K0m7l4
-789g1L1O3l2K1K5q5M8l2J23j5r0J4J8r4K5J12m4p7P1N4K2j2m5Om4k2ML1n9n4L0O4m5P8L2
-754E1L5N3J4p9j49J02Mn0K6K2l1j6L5N7l1k4o0J27o4r0O4N6p5K1O3m9r0K2R7K2n5j5K1k3
-720iL6J7p2QO2l8m6M4pj0O4p0q0J7P1K1j5k8J8L4Qm1j6M8J5m6j1N2k9p2O0K2L4q3J5l4M6
-683a5L7M4Pj32J10O7r5lJ23o4j28J1L5K5K1n3J4O4m1l9K1K6m3Oj1j7J9L0j00O7J5k8l5K0
-649d2K8ql6%L6J7Lj0J16M8n6j41Q3lJ2j1j1l7Q0M0q7r3L8N4J1p4J9J01mr6m7J20J62j87j1
-614A4o7J23j52J34o3j4J5lN4M6r3L0pk3p4O9R9M9o5p4p6J3L4Kj3K3O9n4n3P3O7o9l5P6K7
-579H2m0op7M8o8Q7M6n0m0L6O1O2o7j37k0L8RM7N5n5n8J0J6kK5J6j7K1j1o8K5lO0Q9M2j35
-543B1m5N2n3mM0QJ9m6l8lK1M4om8K6J6Q4j32L0pK0rJ8k8k7L8Rj7m3K4P4J02l7p2n1Jk6JJ9
-504b5K2k5Q5K9r6R4rj08O4J1j5r9J18np8O5Q9p1k9J2l4k0J1j3j6K4L4m4j2Lm2N6N8Qp9R0
-468E3L0p2q7L9N9j2J9L3k2j9m9RN0k7m7j1pj2j9M0K5mkMO2M9N2o5j16M8J6j4OO4M9o4M9l5
-430G2n0k7J9K3n4J5j3L0om4J7K%l4J16k9k3K6N1Lq1n7K5l2L1n1N3j1n0N6M0n1j6qk8L8J7
-393c1J4J8n9L4J3L0j7n6P3K5n2n1N9P2N0l7j21mPj3J6jP5k4l9M0m1k4K8j7N3n3l3P7l8k3
-357e0N7m9M2k2%K7M2O8L3j18%O4%o3q1K8kn8N7k6P9Mk3J7Rr0M1m1J7j0K7LkPj6j5JP6L5n5
-317A3n6L0K4m3L8J1n2M6K4pO0j33j2N0L7q9M4%J3l1l4L9%j2J6%j5J7N4O3j9q8l0O2K7qK0
-280E9RPo2l3Ok8P7K7m9k8M7J08K1j55o4M3m5j9J3P6Np2M8M4R9j2n8Rm3r0J6Q4L6j49P3KK8
-243C0K1nmn5K3J6J0m8J6J4k4L8Rq8N9m4L0k7L7qn4MN0j0J17M0r0m3lo6M4qk8L8J7N1n4n3
-205d8N8J8n7R4QM4r3j19L8J4L5J11k2o8k3j0j3P0k8P0k4mL1k1o5k7K6n6M0J11m8nL1j07K7
-170a2K4K4Om9OJ39k8j55J28n8m8%k1R5J20l4n8okj3j3K9r8m1L8L2O3j8n3l2O6l7j6M1Rl6
-134hJ48M9nj75J35q6L4jj54R5j05L8l0J7Q1n5N4L2q9LN6L6p3M0R5n4J2q2j3K4p3N1j7NK4
-99Ij8k6j9O8L4k6j02L6N6J07n7o0k0n9N2%m2oj2P1K7j6P9m9n5J37m8n2o6j8M0J20K5j02o5
-64e7L3n5jL9L3j9j8J4K9j3J6k1R3Q1l5oq1m5J05Q7j7q1nQr6K7P5o9n4J8J02mo0k2j8k1K6
-27a2k0K8L9l4k0j1K2R3J5q3l2l7O3J00j07r2L8M5q0J08K2p3L2l9J8oK1N1j9p7M2J8J9po0
7c5j7J3n2pJ27l5k4N9j6m5j0oP9L2m9L5L6j16l1J5k9Q8j5Rm7
32d1
##PAGE=	F1=23721.589601757241326
##FIRST=	24596.97802734375,	7686.668670654296875,	-1.4154868125915527344
##DATATABLE=	(F2++(Y..Y)), PROFILE
-2014g4L0J17J6o2J14J9j53k0J03k3q5n8M5K9m1j1K2P1Nj17N9l0k4M8J5M2L7m9o4JNLOm7Q1
-1979A0j6J9J5K1k6J9K6m8n1m5J58p4n5M4J8N4j9r7K5pN2kp9N6k4mkL0J0n8K9k1n2qM0M4j
-1942a9oMM6n4n2O1N3n9pP7K0k3l3j6rM7pjn5M4L5k2j1O9j6l6j19R8J6k9LL1M1k9o3J7m6J46
-1904I6l9q6K3n8N3NJ08k2o6MrRJ5L5m2m6jK7j02K3K6L1O8K2j0M0l7pM2r2m3O3k1q8J39m4
-1868A6mQ9P0q2o8m1qJ0Lk6L1M2J8k2p1O4l3kN5Rj5o2M5J2r9K2j8Q0Oj6j6J6Rq5N4O9l7KN1
-1829F8j6o8LK7pL4lr9J60p5L3k3m4J5m3J1Q1j00J3MK5Rm2j4LN3N1p3o3K9L0L1mrj1J4nj5
-1791b0NJ1j7jM3L0k4l5k9j8j3O3M4n8m4Q0J9l9j0J7p5J0O9L2p2K2L3R8l9j39KJ01J22r8j25
-1756e5Rl3N9J6m0J8lL5np7Q7J0k8L6l4m1M1J3l6K6M9rL2j5n5jK2J2m7n7J7L5oK7OPK6Oj0
-1717C7q4J17o1M2n3k4L6l7oK6M0Qm1K1mm3nK3j0l7j5N8J5j5l2K6j1K9K1k9M2R1j8j16J9j3
-1681cK6l7mK2L1j3l2RK7j6K3n5J22K6j15J9m2l4N1OM5k5l1k3n0P1P5q9k3J33m1m4N4Nr9m5
-1645g6J16K6j61O2pLk7P3K3K0q7k9j3L9M6M2n4k9J33r2l4Pk5P2o5Kl3M9M4m2L6J7k5O0n6
-1610A5o7M0l7%K4%l5J7K3J1l1qj2L8L3J6r8L6O8L4q3M1J9p1J08J9n4j4o6k0jQ1k3l7O6L4
-1574F6j08Rk2J3K7M9n2RM4m3N3k3q2J2j4J00K1j30L9kJN7L0%Nj8j9j6j8j1N7l6J6K2o2l0
-1538e6J01O1p9l1nk2N6J25j21r5Q4Po3k2J01o3lk1l0L4L3M5Qk6K4j6n2J1L8n0N5k9l1J5M7
-1503C0L6lm5LNl8l0PrL9n0LR0m2Kn3k2Q8K7l8j2pPR3l3j04j5J15O2m3L3Mj10o0j0J12m5j
-1465a4Jl5kJ1Q8L1j16M1l5j5P8m5P5jk2k6l5K8k5j5N1Jn6J5J5J2P7j3l5l2n7N5J7mm9K1O4
-1428D9q3oJ43m5k6Q1Mj00J8K9r0O2j8nK5q3j5K8PL9PL6J7p5n5J8k7M1P7j14Q1Rl9kPlPN9
-1390E8L8j12M0J2k0m6K1l1j6P8K7j0m5P0n7K2lJN7O3n6j30N0j5Q4m3j10L3N2o6K4M0lm5j2
-1355e0O8l5j3RN2J2p3p5R7N9j04J24Nj1Q2r1p8O7M6q0k3j5l4L2J7Ql2lKl1N9P4N7o2jl3J0
-1318C6j5n6J1npN1Rn3R7q7k6m7M4O9r1O5J00q5j9K0J1K2n8l2KM3P7M7l4j8r5MK5k7J3n1M6
-1281a4Rj3k3K5Q6rk6J5O9j1m5j37P8q7j7P0j5M4Q9m8m6J7j9%M5n8l6O1kj7K5P0n2k4R2l1
-1245F5j3M8ok5q0n8nNOqJ06LJ6K7j21kl0pP1J23o7j03M1j0k4K5R5j17J20K4q7Nj6N8k6j0
-1209B3L4r3qO3l9j5l5O8N7r3M1l1j3j7j2P0Ql4QO3J0r8M2O4J6J6M0p6rm3l5Q6J9o1k1J5N6
-1172F6m5j6p2P6M0J2r1P7n4JJ88mJ9j20l8k7l9j4O0o9QK9P1p9N8j8p7N7J8j1n9P9L2l8j02
-1137h2J8J09k4n0K8M0Kj6m8m5P2N1n1l1MPl9O0Po6P7p4Q5Q1q2o8J6%O1K3j12O9Qk8K6K8p2
-1100a6m1L7K9kN7J8r0L8O5k9o6n6O4N0n5j5j3Ml7R1j4l3k0O2K7o2o0N7K5kl8n8Q6J1r3R6
-1064A7K1j07M9l3k3R9j9o2RL8K6j0m9Q9m5l5m4N3J5k9l9L4Q8N9r4m2J11Q9q0o7j7l2N2p8
-1030e6M7Q2N5Q7p4j51r8P8O1Q0p9j02K7O6k0K3K2r3O1P7n0j6m2n1M6l8R0J10lp9m8RpL4m
-995D4j32LJ07N1j17Q3jJ9n0n7K2N5m0l3j6N5J1J4k7l2MJK7j2K1Lm6M1O1o5j16N9O1J2p5J74
-959A09J8j48k9NJ24j9o9M2qK2n1J7k2N4j2r9R5M7j0j0q5k3K0n8Q2J5k2R0o4K5j1p2l1L7j8
-924e9R9K8o5QO7o1p4N8nN4N3K2k4j10M7n7JJ5l9ml8R5M4k6K6n3K4oMq1L1j3N0J6J7n1J5M7
-886E5n2M4q3M7J8p9J07j7NQ3j7j20o8O3J02m0r4O4N9p6J4q3N1J1O8lk9n8L9on1k3j1P7mN
-850bL2l4n7K0j7O7k4j2J9k7k3M3J8l4Lk5L8J9J1J03Rj31N1M0n8m6M8m9J4R5n4l5N0l3O1O5
-814A45LK2kp4K8n4r7m9j9J30l1jKk8k7K2M0MMPm1oN1l8n9J6M9m9N1K5n7L3m7J63j7r6JJ2
-776A6q5K7P5k2p4Q4L1k9PK0L6p8l5KK0p3qrJ00p3Q6L6L8N6J4r9j25N7K4j7L6K5m3n1Q4M6
-740I9n5k7n6J22p7m9M7L5o4L2M0n1p6M2R7K4n8m6J5OK5J3n1k0N6j6k1K3k2J3L7o7q2K9M9
-705c4L5J4l4J8M7rm0k8O3K8n6J2K9o2n8O5M3K0n6k1k8J6N4O6pj34J35N4j14nJ37n0j42J0
-671c2K4K0Jn2J7N4k1l1M3M4n8k1j1j5K7J6l5N2j0k0j4l2M3Kl3m3M2M6Qk1P8R3j2k06N4PK6
-634C0J1rq0O9N1n3r7M2M0L2n0J3Q9m1j05JP8J64j53k3n4J03j09J07n3j5RJ3Q6L2j54N5Mk9
-600Dp3L4J09P0p2r8k9M2K0l2Mj0N8l0m1M9P7n8n3Q3L2l7kl6Jj04J50J5n7l1K7P5N4q3j31
-565g3j6M4M0J7K4n4n2J9LK8L6M0j2j1n0PJ7k6N4M8O7q5j38P3k4mM3L5N4m8q3l3L0L4ml5J3
-528b2K3Q7p7lj7J7j4Om3K0K2j7m9kJ5L2J14Mn6m5Nj3m2OK4j0Q7L5q5R4l9q4O4L7pj09Q4K7
-490F9o8K7N7o1mJ0k4l2Nj3L3K9L5o8m9j2qO9M5m0q2J57L6j02o1j1M6J2ML0Pj1p2K2O4pq3
-453e1j8rJ3NL5pJ5OnL2N4N0o1j14N4j0J7J8M7L8l5R3o5q6m5JN1n6K5j6K4j2lJ0rRn7Q6k8
-414dK1J1N7Np5n7K2rJ3k7N8no9K2N4m2k1rk1RJ6L5K6o1pMP8k2m6L8L7o4l4P9N5L4m4r5j4
-375e2nJ3OON7k6j8N3k4m5lrO0m8j6N9m6J1L3p2M7mpL0L1J6J2p7K0O0No7p7M2Pk8Q7n0N6J2
-335D9k4J2nj05L5l2N0j1J6nk2K1o0J8J2Q5K3o9Qrjk3L9lj2KK8pP9j18k3N4L1q5P0K4l2k2
-297a2l9L1J4l0L4k6oJ5M8N8l4p7nN0N0j4RJ6L8n9r4Jk3O4J1j5j7K1R2L3j31n0M4o1J4J6M2
-260Hj1m0J4M1Q1K1l6j4l6p1k4J17O7j70N3NJ6LJK2m6J7j0j0k6L7K1l0J5J7p5Q4o4M1l7K6
-224GJ4l9n5N7qJ22N9j00l4Op2N8k9m4O4LL3l8m7O1J6m8P1NM1p7r4j5M0MQ7k4l2J8n5L4N1
-187D0k6M6j2KK9l5o2l0J1m7L0J48k8n7M0r1QL4J5L0k4oJ58k8k17J02m4J6J9j9M9J00j8l9
-153I4ok1qj7j6r5K0LL3J09k3q9m0Q8l9k8M9K0PP3R0J2k78J64j8M5m4j53P9p9L7l4J1O3n0
-118d1M4M5p5MN7L1p4M7J10o1J0r3%J1n8P1k9J6K1m4n4mQ9K4k0j02L6M0J05n6o6l6j9L8J7
-83a6k9mk9P9J3J1R0p8o5J22l3o1p6K1L3J05Pj02n2M5m0j0M8K1m7jPJ9pK2J8P2Q1n3l1n7k4
-46aQ9J02J9r6m5pq2J4Q3l7p3M6Q0m1m9Qj0m0lJ0M1L0k3m5J3j0J18Rq9j5l0N0J52j27j24L7
-10d6L7o6O3N6p2L1k9L8pm3M7po5Q0J5lk2k5l1J0n2J9J00n5k4P7qm5j8L1J04J6p7J3Rr1k3
26f3%LQ1l3J8j8
32a2
##PAGE=	F1=23697.273256602060428
##FIRST=	24596.97802734375,	7686.668670654296875,	-1.0479664802551269531
##DATATABLE=	(F2++(Y..Y)), PROFILE
-2014e4K8J09J0n0R5J7j30l9Q4k3m6k4NJ8n3L4qM3K6j13O0Jm0L1K7M2M6m3p3j9L4jl3JJ04
-1979F6k1j9j4J1k1J2J2l6k1J1J19p1q1K8K6L6j8q0J1j1R6j3q4P6m0J5LJ8m1q%pl3J3kK6r
-1942e1K9k7N5l2l3K9M3l1j7N3M5j3n3l2N2K2j4Jm7J9M1mj0M7k4k9j10R5ll3J6P0K9m2o9R
-1906a9m4J38n7o8N7m8%J9J15m5m6K0NQL0L1o6m1OM5j11MM0K6O8J6l2K7j6oL5j09j5Q8j6q0
-1870d1N5n%Q9P3r5n0k5k4m2K8rK8N1K7l2o6N0m5M1K4k6K6n4M6Jp9Nl7J08Oj3qj8l3m8N2R3
-1832E3l9k5P0K2q3%LjL6J4j47J68l5K3l4k4J8n1lQ6p1l4K6M3k0n6JPL0L5n1k0l3O4M4k1k2
-1795b7jJ7pOLK1mk8K1L5k3k5k3j1j2N5M0n2n2M3K9OJ9kq7K4j0M4j4N5L2N6n7j37K8R1J10
-1758A63o9j31J4l1L8L3o4PJ4K5j0p7J15J9n5L4j8m9K6J7m1NM1RM6rk0O%jm9o4K6L3PJ2pK3
-1720A8KK3l5l5J17o7L5o7qK9l8NK2N6Jo4K5rm9J8K7j4n3J9RJ3L9j9n6K8K5J0o9N0J08j4j00
-1683a8K9k8K0l5J1J7L0J8l5lN0%Lq4J18L6j48K4k0m7L9K7N7k5j1j5j02R9P8j02j5J23o6o0
-1649c5P7J8p1m0P6N3j63J00j5l5l8O3NL6o4qj4oN9L1n6QJ34p9m0Jo5R2l9j3RlK3m7M1K7j0
-1612A2P0o0m6O3l6m2NK8n6J4K9J2m3K8k8K8O8rr1K2M6K8p5O8j3q3J48L0p4k1m3m7M7Q0m0
-1577A9o9P4M6r8J5l6RJ0M1l0OK1kM2l2q2L6J5L2M6j32N8j8j3M8M7K5k0m2Jj9j5%L5o2J6K6
-1540bl8j1J09N1q0l0j4j1O0J16j33r8Q1Qp0RJ12q1J1m6pj3N3N9Om7L8J0m6J5M5o6%l0L9j
-1504bL1L7Qm7qJ0j7k3K4j9m3j9NQ8n4K9n8K1M5lm5NqM7P7l7j08k2Q5O4l8M8J7j07l8j7J12
-1467D0n4Ok9J7k6J3R6L5j14K2n3K1Q3o5L8L2k3j4j9L5j6n6M6k0p3P7%JO4J1n2m8j8L5K1k
-1431A1l5pN7r6L9J07n0k8R1L6o4k7%o9N2NPQq8%J8J4O1j7j3J0n3k0M0j9k0R0j05Q5L2k6l3
-1394gJ3npN8M2j32P1J5n1l0J9ll7O6J6j6j2N7p4L6K3J2N4L5p2j30L1j2J10m9j01L1O1m1j2
-1359d1N1pm8pP0mm2NL1J8n5n9J01M4r5R3j0M9J13j23j12Q8L7q2mk4l4K6J2K7j9m4M0n1O1
-1324EM8M9n1kj0ok5p5K5lJ1M8Jm6R3o9n5ORR1r5O4O3n3m5M2j2K2l1k5j5M6O0L8m2k9p1N9
-1286B0j8k0K0k8Rjjk0L4P2k1oQN9qk0j61L9k8k6O8KO0P7o6n9j5J8K7M2q3l0N9J6k8RJ04n8
-1248D6l2Q5l6rN8k0p5o9k6KJ2j1M5Q8k4KK3j03j6j7K4L1R9n8r5M4K2k2PJ03j20R0J5n1J1
-1213B3j6K8PK4K5j14n0Q0Kl6o8Q7O5r9L1j5J3n9J9O3Jj6j8M7L1r6M4Q8LkL9o8j0l4m0Q6K4
-1176H9q7k8J0K7j9Ro5O7L6j4o2P8l8j2K37oJj31o6k5l1nM7m6k7K9R1o7L5j4r2Q9J0k2o0O0
-1140bK4l2k0m3R6Jm3J2N6K5k6q2m2Q3K3o6J2mQk6O1J7q5Q2q3P1L9o1k8j0NJ00J1j38L1M9
-1104A5rK0L5o6m1K8MJN8J0q7N3N9km2q1L0J00n3l2l5Pl9Q0Mj6j0L9J9m9m9K4M6Qm4o1O1J5
-1066@m5J02j5r4kj2pJ14k5n2jjK9Kk0Q4m0n9j3P1j1m5l7L4P9M4p5m2J22J08r0j06J2k8O6
-1031D7n7k8Q8L8R4k7j65r4O2M8O5o8q1O0R0l1k6Qo8R1N8p3k7k6j9L9l4Q8R8m0q7JJ3jJ9j
-995E4r9n1R9L5r1P8l4M9m9n9K8L9m2j2pM7J1K9k6n1L9l5K3Pk9Rj4P7L8r7o3K2N8J7n3J59
-959A06j2j41mJ8R6%o2L0k5M1l7Pj3K4nr7J27M3m3l7p4ML3p2R3K4k7P5p1L8J3j02k2j4L4Q0
-923B8N6p6J0P3p7p6P1%M2O7N2n8j35K8l7qM4l3j9j2N4O3l8M4k5k4OK7r3L8m1M4JOpJ2K3l1
-885aP3r9J0L4q0J41k4j9P9j9j06m9O3P2j6r4Q1N0r4J2j02N2L6R7j9m8l9%K3l6k5n2N8J2J4
-850a5M8l5n3MpM7rJ4L1j7l7JJ8l3k0nP0Mk0J13Kj18Q5M0p2o4K3n2O8O2o3j0M9l2Q6N5kOk6
-811A36m8M6o6r8m9NJ36m2k6pj2k1M0Pj0J4L7k0p1Q5j4m6k8L5m5L7K4k7N0q2J83j6r1qJ9o2
-775c5K1J3Jo9R1Oq6M7P7N8r7o1RMp1J9J2R1q1N8M1L9N8J3j12j05J6N1K2M0J6n8q1J31L5p7
-739C6l0l7J05r3pK7J7k8L3Om1o2O4P9J9n9o8LL1J3K3l0l7M3%Jpk9M4J6n8q3K4L2K7M9l2K7
-701A8N9l2m3l6P9L6o3N1J5j04k0M2N2Rk4l3n1lP0P2j5r3J23J9j29pJ41k7j37J2LJ7om8LM7
-665clk4O0N7n9m7j2j6K9K3J7L3l4k1On8L9K0k8m7J5O5J1m0N5J36J9k12l2J8L9L5rq6J8O1
-629B5j1q6K9L6N1k2kP2p7k5lJ3J59j33k8l7Q8o6O6m2j5ML3J13J6k05P8J0l6n0JR3R0o6j28
-594e5N1M5mo8L3l2K8Jl2K7P5m0o6Q2L2l7LJ0m2n0J29k8l9l1K0R7L9j02j29oN7M6j8Mm6j1
-558e7M3l4L1M8N8ln0q8Q5J2n2L7nR2j9j36J3j%L7O0Q2m6j19n4M1J7lk5KL2P1k6nl1J1j9p
-520hm5N9ql8j7L2nj8P6L8m0k0KRo4j9J9NQ2L8o4R0o5n9O2N0mj06N3L9n7PK5m9J5J4rj6j2
-481hl8Q0M0L4r8n0LnN2K7q4K8R7L9j01l6j8jK6mK6L3J3p9k2P1K2p2l7j9M5J9K4n0L2J5JK
-443GM3M0n5r9N5k6M3K5K8K2qJ25q6r5m6m4O5n0M5rQj4J7Rk7K6m2J8JN6k1N8Mo5m7K3LOj1
-404a8O2Rp2l1O7l9j9oj2J6k3L9K3n0k2N9M0k2l2oM1m0J6M1K3K0m6m5k7j8L8oRL3k3nO5lm5
-365io0J3O3m5nM1n5M6J5p1M6OoJ9J5l5Km2N1L8Jp0j1lJ7L9Q2o8J4K1j6mj6p1jk3Q7j3jj1
-325b0m7N4l9MqR0J3p4N5l0l5nL7k2L5j9JOR5j01l8N8K1o8R5M2p0k0l3J7K3n1M9n0J0%M8M2
-287F5m7o6L0K4O8j3MK1O8o0j37pJ5L7k2J5%j5P5L5p7l1K0p8O0J0Ok8OmJ9N8N4k1n0j1l9k9
-249d5J19P4j62mJ4Nj0J4L8l9K2j7l5pN1K1j9l5K7l6R3p1L7n0J5M1l1n0K7pR6N6r8Mpp6P5
-212C0k8k6N0k0K3k9j9M2Pl3M1OK2n4m8l0K5qK7k1N5Pq5P1K6j7J6LQK6m3n4l4Ook2J77%j18
-173b7M2n5jL0J8N0j5j7J79k4k56N6%N4K4k3OP9lk1Pm2j3j7m1p5M9k9L6J35k6j06j8P6n1k3
-137d2M5K0M4NJ17J6k80J52L3L6p5j11L0m5K5m5L7M3l9J1N6o0jM9K2o7P1J18p1jr5J0On0R2
-102E6m9L0J5o0m2KP8Lj5o9L2PJ00n2o7n8K5J8M0qj0n0Q3J0M0P9r9o8J02k3p2j6J4K4P8j3
-66F5q8m7N4k9j3N0L4o4Jj0J1j2K2P1M2P3n4n4m4jO4J09N8j03p1k1o6j3Q8Ln5M8L3p7kK2p
-29A7m0n1N1M9J8k5n6L5m9J32%q0jj5K6J75j18j25K3K3l8oR5o0J9j2M8Kj07L9jl6J03Oqk6
6Gj1j6j0n6K6P6o6j2Q8mm8j8O4J21pj04pro7K7l0J7O6n0K3P
32G
##PAGE=	F1=23672.956911446879531
##FIRST=	24596.97802734375,	7686.668670654296875,	-0.85683470964431762695
##DATATABLE=	(F2++(Y..Y)), PROFILE
-2014d4K2R2Nk5O0J9r8m9N2qJ3k4k3Nn0P2k7jN4r9M6K5m8K0N3K7L8m1p3l1N7j1n9N9J07k7
-1978H8n5m6Oj2kMj9K5M5P5p4p3LK8%j9n1RoJ17k3r0R0n9N9jNq2O4m7mj6K7m4J0nN5p2O8n
-1938b7j3ML9%m6M5N2j5n8m8J14nk6K0l7rL5J7qJ8m7j8o9P5j5l3L3Q9J3n0n5jl8J14p1n2R1
-1901A8k6n7K7J09o4k4L7K6OM2J9q7k6NN6j21OM6L2N9Pn5KRRL1j24J7Q2j4n5l2L2J3Q1O1j08
-1864C9non4j4L2l1NN8L1l4o7L9l5P8op7P2m5L8mm9J0o3J09J0lon2k9K2PQ3m9m5Q8N4q9Jo
-1825GJJ6K1j03R7KK5l9j3K1o5nQ5m4n8K4O1l1pm7ooJ4qK7j1L2L1m0l0J1PqK6ML8Nm2j1L7
-1785A8k7mj1lrL8K9n0l0JL1M5L5k5q9N1j6lJ9P8L1J5q3o9K3O2Q5l3j09%m1K7M5p2lL1%j1
-1747b4o3J31J5p2K4j0l8J4J5l1k5L9K4N5rRRk9pl8n1J1K9K2%k3M1j6L5o1K3R4o6J8o8J3J7
-1710Gl7PL0P4j1q1L4j5n1J5L9pn3K0k3QJ04qj34O0J5jn9J6J12j3q4L7m0K5j6J2QK4M4l4j4
-1673A0O4J7nj15J01M4j52K3j4n2L0M8N6j6J0kj26R4P9j09j3J03q2m0P9J4m6j5L4O0j44J29
-1641F4l1o7m2M0j3M9l2J4k1k1M6K2m8L9J30n8n1qq2R4l4kL3j8l6m5M2L6J3P3n2l7R7l9q7
-1606c2K2L6o3rL0J1n1N6l0J2R9m0o9JL5K7p9P9l8n2J43L8r3l2pm2N8P6n9q3R0M5r1J1l6j1
-1570d8OK1j0OQM2J7l6o7L6L8k2N9j01O0k8k1L8N3M4m7n6K6j7l9M3J9q6%N6k7JR3K4p4j7j7
-1533b3mO6R4j30n3L2J1p4M2J09q8J7m2ml8N0O6Oo7M4L7l1NM4o5k9l1Q9j8MK8K5m1k5K6Qj2
-1496B8L8k9j14KrR1n1L9n8O2Qm1k6N4k6N5N6k8j01l2L2O4k7N0K4r3%l7R6m5J6n6O7m8J6R8
-1460G5L3j08Lo6M5Q2p1K4L7l5J6oL5Kp2J1m0qN8j3lM5L2n2q0K8J7J1Rk3j5L1p0L7P3k9l9
-1423b6Q7O0k1o7l3n1L8K5K4mq1nJ7K9O6m2m3K5m5J2N1j8p4J00o3O1M2j3n1K9j0k4N4L2j38
-1388e7R7Jo6j7K9L0m3QJ1j9L6L3q8M5N0J9M0Nq0j03ML4R9o0r0K6O9ol8O0j5o1jM6K7m6NJ8
-1350Blk8n5R9L7p1M9j4R9J22j52j15R5K3o8K3l5m5K5J8L0k1n4O3p2O7K0L4l7RJ3k4m5o3M4
-1315c0mOM6mn0R1m6o1K2mR0r2Q6K2l5p0O0k8J8kj6l7M8M7K5m4l5j3O4n5j6L3j1j8j2J6j7
-1278b6K8N5k9J4kM4Kjj55j5O9n0M4K3O5N7q1n4n0N7M0M6j01k8M4L2l8J1J38p6l5P9m8j4N8
-1243A03k0j05k0nk1JoQ6P2n6rJ0q0j3k0O3j0P3m7r9M0O1j6mJ01j24P2J8n%l2j5N0N9K4j28
-1207bj01R7M5o7j01J18O2j05K6K2J7o2K3M5j1Pj3LM1q3M9J09j7l5M2m5qk5m0P6K6r6l1L8
-1173Dk0k6L7n0M4L7l4k2N7k2k9K44K3Oj40r1k8k0%L6j7j5qQ4n0J4kr8J06Lk8m6J2J9k7O7
-1137B0n3M0L4l5rN8M8m1q6m7P5pl7L7k2Qj0O2J3r9R1q2M2%m4J6k2JJ08Pr8n7Q9J5JL3m9l9
-1099c9K8k5ON6Oq4N5M9K7j7p0k7J39m5m1m9Om9O9J4MKJ5J2m0l4rO2J4m5n3L8K1MR5m0q8l7
-1061g0pOJ18l3k2Qo4L7K4oO4l1p7L5P7l3o2l8L6O0L0n5k2J14J14j01j47O0k6P2l1j08Q8K6
-1027C6R2J6j66o3L9L6O0o0o4Q6J01m3o7j7l1J03M3q4l9j3QL8k6Q7P8q6p9M0J9%j1Lm4l4L8
-992dJ0o8O9o6Q2l8m3J8J2k5J7l8M9MM7oq5N5l8K1L8o5jK2Q5J1j26nPK4K1k8J30n1j11N3L
-955b0N8K2m3J7m7N0j4qPj0Kp5J35L6p2o0p2K5M7p0Q7L7k0N0p4O2K5j04k9J3RM4P5p5J5P7
-919A00q9o0O8kL0P3O8q8j36mK7o8Q8k4k2RRP6m8N0Qm6j4N2r1M3n6K3j8L2L6j9j5LQ3r7k5
-882d4M6n9J54l7m0O9k7o6k0N9K3jq3Q0M0r4J3r1KR1J12l9o2kn8M6j2k9n9ML1K7O2l9m2mj4
-845f3J4J7L5M3Jl3k5nm4j4KR1Np3J16mp1Q6K3p6o7Ll6J01J6p4L9K5j8J04M0j1j3m6j2O4m9
-808I1r8o2J2J33n2l3rJ4l8M4qjRN3Lj13Q5J3l2k8L2k4m0J1J2P3j06J72j6p5j1L2m8K4l9Q
-772a2n9Q4j4p7P1Q2P3r5r0J0rm3RL8P6p7K8M5L3N4J1j11r1k0Q5N7M1jp3p4J40K7r5l6kQ1
-736F6j15K9RJJ8K8j8k9n8Q4N4Pn8o7k0M0J0M5j3n4L8OJ5l9j5O5ln5n9J8L6j0O0k2L9O8n5
-699D6m4m6R2L6o3R0J3j34j7L8N5JRl0q5QO4O1j6n3J03k4j36JJ25mj04Rk1K2jl8k4L3Rj7P1
-662B9O2m8o6j7j9K9M2M5J7n5k0K3n4RM4k7n1QO4Qo2N7J61L7k02r2NN2N5j3m3n5N5K8n9qL8
-625b3O8Oj5N7q8M3k0j8J22j30j3k7Q9m6K2k5j2KN0J29kk36R2Rl7k5nN2J07n1j45J19L6l3
-591E2j01O8l1k4L8k7NO8k0p3P4K5l7KN3p2OJ08p1j3l2J8J19K2j13j34J7M8L8l7Qn1L0N9n3
-556c1J4N6O7Nq3j13J56Kp6J4n7J06N3j12m3J2J2K1P5R7m4j44n9N5nkj9jM0L8J0Ll1Mk0k2
-520b2l2Q4l7j9K7J3l6K9m3N7k8K2kJ7o1l4jJ7O7M0l4Q0q4m2O3N2rr6L7K7m9%J0l9K9K2%O
-482C1j8n9J00M7L4j22k9J6j4L1Rp7P9K8M1o9j9j8j3J4j2K5M7L4p6n9N2N0l9n1l5O2L1J2q0
-447d7L0K5J7j0RK0m5o9N3k9M6K9J1LJ6J45j01q0l5k6Ll0M5J2qj8J5J8m7M1j9m1O3N0n5N4
-411D5Ln7k6J3J9LlO6K7p6p5P0l8po%L5n5J4J3l9kQ3Jpk1m7M1J2K4J0qJl5J7m4k3M5m%Rj0
-369c2j0P2K4l8j10K3P1m4nJ9n8Q4Om1K8QMjmp2N6k9M6Kj8m0M1o4L0R4P4q1k8K9ok7j2k0k6
-330e5nR0j6j3k7n0Q3j0k7l1R1Jn8P9m4n4%K7k5P2j3o0M1R7r0n2N9J5n3J14N7q9k6k2PK3p4
-293c8O3p1K7k0N1K3m7o5O8j3P6%KJ9R5o5j61oM6K8m2NK9m6O0J9rk5oo5Q2jl1k9M8oqK4Q2
-254I3j6q8L3j0oJ00N6j38p7K5jk1M1L9l6L6mm1j3N4J8Pp7J3J1R1o9J9o0J1O4k4l5OoM6L5
-217G6p3M8m3o7R0j2j1K6l1K5l5K1J7j3j9K5J5j7l6qj8OK4j9k6R7k9o3O4%j1qJ8RK2m1m2m3
-179h2K5J4k6J50K5j56K3j1J1K2K6M9k3k5J96j6k53LN6N1J6k6k3O2NnK6o3k8k1l9k0L2n4M2
-144c7J32k5j02MN4o4lK8OP3m1J23J0j67J03L6J2r0o4j1k7L1m4L4L5k6k1O5n3mL8J0n4Q5J20
-109A66o7j1r4J2J0n0J03o8M6Lo3k6OO2j7j5k4L9m1R4n0n5l6K0LN7Rk1o5P8K3N8N5j14n0P9
-73E6k6p9M9RJ5N2l4o1n8O0k2qM4N5o9mk4K0j1rJ15K6N8m8p8m0K2L8J07Q6j01p9k4n5m4Q2
-37B0L8j9M0k2r2O0Onk8m0L5N2Pm1n0N1r1J33nm9OlmJ57q2j02J0J7j6n8R9l7RJN4J3j15K6
0b5l5MJ00qoj3j4J3l9n2J5N3o5MR9pn5qR1J21k9j23k1no0P5m3J2M9n7K2J9
32A2
##PAGE=	F1=23648.640566291698633
##FIRST=	24596.97802734375,	7686.668670654296875,	-0.94559913873672485352
##DATATABLE=	(F2++(Y..Y)), PROFILE
-2014d9J8P2nJ1J6K3n9n3J0K9N6l8l6ll5R0l2m5Q0p9K2M8m9MP8PJ9l6o7l2O4k0o1J03R6l1
-1978A16q4p8MJj2kRO7O0L1p9m7j7J9l9ol4J5K2R6k5r9J01p9J19j3j6p3Q4p3j0lL7p2qL0M5
-1941a3p9M6J4KjM3J0p3M5L7j6l8l0J19k2m9N4k6l4J4M1kj3p8Ol1M5rk0L2Q7jm8k5k1k1P8
-1904B3p8m0J18Lp2MQ5q2oN6M9KM7Kr4lqO2j23J6M2M5M9jo5l7K3L8L1j31L5O0j3k5p3L0L4
-1867CO6L2j17O4%q4O2J8o6l6O3L1k0p2K0K2P9k3q6N7l1K6jk4K7n0N5J3J3j1o4L4J2j6N6o3
-1831a1n6R8P7q6Pqpj1K3n7M1L0K6l3rK5p6lQ1k2n3J0P6j9Qr1j4J0k3K4M3J1K1jo1l5K9j8
-1793e4j3M6RM5J2m4l9M4l7J6J0MmJ6J5n0qqOP0M0m4q2P3Rm6K3R3L2j5q1l2J9L1N1%p4k0n6
-1754d3K4N2o3JL3j9j9l6J30Lq6J2oj6J1%lk7J0K6N8j3L1On7jj9l4j2K8L6j2l6N2j9L1p3O2
-1716A2O6n7rm4K6Ll7jN1R0k3q7M5k5m8nM6J5m7ol5J8J44%j51L7J2j5ml1Q4j5o8L8l8L0J5
-1679a4LLRO0l2k1O7L1kj30O4M7j23J7k5l5OP2L7MK8J2j31O8Q2j02k2P6q4J7M8qk6J6J3M6
-1643G1j08J37n2r0l5J4j3M6LK3l5pJ5K3l3N2J29l5o2j7n3N4n3K4M6j4r2k4K0M1L4O9m0l6
-1609BJ35m2j24N1L9p2m3L5J5o3P6k9NJ23p3l7k3L2L0q8Q1m5%R3M5j12k1K1k0M3O2p4p5J01
-1575D8L3q1Jk3m8K5j7J4LK2O6j5l3m1J5N1o1O3n8O1l5k5L3M6N2p0n9M8Lp2P3K1o3LM4l5M
-1538gO0j5o4%j0JP4O4j14ok7J7o8O2J03p8Lk6Jj7MO4Kp4M3N9j0j9L6m9MrN6l5k1J0M3l4m1
-1499a8M8K7OM0m4j13j8k6Q0l2L5m6Q4k1p8M7P0m0L8K9oj07k5J0K9j4L5K5o7M0m9O0k1K3o2
-1464f1R5o4J7Q7K6r2j4o9N2P4o7K6K7o0N8LK8K5o6m1j0L1J4j9qK7N0l3j16O5J2j9K2j5kJ6
-1428al9J5N5lo8P1P4J5r3o5l8K0M7M1j3p3j3M1K3N8o3m5N2n5L9N6k8r6R2k2L4M2Kn1L8j6
-1392C3l7M5K1j13Q7k0o6qM4N5m1n6Rk1R0jq5M2O7J8J8j8p4n9J1P1O5q0o8J8O0L9o4N7ro7
-1356c7LoN2k7QL7o2pm2R8L2n2%LJ22J06j73p5P4Ql8M7m6o2L6K4J7k3m5O6q7P3jJ3k4L0L4
-1319G6m3o9k2L6QMM6j3p0R6k3o9J9OO7p6J00%k9q9O8l7J4K9j1o0M6M3J3m2k5K4N5q1j1M5
-1283B5jk9k5L5j3QL6l0K6oL2J9%j46NQ7o8K6M1O4L5r4l9n5O7M2N7j03m2K4M4l6K8J56r6l2
-1247D2P5p0l1N7J0p0j4l2l3j4J3J12N7q1j6no2J5j1O6m1N0l2o3j5Q8qpR0j26P1N7J7l2n7
-1212@n0Q7Q6L2j33r0M4Q0r4j12J35O2r5J1M8K0o2K0K8k7K9J1l5K5o0M7J27l0p4M2j9j0j6
-1179B7l0N8K8q9l2P3k0o3L8l3NO1m1MJ9j4l1J99O5K9j37j03l5pjL3J1jl6N1k4qRp5Q9Jl0
-1142a0k1l7J5j3J23n8J3N3l2k4N1N7n8o4n2N1l7K9K6l4J2PO0nj20J05o9J4k6k4L9j7k0J00
-1108C4J0m6l7J7M3k4K2k2l6K7m2J0M8J1o1K1L4N1Mn1o3J59l9l9n6J3o2N3J8K0J5pQl4k4l5
-1072f0P0J5m2m0L9K2L3Q4o0q3k8l5J0J17m1JJ9r0M0L5j0M0j9p9O2Q0l9o7m0K4M6K3l5KR2
-1037H6J03j03j74J04k8O9jj54N1L2P4M4j51j7K0L5P1n8o8R9J02n3q1n1kR7K8p8n0JK6L8j8
-1004gQ3N7j32l1M1K5nm9J8J7rj2j6m7N8p6Q8k5l6K5%J9J8q9N6pN4K3j22N1pJ9N5n1j2PR3
-967G4j8j46L6J5Mo%R2r1j0M3mJ3M1j4Pp2N6J1l0L4l6Jn3J34K9q8p7m7J9M6n5O3N4%K3p8Q6
-929E6K7r8k5L1j1jQ4o3K2P6r3l7N6j2K5O9O4j06j13k8J08p7N1j8pJ0k0P9n8M4M0m5n0P3q0
-894b7M9o4ql5Q0N5m8n4M5O9q0n3M8j7J49n3n0N9m4j2JN3j7lo7O4L0p6J2m2jP3J05o1p0N1
-858F1p3QK1l5n3m7M4M3P2m4l7jj2k5M1M0M9K0k6l1k6m7Kj7J00J2j24J14j0jN7no8n2PJ0O2
-821B9k2r2R8qJ0J07K0k4k9n4K9P2j1j01r1J2J26o1k7MM3o4L0j1K2j1N4L2j05L5L2j1qL3l3
-786B5q3k0O1Q0j05J28j3n7qL6l9M3m9k0m7O4k1K1L8M2P6p4j06Jj7l4ON5N7o9J1N0J7M3Pr6
-750Cp0k9R7P6M0j9q1m8J22K3j05m4L5N6j31N2j1qN9K1j8k8n9R8K6qn4m4m4L1J3P5j0p5M4
-715a5J1J4o7L1N8k5n2j6K6M3k1J3j0M6P4p0m3n6R5K8n3J21J6j42m2M9N5rM3k0j15K4N4L8
-681H3j5k4Q1o4j15K2P6Rn1Mm4L4J4l5l2LJ0rP2O2l6p5j8oK3N1N0Op0j3M3l9l9O6k4n6J9M7
-643A0mq2P8J61M8j83p4m2L6P2k1Nk2k1L2k3l2J8P3L0j7M7o4O5l0k0O1j39K9l7R6m0j0Jj5
-608a4QO2J26k0k37Q2Nl2knK0J18l3j31J46K0o2j24R9k0p2P4k6j5N7Kq1O3J7l8oQ3q2N5R5
-573A32j06Lk9K0J26Rj08j32L8J1K7j1K5p0L6P3o5MN3O3J3j03n8J49j3r6jk4K5J15q0o6NL5
-539@%O6R8m3j56n3P7k0pk3J4M7lK2J5k2jj7l9j4J04n4K0L6mq4J02n3l1k6P5lJm5l5j3K1L9
-501iM2%O4r7l2O5M4j2r0M2lm7kK0l4L6L4jK2j3o4R1M8L8j40jK6k2R%m2Q1m3M7j8ok4%qk5
-461b4K6N8M4p0m5J1O0j0p0m3P0M3lp6mL6L3kl3j1l7mM0l5K7L2jj9M2J47j08n4k2Kl1j0J1
-424c0L3j5k7kL3k9J5lj5N7L1q0M8Mn2MrL9kJO8M6p6j02N4k8PrJ5N3o3j2K8m7j3P8j6K1j6
-385a1l4L0K7J1j1k5k2KN0n6l4M8KrrJ3l2P0N2l1r9lP0n0j4kk1R0lj6J3QK1k4k4k4O3m0L1
-346Gj6n5L7L2r3K9J25O6q4n0K7mn7K4Ql3rR2j2j9n4j6Q5Jm7l5P4j4k7Q4n3o1kJ5RO8Jj04
-308f1O6Q8q2p0O1J6m4J15P5q7l8oOJ2r6P1q4M0m3N8J1l1o3Q6m1O3J9LPJ13p0j48j4O0L3k5
-272@n2O3l7L8k5N5k7l7k3Q1j4o1J3M9qj6k0R3j6j19R0QK5P5K3j05j25J5qk3P3K7l5N4J7l7
-236A1k9M7J8L6p5k5L9P9o4ro4J8Q0j1j7j6j2nJ0j0M9r0l0R0J0kmj2K3n1O7om0j2M0K2o2m1
-198d8J9JLM6Rl4O1o4k0M1k2qk5L4JJ8k9l3m2M6J0j5J14M1j26k3LL0K7L0K8l8l1K00mk31l
-161c4P1L3jk2l7N0MOM7p9n0l3j4J6L0m9K2J04k0q3J3M6n5lKpR3o9J02J1n2Q8J2k2q9k0m0
-124b9k3N6l6kL2j6k9P0n1lK7Ml7N8J18m1mq9mJ8n7R9q2O7j6n5j5LN6k7k7K5N3q8P4m3l3%
-86d7jmO6J3l2p0O4M6O4K2j21oM7l9n3P4J3PK9n0l3p6O4k0ML1O9p0kl2M2Nm7J18L0M6m7j02
-48Bl5L9K0R2R7r1q0j6l9n8N1N8K0L6p5n0P7k5oqk3J5N4nn7l7O6q3O9JkJJ0l3R4k6n8%J7m
-8Hm8L3j1J1LN7K7r0M1p5nQ7k2pOj7M0o5m0MJ9l8jJ19j7o6RJ04J10m5j32k3J8p2J04m3JL1
29A5m8J5J5
32c
##PAGE=	F1=23624.324221136517735
##FIRST=	24596.97802734375,	7686.668670654296875,	-1.2501963376998901367
##DATATABLE=	(F2++(Y..Y)), PROFILE
-2014f5K7N0k4N0k3K8k5n3m0Q4P3n1k9j0k6R5k6o9Q6n9KO9m4k2R1j1mj7n7l5O0k8l0J13P8
-1979A58l5j02j01PJ8Ml2O4Q0N5oq1j9k5%m3J7l9PK9P7k0j04J08q3J66l3m2l8O4p7rJL9q3
-1944g8j5O0K7n0NJ1RJ1N1Jq6L9J5%pj6R4k3q3R3j0n2j7O0Ql2o7L0n0J5L1rNO7j0l7J0m3%
-1905d3M0p4kR9L5o5k2M7q7JO6P1kM2j7p6J3k6O4j18K4L5N6M3on4p0OO7L6j30L9L6rLk9l7
-1868d4M7M8rj01J26j2j05J32Qq9o9N3K8Mo4j7R0O6l0o2%j3J5MrM4l2J0NK8k2n0P1kl3L7q1
-1831b8n4R3R0p9J5rk6k9K6j7LM9K2k4lK9q2LP6mm9NR6mqj30PM4pj4L7L0K4l4q2j3K6l6J0
-1792d7K9NK7K0l4n3N8l9J4L8R%j%n0Lkk5P7L7n8o8Q9L0o6J9J00L4k4l5n2J2%J8J9l2l8p7
-1754f3M2M8m9J5K8k6l3j3J23%j01orRJ7k0L1j0l0J6M4oM9j0p4J3Mj9l7L3M4k3l6M7j5K0n5
-1717e2O2L6l9m2J6J1j2k9k3Q1J00l5p4N3m0m2KJ0M4l5m9j4K7J43Rj45OK1l0L1l7L6j7l8J2
-1682e3NPM3lOj2O0k8k5O1L4J1j17MN0q1J9j8k3l8R7NL2L6K3j26L7Q7q9l3N0o4N2J8l6qM5
-1645B8OK7p2J23p3j01j5J0K0K0J2J6n7J3j0L1k1N4J32j8o4k2j8J3r3N9M6Jr0k3j7L4M8N8
-1611E7k6l5J64m3j49P6M4p4q0L6K6q2Q9k5NJ33r3mm5K4L3p9P8k8J4M3M8j22K6K3j3K4M1q5
-1577Am8R8J4n8pqo1K9J1j0k3N0O2m3k0j3j6N0p6O3k5O3m0k9L8L2M8q2m8N4L2p0N0L1m2J3
-1541B0L4l9MJ9n5n4J9KOP9L2r0L5q9K8l8N0R9n5k9oJ6ll6N3lo8M0P2Qm7K3k5N7MJ1m7l4j5
-1502b2N6k9n6P4L4K8L2o1q4k6oK7j5K4k7Q7m3r0J00P6m4J5nK2j27KM5k8qlJ3k2O2m1J3MK9
-1465Fm6R0o5J5O2J4o1k7n2K5O4m8K4L2j10J02NJ6M8m6r3P0J9l4j6j0J4N6kj25O8K1n4K3j2
-1430b7K3L3l4OO4j1j07N6P4L5j03q5MK2J7M9j8o9K9M7j5M4p9nN0o7O3N9m7p2N7QJ2L3J9m0
-1394B5L5j7m3L0J7q0N7l1o5kN4O8l0n6jrQ1m0l7J3O2Pnk6m5k7L3Q3M5j07m1K1K7Q4q3L6M
-1357C7o1Mn8O4NJ5P0r9l8qJ05K1n4l6M3J06P0j83lL7mJN6n8p5N5K2Mj9l4N9r4P2j3nj9N8
-1320D3M8n9q9NK4K7J8M7k5q7J01j4p8NL2L2n0R6ok1j00O1m2J6N6nq2L6M6Kl6mL0M7q9nM9
-1283B9%k5l2N1j1k3K3k1K6qL3L6j6j35M2P8q2J6M8N8K4j03k7l1N4L4P1q6p2RM7j8N0J50j09
-1248H0k1P1j02n2O1O9k3n5o5l3k4L2J21M5r3j1j6o1M8jP0o9L1nl5j1L4LoP3j22Q0J08J8p0
-1213F9p9k5O8R6M6j26q2nR5j02n4Q2P1p3j1N1K9o1J3J2m2M4M1m8j2l6L6J38k9r0L0j6j3j0
-1179Gj2L7L1p1l5R6Rp3Rk7k4R2l4jj6k4oJ22R0O4j20r7l5poL7L5Po0J6Ok4Rm3N6Rl1Ll7J
-1139d7K2J08o4J4O0l5l2M4M9p8k9n0K0n2Q0J1l9K0K3N1k5j52J18m3kl0RJ9j5m8J02Nkqn2
-1104d8P6n2PQl1K5l8LL6J7k5k0J0O0J6l1p0J60l7l1n3K3o2K7J7L2K5k5Ql4j3n6P1J2l9k3
-1068e5N7K2M5O8q2p3ko1PJ10l9JK4p3L3L1k3K0qo3O1P7k6n5m4%M6K1j8J7O0Q0r0j30P6k8
-1032a4N6K4j13o2P8K2N0j15L4MM2Q0o1q1J04R5o2o7n7j2P2J1o0m7K6K2L4j6P4L8j60N1KK6
-998A8j4p4M6O0J2m6l9k2L9m1M8k0l5M8RM1K2j13M7j9L8N1j24RL9J4N8m1j0j5J06m4j34L6
-964e0K8J7n0J8M9p6M2K3Kl0M5K1mr2O2L2n9O6m8pl4J23K2q9q4J8nOl6K6P1K8Rq6R5K4r4K
-926a5L9k6n0Q5m6L2O6q8j4M1k2K7N1M5j12o6J4J16o7nj8J7lk4O4p2L2O8l4q1Q8o5N1o4l1
-891f7j6Q3N6n6n2M4M1n5n6K3M1J32o9m7N3o1L0J9L8l8j4n6M0K2m8PJ2K3K0Q5p6o8J02n9n9
-856b6N3l7n1o4M6N2P9m5m8J4OpJ1J9N2L3k4k5l6l4j2l0R8K5j40R1j2N7K0k7m6l7J7K6K2l3
-820a3l6O4l7M9R4ll6m4m5O5O5L2r9j26J0J14o7j6K4P5q2mJL5l7M3O6q6j6M0J5J9K6n2q8j7
-784f7O8P4r8P5pm2kK3k4O9l4n1m5L4KP1K8%O5m0j10qk2l9J4N2L6n3MN6rK7Mp2l3%O6P3L7
-745A22k8q6l1J08K2j08m2N5K9r7L4l3kP5J2jl7n4J00Jk0n3k2j7J9RP5j2j02N5J8Mp3P6L0
-710B6n1k6K6L4M0k5l7oM7P6p3m2o4Q8J2k6J31K1j28q2P3M9k1P0nj29K8M7J6j6j1N7q8n3L1
-675a1J8lJ3ko1M6L3l9k7l0kJ6N5N6k7p7nJ6K0L7M3np4OO0k9p9O8j2n8L5J7j9n4O7J32N7j55
-637B6m4l4k4P8k8N0J0m2j8J7k5j9M9N0oM1l6O4l2rJj45P8n9R3l9j1L0k9J4P2J05l8k03M6
-602a7kj5RlOJ19j8j13J55Mq6j15J04j1j00J02k7l3M4K3q7N1Ol4j5Q8o8Q8Q8j19pj7K2J14
-568A36nq7j11N5m4J1M6M0r0J8Q0p0KM3M9J6j05QJ28l4j09oN6q8J40m2o4j6O5k2L3Q9m3j51
-534g2j8Q2k2j8l2L4N0l7K2K3j1oro0QJ17n4M7L2j6j33J77m2j11jQ6kl2k2l2j3L1nM6L2M6
-498H5r8l0O2L2j0q9O1j9k7l5L6k1K7M6j0K5jo2P0M4M5j47K5L6k7j2Kl4P8j04N7M1Ll1K0k7
-462A1m6L2O6M5o7j6lM8Kr1l5P6M6k2n3m5M6M1J6n9n4l4P1L1n4KL9rm2P3J29j11k7qK8k6j1
-425a1j9M1j4l8k9N6kk6MJ8M2J2r1M5Qm1K9j9M6j7JO9O0p2j08K1MPj6L5O6o1rN6p0k9K5j5
-387d2N4j6j9M0K1j4k3j6k4L3L8n6m5M1J0j9j3K9m0M7P4k8q3J1M4o0rJ9%O3j8p%RL7l8m2%
-349d2O6l6K2j5o9O4K4r4K5J31N8p8m5J1j0r2R2Nm3j7R3oj7q5J6R1Pn8l1N6l4LP5n3o6mLN3
-311@N0Or8N0P6p1q7O0K5l9R4R1o3n0PJ3mj11O9q3M4n0N0J1j3n3Q8k7J4K8Lj2J20p2r8m0O0
-274a2M3Jq5O4qK1p0R6k5o6K1O8k8p3O4L2j6j0o1Q6j5q9R4J8N5N0j6p1j12j9Oj0N4Rl0O9L0
-237F5l2l9L4K0N6n5l9L8N8o1m0o3L7Q9J2mm4k1m4J8M4Kj38N0O4K8Jl6L4J2o2J02k2o3j6P4
-201E9J8q8o8K5K5J3N6L2m3K2q7K6J8l9qj6L3j5J6j2l1j4M4mj0Q8M8q4k0l6M8M3L0kn3l5J88
-164A67J0j95LO9J2k1pl8M0j0J7O5q8o5k6MK8M2l7j0O3j1n6J6N8l5l5j5J2Q0q0N0L5L3Q3j2
-128A46n9p1J6o3k0Q6l8m4K7ok0Q0m2j0J8Pk2j1J11MK8p7l9K4o6Q1r0R1m1l6qj4O2k2m7O5
-92@P0j21L8l3rK9roO3Pl2p1M0P8N6nj15L9J0n2rO0K4OJ3n9j3r1O4k0J5J8P4p3Ol1O1K6o9
-53b1Q4M8L8n0j20j8M5J0O5R6q2q3lrn2kO0N7L8j07J1N8n3rJ8j3kN7j9o6k1P6m9k1K0L6mJ9
-15C2m1qL2jkJ6Mk8l2%K1jO0L8n7O8j01m2O9k9j6K2j3N7q3k2J0rj2k2J37l4p3L1R9Q9m9j30
22b0j2M0p8J03l2j0J5l1Pj
32a9
##PAGE=	F1=23600.007875981336838
##FIRST=	24596.97802734375,	7686.668670654296875,	-1.6270023584365844727
##DATATABLE=	(F2++(Y..Y)), PROFILE
-2014h5O2K5n6Q0m2L2j1m0l2Q2O5n1qk1l0Q8j0o6O7m4kR0m3n1Q1k5j9J7m7m4M7l5K0R9N0l4
-1978A09j08p8JK0K3m1J01P7L3l2p8J0k9k5k2J3m4J0J2O7nq3Q6o1J82n7o7pK9o3KMK3r0jP6
-1942a3J7l6r%KK4O1j7q1L0QK6Ok2O7qj20J25Ro3m8O9K3k7k2Kq0LQ4j0k6L1j4k0M1o2J8Pn7
-1903h2K9O6O1n0l6Rm6qL8Q7qK5l3k7Pm4O5j09K7K9O5L9j3k9n8n6Q0M0j20L9J6MJ9J4p7M5
-1867HL0n5lJ02l5j09J79Lq9o1J0K1K6n3l9J32N0l8n0m1OQLlN6j2orL1l7l2R1j2m5K7r7k8
-1830g1O7R1p4K4j4m3m5L7J3k4O4J5j4KK8q4J5P4J6n2lJ22Ll9j61N4O4%m3L5L6L1n7r0qL1
-1794@l0J9J5j9j2K8j6m4P0k3j6P2RNj0j7m7kLm6O8K6o2m7R4M0p0K2J02L8k1J7r1Ml0kJ5O
-1756D8m5q9Q0K4l7K5K3k0n1J2J14J0j15l0k0K1L1l3O0Ko1QJ3L2N1l8q4L0K7on1L4M8l6j8
-1721d1K5j0J0k8L7J4j1k4L5k0k3pk6Q0R6m2m4N3o0l2L2n9P7k0r1L0J3J12K1j21j6L2m4M4
-1687hl1k%Kk5M3l1O4%J8l6M8k4k9M5K6K9q1n7M6m1L0J4m2k4P2l1N7L3L3j11%R2o9m1L1l5
-1650c5N3Jo0K3N2KJ9m9R1q7r4J3K3J2K8QJq3L2mJ5pM5J36rn5k1J0j7j28Q3L2K2o8m4k0J7
-1613f3M5M3j2l4J79m1j54Q5N2o0p4j3M2n8O3l3RJ25r0K2o5ML4l5P1j5J0kM9j18Q4Pk1QJ3
-1578E7q8j4Q9j2j9j5Ol6LN0k1m8L8N2n9KPl3L0m4M0k0P0m6k8M6J5L7p4l1L9N9n6NM2k1K5
-1541D7K3k7Jk3q4m0K9J9jQ4Mn5N9j33M0k5L1R5j9o6J3L3Lo3L3qn2M0P6J8p3PKR9K0l3n2l0
-1503hm6O7l0o7R3K6N2K1p6m2k1J2Ok3J0j0P7o0n1R4P2l6om4M6j36L5P0l8k2mk9K2N6k3j5
-1467b8ML5k1O8n2J3K0jk0k4k6l2O7k1J4O0p2J8LNO8k3j02J24j1p2roJ2M5K8j15N4L7o1j5
-1431c6rM7O6l4NQ1m3j45N0O3L7r9o0M6L7l3K4j9o1R0L4p0L8q6L8K3o8Q8N9o8m1L2K6nK1L7
-1395F5k9K5j2m1J0K1o0L0j5p1mM8P1j4k4KoM3q0L3j1L1j1k4pJk8M1R0L7j27j7L2k1J25r2
-1359A1%J7m5Ko4L6M0K5R4r9r1J4J17Oo3m6P4P1K7j81P8KoL0M9o7q0P2MJ3j0l0M7r2N6j5j3
-1322a7k4Q4N5o9r2RJ4M0M5M5l4r5J10k3q1k1O4pj9P8nnr7L3m1K1P6Mq9MN3lk9J2K1M3q0L
-1284a7M0oqk8O1j2n6J9j2J8lM0M3l5j18O6O3r0J0M2N0K9j00l0jL6K1Q6n2j10ML8QO6J31j13
-1248H0nO4j29p5P8J23Lr9r9qrJ4J15L3q4Lj2p2O2J1P8r6J5K9k0qj8J5pN0r9P5J50J3r9r3
-1212b1K1L4Q1O5j13p7l4Q5q2j2L6P9n9k6M9L9n7J1nn6M5P4m4n2j9J7J41j7o6K4n8j8j0RJ5
-1177aL6n1l4J01L9o4j6l2qQ8k9j0m1m8L1O7P1R7r1q0k1k1j4M3N0Qq2NL0k3lj8RK8k6J5j8
-1140a3kL0Q5o8J9O6m6l8M7L3j00Pl9ol0Q0jm0L5L5K7l7j13N1rkk6J3J3k5j7Q1k6L5K1j14
-1104g4J04o8mL5l4L5l1j6K1K5Rj1k1J7J9ro1J49l8j9l8K5n6RJ7L6L0m2J2l4lo7N8Ql7lP2
-1067A5K4N3M8j08n2K5p7%J06k6k5K2m2K6K2m0J6om0L9O9%k9m8k2N1K3mK0K4N0o4p3L1k2L6
-1031B2L6n8n3L6n6L5l4N5lM1Q1o7q5R9Q0o5m0l9m2L6j0l7J9J3QK1k5N4K4j29Q8l7K5k9K7
-996iON0K5o5n6nK0k2K7k3oN1J5N9K4j32M6l0J0P5j03m6Q3PM5l4pk4J17o2j13K2L8L7o4J1
-960c3QK4lJ2J4o2K9N3j4j07P4M5r3J05n0j9j1R2J4p7p4O2k0l1k6j8Q6N5J5r0P6K0r7N4M3
-925E6m6o4N4l0M3M5p8J4K7k4K7K2J5j05pM4J14m8n0k7M3j8j1L0q0RR5k5r1R3m9M7o1j5kN6
-889CM5m9k2RJ3k7l4nP7J10q4k8M5o3M0L4J9m5k0n1J1K2j9pO2M3m4O6p2o0J38l6j19P7l7n0
-853e8p5O4M9Q2l5p6L8K4Ppj0M9L7k7j9k9k2l9j6P1M4j24N5mQ4j2k5k1m5J5L4rj7J9Nn1Q5
-816D1P7k2m4o1j7P9M4O6q6j53QR8p4jM0J09q6m1J8K5n5K4R7o5n6L7M6L9J4p1p5MO3N8r0K4
-780A4Ml2JjRQ5j6o7n0KL9P6L2l1M0jj01j3l0k5J4K8J9k6mN8l8J1%m4RK1M3N0L8k9r0j8R9
-741G6K1j04l3N1Nm6J7m9J9N4%J8m4m1Q9j7j9m3j9OL4ON5j2j04L1K8j2k1O7Kq3M4L7L9K7l5
-704D4o4j2M2P2o4m2o5P4oJ5J19K1j00j23J02L7l7Q9J2j26K0M4Lk4j2L4q7J7K4rm3P0np1N5
-669DM8m2j5n9k2N5K6M3k7o8L0K2J5J7L1j9o7L3P2k8q5L6Kn2M9j5l3QL1P8O8j28j2qn2M7k1
-632c8P8L7m9q1N5j1k8j5O6J6L0j3N7k8Mm7q7O9q4P7m0K4M6m8J5Q3P4n8j46Pk4K1OMKJ07p
-595G4j01J55oj04p0P5rj00J15l1l9K7L4q4L6nkKK6j9Q3Q6j06l7jK0Q4j7n7p3O7q1k2R9N3
-560G2j06j0Q3o8LK7L1J5q9O2J08n9j18LJ16r9O4km6m5R5l7j3O8m3j13M0N6j4k3k9K6N0n9
-526e4L5K8j9j6Lp7M2J08m5N8J7j5q7J55l5j55K7O6%o1%k8nM3l8L7N8L3q6m4N4K1Lp5N7PO
-489A8n9JlJ4M8j8J6J0n9M9L7N0j46N0M4k9k7J1n3P4j15M0Q9J0l3M2m6o6N0O2L7o8J9nL1%
-453G5j13mP6M1m5k1q2N4M0L6o5o6LP0K3p9j5M8rk7O9Q8j08pON1pj5l1K8rm2n5P2J5o4K8L0
-415a1K0mq2L6J1rL8j4L4m0kO8P2o4j01j3M5mk2N4P3n6KQ1r4l0j9k5P3j8j1N3J9l7l7NlL5
-377B3J3m5m1J9J4k7j3L4k4J7P9k9o1M0J4p1J7L5kM6l5j3j3QM9m2n0kO2j1J9j0n6M6K1r0L6
-340d3J23M7o7l0rj7m7Q2on7l0R1Pj0j09L7R7J2o2k7N2m4PO0m5o3j5lQ9K6Jp2K1O6n2p9L2
-303c7M3l2M8J01k7n6J5K7j6j13N7p5L8j9J7Onm4R3j3j0K2rl0J17o6l7p1N2M6K3q2M1K3Mr1
-267f0J16j6o6K9M5l8o2R5J5k8Kq6N7kj6N1J9P8K5m8m4p9l4OOK9rk1P8L0k3m7J7K7O3l2l6
-230D1K8L4o1o5n4N4R4L9Mp4k6o9O8M2n9l8J4K8L4Jo1Q5no1J20l3p4k7J05Mr9p7JM3L2N5L9
-193H2m5rr2O3%m8j0J8J3l9J8Nl7J7M2j9j1O1N3m1j1p7O5O0L0l5n1l4J53K0j52PO5j0m1K1
-157C1l5K5k7K7P5q6n3K0j8K0N4k8m4K3Ll2K0Q5l4p1k0M7M5n2m0R2O6P4k6r0m3M1q3pJ02m7
-121A4p5K4lpR8k9k4J2J6j2j06J04O0P0n9p6K3p4O0q0R9o8qjm5P4on4P9Q0j27j5j4LN1knM8
-83B5lj2p9RJ12M5j5q9N1k9n2J9L1L8J7Ko2kr3N7k4K4J1P0q1J8k6P7M0q1L9O6L2m6j28J4L7
-46A2KL1Q9p3r7J5L4m5n0M3Q8M7j08M6L0o6j4M2j0j6N9l0o2nP7rr6L2N1mK9l2j01O3N7NQQ
-8E0j0n9j9K4kO4M1j6Q9j15q1N0k6k8K6lO0r2oL6mk9l1J40n4p2M9P9O2l9j18OM9o9P9j2k2
28cNj5Jj4
32b6
##PAGE=	F1=23575.69153082615594
##FIRST=	24596.97802734375,	7686.668670654296875,	-2.0102434158325195312
##DATATABLE=	(F2++(Y..Y)), PROFILE
-2014a05R8J3m7M1l3L4j9j1J3L2M2l0Rl7m2P2J3m6L4l5J7J02m6p5M7l4j4N3m3m7K9m5P7O5
-1980H2J5l1r3j7rkK4j9J21O4Lm6o8L2k7n0k0kk1K0k2O6J4n6N1l3J89q1q7J3j0l6J7J4j5r0
-1944a10K1Q5J6l9j3Pj0J9O8l2o8L3K3L9ll6M3J5j20J12L0o5o4N3M1kkl6r0L3J02j6m3j7j8
-1909d4NN9p6K9j8l9N8K8P4k5m0k7rKMQ4j2ml8L3j4n4N7j02L7J5P8L3k6Jj8r8M2M1j02M3K
-1872b1K4J9M0r7N0J5r8R2N9o0q7J90Po9m9k2J2L2m7l4J48L7n6m7o1K1JmNN6NKj5K2n3k3R8
-1835I2j0n1K3j08J1L3Q7p8K7j9m1n5N0K2m5P1J2oJ0J6q4L2P9L8o1k8J50Qp6j75J15O8kn8
-1801D7L8K8L2o5q1j8L9j7J3J5n1o8M1J0k1P6mn3J04PPll6m6j7Jm8M5Ql9qN7M0o3L0J02M4
-1764A46j4N2j18pn7Mj7L0l0l9O7ol3L0J6j0o0M3J05K5j34n0m0J8N6m1Q0Rq4J8k5R8K9p3q2
-1729i4L4M6Om9K0N1m3jNrQk1RPK2L3J1n4k8J8j1N7P9m4lM4q1j8O0j08R0mr1L3j2O6L3p8j5
-1690c2K9n7L8k2k1M0K2l3L5o0O9J7L1n3L1k1l5K2RM5l5p7J6j5M6M7o7mN0n9O8K3M4q6m9R7
-1654E3m3l5J7j8L4ln3N6L0j5K2l8M9q1l9KL3j2M1J1ro7jL3j3J4J7J33j0m0j2K7k6r3L2J1
-1618GM3n5o5%MK4K8Ll2J75l7j38P5O0k9o2o0N1j5M7p0RJ02o2L1p5k6L1L3O3j8Ol5N1r6J13
-1582H1rl9mj4q2J9Q2m5K7j7J6j2j5P7k1p5PM2n9K8J7k9jjK0l7P5n4j0M3jL4n2k3J4P2m8l2
-1544b6M9kL7J6nqn8p7k2K8K2k3Q4kk1O0j22J6l0K1Q0K2o2NM0Mp5%J4k9J0Q0J7r0nK0J28L5
-1506A31p0m9j4p3P5m0m1P4MP1J2q0jrK0J0l5lMN8p7j1P5O2k0k2q3O0o7MQ4l3l0J9l0nM5m
-1468A1k4j8M5ML6k2J0l1j9K3j1jr8R4oJ0R2o0o6JJP6no1J29m3r0KnK4J8N0j00M2N0m5n8j8
-1430f3O7R1k3KR3p9j52K7M7L0r4kO2N3n4k4j2j8J08Rj22N4o3K3j2m4J00N6q6mJ0L5j7RN0
-1395E7j9J1Jl4j0K7n2J0J7p4oK1O7KQJ2qNj13R7k8Ol5l6N1Ql5L6R0L7j34KM2o3J47q6l7J7
-1357Ak3jm3J0N8L4J02q5q6l4J24po7l1Q3L6qj38J15j7LL8L2p5o9P3k6N5ml2L7q8K4j4rl1
-1321f3R9N8p2p8nK8K7O7M2l5r9J25m2p4n7R1l7QN5pK3q2j6k9K9Q2K0p4n3O3lk7J7PM3n4R
-1284a4J6j3J6j1O4j8q3K2rJ1NM3M1m2r8P5M0q7OK3M0N0q5m6K7J6RR8j4j32lJ9L2P5J05j05
-1248G3J2N4j35m6O0J39Rj34j12L4j6lR2K2n5K2jp4M2K3R0j20lP1j5j1m6K2j6K2n1M4J75R
-1214A77j10r5N2J3L9Q9r5p2l8N1m4J1NP6m9l4N3M0m8J6j7o2K2J05l2p4j9lJ32mk4L8j03k9
-1180c3j9J6oM6l8k3Q7O1m4l0m0J2P7l1j0n1l6J6P0PJ20o4n8Om4k3N1M9Mr6L0L7j2qj5m1N2
-1143A9rPmNL3N7o7J6P7o6m7O1K8j21K6j8k1j3O9rl9N2M3rl7n2m3L1Pl7K2J2m7M4N8o6O9L9
-1105G0j34Q8o9QM5m9N9l8m0J1K7M3J7l0o6K7Pn3J35m0nj5J3m7MK1L6K7o0K4l0Mo3K7jk2R
-1068f0P1L1O2K5j29k4M9r0lJ02j1n9K0k2K0K1n9L8k0k2RN1L2Mm9k4M8K1LK1j5K4l2l2kj0
-1032a1J8K6%l8nn3oL1L8mL3P1o8q1Q7N9o4j2j8o5J7l9K2M3lNNl9J8J6k3M5n6J6k7J30l1J2
-994D9K9p1o6OnJJ4l4M5L7J4O9K8j43M1l8j8R2p2n8Q1KJ7l1mj4J19p1q6QL3N4n8%j9R4m2J4
-956A7K5p6pP8k0j08Q2M9r2J12n2k7J9M7%n8n0Q2l0m2l4RL5O3L9q3L0J6j02J17M5o5n1Pj1
-921c6M7J1o1L9K0j1J3rj3q1L1O1J05k3p6m3O8k1Jj8m2m1J00j4p8Q2l4L6n2KOM0L0l9lj6j0
-884b9kojO7Q5r5LK8n5K7M8%n1j0m3k7L7Ql3R6N8j09M7l3m7J39qj46P5l1m9o2P2L3Q1j8j07
-847e8O2L9J3j5l4M0L3l0k0qj5o4J8K4P2j15K9J7Q1l3jqo6KM1k9J6N5n1m0R7O0k6m1q6J7O8
-810D4J5Q6o5j52%P6p7K2L6J41p4o5K6lm7j5J20m6p8K4P5N0Kq7n4K2O5M1q2j9J8k9jj8O3O8
-774H2oo5n0j0N0N0M4m7OM0p8k0m3J7koJ4Pj5N0o7k%rL3L5K6J8M6k5r9J1Q8J4r1l3L7mOKn8
-733e4K6L1j7L0m1k3P5k7rj3qj5M1QM1jr0k0L5k5K8N1j7r3J01L8L6J0n0p3k2L7O1m5m8m4N6
-696c0mM4R2J0p4j19Q9K4n0R0L3j04lM2Ql6k5J4m8N5J2j8o8R3op1O0N2l4Jp5k8O8mK0l6k4
-659e0N3J7RlK5l6n3N5P3l1o9pJ5m8O5l2k5K8J6J4Q0j09J3K8n8jRQ0N3m9j43Q6Lk1q1P1L7
-622A4J2QM8j9J3p4j6M3q7L5l9O7N2n7PR1M3p9p7kp8O4lJ9pR0kr5J48qj11k1L8j8o8J06m0
-585cl0J0L2o6J5j2M6K2o0M3N0Q6p5o4PJ4M3k7k7k2P3q5l7R5P2j15m7Q1n5%J2K1Mm4P9R1q2
-548D5j21J0J52o0l6L1k1p9J18m1l9L1n4JL1L6mk1j6rM8p2P0L4m9k4J3m6L4Q2l1N4llk2J11
-512A50l5j74L7N1%p5J7k0NM6m1J0P5K6p0o7M1J8J9l9K2N0K5p3l9J1J0M0k1JJ3n5L3K7N2j30
-476f0O4M9k8l7K1q5P4k2l8R2J3k5O1o0p5P6L9K2p3N4lJ5j1j28N1O6K7p1J2j08N6L1N2n5l8
-441d2J0N3J0r3rM4koM7M4r8mJ7P1J9j5l7P%m2m0M1K0o9N6J3mj7m3J0LL5L7j0J9o5lO3Q3n0
-401E3r2k8O7j6k4O8P4n2J2J00j08k6j8o3P5k0j0O2K6n5n8K3J8L8j5k6k5qJ5l5j6L0JJ1N8
-366C6l6k7O9k0p7M4M0qL9m2l2k6JN3m0m0j2M6K8K4j5m9K5K2p8N4J06L3n6j7k8j7j2O8j4o8
-330b6m6Q6J9Jj03L0J02J6o2k3O1m0j7M3k7n6l2kJ08%j2l8j0N6k3m8j6O1j6j4J00J0n5J9M4
-295I0k2r8L7o9K9K6j4j4qk3R2okOl7m3J08m3J4r9L4M5L4o1J7M6j1r8J35%n8J9J9m7l5J01
-259F4Jl5J1r0J8K2L6J2J3R0Oo7k8m7l6pK8Rj6j8Q3K3qn8lL6O0j2k6J7J4o1q0qK6J00O4Pr2
-220D8k5q4J04K2j15O8k0NK5Mo9J12k1m7J20m1p2l4J11j6j01n6pJ7N5M7L3m0k6p1P4j2m7j0
-186f9M1Nn8K0J4n0M2M4k9j4K5N8jnr0O1P6L0o7j7k5J00J6j16PO1l6n2N7l9Qm3M2P1p2k7N1
-149A9l2J3N7k0p4mJ4j4L0J04m3j04j3O4QRp6J04O0O1k7j16j7N5r9J2J00n7p1J7j5OJ14j4
-115E1m2J4J9kj56N1J12J09m1j05K1q0M5m2P0q5K0Pp3P4J1l3N7Q3j09m1roO3J2jK4pK2r2j6
-79g5J28M2qo2L3o1l2K0lM9L9j0n3Mr1M7k8K7J1O8q8J7j9R3M1q6lP7K4l2j19M1K9j2nQ7o7
-42B3j09K7P8l5p6OJ04O1p6L8Jn6j7N8j4k3N9l4n4PP4L0j11oM3LL6j1l5n1R7J6pJ2Jn3n6J7
-4c3JO8L8K3J02j15j09K8j2l5J0J6M6q8MO8Pn9k8J29o9o2N6N1L1k0r2J8M5m8N0Ol4%%lj3
32b3
##PAGE=	F1=23551.375185670975043
##FIRST=	24596.97802734375,	7686.668670654296875,	-1.5058803558349609375
##DATATABLE=	(F2++(Y..Y)), PROFILE
-2014g8R4J5l1k1oK8l8K3M0mJ7MQn2n3M8L9k1ll4N7J01n4q4lm0J7P0m4l0J4m5J04K4k8k6n6
-1977d8L5j7k1J3K4J23M7k6n0n6M7k4o7l7k7L8K4n1O2K8k9RKJ85j04r4J4k8j1K4L6o4k2k1
-1943h6Q5K1m9j7L7j5j7P2m3n1N1L3M2j7n1K5L6r5P5N1n7o2RN8L3pp5m8M8R8k2m9n7k2K9O6
-1907B9q2K8k8k6Q3oO8Pl5n9J1J7oO5j4l8k1P1l8n5L7p8N2j9R3K3m6L2L2j10k9L6o1L7j2M6
-1871DJ0M4j03P3jr4J14K2p8m8J72J8l8m1l9NK4m4k5J64K5q4m4o5K6oj6J5M7J4K5rJ0o1l5
-1836a9R8Nn1K2j10M7KQ5r2K6k3rl4K8Om8N5J2MK4rq2M6Q8O3o9p2J71J5j08j22J27N8j2n3
-1801F9M1PK4n6n8l6M9loJ8p6j2j5QoP7J4r3J30LJ2J4n3n3l4pl0J8qM1j9%L4n1M3R9M8qO6
-1762A91j25j5p9L6n3J8PON0k8l5K6Pkm9P1R9L1j56o0m9J7O3m6Q9J2r1L8J6R0Lj03n8KO1J6
-1726@l8nN7m0%knOl7qRN9P2j2q1k5L3oM7N5l6L4K9j02JP6j13P5Qp9K4m3J2M6k6KJ3o4J8m
-1686e0k3P0L0l6J4o4N1M3M1n9J5k6m1Lj1M8J2n9j7j5O0P5q9J7L4p3O0J3N4n0j02R2rj5Jj8
-1650b4POj7P2Jn0K9l5J0l8Pj9L5l1M2J9mm0k5M1j3K3j2J11k0k5JM0j0o5k0oN2n4p4M1j2j1
-1612f8J4J7k4J45k9j02M5O7J1m3q2L7K9N2j13oO5j7K5p5j4MQ5N2l2Qn2N2p1J13j6n7j2l7
-1578b9k1oQ4q0P0j2J8Pk4R1j4j02l3L6m2M5K6j7k2K2Mm1O3n4J8K4j3M6l6k8mO6m5n4N4J1
-1542HM7J8J5k4p6o5k6M1L0j4M4K3qM3j10%l4M1L5O0l3j3L2Op1l0N7j9m3Q2J2r0LRJ38M5r2
-1505D1l9Jq6Q0n2nM2k5P4J1o4K6lK1K5l5j3J7L7r8K4N1M5%l6j13O4K5m3R1j3l6L4l5l2L7
-1469A8J3k9m0N4K7kJ8Pp9m6O2J0J8j41J21j1K2J04n9j38K1MN7JpJ15o8q2Qj0L7rO5q1L0N8
-1433F8k4p2l1O8J00njR3j06j29oK8L9r2K2Q2O4n7o5JJ2J12k4j14N3o6lm6L5O0N0r4L4j0L6
-1398A2k9LN4j1JJ9l0k2K7m8nM1p1nMM8J9L3K4j0l3r4J04m1nl8K4L4j4l9K9P9M0j25J5N0q4
-1361d4J38o9o4Pkkl5K8N1L7R2o4n8j02J15j2n5j6P9J1j8n1Q2k0J0L9J2q2m8N6n6J19qk9L4
-1326G5q6k6j1Jk4R2N7o4o3j6N7JP3L3k3j00J40o1o2r3J06n4K7M1j9N0n8p1qL8P4L7m5o8K3
-1291b7Kk7RqM6k2J3j7k3M8J4O2k9r4K3j3J3J1L1M1l5p9P3J4p3lqL7P9o3n8L5kJJ05K1j28
-1254c1k8OM6P4Q2q8K7M0j17rM1J18Kj52n0K3l5j8O1J0j6M3Qp3OL7J00j36k0J09j1j8m3K1
-1220Il6mMmJ86Oj02q6O6Kk3J15p3o2k0NrJ8qN6l9k7N8K6l8L1j8n6k6J32k0q3k5j6J10kK1
-1183F8O4j11l2j0l0k7N7l4nO4P2k7l1m2K1O4l5ln0kk9Q1k3J15n3l5L9o8k8N4L4%q6O7L1j
-1147F9nk6p1N9J5j7JJ7L9K5n7PQ8r5o0Q2M4j28J8Nk4rN9j1l8O7M4n2j9kq4L5Pn7N1Jn7Q3
-1109DL6q1R7L6j39N8o1L0N0o6Q4n8o1RK4P1M5l9r0J9Oo2J19l2%J1j4m0J3K7L3K1q2M4j7L
-1073bn0oj7J5KM6M3P4Mj39J1O1j04OQ5kp8K8k8J3L8p3P0l6k4rJ6N5L6m1qL2J8PK2n0Mkok2
-1033a1PJ3j0N1k4m2pL5j2RkK2N6o8o6O6L4n7J2kp4N0j8K2K3k3J1jk2k7J2M0nl3jK4J49o2
-995F9k5K4o8n3J1oQj7m2R0K8KP0L3j41K3l8m4J04l6n1O3lj7l9%J9J03o7m3qPN7l9Kk1J15
-958G0o8K7K9q4m0R6k4o8N4M4n1R0p1k5N1Jj9m1j9Q4l6m0l9M4J7J7P0o5l1J8q5J50M7q3m2
-923b2lJ0L3l3k8M9J9Rj1k6j7k8KP0Q1Lq0o7R5mJp4K9k6PJ0n5N2j8J8l7PJ4M0J6l6Nj9k2Q
-883b8J8lN3O3r8L4Jm5NN6j2n9Rj5n6M8K4o7J13P2j38kL8l9J07K0j36M7k1m1l2O4RP2Nj21
-847e5P2M3J1j2n5L1K3k6k4K0j3p3M9l2J05j12MM5O3m4K3lq3j2M8m2M7P9r6j9R1M5j4k9j01
-812d6K4M5j4R2l8j18j7N3m9L2KJ67n2p5K5l9j4o5J30k9q4OR2N2lr6l4L8P0K6p8m8L2k1j6
-777e0K8P5K2pm5m3%K6MO2n5k7P8m0l6n6P2k4l9K5K9k3L4q7pK5J3K3L7J6j4O2k3j08N9O6M
-740G6p4m3K1J6M0j7o1K1K1l7K7k7mO5l1OJ1Lm1K9J7M1J1q4m2J7l5N8L7k1n6J01L8K3jo1p3
-703b9k0L0L5j8m9k1N4J8L8P4j3o9q5N3J2n6P1N3o3m2M1K9m6m3JJ5N8nk2n0P0mo4O2M2j7K3
-666F3q1l3O6k5rn6N8N5Lkj6K8m9m2N9O5l4m0l2Pm7Q4k6j5J2K7k8P6j00K2P1n8m0L2P8N5m2
-629H6j59P5J2j2m8%L8nK7L7j2J8p4L4K0q6ml5R6N1n1lR1K0r9rJ0q2M0lL3k1P0kr3J31Jr9
-591gJ8ll3j2P5n3j4jJ8l1rj5Q6L9j28Q2J2Q3l4p3Q%Ok5j5K9P1p3m2P0R6j20q9P8l3rKK9j1
-552b8KO3P7r4r6rJ58oj09M2Pr0J07l4Klq4O0K0L8lj7om6M6q8J09M3q0k0J0j6K5N1j7L7k2
-515B9J6M9N8m5j62L1M0Jo8J9rJ3L8l7oQ4J5n4q1K3K2K4kk1Q9L8q2o5K5QK7j8rNn2K6J3M8
-477C0q3M5N3k4m6L1p6M5N1n6L7J5nP1o7o7R2QJp7Q2K%k0j09R2M4Or1L6j16M7J5O5l6j2J7
-440@L5rq7ML6Lj0M1K1o8l7J8Q4M5mm5j4J0l5k7MJ8l4N9j0k4j5j3Mk5P0L4j4Nq4J1M9R2l0
-401E8q5l1O5k1j8P1O6m9J9J10j09j7nj07P4j7j3O5L7o9q3K9M3M3l7mrk6J3m4k9K5K7K7K4
-366B3m3J6Q5n7p5O2M2j6L9m0n0m4pM2l1rMPN2L9k8n0J1K4n8O1Q3J9m1om6j5RN3j7o7n7P3
-328a3K9J6p5lJ02K3o3j6P5k9m6K3qn1m1jJ07k4k4ml7N2Pj3m6N7Mo0O9M0m7J8O1j9p3J8o9
-291f1K1O8l8m1j4QP9nK8qp9l9Q7NL8j18QM1L3l1mO3k4j01J61J4n5OJn4lQ6j2l2J4q3jL1O8
-252E7j9LR1kp5k1j7k7l7N1kj9j5Q3J7J1p8k2M6M9JrPln4o6J4rJ02Q4J0r6j7r8J18Jj17J19
-214F1n2JPJ0n7J06l0k7J06m7o0l0Q8l8r9k0K5k2M5L8K1l0l2k6N9j4l5qM0J6n5nK3m6L0N3
-178dl6mk6O5L4pp1L6Q7L0r0L8j9N5mr7NN7o1l9P7m7j3m9O0N5n4qO7l6K3N3j5r1j1J2kL4J09
-139A13n4j21%N6l1R0o9Q1M9M9j9j33j1O1j08K9Q5p0k7Lm0J7J22jn2K0J6Pj03m0J03J34k3
-106A33j22J7q3M3k0M5r1M0J3n2K9J7mK9P5p3k5l3k7O5K4NjNN2j05jR4N1km4Qq1oPl5N8O5
-68G0k5k8Kr0L6l1K4J9P3p7j6qJ11K5q4l2P3J0nq8M9K5l3m0Q4n8mm9Q6j9o6OM4P7k7nk4k8
-30b3j3O2k1k5O1k0o1J2P3N6j08n1K6J7L7J3J3r0Q7K7k6K1Ml4q9%LP5K6N3J04j00j18Nlk8
5c5j0L4K7o4KR3J2r2j9J11q0m2N4K5kLm9RL1j5L0J2m8jJ3l%
32d
##PAGE=	F1=23527.058840515794145
##FIRST=	24596.97802734375,	7686.668670654296875,	-1.1171616315841674805
##DATATABLE=	(F2++(Y..Y)), PROFILE
-2014e8R6K0l2o2K4J6m7L9N3k6JL6qo4l7JO6Kl6l9J07Q5o0q1l9l4M4N5m5QJ6m2R3j1o9l1J1
-1977d8N5k2l5NP0J10K5m5m6m7N5k2o8m4qL8K6n0L2L7kl7M0J67j17q9jKj4J5O5r0K6n8O9K7
-1941B1n3k1P3pp6P3m7m1P5L1M3k5o6J9M2o9M7O9m0n3n1P5P2k9j12J9N1Q3k3m9q3j9L7P1q1
-1906d4J8k2j5R5l7N5L8k8q4K0L4kM4j7o0RP4n0n8Nj2N6p7J10Oo3N9P7j14r2K5J7Ql6O2MK5
-1869C0r2J08j8q1R8mq8jJ38L6rl8m5jRl6j7J77J7j16l8o4L0pl0J7L0J3N0POn7n7Q3L0m4J8
-1832E4r8P3k7Q4j03K2k5K8j4Oj6l3J0J1K7L8l9p5M4R8Q6p0j26J79K8j29m9J20M0k2l1M0k3
-1799A08Ol1k7n8O0J2l6K3q7N6k3k8j4P4K6j25J36%K0M1o6o7m7k0%K6J5N8m6n7K1l4N7R5N0
-1764A18rO3j15j6q7O9l0o3N4K8L0l3m1J5oMrQ3R3K3j72n5j5K3J9m4P7J4p8N2M4Q8j4j20n2
-1729f2k3O6K5k0l6O3k5j6kRjo9K7rP8R1k7r6k3L8oM2L5j5N7Rj21K7P5j01O4J4o6J5p3j4M1
-1692b9J9J3lo4nK5rO8L6m6mm3J4P3M0n4Mm2m4qnK6L8l6j5jL3R0j03L4K8p2M0LO2j5q6J9L0
-1653A1J1k6k6k2K9J2Q2j8r4L5l6k4N4J0l8L4k5J6K6J6k5l1K5KK5k4P2l7j3J4N7K2n1o5j5
-1618a7M8o2l7N7k9n0K4RJ1P1j6n4jP0N5k4q5J6O5O2j40j6J1K2J2o0M3KO0L4n0K2o2M8n3J01
-1582H7j4o5j9m4M8n3Q5q7Q2jJ5J6k5R1jj25o0K1jL8L5pl0K7j2k0L2l4L3Mk3O2l3m0pM4n1
-1545c2k2K5K3M9K9K3m3p9n6J7J0L7%kO7j0J4r8j6j4N7j7R0Kk7J5Rn8l4P6j3n9L7J2p3K5k2
-1508e8J30M3r5k4J1q3P3n5J5K9k3K1J9j9K5qJ3M3j7j7K5J6j19N9K4K4K1n1q0J6J08r1R9J3
-1474H7m0L3m5n1L0K4k1m6M7M2m0O1Mj16n2O9K8L0j16J06l6L7R7n8j37L7JJ1j1M5Q5p8n4L
-1440b4j5M3l1Q1o2J6N8mo9l7N9R7J6pQ2j18r9j6J7P1q8k4J00P3n6q0RL0J06o0o7M3r4k7K7
-1405e0K9lM6q4O2k6L0m4JN2%nL8l1k5K1m1k6N2n4NK1j4L9M9L7j2o6l8O5n4LqL3L2l5n0K2
-1367b9O2M5j07K4N7q2R7m4o9j3J6jm6O8L5L0P1m1j1j30M4rj0l3P4jRj6N5j9J2M7Jr1l0K8
-1331gl3J38j9j4M1r0q1j2J4jO3N2m3n5j3P5j4O0K0kr6J43p0m9r5Q0n5L9M4m1N9k9q2j3L9
-1296d7N9N0qo6k3Pl0j1J4J0J2J2m5l6Q3M1N3m2r1K0k0K4J5MM8j8o2N9qm7j4QRQ1m3m9Qj3
-1258e6JJ06M6j06o2OM4O6O3o1L4K3q9J8L1Q1j0j47PK0n6k9K5MJ9O1J3o5m1M9J03j35k5J30
-1224F8j4k5k0K3o5rM0n0J79Kq3o1O7j4r0J47n1m9J2k5qJ9qK7k0j5N2jk5M9ol7o6J26qq8k7
-1187e4j8P9j4N8R2q9m0Ro1k9M3l6JM8P0k0k2l3J1N2m0Qm0J6l5L6K0Q7p0j1O9q9k6N2RNl9
-1150aP5K0O%l8p4M6L7m7oL3N0j0m2LR1j27p5J02P7j15nK4k4j0N0j1l4P6L7r3J5K9p8J5oo3
-1113g3P5j8l9Q0Po6J18J7j44L4n3N2N3o8R7q1p4J7J3Q4O8m8o6J2qp2R7qj2L1m4m2K9L2L2
-1078C2J0j06P3Jjm0j0l3K5qRN8Q6j4j16L0N7j19K9N2jo9L8n6PP4n5O2l8m4J1J6JN2k7K1J2
-1041A9J4PK6p0oJ5Ml0K2K6o5Q5no3K0P7m9j5jJ0L9o7m1L6J0m7L5Mp1Q6pK8Ln2K1OJnJ7Jn2
-1000c4K2KL1J44q5n2J5n8k3J6J4qm5j4P8K5j0O2L9j29Kk1l7O0Kl9M6nn5pk2M7O9m8J2j9l7
-963f2L9j0J8j6J02q0M6L0q8n3R7j9l2K2L3pP7j03j8P8l3l8l0OO9l3k8l7O7K6n7J01l7r7K5
-928d2j3J13M8r3m1J3L2J9p3PM3J9K4l1k4Mk2k1P7M1K4o5r5J26K1j2j26J01j3q6M9l9J6jn
-893b5j0nK6M1Km0J2%l2QL7rL8M7r0N5l4l7k1O0j2p0K7L2l5K1K5p3R0R3r0q4P4l8O4M4j11
-856b0J2j1k6pN6j7N6K7j16P2L2Okp1K1J4qj7M3k1o0N5p7J29j03l1P6M1n0L0Kq4oL6m1O3R4
-819I7j22j3P9K7Ror9oK3l4Q5j2o2l5L1qL3m5J83k4p4J3p2K5n0P5rq8L2M8N1Mr9k1N2P5J5
-782G8p6o0L8mm1P7P8k7k2j0l0Oom4Q4n6o5J12J0n9n1J11n1o2M4L5k3J6p9LM3J1lK3J1l3P9
-745E7k6j02J05L6ln5o2NO3M7m1n5PK6l0j7jJ3O0l1J3K8K0o6KK7N3J9q7l4om7O1K6j2k8R6
-708F1M4jkm5o7j3J9lPk3l1N4L2K9Q1l7r5m3J6Lm1K6O9qr4L9N6m5m5j1O2M6k1k1l6M7Jn1O3
-669B2J6OM9q2m3O0l6k5m2R8M8j5j4k5M0n0m6M6M9l2ml2k6m0R9pj6j3N6m0M9r1J0J11m6o8
-633c4L6P8M7l1j52O5Lmj1k9LKL2K0rJ6n2N6Jp9l3oP8M3k7j3Q2Qj12N0K9q8J0OM3l1N0qr3
-594e4J02K0p0M2m0l8M0L0o9MomJ6k3j3J02N6j65Q3k1P5Ro8Rj5j3km3P4O2n6m7N1J21j21j30
-558a02P0mj7RM3j7PM0O4q6n0j3R2N1j23J4K7o2N3j4O6Jq2J1PN9nj7jp5M5n9Q9N5j01Mj0N
-520b6J9K0oJ7l6L3J14No0j15J7K6Ro5J3QJ5J6l0nQ4km1o2KJ9J2L2n9J09M9q5p2L7KJ8rj2
-482ij5k9J5j0N2k4oN5j5n5M0l2J6P8n7k4J5K3P2o6n1R1j4j8q0R6J1j3j9o2J05J2j9r5M4j06
-446i4K6oP5j4RK5J9l0o5J3K9Nl0M3K9l8n5k0R2O3K1o1k9K3l0j4k8R%N6k4k9Qk1K2l3N9L1
-408C6k4op7L8K1R5qq2l9N4k1oO7N1m9K2J10j00kJ5j50P2j0j3O3M3q0j01J8P0N2n1PJ1l8J2
-372@m5l6%N0N1km5N3Q4r2o6P1M1k2M1l0n6o1j3J1k1L7ROL4O0m2n3J2K2l6M9N1J4k1Qo0k1
-334a8K0L9k1m9l6L8L0L4m9m5R6K8o0mQ3j3n9kjm7m0lR0m0k5J8l3M3K2J8m9K6K6m8j8N4l4
-297b9J7P2j0m3Jo8J5J00o1o1j9L6O0LO4j9j15NJ9O3L8j24KK1K2mj8O9k7q3J61K1n7Jon2J5
-260IN8k4j6Ro7NJ2Q4l7nQ6Kp9j8Rj3p9P0jk9kP3K1K6j04m2N8L2OJ0Lj7l7l8J5m5J05R4J5
-221A49q6j3j04J16k1n6R5p7J0j2J9m1Q2k7pQ0m8m3j6M0n3r2L3M3Lk1K2J1k3k3J5M1mk3j1
-186d2K4M0m9m0M0l6rO6l7J5k7K0O3j7m6J5Q6L2r5R0j9K1k3r2JM9q5K9N0n7l7k9P0K9m0lO7
-149B4k8N0M4j6r3oNLL0R5n6j17J0L6p6J73p2Q3M2M1pj38l4O3j03L7O3q2L5j4n4J4J18Qn4
-114B4L2QJ1n2n4L4J40j0j25J1p6M8k3L2q9N1J8l1JMK7LN7l2on7l5N3K7J2k0L6O1j04J6M4
-78C6O7rl4qq5J0kl2N5O7m3J2or2K7k7J1L1Q4n7n8OJ24op9l1N3j5K6m5M9J7n1q3P7m7J00p4
-40c2N4lo3L9m1R2J6n8m9QlO1k3k7O9Oq0JP6O7j02q3K9J7K1L7M2q6O2L6m6L9Mk5j01Ok4Q1
-2A7J0O6R3p2j06j9pj5j1M3J5l5LR6Oj20qR1q0k0M7J2k1Rnj4RJ9L2No6LK2kJ2
32I
##PAGE=	F1=23502.742495360613248
##FIRST=	24596.97802734375,	7686.668670654296875,	-0.97754949331283569336
##DATATABLE=	(F2++(Y..Y)), PROFILE
-2014e1J00K0m6o3M0J1m3K0N7l6nN9k9o4jk9N7J5o0k0J32N5o1o7j6joL2l7L7K8n8Q2k3o1n9
-1978i1N3N1k6m2J9R1Q5Mn1l9m2N7k0n5k6J8nK4m5RL9K4p2O6J38j21p3k3N4k8j0R3q6M7p8
-1943f1L7L6l9k9J00Rj28N9l3k3O0K2M7k6p4J8L1m2L6P9k0m1j05Q3J03n4r7M7M1O4j3m9j01
-1910f3lK6P9p8ProR6o4M7O0k4j00K5M3QK8k0o7L4O3m5p2l3P5N3j25J06j1p6Q5J07j16j15
-1876h5L3O3j7o5N9J1ml3R8l8p7P3j8q7L8J00N9J1l8m8npj9j3J84Rj41k5o4M1J2l7j5J0jO9
-1840C3K8J1l7o6L9N7l4Rp6R3n4P7r6K0k7M6Npl6j8l3nP2M4o3n5J9R6J02o3j76J75M4j33J6
-1805GJ04K0k4jK8n1j3Mjp3O6K9o7K1p5J04k5n2j9N8L4j23R6mL9P5p5q4n6l4K7N5M1M4o9r4
-1769h8kK2L6R0M8k1M7r7po5O8J1p4K0L0Pk0m2lk4PN1Q0Q1Nj73k9J1K3k1l4N1J2n2N3O3Q7
-1732A51j8j28o0l4N9L5%o1O2om0JK8j0n2M8m0P3R1l1r8k6M0j6L9K2J6O4j0j36N8N9q1N9J7
-1697G5n1Pr3L6nK5J2j6n7oM4kN6L5n9j1j4pQ5K6m4lo8l7nL7j1K3j6MPMQ7j03M6L0o1J9oO1
-1657D4J4o0m2O3L4o0m2m2O2K2Q0k4j22M7k7j5Q0Ln2L3jj8K5L9j7k6rJ9K3k3L2n2qL2P6N0
-1621A38m8r7j5L0o6J8N9m1n1K7k7O3j0j7%k6M0Q9qq1MQ7P0j54qj2J4pk9Q3J2K4J1o6M6p0
-1585a8L6m1Q7mo2k1j9P0q5P7o4O2J2QJ7k4Q1J3j36l9j2K8J8M5ml2K6k9J2l%L0j0k9O7l6n7
-1548c6JJ9n4M7k6K8M6M3J5n9o7pL8k8K8J3l8J00j3j9q9l0K8O0m1Q7L2l4kJ3m1k9P7%o0l0
-1512b8K0m8M0l3R7L1p5j4J5p5O4m8K5K3Jo4L9L7Nk6kO2J5j5K5nj34R6%%M0o8l7MJ37j33J11
-1475H2L4m5J8n6o1K1K8Ql5K5M3o5R2%j32oJ1L8L3p2R3o2L6P9n2q6L5nj9m1Q1M6o6k3j0j0
-1439d3L6n3J01m5LN4On5m0N0Q8L8j7O1j12p4pL2R0r5q0J07P3n6p0J1L9R0q7j3K8j22kO8J7
-1404B1p8M3m8O7l3J9n8QL8J5j0N5l3k0Rl2m6L9k2K8N1q1M1N5M9rr0J4J9n7J5J3L3M1m3o7
-1368e4J2M2M8q8L5O4p0M0j2o7k3K6%k1O7J3J4M5j4M2j12n9qN9o2M9nO3k8L5k3J0O6Mr9k9
-1332d0%M9R3k8J0N1r3q2n2J3K0K7M7j4n3LP4j2L5NK1q6J29o8l4r3N0m6N2N3n5L6Mo3l3K9
-1296e1N1N1K8o3m4Pl5pL8n2L0Rj0j0L4N4L9n4p7J7k5L7J4l1O6%m9L4j7k0rM5kL3l5m3k3M
-1258f6lR1N9p3q1KL4M6N0k7L2No7M0K6M3k1j21M2K7p2l7J8OJ2P3J5m7q0M4R5j15%J14k0l3
-1222A1J3K6q9J6M2p5J51mo6k5O1l9r9J46l2m2M4l0m0K2m%Pj0K8l1oO0J8oo8O5%r0j8j1M2
-1185c3l9R7J05n6m9K9o8k0L0l1k2N1N8k3qk3j6M9m2J6k3J1jo5J04O3j00J1Q4j03j1L8j1K9
-1151C1PN8QRNm4o5K7N4p5k3N0O6m5k9J1Q3j51k9N2J13r2j7K9k2j0L9j0k6P7K5j16N0L9p1
-1116HRk2m8P6l6k3O5k3l9J32lj42J3l3N3M9m5R0r9o5K3OP0P9n7l2J0j9p5Q4K6l1L7n6m0K8
-1080c0L0L0lj20R8K2ql5jm0Lqj6O6R1k4p9L3M5j32O3Qjl7L2p4pJ22m3M0l4o3L6L7k6Rk2O4
-1042B6j4RQL2p1pJ8Jl1L3M1j03Q4K0n2OJ10p0l2lLK1p0kkj2k7O2j1n8J03mN4j5q8L3J9J9
-1004C0J7K0m0q5P9J1J6J15j00o1Pm7J3K0K8k4l6j1M8K8j4M7M3j08j1J3k0l2M1j8L2j0m1L7
-970a3k5qK9nN3k3p2j1K8M2k1P7p7O3K9q7k8P3pj2j0J8L6P4j34j1Q6m4n2k7J5M2k3j0k5P7
-934A7M2j12J01Jj19lM8P0N0r0n6M0N7J0q0OL8J3L0l9j2K2l4l1Q5mL3l8j18J53M2k8j60J48
-900H2Pj53Q2l7j4J6k8K3k8M0L0j3m7L0K8n1J3N2j4K2L9p1N5o5l3m0M9Jn6J9Q3opK1o7N6J21
-863A39l6j06K9l8K9N9p9k9Mj5NN5l5L3M3j00P4J0pJ6q8K0MK6RM8l6m4N0j00J28q2p4J06K6
-828D4n6J7J3p0J3Rk0O3R8j27l4O6LL6K4q5n3Pl6O8OJm9J3J9L5q3J84%o6kr2N2l4L6J3q1L9
-790b9nN3K3r1k9O7P9Mp5n2L1J5n1R0P9n6n3L6j1%l8o0J08m1m9M9O1o9k1J05q4p2O5L1j7N
-754bm8pN0Pj9pJ1m2R0k8n9J08Qjl9q1MJ00L5o1m1j1M2oo5J3K5N6l1J8L6L4q2l3L6P1J9r0
-716A0j5j5n3M2J0Nj2R4N0l6J1Jo0k1J0k6K2Km9L8L6K6R9m8j37lj1oj2j9O7M7j00lP1l0k8
-679d3j5P3K8l2j1l0K6Ol8O8j9K7P5p5o2N2l9moQ0L6l2k9l1N8l8o4K1K8k0K8j8o8PP6J4k8
-642Ak6Q9m2Qo9k6J44k2q8L1P5L4j4j43Q3k5oK5k8l1K9RLqPl1N9j2o5l3K2L0K5Kj3O3Nj10
-604d8R0N0r5j8J9M9l4L4k4q1N5M3l4N4o5j6O0j9p2Nmk8O8k4j1R7P0j68M4l9N8M7n4J7k8j3
-568a5K5q1J00M5l7n1L9J41j14j37L3K3j2J9M5qj5K1M2n5j4mpJ01j02k5L8k9JJ8J14Rr5l7
-534b4lQ7pk0%r2M8k3L8P2j10M1l9J4J7kkjl6M0J59l7p5n1J2OJ6p5PL2Qj8j6%Q3k6k8k5mR
-494b5k1O2q6J12N5q7n1M1j3J9Qj5l6Plk3P4Ko3N0no2N2QQO6m6p0J0N3O0n3l5P5k0k1o6O9
-456C0K6k7jl4J15j9n0p5L5q5jj0O3PK2L4Mm6l6J9K8%n1M2N3k0n0m7P0O9N1q5k8L2k4om3j
-418c9J2M7k5k1K7m0M9k1K2K4l5j5l1M8PQ2J2q1m5K7j6RN9L2n0K2R9q4K2M3j79N1JpO0L6q9
-381A3o6k3P2O2n7MK7m0J6l6j5k7K9P3j0m1P9O5j20n1O4M4k1M2k0m9o5j3j1JM3nK2MQ1n0n7
-344c6K4K4k2K0J4K0OK3o6l7K0L2l1k1oK5J8N0l7q9Q2L0m8NQ7Nn0l2qm3l3ON5n3J9mKL9J4
-305DL6m6rM6k3n5Pk7K8P2%j2k1n7J2J10p4n8k4M8M3J9Q8k7j10J6m7J09L1j19J1MMPk8P0k1
-268Gn9J42K1o4Qkm5J6L0l6Rkm4J2j5Q8m5jQ2J0q8j2L2%r3M7J5n3K6N5L5K9j27n6O7J0jL0
-230B8Pk9qk1J3o6J03R1K0p4j4j00J10m3%N8r4K6k0K2k8N4rMM9m6k5Kj6k6j2nL9M1n2k6J6
-193c1k2JK8K7Qj6j7kP7m6p3N7k2m9O4l8L8Nk2N9l1k4PO9L4p9J26l3rk8q7jL3o8P2J3n7m2
-155g9KN1J5m5j2N6k2R6L4k4q3KLNJ1O7m6r1J1K9j8J20p4J07L4L2Nj37o9O3q6M2M9p1O6l1
-119A2n5jJ05J1m9M4jJ4j3o7qJ32pj14Km8M7n0L3o0K7K5k2Kk1N3j2K8RKp2k6L2J5J8k8P4N1
-81H2q8K7qQ0k9k2qq1J1JPM5L8o0N6k1q6J8j0rL7R0l2p9J7J21m3p2jK5n3N3kN2jo1l5l0K3
-42d8J28p9M1%p7O4q9J02L6r1n9J1J2O1j5l1Q0K7r2k5Q0N9q8o9N2ml5N8N2o5M3L9n8N9Pk9
-6E7r9L3l4N2pN9P2l6p2m1l1JNM1J4j5J0Q9j1j37KP4p0lM0J4lk5K1l2k1N1M5jr0K7J1LJ6
32I
##PAGE=	F1=23478.42615020543235
##FIRST=	24596.97802734375,	7686.668670654296875,	-0.89108610153198242188
##DATATABLE=	(F2++(Y..Y)), PROFILE
-2014d6J00Oo2l4M4J6l4k5N6l5lP3m5m7K0j8J2J7p7L7J12J8n5m6K2Nl6K1k0K8M1p9P7j1k1
-1979A1n6J3M0k7m0M1Q9N6j1m3l8l5N3j2l6j6K9m5K6m0nL8M3q0O0J05j11n3l1Q3l1m3J14p6
-1945b8O4p8oM8km3J05K9j45K5nj4J4J1N5j6o8OMj6M4Q1nk6r9L7J22p1l9K7K1N0J3m8j09Q
-1909e4NQ6p2lLLQ7q5N8O5k9j08L1M4J4J9k2o1M3N6k9q4l4J16M5j41P4k7p7J09J14j17r5M5
-1875b1P7l5p3K0L4mQO2n6o6M2l2n2L8O9Q1K0m0n2qj9Nj2J79Nj52j0o8O9M5n1n8Ql4O2M7K7
-1838E5j0n1l2Q4k6pm5J04p2N8p0K5l4L9K9rm8j1m1k2J04K7o8m0J9N1J03m9j61J12O2j13N8
-1805B1P7Mj6K4Qo6j8L6Qp7O8M7q5jm1J23k3n9k0L2L5r7K7rP7J05q2j01n6l1K4Q3O1K5q1q8
-1769f6JK9J1R1M3m9K5q1J2k9M3N0o9k7K0j0Ml5k3k0oR9O7O1j5j49KK3J4m5k7K9Lk0M4O8Q9
-1732A57nj34p5l7N0M2J8p3N0J4o4QL8j5j8N3o7O2P9k6q5l5M0l0K9J6M5O4k4j45Q9L3n5N1
-1698E0K4l7%r7N3mJ1mk4m7J9M5kM2K7o9oJ4kP4kl1oj02J4j7O7j6l0QL5mj8O1q5N5L4n1Nj2
-1658b8N2L1l3n5O2M6q5o0lM6J4O5k2r2O4rj6M4ln8L4K1l8K0N5j4j4n6L4J6j2mo1nO3Q5N7
-1621A41m9j09j4Rn3N7O3n0m7K7n6J07k3p1M5Nl3R3Lp5KR8P4j61J6Ol0m1J3J03K1oj3p3P4
-1586E3q0J8l3P9On9j1oQ7r5O0m6L9K3MJ3k4O1K4j34j1j9L1JM9pl1K6m3M3l4K9K0j2l7O1l9
-1549Fp8K3pJ4M6o5L2L6N7oo4m8M7N1n7JK3n7J08pm8q1l8P1N5l9N7N3l4j4J7k0l0P2J5m8q6
-1512d3J1j8M5l0N4J4l2j6J3o6N8l2K3J2K2o3NP5j9n3k1Q0N2qJ8k7j34J31k0k2N3q1j5L3J29
-1477A28j61J17M3n1ko8o0ML4N9k5MK8p0J02mj28K2l1L6K5j5Q3p7J0N3l9k3L3j6k5l9O4Jl0
-1442a8%k1QK0n2Q6l4nN2Ll6l7L5Q0O0k9L0r5n3J0O2R4j02j06R3O0o6l9J1L4P3r4K4J2j21
-1407f1L7P7Pj33J8kO0l0Km2K4kK5j6O5k9j3oj7pkk2N3P9r7j6N0O0%j01N4k1l0jK0K7O0l8
-1369C2p6j1L1M2p4N1O9n7j0J3o5k3K7KJ7N1j4rK4J6Q8q1q1qM6m2P%Q3n8K1l3OR2K4j04n4
-1332e8%J15L2k7L4N8r3o7o9j0K8pM0J9n4K8N2KJ1rL8p2R8n4k0q6K9m4P5N6n8qL6m6m3J3N0
-1295a1M3N9n6m5Ql9j0M2o0NMM9mKM6K2o3n8K0k4M0J0l3O0J4l8kj1lMO8%ql9l8nJ6k9O1O1
-1255E8l6p1k3K6K0L9PK2j3n9O1K4J1k4p8M3M5p8m5M3J8m4Q3J4j8o7rO8p7K7Q5l0l5M3L1j04
-1219d3M3L7q2J11j6n5J7N3o9qR2l0n5O9k0q1L9pj8L1k0on7L3N0M4L3o7mNq1pjRPP3Q6k7n7
-1180B1M5o4j2L1k5m8N7M7k4Kk0l9N1l9J4lj4M8p8Q6N2j11J4Q0j08J6J8pN0L0L2pJ0J4m0n3
-1144B6NO4r6m9P3Q1p6k2L0O5j51N4n1J40o8j3K6j9j0K7qj4P0Qj10O6M1o5J0l5l3O6m9lM2
-1109B2m8j4J36j1j14j7nK6L6jO8j08m2K2J4L1P4o5J3Lk8o4O9N7m3L6n3k2J4J3K5j7o9O5L7
-1074D0j1l7J0n2k4MJ3L7Q3k9n9M0L2j33R0l6J8j1On5j4J46m5J4l2o3L9N3jm0m9J05l8JJ1
-1039A3M4n8qJ5j0k9M0N0j03M4N0k1l9J25p8l6oMmn7L1l3j8L1M3m1l5Q4%R1k5j23M1L0K7L3
-1003G2K6o9o8R4J8j1O6j07n0J6m7M4J9L6l7jk5RL7pK7M7q9qL9j1j00M7J5K0j9j0N4k7o0p
-967f7N6P1j8q8J5j7N0l2M9o1P0L0p9NN5Pj3l8MP2P6j43j5P8m2n7k8OJ7j5J1qP5N5j05M0M1
-930E7q8o1Q2L1N6p5p1N3P7J0p7qM5mK5l3mL6m2l8R1m0K9pr9J37N3l7j80J68L2j65Q4m5l5
-895d3L0m8N3m9N2Ok9n2O1M8p3K3O3j7RM1n1L8q7k9kk4J7J5j0R2K4k7J8o0K4J45j1j12j4l2
-859a1J1N9m7o5K2j2nO5m4RM8q0Q4j6k7L9j02K5oO6M2M2m8l8M5j04J02n3j05J23K5o8qL4m9
-824d7K6k2J3O0R4j15p0M5k7O4N9o7p7J6KkqO1n1qL9L1q2J48J6n3k1r4O6j9J6L2p2K3m3O7
-788@M0p8m4P6P7pp8k7J6K7o2Q7P9n3j03R0Mj6o2mJ11k4m7m3J05m8JP0j18n4P0J8j0Oj5l1
-752d7N1Ok1l3Kl6Q2j8j1Q5j4J2k5r1K2R9J6p3k0k0N4J2o7j1L2M8l3K6L4M1q7o3M2Q4J4r3
-716aJ1j0m7K8k5K5rR6M7p8M0N5n1l7jk9L0J5o4ML1L0J17m4j79L3k1j9QOQR0o8l4L1kj2k2
-678d8Q0Nl7Pk5kJ6l2P4l9K7R8o2q3L8l5L6NO3K5m5m7l5Q0j9q8pOjN2Kj06P1L4K9l9j0J00
-640H8m7l1l4o8J49J1j00J9P3K2J1j44J21n4k3N6j7m2L3j3q%pk8N4j6m7lL5j0k2L2j2M1J3
-605C2r5J14O6r9m0L1M7k6J9m5n2j2P1JN3p4J2O0n8m0j9kn8J14j9pQ0P9j46j5l7K6P5l7L3
-570C2l8rM3r0R9K3k1n2L0J52r9j37MM0LJ6M4J1m2ROj2OJ3j08J35p0m8L3Kj6M0J39J8j14p8
-534c6oJ04nk6kr2N2J0k4R2j12Q2o7QK0j5mlrJ1J81o4p9KJ7k0J9q7JO0jo2K6k2Q2n1j4K0o
-495b0Ro5Q3o9P7N1r3MK7l8L6K5k0n1L5j3pR0mj01L0Ko5O4L7ML8k8q3nP0L8k9k5N0rnm4NM8
-455D9l7K1k9J27m6q0l8K0o0k1M6k4K6K8L8mn2j2L1K5qm4RP5km0n1L6O7P3j13j0L6k2jl9o
-418c2qL6j4lL7o1P7qj7J6l7k9J9N9J1N6K9p5m8j0j5K6N7J3n3J6P8o5N8P8j96J2J4NM9J9r1
-381Cl7mJ9P5n6j6M0l6K3j9Pl4j5Q1lm1R7L5j33l4M3M9qL8j4l5n8j2J0JJ9l0L8k5R9n0o2L7
-343hL7j6k0j1L5K3L6o7n3J2M4n8PK7K4J8N6l8j27N6K6k6J1Q5K7l1o4k1l1k3K2J9j6K7l9J3
-307d4M7K2L6m6l7O0nm1m7J2J1M1NJ4m4l1MR7p0l5k3M6K8K7R5l0q4Op4J13K2j03K0Kj1Km1
-270e6O7om5J22J3p3K7Ml8NJ4n0L8j5j8J0k8P4m5J9Q7%r4nN2Oq1qM9q9O4L0N0K0j24k0J6j5
-232d3j6N1K0m2K5j7J0m0P8P0K3p2j4r0J05o1M8J1j03M8j3J4k0L4K1JK0m3j2K1o7O8Nm6K4
-197bQ1o0m6J6j9J0J8K0J1j5j7l7J18l9r1N5%n0J3l7N5L3k3K8m6j2K0L4L1m3J38n6m0j5p2
-162c9kK5oM7j3m0j4j8L5K4p0L2K5o7J48K6m2o3J4RKj6K5k2n9J4M4J8M6o6J39J9J6J6j28r6
-126c7N8o9N8N5l8M8m9n4nQ0Pm0N0j0J8J7p9k7J17j1r1rj6M6p8L2k1j8L7k6K0k2N0j2qM1k
-89A2p7LNj1J7lQ9L0o0L4n6Q3n6Plp3nK3L0M8lp1R3l5o3RNj2K3Q7nq1J9J05p2n9K5Qp4N7L6
-48B9N5k9o3Nj7K0Q8o7N7j4j07P6r8J11L0q2k2o4K4P1Lk8P6L3r0m0O5M2o7m1N9kq1N1M7l9
-12iK6M2o2P4J5m3q4N0m4L9k0L2M1Ok3n4o0MK7L6RkK2Q0l5j33NO1n4QL9J7J8o1L3m0m2O1O2
26D1Jj08N6j2RJ3
32@
##PAGE=	F1=23454.109805050251452
##FIRST=	24596.97802734375,	7686.668670654296875,	-0.68113845586776733398
##DATATABLE=	(F2++(Y..Y)), PROFILE
-2014c5R1k3p5J0M2L4k9q1N5l0LQ4m8k3J9j0j5Pq7R3Q2k2m2j8M9J0m0K2k2JM7r9Q4J0Jo2j1
-1977b8L2k7l3N6P0L2j4k8m6k8N2Lj5k5K9p4K3k5kK1N4o7L3P5r1l2pO0j5o6J09p0Q7o2n1O2
-1941hM2o2R4N4j46KQrm0jP1Nm8k2l0J0N6P4Jpq3kJ21p2%RnM9N3m9j13Qj2Q6o4mPPP4r7P9
-1900C6N6l9j08M0L6J2J5k3m9M5N5j0q6rJ08L9j43M0l5p1J27J01j09o8M0R4m3q5j9O5K7J2
-1868E1J9p1l7J8n2PjM9R4K5l7p0j2k1K8j0J63Qj46mo3R9P3p1q6L3k6j1M0M4K2l2j04J11k3
-1833Gk8lR7p3K6l0L1m4J7N0jn0j0k5MP9nn8k3M8j8P5l3r1J4O8m6N2M1nKL3j7n8QM3%o9N8
-1794F6O7q2m3KJ17j8m6j8pL3o4l8k6J43J22q9j17m9k7J2J03P0Nq0p4RK8j1R8M0q2%p1L4M
-1759A1J2Q1o6o4Mj0K1k3l8L0k4R3M7L7l4r4J4K4%n3j8J7j4J1L0N5R4K1j33r0m4N0M1L2p3
-1724e3L1L4q2J9K9j0J1N7q5M6N7j3o3l5L1l2mJ7O2O1k9j16Q5Nk7L3L6k5lq7M1NJ0k6k4l6
-1688h0M2M2lL0J7p8J2L0RO1l5j9oj05N8m1P5po1L1M8k3k6J4m7N8M1n4oj1L9L4pm2M8M7r0
-1651en6L6J2j1M0j6l9R3om3Omn4L8L8m4J5O1j4Mj10M3OOk8n4PQ8P1L9n0j00nj2j6O2O8n8
-1613Hl8K6p9J36mj00M8L0n6M4Pp0RJ04P2j66N4K7o0q0M0J04K7k0l2o5R1q8%k9P6Pn8OmJ05
-1577G2r1M7m3J9K7MJ1k5L4L0j18Pj6L2rM7j4k8K9m8O2n3L9Qqm1M9l8n5K8m6J00J3r1L4L2
-1541@O3l1n2l7R2O3q0l3K5o2R5J2o5p5MO2M3l5K5O1k5k1K3jl4O2K7k6q6m3RL7j7J0%J9k6
-1504a7Ln7O2j4J2j2L9k8k3Q9m2p3m4R2Q4KOm5j03J37k9m0N6q4j5P9J07j76J08M0n1k4p8k8
-1470f7j7M1J07k3j3Nn1P9oj08K8m5K1RM6P5p6l4K7k5M0L2l3k6k0L1l9J9J5j7J9J1j9K1l5
-1435b8mN3j1j4l1J5P0Q0m2np3l4K9R1Q8j03j05Q0L6r1LRJ7O5p1K4jp8M9P6Lj27k7QN0k7j3
-1398c9lK2k3J3j7O9j6j1j9LL0jn5O5R5r5p0K4O5J5r2P4m2Nl2J0K0Q6l3p4l7K5K9o1P1O6m1
-1361B6m3K1o0k2K0MN7L7m3l6J3N0J15n2q1j8K3nj1jP1q6J8n6JJ20N3j02p6L3J20k3j3N0N2
-1326A56q9m5q7j6K3k7K4M8n3N8J9J8mk2M2n3O0l6qo9K5m8Q8M7n6m9O4l8m0pO0K1Q3m6l0J6
-1290B9m2l2L5m6k7PR1Jj1K9jo9l7L3k4L7OoL3K2l2m0QjJ7Q1Lk8m5l2M1No0K9N8jn2m6K7%
-1250d0K1L4Mk4o9P8K5nk3k3J1O7o9n2O2L3j10R3J3J5m1m2Ql0L8N7m0l1O5L6j02N8L5q3P3
-1215D2l0n8O6M4j04P6Q1m1q5Q5%j16O7j9l3M4l3m1J9J0OO7O9o2o7Ol7k3J3J5L8L9M8j6o5
-1180EN3n1qL9k3o2N6L6j6Mj9m5N1l1NJ1m2R2l4KN0q4j5O0j01N2%J8M6L0Qk2J5L5k7n0j8O5
-1142H5j04p6J00Q8r6j9M3M3j04R0r4J09m9%K3j9j0J5mjN9j1q1O3L9n7Rm0k0M4n7K7J7p0N
-1107e3J29Ko9m6mLJ1O0L1r8k8K2K9j1M9o6N9pk7l2K0Q8m6L2m7KJ1j4J7l2pK3M3j1m2J8o3
-1070e4l7K2L3K9O0l2o5N1K3j11R9o8N1nk5k3jJ44n5j2l6m7K2O1L8m4o3R3n9j0K1N2m5pJ5
-1035A5k2k5M5M9r3%Q4Pr2J22p3l7mJ0l1J8Ml6lM4K6o6j1L6RJ31k5j19J1L5K5L9L5q1m1J00
-999H6J8m1Nj04k3N9n9M9J1L3k8L7m8l3M9MJ1M7o6j1O0lq5k7N6J3l1MP2l4p4LN5O8nr3L7m1
-961b9L3m8K6k8N4L3o6L7N2J4k7n7j1J01P5j30k7O5l9o1k9JK7k6RQO8N7o5m3P8n2p0O3KO5
-925F0n5m8J8Q4J7p5k0O2k8J2k0oN6m2m9Q8n9K2J6p8J15N6l3j49J21N6j41P9n5n2L8n7P2o4
-891e9N8k4k4oL5M8r1M0O5j5kN4m1J3q9k9M3k5m4P5j1O3M9l7K1n3qJ54j2j10l5j3J1M4j9o7
-855d1K0j8l6P6m1j4M6n1R1l6o0O9o8Ml2J01O7L9n4l8M2r9O3k8j00J15L2q2l0O4l4L3n3M5
-821hN6Q6q9q3Kk1L9R2m8n3K7j7j2l7Q8m6l6O2J7o2J01J9l6m1p5O7mKM6n9rk7O0M1o9l8O9
-784DO9k2p7MlL5o6O5P7j9j50J26J3m1p2N5J28k0o7j08J33kRK2j46lN1mkJ3J3n8M8%j2k9k4
-747f0j9N8RJ0N3k8L3j0r2K9Q4op0kkM5J7o0l4L8L4l4L7K6L7q1p3L2R2Kr1L8Lk8L7n1J6k0
-709c1J01L3j15Q2R1m2n3j1k1L6J4p0m2J8M4J29l2k00N3j1l6J1M5l3J01l8l4l3L1lk7Q2j8
-676B1l2K2j6l0K2k8P4l5J0J12m5j02J7k7P8OM5J9n0p2l7J07%j08lk4MO5J7p9P1LL2m0K5Q7
-640A09n3m5j0m7O4M9j06RP1J8M4j61J56o7n7Q1%m5J8k9pJ2k2m2M8qk9L3M5k9r3N3oK3K6p6
-604g3J34P2r9n5L8L6j2Qo8j3l8O2K1M0o5K9N0o9Kl0pl8P7j1%O2P9j13n1k5l2R7k8N3m4rN1
-567C1q3R7mon1J4J55p4j35qM6K0LM3L3n9Mm7L1J7L4j14P1l9n0K1J9MM4J46K9j35j07QR1l
-531D6l2po8N1L7p7J08j13J15q3j4L2j6pK0Nk6J74p1o2K3J7m7J9q4qQ7qn1M7o0N3p0%O5qJ6
-494Co3N1l1M2L1j08P9mo7O9L4k6n7M8j1K4R3k2j11%jn7O9N1jNmp1j7O5J2Ok2K1RJ8k6o4P0
-455C7m0L3l3J36o3j05KPl2k6P7n2nK8L8lm4pM8J8k2j3m2Q3J7k9n2K1O3P3j30K1K9k2jk6q
-418b4l1K2jJ6L5p5J00Ln1Qk7m6O3O8K0K6M2o3m3m6k2M4O0kn5NM7m8J01J10k06k5K6J8K9k
-382G6q2k3K2k5R0n5m7N0k3K5KK8m0m4P2Qn2J12Lj23k1%O2J4L1j9j5m6j0K8Jkn2M2m6J09m3
-345Go7M3N9j3o5K7L0PM0o8n6MO9o5j0O1K8K7N7m5j35%K1JQQ5M9j7r0k9nk1L7J1KJ3l9j9N9
-306AN4K8n3n5O6Kk8l5J5KQnL6o8Mj0P0m4k0k6N8J5RR4k5n1j0p5Q9J2q3L1Nk3jo4O8J2m3J06
-266F6Kp7N1Ol8j0J9p3O7k3MJj1L7m3M9R3k8q6nO8No1o2Q6q0O3mN6J1q9rk2k5M5j7L4o1N2
-227ij6MpO5L8J9p8kq4R6p2R0l8r9P1J0j1j8L6M3j5Ll6j4L6p6J32Pq0OJ13n9n1J6j1MRJ7L
-188D2j6j1o4J47l1j01M7K2m3l9l9O5N2j1kn5oL9MJ5kJ29q5o2Rm4%M0RJ7j7j7ol3K0M0q4Q2
-150A1M7j25J34K1o6m2L7J7nm5k3J8l9K6N7K8j7m1J56kpK8j07j08M3n5Q9P0j2J5o8m8LN0l
-115C7l3M3j7L2M0q1m5J03k1n8k0PM7o3pJ5o3N0m6M6JK8jm1N9j5p3M2k3l1J5M6O3Mk6L3q9
-78d2P2q0P5j7n4MJ4K9M5l6p1J11m5k2JJ2nKP6K3p9J8Q1q8l7L5j2p1N4O2N7o2n9L1K3pL5l8
-40C5Q6l2j52P5p8J22Pm9lp8j2P9L0j3N1K2p6l7L7K4n3k4O4J4p4KL3j3PM0n8Q0K4n4n9M5m3
-3c1L6k4pMM6L4n8m0l4K9K8jPL4P7o3q5k8N9l9J6M6J0K5q5L9l3j0K5O0J4j13O8l0J3P
32d
##PAGE=	F1=23429.793459895070555
##FIRST=	24596.97802734375,	7686.668670654296875,	-0.3959681093692779541
##DATATABLE=	(F2++(Y..Y)), PROFILE
-2014b0P2o0o6M2L8N7k6j20L7j9J5Q7m3rJ3jl0qn5R9N5n8l4J3O3J8j8J9l9k9M7j14J04K3P
-1979F0p0j4K8k5k9O0M2J3Mj5o6j5N5K3%m0J8q4PLJ4rM7m6ON5o9qJ5J0J8m2N1p2J25m8p8O8
-1941hP6q0O7Q2j36rMjn6l7Q6L2l5m1JJK7O4nJ5o5k4J01n7J4pl0O3R1n2j12Jj5P3n3KLQN9
-1902D7q9Q4M2m8r1M2K0NJ1j8l6M0N9Np9OR3L2j30J0l4n8J31Q0q8m6J5J12m7q8n5R2O0Lk0
-1867F2p9jJ4n1K8k4K7Q5L6k4j04k6J0K9rJ42K1j33om5J16Q8r0r8N1qj5l7N0N1j4j09Q0k6
-1833il5L7O5n3j0PL5n4nO1J4m3j1j2K6N5m3l6LP7o7J4j3l1l2L3M3K5loK3K3m5k7N5L1k0n1
-1795B1L4Q5o4r1M7R1j1j6k1m9K4k3o7j4J68J21r2j26l9k2pJ11O5j3o8m9J8K5l9J01M4j08
-1763C6k3o2M9K6j5J01p1q2%K6rpm8P8k4N3K7J5n0k4OJ5j5m2pJ5l6L5J5K7J01N1j22r5k9L7
-1727d8K2L9o2J3M9p4J8%NL2N6r2K4L5Ml6k9J7j3j7J0L7N5k6o6O0k0KMM8j3no2J4LK3m2qk1
-1688f4M0M2kJ7Mq0K6M0J8M8o2j0kn8N2o3O9Po7M2N0m3k1l9ON0N2o9k5MK6K4J0j9L9L6p5k7
-1650b4M3j5l8J2j8J1J27jq4k7%m0M1M7l7J5O0j8J9j26J9j3K9k4j3NQ6L5Km9o7J6rqN0P2o5
-1613A3k3K7j05J46J8j03M4M2n9rNo6J7J13O7j76J02M3p5p4RQ6L1k0l8l8Q8r6ll9O9%n9K7
-1579c6PJ10q1L9m9OK0OJ4k1KK9q5KlL7j2L4k1k2L1m2O6n1J8Nlm2M8m5K3Ko0J32k2j03L3L8
-1541DO0n2k9l8J25O8r3o5J8n3O4M2o8o0L0N0K6l4JN2qk0K7J7m0M8L3jo3o9JJ6Ml5J1M8l6
-1504a9j1m2O6J%m0M4Ol0Q9o0n7k7M2R6J3pn2n8J20k5n4M5p3k8J32P1j78Q4L2l9m1q0N8NJ3
-1468dR4l4k2j1l2L8mp9J2k8%j8J04O5o2o8J3l8J06K8n9k6JOo1N0L0jK2J2kl2n7J0N8l2Mj7
-1430c4lM5R6n0l9n5jL1J11Q1r7r4P9J3j24M7Mj0P1l3lqk4N4O6Nj10l3k1L9k8k3K4J7k8oj1
-1393e2P0Pj7k8K3N9mp9P1R7q3q8k9N8L5p2P8m2K5n8oJ7J06l2o5m3QQk6P1N5k2n2Om1k4kJ4
-1355e7R1K4p4n6J6P8J24l6q5k3RL2k0pM9j01L0n6j3J19Q0r3n3K8J01n5PM6L3q2j6j07qJ2
-1321f3j6j6P0m2Q3j5L1j5l0L5l2K4j6mm2L2m9Q4K6n5m5O0m4k4j2O5j5R9l4%K9m7n5J1l0m5
-1285i7K8R5Pj0J1k7p3j9M9k4L1NJ6J0K6k5n7K4j5J8Q8Ol1m1k8Q2pr3KN3L0l0o1L0jmM5j5
-1247bk5n5N2L2kk8L0l9Q7m8n2O6N1j41O6J3M7j2n8n4J2K6L3m7j4P5L9q6N9M0p8M1l6o3R3
-1212B2M0j41J41R0n2j21R1K6j41R4k9n6N1l8l7O9rm0P6R8n7j04NLl9K6L0L9K2K0k1p4N5l4
-1178Ej3M4k0o1M4K2jJj7k9M7k3jJ2n4J11Op9O0m9n2K9n8O3NL1J9K2j2k5L2O5j8o1m2N6q5
-1141b6l9O4Q0j05j4M0K6l3Q4q3M6m0J4K2j7j7MKJ3M5k9m8N1M1m4ll2j2J5o5P0nr1K3J06L5
-1105G8k7p5j6rj8J19op6l2K8M8l8jk5O9j4pmm7J03l8K8m1K5J9l8Mm8N2j2L7j1m7K0n8OjK4
-1067b9M2L8l6q4N4K1p7R3p7P0pm1lK1J34o7l4m7j9pO0P3k4n9N6p0k9L7N5m2%K0l3j6N2L5
-1031F0q8j7J06K2j30R8o0m0LK5l3O4k9k9J6M4J1q2J3qK3J46j7j02k1K5J8L6M7p5k6J08J4
-998A22o7n6o9NJ03p7L5KJ5J2N2p4o3N9R%M5l5l0P6Oo3p5Q2J0m0lQ8l7o4K7K2M9J4q7M5m6
-961hOo0QJ9J6L5n6O7O3J7n0o3k7J21O8j10l7N7m3p0k1J1O8m3k8J6N7N0j5j18J02j1o7L4j4
-926b6P2m3l1lP4L0p2k6Q1m9j3pj1P9l5o5P0o1L0J7n9R0N8k0r7M6O8r7Q0n5p6M0n4P9p4N8
-890bm5L6Oj1L1p5M3M8qrP3l9j4p2k4N7Nn9N4lL0O6l3K5m4l6J37l3j02k6J9K4J4Jm4J0k2n2
-852g4N2l7l1M3RO3l8n6O4k0k3l5Q8Q0M0n3m3M0q8K2k0q1J17L3r2j1O3k2M1o5M5M9P6n7q8
-817ij2K8n8J14l3k1L2m9jk9P4l8p2R8qm1O4J0k2n8m5P0Oj5N4m0m5J1M5K9n8k4O3N2m0p0L2
-780fj8L4m4L2O6K6j33Q6J5o4p1R0J52k1r4j29J30N2J3k5j54L7L2l0MK7L3q2L9pnqm5JM4L5
-744A2mK5l7N9Kq8K5N8k2n6J5L1K6Nn3n0M4J9l6N3J3K5o7n7QQ8rq7N8K5mN5o5j1l3J01J3j26
-706d5J26R3l2o7k0j0M1Lo7p8j2P6J26k0j86N1J1n1oP3m3Q7j3k9o0L4Ol1P7l3k4K7km4J8k4
-670d8O1j6oJ13k7j17qj0J11mL0K0m5j05lJ01J6j18L6k1m1O1K7m8N7j2K9k4M8O3n4k6j1l3
-636dk2Q1j03J4O1K5P5j79J61o5r2R7J9n1ql7MK7l7j8kJ6j7O0N3l7j08J2PK5L3n9J39O9r6
-601D3n9L7J6Ojr1K7qJ8K2J8m3L1L5n1L3k2j4l8M1qJ1M9O8p8m3l5j4N0l6O7m8rN2p0R6l6J1
-563B7m3j6J49m3j30kM3M0j9L7N1n8Nj02O5J6N9q8j0j9l6K8mK8M9J48M3j54j24K8N4Ll7j8
-529c0k4M4N8q1Q7j16J33q3m5N3j0mM7qm5J45o2l9J9Rp0K1o3j3R8rkM7o3l6k5kO3oK4n0QN
-491b5L1J0o3P8m6n1O8K9k6n4N1kN5Q6m1j09j2j7l9N9N2ok3K1n5j1M0oM2l0nK3L7lj20P9l4
-454a7K8l3J41p3j20M0%ol0R1m0l9K4L4mk8k6O3Pl9K0q4P8L5k1n3K6N8N4j21M5J3k1oj1j0
-418b5lJ2l5L5K5q0J13Op7Lnm2P3P2L0kM7m6l6o5m0O0O9j1n3j4J7m0J36J32j98n4L3K8Kj8
-382D9n9k8M3m6J03n2p4N0jJ3K4M7m7n6N6J5p9J27k2p6k0n2O5L6K5l1Pl6lM0Lk2m4K4n7R9
-346B1l1o2L4Q2j1r9J06J2m0L5o8l8LQ2l1p4R1K5M3N5n2j27j6j8J1KQ7O4j5j06j4J6k6M9J3
-311CLmj7m6M9R6K6o9o5O4kj5j2J2nJk6N1p5K3k9M4ok0k2P6pk3Q9j5j6l1o6O4lo1M6Rl8Rm9
-270e7K9K8n0R4no0O1pm4j3M1r4P7k6J7oK4Jm1O6R2o6n1k0P5Jl3j08J19m5L9m3M8J1l5j6m2
-233c9KQ3n7Qp1N4j0pK6N7J3Qq5L5n9L5o7J23p7o0P1K1l2k1N5M3l8Qk9k9M2m4J46Pj04kJ26
-196A32n6m6J1%lNJ3j1k0Nn9J41k3j09L7L8l5o5m8O5N6Nk2n1JM2Mj9K7J06j14o0L3j7J0N9
-160C2j0j5LJj1l6MM8p7J20Q1j52P6J4r5j8O4K5j5n6n9N5m0M3N5K1n8%J48k8k8M5p3j06Pj9
-124e4J03P7Rj5r0l0J6K1j8k7K4k3N7O3p4p2Q7l1j7k9J5M2l4m8M4m8J5m3L5L2OJ5m7M9l3n6
-88g9P4m8pK9L6K7k1NK8p4L1l6R9n1l4K0nJ9L2n9n9J04n3L4pJ6Mk1O0M9p9J3N3q4j6L2l8o7
-50g3P5P7M9r2n5M9N8l2k0KJ16m5j87M9l5J25k2k0J0o6k3O0N9J1J2mn4k9J2J3n3k4P2L8o9
-15a6k2J8Nj6L7n2P7K9n3l0J9k8L7k3l7kM3Q3n9qn4KJ4j2RN0Q6r0k5n0L3k0J9O5j4J5q7M8
22ik9J7J7L0L1j14P1l5J6j
32f
##PAGE=	F1=23405.477114739889657
##FIRST=	24596.97802734375,	7686.668670654296875,	-0.12224204838275909424
##DATATABLE=	(F2++(Y..Y)), PROFILE
-2014fM9r6NJ4L5P3k4r7l0oL8P7l9nJ2Rl8k3j4Q7L0r0l1L9O9L1J0J3n9n4M0r6J13K1Kp5lK6
-1976Gk1k9N9OJL8j0r3%O5L9J3m5%o7l3L7K4l0K1k4J0L9o1J6J9n2O5rj2n5J46m4q3N7R6q7
-1939CK5J06j12j6j0J4l4n3N4N4k8m8L5j1mN3k1L7m4l9P8l7Nj9m9R0J07n5j01ooN1m0J4m%
-1903a1M6o2O4K4m7n5L8lpOnk2K4O4J4o8J4P4L0j09rk4m4J16O5o0l5k1J22m5q2p6R9Q3mn0
-1867D4p8K9J3l0L6k7JN2N4kj30l8N0mjJ24L9j27j6k2J24R1j03r9N7OJp6K0P2Jq1K5l2kM3
-1831A4J6k1l3L0L4o2k4O7K8k8j5mM4K7p3j0L6R1r0m4PKj6m1J21Om9kL5Jp4K2Q9J9l2l4lR8
-1793A32m1j29Q3N6JK3k9r1J0J7m5J6J46J05r1j28k4pl4J02N0k8n1j8L5J8p4R5N1j18l4j9
-1761b1J5K9k7J12q5p1L0M3o6Pm9J12j7NJ0No6L3qmk2j6MJ6l4L5Jj4J04P9r8q2k2L2rL7m7
-1724d9ON5m5%l6K8M1N1q7kJ7J8j0k1PRLJ5j4L0k0l5M6l5K6k8N4Kj1l0Rl1L6m0J6k0L2M7M
-1685C8Mj4p8K7M6K2L6p8KJj6M6p8N4K1o8M6M9n5j1n2K1M0O5q0m3K0PNJ8RL8J5n1J0L6l3n6
-1647c7oj5K6J55Qj25n6K2j3K5M6j9K1N2k8K8j06Ln9N0PKnQ4ol6m5j0L0Pk7L6P0p6jM1j21
-1610g8J13M0q6M1M3n3m3jm6MJ27O2j68J21N5q1p2j7N3L2rl0j5Q0r9pm9N0rm4M0K9R7o8K9
-1575D1n6NLPK0nk0J5l6l4K6L6j2J0k6j1L4l0N9k7l2K1j2k1M9o1Q7j4p2J39m6j01L0M9M9o7
-1539cj5l3J45O7r7q9Kk0J7P1o3m0M3L9Nl9j0K9J4j4L0L2m8L6L0K5k6p9k5j3L1p0N5L0l7j8
-1503c8j7M9J2lk7kL1l1Q3o6j4l4J7P1K6j6l9k0Q7j5n9J8n3j8J58K7j65M9L0j3l3j4M0K8J3
-1468F2N0n0k5j2l1%Nn6j8J7nk4J04N3m5o5K7l1R3K4r1k4K6j3j2jM3K2K2J0J3o4r7M3N6n1
-1432d5K0nLpR5m7n9m7O8j5J15P5q0q3Q5Kj55Q4%m5R8nl7jJ6N6N0J3q6l7m4K8l6k4L2J1k6
-1395c3k2JP5L1k9l3M0P9j0r8P5Q4o4q0n4J2N3n3P4k7L0p7j0K6J04l9n5k3j3j7J6N4L4Km9
-1360Dk0j1k1l6L3J09J1r9n2L5P1J24m0r2j7JO3k6j2K0r7N3k8j0N7J00p4j8J1P4n4J4K9Mp6
-1325C0J6j21J0oRj7L7k0R9l7L5k4l5J9pmMj3qL9m9P2Mo2kL4o0JOO0o7J05j6L4M4n1o7k5j9
-1286e2l5L7P2J4JKn6l8m2O2k6K0J6K5oK5j2l6K0k8j4R2J1k2l2k3J14j8j23k0M7N5mo5K6%
-1250a3j8M7l4j6j0j8N4J4m9P4q3R1j8m9N9O6j32JJ9P3J3o9o7J1JJ0m6K7O3L6o4N6M9o8K2
-1215C2k1l6M5M9j38J35J03n4j48Q1N5j58J13l3q4N8k6KO8k6n8O1J12m8j04QJ0m0L4M1L0Q
-1183G1Pk8q8O8j9l4L8j7m3K0J0J5%j2oM1j6Kml5R5L1j38Q2l0o9j4K7L1K8K0j3Rj7J4N0P7
-1146A53k0q6o2L8l4j7K8O6j00qJ9K4K5N9o3Mm6K8K4ql1rJ2K0L3m4k0L9M5k5k8j5pj2k6P3
-1110B9k4n7JN4P9Lr8l3rJ4J04l7m8n1M2P0m5p5P9K4j9K1J2o9N9k1K5m1M6L0n2j0o1J02m1
-1075CJ9j0n2J8k4L4j8jO7K0m4n4oK9m5Q3p4O6ll7KM4J17p3m5o5J1k4M6R1jm8K3o7n2N3M7
-1038C0m5J3K5l9lO1J6r0mJ06K0j37O4n0n2J9N5pO0n7l3M2M9j2r2M0QPJ18kq1m0%J2K6O1o0
-1001B8k2J13Pq0q7K1k7J21r5K4LjN2L9r6o4N4MoM2Nn8P7J8l8p8P8Qm2k2R9m0n2M6qK2L3p4
-963DM5m2j5m1k9O0k2K7n0R0Q3J7p3n6m2J23N6q6m2N4n2p8KJ9J06n7o5QN0L2L6j49Q8L2o0
-928b7J2k0O6l4k7%N9M1p4j9R0n7m9%qR6k7p5L7m6N5qm6O3O5nl8k4N2m3Q6m1j03L5m6P8p6
-891e8N4m8R2ln1Pk6L3J5%rR2m3l6m1k4M6L5o3K0OPP3j7K4l4m8R8p2q7KN8M0j6Rj5Nj9k9j7
-851d0l7K3J1M3K1k1j6K6ml7l0O4Q1M3m7n1M0p7km0k6J09J8r4J2N2jM9o4K1L9O2k2r4rN5j14
-814e7J08k4OL0p9K0j3N9l0q9J17l7k5L8mj1p6j3Q5J1m0N8k0n6J6L5J7l1j0N7K5n9n4N1k7
-779b2K8rJ7M8M7j30O2J0p6n6Q9J67k1j16j07R3J02K0o1j34M4K0n5J0L9M6r7K7j3kPn5K8N2
-745BM3l5Nm7Q4J3q4J6K4l0l7L6O7Lj9m9n8M4J0l1O5JMn1k8j3P6j5o3M1N6K1O6p5m0m3R6n
-707E0q1J41O4k6p4k8jM5j8n7o0j4O6J01j5j53L9L5o1l9Q7m3O9Lj4l0j5K0l3O3l1j8J5J8m2
-672c7klK8Nj3J00j0j24k9K6J17k1K0K7k9q9K0M3K8j17O9k0p0N5L5l0L7j4L0KM4L5m8Pk1k9
-636B2p9R0q5L1L9L4R7j84J33n2j13J01L6o3l1l8K0M2n1L1n4L7j2O8N3m4q3j1J5M0J1m8J25
-603G7N8q8n7K8pK1kj10O0J2NJ2j0j8K4J7j2M4pk1m2RpK5M1M9n2k0n2ML5n3O3n3OM0n4R0o9
-564a4L1k8n0J28j2j20K0K9O2m5K1N7l4J4j06M5MQ3o9n1j5k5N1l8K7N8J49O0j70j29M1K4J2
-531A0m2m6L1L4O9o6O0j20J36o8p1P7knP5l3n1J01n0k1J4qr0L5l1oP9%M5N0o2q4J3nJ4LK7
-494A2m1k2L1L2Pj6M4q8J1K7J0j6m4M8J2P7P4o0j00lm1j9M4L7nm1M2m1OQqO6m6k2K3M4K6j08
-456d0L5k0Rj7J30p9j22O8mJ8m0R4k2n0K8L5j2k9m5O9rn7N3o1J8N7k6l9L7L9K8p1M0j0j9q
-420b2lj2N1J5r4N3On6J00kr5%K0j3N4O7M0k5M0k7k8o6n7O6P9j5m1l9Ln7J58J37j70o6L3L2
-384F6k7k6j8l8M3m7J09m7p2J9L3j0M0O1m6o8M6J8j17J38k8k3k3j4j6L8K2m1K9l5J3N0Km2
-350a1j9J2m5N0k0k0nQ9j3q4J43Lq5K3p0jLP4Rq2O3J6O1M9n4j13Oj6m1K8M8O0k6j11M4Ll2
-313f4N9J5Kk1J2l0LJ28L5r1p3N6j2kJ7NpNm7N8o4K5m9L2K0k4j5R0l5n0Q9j0J3n2m8L9k3m2
-275e6O6J0n2K5j6lL0n7P1jj7M5l6n7K0N4o4K8k5J3JN0mm5N4Q2r7mm1P5j2%j25J31rJ3q1K9
-237eK9J4k8m5K8J05q0k3m6J1Nk6O0L9Pkp6P6n0l2lR2p6k6N4J1m0j7P2K2n9L3k5m8L8pJ40
-200A22Lj15KJ23n3l7jQoPJ1k8k2K3m2J24j5j15K3M4k4o9n1N5M6J7l2l4RK7K2m3K7P7j21O
-164c2jlL1O2m4l8L8J4k6k6j3M3n4J44J03j68K6Nj22J2Q1L1k2m8l0K1l4M6L6Rp2L8J21n4k4
-129E0O7m1r8k3J8Q5O6L2l5j13MK8ml2k8jj5Q2Q5o9j00O8m0L0l5ML1Kq3O2j7j8jj9N5rL2l5
-91a5K7m9l4Q7o4J2N1K2j0l8K3J9l1KPR1q2j8L5k2J2K1o9m6P4o1R6j2J9J5m8M5O8q4MK8o2
-54A3lK1o3rO4Q3K9j21n1N7Q0m5p2M8J38m8j64l4K9J07m5j1K2l8k2L6Q4L9k9l9l2k0%Pp1o
-18f6O5N2o7k1J2Rk5K5m2O6J8l6mk5J3K6j9j7L8m5J11n6K6o7k5kJ0l1Q3J00q7on4j1QJ7Q4
18E7m4ql8L3l9L7K5qM9j18O7k4J6j0
32e
##PAGE=	F1=23381.16076958470876
##FIRST=	24596.97802734375,	7686.668670654296875,	-0.064430095255374908447
##DATATABLE=	(F2++(Y..Y)), PROFILE
-2014cK8j01O5l2L4P6k0n0j00RO4N3m3jK5J7m8l3J7P6J4j20l6N6O4M8L5Po9p1L1l8R5Mlp9
-1978b9J0K2j5l0N7k4j4Q1j3j10QP0M9K5l1j7n1m5L2K6l2j2ML7K0p2L7J4o9O9J9m7j0J24n4
-1943B9q1M2J00p0l3J19p8j9k8L7j2p5K9O6j4n5N8j4k4M6m4N9k6n1O3l1j2k7n7J20R7n4p7
-1910a7j4J1K5k4K7pj5L2l1K8Nl5j1L6l1j6kK1pj4P1K2o3J7N9L1q3k1j0l1R1N7l9k3o5J24
-1874I8l6o4p3P5Q9qo5o8M5RNM6k4k8NP6K3j24k0K9l5J3J07N2j28k5KJ21Q3j04q8M8J4K4q2
-1839hk1Q2J4n1k5m1L8M0l6J1l0L2K8o8l9P7L4j4j3lN1nr1K0P4Q4j04n9J7KJ0m4J24Jp8MK7
-1802D0k4q3N3R5J9k7k3m6J00j6j50J07J9K0N8m1j22j0M9mL2J27Q4q5j23lJ2o5Q3K7m1l3J6
-1769D5N4J1j06P3O0j12l5L5l5Rj6J11j04k5N4L9j21K1l8J27qm2mJ3n3L4k8k3rJ8OJ0oK8k2
-1734c9j0N5R3o2n7k1K8l1J8l0J2N4j3k4n2L6M3L8p1k7J8J0J0j0%K8K2L0k4j4k4l1M7k7K7
-1699Bl2K6K2j8kK5o0J7k7L6k0K4N7K1j2m0p3J3M8K7K2q2J8%J2M4q0L5L9p9M3M6n4jl4MK8
-1662eQ2p5k8jj5j6J4M0M5rl5M8K2m2o2KJ0j0J59K4j55n8N4jnL5KL2M0m2K8q0J2r3N5K3Rj7
-1624a3Q2l9n6k8M0K3J9m8K3N8q7K6O4j10L1N9n3L9L5l9n1ok4j2J35N3j39J06O2q3o8l1J1
-1591b1K8Qj1mP8r3l8k3%j3K9KM9P4n1J5n4J7j5rL1K1j8kpn3M4K5j4k3k6%L3j8M8J4o3K9l4
-1552d5J8L8p6J25k4q6J32n6r0K9N6L5q4rrJ52O0r5r8j9K8k5P5n7j5N2L0j9m9onL6kK9M2n3
-1516A5K6J9N2J6q5n4m3N8p0Q0j0j9j1pJ6K3RJ3n8J6k8P4n2K4o1L3J9L2j5pJM8oo1rl5J8J50
-1478A11j3j37J4M3J7oMK3M4RNn6k7Km8k2J8m7pL2KqN6L9k8n3N6l1O4K2j16J0K4l4K3l5L7
-1441a3M9K0JK4p2q7L3M9n5K6%K1m1N0l2k1QM9o3P7P2n4p1Q1Nj53R3Jq5J42%n9J3L0N9L2K5
-1404A54o1l5n7J4m8j3K0Jj3j8lQ5M9m0l6M8R4j2j10O8O0m0n7o0l9N8l9O4pL0q6LL7Q1m9m0
-1368CNk1l0L1L1PK9m3m5K5j3o1L7J13Kj16j6L0N4J23n9j01j0QP8k7j9ro9P1j3pJJ10m8K4
-1332G5j3M9l7PJ4k6p7M7j23K8k5L3Mj4KJ05m3L2l4l7lK2k6K6k8K1M6n0N7qp9M1J6q1L1K8
-1296b0O1q6N9OO8N2n4o7n3k0j2L2M0K1J7Kq4K2o0L2k5LM3K3k6K0J5nJ5k1n7O2J9pj9j8J31
-1259A09k6j39l1K7P6K3n8J6ok0M5l9k0K0n4P5K3o9J00j01P3J3m4M6P6j13o2K6Q7L3p3o7%
-1226e4k1lPK8L6K7m6N4N8n7J8Lk8qO8j19Q8J09m3j53N3P5j62J21l9j03O5J0J7O1l7n6K7J09
-1192A05l7p1J5j1k3L3N1J4olk3r5R1ro4J1j4j4j0ML6J5j9PL4j1J7l1j0O6M3j59J04m1m6q
-1156e9L1MN1Jm3OPP7M7O5l4j15p5K1K4j8PN4p9j9ML7N5K5m3j7n8L9L2J1m9l0K6K2K1n1lK9
-1118CM8jn9Prk2K7N0l4j0k6j0J20J7j10m9nO1O4n9k3p6O3R2l4n7P2j4k7M5K4n1kqJ6m5N5
-1081C3L9n5k0n9J24o0nj1n7J2L8L9k8k6Q9J1n8ro9K9j9P2o4L9Ok0%O7R1o8m2p5K2mK2Q3O
-1044G3l3jn1n3M6L0n2K8L0l7J3O9or1K4Q5Nj23N0n1m5L9O5PM3o7n6P6N3l9r9O6L1kP1J3n4
-1007E7m9l8K2J4P1m5l2J17Jq2n2M1n4J18j05K7J6ON7Nj12m4M8j5oL8M9p2M8K8j5n9O8Rl7
-972B3m4J00l7m5O0l7lM2n2M0l3j9j4o0P8k7j5l6R6J01J7r1m4n0J07M3o4m3N1n8o0K2QJ29
-938H5n9q9j4M4J0P4j18L2O9n3Jk2N2j4m4J6N8M1q4JQ7n2q8jK7P8k1n9j7J1N1m3j6K4O7lK5
-901E6o0lJ4Q9j6j24K2l5P0o6M4m5J32j2q2k1L1K6k1KLJ03m9m8rk3J4O4o0k3J3PP1%J4k7l0
-864B1N3j16l7oR7M7l8LK1Lj1op2k3M3RM5mkkJ7j2m9l1N5P7M5m1o1L9p4kn0K0R4pq7J9M1L7
-824E5N0o0j2K6M4J0r8JO3j33R3k3K4K4j01N2kM5j7p9J06o2j9K4j6mq0MJ05J8p6O1mm6j0L2
-788eJ2J1mN2qp7l0N8l2K3K9K1L1L3j38O3Jo7m1N6J62j7j25p0M7J38L0p6j03K8J6o9QN2N1
-753F0j00J1oMnn4N7O3M2o8%o4J03K0p7Jj0l1j9P5Q8k1m5n1n0K8RpN7mj8l8kk0O3k0j4j5Q7
-714B9M0O7q2o0n2Q6j6qJ37L0k6p6l8NM4l7m6j6J7L1O7j8j22L5N1o8o1O9m2N7QK1Rq2M2k4
-678b9L8j7j8rM0k8l1L0PJ5k5P4Kj23NL9R3m0K5L2j4n5Rj4L5j02Q3k3p4M7M8k7J5j1M2K1J8
-641G8Ql6L8k4l5q6O3m9L5J1M2J13j77Q8l6j13R4M8p1m4j8J8N3n7N8m2J5qO4M1n2n3JJ3M4
-606B4ql9J00M6p7m9J5l2L1Mj03O2J6J4Ql1mJ6JK4M4Pl0l9j6lL4L6L2m2No7J5M7o8M8n9L0
-568hK1l7Q0r8M9pm8O4Rj04N5KQ6o4j5M7J7K3q6Pj3J06n9n5k1k3O7k9k7O4J54P5j78j23M4
-533b5K0K8l3o4L0K5P0n2M1j18J27m5p5R0Mj6J04n5n6N4m8LJ0l0q1N0j4j0O1J3Q5N6n3q9n
-498BJl8K0J7l6l3M6K8J9J4Oj18P0j8j3Nk8L9K8Q6O0p3q7J6o4NK9OLm7N6k7K5k5NP0o5k9P
-459c8M4N8p1j3omOJ02q1j13Q3pL8n6Q4%n3L6M6k2m3n4O2k2p3P9l3jO7l5lK5KJ0j0J5l6j9
-421c6Pj2j2J07J8j41O3j7k5Q4j9r3J2K2RL3N7M6l9J8rj9n0n7N3Q3j5j8o6J7q1J34J29j23
-387F0o3K7K9n1k4L4l6Ql5J09m1n8k4P3k0L4P1m0p8L4L0j02Q3j1J2k2J6m6j4K5l7N1n4L8N8
-352C6ln8PK3n4Mj2K9k0N7j6m0J33Oj13J3o4L3JM4N1o9K6JP5L9n0r1K0pm7L6pL7m8m1O3l1
-314c7l5O0K3%l6M3j5j8J28M8j12p4M0k2J4M4moJ3o4N6m5K4o8L0K8k3pR8o3l6Q2k1K5o5k6
-278b1J2l9k1P2Pn5L6J7oK4n3J9J0K4K8p0o9P5M8l7ml0jK2N0J4n4K7O6j05K8m6O9m0L1j01
-242g3J12K1j2j11RO4L7l7l7M0J24r7m8j5k6J7j9N3J1K0on2R2m2o3K2O9m2k6L9j4l8lQ2oq0
-206c5P6l1n9K5L1J21qj20K1J14n3l1k1PjJ5J2l9k4L6k6J13oj24RL7j2o1m0M4K6J8l5qJ1j
-170a9M0l7ON2p0L1l6oN9M4p3l6O2K4m8lk3K2k6J51J03j64oqr8J6O9L7l2k6j2j6j2M3K%o0
-133e0O2Q2p5K3P9k4r2j9J1N6L4O0m3j28N4K8k4m1l1j2K3O8R8p5j16N3m8P3l8j3MM6q9M3K5
-98Dl5L1m2L4j5M9j6Nn3k7R0p1K7P8Qm1m9K9NJ4jNQ2r7nN0l2LK8o6n8M3m1J24j6L0K4p6K9
-59E1P6q8pPl2KJ3n3L3M7Q7Mj50n4N7Q9l5j13P6J51m0j33n6L7Q0m8l4M1pj8J4J04O3o0p9j2
-23A3j3j%n4L8J6L4o9nJ4Lj0Mj1M2k0j3K1l8L5%j7K4N7j02J01m4N3p5m4jN1k2N0J04n9k5n5
14a8n5M0J2R9p0m2L7Pn8N1L6l9O5j25O0nK0k5
32a0
##PAGE=	F1=23356.844424429527862
##FIRST=	24596.97802734375,	7686.668670654296875,	-0.119024619460105896
##DATATABLE=	(F2++(Y..Y)), PROFILE
-2014fJ5n5O1o7K9O7j1Jj29RP5K6n7J2M6K0n7m1L7P0Rj46J3J4L5O7N2Mo5q1K3J2Q4j4lp9J3
-1977a7J2rk9N7l6l6J15k1q1j0N3N2L8qk9m5l7PK6k3k3K6M7jq5N8J2l0J7L9n1RJ07o7q2K8
-1941a7R5l2r3J10l9k0m5O8Mj01J2O2J1n9O8ql3L9o5Q2j5o0N6m7k7k2k8J14O9m6m7k1L1kr
-1906a5M0lk8J4j2qj7k0L4M3n8j8kM6Mo7P8L6o3QN1L2n7k4mj9O8N1l1pr5J12j9m6o1M1Q1j2
-1868E3o3n3M3NN1N1j7n8m9R2M9r3j1nm1K4Q3N2j26l0K7J05P0r7o3K7J6M5p6m5P8K5k2o7n1
-1833g1O0M4p8L8j1K3K1o9o1R9L2oqpM6l5q9M4J05O3j13m5J9pL2k7J04J1r1J2Qm2j7KO9K8
-1797H3lj8q9R0Rj28R3rM4Q0n3j42j7N9L4M0J10O3p7j13J9L4q9N5Jn1j4M3P3Mj28M1O7r2l2
-1762a3Q3p0l7K4J00j24K4O5K4j58L5j8J20Lp7j7L7ok3n3mL6J2j5%L0L8n7M1j6P3k2l2k6K7
-1727Dl3k1j8K5N8Rm2m2J7L6K7m6k2L3l6J6jJM2L9M6j4m1l7n4N9oJ0j3k8M7k3J3M7o0l3j6
-1690e7N6k0K0O8M4k9o7o9rM4L4Pp5L6oK9M3o8J9N7r5K8M1m3Pk2qJ6R8n5k3k0k9j3K2L1N2
-1653D4k4l9Q4Mm7n7J2L2k7J31L9j65k4O4pl5J8K0M3L0n8K2n6K9j03N6J2K1l4P9n7n2J6M0
-1619A1J4J8o5J4L5r6N3R5q0o8O6j0L3K4j8m2j0k0mJ28L7j08Q0O4p9n7l9k7K3J9J3%P8p0q7
-1584g5L1j2pK6k8N7M9l1J0m1K6j2n5M9M6j1qql2L6J0j7n6j2mK8j3M2O2m5%l5K5K0p5J31k5
-1547D6r0J04m9p8L4N1K2j06J1J5J50M9q8r1l7O4l7M2n1J8N8K0l9o0Mk0L1J3K6M5n7K6KP7
-1513A05N6r1q2o4Q0n4R2o1J9rok2L7L0N0q4m1k2O8oL1j02P1k2J9nK6J3J1oo2j3l0N1J26m0
-1477F3r8j7O4L5J4NJ3N0nl4m5k5J9p2j5J8m5M4PJ3JRK4j0n3Q6k9L1K7j13M2Qn8M8l0j4Q2
-1440D0J3j5L1o7m6MM7m9K3%L2k9k3j4L2J5M0n4k4O8k2m7N2K1j13O8J1m3J13j4p2K2K5O7J4
-1405A06L7l6k6n9j1n7RKk0QNk7J02N6n0l6N0J05lj18M8K9j6k6n9n7L5l4N0J2K9q4K1M5N1
-1370H1n8k5L8k1l5L2Qk4M8l3o0O0%p5K0J06jj19K2J5L8J26q4j09qK9P3k4k7l6rN9ojm7J11
-1334F4j7O3l6K7k2lJ0m4r3P3j08L2k3M1K3n2J1J06l4K6m2m1k5N2n0M7l7M1M9n3N0rr3O4O
-1299Cq8M3M6O8q2j1L1R2N1n9n3o9k7J0K0J1K7L3Lj01P1o6j3j7K1M0Pm3PO0J9J5jn2l1K3J2
-1262@j1j3J30l1j33jk6Q3M8m6%j7qL6k7n1M0m1P6K0p1J00j08N7M4m1L5P7q6j03K0Q6M7o7
-1228A8p4p%RK3J0NJ8l6N4O7n3K0K5k0n5R0j08L7J07k2j37J8Q1j50J14m8n9L1M2J2N6m1m6
-1194a9k0R2k3k2K8m2LK6N5mj2j8j2p5J05rq0m1kJ1rj0O6L6m1nK4pM1o0PL8M2j10Q8p7kJ4
-1156b4lj4O7j9o3L4M7J06L4M2n2j39o9%P3l2nN1n0m3NM6O3pk6k8o2M2M0L7n6n0M1J2Rn2L
-1119d2K3N2J6q3K4j5j3N9L2l4L2n3o1J45J5j09l9k3R8K6p4mo1N0J12om5M7l8n1O6L7k6j7
-1085D0j4kn2N1M0n0k5l9J15o9l0j3l5J7P0L6l9l5R7Rp6K5o2j2rO2m8jJ4oPP8N9n1l0o1MK6
-1047iJ0O9qk6j4k9m0K9J5n8L3L3k5K6P3k3q2M5N3j9j05O4n5pK6P0LK4n3q5J07N0o6j06Q1
-1012AN5lK0K4k3m7q2N0PP0l5n2J18lp6j4L5o8R7r8L6L4L0L5l4j24j7N1k9oK8Q5o3mL1Ol5
-975@O0J1k8n9R4l2l9O6o4j9M0l0L8k5llq2Q6j1o5J6N8J01K1j00l1m9P3L1m4m1M7n2j0J4j7
-939d8J34n0r2j7J2j1Q7o5j5R7n0ok6N1K9o3JP3K6r4K4P7m1j17jO2M6j8l2l0M0K7o6K6MK9
-903Cj6P8n8p8O8Q4J5j35Nj8N1m5L5n1J53qr4n0P7K0n3LK2J03n4m4J6k6k4Q1n0o6J2L6O3R
-867F4pk5KL1q7Mm6Q4L9m4j0N5LlQj00j2M5QM1nJ4oK2k8o0l6N4P2M5l3p3L7q3J2j0K0P1k8
-828C5p4J4K8Q2M4n7l9J2K2L2r6J4N0j28Q8k7L4J0j07Q5jL9jo3Q1p7k1K2k7Ol7k1J09K4j08
-793e3O1Ll0l7L4J1N3%M5l9r6kN6l4K1O5K6J7nj48R1qn2k9J5J31nj15l3oJ55M2o7p7MK0o2
-756d8j0O4N1q8j2J4K2l2m0N7O7M4r4J1q6J04K5o8j5k9jj2J01Q6m2o1o1mj6NL0L7kk8l5Rj3
-719g0N2k7K5m8R3M5N6q3p1m8O7k2O1J29Rk8p4n4QL6l9l4J2M1J1M4j7r7L2N6p1o3K1m2O8K
-683b0O7L4j50O5kJ2nj9l7N6j2m8N2K0J4n4M2Nj00N3L2O5n5N0K9j0l6no3L7p5P5k4n6L2O5
-647C4l3jj5O5K9k5j2k0O2j6n0o2K4rK8k4M7J25j58M0k5q2P7N0o6l1jlN7n3N3j8n%N6K2o0
-610@k5J6J3M4k3k7O9L5o1l8Ln9L7J8p8L6RL4J3l3j3J3rM2M2J6l9k6l4NL6K9K0m0J8p2J6O8
-572E5p4L5o4M8Oj8P0j07M7J7k5Nmo9Q0m0J16p3p3K9Q4L0o7k3k5J22n5m8k7j7O8kp8N0J56
-537A29Q6j76r5L2L9M0k4n8k3K2O5m8L1j02J02j6o3R0Ql3J33o5o7J2n4N0j2m7kJ4j6j9M7K3
-503CJ15O2m2q9k5Qq0L6ml6k6N0J4L7L3l0p1N8o0rK5k6K6M5Q2M5q0o9L7q7K9J6l0J7l8O0j1
-466a5L1m7J1O7p6k9k1L8Q7l2l4rJ0OP2p4q8P6j2N3p2O3K0m8M4N4l2n4n3M2j4k6L4j6J2P8
-430D6k4QPk7mK2oo5k0L8k8j4J49J6j63O5l4rP3l5m6K2jJ5J1M4M8m2j5Jj1j9l8K0P9j1J2r0
-392b6M4n7L2J07o4m6J5K4n3k9Q9l5m0j7J04l5m3n5J01j5J7P4k9q0RN8o5pK5K5j8L9m8r2L3
-357e8OM6o2M8O0j0o7K1N6p6l5J1N0j8J2j3mR8J6j13Nl9M2PpQ4m5jj6P9K9m3o4K6Jl8L5m8
-319b5Lp7Q6L7o9j4L0M3mm4O0pj9J08N5j26o6K4l6L4O4j0jJ8o9M3k0J8q4L0K5j3lJ03p7jP6
-282I2l6J8n6j9k2jj8L7ll6K8M3NK4n0m2K2N3J9j00rN2M2qj4m5mL3K7M0o4KM8q4K6k0N7q6
-244d9N7o2R0M0l6j21L0O3L0m1k4M4J38j08o4J6l5J1kK5l0M6ol6J01k6p2J5N8Ml8J8m1l2J6
-209b1Q8k9r1J13m3o5J4P0R3k6j21M4J12n1m0m3qJ9K2J6m0j5L1j5J08Kj33JJ7jm8j4L7%Rl5
-173d3K0Lk8M6j9j6N0LNn7j2Q7J6q8RM0L6p2K5k1q%J39Q2j41j8k5l0pL7M3m5jpm2J8M2m9J
-134b7j6N7L8q5R3P5k1q0j8pK4j2R0m0j31J08J6l6m6l0L2K6L6R0q9j04L9l2Q1l7j0m7Q2n3
-100c4k0P3l5M0l4k1rO4Jom6l8Q2o7M5J01on7n4K6j5N4mj5O8r3NO2l6qM6n6n8pJ3J07j5M7
-62A00K9j04J7P2q9k0prQJ1j2M6L1R4j7j72n2L4R2Jp1jJ52k3j05m2J4N7k6q1O5J6j9mJ15Q3
-26A83q1j11Lj1NpmN5rj7o8J5K0rPrJ7L6q3J2M9Pmk6k0O3O1j18N9j3O7q5n2K4O2j3L5R2l1
12A01m9n4o5M0PJ07q6p3J04j7p7O0L9m9P5j27M4J6K3m2
32b3
##PAGE=	F1=23332.528079274346965
##FIRST=	24596.97802734375,	7686.668670654296875,	-0.24035030603408813477
##DATATABLE=	(F2++(Y..Y)), PROFILE
-2014a2J1j8M5q9K1M8RM3j35J0P2%p4L6O2J8o4m4M4O9J7j53L7Kl4R0N7Nm8r0K8L7P7k4Qo8
-1978gkj4kk1N7k7n3J21l1k9k7RM9N1J3m0l8k4k0K6j2qL3M3k8q8P9J8Kk8M7m1RR8o7r2J8Q2
-1940E6J6j10M8mj7n2R7Pr7LJ8M7n8O2Nl1K9o7R8j7n9M6q2JqrQ4M2k7k8l1M8k5NM6Pl3opm0
-1900d3l1j2P3N6p4j9J3N3J1q2M7O2n9k9N1L4l2k6mnM9M0l6J3q7P9Ll2n5J4N9j5n0l7K7J0
-1864c4R2M7qq4r0Q9O9m5rm2j1K2M3L8j08k8M6P7N8p9k8QON6o4n2O5L0%q6o4N9N6j01M7J5
-1828a0J8J1n6o1Q6L1qjj1K9o1j9J3J22L5j12j9J0j4M4pQ3K5r5K6rm9K6l4J6M2L1j7j17P0
-1793A8K5q6O2k1O8Q3n9j38J2J8N7M0R4M8o7j02L6N7r7J8k3n9QN8Q2Jj33MP1o3l4J23q4o7
-1759e0N4Q2j27M2O8Pj41K1oJ02J4r1l3O4K9n9l2K7K1qm4kN4O6r7P1k4K3Qj5l6K8k0o2k1L9
-1723d8P0J9n0l3kK6K0k1jL4n3j2KJ0N4M9N5%m8m8o8N3J5j2Qq0O8k3J9O1m5p7KO1k5K4P3O4
-1685A41m1q7o7k4K5M8j2l5L0j7L4M3m4OP4j06%L4k4J2j5k0OJ07l1k3l6k7RL9lM9k5n9J12
-1650G3j3n2m8J3N4k1Q6N2j54pP6j5n9JK9N0K4o7J1l8M4q9N8j9L3m9P3n9m4M8L7ONp5NJ0o1
-1613h2L3J26l2n8k7K4K1J0Nk8j2k0J8J03J6p6N1N6o6l9m2m9J6J7L7OP6l3o9J2qj2km2N7K5
-1577A2j0K6k8K2%q0N4N1j6mk3kL2oj6p4J8l9J9j1L9J05j3l5l2J7Jo3J21k2p7N6l1o5L8L8
-1541BJ1j09P3j4J42L7p8p1n0Q0l9Km8N6O1J3m9o3kJ6j8K9J7L6n8L8j5R7Q4r8j01p2R1l9J12
-1506G3j21O9k2qn6O3M1P5r2r6J2N8L2J2j50J16k0l2J0M7K2j4j4o5L3k4L3R1m1o0l7N8N1K2
-1472F6NJ4M6k4o9j6j7K9r1J2jk8P2j2L0Ql4QQo5J07j6qL9q1N0pp9P0j0q7J17jl0L1n9jj9
-1434d3N6m3J4%L5j2k5k6K6J8L8k9o1kJ0LkL9p4N1K3lQ8l6q3J9J6P7jM2j4pn3m4o1L6kl5N
-1395f0K1m1J17N2n5l4M7J14J2j16J6mLNm6n4ql1L4K5K6o8L5M5K2o0j2O7j4l9L4j4n5N7k0
-1360An5P8K2q7j2Q8Pj01M7oK5J32r6r6j3M4L9j4l0m2L5L0lPq0R8J4R3n2Lj3oJ9m3r7O4q7
-1323h7K5rM6L4p2NJ04k0K5l9n7j8N5n5M0l7N3M7n2N2kr3N5Oq3L3O5P0p5o6N5J03L5o4k8p5
-1287b4k7K6Lj5L3M4Kj05J07o5o1K2L9J2j5n7rJ17K6K3K3m8q7oK8pj1J11l1j04K3l8N1O7l2
-1252A5j7l1J0K0Lo5J6j8P9J1n2Q1j16N4O7l3K5P0n9j17LP0M9m7p3k6M1K2J7mk5J4l7N6P2
-1217G5n5K5M1oq9J08j01pR9Mj17nP2j13Q8o0mMM7JN9l5m0o7O8j7L5M0p2L0J8N4l2ol4Jl6
-1180b7J06j3p8o3mJ0L0l2R1M9o8l3J2pP5p2jJ4L6m8P1j07J8K6k7j7O4k9m3O3O9J04K0J4p2
-1145A31j47l3j7Q2m9pN5k0n5J5K3O5k7j7m0k3J9L6O1n2n0M8olm5jK0N6K2q8K6k8NP6K0k6
-1109B6O1p6p0J37mr4pm7J15mr1J3j4PJ31K7m1J2n0q5Q8M4mMk5k4o1M0L4m2k2k0Q9p0m4MK0
-1072d3K3M7K5m5l0Q6J5r5M4l2l4k1N0k7LKj6J8O7K3k3j5l9k2M5MP2k3l9j7nk9K0On7J9L5
-1035hmL2O8l1o5N7J5m0r5Q7m5J3J4P4j1Pk2q8J08M1r0j11Q1P3Mk4K8J0m0j11P6MO3k8p7J19
-999H4mp4J0K2o5O1p8M8N0N5J2o7j23K1L4j4j9J1J04m4o0L3J9oN0J5k0o6Q4k3k4N6r0k1L0
-964Aj3L9j9K1oj01J00Kq7M9K6P8L0j01k8l4K9K3k9k3M3k8J1Jm1J21l2p7Ml8M8kj7nR2n1k2
-927c6l2Q5P1p5m5Q3Or1L5O8k7j17PM9K5qj1j5L4No7M9Rk7m6J18l3p4M2P6M0j28j6LK1j9K9
-890a2n6J48Qq0n6Q1J1p4NM1R2n2l1K9k8n4Q0l5r4mQ1N6Kl2k9L0L5l3qp7Q2J5l6k3Q5%OQj08
-851b7qM6NL3J1K8k4L6l6p2m9N4O8M8k6q5M1j10K2M7J4M3l9n7LK3J19K9n5n4oMM1p6K5J6q8
-814e6P2l4M2qj00J06rM1J9m8N0q4k4L3l7K2lm2R5K8j26N4jj4j9L1j5Q3PL8o1j11J8N3l8K5
-778a3R1K9%n0j32J23j8m7j6qO8J6q3j5j1J07N2l7n6k5K9l4m4P6N0o8m0L2M6l1m6L4O4N1j07
-743a3L3p0M2L0n6j4K0J6j9Q1O7o0n7p5M2rk7M4K5kj6l4olM6l7M3k9N7L5L6p8p0KK4m1J09
-706C6J21Pk4p3p2J0J8oj7kN6mL0kp6K7N0p2n9k8PO8j0R3L4j61M3K3pkj5n9N8Kl7M4M3J9q7
-667b4J3Jm0O6J9L7o3Q5K1j6l0j8r8L9m5M9j8k6J0P9l6j1k8R4K6p6j6lP0Qo8l8jK4J6o8N3
-630a3J33j30jk2k9N9M8m9k6ojN2n2L1Pj8J4M4Mo4qL0J9L4l3j0L5K5m2k2op0K2L6o8J8mN7
-592fK5k5l1J0j1L9M5K0m5rm5J2L6J8J6l9J4o6PQ8p1L1o6N0jON9r7K4M0mj0m2k9Q8q9J42o4
-554B0p6j3J05K9m8m1j5J13n4m5l0JN8K9p7j9J57R2j66n4K0N0M6j8n7p0K6N4n1L2o6N3J2m6
-520d9Q6Rn0J53n5q7j3j8P8o2m1M0j1j9j3L2J8J34O5l1q4m3J3r0L0l0m2LL9j0N4M2n5nL1r0
-484g1O9Jm9MO4O8K8q0m2M7j04M8Ln4L3k2N2LK5n5jO5o9j9j8j1J06Ll3k6L4j2M7n5n2N7k2
-447c8O2q3L4L5l8N1N4l6n8m8K3K8nnj8K1J03kKj1l0k2K0j5q8nM9l0j2J59J2j61O4m7j0O1
-411A6n0J3K8j6J1pL0M5l3n0%oJ7j1j2N8kM3j04N6l3o6Q3pj9KJ9j8n3J29m0q3NQ9k5l4k3O6
-373A8lMP0j7o7k8R4m6q8O3K6j0M8l2j07j2N0L4k9K6N1k0o0J5R3q9o1L9L7j6j5QMM4K5q7L
-336c5j5L8K0o5J03j7j3l4P3J9l3l5K5Qk2L2q1k3J4Q2J3r7LlP1j6m1N8j0j4Q5M8j26m8J7n6
-300g5N2P3j3PK2o2K4ORr6K2K5MkJ03o9J0P8l0Ll2l3o0M9k1qk0MON6K0L0m6r3K1P7J1j18M5
-261b1J8M0K2qo6OL2pN8o3j4L0n5NK4M7j04M1j1O4M5m8j06N1L4J0l8j1M2J47j11p1M4l6KJ0
-225B%p7P0kk4J04kq0oO3M6m6j5n8k5L0R3l8q3J21n9o3J1J01O4l8j22N6J22m6o4n1m6O0J8
-190A6K0k6KJ4j6J03Rj41KMkl9K7L3k7j1k1L4j2k1Q%j9P6M3l2o8k1J12j1p4L8NN2r1N4j6l4
-152c0K1J11M5r9j9l8K7k3NN4o7K1ol9L3M5j06mM5L9mp4J37O3j9o2k2k3ro2J22l2o3R4jm5
-116A5m4k3O9K5RO2j05o1J9PO1l4J0m6M1lr5J15k2L4j4q9J8O5J1mk7o3O3n1O8J14k0n8n3K0
-80A4m3Q3j2l6M8p3QO9l3k3O6m4l3m9L4Q6nO8K4j22KO1q4l3j8%K2J8J8N6K1R9k7j78l5QP4
-43C1M1n0o7J29Oq0l3kM0Oq5M6K4k4k1J18J01r2j31J1j0J5j1L5P1k0p0l3KL1k4J4j4M1L6j19
-7h8K1O9M5m9k6k1P1N2j12J5M0N8r7m9M6N2MK3P1lo7n1o2K4OJ08q7n7J03l4q4O2L2l2P3j16
28f0J3L7K2n6
32d4
##PAGE=	F1=23308.211734119166067
##FIRST=	24596.97802734375,	7686.668670654296875,	-0.21654538810253143311
##DATATABLE=	(F2++(Y..Y)), PROFILE
-2014a1MKK6q5QL2K5O4j30K1O4k0p9N2N9J7o4m1M2O5L2j47L4J6m0N1M8Nk0j08M8L8P1k3L1
-1979H7n1l1n2OrN6j4m8J00m3K3l3m5M2O0K3n1k6kl6J2%J3L6K7n0p0P9L5K6o7N0k7%R5n1j05
-1942d1J3N9N7r6k6J6j6l9J09ln0No3P9l8L4J8k6J8m3J00l0m2K1j11P0k4j5O7L2pk8l9O3m3
-1907a9J3M6J4k4k5oo7K2k0N2O7q1k4L2N2J3p7J1R1m7q8N5L5ml2qJ0L6J8m6L7n3M3K1l0n3
-1871c6ML0j7l2k4J7L1R2L7%r7m6LP8Prp6L8J5kJ2o7j9N1L5N1n5J5mj4N3n2m7N1K5J8p6o9
-1833g9N8N1j05L1M2J8Jl6k9K9L1j3Jj9Qo1N5k5J13J1p3%l0j1M2J3O1M0r4M5j9n1M2m9m7N5
-1797FO8j6j12M6J8m9L8k3Q2P4n2j13L1j7N5L4P3L9n0q9L9Q0r0k2m6o3L8N6P8Kj19k9O8k7
-1763Hl8J37p6n1M1P0j21L4O4mj08J0nP7K7q6m5P8N6o5j6L9j1j6p6L0M3J00j27P6rlJ7mn2
-1728fK8%p8k8K2Q4K0m3k6k2L0K1j9J7L1m4l5j6K0O0N7N3J3m4m8p0L0L2l1K7q4L6j5J8O4j9
-1692C5q2K7L6m6M1O7P1m5r0o6k0QM2k9K2Jk1K7M2j6kQ7j07k2J3kJ5km2oJ09rk9m7lJ9N1k5
-1654BL8k0p3J26k7n9l8KO9MM1N8j25j3Q7k2p0j2L2M8K2o6Lk9N6m6M7n9L9n3N6m7m9O9M2L
-1618C6j3p4lj2L5o1J50K6l2o0Pjj2K2j3qj1L8N9om4K3L8m4j7m4n3J7mO1J9O9Om3k2j6j8j9
-1580b4m0N3jPN7k8J2J1p7N2L5l4Ml6K6L3k0j1p1L3p1NK9J6J16K1o9l2Qj2m6J02j6n5Nj5m5
-1543g8L5K1Nl0P8p0J31K5o5m3p3Q7l8l1l4Q4O0J2m9o0k2M2l8L7jK0n9O6l4J09R8j06j07o7
-1509i5R5k6J32j53R0m8j4l3N8L5Q3q7q2J8N6L9k0j23Q8no9RN0K8k4k3n8P8k9J1M8j4l6j7
-1475c8j0P0K5NK6L6l8j07K5NK2q9K3j8RO2k2N6K0p4j2K5o9J01Lm4N6m4M7j9q6Q5Rj22J10
-1440B8k1k7K4o7M7l6P5m1%NL5mOn4j0K5L7Lj9m7n0O9k2K4l8L6K9K3P1n3r7JK7P8j9L9NJ8
-1402A00m1q2n8O1J2j3m5J6j9J08L8n6k6M0J16K9j02j6l7J6K8k6m3n0j4J2J5K9l9L5M0Jn5
-1369b6mQ5Jm0L7l5p2M5nl0P3M9r3n1O1K1o7N8k7J8J36q7p6%L3j5JKj8OkkK2n0K5L6J09n8
-1331F0k2q%M0l2p0Ro9J6J0N1L8p8oJ01j2L3k4q3lM4l6Kk4N9M0m7N8Lq6L9J3q3J4Q2O6o1q7
-1293e3O1R9J1p1Jp2j2L2j8l3L8M6or3J31n9q6N2M4j4m0n1M3R6K1L2M2m4j12l7L7j0j6Q0k5
-1258A4o5M1l9K3P3j8l6l9K3JM4l9l8j3Q1Mk1N8j10L5Q6k2J3O0l5j27NL9L7j4n0l1M0K4J5
-1223A9rn1Qk9M4O9o1L1N3J5j09J17r3m1R5K7j06j3N5p4P0m6NrL5pO7k3l9m2Qm8Q7N1r0M8
-1187A4J0N0p4J0l8QJ3R6j7o9n0k5MN1n5J27N4q7o6QoJ07o9k4j5L1QO5r6k3L1m1KM3l5J8N4
-1150A4P8R3J0j6r1j29Ok4N9o2%O0jm3K8l1O8l3j7m8N3rlP7m2l5N3k2j6l1j3L2M9J5p1Rm3
-1113g6K3P9J8j5P6q9o0J15l0p0L1o1J15k1j05K5K6l5J45N7m1l0n0j00R5M3KM0l1m5o4K6K8
-1080B1l7j4j0N6n9m7N4L7K5K0J1m8j7O4K6r9L7Pl4m6L1mL4kk8J9K8j0LKj9m2N0pQ4j3o1j6
-1042dJ4j9J3Ln9KL3J9L2N5k8m5N9j9m5r1R5j5J1KP2k6rJ4p2R3L1j08j09N5R2J8n4K1L8k9
-1006D0q4O1oN6j6j02J20qp8K6Jm6J9n0N5O2P8mq3r1L1MRl5NJ03k8j00L1K7K1M1J5j4o8P4
-970F6j2%L3j13j4K4lM0j1L2j4j10J14Qr0O3RM3M4r7l2qj6J7j8K2L8j5Mj2n5R4j1n0K1o5P8
-933Dn4j7L9Q4n1n3k8J32R3q3r1Q1k0o7L2O4j3j03%K0K0J1%rL0qp0O1J9o2n1J02Ml7j1O6N6
-896I0j02l6K1j1MK6l3J01K7n3n5O6Jq3J6M5P6m0j6K9k9o3O1k0p3LN9N3j4n2m6M6N8Nk8r8
-860f5R6k1j9k7J02kJ4Jj07rM4QK0L1M0m2N3l2q5o6M3O4O0k1r4N7j16k0J04J7J2l5m0mK9J30
-824A20J5n5n8k3pL7k9L1l1k9L8m4N4k5p0R0k2N1L9l5J4q0k0M8l2K5J8n5O5L1j22L2j0%M0
-789AK4o8J00J6L3p2j15K6N1m7L3J06L1k5q6k6Q8l1n6JpJ4K2m2k7L8J5M3Ol7m5L3oo7P5N1
-753E0m7p1L9P2qo9MN7O3j03O0n8m2M2m1L1M8J1k0N0M0p1l9o0M7J3m3L6L2j8ok5j5pL9l6L0
-716a5OK8PJ0o4n2O6Ln4R6J04K3j4p3r1K4j3M5Ll1N2j7J6K5m9J2L4o7m9m0M5O7j8Q4K2j41
-680a6J2L7k5%lp1M0J4j3K5N5L1j09joK0O7jPo5J16J4k8l0k5j15L8j2PLJj5Q2l1j4m4J17J8
-642H0j24J4LN7M3p3l8lM1J0o3MJ37j05k5k0K4M4N2m3l1j6J5M0n3LL1k2K6K5mo0pM2K9K0l8
-605A5J2%J3k1lj1m9k3M5o6J2J0M4M0j9m1%j1K7N8J8l8Mn7J6L8NJ5l0on0j2J01o0L4n9L1j
-567a9L6M2q6MN8J0ln6j9Q7j19J45m1l5NJ5K1k5m7J3P9o1m3l0L1L6N6o8q4J55R3j47j8J6M2
-532D3M4j6n4q1K0M3n5L7k9oL4k4P6J0o8J64k6j12j0N3O5j20k5N1k5k2QK1%J38O5k3p3n4P
-497E6p3J2n0Jj3J9l9O7M1o8O0Oo2R4j0p3k4Q1N3%p0qM3j11N7j6m3M0oL4NJ2m9k6O3l3j1p
-459d8k0O5K5k0m3M8l7L1k9j1L5l6O6q8%M8l0O4M5l7n5m3K5O9j1k3l2J8J32K2qk8j9m9Prr7
-422g3L5J5k4mJ55Kj40O2n5k6M3n3P2K9l2Rj5J9L5j7o4j9j2M9J6k8J7J7O3j07M9rn9PRJ4j0
-385c0K4J8p5J49m8r5J5O3j1k9OK5QMO2pm6n1J10l8j48Q3K4LM3oo5n6L4L4RPL6l3m0qJ23r0
-347Do7M6J4j8j4L5lj1J6m5JPL1L2q5P9Mrm5N6J0k6mJ7J5JK3r7j3O8O3nj12J2j1P6k9l1M3
-308B8k3lN7K5r5l3M1o2K4O6j0K0K5m1MK5nr9NK6K8mJ01m9rQ1joj1n5r0Q7k6m5l3M1j3M8L4
-269E3M1m1j08LQ9Jj16P3k0M5M6Nq2K0K5m1O4n2j7J2m4rP5L4p7j4M4L9L7m6j01N5J1rl0LL5
-232CJ53j07p6O4l5kK3k3n8K2JPR6J9q7l8P7P8n0n3n0k3K9R3k7p3J09p1n6K2J16M0l6j06K7
-197HJ39l7r3l2n1O5qK4JK1ok4R0Rj42J5J1j8m1P0L6n1l6J0K6l3K8ln9K7Q9M5n8q0l1J27k3
-160A5m6M1k4O4r6P5j4n0M1P2Om7j5m2O4l6j5P0r5L3kj1K6N9j03n6Q5J7l8l8J31N0j2m4k7
-125C8k5m2l3Q5l2lP7k0m7l7j1R2K0pJ9j11n%M6L2l3M0l6j7M4r7Q1jJ3J4r9K0L8NJ1Lr4L4
-87c8k3R3J12l2m4m6J2o9R1k7l5K4n6NO9k3l9Q2l3J4o2LP0J1Q5J3j28j7N3p2n2j9pM4K5K5
-51IP1J7R8k6j71k8J9M1N7m1q6O5M1n2l0j5L0L2p1J4K7l3l7J15J16r4j34J1j3L1j4N3Q5k0
-17F7j05Pk4M0l1Rj3N7L3j07J8O8O9q9rj2M7L7r5kQ3L3j08l8O1K2K9RM6K6p4m6o0OQJ05p9
19a2m0Q1m3p2N5J9MO3j01j6M6J8o4
32f2
##PAGE=	F1=23283.89538896398517
##FIRST=	24596.97802734375,	7686.668670654296875,	0.059665035456418991089
##DATATABLE=	(F2++(Y..Y)), PROFILE
-2014Cj6J1Pn5J4L3jO1j16M0N2l2o1L8M4J6n6k8L9M7N0j32J0L7j6RL5JRj16N1K7O4j1N8l1
-1978H5o3r0RNN3j1l4Q0n0O4l8p1J3O3J6o0qK9k0l3PL3L3J0o4k0M1N8M1r7N4j0pQ9k9j09R
-1941b2L2P9p9m8Oj9j2Q9j8J8Oq5M7pmK4j8OoR9n0j5j8n0M5m1j9N6L5Kl0m0P2n5J8M1J3j1
-1903D1l7Kq8P1j9K4O7q1l7M7M6J1o8pJ12k9j35M3L6K8m7j0K8K2j0n8N9j1K3K0k8n6J3Qj4
-1868c4k3j4M7K6N4K0Oq6Qn1M3M8j1r8Q5J5l8k0j3j2M6j9M8k5N6j4l5M0m1l6M2RL2m5q0Q6
-1832A6L2j10LO4K6pk2kk2K6j2j1k4j1L4K8l9P9K%oq8kK6K7M5M9q9O5k0n6L9m6q5M7R8j3q0
-1794c9M3k1k8K7k2Q3N7k9q3L1l1M1K4M8L0k2o6K6R8q0o1n6n9O3M3N7Pq6m5M8J4l4J09n5l2
-1759@K7P0j20K0N7j0o9Lj4N4L9p2m8P8P3n6j2M4m9j3o8M6J0J31j39N7PnK0Qp0K3K4p6k1k7
-1723g8Q8J4k4j7l9N7K7m9K7K5k3l2k4kO0N9M3K4l4l6o8MM1m3M4n4l1JJ0N6J2n5M1Op9O7M8
-1686F6O3l9p3n3l4L3Pl3N4k8oKM2J2oQ8r7k4k4J7J8J9p2k6J06Ql5n9L9J4N9l4K3j7o4J24
-1650G0l6o9l1j5P2L1NO3q5l7R1k4o8j4L3L5K2n8Ok5P0KK6r4L2m2K6k1o3P1N1Mk7n1mJ5N3
-1613A4o4P4Q3oo6pk7m3L2MNKN2Kk7j1lJ3j5Nm8m1J7k6P8M0N7L6j4o1l4k1j4l1M7k4J2Q2l3
-1574C9JK1o2N1J0n8J6l9L7L6k8no1L7q0pP9mQ5N2r7l4jj6k7Q1j2l8k7qj9K0J6jM1Q0j23J16
-1536G1J5n2j0q3O6l8m9J8P0N5J8m4o8l3N0l0L7j9jm7Q9m1J00R6j11r7m8Q6j2J45j56Q1p5
-1503a7k3J9M1J6P6p7n2K1O9K9m9q7M7Ln9j6L5K8k0k7qO6l2nOK2k1K2n9L6L7lM1K5l0j23L1
-1466c8M7ko7PmK7K9k5Q5L3j03l3L4m1N5K5p1P6j5L6k6p5Q9K4j17O6m1J2K8j12P8m7R9l6k6
-1431b9K2L7j5L7p8n0L8K8L4K8k0j10O7Ppj8K4L0L6N5o3r2j6N7M8m1K8K0L9k6j14k0M6L3O
-1396B1o3k4K1Q3J7n5j6L4J10M0q0l7o1K2L8kl0q1J5J1l7L0jK6L3j2k8kP0K3l3L2n0p3J8M
-1360c7MN3P4r1q4K3M5k9N8m5J4J39o5p4K7K5p9K3N2l1j7j6lL0k1m2M7J08n4l9LKO6k5m4m4
-1324d7n2J5K0N0L7o9mQ6j4M9mj03rL5j5l3J8L6K9l5O1jp3K6K4p9j6R1N5m1p1M7Q5j1q4L0
-1288C3o2J8K7m2m1L9M1k1n5J29m7p9N4M2l6o2j3P0P2QM1M9m4j30k7K9j4k7M3j3l4N6m1J2
-1254b5O8pm9l1J3mQ0rn3m6P5QNM5r2mJ02j1nN1j2j47L3MJ1J9j9k7K2J2K6jo1j0PqN4p0M7
-1215iN5L7j12J15q3o5J01M1j05j9L9l4O3j3k2j9J3kP6j1m2j3J1l6K7N7q9N0RM1j18K7k3l
-1181e6O8Q2j4o2n3m5K2N4q8J68N7r7r4L1j0J19o7l3n5K7N8O2p7o7K5k5J5L5n0M6M4P5P9J1
-1147A85m6j09o3Ql7L5n7ON7Ok3N0r8P4k6k4J6O1j9n9P4k8j5O0l3k3j7l0N8L3Jm9j4j8K3M7
-1111FK3oP8r0m7R3n2m7P2p7J20l1j00K3M5o5J49P4m1o8m7m7O3K6j4P2k8o2n2NK9m1mj1K7
-1076b5k4n0R2M4K7j0pm2oM1L6p8NM7k3p5J3J2O0Nk0J3k5l6K3J5mm6L6k2R0J8o6j7K6j2Ro
-1038A8o9JK9L8K5L5j5k4N3m4l2o9O6L0j3j3O2l6k6M6m1P2J9j13q5JJ14K4o5jN6j4m8M8k3
-1003FM9Nj17J16j7r2N7l1k7j4k6N3P2R5qq5o1L0k4K4m8J7Q8k2j15K9K8M3L1J3j3o8O7jK4
-968G8Nj29lK4QL4LK1k2r5J14Pq5O3JJ4O0r5l3J6k9jmM8N0k3j4k0n5N5Oj6K9p5Q4k7r4R1Q8
-929G9m4q1oJ45J01q7j20O9n0l4K2O7kq7j6j7K3M1Qj9K8mq3O7K4n2qJ6M5k5m5N3O1n8m6K4
-893a1k6PK2QM7K9k8n2N2pq5L4L4N8j6mJ6k8n4L8j1l8J5J8N0k9n7m6J1J09J0m4r2R9m8j1j4
-856d4J01pK6kj11j4M4K2J1L4M9n6O8j5r8p9J8N7P9j6r9Q7o8m4N2L3j6k5k5%L8J15Qn4n4m1
-820b6mL0K9K8n3qOn9P2l3m9O4l9P0N2k6j7p0nO1k0J8L0n9K0L6j00nnJ2R6J9j32J13K6K7p2
-783B7j01K7M2n7L1J17L3o1r1P3N5m7o9J5QK7j5k8n1Q4j9rM4j0n0J5J2o4N6N3k9r5L1R4K6
-748G4j00k5M9P8q2Q2m8r9L8j9O2N8Qk1J5J4p6j3m1L6L3n2L8M7m6rqqk0K7k2pM5J2k9j7m7
-711g3J9P6Om1M3P4M2%p7j03N4m2P1K6l4L1k4j2M8j7pJ3o1l5k0N3P3k7N3Nj02j1L5m2NJ6p4
-674e9LK1J8LN4M7j18PnN6O3k6k4o7J36J2l6l3k6j13L6J4l6M0Ql6P2j9j4l8J13Pj46P6j5K2
-638cQ0o1o2PM5J6k5o1J23r1l0J7L1K6O0n0l0k6L4K2n0mL1j9L3nQn5k4N5M4Ml0K7k7jjJ4j5
-599Gl8l8L3l7%L8nN6k1l9k2j2J7Q2Nj3J7p7PM8qJ9k2l3k1j2Q1m7M3m9lJ2N9J4q3PO9J2Qm7
-559Gk6Q4j10J07j1JJ4o0J4jl4L5L8q2l5j9N6PP6n8p2R2R1j19kK1J5L5j5m8l8rK8m0L2Jm0
-522f5J8kO8Rq4J63J7j40J5J09M8j63l0O1k4l2L5J1j5J25O0j7n5o2j1m2lm8L3l8Rk4K1L3o6
-487h6J16j1l7J06j1q8l6P9M6m5m5K5K8j05N9m7j5N3MJ0lqk8l7L9K7j3j9qK9L0jm5L8o3L6
-451b6k0L6J5n2O5q8k7O6m0Q7L0l3n2m1N5Q4k6l3m1KJ56M4j9m4nq0pJ2q4O0k6k1J8J45j5j12
-415a7N9o1l6RjR0J4m6OmRJ7Jn2k7k3M2L8k7l8N1O4r7K3J4j2J0p2M1j2L2L3q5J55n3o9JL6
-377A3Ok6J5pJ3J7N3pk4n0R9l6j40M6J8J7K8K5j1p6j5M2M0%J8m4k2l7J39p4p2N1j0k8QN3r
-340A3l3k6loL2K2L4o8L5MNm5L7jk2K3PK5K4J5r3NQ0M6j6j19K2KN8m4j3K3l3JK9j4j2n0Q9
-301C3o5k4M3nL5K9j5qK9j8r0qK1N0oQ9k6m3Q0M2j0Jp3j06J11l2o7l1N6k1J9M3N3l3r5OO7
-264C1j5q6O3m9M9O0K0q7L0J8p0N8k9j0qn5K9Q2J8m9l4Q0J5K1l3r2K3Kk6j3J3K5J55j00p8
-229d2P4k8mL3l9j2m1qN6P9L4q7q4R2R4n0q8nl5J1Q6oo7R3p6m5M1J17K4k1q3l2J55k3j18P
-193Bj2J9m4K8L4L2j9k7O0%j33L6L5l1n2R9M3o8n8L5J3n9P7K4q1K4Q3K9p0r1oR0j8k4L4m8
-157d4P2q7Q5j8n1O5K5k3Pj5l3P1m1k6Q8j10K6MJ5K3P5q3o9O0ln9pJ01M0jl0k6mq2M6J9m8
-120c8L4O1l6m3k9MJ04J1j1j7p8NnP9qk8O5l2o1P8r4N4J9k1M4o0kMj4K6L9j22J4KJ05J02l9
-83A12k1l1jr3Q2m3qRn6JN4qn5R7k8P4p0m8N8L5R4nj20m2N9o0p1MlL0M0oR3K1Q8k1j55k1L4
-44A9J5N3l8o3k1P7j8k4l3J8M8n9j3L7m9j2O9J31q9j15pQK9k1N0R5j0j12K3m8M7l1OoN8K2
-8C6r3L5O2P6j14NkJ8K3p6J9R2Lj10k3P0k3N6rK3N2p1l9n7j4J6J00o9l7N3m1m3M2KM9M7q4
28b6k5K8J5o1
32f9
##PAGE=	F1=23259.579043808804272
##FIRST=	24596.97802734375,	7686.668670654296875,	0.49399799108505249023
##DATATABLE=	(F2++(Y..Y)), PROFILE
-2014B5m8K5j5k9K6M9m0N1j01O6L9l9n6K7K3J5m2mM5RO5j07l5O1Kj1L4mL4j08K6J6N4RP7j4
-1978A25r0j05jJ8M3j4j9P1n1Q6m2o3l1N8lo8J0O9Pl9k5L8J9mk9Kk2Q6M5j14O9R%O6j6r9J
-1941a3J5P3o4j6j2k1j5O0l4R1Mp8oK3l0J8j5kL4R9o7Rn9OJ4n5j7M2L1Pk1k9P4o2K0L6kMm5
-1902cK4j02Q9j0J7N9q3n3N6L9Kn5nJ17j4j29mL4N6o6%L5Ql5n3N7K7J9kj8n9L1J0ll6j1Q2
-1865B1J4%lJ0m4M0m7j9O0j3q3R7J8m6k8Lj3N2o7K9J3Q2l0n2L3l2k4M0j1L9nr6J12K3j24r
-1829f0P9L2j1j5J4n2J0Ll3l0%Q3Ml5M1J1O0k1j31klL9L7M9q0P4j1o2K1k4l3m2J17j2m1O3
-1793C9o1l2M0l9P3M3Pn9J7l9L8J4J6K1J5l3J3R6p9q7m3j3K9K8K4J4m2k9jN4k2M4k9k1K4Q0
-1757A00j13lN3j0l0qk6L6N2n9m8P3P6m2lL7r1Jl2M7k8J56j38K1J5OK5K4q2J3M1o6j0m7M5
-1722a5QNqm8R2L6r7K8J6Qk0k7l2N4N5K9L6k5j6o4j7M1m7O3k0r7K5%K6M4j4M6k1j01Q6J8L9
-1685H6k4m1k8o9N7j1k3N5n1K3k6M3L1pQ1q0k0n7K7K6L8r5j1N4J8k3l3L8jN8l3Qj6l9J16m2
-1649B9p2k1NRN3k1O9l4p4Q5k0n5j2L7K3J5n0J4nR1K9kj15J1k0j7J6n1L4N7Mk8j7PL3M1n2
-1612dj4J32J5o5lm9p9L1L4J9J1O1n6m1K0k7j2J1K6m8k2OmN7O2M7M7Qr3o2j6J4k4L8l8PQ9
-1575G8l7oL3m2M7j4p7K9k1J3M0k9%n4L7o7j2J10k0M0P7j14l9j0oj3N9j0k9k0j5pNM3k2Q1
-1539B8P9j57R5Pl7K1o5J1m2rL6M3N0K5m4q3k5L9j0L3k9k3lQ0l2O8Q1j07p6j4O8qJ48j53O9
-1504F4r4k2N7K6NN2p0j8L0Q1J6p3n1J1ol8l1J7J9j1j3K7M2l6j0j8M2oN9n1n7P5l3N0J1Ro5
-1467a0n6J02l4n3j7M3J6k1j1J02M2j16m6K6L%M4p1Q0lK7l0n4Q6L7j12K7n4P2M7j23L4o1J30
-1433D6k9n9M4M2l5N1q1j6J1k1N6P5J5j27J6L8j7rJ5L0L5L5o4o5j1P0J3o4J2K9M7pj34RK6
-1398b4N6K4o2l4J8N8mn3rK6R8M4o0m4p0K6L8J6j7r4L7K7p0QK3J5L6j8J0%J8N1k5J5n5o1%
-1361e6nL1K7Q6p8p2j0L4PN0n5RJ37l9q3P0J4j42N4R5o0k8%lJ7rn2PR4m4j9Qj2Q7k4j8r0j8
-1323i0J9OL7L5m1J1N6k4P3J5j09l8K3Lk4M0LJ7k0N5j0n4J7L4o8m1P8L8j2m4K9O8k3r8M7m6
-1287c8M9K2o6m0L6L9n0mJ09l4o5N1L5n0n4mR0O0rM4M5m9j44K4J2k2k8lPk3O9m3PO0%n0qk4
-1249d9K4Q9K1n2r0O8K4J4M1q1l7J17nl0M4J7j74O7k4j2L9Lj3Lj4N8J6n8k6L2o0K2l3L5L7
-1214A3M9r4R6p0p9J14M4j06l1K6J0N9J7n6k4j7K5P4om5RK4k9k7N6o7L4J8K8o6j7J4j5O4P5
-1179A00jo6p0n9M7N6p5J46O0r9j05N7j1J10o7k7p2J1R2N3p2m6J4j3jO4o1J3L1O3O8J9p0j19
-1145c0K0j3m7Rj3kL3Oj0Q3r5K0j3k0N6O3k4o6L0k4%O8m3j8rm0Q3J5j2l1l7L2K2oK3jP3q4
-1107bl7P0m5m6J08r6J37m1r1K3M8q4J42P7l8r7m1J8M5Nm9Q3j8p1j9k5L3m7kj6K6K8p2J02
-1073HM7K7m2k6k1lK5L9m3l0Q1rj03J1PP2J9KQp7n2L1K9Kl4J6k1N4N6m8j5K9J%k6p8J2K8N1
-1034B7J5RKmM3n7j5n1N1O6n3k9M4l7m3O8LN1Nj09n2L1P6lo0l6N8LoL8m4M3L0j16J03l2p8
-997e9P6n9l0k%J7O7J07oq1m7L3m5L2n9M1O9k2j13K8L1N1K4Oj4p2O1J2M0j8j36J0K2K5K5J7
-961C1j2k3o3J01Lp5M8jOP5j01k1K3j9loM7O5l1l3j9m9PJ4K6K8p6P0K6j37R3R7l1q4nJ43R8
-924B12q6j29O0p8j4J6P4Lp3l5qk4Q3J9m2K6J2p9L8K7qMj3O0m0o3L2O7ln3J3k7mJ5N2K3or
-886D2m6M0rp9M7J5M4J9kmk6l5K3j3j4L0j6M4l6m0op1J62j4m8m1M9l8k3JQ0j0M3Mj21j2L5
-849b6M9J9NM5o0P9Oj03q5j8N0J00j4r6J19k5k1n2M9l6k2pNM0Q8J6m5n6n3J1L0O0K4m7k2j8
-813a1p7R5l0m2L7n8R4N7k2l7o0J6P1mLL6n3l5N0o6m8M2J4J03J4j57R7L4J9o7q1M2J7n8J0
-778e5J27L7j07rR3K7o2p9K0K9N9n1l2p8J20mp1N8K2m9j4J9n1L4N3j3r5KJ06N6j27m0L2R5
-744E2m9R6l6p2Jk5O2N3Pk0j6op5J3k7K1N0n6N4N3p4k0PJ3l2Qkn0P9J0o5l3jM2Q2J2j9J3K7
-705G7N1Rq1j05Q8l8M4M6oJ8k6n2N2J6k6qn5k2LN4Q0l7Qpn2k4J7n6J5M2p7j1j2N0j0N1O1j24
-667d7K6PO9N4m8n6o6J38J4l7l5k1r2K8L3j5K7ml2L4p%pP3pp0N8l8j6J12m1q8QN1K6kq7R3
-629C5q5k6N5K2JO0n3rm0M9Lm2J6JpL1l8L9n7m9O2O6j0j2L0m2jJ1J5k1l1l4J2Rj2L8k9O5l6
-590a4l3k9jMQ9k0K3L7j03j8O4j2K2k2n1QJ1M0m5N7l9m5M1O4k7q3M1O6LJ3k7l2P7q3N5K0K7
-553G8J5j06J4J6j3M7J7j29j4RN8k5Q8m8n5M2R3q7j3K7j5K1j9l4L1m0J3k0K0K9k8m4J3O4O
-518A1p1J32N8j62L6J45L3j77n4P6j4m2N7Jk7J00N2j0l5o7l9mj1l2M4n9K1ok6LkJ07j6k8J07
-483A01qq6l4O2N0r9kM7Qr5O3p4kP7Qj6k1k9J0rk9R0j7m8MJ7K6J5l3J1p3P2n7P5No6O7q7N
-444g2N9m4P1J4k4n3m5R2Q6m7l5m1j5J64N9l0n4Lj01k0L8o2Q1m4k9L5J33l8q5N5o6l2j2O6
-410GP0j3o0MK2jkJ6m3k1k3J2N1j8q9R5M4p8j5L5K7K9j04K1mL7K8p9J48n0l3j6J4K2k2Nk4
-373hJ3L3M4j7ll2O7l6j06J1oL1J1N3N0q9o1N2N1JMn3j1o4J42n0o9N2k6m5L6O0j0k3m0j6j7
-336g1O0J3K2m7K0k4J9l3K0j5k2M5jL6M5J0p6PP6L1j9j21L7J7L2n6J0Mk9j2J2o5R5q8J39p2
-300an3J8j9N0L5Pj1K1k9o4m%O1nO5op7P5Q4j2Mq4j02J20m2o4k0M7j7k3M6O0k3o8J6L9k7n6
-262e9M0m9L0O1L6q1L5J5q8M2oNj5qJ5N3Jk3k0R6mjj9p2k9J0n0J7J8J3J50r4q1P5j9%L9m7
-224a4K4n8l5Q7O9M1p8j11P7R3m7j14O5o0jO0J7n9Q0p9k5N6J14J6oo2j03J65pj36N5Pj8p2
-190e9L2O7L5k8k0K6k3j02M4O0l5n6J09N2p5p6M9%o9R9N0q0NP4Oo8q5K6J6kqK3o5P5o9Q2k7
-153a7j0O1j7j7L5k4j7N4m2k6R9j03NJ0L2L0Q8o5p9L3k5o0kP0L8J1k7qL2j11O7%o5M2M6m7
-117ik6k5J7J07Jlk2k4m2NR5m9j9P8l6p8R5r3M7L4o3O8j1k2j6l1J9P6j41K7%J00Q8l6Oj4k1
-80H2j11O0n6L3Ko1NJ8Qn1J05m0J31p1j04N0N8R3k1j06o4P9n0p8K3J4nO6p5J18K9P2j2j30
-46A1j9M5pL9l5k6o0P3K3j6n3NN1n2l5N7o0L7LJ32p6r3k6L8J5l6L9J02Jj00J9n7L9k7J9jM6
-9A5Lp3O0N3P1j16KO%J3o5M4R3k8r1rP4p8P9l0RO8n8k9n7k3K4R2o3m4K3l1pL1j6R3K9o7k3
29b6oJ9n0
32f3
##PAGE=	F1=23235.262698653623374
##FIRST=	24596.97802734375,	7686.668670654296875,	0.820037841796875
##DATATABLE=	(F2++(Y..Y)), PROFILE
-2014D2q1N0l5k1L7N9o5M6r1J01K4m9o6K5MJ5k4K3N9k8O4p8r1Q4J4k3M7nN4j01qJ1M3K7Q0
-1979A43lj05r4pK0K3j9jO7m2Q7m6n2n3M4mmj4N4K7l3k8K4k3j3M7j4o1Q4L9j10R3K8K1K5k1
-1943G9p9j3J3M7n1K9j7k5l5L7m4J43Jo7m2M5m3Kj3pP3R6p1J8r5M7j1o3qJ9K2J0moO9o7K1
-1906A0L5k8J4n3N4j12R2NK6N0r1o9O0L3pm3OJ07lj10l0L3O1q0J9K4nm0rMM9K8l8No5N2K6
-1869A0%m5j4J09kn6l1K1K1M0m0l6L4j2m2P7K6k9k1j7j2O6p1m1O5Q6n7o7L9j9j6M6k5L4L1
-1834E2r9J02K6j31%Q6L4j3j4J6n9j3K5m6l1K4Q1j7k1K5K1Q8l5j38j9m0N2M1L7p1P1No5pK0
-1799a3K5r3Q1j0mQ2p2m7N2o7N7L6M8m1rm9N1Mj5J1N1%J7P4r1r6%njJ7j4K5%om6Q5j0l5pj9
-1759c4L9R0q9l6N2j2Oj9m0K8O3n1m5O1O5k7K0J5j31K2J6M8o9J77j30k0J3J7L5M1q6KM4m8
-1725A7Nm3l3NL6jm3J16M5j29J0J0L9ml0o0N0L9J9M8k4J0n4l3L5m9Q8J0j36L8jl0P3K9M0m0
-1689E2q0O4j5QqlLj07P3j9j0N0o2M5m8M6M5j0O6n3k4p4K6L6N0j05K2j8K1K6j1Lj4M6k6kj9
-1652b6qJ05m4o6j2L3l5J9l8Q9J3r8O2kl6k5M4K3om7K5K7J14L2k7j23j8Po2M8l0KM9lj6J1
-1616a9K0M1K5l1r3J62L4o4Ro7j04K0Q3K5PO3r5n3M9m9j6J3M5l1j8j1J8M4P6M2L9K1j14r2
-1582b1lN1k0K4m7KP8l5rM9j9L7k8p9L2%k6M1j4nn3K7l3k4J27k6pR3j14m7j7J3lK7nj7J6j3
-1544d8k6J6N3n2R9P0j61O7Nk3M3m0m4m6O0K2J9M5K7n3r9MPK0K2k7l7L2O4j1K6N6r3m9K8M7
-1508B3j4J37j39N7r8PN0PJ2K2p5J3M6Q7Nq9j8j3l0j9l5QOjJ5L6J2m1mkJ4K4P5m4j02J05o9
-1471c2L9kO0l2j07J41n7n9k9Q1Jo9K5Q5M1j10l7jN3n9O3m9O5kK0k9l1P7N1j07j1m9J22O8
-1437A20j46Km0J25j6p8M9M3n2M0n4K7j0o8M7J18M6j38l9O5j3nNL3K3On4k8qP8nq0JK9L6J1
-1401G0j25J1MP7M1n6k7lM2j7n7pJ6Q4M0m8l8o2L3K9K6j0q8N2M3o5qLJ0N0k0L5Nm6Q0k6qm5
-1363em7J1k7L2mQ2n5j4Kk8K1L8m6j4J32j5r4J18%j77P5J18q8k3K6pmj0l1m3O1l2N2nn0R9
-1327D8k6Rr7pJ7rJ0L3JK8K1k6R4K4j03o3pJ6K0M0k8QqM0k3k8J1L7n2m0L3J8L6k4ON0k2r9
-1289f2L9k9Q0J7q6l0L0M9r5L9Q3k1m5M2K7n4k5j2R7N6k7M1L2n7j33Q5j2l5j9l4K1l3P5l9
-1255c5jN1Nl7J6n7N8P5M8m9j27O3M5PL4o7n3J28j0n4L7N3j77O4m4kL5jJ1ln0J07L4n7l4M2
-1219E5r2kL4KqM0o0O4n6n8J01M0j01l0K5L0N5L3q2k1k9M6N8qm9K1K4j2n7M4k6KL4J4K2m6
-1183GQk1L8P6J7p6q7k8K2O8m9R1O0r2q7N4pR2p1j5n9MR4L4p5JK1l1rR8p6l3K2M3N6L1q5r4
-1145e8O3l0l2k3J9NrK8j0R4p1j2rqN0P0k9n3J5l3j5P1n0lml2R1kj6k5m6O7K5l4NjO4p9l1
-1106d8N1mo8J26j16J64n8q4K7M7r3J26O6k9j05m4P4M5rp6N6kp2K6m8K5m4j5J2M9M2j10J03
-1073A4M1K5p2m8J4oK1L3nn3J01Lj15K3k3P0L1L0Nj17n4K9M7%j7J8J2m5P5j4j3L6J6j3n3p4
-1037g8K3L2N8Jj9K0J4L1o2ml4O3P8r8l7J6k4l3M7N1M4j5j01k1P7O1o2m4j7j5K2L0L2n7L3
-1002A2N2j07Q9m6k1N2n9o0M7kJ3J7J16jp9n2L9n0L2o3P0N3l0j06L2L9M8K0lj5p6M7K6M7l4
-967D7j26K2J5M5RK3m9k0k9Q9Jo6K1J1K1Q0j19%J3j0J0j3L1P9l2m5j1m2m7J3P7J6o2L4Q3j16
-931d7L3J01j0p0j6J26Q6q1j13O0r1k9L2P1%o4m9N1n3N7L4o5K1L2n4j4K0M4m%N8o2o8lR1M6
-895G0o1ok5j8RQ8K8o4Ml8K4oo2M9mM0N5j0k9k0j2J9k2j0M9l7L2l7j4J4n1J31m0l0qj8Ol8
-857d2%M6pO5J1j30J1J7P3L5l4K2n8Q2K2r8q3mMJ11j3q7J36QJ2j03K8m4l8J1OK6O4M4k9o4
-821@n9K1L6O2K0l6l5l8r6J26k4l9K2j9M8N5k2m2n5L2Q4J1j4L5l5r9Q1l2l5L3J7Q6Qj32N4
-786A9L8J3o1o6O1qn1KJ11L7j57J16O6Jp2q7J9N5P8o5l5q0J09K3r8M5N0n3l9K1l2J4M3Oq0
-751e7j3Q9P2j43mk9J11rR6k1m3j5n0M8M1Nj6l2j7p7L6j6LN8n1P3N0q8l3PM4l5j2Rp0R3J4
-714A8q8J2MK2Q3J4J2Qj3L7J1q4r6J16j8qN8L8K2k9q8L4N0m2k4m7j8K4N3Q4m6m4j2%l5mo1
-677e7L1O5q3J5m8L5lP5N3j48M5K2O9M2o2p6m9J02K1l0l3j4n9J1M5J7Rk1qj3JL0J1K5k3KL2
-640C1n7l7J27k0j02mO1L5Mr8P7p5j4O4J6l1M6l1K1o0O3j7l0L5k9J1J9o0Q0o1m8L6Q0j9QK4
-604D5m7J6K0ml2k4k7OL9k2K4j3O5o6k8pNRO1n9P0O5j33n4P8KK2l2n5J9K6K4n7Q1l6n8M8M7
-566A8o5l8N6M4j5J1nk7O4n4NM5M4J3j20K0J9J1N2K3j45l4K9N3m9Q6l8l5MJ04n8m5L0l6Ol2
-530e9qR4o0Kj6J7N7j0p3lN9%l3Q6Q0j71M2J57K0j55o1O8lm6O6j2k9O5M5mj6o7p2L3j2j7M1
-493Ep1M9j0k7l6M5Q7j4l1R4mo9k5L9O0j43M9N4rr0P7p1j1Q6Rm0m4l0M1J1m9J01k2p0OJ4J7
-456b2K8j6j8k7P7j12R2Mp1Q0q3J9P7l5K4oj1n6l7J08Q3o8l2l6j9J50O7l9n9Pr4n0O1l0J01
-421E7l6m6L4J18n7o5M4o9j7QR4M4m9o7LN1j5k0L1m0j6k1lN0op8Q8J3n1n3M6N7M0j00j6J0
-385c7L6J4n5J21l7Ol8KL4j5j7k9J6M2L5l6K2lJ8l3o4kk0QJ5N8J08r2q7N0M2Pln6rq1J29k3
-347B6o3N2k8n0M8N8j4mk4n6j2O7J4ol2L0n4J5qOj7k2L9kM9O4Po1%O3J6j4j17O1K8Mo8L2q
-308A9rm5K9k0O6j12J72p6o6L5l7J9M3J5pOl2l1Qj7N5lK9J2r4O5J09j6%q6q2J20n4l2k1L1
-272gnn4L1N7j0l8K4J3l1l0J5j4j2M6N2o4K7J6q4J8RJ8J0L3l2K1j6kJ1R8j1k8j1m1o3L7n6
-235g3QK2J3J25r5p9O7j2J3L9m8N0n2m4O9O8M8o9j07L4Q0m5j17J34q6J7LK7l6P0q3JN6J15
-201A13J3jm5j66J68Qj47R8Qm9p2K9R5K9l7mOn8m0J5P6l2n2J11O4p4j01O3j1n6R4O2o5j5N7
-166H4j4o0o3M8o7K3J0Kl0L5n0P3j8M5K1m7L4K3m2mK4m1j9R8p8j6J3L9M4R3n1q2Rm1m8k2M7
-129b8M4K5l1K5O0j24L8No8L5L0n8J7k6J7J03j0J6N%r8J8R8q8%P5m4o6R4r5N9M2j05Q0L9l8
-93D6j9k3k4J07j54N9j7Q4P8k3K8mm1j23L0o2P1j1m6J6j5Oj0Q7o1J67o5j37L0P2Q7l2q9o1
-59d9R1m7o9J8K7j6Q8j14R3L7N6mj01k0M6k5K6l3Qj9J1O1no9pL9m4n4Q7n3N8k5J05o5q0k8
-23g6N1Mm4K4R8J0p9Ll1Pk3M2nK7k0k8P3L6N3r8j7J2KQo4O1R1n5n1lP4j22Q4n1J3O2l7j5n9
15d3j9K9Q0o2n8oJ3JK5l5J31J1n3j8l7L8m9
32e2
##PAGE=	F1=23210.946353498442477
##FIRST=	24596.97802734375,	7686.668670654296875,	0.8024641871452331543
##DATATABLE=	(F2++(Y..Y)), PROFILE
-2014D2j03Q0m5l3M3N5o6N1q5J34No0q3L4j0J2lM0P3m1M4m6j02O4J8m2O8kP3r6m4J6L1L2O3
-1979A17Nj02p3jJ6lj6J2O4l1P8n1m7n3L9L4J3k2J4L5j9j7J5p7J0P9k5j9PJ3l2P0M7L7j5m6
-1943E6m9l7K5J6l9P2j9l1n4K6j0J24ln2n7N3m6j4j1oJ02R4o3Oj15O7k4o3Oj3L3LLK4N9p1
-1907hJ7L8n2J3n6P7j06Q0K1M2M6r7q5N9L5rm1J7Q4Mq3l6M0M3q1K8jpj5J5j8J4N5q5M1n8N2
-1870a7M1Jm2k4J26j8j01n7N3O9J9l7k7%j3lN0L7Kj7m1j0Q2n7q7R1O4q8p7N4%j2N5k7J6N7
-1834F2q4M8L5j21K5Q8K8j3j3Nn4l0M4m5k7J8O9l0kL0J9R0m3j20l3rJ6L5J7n1M1K3m9n0Q7
-1799FN9j04PqK9R3o5n3N5q1K2L9Q4k5m4o1P5rl6J1O9J7L9M4j13q0L9j5k2Nm6L9L5J5p3R6
-1763D3Jj07QqO2Q1m4p1M4j9M0l0n4L6O9n0l9M2M1rN2j8j61M3O4N2j07J97j18o1J0K3M1N1
-1729A04p8rL0j8K2l2o9k7M8Jk3J16N3j28k3J5N4Pk8q1N4QK7M7l4L6l4m5K6m8J12L4j54L4
-1695cQn5O3O2K1m1m4K7m7j9NK7L5j01M6k2%N4n8M4n2M6N6j9N1k3l4q4J9M7N1j01N3n7OO8
-1659B9nk8j9K6k0mk2J9R3m2n8j2N5j8p4K8N9L5q5K4L7l2o4M7L5l4l2M2M0J31K2m5j20m0K9
-1624cp8L7kJJ9k0LK7L5M6J0rj14J36N0o6K0p5q5PJ07K1rN7j06o3O7o0J5j7N6pl3k5L9L6Q2
-1587I9M1K0K1j18j18J5P7j1Mn1jN4k7qO9kK8k9o7K3Qn4M1J6j8n0pJ6l8J20k3l8R4r8l9j7
-1551f8J3Rk4J2K3L1k1l3K9M4q3J10N0j31L9Rj4N0j4p0k4P7QMM0J5o5n0j4j5K8Kj3l4L3N4
-1515GK3j5K0o5k3O4L1k4J20j11L9r5L6K3j4L1Lr3L9O3Q7kj01J0k2n1j8l6J9QoM3K8k0m8J1
-1479c9J7l0P0O3l8r3R7q5J6qR9j9j06J49o9p2k1Q5qo8M8K6K3q4J%O0j10P3l3N2oJ6k7lO1
-1443C7O3r5n9k3J53Q4j60k6j4J21lp7L3L5n4KkN1k6p7J4J49O8j46q8Q7noqL9Pl0l4RpQ3p
-1406H8q8lK2J0K7r0j3j6R2N4m6j8k5L7k0o5pNP0L4m8k6l8L7J9K6po9O2N8o2k0j7MP3j4L9
-1369F5Qj00J02m0k7j9l4K4l4J2k0M3k4O6nn4J2K9k8n8J35jr2J49j5j63O6J16r7pM1j7k1j8
-1335fql2qj0J04k4r0J00k1L0p5j3J0j4k1K4M0M6j3rJ01K3r1o6j4j5O3L5m6LnK0l5LRK8l7
-1298a4k9j2mJ06k2k5L4j6q0Qj7J06J6j01j5K5O6j05K6N3ok5L3J8m9KrQ5O1m7L2J6o2n7R9
-1263I1m4m9pl9Rl2O2k6j6M5Oj8L5n7O0N7P2m9j57O7O2j0J8m6n3J34k5o5K4R1j46Pn5M5K7
-1228A8l8L3Np3J46N2n8l9M2j17J6N2j2m9J0j5K6l8j0N7L0q7KM0ON2L5j00rlL0L8j8m8K0Q
-1192DJ2n9L0K0l9M8NQ8n5kl2J2Q1L4q9r1moQ4l0M0N5q1o6M3lP0p3kn1J7Q1J4q4M8L9n6lJ19
-1153A18q3q5K1K0M5L6r0j0L8l9j7j7MK7m4P2oN2m3rj5j7L6Q0l3m1L4m1n4O8n4J8Jk0R1j6
-1117B7rl5l3Q1K4m1k2KN4p7k9M2L9q1J14j24J87q2p9L3M7q9R6M7j1q6n7J05N7j7q3MJ1o9
-1083e4P1n1%k8qL5N6L9j46R9K6J7r1n9N2k2L2J6K9n5J02Qr9L0n7N8L1N4Lj40l7K6N4lLM1
-1047C2L2r0J2K3j4M7L2k3q4l4MM1O5j5m5L7K5J7n7lj8Q8P3j37k6k5J7J7m7R6N4l7r7NJ21
-1012H6O0j19l0K2n2pM6K6n5K0N9q8P2m8J9K3m6o1O7pJ0k7J25Lq0p5M7m4K7m3Q4M4m4r5L3
-977d8M8M2J7j1j1p0J2L9M8l9r9K5OO5j5J7p5j4oQ3Oo1j5M3M6P6j44J5kmK8k2J1Q8k3n3Jl1
-939b7r2M1Q5Jl9j9J33p8l2R1J5m1l3R9O8p6p0N8q8o1O2N5j2o0m2J00m0j2M8p8QM7k5l1j4
-904e9Q4k5J4N7p0o5l5J31P3o8l1k6l0J0J03M4j13J4l4Jkl1M2k6O1Q0l0n8qJ3K5l0m0P3l8
-869FRl1RK6l2R7m3%Kr0N5l9nMkQ6J0j25L5QQ7M7n6ro1P3L2q2p8K7k5R5j0q2J34L3M8j01j2
-830D0m8m3N%rO5P9j2o6o4J2L6N5J4k7l7n0m3R7k4l6K8J3j3M8k1l9m9L4J00K6l1K3qj32R2
-794A5lk2J5K5N8Kr5K1M0J6n5o9Q0k8m4J3Q0L2j42J84K2k7p7r5J6Q1Q1n4k7q3P3M6j01L1O6
-759G5n9n6K1rlK1K6n7pN2O7j34M9n4O7K9Q8lj8k5p9L0K2jkk5j9o5K7j1j4O1m2Q5M0p0k0m7
-721f0Q0k8k3Om4O6J6q4M4j0KP6J2M6J6l7J1Qq6p6J25On0N1Q2L3l5j12J0Q1m9l0m1k1L9M5
-685F9Q7n0r6j0M5m5k3n3M8Q1r6L9l0j5RJ21K8j81M7L9N9K7o3p7j1L3K5j4k6ol7mM7M2jl5
-649b7K0k1pN0Mj3m2N8Lp2l4J25pr5k9P4L7mr7P6m9OL7Po2L1K8K6p2P5m2j8M3m8L2Jm6R5n6
-610a3l9J3O9k0J7J6n0M5K5l2m3j6j9J1M7k7LK5O5r9k8J0J4J9L2j03J23R1j57m8M2L3J7m7
-576b4n3J2L0K8p2J14l9m5K5K3o5M3J6J4l3lK4rL8l3l8O1N0J8j04J7J4L4N7M4j38q5M2N0o2
-541d9P1l0j1k6J21l6p8J6j9Rl5PJ03p1Jk7K4P9Np1k8M6j1lO4P8j69M0J39J1j06l2L4pl4O0
-505F5k6k5L3L5Lko3q6M4nj0K9o6P5l1j5j0L2O5j3l7O7ll8j4J3P2j42O9N5k4q9R3n7j1P4N
-468F2n5o3J4K3J4l7R0k3o0qnRL9pl7J9P7j32O2J3o7J00p0MJ04k3j9l7Mn9j3J04P5q4k9k7
-432d2rJ21O5m4n2J6n7p8M1J4J13j5p0K3R9o6n1K3o9NL5J04K2q3o5RP1l7l3M6l9j3j4JK9J
-396Am9P1j8k0o4L2P0M3q3m8K5L1kk2Q0j3L9n7j0M2ml6k8K1M0K3n9O2K8l7l7k1lj2m1N5K3
-359B2J50q6r6M0J9J7ln2qo5P9No0M7k0l7M3N3k5J6rp8PM7K6l3l4N5m5k8J3jJ4j4k5J1O1P7
-321H3kn2qN2Kpj11R2L1j8p6M4pJ2q2O6J0Pj02J77p1p4O5m1l2M8Rjnk8MJ5k2M1mj0K1o5L6
-282cJ07k3j3p7m7J08o2J2l0J7J1m2j2L2Mj0K1pk3j3LJ0k7QP5m2MJ9o4J0jK0N2O2q8ol6J0
-244d1N4Q7qn3j3oo0N2m8k7L3K5R0j04m8K8jL3K8l8O8n1o0M3O8N8o1r5oO7m4l4J19r5K1j8
-208c7rJ4N5q8J6N0J25Pnl4j71J26J8j23J02j3o9k9J0J11J7m5J1J1q5qqP6k5l5J09P3o4j34
-174e1Q0j8l7Q7N3m5l4L5l1m2m2O7q1OK0k8K5Jm7P0L5M8m0n8R6lo7Qj7m1kQ2m0k9RM2N7R0
-136A58m2p9rm8l0n7L3O0L9k8M9P1j22j9K0m9J8J4n9O6l0MR3j9M0L8%j36K2Q8j12K6N4n4k6
-101b6Q0r7P4M6j26O6P8m8qmp0J20j59Q9l0O3P3JL8pn8j23%k3N4l6MJ8j1k8J9P4p4J74n9j28
-65d4rP3Q0l7p1j8P3n2o2J7M2j5R0q9J4L6M5Kp2l1L9l3J5k7K6L0l2Q7Mp5j8K0l5o6J15l9O2
-28D5k5O3o0o8k7N8nl5J2P4J0n0j9J7j0j6M0k0Rm2M2O3RK6o7m1J6K9Jp0O3Q7p2jkO8j41O6
9B7p0L6L1r%o0j8L1O9o1o0J2K7j8J6k3J35mm1k0m1N5o2
32d8
##PAGE=	F1=23186.630008343261579
##FIRST=	24596.97802734375,	7686.668670654296875,	0.57368034124374389648
##DATATABLE=	(F2++(Y..Y)), PROFILE
-2014C0j07J04m7l1K8L4m2M9o8J50j3o9r3L9j1LK3M1P5l3K1k0q3L6J8o9P6NQ9r0p8K7K0K1
-1980C5L4J2q3m8PJ3k0JMN9k2O6n2m9l2L7N2J4j9j9L3OqJ1q3K4O1k7J9l7m7N7M6N9M0m2p8
-1943B4j5o6L9oj7R0k5l2o1K7J7P7ql0n2M5m5k4qOJ15R0m9k1j14O5k2n8K0l3P3j9j4N3M2p5
-1907a1J0L8o5J0m4P7r0O2L4N7M9j00r8N5M7km9K0N6Ln5l4N5K4p0J4l4J7RK3J0q2R6j00N6
-1872a2l7K1M7Ok6l9J30k6j23K9K3M7rl9qk8rK5K1M9L9ro6j3R3l9p2O5L0j19pnK3rO7k3pP2
-1834F2o1k4L3q1N0Q2J6j4pj2m4l9N3m0j6qN7l6K1L8OP8m3q7k8K2mJ1Jj8oK9j3j8P3P1j09
-1797eo0QL8R2m6n5N2p4j6L8J13nq1m7P6l1m6L2O2J5O5K3j40l9N4l3k5j0k5J0O3L1q3Q5Qp6
-1761c2LK1K2L7J0q9K1l5P5l8o7N8O6m9l2J9NK5P7n8j11J5Q2N9j40K16j03q8J5J6L6N6o6k0
-1727F%K3L8j5n1l6j6nJ1R7M9r9m7L4M1J1k6p2N5l7N7K3n4N8pn2J5m4J29N2j59J5K2l8K8P3
-1691G9pj7j1j7p4k2ML8O0p5J5j8PO2n2L3m5M4O8l7M1On0q7J0N4M1q4P8o6j4Q3jn4j7Qj7%
-1653c4k1L5P6l6n2j4O8Nr6O4K4K4o8J9O4l8j06M1M9n6J1N8K0J27On1j05m9M2o3k1M8J4j7
-1619c2l7L0J7M7N1%Oq9Q0N5p1K4p4n8K1J03J2k5L9r4p5P6n7L4k7N5J2n8l3O1K8P8M6lRj05
-1583D6r5LP4Mj8m3mK1j8jQ5NK5j9o0J4Mn9M4M3k6l5m6M6m2P8qm8Q1o6k2j9jK8l5PN0K2l0
-1544a5k8L9K8j13J18K1q0K2J4pM6%p4j0Q6mqL5lo9Nl3kj0k4J2k7J1N4O0l7k4k6nQ7J5k3J03
-1506A34p7J6r6N3ml7N0Lq9M4O9P7kj13K7j7m7m4j7K2J7j7O6J7o2k2J2J5o7J19K9k9q2P7p7
-1471e2lJ6J00k2p7J44p4o8k2O3ok8N1l7j6n1N4K8L8j28N9m0M5rJ7k1K6L4P2o9r1LJ49R0j49
-1436B6o4K6J16Op1J1J6m2m5N6N5m3p1OJ59P4j49j24J06Jj6k4M8jo9rL4mQ6jr1kJ1j5L5m4
-1400a3m6k4R2O0l9lm4M6j9q0LMN0K5l6kk6K2J1K2j0m1O6P1o2l6k5j1R9jL1Jj26J09o8k5J2
-1363a3k5L4m6RK4o5L7J14k7o3NK8k0o9J17%q0J51k5j34N2R8p9RL7k9l5k3J8j0j4j1R4l6j20
-1328i7R1lL8m8j4Nj3rj0M0O3l5J7R6J4p9n1mm4P0L1m8opLm9M1J0Ql3j3qj4J44l3n7J6j8n6
-1289f2ojJ02J7j10KJ9Q0j04J0J3j%K7J2l7J7OO3O6o5J6Jn4L4Q7p8n9Ok9k3oK6qk9L7PjM9
-1250B4m7N0M2R1n4j73P7P4l4qk0l7J28l9n6%J21j03p6m3R9L3p7J8K6p3J61O3n2m6L4j38M3
-1217HO1j9p9l0L8j0pK4OJ4o5L8N5k0N2L0j12LK2J6K0k9m3Mj6L9m4K7O1q9N1MJ20n1Km4j1
-1180B6Q2M2r7q6J4k7R4j6OM8p3m5K7MM1p3Rm5L9O4Np1M8O1p1QJ26q3j29K6jL9K6q3O5Ll6
-1143c3j0j8lN3n1R3Rj8j8J2j6l6J1R6l4l7N9m3q5N6n8M3Rj0Q6k8Mn5qQ1J5l7m3LM4p0k9M5
-1105b1O2q5R5j00J76j08p0L0N6p5N2L0J6n3o1R8P2k5q0l8J5o6J10m6k5j2J2L8N4L6j72R3
-1073HN%o2L2j6n7M5j0N8m3Q9Qo2K0o3L8QO6jj45nL1M2JK0P2L5q1p2L6l3O4M5k9r6K2m3M6
-1035b7P5k8o7N2K5Nm1j0mJ10N8j57Qo1O5K7j08J01P4n0j04K6J55O7j58k5N8n3m3L5J7m4J0
-1002a2N1n8N2l5L2ql3l5O7j1Lm7J30Kp5j09M3k2J9rQ9L7o1p6K7N1L7J3j5nn2l7M8M8l3p4
-966e8K6%P7l7lo6j0j4Q5J9o0m2Q0O0P2j65J5j2nM4k6rR5j2n9J1j6p1N5M5j2j9o8J64l6q4
-930c6O3M0pm5O5M5p1oM8q3n5N8L5k8n8qJ23k4o9M9p5j0N2kk5j5P3m5QN6n3o3qJ29Q2p5n6
-893Il2l7K5Q7O1j36L1m3k6rJ6L4m8R7Q8n8q3QL8L6k2q9Q3k6k1k7K8L1j7O1k4K2Nj54R8l4
-857b8Kl0J2P7lr5M4RR8N0n6k6q0M9L5n8p0N3l0O9nq5J12N3Q4p2m9n6m1llj3O8Q1ln4p3j5
-819e2K9M5Qk1k7m5J5O8l4l4M7K9o8M1k1l3l1J7J11M0m4KK2r8M2K3j4lL6K8on6kM1L1m6q8
-782d8R0m0m0K2O4J8o2J87k6o0p6r7J4R8P6k3j9r2K6O2r1K5P1o5o5K8J3j3k2M9l3%K5M2q9
-747e1Q0n7mO4P5J4%l0j04K1kqK7pk0l9nk2k0N3k6Q2L0k5Kj18R8j1k2jj8L8J2o7N1j5j9N9
-709A5J2P6K2m5j5J1q2n6J11K9o3K4J11M2m2j21j4J08m9k6l5k7M3L4Q8m7j41%P7n4m5l5O6
-676b8R0j11N3ok7nJ64Nj96K5N6M7Qn4n9J0kJ7%j5kl0j8L9N9ol8M5j3pM9j9l1o7R6k6p7JQ8
-637A5%p2k9N8L2k0o3N4j0K6Mj7m9M7N6qn6P4o7j2L5n4N1j8j0R0m5m2J6M3j4QJ4n4P1L0n9
-600B5m3j2j0J3L9k6j7O9O1j23k9J4L3K5Nj13J50J07j71l9JP0J3n8o4kK5L6m1J19m6l6JkP
-565a9N4k2j0l8l3P7MOl5o5O3M6L5q1OJ3N5N7O6j26j38N4N0o3M7k6J5n1J39k1q9k5L9J9k0
-530a7j4P1o8Pm1L7Q5J7n7m7K9k4K0N2O3j61M1R8Nm4J7mk7rM5m2j4J5K1NMn5m9LKj1PrO4o2
-490d7OJ7K1L8j5l4K7pjLj8P8j00O4N2l9q9J07l3oM8%o3o7L8PLj6Q2k3l3k0l7%M6mm7N8O7
-451F3j24PL2n3J16n2l1J30om9q1K1n5J5R0O8r4k7k2PQ8N5m5k8L6k8p9pN4J12Mq9LP5n8m5
-415Cmo9L7N4J02Oj05n6L2P5p3l9O2m2plJ2j%k1N7l4Qo2J5O6L9o8o7L6K7j7J0L3K4N8p1k5
-377hM6Ol8k6K2K9Pp8J20N2q3n6J5mll2O6k9J66p3r4K4oK8Mm1kn7L8K8o5L7oj9L4N0m1L7m
-338D4p6K3J5M5m4n5Q2j5n6%kM3mq1K2O6P9j7n2qM7rlj01J22K9l0p6M3LK1j06R2K5n2p5J63
-301A02n7p7Q9m2o7M8j1J1rj6K9K2k2K6j2m1K0k2J4Q7l5l1o0NP5o1N5l9PK3k2k8k3J9RPk0
-264d7rjJ1J1k0k9J03k9l0K2m0J9qlR5Q0j39k0o0L8P4O3Mp3k0K3m4O7m1o0M9M0N6j17k3MK1
-227c3M0J4k3Q7o3p6J1O1O8m8p6l2P1m5J8R9q7Olo2O3L7r0J7N3J28Kj4k8j50Q0J8o9P1m9q6
-191i0M5j3J11On1K1K9q7j6j4N8j8jR9P8m5j60Q2k2j2Q9L0k9n3Rm6j8k9Q6n0j6Pm6N3Jn8Q3
-154A3Q5K1j05n0J33j5r1J4o2j0J4L6Jk6lM6N9Q1m0p1j4m7j4m4QM0N5j0M6P3j04q8M1rLrL
-117d0M4l1j0P7l0O5N9qj48J3O9j02M4J3n9L1O1j00Q2M4j02J2R8n1J3J2q7J08j62J14l9M4
-85C4P1K9M1k6o7j08j4K5Kp4Q7M%m7K3N6o3J54n8r5m4N8P5l4n7L1N0o2n7M4N4k9P3o3l3K1
-49AL8Mm3m8L4j0k4k1K8Q1n6R9J0o8l3%k3m4J06k5N7j4K7o0n2l1O2j1k0LM6Jj7m5P1Kj4K2
-11C3m4j0k6Q5M1k6nl3n9L4O1j4p3N2Q1p2L8mN5j41L8q2O8j4K2J4n9k7L1N7n0l3K2J1k9LK0
25c5J12k1l2k2k3O0p8
32c9
##PAGE=	F1=23162.313663188080682
##FIRST=	24596.97802734375,	7686.668670654296875,	0.096970953047275543213
##DATATABLE=	(F2++(Y..Y)), PROFILE
-2014Ep9J02m8qOmlL3l9J49l0o9p6K3j0jM8K4O1j0MLo3K6J9r3O1J2J02q1j04L3J3lJ1J5n8
-1977b9k0J1J0nOj9N4j4N1m6n4%K8M7Rll7K4L6n%p3K5M3j8M6l9n0N3K2O3L0n0r9J2n1Pj6K5
-1938b6P0l8k6n0K6K5K8j4kl4K5m4l0J1K3J05Q7l7n7r0M6j1n8L9k3R2m0l2P4K1p8oL7o1Rq
-1902d7N2p4L8M4O9N7j00j06M9O2J0n9J6K5Ll2l4P1K2o5j4o0O4PL8M8j37P9o7L5k3j5M2K2
-1868B0rn4J27k9j00P7KLk9m8K0m5kL5qO3P3Qr2k4J02k0n1L5mj17O0m1%oQ0j9k6P9m4m9j7
-1831e0j0N2P3%j9Lk8l3l7N2m3Qk7M2m0L4L7j1N8l4m4jL4j7j4lLk1%K6mO7P4j06q7K6PQ0k3
-1792B4m8M4o1k8J9J31K6j18nM8o4m1O1M3LQ1J9j63QM6n5nj5K0l8P5L6q7O9J0k0J4K7j0k6
-1757B0O0r0j5n4J07m1o7P6N7m2k8nl8R1P3j00m1jO0O9j55K23q5j01K7%K6N8n9l2l5O8M9M
-1723G9l1m8o5k0N3P2K5o1m9N1J7Pk2l7M5p5Q8j2q5P6K1n4Ol2J27O7j44k4L6j3J0O1l8L4J
-1688F6n6r4K6mkP0k9prMO7n3K6l1M4P5o0M1K7p1p7LM4K9n7R1o5k9Q1Np2j4mj6J1j4L9N1k3
-1649A3n0j7O9K7p6N7J5Ln9K6Q2l9j36K8N6n8N2P0j1R7j2m4q1m3M7n2n5R1K2m6j6M0j1M5N6
-1614I0j2J0n4M0M2p4K2o5m1L8R3Ll2J7p6q5P9m8L6j4M9K1q5l4Q1J8O9N3j9j1q3m0j6L9J7
-1579B8l4k2rmk4K5Q4mK6on5Rnn1N0N9k4j6m8K6l3RJ6l3N3k7j3l4jN0j1k5N4Ql6j7M9J4j13
-1540h5J01j7k3J3J3MM6kp8jR7j0k0K9k1n2L8l9Nm7j2Jk0jL9R4l9n4jQR0KrR7n1j0r9N6k6
-1501A6n7N5K1m9L5N1O5jj25L0mk7p3J3K0Rk1R1Kj04L8jrl2R7j7j3q2M6n0J5N1O1m0l5J32
-1465A08p8m4l7K7NJ0O1o2m7n7J04N4J4j30N3n5K5nJ3RL8KO9l0o7j2J13Q4j05j13P1J11Oo5
-1431G0j0rk2q2R8M4n5n8K0J57O9j50j48J18Jk9l9N6Oq5JM0MQ7Kr3Onk5L1Jp7K0M6N2l3J2
-1394B1n6O7k4r9K6QK3K4J1K0n0nPJ8j4j4O3Q5o7n2k4l6J23J7J8j7j13R1j02K5J7k5M8o6K5
-1359b7N3o6L5J08n5o6J0L2k4m5R6j6p1J25k3j03M3O5l7J6K6m5m4k6N3J4j8k4P2l8j00L1L2
-1326a7L1k2pMj1J3k2j0Q1m3L6Q7Kp0j8Oo1N1L1m1k0j1qn5Q0Rj4m7PL4j7J48m3p8ml4l5K1
-1288d7JP3J1j08J8J1Q6j08L6j3m5K3K8Qk0J9K7M3O5q1%j1k4R8O2j04o3K1ro6K6j5Mk9K9N
-1252d9RN6l1L0L5J07o3j72R1P6o0l6Nj6J17m4l7l0J34n7j52N2P7M2p5o1N6n7J53P0m0n2K3
-1219A01j47N3P4k2r7n1P3l0K7L6m1mm1O8P0l9M5K5j18J3M2POl8k8k2l8N6k3M0Q7j37M2KJ21
-1184A12l6K2n2l2P2M6j02o9K5l7R1omL9o8k5RJ0Qo4J5k2N2M3K2l8k3Q7p1K0J14p4j22lj1
-1149g2M4JpN2l0k7j0k8J8O2m8R5L0q8NL3j2n2j6J08k6m7P3l3r1L1m6N0K1pQ1l7J8p6J8P1
-1113E8%l1n2jL5n3l1N7O1q0Q0o2J43j25n2OP6n4jK6M1k3o2P7Q1l4p7m7Mn2J25l7l7pL2L2
-1077A6M4L4j77Q1j8k0L6N7m9o1%l1P8l0O9Qj7Kn4L0l1N7pj25K8L1K1J6L6R3L3o6q4Mo5O4
-1041CN6k9o7M8r7M4Q6l3p3N9Rnj8j0LJ12M2j51M0n0P5Pr4L9Q5m2j14L3J80P7j73l0Q7n3o8
-1006b2K4Jl4J6K4j4K8j9K8l3k6%O2j7ml8J26no5r5rJ1kK0R3L5p7n5J9N0L0Mj5Ll0o7L8M7
-968C2k2n0K3rP9m7k4k8nk5O3L6o0k9P0O6P2j75Loj6M8k2j2Q7mp1K0On4P3Oj3j1m9J19Jj08
-930c6J7O6K6n4L1J7o1O3K7p3m2M6J7m4n3L7J26pj07L7o7k2N2J1k4OM9n0k9O3j4p1K2J22Q6
-895A67p8p6m2l8M9N0O4j32O0o0ll9L0L4o2J21Q7q8r2K2N9M8jr0L3k0m9k2L4L4kL1lK6J2j17
-859e3M6k9K0lQJ3k6l1K5J8J10M6m5j9r4JK7l0o0O8l1N4%q7P2P2J13l0q0o5l6lNL5N5L9j0
-822I5l4q2n1J9L9Lj8j3j1M7M6m9l3O5M3j05K8j5l3plJ07N1n1k5N0n9j3M8oj9M9Mj5k1j4L4
-785E1N0l4r7P7m4m3K8O1%J3J85o6r7o8o3RQ1P4J4k0j02k2P2p3K7O4o7o8M1K8j5p6O9j4PJ6
-749bNl1R1n6p4R2O3L0Ql1j20L8l1QM9rk5k5j5m5K2lpO8K9K1J7j14L7Qj9JnK1Ln0N0j3m2L7
-709a9J8R5J7m4k7K5p0n0P9M9m1j0J11M2m3j15l7J23m3j8k5l1L9J8Q8l7j74J8R3m5m4l7O4
-676c1R0j19N6J4j2k9J89j5j87mP5L5j6m3l5K0OkKj4Nk6k8K1O8qk9O7ojL2m4k3o8Q7m8m6J1
-638e6M1kl8%J6K5l0KLK1M4j2o9L0Q2K0o2j5O0q6j4J4l7N5l6K4Q2l0n3K9K1lj2J7n8Q4K9p1
-600A5k9j2lQJ6j9k6J04M8j25l1JO4K6k2p7J38J09j70l0l3R6J4n7p9j7J9J9K8J03n1k9k3j8
-566d3P5M7m9k6l0m0J18Jj7n8n0K6L5N7o7lK1P0N2P8j12j73N9N1n7K3k5M0o6J45j0p5n9P7
-532A5J8j9k7L0m8J6m1M2P4K7l5o2J7l3K7L7M6j47N4M0J2PP1l6n5K3K8n6kK0kkPm7rl4%j7
-494f1j4O6L6p0J9K9J1Nj5k1j1k5L8K1n4Q1m9N6M6n3q4J16%lJ3no3o1M0jj2J2P2k2ok9n9j5
-456g2N3j1n2R4N0j09m3N7m0J21l1p1J40J6o2j25L6j2J0P3O3r9k8j9K3N3L7m0J0O0k2p8j3
-423c1O7R1J8r9j8N2l7n0l4MJ1N4Q8jj08m6O5P4j08m3O7m8%J2J9k6j7J0M0k2K5p7K3N4K8o3
-387b6n6K5K6j7K2jO7N9q0m9N0J3k8j3J2J5j5q0J77O6j05r8M1nO%P0p5J55o0q0Nk7L6J4k3
-351B1J0o1J0M2o7J1J4jL2M5n4N7j3n4L2k1O2m0p5J06J1o7k9lO4Qq4pO5P1m0n4JM4j1lq9J44
-313G7K5l3o9L8J5J8j11R2L8r2n4J35l6p3R3l6q3L7l4M1noM0K4j8J8l0n8OJ1J5O1m3m2j9K6
-277c2K9m4Q2m3%L0pk8n8J5J6j3j6rJ0L4kj8k2J04k4n7K2j9K3Ol8J21R2j74j7m0N9L5K8K2
-241F7q1l0M1l0Q6k7q3N9M9K8j20j3KM1L8jj0J13p4r7nK9P5k2n9k6P7l8J1Q1o8k6K5n8N2J6
-205B2q0J2O5J15mk1k5j26N7J0k1L3p9PJ2l2R9Jm9J4N1p9l4JK1j1M1Q1P7k3j53M6j8J5R5J7
-169A37k5p5j3n8Pl2R9j1k8j5m7O0J1o8J02J16j1j57l5J37oj05J1o6N5j0l8L8nk0N2M5O7m2
-135G0o4om0%qQk8O7J6K3P2p0j15M2K1oj7K8J9k8j4N9m5Q2O6j5j35j0M9m4L0l9l7O8M8j01
-99e4P7L3m9n0Q9m7L9J8p4Q3j40J02l8K5O5N7M5n0p2q2ML2m2kO2k0Nm6J1L5l2J21o8n8n1K1
-63e1P6k5m5O3L2p4m7R4O1o5M4l9l9qL4Jj2n7N6K7p1k5J2J06o9R6J5n2n2k0JqP4j4M4KJo1
-25El2l4N9j5qrK8j1J3p0J19K5j0Kp3k7K2Q9J5o3l4kl4N4O7l2p3M1O8n8N3lL6j34J6q3R3m9
12d9M3K7n5n1L0M4l2oK0Kl1j4O7Q1m0k3k4NN7q8
32c7
##PAGE=	F1=23137.997318032899784
##FIRST=	24596.97802734375,	7686.668670654296875,	-0.32483842968940734863
##DATATABLE=	(F2++(Y..Y)), PROFILE
-2014a7m4Q7n2K6j0m1K3J3lJ33m3n8m9Oj6MO5jL2J6lJ9m2K8K3j11L1J9J13p3j18L1J0l2K3
-1979a1J0m7NNQK3Nm0N1rL0l5m9J9J6K7%K2l6J3O3qk2n8K7L0qO4j7l5J4jN9J0l8j00K0pm5
-1940d5j6N9L5n7ol3J2K8j1l0L1pom2K3J0QQ9Q4l2q9n0J7No2N4kQ3m9m1R3%q0k4L0m7K0K1
-1902b7M0o6MN3P7O3r3j07L8P4K0o6J3oPj8l5Q1L5o9m4n6Q9rO5Q4j46Pl7K6j4m4K5O1mp0J15
-1865F6k5o4R8j4l8l3n9N0n6ML2l1P1J00L2j18l8J05Kl1Lk7p3P7m2m2j2R8j8m3Q0l8j5k4r
-1830c2K9O2j6k5J6l8k8k1M1n5M5pK0k7J1J6l4M0k0LL4L1k9k7J%j6l6M9KO5P5r5p7J6k6O1
-1793Hjl4L0m7j6J7J09O7j46K7K0r6k9Q1L1QO4K6j71M2K4q0L8oL4o5P5L5r0N6RL0L5K6l7q3
-1757iR8q0m6k6P8m0m6P5M5k6k5k5l1J23L9j35J5j0L1Q1j36K00o4j05K7nJ4O4n7n4k0P4N0
-1724G4K0j3o1q5k7P4O4k0l5l5O3kmj6LL6r9R5l2r1N4M5m9oj1J07P7j08p8M8J4J2L5o4R2p
-1688G0q2n6K4kl4M4K6j3mpO7n9L1k1M6P7q2M4L9r1n1lJ6J7k4R1o0l9P4J2q4j2Mk1J8%L9J5
-1650Iqm5j9N5M1n1M7K1j3o4L2R5l1j43J0N2l7P0Q0m3M8k9k6n1k5M2m1k3P8K6o6oO6l0L0N4
-1614A05k6Lj5K1Qp1J7n3l3N0P9mk9Po5q4O6l0J8J0M7J9j00j5Q0LN9N8k2l4o1Qk0kK3m5Nr
-1576c2Ql4L5O6k5K2Ln2J3j1m5N5O4j2Mm5Jk0o2L5pK8Qoo5J4O8Mn3M7ol6lO4Or9P6o2K5RN
-1535a5K3N8j0r5JJ12j1l5K3l0k0M3l1J3p5K1l8JK6j0J04l1m8j6K3P6j1J2J00l6l4r1M2l7
-1501Dp0M1N0j1M3K1M9Jj31J5J2%r3L7K5j2k5J17j1j41R9rk7JN9n8J1p0j5J7M0N1K1o3NJ17
-1465A00q7pn6j4K0L9P6n4k0p8Q1P4oj30O5n3j4RoN9L2l0N2J4m3k1O3O9m4j44J02J02ko2k6
-1430F0l5jp8R4K5n8m0L9J54N5j47j66J20kl7n2O2K9m8l1K2K1P9jr5K4k7KkL9q7M6J4L2k4
-1395a4K6o3Q9l4q1J9nJL1O6M2q3l5LJ7j7J0N1J03p1o7k0l5J08L4Om3n2M3j04Q0pl7P0q9M7
-1359a1P4m7RQ7p4p0K8L5l3j5R2l5p3P6np0L5K4J0J9J5o0n6k4R8M0l3m5N2l4o8j9N9J1kNP
-1322BpK7k2p3R9l7L7Q0qp0K6J7p8K7L8l1l8j4j4l1R6Lk7p6L5P2l3J54m4q5k3n6k1M5LM7m
-1285A6r9L7LP6j11Q7jq0qK9MjQM3M0N4r6j1j8J9J24L0j17n7L3J5r3L7m3JmJ2NRN1j0OL0J24
-1246A44p5j42R1P1q2m9J2LJ08l5k9n5J25j7j07M8N1M7n1j23N2m3J36O8j9n1J1j21J6R4k2
-1215E6j07oM4l6M8M3p0k4k0Q3Q7n0K2J9j14K3N4Mll8j1m5j5K4j1N8J08j68K5rR2j4N1n4m7
-1180aN0M6r9l2K4m2P9jkL5o7qLJ0k9k5nL0M6K5M6j7j17J13n9K2R2o3r0l0oN2j9M8K0n9j6
-1143d6j5qL4M8m1P4N3j39K0M6Ko4k5R8po9O8j4p6Oj3L3K8qQ1m6K8q3L2N3j7k0m3j3K4l4l2
-1106h5O6M8p0P6k9J07j34j8m0J01l2n3M4M6nn8N7P7l9p4l0j0j4R5k5l5j4M8J9K9L8j49M8
-1073a5m2oJ07O0n4p9m0J5L2k2N0J6J7k1l7K6m5J4j5l6PJ8LM1M3J02L0n2p0j7n7JO5k0k7N3
-1037D5j46L8R0k7n6M8j7j1OJ1KQ3L0j18N3k8P9l1p5j4Q0j2q5j2J95R0j68m4J04n4q3K7j7
-1004a7l8L6j2L7MoJ2l6l1K9N1k1pj0J20k2n4o5oj3k1L2R4L5q0l8PM8K3j0j2Qmo5%M7j2k3
-966b0J7k6O8l6k4j8MrJ6N8n8j6M3O5P9j70j0J1l2K9pJ0N9oq4K4L2m2R2k9lj2l0O8K8j00l6
-929f5R3N2n9jj4k8J04Jo0k8K8Nn7k8O4J18Oj28K2o1k7N1K1l7K9L4l9p4Q9K6r7L2J12R3p4
-894A03q1n8l5O8J4M8j16J04q1L4k7j7M3n8J07R1j11o2J2P0N8K2o7k4l4o0j3J3L7K4L1j9Q
-861B4K9n6rm3M3L7J0p0m4M7k0L4J20M1l1jr3m0kj4m5O3k9N6Kp0J5R3J30Oj03p1k7LJ7P3N9
-824A34j4l3j3r1p2J4K0Jj5KL7N2L3o6k4P4N1j18Qml1J1j5Q4O0n3n1P1j9p1P3jl0O5j0k2O
-787D3j3J5N6j5q5M8m9n1L0O7j7O9J78q9j28n9j3J4L9Q2L9k7j04p3Q5m6K6M7o5o2M7L9j3j16
-753a01P3lJ5K3k4%R7m6j21R2N5M2J3l1j20P5o0N8L7l9l1j9rl8L4m2KO2M1K9K2r9j6K2k1J2
-717a6KJ4j0l2M5no3NM5R2ll6k4M5n6n5M2O2jk3P8L3l6q9p5J29l9pj0k8K9kQ6k3j40jQ7j5
-679Erm7QQ3j11M1K9J3m4J88l1j57k3R3K7m4l9j6L1J9j6mj5J5k1l3jO6prQ1nPNo3J3n7M8n9
-640c9JqNj5kK5j4K9MJ1k7K4O2j0j25R3J21k6j11L0M0r4j6j6PK8m8M9P8j8o8M9QOk9K2o0P8
-602D4J9n8lj8loj7nj2J10K9j00l5k3R8J6m1m3J25J00j50k2m9R7J8l9q4j6L2n6J02P7n1k3
-568A3l9j3J05L3o2l5k7k2J38ok5q1l3mJ3P4o0qL4P8L5P9r2j80N4M9m5jk2O6p4J33jm8n4O6
-532C8Ok1l3j3j3K0k3L1N3L4qp3K3l0OJ1K8j18P5j4M6PJ21n8q0N5J7o9NL6k3j8J5m1J9n1j5
-495e5k6L2P7Ol5MK2kk4j3%j1m9M1L4o4O3mM3L5o1p1J17L5ok3qn7n2K9jk2M4N5k1J8l7o8r
-456f4L9k6j3Q6L0r8m8O0l8J12qj02J25L6n8j20J5L3kN9O4j04k9j6K7K4Qk4M9P9l1o9NO5N7
-421A23K2r2l5L3j2o4k9P0k6L5O5jr5m5R6Q5j19m5M4o0J0K5J6l2n1M4J9K0K5j10M6M7J4p0
-387d7k1oK6KJ2lR2M8p9q3N1J4j0J4jml7j5J59P0r8j40M2oJ5M1O6j02J28n1n6j7l6L9K1mK7
-350E1p0pM1n6k8L7J4L8L4n9P1l1k2L9n5O8l2p4J24J9p0n2qP5J9q0k9N6O1o6n3J7L5rjo5J44
-313G6J9k6n6L7K0Or9P0N8r8o4R8j2o0P5k5p7J3l2Q8j0j6M5K2j0J2n0o6NRL5L9m0j2jLj2j0
-275d6Q8m1mK9Mk5n8nJ1j7K0k2jM6j9l1MR4j8o6J6MRL0n5J15R7j84qpO2j4j2M1p9qJ3k1J12
-236E4or9O6M6Lj07j5J1N4L3j6LJ39p8j18Ql3Q5J4n6k3R7l1k0O4m6o4O2m1K4j0n3J4P1Q4m
-200A12k6k5j03O0QKmm5N1l7m7Q4Qm0j2O6o5l3QjmO2O0O8mj24j0pL9R4K9k1j01j9p0J9m7R6
-162B1L2l3m3m0O2J9o5J04J31l3j84j0R4K1r7j0J4N9l8m5lK6l1N3K1N3m3o4J4l1J0K6Qn9L5
-127b6M3oP5k6q6J8K1j2j7K7j1j5oM6o8Q9O5j9j03m3L7J8Rp7K9M6M0j00O9J0J6p2K2k8O4J0
-91C9m5O0j00N6k8PN0Q2N9o1q3n1K0K7o2N8L1m8Jl1lJ4OR4r2k9k9k3P4j4l2P1K1q2j8J39N6
-54A34j12J1k0k1l0L1pJ4l9R3L9r3m8K2Q6q1P7K0l4p0l3L6K2L1pK8K4j3o1j8k9M7j2mk7K1
-18b3k1M1o9J28M7lj2r4m6O2Q1j1r1m1J1K2O4N6n1o9M2M7m4M5OJ3j21Po8R2l0J8M0n0p4J8
17g8K8oJ9J1jk6k1R9M6n7j4k6L3M7q8
32c4
##PAGE=	F1=23113.680972877718887
##FIRST=	24596.97802734375,	7686.668670654296875,	-0.62190109491348266602
##DATATABLE=	(F2++(Y..Y)), PROFILE
-2014c2k2P1n7O6k6n2J5mL5J06n1l3k7kk7J2P7k7oL5lL0k6L7K9j22KK5J16o0j20J6J1m9P4
-1979A1j5n2K1j0QN0Lm8N6j5Lj8l9K0OKqM6j6OP6j2m9m3L0K3oQ0J4k7k4k3N0j3qq3OL7p9k0
-1939f0P6%q0L5k7nL1k9k2K2K4l3j2N1Lj2P0Q0l7j04rnJ3l4K7K0N6l9n4J13j5q2k6J4rJ6K5
-1902a8N2n9l9O3P8O5q1j01K2Q3K4o6J1l7J9j0l8P9N7p8o8l0Q0k4R8J10j37p7j4L4j0o3PJ17
-1868D9k0q5R8k2k9R9k2o8k3l1M3o1oL4l0N8J11N3j32n4J06K4j8k7l6l7R1l3o7l5J15j9o0
-1835c4P8m4K0Pk9kN1k8k8L2n0k9RK0k3M0J8J3k1rj8o1M3NL0N6J5l4k7Mk3qo0N9KO4P4p9n4
-1796b1jm8M0J4j3J1l9J1L7N2J09j55L8%j16nP6K3M0J3K9j55O1kr1Q0JK9q8P8L3r0M9OP0N7
-1760A33K0o1j18J19o2n7%K3l7j0O4K8kk6l8KJ24nj61N4j4QQ6r1J56m5r8J2%KP0n4p9N7L0
-1725C0L9L3Jp3q6j9P2P7n7m9oP1j7j8j2M2L1j11P5k4l9m3O7m0j0NP0Q5o0j10L5L8K2Pn8J20
-1689H8k9r5NJ0j2j5k7P6ppk6O3n9M5j7M7P4j01M8M3j05j7pk5RJ1P7m7m6O8J7r3QK6m0J4J4
-1652c2L9k2Ll3j7K2N1k9M0M4k7p9L0J01j7j26j4M9j5P4Q4p0rm0nk2KL3l2J7O1K3p5nR5l8
-1616F1J7M1m2j0K2J7l6o1J2m2k9N2O2rk0J7n5p7M0lj4K7N2J0r7J2O0j1M9O2j8n1m9M4k0k7
-1580a4K2n2K6jL8l5J8N6m0nLm5K6j1m6N4N9PJ6l3j9rp3%J5J1L7Or0K2P6Qp4L9j6l7PQ4Rr3
-1540e4P0r0L4OrM7Q2rj15j6J22nn4J7k6J2K8nK5r0L4o8K8M1l4Q8k3m0l2L7N2k4L1J05k7n4
-1504H4p1K4l9p1NQ6J4O0qL5jj25j2K4L2j06N0L3k9l6J41k3j35J20j4l1J3K9r2L5k8J2j2L7
-1470AL8qp5L2J03r9L0p0l2J3N5R3l9Lr8O0Q3k3j22R0n5m1L0k8R2K0m9K3N3k3k3J2N2Rj41
-1435c4J09Q9j4o3l8n6K1m6N8Lm2l1N7J48M1j43j58Q9ml6k3L4N5k2n7J5K6O6j5q7M9n6O4l9
-1401d0M5o8L8KQnL8p3J01l9n2J3m5j2M6J02P0j12o3oK1j7K5L8J22p3p5k1LN1M2jo7L3j5m0
-1365b6O3k6o2R3r5N4R1l6k0O4p7p8N6L1m1J5R5m5p7QK8l7L1k5M6K1J2p6o4%J30N6n3o6M1
-1330C1l4l6pK7j2QJ7J9oL4j5j26J13k6K2P8j4q0P6K8r7J0M6k4n7j1j7RR1pk4p8M8Q1o4J63
-1294A66l8q1m0p0j1N4PL3k9q5N8kN0j05J37J3p8m1KKJ5rN0M7M0j06j8j9N3J26oj13m3M3L3
-1259C5r2J8l5l0K7kJ1RK5J7j8K6J36q8r4Q1O2r6k6j3J6J10k4m3o2R1J5k9K0K3M9k4j11pl8
-1224f1J18M9J0m2Rp7n7J20k3j07K2K6l5N8N1p0m3j3Q8J05o1j6Pr7L9N9Jol1J3o0oKj5P4J24
-1188A55j77K4k1K2J0P8n0n7J9M6q8K6J1m4P7j2mL4o5KJ8Jo9L2l6P1N1J2N5j1j49R3m7J5O6
-1153H8n5n3l3JL9j7P1kq3oqK2L3L0l3K9P3j41J1M6J7o9kN4J8p7K8J2n0mLK2K2%Q4n6L0p0
-1115b6K5L0l1mj1j3Jl6k0N8L6o3Q0mP6j29J2n1R0j8n3L9K1Rm6L8O1l7o8kmnN8ok9k7N5MJ8
-1076B8M7j00Mp4Q2R3N3l8j05m3M2j8j9L3L7K8m1j7J8l6m2j0N3k4oJ2N5L1R7L0l7n8j8m3n6
-1041d2O8onN3j80L8P5j2k7K9m7j4J8M8MK8K9p6N2LP6p8n5m8O4L9m8p6J98R9j46o8J08n7q5
-1006d1M3k5o4O1m4Q6j8jnj0m7L7L3k0mK4J15m5m6l1kl5k5K7Q7L7o6k8j0M9J8k7rPK2n2l4
-969d3M3qJ1J2n5M6olm1K1J1k9Q1n4j7J2O2Q8j47qJ4l7j2J9L3K8j5q0K0M3l9J08n4J7j8j1
-933hJ2M2o7m2Q5O6o3k7m0L3R1k0m1k1Qjo3J9O3R8J8j34Rn7k6N3L2o5M6K3k3m9R0L8j23J4
-897c0R2J04o0o9o6m6P8kRr6J60j03O2j9n6N2m5O8J02j19k0qP4O5L8l8o2o2n3mj9M0N7M7n7
-862A4l0N7jl6p8N9P7J5j35LN0o2M5J20M0j6J9q3n1l9k7j7K1jN6%m0qQ8J30K8j24p1j4J2L0
-826C1R6O6n5p1Kr4l1J5l2nJ0J1M8M8K4q3kO7N4j15j1Pk2K6l0N5O3m8o9Q1J7j21R2Ml8Q0j3
-789E7k4K6oqM0On1J7o5n4K5P5l1J03J61r3j44m8L3L0j1Q9M9l3r5j13J00j6J8J9n9n3M6M5
-755C5nj23N4nK6M0l1j4J01k4r5J6N3N2K1l5j02J04q5J11J5q3k9k1%j8M4m8j4O9N1MJ5p8m3
-720d2K7l5K9J2J4k2j3M2lo5k9Q0O8m1k2j0O0m5n6PP0L9j7M1J6j9o0j14J13l7KPj5K0k1P8
-684E9j3p9k4O7K4J5n0n3O3p9J7K3M2m3J62m1j17k4J04K0o4m8kM4K2k6j2j3K6rl4k0N2j2K3
-649@Q6j3J3k3p1O2n4J4n6K3k2j1l7K3M4k6M5L7ml5QP3jj25Q9J46o4j45O8J9r1j0k4K7j2q
-613e5J8P9j3p7O6ORl1K5n7N0klJ9l0j8j9n3J9K3P6Om9m7pQ4%n0k4J10Q7j09j0n0P1J9pp7
-575b1j9M3m4P9M4m5j5m7KJ02J3n9l3m5NJ49j3j9q7l6o%O7n1j2M6P5RP3p0j59L8M3k9j8j5
-539e5Q3p9J12Oj3m0L4j0k5k4n8L1J2LJ3L1L9J7q0N1k6l7j5Qm8O9j5O8m5J54o7r4P9J9q1l
-503A4N4l9l3L2l3L8n5k6k3N3P4j4Oj8Jj5m6lJ8J6l2j5M1j7J4RK3K1o1m9J07N9j3n0nm9m0
-466e6J5Lj7O6K9k0L8m4p2J5K0m4L1O3J7r9j9M5l9R1Pr7O7N2m0p4j4N0j4N2O8j04l0j5J9N
-430d5k2J5N7R1m2n6L1O0J3K3p7l6K1%p8L5Q2n9QM1Kp6n3J15J10j06n4J4p8J7L3J0j9m2L1
-395c4j0P5J1j12L6M7oo7Pj7jK3MK6Q3L6o9j16M5J0NN3j3j8m0K7J16O7o7j45%pK3Q1N8j12
-359aJ02m5l0m0k3L0J4J8M3p8j8K3l1j7RK9N2J2o2P8m7J1M3q2O1k7m3J32Qo8o4k1P7L2p1m6
-323d0M3N0q7j1JJ5j0Lk4J22J3j3l7M0J8j0q0M1P9q1r6O4Ql6L4j1n1k8N2Q9k3m6N0K0oJ0o1
-286Aq3N5l5N8J3l0K5j3k1l9L0Q2l5mJ7J1j7o1qLJ0J5j1lK9l0m5L9N7qo2J7L0k5N3n4Q9R3
-248A43j69pK1O4n4n4N6n9L1m6j0J31J6j12P2L2j7p9j9J9O0K7l4J3J58p2j34L0q3R4L8o6j9
-215b9J17k3n3M5k6r4J05l2rl7oK3O0M2Kk8k8p9Q0J9nl3K4N1q6n2O9K5l8m4P5m6j6lMJN9L7
-177G1N4Nq1o8QN4P9O1jj27j8p4J3l4M5P0l2o6l2O0K5n3Q6J30l7j68J8%O3o7l7R0N7o1l2o5
-141f4N6k7M7oM1l9p5M3k7J6N3J5n9j5N6k9P8J6o4QJ2j7k1J7m4QJ0M2r1Q2O0j9o8o7L3N2n
-104Hl8J7K4L6r1O5k8P7o4p1M5N0j8j5N3o4lj3j4L0J02Q8m9r8l2K6J9o2Q9J0p8poj5QK9P9
-67H9j18j4Rm2M7jk1N6K2p2J5J58M2j61pj6Ml3L1k3L5j7J29L8j12p1M4O5q8L9K6j6q3l7O9
-32a4L9onJ2N1j6o4j2j5L0pom8K0j4N3m0R8O1Oj7j02o2Q2O7l5j08M0k9M1P4M5o5o5N6K2m4
4B3K7K3qj00J6n3P2mrN3m6p3K1mnL9Jjj4rJ00J4p2ok1N6K8q4
32c6
##PAGE=	F1=23089.364627722537989
##FIRST=	24596.97802734375,	7686.668670654296875,	-0.75348997116088867188
##DATATABLE=	(F2++(Y..Y)), PROFILE
-2014c9j0N5n2R8m3n4j0lN8P5n0jj5nl5J9Q4m7l7L3LL2j9M9L8j23k0K9J14m7j10j2J8k1R1
-1979D3m1n8L3k6NO9Jl9O5k8k9kk9J1Jk2pN8K1MP3j2o4m1K7J7j4J00M3k9n3m0M0l2L1o6j9
-1942iP5r4k6P7k6p9O5l3rK7qK0o1N1k0MN2jl6N1P2m7q8J6j1PMj2L1K3jr2J35j6r0QPJ0oJ4
-1902a6P2m8q4P6P3O2o3r1JQ8K3o2J0o7L3Km1O7P5r0p5j6O0k9J25J25j08j56JN3j3n1JJ46
-1868H3m7r6P3j6jQ4j8r1m%K8n4k2M2k0K5J11O7j34o4J03M4j4n1l3qJ05k2p8o6J26k2p7P5
-1834B8n2L2M9l5l3M2l5j6M9p3l7M6KL3kL1J4j4k2l5n4O7RK1N8j2l0j6On6J5p4N5OM2P2o3
-1797A8j9k2m7J6J5J1nl8M2N4j1J45j45K8j0j15PP1NP6m3J8j21Q1k8l0N5kJ2j07Q3L5q5M7
-1763iNR8P1J0p5j33J30m1n3Ll1l0L1M8J0K4l0m4J6J28m7j77P7j7mQ5l6J04k7q1j9J6j4P0
-1729E8m2r8J33j1K1M2J0q3p4k0P2R9o4q5J9O9l0l2nO8L6j15L3J4j1q0N5m4J7j3K6Q4j0p6
-1695c7j5L6L5j3j2R7n4r5O2J2l2Rl7N5Jj2n5O0m1N2j7M5O5j10M7M0j11K2j3o1jM1N7l2m6
-1660e8O6J6j01N6L2n9%K4M5n7Opj5k2N7j6N1P3m4r5K0R8or2l9M9KO8P9q6n4l4j%L6J9k8N7
-1622D0M2J4p2pJ11l5PK4n6k5N3K0q1m1Nl4j9L8M3j0j6M6l4q3K2K4j8nO4%p6K9L6k3M3O1q
-1585G9n6n6O4j7k9J6n4L1J4O7l4kN2l2n0pl6L9pm4M1N2K6J7j6k7mm9n3K0KO1K4q3jP1Jp8
-1547e8M1Jn6pJ07J8q3P4q1j7K0k5O2J06Pj15n4J15Lp1J3j3L0LK9M5r7L3q7N6M4m8O3j7l4
-1512Gl6M6K4l3L3J07j8o6m2Ol3o1k5J06J6Q0k5K1qj02l3K3O5j06L5M7l5n5J57l0j11J20k1
-1479E3k7J8Rj16M7J5M7n1L2J1k7o5M2R6j15N8p2j1k2N3J05l2J5j02M4Q3l6j02J21o3n6N2
-1447Dm2R7Qn5nP3qk0j6M4K5j22J08P4k9o4m7p0M4j1J7j6j1l5P1J38L0j38j25L1nlK7jM9k4
-1411gp3L6QN4l4m8N6p2J22m4Rm9J5%oJ9M7q8J00l1k9K3p7L1J3R4J02j34q1l0K7j4L3L2J37
-1376A41p2p6k7M1nL6%o8J02n9rM3k2r7J08q0N0J03l3m8M5n8q5Q0J9n0M2R5m2p7o8P1nK7o1
-1341c9M8K6J3q6l0L5J15N5o8p1L1m6pJ4j4k7NK3L8%L1lj21Q6k2KQ0j5j01J22M1j15OM6j9
-1306C3p2Lj9L7P8j9j2n0M8O3r9J63k4o9n5o9lM4J5L3n6o5P1%J2o9J43K2o5n5l2J4J7k0L4
-1271b3O2L2j15j4j5O8J15l7r0l3N0L3p7opl4K1j1J8J4j1M9k9OJ41j01m3O4N3j04%k6K9J19
-1237I8k6p3m8M0L2M8j1mN1Kq2m2m4R8J0M0k2J6l8j06J19k8r7K7K0l0O7N8n8o4j1Q7J18o6
-1203H1n8j8o9O2O0nnj5L7o1j7qk9Q2J35j75M0k2o1K5R2m4o2j2M8o8O9jk9Q9l9j6L3o0NM6
-1167C0j0j07P9n5Q8O3NM9j4j20M7m6LM8n4k3k0J0Qj7Q9j2r7%J7L2L0K0k6l0Q6r4k1L1L5p5
-1131e1K6PL9n3m8L9j4KNJ2KK6Q3o7K4m8MPl7J9K7Kk2o4J2K2L8o5Q1J7N2j15L0l3N6pl9K5
-1093fj3K5l3J9M2k4n6K5J3j7K0J9k4m7N9lJ1N7n2k8o6J11O2L9pj31j5N0o2j7J6N8K0n2QO
-1057Gk9n8K6P4m5l4M4N1jP9L5j8m6rl2p7N6KlM9j77M3L8MKRo0k1KR2J2l5L9m6M9M0O6j22
-1019Fl8m3N0Q7l6r6J54J03j18j00J02o2n2M8qn4J8k4Q0l4lj5K7n5K0J1j3JN5J12o7m6QNn9
-984c6k7J8P3M0l6k6k7M8K4m0j1mM5l7n6L8j1M7J5r3K2L0J0o8M1L1o6J01m5k9j9N6R7j07K
-949@Jl6k0J9M0Ok4l0NJ8n6J22o7M4k5On2M8j6j9O1O8o5m5k4N5M6k6j8k2rkl8M2M7P2L2j28
-911A0kn0k2N5M6p7K2J8pk6J07M1j38k1N9J14l5m2n7p0P1Km2j7J59j23P7j5q3N8k5J1J20j13
-877EQk4P6O9M5j4q3q3m2kk9M0P3N5q0p5R6L6m6q4L1J07K0j52N8Ro1L0J00M2KL5p5m7n5o8
-841h3L0m2O5K1nqQO5J13L0j38o4JK2M0J02P4p9j13Nq8K3J1m8LJ8%L9L8K0r6K9M7M8j01k2
-805c5J5rM0m6K7N8l8p5Q4M4j29P6J0n0Q8nj9M1jk5JK6rnq6m4J6P4l8J08J36p9j39m2P1N3
-769I4o0Q1M9l2p0j19J01J0jk1m9m2L9M7Oj08L2j7L5N6k2o0J08Po0o3N5N7L4m1p5J13j12J63
-735A35kj29k3l1OJ8N3m4l0P0N2k9Ln6m4K8n6M9J9J9l1MM2mo1j7P4L8q4j1LO4l6l4mN6N8j
-697F4K3Kpm4j17O4m1J1J4J2J7l7O9j6k6m2N5N0L5m5r3K1k8K1j9N4k9J28m7p5j9J08J4o8o5
-662e6LO0J1l5j4nL5Ol4k9K7k1O2P5k7J5m3o9J13n6pn1K3k1j3k6pN7j8N5O4j9l9pP4Kj12P2
-624D5J53q5j61Q9%p9OlMl6L6l1Q0j3o7O9J1Lj2K2n2Rk8Q4K9m4m6k3j8RK8K1oPo5L6M8k4l8
-585d2m0R0P4n3Rm4K8J2L3o1k7M7k3M7J2l7nm6J6Q2j1m0k5q3M6J38j6mp7m9KkN6l6k2N8O1
-548F8k4O4m9j25K1L5j2j4j6Q6q6R7MK6k5lk8k7Km0NlL1qJ8L7L5q2R4k7q4k9k3L2N4K6M7q8
-510a1J58o8r4R5L4q6l3O6m9m3N8j9N0n3k5l0M8P4j9K8l8k4k5n3J5K4L6k7m3M6L8j4j1rRn0
-474d5k7Q7O6j9n9Pm5k6J2OqP3jk1N5m6p7L9Rn0N3L9J6j05mM1l5O5J6o3j3N5j2l4j6L9k4N7
-436EO8r9k7j9NJ8J6J6RR1m8m1N4N1k8K7o1k7J4lp1Q4Q8q5j7K8No8n4J08J42q6o4nq7PL5K
-398a7J0j8Qj7R2nr2RM6l2k4Pj2l2J9J5M4O1L0n2j10J1rK6Q0k2k2j8K2O6N8j8j20n5j2L7R9
-361E3M8j05Q8l5j9o2J0J6j0M1N6p9k7j4LJ0k9N4O1k0o6P8n3L6M6r4L6k2J3J25j9o3n9m1P0
-326B7M6n7n5K3M2q8N3l8nj2nK0Q6MPj2M0J4k5n9J5Q8o2j19M7Rnpqj1pP3Q4l6q2N7J6mQn7
-286Er1Q2m3N0j0k7N3k8m4j2L3P4l3NlJ0oo8MlK4MJ4%Nl2j2L7jlm8K7N3o1N4l8O2P5j34j2
-246c8M4N8p7o2L8pK9n0JJ02L2j16P0J9k7n0k0K2O0J6n4K1J62o0j29M9r7Q3L6p6j2J30j5p7
-212EK8j4o4J05l3m3o4N7K7L5jJ6l1k6o0J05L4k4m9P9M3j24m8N2M2m3o5P6k7Jj9J5MM8J9L7
-176I3Kl4j14K5O4M5J00L6j47k4p4Rj2k4R6k6o8j6L8K3l7N4J20k1j21L4j13J11k3j5R9M9p7
-143E2k3j02O2qM5l4L4k5q1N6l4K0P6K9n9k2L7l7O9M1m9%%j5l3Kp6M9K2M5j02N9N6j5m2n4
-107e7L0L8j3mkJ9L3o4N4p5J19m5q7P8J7n6PN6l7o4Ll0LJ22J21k2j04l2J8J6n7R9Kj04j9K8
-71ik4K0K6P0j18j0L8m3J0Qj5L7M2m5J8J57J8j99J3m6K7k1L7l6M1qJ56L5j22q1N9N0q5j1L4
-36B3Mr7J0M8M4k7pKP9j4p4rPJ0%j5n9J3J1M8j4N9O4J4j3r2o4P0M9n2n1P8n5J7P5L9p0n8P4
2F7nn5LM6k2o4L6n2L9J3j6O3m9p5M3Nn3M4jLJjQ9j0q2q%O6Np9
32d9
##PAGE=	F1=23065.048282567357091
##FIRST=	24596.97802734375,	7686.668670654296875,	-1.0370109081268310547
##DATATABLE=	(F2++(Y..Y)), PROFILE
-2014e4QL4k2J03n8n5k5J0N8M5l8K6j3nl8K3Q4n6m4LJ4K6k3N5M9j09l6L5J05l6q9m5K6J8Q6
-1979F2o2n3L9k7j2P5%j7P7m1o1Pj9lLl8J6M0O8LN5jm8o3NJ3k7J25N8m2o9m7L2m0O5n4n0J05
-1941G4r8k6O3m2qL2m3MJ2K1M1r6L4mJ8N4on8L2N7n5l7J2onL5l0J4J2M7j18J18nj02M2J5J0
-1904Hk5%Q4l0j22R2N8N5l9q3k1R3J7o1J2r3M7J7l8M6Q1j00o0j6K4k0J36J30n6j71j8N4k2
-1871b1j8JJ46p0j00M7pJ1O4kj12J5K5J4l3j7L1k8mJ04P1j24o2R5N4j5o1k4K0J11j6q6q3J23
-1837D9k5r3P3l0J0P7k7n7L4m1K1N8j00l3O2nP2m8K2K2kk6l7k8P5pL0L9m4j7JMo8N4p3L9J3
-1800fk1P1n5K3m2k8KkL3Om3M6O1o3J67j16jj0j09K8O3k7J04q3j7p4J08m2J8L6j5j3o1K8M4
-1765A0p6M6MJ14P6jp8j36J43k3m7np8nN6L3j0M7l5m5J3J31q1j66O7j1%P1J5N2j1m9o8M4l5
-1730c8O0j8n8J42m0%M8J4r0n5k5P4J17n5r9J6N9l9m5LQ4M4j13j1O1Kp5L9o2L9l9j8P6K8k9
-1695cl2RM4k9L1O3p0r2J12K2n1K0k8K2Qj4q9N7jL8j7L6N4j12M8L3j10N4k0m2j2K0L6j1m5
-1660g1O5Pr6J00K7p3j1K2N6p8mL1j5l7L5j8Q6R1o7r5J6P4mn5m6M0J7N1O5r0n3mn0J0P4J0
-1624A0l7R1L0mo2j1J11k3KPo5m0P7K2j17j0ml4J1oL2mk2P8Lr4J3M3Lo4O6mn0L6J6k9L6N9
-1586F6Mn0p6O6j5j4J6n0J7L3Q7k6k5M6j1q5k9k4M7j3j9J8M6L6MOj8ql0o4Jj0P3M3p1k1N2
-1549Bj1n2N8K7p5j7Q8K7n8P6q3o2N7k8L4J22L1j00p9Q3J1q2POL4k3N9P0j02K8r2P3M0o1M0
-1514D8j0k9l3N2nl1J3J04qo9j3ok1m8j0P7KR7l2Qj7o9k6jR3r2qO2k8p3J60l2q4J09k9k0K2
-1477E3Nj23L4N6P0q7L3k5l5m3M4R4j22O4o0Ml0L0J10m0J7r1L4P5m2p1J55p9o3P7o0Q2Ln2
-1443A7j9O6jj2oN1nj11J12N7m0o4n4o6N3K4j4l9K4m8Q3J22K4j28r2j3RL6L7qK6m5m3K8j6
-1408e5N1o0K9L1n4J43l9k8l9k4JkL6N5j02Q9j0j9N0q8N2qO6J28j54q2m5QrL8M1J36o9o9l8
-1373d0P8m5J6Lj8J09q5j8K8Nj24J03n3M3J10k7o1L1l1o1O3%n9O1Q6k9p0p6N5J7K5n8jL3J6
-1338B6q2J9M9J00L3o8n5J2o6J6K7m8k9kJ6O2PK3J3j08O3k1j9Q8rj12J36N8j29PL5pq6L2k2
-1303d1M3N8l2Pj5N0L1j33J55rn2o6m9jJ9K6M7n9n9O7Pk7l1J21K4m2n7o2M5Mk0kP4L6j22k
-1267f7kO6R9n7n9l5N3J2n3k2K1k8J5rJ4J4k3O5k6k2J32j14QL5M3j04J7j6M8J23m3j04k3j0
-1233e2L5J06m0l0N7K5m4n0m6P7m6O0NK6j5j00Q3l4q2RK6j6P4N9m8q9oQ6J19o4p6m6m9Q2N8
-1198E4j8kJ2N4m9l4j4m8P9J38j63N4j0r5QP8m1o1k9M7l9P8j0J0R7p1k7L2n3KP5j8j21R3n2
-1163d4O9P8ML5k2p4J1n3mM5n3j6JK1k8k6J00qj02J0M3K4L4J8k0r8R8l1m8%N7q7N2l1M7j1
-1127im8j5J8J6J0mk7P2P3q1J5l2k0j3pK9M6K3m3p4K6k8O4l5L0L3L8r8L1qK5%k8J3m9N1k5
-1090c1kL2jn0M7K9l4j7M8k1o8O6NMO0j4m6m7J06K6J9K7j49K5N0r6qkO3Ln2M1kl7m0M5Q0n7
-1052Bn3O7M1m2N3M3Ok8Rl4q3M3JpM1j60O5jJ7K2j0m0k1k0R2K2r1N7l2N0P3N0j54k5j6P2R7
-1015A06m6r5J03R9q9j36Q6o3J2L4J5n0l0L0L5m2moM1n4lqQlP0J07p6m6M6J3q8k8PN2M4kk4
-978A5m0M2L9l8k4k7O2k0o4M2j6O6L0j34K2M1Nq1N6M6r0J13l3m3l3L4J04o0J5k1l3L%L4qk6
-942b2J9Mj1j00J28o3O9l1K0r9K6M7lN0N9o3m7J5M0j2k0Mk6j9KKL9K5M5N2j13j5l4j9N1N8
-906E8o6l5J5J4k0J21M9j36m9OJ17Kj0m0q3L5K0q6P1J31j32P6j7r1N6Nn5J36j01K5l4P5P0
-873A27M1Lr0r1k8lk1M0O4M7p6q9J19M4n3p3kJ16K3j36R4l1m1J5O1M2K8M6p2m3n5j06P9nM6
-838B0l5qJ5K2N3R0J9j47n1J9L0M8R4P9q5j49no4O3Ko4K8K2j9L1K6J4j01N9K7L3q6j9J8QN3
-802D0n8%M8k7p4Q6O0j14M7J7o8Q3J1qN2jl3m4L5L2j6j03k2J6N2m3R0J08n5j12m3R5Q2j01
-768C2N3L9j9l0r9R4K6k6o8l2l3L0M0K2p1J0l6L4O5%j27J24M4k6j12L4O1M3m1n2J06j35K09
-735A59j2j62j6m6lP2N4l4m4N2N0m6j3m1k1K8l2L9KK8m0K0M2qn6oP3J5j21rQO0l6J9NK7M7
-698E4J5K5mom4j06K7k3J9k2M8K0n0P2l6J0n7N3N5M8k7r9m3K7L3k9J6j4J02m2m3j9J03J0n9
-663A4p2lP0rm0j1J1L6K6l8l1J2l4Q9N4m9J7m2n0J35n4j6m7Pmk1Jn2O1J0M5Q4k6m4j5O6pq6
-625a3N3J41q6j62R0j4o1K8J2k5j2L7p0P3j8l1N4K0j5J8J5m5l4k9J56L3n8q4j4L0LJ1l2J1
-591a8L4q7Q0M2n4j9p1L7O2J1L5l7j5rP3l7m1M5KJ6j3l0Jl8L3N4m0prp1L3R9j7J8n0o8J2j1
-553e5N9k5k3P0L7n7N2k9q6OK0J0Ok6P0r0R6qO2j0m2m2k4L6mn0oM4k7J4L3L8p5J40l6j21j0
-516e3nK1M7O6Qr4J33o7q0J00N7p9p8O5n2m5Q4%N9m5k7m1K6P7j4K2m7m2l4l5K7J7M4k9n1O5
-480@P7k5m5m5Ok9j5N9N7k2l5K5n1j3K0Lj1P0k1k6O3l7o9L9Om5N5J5K2r8j2M8k7L9K2k2j2
-443c4j6Ojj5J3k9P4O1q6k3k9lM9M7J0l8Q0m4k6O4M2o1M4o0j8Rrm6J05R8j06l8L2Rp5m2P9
-406B3J69p1o9j2q5j6L3jM0lknP4j2o9j5L7o4M2jj2l7j5M4M0L7K8l2r3pm8O1P3k9j8MLJ3M6
-367E1L9q2p0qL7O7M2q7Q7j7k9p7M5Lm5P2O6p6l9n8M2K5n5R3N5n3p5P5m6M8N0r2%lO6J06n8
-330I9n4l9o1N4O1l9n9lL7m4O8n8LJ4k1QM2qK5K2L0J2l4l4oP4m9j00M9k7K7Pk7nK7P2P2m3
-292I2j12O2J5oOm3o9O3m3L3j6m3P8l7o8L7K7O7m3K2k0jMp6K7oK0nM8Lk3k3K5L2m7j5j8K7
-254b6O9p6J9j4N0M0r0j4N6M6q2k3k3N2Ql1PO5L6j07O1J9j9m8k1K2N6Lp5K7J49m7r3N9j10
-219e5P3J8p4oJ37rq8J1j2qQ8m0p6m3Q4K0Ml1L2l1k5m5J21M9l9n4J03L7j42l3K6N4n7o1O5
-184gj8K0l3K6%L8OK3j5Pr8J9O1qJ32P9j50m4o8J6Nn7P2j0l4j5OPj8J9J16Lq0M8r5M7RJ6Q3
-145A08L4q7j8r1K7J9N3o5M7k0o7M0m5K0R3M7n6j2J5m2N6M8m5qj0km9j7n5O3J7M7j04L8N8
-110C7j5l0k8L4Rk8K1k1L9K8l2L6j20J34k5n9P9oq9J8O5k1j06NKJ8N9J42Jr1l7kJ7n3R1Qj26
-73d6k5O1l1L3J4O5j01OM2m7j3J2j4L4P2l4PJ37j0k18O8q2J9mM6l3L6k2J67L5j22p3O1M0p2
-38Ho1N5K7q8J7J6L9k5j2MR9j1r1kK9oJk6k5k4K4M3RJ9N2K1lp0n1L6L4o1L0Q2p8qO4M0o6m7
1fR2l3o9k7P2k6j6N6n4rK1jO6o0q7P8Pq2L3lJ7J5JP9k3p8k4K7N7j8o6
32f1
##PAGE=	F1=23040.731937412176194
##FIRST=	24596.97802734375,	7686.668670654296875,	-1.4873902797698974609
##DATATABLE=	(F2++(Y..Y)), PROFILE
-2014g7M6JK2R3p1n3%j4M5K5j6L7k0kl7K7Q3n9l7l7L2J7k2K9O3q6m5L9R5k9n6l5j2M3Q6p2
-1978Cl5K7j8l3O2KJ4Q6m8q5Lrj0Qk9K4J1J14KL1J6j1r7l2Ol3J46N4o2o7m4K6l9Q7m4p4J14
-1941F6r2j9L5m7N9Mn1J8mM2O1r8j0KL8N4j2p4J2L7n3J6Mjj2N6k5k4L1P7j16O4J3j15O1K3
-1905B0J2l5oP9j1j45J03L7M7j2p8m0R8Po4J7j03M6L6k8K1P3j10j8mj5j6J06J27J5j32m9K7
-1872El6K1qJ37q1r5L0J2j1N8K2j40K5M8nlnJ9m7l4R6O8j08m8Q4M8j4n2j0M5J00j4r2q1J03
-1837C7k5q1N5K1mM7j4o9K9m7O0N9j16qM5KQ6q8qL4J6k2l3j2P8k6N5J5p7JJ8jl6P8q8M2J6
-1800C9r3O7o2P0n7j3nj4N2M0n4K0N7r5J72p3l9kr5N3N1p0J20o5q6PQ9m1M5K6l6l7J7n1N6
-1765go3M4kJ16P1j1o2j40J64rm9j8q9K4N1J8k5O0l9l9jJ28j04j05%L5KM0M6OQpj13O1m2L5
-1729a6J5j4J17n4j7N0J8r3l3k9P1J32m7r8lM8m3m9J1Q9M9j11l6R5Qo8M4q5M7n6j1J8N1J9
-1695A9k7oM2n0N3L9o5r6J45L1n8K0k1jJ0pr3K2M1J2j0K0M3j05N3K1r9P5l4rj3k0K0J0m3N7
-1659b4km8R2J7p6j7J1O7p9k5P2j3k3jm0J28R1q6q0K4M1j2k9l8K5L2K7M2q1jLq7mJ00J0n6
-1623d0J12K8k6n4j4R4n%oo7n3Q9K1j33L1j0m2M6n4J6J5l1Q6M9r3NM8L1r2L6j0k4L9Jk9K3
-1587a3N9J8l4q9L9k1J3K0l9pN2R0j1m6L7J3r4n5j4M7l2L3j4M8K9k3L8%k0k4n1Nk4M6O1o2
-1551b5l2K9k1NO4M2r9oN2L2k1P3r5n5O8k9j1J17N7p4r4N1K3q1oK0L1m1O9R3j02K4q3P8K8
-1516H1p3J8jk0k7N4l0j1l1J00Mo5Qj3pl1j2N8j8J04k6lk8l6%k6J07p2n7O9j6p3J40l1n6R3
-1480G3m0j3L2J3j05nQ5P5j10L8n9l8k5N3R4j12M5m0Mj6LJ08n8Rp0K9O8m8k5J81j02n7R7p9
-1446EM8J0m6j7L4JmL5O8m7j35J23M3m4o4o1nJ4N4k4o9M0m5Q6R5K3j08n9k5K5L9L1j3J2o2
-1411d2Prj8N6m9N7Jm1J56k8n3l9p2MJ5L9O4j02O6J4k0Q1r4O6k3M8J37j70p0k2l6k3M3O0J17
-1376A20o5n5m5J01n9L%L1Q5r6n5K9M5j20N4j9L9J11j0m5J8k3m2M5k0o9O7P1j2o2m6J7K8K4
-1342D5m5n9M2J2m3L5O6Q1ln6k1j4q1K9K5o9j4J7k4Q4J0J0K9r4M2j5m2R7Rq6R7P7j38OK2J4
-1306D5j04O1k2L3L3m3K6K0N2lj47J28Pl3p6j2mj3L8O6l8p7O0Rm6j7Q6K1j8m5o8P1j8j6l2
-1271g6P0M7j21J6J2O1Q5o6m0m4N5k6k8k4M1k6K6jM%j2O7k5l2J07j24N5kK6r0L1KO7J18o2
-1236I1j25kl0J1J36o3n1O9M7j2l6m9O5p9L7L1L0kq0N5l5o4j4L3%Q0N3m7j13NQ3J03n2m8l1
-1201dn5N5N6l8kN1N8l2m5j5o8O4J30j39N5J0r1j9M3m4k9Nj0JM1j9O7R1j01k9L1l9MR0k7j09
-1165f3P9l5K1R2PK2l3k9j2n7nN1m0m0K4L3n7j7P5Or5K7N9NM3K0j2j45J01K0o7l8Q2j02P1
-1130im2K9K8j6n1J1K7K2k4m2J07N5r3Pk1l9pL7J3M1M0n7n6J8o2Q9Jk2K4K8p6K0J7mOk3J5
-1093ip3O2k2k2M0J6n6O6M6n0n0P2j5q7Q9K4j8N2J2m9l8R5j0%N2j51O5L9j09Lk0M4j1k8O5
-1058B4jn7l0O1Q8n6o4P2K8q3K3N4L2OL0m8r1L1ppL0j34Q8j5J7L1k3k2j3oL7K9r4M4k6N4Q8
-1021I0L2j66mj3J11R7o7r0O7R2o5j44M3m9O1K2L3n0n8O2om5LK2L3m7k5j8L0j6O7R8p2l5P3
-986F6K0j12l4jK7M7K5k0l8K5N8k8l8n5O5ko1N6j2N6N8j66M5J7j7n5M6N1r9J13j8n4j2j1J00
-951D2j3K2m5k4K0j3K6j4j9M2J3j8j11P6l1P1l2K7m6p2Q9QM3L8n5l3M1L2o0k7K5l0j6QK5K9
-915A8OK4P3r3l1j2j8M5O2n5q8J5M9k9J05O4j16n4o3J09M9J5k0q9j5M4n8Q2R0j22O8k5p8M0
-881hM4q8J11r5M2m0O9O7L2J0q7q1j3kj0M3L4K9m7n7J04K8o3m8j4Q7K4j04J17o0j4QJ1L8O0
-846A27N3p5l9m5j05R4L1K5q7jK0L4M2O5Jj43l3L3L7N6P4Q0p4j69k6k3P4j0q1P9J0m1K6J3
-812B2Or5Q4J2Qp5OJ2K4O2o3j9L8k2p7R4O4j02L4K4q7O1L3LN8ll2p1J8O4j8j01oJ6K8m3N4
-775A1Q2l0p4n0J06J11j25QK7lK0p2Q7L5n1j11%l9J9K6M4j5j8n6K0O6L1j07O4P1Lj20rO2L6
-740D9l0l7Q7j49K44j5j76j0j4J5M9M1j9n3J8N0l8k6l9J9J9lL8m0M0m9L4M1j4n4NP8Jj27k6
-705i1LO4m2O8J1QJ1K9L6mj8m8r0J4J5K2q7Q7L3p9R6o4K7o7N2L9N6kp4r6O7L4j5l8rQ4k2k0
-667a0l0R3Nm0o7j4O9k9m1OK2K6M8m9j6J4l7P5L0o8J4j0j9J16m9j5m3j3J9m2L4m8K0M8J1R8
-631A08k7n1j0M6k8m2L3J17p2j56P9k2m1M7K4n7L5J8q5M8l0K3L1L2m5M6J0l9o1L9J45L5o9
-598H1j22LO2Qoo6M8K3j08J20O4p8k1n0q5N7P2O2k9l8n5J02pn5L5K7oj6l3nk1N3K0o5L0J7
-562A8k6k3M4k0M4j2q7K6l7P3k1nP8Rq2L3j0m7pNK9L0l5L7q8J09l1R2Kp5n1j4O4J9j01K4K3
-525a3l2J1L0K4n1J74n1j43J7J6j7N0R4l2p3R7o7o6J00Q2o1j14M0n4k8R4J9O7l2k6n5rQ5r
-491F7j1l9m3m2%J8J3L8l5l7Q7R5k9p6o9J4j1j4K1M3j8K3L3o5lK6jk4O2k1l7N4j5l6kPl0M4
-453a3nL3p6j6M4k2K6K7QK3n2k7K3k6k0k0Q4M8o6j9m0MO3O0J1o2N9k6j4O7K8q2P0p2k4J3r
-416@k6J09J09j21n5M4J8q6l4N8J78o3o8j2q0l8L1%O5NmNM3om7l3K2q9J04nk2l9k8N8K8J5
-380C6K3rp7qm0N0L8l7rK1j5l0L3R0l8n8j6K5K3L9n9R0Kn1p5O8nq2J09O7p1m9n2M0K0n8J24
-343E9L7q0q2O6l0N0N3p9m1M4Q9Q0r8m5qp0K4P7j3o5l3L4KO8o2K1M4l5k2kj9L5N9J7Rl7j1
-306C6k2L8l7n3N8o9M9N4m5l1N2O4N5l6j31O2J6mKl3m7L7m7RJ1q1J00l8l3K2L1O0o1L9k6j5
-270a4Op4M6rJkQ0Kn4rN7L2o1m0PK3P2o8m3J4N9jn6mN1L1p4Qn5R0j3j9QM5K8r0N8L5j2p0k3
-229c8J9N2j1r1K7J28l5l5N4j20N8ln2nJ35oq7nj8M4P3m7j02K2P1nk0m1M6k5k7l7J18O5l6
-194F6n9R5L8j41j2j3O3p8k0K7j6M5m3M5j7K6kJ7m0L1l0J6L6o0J37J14j38p2n4L4J1l9kJ3
-160b2J1k6j1k6%NJ28Oo3N9n8MJ7M0N5J8r3j9n9j8M9O9r2P3l3o4L5n0J4J10N9n5Kkn6N4L9
-123A00m7k0j2J9o5l1K6L2nM3j06L8O5j8l7lM8pn8L0k8P7J6qJ8j34R8ok9P8j7j03K4O7j8q8
-87f1j4L8K6j2J35J1n8l5l0K2m7P0J9j39K0M6l9L4J3N8q8L1L8n5k6J9j3M3R6l6j2J02l6j83
-53f3R9p3k8pM9qM0n7J47M2j14n3N7L1n4p2P2M3r0Lk2L1mj6J2J08j0j05ON4k0om0J7m2J3L9
-16b1K4j1K6K6J2m1l2%K2o1R2P5r3k3M3L9n1l4J07n9p8n8Q8j3K9P4n0o6J5L4O3q0r7J14np6
19f6K0k8L9K4KQ4l2o4j6J3L7l8j8
32d3
##PAGE=	F1=23016.415592256995296
##FIRST=	24596.97802734375,	7686.668670654296875,	-1.5774580240249633789
##DATATABLE=	(F2++(Y..Y)), PROFILE
-2014h2P4l7O5P7p6n4J4l6M0J4NL2l1Lk8L2P7n5l5o0M8K0Nn7Q3o0n9M5Q8k7j6j1n5M4J02n4
-1978C5l3kon1L9QM6Q9m6r2k1JnQk1K3LJ44kNL7K8j28p4Jk2J44L4p9n2l2K3m0J00k4p2Q3p5
-1940b6j3nl9J15k0n7K6j0N4P5q5m8j0O6M9k1q2oJ8k5L7Kkj2O4no4N5R1j05J7K2j15O2K5J5
-1904D3l6nO7Kj50J04J1M0J6p1n4R9jp1K0o8QN0j1kN2j17L7J4%l6J9J20R6q1q4om6N6j9J17
-1868A13p9p9K6K6n1Q2L2j37nO5k6K2J1J4p0k2M8O3q9k6P0K3nk6J0N0P8j4r7n9P0j8l9K2O6
-1833D9J3j7j6o6K4n4R0M9j14J3K7J1P9j05o0N1L6j0k6j0P1m0Q8qj01J9L2qJ1R0j01N0J5j32
-1799e0M7q1J10o4pj7lO3P7p2j6M3j00J63k9p3J0o5O4L3q9J11Pp6l0N2l0N9K4o2l9P4q8L9
-1765a5m3L6j6J00N8j3k8j48J86Lo5k7n4K9K8Ok9N8l9k7k7J26j18n0oN8rON1l1L2L8j01J9
-1731a2k5LL8J5P3n3k9M8K3q7j3l1O5J40m5r6k3L7l6m3J8Q6M0j08l3J04J5n9M8j00M1n8Rj8
-1697f6L1O4rnL4o8M5K8l7r3J38L7n4J7j2j6JRo6k9N8qMjL0q8O5Qq6Q9n4J1j5l8J0K3l8L4
-1659d7krO8Po3j3mP1o0m3R8j2j3j8n1J32P9r3n5L6J4j7k4k4J4M4%J4o4N3lq2rQ2J9p1J16
-1622G0K8m1n7j5O8J4Jj1o2o7R1J7q8L4pl2M4k9j5J5kOR2p4kM4N1q4nk5JM3j2k7LN7M0j3q5
-1583c4ql4L9K3k7k8O6P3Qn7K5L1q3p1NL3j0M8n3N4J0n5P9J9l4l0k9J9l0lO8n5l0OK0K5N4
-1546C4M8j16LL2L2J3O9j08l1O9m0m4R1P7l9j05L2L9o8j9K4K3m4N4J06r7K9o5O7J5q2jJ1j3
-1512dk1N7n1J9q3J02J9o1J8j9Oj5k4M7l8J00j1j2l4j4K6l5J09n2q0N0j0m7R8l3k3P2m9nN1
-1477E3K3q4l8R1O5j22N1q6k1l3P6Q3r1K0k2j2J2k5J08p9J1m9K4O0n8K4J94j28l6J08r8PK7
-1444E5m4kpoMQ5Q4o0k06J43L3m2o3m1M3l2P4j0p7%J1N4N6K3p4k2m7K7M1K2k1Nm7L5n2J5N7
-1407A4k2M7k2m4J60j4o3m4q3jK4K7O7q2L1K9l1J05r4P0l4N6J24j79n0Qm3m3K1P2Q7n9l8m3
-1373d7J07n7J9j9N3N9r0p5N0N2j05k1J7M0J05J6j5Nl3k9L5l8p6O4M7Nn8j8kK8K5l3p8K7k
-1338d2J6K8Q2O1n1k9J7m2q0L0Qp7J1M3k7O4OpM2p7J6%p1J02L8n9N0J00j45KJ9L6j26Q1k1
-1303bJ3J0m8L8M9M9k7j35Q6K5j9q5K5pl8M7Q2j0j01M9J0m5k6M7J5kk3l3P2m7oj6J6N9j00
-1268g8K1K6O4P4p6m2m4N7p4onM2k8N2Npk2NO5k9k4P9j23Q5l2nn0L9J2P9J00p2j25Kk7j9J36
-1231E5q1m1O9O5Oj4n6O3o4l5M8K5Oo3M5k5m8j3K7mQ6M1n1j23J7Q2P3l5Nrp7K5N3n9j1R7M7
-1194A26j9m6op8L6J18j03L8L3q3l7Nn3M5jk8K8Ql9J03O8j24k3L5k0K1P9l7q5N2j1l9R8J9
-1160H0J4m8Nk1n7mO1j8q0M6M3p1J8RK3p6M7O3j9N8J8jj30P9L4p7q5J06r8P7k3k3O5kn8jL5
-1123a1L5l9l7J09L9r9Lj1l4K6K5%K5M9o3k8Om2P0M1m8j9K0m8K0K0m2J7k0L2m3J4k4l8O5J4
-1087a6o5Q0N6n8p8Q8pq2J16L1m8L5K9m4l2Q1l8j9O5j32R2J5r1Ok8orL1N5Po9m0P6R5m7p2
-1051b3O3J3j11pO5N4N0N6o7j07K1j7JJ3j05J04j4J2L1k8qj%j5L3n2Rj2M8P5J8j54K3m1J40
-1016F7J01q5q5M5Q7m9j06j8QL0K4M3m9o3O3l6m0J8M7L3m1m7k3L2k6O2P9n8j1Q6K3j24m5O
-982e2J5L0L1j1k1LP5k3m8o7M6J8n2O9lL0R4j83M8nm3j6L9L8q6R0jn7J9k9O4K3K4o5j2K9k0
-945iK2j3j3M4J7lj06QK3N0l0K5J1p8M3J6L1Nl9rN9L9o0q7M6l1lJ0L0J5pJ5Q8p4m7J1j7L8
-907B0N6m1j11J9Q0k6L6Q0q4m5p0N3Q7J8nq3o6O9j6O9M0r5N6l1m8QQ1o8L5q5O3m2M7O0K0P
-871H8p4n6MjkM6oJ6qk5Q6lp6j4kK6K1n9J23p5K0Lm1L7Q8N5q1l5k8q6R1O0jj24J9RM7K3M2
-832A07j9j27qL8M1O3N2P6n5j68n3J5O2k3o5J25j6o3K3%mp2R4Lk1o6M6lL9O2n7l1L2k5q7J01
-796A6O0r0L6K9r6K8N1J1N8ok5o8j9P9j0q3qJ1J8l8J1O0j9k3o2R8J37j29l4K3j1P6m1P3L5
-761A48p1j31M1n9PKP9M0m8p7lO9O5n6LP0K1j13l3O1Kj6k1O0j23K27j3j65nJ5M0K0J0kn7j9
-725c2P0k3l3l6M8KJ4M6r1N8n8N0L5k3n4J5Q6oj11m3K1O5k1N2Qnl4L8M7kl2n1o9J2M0K4q9
-688h2P5N6j30J28q2K9p2M9PN6K8k8q8N2K6mp4j4N6K0pm9P9Kj6n5k2N6m5k0K3J9OO5o2J6K4
-651B2m6M0J4p8OM7oQ2m1om0k8L2p0P2k4qO8m1R9k4n5OK0m6QJ0Q7m6j43N8l2nM7L5p7O9lp7
-612g4K5k6M0J8M2q2O6Ol0m3P2J22L4p7j53J9Q1K2j9p5O8Nj05J30R3r5l5k3q9jP4P8k4k7q7
-577g0P8K4o9K4M8j5J3m7l7RP0j9p8O8L9Mp0Nm4P6L1j12M9n9O7j6L1P6j7r6PRj3j3mM0N0m0
-539aj1n3J05n9J08J4r6n3KP2L2j41P5k1j4nL0mQJ76p2j47K9L0m7N7J07n9m9P8o8o7R7J00
-505A53l3j23jn9J2P1L1P8j5k2o8m9R5j4n6nk2n2QQJ5K7l1jQ7R0l1r4n3J1j1nk6M0JO3L0p8
-467b9NK7lm0M9Km9K6J7On7qLJ9j7N0n3J0K2l0L3K6K6M5o3m7L4n1LqL8K9m3j4m0J2N4N6J6
-428E6o4L8kMO6Qr9Q9p4n1L2jk4R9J21j29p1N7L6r0l0N6J64o7o5j1p3m9L9pQ2QnPJ5J3l2m7
-390aLm9J04nm0m4j9N7J8kJ0J8o4mk7L1pj9pK2j3J4j7Q1jm1l0Rj5M2l6R4J6p5m9P5j5r4J30
-351E0N7o4n5k5L3ql6J30J5r5o8L4oM3N4n9p9J01Q4N5j28l1J9p0nQ5J8p0o2K6L6O6n4L2P1
-316I4m2m9l7lLR8PNl5Nl9pj6KO0r6N9R9n8o4O6N4L7j4j40N8K1Lkl7k9J2m5k2N6n8N0l5Op
-276d0M1N2q4N5k0k2Km0L2j4k9K3R3lq6OQ3L2n5n5J6K2O2n1j02L5Q1k3n1J6L6J0n7K7o5J18
-240D5k6k3OL9J4p1O9M9j8r1k4J2M6k3p6KJ11k4K0L6j22L3j0j7pJ21pq0j9k4Q1N8m7j17Q0
-205dN8m3k7k4M3j0l9l0R9Q4j9p3O9M0j23J0n5O3r5L3k5pP0n1O9l9RnK2n2J4N0K8Lp1R2J35
-168A99j15r8l9N8J4k3o8M8L7l4j4o5L1K3J27k3o5O4l3KJ1N4K6Jr5k6j1n8O6Q6j09R3n2o4
-134e2M0m5LJ26N9n4J2j6p2O0K4n2l6pM7p6qO7J2l8L2j09O1P1k2n6J6P2rq8J7kJ00mMPj31
-97d7L2J5%P0k0j03L9N4k5n3pL8J8m7R9Rpk2o0K8l1L4L0j24M1L6n0K5L3M9r1N6L2o4l4L3j2
-60b6N1J10m4l2N8n5r8Q7n4m1m1L7L5N4o4O5N5r5m0N4K2l7m0P3M8j05j6l7OK4j7J8J05rj14
-25f3J7P7k9k2m3M9n7J6K1L3k9rL2K9j8j1k5J9n9J25O2j04j9J8L1l0k2J21p8p3j9J4J1P0Q8
9A23l7j13j8P6N4j03n5J07l4l5K0p7N3K5QJ03m2n7Mj6J8n5K9
32b2
##PAGE=	F1=22992.099247101814399
##FIRST=	24596.97802734375,	7686.668670654296875,	-0.85200858116149902344
##DATATABLE=	(F2++(Y..Y)), PROFILE
-2014d4N6n5Q9N8p5o2J8n4M6J1J3J9l7J0j2L4O6m4l7o5N2L6L9j29Q2m9o8L4R1k9K9J1q7K6
-1980b7J32k0m8l7Jn2NK0O8Q7l5q9n2NNPj0J4J1J56pk1N4O0j46j07m%J20Pr1k3j5J9n2J11
-1944D6Qn4L2m4k1m7qJ35l7n6K3mN3Q3o1o5m4R6M2l3q2%RJ0J2NqpN9J9q4N5J00p9j8J6r6N1
-1906FJ8J4k9nO1Qj40R2j8L7M1o1o0R3kq1K4l3j6M6Rj9L0q7N1K4J1n4n1J15J66l8j16m0m5
-1871d9Q3l4R2o6n8J8L5q4J20K8j38j6O4m5L1L0K1r0J3j9O7n1l5O5k0K5kK6L6M7pj00k0L3
-1837@qoPQ3L7n5m0n6K1o0J01L1r2K9J1J6N6r0l9j7N8J2k5k4N1k3J06k9j13L4M0j3N4R0j03
-1802D4O0Rj39J9p6J10o3j0k9K4O3J06q6n5K3o6J27Qr4K0l8P2J7p4P7O8p1o7J9j7O9K8r2p
-1768b1Q7r7J5k6L1l2O5M3mK1j38J73J4r0l2lL1qjk2M0k8oo3J20j25jL5M0k0j6L7o0O2P3q8
-1732Fk0qoM2L0J3l6l3M1K8p3Nk9N7J39m8r6m3K8j5k8J8Q0J9r8k7R7K5m3M4r9J9m6K0jk7R5
-1695C0J8lK6p5J1L1or4J16M1m1J8Ll2j8L3l7o4M9j7K8j6Qo8P4lp4J04o5%k0j9jJ7k4J2J6
-1658d2rL5Ol8n%N5l8m1R8j5ol0m1R5N7p9k9M8mrl3j9J1N2k3j3l5Q4j0p2j8O8K9o5R5K7m0
-1620D6p1j7M8K2Nnn3n8N7J6KKj0j9K8J2k5mK5p4J12l8j0L3O2o1k3m5PN9k2l1j1M4O4J0p8
-1583al8l6L5K0j9l7P4L6K8n6J7L9o8p1K3K8K8L6r5N7rq5J24L0m6m3mL1l7k0M1n5j4J2Q2m
-1547CK8M7j14JL2L1L1O7j13j1O4n4n9M7R1jj09K3N8n3k1J9J1m5L3J04q7M6m5M4Kq8j5K9j1
-1512a5j3N9p1N0p5P0L5o8K1k5J4nk7L3m9P8Qj6l4j0M5l2J07l5p5J3j4jM3m0J6N2m6jO9L0
-1476I1p1n8Q3M9j30P4r2Ok4O1O0p0Kpl5M0n4J16q8M4l5J2M8o8M5J91j51LJ05j19j6M3n2K0
-1442B3l1l4K0J23Q7m4k12Q0L6m0o4K6L0n6Q1J3p4n3O3K4J1K0l2J8o3nM9K2l7nQL1q7N2O2
-1407D2j0M0l4n8J50%n8m4o0oJ0J3O0n3JK2m9J17q3O0l6P7R6j75k9M0m3o1J3O1N7n0k0l7R8
-1372E1m6N4m2M7M9o2k8M4J4j06l8jM2R3L9Qom8j6L3n0p6N0K4J9o6J3pJ9L0k1n9qpN4J8R0
-1335A04L9j01J1M9o4o9K8k6o9L3O2nL6mk4N1o2j2K0p5P0P0l1RJ17j48MK4N0j48R2k2rrm5
-1300e4M3O4M2l8j08N7M0k0r0M9j0m3N1Q5J7j18L5Ol2m5J7K2j2jJ8O8q1QRl0N6o3J1L6P6O5
-1264A30j01n1k8N7p3l3K0K8k2P8Qj9m3J9O0l0qN5j08R2l8o0J1L3J7Q1P4p0j12Jl6j9J08r2
-1230g1M8K4O4QNo9O7l9r9N1RJ5n2M2%l1j1K3k9Q9K9n3j11K5Q4L9k4N4Jr0NN2o9l1J40K4j8
-1193A01l7J4p5NJ06o1J2N2p1n7k9J1M3j8k3M4J2m7P7L8j36j5M2LM5N0m7n3K3Qq8R0L9J4o3
-1158IJ8j7n3pO6Pr5M3M7p1M6n9M6n5O3N8l1O8J3J2j01P4J3p7j33J16p6Q2Jp7R2mn9LL5M8
-1122D5m5m6J07K6r6lRj2L8%j1J0N0o1mlj2M6Q6n8p4J4j6M2Mj00L1j5N7k7k7j6k3N6%l2N1
-1085iN6n3o6N8Ln4J33K4p7J8L6l6k7O9n4l4O2q9R1j5m0mk5o1L6O0J8J6o0m6P3R5l2q2M3J
-1049B8o9l1K6O5Q5Q1p7j20J8k3Kj0o8J05j2J0K0k2LJ2nn3L5j1mKL2L8J1j26M1o7J47J08r9
-1014G2q0L4Q2l8n7l8QoM1M7m8o5N3m9k4K7P5M7m7o7l6K1j3M6N5m5K0Q6K4j21n9K5J7%J7M
-978HnoQ0l0m8n2MM3m5P4J1oJ30j80K1j8l2jM4Rp1O2J1n3M5j8J7M1J8q2QK9k1K1rj1K8J4K4
-939E4r8l8O7K9k4J9O0o6j0K4J3l7k0K1O7O1l6j63O2k9RJ2K1kqK1Q6n9n7L0j4K9M5k9r4J8
-903c6R4j3m9Q4m9l4n4L2Q4KLo8j02Q5J4N5j3n7M5k1k0l3J05m2l4oL1m2NM9Rmm6k5J6%JM7
-865A3m9L4J2j0P1l3q9J9J7m3K0%J04p8N4kq9P1Q4N0q6l2j2o3P7P8k5j39M4qO2pJ9l5q5J0
-829d6K9M1O9L4O3l5j53o6K9L8k9qJ41m9p8K1j3j3k9Q4qm6k4O2k6M9N7m6m1L1l4q7R3M9p4
-794a5M5L5r1QM6J1N4nj8n0n0Q1Jo4k4KK1l0k1M7l5M0n7M8J51j13m3N5q8J28j2N2K9q0j13
-759e5N9p3krR7P8p1r7j8P6R0ql2M2L0j02l7O7l4k1nL2o8J64j2j31LK8O7kk9J5n9k1R2l1m1
-722a8k2N7qK0N0j34P7o4P2K2l7n5K6R0j2r3n4L3P9pL3kj3p1M0N4%m6n0l5J0M0K4o3N7Q3j54
-685g1J15r1K9o6N3k3K7N4K5p1L7K1kq8Qk7Q6qo9O7KNm3j9L1n6J7K6J4j7P2p1N7L5o6LRo6
-647f1j7J02j5N6k8Mm1l5L5q4J01Kj5P5r5P5j8n4K9ok4K8k0N9j2j17L6k9J9J9M5o3O6k1o8
-612g2L4KJJ7M9r5M9Nk2j1Q8R9K5p6j69K2Q9M3k5p4P1nr3J23J11j03m8Po5j2K5P1j9Lp8KM5
-575A4q0J7O0pO0n7r2M7P5o3n8Q2N2K2j01Mo3P6O9j38O7l8J6nP1O4l4j00j4K5Oj6lM2O4m0
-539B4o3JQ2q6J13K3j00n1J8O4L6j44J02o7K1l2L2l8R0J52r7j40L0M0o6O4J01o0l8Q4o1r8
-507f4R5J08mj16k5n7J8N0L6Q8Qj7p5q4J00l2p2L8on4Rk4K3K2RjP2P0l1j02j3nj1J1k8L7N
-470b2N7K6q5J0L0j0n3L7L0n7j2N7N0p5p1M5k0J6M6n0M4Pm7N3K2K9M7o4l5L4q2M2j8jJ3k6
-434c3pk5J6K5L5K5n3J7K8K7O5j5j14Q7n2q6O0J3m1Q2J26j29q6O9O0q1l2P0J37q0o6j6o2m9
-400h5N6k5R4RrLkL4k7n3j8JR4mo2n2JN5Qj1j5N1n1Kj6On0O6j9mPN3k0OJ7k7m4rjK3l5R3K0
-357F0q9mO4k3o8J17L7n3n5oM0m3nJ14nq9l9j5J7L5M8l9r1J34O3L8j32j1J9o4k5Q2N0p4p0
-322h2QM7O7l9L7Q7m6o2n9L4m4J09Rll1J3n5n2L2L6N0j05O2J29o4r7P5M1K6J7j44N2K7J4m
-287H5n2j4j2k3l1N9l2kj7K2k7N4M2j04N9nj1jj9K3k4m6M0R1j1j13J4R6L6m1n5J9K6L8k8j11
-251g5J0J00j4o8L4J8j1m0L9p4J49l4l4JM1jn5R2M9l3j00j8JL7l4l0j7Q4qM0J4j15JR%LR8
-214E9j3p0l1k4R7M3l7r9J05M4q8qmK8Kn6j7Q0J01Kr3M0L9r9L1q4M9m6K9q1N7M3n6Q2n1j2
-178c8kL7k0m0R7M5l4o2M1J39q9j18k5Q6J5j9p8N4M2l8j5o0K8L7J25o0p9O7k1K5QN4Jj0q8
-143Em5M1o8M9R9j13R2o5o0N5l4rJ39M7n4J6k9p9O7Pn5n6QP2q0L1Q2%p4J4r2Q2P3k6q0L2R9
-106I1qj06oL7J05l0J0Nj17n0N3K7M4k0r6O0L4l7j9J0K7jn1M8mM9Nq5K9j1lL4q8L2L5n6J5
-69c8P1K9j06P3K7p0l9N3j1M8J17n4m9J2o5pO2l2l8n2J0O9O7m6k7N5o3m9N1J8k4qP8M6j19
-34a1l3J4k9Qj5J5R2qj09K7R2l1m7lL8p8M6rL0k3l4K8M1qPl4J8o2J40M4j06jKJ1pj4J31q1
3D1o6On2L7J03R9k0j36o1R6M2j20rR5o6K4J7q3J4J8K3J24n4n7L2m7J1n7M6
32@
##PAGE=	F1=22967.782901946633501
##FIRST=	24596.97802734375,	7686.668670654296875,	-0.13710740208625793457
##DATATABLE=	(F2++(Y..Y)), PROFILE
-2014gL6m6Q5M3o9o9Nn0M8RQMk7J0RK9N2k9k9o4L9M9O7j15L3o3j3l4Q6l7P4L0j12J6J51J4
-1978A33o4p4Rl7j2K2O7P5j5p6p2j2J5J6QjJ6J53j3m6O7Q0j49j20j0J2Q8j7q9RLJ3n6R9M9
-1943G1l5j0j1m0j7k2J17n1l9KJ2L9Q4l4o1o5R9M0m5q0L6J4Mj7Qj9KM5L5q1L4J05l6m4on5
-1907b1L8%Qk0j4P0Pj18O5m3L4O3m6o0P9Nq7K1ok0K9L3l0J3k8K1K3J4n8k7N9J96j0j39p1k3
-1871d3Q5m5O8n5l0lM2r2J42J8j36qN2m8ON5L8r4L1l7N3j4n9N7n6P1nL4RJ4Rr7K7NqJ5KQ1
-1833H4N5n8o9n3K6o2R2Nm7L8kRK5m8Nn3L2K6k5n2K1O6O9n6r6L2L6nP4Q4r5P0lj26Ln7Q0n6
-1795c1j6k1L5N6J21r4q8JnP9L0r6K1j9Q0Mo0N1R6o8q5ooQ1L5j19K7P3r8Oj2K7l5J1K7L2O0
-1758I4j22J34K5j16k9M4L4m8nrJ4oJ8q4R4j22M2O4K6l3l5K7o7P6R2p5n1lnL9M0n1jk9K7L2
-1722C1n3J6k3N2J25n2r2o6K2K4j8J1P4oo8m8Q7L5j7K8q3j5k0K4J6m6Q9M3qK0o8l0L6J7q7
-1687e0Q1M6k3K7K4n6m4O0j0q6K7oN0j5k6n1O9j0n6J13o3l5k8K1j6NpK6J5l7J4K7k8nK3M0
-1651A6l4m0J02k6jm4l1M9K9m7oN8j7Nl7l3J9N4m0k4RP5j7o2k6N8L5m1N9J5j3q8l0O2%J2J2
-1614A2l4k6k5L8O3k2k5mJ0N3l4k0N1p0M0Qj6K0O2l3j9m9k0Q4k1m5rJ7Q1L4p4o0l2K7J2j7
-1578d3l0P3j0M1m2J5L6n9m3L4K3N5K6j36N4k2q4J39L3n4n9K2L3m4J4j5k4j6M4R9l7j1M2q9
-1544c5j1L7L8K3P0j08KN2o6n5mJ01L5j10J4P4l0j4Rjn3J9Q3o9P4k9J2rq7k5N0j6jN6q5P4
-1508A5o0N6M4q0K7l6K5mj7K0n1L7K4j3k0k8N0k4J09k4o6j5j3M2ro1O2M0l0j0Q1L4o7p5P8
-1473D1M0j41J01q6K3k4N6L1n9jNm2M6p7J21o1P8l9JL8p2L1J73j67N6Q8j40KM2p1M5k0q1O1
-1439bJ19O7j6j75j3N3m1n9P0J6o5P5L4o6m1M5Lk4JKO4n2p7O3L6n1l4R5Oj16P4P3pL6l7p3
-1403a7J29Rm1l8m2qkQM4k7j1mp3J14o3M9k1Q6N9j55j2O7l6p6J3L8L4l8ml3Q1l6R0n9K9O3
-1367A17k2QL6k2j20l0k8M0P4M9J7j5n5lL7n7o7L3QL3r5M7kML7j2l9k7K0M1J4Q9J6j42N8O7
-1331A09p3n6K5o5l0K3P3K1K0j1l1M9n8k5K9l5j5J01kk6J27j42J1K8N3j60R2k3l1k0j8K9O4
-1298C3L6m3q2O3L8l3p8M4j4k9N6O9M0j19J4Oj7n9K8L0m1mO5N8j14L0K4m4L7k9pM3R6N1j35
-1263A3o1RN1m2m7JJ1OQ2Ol0m8K2M5k4J3L5r4Q6k2o7RK1K3P9M5o1r5J2n9LN9n4R0NM5QJ3q8
-1224@P6k8j07K3j0L1l2J6L2j3j8K1o1Q4K2m5p6K6R0J1k7P9Jq7jM9o1m7J54Kl8j8M1n6j8R3
-1188A08k7lO0n9p5n4N5M4m2j4N7K2n3L4J5j19k0M8K2O8Rn1j9JJ2p5L1O5K0o4J0nn6j7O7K8
-1152B3p0J2L7o0P1p8K6l5P0M8k3O6QK6p2P1j7o7j21N1k9Q8J4j19J10k3n8J9L2N3m0p1J05
-1119D7J7q2j1L6NM3l2k1LM5n1J0kJ8K2J27o4j17J2RP4j0j66M0mP1k6m9%j1L6j2J9J2L8l5
-1083il4JJ4k5J45J1r1JL3l0k5O3n9m8N3k7O1m8L2k6ok4L4L2k8K5l3m0N5Q5j4r2J4MJk1k0
-1046c6L5Q7J05p7j14K4k2j6l5k7R2j1QJpJ6K5j7p9L8K2mOK2j7J0r1M9n6J16J11j05p4K9O9
-1011G7k6pm4k3l2O9M6m9p4M8m5JK8J03O4o3q3l9nJ6K1L1m6N1P7L0j04p2M1J7k4jK3QjO8m9
-974C2l7l3j0N3m4O7K1l8J56j62k3j7P%M3k3o0L6J9m6N9%j1L7Nq6K8K5j8K0lj7NJM9q7m9R4
-936gJ6j4PR2n1m6L3j3q5PM7O8Q2rj85M4l1K0J4Nk4NL2O9m7n8M0j1K2L5j8p6J8J00Nj08O5
-899D3j8k6n4N0O9j7km7q3N3K8M8m4l2L7J0j2o9J11j7o0O3%n4l7L6jj7RpJ4KnM1q0P8KqO2
-860F6n2p3J5K9l3rL4O0p0Q2rj24J40M9L1q5l2jm2N7R0m4j27N5k3Q1m6%m1j7JJ6L6P3K4L8
-824A49k1j32n6K1Pj8M7J46p9q1J4l0j7J9O9k7o2M7N4n3N2M9l3m8K6m3o9O7L3n2N3M0p3QJ9
-789B6ON0jj4l9n3P7Ro1m0kK9k7l0M4m4P1l9k3J42q2j2R3j65J34RK8J8o9p8N6p5kJ9O2R6q1
-752C2j08J4O0Q7L1n2PL0q7l3Q0m4n9J4Pk8R5j7o6JK8Q6j0o8K8n4J3R2n7n3oO6j0J6M7j57
-716g5R3o4R7Nn6n5L7Q3k2p4n9M0R2J1J8j8j7q2K8N7jn3m2%J8OJ7l3N8J05j46N9r6M2n2P3
-680fkn2M3P1n4L4K1qq9L0rN3k4q1N8OJ7l2j0J5p5M6K9J3m0O5o7R7L8r0k8J9n4j6J16l4M0
-643D0pJ1m4m7L8n5R0L0j4P9j22Qrm4N1j9L5km8M3K1j00L8j4Rj5N4l6M3l2o0N3K0l9K8M9o8
-606c5j0Pj3J8R6Q0Qo9j67J2R0O3k4p2O4kp5R7J12j02n0L1m6k6J3M4j4L4p1m8M9q6L2M3J4
-571cR6n7j01L7P1r8j5O8N0K9j05J7l5K2R6j41N5j1k8K2Q7N1m1r7lK0Lk0jM1P8l7r8L6N7j01
-535e6J02L4r5m5L1N2L0j09R3j06N6n6L1m3J48J12j18j30K7M9o8O0P8m0l2J05m8j47R0J03
-505A08K2j00l2n6QL8L0R8L3rq0j03R2n6QJ8k1n4K6k7kL7L7k0N2M3k9j01K4k3LK5k2K9lM3
-469C6K4q0J2L5j9o4K8M8o2l7J00Q3o1p1lm8P5J5o8P2J0o1O6J9J7L3n2MK0j16P4k9k7Oj6j
-433c8nK5k0OL3l4mN9N1N9l8j28O9rq9O4K8o0O1J21j21j04P6Q3o2l3Q7J08r5p0k9m9j9N1l3
-398e9R0Qj8kLM1l4m7m1M9Q1Jq5o1K7N4mj2n0Q6l3J0j2k3k0R1k3j0J4N9j2m8J3j6n5j4M9j4
-360a7o1Q8J6q9M0M2j9m3R8J2l3n0jN6p4K5Q4k1o7j0m8K4K8L4k5p1J29M1K9j02Mrn2k4N4P2
-324F0p1n8MK3P0k2M0Q5m5o2o6O1m8O6K1j0k7J4o6l1N5L1K4r9O0J42o3j26Q7K7K0M9j48N0
-290D7K9K4oo3kl1Pj8J6lm8J6J7l7O6L3j18N0J5OJj1K8m0l7K4Q4j5j06RP0M2k7m1K5L4Ppj07
-251f7j9J06J1p3L3Ql6k2M7p9J72m2m0qM2j0l9J13L1m8r0ppK4m9J5j3O1OK7pr8k2M4j8K7P3
-214D6k1o2l2j5Q4L0k0p0J18K3j29L6oJ4Pp3J2O7J11J2j09K9K2q2M7q0J4J4J3o6N9Qn9P5m5
-179b8k0LM7Ok0N2O2o9n5J7J40p0j31k0J15J4k1o3M4L8m0j8n8K4M9J17q6q4N7k2O1J5M5j8
-145H3j5o8o5P7o5J6J03j04O1o5m3P5k1j7J38L0n5J6l9p4O9j0m5m4J9O0p7N7R3kj08rk9O3
-111EP3l3j00N2J16qj12k0O3R9o0J7J6r5j13Q7M3J0k7p5O9J2m5JL6J2k6k5Rk8Q1L8j01K6L
-76@k4K8o5K3M1n9J9J03%j18Q0K6p7m1P4j1L1J20n9o3l0n0N8L0pk9m3J9N5P0k0o1J2l4o4L5
-40c1K7j4J5P8L9j22l7O1l4l6pJ1O3j0p7L4Q5k8p3N6Oj02Q8l5J2K%lK6j4K0l6J7o8J47K2j05
-3b3K6kj1J0j0J39o6o8Rp1L5J30J06nj37q4P2K7j25L0Q0p1O8Pq2k9JM8J29o2n5N7o9J7m2L1
32A0
##PAGE=	F1=22943.466556791452604
##FIRST=	24596.97802734375,	7686.668670654296875,	0.17398568987846374512
##DATATABLE=	(F2++(Y..Y)), PROFILE
-2014IJ8l0P2L2n6o0k3k0L0Oj1pJ7pK5K2K6j0%o6J1N5Q2r4Rq6M5l2K6n3J01M4j25K9J35M4
-1978A58p4j01J7j5rJ5M0N7J1n7p1l9J7M1J9j5QJ42k2o7P4Q6j37j10j4LN8k2o1J8J3J1j8L1
-1944a3Q8j2l6J4o4J2l7R7n5j3k9K2K1P7j1m4o6P8M1m6q3P6K0j5l9Ql0J4K5L7n7MJ03J9n6
-1909E0l9pK9k4jj3l8R4Or4L2o8L7P7k5n7O1J7q4J0J0k1K2N2k8kJ3rJ0J2m6mL8J86Lj48q1
-1872c0J1O0o0N8n4jl1M7o5J26J0j26NM0k5n5Q3N7p5K5l2L7Rp2M0k2O4l1L6k2k0L4p7O6j1
-1837ak2K6kP2O5l8q7o1L6n4O8k7J5M1j6j0nJL0o1J7K7l1q0M1J28K4r7o0J7K5J3P2P3q2P8
-1801A35j7j01Rn7N1m7j9kL1M4J21r5j07j2N1M0L7q9J3nQ6mn0K8R3n9q1k1kR3M5j39M8M9r6
-1766b9RJK2k1m7J2R8O6j16Q8L5j34k0P2M2p9j0Lj3K8L7p6M1o3L6P1J4m5n5L7n1O1R4o0p2
-1731b4rpL5M7j02N5k2%L3l3K3j6N0J00n0p6p5J5N6k0%P0j7l5p9O5L7J7Po1m4J1K6K3l6N9
-1695B3N6k0J6m3n7K5K6o7L9N3lM4M3q5p2Q6J0r8J1J3O5lo2l2M1j3k3J03n3p3l1O0l4nJ1M2
-1659gPo8L8M7m5j8M7M2m5m2J12m3Nn9j7nOqQO6k3J1k9m2J9N1n1JK7M7k4n4j1M6K1j1K2lL7
-1620E5p5l3N8m8J7L9j3k0o6P0O6l5n2J6rQ7l7k9P1m0n1N1k1RN2okl9p0J14j4n9lrR0N4p2
-1583D6q8l1M2%j9j2O4n3M5k4J9K8n8PL4J4P2K0j60L4j6m9J01L2n8o8M3K7n2O2k4nm3O5J05
-1548A00o3n0L2m6jK0M8qP5r7NL7p1l6K3N5N2j10j2Q8pJ%mo8J2M9l4R1k0k1j9q1l4P4j9RM8
-1510A8r1Q9n8N7M8q6M4n3M3qj0J4o2LL8opl8L3k1J18j6o3k4J8M6m3n3O1M5j7l4R2L7p2q6
-1474d4P7M6j44J06q0L2k2O2No1JJ9l1L4o5R1j3R5n2nK8p8J3J39j70J11O4j59M9K9r4P1J0
-1441F4j17J04Q5K5Pj28q5Q0m8l4Q5Jo8N9M8n2k6K2j3k6l5OJ08k0j08K7O0l8m8J41k7j32P4
-1408iQ6j5L6l1q3J01J2j7k5l3j7mKK6lj1l7o1O9l5O4J3L8K4j22pQ8k0q6J2J4K3k6Nl2O2l3
-1371c2J18o5J0R3J8J5K8m1j36k9l5M2M8M3J4k1n2J1M5n9n1J1J9M4j10M8LqM0pk8l4M7J7J9
-1336B5Q1rj68J05P2p1m5K6r1KkP7M5J2oj9L6p8qJ5Mp8J04K3n3J28j26K6J8N2j58Q5k4n3j6
-1301f9J4K7M4L5n8n6Q3K2m8n1J8j6pO2M1N4j03j3K0on8N1K4l2k9P5M4j32M7L0m4K3ok8M8
-1266FJ18L2j67p3O2L8k2n4j2J5K7O3Jm0k7RK0pL0J9r0P6Nm8k9NL4P3J8n2p4L9m1j2oK5P2
-1229C3NK4J2Qr8Q4l8p9%k0N2J2o8O8Nl5K2p7N7K0l0l6L2R9j4l5Q4mp8%M7m1n1J37rq2J4O7
-1191H7l0k4P4j0JO1n0q5o6O3N0o0rN8K6m9qJ0p1k9L5L1Q0l2m8J4j3Kl5l5Q8K3m8Ojo9k8O0
-1153c1M3m0j3K0m1R2o1k3j7O0L6KN0J1M1n3N8m1m6q8k0K5Q5J5j42J15l9p1M4K7M9k2r5R0
-1119B0Qo1k1O8J6M1o3k7jL6l2RJ0M5%J56o7j41J8J9R9pj85LJ1O5l5m9J2j2K3j3O1j2Mj1n
-1082a8m1J1mJ47Kq4j5K2k7l2O8n7o3N7K4J6p3J04n2K1K4J7op5L6jl0L8P3Lr6k3M0M1k4k9
-1046fJ0N3J15o8q9L2k2l9n3J0P4j4Lj9J5K8L8l0r2L6N2JjJ9p7J1n3M5k9Q4J03j06o1K4M0
-1011C4oK8m6n8J6L7M3n6n5K8l4K0L3J30P1q7r2k9k5L6rJ8o2Q0N6M7p9q7N4J0m1j4M8K1J2
-976D2L6p6j4j3KN0m9M8K9o4J66j31o5nL2J5L1n1n1K4J3l7N9K2k3J8j1n1J7K5j2J5mk2k3j8
-940g6O5p5nQ4J4mlJ00l7o3M6m3r1L6K6O0R3J5j81L5l8K4J8ql9K2K7M8l3n4M0nJ9K7qo3J4
-903a3R7K2j31K8J0k2o9P3O5k6j5k4o0J5L3M7l4m1L8M5j7q6R2Nk7Q1k1p3n2J3j5j0O3j0QL
-867hk1L2r2J18k3rN7n2l4j9K3J6pJ7Qn1R2j5j00J64J7Nq3l5%k3L9J00n5r8M8l1R7p8j8k3
-831d2L0j6PK7P5K1jj6j10j9J0l7L9N5J39r6p9Om9j4O0N5m9o3J08M5q0M6M2j9n2J4n3l4L2
-796a8K1l4N2M7m7PoLN2Pk0l9m4Q1Oo5m6J2K2l1l5O2j1L9k0l6N9m8L0J24j57N7K1LJ7l3o5
-759c3M2n9%L4K5R6p2r9L2N5O8N7o0k8K3o9k1Q7l5j00L0j4MK8l0K0j7K5Q5qr2L4m6M8Q1q3
-723Ho6RP2%OL7j33Q1n2J10rp1n5M5N8l5n5n0L7J00L3Rl8k1o0QN5mn7j6RL8m4Mj3P9J14j33
-685@Kp9M8l5Q9J6o2l6R4l8M0K8j9p9M8K7Nm8q1M8J3K5k7MJ6j02O2L5J1n8M7l9J09L6j09l6
-649d5M4o0OR3o7L9J8J4m9n9M0j3O5N3qQ8j21q5MkL8j8Q5m8o8M5M6r0M4n%m5O0j1J5l0n5N9
-611b3L3o8M4M4l7l1j4j2L8J01O4j6n9j53J1Q4P2k1p3N2J0n2N2R9q7m6M5k9l8K4J0j1N5p2
-577dl9K3o2M3mL6J17n2j00K7O2q7nM3L8K7q4J7j3j7J15j24K1J7m8M3Q4L8l4r4J6J4j2k7l
-542b8M5R0l7j07M4L6j00Q2M4q6l9M1M4K4q3P8j23O8o4L0mJ47P0j30j14J2O2n5M1M3j0j6J24
-509A29l4j70N9Q0M3q2k9n8KL2K1R9N9Jq1j10P6p9J12k7n2m2M9j4l0M7N4m3K8J8k6r3N4m2
-475d9K7L2k0J2j1L2K9o1J3L6l1p2K6M8o0k6J18J00l1p2n4k8Q6j8r0Q9K9o8O5J7pPk0N7qj47
-439e0R7m2l8Pj3MJ5L6o6k0L8j2l2Q9P2M4n7j35M8L4o4N8M0o8N1R7j02r1L4R3l6l1J01Q0j06
-404G5p4m8j1%L1j4N9Nk5NK2J7m9k3m2O1O7Oj02l8K7N3k0jo7R2pJ6j8n0M4P7k2LQM4j1p4N
-365B1j0n5J3N5k8q6P0On0M6J8pk7P9plm5qO7r2N0N6l6l9J2n6J1K5J3j8n7J23K4K8n3Nm3l1
-327b9j5MQ3o2l8J0j1P5j1M4P2m4n1o2P4l6LL8j3k4J3n8K6L8J5j5q1N9J35n8j48J16PJ5P0
-292A41j48N3K6K8po2Qm9L0j0l2L4q9O0ml9Q0K0j19K4L9J9MnM8o1l9PP8j1o6K4j8M3j3j9M3
-255A8L4k3J4j19kP1L6n8K0Mn0jM2n7J55n0m1j5L8j1k0J20%n8o2OqJ6n8L4lM6J0Nj9p4RK5
-217b6n0O0N3l2n7rk1N7K2km3J24Jj37O2j9JLn0K8N5J07Rj13M1j2q1O1o1j7N6Ln0N4j3o4N1
-180ik6j4J2M7J4LPP0r1m6J2J49o2j40jJ16J3k5m9L5K8l8k5n3J4O0J00r3n0J2m1J03L1L4l2
-145F5j2m8n4O6o0j4R9p5On5j3Q6nk3J15J8n6J5m4n5O0k7k2J4OJ5o9O5J00Mj32l3M0L5O8l8
-109D2j09P5J14j1j08k5P1Q9r0L2L6o6j03N3M8j1m6l7N4ql3oO3ln3J9J4k7L3P0j10J8J3k2
-75b4J4o0J7M8n5K6J25l3j17Q3L1q8l3Q3j7OJ26n6p9n8L2M2j1J7j4k6M1K6N9Pn6m6k0m3j1
-40f4L8QK3O7K4j12j6Q3m1o7KJ5K7k0j9L7N0k1p7J01l2q4Q5m8j4L4K6j5Lk4K5l6J2o0J37%
-4D7r9N2nk4K0oJ43l6p8ln7PJ55J07Lj21r5L3Pj19N5O3l4P6rp5n4k8P3J11o1n1P5p8L1k4O
32G
##PAGE=	F1=22919.150211636271706
##FIRST=	24596.97802734375,	7686.668670654296875,	0.31852576136589050293
##DATATABLE=	(F2++(Y..Y)), PROFILE
-2014A6Mk2N5L3l8m0k8k0J9ll5kO3k4K7K3j6RM1o5k8N3Q7p0kj01R1k7jm0O1N4j26N4R3O5p1
-1977H9j12K3LrJ1LL6L8l5n5l7PO0J5k6j0J23l0p7P6P3j14q1j8k1M0Pk0j0J2J6J1m5J21J6
-1942H0m7K8q2K8m0Q1n2J1m9J1MO5Jk1o6N6M5l4q5J04J7l2m8Ml5K2J6J8k2%O6Q4n1p0K3K0
-1906E0m5nj3p1J20Qp2ll3oQ1on0M6K9o7j5J7k2K8O5j8k7M8l1j0J0k8mL1J69Lj38n7L1K5q5
-1869d5P0p0K5m4L7k2R3lj06J7K9Qp2O4O5m0Rl2L1K2p4J6J8N3o5L4n5m4O0k0P0k4l8K8j0P2
-1833E7O4j3q9p4M3l6M2o3P2M7k9l3l3M5M1o6J9K1l7p3R5J17Kj46k9PPM2N4O4p5Q3l4o5K8
-1798E5p0L2m2j7RL0K5J06q8j11L3M9J3L1p9kPQ8rm0RP0m4o0k8oR9N4j46N6K8r7J5J3J8Mm1
-1761c6rJ21M9j21M5M5j40kO9N5r0k6Pk6O4M9o4olL1N4On8o3N7m0M2Q4m2q8rmMN7p7P2j6l1
-1723d0K0j2K2rN5O8m4m8o6K6M6k7j3P3j5k5n7K3MN3pm4l8J5K6K6k5K8N1l3J6qm9j5K2l8l
-1686d2O4J4O1N7j13r5J09K3j02RK1P6J3r2rJj8K0P5m2r1J3M1m9j0K2N3lq9P6N2o1l8O7N5
-1651F8o1l9J21o2J0p3On7J2NQP4k0kj4mj5L8n4L0L5J4k9m2K8L1j8J6mj4Q9n3m6M9p8RO0P
-1613B5k6n0O6L6l9p6L4j4R6l3k5Q2mj05N2k0nM0J7K1k0j31J38jp1Jk0Q4O8o6j10j0M3j0k7
-1578f0J3M9o8K0lJ5L3n2N1L0kP6K1j61LOm0O0L0n5m5L8On5J08j6no4Q0J06p8p4J3%K9oN0
-1541E3m7Q0p9lJ9o9%P1K5L6j13n2R9RJ6lOp7JK3J0Q1k0m8k7o7j4N7j4J3M1q4Q9o6O7M2p9
-1504b4O6o6O2j1j9J8q3j0M4Nj0k4J2l7J32oo7j7N2K8n7k1K0O3j8o5J09L7q4q2P2O4j32Q2
-1470C3p4L2j4P5j2p5KL5j6K3m4N2M0R3o9j0J7p7mR9j56J53L5j70J06J5j15R5L8j48J44N0
-1438A53k5J6q0j25R7m9qR5op5L4N2l3j2kk4kl3n9J41J9j05k3P9j4l1J32n0j34O4Q5l0M1k1
-1404F7q6P7PQrl7k5JmLK0qo3Oj0j1J14L5n3mq1j9R5Oq9J0%J3pNl0M5l7J23n9OJ18M9mK2m2
-1363A52j40l5l1N2J2L1Pk4m1K1N4o0l0pM5N6q2lOrK7nk4l6O3mK9P0l3j19Q3O7n6l6K8q2l
-1326e7j3N8O1J1J1PJ7j21K6pL6p2M3M3p4J21j00M4qN0j36P1k4p2J9PN2K7M0r9rP7mn4k5K
-1290e2j4J3O1RN7p4l7M8jn2N3J2rl9N7L1r9K8K6m2K4Jm5N3J34J2j86k8N9K5j9n8pL8K5L3
-1254C7rm3Pj1j2K2L6Nr4O8L0l4n9JL1O6jm7n1P2j0l8n9P6M0J6QK1oq0P7o9l2%rN4M6j11M8
-1215a4J9m7J9k9l5K8j4lM5J08m3l3P6rp2JN2k2n9J17Jj40M8P8Jj4M7j3J5O6m2q9p1M6O0o6
-1179A2j1M5K5k9m4K2k5l7J8L9P8p1l8M0j7j1Jo2Q1J9k6K0j2p9j4K0N5j4l1l%R3n1n3NK4K6
-1142eL3K8K4N5n2L2m7k0m9k4K5P7Lj43J04l6p1L8K3L9Ko7K4rl8k7R4K7L3q8j7k1L3Jj1K9
-1106aO3j8J67o5j47L0J5J11J3j83l4J3M7n3k2Qk0K0jQ7k3l7J3J8m2k2NJ40Lo3k9J3k2n4Q1
-1071A1n1l9M7L6k8j9R4p6N3N6%l8j19N0K6k2K5O4K0r0m7Q9L8l2l4J6PJ01o0n1L5k2n6n3L6
-1036c3N1j7pk8L6L2M7l1r7K5Q0Lj8K2j18lnK8JO7Q7j07l5J2nK4L7m2n2P2k5K5o8K5j7l7L1
-999d0M7J45O7j13r5j3l0M3m2J2n0P8K5P7n5j05O3kn1j4P5L8J7pj03J8LJ6M7n4K5L1p8J57
-965A32r8q3J2L2M0J1p2l4K1mk4L8M6k3pk5J6k4L3okrk2m5J6J7m5M2N6K1Mj0Q4k4o1O2p1k9
-927c5K0k1M2Q9L7j61M0l7J3K0ql1J7LL2j5m8L3LK1K3kn5LQ3L6j32kL2j3o6N6P2k1k9ll5l3
-889g2L0N4oo4N4O5k7q6O3K9J5P5l0r1n9%k0J7P0j4LMm3K3o6J15m5j4N9l9j0l1mN0LQl2k3
-851c9Q1j7p5J70Kj6q5l8poL2J12o5p1L0k7J05r4l7K2L8l0kJ9P8K2n1j8q9L6Rm4O2L9J19r6
-815F9p5Jp3JQ2M5n4n4J33L8r6L3L6on4on9J1lK1l1M1M8j1jk3NO1J7l2m8l4Q5mo6l8L1Pm1
-776d4m7J01JJ0Kk1m7j6O9J41j36j3K5j5L9J8r2K3k7lM0j2Q3m3p7L3M9M2P2n8n9Rm7mQ7k4
-740E9j17M3l8L7Om3N7m1L6N7mr9L4l5P1O2r6m7j5P6J6rL3p4M2l1J05j5p8m6M0K0n0l2k3J5
-704h4J01O1Jn9k3k8PM1on1OjN8p4J1l5J02J07j13m5k0K0j9R2J7n8p6O8k7O0L6l2n7O5M9l8
-668E6o7p0L6K0K8k5K0K9j18N8M1Qo5K4kR3L0j20mO8n7lN9j03M7L7J6m3m8J1L0L3O5LR9j00
-632H6j44J4L6prJ06r0p5N5O2p8M5Oj1n8N5Lpj4m6M0M0q6O3L5nj7m4k1M7J03N2l9n6j31L1
-596e9P4O2k1p6L7K5k5lP9o1l6M0rm0M0j9j4O1q2J3%m0L3m3M6J27m6r3K6N5m8j6J3J9K4n3
-560a0MOn2J33r4k2L7l9M7O9K9k2q7K9J6k8m1qN0R9l7j04M4J6q3O3M7p5l8M8M4K3p3O3j24
-525g0N6l4K4J4J32L0j29p6k3P2l0J2NJ5J4J32k2j69K0L8N9o6k5n1J5K1NQ9P9J8p8j13N9p1
-491d8J70o7q9j3O8Nn0M6O1o4O%k3o9O6o0N0L5k6oj7K3M0k9J9K4m1q1L1L0m0jJ13J06Ko7j02
-454BoQ9n2j02R3N7p2N3J8l3l3M0J02m1j74J15o0m0J3pPL1M4j02O%J4m3Q3Q4K0o7j27N9L5
-419Fm0P2M5p1O0P1q6p6k2Q3rk2J06N2j10o9l8K7j5OJ4K6oj6L2K5l2p1L4rRM9J1r1J3j2N2
-382bm2L1j9J4K4J9l6o5R7N5j9K3jK1k2p9Lnm5L5M8l5p6L2rJ3K3j3K0k1N8qK7m6k1O7r2P2
-344B6L6m9k2L1o1JK1rj6m5J14J8K9omo2j0qm5O8m6j3K0m0P5oN1N4m3l0n4P4k1n8N0rk4J7
-306Dk8M2L2Oo3n6O1J09n0j13J21k3NP5j38N7J8K8j2m3J7o8L7oo7P3r8P9k7l3R3Jj07oO3J6
-270aKMP7q6m4j2P4%l0N4q1PpJ4O8K5m6L1j37L6QN6l0KPl4OK4l9J30o1l2j9K5oLJ10m0n7j9
-230a8J8nJ5m3J2RK9Kj0k0m3K8Mn4O6L7m2n2K5m1L3J6J2k1J20j6r2M6l8qJJ0J7L7R5nj03O0
-192H1m6r7P4m1k7P1Jl7N1k6o5J8l%K0M3QK4l4P0q9l2PJ65n5j50L0R1Pk2l8K3J3l4l0k9j7
-155g5P7P0p2ol0l8R9M2L2l9mm3m1M9n7l4Q7k7Jl6l5P2J5k5O7J9n8J5m6k3M1m5J4N1lk7m8
-118f1M7R9J5j39l2P5RO3m1r3Q4R1j6r2k6O6P1j13O0N6l4j04K2M9j1p1KK9k8Jl5Q5j1p4N5
-83bK8j4k8R0j13J1J5Jjo2MN3l4J5J42o4j03Q7M5j01k1P4k5k2J42m2j06l4Q3%n2L4KmO7oL7
-46I6K9m2r0k7Lk4J4L8K5M1Jr1K2P9m4q8J2J9Nm6M9L6Nj6m5J13o6o5P3n4k1N1L5k1j1k3K7
-9am0Jm2J13j3p7N8j6k8K1J0J42jq9k8l2k7J75J06%r4q7mj8j09O5M4K5N7k4o1n8k3M5P9n1
26A8m4Q8p6M2pj0
32A1
##PAGE=	F1=22894.833866481090809
##FIRST=	24596.97802734375,	7686.668670654296875,	0.19526553153991699219
##DATATABLE=	(F2++(Y..Y)), PROFILE
-2014A0ok8L3M9j8j3j5l5J0j8n6L6P2l2K7L4p4K4Q3n7p2N2Q3n0rq8J09k4j1l5J8N8j13P3M2
-1979E9P6n4j00K1J2j4J0l7J4O3j4k9k3J3N9Kl7k8J01l9n4O0L7q1m2k7m3M7M3l0j3NK5K9j05
-1944i4J27M8n1L5q8L2l0P0m5K8n2k0mN5njo3L5M4j1o3R6Rm4m3Kj9QL3j1J0L6k3J45k9q9K3
-1907E1Ro0mj2n6Q5J4n5k2K2l6N0J0m2L9M1n0l8J1pK1P6kp1Q4m2l2K5k2k2K3J53oj12j4M4
-1871E3mj24J04p5J3onJ7O1k3q0J6K3L6m2K4M4Pqm4L6K6o5pM1M6r3L0p3M6l6M9N9l8m4K1k8
-1834d3R4N0Nq2p8M0j1K5m8N5N5l7n8m4O7M5o7K4J4l9n4J28R8Mj78j3Jj6P4K8N9p7Q2m7k8
-1799B8N6q5J7m1j2J3L6jP9p4r9O3N6oK0o9k4J8Q5j3k8J0L8l4l6k8j0Q9O4j41O0J9r4LK5J2
-1763dL8k5j8J17K5j32J2N3j31J8M1O7p6n4OnP2N2n0m1N6K5K1ko8k5M2l8L0O9k6r7J4J7p0
-1728h7O1RM8j9n3rJ5J5nO9L7m3k3o5M8M0l5k8Q2j3l7j9K2n7P1om4nlK6K9j6KK7l7J7L1k8
-1690A7n8Lll1P2K2P0O0j28p8R7K6r8J9J6Q1L1j16K0l8j5N0L2k8p5M2J3o1oK4N7j2q5Q1N4
-1655E5o1o5Q1P1o7l1J20p5Qq0L6o6L2l3jQ3ql8J0M0m3J3m3M4M4k0l3j4N8K2o5L1n%J05l5
-1619G0o3L1q0qO6K5k7l3O0%m2o5K4NO9k4j3Q5L1j00Mj8k1K7M1M3%j51J11J2p6Kk0P0P2n4
-1583E3q3QRj2m4L7L3n9j7J6kN6k3N8K1k0O9K8j39k4K7l9MK8k8lNj9MP7pj4p7R4R8p8o6j9
-1545d8L1N9j8M2p8Q1n2j9nn8L6J00K0J3j22n3Q7JK8JK3q2j1K8L6M7k6n6l7l0J0JjJ0L8p1
-1509g5Q0o3O7K6n7Q2o3O6j1l4K6j02j2M5J6k7kJ7n7J28No6mO5Ko1%rQ7l5r0J28K9r7m7M5
-1473BQ8j17M1o0J7J0Q6k2r2JM7lK2k9J5Q9P7q9j4Qo8j0N9j11J49J1j68J51Qj27J09N9j74
-1440c5J72K1o7J2l7j37J00m0J9J03qq6KN1j4jk2l3K6j6r1J08N4q9m6P6Rk2J12n3j18N2O4
-1407F6n0O0j3q9O3JK3Nm8l1J3j6j9L7lp2O2k2k5J57M2j40k0l9k1N7L6q3J1Qj0J8onJ6j1O5
-1370A7l8K3J17O9l7J9l0j32m2j2N8k9K2Mk1k1J6N8o4oj5O4O6n9l5Pk%rk5l0O9k4L9N9n2n8
-1333c4M2O3l5k6K8o3j3pJ4O4J5L7L3Jj73O4k8N2n3j2N2q3J04p0O5l9M7q9M1k5n8M4k9Q3K5
-1298C7M5j47M8M4l2m8mPnJ5N4j8M5l2m0O9kn2M3rJ5l8L3K0n1OK0m2L1ln4N8J41pj84RN0J6
-1260C8k8o3J8N5J6%j9m0L6k6l9N2K8mj04O5M6k1p7L3%M2pm1j4Q3K2o5l6M0%K9LL2k6k8N1
-1223E1j00J7JqO1P0j16NK0m4J8Qm3lk8J3O4J13p0k4O3j0p5kO5qp5J07K7j13JN7L4RJ5l3K9
-1186I6P7l4q6p1J4P1n4k1K0L3Rp6L5Mn0PN2O3q9l3N2j0k0K7n5M8Oj1M3k1p5rj1N8Km4k6N0
-1148b9Q1m8o0K5k3J6N8LM8O5p0ll6J0j1JJ3O2j7j29Q2j3o8J5K0K7K6k8m2m1mlP8L7K3j07
-1112d2L5o6K3M5m1L9P0k6J54n7j37M1NJ06M7j69o3PK7o6J2jl8L9J0R0k6p4L1L5k8n4J1J26
-1078F5J2m7m2J9oq3Q2l9oL6J8o0N1N4r3Q2O8j1m9q8j0M1j8J4O4L3p6l6J07K0m2m0L4j3O1
-1043A02o0j5L5j5n9m3M3K8j6j9rL6K6M5j9r3OJ02Jm4L1j08m5L2J7K6O1O7j07o%n7N6J8k7
-1008a0J1Q4p7j4p7J14m8n7M0O4J47N2j36r3kk0M7p1QJ0L3nJ13m6j23O8j4n2lR3N9J0n3j22
-974g0N0K0K6M2n6LK5p7J28o7p3J8K2O4j2q5nJ6j8qPN9j6l5pN3o1M4kk0k0j6mN5j0j4NK2K8
-935A1Oj2N5j2m7P9r1J3J1n6J7P3N5j32N6k6j4J9%j0nk9K5Om0J5J8K8J8jn0j3N8M8j18k0M7
-898a8J4k2k0P6ml7J1pn2j2N8J3p8Q6O1l3p5M1N4L9O1l0r7p8kmK1O7j3jLo7J7l0R3o4j4O6
-860B3k6lj8j5M2J2J7o5ON8j0o4J60%k6q9m0j5J5L8J16q0n4J5j4J02r1n5O1L6l8j4J6Q3J9
-825A02j01k5o7R0J4l3N9K2Q8q0o9kr6L3P3M4l0o3J25L7j00J7L1On4k7n6N2l0L4m4J8M1L3
-791D2j5l1J0P4K7m0n8l3Q1j6o1j5M0rm9j7J05qj4K6oj03qQ5J45j07o5K5k2Q1N1j32JJ2qM0
-755B8m1N6Mn7K2L6J5P6m3q8j1k1J6P9j7j02N4o9O9K3l9K8n7O5J9j5r2K5j8P7M4r0ko1O3K9
-719Ek6M4j5%rQ5j8p1l1K4k4o7J7pK5O2Q4rp9k1OK5J6pl1J3k1P3p4L8n8Q0Q3r1p0L2jqQ0j
-679E3l6o4nk4R1M1m7j9P5N3o9p5n0K4J7L0k4L8M4j30N2M7Jn9J4J2O0K3j18M3R2n3k4K4j05
-644f8M0L2J9j8j7m4O1LN9J6J12o8j46KM5l3j7J09j22m9M1O6n7M4J9k6n9M5Ok2J1m0J0M0r6
-609a02Q4K5K5jo9k7N3R8M7m8p0r0L0P9M5k6q2K0L7Qn6N6k9k6K0J9k9M7l4l3N6j00Q4Jm0J5
-573a3p2M5J31l8q1K9N0rk7j0NK1l5qK6r5J49n7o2M7j3L9M5K5rp6L6K2l9n7j8N6R9l4q9L8
-537B1Jn6N0L7o2m1N2M6K5p1N4j22L0L1J4QJ03mj10l8k5M3Lj6l6K9N2J29j1j57Mk7P0n0k7
-502e1oJ7LjN7Q4M2p1j10M1k6J67r4j23K9P4L4o5L3N9p7j2qk2j9M8p5O4L5l9j8rKN4J1K8O
-465F2m8q5L2LMJ1R0J07L5o0j37J2Q6q4r7Q5Q0o8L6J9m8q5J13J35p2j87J32q4m5J9JJ4L4M6
-431E6j13L2k9L0k2L7Q6nn9o6O6k1j6R4L9p1P5N8q2p5n1N0J5rJ05K1j01n7QK1l3j3L1J5j6
-396@J3M6Rq4m8O4Km5K9J1k7J9m1N0n1O0On5O1J1o1l3J03K3j6M7qmm3p2J2nk4M5L4m0n6J2
-358e6k5O0Pm4N0j2K9MM4m9l2N4o7Q1K8n6j8M1o9KJ2k4j5k2Q6K3L3K8k0o2Mlo5J0k9J6L0m5
-320g1N7j0O7M0m3nm9O2nr8M3Jl1L6MK7L2J1j01m0O3P4m2l1R7n7rP0j21O3QK3k0j4K4q5L3
-283Cj1n4Q4p3N9l6k1J00k1r0NN3qkJ2J10j11m0l8O9J5nQ9q2n2k2M5Q6J0n6M0j08K7n1O3j
-247a2j6J4%kMk5J03p1j9j6J%L1Q4q0m2L3K1kJ9k7j8K1J4j4j9j4j2L3j2k4L6K7m8m6N3n5J2
-209f8J0J4nJ06j8l3J4n3LK6L4LJ2P9k3q5P5o9j19Q8l7j0N4Ok1N4l4o5J6MOK2L6oL5o3O7o5
-171a0k9MJ77m2j54N6N8lj2l1Qok3l7J5l6O6L3k8K1m0mM5L7M2l7Jn0k8L7n5m8O9K2M2o0o6
-134f6N5M3l0PL3n7J2m9J7K0n0M5N9rn8j5MR0L1j26nO7j1O2l6o9P8N6j8p4k2N0M8j14R0O9
-98A27mj11pM2%q4K9J0n3M1n8R1rr2P2L3Mo5R2j06MJ9K3j2l9j7L8Kj5J50q8p7Q6O5j11j6N8
-61B2l5m0J70k3j38J1Q6l3p4K9J6J7R3l4PM3k7j02o1N5Mk8N6K9Pk8o2O2O2m3r9J8J7Mp9J10
-25A2L4l9j6kJ13r2n5N6n2JM2K9k2j7j3L5m5j8l0Q7rl3L0l2l2J9L8J38K9j00n3ro2J91J03
9B26j3o4o1k4l8q9N0K5P5K3k8n0m5j0kM1l0l2R1o7M4Or
32A9
##PAGE=	F1=22870.517521325909911
##FIRST=	24596.97802734375,	7686.668670654296875,	0.069480240345001220703
##DATATABLE=	(F2++(Y..Y)), PROFILE
-2014Cpl7j3P5NJ1Mm1%l9m5M6O6l0L1N3j31L6J06m2j11N4P6m2j5n4R8k4j1l1k0O3r2P5lP6
-1978I0k6o9J2J0j7Kp0nQ6kMmK4M8j6m6m3Q0m4MK1j0l8qm4j0M4L2n3PrL5L7p2L7P7m9L4p5
-1939b6K2pO0m2M1m4n1nN7k3Nm3JL5Rk8P1lm4l2J2Nk8P0mJ2O7j15J83Jj06J1mo9mml1L3K1
-1900Cl9j0M0m8K7K0l4L7M8m2m4JK5j5Q2J6j21J21m3n2N0l1l2LJ39j6q4L0N5j9j43J20n1m0
-1866d7L3l0M1M5m1o8NK0N4j5QLN6j8o7N6J9n2j8M0M0j09L3j6O2r1O9M5n5l3J1n0J27K7Rp6
-1830A7o5L2J0K1j6jO1l5p9j2M0N0o9K3Qk6n0J46P6K3j83jol4R3LN0q1P2n2J0Q0r6Mm2j0K1
-1793a8M4l2M5n5n0N3O5j7Pn4n1K3P7j6rL6K2n4k0k7JO2O3j22O7K0q8k2L8kP6j7l4J13Lj42
-1757a5KN1j11K8K0N7m8q1J9L0M4M9l2n9J10Qj3j5o6L4Jm0K8N3j4r6N0L5p0j7O3M4k1p0l6
-1722g8M0PqR0J8n8j2o0P6M0m3m1R1k7n4K7M3q3L9Pn8K7k0K7L6j1j9j2k1J4O3nq6qOj9N3J9
-1684@O3N9j22k6N3K1q7K7NQ6M8j34N1o3%N1j6j6l3N5j6p0NK2N5j8p2O2M7m0p7P1Q3n8k0J07
-1648A03q0Jp7O1p6L6n3J2Q0Jp0N0N9o7j4k3N2M4n0k5J5O9J4r0K3J9K5Q5k2p3Ko9k2N9M0j5
-1612B4k1N0k5n3k0qL5J8j0LQ0O1o8m7j9k8pO9O6J2j42N9J5p3Jj4N2O8l6k7Mk6nm9M0J6n0
-1575e5l1K7oO5OM8Pl4N0L9r8l4L3l1l5mL2Oj6qJ3L6kk8p7J00Q2o3l7l1K9O7j4L0r1P8j7l5
-1537Al3l5N1J10K1pj29k3Q0l2L3QL3q3j6M8M1Ql4m0l8oK1m5QML4n7P0l1M4kk5Q6m6O0j7m2
-1499B0L7j05j6L9K4m0NL7o2J08J2n5OO0k6o5J5rJ00o5o8J13Rj06OJ1J06j00km1j3N7Q4k8
-1465D8j05LM6J2K4k3j4J24N6j10j7Jm7pL4o0J06lj13J38Oj29J08P4j83J68%q8Nrj27R2j9
-1432iM9J01j0r1l3M5%Rl1n0N0Kp2K8P5o3m1N3K2k1P9l6p9M1K2o4R4j0r6N6%K3J3n7l2K4k9
-1395c8l5M3km0P6j3m5J85M4j92k7j1J5m4O8p0K8J9k3K8k4K2nK1j9jN0Q7P9p2K2j6j13m9K1
-1360c1N4o9K7Pj1Kj1N6o9J3oO1P4l8m8R%k6j2k8j4O5m4M0M9n7k6J1O5j1j7K4m1j4%k8M4J8
-1322A8O6N5rk13R1m4N4l2m3M7o0O0l9Q3o4N2l9nj9k0L1k4P5K7M4j78R6Kn1j9LJ1NJ1M3l4
-1286a9K1J5j6O4on8L4l2K7k7QJ7prJ9m7L5j1n0O1J37k0j68J7M7J6m1n9M7O3jk2l1l5N3l4
-1250a2l4N8Qrj04O1M7rp8O5j4j0Nj5PO9M9q9mj3k8L5PM0m7L5J9p2J8j1j8P6P9j11j9Ok8L5
-1212fJ0l1pl3j6Q5J12q7j8M3np7j0Q3nr2J13N2o5n0NO8L7j6n5K3R7k5p9o4k8Q0k6l7qO7M2
-1175G7r0K6K3p4OP0M0p6l6M1Pj7L7m9K3j4rO5k0n9k0oM2Mn0l9R2N6m6m7L9k5mM2k6P6P0j01
-1137B8l8j1L5K2L7OL9m4j00N2J3p0OJ5J9M5Pq5k0LlM0M6Rj12R0p1mO3n8K5P1k7J23m7j15
-1101a1M8oQ8Q6j44q5jQj8j0Mk5L4J1P4l0r9L4N0rp1L4J01J5m9n2M0J5r5N5k3J8K6po6Q4K1
-1064D5r6J00N6j2l1n6o1K9j7OO9M1n7j5J06On0n0N3mJ7o7KL6J1m6m2L1Kok2J5K5J9K2%p6
-1027a7j5J14pp5M6p0l0j0J6N0N4N1j05J5lo5L5j2JP8Q4j04o1JJ01p4o6L7P8J32L5j46r7M
-993b5LM7p5J4N1j2nJ25n3j31O3k5l3LR8P7jr1j14N6M0K7L5n2j7J3o3Q7m5m7J8J4P6l2q4K7
-957c1Nk6J1nM6j5o1O0L8r1N5jl4l4ML1P2Qj7k6j4K7MoK5Jl0Q8r8L3J0p4j4O4O0j02P2jm8
-918a4QJ3Pk9n1J7K5l1nL7L2J4km7k7K3N6q0j5L3N5J2p1M9J3l7J9K2l8o2K5J7l3Q6L9l2n4
-881b6K3Q1M4M0k2r3j03LJ9J2O2pj1jp9J2JO0p2qP5k1pQJPPM5r4K6L9%o5J34Mk8q7l8MK3L6
-840DJ06r6l9PJR0p2o4P6M0m4l2J7R0J2j35l6PO9K3k4N7J4M9n2n9rj08N3N2N9Or1R4L8q4K
-803B1K6J4m9m9k6O3m6M7n2qK2P3l0l1J7Q0L8l9o1m0O7k7n1J4L7k6m7K4R4l0l1M8Qp7k8O0
-767EJ37p8j00L2j7J10O5j63j2M0rL3m4J5N4m6RJ5pO6k0j09l3J1K7O5j4n8N7r4Q0L7m3On2
-732c5R6Rn2q6J2kP3K8o6K0n0J3K6m1P7J8l4QN5k0n3rko3JJ4k9N6J8R0k1r6mL1N0j6pnJ2l7
-692b1O9n5O2n5K8M6p2o6O3j6kO0l5J1m1m0ON4L6n1K0P7M3q8p0k8K9rK2j8O2N2j32L8N1rl5
-655a4J4%K1J9j06Q0J18m6m5j2o2K2j1K8K4jq8Q0j6L1K2J27l1j46j1N7k9n0J09j20k4%O2k6
-621b4M7K9m3o1M3lk9L3l9j4L2o2P4J4M2J3r3k1N4Q9M9m0r8m4OR1L3l3q6kM6M1q4K5Nj6rN5
-583B0j9M9m0n8N4p7J00K1n4j2o4RJ35k5o4K8M6J3l1j6lJ8l5lM2j07J17j6q8L5K4K4J5K9J
-548F8n7L6K9m5p4k7O0Q5k4n7K4j2k2L9J1m2m7N4M4K6o4N0j18PJ00Lj0O0l0p6nj2jL7l2n6
-512g8J7P8J18jj34Om4K3l5k3L5RpJ2J3N8P6n8j06K8K1J35j02j23M4O6O5o8J0N1q3k1qk5L1
-477b0K7q1O3L0n6j4K2m4O5M7L8rm8q5K4k1N0K0N0J05O3n5j52K5P9j10p8O4R3n7K2J8l8j08
-443g1J41J53q9j80J48j03p1K0J3K3K7M1r7L1l6L7nnQ3j8k1m0P5o6KJ03K6o9Q6N1p7p7o2J5
-409a2K8OJ01rq5l7M3Om6k3L5K7j0L1L8qj18K4L6nq4J5nN6Kn4N3k9N2J4r8R0pq8K3Q0rk0P0
-370H3nk4o7n6J9nkM4K2m3l5J3l4P8Pn5O0J0rJ2M5m9l9L6k5P6K2n3k1M0p6J4nk3j4jN2L0M1
-331F3M7l7n0J2%o3n2J7pM0k3K0j4R0K7m1J8n3M6Op9j4J6l8O9J8rL6L2r6o0O2L5l3N0P2q9
-294A8k1O0j01P1jJ4k9J3K7r2L8m2QN8n6M6k6j4J04m2p4K7L6l6j0J2J38j31j3l9K5K7PJ22
-260A24o6p0m4M8R2on6L6o8J6o6L1K5l7J7M0j5j6j3Q1q2mJj4k3O1N1j10L4L1J7jK2j4l2J8
-224HNk2l7LJ4K4k2LNK5m0l6N6o1LMkKQ5kK6k3o3M3O2J7j2j4N9l4o9P8p4p2N1o7K9J0J8JO5
-183D6m5o2M0LKJ2K8k0L5q3Q2l8n5J3J78k7j43P0K4j2jk3j1k5km8O5l5L2rK5L1l6K0OJ9N5
-146A11k6Ln5j3K6n6n7M4O3P6q7q1L1P7l7m8N5n8Pn2N6Ok5M2M8j6p0J5n1P4N1r2KN1j4O2k5
-109C7n3O4K2j2n9j6K6J9o5R1O8K5j15k7J9J0p9M2Oq4P5n3P8Jj16Q4J2K7o6P1q5nK8K6j1q
-73b3k8J8L2m0J36j00m9P5Q5j12j4L7m6j4J72j1j63L8P7m6n5j7K1L9J11n5k3M9j2p9o6M5L9
-40B1m6N1L5k3n7k8Q9M5l6j02J3OJ5p3J24L0o9k4M3J05j08n0L6m7L5K6Qj8j6KN0n3l3k9N9
-5a9J5Kjm4m3QP6J33M3j07o9Oq7J96R9l2m0j9k7m5q1L8J5Q9j3j6m8k8%m7J3nj0Q9o5L6RR
32C0
##PAGE=	F1=22846.201176170729013
##FIRST=	24596.97802734375,	7686.668670654296875,	0.14282953739166259766
##DATATABLE=	(F2++(Y..Y)), PROFILE
-2014Gnkl7K2K5K6K5l0j6o5k3M1N8k3M5O9j50K6J00k5j36N9O9m3k5j5P2l2mk5m3O9o9O1k7
-1979b1N7Ql0jKk1pm2K2K3j1L8K2K8K9l2n2m6N8l6N2j8m4J9Mo7J7M9Jp6M3k3M3L6l4m9R4m3
-1941hK4m0kK3M8m6O1l2p4kO0k7kj1k1RnK5L1j3k9k9L5K1o4J06K6NP7j77J82K9j22Oj8p5j0
-1904c9J0k1kL1k1J6K6n9L4K8l3L2N1l7m3JN4o2Q1L2j56J49l8p7P6l9k3kJ10j5p4N7O5k5j41
-1869e4J17k6q0M3m2O2M3n0p7mJ9N3OJ0l8R6k0r5R1Ll8k1K2L7j11M1K2O8j11O8L3p1k4J3n2
-1834f7J34NLp5l7K9J6K5J0n7N6k5q8J1K1N8p2J7qJ8n5J25N7M7j67J6k0k7Q9k1L0p8N8m3M1
-1799B6R8j01j4m5j3M0M8o5J4k8pL5P1k1ol3n9%O6j6J5P2K7r9j6k3K4L6M1r1P5J7q3l7N4k5
-1763b3J14k1n0J04j7j45L2K8q9K6M1Ol1n1K4K5RM3j3m9J45j8l8l5k9O7m6m2L1M1j3o9P1M4
-1729G2o6m9M6N4k0p8OJKk0J12Rq7j7k2Q6M0m7m9R0n3o6P2O4q0j0K2p3M8l6L9M4j7l1n2K8
-1693c8qP8J2r5K1l6KL4PL8N1q4J8J1J3o8K5qR6N8j47P8p1K0K7n6oJ8N8m7p3K1K4M7k3o4L8
-1656b9L3mn2J5R0l6j5Q9p4j4n6P4r4N1o8L4P0Nn5O2M9q6l4kN8L8p4j2L1P0Rq8jN1L6O0j5
-1619A16p2k9n4l1M0N3Qj2L3k3p4J0j4M8l2KK1O9Q8k6p8k5j6p5R6Q5J9j31J9Ro8Lj1L6N4r
-1583B9K6qn5J1m7K9Jm2l0L1J8M6K6L3j1l7K1N4m6l5L2k2l8l3N7mk1MLLlm8j4M8O0l7nk5J6
-1544a3M3KK3r2P3K0l9o0rM2J07K2k5j31J7R1o5K2J4L2q3pN9L9k7l8j3k8nK8n3jQJ1m7O4J1
-1507hJ3l2RP1j4M5l0l8N0r4k3K4L0l2j4N9p1J06Rl7J4M2m6q2K7K6R4j00j5P4k0j09O1j2J12
-1472H9q6l1k7k7R4O6l2j06QL2L8J4k6l4J41M0j23k3%k2J0K6m6O0kn6J07Pj18R2Q0j68J24
-1439A01j1q6JRq3N8J1P1Q7j3q8o2L7PK0k8p7O5J2m1j9O7l9k0K7J9l2M0ok5L0l2o1J35j1j01
-1403c8M7ROJ5n3k2J8l8J9k8rK6N7j3n5J97M8k06m0PM6k6j1l6L8J3oJ1m3N1l1M4q4N1N5M8
-1367F7Q4r8L2j5q5n1N4M3o6J4jNJ5m5N7p4K6J3L9P8j7m1J1qm8rl5MO0n9L1L6m6j9j5P8Rr
-1329A5J7j7pNm9qK1R0O9nj97O3n2M5j5l2K0j5Kj0Q6o3O1j0n9qRPRM7K3L8j72J16l5l1Q%r
-1290d3J1J3L2l7rO2J4M3j4o2K7m4J9j2j1J8K5j9K7n6L7j9l8O5J25k8j43jM5K3m5m0O1O1k3
-1255F4k8l9l5N7l3j2N0j7j0o9L4L1Lo3P4op3M8J1mN0O3j05K8n8J0k1J5M0o8R3j1qqk9l7R6
-1218C3P0r5k0j7j7O4qk4Pl0m2R6J00q8k2K0Pp2j5R0qj05J31O4k4q4n6J03O3l6n8k5J18ro7
-1183D4n7l1M7Qm8m0J16N3r0J3L7r8J8P7J5m2l9J3K8qL7n5J2l5j9P9km0l9KL7kn2j1R0K1m1
-1146bk5N1kj3ko4J02O6j32l2k0N8M4P7QJ0p3o0K0K7p0J5OJ7N7L0j06J0Pk3J2N3nj04J22o2
-1110cj9N7o5MO9k0Q0l6q3M7j5N9J20j10j00pJL8n1J8j2K8J2M8l6j03J3O6Qo9N7Q8mn9n6O5
-1074C0L0j07K9rM0K2l7m6P9kq2R6L0lRl6q9kk1J1P0M1m2QR1Qn6o2O4J7qo4j5M2N3k8n4Pk8
-1035a4J4qJ8J6K2j2J0m7k5J02k3j00P3l7j8n1K6P6L9L7r7K5jn2pl4M6J17P4j05o1J6Q0r5
-1001Do2L2P8J06K3j41r8%L7L0m1L1N5n4K3J10p0j12M4l9KLQ1R1j1j07q2K8O3K3K1m4l0ll6
-966d5M2m2j1J6J3P1m5n1M1j2k9K7PJ3k4n2J05Mr4M8kl2k2NL8P8K7j7m6m5J6%LJ5J4l0Q8r2
-928b0M0J7p7l5P6L2p8Q2L1o7j7J9J7n3k7j4L4k2j0M2L0J2mm0k2l4O3j8rMR3K8q6QJ7l3K2
-891AN2j7q1l9J7L1O4Mj8k5lJ08L9J8j4q1j22K1L3LM9Jk5no9kK5J9o6JQ1j9j9L6K1j6j4Q4
-853G3j20L1K9Lo7J03Jk5p8k4M6J8J7Q0j08j3RKP2l8o3O8N1m6n6K2R1Jj36k1L0L4L0j3N6J8
-817G7Ok1m2k6j04N3K7R6K9j20M8L7n0pJ9J7l9o5J0N5n1N3m6mlQ1m4k4J2Q0M7l2n4m7N5k5
-781bn4L7K3m2j5M0P9n6m0O2K0m5k8K5J20n3j16L9pJ15O5j70j3N6oJ6l1k0R4m1oJk6M1Oj13
-745d5J1j%M7j2KN1j02O0L4l6%l1J12K4q5r4nJ5O0J3m0L2l3rKj0P7K0n6K5K9l2l0J3k9m5L8
-707c0mn3P8mP4l4j04L2L4P1m4j1K3J1m7M7k8P7m3k0Jn8l2O8k7lM3p8Q4l3MJ3k4K7l2L6O7
-670H1L3r3o1j0M5l7lkQ4N1j24J4N0j6lJ4k3j3K5r5R6J39l7o1l8j9K0p0M3O4Lj14Q9j8j2J5
-634A7J38Pj43l3Q4mj00J17q8l9l2M7J3O1L1o2n7M0k2k7M6m6j3J6oN5kM2K0j17kM8P4O2k7
-599I8j24ol0R9L2l7q8k4N0O9o6j7K9j4k8Q5j9M9m2n9P6l1L8M7p4m0k6pJ02kn5J9M0K0l6m
-563B4mJ0l9J2N5r5N0J9p5j0N6Pj1M0Ll5L8L2m7q6j3L9N7%j8Nk5J1K9k6j6n1N0L6K1m3M7j02
-525e5J6J26j0k6Pm7l0J7Jl6O1l5n2J0N8J02Rj02J5j6o2nJ1J2Lj3L4kj7J16m0r6J2O2R1r1
-489B8p5J1M3R6o3j5L7p9k7Jk8O8J0o5M1J7o8K2L9n5K5P1M2j0m1p9Ol1P6L0JJ02Q5n1j50L1
-453D5P1j20n5K6R6l2J4J1j3o5Q4J65q6j68J61j11r4%K9L3J5L7p3Rk4L4Rl9P8qK6m8O7p3N
-418FR3J0o1Q9M3o2p7o6rL5J7R5l3o3j7N8j1m7l0L0N0J1L0J9j7j23N8J6k4q7K0k4R8k4m6O4
-382B1j0L1J1j09J00k9j01O5N3k3m3R0Pl5q3lj2j6K0L6K8n4k1K4l3P2J4m0N0M0m5NL2m6l6
-347d0K5J2O1J3m3j8K5p6L0k2Jj8%K5L2N5N9n7l7K0Kn8j4Np2M6J3lj7J01J4l7L3o5K7J6m4
-310fn9K8lO0J6n2L0O4o7q2M6Pk1J11M2j16k5N1q2Q0pMm0K9K6p6N6p9M3L0m6M1kj3J05n4n9
-273b0M1K0n3j3nJ58j45K1m3oK5J2J40m8o8n5L9Q9j7n3J9j8J3p1MM6n0KP8l1l9MO3r0PK9P
-236hp4P2J0l0M3pJ4nK1jk8kNro8L1K5Pl0K1k3L6j0l9L3o3J2MlQK0L6O6n8o5R4R3j8k4l6L7
-195H7l3o2P1o0l2L9p5L2k5QK7P0n6n5N5J4OrJ7k9K6q4J18k7r3J5J66j0j20P4oj9J0j8k7m3
-159d8L9p0J09l0kn3P5K6k7L7j7%O4j2On0%J3o2o1K0Q5R2j00p2JJ08m3p6P1o7Jl6O6Nj1M0
-122B1L2k7n8L4o0J0P6n3j5L5nO1j3m5M6jPn7rkj1K4N7N9N0j08l3j6Jm8L4K2r3P0k3O3J0j09
-84g4Q0n2N3l8L1n2qL4KNJ7l8J8M4m1R8j02k9N4J00j02qK0o3L7J54j3j75N5O2m1l1o2J6N6
-49GJ17o4m8M8Ll8m3j6P2l8K6L9l8o3kQ8L4k5r7mj3K7m4J13K4q1l2Q3Q7j17m4J4k8O0Ok1o
-12a4j0J5O3n9l8k8K2N5J7k5l7k7k5Q8J28M1j15p2J5p4J69Q9m9k9L0k3l8q0L1J7O7l6Ln3j4
22DNq2J6QJ4Q2p3L0mL2
32C2
##PAGE=	F1=22821.884831015548116
##FIRST=	24596.97802734375,	7686.668670654296875,	0.27794131636619567871
##DATATABLE=	(F2++(Y..Y)), PROFILE
-2014A4kN3k5p8L2K5M2kl0r4pL8M8pO6P3j59K3P4j3j39O0O1m3l9J9L8m5Oj6m8Q1n1L4k5J7
-1978a9L9J3j3j4k1j9J9L2k5n0P7M1K1Rl9n1m0L5qO2n2l9O2Mq1K0N3l4m5M1l5N0K5Jp1N7l6
-1941c1MRk8M3L6n6R0k0q6JN4j6lPj6Mo7P8j5j5Pn3O0L0p1J05N9QP0k02J44M4j29K0l5p5k7
-1904g2K6j9k0M3PK7lo4N9M1m6K6M5l1l4QP7r9O2M0j36J38l1j10R7l6pJ3Q9pq9O1P1l0j35
-1869c9J21or9K4n2Q8M0n1r2KJ7L5J7J9o8J23j7j02J19k1k5k0kL8j06M9M0O5j18P1K4q2k2
-1836c0J9l4J13j2jp8nL9PK6L0q7L3j3p8OK9O0p9K3m4P8m8N8M6P3j47L7l3qQ1m2po0M1k3P0
-1799D0J04j06l6m9k1P3M3r2j1RJ7J7P0k3j1pm8n3O2j1L6J00M2j43k4j9N1K6rm3P2Mp3l1O8
-1764B4n3J45l2o4Q9l5j30P7Kp5K2P2l8m6jK9Jk2L5Qk4J67n4m8n6K9P2q8m4L3L4k3k2P8M1
-1729A03o3n5kP2j5p7M9l2nl4J26Pj20j6L7O5L6m7m9P9q5l1O7Q3o9m7K8o2L6m2O4M6l5l4n8
-1694h0N8k6P2K1r5M9o6JL4j2JM3j4L5j9Lm6J5j5J06O1j53Q9o3L5pp0PN0N1p7o7L7L0L7l3
-1658hn5L8qL6k5m4R2rj5O9o1l1j2O3r5Q2q7L5O2jk4O9K1r9m1J3O3K9q7j7M3O9Qp4k1O8L6
-1621H2M5j3o4n0m3k8PO4L7j0J9kq4MJ1L4o5J2L1N6J09J9r0l6%r8N8J03K3j21lLo4Qj1J7L8
-1584bK4N9k7o9L4l8J1j7k8k9K9L8L0M0J3k6k9j5P2Ml2L2j6m1k6M3j6j8Nqj9ol7K6j3L6mJ7
-1546cj7J6j1L1K1q4O0N5l6p1LK2R6K5l7j32O2J01p6mJ3K2p9J4N5L5n3l4J1j7j7K9m4MJ6k5
-1510d9m0O3M3j6n5L9M2K8K0m8k4O5p3l3NL4qm7P3p9J18jk1K4K2m5j25L5R0P2j39M0L7n1n7
-1475f1N7j5R8p3l4k7J0P6L9l0j02J5K5O3j1l5m5J35L6j15l4JJ0K5K4o2L0J3k5P6J2r9O2Q4
-1441A23j32M7j5o6NK2k9K3L2Q1O8j8p5q3K9PM0j9j10O5J4rjL4l8NRJn5QK3L5K1r1mJ31j3
-1404F5r4M0J8j8J1k4j7ql5N5m6m0O7L2k1n2J88N2j82p0K4O6K4n7k7L3rJ7j1n1P8o0N2n0L1
-1369a9L8J7Q6j04L8l2l8k9M8K7l2nk2J3K4p9O8p3K7L5J0Q0Ok5Pk7n9Mm6J0N5o1K1J5j7j5
-1333e4J0M0J7kMRQPn8p1K0J04P7J4j60J4m1K5pPKoK2l1O3m3P2jj14J2K6l2O2J3J1K7j27J02
-1295B1n8K4J0Jm7J4K2K4l7k6R5L7J2k5o1K7m0j1Ok4K7L7k8M1o3M2k5k2O8J09l5j08l5L6L2
-1260D0l6j2O3M6m5k0m5l6M9k3J0L8l7j2k8RJJ8l6O1J2p6O1Rj8L0O1j12N9n8M9o6oL0m0Q3
-1224B3k7M7k5m5m8J06L7o8nk3l3R8l1k6L4k2n1Q8P6q2k9QK3o5oP2j7q7J30O4Qj05q2J15P8
-1189A30m2l7j11J33J5m4n9J1k9L8m3n0J19M7p5J4M4j02L2O7pj5l6j6M8QL2p5Nm6l1Q1K8k4
-1155A0n8J3L4j0m7J3Q8k0l6JO2K4k1l4r2R8N7j54P4n7PN8J14J8k6r9j4qK5n8L2oJ6O4M3j11
-1119@K2K1m7OM9j6q9J27n0k9M8p1oO4qM2k7l8L5l2K5J44p1j09oKP9q8K8jK6J5J5m2q0j6P0
-1082hK0n7P2Q1l8o4n3Q9L7j19J1jO3J8o4j5N7j9n5P5mJ4N6k7j06j2k4L0N2K6m1K8O8K7n7
-1047F0p6O6L7j3m7n8N6R4j4o4k4o9M9J4NJ2L6l2pj3k0O8m5p5Q2l1pm8K2Q3J4K2p7K5jm3l4
-1010e3K3L9J20N5r1l8kN2j04n0K7O4P1K4j19p4NM5j0NM9M7r3N5Q9r0p8K6n4L9JM5J00j3r2
-975B0p7OQ3J8Kl5l5k2RJn2K4J1J3M9n0J1L3k8l2L8K3j3m3OJ00l4p8L1%k0j1j3M5O8L7j4m9
-937B2o6ooJ8M3J4n1P7p8M7K8p1l4Q7j4n7P7O4o5m0PJ9p2Pk9K6j5J9J4J8J5nl0Ml5kL9j5%
-898d6J08K9q1k1Pl0K1P9Rr1j9J7OL8l4RNm1J33L2lj1o3j22M4L4nL0Pl8lm1l1M5l0ok5Q0j9
-859b7l0N9L8j7n0J22j37K1K5on8Q0rl0n7LP1J6j0L7j09M3Ok0N5Qn6M1O8m7p7K6Q5j2j02j4
-823f4K0JL1MN6K8l3Ok4m5r4M0MJ53K7j34OK0nrQJ3j8n1KM7m6N1k9MJ9M8o5j2kO9N5k2m3m8
-783c2O2j7o9M6Ln6L0L6O6p3m2N7L3j7j9mJ00l8j14L9JJ08N6j61kO2Lrj4m6J26m0j7km0OK7
-746D9q1O0k9n0K5mO2L5r9J9J6PKj8J13M6r6j08l4L8M1qj9M9j6j8j9L7N5kn5L3K6n7j2L0n0
-709c2oL8j6n0P8j4M4m1o5L1K5Q5o3j4M5J1m8J5NP3k7m8l8n7J4O3m2j3N0n6Q8l9M4J8p5J7
-673@jK3N1L2q6n5LN9m8l4K3R3M0j13j2M1k0L8Qm7k6L3r2Q5J49k3p0n1PL3q4K7Q7lj18R0j2
-636B7m1k0J45M2j27o9J26K5j54J36o3o3m9K2N4Q8K3q0m1K7m7k1N0n8PRL4N1k0K5K3j38K4
-603e3L2N8P7j9j33J9o0R3L7l5q6j4K4Q3k7j2J0k3k1Q7k8N2m5k8J10k2l1O9q7p1J8JO0K0n9
-568dPL9J7m9K0pJl1K4O3q6j4M7l3l7M0ok6N1pj0M3L3m9q8J5NK0L3J7j6l7L7J8o2Pn0M1K7
-529gPqM1p3L5J19k1l4m7m4J1K5Rn4O7k7n9J2L7P9J9o6K4Rj19J6K2j2%j3N8Rp8J12j8p5rQ8
-491C5M8o2m2j2QJ16m6l7K4o6l1J5l1Q3%l4J1ll6L8L1m3k3P0L7Mk3p4j4k5P4L8m1R2J06n3
-455A34j32L0O6j18k8j1Q4JOJMl6L7J77o7j61J62j08r6l1M1M2NM4o0k8NK4J5o5P7J7N6o1L9
-420F5n0jO7nm3P9K9k8p6p1j8M4J9Q7n1l6nN3k6l6l3K5O7L5K3Lk3j18P0On2o3L0%O4m9j8P4
-382C8KQMj12J08n0n5M7K6Oq2Q3K8m2o7K7l8j8J6L5N0p0k8L7k6N1J9j8M4O1p3%Lm2j4K2K4
-345DM2Jk8qPo2L1j6L4l2j6PK5P2P1p8l0K5Ln6K6jr5J4N2%j9Q6Ml3L9q2J0K7j6o0K4K5M7J0
-305E4o8pR3m0r4K9%PJ24Rj36j1L8n5P5mln7K9K3m2P8p5J0J1m6M4K8j6J02n2m8M5Ln6j5k4
-268d7J63j50N2n1j1ORJ41l3n3o0L4P8k3n2oM7J1q5jO8m9k4R9m8o3K8M9r5J2N9L0q5L7l2P5
-232C0J8m0J4j2J8Qj0l1PJ9r9O3K6j3m2L0m5O3K1n4Jm5J6MK2J3o3P6Q2q6o5J43J12n4l3m8
-196D6J2k1o7O0k9j5M6n9J4Lm0K5N7n8l8L9M3K2l4Ll1J7m7J31k6r5k6J43Jq8P0k9k2J8j9l7
-160c1n1Q9p9J19k2k9p5R9Oj9M6k7pN9ONl6QLp1n9OQ6Q6r3m3k5J27n0o6P1r2Lj2N4J1j2M1
-122B6K6l9l0M4m6m1Q3l2m4K7QN1mm0L1lK7o4qk9j0P8K5M8P0r1l1m2l9PLN0p3L1J4O0J2r3
-84c8Q7j09M4Jj1k4lK9l1L7K1l9K5M5l2O0r2k7K8J02p9QJ0q4P9J33k5j75P6M2k4k1r0PO8J10
-48A08o6o1M1J6%k6p6J01j5rM0k9l3j1O3L5j7q4k0k9K0oQ9K3q1k5J03O1j18k8LjN9j8n5J1
-12c5LK4O8o0l4j9JP3J6m0k1j9j8N9J24K2j19o6J7m0J32O8n7k7P1j5k3q1K6K4L1l8J1n8lP
23Dr8M8pL3P6q7L4l1N0
32B2
##PAGE=	F1=22797.568485860367218
##FIRST=	24596.97802734375,	7686.668670654296875,	0.25397348403930664062
##DATATABLE=	(F2++(Y..Y)), PROFILE
-2014A3kJ05j0j28JJ0N2L2l9j17JM0M1K0Q3O3j67K5M6qj21N1M9l3m5L3Jo1K1lk1P8m2Ppl0
-1978f2N1N5j9l1k0k8O7L9m5r4J09M7lml3l8l0RK8M2p6LP1Pr0RN5o9K5Rl6N1OL1l8j0j8k1
-1940e1M2l1K3L0o4J22j4r0PL1kPK1rJ2p2O7o0OL4p7O1L9o0P2Q3K4N5k00Q4M5j12N1o0o8J
-1904e3j7J0lJ2L5J8l9l4O0N5o2J9L1k5j7J7R3j14K5L5j01J26k4j40J09k6JL6R1nj09M9P1
-1871A24l7j24J33Qj04mo9J11L3m8r7J8J9JJ8L4p5J25j0p2J18m6j6j5k1L9j02M6M7O0j12P6
-1839E8J9q3l0J7rQ6k8Mq7K9N5j0J9L7q0Kln6k2O1N4r0M3n7R7k9k5L8R8j30N5m3K0P4n6n7
-1803b9k7K2OR1R9j13n6n6j0R2K9j09MJ2K7NN9k3jK1m1o7K8J2L2J12O1j68m1j9P2K9p2K0M9
-1768E0j9n5nP4p9J64m7o5O3n4q6J05j3o9K0R2m9r3N6K6k5m6K9K9%J79r6l7o6P9O3j19m9L4
-1734iK8l9L2Q1K6o7n0n2R2qo4Q6n6k0m3J27Rj44M2M2L3K7m4m2O0j05L5J5R5n7o6K7l5Lk1
-1699f2Q2M0n4l5k9M1l1O6K2r2O2o0k4M7k3m0L8N6L4l0ql1Oj1R8O3j48Q2m9M4m6k8J0M7L1
-1664F8j03l8M0L3K5m4l5N1m5N3lr3R0J6j7M7m4m7M6L4p4J13j19K9N4j1PP3pj08l4K0O2K3
-1630F2q6n2N4P3J3o1k8O2K7N4j5n7o0k9j2j0N1N1rJ3K0q6k2N3Qp9J8L1M6J24N5r5m6J3q9
-1595hj1J11L1j13j1J1o2Qj1jK6N8O3m7p4N9j9om3nj6ON3K4L9rl3j3n2R2M1l0L8j9m8rK3k5
-1557A8j0lk0k3nK4Mo3J1K6K3j2L0p2P9J6o6K8Q2k6o6LmQ5K7l8j32J01R8p1l4OJ2p1M1L6L2
-1520F6o3k0J7ol8K3k7K9J8n8l2O3O0m2m8M0J1P3j0o0j4P6m7m0j9L9J8p4P3q0J35j1j2L3N
-1485G8k7r6m6J62M3j78R6Kq1J8K4rP1n8k1k8M7M0J0k1r2J9M2P1m9m7l8J01M4p9m8JM7L2O
-1450C6q7L9K3k5M6K0p1K1R0q4m3j8Ql1L6K0KL2Q1M9k7n4r2J8J1O4j3j12K6RJ8M4J6o3L2n
-1414A6j9q2M1j5Q9K0j22N1R0j2p6M3J6l2J0J0k8l9k4O8j9l1L3J0k9m1J54N9j34o6RO1P6o3
-1380B4m1K6l6L5l1l7R5p0L1j9J5J5jR2r8K7n5L3qK0Q%j0k6jL1r1O3o3J1N9k6R3K7j2jn2o1
-1342c4K5n9JM3m1K9k3J8J9K5j9J6Qj4K4L1Po4o1J0M7Q7M1j32l0KOk5M3Rk5M9n0L3k8Q5Kj25
-1304g0J5K2o4J08j7rRo7P3n0O0J5Lq2J0L5J9m3k2J09M7k2l7n3L0k0n6K1k3L5L5l8N6o9N7
-1269A7k7rP0R3m7o4n2LL8j6LO3K6o3lm9l2L2j1K9K4n0j3Oj1l2L7nL2K9m5N5qk8J4M6j10Q4
-1231B6j6N1p7l5J1K6J6j7O9l4m1j9O5j2l7J9ko4J11m2k9O0j9m3O7M0p3l6L5L2o8J1L7l2m5
-1196f5J01O4L1j12m1P8P9m0j7j18N9M4j1o9M1p1M3k8j3N0K5m2K3M7p7L1M8k4kl0l7O1L1L3
-1162I2j06pl9j7N2N3op1K2K6j8l5L2Q4n4l7K6P2M4k9m8q7N1M5j31J44p4n4O3J33L1o2j03
-1129hK2l8J6j8K7j6J5O4N1j08K1L7p1K4L0k1p0J12l8l9M2p4KN3LK2j4LK2o1j1J52l1j08j
-1094iNJ04j14L2PK4J6j7m6m2pL3K3m1P9O8p0n9m2J05L6j30OoQ7J4q3K6L1l6l6N6k4K7R2k9
-1058H0j15%rL4L4Oo4M2M0O2n6q1N4N0j1k3r1N9J20mo4n0j12R0L4j4J0N5k4n0K0pK5o8J4M4
-1022C0m7Jk5L2O3k2Om1J6qk6l5P0L6J02K5p0j4l1K9j00l3K1L6L8L8r0k9K3K3n9M0O8L6j26
-987b3P8O9j00m7J9o2O5JmJ03ln8r2nR3J7k3k7l3l5N5j4k2JlQK1n0P1K6m0l6M0L6k9o1O1Q8
-949H5o6n9J6Qj4j2k8N4N3L4j5m0o6pl6K6R8nq1N8n3O5L2o3l9R5n2l4N9R1n1n2j1J6p6J1o
-912f5OnL7j2jK1oj8K9ol6K6k4K2R8J6n7l4j9k1J0R9L4q6J3J7l5J1o9M9L3q6J42L0k3j4m2
-875C4r8O1K9j2MJ0m3J2k0l9M3p3N5m7O8k2l3P7M4rp9J45j43NK1l2j1N9j2n1oqQ3J8l6j3r3
-838a12J09pn8M5O0m5kQ8m3r1K5O9k1n4l3J8%kK0N6M3o1K1no4o0L0OJ67Oj23Pl9K9oj0J1J1
-800a5l0j9M0m4M7qJM4L2q8jj7N0N9j1l4m3Q5j0q3M5j7k8L0K5N7p3m5L3M8Npk5P6k9r7K2J2
-762a3J02L9j46J4O3J6l7Jo5J50l9k2Nn5k6M2l4Q6n3r1jK3R9J3q4l2j4R4pk2J00O6q7j14m0
-727f9L6J1l6LP2Kk9l1P2L3l6l5L3N2r1nL6n0J2K6k3k6P0k1J0m1oJ4KR1o8j2N9Qm2rK9N1j4
-688G8n1m4k4kO0n5l7Q8j0L9m8O8J9r2J5OPL8L7p2n5J4O7m6m3M0Q6K1r9l3K4k2Q0jo9KJ9r1
-650h6M9J47qo9n1J3N1n4nQ5j2r2P4j1l8p4J40P1r0r7J59M2k04J61n1q6m4PO8J21Qr1j9Oo9
-615d9j4N0o5K3J3N5N6l5OK4j39L2OM2Q8k2j20L2k9L7L6k7p8K0nO2J3J7k3l7pP7l8N4m5J3
-579B3J43k5r6Q1r1r7N7NL7L1o9LM5J6p8M9j4qj2K4O7p8o6O8K0l3k3Mj8L6k8J0N6L5n1q1L3
-542b5j5rN8L4l6l9N1Or1K9m2K6K0j4L5K7l7M4R8k6l1q7mRK8On7N9j4m7qK2N6K8l3K7K8j36
-504f0J0K2l0JRO6K1l5LOm3l7R6K0k4k5k5l6J22k0n3J9l9l2K0l3P7n%j6k5K4K2J4k9l8L3K2
-466BL2Jo9k5j5M8M5p1P7J24n3j08L0O0j08lMM2K0j1o%j5KJ89l8j61J43r1p9m1K8N0LN6n5
-430Gp7M3J1J5q3P6L9P4o8%j1j0L7j5k2N3J3K4p6q0j3N5J4P3o3jnL0l3j6l1L3O2N5K1ol4j18
-392b7P9Mq1l8L2K2K8p0K6P6Nnjj24J18o0nK1MN3p6K1N1n3m6L0m1oKM7N8p6n6N8k1K1J3J5
-354bL8O8r3J6l6k8J6J7J0J9rj5RMm0MK2N8n1l9j2J7R0Q9r6m1K4Mn4O3%j02j8Q1J2k5O2%l1
-315C1M0q6j3L9Kn3K2M6M2Ln5n7R9k1r3J6J0K7J17k7j43J3J9k5O4Lnp6J3K9j4R2o6j9J1p1
-279h6N1N2j7R5l8m0M1j8m5k0l2J53j43O5n6kj0KJ16k3k4n9L0O4k5n1l6J23Mj06MR6m3l4R5
[truncated: 4,290,583 more chars]
