# Supplementary material for: Competition between N and O: use of diazine N-oxides as a test case for the Marcus theory rationale for ambident reactivity
Source: Chem Sci. 2020 Jul 23;11(35):9630–47. doi: 10.1039/d0sc02834g (PMC8162281; doi:10.1039/d0sc02834g)
Supplement: SC-011-D0SC02834G-s006 [file SC-011-D0SC02834G-s006.jcamp]

##TITLE=	V795401
##JCAMPDX=	6.0	$$ NMR Plug-in 1.3 of MestReNova 6.0.2-5475
##DATATYPE=	NMRSPECTRUM
##DATACLASS=	NTUPLES
##NUMDIM=	1
##ORIGIN=	Bruker BioSpin GmbH
##OWNER=	nmrsu
##.OBSERVEFREQUENCY=	75.46770477294921875
##.OBSERVENUCLEUS=	^13C
##.SOLVENTNAME=	3
##.PULSESEQUENCE=	udeft
##.ACQUISITIONMODE=	SIMULTANEOUS (DQD)
##$ORIGINALFORMAT=	Bruker XWIN-NMR
##$PARAMETERFILE=	(acqus, ASCII, C:/Users/peter/Documents/Ambident%20reactivity%20of%20diazine%20oxides%20(e.g.%20PyzNO)/Primary%20NMR%20data%20files%20-%20not%20zipped/Compound%2013b%20-%20in%20CD3CN,%20then%20DMSO-d6/Compound%2013b%20CD3CN%20NMR/13C%7B1H%7D%20UDEFT/acqus, 0)
$$ ##TITLE= Parameter file, TOPSPIN		Version 3.2
$$ ##JCAMPDX= 5.0
$$ ##DATATYPE= Parameter Values
$$ ##NPOINTS= 1	$$ modification sequence number
$$ ##ORIGIN= Bruker BioSpin GmbH
$$ ##OWNER= nmrsu
$$ $$ 2018-10-04 02:07:17.347 +0100  nmrsu@CZC3047DXV
$$ $$ //Nmr-data/nmr/AV300data (new server)/data/PBKS/nmr/V795401/10/acqus
$$ $$ process C:\Bruker\TopSpin3.2\prog\mod\dirdata.exe
$$ ##$ACQT0= -6.36618283677107
$$ ##$AMP= (0..31)
$$ 100 100 100 100 100 100 100 100 100 100 100 100 100 100 100 100 100 100
$$ 100 100 100 100 100 100 100 100 100 100 100 100 100 100
$$ ##$AMPCOIL= (0..19)
$$ 0 0 0 0 0 0 0 0 0 0 0 0 0 0 0 0 0 0 0 0
$$ ##$ANAVPT= -1
$$ ##$AQSEQ= 0
$$ ##$AQ_mod= 3
$$ ##$AUNM= <au_zg>
$$ ##$AUTOPOS= <16 >
$$ ##$BF1= 75.467749
$$ ##$BF2= 300.13
$$ ##$BF3= 75.467749
$$ ##$BF4= 75.467749
$$ ##$BF5= 75.467749
$$ ##$BF6= 75.467749
$$ ##$BF7= 75.467749
$$ ##$BF8= 75.467749
$$ ##$BYTORDA= 0
$$ ##$CAGPARS= (0..11)
$$ 0 0 0 0 0 0 0 0 0 0 0 0
$$ ##$CFDGTYP= 0
$$ ##$CFRGTYP= 9
$$ ##$CHEMSTR= <none>
$$ ##$CNST= (0..63)
$$ 1 1 145 1 1 1 1 1 1 1 1 1 1 1 1 1 1 1 1 1 1 1 1 1 1 1 1 1 1 1 1 1 1 1 1
$$ 1 1 1 1 1 1 1 1 1 1 1 1 1 1 1 1 1 1 1 1 1 1 1 1 1 1 1 1 1
$$ ##$CPDPRG= (0..8)
$$ <> <> <waltz16> <> <> <> <> <> <>
$$ ##$D= (0..63)
$$ 0 2 0 0 0 0 0 0 0 0 0 0.03 2e-005 0 0 0 0.0002 0 0 0 200 0 0 0 0 0 0 0
$$ 0 0 0 0 0 0 0 0 0 0 0 0 0 0 0 0 0 0 0 0 0 0 0 0 0 0 0 0 0 0 0 0 0 0 0 0
$$ ##$DATE= 1538615216
$$ ##$DE= 10.53386
$$ ##$DECBNUC= <off>
$$ ##$DECIM= 1104
$$ ##$DECNUC= <off>
$$ ##$DECSTAT= 4
$$ ##$DIGMOD= 3
$$ ##$DIGTYP= 12
$$ ##$DQDMODE= 0
$$ ##$DR= 22
$$ ##$DS= 0
$$ ##$DSPFIRM= 4
$$ ##$DSPFVS= 21
$$ ##$DTYPA= 0
$$ ##$EXP= <UDEFT.c>
$$ ##$F1LIST= <>
$$ ##$F2LIST= <>
$$ ##$F3LIST= <>
$$ ##$FCUCHAN= (0..9)
$$ 0 1 2 0 0 0 0 0 0 0
$$ ##$FL1= 0
$$ ##$FL2= 0
$$ ##$FL3= 0
$$ ##$FL4= 0
$$ ##$FOV= 0
$$ ##$FQ1LIST= <>
$$ ##$FQ2LIST= <>
$$ ##$FQ3LIST= <>
$$ ##$FQ4LIST= <>
$$ ##$FQ5LIST= <>
$$ ##$FQ6LIST= <>
$$ ##$FQ7LIST= <>
$$ ##$FQ8LIST= <>
$$ ##$FRQLO3= 461449.54761
$$ ##$FRQLO3N= 2
$$ ##$FS= (0..7)
$$ 83 83 83 83 83 83 83 83
$$ ##$FTLPGN= 0
$$ ##$FW= 625000
$$ ##$FnMODE= 0
$$ ##$FnTYPE= 0
$$ ##$GPNAM= (0..31)
$$ <> <> <> <> <> <> <> <> <> <> <> <> <> <> <> <> <> <> <> <> <> <> <> <>
$$ <> <> <> <> <> <> <> <>
$$ ##$GPX= (0..31)
$$ 0 0 0 0 0 0 0 0 0 0 0 0 0 0 0 0 0 0 0 0 0 0 0 0 0 0 0 0 0 0 0 0
$$ ##$GPY= (0..31)
$$ 0 0 0 0 0 0 0 0 0 0 0 0 0 0 0 0 0 0 0 0 0 0 0 0 0 0 0 0 0 0 0 0
$$ ##$GPZ= (0..31)
$$ 0 0 0 0 0 0 0 0 0 0 0 0 0 0 0 0 0 0 0 0 0 0 0 0 0 0 0 0 0 0 0 0
$$ ##$GRDPROG= <>
$$ ##$GRPDLY= 76
$$ ##$HDDUTY= 20
$$ ##$HDRATE= 1
$$ ##$HGAIN= (0..3)
$$ 0 0 0 0
$$ ##$HL1= 0
$$ ##$HL2= 0
$$ ##$HL3= 0
$$ ##$HL4= 0
$$ ##$HOLDER= 16
$$ ##$HPMOD= (0..7)
$$ 0 0 0 0 0 0 0 0
$$ ##$HPPRGN= 0
$$ ##$IN= (0..63)
$$ 0 0 0 0 0 0 0 0 0 0 0 0 0 0 0 0 0 0 0 0 0 0 0 0 0 0 0 0 0 0 0 0 0 0 0 0
$$ 0 0 0 0 0 0 0 0 0 0 0 0 0 0 0 0 0 0 0 0 0 0 0 0 0 0 0 0
$$ ##$INF= (0..7)
$$ 0 0 0 0 0 0 0 0
$$ ##$INP= (0..63)
$$ 0 0 0 0 0 0 0 0 0 0 0 0 0 0 0 0 0 0 0 0 0 0 0 0 0 0 0 0 0 0 0 0 0 0 0 0
$$ 0 0 0 0 0 0 0 0 0 0 0 0 0 0 0 0 0 0 0 0 0 0 0 0 0 0 0 0
$$ ##$INSTRUM= <spect>
$$ ##$L= (0..31)
$$ 1 1 1 1 1 1 1 1 1 1 1 1 1 1 1 1 1 1 1 1 1 1 1 1 1 1 1 1 1 1 1 1
$$ ##$LFILTER= 200
$$ ##$LGAIN= -2
$$ ##$LINPSTP= 0
$$ ##$LOCKED= yes
$$ ##$LOCKFLD= 4299
$$ ##$LOCKGN= 108.152626037598
$$ ##$LOCKPOW= -38
$$ ##$LOCKPPM= 1.92999994754791
$$ ##$LOCNUC= <2H>
$$ ##$LOCPHAS= 335.4
$$ ##$LOCSHFT= yes
$$ ##$LOCSW= 0
$$ ##$LTIME= 0.100000001490116
$$ ##$MASR= 4200
$$ ##$MASRLST= <masrlst>
$$ ##$MULEXPNO= (0..15)
$$ 0 0 0 0 0 0 0 0 0 0 0 0 0 0 0 0
$$ ##$NBL= 1
$$ ##$NC= -6
$$ ##$NLOGCH= 4
$$ ##$NOVFLW= 0
$$ ##$NS= 1024
$$ ##$NUC1= <13C>
$$ ##$NUC2= <1H>
$$ ##$NUC3= <off>
$$ ##$NUC4= <off>
$$ ##$NUC5= <off>
$$ ##$NUC6= <off>
$$ ##$NUC7= <off>
$$ ##$NUC8= <off>
$$ ##$NUCLEUS= <off>
$$ ##$NUSLIST= <automatic>
$$ ##$NusAMOUNT= 25
$$ ##$NusFPNZ= no
$$ ##$NusJSP= 0
$$ ##$NusSEED= 54321
$$ ##$NusT2= 1
$$ ##$NusTD= 0
$$ ##$O1= 8301.45239
$$ ##$O2= 959.854302379881
$$ ##$O3= 6036.59031507675
$$ ##$O4= 6036.59031507675
$$ ##$O5= 6036.59031507675
$$ ##$O6= 6036.59031507675
$$ ##$O7= 6036.59031507675
$$ ##$O8= 6036.59031507675
$$ ##$OVERFLW= 0
$$ ##$P= (0..63)
$$ 10 10 20 15 30 16.5 25 50 480 26 52 40000 40000 2000 0 0 1000 2000 500
$$ 600 2500 0 0 0 1000 0 500 10 1000 2000 0 0 5550 0 0 0 80000 0 0 0 4000
$$ 0 0 10000 1050 0 0 0 0 0 0 0 0 0 0 0 0 0 0 0 0 0 0 0
$$ ##$PACOIL= (0..15)
$$ 0 0 0 0 0 0 0 0 0 0 0 0 0 0 0 0
$$ ##$PAPS= 0
$$ ##$PARMODE= 0
$$ ##$PCPD= (0..9)
$$ 0 80 90 0 0 0 0 0 0 0
$$ ##$PEXSEL= (0..9)
$$ 1 1 1 1 1 1 1 1 1 1
$$ ##$PHCOR= (0..31)
$$ 0 0 0 0 0 0 0 0 0 0 0 0 0 0 0 0 0 0 0 0 0 0 0 0 0 0 0 0 0 0 0 0
$$ ##$PHLIST= <>
$$ ##$PHP= 2
$$ ##$PH_ref= 0
$$ ##$PL= (0..63)
$$ 120 120 120 120 120 120 120 120 120 120 120 120 120 120 120 120 120 120
$$ 120 120 120 120 120 120 120 120 120 120 120 120 120 120 120 120 120 120
$$ 120 120 120 120 120 120 120 120 120 120 120 120 120 120 120 120 120 120
$$ 120 120 120 120 120 120 120 120 120 120
$$ ##$PLSTEP= 0.1
$$ ##$PLSTRT= -6
$$ ##$PLW= (0..63)
$$ 0 35 7.4 0 0 0 0 0 0 0 5.6 0.23134 0.20556 0.1665 0 2.463 0 0 35 0.54688
$$ 0 6.66e-005 0 0 0.0010656 0 0.060422 0 0 5.6 0.20556 0.82222 0 0 0 0 0
$$ 0 0 0 0 0 0 0 0 0 0 0 0 0 0 0 0 0 0 0 0 0 0 0 0 0 0 0
$$ ##$PLWMAX= (0..7)
$$ 218.9 43.4 0 0 0 0 0 0
$$ ##$POWMOD= 0
$$ ##$PQPHASE= 0
$$ ##$PQSCALE= 1
$$ ##$PR= 1
$$ ##$PRECHAN= (0..15)
$$ -1 2 0 1 -1 -1 -1 -1 -1 -1 -1 -1 -1 -1 -1 -1
$$ ##$PRGAIN= 0
$$ ##$PROBHD= <5 mm PABBO BB-1H/D Z-GRD Z104275/0275
$$ >
$$ ##$PULPROG= <udeft>
$$ ##$PW= 0
$$ ##$PYNM= <>
$$ ##$QNP= 0
$$ ##$RD= 0
$$ ##$RECCHAN= (0..15)
$$ 0 1 0 0 0 0 0 0 0 0 0 0 0 0 0 0
$$ ##$RECPH= 0
$$ ##$RECPRE= (0..15)
$$ -1 2 -1 -1 -1 -1 -1 -1 -1 -1 -1 -1 -1 -1 -1 -1
$$ ##$RECPRFX= (0..15)
$$ 1 0 0 0 0 0 0 0 0 0 0 0 0 0 0 0
$$ ##$RECSEL= (0..15)
$$ 0 1 0 0 0 0 0 0 0 0 0 0 0 0 0 0
$$ ##$RG= 209.37
$$ ##$RO= 20
$$ ##$ROUTWD1= (0..23)
$$ 1 2 2 2 2 2 2 2 0 0 0 1 0 0 0 1 0 0 0 0 0 0 0 0
$$ ##$ROUTWD2= (0..23)
$$ 1 2 2 2 2 2 2 2 0 0 0 0 0 0 0 0 0 0 0 0 0 0 0 0
$$ ##$RSEL= (0..15)
$$ 0 1 2 0 0 0 0 0 0 0 0 0 0 0 0 0
$$ ##$S= (0..7)
$$ 83 83 83 83 83 83 83 83
$$ ##$SELREC= (0..9)
$$ 0 0 0 0 0 0 0 0 0 0
$$ ##$SFO1= 75.47605045239
$$ ##$SFO2= 300.130959854302
$$ ##$SFO3= 75.4737855903151
$$ ##$SFO4= 75.4737855903151
$$ ##$SFO5= 75.4737855903151
$$ ##$SFO6= 75.4737855903151
$$ ##$SFO7= 75.4737855903151
$$ ##$SFO8= 75.4737855903151
$$ ##$SOLVENT= <CD3CN>
$$ ##$SOLVOLD= <off>
$$ ##$SP= (0..63)
$$ 120 120 120 120 120 120 120 120 120 120 120 120 120 120 120 120 120 120
$$ 120 120 120 120 120 120 120 120 120 120 120 120 120 120 120 120 120 120
$$ 120 120 120 120 120 120 120 120 120 120 120 120 120 120 120 120 120 120
$$ 120 120 120 120 120 120 120 120 120 120
$$ ##$SPECTR= 0
$$ ##$SPINCNT= 0
$$ ##$SPNAM= (0..63)
$$ <> <Q5.1000> <Q3.1000> <0.0> <0.0> <Crp60comp.4> <Crp60,0.5,20.1> <Squa100.1000>
$$ <Crp60,0.5,20.1> <> <Crp60comp.4> <Crp60comp.4> <> <> <0.0> <> <> <> <0.0>
$$ <Q5tr.1000> <Q5tr.1000> <Q5tr.1000> <Q5tr.1000> <> <> <> <Gaus1_180r.1000>
$$ <> <> <Q5tr.1000> <Q3.1000> <0.0> <Q3.1000> <> <> <> <> <> <> <> <> <>
$$ <> <> <> <> <> <> <> <> <> <> <> <> <> <> <> <> <> <> <> <> <> <>
$$ ##$SPOAL= (0..63)
$$ 0.5 1 0.5 0.5 0 0.5 0.5 0.5 0.5 0.5 0.5 0.5 0.5 0.5 0.5 0.5 0.5 0.5 0.5
$$ 0 0 0 0 0.5 0.5 0.5 0.5 0.5 0.5 0 0.5 0.5 0.5 0.5 0.5 0.5 0.5 0.5 0.5 0.5
$$ 0.5 0.5 0.5 0.5 0.5 0.5 0.5 0.5 0.5 0.5 0.5 0.5 0.5 0.5 0.5 0.5 0.5 0.5
$$ 0.5 0.5 0.5 0.5 0.5 0.5
$$ ##$SPOFFS= (0..63)
$$ 0 0 0 0 0 0 0 0 0 0 0 0 0 0 0 0 0 0 0 0 0 0 0 0 0 0 0 0 0 0 0 0 0 0 0 0
$$ 0 0 0 0 0 0 0 0 0 0 0 0 0 0 0 0 0 0 0 0 0 0 0 0 0 0 0 0
$$ ##$SPPEX= (0..63)
$$ 0 0 0 0 0 0 0 0 0 0 0 0 0 0 0 0 0 0 0 0 0 0 0 0 0 0 0 0 0 0 0 0 0 0 0 0
$$ 0 0 0 0 0 0 0 0 0 0 0 0 0 0 0 0 0 0 0 0 0 0 0 0 0 0 0 0
$$ ##$SPW= (0..63)
$$ 0 0.0007362 0.00038133 0 0 5.3476 0 0.001665 5.3476 0 5.3476 5.3476 0 0
$$ 0 0 0 0 0 4.176912 6.492875 3.031713 16.34977 0 0 0 6.1431e-006 0 0 0.038241
$$ 0.5534 0 0.0029024 0 0 0 0 0 0 0 0 0 0 0 0 0 0 0 0 0 0 0 0 0 0 0 0 0 0
$$ 0 0 0 0 0
$$ ##$SUBNAM= (0..9)
$$ <> <> <> <> <> <> <> <> <> <>
$$ ##$SW= 240.022390154251
$$ ##$SWIBOX= (0..19)
$$ 0 1 2 0 0 0 0 0 0 0 0 0 0 0 0 0 0 0 0 0
$$ ##$SW_h= 18115.9420289855
$$ ##$SWfinal= 0
$$ ##$TD= 13040
$$ ##$TD0= 1
$$ ##$TE= 300.0092
$$ ##$TE1= 300.0092
$$ ##$TE2= 0
$$ ##$TE3= 0
$$ ##$TE4= 0
$$ ##$TEG= 300
$$ ##$TE_PIDX= 1
$$ ##$TE_STAB= (0..9)
$$ 1 1 0 0 0 0 0 0 0 0
$$ ##$TL= (0..7)
$$ 120 120 120 120 120 120 120 120
$$ ##$TUNHIN= 0
$$ ##$TUNHOUT= 0
$$ ##$TUNXOUT= 0
$$ ##$USERA1= <>
$$ ##$USERA2= <>
$$ ##$USERA3= <>
$$ ##$USERA4= <>
$$ ##$USERA5= <>
$$ ##$V9= 5
$$ ##$VALIST= <>
$$ ##$VCLIST= <>
$$ ##$VD= 0
$$ ##$VDLIST= <>
$$ ##$VPLIST= <>
$$ ##$VTLIST= <>
$$ ##$WBST= 1024
$$ ##$WBSW= 4
$$ ##$XGAIN= (0..3)
$$ 0 0 0 0
$$ ##$XL= 0
$$ ##$YL= 0
$$ ##$YMAX_a= 499849
$$ ##$YMIN_a= -369061
$$ ##$ZGOPTNS= <>
$$ ##$ZL1= 120
$$ ##$ZL2= 120
$$ ##$ZL3= 120
$$ ##$ZL4= 120
$$ ##END=
$$ 
##$PARAMETERFILE=	(audita.txt, ASCII, C:/Users/peter/Documents/Ambident%20reactivity%20of%20diazine%20oxides%20(e.g.%20PyzNO)/Primary%20NMR%20data%20files%20-%20not%20zipped/Compound%2013b%20-%20in%20CD3CN,%20then%20DMSO-d6/Compound%2013b%20CD3CN%20NMR/13C%7B1H%7D%20UDEFT/audita.txt, 0)
$$ ##TITLE= Audit trail, TOPSPIN		Version 3.2
$$ ##JCAMPDX= 5.01
$$ ##ORIGIN= Bruker BioSpin GmbH
$$ ##OWNER= nmrsu
$$ $$ //Nmr-data/nmr/AV300data (new server)/data/PBKS/nmr/V795401/10/audita.txt
$$ ##AUDIT TRAIL=  $$ (NUMBER, WHEN, WHO, WHERE, PROCESS, VERSION, WHAT)
$$ (   1,<2018-10-04 02:06:57.301 +0100>,<nmrsu>,<CZC3047DXV>,<go>,<TOPSPIN 3.2>,
$$       <created by zg
$$ 	started at 2018-10-04 01:16:30.849 +0100,
$$ 	POWCHK enabled, PULCHK disabled,
$$        configuration hash MD5:
$$        E5 0B D5 85 C2 FA 37 C2 01 BA 9A 8F 2F 85 E1 CB
$$        data hash MD5: 13040
$$        1B 6D 78 B9 53 A0 31 58 75 14 E5 22 29 B6 41 16>)
$$ (   2,<2018-10-04 02:06:58.144 +0100>,<nmrsu>,<CZC3047DXV>,<audit>,<TOPSPIN 3.2>,
$$       <user comment:
$$        ICON-NMR User ID: PBKS
$$        data hash MD5: 13040
$$        1B 6D 78 B9 53 A0 31 58 75 14 E5 22 29 B6 41 16>)
$$ (   3,<2018-10-04 02:06:58.300 +0100>,<nmrsu>,<CZC3047DXV>,<audit>,<TOPSPIN 3.2>,
$$       <user comment:
$$        ICON-NMR User ID: PBKS
$$        data hash MD5: 13040
$$        1B 6D 78 B9 53 A0 31 58 75 14 E5 22 29 B6 41 16>)
$$ (   4,<2018-10-04 02:07:18.549 +0100>,<nmrsu>,<CZC3047DXV>,<dirdata>,<TOPSPIN 3.2>,
$$       <wrpa from 1 10 "V795401" "C:/Bruker/TopSpin3.2/data/PBKS/nmr"
$$        data hash MD5: 13040
$$        1B 6D 78 B9 53 A0 31 58 75 14 E5 22 29 B6 41 16>)
$$ ##END=
$$ 
$$ $$ hash MD5
$$ $$ 0E 3B 89 13 13 D3 B1 D1 27 FA 7B 81 8C CC A4 A9
$$ 
##$PARAMETERFILE=	(auditp.txt, ASCII, C:/Users/peter/Documents/Ambident%20reactivity%20of%20diazine%20oxides%20(e.g.%20PyzNO)/Primary%20NMR%20data%20files%20-%20not%20zipped/Compound%2013b%20-%20in%20CD3CN,%20then%20DMSO-d6/Compound%2013b%20CD3CN%20NMR/13C%7B1H%7D%20UDEFT/pdata/1/auditp.txt, 0)
$$ ##TITLE= Audit trail, TOPSPIN		Version 3.2
$$ ##JCAMPDX= 5.01
$$ ##ORIGIN= Bruker BioSpin GmbH
$$ ##OWNER= nmrsu
$$ $$ //Nmr-data/nmr/AV300data (new server)/data/PBKS/nmr/V795401/10/pdata/1/auditp.txt
$$ ##AUDIT TRAIL=  $$ (NUMBER, WHEN, WHO, WHERE, PROCESS, VERSION, WHAT)
$$ (   1,<2018-10-04 02:06:57.301 +0100>,<nmrsu>,<CZC3047DXV>,<go>,<TOPSPIN 3.2>,
$$       <created by zg
$$ 	started at 2018-10-04 01:16:30.849 +0100,
$$ 	POWCHK enabled, PULCHK disabled,
$$        configuration hash MD5:
$$        E5 0B D5 85 C2 FA 37 C2 01 BA 9A 8F 2F 85 E1 CB
$$        data hash MD5: 13040
$$        1B 6D 78 B9 53 A0 31 58 75 14 E5 22 29 B6 41 16>)
$$ (   2,<2018-10-04 02:06:58.144 +0100>,<nmrsu>,<CZC3047DXV>,<audit>,<TOPSPIN 3.2>,
$$       <user comment:
$$        ICON-NMR User ID: PBKS
$$        data hash MD5: 13040
$$        1B 6D 78 B9 53 A0 31 58 75 14 E5 22 29 B6 41 16>)
$$ (   3,<2018-10-04 02:06:58.300 +0100>,<nmrsu>,<CZC3047DXV>,<audit>,<TOPSPIN 3.2>,
$$       <user comment:
$$        ICON-NMR User ID: PBKS
$$        data hash MD5: 13040
$$        1B 6D 78 B9 53 A0 31 58 75 14 E5 22 29 B6 41 16>)
$$ (   4,<2018-10-04 02:07:00.390 +0100>,<nmrsu>,<CZC3047DXV>,<proc1d>,<TOPSPIN 3.2>,
$$       <Start of raw data processing
$$        ef ME_mod = 2 NCOEF = 4096 LB = 2 FT_mod = 6 PKNL = 1 SI = 256K 
$$        data hash MD5: 256K
$$        60 BC 0A 0F 09 37 41 FC 8B 3A BC 73 8D 08 0E 3A>)
$$ (   5,<2018-10-04 02:07:14.508 +0100>,<nmrsu>,<CZC3047DXV>,<proc1d>,<TOPSPIN 3.2>,
$$       <apk0 
$$        data hash MD5: 256K
$$        EF 3F 23 67 CD C9 AC 7A 64 9F 83 4B CB 65 62 07>)
$$ (   6,<2018-10-04 02:07:15.195 +0100>,<nmrsu>,<CZC3047DXV>,<proc1d>,<TOPSPIN 3.2>,
$$       <abs ABSG = 5 
$$        data hash MD5: 256K
$$        1F 2F 6F 23 25 DD 26 0D 63 DD EC 38 41 2E EB 63>)
$$ (   7,<2018-10-04 02:07:21.622 +0100>,<nmrsu>,<CZC3047DXV>,<dirdata>,<TOPSPIN 3.2>,
$$       <wrpa from 1 10 "V795401" "C:/Bruker/TopSpin3.2/data/PBKS/nmr"
$$        data hash MD5: 256K
$$        1F 2F 6F 23 25 DD 26 0D 63 DD EC 38 41 2E EB 63>)
$$ ##END=
$$ 
$$ $$ hash MD5
$$ $$ 6B 71 55 66 F7 5E 3B 0E DE 94 68 80 89 38 42 17
$$ 
##$PARAMETERFILE=	(cpdprg2, ASCII, C:/Users/peter/Documents/Ambident%20reactivity%20of%20diazine%20oxides%20(e.g.%20PyzNO)/Primary%20NMR%20data%20files%20-%20not%20zipped/Compound%2013b%20-%20in%20CD3CN,%20then%20DMSO-d6/Compound%2013b%20CD3CN%20NMR/13C%7B1H%7D%20UDEFT/cpdprg2, 0)
$$ 1 pcpd*3:180
$$   pcpd*4:0
$$   pcpd*2:180
$$   pcpd*3:0
$$   pcpd  :180
$$   pcpd*2:0
$$   pcpd*4:180
$$   pcpd*2:0
$$   pcpd*3:180
$$ 2 pcpd*3:0
$$   pcpd*4:180
$$   pcpd*2:0
$$   pcpd*3:180
$$   pcpd  :0
$$   pcpd*2:180
$$   pcpd*4:0
$$   pcpd*2:180
$$   pcpd*3:0
$$   lo to 2 times 2
$$ 3 pcpd*3:180
$$   pcpd*4:0
$$   pcpd*2:180
$$   pcpd*3:0
$$   pcpd  :180
$$   pcpd*2:0
$$   pcpd*4:180
$$   pcpd*2:0
$$   pcpd*3:180
$$   jump to 1
$$ 
##$PARAMETERFILE=	(format.temp, ASCII, C:/Users/peter/Documents/Ambident%20reactivity%20of%20diazine%20oxides%20(e.g.%20PyzNO)/Primary%20NMR%20data%20files%20-%20not%20zipped/Compound%2013b%20-%20in%20CD3CN,%20then%20DMSO-d6/Compound%2013b%20CD3CN%20NMR/13C%7B1H%7D%20UDEFT/format.temp, 0)
$$ EDIT_PAR COMMAND FILE
$$ DI_MODE         LONG
$$ ED_ENTRY        ACQU
$$ ORDER           FILE
$$ HEADER		"F2 - Acquisition Parameters"
$$ T_NAME		Date_
$$ 		TYPE	R64
$$ 		CLASS	ACQU
$$ 		SUBRANGE 0.0 50000000
$$ 		REL	"Date_=itodate(DATE)"
$$ 		INV_REL	"DATE=datetoi(Date_,DATE)"
$$ 		FORMAT	"%14.0f"
$$ 		TEXT	" "
$$ END
$$ T_NAME		Time
$$ 		TYPE	R32
$$ 		CLASS	ACQU
$$ 		SUBRANGE 0.0 1000000
$$ 		REL	"Time=itotime(DATE)"
$$ 		INV_REL	"DATE=timetoi(Time,DATE)"
$$ 		FORMAT	"%14.2f"
$$ 		TEXT	" "
$$ END
$$ NAME		INSTRUM
$$ 		TEXT	" "
$$ END
$$ NAME		PROBHD
$$ 		FORMAT	"%14.14s"
$$ 		TEXT	" "
$$ END
$$ NAME		PULPROG
$$ 		TEXT	" "
$$ END
$$ NAME		TD
$$ 		TEXT	" "
$$ END
$$ NAME		SOLVENT
$$ 		TEXT	" "
$$ END
$$ NAME		NS
$$ 		TEXT	" "
$$ END
$$ NAME		DS
$$ 		TEXT	" "
$$ END
$$ T_NAME		SWH
$$ 		TYPE	R32
$$ 		CLASS	ACQU
$$ 		SUBRANGE 0.0 1e8
$$ 		REL	"SWH=SW*SFO1"
$$ 		INV_REL "SW=SWH/SFO1"
$$ 		UNIT	"Hz"
$$ 		FORMAT	"%14.3f Hz"
$$ 		TEXT	" "
$$ END
$$ T_NAME		FIDRES
$$ 		TYPE    R32
$$ 		CLASS   ACQU
$$ 		SUBRANGE 0.0 100000
$$ 		REL     "FIDRES=SW*SFO1/TD"
$$ 		INV_REL "TD = nextpow(SW*SFO1/FIDRES)"
$$ 		UNIT	"Hz"
$$ 		FORMAT	"%14.6f Hz"
$$ 		TEXT	" "
$$ END
$$ T_NAME		AQ
$$ 		TYPE	R32
$$ 		CLASS	ACQU
$$ 		SUBRANGE 0.0 1000
$$ 		REL	"AQ=aqcalc(SW,SFO1,TD,DIGTYP)"
$$ 		INV_REL	"TD=tdcalc(SW,SFO1,1.0e6*AQ,DIGTYP)"
$$ 		UNIT	"sec"
$$ 		FORMAT	"%14.7f sec"
$$ 		TEXT	" "
$$ END
$$ NAME		RG
$$ 		TEXT	" "
$$ END
$$ T_NAME		DW
$$ 		TYPE	R32
$$ 		CLASS	ACQU
$$ 		SUBRANGE 0.0 1000000
$$ 		REL	"DW=1/(2*SW*SFO1)"
$$ 		INV_REL	"SW=1000000/(2*(0.005+DW)*SFO1)"
$$ 		UNIT	"usec"
$$ 		FORMAT	"%14.3lf usec"
$$ 		TEXT	" "
$$ END
$$ NAME		DE
$$ 		FORMAT	"%14.2f usec"
$$ 		TEXT	" "
$$ END
$$ NAME		TE
$$ 		FORMAT	"%14.1f K"
$$ 		TEXT	" "
$$ END
$$ T_NAME		D1
$$ 		TYPE	R32
$$ 		CLASS	ACQU
$$ 		SUBRANGE 0.0 1e38
$$ 		REL	"D1=D[1]"
$$ 		INV_REL	"D[1]=D1"
$$ 		UNIT	"sec"
$$ 		FORMAT	"%14.8f sec"
$$ 		TEXT	" "
$$ END
$$ T_NAME		D11
$$ 		TYPE	R32
$$ 		CLASS	ACQU
$$ 		SUBRANGE 0.0 1e38
$$ 		REL	"D11=D[11]"
$$ 		INV_REL	"D[11]=D11"
$$ 		UNIT	"sec"
$$ 		FORMAT	"%14.8f sec"
$$ 		TEXT	" "
$$ END
$$ T_NAME		D12
$$ 		TYPE	R32
$$ 		CLASS	ACQU
$$ 		SUBRANGE 0.0 1e38
$$ 		REL	"D12=D[12]"
$$ 		INV_REL	"D[12]=D12"
$$ 		UNIT	"sec"
$$ 		FORMAT	"%14.8f sec"
$$ 		TEXT	" "
$$ END
$$ T_NAME		D20
$$ 		TYPE	R32
$$ 		CLASS	ACQU
$$ 		SUBRANGE 0.0 1e38
$$ 		REL	"D20=D[20]"
$$ 		INV_REL	"D[20]=D20"
$$ 		UNIT	"sec"
$$ 		FORMAT	"%14.8f sec"
$$ 		TEXT	" "
$$ END
$$ NAME		TD0
$$ 		TEXT	" "
$$ END
$$ HEADER		"======== CHANNEL f1 ========"
$$ NAME		SFO1
$$ 		FORMAT	"%14.7f MHz"
$$ 		TEXT	" "
$$ END
$$ NAME		NUC1
$$ 		NONEDIT
$$ 		TEXT	" "
$$ END
$$ T_NAME		P1
$$ 		TYPE	R32
$$ 		CLASS	ACQU
$$ 		SUBRANGE 0.0 1.0e10
$$ 		REL	"P1=P[1]"
$$ 		INV_REL	"P[1]=P1"
$$ 		UNIT	"usec"
$$ 		FORMAT	"%14.2f usec"
$$ 		TEXT	" "
$$ END
$$ T_NAME		P13
$$ 		TYPE	R32
$$ 		CLASS	ACQU
$$ 		SUBRANGE 0.0 1.0e10
$$ 		REL	"P13=P[13]"
$$ 		INV_REL	"P[13]=P13"
$$ 		UNIT	"usec"
$$ 		FORMAT	"%14.2f usec"
$$ 		TEXT	" "
$$ END
$$ T_NAME		P26
$$ 		TYPE	R32
$$ 		CLASS	ACQU
$$ 		SUBRANGE 0.0 1.0e10
$$ 		REL	"P26=P[26]"
$$ 		INV_REL	"P[26]=P26"
$$ 		UNIT	"usec"
$$ 		FORMAT	"%14.2f usec"
$$ 		TEXT	" "
$$ END
$$ T_NAME		PLW1
$$ 		TYPE	R32
$$ 		CLASS	ACQU
$$ 		SUBRANGE 0 218.9
$$ 		REL	"PLW1=PLW[1]"
$$ 		INV_REL	"PLW[1]=PLW1"
$$ 		UNIT	"W"
$$ 		FORMAT	"%14.8f W"
$$ 		TEXT	"power PLW1 "
$$ END
$$ NAME		SPNAM[5]
$$ 		TEXT	" "
$$ END
$$ T_NAME		SPOAL5
$$ 		TYPE	R32
$$ 		CLASS	ACQU
$$ 		SUBRANGE -1.0 1.0
$$ 		REL	"SPOAL5=SPOAL[5]"
$$ 		INV_REL	"SPOAL[5]=SPOAL5"
$$ 		FORMAT	"%14.3f"
$$ 		TEXT	" "
$$ END
$$ T_NAME		SPOFFS5
$$ 		TYPE	R32
$$ 		CLASS	ACQU
$$ 		SUBRANGE -1e38 1e38
$$ 		REL	"SPOFFS5=SPOFFS[5]"
$$ 		INV_REL	"SPOFFS[0]=SPOFFS0"
$$ 		UNIT	"Hz"
$$ 		FORMAT	"%14.2f Hz"
$$ 		TEXT	" "
$$ END
$$ T_NAME		SPW5
$$ 		TYPE	R32
$$ 		CLASS	ACQU
$$ 		SUBRANGE 0 218.9
$$ 		REL	"SPW5=SPW[5]"
$$ 		INV_REL	"SPW[5]=SPW5"
$$ 		UNIT	"W"
$$ 		FORMAT	"%14.8f W"
$$ 		TEXT	"shaped pulse power SPW5"
$$ END
$$ NAME		SPNAM[8]
$$ 		TEXT	" "
$$ END
$$ T_NAME		SPOAL8
$$ 		TYPE	R32
$$ 		CLASS	ACQU
$$ 		SUBRANGE -1.0 1.0
$$ 		REL	"SPOAL8=SPOAL[8]"
$$ 		INV_REL	"SPOAL[8]=SPOAL8"
$$ 		FORMAT	"%14.3f"
$$ 		TEXT	" "
$$ END
$$ T_NAME		SPOFFS8
$$ 		TYPE	R32
$$ 		CLASS	ACQU
$$ 		SUBRANGE -1e38 1e38
$$ 		REL	"SPOFFS8=SPOFFS[8]"
$$ 		INV_REL	"SPOFFS[0]=SPOFFS0"
$$ 		UNIT	"Hz"
$$ 		FORMAT	"%14.2f Hz"
$$ 		TEXT	" "
$$ END
$$ T_NAME		SPW8
$$ 		TYPE	R32
$$ 		CLASS	ACQU
$$ 		SUBRANGE 0 218.9
$$ 		REL	"SPW8=SPW[8]"
$$ 		INV_REL	"SPW[8]=SPW8"
$$ 		UNIT	"W"
$$ 		FORMAT	"%14.8f W"
$$ 		TEXT	"shaped pulse power SPW8"
$$ END
$$ HEADER		"======== CHANNEL f2 ========"
$$ NAME		SFO2
$$ 		FORMAT	"%14.7f MHz"
$$ 		TEXT	" "
$$ END
$$ NAME		NUC2
$$ 		NONEDIT
$$ 		TEXT	" "
$$ END
$$ NAME		CPDPRG[2]
$$ 		TEXT	" "
$$ END
$$ T_NAME		PCPD2
$$ 		TYPE	R32
$$ 		CLASS	ACQU
$$ 		SUBRANGE 0 1e38
$$ 		REL	"PCPD2=PCPD[2]"
$$ 		INV_REL	"PCPD[2]=PCPD2"
$$ 		UNIT	"usec"
$$ 		FORMAT	"%14.2f usec"
$$ 		TEXT	" "
$$ END
$$ T_NAME		PLW2
$$ 		TYPE	R32
$$ 		CLASS	ACQU
$$ 		SUBRANGE 0 43.4
$$ 		REL	"PLW2=PLW[2]"
$$ 		INV_REL	"PLW[2]=PLW2"
$$ 		UNIT	"W"
$$ 		FORMAT	"%14.8f W"
$$ 		TEXT	"power PLW2 "
$$ END
$$ T_NAME		PLW12
$$ 		TYPE	R32
$$ 		CLASS	ACQU
$$ 		SUBRANGE 0 43.4
$$ 		REL	"PLW12=PLW[12]"
$$ 		INV_REL	"PLW[12]=PLW12"
$$ 		UNIT	"W"
$$ 		FORMAT	"%14.8f W"
$$ 		TEXT	"power PLW12 "
$$ END
$$ 
##$PARAMETERFILE=	(intrng, ASCII, C:/Users/peter/Documents/Ambident%20reactivity%20of%20diazine%20oxides%20(e.g.%20PyzNO)/Primary%20NMR%20data%20files%20-%20not%20zipped/Compound%2013b%20-%20in%20CD3CN,%20then%20DMSO-d6/Compound%2013b%20CD3CN%20NMR/13C%7B1H%7D%20UDEFT/pdata/1/intrng, 0)
$$ P 0
$$ 153.258645   152.635044
$$ 148.034497   147.617847
$$ 143.455926   142.273740
$$ 140.335173   139.194193
$$ 135.665032   134.972752
$$ 118.752710   117.499097
$$ 48.225332   47.552282
$$ 2.064189   1.652117
$$ 1.651202   -0.110632
$$ 
##$PARAMETERFILE=	(parm.txt, ASCII, C:/Users/peter/Documents/Ambident%20reactivity%20of%20diazine%20oxides%20(e.g.%20PyzNO)/Primary%20NMR%20data%20files%20-%20not%20zipped/Compound%2013b%20-%20in%20CD3CN,%20then%20DMSO-d6/Compound%2013b%20CD3CN%20NMR/13C%7B1H%7D%20UDEFT/pdata/1/parm.txt, 0)
$$ 
$$ Current Data Parameters
$$ NAME            V795401              
$$ EXPNO                10              
$$ PROCNO                1              
$$ 
$$ F2 - Acquisition Parameters
$$ Date_          20181004              
$$ Time               2.06              
$$ INSTRUM           spect              
$$ PROBHD   5 mm PABBO BB-              
$$ PULPROG           udeft              
$$ TD                13040              
$$ SOLVENT           CD3CN              
$$ NS                 1024              
$$ DS                    0              
$$ SWH           18115.941 Hz           
$$ FIDRES         1.389259 Hz           
$$ AQ            0.3599040 sec          
$$ RG               209.37              
$$ DW               27.600 usec         
$$ DE                10.53 usec         
$$ TE                300.0 K            
$$ D1           2.00000000 sec          
$$ D11          0.03000000 sec          
$$ D12          0.00002000 sec          
$$ D20        200.00000000 sec          
$$ TD0                   1              
$$ 
$$ ======== CHANNEL f1 ========
$$ SFO1         75.4760505 MHz          
$$ NUC1                13C              
$$ P1                10.00 usec         
$$ P13             2000.00 usec         
$$ P26              500.00 usec         
$$ PLW1        35.00000000 W            
$$ SPNAM[5]    Crp60comp.4              
$$ SPOAL5            0.500              
$$ SPOFFS5  0 Hz           
$$ SPW5         5.34759998 W            
$$ SPNAM[8] Crp60,0.5,20.1              
$$ SPOAL8            0.500              
$$ SPOFFS8  0 Hz           
$$ SPW8         5.34759998 W            
$$ 
$$ ======== CHANNEL f2 ========
$$ SFO2        300.1309599 MHz          
$$ NUC2                 1H              
$$ CPDPRG[2        waltz16              
$$ PCPD2             90.00 usec         
$$ PLW2         7.40000010 W            
$$ PLW12        0.20556000 W            
$$ 
$$ F2 - Processing parameters
$$ SI               262144              
$$ SF           75.4677045 MHz          
$$ WDW                  EM              
$$ SSB      0              
$$ LB                 2.00 Hz           
$$ GB       0              
$$ PC                 1.40              
$$ 
##$PARAMETERFILE=	(procs, ASCII, C:/Users/peter/Documents/Ambident%20reactivity%20of%20diazine%20oxides%20(e.g.%20PyzNO)/Primary%20NMR%20data%20files%20-%20not%20zipped/Compound%2013b%20-%20in%20CD3CN,%20then%20DMSO-d6/Compound%2013b%20CD3CN%20NMR/13C%7B1H%7D%20UDEFT/pdata/1/procs, 0)
$$ ##TITLE= Parameter file, TOPSPIN		Version 3.2
$$ ##JCAMPDX= 5.0
$$ ##DATATYPE= Parameter Values
$$ ##NPOINTS= 1	$$ modification sequence number
$$ ##ORIGIN= Bruker BioSpin GmbH
$$ ##OWNER= nmrsu
$$ $$ 2018-10-04 02:07:20.343 +0100  nmrsu@CZC3047DXV
$$ $$ //Nmr-data/nmr/AV300data (new server)/data/PBKS/nmr/V795401/10/pdata/1/procs
$$ $$ process C:\Bruker\TopSpin3.2\prog\mod\dirdata.exe
$$ ##$ABSF1= 230.6145
$$ ##$ABSF2= -9.434433
$$ ##$ABSG= 5
$$ ##$ABSL= 3
$$ ##$ALPHA= 0
$$ ##$AQORDER= 0
$$ ##$ASSFAC= 0
$$ ##$ASSFACI= 0
$$ ##$ASSFACX= 0
$$ ##$ASSWID= 0
$$ ##$AUNMP= <proc_1d_apk0>
$$ ##$AXLEFT= 0
$$ ##$AXNAME= <>
$$ ##$AXNUC= <13C>
$$ ##$AXRIGHT= 0
$$ ##$AXTYPE= 0
$$ ##$AXUNIT= <>
$$ ##$AZFE= 0.1
$$ ##$AZFW= 0.5
$$ ##$BCFW= 0
$$ ##$BC_mod= 0
$$ ##$BYTORDP= 0
$$ ##$COROFFS= 0
$$ ##$CY= 15
$$ ##$DATMOD= 1
$$ ##$DC= 0
$$ ##$DFILT= <>
$$ ##$DTYPP= 0
$$ ##$ERETIC= no
$$ ##$F1P= 240
$$ ##$F2P= -10
$$ ##$FCOR= 0.5
$$ ##$FTSIZE= 262144
$$ ##$FT_mod= 6
$$ ##$GAMMA= 0
$$ ##$GB= 0
$$ ##$INTBC= 1
$$ ##$INTSCL= 1
$$ ##$ISEN= 30
$$ ##$LB= 2
$$ ##$LEV0= 0
$$ ##$LPBIN= 26080
$$ ##$MAXI= 10000
$$ ##$MC2= 0
$$ ##$MEAN= 0
$$ ##$ME_mod= 2
$$ ##$MI= 0
$$ ##$MddCEXP= no
$$ ##$MddCT_SP= no
$$ ##$MddF180= no
$$ ##$MddLAMBDA= 0
$$ ##$MddMEMORY= 0
$$ ##$MddMERGE= 0
$$ ##$MddNCOMP= 0
$$ ##$MddNITER= 0
$$ ##$MddNOISE= 0
$$ ##$MddPHASE= 0
$$ ##$MddSEED= 0
$$ ##$MddSRSIZE= 0
$$ ##$Mdd_CsALG= 0
$$ ##$Mdd_CsLAMBDA= 0
$$ ##$Mdd_CsNITER= 0
$$ ##$Mdd_CsNORM= 0
$$ ##$Mdd_CsZF= 0
$$ ##$Mdd_mod= 0
$$ ##$NCOEF= 4096
$$ ##$NC_proc= -8
$$ ##$NLEV= 6
$$ ##$NOISF1= 0
$$ ##$NOISF2= 0
$$ ##$NSP= 0
$$ ##$NTH_PI= 0
$$ ##$NZP= 0
$$ ##$OFFSET= 230.6145
$$ ##$PC= 1.4
$$ ##$PHC0= -0.46
$$ ##$PHC1= 0
$$ ##$PH_mod= 1
$$ ##$PKNL= yes
$$ ##$PPARMOD= 0
$$ ##$PPDIAG= 0
$$ ##$PPIPTYP= 0
$$ ##$PPMPNUM= 2147483647
$$ ##$PPRESOL= 1
$$ ##$PSCAL= 4
$$ ##$PSIGN= 2
$$ ##$PYNMP= <proc.py>
$$ ##$REVERSE= no
$$ ##$SF= 75.4677044776894
$$ ##$SI= 262144
$$ ##$SIGF1= 0
$$ ##$SIGF2= 0
$$ ##$SINO= 0
$$ ##$SIOLD= 262144
$$ ##$SPECTYP= <>
$$ ##$SREGLST= <13C.CD3CN>
$$ ##$SSB= 0
$$ ##$STSI= 262144
$$ ##$STSR= 0
$$ ##$SW_p= 18115.9420289855
$$ ##$SYMM= 0
$$ ##$S_DEV= 0
$$ ##$TDeff= 26080
$$ ##$TDoff= 0
$$ ##$TI= <SLC-7-561-HV
$$ 
$$ >
$$ ##$TILT= no
$$ ##$TM1= 0
$$ ##$TM2= 0
$$ ##$TOPLEV= 0
$$ ##$USERP1= <>
$$ ##$USERP2= <>
$$ ##$USERP3= <>
$$ ##$USERP4= <>
$$ ##$USERP5= <>
$$ ##$WDW= 1
$$ ##$XDIM= 0
$$ ##$YMAX_p= 534868545
$$ ##$YMIN_p= -8187309
$$ ##END=
$$ 
##$PARAMETERFILE=	(pulseprogram, ASCII, C:/Users/peter/Documents/Ambident%20reactivity%20of%20diazine%20oxides%20(e.g.%20PyzNO)/Primary%20NMR%20data%20files%20-%20not%20zipped/Compound%2013b%20-%20in%20CD3CN,%20then%20DMSO-d6/Compound%2013b%20CD3CN%20NMR/13C%7B1H%7D%20UDEFT/pulseprogram, 0)
$$ # 1 "C:/Bruker/TopSpin3.2/exp/stan/nmr/lists/pp/udeft"
$$ ;udeft
$$ ;UDEFT
$$ ;avance-version (12/01/11)
$$ ;1D sequence using
$$ ;   flip back pulse at the end of acquisition to decrease
$$ ;      relaxation delay d1 
$$ ;   and NOE
$$ ;
$$ ;M. Piotto, M. Bourdonneau, K. Elbayed, J.-M. Wieruszeski &
$$ ;   G. Lippens, Magn. Reson. Chem. 44, 943-947 (2006)
$$ ;
$$ ;$CLASS=HighRes
$$ ;$DIM=1D
$$ ;$TYPE=
$$ ;$SUBTYPE=
$$ ;$COMMENT=
$$ 
$$ 
$$ # 1 "C:/Bruker/TopSpin3.2/exp/stan/nmr/lists/pp/Avance.incl" 1
$$ ;Avance3.incl
$$ ;   for AV III
$$ ;
$$ ;avance-version (07/12/14)
$$ ;
$$ ;$CLASS=HighRes Incl
$$ ;$COMMENT=
$$ # 165 "C:/Bruker/TopSpin3.2/exp/stan/nmr/lists/pp/Avance.incl"
$$ ;$Id: Avance3.incl,v 1.9.8.1 2012/01/31 17:56:17 ber Exp $
$$ # 19 "C:/Bruker/TopSpin3.2/exp/stan/nmr/lists/pp/udeft" 2
$$ 
$$ # 1 "C:/Bruker/TopSpin3.2/exp/stan/nmr/lists/pp/Delay.incl" 1
$$ ;Delay.incl  -  include file for commonly used delays
$$ ;
$$ ;version 00/02/07
$$ ;
$$ ;$CLASS=HighRes Incl
$$ ;$COMMENT=
$$ 
$$ # 9 "C:/Bruker/TopSpin3.2/exp/stan/nmr/lists/pp/Delay.incl"
$$ ;general delays
$$ 
$$ define delay DELTA
$$ define delay DELTA1
$$ define delay DELTA2
$$ define delay DELTA3
$$ define delay DELTA4
$$ define delay DELTA5
$$ define delay DELTA6
$$ define delay DELTA7
$$ define delay DELTA8
$$ 
$$ define delay TAU
$$ define delay TAU1
$$ define delay TAU2
$$ define delay TAU3
$$ define delay TAU4
$$ define delay TAU5
$$ # 29 "C:/Bruker/TopSpin3.2/exp/stan/nmr/lists/pp/Delay.incl"
$$ ;delays for centering pulses
$$ 
$$ define delay CEN_HN1
$$ define delay CEN_HN2
$$ define delay CEN_HN3
$$ define delay CEN_HC1
$$ define delay CEN_HC2
$$ define delay CEN_HC3
$$ define delay CEN_HC4
$$ define delay CEN_HP1
$$ define delay CEN_HP2
$$ define delay CEN_CN1
$$ define delay CEN_CN2
$$ define delay CEN_CN3
$$ define delay CEN_CN4
$$ define delay CEN_CP1
$$ define delay CEN_CP2
$$ 
$$ # 48 "C:/Bruker/TopSpin3.2/exp/stan/nmr/lists/pp/Delay.incl"
$$ ;loop counters
$$ 
$$ define loopcounter COUNTER
$$ define loopcounter SCALEF
$$ define loopcounter FACTOR1
$$ define loopcounter FACTOR2
$$ define loopcounter FACTOR3
$$ 
$$ # 58 "C:/Bruker/TopSpin3.2/exp/stan/nmr/lists/pp/Delay.incl"
$$ ;$Id: Delay.incl,v 1.13.8.1 2012/01/31 17:56:17 ber Exp $
$$ # 20 "C:/Bruker/TopSpin3.2/exp/stan/nmr/lists/pp/udeft" 2
$$ 
$$ 
$$ # 23 "C:/Bruker/TopSpin3.2/exp/stan/nmr/lists/pp/udeft"
$$ "d11=30m"
$$ "d12=20u"
$$ 
$$ 
$$ "TAU=0.0030200"
$$ # 29 "C:/Bruker/TopSpin3.2/exp/stan/nmr/lists/pp/udeft"
$$ "DELTA=d1-30m"
$$ "DELTA2=aq+TAU"
$$ 
$$ 
$$ "acqt0=-p1*2/3.1416"
$$ # 1 "mc_line 36 file C:/Bruker/TopSpin3.2/exp/stan/nmr/lists/pp/udeft exp. def. part of mc cmd. before ze"
$$ define delay MCWRK
$$ define delay MCREST
$$ "MCREST = 30m - 30m"
$$ "MCWRK = 0.333333*30m"
$$ 
$$     dccorr
$$ # 36 "C:/Bruker/TopSpin3.2/exp/stan/nmr/lists/pp/udeft"
$$ # 36 "C:/Bruker/TopSpin3.2/exp/stan/nmr/lists/pp/udeft"
$$ 1 ze
$$ # 1 "mc_line 36 file C:/Bruker/TopSpin3.2/exp/stan/nmr/lists/pp/udeft exp. def. of mc cmd. after ze"
$$ # 37 "C:/Bruker/TopSpin3.2/exp/stan/nmr/lists/pp/udeft"
$$   d20 do:f2
$$   d12 pl12:f2
$$   30s cpd2:f2
$$ # 1 "mc_line 40 file C:/Bruker/TopSpin3.2/exp/stan/nmr/lists/pp/udeft exp. start label for mc cmd."
$$ 2 MCWRK  * 2
$$ LBLF0, MCWRK pl1:f1
$$   MCREST
$$ # 41 "C:/Bruker/TopSpin3.2/exp/stan/nmr/lists/pp/udeft"
$$   DELTA 
$$   p1 ph1
$$   gosc ph31
$$   4u
$$   (p13:sp5 ph2:r):f1
$$   4u
$$   DELTA2 pl1:f1
$$   p1 ph3
$$   4u
$$   (p26:sp8 ph4):f1
$$   4u
$$   lo to 2 times ns
$$ # 1 "mc_line 53 file C:/Bruker/TopSpin3.2/exp/stan/nmr/lists/pp/udeft exp. mc cmd. in line"
$$   MCWRK wr #0
$$   MCWRK zd
$$   lo to LBLF0 times td0
$$ 
$$   MCWRK
$$ # 54 "C:/Bruker/TopSpin3.2/exp/stan/nmr/lists/pp/udeft"
$$   d12 do:f2
$$ exit
$$ 
$$ 
$$ ph1=0
$$ ph2=1
$$ ph3=0 
$$ ph4=0 2
$$ ph31=0
$$ # 65 "C:/Bruker/TopSpin3.2/exp/stan/nmr/lists/pp/udeft"
$$ ;pl1 : f1 channel - power level for pulse (default)
$$ ;pl12: f2 channel - power level for CPD/BB decoupling
$$ ;sp5: f1 channel - shaped pulse (180degree)
$$ ;spnam5: Crp60comp.4  (Crp80comp.4)
$$ ;sp8: f1 channel - shaped pulse (180degree)
$$ ;spnam8: Crp60,0.5,20.1 (Crp80,0.5,20.1)
$$ ;p1 : f1 channel -  high power pulse
$$ ;p13: f1 channel - 180 degree shaped pulse
$$ ;     = 2msec for Crp60comp.4 (Crp80comp.4)
$$ ;p26: f1 channel - 180 degree shaped pulse
$$ ;     = 500us for Crp60,0.5,20.1 (Crp80,0.5,20.1)
$$ ;d1 : relaxation delay; 3 to 4s for all molecules
$$ ;d11: delay for disk I/O                             [30 msec]
$$ ;d12: delay for power switching                      [20 usec]
$$ ;d20: set to 5 times longest T1                      [200 s]
$$ ;ns: 1 * n, total number of scans: NS * TD0
$$ ;DS=0
$$ ;cpd2: decoupling according to sequence defined by cpdprg2
$$ ;pcpd2: f2 channel - 90 degree pulse for decoupling sequence
$$ 
$$ 
$$ ;aq: acquisition time 360 ms - do not change this value !
$$ # 89 "C:/Bruker/TopSpin3.2/exp/stan/nmr/lists/pp/udeft"
$$ ;Processing
$$ 
$$ ;ME_mod=LPfc
$$ ;NCOFF=4096
$$ ;LPBIN= 256k
$$ 
$$ ;LB=2 
$$ # 99 "C:/Bruker/TopSpin3.2/exp/stan/nmr/lists/pp/udeft"
$$ ;$Id: udeft,v 1.4.6.1 2012/01/31 17:56:41 ber Exp $
$$ 
##$PARAMETERFILE=	(title, ASCII, C:/Users/peter/Documents/Ambident%20reactivity%20of%20diazine%20oxides%20(e.g.%20PyzNO)/Primary%20NMR%20data%20files%20-%20not%20zipped/Compound%2013b%20-%20in%20CD3CN,%20then%20DMSO-d6/Compound%2013b%20CD3CN%20NMR/13C%7B1H%7D%20UDEFT/pdata/1/title, 0)
$$ KS218
$$ 
##$PARAMETERFILE=	(uxnmr.par, ASCII, C:/Users/peter/Documents/Ambident%20reactivity%20of%20diazine%20oxides%20(e.g.%20PyzNO)/Primary%20NMR%20data%20files%20-%20not%20zipped/Compound%2013b%20-%20in%20CD3CN,%20then%20DMSO-d6/Compound%2013b%20CD3CN%20NMR/13C%7B1H%7D%20UDEFT/uxnmr.par, 0)
$$ ##TITLE= Parameter file, TOPSPIN		Version 3.2
$$ ##JCAMPDX= 5.0
$$ ##DATATYPE= Parameter Values
$$ ##NPOINTS= 45	$$ modification sequence number
$$ ##ORIGIN= Bruker BioSpin GmbH
$$ ##OWNER= nmrsu
$$ $$ 2017-09-21 12:26:45.480 +0100  nmrsu@CZC3047DXV
$$ $$ C:/Bruker/TopSpin3.2/conf/instr/spect/uxnmr.par
$$ $$ process C:\Bruker\TopSpin3.2\prog\mod\confwiring.exe
$$ ##$ACB= 0
$$ ##$ACBTAT= (0..23)
$$ 0 66 66 50 0 0 0 0 0 0 0 0 0 0 0 0 0 0 0 0 0 0 0 0
$$ ##$ACBTBA= (0..23)
$$ 0 2 2 0 0 0 0 0 0 0 0 0 0 0 0 0 0 0 0 0 0 0 0 0
$$ ##$ACBTBLK= (0..23)
$$ 0 1 1 40 0 0 0 0 0 0 0 0 0 0 0 0 0 0 0 0 0 0 0 0
$$ ##$ACBTCTL= (0..23)
$$ 0 0 0 6 0 0 0 0 0 0 0 0 0 0 0 0 0 0 0 0 0 0 0 0
$$ ##$ACBTDI= (0..23)
$$ 0 102 102 -1779670252 0 0 0 0 0 0 0 0 0 0 0 0 0 0 0 0 0 0 0 0
$$ ##$ACBTDM= (0..23)
$$ 0 10 10 10 0 0 0 0 0 0 0 0 0 0 0 0 0 0 0 0 0 0 0 0
$$ ##$ACBTFHI= (0..23)
$$ 0 400 400 47 0 0 0 0 0 0 0 0 0 0 0 0 0 0 0 0 0 0 0 0
$$ ##$ACBTFL= (0..23)
$$ 0 73 74 8 0 0 0 0 0 0 0 0 0 0 0 0 0 0 0 0 0 0 0 0
$$ ##$ACBTFLO= (0..23)
$$ 0 9 9 45 0 0 0 0 0 0 0 0 0 0 0 0 0 0 0 0 0 0 0 0
$$ ##$ACBTINP= (0..23)
$$ 0 1 2 8 0 0 0 0 0 0 0 0 0 0 0 0 0 0 0 0 0 0 0 0
$$ ##$ACBTOUT= (0..23)
$$ 0 1 2 1 0 0 0 0 0 0 0 0 0 0 0 0 0 0 0 0 0 0 0 0
$$ ##$ACBTPO= (0..23)
$$ 0 150000 60000 5000 0 0 0 0 0 0 0 0 0 0 0 0 0 0 0 0 0 0 0 0
$$ ##$ACBTPW= (0..23)
$$ 0 10 10 1000 0 0 0 0 0 0 0 0 0 0 0 0 0 0 0 0 0 0 0 0
$$ ##$ACBTSB= (0..23)
$$ 0 0 0 0 0 0 0 0 0 0 0 0 0 0 0 0 0 0 0 0 0 0 0 0
$$ ##$ACBTSDT= (0..23)
$$ 0 -1 -1 2 0 0 0 0 0 0 0 0 0 0 0 0 0 0 0 0 0 0 0 0
$$ ##$ACBTY= <no>
$$ ##$AMPDFLT= no
$$ ##$AQSBDCH= (0..95)
$$ 0 0 0 0 0 0 0 0 0 0 255 255 255 255 255 255 255 255 255 255 255 255 255
$$ 255 255 255 255 255 255 255 255 255 255 255 255 255 255 255 255 255 255
$$ 255 255 255 255 255 255 255 255 255 255 255 255 255 255 255 255 255 255
$$ 255 255 255 255 255 255 255 255 255 255 255 255 255 255 255 255 255 255
$$ 255 255 255 255 255 255 255 255 255 255 255 255 255 255 255 255 255 255
$$ 255
$$ ##$AQSBDHW= (0..95)
$$ 5 1 0 0 0 0 0 0 0 0 255 255 255 255 255 255 255 255 255 255 255 255 255
$$ 255 255 255 255 255 255 255 255 255 255 255 255 255 255 255 255 255 255
$$ 255 255 255 255 255 255 255 255 255 255 255 255 255 255 255 255 255 255
$$ 255 255 255 255 255 255 255 255 255 255 255 255 255 255 255 255 255 255
$$ 255 255 255 255 255 255 255 255 255 255 255 255 255 255 255 255 255 255
$$ 255
$$ ##$AQSBDID= (0..95)
$$ 82 88 83 83 65 86 86 86 66 66 255 255 255 255 255 255 255 255 255 255 255
$$ 255 255 255 255 255 255 255 255 255 255 255 255 255 255 255 255 255 255
$$ 255 255 255 255 255 255 255 255 255 255 255 255 255 255 255 255 255 255
$$ 255 255 255 255 255 255 255 255 255 255 255 255 255 255 255 255 255 255
$$ 255 255 255 255 255 255 255 255 255 255 255 255 255 255 255 255 255 255
$$ 255 255 255
$$ ##$AQSBDNO= (0..95)
$$ 1 1 1 2 1 1 2 3 1 1 255 255 255 255 255 255 255 255 255 255 255 255 255
$$ 255 255 255 255 255 255 255 255 255 255 255 255 255 255 255 255 255 255
$$ 255 255 255 255 255 255 255 255 255 255 255 255 255 255 255 255 255 255
$$ 255 255 255 255 255 255 255 255 255 255 255 255 255 255 255 255 255 255
$$ 255 255 255 255 255 255 255 255 255 255 255 255 255 255 255 255 255 255
$$ 255
$$ ##$AQSBDSL= (0..95)
$$ 2 3 4 4 8 12 14 15 255 1 255 255 255 255 255 255 255 255 255 255 255 255
$$ 255 255 255 255 255 255 255 255 255 255 255 255 255 255 255 255 255 255
$$ 255 255 255 255 255 255 255 255 255 255 255 255 255 255 255 255 255 255
$$ 255 255 255 255 255 255 255 255 255 255 255 255 255 255 255 255 255 255
$$ 255 255 255 255 255 255 255 255 255 255 255 255 255 255 255 255 255 255
$$ 255 255
$$ ##$AQSBDTY= (0..95)
$$ 67 214 50 50 5 148 147 145 217 7 255 255 255 255 255 255 255 255 255 255
$$ 255 255 255 255 255 255 255 255 255 255 255 255 255 255 255 255 255 255
$$ 255 255 255 255 255 255 255 255 255 255 255 255 255 255 255 255 255 255
$$ 255 255 255 255 255 255 255 255 255 255 255 255 255 255 255 255 255 255
$$ 255 255 255 255 255 255 255 255 255 255 255 255 255 255 255 255 255 255
$$ 255 255 255 255
$$ ##$AQSBUAD= (0..95)
$$ 16 52 36 37 54 160 161 162 32 32 255 255 255 255 255 255 255 255 255 255
$$ 255 255 255 255 255 255 255 255 255 255 255 255 255 255 255 255 255 255
$$ 255 255 255 255 255 255 255 255 255 255 255 255 255 255 255 255 255 255
$$ 255 255 255 255 255 255 255 255 255 255 255 255 255 255 255 255 255 255
$$ 255 255 255 255 255 255 255 255 255 255 255 255 255 255 255 255 255 255
$$ 255 255 255 255
$$ ##$AQSECL= (0..95)
$$ 0 2 2 2 9 2 0 1 0 255 255 255 255 255 255 255 255 255 255 255 255 255 255
$$ 255 255 255 255 255 255 255 255 255 255 255 255 255 255 255 255 255 255
$$ 255 255 255 255 255 255 255 255 255 255 255 255 255 255 255 255 255 255
$$ 255 255 255 255 255 255 255 255 255 255 255 255 255 255 255 255 255 255
$$ 255 255 255 255 255 255 255 255 255 255 255 255 255 255 255 255 255 255
$$ 255
$$ ##$AQSECLS= (0..95)
$$ 2 0 2 2 2 0 1 2 2 255 255 255 255 255 255 255 255 255 255 255 255 255 255
$$ 255 255 255 255 255 255 255 255 255 255 255 255 255 255 255 255 255 255
$$ 255 255 255 255 255 255 255 255 255 255 255 255 255 255 255 255 255 255
$$ 255 255 255 255 255 255 255 255 255 255 255 255 255 255 255 255 255 255
$$ 255 255 255 255 255 255 255 255 255 255 255 255 255 255 255 255 255 255
$$ 255
$$ ##$AQSETH1= <no>
$$ ##$AQSETH2= <no>
$$ ##$AQSSPLT= no
$$ ##$ATT19F= (0..1)
$$ 0 0
$$ ##$ATT1H= (0..1)
$$ 0 0
$$ ##$ATT3H= (0..1)
$$ 0 0
$$ ##$ATTX= (0..1)
$$ 0 0
$$ ##$ATTY= (0..1)
$$ 0 0
$$ ##$ATTZ= (0..1)
$$ 0 0
$$ ##$BACSAIR= yes
$$ ##$BACSCAP= 60
$$ ##$BACSDEL= 5
$$ ##$BACSFCM= no
$$ ##$BACSOPT= <>
$$ ##$BACSTY= <tty04>
$$ ##$BARPTY= <no>
$$ ##$BFREQ= 300.13
$$ ##$BGAETH1= <no>
$$ ##$BGAETH2= <no>
$$ ##$BGAETH3= <no>
$$ ##$BGAETH4= <no>
$$ ##$BGAETH5= <no>
$$ ##$BGAETH6= <no>
$$ ##$BGAETH7= <no>
$$ ##$BGAETH8= <no>
$$ ##$BIRDS= yes
$$ ##$BMPC= 0
$$ ##$BMPCTY= <no>
$$ ##$BPSUTY= <no>
$$ ##$BSMS= 2
$$ ##$BSMS19FLock= no
$$ ##$BSMSETH= <149.236.99.20>
$$ ##$BSMSTY= <no>
$$ ##$BgaChMap= (0..7)
$$ 15 15 15 15 15 15 15 15
$$ ##$BgaChShimMap= (0..7)
$$ 0 0 0 0 0 0 0 0
$$ ##$Bla01Eth= <no>
$$ ##$Bla01Nam= <BLA2BB 150/60 20-400>
$$ ##$Bla01PN= <W1345049>
$$ ##$Bla01SN= <3239>
$$ ##$Bla02Eth= <149.236.99.20>
$$ ##$Bla02Nam= <BSMS/2 LOCK TRANSCEIVER 300>
$$ ##$Bla02PN= <Z109887>
$$ ##$Bla02SN= <00223>
$$ ##$Bla03Eth= <no>
$$ ##$Bla03Nam= <>
$$ ##$Bla03PN= <>
$$ ##$Bla03SN= <>
$$ ##$Bla04Eth= <no>
$$ ##$Bla04Nam= <>
$$ ##$Bla04PN= <>
$$ ##$Bla04SN= <>
$$ ##$Bla05Eth= <no>
$$ ##$Bla05Nam= <>
$$ ##$Bla05PN= <>
$$ ##$Bla05SN= <>
$$ ##$Bla06Eth= <no>
$$ ##$Bla06Nam= <>
$$ ##$Bla06PN= <>
$$ ##$Bla06SN= <>
$$ ##$Bla07Eth= <no>
$$ ##$Bla07Nam= <>
$$ ##$Bla07PN= <>
$$ ##$Bla07SN= <>
$$ ##$Bla08Eth= <no>
$$ ##$Bla08Nam= <>
$$ ##$Bla08PN= <>
$$ ##$Bla08SN= <>
$$ ##$CFASMOD= (0..7)
$$ 1 1 1 1 1 1 1 1
$$ ##$CFASMUL= (0..7)
$$ 1 1 1 1 1 1 1 1
$$ ##$CNFTXDR= (0..7)
$$ 6 6 0 0 0 0 0 0
$$ ##$COMDIG2= 0
$$ ##$CPDBTY= <no>
$$ ##$CRCOTY= <no>
$$ ##$CSW1= (0..31)
$$ 1 1 8 0 0 0 0 0 0 0 0 0 0 0 0 0 0 0 0 0 0 0 0 0 0 0 0 0 0 0 0 0
$$ ##$CSW2= (0..31)
$$ 2 2 0 0 0 0 0 0 0 0 0 0 0 0 0 0 0 0 0 0 0 0 0 0 0 0 0 0 0 0 0 0
$$ ##$CSWNUM= (0..7)
$$ 2 1 0 0 0 0 0 0
$$ ##$Ctb1Eth= <no>
$$ ##$DATSTAT= no
$$ ##$DIGI140= (0..7)
$$ 0 0 0 0 0 0 0 0
$$ ##$DIGIB12= (0..7)
$$ 0 0 0 0 0 0 0 0
$$ ##$DIGIB16= (0..7)
$$ 0 0 0 0 0 0 0 0
$$ ##$DIGIFA= (0..7)
$$ 0 0 0 0 0 0 0 0
$$ ##$DIGIHA= (0..7)
$$ 0 0 0 0 0 0 0 0
$$ ##$DIGIHAF= (0..7)
$$ 0 0 0 0 0 0 0 0
$$ ##$DIGIHRD= (0..7)
$$ 0 0 0 0 0 0 0 0
$$ ##$DIGIIA= (0..7)
$$ 0 0 0 0 0 0 0 0
$$ ##$DIGIO16= (0..7)
$$ 0 0 0 0 0 0 0 0
$$ ##$DIGISA= (0..7)
$$ 0 0 0 0 0 0 0 0
$$ ##$DIGISAF= (0..7)
$$ 0 0 0 0 0 0 0 0
$$ ##$DIGISL= (0..7)
$$ 0 0 0 0 0 0 0 0
$$ ##$DIGITYI= (0..7)
$$ 0 0 0 0 0 0 0 0
$$ ##$DIGITYP= (0..7)
$$ 0 0 0 0 0 0 0 0
$$ ##$DIGITZ= 0
$$ ##$DPPFAC= 1
$$ ##$DRMSETH= <no>
$$ ##$DRU= yes
$$ ##$DRUETH01= <149.236.99.89>
$$ ##$DRUETH02= <no>
$$ ##$DRUETH03= <no>
$$ ##$DRUETH04= <no>
$$ ##$DRUETH05= <no>
$$ ##$DRUETH06= <no>
$$ ##$DRUETH07= <no>
$$ ##$DRUETH08= <no>
$$ ##$DRUETH09= <no>
$$ ##$DRUETH10= <no>
$$ ##$DRUETH11= <no>
$$ ##$DRUETH12= <no>
$$ ##$DRUETH13= <no>
$$ ##$DRUETH14= <no>
$$ ##$DRUETH15= <no>
$$ ##$DRUETH16= <no>
$$ ##$DRUETH17= <no>
$$ ##$DRUETH18= <no>
$$ ##$DRUETH19= <no>
$$ ##$DRUETH20= <no>
$$ ##$DRUETH21= <no>
$$ ##$DRUETH22= <no>
$$ ##$DRUETH23= <no>
$$ ##$DRUETH24= <no>
$$ ##$DRUETH25= <no>
$$ ##$DRUETH26= <no>
$$ ##$DRUETH27= <no>
$$ ##$DRUETH28= <no>
$$ ##$DRUETH29= <no>
$$ ##$DRUETH30= <no>
$$ ##$DRUETH31= <no>
$$ ##$DRUETH32= <no>
$$ ##$Description= <AVANCE NANOBAY V3-I 300MHz>
$$ ##$DppType= 0
$$ ##$FCUMEM= (0..7)
$$ 16777208 16777208 0 0 0 0 0 0
$$ ##$FCUPAL= (0..7)
$$ 0 0 0 0 0 0 0 0
$$ ##$FGSVTY= <no>
$$ ##$FQMIX= 0
$$ ##$FUNCMOD= <>
$$ ##$GCUTYPE= 10
$$ ##$GCUTYPE2= 0
$$ ##$GPREDEL= 0
$$ ##$GPSCUTY= <no>
$$ ##$GRADRES= 5
$$ ##$GTUTY= <no>
$$ ##$GradAmpGain= (0..1)
$$ 0 0
$$ ##$GradAmpMaxCurX= (0..1)
$$ 0 0
$$ ##$GradAmpMaxCurY= (0..1)
$$ 0 0
$$ ##$GradAmpMaxCurZ= (0..1)
$$ 9.99999904632568 0
$$ ##$GradAmpType= (0..1)
$$ 2 0
$$ ##$HDIETH1= <no>
$$ ##$HDIETH2= <no>
$$ ##$HDIETH3= <no>
$$ ##$HDIETH4= <no>
$$ ##$HFAC= 3
$$ ##$HPCU= 0
$$ ##$HPCUTY= <no>
$$ ##$HPTXLP= (0..3)
$$ -1 -1 -1 -1
$$ ##$HPTXPI= (0..3)
$$ 0 0 0 0
$$ ##$HPTXPO= (0..3)
$$ 0 0 0 0
$$ ##$HPTXTY= (0..3)
$$ 0 0 0 0
$$ ##$IF451= 0
$$ ##$IFREQ= 1
$$ ##$INTFPR= 0
$$ ##$IPSOETH= <149.236.99.254>
$$ ##$LOCKCONF= <DLMT>
$$ ##$LOCKTY= <no>
$$ ##$LOCSWID= 0
$$ ##$LOCSWIF= 0
$$ ##$LVDSSPLITETH1= <no>
$$ ##$LVDSSPLITETH2= <no>
$$ ##$LVDSSPLITETH3= <no>
$$ ##$LVDSSPLITETH4= <no>
$$ ##$Location= <University College Cork>
$$ ##$M2FAC= 0
$$ ##$MAS= 0
$$ ##$MASETIME= 10
$$ ##$MASITIME= 10
$$ ##$MASTY= <no>
$$ ##$MAS_CT= 5
$$ ##$MAS_SG= 0
$$ ##$MAS_TO= 0
$$ ##$MEMPRM= 0
$$ ##$MHFAC= 0
$$ ##$MXFAC= 0
$$ ##$NAMPD1= <1H/2H 1H>
$$ ##$NAMPD10= <>
$$ ##$NAMPD11= <>
$$ ##$NAMPD12= <>
$$ ##$NAMPD13= <>
$$ ##$NAMPD14= <>
$$ ##$NAMPD15= <>
$$ ##$NAMPD16= <>
$$ ##$NAMPD2= <1H/2H 2H>
$$ ##$NAMPD3= <XBB19F 2HS>
$$ ##$NAMPD4= <>
$$ ##$NAMPD5= <>
$$ ##$NAMPD6= <>
$$ ##$NAMPD7= <>
$$ ##$NAMPD8= <>
$$ ##$NAMPD9= <>
$$ ##$NFCU= 2
$$ ##$NFRED= 0
$$ ##$NMRCH= 2
$$ ##$NMRMEM= 16384
$$ ##$NPSGU= 0
$$ ##$NRCU= 1
$$ ##$NROUT= 1
$$ ##$NSGU= 2
$$ ##$OrderNo= <10111417 Z133001_00031>
$$ ##$PAMPF1= (0..15)
$$ 75 24 96 64 0 0 0 0 0 0 0 0 0 0 0 0
$$ ##$PAMPF2= (0..15)
$$ 0 0 0 0 0 0 0 0 0 0 0 0 0 0 0 0
$$ ##$PAMPF3= (0..15)
$$ 0 0 0 0 0 0 0 0 0 0 0 0 0 0 0 0
$$ ##$PAMPF4= (0..15)
$$ 0 0 0 0 0 0 0 0 0 0 0 0 0 0 0 0
$$ ##$PAMPF5= (0..15)
$$ 0 0 0 0 0 0 0 0 0 0 0 0 0 0 0 0
$$ ##$PAMPF6= (0..15)
$$ 0 0 0 0 0 0 0 0 0 0 0 0 0 0 0 0
$$ ##$PAMPF7= (0..15)
$$ 0 0 0 0 0 0 0 0 0 0 0 0 0 0 0 0
$$ ##$PAMPF8= (0..15)
$$ 0 0 0 0 0 0 0 0 0 0 0 0 0 0 0 0
$$ ##$PH4= 0
$$ ##$PHF4TY= <no>
$$ ##$POWCHK= yes
$$ ##$PRAMD1= (0..7)
$$ 2 0 0 0 0 0 0 0
$$ ##$PRAMD10= (0..7)
$$ 0 0 0 0 0 0 0 0
$$ ##$PRAMD11= (0..7)
$$ 0 0 0 0 0 0 0 0
$$ ##$PRAMD12= (0..7)
$$ 0 0 0 0 0 0 0 0
$$ ##$PRAMD13= (0..7)
$$ 0 0 0 0 0 0 0 0
$$ ##$PRAMD14= (0..7)
$$ 0 0 0 0 0 0 0 0
$$ ##$PRAMD15= (0..7)
$$ 0 0 0 0 0 0 0 0
$$ ##$PRAMD16= (0..7)
$$ 0 0 0 0 0 0 0 0
$$ ##$PRAMD17= (0..7)
$$ 0 0 0 0 0 0 0 0
$$ ##$PRAMD18= (0..7)
$$ 0 0 0 0 0 0 0 0
$$ ##$PRAMD19= (0..7)
$$ 0 0 0 0 0 0 0 0
$$ ##$PRAMD2= (0..7)
$$ 0 1048576 0 0 0 1048576 0 0
$$ ##$PRAMD20= (0..7)
$$ 0 0 0 0 0 0 0 0
$$ ##$PRAMD21= (0..7)
$$ 0 0 0 0 0 0 0 0
$$ ##$PRAMD3= (0..7)
$$ 2147483644 2131230719 2147483647 67108863 0 0 0 0
$$ ##$PRAMD4= (0..7)
$$ 0 0 0 0 0 0 0 0
$$ ##$PRAMD5= (0..7)
$$ 0 0 0 0 0 0 0 0
$$ ##$PRAMD6= (0..7)
$$ 0 0 0 0 0 0 0 0
$$ ##$PRAMD7= (0..7)
$$ 0 0 0 0 0 0 0 0
$$ ##$PRAMD8= (0..7)
$$ 0 0 0 0 0 0 0 0
$$ ##$PRAMD9= (0..7)
$$ 0 0 0 0 0 0 0 0
$$ ##$PRAMLED= (0..1)
$$ 0 0
$$ ##$PRAMP1= <tty10>
$$ ##$PRAMP2= <no>
$$ ##$PRAMP3= <no>
$$ ##$PRAMP4= <no>
$$ ##$PRAMP5= <no>
$$ ##$PRAMP6= <no>
$$ ##$PRAMP7= <no>
$$ ##$PRAMP8= <no>
$$ ##$PRAMPTP= 1
$$ ##$PREPTY= <no>
$$ ##$PREREC= (0..15)
$$ 0 0 0 0 0 0 0 0 0 0 0 0 0 0 0 0
$$ ##$PRESHLD= 0
$$ ##$PTS160= -1
$$ ##$PTSA2X= (0..7)
$$ 0 0 0 0 0 0 0 0
$$ ##$PTSF2X= (0..7)
$$ 0 0 0 0 0 0 0 0
$$ ##$PTSFMX= (0..19)
$$ 649.9 649.9 0 0 0 0 0 0 0 0 0 0 0 0 0 0 0 0 0 0
$$ ##$PULCHK= no
$$ ##$PramDutyCycPerc= (0..15)
$$ 2 2 2 0 0 0 0 0 0 0 0 0 0 0 0 0
$$ ##$PramPeakPowerW= (0..15)
$$ 150 300 500 0 0 0 0 0 0 0 0 0 0 0 0 0
$$ ##$PramPulWidthMs= (0..15)
$$ 0.02 0.1 0.1 0 0 0 0 0 0 0 0 0 0 0 0 0
$$ ##$PreampMod01PN= <Z003950>
$$ ##$PreampMod01SN= <00830>
$$ ##$PreampMod02PN= <Z003950>
$$ ##$PreampMod02SN= <00830>
$$ ##$PreampMod03PN= <Z003954>
$$ ##$PreampMod03SN= <00397>
$$ ##$PreampMod04PN= <>
$$ ##$PreampMod04SN= <>
$$ ##$PreampMod05PN= <>
$$ ##$PreampMod05SN= <>
$$ ##$PreampMod06PN= <>
$$ ##$PreampMod06SN= <>
$$ ##$PreampMod07PN= <>
$$ ##$PreampMod07SN= <>
$$ ##$PreampMod08PN= <>
$$ ##$PreampMod08SN= <>
$$ ##$PreampMod09PN= <>
$$ ##$PreampMod09SN= <>
$$ ##$PreampMod10PN= <>
$$ ##$PreampMod10SN= <>
$$ ##$PreampMod11PN= <>
$$ ##$PreampMod11SN= <>
$$ ##$PreampMod12PN= <>
$$ ##$PreampMod12SN= <>
$$ ##$PreampMod13PN= <>
$$ ##$PreampMod13SN= <>
$$ ##$PreampMod14PN= <>
$$ ##$PreampMod14SN= <>
$$ ##$PreampMod15PN= <>
$$ ##$PreampMod15SN= <>
$$ ##$PreampMod16PN= <>
$$ ##$PreampMod16SN= <>
$$ ##$PreampModBisDat= (0..15)
$$ 20130605 20130605 20130604 0 0 0 0 0 0 0 0 0 0 0 0 0
$$ ##$ProdigyEth= <no>
$$ ##$RCUCDS= (0..7)
$$ 0 0 0 0 0 0 0 0
$$ ##$RCUCFS= (0..7)
$$ 0 0 0 0 0 0 0 0
$$ ##$RCUCSS= (0..7)
$$ 0 0 0 0 0 0 0 0
$$ ##$RCUI2C1= (0..7)
$$ 0 0 0 0 0 0 0 0
$$ ##$RCUI2C2= (0..7)
$$ 0 0 0 0 0 0 0 0
$$ ##$RCUI2C3= (0..7)
$$ 0 0 0 0 0 0 0 0
$$ ##$RCUI2C4= (0..7)
$$ 0 0 0 0 0 0 0 0
$$ ##$RCUI2C5= (0..7)
$$ 0 0 0 0 0 0 0 0
$$ ##$RCUI2C6= (0..7)
$$ 0 0 0 0 0 0 0 0
$$ ##$RCUI2C7= (0..7)
$$ 0 0 0 0 0 0 0 0
$$ ##$RCUI2C8= (0..7)
$$ 0 0 0 0 0 0 0 0
$$ ##$RDCU= 0
$$ ##$RFSINPUT= (0..1)
$$ 0 0
$$ ##$RFSVTY= <no>
$$ ##$RGTYPE= (0..31)
$$ 9 0 0 0 0 0 0 0 0 0 0 0 0 0 0 0 0 0 0 0 0 0 0 0 0 0 0 0 0 0 0 0
$$ ##$RG_max= (0..31)
$$ 203 0 0 0 0 0 0 0 0 0 0 0 0 0 0 0 0 0 0 0 0 0 0 0 0 0 0 0 0 0 0 0
$$ ##$RG_min= (0..31)
$$ 0.25 0 0 0 0 0 0 0 0 0 0 0 0 0 0 0 0 0 0 0 0 0 0 0 0 0 0 0 0 0 0 0
$$ ##$RG_tab1= (0..255)
$$ 0.25 0.28 0.32 0.35 0.4 0.44 0.5 0.56 0.64 0.7 0.8 0.89 1 1.12 1.28 1.4
$$ 1.6 1.78 2 2.25 2.56 2.8 3.2 3.56 4 4.5 5 5.6 6.35 7.12 8 9 10 11.3 12.7
$$ 14.2 16 18 20.2 22.6 25.4 28.5 32 36 40.3 45.2 50.8 57 64 71.8 80.6 90.5
$$ 101 114 128 144 161 181 203 -1 -1 -1 -1 -1 -1 -1 -1 -1 -1 -1 -1 -1 -1 -1
$$ -1 -1 -1 -1 -1 -1 -1 -1 -1 -1 -1 -1 -1 -1 -1 -1 -1 -1 -1 -1 -1 -1 -1 -1
$$ -1 -1 -1 -1 -1 -1 -1 -1 -1 -1 -1 -1 -1 -1 -1 -1 -1 -1 -1 -1 -1 -1 -1 -1
$$ -1 -1 -1 -1 -1 -1 -1 -1 -1 -1 -1 -1 -1 -1 -1 -1 -1 -1 -1 -1 -1 -1 -1 -1
$$ -1 -1 -1 -1 -1 -1 -1 -1 -1 -1 -1 -1 -1 -1 -1 -1 -1 -1 -1 -1 -1 -1 -1 -1
$$ -1 -1 -1 -1 -1 -1 -1 -1 -1 -1 -1 -1 -1 -1 -1 -1 -1 -1 -1 -1 -1 -1 -1 -1
$$ -1 -1 -1 -1 -1 -1 -1 -1 -1 -1 -1 -1 -1 -1 -1 -1 -1 -1 -1 -1 -1 -1 -1 -1
$$ -1 -1 -1 -1 -1 -1 -1 -1 -1 -1 -1 -1 -1 -1 -1 -1 -1 -1 -1 -1 -1 -1 -1 -1
$$ -1 -1 -1 -1 -1 -1 -1 -1 -1 -1 -1 -1 -1 -1
$$ ##$RG_tab2= (0..255)
$$ -1 -1 -1 -1 -1 -1 -1 -1 -1 -1 -1 -1 -1 -1 -1 -1 -1 -1 -1 -1 -1 -1 -1 -1
$$ -1 -1 -1 -1 -1 -1 -1 -1 -1 -1 -1 -1 -1 -1 -1 -1 -1 -1 -1 -1 -1 -1 -1 -1
$$ -1 -1 -1 -1 -1 -1 -1 -1 -1 -1 -1 -1 -1 -1 -1 -1 -1 -1 -1 -1 -1 -1 -1 -1
$$ -1 -1 -1 -1 -1 -1 -1 -1 -1 -1 -1 -1 -1 -1 -1 -1 -1 -1 -1 -1 -1 -1 -1 -1
$$ -1 -1 -1 -1 -1 -1 -1 -1 -1 -1 -1 -1 -1 -1 -1 -1 -1 -1 -1 -1 -1 -1 -1 -1
$$ -1 -1 -1 -1 -1 -1 -1 -1 -1 -1 -1 -1 -1 -1 -1 -1 -1 -1 -1 -1 -1 -1 -1 -1
$$ -1 -1 -1 -1 -1 -1 -1 -1 -1 -1 -1 -1 -1 -1 -1 -1 -1 -1 -1 -1 -1 -1 -1 -1
$$ -1 -1 -1 -1 -1 -1 -1 -1 -1 -1 -1 -1 -1 -1 -1 -1 -1 -1 -1 -1 -1 -1 -1 -1
$$ -1 -1 -1 -1 -1 -1 -1 -1 -1 -1 -1 -1 -1 -1 -1 -1 -1 -1 -1 -1 -1 -1 -1 -1
$$ -1 -1 -1 -1 -1 -1 -1 -1 -1 -1 -1 -1 -1 -1 -1 -1 -1 -1 -1 -1 -1 -1 -1 -1
$$ -1 -1 -1 -1 -1 -1 -1 -1 -1 -1 -1 -1 -1 -1 -1 -1
$$ ##$RG_tab3= (0..255)
$$ -1 -1 -1 -1 -1 -1 -1 -1 -1 -1 -1 -1 -1 -1 -1 -1 -1 -1 -1 -1 -1 -1 -1 -1
$$ -1 -1 -1 -1 -1 -1 -1 -1 -1 -1 -1 -1 -1 -1 -1 -1 -1 -1 -1 -1 -1 -1 -1 -1
$$ -1 -1 -1 -1 -1 -1 -1 -1 -1 -1 -1 -1 -1 -1 -1 -1 -1 -1 -1 -1 -1 -1 -1 -1
$$ -1 -1 -1 -1 -1 -1 -1 -1 -1 -1 -1 -1 -1 -1 -1 -1 -1 -1 -1 -1 -1 -1 -1 -1
$$ -1 -1 -1 -1 -1 -1 -1 -1 -1 -1 -1 -1 -1 -1 -1 -1 -1 -1 -1 -1 -1 -1 -1 -1
$$ -1 -1 -1 -1 -1 -1 -1 -1 -1 -1 -1 -1 -1 -1 -1 -1 -1 -1 -1 -1 -1 -1 -1 -1
$$ -1 -1 -1 -1 -1 -1 -1 -1 -1 -1 -1 -1 -1 -1 -1 -1 -1 -1 -1 -1 -1 -1 -1 -1
$$ -1 -1 -1 -1 -1 -1 -1 -1 -1 -1 -1 -1 -1 -1 -1 -1 -1 -1 -1 -1 -1 -1 -1 -1
$$ -1 -1 -1 -1 -1 -1 -1 -1 -1 -1 -1 -1 -1 -1 -1 -1 -1 -1 -1 -1 -1 -1 -1 -1
$$ -1 -1 -1 -1 -1 -1 -1 -1 -1 -1 -1 -1 -1 -1 -1 -1 -1 -1 -1 -1 -1 -1 -1 -1
$$ -1 -1 -1 -1 -1 -1 -1 -1 -1 -1 -1 -1 -1 -1 -1 -1
$$ ##$RG_tab4= (0..255)
$$ -1 -1 -1 -1 -1 -1 -1 -1 -1 -1 -1 -1 -1 -1 -1 -1 -1 -1 -1 -1 -1 -1 -1 -1
$$ -1 -1 -1 -1 -1 -1 -1 -1 -1 -1 -1 -1 -1 -1 -1 -1 -1 -1 -1 -1 -1 -1 -1 -1
$$ -1 -1 -1 -1 -1 -1 -1 -1 -1 -1 -1 -1 -1 -1 -1 -1 -1 -1 -1 -1 -1 -1 -1 -1
$$ -1 -1 -1 -1 -1 -1 -1 -1 -1 -1 -1 -1 -1 -1 -1 -1 -1 -1 -1 -1 -1 -1 -1 -1
$$ -1 -1 -1 -1 -1 -1 -1 -1 -1 -1 -1 -1 -1 -1 -1 -1 -1 -1 -1 -1 -1 -1 -1 -1
$$ -1 -1 -1 -1 -1 -1 -1 -1 -1 -1 -1 -1 -1 -1 -1 -1 -1 -1 -1 -1 -1 -1 -1 -1
$$ -1 -1 -1 -1 -1 -1 -1 -1 -1 -1 -1 -1 -1 -1 -1 -1 -1 -1 -1 -1 -1 -1 -1 -1
$$ -1 -1 -1 -1 -1 -1 -1 -1 -1 -1 -1 -1 -1 -1 -1 -1 -1 -1 -1 -1 -1 -1 -1 -1
$$ -1 -1 -1 -1 -1 -1 -1 -1 -1 -1 -1 -1 -1 -1 -1 -1 -1 -1 -1 -1 -1 -1 -1 -1
$$ -1 -1 -1 -1 -1 -1 -1 -1 -1 -1 -1 -1 -1 -1 -1 -1 -1 -1 -1 -1 -1 -1 -1 -1
$$ -1 -1 -1 -1 -1 -1 -1 -1 -1 -1 -1 -1 -1 -1 -1 -1
$$ ##$RG_tab5= (0..255)
$$ -1 -1 -1 -1 -1 -1 -1 -1 -1 -1 -1 -1 -1 -1 -1 -1 -1 -1 -1 -1 -1 -1 -1 -1
$$ -1 -1 -1 -1 -1 -1 -1 -1 -1 -1 -1 -1 -1 -1 -1 -1 -1 -1 -1 -1 -1 -1 -1 -1
$$ -1 -1 -1 -1 -1 -1 -1 -1 -1 -1 -1 -1 -1 -1 -1 -1 -1 -1 -1 -1 -1 -1 -1 -1
$$ -1 -1 -1 -1 -1 -1 -1 -1 -1 -1 -1 -1 -1 -1 -1 -1 -1 -1 -1 -1 -1 -1 -1 -1
$$ -1 -1 -1 -1 -1 -1 -1 -1 -1 -1 -1 -1 -1 -1 -1 -1 -1 -1 -1 -1 -1 -1 -1 -1
$$ -1 -1 -1 -1 -1 -1 -1 -1 -1 -1 -1 -1 -1 -1 -1 -1 -1 -1 -1 -1 -1 -1 -1 -1
$$ -1 -1 -1 -1 -1 -1 -1 -1 -1 -1 -1 -1 -1 -1 -1 -1 -1 -1 -1 -1 -1 -1 -1 -1
$$ -1 -1 -1 -1 -1 -1 -1 -1 -1 -1 -1 -1 -1 -1 -1 -1 -1 -1 -1 -1 -1 -1 -1 -1
$$ -1 -1 -1 -1 -1 -1 -1 -1 -1 -1 -1 -1 -1 -1 -1 -1 -1 -1 -1 -1 -1 -1 -1 -1
$$ -1 -1 -1 -1 -1 -1 -1 -1 -1 -1 -1 -1 -1 -1 -1 -1 -1 -1 -1 -1 -1 -1 -1 -1
$$ -1 -1 -1 -1 -1 -1 -1 -1 -1 -1 -1 -1 -1 -1 -1 -1
$$ ##$RG_tab6= (0..255)
$$ -1 -1 -1 -1 -1 -1 -1 -1 -1 -1 -1 -1 -1 -1 -1 -1 -1 -1 -1 -1 -1 -1 -1 -1
$$ -1 -1 -1 -1 -1 -1 -1 -1 -1 -1 -1 -1 -1 -1 -1 -1 -1 -1 -1 -1 -1 -1 -1 -1
$$ -1 -1 -1 -1 -1 -1 -1 -1 -1 -1 -1 -1 -1 -1 -1 -1 -1 -1 -1 -1 -1 -1 -1 -1
$$ -1 -1 -1 -1 -1 -1 -1 -1 -1 -1 -1 -1 -1 -1 -1 -1 -1 -1 -1 -1 -1 -1 -1 -1
$$ -1 -1 -1 -1 -1 -1 -1 -1 -1 -1 -1 -1 -1 -1 -1 -1 -1 -1 -1 -1 -1 -1 -1 -1
$$ -1 -1 -1 -1 -1 -1 -1 -1 -1 -1 -1 -1 -1 -1 -1 -1 -1 -1 -1 -1 -1 -1 -1 -1
$$ -1 -1 -1 -1 -1 -1 -1 -1 -1 -1 -1 -1 -1 -1 -1 -1 -1 -1 -1 -1 -1 -1 -1 -1
$$ -1 -1 -1 -1 -1 -1 -1 -1 -1 -1 -1 -1 -1 -1 -1 -1 -1 -1 -1 -1 -1 -1 -1 -1
$$ -1 -1 -1 -1 -1 -1 -1 -1 -1 -1 -1 -1 -1 -1 -1 -1 -1 -1 -1 -1 -1 -1 -1 -1
$$ -1 -1 -1 -1 -1 -1 -1 -1 -1 -1 -1 -1 -1 -1 -1 -1 -1 -1 -1 -1 -1 -1 -1 -1
$$ -1 -1 -1 -1 -1 -1 -1 -1 -1 -1 -1 -1 -1 -1 -1 -1
$$ ##$RG_tab7= (0..255)
$$ -1 -1 -1 -1 -1 -1 -1 -1 -1 -1 -1 -1 -1 -1 -1 -1 -1 -1 -1 -1 -1 -1 -1 -1
$$ -1 -1 -1 -1 -1 -1 -1 -1 -1 -1 -1 -1 -1 -1 -1 -1 -1 -1 -1 -1 -1 -1 -1 -1
$$ -1 -1 -1 -1 -1 -1 -1 -1 -1 -1 -1 -1 -1 -1 -1 -1 -1 -1 -1 -1 -1 -1 -1 -1
$$ -1 -1 -1 -1 -1 -1 -1 -1 -1 -1 -1 -1 -1 -1 -1 -1 -1 -1 -1 -1 -1 -1 -1 -1
$$ -1 -1 -1 -1 -1 -1 -1 -1 -1 -1 -1 -1 -1 -1 -1 -1 -1 -1 -1 -1 -1 -1 -1 -1
$$ -1 -1 -1 -1 -1 -1 -1 -1 -1 -1 -1 -1 -1 -1 -1 -1 -1 -1 -1 -1 -1 -1 -1 -1
$$ -1 -1 -1 -1 -1 -1 -1 -1 -1 -1 -1 -1 -1 -1 -1 -1 -1 -1 -1 -1 -1 -1 -1 -1
$$ -1 -1 -1 -1 -1 -1 -1 -1 -1 -1 -1 -1 -1 -1 -1 -1 -1 -1 -1 -1 -1 -1 -1 -1
$$ -1 -1 -1 -1 -1 -1 -1 -1 -1 -1 -1 -1 -1 -1 -1 -1 -1 -1 -1 -1 -1 -1 -1 -1
$$ -1 -1 -1 -1 -1 -1 -1 -1 -1 -1 -1 -1 -1 -1 -1 -1 -1 -1 -1 -1 -1 -1 -1 -1
$$ -1 -1 -1 -1 -1 -1 -1 -1 -1 -1 -1 -1 -1 -1 -1 -1
$$ ##$RG_tab8= (0..255)
$$ -1 -1 -1 -1 -1 -1 -1 -1 -1 -1 -1 -1 -1 -1 -1 -1 -1 -1 -1 -1 -1 -1 -1 -1
$$ -1 -1 -1 -1 -1 -1 -1 -1 -1 -1 -1 -1 -1 -1 -1 -1 -1 -1 -1 -1 -1 -1 -1 -1
$$ -1 -1 -1 -1 -1 -1 -1 -1 -1 -1 -1 -1 -1 -1 -1 -1 -1 -1 -1 -1 -1 -1 -1 -1
$$ -1 -1 -1 -1 -1 -1 -1 -1 -1 -1 -1 -1 -1 -1 -1 -1 -1 -1 -1 -1 -1 -1 -1 -1
$$ -1 -1 -1 -1 -1 -1 -1 -1 -1 -1 -1 -1 -1 -1 -1 -1 -1 -1 -1 -1 -1 -1 -1 -1
$$ -1 -1 -1 -1 -1 -1 -1 -1 -1 -1 -1 -1 -1 -1 -1 -1 -1 -1 -1 -1 -1 -1 -1 -1
$$ -1 -1 -1 -1 -1 -1 -1 -1 -1 -1 -1 -1 -1 -1 -1 -1 -1 -1 -1 -1 -1 -1 -1 -1
$$ -1 -1 -1 -1 -1 -1 -1 -1 -1 -1 -1 -1 -1 -1 -1 -1 -1 -1 -1 -1 -1 -1 -1 -1
$$ -1 -1 -1 -1 -1 -1 -1 -1 -1 -1 -1 -1 -1 -1 -1 -1 -1 -1 -1 -1 -1 -1 -1 -1
$$ -1 -1 -1 -1 -1 -1 -1 -1 -1 -1 -1 -1 -1 -1 -1 -1 -1 -1 -1 -1 -1 -1 -1 -1
$$ -1 -1 -1 -1 -1 -1 -1 -1 -1 -1 -1 -1 -1 -1 -1 -1
$$ ##$RG_tabA= (0..255)
$$ 0.25 0.28 0.32 0.35 0.4 0.44 0.5 0.56 0.64 0.7 0.8 0.89 1 1.12 1.28 1.4
$$ 1.6 1.78 2 2.25 2.56 2.8 3.2 3.56 4 4.5 5 5.6 6.35 7.12 8 9 10 11.3 12.7
$$ 14.2 16 18 20.2 22.6 25.4 28.5 32 36 40.3 45.2 50.8 57 64 71.8 80.6 90.5
$$ 101 114 128 144 161 181 203 -1 -1 -1 -1 -1 -1 -1 -1 -1 -1 -1 -1 -1 -1 -1
$$ -1 -1 -1 -1 -1 -1 -1 -1 -1 -1 -1 -1 -1 -1 -1 -1 -1 -1 -1 -1 -1 -1 -1 -1
$$ -1 -1 -1 -1 -1 -1 -1 -1 -1 -1 -1 -1 -1 -1 -1 -1 -1 -1 -1 -1 -1 -1 -1 -1
$$ -1 -1 -1 -1 -1 -1 -1 -1 -1 -1 -1 -1 -1 -1 -1 -1 -1 -1 -1 -1 -1 -1 -1 -1
$$ -1 -1 -1 -1 -1 -1 -1 -1 -1 -1 -1 -1 -1 -1 -1 -1 -1 -1 -1 -1 -1 -1 -1 -1
$$ -1 -1 -1 -1 -1 -1 -1 -1 -1 -1 -1 -1 -1 -1 -1 -1 -1 -1 -1 -1 -1 -1 -1 -1
$$ -1 -1 -1 -1 -1 -1 -1 -1 -1 -1 -1 -1 -1 -1 -1 -1 -1 -1 -1 -1 -1 -1 -1 -1
$$ -1 -1 -1 -1 -1 -1 -1 -1 -1 -1 -1 -1 -1 -1 -1 -1 -1 -1 -1 -1 -1 -1 -1 -1
$$ -1 -1 -1 -1 -1 -1 -1 -1 -1 -1 -1 -1 -1 -1
$$ ##$ROUT14= (0..7)
$$ 0 0 0 0 0 0 0 0
$$ ##$ROUTER= 3
$$ ##$RX22TY= <no>
$$ ##$RXFMAX= (0..7)
$$ 647.5 -1 -1 -1 -1 -1 -1 -1
$$ ##$RXFMIN= (0..7)
$$ 5 -1 -1 -1 -1 -1 -1 -1
$$ ##$RXINTLV= (0..7)
$$ 1 0 0 0 0 0 0 0
$$ ##$RXMSTY= <no>
$$ ##$SCMTY= <no>
$$ ##$SGUC1= (0..15)
$$ 17 18 0 0 0 0 0 0 0 0 0 0 0 0 0 0
$$ ##$SGUC2= (0..15)
$$ 33 256 0 0 0 0 0 0 0 0 0 0 0 0 0 0
$$ ##$SLCBCONF= <SHNV>
$$ ##$SPECTR= 10
$$ ##$SY2FLAG= 0
$$ ##$SYNCTRIG= 11
$$ ##$SamChgEth= (0..3)
$$ <149.236.99.59> <no> <no> <no>
$$ ##$Sgu1PowerLevels= (0..7)
$$ 90 74 58 42 26 10 0 0
$$ ##$Sgu2PowerLevels= (0..7)
$$ 90 74 58 42 26 10 0 0
$$ ##$Sgu3PowerLevels= (0..7)
$$ 0 0 0 0 0 0 0 0
$$ ##$Sgu4PowerLevels= (0..7)
$$ 0 0 0 0 0 0 0 0
$$ ##$Sgu5PowerLevels= (0..7)
$$ 0 0 0 0 0 0 0 0
$$ ##$Sgu6PowerLevels= (0..7)
$$ 0 0 0 0 0 0 0 0
$$ ##$Sgu7PowerLevels= (0..7)
$$ 0 0 0 0 0 0 0 0
$$ ##$Sgu8PowerLevels= (0..7)
$$ 0 0 0 0 0 0 0 0
$$ ##$SguType= 3
$$ ##$ShimPowMaxUA= (0..63)
$$ 130000 130000 130000 130000 130000 130000 130000 130000 130000 130000 130000
$$ 130000 130000 130000 130000 130000 130000 130000 130000 130000 0 0 0 0
$$ 0 0 0 0 0 0 0 0 0 0 0 0 0 0 0 0 0 0 0 0 0 0 0 0 0 0 0 0 0 0 0 0 0 0 0 0
$$ 0 0 0 0
$$ ##$ShimPowMaxUC= (0..63)
$$ 130000 130000 130000 130000 130000 130000 130000 130000 130000 130000 130000
$$ 130000 130000 130000 130000 130000 130000 130000 130000 130000 0 0 0 0
$$ 0 0 0 0 0 0 0 0 0 0 0 0 0 0 0 0 0 0 0 0 0 0 0 0 0 0 0 0 0 0 0 0 0 0 0 0
$$ 0 0 0 0
$$ ##$ShimPowMaxUG= (0..63)
$$ 524287 524287 524287 524287 524287 524287 524287 524287 524287 524287 524287
$$ 524287 524287 524287 524287 524287 524287 524287 524287 524287 0 0 0 0
$$ 0 0 0 0 0 0 0 0 0 0 0 0 0 0 0 0 0 0 0 0 0 0 0 0 0 0 0 0 0 0 0 0 0 0 0 0
$$ 0 0 0 0
$$ ##$ShimPowRcbType= 3
$$ ##$ShimPowRes= (0..63)
$$ 1e-020 1e-020 1e-020 1e-020 1e-020 1e-020 1e-020 1e-020 1e-020 1e-020 1e-020
$$ 1e-020 1e-020 1e-020 1e-020 1e-020 1e-020 1e-020 1e-020 1e-020 0 0 0 0
$$ 0 0 0 0 0 0 0 0 0 0 0 0 0 0 0 0 0 0 0 0 0 0 0 0 0 0 0 0 0 0 0 0 0 0 0 0
$$ 0 0 0 0
$$ ##$ShimPowRng0= (0..63)
$$ 1 1 1 1 1 1 1 1 1 1 1 1 1 1 1 1 1 1 1 1 0 0 0 0 0 0 0 0 0 0 0 0 0 0 0 0
$$ 0 0 0 0 0 0 0 0 0 0 0 0 0 0 0 0 0 0 0 0 0 0 0 0 0 0 0 0
$$ ##$ShimPowRng1= (0..63)
$$ 1 1 1 1 1 1 1 1 1 1 1 1 1 1 1 1 1 1 1 1 0 0 0 0 0 0 0 0 0 0 0 0 0 0 0 0
$$ 0 0 0 0 0 0 0 0 0 0 0 0 0 0 0 0 0 0 0 0 0 0 0 0 0 0 0 0
$$ ##$ShimPowRng2= (0..63)
$$ 1 1 1 1 1 1 1 1 1 1 1 1 1 1 1 1 1 1 1 1 0 0 0 0 0 0 0 0 0 0 0 0 0 0 0 0
$$ 0 0 0 0 0 0 0 0 0 0 0 0 0 0 0 0 0 0 0 0 0 0 0 0 0 0 0 0
$$ ##$ShimPowRng3= (0..63)
$$ 1 1 1 1 1 1 1 1 1 1 1 1 1 1 1 1 1 1 1 1 0 0 0 0 0 0 0 0 0 0 0 0 0 0 0 0
$$ 0 0 0 0 0 0 0 0 0 0 0 0 0 0 0 0 0 0 0 0 0 0 0 0 0 0 0 0
$$ ##$ShimSysFunc= (0..63)
$$ 1 2 3 4 5 7 9 11 15 16 8 10 12 14 6 17 13 18 19 20 0 0 0 0 0 0 0 0 0 0
$$ 0 0 0 0 0 0 0 0 0 0 0 0 0 0 0 0 0 0 0 0 0 0 0 0 0 0 0 0 0 0 0 0 0 0
$$ ##$ShimSysMatrix= 0
$$ ##$ShimSysType= 1
$$ ##$TFXNUM= 0
$$ ##$TRIPLO2= 0
$$ ##$VTU= 2
$$ ##$VTUETH= <149.236.99.20>
$$ ##$VTUTY= <no>
$$ ##$WBREFAM= (0..15)
$$ 24.3 49.5 100 100 100 100 100 100 100 100 100 100 100 100 100 100
$$ ##$WBREFLM= (0..15)
$$ 0 0 0 0 0 0 0 0 0 0 0 0 0 0 0 0
$$ ##$WBREFPH= (0..15)
$$ 79.99 -67.37 0 0 0 0 0 0 0 0 0 0 0 0 0 0
$$ ##$WBSGU= (0..15)
$$ 0 0 0 0 0 0 0 0 0 0 0 0 0 0 0 0
$$ ##$XFAC= 2
$$ ##END=
$$ 
##$DECIM=	1104
##$DSPFVS=	21
##NTUPLES=	NMRSPECTRUM
##VARNAME=	FREQUENCY,	SPECTRUM/REAL,	SPECTRUM/IMAG,	PAGE NUMBER
##SYMBOL=	X,	R,	I,	N
##VARTYPE=	INDEPENDENT,	DEPENDENT,	DEPENDENT,	PAGE
##VARFORM=	AFFN,	ASDF,	ASDF,	AFFN
##VARDIM=	16384,	16384,	16384,	2
##UNITS=	HZ,	ARBITRARY UNITS,	ARBITRARY UNITS,
##FIRST=	17403.9462890625,	-18.622472763061523438,	29.070569992065429688,	1
##LAST=	-711.9951171875,	-19.600627899169921875,	35.867267608642578125,	2
##MIN=	-711.9951171875,	-165.30413818359375,	-3904.769775390625,	1
##MAX=	17403.9462890625,	6828.126953125,	4005.939697265625,	1
##FACTOR=	-1.1057768056064212203,	0.085351586914062499423,	0.05007424621582031582,	1
##PAGE=	N=1
##DATATABLE=	(X++(R..R)), XYDATA
-15739b18N3N9R4J08J2j44n2j0j93k2J10j18n2N0j03L9K90N6k06J45L70Rj39p9k3J42n4k04
-15711h0P6J81J82K1l02j94n7k5K63K52m6q9K5J16P2N8J38p0l85l05M4J64J2NP8p6j72N7K71
-15682B14M2k77r0J89Q7o4j05o5N1J09K17J69k61l08J86L05J3j98j91l3j07k21n5pO3L25L00
-15655B88L1j13j15j83j65J15J60L4m0k44j0K86j06k01J64J56j04j42K81L85j20j20J29j25
-15631B41j94R2J12o3j29j26O2K11j%K16Ol04k61N9J61j36j61K6j4K8K78K84j80l36j66k03
-15604d98K89N07k26k38J47J01J20j67l03J01L29K06j92k28rk19p1L35J55k27k93J23L58O4
-15580A64j26k75l74n5L11K50j24o3L72K55k27k94J3J17N0J83J23m2J52J91j15m35m00J72
-15556a77M68K9k62l2Kk71k24j3o4mK44J65R7M11J84l08O1K20j61n3P3m7k46k16L75K31l86
-15529I6m1K85J28j6j34Km8j69P7N4j33j01Q9J94k01k76J37k7j52J15O1P8R1k54k57Q2K40
-15502h0K30J47J21J0k49j26J54J3j09M0N1L2J29j00k92J72M28l6m03j61L18K9m77J51O05
-15477E97J6l25j46M1K2N5J30k29k32K77K66kq8j28k50j29M73M90q1k56k44j3J77M0k2l10
-15451A29l81K%o7Q4K06J10k15j00J44kK2J87K05J42J6k26k10L14K60l34m13j54L92N76K45
-15425I32K25k14n28j04q7M3R8l01j46M6K05L03k3L6j71m15K00J83k35K7J30k13l44J34L88
-15400A69J71K25O8j15o2k83p1J37j05J37J22k35j07j99k48Q9l0j57J13K05K10J22o4R4J17
-15375C03j61j29P1L06M45J89j25l69l31O3J55j4k01j99J22J19pJ5j64j69j39k4N19M60m7
-15350F88l9p5k45o4J72O7j54j9J05j84l16k10j39K13M68J24o0N3l6m6r1k3M32L20k13k45
-15324D83p0J69J78k33k48nk4J6n2j09L43K44n52k19M88L3k12J53P8k42l56M9M39J34j87k45
-15298E3r4Q3r7R3N10K91r4l13j74Q7N7L53K99m17k59J34n6J07K10j14k63k12M8K60J24n6
-15272E60j59j02P4n7k83j07J62M7l9M7k37j37K91k38l69L19Q0j02K77J92J93R3k54p9J37
-15247C09K6L4K90J90l34k45J39L31M55k33p47j16K95J2m15k64K89J49j39j47n0K82L58M23
-15223H92J65n97l42Q9r1K07K63j8M4q7k59j77J2Q4Q3J98n5k74q6j12j48l43m28L62P39K15
-15197C36j91k33m6M7K89M61m0k28j10k24o3k07l18L98P91M42j44l86L7P6j33K41J35m61k63
-15172B06J08q3j9J54j95j80J09j05R1L18l27k10M33j32l60L82J18k61L82J77l43K29K8p40
-15148b20k56K65J33N5K6J53K03J61J25j70jJ69l16J6M66n1j52j96n07j22J85O9o7j08L28
-15123A88L56j67j04J8L2L13K24l7k10l13j60j94KM17K9k59J0O4J80P6j86m5q5r6k3k65j60
-15096c95K3N6K63j2j78K12J66k1j69l92p7K34J90J81n8l24l43j23L06J26k17K05K01r9K75
-15071C0K22nK58n8m10m1J88N9k11k15K09K71n4q5K19K16l55m48N3J03oQ7K3J04L22n2n31
-15044a07n6M18M6K3K28j38k09M6M9J22J63q6k64n3J37j33j89J26M3p1K59M19K3n32m22J65
-15018GJ20j26K3j5PQ5o7J34J73p7R7o7k16K92J79l34l32j38J97M05K48k0k26j12J01j5k38
-14991H5j60Q6L9r7OK11L30J52Q2J72j32k22J2qpj66k56K10L76J2k96k86M8J89M5L1J57K07
-14963H20r7l77k4K59j16k26P6r4k26J08J24l9qO4J84J16N8K6l36l12K5n3M6K90J06n7r8j08
-14935A31M8p4j97K11J96j19K30K00k92n2J89J1J23K60L0k11k07k50l07n9K04J82r1j79L1
-14910Hj30j92K16J83oL9Q3J50K1j8r5o04n62J85N79L72J64J91j27k66J28M4pJ84j15j6K73
-14883F82j59l46RJ23n1k32l13j37K65M61K24j98l27k06j90M4J32j82J34M39Lj40o1KJ98J51
-14857C25J06J6k34l38l62K1M04K55K09j5l72k01j15j01J5o1J61K50p5RM3j1L53J93k21Q7
-14831C41K48q6j57P7K32J11j37k80k73j77k5J33M9oJ18j22j65L37M87J92k05j10K31k19j64
-14806D30M70n3l94k8j74j63J91K12o2l6K33j3k0J09m31k74J5n27k80L98M24J82j48j37M4
-14781c2L7R2J5q3O5J56rq0qk04j10J15k52R4P26K01j94j93k05J21n5l17J75L44m7j12J06
-14754C46qj98j03k21k11K16K60K15J81l64m84Q3K61n0l47k31K62K86n3o7j21M4L91p3l07
-14729b93J60M0n1J87J16J54L1j87m8q9j04o5j81M3J27k9M9QN6M9k38O8L99J12M1k2j55J30
-14701C08J60j56l48l65J04M38Q8j08%K6jJ9P1l33m65L36M62j16j63j09%O6n1K12J23l14L8
-14674g8L38o7j07L55O3o51k46L09N6J77K32j52N8J54j88j1K48J5l38l98j8L45K40m0r9J22
-14648C19K20j17k15J01J16J18K57J72J61j10n02k04R1P5O3p9kK9j87j93r3J65J49k16l6O2
-14622A44k06j39RR1j3p0Q5j00N7L02l3J92J96m77k03K77J08N6K37J41l26j55L01o5k60k41
-14596i2l20J57K98J89M18Pl67j6O1o7j21l28k25K55L07p8j68j17j56O9J38j32J09M96J30
-14571D47k55j52j17j31q6K0J34j6P8J33k81o8J56r8L04K71k36J65L41m9j59P7L43n6l76n0
-14545C39jjQj29O2J18n2j09oK03q5m17k91k39k9K21K68K92j7j21P8J0K38M12K0j34n4j12
-14517D72K8K73j3m12l4J97k25j23K32p0m89l74J0J46R7J1m4O9J5j14N3K33L55K89j49l50
-14491H3J9K98M8j38q4k25j42J11m0j71o9J00K03L8K1K04J82N5j94l37j08k1n9K23J92k26
-14465c7n6J72j83k87j54L0K77n1j55K75J56Q6K49l1j38K3K4j07k03J5K93K59N0m5n5k78l14
-14438a85O4L21K87j4j79%kp4j24j93K9J75O4J0L5M3M6K32J39l28k45J9j43k43m1J11k27l17
-14410g40J60K00K23L46k7n6L00K70j13k95j19l98n13J52L60K26R1j23J23J23k64k02J60M21
-14386C05N3l92j31J05J16J7j58j6R7mj54k12j00j9K43K37j29K6L8j14M7j95k16J31K44M49
-14360B68K52k0J84J87K55J21m82m34P1J60j11j92l3j61n3L08J08j55k89l87LM00L39j3j34
-14335A92K29J14l94k93rK09L15k4q5O8l00l70k4j40r9K65J79J97M31J30j43j10k69j58J71
-14310H2K8j98j27J65L98k2l80N8J67j07q7k71j20M66K37k42l14m47j79L02K29j4l6K17L37
-14285A42j0j77j47ML48j9m41O5L55P8k52j40M39K86q7P4p2o9L2j91k5L2k9J07j16j44QL6
-14257H7J05j31o0R2k56j25K4j00J76N8k14O3K15R3J10J62j0L5K72P0L7P5k98j90nj55J01
-14230B31J36k71k41j55l09R7N00P7qJ52k47n4M17K44P7k18m45m8L16J37l43l15J48J40l3
-14205a5kMk4k2r0k42L6K55q6Q4K53j66o1K17K09K04J5k14m05k48K46K05j73j88pr1j24J63
-14177b67J63R1j9k48O7J28J63N07j94l15K89l50m55O0Q3L30R5j75L1j23j21KK22M33k7j42
-14151B28l5k67l0Q2P4L93K70p1l18l41M8j9m12j12L60K71N6j37m02k75K3K00M25J96p5K1
-14125A53k19j59K28Jk7K41N9j21p8J15K81l7l54j71QJ6J1j07j84QK94J75l01j64K83o2l36
-14098d47J3J96J94P8Q5K00j68j72K84J26J50M01j02m83l01p9J6k47j90M15L05j17L2j20l82
-14073c13j9K49J36q1k52J8K83k1k62l0J00qJ77L48m0m15k43J15J30l1L2j61k83L44L18k54
-14047a63K17M87J6N2o2k59K37K14l58l23r0p8l7K4n7j47J17K56J1o5j94j84J89K7k20O6K19
-14020a05J79Ok5K84J30k24k16j66L6J83J61K75ol91j22K9j12J12J53k15k59%J39j1k24p6
-13994d65J45K92M01J45n8r0j32L4k73n85o5J29P7K50O5M6J58l6k31l81j29K46J27J4J58K11
-13968E3j46l73M0J83J21J63j75j37K18J90R7k45l02J48M3k16m6J89J06k85n2M17K00O1j04
-13943A48m06p9K33J85J26p0J06L45j26k36K47J13k01k4l1k15q9J39K58J90j07j90J98M18
-13919I32Pm80m41k5J19j16j51j18k16OP0j63J24M69L08K0k34j22K39J28j13R8L45K40J4j34
-13893H06l41m62k92j10J81N28K03k47m0P6K5J73M4j67j63m2K26P6k88m4J91L6K4M9j17k91
-13867C4l25j21L29M35J2j09j70l95O2M65K76J52j11k39k46k89L42M89j60o0n4m63k38M7J11
-13842b26J97M4j46r2n6j23J62K39k80k04J72J65K76j0l56L8K57q7l76m5L10R3K78K64m90
-13817Dl32J69N7N2n3j88k8R0J42Q6k1j23j79m4O1J02N5N4K84J31k00p0J41J82M3M4J92J7
-13789F68o3q4k56j28k6m7o8j11M6k33m73K49N03L2R6K11n7j14k2n6J37L76J76m3j48j52N4
-13762D67lj3J19j83j29J61l00n59q4K18J99J66R2P7N6j41j55j36k50O8K65K1K2n6l8J59k11
-13735a68l59p6K3M48N57l9j02Q2k84n50k86J78L57N2q2L02L61j5n7J18l4l55j89J69l4r7
-13709h0J48K7M6J41N0J79L0k55k23l00j30J77k1r8L1k2Q5J81J02J27m9k42O9J14k25p6J61
-13682e3J93J35l53m17J03Q7R1L49J25L3J01j73k43j89k7M52K54l37j59Q6Q0K22Q5k61l75
-13657a91r2K57M3k5K36j11k88P2N7R4K23Q4K42N8n72k65J91j6J59K31j93k44k78k01J67K08
-13631a54K56L7l36J21L37K9k3k72j70K22L9p2k6KJ16q5k24j76j17J56K53K15J42r3M2J72
-13605C91q3k5R5j37j48J42J98P1k9k42k51p9k46k59P1J34J06K44K84J11m2j42k96m9K89j11
-13579cl32J30K08L6P4j34j57L04J04l38J38K02l58l9L43J19n0k48k76j45l3L82L90j53j86
-13554b2J16M3j85n7J26Q6K42M7n57l26L36M83L72J53l0j28k17j17L5n3k98j77J84m6l77j46
-13528e13O4R6J62K70M09L20l8m34l23L41L98j09j03Jj51q0j63m57j84K80L45L21O2l91m85
-13503c62k78J01L00R8k1j12j58J18K50O1k45l40j5J90J59J81J56J65J16jJ35K28q3l10j74
-13478A59j24j12K4O7J29k9j83J08J4r2K45R9O4K29L1J00k8l59k02R8K77oj61N3k17m7Q3n09
-13450b89j8L97k09m8Q1k45J6O7j53J91L06j97j45K93J00j27o4P1J38k72l20J43J44J53K82
-13425B95J38L9j10m15l80K55L99j56j33k22l55L92L27l12k25l0M32M79k75l56K0J93K38O3
-13401C01j11j61J6o0l50J06M51J4l73l67J8J03j47O8L58L08q8j99L06J80j17P2k21l10j33
-13376c36j64K40J12k15L82L49l7K62J21j13k3k82l64j20N5Q6k32l16P8J78J21J94J51J24
-13352B51K4k59m17m18k49K82P60N15Q8J27q2m11r9M4k35j28J29O6k07k58R9K98J82J17L1
-13327B50j05j77k38j88N1J86J25J54J25l7M8L3l64l66K37O05L26j59l30j52R6J10j0J03J64
-13302D87k11l72J71M96p6n23j86J26J43J16n4m2J38O8P7J31o8j37l7J0m8k00r7J46M1k29
-13276a30j58J58N9j57N7R4%Nq4K42K83k31k8K9m37j37K56J65P3N0J46P4n8m9k21j88O0Q7
-13248d0l7j68R6K98j28k85K2K59O6m37j65K71j7Q7K88J40J79q2r9J63l40l60J75m4r9K81
-13222B4L03K0j87Mp8l74OQ4r7J77j26l02L8k35j5N29J67J87K90k89j19L27M9q1o3k39j31
-13195a31J28J08j4Oo4l23k81J13K15J27K07J26R5L11P9j89j5j36j17K36n1l25j1J21O0o1
-13169B14k81k94J4K77j26m27J83K95j82M5L57L18J85j08j10M6p5j50j13j2J78P7l23k65K35
-13144d2J78j32O9K00O4o9k65k55O0L42Q9l63j19M1k31J14K71k28m6L48m3j65K78J26j31R1
-13118A82j63l58J09K23J02J15L0J7j33k86j65k6J47J28j31k77j40L49M45n1k23m3J29P1l8
-13093A3K68L35J2p7j26j21p1j7J15o6k57j79j57j38m1K70K49j73J22K60k57j40j2J3L65j22
-13067F8n99q3J40J5R3J40J59J8q5J12K2k18O1K34j92l49mk3k32K31N28N0K5J63k23j82j7
-13040a48J14N00N7l66J30R7k80l00l47j26L94N79J02k81n2r9k16N0M8J01K74J21Q8J55o1
-13015E34l43j68K85K00j26j20q4p3R7L03J52j38O9J82j82k16M4O2L8j9k14j42j39l02J90
-12990a10M77J53Q6k52l35n4m72k36L20Q7J25J8J79N28l44l93L93J18mK6j22J2j28j25L5j08
-12964a26k68k01L64M82j22k12M5J25l7j99j70m12k39M26N58L31j60m57k47n2K63J89l4L10
-12940A57J07k51m6j05q3R8o3j47NJ00K56M67j2m36km5j87J63J18O9j44k04K07j7J20K64m28
-12913c9m8K22k86Oj4j30J55J2N8J5o0L12K10j72l86k03L11K33k4j77l45j60j87j49K78L57
-12887b11R9l26j15N14J9l94M9R8K33L62j79m71k62J39M33j0m39l6J57k15j84L30N74J14l85
-12862a06j74N2m9q6j92n8K63j3l85n9L55K07m2j20p3K20J90J16L49j67k79M26Mj49N94K32
-12836A056m92m97N1L45j41N1L77k14j92J05N3J0n37n06L54L64r6r4J14R1q9O3K17J01K6j03
-12810D17j92j17j37j48J28K05k79l08J73J09M4J34j55k37j40k3K27J19Q6K32q7k54j3J91
-12786b5L38J22k20r3J73J66k23n26j41K06j8j40j8J05J25P5J93J25j89k0L14P1l77m50j29
-12761e56L01M14R2o4rj82l6J90r8j38j34k05K32J66k01J87L72J28N5r0k83k50o6J10K95J31
-12735C61k94l5J68k09j29K4J07K56j27j14K69N1J2J59q5l34k09N9P4K01L2n43k53K6k76O
-12709h03J82Q3J78P8Mk03k13J50j26l13O5L08M60J86N4L95J37r3L7j96l17k43OL55P6l06
-12683e9j40K03K89jp8n1k87QK88j99l74k49k04L03M09k51k04M27K72j20Lj90m26J9K58J90
-12657a64Q9l79m11r5r1K48M01J07K27M8l86j07K17K35N6l60k09K38J56J24k5l70N5K09l42
-12632e29o1L02R7L28N03K03o3p9Ok74m30n1K45K15k25l87L7L4O5L79J5k90Q0K53l7j03J12
-12605C45q5l66k66K7L95K98n5k1L0q3l57m02k4K8Q1K07QJ13K23K30L86P8j01L1k76m27j25
-12578a08J25O7k48k70J61L41k03m03L70N81j3j31J09O8k29k08K11K01k06l06o1J59P2j62
-12554h3j37O4j3r7O5P1O8K4L8K03k42k42L41j92l54K64J44%k01j65L24k5j35K85J91K26J71
-12527E93q5k18k54P5m0k54J04J61K21Q8l67l24l28L5N35m8k85J32J75K70K09m2nk3k78k59
-12501b12J45k3m10J9K83J51Q7q5K35M28j19k11J5K2j41m46p3L37O0L48M55l66m77r0k19l57
-12475f44j03L51K42k68j37K11J86P8J19P3k99j36K61n4k2L1l76m7J49r3J04J32K53K50l86
-12450a25l24K54K25K7R0R5j68k07j4Q8L25K71j94k89kJ63M8n7k24l92o5q0l47J77L83J01
-12424b41K67J76j49j5K07J58J1m8j23k75l20%L72J96L6J03j24j28RMK41J37k87j59J87N9
-12398B94k76j90J0K1K6j25k2K03j0M6J63j89l86k14K20L61J13K39J64l90m65j43q9k29j0
-12373h78L83L91J45J4J78Ol59J79L64l35k80l6j11P4P9J30K75o0l54k13L5J76K32J08r6J19
-12347A66L54J64Mj78k21R2Ok59l0J39J4r0j91j80K5J53p3m06r0N14M25J25j2l63m60o5K53
-12320a84O5l26k48M0K07K53l2j1L27Q3k27p3Q7Q8J46P2l28l26l9j15l6l1N2N26K51n7Nl97
-12292b28p8L57o9m2l5j23K51Q8p4N2k74k65J58K37N9p4O6J70K2M9m2l52j20K34l0k22j39
-12265d24j41l3J5R6L44J95k4m2k43j91J39J84J03J31M7k59l01R7L12J63M3R4J10n1k03k19
-12239e8j84k10o0L33L31N3n8k57l48k99j39K90K22j25k3N2J02J33P7J71K1m1J02j37r0l9
-12213a81n04j92M67K68k1q3k04M2L64ll79r5Km8K75Q9k34O5R9J79N35K10n8P0k12m21k57
-12186b27L4K12o4l39k63oK47J91M8j2P7K35q2k34Q9M8j82l75l58j19q8J56J44j00M04L60
-12160b04n7K95J67j26N3PJ7K0J8K18J39n5j50k32j89J48L52k00l59J16n7k17r1j60N8K37
-12134b52J92r5o16l35L79L13j04O6L81l1k67Q3J22k4j30J52L67l58m44K18O6k81l16N7M17
-12109d40J31J49J62j78J7J9k05lR0J21J22J7O9P7m5r4J00K45k7k79j34J60P0k16J7L08K31
-12082D84J0k75l22k72j33Q9j5K21N23r5n53k53R9J18j20k5K26K65L56J85j66j30n7k43k24
-12057c07N7Pj44R%r8p8j45M6M03L32p2m48m09J95N19J18q3M6j02k18K8M50L78j05%j40n59
-12029c20J16M17k05k48n8M3Qp1K79L27K02K01l01m49O5L60K37o7m0q4m13j62N7k01o4J79
-12003a92J2n6O3m9l9K11l6k31J60J08k67j74l6Q9L27P9k08J26J74j19k8p9j58k0j47LL71
-11976a16K38J9l6n8n0J4K44J54l27l25L4Q8J78J79k56j49K99J28l3j58k70K3%j8K18M7r4
-11949b7k50p5M97M0m19J33K95o4k04P4K11o4m1%NM4l92l28J53M3M4J26qM6J32N8k03j52K23
-11920a03J04k2J64J24J37J68j26k33L8P4k18k50J5j2k13K1Q5k24P3L28J30M2l57k25L12o
-11894a74P9K56k02j47j24k2K04o5J86k8o45Q6M27j6J05K55K07o7j53R6L6J02Q1m33n42k3
-11868e21K30k59k11M54L43J56K3l11o8L9K0J36k52j87K65J64p4k38j05J45N1j21p1P9p8J11
-11842b80N99L7l85j3j05j47M5J32M7m16l07J12M3K24L42K3j26K6o4n65k48M39K71L71L19
-11817C74m26k65J33j06N5L95J08l47j73K33J98k8k05q7J82R0q2J5K88J60k63O4K97k32l48
-11792C0j60j24j16q0J45N8r7%j23R5K66m8Q7Ll89j47J55K51J61Q9J37l54l76L47K90PJ7j79
-11764e5j92k8K17M10K9l40k1L42J67o6j08j21R4J09k11k76k54k5K10%J69K58l40m47j76j89
-11738h44r4K01J48k68K7M56J27K15K12j27K53Jm35K29K57K6M34Q2o18o44j99L20K19k81m47
-11713g50j78M39O35ll44J0J31N5K01J5l02M1L00j47m03j55J86L69j9m35q6J72QJ44J44k42
-11687b14k51P6J59Q1kk34k56K3R4Q0j1j73P1J79o1m8J2R8K05K45L37j24m95l0R9J02L35j50
-11659A47n09k19j08J52N05J98k21r7M3k4J65J67o1J62Q4l23j14N0Q0K10j29k27K5JN0k18
-11633b11m95P5L82Nj78M1J59j50o4K07k3N1Ml38j46q6K6L48J66Q8P6q0j52l11j25M8J52M78
-11605e3N4k37J44J17J75J33j09Kj73k20J7M5J38L9l1j57l73J41K03k79p6J19J78N6q9K07
-11579b9oJ3L23m18m35M31L11n5j32k02j61P6J87k28r4M82J44j50m3j92j17l0J9K08K6l1K10
-11552A07Q9l1K7k0J43J83k25k61o3mM19M23k15k07k6k69j05J53k71n90L5L97j20r8J64p2
-11526d37P9J20j89NJ33J24K39J19J78r1o92j55M47L4r0N9K0O1j5m3M7K7Jj66l37k27J6J16
-11498f17L8J80K79J21J80Pk62p8q2q3Pq3K39L23J1k3l18k58L54J41k82r4M4J5P3O5n1J02
-11470e2L84K65j31l86k30J2m1p0r4m5J70K04J30k12l63K17L32p2k89k95J54J85L5L77n8k40
-11444a13L19j62k47M17l9m46r5R3K81K68j34k56m6J05J00q8j27K19J25l54j41J40q7M5K03
-11419b0k32k84J86K05J06K14p6l41j38j75l90n9L11M4j1L83J51j56J74K27j73k48K65L22
-11395B85m55m69L9j08j51r3q5J49R9j7r3j29K00K28J41K59J6q1R0J67K08j20k84p3j75k4
-11369d76L14q6l54P2Ql19J53L78O4L48K88l10J1L16r9k23j71N4L77j35n68j8J98j17j05j34
-11343e34j86J27M05L79Ll90k00M7q8j2J05N7K77L52J02P7J09k4j23j34j77l22j02L20J12
-11318A80j87L9J99L9l7J04O2rQ9k7Km7l96o6J90l2J69J02j94k36j92J00o9k22J37j56l31
-11291g89j5R8L30O6l96k61J11O02K54l84O8K56L5J85J37l2k15j91m9k05M6L61Q6j16j40j39
-11265b97j50kK80m7k59K70K96j73j31J61L6j31K13L11j28k17L0M9k57n49l08J59K72J60l1
-11240d43k06j43J32L94J77k61QL00L2l7k14k80K39K20r7r0j36k5j03p4L41n6l59K03J10k94
-11214f62M6L65O6p0J56j6j59m8j41OJ81J49K36J7k43j49j09j41L0K98j3m19QK64L5N7J15
-11187a41K05K08o9k73l21p2L19K43r3j56j56k30n8J8j1K45J23o2K01K4j14K01J45j3nKQ5
-11160B45L5j14k5J9l51k46K82j5j85O3l13k72K31J69Q7K59K65j46l81l1K03K18k6k79l4N8
-11134b84K0m2r7K39q4n14L3K90K72J86k95l16Q1L03J74l6j37k83J97N04r5k47k53j56K86
-11109b54j6j21J99J61L03J9k69J41m5l84j62r0j36p4J84L65K6j66K40L05j09J2K02j51j98
-11084a8L9K5j97k91lKj22K59K35l33l85Q4K33J0pjJ28K98PQ4J89k25j52j83k31J37k13l01
-11056i32L39L19n1l05k48J47J58k2J87M78J62k96n3J19n8m7N0J75Qj71J1q8k40j95K7M88
-11030c8K33k94j20J09K76J72k72k11o7j14K8q1r1K84J58k43j29J73R0k44j19J82PJ25J99
-11005A3l66j86K19n3N5K0j45J66r2k10L19K54n8j82j22J07o3j02J34p9k27p9K3J97K50J43
-10979f4j4k40n2L00P4j04O5l4j94j12J33J73k22k85j01j99o3O8J74L88J7j53K20J91J14Q3
-10953A63p1l0j35k27j0Q2P1O3l9j2ok93k29J51M6J54M52Qk67j52j21J12J1j22J03j28k87
-10926g13k8J35K50J23M2J59k1j97k79l46m9K76J14k81j66L02J26j42K25L24J25J40r6k71
-10902b48Q1K26J1N4K13j01n11j77K60O2j07n5l0L1J15L36K78k61m76k58n1o9j68N4K55K09
-10876c27L19L73M7j68J71K08l66k70J76k3j62m3q1j29j6J21J04K23K78k13o39m49R8K73M
-10851d91k6j05j56K09K24O7M9j47k6K07J21J4r2j4P5j88k56R0J44j70o3J18j86j21L11L67
-10825d5L7l70p4M50N6l74j49J87K37j44l06L6M1j15J50J12j70P4l2l67J35K58q6J25Q1o9
-10799c22J0l3J93J01k16j7j62k99J30L24K40k2p5K30M2k88k16qJ89M6kJ66o5m5J84J7M2P9
-10771B23o2j32k81K8K98k42m30r5J65M74L20j05j57j24n6J6k5Q4P3l52n26k3K69n7m0K79
-10745d78K33J9k52k99L0J51J07J94K75L27J17k56k36n6n3j00j45n1R3J37J99L6j20P3M7p0
-10719g8j37l64N9N14Kj55K76K89M0j32r9r1k60j35j7k54j50J45r7j45L56L32r9j68R1M06
-10693A29J82j98j28j28L1J16k42q3J06j58j6J40L6J81K23k11l12J82J85K5J5k82O1K51l17
-10668b12j04P8r3J22P8K51K68k10m3K3j73p8p1R6R0k1J10r1q8Rk15K7R2l25q5L40nk42K18
-10639b54K43j33l9l7k15k4K88K01q4P7P1k66j05q9k49K6J99R7r2J21L66j54k04K05J18K45
-10613C12J84k50j49J36J65n6l11l19k01Mjp6J62J72rJ53L18J24j06r4k39n31m10jJ87K6N
-10586h05K95M40K41k55k79K59J16k49j50j55o3N0n3N1J33o3j90L8K76R4j25p8J37K82J91
-10561A38P1k21l27k6K0K36L30k45k49km9K13P9l9L29K8l82j96P8K75J47OO9j27j74J8k8j83
-10533b11k85j06K68K37j19k53J9J85P6J73J33j02K1R6j72m51k21K56Mn6L62k9j94J49QN3
-10507a59J80M6j49l72j45N3K08N17R6j80J5j92o5J04k87m83k68J67K65n1J8L59L52J09l4
-10482A04j16K8P1m10j34M69m0l14p5MK98K59j33l43l2M37Q7j83j1p9J6J22J39r1k80O1j45
-10455b91j75L81K28R0l2m5L15J83P2l15m28M7j32K28K3l20O61j65j79O99k73M56K00K477
-10431C705P754P05p571k925k88j104J81l77k05J82k75K34j46k17J73l7L05J34k06n3r9j51
-10409b81k62L4J83KK10nK6L22Mj35j92l3K8k14O8k42m52Q3j82mM70k1j20L07L91J5L8K59
-10381B97k87j40J69k53Q2J63r9Pl55j97K85M13L93l09l86p2l23J69M32O8j32n32k6M54k38
-10356d17k73q3j6M26J15j1L19j60k52J63K00K33p9k74Q3K50L33M3l69k92l91l5L77p1K17
-10331C6M39j82j44k66k86L53q7o07P5M97J41KL22J41k49o2r8j81J90J28k56j38j08m64j20
-10306i24K60k25k48J7J0J45mJ84N00J31Q9J15k9K3j23r3k40j18N39l1l51L91J46q8J30P2
-10280B78J41j11k24l0j90m0J45m4j30k54j86J11J76J53J12J6p8j11J80M21r6n16k2J93p8
-10255a84J7o7k57j38k14j26K86K64n3%J94J13J59K52N4P0j9k94R9K43k51K1K58l98l09L58
-10229G8K57O8Rj89KJ36q7k23k04L5P2j87j61r2k1J14q5p8J81j80l16L40M26J08j0n25l35
-10202h67M22O9k15L0J1J49P2k2O5j78L6L49J23pj49k19j15k0N6p7K6K54K11J62M5M4p6j71
-10174HK64J06k98nJ00j31l71j34L66J58j81l15K4N48km11j43p8K09K81J85J13k83j68n4j82
-10148c94R3Q0J0J11J30J38r1O8L77J43j33k40%L3j83J13m7m13o6K18K48K6j61J8O2l9k26
-10121a25k44N1L50L63j91l10j28k87K49L97j48q6L5L93L91j72j91l89q8M33J36J18k37k76
-10097D4R0j2N72R0J18J142J172O170P268m213q114j805q47j000n0q57k54J16j7K89k15KJ61
-10074a50l20P1J56l7P8j02o9j43l42j3O9Q2L44J92J91J66k23O5K15k30O1M75N4m45p2M49
-10048E22Q8j74l21m61mk03o5O87p6k62K64m28m09Q4K85O35K88l5k28l44J75R1j3K30j07L2
-10022B51P1m39p9K59k75m23J92L55o4o8N9O3J07m7j85j92J06K87j45q9L55L81J54j92j81
-9997B61l36o89j99J54R0K03J96K85Q4j40p6m08o3N12N4Q8L12k74m81k06R9L62J15k37P3L08
-9971H7j25k18K06L33N6k24O1J91k74j65L3j32K3lo2L7q7P9K31R2j8k75k17j5j58J13M46N1
-9943F6l17k05j5J68K50j3k35j24J6J03L5j07q1p9M2R6l36k48M48K94j57K09K35l87k66J54
-9917d54k1M4K84J95K06j01n31j35K47J88K09p6j76K61J65l03l48q9J0l09k93K21N24O78L07
-9892G03l38j87J5k18j78K47M59j66m79Q1N4K0L28k33n26m7N1J22K41l2k29j38J50L53ml82
-9866c33j32j2j69J79L35j11j42J52K50J67j84k37L09N05q7n29k50m6j74N8K65J7o0K2K2K19
-9840C4L42J06j19j88k61k84o3Q9j44l2N92O02K2k31j79j05J1J79K33L3p5l5k24l03j34j58
-9814b92p0J66K1j12pK2J08J05q9j07J6Q1R5K31L58P2l20l52n8J39L6J50R9k87m4K31J37J32
-9786D61j80k72O8K73L63Q0K5J04k88J16N00j38k01P4J53L39K09J56M07O39M62J59N82Q36
-9762D927R21J487J596K065K728K497L109M043L859L115Q68k254l911m241m040l314k340j913
-9744I202j792j130q28j045p42n48p57n91j99j32k98l06k80k03J84J63l55j78L02J0k89m5
-9722A43J08N9l3m9p1k75j64l0j50K41L42j48q0L2q0Q6K28J86k05m51r9jj32L7J60N5r2p7
-9694d60l5J17M09J74k16j27L1J31L9k23j28J3k43l26J32K95k5m5o4J1M55J86k79o3L3L9L3
-9667a36j62l9J64K90K77k82m99J6K09j6k52m10m2M04J06r6K30J63j71k38j20J67L44K34p
-9642A34j80n3J67K14O6k46k81J17L33j22n07K4L45JK21M19j00l98l79k24Kj16q9J61n2j53
-9616f96J04l2j30Jk13p6L38K45K24Q4k10J36L03J04J69k9k79p5J53Q5M6J81j88l94J87K4
-9590F2l80R7J38k04K9M86M55j55k87K6n3j61n7J73M2k36K11J48l50J60L83J0j16j79J56K87
-9564F85l1O9mj68J94K35j13J4K37j22p0N66K84k69r7L3K60O15N59O78J166J540K020K655
-9540A0936L164M323O440Q125P265J620n898q641p355n784l607k046j926j756j457q84k67
-9523B252k74l47k38m9j07l22k31j97K0J22j86P0K2k28K25j36m62Ll10k61L13J03M7J63n4
-9498f2j36r0L3K3r0j1M7L6OK2L8k9R2Q5j46j62j73j87k15KN96K26l75K33K88k11J27K00j09
-9469E8j30k71j88K20L44P8j84j11n6j01K2j3PL38M21J50j91k58n8j94l41J0L00L24K51l7
-9443C90k76q4J80Ko4K01q3n00k63J7J47J65j10j87j21j01J01P4JJ78j2l07j07K82K53k23
-9417d47k26J29J26K11on19j28M73M44J26k60j75lk43j50R6J58L18K24j98n05k80K48K46j07
-9392d48k81l67j39L53M56K41J63J1k35j97p2P9J72j07q4J77j49k19K72K84n5j55j16j12j31
-9367f59j42j07N8J21k42m63J07N01Q4N9K82mQ1K19j35j89K2L09K92j05m2j49l81J60K93j16
-9341a46nK99J66l55l97n7J3K01K10P4R4k51l62o0J50J81k27j52K27j64j84K37K95M1m75j34
-9315g81M28j42k49K77J08j07J39J31k59j12J94m0K8j8k72J24O9k92p2P1K81J34m07l8M17
-9290c88J50n9mK49L24O4j66k47o1J11J05J14j26k56p2j08p5m9l66j62K87j48m37K16N20L39
-9264b45K97mj61J23J17j05k95l28K2J78N1J80M02K76j59k30Q5K5k60j59L08M15kJ86Q47R00
-9238B464P23O15K37j61j51j22o49q71n22n43l84mr7j4L7k64k04R6Q4l28j91M10j09m96K46
-9213a98L29m0j58j89R4O5jQ4n35o91k1L17M13N5l16L5K34L74N33o0m58j25Q0M6J5P8p1l99
-9185e10q5K88NL0K88O3k45l39j82jJ56M47J94j11K46j6l78J53J34k29l6J6J9mj45J2L5k6
-9157b21R2l8nJ28k53m06n0K13L30J70r6o1Nnq8j26K54L04j29n5M5j01j39l58j58K31M0J65
-9129c12K74j06o2L3j7J26J22m0k79j77J2l98k66L32K07m4k09r2L89J99Q6M09k1k87P6j3l8
-9102i6J18k58k97K19K39N7J9k53k67J22J40k11k22J45J69m7p0m9J53J86l2L1j92k22L33J40
-9076a45j08M1l11q0N66J73l65j71L2j69o9J03k76j18L54J3j84O4J05m6k48m2L23K00p8q3
-9050e19J70J58k94l99k9J02j55k28n6J19M49M20O1J39J12J9J13k79m12k3N8N9l5q3R0r1r9
-9023f33K30J46N7M8j33k3J74J96M4r7L73M61L52J737J535j315j888p11n29qJ96k99k43j47
-8999d77j0P3k0J46k1j46K7M9K25O0l5K92o8m97n28k46M55L87R7K73n3j06K73L5l78l16J10
-8972c99J10j66L7L3j82j04r7mL1p9J07J51rM1j7j48j1J10Q9J13Po5O7j33k08K99M08K2k57
-8943b54l06k3P0o9J51J80j13jJ70lj79j87J5P9k03j14L26K72j13j48J71K74O0j07j76O8J75
-8916A5k82l42k49k95L29M84K1N7j13j23K10l4OK85J12Jk39l43n1On6k41j48M77L71RK98J19
-8888B84k28jK3j50j87j12O2M2N9Q6q2N2nl38o8N6p0K93K27j54P3K53M7j57j18J81J08k33
-8860e7l1J60o7k37m02j94J92l9M5L09k21l22O6O9L7R0L84K65k70qj41o03O5K91j7J87K0k02
-8832f31j00j50o5J37J45nK9K79L26K89K29o8l32l20j91r4jj40j62K15P9q4K40J15L5L8r2
-8805b79K98K23j03J92ml29mK76P7k81j79J71L28o5n78l4J76l59JJ56K8J46l91l27K52K52
-8779c57K83l8p6M97J53l57k61m60m08M35N31l24j30L85kj08k05k80K22J94M6J95J12J16j49
-8754A4k66K81K86k91m37j50L1l3r7J09N52L54k38k07j18L6J23q3N10L75q25l88L80P5L4j24
-8728i7l71m8J52R6R6q3k60k7Q2J5J57j21j40N20L42j60j23k12j64Q0J52J09r1k36j00L23
-8702a09M21j55l24nj46l95k17M8O7j1RJ49K01o9j30J51J65J35O9j50j6J47o5l56k55K38K30
-8675c73m0J11K9p2J82N7k19r1J7j51j39K40M38J96k02l91j10K31K86K35O7m6r3k82j56Q8
-8649a88pJ87K35l29l65N5Q6p6k32j40Q1J08Q1q3j71j01m3K02K24K10M08j7l00L2pq7j6m5
-8621b98n7q0P3Rj20K23K40M2Np7K29K17k26l0J33m0pj29l17k52j44k9J73K05k9k25l54j17
-8593i82N24M80p6l1K21Q2j37j49j05j56j36o7l8N2Q5o1q7K18L92K21Ok55l08k1J33K51L71
-8566D27J26j72k32j35j1j04j72J93L29k62n27R9M93j10o76o5L90k03j73K00j50j7M63K13
-8542g6l84n08K5J90L8L80L12j62k20j07J08J14N4K51M0j90j38k07J10K04l21k18J59J13O8
-8517c65m4J5J98l0l3J92n2k55k25k45LK59N6j72nL04M18J56j09L7j38m59J4K35q7k25l38
-8490h95O3L54K7K24J29j76K32O9k77k09k21J51K36l1K1o2qJ3q1J12q9j99J25k7l36j36M33
-8463e58M52o1p3rm3J47K32J75j32p6K64j62l75O4K11J28N96J508N03j543j058p6k87J04J63
-8438I4l44j61J23K2j97n9L60L12k07n23p5L84M9p4J95r6l82J4L53J91q3k52j57N4O4K7j01
-8411d69r8J99J62l8m2N3P5l02j94M12J35j85J2k17l01P7M0j63R1J81J01K52r3k89Q5j73k69
-8384i58J46K85L64k15n80K34M65J6j40o0Q3n8M6K37O8K45J05l78j78j6j17j19j13R2j3l85
-8358i44l9M31J33k02j36K1J53j07k38K54K83J23K38j12j00J98j81j42L21J38k17k51j93n9
-8334f28K41L74J51k53m60j61p9j26L24K55j72j07m7N2J36J52K09n0jK47p4k34l3n0j54O1
-8308d27K46p7l9K67j7j69r4j19K0M8L6P5j85m07J7M31M5o2R9k22L9J16m16l9K99K62L26j83
-8280a30k78J50K28K06k12m05j2L8K04L65j48l73M0K55Q8j18k81k81r8n4j39N6M73L01k30
-8255c55j3K0n37k16L40K04J33K78L14l2l91q1L09K06j57l10m4N9Q5N97N84k89m04M9j58l09
-8229a18k37k10J04M6KL15J33K18L48k11m73n22l45J04J49J33k4j09J06l9P0K63J41L33J91
-8204C68j65l50m60J60L16l03j13K70J18j31r3J64l9j14K74J08k13j65k00m3L20N3m26k12
-8180h76l9r6J92K28J24K21o7k91m4P2J34K68M6k20n3K03K23j34l33J67L21L5J84P11J264
-8155B240M38j149j054l38m1Jm58j52L82J29Kk39l11j3J36L75P3l06j09j21j8M6q3pp4J09
-8129e42K41m8o4j0M4l1qL98J58k11j13Q8L25j66j86N27Q6k80j40k48O7J17Q5K96m4l48l64
-8102c71j17J12n2J25K39J06J85m5j22J03J10Q9P4J11j56k69K86K11q9J71P9pK8r0L27O24
-8076A662J41j24N8k4j42J59N18M27J10M40J016J080J446K042K688L919N111O404P556P335
-8056D1822N724K214k428n936p674p666o797n421l313k096j947j652j177q47o50l8P7n29l01
-8037A365q4m8L02q2k56n7j43M2j90m53k79l54k35p4J43L68mk37k84j07L58K14K4j21k88J7
-8011d63k4K3K95o9j35m9l57l00K4K33L06K67Q0m4m2l55j33N47L36%p3r9M4j08M6L55J60L9
-7983E04j92j65ol61j02J17j58J82n5m78K04L07k49j46p8k75j04k0k6K64J27j44k9r9J53M11
-7957d18j0K6K77k8l13k15K45K84j52q9Q1n5k93m78k75P5K84L70K71J49J70K34Kk24j89l29
-7931f00l6L85K6K2K06l6J47Q6l04j37j17k94k06k3K03J79N1J58J40j15l10k86m5K51K22p6
-7905e09p1R5J34K53K14j41l40j0K67j76l92k7l1L3K02pK39M99J35p0k83l73p9k28k14K62
-7879f18J19m2J19n5p1J21K19K09j22K0M58O1j25J14k93m79k19j78M0L11K48m3j69J95K27
-7854D7k47j68K20J47jJ02j58n59o5K91j52j29qk6L27K95J98K67r2j61M6l2k38l20J28L41
-7828E3q1j45L1J01M8j91j23K20N56L45n17n23J5k85l07L13K38k06j05l1r9J46m1l36J43L21
-7802d60n9j27J78L73j05l33K01J13l91k93j8q8m0M58L52j64J02K40j05j90j92j57q0P3J46
-7777e66J3K37L39j52n26l34K67K12k24J35L13J14Nl53j77J24k03j44J59K76L44l8l55J1K26
-7752b97j28n6L17R5M0L7n25l14L89K22o0M1l6j03J69P1k38J73J57m46k48l7J01L58k43m34
-7726i95N6N6L21L57j78J2K30j91l79j83q4j53J04L74J55J00J53n1k61l81j1L86R5j86j01
-7701g55Q5N5j86l5K75N20L41n26m37K50J8l8o0k10K98J57l46l9J73J29O8r7o5J09Q2j69p6
-7674d79J0k27M6J87J02L96J20r6O5k60r8K32r0k63j16J38J44ll3o2K77L5o31j44J20K0M18
-7647a92J0l99k30k00L05M56M2J86K9n24m87j81Q5K68J69j4j06j26O9J38j51j68J03L35L04
-7622b79o6NJ65m8J16m9m56k24n0K22K20k59M6K30J34M32j48o23j0K72J45q6j37J19o5j08
-7596e02J05j40j25p9k97K53O64P4k50j41nJ43j60k44J64J26L8Mj16K17J37k27J7n6j20J78
-7570c42j61l13jq3J35M72R6j09J39K2k22r9P7O7kn4mJ79K07J40K06j30n61j88N1j83N3K98
-7542c10K17k9l81j64J59J02J84j0l14k05j60n8J02Q2J10P2K74N67R0l78j35n6k09m3R6ol
-7515d06j7j64o7R3Np7j19QK41o8j70M61K98l65j35J18p6j07J4M7oL79N06k61k68P5l75j71
-7487f07K89J01p5k87o9J99k18l2L49M4n3k04k22K66M7j47M83L08j53K25k4n28p9Mk91L2K12
-7460d30J24K14J33q6j76k41n0M24M3p26k11L46O7j2k02k58J0j08mJ47J06L80K52j5Q2J3M2
-7433a36jk50j65n5j39j40K9M5n7J33J74J01J13j35M1K82j3K9N7J11L87k1j64J03k58l94k02
-7406e25j6L42K10j72j46R7M7m09j96L33j34m25j77j87J28J99n0L55K89o7K06p0k71M1j59
-7381g57nK77Pr8l49j78N71M56j4k38k21nk75k24J53M0J91Lm21K60P77M16K8j71j79j65Q6
-7354c5J48l69k79J60J59K47M9l47p6L23J66k61l91j06J3j78k8K79m2l10J3Ok21j3K02J75
-7328g16Q7n5o9K29K50j30j61q3j9K2m61k75M52J65L3K53l3k0ok49k00j06j53j84L56O65R
-7301c99QJ32l45Q0L49j18j69k83j82K12J11O9J48l3j51m4K7j71n5M07L12p9PK94J4m70k88
-7274f17m2K2K35Q4p2O5o6j70p7J6Q8L9K4J05J59j05k99L35N59n2j74l12m01R2Q1Q0K00l90
-7246e93k80L69J62k53m45j21L17m4j6M15Q3j58j77j52J84Qk13Q7K00L36K90k5k11n86k00
-7221a023M17k00o6N65m2j33J09j04K01O3k94k8j69k87J2L10M52r8l52J61K16J01pl60m31
-7196i87j54K34Q1k83J18L16J60K45m1j61O4p6j03qj84k42J40M01k8k82o3R0L14J94m6R8k8
-7169b31K6K41p6j22O7l5j16m9J93J44m5l0l12l54j59k77K6K61J00L06K25j79j62J3L08N32
-7143B95J10m43k83m6k94r0K91Q0J65L73m9k76q0j25j13L34K95k18l2k4o49m46J58K90J73
-7118f04m3J68L00j29j6L65J82k0m8r2r1l6q9l17l11N6L87K63k36l63j83j00J62J73k3K73
-7092c72K52k92k67K21L26p7j94J93J86k6j08m73l28K02m2m0M11P1j33J56o7j13J4k95j12
-7067i07J99K4J89P2l94N9N34L54K02j92n00j94J26J54q5k27n3jR7O7l04j10K64J11Q5M3j33
-7040e20j42k56j41J85J25k35n06K5N99j3k21K67R3K0r6k99L94L04n22rM36r2r1K91O2k86
-7014f28J76N36N4j18j54m23k11j04o6L04L12J73j3j81J49J48l20m28m2O03N75M9m7j39rK06
-6988D02l32o07k56m1J14J35J07K35K67J15j51j64m9k04j51J54K89J84l0m5m2j9K9l53l43
-6963g56J73R3p6k27m17K40N87qo3R7j40PK53K7j96nL12M9m02J9L59j67k39J04mp6p2k62l36
-6934a126j08J35L9J0J00M3K30K22p6l4K1J19J22j04J26J82q0O8J10J62K37o8j39k04l85l2
-6908d30K74n6l84j90l6K6L81J38l12Q3K07r0j15j72P9L53p6l36O4J78k33k86J47M35L27K4
-6882@o4j20l21k85j26J41M31L13Mk27k5K36j98l41r3n2K45J42k50j51QL84L89k13k30qJ89
-6855b22M03J08q6j17k08j2Qk81m62j98J95q0k39J28J60K16L64J5k90n4J83j8j39R0J53n4
-6829d37j87j49k05j25J86K5m8J97m1J30M29j06k45j7M4K01Lm9K39L14M17J29k16r9l70m65
-6803d45l7J5P7J30j09K6K32J23P4rj78j62J2Nj81j32mj25r4K65L68o1l71j33Q1M6Q7J06O3
-6774c31j0j27j01K2J88J21l38k21L57J71j36j08l67j45L84q0k63M41J74m05J5K28J10K18
-6750b03J12n1j42P0M05l6k80Nk78l17j16k73N7K24q4J29L21J56L0k23l58o9J43m8r7N6M7
-6723h20L18M66K3m6J64nk38k24J49L86J04j43j27j42j51J74J79l81j19L06j8J00Qk69K24
-6698h2k1l86K24K66Rq3l17k7L38L03Q4k59k70j51j41o0j9L2j05j56K81L07j41k28m9K3j55
-6671g83j82J94K01k03r2Q5k62j04K25j41Q3N33P5j61j04k04j36l4K24J77m1J71j10j89M32
-6646c46J05l93k3J53j28l04n1J61O4kr8J20L77J91N3k57k55K54k9k43J21l8k8L19L00J38
-6620A61MO6N6l39n71j97K35q2k86J61J09J72N44nl21L8J1kp5k57p7k4M7K45J7j49jN4K0p2
-6590e18j39q8J7J17J47J00r0j66jl4N1K34j24k37J20J91J94Pk81j07O1L4o8j05K08J50j76
-6563e03L6Q3j77j31K2J51J81J96K84N3k55l03l28k09k1j27j04K38K17m3M4J53J83L13J49
-6538A02k71m08j44J50J44K2M6J05P1M5Qj93k50l7J25J19k54l12K73J68j90j1j48k0K05l07
-6512i62k18K73Q6j06r6J3M3k0K47K03j71l6M21M57l38o50Q2K46J77K72r3P2K16k91k26O6
-6486c33J49k7m21K7L46j20p1j30l37J61K90n6M9L21J68j06M4k6m62l34K7J48K42J68Q9K03
-6460IK43J27l7l10m90k05P3j8o4o5KK33L02j3l81q1K03j17M6O9m54q8N20L50o6j84O2J1k17
-6431e40j44l2Q4J37L06J56n03k32K71J60K20k8M7L29k96l26q1l33j43n5J85K75k87k2K60
-6406e92k2L3j29j09Q5J7K51K25jk8k25k29k5K54J79l41j36J64j54j7L20J50j26j0m6m50j4
-6379i76O23M11J59k17l17J89L9m19m10j33K57J42j42M3J99J68o1m52n14j87K01L89L76L31
-6355c01K95J32k69m88k05J9q2j19k5J29L20J07j68J24O9j72K75K12j98J3j24l00M4J33J50
-6330d29J80J14J23k18m56j99j20k9K19J46K0J05K36K15oN7J86l20n31K5J68M3J95J9k86n1
-6304e94K54l8m14j49K69K93J21o4j04K7J29J23O2n8j08J63K11k39k64K0J43J86j80j13M93
-6279A69K10k39k45l70p8J91j56j60L61N28J9l58j80j33k09j09J7K25L54Q3m06m51n1M9o5
-6254a004o2N9K23m4k64K6N1J6K38L03J73k50l89j4J39J95n3m09J8K94K05J95l24l84J41j9
-6228i40p1L34K84k60n38k3K45Q3L03J23j78j03k06J70L20j64J27K34n7J32j32k75p1l12j31
-6203a106N5l1M06L14j10J78K41Q7K35O6j57j10k94l36p1q0M9K68K6l1P4p5j21k27j09K95
-6177e64O9k26J8M0m1L06M19j21l08Pk85n17Q8L43p1k77n1K00N6r2K34M35J14k06j25K74L48
-6150F7j93m34j48k2J37K41K8L0J48N8n7j6L5k45k22J9l87l03L03J88J30J46j15n4j00j46
-6124i12K21M18K05k62l56J71N10L46j27m35k17P5J40P3q2k27n4L33J47l07j61K98L41k95
-6100a57n11J31K41J04rn50k96J63j79K2L89J2l01j83M2J19J92J26j04J02K49K3p6k73k19
-6075i43J04mj8J60J11J05n5j63K43K89k69l20O8R9J0L1L1j0j37n7J37N4O4J60j1k63l10m0
-6047i34J62J87K35l8j63J89J12j11Qr6j27J65Q6k64j75J89K25L3R4K81P1k60j39r4l27j56
-6021h47J33J15R6N3m2kK1PJ56J54l29m52J67K21k43M2K71k23l43j9K33M21K06j02M2P5j87
-5994c76k54j74j30L6K30J52m1j91j25K44J33l17k31MK57L01j67j61m8k88J06L96n1k92r5
-5969a082J49Q3K8J21QJ1j08j73L71L37j92j98k05r1K68K54j78m12K32N72j01n4M62J39l33
-5944i2m73j66K37PRL38k1k89j65k02r1j52j69J16j48m5O53N74K27j63k74K63L3j15L26k00
-5918A8n09j06j2M6q6l1L15K27l0l02o5M52K06j12l71l84J71L9n8L38Lj03J46j04o0J34j34
-5891c72l88j46K20J80Q4N9m3j40k27J04L77P4K7n5l98j92N1K4J68K64J79n8k46j42r8j16
-5865h10J13K33M3j40j01M5L2P5K90J54j38j83j23l9j97OP07K59n70k54P1P9m5m17j20L34
-5839f96J59J13K16J27J43J90j36m94l93k46j09K20K66Q7Q1K47K83N9o2j64k09m4j18O8M39
-5814B7M3k80j35j45p8p9j12K09J41l65k30K34K38J54o5l20K5J69m2P9j08l28r0n4KJ28J37
-5787h45K93K72N4j38k76j54k0P8K10N1p2K07L15j43l70O0J67k14k65P3L17p7n72k09K52J16
-5761h90k7m0j57k22L2K85Q1k0J47p1k00L1j2J14L51k2k22J09K54J8l40k20J98L72L94m3m29
-5734e29k60j93M1K08l2N5M1L5J06k36J74L78l82JL97k12j86q2j97k1k1m4q5k8J99P0R3K64
-5706d46L6l2Rp9k2K6J74J79k80m27j10J79K83j01l92j5K55K00j6k68p7L3j20P7K39J98R6
-5679d01N7K82J17k18j57k20q6K26K04K06lj28J22j99l81K06K66k8J90J88k38j53J30J3M2
-5654C7K8k68l27k59l8J34j63l34j44K91N64J14j11J41L6r1J1J40J76J19mm36m46N0K8K9P1
-5627f52j33Q2K6j71K5k25k46K83M37K05k11j19K37m8k02j07R8L97o0k37K32L1m3J59j31j35
-5601e08R1k6j47N2M33L23l11m56J23K45l01k33J11%Q1Q4OL33K08j19M6j38m67L6L91j17k90
-5574e50j83l11J49M60J26O4n0k8P4j72J08O5m07j9O4j84o7p7J62K58K26K90k88n08j87Q8
-5548h97M85J33j50N0l00j23P3k92J08K41p0J31Q7j10j30%K49M2l15j79L27M20m8r9j02k97
-5522g66j5P7j1N3j1Q4n8k19P6n6j58J83K2k81P3N12J54k18J28J45o7l5k67k35kj5J06Jp5
-5493h75K09R5J6K87J17r5J6j83l20lO2L0O7k32j09L23J10q7m0k20k80n2J94K18J63J77J41
-5466b71J78K4j90J28K79j28l25o0J97J21Q0r6m00k6P1l84r2J71MP4j41l46QL03J49j37r5
-5439i04J1j26r5J92L29pk15J58J65j97r2K94M34q7o27l20R8K76M56J80l68m53J3K90k9j42
-5413g66N0m2m5J1p5Q8J28K3J42j24l41K0O0kJ43o0j67k8k4j4P6K03P4m2P3j39j6L58q7l11
-5383h34L9K34K68j85k72K49N1j20J17j74k40K16L05Q6l3j56k33N7J79j54ON11L50j09k63
-5358a05l04j21K23N0k70j27J4J78K23k62l68J06K68J28J08K62J36k28l58m95l33J74N8j43
-5334a186J31K79K93P6j33J48J50k38k62j17rJ61K14Q1j25k82j96J71K19j07P9J86k75j43
-5310h85J94P4N2j01j35J21L2L7O2k28k49j32M9K65J35o1j00J34K45r3q6r1l51PL03J52J2
-5283f38k38j69M7j84j93K52M14J96J5j57j15J29n1J9L37j50k99K37K43l1j39kj8l36j03M7
-5257h87k99m9M20L80K22L42L87j88o39l39O0J40J31J48m5j90j4J12J28k53n77O6M40Q8k7
-5232d43k2J90J85l33j60M45L38j50l21k51j61P5k0k25J49J41j6K85j43n23nJ98J71K21M9
-5207c26n8j83j68K36K25j32P4J05l52j09J60k68k03O9j73j44K22L39J98J0q7lK07J85r3j24
-5181c93O2j3j20J69K01k05k55k01j93J00K04J88J67p0O6K87j63n38k19K07K14j5j33L2L26
-5156b95K50j10j92j23j35j06k23l33R7M62J96j46l15j04K85K57K64R8k67MO4j9K74n7k69
-5131d43N0N4qj48MJ75k35M5M37m9k65j80%N2k95j54J65J20k8k47O4M69R7k05p8r1k38k06
-5103a138N0K54J04j92p7J01p3n1P8J36K48J47P0o0m03m24n9L51K60l9P0j8j3J73k54l31K10
-5076h80M35K58o0o6j43k50K51K43j95qK31K47j7l18j98j11J17M35J36l20k43K78J97o10n43
-5051a134K51L28j01j51Q1K3K17N24j61m60K95K83k0R2k18l32j08m2L18L44k8N8lk48k09j63
-5025e64r6j97r5L25P4j74Q0J40J15j80k65J58J78J30p8l37J53J19k22K2j95mO49J47l97j69
-4999f83p9j78r8J33J44J5P8J39P7j03k07o8oL0K09R3j38J42L03j24k21J1p7k12j91MK13K69
-4971e25K75K8j46j15k17L7J68j68j70r3K49N73q2m50k13kM19J2o32p1M64K79j55k09J53j05
-4945f96k32J45K2L52O27l29o09O4J9l81j42L46K22m3R0K38M04J84k76j98k87m08q3N9K33
-4920f79J41k01J06K68J28J38j41k59K2K61r5o50o7L16j74J15K42j99k74k07L33K74o09k73
-4896a484K30N5L52M09J59J01k52k80J93K57J61N7k96k27M3J1K70J05n08j85J58l9jl8j21
-4871h70j92q9K02MJ43L96j09l6J08k18J44J88j78M7J29J3n2j44M1J43j18k44N3L37K32q7
-4845a57l27n1J39k60k8M55J66q6q6R7Q4m79l07K14o9j28K53L40J4l52j59R6KOk1p1J62N21
-4817c2L00m58m64M5K94N63O6p72n17k5J58L34L28K67Nj45P8nk62k71o1K6j80M1K43r4K7K24
-4789b87pl2Kk9n3n3R3J22m5k78j72J85O4J4K22K2l1m3l33j37J30n8K7P8n19m59M30L76m6
-4760h17N2j21j23R9P2J59J48K59L92R8J9k73o13n4J94o8k4j07n5J53j16m19m56l35K67O97
-4734i72P5l66K1J06J07K78Q0m0N3J31J74r6k48K29O45L17k51m03j86O8o6j87q2j17K86M48
-4708Dr1k37l95p7M60O2L03K39Q11L276J037l183j660J87j18L2m43j67K33m01o2Q7k44j2k17
-4683e76l37J0K22K40p2k61k00j66m7Q4J48R8J04J69J8j62j11J05K2r6J87l5l47O4K04R3M3
-4656e99j34r8j29q8K39K07j03j80M8J90K21L40j7m02k38q7J47J26k41k8L05L25L11Lm13m25
-4630g20j8K68K35J68m5nR0m70m32K34J43J60M47J15p0M4j37j90j2n0j88j17p0m1K31K52J27
-4603e1K49j28m73L6J77j25r2j6J02pk16Q5M1l78o8L93Q4k87N7K93j10k67J58M85m4n61n3
-4576g16J11p1J78j5k7J32k30n1K80K59K8n12j25M56J06N0K0k99l08j80Q5J17O6J68j04j63
-4550g45J1j10p4N4L2o8m4J15J53K21L4n2L40l1l96J31J41j3J55qj31j42m3K10J09k49l71
-4523g71J1L44L5j37J00rj82J24J08l06p1J84k0l3k44k48J27q3j20J30J24K81M0j70P8r0Q9
-4496g09L74m1n5O8O1L34J61j07j55j98J4k71m55L21M81l6j84m4J87l9q8M28K19j74j56l37
-4470d01k62j48j66K7l0k3K3j43J44L19p8j99N7Q3j63m5J39N6K01M6j47J06j87l30Q4o9j75
-4443a281J82L93K75q3k36k45o5L98K66k50j82J44mk12J95K15k83J2J89l07k76N8J55J36O7
-4418g39J92L43N1l65k16R3J40K35Nk46M7J7j70Q8J67m2r1J58J46k25q3K10O7j04j26O5j3
-4391c96k39J03J63p5R7k3j13J76j07n01j39M00N38J14o42n81K63L27r3l6M2L7j44k79K67
-4366h41M24r3%K44K9J1J41j36m46o3L79R6j85r5q4PJ37j28k87Pq7l09K12O07L12l3j35j08
-4338d24k71j44L25J10o2J35j24k0J54j68p6l4q2J45oj15m7M4L13K48K18Q2m11k11l4k21O
-4311f70o1j47O0k8j6N3j6q6j17Ko2N8K92k8n6O5p9J68J09j03K50K14k41j91K54K18j46j65
-4283d69k85o4M60R1j71Q6k7k22l43M1M84J11n4P0J00J84k5J4mm36k26J53K85L02k6k1kk17
-4255b11n2L8J52L9m89k03J30o0N6k02k66L73J95k18J12J97j02r3N9j28j07K24j29l17J74
-4230h28J06P7K73N2J43r4p35m50J03L07J78p8J7j30L0M76q7k71P2j41N6J60m3N7p6J44L83
-4203b99k8j31j58k12L0J70J56j67k63k6n0J76pn98p2N51L09o1j66J70J96k30o2L57L09R8
-4177hj2r8J6J62m4r8j45m43j68J13L0K29R9m6K09M3j02l3k90m07n8L82L37j27k93m9J42j0
-4149f69m2K46J99j29l31k54J29K52O4P7L61N17M4m58l32k42k81p5Q5K08L09m9l18Q0K8l62
-4123i43P8L81J90o3o03l26K90p2n8L53K34J31Mj50j91j41Jj51j05O7oN24N99l89m91K7n5
-4096h65j34J0l8j43R0L59K37o3k66r4J41J3o3O0K33J25k05J9K35j8j44k60P2M37j92k84L25
-4069d13j3l59J12L12J12R8j27m20N4L06j86oM28J88l1j28k97k96k87j79K85L23k16OL86j35
-4043d83j33K76n2k17N7Q5k95m10J80K64j98j07P9J3j50k47N0M49M31k22m07K27k5k91L58
-4018g68K88N8K59K27K61J4k85k73l68pK82J1l4j87k14J06j20k14K01J22l9L00L40R9J69m0
-3992A88k69J44J91k34k59j0K54J16l45m53k60M6K54K33J01r3O4K62P0O2Q8j47l30l40l2J89
-3966e10L9j39j34J50J68m6O1p7j65K25K47O5M6R7K05n5l80l84k59j2n7l02j09K38L73K56
-3940d59k0j74j60j06j31j22jP5R2j3O0K88n4l27M9L36L83P8k59k5jj18J55P6j72k51m46j22
-3912a369M58J47m02j58K00O9j9J8j20m5L51L96Pr9mj41j40j0l5n1j15l3K25K62J55r9k35
-3885g87j1J31L12K53j74q5j58n12l5K95O7L2n1J21L80N4j89k50l15O7K01r6K06M33o1k94
-3859d66k88j91J32p4j28M31K46j78J0lj86l9J17j26k20J67K45J92K16j45k51r1j14m8L8J37
-3833f17L7l3K43L0j29P3j61RK38k7J91J13l40j36O8p2j35J34K04k74k27M5j77K0L31O4j55
-3806f83j1N0j58q4J45J68K45l3l63r6L5P1L07K95J92P0j36k64k03Q3P8j07L8Jo7K13O9k75
-3778d20j04o0k48j27l0L4J62m5j33J7nK03K69j62j93N9J10J95P7j18m8j50k79n4Q1J15J32
-3751g22k7N%j73N7J58n8k9K6R2n3k92P1K70J63K34j00j68J56k81n30J05M98K57p8MJ95o0
-3723b80j40J79K5k23P9J18r8j11k90k10K79L79j2l77k32k3o4J39J22LK27P6j02Jp0j40j21
-3696h66K12L66K7J15J42r9p7k18j20J09J39K88o7l73RL58L33k94l76J44k57j41M57q9l48
-3671f26j03j32p1j29M7L12%j44J29K11J77K20k1k18O6J26J42K35n3N0pm05Q7J64l34j60j67
-3644f04q7K56q6k61J71K86m7l2K72k0j92J42k28p47j50N23K1j99M79Q5m54J03N4q2J24j96
-3618h69J0L06L0K9K0K52L64l01k67J53Km1l75k98O33M21k38mm3j84J05J94J8k37k15o8o9
-3591f72K70K49k85j69N6M2J28l1o6j02k82n5O6J53K61k19l17O8Q9L6j84k51P9L1Q1L24j3
-3564g13j18K78J90k47k53Q7N3k21l0J01k05k83k13r6K18K54J95K27L0Q0L54J89k76m33K8
-3539h04K56M6K62J23m09n9K90J3j7K12K72kl03l13k02R9L84J48k99k71P6K1j9K78P9j57j6
-3512c12k95l54Q3lm1M07L00j48j12p9k63j18J42J75K01O2k84j18L18P8k00J25K85R4j62l73
-3486e92k44J9J53J97J80J67J3o3L6o0j24j75j01L43K47j57o5j26l42k33J39L78nk81n8l0
-3460g84j5O8P1L04L11j21k17J04J49j46k22QN2j48k3K60L5k26q2j7k06k35J66K40j98n5K92
-3433f35J85L7k12k59OJ70K95n6n37j75L20K73J14n5l18p4N28J41n13k70j13K8M92N47L25
-3408B44l2l64l26n6J85M2j13j95l36R3J49k59J00J90R1L51M3j50k10m82j43R7J28L70J31
-3383d52j11o7j47j7K49K22N3J05Pl58j78N7j20m0o0j94o1j28q4J55R7K14K97j94j31M92J13
-3356b81k78K88J72l26j43MJ24L9j82J06m2k63Q7k02l56J46J83L49N33p8n54k33L31K31k69
-3331f14k21j15j84L0J53P0kJ55M19J23l36l26j14K3j03p6K62K76O5k95n66j83L31M91K68
-3306d69N6K09j04k92J94J5j80J70K68L19q5m61j88k60j00K17OK07J31k84M8K02M6P8K6rO
-3279b34J41R7j44m0Q3K19M12N17Q13R62J385K240L317M914L434k124n094l793k403j745j091
-3258A866p06o53m27n1j39k32n5p7k12j73J27J75j11j07J41L57J30j35J55l5k45K40K34K5
-3234I2j29l54j08r9j60R8p9j48J77L33O7k42J43K48j95k49m04k08L28J36l1K1J35K04l01
-3209g25j96K08j56J22M55j86l41k19m33k2N65M14J12j73m42j52J55K22K62j59k50J83J00
-3186f56p9M4K64J78k40p7O2l2L22P9l01j9J04J42j15l54j07KK46J24q2M70J55l40j09m02
-3160g21k49K01J69K32k10k88K69M0j44O7P3oL3L38J09l21k15k50k1J79P9N60L11m11J4J86
-3134B4k31J0L22k26o87q9K16j93j66R3M02M39K8M9J24Q3J46k77m80j23N1k3j96RR3m72k99
-3107a373M08M46L89J80l34l10j27k52j42j57k96J91M49Q5%l7m3J23M4k8m8J76N34J2m90o4
-3081f64J69jj14j63r7J25J64k38k02J91m4j84l6K4K13R1N7J27l32l69J7K94N38J56k17j43
-3055f38k37JK42rJ14K81p5j38O8j89k30J35%mJ77l45n51q7K22L67L38K45M2j40O5J09L3N4
-3027a50o8j21l34l67K1J14L33M24j03k38o5n3q2q7P7K4J6J99m0j50p5j02Q9J8J5L40J45r7
-2999c17m9k86m03n5K82L81J34j96K24N13k78m69K1o2rJ42J05ll69j68K94L06L01p0l27l3
-2973c91oN4K05q5m27j35M27J98j30j68m74j39J78j49J53L23r5k40j83N3P7P2L09P2p5J38
-2947d38Oj02lq3k68n0K55k2j58J98M16K11j45j53k21k21J61J50J90J44l01l7Jl40k9J10J28
-2920f01K8j78J04R4K3J37J04J91j12lL04j81L3kn89P1L38n6k53m37K51M42k22n3K64K91N4
-2893D2j80j10m28k00K15l94k43L96J00j06l0r0p7Mn3r7K33L75J42J79K94j8m76k63J13l4
-2867g06L03N69j83n83k09M2r4r4L06L69P6j94k02J87N8k40Q3P3j89k9K51K77N5K0j55l50
-2841e59n2r0j29J86M6j7kq1K15J57r1j3p2J2J4k76j1L31J5q5K47J80j38k41j50J34J61j61
-2813d70k72j15J58R4k39k6J78j4K21L93j11k63K47K98j03k90l10N9K74j32m7K54Q8o3k00
-2788c91K7L19M3n0j41l56j44p7j43rJ24K66L12J48l18m51M6J51J67L17j23l28q6j95l85j11
-2762a388L89L46J85K71q4k38p5r4K14K03k4J65k33m77N7O1O4N22L78p4k62m05k65P8P0J1
-2736f05J20J43N6k23j55L19J01k81k6J21K0j15j38J22J18j31m4J45Q0j64l00o3K81K20q0
-2711d79k81l40p5Q0L4L73K97j01J58om20o0l8l38k7L65K46j08p4J23M3OKO3L15L39M1k18
-2683h0J0L56M8l54l48j97J9l7k24q1J7J8R3n9j78n2N6K88L44o7j39O5l8M9K18r2m25j94K31
-2654g53J98P1P8j57j10J83J68J23lj39j12o9Q6K1JK34o3k39R4O2o9j46j96MK6j47j69P1K06
-2625g46M5L69N48j62l64l7r4j11j79k51M7P5J4L03J11n7M72L29l19l35k22k01j81K5M92M61
-2599C2K21n4n38j91K89l3r2J39J49%j77k86l20J07L15n4J69L55j13k70k0J95o6k50J47K21
-2573a25J27J5l32l24k58q3J29k05j72K56K92n3l77M3L10J12M27K24l32j55k2Lm5k81j08K47
-2547f87K66p3j89j2j57r7L2j77R4L32R0J20K85J84j24j98k4o7p0j24k95j36P7K68K41j60
-2521f01j37J37J21pj82K1K55j34k76j3N5J06kq4O2k13l35R5N6j02J29K64L03O4j60j12m22
-2494a112l92J73K77L18L03j28k39Q3J65j78r6L31j60n48J26M57L14K57K7l7J04l2j46k2q8
-2469b43j34M2n2j40j9KJ11ql00k43j70Q9L37qk11n8Q1J47M6K46M50J05r6r7r2J12L0j62%
-2440b35l5q7J70l6l43j15j9L9J40o9K5R2j78j00k9M8J16k74j63J90j7N8J13k39j63K61M34
-2413d16Q2l08j16R0l7p0K0jj40j23J3Ol4p0QN10O92o8m37J05O7l52m2K83J88k8k14M4K18
-2384a30j30j32L8j71j94M1J84K97K94Rl67l93j74j6L45L71k62l18p2j98K55M31k62k01J83
-2359e72J18J57n9j93l9j75jQ0j74L25L42m82k71J14j82l7L57M93N9o97j71Q02K69l63r8j9
-2333d17O5K79n1k90j29j17J38K18m17m24R0R3J96K24N8L17J86k87j22J52J5j67j78n4K24
-2308c98K13k20j8L22N0K13O0m58M9N0m70j30j56k78J98K64J29R8L8Q6O3J0m0j98m14l70J24
-2281a183L69J71j2j41p5lM3K79J80j65l91l05L72N78P8k5k5l4N4k52l35o1l2J12K95K10J03
-2254a95j0QL4k22k20O3q8l54j40J07J8K0K44K63m7k37Q4R2m94k77J70j49N9L54J10K63J05
-2227d39j68J90J26j57k80m00n4J38J13L50K45mo5j52k15k69p9J33J07K79K38j83j06J19k56
-2202g89k69L09J35k04R8J83L81L60l51k56L7j62J40M9k63Pr8j42J42J40J84L3j67qLL8K4
-2175d46l14r0N58L77k87k12Q0k47k33J99P9p8k6o1J22J37j65l52l46N4K83P4K74K77l5K13
-2149a65l8n54j5K32j49l4L0n7N0j20k70j08P8K26R2j08M3Q2r3j60j29l7M5J60J83J94L54
-2122b68M2j46K12j39l65L3q7PP1k02J65J89j2J99q1j72q6m35l34M2K70K93O0m2j04O2K82
-2095e46j2j98o3Q4N9j9K45J87j42j39j14N7r4k92K53K76l2L6j31k3K1l03j45J33J57OOJ09
-2067f24j23L5J01k49J12R1k50L73N10r0l10j95J15J53k55l94M1J47k77P5M67j13j72J82j00
-2042g50k45Q8J56j71k4K74r4l4L60O0q5n0k06L9K17J0o4P7K77R7j49O3j12n66l93M3M79L52
-2014c51l42j16M99L70k4l57j05J29l06o8L24j14m01k42J40K25J1J08L6j1R4j2K31K82l8j71
-1988b09l15l3J91K3J50Q2j7k25o29o0M48K78K61qL4J76k53j44Q2j05l3M6J91L89J57k83m92
-1961b98k52L5n3j60q3p2m6J83J20j68n9R2O1N7J23K08J0k6J9l24j22K16Q2J94o3m45k16j57
-1933a144j0L49K48M9J82L17L0o4J83p4k60j47l10j38K10Q7j69j35J55K64K03l9m27j79K64
-1908e55K30R9j47k79k88l14O3J05j00L78L44k45j42J21K86L15n7j40r9j92j8j74l27jj4J17
-1882a034L85l9j18K80K35p7l27r4K21Q5R7R4j61l09j53K59j8n13j4L15K04L56Q4m04m72l14
-1856a432JL94N46J64k12j43p4O1J49l6j2kk4K41J73k66l30R4L52J96Q0j77j94M36J88n45
-1830c72k49qnK22p5k16J33J36q1l31l15K6R4K01M41L09O8l3j49k55J1L63P2k28j35q9l7j92
-1802f94l5O08L53k39k62k29R0K16j00p6j28n5K44j21k48N3k42k58J40Q7R0P6q1J76J80j10
-1776e65K2J44J09k09m73N5K61Q0J36k23N8N22j74j51J48m04j74K18l5j48l42k94L00M75r1
-1751g55k27L02K31L8K12l0o0p4m71j69J45j54k16N8M14L51l6j37n0J39P0j87j70j53J85M36
-1725c08m1q0k5l28J3Q3j18K19j38m26J84K15J84L46k16l41J98K63J1j53j18m9O5K73O8k43
-1699d62j87P6J89j25j11M2j19K01j8m27K51Om52J76n0l02P8L2J73K85J66j4k94O1L35N2j69
-1672f07l50O9M40k8j26M4l4P3J36O6%j75l55j29L25K23j02j46o9K52K92j67k70R0L70K04
-1646B6j33j99j76J8K46l0k60N2P0j28K49J03n02n8J86j19P4j31q7N24K50j86l63l23K07J2
-1620f78l70J42M82K84K0M6R8k40k87m3J9J04P5m8j03p6O6L2k09l49l9L24K8j83J65L30L5
-1593c75l02PJ47l88n8L54j16N6K42n7L41M36j41l11k98j59M4j17n2K42J01nJ39O0l1P7K1
-1566a43k74l38q5K6J15K79K50J95n7l51j11l5j43M0o8r3J07JN7Jk38j09r0J22M59J87J19
-1539a77Ln17j78L73J55j40k64j48J36R9j46r3K26K04j29k53o4K69M5l85rK60J50K09q9j51
-1513f14K31J72N3J5q9j85l72j41J64O8R3j1j10R4k7j10J03J5m6K27K14k10k43J14N8j98j62
-1486h97n3j7P0K30J22r3M5n4l88j02K22J3l1J53J91R3j80j07K11j79k96J82j07q1M32n8j28
-1459h07M40K8l88j04J17J21m3j53j4J73K35J46j53m65k04K36J79J18J24qj45k91j40J0j05
-1434a093J4M1J4K05J25K18L91r9k76J35j2m09j68L35N24L17j43l82k41j3P3k35m22O0L31
-1409g10J80K77K04j62k28j13L1K32J40j66j97O6J86j12l30k28j61J59L71J0J7J5l02J61M58
-1384b02l7j95q1m3j62k33P5o4m26q5K53K11J75J49J22J48J53j53m17j01K10J72Q3Nm3j25
-1358f11j62m3j4r6n8Q8J28O5O5J65K22O7r9j91k69J01M32Kk11J91J90k78l67j39k4K20K02
-1331d24j58n1O1m8J3n3Q9J66j91k10o7J55L05r8j27J40J65K48J6k6J27l23l74P6J60J99K44
-1304A4L1l20l47q9%K08L86Q4m25n37%M7l41J43L99n9jL21K44k49l54K85L48l00l03K87J97
-1277c31k10P7j07n18R6K99P6Q2l10k13K2k99j92O5L94N24j17j54K16qPJ80Ql9J78J93L0L0
-1249b1j82k47P7lJ04L02p9rJ07k64j78m5r7J05J00k71l71l3o4r0N01M59m4l8o6j01j66k72
-1221h86M3K00Q1P1J47L94K62k11l28k20P9K11L7K26J74l81l72j39j77N0J23j35k7j5k04J10
-1195h87K88P1J2j07j16J09K8j16J00K19p6k33l4J61J93o6k3L43lj76K05J8KJ70j41j34l1
-1168b24q7p2j88M3K55K5J9k3j63R3K23r1j74L4r5j56J00M5L3J68M2j63l58j95M9j63k27m8
-1140a298K99N51J28j72L8K41J79j53j16k9j28J36J23O6Q0l77l59j88k06J49N9n5J95J50J96
-1115d91K02J67L7l94k57o0j97j26o6M24O38k6k26j13o4l3p5L56L23k18j98k47j35K58J60
-1090c61k3j03n4O7K5J50K23m0m16k63L50J49j33L6k94k13p4k90M09N03k60j45j6n5ql30j97
-1063a363L51N21L89K16P9j76k06jj47l40l70r6M36Q4m84O3K61k93OM71J39k4J35K43K38j14
-1037A8j11K00j35k52J32P3K1P5j19k8Q9k38l52r4J1J63L91J13k76k97k08J19K82j29k02J7
-1011g37j88k11J22K60J83o0j13J46N1l1L13K37l9m6k17r3J74j26j29J42j02j65o6k16R9M07
-985d05l0k47O2K35K28O9j30k35j87K73L09l86k41L61P7j76k6J5J31K6j90o8j16j96J33L37
-959c77J88q8j75lr3m9L23Q8k28k25l42P2L79m6o2O3qn0l41j44J99LJ87K63p2J3k5n3K61J25
-929b17q4K5p5k07j15j07k74k17K46M83K15J08J84J9r0j94l14P8L49L5OJ82J9j50j54l4J57
-902a26L3j74P8M3l33RQ8n32m28j0J09J16k08j99J81K56J89P2Q9l5l38j05N3M1K81J84J58
-875e08J91k9R1ml39k73j11J88J80k30j16Q9m5k8J16J64qk62j33L20L51MJ1m4k47P9K01k04
-847e96j51K97K50k10k91k39k06K43L11L1J2l56l59K95M38L31K00j07j43N0J39j07k63j08
-823e39o2J98K38j37p3k38j81N74K01l58jj62k22J80J61J11K1j42k20j64J94p6m58J44K62
-798g49PL27O6l69p2K13K07J21O4q5j39K93L18j97j59P4M0J01K9l31m15n7O4j68j25J29J94
-771f19J95L21K84n4j78j41l20l96j73K45M20O9n6J22N7R3J34l5J07J29l23j30K36l37m76
-746h26Q5J07K19M57P4l32l35j92k63j96K65J76j08j7k10j43K74K50J81K99J30k00P0L17k02
-721a20k06M8k13r5j43j62L68K31k8J2l5K32J54j06q2k87k96k45j20L05R3j14K56J92j37k23
-695g21j50l2J10J78r7j75K33M14J95j36k60j69q7N1J34J83J89j7j76k47k45j82j8L47K46
-670d32o5L7o3j10L2j18j19N9K60K30n7N4n4k67J54L4k59J62K23O1J92L3k87k21K2N9J06j8
-642c52l06L2K49k09j55K15J90J35R5J0j01j83n7j0j68j85M2L18J94l28l04L01J02o23l13
-617a411L08J56P0Q8o2K52M50J16n2j62j92j54l78k30Q4J6J10J97J69n7n60j39N56K70J44
-592d11L22J82j57n05j40J81l11l08M2P1K72J30k48K6J08k57J2K38j65j18J62J47K63J68j85
-567d81k96j54J02L20M39Ol93K28K41m17L4L55q0k46j35J78R5k57j24j3J6J39L13L52k07l92
-541c77n4m0J76J45k21r3j55j10J49j39J22N21k03o10j53J37J77J18J78M25K39k04j67k4p6
-516b39J8Q3L8J6j06m6J50O0PJ16o3l12j71o3j96R0L84p0k69J02q3m21r2J45k5P3L76L70J19
-487il2p7j06m9j39k62JR3n7J17P9j90j69J4K82P9k42K43J96m90l40j50j67K66L95J78J17
-460d19R6J6j23j6J10j5J06J22j05J18K38j39k47j44k92k63J1M6R1J51l0N9J29q0J01K01n0
-433c28r3j02k01m05m82r9K18L14K95J24P9O3J31J78k0qq1j49J60L3j27N2P9K02k1j98R3k78
-405e71k92K58k21m23J99K88J37J33Q5rK9J09l02m40J35J45k38j9J51j48L3N02J72j25O4p5
-379d23j03j28k78O6N8m3K78j03l52j9J7L51N19O3l03o03j63M74M5j55J67J93J88mj52m5K8
-352d27J11k21m39J55N02K64l0j66p6p9LJ37j61l17o0J35J41K3n3q4r0j02n8L25M04k1p0l9
-324b93j26J0o1K5L60Q3k39o4J1q6k12j43K05R6l30j99J74L25K54j04l38q5J68N0k7J8l3J91
-296c70J79n06n43J11L06J26q8m9Q2j7j06j26K97N59j01k14K27J24J0jJ15M4k71N2O1l67j00
-269e66R5k3k45j87M14J06m32K3J76Q2J91k1l35l30J62M80J32k55l44k55k05p3J23K23L85
-244f79M2l19L2j8q7J67o9K3L16J46l2n5Q5r8j26L60Q9j38J26k14k15K88L27L2j97n3J01Q3
-216h3M9r8j49k77k71r6k37R5M56Q0M6R8j39n9J9j06q4J75Q3k52j69j58Q3M80Q3L2K41l35
-188d93n68j68P7l4O3N15L55J76K27j84q9J3k88J94K69k97K0L68j66n54j05L19K58J35j46
-163a03k53kJ16J15q7OL69J04p8j47l95m9lk17R6oo9K16J2j58j09r2k6J79M21k3l90O5J95
-134c13J49L26K55K0k62k67n4K29K32j70J33K25K33O31K64L658N640k568o177j153o93o09
-112b71M27k22P29k22l73L70o55R43J31O64K647J840J4868J5650j2363j6125k083k994p48
-93B213J40j216J793r89j70J71q82K831n68K415L907O621L4403J7896l3727k3725k130o110
-75B873O70o07j593K290k355J009Q8o51K620k118M720L739J3459M6669R187m5343k1415k933
-57A0309o511J489k385o87J491k614J519j158O26K283j425N502K108J6839L8164o009l8061
-40B1480j1499l405m556J185k207N50M82j375J000j103J168N38p52K952J114J2428J7264r535
-22B5729j7651l466k081j226N54j139K51k36l77N2n78P22j36j66R18N36N007M618m259m927
-2B145p21o46m83n50n26O36J75m97j57J4Q8J00J76K82J48j43j57N7l39l96L00K50M9O4LL34
23B06J61l4J81l71l90J80j35k62L5k1j69j8K94Jl73j25J01J92N0q0J08k21m78qJ62o2n9L78
51g57N73L9j61Q4P2Q3Q0o1j25q4j9q0j13j80k62K00O49L19j84l01q0J64K20K47M9m13m37R2
79c86L34P4k5M2k14k96J03M1l32k37j15Q9M51K12j46k03l11l9L61K22j20l57j61L72K49l70
105g62k85K87L64K45J74j46k21Q8L18K06l39n44l60l07J65K97k45J04N49O1n0J44j50k15J68
130d54L14K26M4k87l32k22o0L29K1m13k4m8k1M24q1l61J10K8j17J1J87K37p0K7J77j32J27
157c60K91k42k53m4j48O5K54K4p7M0J03J65J01j25NL55M8m77j83K09j4L1M11L21r0l31k10
184a31mm2Q2K96L0l53m19k83K5K64J44P0K58J62j30j32J9J52k3l98k25N7j7J90L50m6k04R2
212b16J20K9J80N7l03l48j97L9J62j5M3L18J82j89k57j93l65m30o7K67K38L06M76L7k99P3
238c52m7k06K58J27j53P5J19M1k51n50k44K06L38J30m5%o5MQ3p0j86k81M2N19M70J43l81l63
266f39J79O2n3N5P9L06j50n29K7J50K5j5j42K16L07M2Q9k1j54l9M7j34m51j15M32M03Q9k82
294b16j92m1k04K92L62l22l6K34m3k8k25j07J65j94k87j98K3M81J86r8J92J80J3j46j55P3
320b91J25K2k01k55k5J99J70l69j74N81J27N7N87L0k86l33o14j27K89K25J56n4k07j87J25
345d30K33p3j31j21O6J45j68M7Lm10j20k3j10l9j9L59K85q7J0j23n2K47j5j52P7J75J7k58
373f67j65K04J57j55o7J18J06K48K63Q2o4k33r1J30n9m19m08J53L24O5R2N0o9m22o31r2RJ22
401a419N50K4j35J23j42J91M13O4L6M5j6j86r1K19j40l51p0K7J62J13j48j24K27M95K13j43
427f3k07j39m2k81l36J77N03M60J85k42m34k09N4J15J52k24m83J11K71M7J37p0j26n2l0J74
453e52q4j43P0o8K89L44k66m22l28J24L18k17RM33n3k99o4j33j30K25M5l32J07M37K10K22
479b58K63L1q9L7J05J07J01j27k71j77j1J18p0j55ppj6q5J69L65j34j16O2j48O4j88l12L29
507d20J11l57l41j22L81J42l12RJ70N8k6L9J65l9n8k5r5L07L47q6J6J60p4r7J59J8l98j24
535d92L34R9p0N7n4k12k45k5K29j31l20K11K42j76j16J58K55nk19n2MJ27K28j60k25P2oj49
563f41j32J8J41J1O4K73K01J95J82k09k93P3J13k2m8q3mk8q3P2N7r6j83j52K3J1M3K69K20
592hk1k27o6K81j7k97pJ44J53o6l98j33K41J50P0K35K41j23l23k15j75M5K85J32J11J78j25
619F5k37RM7j09j38nQ9J38K10k1l50k42p8k6J54J73Q6Q7o7j61O1J82kr4
643b29
##PAGE=	N=2
##DATATABLE=	(X++(I..I)), XYDATA
-15739E80n2l8QJ41L06J51q4J38Kl27M6Q9k41m0q8m27p9L86q8m99J81N25J31rj54J7L24j49
-15711G50l46l6J85N23K51k68k22l90l20K83L17j4j26pJ41Q0K67N90K56l97m90o5R4o9P3K00
-15685A260j46l94J1M90J26m18j55K15J53nj84k07j31nM82M89l68n03K19N10K89o2q0J19j64
-15660A541l60k62m32k56L13M73K60J29N1l12l54O7J53K24j2n27L5L89l06l33J72J84l48m73
-15636A6M03N51j21J09L37j81k40J60K06L7j84l49K2K22j25J16N60K80k84m01J25K42k16k05
-15612A080j01l01j93M75O59j9j91m68p65M31O83l53k19M5K23M05k87n63o7M94N08j15k4R
-15588A346n80k12M75L58l10o08P7M93L40K19l14p62m28K34K10m46k37N84N23j89m10r8j08
-15565A57q4K60P0n5M24O54K84n56q32R4O75J38j54K28J44l55l21k23m92l45K5k30m8P53K37
-15540D48l75L28L11j31J05K58J41n50m65O78K18n99p7K78L14R7m0K07j05j98K00R7j75k43
-15516G22K39M47l29k76K05k43k49K4n9K87K55m25n61k47L3J66K18M25K00l35j25K18n1j54
-15492C85K2m7J15L74k41o23K40P58J56n82k31O31j60r92J75Q63K02k53j73j5j03K25L18n05
-15468E39m55K76L52J92J21p1p03n82N97P82K78q3l53K8K63L60L84l41m63r4k63l29j00L13
-15444F48J60m05j67Kk60j72P7K55L87K63m15l90O30N48k67q19q14J67M95O35R92L7l32q0
-15420A175k59K94J47m44l53l32K34L58J64N05l27n92L88Q5l16J88L04m22q09j06J42J65N15
-15397G04K42K55R8m25L9J8k02M45K53m0J20l84l60N1l47m84j91k1K36O5j42K52J79k86m13
-15372c38l24K40P36P02L64l12m21P8K77J59l13l44J10O4J44J45j83k79p26n25N73N73J89
-15349E89L31M4l32r2L10J44j60K07L86p3l27n73p38k8M65R3N6J29qm5m66k75O96O02k4k46
-15323F65j73M21M52j88j91n5p4O2l36l24Q00M39r55k32O16j12j59L80L22k96p86j10N62L27
-15299A055n8l82j65j35o44j40O36O28J95l66k46k00j86Q12O29m55j25L3k21L07M79J01k74
-15276A278m63o8L24L12J36j39j4L09Qm48k02J57k1J38J80n32k2N14o77n66K50l70l09J06
-15252a19R1M90K07l45j01N5j83o2O43M60m22m17j54O35J276Lq56j05N19J88p18m80K85R9
-15228I89j85n21m71l4K85J114O47o04k24j89l97K85K76J87L89R9k45k97r0p6J72N43Q9r3
-15204A649O2J9K0r02j297K6P74M37j03l31l35l85L74P90J71J23k7j87L0p97j153k1R17R60
-15180H14P6k97K63m3j24P71M46m78j63Q8k57J40L02l49j36lm49L39M94p15j17O85n32m91
-15156B64N78k43l66P87Q1k33R58J77j045m86m3o0j52k17L9J23L76K74k46L36K21o73K11P22
-15132A383K20M29j07p57k83K2J5m07m86M64M36j67o5k48q6N03N52M32M0j69j98o47q8O18
-15108A406j7k52j01mM36J95k6J42o6J32O7m19k93l32n6L81k28k72L01L16L56j21o84l02J4
-15083E73K56N31K15k63p15m48L13k00n12K21j36l22L55O7J73P47L3m82o1L01K16m08m74K08
-15059A88L11j47j45N92O57l80n65n0j24j08k6k28J81P83J0r04j46L41j46K38M64j61k03m9
-15035C83o5K68M47L9l26M5K58k94k85J05k33l53L56R65N10n92n52J81k3j67j2j89J2o2k67
-15010A49K36J11j1L49k88l08O35M20k44n77o21p6M23N20K04k09m2K90R2l51k87L2j31l92
-14986g6l62K1L16J20L57N30l6q6Q3J11K08l72n78K27O24L03l00m87o7Q5p1n0L22O13K7n14
-14960I48J01M57j60j30K35k71l89P3K6j23j72l2K30K01M58L87l68l27j31m28p4L38K01J03
-14936A153j09r5J59l28m60K61l0k74N38K56m23j7Q6j23K64O20M06J52J10k50n63k89J94L23
-14912A561j10j12J27m37m40J43O2m8m0J30L20K22N48L01r68j293m22K73K30L72N65j56k49
-14889E79J91j24J51L00k63K54O51r8l42R2L07J81k01o63o31L8O73O32Q4j46l01m73K7j17
-14865H01o64J15N24M4q2k50j19J85K37M75L93O7m23q75l14J88L11O86K60k35j34k94k13k61
-14841D22m34J38J56k03ol06k11N67J53l33K53M06p7k37R1M79M94K14j01l11m08k18L8j37
-14817D29kJ62n27o10J81O82M68k34J69M86n49J4R27J8j43R6m25l73J76K47k02O1M15J7N20
-14792B003N08m24J49N8j122p96M1M48L29j72j53o6j7J55m5j89R5K71M8J14J07l95l1q0r84
-14767a48m7R58M53K04j82j67L75k63o15K16M37l7J2L70J33rL7n32n35J4J27O24O93l86o65
-14742A067P8M33P5o35n89K07K50nr5m97N6O51k46l41J70k21j28J04J35M54J73j7J19o9K3
-14717A152j64l97Mj5r5%j04K00o2o49k7L71J73L06k8j79L92M89J60m61q44o4M64R7m3M0P0
-14690G86J8K95M46o73r26L83N18lj13k54j9j51k15M67O8o03R3M08k81n7R46K78r65l75J4
-14665H5k53L39K18k40K98J91l22R0N65L48l54p86l46K59K69j05k42K23M07k13l30k5j32O9
-14641A3L10M56Q13K14n01k23j4J50J40m5K40K02j16l18k77L34J92k55J74J13k72k66j07Q1
-14617A038j83q6k1m83N4J69j86O89L78p29l00J32p8K9N86M03m74J8N85J06J2n00p81j03j22
-14592A53K42Q91J50k48J66J93K28L9o11n57K54M22K3m1k41m02M3o1n89L8P85L59j9Pj14k14
-14566H96l05p2L3j91K92J60n38n7k12m49M98J00m73L09M80Qk89K26P98Q1k62J2n1J28l3k14
-14540H75J54K10L0j79J40O46J58k75m32p14m75k13J64L83j27j51j41l54L09O44K11J20L1
-14517A014k29J38P22J45m72K26L31l40N7O73K26n50o36k64n3K0j28j54O2j70m24k92rN52
-14493D45O89m3m90M0M85K11J51R4l38j39J76r7l30l48m2J31j40m8K77M65M84j7l27j18k83
-14468H88k76M09K73l20J66L92j41l65n34j15K84m21l58J63r2J90M49K1n2J33J65j61n06k28
-14444c6K57L99K47K96K46l87o45k35K97N11R3o6J44J03Q9j88m16q2J00K5j4K5n8L8O59M99
-14418A901k14k9J94j45l72K1K32n62o89j99k66K02M17k04j00N52P32K17J41L04o94j003k06
-14395B30R1L16M6j86M00K49l99n26R3P93K06m19j92L5K53N3k13L0K13J70j31l06m08l62K95
-14370C31J92j73J79m9j7J36n31n88m25j17M83J42j5K22L11R46P21l62m34J71L41n0o1mm70
-14345H79j24M84L53J80l84q68m03K90M65q2j06O70L85l85m75l54K05M78L8K97M53l18l51
-14322A327j27o19m59m5k53J64P11L86K54J32l95j81K89N0l47m63J60P58mm38K26K26J01K0
-14298A473p08l13P30N33J83k11q90n72Q5P5k47l47K35N22J30j12m21k4P04j19p33j7M41J70
-14274E67o19m06N56K69J27L11l6K04J04k16O7o7J00K71j42j24r5J33K20k11J91J80l76q5
-14250I23k48k78K70j32m86j07L0o9J15J78j89P8M05J57M99M10k11L0o2k49L96L64j65p9m07
-14225A173r37j27M24j00K31J97o40j78M32N31O20r2o39j37N71M21m56m52J14P7k3L5L9L7
-14201A121J27j69n74NJ09l75K32K64l78j71R0L37N76M82R9n93m50L46L28j49j49Ql50l55
-14177D11M6R6K95j03m61n4l27L73R77l28J51P22n37n37l51j34N12M4k8J10k59l40m37K47
-14153H8O53O6K06j0m28j29l12q7O18O87M32k03k93L41m8q15m08K72M04M59R4n53o03n16r7
-14128a82N12K29J88K28m51j91K11k50k4L70J37j27k31K29O80J95k88j69m6N7J08j85m71j90
-14104C39M92L26n21j23M89k02n74k62j3J10p4K41L91m20k59K22j09M77J045L28k35k87OO2
-14080A449p10n33M97L01P4M28j38o23j65K37L17q5m95J2M57k7l78j00j10k91K83P63K20m67
-14056I16m01O1M5K0K00n47p01M39L4o76L12N24J94M86j04k80P08N84j72j98j18j66p4N5k24
-14031I17m29R7L13J70J26l87k88K82j69m74j48J16K13j72m5N93L75j8k37m12j31k3K40P46
-14007A255K13l42Jr3k44L20L56k23l83p9K18o3m85m29k79J88N94L95L08J03K04N99k81q26
-13983A027k82l09q2K04n0K02M24K99j31p03l78Q0q4j29K89N44j91n75r4m5K48L04l79k31
-13959d2J73M18M53l30l30K77k8l95k05L07P6p16k37L72L00M87l9o74l01mJ75P9l18K71O19
-13934C88k52k12M99J88q5J95rl88l40n0L51M01j69l87L67R86N51l02n01K8J91q4l8k46m76
-13909F06p2k70p42k12M01N11K02l99k42K89J7l41J5N04O03N62M42o4m96o34p54j35O98K56
-13885G45k48Mo0M4L99K16p1l08j16M77J24m22l6J85P0K43L63J46k73p18o24K50N58J94K60
-13860A402k80r07k07L21M71N63J75M6n34p68N22O24K8N08J48n62m02k53LL08J34j10l8k32
-13836I60l96L43L50n16l60j13J27O31qn08J28M92q3p16k09O1j11Q19O37n96l20N8L9K16q5
-13811H40l07k01l2J68J96J39j29l17k37j32k8k22o9M79J92k78j96Q5K01k5J77M28K40L32
-13787A304J33j85m4qM4j08k0L21o27j097N5K71j50K21L40k1p1j70l98L7N15M28K71o5p8J64
-13761A062m1K36L65k14K19O31l27q58m33j13M5J37J22L02K97QM8k53n86oJ84M6J33j68J55
-13736I91M49k90n19o12n97M87P58J04L71O19r2q04p88j16K42k78l85L54M85N7J51N16K03
-13713A306m72j95J88k48j46Q9j31P2Q5J51N90L43Q3q3n40k12J45j75j58j36k76k7Q6J73M05
-13688I17m4l15K66J28l96j97N3N03N28m92n97j21l76m8L73J16L32M04k3k31o17k98P41M01
-13664A007l63j73j05O6N36M41j41o26k40K16j92Q2N00k25l68o6k33M8J34J54Q85L95p10k48
-13640G74mk38M29M97N8p9n77n25j47N6N38n5o16J76L64L14K23m68j92K58J8j4j05R3L29L
-13614A110j99m58n07j30M8L03J81j76K01K64r1J70K48k30k60J61L29M19L42r5n1M4m88n67
-13590E68k32k49j92J75M22L54L03k3n29QN13k89n38O6R2J37K34l74k55N96Km86M65J85o55
-13565B98o5L96L86K68j85l53n95m89M66N48j80j48K56N8l33j50o1N8P32K71r51q36j03L58
-13541c54N84M99L95J62j03K3L10J25m39j72M24o2n78m31l42l18k61M8N82Q24L81o07o12M79
-13517E57N71O1K32K09O3L20r5q39n93n8L36Q10N92j20o25o99j35K15J29R5k60m06N4M11L18
-13492A143l03o48l27j56q0K3O7K31J17l5L86O64K17j08o6k26k41j34J4K69j52k64J50l00
-13468B41k25K02j15J61K95J92N85K10l70l86Q1N03K2J29K28l03M08Q2r44J57L53l43J94j6
-13444A341l99O7k01m79L10L93m46j85M02J43r2j31K91M04m75n23r3j87J05L82M03N34K71
-13421A835n95p63L64N12PK01o29p33O09L57l45n94n29O70P96k53m46k16J52L99K97J0q0L00
-13397A326j79p45J42P50L47l53n67l4j70n84k48L41N03k71k81N35K03K21M70j55k01m53m84
-13374A13K93l59n88M51J50L5O19L40L65M51j34l68k33J52K68m24o05j78j31k7J66K56N06
-13351A118M79O1l97r59j199l86O43N68M26P59K03l17J63J16l61j89K23J95l78o15j44J57
-13329A66K18L34K89J50m2l80m91j99l9j3K23J70J9L90K83o61r49r3P50P11J10l27k57O5L8
-13304D65q3L35M97l14p25K65R51J10o10l60r3J12J39j84q9J04OK38L48N9l6N8J97N2l16j33
-13278I93K96J37l79k70K17o7k83L8jL1j81l40N02L97j86M17Q2p49l45N1P5lM9L19K19K23
-13252A242J75k81k67K6J49j23m36K02N17j58m41o1N67J84p55k51M5l95LJ64K81M67q4L08
-13228A078N53n21l52J45m10l36K77N33J84j8M03p9n00Q4j45m0M46k80k42j17r50l05K94j15
-13204d13N41M85m88k3M73J81K37Q8l48k32J19J30R3K85J15n44o41j85j27o8J42p6J43O46
-13180E33K44P1K24k66jN74k2l53lJ91L47J92l07n69j8N10l93q07J86N2n88k20J96N00M56
-13155G29J7J08K56N2j03k37o0M44K95n28m64K74O1k66J04L21L67J92l15n37m9O45K33l99
-13131A140M5j48n74K31K23n71l1M43k92k28M55R9P4M40l11n91k1O3J50K22K48L66K2k85l40
-13106H29k20K01K64j15o60o34L21N91Kk89j72R2j73k90L75N30L04K18L4oq9J09M22J25j06
-13081A663j45k79m85m06L29J48l75M34M01k54o4l11J29R22q7p55k13j49k07q5Q6K58k3o4
-13057D68L29Nl64K60N25k01m05J6m10q39R9M92m0L46L68k49k50m58N8R23O6k59N22L56ml18
-13031A036q75p58J97Q38K52j03J67k42l67j40l14l3K27P9K82N30J47n37l29L90L05j5o3k24
-13007D50l59n3M48J97j56L59M57j34j71Q0J34L11J92j08N3m02q30P0M49M93O27j15P8O8r88
-12982A150m64k3j55jm65M86R44o78l72M22Q6K75J00O3K06j45KJ81n6o50p17M27O50p8j75
-12957A013J24L75J46R0r6j007q62N9O83Q62J18m03n49m08K14j02q2O49J99p4P5k33n5J47
-12933H83j71l37k83k96L01R75J20l04K10k72k83J23J82L13l40k14J70k86N78L91o18L08J59
-12910A309l27J49k74j71P4r7J37k47j57N75N77J03o12l90L81M23M03J6k64j60o37n83Q7N11
-12886H26K22p45j45Q34r4m56j27k20M95Q54Q1n32o54P3P79L6n56O7J30o13o96K12R53L93
-12862A117k96n0R2N3o7m76j29M69r1p81l47K64K00k7l73l63Q6j25K58O84n09k57O05m68j31
-12837f62J182P37l43p59J02L04m44L68O31k23k0J86N29M68r17r00K88L05j80j68J59K7k53
-12814D17N8K88L19L50J12j9Kk56l41L19M36m77m43Q5o9K11L46j02k76m77k81Q2j22J85M68
-12789H15j12m11l09P9N93K96k14o8M53O87m8p13k09J67j36l14k44n7o7l2L87K01l53N0P04
-12764A145M74k85p90o17J16M78J73J88J07l23R3L29l4K5m12m89L01j11n39J42L92L68M66
-12741A197K12k12l91l57n1N54K36l87J98K38k99k07k66J66L79l57q4L26QK65N59J87l30k61
-12717A323n9Q0P56L31n91p4j86o47j88j37k4J96K27K27l69k08K57m54p70n37o3L94r3R7P05
-12692A93L12L47M86N6k76n72j03N90J65m35l66K10M47J42K78M4m80K55O31l8k55o37p30L63
-12668F27M67o34m02N64L47J57M47k38o94j47J45N44M91l84m79n37p02L5J63R3O48J55n51
-12645A15k65J31N28K59n91l66J01J20M67m2o06K62R6p87k78j48l81K76P13N51K48L78N15
-12622A296j88n97k28L84N66k68m83r2l92K9O37k9m15J57L91k2Q6M84R1m50o92l43M24L74
-12598G20Q7K31M03K98m07n88k87m08r7l1l15q1p9K83P18L01M06N69r8m75k15K46K05m43o21
-12573C22J83N36o04r43L46O75K7nL84L11l27l00M31M78j05m07j45K52J72k20j65Q5j52k08
-12549F21l1j4P7j07K51M99n19p2O25n33m53K16J79J63n50k46L59m13k88J10R7N02M96L05
-12525A274j52k19K96k14m09l3R8O72M31j21l82r61q2O47k98m43j47m0M03L50J59L64K80l39
-12501A134k77M08j82p81k02L5J46p3m16M51P24J6j1K00L97q2q49k16J6k64Q78J073r2j34
-12477A899J33k89p77m79M25K36n13l39N7R1P5M20K66n09o3L06j18L42L6o15l7j24l23j00
-12453@j09O14N55o09n08J56J28K3L03L19j71l01l04j34N71O09o6l10K6L03L18L63j38m41
-12429A197N7m84r30q4rq8M41K10k44n7K83L33K73K91J45l31p44k86K95J15K36L03j17q4j60
-12404E61p8N63L41l30j16M47K45k71k05q3M0J4l62m3J74j23K94M88o6o36o76K0J74J03P71
-12379A246O99j73m08j49l46q08n35J08L41J05R6N80l2n85N76O35k81j44k19l04p9j87K24
-12356C60O14J16m17m72k94l3K48Rl60Q5M79M67M00r7j28L75N3l24J9K39K14R3k18l21K4L76
-12330A507j09r50n24M13N46O42N41k42o48j84M29J85m69n37l46Q3K18l09k6N68J78k26j04
-12307F36K0J21N30M56k77k54j42l27k27o29k46O46K89M04J80p31J9L59r1J34k74j98L89O5
-12283H52K27K87m75n00J7K32K6j80J21K31J61M53J38n06o6M10N3j18k09l37k62m12j36L97
-12259D04K83K58J52m08m01j5O1J29M04L20l63o16j09K39J56J01L13M50K81M3p2k26o00m19
-12235C65L11M70M39L81j4l03o95n25K52J02k37j53j64J4oR0L25K2K01L25n9L46N1j031n06
-12210AL81K80J85r1m96M9O90Q1m10j15l56k38M09p9m15j36m24O4P77L89M44O66J21l51m23
-12185A003O6M76R5l95o03l20J01J38L2j38K13N48n3j20L58L90J52l88m89n03n64j9m26o04
-12161a050M00M9j45N35J63qJ28LP9j02J2M21M17K95R2k83m35L43P46k19k11L38n6j04k22
-12136A186m51q4L04P04J53j044p58K33J25m30J07O30q8k95J12J81o9l78N04Q19n15m29L76
-12113H93J50m20q51k24K01n9L95K12j62K44m2l29j46r5R6Q0kJ60J82p0k29J97N38J50l35
-12088E34j95L05K7m60q6L94O28M64L5j98m79l04k01n10L55J054J57n82m50J0k7m66l31j06
-12064d32J62O67N07J02K32K01k66k48J36o1j81N7l5r5k44o05k71M74P22K82o50r60l7N19
-12040b4J00P4K07k01o21l26N96N45J60O28j81r15L10N40j81k74k20l4l52m40J57K31O03P27
-12016A109k97o74j21M62M54J90M89J57m51j7Mm50j37J49r1m5Q4k42k5M15j63k89L98J92l02
-11991G99l18m21p1M75j3l10K97K21j2J62j19j26j33o02k65L23K85J64N9l5j92n2N92M88l33
-11966H63m16j65j24L83L35m96j90L79K82L03j55l20Nk75n2L07J94%o92j62Q35j07n94K07
-11942C45M18o9l42J70K85j2J00L0L74L51o06m45l0k22LK6j29J6K74J85m28k98J83j00j00
-11917b1J23P7L94N20Kj45L08L33j78k37J42q9l77J17q9o01j8K75M33L16o71k54K18k86L60
-11892F52M11j04o1m00RP9j04P56j85j126J5J38k49J3L52M72l5m7J74J09O38O23l67p76oK06
-11866A187q34n93K89K98N65J86l07lj11K26L07n12k85L09L46O0l66j71J77N9k34j20o4o09
-11842b00J21J050J46j30J79j87j93J1M66L03o25m67k54l80K03M76J28K4M74O3j134o53jp3
-11818f53Q48O53m85j41%m81nO89K87m94l03K40L57Q7l47j75K07N2k57p5N81K48l50M60P16
-11793A659J0j38j25j48l27k43J72l9o0j19m53J26K04l9M74O1n98m40j24J77R7M21N06o84
-11769C70o42L15K34K38K07k16m10m24J68P11R6n39r4M64L54J89l3j03M02M17L4k32n31j10
-11745H65O7j77N96P37j52l07k78n66m44J78o8q55k11J79j30M38J02o8P52j78o19L17j6K26
-11721C88J247P81l08q94m86M42M47k64r50q82L16Q90L8l83j1l1Q4N31O6m54K51O53k6n38
-11697I07m83J50P38P6n80j19oj14L95L70k96l78oJ60L03K37k89m01j26j8J55j26m04O4J17
-11672C26j61j91k69j18pM39R14jn29o5j92L03Q70L2m65m84p16j16O57L09k05n8j18j95K60
-11647B20J13l7N69K44l20j06j26K36N02j01j16N5J69M72l43q95j8L95m4l01J30J97l63j8
-11623E14J97k6M14R5l66k64n77k22K37J08K94K73K14p1n22l80n13j0O84r4k64O3K0M28K61
-11598D93J59L08j96k29j17NK58J86L36k58o15L35J26m54k55p1K34j36j01L01k55M22P35q22
-11574C89o41M63M12K23L5k63l77J50K04o95k02O44K04J35Q8k41j82l19j04J87j93q6K71P9
-11550A81N0mj01M29M79j67k58m31l63P18P74J3K25J72l15J60N95l68j036j8L19l86o8L0k70
-11525C60K14K9l89j30j46O2K47L11Q93J12j087k18M07p5m3J7M4J50k0J5J30K32L28j3m45
-11500I85n05k41k11l32N2J73J97N61J70j29K4j92q9k61m23K92L98L45L00o09l76N69J64l10
-11476E52j39j05j12M7n9l55j7O35P58K53k91j75J7n7r8l30k59O5L61M76l76o31L05N13J85
-11451A163m31n96N3k14O0O96k93k9O19n10j15Q27k7n12l71j96M21N36k8k78j22J49K24k14
-11427H12j86N61K75m58o3O7k81K46M13m32m84P9M8K91O68J70j22J38k75q39l23J21m07j86
-11403a67N14L2k28M17M94k34l67P65Q35m14l16P7k10j87l90l27M4Pk3m09m96k0q6J30L78
-11378a81l4j06J6L69O11L8q4l7m82K1N87j75m17K12l08q27k6Lj84P25L94m28K85N82J14j29
-11352E39m12K14R22p6o92O8J83r2m7m15o63k49L87P80K77l94j74q4l57k02k56l22K10L71
-11328d84J77L23M15K89J70J75j03o58k85L92J8l41QK20j0l3J99O2J29K51J06M42P2n81j6
-11303I37L1o8M83L61P9k51j78L01k30j21L68l22n03m09j00O08J37n92q68k95Q56J64n73J00
-11279h5P3K7L75M37K95j15k8j31n85j6M71K58Q9l1j70m50o7M32l24n04M10L84k54j31K55
-11254F15j18l14M35O11K2m4L64N42l0q04p11j62J59K66J2m08n48j13N65J99m62P9L91K45
-11230G91K91m05m70L48K70R1k1j18K3m46r1O26k79m67L80n4o43n5L90l5K5L72L0k7q8l94
-11204D4j40j9J95N75K43o8m0j93m25k9N99p8p06r1P8j14o7LM00N69K84j64o07l04L98M36
-11178G79J25Q3j47l77j78l34k53K52r6q9L25j62j82K71J87R7L4P4K97J96JL40K84n84k45
-11153F98M41j24O8K20o85n50k0j53r4M32O63p5n11j94J87N04M8k96k3J8J20k06n8O68k20
-11128H58q38k37K7N38M76l74n71j33L29K92K14k53p28L37P60J43pn61k48L13l26k34k9J63
-11104h9P08N1o1O08J03k86j33k26m50n31K7M25j77l86L80L76j49L08M87o9p1K57K98j79l61
-11079H60K4k93l43N35N06m27o51n4R6r3j33l06J21L20n9M79M74RJ74l24j38L05o59o17L19
-11054A25M75J50m99n27k6j60m55O0P93L12k78R1J49o6j22P9M19Q2j4K53k2l31o84k62P26
-11029B68L24l16k55j0O11M76j27l5j27j27N4l80k44M79K53l34j76L37J76m27j57P6j81M81
-11005F39M01n79j14J18j51K26j51j15L32m36l99L99M06J55k12o9K06j97k4L01j07l27l64
-10982f2l01N3K68L81R3m59q9M23P9M1L05Q3k37k16L46M61j42j53k02m98l79m43K4M76k11
-10957c59k69J79J62L32K59J58K58j14k99q4KJ30J46K7K56J77n07l91p3m06K07P87K11k9k06
-10932E54j69K39r0oL29k19m78l50q1K23N1K00M82K98J36k89o84k74L38J31o35m19K60k09
-10908f62m74J31K30K90M80j04m16R6K21l4K87P46J22p02k51K68M3q9j45j90k30m1P07Q37
-10884A120P9l79l19j25l51o32l36j69j42L38O36J17j32O54N83l92j31L46K4m6M5j21k92j58
-10860B17l9j9N85R66K41p06q06p8J54k2M7l95m50J07J16J99R5l31r1K10K43J39o8K03L09
-10835H26k56l89J78J52l14L3J09n56m43K43O55J80o74o3P76J85m43l07K85N15j46l44Q9j46
-10811A45k52L00N8j66L76k21o82J61M9j78K32K6j3j10j22M57J55o8K17m15o70j62K44L50
-10787b89j25mN64K35k47m04j45J55j29O4K41k23PK09J9K50K77K39o3n15K45O15k79o48o24
-10762e75k09O01N47J53K3j02%MnM42N17l71q71j73Q8m31k59K49M27K88l32n52k28j91j92
-10737a152l5K86P26N12m1q4L3K2j20l25k54j37O9L39K7r1K21J54K02k28r09l9N57k51k76
-10712g94L50N32L49J34K61J13k29M7K6m99k29Q0n65n25L60L78j65m64m4O63L86L1l5k26K52
-10687A87J93l73L7K6l75r6n9j36L88N25l33m52J97J38L09N9n09L71L10m52j7j76k54p9j86
-10662g57N36M12j23K51Q5r6j49k06J46NJ09K85q1J52J4l27K70Q8o71j52M43k38m46L49K72
-10637A71o7J57q9n01k45L36K02n8M29K25j80R5k44n27j80J14m3m35K33N43l67k57K8pO01
-10612f6M22k18j13K98N66L22q6l55l48q8k94l53P8j7k33J64N77M44L32M95R8o41p79l25j00
-10587b20m25m40Q9O82O08l30k65N52K60o3q6k96j01r0k41M7K00j64m87j11L04R3k58l45j0
-10562a097K98M71M73j68l74k44l26M71N88k51j67k56k22K61j88K5P43J94m04m46j12L06J67
-10539b58K45L51n2n1K03J68j47n95l91K78L77j58m65j18j0m0L40K16m1L02N02L3p24l80J79
-10514b36m32p1N24k17j66J03j59J24L56M06k6n40m14n08R4P87J94J77K27k02K79M76j66p59
-10490a49p50p3Ln05l40K53M35L25J18q5L99K20q34r5O86q2l16m00k85M03M98p5p17j49N84
-10465i31P2n4l2k24o7J63M16j50k57J21o83m74K14J23J80l09j25L70M79N93m17l96k71n32
-10441b191L98q36n13O82j337k15k71j552j421n425L531J6808N460n045r65j405j288nj182
-10422C228j35m02m32K96o29k77k49k80N24J35m1M9J2k71o24q8j61j06K07l11J36N20K41O3
-10398A405j99K25Nn5M78m91m86j16r04j70L47m34m73K22M24j13M14N30m13J82J00m27K86
-10375C37J20K01J54p51n42q7P19R17j89m3k84q13J66M92N43or73J52N64l37l07o44l01L93
-10351e19k17J74N61l54l67l9K43N33j37m20j02K95Q58M41L1k38q92j15J16m91N42O73J25
-10328G01K71n61k60P77l27j117j90L57j01lO96L33l0K17k04k13N03L47p5K85l9p97n0K80
-10304H00m76m12l88k89j97o34PM19O9L00K00K07K11L1L4p66k00Q18m50m22N06qJ0J33K70
-10279b27N17LL2M5l34M5K41J42qm74m67j50rJ35J80J08j91m03L18R38J6o05Q4J53jK97Qj75
-10251B18j86o75n49J36J10l06j66J2j22J83L18J70M52J1m46L76K85m05M23N07p37n04K94
-10228f01K54L64J47j88K13L92J60j69k55J97J80j54j69k83n3J25l02j4L40n91p46K63M39
-10205d51O14L74r16m52M96j15k37j65j57J69m6R7J5n35k9L83L19K92m0k14k60j04r8m37k18
-10180a715O7J97K40J73L06k03j98O20J59k52J94L66j8p29l11M55L19j71p98j2R02N1l34m17
-10156a109m76M6J71N23L74k27Lk54l81j6j68j42o5J52R9l90O2N83M69N3j99K32k1j37M86
-10131c32q9o56l35Q4L83L3j55Q9K12J17l86o19l32M61O85j15j06m64q50K62K61k97m25m02
-10107b976N97N61J40j10r85l33J45J11K59p09o20r18q83j19k018j640l289l287J2662J7591
-10087A4179L81m832o21j866p07m96j681o37p56k03N6o59J55j27o40K7q9kJ12j00J27l42o75
-10064F04l38n33k80J02k7M17J65m07K83J39n89J10Q67K16o93j4P32M49M01k99m56m2j005
-10041a98j10R30l70J86N20p68p74p02p2P50N41M57k99m34K27j65J62L36j13N35J98o24J60
-10018C73M98n25q00J35L03j50q1m3J25K74P4k81n20J26K77m99l20L18P32O23L04N33k26j023
-9994B27n07l57k70j05Q8N19J97K15k0r80j82M05j84M95P88j11n77o34j54M59K9m85J69M44
-9970e31l22m44J68N52J46k68M07M02k73J3l0j84P7j19l2o5l28O0K92M00K63k81j51k12o25
-9945a085O1P10K33k80l70k80J57M69J15k22k16o0J78Q6o6j16k21K13J91q45o29M61P5k95
-9921a736O02M66n45l03k2m02j23J65L44P61M9p75l34k5K09M31k12j93O24N08j40l61J0J8
-9897i84q06r89n21J87J093O82j38J32J32m29n26L82R28j79m81J09k44K78Q38k32n97k53k97
-9874a915J07L94L7l62m55J23O82J29m03r1l20o00J67L38l11l50k0L66L71m04n75M68J045
-9851a579K54m32j80k67n75q8J83j15j52k39l00J83N49M14K27P6k74n23k04j61q62o49N57
-9828d157Q58L28j5j76k81j97J83M04K06K53L15j14k45k07m84k60R7j46k64k31k16O1N9k45
-9804d474l40k66k68k85J69O51L69k95o11k99j74k43K42l9o94l15j01Q1J75n33p77n66j25
-9781h718J51k52L8k41j063q2K38o87p82q50p09m95q80j087p87l33r15j560j224j574j496
-9760b3308j057j323j31O78N42K692N603Q604J1434J0644P171M055J531m09j064q29j315j647
-9742B1871q72r06j281q04q29j341j202o70n43p03p40j006q94j8j20r67n05K02k71o10l29
-9721G462j08n3j18K8j02n18l15n16p23J87K38l06r5k01l61q8L69N89j40n41j53k75m52j74
-9697C634P1k3k29l20n09j17N79K79j89j90j8L33J74k22K3J45n14p58k8J50j39j39n52k28
-9673A213O86K17k67p0p5J26ol85k82n4N82P92k33o28J0L18K29l25r31l45L00j98k37L66K91
-9648A094j36m89n53j26K96L97P7k99j98J41M58L48l01n24J81P00j74q74p2Q4l05N00R27L77
-9624A529o7m09k59o7m13j85J70k74k30J09k10j38j55p89n06l7JL48r0n33M7J45J77M82M9
-9599a305l97j94Q3m6K10N60l48m76M23k41o48P7j67p58m49N45P23j29k00P0j56m16k93K00
-9575c332k88n66L39k23q63K9K32j4l96o76k9j0k66%m59o73m7j42o80l28j94j118q46J98l71
-9550a0723j112j315j755j614j493k082k323k257k347k031j755j801J27N746J4681K1875J8756
-9533B8577Q611J876j712l599k521j717k012k321k660k014j248j176j186r54m69n66p66p82
-9515A3361q88k96l43o06L2m34l49M84m15m57p5j017o73n1l22l5J20j19k85k85o0j50k88j88
-9491F661j19r9j44m3r6j50K13J91m1r7k40m34r56m58P57p4o58M21J14l50L17L06J24j1n77
-9466D557n71O2M59K00j33n8j88k48j36m41l90K58O78N57L0l1J83l53p50l91QL84N74J44l35
-9441D069n0K84o9J31P27J58n27m38k47J74L03n5j43l13l05J2j45j7M02Ln72l76L78L98l80
-9416C402l47p0O7O27L1j006n32L08P18M52j39R2P3m40l57k35jN97P36J16o92n35K77M08J26
-9391C676l03q92p57j2K87L29N21K90j23k34k57J22K54k52M0L34m16m28L52M63J64M4K9k0
-9367C211j09k60k86J31L31n14j111k09K56k76O2K32j75K77L81j63m00k40M63M55J10L84k86
-9344B264o68K28K32k88j3O86O01k78m22l24k81J68J89L94N03k01m58k72K44L12m60m3L01
-9321B414m77l97J65O50K16q55n9N46m71l37L13l4j71L75K50m26n5J70p2L04j33l78L48k1
-9297A865m45l64j99N34P6q46k17L29R0k31k34K98N82M15K0k86r4P0K92M63K3r7L1j13J59
-9272B121mp52k42L79o35j129k76J07L33N45lj24L17L81J69l99o65k52k07m07q1N36N23j68
-9248F7k44J81n9p35p96m4n6r39o29L60P69J223J615J337R20J253J330K83j22j19o70m32j26
-9225D367k65J53J27l91l17K40J83p29j94P39m41p91K65L67J70j95k60J72L2M88O41p16j163
-9202B482o50m6N15j30o50l51k78M94J068J76l88j36L6K4J02M16j4p18j81J64k70O4N57L81
-9178B667q4m67m84n43j50N52O4QP11q0m09M26J38j96Kj6J58j4k03M4p6MJ53j09K52M54l10
-9151B492o86m65n7L92K56l3KM6O7l10m04M01M16n9J98K15K01j8o95l29l1k95K87L49j02L6
-9125A874m8l7K75M48K54k33J20J36q57n64K00J81m5o70m17K57j70K02Q02J3j36K19p6K31
-9101A959L89m73m99J80K36L54L23l23l69K43K54l73m15J20J38m5k06k57K02J90J31K72m98
-9078A533l57M62P4J80J35q08j71R14M00k52K4R1l02J04J38o75j80M31j12k37O7K31o7n92
-9054A031k62L30K65j20j16M91N36k42n05k9J02l43n70o73m60L16L13O8L38J87M21O07k34
-9031A451m47j42m5Q2j84j04Q1m25l13J05J0J32rl90k84m5J06m06p22Qo96l20L805M135J63
-9006E546p84o57r32J35K09l06l27m29j38j91j17K19j67k33k20q8L14j13J76Q49L39l36j106
-8983A643q61K05L5J90M96j75N6P06L75l70m13K21M7j90K28P3j34j48k55m2j68l03P3P3qJ57
-8957A511n6k99j37l3N7K00k4K8K11m36n50L28O62L86j51l99l7j41k79K40J79k08Q3L52J80
-8932A667j52k84R0O5n71m02L48L48k24l29J76M27L11jk13M06N36j26j75p14r42K03L37J13
-8908H94K51l24j07J98l02K6L94M22M43j52l40p7Qr3q28o53L79R4K3O76K52p0K65K14j7k51
-8882A325k01j6p0J53J05n6L78K9m82r1l25l63L97J41l03J36M26K38j85j34M54K21k51J80
-8858A706M40L08l6o55l03N1m05K13N44l67m24j30j64k99j49P25M38m8O08k59r63J2j6n4M10
-8833A183P1r6j44m22l39m4l1l51l00P2K69N97P88M48j0j85k30j08J7m63l96J64k75k43J90
-8808A62j3J29k06k99M77J33L3O08N2m44PN44K85l45l27K68Q95R5p03K84O5n90J8o2L12L93
-8782A771p72o13j34J36M07l79l7J014N26J57O8r42j018N45N53o57l2M82J23J68m90n68R8
-8759D06q9JJ81K81M54k93l91O29O98r6m68k55j13l11o57k50Q02O09l4j32l07P6k18l36J369
-8734A556Q10j066l29K95J59M27j09n38j80NJ44L19p9l99r9j51rK25o14m12P43N20J83J21
-8710A522k94k87k5K32L19j7m74m26N15Q32K6l1L65k8n25m29j47j32k57k52J16K56k51k89
-8686C19L7R7L27J64j86J29M38J26o02n64J73N4p9K15j06o7M22J57k03rJ4m67n69O8O31N91
-8660A110o1o16m12j6K70M38L18L40J43l51j59n5j77N57O24l19l68Q2K06%l83l13q2R3J82
-8635A051j05k61m40m40o5j51K79Q09O5j56J78oj1Qj6j53j92J02k74l83J92J94J63q8k07N35
-8609F28L44k08J85K60K15M02J32k13l23m19l10J42L53J75k43r53o93M82M86j44P3M62L48
-8586A181Q9O2J8j54j88k20k28k7K2l54m86L8M52N43L87k12m73k98k12K29O79N08J41r5j9
-8561A383J22k52m03M46P86k93q49J90J011l0j010K6M07m98j08J00o19j46P79O40l99p97j80
-8538C06k99k82N74N18%k68k70M6q9Q9N49K24O9j62m07L68L39n20l37jO0O2k20N2K76j32J32
-8511F77N05J69m6l07o03j93K39q4n09l97J60O16L29J84N70q9o36J20L32J19l29q26q7O4j51
-8486a73M72j0j26O19K42m4l54n37J45J50L4Q1j05R6q7l1K95k38k03K85r9q26o74L76M63m6
-8460b95Mj93k53J2L41L44k76J14N70l21o59k83l97q91N83L416K028r85n31k90o01L49J75
-8437A961m97k32J29m0n59l25N28P39j06q69k03L71j26N8N15j51o91j55M05M37J20k83k36
-8414G90k2O7P3l12k65K22J86Kl9K99K64o57k96O06J54R5L10l32m08Q9j85m35l7n9J91O03
-8388I04j29j28K68m72n60k10L65Q65m42r85J88M75J14j70m4K8l21K6J20Q7P74M07k28K9M7
-8363A008l8j99j76L24r0q39k25N06J84k04k91j7K47m44n94J08K6K71M54k14J38L63m20j51
-8339b73N72M03jk28m73m16J57O70O73j4m39j69n22m82M07K49j61j96k96j37r8J79K86j88
-8315d97J80N36J8j24O5j44m07P2K77k89O2M81R5J1j12j93lj1J99L76k50q54j27M33q4J81
-8289a09J14l86L70J7q24k94r0M08O39k95l58K9M33O57j88m49k13l29L60P26j22m92K3M06
-8265C3M12J98j96l35j74l16o82l14O37L85j77M68R2j002n62j7j57q9L58P25J11n83k06M22
-8241i69M81j06m47k35n06l61J006J177l7RM38K4j38m40m55m0l97j80J96n4O71R86L73q9p44
-8216A63o66k22n7J34k47k03o5m34q8k1O6O97O07L55m02p98L43K86n79j98K92J84k51r0K55
-8191i39k79j53N25K74j0j23n03j25O51J87m80k72m45n16l6n1J63M76q3m22k60k71K5M11M0
-8166b216m09k70K05M10l76p65n7q8n99o13P42K846J950l50o88m37J56j2r77l40K57K40K69
-8143a122l62n31m44n0O46J37j97j33l25m9j22j88k21m54N3J70j36j66j64p1m89k36N39J48
-8119c767k68m28Q4M60o68k27Q07J35j7k82n36r8k61J14N84J76l28p15l93l30o00j85j56m5
-8095f944J45l44l92k04j71j76m4J04o92p98K3l48m96j69m33m14p66j161k98K11m19o79o00
-8072a5065j124j655j454j020j514k521k443k387k988l088l386l200j893J7L963R236J4504
-8055a6018J8677J8591J4558Q985L667j23l198m288l074k504k743k739k430k456k250q85q25
-8038B0945j493j077j182o58J3n36m41m16l10J97k94m82n20q58q36q83k34K61r3l91r17n91
-8016I204J16Q7J78k92m89j71n10m6L33j38Q9j6o77q14n82k53P3K69Q3J56m0j007n51M48L23
-7991E773J75r6o0k2m84m0L88M21M00r1K18J07n58K6j02k08N81k99p69M08L61j89P2j28m55
-7966E429k71m59l24K72pj93k60o20O7L50k24J73N68J69m68m80L62L74j31Q9L51L11j95q03
-7942D080q37n83j97J15J30O3L12O14K89J03j52p73j57L03k04J51J83rN98L22j00J64n0m04
-7918C961n40l69L3nk3L38M50J31l32o16l87J75J89k22k16j34rM64N89rm67J55N89k12m41
-7893C092j86m29j19r4m72K51P30N75N07j01j99K4o30m67J71j25n1J05k72k92j21K63K41m49
-7869A952Q7P49J58L82O97q7l63m19o53l05K19L46j65l33M19L64m09k49K48J53K37O47p4q58
-7845B743k2K30l33k22m83m35J36P7M18N86L2O1L13K45l31o55J63M15j07j59k1K43J17m10
-7821B601n08L4J168J054l19j82K09o77n77M08K61j93j9k08j62L55k67o89J16K97k15l89K72
-7798B370P23j74l06N92L31l98l55k04o55m88N40K77k58L62M84J57Jj84k99l44m7q1k30M93
-7774B307Q45J83p19o40L16k9n26J21L25M97K78m57l4J06n10m49k09K77O86J3n01R0K28m17
-7750A781q8L86J40N88L50q94n35L56J46K5J78j30j41M22J3k92O61L72m44l05m38K34P07m11
-7726B681n54l25l99M82M12k43L52O20J6l24k08l60o66j53K39O0K92M65L02k39p73j64M57
-7703A970J31k28j99J44m0n30m54PJ046Q87o38l54K61m4J72l29l90N93J13m93j39N3K20J50
-7679A909j40r7K61J83k01Q3j24n47j02k30PO29J65K92K89m02Q2M53Kl50k81J31J43J04j34
-7654B125m6R09J79p86j62l54oQ34J48k37n68p59K51L56J93Q64N31l63o47o09k35J79K02P2
-7630B071j77l05J11J60l71n26k56L40L60j38J96K04R9O52J43m47m54m26L38R5n50j2j20L31
-7606A318J101j07p71j26K52L12j34m8K63j66M6K23j75K4m22r82J69Q76K60q2k03J06L45l51
-7582A728l73J05L9J61j39k24M90J57j33K10k15K5M44k71l53k59o49j7N51L2pL99J27k62j60
-7557A406L2O3l1k28j91J25J87M30Q78J70n70p9j46n38j19L09N80J75n25k49k1J20N43J88
-7533B509j92k38m43l08j88j63j85l96L00J068M09j25J47k1l03m6Q3LJ44K9k73r8R6K1j28
-7508A702l93n7L09m85m09Q17M41l78qJ39j39k22r3k85m17P05R24j68K14K48o70k07L04L08
-7484B180M9n07M7J46o12m7L72J70J74m90l96K94m56m16P11K45P3Q99J50m69J65j66n84j43
-7460A389l4N8M12M02K05n0n09n6J065K40j021k64K47J69K39l09k94j64m99k63l35k03M32
-7437H57K27J22K22J36M07K38j44m3k0k59l19p0k15l35kJJ81R8m10P8K49p8M8j99K57P58R4
-7410A879L11N88p9l59n54k54M99L75j00p1M73K80o52n5O68j02l52m67o64l9k86m21M46J35
-7386A199Q7N89r2j02M5m80K6L35K19K9r39o05N98O97L88r7K3J51n71l72j40j75M10l98j195
-7361c70r1P75P76M62J81n9k05M56M11n36m00p3J09O22J89n03q6O26O04n0l60j8m5m66l3N11
-7335B427q1l39J16j41n18k63K7J58J34k17k43M10M66K8oq2L03J95j003n52L01j58J49L63
-7311A474M5L19J82j78j95j97o49r57K37O75o2M62J53n92L27N20J58M6n54l63P3p0J37K98
-7287A289L6j69J9k4o09l69M46L54j41J81Q43L64l95l17l51j35K99L8M6K45k9k03k20r8Mq0
-7261A024q4J67L94l55p34N11Q52L82L76l67n07L2j52M23M72p08l43N57M64j31q18k58J88
-7238A385n14n9N76K18N0l44k48K88k13m57k25n5N30O32N91R0j007j64L50q28nO83j69J00
-7214A205%j26N89J25j05J95l49o29m59L07P83j97m32J76K89N56M27k34o77m14K85j92o90
-7191D33o6M0K31N13j3J6K21n7N4J13l87o62P1N67o2l97m08j94L50J18K9J78j93J88M40o1
-7165A062K9J95L1k16j27L56L03L68M09k03k08l72p86k61j74j81M73L29k07m08m13L11J071
-7142A381N64k43nn9p00k81O2k54L11P25J32q9J8m15l58N94M72m1O36L01r34q59k80R0n0l64
-7116C54K51L03m16n8M84L69K70K09R9J06K85J54m34o90k19N73O18o4l11m50m49M7j28k42
-7092F61N53M70m41m98K49M96j66k41L61L83M78K51p03m27Q5n48j49N31n9K0L46p6J57P4n88
-7067A219k06m4j44M77o2r11j98M26O86Q75J34m92k84J61L56l1k25j27j11L18J31n87k18J67
-7043A310R4L28K46J26pm58k69K96M09l37j163j50O43l54k68K57O8K86m30o32P99K35r16O1
-7019A74M02l54j21M83q5o91K40P82L55M62R0m16k76n83m83R7K76M07k9k18M80M26l76j029
-6995A3o57N61P13L88K77q1M80Q62r9o07n36m16j68j96j33J97M98M13PO0M4m20m42m4L38L32
-6969A384J33J46N8L48L82n17m33J93J39J76n52j092J30N51r4J27R7l49J8M08N9l67mO78J10
-6944A729o24K28N91k05j22K25R4K00J75k63o03l57q4k58j70j99k41K81K20r9j00j36J96K5
-6920E03k68K45J23j34N0NM16N87K89L54j03n73L2N65Q2m28l18m87k17O17N6m47K24K60M5
-6895A478j56m95J32O25j09m45K13K95m73p28k00M18N22L07L64J56l02n32o58k12M19N57J98
-6872A374k89K39N87j48k92l66k86M20J58l28n04m14N71N97j88l14l57J65O39L84L38Q5o0
-6849B011L46M07j11p03l09J95m23n49j96k57K11O47J25l65k5K83q6k10J84L54J21l4j06m96
-6825A014l21R4l14j30L6m76K47O49j19k36k60o9J87k89k90k5L48R15N28L76M97l30n16j98
-6801A318k53R3M9l41m3K18K34L66K44q5j05J81J17k02r4m3m43m35L03O95R2m28k22r2r8M6
-6775A072J36K10R8j45k29p7M55L24o29l43N01K64K04K7p83k15M81n52m49P36N7o31r9m5M4
-6750D12L39K72J8l70K13Q36J26J51L97k34j44l14o95m3p1m55K4L28M27M14j47n27j59O1k84
-6725E75l05l46m65K86N67J3J49M60K25l10n30R9N81L43J07O4k32l07M81K87o75p3K11o5M41
-6700A581j41k52N92k79n85K75K99L35l5o19k26L21O71N17J3n9j25j75j38m0Q7l99m40M17
-6676A595N13j7j74M3J18l61l98L20K62k84R8J04n95j20K7p06M8P10K19J41rk54m01l26K21
-6651G74RL1L95m63k23Q26J42m04J22L45j27n20j98J5J3j68m98k6L85M59M19m08k24M57k27
-6626I06k53O6m30k79K30M00L23K22N97O85q7p62k67L12m06n43q0m49K13R32N5j50J50R4K87
-6601A766j4k88j60l17jL70K2j40RJ13J43k3k03k58j62J8K29K82p3j59n7k74J30M20k73l85
-6575G15l4J82N11J56k93j18L9P9k55k70L64J25k11K24J38k47l20k27k9J9L21P41N27J92n2
-6550B277l73k56j30n28m64J22M9k44j20p9J69O99O21n6n18l36M3O0m5M4J60J80L23L11j23
-6525A786l15j27K87L83m88m82M33J18n6N8l89K00L28o41l23K44N2j58k56r2k70k89L31J56
-6501D90m86l20P42J092l66q69j19j25K79L40j79M92M91k81k19P0M98j2p37J61L81m9K29l70
-6477A133p03R5J20l26m3M90K91Q1N62K65n64n81l84j63R6JqK85N22O44N89rn42k56qj01j65
-6450A321l52k75K44O46J35n32J9J47k35M00L3r98m13M99N44K4r2L07J06k19k90k57j72JP69
-6425A360M00p64l47%J43L52j87N08Q14j37R7l5m37l65m83L30K33n85M0J61N4J51l04j69j93
-6400F37k14L42L19L13K40k11m12k27N16L10n04l0O8m98j46M09K21m9L32j26j108l80M99O88
-6376I89O98j49j53O74L77k90o87m11K53Rl02k5L14O27L73m16r23q44m03m0J77M18P73P86
-6352A825P7m36j90k7k31l63m11p3M29J5k28K99j62l25N51K58j2L39k31m65j44r6J27K09M46
-6327A181O68Nl91l07n23l36M4o3k01o8K85L16K2M93P51l08o89p8q2K4M64Q5m43j0N40Qp22
-6300F65m89N6K98K29o4j99p4R7K02K03j05k15M33M78k41l34j71K22L11n52j74Q55N30K42
-6276B203q7n82l9J75n42n79L95R63L64p2O2j12l15l75l04K20P92N81k89n11j13p5k16l21
-6252A223ML94j46l93r4k91k54J42N75O13j91m81j85R7N19j08p22j46R6N08O20m42l95R9m04
-6227F38k71N57P31k35q42k12j52p4N28J97J4k34n92K79J83l62L23J95J81N52l8K3k8n85k82
-6202D94n07m93M29J02k76K23J47K35O41M00L13L25k21l26k03m33k8K92j5J37K27J03k2n28
-6178A016k37M32j2k97ok65l55N01Q44P0P1M64m39q88K2L94j37n38k68R1k76n10J32O06K75
-6153F90l11l07N27Q15kl93l29l54N1K05n2R0K92K17P2L10L57k14P8J82q44o13L9p5K49J93
-6127H73p6J9m10n58L1O11N31l87p51p1O90Q80K25l93l03pK12K68j7m80j75N92K85m62l42
-6102G85N73Q46l37o48J21K51O58L35p40k26k1o49j4N66J09l83m02k42j10K23M1k93J80L82
-6078A005L17J90l92k89J6k68j47N1J24K66k15l50N23N90k86l76J4J5jN1J35L6k89j36P0o1
-6052E93J62M40K69k49n54l08j35J62M06j58k00L48J34K5J60k25j85L64J80m63m21P9J25j15
-6028D34J71O66L72l1K08Jn28l42n8JJ33O4m7J3n4l6M94N87m32o66K93J11m82K41M80l22o20
-6001F51m93l3N43K94J7L74L93J9j52k85m21j51K45K99J00l52k35N14K82l61m58l36L77M87
-5977A318j20R7j98p02J24N60jm28k57M4r1K0J31M4J50m40m68N92N22L4r3n02l43L30N07l88
-5951D42r55K49N94l99O8R10O57l5o53k51J82k88J28P04J94kp9j98n6m66l26j10r92o51M39
-5926h94P23O87j96j89N33j43K38R21q9m25k17j10j7m59k33L35M55J00o51j60O46N76L64m93
-5902A302n09J56l74o8M72j16R0K70j57J43M54m7o38l99N7Q5J77J98J28k39o06L8M06J97M95
-5877A515J40m95k98k47k80L8L65N00J65j29p8k83l87L1L09J23j87j88p6k37j8M97L94Q0j06
-5852A148n5j10q24k06J273N48m88k10K7L55k4q46l90Q1j04N4K07J64N00Q34L44k72m16o73
-5828I17n80n9M3j49j18K99M96L63K91n1j19r6n03Q9P85K58qpj29j8k91k70M76K72o21m66
-5802H04N8K56M81l3m58R7R9P2M14q5l60k28l85k68k31j23L32M94M24P8k72k70k88m1K39r2
-5776G14k34M26P37n3l82L03L75k30m46J52Q03R9q09l74J55Q7Q4P0k84n85j71K20p9M5L19
-5751I42j61k62j32l95J00N31j06l48J33N27K03n53n53j29M67R40L13j85k96n16k0P3j37P0
-5727E06j04K20J7n88N53M28o68L51O00r0R2j17k31n7r8j20l96k24M2k19R4L46Q2J35O4p6
-5701E42q8n1N06O12j76n67m02J70N69j38o43k20J84M15O4l53o9k00m73j82M8J47o2N8O28
-5676C19L56M5n6n07l05K8K06M54J7J21M96m07o34J94Q9r6N21M31k34l3K05J09M49M14lk74
-5650A905m55j5K44k70p59q34J9O04J4l8K74M0j39p1J77L56O46N29m44m96n3j78J17k2k01
-5625I50K58n2n7J26o62p14PN37L80l50j6M00l9k71m92P5O13k67k07L16j17J43L14k03q9J45
-5599G28j33m95j71P63Q07k66n73L67L97m48k67o6k12M2k16j40N66L19J63N66j06p51J67O43
-5575A684Pn4m26q88l9L33J91K40o4K12R1k01N54R6m67J53l3k17l07m51j8M7N88Q62j35n55
-5549A203o84j41O72J28K33K60m30J14j27o31J38L5j38K70J59q1l30m8M82J34n87n59L72N87
-5525A031J42K92o4l94j7n6qJ0K2L13j32k08J78l00k45L04j66p62j21O78R7k17L40K50K65
-5500A232K42l11k65k03j65R4k75k30J71j59qM99K38K09L97j62l83m3o8J73J39n56k08L97
-5476G55J53J55J60l00o01m40j15m3L2R5J86M48M2k88L74O32K4l97j02K24L00N74P5m07L30
-5451A866Q8o00j01L4P7L44k37o63k02L30K15j48k8j8l92m38J14M83j15l21L25J87m09l53
-5427C8M38J062K47p23o26l94J25Q54O54k71o69j9L60r2q2Q1j13qj04k38R0L9J68N02j40m12
-5401G67nj42L1K81q5j81j15j98k57n9K38PO6J25m55P2O15j74m55j90L39N57l65k77L84p5
-5375D49N2L00m31n15J25L47K83K21j80m33Q9Q2o10k16P23P34L40j2m34j60M46J26k92k66
-5351G68k11L80N20l94o30r8J22KJ71P03O62L27j8p51n87N7l10n18k00J35M48N8j34M78M27
-5326A407j03k59l33k43R7L60L61N9m38m61J82J34k57L53L08m60j66J24J35K23k04j44J32
-5303H07nL04K85j71l51m89j65K43J72j30k88K59L99J9K58j43o89j36K39L65K23k88q9M9n80
-5278I8o75oL69L66K11k31r4J25l51J62O12l55m21K94L82J11m1L24P6m65J4j52q95n52O8J15
-5252i11J05P71J193K92n80m87j49k3J87L72J7k05l0L21O10l53j052j05L07O5j00j58M92L40
-5228I19o59l31O60P46K26p4k93k39J87k38m44J61j19J28P73k06p40k38j22J39L30K38J34
-5205I38l65l75L59K24j28M86K79m45J56K89m12j45mn70n73p6K61K69M7k13j17L31L59n0m9
-5180D76J94j05k18M43M90lr5m11n23j60l0K46K05j85L52Q23N3p03m73R4K26p1l89j40N05
-5155F01N47J55O4K7J0O4m56q83j79M83L93p6o59m34MJ38N83J84k80J13j57Q2O02p2k11Q5
-5129G28J46N3l19J88J53n99K09P23J79j03k07K28J37n13k80P6K23j08o79jO81K53J3J66L2
-5104A379l57n05j38L32J43l07o1M4k61k27j97J4K97L26N48L28m13q26m69K60J38k6J57j64
-5080A5J93M02n50p43q6M67M22J33K21l47m96M04J91l40j07L01O45K41k00k95n21K8P50M31
-5056A159l65k89Q25O42q56q84J50K86k64k80j65m66L42R69l66o04M04K46L17N11j42l17m50
-5033D03m27L78L91J52M95K96Lr0r3r8n94k74L96q3k57QK54L72l40m16O8J89M82j58m48L82
-5007I91J3j31Qq21r4J050L62j83nr8l94l41J4Lj02O1K61L02k7k40j58k62j16K93pl31L32
-4980C80N73l6m9J87Jl12n22l41p5K67N30K32J35p7l80J82K38j89l83o22L45J035J25l35n41
-4955C68r5R19rj044l30M69M81k17j17L34l63l42j61n15P57J295k39m88L06l2p99m85K23J7
-4931f7k43j58J92Q76O12J72K83k86n68m02k55L12j7m59N9J83L58M92n4l15J54Q33Mr73K8
-4906G61J01m35L64M04n0n13n49P69L83r82m69l44m74K39L62M82M61l75m52J07K62N40L87
-4883I79k85j88j42o6P85L17o17j19P2m6J00K5j20n17k77k4m61K32M63k12K36rl99L44J18
-4858A89k45J14J72J80m1k41J44K99j97n43j32M22N61P3m21J19Q8p20j45N28K94L9l1N78M07
-4833A491o85l02J67m19m09K25O52K08m16j82rq9l2k55n09m9R84P96m51o52l97K79J367N88
-4809A901p50p66n90l00O6L64N61J28N8M54K92j37l17mr5n02N3J56l24Q1K62L2P2O3L9j10
-4783F87j18J79L63J29m53k89J31j62O3L65J43L68J36m44r1J00j30M22L77j029r37L12J74
-4760B96L5J45l28k70j74j88o2j57L54O49N71Q06q6p31K6J39J9Q8k03J11N35J83l10r26j216
-4735f94o5Q24o2n21j74k99m3K63j3j25r1J77L36l25p63M3R93Q54J41l16j27J87j19k12m25
-4710e56o40L44N93J39k29j106m48j56o95l91k117O16P105L467k323q86p6J46K87p30K42K47
-4688B833n37K37K4r1K30l94o14l03K05M63Q5j53k96m25l59j79m1q8J00L21J29k22j69J66
-4664I22j46r1M78j59n57l3R3K33J50p0p1m32l41K49K76j83m09j76q1L15Q28K66k70l67l28
-4639I6K36K3o08l26M5M32Q22M69l48p12l07N5K85L26RM72M81p73o83o4l80J01O18K24K55
-4614G48L61k0o5J69K1k06j87l93l71J17J09L43Q07n4n44J83K00r4j25l5L06m8k53L79J8p55
-4588F11j98N37Rn10J48M51k43n90K13J004O1o37Nj70j18K32j87J77J44n23j90K43P06K15
-4564A390r05j70M30J63M99L48j18m13m14m6r4J52L50j20n6J8k43j69rl8k87k69j38M1L04
-4539B06j85L1P72j23m58J94j1R3L59J51j6k75q2M55M21k33o83q0M19l5p4K89p8k41M08J77
-4513A401m57MK03J64K11m32k86Q7m15l29k20k3M35p8j28j5n04J23M06j25k1j79J9O08M36
-4488H85K88lL4L76o46r41K99N41O1k63m5K85l59j46P86N31L71K45j90j21k83k72n0k09j3
-4463A161j93m99J79M41j14k51J45O3l59j22n9oM24K7P3M50l16l37Q9m26n88j09M66N52J60
-4438H51j53o12l37N92M27k90j57K84j75m07M50K20m11L15L43m52m96k40n7q5j95K27P36L19
-4414F97m04l21j30J13N10K6k21K11j03l12J13K13j28j80L74K45l64o4L07K12o9j07K73j15
-4390G76m06J88O4l1K86j14M0O02p5q88n99K98J117O95q21r11K12K14j41m1P2J88m50p51K70
-4365b06L63k71P6L10L9K66N89l2p36j41N28J99m4n3j90J15L83j51l04J02m84r78j21O11N52
-4340D22K39J71M9n91k99L65l8J08K33k48K04K37j62L1k15j15K11p2j93l86j97K37L05Q05
-4316A101M88k55J01o3k18J21k11j72J8j50j4O7M0j55j92j37m38LK98j63J7j19k53K51j18
-4291a53k35N02L93l68l06M41L96J08p2p39j92O06K6j6L03J81l01q84j62M46Nl5l5J96L38
-4266D43Q4N00J98o32m93k04L10M45R3L37J20j82m5M9O53K87o05j23nj0K45o22n18M90L0l36
-4240E09K42K92r5L9J73l18k7M71l67m64O8k11J28L34K85R50L12q88q25l02K30Q5n4ln98Q6
-4214E2P40j90r6j4l94R2J7l4m2m25K59N80J89J71j88l45r1K97M38j52k14j77j56N92r7j220
-4188d08m44M09L76j55l40L24J73n70l11K88L95L25J51q4K08M30K05L88J9o40k83k30j66K85
-4164C45o3J6M41J78K61L20l20q07m45M11N59n5m00j17R8k50j75M08M88R6m88n97q1M4k42
-4139c75k26N21J186O18k5j1k72m99l72k60K14O24l5l10L75j17p16mM48P52L07r13l89J38
-4115F59n73k80K25K81M15K66O9j76q1Ql99k51m42n41R59J144k64l09R4j59j85lk53n49j53
-4090d98L95M82Q0l75j41J06j12k56p1M03J52l54J28L68J94j36o46K00O83m59k23N92j87o20
-4066b95K4K51K80N34j17p00J57K36n56n2N75M75M65K71l9k24o56o26L16K57n60J52N23l36
-4042C55K6N14m0j58L21M11m59o99K70K42k99j22Q9R0l50p49l96N36P99l79m33L81n27o48
-4018a225K37m0k8K13M12Q07M54J85j87o54j6K87J64K17l06j92J77m60m69P0k81l85K46K81
-3994d93K67N84lk76M84M64j27l50l6O35N48j28n77o73l30K4K37O1k97P2L08J44M08N12K29
-3969A687k67n51j38J95P8k97l48J56Q4j0K03l24l92J81K20J34Q2L72P80M52k1l32l07R2j73
-3944A556p00n73r2L87M89K36Lm9o4k48l07k12o1l0k98O5N27j76o32k77K51P10K50j35J93
-3919H13p7q6M41L49K32j68r19l52O71J89o08k90R3n7j1n9n16m33L37N48J42J57J88j22j04
-3894C58k3m2j21m26l30O5L35M04q1l56k59q4N73N05Q5M49j67q66j76J01J6n7l66J60O57L52
-3868G06J72l01n90L8m8m55L77P90K74j8m29k73J22n61l82N91K52p3K37L4k72J8K24l62n07
-3843d36j8N6M14N69J2q8j00k34k29j05J33j84n8M23l3M6R8m23P6J20n9O28L05l06k5J32j63
-3816E51k90L78M25l36j08p7n67p4M06P6j67R5N8l72k65q3J83O04M6m44k46l79k33J88L56
-3791b75N18M74J82k40k59J79M0j00J45j33n1N55K50j33J57ol10k34k89k8K11j58k00k10k98
-3766b13L33M30k20k59j14M8L84K19R2K31j54m31k39j44Q7J35m5J57o8l49R4J26r1p4K1K98
-3740B54j77o16r2L0K84N27j25J43N72n00j043k47M35K78j49J32L85j35q3M35Rk38K65K49
-3716E93J69O0n92n50K70O98K49l63k51k87l40N6j48p6L58Q2J2R1o7l87n49J37K80k6L78L03
-3690A00J69R1l67k35j43J95O68o6n72j90O34Q25l05r1L02p01kP75k9j68j38j99k47n73j00
-3665c67K92k32l89p8OK19M74l2k98No3L02L91Q3N95P0m53N10L01j89n7m88r7L83l24n26J46
-3638A84K98k12P8N73OJ38P98j68j285l79M97m79k85Q91n5m87J92j96K6N7n85m2J85m4q8k51
-3612f33O07P22l43j05K13K33K00r89p26Q32M31o5K79j19k68J67M45K91j65j74l22l31N37
-3589G17M08l07j36p8R1K69Q6K27q4m21k08k17L34N66k84l48QJ56K25l45m06j07l80K8M07
-3564B01k21j72N61M67k11k40K74P8k92J55K72j61l71o65o00j66j19Q5J53k23M9O82O30k21
-3540e5o81p0%o0O80K03o30n1K41j40j14L49O95L98o3l91n65l7O44M34k97l02N5k44n3N21
-3514D67J83J86L33m43m80m4m98l41N55M52K1J66l2m84l59j04Q0M34J79n43k10M39n5l73J49
-3489c22M92N05R6m40m88l10j00M0K11L33R5J12K34Q9k5m68l18N43L90Q9L16K1n07o25M7N79
-3463E89J8k65j16k45j87k53k06M56N73q0k06L01L84q1k25J08N1l57j8M89J55j35Q4J01m14
-3438E21n46K12J77n07j83K62L87L25k28m07k44J86P51O1q58m78J28K90L85M1p27j86R80L36
-3414F78m73m28p85n63K35P04Q95M70j41l93p1L36K16K04k71n84K19q8n50J3j64J41O59L16
-3390E75L86j08p21l89m11p4M77J90N3o9m09k29K13K42J96N69K94l40k0O9j14J20r8k09j33
-3365F0m79l61j68k77L01L91o03k15P61p7k89P03L18k36j64o9L24Kj22M10j29j27L24n38o80
-3340i40k75l49N01J095K27o95m05N51M30j55q3k83m71j78j9j34l49J13Q13M93j39l44j63
-3317g59o0m65l72K04M98N19k69j068q48j72L44J24J97N61k50l08L16k57l89m4L77Q77J47
-3294a097k41j85p17l10j57l22L40q4o15j32r4j40r4j98l37l64n2k83p30q26j042j026j143
-3271i849j196j125j529j235l81L273J0712J2188N200j2r96j420j560j189j056j304r51m30
-3253G140o08n81k97l50o80o87j20p2m93n96j82L71m3j45L64l05m29K91L57M50L6l02j0l34
-3229B775k36O9m05n00K1M92Nl82M37M95J46p3q47m79J90l6j16j64L70M11n32r0O5n86L74
-3204A404Q06J1Jl86j151n29L84N59N78j6o52m18j93K68M73l45l49J73m1k81j13M84K92l00
-3180F59Jk20r7O61J06k84m9J96N05n9m02l86k92K89k57j33R76L45J42J57p20m31j06K40N09
-3155A350m81l29L36j21k03kNk53k0P26L33q1k31o30k33l87k37J020M17m04L68K50l41L40
-3131A192R66j04q94m3R4m97o38m48L28M49M7K33K19N43P77n1m15j14J44j8l13L18J98j021
-3107I52q06rL09Q81O87l9K7j8k57o6n42r06l3L14O2O5j79j09J02qj69m63K22J063J74m83
-3081G71K1K56J62j7k54k45K87L40m14j75K87j41k53l14j55J83j2L79M23m82p05n72Q1P99
-3057B50L51Q5j04n26n1J03k36K66N02j6J24L25l09k32J68j52L19O06m36r20o71l11P6K99
-3033d90M65J03j23J68J57K58L21K88K32m57o21l90l66M51P07N6o4kj1j89j85M0j81O6L65
-3008E98Km4k06k32K1l26q4N18K83K62L09l46p80n28QM73K7n10N97J043k08l09kk75n9J29
-2982C61L94J25p14m56ML83P30N6k29j8j58J94N83N8p53k92O04L86L75Rp45j20j06n33K48
-2957C86M61L9l16m00j23l04m6L97k0J7L04O9K9K09p6n55j40K55k99n05L5O14M91J49J17m06
-2931C82m11PoN45K93k58L21o2n05j77o4K35j22l27N7j29l8lK05L35l16L02M51j25O98m4q68
-2904C76K08M24K95m57r37L77L62m35j72K68O49L42L29K15o41P6L05q98l86L60K7l1l2j92
-2880D32j82r8m29n83PJ93RL73Q36L38n47k88j96n21N81J178J10n18k32n7m97m84K33N22L39
-2855E19k53k37M12l3k95K29Mm19k71K38L84L20M89l3k85L0l78k43J48o0M3k13k43L32J68
-2830C53L1N3j02K25j9o18p7L43j88j40M59M44P8k81k69K82L72p5m11k92K50J8n07j18j09
-2805b98l88L31O42k35l82M50O03K37k62n91J01K56l77m8L18K66Om34P7M77K75M22M3l10j00
-2780A079k57m09l67j94J90O46O34l19o15j28j66L37P20M4r0J37l01r30o47Q7O0L32O05J5
-2756D63j00k64l31K95J21K50O64l30o17j22n17k23P29P79M83J01m74m07n0j39j16Q9L23K33
-2732H40m56k26N71J16l22NJ82J44k00k47K24J40k15m8L05L36j12n50k65L59M80K39k41n71
-2708D88k88l98l43M84K43K6O81J07l68J69j99p83l63L16K48k30j23N5m8r6l04j99L54O22
-2684E1K20l02J85Q63N17qk73j95J58m7l24j70j66j9J67j41l54m02l37L12M96p2l9O5j77K02
-2658B10N94O3o54m56Q4P1K04J85l41k41Q8K01L43J54k5j67j34J00j63R1N14j02j96K17J87
-2633H27J45j48k58M9K6l30n18j46j77m10O37J033N2p4J32K0O8l30m91j24l51k18L11k66k09
-2608g50R38P69M9q4k15m05p93m95L43N93Q59K92p19j32L06j72j23K07L97L03R1m14p40K0
-2584A25R2l60L70O31ll14M0M19j85l84J50K98O03M45n7k18m84o4J09n93m89J63M88j48p73
-2559a39j35j13n1Q80M74j51j6J2K38%n35l54K60M61j5k5O3l04o2j97o30q2J38j27R4N20N37
-2532G41O9J2J43O6J98p9m77m50k44L49L58k57j73J40K70M6l50J80N13j26k86j19J1K21j2
-2507G44J08L49l74m89L4k54m11j50K17N80K95K67K07p45q18k77j19M34N49j21l09K03K48
-2484A68m35J6P17m18j052k53J23L41M52J17J80M00J28M8J92p2m8J98n1j16p6K1M16J79k28
-2459I47m04o16l4M03p4l44l32j33j53l74K23O51L27J77n4l3L49J03o4J59j17QN35P1l27j61
-2433G33k35N8J32j49K33J81j71j00j72K39K35n17j91O8j96K32J55n33n41J57P20K68k95m1
-2409B70J24n9o0J12O0k20k21r4j35k38o30o31N83J181M2l14M67O5n86j66K78M02L8l27K21
-2384A62L85j12O6J64k98m21k70m0M15P73N00j64m20n35m11N60O93j96j54l55o84M39N57m36
-2360B18k24M3J83M36J3mk9l55R2k17m88P86N83n90j49n7o47m64K53J046K51j342l80J096
-2336E4L77k08m7k28J85O30J17j24j91l20M75N38o11o26k81l30P3n1m9O80L85k89k6L13J62
-2311F08j33l79k96L48K31m99J8K48R4Q38K13l60O12J48l82L3n58o70n1N0J09P6P1K08K38
-2286H15L27L66Q5o26q49j66K56K64O8j88j56k87j11M66M84N9p74r24K45N94K15K28P2K88
-2262G51M12k35l82k98m39j23K06K94K66J29L47L55j74q1L46l8n31k95q0k98k18K92N16K0
-2238G42k18N31L11p46k89j01o98j29M8j5N17K9j22N01M21K55k61o79l01l24j43M26M01L02
-2214D58K33R2j92n29l16k10j52M65M04j98J42L17n81m66L86r7m10j77j09Q22P65k64M2n5
-2190C70k18M39K3j87J07l49l07n0P7L89P8j21J9l9K65N2q06l88Q33O76j81J12K96m49l04
-2165C37K36M3%r6j48L33M37Q8m79p95k14j00k47L84K25J33Q59O6o94J54K03j77P9rN9K76
-2139I53j10m11l98j19K62M3j53J47J87k5k20l19l37k88r0j27J91O38K7J40O92j34k26M6k61
-2114A08J69j18m20K43L5J77N33P9K91J40o36p18m28Q2K63J15o2l51Q4M53L7k32j67N2j48
-2089d19j49M68L62O2q7q4K82l70n80L03K13J67J79j26K76R3m81l34OJ19j13J10J15k56K63
-2064A9j9m23K95l03o61N66Q30K38k29k40L64M85k64n74J43k9p68J43N85k63k1L58k18m03
-2040c89J38J02m77j0K51m51l6M77J15J63p6m25J4K10n1k29N0N30K23J18O58J66p17r23m82
-2015a051N98L74p73l30N63P67K92l49K14K08n81R1O13K0n61n96k0Kr7J16j21k1r2k34L96
-1990e72N08L28m9n14n6K9j1L23L10N42k37j192m21M5K44L79n8M05M14k75K3O5j92j69k34
-1965c65K25Q40P91J36m22k13R3p1j95j56l37k57K43Q8l10j68o6q9j21J39L38O9L27J66n51
-1940A34j64N9J61O84J15l83l54p05m18J45K8j67K33N26O1K16O25J75J04j6n54k63K44J12
-1916E98l46l92OL25O34J83o37l38J91M25M94J56j1m36o33n3l97n08N54L90l55l33j55M16
-1892b22N93J79K10J5l9K55k98m76k41n33M3M27k99k17L93N40Q7m96j59J45N8L64M15L5m69
-1867C10j97O16j28r00k59o6K01Q54N59j35o18q82o61J32P36L56o4j50k45P1J42o9K1j99j40
-1842g15M98M38l42o59j08K86L70L70m00k44J029M63m71j88k87JM03k08k68K27L76J60m82
-1819B49o06l78m88j26M23M61L66K95p5n11pO19K46m3q2m4q4p74l40Q99O50J18k08m16K15
-1794C59K96K9O5l17P3N17j59k5K21n13m40o8j37J01j10k68K89J56j59N5L43N51k55p71n1
-1769b18K1K10J64o63K98P76k21L69L49n93o7K91J68J5p50q51J86N36l89m30L00O9K14M81
-1745B65J61M92J33o26j01J18l91o84l66M03M79R2j41o7L52K10r2l32n97K17N71L7L31%m50
-1720A4J36j56o2N61m28p05k6j73L99O91l56m77K03L97J78q6j54k74L3N35K65k18l07J71L21
-1695D82j70N2p9j45O47k11m46O90k48m51L76l52m49k33l87K0K50M33j7n70Q2M49L37j81p74
-1670h95O5N09p7k7k2j43Q5K09K99L30p8o82m00L41K69n2l49l47L85M95k29n30o4N45M70J15
-1644B22j28l59M1M77m6l05J74j12j97P34J69o76O7Pj19J34o51k49P73N84K34m97m39L80l12
-1619i4q83j65M08L66J20M27M76j49k58j56p0J73J82O9j06o3K53K76k22p14k04L39k07m43
-1595f45J31N77J21l98L14J38q12k8J86m55J04n2l50O73Q70L00pl36j38j3m36k07J98l2KK42
-1569e3R5Q9M12L59k14m53l27l65j46J79M06O74J96k36O7j13j35R9k44j18M9m3K75K7k82l13
-1543a15o43r2M23K66P06K44p95k54M64L75M3l79k74J71J02l52k70L31L93n7m49j67N25k9
-1519A67o88j74rJ94L92k66k18K70K51L27L15L07l1n82k66rJK04j00r8J83j61j49J11j84j73
-1493c86M55M88k14k15K99J68j73k17k17k86q2L28J56K0M13No42k06J11k10j86Q4L55K73k87
-1468a66O3M79l93k75J88o14r4N27m44m7Q23J20m05k01R6K18o3l15k09J04M42O11O6p02m33
-1443f24M8N0K30L43L17L0l49j37j52l23j34l08k29j4k05L84P55p3j33M92M0p58o44P0P57
-1418e67Q52K68k06k33J33L40m12q66k48j7K1N33M99J9j90k97p2M13L61j22k54K16N14P8k51
-1393E12m61o41N0L31k9L07j11o86K73O71J57K0J02J88k11k40L34j81q33m60j20l5M8P7J14
-1368h24L90O02k4n96k81Q2J87K05J87J54p2j77l7p6k83k80q1k1j05r7J75M18L13J76k52o58
-1342i75P4O15p1k08N43N67j28l63l98l10L08K32k12L0Jl6l9k18K74L16k00l58m33J52L70
-1317d67k79k29p4J72M31M2L95N29m07n14j52n3K87O43M55j95l76l25l56K26Q36O51l23o52
-1293B65J21k89q70O2K38l53j33N32N85m06n83N42N86m69m20M98J93o9N79k45q32M4J52L78
-1269A06L55l68mk7o31p03o14L55O29l10r2J88j97K2K00j22j48K43K81K90L65k21k56ll02
-1244i64K40M31o2M00L58j77l3j37j60L44L96k90m80j67p07o21N25N11J60K15R6J23k82n78
-1220h59j56l0j11k29PP41O88J13k99m30L6Q9K1P52O56j60j72k46l99R2O8k13P0k28n59MK24
-1193e30J54J49k09j71J54j04l04J53L84q7l89k60J11J97l51pN49j60j03L04q3K67L93m4N2
-1168F5K2L7j34m80JK26N0K13p0l09K15M15n3m7J79k21k16O9r5J03M05M18Q3m22j48M5l84
-1141c3o74p19M8O50J09k47l0M47M05m9R1j22k13K11J45N48N24k26k02m92m85K2l32k90m7
-1116i61n9J88K97O76M17k94q1j44l70o35p70M31Q71J71j0j13m1l35l58O49N61O7j2n37l11
-1091g03K34K07O7j68q7n3j10K94O26K68o57l97N03J22K12K98l54n2n54q73O17N71k04Kr4
-1066b85J09j5q68q16j29L41N00O16N47O4J15L88J28k99q25l34P12p1p98J76M7q50k00L65
-1042a382l8j48JM13M97j36J37N14k12k36J73L4K30K24q2K81M29j83m31l32l99P8P08M36l2
-1017E44l68n03J81M39j52n8Q9m55n55j60J90K43k04k09J30k49j97M55L73K81J80l11N7L17
-993E8k37J1K97j04l5k37o71M7N35j37m28j27J94M36L42Q2m01m55N77N16o67k55M90O3j19
-968b25r2JL48J20r5N4l36n54n4L96M13Mp2O1l65p8O08L01R9k90p77M6L66j12M9J07K52N0
-940B25o50k73j01l47K57K39n2J14k50j24M13J87J18L13P9r8K7j06o92q39j13L17J15K54M34
-915e53K93K51k40o54J3L28n5J39M29K44rj99j5L76Q7r9M90J69l00N53M16o14o01l27O2J13
-889B97n60n64j42R3J47J24M15L0m94k50l78k41J30J3L13K80J35N69K89k12m22l54L27K34
-865b21l42j06Pk20j87Q3L30M6n82m94K84L80J18L25n2l92K58K94m19k90N29N64K0j30n54
-840g51o18J65K47K96K77p70q74j04K01N26M65J5r9K31M51J3k01k77l26L51L32M1J27p58l73
-815a413R42K20j20K36m13l71O8J43L34K47N1l55j93M96l37q33L9j48p8O60P0n61k92L3J60
-790a415K06K23k69l57N41N36j43m6R5J47N21M72k33n02m7k1m62m58j99j45NN10O51K86K58
-765A54K10k90p56p32ML75o0o3Q4l3K11J79j5N27M01l92K44O43n01o44k07l60K59Q89N34J
-739F62j16j22o41n12K47N7k7j0o49n29l5p6J06N34K14l31L85O31j59J16J44j90Kn97m57L63
-713i90J50Q6r5r0N05L64L20K94j24k50o59l89K82k19k45M15L87K7k27l13k79P3K32l72n34
-688a651R3N90N54J22j38k53k86j36j4K94M75L13J09j51l46o15l73L54K01M1K11j01j6O3k81
-663i41l88k19L03K49L4L79j61l20L61j94m80J23P2J50N61L09k42k52o8L8L61k6n43J73K92
-638d29m67l25O2J33K52L07K98O2j09J01R4k58m69j35N82M96m79l42P76K67r95n88L3j22L6
-613a219j77m59K57O36M62L86J24J96K8n84l90k03l04m2J94N79lj185n04K98j1K17O60Q13
-589b31J94n52J53L68m82m50l20j71M55J05l47K27L6n31R3K22m26k94j23mM88M46n3m56n33
-564b186l25K62Q36n2n12O66K26o46K26N50R1k98k17M06J65k81j95k68k72j25N66Q38p6k68
-540h89j78k11M26K46q1L7l92r7No16L42J039j25p68m89k25j23k82J9P12N28l5Mj8j44K2Q8
-513a205J56J02k06n8K06O2K00N08J80k26n0k10n84J20O22j06j37M36j14o74k65j63n08l02
-489b216K84N00L61K55J29R7K18j41l95Ko2j44K92J70k24m15j36M77o2l27P66M86m24l15o52
-464a476p55n2J81J27J79K61J00j94K1M4j04K66J15j76M15O12J41J12P7m00m39k13k41K8O7
-439a304j80J42O9k00K69L92J96K39K69J38n22r68o85l50K4J42M0J6n8K28K84J09K20j83j66
-414a839K99m9j38n1J24N23QJ17M42n22j37N11n87p73o4M9Q5J95J81L5L69N50m04n97K37K6
-388a410m62j8j3o64j37O44J85J06K99N8J86k12m33O7k62NN70k19m54m20n25L88Q58O54o6
-363a275j076l30M46k36k98QK06M12R4p8o9J87M44m44r38j14M89N08J79jQj58J74M11j49m62
-337b062k58L7J59Q5J2q8j66m81m98L30N03R2J62k4j04pl75mO42K21j08R6J76L5l91k68M17
-310a867J61n62n31j06L99N85K1m53j60J41lJ4o5j20O75O42o64q77j72K04J10k03p6N6p0m35
-284c356p05L18P43k64j91K58J63P4N5M80J45k35M76J48m19m9J76R2o28l64P35j1o02n1m8
-259c060J55N07K37m78p74M3P21N12M4k25l59n73m85l56N8O56Kl30P7l23j41M3m65j16K93
-234d337K03m2lK00m39k21N25l2R0L08n30m72K38N04J68k04l1J19K80L11K10J41k84k45l71
-209c914q76j20L15m3K38J65j42K1L1k79j99L60J46k50l44p61j20M46q6M53P54k62p56m67
-185e690l24p71m59L02J39M58M66j60K28j56n76M41K14n60K17P74j46r08m37P0L12L59j91
-162f398l99k05L1M8m55p1N09K54L57r1n09L0l05m20mm11k13K03q9k55l66n10o23o1N50l16
-136i719p91l26l94k29J92L55J07m71p60p01j04l65r95n96j205q60k198l689P281J2794j65
-115b839m401r87k749j303j366j234L29k006q72k011l027j293n462l099q536q608L1122L5847
-97A7505n211q840k470o546j019m228k306L19m180r59n634l925k234j0159m683k1024j615
-80f7209P5638M9887k1440j1464p134j0744k89p581j866j580o438l35p267k717o141j3469
-64d0149p051l0779J5376J01315M1288k9266r248j0652q902j001q875l54l727n096j299q295
-48f715j014p449r167p122k5537L1689Q3924J4737k4205n108j0533n614k634o358J79l540
-32A5533k298j874m628K46n493m302o456j1248K6003L8555j265j0918k756n600j527j536k361
-15A8075k85j778o77j689j699J7k510j463l181k773J0368J0580j936k976p32j158n85j851
2A3747j287N20k70q62o69n64m41m40j33K62K33k38k0K10q80q72jj16o9l07k21M44N7L84O38
27I105n30k63L12l14l20Lj65n16j38N09k7n56m05j24J97o9O1M44l87q09k50j56o26p31K17
52D462O69j5j36N4K8K12K45P1p2k3M7m8o9n46r92j65P63O10k6m21k87j7K64P10M98m54p34
79D628l9L40J14K53L73k52l13L58J32l77m58o86k08N57L73J31k06p24k97L85M49mp08m62N48
104C907L54p15o95j8J80M47M70j32l41N5P57Q55L7l19o56q64R6k4q79kN42m4J59L29l21m68
130B710K3L63O39N00l6k50n34j73O51k7m52n4n51l1P01k60m00J03j69l52l01J53K04k53J64
155B368J04l49M28N50j98j29k05m88m2K25p4j87j20nK65J37l38M6Q09K42o44k36N8m20j60
180A637O01P38K71k20j65q5k71J51P04M52j06n37p04l20M4j34l8M40L43m0j36J00N31J86n04
205B938l17k44m20J98N18r3k52J11L3J12N92M43r3l97m54r0L6k92l0N98N58J40J10P0n30r51
231B294o10k56k85K63Q26Q8j74L10k92l05M27O4j29J87M05N71q7q34o87r6K91J12L5K8j48
256A998Q0J88M9l49q89m26L90Q41O18m46l88J88r1o7j41K28Q41j78o55l8j4P4k55m73K01K55
282A541J70L66J10o3J19L89j08r25n13K98O66L93k12k3l18o01N75L94m78J46K72J94J75l63
306B204Q3L49j89m16q05l26M67l4j61K72L51K46j47j99J01L07K63k08m39k45L58K55r71l78
330G38N18l50K99J128N10M72k02r63m04K4K71L79J35k64l97K02L43N0j03k59K43J72j43M81
354B880P4m51j02k33k70m92m16M09K42M0J10l67m3L49j04k43P6L76J55m38l39K53J39l18k05
379A082j42j07L05M64M64K12j83J00N21K81n75p84J4J95J22L45M88N31m32q89m42p92j01N78
403A255k18k9j12n96J70L88J45K19K83J90k91Q0N41j41m01k98k00J97R9m04n67O3P18N40J87
428A818m0Q6J49o02r02k88L67Q33P65J13m06k91p8K62N62l61p97J3M5J18L04n0n4k24oL03
454A639k30r9j73l57O42P41M5m86p44J57K07o30R9O83Pj81l4m50l32L22k52q83k12J21j2L01
480a11M50J34m0R4J70L88N03J36j65k49L2K53q5j41m5k9j63m23L16N52j27J77Q0OM05m82l74
507A262O49K86k64p41m15N30Kn00r8N7j3k04M2K00j00k4l49m60L84L60j20K05L22q7qN41J55
534A612o63j92L94R8J12L26J72j60m57%M21l80n69K92K27l29l16J30M54N2k19j43k17K74M57
559A376j98j82J51Mk43l83j51n1l32j48J45J39N19N81j59k96J38J63J10J4m6Q9q1j06J87K01
585A441K7k57k83j32l26j66L03M24J23l97k8N45k9l78r9J71M87J9o74l61N0p9m9M57O50J48
611A587j58l22n60j74J55J4L22M81m9k01J09J26j36k62j55p3K08N92K38k98l00l65l18NO0
636E26J43K33j19l19M1K33k2
643G16
##ENDNTUPLES=	NMRSPECTRUM
##END=	
