# Supplementary material for: Competition between N and O: use of diazine N-oxides as a test case for the Marcus theory rationale for ambident reactivity
Source: Chem Sci. 2020 Jul 23;11(35):9630–47. doi: 10.1039/d0sc02834g (PMC8162281; doi:10.1039/d0sc02834g)
Supplement: SC-011-D0SC02834G-s007 [file SC-011-D0SC02834G-s007.jcamp]

##TITLE=	V795401
##JCAMPDX=	6.0	$$ NMR Plug-in 1.3 of MestReNova 6.0.2-5475
##DATATYPE=	NMRSPECTRUM
##DATACLASS=	NTUPLES
##NUMDIM=	1
##ORIGIN=	Bruker BioSpin GmbH
##OWNER=	nmrsu
##.OBSERVEFREQUENCY=	300.1300048828125
##.OBSERVENUCLEUS=	^1H
##.SOLVENTNAME=	3
##.PULSESEQUENCE=	zg30
##.ACQUISITIONMODE=	SIMULTANEOUS
##$ORIGINALFORMAT=	Bruker XWIN-NMR
##$PARAMETERFILE=	(acqus, ASCII, C:/Users/peter/Documents/FIDs%20(300%20MHz)/pb268%20(run%20as%20ks218)%20PyzNO%20+%20MeOTf%20(CD3CN)%20full%20char%20V795401/11/acqus, 0)
$$ ##TITLE= Parameter file, TOPSPIN		Version 3.2
$$ ##JCAMPDX= 5.0
$$ ##DATATYPE= Parameter Values
$$ ##NPOINTS= 1	$$ modification sequence number
$$ ##ORIGIN= Bruker BioSpin GmbH
$$ ##OWNER= nmrsu
$$ $$ 2018-10-04 02:10:19.790 +0100  nmrsu@CZC3047DXV
$$ $$ //Nmr-data/nmr/AV300data (new server)/data/PBKS/nmr/V795401/11/acqus
$$ $$ process C:\Bruker\TopSpin3.2\prog\mod\dirdata.exe
$$ ##$ACQT0= -3.15126050420168
$$ ##$AMP= (0..31)
$$ 100 100 100 100 100 100 100 100 100 100 100 100 100 100 100 100 100 100
$$ 100 100 100 100 100 100 100 100 100 100 100 100 100 100
$$ ##$AMPCOIL= (0..19)
$$ -1 0 0 0 0 0 0 0 0 0 0 0 0 0 0 0 0 0 0 0
$$ ##$ANAVPT= -1
$$ ##$AQSEQ= 0
$$ ##$AQ_mod= 3
$$ ##$AUNM= <au_zg>
$$ ##$AUTOPOS= <16 >
$$ ##$BF1= 300.13
$$ ##$BF2= 75.467749
$$ ##$BF3= 300.13
$$ ##$BF4= 300.13
$$ ##$BF5= 300.13
$$ ##$BF6= 300.13
$$ ##$BF7= 300.13
$$ ##$BF8= 300.13
$$ ##$BYTORDA= 0
$$ ##$CAGPARS= (0..11)
$$ 0 0 0 0 0 0 0 0 0 0 0 0
$$ ##$CFDGTYP= 0
$$ ##$CFRGTYP= 9
$$ ##$CHEMSTR= <none>
$$ ##$CNST= (0..63)
$$ 1 1 1 1 1 1 1 1 1 1 1 1 1 1 1 1 1 1 1 1 1 1 1 1 1 1 1 1 1 1 1 1 1 1 1 1
$$ 1 1 1 1 1 1 1 1 1 1 1 1 1 1 1 1 1 1 1 1 1 1 1 1 1 1 1 1
$$ ##$CPDPRG= (0..8)
$$ <> <> <> <> <> <> <> <> <>
$$ ##$D= (0..63)
$$ 0 2 0 0 0 0 0 0 0 0 0 0 0 0 0 0 0.0002 0 0 0 0 0 0 0 0 0 0 0 0 0 0 0 0
$$ 0 0 0 0 0 0 0 0 0 0 0 0 0 0 0 0 0 0 0 0 0 0 0 0 0 0 0 0 0 0 0
$$ ##$DATE= 1538615411
$$ ##$DE= 13.82382
$$ ##$DECBNUC= <off>
$$ ##$DECIM= 3328
$$ ##$DECNUC= <off>
$$ ##$DECSTAT= 4
$$ ##$DIGMOD= 3
$$ ##$DIGTYP= 12
$$ ##$DQDMODE= 0
$$ ##$DR= 22
$$ ##$DS= 0
$$ ##$DSPFIRM= 4
$$ ##$DSPFVS= 21
$$ ##$DTYPA= 0
$$ ##$EXP= <PROTON.c>
$$ ##$F1LIST= <>
$$ ##$F2LIST= <>
$$ ##$F3LIST= <>
$$ ##$FCUCHAN= (0..9)
$$ 0 2 1 0 0 0 0 0 0 0
$$ ##$FL1= 90
$$ ##$FL2= 90
$$ ##$FL3= 90
$$ ##$FL4= 90
$$ ##$FOV= 20
$$ ##$FQ1LIST= <>
$$ ##$FQ2LIST= <>
$$ ##$FQ3LIST= <>
$$ ##$FQ4LIST= <>
$$ ##$FQ5LIST= <>
$$ ##$FQ6LIST= <>
$$ ##$FQ7LIST= <>
$$ ##$FQ8LIST= <>
$$ ##$FRQLO3= 180646.599999964
$$ ##$FRQLO3N= 2
$$ ##$FS= (0..7)
$$ 83 83 83 83 83 83 83 83
$$ ##$FTLPGN= 0
$$ ##$FW= 125000
$$ ##$FnMODE= 0
$$ ##$FnTYPE= 0
$$ ##$GPNAM= (0..31)
$$ <> <> <> <> <> <> <> <> <> <> <> <> <> <> <> <> <> <> <> <> <> <> <> <>
$$ <> <> <> <> <> <> <> <>
$$ ##$GPX= (0..31)
$$ 0 0 0 0 0 0 0 0 0 0 0 0 0 0 0 0 0 0 0 0 0 0 0 0 0 0 0 0 0 0 0 0
$$ ##$GPY= (0..31)
$$ 0 0 0 0 0 0 0 0 0 0 0 0 0 0 0 0 0 0 0 0 0 0 0 0 0 0 0 0 0 0 0 0
$$ ##$GPZ= (0..31)
$$ 0 0 0 0 0 0 0 0 0 0 0 0 0 0 0 0 0 0 0 0 0 0 0 0 0 0 0 0 0 0 0 0
$$ ##$GRDPROG= <>
$$ ##$GRPDLY= 76
$$ ##$HDDUTY= 20
$$ ##$HDRATE= 1
$$ ##$HGAIN= (0..3)
$$ 0 0 0 0
$$ ##$HL1= 1
$$ ##$HL2= 35
$$ ##$HL3= 16
$$ ##$HL4= 17
$$ ##$HOLDER= 16
$$ ##$HPMOD= (0..7)
$$ 0 0 0 0 0 0 0 0
$$ ##$HPPRGN= 0
$$ ##$IN= (0..63)
$$ 0 0 0 0 0 0 0 0 0 0 0 0 0 0 0 0 0 0 0 0 0 0 0 0 0 0 0 0 0 0 0 0 0 0 0 0
$$ 0 0 0 0 0 0 0 0 0 0 0 0 0 0 0 0 0 0 0 0 0 0 0 0 0 0 0 0
$$ ##$INF= (0..7)
$$ 0 0 0 0 0 0 0 0
$$ ##$INP= (0..63)
$$ 0 0 0 0 0 0 0 0 0 0 0 0 0 0 0 0 0 0 0 0 0 0 0 0 0 0 0 0 0 0 0 0 0 0 0 0
$$ 0 0 0 0 0 0 0 0 0 0 0 0 0 0 0 0 0 0 0 0 0 0 0 0 0 0 0 0
$$ ##$INSTRUM= <spect>
$$ ##$L= (0..31)
$$ 1 1 1 1 1 1 1 1 1 1 1 1 1 1 1 1 1 1 1 1 1 1 1 1 1 1 1 1 1 1 1 1
$$ ##$LFILTER= 200
$$ ##$LGAIN= -2
$$ ##$LINPSTP= 0
$$ ##$LOCKED= yes
$$ ##$LOCKFLD= 4299
$$ ##$LOCKGN= 108.152626037598
$$ ##$LOCKPOW= -38
$$ ##$LOCKPPM= 1.92999994754791
$$ ##$LOCNUC= <2H>
$$ ##$LOCPHAS= 335.4
$$ ##$LOCSHFT= yes
$$ ##$LOCSW= 0
$$ ##$LTIME= 0.100000001490116
$$ ##$MASR= 4200
$$ ##$MASRLST= <masrlst>
$$ ##$MULEXPNO= (0..15)
$$ 0 0 0 0 0 0 0 0 0 0 0 0 0 0 0 0
$$ ##$NBL= 1
$$ ##$NC= -6
$$ ##$NLOGCH= 2
$$ ##$NOVFLW= 0
$$ ##$NS= 16
$$ ##$NUC1= <1H>
$$ ##$NUC2= <13C>
$$ ##$NUC3= <off>
$$ ##$NUC4= <off>
$$ ##$NUC5= <off>
$$ ##$NUC6= <off>
$$ ##$NUC7= <off>
$$ ##$NUC8= <off>
$$ ##$NUCLEUS= <off>
$$ ##$NUSLIST= <automatic>
$$ ##$NusAMOUNT= 25
$$ ##$NusFPNZ= no
$$ ##$NusJSP= 0
$$ ##$NusSEED= 54321
$$ ##$NusT2= 1
$$ ##$NusTD= 0
$$ ##$O1= 1853.4
$$ ##$O2= 7546
$$ ##$O3= 1853.43
$$ ##$O4= 1853.43
$$ ##$O5= 1853.43
$$ ##$O6= 1853.43
$$ ##$O7= 1853.43
$$ ##$O8= 1853.43
$$ ##$OVERFLW= 0
$$ ##$P= (0..63)
$$ 15 15 30 10 20 17.16 26 52 20000 26 52 80000 80000 1000 500 0 1000 2500
$$ 100000 600 2000 0 0 0 2000 126 100000 15 0 1000 0 1900 20000 0 0 0 40000
$$ 0 0 240 2000 0 0 4500 300 0 0 0 0 0 0 0 0 0 0 0 0 0 0 0 0 0 0 1500
$$ ##$PACOIL= (0..15)
$$ 0 0 0 0 0 0 0 0 0 0 0 0 0 0 0 0
$$ ##$PAPS= 0
$$ ##$PARMODE= 0
$$ ##$PCPD= (0..9)
$$ 0 90 80 0 0 0 0 0 0 0
$$ ##$PEXSEL= (0..9)
$$ 1 1 1 1 1 1 1 1 1 1
$$ ##$PHCOR= (0..31)
$$ 0 0 0 0 0 0 0 0 0 0 0 0 0 0 0 0 0 0 0 0 0 0 0 0 0 0 0 0 0 0 0 0
$$ ##$PHLIST= <>
$$ ##$PHP= 1
$$ ##$PH_ref= 0
$$ ##$PL= (0..63)
$$ 120 120 120 120 120 120 120 120 120 120 120 120 120 120 120 120 120 120
$$ 120 120 120 120 120 120 120 120 120 120 120 120 120 120 120 120 120 120
$$ 120 120 120 120 120 120 120 120 120 120 120 120 120 120 120 120 120 120
$$ 120 120 120 120 120 120 120 120 120 120
$$ ##$PLSTEP= 0.1
$$ ##$PLSTRT= -6
$$ ##$PLW= (0..63)
$$ 0 7.4 35 0 0 0 0 0 0 1.665e-005 2.463 0.1376 0.54688 0.26931 0 5.1775 0
$$ 0 7.4 0.20556 0 0.056 0 0 0.0062222 0.45974 0 0.4195 0 2.463 0.54688 2.1875
$$ 2.664e-006 0 0 0 0 0 0 0 0 0 0 0 0 0 0 0 0 0 0 0 0 0 0 0 0 0 0 0 0 0 0
$$ 0
$$ ##$PLWMAX= (0..7)
$$ 43.4 218.9 0 0 0 0 0 0
$$ ##$POWMOD= 0
$$ ##$PQPHASE= 0
$$ ##$PQSCALE= 1
$$ ##$PR= 1
$$ ##$PRECHAN= (0..15)
$$ -1 2 0 1 -1 -1 -1 -1 -1 -1 -1 -1 -1 -1 -1 -1
$$ ##$PRGAIN= 0
$$ ##$PROBHD= <5 mm PABBO BB-1H/D Z-GRD Z104275/0275
$$ >
$$ ##$PULPROG= <zg30>
$$ ##$PW= 0
$$ ##$PYNM= <>
$$ ##$QNP= 0
$$ ##$RD= 0
$$ ##$RECCHAN= (0..15)
$$ 0 2 0 0 0 0 0 0 0 0 0 0 0 0 0 0
$$ ##$RECPH= 0
$$ ##$RECPRE= (0..15)
$$ -1 0 -1 -1 -1 -1 -1 -1 -1 -1 -1 -1 -1 -1 -1 -1
$$ ##$RECPRFX= (0..15)
$$ 1 0 0 0 0 0 0 0 0 0 0 0 0 0 0 0
$$ ##$RECSEL= (0..15)
$$ 0 0 1 0 0 0 0 0 0 0 0 0 0 0 0 0
$$ ##$RG= 209.37
$$ ##$RO= 20
$$ ##$ROUTWD1= (0..23)
$$ 0 2 2 2 2 2 2 2 0 0 0 0 0 0 0 0 0 0 0 0 1 1 0 0
$$ ##$ROUTWD2= (0..23)
$$ 0 2 2 2 2 2 2 2 0 0 0 0 0 0 0 0 0 0 1 0 1 1 0 0
$$ ##$RSEL= (0..15)
$$ 0 1 2 0 0 0 0 0 0 0 0 0 0 0 0 0
$$ ##$S= (0..7)
$$ 83 4 83 83 83 83 83 83
$$ ##$SELREC= (0..9)
$$ 0 0 0 0 0 0 0 0 0 0
$$ ##$SFO1= 300.1318534
$$ ##$SFO2= 75.475295
$$ ##$SFO3= 300.13185343
$$ ##$SFO4= 300.13185343
$$ ##$SFO5= 300.13185343
$$ ##$SFO6= 300.13185343
$$ ##$SFO7= 300.13185343
$$ ##$SFO8= 300.13185343
$$ ##$SOLVENT= <CD3CN>
$$ ##$SOLVOLD= <off>
$$ ##$SP= (0..63)
$$ 120 120 120 120 120 120 120 120 120 120 120 120 120 120 120 120 120 120
$$ 120 120 120 120 120 120 120 120 120 120 120 120 120 120 120 120 120 120
$$ 120 120 120 120 120 120 120 120 120 120 120 120 120 120 120 120 120 120
$$ 120 120 120 120 120 120 120 120 120 120
$$ ##$SPECTR= 0
$$ ##$SPINCNT= 0
$$ ##$SPNAM= (0..63)
$$ <> <Gaus1_270.1000> <Gaus1_180r.1000> <Crp60,0.5,20.1> <Bip720,100,10.1>
$$ <Squa100.1000> <Squa100.1000> <Crp60comp.4> <Squa100.1000> <> <Squa100.1000>
$$ <Squa100.1000> <> <> <Crp32,1.5,20.2> <> <> <> <Crp60_xfilt.2> <Sinc1.1000>
$$ <Sinc1.1000> <Sinc1.1000> <Sinc1.1000> <> <> <> <Q3.1000> <> <> <Crp60,20,20.10>
$$ <Bip720,50,20.1> <Crp32,1.5,20.2> <Q3.1000> <> <> <> <> <> <> <> <> <>
$$ <> <> <> <> <> <> <> <> <> <> <> <> <> <> <> <> <> <> <> <> <> <>
$$ ##$SPOAL= (0..63)
$$ 0.5 1 0.5 0.5 0.5 0.5 0.5 0.5 0.5 0.5 0.5 0.5 0.5 0.5 0.5 0.5 0.5 0.5 0.5
$$ 1 1 1 1 0.5 0.5 0.5 0.5 0.5 0.5 0.5 0.5 0.5 0.5 0.5 0.5 0.5 0.5 0.5 0.5
$$ 0.5 0.5 0.5 0.5 0.5 0.5 0.5 0.5 0.5 0.5 0.5 0.5 0.5 0.5 0.5 0.5 0.5 0.5
$$ 0.5 0.5 0.5 0.5 0.5 0.5 0.5
$$ ##$SPOFFS= (0..63)
$$ 0 0 0 0 0 0 0 0 0 0 0 0 0 0 0 0 0 0 0 0 0 0 0 0 0 0 0 0 0 0 0 0 0 0 0 0
$$ 0 0 0 0 0 0 0 0 0 0 0 0 0 0 0 0 0 0 0 0 0 0 0 0 0 0 0 0
$$ ##$SPPEX= (0..63)
$$ 0 0 0 0 0 0 0 0 0 0 0 0 0 0 0 0 0 0 0 0 0 0 0 0 0 0 0 0 0 0 0 0 0 0 0 0
$$ 0 0 0 0 0 0 0 0 0 0 0 0 0 0 0 0 0 0 0 0 0 0 0 0 0 0 0 0
$$ ##$SPW= (0..63)
$$ 0 1.3822e-005 6.1431e-006 5.3476 3.8889 0.001665 1.665e-005 5.3476 1.665e-007
$$ 0 0.001665 0.001665 0 0 2.2816 0 0 0 1.2814 9.805634e-006 1.524254e-005
$$ 7.117186e-006 3.83824e-005 0 0 0 0.00038133 0 0 0.063598 1.184 0.57041
$$ 0.03013 0 0 0 0 0 0 0 0 0 0 0 0 0 0 0 0 0 0 0 0 0 0 0 0 0 0 0 0 0 0 0
$$ ##$SUBNAM= (0..9)
$$ <> <> <> <> <> <> <> <> <> <>
$$ ##$SW= 20.0232508363785
$$ ##$SWIBOX= (0..19)
$$ 0 1 2 0 0 0 0 0 0 0 0 0 0 0 0 0 0 0 0 0
$$ ##$SW_h= 6009.61538461538
$$ ##$SWfinal= 0
$$ ##$TD= 65536
$$ ##$TD0= 1
$$ ##$TE= 300.0057
$$ ##$TE1= 300.0057
$$ ##$TE2= 0
$$ ##$TE3= 0
$$ ##$TE4= 0
$$ ##$TEG= 300
$$ ##$TE_PIDX= 1
$$ ##$TE_STAB= (0..9)
$$ 1 1 0 0 0 0 0 0 0 0
$$ ##$TL= (0..7)
$$ 120 120 120 120 120 120 120 120
$$ ##$TUNHIN= 0
$$ ##$TUNHOUT= 0
$$ ##$TUNXOUT= 0
$$ ##$USERA1= <>
$$ ##$USERA2= <>
$$ ##$USERA3= <>
$$ ##$USERA4= <>
$$ ##$USERA5= <>
$$ ##$V9= 5
$$ ##$VALIST= <>
$$ ##$VCLIST= <>
$$ ##$VD= 0
$$ ##$VDLIST= <>
$$ ##$VPLIST= <>
$$ ##$VTLIST= <>
$$ ##$WBST= 1024
$$ ##$WBSW= 4
$$ ##$XGAIN= (0..3)
$$ 0 0 0 0
$$ ##$XL= 0
$$ ##$YL= 0
$$ ##$YMAX_a= 3502576
$$ ##$YMIN_a= -3363572
$$ ##$ZGOPTNS= <>
$$ ##$ZL1= 120
$$ ##$ZL2= 120
$$ ##$ZL3= 120
$$ ##$ZL4= 120
$$ ##END=
$$ 
##$PARAMETERFILE=	(audita.txt, ASCII, C:/Users/peter/Documents/FIDs%20(300%20MHz)/pb268%20(run%20as%20ks218)%20PyzNO%20+%20MeOTf%20(CD3CN)%20full%20char%20V795401/11/audita.txt, 0)
$$ ##TITLE= Audit trail, TOPSPIN		Version 3.2
$$ ##JCAMPDX= 5.01
$$ ##ORIGIN= Bruker BioSpin GmbH
$$ ##OWNER= nmrsu
$$ $$ //Nmr-data/nmr/AV300data (new server)/data/PBKS/nmr/V795401/11/audita.txt
$$ ##AUDIT TRAIL=  $$ (NUMBER, WHEN, WHO, WHERE, PROCESS, VERSION, WHAT)
$$ (   1,<2018-10-04 02:10:11.756 +0100>,<nmrsu>,<CZC3047DXV>,<go>,<TOPSPIN 3.2>,
$$       <created by zg
$$ 	started at 2018-10-04 02:08:08.406 +0100,
$$ 	POWCHK enabled, PULCHK disabled,
$$        configuration hash MD5:
$$        E5 0B D5 85 C2 FA 37 C2 01 BA 9A 8F 2F 85 E1 CB
$$        data hash MD5: 64K
$$        E2 81 39 4B E7 3D 39 A8 C2 FE A0 27 EE CD 62 76>)
$$ (   2,<2018-10-04 02:10:12.489 +0100>,<nmrsu>,<CZC3047DXV>,<audit>,<TOPSPIN 3.2>,
$$       <user comment:
$$        ICON-NMR User ID: PBKS
$$        data hash MD5: 64K
$$        E2 81 39 4B E7 3D 39 A8 C2 FE A0 27 EE CD 62 76>)
$$ (   3,<2018-10-04 02:10:12.629 +0100>,<nmrsu>,<CZC3047DXV>,<audit>,<TOPSPIN 3.2>,
$$       <user comment:
$$        ICON-NMR User ID: PBKS
$$        data hash MD5: 64K
$$        E2 81 39 4B E7 3D 39 A8 C2 FE A0 27 EE CD 62 76>)
$$ (   4,<2018-10-04 02:10:20.601 +0100>,<nmrsu>,<CZC3047DXV>,<dirdata>,<TOPSPIN 3.2>,
$$       <wrpa from 1 11 "V795401" "C:/Bruker/TopSpin3.2/data/PBKS/nmr"
$$        data hash MD5: 64K
$$        E2 81 39 4B E7 3D 39 A8 C2 FE A0 27 EE CD 62 76>)
$$ ##END=
$$ 
$$ $$ hash MD5
$$ $$ E8 5C 74 B6 F2 21 49 95 56 3E 6E 44 FC C7 12 17
$$ 
##$PARAMETERFILE=	(auditp.txt, ASCII, C:/Users/peter/Documents/FIDs%20(300%20MHz)/pb268%20(run%20as%20ks218)%20PyzNO%20+%20MeOTf%20(CD3CN)%20full%20char%20V795401/11/pdata/1/auditp.txt, 0)
$$ ##TITLE= Audit trail, TOPSPIN		Version 3.2
$$ ##JCAMPDX= 5.01
$$ ##ORIGIN= Bruker BioSpin GmbH
$$ ##OWNER= nmrsu
$$ $$ //Nmr-data/nmr/AV300data (new server)/data/PBKS/nmr/V795401/11/pdata/1/auditp.txt
$$ ##AUDIT TRAIL=  $$ (NUMBER, WHEN, WHO, WHERE, PROCESS, VERSION, WHAT)
$$ (   1,<2018-10-04 02:10:11.756 +0100>,<nmrsu>,<CZC3047DXV>,<go>,<TOPSPIN 3.2>,
$$       <created by zg
$$ 	started at 2018-10-04 02:08:08.406 +0100,
$$ 	POWCHK enabled, PULCHK disabled,
$$        configuration hash MD5:
$$        E5 0B D5 85 C2 FA 37 C2 01 BA 9A 8F 2F 85 E1 CB
$$        data hash MD5: 64K
$$        E2 81 39 4B E7 3D 39 A8 C2 FE A0 27 EE CD 62 76>)
$$ (   2,<2018-10-04 02:10:12.489 +0100>,<nmrsu>,<CZC3047DXV>,<audit>,<TOPSPIN 3.2>,
$$       <user comment:
$$        ICON-NMR User ID: PBKS
$$        data hash MD5: 64K
$$        E2 81 39 4B E7 3D 39 A8 C2 FE A0 27 EE CD 62 76>)
$$ (   3,<2018-10-04 02:10:12.629 +0100>,<nmrsu>,<CZC3047DXV>,<audit>,<TOPSPIN 3.2>,
$$       <user comment:
$$        ICON-NMR User ID: PBKS
$$        data hash MD5: 64K
$$        E2 81 39 4B E7 3D 39 A8 C2 FE A0 27 EE CD 62 76>)
$$ (   4,<2018-10-04 02:10:14.096 +0100>,<nmrsu>,<CZC3047DXV>,<proc1d>,<TOPSPIN 3.2>,
$$       <Start of raw data processing
$$        ef LB = 0.3 FT_mod = 6 PKNL = 1 SI = 64K 
$$        data hash MD5: 64K
$$        32 61 9F C6 A4 42 AF 5C A3 E9 6D 9F 56 68 03 B4>)
$$ (   5,<2018-10-04 02:10:17.091 +0100>,<nmrsu>,<CZC3047DXV>,<proc1d>,<TOPSPIN 3.2>,
$$       <apk0 
$$        data hash MD5: 64K
$$        90 DC 37 E1 0F A1 07 98 DA C7 91 5D BE 7E A6 EE>)
$$ (   6,<2018-10-04 02:10:17.559 +0100>,<nmrsu>,<CZC3047DXV>,<proc1d>,<TOPSPIN 3.2>,
$$       <abs ABSG = 2 
$$        data hash MD5: 64K
$$        EA 20 ED 7D E6 EB CA E3 C3 BE 2F D6 20 17 F4 14>)
$$ (   7,<2018-10-04 02:10:22.052 +0100>,<nmrsu>,<CZC3047DXV>,<dirdata>,<TOPSPIN 3.2>,
$$       <wrpa from 1 11 "V795401" "C:/Bruker/TopSpin3.2/data/PBKS/nmr"
$$        data hash MD5: 64K
$$        EA 20 ED 7D E6 EB CA E3 C3 BE 2F D6 20 17 F4 14>)
$$ ##END=
$$ 
$$ $$ hash MD5
$$ $$ 53 3F 00 82 1C 21 00 F5 3C A5 E5 24 17 C8 8C 86
$$ 
##$PARAMETERFILE=	(format.temp, ASCII, C:/Users/peter/Documents/FIDs%20(300%20MHz)/pb268%20(run%20as%20ks218)%20PyzNO%20+%20MeOTf%20(CD3CN)%20full%20char%20V795401/11/format.temp, 0)
$$ EDIT_PAR COMMAND FILE
$$ DI_MODE         LONG
$$ ED_ENTRY        ACQU
$$ ORDER           FILE
$$ HEADER		"F2 - Acquisition Parameters"
$$ T_NAME		Date_
$$ 		TYPE	R64
$$ 		CLASS	ACQU
$$ 		SUBRANGE 0.0 50000000
$$ 		REL	"Date_=itodate(DATE)"
$$ 		INV_REL	"DATE=datetoi(Date_,DATE)"
$$ 		FORMAT	"%14.0f"
$$ 		TEXT	" "
$$ END
$$ T_NAME		Time
$$ 		TYPE	R32
$$ 		CLASS	ACQU
$$ 		SUBRANGE 0.0 1000000
$$ 		REL	"Time=itotime(DATE)"
$$ 		INV_REL	"DATE=timetoi(Time,DATE)"
$$ 		FORMAT	"%14.2f"
$$ 		TEXT	" "
$$ END
$$ NAME		INSTRUM
$$ 		TEXT	" "
$$ END
$$ NAME		PROBHD
$$ 		FORMAT	"%14.14s"
$$ 		TEXT	" "
$$ END
$$ NAME		PULPROG
$$ 		TEXT	" "
$$ END
$$ NAME		TD
$$ 		TEXT	" "
$$ END
$$ NAME		SOLVENT
$$ 		TEXT	" "
$$ END
$$ NAME		NS
$$ 		TEXT	" "
$$ END
$$ NAME		DS
$$ 		TEXT	" "
$$ END
$$ T_NAME		SWH
$$ 		TYPE	R32
$$ 		CLASS	ACQU
$$ 		SUBRANGE 0.0 1e8
$$ 		REL	"SWH=SW*SFO1"
$$ 		INV_REL "SW=SWH/SFO1"
$$ 		UNIT	"Hz"
$$ 		FORMAT	"%14.3f Hz"
$$ 		TEXT	" "
$$ END
$$ T_NAME		FIDRES
$$ 		TYPE    R32
$$ 		CLASS   ACQU
$$ 		SUBRANGE 0.0 100000
$$ 		REL     "FIDRES=SW*SFO1/TD"
$$ 		INV_REL "TD = nextpow(SW*SFO1/FIDRES)"
$$ 		UNIT	"Hz"
$$ 		FORMAT	"%14.6f Hz"
$$ 		TEXT	" "
$$ END
$$ T_NAME		AQ
$$ 		TYPE	R32
$$ 		CLASS	ACQU
$$ 		SUBRANGE 0.0 1000
$$ 		REL	"AQ=aqcalc(SW,SFO1,TD,DIGTYP)"
$$ 		INV_REL	"TD=tdcalc(SW,SFO1,1.0e6*AQ,DIGTYP)"
$$ 		UNIT	"sec"
$$ 		FORMAT	"%14.7f sec"
$$ 		TEXT	" "
$$ END
$$ NAME		RG
$$ 		TEXT	" "
$$ END
$$ T_NAME		DW
$$ 		TYPE	R32
$$ 		CLASS	ACQU
$$ 		SUBRANGE 0.0 1000000
$$ 		REL	"DW=1/(2*SW*SFO1)"
$$ 		INV_REL	"SW=1000000/(2*(0.005+DW)*SFO1)"
$$ 		UNIT	"usec"
$$ 		FORMAT	"%14.3lf usec"
$$ 		TEXT	" "
$$ END
$$ NAME		DE
$$ 		FORMAT	"%14.2f usec"
$$ 		TEXT	" "
$$ END
$$ NAME		TE
$$ 		FORMAT	"%14.1f K"
$$ 		TEXT	" "
$$ END
$$ T_NAME		D1
$$ 		TYPE	R32
$$ 		CLASS	ACQU
$$ 		SUBRANGE 0.0 1e38
$$ 		REL	"D1=D[1]"
$$ 		INV_REL	"D[1]=D1"
$$ 		UNIT	"sec"
$$ 		FORMAT	"%14.8f sec"
$$ 		TEXT	" "
$$ END
$$ NAME		TD0
$$ 		TEXT	" "
$$ END
$$ HEADER		"======== CHANNEL f1 ========"
$$ NAME		SFO1
$$ 		FORMAT	"%14.7f MHz"
$$ 		TEXT	" "
$$ END
$$ NAME		NUC1
$$ 		NONEDIT
$$ 		TEXT	" "
$$ END
$$ T_NAME		P1
$$ 		TYPE	R32
$$ 		CLASS	ACQU
$$ 		SUBRANGE 0.0 1.0e10
$$ 		REL	"P1=P[1]"
$$ 		INV_REL	"P[1]=P1"
$$ 		UNIT	"usec"
$$ 		FORMAT	"%14.2f usec"
$$ 		TEXT	" "
$$ END
$$ T_NAME		PLW1
$$ 		TYPE	R32
$$ 		CLASS	ACQU
$$ 		SUBRANGE 0 43.4
$$ 		REL	"PLW1=PLW[1]"
$$ 		INV_REL	"PLW[1]=PLW1"
$$ 		UNIT	"W"
$$ 		FORMAT	"%14.8f W"
$$ 		TEXT	"power PLW1 "
$$ END
$$ 
##$PARAMETERFILE=	(intrng, ASCII, C:/Users/peter/Documents/FIDs%20(300%20MHz)/pb268%20(run%20as%20ks218)%20PyzNO%20+%20MeOTf%20(CD3CN)%20full%20char%20V795401/11/pdata/1/intrng, 0)
$$ P 0
$$ 9.612257   9.348583
$$ 9.256617   9.003025
$$ 8.829483   8.317105
$$ 8.316799   7.997824
$$ 4.677908   4.271550
$$ 4.271244   4.010014
$$ 2.131906   1.830651
$$ 
##$PARAMETERFILE=	(parm.txt, ASCII, C:/Users/peter/Documents/FIDs%20(300%20MHz)/pb268%20(run%20as%20ks218)%20PyzNO%20+%20MeOTf%20(CD3CN)%20full%20char%20V795401/11/pdata/1/parm.txt, 0)
$$ 
$$ Current Data Parameters
$$ NAME            V795401              
$$ EXPNO                11              
$$ PROCNO                1              
$$ 
$$ F2 - Acquisition Parameters
$$ Date_          20181004              
$$ Time               2.10              
$$ INSTRUM           spect              
$$ PROBHD   5 mm PABBO BB-              
$$ PULPROG            zg30              
$$ TD                65536              
$$ SOLVENT           CD3CN              
$$ NS                   16              
$$ DS                    0              
$$ SWH            6009.615 Hz           
$$ FIDRES         0.091699 Hz           
$$ AQ            5.4525952 sec          
$$ RG               209.37              
$$ DW               83.200 usec         
$$ DE                13.82 usec         
$$ TE                300.0 K            
$$ D1           2.00000000 sec          
$$ TD0                   1              
$$ 
$$ ======== CHANNEL f1 ========
$$ SFO1        300.1318534 MHz          
$$ NUC1                 1H              
$$ P1                15.00 usec         
$$ PLW1         7.40000010 W            
$$ 
$$ F2 - Processing parameters
$$ SI                65536              
$$ SF          300.1300000 MHz          
$$ WDW                  EM              
$$ SSB      0              
$$ LB                 0.30 Hz           
$$ GB       0              
$$ PC                 2.00              
$$ 
##$PARAMETERFILE=	(procs, ASCII, C:/Users/peter/Documents/FIDs%20(300%20MHz)/pb268%20(run%20as%20ks218)%20PyzNO%20+%20MeOTf%20(CD3CN)%20full%20char%20V795401/11/pdata/1/procs, 0)
$$ ##TITLE= Parameter file, TOPSPIN		Version 3.2
$$ ##JCAMPDX= 5.0
$$ ##DATATYPE= Parameter Values
$$ ##NPOINTS= 1	$$ modification sequence number
$$ ##ORIGIN= Bruker BioSpin GmbH
$$ ##OWNER= nmrsu
$$ $$ 2018-10-04 02:10:21.553 +0100  nmrsu@CZC3047DXV
$$ $$ //Nmr-data/nmr/AV300data (new server)/data/PBKS/nmr/V795401/11/pdata/1/procs
$$ $$ process C:\Bruker\TopSpin3.2\prog\mod\dirdata.exe
$$ ##$ABSF1= 16.18701
$$ ##$ABSF2= -3.836365
$$ ##$ABSG= 2
$$ ##$ABSL= 30
$$ ##$ALPHA= 0
$$ ##$AQORDER= 0
$$ ##$ASSFAC= 0
$$ ##$ASSFACI= 0
$$ ##$ASSFACX= 0
$$ ##$ASSWID= 0
$$ ##$AUNMP= <proc_1d_apk0>
$$ ##$AXLEFT= 0
$$ ##$AXNAME= <>
$$ ##$AXNUC= <1H>
$$ ##$AXRIGHT= 0
$$ ##$AXTYPE= 0
$$ ##$AXUNIT= <>
$$ ##$AZFE= 0.1
$$ ##$AZFW= 0.1
$$ ##$BCFW= 0
$$ ##$BC_mod= 0
$$ ##$BYTORDP= 0
$$ ##$COROFFS= 0
$$ ##$CY= 15
$$ ##$DATMOD= 1
$$ ##$DC= 0
$$ ##$DFILT= <>
$$ ##$DTYPP= 0
$$ ##$ERETIC= no
$$ ##$F1P= 11
$$ ##$F2P= -0.5
$$ ##$FCOR= 0.5
$$ ##$FTSIZE= 65536
$$ ##$FT_mod= 6
$$ ##$GAMMA= 0
$$ ##$GB= 0
$$ ##$INTBC= 1
$$ ##$INTSCL= 1
$$ ##$ISEN= 128
$$ ##$LB= 0.3
$$ ##$LEV0= 0
$$ ##$LPBIN= 0
$$ ##$MAXI= 10000
$$ ##$MC2= 0
$$ ##$MEAN= 0
$$ ##$ME_mod= 0
$$ ##$MI= 0
$$ ##$MddCEXP= no
$$ ##$MddCT_SP= no
$$ ##$MddF180= no
$$ ##$MddLAMBDA= 0
$$ ##$MddMEMORY= 0
$$ ##$MddMERGE= 0
$$ ##$MddNCOMP= 0
$$ ##$MddNITER= 0
$$ ##$MddNOISE= 0
$$ ##$MddPHASE= 0
$$ ##$MddSEED= 0
$$ ##$MddSRSIZE= 0
$$ ##$Mdd_CsALG= 0
$$ ##$Mdd_CsLAMBDA= 0
$$ ##$Mdd_CsNITER= 0
$$ ##$Mdd_CsNORM= 0
$$ ##$Mdd_CsZF= 0
$$ ##$Mdd_mod= 0
$$ ##$NCOEF= 0
$$ ##$NC_proc= -4
$$ ##$NLEV= 6
$$ ##$NOISF1= 0
$$ ##$NOISF2= 0
$$ ##$NSP= 0
$$ ##$NTH_PI= 0
$$ ##$NZP= 0
$$ ##$OFFSET= 16.18701
$$ ##$PC= 2
$$ ##$PHC0= 67.8
$$ ##$PHC1= 0
$$ ##$PH_mod= 1
$$ ##$PKNL= yes
$$ ##$PPARMOD= 0
$$ ##$PPDIAG= 0
$$ ##$PPIPTYP= 0
$$ ##$PPMPNUM= 2147483647
$$ ##$PPRESOL= 1
$$ ##$PSCAL= 4
$$ ##$PSIGN= 0
$$ ##$PYNMP= <proc.py>
$$ ##$REVERSE= no
$$ ##$SF= 300.13
$$ ##$SI= 65536
$$ ##$SIGF1= 0
$$ ##$SIGF2= 0
$$ ##$SINO= 0
$$ ##$SIOLD= 65536
$$ ##$SPECTYP= <PROTON>
$$ ##$SREGLST= <1H.CD3CN>
$$ ##$SSB= 0
$$ ##$STSI= 65536
$$ ##$STSR= 0
$$ ##$SW_p= 6009.61538461538
$$ ##$SYMM= 0
$$ ##$S_DEV= 0
$$ ##$TDeff= 65536
$$ ##$TDoff= 0
$$ ##$TI= <AMF 2-156-5
$$ Amano PSL
$$ vinyl acetate
$$ no molecular sieves
$$ 
$$ >
$$ ##$TILT= no
$$ ##$TM1= 0
$$ ##$TM2= 0
$$ ##$TOPLEV= 0
$$ ##$USERP1= <>
$$ ##$USERP2= <>
$$ ##$USERP3= <>
$$ ##$USERP4= <>
$$ ##$USERP5= <>
$$ ##$WDW= 1
$$ ##$XDIM= 0
$$ ##$YMAX_p= 540186219
$$ ##$YMIN_p= -34501
$$ ##END=
$$ 
##$PARAMETERFILE=	(pulseprogram, ASCII, C:/Users/peter/Documents/FIDs%20(300%20MHz)/pb268%20(run%20as%20ks218)%20PyzNO%20+%20MeOTf%20(CD3CN)%20full%20char%20V795401/11/pulseprogram, 0)
$$ # 1 "C:/Bruker/TopSpin3.2/exp/stan/nmr/lists/pp/zg30"
$$ ;zg30
$$ ;avance-version (12/01/11)
$$ ;1D sequence
$$ ;using 30 degree flip angle
$$ ;
$$ ;$CLASS=HighRes
$$ ;$DIM=1D
$$ ;$TYPE=
$$ ;$SUBTYPE=
$$ ;$COMMENT=
$$ ;$RECOMMEND=y
$$ 
$$ 
$$ # 1 "C:/Bruker/TopSpin3.2/exp/stan/nmr/lists/pp/Avance.incl" 1
$$ ;Avance3.incl
$$ ;   for AV III
$$ ;
$$ ;avance-version (07/12/14)
$$ ;
$$ ;$CLASS=HighRes Incl
$$ ;$COMMENT=
$$ # 165 "C:/Bruker/TopSpin3.2/exp/stan/nmr/lists/pp/Avance.incl"
$$ ;$Id: Avance3.incl,v 1.9.8.1 2012/01/31 17:56:17 ber Exp $
$$ # 14 "C:/Bruker/TopSpin3.2/exp/stan/nmr/lists/pp/zg30" 2
$$ 
$$ 
$$ # 17 "C:/Bruker/TopSpin3.2/exp/stan/nmr/lists/pp/zg30"
$$ "acqt0=-p1*0.66/3.1416"
$$ 
$$ 
$$ # 1 "mc_line 20 file C:/Bruker/TopSpin3.2/exp/stan/nmr/lists/pp/zg30 exp. def. part of mc cmd. before ze"
$$ define delay MCWRK
$$ define delay MCREST
$$ "MCREST = 30m - 30m"
$$ "MCWRK = 0.333333*30m"
$$ 
$$     dccorr
$$ # 20 "C:/Bruker/TopSpin3.2/exp/stan/nmr/lists/pp/zg30"
$$ 1 ze
$$ # 1 "mc_line 20 file C:/Bruker/TopSpin3.2/exp/stan/nmr/lists/pp/zg30 exp. def. of mc cmd. after ze"
$$ # 21 "C:/Bruker/TopSpin3.2/exp/stan/nmr/lists/pp/zg30"
$$ # 1 "mc_line 21 file C:/Bruker/TopSpin3.2/exp/stan/nmr/lists/pp/zg30 exp. start label for mc cmd."
$$ 2 MCWRK  * 2
$$ LBLF0, MCWRK
$$   MCREST
$$ # 22 "C:/Bruker/TopSpin3.2/exp/stan/nmr/lists/pp/zg30"
$$   d1
$$   p1*0.33 ph1
$$   go=2 ph31
$$ # 1 "mc_line 25 file C:/Bruker/TopSpin3.2/exp/stan/nmr/lists/pp/zg30 exp. mc cmd. in line"
$$   MCWRK wr #0
$$   MCWRK zd
$$   lo to LBLF0 times td0
$$ 
$$   MCWRK
$$ # 26 "C:/Bruker/TopSpin3.2/exp/stan/nmr/lists/pp/zg30"
$$ exit
$$ # 29 "C:/Bruker/TopSpin3.2/exp/stan/nmr/lists/pp/zg30"
$$ ph1=0 2 2 0 1 3 3 1
$$ ph31=0 2 2 0 1 3 3 1
$$ 
$$ 
$$ ;pl1 : f1 channel - power level for pulse (default)
$$ ;p1 : f1 channel -  90 degree high power pulse
$$ ;d1 : relaxation delay; 1-5 * T1
$$ ;ns: 1 * n, total number of scans: NS * TD0
$$ # 40 "C:/Bruker/TopSpin3.2/exp/stan/nmr/lists/pp/zg30"
$$ ;$Id: zg30,v 1.11.6.1 2012/01/31 17:56:41 ber Exp $
$$ 
##$PARAMETERFILE=	(title, ASCII, C:/Users/peter/Documents/FIDs%20(300%20MHz)/pb268%20(run%20as%20ks218)%20PyzNO%20+%20MeOTf%20(CD3CN)%20full%20char%20V795401/11/pdata/1/title, 0)
$$ KS218
$$ 
##$PARAMETERFILE=	(uxnmr.par, ASCII, C:/Users/peter/Documents/FIDs%20(300%20MHz)/pb268%20(run%20as%20ks218)%20PyzNO%20+%20MeOTf%20(CD3CN)%20full%20char%20V795401/11/uxnmr.par, 0)
$$ ##TITLE= Parameter file, TOPSPIN		Version 3.2
$$ ##JCAMPDX= 5.0
$$ ##DATATYPE= Parameter Values
$$ ##NPOINTS= 45	$$ modification sequence number
$$ ##ORIGIN= Bruker BioSpin GmbH
$$ ##OWNER= nmrsu
$$ $$ 2017-09-21 12:26:45.480 +0100  nmrsu@CZC3047DXV
$$ $$ C:/Bruker/TopSpin3.2/conf/instr/spect/uxnmr.par
$$ $$ process C:\Bruker\TopSpin3.2\prog\mod\confwiring.exe
$$ ##$ACB= 0
$$ ##$ACBTAT= (0..23)
$$ 0 66 66 50 0 0 0 0 0 0 0 0 0 0 0 0 0 0 0 0 0 0 0 0
$$ ##$ACBTBA= (0..23)
$$ 0 2 2 0 0 0 0 0 0 0 0 0 0 0 0 0 0 0 0 0 0 0 0 0
$$ ##$ACBTBLK= (0..23)
$$ 0 1 1 40 0 0 0 0 0 0 0 0 0 0 0 0 0 0 0 0 0 0 0 0
$$ ##$ACBTCTL= (0..23)
$$ 0 0 0 6 0 0 0 0 0 0 0 0 0 0 0 0 0 0 0 0 0 0 0 0
$$ ##$ACBTDI= (0..23)
$$ 0 102 102 -1779670252 0 0 0 0 0 0 0 0 0 0 0 0 0 0 0 0 0 0 0 0
$$ ##$ACBTDM= (0..23)
$$ 0 10 10 10 0 0 0 0 0 0 0 0 0 0 0 0 0 0 0 0 0 0 0 0
$$ ##$ACBTFHI= (0..23)
$$ 0 400 400 47 0 0 0 0 0 0 0 0 0 0 0 0 0 0 0 0 0 0 0 0
$$ ##$ACBTFL= (0..23)
$$ 0 73 74 8 0 0 0 0 0 0 0 0 0 0 0 0 0 0 0 0 0 0 0 0
$$ ##$ACBTFLO= (0..23)
$$ 0 9 9 45 0 0 0 0 0 0 0 0 0 0 0 0 0 0 0 0 0 0 0 0
$$ ##$ACBTINP= (0..23)
$$ 0 1 2 8 0 0 0 0 0 0 0 0 0 0 0 0 0 0 0 0 0 0 0 0
$$ ##$ACBTOUT= (0..23)
$$ 0 1 2 1 0 0 0 0 0 0 0 0 0 0 0 0 0 0 0 0 0 0 0 0
$$ ##$ACBTPO= (0..23)
$$ 0 150000 60000 5000 0 0 0 0 0 0 0 0 0 0 0 0 0 0 0 0 0 0 0 0
$$ ##$ACBTPW= (0..23)
$$ 0 10 10 1000 0 0 0 0 0 0 0 0 0 0 0 0 0 0 0 0 0 0 0 0
$$ ##$ACBTSB= (0..23)
$$ 0 0 0 0 0 0 0 0 0 0 0 0 0 0 0 0 0 0 0 0 0 0 0 0
$$ ##$ACBTSDT= (0..23)
$$ 0 -1 -1 2 0 0 0 0 0 0 0 0 0 0 0 0 0 0 0 0 0 0 0 0
$$ ##$ACBTY= <no>
$$ ##$AMPDFLT= no
$$ ##$AQSBDCH= (0..95)
$$ 0 0 0 0 0 0 0 0 0 0 255 255 255 255 255 255 255 255 255 255 255 255 255
$$ 255 255 255 255 255 255 255 255 255 255 255 255 255 255 255 255 255 255
$$ 255 255 255 255 255 255 255 255 255 255 255 255 255 255 255 255 255 255
$$ 255 255 255 255 255 255 255 255 255 255 255 255 255 255 255 255 255 255
$$ 255 255 255 255 255 255 255 255 255 255 255 255 255 255 255 255 255 255
$$ 255
$$ ##$AQSBDHW= (0..95)
$$ 5 1 0 0 0 0 0 0 0 0 255 255 255 255 255 255 255 255 255 255 255 255 255
$$ 255 255 255 255 255 255 255 255 255 255 255 255 255 255 255 255 255 255
$$ 255 255 255 255 255 255 255 255 255 255 255 255 255 255 255 255 255 255
$$ 255 255 255 255 255 255 255 255 255 255 255 255 255 255 255 255 255 255
$$ 255 255 255 255 255 255 255 255 255 255 255 255 255 255 255 255 255 255
$$ 255
$$ ##$AQSBDID= (0..95)
$$ 82 88 83 83 65 86 86 86 66 66 255 255 255 255 255 255 255 255 255 255 255
$$ 255 255 255 255 255 255 255 255 255 255 255 255 255 255 255 255 255 255
$$ 255 255 255 255 255 255 255 255 255 255 255 255 255 255 255 255 255 255
$$ 255 255 255 255 255 255 255 255 255 255 255 255 255 255 255 255 255 255
$$ 255 255 255 255 255 255 255 255 255 255 255 255 255 255 255 255 255 255
$$ 255 255 255
$$ ##$AQSBDNO= (0..95)
$$ 1 1 1 2 1 1 2 3 1 1 255 255 255 255 255 255 255 255 255 255 255 255 255
$$ 255 255 255 255 255 255 255 255 255 255 255 255 255 255 255 255 255 255
$$ 255 255 255 255 255 255 255 255 255 255 255 255 255 255 255 255 255 255
$$ 255 255 255 255 255 255 255 255 255 255 255 255 255 255 255 255 255 255
$$ 255 255 255 255 255 255 255 255 255 255 255 255 255 255 255 255 255 255
$$ 255
$$ ##$AQSBDSL= (0..95)
$$ 2 3 4 4 8 12 14 15 255 1 255 255 255 255 255 255 255 255 255 255 255 255
$$ 255 255 255 255 255 255 255 255 255 255 255 255 255 255 255 255 255 255
$$ 255 255 255 255 255 255 255 255 255 255 255 255 255 255 255 255 255 255
$$ 255 255 255 255 255 255 255 255 255 255 255 255 255 255 255 255 255 255
$$ 255 255 255 255 255 255 255 255 255 255 255 255 255 255 255 255 255 255
$$ 255 255
$$ ##$AQSBDTY= (0..95)
$$ 67 214 50 50 5 148 147 145 217 7 255 255 255 255 255 255 255 255 255 255
$$ 255 255 255 255 255 255 255 255 255 255 255 255 255 255 255 255 255 255
$$ 255 255 255 255 255 255 255 255 255 255 255 255 255 255 255 255 255 255
$$ 255 255 255 255 255 255 255 255 255 255 255 255 255 255 255 255 255 255
$$ 255 255 255 255 255 255 255 255 255 255 255 255 255 255 255 255 255 255
$$ 255 255 255 255
$$ ##$AQSBUAD= (0..95)
$$ 16 52 36 37 54 160 161 162 32 32 255 255 255 255 255 255 255 255 255 255
$$ 255 255 255 255 255 255 255 255 255 255 255 255 255 255 255 255 255 255
$$ 255 255 255 255 255 255 255 255 255 255 255 255 255 255 255 255 255 255
$$ 255 255 255 255 255 255 255 255 255 255 255 255 255 255 255 255 255 255
$$ 255 255 255 255 255 255 255 255 255 255 255 255 255 255 255 255 255 255
$$ 255 255 255 255
$$ ##$AQSECL= (0..95)
$$ 0 2 2 2 9 2 0 1 0 255 255 255 255 255 255 255 255 255 255 255 255 255 255
$$ 255 255 255 255 255 255 255 255 255 255 255 255 255 255 255 255 255 255
$$ 255 255 255 255 255 255 255 255 255 255 255 255 255 255 255 255 255 255
$$ 255 255 255 255 255 255 255 255 255 255 255 255 255 255 255 255 255 255
$$ 255 255 255 255 255 255 255 255 255 255 255 255 255 255 255 255 255 255
$$ 255
$$ ##$AQSECLS= (0..95)
$$ 2 0 2 2 2 0 1 2 2 255 255 255 255 255 255 255 255 255 255 255 255 255 255
$$ 255 255 255 255 255 255 255 255 255 255 255 255 255 255 255 255 255 255
$$ 255 255 255 255 255 255 255 255 255 255 255 255 255 255 255 255 255 255
$$ 255 255 255 255 255 255 255 255 255 255 255 255 255 255 255 255 255 255
$$ 255 255 255 255 255 255 255 255 255 255 255 255 255 255 255 255 255 255
$$ 255
$$ ##$AQSETH1= <no>
$$ ##$AQSETH2= <no>
$$ ##$AQSSPLT= no
$$ ##$ATT19F= (0..1)
$$ 0 0
$$ ##$ATT1H= (0..1)
$$ 0 0
$$ ##$ATT3H= (0..1)
$$ 0 0
$$ ##$ATTX= (0..1)
$$ 0 0
$$ ##$ATTY= (0..1)
$$ 0 0
$$ ##$ATTZ= (0..1)
$$ 0 0
$$ ##$BACSAIR= yes
$$ ##$BACSCAP= 60
$$ ##$BACSDEL= 5
$$ ##$BACSFCM= no
$$ ##$BACSOPT= <>
$$ ##$BACSTY= <tty04>
$$ ##$BARPTY= <no>
$$ ##$BFREQ= 300.13
$$ ##$BGAETH1= <no>
$$ ##$BGAETH2= <no>
$$ ##$BGAETH3= <no>
$$ ##$BGAETH4= <no>
$$ ##$BGAETH5= <no>
$$ ##$BGAETH6= <no>
$$ ##$BGAETH7= <no>
$$ ##$BGAETH8= <no>
$$ ##$BIRDS= yes
$$ ##$BMPC= 0
$$ ##$BMPCTY= <no>
$$ ##$BPSUTY= <no>
$$ ##$BSMS= 2
$$ ##$BSMS19FLock= no
$$ ##$BSMSETH= <149.236.99.20>
$$ ##$BSMSTY= <no>
$$ ##$BgaChMap= (0..7)
$$ 15 15 15 15 15 15 15 15
$$ ##$BgaChShimMap= (0..7)
$$ 0 0 0 0 0 0 0 0
$$ ##$Bla01Eth= <no>
$$ ##$Bla01Nam= <BLA2BB 150/60 20-400>
$$ ##$Bla01PN= <W1345049>
$$ ##$Bla01SN= <3239>
$$ ##$Bla02Eth= <149.236.99.20>
$$ ##$Bla02Nam= <BSMS/2 LOCK TRANSCEIVER 300>
$$ ##$Bla02PN= <Z109887>
$$ ##$Bla02SN= <00223>
$$ ##$Bla03Eth= <no>
$$ ##$Bla03Nam= <>
$$ ##$Bla03PN= <>
$$ ##$Bla03SN= <>
$$ ##$Bla04Eth= <no>
$$ ##$Bla04Nam= <>
$$ ##$Bla04PN= <>
$$ ##$Bla04SN= <>
$$ ##$Bla05Eth= <no>
$$ ##$Bla05Nam= <>
$$ ##$Bla05PN= <>
$$ ##$Bla05SN= <>
$$ ##$Bla06Eth= <no>
$$ ##$Bla06Nam= <>
$$ ##$Bla06PN= <>
$$ ##$Bla06SN= <>
$$ ##$Bla07Eth= <no>
$$ ##$Bla07Nam= <>
$$ ##$Bla07PN= <>
$$ ##$Bla07SN= <>
$$ ##$Bla08Eth= <no>
$$ ##$Bla08Nam= <>
$$ ##$Bla08PN= <>
$$ ##$Bla08SN= <>
$$ ##$CFASMOD= (0..7)
$$ 1 1 1 1 1 1 1 1
$$ ##$CFASMUL= (0..7)
$$ 1 1 1 1 1 1 1 1
$$ ##$CNFTXDR= (0..7)
$$ 6 6 0 0 0 0 0 0
$$ ##$COMDIG2= 0
$$ ##$CPDBTY= <no>
$$ ##$CRCOTY= <no>
$$ ##$CSW1= (0..31)
$$ 1 1 8 0 0 0 0 0 0 0 0 0 0 0 0 0 0 0 0 0 0 0 0 0 0 0 0 0 0 0 0 0
$$ ##$CSW2= (0..31)
$$ 2 2 0 0 0 0 0 0 0 0 0 0 0 0 0 0 0 0 0 0 0 0 0 0 0 0 0 0 0 0 0 0
$$ ##$CSWNUM= (0..7)
$$ 2 1 0 0 0 0 0 0
$$ ##$Ctb1Eth= <no>
$$ ##$DATSTAT= no
$$ ##$DIGI140= (0..7)
$$ 0 0 0 0 0 0 0 0
$$ ##$DIGIB12= (0..7)
$$ 0 0 0 0 0 0 0 0
$$ ##$DIGIB16= (0..7)
$$ 0 0 0 0 0 0 0 0
$$ ##$DIGIFA= (0..7)
$$ 0 0 0 0 0 0 0 0
$$ ##$DIGIHA= (0..7)
$$ 0 0 0 0 0 0 0 0
$$ ##$DIGIHAF= (0..7)
$$ 0 0 0 0 0 0 0 0
$$ ##$DIGIHRD= (0..7)
$$ 0 0 0 0 0 0 0 0
$$ ##$DIGIIA= (0..7)
$$ 0 0 0 0 0 0 0 0
$$ ##$DIGIO16= (0..7)
$$ 0 0 0 0 0 0 0 0
$$ ##$DIGISA= (0..7)
$$ 0 0 0 0 0 0 0 0
$$ ##$DIGISAF= (0..7)
$$ 0 0 0 0 0 0 0 0
$$ ##$DIGISL= (0..7)
$$ 0 0 0 0 0 0 0 0
$$ ##$DIGITYI= (0..7)
$$ 0 0 0 0 0 0 0 0
$$ ##$DIGITYP= (0..7)
$$ 0 0 0 0 0 0 0 0
$$ ##$DIGITZ= 0
$$ ##$DPPFAC= 1
$$ ##$DRMSETH= <no>
$$ ##$DRU= yes
$$ ##$DRUETH01= <149.236.99.89>
$$ ##$DRUETH02= <no>
$$ ##$DRUETH03= <no>
$$ ##$DRUETH04= <no>
$$ ##$DRUETH05= <no>
$$ ##$DRUETH06= <no>
$$ ##$DRUETH07= <no>
$$ ##$DRUETH08= <no>
$$ ##$DRUETH09= <no>
$$ ##$DRUETH10= <no>
$$ ##$DRUETH11= <no>
$$ ##$DRUETH12= <no>
$$ ##$DRUETH13= <no>
$$ ##$DRUETH14= <no>
$$ ##$DRUETH15= <no>
$$ ##$DRUETH16= <no>
$$ ##$DRUETH17= <no>
$$ ##$DRUETH18= <no>
$$ ##$DRUETH19= <no>
$$ ##$DRUETH20= <no>
$$ ##$DRUETH21= <no>
$$ ##$DRUETH22= <no>
$$ ##$DRUETH23= <no>
$$ ##$DRUETH24= <no>
$$ ##$DRUETH25= <no>
$$ ##$DRUETH26= <no>
$$ ##$DRUETH27= <no>
$$ ##$DRUETH28= <no>
$$ ##$DRUETH29= <no>
$$ ##$DRUETH30= <no>
$$ ##$DRUETH31= <no>
$$ ##$DRUETH32= <no>
$$ ##$Description= <AVANCE NANOBAY V3-I 300MHz>
$$ ##$DppType= 0
$$ ##$FCUMEM= (0..7)
$$ 16777208 16777208 0 0 0 0 0 0
$$ ##$FCUPAL= (0..7)
$$ 0 0 0 0 0 0 0 0
$$ ##$FGSVTY= <no>
$$ ##$FQMIX= 0
$$ ##$FUNCMOD= <>
$$ ##$GCUTYPE= 10
$$ ##$GCUTYPE2= 0
$$ ##$GPREDEL= 0
$$ ##$GPSCUTY= <no>
$$ ##$GRADRES= 5
$$ ##$GTUTY= <no>
$$ ##$GradAmpGain= (0..1)
$$ 0 0
$$ ##$GradAmpMaxCurX= (0..1)
$$ 0 0
$$ ##$GradAmpMaxCurY= (0..1)
$$ 0 0
$$ ##$GradAmpMaxCurZ= (0..1)
$$ 9.99999904632568 0
$$ ##$GradAmpType= (0..1)
$$ 2 0
$$ ##$HDIETH1= <no>
$$ ##$HDIETH2= <no>
$$ ##$HDIETH3= <no>
$$ ##$HDIETH4= <no>
$$ ##$HFAC= 3
$$ ##$HPCU= 0
$$ ##$HPCUTY= <no>
$$ ##$HPTXLP= (0..3)
$$ -1 -1 -1 -1
$$ ##$HPTXPI= (0..3)
$$ 0 0 0 0
$$ ##$HPTXPO= (0..3)
$$ 0 0 0 0
$$ ##$HPTXTY= (0..3)
$$ 0 0 0 0
$$ ##$IF451= 0
$$ ##$IFREQ= 1
$$ ##$INTFPR= 0
$$ ##$IPSOETH= <149.236.99.254>
$$ ##$LOCKCONF= <DLMT>
$$ ##$LOCKTY= <no>
$$ ##$LOCSWID= 0
$$ ##$LOCSWIF= 0
$$ ##$LVDSSPLITETH1= <no>
$$ ##$LVDSSPLITETH2= <no>
$$ ##$LVDSSPLITETH3= <no>
$$ ##$LVDSSPLITETH4= <no>
$$ ##$Location= <University College Cork>
$$ ##$M2FAC= 0
$$ ##$MAS= 0
$$ ##$MASETIME= 10
$$ ##$MASITIME= 10
$$ ##$MASTY= <no>
$$ ##$MAS_CT= 5
$$ ##$MAS_SG= 0
$$ ##$MAS_TO= 0
$$ ##$MEMPRM= 0
$$ ##$MHFAC= 0
$$ ##$MXFAC= 0
$$ ##$NAMPD1= <1H/2H 1H>
$$ ##$NAMPD10= <>
$$ ##$NAMPD11= <>
$$ ##$NAMPD12= <>
$$ ##$NAMPD13= <>
$$ ##$NAMPD14= <>
$$ ##$NAMPD15= <>
$$ ##$NAMPD16= <>
$$ ##$NAMPD2= <1H/2H 2H>
$$ ##$NAMPD3= <XBB19F 2HS>
$$ ##$NAMPD4= <>
$$ ##$NAMPD5= <>
$$ ##$NAMPD6= <>
$$ ##$NAMPD7= <>
$$ ##$NAMPD8= <>
$$ ##$NAMPD9= <>
$$ ##$NFCU= 2
$$ ##$NFRED= 0
$$ ##$NMRCH= 2
$$ ##$NMRMEM= 16384
$$ ##$NPSGU= 0
$$ ##$NRCU= 1
$$ ##$NROUT= 1
$$ ##$NSGU= 2
$$ ##$OrderNo= <10111417 Z133001_00031>
$$ ##$PAMPF1= (0..15)
$$ 75 24 96 64 0 0 0 0 0 0 0 0 0 0 0 0
$$ ##$PAMPF2= (0..15)
$$ 0 0 0 0 0 0 0 0 0 0 0 0 0 0 0 0
$$ ##$PAMPF3= (0..15)
$$ 0 0 0 0 0 0 0 0 0 0 0 0 0 0 0 0
$$ ##$PAMPF4= (0..15)
$$ 0 0 0 0 0 0 0 0 0 0 0 0 0 0 0 0
$$ ##$PAMPF5= (0..15)
$$ 0 0 0 0 0 0 0 0 0 0 0 0 0 0 0 0
$$ ##$PAMPF6= (0..15)
$$ 0 0 0 0 0 0 0 0 0 0 0 0 0 0 0 0
$$ ##$PAMPF7= (0..15)
$$ 0 0 0 0 0 0 0 0 0 0 0 0 0 0 0 0
$$ ##$PAMPF8= (0..15)
$$ 0 0 0 0 0 0 0 0 0 0 0 0 0 0 0 0
$$ ##$PH4= 0
$$ ##$PHF4TY= <no>
$$ ##$POWCHK= yes
$$ ##$PRAMD1= (0..7)
$$ 2 0 0 0 0 0 0 0
$$ ##$PRAMD10= (0..7)
$$ 0 0 0 0 0 0 0 0
$$ ##$PRAMD11= (0..7)
$$ 0 0 0 0 0 0 0 0
$$ ##$PRAMD12= (0..7)
$$ 0 0 0 0 0 0 0 0
$$ ##$PRAMD13= (0..7)
$$ 0 0 0 0 0 0 0 0
$$ ##$PRAMD14= (0..7)
$$ 0 0 0 0 0 0 0 0
$$ ##$PRAMD15= (0..7)
$$ 0 0 0 0 0 0 0 0
$$ ##$PRAMD16= (0..7)
$$ 0 0 0 0 0 0 0 0
$$ ##$PRAMD17= (0..7)
$$ 0 0 0 0 0 0 0 0
$$ ##$PRAMD18= (0..7)
$$ 0 0 0 0 0 0 0 0
$$ ##$PRAMD19= (0..7)
$$ 0 0 0 0 0 0 0 0
$$ ##$PRAMD2= (0..7)
$$ 0 1048576 0 0 0 1048576 0 0
$$ ##$PRAMD20= (0..7)
$$ 0 0 0 0 0 0 0 0
$$ ##$PRAMD21= (0..7)
$$ 0 0 0 0 0 0 0 0
$$ ##$PRAMD3= (0..7)
$$ 2147483644 2131230719 2147483647 67108863 0 0 0 0
$$ ##$PRAMD4= (0..7)
$$ 0 0 0 0 0 0 0 0
$$ ##$PRAMD5= (0..7)
$$ 0 0 0 0 0 0 0 0
$$ ##$PRAMD6= (0..7)
$$ 0 0 0 0 0 0 0 0
$$ ##$PRAMD7= (0..7)
$$ 0 0 0 0 0 0 0 0
$$ ##$PRAMD8= (0..7)
$$ 0 0 0 0 0 0 0 0
$$ ##$PRAMD9= (0..7)
$$ 0 0 0 0 0 0 0 0
$$ ##$PRAMLED= (0..1)
$$ 0 0
$$ ##$PRAMP1= <tty10>
$$ ##$PRAMP2= <no>
$$ ##$PRAMP3= <no>
$$ ##$PRAMP4= <no>
$$ ##$PRAMP5= <no>
$$ ##$PRAMP6= <no>
$$ ##$PRAMP7= <no>
$$ ##$PRAMP8= <no>
$$ ##$PRAMPTP= 1
$$ ##$PREPTY= <no>
$$ ##$PREREC= (0..15)
$$ 0 0 0 0 0 0 0 0 0 0 0 0 0 0 0 0
$$ ##$PRESHLD= 0
$$ ##$PTS160= -1
$$ ##$PTSA2X= (0..7)
$$ 0 0 0 0 0 0 0 0
$$ ##$PTSF2X= (0..7)
$$ 0 0 0 0 0 0 0 0
$$ ##$PTSFMX= (0..19)
$$ 649.9 649.9 0 0 0 0 0 0 0 0 0 0 0 0 0 0 0 0 0 0
$$ ##$PULCHK= no
$$ ##$PramDutyCycPerc= (0..15)
$$ 2 2 2 0 0 0 0 0 0 0 0 0 0 0 0 0
$$ ##$PramPeakPowerW= (0..15)
$$ 150 300 500 0 0 0 0 0 0 0 0 0 0 0 0 0
$$ ##$PramPulWidthMs= (0..15)
$$ 0.02 0.1 0.1 0 0 0 0 0 0 0 0 0 0 0 0 0
$$ ##$PreampMod01PN= <Z003950>
$$ ##$PreampMod01SN= <00830>
$$ ##$PreampMod02PN= <Z003950>
$$ ##$PreampMod02SN= <00830>
$$ ##$PreampMod03PN= <Z003954>
$$ ##$PreampMod03SN= <00397>
$$ ##$PreampMod04PN= <>
$$ ##$PreampMod04SN= <>
$$ ##$PreampMod05PN= <>
$$ ##$PreampMod05SN= <>
$$ ##$PreampMod06PN= <>
$$ ##$PreampMod06SN= <>
$$ ##$PreampMod07PN= <>
$$ ##$PreampMod07SN= <>
$$ ##$PreampMod08PN= <>
$$ ##$PreampMod08SN= <>
$$ ##$PreampMod09PN= <>
$$ ##$PreampMod09SN= <>
$$ ##$PreampMod10PN= <>
$$ ##$PreampMod10SN= <>
$$ ##$PreampMod11PN= <>
$$ ##$PreampMod11SN= <>
$$ ##$PreampMod12PN= <>
$$ ##$PreampMod12SN= <>
$$ ##$PreampMod13PN= <>
$$ ##$PreampMod13SN= <>
$$ ##$PreampMod14PN= <>
$$ ##$PreampMod14SN= <>
$$ ##$PreampMod15PN= <>
$$ ##$PreampMod15SN= <>
$$ ##$PreampMod16PN= <>
$$ ##$PreampMod16SN= <>
$$ ##$PreampModBisDat= (0..15)
$$ 20130605 20130605 20130604 0 0 0 0 0 0 0 0 0 0 0 0 0
$$ ##$ProdigyEth= <no>
$$ ##$RCUCDS= (0..7)
$$ 0 0 0 0 0 0 0 0
$$ ##$RCUCFS= (0..7)
$$ 0 0 0 0 0 0 0 0
$$ ##$RCUCSS= (0..7)
$$ 0 0 0 0 0 0 0 0
$$ ##$RCUI2C1= (0..7)
$$ 0 0 0 0 0 0 0 0
$$ ##$RCUI2C2= (0..7)
$$ 0 0 0 0 0 0 0 0
$$ ##$RCUI2C3= (0..7)
$$ 0 0 0 0 0 0 0 0
$$ ##$RCUI2C4= (0..7)
$$ 0 0 0 0 0 0 0 0
$$ ##$RCUI2C5= (0..7)
$$ 0 0 0 0 0 0 0 0
$$ ##$RCUI2C6= (0..7)
$$ 0 0 0 0 0 0 0 0
$$ ##$RCUI2C7= (0..7)
$$ 0 0 0 0 0 0 0 0
$$ ##$RCUI2C8= (0..7)
$$ 0 0 0 0 0 0 0 0
$$ ##$RDCU= 0
$$ ##$RFSINPUT= (0..1)
$$ 0 0
$$ ##$RFSVTY= <no>
$$ ##$RGTYPE= (0..31)
$$ 9 0 0 0 0 0 0 0 0 0 0 0 0 0 0 0 0 0 0 0 0 0 0 0 0 0 0 0 0 0 0 0
$$ ##$RG_max= (0..31)
$$ 203 0 0 0 0 0 0 0 0 0 0 0 0 0 0 0 0 0 0 0 0 0 0 0 0 0 0 0 0 0 0 0
$$ ##$RG_min= (0..31)
$$ 0.25 0 0 0 0 0 0 0 0 0 0 0 0 0 0 0 0 0 0 0 0 0 0 0 0 0 0 0 0 0 0 0
$$ ##$RG_tab1= (0..255)
$$ 0.25 0.28 0.32 0.35 0.4 0.44 0.5 0.56 0.64 0.7 0.8 0.89 1 1.12 1.28 1.4
$$ 1.6 1.78 2 2.25 2.56 2.8 3.2 3.56 4 4.5 5 5.6 6.35 7.12 8 9 10 11.3 12.7
$$ 14.2 16 18 20.2 22.6 25.4 28.5 32 36 40.3 45.2 50.8 57 64 71.8 80.6 90.5
$$ 101 114 128 144 161 181 203 -1 -1 -1 -1 -1 -1 -1 -1 -1 -1 -1 -1 -1 -1 -1
$$ -1 -1 -1 -1 -1 -1 -1 -1 -1 -1 -1 -1 -1 -1 -1 -1 -1 -1 -1 -1 -1 -1 -1 -1
$$ -1 -1 -1 -1 -1 -1 -1 -1 -1 -1 -1 -1 -1 -1 -1 -1 -1 -1 -1 -1 -1 -1 -1 -1
$$ -1 -1 -1 -1 -1 -1 -1 -1 -1 -1 -1 -1 -1 -1 -1 -1 -1 -1 -1 -1 -1 -1 -1 -1
$$ -1 -1 -1 -1 -1 -1 -1 -1 -1 -1 -1 -1 -1 -1 -1 -1 -1 -1 -1 -1 -1 -1 -1 -1
$$ -1 -1 -1 -1 -1 -1 -1 -1 -1 -1 -1 -1 -1 -1 -1 -1 -1 -1 -1 -1 -1 -1 -1 -1
$$ -1 -1 -1 -1 -1 -1 -1 -1 -1 -1 -1 -1 -1 -1 -1 -1 -1 -1 -1 -1 -1 -1 -1 -1
$$ -1 -1 -1 -1 -1 -1 -1 -1 -1 -1 -1 -1 -1 -1 -1 -1 -1 -1 -1 -1 -1 -1 -1 -1
$$ -1 -1 -1 -1 -1 -1 -1 -1 -1 -1 -1 -1 -1 -1
$$ ##$RG_tab2= (0..255)
$$ -1 -1 -1 -1 -1 -1 -1 -1 -1 -1 -1 -1 -1 -1 -1 -1 -1 -1 -1 -1 -1 -1 -1 -1
$$ -1 -1 -1 -1 -1 -1 -1 -1 -1 -1 -1 -1 -1 -1 -1 -1 -1 -1 -1 -1 -1 -1 -1 -1
$$ -1 -1 -1 -1 -1 -1 -1 -1 -1 -1 -1 -1 -1 -1 -1 -1 -1 -1 -1 -1 -1 -1 -1 -1
$$ -1 -1 -1 -1 -1 -1 -1 -1 -1 -1 -1 -1 -1 -1 -1 -1 -1 -1 -1 -1 -1 -1 -1 -1
$$ -1 -1 -1 -1 -1 -1 -1 -1 -1 -1 -1 -1 -1 -1 -1 -1 -1 -1 -1 -1 -1 -1 -1 -1
$$ -1 -1 -1 -1 -1 -1 -1 -1 -1 -1 -1 -1 -1 -1 -1 -1 -1 -1 -1 -1 -1 -1 -1 -1
$$ -1 -1 -1 -1 -1 -1 -1 -1 -1 -1 -1 -1 -1 -1 -1 -1 -1 -1 -1 -1 -1 -1 -1 -1
$$ -1 -1 -1 -1 -1 -1 -1 -1 -1 -1 -1 -1 -1 -1 -1 -1 -1 -1 -1 -1 -1 -1 -1 -1
$$ -1 -1 -1 -1 -1 -1 -1 -1 -1 -1 -1 -1 -1 -1 -1 -1 -1 -1 -1 -1 -1 -1 -1 -1
$$ -1 -1 -1 -1 -1 -1 -1 -1 -1 -1 -1 -1 -1 -1 -1 -1 -1 -1 -1 -1 -1 -1 -1 -1
$$ -1 -1 -1 -1 -1 -1 -1 -1 -1 -1 -1 -1 -1 -1 -1 -1
$$ ##$RG_tab3= (0..255)
$$ -1 -1 -1 -1 -1 -1 -1 -1 -1 -1 -1 -1 -1 -1 -1 -1 -1 -1 -1 -1 -1 -1 -1 -1
$$ -1 -1 -1 -1 -1 -1 -1 -1 -1 -1 -1 -1 -1 -1 -1 -1 -1 -1 -1 -1 -1 -1 -1 -1
$$ -1 -1 -1 -1 -1 -1 -1 -1 -1 -1 -1 -1 -1 -1 -1 -1 -1 -1 -1 -1 -1 -1 -1 -1
$$ -1 -1 -1 -1 -1 -1 -1 -1 -1 -1 -1 -1 -1 -1 -1 -1 -1 -1 -1 -1 -1 -1 -1 -1
$$ -1 -1 -1 -1 -1 -1 -1 -1 -1 -1 -1 -1 -1 -1 -1 -1 -1 -1 -1 -1 -1 -1 -1 -1
$$ -1 -1 -1 -1 -1 -1 -1 -1 -1 -1 -1 -1 -1 -1 -1 -1 -1 -1 -1 -1 -1 -1 -1 -1
$$ -1 -1 -1 -1 -1 -1 -1 -1 -1 -1 -1 -1 -1 -1 -1 -1 -1 -1 -1 -1 -1 -1 -1 -1
$$ -1 -1 -1 -1 -1 -1 -1 -1 -1 -1 -1 -1 -1 -1 -1 -1 -1 -1 -1 -1 -1 -1 -1 -1
$$ -1 -1 -1 -1 -1 -1 -1 -1 -1 -1 -1 -1 -1 -1 -1 -1 -1 -1 -1 -1 -1 -1 -1 -1
$$ -1 -1 -1 -1 -1 -1 -1 -1 -1 -1 -1 -1 -1 -1 -1 -1 -1 -1 -1 -1 -1 -1 -1 -1
$$ -1 -1 -1 -1 -1 -1 -1 -1 -1 -1 -1 -1 -1 -1 -1 -1
$$ ##$RG_tab4= (0..255)
$$ -1 -1 -1 -1 -1 -1 -1 -1 -1 -1 -1 -1 -1 -1 -1 -1 -1 -1 -1 -1 -1 -1 -1 -1
$$ -1 -1 -1 -1 -1 -1 -1 -1 -1 -1 -1 -1 -1 -1 -1 -1 -1 -1 -1 -1 -1 -1 -1 -1
$$ -1 -1 -1 -1 -1 -1 -1 -1 -1 -1 -1 -1 -1 -1 -1 -1 -1 -1 -1 -1 -1 -1 -1 -1
$$ -1 -1 -1 -1 -1 -1 -1 -1 -1 -1 -1 -1 -1 -1 -1 -1 -1 -1 -1 -1 -1 -1 -1 -1
$$ -1 -1 -1 -1 -1 -1 -1 -1 -1 -1 -1 -1 -1 -1 -1 -1 -1 -1 -1 -1 -1 -1 -1 -1
$$ -1 -1 -1 -1 -1 -1 -1 -1 -1 -1 -1 -1 -1 -1 -1 -1 -1 -1 -1 -1 -1 -1 -1 -1
$$ -1 -1 -1 -1 -1 -1 -1 -1 -1 -1 -1 -1 -1 -1 -1 -1 -1 -1 -1 -1 -1 -1 -1 -1
$$ -1 -1 -1 -1 -1 -1 -1 -1 -1 -1 -1 -1 -1 -1 -1 -1 -1 -1 -1 -1 -1 -1 -1 -1
$$ -1 -1 -1 -1 -1 -1 -1 -1 -1 -1 -1 -1 -1 -1 -1 -1 -1 -1 -1 -1 -1 -1 -1 -1
$$ -1 -1 -1 -1 -1 -1 -1 -1 -1 -1 -1 -1 -1 -1 -1 -1 -1 -1 -1 -1 -1 -1 -1 -1
$$ -1 -1 -1 -1 -1 -1 -1 -1 -1 -1 -1 -1 -1 -1 -1 -1
$$ ##$RG_tab5= (0..255)
$$ -1 -1 -1 -1 -1 -1 -1 -1 -1 -1 -1 -1 -1 -1 -1 -1 -1 -1 -1 -1 -1 -1 -1 -1
$$ -1 -1 -1 -1 -1 -1 -1 -1 -1 -1 -1 -1 -1 -1 -1 -1 -1 -1 -1 -1 -1 -1 -1 -1
$$ -1 -1 -1 -1 -1 -1 -1 -1 -1 -1 -1 -1 -1 -1 -1 -1 -1 -1 -1 -1 -1 -1 -1 -1
$$ -1 -1 -1 -1 -1 -1 -1 -1 -1 -1 -1 -1 -1 -1 -1 -1 -1 -1 -1 -1 -1 -1 -1 -1
$$ -1 -1 -1 -1 -1 -1 -1 -1 -1 -1 -1 -1 -1 -1 -1 -1 -1 -1 -1 -1 -1 -1 -1 -1
$$ -1 -1 -1 -1 -1 -1 -1 -1 -1 -1 -1 -1 -1 -1 -1 -1 -1 -1 -1 -1 -1 -1 -1 -1
$$ -1 -1 -1 -1 -1 -1 -1 -1 -1 -1 -1 -1 -1 -1 -1 -1 -1 -1 -1 -1 -1 -1 -1 -1
$$ -1 -1 -1 -1 -1 -1 -1 -1 -1 -1 -1 -1 -1 -1 -1 -1 -1 -1 -1 -1 -1 -1 -1 -1
$$ -1 -1 -1 -1 -1 -1 -1 -1 -1 -1 -1 -1 -1 -1 -1 -1 -1 -1 -1 -1 -1 -1 -1 -1
$$ -1 -1 -1 -1 -1 -1 -1 -1 -1 -1 -1 -1 -1 -1 -1 -1 -1 -1 -1 -1 -1 -1 -1 -1
$$ -1 -1 -1 -1 -1 -1 -1 -1 -1 -1 -1 -1 -1 -1 -1 -1
$$ ##$RG_tab6= (0..255)
$$ -1 -1 -1 -1 -1 -1 -1 -1 -1 -1 -1 -1 -1 -1 -1 -1 -1 -1 -1 -1 -1 -1 -1 -1
$$ -1 -1 -1 -1 -1 -1 -1 -1 -1 -1 -1 -1 -1 -1 -1 -1 -1 -1 -1 -1 -1 -1 -1 -1
$$ -1 -1 -1 -1 -1 -1 -1 -1 -1 -1 -1 -1 -1 -1 -1 -1 -1 -1 -1 -1 -1 -1 -1 -1
$$ -1 -1 -1 -1 -1 -1 -1 -1 -1 -1 -1 -1 -1 -1 -1 -1 -1 -1 -1 -1 -1 -1 -1 -1
$$ -1 -1 -1 -1 -1 -1 -1 -1 -1 -1 -1 -1 -1 -1 -1 -1 -1 -1 -1 -1 -1 -1 -1 -1
$$ -1 -1 -1 -1 -1 -1 -1 -1 -1 -1 -1 -1 -1 -1 -1 -1 -1 -1 -1 -1 -1 -1 -1 -1
$$ -1 -1 -1 -1 -1 -1 -1 -1 -1 -1 -1 -1 -1 -1 -1 -1 -1 -1 -1 -1 -1 -1 -1 -1
$$ -1 -1 -1 -1 -1 -1 -1 -1 -1 -1 -1 -1 -1 -1 -1 -1 -1 -1 -1 -1 -1 -1 -1 -1
$$ -1 -1 -1 -1 -1 -1 -1 -1 -1 -1 -1 -1 -1 -1 -1 -1 -1 -1 -1 -1 -1 -1 -1 -1
$$ -1 -1 -1 -1 -1 -1 -1 -1 -1 -1 -1 -1 -1 -1 -1 -1 -1 -1 -1 -1 -1 -1 -1 -1
$$ -1 -1 -1 -1 -1 -1 -1 -1 -1 -1 -1 -1 -1 -1 -1 -1
$$ ##$RG_tab7= (0..255)
$$ -1 -1 -1 -1 -1 -1 -1 -1 -1 -1 -1 -1 -1 -1 -1 -1 -1 -1 -1 -1 -1 -1 -1 -1
$$ -1 -1 -1 -1 -1 -1 -1 -1 -1 -1 -1 -1 -1 -1 -1 -1 -1 -1 -1 -1 -1 -1 -1 -1
$$ -1 -1 -1 -1 -1 -1 -1 -1 -1 -1 -1 -1 -1 -1 -1 -1 -1 -1 -1 -1 -1 -1 -1 -1
$$ -1 -1 -1 -1 -1 -1 -1 -1 -1 -1 -1 -1 -1 -1 -1 -1 -1 -1 -1 -1 -1 -1 -1 -1
$$ -1 -1 -1 -1 -1 -1 -1 -1 -1 -1 -1 -1 -1 -1 -1 -1 -1 -1 -1 -1 -1 -1 -1 -1
$$ -1 -1 -1 -1 -1 -1 -1 -1 -1 -1 -1 -1 -1 -1 -1 -1 -1 -1 -1 -1 -1 -1 -1 -1
$$ -1 -1 -1 -1 -1 -1 -1 -1 -1 -1 -1 -1 -1 -1 -1 -1 -1 -1 -1 -1 -1 -1 -1 -1
$$ -1 -1 -1 -1 -1 -1 -1 -1 -1 -1 -1 -1 -1 -1 -1 -1 -1 -1 -1 -1 -1 -1 -1 -1
$$ -1 -1 -1 -1 -1 -1 -1 -1 -1 -1 -1 -1 -1 -1 -1 -1 -1 -1 -1 -1 -1 -1 -1 -1
$$ -1 -1 -1 -1 -1 -1 -1 -1 -1 -1 -1 -1 -1 -1 -1 -1 -1 -1 -1 -1 -1 -1 -1 -1
$$ -1 -1 -1 -1 -1 -1 -1 -1 -1 -1 -1 -1 -1 -1 -1 -1
$$ ##$RG_tab8= (0..255)
$$ -1 -1 -1 -1 -1 -1 -1 -1 -1 -1 -1 -1 -1 -1 -1 -1 -1 -1 -1 -1 -1 -1 -1 -1
$$ -1 -1 -1 -1 -1 -1 -1 -1 -1 -1 -1 -1 -1 -1 -1 -1 -1 -1 -1 -1 -1 -1 -1 -1
$$ -1 -1 -1 -1 -1 -1 -1 -1 -1 -1 -1 -1 -1 -1 -1 -1 -1 -1 -1 -1 -1 -1 -1 -1
$$ -1 -1 -1 -1 -1 -1 -1 -1 -1 -1 -1 -1 -1 -1 -1 -1 -1 -1 -1 -1 -1 -1 -1 -1
$$ -1 -1 -1 -1 -1 -1 -1 -1 -1 -1 -1 -1 -1 -1 -1 -1 -1 -1 -1 -1 -1 -1 -1 -1
$$ -1 -1 -1 -1 -1 -1 -1 -1 -1 -1 -1 -1 -1 -1 -1 -1 -1 -1 -1 -1 -1 -1 -1 -1
$$ -1 -1 -1 -1 -1 -1 -1 -1 -1 -1 -1 -1 -1 -1 -1 -1 -1 -1 -1 -1 -1 -1 -1 -1
$$ -1 -1 -1 -1 -1 -1 -1 -1 -1 -1 -1 -1 -1 -1 -1 -1 -1 -1 -1 -1 -1 -1 -1 -1
$$ -1 -1 -1 -1 -1 -1 -1 -1 -1 -1 -1 -1 -1 -1 -1 -1 -1 -1 -1 -1 -1 -1 -1 -1
$$ -1 -1 -1 -1 -1 -1 -1 -1 -1 -1 -1 -1 -1 -1 -1 -1 -1 -1 -1 -1 -1 -1 -1 -1
$$ -1 -1 -1 -1 -1 -1 -1 -1 -1 -1 -1 -1 -1 -1 -1 -1
$$ ##$RG_tabA= (0..255)
$$ 0.25 0.28 0.32 0.35 0.4 0.44 0.5 0.56 0.64 0.7 0.8 0.89 1 1.12 1.28 1.4
$$ 1.6 1.78 2 2.25 2.56 2.8 3.2 3.56 4 4.5 5 5.6 6.35 7.12 8 9 10 11.3 12.7
$$ 14.2 16 18 20.2 22.6 25.4 28.5 32 36 40.3 45.2 50.8 57 64 71.8 80.6 90.5
$$ 101 114 128 144 161 181 203 -1 -1 -1 -1 -1 -1 -1 -1 -1 -1 -1 -1 -1 -1 -1
$$ -1 -1 -1 -1 -1 -1 -1 -1 -1 -1 -1 -1 -1 -1 -1 -1 -1 -1 -1 -1 -1 -1 -1 -1
$$ -1 -1 -1 -1 -1 -1 -1 -1 -1 -1 -1 -1 -1 -1 -1 -1 -1 -1 -1 -1 -1 -1 -1 -1
$$ -1 -1 -1 -1 -1 -1 -1 -1 -1 -1 -1 -1 -1 -1 -1 -1 -1 -1 -1 -1 -1 -1 -1 -1
$$ -1 -1 -1 -1 -1 -1 -1 -1 -1 -1 -1 -1 -1 -1 -1 -1 -1 -1 -1 -1 -1 -1 -1 -1
$$ -1 -1 -1 -1 -1 -1 -1 -1 -1 -1 -1 -1 -1 -1 -1 -1 -1 -1 -1 -1 -1 -1 -1 -1
$$ -1 -1 -1 -1 -1 -1 -1 -1 -1 -1 -1 -1 -1 -1 -1 -1 -1 -1 -1 -1 -1 -1 -1 -1
$$ -1 -1 -1 -1 -1 -1 -1 -1 -1 -1 -1 -1 -1 -1 -1 -1 -1 -1 -1 -1 -1 -1 -1 -1
$$ -1 -1 -1 -1 -1 -1 -1 -1 -1 -1 -1 -1 -1 -1
$$ ##$ROUT14= (0..7)
$$ 0 0 0 0 0 0 0 0
$$ ##$ROUTER= 3
$$ ##$RX22TY= <no>
$$ ##$RXFMAX= (0..7)
$$ 647.5 -1 -1 -1 -1 -1 -1 -1
$$ ##$RXFMIN= (0..7)
$$ 5 -1 -1 -1 -1 -1 -1 -1
$$ ##$RXINTLV= (0..7)
$$ 1 0 0 0 0 0 0 0
$$ ##$RXMSTY= <no>
$$ ##$SCMTY= <no>
$$ ##$SGUC1= (0..15)
$$ 17 18 0 0 0 0 0 0 0 0 0 0 0 0 0 0
$$ ##$SGUC2= (0..15)
$$ 33 256 0 0 0 0 0 0 0 0 0 0 0 0 0 0
$$ ##$SLCBCONF= <SHNV>
$$ ##$SPECTR= 10
$$ ##$SY2FLAG= 0
$$ ##$SYNCTRIG= 11
$$ ##$SamChgEth= (0..3)
$$ <149.236.99.59> <no> <no> <no>
$$ ##$Sgu1PowerLevels= (0..7)
$$ 90 74 58 42 26 10 0 0
$$ ##$Sgu2PowerLevels= (0..7)
$$ 90 74 58 42 26 10 0 0
$$ ##$Sgu3PowerLevels= (0..7)
$$ 0 0 0 0 0 0 0 0
$$ ##$Sgu4PowerLevels= (0..7)
$$ 0 0 0 0 0 0 0 0
$$ ##$Sgu5PowerLevels= (0..7)
$$ 0 0 0 0 0 0 0 0
$$ ##$Sgu6PowerLevels= (0..7)
$$ 0 0 0 0 0 0 0 0
$$ ##$Sgu7PowerLevels= (0..7)
$$ 0 0 0 0 0 0 0 0
$$ ##$Sgu8PowerLevels= (0..7)
$$ 0 0 0 0 0 0 0 0
$$ ##$SguType= 3
$$ ##$ShimPowMaxUA= (0..63)
$$ 130000 130000 130000 130000 130000 130000 130000 130000 130000 130000 130000
$$ 130000 130000 130000 130000 130000 130000 130000 130000 130000 0 0 0 0
$$ 0 0 0 0 0 0 0 0 0 0 0 0 0 0 0 0 0 0 0 0 0 0 0 0 0 0 0 0 0 0 0 0 0 0 0 0
$$ 0 0 0 0
$$ ##$ShimPowMaxUC= (0..63)
$$ 130000 130000 130000 130000 130000 130000 130000 130000 130000 130000 130000
$$ 130000 130000 130000 130000 130000 130000 130000 130000 130000 0 0 0 0
$$ 0 0 0 0 0 0 0 0 0 0 0 0 0 0 0 0 0 0 0 0 0 0 0 0 0 0 0 0 0 0 0 0 0 0 0 0
$$ 0 0 0 0
$$ ##$ShimPowMaxUG= (0..63)
$$ 524287 524287 524287 524287 524287 524287 524287 524287 524287 524287 524287
$$ 524287 524287 524287 524287 524287 524287 524287 524287 524287 0 0 0 0
$$ 0 0 0 0 0 0 0 0 0 0 0 0 0 0 0 0 0 0 0 0 0 0 0 0 0 0 0 0 0 0 0 0 0 0 0 0
$$ 0 0 0 0
$$ ##$ShimPowRcbType= 3
$$ ##$ShimPowRes= (0..63)
$$ 1e-020 1e-020 1e-020 1e-020 1e-020 1e-020 1e-020 1e-020 1e-020 1e-020 1e-020
$$ 1e-020 1e-020 1e-020 1e-020 1e-020 1e-020 1e-020 1e-020 1e-020 0 0 0 0
$$ 0 0 0 0 0 0 0 0 0 0 0 0 0 0 0 0 0 0 0 0 0 0 0 0 0 0 0 0 0 0 0 0 0 0 0 0
$$ 0 0 0 0
$$ ##$ShimPowRng0= (0..63)
$$ 1 1 1 1 1 1 1 1 1 1 1 1 1 1 1 1 1 1 1 1 0 0 0 0 0 0 0 0 0 0 0 0 0 0 0 0
$$ 0 0 0 0 0 0 0 0 0 0 0 0 0 0 0 0 0 0 0 0 0 0 0 0 0 0 0 0
$$ ##$ShimPowRng1= (0..63)
$$ 1 1 1 1 1 1 1 1 1 1 1 1 1 1 1 1 1 1 1 1 0 0 0 0 0 0 0 0 0 0 0 0 0 0 0 0
$$ 0 0 0 0 0 0 0 0 0 0 0 0 0 0 0 0 0 0 0 0 0 0 0 0 0 0 0 0
$$ ##$ShimPowRng2= (0..63)
$$ 1 1 1 1 1 1 1 1 1 1 1 1 1 1 1 1 1 1 1 1 0 0 0 0 0 0 0 0 0 0 0 0 0 0 0 0
$$ 0 0 0 0 0 0 0 0 0 0 0 0 0 0 0 0 0 0 0 0 0 0 0 0 0 0 0 0
$$ ##$ShimPowRng3= (0..63)
$$ 1 1 1 1 1 1 1 1 1 1 1 1 1 1 1 1 1 1 1 1 0 0 0 0 0 0 0 0 0 0 0 0 0 0 0 0
$$ 0 0 0 0 0 0 0 0 0 0 0 0 0 0 0 0 0 0 0 0 0 0 0 0 0 0 0 0
$$ ##$ShimSysFunc= (0..63)
$$ 1 2 3 4 5 7 9 11 15 16 8 10 12 14 6 17 13 18 19 20 0 0 0 0 0 0 0 0 0 0
$$ 0 0 0 0 0 0 0 0 0 0 0 0 0 0 0 0 0 0 0 0 0 0 0 0 0 0 0 0 0 0 0 0 0 0
$$ ##$ShimSysMatrix= 0
$$ ##$ShimSysType= 1
$$ ##$TFXNUM= 0
$$ ##$TRIPLO2= 0
$$ ##$VTU= 2
$$ ##$VTUETH= <149.236.99.20>
$$ ##$VTUTY= <no>
$$ ##$WBREFAM= (0..15)
$$ 24.3 49.5 100 100 100 100 100 100 100 100 100 100 100 100 100 100
$$ ##$WBREFLM= (0..15)
$$ 0 0 0 0 0 0 0 0 0 0 0 0 0 0 0 0
$$ ##$WBREFPH= (0..15)
$$ 79.99 -67.37 0 0 0 0 0 0 0 0 0 0 0 0 0 0
$$ ##$WBSGU= (0..15)
$$ 0 0 0 0 0 0 0 0 0 0 0 0 0 0 0 0
$$ ##$XFAC= 2
$$ ##END=
$$ 
##$DECIM=	3328
##$DSPFVS=	21
##NTUPLES=	NMRSPECTRUM
##VARNAME=	FREQUENCY,	SPECTRUM/REAL,	SPECTRUM/IMAG,	PAGE NUMBER
##SYMBOL=	X,	R,	I,	N
##VARTYPE=	INDEPENDENT,	DEPENDENT,	DEPENDENT,	PAGE
##VARFORM=	AFFN,	ASDF,	ASDF,	AFFN
##VARDIM=	65536,	65536,	65536,	2
##UNITS=	HZ,	ARBITRARY UNITS,	ARBITRARY UNITS,
##FIRST=	4858.2071533203125,	-2.4436309337615966797,	7.5771441459655761719,	1
##LAST=	-1151.4080810546875,	-2.4436309337615966797,	7.8067545890808105469,	2
##MIN=	-1151.4080810546875,	-5.7018055915832519531,	-18368.833984375,	1
##MAX=	4858.2071533203125,	32581.74609375,	18212.69921875,	1
##FACTOR=	-0.091700850452048524031,	0.40727182617187501767,	0.22961042480468751847,	1
##PAGE=	N=1
##DATATABLE=	(X++(R..R)), XYDATA
-52978eJ%%%%%j%%J%%%%%%j%%k%K%%J%%%j%%%%%k%K%%J%%%%%%K%k%%%%%j%%%%J%%jJ%%%%%
-52909d%%%%%%%%%%%%%%%%%%%%%%%Kk%%%%%j%%J%%%K%k%%%%%%%%%%%%%%%%%%K%%%%%%%%k%
-52840d%%%%%%K%%k%%K%%%k%%K%k%%%%%%%%%%%%%%%%%%%%%Kk%%K%%k%%%%%%K%%%%%kK%%%%
-52771b%%%%%%%%%%%%k%%K%%%%%%%%%k%%%%%K%%%%%k%%K%%%%%%%kK%%%%%%%%%%%%J%%%Jj%
-52702a%%J%j%%%%j%%%%%%J%%%%%J%j%%%jJ%%%J%jjJ%%%J%%j%j%%%J%%%%J%%j%%j%%JJ%%j
-52633aj%%%%JJ%j%%%%jJ%%%%%%%%%%%J%%%%%%%%%%%%%%%j%j%%%%%J%%j%%J%%%jJ%%%%%%J
-52564@%%%%%%%%%%%%%%%%%%%%%%j%J%%%J%%J%j%j%%%%%%%%%%%%JjJ%%j%%j%%J%%%%%%%%j
-52495a%%J%J%%%%j%%%%%%jJ%%%%%%%%%%%%%%%%j%J%J%%%%%%%%%%%%jJ%%%%jJ%%%%j%%%%%
-52426@%%%%%%%%J%j%%%%%%J%J%%%%%j%%%j%%%%%%%J%%%%%%J%%%%%K%%%%k%%%j%%%%J%%%%
-52357B%%%%%j%j%J%%jJ%%%J%%%%%jj%%%%%J%%%%%%J%%%%%%j%j%JJ%%%%%%%%%%%K%%%%kK%
-52288D%%%%%%%k%%%%jJ%%jj%%%JJ%%%%j%%J%%%%%%%%%K%%%%%%%k%%%jJ%%%%%%%%%%%%%%j
-52219Aj%%JJ%%%%K%k%j%%%%%J%K%%%%k%%j%j%JJ%%%%%%%Kk%K%%%k%j%%%%%J%%%%%K%k%%%
-52150BK%%%%k%K%k%%%%%%j%J%%%%j%%%%J%%%%%%Kk%%%%%%%%%%%%%%%%%%%%%%%%K%%Jj%%%
-52081D%%%%%%%%%%%%%k%%%%%%%%%%%%%%%K%%%k%%%%%%%%%%%%%K%%k%K%%%%%k%%K%%%%kK%
-52012D%%J%j%%J%%%%%%%j%%%%%kK%J%j%%%%%J%j%%%%%%%%%k%%j%%%%jJJ%K%%%%%%k%%%%%
-51943B%%K%%%%%%%%%%%%J%K%%%%%k%%%%%j%%%Jj%%%%%%%%%%%%%%k%%K%J%%j%%%%%%%%%%%
-51874D%k%%%%%%%K%%%%%k%%%%%%%KJ%%j%%%%%%%%%%%%%J%%%j%%%%%%%%%%%%J%j%J%%j%%%
-51805D%%%%%%J%%j%%%%J%%%j%%k%%%%%%%%K%%Jj%%%%kK%%k%K%k%%%%Kk%K%%%%kK%%J%K%k
-51736Ej%%%%%%k%%%K%%%%JKkj%%kK%%%k%K%%%%%%%%%%%J%%%%j%%%%%%%%%%%k%K%%JK%k%%
-51667E%j%%J%%%j%JK%%%%%kj%%J%j%k%%K%J%j%%%%%Jj%%%%k%%K%%%%%%%Jj%k%%%%%%%%K%
-51598DJ%%%%%%%%j%k%%K%%%%%%%%%%J%%%Kkj%k%%%K%%%%%%%%%%%%%%%%%%%JjJ%%%%K%k%j
-51529D%%%%%%%%%%%J%j%k%K%%%%%%JK%%kj%%%LJj%%%%k%%%%%j%%%%%J%%Kk%%%%%%j%%JK%
-51460G%kj%k%%%%%%%%%%%%%%%K%%%%%%%%%%%J%%%K%%%k%jJ%%j%%kK%JK%kj%%%J%K%%%%%%
-51391Gk%jJK%%l%J%%j%%%%%%J%%%%%j%%%%kK%J%%j%%k%K%%%%%JK%%kj%%k%%%K%%%%%%kK%
-51322DJ%%%%j%J%%K%%%k%%Kkj%J%j%%%%J%j%J%j%k%Kk%K%%J%%j%%%J%j%%%%%J%%jJj%J%%
-51253Ej%J%%%%K%%kj%%%%%%%J%j%kK%Jj%%%J%%%%%j%%Jj%%%Jjk%%%%%%%%%%%%K%%%%%J%j
-51184D%%%%%%%%%%%%%J%%%j%%%%%%%%%%%%J%K%J%%jk%%j%k%%%%%KJ%%%Kk%%%%%%%%%%j%%
-51115DJ%%%%%%%%%%j%k%KJK%%k%%%Kk%%Kk%j%%%%%%%%%%%k%%K%J%%%j%Jj%%%%%%J%%K%%J
-51046H%%jkj%kK%JK%%%%%%%Jj%%kj%J%Kk%%%j%%%%%%%%%%%%%%J%%K%k%%%%%%j%JK%%%J%%
-50977H%%%%j%J%j%l%%J%%%Kkj%%%%%%%%%%%%%%%%%%%%%%%%J%%%%%j%%%%k%%%%%%%%%%K%%
-50908D%%%%%%%k%K%%JKJjJ%%jkj%J%K%%%%%k%%%%K%k%%j%%%%%%%%%%%J%%K%%%Jjk%%%K%k
-50839E%%Kk%%j%J%%K%%k%%%%%K%%%%%kj%%%%%%%JK%k%%%jJ%Kk%%%j%%%%%%%JK%%k%%L%jk
-50770E%%jJKJjk%%K%%%%%%k%%%j%%%J%%%%%%%K%%kj%%%%%%%J%K%%%%kK%J%%Jjjkj%%%%%%
-50701D%%%k%K%%%%%%J%K%%J%j%k%%%%%%K%kj%%JK%%%%%%%kj%%JK%%k%%%j%J%%%%K%%%k%%
-50632E%%%j%%%%%%JK%%%k%%j%%%%%%%%J%K%%k%KJ%%%%%%%j%k%jJ%jJj%%%%%%%%Jj%%%%%J
-50563E%%%Kk%%K%kj%%%%%%%%%%%%%%%%%%%%%JLJjj%J%%j%k%%%%%Kkj%%%J%Kkj%%%%L%%k%
-50494E%KkjJ%%j%%%%%%%%%%%%%%JK%%%%%%%%%k%%%KkK%%%k%j%J%j%%%JK%k%%%j%%kK%%J%
-50425E%%%%%%%K%%%k%%%j%%%%J%%%%%j%%%%%%%k%%%K%%%%%%%J%%%KJ%j%Jj%%k%%K%l%%%%
-50356D%J%%j%%%Jj%%%%%%%%J%%K%%k%%%K%%k%j%%%%%%%%%%%%%%JK%%%%%k%Kk%%%%%%%%%K
-50287G%k%%j%%J%%KJj%kj%J%%%%j%J%%j%%%%%%%J%%%K%%%%%%k%%j%%%%%%JKkj%Jj%%%%%%
-50218D%%%%%%J%%j%J%jJ%%jJ%KJ%%%J%%%%jj%%%%%%%%%%k%%j%%%%%k%%K%J%K%k%%%%%%%%
-50149E%K%kj%%%%%%%%%%%Jj%J%j%J%j%%%%%%%%%%%%%%%J%K%k%j%%%%J%j%%J%K%%k%%%K%J
-50080Hjk%j%%J%%%%K%%%k%%%%jJ%KJ%j%%J%j%%%%%%k%KJJ%%j%%%J%%jj%kK%kKJ%%j%kjJK
-50011Gk%%%%%%%jJ%%%j%%%%%%%%%k%%K%%%%%J%%%%j%%%JLjk%%%K%k%jJ%%%j%%%JKJJ%j%j
-49942G%%%%%k%%%%K%%J%%%J%%j%jk%%%%%%Kk%KJ%%jkj%%%%%%%%%%%%%%%%%L%J%%jk%j%%%
-49873D%%%J%%%%%%%%%K%%%%J%Jjjk%%j%%%%J%%%K%%%k%%j%%%%%JKJ%j%J%%jl%%%%%J%%j%
-49804D%%%%%%%%%%%%kKJK%J%j%%%%JJ%%jj%%%%kj%%%J%%%%%%KJ%j%k%%%%j%%%%J%j%%%JK
-49735G%%k%%%%%j%%%%%%J%%%%%%%%%%%%%j%%%Jj%%%%%%J%K%%%%J%j%%%%k%%%K%%%%%%%k%
-49666E%%K%%%%%%JJ%jj%%Jj%k%%%%K%%%%kj%%JK%%k%j%%%%%kK%JK%%%%k%j%%%%%%%%%%%J
-49597EK%k%jJ%%K%%J%jk%jJ%K%k%KJJ%%%j%%%jk%KJJ%jj%%k%%%j%%J%%%j%%%%J%%KJ%%J%
-49528I%%%jj%k%jJKJ%%jk%%%%j%J%%jJ%KJ%%J%j%jkj%J%%%j%%%%JK%Jj%%J%%%j%J%%%%jl
-49459D%%%%JK%%%%%%%%J%j%k%%%%%%j%kK%%J%K%%%k%%j%%%%%JKJj%%JJj%jk%%%%j%JKJj%
-49390GJ%%j%k%%%%%j%J%jJ%%j%%%J%%%%%%j%%%J%%%KJJ%j%%%%Jj%j%k%%%j%%%J%%K%%%J%
-49321H%%%%j%%%%%%%%%%kK%%%Jj%kj%%%%J%jJ%%K%%%%kj%%%J%Kk%%%%K%k%%K%%%J%%%%%j
-49252G%%k%KJJjj%%%kK%%%%%Jj%%%JJj%j%k%K%JJ%%j%%J%jj%JJ%%%j%j%k%%KJj%%%%%%%%
-49183Gkj%%%%%%%%%%%%%%%%%%%%%JKJ%%j%%%%J%j%%Jj%%J%%J%%%%%%jjkj%%%J%KJJ%%jJ%
-49114Ij%j%%kKJ%%%%%j%%%k%j%%%%%JK%%%%l%%J%%%%K%Jj%kj%%%JKJ%jkj%%%%JK%kj%%%%
-49045D%%J%jJ%%%%%j%%k%KJ%%%%%j%%L%%k%%%%%j%%%%JK%%%%J%%%%%%%%%%jkK%%kK%%%%%
-48976GkKJJ%%j%%j%%%%kj%%JK%k%%%%K%%%%%%JJj%%%%%j%%%k%%KJ%%j%%%k%%%j%%%Jj%%J
-48907E%K%%l%JK%J%%%j%%kj%J%%%j%%%J%%%%%j%%%%%%%%J%j%%J%KJ%%%J%%%j%j%JJ%%%%%
-48838I%Jj%jjk%jJ%KJJ%jjkj%%JKJ%jkK%%%%%%%%%k%%%%%K%Jj%%%%%%%JJ%%%j%%jlJK%%%
-48769G%%J%J%jj%J%%jJ%%%j%kK%JJ%%%%%%%jjl%kK%J%K%k%j%%%%Jj%%%%%J%K%%%%Jj%%%%
-48700Gk%j%%J%j%JK%%%k%%KJj%%%%%%%%%%%JJj%J%jj%k%%K%%k%K%%%%%%J%j%JjkK%kjJ%%
-48631E%j%JK%%%%%%J%J%j%J%%j%%%jJ%%%%%%j%%%%%%%%J%J%J%%j%jjk%%%K%%%k%%K%%%J%
-48562H%%%%l%K%%k%%%%%%j%%%%%%%%JK%k%%j%%%L%kjJ%%K%%%%%%%kj%JK%%%%Jj%%%%k%%%
-48493E%%j%%J%%j%%%%J%%j%%JKJJ%%%jj%%%%%k%K%%J%%%%%%jk%%%%j%%%%%%JK%%%%k%%K%
-48424G%%%k%KJ%%jk%KJ%%j%%JJ%%%jjl%%%JK%k%K%%%kj%%J%%K%k%%%%%%%%%K%%%%kj%%J%
-48355E%%j%%JK%%%%%%%J%j%k%%%%%%%K%%kj%%J%%%%%%K%%%%%%%%%J%%%j%%k%%%%j%%J%K%
-48286Gk%%%%%%%%KJ%Jj%lj%%J%Kk%%j%%JKJ%%%%%jkj%k%KJ%%K%k%%%KJJj%%%jk%%%j%%%%
-48217D%%%%%Jj%%JKk%%%%%%%K%%J%%%%jk%%%K%J%%j%JJjj%J%%j%%%J%j%k%%%K%%%%k%KJ%
-48148HJ%%%j%%%%j%%%k%K%JJj%jk%%%K%%J%%j%%%%%%kK%%%k%%%%%%%%K%JJ%j%jk%%Kk%K%
-48079G%k%%%%%%%%K%%%k%K%%%%%kj%J%%%j%%%%%%%LJj%kjJ%%%%%%K%k%%%%%%K%%%%%%J%j
-48010G%k%%K%%J%j%k%%%%%%%%%KJ%J%%%jjkK%k%%%K%JJ%jjk%%%K%%k%j%%%%JK%%%%%kj%%
-47941D%%%JK%%%kjJ%Kk%%KJ%j%%%%k%%%%%%%%%%%%%%K%%%k%%%K%J%%%jk%j%%%%J%%K%%J%
-47872H%j%J%j%J%j%k%K%%%k%%%K%%%%%%J%jkj%%%%%%%%%%%%J%K%JJ%%%%jjkj%%JK%J%J%%
-47803I%j%%%jkjJKk%%KkK%k%jJ%%%%%K%%k%K%%kj%J%K%%%%%%%%%kj%%%%%%%%%%%%Jj%J%%
-47734E%%%K%%%%kj%JK%k%K%%J%J%%jjk%K%J%J%k%JJ%jj%%%%k%jJ%K%%kj%%%J%%%%K%%J%%
-47665H%j%%%J%%jkj%%%k%%KJ%Kk%%%%K%k%%K%%%%%k%%%K%kj%%JLJ%%j%%%j%%%%k%j%%%JK
-47596Gk%j%%JK%%%%k%%%K%%k%KJ%%%%jk%j%%%%%%%%%%JK%%%%J%%j%J%j%%%%k%KkjJ%%K%k
-47527E%%jJ%%%%%%%KJ%jJ%%jJ%%%%%%%%%%jk%K%JJj%J%j%%%%%jk%%%%%j%J%jJ%K%%J%J%j
-47458H%%%j%k%KJ%%%%%%%%%%%%Jj%jkj%JKJ%%%%%j%%%%%%%%%J%%J%kk%%%j%Jj%%%%%%%%J
-47389E%K%%%%k%%Kk%%%K%J%%J%%j%%%jkj%%%%J%K%J%%j%k%%%%%%%K%J%%%%j%%%%%J%j%k%
-47320EjJ%%jJ%%%%%KJ%%%%%J%%jj%%%k%K%k%KJ%%%%%%jkj%JKJ%%%j%k%%%Kk%%K%%%k%K%%
-47251G%%%k%j%%%Jj%J%K%%%%k%%%%LJ%%%%jj%l%%%J%%%%%%jJKJ%%%J%%%jj%%%J%j%%%kK%
-47182Gkj%kK%%%J%%K%%%k%%%KJ%%J%jj%%%%k%%K%J%j%%J%jk%%%%K%%J%%%%%%%j%%%%%kK%
-47113G%J%%j%%%%%%J%%%%%%%%%jkKJj%JJ%j%%j%J%Jj%j%%%k%jJ%KJ%%J%j%%%j%k%%j%%%%
-47044D%%J%L%j%%Jj%kj%JKJ%%%Jj%j%%Jjk%%KJJj%%%jk%K%JJ%%k%%%%k%%%K%%%%J%jk%K%
-46975G%%%%%k%%%%%j%%%J%%%%%%K%Jj%%k%Kkj%JK%%k%K%JJ%%%%%jj%%Jj%J%j%%%J%j%%%%
-46906G%%J%%%%%jk%%%%%%K%%kK%%%%%%kK%k%%%LJ%j%%jkj%%JK%%JJ%%%%%j%%%%%%%j%k%K
-46837GJ%j%J%%%j%JJ%jl%%%%K%%%J%%J%%j%%%j%%%kj%%%J%KJJ%%j%jk%%%j%%%%J%j%%%%J
-46768E%%%%K%%%%%%J%%j%%%kK%%%k%%K%%%%%%J%%%jk%%K%%%J%j%%%J%%%%%%%%%%%%%%jkK
-46699G%Jj%k%%Kkj%%JK%J%%jk%K%%%%kKkj%%J%%KJ%%%jkj%%%L%%k%%%%%K%J%%%j%Jj%%JJ
-46630IJ%%j%jj%%%%JJ%%j%%%J%%%%%%jjJ%%%%l%%%%KJ%%%%%%%%j%%k%%%%%K%J%%%j%%k%K
-46561G%%%k%%Kk%%%%K%J%Jj%%%%%%jk%%Kk%%KJ%%%jkj%%J%%KJJ%jj%%%%k%%%%K%%%%%%%k
-46492Ej%%JKJJj%%%j%%%%%%%JJ%%%j%jJjJ%j%%%%%%%k%j%%%J%Kk%jJ%%%K%J%J%%jj%%%%%
-46423G%%%%k%j%%%%%%%%JKJ%%%%%%%j%%%%%J%%J%j%%j%%%Jj%%%%%k%%%%%Kk%j%%%%%%%%L
-46354GJJjj%%Jj%k%%%%K%%kjJK%k%%%Kk%K%%%%k%%K%%%%%%%J%%jk%K%%%%k%%Kk%%%%K%%%
-46285Gk%%%%j%k%%K%%%%%%%J%Kkj%JKJJ%%jj%k%%K%J%%%j%%kj%%JjJK%J%%%j%%Jj%k%%%%
-46216E%%jJ%%K%k%%j%%%J%j%%Jj%JKJ%J%%j%j%%k%KJ%%Jjj%%%JJ%%%jjkjJ%Kk%%%K%k%%%
-46147Ej%%%k%%%%K%LJ%%j%J%%%%%jJ%%%%j%J%j%%%%%J%%jk%K%k%j%%%L%kj%%%%%%L%%JJ%
-46078I%%%jj%%J%jl%%%%JKk%K%%JJ%%%%j%jJ%%jk%j%J%%%j%J%j%%Jj%%J%%j%%J%%K%J%%%
-46009H%jk%j%J%j%%%%%JK%J%jk%%%KJ%j%%%%Jj%%k%%K%kK%k%jJK%%k%%%%%jJK%%%%%%kKJ
-45940H%%j%%%%J%%jk%%%jJ%%%%%KJ%%%j%k%%j%%%%JKJ%%%jkjJ%L%%%lj%%%%%%%%J%%%%%%
-45871E%%%%K%%%%%k%jJ%K%%%%%%%JjJ%j%%k%%%K%%%%%J%%%jk%K%%%%%JJ%jjl%%JK%%%%J%
-45802H%%%%%%%jk%%%K%%%J%jkK%J%%%%j%%%J%%%%%%%%j%J%%%%%%j%k%K%k%%j%J%%jJK%%%
-45733GkK%J%%%j%%%%J%%%%%%%%J%%%%%%j%%%%j%%%%Jj%%%%%%%kKJ%j%kj%%J%K%%kj%%J%%
-45664Ej%JK%kj%%k%%K%LJ%%%J%jj%k%j%J%KJ%J%jjk%%K%%K%%%j%J%%%%j%j%kj%%JK%JJ%j
-45595H%%j%k%%%%%%%%%%%%KJ%J%j%j%%%%JJ%%%%%%%j%%%%j%%%%%%%%Jjkj%%%%%%JKJ%JjJ
-45526I%%jj%%%kK%%%%%%%%%%%k%K%J%%%%jk%%%j%%%%%%JL%%j%kj%%JKkj%%%%JK%%k%K%%%
-45457GJjkj%%%%J%K%k%%K%%%%k%%KJ%%j%k%K%%%JJj%j%%k%%%j%%%%J%K%J%J%j%%%%%%%%%
-45388H%%%j%k%%%j%JLJ%%j%%jJ%%%j%%%kKk%jJ%K%J%%%jk%%%%KJJjjJJ%%%%%%%%%%%j%j%
-45319Gk%j%%%%%LJJ%jjl%J%Kk%%KJ%j%%%%%k%KJJ%jj%%k%K%%J%j%%J%%%%j%k%K%J%%J%jj
-45250Gkj%J%jJ%%%j%J%%%K%k%%L%%%J%%%%jj%%%%%%JJ%%jj%%%%%k%%K%kj%%%%%%%%%%%%J
-45181EK%Jj%k%%K%%%%k%%%%K%%%%%%%Jj%k%jJ%K%%k%%%j%JKJ%%%%j%%%%%K%%%j%j%%%%%%
-45112G%J%%%%%j%kK%%k%%%%%%K%%k%K%%k%%%%%%%%%K%%k%%%KJ%%jJJj%%%%J%%j%%jk%j%%
-45043DJ%KJj%%Jjkj%%%%%%%%%JK%%%%%%%%k%j%J%%K%%k%%K%%J%j%%%k%%K%%%%%%l%%%%%%
-44974D%%JKJJjjk%KJj%k%%%%%%K%%kKk%jJ%%%j%%%%%%%LJ%%j%k%K%J%%%%%%j%k%%%K%%k%
-44905E%KJ%jJ%%%%J%%jjJ%j%k%%%K%%%k%%K%%%J%%%J%%%%%%%%j%j%%%%%%J%j%%%kK%Jjkj
-44836D%J%K%%k%KJ%%%%%%j%%%%kj%%J%%KJ%J%j%%%%%%J%%j%%j%%%%k%%%%%%%j%JK%%%%%%
-44767G%%%%%%%kj%%%%%J%%%jJK%%%k%%%j%%%JK%%%%kj%%%J%%%%K%%%k%%K%%%k%j%%%%%%%
-44698D%%%%JK%%%Jj%%k%%%%K%%J%%jk%%%K%%k%KJ%jk%%%%%K%%%J%%%%%J%%jj%%%%%%%%%J
-44629H%%%J%jl%%%%K%%%%%%%%%%J%J%%%%%jjkKJ%J%%%%jj%J%%%%Jj%%jk%%%%K%J%j%k%K%
-44560Gk%j%%%%J%%j%%J%%j%%J%%KkjJK%k%j%%J%%%j%%%%%%%%%J%j%%%%J%%%%%%K%k%%%%%
-44491E%%K%k%%%%K%Jjk%%%KJj%k%%%%%%jJK%%JJ%jj%%%%%%%%k%K%J%Jjj%%%%kj%J%KJJj%
-44422H%%%%%jkj%J%%%KJ%%J%%jlj%%J%%j%%%%%J%%%LJjjkj%J%K%%kKJ%%%J%%%j%jJ%%%%j
-44353G%kKJ%%%jk%%%%%%%j%Jj%%%%%J%K%%k%j%%%%%%J%%j%%%%%%%J%%%j%%%%%JK%%%J%%J
-44284I%j%%%J%%%%j%jJjJ%%%%%%%%%%J%jj%%%kj%%%%%%JK%k%%K%Jj%%kj%%J%K%k%%K%J%%
-44215H%%%Jjj%%%%kj%%L%J%jJ%j%kK%kj%%JK%%%k%%%j%%%JKK%J%j%jj%%%%%%%%%%%k%%%j
-44146D%J%K%%kK%%kK%%%%J%j%%Jj%%%%%J%%%%%%%%%%%j%%%%%%%kj%%%%%JK%%k%j%%%%%J%
-44077EK%%kK%%%k%j%%J%%%%j%%%J%K%%%kj%%%%%%%%J%%j%J%%%%%%K%k%%%%%j%%JKJ%%%%j
-44008GJJ%%%%%%%%j%%%jk%%%%K%%%kj%J%KJj%k%j%%J%%K%%%%%J%%%j%%%%%%%%%k%K%k%%K
-43939G%%JjJ%%j%%JjJ%J%jj%%%%k%%KJ%%j%%k%%K%%J%j%%%%%J%%%%jkj%%J%%%%%K%k%%%K
-43870Gk%%KJj%J%j%k%%%%%%j%%JKJ%%%%jk%%jJKk%%%%K%J%%j%JJ%%%jjkjJ%%%%%%K%kj%J
-43801EK%%J%%%%jk%%%K%J%%jk%%%%%j%%JK%JJj%jkj%%J%%j%%LJ%%%%%%jkj%%JKJ%Jjj%kj
-43732DJ%%KJ%%%%j%%%Jj%k%%%KJ%%jkj%%%%%J%%j%%J%%%%%%%%%j%%k%%K%%%%%%J%j%JK%%
-43663G%%%%%%%Jjk%%%%%%%j%k%K%%%%%%%JKJ%%%j%%%%%%%%%%%J%jJ%%J%%%j%j%%%%%%kj%
-43594D%%%%%J%%%%j%%%%%%%%J%%K%%%kj%%JK%k%KJJ%%%%%j%j%%kj%%Jj%L%%%J%%Jjjk%%%
-43525E%j%%%JK%k%%j%J%%%%KJ%%j%%%k%j%%%%%J%%%%j%%L%J%%%jk%%Kkj%%%J%%K%J%j%%%
-43456GJJ%%jj%%%k%K%%k%%KJ%%%%%%j%kK%%J%%%j%%%%%%%%%l%k%KJKJ%%%%%%j%kj%JK%%%
-43387GJ%%jk%%Kkj%J%%K%%k%%K%%k%%%%%%K%%k%%j%%%%k%K%%%J%%%%%%%j%%JK%%%%kj%%%
-43318D%J%%j%%%%%J%%K%kK%%%%%%J%%%J%%j%%%%Jj%%jkj%%%%JLJ%j%J%%j%%%%%j%%%k%%%
-43249E%%%%%%%j%J%%K%k%%%%j%J%K%k%%%%%%%%%%KJ%%%%jkK%J%j%J%jkj%J%KJ%%%j%%%%J
-43180H%%%j%%k%jJ%K%k%%%%%K%%J%%%%%j%%%%%%%%k%%%%%K%%%%J%j%kj%%%%J%%%K%J%%%%
-43111H%%%%%%J%%j%%%%%%%jJ%%j%%J%%%%%lj%JKJ%%%%%%Jjj%%%K%%%j%%J%%jjk%KJ%%%j%
-43042Gk%%%j%%%%JKJJ%j%%%%%j%k%jJ%KJ%%j%%J%%%%%%j%J%%%%jk%K%J%%j%%k%%j%%%%J%
-42973E%j%JKk%K%%%J%%%%%%%j%J%Jj%%J%j%j%%%Jj%k%K%J%%%jJ%%j%%k%%%j%%%%%J%K%%%
-42904G%%kj%J%%%%K%%%k%%%j%%%J%%K%J%jk%%%j%%%%%%%%%%%%J%K%%%kj%%%%%J%%K%%%%%
-42835Gk%%%%%jJj%%J%%%%%%j%%Jj%%%%%%%JKJ%%jk%j%JK%%%%%%%k%K%%%J%%J%%%j%j%%%%
-42766G%%%%J%%%%j%k%%%%%jJ%%K%%%J%%%jJ%%%jkjJ%%%jJ%%%Kk%j%J%K%%%%%%k%%%K%%JJ
-42697I%%%jj%%kj%%%%J%j%%J%%%%%%K%%%k%%%K%%J%%j%%%%J%%%%%J%%%j%J%%%j%jk%j%%%
-42628D%J%%%%j%%J%%%L%%jk%K%%%kK%%%%%k%%K%%%%%%k%%%%j%J%%%KJ%%%%%%j%%JJ%%jj%
-42559GkK%%%%J%%%%%%%%J%%j%j%%%%%%kK%J%%%J%%j%%%%%%%j%k%%%%K%kKJ%%j%k%%%%Kk%
-42490E%%%Kk%%%%%%%j%JKJ%%j%kj%%JKJ%%%%jk%j%%%%%%J%%Kk%%KJJ%%%%%%%%j%%%%J%%%
-42421I%jj%k%j%%JK%%%J%%%jk%j%%%%%%%%%%%J%%K%J%%%%%%%%%J%jjJ%%%%%J%%j%%j%l%J
-42352EL%j%kjJ%%j%%JjJ%L%%%j%k%KJ%Jjjkj%J%K%k%%%%K%%%%%%%%%%J%j%%%J%%j%J%j%%
-42283GJ%%%Jj%jk%K%JJ%%jj%J%%j%%kK%%%kjJ%%%%%Kk%%K%%%%%%%k%KJj%k%%%K%%%J%%J%
-42214Ij%j%JJj%%jkjJK%Jj%k%%%K%%k%%%%KJ%%%%%J%jj%%%%%k%%KJJ%%%j%jk%Kk%%%%%%%
-42145E%K%J%%%jk%%%j%%%%%%JKJ%j%%J%%%jk%%K%J%%%jk%%%j%J%%K%%J%%j%%%%%J%%%%j%
-42076G%%%kj%%%%%%JK%%%%k%KJj%%%JJ%%%j%jk%%%j%%%J%%%%%%%j%JK%%k%K%kj%%%JK%k%
-42007E%K%%%k%%j%%JL%%%j%Jj%%%%%%%%JJ%%%j%%%J%j%%%J%%j%jk%KJ%%%j%%%%J%%J%%j%
-41938H%%j%%kj%%%J%K%%k%j%%J%%Kk%K%%%%%%%kK%kK%%Jj%%%Jj%kj%JKJ%%%jkjJ%K%J%jk
-41869E%%j%%%%J%KJ%%jkj%%J%%%%%%%%%%%K%kj%%%%%%%%%J%j%%%%%%%%%%k%%K%%%JK%J%%
-41800H%j%%%J%%j%k%%%K%%%JJj%jk%%%%%%%%KJ%%%%j%kjJ%j%J%%KJJ%j%l%%K%%%%k%j%J%
-41731EK%%kj%JL%%j%%%%%%k%%%%K%%%%%%%%%J%%jk%%K%%%%%%%%J%J%%%jj%kK%J%j%%%JJ%
-41662I%j%%%j%%%%%J%%Jj%jk%%j%J%%K%%%%%k%%j%%%%J%%%K%k%%%%KJjkj%%%JKJ%%%%%%%
-41593Hjl%%%J%K%%k%%%%%j%%%%JKJ%%%%Jjjk%%%%%%%%%%K%%J%%%j%k%j%%%%%%%%JK%%kKk
-41524E%%%%K%%%%%%%k%K%%k%%KJ%j%%%%%k%jJK%k%jJK%%%%k%%K%%%%%J%%%%%J%%%%jj%%J
-41455H%%J%j%%%%%j%%%J%jk%j%%%J%%%KJ%jkj%%%JK%J%%%%%Jj%j%%%%k%%j%%JK%J%j%k%%
-41386E%K%%%%k%%%%K%%%%%%k%%K%kK%%k%K%J%%Jjj%k%%%K%%%%J%%%j%%%J%%j%kj%JKJj%k
-41317E%K%%%k%%j%%%%%LJ%%%J%j%%%%%j%%%%%%%%%%k%%j%%J%%%j%%%%%%%%%%J%KJj%kK%%
-41248GJjk%jJK%%%%k%j%J%%%jJK%%k%%jJ%%%%%jJ%K%%k%KJ%%%%j%%%J%%%j%k%%%K%%k%%%
-41179E%K%Jj%%%%%%%J%%%%%Jj%j%%%Jj%%%%%%%k%j%%%%k%%%%%K%%JKJ%j%%%%%%%%%k%%%%
-41110E%%%KJ%%%j%%%k%%%K%%%%%%kj%kK%%%Jj%%JKJ%%%jk%%%K%J%%jk%K%%%%%%%k%Kk%%%
-41041EKJJ%%%jjkj%%JK%J%%j%k%j%J%K%kK%%%%k%%K%k%%%%KJ%%%j%Jj%%%%%%k%%%%%j%%%
-40972DJKJ%l%KJ%%j%%J%jJ%%jk%%%%j%%%%JKJ%%%j%k%K%%kj%%%%J%%K%%k%jJ%%j%%JK%%k
-40903Ej%%%k%K%J%K%k%%%j%%J%jJ%%%%%%K%%%%%J%Jjj%%%k%%KkK%k%%jJ%Kk%j%%%%%%%%%
-40834DJ%%K%%k%%%%%%%%j%J%%%K%J%%%%%%%%%j%%%%%J%%%%jkK%J%%%j%kj%JK%%%%kjJK%k
-40765E%%%KJ%%%%%%%j%%%%J%%%%j%%k%%%K%%%%J%Jjjk%%K%%%%%%%%%%%%%%%%%k%j%kK%%J
-40696EKJ%%j%kKk%j%J%K%%k%%%%KJJj%%%j%J%jkj%%%%%%%%%%J%%%%%j%%J%%%%%K%k%%K%%
-40627GJ%J%%j%%%%j%k%j%JK%%%%%J%%l%%%%j%JK%%%k%K%%%%JJ%%%%jj%%%k%%jJK%%k%%%%
-40558EK%%%k%KJ%Jj%%%%%%J%%j%%%%%%%j%%k%jJKJJ%%%jj%%%%k%%%%%K%%%Jj%%k%%%j%%%
-40489DJ%%%j%k%%K%%%%%%%%%%%%%%%%JK%k%KJJ%jjkK%k%K%%%kKJ%%j%%%k%%KJJ%j%%%%j%
-40420G%%%%k%%K%%%J%%jk%K%J%jkj%JK%J%j%%k%Kk%%%%KJJj%jk%jJKJ%%j%%k%%%%j%%JK%
-40351GJj%%k%%%%K%%%%%%%%%%%%Jjk%%KJJ%%jj%%J%%%%%J%%%j%j%%%%%k%%j%%J%%%j%%%%
-40282D%%%%%%%J%%L%j%kj%%%J%%%K%%%%%k%jJj%J%K%J%%j%J%%j%k%K%k%%%K%JJ%jj%%%k%
-40213E%K%J%jk%K%J%%%%%%%%%%%J%jjk%K%%%%JJ%%%%%j%j%J%j%%%%k%j%%%%J%%K%%J%%j%
-40144Gkj%J%%%%%K%%%k%K%Jj%%%%k%%%%%%KJj%%%%%k%%jJ%%%%%KJj%k%j%%%%%%%JK%%%%%
-40075G%k%j%%%%J%%%%%K%k%j%J%%jJLJj%j%%%k%%%K%JJj%%%%jkj%%Jj%%J%%%%%K%%k%K%%
-40006G%%%%%%k%%%K%%%%JjJj%%%Jjk%KJJj%jk%K%k%%%KJjk%%KJ%jk%KkjJ%KJ%%j%%%%%%k
-39937E%%%j%%%%J%KJJ%%%jjk%%%%K%J%%%J%%jjk%Kk%%K%%k%%Kkj%%%%%%%JK%J%j%J%j%%%
-39868GJJ%j%%jk%K%%%%%J%j%J%%%j%%%J%%%jk%K%%JJ%%%%%j%jk%%KJ%%j%k%K%kj%%JKJ%%
-39799H%%j%%%%k%%%%%K%k%%%%%%%%%K%%%k%K%J%jkj%%%%%JKJ%%%%J%jjk%KJ%jkj%%%%%%J
-39730E%KJ%J%%jj%%%J%%jk%j%%%%J%Kk%%%K%%%%J%J%%jj%%kj%JKJ%%jk%K%%%k%j%%J%%%%
-39661EK%J%%j%k%%KJ%%%%J%%%%Jj%%%j%J%%jjk%%%%%j%%J%%%%%j%%%%%%%%%JK%J%jk%j%%
-39592D%%%JKJ%lj%%%%%JKJj%k%KJj%%%kj%%%%LJ%j%k%%%%%%%%%j%%%%JK%%%%J%%j%%%%%%
-39523G%k%%K%%kj%%%%%%%JK%%%%%%%k%jJ%%j%%%JKJJ%%j%%Jjj%%%J%%%j%%kj%%J%K%%k%%
-39454EK%Jj%%%J%%jk%%%%%%%%%KJ%Jkk%%%%%K%JJ%%%%j%%j%JJ%%%j%%%%%%j%%%%J%%Jj%%
-39385Hjk%%%%%%%%%%%%%j%%%J%K%%%%k%KJJ%j%j%%J%jk%K%%%kjJK%%%%%%J%%%%%j%k%K%%
-39316Gk%%%%K%%%%%Jjk%%%j%%%%J%%KJJ%%%j%j%%J%j%%%k%%K%%k%K%J%%Jjj%k%%jJ%j%%%
-39247DLJ%%jl%%%%%J%%%K%%%J%%%%%%%%%%j%%%k%j%%JKJ%Jj%%jk%%%K%%%%%%J%%%%%%%%%
-39178H%%%J%%%%j%%J%%j%%%%%%j%%kj%%%%%%JK%k%%K%%k%K%JJ%%%%%%%jJ%%%jj%kjJKJ%%
-39109H%%j%%J%%%%j%%%J%%J%j%j%%J%%j%k%%%jJ%%%KJ%j%%J%j%%%k%%KkKk%%K%k%%%%%%%
-39040E%K%J%%%J%j%j%%%%%%J%lj%%%J%K%%%%kK%%%kj%%%%%%%%JK%J%%%j%J%jk%%K%%k%K%
-38971GkKJJ%jj%k%K%kj%%%J%%%jJK%JJj%%%%J%j%j%%k%%K%%%%%%%Jj%k%j%%%LJJ%jj%%J%
-38902HjkK%%%%%%JJ%jj%%%J%%%%%jk%%K%%%k%%%j%%J%j%%%%%%k%K%%J%%jJ%%%%K%%%%kj%
-38833D%J%%K%%%k%K%%JjJ%%%j%%%kj%JKJ%j%k%%K%J%%Jj%j%%k%K%%%%%%kj%%J%j%%%%J%K
-38764GJ%%j%%%%%%%%%%JJ%%jj%k%%KK%%%jjkj%%J%%%j%k%K%%%%%%LJ%%%%%Jj%j%%%l%%JK
-38695G%%%%%k%Kk%%%%%j%%k%K%J%%j%%JK%k%%%%%%%j%%%%%%JKJj%%J%%%j%J%J%%%%%jJ%%
-38626I%%%%%%%%%%j%%%%%%%%jk%%%j%J%%KJ%%%%%%%jkj%J%K%%Jjk%%%%%j%JK%%%%k%j%kK
-38557D%%Jj%%%J%K%%%%%%%l%%%J%K%%%%k%%%%jJ%%%%%%%K%J%Jj%%j%%%%%%J%jk%%Kkj%%%
-38488D%%%%%%J%%%%j%%%%%%J%K%%%%%k%j%%%%%%%%%%J%j%%JKJ%%%j%%kj%%%%J%%%%%%K%%
-38419G%%k%j%%%%%%%J%%%%KK%%%%%%%%%%jjkK%J%j%k%%%KJ%%jk%%%K%%J%j%%%%%Jj%%%k%
-38350EK%%J%J%%%jjk%%%K%%%%%%%J%%j%J%%%%%%JjJj%%%%J%jjkj%%JKJ%%j%J%J%%%%jjk%
-38281E%%%%%%K%%%kKJj%%%J%j%%%kK%J%J%%%%%%j%jkj%%%%%J%%K%JJ%jj%%%%l%%%JKJ%jk
-38212E%%j%%%%J%K%J%%%%%%j%%%%%%%J%J%%jj%%%%k%%%%%jJ%K%%%Jj%kKJ%jk%j%%%%%J%%
-38143E%%%%%%%%j%%%%J%%%%%%KkK%%kj%Jj%%%J%KkK%J%j%k%%KJ%J%%j%%%jkjJ%%%j%%%%%
-38074D%%%%J%%%%KJ%%%%%J%jj%J%J%%%k%%J%%jkj%JK%%%%%%%J%%%%l%%KJ%%Jjj%%k%KJjk
-38005EK%k%K%%k%%%K%%%%k%%K%%%%%%k%%j%%%JK%%%%kjJ%%Kk%%K%JJj%%%j%kK%%%%%%kKJ
-37936H%%jkj%%%%%%%J%%KJ%%%%j%k%K%J%j%%%Jjl%JL%%jJ%J%%%%%%j%%%jJ%%%%jk%%%%j%
-37867D%%%Jj%%%JK%%%%Jj%%%J%%%jk%K%Jj%%%Jj%%JJ%%%%%jj%%%%l%%%%%%%%%%%%%J%K%%
-37798G%k%K%%%k%K%k%j%%%%J%K%kj%J%%%%j%%J%Kk%%K%k%%%%%%K%kj%%JK%%%%%k%%%j%J%
-37729E%%j%%%J%%K%%%%kj%J%%%KK%%%%jj%JJ%%%%%%jj%%kK%J%%jJ%%%%%%%%%%%%%%%j%%J
-37660H%j%%%%%%kj%%k%%K%%%%%%%%%%%%%%%%JKJ%jJ%J%%j%j%k%K%k%jJ%%%jJ%K%%%%%%%J
-37591H%j%%%%%%%%JJ%jjkK%%%k%j%%%J%j%%%%J%%%%K%%J%J%%%%jjk%%%%%%%%%K%%%%%l%%
-37522D%%J%Kk%%%j%JKJ%%JjJ%%%%%j%jkKJ%jkjJK%%%%kj%%%%%%%%%%J%%jJ%%Kk%K%%%k%j
-37453D%%%%%%%%%J%%%%j%J%K%%%%%%%%%%%%%k%%%j%%%%JK%kj%J%%K%%k%%K%%%J%%jk%%%K
-37384Gk%%jJK%%%J%%jkj%%%%%%%J%j%%%%%%J%K%%%k%%%jJK%%J%%jk%K%%%k%%%KJ%%j%%J%
-37315H%%j%kj%%%JLJ%%%jJ%%jj%%%J%%j%kj%J%%j%%%%%%%%%%J%%%K%k%j%%%J%%%j%%%L%%
-37246G%%k%%K%Jjkj%%%%%%%%%J%j%%%%%JKk%j%%%LJ%jk%%%%K%%%%J%%%%%%J%jj%%%%%%%%
-37177GJ%j%J%%%%j%%JJ%%%%%%j%jk%K%%%%%%J%jJ%%%%%%%%J%%%%%j%%%lj%%%J%K%k%K%J%
-37108H%%%j%%J%%jk%%%K%k%K%%%%k%%KJ%%j%%k%j%%J%KkjJ%%KJ%Jj%%j%k%K%%%k%Kk%%%%
-37039Ej%%%J%%%%K%Jjkj%%%%JK%%k%KJ%j%k%K%%%%%k%jJ%%%%%j%J%%j%%%%J%j%%J%%KJ%%
-36970H%J%%%%j%%j%k%%%%KJ%%%%%%%%j%%%J%%%%%%%%jkj%%%JK%%k%%%K%%%%%%J%%jkj%%%
-36901D%Jj%JKJ%%%j%%kj%%%J%j%LJJ%%jlj%%%%%%%J%K%JJ%%j%J%%j%j%%%k%%K%%%%JJ%j%
-36832Hjk%j%%%%%J%%Kk%%%%%%%%%%%%%%K%k%%%%KJ%%j%k%%%%%K%Jjk%%%KJ%J%%%k%%JJ%j
-36763H%jk%%%%%%K%%k%%%K%%k%%j%%J%%%K%k%%%%%%K%%kj%%Jj%%%%%%%JjJ%Kk%%jJ%%%%j
-36694D%k%%K%%%%J%%KJ%j%%%%%k%j%J%%%%%j%%%%%J%%j%%J%%K%%kj%%%%J%K%%%%k%%%K%%
-36625G%k%%%j%%%J%%%%%j%%J%j%%%%LJ%%jkj%%%%JKJ%%j%k%K%%kj%%%JKJjk%%%%Kk%%Kk%
-36556Ej%J%%%j%%%JKJ%%%%%%j%k%%K%%%k%j%%%%Jj%J%%%%%%%%%K%%%%%J%%%%%jk%%%%%%%
-36487E%%j%%%J%%%K%J%%j%%%%%%kK%%k%%%K%k%%K%Jj%%kj%%%J%K%J%%%j%%%%%JJ%jj%J%j
-36418G%%%%%kj%%%%JK%%%%J%Jjj%%%kK%%%%%J%j%%%%k%j%J%%K%k%%%%%%%%%j%kK%%%%%%%
-36349D%%%%%%J%%K%%k%K%%%%%%%%%K%j%%J%%%%jjk%%%%%%K%%JJ%%jj%k%%K%%Jj%%%k%%j%
-36280D%%J%j%%J%%K%%%kj%J%K%kj%J%%jJ%%j%%JKJ%J%%j%%jkj%%%%J%%%j%%%%J%%%%%K%%
-36211GkK%kK%%k%%j%k%%K%JK%%%k%%%%K%%%%kj%%%%J%%%%%%K%%%%%%%JJj%%%%j%k%j%%%%
-36142DJ%%%%j%LJ%Jjjk%%%K%%%%%%%%%%%%kj%%J%K%%%%%%%k%j%%k%K%%%%J%%j%%%%%%%%J
-36073E%%%%%j%JjJ%Kk%j%%LJ%j%k%%K%kj%JKK%%%%%j%%%%%ljJK%%k%%K%%k%%j%%JKJ%j%%
-36004G%J%j%%%k%%j%J%%%K%%%%%%%%%%J%%%%%%J%%%%jj%%kKJ%J%%j%%J%%%%%%%%%%%%%%j
-35935Hj%%kj%J%K%%%%%J%%%jkK%kK%%%%%%%%J%%%%%j%%%%%kj%%%JK%%Jj%k%%j%%J%%K%%%
-35866G%%%%k%jJ%K%%%k%%j%L%%%J%%j%k%%%%%%jJ%%%%%%%%%%j%J%%Kk%j%J%%Kk%%j%%J%K
-35797G%kj%%%%J%%%K%%k%%%%j%%%%%%%J%%%%KJjk%%j%J%%%%K%%%k%%%%%K%kj%%%J%%%%j%
-35728D%%%%%J%%%%%K%J%%%%%%J%jj%%%%J%%%%jk%j%%%%%Jj%%%%%%%JK%%%%J%jk%%%KkK%%
-35659GJ%j%k%%%K%%%k%j%%%Jj%%%J%%K%%%J%J%j%%%%%%%%Jjjkj%%%JK%J%j%kjJKJ%jk%%K
-35590G%%J%%%%%%%j%kK%%J%j%%%J%%j%%%k%%%KJ%%Jj%jkj%%JKJ%%j%%%%%%%Jj%%%%%%%J%
-35521HJj%jJ%%%%%j%%%%%%J%J%%j%jk%%%j%JK%K%jjJjk%j%%J%%%K%%%J%jk%%%%%%%%%j%%
-35452D%%%%%%%%%J%K%%%%%k%%K%%kj%%%%%%%%JKk%%%%j%%%%%JK%%%%J%j%%J%jk%%%%%%KK
-35383I%%j%%%jk%%KJ%%%%%jk%%KJ%%%J%%%%%jj%kj%%J%%KJj%kj%%%J%%jJK%%%%%%%kj%%%
-35314DJ%K%k%%jJ%KJ%j%%%J%%j%%k%%K%JJ%%%%%%%j%%%j%k%jJKkK%%k%%%%KJ%J%%%j%lj%
-35245D%k%K%J%%%KJjkj%%%%%JK%%%k%%j%J%%%%%%K%%k%j%%JK%%K%%j%j%%J%J%jj%%%k%%j
-35176D%%%%J%%jJK%%%%%J%jl%%%%%%JK%%l%%J%%j%JK%%J%%jk%j%%%%J%KJ%%j%%%%kj%%%%
-35107DJ%K%%J%j%%%%J%%%%j%k%K%%%%%%%%%k%%%K%k%%j%%%%k%%%KJKJj%%k%%j%Jj%JKJ%J
-35038Ij%jk%%%Kk%%%%%%%K%%%%%k%%Kk%%%%K%%k%K%%JJ%%%jjk%%KJJ%%%%%%%jj%%k%%j%J
-34969E%%%%%%%j%JK%JJ%%jjkK%JJ%%jl%%%%%%K%%%%%%k%K%JJjljJKJJ%%%jj%%%kj%JL%lj
-34900D%J%%%%%%K%kj%%%%%%%%%J%K%%%kK%J%jk%%%K%%%J%%%j%%k%K%%%%J%j%%%%k%j%%%%
-34831D%JjJK%%%%%J%%jk%K%%%%%%kKk%%j%%k%K%%%%JK%%kjJ%%j%%JKk%%%%%%KJJ%%%%j%%
-34762H%%J%%%%%%%%jjk%%%%%K%%JJ%%%%%%%jj%%J%j%k%%%%%%%KJ%%jJ%%%jJJj%jk%%%%%K
-34693G%%k%K%Jjk%%K%%%k%%K%kK%kj%J%%%KJ%J%j%%%%%j%J%%%%%jk%j%%%%%%%%%%J%%%KJ
-34624H%%%%jJ%J%j%%%jkK%%k%%K%%%%%J%jk%%KJ%%%Jjjk%%K%%%Jjk%%%%%%j%%J%%%j%%%J
-34555E%j%k%K%%%%%J%%%%K%%k%j%JLJj%%%%J%%%j%j%J%%%%j%J%jkjJ%%%j%%J%%%K%kj%kK
-34486D%%%%%%%%J%K%%%k%j%%J%%j%%%JK%JJ%j%%j%%%%k%%%%%%%j%%JLJ%%%%%%j%%j%%%%k
-34417E%%%%jJ%%j%JK%%J%%%j%k%%j%%%%%%Jj%%%JK%k%%%%%%%j%%%%%%%%%J%%%%%j%%%J%%
-34348E%%Kk%jJ%%%%%%%jJK%%%%k%%%%%%%%%%%j%%%%%JjJ%K%JJ%%%jjkj%%%J%j%%kK%%%%J
-34279EK%%%%%%%k%%K%%%%k%%%%%K%%%k%%j%%%%JK%%%kj%%k%K%J%Kk%j%%JK%%%k%%K%k%KJ
-34210HjJ%jk%%Kkj%%%%%%J%%%%%%%j%%JK%k%Kkj%J%%%%%%%Kk%%j%%%L%%%J%j%%%%k%%%jk
-34141B%K%JK%%%J%%%%%%%jkjJKJ%%j%%%%k%K%kj%%%%%%J%%%%%%K%J%%%J%%j%j%%Jj%%%%%
-34072Gkj%J%%%%%%%j%J%%K%%%k%KJ%%%%j%%%%Jj%%%%%k%K%k%%%j%%%J%%K%%k%K%%k%K%%J
-34003Hjkj%%JK%%J%jk%K%%k%jJLJ%%jjk%%%j%%%J%%%Kk%%%%%%%%%KJ%%jk%KJ%%%j%J%j%k
-33934E%j%%k%%%K%J%%%%j%%kK%%%%J%KK%jj%%%J%j%k%K%%%%Jj%%%%k%%%%Kk%%%%%%%jJ%K
-33865G%%k%%K%k%K%%J%%%j%k%Kk%%K%J%%%%%j%%J%jk%%%K%%kjk%K%%J%K%%k%j%%J%%%%%%
-33796E%%K%%kK%%%%%k%%%%%%j%%Jj%J%%%KJ%%%J%%j%%%J%j%%%jk%%%%%%%%KJJjjk%j%%J%
-33727E%j%JKJjk%%%K%J%%j%%J%%j%%k%j%%%%%J%%%%%%jJ%%K%%%%%J%%%%%%j%%%%%%%%%k%
-33658Ej%%J%%j%J%j%%L%k%j%J%%%%%%%%%K%%%k%%%jJ%%%j%%%J%%%%j%%%%%%%%%%%%%%%%%
-33589D%%%%%%kKJK%J%%%J%j%%jkj%kK%%%J%j%%%J%K%k%%%%%KJ%%j%k%%%%%%j%%%%%%%%JK
-33520G%J%j%%kj%%L%J%jJ%j%%%%J%%j%k%j%%%%%%%%%%J%j%%J%KJjkj%%%%%JK%%%k%%%L%%
-33451Hjk%%%%%%%%%%%K%%J%J%%j%%%%%%jkj%%%%J%K%%%k%%j%%%%%J%K%%k%%K%%kK%kj%%%
-33382DJ%%%K%JJj%j%%J%%%%%jk%jJ%%%K%%%%%%J%%%%%%%%%%%%j%kj%J%%%K%%k%%K%k%%%%
-33313E%%K%kj%%%%J%%%%KJ%%%%%j%kKJ%%jk%%%K%J%jkjJ%K%J%%%jJ%J%j%j%%kj%%J%K%%%
-33244GJJ%kk%K%%%k%j%%%%JK%J%%%jk%%%j%J%%%j%%k%%%K%kK%%k%%KJ%K%kj%J%Kk%%%K%%
-33175G%%%%%%%%k%K%%%%k%jJ%L%J%jj%k%K%%%%%JJj%%J%j%%j%%%%%%k%%%%%j%%%k%%%K%%
-33106D%JK%kj%%%J%%j%%%%J%j%J%%j%%%%JK%%%%%kjJ%K%%J%jkj%%%%%%k%%%K%%J%j%JKJ%
-33037H%%j%%kK%%%%k%%j%JKJJjlj%%J%%%%%%%j%JKJ%%%%j%%%%%%%%%%J%j%k%j%J%%j%JK%
-32968G%%%k%%%K%%%k%%%KJJ%%j%jk%%j%%%%%%%%%J%Kk%%%%%%j%%%%%%%%%%%%JKJ%%j%%%%
-32899GkK%%%J%%j%%kjJ%KJ%%%j%%%%k%K%%k%%j%%%%%%%%JKJ%%%%%%j%k%%j%%%%JK%%%J%%
-32830H%j%%%kjk%K%JKJJ%j%jkj%%JKJ%%jkj%k%K%JK%%%%l%%Jj%%J%%K%kK%Jj%k%%K%%%%k
-32761E%%%jJ%Kkj%k%%%%%K%J%%KJ%%%j%J%%j%kj%%%%Jj%%%%J%LJj%%jk%%%K%k%K%%%kK%k
-32692EK%%%k%j%%%%%%%%%%%%JK%%%kKJj%%%k%j%JKJ%jkK%J%%%%jkj%%L%%%kj%%%J%KJ%jk
-32623E%K%%%K%%j%%%%%%j%%%%kj%%%%%J%Kk%%%KJ%jkj%%%%%%%%%%%JK%%%%%%%J%Jjj%JJ%
-32554I%jj%k%j%JKJJ%%%%%%%j%%%j%%%%Jj%%kjJ%Kk%j%%%%%J%%Kkj%%%%%%%%%J%K%J%%jJ
-32485H%%%j%kj%%%%J%%K%J%%%%J%%jJ%%%jj%%%%%J%%%%%%%j%Jjk%%%%%%%K%%%k%j%%%%J%
-32416E%%%K%%JJ%jj%%%%%%%%%J%%%%%%%%%%%j%%J%%jk%j%%%%%%%J%%%%%K%%%k%j%%J%%Kk
-32347EK%%%J%%%%%j%k%KJ%%jk%%%%%j%%%%%%J%K%%kj%%%%Jj%%J%%%%%%K%%%%%%%J%%j%%k
-32278E%%%%%%%%K%%k%K%J%J%jjkj%JK%%%%J%%%%J%%%%k%%%%Jjkj%%%%%%J%KJJ%%jJ%%k%%
-32209G%k%j%J%j%%%%J%%%%%j%k%K%%J%%%K%k%KJJ%%%j%%%j%%%%%%J%%J%%%%%%%%JK%%j%%
-32140A1%%jj%%%%%%%j%%J%%%%%%%%%%%%%%%jj%%k%KJJ%%%%jJ%%%%J%%%J%jJjj%%%%%%j%%
-32072Hj%J%J%%jjk%j%%%%%%JL%%%%j%k%%%j%%Jj%J%KJJj%jkK%%%%%%J%%%%j%k%jJ%K%%J%
-32003H%%%j%%kj%%k%%%K%%%%%%J%%%%%%%K%%k%%j%%k%K%%%JK%%kj%%J%%%K%%%kj%JKK%%J
-31934A0Jjj%%%j%J%J%j%%%%%%%%%%%%%%%%%%%%j%%%%j%%k%j%%%%%J%%K%%%%%%k%%%j%%J%
-31866E%%jJK%%%%%%k%K%J%jk%%KJ%%Jj%%%j%%%%%JJ%jj%%%J%%%jk%%%j%%%J%%%jJK%kK%J
-31797HJjj%J%%j%kj%JK%J%%%%j%%k%j%%%%k%KJ%j%JK%%%%%%%J%j%%%%%%%%%%k%%%%%%%j%
-31728D%J%j%%%%%JK%%%%%%J%%j%k%%%K%%k%K%%%%%%k%%%%jJL%%j%%J%j%k%%%%K%%kK%JJj
-31659H%j%kK%J%%%j%%%%J%%%%%jkK%%%%k%%%%%%%%K%%J%j%%%%%kj%%JK%%%J%J%jj%%%%J%
-31590H%j%%%J%%j%k%%%K%%k%%%%%%LJ%%%%j%%j%%%%Jjk%KJJ%%%%j%%%j%%%J%%%%%Jj%%j%
-31521G%J%J%jjk%K%%%J%%j%%%k%KJ%%j%%K%%J%%j%%%%%%j%%%%j%k%%j%%J%KJ%%%%j%%%k%
-31452EKJ%%jkj%J%KJjkj%%%J%K%%%%k%%%%%j%JK%%k%%j%JL%j%%%%%%%%k%K%%%%%k%j%%JL
-31383HJjjk%%%K%%J%%J%%%j%jk%%j%%%%%%%Jj%%%%J%j%J%%%%%%%%%K%%%k%j%%%%%J%%KJ%
-31314H%%%%%Jj%%%J%%%%%J%j%%%%%%%%%%j%%%%%%J%%%j%%j%%%JJ%%%%j%j%%%J%%%%%J%%%
-31245I%%%%%%j%%J%%%%j%j%J%%%%J%%%%%JJ%j%%%J%%%j%j%J%%%%%%%J%%%%J%%%jj%%j%%J
-31176A0%%JJ%%j%%JKk%%%j%%%%%J%%%%KJ%%%%%j%%k%K%JJKJ%K%%%K%K%%%%kK%%%%%%%%%%
-31108B5%JKK%%K%KK%K%LJJLLMJL%LJLLMMMNMPJ0J0J0J3J7K0K6L1M0M6N6O2O8P5Q1R3R5P5
-31058I23K6m3r7j18j09q7o3m1k4qQK3M0N7P4Q4P7L9j6o5r1q8p1n4l6k4j0KJ4K4L8N3P2Q4
-31024E93Q9O7K5k9o9q6p7o1m2k2pJ1K7M4O7R1J15J24J10N8j4p5j03j02r1q1p6p2o4n2m4l5
-30992B19k8k2j9j5j3qqoolnmnkmllljlklmmljkjk%K%%kk%kk%%kK%k%%%%%%%%%K%%%%kk%j
-30930B5%%%kkkj%jj%j%%j%%%%Jj%%%%k%%%%jj%%%%j%%%%%%J%%%Jj%j%J%%%%%%%j%%%%%J%
-30862A0j%%%%%%%%%%%%J%%JJ%%jk%%J%%j%%%%%%%%J%%%jjjJ%J%%%%%%%%%%%%%%%%%%%%%J
-30794A0%%%j%J%%%j%%J%J%%j%%j%%%%%%%%%%jj%JJ%j%%J%%%%%%%%%j%%J%%%%%%%%%%%j%%
-30726HjJ%jJJ%%%j%%%%%J%j%%J%%%j%%%%%J%%%%%%J%%JJKJJ%%jJ%%j%%%%J%%JJJKK%KLKM
-30657C4PQJ1J2J3J0PLnoppnppqpmmk%%%LLMM%jmolokl%kkk%%%KK%KJKKKOMMM%jmllj%JKK
-30593D3ONPQQQQPPNJoj2j2j4j1qqomkmj%k%k%kj%j%%%%%K%%%%%%%kjj%%%%%%%%%J%%JJJK
-30529B1KKJMOOPQJ0M%ljJMJjpnmkLPPN%mmjJJjpj0roopmkkj%k%%Kk%jjj%%%%%J%%j%%%j%
-30463H%J%Jj%%jj%%%%%%k%K%%%%%%%JJ%j%%Jj%%%%jk%%KJJ%%%%%%%%%%%jj%%JjJ%%%%%%%
-30394Hj%k%K%%%%%%%%%%k%j%JjJ%K%%k%%%Kk%%%KJ%%jkjJK%Jj%k%%K%J%%J%%j%%%j%%%%k
-30325E%K%JJjj%kK%%%J%%Jj%jk%j%%JKJ%%J%%%j%jJ%J%%%%%%%%j%%j%%%J%jJ%%%J%%%%jj
-30256G%%%%%%%%%%%%%%%%k%K%%k%j%%%%%%%JK%%JjkK%%%%%J%J%j%j%%JJ%%%%j%J%jjl%%J
-30187EKJ%jk%%%%%%%j%J%K%J%Jj%J%J%j%%%%%%KJ%j%j%j%J%%%%j%j%%J%%j%J%%%%%%%jj%
-30118G%%JJJ%j%%%%%%%J%%%%%%%J%Jjj%%j%%%%%%jJ%%%J%J%k%%%%%J%%j%%%j%%%%%J%%J%
-30049A0%j%%%%%%JJ%j%j%%%%%%%%J%j%%%%%%%%%%%%%%%%JJ%J%%j%j%JJ%K%%Jj%%%%k%%%%
-29981A2%jJK%J%Jj%JJJJ%%%%%%K%%%%K%%%%%%%%%%KJKKK%%%%KKKLKLMLLKLLMMNQQJ2J2J4
-29916A31J9K3L1M1N7P4R2J02J00J01J23J65J95J53J6j45k40k38j82j25q0m9k4lJ6M0O7J02
-29888E62J45J68J43M9p2j57j78j46j04o6m1k5qLJ7L0N1P8J17J56J74J26J6j03j66j60j23
-29861D86q3m9k3oJ6L2N8Q9J34J88K19J82O2q7j75j80j41j07r0q5p8p2n7m4l2k2j8j2j1qo
-29830H0nomnmnklljjlkk%kkkkj%%%%%k%%%%%k%%%k%jj%J%%kjj%J%j%%JJ%jjk%%jJ%j%J%%
-29762A2%%KJ%jkjj%%J%%j%%%%JJ%j%%jj%%%%%%%%J%%%j%Jj%%%%%%%jj%%%%JJ%%%%J%%%j%
-29694I%%%%%%%%%JJ%%jj%j%%%%%%Jj%%%j%k%jJKJ%%%j%J%j%kKJ%%%%jkjJK%%%J%%%%%%%j
-29625G%%k%K%J%%%%%J%j%%J%%%j%%J%%jj%kK%%%J%%%%%%J%%%%%%%%j%%jJ%J%%jj%JJ%J%%
-29556A0%j%%%%%Jj%%j%%J%Jj%%%%%%%%%%Jj%JJ%J%%KJKK%MKPOQJ0N%jl%LJjopnook%kj%%
-29489B5%LKKOPQPKKl%%L%lqj0pomlklkkk%%j%%J%%jjjJj%Jj%%%%%%%%%%%%jj%%%K%J%%j%
-29422I%%%%%%%J%%j%%%%%%%%%%%%j%%%%%j%%J%J%%%%%%%j%J%%%%%%J%j%j%%%%%%%%j%%J%
-29353H%Jjj%%%%%%%%J%%j%%%JJ%%%%%%%j%%%%%J%%%%j%j%%J%%%%%j%%%%%%J%%%j%%%J%j%
-29284G%J%%%j%JJ%%%%J%%j%%%%%%%%%%%%%j%%%J%%%%J%j%%%%%%jJ%JJJ%K%k%%KJ%j%JJJJ
-29215A8%J%KK%%KLKKKKKJLLJLJJK%k%%jjl%%JKJJKLJMJLLLKLJJ%%%jjjkjlkll%jkj%jkj%
-29147E3k%j%%%JK%%J%KKLMLLMJLMKLMKMKNLNKNKK%%jjjmlmlnlkmjkmjkjk%%%%KKJ%JJ%%%
-29079H7kkmllmmmmmlljljlj%JK%JJLLKKMMLMLJMKMKJ%%jjmkkkj%jkj%%%jk%%mlkllmmmkk
-29011C4kkklkk%%%k%%%K%%%k%kj%%%%jj%%%%J%%J%%%j%jk%%%%%%%%%%j%%%%jJ%%%J%%%%%
-28943A2K%%%%%k%%%K%k%jj%%%%J%%%j%%j%%%%%J%%%%JJj%J%%j%%%%%%%J%jj%%%%JJK%%%%
-28875A4%J%%j%%%JJJ%j%j%j%JJ%JJJ%KK%%%k%k%%K%%%k%%%K%KKLMMLOQRJ4J7J7J2Lmqpop
-28811I3qqrpnnkl%LKOMON%lnpomkl%%%%%%%%%%JLLMMMML%lmlj%%LKOPJ0J3J5J7J3QKJJkp
-28748A46j2j6j2qok%LMJmpqpml%LMMJjnrnmlj%%k%KKONLmpqnnmkkkjkk%%%k%j%%j%JJ%%%
-28684A9%jJ%%j%jjk%JJJ%%J%jjJ%%j%%Jjj%%%%%J%jj%%%k%%K%%JJ%%%J%%j%j%%%J%%J%j%
-28616A6J%%j%%%%%%%%%%J%%%j%%%j%%%J%%j%%%J%JjJ%JJ%j%%J%K%k%K%%%K%%%K%%%k%%%%
-28548B3%%%%%%%%%%%%k%%%%%%%%k%K%%%%%K%%K%k%K%%J%%K%KK%K%KKJK%%J%%j%kjk%k%kk
-28480C0k%%kj%%%%%%L%K%%%k%%%%%kj%Jj%%J%K%%%K%KKK%KJKJLJJ%%%%j%%%jkjll%k%%k%
-28412C2K%%%%k%%%%%%%%K%%%K%K%k%K%%%J%K%%J%Jj%%JK%J%J%%%j%%%%j%k%K%%J%%%j%%%
-28344D5J%%%%j%J%%%JK%J%JKJLJLJLLLJ%%%%%%%J%%%%%%KJ%%%%%jkK%%J%J%JJJKJJJKJLJ
-28276I2%J%%%%%%%JJLKKMJKMKKLKJ%JJKKJ%KKJJJ%JJJK%JK%KKKJJKKKKMLKKLNMLKLNLMLM
-28208B11LJLLMLKMLNLMPMMPMNOMQOPQPQPQRRRJ2J2J1J3J2J5J4J6J4J8J7K0K1K0K2K6K5K9
-28159F93L3L3L7M0M5M6N1N2N6O0O0O4O3O5O6P1P6P8Q5R6J06J24J46J69K00K35K75L15L51
-28130C791L86M10M26M33M26M00L51K91K31J68J04L7k7q3j28j66j90k03j99j89j80j69j49
-28107E771j23r3o4l9j9lmrj8k7l6m4n1n7m8k7PM7R4J38J82K17K46K61K63K42K11J71J35J03
-28077G426P7O5P4J08J71K55L66M92O31P76R18J049J169J259J312J306J240J122R65P68N21
-28056B2070K38o2l53o24q56j037j172j262j301j284j221j122j003q74p43o15m98l96l13k48
-28036G324k05j82j74j76j81j92j97j98j85j64j29q8l8J5O7J19J66K01K25K34K29K10J85J67
-28012G033J57J67K00K56L32M31N44O71Q09R46J083J203J302J360J369J314J190J000P46M38
-27992B2551J00k50n81q76j116j285j385j416j381j298j177j037q86p30n84m46l18k06j14
-27973G565m3%J3jm6j04j73k32k81l08l12k91k55k07j49r5m0PM3O9Q2Q0O7M8K3kk3l6l7k2
-27943E340NM1Q6J26J64J92K06K10K06J94J80J58J35J03O1No5j45k28l08l78m30m56m62m48
-27918D492m18l77l35k91k53k13j82j55j34j15r9q8q1p5p2o6o6o6o6o4o2o0n8n6n3m8m3m0
-27890H56l7l5l3k9k5k3k3k0k1j9j6j8j5j6j3j5j1j3j2j0j1j0qj0ropponmlnlmkjkkkljkj
-27846C38jj%j%j%%%JJJJ%KKLLLLMMMNMNNQPPJ1RJ0J2J2J3J6J7J6K0K0K3K4K7K9K9L3L7M0
-27797H05M5N0N4O0O4P0P7Q4Q9R4J00J04J09J08J08J04R8Q6P2N5L4J3nk3l1l8l8l5k8k1j4
-27766B250j1qprj6k3k8l7m3m6m4m5l9l5k7j6oMJ5K6L5L9M6M9M8M6M3L9L0K4J9J5J2J6J9K4
-27730B359L3L9M3M9M4L8K4Oj6l9o2q3j00j12j19j21j20j20j13j09j03r7r0q1p6o9o4n8n4
-27701H29m7m4l9l7l4l2k9k7k6k3k2j9j8j7j5j6j3j5j2j1j1rrrqrnqnmonmomlmnmmnmkmnl
-27655A88lnnmlllmmknknllmkmkjmkkmkjljjjjjjlj%%%%jklk%kjkjj%%k%l%j%%jkj%jk%j%
-27588F4kj%%%%jk%j%%%%%%%%jkjk%%%j%%%%%J%%%%%jj%%k%%%j%l%%%KJ%%jlj%J%%%%%jkj
-27520C8%%%%%k%%%%%%%%Kk%%k%%K%k%K%k%%%k%%%%k%%k%%K%%%%%%%%k%K%%kK%k%k%%K%%%
-27452B8%K%k%%%KK%%k%k%k%%j%%k%%%%%%%%%%%%%%%%%k%%K%%%k%%%%%%%k%%K%%k%%%%%%%
-27384A9%%K%%%k%%%K%%k%%%%%Kk%kJ%J%%%%j%%J%%K%k%jJ%%%%%%j%J%%%%jj%%%%j%%%%%%
-27316A6%%%%%%%j%%%J%%%jJ%%%%J%J%%%%%jj%%%JJj%%%%%%%j%%%%j%jJJ%J%%%%%%j%%jJJ
-27248A7%%J%%j%%%%%%j%J%%%%%%jj%j%%%%%%JJ%%%J%j%%J%%%%%%%j%j%%%JJK%%K%%kjjj%
-27180A6%%%%%%KJ%%jj%%%%%j%%J%J%j%J%%%%%%%jJj%%%%JJ%%%%%%%%jjj%j%%J%jj%%%JJJ
-27112A7%%%%j%j%JJJ%%jj%%jJJ%j%%%JK%%%j%%J%%%%%%%K%K%K%%%%%%%%%JKKKKKLLMMLLK
-27044E8LJLKJM%%%%%LJJK%JKKJ%%%%jjlkkmlknmklljkj%%%JL%%JKMJLMLJLMKKKLJJJ%%%j
-26976H7jkmlklmjllj%%J%JKJ%KJLJJ%%%jlklllklljlljjkjJ%%Kkj%%%%%%%%%%%%JLLJLKK
-26908E3MMMLMMJLMKJ%J%KJ%%jkjjjk%%J%%%%%jjkjkjjl%j%%J%%%J%KJjJ%%%%JKJLKKMKKM
-26840I9JKLJJJJ%%%jj%jlkjjjj%%JKJKLJKLKJ%%J%%%%%%JJLKKMJKLMONPPPQQJ1RJ1J2J3J4
-26776B57J5J6J7K0K3K5L0L6M5N0O0P4Q7J05J29J57J86K10K31K48K88L65M68N76O21N06J94
-26749E039k01n00o17n74m61l32k16j16k8N5J31J98K32K21J59O3m3j55k56l11l09k71k13j57
-26725A338j07o8l3jK7O0R3J33J84K38K92L23L01K13P6o8j91k51k54k05j34o0J9R7J79K73
-26699B474L79M79N35M69K27j24m26n67n55m63l55k68k14j92j78j66j45j22r9q0o6n5m6l9
-26675D03l2k9k5k1j9j7j5j4j2j2rj1j0qrqponnnlnknlnknkkmjjklkkljljkjl%%%%jk%jjl
-26620E3%%l%jkj%jkjjk%%%%%Kkj%%k%k%%%%%%%%k%%%%Kk%k%k%%%%%%%k%K%K%%%k%kjk%%%
-26552B3K%%%%%%%J%j%%%k%%%%%%%%%%%%kK%%%%k%%%%%%%%%%k%%%j%%J%%%%j%%%J%%%%%%%
-26484A9%%%%K%%%%%%k%%jj%%JJ%%%K%k%%%K%%k%%%jjJJ%%%%%%%%%%%j%%%JK%%%k%%%%%%%
-26416A9K%%%%%%k%%jj%%J%%J%%jjJj%%%J%J%jjj%JJ%%%jj%%%%J%%j%J%%jJ%%J%%%%%%kjj
-26348A4J%%J%%%J%%j%%%%%%J%%J%%%%%J%jjk%J%%%%J%%%j%%%%J%j%jJJ%%%%j%%%J%jjjk%
-26280A2KJJJ%%%%jJ%%jJ%J%%%j%%Jj%J%%%%jjjJJJ%%%%%jJ%%jj%%%%%%J%%%j%JJ%j%%%J%
-26212A8J%%jj%%JJ%%K%%%%%K%%%K%%%k%k%kK%%%%KK%%JKKK%kk%%kjkk%%%kK%KK%J%%Kkjk
-26144B3kkjj%%%J%%J%%%%%%jj%j%%%%JJ%%%%%J%j%j%%jjJ%%%%J%%%%%%%%J%%jJJj%%JKKK
-26076B5LK%kkl%%%kKKJKKk%kKkjkk%%%%%%%KKk%%k%%%kj%%%%%j%%%%%J%j%jj%JK%J%%j%j
-26008A7j%j%JJ%J%%%%%J%KKKJ%jkkkK%KKLKK%%%k%klm%k%%K%KKJ%jkkkj%%%%%j%J%%%%Jj
-25940A8j%%Jj%%%%J%%%%jj%JJJjj%%%%%%JJ%%%%j%%%%%%J%j%%j%%%%%jJj%%%%%%%J%%%J%
-25872A8%jjj%J%%%Jjj%j%%K%%%JJ%%j%%%%%J%J%%%%%jj%%k%%%J%JJ%%j%%%J%%j%%j%%j%J
-25804A6%J%%%%%%j%%%%jJJ%J%%j%%%%%%j%%JJj%%j%%JJ%%%J%jj%%J%j%JjJ%%J%%j%%%J%K
-25736B1%k%Kk%jjjjJJ%JJj%j%J%%J%%%KKKJKK%k%%%%KK%Kk%kk%l%JK%K%%%%k%K%%%kkjk%
-25668B3k%%%%%KKJKKKk%%kK%%K%%%kkk%%K%K%%%k%%%%%%%kj%k%kkjjjjJJJ%%j%%%J%j%Jj
-25600A7j%%%%%%jJ%J%J%%%%Jj%%%Jj%%%J%%%%jjJJjj%%Jjjj%%%J%%%%JJ%%j%%%%%%%%j%j
-25532A5%%%jk%KJ%%J%%j%%%Jj%J%j%JJ%j%%%J%J%%%%jj%%j%%J%j%%%%J%%%%%%%%%j%J%%j
-25464A5%%J%J%j%%J%%%%jj%%%%%%J%j%%%K%%%Jj%%%J%%%%jjJ%jj%%%%%%%jJ%%j%%JJJj%%
-25396A6%J%%J%jjJj%jj%%%%%J%J%jj%%JJJ%J%%%jjj%%j%k%KJ%j%%%%kK%J%%%%%%%%%%%JJ
-25328A7%%%J%jjj%J%%J%J%%jj%%%J%%%%%j%%jj%%Jj%%KJ%%jjjk%%%K%%%%J%%%%j%%%J%%%
-25260A5%J%Jjjjk%%K%J%%Jj%%%%j%%%JJ%%%%%%j%J%%%j%jJJ%%%j%%%J%%%%j%%%%%jJJjj%
-25192A4%J%%%%%j%J%%%%%JJj%%%%%j%j%%%JJ%%jj%%%k%K%J%%%J%%%j%%%%%jJ%%%%%%jJ%J
-25124A6%j%%J%jjk%%%K%J%%J%%JKK%Kkk%%j%%J%%K%%k%%%%%%%%%Kk%%j%jjjJKL%Kk%kjkj
-25056A5%J%%j%%J%j%%%j%%%K%j%%%%%JjJ%j%jkK%%JJJ%JJKKK%kkk%j%JK%KKk%k%k%K%KKL
-24988B8%kjkkk%j%%J%K%kjljk%Kk%%%K%%%%%J%j%%J%jJ%%j%kj%J%K%k%KJ%%j%kjJ%%%%%L
-24920A5K%kj%%J%J%%%jj%kKJJJ%jkk%KJ%%jkjj%J%J%jj%%J%%%%j%%J%J%K%%%%%kjj%%%%%
-24852A0JJK%%%kjJj%%Jj%jJ%j%JJ%jj%%%%jJ%%%%jJJJKkkj%%J%%J%%J%jj%J%%%%%%%j%%%
-24784A0%%j%%%%%J%%%%%JJ%%j%k%%jJ%%J%%%jJ%%%%%%%%%%%%%%%%%J%%%j%%%%j%%J%J%%%
-24716A1jJJ%%j%%J%K%k%j%%%%j%%%J%j%%J%j%%j%JJ%%%jJ%%%J%K%JJJK%KML%%lJK%lmk%j
-24648A8jk%jkj%J%j%%J%%jj%J%%jj%%%J%J%j%Jj%j%J%%%%j%%%%%%JJJ%%j%jjJJJ%%%%K%J
-24580A5JJKMLM%KKKkkkklkmlk%kjjj%JJ%Jj%Jj%%%j%%%K%j%j%%%%%j%%%%%%%%%%%%%%%%%
-24512IJ%%%%J%%%j%%j%%%JJJ%KJKJJ%%%%K%k%jjjkk%%jjj%%j%J%%%%J%%j%%%%%jJ%%%%%%
-24443I%%%%%%%%%%%%%%%j%J%%%Jj%%%%%%%%%%%%%%%%%%%%j%%%j%%%%k%K%%J%%j%J%J%j%%
-24374HJj%%J%%%%J%%j%%%%%%%%%%%j%%%%j%k%jJK%JJ%%%%%%%%%jj%%J%%%%Jj%J%%%j%J%%
-24305I%%%%%%%%j%%%J%%J%%%%jj%%j%%JJ%%%JJj%%%%j%%%J%j%JJ%%j%%%%j%%j%j%%%J%%j
-24236G%kjL%J%%J%%%%j%%J%%%%%%%%j%jk%%%K%J%%Jj%%%%J%%jj%kK%%%kjJK%%%%%JJ%%%J
-24167A0%%j%j%%%%%%%%%%%j%J%%%%%jk%%K%J%jJ%%%%J%%%J%%%%j%%%%J%j%jJ%%%%%%%%%%
-24099I%%%jjJJ%%%k%%%%%J%%%%%j%J%%%%%%%%jkj%JK%Jj%%%%%%%%%%%%%%%%JJ%%j%%J%J%
-24030A0%j%j%%%%%%%jJ%%%%j%J%J%%%%%jJj%%%%Jjj%%Jj%J%j%%%k%KJ%%%%%%j%%%Jj%J%%
-23962H%%%%%%%%J%%%%j%j%JJ%%jJ%%%%%%%j%jkK%%%%J%jJ%%J%j%J%%jj%J%J%%jj%%%%%%J
-23893H%%%JJ%j%%%%%%%j%J%%%j%%J%%j%j%%%%kj%%%%%%JLJ%%j%%%%jk%jJKJ%%%%jJ%%jJ%
-23824H%%%jJj%%%kK%J%%%%%%%%%%jk%%%%K%k%%%KJ%%%%%%%j%%%%%k%%%%%%%%%%K%J%%%%%
-23755H%J%j%j%JJ%%%%%%%jjk%%K%%%%J%%J%%%%%jjk%%%%%j%%J%%%j%%%J%%j%%JK%l%%JjJ
-23686E%%KJJ%%%%%j%J%%%%j%%J%%%j%%J%j%%%%%%%%%Jj%j%k%L%jk%%%%j%J%K%k%%jJ%K%%
-23617G%%%%%%%%%%%J%%%j%%%%%%%%%%%%%J%J%j%j%%k%%K%kjJ%%%%K%%%k%%K%%%J%%j%J%%
-23548H%%%jk%K%%k%%KJ%%j%%%k%K%%%%%%%%%%%%J%%jkj%%%k%%K%%JK%%%J%j%%%k%K%%%%J
-23479H%%%j%kKJ%J%j%jk%%K%%JJ%%jjk%%%K%%%%Jj%%k%%%%KJ%j%k%%%%%KJ%%j%%%JJ%%%j
-23410Hj%k%K%k%K%%%J%Jj%%%Jj%%%%j%%k%%%KJ%%%%%%%j%kKJ%j%J%%%%J%j%jJJ%%j%%jJ%
-23341H%%%%%%J%%%%j%jl%%%%%JKk%%K%%%k%%%K%%k%K%%%%%k%%%%%j%%J%K%Jjk%%KJj%k%K
-23272G%%%%%k%%K%J%%J%%%%%jjk%%%%%%KJ%%Jjj%%%kj%%%JL%%%j%kj%%J%j%J%%KJ%j%%%k
-23203E%%K%%%%%%J%%j%%%%%k%K%%%%kj%%%J%%%KkK%%%%%%k%KJ%%%%%j%kKk%KJ%jkK%%kj%
-23134D%%%%%%%%%%%JKk%%%%%LJ%%%%%j%%jk%%%%%jJ%%K%k%%%Kkj%%Jj%%%%%%%J%%KJ%j%%
-23065Gkj%J%%%%%Kk%%%%%%%%%%K%%%%J%%%%%jk%%%KJJ%jj%%k%%%K%Jjk%%%j%J%%%%K%%k%
-22996E%Kk%%%Kk%K%%%%%%JjkKJ%%j%%%%k%j%J%%%%jJj%%%%%%%%%%LJ%%J%%kk%%K%Jj%kK%
-22927GJ%J%%jj%Jj%k%%Kkj%%J%%KJ%%%jk%%%%%%%%%%j%J%K%%%%%%J%%j%%kK%J%%%l%K%k%
-22858EjJK%%%J%j%%%%%%%%%%%%%J%j%%JJ%%%%jl%%%%K%%%k%Kk%%%%KJ%%Jj%%jk%%KJ%%j%
-22789G%%%%k%K%k%%%%K%%J%j%k%j%%%J%%KJ%%%J%%jj%%k%%j%%Jj%%Jj%%%%%%%%%JK%%k%%
-22720E%%%%%%j%%%%%%%%J%%j%%%%%%%%J%j%J%K%JJ%j%j%kj%%%%J%%%%%K%%%k%j%%%%%%%%
-22651D%%%k%%K%%%%%J%%j%J%%%%%%j%%%J%%K%%%%%%%%kKJ%%%%jk%%%%%%j%J%%j%%J%%%%%
-22582EK%%k%%%%%%K%%%%kj%%%%%JK%%%Jj%k%j%%J%j%%J%j%JK%J%%%%jl%%JK%kK%k%%%%%K
-22513G%%%%%%%Jj%%%%J%%jk%jJK%%%%J%%jk%K%k%jJ%%KJJ%%jj%%%%k%jJ%%%K%k%%K%%kK%
-22444Gkj%%Jj%%%%%%%%%%%%J%j%%%%JKJ%%j%%J%j%%%%%Jj%kj%%%%%%%JK%J%jkj%%%JKk%%
-22375E%K%%k%j%%JK%J%%%j%%%%%%%kjJK%k%%%K%JJ%jjkj%LJ%j%k%j%%J%Kk%%%KJ%jl%%%%
-22306D%%%J%%j%%%%%%%Jj%%%%J%j%%%%%%J%j%%%%%%%%%%%%JK%k%K%%%%%%kj%%%J%%K%%%%
-22237G%%%kj%%%%%JK%kj%J%j%%%%%%%%J%j%kK%JK%%%JJ%%%%j%%%%%j%J%%j%kj%%%JK%kj%
-22168D%%J%%j%%%JK%J%%%jk%%%j%%%J%%%%K%kj%%%%%%%%J%jJKkjJK%%k%%%%%%%%j%%J%j%
-22099DJ%%%%%K%%%k%%%%%%%%K%kj%%%L%%kK%%k%%%KJ%%j%%%J%%%j%l%%%%J%%%%K%%%Jj%%
-22030GJ%%%%%%%%%%j%k%%%KJj%J%J%Jj%kk%%K%%%%J%%%%j%%J%%J%j%%%%jJ%%%%%%%j%%%J
-21961H%%%%%%%jl%%Jj%J%K%%%%%%%%%%%J%%jk%K%J%%J%kk%%%%K%%kj%%%%J%%K%%J%%%j%J
-21892HJ%jjkj%%JKJJ%%%%%%%%j%%%%%%%J%j%J%%%%%%jjkj%JK%%%%%%%J%%%%%%%j%%%%%%%
-21823GJ%%j%%k%%K%J%jk%%KJj%%%kj%%JL%%%%%%J%%%Jj%jj%%%J%%%J%%%%%%%%jj%%%J%jk
-21754EjJK%%%%kKJ%J%j%%%j%%%k%%%%%%KJ%%j%%%%%k%%%%%%%%%%KK%%%j%%%%J%%%j%%j%k
-21685EK%%J%J%%%%%jj%J%j%k%%j%%J%K%%%J%j%%Jj%%%%%%J%%%%J%jjkj%JKJJ%J%j%%%%%%
-21616I%jj%JJ%%%jJ%j%%%J%%kk%%KK%J%%j%%%%j%J%%%jjk%KJ%%%%jk%%KJ%%%%%%J%%%%%%
-21547I%%kkj%%J%K%%k%%KJ%%J%%jJ%j%jJ%%%%%%%J%Jj%%%%%Jj%%J%%j%%%%%%%%j%j%%J%%
-21478HJ%%%%%j%%%%%J%%%%%%%%%%j%J%%%j%J%%%J%j%%%%JJ%%%j%%%%j%%%%%%%jj%J%j%J%
-21409H%J%j%J%%J%%%%%Jj%j%%%%%%%%%%%%j%%%%%%%%%%%%%%%J%%%%j%%%%J%jj%%%%%%%k%
-21340E%%K%JJ%%%jJ%%%%j%%J%%%Jj%%%%%j%%%%%jk%K%kKJJ%%%%%j%jJ%%%%J%j%%%%%%%J%
-21271I%%j%Jj%jJ%%%J%%%%%%%%%%j%J%j%%%%%%j%%k%%%%%%K%J%%%%%%J%%%%jj%%%%%J%%%
-21202H%J%%%%%J%j%%j%%%%J%%%%j%%J%%%j%%%%%%%j%%%JJ%j%j%%%JJ%j%%%%%J%%jjkKJ%J
-21133I%%j%%%%j%J%J%%%%%%j%j%k%%%KJ%%%%j%%k%KJ%J%j%%%%j%%%%%%%%%%k%K%%%%%kj%
-21064D%JK%%JJ%J%j%%%%j%J%%jjkKJ%%%j%J%%%%%J%j%%%%Jj%%jk%K%%%Jj%%%%%%%%%k%%%
-20995EK%kj%%J%K%J%%%j%%%%%%J%%%%%jk%K%%%%%%J%%%%j%%%%k%%j%%J%%K%k%j%%%%%%%%
-20926DJKJ%%%%j%%%%JjJ%%%%J%j%jJ%%j%%J%%%%j%kj%%J%j%%%%%JK%%k%%K%J%%%J%%%%%j
-20857H%jJJjj%k%KJ%%j%%Jj%J%%j%%%%JjJ%%%%j%%JJj%J%j%j%%%%%%kK%%%J%%%%j%JJj%j
-20788G%%kj%%J%%KJ%%jk%%%K%k%j%%J%%%%j%%%%J%K%Jj%k%%%%%%%%jJ%%%%K%%%%%%%JJjj
-20719Gk%%K%%%J%j%%%kK%%kj%%%%%LJj%kj%J%%%%%%%%%KJJ%%jljJ%K%%%%%%%k%%%%Kkj%%
-20650D%%%%JK%%J%%%j%k%j%%%%%%JK%JJ%jjk%%%%%KJ%%J%j%j%%%k%K%%%JJ%%jjJ%jk%%j%
-20581DJ%K%%kj%%%%J%%K%%%%%%k%%K%J%J%%jjl%%J%%K%%kj%%%JK%J%jkK%%%k%%K%Jjk%%K
-20512G%%k%K%kj%%%%%%%%J%Kk%%j%%JKJ%%%%jJ%%jkj%%%J%K%Jj%%Jj%%%%%kj%%%%%%%J%%
-20443E%KJ%JjjkK%%J%j%%%k%j%%JK%%%%%k%K%J%%j%JJ%jjkj%%JL%%jJ%j%%%%%%%k%%%K%k
-20374E%%j%%%%%%%%%%%%JKkj%J%%jJj%%JjJ%K%%kK%%%%%%J%j%%%%JJ%%%jl%j%%%%JKJJ%j
-20305Hj%%k%j%%%J%K%%%%J%%%%J%jjk%j%%%%%JKJjkj%%%J%%K%%%%%kj%JK%%%%%J%j%%kjJ
-20236E%%j%%%JK%%k%K%%%%%k%%%%%%%%K%%kK%%%%%%J%j%%%%%J%%%%%%%%%j%%J%%jJ%%j%k
-20167EK%%k%%K%%%k%%%%j%%%%%%%%%%J%%%%%%j%%%%%JKJ%%%%%%j%Jjk%%K%%kj%%%JK%%k%
-20098E%%K%%%k%j%kK%%J%j%%%%%%kK%J%%j%%%%%%J%jJ%%%%%%%%%%%j%%%%%%J%%j%%J%K%k
-20029E%j%%%%J%K%%%k%j%%J%%%%%%%j%%J%K%%kj%%%%J%KJ%%lj%%%%%%%%kK%%J%%%KJ%%%l
-19960E%%%%%%%KJ%jk%%j%%%Jj%J%%%%j%%%J%%jJ%KJ%%%%jk%%%%%%Kk%%%K%J%j%%%kK%%%k
-19891E%%%j%%k%%%K%JK%kj%%JKkj%%%J%%%%%KJJj%%j%Jj%kj%%%%J%j%%%J%%%K%kj%J%%j%
-19822D%%%%%%JKk%%%%%%j%%J%%%%%j%%%%%%%%%%%%%%%%%%%%%%%%%JKJ%jk%%%%%%%K%%%%%
-19753Gkj%%%%k%Kk%%%%%%%K%%%%J%%%%j%%JK%kj%%J%%KJ%%j%%%JJjj%k%K%%kj%%%%%%%%%
-19684D%%J%%K%J%%j%k%%%K%k%%%%K%%k%%%%j%%k%K%J%%%%%K%%kj%%%kK%%%%%%%%%%%%kK%
-19615D%%%%%%%%%%J%%%%%K%%k%%Kk%j%J%%K%%%%k%%%%j%%%%%%%%%%%%%%%%%%%%%Jj%%%J%
-19546EKJ%jk%jJ%%%j%%J%j%%%%%%%J%%%%%%j%%%%%%%%%k%K%%%%%%%%%%%%%%%%JK%%k%%j%
-19477D%%%%J%KJjkj%%%k%%K%%%J%%j%J%%j%%J%%%j%J%%%K%%%%%%%J%%jkjJ%%%K%%%%k%%%
-19408E%Kk%j%JK%kj%%%%%J%%%j%k%K%J%j%%J%%j%JjJ%%%%%j%%%%%%%%%J%%%%%K%k%%%%K%
-19339G%k%j%%%J%%%%j%k%%%%K%%%%%%%JK%%k%K%k%%%%j%%%%%J%j%JKk%%%K%k%%%%%j%%%%
-19270D%%J%%KJjk%%j%%%%%%%%%%JK%%kj%%%%%%%%%%%%%%%J%%j%%%%%JK%%Jj%%%kjJ%%%KJ
-19201HJ%j%j%%%%k%j%J%%j%%J%%%%%%%%j%J%j%%%%JjJ%%jJj%%%J%%%%%%%%%%K%%%%Jl%%K
-19132G%kj%k%K%%%%%%%%%%%%J%%j%JKJj%%%k%K%%k%K%%%k%%%%%Kk%K%%%kj%%%%%%%%%%%%
-19063DJ%K%%J%jkj%%%%%J%%%%%j%%%%J%j%%JKkK%Jj%k%%%%K%Jjk%j%J%%%%j%%k%%%KJLJ%
-18994I%kk%%%K%kj%%%%%J%%%%j%%J%%j%%%%%%%%%%J%KJJ%%jjk%%j%%%%%%%%JK%%k%%%%%%
-18925E%K%J%Jj%lj%%J%j%%%J%%%j%J%%K%%Jj%%J%%j%%%k%%%j%%%%%%%%%%%%%%%J%%%%j%J
-18856EK%k%%%Kkj%%%%J%K%k%Kk%j%%%%%J%%%K%%kj%%%%%%%JKkj%%J%%%%%%K%%Jj%%%%%%k
-18787EKJ%%j%%k%%KJ%%%jkjJKJjk%%K%%%k%%%K%%%%k%%%%%K%kj%%%%%%%%%%%J%K%%%%%kj
-18718D%%%%%%%%%%J%%%j%J%%Kkj%%J%j%J%%%%%%%j%%%%%%%%Jj%%%J%%K%Jj%%k%%%j%%%%%
-18649D%J%%%j%%%%%%JjJ%%K%%%%k%K%kKJ%%j%%%%%l%%k%%K%%%J%%j%%%JK%%%k%%%%j%Jj%
-18580D%%J%%j%J%%j%%%%%%%%J%%%j%%%%%%%%%%%%%%JKJj%kj%J%j%%%%kK%%%%J%%%%j%k%%
-18511BK%%%%J%K%k%j%%%%%%%%%%%%%%%%J%j%JK%%%k%j%%J%%%%K%%%kK%J%j%%%%%%%J%%jJ
-18442H%j%k%%jJKk%j%%LJ%%J%jjk%%KJ%jk%%%K%%%%%%%%Jj%%JJ%j%jkj%%%%%%J%%%%%%%%
-18373E%%%%j%%J%%%jJK%Jj%J%Jjjkj%%%J%%%%j%%%J%%%K%%%%J%%%j%k%%%%%%%j%%%%J%j%
-18304D%%kK%%%%%%%%J%K%%%k%j%%%%%%%%%%J%j%%%%%J%%K%%%kK%%%%%kj%%%%Jj%k%%%%%%
-18235BK%%%%J%%%%%%%j%%J%%KJ%%%j%J%%jJJjjkj%%%J%Kkj%%%%J%j%JK%k%j%%J%%j%%%%%
-18166DJ%%jJjJ%K%%%%kj%J%%Kk%%%Kk%%%%%KJ%%%jk%%%%%KJ%j%%k%%%K%k%%j%%%%J%%%%%
-18097EKk%%%%%%jJ%j%J%%KJ%jk%%%%K%k%%%%j%%%%%J%j%%%%%%%%%%%J%%%j%%%%%%J%K%%%
-18028GJ%jk%%%j%%%%J%%%j%%%%%%k%%K%%%%J%j%%%%%%%%%J%j%%%%%%%%%%%%%JK%%%%%J%l
-17959Ej%%%%J%j%%J%%%j%%J%%%K%%%%k%j%JKJJ%%%%%Jjjjk%j%J%%%%%K%%kj%%%%%%J%L%%
-17890H%J%j%jk%%%%j%J%%%%%%%KkKJ%%%jl%J%%%jJ%%%j%%%%%%%%kK%%%%JKJ%jkj%J%%KJ%
-17821Hj%%J%jkj%%%%%kK%J%K%%%%%%%%%k%%%%%%K%%%kK%k%%j%%JKk%K%%%%%%%%%k%%KJ%J
-17752I%%j%%%j%%%k%%%%%%K%%kK%k%jJj%%JKk%%%%%K%J%%jk%j%%%%J%%%j%%%%%%%%%%JjJ
-17683EK%Jjkj%%J%j%JKJ%%%j%%%%%kK%%%kKJ%jJ%%%j%%%%J%%J%j%%%%%%%%%%J%%%j%l%%%
-17614EK%%%%%JJ%%%%%%%%J%%%%%%%j%%JJj%j%%j%%%j%J%J%%%%j%%j%J%%%Jj%jk%%%%%%%K
-17545G%J%%%J%%%%j%jk%%K%%%%%%%Jj%k%j%%J%j%%%J%%%%jJK%JJ%%jjJJj%j%%%k%KJ%jk%
-17476E%%%%K%k%%j%%%%%%%%%%%J%KJJ%%jjJ%%jJ%%jJ%j%k%%%%j%%%J%Kk%%%%KJ%jkK%%k%
-17407Ej%%%%%%k%K%%J%%%j%J%Kkj%%%J%Kkj%%JK%%%J%jkj%%%JKJ%%jk%K%J%%jk%%%K%k%%
-17338Ej%%%%%%%k%%K%%J%%K%k%jJK%Jj%kj%%%%%%%%J%%%%%%j%%%J%%%jJ%%j%k%K%%J%j%%
-17269DJ%%KJ%%j%K%%jjkj%%%%%%%J%%%j%%%J%K%k%K%%%k%%%K%J%j%k%j%Jj%%%%%%%%%%%%
-17200DJK%J%j%k%jJ%j%%k%%%K%L%%kj%%%%k%%%jJ%K%%J%%%%%%j%%%%k%%K%%%%%%%J%%j%%
-17131D%%%%%%J%j%%%%%%%%%%JKk%%K%%%k%%%%%K%%%k%%%%%%%%j%%J%j%%Jj%%%kK%%%%%JK
-17062G%k%%KJ%%%%j%k%%j%%%L%%%%%k%%%%%%%%%j%%%J%j%%%%J%%jJ%j%%%JK%kj%%J%j%%%
-16993D%%%%%%%J%%Kkj%%k%K%%%%%kK%J%j%%%%%%%%%%JK%%Jj%k%%%j%%%%%%%%%J%%%j%%J%
-16924EK%%kj%%%%%%%%k%K%%%J%%%%%K%%JJ%j%j%k%%%j%%kK%%%%%%%%%JKJ%%j%J%%%%%j%k
-16855E%j%%%J%K%k%j%%k%%%%K%%J%%%%%j%%%%%%%k%%%K%%%%%%%%%%%J%KJ%Jj%j%k%%K%k%
-16786EjJ%%jk%K%%%%J%%%K%kj%%%%%%%%%%%%%%%%J%j%%%k%K%%%%%J%%%K%k%K%kj%%L%%J%
-16717H%%%%j%%%%Jj%kKk%%%%%%j%%%%%%%%%k%%%K%%%%%%%Jj%%%%%%kK%J%Kk%j%Jj%%%J%%
-16648E%j%%J%j%J%%%%j%%%%J%%%%j%%L%J%%j%%%%%%%%%%%%%k%K%%%%k%j%%J%%%%j%%%JK%
-16579G%k%j%J%%%%%%K%k%%%%%j%%%%%%%%Jj%%k%K%k%%Kk%%K%k%%%%K%%%%%%L%%%%k%jJ%%
-16510Ej%%k%%K%J%%j%%%%%%%%Jj%J%KJ%%%%J%%%j%%%J%%%jjJj%%%k%%%%%%j%%JK%%k%j%%
-16441D%%%J%%j%J%%%j%%%%%%%%%%J%K%%l%%%%J%%%KK%j%%%%J%%jJ%j%%%%%j%k%%%%%%%%%
-16372E%%%%%%K%%%%k%%K%%J%%%%j%k%j%JKJ%%jk%%%j%%%%J%%j%%%%%JK%%k%Kk%j%%%%%%%
-16303D%%%%%%J%%%%%%%%%%%%j%%%%%%%%%%J%jJ%j%%%J%j%%JK%kjk%K%%%Jj%%%k%%%K%%%J
-16234E%j%JK%%k%Kk%j%%%%%JK%%%%%%k%%K%%kj%kK%%%%%%%%%%%%J%%%%%%j%%%J%jJ%%%%%
-16165E%j%%%%%J%%%%j%k%K%%%k%%K%J%j%%k%K%%%%kK%%%%k%%K%%JK%J%%j%k%%%%%%jk%%%
-16096B%%K%%%J%KkK%%k%j%J%%%j%%%%%%%JK%kK%%%%kj%%kK%JKk%j%%J%K%k%%j%%%%%%%%%
-16027D%%%%%%%%%%%%JjJK%J%j%%%k%%%jJ%%%j%%%%JKJ%%j%%J%j%kj%%%%J%%j%JLJj%J%%j
-15958H%jJ%Jj%%%J%jj%%%%k%%%%%%%%%%Kk%%K%kj%%%%JK%k%j%%%Jj%%%%%%%JKk%K%J%%%%
-15889H%%j%%%%J%j%%J%%l%j%%%%J%%%j%J%%%%jJ%%%Kkj%%J%KkKJJ%%jjkj%%%k%K%%%JK%%
-15820G%%k%K%Jjk%j%%J%%%Kk%%K%%%%%kj%kK%%%JKJjkj%%%%J%j%%%%%k%%%%%%KJKJ%jk%%
-15751E%j%J%L%%j%%%%%%%k%%%j%J%j%%%%JKJ%%jJ%%J%%%%%jjkj%%%J%KJ%%%J%%%JKLKKON
-15682C0QMLloonokkj%ljj%%%%%jj%kK%k%j%%J%j%%%J%%j%J%jJ%%%%%jJ%%K%%%k%%%%%%j%
-15614D%%%%%%J%K%%k%%%j%JK%%J%J%%%%j%j%k%%%%j%%%%%%J%%j%%%%%J%KJ%j%%%k%KJ%jk
-15545Ej%JK%%%kjJ%%K%J%%%j%%kj%%%%JK%%k%%%K%J%j%%kj%%%J%%%jJK%JJjj%%k%KJJ%jj
-15476G%%%J%%j%%%kj%%%%JK%k%%%KJJ%%j%%%jkj%J%j%%%%J%%%%K%k%%%j%%LJ%%%jJj%k%%
-15407Ej%%k%K%%%%J%%%%j%%JK%k%%j%%%%%%J%j%%%J%%%%%%K%k%jJ%%%j%%%Jj%%J%%j%J%%
-15338EK%%%%%%%k%KJj%%%%J%j%J%%%j%JJ%%J%%J%%JK%%kjj%J%jj%%%jj%%%J%jJ%J%%%%%J
-15269A0%j%%j%J%%%J%%%%%%j%JKK%%kjJKJ%j%kk%%J%jj%%%%%%%%%j%%%J%%%%%%%%%%%%%%
-15201I%%%%%%%j%Jj%%j%%%%%%%%%J%%%jk%%%%%%%j%%J%%KJJjj%JJ%jjJ%%%%j%%k%%%j%JK
-15132Gk%KK%J%J%jj%%%%%%%%j%J%%%%%%%%%%%%%%%%%%%%%%J%%J%%JKJ%jk%j%jj%%%J%%j%
-15063IJ%%%%%%%j%%%%J%%jJ%j%%%%%%JJ%%%j%%J%JKJ%%J%j%j%%%k%jJ%%jjJ%%%j%jJJ%%%
-14994A1%%%JKJ%J%%%%%J%%j%%%JJ%j%%J%%%j%%%%%%JJ%%%%%%%K%%%K%%%K%%%J%%jJK%K%K
-14926C2K%K%K%J%K%%JJKJ%LJLJLLJLMLMMNMNOMOOPQPRJ1J4J4J7K0K2K4K5K9L7M3N6O6Q4J05
-14872G13J37J84K45L32M57O34Q76J157J311J090L89n15j169j338j149q56o04m22l03k18j65
-14851G86j24r6p5o0n0l9l5k7k2j8j8j7j8j6j4j3j2rqqppnllmkjlmljl%ljljlljjljk%j%k
-14802C6%k%k%k%%k%%%kj%%%%k%k%%%%%k%j%j%%j%J%%%%%j%%%j%j%Jjk%%%%K%JJjl%%j%%%
-14734A1%%%J%K%k%%%jjJ%JKJ%jk%K%%kj%Jjjj%%JKK%k%%%%%Kk%%%%%jj%%%%J%%Jjj%%j%j
-14666HJ%%%%%%%jJ%%%%%%%J%%J%%jJ%%%jj%JJ%%%%%J%jjjJ%%%JjJ%%%%j%j%%%%%jj%%%JJ
-14597I%JJMKK%%%%%%K%%KK%%%%%kklkjj%%%k%j%J%K%%%%J%%%j%k%%KJ%KJJ%%K%%k%%K%%%
-14528B1K%%%KJMKKKKMMLMLMNQJ1J1J5K0K2K7L1L5L9L9M0L4K7K0J3Kj0k0k8l1l9m1l9l5l0
-14484A86k8k3k0j5j3j1qmonllkljl%kkkk%k%l%k%%%%Kk%%kkj%j%jj%%%%%%%%%j%%%%%%%%
-14423A4%%k%jj%%%K%Kkj%LJJj%%%J%JJ%%%%%%J%%jJ%j%%%j%%jjJjj%%%%J%J%J%%jjJJ%%J
-14355A8%j%kj%%J%j%%%%%kjJ%%j%%j%JJKk%%%j%%j%j%%%%%%%%%%%%J%JJ%K%%%%k%%%%Kk%
-14287A2%K%JJ%%j%%%%%JJ%%%%j%jj%J%J%j%%%j%k%%%%%%%%%%j%%J%KJjk%%%%%%%%%%%L%%
-14219A5%Jj%j%%%k%j%%%%%%%%%JKK%Jjj%%j%k%%KJJ%KJ%K%%k%%%%K%%k%%%%K%KKJMKKKKM
-14151D2LMNPPQQPOLKJkkooppqpnpmmmmmj%%k%k%%k%%%%K%k%%%%j%%j%j%%%JJ%%J%j%J%%%
-14083A9jJK%K%%%%K%%%%%J%%%%Kk%Kkj%%%%%k%%%%K%JKKKK%KKJKJ%JKKLPPPK%nppnoklmk
-14015C2kklmkkkj%JJ%KJ%K%KK%J%%%%jkkk%lkmjmj%JMLPOPRRPQOOOKKJ%j%kjkljk%%%jkj
-13947G2jl%%%%%J%jJ%KJJKJKMLLMJMLJJJ%%%%%jj%j%jjj%%JJJ%JJ%%%LJJ%KLJ%%%%J%%%j
-13879A13j%%JJJJ%JJLKNKMLKMJ%J%%JJKJ%J%JJKKKJJLLKK%LLLLLLOMLMOMNNLKKMMMKMMML
-13812B62LNMMOMMPOOOPQQOQRQQJ0QQQJ0QRJ1J0RJ1J0J0J4J2J6J5J8K0K0K3K1J8J9J6J9J9
-13766G51K2K1K3K5K7K7K9K9K9L5L7L9M2M5N0N2N8O4O8P5Q2Q9R5J07J15J25J40J55J73J91
-13736B820K11K32K54K80L02L23L43L69L99M37M75N32O06P08Q38R97J203J473J812K238K773
-13715A9625L422M183N020N864O616P122P168O625N602M362L001J390n01k370l905n073o008
-13698F2143o676o910o675o126n437m692l938l224k601k087j676j355j102r12p64o53n63m96
-13680F256m46m08l84l61l40l21l01k79k56k32k07j87j65j46j31j16j04r4q5p9p3o8o3o1n6
-13655A293n4n2n1m8m5m4m1l8l7l3l1k9k9k3k2k1k1k0j7j8j7j7j5j6j4j6j4j6j3j5j3j4j2
-13622D27j3j1j0j1j0qj0qopqooonqnonmnomoolmomnomnnmmnmkjkkklkkjkkklkklljmklmk
-13561A36mkjklkmljmkklkjj%%%%J%%%%%j%%jlkkjlkjjmlj%k%jj%k%%j%%%jk%ljjk%j%jk%
-13494E4j%%LJMJ%KJj%%%%%kj%j%kj%j%k%%jl%lklmmmkklmkklkjjm%%%MLNNNQQPQNOMM%%j
-13426G5llmljmlljj%kjjk%KJJK%%%J%%%%%jkj%l%KJMMLJjmonomkkkj%%k%%%%%%%K%J%%%%
-13358B6j%%%%%%k%k%%%k%j%%%j%%J%%%J%Kk%K%K%K%%%L%K%KKMNOMM%lnpommlm%k%K%%%K%
-13290B3%%%k%k%%%j%j%%J%JK%%%K%%%%%%%%k%K%%%%%k%%%k%K%k%%%%%%%KKKJK%Kk%lkkk%
-13222A9jjjjj%kK%%%%%J%%J%%jj%%%JJ%%%%jjkj%JK%J%%%Jjj%kj%%%%%%%%%JKJj%k%%j%J
-13154A2%%%j%jj%%%J%%%%%Jjj%%%%j%%%j%%J%%J%J%j%%%%%%%%J%%j%JJJ%j%%%j%%j%%%%j
-13086H%%J%%%%%%%%J%j%%%%jj%%%%JJ%jj%J%jkj%%J%K%J%%j%%%kj%%%J%%K%kj%%%%J%%%j
-13017D%%JK%%%%J%%J%%%JJJK%k%%%K%J%%JKJK%KKL%MMOPQJ1J8K6L4N3P5R6P1mp5r8p6n1l2
-12960A05k2j5j1qpmmmkkj%kk%%k%%%%j%J%%K%%K%K%%LKK%KKKJLLKLONPRJ1J2J7K0K4K9L6
-12903B26L9M4M3M2L5K7J6Lrk2l1l8m2m4m3l7l5k8k3j7j4j3qppmmlmllkkkkl%kkk%%%jjjj
-12856A5jkk%j%%Jj%%%%%%%%%Jj%%%J%%%jj%j%%J%J%%%%%%%jJ%%%%j%lj%J%%K%%%k%K%%%J
-12788H%%%%jJ%j%k%%%j%%%%J%%%%K%%k%%KJ%%jk%j%JK%%%%%kj%J%K%%%k%%j%%%%%%%%%%J
-12719Ej%%J%j%%%%%%%L%%kj%k%%%%K%%%%%Jj%%%%%JKk%%j%%%%%k%%%%%K%%%k%%%K%J%Kkj
-12650D%%%%J%%%j%%%%%Jj%%%%%k%%K%%%k%%K%%%%k%%K%%k%%%%%j%%%J%K%%%%%%%%J%%j%%
-12581Dk%K%%%JK%J%%%j%kj%%%%J%j%%%%%%%JK%%k%%%%j%%%%J%%K%kK%%k%%%%jJ%j%%k%%%
-12512B%%%%%K%%%%J%%%j%%Jj%%%%%%%%k%%%%%%%%%%K%%%%kj%J%K%%%%%%%Jj%k%%K%%%%%%
-12443D%%%k%%K%%%%%%%%%J%j%%%JKJjkK%k%%%L%j%%%%%%%%%k%j%%%%%%%k%%%%%%%%%%K%J
-12374E%%%j%%J%%%%j%%%%%%%%%k%%%%K%%%%%%%k%%K%%%%%%k%%K%k%%K%%kKk%K%JK%k%%j%
-12305D%%%%%%%%J%%%j%k%%%%K%%%%%k%%%%%%K%%%k%K%%%%%%%k%%%%%%Kk%%K%%%%%%J%%j%
-12236D%%%k%K%%%%k%%%K%Jj%%%%%%%%%J%%j%%%J%j%%%kK%%%%%%%%%%%%%%%%%%%%%%%%%%%
-12167D%k%K%JK%k%j%%%%J%%%jJK%%%%k%Kk%j%%J%%%%%j%%%k%%%K%%%%%%%%%%%%%%%%%%%%
-12098D%%k%%%%%%%%%%%%%%%%K%%%%k%%%%%%%%%%%%%%%%%%%%%%%%%%%%%%K%%kK%%%%k%%%%
-12029B%%%%%K%k%%%K%%%%%%%%k%%%%%%%%%%%%%%%%%%%%%K%%%%k%%%%K%k%%%%%%%K%k%%%%
-11960B%%%K%Jj%%%%%%%%%%%%%%k%%%%%%%%%%%K%%%%%k%K%%%k%%K%%%%%%%%k%%%K%%%%%k%
-11891BKk%%%%K%%%%%kj%%%%%J%K%%%%%k%%K%k%%%K%%%%%%%%J%%LJ%JJ%%k%jjk%%%j%%%k%
-11822B%%%K%%%%k%j%%%J%%%K%%k%%%%%jJ%%%%K%%k%%%%%%%K%k%%K%%k%K%%J%K%J%%%l%j%
-11753D%%k%%%%%%%Kk%%K%LK%KJ%kj%%jj%kj%k%%%%%K%%%%%k%%%%%%%%%%K%k%%%%%%%KJKk
-11684Ej%%k%%%%%%%%K%%%%%%%%%k%Kk%K%%J%K%k%%%K%%%JJJKMKLNOJ1J3QJqj1j0qpklklk
-11619I%%jj%%%%%k%%%j%J%j%%%%%%%%k%%%%%%%%%%%%%%j%%J%%%%%%%K%%k%%K%%k%K%%%%%
-11550D%k%%K%%k%%%%%K%%k%%K%%%%%k%%%Kk%%%%K%k%%%%%%%K%k%%%%%%%%K%JK%kj%%%%%%
-11481D%%%%%%%k%K%%%%%%%k%%%%%%%%%%%%j%J%%%%%%%K%%%%%%%%%%%JK%k%%j%%%%%JK%JJ
-11412IJ%j%jlj%%%%%%kK%%%%%%k%%%%%j%JKJKK%%%kk%%%%Kkj%%%%%%%%%%%%k%K%k%jJ%K%
-11343Dk%%j%%J%%%%%%%%K%Jj%k%%K%kK%%%JKk%%%%KJJJ%Jjjkkj%%%%%%k%K%%%%kK%%%%%k
-11274B%%%%K%%k%%%K%%%%%%%%%%%%%%%%%%%%%J%j%%%%%%%%JLJ%K%%jjjl%%j%%%JK%k%%j%
-11205D%k%K%%%%%%%%%k%%%%%%%%%K%%%%%JKk%j%%%%%%%%Jj%J%%%%j%%JKJjJ%J%%JJj%j%j
-11136Hl%j%%%kK%%%%%kK%%%%%%k%%%%%%%%K%%k%K%%k%K%%%J%%%%%%j%%%%J%Kk%K%kj%%%k
-11067B%%%%K%%%%%%%%%k%%%%%%K%k%%K%%%%%%%%%%Jj%%%J%j%%%k%%jJ%%%%%%%%%%%%%%%%
-10998BK%%kK%%%%k%%%%%%%K%%%%%%%k%K%%%%%%J%%%%%j%%%%%%k%%%%K%%%%%%%%%%%%%k%%
-10929B%%%%%%%%%K%%%%J%j%%%%%%%k%%%%%K%%%%k%%K%%%%%%%%%%%%%%%%%%%%%%%%%%%%%%
-10860Dk%%%K%%%%%%%%%%%Jj%%%%%%%%%%%k%K%%JKkjk%%%%%%%%%%%%%%%%%K%%%%%%%J%j%%
-10791DJKJJJKLJjlkjjjk%%%K%k%%%K%%%Jjl%%%%%%%%J%%%%%j%%%J%L%Jjjk%%%%K%%%%%%%
-10722G%Jj%%%J%J%%%%%JJJKK%jl%%%%%%%KJKJJ%K%K%K%L%M%%%KMMMMOORQJ3J5K1K7L9N1P1
-10659C16J03J50K23L08L10Q9j93l28k94k01j34q6n9m0k9k2j8j2j1pnpmmmlkkkkkkj%%%kk
-10621B1kjkjjkjj%Jjj%%%%%J%%j%jl%%K%Jj%%%%k%K%k%K%%%%k%KJjkj%k%K%%%%%%J%j%%%
-10553D%%JK%%kj%%%%%%%JK%k%j%%%%%%%%%%%%Jj%%%%%k%K%%%k%%%%K%%k%K%%%%%%%k%%%%
-10484B%%%%%K%%%%k%%%K%%%%%k%K%k%j%%%%J%%%%K%%%%k%j%%j%JJK%k%%%%K%%%%%%%%%%%
-10415D%%%k%%%%K%%%%k%%%%%%%%%K%%%%%%%%k%%K%%%%%kK%%%%%%%%kK%%%%%%%J%K%k%%j%
-10346D%%%k%%%%%K%%%%%%%%%%%%k%%%j%%J%%%%j%%J%K%%k%%K%%%%%%%%%%k%%%%%K%k%%%%
-10277BK%%%%%k%%%%%%%%%%%%%%%%K%%J%%%%%%j%%%k%K%%%%%k%%%%%K%%%k%%%%%K%%%kK%%
-10208D%%%%%k%%K%%%%%k%%%%%%%%%%%%%%%%K%k%%%%K%%%%%%%%%%%%%%%k%%K%%%%%kK%%k%
-10139B%jjJJ%%%%%%K%%%%%%%kK%%kK%%%%%%%%%%k%%%%K%%%k%%KJ%%%%%jJj%%%%k%%%%%%%
-10070B%%%%%%%%K%%%%%%%%%%%k%%%%%j%%%J%%%j%J%%%%%%K%%k%%%%K%%k%K%%Jj%%%k%%%%
-10001BK%J%%j%JKJ%%jk%j%%%%%%%%%%k%%jJ%%%%%%K%%%%k%%%%%%%%K%%k%jJ%%%%%%%%%%%
-9932B%%%%%%%j%%%%%%J%%%%%%%%%K%%%k%%%%K%%%%%%%%%JK%%JJJ%Jjj%jjk%j%Jj%k%%%%%
-9862B%j%J%%%j%%%%%j%%%JJ%%%%%%%%%%%%%%K%%%%%k%%%%%%%K%%%%k%%K%%JjJKJ%jJ%JJJ
-9792A1%LJJJjjlkjjjkKk%j%%%J%%%%j%Jj%%%%%Jj%%%%%%%%%%%%%JKk%KJ%JKLJJ%klkjlj%
-9723D%%%%k%%%%%%Kk%%jJ%K%%%%k%%%%%%j%%J%%K%%%k%%%K%%%%%%%%%%Jj%%k%KJj%k%K%%
-9653Dk%%%%%%%%K%%k%%%%K%%%%k%%%%%%j%%j%%JJ%j%J%%%K%%k%%%%%Kk%%%%%%%%%%j%%%J
-9583B%K%%%%%%%%%%%k%%%%%%%j%%%%%%JK%%k%%%%%K%k%%%%%%%%%K%J%j%%%%%%J%%%j%%%k
-9513B%%%%%%K%k%%%K%k%%%%%%%%%%%%%K%%k%%%%%%%KJ%%%j%J%Kkj%%%J%j%%%k%%%j%%%J%
-9443B%j%%J%%%%%%%%%%K%%%%%%%%%%%%JK%%%%k%%j%%%%k%%%K%%k%%%%%%%Kk%K%%%%%k%%%
-9373B%%%%K%%%%%%%%%%%%%%%%Jj%%%%%%%%%%%%%%%k%%%%K%%%%%%%%%k%j%J%Kk%%%%%%%%K
-9303D%%%%%%%k%%%%%%K%%%%%%%%%%k%%%%%%%%K%%J%%j%%%%%%k%%%%K%%%J%j%%%Jj%%%k%%
-9233BK%%%%%%%%%%%%%%%k%%%Kk%%%K%%%%%J%%%%%%%j%J%%%%%j%%J%j%%%J%K%%%%Jj%k%%j
-9163D%%%JK%%kj%%%%%%%%%%%%k%%%K%%%%%%%%%Jj%%%%%%J%%j%%%%%%%%%%%%%%%k%%%K%%%
-9093D%Jj%%%%%k%j%%%J%Kk%%%%%K%%%%%%%%%%%%%%%k%K%%%%%%%%%%%%%%%k%%%%%%%%%K%%
-9023D%%k%K%%%%%%%%%%%%%%k%jJ%%%%%%%j%jJ%J%KJK%kj%%%k%%%%%%%%%%%%%%%%%%%K%k%
-8953B%%K%%%%%%%%%%%%%%k%%%%%%%%K%%%%Jjk%%%%%%%%KJKk%j%%%%%J%%j%%J%%j%%%%%%%
-8883D%%%%%%%%%k%%%%%KJ%%j%%%%%%%%%%%%%%kK%%%%%%%%%J%j%J%%K%%%%k%%%j%k%K%%%J
-8813EK%%k%j%%%%%k%K%%k%%%K%%%Jj%%%%%JKJ%j%J%jk%%KJ%J%%%%%%JJJK%%%JKJJKK%KLK
-8743C0KKMMPNPQRJ2J2J5J8J6J6J4PJmj2j4j4j6j5j4j2j1rpmomkll%jkk%k%%K%%%%%KKLKL
-8689D6MLNOPOJ0J2J3J3J5J5J5J2N%pj2j6j7j8j4j3j2j0pqmonkmkmjk%k%k%jkjjkjjj%%j%
-8636H%JJ%j%%%j%%%%j%J%%jJ%%Jj%j%k%%%j%%k%%K%%%%%%%%%%%%%%%%%%%%Jj%%%%%%%%%%
-8566D%%k%%%%K%%%%%%%%%k%%%%%K%%%%%%%%%%%J%%j%k%%%%%%%%K%%%%%%%%k%%%%K%%%%%k
-8496B%%%%%%%%%%K%k%K%k%%%%%%K%Jj%%%%%%%%%%%%%k%%K%%k%%K%%k%%%K%%%%%k%%%%%%%
-8426BjJ%%%%%%%%%%%%Kk%%j%%%J%%%%%%%%Kk%K%%Jj%%kK%%%%%k%%%%K%%%k%%%Kk%K%%k%%
-8356BKk%%%%%%K%%%%%%%%%%k%%%%%%%%%K%%%%%%k%%K%%k%%%%%%K%k%j%%%%J%K%k%%K%%kj
-8286Aj%KK%%k%jJ%%%%%%K%%%%%k%%%%%K%%%%%%k%%%%%%%j%%%%Jjj%%%%%JJ%%%%%%%%%%j%
-8216AJ%%%%%%K%%k%%%%%%%%%%%K%%%k%%%jj%%JJ%%%K%%k%%%%%%Kk%%%jJ%j%%%%J%%K%%%%
-8146Dk%%K%%%%k%%%%%%%%%%%%%%%%%Kk%%%%%%j%J%%K%%%%%%%%%%%%k%%%%K%%k%%K%%%%k%
-8076BK%k%%%%%%%%%%%%%%%%Kk%%%%%%%%%%%%%%%%%%%%%%jJ%jj%%K%%%%%%jj%JJ%%%%%%%%
-8006B%%%%%%%%%%%%%%%Kk%%%%%%%%K%%%%%%%%%k%%%K%k%%%K%%k%%%%%%%jJ%%%%K%%%%%%%
-7936D%%%%%%%%%%J%%j%k%%%%%%%K%%%kK%%%%k%%%%%K%%%%k%%%%%%%K%%%%%%%k%%%%%%%%%
-7866B%%K%%%%%%%%k%%%%%%K%%%%%%%%%%k%j%J%%%%%%%%K%k%j%jJJ%%%K%%%%%kK%%k%%K%k
-7796B%%K%%k%%%%K%k%%%%%%%%%%%%%%K%%%k%%j%J%%%%%%%%%%jJ%%K%k%%%j%J%%%K%%%%%%
-7726D%%%%%%%%%%%k%%K%k%%%%%%%%%K%%k%%%%%%%%%%%%%%%%K%%%%%kK%%%kK%%%%%%%%%J%
-7656E%%j%%%k%j%J%%%%%%%%j%J%%%K%%%%%%%k%%%%j%JjJ%j%J%%%%%%%%%%%%%K%%%%k%%K%
-7586D%%%%%k%%%%%%jjJ%%J%%%%%%%%%%%%%%%%%%%%%%%%%%%%%%K%%%k%%%%K%%%k%%%K%%%k
-7516B%%jj%%JjJJ%%%%%%%%%%%%%K%%%%%%%%%%%%%%%%%%%k%%%%%jj%%J%J%%%%%%%%%%jjJJ
-7446B%%%%K%%%%k%%K%%k%%%K%k%%%%j%%J%%%%%%%%%%%%%%%%%%%%K%%k%%%%%%K%%%%%k%%%
-7376B%%j%%%%%Jj%J%%%%%%%%%jJ%%%%%%%K%%%k%%K%%%%%k%%jJ%%K%%%k%K%J%%%jk%%%K%%
-7306D%%k%%K%%%%k%j%%J%%%%%%K%%%%%%%%%%%%k%%%K%%%%%k%%%%K%%J%%%j%%%%%%%%%%%%
-7236D%%%%%%LK%%jljk%%%K%%%J%%j%%%%JKJKMK%jmk%j%jk%j%%%Jj%%%JKKJMMNL%lmmmjj%
-7166Ij%jkjk%%%K%JKJJ%JKLJkmjkkj%%%kK%%%%%J%KJ%%%JJJ%jjjj%%k%%%%%%j%%%%%%%%%
-7096D%%%%%JK%l%%%%%%%%k%%%%%%%%K%%k%%%%%%%K%%%kK%%%%%%%k%%%%%%%%%%%%%%%%K%%
-7026D%%JKJ%J%j%%jkj%J%%%%%%Kk%j%%%%%%%%%%%%J%%j%%%%%%%%%Jj%%J%%%%K%kj%k%%%%
-6956B%K%%%%%%%k%%%K%%%J%%j%%%%J%%Kk%j%kK%%%%k%%%K%%%%%%%%%Jj%%%%%%J%%%j%%J%
-6886E%%%%KJ%J%jjkj%kK%%%J%%j%%%%%%J%%%%%%j%%%%JKk%j%J%j%%%%%%%J%%%j%%%%%%%%
-6816D%%%%%J%%j%%k%%%%%K%%%%%J%j%J%%j%JK%%%%k%j%%%%%J%j%%kK%%%J%%K%%%k%%j%%%
-6746D%J%%j%k%%K%LJ%J%%%jj%%%J%jk%j%%%%JK%J%J%J%%%j%%J%%%j%%%%%%%%%%%J%%JJ%k
-6676A0j%%%%%%%J%%j%J%%%j%%J%%%%KK%%%k%%KJj%%%%%%k%%KJ%%j%%%%%%%%k%j%%%%JKJ%
-6607A5%%j%kj%%%%JK%%JJJJJ%j%jJ%%%%J%K%K%%%%%kk%K%%%%%%K%K%%%%%LKKK%%k%%K%KK
-6538C8MLMMNRJ0J6K2K7K9K4J2kj1j9j8j7j6j2j1okJMNJ1J3J6J6J4J1J1J7K5L8N5P4J08J48
-6498F60J94K13J41j9j59k09j82j31r1o2m0k4j4lLJ3J5J7J9K4L6N4P7J09J51K11K96L94M29
-6469B122K74o1l44m35l67k64j81j23q2n5l5k0oPJ5K0K6L6N6Q3J16J61K24L14M39N81O27L83
-6441C511j08n26o53n47l96k76j94j35r6o9n0l5k3j0%QK2L6N1P4J05J47K07K94L87M20K49
-6414B393q8l66m45l71k67j84j30r0o7m6l4k6j6j0oJQJ5K2L6N0P4J02J44J88K01J16m6j82
-6385I76k19j84j38r5o8m8l5k5k1j6j3j2rqpommmllj%kj%%mmll%kkkk%kj%%k%%%%%Kk%%%%
-6332B3%%kk%jjj%jj%%%k%%j%j%%JJ%%j%jj%%%%%J%%%%%%%%j%%j%j%%%%%J%J%%%%%J%j%%j
-6263H%%%j%k%%%%%j%k%%KJK%k%j%%k%%%K%kK%%%%%%%%%%%%%%%k%%%%%%K%%kKJ%K%%%%%%k
-6193Ej%%%%%%%k%%%%%%%%%%K%%%%%%%%J%%%%j%%k%j%%J%%%KJ%%%%%j%%%%%%%Jj%%%%%%%%
-6123D%%%%J%%%%j%%%%%%%kKJ%%j%k%%K%%%kKk%%%%%%%Kk%j%%J%%%jJ%%%%%%%%%%K%kKk%%
-6053B%%%%%K%%%%kK%J%%%%j%k%%%%%%%%K%%%%%k%j%%JjJ%%%K%%%%k%%%%%K%%k%%%%%K%%%
-5983Dk%K%%k%%%%%%%%%%%%%%%%%%%%%%%%%%%%%%%%K%%%k%j%%J%%%%jj%%J%%%%%%j%J%J%%
-5913B%%%%%j%%Jj%%J%%%%%%%j%%%J%%%%%K%%%%k%%%%%%j%Jj%j%%%J%J%%j%%JK%%%%%%k%%
-5843BjjJ%%%%J%Kk%%K%%%%%k%%%j%J%%%%K%k%K%%%%%J%%j%k%%%%%%%%%%%%j%%%%J%%%%K%
-5773D%%k%%%%j%%J%%%%Kk%KLJJ%Jj%kkj%k%%%%K%k%%%%%K%JKKKMK%klkjkl%%%%%%k%%K%J
-5703E%%LKKNM%%klnkjj%kj%%%%%%%%J%%KKKLKKkmljj%kj%Jj%%%%%%J%%%%jJKK%%jlj%k%j
-5633AJ%%%%%%%%%KJ%jk%jjJJ%j%%%J%%K%%Jj%%k%%%%%%%%%%%%%%%%%%%%%%%%%%%%%%%%%%
-5563B%%%j%J%%%%%%%%%%%%%%%%%%j%J%K%%%k%%%%%%%%%%%j%J%%Kk%%%%%%j%%J%%j%J%%%%
-5493B%KkK%%%%%%%%%k%%%%%%%%j%%j%Jj%J%J%%%%%%K%%k%j%%%%J%%%%%%%%%%%%%%%%%%%%
-5423B%%%%%%%%%j%%J%%%%%%%K%k%%j%%j%%J%%%J%%%%%%%%%K%%k%K%%%k%%%%%%%%K%k%%%%
-5353B%%K%%%k%%%%%K%k%%K%%k%%%%%%%%j%%%%J%%%%KJj%%%%%%k%K%%k%%%%%%%%K%k%K%%%
-5283Dk%K%%%%k%%%%j%j%%%%%%%J%%%J%K%k%%%%%%%%%%%K%%%%%%k%%%%%%Kk%%%%j%%%%%J%
-5213B%K%%%%%%%J%Kkjk%%Kk%%%%%%%%Kk%%%%%%%%%%%%%%K%%%%%%%%%%%%%%k%%jJ%%%j%J%
-5143B%%%%%%%%%%%%%%K%%%%J%%%%%%j%%%%%%%%%%kKk%%%%%%%%K%%k%%K%%%k%%j%%%%J%%K
-5073D%%kK%%%%%J%%j%%%%%%%%%k%K%%%%%%%%k%%%%%%%%%%%%%%%%%%%%%%%%%%%%Kk%Kk%%%
-5003BK%%k%%%K%kKk%j%J%%KJ%K%k%jk%jJ%%K%%%%%%%%%%%%%%%%%k%%%%j%J%%%j%J%%%%%%
-4933B%j%%J%%K%%%%%k%%%Kk%%%%%%K%%%%k%%%%%%%%K%%%%%%%kj%%%j%J%J%%%%%K%k%%%%j
-4863AJjj%J%%%%%%%%%%%%%jJJ%Kk%%%%%%%jJ%%%%jJ%%%%%%%j%%%%%J%%%jj%JJ%%%%%K%%%
-4793Dk%%%%%%%%%%K%%kj%%%%%%%j%%JJ%%K%JKk%%KJ%%jk%j%k%%%K%%%%%%%%k%%%j%J%%%%
-4723B%%%%%K%%k%%jj%J%Jj%%j%%%%J%J%%%j%J%%%%%%%%%%%Kk%%%%K%%%%%%%%%k%%%%K%%%
-4653DkK%%%k%%%%%%%%%%%%K%k%%j%j%%JJ%%K%k%%%K%%%%%%%%%%%k%%%%j%J%%K%%kjj%%%%
-4583@%%J%J%%jJ%%j%%%J%%j%J%%j%%%J%%K%%%%%k%%%%j%J%%%%%%%%%%%%%K%%%k%%%%K%Jj
-4513D%%%%%%%%%Jj%%%J%%%%j%%%k%%%K%%%%%%%%%JKk%j%%%%%J%K%%%k%K%%kj%%k%K%Jj%%
-4443D%%%JK%%%%kK%%%%%%%%%%%J%J%%%%%%%%%%%%%%%%%%%%%%jj%%k%K%%JJ%%%%%%J%J%j%
-4373A0%j%%%%JJ%%%%%JK%%%%kjJ%%KJ%jk%KJJ%J%%%%JJ%%jj%%%JJj%%jJJ%%%K%%%%%%%%%
-4304B1%%K%%%K%%%%%%JK%%k%j%%%%%%J%K%K%%%Kk%%%K%%%Kk%%K%k%K%%K%%%%%K%J%%KJJ%
-4235D3%K%%J%LJJK%%%%%J%%jkjjkjljllkkkklk%k%k%%%j%j%jjj%%%kj%jj%%jjJJ%%jj%%%
-4166Gk%%j%JL%%jk%%j%%k%%%%%%%K%k%%%%jJ%%%%%%%%%%%%%%%%%%%%%%%%%K%J%j%%%%J%%
-4096EK%%%%%JJKLLMPQJ0Lmrj0nmnljlj%k%Kk%%%K%%k%%%%j%J%%%%K%%%k%%j%%J%%Kk%%K%
-4028DJ%%j%%Jj%%JK%JJJKLMMPJ1J5K0J7Kj2k2j8j1rnmlkjj%k%j%%%%%k%K%%J%%j%%%%%%%
-3966Dk%%%%%%%%%%%K%kK%%%%%%JKk%j%%J%KJJJMMNPRP%qqrmokkl%%%%%%k%%%%%%%%%%K%%
-3896Dk%%%%%%%%jj%%JJ%%%%%%%j%J%%%K%k%%%%%%%%%%%%jJ%jJ%%%%j%j%%Jj%J%j%%JJ%%j
-3826A%%J%%K%%%kKJMJJJjkjl%j%k%%%%%%%%%%%%%%%%%%%j%%%j%%J%JK%%%%%%%%%%%%%k%%
-3756B%%%%%%%%%%K%k%KJLLNLMK%mlmmjjlj%k%%%%%%%%%%%K%%k%%%%%jj%%%%J%%J%%%%%j%
-3686AJ%%j%%j%%%%J%J%%%%%K%%%%LKKJjjjkl%k%jjJ%%%J%j%%J%%%j%%%J%%jjJJ%%%Kk%j%
-3616A%%%J%%%%%j%%%J%%%%%%j%%J%%%%%%j%J%%%%%%%Kk%%%%K%k%%%%%j%J%j%%j%%J%J%%j
-3546Aj%%%J%J%%%%%jjJj%JJ%%%%%%%%j%%%%%%%%J%K%%k%j%j%%%J%j%%%%%Jj%%%%%%J%j%%
-3476@%J%j%%%%%JJ%%j%%%%%%%%%J%%%%%%%%%%%%%%Kk%j%j%%%%%%%J%J%%j%%%%%%%%j%%%%
-3406@%%%%J%%j%%JJ%%Kk%j%%%%J%j%j%%%%%%J%%%%j%jj%%%J%%%%%%J%%J%%%j%%%%%J%%Jj
-3336AjjJ%%%%%%%%%%jj%JJ%%%%%%%JJ%Kk%%%%j%%%%j%%%%%%%J%%jJ%J%%%j%j%%%%J%j%%%
-3266@%J%%%J%j%%j%%%J%j%JJ%%j%J%%%j%%%J%%j%%j%%%%%%%%%JJ%%%%%%%%j%%J%%%%%%%j
-3196A%jJJ%%%%%%%%%%%j%%jJ%%%%%%%J%j%J%%%%%%Kk%jj%%%%%JJ%Kk%%%%j%j%J%J%%%%%%
-3126B%%%%j%Jj%%%%%%%J%j%jJ%%%%%%%%%%%%j%%J%%%%Jj%%%%%%%j%JJ%%%%jjJ%J%%%%%%%
-3056B%%Kk%%%j%%%J%%%%%%%%%K%k%%%%j%%%J%j%%%J%K%%%%%%%%%%%%%%%%k%%K%%%%J%j%k
-2986B%%%%%%%K%kK%%k%K%%%%%%%%%J%K%%k%KK%%%KJ%KJjk%jjj%jjk%j%J%j%%%%%%%kK%%%
-2916D%%k%K%%%%k%%%%%%%%%%%%Kk%%%Kk%%%K%%k%K%%%J%%K%J%%j%kj%%%%%%k%%%%%%%%%%
-2846B%j%%%%%%%%J%%%jj%J%%j%%%%J%j%%%%%%%%J%%%%%J%%j%J%%j%%%J%%%%jj%%%%%%%%J
-2776A%%%%%%J%%%%%%%j%%J%j%jJJ%%j%%j%%%%J%%%j%jj%JJ%JJjj%%%%%%%%%%%%Jj%%%%%%
-2706@jJ%%%%J%%%%J%%jJ%%K%kj%%%%%%%j%%JjJJj%%%%jJ%%%%%%J%%K%%%k%%j%%%%%j%%%%
-2636@%%J%%%%%%jJ%%%j%%J%%j%%j%%%%%J%%J%J%%jjJ%%%j%%J%%%%%%%j%%K%jj%%%%%%%%%
-2566@%%JJ%j%J%%%%%%%j%%Jjj%%%j%%J%JJ%%%jj%%%%J%%%%j%J%%j%k%J%%J%%%%J%%J%%j%
-2496AJ%%%%%jj%%%%%%%J%%%%Jj%j%%%%%%%%%%Jj%%%%%%j%%%%J%%%%JJ%%%jj%%J%%%%%%j%
-2426@%%%%%%%%%%%jJ%J%%%%j%%%%%%%%JJ%%j%%%%%j%%%%%j%%%J%%%%JJ%%%%%jj%%%%%%%%
-2356@%%%%%%%%%%J%%j%%%%%%%Jj%%%JJ%K%%k%Kk%j%%%j%%%Jj%%%%%%%%J%%j%%%%%%J%j%%
-2286@%%%%%%J%%%%%%%j%%%%%%%%%%%%%J%J%%j%%j%%%%%%j%J%%%%%%%%%JJ%%%%%%jj%%%%%
-2216@%%%%JJj%j%J%j%%%Jj%j%%%J%%J%%J%jj%%%%%%%%%%J%%j%%J%%J%jj%%%%%%%%J%J%%j
-2146Aj%%%J%j%%%J%%%j%jJ%%%%%%%%%JJ%jjJ%J%j%j%%%%%%j%%J%%%%%%%%%j%j%%%J%J%%%
-2076@jJ%%%%%%%%%%%%%%%%%JJ%%j%%%jJ%j%%%%%%%%%%%%%%%%%%j%J%%%%%J%j%%%%%%%%JJ
-2006B%j%j%%%%%%%%%%%%%%J%j%J%%%j%%%%%%%%%j%%%J%%%%%%%%%%%%%%%%%%%%%J%j%%%%%
-1936@%%%%%%Jj%%%%jJ%%%%%J%%%%%%j%%%%%%%%%j%J%%%%%%%%%%%J%%%%j%%%%%%%%%jJ%%%
-1866@j%%J%%Jj%%%%%%%J%Jj%jJ%J%%K%%kk%%%%%%%%%%%jJJ%J%%k%%%Jj%%%%%%%J%%%%%%%
-1796A%%%J%j%%%%j%%%j%%%J%%%%%%%%%%%%%%%%%%%%%%%%J%j%%%J%j%%%%%%%JJ%jj%J%J%%
-1726Bj%%%j%J%%j%%%J%%j%jJ%Jj%%%%%%%%J%%%%j%%%%%%%%%%%%%%%%%%%%%%%%J%%%%%%J%
-1656B%j%%%%%%%j%%%%%%%%%%%%%%%j%%J%JJ%%jJ%%%%%%%j%J%%jj%%%%%%%%%J%%jJ%Jj%j%
-1586@%%%%%%J%%%j%%%J%j%%%%J%%j%%%%%%%jJ%%%%%%%JJ%jjJ%%j%%%%%j%J%%K%j%%j%jJ%
-1516@K%j%%%j%%%%%J%%%j%%J%%%%J%%j%%j%%%%%%%%%%%%%%%%%%%%JJj%%%j%%%%%J%%%j%%
-1446@J%Jj%%J%j%%%j%%%%%%%%%%%%%%j%%%%%%%%j%J%j%%kK%JJ%%%%%%%%%%%%j%%%%%J%%%
-1376@%%%j%J%%J%%%%%J%%%%%j%j%%%%%%%%%%%%%J%j%%%JJ%%%k%%%%%%%%J%%%%%j%%%%%J%
-1306AJ%%%%jj%%%J%J%%%j%%J%jjJ%j%%J%%J%%%%%j%%%j%%%%JJjj%%j%J%%%%%%%%%%%%%%%
-1236@%%j%J%%%%%%%j%%%%%%J%%%%%J%%J%K%L%kj%k%%%%jjJ%j%%%j%%J%J%%%J%j%%%%%%j%
-1166@j%J%%%%%%J%J%j%%%%j%%%J%%j%%jJ%JJ%%j%j%%JjJ%%%%%j%%J%J%%jj%%%%%%%Jj%%%
-1096@%%%%%%%%%%%%%%%%J%j%j%j%%%JJ%%%%%%%%%%%%%%%%%%%%%%%J%%%%%j%%%jJ%%%%J%j
-1026@j%J%%%JJ%jjJ%%J%jj%%%%%%%%%%%%%j%%%%J%%%%%%%%%%%%%%%j%%%%JK%%%%jj%%%%j
-956a%%%%J%%%%%%%%j%J%%J%j%%%%%%J%%%j%%j%J%%%%%%Jj%%%%J%%%jj%%j%JJ%%%%J%J%%%
-885B%%j%%%J%%j%%%%J%j%Jjj%%%j%J%%%%J%j%%%%%%%%%%%%Jj%%%%%%%%%%%%%%%%%%J%j%%
-814@%%jJ%%%%%%%jjJ%%%J%%%%%%%%%J%j%%jJ%%%%%%%%%%%%Jj%j%%%%%%%J%j%%jJJ%%%%%%
-743@j%%J%%%%%%%%J%j%%%%%%J%J%%%%%%jjJJ%jj%%%%%%%%%%%J%%%%j%%%J%%%%j%%%%%%%%
-672@%%%%%%%JJ%j%%%%Jjj%%%%%%%%Jj%%%%J%J%j%%%%J%%%jj%%%j%J%j%%%%%J%%%J%%j%%%
-601@%JJj%Jj%%%%j%%%%%%%%%%%%%%Jj%%%%Jj%J%J%%%%%jj%%j%J%%%%%%%%%%%%JJ%%j%%J%
-530B%j%%%%%j%%%%%%%%%jj%%J%J%%%%%%j%%%%%j%%K%JJ%%jJ%%%jj%%%%%%%%%%%%j%J%%%J
-459A%%%%%%%%j%jJ%%%j%%%J%J%%j%j%%%%J%J%J%%j%%%J%%jj%%%Jj%%%%%J%j%j%J%%%%%j%
-388a%%%J%%j%J%%%%%%JJ%j%%%%J%jJ%%%%jj%%%%JJ%%%%%K%%%%%%%k%%K%%%%%k%%%%%%%%%
-317Bj%%%%%j%%%%%%%%%%%%%%%J%%j%%J%j%%%j%J%J%%j%JJ%%%j%%%%%j%%%%%%%%%%J%j%%%
-246@%%%%%%j%%%%J%JJ%%%jj%j%%J%%%%JJjj%%%J%j%%j%%%jJ%%J%%%%j%%%%J%%%jJ%%%%%%
-175@%%%Jjj%J%j%%J%%%%J%%%j%%%%%%%%%%%JJ%jj%%%%%J%%%j%%%%%%%%%%%%%%%%%J%%%%%
-104AJ%%%jj%%%%%%jj%%JJ%%J%j%%%%%%J%J%jj%%%%%%%%%j%j%%%JJ%%%%%%%%%jj%JJ%%%j%
-33a%Jjj%%Jj%%%%J%%J%j%J%%%j%%J%%%%%%%%%%%%%%%%%%%%%%%%%%%%%%%%J%Jj%jj%jJJ%%
38@%%JJ%%jjjj%%J%%J%j%%%%%J%%%%%%%%%%%%%j%%%J%%%%%%%%%%%%%%%JJ%%%jj%%j%%%%j%
111b%JJ%%%%%%%%%%jj%%%%%JJ%Jj%%%j%%J%%%%%%%%Jj%%%%jJ%%j%j%%%%%%%%%%J%%%%%J%%
183@%%%jj%J%%%J%%%%Jj%%%%%%%%j%%%%%%j%%J%J%%%jJ%j%j%%%%%%JJ%jJ%%%j%j%k%K%JJ%
255@%%%%j%j%k%%K%%%%%JJJ%%j%j%j%%%%JJ%J%j%%%%%%%%%%%%jJ%%JJ%%%k%%%%%%%%%jj%%
327b%JJ%%%%%J%%%%%j%%%%%%%jJ%%j%%J%%%J%%j%j%%%%J%%%%%%%j%%%%%%%%%J%Jj%j%jJ%%
399a%J%%%%jjJJ%%%j%%J%%%%jJ%%%%%%%%%%%%%%%%%%J%%%%%%%j%%jj%%J%%%%%%J%%Jj%%j%
471aJ%%%%%%%jj%%JJj%J%%J%%%j%%%j%%%%j%%%%k%K%%%%kK%%%JJ%%k%%%J%%j%%%%JjJ%%%J
543@j%j%%%JJ%%%%%%Jjj%%J%j%%%J%%%%%%%%%jj%%%Jj%J%%%%J%%%%%%%%j%%%J%j%J%%%%%%
615@%%j%%%J%%Jj%%%%%%%%%%j%%j%%J%j%%%Jj%%%%%%J%%j%%%JJ%%jJ%%%j%%j%%JJ%%%%%%j
687a%J%jj%%%K%%%J%j%%%%%%%%%%J%%j%%%J%j%J%%%j%j%J%%%%J%%%%j%J%j%j%J%%%%%%%%%
759@%j%J%%%%j%j%%%%%%%%%%%JJ%%%%%%%jJ%%%%%%%j%%%J%%%%%%%%%jj%%%%JJ%%%%%j%%%%
831a%%J%%%%%%%%%j%%Jjj%%%J%J%%%%%%%%%%J%j%j%%J%%j%%%%J%%%%%%%%%%%j%%%j%%%J%J
903@%%%%%%%%%%%%%%%j%%%%%J%%jj%%%JJ%jjJ%%J%j%%jJ%j%%%%%%%%%%%J%%%%%j%J%%J%%%
975@J%j%%%%%%%j%%%%%%j%%%%JJ%J%%%%%j%%%%%%%%jj%JJ%%%%%%%j%%%%%j%%J%J%%%%%%%%
1047@%jJ%%%%%j%%%j%%JJ%%%%%%%j%%%%%%J%%%%%%%%%%%%%%%%%%j%%%%%%%%%%%%J%%%%%%%
1118@%%%%%%%%%jj%%%%%%JJ%%%j%%%j%%%%%%J%J%%%j%%Jj%%%J%%%%%%jj%%%%Jj%%kK%%J%%
1189aj%J%%%j%%%J%%%%%j%J%Jj%J%%%%j%Jj%J%%%%%%%jJjj%%J%%J%j%j%%J%%%%J%%j%j%JJ
1260@%%%%%%%j%%%%%%J%%%%J%j%jjJ%%%%J%%%%%%J%%%j%%jj%%JJ%%jj%%JJ%%%%%%j%%%%J%
1331@%j%%%J%%%%%%%%%%%j%%j%%%JJ%%%%%%%%%jj%J%%%%%J%%%%%%%%%%%jj%J%%%%%J%%%%%
1402@jj%%%%J%%%J%jj%%%J%%%%%%%j%%%J%J%%j%%%%Jjj%JJ%%jJ%%%%%%%%%%%%%%j%%J%%%k
1473b%JJK%jjj%%%Jj%jJ%j%%J%J%%%%%%%%%%%%%j%%j%J%%J%j%%%%%%j%%%%%J%%%%%%%%%J%
1544@%%jJ%%%%%%%%%j%j%%k%K%J%%%j%%%Jj%%%J%%%%%%j%%%%%%J%J%%%%%%%%%jJ%%%%%%j%
1615a%%%%%%%%j%%%%JJ%jj%k%%%K%%%J%%%J%Jj%jj%%%J%Jjj%%%JJ%jj%%%J%%J%%Jj%%%%j%
1686aJ%j%%J%j%%%%%%J%%%jj%%J%%%%%j%%%%%%Jj%%%%%JJ%j%j%%%%J%%%J%%J%%j%k%J%%%%
1757a%j%%%%%%JJ%%jj%%%%%%%%%%%%%JJ%%%Jj%%%jj%%%%%JJ%%jj%%%%%%%%%%%%J%%%J%%%j
1828a%%j%kK%J%j%%%%J%%%j%%J%j%%J%%J%j%%%%%j%%%J%%%%%%%%%%%%%%JJ%j%%%%%%%%j%%
1899a%%jJ%%%%J%j%j%%JJ%%%%%J%j%%%%%j%%%J%jJ%%%%%%%j%%j%%%%%%JJ%%J%j%%jj%%%%%
1970b%%kK%J%%jJj%J%%%j%%%%%%%%%JJ%%%%j%%%J%%%jj%J%j%%%%%Jj%J%%J%%%j%J%%%%%jJ
2041@%%%j%j%%%%JJ%%%%%j%%%j%J%J%%j%%%%J%%%j%j%%%%Jj%%%JJ%%jj%%%%JJ%JJ%jjjj%%
2112b%%%%J%%J%%%%jj%%%%%%%%%JJ%jj%J%Jjj%J%%%%%j%J%%%J%%%j%%%%j%%%%%%%%%%%J%%
2183aJ%%%%%%%%%%%%%%j%%%j%J%j%JJ%%%j%jJ%%%%%%j%%%%%%%J%J%%%J%%%j%%%jJ%%%%%jj
2254b%%%%%%%%%%%%%%%%%%%%%%%Jj%%%J%j%%%%%JJ%%jj%%%%%%%%%%%%%%%%J%j%%%%%%JjJ%
2325aJ%%j%%%j%%J%J%%Jj%%%%%%%%%%%jj%%%%%%%J%%%j%JJ%jj%%%J%%%%j%%%%J%%j%%k%%K
2396b%%%%%%%JJ%Jj%jjJ%%j%%%J%J%%j%%%%J%j%J%%j%j%%%%%%%%%JJ%%%%%%%jj%%%%%J%%%
2467a%j%%J%%%J%jj%%%%%%%%J%%J%%%j%%j%%J%J%jj%%%%%J%%Jj%%%j%%J%%%%j%%%%JJ%j%j
2538b%%%J%j%%%%%k%%%Kk%%K%JJ%j%j%%%%K%%j%%%%jJJ%%%%%%%%%%%%jj%%%Jj%%J%%j%%%%
2609b%%%%%%%J%%J%j%%%J%%jj%%%%%%J%%%%Jj%j%%J%J%%%%jjJJ%%%%%j%j%%%JJ%j%%j%J%%
2680aJ%%j%%j%%%%%%%%%%%%%%%%J%%%J%%jj%%%%%%%%%%J%%j%%%%%%%%%%%%%%%%J%%%%J%%j
2751aj%%%J%%%%%Jjj%%%%%J%%%J%%%%%%%%j%%j%%%%%JJ%%%%%%%%%%%%%%%%j%%J%jj%%%%J%
2822a%%%%%%j%%%%%%%%%%%%J%%j%%JJ%j%jJ%%%%%%%%J%%JJjj%%%%jj%%%kK%%J%%%j%JJ%%%
2893@%j%%%%%%j%%%%%%%%%%%%Jj%%%%k%%K%%Jj%%k%%%%%%%%K%K%%%%%%%%j%%j%%%%%%%%%%
2964b%k%K%%%%%%%%%%JJ%%%%%%%j%J%j%j%%%%%JJ%jj%%J%%j%J%%%%j%%%%%%%J%%%j%JJ%%j
3035ajk%%K%%J%j%%%%%%%%%%J%%j%J%J%jj%%%%J%J%%%%%%j%J%%%%jj%%JJ%j%%%JJJjj%%j%
3106aj%JJ%%%%%jJ%%jj%%%%%%%%%Jj%%%%%%k%Kk%K%%%%%%%%%J%J%%%%j%%Jj%%%%%%%%%%%%
3177aJ%%%j%%%J%%jj%%%%%%%J%j%%%%kK%%%JJjj%%%%%%%%%%%%%%%%%k%%K%k%%%%%%%K%%%%
3248bkK%%k%%K%%%%%%%%%%%J%j%%%%k%K%%%%k%%%%%%%K%%%%%%%k%%K%JJ%%j%j%J%%%%%%j%
3319b%%%%%J%%j%%%%J%%%%%%%%%%J%%jjk%%K%J%jJ%%J%%%j%j%%%J%j%%%%%%%%%%%%%%%%JJ
3390@%%%j%%%%j%%Jj%%%%%%%K%J%%j%%%j%%j%%%%%k%K%%%%%%%%%%%J%%%J%j%%%j%%%%%%%%
3461bJJ%%%%%%%%%%j%%%J%%jj%kK%%JjJ%%%%%%%%J%%%%jj%%k%%j%%JK%%%%%%%%%%%%%%%k%
3532d%K%%%%%%%%k%%Kk%%%%K%%%%%%k%%%K%%%%%J%%j%%%%%%%%%%%%%k%%%%K%%%JJ%%%%%%%
3603@%%j%jJj%%%%J%%%j%%kj%J%%%%K%%%%%J%%j%%%kK%J%%%%%j%%%%J%%%%%%%jJ%j%%%%%J
3674a%%j%%%%%%%%%%%%%%%%%%%%JJ%%%jJ%jj%%%%%k%%%%j%%%J%%%K%%%%%%%J%jJJ%jj%k%%
3745d%K%%%%%%%%%J%%j%%%%J%%%%j%%%%%J%%%%%%j%J%%Jj%%%%jk%%K%J%%j%J%%J%%%%%%%j
3816a%j%%%%%%J%Jjj%%%%%%%%k%%%%K%J%%j%%%%k%%K%%%k%%K%%%%%%%%K%%%%jj%%%JJ%j%j
3887b%%%%k%%%K%%%%%%k%K%%%%%%%%%%k%jJ%%%%K%%k%%%K%%%%%%%%%%k%%jJ%%%%%K%%%%k%
3958d%%%%%%%%%K%%%%%J%%j%J%J%j%j%%%%%k%%%%%%%%%%%K%%%%%%JJ%%j%j%%k%%%%%%KJ%%
4029aj%%%%%%%%k%%%%K%%%%%%kK%%%J%j%%%J%j%%%%%%%%%%%%k%K%%%%%%%k%%K%%%%%%%%%%
4100bk%%%K%%J%j%J%j%%%%%%%%%%%%%%%%J%%j%%k%jJ%K%k%K%%%%%%%J%%j%kK%%%%%%%%%%%
4171b%%%%%%%%%%%%%%%%k%K%%%%k%%%K%%%%%k%K%%%%%%%%k%%%%K%%%%%%%%%%%%%J%%%%%j%
4242bk%%%%K%k%%K%%%%%%%J%J%%%j%%j%%%%%%JJj%%j%%%%%%%%%%%%%%%%%%%%%%%%%%k%%%%
4313d%%%%%%%K%%%%%%%%%%%%k%%K%%%%%%%%k%%%%%%K%%J%J%%jj%JJ%%%j%%j%%J%%%%j%JJ%
4384@%%%%%jj%%%J%J%jj%%k%%%%%K%%%%k%%%%%%%%%K%%%%%%%%%%%k%KJ%%%j%%%J%j%k%%%%
4455d%%jJ%K%%k%K%%%%J%%%%%j%%%k%%K%%%%%%%%%%%%%%%%%kK%%%%%%J%%%J%%jj%%%%J%%J
4526@%%Jj%jjJ%%j%%Jj%%%%%%%%%%%%%k%%%K%%%%k%%%%%K%%kK%k%%%K%%%%%J%%j%%%%%J%j
4597b%%%%%k%%K%%%%%%%%%J%%%j%%%%%%k%K%%%%%%%%%%%%%k%%%%%%K%%%%%%%%kK%%k%%%K%
4668bJJ%jj%%kK%%%%%J%%j%%%%%%%%%%%%%%J%j%k%%%%K%%k%%%%K%%%%k%%%%%%%K%J%J%%%%
4739@%j%j%%k%%jJ%K%%%%%%%%%%%%%Jj%%%%%%%k%%%%K%%%%%k%K%%%%%%Jj%%J%%%%%%%Jj%%
4810aj%%%%%k%K%%Jj%%%%k%%%%K%%%%%%%%%JJ%j%%%%%%Jjj%%%%J%j%k%%%Kk%%%%K%%%%%%%
4881b%%%%%%%%%%%k%%%K%%%%%%%%%k%%K%%%%%%%%%%J%J%jj%%%%%%%J%j%k%%K%%J%%j%%%%J
4952a%%j%%%%%%kK%Jj%%J%J%%jj%%%k%%%%%K%k%K%%J%j%k%%%jJ%K%%%%%%%%%k%%%%%K%%%%
5023b%J%%%%j%k%%%%K%%%%%%%%%%k%%Kk%K%%%%%Jj%k%%%%%%%%%%%%%%K%%%%%%%%%k%%%%%%
5094d%%%K%%%%%%%%k%%%%K%%%%%%%%%%%%%%J%%J%%%jj%%%%%%%%%%k%%K%%k%%%%%%K%%%%k%
5165dK%%%JJ%%%j%j%%%%%%J%%%%%%j%%%%%%%%%%%%%%%k%%%%K%%%%%%%k%K%%%%%%kK%%%%%%
5236bJ%j%%k%%%%K%%%k%%K%%%k%%%K%%kK%%%k%K%%%%%%%%k%%%%%%%%%%KJ%%%j%%k%%%%%%%
5307dK%%%JJjj%%%k%K%%%%%J%%%%j%k%%%%%%K%JJ%j%%%%%%%j%k%K%%%%%%%%%%%%k%%%%%%%
5378d%K%%k%%K%%k%%%%%%%%%%%%%%%%%%K%%%%k%%K%%%%%%%%%J%%%j%%%%J%%j%%%%%%%%%%%
5449bJJ%%%jj%%kKk%%K%%%%%%%%%%k%%%K%kK%%J%%j%%%%%k%%%%%%%%%K%%%%%k%Kk%K%%%k%
5520d%%%%Kk%%%%K%%%%%%k%%%%%%jJ%%%%%%%%%%%%%%%K%J%j%%%%k%K%%%%%k%%%%%%%%%%%%
5591dK%%%%k%%%K%k%%j%%J%K%%%k%%%%jJ%%%%%%%%K%%kK%%%%%%%%%%%%%%%%k%%%%%j%%J%%
5662d%j%J%%K%%%%%k%K%%kK%%%%%%%k%%%KkK%%%%JJ%jj%%%%%k%%%%%%%K%%%%%k%%%%%K%%%
5733bk%%K%%k%%%%K%%%%%%k%%%K%%J%%j%%kj%JK%%J%j%%%%k%%%K%J%%j%%%k%%%%%%jJK%Jj
5804b%k%%%%%%%%%%%%%%%%%jJ%%%%%j%%J%%%%%%K%k%%%K%k%K%%%%%%%%%%%%%%%%%%%k%%%%
5875d%%Kk%K%%%%%%%k%%%%%%%%K%%%%%%%%%k%%%%K%%J%%%%j%%J%j%%%%%%%k%%%%K%%%%Jj%
5946b%%%%%%%%%%%%%%%%%%%%%%%%%%k%%%%%%K%%k%%%%%j%%JK%%k%%%%%%%K%%%kK%%%J%%J%
6017@%jj%%%%%%%%%%%%%%%%%%%J%j%%%%%%%k%jJK%%k%%%Kk%%K%%%%k%%%%%%%%K%%%%JjJJ%
6088@%k%%kj%%J%%%%%K%k%K%%%%%%%%%%%kK%k%%%%%%%%%%K%%k%%K%%k%%%%K%%%%%%Jj%%%%
6159b%%%%k%%%%%%%%%%%%%%%%K%%%%k%%K%k%%%%%K%%%%%k%%%j%%%%JK%%%%%k%%%%%%Kk%%%
6230d%K%%%%%%%k%%K%%J%j%%k%K%k%%K%%%%J%%j%%kK%%%k%j%J%%%%K%%k%%%%%K%kK%%%%%%
6301b%%%%%%%%%%%k%%%%%%jJ%%%%%%%%K%%%%%%k%%K%%%%k%K%%%%J%j%k%j%%%J%%K%%%%%%%
6372b%k%%%%K%%%k%%%%%j%%J%%%%%%%%%%%%%%%j%kK%J%%%%%%%jk%%%K%%J%%%%%j%%JjJ%%%
6443d%%%K%k%%%%%%K%%k%%%%%K%k%j%%J%%%j%%%%%%%%%J%%%%%%jJ%j%%%J%%%K%k%%%%%%%%
6514d%%%Kk%%%%%%%Kk%%%%%j%%%%J%%%%%jJ%%%K%%k%K%%%%%%%%%%%%k%%%%%%%%%%Kk%%K%%
6585b%%k%%%%%%%K%%%k%K%%%%%%%Jjk%%%%%%%%%%K%%Jj%%k%%%%j%%%J%K%%%%%%k%%%%%%%%
6656d%%%%jJ%%K%%%%%k%j%%J%%%%j%%J%%j%k%%j%JL%%%%%%%K%%%k%K%k%jJK%JJjj%%k%%%j
6727eJ%%%%j%k%%KJ%%%K%%k%%%%%%%%jk%K%J%%%%%%%%%%K%%%%J%%%%J%jj%%%J%%%j%%%%%%
6798b%%%%%%k%%%%%%%%%%%%%%%%K%%k%K%%kK%%%%%%k%%%%jkjJK%%%%%%kj%%J%K%%J%%%%%%
6869d%j%J%%%%%%%%%%%K%%k%%%%%%%%%%%%%%%%%%%%%%K%%%%%%%%%k%%%j%%J%%%%%%%%%%%%
6940d%j%%%%%k%%KJ%%%K%k%%%%%K%%k%%%%%%%%%%%%K%%%%%k%%%%%%%%j%J%%%%%K%k%%%%%%
7011d%%%%K%%%%%%k%%%%%%%%%%%%j%%%J%K%k%%%%%%K%%%%%%%%%%%k%%j%%%J%%%%%%%%%%K%
7082b%%%%k%%%j%%k%K%J%K%k%%%%%%%%%%%%%%%%%%%%%%%j%k%KJ%%%%%%%%j%%Jj%%%%J%%%%
7153d%%%%%%%%%%%%%K%%%%%%%k%%%%j%%%%%J%%%%%%%%%%l%%%%j%JL%%%%jJ%%%j%%%J%%%%%
7224djkj%J%KJ%%%K%%%%%%%k%%K%Jj%%%k%%%%%%j%J%K%%k%%%%%%%%%%%%%%%%jk%K%%%%Jjk
7295g%K%J%%%K%%%k%%%K%k%%%%%K%%%%%%%k%%%K%%%%k%%%K%%k%%j%J%K%%%%%%k%%%%%%%%%
7366d%%%%%%j%%J%%%%%%%%%K%%%%k%%%%%K%%%%k%%%%%%K%%%%%%%%%%k%%%K%%%%%k%%%%%%%
7437d%%%%%%%%jk%%%K%J%%%jJ%Kk%%%j%kK%%%k%%%K%J%%%%%%%%%%%%%%%%%%%%%%%jJ%%%%j
7508e%%%J%%%%%%%%%%%%j%%J%%%%%%%%%%%%K%k%%%%%%%%%Kk%%%%%K%k%%%%K%%k%%%%K%%k%
7579dj%%J%%%%%%K%%%%%%k%%j%%%%%Jj%J%K%%%%k%%%j%%%k%L%%K%k%%%%K%%%%%%k%%%%%%%
7650d%%%%%%%%%%jk%%%%K%J%j%Jj%%%%%%k%K%%%%J%%%%%%K%%%%%%%k%%%%%%%%j%%%k%%%%%
7721g%K%%kK%J%j%%%%%%%%k%%Kk%jJ%K%%%Jj%J%Kk%%%%%%%%%%%%%jkK%%%%kK%%Jjkj%J%KJ
7792d%%%%%%%%%%%%%%j%%%%%k%%%%KJ%%%%%%%%%%%j%%kK%%%%J%%%j%%%%%%J%%K%%k%%%%%%
7863d%%%j%%J%%%jJ%%%%lj%%%LJ%%%%%%K%%%kK%%k%%jk%%K%k%K%%%%%%J%%%%%j%kj%%J%Kk
7934g%%%%%%%KJ%%%%%%j%%J%jkKJ%%%%%%%%%j%%J%jk%%%K%J%j%%%%%J%%j%%%%Jj%%%%J%%%
8005d%%%j%%%J%%j%%k%%K%%%J%%%%%%%%%jk%j%%JK%%k%%KJ%jk%%%%%K%%%%%%%%J%%%jk%K%
8076e%J%%%%K%%k%%%%Kk%%%jk%K%J%%%j%%kj%%J%K%%%%kj%JK%%%%%k%KJ%j%k%j%%JjJ%K%%
8147eJ%%%%%%%%%%%%%%%%%%%%%%%%Kk%%j%J%%%%%%%%%%jk%j%%%%%%%%j%JJjJKJ%%%%%K%k%
8218d%%%%%%%%%%%j%%%k%j%%%LJ%%%%%%jkK%J%%%%%j%k%j%JK%k%%K%kj%%JK%kj%%%%J%j%%
8289h%%%J%%KJ%%%jJ%jJ%jk%%K%k%%%%%%jJ%%%%%%j%Jj%%JK%%%%%%J%%%%j%%J%%%%%%%%%%
8360d%%%%%%%%%%%%%%K%%k%jJ%%%%%%%%%%j%%%J%%%j%%%kj%%%%J%%%K%k%K%%Jj%%%J%%%%j
8431ek%%%%KJ%%j%J%%j%k%%%%%%KJ%j%%%%%%k%j%j%J%J%%K%k%KJ%%%%jJ%j%%%kK%%%%%%%J
8502d%%%%%%%jkj%j%%%%JJKkKkj%%%%%j%J%J%K%kj%%%%JK%%%%J%%j%%k%%K%J%%%%%%j%%J%
8573dK%%k%%lj%%%JKJ%%%%%%j%k%j%%Jj%J%j%%JK%%%%%%%kK%J%j%J%%%%jkj%JK%%%%Jj%%%
8644e%Jj%kj%%JKkKJ%%%%j%%%J%%%j%%%kKJ%%%%%%j%J%%%jkj%JK%%kj%%J%%jJ%%%jJKJj%k
8715g%%%KJ%%%jk%j%%jJ%JKJ%jkj%J%%%K%J%%%%%%%j%J%%j%%%%%%%kjj%JJL%%%%%%Kk%%%%
8786d%%j%%%%k%j%%JK%J%j%%J%jk%KJ%jJ%%%j%J%%%%%%%j%%%%J%%%%%%%%%%%jl%%JKJ%j%%
8857e%J%%j%kjj%%JJ%%%%%%%%%%KJ%%%j%J%%%%%j%J%%%%%%%%jkj%%JKJ%%j%%kjJ%K%%%%J%
8928d%%j%%%J%j%%%%%%k%KJ%%j%J%j%%%%%J%jk%k%%%%JJ%K%%%kj%J%K%J%%%%jk%%KJ%%%j%
8999e%%%%%kj%%%%%%jJ%jJ%JKk%K%%%kj%%%%%%%LJ%%%j%kK%kjJKJ%%%%j%J%%%%jkK%Jj%k%
9070gK%%J%%%jk%%%%%%%%K%%k%%%%%j%j%JJ%Kkj%%%JK%J%%j%%%%kj%JK%%kKkj%%JK%%%%%J
9141d%%jk%K%%%%%J%%%%%%%%%%%j%%%%k%%%K%%%%J%%j%%k%%K%%%k%%%%%%j%%%%J%jj%%J%%
9212h%JKJjk%%K%%J%%%%%%%%j%%%%Jj%%k%%%K%J%%%%%%jJ%%%jJj%kj%%j%%J%JKJj%k%%%%%
9283gK%%%%kj%%JK%kj%%JKk%j%%J%%K%%%J%j%k%%Kk%j%J%%%j%%%%%J%%%%%%%%%K%%k%%%jj
9354i%%%JJKJj%k%%j%JK%%%%Jj%k%Kk%K%%k%K%%k%%jj%JL%%%k%%%j%%L%%Jj%%%%k%%%%j%j
9425i%J%j%%JJKJj%%%%%k%%%Kkjj%JJ%%%%%%%%%%K%k%j%%J%j%JK%J%%jJj%JjkjjJJK%%%%%
9496e%%k%j%%j%%J%%%%J%K%%J%%jk%%K%kj%jJ%j%%J%J%%j%JK%J%%%jkj%%J%%%j%J%K%%Jj%
9567ek%j%%%%%j%%%%%%%%%%%%%%%%%JJKJ%%j%%k%j%JK%k%jJ%%K%%%%k%%%%%%j%J%K%%k%%%
9638g%K%%%k%Kk%%%%%%jj%J%%%%%J%K%kjJ%%K%%%%J%j%%%%%%k%%%%%KJ%jkjjJJ%j%%%%%J%
9709gjj%%J%%%%%%%j%%J%%j%J%%J%%%%j%%%%J%j%%%%%J%j%%Jj%%J%%%Kk%j%J%%%%%%%%%j%
9780h%J%%K%%k%K%Jjkj%j%JJ%K%%%k%%%j%%J%%%%%%%j%%%%%J%K%kK%J%j%%%k%%K%%%%%%%k
9851g%%%%jj%%%%%%%%%%%%%%%%%%%%%K%KkK%kj%%%%%%%JK%%%%%k%j%%J%%%%%%j%%%JK%%%k
9922gjj%J%%%j%%%%J%%%%%%%JK%J%%j%%%%k%%K%%%%%kj%%JKk%j%J%%j%j%%%%%%%%%%%%%JJ
9993g%%%%%Kk%j%j%%%J%j%%%%%%%%%JJ%%j%%%%j%%J%%%Jj%%j%%%%J%%%%%%j%J%%%%j%%%J%
10064hJ%j%j%J%J%%K%%%%%%kj%%%%%J%%%j%J%K%%k%%j%JK%%J%%j%k%j%j%%j%JjJ%%J%%j%J
10134h%%j%%J%%J%%%%jj%%%%%%%J%JK%kj%j%J%%J%%%%%%%j%%%J%%%%j%j%%%%%Jj%J%%%J%j
10204h%%%%j%J%%JK%%%lj%%%J%j%J%%%J%jj%j%%jJ%J%JJ%j%%%j%%%%%JJ%%%%%%jj%%J%%j%
10274i%%%%%%%Jj%%%%J%j%%%KKJ%jkKkKJ%%%jk%%jj%J%Jjj%JJ%%%%%j%j%%%%%%%%J%%%JK%
10344ekj%J%j%%%%%j%JJ%j%j%%%jJ%J%%%%%J%%%KJjkj%%%j%JJ%j%%%j%%%%%%j%J%J%Jj%%j
10414iJ%j%%%%%%%J%%JKJ%%j%%k%%%jj%%%%%%%%JJK%%J%j%%kjj%%%%j%%%%J%JJjj%%%%%%J
10484h%%%j%%%%%J%%%j%%%%%%%%%J%%%%j%%%%J%%%jJ%%%%j%%%%%%J%%%%jJ%J%%j%j%%%%%J
10554hJ%jj%%%%%%%J%j%%J%%JKkjj%%%%%%%%%%J%JKk%j%jj%J%%j%%J%%J%%%J%j%%%%j%%j%
10624a0J%J%%%j%%%%%%%%%%%%%%%%%J%%%J%%%%jj%%%J%%%j%J%%%j%%%%%JjJ%%%J%%jJ%%%%
10693gj%%J%jj%J%j%%%%%j%%%%%%jjk%%%%KJJJ%j%%%J%j%J%%%%%%%%%%%%%%%%%%j%%%%J%%
10763i%jJ%%%%%%%J%%j%%%%%%%%%%J%JK%%%%kj%%j%j%%%J%jJ%%%%%Jj%%%%%%%%%%%%%J%%j
10833i%%%j%%%J%%%%%%%J%%%%j%%%j%%J%%%%%%%%%JJ%%j%%j%J%j%%%jjJJ%J%%%%JK%%%kj%
10903hJ%%%%%%jj%J%%%%%%j%%%%%%%j%J%%%%%jJ%%j%%j%%%jJJ%J%KK%k%jj%%%%%J%%jJ%%j
10973i%%%%%%%%%%%j%%J%j%J%JJ%%%j%%J%jj%%%%%j%%J%%%%%J%j%%jJ%%Jj%%%%%%%%%%%%%
11043i%%%%%%%%%%%%%%%%%%%%J%j%%%%%j%j%%%%%JJ%%%%J%%j%J%j%j%J%%%%%%%jj%j%%%J%
11113a1%%%%J%%%jJ%%%%j%J%jj%%%JJJ%%%J%J%%%Kk%j%j%%%%%%%%jJjj%J%%%%%%J%J%Jj%%
11182hj%%%%%%%%%%%%%%%%%Jj%j%%J%%%j%jj%J%%%JJ%%%%%%jjjJ%%%%%%%%%%%J%Jjj%%J%J
11252i%%jj%%Jj%%%J%jJ%%%%%J%jJ%%J%%j%%%%%%jjjJJJ%J%%%j%%%%%%%j%J%%%%jjJJ%%jJ
11322i%%%%%%%%%%%%%%j%%%%J%%%%%%%%%%%%j%j%%J%%j%j%J%JJ%%%%%%j%J%%%%%%%%%%%%j
11392a0kk%K%%J%J%J%%%J%%%j%%%%%%jj%J%%J%%j%%%%%j%jJ%J%Jjj%%%%J%Jj%%J%%J%j%jj
11461a1%%%J%%%%%%%%j%%J%%%%%j%%JJ%jj%J%%%j%J%%%%j%%%%%%%JJ%%%%%%j%%%%%jj%%%%
11530a2J%%j%%JJJ%j%%%J%%%%jj%%JJ%%jjJJ%%%%%%%%%%jJ%%JJ%%jj%%%%j%%%%J%J%J%%%k
11599i%%J%j%%%j%J%%%Jj%%%%%%%%%%%%%%%%%%%%J%%j%%%%j%J%%%%%%%%j%%j%J%%jjJ%jk%
11669a4K%%J%j%%JJ%J%j%%%jj%JJ%%%%jJ%J%%%j%%%j%%JJ%%%%%%%%%j%%J%%%%%%%%%%%%%%
11738i%%%%%j%%%%%%J%%j%%%%Jj%jJ%%%%J%%%j%%j%%%%%%%J%%j%%%JJ%%jjjkKJJ%%j%J%j%
11808a1%j%kK%%%%J%%j%%J%J%%%%J%%jjjk%KJj%%J%%J%%%%%%J%%%%j%j%J%%%%%%jj%%kK%J
11877a1%%jk%%%%K%k%%%%K%J%jkK%JJ%%%%%j%JJ%%j%%jj%%J%%%j%%J%%%%%J%J%%%%j%j%%%
11946a1%J%%%%%%J%%j%%j%%J%%%%%J%%%%%%%%%%jj%%J%%%%%%%%%%jj%Jj%JJ%j%JJ%%%%%%%
12015i%%%%%%%%j%%%%%%%%j%%%J%J%%%%j%%%j%%J%%%%%%jJ%%%jJ%%J%%%j%%J%%%%%%j%%%%
12085a0%%%%%j%J%J%%%%%%%%%%%%%%%%%%%j%%%j%j%%kK%%J%%%%j%J%JJj%jj%J%J%%J%%%%j
12154a0J%Jj%%%%j%J%jj%%JJ%%%j%%j%%J%%%%%jJJ%%%j%jJJ%%%%%%%%%%%%%%%j%%J%%%%%%
12223i%%%%%%%%%%%%%%%J%%%%%%%%%%%%%%%j%%%%%J%%%j%%%%%Jj%%%%%%%%%%%%%JJ%%%%j%
12293h%j%%%%%%%%%%%%%%%J%j%%%%JJ%j%%J%K%kj%jJj%%%%%%%%J%jJ%%%%J%%jj%J%%%%%%%
12363h%%%%%Jjj%%%%%%%%%J%%%%%%%%j%JJ%%j%%%J%j%%%%%%%%j%%%J%%%%%%%%%%%J%%%%K%
12433e%%k%%jJj%%J%%%j%%%%J%%%%K%%%%k%%Kk%%%%K%J%%j%J%%jJ%%%j%%kj%J%%K%%%k%%j
12503h%J%KJ%%%%j%kK%J%%%%%%%j%J%j%J%%%%%%%%%%%%%%%%%%%%%%%j
12556e
##PAGE=	N=2
##DATATABLE=	(X++(I..I)), XYDATA
-52978C3j%jJJJjjjj%%JKJ%jjjjj%jj%JKJjj%j%%jkj%%j%%%%j%JJJK%k%%%jjjj%%%%jj%%J
-52910B0%JJ%jj%j%JJ%jk%%%jJ%j%%%JJ%j%%%j%k%j%%JJ%%jJ%%j%%%%jJ%%jljj%JJ%jJJLJ
-52842A6%klj%%%%%%J%jj%%%%Jj%%%%%%%%j%%%%j%%%%kKkj%%%%%%k%K%%%%k%jj%JJ%%%%j%
-52774A%%jJ%%%%%%%%%J%jj%j%%J%%%%%%%%jj%k%%K%%%%k%j%J%%%%%%j%k%%%j%%j%%%%%J%
-52705h%Jj%%%J%j%J%%%j%jjjjJJ%%%%J%%%j%j%j%JJ%jj%%kKK%%%jjk%%%j%%%JK%k%%kj%%
-52636a7JK%%jjj%jJ%%%%%%%j%%%%%%%jj%%j%J%%%%%JJ%%J%%%%%%%kkjj%JKjkj%J%%jj%%%
-52568b5%%k%%%%%%%%%%j%j%%%JJjjJJKkkjj%%%J%JJJ%%%%%%jjj%jj%J%J%%K%%%kjk%%J%%
-52500c2%%KJkkjj%J%%KJjjJ%%%%k%%j%J%%jj%%%J%%%%jkj%J%%J%%%%%jJ%Jj%%%%%%j%JJ%
-52432c6%%%%jkj%j%J%jjJJ%%jj%%j%j%KJ%J%%%%%jj%%%jjj%%J%%%j%%%jjjJKKJK%j%%jjj
-52364d4%jjJJ%J%%J%%%%kj%J%jj%jj%%JKJJ%jjj%jj%%%j%%j%J%J%%%%%jkkK%%%%%l%%J%%
-52296e3jLJK%j%%J%%%jKJJjjj%j%JJ%jjklj%%KK%%kj%%%j%%%jJ%%%JJ%KJ%%J%jjk%%%j%J
-52228e3%j%%L%k%KklkjJJ%%%JJJJjjjjjjj%%KKKJ%%%jjjkk%JJ%%jj%JJ%%J%JJJjkj%jj%%
-52160f0%jj%JJJjjjJJJ%J%j%J%jJ%JJ%jk%%j%Jj%j%j%%%%jjJJ%%J%%j%%J%%j%jj%jJJ%jj
-52092f5jjj%JJK%J%JJ%j%%%%%%%%J%%%jj%Jj%%J%jjjjJ%%KJ%%jkjJJ%%jj%k%JJJjj%%%JJ
-52024f5%%jjj%%JJjjjJjJJJjjJJ%%J%JJ%%j%%%kjjJKJ%%%%k%KJ%Jjj%J%J%%%%jjj%jkjj%
-51956g0JJJ%%jJJ%jk%%j%j%K%j%%J%%%%jjJJ%J%%JJ%jJ%K%jjjKJjjj%JJjj%J%jJ%%kjj%%
-51888g0JK%%J%jjJJJj%jJ%%%k%j%jJ%%%J%%j%j%%jk%JKJJ%jjJ%j%%%%j%J%%J%Jj%%%%Jj%
-51820f9%j%jJJ%%%%J%j%%%%%%%j%JJ%%j%%%%JJ%J%%k%j%%jjj%JJJ%%%J%j%%%%%jJ%j%j%%
-51752g1%jj%JJ%jk%J%JJJK%j%j%JJjkk%%jJ%%%KK%%%jj%J%jjj%%J%j%%J%jjJ%JJJJ%j%%j
-51684g1jj%JJ%jkj%j%KK%J%%%jj%%K%%jj%JJJJ%Kjjj%JJ%jkk%%JJJ%j%%%JJ%%%%%jk%J%j
-51616g2%j%%KK%%kjj%%jkj%J%JJJJ%%J%K%jlkjJJJ%jj%J%%jJJJJK%%jjlkJ%JKjj%%%%%%j
-51548g5%%%%%%%%%%%Jj%JKJ%j%Jj%j%%jJj%JJJ%jkj%%jjj%%KJJJJklkJKK%%J%J%%%%%%%j
-51480g3%jj%%JJJ%%%%%%%jj%JKJJJ%j%kk%%jJ%%%jjjkj%J%jJJ%J%j%jJ%j%K%JJ%%%jJ%J%
-51412g3jkkj%KKJ%kk%%%JJ%%JJJ%jjj%KK%jj%J%%%%jkjJJJ%JJ%j%J%kkjJJKJ%jjkj%J%jj
-51344g8%KKK%%Jjjkjjj%KJ%j%kjj%JJK%jj%J%jJJK%j%JJjj%JJjjj%JKjj%KJ%kk%%jjj%JJ
-51276g7K%jjjJJJjj%jjJJ%%%%%%%J%j%J%j%%JK%%%j%%%j%%KJjkk%KJ%jlJK%J%%Jj%JJjk%
-51208g6KKjjj%jj%%jJ%jkjJJ%%jJKJ%jjj%J%jjjJ%J%%JJJj%j%%%j%%jj%%jJ%KJKJJj%J%j
-51140g5jjjkkjJJJ%JJ%j%%K%j%%Kjjj%J%%%jJ%%JJJjklj%JKJJjj%JJ%jJJJ%j%jjJj%J%%%
-51072g7jkl%%JJK%%%%J%jkj%%%%%%%J%LK%%%jklj%%KJ%J%%%JJJ%Jkjj%JJJ%%J%kjjj%%J%
-51004g9%jjj%%%%JJJ%%j%%%%jk%K%%J%J%J%J%j%JKJjjjj%%JJJJjkj%%%%Jj%%%J%j%jJ%Jj
-50936g8jjk%KJ%KKjj%%%%%jjjjj%%j%j%JJ%%%JJ%kkjjj%JJKjJLK%kkj%%JJJ%J%j%jjJK%%
-50868g9J%%jjj%%%jjjjJ%J%%J%JK%jj%%J%%j%J%%%jjJj%JJ%%j%%%%%J%JK%%kk%%jj%jJK%
-50800h1%%%%j%JJ%%%Jjk%%%jj%%JKjjjJKJJjjjk%LJ%jjJ%%%%JJJj%%%jjj%%%%%J%%%JJJ%
-50732g8jjkj%%%j%%JJ%J%j%%JJKKJ%jj%jk%j%%Jjkj%J%%jjjJ%J%JJJ%JjjjJ%%%K%jjjj%J
-50664h3J%J%JJ%jkk%JK%Jj%%%jjJ%j%%JJ%J%j%J%Jjjj%jk%JJKJ%%%%%%jkjjJjj%JJJ%jjJ
-50596h4%J%K%JJ%%J%jj%%%Jj%jjjJj%%J%%j%%j%J%JJjjJKJ%%kj%jjJJj%Jjjj%%%%%jjj%L
-50528h5K%j%JKJ%%j%jj%KJjj%j%%JK%%klkJLJ%%%%J%jJJ%%k%jjj%%%%jJjjj%K%%JJ%%JJj
-50460h3%j%J%jJJ%J%jjJ%j%%jkJL%%J%%%%kkj%%JJJj%%j%%JJJ%%Jj%%%jk%J%JJJjjJ%%%%
-50392h2%jjjjkJ%J%%jj%J%j%JK%%J%J%%%jJK%kj%%j%JJ%j%%%JJkjj%j%jJ%%J%JJ%jj%JKJ
-50324h2Jj%jjj%j%jj%J%jj%JJ%J%J%j%Jj%%%%%%%%%JJ%Jjkj%%%%JKJ%jjj%JJ%%j%%%%%%j
-50256h6%%%j%%j%%JJJ%JJ%jJ%j%%%kj%KJ%j%Kjjk%%%%%%%j%%J%%j%%%%%%jj%%%JJj%JKKJ
-50188h3%jJ%jjJJj%JJ%%%%jjJJJklkk%J%JJJ%%%J%j%%%JJJ%%%kjjjJ%j%%J%%%%%%%J%%%j
-50120h7j%%%%%%j%%%%%jJKJ%%jjj%%%%%j%jJJJ%jJj%%KJ%%%jk%%%j%%J%K%j%%%jjj%JJJj
-50052h9jJJ%%%%%J%jkj%JJL%%j%JJJJ%jj%%jj%JKJ%%kjJJ%jj%JJ%jjJ%%%%%J%%j%j%%kk%
-49984i0%j%J%%J%%JJjkl%KLJjjjJJ%%j%%%J%jjkjjJKKJJ%j%Jj%Jj%k%%%%jKJj%KJJJ%jj%
-49916h6%%jjJ%%j%KKJ%%j%jjjj%j%%%%%JjkkJJJJKK%%%kj%jkj%JJ%%J%%jj%%J%%%JKK%%%
-49848h5%jjkj%%%%J%%JJ%%%%jjjjj%%JKJj%KKJ%kjjjj%JK%jj%j%J%jjJJjjkl%JJJJJ%%%j
-49780i2%JKJJ%%%J%Jkjjj%J%j%j%%JJK%%j%%%%%jjjJ%%%%jjJJJ%%jJJ%%%jjjj%%JJ%j%%%
-49712i1%%JJ%%j%%j%J%j%%kjjJ%J%%%JJ%%J%Jjj%j%%%JJ%J%%kj%%%%%J%j%JKKjjjJJ%%j%
-49644h9j%%%JJJ%jjk%%KK%%%%jj%jkkjJKJ%J%JJ%j%jjjj%%Jkj%JJJ%jj%jJ%jJKK%jjk%%J
-49576i3jjj%JKJK%%JJ%kkkJJKKjJ%j%jJ%jjj%JJ%jjkj%%j%JJ%%JJKKJj%%jkj%%KJJ%jj%%
-49508i0%kjJ%jj%jJJ%KJJK%jjjj%J%%%kkk%J%KJ%j%J%J%%%%JJJK%klkj%%J%JJ%%%j%K%J%
-49440h9%jj%JJJjkkjj%%JJJJ%%%%jjj%jj%KJj%%JKJJjj%j%%kj%JJ%%K%J%%%%%j%%j%%%%%
-49372i2%%%jjjJJ%%%%%jj%%j%jj%KJK%%j%KK%%%Jjj%j%kjjJ%j%J%%JJJ%%%%%%j%J%%%%%j
-49304i3%J%%KJ%%kjk%%J%k%%%JJ%JJ%kk%j%K%%%jj%K%jj%%%%J%%J%JJj%jjj%KK%j%%jj%J
-49236i4%%jJ%%%kJJJJ%%jjkjJ%KK%k%JK%%kjJJJJJ%Jjjjk%JJ%%%J%%JJ%jjj%%%%%j%%jjJ
-49168i3j%jjj%jjj%KJJJ%%jjJJ%%jJJjj%%%J%JJ%KJJ%%kkjjj%k%KK%%JJJ%j%%jkJJJ%JJ%
-49100i0%%Jj%%jjj%jjJ%JJJ%jkjJ%j%%JJK%%%jkkjJJLK%%jkjj%KJJj%%jjkJ%%%%%%JJ%Jj
-49032i3%klj%K%J%%%jkJJK%j%J%j%%jjjjJ%%%%JJ%%%JJ%jJJ%jj%Jj%%%%%%jk%KKJJ%%%%%
-48964i3%%J%kl%JJ%%jj%jJ%J%jj%KJ%%%%KJj%%%jkjJKJ%%%%%%%%%jj%%%jj%%%JK%kk%%J%
-48896i7JKJ%%Jkj%%%J%kjj%J%J%Jjjj%%%%%j%%%%kj%j%JK%%JJJ%%jkjJKKJjj%LLJ%jjjkj
-48828i6k%JJKK%%jkkk%KK%j%%%%%%%%%%Jj%jjj%JJ%%%%%jj%%JJJJ%%JJkl%J%%%j%%JJKjj
-48760i6%%Jj%%J%%%jk%%%KJK%JJJJJ%kllj%%JJJJ%jjk%J%%jjj%j%JJJj%JJ%%%J%%%jk%Jj
-48692i8jjJJ%%Jjk%JJ%j%%J%%jJ%j%%J%JKJ%%jkj%%K%kjJ%J%j%%JJjJJjjJJjk%%JjkjJJ%
-48624i9%%jj%JJJ%j%JK%%j%%j%J%%J%%%j%%%%jjj%%JJLJKK%jk%jk%J%%%jj%J%j%%JJJKjk
-48556i5%JJ%jJj%%J%%jjjk%%jjJKJ%%%jkjJK%j%j%jJJ%%%JJ%jkj%J%%%JJJj%JJjjJ%Jjjj
-48488i8jJJJjkk%%J%%jjj%%JJJKK%jj%J%jj%%jJJJ%%KJ%jj%%%%%jj%kk%JJ%%JJjj%J%%Jj
-48420i9kjJKK%kk%JKJjjj%KJJJJJ%lkj%%J%j%JJJ%%jkj%J%%J%jJ%%j%%j%JJJJ%jjjj%KJ%
-48352i7kljJJ%%JJj%%JK%j%%%%jj%%JJJ%jk%%%%%jj%JJ%j%%J%j%JK%J%%%j%%Jjjjj%%JJ%
-48284i9j%%j%%j%%JKKK%kkjj%JJ%%%kjj%%KJJJJJJ%jlljJ%jJJ%%jl%KKJJ%KJ%j%%%jj%j%
-48216a00jjjkKJjk%K%%%%%%%k%%K%%JJKjj%jjkK%JJ%j%KJjj%J%%j%%%K%%%jjj%%%J%%kkj
-48149a06JKKJJ%j%JJ%%j%jjj%%KJJJjjj%j%%%JJJj%j%JJ%kJJ%jJjj%%jj%j%%JKJJ%%jjJ%
-48082i9jjJJ%j%%%%%j%%%J%%%jJJ%%J%%k%%J%%%%jjklj%KMJjj%j%Jj%kKK%jjJ%jk%K%%J%
-48014a02j%JJJjj%%j%%KJ%%j%jj%JjkjjJ%JLKJJ%jj%%%jk%kKKKJ%jjjj%JKJj%jjkk%K%J%
-47947a02JK%jj%%kl%JKJJ%jl%K%%k%%L%%%JJ%jj%%%%j%kK%%%k%KJ%%jk%%jJKJJK%jjj%jk
-47880a05j%jJ%%%L%%%%J%jJJ%%jj%J%Jj%%j%%%%J%%JJK%jj%%k%j%kj%jk%%%%JJJJKJKJjj
-47813a01klj%%%J%JMJj%JJJjkj%JjjJ%%%J%k%J%jk%K%J%jkLJ%jjl%JK%%J%%J%JK%kk%j%%
-47746a03k%%kj%J%%j%J%%j%JJJK%kl%%J%j%%%j%KKLJjjlj%%%JM%jlJLJ%j%%J%%jl%%KJJ%
-47679a01jlkjJJ%j%%%%JLJ%j%%%JKJ%jj%%jllj%JJJ%j%%%J%j%%%%JJ%%%jjJJ%%kkj%JKK%
-47612a05%KJ%j%%%J%%jlj%JJ%%jkjJJJ%%JjjjJJJjkjJKJKJJ%jj%k%jjjJ%jkjJJ%%%%JJ%%
-47545a07%J%%%J%%jJ%jj%%%J%%%jj%%jj%Jj%%J%%J%j%%J%J%%J%J%%jjjj%JJ%JJKk%%%KJ%
-47478a02jkjJ%jjj%jj%%%%%%KJJ%%%%%%kjJJ%%%%J%%%%j%KKJ%jkkk%JJJ%%J%%jjJ%%%%j%
-47411a07J%JLKjj%j%k%%%j%%%jkj%%%JJJ%%j%%%%j%j%%J%JJJ%JKJ%Jjlkkj%%%%JJJJ%%j%
-47344a07%%%kj%%%K%%Kj%%%j%%KJ%%%jkJ%jj%%j%j%%J%%%%%KKLkj%%%k%J%kj%JJJ%JJK%l
-47277a06kj%%JJJJ%jjj%J%%jjJJ%j%jJ%JJ%Jj%jj%%%kj%%JJJ%%jjjk%JLJKJ%K%%lkk%J%%
-47210a09%%%kk%J%%J%KKJ%%j%jJJ%%%%j%JL%klkj%%%%%%%JJ%jjjjJ%JJKJj%%%%%kj%%%KJ
-47143a08j%%JJ%k%j%j%%%J%J%%J%%%%%j%j%%%%J%J%jj%j%%J%%%JJ%%J%kjJ%jjJK%%JjjjJ
-47076a09JJ%J%j%%jjjjjJJ%JJJJjJ%%%%%%j%kkj%%j%L%%jJK%%jkkjJJJ%JJJj%jJJ%kjjJK
-47009a09%%JJ%jkj%jJLK%jj%Jj%jj%%%%%%JKjjjJ%%J%%%%%%j%%%k%jJ%%%%jj%KJ%%%jJJj
-46942a10kj%J%%jj%%JJJ%JJJjj%%%%%J%jj%JJ%j%%%j%%J%%JJJ%jkJ%jj%%Jj%%%%%J%j%Jj
-46875a11%jk%JLJjJJ%kjjjjJk%JJ%JKJj%Jj%%JJ%%jkkJK%jjJJJjj%JKKjk%jj%%j%%%%JJK
-46808a08%%JJjj%J%%kjjjjjJKJJKJ%j%j%%%jkj%LJjkkjJ%%j%%%J%%%%%J%J%J%jj%%J%jj%
-46741a13%%J%j%J%J%Jj%jj%%jJJJjj%%JJj%%J%j%JJ%%J%jj%JJ%%j%%J%lk%%%JJK%jj%%JJ
-46674a10%jJJ%lkj%%%%KK%K%jkkk%KJ%j%jj%%%%JJ%%j%%%jkJJLKJJjj%jjj%%JJ%%j%jJKJ
-46607a10J%J%jj%%JKjkj%jj%J%JJ%jJJ%%%%%jjjk%%JJJ%J%%jj%%J%%jjJJjjjj%%%JJJ%%%
-46540a12%JJJ%k%%%jjjJJJ%KJklj%%kjJKKJ%%%%%%jj%%%%%%J%%%J%kkjjJKK%jJ%%%j%j%j
-46473a15jJJKJ%Jj%j%JJ%jjJ%JJj%j%kj%%JJ%k%%j%j%J%JJKJ%j%j%%%%JJ%Jjkjj%%jjjj%
-46406a18%K%JJ%JJ%j%%j%j%JJJ%J%JjjjJ%J%Jj%%%j%%%J%JjkjJ%%kjjjJKK%%%%JJjj%%j%
-46339a14JJ%jj%J%jj%JJjj%K%%%jj%%J%J%j%%JJJjjjJ%%J%j%%Jj%jJ%%%JJj%JJ%%jkjj%j
-46272a16%j%jj%%KJjkj%%JKLJj%%jjjJ%J%J%JJ%jjj%jjjJ%JJJJjjJJ%%j%%%%%jj%%JJJjJ
-46205a13jjjjJJ%kkJ%kj%JjKLK%%%%j%kj%JJJJ%%jj%JJJJJKjlj%%J%jj%K%%%%%Jjjjjjjk
-46138a20kjJJJK%%%%%JJ%%jJ%%J%%jJ%%%%%jJJJJjj%J%JjkjkJKKjjjjkkj%J%%%KKKK%jjj
-46071a16JLJjljjj%%Jj%%jjKJ%KJ%%%%JJJjj%kjJJ%%k%J%jjJ%j%%%J%kj%%%%%%JKJJ%J%j
-46004a14l%K%%jkkj%%%KKKk%jk%JJ%J%%jJJ%%JjjjJ%%J%%jjjJJ%%j%J%jk%JJ%%%%%j%JJJ
-45937a16j%%jJJJJjj%%j%j%%jj%KJ%JJ%%%%Jkjkkj%KJKJJjjkj%KKKJ%jkkj%j%j%JJ%j%%%
-45870a20%%%%%%%JJ%%kj%%J%%J%j%J%%J%%%Jjk%jJ%%%kJKJJ%jjjJj%j%%JKKKjlljJ%J%jJ
-45803a20J%jJ%%JJJjjjjjJ%%J%JjjjJJjJ%Jj%j%%J%%J%jJ%j%J%J%%J%%jj%K%%jjjjJ%kjJ
-45736a21%J%jj%J%JJ%j%%%%%J%%j%jj%JJJJKJ%jjJJjj%%%%J%j%j%J%jjKJ%J%%kjj%%JJJj
-45669a17jj%J%%jkJKK%%jkkkkjjKKJ%%KJ%J%jjjjkJ%%JKJ%%kj%jj%KKKjk%JK%J%JjJ%jkk
-45602a21j%%%JJK%JJjj%%j%jj%%%%%kj%JJK%%Jjjjj%JJ%J%J%J%%%JJjj%%%%%%%JJ%jjjjj
-45535a21jk%%%JJJ%KJJ%j%%%j%%j%%%%J%%JjjjJ%%JJK%%jJj%%kjjjjjJKKJ%%%jk%JJ%k%%
-45468a21jj%JJ%j%J%%KJ%j%jkj%%%JJjj%%J%Jj%jj%JKJ%jj%%%j%KJJ%%%%j%%%%kl%%j%%J
-45401a25%JJJ%%jJJ%%%%%JJ%%%k%%jkk%JJLKjj%%%%J%%%%%%%jjjj%%%KJJ%%k%kk%JKJjj%
-45334a24JJ%jJJKJj%JJ%%%%%j%jklkjKKLJJjkjjJ%%k%JJ%%%%%J%kk%KLJj%%jj%j%%JJjj%
-45267a23JJJ%Jjj%j%%%%JKK%jjjjJjjJjJjj%%j%%J%jk%JJjJK%JK%%jj%%jjjJKKJ%k%%%J%
-45200a19j%%JJj%jk%J%kj%%jj%%JJK%jj%%%JJ%%%jj%%%%%Jj%%JK%%jjjjJJ%%%jJkjkJJ%J
-45133a25JJ%j%%jj%JKK%%%jj%J%jj%J%J%K%%jjJ%%%j%jj%%JJjjJJ%%jjJ%%%j%j%J%%j%jk
-45066a28JL%j%JJ%%j%%KK%%JJ%jjkk%%%JJjJJJJ%jk%jj%jj%jJJJ%jJJ%%J%jk%%j%JJ%%j%
-44999a25%%%KJj%%%jj%J%JJ%Kjjjj%%jjkj%JKL%jk%KJ%%%%%jjjJJJj%J%j%%%J%kjjj%jk%
-44932a31JKKJ%jk%%J%%JJ%J%%j%%j%%%%jj%JJ%jJ%j%%JL%%jJ%%jj%j%J%%%jjjJj%%J%jJJ
-44865a26J%%%J%J%%%%%%jj%%K%j%Jjj%KJ%jkj%%%J%kkJK%J%J%J%j%J%%kjjjjjJJJJ%J%%%
-44798a25%%J%JJ%%%%%jJ%j%j%Jj%%kj%K%%%%%%%J%J%J%%jjjjj%J%JkjJJJ%J%%%j%jk%%JJ
-44731a26JJJ%kkjJ%%j%%JJJ%jj%JJJJj%%jkj%jjJ%jj%J%%JJJ%%%%j%k%J%%JJJ%jjj%JJjj
-44664a29jJKJ%jj%jj%%%%%JJ%j%JJJJjj%J%j%j%%%%%%JKKjjjjk%J%j%J%%%%jj%%JJKJJ%%
-44597a24kkjJJJ%%JJjj%Jj%%JJJJ%jk%j%jJ%JJJ%j%%J%%jj%jjJJ%jj%JJ%lj%J%JJjjJJ%J
-44530a25%jjjJJJ%jj%%jjj%%%J%%%k%%JJj%%%%J%%%%j%%%%J%%%jj%JJJ%j%jjJK%%j%%%%%
-44463a29kj%%%%KJKjj%%jJ%%Jjjj%%JKJ%%jJJjjkk%%%KJ%%J%JJJ%jkj%jjjJK%%KKK%kjk%
-44396a28%J%j%jkjJ%%k%KLJ%kjk%%JJjj%%%J%JJJJ%jj%JJJ%jjj%JJKJjjj%%J%%jjJ%jjj%
-44329a30%j%JJJJ%%jj%j%j%KJ%jj%j%kjJJ%Jjj%%j%jjJ%%J%%JJ%%%%%%JJJJ%jj%%%Jj%J%
-44262a29%%%%%KJj%%JJjjjk%jj%%K%jj%JJJ%%%%jkj%JJJjkjJJ%%%J%KJ%%j%J%jkkjJJJ%%
-44195a31JJ%j%JJjjk%jJJJ%%%%jkjkjjJJLLKJjj%%%jJj%J%jJ%%%jjjj%%K%j%%J%j%%%jJK
-44128a30%kJ%Jj%j%j%J%JJjJ%%%KJj%jJ%jJK%%kkj%%j%KJ%JJjkjkj%J%JJj%%JJJ%jjj%%J
-44061a31J%%jk%%j%JKJK%jkjj%%jj%JJ%jj%J%%j%JJ%%j%%%%kjj%J%JJ%jjJJ%%JKJJJj%J%
-43994a29JjjjjjJJ%J%jkj%%JJJ%%jjj%j%%%J%%j%JJ%%%J%jJ%%jJjj%JJkj%%%J%%JJj%jJ%
-43927a33j%%KK%jj%JjjjjJKJjJ%%jj%j%J%J%%%%j%JJ%JJ%%kjj%%j%%%J%%j%%%%%jJJj%KJ
-43860a31%%j%%%j%j%jk%JK%JJJjj%k%J%jJjj%%%JJjjjJLL%J%%kjj%%%jjJJJ%lkJJ%%J%KJ
-43793a31%%kj%%j%KJJ%jj%J%jjjjjJ%LKJ%%jkk%%J%jkjJJJ%JJJJJklk%%JJJKJ%jjk%j%%J
-43726a35K%J%jjJ%JJj%j%j%KKK%%kl%jj%JJ%jjjJJJj%%J%KJj%kkjjjJJjj%J%%jjJJ%%J%%
-43659a36%%%JK%jjJ%%%JJ%kkjj%%%j%j%%J%JJJj%%%jJ%%%%jJJj%%%%JJJJ%%%%%jJJJjkj%
-43592a35%%j%%%JJ%jjj%%j%j%%%JJ%J%%kj%%%%%j%JJJJJJ%%%J%%jjj%jk%J%J%%%KJK%jjj
-43525a35%%%jkjJJJ%%jj%j%Jj%%KKJj%%J%jjjJk%j%JJ%%kj%J%%KJJjj%%J%jjj%%j%%J%J%
-43458a38j%%%JKJ%%j%%jjJ%%jjjJ%J%J%J%%jj%JjJJ%%J%j%%%%KJJjllkjJK%J%JJJ%%%jkj
-43391a39%%%%JJJJ%jjJJjjj%%%%J%j%%JJ%j%%%%%%JJ%jJJ%kj%%k%jjJJ%%jJ%%%%%jjJJ%J
-43324a38JJjk%j%%J%%%j%jj%%%%J%jJ%j%%%%JJ%%J%%%%%%%K%JJ%kk%kjk%KL%%%%K%j%%JJ
-43257a36%j%%%%j%%%%jJ%j%%j%J%%Jj%%%%jj%JJ%%j%%%%j%%jjJJJ%J%jj%JJ%%jJK%kkj%%
-43190a42%KJ%%%jJjjJJJ%jJ%%jk%JJ%%%jj%jJ%%%JJ%%%%%j%J%%%%%%j%j%%%%%JJJ%%j%jj
-43123a41j%j%%j%JJ%%%Jj%J%j%JK%%%%%%%%%jJ%%%j%%J%%JJkkk%JJJ%%%%J%%%kj%KJ%%%j
-43056a40J%KJjjjjjKJ%%J%jj%%%jjjkjJKKJj%J%%J%%jjjj%%KJ%jj%%J%%J%%j%J%%JJjjj%
-42989a40J%J%%%%%%%jjjj%JJ%kjJ%jjJ%J%%%J%%JJjjjJJ%%%%J%Jj%%%%%%%j%j%JJ%%%%J%
-42922a38%%%%%JjjjJjj%j%JJJ%%JjjkJJj%%%JJ%%%%%jj%j%%%%JKJj%%%%%%j%%j%%jjjjJJ
-42855a43%%KK%%ljjJj%%%%JJ%JJjj%J%%%j%%j%%%%JJJjk%%J%jjj%jk%JJKK%%jjjj%J%%J%
-42788a44%%%j%%%j%%J%JKJJj%%j%%j%j%J%JJJ%Jjjj%%%jjj%%%J%%%K%%jJJJJ%kj%%%j%j%
-42721a44%JJ%jk%%J%j%JJJjjj%j%%jJLLJ%%%%%%jkkjJ%%jj%JJj%j%%%JJ%k%%j%%JJJj%%%
-42654a45%j%J%%%J%JJjjJ%KJ%J%%%jjjk%jJJ%Jjkk%Jjj%KKJ%kjJJ%%j%%%%K%jjjJ%J%%%%
-42587a44%j%%%k%%jj%J%J%JJJ%kk%JKK%%%jjj%%jJ%%%J%%%j%JKJ%%jj%%%%jjjJ%%%%JKJj
-42520a43J%jJ%J%%jj%jjJ%jjJKJ%%%jjjJ%Jj%j%J%j%%%J%%jjk%JJJJJ%jkjk%JJJKJ%%j%j
-42453a45%jjjj%%%J%jkj%JKJ%jJJKK%jj%j%JKJJJj%%jjjkjJJ%jJJ%JJ%%%jjj%%j%jjjj%%
-42386a50%j%JJJJ%j%Jj%JK%j%jJjJ%%JJJ%%%JjlkJKK%%kjJ%%jjj%jj%KJJJ%kj%%JKJ%%jk
-42319a47j%J%%%%jj%%J%J%j%Jj%%J%%jjJJ%%%%%%%j%Jj%JK%Jkjk%%JJKJjj%K%%%%jj%JJ%
-42252a44jj%j%j%%J%k%JJ%%%%%%jjJJJjjj%%%%j%%JJJJ%jj%JJJJJjkkjJJJJjj%jjJJj%%j
-42185a49jjJJJj%%JKJ%j%j%%%jjjjJLJJJ%%%jjJjj%%%%jj%%JJ%KJj%j%%%jjkkj%%KJJ%j%
-42118a50JJK%jjj%j%JKJ%j%%%jjj%%%j%JJJ%%%%jjJ%JJJj%%JJ%%jkjjjkJ%JJJ%%kjKJ%kj
-42051a52%JKKJ%JJjj%%j%kj%J%%JjJ%jk%%JKjjjKJ%jkj%J%%%%%J%J%j%jjkj%KJJ%%%Jjj%
-41984a52%Jjj%%%JJJJj%j%JJ%j%%JJ%JJjkkJJ%J%jj%%jJjJJK%%J%J%%%jjjk%%jJL%j%jk%
-41917a51%%%JjjJJ%%%%Jj%%j%%%JJj%%J%JJjlj%JJJJJ%kkjJJJJJ%j%%%kjj%j%JKKJ%jjk%
-41850a51%%J%%%Jj%%jJK%%jj%%%%%j%%JJJjkjjK%%%j%kkj%%j%%J%KKJj%%j%JK%%%jjj%%J
-41783a53jjKJK%%%jk%%%%k%J%JK%J%%jj%jj%j%jJJKJK%kk%J%%%J%jjj%%%K%kkjJKJ%%J%j
-41716a53J%%j%jjJ%%%%%%%j%JJJ%j%jjJ%%%%j%%%%JJ%JJ%jjj%%J%%jjJ%JJJ%jJ%%%jjjJ%
-41649a53JJJJ%%j%jjj%%%%J%J%%J%jjjjj%J%j%JJ%jj%%KK%jjkkj%JJJJ%JJJJjjjjj%%JJ%
-41582a53%jJ%%%%kkk%JJJJj%KKJj%jjj%%Jj%j%Jj%JJK%J%%jjjj%%%jjj%KJjJ%%j%j%%J%%
-41515a56%JJjj%J%Jkj%%K%J%%j%J%kj%K%jjj%JJ%%%j%%%%j%%%%%%%J%%JJK%%jk%%%JJ%%%
-41448a54J%%%%j%JJJ%%jjkkjJ%j%KKJ%jjjkj%%JJ%%J%JJJj%%%Jj%%%kjj%J%JK%%jjj%J%%
-41381a56J%%jjj%J%%JJj%j%%JjjJJjj%jJ%JJKJj%kj%j%J%jJJ%%%%%%%JJJ%%jkk%JJJ%j%%
-41314a56%JJj%%jjjjkjJK%%JJK%j%J%%%jJ%%%%%J%%%JjjjkJK%%%j%jj%%%jj%%jJKJjjJ%J
-41247a57JJjkj%K%%J%%jj%%%%jjJJ%%J%jj%%%J%kj%%JJ%kj%KJJJ%jjj%JKJ%%%jk%J%%%%%
-41180a58jjj%JJJj%%j%%%J%%%JJJJ%k%%J%%%%%%J%Jj%%%Jjjkjj%jkj%jJKK%%J%j%%JJ%%j
-41113a59%j%%jj%JJJJ%%%%%j%j%JJ%J%JJ%kkjjk%JJjkj%JKJK%%k%j%%%JKJjk%J%%%%%%%%
-41046a60jJjjjjJJJJLJJ%lkk%%%JJJKj%%jkj%JJ%j%JJ%%jj%JJjjj%j%JKJ%jJ%Jj%%%%Jjj
-40979a60%J%jjjjj%JL%kj%KJ%j%%J%jJKJjjJ%jJjjkkj%KJJKJj%j%JJ%%jj%jjJjJ%K%%jjJ
-40912a60%%jjjJKK%%j%jkkjj%JJK%%%Jjj%%%%j%%Jj%j%J%%%%%%KKj%J%jj%%%%J%%%jj%JJ
-40845a61JjjJ%jj%%kj%%%JJ%J%j%%%%%%jj%%%jjJJ%%J%%J%J%%%j%j%J%%JJ%jk%%KJJJ%jj
-40778a62kj%J%JJ%kj%J%%jk%JJJ%jJJJjj%j%%JJJJ%%j%jjj%%J%%jJKJJkjj%%J%%%%%%%%%
-40711a63J%jJJ%J%%jlkj%j%JKKJj%%%%jj%%%%J%%jjjkJKK%JJ%j%KJ%jj%%%jjjj%k%JJ%J%
-40644a65%jkJ%j%%jJJ%jj%Jj%%JJLJjjJJ%%%jjkjJ%J%Jj%JK%jj%%jjj%JJ%jjjJ%%%j%JLJ
-40577a64JJ%k%Jj%jjj%J%Jjj%j%%J%%jj%%KJ%%%j%%%JK%j%%%J%%J%%jjkjj%KKJJJ%j%%%%
-40510a63%jjj%%J%jJK%%%%jJ%jj%jJKJ%jkjjj%%%%%%j%J%%%jkjj%KJ%jj%KKJ%%j%%j%%%%
-40443a69%kJKJ%%jJjjjj%JKJ%%JJjj%%%%%j%%%j%%JJJ%kj%JKJ%kjkjJJJJ%%%jJ%%jjk%%K
-40376a69KJ%%jjk%JJJKj%%%j%%jjk%%JJJ%Jj%jj%%%%Jj%J%%%j%%%K%kkj%JLJJ%kj%J%J%%
-40309a68%J%JJ%%%%jJ%%%%%kj%%KJ%kj%k%JJjkjj%%jJLJ%Jjjjj%%%jJJ%%JJJjjj%jj%j%J
-40242a73JK%j%JJ%%jj%J%%jk%%%JKJ%jJj%j%j%%KJk%k%J%%JJj%%%%%%JJJJkk%%%%j%%K%%
-40175a70JJJ%jjJ%%J%jJ%%jj%j%jj%%%J%JJK%j%kkJ%%%j%%JJ%k%%KJk%JJj%%%jjjJJ%J%%
-40108a70%JJjj%j%%%jjJJK%J%%%kkj%%k%JJJjJJJJ%jjjjj%%J%%jJJ%Jjk%%j%k%KKJ%%%%%
-40041a72jj%j%%JKJ%%KJjjk%%j%j%%%%j%%JJj%j%JJj%J%%%jjjJ%%%%J%%%%JjJJjkjJKJJJ
-39974a70jj%%%%jk%KJ%jkjJKKjj%Jkjj%JJJ%%Jj%%J%%%%%jjlj%%jJJJKJJ%jjj%j%%%J%%J
-39907a74JJKjjj%%jj%KJjj%JJ%k%jj%kj%%%JK%j%JJj%jjKJJ%%J%kj%Jj%%%J%jjJJJJjjj%
-39840a76%JJJkjj%%j%KJKJ%J%%jjk%%JJJ%jj%JJjjkjjJJJ%JJj%%%%%%%jj%KJk%%%%%j%%j
-39773a77JJ%%jjJ%KL%jkjkjjjjJJJ%%KKJ%jkjJKK%%ljk%%jj%%%%JLJJ%jk%%KJJJkj%jjjj
-39706a79%JJ%jjjJ%%%%%JKJKjjJ%kkk%JKK%jj%%JJ%%%kj%%j%jjJJJJJ%jjkj%J%%jJK%j%K
-39639a77K%%J%jJJJJj%jj%J%jjj%%%%JJ%jj%jj%jjj%JJJJKj%j%%j%kjJJLJ%kk%jjj%KK%j
-39572a79j%JJJJ%%%%lkk%KKJ%%%j%J%%%%%%%kkk%JK%%j%KJJ%%jjJJ%%j%%JJJ%jkk%%jjj%
-39505a84KJ%%%JJ%jj%%J%jkkjj%KKJJ%%JJ%jj%%JJ%J%%%jjjj%%%J%%jjJJ%%jjJJKJjjj%%
-39438a81%%j%kjJJKKjjj%jk%%j%KKKJjj%%jj%JKJ%j%j%K%%jj%%%%%KJ%%J%jjj%%j%%%%J%
-39371a80%%jjjj%J%%%Jjjj%JKJJjj%%KJjkjJJJ%kk%J%%%%%%%J%JJ%%jj%JJ%jjj%%%J%jJ%
-39304a82K%j%%%jjjjj%%j%JJKJJ%%j%%J%j%J%jj%J%jj%%%J%KJJ%%jjj%%%jjjjJKKJ%jkjk
-39237a86%%j%%%Jj%J%J%%%%JJ%J%%%%%%jkjk%%JKJJ%Jjjjj%%%%%j%%J%%J%jJ%%%jj%JJKK
-39170a81%jk%JK%j%%%%JJjJ%%j%kkjk%JJ%%j%%J%jjj%JJ%%JJ%Jj%JKJ%%%jkkj%K%JJ%jj%
-39103a85%%JJ%k%%j%JJJJJjjj%JJ%%%jj%j%j%j%JJJj%JJ%j%Jj%jJjJ%j%jJJ%jj%%j%jj%J
-39036a88%JJ%JJJ%jjJ%j%JKJjjkkj%J%JJ%jJ%JJ%%jk%%jjjjkJJ%JKJ%j%K%%jk%JJjj%%jj
-38969a90JJLJ%j%kJJ%%jjj%%%%jkj%JKJ%%j%JKK%%j%jjj%%%JJjj%K%J%%jjll%JLKJj%j%J
-38902a87JjjjJ%%%kJJKJ%%kj%JJ%%JJ%jj%%JJ%j%%%jkJJJj%j%%%jkjjjJJJ%j%%%%%JJ%JJ
-38835a87jkkjJ%%JJ%%jj%J%JjJJ%%%JJ%kkj%JJJJjkj%%%JJJJJ%j%%jj%JJ%%%J%jjjJJjkk
-38768a93jj%%KK%J%j%%%%%JjjjJKJJ%%jjkjJKKKJ%%%kkjJJ%J%kkjj%j%jk%KJ%J%JJJJ%%%
-38701a89J%kkjJ%J%J%%jJJj%%J%%%j%lkjJKJ%kj%%K%%jJ%%J%%%jjjkk%%JJ%%%JJ%jj%%%J
-38634a96JJJ%kjJKJJ%jJ%%%JJ%j%%Jj%JJ%%jj%jjj%%j%JJJ%%%JJJjkk%%J%JJ%j%%%%jjj%
-38567a94JJ%KJ%%jkkjJ%%%%kjJJ%%%J%JKjjjjj%%JJJJjj%J%jj%J%jj%%j%%JJJJJ%%%j%j%
-38500a94JK%%%jJJ%jk%jJ%kj%%J%J%%Jj%kjj%%JJ%JJ%J%%%jkjJ%%jjj%JJkjj%JKJKJ%%Jj
-38433a94jjkjJ%%%j%%J%%J%J%j%%%jjkj%%%jjj%KKJJK%%jJKK%kk%%JJ%jjjjjKKJ%jjjj%%
-38366a99%%J%%%%%%%%J%%jj%j%%%JJKJJj%kj%%j%%J%jj%JJjjJ%%%Jj%J%J%%%%%%KJj%%kl
-38299b00jjJKJ%jj%JJKJJJj%jkjJ%k%%%J%jjJJ%j%%J%%%%jjj%JjJKKJ%%JJ%%jjjjkj%%%%
-38232b00%jKKJj%%JK%klkjJJKJ%%j%jjj%jj%%JJJ%%J%Jj%%j%j%%%JKJJ%jjJJjj%%%%jjjJ
-38165b00%%%JJ%%j%KJ%%jjj%jjjJ%%J%J%%%J%kjk%%%J%%%%J%jJJJjj%%jjjj%J%%J%JJ%jj
-38098b03jj%JKJJJjJJ%%jj%J%%%jjjjjk%jJJj%jkKJ%J%%JJJjjj%JKJK%kj%JK%%kkjjKJj%
-38031b03%j%J%%JJ%kjjJJ%JK%%%jk%JJj%J%jjJ%%%jjJ%%%J%jj%%%JJ%%%%J%jkkjKJ%%J%j
-37964b04jj%J%%jj%%KJ%JJ%%jj%%%%J%jjJJJJJjjjjjjj%k%%%K%JJ%J%jj%jJJJjj%JJjkl%
-37897b10LJjk%%K%KKJ%Jj%%j%%%KJ%j%j%%JkjkjJ%%jk%jJKJjJJ%jj%JJJ%jjj%JJj%jJ%%j
-37830b07kKJJJKJ%%%j%J%jj%%%kjj%%Jjk%%%%LJjl%KJJ%j%K%%jj%j%k%KJJjj%%%J%jk%j%
-37763b10JKkj%L%%k%%%%%KKklj%%J%JK%%%k%%j%%J%%jjj%%j%JJJ%Jjkk%%jj%LJJK%jkjJJ
-37696b11%J%JKKj%jkjj%K%%j%J%%%%%jJ%K%J%KjjjJJJj%j%JK%%%jjklj%J%jjj%%J%%j%%j
-37629b14jj%JJJj%K%K%JKkj%jJJjjjJ%%jjjJ%%%J%j%JJJjj%%Jjj%%%LL%kj%%J%%%jjjjJJ
-37562b11%lj%jJJj%j%J%jJJJKKLjkjjj%J%k%%%%J%KJ%kjjjkJJJj%Jjkk%JJ%J%%J%JKJJ%%
-37495b09kj%KJ%kjjJJJJ%%jjj%jJ%j%k%JJj%j%J%%%%JJK%%jjkj%%%jj%%JJ%jj%%%%%K%%%
-37428b15J%jJ%%J%j%JJkkjj%JKJjk%%%%%J%j%%%%%JJK%jjj%J%%%jj%%%%JJJK%jjJ%jkk%J
-37361b17J%j%j%jj%j%JKJJjj%jjjJ%JJJJjj%%%J%jjjjJKJ%%jjJKJ%%jjjjjkjJKKKj%JJKj
-37294b14k%%%JJJ%%%k%J%%jjj%Jjjjjj%JJ%JJ%J%kkjJJJJjkjkJKJ%%%%j%JJK%jj%%%jjkJ
-37227b21%%J%Jjjkj%JK%%jkjjJLJ%j%jj%%%%j%JJJ%%%%JJjJ%k%%%%%%Jjj%J%%%%j%k%KK%
-37160b21JJK%j%%k%j%jJ%j%Jj%%%%J%%j%%JJJKJ%kJK%jlj%jj%J%jj%%J%KJjj%%KJ%%kj%%
-37093b21%%%%%%%Jjjj%JK%J%%%j%jjj%JJjjj%j%JJK%J%%jj%JJ%%j%Jj%%Jjjjj%%J%j%JJK
-37026b20%%jkkk%KJ%%jjJJJ%%j%%%JJ%J%jj%%%jJj%jJJJkkjjJJ%jjjJjj%J%%JJKK%%%%%J
-36959b22%kjjj%jJJJJ%jK%j%j%%%%JJ%%KJ%%jjlj%%JJ%jjj%JJ%%%jJJKK%kkk%%%j%k%JJK
-36892b25%J%J%jk%j%%jjkJKKLK%kjjjjkk%%%%%%JJJJ%jJK%%Jj%%%jjj%J%j%KKJJ%%j%jjk
-36825b27j%%%%%J%%%%%%j%j%J%j%%J%%%jj%JJ%JJ%jj%jj%JJJ%kjjj%JJJJK%kj%KJJJ%%jj
-36758b26j%j%%%J%%j%%J%%%%%jj%%Jj%JJ%j%%j%JJJJjkjJJjj%%jj%%%jJJJ%%%j%JJJ%jjk
-36691b31jjj%%%%%%%%KKjJ%%J%%jj%J%%j%Jj%%jj%JK%kk%%%%KK%%jjjjj%J%JJJ%jj%jJKJ
-36624b30j%%J%%kk%J%%%Jj%j%JJjkjk%KLJK%kjjkj%%%KJJJjj%JJJ%jkkkJKK%j%%j%J%jJJ
-36557b33%jjj%KJjkjjj%JJ%JJJJ%%Jkj%J%JJ%jjj%jJ%jj%JJj%%j%j%J%%%%%%J%KJ%%%j%j
-36490b35%j%JJ%kkk%JJjjJJ%JJ%%j%J%%jJJj%jjJJ%jjjJJJ%%Jjjjjj%j%JJJJ%%%jj%%%KK
-36423b35%k%K%%jJjJJjjkkj%JJj%%%JJK%%%j%j%%%%%JJ%%%%%%Jjk%%%%J%%%%%%jJJJ%jlk
-36356b41%J%J%%jj%%j%j%%%%JJ%k%%J%J%j%jj%KJ%j%JJKJJ%%kjj%%j%j%%%KLJj%jjj%%%J
-36289b39J%%J%%jJjk%%%Jk%j%J%%JJ%jjj%%KJjjjJ%%j%Jjjkj%J%KJJJJJJ%jjkk%%JJ%%%j
-36222b42jj%J%%j%%JJj%J%%%JJ%J%%kklk%%JJJJ%%j%jJJJJ%J%klj%%J%%%%jJ%jJJj%j%KK
-36155b43j%JJJ%j%jjJjk%J%%%jkjJJKK%%jjj%J%jJ%%%JJ%%JJkkj%j%JJ%%%KJ%%%%jjkj%J
-36088b46%l%JKJ%jjj%%jj%J%J%%%jjJj%JJ%jjkjKK%Jj%jjKJkkjjJKJJJJ%%jJJJJlk%J%%%
-36021b48kJJJ%j%jjkj%KJJ%%jJJ%%%%%%%jk%%%j%J%j%%J%j%j%J%%J%j%JJJJ%%jjjk%%%KJ
-35954b50j%%jJ%JJ%%jJK%%%J%J%%j%jkj%%%%%%jJJ%J%%j%%j%%jJ%j%%%JJJ%%%j%J%JJjjk
-35887b50kj%JJJJ%%%%jjj%%%%%%%J%%JJjjk%%JJJ%j%jkjJJJ%%KJ%jj%%%%Jjj%%Jj%%%%%J
-35820b51jj%jJ%JJjjj%%JJ%%%jj%%%JJJkj%j%%%%%J%J%%%JJjkjjj%%jJ%%jJKJJj%jjjJ%%
-35753b56%%%JJ%%j%%jJJJjjk%%%JjJJjjj%jj%%J%j%jJ%JJj%J%JJJ%j%jjJJ%%LJ%%j%kkjj
-35686b59JJ%jj%%%jk%JJ%%JJJ%jj%%%j%%%KJ%%%jk%KJ%%%%jkjJ%%k%%%j%%Jj%%JJJJ%jJj
-35619b60%J%JKJ%jlkk%%JJJJ%%jkjJKKjkjj%%%JJ%J%%J%%kj%%JJ%j%%%J%%%%%%%kk%JJ%J
-35552b61KJ%%jkkk%KJJ%j%%Jjj%JJ%j%j%%%j%JJJ%j%JjJJ%k%J%jjjJJJJJJ%jj%%jkk%%JL
-35485b61JjJJ%jjjj%%%j%J%%%JJ%%%j%Jj%%J%%jjjj%%%j%%j%JJ%%JJ%jj%JKJ%jkj%%jjj%
-35418b68JJjJJ%%jj%jkjJJJj%JJ%%%%K%jjjJjjk%JKJ%JJ%Jjkjk%JK%%JJ%kkj%K%jjJKKJJ
-35351b63J%%%jkl%%%%JK%JjjjjjJ%jj%JJ%%%JJJjkkjjJJ%J%jjjj%JK%%%jJ%J%jJjjjj%jJ
-35284b73JKJJJ%%%%%J%%%jjj%%%%%%%jjj%%JJJJJKJ%jj%jlkjJ%%%%KK%%kj%jjj%KJJ%jJj
-35217b71jjJ%J%jj%JJ%%jkj%%j%%KK%J%jj%%JKJj%J%j%Jj%kkj%K%jj%JJJj%JKKjkj%jkjj
-35150b77JKJJkkJ%%%jk%J%JJKKjj%%jkk%jJJJJ%J%%J%%kj%jj%%%%%KJjj%%%%JJJ%%%jj%%
-35083b76%J%%%J%%%jj%JJ%%%%j%Jjkkkk%KK%JJ%j%%j%%%kkK%KJJJ%jjjJ%%j%%%%k%%K%%J
-35016b78%j%%%%%k%%%%%%k%%%%KK%K%kk%k%%%KK%JJJJ%j%j%j%j%%%k%K%k%k%%k%KKKJ%jk
-34949b81k%KKKJjk%%%k%%%%%%K%kk%%%KK%kkk%KKKJJjj%JJkkkKKJjk%%%%%%%%%K%k%%%k%
-34882b83k%k%K%%%Kk%%%KKk%k%%%%%%K%%%%%%%%%k%%K%%%%K%%%%kk%%k%%%%%K%k%%KK%%k
-34815b85%%%%%K%%%%%%%%%kkk%%%k%K%K%%kK%%kk%%KkKk%%k%%%K%K%%%%%k%%K%KK%%K%%k
-34748b85k%%k%kKk%%KK%%%K%%%%k%K%%%k%%%k%k%%K%%%%Kk%%K%K%k%%%k%%%%%%kK%Kk%%%
-34681b89%%%%k%%K%kK%%kk%%%%%%%M%k%%K%%k%%K%%K%%%%k%k%%%%%kk%%%%%%%K%%%%%%K%
-34614b91%%K%k%%%%%k%%%%%%%K%%%m%%K%%KK%%kk%K%%%K%k%%%%Kkkk%K%%%%%%%K%k%kkKk
-34547b97%k%%%Kk%%K%%%%kk%KK%%%k%KKK%%k%%%%%K%kKK%k%k%K%k%k%%%%K%K%%kk%%k%%%
-34480b99k%%%%K%K%%%k%%%%%k%k%%%%KK%K%%k%%%%%%%%%%%%kkk%K%K%KK%%%%%%%%Kk%k%%
-34413b99%%%%%kk%K%%%KK%%%%%%k%k%%%%Kkk%%%K%%%%kK%K%k%%k%%%%k%K%%%K%%kk%%%%%
-34346c05K%%%k%%%%Kk%%k%K%%K%%k%%%%%%%K%k%%%k%%%k%%%%KK%KK%%k%k%%%K%kkk%%%k%
-34279c11K%%%K%%Kk%%kK%%K%k%%%%%%%K%%%%k%k%kK%K%K%%kkk%kK%%K%%k%k%K%K%%k%%%%
-34212c11%%K%%K%k%%K%k%k%%kK%%%%%%%%k%%%K%%%%%k%%%%%%%%%Kk%%%k%kK%K%%%%%K%%%
-34145c11%%%kkkk%K%%%%K%%KkK%K%kkkK%KKk%%%%%%%K%k%kk%%%%%%%k%%%%%K%%%K%%%%%%
-34078c15%%%%K%%%kk%K%%k%%%k%%%%%K%%kkK%K%%%%%%%%%%%%K%k%%%%%%%%%k%k%%%K%%%%
-34011c19%%%%kK%%KKkkkkK%%%K%%%kK%%%kk%%KM%%%k%%%%k%%kK%%%%%%%kKk%%%%%KKkk%%
-33944c23K%%%%%K%K%%k%%%kk%k%%%KkK%%%kk%%%%k%%%M%%%%%%%K%k%%%%%%%Kk%%K%%k%%%
-33877c25%%%%%%%%k%%%%%%%%%%%%%k%%K%%K%%k%%%k%%%%K%%%%%%%K%%%k%%%KK%km%k%%%%
-33810c31K%%K%kk%%%K%%k%%%%%%%%K%%%%%%%kK%k%kK%k%k%%%%%%%K%K%%k%K%K%kKKk%k%%
-33743c31%%%kkKKK%%%%kk%%Kkk%%K%%%k%%%%K%%%%%%K%%%%%%k%%kk%K%%%%%%k%%%%%Kk%%
-33676c37%%%K%Kk%%%%%K%%%%%%k%%%%%%kK%kkK%%%%%k%K%%%k%%%%K%K%k%%%%%%%%%k%%K%
-33609c37%%%%kKk%%k%%%%%%%K%k%k%%%%kk%%%%KK%%KK%%K%%kkk%k%K%%%k%kK%%%%%%%%%%
-33542c45K%K%%%k%%%%%%%k%%%kk%%K%K%%K%kkk%%K%%%K%%%%%%%K%%%%%%%k%k%%k%kKK%k%
-33475c49%kKKKk%%k%k%kK%%K%k%k%KKKk%%kK%k%%%%k%%%%%%KK%%%%%K%K%kk%kk%%%K%K%k
-33408c51%%%%k%%%%%%%%%%%%%%%K%k%%k%k%%%%%KK%%k%%%%K%K%%k%k%%%k%K%%k%%K%%%%%
-33341c55%%K%%%K%%kk%%%k%K%%%k%K%%%%k%%%KKkkkk%K%k%%kKK%%%K%%k%kKK%%%k%k%KK%
-33274c57%kk%%%%%%%%%%K%K%%%%%%kk%k%K%%%%KKk%%%%%K%k%kk%kK%%KK%%Kk%%k%%%%K%%
-33207c59%k%k%%%k%%%%kkk%K%KKkk%%K%%%%%%%%%%%%%%%%%%%%%Kk%k%k%%KKK%%kk%%%%%%
-33140c69%%K%%%K%%%%%k%%K%%%%%%%%%%%%kkk%k%%%%MKk%k%%%Kk%%%k%K%k%K%%%kk%kK%%
-33073c75K%%%%k%%K%%KK%k%%%%%k%%kkk%%%Kk%k%K%KK%%%k%%%%K%%k%k%kKKKKkkk%%%%%%
-33006c79%%%kk%KK%%K%kK%%%k%%%%%K%%%%k%%%%%kk%K%%K%%kkK%%%%%%%k%%KKK%%%kK%%k
-32939c79%k%kk%%%%K%%%%%K%%%k%k%k%%%%k%k%%M%Kk%K%k%%%%%%K%%%%k%k%%K%%K%%%%%k
-32872c87%%K%%%%k%%%k%kk%%%KK%%%K%%%%%%%km%%%%KkK%K%%%%K%%kkkkk%KKKK%%%%kk%%
-32805c93%K%K%Kkkmk%%K%K%K%kk%%%k%%%%K%k%KK%k%%%%%%%K%k%%%%%KKk%kkkk%k%%%%%K
-32738d01%K%%%%%K%K%k%k%kK%%kkk%%%KK%K%%k%%kK%k%K%%%%%%kK%K%k%%k%%%%%%k%kkK%
-32671d07%%K%kK%%%%%%%kk%KK%%k%%%K%K%%%mk%KK%%%kk%k%%KK%%kk%%%%KK%k%K%%%%%%K
-32604d05%%%kk%k%%%%K%kk%KKK%%kkk%K%kk%jk%%KJ%%%j%%%J%%jkLK%K%%k%kjkk%K%KJ%%
-32537d15KK%%k%%%%k%K%%%%%k%%K%%k%l%kK%%%L%jk%kk%%%k%%%%K%K%%%%%%K%%kkk%%k%%
-32470d26%%K%%k%KKk%%KK%%%k%k%%%%%K%%%%%%K%k%k%%k%%K%%Kk%k%%k%%%%k%%%%%KK%%%
-32403d26k%%%%k%%%%K%%%%%%%K%k%%%KK%k%%kk%k%%kK%%%k%K%K%%k%k%%kK%%%k%%K%%%K%
-32336d32%%kk%KK%%%%%%%%%kk%kk%%K%KK%kkk%%Kkk%%%%%%%%%%%%%%%%K%%%%%%%%%k%k%%
-32269d44%Kk%k%%%KKK%k%kk%%%%%%%%%%%%K%M%kk%%K%%%kk%%kk%%kK%K%%%KK%k%%%%%k%%
-32202d48%%k%%%%%%%%%%kkk%%%%%%%%%k%k%KKK%%k%%%%%k%k%%%%%%Kk%%k%%%KKK%%K%%%%
-32135d54%%%%%%%k%%%k%%%%K%%%%%K%%%%kk%kk%%%K%%%k%%%%%%K%%K%K%Kk%k%K%%%k%k%%
-32068d60%K%K%%%kk%%kkk%%K%K%%%%%%k%%k%%k%%k%KK%%%k%%%%%kK%%K%%%%k%k%%%%%%%K
-32001d68%%%K%%%kk%kk%%%k%%%kK%%%%%%%%K%%%%%%kkk%k%%%%KK%m%%k%%%%K%%kkkk%K%%
-31934d88MK%%%%%k%kKK%%%Kk%%k%%K%%k%%K%K%%%%kK%%%%%k%%k%k%k%%%%%K%%%%%k%%k%%
-31867d90%%k%kK%%%%%%%%k%%K%%k%k%%%K%%K%%k%k%%%%K%%%k%%%KK%k%%%%kkk%%%%%k%%%
-31800e02%%%%K%kK%%%Kk%kkkK%%K%K%%%%%%%kk%kkk%K%k%%%%%Kk%%%K%%%%%k%%Kk%%%%%%
-31733e10k%%%%k%%%%%%kkkK%Kk%%%%K%%%%%k%%%%%k%%K%k%%Kk%k%%mKK%%%%%%%%%%k%%k%
-31666e26Kkk%%K%K%k%k%%%%K%k%k%%%K%%%Kkk%%%Kk%%%%k%k%%%%%%%%%%%%KkkkkKk%%%%K
-31599e38%K%k%k%%%%%%%%kK%%%%k%k%%%%%k%%kkkKKKK%k%%%%k%%%%%kkkK%K%%Kk%%%%kk%
-31532e54%%Kk%%K%%k%k%%%K%Kkm%%j%%%%%%jJjl%%%Jjjl%%JKJ%J%%%%%%%j%%%%%%%jkjlj
-31465e71%j%JJ%%%%j%%jkK%J%%jl%j%JJ%jl%jj%%%%J%%jkj%%%jlJK%%k%jjlJKJj%k%%j%%
-31398e91%jk%K%%%k%jjlj%JLJjkjl%j%%%%%J%KJ%%jk%j%j%ljk%%%j%jk%%j%%j%k%%j%%l%
-31331f22K%%%k%jkjlj%%jk%%j%%%%%%%lj%%%%%%%%J%j%jk%j%%%%jl%%jl%%JK%l%jkjlj%%
-31264f58%J%%jjkjlj%jk%jj%J%jkj%%j%ljkjJKkj%mjkj%ljl%%jjkj%%%%lj%%%j%l%m%jkj
-31197g18jl%lj%j%l%j%%%ljljlljljlj%%ljml%jjkjljlklmjljlmljjljljlmmlnmmmmlmlj
-31130h57lmmkljllklnokmmmonnpmpqqqnpoqqqqqqj0rj1j2j1j2rj0rj2j3j6j7j8j9j8k1k2
-31078a283k5k8k9l1l2l7m0m2m3m6m5l9k7j6JJ7M0P6J37K15K77K74K02J02J7l9p0q2r0q9q7
-31047h62q2o9m8j2M7J24J89K07J63Q6J4l6o2p4q1q3q4q0p8p1n8l2J2P7J51J98J93J37O2m
-31017a56m9p4q4r1r2r2q4p1m0J2R9K04K88L05K52J65R2N0K5Qj3k9m2n1n0m8m5m4m2l7l5l3
-30985A98k8k6k2k1j8j7j8j5j6j3j3j1j1rj0j2j1j3j2j2j0j2j0ronoooppprponnnnoonmlm
-30940b71nlkk%%kmmkmkk%kkommkmmmkmmmkkmkkkkkkkmk%kkmkkkkkkkmmk%kkkj%kkmk%k%k
-30873d30%kk%kkkkk%k%k%kk%k%kmkkk%%k%%%%%%km%%%k%kk%kkkk%K%%%kkmk%k%k%k%%k%%
-30806e04kkk%%%kk%k%k%K%kkk%Kk%k%k%%%%%%%%kkk%k%%%%%kkkk%%%kk%k%%k%%k%%kkkj%
-30739e59%l%K%k%%%j%jkjl%jlj%%%%lj%jkj%%lj%j%%l%lkkjjkjjljl%jljl%%jJ%jkj%%lm
-30672f30jllkmmmmmmlnpnpqqjKJ1J7K4K7K6J7J2QPMM%mppopqmnkKNQRPJ%kmomkmonqmmnl
-30612f23mmlmmm%MQQPLknmpnpqnoj%MQQJ3J7K2L0K8K2J2M%oooqoooommljlmmmmlkmlm%%%
-30552e95%jk%jlklmjlmjllmlkmonmlkonpnmjJJ2J6J3PJLMJ2J5QjoqolNJ2J6J1M%MJ1J6J4
-30496e26OKmmmqooopmmljjl%lkllkljkj%%jk%jmlj%%%%Jjljl%j%jl%l%jkj%jkj%%%jk%Kk
-30429f37j%%%ljmjk%K%%J%j%J%%%jkjl%%j%%%jk%%%%jlj%%%j%k%%j%%%jl%jkj%%%%%lj%%
-30362f78%lj%%%J%jjl%%%%%jkjjkKkjJ%%%%j%%%l%%jjkj%JK%kjlj%%%j%J%%%jkjjllj%%%
-30295g18%J%%%jjkj%%%%%%%%%%%jkj%jk%j%%jkj%JKJjkj%lj%%%%jkj%%%j%kj%%%%%jkjmj
-30228g55kjjk%%%%Kl%j%kj%j%%%Jjkjlj%%JKk%j%%J%jmlj%%%%%lj%jkj%jl%m%j%k%%jjkj
-30161h06L%kj%%jl%%L%%%kjjk%%%K%kjmjkK%ljkj%j%%%kj%lljmj%JJjjkjjl%%j%kj%%lj%
-30094h57J%%jj%lj%kjjlljjkj%%Jjjljkj%j%kjj%ljlljlkl%%%%ljljljlj%%%jlljjllklj
-30027i46kj%ljljljljljmlmjmlkljkjjljlnmljlm%ljmmljlmmmmmmnmmmokmonnnkolnlnon
-29960a153oooonopopqpprj1j1j1j2rqqj0j3j2j4j5j6j6j7j6j6j9j8j8k1k1k7k8l1l5l6m1
-29919a749m4m7n1o0o7p2q0q3p5n0j4J5K4K5P5K27M39N75N10K88O0q2j39j53j55j53j48j43
-29891a127j40j29j03l3R7K69L89L82K47P6n1j09j25j25j24j21j21j18j21j19j16q5oJ44L17
-29866i52M04L44J81J9p6j20j35j35j37j36j35j36j31j02j9J50L67N12M81L08J27K6lrj9l5
-29840F39n6p1p4p3o8o0n3m6m2l6l2k8k7k6k3k3k3j9k0j7j6j6j5j5j4j2j1j2j2j2j2j2qj0
-29806c55j0qqqqoopoooooooqomkomqommomomkkmmmmmnmlmnmljmlmj%jkmmkmmkjmlmjlm%%
-29740f38jl%jmlmljmmjlj%kjjljkjljljjkjlklmmjkj%ljjk%%jjljl%ljljjl%JK%%lljljj
-29673g51lj%kjjkj%ljmmj%%%kjlj%%jllj%%jJjlmlj%%lj%j%kjj%kjjljljk%%jjkj%%jlk%
-29606h36%j%jlj%J%jlljljjkj%%ljjkj%jk%Kkj%jllj%lj%%jlmjk%%K%l%jljk%%j%lkllj%
-29539i13%jlj%ljlljljlklmjllkmommmnpnlKQJ3J5J0OJNJ0J3QPJmnpnomnpopnpnlMQJ2J2
-29479i37RMMQJ4J4J2Ljmmmmomnnmlmmlkk%jjmljl%ljjljkj%jkj%jkklmljjkKJjljkj%%lj
-29415i85%%%%ljm%%%jlj%%Jljljj%kkljl%%%%%lj%jljl%%%%jkK%kjjl%jl%k%jljjkj%%%l
-29348a055jjkjjljk%j%jllj%%j%kj%%jkjljlj%%%%%jljlj%kjj%kkkjjlk%%jjljkjjjkkkj
-29282a136j%kljkljj%jj%%jlk%%jjjmjjkkjkjmljkkjk%jjjljjkmkokkjkkj%jmljjlkmnkl
-29216a251jjnllkklmkkljjj%jJ%%LMKKLJJJjjnmnkklkklj%%LJKLNOMNMNKMKKLJlkkkl%kk
-29150a263llknkmlolnlmllnpmnlmj%j%jJ%jJJJJMMOOQJ0RRQQQPOLNJj%%jjjlkmlkmjkk%%
-29085a264JKKMLOOLKLKJ%jkonnnonpqqopoooommlmk%%JJJMLOPPNNNLL%%jJ%%Kk%KKJKNLJ
-29019a274KJK%kmlolllkonnolmlolmj%jjllkollkjmllnlljkkkkj%kjnkmkklkjllkjmkjkn
-28953a444kkmjklk%llkjjljkjkmjk%lkjllklmjjklkjmkkmkkmljmkkkljkkkjkkmkklkkkkk
-28887a587knklnllkjklkklkjlllnkkl%kkmklnolmllmll%j%%knlnloklmmpppqqqpqrprrj2
-28822a840j0mLJ6K9L4K8J9J0QQPJjpqqj1j1j1rrokKPJ0J0O%lppqqppolnnoppqponnk%OOL
-28768a843jprj2j0j0j3j1j4j0r%RJ8K6K4K1K1K4K6J8Pnrj0j1j0mJRJ0Pjpqj1j2omKPJ1Oj
-28724a801nqqqopnoqokMJ2J2P%nnpqppnnoqnmomnqnmpolknlnlnklllmloqolmllmjlnnlkn
-28660b057mnkllomnlnkmknmnlnmoolnlmlnllmjnllnplnlnlmkomklmnmmnmlmnnmokmknnml
-28594b318nonnollmooonlmonmomkmpnnomkmpmmomlmpmkkmnlmonmoomnmloomnmnmpnmpomo
-28528b628onrnnqnqmopnnomqoopnnqoqoonmpolklnmklmllllonnonprpporpj1pqqrppnpon
-28463c006poqopqprqrprj0pj0prqj1qrj0pqppropoomlmonnpooonpprj0j2j0qj2rj1j0pj0
-28408c428qj0j1j0j0rj1j2j1rj1rj1j2j1qj0qj1j1rj2j1rj1j0j0j1j1j1j1qj0j1j2j2j2j0
-28370c822j0j1rj0j1rj1j2j0j2j2j1j2j4j4j4j3j2j2j2j4j3j3j3j4j5j5j4j3j2j3j5j6j6
-28336d249j6j5j5j6j6j6j7j6j6j7j6j8j6j5j7j5j3j3j1j4j3j4j6j4j6j4j8j5j7j6j8j8j7
-28303d763j9j6j8j6j9j6j9j9k0k1k0k1k3k0k0k2k0k2k2k1k2k4k2k0k3k1j9k2k2k1k4k3k4
-28270e444k5k4k8k7k7k7k8k7k6k6k7k5k6k5k6k5k5k5k7l0k9k8k9k9k8l0l0l1l1l1l2l3l3
-28237f364l3l4l7l6l6l6l6l7l9l8m1l9l9m2m1m2m3m1m5m6m2m3m4m5m7m5m7m5m8m7n1n0n3
-28204g752n3n2n6n7n7n8o0o2o1o2o3o5o5o6o9p2p3p2p6p4p6p9q0q5q5q6r1r1r3r5r5r9j03
-28171a0183j01j06j09j14j15j18j20j24j30j32j38j41j42j49j53j55j56j57j59j63j62j65
-28149a3192j65j67j70j77j86j96k05k18k34k52k72k89l02l18l24l18k99k62k05j34m2N4J66
-28126a7707K91M13N24O03O50O82O98O93O55N97N28M48L54K58J71J03M2j7p8j20j49j59j57
-28103a0677j46j20r7q1q2r1j07j29j65k15k80l41l92m24m37m28l98l51k91k17j37o6k2j3
-28079a5707l1p6j49k47l70n02o23p24p93q18p89p02n53l44p0K70O76J115J549J951K314K639
-28057a1984K895L050L085K995K800K506K155J767J352R25N08J36j75m15n95p16p81p98p74
-28038G936p26o60n84n14m59m24m11m17m42m90n47o05o57p01p25p38p27p00o53n89n18m42
-28016d793l82l43l37l68m27n10o02o89p58q03q15p79o94n47l41o0K88P06J170J661K145K591
-27994d687K962L218L345L323L150K849K441J966J461R58M92Q2k54n11o99q15q77q88q51p77
-27974A5888o71n34l80k21p5M2J09J26R5K3q1j92k97l84m44m79m87m65m23l64k95k19j47r0
-27950A0035m4k0j9l9p5j21j68k06k27k20j87j31n9K6J09J90K66L38M07M79N51O24O88P33
-27926A2930P47P23O60N58M27K83J37Mj08j92k56k91l16l24l18l10k95k79k62k42k27k10j99
-27903A2640j85j78j69j65j64j63j63j61j63j65j63j63j57j55j53j51j46j43j38j32j28j28
-27881I207j24j20j19j14j14j10j09j05j04j03j01r9r7r5r5r3r3r0q8q9q8q5q2q3q1q1p7p8
-27853F490p4p3p3p2p2p2p2p0o9o8o8o7o8o7o7o7o6o5o5o5o5o7o8o6o4o4o4o8o6o6o6o6o8
-27820D252o9o9p1p1p0p2p2p3p5p4p6p7p7p9p9p9q0q0q1q2q6q7q5q7q5q3q0p8p3o5n6m6l2
-27787A803j7JK3M6P1R7J24J52J73J90J97J96J84J60J37J10Q4O3M8L8L8M0M7N4O1O8O7O3N3
-27758D371M1K4Pj1k8m0n6o4o8p0o5n8m7l2j5JJ7L3M8O2O7P1O9O3N7N2M7M9N4O7Q5J11J42
-27725D984J71K01K21K35K35K28K07J83J51J18Q7N9L4J1pk2l7m8n5o2o6o9p0p4p2p4p1o8o7
-27696F263o6o6o4o2o3o1n8n6n5n3n0n2m9m8n0m6m4m5m1m2m2l9l9l8l8l3l3l3l2l2l0k8k7
-27663D748k8k7k8k7k6k4k5k4k3k2k4k5k5k3k2k1k1k3k0k2k1k0k1k3k1k1k2j9j9k0k0k1j9
-27630D001k0k0k0j8j8j8j9j6j7j9j8j7j5j4j4j4j3j6j6j5j5j5j5j6j5j4j2j4j5j3j4j4j3
-27597C479j3j2j2j2j4j3j3j3j2j3j2j3j3j1j2j0j2j3j2j0j2j4j1rj1j0rrqj2j3j2rj0j0j2
-27561C063j2rj1j2qrqrpqpj0j1qrqj0pqpj1j0j0j1pqoqnqrj2qrpqnpoprj0pqproj0qrnoj0
-27508B619pqooonqqroopqomponpornponqnrpqpopnnpnonoqnnpnpmmnroqnopnpmlmpppnlk
-27442B215nkmmoomomnonoppmnomonlomonlomnpmnnlnlolomonmonnoklmomnnmplnnllnlnn
-27376A901lolmlnlnmokmklopnllnlnlnolnlklklnplmkllkonnkllkmmokmlnlnlnlmlnlmlk
-27310A650nkomnlmkmloklnlnkmkkmkjmlnlokkmklmkmllmknklmlonlkmkkmkkmkmlnmmkkkm
-27244A430jlmkmlkmklnjmljklklnlmlnjnnmkllkklllmkkmkml%llkolnlollkj%%%jknnlml
-27178A238knlnkkkjkknlmjknknlklkknkllkkllkmkkmlnknkjkm%jljl%mmmlmmkllmnmmmmj
-27112A047ljlljlnomkljkkmlmmnmllmmmnljljmnmokllmnnomkmmljlmlmnnpnpnponnomklj
-27046H01%%%kj%%JLM%ljljJ%K%kKKLMM%MLJM%%jkjmnppqqopqqpnnpnppnmmjllj%J%%LLKL
-26979G02LJMMJK%kmkmonqqqnpmmmjokl%%JKJLJ%lklmmonnqpqqqqpoomoqoqooqoqqqqj0j0
-26914D34qqpqqqoqmmmkkkk%%%kkk%kk%kmkmqqomommmmmnoonpqqrj1j1rj0rj0qrrqqrj1j0
-26853I3j0j0j0j3j1j1j2j2qj0rj0prrpprppqj0pj0rj0j1j3j4j4j7j7j9j8j9k0k0j8k0k0j8
-26812d07j7j8k0j8k0k0k0k3k4k4k6k9k8l2l2l5l3l5l6l6m0m4m4m7m8m9m9n3n5n6n8o1o4o6
-26778a667p2p5q1q4r0r8j05j13j24j36j44j53j66j78j88j97k04j99j84j54j25j15j20r9L
-26753d868K50O77J206J582J556J160O20J55j45l09l79l98l85l41k64j34M0K45M17N21N60
-26732A766N27M00K09J3j39k36k85l06l11l11l06l03l00k91k74k44j80o2J21L45N38O39O15
-26709A625M70K54L4j42k57l23l51l49l27k65j39Q9M66R47J353J438J156O96K70lj30j61j46
-26686F205j29j33j53j73j86j85j76j67j53j45j31j22j14j06r9r2q4q0p5p0o8o2n9n7n3n4
-26660C279n1m7m7m6m2m2l9l8l5l3l3l2l1l1l0k8k8k7k7k2k4k3k2k3k1k3k1j9k0k1k0j9j7
-26627B297j6j6j6j5j4j3j6j5j5j3j2j5j4j2j3j1j2j2j4j5j3j1j1j2j0j0qj0j0rqrj0j2rj0
-26591A856qj0qqqqoj1rqolpqqpprpoppppqqololnmnnnppqqpmnlnpmnllmonlololonlnlnl
-26527A476lnnmnkmllnnlkmknllmkoknlomnkllkmlommjknkkllnlnkkjlkjjlkjlmmnlnkmk%
-26461A261kljklmjjjkljkmlnjklkjlljkmjjkmlnl%%%%%lmkkmjllj%%jjjjkjklmkklkjjJk
-26395A131mjjmljkkj%%jmllj%jkj%mljm%jkjljjkjljjl%jk%j%%lklmjl%%ljk%jjl%ljm%j
-26329A024l%jkj%%jJ%%lmkkjjl%%jkjjl%lj%%jlm%%%%jl%jl%%%jlmlkl%j%%%kjjk%jlj%j
-26263I44%%%ll%jjkj%%%%jmlj%k%%j%jkj%%%mj%ljl%j%kjjl%%jl%jl%%%%jljlljjkjJj%j
-26196H72kjJ%%j%LJJjjlljljlmj%Jj%jJMML%%JJ%%jmljmlkk%KJ%JLLKKkjmlkljl%jkj%%%
-26129H37j%%kjkjljlj%%jk%%j%Jj%lj%jl%ljjk%j%jkj%lj%%ljjkjlklj%JMMNLjlljlkl%J
-26062G79MLJjJLJ%jmjl%jll%LLJ%%j%%%ljl%jkj%jkjl%K%kjlkl%%%%%%%%jljlljj%%kjjl
-25995G34ljj%JMML%lmmljjkLLNMLJML%lljmmmj%JLMKKJjlmjkj%jl%%jkj%%%jk%%jlj%jJ%
-25928G14%%jkjm%JL%ljjkj%jk%KJJj%jk%j%%%%%%%jkj%%jk%%jjk%jj%%kj%JKJ%ljjl%%%J
-25861F79j%ljlj%%jk%L%%jkj%jkKk%KJ%J%%j%%mjkjjkK%J%jkj%%J%j%%%jl%l%%%j%%%%%%
-25794F46jl%jl%%%%J%j%%%j%kjj%%J%jkjlj%%%%%JKkjjk%%%j%l%%%%%%jkjj%J%%%JKJ%lj
-25727F15mljj%%Jjkjjljl%%lkl%%LKLL%%kjjJJLMM%%%lmjj%JJKJ%%%jJLKL%jl%lkljlmjl
-25660E87jJJLLJJj%j%JLJLKKlmjk%%LJL%%%%%%LJ%JKJ%%jljllmj%%%jk%j%%%j%%%l%%jl%
-25593E83jkj%j%%%%%%Jjkj%Jj%%j%J%J%jj%J%jk%L%ljlj%%%j%l%JL%jk%%j%%J%%%jj%%ll
-25526E56%%%k%K%%k%k%%%k%Kkk%K%k%k%%%K%%K%k%%%k%k%%%%kk%%Kk%%Kk%%%k%%%%kk%%%
-25459E34K%k%%%%%K%k%%k%kk%K%k%kkK%%%Kk%%%%%%K%k%K%kk%%%%k%%k%%%kkk%K%%%%%%%
-25392E16%K%%%%%%%k%kkk%%%K%%kkk%%%K%K%K%%k%%k%kk%Kk%%%%kk%%%%%%k%%%%kk%K%%k
-25325D94KK%%%kk%%%%%K%Kkk%k%%%K%%%%%%%kk%%%kkK%KKKkkk%k%%k%k%%K%%%k%k%%%%%%
-25258D80%K%%%%m%k%%%%%Kk%%%%k%kkK%Kk%%Kk%%%%Kk%kk%K%%%%k%%%%%K%k%%k%%kK%%k%
-25191D64%%k%%Kkk%%%%%k%K%%%%%Kk%%k%k%%K%%%k%%k%k%%%%%kK%%%%%%%k%k%%%%%Kkk%%
-25124D46K%kkK%K%kkkk%k%%k%%kk%%MKMKk%k%%k%%%KK%%%%%%%k%%KK%%%%k%mmk%MMKM%%%
-25057D46mk%%%k%kK%%k%%%kkk%K%%%k%%%%kK%k%kkk%kk%%lkKLMMKK%kkkm%%KKMK%kkkkkK
-24990D22%MMOM%k%kkk%k%KMMKkkmk%%kkk%%%%k%%%%%%k%%%K%%%%kkk%%K%kl%L%K%k%l%%k
-24923D13%kkKM%%k%%%%%K%%%%m%%%%KLKlkkK%%K%%kkk%%K%kk%%%%%%k%k%%%%%%%%KK%%kk
-24856D03%%kkk%K%K%Kk%%%%%%%k%%%k%%K%%%k%%k%%%%%kk%%KKKkkk%%k%%%K%%%k%%Kk%%K
-24789C91%%k%%%%%%%kkk%Kk%%%kKK%K%%%kkkk%%%K%k%%%%%%k%%%%%%%%%k%%%%K%k%%%%k%
-24722C73k%%%%%%k%K%%%k%%KK%k%%%%%%k%k%%%%k%%%%%%kk%%%%%kk%%kk%%kk%%k%%MQO%%
-24655C65MOOKk%%%kk%kk%k%%k%kK%%kk%%K%kk%k%%%%%%%%%k%k%K%%k%k%k%kk%%K%%%%km%
-24588C45%%%kkk%kkkmkMMOKOOQOMMKK%kmkk%kmkkkKk%%%%%%%%kkkKK%%%k%%%%%k%%k%k%%
-24521C49%%%k%%%%kkK%%k%K%%%%%%kkkkk%%%%kKKMK%%KMMK%%%Kk%%%%kkk%kk%%%k%K%%%%
-24454C45k%%kk%%K%%%kK%%%%k%%%%%%%%k%k%%%%K%%%k%%%%%%%%%k%K%%K%k%%%k%%%%kk%%
-24387C29k%K%kk%%K%%%k%%%k%%%%%%KK%%%%%%%%%k%K%k%%%%%%kkkk%%%%K%%%%K%K%kkk%%
-24320C17%%%%%k%K%%%kk%K%%K%%%kKk%kk%%%%K%KK%%k%kkkk%K%%%K%%%%K%k%%%%%%kK%K%
-24253C13%%%KKk%%%k%k%%%%%%kkk%%%%%%KkK%k%%kK%%K%K%%%%kkk%%kK%k%K%%k%%K%K%kk
-24186C01%%%Kkkk%%%%k%%%%%%%KKK%%kk%%%%%%%%%%k%%%%K%%k%kk%%%%%%%kk%K%%%K%K%%
-24119B93%%k%%KK%kk%%%%%%%%%%%%K%kk%KK%%k%k%k%%%K%%%k%%%%%%%K%K%mkk%%K%%k%%%
-24052B83%%%%k%%%%%k%%%K%k%%jJKK%%%%%%k%%%%k%%%Kkjj%%JJ%%%%%%%%%jJ%%j%%%jjJ%
-23985B77%%%jkjJ%JJj%%%j%j%%jjJJjJ%j%j%j%KJ%%Jjjk%%%Jjj%J%JKJ%%%jjkj%%j%Jjj%
-23918B67%%J%j%JK%jkjjJKKJjkj%jkjJ%%jj%LL%jj%%%J%k%J%J%jj%JJJ%%jj%J%jjjjjjlk
-23851B56%JLKJjjJJ%jjkk%J%JJ%j%%%%jJ%J%j%%%j%jj%%J%J%%%j%JJ%jj%kjJ%%j%jkJJJ%
-23784B54J%%J%j%j%Jj%%jjJjjjj%%j%K%j%%%J%J%jjk%JLJj%JJJ%kjjj%%j%%%jJJ%J%JJJj
-23717B52jj%%j%jjj%JJjjjjjJJ%jk%%K%jk%jjj%jjJJJKJJjjj%JKJjjjJ%%%%%j%JJj%%%%%
-23650B42%%jJJJj%jkjKK%jj%%jk%j%KJjjjjj%J%%Jj%%j%%%%%%%J%Jj%%j%%j%%%%j%j%JKK
-23583B37%j%%%jj%J%jjjj%%%%J%%jk%J%k%JK%jjJ%JJJ%jk%%J%jkj%JK%%%%jjj%K%j%%%%j
-23516B27%%%%JKK%kj%%kkkjjj%J%J%JJ%jJ%jj%%%%jJ%%J%%jk%%JKJ%%%kk%%%jJKJJ%jjj%
-23449B21jJj%jJJ%jJj%jkjJKJ%%kj%%jj%JJ%%jj%%JJKJ%%kjjJjjjJjj%JJ%%%jJJ%%%J%j%
-23382B16j%jkj%JJ%J%jJJjjkJJ%kjJJ%j%JJ%kjJJJ%%%jjJ%J%jjjJJ%KK%%Jjkkj%k%JJjj%
-23315B09%J%JkkjJKJjkjJ%K%J%jkjJ%%jjjj%%KJ%kj%JJ%%jj%%%J%jjjj%%J%J%J%JJK%jjj
-23248B04jj%kjJK%JJ%%%J%%klkj%KKJJ%%%kk%J%k%j%jJJJjJ%%jj%%J%jj%JJJ%%%%jJjj%%
-23181A97%JKjjjj%j%j%%Jj%JjJ%j%jjJJJ%%%J%j%jj%JK%j%%J%Jkk%%J%kkjJjj%J%%%%jkj
-23114A85JKL%JJJ%J%jk%%%jj%jJ%%J%k%JJJkj%J%jkj%j%j%%%JJJJJ%kj%%j%%jJ%%%%%jj%
-23047A83%%%j%J%j%JJ%JJ%%kjk%%JLJ%j%%jj%j%KJ%jjJjjjJ%jjJ%J%j%%Jjj%%%j%%%Jj%%
-22980A79K%jk%JK%j%JJ%%jk%J%%%%%J%kjjj%jkjk%JK%JJKJjkjj%KJj%k%j%JLK%j%%J%jjj
-22913A75JJjjk%%jjJKJJ%%j%jj%%%%jJjjjjJJj%%%%%JJ%%%jj%%JJKjk%%Jjjk%J%%%JJjj%
-22846A69%Jj%%%j%%%%%%j%j%KKKJ%%kjj%jJ%%%j%Jjjjjj%JJJJ%K%jjkjJJJ%%j%%Jj%jJ%j
-22779A66%j%%%jJK%%%%%jkk%Jjj%K%%JJKJ%j%%%JjkjJ%j%%J%jjjj%%jjjJJK%%%jJj%J%j%
-22712A61%%%j%j%%JJ%jj%jj%%j%J%jj%%JjJLJ%JJj%jjk%j%J%%%%J%JJ%%jjjJ%j%j%%%jjj
-22645A53%jj%%%%%K%jjJJ%%%%%jjk%%%%J%%J%%%Jjj%JJJJJjjjJ%j%%j%%J%kjjJ%%%%%%K%
-22578A51jj%%%%%%JJJJ%kkjjkjJJJ%JJJ%%jjj%%%%kJ%jjj%JJJ%JJJ%kkj%J%%J%j%j%j%%J
-22511A44%%%j%JJ%jj%%JKJ%jkkjK%%%%JJJkj%J%%jjjjj%KKKJ%jjJ%%%jjj%%%%Jjj%KJj%J
-22444A44%%k%%%%%%%jjJjj%j%J%%%%lk%JJJK%%jJ%Jj%%%%%KJjjj%%j%jjj%JJKJ%j%kk%K%
-22377A37%jj%JJJ%jkjjjJJJK%%j%Jj%JJ%kkJJ%jj%%j%JKKJjjljJKJ%Jj%jkj%JJ%jj%JLK%
-22310A39kjjjjjj%KK%jjj%%k%JJ%%jj%JJ%j%jjjJK%kjJ%j%Jjjj%%jJJ%%%%J%%JJJjkj%j%
-22243A26%%%JJ%%JK%jjjjkjJJJJ%jjJJj%j%jjj%%K%jkkk%J%%%%JJKJJ%j%J%J%j%JJ%%Jjj
-22176A26kjjKK%%jkj%JJ%jkk%%%JKJJ%%%%%j%jk%J%%%%KJkk%%Jjjj%%JjjKJjk%JKJjj%%%
-22109A19jJJjkj%K%kjJ%JjjJJJJjj%%%j%%%jKJ%kkj%JJj%JJ%kjj%JJJJjjjJJJ%JJ%kjkj%
-22042A12%%j%%%%%%J%j%J%%%J%jJJJjj%jjjjJJjj%%JJMK%kkkjJJk%%%JJ%%jjj%%JJJ%%j%
-21975A11%j%J%%%JJ%jj%%%%%%%JKJjlj%%jj%%%%J%j%%%%%jjKK%jkj%J%%JLJjk%jj%JJ%%%
-21908A09knjJJjjJ%jJL%%kjJLK%jkkkkj%JJKJ%%%%K%k%%%%j%%J%%j%JLJ%JJ%jjkljJ%%%%
-21841A02j%%%%%JJ%%Kkj%%jj%J%J%J%jjjj%JJJjjjj%K%jJJ%llkKJ%%%%%jJ%%KKK%jjkj%%
-21774I7%jjJKJ%%%KJJjl%jJJJ%kk%%%%%jjjJJJJ%%%%%%%%jj%%jjjJJJ%%j%%%%j%%%j%%jj
-21706I1kj%KKLjjj%%%%KJJjJjj%k%j%%JJ%J%JJjk%K%j%%%jkjj%jJJ%%%JjjJJj%jj%%%%%%
-21638H8%JKJ%kjljjj%JKKJ%%%%%JJ%kkj%JKJjjJJjj%%JK%kkkkjJKJKJ%%%%%k%KJJJ%kkk%
-21570H6JJJ%%jjkj%%K%j%j%J%%%JJKJJjkkjjj%JJjkk%J%%J%J%jJJ%kj%J%j%%kjJKK%kj%%
-21502H0JJ%jJJJ%%%J%%j%J%%jjk%%jjJJJ%J%jjj%j%%%J%J%%JJ%kjjK%%%jk%%%JJJ%kjj%J
-21434G8KJJ%J%%J%j%%%%JJjkjjJ%k%j%%%%jj%%JJ%%%JJJJ%%jj%%K%%%%%Jj%j%j%%j%%%j%
-21366G8JjjjJKJ%%j%%%%JJ%jj%j%%%%jkjjjjJJL%jjJ%JJ%kjjJ%%JK%J%%%%jj%JJ%jkj%jj
-21298G2jJ%%KK%%jjj%%%%%%J%%%%jjjJJ%J%j%J%kj%%%jJ%%JJ%%K%%%jjK%%jjJJ%j%Jjj%j
-21230G2jjj%%%%%%Jj%%%J%JJjjj%%%%%%jj%J%Jj%JKJ%j%%j%j%%J%%%%jjJJJj%jJ%%%%%j%
-21162F9jjJJ%%%%jj%%JJ%j%%j%JJKjkjj%%JK%%%%%jjj%J%%%JJ%%%%%%jjkjJJ%J%%%%jk%%
-21094F4%JK%%j%Jj%%%%%%%jJ%%k%%%Jj%JjjkkJj%j%JKKJJj%Jjj%JJKjkk%%K%jj%%J%j%%J
-21026F3J%j%%JJ%%%jj%j%%J%%j%J%j%%%JjjjJJ%%kkj%%%JJJ%%%j%%%j%JJ%%J%%kj%J%%jj
-20958E7J%%KJ%%j%J%j%%jjj%%JJ%J%j%kjjkkj%%JK%JJJjjjJ%%j%J%%JJJ%jj%J%%jjJJJJ%
-20890E8%%jjjjJ%%jjkkjJJJ%jjj%%%%%%JJJKK%jjkLJ%jjkj%L%k%%%%%jJK%%kj%%%%%%J%%
-20822E1%kjJJ%%LJ%%jk%%jJ%k%%%%%%JJjj%JL%%%J%jljj%jjJKJJ%jj%%J%%%jj%%jJJ%jjj
-20754D6k%%%JJJ%%%%%jj%J%jj%%%j%%J%%%%j%KK%jkjJ%%%J%J%%j%%J%J%jk%kk%KJJJjk%%
-20686D2%%%%%%jk%%JKKKJlkjJ%%%%%J%%%j%%JJ%jkjjjj%%J%%KJJ%%%%%jjjjjjj%J%KKJ%j
-20618D0jjj%jjJ%J%KJ%%%%%jj%j%j%%KL%jjKJ%jj%jjj%JKJjkkjjJ%%%J%%%%%%jj%%%%JJL
-20550C9K%jlk%Jj%JK%jjkj%%J%K%jj%JJ%jj%%KJjk%%JJj%%J%%%jj%j%j%jJ%J%%%jkj%KJ%
-20482C2%J%%JJ%j%j%jjj%%K%%jJJ%%%J%%%jjj%%jjjJ%j%jJKK%jj%%%JJ%%J%j%kkj%JJ%J%
-20414C0%kj%JJJ%k%JKKJ%kknkJLK%%J%%%%jJ%JJjk%%K%%%%%jj%j%jl%%%j%KK%kj%Jj%%%j
-20346B3%%jj%KJjj%J%%j%%JJ%jjjJJJJLJ%%kkjkjkjKKKJK%k%Kkkjk%%%J%%j%JJjJJKKJjk
-20278B5KkkkjjjJKL%jjkjj%JjJJ%JJ%jjjjJJ%j%JJ%J%%jj%%%jjj%%JJ%k%J%%J%%%j%%%j%
-20210A7%%%%%%%%%%%%%%%%%%%%%%%%J%%%%%%%j%J%%%%JJjj%%J%jj%JJ%%%jJ%j%%j%j%%j%
-20142A5%%%J%%J%j%jjkkj%KJKJ%JJj%%J%j%%J%%%jjjkK%JJjj%%JJJ%%%%jkkj%LJjkjJK%l
-20074A1k%J%K%j%%%jj%J%jJ%%%%%%%%%J%%k%%j%%J%%%jjJ%JJ%j%j%l%K%J%JJ%jj%%%%%%%
-20006H%%%jk%%%LJJjjj%%kj%JLKJjjjjJ%%jkjk%%%%%%%%K%M%ljJj%%%%%LJ%jJ%jl%%%%%%
-19937D%%J%%l%%%%%jjJJ%%KJ%j%k%Kk%%K%k%j%JK%%%%%kK%J%%%%%%%jk%kj%J%K%%jj%K%%
-19868Bjj%jJ%%%k%JJJ%J%%%K%%%k%k%%JJjjj%J%%%JJjj%JJ%jjjjJ%j%JJ%%%%%jJjj%JJ%%
-19799@%%%%jj%%J%%%%jkK%k%%%%%%%lj%JKL%%%%%k%%%%K%%%JJj%%%%j%%%k%j%%lj%J%%j%
-19730iJ%%J%jj%JJKkj%%jjjJKJ%j%%%JL%%%j%%JKkl%%%%j%%%%k%%%%%JJJ%Kk%j%%J%%j%%
-19661h%%J%%%%K%%%kkk%%JJ%%%%JJK%k%j%k%J%%j%%j%JJjjjkjJK%%%k%jjJ%Jj%%%JKJj%%
-19592a2J%jkj%J%%KJJ%j%%J%%%%k%k%K%k%%j%Jk%j%%%%Jj%%j%%JKJ%%jj%JJ%jj%%J%jj%%
-19524a7%%%%%J%%J%%j%jjJ%Jj%jk%%JJ%%%%j%%%%jjjjKJJJ%%%j%jj%%jJKK%%%%jjjkk%JJ
-19456b2jJJjj%K%%jjjJJ%%jj%JjjJJ%%%%%%JKJ%kj%%j%%JJJ%jj%%%JJkj%JKJ%jkjjjJ%%K
-19388b2J%kkl%JKJjk%KJ%j%%k%KJ%J%jjk%K%kk%%J%%%%%J%%KkjJKJ%%%%ljJ%K%JJ%kkjjl
-19320c2%JJ%jj%j%%KJ%jJJ%%%JJjjkj%J%JjjjJJ%j%J%J%%%JJ%kjjjj%%%%%KK%jJ%j%%jjj
-19252c4%%%%%%JK%Jjjjj%%%%%%%%%kj%KJ%jj%%jjJ%%JJ%J%%%k%%jj%KK%%%J%j%J%jjjJJ%
-19184c4jj%%%J%J%j%%j%J%%jj%%%%%J%jJjjj%%%Jj%%J%%j%%JjJKJkjJKJ%%kljJ%%%%%jj%
-19116d1jj%%JJ%kjjLK%j%%%%%J%j%%JJ%j%j%jJ%%%J%JJj%%jk%%%j%%jjjJ%J%JKJ%%jkj%%
-19048d4%%J%%%J%jkkJJ%jk%JJj%KJ%%%jjjJJJJJjjj%%JJ%%%jjkjklj%MKLJjj%%%JJ%jjk%
-18980d8j%%JJJ%jjjJJ%j%%jjj%k%j%%%jJMMJJjj%%jkj%j%%l%%LJ%j%%k%j%%%%JKKK%jkj%
-18912e1J%jkjJ%%%jj%%j%J%JJjjJJLj%JJj%%%%jkKk%%%j%j%j%jjJJ%%J%k%%JKjj%JJ%j%k
-18844e7k%J%JJj%JJj%%jk%%%%%%JJJJjjjjk%jJJJ%jjj%%J%j%%%%JJ%j%J%%jj%JJJ%%jjj%
-18776f2%KJJJ%lk%KJ%kjJJ%%%%jj%%KJ%%j%%%%%JJ%jjjj%J%kj%jjJJJ%%KJJ%kjjjJ%jkj%
-18708f7J%%J%j%%%JJ%jj%J%j%%%JjJjJ%j%%%%jk%J%%j%%%%%%JJJ%%%%%j%%%jj%%J%%%%j%
-18640f9%j%%%%j%J%%J%%j%Jj%%J%J%JjJJKk%kjjjj%%%J%J%kj%%JJJ%%jJJ%j%JkkjJJJjj%
-18572g3KJ%jj%j%%%%%%J%J%kj%%j%Jjj%%%jj%KKJJjj%JJ%kj%kj%Jj%%%JJKJ%jlk%%%j%jJ
-18504h0JKJ%j%%%JjjjjjJJjjjjJ%J%jj%JJJJj%jjj%%%%%J%%%jjJK%jjJ%%%jJ%J%%J%%%%%
-18436h0jkJJ%jkkjJJJJKJ%jkj%JK%jj%%j%%J%j%%J%JjjjKKJJJ%jkkj%%j%%%%%%j%J%%%%%
-18368h5jj%%J%kj%JJ%%%%KKJ%jjk%%%%%J%jljJ%jjJJ%%jJJJJJ%%jj%%%%J%j%jjJJJ%jjjj
-18300i0%%j%jjjjJJ%K%JJ%jjJ%%%jjjk%JJ%%jjj%%%%%JJJ%j%J%JK%%jkj%JJJjk%jjjj%%j
-18232i9%j%JJ%%%%J%jj%jj%JJ%JJk%JJ%jJLJ%jjkj%%JK%jkk%%J%jjJJJ%%jj%%JJjjjk%%K
-18164a01%j%%jkKJJ%J%jk%%%J%%j%%Jj%%kjjJLJJJ%k%jk%jJKJJ%%%k%%J%%%%jkjjJJ%j%%
-18097a06%J%j%%J%jjJ%jjj%%KJJ%j%jjJJ%%J%%%%jjk%%JJJjjj%%%jkj%JJJ%%%%%kkj%JJ%
-18030a13%%JKJ%%%%%jjj%%JJ%%%jJ%j%jkjj%%%%JJ%%J%jj%%k%JJJ%jjj%%%%jjjjj%%K%J%
-17963a19jKKJjj%jj%J%jjjJ%Jjj%jJjj%JJJ%%%kkjk%JKK%JJKLJj%jkk%%%%j%%JJ%%k%j%k
-17896a24jjjJJJJ%K%JJjj%%Jjk%j%J%j%jJj%%JKJJjkj%J%j%%J%%j%%%%%jjjjjj%j%%JLJ%
-17829a26jjj%kJJJJj%JJK%jjjjj%kkj%J%J%%%%J%JJ%jj%j%%%J%%%jJ%%JjjkjJJjj%K%%%%
-17762a33j%Jj%kj%J%KK%%%%%%%%%%jj%%j%JJj%%J%jjJkk%KJ%k%jjJ%JJJJ%%%kjjj%JJJ%j
-17695a37jj%%%%jk%Jjj%JKJ%%kj%%%jk%%JKJ%j%%%%%j%JjjjJJj%%J%Jjjjj%J%%JJ%j%%J%
-17628a43jjJj%J%JJJ%ljjj%%%kjj%KK%jjJjjJJJJJ%%JJkkJKKJ%%j%j%Jjkjj%JKJ%%%%jj%
-17561a45%%%%K%Jjkj%%jjjj%J%%%J%J%%KJ%jkk%Jj%%%jJJJ%%j%jj%%%jjj%%%%%kj%%jKKK
-17494a51%jjJK%j%%%jjjJKJjj%jjjJJJ%%%k%%j%jjj%jj%jj%KLJ%jjKJk%J%%%JJ%j%j%%%k
-17427a58%j%jJJjj%%jJJKjjJJ%%j%%%%j%jkkj%JJJ%jj%JJJ%kjjjJJJ%jljJJj%JKK%kjjjj
-17360a68jJKJ%%jj%%KK%j%j%%J%%%J%kk%%Jjjkjjj%%K%%JJ%kj%JJJJJ%jk%j%j%jjJJJj%K
-17293a70JkkjjJJ%%jJJ%%jlj%j%K%jjj%%%%JK%k%KLK%%jkjj%%%jjJJ%%kjj%%%J%%%%%J%%
-17226a78k%%%JJJJ%%jjJ%jj%jk%%%%j%jj%JJKJJ%%j%J%%jjjjkjkJLKJ%%%j%%jjjklj%JJ%
-17159a89%J%JJ%%%%%Jjljj%J%%jj%J%J%%j%%jj%%%JJ%j%j%jj%%j%J%%%%%%KJjj%jj%JJJ%
-17092a93j%%%%%%Jjj%%%Jk%%K%jjjjjjjjjJ%K%jj%J%JJK%%%%%%jkkjKJ%%J%j%%Jjj%JJ%j
-17025b00jjJJ%jjk%J%%%%%JjjjjJK%%jj%J%j%%Jj%jj%kK%%JKJjjjjkj%Jj%jl%KK%%%jkj%
-16958b14Jjj%%%%JJK%%%%%%%j%%jkjj%%JJJjj%j%JJJJjjj%J%j%%jkjjj%%J%%jjJ%%%JKK%
-16891b17%J%j%%%%jkj%%jj%jjj%j%JKJ%j%%JJJJJj%%%kjj%%JJ%JJjjjjjjkj%%J%%JJJJ%j
-16824b25k%%%%jjk%j%%J%jkjJ%%jj%%%KJKJ%%%jj%JJjj%JJ%jkl%%%%%%%%JJJj%%j%J%jjj
-16757b37j%j%j%%JJJ%jjjjj%j%k%%J%%%JJj%JJjkkjJJ%%JJ%K%jj%%JJ%j%%%jJ%%%Jjjj%J
-16690b43%j%%%kkj%J%jkjJ%J%%%%Jj%kk%%%KJ%j%%Jjkj%JJ%%jj%J%jj%%JJ%kj%j%%%J%%k
-16623b59k%JJJJ%j%%%%%j%%%J%J%kjJ%J%J%jjk%%%J%%jjjjJJ%J%jjjJ%%%j%%JJ%j%%%%j%
-16556b64%%jJj%%JJ%kj%%jjjJ%jj%J%%kkk%Jj%jkjJKJ%K%%j%J%%%%jkkj%%J%J%k%%k%%%%
-16489b81%k%k%%K%%%%KK%%%k%kMJKjj%%%%%%jk%K%k%%kkK%K%%%%kk%%%%%%k%%K%%k%%%%k
-16422b89%%k%%%%%KKkm%%%%kk%%KK%kK%%%K%kK%%%%%%%%%k%%%%%k%%k%%%%%%%%%%%%k%%%
-16355b99%%K%%%%%%kkk%K%KKk%%%%k%%k%K%%k%%k%k%K%%%%K%k%%%%%%k%k%%%k%K%%%kK%%
-16288c09%%%%%%k%%%k%%%k%Kk%K%%k%%%%kkK%KK%kkk%%%%K%%%k%kk%%k%%%%%kKK%%%%%%%
-16221c23%%kk%%%%%%%K%%k%%KK%%kkk%%%%k%%%%%k%%%%%%K%%k%k%Kk%%%%%%K%k%%k%%%K%
-16154c35%Kkk%k%%%%kk%%%K%Kk%k%%%%k%%k%%%%kk%k%%%%KKK%%%%k%K%K%km%k%k%%%k%%K
-16087c55%%%%K%k%%%k%Kk%%%k%k%K%%%%%K%%%kk%kk%K%%%%k%%%K%%%Kkk%k%%k%%%%%%k%%
-16020c71%%k%%%k%%%%K%%%%%%%%k%%%%%k%kk%kK%K%%%%%%K%%kkk%%%%kkk%K%%K%%K%kk%K
-15953c85%%%%%%K%%k%%%k%%k%%%%k%%%%%%%K%kkkk%K%Kk%%%k%%%%%k%km%K%%k%%K%%%%K%
-15886d01%kk%%K%%k%K%Kkk%k%k%%%Kkk%Kk%%%k%%%%Kkk%j%%%k%%LKK%%kk%%lkk%%k%%%%K
-15819d22%%k%%K%%%%kkkKk%%%%%%%%%%K%%%mk%kk%%KKKk%kkkK%%%%%%%k%kkkkkk%KKK%%k
-15752d46%%%kkkK%K%%k%%%%%%%%k%k%%%kkk%k%%K%k%%%k%K%K%%%%kkmkkk%kKkkkk%kmkkm
-15685d96kkKMJ4J6J6J0MKkkmkk%kkkk%k%%k%kk%%%kkk%%%kkk%%%%k%%%k%%k%Kk%kkK%%%%
-15622d80%k%%k%Kk%kkk%%k%%%K%k%%kk%%k%%%%K%%K%%%%k%k%%%%k%kk%%%%%k%kkk%%%%K%
-15555e10k%%%k%K%%%kkk%%K%%kk%%k%%%K%%%%%k%kkm%%%K%k%k%%%%K%%k%k%kk%%%kk%%%K
-15488e40%%%k%kk%K%%%%k%%%%%%%%k%kkk%k%K%k%l%j%JL%%kK%%kkk%%jjkj%%j%k%%%j%%%
-15421e71ljj%J%%%%%%%%%%l%jm%%lj%j%%J%jkjj%J%%%%jljkj%%%%jl%%jk%Kkj%%%%lj%J%
-15354f10j%lj%%jl%%%jl%%k%j%%%j%kjjkK%kj%jk%%jj%k%jlj%%jkKk%%j%LJ%J%jj%J%%lj
-15287f50%%jljl%%ljj%kj%%j%J%%jljkjjkj%%%%%%jlljJL%%lj%JKJ%%%lj%%%jl%jkj%%j%
-15220f95kjm%jk%%j%lj%%jkj%%%j%kj%%jkj%%%ljlj%%ljjkj%%%%jllj%%lj%lmjjkj%%%%m
-15153g66j%Jjlj%k%j%jl%ljjlljjllkkjJ%%K%kj%ljjl%%lklj%k%jlj%ljjk%jljljljljkj
-15086h53jl%jl%%J%jjkj%mljlkkjjllj%jl%lj%mmmlj%jllj%mljmlkllj%ljmmlkllj%lj%j
-15019i74ljlmjllkmljlmmlklmmmmmlmlmnmmmmlklmmlmkmmlnomoknloololnmoqnnoqqomon
-14952a243nqqqppqqpqqqqqrrrqj1j0j3j1j3j1j2j1j1j2j2j3j3j2j5j4j5j6j7j8j8j9j9k3
-14910a723k1k1k3k5k4k5k8k9l0l1l5l4l5l7l9m1m2m7m9n5n6o3o8p1p8q4r2r5j02j12j25j40
-14878c480j60j79k02k25k56k92l37l83m29m69m88m51k69K28J186K427L319L250K274J027
-14858F091R8l69n21n31m88m32l78l28k87k52k20j93j73j55j38j23j10r7q6q0p8p4p1o8o1
-14833H76n8n3n1n1m7m4m2l8l4l4k9l0l0k8k6k4k3k2k2j9k0j9k1j9j8j8j8j7j4j4j3j4j2j5
-14799f1j3j3j1j4j2j1j0j0j0j1j0j0rj0qqrqrrrqooqqoqqoqqqomooomooonooommmooooom
-14744d82mkkmommomommmokmkmmmklmpnlkljllmmjlklmmkkomnmmjkjmljmljljmljjlmmlmk
-14677g03ljljkklljmmmmljjlljmmmlkljmlljmjkjmjljkjmmmjljljll%jlmlklljmjljkjlj
-14610h65mmlkkjmmnmmonlmnm%%%%jkkljljl%J%j%LJjlmmmnmlmmmmmmmjmmmlmljmmnompnm
-14543a060mmmmlmkmmpnpoponqpqj0j0rrrj0j1j0j0j2j1j5j6j9k1k2k1k3k2k1j6j0jRK6M5
-14498a397N7P1P9Q9R2R1Q1P2O0M7K8J2%qj5j8k3k1k3k1k2j8j6j5j5j3j1j2j1rqqpqrpopn
-14459i54ppqopnlmmlklnpmmnopmmmmmmklmnlmmmlklnkkmlnmnolklknmojjkmlnkml%klkkm
-14392a211ljkkljklkklkkkllmkknloknkmkjjjmmnjklkj%kllnlllklmkkmjlnkmknklolmjj
-14326a390mkkmlkmknlnklokmkomnlnlmjlmjkmkknlmlmlknlnljlkknlnlmlkmjkllknlolnj
-14260a605mlkmklnlnlnnlnllmlnomnlnjknmnnlnlnmnmolmknkknmnnlnlpolomonmpnnonlj
-14194a876mlpnlopnppomoplnlnknnoqpnlompqpqqqrrqopqqpqqqqol%KOQJ1J2J1J3J1J1NN
-14134b074Jjnnpqrj0j1j1j2rrpqj0qqrj0pprppnrnpprppqprqrrqrooroqqrorpj0rrronqo
-14075b526rppprpqppqpqpqprorqj0rrrqj2rj0j2j2j0j3j0qj0pj0rj0rpj0qj1j0j1j3rnJQ
-14025b942QP%opj2j3j0j2j4j1rj2j4j4j6j6j8j7j6j5j5j5j3j1j4j3j3j2j1j2j1j0j1j1j0
-13989c341j2j4j5j3j5j6j8j9k0k4k4k7k5k4k5k2j9j7j5j2j0qqmlmpmrprj0j3j5j4j5j6j5
-13951c888j5j5j4j5j9j8k0j8k0k0j9j8j7k0k2k1k0k3k0k0k4k1k2k1j9j7j8j8j7j6j7j6j8
-13918d506j8j8k0j8k1k0k0k3k2k3k4k6k6k7k5k5k6k6k6k4k6k6k9k8k8k8k7k7k7k7k7k8l0
-13885e322k9k9l0l0l1l1l3l5l7l6l6l5l4l5l9m1l9l9l8l7l8l8l6l4l6l9m0m0m0m2m4m3m4
-13852f530m5m5m8m8n1m9m8n1m9n4n4n3n4n5n6n8n8n9o1o2o3o2o2o3o4o5o5o4o6o6o7p0p3
-13819h438p4p4p7p8p8q2q1q4q7q9q9r2r3r7r9r8j01j03j05j08j07j11j14j14j19j18j22j24
-13791a1156j28j30j34j38j41j44j47j53j55j63j67j71j76j82j86j92j94j98k00k00k05k13
-13769a4873k23k33k43k50k58k67k77k87k95l07l20l36l48l63l76l91m09m27m45m64m87n07
-13747b2386n30n55n79o07o37o68p03p38p77q14q54q90r32r75j019j062j111j179j258j353
-13727c9627j455j585j744j927k127k340k575k826l085l323l512l609l533l174k414j144P28
-13710g9272L235O221R229J1726J3593J5074J6206J6542J5770J4160J2212J0042P508M749
-13696G6995K189J36j399k492l197l540l606l489l279l027k759k497k254k039j845j675j520
-13679D0702j388j283j200j133j076j032r95r58r24q85q51q13p72p35o95o60o25n93n62n36
-13659B2986n08m83m62m42m22m06l92l76l64l54l42l30l19l10k99k91k83k73k60k52k46k35
-13637A5337k27k21k13k08k01j96j88j83j78j75j72j67j61j61j57j53j49j46j43j40j38j33
-13615A1527j32j28j24j21j18j16j13j10j07j07j04j03r9r7r3r3r1r1r0q5q3q4q1q0q1p8p8
-13588H840p5p7p4p5p4p2o8o7o6o4o4o2o2o0n9n8n5n6n6n3n3n3n2n0n1n0n1n1m9m9m6m7m6
-13555F895m5m6m4m7m3m5m5m3m6m3m3m3m1l9l9l8l7l4l4l4l4l3l2l1l1l1l3l2l1l1l2l1l1
-13522E653l2l2l2l2l0k9l0l0k9k8k6k7k9k7k5k5k3k5k7k6k5k7k5k6k6k3k5k6k6k5k5k6k4
-13489D760k3j8k0j9j7k0j8k1j8j8j7j6j9j7j9j8j7j7j9j8j7j7j6j4j5j6j4j4j4j6j6j8k0
-13456D184j9j7j7k1k2k0j9k2k1k0k4k3k7k6k6k5k2k1k1j8j6j3qqnjkjkomnrrj0j1j1j3j5
-13417C604j4j4j1j2j4j5j5j4j3j0j0j1rj1j2rrqj0rpj1rj2j1j4j3j3j0nk%J%nqj2j2j3j4
-13377C204j4j3j1j0j2j4j1j0j2rj0j1rj0rprprprqj0proqpj0qrpj0pj1rqj0qj2j0prqj0q
-13331B775rorqj0pj0oqnrqrnqqj1qqmkKNRPMknprqj2j1rj1j0oornpmmonoqopnoqpqpqoqn
-13272B413moonollmpnkmoonolmomlonmoonmnnoonopoqlmkkk%%%jmonmomnopmpomonmomnl
-13206B110nkmlnnnplnjmlkmkonoplnkmknkjlnlnnlolnlnmokmkjmllmlollkkmklnomnlmjl
-13140A864nllkknkmllnknmnnlnllmjkmklnknlmklmjlnln%%kmkkmkkmlkmkmmnlkllmklnlk
-13074A655%lklkjlnlnknll%llmkklknnnkmlllk%lnjmklnlollkllkkonlnllmjnmolnkmlol
-13008A443nlnloomnllkloomoqnnrqqqqj0rj0rj4j6j6j9k1k4k7l4l3l5k8%P5J93K47J84P1
-12963A779ql4l9l7l2k6k3k2j8j7j5j5j2j2rrj1rj0qqrrpqqj0qoqqpqqqprrrqqj0rj0j1j3
-12917A190j1j4j6j7j9k0k1k0k3k4k4k0j6j2JJ9L6N4P2Q6R8J04J03R3Q1O5M5K9Rkj3j9k5k5
-12883A744k4k2k2j9j9j6j5j3j2j0j0rqj0rqqpqoppplnomnonopnmnlnlmlnllnllkkmlkljj
-12829A349jmllnlmkklk%jklkkmj%jjjjllnklmj%kjlkklljjj%kjkjjjljjkkjklnlkj%kjjj
-12763A219%lkjkkjJ%kjllkj%jjkjjjklkj%%%jjjkkjlljjjklj%jjkkKkkkkkjkjjJJ%jklkj
-12697A133kmj%kjkj%%k%jkl%%%%j%kjj%%kkmljkj%%%ljljm%%%J%jjl%lj%J%%jljlj%Jjjk
-12631A061j%jljkj%%jljk%%%j%ljk%%j%jkjjljljllKJjlj%%kj%%J%jjljl%ljj%JjJ%%%%%
-12565A001%lkl%%%%jljk%jjl%J%%j%j%kj%lj%%j%%kj%%%%j%kj%%%%%jljljljkj%jkj%%%%
-12499I45%%%jk%%j%%j%J%lj%lj%jkjlj%%j%J%lkljkK%%l%jJ%Jjjlj%kj%jkK%%kjjl%%%jk
-12432H94j%jkj%J%jljjJ%Jj%%%jl%%%%%%%j%k%%%Kkj%%jk%%j%jljkjjkj%jl%%J%%%jjk%K
-12365H56J%jl%%%%%j%%kjljj%k%jJ%%%jjl%%j%%%JjlkjJj%jk%%j%jljk%KJ%J%%j%jkjj%k
-12298H15j%%J%K%kjljj%k%KJ%%ljl%jj%%%Jljj%Jj%J%%%lkk%j%%%jkj%%%%jk%KJ%j%%kjj
-12231G81k%j%%%%ljlKJ%%%jk%j%jk%%KJjl%%%%%%%lj%j%%%kj%%j%Jjk%%j%%%%%j%l%%%jl
-12164G46%ljLJ%%%%lj%%%%%jkjJ%L%jk%Kk%jj%J%j%J%%j%kjjkj%%%%jkK%kj%%j%%kj%%%J
-12097G23%%jjkjJ%j%jkj%%j%l%JKJ%%j%%kjjl%%%j%J%jk%j%%%%jk%j%jk%%%Kkj%JK%kj%j
-12030F93%%l%j%%Jj%kjj%J%jJ%JK%ljl%%%%%j%%%kj%%lj%%j%%J%%%%jkj%J%%jjkj%%%%%%
-11963F66j%%kjjlJKJ%%%%%%j%%Jj%J%%jkj%jkj%%jk%%K%%k%j%%%%%jk%j%%%%%%Jjjlj%JJ
-11896F43%K%kk%Jjkj%jJ%JK%%kkkjjl%j%J%J%%j%j%%k%jjk%%%%%%jk%j%j%JJKLKL%Jj%l%
-11829F27%j%%%%jklj%%JL%%jkjljl%Kk%%L%j%%kjjk%jj%%J%%jk%j%%%%%%jkj%%%jkj%%%%
-11762E95%JKJL%%%l%%j%l%j%kj%%jlmjkKJJMML%%JK%%%%l%ljjkj%%%%%%%jkKkj%%jkj%%%
-11695E79%j%k%j%l%LJK%%kj%j%ljl%%%%%%%jk%%j%jkjl%%k%%%%kk%kkkkmmkmkmkmmKJ2K2
-11630E48L1K4J5Mlmmmmljmm%ljlj%jkj%%jkj%%%%%ljJ%%jjl%%jk%%%j%%%Jjlj%%jkk%%kK
-11566E54K%%kkkK%%%k%%%%KKkkk%K%%%m%%k%KK%kk%%%%%K%kk%%Kk%k%%%Kk%k%k%%%%Kk%k
-11499E34%%k%k%%%KK%%%k%%%Kk%%%%%%%k%%%%kK%%%%k%%k%kK%k%%%kk%%k%%%k%%%K%%%k%
-11432E16%%k%%KKkK%kk%%kk%%%KKKM%K%kk%%%%k%k%%%kK%%kk%%kkkkkkK%MMM%k%k%%K%%%
-11365E10%k%k%k%K%K%kk%KKkmkK%%K%k%kkkKk%%k%k%kKKK%k%k%%kk%%%%%K%k%%kkKKKMKK
-11298D98%%k%k%%%%kk%%%%%k%%kK%%%%kk%%%K%kk%%k%%%%k%%%%%K%k%%k%Kk%%K%k%%k%%k
-11231D72%k%kKKKMM%%%k%%kkk%%K%Kk%K%kkk%Kk%%%%%Kk%%%kkk%%k%%%%%k%KK%%k%%k%%%
-11164D62%%%k%%%%K%kkk%K%k%K%%KKKKK%Kk%k%%k%k%k%%%k%%Kk%%%%%k%%k%%kkKKkk%K%%
-11097D52m%%%%%%%K%%%%%%kk%%K%%%KK%kK%%mk%%k%%%%%%K%%%%kkkk%K%%%k%%%%%%k%%%%
-11030D36K%%k%K%K%%%%%kkk%K%%kk%%%k%%%%kkK%Kk%%%%%%%%k%%k%%%%%k%K%%k%%k%%%%%
-10963D20K%%K%%%k%%%%%k%k%k%K%%%%%%k%j%L%kjkk%%%%%k%k%K%%%K%%%k%%%%%%k%kk%%K
-10896D05%%%kkkK%k%K%%%%%k%%%%%%%k%%k%%K%k%K%kkk%kK%%%%%k%%k%%Kk%%%%%k%%%k%k
-10829C81k%%%MK%kk%kk%%k%%kk%k%%kk%%K%kkk%%%%kkk%kk%%MOMK%%%kkkkk%%k%kk%%k%K
-10762C51%%mk%k%kk%k%%k%%kkmk%kk%K%%kmkkk%kkk%kkkkkkkkmkmjklkklnllk%%jmnmmmn
-10695B26ooppoonnpopqqqj0j1j0rj3j6j9j9k0k1k3k8k8l5l7m6n2o0p0p9q8j02j07j01m7J38
-10655g79N24Q47P52L82N1r2j24j22j06q9p7o4n5m8m3l6l1k6k4k3k0j9j6j6j5j2j2rj2rj0
-10624F67npnmpopppnqnmlmnpmmmjkkkkkmmokkkkkkk%mkk%km%k%k%kkk%%%%kmmk%%kk%kkK
-10557D78k%kkk%k%%K%%kk%kk%kkK%K%k%k%k%kkKk%%kK%%kK%kk%k%%%%k%kk%Kk%k%%%%%%%
-10490D38Kkk%%k%k%%k%%%K%%kkk%K%%%%%%kK%%kk%k%k%%%%kK%K%%%%k%knk%KK%%%km%%K%
-10423D11K%%%%kK%%%%%%kkk%K%%%%%%%k%k%%k%%%K%%k%K%kk%%%Kk%%k%K%%%%%%k%%%%kk%
-10356C95KkK%K%%K%%k%K%kkk%%%%%%%%%%%K%%%%%%%kkk%%K%%%kkk%%K%%%k%Kk%%%%%K%Kk
-10289C89%k%%kK%Kkkk%%%%KK%%%k%%%k%%%k%%k%kk%%K%K%%K%%K%%k%%kK%k%K%%%kkk%K%K
-10222C79%%kk%k%K%%%k%%K%Kk%%%k%%K%%%Kkk%k%%%K%kk%%%%%%K%k%k%%%%%%K%%%%%kK%%
-10155C69%%%kk%KK%%%%%%%%%%mk%Kk%k%kK%%%%K%%k%%Kk%k%K%%%%K%K%kkk%%%%K%kkk%KK
-10088C59%%K%%%%%K%k%k%%%k%%%%%%%k%kKK%%kK%K%%%%%k%%Kk%kk%%%Kkk%%%%%k%%K%%%%
-10021C51k%%%%%k%%%KK%%%k%k%kkK%K%%k%K%KK%%K%%k%%%%%%%%%%%kk%%kKk%%K%%%%%%%k
-9954C45%%%%%%K%%kk%%%%%k%K%k%%%K%%%%%k%%kk%%k%%%K%%k%kKKKkk%%k%%%%%%%%k%%%%
-9886C31%%%KKKMKK%k%%%%%%Kkk%%%%%k%k%%%%%k%%%k%k%kkK%K%k%%%K%kk%%%%%%KK%k%kk
-9818C25%%%k%K%%%kkk%%K%k%%Kk%k%%K%%KMMMMKKk%kk%%%%m%k%%K%%%k%%%%%%k%K%%k%%k
-9750C25k%%%%%k%%%%k%%k%KMMOMK%KkkkkK%k%%kk%k%%K%kkk%%K%KKk%k%%%%%kkk%%K%%%%
-9682C21%%kkK%%%K%%%k%KK%%kk%KK%%k%%%%%%%k%k%%%K%%%%k%%K%%%%%%%%%%%%k%k%k%%%
-9614C13%k%%%%K%%%%%%%%%%%k%K%%%%%%kkkk%K%KK%Kk%%%K%%k%%%K%k%k%%k%kkK%K%%K%m
-9546C05kKK%k%%%%%%kk%%KK%%%%%%%%%K%%%K%%%kk%%%%%Kkk%K%%%%%%%k%%k%%%k%K%%%%%
-9478C01%kkk%K%K%Kk%K%K%%k%%M%%k%%%Kk%k%k%%%%%k%%%%%k%%%kk%%%K%K%%%%k%%%K%%K
-9410B97K%%%Kk%%%%%kk%%K%%%%kk%%%%%%%%%%%%%k%%%%m%K%K%%K%%kk%K%%k%K%%%%%%%K%
-9342B93%%kK%%%%%kkkK%%K%%%%%K%%kkk%%K%%%%kk%kK%%%K%K%k%%k%k%%%KKk%%%%K%%k%%
-9274B85%k%k%%%kK%KKkK%%%%%k%kk%%K%%K%%k%K%K%k%kk%%K%%%k%K%k%%K%%%%kj%Jjjj%j
-9206B75%%JjJ%J%%J%Jjj%J%%%%%jj%JJjjkJ%%J%%%KJ%%%%%jjjjJKJ%%%jJj%%%%J%%j%jjj
-9138B75j%%%%%J%j%JJ%jjjj%JJKJ%jkj%J%%%%%j%%%%jjj%%%J%JJ%JJ%J%jjkkkjJJJ%jkjj
-9070B65J%jJKJkj%JJJ%j%%%ljJ%J%%J%%%%j%JJ%%%jjjj%jjj%JJJJkjjJ%J%%%Jj%JJ%JJ%j
-9002B66jk%%jj%%%%jkkkj%%%KLL%%%%%j%jj%%%%j%k%%J%jjjkJK%jjk%J%%%JK%j%%J%j%J%
-8934B54kjjjj%j%%JJ%JK%kj%jjjkkjKKJJ%%jjjjJJJ%j%jJK%%jjjjJ%%Jj%%jjJJjjjjkkjJ
-8866B36KJ%jJ%j%%J%jjj%%%jjj%jj%j%j%%Jjj%%%%J%%J%%%J%kkkk%jj%%KJJjj%j%jjjkj%
-8798B16jjjkkkjj%%%jjjllk%KJjljJjkklljjjkjkkllklkjjlmmlmlllmnmnoopqpnnnnmlLJ0
-8730F4J5K4L5M0M5M2L6K6K0J2OKkmqqqoqoqqommonoonnnnmnoppqooopnopnolKNJ1J7K7L4
-8675B46M1M2M2L4K7J6J0K%mooqomqpmomoomkmkmkkkmkkmmkkmmkm%%%%kk%kk%k%kk%k%k%%
-8614C11%%%%%k%k%%%kkkkk%%%%k%%%%k%%%kk%%%k%K%%k%k%%%Kk%K%kk%%k%kKKk%%k%K%k%
-8546B79jjjj%%%J%%Jjjj%%JKJ%jj%jjjjjj%%%JJJ%jJj%jkj%J%J%Jj%jj%%%jjjj%K%j%JJ%
-8478B67kjkjjj%KK%%J%j%j%JjJ%%JkkJJJ%jk%KJjjjjjJJ%J%%%%%k%%Jkj%JkJJ%jjj%%%JJ
-8410B57J%kjjjj%%%%j%j%J%j%%JJK%j%j%%J%J%jkj%%JJ%Jkjj%Jj%J%%%jJ%j%%jj%j%JJ%J
-8342B49%%JJJ%jjjk%jj%%j%KJJJ%%k%%J%%Jjk%j%JKJ%jkjkjj%KKj%j%JLJjkllJKKJ%kk%%
-8274B41Jjjj%JJJJKjjjjkjJJKJ%JJ%jjj%J%%jj%%jJJ%kjkjjj%JJ%%JJjj%Jjjj%%%%%%%JJ
-8206B36J%%%j%%%jjjj%KJKJj%%jjjkk%%%%JJJ%%%%%j%JJ%JjjjJj%kjjj%%J%JJJ%jk%JKKJ
-8138B34%jkj%J%%jj%j%%%%j%KJ%k%%%%%kjjj%JJ%%J%Jj%JK%%%jkj%JJ%jj%%JKJjj%J%%j%
-8070B27jJJkj%%%%%j%%K%%j%j%jJJ%J%jj%j%%%J%J%jj%J%lkjJJJ%JJjjlj%JJJjj%%%%j%J
-8002B18Jjj%%Jj%%j%JJ%kjJ%%%j%%%%JJJ%J%%jj%%J%jk%J%JJj%j%j%%kjjJ%%jJJJ%%%%j%
-7934B13%J%j%%%%JKJJ%jj%%jkk%%J%Jjj%KKJjj%jjj%JJ%%%%k%%%%j%%%J%J%J%%jj%jj%Jj
-7866B09kjJK%%%kKJ%%j%%k%jj%MJ%%%%J%J%jjlj%jJJ%%k%JJK%kjjlj%%jJJ%KKjj%%J%j%%
-7798B04J%kj%KKJkk%%%J%%J%kjJ%k%J%jjjJJJJ%Jjjk%%%%k%JJJ%jjjj%JJKjj%jkj%%%%%J
-7730A96%%%%%%%%%%J%JJ%%jj%J%%Jj%jjjj%JJJJ%jjj%j%jJ%%%jkj%jKKJ%j%j%J%j%%%%jJ
-7662A92%j%%JJJJK%%%%%jkj%%j%j%J%jkj%j%%%KJ%JKJj%%%jjj%j%%j%jj%J%%%%%%%kk%%J
-7594A84KJ%j%%j%J%%KJJjk%JJ%jkjj%j%J%j%%%j%k%K%%%%%JJjj%%j%Jjjj%%JJJ%%jjjJ%J
-7526A81JJkjj%JJJJJ%jkkj%jj%%%%j%%%%%%%jj%%%JJK%%j%jJ%J%jjKKJ%jj%%jJjkjjjjJJ
-7458A73%%%%%%%%%kk%%%k%JJ%K%%%jjJK%jljKKJ%j%jj%kj%Jj%JJ%j%%%j%j%J%jj%%JJJj%
-7390A66j%j%%%%JJJjj%JJ%%jkjj%%%jjjJ%%JJj%%kj%j%%J%k%JJJ%%k%J%jJJJjjkjjjJ%%J
-7322A55%kj%JJKKJjkjj%J%%Jjkj%J%KJJ%kkk%%jj%j%%%J%j%%%JJ%j%Jjkjj%KJ%%jjjj%jj
-7254A42%%JJJ%%Jjj%jjJ%j%%%j%jjjjKKLLJ%mljjjjJj%JJjjjkjkkk%KMONK%jj%jj%kjkjj
-7186A35%jlkkllkjJLRJ1J0N%jkkjj%jj%klmkkjjj%%j%KLNOK%jkkjjkjkj%k%jjj%%J%jjJL
-7120A34LKJj%%%%jjj%%Jj%jk%%%J%jjjk%jJJLJjkj%%%J%%jjj%jkjk%JK%jjkjJ%jj%J%jj%
-7052A18%JJ%%JJkkjj%j%%jj%%%kkj%%%jj%%%JKKJJ%JjkjjJ%%%%jJJ%%%j%kkJ%%j%jk%KJ%
-6984A06jkj%jj%%j%JjjjJ%J%%KJ%%kjjkjjk%JJ%jJJjkkjjjJ%%JJJklj%%JjKJJ%jljj%JJj
-6916H4kjjjj%%%Jj%jjJ%%%jkjk%J%J%kj%%%%j%j%J%KK%%%jkjkkjjJK%jk%%jkjJ%%%%Jjjj
-6847E8jjjKJ%jl%J%%jljjkjJJ%%%jj%jjjjjjjjj%J%%Jjjjjjjkkjj%J%l%%%jj%%jkj%%J%J
-6778B1jj%k%jjl%%Kkjljl%%k%%%%%%%%%jjkkj%%J%ljlmkkj%%jJL%%%lkj%%%jjlkkkjlkjj
-6709d2jkjJJ%%jkjk%J%jlj%kkkjjkkjjj%jJ%%jjlkllkjj%jkkkj%jkllmjjkmk%%jjjkmj%%
-6640a27lkkjjkjlklkjjjllkjkkkkklllmlmmmjjkkkllmnnmnnllmnmllkkkmnmmmooommmmkm
-6572c33kmmooqoqooooqpqqoqj0qj0j2qqooqj2j2j4j5j3j6j8j6j7j9k0k3k4k6k7k3rJ1K9M5
-6525g41M4L5J3Kj1j9k6l5m0m0m3m3m5m5m6m0l5l3m0n6o7q0r0r6r8q9n4L9K28M48N31L98J72
-6492b%q2j15j24j21j16j14j09j07j03r6r5j06j23j43j57j70j83j85j64r3R9M90R50J098Q08
-6466I37L40lj58k11k19k08j97j87j75j73j66j56j55j67j86k09k25k42k53k54k22j11J88P73
-6442a639J445J644J206N19J7k03k73k78k64k44k22k03j93j81j77j71j72j73j76j83j88j94
-6420c03j93j69r2J14N14R70J097P91L20j3j52j97j98j86j67j52j40j28j18j13j07j07j05
-6397A166j05j05j11j10j05r0n0N6K52M69N28L82J55mp6j00j02r6q4p3o5n7n4m7m3m1l7l4
-6369A419l2l0l0k6k6k3k2j9j9j5j1j3j4j6j6j5j3j4j3j2j5j2j2j1j0j1j2j1j0j1qpopqqp
-6332H74nmmpopppnpoppnnonnonpooklmmmmmnmommmmkllkllklmlkmlmmmmmlljmjlmjk%jjl
-6264E99jlljjllkljljljlmmn%kK%kkkkkkmm%kkkkkkk%%kmk%%k%k%kkkkkkkk%kkmkKk%%%%
-6196D82%%%%mkk%k%%kk%kk%kkkkm%%K%kkkk%%%%%%%%%%kmkkkkkkk%K%%%%%%k%kk%%%%%k%
-6128D20kkj%%%k%k%%%%%%k%%%%%kkk%%K%%kk%k%%%k%%%k%k%k%%K%kkkk%%%kkkK%%%%k%k%
-6060C77%%%%%k%k%%kk%%K%%kk%%%K%K%%k%k%%kk%k%%%KK%%k%kk%kk%%%k%KK%%k%kk%%%Kk
-5992C51%%kk%%KkKk%kKK%kk%%k%%%%%%%%%k%%%k%%k%%%%%%%%k%%K%%%%%kk%%%%K%kkk%%%
-5924C29%%%%kk%k%%K%%%%%%k%kKk%%k%%K%%%k%k%%%%k%k%KK%K%%kk%K%%k%%%k%%kk%kK%%
-5856C09kk%%K%%%KK%%%kk%k%kk%%K%%k%%K%%K%%k%%kk%%k%K%%kkK%%%%KK%K%%%kk%k%%kK
-5788B97%%%k%k%k%%%%k%KK%%%k%%%kk%k%k%%%kk%K%KMMK%%%k%kkk%%%%k%k%kkkkjj%LNQM
-5720B91M%%%kkkk%k%kkkkk%kklj%JNQQQM%kkkk%kk%kk%kk%%kjlk%LLOQM%kk%k%k%%k%k%k
-5652B83%%%K%%kk%%MMK%%%%kkm%%%%k%k%j%LKK%%kkk%%%jjjk%jJjJKKJ%%%jk%j%%%%jJ%%
-5584B75%%Jjjj%J%%%%Jjjj%%%J%%%%jkj%J%j%JJ%kj%JJ%j%%%jkk%JJJJ%%%%j%J%%%%%kjj
-5516B64jJJJ%%J%%JjkjjJ%%kjJj%jJJ%%%%J%%jJJK%%kjj%JK%%jjjj%jjjjJ%%%jj%JKKJjj
-5448B60jj%j%%j%%%JJ%j%%%%%%%%%jjj%JK%kJJ%jjk%%%%J%%jJKJ%%j%j%kj%jj%j%J%%j%%
-5380B49%%%JJ%jjJJK%kj%J%jj%J%J%j%%k%%JJK%kjjj%JKjj%%%K%%j%%%%%%%jjkj%%%%kjK
-5312B43LJ%j%K%jj%JJ%jjj%%%%j%J%j%JJJjj%JJ%J%%%J%%jjjjjj%jjj%Jkj%KK%j%%%%jj%
-5244B39Jjj%JJJ%%JJ%kjJ%jJJ%%j%%jjjjjjj%JJJ%j%J%%KKKJjkkJJ%k%%Jjk%JJ%%jj%Jj%
-5176B37jj%%j%%%J%%%JJ%%%%%K%%Jjkj%J%kkj%K%j%Jj%jJ%jj%jj%K%%%JJJJ%%%%J%%jJJj
-5108B36%Jj%%%%jj%jj%%JJ%j%jJJJ%%%jjjjkj%%%J%%j%%J%%%JJJ%%J%%%%%%jjj%JJJ%%jJ
-5040B33Jj%jj%%%%%%j%%jjjJ%%%%%%%%%%%%%%%Jjj%%JJ%jjjJJ%%J%jkkjj%JJKKKK%%kkkj
-4972B25jJ%%%J%%JJ%k%KJ%%jJ%j%JJkjj%%J%kj%J%JJ%%jkjjj%%JJ%JJ%j%jJJ%kj%JjjJKK
-4904B26Jjjj%%j%j%j%JKJJJK%kj%j%kkj%JJ%j%JKJj%%%j%JjjjjJ%%j%jJ%%%j%jkj%KK%jj
-4836B17JJJ%jj%J%%%jjJJj%%J%jj%kj%KKJjkkjjJ%%%%JJ%J%Jjj%%J%j%%%JKJjkj%%j%%jk
-4768B11kk%jj%JJLJ%%%JLJK%%JJkkj%%%%jJ%JJ%%%J%jkj%%%%%%JkjJJJJJJ%kkjjJJj%j%j
-4700B11jjkK%%JJjjk%%%%Kk%%%jjJJ%j%j%J%L%k%KK%%%jljjJLJj%%JKJjjjjkK%%ljJ%JKK
-4632B11%j%jkkkj%jJJJ%%%j%J%%%JJJ%%%K%kK%kjjj%%%KLK%jllk%j%j%%JJ%j%J%%k%%%Jj
-4564B00j%%%%%jk%j%jJKKJJ%%%j%jkj%%%J%jJ%jjj%j%JK%Jjklj%KKJ%jJJjkjJ%J%%%j%JJ
-4496A95%JJ%%j%kjj%%J%%jjjj%%KKJ%jkjjj%JJ%%J%%%%KKj%kjjl%JJjj%%jj%JJ%%%%%j%%
-4428A86%j%Jjj%j%%%JK%jJJ%%j%%%%%%%%%%JJ%jjjjjjjjk%J%%J%%j%JJJ%%%j%jlj%JJ%j%
-4360A77jJJJJ%Jjkj%%%JJjljj%JJJ%%%jJKK%j%jjjJJ%jjj%%jjJJ%JJJ%%j%%k%%%J%JJjjJ
-4292A77%JJJKJ%%%j%jjjj%%jKJJJJJ%j%jJ%JJJ%%JJjjjJ%JJJj%%%JJJj%JKJJKJ%%%KJKMO
-4224B13MLLKMNNNNLKLLLKLJ%J%jjkkjkjkjj%j%%%jkk%J%j%j%jkjkl%%J%jjj%jj%kkk%KJJ
-4156B34%j%%%jjjjjjk%jjKJjjjjjkjJ%j%%jjk%J%%k%%jkjk%%jkkj%%KJjjkk%%jj%%kklll
-4088A83kkmmjNJ5K4K2J4MjkllmllllljJllkjJJ%kkjjjkl%%%j%J%%%%jkkjkk%%%kkj%%JJj
-4024A93kkj%kmlkllmmnnonopjJ1L7N4M5K0Koqpqnnnmmkklkkk%jklkj%%%J%jjl%JJJjkjj%
-3961B17j%kjkk%%%%kjj%jjj%JJ%kklkjkllkmlk%QK0K6J8RJklmnlmmkj%%kjjjjj%j%jj%J%
-3896B20Jjjj%%%%%%jkl%%%%%JJ%Jkkj%jJJJJ%jjj%JJ%j%%%j%%j%%%J%%%jkj%jj%J%kk%jJ
-3828B01J%jkjjj%KK%kmkJLMMOMJj%%%kjkk%K%%kjk%JJ%%j%%%%k%%jjkjk%%KJ%%%%Kjj%JJ
-3760B01K%kk%JJjkjjkk%%%jlllkkJMOJ0J2RN%jj%jkjjkljjjj%Jjkj%JKJjkK%J%lj%jkkJj
-3694B01%%K%JJjk%JJ%j%%jkkkj%J%j%jjJ%%%kj%LNONLJjj%jjlkjj%%%%jkJJ%%%j%jjJK%k
-3626B00k%%%JKKjj%%jk%%JJ%%%j%%j%J%%%%%jj%J%jJ%Jjjj%J%j%%JJ%%%%%%KJ%j%%%j%%%
-3558A99%%%%k%jjJJK%%kj%jj%J%JKJjjj%kj%K%J%jJKJ%kj%%j%%jj%KKKJ%%%%jkk%K%%jj%
-3490A95%%Jjj%%%jJJ%jjjJJ%%jjkj%KJJJjj%J%k%Jj%%JJ%%%%%%%%j%%LJJ%%j%jjjkj%%%J
-3422A91JJJ%jjJ%%J%%%%%jjjjjJJ%%jjj%%KKK%%j%%jJ%JJ%j%j%jjJ%J%KJ%%jljj%j%%jj%
-3354A87j%jJJJ%J%j%j%J%%KK%kk%%%%J%%j%JJkmj%J%%j%%j%jKKK%%JJ%%j%J%jjj%%jjJJ%
-3286A86jj%J%JJJ%%j%jjJ%JjjkjJJ%%JJ%%%%jjj%JjjjJKJ%k%JJJ%%j%jJJJj%%%jjjjJ%%k
-3218A81lJLJ%%%J%Jjjj%J%jJJ%J%jkj%JK%%j%J%J%Jj%%jj%jJ%j%%%%%%j%%J%%JKK%jk%jj
-3150A82%jk%%LK%%J%%%jkjjJ%J%%%J%%%%%%%%%%%%%k%JJJ%k%%%j%J%%j%%%%%j%j%Jj%%J%
-3082A80%%%%jJjjk%%KKKjkk%jJ%JJ%%j%%JJ%%J%kjj%%JJjj%%j%JKJ%%%%%jjj%J%jjkk%K%
-3014A74Jj%KJJ%%jjJ%JJ%%jkjJ%%%JKK%%jjjjjj%J%%jJ%jjj%%J%J%%jk%%%KJjkk%JKjJJJ
-2946A75LLLKJKJJJ%%j%kjjJJjjjJJ%jjjj%KJJjkjJJ%%%%jj%J%j%%jj%K%kj%JJ%kj%JJjjj
-2878A79%%%JJ%jKJJKKJ%%%%%j%JJjk%%%%%%%%J%jj%j%j%%jJJK%jk%J%%%jk%J%%%j%%%jj%
-2810A80%J%%%j%JJjjJJJ%jkj%JKJKJjjjjj%j%j%%%%%%%%JJ%j%J%%%%%J%%jj%JJ%JJ%kkj%
-2742A79J%JKK%kljkjjJKKJ%jj%%%j%jj%jKJ%%%%%%kk%JjjJJ%%%jJJjj%JKKKjjj%J%j%%jj
-2674A76%%jJJ%%Jj%jj%J%jj%%J%JKJK%%%j%%%J%jjjjj%J%%%%%J%j%J%%%%jJK%%%%kkjjjj
-2606A72%%%JJJJJjj%J%%jjJ%%%J%%J%jkJKJ%jj%%%j%jjjj%%K%%%%JJjJKJj%%%JJj%%jklj
-2538A71jJJKKJ%%%kj%%J%%J%j%JJJJkkkj%j%%%jjK%%JKj%%%%JJJJJkkjJ%%jjJJ%jJK%j%J
-2470A76jj%%%%%jJJ%Jjj%%%jjjj%j%%j%JJJMJjkj%%JJ%%%%%J%jjj%%%%Jjkj%%JJJKJjjk%
-2402A71%jkjJJJJJ%%%J%Jj%%J%%kkjj%%jj%%KKJKK%%k%jj%%%j%JJjjj%%%%%JJJjk%%%%j%
-2334A68Kjjl%j%KLK%JJK%%k%J%%kjJJ%jj%j%jjJJJJ%jjj%%J%J%j%%%j%j%J%JjJJJ%%j%j%
-2266A70k%%%%%%j%%%KKJj%%%%j%KJkk%j%%j%jjJ%j%JJJJKJJjjj%jj%Jj%jJKJjj%JJjj%JJ
-2198A71%jjjjjj%%JJJJJJ%kjjjJJ%jj%JJ%%j%%%%KJJjj%jj%k%J%JJKKjkkjJJJjj%%JJKj%
-2130A70kk%K%jj%%%j%JLJkjJJJJJ%jk%%J%jjjjJ%%J%%JJ%%%jjjkj%%JK%jj%%%%j%%%%j%%
-2062A63J%%j%%JJJ%J%%%%K%kj%J%jjjJJJj%%%j%Kjjj%j%jJJJJ%%j%jj%jjKKJJj%%%%%%%%
-1994A66jjjJj%%JJj%%JK%%k%K%j%%J%jjj%j%%j%JJ%j%j%JJ%%J%jjj%KK%jjj%J%jjjJJJJ%
-1926A65%jjj%j%%jJJ%%JJJJ%jj%jjJJjjjj%J%%J%%%%%j%JJ%JJ%jj%j%J%%kjKJJkkjj%%JJ
-1858A60%%%%%j%%%%K%jj%jJJJKLKjkj%J%k%jJ%%kl%K%KKJjkjJJj%j%%jj%K%%%%%J%%jJJ%
-1790A63J%%J%%Jjjjjjj%%%%%JjjJ%%%JJjjj%%J%Jj%%J%%jjJ%J%jJ%kjj%JKJ%k%%%KJ%%%%
-1722A62%j%JJ%jjjJJKj%jl%JJ%%j%j%Jj%J%JJ%%%%j%j%JJjjj%%%%%%%jJjjj%KJj%%%J%J%
-1654A60%%%J%J%%j%J%jj%jJ%%%j%%jjkj%%JJJ%jJJKJ%%%%jjJKJ%jj%%jjj%%J%Jj%%JKJjj
-1586A61jj%%%j%JJJ%jk%JJ%%%jjJJK%jjj%%Jjjj%%J%jkj%KKJj%JKjjj%JJjkjjjJKK%%%Jl
-1518A57kjJKJ%%J%j%%j%%%JJ%jkJJ%%%%JJ%%J%%j%%J%k%jjJ%J%jjjj%%%JK%%J%%jjj%J%%
-1450A57J%j%j%JJ%%J%J%%J%%j%%jJJJ%kj%JK%jjjJ%%jJ%jjJ%jjjlk%JJJ%J%%%J%%%%Jjjj
-1382A54j%j%J%%J%jjjj%JJ%Jj%%J%JJKJj%%jj%%%%j%%%%%%Kjj%k%JJJLJjk%jjk%%%J%K%%
-1314A55%%j%j%j%JKJ%J%jj%jj%J%JJ%j%%K%jjJ%jj%%%%%%KJJ%%jJ%j%jjJJJ%J%jljJK%%%
-1246A57j%j%%%jJ%%JJjkjJ%%jJJ%%jjj%jl%JJ%jk%Jjj%J%KMMK%%jjJK%jj%%jJ%jkkjjJJJ
-1178A54%%JJ%j%J%JJ%klj%%J%%j%%JJ%%JJ%%%kj%JKJ%kkkk%KMKj%%k%%%%%%%JJ%k%j%%LK
-1110A58Jjkk%%Jj%JJj%J%k%J%j%%%%%Jj%%J%JKJj%kkjjjj%KJJ%j%j%J%%%%%j%j%%%%%%%J
-1042A52JJJJjjJjk%%j%%KJ%ljj%%%JKKjj%%JJK%kj%J%%%J%%%%%%jk%%j%%%J%%K%jj%%%%%
-974A52%j%kkjJLKJJK%jjj%%jj%jk%KK%jj%J%l%%%JK%j%%Jj%%JJJ%J%jkjJjj%jJJJ%%j%%%
-905A50KL%kj%jlk%J%j%%J%J%JJJ%%jjJJJj%%%%%J%%JK%%j%kkjJ%JjJJ%%%%jjJ%JjjJ%JJ%
-836A53jj%%j%J%%%%j%J%jjJKKj%%%k%j%JJ%JJ%lj%%jj%JJ%j%%jJ%KJ%%kj%J%J%jj%%Jj%J
-767A50KJ%jjjj%j%%JJjjjjjJJJJj%%jjjJ%J%j%j%JJJ%jjjjj%J%JJJK%J%jj%KK%kjjJj%J%
-698A49jj%%J%%J%%j%%%%JK%jj%%j%%%%%jj%jjJJK%%J%jJKJjjk%Jjj%JJ%kjj%JJJJ%j%%%J
-629A49JJJJj%jjj%%%jj%jj%jJ%%JKJjkj%%KJjJJ%%JJ%%jj%j%jj%%J%jjKJ%jk%%Jj%%%%KK
-560A49JJK%jkjkjJJJ%jj%j%jj%%JJJJj%J%JJ%%jJJ%%jj%%%J%J%jkjjj%%%JJK%jjj%%%%kk
-491A42k%JJKJ%%JJJJ%jkJ%J%j%%%%Jjkk%J%%JJ%%JJ%K%jjj%%%%jkk%JJJJJJ%lj%kk%K%%K
-422A44JJj%j%KKJjjj%J%%j%%%%KJjjkj%JJJJjjkj%jJJ%kjjJJ%j%j%KJ%%jjJJ%jJJJJJjjk
-353A43jk%jKJ%jjJJJj%KKKjj%jJJJJJ%j%J%jJ%%%%%J%j%Jjjj%J%j%%%jjj%%%KJ%jjJJ%%%
-284A48%kkj%JK%jj%%KJJ%jJ%JJ%%jjj%j%%%%JJ%%jjJ%%JJ%jkj%kjjJKJKJKJjjkjj%%jjJK
-215A46KJkj%JJJJ%jj%%kj%j%JJ%Jjj%%jjJJJkjJJj%%%j%JKJjjjJ%jk%j%J%%JJJJj%%Jjj%
-146A44j%%j%JKK%jkj%%%JJJ%%%%%%%jjjJ%J%jjj%%JJ%%%%JJJJ%%%j%J%jjjjkj%%KK%%jjJ
-77A44%%jJJKJJkj%J%%%K%jj%kj%kjJKJ%JJj%J%%kjjJJJ%jjK%%jjJ%jkjjJ%jJJj%jJJJJkk
-7A40%JJ%%JjjjJK%j%JJj%%%%%%%jj%J%%j%%J%KJKJjkkjj%Jjj%JLKL%jkkj%%j%JJjk%j%%%
63A40%%JJJ%%J%jJ%jjjj%%J%K%jj%Jj%Jj%j%JKKJJ%J%%kj%%jjkjJ%JK%%%j%JJ%%jjjjk%%%
134A39KK%J%jjj%%J%%jJ%%JK%%%j%%%%J%j%%j%%jjj%%%%%%%j%%JJJJ%%kk%%%%%%%JJK%%jj
204A41%JJJ%j%%%%%%kjj%%JK%%jKJ%jjjj%j%%%J%%JJ%J%%%kkjkJJJ%KJJ%J%jkkk%%Jj%kj%
274A34KKKK%%%kjjjjjjJJKJ%j%J%%%%%%%%%kj%%JKKJ%j%J%%%%%J%%kkk%%JJj%%%J%%JJJjj
344A40%%JJj%j%%%jj%J%%J%KJ%jj%jj%%%JJ%JJj%jj%%j%jjJJJK%jjj%%jj%K%JJjjk%KJJjj
414A39%jJ%%%%j%J%%%%%%%%%%%%%%j%J%J%%JJK%%J%jkl%%%%%j%%%%JKJjjj%%J%%%JJ%jkj%
484A38J%%j%%%JJJJJJ%j%jJJ%jj%%jjj%%%%%jjk%%KJJJjjjJJ%%%kj%J%j%%%JJJ%kkjjJK%J
554A37jjJKJ%jj%J%%%jjJ%JJ%%%%J%j%jjJj%j%%%%%%J%%%%JJ%k%j%J%k%%KK%%j%Jj%jjj%J
624A36KJjJ%%%%%%%Kj%%j%j%JJjk%JJjjk%Jj%J%%jj%j%KJ%kJJK%j%j%kjjJKJJ%%j%%JJjkj
694A34ljKJJ%KJj%j%%%%%%j%KK%jkjKJ%jJ%J%J%%kk%JjJJ%%JJ%j%JJ%j%j%jK%%j%J%%%j%%
764A38J%%%J%j%%%jk%j%jkjJ%KJ%J%Jjj%%%JJJ%%jjjjJ%JJ%K%%%%%%kkj%J%%JJ%JjjjJjjj
834A33JJJJ%JjjK%jjJJ%jkjj%%%J%%%%J%%%JKJ%%jk%JJjj%j%%%J%jJ%%%J%J%jjJJkkjj%%J
904A33J%%K%jJJJk%KJ%j%%j%j%JJJjjjj%JJJkj%%JJ%Jj%%J%jj%%%jjj%jjJ%%JJ%%k%%jjJ%
974A31JJJJ%J%J%jJ%jj%j%J%jjjkj%%JKJJ%J%%J%j%JJJJjlk%%KJj%%K%jj%J%jjjj%%%%J%K
1044A35J%%j%j%%JJJ%jjJjjjj%JJJ%%%J%jj%%%k%J%%Jj%%J%%JJj%%K%%%%%j%%jjJjj%%jJJ
1113A34%%%jJJ%J%jJ%JJ%jj%%jkj%%KJJ%%%%Jjjk%%jj%JJJ%%%%%%%jj%J%JKJK%jkjj%JJ%%
1182A36kkj%J%J%j%%J%Jjjj%J%%%Jjk%%JJj%%J%Jj%%%j%jJJJJJ%jJJjkjjJ%%JJ%%kj%%%%j
1251A30%JK%jjjjjJK%JJJ%jj%J%kj%J%j%JKKJkjjj%%j%%J%jJ%%KJJ%JJ%kjjkjLL%kkjj%%%
1320A30JJKKjjjjj%JK%jjj%J%J%j%%J%J%%%%%kjjj%JJJ%JJ%%%Jjjj%%%jj%J%j%KJ%J%JJ%j
1389A35kj%%%%j%J%KJ%Jj%jkj%Jj%JJJ%jkj%J%%Jj%JJjkjj%%KK%j%%%J%%lj%K%%j%%%%%JK
1458A32%%jJJJ%jjjj%LKkll%LLL%%kj%%J%jjJ%kk%%%J%%JJJ%j%J%%%Jj%%jj%%%JJ%j%J%%%
1527A33j%k%j%JJ%%%j%%%%JjJj%%JJJ%jJJ%J%%j%jkkjJJK%j%%jJ%jjjJJjJ%JJjj%%j%jjjJ
1596A27JJJ%j%KJ%jj%%J%KJ%%jj%%jJ%J%j%%jjJKKJ%kklkkJJ%%%%jjJLLJjjj%j%%KJjjjkj
1665A26JKKjjj%j%j%%JKK%%%%%j%J%j%%JJk%%%%%%J%J%%jj%J%%%J%k%j%%%%%%%j%j%JKJj%
1734A30jj%j%%%j%%JJJLL%kk%Jj%%JJjkjjjj%KJKJj%jj%%%Jjjj%jjkJJKJJKJ%J%jjj%jjjJ
1803A28JKJjj%Jjjjj%J%jjJJ%j%%KJ%%K%jkkjJJKjkj%J%%J%j%%J%jk%J%J%%%JjJJ%k%jj%J
1872A26J%j%%%%%%%%kjJLJ%Jjj%KJJ%jj%%j%%j%%JJ%%jkjkJJ%J%%JKJjjJJJ%jjj%J%j%K%%
1941A30%%J%j%%j%j%jjj%%JKKK%JJjkkjJJ%%kkjJJJjJ%j%%JJ%%jjjj%jJjj%JKKJ%jjj%JK%
2010A29JjjjJ%jJ%kjJ%j%%%%%KJjj%%J%%Jj%%K%J%j%kkkJ%%KJJJ%jJjjjjjJKKj%%jj%KK%%
2079A30%j%j%j%%%j%jJJJJj%kkj%j%KKLKJJjjjkkj%J%%%J%JJJj%%%jkjJJkjJKJjjj%KJkj%
2148A25%%JJ%%k%%%j%KJK%%j%%%jj%J%kjJ%jj%%j%J%JKJ%J%%j%JJ%%j%j%j%J%kj%KKJJjjj
2217A27%%J%%JJkk%%jkj%%J%j%KL%K%%%JjjJ%jJKJ%jkj%J%%%jjJ%%%%k%%%jj%%KJjjj%JK%
2286A27kkJj%JKKJjj%j%%%jJ%j%J%%jkJK%%jjjjjJ%%%jKK%j%Jjjj%%j%%KJJ%JJJjJJj%JKj
2355A30kkk%J%j%%JJ%k%JKJ%kj%jJJJ%%j%j%%JK%%JjkljJJ%jjjjjJJLKJ%jj%%%%k%j%JJJ%
2424A25%%j%J%%%%JJJ%%j%jjjjj%%jJJJ%J%%JJ%jk%%%jJJ%%Jkj%J%%JJJ%jkj%%%%j%%JjKK
2493A26%jJ%%jjjJ%KJj%j%j%j%J%J%J%%jjjK%J%%j%jj%JKJJjjk%%K%%%%%%%kk%%%jjk%%KK
2562A22J%%j%kj%KK%j%J%jj%J%j%JKJ%%%JJJjjjjJ%j%%%J%%%Jkk%%J%j%%%jJK%j%jJJJJ%%
2631A26jjkj%%J%%%%K%jjjj%%JJKKjkj%%JJK%%Jjkjj%JJJ%%%jj%%JJJ%%%Jj%kjJJ%Jjjj%j
2700A22%jj%JJ%JJJJ%j%j%%%jjjj%KJJj%%%%%%kjK%%%jj%%J%%%%JK%j%k%%J%%j%KJ%jj%kj
2769A19JJjj%J%KJ%jKJ%j%%%%kkk%%JJJ%%%J%%JJ%%%%J%%j%KJjl%%%%jJJ%%%J%jj%JJjj%j
2838A22jj%%JJ%jjjJJJ%jjJ%%%%%jj%%JJKKJ%%%JJ%jj%kkj%%JJ%%jk%KK%%%J%%%J%%%%jj%
2907A24j%Jj%%%JJJj%%jjjj%JJK%%%jjjkjjjjjkJKLKJJ%%%J%J%%jj%jjJ%j%%%kjJ%%%%J%%
2976A20kk%%JK%JJJJ%j%JJ%%jj%jj%%L%%jjjJJJk%J%JJJjjjjjj%%JJ%%jjJKLK%lkkj%%JJ%
3045A21%%%j%j%%k%JJJj%j%JK%%%kjj%%%JJJJ%%%jj%JKJJjkjj%JJ%jkjJLKK%j%%jjjjJKJ%
3114A24%%jJJJ%%kj%%%j%%JJ%j%%%%jj%jjjJ%%%%%%j%%%J%%JJJjjJJ%j%j%J%%%%%j%JK%%j
3183A22%%%JKJj%jjj%JjJ%J%%%%jkjjJ%KK%j%%%%%%%J%%j%%%J%jj%jJ%%%%%jkjJJJ%%jjJ%
3252A20%jj%%%JK%j%jj%%JKJ%j%j%jjJJJ%%jjj%%jj%J%%JJ%Jjlkj%JJKJJ%%kjJJ%J%J%j%%
3321A19j%jJJ%%%j%j%J%J%j%JJj%%JKK%klkjjKJj%J%%JJJ%%%jkjKJ%%jJ%j%%%%%J%jjkj%J
3390A16JJK%%%%J%jj%J%jjj%jjjJKLKJj%J%%%J%jj%%jljJ%JJjjJ%%kj%JJ%%K%%%JjjjJ%%j
3459A18j%j%JJJj%KjJK%%%jjJJJK%jkkjjK%%%%%JjJ%jJJJKJJ%j%jJ%llkjJJ%%J%jjJJJjjJ
3528A20JJjjj%%%%%JjJ%%j%%%%j%j%%J%%%Jjjjj%%J%Jj%JKJjjJ%%j%%J%%%J%kkjkjJ%%%JJ
3597A15JJJj%JKJJj%jJ%jj%J%JJJJ%%lkj%jkj%J%Jj%%K%J%JjjkjJJ%JJJ%%jjjjJJ%JJ%%j%
3666A18JJj%jj%%JJ%%%%%j%J%Jjj%J%%%jkjj%KKK%%JJK%jj%%%%%j%jjjjjjjjjJJ%%J%%%%J
3735A16%jKKK%j%kkjJjj%JJ%jjjJKJ%j%k%J%%JJJjj%%%jJJ%%%%%%j%J%J%JJJJjklk%JJJj%
3804A16j%J%%J%JKjJJ%jJ%kjjj%JKJJjjJ%%%JJjkjjkjJ%KK%%JJ%jkj%%K%jkk%JJ%J%%kkJK
3873A16KJJJjjjjjJLJJ%jjJJ%kkjjJK%j%Jjj%jJJJ%%%%JJ%jkjj%%j%JK%jjj%JJ%%%J%%%K%
3942A20jkjj%%jj%%JKJ%%%jj%j%%jk%%%J%%%JJJ%jj%KKJJj%%JJjj%j%%%jjjj%j%jJJJj%%J
4011A14KKJJj%%j%jj%jkkJLJJ%Jjj%JJJkjjj%j%JJ%J%jjj%jJKJ%jjJK%j%%J%j%%j%JJjk%J
4080A15%%%JJJjkk%J%%JJ%jJJ%j%kkjJ%JK%jJJJ%j%J%%kjJJ%%%kjJJJJJJ%%jlk%JJjj%%%%
4149A13%%%%JJKJ%kj%%jJJ%j%%%jJjjJJJ%j%j%%%JJJjk%%%J%%jjk%KJJJjjjj%KJ%jjKJ%k%
4218A14jj%j%JJ%J%jJ%%jjJJJ%%KK%kjjj%%J%kjjJ%%jj%%%JJJJ%J%%Jjjj%Jj%KJ%K%j%j%J
4287A17j%%%%j%j%%JJ%j%%jJJJ%j%kJ%%%jjj%%%%%%J%J%j%%%J%jk%J%%%J%KJjjjkjj%j%jJ
4356A08J%JKJjjjJJJ%J%%%j%jJ%J%%jk%KJJ%KJ%%jkj%J%KK%%J%kk%jj%%JJK%jjjjjj%j%jJ
4425A11J%K%%%jj%J%kj%JKJ%Jj%JJJ%%jj%%%%kkj%JJjjjJJ%j%JJJJ%%JJ%jjjjj%J%%%%K%j
4494A13%j%%J%%jj%%%j%jJ%J%%JJK%jkj%%%%%%JKKK%kjJJ%jjJJ%jJ%kj%%JK%%%%jkj%%KJ%
4563A16%jjkj%JJ%j%J%kjjjKJJj%%K%J%%jj%JJ%J%%%Jjkjj%%JJJjjj%JKJ%J%jj%J%jjj%J%
4632A13%J%jJ%%JJ%%jjjj%jjJJJ%%j%J%kJJj%jkj%%KKKJ%jkj%%J%jJJJJjj%%j%J%%JJjk%K
4701A14KJ%%kjk%%JJ%j%kjjJKKJjjj%kjj%jjJJJJJJKK%J%%%j%kkk%J%%%%%jJ%%%%j%KJ%%%
4770A13j%J%Jkjj%%%%JJ%jjj%%%%%%JJjjJ%%J%%%%JJ%J%%%%J%jkjjJJJJ%JJ%lkjj%%Jj%J%
4839A10%jjJJKJj%J%%%%KJ%kjjJKJJjjkj%J%jjj%jJJJJ%%%j%J%j%%J%%%jjj%%%%JJj%J%%j
4908A11jj%%J%%%%jjjJJJKJ%j%J%jj%JJJJjkjj%j%KJ%%%j%%KJJjjj%%Jkk%KJj%%%JJKL%jj
4977A16%%j%kkjJJ%jj%%JKKJ%jjjjlj%%KK%%%%JJ%jkjjj%%JJ%%J%JJKJ%jjkjjjJ%JJJ%%%j
5046A12%%%j%%j%J%j%JKK%k%%j%J%jj%J%kjj%JKJjj%JK%%%k%%%jjj%%%%%J%JK%%k%jjjJ%%
5115A08J%J%%%%jjjj%JJ%KKK%%%j%%j%%JJ%jjj%JJ%%kjjjk%KJ%Jjkj%%%%JKJK%J%jjjj%%%
5184A09JJ%%JJ%%%j%%%%%J%%%%%Jjj%jk%JJJJj%%j%%%%%j%JjjjJJJ%%JJJ%%%jjjj%J%%Jjj
5253A10%%JK%kk%%J%j%%KJjjjJJ%%j%J%JjjJj%%%jkk%KKJJJJ%jj%jj%%jj%%%%LKJjj%jjj%
5322A08%%j%JJJKJJJ%llj%%jk%JKK%%%JJ%%KJ%jkj%j%J%%J%JJJJjj%jkjj%%%KJj%%%%%JJj
5391A12jjjjJJ%%%jjj%%%%%J%%J%jj%%%j%JJ%jj%KJJ%%%jj%JK%j%%J%jj%%%%jJKJJJJj%jj
5460A12%jjj%J%%J%J%J%j%jj%Jjj%%%KKJ%%%%%j%%Jjkjjj%%JJK%%j%%%j%%JK%jj%%j%J%j%
5529A10j%K%jJKK%jkj%%JkjJ%%%%%j%%jjj%%%%jJLJJ%j%%j%%%JJJ%j%%Jjkj%%Jj%%%JK%%%
5598A11kjKKJkj%jkj%JJKJ%j%%%k%%j%J%jjj%JJ%jJ%%%%%jJJJJj%JJJ%jjJ%Kjkk%%%Jjkjk
5667A03%KJ%%J%%j%J%j%%%JJ%J%j%j%%%j%%l%KKKJ%%%%KJjjj%jk%%%%JJJJj%j%jj%%JKjjj
5736A07%JJJj%k%j%KJj%J%jjkkKJJJKJJ%%kmmLJJJJJ%%%Jjjjkj%JKL%%%J%%%jj%jkkkLLK%
5805A11%j%j%J%%J%jjjJ%%%%jj%JJ%j%jkkK%KjjkKK%%klLJ%jk%KJj%%K%J%J%%%j%%JJ%j%%
5874A09kj%%Jj%%%JJ%J%%jJjjj%%j%J%jJ%J%J%Jkjlj%%JKJJ%JJjkJK%%%Jj%%%j%%jk%J%%J
5943A07JJJ%jjj%%JJ%%%j%%%%j%J%JJ%%J%%j%%jk%J%JJjjJJ%jkmjJLJJjj%%j%k%KJ%jkjJ%
6012A03%K%JJKJ%k%%J%%%%J%%%jj%%j%%JK%J%%j%JJ%%ll%KJ%j%%%%%j%%KJJjjjj%%%%jj%%
6081A05%%K%%JKLJJ%%kljj%%jkkKK%kJJj%JJ%%%J%JjjJ%%%%%%j%jjJ%%J%jjJ%%Jj%jjkKJJ
6150A07%%%JJJj%%JJJJ%jjjjj%%%J%jjj%%j%%KKJ%kjJJJ%kk%j%K%JJJ%j%J%kkjkj%JKKJ%%
6219A08%%%jjjJJ%jjkKJ%%%JJJjjkk%KJKK%%jj%JjjjJ%j%jJKKJj%j%%JJ%%kk%%j%%%JK%%k
6288A07k%%J%%jJ%%J%J%%%J%JjjJJJ%j%%j%%jk%%%%JjjkjJMJ%%J%jj%%%%J%jk%KJ%%KLJ%j
6357A13jkkjjj%%JJJJ%jJJ%%j%%%%KKjjj%%%%jkj%JJ%%%%J%J%j%%J%jkjj%JJJ%JJ%Jjkk%j
6426A05Jj%%JJjJ%jj%%k%K%k%%%LJ%jj%%%%K%JJkj%%%KK%jjk%JKJjk%%j%j%%l%J%%KJ%j%%
6495A05%kj%j%%J%LJ%jk%%K%k%%K%J%j%%J%jJJ%%%%Jjj%lj%J%%%%jjj%%JJJ%k%JJK%%%Jj%
6564A05JJ%%jJj%%%%jk%K%%kK%%JJ%%jl%K%%%%%Jjk%KJ%%j%JKK%kjj%%%jk%%j%JLKJ%j%JJ
6633A10jjkjkjj%JJLJK%%j%%%J%jjj%K%jkk%KJ%JJKJ%kjjj%JJJjjj%%JJjj%%lkl%KJ%j%J%
6702A01%JJK%k%LJjlmjJKMKJJ%%%%%kj%J%J%jjjlk%%J%JLJ%%j%kK%JJ%kljj%%J%%Jjjjj%J
6771I9J%kJJ%JJ%JLJ%kk%%KJKJ%%jj%%J%%jJJ%j%%%%Jjjj%%jJj%kKJ%%%%%Jj%%%JKJJJjjJ
6841A11J%jlk%J%j%JJ%jjlj%%jj%JK%%%K%kjj%%J%JKk%jj%JJL%jk%jJ%%K%%%%%%%k%%K%kk
6910A01%J%LJ%J%%J%%%J%kk%%%%%%kjL%J%%Jj%j%%%%kkk%%J%JKKkj%j%JJ%L%j%k%%%%jjjj
6979I9%JJKKKJjjjkKJ%%jlj%JJ%j%J%%K%%kK%kkjJ%KK%KJ%k%%%%JjjJ%%%j%ljjJJJ%Kkj%%
7049A02j%JJ%K%%%JJJ%%J%jkjk%%%%%jJ%j%%%JKJ%JJ%%%%j%jljjj%JJJK%k%K%%%J%j%%J%j
7118A05%%J%%J%%j%lk%J%J%jLJJjjk%Kkj%jj%J%%%%%JJ%jJ%j%%j%KK%%%JJJ%%%%%jjj%k%K
7187A05%k%%KJ%KJjjk%%%ll%KJ%%%j%JJKlj%j%JKKJ%ljkjkj%JJ%J%%J%%KJjjjjKJLJJJ%jj
7256A06jkK%kjk%JJL%Jj%kj%%LJjk%K%J%%jkj%j%%J%jjkj%J%J%%KJ%%kjJJJj%%j%j%KJJK%
7325A05%k%j%%%JK%%%kj%LJ%Jjjmj%%JK%%KJ%jk%KJ%j%k%%KJ%%jkk%%%%%j%J%%%J%J%Kk%j
7394A02%jJ%JKJJjjl%k%J%J%%JK%%JJ%jl%%%KJJJj%%JJ%kjj%J%JJJ%%jjkk%j%J%%jjJLJ%J
7463A07%%%jj%%%%kjjj%JJ%j%%J%%j%JJK%l%%J%K%%%kj%%JK%kjj%%J%%%%%j%JJ%jjj%%J%J
7532A02%%j%jJ%jJK%j%%%J%%kjKJ%j%jJ%JLjlj%%JL%k%%%%KJJ%jlk%J%%%%%jJJKJJJ%jJjj
7601A06%jkj%%jk%JKJKJJ%%%%kkKlkj%JJK%%%jj%K%K%JJ%%jlKJ%%Jjl%KK%%JJ%kj%jl%%J%
7670A03%%K%%k%jJ%jjj%J%jjJ%%J%%%JJKk%KKJjjj%JJJJ%k%J%jjj%kj%J%%jjJJKk%%%%%K%
7739A05%kjJ%%jk%j%J%%Jjk%LK%%%%%jJ%%%KJJjjk%%%%%j%%JK%lkjj%JJ%%%%J%%%JJ%KJj%
7808A05k%%%%j%jkjJJJ%%jjJKJK%k%%jj%%%j%%KJ%jkJ%jjj%JJJJ%J%%KJj%%Jjkj%%J%%kJJ
7877A03KK%klkkkJKKJk%jJJK%%%KJKJj%jkkK%kj%%J%%j%%%JK%J%%%%lkj%J%%%%%k%jjJJJ%
7946A00KJ%%jj%JJkkjJKJJ%%jJK%l%JK%%kjjj%%KJjj%%j%JJ%%%jjJJj%%jJ%jJJJ%%j%%jJJ
8015A03%%j%j%jJ%j%J%J%jJJLJ%%jjlkjJJJ%jk%JKJjjj%%%j%J%Jj%jkJKJJ%jjj%jj%J%J%K
8084A01KKkjj%JLJ%%%jkk%jKLJ%%%JjljjjJ%%JJ%jkj%J%J%Jjk%JK%J%j%kj%%k%%%%jJK%JJ
8153A01%%%%jJj%%J%%%j%j%JJJJK%kkj%J%%KK%JJJ%%%jkk%jj%%%jkj%%k%K%jJ%JJJJJ%jJJ
8222A03%%j%%JK%%%%%%kjlk%J%JJJJM%lkj%JKK%%J%j%%lj%K%jjJJ%%jk%JKKkj%jj%J%j%jj
8291I8jJjjjKJJKjjJ%JJ%%jj%JJ%jj%%%jj%J%%%J%j%%jl%%JJ%%%j%%KJ%%jj%JJ%jjJ%%J%%
8361I9%J%%%jjJ%J%%%%JMJjlj%JJ%jjJJK%%kjjjJKK%%%J%jl%jjjJ%jJJ%jj%%JJj%j%JJJJ%
8431A03j%jjj%%K%%j%JJJKkjjjJ%k%JJJj%%J%J%%%%jkk%%%%%Jj%j%KJ%%%%JJ%j%j%j%J%%%
8500A00%%%JJJ%KJJ%jjkj%kjj%K%JJ%jj%%Jjkj%%%JJJjj%jjjJJ%j%JJK%%%jjj%j%J%JJ%J%
8569A00jkj%JLJKKJ%ljkkjjJJJJJJLk%%%k%j%%j%J%jk%%J%%%J%%jjJ%J%%jJ%JKJ%kkj%%J%
8638I9%%J%j%%JJJ%jkkjJ%j%JJK%%%jjJ%JJ%j%jjj%JJ%JJJ%kjJLK%%%mk%KJ%%jjjJJk%%Jj
8708I9jj%JJJ%%kj%JJJJJJj%jjjjk%%JKJJkjj%%j%jJJ%%%%KKjj%%JJ%jjJ%J%%%jlkkJJJ%%
8778I6JJJKJjj%KJ%k%%%Jj%kjk%JJJ%j%JJ%%kkJJj%JJJjj%%J%%J%J%jjjkJJJJJJj%J%JKJj
8848A05llj%JJ%Jj%%JK%%K%lkjj%%%%%%%jJjj%jJKKjjj%KK%%jjjJJ%j%KKK%%kljjjJKJ%%J
8917A02jkj%%%J%j%JJJ%%jjJJJjj%J%%jjj%KJ%%%J%%%%jjKLJ%%%lkkkj%%JJJKjjjjj%%%JL
8986A00J%%%kjj%KLLkj%j%JJ%%jj%%%%jj%%kj%K%%%%JKJjjjjj%jjjJJKJJ%j%%%jkj%KKJ%%
9055A00j%%%JJ%%k%JJ%jj%j%JJKJ%jj%j%%%%j%JK%jjJJ%j%jjk%JJJ%kjjjJ%JJJ%J%%J%jkj
9124I7JJ%%%J%kk%%J%%%j%KKJjk%%j%Jj%%JJJ%%%J%%J%%j%J%k%j%%%%%%JJJ%%%jj%J%%J%j
9194A01j%J%%%j%j%K%jkk%%%jjJKK%kj%%JjJJ%j%KKJj%jj%JJ%%%jkj%Jj%KJ%KJjj%JJ%%KJ
9263A06jk%%jjkjj%JJJJ%j%%%%jJJJJ%%kjjJK%jjjjJK%%kj%%%jJJ%%JJJj%%%J%%k%%%J%jj
9332I9%%j%%J%%%J%%jjJK%%%J%jkjjk%JKJJjJ%jjkJJJjJJJ%jjJ%j%J%%%%%JJj%Jkkk%KK%J
9402A01j%%%kk%JJJJ%J%J%j%%J%%jj%%jjjk%%KJ%JJ%J%jj%JK%jkk%K%%%%jJ%%%%JJ%jjj%%
9471I8%jj%%K%J%J%%JJJ%kkkJJJ%%J%%J%%%%%kjj%j%%%j%J%JKJK%kj%KJ%jjj%Jkk%%%JJjj
9541I7j%%JJKKJ%jjk%%J%%kj%JJJJJJ%%%jj%%JJkk%Jj%Jj%j%j%%j%jjj%KJKJ%%%J%kjJJ%%
9611I9jj%%J%%JJ%%j%%%Jjj%jJJJ%%jjj%KJJjjJ%%%%%JJ%jjj%%jj%%%JJ%%jj%%JJj%%JJJ%
9681A01j%JJjj%%%j%KKK%kjkJJ%%j%jjJJJ%kk%J%J%%%%%jj%J%j%j%%J%%J%%j%%%%J%%j%%%
9750I8%J%j%%Jjj%J%%%JJ%kjJJ%%jJ%%Jjjj%%%J%J%%jJKJ%%jkk%%%%JKJ%kJJjj%%%%%%%%%
9820I9%%j%%jjJ%J%j%JK%J%%%%j%%J%J%%J%%%KJ%jl%Jj%Jjjj%jj%JJkjj%%k%JK%%KJ%%jk%
9890I7Jjj%%K%JJJ%Jjjj%%%%J%Jjj%jjJJKJJ%kj%jJJJjkkjJJ%%%jjj%%JJJJJ%%%Jj%%jJ%J
9960A01JJKkkj%JJJjj%JL%%%ljj%%J%j%jjjj%J%JJJ%JJ%J%jjk%%JJjJjj%j%%jjJJJJ%%%Jj
10029A00kjJ%%%JJ%%Jjk%%%%%J%%%%jj%JJ%%j%jj%JJJ%jjj%%%%%JJ%JKJjjj%%%j%JJ%jj%%
10097I8J%JJ%%jjkJJ%JJKKJ%%%%%%jlj%jkj%JJJ%jjJKjkjJ%jJJ%JJJ%%kj%%kk%J%JKK%jjj
10166I8%%j%JJ%%J%J%j%j%%JJJ%%%%%kkjJJj%%%jJK%%jJ%jj%%j%JKKJK%ljj%J%jjJJjJJL%
10235A05%kkjjkjjjJJJKjJ%Jjj%jj%%JJ%JJJJ%kk%J%%%%J%jkj%J%%%%j%J%jjkjJKLJj%%j%
10303I7KKJ%%%J%jjj%J%%kjJJ%J%JJ%%jjj%jj%jJj%%%JKJ%k%JJ%j%%Jjj%JJJJjj%jjljJK%
10372I8%%j%J%%%KKJ%%j%jjj%KJ%%J%%jk%%Jjkk%%JJJJ%j%J%%jj%j%%j%%j%JKKJ%J%%J%K%
10441A05kjjjj%jjj%JJJ%LJKJJ%%jjk%%jjkk%%JKJ%jJ%jkJ%%JJ%j%j%%%J%%J%j%%%jJj%%%
10509I9J%J%jjj%jJK%j%J%J%%%%jj%%%%%%%%j%JJJJJjjJjjk%JKJ%%%jjk%%J%J%k%%%JKKK%
10578A05kkj%%Jjk%%j%KKJJK%JlkjJJjkjj%%J%%%JK%J%%%J%%kljJJJJJ%jjjjJj%J%%j%J%%
10646I9jj%J%JjJK%JJ%kj%%%%KjjjJJJj%%%j%%%jJ%j%KJj%%K%K%k%KJJjjJJJJjjjJ%jj%%J
10715A06J%jjljjjkkJKJ%%%j%J%j%%JJ%j%%%j%J%Jj%J%%%%jjjjKJ%jjjJJ%jjjJKJ%J%jjj%
10783I7j%%%j%%KK%JKJ%%KJ%ljjj%%jj%%%%J%J%%%Jj%j%%JJjj%JKJj%%%kjjj%%J%J%%%%JJ
10852A01%%J%Jjkj%%jJ%%jk%%%JKJJ%%%jJ%J%%%jklj%J%J%j%JKKJJjk%J%J%JK%kj%%%J%%K
10920A05%k%KJj%%k%j%%%%JjjJJj%%jj%%kkj%jjJKLKJJ%jjjj%J%J%jJKKkk%%J%j%JJ%%kj%
10988A00%%kkjJKJKJ%%%JKJJjj%%%kjjj%%Jj%JKK%kjk%%KJ%j%%%jj%%%%%JJ%%%Jj%%Jj%%%
11056A02jJJ%jj%JJK%J%%%Jj%jlj%kk%K%JjJKJ%%%LJ%jl%%%%%KKJ%%jjljjjJ%%%j%J%%j%J
11124A01%%%%j%J%%kkkj%%JJ%%%JJJJJKK%%%k%Kk%KJj%%%%lj%j%j%j%j%KJKJK%%kj%%%jJj
11192A01J%Jj%J%%KKJjjl%KJ%J%%kl%j%j%%%JKKJJ%jjkj%%%%j%%%%%j%JJ%j%j%J%JJ%kjJJ
11260A02jjj%JjjJJ%jj%Jj%jJ%KK%%%%%JK%kklk%%KJKJ%%%%JKJjkj%%J%K%lk%JJjjJ%J%j%
11328A01%KKkjJ%%jJjjj%%JJJ%K%k%LJ%%%jlj%JK%%ljjjj%JJJ%JJ%jjJ%%j%KK%J%%JJ%klk
11396A01jj%j%%j%K%%KJLJj%%%%JJjlj%%jJLJj%k%L%jkkj%JJLkjj%jj%K%%jjJ%JMKJjjljj
11464A01%JJjJj%J%%jj%J%J%%%jj%%KKlj%%J%%jjJJ%J%%k%%%kjJ%%%JJKK%k%%KJ%jkjk%%%
11532A00%%jk%jKJJj%%j%JKK%kkjj%KK%jkjJJJjjJ%%K%kkJj%JKKJK%kj%%jjkj%%J%JJKL%k
11600A03j%JK%Jjkjk%JJJ%%%Kkjj%J%J%K%%%l%J%%%KKJ%jjJjljJK%%JJJ%%j%%j%%K%jj%Jj
11668A06lj%jJ%%jkj%JJJJ%%J%jkj%%JJ%jj%%JJJJjjJj%jk%%JJJ%%J%%%jj%%%J%%J%j%%%J
11736A02%%%%JKJj%kj%%j%JJ%j%%%%J%jj%%%%%%K%%K%%k%j%j%%%%J%jjj%JKLJjkkkjJKJ%j
11804A01%J%%%%%kj%%%jjJJ%jj%%%J%j%JJKJJjkkjJ%jjj%JjJ%J%%j%JJKKjj%jjJJ%jJJJj%
11872A01jjjj%JKJkjj%j%J%j%%kj%JJ%jkj%JJ%%J%%j%%KJ%J%%%kjj%JJ%jk%%%%%j%jJJJJ%
11940I4J%j%jjj%Jj%Jj%%JJ%%%j%jj%J%j%jJ%KJ%j%KK%%jkjj%K%j%%%%JJjjj%jjj%J%jj%J
12009H8J%Jj%J%j%%J%J%%%j%j%J%Jjjj%j%%J%J%%%%%j%j%%%%J%%jj%%Jjj%j%JJ%%%jj%JJ%
12078H6%%%%%jJ%j%%%%kjj%JJJ%J%%%j%%Jj%KJ%J%j%%J%jj%jkjj%%%%J%jjjj%KJJ%kkj%j%
12147G6%%%JJJjjjJKJ%J%jj%J%jjkjJJJ%%%%%jjj%%J%jjjjJKJ%jkjjJK%jj%%%%KJj%%%jjj
12216G1%%%%%%j%j%JJj%j%%%%%%%%%%J%j%%J%%%%%%J%jj%j%%J%J%%%jj%J%%%%%j%%j%jjjj
12285F3jJKJJ%J%%%%jj%%jj%Jj%j%JjJ%Jjjkj%JJJjj%JJJJJjj%J%jjjjjjj%J%j%%J%jJJJj
12354F0jj%J%%%%j%%%%%%J%j%Jjkjj%%jJJ%j%J%%jjk%KJJjjk%K%%%%%k%%Kk%jk%%%J%%j%%
12423D8%jj%%Jjj%JKJj%%j%%jj%%J%%j%k%jJjj%J%JJ%%k%%%%j%j%jJJJjj%J%%jJJJ%jJjjj
12492D0%jjjJJ%%%%jkjj%%JJJ%%%jk%%%%%%J%Jjj%Jj%%%%%%%j%jJJ%j%%%jJJ%%%%%%
12556C4
##ENDNTUPLES=	NMRSPECTRUM
##END=	
