# Supplementary material for: Competition between N and O: use of diazine N-oxides as a test case for the Marcus theory rationale for ambident reactivity
Source: Chem Sci. 2020 Jul 23;11(35):9630–47. doi: 10.1039/d0sc02834g (PMC8162281; doi:10.1039/d0sc02834g)
Supplement: SC-011-D0SC02834G-s009 [file SC-011-D0SC02834G-s009.jcamp]

##TITLE=	6A165937
##JCAMPDX=	6.0	$$ NMR Plug-in 1.3 of MestReNova 6.0.2-5475
##DATATYPE=	NMRSPECTRUM
##DATACLASS=	NTUPLES
##NUMDIM=	1
##ORIGIN=	Bruker BioSpin GmbH
##OWNER=	AVIII600NMR
##.OBSERVEFREQUENCY=	600.070068359375
##.OBSERVENUCLEUS=	^1H
##.SOLVENTNAME=	9
##.PULSESEQUENCE=	zg30
##.ACQUISITIONMODE=	SIMULTANEOUS (DQD)
##$ORIGINALFORMAT=	Bruker XWIN-NMR
##$PARAMETERFILE=	(acqus, ASCII, C:/Users/peter/Documents/Ambident%20reactivity%20of%20diazine%20oxides%20(e.g.%20PyzNO)/NMR%20data%20files/Compound%2013b%20-%20in%20CD3CN,%20then%20DMSO-d6/Compound%2013b%20DMSO-d6%20NMR/1H/acqus, 0)
$$ ##TITLE= Parameter file, TopSpin 3.5 pl 7
$$ ##JCAMPDX= 5.0
$$ ##DATATYPE= Parameter Values
$$ ##NPOINTS= 13	$$ modification sequence number
$$ ##ORIGIN= Bruker BioSpin GmbH
$$ ##OWNER= AVIII600NMR
$$ $$ 2019-01-21 21:18:26.493 +0000  AVIII600NMR@AVIII600NMR-PC
$$ $$ C:/Bruker/TopSpin3.5pl7/data/PB/nmr/6A165937/11/acqus
$$ $$ process C:\Bruker\TopSpin3.5pl7\prog\mod\vtucntl.exe
$$ ##$ACQT0= -2.37394961990228
$$ ##$AMP= (0..31)
$$ 100 100 100 100 100 100 100 100 100 100 100 100 100 100 100 100 100 100
$$ 100 100 100 100 100 100 100 100 100 100 100 100 100 100
$$ ##$AMPCOIL= (0..19)
$$ 0 0 0 0 0 0 0 0 0 0 0 0 0 0 0 0 0 0 0 0
$$ ##$ANAVPT= -1
$$ ##$AQSEQ= 0
$$ ##$AQ_mod= 3
$$ ##$AUNM= <au_zg>
$$ ##$AUTOPOS= <44 >
$$ ##$BF1= 600.07
$$ ##$BF2= 600.07
$$ ##$BF3= 600.07
$$ ##$BF4= 600.07
$$ ##$BF5= 600.07
$$ ##$BF6= 600.07
$$ ##$BF7= 600.07
$$ ##$BF8= 600.07
$$ ##$BWFAC= (0..63)
$$ 0 0 0 0 0 0 0 0 0 0 0 0 0 0 0 0 0 0 0 0 0 0 0 0 0 0 0 0 0 0 0 0 0 0 0 0
$$ 0 0 0 0 0 0 0 0 0 0 0 0 0 0 0 0 0 0 0 0 0 0 0 0 0 0 0 0
$$ ##$BYTORDA= 0
$$ ##$CAGPARS= (0..11)
$$ 0 0 0 0 0 0 0 0 0 0 0 0
$$ ##$CHEMSTR= <none>
$$ ##$CNST= (0..63)
$$ 1 1 145 1 1 1 1 1 1 1 1 1 1 1 1 1 1 1 1 1 1 1 1 1 1 1 1 1 1 1 1 1 1 1 1
$$ 1 1 1 1 1 1 1 1 1 1 1 1 1 1 1 1 1 1 1 1 1 1 1 1 1 1 1 1 1
$$ ##$CPDPRG= (0..8)
$$ <> <> <> <> <mlev> <mlev> <mlev> <mlev> <mlev>
$$ ##$D= (0..63)
$$ 0 0.1 0 0 0 0 0 0 0 0.06 0 0 0 0 0 0 0.0002 0 0 0 0 0 0 0 0 0 0 0 0 0 0
$$ 0 0 0 0 0 0 0 0 0 0 0 0 0 0 0 0 0 0 0 0 0 0 0 0 0 0 0 0 0 0 0 0 0
$$ ##$DATE= 1548105505
$$ ##$DE= 55.73436
$$ ##$DECBNUC= <off>
$$ ##$DECIM= 1109.33333333333
$$ ##$DECNUC= <off>
$$ ##$DECSTAT= 4
$$ ##$DIGMOD= 3
$$ ##$DIGTYP= 12
$$ ##$DQDMODE= 0
$$ ##$DR= 22
$$ ##$DS= 0
$$ ##$DSPFIRM= 4
$$ ##$DSPFVS= 21
$$ ##$DTYPA= 0
$$ ##$EXP= <Proton.icon>
$$ ##$FCUCHAN= (0..9)
$$ 0 2 0 0 0 0 0 0 0 0
$$ ##$FL1= 90
$$ ##$FL2= 90
$$ ##$FL3= 90
$$ ##$FL4= 90
$$ ##$FN_INDIRECT= (0..7)
$$ 0 0 0 0 0 0 0 0
$$ ##$FOV= 20
$$ ##$FQ1LIST= <freqlist>
$$ ##$FQ2LIST= <freqlist>
$$ ##$FQ3LIST= <freqlist>
$$ ##$FQ4LIST= <freqlist>
$$ ##$FQ5LIST= <freqlist>
$$ ##$FQ6LIST= <freqlist>
$$ ##$FQ7LIST= <freqlist>
$$ ##$FQ8LIST= <freqlist>
$$ ##$FRQLO3= 1176294.33099997
$$ ##$FRQLO3N= 0
$$ ##$FS= (0..7)
$$ 83 83 83 83 83 83 83 83
$$ ##$FTLPGN= 0
$$ ##$FW= 4032000
$$ ##$FnILOOP= 0
$$ ##$FnMODE= 0
$$ ##$FnTYPE= 0
$$ ##$GPNAM= (0..31)
$$ <sine.100> <sine.100> <sine.100> <sine.100> <sine.100> <sine.100> <sine.100>
$$ <sine.100> <sine.100> <sine.100> <sine.100> <sine.100> <sine.100> <sine.100>
$$ <sine.100> <sine.100> <sine.100> <sine.100> <sine.100> <sine.100> <sine.100>
$$ <sine.100> <sine.100> <sine.100> <sine.100> <sine.100> <sine.100> <sine.100>
$$ <sine.100> <sine.100> <sine.100> <sine.100>
$$ ##$GPX= (0..31)
$$ 0 0 0 0 0 0 0 0 0 0 0 0 0 0 0 0 0 0 0 0 0 0 0 0 0 0 0 0 0 0 0 0
$$ ##$GPY= (0..31)
$$ 0 0 0 0 0 0 0 0 0 0 0 0 0 0 0 0 0 0 0 0 0 0 0 0 0 0 0 0 0 0 0 0
$$ ##$GPZ= (0..31)
$$ 0 0 0 0 0 0 0 0 0 0 0 0 0 0 0 0 0 0 0 0 0 0 0 0 0 0 0 0 0 0 0 0
$$ ##$GRDPROG= <>
$$ ##$GRPDLY= 76
$$ ##$HDDUTY= 20
$$ ##$HDRATE= 20
$$ ##$HGAIN= (0..3)
$$ 0 0 0 0
$$ ##$HL1= 1
$$ ##$HL2= 35
$$ ##$HL3= 16
$$ ##$HL4= 17
$$ ##$HOLDER= 44
$$ ##$HPMOD= (0..7)
$$ 0 0 0 0 0 0 0 0
$$ ##$HPPRGN= 0
$$ ##$IN= (0..63)
$$ 0.001 0.001 0.001 0.001 0.001 0.001 0.001 0.001 0.001 0.001 0.001 0.001
$$ 0.001 0.001 0.001 0.001 0.001 0.001 0.001 0.001 0.001 0.001 0.001 0.001
$$ 0.001 0.001 0.001 0.001 0.001 0.001 0.001 0.001 0.001 0.001 0.001 0.001
$$ 0.001 0.001 0.001 0.001 0.001 0.001 0.001 0.001 0.001 0.001 0.001 0.001
$$ 0.001 0.001 0.001 0.001 0.001 0.001 0.001 0.001 0.001 0.001 0.001 0.001
$$ 0.001 0.001 0.001 0.001
$$ ##$INF= (0..7)
$$ 0 0 0 0 0 0 0 0
$$ ##$INP= (0..63)
$$ 0 0 0 0 0 0 0 0 0 0 0 0 0 0 0 0 0 0 0 0 0 0 0 0 0 0 0 0 0 0 0 0 0 0 0 0
$$ 0 0 0 0 0 0 0 0 0 0 0 0 0 0 0 0 0 0 0 0 0 0 0 0 0 0 0 0
$$ ##$INSTRUM= <aviii600>
$$ ##$INTEGFAC= (0..63)
$$ 0 0 0 0 0 0 0 0 0 0 0 0 0 0 0 0 0 0 0 0 0 0 0 0 0 0 0 0 0 0 0 0 0 0 0 0
$$ 0 0 0 0 0 0 0 0 0 0 0 0 0 0 0 0 0 0 0 0 0 0 0 0 0 0 0 0
$$ ##$L= (0..31)
$$ 1 1 1 1 1 1 1 1 1 1 1 1 1 1 1 1 1 1 1 1 1 1 1 1 1 1 1 1 1 1 1 1
$$ ##$LFILTER= 500
$$ ##$LGAIN= 5
$$ ##$LINPSTP= 0
$$ ##$LOCKED= yes
$$ ##$LOCKFLD= 1758
$$ ##$LOCKGN= 106.30492401123
$$ ##$LOCKPOW= -20
$$ ##$LOCKPPM= 2.49000000953674
$$ ##$LOCNUC= <2H>
$$ ##$LOCPHAS= 100
$$ ##$LOCSHFT= yes
$$ ##$LOCSW= 0
$$ ##$LTIME= 0.25
$$ ##$MASR= 4200
$$ ##$MASRLST= <masrlst>
$$ ##$MULEXPNO= (0..15)
$$ 0 0 0 0 0 0 0 0 0 0 0 0 0 0 0 0
$$ ##$NBL= 1
$$ ##$NC= -6
$$ ##$NLOGCH= 3
$$ ##$NOVFLW= 0
$$ ##$NS= 16
$$ ##$NUC1= <1H>
$$ ##$NUC2= <off>
$$ ##$NUC3= <off>
$$ ##$NUC4= <off>
$$ ##$NUC5= <off>
$$ ##$NUC6= <off>
$$ ##$NUC7= <off>
$$ ##$NUC8= <off>
$$ ##$NUCLEUS= <off>
$$ ##$NUSLIST= <automatic>
$$ ##$NusAMOUNT= 25
$$ ##$NusFPNZ= no
$$ ##$NusJSP= 0
$$ ##$NusSEED= 54321
$$ ##$NusSPTYPE= 0
$$ ##$NusT2= 1
$$ ##$NusTD= 0
$$ ##$O1= 3705.669
$$ ##$O2= 3705.669
$$ ##$O3= 3705.669
$$ ##$O4= 3705.669
$$ ##$O5= 3705.669
$$ ##$O6= 3705.669
$$ ##$O7= 3705.669
$$ ##$O8= 3705.669
$$ ##$OVERFLW= 0
$$ ##$P= (0..63)
$$ 11.3 11.3 22.6 0 0 16.5 25 50 10000 0 0 80000 80000 1000 0 100000 1000
$$ 2500 100000 600 2500 0 0 0 0 180 100000 11.3 0 1000 0 0 20000 0 0 0 0 0
$$ 0 0 2000 0 0 0 200 0 80000 46600 10000 0 80000 0 0 0 0 0 0 0 0 0 0 0 0
$$ 0
$$ ##$PACOIL= (0..15)
$$ 2 1 3 0 0 0 0 0 0 0 0 0 0 0 0 0
$$ ##$PAPS= 2
$$ ##$PARMODE= 0
$$ ##$PCPD= (0..9)
$$ 100 80 100 100 100 100 100 100 100 100
$$ ##$PEXSEL= (0..9)
$$ 1 1 1 1 1 1 1 1 1 1
$$ ##$PHCOR= (0..31)
$$ 0 0 0 0 0 0 0 0 0 0 0 0 0 0 0 0 0 0 0 0 0 0 0 0 0 0 0 0 0 0 0 0
$$ ##$PHLIST= <>
$$ ##$PHP= 1
$$ ##$PH_ref= 0
$$ ##$PL= (0..63)
$$ 120 120 120 120 120 120 120 120 120 62.87 13.74 26.13 120 120 120 120 120
$$ 120 1.81 19.76 120 120 120 120 120 120 120 26.13 120 120 120 120 120 120
$$ 120 120 120 120 120 120 120 120 120 120 120 120 120 120 120 120 120 120
$$ 120 120 120 120 120 120 120 120 120 120 120 120
$$ ##$PLSTEP= 0.1
$$ ##$PLSTRT= -6
$$ ##$PLW= (0..63)
$$ 0 14.6 0 0 0 0 0 0 0 7.4571e-005 2.9828 0.23016 0 0 0 0 0 0 14.6 0.29129
$$ 0 0 0 0 0 0 0 0.23016 0 2.9828 0 0 2.9828e-006 0 0 0 0 0 0 0 0 0 0 0 0
$$ 0 0 0 0 0 0 0 0 0 0 0 0 0 0 0 0 0 0 0
$$ ##$PLWMAX= (0..7)
$$ 54 0 0 0 0 0 0 0
$$ ##$PQPHASE= 0
$$ ##$PQSCALE= 0
$$ ##$PR= 1
$$ ##$PRECHAN= (0..15)
$$ -1 1 0 2 4 -1 -1 -1 -1 -1 -1 -1 -1 -1 -1 -1
$$ ##$PRGAIN= 0
$$ ##$PROBHD= <Z150357_0005 (CP BBO 600S3 BB-H&F-05 Z)>
$$ ##$PULPROG= <zg30>
$$ ##$PW= 0
$$ ##$PYNM= <acqu.py>
$$ ##$ProjAngle= 0
$$ ##$QNP= 1
$$ ##$RD= 0
$$ ##$RECCHAN= (0..15)
$$ 0 2 0 0 0 0 0 0 0 0 0 0 0 0 0 0
$$ ##$RECPH= 0
$$ ##$RECPRE= (0..15)
$$ -1 0 -1 -1 -1 -1 -1 -1 -1 -1 -1 -1 -1 -1 -1 -1
$$ ##$RECPRFX= (0..15)
$$ 1 0 0 0 0 0 0 0 0 0 0 0 0 0 0 0
$$ ##$RECSEL= (0..15)
$$ 0 0 1 0 0 0 0 0 0 0 0 0 0 0 0 0
$$ ##$RG= 64
$$ ##$RO= 0
$$ ##$RSEL= (0..15)
$$ 0 0 2 0 0 0 0 0 0 0 0 0 0 0 0 0
$$ ##$S= (0..7)
$$ 83 4 83 83 83 83 83 83
$$ ##$SELREC= (0..9)
$$ 0 0 0 0 0 0 0 0 0 0
$$ ##$SFO1= 600.073705669
$$ ##$SFO2= 600.073705669
$$ ##$SFO3= 600.073705669
$$ ##$SFO4= 600.073705669
$$ ##$SFO5= 600.073705669
$$ ##$SFO6= 600.073705669
$$ ##$SFO7= 600.073705669
$$ ##$SFO8= 600.073705669
$$ ##$SOLVENT= <DMSO>
$$ ##$SOLVOLD= <off>
$$ ##$SP= (0..63)
$$ 1 74.54 68.52 120 120 41.18 64.19 120 120 0 41.18 41.18 0 0 120 0 150 150
$$ 120 60.46 58.55 61.86 54.54 150 150 150 150 150 150 28.37 150 120 120 120
$$ 120 120 120 120 120 120 120 120 120 120 120 120 120 120 120 120 120 120
$$ 120 120 120 120 120 120 120 120 120 120 120 120
$$ ##$SPECTR= 0
$$ ##$SPINCNT= 0
$$ ##$SPNAM= (0..63)
$$ <gauss> <Gaus1_270.1000> <Gaus1_180r.1000> <> <> <Sinc1.1000> <Squa100.1000>
$$ <> <Squa100.1000> <gauss> <Sinc1.1000> <Sinc1.1000> <gauss> <gauss> <>
$$ <> <gauss> <gauss> <> <Sinc1.1000> <Sinc1.1000> <Sinc1.1000> <Sinc1.1000>
$$ <gauss> <gauss> <gauss> <gauss> <gauss> <gauss> <Crp60,20,20.10> <Bip720,50,20.1>
$$ <> <> <> <Rsnob.1000> <Gaus1_180r.1000> <Gaus1_180r.1000> <> <> <> <Gaus1_180r.1000>
$$ <Squa100.1000> <> <> <> <> <> <> <> <> <> <> <> <> <> <> <> <> <> <> <>
$$ <> <> <>
$$ ##$SPOAL= (0..63)
$$ 0.5 1 0.5 0.5 0.5 0.5 0.5 0.5 0.5 0.5 0.5 0.5 0.5 0.5 0.5 0.5 0.5 0.5 0.5
$$ 1 1 1 1 0.5 0.5 0.5 0.5 0.5 0.5 0.5 0.5 0.5 0.5 0.5 0.5 0.5 0.5 0.5 0.5
$$ 0.5 0.5 0.5 0.5 0.5 0.5 0.5 0.5 0.5 0.5 0.5 0.5 0.5 0.5 0.5 0.5 0.5 0.5
$$ 0.5 0.5 0.5 0.5 0.5 0.5 0.5
$$ ##$SPOFFS= (0..63)
$$ 0 0 0 0 0 0 0 0 0 0 0 0 0 0 0 0 0 0 0 0 0 0 0 0 0 0 0 0 0 0 0 0 0 0 0 0
$$ 0 0 0 0 0 0 0 0 0 0 0 0 0 0 0 0 0 0 0 0 0 0 0 0 0 0 0 0
$$ ##$SPPEX= (0..63)
$$ 0 0 0 0 0 0 0 0 0 0 0 0 0 0 0 0 0 0 0 0 0 0 0 0 0 0 0 0 0 0 0 0 0 0 0 0
$$ 0 0 0 0 0 0 0 0 0 0 0 0 0 0 0 0 0 0 0 0 0 0 0 0 0 0 0 0
$$ ##$SPW= (0..63)
$$ 0 1.5476e-005 6.8784e-006 0 0 0.0053756 7.4571e-005 0 1.8643e-007 0 0.0053756
$$ 0.0053756 0 0 0 0 0 0 0 4.391865e-005 6.827012e-005 3.187731e-005 0.0001719117
$$ 0 0 0 0 0 0 0.07121 2.9828 0 0 0 7.5198e-005 6.8784e-006 0.00044022 0 0
$$ 0 6.8784e-006 1.8643e-007 0 0 0 0 0 0 0 0 0 0 0 0 0 0 0 0 0 0 0 0 0 0
$$ ##$SUBNAM= (0..9)
$$ <""> <""> <""> <""> <""> <""> <""> <""> <""> <"">
$$ ##$SW= 30.0443861871085
$$ ##$SWIBOX= (0..19)
$$ 0 0 2 0 0 0 0 0 0 0 0 0 0 0 0 0 0 0 0 0
$$ ##$SW_h= 18028.8461538462
$$ ##$SWfinal= 0
$$ ##$SigLockShift= 0
$$ ##$TD= 131072
$$ ##$TD0= 1
$$ ##$TD_INDIRECT= (0..7)
$$ 0 0 0 0 0 0 0 0
$$ ##$TDav= 1
$$ ##$TE= 300
$$ ##$TE1= 300
$$ ##$TE2= 300
$$ ##$TE3= 300
$$ ##$TE4= 300
$$ ##$TEG= 300
$$ ##$TE_MAGNET= 0
$$ ##$TE_PIDX= 0
$$ ##$TE_STAB= (0..9)
$$ 0 0 0 0 0 0 0 0 0 0
$$ ##$TL= (0..7)
$$ 0 120 120 120 120 120 120 120
$$ ##$TOTROT= (0..63)
$$ 0 0 0 0 0 0 0 0 0 0 0 0 0 0 0 0 0 0 0 0 0 0 0 0 0 0 0 0 0 0 0 0 0 0 0 0
$$ 0 0 0 0 0 0 0 0 0 0 0 0 0 0 0 0 0 0 0 0 0 0 0 0 0 0 0 0
$$ ##$TUBE_TYPE= <>
$$ ##$USERA1= <user>
$$ ##$USERA2= <user>
$$ ##$USERA3= <user>
$$ ##$USERA4= <user>
$$ ##$USERA5= <user>
$$ ##$V9= 5
$$ ##$VALIDCODE= -1
$$ ##$VALIST= <valist>
$$ ##$VCLIST= <CCCCCCCCCCCCCCC>
$$ ##$VDLIST= <DDDDDDDDDDDDDDD>
$$ ##$VPLIST= <PPPPPPPPPPPPPPP>
$$ ##$VTLIST= <TTTTTTTTTTTTTTT>
$$ ##$WBST= 1024
$$ ##$WBSW= 50
$$ ##$XGAIN= (0..3)
$$ 0 0 0 0
$$ ##$XL= 0
$$ ##$YL= 0
$$ ##$YMAX_a= 7402406
$$ ##$YMIN_a= -7222477
$$ ##$ZGOPTNS= <>
$$ ##$ZL1= 120
$$ ##$ZL2= 120
$$ ##$ZL3= 120
$$ ##$ZL4= 120
$$ ##END=
$$ 
##$PARAMETERFILE=	(audita.txt, ASCII, C:/Users/peter/Documents/Ambident%20reactivity%20of%20diazine%20oxides%20(e.g.%20PyzNO)/NMR%20data%20files/Compound%2013b%20-%20in%20CD3CN,%20then%20DMSO-d6/Compound%2013b%20DMSO-d6%20NMR/1H/audita.txt, 0)
$$ ##TITLE= Audit trail, TopSpin 3.5 pl 7
$$ ##JCAMPDX= 5.01
$$ ##ORIGIN= Bruker BioSpin GmbH
$$ ##OWNER= AVIII600NMR
$$ $$ C:/Bruker/TopSpin3.5pl7/data/PB/nmr/6A165937/11/audita.txt
$$ ##AUDIT TRAIL=  $$ (NUMBER, WHEN, WHO, WHERE, PROCESS, VERSION, WHAT)
$$ (   1,<2019-01-21 21:18:26.243 +0000>,<AVIII600NMR>,<AVIII600NMR-PC>,<go4>,<TopSpin 3.5.7>,
$$       <created by zg
$$ 	started at 2019-01-21 21:17:22.376 +0000,
$$ 	POWCHK enabled, PULCHK disabled,
$$        configuration hash MD5:
$$        4F BE B4 D3 A1 80 6E 95 0A 07 3F 27 4A 52 36 44
$$        data hash MD5: 128K
$$        36 93 D8 99 CF 2B C9 A9 DF F5 E9 A8 EF 57 AC 85>)
$$ (   2,<2019-01-21 21:18:26.524 +0000>,<AVIII600NMR>,<AVIII600NMR-PC>,<audit>,<TopSpin 3.5.7>,
$$       <user comment:
$$        ICON-NMR User ID: PB
$$        data hash MD5: 128K
$$        36 93 D8 99 CF 2B C9 A9 DF F5 E9 A8 EF 57 AC 85>)
$$ ##END=
$$ 
$$ $$ hash MD5
$$ $$ 27 3C 7D 48 A4 91 04 AD 3E E9 4B 3D 68 C8 AE 88
$$ 
##$PARAMETERFILE=	(auditp.txt, ASCII, C:/Users/peter/Documents/Ambident%20reactivity%20of%20diazine%20oxides%20(e.g.%20PyzNO)/NMR%20data%20files/Compound%2013b%20-%20in%20CD3CN,%20then%20DMSO-d6/Compound%2013b%20DMSO-d6%20NMR/1H/pdata/1/auditp.txt, 0)
$$ ##TITLE= Audit trail, TopSpin 3.5 pl 7
$$ ##JCAMPDX= 5.01
$$ ##ORIGIN= Bruker BioSpin GmbH
$$ ##OWNER= AVIII600NMR
$$ $$ C:/Bruker/TopSpin3.5pl7/data/PB/nmr/6A165937/11/pdata/1/auditp.txt
$$ ##AUDIT TRAIL=  $$ (NUMBER, WHEN, WHO, WHERE, PROCESS, VERSION, WHAT)
$$ (   1,<2019-01-21 21:18:26.243 +0000>,<AVIII600NMR>,<AVIII600NMR-PC>,<go4>,<TopSpin 3.5.7>,
$$       <created by zg
$$ 	started at 2019-01-21 21:17:22.376 +0000,
$$ 	POWCHK enabled, PULCHK disabled,
$$        configuration hash MD5:
$$        4F BE B4 D3 A1 80 6E 95 0A 07 3F 27 4A 52 36 44
$$        data hash MD5: 128K
$$        36 93 D8 99 CF 2B C9 A9 DF F5 E9 A8 EF 57 AC 85>)
$$ (   2,<2019-01-21 21:18:26.524 +0000>,<AVIII600NMR>,<AVIII600NMR-PC>,<audit>,<TopSpin 3.5.7>,
$$       <user comment:
$$        ICON-NMR User ID: PB
$$        data hash MD5: 128K
$$        36 93 D8 99 CF 2B C9 A9 DF F5 E9 A8 EF 57 AC 85>)
$$ (   3,<2019-01-21 21:18:28.021 +0000>,<AVIII600NMR>,<AVIII600NMR-PC>,<proc1d>,<TopSpin 3.5.7>,
$$       <Start of raw data processing
$$        ef LB = 0.1 FT_mod = 6 PKNL = 1 SI = 128K 
$$        data hash MD5: 128K
$$        67 1F 40 06 9B DF 54 A3 93 55 F2 BF 73 20 18 A3>)
$$ (   4,<2019-01-21 21:18:32.124 +0000>,<AVIII600NMR>,<AVIII600NMR-PC>,<proc1d>,<TopSpin 3.5.7>,
$$       <apk0 
$$        data hash MD5: 128K
$$        71 9F B2 7B 0F 30 98 B8 79 53 60 71 31 90 53 12>)
$$ (   5,<2019-01-21 21:18:32.483 +0000>,<AVIII600NMR>,<AVIII600NMR-PC>,<proc1d>,<TopSpin 3.5.7>,
$$       <abs ABSG = 2 
$$        data hash MD5: 128K
$$        F5 4C 92 CE C8 04 D3 57 E3 B7 38 F8 9B CD 83 D8>)
$$ ##END=
$$ 
$$ $$ hash MD5
$$ $$ DA 95 71 80 5C 98 E4 15 55 37 43 FE 43 45 6C 0D
$$ 
##$PARAMETERFILE=	(format.temp, ASCII, C:/Users/peter/Documents/Ambident%20reactivity%20of%20diazine%20oxides%20(e.g.%20PyzNO)/NMR%20data%20files/Compound%2013b%20-%20in%20CD3CN,%20then%20DMSO-d6/Compound%2013b%20DMSO-d6%20NMR/1H/format.temp, 0)
$$ EDIT_PAR COMMAND FILE
$$ 
$$ DI_MODE         LONG
$$ ED_ENTRY        ACQU
$$ ORDER           FILE
$$ 
$$ 
$$ HEADER		"F2 - Acquisition Parameters"
$$ T_NAME		Date_
$$ 		TYPE	R64
$$ 		CLASS	ACQU
$$ 		SUBRANGE 0.0 50000000
$$ 		REL	"Date_=itodate(DATE)"
$$ 		INV_REL	"DATE=datetoi(Date_,DATE)"
$$ 		FORMAT	"%14.0f"
$$ 		TEXT	" "
$$ END
$$ T_NAME		Time
$$ 		TYPE	R32
$$ 		CLASS	ACQU
$$ 		SUBRANGE 0.0 1000000
$$ 		REL	"Time=itotime(DATE)"
$$ 		INV_REL	"DATE=timetoi(Time,DATE)"
$$ 		FORMAT	"%14.2f h"
$$ 		TEXT	" "
$$ END
$$ NAME		INSTRUM
$$ 		TEXT	" "
$$ END
$$ NAME		PROBHD
$$ 		FORMAT	"%14.14s"
$$ 		TEXT	" "
$$ END
$$ NAME		PULPROG
$$ 		TEXT	" "
$$ END
$$ NAME		TD
$$ 		TEXT	" "
$$ END
$$ NAME		SOLVENT
$$ 		TEXT	" "
$$ END
$$ NAME		NS
$$ 		TEXT	" "
$$ END
$$ NAME		DS
$$ 		TEXT	" "
$$ END
$$ T_NAME		SWH
$$ 		TYPE	R32
$$ 		CLASS	ACQU
$$ 		SUBRANGE 0.0 1e8
$$ 		REL	"SWH=SW*SFO1"
$$ 		INV_REL "SW=SWH/SFO1"
$$ 		UNIT	"Hz"
$$ 		FORMAT	"%14.3f Hz"
$$ 		TEXT	" "
$$ END
$$ T_NAME          FIDRES
$$                 TYPE    R32
$$                 CLASS   ACQU
$$                 SUBRANGE 0.0 100000
$$                 REL     "FIDRES=2*SW*SFO1/TD"
$$                 INV_REL "TD = nextpow(2*SW*SFO1/FIDRES)"
$$ 		UNIT	"Hz"
$$ 		FORMAT	"%14.6f Hz"
$$ 		TEXT	" "
$$ END
$$ T_NAME          AQ
$$ 		TYPE	R32
$$ 		CLASS	ACQU
$$ 		SUBRANGE 0.0 1000
$$ 		REL	"AQ=aqcalc(SW,SFO1,TD,DIGTYP)"
$$ 		INV_REL	"TD=tdcalc(SW,SFO1,1.0e6*AQ,DIGTYP)"
$$ 		UNIT	"sec"
$$ 		FORMAT	"%14.7f sec"
$$ 		TEXT	" "
$$ END
$$ NAME		RG
$$ 		TEXT	" "
$$ END
$$ T_NAME          DW
$$ 		TYPE	R32
$$ 		CLASS	ACQU
$$ 		SUBRANGE 0.0 1000000
$$ 		REL	"DW=1/(2*SW*SFO1)"
$$ 		INV_REL	"SW=1000000/(2*(0.005+DW)*SFO1)"
$$ 		UNIT	"usec"
$$ 		FORMAT	"%14.3lf usec"
$$ 		TEXT	" "
$$ END
$$ NAME		DE
$$ 		FORMAT	"%14.2f usec"
$$ 		TEXT	" "
$$ END
$$ NAME		TE
$$ 		FORMAT	"%14.1f K"
$$ 		TEXT	" "
$$ END
$$ T_NAME		D1
$$ 		TYPE	R32
$$ 		CLASS	ACQU
$$ 		SUBRANGE 0.0 1e38
$$ 		REL	"D1=D[1]"
$$ 		INV_REL	"D[1]=D1"
$$ 		UNIT	"sec"
$$ 		FORMAT	"%14.8f sec"
$$ 		TEXT	" "
$$ END
$$ NAME		TD0
$$ 		TEXT	" "
$$ END
$$ NAME		SFO1
$$ 		FORMAT	"%14.7f MHz"
$$ 		TEXT	" "
$$ END
$$ NAME		NUC1
$$ 		NONEDIT
$$ 		TEXT	" "
$$ END
$$ T_NAME		P1
$$ 		TYPE	R32
$$ 		CLASS	ACQU
$$ 		SUBRANGE 0.0 1.0e10
$$ 		REL	"P1=P[1]"
$$ 		INV_REL	"P[1]=P1"
$$ 		UNIT	"usec"
$$ 		FORMAT	"%14.2f usec"
$$ 		TEXT	" "
$$ END
$$ T_NAME		PLW1
$$ 		TYPE	R32
$$ 		CLASS	ACQU
$$ 		REL	"PLW1=PLW[1]"
$$ 		INV_REL	"PLW[1]=PLW1"
$$ 		UNIT	"W"
$$ 		FORMAT	"%14.8f W"
$$ 		TEXT	"power PLW1 "
$$ END
$$ 
##$PARAMETERFILE=	(intrng, ASCII, C:/Users/peter/Documents/Ambident%20reactivity%20of%20diazine%20oxides%20(e.g.%20PyzNO)/NMR%20data%20files/Compound%2013b%20-%20in%20CD3CN,%20then%20DMSO-d6/Compound%2013b%20DMSO-d6%20NMR/1H/pdata/1/intrng, 0)
$$ P 0
$$ 9.249741   8.809864
$$ 8.809635   8.640927
$$ 8.576516   8.383053
$$ 8.371592   8.178816
$$ 4.453731   4.018210
$$ 4.017980   3.920332
$$ 3.642515   3.036452
$$ 2.611475   2.352913
$$ 2.074637   1.950628
$$ 
##$PARAMETERFILE=	(parm.txt, ASCII, C:/Users/peter/Documents/Ambident%20reactivity%20of%20diazine%20oxides%20(e.g.%20PyzNO)/NMR%20data%20files/Compound%2013b%20-%20in%20CD3CN,%20then%20DMSO-d6/Compound%2013b%20DMSO-d6%20NMR/1H/pdata/1/parm.txt, 0)
$$ 
$$ Current Data Parameters
$$ NAME           6A165937              
$$ EXPNO                11              
$$ PROCNO                1              
$$ 
$$ F2 - Acquisition Parameters
$$ Date_          20190121              
$$ Time              21.18 h            
$$ INSTRUM        aviii600              
$$ PROBHD   Z150357_0005 (              
$$ PULPROG            zg30              
$$ TD               131072              
$$ SOLVENT            DMSO              
$$ NS                   16              
$$ DS                    0              
$$ SWH           18028.846 Hz           
$$ FIDRES         0.275098 Hz           
$$ AQ            3.6350634 sec          
$$ RG                   64              
$$ DW               27.733 usec         
$$ DE                55.73 usec         
$$ TE                300.0 K            
$$ D1           0.10000000 sec          
$$ TD0                   1              
$$ SFO1        600.0737057 MHz          
$$ NUC1                 1H              
$$ P1                11.30 usec         
$$ PLW1        14.60000038 W            
$$ 
$$ F2 - Processing parameters
$$ SI               131072              
$$ SF          600.0700421 MHz          
$$ WDW                  EM              
$$ SSB      0              
$$ LB                 0.10 Hz           
$$ GB       0              
$$ PC                 1.00              
$$ 
##$PARAMETERFILE=	(procs, ASCII, C:/Users/peter/Documents/Ambident%20reactivity%20of%20diazine%20oxides%20(e.g.%20PyzNO)/NMR%20data%20files/Compound%2013b%20-%20in%20CD3CN,%20then%20DMSO-d6/Compound%2013b%20DMSO-d6%20NMR/1H/pdata/1/procs, 0)
$$ ##TITLE= Parameter file, TopSpin 3.5 pl 7
$$ ##JCAMPDX= 5.0
$$ ##DATATYPE= Parameter Values
$$ ##NPOINTS= 9	$$ modification sequence number
$$ ##ORIGIN= Bruker BioSpin GmbH
$$ ##OWNER= AVIII600NMR
$$ $$ 2019-01-21 21:18:32.748 +0000  AVIII600NMR@AVIII600NMR-PC
$$ $$ C:/Bruker/TopSpin3.5pl7/data/PB/nmr/6A165937/11/pdata/1/procs
$$ $$ process C:\Bruker\TopSpin3.5pl7\prog\mod\peak.exe
$$ ##$ABSF1= 21.12756
$$ ##$ABSF2= -8.917009
$$ ##$ABSG= 2
$$ ##$ABSL= 50
$$ ##$ALPHA= 0
$$ ##$AQORDER= 0
$$ ##$ASSFAC= 0
$$ ##$ASSFACI= 0
$$ ##$ASSFACX= 0
$$ ##$ASSWID= 0
$$ ##$AUNMP= <proc_1dconlf>
$$ ##$AXLEFT= 0
$$ ##$AXNAME= <>
$$ ##$AXNUC= <1H>
$$ ##$AXRIGHT= 0
$$ ##$AXTYPE= 0
$$ ##$AXUNIT= <>
$$ ##$AZFE= 0.05
$$ ##$AZFW= 0.05
$$ ##$BCFW= 0
$$ ##$BC_mod= 0
$$ ##$BYTORDP= 0
$$ ##$COROFFS= 0
$$ ##$CY= 15
$$ ##$DATMOD= 1
$$ ##$DC= 0
$$ ##$DFILT= <>
$$ ##$DTYPP= 0
$$ ##$ERETIC= no
$$ ##$F1P= 8.08909361356612
$$ ##$F2P= -0.441223288012697
$$ ##$FCOR= 0.5
$$ ##$FTSIZE= 131072
$$ ##$FT_mod= 6
$$ ##$GAMMA= 0
$$ ##$GB= 0
$$ ##$INTBC= 1
$$ ##$INTSCL= 1
$$ ##$ISEN= 256
$$ ##$LB= 0.1
$$ ##$LEV0= 0
$$ ##$LPBIN= 0
$$ ##$MAXI= 10000
$$ ##$MC2= 0
$$ ##$MEAN= 0
$$ ##$ME_mod= 0
$$ ##$MI= 0.5
$$ ##$MddCEXP= no
$$ ##$MddCT_SP= no
$$ ##$MddF180= no
$$ ##$MddLAMBDA= 0
$$ ##$MddMEMORY= 0
$$ ##$MddMERGE= 0
$$ ##$MddNCOMP= 0
$$ ##$MddNITER= 0
$$ ##$MddNOISE= 0
$$ ##$MddPHASE= 0
$$ ##$MddSEED= 0
$$ ##$MddSRSIZE= 0
$$ ##$Mdd_CsALG= 0
$$ ##$Mdd_CsLAMBDA= 0
$$ ##$Mdd_CsNITER= 0
$$ ##$Mdd_CsNORM= 0
$$ ##$Mdd_CsVE= no
$$ ##$Mdd_CsZF= 0
$$ ##$Mdd_LrLAMBDA= 0
$$ ##$Mdd_LrNITER= 0
$$ ##$Mdd_LrRANK= 0
$$ ##$Mdd_LrZF= 0
$$ ##$Mdd_mod= 0
$$ ##$NCOEF= 0
$$ ##$NC_proc= -2
$$ ##$NLEV= 6
$$ ##$NOISF1= 14.58333
$$ ##$NOISF2= 12.58333
$$ ##$NSP= 0
$$ ##$NTH_PI= 0
$$ ##$NZP= 0
$$ ##$OFFSET= 21.12756
$$ ##$PC= 1
$$ ##$PHC0= -28.08
$$ ##$PHC1= 0
$$ ##$PH_mod= 1
$$ ##$PKNL= yes
$$ ##$PPARMOD= 0
$$ ##$PPDIAG= 0
$$ ##$PPIPTYP= 0
$$ ##$PPMPNUM= 2147483647
$$ ##$PPRESOL= 1
$$ ##$PSCAL= 0
$$ ##$PSIGN= 0
$$ ##$PYNMP= <proc.py>
$$ ##$RDF1= 0
$$ ##$RDF2= 0
$$ ##$RDFWHM= 0
$$ ##$RDINT= 0
$$ ##$RDPOS= 0
$$ ##$REVERSE= no
$$ ##$SF= 600.07004207292
$$ ##$SI= 131072
$$ ##$SIGF1= 0.7
$$ ##$SIGF2= 0.6
$$ ##$SINO= 400
$$ ##$SIOLD= 131072
$$ ##$SPECTYP= <>
$$ ##$SREF_mod= 1
$$ ##$SREGLST= <1H.C6D6>
$$ ##$SSB= 0
$$ ##$STSI= 131072
$$ ##$STSR= 0
$$ ##$SW_p= 18028.8461538487
$$ ##$SYMM= 0
$$ ##$S_DEV= 0
$$ ##$TDeff= 131072
$$ ##$TDoff= 0
$$ ##$TI= <>
$$ ##$TILT= no
$$ ##$TM1= 0
$$ ##$TM2= 0
$$ ##$TOPLEV= 0
$$ ##$USERP1= <user>
$$ ##$USERP2= <user>
$$ ##$USERP3= <user>
$$ ##$USERP4= <user>
$$ ##$USERP5= <user>
$$ ##$WDW= 1
$$ ##$XDIM= 8192
$$ ##$YMAX_p= 556906599
$$ ##$YMIN_p= -12425
$$ ##END=
$$ 
##$PARAMETERFILE=	(pulseprogram, ASCII, C:/Users/peter/Documents/Ambident%20reactivity%20of%20diazine%20oxides%20(e.g.%20PyzNO)/NMR%20data%20files/Compound%2013b%20-%20in%20CD3CN,%20then%20DMSO-d6/Compound%2013b%20DMSO-d6%20NMR/1H/pulseprogram, 0)
$$ # 1 "C:/Bruker/TopSpin3.5pl7/exp/stan/nmr/lists/pp/zg30"
$$ ;zg30
$$ ;avance-version (12/01/11)
$$ ;1D sequence
$$ ;using 30 degree flip angle
$$ ;
$$ ;$CLASS=HighRes
$$ ;$DIM=1D
$$ ;$TYPE=
$$ ;$SUBTYPE=
$$ ;$COMMENT=
$$ ;$RECOMMEND=y
$$ 
$$ 
$$ # 1 "C:/Bruker/TopSpin3.5pl7/exp/stan/nmr/lists/pp/Avance.incl" 1
$$ ;Avance3.incl
$$ ;   for AV III
$$ ;
$$ ;avance-version (13/06/17)
$$ ;
$$ ;$CLASS=HighRes Incl
$$ ;$COMMENT=
$$ # 169 "C:/Bruker/TopSpin3.5pl7/exp/stan/nmr/lists/pp/Avance.incl"
$$ ;$Id: Avance3.incl,v 1.10.2.2 2013/08/30 09:43:33 ber Exp $
$$ # 14 "C:/Bruker/TopSpin3.5pl7/exp/stan/nmr/lists/pp/zg30" 2
$$ 
$$ 
$$ # 17 "C:/Bruker/TopSpin3.5pl7/exp/stan/nmr/lists/pp/zg30"
$$ "acqt0=-p1*0.66/3.1416"
$$ 
$$ 
$$ # 1 "mc_line 20 file C:/Bruker/TopSpin3.5pl7/exp/stan/nmr/lists/pp/zg30 exp. def. part of mc cmd. before ze"
$$ ; dimension 1D; AQ_mode 
$$ define delay MCWRK
$$ define delay MCREST
$$ "MCREST = 30m - 30m"
$$ "MCWRK = 0.333333*30m"
$$ 
$$     dccorr
$$ # 20 "C:/Bruker/TopSpin3.5pl7/exp/stan/nmr/lists/pp/zg30"
$$ 1 ze
$$ # 1 "mc_line 20 file C:/Bruker/TopSpin3.5pl7/exp/stan/nmr/lists/pp/zg30 exp. def. of mc cmd. after ze"
$$ # 21 "C:/Bruker/TopSpin3.5pl7/exp/stan/nmr/lists/pp/zg30"
$$ # 1 "mc_line 21 file C:/Bruker/TopSpin3.5pl7/exp/stan/nmr/lists/pp/zg30 exp. start label for mc cmd."
$$ 2 MCWRK  * 2
$$ LBLF0, MCWRK
$$   MCREST
$$ # 22 "C:/Bruker/TopSpin3.5pl7/exp/stan/nmr/lists/pp/zg30"
$$   d1
$$   p1*0.33 ph1
$$   go=2 ph31
$$ # 1 "mc_line 25 file C:/Bruker/TopSpin3.5pl7/exp/stan/nmr/lists/pp/zg30 exp. mc cmd. in line"
$$   MCWRK wr #0
$$   MCWRK zd
$$   lo to LBLF0 times td0
$$ 
$$ # 26 "C:/Bruker/TopSpin3.5pl7/exp/stan/nmr/lists/pp/zg30"
$$ exit
$$ # 29 "C:/Bruker/TopSpin3.5pl7/exp/stan/nmr/lists/pp/zg30"
$$ ph1=0 2 2 0 1 3 3 1
$$ ph31=0 2 2 0 1 3 3 1
$$ 
$$ 
$$ ;pl1 : f1 channel - power level for pulse (default)
$$ ;p1 : f1 channel -  90 degree high power pulse
$$ ;d1 : relaxation delay; 1-5 * T1
$$ ;ns: 1 * n, total number of scans: NS * TD0
$$ # 40 "C:/Bruker/TopSpin3.5pl7/exp/stan/nmr/lists/pp/zg30"
$$ ;$Id: zg30,v 1.12 2012/01/31 17:49:31 ber Exp $
$$ 
##$PARAMETERFILE=	(title, ASCII, C:/Users/peter/Documents/Ambident%20reactivity%20of%20diazine%20oxides%20(e.g.%20PyzNO)/NMR%20data%20files/Compound%2013b%20-%20in%20CD3CN,%20then%20DMSO-d6/Compound%2013b%20DMSO-d6%20NMR/1H/pdata/1/title, 0)
$$ Instrument Name GH003107
$$ Peter Byrne
$$ PB 268
$$ Cryoprobe BB-H&F; 300 K
$$ 
##$PARAMETERFILE=	(uxnmr.par, ASCII, C:/Users/peter/Documents/Ambident%20reactivity%20of%20diazine%20oxides%20(e.g.%20PyzNO)/NMR%20data%20files/Compound%2013b%20-%20in%20CD3CN,%20then%20DMSO-d6/Compound%2013b%20DMSO-d6%20NMR/1H/uxnmr.par, 0)
$$ ##TITLE= Parameter file, TopSpin 3.5 pl 7
$$ ##JCAMPDX= 5.0
$$ ##DATATYPE= Parameter Values
$$ ##NPOINTS= 147	$$ modification sequence number
$$ ##ORIGIN= Bruker BioSpin GmbH
$$ ##OWNER= nmrsu
$$ $$ 2017-10-03 16:37:12.575 +0100  NMRSU@AVIII600NMR-PC
$$ $$ C:/Bruker/TopSpin3.5pl7/conf/instr/aviii600/uxnmr.par
$$ $$ process C:\Bruker\TopSpin3.5pl7\prog\mod\cfserverav3.exe
$$ ##$ACB= 0
$$ ##$ACBTAT= (0..23)
$$ 0 72 88 50 88 0 0 0 0 0 0 0 0 0 0 0 0 0 0 0 0 0 0 0
$$ ##$ACBTBA= (0..23)
$$ 0 0 0 0 0 0 0 0 0 0 0 0 0 0 0 0 0 0 0 0 0 0 0 0
$$ ##$ACBTBLK= (0..23)
$$ 0 34 33 0 35 0 0 0 0 0 0 0 0 0 0 0 0 0 0 0 0 0 0 0
$$ ##$ACBTCTL= (0..23)
$$ 0 6 6 6 6 0 0 0 0 0 0 0 0 0 0 0 0 0 0 0 0 0 0 0
$$ ##$ACBTDI= (0..23)
$$ 0 -1779670019 -1779670019 -1779670019 -1779670020 0 0 0 0 0 0 0 0 0 0 0
$$ 0 0 0 0 0 0 0 0
$$ ##$ACBTDM= (0..23)
$$ 0 25 10 10 10 0 0 0 0 0 0 0 0 0 0 0 0 0 0 0 0 0 0 0
$$ ##$ACBTFHI= (0..23)
$$ 0 600 365 92 365 0 0 0 0 0 0 0 0 0 0 0 0 0 0 0 0 0 0 0
$$ ##$ACBTFL= (0..23)
$$ 0 248 248 88 248 0 0 0 0 0 0 0 0 0 0 0 0 0 0 0 0 0 0 0
$$ ##$ACBTFLO= (0..23)
$$ 0 180 6 30 6 0 0 0 0 0 0 0 0 0 0 0 0 0 0 0 0 0 0 0
$$ ##$ACBTINP= (0..23)
$$ 0 2 1 16 3 0 0 0 0 0 0 0 0 0 0 0 0 0 0 0 0 0 0 0
$$ ##$ACBTOUT= (0..23)
$$ 0 1 2 3 1 0 0 0 0 0 0 0 0 0 0 0 0 0 0 0 0 0 0 0
$$ ##$ACBTPO= (0..23)
$$ 0 100000 300000 150000 300000 0 0 0 0 0 0 0 0 0 0 0 0 0 0 0 0 0 0 0
$$ ##$ACBTPW= (0..23)
$$ 0 100 100 5 100 0 0 0 0 0 0 0 0 0 0 0 0 0 0 0 0 0 0 0
$$ ##$ACBTSB= (0..23)
$$ 0 0 0 0 0 0 0 0 0 0 0 0 0 0 0 0 0 0 0 0 0 0 0 0
$$ ##$ACBTSDT= (0..23)
$$ 0 2 2 2 2 0 0 0 0 0 0 0 0 0 0 0 0 0 0 0 0 0 0 0
$$ ##$ACBTY= <no>
$$ ##$AMPDFLT= no
$$ ##$AQSBDCH= (0..95)
$$ 0 0 0 0 0 0 0 0 255 255 255 255 255 255 255 255 255 255 255 255 255 255
$$ 255 255 255 255 255 255 255 255 255 255 255 255 255 255 255 255 255 255
$$ 255 255 255 255 255 255 255 255 255 255 255 255 255 255 255 255 255 255
$$ 255 255 255 255 255 255 255 255 255 255 255 255 255 255 255 255 255 255
$$ 255 255 255 255 255 255 255 255 255 255 255 255 255 255 255 255 255 255
$$ 255 255
$$ ##$AQSBDHW= (0..95)
$$ 4 1 8 8 8 0 0 0 255 255 255 255 255 255 255 255 255 255 255 255 255 255
$$ 255 255 255 255 255 255 255 255 255 255 255 255 255 255 255 255 255 255
$$ 255 255 255 255 255 255 255 255 255 255 255 255 255 255 255 255 255 255
$$ 255 255 255 255 255 255 255 255 255 255 255 255 255 255 255 255 255 255
$$ 255 255 255 255 255 255 255 255 255 255 255 255 255 255 255 255 255 255
$$ 255 255
$$ ##$AQSBDID= (0..95)
$$ 82 88 83 83 83 80 66 66 255 255 255 255 255 255 255 255 255 255 255 255
$$ 255 255 255 255 255 255 255 255 255 255 255 255 255 255 255 255 255 255
$$ 255 255 255 255 255 255 255 255 255 255 255 255 255 255 255 255 255 255
$$ 255 255 255 255 255 255 255 255 255 255 255 255 255 255 255 255 255 255
$$ 255 255 255 255 255 255 255 255 255 255 255 255 255 255 255 255 255 255
$$ 255 255 255 255
$$ ##$AQSBDNO= (0..95)
$$ 1 1 1 2 3 1 1 1 255 255 255 255 255 255 255 255 255 255 255 255 255 255
$$ 255 255 255 255 255 255 255 255 255 255 255 255 255 255 255 255 255 255
$$ 255 255 255 255 255 255 255 255 255 255 255 255 255 255 255 255 255 255
$$ 255 255 255 255 255 255 255 255 255 255 255 255 255 255 255 255 255 255
$$ 255 255 255 255 255 255 255 255 255 255 255 255 255 255 255 255 255 255
$$ 255 255
$$ ##$AQSBDSL= (0..95)
$$ 2 3 4 5 6 21 255 1 255 255 255 255 255 255 255 255 255 255 255 255 255
$$ 255 255 255 255 255 255 255 255 255 255 255 255 255 255 255 255 255 255
$$ 255 255 255 255 255 255 255 255 255 255 255 255 255 255 255 255 255 255
$$ 255 255 255 255 255 255 255 255 255 255 255 255 255 255 255 255 255 255
$$ 255 255 255 255 255 255 255 255 255 255 255 255 255 255 255 255 255 255
$$ 255 255 255
$$ ##$AQSBDTY= (0..95)
$$ 66 192 25 25 25 207 209 7 255 255 255 255 255 255 255 255 255 255 255 255
$$ 255 255 255 255 255 255 255 255 255 255 255 255 255 255 255 255 255 255
$$ 255 255 255 255 255 255 255 255 255 255 255 255 255 255 255 255 255 255
$$ 255 255 255 255 255 255 255 255 255 255 255 255 255 255 255 255 255 255
$$ 255 255 255 255 255 255 255 255 255 255 255 255 255 255 255 255 255 255
$$ 255 255 255 255
$$ ##$AQSBUAD= (0..95)
$$ 16 52 36 37 38 33 32 32 255 255 255 255 255 255 255 255 255 255 255 255
$$ 255 255 255 255 255 255 255 255 255 255 255 255 255 255 255 255 255 255
$$ 255 255 255 255 255 255 255 255 255 255 255 255 255 255 255 255 255 255
$$ 255 255 255 255 255 255 255 255 255 255 255 255 255 255 255 255 255 255
$$ 255 255 255 255 255 255 255 255 255 255 255 255 255 255 255 255 255 255
$$ 255 255 255 255
$$ ##$AQSECL= (0..95)
$$ 4 2 2 2 2 1 2 255 255 255 255 255 255 255 255 255 255 255 255 255 255 255
$$ 255 255 255 255 255 255 255 255 255 255 255 255 255 255 255 255 255 255
$$ 255 255 255 255 255 255 255 255 255 255 255 255 255 255 255 255 255 255
$$ 255 255 255 255 255 255 255 255 255 255 255 255 255 255 255 255 255 255
$$ 255 255 255 255 255 255 255 255 255 255 255 255 255 255 255 255 255 255
$$ 255 255
$$ ##$AQSECLS= (0..95)
$$ 3 1 2 2 2 0 3 255 255 255 255 255 255 255 255 255 255 255 255 255 255 255
$$ 255 255 255 255 255 255 255 255 255 255 255 255 255 255 255 255 255 255
$$ 255 255 255 255 255 255 255 255 255 255 255 255 255 255 255 255 255 255
$$ 255 255 255 255 255 255 255 255 255 255 255 255 255 255 255 255 255 255
$$ 255 255 255 255 255 255 255 255 255 255 255 255 255 255 255 255 255 255
$$ 255 255
$$ ##$AQSETH1= <no>
$$ ##$AQSETH2= <no>
$$ ##$AQSSPLT= no
$$ ##$ATT19F= (0..1)
$$ 0 0
$$ ##$ATT1H= (0..1)
$$ 0 0
$$ ##$ATT3H= (0..1)
$$ 0 0
$$ ##$ATTX= (0..1)
$$ 0 0
$$ ##$ATTY= (0..1)
$$ 0 0
$$ ##$ATTZ= (0..1)
$$ 0 0
$$ ##$BACSAIR= yes
$$ ##$BACSCAP= 596
$$ ##$BACSDEL= 0
$$ ##$BACSFCM= no
$$ ##$BACSOPT= <>
$$ ##$BACSTY= <tty04>
$$ ##$BARPTY= <no>
$$ ##$BFREQ= 600.07
$$ ##$BGAETH= (0..9)
$$ <no> <no> <no> <no> <no> <no> <no> <no> <no> <no>
$$ ##$BIRDS= yes
$$ ##$BMPC= 0
$$ ##$BMPCTY= <no>
$$ ##$BPSUTY= <no>
$$ ##$BSMS= 2
$$ ##$BSMS19FLock= no
$$ ##$BSMSETH= <149.236.99.20>
$$ ##$BSMSTY= <no>
$$ ##$BgaChFac2= (0..7)
$$ 0 0 0 0 0 0 0 0
$$ ##$BgaChMap= (0..7)
$$ 0 0 0 0 0 0 0 0
$$ ##$BgaChMaxv= (0..7)
$$ 0 0 0 0 0 0 0 0
$$ ##$BgaChRouting= (0..63)
$$ 0 0 0 0 0 0 0 0 0 0 0 0 0 0 0 0 0 0 0 0 0 0 0 0 0 0 0 0 0 0 0 0 0 0 0 0
$$ 0 0 0 0 0 0 0 0 0 0 0 0 0 0 0 0 0 0 0 0 0 0 0 0 0 0 0 0
$$ ##$BgaChShimMap= (0..7)
$$ 0 0 0 0 0 0 0 0
$$ ##$BgaChShimMaxv= (0..7)
$$ 0 0 0 0 0 0 0 0
$$ ##$BlaEth= (0..9)
$$ <149.236.99.253> <149.236.99.252> <no> <no> <no> <no> <no> <no> <> <>
$$ ##$BlaNam= (0..9)
$$ <BLAXH2H300/100/150 E 200-600MHZ> <BLAX300 E 6-365MHZ> <> <> <> <> <> <>
$$ <> <>
$$ ##$BlaPN= (0..9)
$$ <W1345096> <W1345092> <> <> <> <> <> <> <> <>
$$ ##$BlaSN= (0..9)
$$ <0236> <0075> <> <> <> <> <> <> <> <>
$$ ##$BsmsAuxEth= <no>
$$ ##$CFASMOD= (0..7)
$$ 1 1 1 1 1 1 1 1
$$ ##$CFASMUL= (0..7)
$$ 1 1 1 1 1 1 1 1
$$ ##$CNFTXDR= (0..7)
$$ 6 6 6 0 0 0 0 0
$$ ##$COMDIG2= 0
$$ ##$CPDBTY= <no>
$$ ##$CRCOTY= <tty01>
$$ ##$CSW1= (0..31)
$$ 2 2 0 16 3 3 0 0 0 0 0 0 0 0 0 0 0 0 0 0 0 0 0 0 0 0 0 0 0 0 0 0
$$ ##$CSW2= (0..31)
$$ 1 1 0 0 0 0 0 0 0 0 0 0 0 0 0 0 0 0 0 0 0 0 0 0 0 0 0 0 0 0 0 0
$$ ##$CSWNUM= (0..7)
$$ 4 3 0 0 0 0 0 0
$$ ##$ConsolePnSn= <>
$$ ##$CryoProAccPnSn= <>
$$ ##$Ctb1Eth= <no>
$$ ##$CubeEth= (0..7)
$$ <no> <no> <no> <no> <no> <no> <no> <no>
$$ ##$CustRegisterNo= <>
$$ ##$DATSTAT= no
$$ ##$DIGI140= (0..7)
$$ 0 0 0 0 0 0 0 0
$$ ##$DIGIB12= (0..7)
$$ 0 0 0 0 0 0 0 0
$$ ##$DIGIB16= (0..7)
$$ 0 0 0 0 0 0 0 0
$$ ##$DIGIFA= (0..7)
$$ 0 0 0 0 0 0 0 0
$$ ##$DIGIFOURIER= 0
$$ ##$DIGIHA= (0..7)
$$ 0 0 0 0 0 0 0 0
$$ ##$DIGIHAF= (0..7)
$$ 0 0 0 0 0 0 0 0
$$ ##$DIGIHRD= (0..7)
$$ 0 0 0 0 0 0 0 0
$$ ##$DIGIIA= (0..7)
$$ 0 0 0 0 0 0 0 0
$$ ##$DIGIO16= (0..7)
$$ 0 0 0 0 0 0 0 0
$$ ##$DIGISA= (0..7)
$$ 0 0 0 0 0 0 0 0
$$ ##$DIGISAF= (0..7)
$$ 0 0 0 0 0 0 0 0
$$ ##$DIGISL= (0..7)
$$ 0 0 0 0 0 0 0 0
$$ ##$DIGITYI= (0..7)
$$ 0 0 0 0 0 0 0 0
$$ ##$DIGITYP= (0..7)
$$ 0 0 0 0 0 0 0 0
$$ ##$DIGITZ= 0
$$ ##$DPPFAC= 1
$$ ##$DRMSETH= <no>
$$ ##$DRU= yes
$$ ##$DRUETH= (0..33)
$$ <no> <149.236.99.89> <no> <no> <no> <no> <no> <no> <no> <no> <no> <no>
$$ <no> <no> <no> <no> <no> <no> <no> <no> <no> <no> <no> <no> <no> <no> <no>
$$ <no> <no> <no> <no> <no> <no> <>
$$ ##$Description= <Avance III>
$$ ##$DppType= 0
$$ ##$FCUMEM= (0..7)
$$ 16777208 16777208 16777208 0 0 0 0 0
$$ ##$FCUPAL= (0..7)
$$ 0 0 0 0 0 0 0 0
$$ ##$FGSVTY= <no>
$$ ##$FQMIX= 0
$$ ##$FUNCMOD= <>
$$ ##$FourPeriBdEth= <no>
$$ ##$FourShimBdEth= <no>
$$ ##$FourierPicsCon= no
$$ ##$GCUTYPE= 10
$$ ##$GCUTYPE2= 0
$$ ##$GPREDEL= 0
$$ ##$GPSCUTY= <no>
$$ ##$GRADRES= 5
$$ ##$GTUTY= <no>
$$ ##$GcConn= (0..1)
$$ 1 0
$$ ##$GradAmpGain= (0..7)
$$ 0 0 0 0 0 0 0 0
$$ ##$GradAmpMaxCurX= (0..7)
$$ 0 0 0 0 0 0 0 0
$$ ##$GradAmpMaxCurY= (0..7)
$$ 0 0 0 0 0 0 0 0
$$ ##$GradAmpMaxCurZ= (0..7)
$$ 9.99999904632568 0 0 0 0 0 0 0
$$ ##$GradAmpName= (0..7)
$$ <GAB in BSMS> <> <> <> <> <> <> <>
$$ ##$GradAmpPN= (0..7)
$$ <> <> <> <> <> <> <> <>
$$ ##$GradAmpSN= (0..7)
$$ <> <> <> <> <> <> <> <>
$$ ##$GradAmpType= (0..7)
$$ 2 0 0 0 0 0 0 0
$$ ##$GradPowClkCtrl= 0
$$ ##$GradPowClkTime= 0
$$ ##$GradPowImax= 0
$$ ##$GradPowType= 0
$$ ##$GradPowVmax= 0
$$ ##$HDIETH= (0..5)
$$ <no> <no> <no> <no> <no> <no>
$$ ##$HFAC= 3
$$ ##$HPCU= 0
$$ ##$HPCUTY= <no>
$$ ##$HPTXLP= (0..3)
$$ -1 -1 -1 -1
$$ ##$HPTXPI= (0..3)
$$ 0 0 0 0
$$ ##$HPTXPO= (0..3)
$$ 0 0 0 0
$$ ##$HPTXTY= (0..3)
$$ 0 0 0 0
$$ ##$HpprCoverType= 1
$$ ##$IF451= 0
$$ ##$IFREQ= 1
$$ ##$INJPTY= <no>
$$ ##$INTFPR= 0
$$ ##$IPSOETH= <149.236.99.254>
$$ ##$IPSOTYPE= 1
$$ ##$LDUETH= (0..0)
$$ <no>
$$ ##$LOCKCONF= <DL>
$$ ##$LOCKTY= <no>
$$ ##$LOCSWID= 0
$$ ##$LOCSWIF= 0
$$ ##$LVDSSPLITETH= (0..5)
$$ <no> <no> <no> <no> <no> <no>
$$ ##$Location= <>
$$ ##$M2FAC= 0
$$ ##$MAS= 0
$$ ##$MASETIME= 10
$$ ##$MASITIME= 10
$$ ##$MASTY= <no>
$$ ##$MAS_CT= 0
$$ ##$MAS_SG= 0
$$ ##$MAS_TO= 0
$$ ##$MEMPRM= 0
$$ ##$MHFAC= 0
$$ ##$MXFAC= 0
$$ ##$MagnCoilPnSn= <>
$$ ##$MagnDewarPnSn= <>
$$ ##$MasEth= <no>
$$ ##$NAMPD= (0..17)
$$ <> <HPLNA 19F1H> <XBB19F 2HS> <2H> <13C> <15N> <> <> <> <> <> <> <> <>
$$ <> <> <> <>
$$ ##$NFCU= 3
$$ ##$NFRED= 0
$$ ##$NMRCH= 2
$$ ##$NMRMEM= 16384
$$ ##$NPSGU= 0
$$ ##$NRCU= 1
$$ ##$NROUT= 0
$$ ##$NSGU= 3
$$ ##$OrderNo= <10246872>
$$ ##$PAMPF1= (0..15)
$$ 75 56 64 96 80 80 0 0 0 0 0 0 0 0 0 0
$$ ##$PAMPF2= (0..15)
$$ 0 0 0 0 0 0 0 0 0 0 0 0 0 0 0 0
$$ ##$PAMPF3= (0..15)
$$ 0 0 0 0 0 0 0 0 0 0 0 0 0 0 0 0
$$ ##$PAMPF4= (0..15)
$$ 0 0 0 0 0 0 0 0 0 0 0 0 0 0 0 0
$$ ##$PAMPF5= (0..15)
$$ 0 0 0 0 0 0 0 0 0 0 0 0 0 0 0 0
$$ ##$PAMPF6= (0..15)
$$ 0 0 0 0 0 0 0 0 0 0 0 0 0 0 0 0
$$ ##$PAMPF7= (0..15)
$$ 0 0 0 0 0 0 0 0 0 0 0 0 0 0 0 0
$$ ##$PAMPF8= (0..15)
$$ 0 0 0 0 0 0 0 0 0 0 0 0 0 0 0 0
$$ ##$PH4= 0
$$ ##$PHF4TY= <no>
$$ ##$POWCHK= yes
$$ ##$PRAMD1= (0..7)
$$ 6 0 0 1610612736 0 0 0 0
$$ ##$PRAMD10= (0..7)
$$ 0 0 0 0 0 0 0 0
$$ ##$PRAMD11= (0..7)
$$ 0 0 0 0 0 0 0 0
$$ ##$PRAMD12= (0..7)
$$ 0 0 0 0 0 0 0 0
$$ ##$PRAMD13= (0..7)
$$ 0 0 0 0 0 0 0 0
$$ ##$PRAMD14= (0..7)
$$ 0 0 0 0 0 0 0 0
$$ ##$PRAMD15= (0..7)
$$ 0 0 0 0 0 0 0 0
$$ ##$PRAMD16= (0..7)
$$ 0 0 0 0 0 0 0 0
$$ ##$PRAMD17= (0..7)
$$ 0 0 0 0 0 0 0 0
$$ ##$PRAMD18= (0..7)
$$ 0 0 0 0 0 0 0 0
$$ ##$PRAMD19= (0..7)
$$ 0 0 0 0 0 0 0 0
$$ ##$PRAMD2= (0..7)
$$ 2147483644 2131230719 2147483647 603979775 0 0 0 0
$$ ##$PRAMD20= (0..7)
$$ 0 0 0 0 0 0 0 0
$$ ##$PRAMD21= (0..7)
$$ 0 0 0 0 0 0 0 0
$$ ##$PRAMD3= (0..7)
$$ 0 1048576 0 536870912 0 1048576 0 536870912
$$ ##$PRAMD4= (0..7)
$$ 16777216 0 0 536870912 0 0 0 0
$$ ##$PRAMD5= (0..7)
$$ 0 0 4 536870912 0 0 0 0
$$ ##$PRAMD6= (0..7)
$$ 0 0 0 0 0 0 0 0
$$ ##$PRAMD7= (0..7)
$$ 0 0 0 0 0 0 0 0
$$ ##$PRAMD8= (0..7)
$$ 0 0 0 0 0 0 0 0
$$ ##$PRAMD9= (0..7)
$$ 0 0 0 0 0 0 0 0
$$ ##$PRAMLED= (0..1)
$$ 15 15
$$ ##$PRAMP= (0..9)
$$ <> <tty10> <no> <no> <no> <no> <no> <no> <no> <>
$$ ##$PRAMPTP= 1
$$ ##$PREEMPTYPE= 0
$$ ##$PREPTY= <no>
$$ ##$PREREC= (0..15)
$$ 0 1 1 1 1 1 0 0 0 0 0 0 0 0 0 0
$$ ##$PRESHLD= 0
$$ ##$PTS160= -1
$$ ##$PTSA2X= (0..7)
$$ 0 0 0 0 0 0 0 0
$$ ##$PTSF2X= (0..7)
$$ 0 0 0 0 0 0 0 0
$$ ##$PTSFMX= (0..19)
$$ 643.52499 643.52499 643.52499 0 0 0 0 0 0 0 0 0 0 0 0 0 0 0 0 0
$$ ##$PULCHK= no
$$ ##$PerMagATempSens= no
$$ ##$PerMagEth= <no>
$$ ##$PerMagFluxSens= no
$$ ##$PerMagMTempSens= no
$$ ##$PramDutyCycPerc= (0..15)
$$ 4 2 2 2 2 0 0 0 0 0 0 0 0 0 0 0
$$ ##$PramPeakPowerW= (0..15)
$$ 4000 500 500 500 500 0 0 0 0 0 0 0 0 0 0 0
$$ ##$PramPowerSwitch= (0..15)
$$ 0 0 0 0 0 0 0 0 0 0 0 0 0 0 0 0
$$ ##$PramPulWidthMs= (0..15)
$$ 10 0.1 0.1 0.1 0.1 0 0 0 0 0 0 0 0 0 0 0
$$ ##$PreampModBisDat= (0..15)
$$ 20170428 20080211 20080216 20080304 20080121 0 0 0 0 0 0 0 0 0 0 0
$$ ##$PreampModPN= (0..17)
$$ <Z103205> <Z003506> <Z003473> <Z003524> <Z003530> <> <> <> <> <> <> <>
$$ <> <> <> <> <> <>
$$ ##$PreampModSN= (0..17)
$$ <00874> <00671> <00593> <00408> <00301> <> <> <> <> <> <> <> <> <> <> <>
$$ <> <>
$$ ##$ProdigyEth= <no>
$$ ##$RCUCDS= (0..7)
$$ 0 0 0 0 0 0 0 0
$$ ##$RCUCFS= (0..7)
$$ 0 0 0 0 0 0 0 0
$$ ##$RCUCSS= (0..7)
$$ 0 0 0 0 0 0 0 0
$$ ##$RCUI2C1= (0..7)
$$ 0 0 0 0 0 0 0 0
$$ ##$RCUI2C2= (0..7)
$$ 0 0 0 0 0 0 0 0
$$ ##$RCUI2C3= (0..7)
$$ 0 0 0 0 0 0 0 0
$$ ##$RCUI2C4= (0..7)
$$ 0 0 0 0 0 0 0 0
$$ ##$RCUI2C5= (0..7)
$$ 0 0 0 0 0 0 0 0
$$ ##$RCUI2C6= (0..7)
$$ 0 0 0 0 0 0 0 0
$$ ##$RCUI2C7= (0..7)
$$ 0 0 0 0 0 0 0 0
$$ ##$RCUI2C8= (0..7)
$$ 0 0 0 0 0 0 0 0
$$ ##$RDCU= 0
$$ ##$RFSINPUT= (0..1)
$$ 0 0
$$ ##$RFSVTY= <no>
$$ ##$RGTYPE= (0..31)
$$ 9 0 0 0 0 0 0 0 0 0 0 0 0 0 0 0 0 0 0 0 0 0 0 0 0 0 0 0 0 0 0 0
$$ ##$RG_max= (0..31)
$$ 2050 -1 -1 -1 -1 -1 -1 -1 -1 -1 -1 -1 -1 -1 -1 -1 -1 -1 -1 -1 -1 -1 -1
$$ -1 -1 -1 -1 -1 -1 -1 -1 -1
$$ ##$RG_min= (0..31)
$$ 0.25 -1 -1 -1 -1 -1 -1 -1 -1 -1 -1 -1 -1 -1 -1 -1 -1 -1 -1 -1 -1 -1 -1
$$ -1 -1 -1 -1 -1 -1 -1 -1 -1
$$ ##$RG_tab1= (0..255)
$$ 0.25 0.28 0.32 0.35 0.4 0.44 0.5 0.56 0.64 0.7 0.8 0.89 1 1.12 1.28 1.4
$$ 1.6 1.78 2 2.25 2.56 2.8 3.2 3.56 4 4.5 5 5.6 6.35 7.12 8 9 10 11.3 12.7
$$ 14.2 16 18 20.2 22.6 25.4 28.5 32 36 40.3 45.2 50.8 57 64 71.8 80.6 90.5
$$ 101 114 128 144 161 181 203 228 256 287 322 362 406 456 512 575 645 724
$$ 812 912 1030 1150 1290 1440 1620 1820 2050 -1 -1 -1 -1 -1 -1 -1 -1 -1 -1
$$ -1 -1 -1 -1 -1 -1 -1 -1 -1 -1 -1 -1 -1 -1 -1 -1 -1 -1 -1 -1 -1 -1 -1 -1
$$ -1 -1 -1 -1 -1 -1 -1 -1 -1 -1 -1 -1 -1 -1 -1 -1 -1 -1 -1 -1 -1 -1 -1 -1
$$ -1 -1 -1 -1 -1 -1 -1 -1 -1 -1 -1 -1 -1 -1 -1 -1 -1 -1 -1 -1 -1 -1 -1 -1
$$ -1 -1 -1 -1 -1 -1 -1 -1 -1 -1 -1 -1 -1 -1 -1 -1 -1 -1 -1 -1 -1 -1 -1 -1
$$ -1 -1 -1 -1 -1 -1 -1 -1 -1 -1 -1 -1 -1 -1 -1 -1 -1 -1 -1 -1 -1 -1 -1 -1
$$ -1 -1 -1 -1 -1 -1 -1 -1 -1 -1 -1 -1 -1 -1 -1 -1 -1 -1 -1 -1 -1 -1 -1 -1
$$ -1 -1 -1 -1 -1 -1 -1 -1 -1 -1 -1 -1 -1 -1 -1 -1 -1 -1 -1 -1 -1 -1 -1
$$ ##$RG_tab2= (0..255)
$$ -1 -1 -1 -1 -1 -1 -1 -1 -1 -1 -1 -1 -1 -1 -1 -1 -1 -1 -1 -1 -1 -1 -1 -1
$$ -1 -1 -1 -1 -1 -1 -1 -1 -1 -1 -1 -1 -1 -1 -1 -1 -1 -1 -1 -1 -1 -1 -1 -1
$$ -1 -1 -1 -1 -1 -1 -1 -1 -1 -1 -1 -1 -1 -1 -1 -1 -1 -1 -1 -1 -1 -1 -1 -1
$$ -1 -1 -1 -1 -1 -1 -1 -1 -1 -1 -1 -1 -1 -1 -1 -1 -1 -1 -1 -1 -1 -1 -1 -1
$$ -1 -1 -1 -1 -1 -1 -1 -1 -1 -1 -1 -1 -1 -1 -1 -1 -1 -1 -1 -1 -1 -1 -1 -1
$$ -1 -1 -1 -1 -1 -1 -1 -1 -1 -1 -1 -1 -1 -1 -1 -1 -1 -1 -1 -1 -1 -1 -1 -1
$$ -1 -1 -1 -1 -1 -1 -1 -1 -1 -1 -1 -1 -1 -1 -1 -1 -1 -1 -1 -1 -1 -1 -1 -1
$$ -1 -1 -1 -1 -1 -1 -1 -1 -1 -1 -1 -1 -1 -1 -1 -1 -1 -1 -1 -1 -1 -1 -1 -1
$$ -1 -1 -1 -1 -1 -1 -1 -1 -1 -1 -1 -1 -1 -1 -1 -1 -1 -1 -1 -1 -1 -1 -1 -1
$$ -1 -1 -1 -1 -1 -1 -1 -1 -1 -1 -1 -1 -1 -1 -1 -1 -1 -1 -1 -1 -1 -1 -1 -1
$$ -1 -1 -1 -1 -1 -1 -1 -1 -1 -1 -1 -1 -1 -1 -1 -1
$$ ##$RG_tab3= (0..255)
$$ -1 -1 -1 -1 -1 -1 -1 -1 -1 -1 -1 -1 -1 -1 -1 -1 -1 -1 -1 -1 -1 -1 -1 -1
$$ -1 -1 -1 -1 -1 -1 -1 -1 -1 -1 -1 -1 -1 -1 -1 -1 -1 -1 -1 -1 -1 -1 -1 -1
$$ -1 -1 -1 -1 -1 -1 -1 -1 -1 -1 -1 -1 -1 -1 -1 -1 -1 -1 -1 -1 -1 -1 -1 -1
$$ -1 -1 -1 -1 -1 -1 -1 -1 -1 -1 -1 -1 -1 -1 -1 -1 -1 -1 -1 -1 -1 -1 -1 -1
$$ -1 -1 -1 -1 -1 -1 -1 -1 -1 -1 -1 -1 -1 -1 -1 -1 -1 -1 -1 -1 -1 -1 -1 -1
$$ -1 -1 -1 -1 -1 -1 -1 -1 -1 -1 -1 -1 -1 -1 -1 -1 -1 -1 -1 -1 -1 -1 -1 -1
$$ -1 -1 -1 -1 -1 -1 -1 -1 -1 -1 -1 -1 -1 -1 -1 -1 -1 -1 -1 -1 -1 -1 -1 -1
$$ -1 -1 -1 -1 -1 -1 -1 -1 -1 -1 -1 -1 -1 -1 -1 -1 -1 -1 -1 -1 -1 -1 -1 -1
$$ -1 -1 -1 -1 -1 -1 -1 -1 -1 -1 -1 -1 -1 -1 -1 -1 -1 -1 -1 -1 -1 -1 -1 -1
$$ -1 -1 -1 -1 -1 -1 -1 -1 -1 -1 -1 -1 -1 -1 -1 -1 -1 -1 -1 -1 -1 -1 -1 -1
$$ -1 -1 -1 -1 -1 -1 -1 -1 -1 -1 -1 -1 -1 -1 -1 -1
$$ ##$RG_tab4= (0..255)
$$ -1 -1 -1 -1 -1 -1 -1 -1 -1 -1 -1 -1 -1 -1 -1 -1 -1 -1 -1 -1 -1 -1 -1 -1
$$ -1 -1 -1 -1 -1 -1 -1 -1 -1 -1 -1 -1 -1 -1 -1 -1 -1 -1 -1 -1 -1 -1 -1 -1
$$ -1 -1 -1 -1 -1 -1 -1 -1 -1 -1 -1 -1 -1 -1 -1 -1 -1 -1 -1 -1 -1 -1 -1 -1
$$ -1 -1 -1 -1 -1 -1 -1 -1 -1 -1 -1 -1 -1 -1 -1 -1 -1 -1 -1 -1 -1 -1 -1 -1
$$ -1 -1 -1 -1 -1 -1 -1 -1 -1 -1 -1 -1 -1 -1 -1 -1 -1 -1 -1 -1 -1 -1 -1 -1
$$ -1 -1 -1 -1 -1 -1 -1 -1 -1 -1 -1 -1 -1 -1 -1 -1 -1 -1 -1 -1 -1 -1 -1 -1
$$ -1 -1 -1 -1 -1 -1 -1 -1 -1 -1 -1 -1 -1 -1 -1 -1 -1 -1 -1 -1 -1 -1 -1 -1
$$ -1 -1 -1 -1 -1 -1 -1 -1 -1 -1 -1 -1 -1 -1 -1 -1 -1 -1 -1 -1 -1 -1 -1 -1
$$ -1 -1 -1 -1 -1 -1 -1 -1 -1 -1 -1 -1 -1 -1 -1 -1 -1 -1 -1 -1 -1 -1 -1 -1
$$ -1 -1 -1 -1 -1 -1 -1 -1 -1 -1 -1 -1 -1 -1 -1 -1 -1 -1 -1 -1 -1 -1 -1 -1
$$ -1 -1 -1 -1 -1 -1 -1 -1 -1 -1 -1 -1 -1 -1 -1 -1
$$ ##$RG_tab5= (0..255)
$$ -1 -1 -1 -1 -1 -1 -1 -1 -1 -1 -1 -1 -1 -1 -1 -1 -1 -1 -1 -1 -1 -1 -1 -1
$$ -1 -1 -1 -1 -1 -1 -1 -1 -1 -1 -1 -1 -1 -1 -1 -1 -1 -1 -1 -1 -1 -1 -1 -1
$$ -1 -1 -1 -1 -1 -1 -1 -1 -1 -1 -1 -1 -1 -1 -1 -1 -1 -1 -1 -1 -1 -1 -1 -1
$$ -1 -1 -1 -1 -1 -1 -1 -1 -1 -1 -1 -1 -1 -1 -1 -1 -1 -1 -1 -1 -1 -1 -1 -1
$$ -1 -1 -1 -1 -1 -1 -1 -1 -1 -1 -1 -1 -1 -1 -1 -1 -1 -1 -1 -1 -1 -1 -1 -1
$$ -1 -1 -1 -1 -1 -1 -1 -1 -1 -1 -1 -1 -1 -1 -1 -1 -1 -1 -1 -1 -1 -1 -1 -1
$$ -1 -1 -1 -1 -1 -1 -1 -1 -1 -1 -1 -1 -1 -1 -1 -1 -1 -1 -1 -1 -1 -1 -1 -1
$$ -1 -1 -1 -1 -1 -1 -1 -1 -1 -1 -1 -1 -1 -1 -1 -1 -1 -1 -1 -1 -1 -1 -1 -1
$$ -1 -1 -1 -1 -1 -1 -1 -1 -1 -1 -1 -1 -1 -1 -1 -1 -1 -1 -1 -1 -1 -1 -1 -1
$$ -1 -1 -1 -1 -1 -1 -1 -1 -1 -1 -1 -1 -1 -1 -1 -1 -1 -1 -1 -1 -1 -1 -1 -1
$$ -1 -1 -1 -1 -1 -1 -1 -1 -1 -1 -1 -1 -1 -1 -1 -1
$$ ##$RG_tab6= (0..255)
$$ -1 -1 -1 -1 -1 -1 -1 -1 -1 -1 -1 -1 -1 -1 -1 -1 -1 -1 -1 -1 -1 -1 -1 -1
$$ -1 -1 -1 -1 -1 -1 -1 -1 -1 -1 -1 -1 -1 -1 -1 -1 -1 -1 -1 -1 -1 -1 -1 -1
$$ -1 -1 -1 -1 -1 -1 -1 -1 -1 -1 -1 -1 -1 -1 -1 -1 -1 -1 -1 -1 -1 -1 -1 -1
$$ -1 -1 -1 -1 -1 -1 -1 -1 -1 -1 -1 -1 -1 -1 -1 -1 -1 -1 -1 -1 -1 -1 -1 -1
$$ -1 -1 -1 -1 -1 -1 -1 -1 -1 -1 -1 -1 -1 -1 -1 -1 -1 -1 -1 -1 -1 -1 -1 -1
$$ -1 -1 -1 -1 -1 -1 -1 -1 -1 -1 -1 -1 -1 -1 -1 -1 -1 -1 -1 -1 -1 -1 -1 -1
$$ -1 -1 -1 -1 -1 -1 -1 -1 -1 -1 -1 -1 -1 -1 -1 -1 -1 -1 -1 -1 -1 -1 -1 -1
$$ -1 -1 -1 -1 -1 -1 -1 -1 -1 -1 -1 -1 -1 -1 -1 -1 -1 -1 -1 -1 -1 -1 -1 -1
$$ -1 -1 -1 -1 -1 -1 -1 -1 -1 -1 -1 -1 -1 -1 -1 -1 -1 -1 -1 -1 -1 -1 -1 -1
$$ -1 -1 -1 -1 -1 -1 -1 -1 -1 -1 -1 -1 -1 -1 -1 -1 -1 -1 -1 -1 -1 -1 -1 -1
$$ -1 -1 -1 -1 -1 -1 -1 -1 -1 -1 -1 -1 -1 -1 -1 -1
$$ ##$RG_tab7= (0..255)
$$ -1 -1 -1 -1 -1 -1 -1 -1 -1 -1 -1 -1 -1 -1 -1 -1 -1 -1 -1 -1 -1 -1 -1 -1
$$ -1 -1 -1 -1 -1 -1 -1 -1 -1 -1 -1 -1 -1 -1 -1 -1 -1 -1 -1 -1 -1 -1 -1 -1
$$ -1 -1 -1 -1 -1 -1 -1 -1 -1 -1 -1 -1 -1 -1 -1 -1 -1 -1 -1 -1 -1 -1 -1 -1
$$ -1 -1 -1 -1 -1 -1 -1 -1 -1 -1 -1 -1 -1 -1 -1 -1 -1 -1 -1 -1 -1 -1 -1 -1
$$ -1 -1 -1 -1 -1 -1 -1 -1 -1 -1 -1 -1 -1 -1 -1 -1 -1 -1 -1 -1 -1 -1 -1 -1
$$ -1 -1 -1 -1 -1 -1 -1 -1 -1 -1 -1 -1 -1 -1 -1 -1 -1 -1 -1 -1 -1 -1 -1 -1
$$ -1 -1 -1 -1 -1 -1 -1 -1 -1 -1 -1 -1 -1 -1 -1 -1 -1 -1 -1 -1 -1 -1 -1 -1
$$ -1 -1 -1 -1 -1 -1 -1 -1 -1 -1 -1 -1 -1 -1 -1 -1 -1 -1 -1 -1 -1 -1 -1 -1
$$ -1 -1 -1 -1 -1 -1 -1 -1 -1 -1 -1 -1 -1 -1 -1 -1 -1 -1 -1 -1 -1 -1 -1 -1
$$ -1 -1 -1 -1 -1 -1 -1 -1 -1 -1 -1 -1 -1 -1 -1 -1 -1 -1 -1 -1 -1 -1 -1 -1
$$ -1 -1 -1 -1 -1 -1 -1 -1 -1 -1 -1 -1 -1 -1 -1 -1
$$ ##$RG_tab8= (0..255)
$$ -1 -1 -1 -1 -1 -1 -1 -1 -1 -1 -1 -1 -1 -1 -1 -1 -1 -1 -1 -1 -1 -1 -1 -1
$$ -1 -1 -1 -1 -1 -1 -1 -1 -1 -1 -1 -1 -1 -1 -1 -1 -1 -1 -1 -1 -1 -1 -1 -1
$$ -1 -1 -1 -1 -1 -1 -1 -1 -1 -1 -1 -1 -1 -1 -1 -1 -1 -1 -1 -1 -1 -1 -1 -1
$$ -1 -1 -1 -1 -1 -1 -1 -1 -1 -1 -1 -1 -1 -1 -1 -1 -1 -1 -1 -1 -1 -1 -1 -1
$$ -1 -1 -1 -1 -1 -1 -1 -1 -1 -1 -1 -1 -1 -1 -1 -1 -1 -1 -1 -1 -1 -1 -1 -1
$$ -1 -1 -1 -1 -1 -1 -1 -1 -1 -1 -1 -1 -1 -1 -1 -1 -1 -1 -1 -1 -1 -1 -1 -1
$$ -1 -1 -1 -1 -1 -1 -1 -1 -1 -1 -1 -1 -1 -1 -1 -1 -1 -1 -1 -1 -1 -1 -1 -1
$$ -1 -1 -1 -1 -1 -1 -1 -1 -1 -1 -1 -1 -1 -1 -1 -1 -1 -1 -1 -1 -1 -1 -1 -1
$$ -1 -1 -1 -1 -1 -1 -1 -1 -1 -1 -1 -1 -1 -1 -1 -1 -1 -1 -1 -1 -1 -1 -1 -1
$$ -1 -1 -1 -1 -1 -1 -1 -1 -1 -1 -1 -1 -1 -1 -1 -1 -1 -1 -1 -1 -1 -1 -1 -1
$$ -1 -1 -1 -1 -1 -1 -1 -1 -1 -1 -1 -1 -1 -1 -1 -1
$$ ##$RG_tabA= (0..255)
$$ 0.25 0.28 0.32 0.35 0.4 0.44 0.5 0.56 0.64 0.7 0.8 0.89 1 1.12 1.28 1.4
$$ 1.6 1.78 2 2.25 2.56 2.8 3.2 3.56 4 4.5 5 5.6 6.35 7.12 8 9 10 11.3 12.7
$$ 14.2 16 18 20.2 22.6 25.4 28.5 32 36 40.3 45.2 50.8 57 64 71.8 80.6 90.5
$$ 101 114 128 144 161 181 203 228 256 287 322 362 406 456 512 575 645 724
$$ 812 912 1030 1150 1290 1440 1620 1820 2050 -1 -1 -1 -1 -1 -1 -1 -1 -1 -1
$$ -1 -1 -1 -1 -1 -1 -1 -1 -1 -1 -1 -1 -1 -1 -1 -1 -1 -1 -1 -1 -1 -1 -1 -1
$$ -1 -1 -1 -1 -1 -1 -1 -1 -1 -1 -1 -1 -1 -1 -1 -1 -1 -1 -1 -1 -1 -1 -1 -1
$$ -1 -1 -1 -1 -1 -1 -1 -1 -1 -1 -1 -1 -1 -1 -1 -1 -1 -1 -1 -1 -1 -1 -1 -1
$$ -1 -1 -1 -1 -1 -1 -1 -1 -1 -1 -1 -1 -1 -1 -1 -1 -1 -1 -1 -1 -1 -1 -1 -1
$$ -1 -1 -1 -1 -1 -1 -1 -1 -1 -1 -1 -1 -1 -1 -1 -1 -1 -1 -1 -1 -1 -1 -1 -1
$$ -1 -1 -1 -1 -1 -1 -1 -1 -1 -1 -1 -1 -1 -1 -1 -1 -1 -1 -1 -1 -1 -1 -1 -1
$$ -1 -1 -1 -1 -1 -1 -1 -1 -1 -1 -1 -1 -1 -1 -1 -1 -1 -1 -1 -1 -1 -1 -1
$$ ##$ROBOTTY= <no>
$$ ##$ROUT14= (0..7)
$$ 0 0 0 0 0 0 0 0
$$ ##$ROUTER= -1
$$ ##$RX22TY= <no>
$$ ##$RXFMAX= (0..7)
$$ 647.5 -1 -1 -1 -1 -1 -1 -1
$$ ##$RXFMIN= (0..7)
$$ 5 -1 -1 -1 -1 -1 -1 -1
$$ ##$RXINTLV= (0..7)
$$ 1 0 0 0 0 0 0 0
$$ ##$RXMSTY= <no>
$$ ##$RockSwitchEth= <no>
$$ ##$SCMTY= <no>
$$ ##$SGUC1= (0..15)
$$ 17 18 34 0 0 0 0 0 0 0 0 0 0 0 0 0
$$ ##$SGUC2= (0..15)
$$ 33 256 20 0 0 0 0 0 0 0 0 0 0 0 0 0
$$ ##$SLCBCONF= <SH>
$$ ##$SPECTR= 10
$$ ##$SY2FLAG= 0
$$ ##$SYNCTRIG= 11
$$ ##$SamChgEth= (0..3)
$$ <149.236.99.55> <no> <no> <no>
$$ ##$ServiceNo= <>
$$ ##$Sgu1PowerLevels= (0..7)
$$ 0 0 0 0 0 0 0 0
$$ ##$Sgu2PowerLevels= (0..7)
$$ 0 0 0 0 0 0 0 0
$$ ##$Sgu3PowerLevels= (0..7)
$$ 0 0 0 0 0 0 0 0
$$ ##$Sgu4PowerLevels= (0..7)
$$ 0 0 0 0 0 0 0 0
$$ ##$Sgu5PowerLevels= (0..7)
$$ 0 0 0 0 0 0 0 0
$$ ##$Sgu6PowerLevels= (0..7)
$$ 0 0 0 0 0 0 0 0
$$ ##$Sgu7PowerLevels= (0..7)
$$ 0 0 0 0 0 0 0 0
$$ ##$Sgu8PowerLevels= (0..7)
$$ 0 0 0 0 0 0 0 0
$$ ##$SguType= 2
$$ ##$ShimMaxVal= 32760
$$ ##$ShimPow1Ch2Sh= (0..38)
$$ 0 0 0 0 0 0 0 0 0 0 0 0 0 0 0 0 0 0 0 0 0 0 0 0 0 0 0 0 0 0 0 0 0 0 0 0
$$ 0 0 0
$$ ##$ShimPow1Imax= (0..38)
$$ 0 0 0 0 0 0 0 0 0 0 0 0 0 0 0 0 0 0 0 0 0 0 0 0 0 0 0 0 0 0 0 0 0 0 0 0
$$ 0 0 0
$$ ##$ShimPow1NChan= 0
$$ ##$ShimPow1TotIMax= 0
$$ ##$ShimPow1Vmax= (0..38)
$$ 0 0 0 0 0 0 0 0 0 0 0 0 0 0 0 0 0 0 0 0 0 0 0 0 0 0 0 0 0 0 0 0 0 0 0 0
$$ 0 0 0
$$ ##$ShimPow2Ch2Sh= (0..38)
$$ 0 0 0 0 0 0 0 0 0 0 0 0 0 0 0 0 0 0 0 0 0 0 0 0 0 0 0 0 0 0 0 0 0 0 0 0
$$ 0 0 0
$$ ##$ShimPow2Imax= (0..38)
$$ 0 0 0 0 0 0 0 0 0 0 0 0 0 0 0 0 0 0 0 0 0 0 0 0 0 0 0 0 0 0 0 0 0 0 0 0
$$ 0 0 0
$$ ##$ShimPow2NChan= 0
$$ ##$ShimPow2TotIMax= 0
$$ ##$ShimPow2Vmax= (0..38)
$$ 0 0 0 0 0 0 0 0 0 0 0 0 0 0 0 0 0 0 0 0 0 0 0 0 0 0 0 0 0 0 0 0 0 0 0 0
$$ 0 0 0
$$ ##$ShimPow3Ch2Sh= (0..38)
$$ 0 0 0 0 0 0 0 0 0 0 0 0 0 0 0 0 0 0 0 0 0 0 0 0 0 0 0 0 0 0 0 0 0 0 0 0
$$ 0 0 0
$$ ##$ShimPow3Imax= (0..38)
$$ 0 0 0 0 0 0 0 0 0 0 0 0 0 0 0 0 0 0 0 0 0 0 0 0 0 0 0 0 0 0 0 0 0 0 0 0
$$ 0 0 0
$$ ##$ShimPow3NChan= 0
$$ ##$ShimPow3TotIMax= 0
$$ ##$ShimPow3Vmax= (0..38)
$$ 0 0 0 0 0 0 0 0 0 0 0 0 0 0 0 0 0 0 0 0 0 0 0 0 0 0 0 0 0 0 0 0 0 0 0 0
$$ 0 0 0
$$ ##$ShimPow4Ch2Sh= (0..38)
$$ 0 0 0 0 0 0 0 0 0 0 0 0 0 0 0 0 0 0 0 0 0 0 0 0 0 0 0 0 0 0 0 0 0 0 0 0
$$ 0 0 0
$$ ##$ShimPow4Imax= (0..38)
$$ 0 0 0 0 0 0 0 0 0 0 0 0 0 0 0 0 0 0 0 0 0 0 0 0 0 0 0 0 0 0 0 0 0 0 0 0
$$ 0 0 0
$$ ##$ShimPow4NChan= 0
$$ ##$ShimPow4TotIMax= 0
$$ ##$ShimPow4Vmax= (0..38)
$$ 0 0 0 0 0 0 0 0 0 0 0 0 0 0 0 0 0 0 0 0 0 0 0 0 0 0 0 0 0 0 0 0 0 0 0 0
$$ 0 0 0
$$ ##$ShimPowMaxUA= (0..63)
$$ 130000 130000 130000 130000 130000 130000 130000 130000 130000 130000 130000
$$ 130000 130000 130000 130000 130000 130000 130000 130000 130000 130000 130000
$$ 130000 130000 130000 130000 130000 130000 130000 130000 130000 130000 130000
$$ 130000 130000 130000 130000 130000 130000 130000 0 0 0 0 0 0 0 0 0 0 0
$$ 0 0 0 0 0 0 0 0 0 0 0 0 0
$$ ##$ShimPowMaxUC= (0..63)
$$ 130000 130000 130000 130000 130000 130000 130000 130000 130000 130000 130000
$$ 130000 130000 130000 130000 130000 130000 130000 130000 130000 130000 130000
$$ 130000 130000 130000 130000 130000 130000 130000 130000 130000 130000 130000
$$ 130000 130000 130000 130000 130000 130000 130000 0 0 0 0 0 0 0 0 0 0 0
$$ 0 0 0 0 0 0 0 0 0 0 0 0 0
$$ ##$ShimPowMaxUG= (0..63)
$$ 524287 524287 524287 524287 524287 524287 524287 524287 524287 524287 524287
$$ 524287 524287 524287 524287 524287 524287 524287 524287 524287 524287 524287
$$ 524287 524287 524287 524287 524287 524287 524287 524287 524287 524287 524287
$$ 524287 524287 524287 524287 524287 524287 0 0 0 0 0 0 0 0 0 0 0 0 0 0 0
$$ 0 0 0 0 0 0 0 0 0 0
$$ ##$ShimPowNum= 0
$$ ##$ShimPowRcbType= 3
$$ ##$ShimPowRes= (0..63)
$$ 1e-020 1e-020 1e-020 1e-020 1e-020 1e-020 1e-020 1e-020 1e-020 1e-020 1e-020
$$ 1e-020 1e-020 1e-020 1e-020 1e-020 1e-020 1e-020 1e-020 1e-020 1e-020 1e-020
$$ 1e-020 1e-020 1e-020 1e-020 1e-020 1e-020 1e-020 1e-020 1e-020 1e-020 1e-020
$$ 1e-020 1e-020 1e-020 1e-020 1e-020 1e-020 1e-020 0 0 0 0 0 0 0 0 0 0 0
$$ 0 0 0 0 0 0 0 0 0 0 0 0 0
$$ ##$ShimPowRng0= (0..63)
$$ 1 1 1 1 1 1 1 1 1 1 1 1 1 1 1 1 1 1 1 1 1 1 1 1 1 1 1 1 1 1 1 1 1 1 1 1
$$ 1 1 1 1 0 0 0 0 0 0 0 0 0 0 0 0 0 0 0 0 0 0 0 0 0 0 0 0
$$ ##$ShimPowRng1= (0..63)
$$ 1 1 1 1 1 1 1 1 1 1 1 1 1 1 1 1 1 1 1 1 1 1 1 1 1 1 1 1 1 1 1 1 1 1 1 1
$$ 1 1 1 1 0 0 0 0 0 0 0 0 0 0 0 0 0 0 0 0 0 0 0 0 0 0 0 0
$$ ##$ShimPowRng2= (0..63)
$$ 1 1 1 1 1 1 1 1 1 1 1 1 1 1 1 1 1 1 1 1 1 1 1 1 1 1 1 1 1 1 1 1 1 1 1 1
$$ 1 1 1 1 0 0 0 0 0 0 0 0 0 0 0 0 0 0 0 0 0 0 0 0 0 0 0 0
$$ ##$ShimPowRng3= (0..63)
$$ 1 1 1 1 1 1 1 1 1 1 1 1 1 1 1 1 1 1 1 1 1 1 1 1 1 1 1 1 1 1 1 1 1 1 1 1
$$ 1 1 1 1 0 0 0 0 0 0 0 0 0 0 0 0 0 0 0 0 0 0 0 0 0 0 0 0
$$ ##$ShimPowType1= 0
$$ ##$ShimPowType2= 0
$$ ##$ShimPowType3= 0
$$ ##$ShimPowType4= 0
$$ ##$ShimSysAngle= <>
$$ ##$ShimSysFunc= (0..63)
$$ 1 2 3 0 4 5 6 0 0 31 32 33 34 0 12 11 10 9 8 7 24 23 22 21 20 19 0 18 26
$$ 25 16 17 30 29 28 27 13 14 15 0 0 0 0 0 0 0 0 0 0 0 0 0 0 0 0 0 0 0 0 0
$$ 0 0 0 0
$$ ##$ShimSysMatId= <no>
$$ ##$ShimSysMatrix= 1
$$ ##$ShimSysOffset= <0>
$$ ##$ShimSysType= 3
$$ ##$ShimUnit= 0
$$ ##$TFXNUM= 0
$$ ##$TOSITY= <no>
$$ ##$TRIPLO2= 0
$$ ##$VTU= 1
$$ ##$VTUETH= <no>
$$ ##$VTUTY= <tty05>
$$ ##$WBREFAM= (0..15)
$$ 101.2 100 100 100 100 100 100 100 100 100 100 100 100 100 100 100
$$ ##$WBREFLM= (0..15)
$$ 1 0 0 0 0 0 0 0 0 0 0 0 0 0 0 0
$$ ##$WBREFPH= (0..15)
$$ 0.13 0 0 0 0 0 0 0 0 0 0 0 0 0 0 0
$$ ##$WBSGU= (0..15)
$$ 0 0 0 0 0 0 0 0 0 0 0 0 0 0 0 0
$$ ##$XFAC= 2
$$ ##END=
$$ 
##$DECIM=	1109.33333333333
##$DSPFVS=	21
##NTUPLES=	NMRSPECTRUM
##VARNAME=	FREQUENCY,	SPECTRUM/REAL,	SPECTRUM/IMAG,	PAGE NUMBER
##SYMBOL=	X,	R,	I,	N
##VARTYPE=	INDEPENDENT,	DEPENDENT,	DEPENDENT,	PAGE
##VARFORM=	AFFN,	ASDF,	ASDF,	AFFN
##VARDIM=	131072,	131072,	131072,	2
##UNITS=	HZ,	ARBITRARY UNITS,	ARBITRARY UNITS,
##FIRST=	12678.01513671875,	-18.977983474731445312,	-10.762099266052246094,	1
##LAST=	-5350.83056640625,	-18.88629913330078125,	-10.817751884460449219,	2
##MIN=	-5350.83056640625,	-20.992366790771484375,	-37796.4453125,	1
##MAX=	12678.01513671875,	67896.7109375,	38893.83984375,	1
##FACTOR=	-0.13755022623711576912,	0.84870888671874999964,	0.48617299804687502673,	1
##PAGE=	N=1
##DATATABLE=	(X++(R..R)), XYDATA
-92170b2%Jj%%%%%%%%%%%%%%jJ%%%%%%%jJ%%%j%J%%%%%%%%%%%%jJ%%%j%J%%jJ%%%%%%%j%J
-92102b2%%%%%j%%%J%jJjJ%%j%%%JjJ%%%jJ%%%%%j%JjJj%%%%%%JjJ%j%%%%%%Jj%J%%%j%%J
-92034b2%jJ%j%%%J%%j%%%%%%J%%%j%%%%%%%%%%%%%%%%%%%%Jj%%%%%%%%%%%%Jj%%%%%%%%%
-91966b3%%%%%%%%%%%%%%%%%%%%%%%%%%%%%%%%%%%%j%J%%%%%%%%%%%%%%%%%%%%%%%%%%%%%
-91898b3%%%%%%%%%%%%%%%%%%%%%%%%%%%%%%%%%%%%jJ%%%%%%%%jJ%%%%%%%%%%%%%%%%%%%%
-91830b3%%%%jJ%jJjJ%%%%%jJ%%%%%%%%%%%%%%%%%%%%%%%%%%%%%%%%%%jJ%%%%%jJ%%%%%%%
-91762b3%%%%%%%j%%%J%j%J%%%%%%%%%%%%%%%%%%%%jJ%%%%%%%%%%jJ%j%%%J%jJ%%%%jJj%J
-91694b3%%%%%%%%%%%%%%%j%%J%%jJ%%%%%%j%%%J%%%%j%%%%%%J%%j%%%%%JjJ%%%%%j%%%%J
-91626b3j%J%%jJjJ%%%%j%JjJjJ%%%%%%j%%%%%%JjJj%%%J%%%%jJ%%jJj%%J%%j%%%%J%j%%%
-91558b4J%%j%%%J%jJ%j%J%j%%J%%%%%%%%%j%J%%%%%%%%jJ%jJj%J%%%%jJ%%%jJj%JjJ%%%j
-91490b4%Jj%J%%%jJ%jJ%%jJ%%%%%%j%%%J%%%%%%jJ%j%%J%%j%%%Jj%%JjJ%%%%j%%%%%%Jj%
-91422b4%%J%%%%%%%%%%%%%%j%%Jj%J%j%J%%j%J%%%jJ%%%%%%%%j%Jj%J%j%%%J%%%%%%%%%%
-91354b3jJ%%%%%jJ%%%%%jJ%%jJ%%jJ%%%jJjJ%%jJ%%j%J%%%%%%%%%%%%%%jJ%%%%%%%%%%%%
-91286b3%%jJ%%%%%%%%j%%%%J%%%%%jJ%%%%%%%%%%%%%%%%%%%%%%%%%%%%%%%%%%%%%%%%%%%
-91218b3%%%%%jJ%%%%%%%%%%%%%%%%%jJ%%%%%%%%%%%%%%%%%%%%%%jJ%%%%%J%j%%%%%%%%%%
-91150b3%%%%%%%%%%%%%%%%%%%%%%%%%%%%%%%%%%%%%%%%%%%Jj%J%jJjJ%%j%%%%%%%Jj%Jj%
-91082b3%%%%%%Jj%%J%j%%J%%%%%%%%%%j%%%%%%%%%%%%%%%%%Jj%JjJ%j%J%%%j%Jj%%%Jj%%
-91014b3%Jj%%%Jj%%%J%%j%%J%%j%%%J%j%J%j%%%%%J%jJjJ%%%%%%%%%%%%%%%%%j%%%J%%%%
-90946b2%%%%%%jJ%%%%%j%J%%%%%%Jj%%%%jJ%%jJ%%%%j%J%jJ%jJ%Jj%%%j%J%%%%%jJ%Jj%%
-90878b2jJ%%%%%%%%%%Jj%%%%%%%%Jj%%%%%%%%%%%%%%%%%%%Jj%%%%%%%%%%%%%%%%%%%%%%%
-90810b2%%%%%%%%%%%%%%J%%j%%%%%JjJj%%%%%%%%Jj%JjJ%%%%j%%%%Jj%%%%%J%%j%Jj%JjJ
-90742b1%%%jJ%%j%J%j%%J%%j%%%%%%%Jj%%J%%%%%%%jJ%%%%%%jJ%%%j%J%%%j%%Jj%%J%jJ%
-90674b1Jj%%jJ%%%%%%%jJ%%j%J%%%jJ%%%%%%%%%%%%%%%j%J%%%%%%%%%jJ%%%%%%jJ%%%%%%
-90606b1%%%%%%%%%%%%%%%%%%%jJ%%%%%%Jj%%%%%%%Jj%%%Jj%%%%%%%%%%%%%%Jj%%%%%%%%%
-90538b1%%%Jj%Jj%%%%%%%%%%%%%%%%J%%jJ%j%%%%%%%J%%j%%Jj%%%%%%%%%%%J%%jJ%%%%%j
-90470b1J%%%%%%%%%jJjJj%%%%Jj%%J%jJ%j%%%J%%j%%%JjJ%%%jJ%%jJ%%%j%J%%%%%%%%%%%
-90402b0%%%%%%%jJ%%%%%%%%%%%%jJ%%%%%%%%%%%jJ%%%%%%%%%%%%%%%%%%jJJj%%%%%%%%%%
-90334b0%%%%%%%%jJ%%%%%%%%%%Jj%J%j%J%j%%%%%%%%%%%%%%%%%%%%%%%%%%JjJj%%%%%%%%
-90266b0%%%%J%%%%j%JjJj%J%%%j%%%%J%j%%%JjJ%j%J%%j%%%Jj%%J%jJ%%%%%%%j%JjJjJj%
-90198b0J%j%J%j%J%%jJj%%%%J%jJ%%%%%%%%%%%j%%J%%%%jJ%%%%%jJ%%%%j%Jj%%JjJ%%%%j
-90130b0J%%%%%%%%%%%%%%%%%%%%%%%%Jj%%%%%%%%%Jj%%%%%%%%%%%%%%%%%%%%%%%%J%%j%%
-90062a9%%%JjJj%%%%%%J%%j%%%%%%%%%%%Jj%JjJ%j%%%Jj%jJ%%%J%jJj%%%%%%%%%%%%J%j%
-89994a9Jj%%%%%%%%%%%%Jj%%%%%%%%%%%%%%J%j%%%J%%j%%JjJ%jJj%%%%Jj%J%%%%j%%J%%%
-89926a8jJ%%%%%%%%%%jJ%%%%%%%%%%%%jJ%%%%%%%%%j%%JjJj%J%%j%JjJ%%%j%J%%%jJ%%j%
-89858a9J%%%jJ%%%%%%%%%%%%%%%%%%%%%%%%%%%%%%%%%%%%%%jJ%%%%%%%jJ%J%%j%%%%%%%%
-89790a8%%%%%%%%%Jj%jJ%%%%%%%%Jj%%Jj%%%%%%%%%%%%%%%%%%%%%%Jj%%%%%Jj%%Jj%Jj%%
-89722a8J%j%%%%%%%%%%%%%%%%%%%%%%%%%%%%%%%J%j%%%%%%%%%Jj%Jj%%%J%%%%%jJj%J%%j
-89654a8JjJ%%%j%%%%%%%JjJ%%j%%%%%%JjJ%%%%%%%%%%%jJj%%%J%%%j%%J%%j%%%%J%%%%%j
-89586a8%%J%%jJ%%%%%%%%%%%%%%%%j%J%%Jjj%%J%%%%Jj%%%%%jJ%%%%%%%%%%%%%%%%%%%%%
-89518a7jJ%%%%%%%jJ%%%%%%%j%J%%%%%%%%%%%%%%%%%%%%%%%%%%Jj%%%%%%%Jj%%%%%%%%%%
-89450a7%%%%%%%%%%%%%%%%%%%Jj%%%%%%Jj%%%%%%%%%%%J%j%%%%Jj%%%%%%%%%%%%Jj%%%%%
-89382a7%%%%%Jj%%J%j%%J%%j%%%%J%j%J%jJ%j%%%%%%%%%%%%%%%JjJj%JjJjJ%jJj%J%%%jJ
-89314a6j%Jj%%J%j%J%j%J%%%%jJj%%JjJjJ%%%jJ%j%%%%%%%Jj%%%Jj%%%%%%%%J%%%%jJ%%%
-89246a6%%%%jJ%%%%jJ%j%J%%%%%%%%%%%%%%%jJjJ%%%%%%%%jJ%%%%%%%jJ%%jJj%JjJ%%%%%
-89178a6%%%%%%%%%%%%%%%%Jj%%%%%%%%%%%%Jj%%%%jJ%%%jJ%%%%%%%%%%%%%jJ%%%%%%%%%%
-89110a6%%%%%%%%%%%%%%%%%%%%%%%%%%J%j%%%%%%%%%%%%%%%%%%%%%%%%%%J%j%%%%%%%Jj%
-89042a6%%%%%%%J%%%%j%%%%%%%%%%Jj%%%Jj%%%%%%%%%%%%%%%%%%%%%%%%%%%%%%%%%%%%%%
-88974a6%%%%%J%%%%j%%JjJj%%%%%J%%j%J%jJ%%%%%%j%%%%JjJ%jJ%j%%%%Jj%%%%J%j%%J%j
-88906a6%Jj%J%j%Jj%Jj%%%Jj%%%Jj%%%%%%%%%%J%%%%%j%%%%J%jJ%%%%%%%%%%%%jJ%%jJj%
-88838a6%%%J%%%%%%jJ%%%%%%%jJ%%%%%%jJj%%Jj%%J%%%%jJ%%%%jJjJ%%%%%%%j%%JjJ%%%%
-88770a5%%jJ%%%%%%%jJ%%jJ%jJ%jJ%%%%%%%%%%%%%%%%%%%Jj%%jJ%%%%j%J%%%%%%%%%%%%%
-88702a5jJ%Jj%%%%%JjjJ%jJ%j%J%%jJ%%%%%Jj%%%%%Jj%%%%%%%j%J%%%%%%%%%%%%%%%%jJ%
-88634a5%%%%%%%%jJ%%%%%%%%%%%%J%j%%%%%%%%%%%%%%%%%%%%%%%%%%%%%%%%%%%%%%%%%%%
-88566a5%%%%%%%%%%%Jj%%j%J%%%%%%%%%%%%%%%%%%%Jj%%%%%Jj%%%%%%%%Jj%%Jj%%Jj%%%%
-88498a5%%%%%%%%J%%j%%%%%%%%%Jj%%%%%J%%%j%J%%j%%Jj%JjJj%J%jJjJ%jJj%%%Jj%J%j%
-88430a5J%%jJjJj%%J%jJ%%%%%jJjJjJ%%%%%%%%j%%J%jJ%j%%JjJ%%%j%J%%%%jJ%%%%%j%%J
-88362a4%%%%jJ%%j%%Jj%J%%%jJ%jJjJjJ%jJ%%%%%%%jJ%%%%%%%%%%%%%%%jJ%%Jj%%%%%jJ%
-88294a4%jJ%%%%%jJjJjJ%%%j%%J%%%%%%%%%%Jj%%%%%%%%%%%%%%%%%%%%%%%Jj%%Jj%%%j%J
-88226a4%jJ%%%%%jJ%%%jJ%%j%Jj%Jj%J%Jj%%%%%%%j%J%jJjJ%%%%%%j%%J%jJ%%%%%%%%%%%
-88158a4%%%%%%%%%%%%%%%%%%%%%%%%%%%%Jj%%%%%%Jj%%%%%%jJ%%%%%%%%%Jj%%%%%%%%%%%
-88090a4%%%%%%%Jj%%%%%Jj%%%%%%%%%%%%%%%%%%%%%%JjJj%%%%%%%%%%%%%%%%%%%%%%JjJj
-88022a4%%%%%%%%%%Jj%%%%%%%%%%%%%%%%JjJj%%%%%%Jj%%%%%%%%%%%%Jj%%%%%%%%%%%%%%
-87954a4%%%%%%%Jj%%Jj%JjJ%%%%j%%%%%J%%%j%%J%j%%J%j%%%%J%j%%jJ%%%%Jj%%%%J%%jJ
-87886a3%j%Jj%%Jj%%%Jj%%%%%%J%%%%j%%%Jj%%Jj%%%Jj%%%%%Jj%%%JjJ%%%%j%%%%%%%%%%
-87818a4J%%%j%%Jj%J%%%%%%%%j%J%jJj%%JjJ%jJ%%jJj%%Jj%%%Jj%J%%%%%jJj%J%%jJjJ%%
-87750a3%%%%%%%jJ%%%%%%%jJ%%%jJ%%jJ%%%%jJ%%%%%jJ%%%jJ%jJ%j%J%%%%%%jJ%j%%%J%%
-87682a3%jJ%%%%jJj%J%%%%%jJ%j%%%J%%j%J%%%jJ%%%%%%jJ%%%%%%%jJ%%%%%%%JjJj%%%%%
-87614a3%%%%%%%%%%J%%%j%%%%%%jJ%jJ%%%%%%%%%j%%J%%%%%%%%%%%%%%%%%%%%%%%%%%%%%
-87546a3%%%%%%%%%%%%%%%%%%%%%jJ%%%Jj%%%%%%%JjJj%%%%%%%%%%%%%%%%%%jJ%%%%%%%%%
-87478a3%%%%%%%%%%%%%%%%%%%%%%%%%%%%%%%%%%%%%Jj%%%%%%%jJ%Jj%%%%J%j%%JjJj%%%%
-87410a3%%%%J%j%%%%Jj%%%%%Jj%%Jj%%%%%%%%%%%%%%Jj%%%%%%J%%%j%%%%%%%%%%%%%%%%%
-87342a3JjJj%%%J%j%JjJ%j%%%%Jj%%%%%%J%%%%jJj%%%%%Jj%%%%%%%%%%%%Jj%%%J%j%%%Jj
-87274a3%%%J%j%Jj%%%%J%j%%%J%%%j%%J%%jJ%j%%%J%j%%%%%%Jj%%%%J%j%%%J%jJ%%%j%J%
-87206a2j%Jj%%Jj%%%%JjJj%%%%%J%%%%%%jJ%%%%%j%Jj%%%%J%j%%%J%%%j%%%JjJ%%%jJj%J
-87138a2%%j%%%%%%J%j%%J%j%%Jj%%Jj%%%J%%%%jJj%%J%j%%%%%J%%%%jJ%j%%J%j%J%%%jJ%
-87070a2%%%%%j%Jj%%J%%%%%%%%%%%%jJ%j%J%jJ%%%%%%jJ%Jj%%jJj%%JjJ%%jJ%j%%J%%%%%
-87002a2%jJ%%%%%%%%jJ%%%%j%J%jJjJ%%j%JjJ%%jJ%jJ%%%%%%%%jJj%J%%jJ%%%%%%%%%%%%
-86934a2%%%%%%%j%J%%%%%%%%%%%%%%%jJ%Jj%%%%%%%%%%jJ%%%j%J%%%%%%%%%%%%%%Jj%Jj%
-86866a2%%%%%%%%%%%%%%%%%%%%%%%%%%%%%%%%%j%J%%%jJ%%%%%%%%%%%%%%%%%%%%jJjJ%%%
-86798a2Jj%%%%%JjJj%%%%%%%%%%%%%%%%%%%%jJ%%%%%%%%%%%%%%%%%%%j%J%%%jJ%%%%%%%%
-86730a2%%%%%%Jjj%%J%%%%%%%%%j%J%%%%%%%%%%%%%%%%%%%%%J%j%%%%%%%%%%%%%%%%%%%%
-86662a2%%%%%%%%%%%%%%%%%%%%%%%%%%%%%%%%%%%%%%%%%%%%%%%J%j%%%%%Jj%%%%%Jj%%%%
-86594a2%%%%%%J%jJj%%%%%Jj%%%%%%%%%%JjJj%J%j%%JjJj%%%%%%%%%%%%%%%%%%%Jj%%%%%
-86526a2%jJJj%%%%J%%j%%%%%%%%%%%J%%%j%%Jj%%%%%%%%Jj%%%%%%%%%%%%Jj%%%%JjJj%%%
-86458a2J%%%%jJ%j%%%J%%%j%%%J%%%jJ%j%Jj%Jj%J%%%%%%j%%%J%%jJjJj%%J%%%%%j%JjJ%
-86390a1j%%%J%%%%%%j%%%%%%%%%%J%%j%JjJ%j%J%%j%%J%jJj%J%j%%%%%%%J%%%%%%jJjJ%%
-86322a1%%%j%%%J%jJ%jJ%j%JjJ%jJj%%Jj%%%%%J%%jJ%%%%%%%%%j%J%%%%%%j%%J%%%jJ%%%
-86254a1%j%%%%%%%J%jJj%%J%%j%J%%%%%%%%%%%%%j%Jj%J%%%j%J%%%%jJ%%%jJ%jJ%%%%%%%
-86186a1%j%J%%jJjJ%%%jJ%%%jJ%%%%%%Jj%%%%%%%jJ%%%%%%%%%%%%%%%%%%%%%jJ%%%%%%%%
-86118a1%jJ%%%jJ%%jJ%%%jJ%%%%%%jJ%jJjJjJ%%%%%%%%%%%%%Jj%%%%%%%%%%%%%%%%%%%%%
-86050a1%%%%%j%JJj%J%j%%%%j%J%%%%%%%%%%%%Jj%Jj%%%%%%%%%%%%%%%%%%%%%%%%%jJ%%%
-85982a1%%%%%%%%%%j%J%Jj%%%%%%%%%%%%%%%%jJ%%%%%%%%%%%%%%%%%%%%%%%%%%%%%%j%Jj
-85914a2J%%%%Jj%%%%%%%%%%jJ%jJ%%%%%%%Jj%jJ%%%%%%%%%%%%%%%%%%%%%Jj%%%%%%%%Jj%
-85846a1%%%%%%%%%%%Jj%%%Jjj%%J%%%%%%%%%Jj%J%j%%%%%%Jj%%%%%%%%%%%%%%%%%%%Jj%J
-85778a0j%%%%%%%%%Jj%%%%Jj%%%%%%%%JjJj%%%%%%%%%%J%%%j%%%%%%%Jj%%%%J%j%%%%%%%
-85710a1%%%%%%%%%%%%%%%%%%%%%JjJj%%%%%%J%%%j%%%%J%j%%Jj%%Jj%%%%%%J%%j%%%%%%J
-85642a0j%%%%Jj%%%%%%%%J%%%%j%%%%Jj%%%%%%%%Jj%%%%%JjJ%%j%%%J%j%%%%%%%%%%%%%J
-85574a0%j%%%%%J%j%%%%%%J%j%J%j%%%%Jj%%%Jj%%%%%%%%J%%%%%%%jJ%j%%J%%j%J%%%j%J
-85506a0%j%J%%%%j%%%JjJ%jJ%jJ%%j%%%%%J%%j%%J%%j%JjJ%%j%%%J%j%%%%%J%%jJ%%%%jJ
-85438a0j%%%JjJ%jJ%%j%%%%%J%jJ%%%%%%j%J%%%%%%%%%%%%jJ%%%%%%%j%J%%%%%%j%J%%%%
-85370a0jJ%%Jj%%%%jJ%j%Jj%%J%%%%%%%%%j%%J%%%%%%%%%%%%%%%j%J%%%%%%%jJ%%%%%%j%
-85302a1J%%jJjJ%%%%%%j%%JjJ%%%%j%%J%%j%JJj%%%%%jJ%%%%%%%%%jJ%j%J%%%%jJjJjJjJ
-85234a0j%J%%%%%%%%%%%%%%%%%%%%%%jJ%%%%%%%%%%%%%%%%%%%%%%jJ%%%%%%%%%%%%%%%%%
-85166a0%j%J%%%%%Jj%%%%%%%%%%%%%%jJ%%%%%Jj%%%%%%%%%Jj%%%%%%%%%%%%%%%%%%%%%%%
-85098a0%%%%%%Jj%%%%%%%%%%%%%%%jJ%%%%%%%%%%%%%%%%%%%%%%%%%%%%%j%J%%%%%jJ%%%%
-85030a0%%%%%%%%%J%j%%%%%%%%%%%J%j%Jj%%%%Jj%%%%%%%%%%%%%%%%%%%%%Jj%%%%%%%%%J
-84962i%j%%%%%%%JjjJjJ%j%JjJ%%%%%%%%%%%%%%%%%%%%%%jJ%%%%%%%%%%%%%%%%%%jJ%%%%
-84893a0%J%j%%%%%%%%%%%%%%%j%J%%%%%%%%%%%%%%JjJj%%%%J%j%%%%%%%%%%%%%%J%j%%%%
-84825a0%%%%%%%%%Jj%%%%%%%%%%%%%J%j%%%%J%j%%%%%%%%%%%%%%%%%%Jj%%J%j%JjJj%%%J
-84757i%%j%%%%%%%%Jj%%%%%%Jj%%%Jj%%%Jj%%%%%%%%%%J%j%%%Jj%%%Jj%%%%%%J%j%%%%%%
-84688a0JjJ%j%%%%%%%%%%%%%%%%%%%%%%%Jj%JjJ%%j%%%%Jj%%%%%%%%%%%Jj%%%%%%%%J%j%
-84620a0Jj%J%j%%%%J%jJ%j%%%%%%%%J%j%%%%J%jJ%j%%%%Jj%Jj%%%%%%%Jj%%%%%Jj%%%%%%
-84552a0%%Jj%%JjJj%%%J%j%J%%%%%%%jJ%j%%%Jj%%J%jJ%%%%j%J%%jJ%jJj%%%%%%J%%j%%%
-84484a0%%J%%%%j%%J%jJ%%%%%j%%Jj%%Jj%%J%jJ%%%%%%jjJ%J%%%jJ%j%J%%%%%%j%J%%%j%
-84416a0%%%%J%%j%JjJ%%%%j%%J%jJj%%%J%jJj%%%%%JjJ%%%%%j%J%%j%J%jJ%%%%%%%jJ%%%
-84348ijJ%%%%%jJ%jJjJ%jJ%%%%%%jJjJ%%%%%%%jJjJ%jJJj%%%jJj%J%jJj%%%JjJ%%%jJ%%j
-84279a0J%%%j%%%J%%%%%%%j%%%%J%%j%%J%%%%%j%J%%j%%JjJ%%%%%%jJ%%%%%j%%JjJ%j%J%
-84211i%jJ%jJ%jJ%%jJ%jJ%%%%%%%%%jJ%%jJ%%jJ%%%%%%j%J%%jJ%%%%%%%%jJ%%%%%%jJjJj
-84142a0%J%j%J%%%jJ%%%%%%%%%%%%%%%jJ%%j%%%%%JjJ%%%%%%%%%%%%%%%jJ%%%%%%%%%%%%
-84074i%%%%%%%%jJ%jJ%%%jJj%J%%%%%%jJ%%%%%%%%%%%%%%%%%%%%%Jj%%%%%%%%%%%%%%%%%
-84005i%%%%%%Jj%%%%j%J%%jJ%%%%%%%%%%%%%%%Jj%%%%%%%%%%%%%%%%%%%%%%%%%%%%%%%%%
-83936i%%%%%%%%%%%%%%%%%%%%%%%%%%%%%%%Jj%%%%%%%%jJ%%%%%%%%%%%%J%j%%%%%%%%%%%
-83867i%Jj%%Jj%%Jj%%%%%%%jJ%%jJ%%%J%j%%%%%%Jj%%%%%%Jj%%%%%%%%J%j%%%%%Jj%%%%%
-83798i%%J%jJj%%%%J%j%%%%%%%%%%%%%%%%%%%%%%%%%%%%%%%%%%%%%%%Jj%%%J%%jJj%J%j%
-83729i%%%%%%%%%%%%%%%%%%%%%jJ%%%%%%%%jJ%%%%%%%Jj%%%%%%%%%%%%Jj%%%%%%%%%%%%%
-83660i%%%%%%Jj%%%%J%j%%%%%%%%%%%%J%%j%%%%%%%%%%%%%%Jj%Jj%Jj%%%%JjJ%%%jJ%j%J
-83591hj%%%%%%Jj%jJJ%j%%%Jj%%%%%%%%%%%%%%%%%%%%%%%%%%%Jj%%%%%%%%%%%%%%%%%J%j
-83522i%%%%Jj%%%%%%%J%j%%J%jJj%%%%%%Jj%%JjJj%%%J%%jJj%%J%j%%%%%%%%%%J%j%%J%j
-83453i%%%%%%%%%%%%%%%%%%%Jj%%%%%%%Jj%%%%%%%Jj%%%Jj%J%%jJj%%%%J%%%%%%%%%%jJ%
-83384hjJj%J%%%jJ%j%%Jj%%%%%J%jJ%jJjJjJ%%%j%%%%%%%%%%%%Jj%Jj%%%JjJ%%j%JjJj%%
-83315i%%J%%%%%%%j%JjJjJ%%jJ%%%%jJj%%JjJ%jJ%%j%%Jj%J%%%j%%Jj%%%%%%%%%%J%j%%%
-83246iJ%%%%%jJj%%J%jJ%j%%%Jj%%%J%%%%%jJ%j%JjJ%j%J%%%%%%%%jJ%jJ%%j%Jj%J%%%%j
-83177i%%J%%%%j%%%%J%%%%%%jJ%%%%j%J%%%%%%%jJ%jJ%%%%%%%%%%%jJjJ%j%%J%%%%%%%j%
-83108iJ%jJ%%jJjJ%%%%%%%%%j%%%J%%%%%%%%%jJjJ%%%%%%%%%%%Jj%jJ%%%%j%%J%%%%jJ%%
-83039h%%jJ%%%%%%%Jj%%jJjJ%%%jJ%%%%%%%j%%%J%%%j%%J%%%%%%%%%%%jJ%%%%%%%%%%j%J
-82970h%%jJ%%%%%j%J%%%%%%jJ%%%%%jJ%%%%%%%%%%j%J%%%%%%%%%%%%jJ%%%%%%%%%%%j%%%
-82901iJ%%%jJ%%%%%jJ%%%Jj%%jJ%%%%%%%%%%%%%jJ%%%%jJ%%%%%%%%%%%%jJ%jJ%%%%%j%J%
-82832h%jJjJ%%%%%%%%%%%%%%%%%%%%jJ%%%%jJ%%%%jJ%%%%%%%%jJ%%%jJ%%%%%%%%%%%%%%%
-82763h%%%%%%%%j%%JjJ%jJ%%%%%%%%%j%J%%%%%%%j%J%%%%%%%%%%%%%%%jJ%%%%jJ%%%%%%j
-82694i%%%J%%%%%%%Jjj%J%%j%%%J%%%%%jJ%%%%%%%jJ%%j%K%j%%%%%%%%%%%%%%%%%%%%jJ%
-82625h%%%%%%%Jj%%%Jj%%%%%%%%Jj%%%%%%%Jj%jJ%%%%%%%%%%%%%%%J%j%%%%%%%%%%%%%%%
-82556h%j%%J%%%%%%%%%%%%%%%%%%%%%%%%%%%%jJ%%%%%%%%%%%%%%%%%%%jJ%%%%%%%jJ%%%%
-82487h%%%JjJ%%j%%%%%%%%%%%%%%%%%%%%%%%%%%%%%%%%%%%%%%%%%%Jj%%%%%%%%%%J%j%%%
-82418h%%Jj%Jj%%%Jj%%%%%%%%%%%%%%%%Jj%%Jj%%%%%%%%%%%jJ%%%%%%%%J%j%%%%%%%%%%J
-82349g%%j%%J%%j%J%j%%%%Jj%%J%j%%J%jJ%jJj%%J%%j%%%Jj%%%%Jj%%%%%%%%%%%%%%%%Jj
-82280hJj%Jj%%%%%%%%%%%%%%%%%Jj%%%%%Jj%Jj%%%%%%%%%%%%%Jj%J%j%%JjJj%Jj%JjJ%j%
-82211hJjJ%jJj%%%%%%%J%%%j%%%%%%JjJjJ%%j%%%J%%%j%J%j%%J%%j%%%%%Jj%%%%%%%JjJ%
-82142g%j%J%%%j%%Jj%%J%%j%%%%%%%%%%%%J%j%J%%%%%j%%%%JjJj%Jj%%J%%%j%%%%%%%%J%
-82073g%%%j%%%%Jj%%%%%%JjJ%j%%%%%J%j%%%JjJ%%%jJ%jJ%%%%jJjJ%%%jJj%%%%%Jj%%%J%
-82004g%%jJj%%%J%%jJjJj%%%Jj%%%J%%%jJj%J%jJjJ%j%%%%J%j%%%J%jJ%j%%%%%%%%J%%%%
-81935gjJj%%%Jj%%%JjJ%%%jJ%%%j%Jj%%%J%%%%j%J%j%%Jj%%%J%jJ%%%%jJ%%j%%%%%Jj%%%
-81866hJ%j%%%%%%%%J%%%%%%%jJ%%%%%jJ%%jJ%%j%Jj%%Jj%J%%%%j%%%%%%%%%%%%JjJjJ%%%
-81797gj%%Jj%%J%%j%J%jJjJ%%%%%%%%j%%%%%%%%%Jj%Jj%Jj%%%%%%%Jj%Jj%%%J%j%%%%J%%
-81728g%%%%%j%%J%%jJjJ%j%%J%jJ%%%%%jJ%%%%%%%%%jJ%%j%Jj%%%%J%jJ%%%%%jJ%jJ%%%%
-81659gj%%J%%%%jJj%J%%j%%%%J%%%jJj%%JjJ%%j%J%%%%%%jJjJ%%jJj%%J%%%%%%%%%%%%%j
-81590h%%%%%J%j%%J%%jJ%%%%%%%%jJ%%%%%j%%J%jJ%%%%j%%%J%%%j%%J%jJ%%%%%%%%%%%%j
-81521hJJj%%%%%%%%jJ%%%%jJ%%%%%%%%%jJjJ%%%jJ%%%%%%%%%%%%%%%%%%%jJ%%%%%%%%%%%
-81452g%j%Jj%Jj%J%%%%%jJ%%j%JjJ%%%%Jj%%%%%%%%%%%%%%%%%%%%%%%%%%%%%%%%%%%%j%J
-81383g%jJ%%%%%%%%%%%%%%%%%%%%%%%%%%%%%%%%%%%%%%%%%%%%J%j%%%j%J%%%%%%%%%%%%%
-81314g%%%j%J%%%%%%%%%%%%%%%%%%%%%%%%%%%%Jj%%%%%%Jj%%%%%%%%%%%%jJ%%%%%%%%%%%
-81245g%%%%%%%%%%jJJ%j%%%%%%%%%%%%%%%%%%%%%%%%%%%%%%%%%%Jj%%%Jj%%%%%%%%%%j%%
-81176hJjJ%%%%%%%Jj%%%%%%%%%%%%%%%%%%%%%%%%%%%%%%%%%%jJ%%%%%%%%%%%jJ%%%%%%%%
-81107g%Jj%%%%%%%%%%Jj%%%%Jj%%%%%%%Jj%%%%%%%%%%%%%%%%%%%Jj%%%%%%Jj%%%%%J%%jJ
-81038f%j%%%%%%%%%%%%%%Jj%%%Jj%%%%%%%%%%%%%%jJJ%j%%%%%%%%%%%%%Jj%%%%Jj%%Jj%%
-80969g%%%%%%Jj%%%%Jj%%%%%%%%%%%%%%J%j%%%%%%%%%%Jj%%%%%%Jj%%%J%jJ%%%j%%%%JjJ
-80900f%j%%%%%%%%%%Jj%%J%jJ%j%%%%%%%%%J%jJj%%%%%%%%%%%%%%%%%%%%%%J%j%%Jj%%%%
-80831g%Jj%%%%Jj%%%%%%Jj%%%%%%%%Jj%%%%Jj%%%%%%%%%%%%%%%Jj%%%%%%%%%%%%%%%%%%%
-80762g%J%j%%%%%%%%%Jj%Jj%%%%%J%%%%j%%%%%JjJ%jJ%jJ%%%%j%%%%%%J%%j%%%%%%%%%%%
-80693g%%%%%%%J%j%%%Jj%Jj%%%%%Jj%%%%%%%%%%%%%%%%%%%%%%%%%%%%J%j%J%%%%j%%%%%%
-80624gJj%%%%%%%Jj%J%%%jJj%%%%%%%%J%j%%%%Jj%%Jj%%%JjJ%%j%%%%%%Jj%%%%%%%%%J%%
-80555fj%%%%%%%%%Jj%%%%%%%%%%J%j%%J%jJ%%jJ%%j%%%J%%%j%%%J%%%%%j%%J%j%J%j%%%%
-80486gJj%%%%jJJjJj%JjJ%j%J%%%%%%j%Jj%%%JjJ%%j%%%%%%%%%%%%%%%%%J%j%J%%jJ%%%%
-80417fjJj%J%%%%%j%%%J%%%j%%%%%%Jj%%%%%%%%%%%%%Jj%%%J%j%%%Jj%J%%%jJ%%%j%J%jJ
-80348f%%%jJ%%%%%%j%%%%%Jj%%J%j%%Jj%%Jj%Jj%%%J%j%Jj%%%%%%J%%%%%%%jJ%%%%%%%%%
-80279f%%%%%%%%%%jJjJ%j%%J%jJj%%%J%jJj%J%j%%%%%%Jj%J%%%%%%%%%%%j%J%%%%j%%%%%
-80210g%%J%j%%%%Jj%Jj%Jj%%%J%%jJ%j%J%j%%%%JjJ%%%%%%%jJjJ%%%j%J%j%Jj%%J%j%J%j
-80141g%%J%%%j%%J%%%%%j%J%%%%%%j%%%J%%%%%%%%%%%%%jJ%j%J%jJ%%%%%%jJj%%%%J%j%J
-80072f%%%j%%%JjJ%%jJ%%%%%%jJ%%%%%%%%%%%%%%j%J%%%%%%%%%%%%%%%%%%%%%%%j%JjJ%%
-80003f%%%%%%%%%j%%J%%j%%Jj%J%jJ%%%%%%%%%j%J%%%jJ%%%jJ%%%%%%%%%%%%j%%%%%Jj%J
-79934f%%%%%jJ%jJ%%%%%%j%J%%%%%%%%%%%%%j%J%%%%%%%%%j%J%%%%j%J%%%%%%%%%%%%%%%
-79865f%Jjj%J%%%%%%%%%%%%%%%%%%%%%%%%%%%%%j%J%%%%jJ%%%%%%jJjJ%%%%%jJ%%%%%%%%
-79796f%%%%%%%%%%j%J%%jJjJ%jJj%J%%%%%%%%%%%%%%%jJjJ%%%%%%%%j%%J%%%%jJ%%%%%j%
-79727gJ%%%%%%%%jJ%%%jJ%%%%%%%%%%%%%%%%%%%%%%%%%%%%%%jJ%%%%%Jj%%%%%%%%%%%%%%
-79658f%%%%%%%%%%%%%j%%J%jJ%jJ%%%%j%J%jJ%%%%%%%%%%%%%%%jJ%j%%J%%%jJ%%%%%%%%%
-79589f%%%%%%%%%%%%%%%%%%%jJ%%%%%%%%%jJ%%%%%%%%%%%%%%%%%%%%%%%%%%%%%Jj%%%%%%
-79520f%%%%%%%%%%%%%%%%%%%%%%%%%%Jj%%%%%%%%%%%%%%%%%%%%Jj%Jj%%Jj%%%%%%%%%%%%
-79451f%jJjJ%%%%%%Jj%%%%%%%%%%%%%%%jJ%%%%%%%%%%%%%%%%%%%%%%%%%%%%%%%%%%%Jj%%
-79382f%%%%%%%%%%%%jJ%%%J%j%Jj%%%%%Jj%%%%%%%%%%%jJ%%%%%%%%jJ%%%%%%%%%%%%%%%%
-79313f%%%Jj%%%Jj%%J%j%%%%%%%%jJJ%j%%%Jj%%%%%%%%%j%J%%%J%j%%%Jj%%%%%Jj%%Jj%%
-79244fJ%j%%%%%%%%Jj%%%%J%j%%%%%%%%%%%%%%%%%%%%Jj%%%%%%%%%%%jJ%%%%%%%Jj%%%%%
-79175f%%%%%%JjJj%%%%%%%%%%%%%%%J%j%%%%%%%%%%%%%%%%%%%%%%%%%%%%%%%%%%%%%%%%%
-79106f%%%%Jj%Jj%%%%%J%j%%%%%%%%Jj%%%%J%j%Jj%%%%%Jj%Jj%Jj%%%%%Jj%%J%%j%%%%Jj
-79037f%%Jj%%%Jj%%%%J%%j%%%%%%%%%%%%%%J%%j%%%%%%%%%%%%%%%J%j%%JjJ%j%%J%%j%%%
-78968f%%%%%%%%%%%Jj%%%%%%%%%%%%%%%%%%%%%%%%%%%%%J%j%%%%%J%jJj%%%%%%%%%%%Jj%
-78899f%%J%%%j%%Jj%%%%%%%%%%J%jJ%j%J%%j%%%%%Jj%%J%j%%%J%%j%%%J%%j%%%%%%%%%%%
-78830f%J%%%j%J%%%jJ%j%%%%%J%j%%jJ%%%%%%%%%%J%j%%%%%%%%%%JjJjJ%j%%J%j%J%jJ%j
-78761f%J%jJj%%%%%%%J%j%%%Jj%%%%%%%%J%%j%J%jJj%%%%J%jJj%%J%%%%%%%%jJjJ%%%%%%
-78692e%%%%%%%jJj%%%%%%%%%%J%j%%JjJj%%%J%j%%J%%j%%%%J%jJ%%%%j%Jj%%%%%%%%%%%%
-78623f%%%%%%%%J%%%j%JjJ%jJ%%jJj%Jj%J%%j%%%J%%%%%%%j%%Jj%J%%j%%%%%JjJjJ%%jJj
-78554f%%%J%%%%j%Jj%J%%jJjJjJ%jJjJ%jJj%J%jJ%%j%%%J%j%%%J%%%%j%%Jj%%%%%J%%j%J
-78485ej%%%JjJ%%%%%j%%%J%j%J%jJ%j%J%%%j%J%%%j%J%jJ%%%%%%%%j%J%%%jJ%%%%%%%%%%
-78416e%%%%%%%%%%%%%jJj%%%%%JjJ%jJ%%j%%%JjJj%J%j%%%%%%%%%Jj%J%%%%j%J%j%%%%%%
-78347f%%J%%%%%%%%jJj%%J%j%%%JjJj%J%%%%%%%%%j%%Jj%J%jJ%%%%%%%j%J%%%%j%%%%J%%
-78278e%%jJ%%%%%%%%jJ%%jJ%%%j%%%%%%J%%%%%%%%%%%j%%%%J%jJj%J%%%jJ%%%%%%%%%%%%
-78209ej%%%%Jj%J%%%%%j%J%%%%%%%%%%%%%%%%%j%%%J%%jJj%%J%%%%%j%J%j%J%%%%j%%J%%
-78140ejJ%%%j%JjJ%%%%%%%j%%%J%%%JjjJjJ%%jJ%%%%%%%%%%%%%%j%%%%%J%%%%%%%%%%%%%
-78071e%%%%jJ%%%%%%%jJ%%%%%%%%%%%%%%%%%%%jJj%J%jJ%%jJ%%jJ%%%%%%%jJ%%%%%%%j%J
-78002ejJ%j%J%%%%jJ%j%J%jJj%%J%%%%%%j%J%%%%%%%%%%%%%j%J%%%%%%%%%%%jJ%j%%J%%%
-77933ej%%J%%%%%%%jJj%%J%%%jJ%%jJ%%%%%%%%%%%%%%%%%%%%%%%%%%%jJ%%%%%%%%%%%%%%
-77864e%%%j%J%%%%%%%%%%%%%%%j%J%%%%%%%%%%%%%%%%%%%%%%j%%J%%%%%%%%%%%%%%%%%%%
-77795ej%J%%%%%%%%%%%%%%%%%%%%%%%%%%%%%%%%%%%j%J%%%%%%%%jJ%%%%%%%%%%%%%%j%%J
-77726ej%JjJ%%%%%%J%j%%%%%%%%%%%%%%%%%%%%%jJ%%%%%%%%%%jJ%jJ%%%%%%%%%%%jJ%%jJ
-77657eJj%%%%jJj%%%%J%%%%jJ%%%%%%%%%%%%%%%%%%%%jJ%%%%%%%%%%%%%%%%%jJ%%Jj%%%%
-77588e%%%%%jJ%%jJ%%%%%%%%%%%%%%%jJ%%%%%%%%%%%%%%%%%%%%%%%%%%%%%%%%%%%%%%%%%
-77519e%%jJ%%%%%%%%%%%%%%%%%%%%%%Jj%%%%%%%%%%%Jj%%%%%%%%%%%%%J%j%%%%%%%%%%%%
-77450e%%jJ%%%%%%%%%%%%%%%%%%%%Jj%%%%%jJ%j%J%%%%%%%%%%%%%%%%%Jj%%%%%%%jJ%%%%
-77381eJj%%%jJ%J%j%%%J%j%%%%%%%%J%j%%%%Jj%J%%%j%%%%%%%%%J%j%%%%%%%%%%%%%%%%%
-77312e%%%j%J%%%JjJj%%%%J%%j%%J%j%%%%Jj%%%%%%%%%%%%%%%%Jjj%J%%%jJ%jJj%K%j%%%
-77243e%%%%Jj%%%%%%%%%%%%%J%%j%%%%%%%%%%%%%%%%%J%jJj%%%%%%%%%%%%%%%%%%%%%%%%
-77174e%%%%%%%%%%%%%%%%%%Jj%%%%%%%%%%%%%%%%%%%%%%%%%%%%%%%%%%%%%%%%%%%%%%%%%
-77105e%%%%%%%Jj%%%%%%%%%%%%%J%j%J%j%Jj%%%%%%%%%%%%%%%%%%%%%%%Jj%%%J%j%%%%%J
-77036d%j%%%%%%%%%%%%%%%%%%%%%J%j%%%%%J%j%%jJ%jJ%%%%%%%%J%j%%%J%j%%%%%%%%%%%
-76967e%%%%%%%Jj%%%%%%%%%%%%%%%%%Jj%%%%%%%%%%%%%%Jj%%%%Jj%%%Jj%%%%J%j%%%%%%%
-76898e%J%jJj%%%%%%%Jj%Jj%%%%%%%Jj%%%%%%%%%%%%%%%%%J%j%%%%J%jJj%%%%%Jj%%%J%%
-76829djJj%jJ%J%j%%%Jj%%%%%%%%%JjJ%j%%%%%%%%%J%%%j%%J%%%j%%J%%%%j%%J%jJ%%j%%
-76760e%%%%%jJ%%Jj%%%Jj%%%J%j%%%J%%%j%%%%%%%%%Jj%%%%%%J%j%%%%%Jj%J%jJjJ%%%j%
-76691e%JjJj%%%%%J%jJ%%%jJ%%j%JjJ%%%j%J%%j%%%%%%%%%%%%%%%%%J%%j%%Jj%%%%%%%%%
-76622eJj%J%%jJ%j%%%Jj%%J%j%%%%%%%%Jj%Jj%%%%%%J%%j%%%J%%%%%%%%%j%%Jj%%J%%jJ%
-76553d%j%J%%%j%%J%j%%J%jJ%%%%j%%%%%%Jj%%J%%jJ%jJ%jJ%%j%%%%%%%%%%J%%j%%%%%Jj
-76484eJ%%%j%%%%%Jj%%%%%%%%%%%%%%%%%%%%%%J%%%%%j%%Jj%%%%JjJ%%%%%jJjJjJjJ%%%j
-76415eJ%%%%%%j%%JjJ%%%%j%%Jj%%%%J%j%%JjJ%%%%%j%J%jJj%JjJj%J%%%%%j%%%Jj%J%%%
-76346d%%%%%%%j%J%jJ%j%%J%j%%Jj%%%%%%%%%JjJ%%j%%%JjJ%%%%%%%%%%%%%%%jJ%%%%%%%
-76277d%%%%%%%%j%%J%%%%%%%j%J%jJ%%%j%%%J%%%%%%j%J%%%%%%jJ%jJ%%%jJj%J%%%%jJ%%
-76208d%%%%j%%J%j%JjJ%jJ%%j%%J%%%%%%%j%J%jJ%%%%jJ%%%%%%%%%%%j%JjJjJ%j%%J%%j%
-76139e%%%J%%%jJ%j%JjJ%%%%%%%%j%%%%J%j%%%%%%J%%%%%%%%%%%jJ%%%%j%%J%%%%%%%%%j
-76070e%JjJ%%j%%J%%%j%J%jJ%%%jJj%J%%j%Jj%%%%%%%J%%%%%%%%%jJ%%jJ%jJ%j%J%%%%%%
-76001d%%%%%%%%%%%%%%j%%J%jJ%%%%%jJ%%%j%Jj%%J%%%%%j%%%JjJ%%%j%J%%%%%jJ%j%%J%
-75932d%Jj%%%j%%J%%%%%%%%jJ%j%%%%Jj%%%J%%%%%%%%%%%%j%Jj%%%J%%%j%J%%%%%%jJ%%%
-75863d%%%jJ%%%%%jJ%%j%%J%%%%%%%%%%%%%jJ%%%%%%%%%jJ%j%Jj%J%%%%%%%%%%%%%%%jJ%
-75794dJ%j%%%%%j%%J%%%%%%%%%%%%%%%%%j%%J%%%%%%%jJ%%%%%%%%%%%%%%jJj%%%%%%Jj%J
-75725d%%%%%%%%%%%%%%%%%%%%%%%j%%J%j%J%%%%%%%jJ%%%%j%%%J%%jJjJ%%%%%%%%%%jJ%%
-75656d%%%%%%j%J%%%jJ%%%%%%%%%%%%%%%%%%%%%%%%%jJ%%%%%%%%%%%jJ%%%%%j%J%%%jJjJ
-75587d%%%%%jJ%%%%%%%%%%%j%J%%%%j%J%%%%%%jJ%%%%%%%%%%%%%%%%%%%%%%%%%%%%%%%%%
-75518d%%J%jjJ%jJ%%%%%jJjJ%%%%%%%%%%jJ%%%%%%%%%jJ%%%%%%%jJ%%%%%%%%%%%jJ%%%%%
-75449d%%%%%Jj%%%%%%%%%%%%%%%%%%%%%%JjjJ%%%%%%%%%%jJ%%%%%%Jj%%%%%%%%%%%jJ%Jj
-75380dJj%%%%j%J%%%%%Jj%%%jJ%%%%%%%%%%%%%%%J%j%%%%%%Jj%jJ%%%%%%%%%%%%%%%%%%%
-75311d%%%Jj%%%%%%%%%%%%%%%%%%%%%Jj%%%%J%%j%%%Jj%%%%%%%%%jJ%%%%%%%%%%%%%jJ%%
-75242d%%%%%%%%jJjJ%%%%%%%%%%%%%%%%%j%%J%jJ%%%%Jj%%%%%jJ%%%%%%Jj%%%%jJ%%%%%%
-75173d%%%j%%%%J%%%%%%jJ%%%%%%%%%%jJ%%%%%%%%%%%%%%%%%%%%%%%%%%%%%%jJ%%%%%%%%
-75104d%%%%%%J%j%Jj%%%jJ%%%%%%Jj%%%%%%%%%%%%%%jJ%%%%%%jJ%jJ%%%%%%%%%%%%%%%%%
-75035d%jJ%J%j%%%%%%%%%%%%%%%%%%%%%%%%%%%%%%%%%%%%%%%%%%%%%Jj%%%%%%%%%%%%%%%
-74966d%%%%%%%jJ%%%%%%%%%%%%%%%%%%J%%%%j%%%%%%%%%Jj%%%%%%%%%%%%%%%%%%%%%%%%%
-74897dJj%%J%j%%Jj%J%%j%%J%jJ%j%%Jj%%Jj%%%%%%%%%%%%%%%%%%%%%%%%%Jj%%%%%%%%J%
-74828cj%%%%%%%%%JjJ%j%%%%%%%%%%Jj%%%%%J%j%%%%%%J%j%%%%%JjJj%%%%%%Jj%%%%%Jj%
-74759d%%%%%J%%jJj%%%%J%j%%%%%%JjJj%%%%%%%%%Jj%%Jj%%%%%Jj%%%%%%%%%%%Jj%%%%%%
-74690d%%%%Jj%%%%%%%%%Jj%%J%jJ%j%%%%%%Jj%J%j%%%%%%%%%%%J%%%j%%%%%%Jj%%%%%%%%
-74621d%%Jj%%%%%%%%%%%%%%%%%%%%%JjJj%%%%%%%%Jj%%%%%J%j%%%%%%Jj%%%%%%%%%%%%Jj
-74552d%%%%%%%%%%%%Jj%%%JjJj%%%%%%J%%jJj%Jj%%%%J%j%%%%%%%%J%jJ%%j%%%%%J%j%%%
-74483d%%%%%Jj%%%%%%Jj%%Jj%%%%%%%Jj%%%%%%%%%%%%%%Jj%%%%%%Jj%%Jj%J%%%%%jJ%j%J
-74414cj%%%%%%%%%%%%%%J%%%%%jJ%j%%J%j%%%J%%j%%%%Jj%%%%JjJ%jJ%%%%jJ%j%%%%%%Jj
-74345dJ%%j%Jj%J%j%J%j%%J%jJj%%Jj%%J%j%%J%j%%Jj%%%JjJ%j%%J%%j%%%JjJjJj%%%%Jj
-74276d%%%%%%%%%%%%%%Jj%%%%%%%JjJj%%%%%%%%%JjJj%%%%J%%%jJj%%%%%%%%%%Jj%%J%j%
-74207d%%%%Jj%%%J%%jJ%j%%%%%J%%%jJj%%J%jJj%%JjJj%%%%%%%%%%%%%%J%%%%%%%%jJ%%%
-74138cj%%J%jJjJ%%%%%%%jJj%J%jJ%%j%JjJ%%j%%%%Jj%%%J%j%J%%%%jJ%jJj%J%%%j%%%%%
-74069d%%J%%jJ%%%%jJ%%%jJ%%%%%%jJ%j%J%%%%%j%%%%%%%J%jJ%j%Jj%Jj%%%JjJj%%J%%j%
-74000dJj%Jj%%%J%%%j%J%%%jJ%%%%%%j%%%%Jj%J%%j%%%%%%J%j%%%J%%%%%%jJ%%j%%J%%%%
-73931cj%Jj%J%j%JjJj%%%%%%J%%j%%%J%%%jJ%%jJ%j%Jj%J%%%j%%%%J%j%%%%%%%J%%jJ%%%
-73862c%j%%%%%J%%j%JjJj%%J%jJ%j%Jj%%%JjJ%j%J%%%%%%j%%J%%%j%%%%%J%jJ%%%%jJj%%
-73793d%J%jJj%J%%%%jJj%J%%%%%jJ%%jJ%%jJ%%jJ%j%JjJ%%%jJ%j%%J%j%J%%%jJj%J%%%%j
-73724dJjJjJ%%%j%Jj%Jj%%J%j%J%%%%j%J%%%jJ%%%%%j%J%%jJ%%%jJjJ%%j%Jj%J%j%J%%%j
-73655d%%J%j%%J%%jJjJ%%jJ%%jJ%%%%j%%%%%J%%j%J%%%%%jJ%%%%jJ%%jJ%%j%J%jJ%%jJ%%
-73586cjJ%j%%J%%%jJ%%j%JjJ%%%%%%%%%%%%%%%jJ%%%j%%%J%%%%%%%%jJ%%%%%%%%%%%%%%%
-73517c%%%%%%%jJjJj%JjJ%%jJ%%%%j%%%%J%jJjJ%%Jj%%jJ%%%%%%%%jJ%%%%%%%%%%%%%%%%
-73448c%%%%jJ%%%j%J%%%%%j%J%%%%%%%%%%jJ%%%%%%%%%jJ%%%%%%%%%%%%j%J%%%j%%%%%%J
-73379c%%%%j%J%%%%%%%%%%%%j%%%%J%j%%J%j%%J%%%j%J%%%jJ%%%%%%%jJ%%%%%%%%%%%%%%
-73310c%%jJ%%%%%%%%%%%%%%%%%%%%%%%%jJ%%jJ%%j%J%j%J%%%%%%%%%%%%%%%jJ%%%%%j%Jj
-73241dJ%%%%%%%%%%%%%%%%%jJ%%%jJ%%jJ%%%%j%J%%%%%%%%%%%%j%J%%%%%%%jJjJ%%%%%%j
-73172dJ%%%jJ%%%%%%%%%%%%%%%%%%%%%%jJ%%%%%%%%%%%%jJ%%j%J%%%%%%%%%%%%%%%j%J%%
-73103c%%jJ%%%%%%%%%%%%Jj%%%%%%%%%%%%%%%j%J%%%%%%%%%%%%jJ%%%%%%%%%%%%%%%%%%%
-73034c%jJ%%%%%jJ%%%%%%%%%%%%%%%%%%%j%J%%%%%%%%%%%%%%%%%%%%%%jJ%%%%%%%%%%%%%
-72965c%Jj%%%%%%%jJ%%%%%%%%%%%%%%%%%%%%%%%%%%%%%%%Jj%Jj%%%%%%%%%%%%%%%%%%%%%
-72896c%%%%%%%%%%%%%%%%%%%%%%%%Jj%%%%%%%%%%%%%j%J%%%%%%%%%%%%%%%%%j%%J%%jJ%%
-72827c%jJjJ%%%%j%%J%%%%%%%%%%%%%%%%%%%%%%%%%jJ%j%J%%%%%%%%%%%jJ%%%%jJj%J%%%
-72758c%%%%%%%%%%%%J%j%%%%%%%%%%%%%%%%%%%%%%%%%%%%%j%JjJ%%%%%%%%%Jj%%%%%%%%%
-72689c%%jJ%%%%%%%%%%%%%%%%Jj%%%%%%%%J%jjJ%jJ%%%jJ%%%%jJ%%%%%%%%jJj%J%%%%%%%
-72620c%%jJ%%%%%%%%%%%%%%%%%%%Jj%%%%%%%%%%Jj%%%%%%%%%%%%%%%%%%%%jJ%%%%%%%%jJ
-72551c%%%%%%%%%%%%%%%jJ%%%%%%%J%j%%J%jJj%%%%%%%%jJ%%Jj%%%%%%%%Jj%%%%%%%%%%%
-72482c%%%%%Jj%%%%%%%%%%%%jJ%%%%%%%%%%Jj%%%%%%%%%%%Jj%%%%%%%%%Jj%jJ%%%Jj%%%%
-72413c%%%%%%%%%%%%%%%%%%%%jJ%%%Jj%%%%%%Jj%%%%Jj%%Jj%%%%%%%%%%Jj%%%%%%%%%%%%
-72344c%%%%%Jj%%%jJ%%%%%JjjJ%%%%%%%%%%%%%%%%%%%%%%%%%jJ%%%Jj%%%%%%%%%Jj%Jj%%
-72275c%%%%%%%%%%%%Jj%%Jj%%%%%%%%%%JjJjJj%%%%%%%%%%Jj%%%%%%%%%%%%%%j%J%%%%%%
-72206c%%%%%%%%%%%%%%%%%J%j%%J%j%%Jj%%%%%%%%%%%%%%%%jJ%%JjJj%J%j%%%Jj%%%%jJ%
-72137c%%J%jJj%%%%%%%%%%%%%%JjjJ%%JjJjJj%%%%%%%%%%%%%%%J%j%%%%%%%%%%%Jj%%%%%
-72068c%JjJj%%%%%%%%%%%%%%%%%%%%%%%%Jj%%%%J%%j%%%%%%%J%jJ%%%%jJ%j%%%%%%Jj%%%
-71999c%%%%%JjJ%j%%%Jj%%%%%%%%%%Jj%%%%Jj%%%%%%J%j%Jj%%%%%%%%J%j%J%%%j%%%%%Jj
-71930c%%%%%%%%%%%%%%%%%J%%jJ%jJj%%%J%%%%j%%J%j%%Jj%%%%%%%%%%%%%%%%%Jj%%%Jj%
-71861c%J%%j%%%J%j%%%%%%Jj%%%%%Jj%%%%%Jj%Jj%Jj%Jj%%Jj%%%%Jj%%%%%%%Jj%%%%%%%%
-71792c%%Jj%%%Jj%%%%%%%J%j%%%%J%%j%%%%%%Jj%%%J%j%%%%J%j%%Jj%%%%Jj%%%J%j%%%%%
-71723cJjJj%%%%%%%J%jJ%%%j%%J%%j%%J%%%j%%%JjJj%%%Jj%Jj%%%%J%%%%%%jJj%%%%%J%%
-71654bj%J%%jJj%%J%%j%%%%%%%Jj%%%%Jj%JjJ%j%Jj%%Jj%%J%j%Jj%%Jj%J%%j%%Jj%%%%%%
-71585cJj%J%%j%JjJ%j%%%J%j%%%%J%%%%%%%jJ%%%%%j%JjJj%%%%%%J%j%%J%%%%j%%%J%%j%
-71516c%JjJ%%j%%J%%%%j%%J%%j%J%%%jJ%jJ%%j%%%%%JjJ%%%j%Jj%%Jj%Jj%%%J%j%JjJj%J
-71447bj%%Jj%%%%%%%%%JjJj%Jj%%%%%%%J%%%j%JjJ%%%%j%J%%j%%Jj%JjJ%j%%%%J%%%j%J%
-71378b%j%%Jj%%%%%J%%%%%%j%%%J%%%jJjJjJjJj%J%jJ%%%%%%%%%%jJjJ%%jJ%%%%j%J%%jJ
-71309b%jJjJj%%%%JjJ%%j%%Jj%%Jj%%%%%J%%%%%%%%%%jJj%%%%%%J%%%%%jJ%%Jj%jJjJ%j%
-71240cJ%%%j%Jj%%%%%%%%%%%J%jJjJ%%jJ%%j%%%%%%%%%%J%jJ%%%j%%%J%jJj%%J%j%%%%J%
-71171b%%%%%%%jJj%%%%%%%JjJ%j%Jj%%%JjJ%%%j%%J%%%%j%%%%%%%%%Jj%%%JjJj%%%%%%%J
-71102b%%j%%%%%%%Jj%%%%J%%%j%%%%%%J%j%%%%JjJ%%%%j%J%jJ%%%%%%%%j%Jj%%%%J%%%j%
-71033cJ%jJ%%%j%%%%J%%%%%%%%%%%jJj%%%%J%%%jJjJjJ%%%%%j%%J%%jJj%%J%%%%%jJ%%%%
-70964b%%j%%J%%%j%J%%%%jJj%%Jj%J%%%%%%%%jJ%jJj%%%%%%%Jj%J%%%jJ%jJjJjJ%%jJjJ%
-70895b%%%%%%%%%%%%%%%%%%%%jJ%%%%%%j%J%%j%%%%%%%J%%%%%%%%%%%%j%%%JjJ%j%J%%%j
-70826c%%Jj%J%%%%%%%%jJ%%%%%%%jJ%%%jJ%%%%%%jJjJ%jJjJ%%%%%%%%j%Jj%%J%%%%%%%%%
-70757bjJjJ%j%Jj%JjJ%%jJjJ%%%%%%%%%%jJ%jJ%jJ%%jJ%%%jJj%%J%%%%%%%%%%%%j%J%%%%
-70688b%%%%%%%%%%%%%%%%%%%%%%%%%%%%j%J%j%J%%%%%%%%j%J%%%%jJ%%Jj%%%jJ%%jJ%Jj%
-70619b%%%%%%%%%%%j%J%%%%j%J%%%%%%jJ%%%jJ%%%%%%j%J%%%jJ%%%j%J%j%J%%%%%jJ%%%j
-70550c%%Jj%%%J%%%%%%%%%%%%%%%%%%%%%%jJ%%%%%%%jJ%%%%jJ%%%%%%%%%%%%jJ%%%j%%J%
-70481b%%jJjJ%%%%%%%%jJ%%jJ%%jJ%jJ%%%%%%%%%%j%J%%jJ%%%jJ%%%%%%jJjJ%%j%JjJj%J
-70412b%%%%%%%%%%%%%jJ%jJjJ%%%%%%%%jJ%%jJ%%%%%%%%j%J%%%%%%%%%%jJ%%jJjJ%%%%%%
-70343b%%%%%%jJ%%%%%%jJ%%%%%%%%%%%%j%J%%%j%J%%jJ%%jJ%%%%%%%%%%%%%jJ%%%%%%%%%
-70274b%%%%%%%%%%Jj%jJ%%%jJ%%jJ%%%%%%%%%%%%%jJ%%j%J%%%%%%jJ%%%%%%jJ%%j%%%%%J
-70205bj%%J%%%%%%%%%%%%j%J%%%%%%%%jJ%%%%%%%%%%%%%%%%%%%%%%%%%jJ%%Jj%%%%jJjJ%
-70136b%%%%%%%%%%%%%Jj%%%%%%%%%Jj%%%%%%%%%%%%%%%%%%%Jj%%%%%%%%%j%JjJ%%%%%%%%
-70067b%%%%%%%%%%%%%%%%%%%%%%%%%%%%%%%jJ%%%%%%%%%%%%%jJ%%%%%%%%%%%%%%%%%%%%%
-69998b%%%%%%%%%%%%%%%%%%%%%j%J%%%%%%jJ%jJ%%%%%%%%%%%%%%%%%%%%%%%%%%%%%%%%%%
-69929b%%%%%%%%%%%%%%%%%Jj%%%jJ%%%%%%%%%%%%%%%%%%Jj%%%%jJ%%%%%%%%jJ%%%%%%%%%
-69860bJj%%%%%%%%%%%%%%%%%%j%%J%%%%%%%%Jj%%jJ%%%%Jj%%%%%%%%jJ%%%%%%%%%%jJ%%%
-69791b%%%Jj%%%%%%%%%%jJ%%%%%%%%%%%%%%%%%%%%%%Jj%%%%%%%%%%%%%%Jj%J%j%%%%%%%%
-69722b%%JjJ%j%%%J%%jJj%%%%jJ%%%%Jj%%%%%%%%%%%%%%%%%%%%%jJ%%%%%%%%%%%%%%jJ%%
-69653b%%Jj%Jj%%%%%%%%%%%%Jj%%%%%%%Jj%%%%%%%%%Jj%%%%%%%%%%%%%Jj%%%%%%%%%%%%%
-69584b%%%%%%%%%%%%%J%jJj%%%%%%%%%%%%%%%%%%%%%%%%%%%%%JjJ%jjJ%%%%jJ%%%%%%%%%
-69515b%%%%%%%Jj%%Jj%%%%%Jj%%%%%Jj%%%%%%Jj%%%%JjjJ%%%%%%%%Jj%%%%%%%%%%%%%%%%
-69446b%%%%%%jJ%%%Jj%Jj%%%%%%%%%%%%%%%%%%%jJ%Jj%%jJ%%%%%%%Jj%%%%jJ%j%J%%%%%%
-69377b%%%%%%Jj%%%%%Jj%Jj%%jJ%%%%%%%%%jJ%%Jj%%%%%%%%%Jj%j%J%%%%%%%%%%%%%J%j%
-69308b%%%%%%%%%%%%%%%%%%%%j%J%%%%%%%%%%%%%%%%%%%%Jj%%J%%j%%%%%%%Jj%%%%%%Jj%
-69239b%%%Jj%%%%%%%%%J%%j%%%%%%J%j%%%%%%%%%%%%%%J%%j%Jj%JjJj%%%%J%j%%%%Jj%Jj
-69170bJj%Jj%%J%%%j%Jj%%%%%%%%%%%%%%%%%%%%%%%%%%%%%%%%%%%%%%%Jj%%%%%%%J%j%%J
-69101aj%%J%j%Jj%%%%%%%%%%Jj%%%J%%%j%%%JjJj%%J%%j%Jj%%%%%%%%%%%%%%%Jj%Jj%%%%
-69032b%J%j%%%J%%j%%%%%%%%%Jj%J%%%%j%Jj%%%%%%%%%%Jj%%J%%j%%%%%%J%j%%%%%%%%%J
-68963a%%%%%%%j%%%%%%JjJ%j%Jj%J%%%j%%%%%%J%j%%%%%%%%%%%%Jj%%%%%%%%%%%%%J%%%j
-68894b%JjJj%%%%%%%jJ%%Jj%J%j%J%%%%j%%%%%JjJ%%j%%%J%jJj%%%%%%%%%%%J%j%J%j%%%
-68825bJj%J%jJ%%jJj%Jj%%%J%%%%%j%%%%%%%%%JjJj%%%%%%%%Jj%J%%%j%%%Jj%%%Jj%JjJ%
-68756aj%%%%%%%%%J%%%%jJj%%%%%%%%%Jj%%%%%%%%%%J%j%%%%JjJ%j%%%%%Jj%%Jj%Jj%JjJ
-68687a%j%%J%j%%Jj%%%%Jj%J%j%J%%j%%%%%%J%%j%%%J%j%%%%%J%%%j%JjJ%%%%jJ%jJ%%%%
-68618a%%%j%%%%%%%%%%%%J%jJ%j%%%%%JjJj%%%Jj%%Jj%%%%%%%J%j%%%J%j%%%J%%%%%%jJj
-68549b%J%%j%%%%%%Jj%%%%J%jJ%%%%j%%J%%%jJ%%%j%%J%jJjJ%%j%%%J%%%%%j%J%%j%%%Jj
-68480b%%%%%%JjJ%%%%%j%%J%%jJjJ%jJj%%%JjJ%j%%Jj%J%%j%J%%%jJj%%JjJ%%%j%%%%J%j
-68411b%%%J%j%%%JjJjJ%%%j%J%jJ%%%%%j%%J%jJ%j%%%%J%%%%j%%J%%%%%%%%j%J%jJ%%%%%
-68342a%%%%%%%%%%%%%jJj%%%%Jj%%%%%%%%%%%%%%J%j%J%j%%%%%%JjJ%%%jJ%jJj%J%%%j%J
-68273a%j%%J%j%J%j%%%%%%%%%%%%Jj%Jj%%%%%%J%%jJj%%J%j%%%J%j%J%%jJ%%jJj%Jj%J%%
-68204a%%jJ%j%%Jj%%JjJ%j%%%%%%%J%%j%%%%%%%J%%%%%j%%%JjJj%%%%J%jJ%jJ%j%JjJjJj
-68135bJ%j%%%J%j%J%%%%j%Jj%%J%%%j%%%%%Jj%%JjJ%%%j%%J%%%%%%jJj%J%jJ%%jJ%%%%%%
-68066a%%%%%%%jJ%%%jJ%jJ%%%%j%%JjJ%j%%%%J%j%JjJ%%%%%%jJ%%j%J%%%j%J%%j%J%%jJ%
-67997aj%%J%%%%%%%%%%%j%%%%%J%%jJ%jJ%%%%j%J%j%%%%J%%%%%j%%J%j%%%J%%j%%%%Jj%%
-67928bJ%%%%%j%J%jJ%%jJ%%jJ%%jJ%jJ%jJj%%%%J%jJj%Jj%Jj%J%%%%%%jJ%%jJ%%%%%%j%J
-67859a%%%%%jJ%%%%%%jJ%%%%%%%%%%jJ%%%%%%%%%%%jJ%%%jJ%jJ%j%%J%j%JjJjJj%%%J%jJ
-67790ajJj%JjJ%%%jJj%J%jJjJ%%%j%J%jJ%jJjJj%%%J%j%%Jj%Jj%%%J%%j%JjJ%%%%%Jj%%%
-67721ajJ%%%%jJ%jJ%%%jJ%%%%%j%%JjJj%JjJ%%%jJ%%j%J%%%%%jJ%%%jJj%J%%%%%jJ%%%%%
-67652ajJ%%%j%J%%j%%%%%J%%jJj%%JjJj%%J%%%%%j%JjJjJ%%%%%%j%JjJj%Jj%J%%jJ%%%%%
-67583a%%%%%%%%%j%Jj%J%%%%%%%%%%%%%%%%%%%%%%%%%%%%%jJ%jJjJ%jJ%%%%%%%%%%%%%jJ
-67514a%%%%%%%%%jJ%%%%%%%%jJ%j%Jj%%Jj%J%%%%%%%j%%%%%%J%%%jJ%%%%%%%%%%%j%J%%%
-67445a%%%%jJ%%%j%J%%%%%jJ%%%%%jJ%%%jJ%%%%%%%%%%%%%%%Jj%%%%%Jj%j%%%J%%%%%j%%
-67376bJ%j%J%j%%J%%%%%%%%%%%%%jJ%%j%%J%%%%%%%%%%%%%%%%%%%%%%%%%%%%%%%%%%%%%j
-67307bJ%%%%%%%%jJ%%j%%J%%%j%J%j%J%%%%%j%J%%%%%%%%%%%%%%%%%%%jJ%%%%%jJ%%%%%%
-67238a%%%%%%%%%%j%%JjJJj%%%%%%%%j%KjJj%%%%%%%%%%%%%%%jJ%%%%%%%%%jJ%%%%%%%%j
-67169b%J%%%j%J%%%%%%%%%%%%%%%%%%%%%%%%Jj%%%%%%jJ%%%%%%%%%%%%%%%%%jJ%%%%%%%%
-67100a%%%%jJ%%j%J%%%jJ%%%%%j%%%%Jj%JjJ%%%%%j%%J%jJ%%%%%%%%%%%%%%jJ%%%%%jJ%%
-67031a%%%%%j%J%j%%%J%%%%%%%jJ%%%%jJ%jJ%%%%%%%%%%%%%%%%%%%%%%%%%jJ%%%%%%%jJJ
-66962@j%%%%%%%Jj%%%%%j%%J%%%%%%%%%%%Jj%%%%%jJ%%%%%%%%%%%%%%%jJ%j%J%%%%%%%%%
-66893a%%%%%%%%j%%J%%%%%j%J%jJ%%%%jJ%%%%%%%%%%Jj%%%%%%%jJ%%%%%%%%%%%%%%%jJ%j
-66824bJ%%%%%j%%%J%%%%%%%%%%%%%%%%%%%%%%%%%%%%%%%%%%%jJ%%%%%%jJ%jJ%%jJ%%%%jJ
-66755a%%%%%jJ%%%%%%%%%%%%%%%%%Jj%Jj%%%%%%j%%J%%%%jJ%%%%%%%%%%%%%%%%%%%%%%%%
-66686a%%%%%Jj%%%%%%%%%%%%%%J%j%%%%%%%%%%%%Jj%%%%%%%%%%%%%%%%%%%%%%%%%%%%%%%
-66617a%jJ%%%jJ%%%%%%jJ%%%%%%%jJ%%%%%%%%%%%%%%%%%%%%%%%%%%%%%%%%Jj%%%%Jj%%%%
-66548a%%jJ%%%%Jj%%%%%%%%%%%%%%%%%j%J%jJ%%%jJ%%%%%%%%%%%%%%%%%jJ%%%%%%%%%%%J
-66479@j%%%%%Jj%%%%%%%%%%%jJ%%%Jj%%%%%%%%%%%Jj%%%%%%%Jj%%%%%%%%%%%%%%%%Jj%Jj
-66410a%%%%%%%%%%jJ%%%%%%%%%%%%%%%%%%%Jj%%%%Jj%%%%%%%%%%%%%%%%%%%%%%%%%%%%%%
-66341a%%Jj%J%j%%%%%%%%%%%%%Jj%%%%%%%Jj%%%%%%J%j%%%%%%Jj%%%%%%%%J%j%%%%%%%%%
-66272a%%%%%Jj%%JjJj%%%%%%%%%%%%%jJ%%%%Jj%JjjJ%%%%%%%%%%%%%%%%jJ%%%%J%j%Jj%%
-66203aJj%%%%Jj%%%%%%%%%%%%%%Jj%%%j%J%%%jJ%%%%%%%%%%%%%%%%%%%%%%%%%%Jj%%%%%%
-66134a%Jj%%%%%%%%%%JjJj%%%%Jj%%%%%%%Jj%%%%%%%%%%%%%%%%%%Jj%%%%%%%%%%%%%%%%%
-66065a%Jj%%%jJ%%%%%%%%Jj%%Jj%%%%%%%%%%%%%%%%%%%%%%%%%%%J%j%%%%%%%Jj%%%%%J%%
-65996@j%%%%%%%%%%%%%%%%Jj%%%%%%J%j%Jj%%%%%%%J%%%%j%%%%%%Jj%J%%j%%J%j%%%%J%j
-65927a%%%%%%%%%%%%%jJ%%%%%%%%%%%%%%%%Jj%%%%%%%J%j%%%%%Jj%%%%%%%%%%%%%%Jj%%%
-65858a%jJ%%%%%%%%J%%%j%%%%%J%%%j%Jj%%%%%%%%%jJ%J%j%Jj%%%%%%%%%%%%%%%%%%%%%%
-65789a%%%%%%%JjJ%j%%%%%%%%%%%%%%%%%%%Jj%%%%%%%%%%%J%%%%%j%%%%%%%%J%%j%%%%Jj
-65720a%%%%%%%%%%%%%Jj%J%%%jJj%%%JjJ%j%%Jj%%%%%%Jj%%Jj%%Jj%%%%%%%Jj%Jj%%%%Jj
-65651aJ%j%%%%%%JjJ%j%%%%%%%%Jj%J%j%Jj%J%j%%%%%%Jj%%%J%%j%%%%Jj%%%%%J%jJ%j%%
-65582a%%%%%Jj%%%%JjJ%j%%%%%%%%J%j%%%%%%%Jj%%%%%%J%j%%%%jJJj%%%%Jj%%%%%%%%J%
-65513@jJj%%%%%%JjJ%j%Jj%Jj%%%%%%%%JjJ%j%J%%j%J%j%%%%%%Jj%%Jj%%%%%%%%%J%jJj%
-65444a%Jj%%Jj%J%%j%J%jJ%jJj%%%%%Jj%%%Jj%JjJj%J%j%%J%%%%jJj%%%J%j%%J%%jJ%%%j
-65375a%%Jj%%%%%%%%%%Jj%J%%j%Jj%%%%%%Jj%Jj%Jj%%%%%%%%%J%j%%%%%%%Jj%%%%%%%%%%
-65306a%Jj%%%%%Jj%%JjJj%%%%%%%%%%%%Jj%%%%%%%%%%%%%%J%j%%%%%%%%Jj%%JjJj%Jj%%%
-65237aJj%%%%%J%j%J%j%%%%%%%Jj%%J%%%%%%%jJj%J%%j%%%%J%j%%%%J%%%%j%%%%%%%J%%j
-65168aJ%jJjJj%%%%%%%JjJ%jJj%%%J%%j%%%%%J%%%%%j%%%J%%%%%%jJ%%j%%J%%%%%%%j%Jj
-65099aJ%%%%%jJ%%%%%%%j%%%%%J%j%J%%j%J%%%j%%%J%%%%%%%j%J%%%%%%j%%J%%%j%%%%Jj
-65030a%%%%%%%%%%%%%Jj%J%%j%%%%J%%%jJj%J%jJ%%%jJj%%%J%%%%jJ%j%Jj%J%j%%Jj%Jj%
-64961a%%Jj%J%jJj%%Jj%%Jj%%%Jj%J%%j%Jj%%%Jj%Jj%%%%%%%%%J%%j%Jj%J%%%%%jJ%%j%J
-64892@%%%%j%%%J%%%%%%jJj%%J%j%J%%%%j%Jj%%%J%jJ%%jJj%%%%%%%J%jJ%%%%%%%jJ%j%%
-64823a%J%%j%%%J%jJ%j%%%%Jj%%Jj%Jj%%%%%J%%j%%%Jj%%%%%%%%%J%%%%%jJ%j%%J%%%%%%
-64754@j%%%%J%%%%%%%%%jJj%J%jJ%%%%j%%J%%j%%J%%%%%%%%%%%j%%%%Jj%J%%%%%%%%%%%j
-64685a%%%J%j%%J%%%%jJ%%j%%%J%%%%%%%%%%%%%j%%%%%%%%Jj%%%%%%%%%%%%%%%%J%%%j%J
-64616@%%%%%%%%jJ%%%jJ%%jJ%%%%%%%%%%%%%%jJj%%%Jj%J%jJ%%%%%j%%JjJ%jJ%jJj%%%%%
-64547a%%J%%%jJ%j%%%J%%%%%j%%J%%%%%%%%j%J%%%%%%%%jJ%j%J%%%%%j%%J%%%%%%%j%Jj%
-64478aJ%%%%%%%jJ%%%%%%jJ%jJj%Jj%%%J%%jJ%jJ%j%%J%%%%jJ%%%%%%%%%jJ%%%%jJ%%%%%
-64409@%%%%%%%%jJ%%%%%%jJ%j%%J%%%%%j%%Jj%%JjJ%j%%Jj%%J%%%%%jJ%%%%%j%J%%%%%jJ
-64340@%j%J%jJ%%%%%%j%%J%%jJ%%jJ%%%%%%%jJj%J%%%%%%%%%%j%J%%%%%jJ%jJ%%jJ%%%%%
-64271@%%%%%%%%%%jJjJ%%%%%%%%%%%jJj%J%%%j%%J%%%j%%Jj%JjJj%%%J%j%%%JjJ%%%%%%%
-64202@%%%%%%%%%%%%%%%%j%J%%%%%%%j%JjJ%jJ%jJ%%j%J%%%%j%%Jj%Jj%%%J%%%%j%%%%J%
-64133@%%%jJjJ%%%%%%%jJ%%jJ%jJ%%%%%%%%%%%%jJ%%%%%%%j%%%%%J%j%%J%%%%%%jJ%%%%%
-64064@%%%%%%%%%jJj%%J%j%J%%%%jJ%%j%J%%%%jJ%%%%%jJ%%%%%%%%%%%%%%%%j%J%%%%%%%
-63995@jJ%%jJ%%%%%%%%jJ%%%%%j%J%%%jJj%Jj%J%%%jJ%%%%jJ%%%%%%%%%jJj%J%%%%j%%J%
-63926@%%%%jJ%%%%%%%%%%%%j%J%%%%%%%%%jJ%%%%%%%%%%%%jJ%%%%%%%%%%%%%%%%%%%j%%J
-63857@%%%%jJ%jJ%%%%jJ%%%jJjJ%%%%%%%jJ%%%%%%%%%%%%%%%%%%%%%%%%%%%%%%%%%%%%%j
-63788aJ%%%%%%jJ%%%%%%%%%%%%%%%%%%%%%%%%%%%%%%%%%%%%%%%%%%%%%%%%%%%%%%%%%%%%
-63719@%%%%%%jJ%%%%%%%%%%%%%%%%%%%%%%%%%%%%%%%%%%%%%%%j%J%%%%%%%%%%%%%%%%%%%
-63650@%%%%%%%%%%%%%%%%%%%%%j%J%%%%jJ%j%J%%%%%%%%jJ%%jJ%%%jJ%%%%%%%%%%%%%%%%
-63581@%%%%%%%%%%%%j%J%%%%%%%jJ%jJ%%%%%j%Jj%J%%jJ%%%%%%%jJ%%%%%%%%%%%%%%%%%%
-63512@jJ%%%%%%%%%%%%%%%%%%%%jJ%%%%%%%%%%%%%%%%%%%jJ%%%%%%%%%%%%%%%%%%%%%%%%
-63443@%%jJ%%%jJ%%%%%%%%%%%%%%%%%%%%%%%%%%%j%J%%%%%%jJ%%%%%%%%%%%%%%%%jJ%%%%
-63374@%%%%%%%jJ%%%%%jJ%%%%%jJ%%%%%%%%%%%%%jJ%%%%j%%J%%%jJ%jJ%%%%jJ%%%%%%%%%
-63305@%%%%%%%%%%%%%%%jJ%jJ%%%%%%%%%%%%%%%%%%%%jJ%%%%%%%%%%%%%%%%%%%%%%%%%%%
-63236@%%%%%%%%%%jJ%%%%%%%%%%%%%%%%%%%%%%%%%%%%%%%%%%%%%%%%%%%%%%%%%%%%%%%%j
-63167aJ%%%%%%%%%%%%%%%%%%%%%%%%%%%%%%%%%%%%%%%%%%%%%jJ%%%%%%%%%jJ%%%%%%%%%%
-63098@%%%%%%%%%%%%%%%%%%%%%%%%%%%%%%%%%%%%%%%jJ%%%%%%%%%jJ%%jJ%%jJ%%%%%%%%%
-63029@%%%%%%%%jJ%%%%%%%%%%%%%%%%%%%%%%%%%%%%%%%%%%%%%%%%%%%%%%%%%%%%%%%%%%j
-62960aJ%%%%%jJ%%%%%%%%%%%%%%%%%%%%%%%%%%%%%%%%jJjJ%%%%%%%%%%%%%%%%%%%%%%%%%
-62891@%%%%%%%%%%%%%%%%%%%%%%%%%%%%%%%%%%%j%J%%%%%%%%%%%%%%%%%%%%jJ%%%%%%%%%
-62822@%%%%%%%%%%%%%%%%%%%%%%%%%%%%%%%%%%%jJ%%%%%%%%%%%%%%%%%%%%%%%%%%%%%%%%
-62753@%%%%%%%%jJ%%%%jJ%%%%%jJ%%%%%%%%%%%%%%%%%%%%%%%%%%%%%%%%%%%%%jJ%%%%%%%
-62684@%%%%%%%%%%%%%%%%%%%%%%%%%%%%%%%%%%%%%%%%%jJ%%%%%%%%%%%%jJ%%%%%%%%%%%%
-62615@%%%%%%%%%%%%%%%%%%%%%%%%%%%%%%%%%%%%%%%%%%%%%%%%%%%%%%%%%%%%%%%%%%%%%
-62546@%%%%%jJ%%%%%%%%%%%%%%%%%%%%%%%%jJ%%%%%%%%%%%%%%%%%%%%%%%%%%%%%%%%%%%%
-62477@%%%%%%%%%%%%%%%%%%%%%%%%%%%%%%%%%%%%%%%%%%%%%%%%%%%%%%%%%%%%%%%%%%%%%
-62408@%%%%jJ%%%%%%%%%%jJ%%%%%%%%%%%%%%%%%%%%%%%%%%%%%%%%%%%%%%%%%%%%%%%%%%%
-62339@%%%%%%%%%%%%%%%%%%%%%%%%%%%%%%%%%%%%%%%%%%%%%%%%%%%%%%%%%%%%%%%%%%%%%
-62270@%%%%%%%%%%%%%%%%%%%%jJ%%%%%%%%%%%%%%%%%%%%%%%%%%%%%%%%%%%%%%%%%%%%%%%
-62201@%%%%%%%%%%%%%%%%%%%%%%%%%%%%%%%%%%%%%%%%%%%%%%%%%%%%%%%%%%%%%%%%%%%%%
-62132@%%%%%%%%%%%%%%%%%%%%%%%%%%%%%%%%%%%%%%%%%%%%%%%%%%%%%%%%%%%%%%%%%%%%%
-62063@%%%%%%%%%%%%%%%%%%%%%%%%%%%%%%%%%%%%%%%%%%%%%%%%%%%%%%%%%%%%%%%%%%%%%
-61994@%%%%%%%%%%%%%%%%%%%%%%%%%%%%%%%%%%%%%%%%%%%%%%%%%%%%%%%%%%%%%%%%%%%%%
-61925@%%%%%%%%%%%%%%%%%%%%%%%%%%%%%%%%%%%%%%%%%%%%%%%%%%%%%%%%%%%%%%%%%%%%%
-61856@%%%%%%%%%%%%%%%%%%%%%%%%%%%%%%%%%%%%%%%%%%%%%%%%%%%%%%%%%%%%%%%%%%%%%
-61787@%%%%%%%%%%%%%%%%%%%%%%%%%%%%%%%%%%%%%%%%%%%%%%%%%%%%%%%%%%%%%%%%%%%%%
-61718@%%%%%%%%%%%%%%%%%%%%%%%%%%%%%%%%%%%%%%%%%%%%%%%%%%%%%%%%%%%%%%%%%%%%%
-61649@%%%%%%%%%%%%%%%%%%%%%%%%%%%%%%%%%%%%%%%%%%%%%%%%%%%%%%%%%%%%%%%%%%%%%
-61580@%%%%%%%%%%%%%%%%%%%%%%%%%%%%%%%%%%%%%%%%%%%%%%%%%%%%%%%%%%%%%%%%%%%%%
-61511@%%%%%%%%%%%%%%%%%%%%%%%%%%%%%%%%%%%%%%%%%%%%%%%%%%%%%%%%%%%%%%%%%%%%%
-61442@%%%%%%%%%%%%%%%%%%%%%%%%%%%%%%%%%%%%%%%%%%%%%%%%%%%%%%%%%%%%%%%%%%%%%
-61373@%%%%%%%%%%%%%%%%%%%%%%%%%%%%%%%%%%%%%%%%%%%%%%%%%%%%%%%%%%%%%%%%%%%%%
-61304@%%%%%%%%%%%%%%%%%%%%%%%%%%%%%%%%%%%%%%%%%%%%%%%%%%%%%%%%%%%%%%%%%%%%%
-61235@%%%%%%%%%%%%%%%%%%%%%%%%%%%%%%%%%%%%%%%%%%%%%%%%%%%%%%%%%%%%%%%%%%%%%
-61166@%%%%%%%%%%%%%%%%%%%%%%%%%%%%%%%%%%%%%%%%%%%%%%%%%%%%%%%%%%%%%%%%%%%%%
-61097@%%%%%%%%%%%%%%%%%%%%%%%%%%%%%%%%%%%%%%%%%%%%%%%%%%%%%%%%%%%%%%%%%%%%%
-61028@%%%%%%%%%%%%%%%%%%%%%%%%%%%%%%%%%%%%%%%%%%%%%%%%%%Jj%%%%%%%%%%%%%%%%%
-60959@%%%%%%%%%%%%%%%%%%%%%%%%%%%%%%%%%%%%%%%%%%%%%%%%%%%%%%%%%%%%%%%%%%%%%
-60890@%%%%%%%%%%%%%%%%%%%%%%%%%%%%%%%%%%%%%%%%%Jj%%%%%%%%%%%%%%%%%%%%%%%%%%
-60821@%%%%%%%%%%%%%%%%%%%%%%%%%%%%%%%%%%%%%%%%%%%%%%%%%%%%%%%%%%%%%%%%%%%%%
-60752@%%%%%%%%%%%%%%%%%%%%%%%%%%%%%%%%%%%%%%%%%%%%%%%%%%%%%%%%%%%%%%%%%%%%%
-60683@%%%%%%%%%%%%%%%%%%%%%%%%%%%%%%%%%%%%%%%%%%%%%%%%%%%%%%%%%%%%%%%%%%%%%
-60614@%%%%%%%%%%%%%%%%%%%%%%%%%%%%%%%%%%%%%%%%%%%%%%%%%%%%%%%%%%%%%%%%%%%%%
-60545@%%%%%%%%%%%%Jj%%%%%%%%%%%%%%%%%%%%%%%%Jj%%%%%%%%%%%%%%%%%%%%%%%%%%%%%
-60476@%%%%%%%%%%%%%%%%%%%%%%%%%%%%%%%%%%%%%%%%%%%%%%%%%%%%%%%%%%%%%%%%%%%%%
-60407@%%%%%%%%%%%%%%%%%%%%%%%%%%%%%%%%%%%%%%%%%%%%%%%%%%%%%%%%%%%%%%%%%%%%%
-60338@%%%%%%%%%%%%%%%%%%%%Jj%%%%%%%%%%%%%%%%%%%%%%%%%%%%%%%%%%%%%%%%%%%%%%%
-60269@%%%%%%Jj%%%%%%%%%%%%%%%%%%%%%%%%%%%%%%%%%%%%%%%%%%%%%%%%%%%%%%%%%%%%%
-60200@%%%%%%%%%%%%%%%%%%%%%%%%%%%%%%%%%%%%%%%%%%%%%%%%%%%%%%%%%%%%%%%%%%%%%
-60131@%%%%%%%%%%%%%%%%%%%%%%%%%%%%%%%%%%%%%%%%%%%%%%%%%%%%%%%%%%%%%%%%%%%%%
-60062@%%%%%%%%%%%%%%%%%%%%%%%%%%%%%%%%%%%%%%%%%%%%%%%%%%%%%%Jj%%Jj%%%%%%%%%
-59993@%%%%%%%%%%%%%%%%%%%%%%%%%%%%%%%%%%%%%%%%%%%%%%%%%%%%%%%%%%%%%%%%%%%%%
-59924@%%%%%%%%%%%%%%Jj%%%%%%%%%%%%%%%%%%%%%%%%%%%%%%%%%%%%%%%%Jj%%%%%%%%%%%
-59855@%%%%%%%%%%%%%%%%%%%%%%%%%%%%%%%%%%%%%%%%%%%%%%%%%%%%%%%%%%%%%%%%%%%%%
-59786@%%%%%%%%%%%%%%%%%%%%%%%%%%%%%%%%%%%%%%%%%%%%%%%%%%%%%%%%%%%%%%%%%%%%%
-59717@%%%%%%%%%%%%%%%%%%%%%%%%%%%%%%%%%%%%%%Jj%%%%%%%%%%%%%%%%%%%%%%%%%%%%%
-59648@%%%%%%%%%%%%%%%%%%%%%%%%%%%%%%%%%%%%%%%%%%%%%%%%%%%%%%%%%%%%%%%%%%%%%
-59579@%%%%%Jj%%%%%%%%%%%%%%%%%%%Jj%%%%%%%%%%%%%%%%%%%%%%Jj%%Jj%%%%%%%%%%%%%
-59510@%%%%%%%%%%%%%%%%%%%%Jj%%%%%%%%%%%%%%%%%%%%%%%%%%%%%%%%%%%%%%%%%%%%%%%
-59441@%%%J%j%%%%%J%%j%%%Jj%%%%%%%%%%%%%%%%%%%%%%%%%%%%%%%%%%%%%%%%%Jj%%%%%%
-59372@%%%%%%%%%%%%%%%%%%%%%%%%Jj%%%%%%%%%%%%%%%%%%%%%%%%%%%%%%%%%%Jj%%%%%%%
-59303@%%%%%%%%%%%%%%%%%%%%%%%%%%Jj%%%%%%%%%%%%%%%%%%%%%%%%%%%%%%%%%%%%%%%%%
-59234@%%%%%%%%%%%%%%%%%%%%%%%%%%Jj%%%%%%%J%j%%%%%%%%%%%%%%Jj%%%%%%%%%%%%%%%
-59165@%%%%%%%%%%Jj%%%%%%%%%%%%%%%%%%%%%%%%%%%%%%%%%%%%%%%%%%%%%%%%%%%%%%%%%
-59096@%Jj%%%%%%%%%%%%%%%%%%%%JjJj%%%%%%%J%j%%%%%%%%%%%%%%%%%%%%%%%%%%%%%%%%
-59027@%%%%%%%%%%%%%%%%%%%%%%%%%%%%%Jj%%Jj%%%%%%J%%j%%%%%%%%%%%%%%%%Jj%JjJ%j
-58958@%J%j%%%%%%%%%%%%%%%%%%%%%%%%%%%%%%%%%%%%%%%%J%j%%%%%%%%%%%%%%%%%%%%%%
-58889@%Jj%%%%%%%%%%%Jj%%%%%%%%%%%%%%%%%%%%%%%%%%%%%%%%Jj%%%%%%%%%J%j%J%j%%%
-58820@%%%%%%%%%%%%%%%%%%%%%%%%%%%Jj%%%%%%Jj%%%%%%%%%%%%Jj%Jj%%J%j%%%%%%%%%%
-58751@%%%Jj%%%%%%%%%%%%%%%%%%%%%%%%%%%%%%%%%%%%Jj%%%%%%%%%%%%%%%%%%%%%%%%%%
-58682@%%%%%%%%%%%%%%%%%%%%%%%Jj%%%%Jj%%%%%%%%%%J%j%%%%%%%Jj%Jj%%%%%%%%%%%%%
-58613@%%%Jj%%%%%%%%%%%%%%Jj%%%%%%%%%%%%%%%%%%%%%%J%j%%%%%%%%%%%%%%%%%%J%%j%
-58544@%%%%%%%%%%%%%%%%%%%%%Jj%%%%JjJj%%J%j%%%Jj%%%%%%%Jj%%J%j%J%%%j%%%%%%%J
-58475Aj%%%%%%%%%%%%Jj%%%%%%%%J%%%j%%Jj%%%%J%j%%%%%%%%%%%%Jj%%%%%%%%%J%j%%%%
-58406@JjJ%j%J%j%%%%%%%%%%%Jj%Jj%%%%%%%%%%%%%%%%%%%%%Jj%%%%%%%%%%%%%%%%%%%J%
-58337Aj%%%%%%%%Jj%%%%%%%%%%%%%%%%%%%%%%%%%%J%j%%%%%%J%j%%%%%J%j%J%%%j%%Jj%%
-58268@%%%Jj%%%%J%j%%%%%%%%%%%%%%%%%%%%%Jj%%%%%%J%%j%%%%%Jj%%%%%%%%%%%%%%%%%
-58199@%%%%%Jj%%J%j%%%%%%%%%%%%JjJjJ%j%%%%%%%%%%%%%%%%%%%%%%%%%%%%%%JjJj%%J%
-58130AjJ%%j%%%%%%%J%j%%%%%%%%%%%%%%%%%%%%%%%J%j%Jj%%%%%%Jj%%%%Jj%%%%%%%%%%%
-58061@%%%%JjJ%j%J%j%%%%Jj%%%%%%%Jj%%%%J%%j%%%%%%J%%j%%%J%%j%%%%Jj%%%%JjJ%j%
-57992@%%J%j%%Jj%J%j%%J%j%%%%%%%%J%%%%j%%%%Jj%%%Jj%%Jj%%%%Jj%JjJ%%j%%%%%Jj%%
-57923@%%%%JjJ%jJj%%%Jj%%%%%%%%Jj%%%%Jj%Jj%%%%%%%%%JjJ%%j%JjJj%J%%j%%%%%%JjJ
-57854A%%%j%%%%%%%%%%%%%%%%%%J%%%%%%%%%j%%%%%%Jj%%%%%%%%%Jj%%%%%%J%%j%%%%%%%
-57785@Jj%%%J%%jJ%%%%j%J%%jJj%J%j%%%JjJj%J%%%j%%%%J%%%%j%J%j%%Jj%%%%%J%j%%Jj
-57716@%%%%%%%%%Jj%JjJ%%%j%%%Jj%J%jJj%JjJjJj%%%%%%Jj%%%%%JjJj%%%%%%%%J%%%%%j
-57647@J%%%%%%%%j%%J%%%%jJ%%j%%%%%%%%%%%%J%%j%J%jJ%j%%%%%%Jj%%%%Jj%%%Jj%%%%%
-57578@%%%%%%%%%Jj%Jj%%%%%Jj%%%%J%jJj%%%%%%%J%%%jJj%%J%%%j%%%J%jJ%j%%%J%%%j%
-57509@%%J%%%%%%j%%%J%jJ%%j%%JjJ%j%%J%%%jJj%%JjJ%%%jJj%%%%J%%%j%JjJ%%jJjJ%j%
-57440@%%%%%JjJjJj%J%jJjJ%%j%JjJ%%%j%%J%%%%%%%j%J%%j%%%%%%J%%%%j%%%%%J%j%J%%
-57371AjJ%%%jJ%j%%%%%J%%j%%%%Jj%%J%%j%%%%J%j%Jj%%%%J%%j%%%%J%j%JjJj%%Jj%%%Jj
-57302@%%%J%%j%%J%%%%%%%jJj%%%%J%%%%j%%%%Jj%%%%%%%%J%%%%%j%%%J%%j%%%J%%%jJ%j
-57233@%J%j%J%%%jJ%%%%%%%j%J%%%%%j%%%J%j%Jj%J%%%j%J%%%%%j%J%jJj%Jj%%JjJj%J%%
-57164Aj%J%%%%jJj%J%%%%jJj%Jj%%Jj%J%j%J%%j%J%%j%%%%%J%%%j%%J%%%j%%%JjJ%%%%j%
-57095@%%%Jj%Jj%J%%%%jJ%j%%J%j%%%%Jj%Jj%%J%%%%%%%%%%%%%%%%%j%%J%%%%%jJ%%%%%j
-57026@%%J%%j%%%%%%%%Jj%Jj%%%%%%%%%J%j%JjJ%%jJ%%%%j%J%%jJ%%%jJ%%j%%%J%%%%%%%
-56957A%%%%%%%%%%j%%J%%%%%%j%%%%J%%Jj%%%%%%%%%%%%%%J%jJ%%%%%%%%%%%%%%%%%%j%%
-56888AJj%%%%%j%%%%Jj%%%%%J%%%%%%%%%%%%%%j%%%J%j%J%jJj%%%Jj%%JjJjJ%%%%%%j%J%
-56819A%j%Jj%J%jJ%%%jJjJjJ%j%%JjJ%%%j%%%%J%%%jJj%Jj%%%J%%j%%%JjJ%%%%%%%%jJ%%
-56750A%%%%%%%j%%%J%%%%%%%j%J%jJ%%%jJ%%jJ%%jJ%j%J%%%%%jJ%j%%%%JjJj%J%%j%J%%j
-56681@%%J%%%jJjJ%%j%%%JjJ%%%%%%%%%%jJ%%%%%jJ%j%%%%%J%%%%%%%jJ%%jJjJj%J%%%jJ
-56612A%jJjJj%%%JjJ%j%%J%%%j%%%J%%j%J%%%%%j%J%j%J%j%%Jj%%J%%jJj%%J%jJj%%J%j%
-56543@J%%%j%%Jj%J%%%%%%jJ%%j%%J%%%%%%%j%%J%%%jJ%%%j%%J%%%%j%J%jJJj%%%j%%%J%
-56474Aj%J%%%%%%%%j%%%%%%JjJ%j%J%j%J%%%%jJ%%%%%%%%%%j%%Jj%%JjJ%%j%Jj%J%jJ%%%
-56405A%%%j%Jj%J%%j%J%%%%%%jJ%%%%jJjJ%%%%%%%%%%%%%%%%%%%%jJ%%%%%%%%%%%%%%%%j
-56336@%%J%%jJ%%%%%%%%%%jJ%%%%%%%%%%%%%%jJ%%%%%%%jJ%%jJ%%%%%%%%%j%J%%%jJ%%%%
-56267A%%%%j%JjJ%jJ%%%%%%%%%%%%jJ%%%%%%%%%%%j%J%%%j%J%jJ%%%j%%%J%%jJ%%%%%%%j
-56198@JjJ%j%%%J%j%%J%jJ%%%%j%%%%%J%j%J%jJ%%%%j%J%%%%%%%%%%%jJ%jJ%%%%%%%%%%%
-56129A%%%%%%%%%jJ%%%%jJ%%%%%%%%%%%%%%%%jJ%%%%%%%%%%%%%%%%jJ%%%%%%%%%%%%%%%J
-56060BjjJ%jJ%%%jJjJ%j%%%J%%%%%jJ%jJ%%%%%%jJ%%%%%%%%j%JjJ%%%%%%%%%%%jJ%%%%%%
-55991Aj%J%jJ%%%j%J%jJ%%%%%%%%jJj%J%%%%%%%%%%j%J%%%%%%%%%%jJ%j%J%%j%%J%Jj%%%
-55922A%%%%%%%%%%%%%%j%%J%%%%%j%J%%%%%%%j%J%%%%%%%%jJ%j%%%%JjJjJ%%%%%%%%%%%%
-55853AJj%%%%%%%j%%J%%%%%%%%%%jJ%%%%%j%J%%%%%%%%%%%%%%%%%%%%%%%%Jj%jJjJjJj%J
-55784AjJj%%JjJ%%%%%%%jJ%%%%%%%jJ%%%%%%%%%%jJ%%%%%%%%%%%%%%%%%%%%jJ%jJ%%%%%%
-55715A%%%%%%jJj%%%J%%%%Jj%%jJ%%%%%%%%%%%%%%%%%%%%%%%%%%%%%%%%%%%%jJ%%%%j%J%
-55646A%jJ%jJ%%%%%%%%%%%%%%%jJ%%%%%%%%%%%%%jJ%%%%%%%%j%J%%%%%%jJ%%%%%%%%%%%%
-55577A%%%jJ%%j%%J%Jj%%%%%%%%%%%%J%j%%%%%%%%%%%jJ%%%%%%%%%%%Jj%%%%%%%%%%%%%%
-55508A%%%%%%%%%%%%%%%%%%%%%jJjJ%%%%%J%j%%%%%%%%%%%%%%%jJ%%%%%%%%j%J%%%%%%%%
-55439A%%%%%%%%%Jj%%%%%%%%%%%%%%%%Jj%%%%%jJ%%%%%jJ%%j%J%%%%%jJ%%%%%%%%%%jJ%%
-55370A%%%%jJ%%%%%%%%%%Jj%%%%%%%%%%%%%%%%%%%%%%%%%%%%%%%%%%jJ%%%%%%%%%%jJ%%%
-55301A%%%%%%%%%%%%%%%%%jJJj%%%%%%%J%j%%%%%%%%%%%%%%%%%%%%%Jj%%%%%%%%%%%%%%%
-55232A%%J%j%%%jJ%%%%%%%%%%%%%%%%%%%%%%%%%%%%%%%%%%%%%%Jj%%%jJJj%%%%Jj%%%%%%
-55163A%Jj%%%%%%%%%%%%%%%%%Jj%%%%%%%%jJ%%%%%%%%%%%%%%%%%%%Jj%%%%%%%%%%%jJ%%%
-55094A%%%%%%%%j%%%JjJ%%%j%%J%%%%%%%%%%%%%%%%%%%%%%%%%%Jj%%%%%%%Jj%%Jj%%%%%%
-55025A%%%%%%%%%%%%jJ%%%Jj%%%%%%%%%J%j%%%%%%%%%%%%%%%%%%%%%%%%%%%%%%%%%%%J%%
-54956B%j%%%%%%%%%%%%%%%%%%%%%%%%%%%Jj%%%%%%%%%%%%%%%%%%%%%%%%%%%%j%J%%%%%%%
-54887A%%%%%%%%%%%%%%%%%%jJ%%%%jJ%%%%%%%%%%%%%%%%%%%%%%%%%%Jj%%%%%%%%%%%%%%j
-54818@J%%%%%%%%%%%%%%%%%%%%%%%%%%%%%%%%%%%%%%%%%%%%%%%%%%%%%%%Jj%%%%%%%%%%J
-54749Bj%%%%%%%%%%%%%%%%%%%%%%%%%%%%Jj%%%%%%%%%JjJj%%%%%%%J%j%%%%%%%%%%%%Jj%
-54680AjJ%%%%Jj%%%%J%j%j%J%%%%%%JjJ%%j%%Jj%%%%%%%%Jj%%%%%%%%%%%J%j%%%%%%%%%%
-54611A%%%%%%J%j%%%%%%%%%%%%%%%%%%%%Jj%%%%%Jj%%%%%%%%%%%%%%Jj%%Jj%%%%%%%%%%%
-54542A%%%%%%%%%%%%%%%%%%%%%%%%J%j%%%%%%%%%%%%%%JjjJ%%%%Jj%%%%%Jj%Jj%%%%%%%%
-54473A%%%Jj%%%%%%%%%%%%%%%%%%%%%%%%%%%%%%%%%%%%%%%JjJ%j%%%%%%%%%%%%%%%%%%%%
-54404A%%%%%%%%%%%%%%%%%%%%%%%%%%%%%%%%%jJ%J%%j%%%%%%%%%%%%%%%%%j%J%%%%%%%%%
-54335A%%%%%%%%%%%%J%%%%j%%%%%%%%%%%J%j%%%%Jj%%%%%%%%%%%%%jJ%%%%%%%%%%%%%%%%
-54266A%%%%%%jJJ%j%%%%%%%%%%%%%%%%%%%%Jj%J%j%%%%%%%%%%%%%%Jj%Jj%%%%Jj%%%%%%%
-54197A%%%%%%%%J%j%%%%%%Jj%%%%J%j%%Jj%%%%%%%%%%%%%%%%%%%%%Jj%%%%%%%%%%%%%Jj%
-54128A%%%%%%%%%%%%%%%%%%%%%%%%%Jj%%%J%jJj%%%%%Jj%%J%%j%%%%J%j%J%j%%%%%%%%%%
-54059A%%J%%%j%%%%%%%%%%%%%%%%%%%%%%%%%%%%%%%%%%%%%%%%%Jj%%%Jj%%%%Jj%%%%JjJ%
-53990Bj%Jj%%%%%Jj%%%%%%%%%%%%%JjJj%%JjJ%j%%%%%J%j%%%%%%Jj%%%%%%%%%%%%%%%J%j
-53921A%%%%%%%%%%J%j%%%%%%%%J%j%J%j%%%%%%%%J%j%%%%%%%%Jj%%%%%%%%%%%%%%%%%%%%
-53852A%%%%%%%%%%%%%J%%%j%%%J%j%%%%%%%%%%%Jj%Jj%%%%%%%%%J%jJj%%%%%%%%%%J%jJ%
-53783Bj%%%%%%J%%%j%%%J%%j%J%%j%JjJj%%%%Jj%%Jj%%%%%%%%JjJ%%j%%%%%%%%%%%Jj%%%
-53714A%%%%%J%j%Jj%Jj%%%Jj%%%J%j%%%%Jj%%J%j%%%J%%%j%J%%j%%%%JjJjJj%J%j%%%%Jj
-53645A%J%%%j%%%%%%%%%%%%J%j%%%%%%Jj%%J%%j%%%%%%%%Jj%%%%%%%%%J%jJ%%j%%J%%%%j
-53576A%%%Jj%%%%J%j%%%JjJ%j%Jj%J%jJj%%%%%%%%Jj%%%%JjJjJ%%%%%j%%J%%%%%j%%%%%J
-53507Bj%%Jj%%%%%JjJ%j%%%%%%J%j%%%J%%%j%%%%%%%%%%Jj%J%%j%%%%%J%jJjJ%jJ%%%%jJ
-53438Bj%%%%Jj%%%Jj%%J%%%%%j%%J%%%%j%%%J%%j%%%J%j%%J%%%j%%%%%%%%Jj%%%%%%%Jj%
-53369A%%%%%%%%J%j%J%j%Jj%J%jJ%%%%%j%%%%J%j%J%j%%%%%%Jj%%%%%%Jj%%%%%Jj%%%JjJ
-53300B%%%j%%%JjJ%jJ%j%%%%%JjJj%%%J%%%%%%j%%%J%%%%j%%%%Jj%J%%%j%%%%%%%%%%%Jj
-53231A%%%J%jJ%%jJj%%%%%J%%j%%J%%%j%J%j%%%%J%%%%jJj%%%%%%%J%%%%j%J%j%%%J%j%%
-53162A%%%Jj%%%Jj%%%J%%j%%J%j%%%J%jJ%%j%%Jj%%Jj%J%%%jJ%j%%J%%j%%JjJj%J%j%%%%
-53093A%%%%%%%Jj%J%%%%jJ%%%%%j%%J%%%%j%%Jj%%%%%%%J%%%%%%%%%%jJ%%j%J%j%%%%J%%
-53024B%%%%%%%%%jJj%J%%%jJ%jJ%%%%jJ%%%%%j%%%%J%j%%J%jJjJj%JjJj%%J%%jJ%jJ%j%J
-52955BjJ%%%%%%%%j%%JjJj%%%%%%Jj%%%J%j%%JjJ%%%%%j%%%JjJj%JjJ%%j%J%j%%%%Jj%%%
-52886A%%%J%j%%%%J%%jJ%%j%J%Jj%%jJ%%jJ%j%%%%J%%%%%jJjJ%%j%%%%%%J%%%%%%%%jJjJ
-52817B%%%%%%%%j%%JjJj%J%%%%%%%j%J%%%%%%%%jJ%%%%j%%%%%%%J%j%%%%%J%%j%%%%%JjJ
-52748Bj%J%%j%JjJ%%j%J%%%j%%%JjJjJ%jJj%%J%%%%%%%jJ%j%%J%%%%%%jJ%%%%%%%%%jJ%j
-52679A%J%%%%%%%%%%%%jJ%%%%%j%%JjJ%j%%Jj%%J%jJjJ%%%%j%J%%%%%j%J%%%%%%%%%%%%j
-52610A%J%%%%%%%%%%%%j%%%%%%%%%J%%jJ%%%%j%J%j%Jj%J%%%%%%%jJ%%%%j%%%%%%%%%%%J
-52541B%%%%%j%%%JjJ%%jJ%j%J%%%%%%jJ%%%%%%j%J%%%%%%%jJ%%jJ%%%%%j%J%%%%%%%%%jJ
-52472B%%Jj%%%jJ%jJ%%%%%%jJ%%j%J%%%jJ%%j%%%%Jj%%J%%%j%%%%%J%j%J%%%%%%%%%%%%j
-52403AJ%%jJ%j%%Jj%J%%%%jJ%jJ%jJ%jJ%j%Jj%J%%%%%%%%%%%jJ%j%J%%%j%%%J%%%%j%%J%
-52334B%%%%jJ%%%%%%%%%j%%J%%jJ%%%j%%%%%J%j%%%J%%j%%%J%jJ%%%%j%J%%j%%JjJ%jJ%%
-52265BjJ%%j%Jj%%%J%j%J%%%%Jj%%%%%%%%%%j%J%jJ%%%%%%%j%J%%%%%j%J%jJ%%%%jJ%%%%
-52196B%%%%%%%%%%%%%%%%Jj%%%%%%Jj%%%%%%%%%%%jJ%%%%%%%%%jJ%%%jJ%%j%J%%%j%J%%%
-52127B%jJ%%%%%%%%%jJ%j%%%%%J%%%%%%jJ%%%%%%jJ%%j%%J%%jJ%%%%j%%J%%%%%%%%%jJ%%
-52058B%%jJ%%%%%%jJ%%%%%%j%J%%%jJ%jJ%%%jJ%%%j%%JjJjJ%%%%%%%j%J%%%%%%%jJ%jJ%%
-51989B%%j%J%%%%%%%%jJjJ%%%%%%jJ%%%%%%%j%Jj%%%J%%%%%%%j%JjJ%%%jJj%%J%%%%%%j%
-51920A%Jj%J%%%%%%%%%%%%%%%%%%%%%%%%%%%%%%%%%%%%%%%%%%%%%%%jJ%%%%%%%%%%%%%%%
-51851B%%%%%%%%%%%%%%%j%%J%%%jJ%%%%%%%%%jJ%%jJ%j%J%jJ%%jJj%J%jJ%%%%%%j%%J%%%
-51782B%%%%%%%%%%%%%%%%%%jJ%%%%%%%%%jJ%%%%%%%%%%%%%%%%%%%%%%%%%%%%j%J%%%%jJj
-51713A%J%%%%%%%%%%j%J%%%jJj%J%%%%%%jJ%%%jJj%%J%j%J%%%%%%%%%%%%%%%%%%Jj%%%%%
-51644B%%%%%%%%jJ%j%J%%%%%%%%%%%%%%%%%jJ%%%%%%%%jJ%%%%%jJ%%%%%%%%%%jJ%%%%%%%
-51575B%%%j%%J%%%jJ%j%JJj%%%%%j%J%%jJ%%%%%%%%%%%%%%%%%%%%%%%%%%%%%jJ%%%%%%%%
-51506B%%%j%JjJ%%j%J%%%%%%jJ%%j%%J%%%%%%%%%%%%%%%%%%%jJ%%%%%%Jj%%jJ%jJ%%%%jJ
-51437B%%j%JjJ%%%%JjjJ%%%%%%%%%%%%%%%%%%%%%%%%%jJ%%%%j%J%%%%jJ%%%%%%jJjJ%%%%
-51368B%%%%%%%jJ%%%jJ%%%%%%%%%%%%%%%%jJ%%%%%%%%%%%%%%%%%%%%%%%%%%%%%%jJJj%%%
-51299B%%%%jJ%%%%%jJJj%%%%%%%%%%jJ%%%%%%%%%%%%j%%%JjJjJ%jJ%%%%jJ%%%%%%%%%%%%
-51230B%%%%%%%%%%j%J%%j%J%%%%%%%%jJJjJj%%%%%%Jj%%jJ%%%%%%%%%%%%%%%%%%%%%%%%%
-51161B%%%%Jj%%%%%%%%%Jj%%%%%%%%%%%%%%%%%%%%jJ%%%%%%%%%%%%%%J%j%%%%jJ%%%%%%J
-51092Cj%%%%%%%%%%%%%%%%%%%%%%%jJ%%%%%%%%%%%%%%%%%%%%%%%%%%%%%%%%%%%%%%%%%%%
-51023B%%%%%%%%%%%%%Jj%%%%%%%%%%%%%%%%%%%%%%%%%%%%%%%%%%%%%%%%%%%%%%%%%%%%%%
-50954B%%j%J%%%%%Jj%%%%Jj%%%%%Jj%%%%%%%%%Jj%%%%%%%%%%%%%%%%%%Jj%%%%%j%%%J%%%
-50885B%%%%%jJ%%%%%%%%%%%%%%%%%%%%%%%%%%%%%%%%%%jJ%%Jj%%%%%jJjJ%%%%%%%jJ%%%%
-50816B%%%%jJ%%%%%%%%%%%%%%%%%%%%%%%%%%%%%%%%%%%%%%%%%%%Jj%Jj%%%%%%%%%%%%%%%
-50747B%%%%%%%%%%%%%%%%%%%%%%%jJ%%%%%%%%%%%%%%%%JjJjJj%%%%%%%%%%%%Jj%%%%%%%%
-50678B%%%%%%%%%%%%%%Jj%%%%%%%%%%%%%%%Jj%Jj%%%%%%%%J%j%%%%%%%%%%%%%%%Jj%%%%%
-50609B%%%%%%%%Jj%Jj%%%Jj%J%%%j%%%%%%%%%%Jj%%%%j%%J%Jj%%%%%%%%jJ%%%%%%%%%%Jj
-50540B%%%Jjj%J%%%%%%%%%j%J%%%%%%%%%%Jj%%%%%%%%%%%%jJJ%j%%%%%%%%%%%%%%%%%%%%
-50471B%Jj%%%%%%%%Jj%%Jj%%jJjJ%%%%%%%%%JjJj%%%%%Jj%%%%%%%%%%%%%J%j%%J%j%%Jj%
-50402B%%%%%%%%Jj%Jj%%%%%%%%%%JjJj%%%%%%%%%%%%%%%%%%%%%%%%%%%%%Jj%%%%%%Jj%%%
-50333B%%%%Jj%%%%%Jj%%%%%%%%%Jj%%%%%%%%%%%%Jj%Jj%%%jJ%j%%J%%%%%%%%%%%%Jj%%%%
-50264BJj%%%%%%%%%%%%%%%%%jJ%%%%%%%jJ%JjJjJj%%%%%%J%j%%%%%%%%%%%%%%%%%%%%%Jj
-50195B%%%%%%Jj%%%%%%%%%%%%%%%%%%%%%%%%%%%%%%%%%%%%%%%%%%%%Jj%%%%%J%jJ%%j%%%
-50126B%%jJ%%%%%Jj%%%%%%Jj%%%%jJ%%%%J%j%%%%jJ%%%%%%%%%%%%%%%jJ%%%%%%Jj%%%%%%
-50057B%%%%%%%%%%%Jj%%%%%%%%%%%Jj%J%%%%j%%%%%%%%%%%%%Jj%JjJ%%j%%%%%%%%%%%Jj%
-49988B%%%%Jj%%%%%%%%%%%%%%%%%jJ%%%%%%%%%%%%%%%%%%%Jj%%%j%J%%%%Jj%%%%%%%%%Jj
-49919B%%%%%%%%%%%%Jj%%%%%%%%%%J%j%%%%%%%%%%%%%%%%%%%Jj%Jj%%%Jj%%%%%%%%%%%Jj
-49850B%%Jj%%%%%%%%%%%%%%%%J%%j%%%%%%Jj%%%%%%%%%%J%jJj%%%%%%%%JjJj%Jj%%%%%%J
-49781C%jJ%j%%%J%j%%%J%j%%Jj%%J%%j%%%%%%%%%%%Jj%%%%%%%%%%%%%%%%%%J%j%%%%%%Jj
-49712B%%%%%%%%%%%%%%%%%J%j%%J%jJjJ%j%J%j%%J%jJ%%%jJ%j%Jj%%%Jj%Jj%%Jj%%Jj%%%
-49643B%Jj%%%%%%%Jj%Jj%JjJ%j%%%%%%%%%J%%j%%%%%%%Jj%Jj%%J%jJ%jJj%J%jJ%j%%%%%%
-49574B%%%Jj%JjJjJjJj%%jJ%%%J%j%%%%jJ%%Jj%J%jJj%Jj%%J%%j%Jj%%%%%%%%%%%%%%%%%
-49505B%%%%jJJj%%%%%Jj%%J%j%%J%j%%%%%%%%Jj%%%%%%%%%%%JjJj%%%%J%j%%%%%%%%%Jj%
-49436BJj%%%%%J%%j%%%Jj%%%%%%%%%%%%Jj%%%%%%%%%%%%%%%%Jj%%%%%%%%%%%Jj%%Jj%%%J
-49367CjJj%%%%JjJ%%%%j%%%%%%%%%Jj%%JjJj%Jj%%%%%%J%j%%%%%%Jj%%%J%j%J%j%%J%%%%
-49298C%%j%%%%Jj%J%j%J%j%%%%%%%%%%%%%%%%JjJ%%%j%%%%%Jj%%%%%%%%%%%%%%%%%%J%%j
-49229B%%%%%%J%%%%%%j%%%Jj%%%%J%j%Jj%%%%J%%j%%%%%%J%%j%%Jj%J%%j%%J%j%%%%J%%%
-49160Cj%%%%J%%j%J%j%Jj%JjJ%j%%J%j%%%%%%%Jj%%%%%%%%Jj%J%%j%%%%J%jJ%jJ%%%%j%J
-49091C%%j%%%J%%%%%jJ%%%%%%j%JjJj%J%%%%%%jJ%%jJ%j%%J%j%%J%j%JjJj%%%%%%%J%j%%
-49022B%JjJjJ%%%%%j%%J%%j%J%%j%%%J%j%%%J%%jJ%%j%%%%J%j%%%%Jj%%%J%jJ%j%%%%%Jj
-48953BJjJ%%j%%%%%JjJ%jJ%j%J%%%%%%j%%%%J%%j%%J%%%%%%j%%J%j%%Jj%%J%j%%%%J%%%%
-48884Cj%%%%%%%%%%J%%%%%%j%J%%%j%%%JjJj%%%JjJ%%j%%%%J%%jJj%%%%%%J%j%J%%jJ%jJ
-48815C%%jJj%J%%%jJ%%%%%j%%JjJj%%J%%%%j%%%%%Jj%%%%%J%jJjJ%j%%%%%%J%%%%j%%%%%
-48746B%J%%%%%j%J%%%j%%%J%jJ%%%jJ%%%%%%%jJ%%j%J%%%%%%%j%%JjJ%%%%jJ%%%%%%%%%%
-48677CjJ%%%%%%%%%%%%j%J%%%%j%%%JjJj%JjJ%%j%Jj%J%%j%%%J%%j%J%j%%%J%%%j%%%%%%
-48608B%%%Jj%%%Jj%%%%J%jJ%%%%%j%JjJ%%%%%jJj%%%%%%%%%%%%%%%%%%%%%%%J%%j%J%%%%
-48539C%jJj%%J%%%%%jJ%%jJ%%j%%%J%%%%jJ%jJjJ%j%J%j%%%%%%Jj%%J%%j%%J%j%J%%%%%%
-48470C%%jJ%%j%%%J%jJ%jJ%%%%j%Jj%%%%J%jJ%%%j%%%J%%%j%J%%%%j%J%j%%%%%%J%%j%J%
-48401Cj%J%%%%%%%j%J%%%%%%%%jJ%%%%%%%jJjJ%jJ%%j%%%J%%%%j%%J%%j%Jj%%J%%%j%J%%
-48332C%jJ%j%%%%%J%%%%%%%jJ%j%%%J%j%%%%%JjJ%%%%%%%%jJjJ%%%%%%%j%J%jJ%%%j%%%J
-48263C%j%Jj%%%%J%%j%%JjJ%j%%%%J%%%%%%%%jJ%%j%%%%J%%%%%%%%%%jJ%%%jJj%%%J%jJ%
-48194CjJ%%%%%%%j%J%jJjJ%j%J%jJ%%j%J%jJ%%%%%%jJ%j%%J%%%%%%%%%%%%%%%%%%%j%J%%
-48125C%%j%%%%J%j%%%JjJj%%%%%%%JjJjJj%Jj%JjJ%%%%%%j%J%%j%J%%%%%%%j%%%J%j%%%%
-48056B%%%J%%%%jJ%%j%JjJ%%%Jjj%Jj%%J%j%%J%%%j%%J%%%j%J%%%j%%J%jJ%%%j%JjJ%%%%
-47987C%%%%%%%jJ%%%%j%J%%%%%%jJ%%%%jJ%%%%%%%jJj%J%%%%%%%%%%%%%%%%%%%%%%%%%%%
-47918C%jJ%%%%%%%%%%%%jJjJ%%%j%%JjJ%%%%j%%Jj%J%%%%%j%J%%%%j%J%jJ%%%%%%jJ%%%%
-47849C%%%%%jJ%%%%%%%%%%%%%%%jJ%%%%%%%%%j%J%%%%%j%%%J%%jJ%%jJ%%j%J%%%j%J%%%%
-47780C%%%%%%%j%J%%%%%%%j%J%jJ%%%%%%%%%j%%Jj%%J%%%j%J%j%%%%J%%%%%%%%%%%%%%j%
-47711BJ%%%%%%%%%%%%%%%%j%J%%j%J%%%%%%%%%%%%%%%%%%%%%%%%j%Jj%J%%%%jJ%%%%%%%%
-47642C%jJjJ%%%%%%%%%%%%%%%%%Jj%%%%%%%%%%%jJ%j%%J%%%%%jJ%%%%jJ%%%jJ%%%%%%%%%
-47573C%%%%%%%%%j%J%%%%jJ%%%%%%%jJ%%%%%%jJ%%%%%jJ%%%jJ%%%%jJ%%%%jJ%%%%%%jJ%j
-47504BJ%j%J%%%%%%%jJ%%%jJ%%j%%J%%%%%%%%Jj%%%jJj%J%%%%%jJjJjJ%%%%jJ%%%%%%%%%
-47435Cj%J%j%%J%%%%%%%%%%%%%%%%%%%%%%%%%%%%%%%%%%%j%J%%Jj%%%j%%J%%Jj%%%%%%%j
-47366B%%J%%%%%%%%%%%%%%jJ%%%%%%%%%%%%%%%%j%%JjJjJjJ%%%%%j%%%%%%JjJ%%%%%%%%%
-47297C%%%%%%J%j%%jJ%jJ%%%%%%%%%%%%%%%%%%%%jJ%%%%%%%%%jJ%%%%%%%%%%%%%%%Jj%%%
-47228CJj%%%%%%%%%%%%%jJ%%%%%j%JjJ%%%%j%J%%%%%%%%%%%%%%%%%j%JjJ%%%%%%%%%%%%%
-47159C%%%%%%%%%%%%%%%J%j%%%%%%Jj%%%%%%%%%%%%%%%%%%jJ%%%%%%%%%%%%%%%%%%%%%%%
-47090C%%%%%%%%%%%%Jj%%%%%%jJ%%%%%j%J%%%jJ%%%%%%%%%%%%%%%%%jJ%%%Jj%%%%%%jJ%%
-47021C%%%%%%%%%%%%%%%%%%%%%%%jJ%%%%%%%%%%%%%%%%%jKj%%%%%%%%%%%%%%%%jJ%%jJ%%
-46952C%%%%%%%%%%%%%%%%%%%jJ%%j%J%%%%%%%%%%%%%%jJ%%%%%%%%%%%%%%%%%%%%%%%%%%%
-46883C%%%%%jJ%%%%%%%%%%%%%%%%%%%%%%%%%%j%JjJ%%jJ%%%jJ%%%%%%%%%%%%%%jJ%%%%%%
-46814C%jJ%%%%%%%%%%%%%%%%%%%%%%%%%%%%%%%%Jj%%%%%%%%%%%%%%%%%Jj%%%%%%Jj%%%%%
-46745C%%%%%%%%%%%%%%%%%%%%%%%%%Jj%%jJ%%%%%%%%%%%%%%%%%%%%jJ%%%%%%%%%%%%jJ%%
-46676C%%%%%%%%%JjJjJj%%%%%%%%%%%%%%%%jJ%%%%%Jj%%%%%%%%%%%%j%J%%%%%%%%%%J%j%
-46607C%%%%%jJ%%%%%%jJ%%%jJ%%%%%%%%%%%%%%%%Jj%Jj%%%%%%%%%%%j%%J%jJ%%jJ%%%%%J
-46538Dj%%%%%%%%%%%j%J%%%%Jj%%%%%%%%%%%%%%%%%Jj%%%%%%%%%%%%%jJ%%%%JjJ%j%%%%%
-46469CJj%%%Jj%%%%%%%%%%%%J%%j%%%Jj%%%%%%%%%%%%%%%%%J%%j%%%%%%%%%Jj%%%J%%j%%
-46400C%%%%%%%%%%%%%%%%Jj%%Jj%%%%%%%%J%j%%%%%%%%%%%%jJ%%Jj%%%%%%%%%%%%Jj%%%%
-46331C%%%%%%%%%%%%%%%%%%%%%%%%%%%%%%%%%Jj%%%%%%%%%%%%%%%%%%%%%%%%%%%%%%%%%%
-46262C%%%%%%%%%%%%%%%%%%%%J%j%%%%%%%%%%%%%%%%%%%%%%%%%%%%%%Jj%%%%%%%%%%%%%%
-46193C%%%%%%%%%%%%%%%%%%J%jJjJj%%%%%jJ%%%%%%%%%%%%%%jJjJ%%%%%%%%%%%%%%jJ%%%
-46124C%%%%%%%%Jj%%%%Jj%%%%%Jj%J%jJ%%%j%%%Jj%%%%%%%%%%%%J%j%%Jj%%%%%%%%%%%Jj
-46055C%J%%j%%%%%%%%%%%%%%%%%%%%%%%%%J%j%%%%%%%%%%%%%Jj%%%%%J%%%j%%%%Jj%%%%%
-45986C%%%%%%jJ%%%%%J%j%%%Jj%%%jJ%%%%%%%%Jj%%%%%%Jj%%Jj%%%Jj%%%%Jj%%%Jj%%%%%
-45917C%%%%%J%jJj%%%%%Jj%%%J%j%%%%%%%%%%%jJ%%%%Jj%%%Jj%J%%j%%%%%%%J%%j%%%JjJ
-45848D%j%%%%jJ%%%%%%%%J%%j%Jj%%Jj%%%%J%jJ%j%%%%%%%%%%%%%%%%%J%j%%%Jj%%%%%%%
-45779C%%%%%%J%jJj%%%%%%%%%jJ%%J%j%%%%JjJ%j%%%%%%%%Jj%%%%%%%%%JjJj%J%j%Jj%Jj
-45710C%%%%%%%%%%%%JjJj%%%%%%%%%%Jj%%%Jj%%%%%%J%%j%%%%%%%%%%%Jj%%%%%J%j%%%%%
-45641CJ%j%%%%%%%%Jj%%%%%%%%J%%%%%%%jJjJ%%%j%%%%%%%%Jj%%%%%%J%j%%%%%%%%%%%%%
-45572C%%%%%%%%Jj%%%%%%Jj%%%%jJ%%%%%%Jj%%Jj%JjJ%%%%j%%J%%%%j%J%j%%%%J%%j%%%%
-45503CJj%J%%j%%%%J%j%%%%%%%%%%J%j%Jj%J%jJ%j%%J%j%%%J%%%%%%%jJjJ%jJj%%%%%J%j
-45434C%%%%%%Jj%%%Jj%Jj%%%%JjJ%j%JjJ%j%%%%J%jJ%j%%%%%%%%%%%%%%J%%%%%j%%J%j%%
-45365C%JjJ%j%%%J%jJ%%%jJjJ%j%%%%Jj%%%%J%%jJJj%jJ%jJ%%%Jj%%%%%%%j%%%J%%%%jJj
-45296C%%Jj%J%%j%%J%j%%%%J%j%JjJ%%%j%J%%j%%%J%%%j%%J%j%%%%%%%%%%%%%J%%j%%%%%
-45227C%%Jj%%%%J%j%Jj%%%%%%%%%%jJ%%%%%J%%j%%%J%j%%Jj%J%%jJ%j%%Jj%J%%j%Jj%%%%
-45158C%J%j%%%%%%JjJjJj%Jj%J%%j%%%%%%J%%jJ%%%%j%%%%%%J%%%%%%jJj%%J%jJj%%Jj%%
-45089C%%J%j%%J%j%%%%%J%%%%%j%Jj%%JjJj%%%J%%j%%%%%%J%j%Jj%%J%%j%Jj%%J%%%j%Jj
-45020C%J%%%%jJj%J%%j%Jj%JjjJJj%%%%%J%%%j%Jj%J%j%%%%%J%j%JjJ%%%jJ%j%J%%jJj%J
-44951D%j%%%Jj%J%j%%%%%%J%%%j%%Jj%%%%%J%j%%Jj%J%j%%J%%%%%%%%%j%%%%%%%%%%J%%%
-44882D%%%j%%%%%%%J%%%%%%j%J%%j%JjJj%Jj%%%%%J%%%%%%j%%%%%J%j%J%%%%j%Jj%J%%j%
-44813CJ%%%%j%%%%J%%%jJj%%JjJ%%%j%%%J%%j%J%j%%%%J%%%j%J%jJj%J%%%j%%J%%j%Jj%%
-44744C%%J%j%%%J%%%j%%J%%j%J%%%%%%%j%J%jJ%j%%%%%%%%%%%Jj%%%%JjJ%%j%%%%%J%j%J
-44675D%%%%%jJ%%j%%J%%%jJjJ%%%%%%%%%%%j%%%%%J%%%jJ%%%%jJjJ%%%%j%%J%%%%%%%%j%
-44606C%Jj%J%%%%%j%%JjJ%%%j%J%%%jJjJ%%%%j%J%%%%j%%J%%%%j%%JjJjJ%%%%%j%%J%%%%
-44537D%%%%%j%J%%%%%%jJ%%%%%%%j%%%Jj%%J%%%%%jJj%J%%%%%%%%%%%%%%%%%%J%j%%%%%j
-44468CJ%%%%%%%%%%%jJ%%%%j%J%%%%%jJ%jJ%%%%%%%%%%j%%%JjJ%%%%%%%%%%%%%jJ%%%%%%
-44399D%jJ%j%J%%%jJ%j%%J%%%%%%%%jJ%j%%%Jj%JjJ%%%%jJ%%%%%%jJ%jJ%%%j%%J%%%%%%%
-44330D%%%jJ%%%%%%%%jJ%%%%%%%%%%%%%%%%%%j%%J%jJ%%%%%%%%%j%%%%J%j%J%%j%J%j%J%
-44261D%%%%%j%J%%%%%%%%%%j%J%%%j%%%J%%%%%%%%%%%%%%j%J%%%%jJ%%%%%%%%%%%%jJ%%%
-44192D%%%%j%%J%%%%%%jJJj%%%%%%jJ%%%%jJ%jJ%%%%%%%%%%%%%%%%%%%%%j%J%%%%jJj%J%
-44123D%%%%%%jJ%%%j%J%%%%%%%%%j%%J%%jJ%%jJ%%%jJ%%%%jJJj%Jj%%Jj%%%%%%%%%%%%%%
-44054D%%%%%%%%%jJ%%%%%%%%jJ%%%%%%%%%j%J%%%%%%%%%%%j%%J%%%%jJ%%%%%%%%%%%%%j%
-43985CJ%%%%%%%%%%%%%%%jJjJ%%%%%%%j%J%%%%%%%jJ%%j%%J%%%%%%%%%%%%%Jj%%%%%%%%%
-43916D%%%%%%Jj%%%%%%%%%%%%%%%%%%%%%%%%%%%%%%%%jJ%%%%%%%%%%%%%%%%%%%%%%jJ%%%
-43847D%%jJ%%jJJj%j%%J%%%%Jj%%%%%%%%%%%%%%%jJ%%%%%%J%j%%%%%Jj%%%%%jJ%%%%%%%%
-43778D%%%jJ%%%%%Jj%Jj%%%%%jJjJJj%%%%%%%%%%%%%%%%%j%Jj%J%%%%%%%%%%%%%jJjJ%%%
-43709D%%%%%%%%%%%%%%%%%%%jJ%%%%%%%%%%%%%%%%%%%%%%%%%%%%j%J%%%%%%%%%%%%%%%%%
-43640D%%%%%%%%%%%%%%%jJ%%%%%%%%%%%%%%Jj%%%%Jj%%%%%%%%%%%%%%%Jj%%%J%j%%%%%J%
-43571EjJj%%J%j%%jJ%%%%%%%%%%%jJ%%%%%%%J%jJj%%%%J%j%%%%Jj%%%%%%%jJ%%%%%jJ%%%
-43502D%%%%%%%%%Jj%jJ%%%%%%jJJ%j%%%JjJj%%%%%%%%%%%%%%%%%%%J%j%%%%%%%%%%%%%%%
-43433DJ%jJj%%%%%%%%jJ%%%%%J%jJj%%%%%%%J%%%%%j%%%%Jj%%%%%%%%%%%%%Jj%%%%%%%%J
-43364Ej%%jJJj%J%j%%%%%%%%%%%%%J%%j%%%%%%%%%%%%%%%%%%%%%%%%%%%%%%%%Jj%%jJ%Jj
-43295D%%%%%%%%%%%%%%jJ%%%%%%Jj%%%%%%Jj%%%%%%%%%%%%%%%J%j%%%%%%%%%Jj%%%%Jj%%
-43226DJ%jJ%jJjJj%%%%%%%%%%%%%%%%%%%%%%%%%%%%Jj%JjJ%jJjJ%j%%%%%%%%%%%%%J%jJ%
-43157Ej%%%%%J%j%Jj%%Jj%%J%j%%%%%%%%J%j%%%%Jj%%J%%j%%J%%jJ%%j%%Jj%%%%J%jJj%J
-43088Ej%%%%%%%J%%j%%%Jj%%%%%%J%j%%%%Jj%Jj%%%%J%j%J%%%%%jJ%j%%%%%%%%%%%J%j%%
-43019D%%%%%%%Jj%%%%%%%%%%%JjJ%%%jJ%j%%J%%jJ%%j%%%%J%j%%%%J%%%jJ%%%%%j%J%j%%
-42950D%%%%J%%%j%%%%%%J%j%%%JjJj%%J%jJ%%%%jJj%Jj%J%%%%%%%%%%%%%%j%J%%%%jJ%%%
-42881Ej%%Jj%JjJ%j%J%j%J%%%jJ%%%j%Jj%%J%%%%jJ%%%%%%%%%%jJj%J%%j%%%Jj%%J%%%%%
-42812E%%%%%%%jJjJ%%j%%%J%%%%jJ%%%%%j%J%jJ%%j%J%%jJ%j%J%%%%jJ%%%jJj%%Jj%J%%%
-42743E%%%%%j%Jj%J%%%%%%%%%jJj%%%%J%%%%%j%%%%%%%JjJj%J%%%j%%J%%%%%%%%%%%%%%%
-42674E%%%%%%%%%%%j%%%JjJ%%%%jJjJ%%%%%%%j%%JJj%%%%%jJ%%%%j%%J%%%%%%%%%j%%J%j
-42605DJjJ%%%%%%%%%%j%%%%J%jJ%%%%j%%%%J%%%%%%%%%%j%J%%%%%%%%%%%%j%%%%J%%%%%j
-42536DJ%%%jJ%%%jJ%jJ%Jj%j%J%%%%jJ%%%%%%%%%%%%%%%%%%jJ%jJ%%j%J%%%%%j%Jj%JjJ%
-42467EJj%%%%%%%%%jJ%%j%J%%%%%%%%%%%jJ%%%%%%%%%%jJ%%%%%%%%%%%%%%%%%j%J%%%%%%
-42398E%%%Jj%%%%%%j%J%%%%%%%%%%%J%j%%%%%%%%%%%%%%%%%%%%%%%%%%%%%%%J%j%jJ%%%%
-42329E%%%%%%%%%%%%%jJ%%%%%%%%%%%%Jj%%%%%%%%%%%%%%%%%%%%%%%%%%%%%%%%%%%%%%%%
-42260E%%%%%%%%jJ%%%%%%%%j%J%%%%%%%%%%%%%%%%j%%J%%%%%%jJ%%%j%J%%%%%%%Jj%j%J%
-42191E%%%%%%%%%%%%%%%%%%%%%%%%%%jJjJJj%%%jJ%%%%%%%%%%%%%%%J%jJ%j%%%%%%%%%%%
-42122E%%%%%%%%%%Jj%%%%%%JjJ%j%Jj%%%%%J%%jJj%%%Jj%%%%%%Jj%%%%%%%%%%%%%%%%Jj%
-42053E%%%%%%%%%%%%%%%%%%%%%%%%%%jJ%%%%%%%%%%%%%%%%%jJ%%%%%%%%%%%%%%J%j%Jj%J
-41984Fj%%%%%%%%JjJ%j%%%%J%j%%%%%%%%%%%%%%%%%%%%%%J%j%%%%%%%%%%%%jJ%Jj%%%%%%
-41915EJj%%%Jj%J%j%%%jJ%JjJ%%%%%%j%%%%%%%Jj%%%%%%%%%J%jJ%%%%jJ%%%%j%J%%j%J%j
-41846E%J%jJjJ%%j%Jj%%%%%%J%j%J%%%%%j%%JjJ%%%%j%Jj%J%%j%%J%jJ%%j%Jj%%%J%%%%%
-41777F%%%%%%j%%J%%%j%JjJjJ%%jJ%j%J%%%%jJj%%J%j%%J%%%%%%j%%%%%Jj%JjJ%%jJjJjJ
-41708F%j%JjJ%%%j%JjJ%%%jJ%j%J%%j%%J%%%j%JjJ%j%%%J%j%J%%%%jJ%%%j%%%%J%%%%j%%
-41639EJ%%%j%J%%%j%J%%%%%%jJ%%%%%%%%%%%%%%%%j%J%%%%%%%%%%%%%%%j%J%%%%j%Jj%Jj
-41570EJ%jJ%%%%%%%%%%%jJ%%j%J%%%%%%j%%%J%%%%%%j%J%%jJ%%jJ%%%%jJ%%%%%%%%%%%%%
-41501FJj%%%%%%%%%%%%%%J%%%%%%j%%%%%%%%%%%%%%%%%%%%%%%%%%jJ%%%%%%J%%%%%%%%%j
-41432F%J%%J%%%%Jj%%%%Jj%%%%%%%j%%jJ%%j%%%%%%%%%%%%Jj%%%%%%%%%%%%%%%%%%%%%%J
-41363Gj%%%%%%%%%%%J%jJj%%%%%%%J%jJjJj%%%%%%%%%%%%J%%j%%%Jj%%Jj%%J%%%j%%%%%J
-41294GjJ%%%%j%J%%%%%%jJ%%%%j%%%%%J%%%jJ%%%j%J%%%%%%%%%%%%%%%%%%%%%%%%J%%%%j
-41225G%J%%%%%%J%%%%%J%%%J%j%J%%%J%%%J%%%%J%%%j%J%%J%%%%%%J%j%j%%%Jj%%j%%J%%
-41156A4j%j%%%%%j%%%j%%%%%%jJ%jjJj%%%%%%jJ%jJj%%%%Jj%%%%%%%%%%jJ%%jJ%%%%%jJ%
-41088G%jJ%%%%%%%j%J%%j%J%%%j%J%%%%%%%%%%%%%%%Jjj%J%%%%%%%%j%%J%%j%J%%j%J%%%
-41019G%%%%%%%%%%Jj%%%%%%%Jj%%%%%%%%%%Jj%%%%%%%%J%%%%jJ%j%%%%%%%%J%j%J%j%%%%
-40950GJ%jJjJj%%%%%%%J%%%jJ%%%j%J%%j%Jj%%JjJjJ%j%%%%%%%%%%%%J%j%%%%%%%%Jj%%J
-40881Hj%%%%J%jJ%%j%%Jj%%%Jj%%%%%%%Jj%%%%%%jJ%J%%j%Jj%J%%j%%%%%%JjJj%%%%%%%J
-40812H%jJjJj%%%%%%%%%%J%%jJ%%%%%%%%j%%%J%%%j%J%%jJ%j%%%JjJ%j%J%%%jJ%%j%J%jJ
-40743H%j%JjJ%%%%jJj%J%j%%%%%%J%%j%%Jj%JjJ%%%%%jJ%%%jJ%jJjJj%%JjJjJ%%%%%%%%%
-40674H%%jJ%%%%%%%%jJ%%jJ%%%%%%%%%j%J%%%%%%%%%J%j%%%%jJ%%%%%%jJ%%%%%%%%%%%%%
-40605HjJ%%jJ%%%jJ%%%%%%%%%%%Jj%%%%%%Jj%%jJ%%%Jj%%%%%%%%%%%%%%%%%%%%%%%%%Jj%
-40536H%%%%%%%%%%J%jJ%%%%j%%J%%jJ%j%%%%Jj%JjJ%%jJ%j%%%%Jj%%%J%%%%%j%%%%%JjJ%
-40467I%%%jJ%jJ%%jJ%%%%%%%%%%%%jJ%%%%%jJ%jJ%%jJ%%%%%%%%%%jJ%%%%%%%%%%%%J%j%%
-40398I%%%%%%%%J%%j%%%%%%%Jj%%%%%%J%j%J%j%%%JjJj%JjJj%%%J%j%JjJj%%Jj%%J%%%j%
-40329IJ%%j%%%%%J%j%%Jj%%J%jJ%jJ%j%%%%J%%j%J%%j%Jj%JjJ%%%j%J%%%%%%%jJ%%%Jj%%
-40260A0%%%%%%%%%%%%%%%%%%jJ%J%j%%%%%%%Jj%%%%%%%%%%%%%%%Jj%%%Jj%%%%%%%%%%%%%
-40192A0%Jj%%%%%%%%%%%%J%%%%%%%%j%J%%%%%%%%%%%%%%%%%%%%%%%%%%%%%%%%Jj%%%%Jj%
-40124A1J%jJ%%%%jJ%J%%%%%%%J%J%%JJJKKJKKMLLLK%%jjjj%JJJjkkmlmlkkj%jj%%j%%%%j
-40056A3%J%%j%%%%%%%%%%%%%%%jJ%%%%%%j%%%%J%%j%J%%%%%%%%%jJ%%%%%%%jJ%%J%%j%%%
-39988A3%%%%J%jJjJ%j%J%%%jJ%jJj%J%j%%%%%%%%%%J%j%%%J%%%jJ%jJj%%J%j%%J%%%jJj%
-39920A3J%j%J%%j%JjJ%%%%%%j%%JjJ%%%Jj%%%Jj%%%%%JjJj%%J%%%%%%%j%%%%%J%jJ%%%%%
-39852A5jJ%%%%%%%%%%%%%%%%%%%%%%%%%J%j%J%%%%%%%%%%%%%%%%%%%%%%%%JjJ%%%Jj%Jj%
-39784A7%J%%%%%JjJ%%%%%%%%J%%%%%J%JJ%%JJ%KJJJJKLJLMKMMMMMMMKKJ%%jj%%JLLMNNNN
-39716A08MLJ%jklmmmmmmllkljjjJJJLMLMMMMKLJKJ%JJ%Jjkklmnnpooooomlllkjjjjjj%%j
-39649C2%%j%Jj%Jj%J%J%JJJJJKKLLLLMNNNMMLKJJjjkjkjjKKLOMNNNNLKJkklnnnonnmlkjJ
-39581G5KLMNNONONMMKJJ%%j%j%%jkllmonooopnnmmllkjkj%j%jjjjjj%jjjjj%jj%%j%j%%j
-39513C0%%%%%jJj%%%%%%%%%%%%%jJ%%j%%%%%%%%J%j%%%%%%%%%%%%J%%%%%%%%%%%%%%%J%%
-39445C0j%%J%jJ%%%%%%%%JjJj%JJj%J%J%%%%J%j%%%%%j%J%%%%%JjJ%jJ%%%J%%%J%J%%%%%
-39377C7J%J%%%%%j%%%%%%%%Jj%J%%%%%%J%jJ%%%%%J%%%J%j%J%%%Jj%%J%%J%%%%%%%%%%%J
-39309D5%%J%%%%%%%J%%J%J%%Jj%J%%%J%%%%jJ%%%JjJ%%%%J%%%J%J%%J%%%J%J%%JJJ%%%JJ
-39241F3%%Jj%J%J%JJ%J%JJ%%J%%JJ%J%J%JJ%J%JJ%J%JJJJJ%JJJ%K%JJJJJ%J%JJ%%J%%%JJ
-39173A02%J%%J%%J%%J%J%K%JKJKJJKL%KK%KJJ%J%JJJ%JJ%K%KJJ%JJJ%JJKJKKKLKLMLLMML
-39106A85MMKLLLMMKLMMMMNMNNNNNNNOONOQPOQQQJ0RJ0J0J2J2J3J4J5J6J8J9K2K3K6K8L1L4
-39055F67L8M2M6N1N7O2O9P8Q7R8J09J20J33J44J53J64J71J78J90K06K28K63L19L85M67N75
-39029E100O99Q29R59J082J182J221J222J169J010P55N18K41j01l35m96o74p83p74o67n57
-39009A1600n05m29l41l14l02k95l25l03k17j43n1J14K89M38N51O41O93O86O61O74O73P04
-38987A4499Q49J037J204J403J608J749J750J564J293R18K96l67r07j519k122k381k438k456
-38969A5980k340k026j636j287r82p26n32l97l11k79k77k83l11l46l44l39l42l15k68k28j92
-38948B219j60j32j12r6q3p3o4n7n2m5m1l6l2k9k5k2k1j7j5j2rom%LOJ0J3J7K2K5L0L7M2N0
-38913A331N8O7P8R1J06J24J46J73K04K38K72L03L31L53L68L79L80L95M14M33M74N38O46P96
-38889H698R97J245J504J746J945K061K079J983J752J422J024N33q1o59j136j594j899k020
-38871A9600j906j676j418j109q23o14m98m15l88m20m50m78m54m01k95j32L5J76K83L61L92
-38850I370M14M45M40M33M37M54M79N04N31N41N35M35K63J8k66m79p52r97j161j278j307j301
-38828G758j186r92p92o08m58l42k61k03j66j45j34j26j29j34j38j39j39j34j23j07r2p8o6
-38805A066n6m8m4l9l5l3l3l1l0k8k8k6k5k4k2k1j9j8j7j6j6j4j4j3j3j3j2j1j1j0j0rrrr
-38770C00rqqppqopqooopoppopoonnnmlmkmlklllklllmmllllllklkkkkjlkkkkkjkjjjj%jJ
-38703D5j%%jJjjj%k%kjjjkj%k%jj%jj%j%jj%j%j%%j%%%%%%Jj%%%%Jj%%%%%%j%J%%j%J%%j
-38635A8%%%jJ%jj%J%%%JjJj%%%%%%%%%j%%%J%jJ%%%%%%%%%jJ%j%%%%%%%j%%j%%%j%%Jj%%
-38567A3%%%%j%J%j%%%%%j%J%%%j%%%%%%%%j%%%%%j%%%%%%%%%%%%%%%j%%%%%%%%%%%%%%%%
-38499HJ%j%%%%%%%%%%%%%%%%j%%JjJ%j%%Jj%%%%J%jJ%%%%jJ%j%%%%%%%%%%%%%j%%J%%%%%
-38430G%%J%j%%%%%%%%%%j%%%%%%%%%%%%%%jJ%%jJjJ%%%%%%%%%%%J%j%%%%%%Jj%%%%%%%%%
-38361F%Jj%%%%%%%%%%J%%%jJ%%%J%j%J%%JJj%J%J%%%JjJJ%J%JK%KJKKLLLNMNOOPOONNMLK
-38292I7JJj%jjjjjkkllmmnmklkjJJJKKKLLLLLMLLLKJJkklmmnnmlkk%%JJ%%jkknmmmnmlml
-38224B4kkjjjjjj%%k%%j%%%j%%%%j%Jj%%Jj%%%%%%jJ%%%%JjJ%%%%%%J%%%J%J%%JKJ%KJKK
-38156B4LLLMNNOOOOOOMMKK%jkjklkkjjjj%jjkjjkjkj%j%%%KJKLLLMLMKKJ%jklkllllkkjk
-38088F8jkjkkkkllmmmlmlmjkkkjjjj%%jj%%%j%%%%%%j%j%Jj%%%Jj%j%%%%%Jj%J%%%%%%JJ
-38020A0%%J%JKJKKKKKJJ%jjkjkj%JJJLLLLMLJ%jknmmnllkkj%j%%%%%j%%J%%%JJ%J%KKKKK
-37952B2LKKJ%%jjk%J%JK%jjkkjjj%j%jkj%J%%%jjjkkjjj%j%%%j%%%%%jJ%j%J%%%jJ%%j%%
-37884D%%%%%%%Jj%%%%%%%%%%%%%%%%%%%%%%%%%%%%%%%%%%j%%J%%%%%%%%%j%%%%%J%%%%%%
-37815D%%%Jj%%%%%j%Jj%J%%%j%J%%%%%j%J%%%%jJjJj%J%%%jJ%%%j%%%J%%%%%%%%%%%%%%%
-37746D%%%%%%%%%%%%jJ%%%%%%%%%%%%%%Jj%%%%%%%%%J%jJ%%jJ%jJ%j%%%%%%%J%%%%%%%%%
-37677E%%%%J%%%%%%%J%%J%JJ%JJKJJJKJJJJ%jJk%%j%%%%j%%j%j%%%%%%%JJJJJJ%J%%%%jk
-37608B1jkkkj%kj%j%j%%j%%%j%J%%%%j%%j%J%j%%J%%%j%%%%%%%%%%%%%%%%%%%%%%%%%Jj%
-37540E%%%%Jj%%%%%%%%%%%%%%%%%%%%%%%%%%jJ%%%%%%j%J%%%%%%%%%%%J%%jJ%%%%J%%%J%
-37471H%%%j%%%j%%%%%%%%%%%jJ%%j%%%%%%%%%%%%%J%j%%%%J%j%%%%%%%%J%j%%J%%%%%jJ%
-37402F%%%%%%%%%%%%%%%%%%%%%%%%%%%%%%%%%%%%%%%%%%%%%%%%jJ%%%%%%%%%J%%%%%%%j%
-37333F%%J%j%J%jJjJjJ%%%%%J%j%%J%j%%%%%J%%%%%%%%%%%%%%%%%jJ%%%%%%%%%%%%%%%J%
-37264I%%jJ%%%%%%%%%%%%%J%j%%%Jj%JjJ%%%%%%%%%%%%%%%%%%J%%%%%%%%%%%%%%%%%%J%%
-37195A2%Jj%%%JjJ%jJ%%%%%%%%%JjJjJ%%%%JjJ%%%%%%JjJ%%%J%jJ%%%J%%%j%J%%%%J%%jJ
-37127A9%j%%%J%%%%%J%%J%%%J%%%%%J%%%J%%%J%%%%%%J%J%%%%JJ%J%%JK%%JJ%JJ%JJ%J%J
-37059D1JJ%KJJ%KJJJKJJKKJJLKKKLKKMKMMMMNNNNONNNMNNNNNNOOPPRRJ0J2J3J5J8K1K2K7
-36999C57L0L4M0M6N4O2P4Q4R9J16J31J51J70J92K11K26K35K29K09J73J24N9j8r1j34j36j03
-36972B624o2k3%R%k6o0r2j09j02p4l2J1N2Q5J09J19J18J03P5M1J3jPL6O9R4J00Q5M3k2j11
-36940C079k03k71k99k89k61k29j98j67j39j16r6q0o7n7m8m2l7l3l0k7k4k2j9j7j5j3j2j1
-36912B57rrpnonmmmlmllnnmnnoopoponommmmlmkmkllkkkkkjkljljkjjjkkkkjjkjjjkjj%k
-36845C4j%jj%%k%jj%%jj%j%jj%jj%%%jj%%jJjj%%%%j%%jJ%jj%Jj%%%%j%%j%%%%%%%%%j%%
-36777A0%%%%%%%%%%%%%%%%%J%%J%JJ%JJJJKKJJJJ%%%%%%%%%%%J%%%jjjj%j%j%%J%JjK%%j
-36709B3%%%%%j%%%%%%jkj%k%kjjjj%jJj%%%%%%%j%Jj%%%%%%%%%jJ%jJj%%J%%%j%J%j%%%%
-36641GJj%%%%%jJ%%%%%%%%%%%%%jJ%%j%%%JjJ%%%%%%j%%J%%%%%%%%Jj%%%Jj%%%%%%%Jj%%
-36572G%%Jj%%J%%%j%%%%%%%%%%%%%%%%%%%%%%%jJjJ%j%%Jj%JjJ%jJ%%%%%j%%%J%%j%%%%%
-36503F%%%Jj%%%J%j%%%%%%%%%%%%%%%%%%%Jj%%J%%%jJj%%%%%%JjJ%%%%%%%%%j%%Jj%%J%%
-36434G%%%%j%%J%j%J%%%%%%j%Jj%J%%%%%%%%jJ%%%%%Jj%%%%%%%%%%%%%%%%%%%%%%Jj%%%J
-36365H%j%%JjJj%%%J%jJjJjJjJ%%%j%J%%%%%%%%Jj%%%J%%%%%JjJj%%%%J%%%J%%J%%JJJJJ
-36296A7%KJJJJJJJ%%%j%j%j%k%%jjJj%JJ%K%KJJJK%%J%j%j%jjjjkkj%kjj%j%%%%j%%%%%%
-36228A4%%jJ%%%%%Jj%%%%J%j%%%%%%%J%j%%%%jJ%%jJjJ%%%%%J%%%JjJj%%JjJ%%%%%%%%%J
-36160A7jJ%%%%%J%%%J%J%JjK%%%J%%%J%JjJ%K%%%J%J%K%JjK%J%K%K%K%K%K%K%L%K%MJKJM
-36092F3KLKMKNLNLONQNQQJ0RJ4J2J8J8K4K6L4L7M9N2O9P5R3J07J33J56K02K44L04L27L40
-36054B485L34L15K80K27Po1J6m7k58l97k34r4jL0J4j7m4p0j10j87k02j53l5N1J17J49J69
-36027B284J68J46Q0N2O4O2nm4nR7J28J44J38j7j24o7j47l53n55m46l05k16j82j56j17q5o6
-36000D73n0m1l2k9k4k2j7j6j4j3j1j2rrppnonomolnlmlmklkmkmklklkljkklkkjkjljk%k%
-35945E0ljjjkjk%jkjjk%kkjjjjjj%jj%j%j%%jjJj%j%%j%j%j%j%%j%j%%%%%j%%j%%%%%%%J
-35877Hj%%%%%%j%%%J%%%%%%%%%j%%JjJ%%jj%%jJ%j%%%%%%%%%%%%%%%%%%%%jJ%%J%j%%Jjj
-35808CJ%jJ%%%%%%%%%%%%%%%%%%%%%%%%%%%%%%%%%Jj%%jJ%%Jj%%%%%%%%%%%%%%%%%%%%%%
-35739D%%%%%%j%J%%%%%%Jj%%%%%j%JjJ%%%%%%%jJ%%%%j%Jj%%J%%%%%%j%J%j%J%%j%%%J%j
-35670CJ%%%%%%%%%%%%%%%%%%%%%%%%%%J%%%%%%%%%%j%%J%%%%%J%%J%JJ%KJKKLLLMMKK%%k
-35601C5kjJ%%%jlomlkkjk%%k%j%%%%%jJj%%%%%%%%j%%J%%%%%%%%%jJ%%%j%%%Jj%%%J%j%%
-35533D%%%%%%%%%%Jj%%%%%%%%%%%%%%%%%%%jJ%%%%j%%Jj%%%Jj%%%%%J%%j%%%%J%%%%%%j%
-35464CJ%%%%%%%j%%Jj%%%%J%%j%%%%J%%%%%%%%%%%%%%j%J%%%j%%Jj%%J%%%%%%%%%%%%%%j
-35395CJ%%%%j%%%JjJ%%jJ%%%J%%j%%Jj%J%%%%%J%J%JJJJJJK%KJ%JJ%%%%%Jj%%%%J%%jjj%
-35326A8%j%jJ%JJJJ%%%j%%%%%j%%%%jJjkjjjkjjjjj%%j%Jj%%%%%%jJ%%j%%%Jj%%%%%%%%%
-35258D%%%%%%%%%%%%%%jJ%jJ%%%%%%%%%%%%%%%%%%%%%%%jJ%jJ%%%jJj%%JjJ%%%%%%%jJ%%
-35189D%%%%%%%J%%%J%J%%%%j%%j%j%%%%%%%%%%%%%%%%%%J%j%%%Jj%%%%%%%%%%%JjJ%j%%%
-35120D%%%%%%%%%%%%Jj%%%%%%%%%%%%%%%j%J%%%%%j%J%%%j%JjJ%%%%%%%%%%%%%%%%%%%%%
-35051D%%%%%%%%%%%%j%%J%%%%%%%%j%J%%jJ%%%%%%%%jJ%jJ%%%%%%%%%jJ%%j%%%%Jj%JjJ%
-34982D%%j%JjJ%%%%%%%%%%%%%%%%%%%j%J%%%%%%jJ%j%J%%j%%%%%%%%J%%%%%%%%jJ%%%%%%
-34913D%%%%%%%%%%%%%%%%jJ%%%Jj%%%%%%%%%%Jj%%%%Jj%%%%%%%%%%%%jJ%jJ%%%%jJ%Jj%%
-34844D%jJ%%jJ%jJ%%%%%jJ%%%%%%%%%%j%J%%%%%%%%%%%%%%%%%%%%%%%%%%%Jj%%jJ%%%%%%
-34775D%%%%%Jj%%%%%%jJ%%%%%%%%j%%J%%%%%%%Jj%%%%%%%%%jJj%J%%%%%%%%%%%%%%jJ%%%
-34706D%%%%%%%%%%%%%%%%%%%%%%%%%%%%%%%%%%%%%%%%%%%%%%%%%jJ%%%%jJ%%%%%%%%%%j%
-34637CJ%%%%%%%%Jj%%%%%%%%%%%jJ%%%%%%%%%%%%%%%%%%%%%%%j%%JjJ%%%%%%%%Jj%%%%%%
-34568D%%%%%%%%%%%%%%%%%%%J%j%J%%%j%%%%%%%%Jj%%%%%%J%%j%%%Jj%%%Jj%Jj%%%%%JjJ
-34499E%j%%%%%%%%%%%%%%%%%%%%%%%J%j%%Jj%%J%%%%%%jJ%%%%%%%%%%%jJ%j%J%%%j%%%%%
-34430D%%%%J%jJ%j%%%%J%%jJ%%%J%%%J%J%KJ%KKKKKKKJJjjkjJ%J%jkkmkk%jj%%%%JJ%JKJ
-34361A5KLKKKJJjkj%jJ%%jkkmkkjjjj%%%j%%%%%%jJ%j%%jJ%%%%%%%%j%J%%%jJ%%jJ%%%j%
-34293D%%J%%%%%%%j%%%%%%Jj%J%%j%%%J%%%%%j%%%%%%%%%%J%%%j%%%%Jj%%J%jJ%j%%JjJj
-34224D%J%%%%%%%%%%%JjJ%%JjJ%%JJ%JJ%JJKKKLKLKJK%%Jjjkjjjjj%JJJJjjjjlljj%%J%J
-34155A8%Jjkljj%%%%%KJJJK%%j%%JJ%%Jkjk%jjjj%%%jjjj%j%%%%%%%%j%%Jj%%%%jJjJ%%%
-34087E%%j%Jj%JjJ%%%%%%%%%j%%J%%j%%%%J%j%%%JjJ%%%j%%Jj%%%%%%J%%j%Jj%%%J%%%jJ
-34018E%j%%%J%j%%%%J%%j%%%%%J%%%%%%%%%%%%%%j%Jj%%%Jj%%%%%%jJ%%%%%%%%%%%%%%%%
-33949D%jJ%%%%%%%%%%%%%%%%%Jj%%%%%%%%jJ%%%%%%%%%%%Jj%%%%%%%%%%%%%J%j%%%%%%%%
-33880D%%%%%%%%%%Jj%%%%%%%%%%%%%%%%%%%%%%%%%%%%%%%%%%%%%%%%%%%%%%%%%%%%%Jj%%
-33811D%J%jJ%j%%%%%%%%jJ%%Jj%%%%%%%%%%%%%%%%%%%%jJ%%%%%%%%%%%%%%%%%J%j%%%%J%
-33742Ej%%%%J%j%%%%%%%%%%%%J%j%%%Jj%%%%%%%%%J%j%%J%%%%%j%Jj%%%%%%%%%%%%%%%%%
-33673DJj%JjJj%%%%%%JjJj%%%%%%Jj%%%%Jj%%%%%%%Jj%JjJ%%%%jJj%%%J%%%%%%jJ%%j%J%
-33604E%%%%%j%%%J%%%%%%%j%J%%%%%%%j%J%%%%%%%%%%%%%%%%%%%Jj%%%%%%%%jJ%%%%%%%%
-33535E%%%%%Jj%%%%%Jj%%%J%j%%J%%%%%%%%%%%%%%%%%%Jj%%%%Jj%%%Jj%%J%%%%%%%%%%%%
-33466G%%%J%jJ%j%J%%%%%%%%%Jj%JjJ%%%%%%%%J%j%%J%%%j%%%J%%%%%%%%jJ%%%%J%%%%%%
-33397A1j%%J%%%%%%%%%%%%%%%%J%jJ%%%%%%%%%jJ%%%JjJ%%jJ%%JJ%JJ%J%%J%%jJ%%Jj%%j
-33329A8%%%%%j%j%%%%%jjjj%j%jJ%j%%%%%%%%%%J%%J%J%JJJJ%%%%%%%J%j%%%%%%%jJjj%%
-33261A5%j%j%kjjj%%%%%%%j%%%%%j%%%J%jJj%Jj%%%%%%%%%%jJ%jJ%%jJ%%%%jJ%jJj%%%J%
-33193F%jJj%%J%j%%%J%%%%%j%%%JjJjJ%%j%%%%%%%%%%%%J%j%Jj%%%%%%jJ%%jJ%%%%%jJJ%
-33124Fj%%%%%%%%%%%%%%%%%%%%%%%%%%%%%jJj%J%j%J%%%%jJ%%%%%%jJ%%%%j%J%%%%%%%%%
-33055E%%%%j%J%%%%%%jJ%j%%J%%%%%%%%%%%%%%jJ%%%%%%%%%%%%%%%%%%%J%%j%%%%%%jJ%%
-32986E%%%%j%J%jJ%%%%%jJ%j%%JjJ%jJ%%%%j%%J%%%%%%J%%%%j%%%jJ%%%%%jJ%%j%%Jj%%%
-32917DJj%%J%%%j%%%%%%J%%jJj%%%J%%jJjJj%%%JjJj%JjJj%%J%j%%%%%%%%%%%%%%%%J%%%
-32848Ej%J%%%%%j%%J%j%%%%%J%%j%J%%j%%Jj%%Jj%J%jJ%%%%%j%%Jj%%%J%j%%%%%JjJ%j%%
-32779D%J%jJj%%J%%%%j%JjJ%%%%j%%%%%%%%%%%%%J%%j%%J%%%%%%jJ%%%%j%Jj%%%J%%%%%%
-32710E%%%%%%J%JJ%J%JJKLJJ%%%llkjjjJjJj%J%%j%%j%%%%%jJ%%%%%%%J%j%JJ%%%JjJ%%J
-32641A0JJJKKLLKJK%jmmmkkjjj%j%%j%JjJ%%%jJ%j%%%%%%%Jj%Jj%jJ%%%%%%JJ%%JJJJJJJ
-32573A5%Jkkkjjj%j%%%%jJj%%%%jJ%%jJ%%%jJ%%%%%%%%%%j%J%%Jjj%%J%%%%%%%%%%%%%j%
-32505DJ%%%%%%%%%J%j%J%%%%%j%%J%%%%%jJ%%%%j%J%%%%%%J%%Jj%K%JJJKJLKLMMMLKJloo
-32436B6nmkkkj%j%j%%%J%%%JK%JKKLMMLLLK%lopmlljkj%j%%j%%%%%%%j%%%%%Jj%%%%%%jJ
-32368F%%%%%%%%%jJ%%%jJ%%j%%%%%%J%j%%%%%%%%%%%%%%%%%%%%%%%%%jJ%%%%%%%%j%J%j%
-32299D%J%%%%%%%%jJ%%%%%%%j%%J%jJ%%%%%%%%%%j%J%%%j%J%jJ%%%jJ%jJ%%%%%%%j%J%jJ
-32230EjJj%J%%%%%%%%%%%%%%jJ%jJ%%jJ%%%%%%jJ%%%%%%%%%%%%j%J%jJ%jJ%%%%%%%%jJ%%
-32161E%%%%%%j%%J%%%%jJ%%%%%%%%%%%%%%jJj%J%%%%%jJ%%%%%%%%%%%%%%%%%%%%%%%%%jJ
-32092E%%%%%%%%%jJJj%%%%%%%%%%j%%J%%j%J%%%jJ%%%%%%%jJ%%%jJ%%%%%%%%%%jJjJ%%%j
-32023D%%%J%%%jJ%%%%%%%%%%%%j%JjJ%%%%jJ%%%%j%J%jJ%%%%%%%%%%j%J%jJj%%%J%%jJ%%
-31954E%j%%%%%%J%jJ%%%%%%%%%%%%jJ%%%jJjJ%%%%%%jJ%jJj%%J%%%%%%%%jJjJ%jJ%%%jJ%
-31885E%%j%J%%%%%%%%%%%%jJ%%%%j%J%jJj%%JjJ%jJ%%%%%%%%j%%%%J%%%%%%%%%%%%jJ%%%
-31816EjJ%%%jJ%jJ%%%%%%%%%%%%%%j%J%%%%%%j%Jj%Jj%J%jJ%%%%%%%j%%J%%%%jJj%Jj%%J
-31747E%%%%%j%%%%%%%%%Jj%J%jJ%%%%j%Jj%%%J%%%%%%j%%%J%%%%%%%%j%J%jJ%%%%%jJ%j%
-31678D%%J%%%%%%%%%%%%%%jJ%%%%%%%%%jJj%%J%jJ%%%%%%%%%%%jJ%%%%%%%j%J%%%jJ%%jJ
-31609EjJ%%%%%%j%J%%j%%J%%%%%%%%%%%j%%%J%%jJ%%%%%%%%%%%%jJj%J%%%%%%%%%%%%%%%
-31540E%%%%%%j%%%J%%%%%%%%%%%%%%%Jj%%%%J%j%%%%%%%%%%%%%%%%%%%%%Jj%%%%%%%%%%%
-31471E%%%%%%%%%%%%%%%%%%%%Jj%Jj%%Jj%%%%%Jj%%%%%%%%%%Jj%%%%%%%%%%%%%%%%%Jj%%
-31402E%%%%%%%%%%%%%%%%%%%%%%%%%JjJ%j%%%%%%%%%%%%%%%%%%%%%jJjJ%%%%jJ%%%%%%%%
-31333E%%Jj%%%jJ%%%%%%%%J%j%%%%%%JjJ%j%%%%%%%%%%%Jj%%%J%j%J%j%%%%%%Jj%J%%j%%
-31264E%%%%%JjJ%j%Jj%JjJj%%Jj%%J%j%%%J%%jJ%%%%%%%%%j%J%%%%%%%%%Jj%%%%%%%J%jJ
-31195Gj%%%J%j%%%%J%%%%%%%%%%%%%%%%%%%Jj%%%%J%j%%%%%%%%%%%%%%%%%%jJ%%%%j%JjJ
-31126Gj%%%%%jJ%%%j%J%%%%%%%%%%%%j%%Jj%%%J%%%jJ%%%%%%jJ%%%%%j%%%%%%%%%%%%%%%
-31057EJj%%%%%%%%%%%%%%%%Jj%Jj%%%%%%%Jj%%%%%%%Jj%%%%%%%%%%%%%%%%%%%JjJj%%%%J
-30988F%%%%%%%%%%J%%J%%J%%J%%Jjj%%%jj%%%j%%%%%j%Jj%JjJj%%%%%%%%%%%Jj%%Jj%%%%
-30919E%%%%%%%%%jJ%%%%%%%%jJ%%%%%%Jj%%%%Jj%%%%%%%jJ%%%%%%%%%%%j%%J%%%%Jjj%J%
-30850E%%%%%%%%%%%%j%JjJjJ%%%%%%%%%%%%%%J%j%%%%%%%%%jJ%%%%%%%%%Jj%%%%%jJ%%%%
-30781E%%%%%%%jJ%%%%%%%%%%%j%J%jJ%%j%%J%%%jJ%%%%%jJ%jJ%%%%%%%%%%%%%%%%%%%%%%
-30712E%%%%%%%%%%%%j%J%%J%%j%%%%%%%%%%%%j%J%%%%%jJ%%Jj%%%%J%j%j%JJj%%%%%%%%%
-30643E%%Jj%J%j%%J%%%%%j%%%J%%%%%%%j%J%%%%%%JJ%J%%%J%J%%%%%jjj%j%%j%%%%%Jj%j
-30574EJ%%%%jJjJ%jJ%j%%%%%%%%%Jj%%%%Jj%%%Jj%%Jj%%%JjJ%j%%%%%%%%J%%j%%%%jJ%%%
-30505E%%%%%%%%%%%%%%%%J%%j%J%j%%%%%%%%%%%%%%%%%%%%%%%%%%jJ%%%%%%%%%%%%%%%%%
-30436E%%%%%%%jJ%%%%%%%%%Jj%%%%%%%%%%%%JjjJ%%%%%J%j%%%Jj%%%%%%%%%%%%%%%%%%%%
-30367E%%j%J%%%%%%%%%%%%%%%%%%%jJ%%%%%%%%jJ%%%%%%%%%%%%%%%%%%%%%%%%%%%%%%%J%
-30298Fj%%%%%%%%%%%%%Jj%%%%%%%%%J%jJjJj%%%%%%%%JjJjJ%%j%%%%Jj%JjJ%%%%%%J%J%%
-30229H%J%%J%%Jj%j%jjJj%%j%%j%J%%jJj%%%%%%Jj%%%%%%J%j%%%%%Jj%%JjJ%j%%%%%JjjJ
-30160E%%%Jj%%%%%%%%%%%%%%J%j%%%%%%J%%j%%%%%%%%%%jJ%J%jJ%%%j%%%%%%%%%%%Jj%%%
-30091E%%%%%%%%%%%%%%JjJj%%%%%%%J%%%j%%%%%%%J%jJ%%%j%%%Jj%%%%%%J%%%%%%j%J%%%
-30022FjJj%%%%Jj%Jj%%%%%%%%%%Jj%%%Jj%%%%%%%Jj%%Jj%%J%j%%J%%j%Jj%Jj%%%J%%jJ%%
-29953F%%%%%jJ%j%%J%%j%%%Jj%JjjJJj%JjJj%%J%j%Jj%%J%%%j%%%JjJj%%%%%JjJ%jJ%%%%
-29884F%%jJj%Jj%%Jj%%%%%%%%%J%jJ%%j%%J%%j%%JjJ%%jJ%j%%J%%jJ%%%%%%j%Jj%JjJj%%
-29815E%%J%%%%%%%%%%%%j%%%Jj%J%j%%%%J%jJ%j%J%%%j%%J%%j%%%%J%%%j%J%%%%%%%j%%%
-29746E%%%%%%%%%%%%JjJ%%%j%JjJj%%%%J%%j%%%%%%%%J%jJj%%J%%%%%%%%%%j%J%%%j%J%%
-29677F%j%%J%j%%J%jJj%%%JjJ%%%%jJ%j%J%%jJjJ%j%%%%Jj%Jj%J%%%%%%%jJj%J%%%j%J%%
-29608F%%j%J%j%%JjJ%%%jJj%%Jj%J%%%%%%%%%%jJ%j%J%%%%%j%J%%%jJ%%%%%%j%%J%j%%%J
-29539F%jJ%%%jJ%%%%%%%%Jjj%J%%j%J%%j%J%j%J%%%%%jJ%%%%%%j%J%%%%jJj%J%%%%%%%%%
-29470F%jJ%Jj%%%j%%%J%%%%jJ%%%%%%%%%%%%%%%%jJjJ%%jJ%%%%%%%%%%%%%%%%%%%%%%%%j
-29401EJ%%%%Jj%%J%j%jJ%%%%%%%%%%%%%%%%%%%%%jJ%%%%%%%%%%%%%%%%%%%%jJ%%%%%%%%%
-29332F%%%%Jj%Jj%%%%%%%%%%%%%Jj%%%%%%%%%%%%%%%%%Jj%%%%j%J%J%j%%%%%%%%jJ%%%%%
-29263F%%%%%%%Jj%J%j%%%%%%%JjJ%j%%%%jJ%%%%%JjJj%%%Jj%%%%%%%%%%%%%Jj%%%J%j%%J
-29194Gj%%%%%%%%%%%Jj%Jj%%%%%J%j%%%%%%J%j%%J%%%%jJ%%%%%%%%%j%%%%%JjJ%%%%%jJ%
-29125G%j%%%J%%%jJ%jJ%jJ%%%%%%j%%J%%%%%%%%%%%%%jJ%%%jJ%%%%%%%%%%Jj%%%%%Jj%%%
-29056G%%%%%%%%%%%%%%%%%jJ%%%%%%%%%Jj%%%%%%Jj%Jj%JjJ%j%%%%%%%%%%%%%%%%%%%J%%
-28987H%j%%%J%jJ%%j%JjJ%jJ%%%%jJ%j%%J%%%%%%%jJ%%%%jJ%%%%j%J%%%%%%j%J%%%%%%jJ
-28918H%%%%%%j%J%%%%%%%%%jJ%%Jj%%%%%%%%%%%%%%%%%JjJ%j%%%%%%%%%%%%%%%%%%%%%%%
-28849H%%%J%%%%jJ%j%J%j%%Jj%%%%Jj%%%%%%J%%%j%J%jJ%%%jJjJ%%%j%%J%%jJ%%%%%%%%%
-28780I%%%%%%%%%J%%j%J%%j%J%%%%%jJ%jJjJ%%%%%%%Jj%%%%%%%%%%%%%%%%%%%%%%jJ%j%J
-28711A0%%j%Jj%%%%%%%j%%%%%%%%%%%%%jJ%%%jJ%%%%%%%%%%%%%jJ%%%%jJ%%%jJj%%%J%%j
-28643GJj%JjJ%jJ%j%%%J%%%%j%%%%%%%%%%%jJ%%Jj%J%j%%%%%%%%Jj%%%%%%%%%%%%%%Jj%%
-28574GJj%jJ%%%%%%%%%%%%%%%%%%%%%%Jjj%JjKj%%%%%%%%%%%%%%jJ%%%%%jJ%%%jJ%%%%%%
-28505G%%%jJ%%jJ%%j%Jj%%%%J%%%%%%%%%%j%%J%%jJj%%%%%%%%%%%%J%%%j%J%%%j%%%%%J%
-28436Gj%J%j%JjJ%jJj%J%j%Jj%%%%%%%%%JjJj%%%%%%%%Jj%%%%%%%%J%j%%Jj%J%j%%%%Jj%
-28367F%Jj%%J%%%jJj%%J%jJj%%%%%%%%J%j%J%j%%Jj%%%%%%%%Jj%%Jj%%%%%%Jj%%%%%%%%%
-28298F%%%%%%%%%%%%%%%%%%Jj%%%%%%%%Jj%%%jJ%%%%%%%%%%%%%%%%%%%%%%jJ%%%%%%%%%%
-28229F%%%%%%%%%Jj%%%%J%j%%%%%%%%%%%%%%%%%%%jJ%%%%%%%%Jj%%%%%%%%%%Jj%%%%jJ%%
-28160F%%%%%%%%%J%j%%%%%%%%%%%%%%%%%%Jj%%%%%%%%%%%%%%%%%%jJ%%%%Jj%%%Jj%%%%%%
-28091F%%%%%%%%%%%%%%%%Jj%%%%%%%%%%%%%%%%%%%%%%%%%%%%%jJ%%%%%%%%%%%%%%%%%%%%
-28022F%%Jj%j%J%%%%%%%%%jJ%%%%%Jj%%%%%%%%%%%%%%%%%%%%%%%%%%%%%%%%%%%jJ%%%%%%
-27953FjJ%%%%%%%Jj%%%%%%%%%%%%%%%jJ%%%%%%%%%%%%%%%%%%%jJ%%%%%%%%%%%%%%%J%j%%
-27884F%%%%Jj%%%%%jJ%%%%%%%%%%%jJ%%%%%%%%%%%jJ%%%%%%%%%%%%%%%%%%%%%%%J%j%%%%
-27815F%%%%%%%%%%%%%%%%%%%J%jJjJj%%%%%%%%%%%%%%%%%%jJ%%%%%%%%%%%%%%%Jj%%%%jJ
-27746F%%%Jj%Jj%%%Jj%%%%%jJJj%%%%%%%%Jj%%%%%%%%%%%%%%%%%%JjJj%%%%%%Jj%%%%%%%
-27677F%%%%%%%%%%%%%%%%%Jj%%%%%%Jj%%%%%%%%%%%%%%%%jJ%%%%%%%jJJj%%%%J%j%%%%%%
-27608F%%%%%%%%%%%%%%%%Jj%%%%%%%%%%%%%%J%%%j%%%%%JjJj%Jj%%JjJj%%%%%J%j%%%%%%
-27539F%%%%%%%J%%j%%J%j%%%%%%%%JjjJ%%%%%J%j%%%Jj%%%%JjJ%jJjJ%j%jJ%Jj%%%%%%%J
-27470G%j%%J%j%%JjJj%%%%%%%%%%J%%%j%%%%%%%J%%j%J%j%%%%%%%%%%%%%%Jj%%%%%%%%%J
-27401Gj%%%J%jJjJ%%%j%%Jj%%%JjJj%%%%%%%J%j%%%Jj%%JjJj%%%Jj%%%%%%%%J%j%%%%%%%
-27332F%%J%j%%%J%jJj%%%%%%%%%Jj%%%Jj%%%%J%j%J%j%J%jJ%j%%Jj%%%Jj%%%%Jj%%J%%%%
-27263Gj%%Jj%%%%%J%jJjJjJ%%%%%%%%%j%Jj%%%Jj%%%J%%j%%%%%%%%%%%Jj%%Jj%%%%%J%%%
-27194Gj%%%%%%%J%j%%%JjJ%%j%%%%%%%%Jj%%%%%%%%%J%jJj%%%%%%%%%%%%%%%Jj%%%J%%%j
-27125F%%%%%Jj%JjJj%%%%%%%%%%%%Jj%%%J%%j%%JjJ%j%%%%%J%j%%Jj%Jj%%%%%%%%%JjJ%%
-27056Gj%%Jj%%%%%J%jJj%%%%Jj%%J%%j%%Jj%%%%%%%%%%%%%JjJj%Jj%%%%%%%%J%j%%%%%%%
-26987F%%%%%%%Jj%%%%%%%%%J%j%%Jj%%%%%%%Jj%%%%%%%%%%Jj%%%J%%%j%Jj%%%%Jj%%%%%%
-26918F%%%%%%%%%%%%%%jKj%%%%%%%%%%%%%%%%%%%%%%%%Jj%%%%%%%%%%J%j%%%%%%%%%%%%%
-26849F%%%%%%%jJ%%%%%%%%%%%%%%%%%Jj%%%%%%%%%%%%%%jJ%%Jj%%%%%%%%%%%%%%%%%%%%%
-26780F%%%%%%%%%%%%J%j%%%%%%%%%%%%%%%%%%%%%%%%%%%%%%%%%%J%j%%%%%%%%%%%%%JjJ%
-26711Gj%Jj%%%%%%%%%%%%%%Jj%%Jj%%%%J%j%%%%%%%%%%Jj%%%Jj%%%%%%%%%%%%%%%%Jj%%%
-26642F%%%%%%%%%%%%%%%%%%%%%J%j%%%%%%%%%%%%%%%%%%%%%%%%%%Jj%%Jj%%%jJ%%%%%%%%
-26573F%%%%%%%J%j%%J%j%%%%%%%%Jj%%%%%%%%%%%%%%%%%%%%%%%%%%%%%%J%jJ%j%%%%%%%%
-26504F%%%%%%%%%%%%%%%%%%%%%%%%%%%%%%%%%%%%%%%%%%%%%%%%%%%%%%%Jj%%%Jj%Jj%%Jj
-26435F%Jj%%%%jJ%%%%%%%J%%j%%%%Jj%%%jJ%%%%%%%%%%%%%%%%%%%%J%j%%%%%J%%j%Jj%%%
-26366F%%J%j%%%%%%%%%%Jj%%%%%%%%%%%%%Jj%%%%jJ%%Jj%Jj%J%j%%Jj%%%%%%%Jj%J%j%J%
-26297Gj%%%%%%%%%%%%J%jJj%Jj%%%%%%%Jj%%%%%%%%%%%%%%%JjJ%j%%%%%%%%%%%%%%%%%%%
-26228F%J%%%%j%%%%%J%jJj%%%%%%%%%%%%%%%%%%%%%%%Jj%%%%%%%%J%j%%%%%%J%j%%%%%Jj
-26159F%%J%%j%Jj%%%%%%JjJ%%%jJj%%J%j%%%%%%%%%%%%jJ%%%%%%Jj%%%Jj%JjJj%%%%%%%%
-26090F%%%%%%%%%%Jj%%%J%jJ%%j%%%Jj%%%Jj%Jj%%JjJj%%%%%%%%Jj%%%Jj%%%%%%%%Jj%%%
-26021FJ%%jJj%%%%%%%%%%%%%%%%%%%Jj%%%%%%%%%%%%Jj%%%%%%J%%%%j%%%%JjJ%j%%%%%%%
-25952F%%%Jj%%%%%%%%%%%%%%jJ%%%%%%%%%%%%%%%%%%J%%%j%%%%%%%%%%%%%Jj%Jj%%Jj%J%
-25883Gj%J%j%Jj%%%%%Jj%%%%%%%%%%J%j%%%%%Jj%%%Jj%%%J%jJ%%j%%%%%Jj%J%j%%%%Jj%J
-25814G%%%%%j%J%j%J%%j%%%J%%j%%%J%j%%%%%%%J%%jJjJ%%j%%J%j%%%J%%j%%%Jj%%%%%%%
-25745F%%J%jJ%j%%%%Jj%Jj%%%J%j%%Jj%J%%j%%%%%%%%J%%%%%%j%J%j%%%Jj%J%jJj%%%%Jj
-25676F%%%Jj%%Jj%%%J%j%J%%%j%Jj%%%%%%Jj%%%JjJj%%%%%%%J%%j%%%J%jJ%j%J%%j%%%%%
-25607F%%J%%%j%J%%jJj%%JjJ%%%j%Jj%J%j%J%%jJ%%%jJ%%jJ%%jJ%%%j%%%%%%J%jJ%%jJjJ
-25538G%%%j%%J%%%%%%%%%%j%%%%J%j%%J%j%%%J%jJ%jJ%jJ%%%%j%J%j%%%%Jj%%J%j%%%%%%
-25469FJ%%j%%%%%J%j%%J%%jJ%%%%%%%j%%%%Jj%%%%%%JjJ%%jJ%%%%%%j%%%%J%%%j%%J%%%%
-25400G%j%%%%%%%%%Jj%%Jj%J%%j%%J%jJj%J%j%Jj%J%j%Jj%%%Jj%%%J%jJ%%jJ%%%%%jJj%%
-25331F%%J%%%jJ%j%%%%J%%%%%%%%%%%%%jJ%%%%j%%J%%%%%jJ%%%%j%%%Jj%%%J%%%%%jJ%j%
-25262F%%%%%%%%J%%%j%%%J%j%%%%%%%%%%J%jJjJ%%%%j%J%%%j%%%Jj%%%%%%%%%%%%%%J%j%
-25193FJ%jJ%j%%%%%%J%j%%J%%%%%%%%%j%%%JjJ%jJ%%jJ%%j%%%J%%%jJ%%%%%%%%%%j%J%%j
-25124F%%J%%%jJ%%j%%J%%%%%%%%%%%%%%%jJ%%%%%jJ%%jJ%%j%%%%J%%j%J%j%J%j%J%%%j%J
-25055G%%%%%%j%J%%jJ%jJjJ%%%%%%%%%%%%%j%J%jJ%%%%%jJ%%jJ%%j%J%%%%jJ%j%%%%%J%j
-24986F%J%%%%jJ%%%j%%%J%jJj%%%%%%J%%j%J%%jJ%%%%%%%%%j%J%j%Jj%%J%%%%%%%%j%%%J
-24917G%%j%J%%%j%JjJ%%%%%%%%%jJj%J%%%%j%J%%%%j%%%J%%%%%%%%%j%JjJ%j%Jj%%%J%%j
-24848FJ%%%jJjJ%%%%%j%J%j%%%%J%%j%%%%Jj%%J%%%%%%%%%%jJ%%%%%%%%%jJj%J%%j%J%jJ
-24779G%%%%%%%%%%%%%%%%%J%%%%%%J%JJJJJK%J%%j%%J%jkkjjjj%%%%j%%%%%%%%%%%%%%%%
-24710G%jJjJ%%j%%%J%j%JjJJj%j%Jj%J%%jJ%jJ%%%%%j%J%%%%%%%%%%%%%%j%%J%%%%jJ%%%
-24641G%%%%%%%%%%j%%%%J%%%%%%%%%%j%J%%%%j%%%J%%%%%%%%%j%J%%%%jJ%%%%%%%%%%%%%
-24572G%%jJ%%%jJ%%%%%%%%%%%j%%J%jJjJ%%j%J%%jJjJ%%%%%%%%j%%%JjJj%J%%j%%JjJ%jJ
-24503G%%%%jJ%%%jJ%%%%j%%J%%%%%jJjJ%%%%%%%%%%%%%%%%%%%%%%%%%%%%jJ%%%%%%%jJ%%
-24434GjJ%jJ%%%%%%%%%%%%%jJj%Jj%Jj%J%%%%jJ%%%%%%%j%J%%j%J%%j%J%%%j%J%j%J%%%j
-24365FJj%%J%%%%%%%%%%Jj%%%%%%%%%j%JjJjJ%%j%J%%%j%J%j%Jj%J%%jJjJ%%%%%%j%J%%%
-24296G%%j%%J%%%%%%%%%j%J%%%%j%J%%%%%j%%J%%%%%%%%%%%%%%%jJ%%%%%%%%%%%%j%%%J%
-24227GjJ%%%J%j%jJjJ%%%jJjJ%jJjJ%j%J%jJ%%%%%%%%%%%%%%jJjJ%%%%%%%%%%%j%%%%J%%
-24158GJj%%%jJ%%%%%j%J%%%jJ%%%%%%jJ%%%%%%jJ%%jJ%j%J%j%J%Jjj%J%%%j%%%Jj%%%JjJ
-24089GjJ%jJjJ%%j%J%%%%%%%%%%%%%%%%%jJ%%jJ%%%%j%J%%%%%%j%J%%jJ%jJ%%j%J%%%%%%
-24020G%%Jj%%%%%%%%%%%%j%%%%%Jj%%J%%%j%%J%%j%J%%%%%%%%%%j%J%%%%%%%%j%J%j%J%%
-23951G%%j%J%%%%%%%%%jJjJj%J%%%%%jJ%%%jJ%%%%%%%%j%%J%%j%%J%%j%%%J%%%j%J%%%j%
-23882F%%%%J%%%jJ%%%%%%JjjJ%%%%%%%%%%%%%%%j%J%%%%%%%%%%jJ%%%%%j%%J%%%%%jJjJj
-23813FJ%%%jJ%%%%%%%%%jJjJ%%%jJ%%%%%%%%jJ%%%%%%%%j%J%%%%%j%%J%%%%%%%%j%J%%%j
-23744FJ%jJ%%%%jJ%%%%%j%%J%%Jj%%%%%%j%J%%%%%%%%j%J%%%%%%%%%%jJ%jJ%jJ%%%%%%%%
-23675G%%%%%%%%%jJ%%%jJ%%%%%%%%%%jJ%%%%%%%j%J%jJj%J%%%%%%%%%%j%J%%jJ%%%%jJ%%
-23606G%jJ%%%%%%%%%%%%%%%%%j%J%%%%%%jJ%%%%%%%%%%%%j%J%%jJ%%%%%%jJ%%%%%%%%%%%
-23537G%jJ%%%%jKj%%j%J%%%%%%j%J%%%%%%%%%%%%%%%%%%%%%%%%%%%%%%%%%%%%%%%J%%j%%
-23468G%%j%%%J%%%%%%jJ%%%%%%%%j%%%J%%%%%%%%%jJ%%%%%jJ%%%jJ%%%J%j%%%%%%%%%%%%
-23399G%Jj%J%j%Jj%%jJ%%%%%jJJj%%%jJ%%%%%jJ%Jj%%%%jJ%%%%%%%%%%%JjjJ%%%%jJ%%%%
-23330G%%%%%%%%%%%%%%%%%%%%%%%%jJ%%%%%jJ%%%%%%%%%%%%%%%%%%%%%%%%%%%%%%%%%%%%
-23261G%%Jj%%%%%%%%JjJ%j%%%%%%jJ%J%j%%jJ%jJ%%%%%jJ%%%%Jj%%%%%%%%%%%%%%%J%%jJ
-23192Hj%%J%j%%%J%%%j%J%jJ%%%%%j%%%J%%%jJ%%j%%%J%%%%%j%J%%%j%%%%%%%J%%jJ%%j%
-23123G%%%J%%%%%%jJ%%%j%J%%%jJ%j%Jj%J%%%%j%%%%JjJ%%j%Jj%%J%%%%%%%%jJjJ%%%%%%
-23054H%%%%%%%%%%%%%%%Jj%%%jJjJ%j%J%jJ%%%jJj%J%j%%J%jJ%jJ%jJ%%%%%%%%%%%%%%%%
-22985H%%JjJ%%%jJJjJ%%%%J%jJ%%%j%J%j%%%%%j%J%%%%%%%%J%J%Jj%J%%%JJ%j%%%j%%j%%
-22916A2%j%%%j%%%%%%%%%%%%JjJ%%%%%%jJ%%%jJj%j%%%%%%%%jJj%%Jj%JjJj%%%%%%%%%%j
-22848G%J%%%j%J%%%j%%J%jJ%jJ%%%Jj%%%j%JjJ%%jJ%j%%J%%%jJ%j%Jj%J%%%%%%j%%%%%%%
-22779G%%Jj%%J%%jJ%%%j%%%%%%%%%%%%%%%%JjJj%%%%%%J%j%%%%J%j%%%%%%%%jJ%%%%%%%%
-22710GJj%%%%%%%%%%%%JjJj%%%JjJ%jJ%jJ%j%%%%%%%%%%Jj%%%%%%%Jj%%%Jj%%%%%%%%%%%
-22641G%%%%%%%Jj%Jj%%%%J%j%%JjJj%Jj%J%%jJj%Jj%%Jj%J%jJj%%Jj%%%%%Jj%%%Jj%%%%%
-22572GJj%%%%Jj%%%%%%%%%%%%%%%%%%%%%Jj%%%%%%%%%%%J%%j%%%%%%%%%%%%J%j%%%%J%%j
-22503G%%%JjJjJ%jJj%%%%%%%%%%%jJ%%%%%%%%%%%%%%%%%%%%%%%%%%%%%%%%%%%%J%j%jJ%%
-22434G%JjJ%j%%Jj%%%J%jJjJj%%Jj%%%%%%%%Jj%%Jj%%J%%jJj%%%%%%%%%%%%J%j%%%%%%%%
-22365G%%J%jJj%%%%JjJj%%%%%%%%%%%J%jJ%j%%%Jj%Jj%%%Jj%%%%%%%%%J%j%%%Jj%%%%%%%
-22296G%J%%%%%j%%Jj%%jJ%Jj%Jj%J%%jJ%%j%%%%%%%%Jj%%%%J%j%%J%j%Jj%%%Jj%%%%%%%J
-22227H%j%%%%%Jj%%%%%%%%%%%%%%Jj%%Jj%%%%%%%%J%j%J%%jJ%%j%%%J%j%%J%%%j%%%%%%%
-22158G%%%%%%%%%%%%%J%%j%%J%j%%%%%%%%%JjJj%J%%j%%%J%%j%%%J%j%%%%%%%JjJ%j%%%J
-22089H%j%%Jj%%%%Jj%%%J%%j%Jj%Jj%J%%%j%J%j%J%j%Jj%%%%%J%%j%%%J%j%JjJ%j%%J%%%
-22020H%%%jJ%%j%J%%jJj%%%%%%%%J%j%%J%jJj%%J%%%j%%JjJ%jJ%%%%%j%J%j%J%j%%JjJ%j
-21951GJ%%%j%J%jJ%jJ%jJ%%jJ%%jJ%%%%%%%j%%J%%jJ%%%j%%%%%%%%%%%%%%%%J%%%%j%%%J
-21882HjJ%%jJ%%j%%Jj%%J%%j%%%J%%j%J%j%J%%%jJ%%j%%%J%%%%j%%JjJ%jJj%J%jJ%j%%%%
-21813G%J%%j%J%jJ%%%j%%%%%Jj%%%%%J%%%jJ%%%%%%%jJ%%%%j%%J%%j%%%J%jJ%%j%%J%%jJ
-21744H%%%%jJ%jJ%%%%%jJj%J%%%%%%%%%%jJ%%%%%%%%%%%%%%%%%%%%%%%%%%jJ%%%%%%%jJ%
-21675H%%%%%%%%%j%Jj%%J%%jJ%%jJ%%%%%%jJ%jJ%%j%JjJ%j%%%%JjJ%j%J%%%%%j%%J%%%j%
-21606G%%J%%%%%%%%jJ%%%%%%jJ%j%%J%j%%%%Jj%%%%J%%%j%J%%%%%%%%jJ%%%%%%%%%%%%%%
-21537H%j%J%%%%%%%%%%%%%%%%%jJ%%jJ%%%%%%jJ%%%%j%%J%j%%J%jJ%%%%%%%jJj%%%J%%%%
-21468H%%%%%j%%%J%%%%%%%%%%%%%%%%%%%%%%%%%%%%%%%%%%%%%%%%%%%%%%%%%%%%%%%%%%%
-21399H%%%%%%%%%%%%J%j%%%j%J%%%%%jJ%%%%%jJ%%%%%Jj%%%%%%%%%%%%%%%%%%%%j%JjJ%%
-21330H%%%%%%%%%%Jj%%%%%%%%%%%%%jJ%%%%%%%%%%%%%%%%%%%%%j%%J%%%%%%%%%%%%%%jJ%
-21261H%Jj%%%%%J%j%%%%%%%%%%%%Jj%%%%%%%%%%%%j%J%%Jj%%%%%%%%%j%J%%%%%%%%%%%%%
-21192H%%%%J%j%%J%%%J%%%%%%%%%%j%%%%jJj%%%%%%%%%%%%%%%%%%%%%%%%%%%J%j%%%%%%%
-21123H%J%%j%%%%%%%%%%%%%%%%%%%%%%jJ%%%%%%%%%%%%%%%%%%%%jJ%%%%%jJ%%%%%%%%%%%
-21054H%%%%%%%%%%%%%%%%%%%%%%%J%j%%%%%%%%%%%%%%%%%%%Jj%%%%%%%%%%J%%j%%%%%%%%
-20985H%%%%%%%%%%%%%%%Jj%%J%j%%%%Jj%%JjJj%%Jj%%%%Jj%%J%%jJj%Jj%%%%%Jj%%%%%%%
-20916H%%%%J%%j%%%%%%%%%JjJ%%j%%%%%%Jj%J%j%%%%%%%%%%%%%%%%%%%%%%%%%J%%j%%%%%
-20847H%Jj%%%%%J%%j%jJ%%%%%%%J%j%%%%%%%%J%%%%%%%%%%%j%%J%%j%%%%%Jj%J%j%J%j%%
-20778H%%%%%%%%%%%%J%%j%%%Jj%J%%j%%JjJ%%j%J%%%j%Jj%%%J%%%%j%%%%%%%%J%jJ%%%j%
-20709H%%%%Jj%%J%%%%j%J%jJ%%%%%j%J%%jJ%%%%%j%%%%%J%%j%Jj%Jj%Jj%J%j%%J%jJj%J%
-20640I%%%Jj%%%%%%%%%%%%%%j%%%J%%jJ%%%%%jJ%%%%%%%j%J%%%%jJj%%J%%%%j%%%J%%%jJ
-20571IjJ%%jJ%j%JjJjJ%%%%%%%%%%%%%%%%%%%jJ%%%%%%%%%%%%j%J%j%J%j%%%%%%%%J%%%%
-20502I%j%JjJ%%%%%%%%%jJ%jJ%%%%jJ%%j%J%j%JjJ%%j%%%J%%%%%%%%%%j%JjJ%%j%J%%%%%
-20433I%%j%%J%%%j%%J%j%J%%%%j%J%%%%%%%jJ%%%j%J%%%%%%%%j%J%%%jJ%%%%%jJ%%%%%%%
-20364IjJ%%%%%%%%%%%%%%%%%%%%%%%%%%%%%%%%%%Jj%%%%Jj%%%jJ%Jj%%%%%%%%%%%%%%%%%
-20295I%%Jj%%%%%%%%%%%J%jjJ%%%jJ%%%%%%%%%%%%%%%J%j%%%%%%%%%%%%%%jJ%Jj%%%%%%%
-20226I%%%%%jJ%Jj%%%%%%%%Jj%%%%%%%%%%%%%%%%%%%%%J%j%%%%%%J%j%%%Jj%%%Jj%Jj%%%
-20157IJj%%%%%%%%%%%%%JjJj%Jj%%%J%%j%%%Jj%%%J%jJj%%Jj%%JjJ%%%%jJ%%%j%%%J%%%%
-20088A0jJ%%%j%J%%%j%Jj%%%%%%Jj%%%%%J%%j%%J%%jJ%j%%%%J%jJ%%%%jJj%%%%%J%%%%%%
-20020A0%%%%jJ%%j%Jj%%J%%%%%jJ%%j%%J%jJ%%%%j%%%%J%%%%%%%%%%%%%%%j%%J%jJjJ%%%
-19952A0%%%%%%%%%%%%%jJ%%%%j%J%jJ%j%%%%J%%%jJ%%%%%%%%%%%%%%%%%%%Jj%%%%%%%%%%
-19884A0%%%%%jJ%jJ%%%%%%%%%jJ%%%%%%%jJ%%%%%%%Jj%%%%%%%%%%%%%%%%%%Jj%%%%%%%jJ
-19816A0%%%%%%%%%%%Jj%%%%J%j%J%j%%%%%%%%%%%%%%%%%%%%%%%%%%%%%%%%%%%%%%%%Jj%%
-19748A0%%%J%%j%%%Jj%%%J%%j%%%%jJ%%J%%j%%%%%%%%%%%%%%%Jj%%Jj%%%Jj%Jj%%%%%%J%
-19680A1%jJ%jJ%%%%%j%J%j%JjJ%jJ%%%%%Jj%%%%%%%%%%%j%%Jj%Jj%%J%%%%%jJ%j%J%%%%%
-19612A1j%%J%%%%%%%%%%%%%%%%%jJ%%%%%%%Jj%%%%%%%%%%%%%jJ%%%%%%%%%%%%%%%%%%%%%
-19544A1%%%%%%%%%%%%Jj%%%%%JjJj%%%%%%Jj%%%%%%%%%%%%%%J%j%%%%JjJ%%%%%%jJ%%%%%
-19476A2%%jJ%jJ%j%J%jJ%j%J%%j%Jj%Jj%%%%%%%%%%%J%%%%%%%%%%%%%%%%%%%%%%%%%%%%%
-19408A2%%%Jj%%%%%%%%%%%%%Jj%%%%%Jj%Jj%%%%%%%%%%%%%%%%J%%%%%J%%J%%J%J%%JJjj%
-19340A7j%jj%j%%%%%%j%%J%%j%%%J%j%%%%%%Jj%%%JjJjJ%%jJ%j%JjJjJ%j%Jj%%%%JjJjJ%
-19272A3%%%%%j%%J%j%%%%J%%%J%%%%J%j%%%%%jJ%j%%%%%%%%%%%%%jJjJ%%jJ%j%J%%%%%%%
-19204A3%J%%%%%%J%%%%%%j%JjJ%j%Jj%%%%j%J%%%jJ%j%%%%%JjJ%j%Jj%%J%%%%%%Jj%%%%%
-19136A4%%%%%%%%%%%%%%%jJj%%%%%%J%%%%%%%J%jJ%j%JjJjJj%%%Jj%%%%J%%J%j%J%%%j%J
-19068A6j%%%%%%%%j%%%%Jj%%%%%%%%%%Jj%J%jJ%%%%Jj%%J%J%%J%%JJ%%%Jj%Jj%%jJj%j%%
-19000A8%j%%%%Jj%%J%%%J%J%%JJ%KJJKJKJKJJKJJJJJ%%jJjj%k%jkjjjkjkjkjjjj%j%j%jJ
-18932A9j%%%j%%Jj%%%%%%%%%%%%Jj%%%%%%%%%j%%%JjJ%%%jJ%%%j%%%J%jJ%%%j%J%%j%%%J
-18864A7j%%%%Jj%%%%J%%%jJ%%%%%%%%jJjJ%%%%jJ%%%%%Jj%J%%%%%%%%%%%%j%%%%%%%%%%%
-18796A7%%%%%%%%Jj%%%%%%Jj%%J%jJjJjJjJ%%%%%%%%jJjJj%%%%J%%%jJ%%%%%%%%%%Jj%Jj
-18728A8J%%%j%Jj%J%jJ%%J%j%J%%jJj%%%J%j%%%Jj%%J%%%%J%%jJ%j%Jj%Jj%JjJ%%%%%%%%
-18660B1%%%%%J%%%%%%%jJ%%%%j%J%j%%%%%J%j%Jj%%JjJjJ%%%%%%%%%%%%%J%%%%%%%%jJ%%
-18592B3%%%%%Jj%%%%%%%%%%%%J%%%%%%J%%%%%j%%%%%%J%jJ%%%%%%%Jj%J%Jj%%%%J%%%%%%
-18524B7%%%%%Jj%%%J%%%%%%%%%%%J%%%%J%%%J%%%J%%%%JjJ%%J%%J%J%%JJ%JJ%JJKJKJLJL
-18456E5LLMMOOPJ0J1J4J7K1K4K8L3L5L8L8L7L2K5J7Onj5k5l2l8l9m0l7l3l0k4k0j6j3j0q
-18417H9oommmklljkkkj%j%jj%j%%j%%%jj%%j%%%j%%%%j%%%j%%%%%%%j%%JjJ%%jJj%J%%%j
-18349C7%J%%%jJjJ%%%%%%%j%J%%%Jj%%J%%%J%%%J%%%j%J%j%%%jJ%%%J%%jJ%%%%J%J%%JJ%
-18281D5%J%j%%J%j%JjJ%J%%J%%%J%%%%%%J%J%J%%%J%%jJj%JJj%J%J%J%J%%%%%Jj%%j%%%%
-18213E6jJ%j%J%%J%%JJ%J%J%J%J%JJJ%%J%J%jJ%%%%%%%%J%J%JJ%J%J%K%%%%%%JJJ%%J%JJ
-18145H2J%JJJJJJJJJJK%KJJ%KJJJ%JJJJ%JJ%JJJJJJJ%JJJJJJJJJJKKKKJKKKKLJKJKJJ%%J
-18077A56%%%%J%%%Jj%kjkkkkkjjj%JKKLNMNONNNNMMMLLLKKKLJKLLLLMLLLMLNLMNMONONON
-18010C08POOPOPPOPQQQQRRRJ0J1J1J1J2J3J3J3J3J4J4J4J4J6J5J6J6J7J9J8J9K1K2K4K5K7
-17968H44K8L1L2L4L7M1M2M5M9N2N6O0O4O9P4Q0Q6R3J01J11J21J34J49J67J86K10K40K72L09
-17939C817L56M09M70N43O30P34Q65J025J234J501J840K262K769L358M016M701N375N989O417
-17920D8311O589O486O058N180L965K545Q66j082k904m457n850o893p250p178o831o121n188
-17903B6246m305l480k743k155j708j380j135r54q13p04o13n37m72m16l66l21k83k50k21j97
-17883C193j77j59j42j30j19j07r9q9q3p7p0o6o1n6n4n0m7m4m2m1m0l8l8l6l6l4l4l3l1l1
-17853A129l0k9k7k6k5k5k3k2k2k0k0j9j9j7j7j6j6j5j6j6j6j5j6j6j6j7j6j7j9j9j9k0k1
-17820D82k1k0k0j9j9j7j5j4j4j2j3j1j0j0j0j0qrqqpppppoononnmmklkkjj%j%%kjkllmmn
-17769A02onononnnmlllkljklkjkkkjj%j%%%J%%%%%%%%%%j%%j%j%j%%%%%%%j%%%jj%j%%%%
-17702A6%%%J%Jj%J%%%J%%%%%%J%%%%%j%j%%%j%%%%%%jJ%%%J%%%j%j%%jj%j%%%jJ%%%%J%j
-17634A3J%%%%J%%%%%%%%%%%%jj%%jj%j%j%%%j%%%%J%jJ%%%%%%%j%%%%%jJ%%%%%%J%j%%%%
-17566HjJj%%J%%%J%j%%%j%%%J%%%%J%J%%%%%%%%%%%%%jJ%jj%%j%%%J%%%%%JjJ%%%%j%%J%
-17497I%%%%%%%%%%j%J%%%%%%%%%%%%Jj%%%JjJ%%%%%%j%%%%%%j%%%%%%%%%%%%%%%%%%%J%%
-17428I%%J%%J%%%%J%%%JJ%J%J%%JJJJJJJKJKLLLMMNOQRJ1J4J7K1K5K9L2L7L8L9L6L3K4J6
-17373D45Onj8k6l3l9m0l9l7l3k8k4k0j5j2j0qnommlklkljkkkkjjjjjj%%j%%jj%%%%%%j%j
-17320A2Jj%jJ%j%%%%%%%jjJj%Jj%%%Jj%%j%J%j%%%j%J%%j%%%%Jjj%Jj%%%%%%%%%%%%%%%J
-17252Gj%%%%%%%%%J%%%%%%%j%%%Jjj%%J%j%%%%%%%%J%%jJjJ%%%jJ%j%%%%%%%%j%%%%J%jJ
-17183Ej%%%%%%%%%%%%%%%%%%%%%%%J%jJ%j%%%%%%J%jJ%jJjJ%%%Jj%%%Jj%%%%%%%%%jJjJ%
-17114E%%%%%%%%%%%%%%%%%%%%%%%J%j%J%%%%%%%%%%%%j%%%%%%%%%%%%%%J%j%%%%%%%%J%%
-17045Fj%Jj%%Jj%%%%J%j%%%%%%%%%%%%%%%j%%%%%J%%%%%%%J%%%%%%%j%%%%%%%%%%JjJjJj
-16976E%%%JjJ%jJ%%%j%%%%%%%%%%jJJj%%%%%%%%%%Jj%Jj%%%%%%%%%%%%%%%jJ%%%%%%%%%%
-16907E%%%%%%%%J%%j%%JjJ%%j%%Jj%%%J%j%%%%%%%%%%Jj%%%%%%J%jJ%jJ%%jJj%J%%j%%%%
-16838E%%Jj%J%%j%J%%%%%%%%%%%%%%%%%%%%%J%%j%J%jJjJj%Jj%J%%%%%%jJ%jJj%%%%Jj%%
-16769F%Jj%%Jj%%%J%jJ%%j%%%Jj%JjJ%jJj%%%%%%%jJ%%%jJjJ%%Jj%Jj%%Jj%%Jj%%%%%%%%
-16700F%%%%%%%%%%%%%%%%%%%%%%%%%%%%%%%%%%%%%%%%%j%J%%%jJ%%%%%%%%J%jJ%%%j%%%%
-16631F%%%%%%%J%j%%%%J%%%%%%%%%%%%j%J%%%%%%%jJ%%%%%J%%Jj%j%%%%%%%%Jj%%j%Jj%%
-16562F%%%%%J%%%%%%%%%%jJ%%%jJ%%%%%j%%%%%J%%%%%%%j%%%%J%%%%%%%j%JjJjJj%JjJj%
-16493F%%J%%%%%%%%%%%%%%jJ%%%jJ%%%%%%%%JjJj%%Jj%%Jj%%%%j%%%J%%%jJ%%jJ%%%%%jJ
-16424G%%%%%jJ%%j%%%%%J%%%%j%%%J%%%%%%%Jj%Jj%J%%j%%%%Jj%%%%%%%%%%%%%%%%%%%%%
-16355G%%%%%%%%%%%%%%%%%%%Jj%%%Jj%JjJ%jJ%%%%j%%J%%%%j%J%j%J%%%%%%%%jJ%%%%%jJ
-16286H%%%%%j%%%%%J%jJ%%%%j%%JjJ%%j%%J%%%%%%%%jJ%%%%%%%%%%%%%%%%%%jJ%%%%%%%%
-16217H%%%%%%Jj%%%%%Jj%Jj%J%%%%%%j%J%%%%jJjJ%%jJj%%%J%j%%J%%j%%%Jj%%%%Jj%J%%
-16148IjJ%%%%jJ%jJ%%%%%%%%%%j%Jj%%%%%%J%%%j%J%%%%%%%%jJ%%%%%%%%%%%%%%%%%%%%%
-16079I%%%JjJj%%%%%%%%J%j%%%%%%%%%%Jj%%%%%%%%%%%Jj%J%%%%%j%%J%%%%j%%%%%%%%%J
-16010A0%j%Jj%%%%%%J%%%%j%J%%%%%%%%%%%%%%%%%%%%%%%%%%jJ%%%%jJ%%%%%%%%%%%%%%%
-15942A0%%%%%%%%%%%%%%%J%j%%%%%Jj%%%Jj%%J%%%%%%%%%j%J%jJ%%%%%Jj%%jJj%%%%J%%%
-15874A1%%%%%%%%%%%%%%%%Jj%%%%%%%Jj%%Jj%%%%%%%%%%%%%%%%%%J%j%%%%%%%%%%%%%%%J
-15806A2j%%%%J%%%%%%%%%%%%%%%jJ%%j%%%%%%J%jJ%%%%%%%%%%%%%%%%%%%%%%%jJ%%%%%Jj
-15738A2%jJ%%J%%%%j%%%%%%%%%J%jJ%j%J%%%%%jJ%%%j%JjJ%%%%%%Jj%%Jj%jJJj%%%%%%%%
-15670A3%%%%J%%%%%%jJ%%%%%%%%%%%J%%j%%Jj%%Jj%%%%%%%%%%J%j%%J%%%%Jj%%%%Jj%%jJ
-15602A5jJ%jJ%jJjJ%%%%%%%%%jJ%%%%%Jj%%%%%%J%%%%Jj%%%%%%%%%%%%%%j%J%jJ%jJ%%%%
-15534A6%%%%%J%%%%%jJ%jJjJ%%%%%%%%%%%%%%%%%%%%%%%%%%J%%jJ%%%%j%%J%%%%J%%%%%%
-15466A9%%%%%%J%%%%%%J%%J%%%JJJJJ%%J%jj%%%%%%jjJ%%%J%J%%%%%%%J%JJ%%%jJJ%JJJJ
-15398C5JJK%KJJJjkkkjjjjjj%%%jJ%%%%jj%%%j%%J%j%%%%j%JJ%%J%%J%%%%%jjkj%%j%%%%
-15330B5%%%%j%%%%J%%%%%%%%j%%%%%J%jJ%%%%%jJ%%%%%%%Jj%%%Jj%%%%J%%%%%%%%J%%%%%
-15262B7%%%JJ%%%J%jj%j%J%%%%%%%%%%%%%%%%%%J%%%%%%jJ%%%%%%%%%%%Jj%J%%%jJ%%%%%
-15194C0%%J%%%%Jj%%%%%J%%%%%%J%jJ%%jJ%%%%%%%%%%%Jj%%%%%%%J%%%%%%%Jj%J%%%%Jj%
-15126C5JjJ%%j%J%%J%%%%%%%J%j%J%%Jj%%Jj%%J%%J%jJ%%%%%J%J%%J%J%K%JJK%JJ%jjkj%
-15058D7jj%%%%%%%%Jj%%%J%%%%%%J%%%J%%%%%%J%jJ%%J%%%%%%%J%%%J%%%%Jj%J%%%%JjJ%
-14990E4%%J%%J%%%%%%J%%%%%%J%%JjJ%%J%%J%%%%%J%%%J%%%J%%J%%%J%%J%%J%jJ%%J%%%%
-14922F9JJ%%J%%%%%J%%JJ%%%J%J%%%J%JJ%%%%J%J%%J%%J%J%%%J%%J%J%J%%%J%J%%J%J%J%
-14854I4J%JJ%%%JJ%%J%J%J%JJ%%%J%JJ%J%J%J%J%JJ%%JJJ%J%JJ%JJJ%JJ%J%JJJ%JJ%JJ%J
-14786A33JJ%JJK%%JJJJ%JJJJJJ%JJJJJJ%JJJJJJK%JJJJ%KJJJJJJJKJ%K%JJJJJKJJJKJJJK
-14719A98JJKJJJJKJJKJJJKJKK%KJKJKJJKKJKJKKJKJKJJKKJJKKKJKKKKJKKKJKKKJKKJKLKJ
-14652C01KJKKKKJLJKKLKJKKKJKLKJKKKKKKKKKJKKLJKKKKKKJKKKJKKKJKLKJKKJKKKJJKJKK
-14585D24JKJJKJJKJJKJJKJJJJJ%JKJ%JJJJ%J%JJ%J%%J%%%%JjJ%%%%%%%%%%%%j%j%jjj%%j
-14518D56j%j%jJ%J%KKMNNOPPQOKpj0qppj1j2qpmmllkkkkkjkkjklkllklkkkkkkjlkkkkkkk
-14454C54kkkkkkkkkjklkjlkjkkkkjkjjkjkjklklklkkjkkkkjkkkkjkkkjkkkk%kkkkjkjjlj
-14387B32jjjkkjjkjkjjkjkjjkkjjjkjjkkj%kjjkjjjjjjjk%k%kjkj%jjjjjjj%jjjjjjjjjj
-14320A53k%jkj%jjjkj%jj%k%jjjj%jjj%jjj%k%%jjj%jjj%j%jj%jj%j%jjj%j%jj%j%jj%%j
-14253A03j%j%%jj%j%j%j%jj%%j%jj%%%j%jj%j%j%%%j%%jj%j%j%%j%%j%%j%%j%%jj%%%j%%
-14186G4j%%%j%j%%%j%%j%%j%%%j%%j%%j%%%j%j%%%j%%j%%%%%%j%%j%j%%%%j%%j%%%%%j%%
-14118E5%%j%%%%j%%jJ%j%%%j%%%%%%%j%%%j%%%%%%%j%%%j%%%%%%%j%%j%%%%j%%%%%%j%%%
-14050D3%j%%%%%%jJj%%%%%jJ%%j%%%j%%%Jj%%%j%%%%%%%%%j%%%%%%%jJj%%Jj%%%j%%%%%j
-13982C4%J%j%%%%%%%%%j%%J%jJjJj%%%%%%j%%%%%%%%jJj%%%%%%jJj%%J%%%j%%%%%%%%%%J
-13914C1jj%%%%%j%%Jj%%%%%%%%%%%%%%%j%%%%%%%%%%%j%Jj%%%%%%%%%%%jJ%j%%%%%%j%Jj
-13846B4%%%%%%%Jj%%%%%%%%%j%%%%%%%%%%%%%%%%%%j%%%Jj%%%%%%%%jJj%J%j%%%%%%%%J%
-13778B2%j%%%jJjJjJj%%J%j%%%%J%j%%%%%%j%JjJ%%%%%%%%%j%%%%%%%%J%j%%%%%%%%jJ%j
-13710A8%%J%jJj%%%%Jj%%%%%%%%%%%%%%%%%%%%j%J%%%%j%%Jj%%%%%%%%%%%%%%%%%%%%%%%
-13642A7%%%%%%%%%%j%%%%%%jJ%%%%%%%%%%%%%%%%Jj%%%%%%%%%%%%%jJ%j%%%J%%j%%%%%%%
-13574A5%%%%%%%%%%%j%JjJ%%%%%%%%%%jJ%%JjJ%jJ%%JJJKJ%%JJkkkjj%%j%%%%j%Jj%%jJ%
-13506A4%%%%%%%%%j%%J%%jJ%%%j%%%%%%%%JjJj%%%%%%%%%%%%J%j%J%j%J%j%%%%%%%%%%%%
-13438A3%jJ%%%%%%jJ%%jJjJ%%j%%%%Jj%%%J%%%j%%%Jj%Jj%%%%jJ%%%%%Jj%%%%%%%%%%%%%
-13370A2%J%j%%%%%%%%%Jj%%%%jJj%J%%j%%%JjJjJ%j%%Jj%%J%%%j%%%%J%%%%%%j%%%%Jj%%
-13302A1%%%%%%%%J%j%%%%Jj%%%%%%%%%%%%Jj%%%Jj%%J%%j%%%%jJJj%%Jj%%%%%%%jJ%%jJ%
-13234A1%%%jJj%J%%%%%%jJ%%%%%%jJ%j%%%J%%%jJj%%%%%%%J%j%%%%%J%%%%j%Jj%%J%j%%J
-13166A1j%%%%%%%%%%%%%%jJ%%%%%%%%%%%%%%%%%%%%jJ%%%jJ%jJ%%%%%%%%%%%%j%J%%%%jJ
-13098A0%jJjJ%%%j%%J%%%jJ%%%%jJ%j%%%%%J%%%%j%%J%jJj%%%Jj%Jj%J%j%%%%%J%%%%%%%
-13030A0jJj%%%%%%%J%j%%Jj%%%%J%%%j%%%%%%%%%Jj%%Jj%%%%%%%%%%%J%j%%%%%%%%%%%%%
-12962I%%%%%%%Jj%%%%%%%%%%%%%j%J%%%%%%%%%%%%%%%%%%%%%%%%jJ%jJ%%j%J%%%%%%%%%j
-12893HJ%%%%%%%%%%jJ%Jj%%jJj%%J%%%%j%J%%%%j%J%jJ%%%%%%%%%%%%%%%%%%%%%%%%%%%%
-12824I%jJ%%jJ%j%%J%j%%%J%%j%%%%J%j%J%%%%%%jJ%%%%%%jJ%%jJjJ%j%%%%%%%Jj%Jj%J%
-12755I%%%%j%%%JjJ%jJ%%%%jJ%j%%Jj%J%%j%%%%%%%%%J%jJj%%%Jj%%%%%%%%%%%J%%j%JjJ
-12686I%%j%%Jj%JjJjJj%%%J%j%%Jj%%%%jJ%%%%Jj%%%%%%%%%%Jj%%%%%%J%j%%%jJ%%%%%%%
-12617H%%%%%Jj%%%Jj%%j%J%%%%%%%%%%%jJ%%%%%%%%%%%%%%%%%%%%%%%%%%%%%%%%%%%%%Jj
-12548H%%%%%Jj%%%%%Jj%%%%%%%%%%Jj%%%%%%%%%%%%%%%%%%J%%%%%%Jj%%J%%%%%J%%%%%J%
-12479A2%%%J%%%%%%%%%%j%%%%%%j%%%%%jJj%%%%%j%%j%%%%J%%%j%%%Jj%%%%%%%%%%%%%Jj
-12411H%%J%%%%j%%%%%%%%%J%%j%%%%%%%%%%%%%%jJ%%j%%J%%%%%%%jJ%%%%jJ%%%jJ%%j%J%
-12342H%jJ%%%%%j%Jj%J%%%%%%%%%%%%%%jJ%%%jJ%%%jJ%%%%%jJ%%%%%%%jJ%%%%j%J%%%%%j
-12273GJ%j%Jj%J%%%%%j%%%%%J%jJ%j%J%%j%J%j%J%%%j%J%%%%%%jJ%%%j%JJj%%%%jJ%%%%%
-12204H%%%%%jJ%%%%%%jJ%%%%%%%%jJ%%%%%%%%%%%%J%Jj%%%%%j%%%%%%%%%%%%%%%%%%%%%%
-12135H%%%%%%%%%%%%j%J%%%%%%%%%%%%%%j%J%%%%%j%J%%%%%jJ%%%%%%jJ%%%jJjJ%%%%%%%
-12066H%%%%%%%%%%j%%J%%%%j%J%jJ%%%%%%%%%%jJ%%jJ%jJ%j%%J%%%%%%jJjJ%jJ%%%%%%%%
-11997HjJ%%%%%%%%%jJ%j%J%%%%%%%%jJj%J%jJ%%%%%%%%%%%jJ%%%%%j%J%%%%%%%%%%%%%%%
-11928H%%%%%jJ%%%%%jJ%%%%%%jJ%%%%j%J%%%%%%%JjJj%Jj%%%%%jJ%%%%%%%%%%%%%%J%j%%
-11859H%%%%%%%%%%%%%%%%%%jJ%%%%%%Jj%%%%%%%%%%%%%%%%%%%%%%Jj%j%J%%%%j%%J%jJ%%
-11790H%%j%J%%jJ%%%%%%%%%jJ%%%%%%%%%jJ%%%jJ%%%%j%%J%%%%%%%Jj%%%%%%%Jj%%%%%%%
-11721H%%%JjJj%%%%%J%%%jJj%%%%%Jj%Jj%J%jJ%j%%%%%J%jJj%%%%%%%J%j%%Jj%%%Jj%%Jj
-11652H%%J%%%%%jJjJ%j%JjJ%%%%%%%%%%%%%jJj%%J%%j%%%%%%%Jj%%%%J%j%%%%%%%%%%%Jj
-11583HJjJ%%%%%j%%%J%j%%%%%%%%%%Jj%%%%Jj%%J%j%%J%%j%Jj%%Jj%%%JjJ%j%%%%%%J%j%
-11514H%%J%j%J%j%%J%j%J%j%%Jj%J%%j%Jj%Jj%%%JjJjJ%%%%%%%%%%j%%J%jJ%%%%%%%%%%%
-11445I%%jJ%%%%%jJ%%%%%%%%%%%%%%J%j%%J%J%%jJj%jJ%j%Jj%Jj%%Jj%%%%J%%j%J%%%%%%
-11376A0%%%%%%%j%%J%%j%Jj%%%%%%%%J%%%j%%%Jj%%%%Jj%%J%%jJj%J%%%%%%%jJj%JjJ%%%
-11308A0%jJ%%jJ%%%jJjJ%%j%J%%%J%%jJj%%%%%%%%%%%%%%%%%%J%%%%%%%%%J%%%%%%j%jJ%
-11240A1%jJ%%%%%%jJj%JJj%J%%%j%J%%%%%%jJ%%%%%%%j%J%%%%%Jj%%%%%%%%J%jJ%%jJ%%J
-11172A4%%%J%%%JJJJJJJKJKJLJJJ%JJJKKLKLKLJ%%%%j%KKKLKKKjkkmlkjkJJjJ%jkklmljk
-11104C6jj%jj%kjkkjkjk%j%jj%j%%%%%j%%%JjJ%j%%%%%j%J%jJj%%J%%%%%%%jJj%JjJj%J%
-11036A4%j%%%%%%J%jJjJ%j%%%JjJ%%%%J%j%%%J%j%%JjJj%%%JjJjJ%%%%%%%%%%%%J%jJ%%%
-10968A6%jJ%%%%%%%%Jj%Jj%%%%%%%%%%J%%j%JjJj%%J%%%J%j%%%%J%%%%%%%%%%%%%%JjJ%%
-10900A9%%%%J%j%%J%%%%%%%J%%%%%%%J%%%J%%%jJ%%%J%%JjJ%jJ%J%%J%%J%%%%%JJ%%%%J%
-10832C1%JJ%%%J%JJ%J%JJJKJKKLLLNNOPQRJ1J5J9K0K0J5J0Mok1l1k7k1j4j1pnmljk%%J%K
-10777F0JLMNOORJ1J3J6J9K1J9J4RLrk4l1k5j9j3romljkjJjKJJKKLLNNOPRJ0J0J2J2J0QOK
-10726A88lnmkJMOJ0J1J0QOKkqrpkJMPRQPNMjlpqmkJLOQRJ2J3J5J7K1K3K8L2L7M3N1O1P2Q5
-10675G61J00J18J39J63J86K13K37K53K60K52K32K01J60J17R0R1J25J80K48L15L75M11M09
-10652E636L72L03K02P9m2j08r4j6R4K10L13L84M06L67K75J35m5k50m24m96m58l49k20r6L
-10627F181O7Q2N1j8j22k49l79m66m74m16l30k42j67j13q2p6r1j23j68k18k61k81k72k45k08
-10602A380j73j42j16r4p8o5n4m6l9l3l0k7k4k1j9j7j6j5j3j2j2j0rrrrpqoppoponoomonn
-10561A97omommommnmmmmmnmmnmllmlmllmllllllklkljlkkjkkkkjjjkkj%jjjjk%jjjj%jjj
-10494A9%j%jj%jj%%jj%%jj%%%%k%%%j%%%%%%%jjJj%Jj%JjjJ%%%j%%%%%%%J%%j%%%%%Jj%%
-10426D%J%%%%%%%%%%j%J%%%%%%%%%%%%%%%%%jJ%%%%%%%%%jJ%%%J%j%%%%%%%%J%j%%%%%%%
-10357E%%%%%%%%%J%j%%JjJj%%jJ%%%%%%%%%%%%j%%%%J%j%%J%%%j%J%j%J%%%%%%Jj%J%jJ%
-10288FjJ%j%%%%%%%%jJ%jJj%JjJ%%%%jJ%J%%%%%%j%%%%%%%%%%%%%%%%Jj%%Jj%J%jJjJ%%%
-10219F%%%%%%%%%%%%%Jj%%%JjJ%%%%%%jJ%%%%%%%%%%%%%%%J%%%J%J%JK%JKJKKJKJJJJJ%K
-10150C1KLLKLKKK%jj%%%JKLKKKJjkllllj%%%J%%jklllkjkj%j%j%jkjkkkjkjjjj%%%j%%%j
-10082G%%%%%%%%%j%%Jj%J%j%JjJj%JjJ%j%%%%%%%j%Jj%%%%%%%J%j%%Jj%%%%%jJ%%%%jJ%%
-10013E%%%%%%%%%%jJj%J%%jJ%jJ%%j%J%%%%jJ%%%%%%%%%%%%%jJ%%jJ%j%J%%%%%%%j%JjJj
-9944DJ%%%%%%jJ%%%%%%%%%%%%%%%%%j%Jj%%%J%%j%%J%%%%%%%%jJj%J%j%%%J%%jJjJ%%%%%
-9874E%%%%%j%%J%%jJ%%%%%%%%%j%J%%jJ%%%j%JjJ%%%%%%%%%%%%%%%jJ%%%jJ%%%jJ%%%%%%
-9804EjJ%%%jJ%%%jJ%%%%%%%%%%%%%%%%%%%Jj%%%%%%J%%%%%j%%Jj%Jj%%%Jj%%%%%%%%%%%%
-9734EjJ%%%%%%%jJ%%%%%%%%Jj%%%Jj%%%%%%%%%%%%j%J%%%%%%%%%%%%%%%%%jJ%%%%%%%%%%
-9664E%%%%%%j%JjJ%jJ%%%%%%%%%%%%%jJ%%%%%%%%%%%%%%%%%%Jj%%%%j%%J%jJ%%%%%%%%%j
-9594DJ%%Jj%%%%%%%%%%%%%%%%%%%%%%%%%Jj%%%%%Jj%%%%%%%%%%%%%%%%jJ%%%%%%%%%%%%%
-9524E%%%%%%%Jj%%%%%%%%%jJ%%%%Jj%%%%%%%%%%%%%%j%J%%%%%%%%%%jJ%%%%%%%%%%%%%%%
-9454E%%%%%%%%%%Jj%%%%%%j%J%%%%%%%%%J%j%%%%%%%%%%%%%%%%%%%jJj%J%%%%%%%%%%%%%
-9384E%%%%%%%%%%%%%%%%%%%%%%%%%%%%%%%%%Jj%%%J%%j%%%%J%jJ%%%j%%%%J%%%jJj%Jj%%
-9314E%Jj%%%J%jJj%%%%%%%%%%Jj%%%%%%%%%JjJj%JjJj%%J%jJ%%%jJ%%J%%%%J%%%%%%%j%%
-9244Gj%%%%%%%%%%%%%%%%%%jJ%%%%%%%%%%%%%%%j%J%%%Jj%%%%%%%J%%J%JJK%JKJ%%jkkjj
-9174I%jj%%%jJj%%%%%%%%%%%%%j%%J%%j%%%J%j%Jj%Jj%%%%%J%%%j%%%%%Jj%%%%%%J%%j%%
-9104E%J%j%Jj%%%J%j%%%%J%%jJj%J%%j%%JjJ%%%%j%%J%jJjJ%%j%J%%%%%%%J%jJj%jJ%j%J
-9034Fj%J%%%%%%j%J%jJ%jJ%%%%%jJ%jJ%%%%%%%%%j%J%%%%%%%%%%jJ%%%%%%%%%jJ%jJ%%%%
-8964F%%%%%%%jJ%%%J%%%%%%J%%%%%%j%%%j%%Jj%%J%j%%%%%%%%%%%%Jj%%%Jj%%%J%j%%%%J
-8894Gj%J%%%%%j%J%%%%%%%%%%%%J%%j%J%%%%Jj%%Jj%%J%%J%%%%JjJ%%%%%J%J%%JJ%%JJ%K
-8824A9JKJKKKMLLNMPRJ2J5J8K2K7L4M3N3O8Q7Q8P0N7O0J5n5j75j54r5o2m2l0k2j6j2j0po
-8783D7mmlkkjjjk%jkjjkj%j%j%j%%%j%jJ%%j%J%%JJJ%JKKJJKJjklmjkjjj%%%j%%%%%%%%%
-8714A1%%%%j%%j%%%%%%j%%%j%%%%%%jJ%%%%%%%%%%%%%%%%%%%%%%%J%%%%%%jJ%j%%%%jJ%%
-8645G%%%Jj%%%%%%j%%J%jJJ%%%%J%%jjJ%%%%%j%J%jJ%%%%j%%%%%jJ%%%J%%%%%J%%JJJ%J%
-8575A3Jj%jj%%%%%J%%%%j%%j%j%j%%%%jJ%j%Jj%J%%%%j%%%J%%%%J%%J%J%%%JJJ%J%J%Jj%
-8506A6%j%%k%jj%j%%j%%%j%%j%J%%%%%%%jJ%%%%%%%J%%J%%%%%J%J%%%%%%%%j%%jj%jJ%%j
-8437H%%%%%jJ%%%jJ%%%J%j%J%%%%%%%%%%%%%%%%%%%j%%%%Jj%JjJ%%JjJ%J%%JjJJ%JJ%J%j
-8367A5%j%%%%%%%j%j%%%%%%%jJ%j%%%%%%JJjJJ%%J%%%%%%jJj%%%j%%%%%j%%%%j%%j%%%%%
-8298A0%j%%%%j%J%%%jJjJ%%%%%%%%%%Jj%%%%%%j%%%j%%%%%%%%%%j%%%%Jj%%%%%J%j%%%J%
-8229Gj%%%%%J%j%%%%%%Jj%%%%%%%%%%%%%%%%%%%%JjJj%%%%%%%%J%j%%jJJj%%%Jj%J%%%%j
-8159FJj%%%%%%%%%J%%j%%%%J%%%%%%%%%j%JjJ%%%j%Jj%%%%J%%%jJ%%j%%Jj%%%J%jJ%j%%%
-8089FJ%%%jJj%%%%%jJ%%%%Jj%J%%j%%%%%Jj%%%%%%JjJ%j%J%%%J%%j%j%%%%%%jJ%%%j%%J%
-8019F%%%%jJjJ%%%%%%%%%%j%J%%%%%%j%J%jJ%%%%%jJ%%jJ%j%%Jj%%Jj%%%%Jj%%%J%jJ%j%
-7949EJj%%%%%Jj%%%%%%%J%j%%Jj%%Jj%%%Jj%%JjJ%%%%%%%%%%%%%%%%%%%%%%%%%%%%%%%%j
-7879E%%%J%%%%%Jj%%%%Jj%%%%%%%%%%%%%%%%%%JjJ%%%jJjJj%J%%%%%j%%%%%%JjJ%%Jj%J%
-7809H%%jJ%j%%%%%%j%%%%J%%%%%%%%%%%%%%jJj%%Jj%%%%%%%%%%%%%%%%Jj%%Jj%%%%%%%%%
-7739F%%%%J%j%%%%%%%%%%%%%%%%%%%%%jJ%j%%%J%%j%J%%jJ%%%%%%%%jJ%%%%%%%%%%%%%%j
-7669EJj%%J%%%%%j%%%%%%%%J%j%%%%%%%%%%%%%%J%%jJ%jJj%%%%%%%Jj%Jj%%%%%%%%%%Jj%
-7599E%%JjJj%%Jj%%Jj%%Jj%Jj%%J%j%Jj%Jj%%%%%%%J%%j%JjJ%%%%%%%%j%%J%%j%J%%%%%%
-7529Fj%%%%%%J%%%%%jJ%%%%%%%%%%%%%%%%%%%%JjjJ%j%J%%%%%%%%%%%%%%J%Jj%%J%jJj%j
-7459F%J%j%J%%j%%%Jj%%%%%%J%%%%%%J%%%J%%%J%%JJJJ%JJ%jjjj%j%%%%%%JJ%JKJ%%%%%%
-7389A7%j%j%%%%%JjJ%JJKKKLKKJJ%lmmkkjjj%%%%%%Jj%J%%J%%%j%j%jj%j%j%%%JjJJJ%%J
-7320A5%%%jjk%%jjj%J%j%%%%j%%%%%%%j%%%J%j%%%J%j%J%%%jJ%%%%%%%jJjJ%j%%%%%%%%%
-7251F%%%%%%%%%%%%J%jjJ%%%%%%%%%%%%%%%%%%%%%%%%%%%jJ%jJ%%%%%%jJ%%%%%%%%%%%%%
-7181FJjjJ%%%%%%%%%%%%%J%j%%%%%%%%%%%%%%%%%%%%%%%%%%%%%%%%%%%%%%%%%%Jj%%%%%%
-7111F%%J%j%%%%%jJj%J%%%%%%%%%%%%%%%%%%%%%%%%%%%%Jj%%%Jj%%J%j%J%%j%J%%%%%j%%
-7041F%Jj%%J%%%j%J%%j%%%%%Jj%%%%%%%%%%%%Jj%%%%%Jj%JjJj%%%%JjJ%j%JjJ%j%%%%Jj%
-6971F%%%%%%j%J%%%%%%%%%%%%%%%%%%%%%%%%%%%%%%%Jj%Jj%%%%%%%%Jj%%j%J%%%%%%%%%%
-6901F%%%%%%%J%j%%%%%%%%%%Jj%%%JjJj%%%%%%%%%%%%%%%%%Jj%%%%%%%%%%%%%%%%%%%%%%
-6831F%%%%%%%Jj%%Jj%%%%%%%%%%%JjJj%%%%%J%j%J%jJj%%%%J%%j%J%%%%j%%Jj%%%%%Jj%J
-6761G%%%%j%Jj%%JjJj%%%%%Jj%Jj%%%%%%%%%%%%%%%%J%jJ%j%%%%J%j%%%%%J%j%%Jj%J%%j
-6691F%%%%%%J%j%%%%%%%%%%%%%%%%%%%%%%Jj%J%%jJ%jJ%%%%j%J%j%%%%%J%j%%%Jj%%%%%%
-6621F%%J%jJ%jJ%%%j%J%j%JjJj%%J%%%%jJ%%%%%%%%%%j%J%j%%J%%%%%%%%%%j%%J%%%jJjJ
-6551G%%%%%%%%%%j%JjJ%%%j%J%%jJ%%jJjJ%%%%%j%%%%%%Jj%J%%%j%%%%%%%J%jJ%jJ%j%%%
-6481F%%%%J%%j%%Jj%%%%%%%%%%%%J%j%%%Jj%%%%Jj%%%%Jj%Jj%J%j%%%Jj%Jj%%%%%%%%%%%
-6411F%%Jj%%J%j%jJ%Jj%%%%%%%%%%%%%%Jj%%%%Jj%JjJj%%%%Jj%%%%J%Jj%J%%%%%j%%%%%%
-6341G%%%%jJ%jJ%jJ%jJj%J%j%Jj%J%%%%%%%%J%%%%JJ%%%%%%j%j%%%%j%%%%%%%jJjJjJ%%j
-6271F%J%%jJ%%%%%%%%%%%%%J%%%%%%%%%%j%Jj%%%jJ%j%%J%%j%J%%%%%%%%jJ%j%%%%%J%%%
-6201G%%%%%%%%%JjJj%J%j%%%%%%%%J%%%%jJ%%%%%%%%%%%%%%%%%%%%%%%Jj%J%%jJ%%%%%%%
-6131I%%%%jJ%%J%%%%%%%%%Jj%%%J%j%jJ%%%j%%%Jj%%%%%%%J%jJj%J%%%%%J%%%%jJ%%%%%%
-6061A1%%Jj%%%%jJ%j%%%j%%%Jj%%%%%%Jj%%%%%%%%%%%%%%%%Jj%%%%%%Jj%%%%%jJj%%%%%%
-5992H%%%j%%%%J%%j%%%%%%%%%J%j%%%%%%%%%%%%%%%%%%%%j%J%%jJj%%J%%%%jJj%JjJj%%%
-5922FJ%j%%J%%jJj%%%%%%%%%%%J%%%%%%%%%j%%%%%%%%%jJjJ%%J%jJj%%%%%%Jj%%%%%%%%%
-5852F%J%%%%%J%%%%%j%%jJj%%%%Jj%%%%%%%%Jj%%%%%Jj%%%%%%%%%%J%j%%J%%%%%%%jJ%%%
-5782G%jJjJj%%%%J%jJj%%%%%%jJJjjJ%%%%%%%%%%J%j%%%%%%%%%%%J%j%%%%%%jJ%%%%%Jj%
-5712F%%%%%%%%%%%%%%%%%%%%%Jj%%%%%JjJj%%%%%%%%%%%%%JjJ%jJj%%%%%%%%%%J%j%%%%%
-5642FJj%J%%j%%%%%%%J%%%%%%j%%J%jJjJ%%%%%jJj%J%jJ%jJ%jJ%%%%%%%%%%%jJ%%%%j%J%
-5572GjJjJ%%%%%%%%jJ%%%%%%jJjJ%jJ%%j%J%%%%jJ%%Jj%%%%%%%%%%%%%%%%%%%%%%%jJ%%%
-5502G%%%%%%%%Jj%%%%%%%%%%%J%j%%J%%%%%%%jJ%jJ%jJ%j%%%J%%jJ%%%%%%J%%%%%%Jj%%%
-5432I%%%%%J%%%%JjJjjJj%%J%%jJ%%%%%%J%jJ%%Jj%J%%%%%%%J%j%%%%%J%j%%%%%%Jj%JjJ
-5362A3%jJ%%%%%%%J%%%%%JjJ%%%%%%jJ%%jJj%%%%%%%%%%%%%%%%%%%%%%%%%J%%%%%%%%%%%
-5293A5J%%%%%%%%%%%%%%%%%%%j%%%%%j%%J%%%%%%%%%%%J%%%%%%%J%%%%J%%j%Jj%J%%%%%%
-5224A8%%%%%%%%%%%%%J%%%%J%%%%JJjJ%J%%%%J%%%JJj%%%%%J%j%%J%%J%%J%JJ%%%%%%%%%
-5155C0%%%J%J%J%J%J%J%JJJJ%JJJ%J%JJJJ%JJ%%JJJ%J%%%J%%%%J%%%%J%%%%J%JJ%JJJJJJ
-5086F6%J%j%jjjjkkjljkkjkjkjjkjjjjjj%jjj%jj%j%%j%%jj%j%%jj%j%Jj%j%%%jJjjJj%j
-5017A6%%%%j%%%jJj%%%jJj%%%%%%j%%%%%%%%j%%%Jj%%%%%%%%j%%%%%%%%%%j%%%%%%%%%%%
-4948I%jJ%%%%%%%j%%%%%%%%%%%%%%%%%%%%%j%%%J%j%%%%Jj%%Jj%%%%%%%%%JjJ%j%%%J%%%
-4878Hj%J%jJ%%%%j%%%%%%%%%%%%%%%%jJ%%%%%%j%J%j%J%%%%jJ%%Jj%%%J%Jj%%%j%jJ%%%%
-4808G%%%%%%%%%%j%%%JjJj%%%J%%jJ%jJ%%%%%%%%%%%%Jj%%%%%j%%%%J%%j%%%%Jj%%%%%%J
-4738G%%j%%%%J%%j%Jj%%Jj%%%%%%%%%Jj%%%%J%%j%J%jJ%jJ%%jJ%%%%J%%%%%JJ%J%%%jj%j
-4668H%jJj%%%%%%%%%j%J%%j%%%Jj%J%j%%J%%jJ%%%%%%%%j%%%Jj%%Jj%%%%%%Jj%%%%J%%%%
-4598Gj%J%%%jJj%JjJ%jJ%jJ%j%%%%J%j%%%J%%j%%%%%%%%J%%%%jJ%%%%%%%%j%%J%%jJ%%%j
-4528F%%Jj%%%J%j%Jj%%%J%%%J%%JJ%%%%%%jj%jjJ%%%%%%jJj%%%%J%jJj%%%J%%%%%%%%%Jj
-4458GK%J%JJJ%K%jjkjk%%%jjJ%%%%jJj%%Jj%%J%%j%%%%JjJ%%%%%%%%J%J%%%J%%j%j%%j%%
-4388Gj%%%%%%%%%%%%%%%%%%%%%%%%%%%%%%%%Jj%Jj%%%Jj%%%%%%%%%%%J%j%%Jj%%%%%%%jJ
-4318F%%%%%%%%J%%%Jj%%%%%jJ%%%jJjJj%Jj%%%%%%%%%%Jj%%%%%%Jj%J%%j%%Jj%%J%%%%%%
-4248G%%%%%%%%%%j%%%%Jj%%%%%%%%%%%%%%Jj%%Jj%%J%%jJ%%%%%%%%%%j%J%%%%%%%%%%j%%
-4178F%%%%%%%%%%J%%%%%%j%J%j%JjJ%j%J%jJj%%%J%j%Jj%%%%%%J%%%jJj%J%jJ%j%%%%J%%
-4108Gj%J%%%%j%J%j%%%J%%jJ%j%%%%Jj%%Jj%%Jj%%%%%%%%%%%%%%%%%%%%%%%%Jj%%%%%%Jj
-4038F%%J%j%%%%%%%%%%%%%%%%%%%%%%%%%%%%%J%j%%%%%%%%%%jJ%%%%%%%%%%%%%%j%JjJ%%
-3968F%%%%%%%%%%%%%%%%%%%%%%%%%%%%%%%%%%Jj%%%%%%%%j%J%%Jj%%%%%%%%%jJ%%jJ%%%%
-3898F%%%%%%%%%J%jjJj%J%%%%%Jj%%JjJj%%%%%%%%%%J%j%J%j%J%%%%%jJ%%%J%J%JJ%J%%J
-3828A3jjjjj%j%%%%%%j%J%%%j%%%%%%%J%%jJ%%%%J%%%J%JJJJj%%jjjjj%%%%%jJ%%%%jJj%
-3759F%%%%%%%%%%%%%%%%%%%%%%%%Jj%%%%%%%%jJ%J%j%%%%%JjJj%%%Jj%%%%%%%%%%%%%%%%
-3689F%%%%%%%%%%Jj%J%j%%%%%%%%%%%%%%%%%%%%Jj%%%jJ%%%%%%%%%%%%%%%%J%j%%%%%%%%
-3619F%%%%%%J%j%%%jJ%%%%%%Jj%%%%%%J%%%%j%%%%%%%jJ%%Jj%%%Jj%%%Jj%%J%%j%%%%%%%
-3549F%%%J%j%%J%j%%%%J%%jJ%%%%j%%J%%%%%%%%%%%%%%J%j%J%%%Jj%J%%J%JjJJJJ%J%%j%
-3479A4%jJj%%%%%J%J%JJ%J%%%%%j%%%j%%%%%%%J%%%KJKJKKJJJjjkll%jj%%%J%JJJJKJJJ%
-3410B8%jjkkjjjjj%j%%j%%%%%%%J%JJJjJ%%jjjjjJ%jJJj%J%%J%%Jj%%%jjj%j%j%%j%j%%j
-3341I%%%%j%%%%%%%J%j%J%%J%%K%%%%j%%k%%%%%%%%%Jj%%j%%%%j%%%%Jj%%%%%%%%%%%%Jj
-3271G%%%J%%J%%%%%%%%%%%%%%j%j%%%%%%%%%%%%%%%%%%%%j%%%%%%%%%%%J%jJj%Jj%%%%%%
-3201F%%%%%%%%%%%%%%%%%%%%%%%%%%%%%jJ%%%%%%%%%Jj%Jj%%%%%%%%%%%%%%%%%%%%%%%%%
-3131F%%%%%%%%%%jJ%%%%%%%%%%%%%%%%%%%%%jJ%%%%%%%%%%%%%%%%%%%%%%%%%%%%%%%%%%J
-3061Gj%%%%%%%%%%%%%%%%%%%%jJ%%jJ%%%%%%%%%jJ%%%%%%%%%%%%%%%%%%%%%%Jj%%%%jJ%j
-2991EJ%%%%%%%%Jj%J%%j%%%%%jJ%%%%%%%%%JjJj%%%%%%jJ%%%%%%%%%%%%%Jj%%%%%%%%%%%
-2921F%%%%%%%%%%%%%%%%%%%j%J%%%%%%%%%%%%%%%%%%%%%jJ%%%%%%%%%%%Jj%%j%J%%Jj%%%
-2851F%%%%%Jj%%j%J%%%%%%Jj%%%%%%%%%%%jJ%%%%%%%%%%%%%%%jJ%%%%%jJ%%%j%%J%Jj%%%
-2781F%%%J%j%%%%%%%%%%%%%%%%Jj%%%%%%%%%Jj%%%jJ%%%%%%%%%%%%%%%%%%%%%%%%%jJ%%%
-2711F%%%%%j%J%jJ%jJ%%%%%%%%jJJj%%%%%%%%%%%%%%%%%%%%%%%jJ%%%JjjJ%%%%%%%%%%%J
-2641Gj%%%%%%%jJ%%%%%%%%%%%Jj%%%%%%%%%%%%%%%%%%%%%%%%%Jj%%%%%%%%%%%%Jj%%%%%%
-2571F%%%%%%%%%%%%%%%%%%%jJ%%%%%%%jJ%%%%%%jJ%%%%%j%J%%%%%%%%%%%%%%%%%%%%%%%j
-2501EJ%%%%Jj%%%%%%%%%%%%%%%%%Jj%%%%%%%%%%%%%%%%%%Jj%%%%%%%%j%J%%%%%%%%%%%%%
-2431F%%%%%%%%%%%%%jJ%%%%%%%Jj%%%%%%j%%%J%%%%%%%%jJ%%%%%%%%jJjJ%%%%%%%%%%%%%
-2361F%%%jJ%%%%%%jJ%%%%%%%Jj%%%%%%%%%%%%%%%%%%%%%%%%%%%%Jj%%%%%%%%%%%%%jJ%%%
-2291F%%%%%%%%%%%%%%%%%%%%%Jj%%%J%j%%%%%%%%%%%%%%%jJ%%%%%j%J%%%%%%%%%%%Jj%%%
-2221F%j%J%jJ%%%%Jj%%%%%%%%%%%%jJ%%%%%%%%%%%%%%%%jJ%%%%%%%%%%%%%%%Jj%%%%%%%%
-2151F%%%%%%%%jJ%%%%%%%%%%%%%%%%%jJ%%%%%%%%%%%%J%j%%%%%%%%%%%%%%%%%%%j%J%%%j
-2081EJ%%%%%%%%J%j%%%%%%%%%%%%%%Jj%%%%%Jj%%%%j%J%%%%%%Jj%%%%%Jj%%%%%%%%%%%%%
-2011F%%%%%%%J%j%%%%%%%JjjJ%%Jj%Jj%%%%%%%%%%%%%%%%%jJ%%%%%%%%%%%J%j%%%%%%%Jj
-1941F%%%%%%%%%%%%%%%%%%%%%%%%%%jJ%%%%%%%%%%%%%%Jj%Jj%jJ%%%%%%%Jj%%%%Jj%%%%%
-1871F%%%%%J%j%%%%%%%%Jj%%%%%%%%%j%J%%%%%%%%%%%J%j%jJ%%%Jj%%jJ%%%%%%J%j%%%%%
-1801F%Jj%%%%%%%%%%%%%%Jj%%%%%%%%%%%%%%%%%%%%%%%%%%%%%%%Jj%%%%%%%%%%%%%%%%%%
-1731F%%%%%Jj%%%%%%%%%%%%%%%%%J%%j%%%%%%%%%%%%%%Jj%%J%j%%%J%%j%%%%%%%Jj%J%%j
-1661F%%%%%%JjJjJj%%%Jj%%%%%%%Jj%%jJ%%%%%%Jj%%Jj%%%%%%%%%%J%%j%%J%j%%%%%%%%%
-1591F%%%%J%%j%%%%%%%%%%%%%%%%%%%%%%%%%%%%%%%%%%%%%%%%Jj%%Jj%J%j%Jj%Jj%Jj%%%
-1521F%%%JjJ%%%j%%%%JjJ%j%%%%%J%j%Jj%J%%j%J%jJ%%j%%%%jJ%%%%%%%%%%Jj%%%Jj%%J%
-1451Gj%%%%%%%%%%%%%%J%jJj%%%%%%%%%J%%j%%J%jJ%jJj%%JjJj%%%%%%%%Jj%%%%J%j%%%%
-1381F%J%j%%%%%%%%J%j%%%%Jj%%%%%%J%j%%%J%%%j%J%%%%%j%%J%j%J%%%jJ%jJjJ%%jJ%j%
-1311F%%%%%%%%Jj%Jj%%%%J%%%%%jjJ%%%J%jJ%j%%J%j%%%J%%j%%Jj%%%%%J%%%%jJj%J%j%%
-1241F%J%%j%%Jj%%Jj%JjJj%Jj%%%J%jJj%%%%%Jj%J%%jJ%jJ%%%jJ%%%%j%%%J%j%J%jJ%jJ%
-1171G%%jJ%j%Jj%J%%%%j%%%J%%j%%J%%j%%JjJ%%%%jJ%%jJ%%%%%%%jJ%%%%%%%%j%J%%%%%%
-1101G%%%%j%%J%%%j%%%J%%%j%J%%%%%%%%%%%%%%%%%%%jJ%%%%%%jJ%%%%%j%%%J%%%%%%j%J
-1031Gj%JjJ%jJ%%%%%%%%%%jJ%j%J%%%%%%%%%%%%%%%%j%%J%%%%%%j%Jj%%J%%%%%%%%%j%%%
-961FJ%%%j%%%Jj%J%%%jJ%%%%%%%jJ%jJ%%jJjJ%%%jJjJ%%%%j%%J%%%j%J%%%%%%%%%%%%%j%
-890F%%J%%%jJ%%jJ%jJ%%%%%%%%%j%%JjJ%jJ%%%%%%%%%%%jJ%%%%%%%%%%%%%jJ%%%%%%Jj%%
-819Gj%J%%%%%%%%%%%%%%%%%%%jJ%%%%%%%%jJ%%%%%%%%%%%jJ%%jJ%%%%%%%%%%%%%%%%Jj%%
-748G%%%%%%%%%Jj%Jj%%%jJ%%%%%J%%j%%jJ%%Jj%%%%j%J%%%%%%%%%%%%%%%%j%J%%%%%%%%%
-677G%%%%%%%%Jj%%%Jj%%%%%%%%%%%%%jJ%%%%%Jj%%%%%%%%Jj%Jj%%%%jJ%%%%%%jJ%%jJ%%%
-606G%%%%%%%%%%jJ%%%%%%%%%%%%%%%%%%%%%%%%%%%%J%j%Jj%%%%%%%%%%%%%%%%%J%%j%%%%
-535G%%%%%Jj%%%%%%%%%Jj%%%%%%Jj%J%%j%jJ%Jj%%%%%%%JkJ%Jj%jJ%%%%%Jj%%JjJj%%%%J
-464Hj%%%%%%%%%%J%%j%%%%%%%%%%%%%Jj%%%%%%%J%%j%%J%j%%%%Jj%Jj%%%%Jj%JjJj%%%%%
-393G%%%%J%%jJ%%%%%j%%Jj%%J%j%J%%%%%%%%%j%JjJ%%%%%%%%%%%%%%%%jJjJ%%%%%jJ%j%J
-322Hj%Jj%J%%%jJ%%%%%%%%%%%jJ%j%%J%%%%jJ%jJ%%j%J%%%jJ%%%%jJ%%%jJ%%j%JjJ%%%jJ
-251H%%%%%%%%%%%%%%%%%%%%%%%%%%%%%%%%Jj%%%%%%JJj%%%%%%%j%%%%%%Jj%%%%%%%%%%%%
-180H%%%%%%%%%%%%%%%%%%%%%%%%%%%%Jj%%%%%jJ%%%%%%%%%%%%%%%%%%%%%%Jj%%%Jj%%%%%
-109HJj%%%%%%%%%J%j%%%JjJj%%%%%%jJ%J%%jJ%%%%%%j%JjJ%jJj%%%%%J%%%%%%jJ%%jJj%%
-38H%J%jJ%%%%%Jj%%%%%%%jJjJ%%%%J%jJ%%%%J%%%%j%%%%j%%%%%%Jj%%j%J%%%j%%%%%J%jj
33GJ%%%%%%%%%Jj%%%%Jj%%%J%%j%J%%%%%%j%%%%J%j%%%Jj%%%%%%Jj%%%J%%%%j%%%J%%%%%j
106H%%%JjJ%%%j%%%%%%J%%jJ%%j%JjJjJj%%J%%%%jJ%%%j%J%j%%JjJj%%J%j%%%J%%jJ%%j%%
178HJ%%j%%%Jj%%%%%J%jJj%%%J%j%%J%%%%%%jJ%%%%%j%J%%%%%%%%jJ%%%%%%%%%%%%%JjJ%%
250A0%j%%%%%%%%%%%%%%jJ%%%%%Jj%%%%%%%%%%%%%%%%%%%%%%%%%%%%J%j%%%%%%%%%%%%%%%
321I%%%%%%%%%%jJJjJj%%%jJJ%j%Jj%%%%%%%%%jJ%%%%%%%Jj%Jj%%%%%%%%%%%%%jJ%%%%%%J
393A0j%%%%%%%%%%%%%%%%%Jj%%%jJ%%%%%%%%%Jj%%%%%%Jj%%%%%%Jj%Jj%%%%%%%J%%%%j%%%
464I%%%%%J%j%%%%%%%%%%Jj%%J%jJjjJ%%%%%%Jj%J%j%%%%%%%%Jj%%%%%%%%%%%%%%%%%%%J%
536A0j%%%J%jJj%%J%%jJ%j%%%%%%%%%%Jj%J%j%%%%%%%%J%j%%%J%%%%%j%%%%%%%%%%%%%%%%
607I%%%%%%%%%%%jJ%%%%%%%%%%%%%%%J%j%%%%%%%%%J%j%%%Jj%%%%%%%%%%%%%%%%jJj%J%%%
679I%%%%%%%%%%%%%%jJ%%jJ%%%%jJ%%Jj%%%%jJ%%%jJ%%%%%%%%%%%%%j%%J%%j%J%%%%%%%%%
751I%%jJ%%j%%Jj%J%%jJjJ%%%j%J%%%j%%%%%%%JjJj%%%%%%%J%%jJ%j%%%%Jj%%%%%%%%%%%%
823H%%%%%J%jJj%%%%%%%%jJ%%%%%%%%%%J%%j%%%%%%%%%j%J%%%%jJ%%%%%%%%%%jJ%%%%%%%%
895HjJ%%%%%%%%%%%%j%J%%%%%%%%%%%%%%%%jJ%%jJ%jJ%%%jJ%%%jJ%%%%%%%%jJ%%%%%%%%%%
967H%jJ%%j%J%%%%%%%j%%J%j%%J%jJjJ%%jJj%%J%jJj%%J%%%jJ%j%J%j%%%%J%%%jJ%%%%jJ%
1039H%j%%J%%j%J%%%%%%jJj%%J%j%J%j%%%%%%%%%J%%%jJ%%%j%%%%Jj%%%Jj%%J%j%%%%%%%%
1110G%%%%%%%%%%%%%%%%%Jj%%%%JjJj%%%%%%%%%%jJ%%%%%%%%%%%%%%%%%%%%%%%%Jj%%%J%j
1181G%%%%%%%%%%%%%%%%J%j%%%jJ%j%J%%%%%%%%%%%%%%%%%%%%%%%%%jJ%%%%%%%%%%%%%jJ%
1252G%%%%%%%%%%%%%%jJ%jJ%%%%%%%%%%%%%%%%%%%%%%%j%J%%%jJ%%%%%%%%%%%%jJ%jJj%J%
1323GjJ%%%%%jJ%%%%%%%%%%%%%%jJ%%%%j%%%Jj%J%%%%%%%%j%J%%%%%%%%j%J%%%%%j%%%J%%
1394Gj%%J%jJ%jJ%%jJ%%%%%j%%%%%%Jj%%%J%j%%JJ%jj%JjJ%%%%%%%%%j%%J%%j%J%%%%%j%%
1465F%%J%j%J%%%%%jJj%%J%j%%%%%%J%%jJ%%%%j%%%%%%%%JjJjJ%j%%%%%%%J%j%Jj%%%%%%%
1536FJjJj%%J%j%%%jJJjJ%%%j%%%J%%j%%%%%%%%%JjJ%j%%J%%j%J%j%J%%%%jJjJ%jJ%j%%%%
1607F%%%J%jJj%%%JjJjJj%%%%%%%%%%%%J%j%%%%%%%%%Jj%%%%%%%%Jj%%%Jj%%J%j%Jj%%%%%
1678F%%%%%%%%%%%%%%%%%Jj%%%%%Jj%%%%%j%J%%%%%%Jj%%%%%%%%%%jJ%%%%%%%%%%%%%%%%%
1749F%%%%J%j%%%%%%%%%%J%%%j%%%%%%%%%%%%%%%%%%%%%%%%%%%%%%%%%%%%%%%Jj%%j%J%%%
1820F%%%%Jj%Jj%%%%%%%%%%%%%%%%%%%%J%j%%%J%j%%%%%%%%%%%%%Jj%jJ%%%%%%%%%%Jj%%%
1891F%%%%%%%%%%%%%%%%%%%%%%%%%%%%%%%%%%%%%%%%%%%%%%%%Jj%%%%%%%%%%%%%%%%%%%%%
1962F%%%%%%%%%%%%%%%%%%%%%%%%%%%%%%%%%%%%jJ%%%%%%%%%%%%%%%%J%j%%%%%%%%%%jJ%%
2033F%%jJ%%%%Jj%%%%%%Jj%%%%%%%%%%%%%%%%%%%%%%%%%%%%jJ%%jJ%%%%%%%%%jJ%%JjjJjJ
2104F%%%%%%%%%%%%%%%%%%%%Jj%%%%%%%%%%%J%jJj%%%%%%%%%%%%%%%%%%%%%%%%%%%%%%%%%
2175F%%%%%%%%%jJjJ%%%%j%J%%%%jJjJ%%%%jJ%%%%j%J%%%%%%%%jJjJj%%%J%%j%%JjJjJ%%%
2246F%%%%%%%%%%%%%%%%%%%%%%%%Jjj%J%%%%%%%%%%%jJ%%%%%j%%J%%j%%J%%%%%%%%%%j%J%
2317Fj%J%%Jj%%%J%j%%%%%%%%%%%%jJ%%%jJ%j%%%J%%j%J%jJ%%%%%%%%%%%%%%jJ%%%%%%%%%
2388F%%jJ%%%%%%%%%%%%%%%%%%%j%%%%J%%%j%JjJ%%jJ%%%%%%%%%%%%%%jJjJ%%%%%%%%%%%%
2459F%%%%%%%%jJ%%jJ%%%%%%%jJ%%%j%J%%%%%%%j%J%%%%%%%%jJjJj%%%%%%%%J%%jJ%jJ%%%
2530F%%%j%J%%%%jJ%%%%jJ%%%%jJ%jJ%j%%%J%%%%%jJ%%%%%%%%%%%%j%%J%%%%%%%j%%J%%j%
2601E%%%J%j%J%%%jJ%jJj%Jj%%Jj%J%j%J%%%%j%%%%%J%%%%%%%jJ%j%%J%j%%J%%%%%%j%J%j
2672E%%J%j%%%J%%%%%%jJ%%%%%%%%j%%%J%%%%%j%%%%J%j%J%%j%J%%j%%JjJjJ%j%J%%%%jJ%
2743F%%j%J%%j%%%%%%Jj%%J%jJ%%%%jJ%j%%%%J%j%%%J%%%%%jJ%%%jJ%%%%%%%%%%%%%%%%%j
2814EJ%%%%%%jJ%jJjJ%%%%%%%%%%%%jJjJj%J%%%%jJ%%j%%J%%%jJ%%j%J%%%%%%%j%%%J%%%%
2885F%%jJ%%j%J%%jJ%%%%%%%%%%%%%j%%%%%J%%%%%%%%j%%J%%%%jJ%jJ%%j%J%%%%%%%%%%%j
2956E%%%%Jj%%%%J%%%%%%%j%%J%jJ%jJ%%jJjJjJ%%%%j%%%%%%%J%j%%%%%%%%%%%%%Jj%Jj%%
3027EJ%%%%jJj%%%%%jJ%%%%%%%%%%%%%%%%J%%%%%%%%%jJj%%J%j%%%J%%%%%%j%Jj%%%%%J%%
3098F%%%%%%%%%j%J%%%%%%%jJj%%%%%Jj%%%J%j%%%%%%%%%%%j%%%JjJ%%%%%%%%%JjJ%%%%%%
3169Fj%Jj%%%%%Jj%%%%Jj%%%jJJjJ%jJ%%jJJjjJ%%j%J%%%%%%jJ%%j%%J%j%J%%%%%%%%%%jJ
3240FjJj%%J%%%%%%%%%%%j%%J%%%%%%%%%jJ%%%%%%%j%%J%%jJ%%%%j%J%jJj%Jj%JjJ%j%%%%
3311EJj%Jj%Jj%%JjJ%%%%%%%%jJj%J%%%jJ%%%j%JjJ%%j%%%%%J%%%j%%Jj%%JjJ%j%%%%%%J%
3382Fj%%%%Jj%%J%j%%%%%%%%J%j%%%%%%%JjJj%%%Jj%%%%%%Jj%%%J%j%%J%j%%%%%%J%j%JjJ
3453FjJ%jJjJj%Jj%J%j%%%Jj%Jj%J%%j%%J%jJj%%%%%%%%J%jJjjJ%%%%%%%JjJj%%%%%%%%%%
3524EJ%j%JjJjJ%%j%%%%%%%Jj%%J%jJj%%%%%%%J%%%%%j%JjJj%%%%%%%%%J%%%j%%%%Jj%%Jj
3595EJ%j%Jj%%%%%%J%j%%Jj%J%%%%%jJ%%%%%%%jJ%%jJj%J%%%%j%Jj%J%%%j%%%%%%%%%Jj%J
3666F%%%%j%%%%%Jj%%%%Jj%%%JjJ%j%%%%J%jJ%j%%JjJj%%%%%%%%%%J%%j%%%%%%%%Jj%%%Jj
3737E%%%J%%j%%%%%J%%j%%J%%jJ%%%%%jJ%%%%%jJ%%%jJjJjJj%J%jJ%%%j%%%%Jj%Jj%%%%J%
3808F%j%%%%%%JjJj%%%J%jJ%%j%%Jj%J%%j%%%J%%%j%%%%%%Jj%Jj%%Jj%%%%%%%Jj%%%J%j%%
3879E%%%%%%%%%%Jj%J%%%jJjJ%jJj%%%%%%%J%j%%Jj%Jj%J%jJ%j%%%J%%%%j%%%%Jj%J%%%%%
3950FjJj%%%%%%J%jJ%jJ%%%jJj%Jj%%%%%%%J%j%%JjJ%jJ%j%JjJj%J%j%Jj%%%%Jj%J%%j%%J
4021Fj%%Jj%%%J%%%%jJjJ%j%%%%%Jj%%J%j%%%%%%%%Jj%%%J%%j%%%%%Jj%%%%%%%J%j%%Jj%%
4092E%%%%%%%%J%%%%j%J%%%j%%%Jj%%%%Jj%%%%%%%%Jj%%%%Jj%Jj%Jj%J%%jJ%j%%%%%%J%j%
4163E%Jj%%%%%Jj%J%j%J%j%%%J%%j%%%%%%%%%%%Jj%%%J%jJj%%JjJ%%jJj%%J%jJj%Jj%%Jj%
4234E%%%%Jj%Jj%%%%J%%j%%%%J%%%%j%%J%%j%%%%Jj%%Jj%%J%%%jJ%j%%%%%Jj%%JjJ%%j%%%
4305E%J%%jJ%j%%J%%j%J%%j%%%%%%%%Jj%%%%Jj%%%J%jJ%j%%%Jj%%%%%%%%Jj%%%%%%%%%Jj%
4376E%Jj%%%%%%%%Jj%%%%%%%%%%%%Jj%%%%Jj%J%j%%Jj%%J%j%%%%%J%j%%%%%%%%%%Jj%%%%%
4447E%%%%%J%j%%%%Jj%Jj%%%%Jj%%%%%%%%%JjJjJj%%%%%%%%%%Jj%%%Jj%%%%%%%%%%%%JjJj
4518E%%Jj%J%%j%%%%Jj%JjJj%%%%%%J%j%%%%%%%Jj%%%%J%%%%%jJj%%%%%%Jj%%J%j%%%%%%%
4589E%%%%%J%%j%%JjJj%%JjJ%j%%%%%%%%%%%%%%%%%%%J%%j%JjJ%j%JjJ%j%%%%%%%%J%j%%%
4660EJ%j%J%%%j%J%%%j%Jj%Jj%%%%%%%%%J%%j%%JjJj%%%%%%%%%%%%J%j%%%%%J%j%%%J%%j%
4731E%%Jj%%J%%j%%%%Jj%%%%%J%%j%%%%%%%%%%jJJj%Jj%%%%%J%j%%%%%%%Jj%%J%j%%%%%%%
4802EJ%j%%%J%%%j%%%%%%%%%%%Jj%%%JjJ%%j%%%%%%Jj%J%%%jJ%%%j%J%%%%j%%%%%%%%%%J%
4873Fj%%J%%%j%%%%%%%%%J%jJ%%j%%Jj%%%%%%%%%%%%%%%%%%%JjJjJ%j%%%%J%%%%%%%j%%%J
4944FjJj%J%%jJj%%%%%%%%%%%%%%%%%%%%%%%%%%%%Jj%%%%%%%%%Jj%%%%%%%%%%%%%%Jj%%%%
5015EJjJ%j%%%Jj%%%J%%%j%%J%j%%%%%%J%%j%%%%%%%%%%%%%J%j%%%%J%%%%j%%J%%j%%%%J%
5086Fj%%%%%%%%%%Jj%%%%%%%%%%%%Jj%%J%j%%%%J%j%%J%j%%J%%%%j%%%%%%%Jj%%JjJj%%%J
5157Fj%%%%%%%%%J%j%%%%%%J%j%%%J%j%%Jj%J%%%%%j%%%%%J%jJj%%Jj%%%%%%%%%%%%Jj%Jj
5228E%%%%%%%J%j%%%%%%%%%%Jj%%%%%%%jJ%%%%%%%jJjKj%%%Jj%JjJ%j%%%%JjJj%Jj%%%%J%
5299Fj%%%%%%%%%Jj%%%%%%%%%%%jJ%%Jj%Jj%Jj%%%%%%%J%j%Jj%%%%%%%%%%%%%%Jj%%%%%%%
5370E%%%%%%%%%%%%%%%%%%Jj%%%%%J%%jJ%%%%j%%%J%%%%jJ%%j%%%%%JjJj%%%J%j%Jj%%JjJ
5441F%j%%%%%%%%%J%%j%%%Jj%Jj%%%%%%%%%%%%%%%Jj%Jj%%%J%j%%J%j%%%JjJ%%j%%%%%%%%
5512E%%%%%Jj%%%%%%%%%%%%Jj%%%%%%J%%j%%%%%%%%Jj%%%%%%%Jj%%%%Jj%%%%%%%%%%%%%%%
5583E%%%%%%%%%%Jj%%%J%j%%%%%JjJj%Jj%%%%%%%%%%%%%%%J%%%jJ%%%%jJj%%%J%j%J%%j%%
5654E%%%J%%%j%%%%%%%%jJ%%%Jj%J%j%Jj%%%Jj%%%%J%%j%%Jj%%%%%%%%%%%%%%%%%%%J%%j%
5725E%%JjJj%%%%Jj%%%%%%%%%%%%%%%%%%%%%%Jj%%Jj%%%%%%%%%%%Jj%%%%%%%%%%%%%%%%%%
5796E%%%%%%%%%%%%%%Jj%%%%%%%%%Jj%%%%%%%%%%%%%%%J%jJj%%%%J%j%%%J%jJjJj%%%%%%%
5867E%%%%J%jJ%%j%%Jj%%%%%J%j%J%%j%%J%j%%%%jJ%%%%%%%%Jj%%%%%%%%%%%%%%J%jJ%j%%
5938E%%%%Jj%%%%Jj%%%%%%%Jj%%%%%%%%%JjJj%%%Jj%%%J%jJ%j%%%%%%J%j%%%%%%%%%%%%%%
6009E%%%%%J%j%%%jJ%%%%%%%%%%%%%%%%JjJ%j%%%%%%%%%%%%%%%%%%%%%%%%Jj%%%%%%%%%%%
6080E%%%%%%%%%%%%%%%%%%%%%%%%%Jj%%%%Jj%%%%%%%Jj%%%%%%%%%%%%%%%J%j%%%%%%%%jJ%
6151E%%%%%%%%%%%%%%J%j%%%Jj%%Jj%%%J%j%%%J%j%%%%%J%j%%jJ%%%%%%%%%%Jj%%%%%%%%%
6222E%%J%j%%%%%%%%%%%Jj%J%%j%%%%%%%%%%%%%%%%%jJ%%%%%%%%%%%%%%%%%%%%%%%%%%%%%
6293E%%%%%%%%Jj%%JjJj%%%Jj%%%%%%%%Jj%%%Jj%%%J%j%%%%Jj%Jj%%%%%%%J%j%%%%%%%%%%
6364E%%%%%%%%%%J%jJ%%j%%%%%%%%%%Jj%%%%J%j%Jj%Jj%%%J%j%%%%%%%%%%%%%%%%%%%%%%%
6435E%%%%%%jJ%%%%%%%%%%%%%%%JjjJ%%%J%j%%%%%%%%%%%%%%%%%%%%%Jj%%%%%%%%%Jj%%%J
6506Fj%%J%%%j%%%%%%%%%%%%%%%%%%%%%Jj%%%%%%%%%%%%%%%%%%%Jj%%%%%%%%%%JjJj%%%%%
6577E%%%%%%%%jJ%%%%%%%%%%%%Jj%Jj%%Jj%%%%%Jj%%%%%J%j%%%%%%%%%%%%J%%j%%%%%Jj%%
6648EjJ%jJ%%%Jj%%%%%%%%%%%%%%%J%j%%%%%%%Jj%Jj%%%%%%Jj%%%%%%%%%%%%Jj%%%%Jj%%%
6719E%%%%%%%%%%%%%%%%%%jJ%%%%%%%%%%%Jj%%%%%%%%%%%Jj%%%J%%%j%%%J%j%%%%%%%%%Jj
6790EJj%%%%%jJ%%%%%%%%%%%%%%%%%%%%%%%%%%%%%%%%%%jJ%%%%%%jJ%%%%%%%%%%%%%%%%%%
6861E%%%%%J%j%%Jj%%%%%%%J%%j%%%%%%%%%jJ%%%jJ%Jj%Jj%%%%jJ%%%%%%%%%jJ%%%%%%%%%
6932E%%%%%%%%Jj%%%jJ%%%jJ%%%%%%%%%%%jJ%%%jJ%Jj%%%%%%%jJ%%%%%%%%%%%Jj%%%%%jJ%
7003E%%%%%%%%%%%%%%%%%Jj%Jj%%%%%%%Jj%%%%%%%%%%%%%Jj%%%%%%%%%%%%%%%%Jj%%%%%%%
7074E%Jj%%%%%jJ%%%%%%%Jj%%%%%%%%%Jj%%%%%%%%%%%%%%%J%j%%jJ%%jJ%%%%%%%%%%%%%%%
7145E%%%%%%%%J%j%%%%%%jJ%%%%%%%Jj%%Jj%%%%%%%%%%%%%%%%jJ%%%%%%%%%%%%%%%%%%%%%
7216E%%%%%%%Jj%%%%%%%%%%%%%%%%%%%%%%%%%%%jJ%%%%%%%%%%%%%%%%%J%j%%%%Jj%%%%%%%
7287E%%%%%%%%%%%%%%%jJ%%%%%%%%%%%%%%%%%%%%%%%%JjJ%%j%%jJ%%%%%%%%%%%%%%%%%j%J
7358E%Jj%%%%%%%%%%%%%%%%%%%%%%%%%%%%%%%JjjJ%%%%%%%%%%%Jj%%%%jJ%j%J%%j%J%%%%%
7429E%%%%%j%J%%%%%%%J%j%%%%%%%%%Jj%%%%%%%%%%%%%%jJ%Jj%%J%%%j%%%%%%%%%Jj%%%%%
7500E%%%%%%%%%jJ%%%%%%%%%%%%%%%%%%%%%%%%%%%%%jJ%%%%%%%%Jj%JjJj%%%%%%%%%%%%%%
7571Ej%J%%%%%%%%%%%%%%%%%%%%%%%%%%J%j%%%j%J%%%Jj%%%%%%%%%%%%%%%%%%%%%%%%%%%%
7642E%%%%%%%%%%%%%%%%%%%%Jj%%%%%%%Jj%%%%%%%%%%%%%%Jj%%%%%%%%%jJ%%jJ%%%jJ%%%%
7713E%%%%%%%%%%%%%%%%%%%%%J%j%%%%J%%j%%%%%%%%Jj%%%J%j%%%%%%%%%%%%%%%%%%%%Jj%
7784E%%Jj%%%%jJ%%%jJ%jJ%%%%%%%%%Jj%jJ%%%%%jJ%%%%%%%%%Jj%%%%%%%%%%%%%%%%%%%%%
7855E%%%%%%%%%%%%%%%%%%%%%%jJj%J%%%%%%%%%%%%%%%%%%%%%%%%Jj%%%%%%%%%%%%%%%%%%
7926E%jJjJ%%%%%%%%%%jJ%%%jJ%%%%%%%%%%%%%%%%%j%%J%%%%%%%%%%%%%%%jJ%%%%%%%%%%%
7997E%%%%%%%%%%%%%%%%%%%%%%jJJ%j%%%%%%%%%%%Jj%%%%%%%%%%%%%%%%%%%%%%%%%%%%%%%
8068E%%%%jJ%%%%%%%%%%%jJ%%jJ%%JjjJ%%%JjjJjJ%%%%%jJ%%jJ%%%%%%%%%%%%%%%%%%%%%%
8139E%%%%%%%%%%%%%%%%%%%%%%%%%Jj%%%%%%%%%%%%%%%%j%J%%%%%%%%%%%%%%%%%%%%%jJ%%
8210EjJ%%%%%%%%%jJ%%%%%%%%%%%%Jj%%%jJ%%%%%%%J%j%%%%%%%%%%%%%%%%%%%%%%j%J%%%J
8281Fj%%%%%%%%%%%%%%jJ%%%%%%jJ%%%%%%%%%%jJ%j%%J%%%%%%%%%%%j%J%%%%%%%%%%%%%Jj
8352E%%%%Jj%Jj%%jJ%%%%%%%%%%%%%%%%%%%%%%Jj%%%%%Jj%%%%%%%%%%%%%%jJ%%%%%%%jJ%%
8423E%%%%%%%%%%%%%%%%%%%jJ%%%%%%%jJ%%%jJ%%%%%%%%%%%%%%%%%%%%%%%jJ%Jj%%%%%%%%
8494E%%%%%%%%%%%%jJ%%%%%%%%%%%%%%jJ%jJ%%%%%%%%%%%%Jj%%jJjJJj%%Jj%%%%Jj%%%%%%
8565E%%%%%%%%%%%%%%%%%jJ%%%%%%%%%%%%%%%%%%jJ%%%%%%%%%%%%%%jJ%%%%%%%%%%%%Jj%%
8636E%%%%jJ%%%%%%%%%%%%%%%%%%%%%%jJ%%%%%%%%jJ%%j%J%%%%%%%%%%j%J%%%%%%jJ%%%%%
8707E%%%%%%%%%%%%%%%%%%%%%%%%%%%%%%%%%%%%%%%%%%%%%%%%%%%%%%j%%J%%%%%%%%%%%%%
8778EjJ%%%%%%%%%j%J%%%jJ%%%%jJ%%%%%%%%%%%jJ%%%Jj%%%%%jJ%%%%%%jJ%jJ%%%%jJ%jJ%
8849EjJ%%%%%%%%%%%jJ%%%%%%%%%%%%%%%%%Jj%%%%%%%%%%%%%%%%%%%%%%%%%%%%%%%%%%%%%
8920E%%%%%%%JjJj%%%Jj%%%%%%%%%%%%%%%%%%%%%%%%%%%%%%%%%%%%%%%%%%j%J%%%%%%%%j%
8991D%J%%%%%%%Jj%%%%%%%%%%%%%%%%%%%%%jJ%%%%%%%%%%%%jJ%%%%%%%%%%%%%%%%%%%%Jj%
9062E%%%%jJ%%%%%%%%%%%%%%%jJ%%%%%%%%%%%%%%%%%%%%%%%%%%%%%%jJ%%%jJ%%Jj%%%%%%%
9133E%jJ%%%%%%%%%%%%%%%%%%%%%%%%%%%%%%%%%%%%%j%J%%%%%%%%%%%%%%%%%%%%%%%%%%%j
9204DJ%jJ%jJ%%%%%%%%%%j%%JjJ%%%%%%%%%%%%%%%%%%%%%Jj%%%%%%%%%%%%%%%Jj%%%%%%%j
9275DJ%%Jj%%%%%jJ%%jJ%%jJ%%%%%%%%%%%%%%%%%%%%%%jJ%%%%%%%%jJ%%%%%%%%%%%jJ%%%%
9346E%%%%%%%%%%%%jJ%jJ%jJ%%%%%%%%%%jJ%jJj%J%%%%%%%%%%%%%j%%J%%%%%%%%%%jJ%%%%
9417E%%j%J%%%%%%%%%%%jJ%%%%%%%%%%%%%%%%%%%%%%%%%%%jJ%Jj%%%%%jJ%%%%%%%%%%%%%%
9488E%Jj%%%%%%%%%%%jJ%jJ%%%%%%%%%%%%Jj%%%%%%%%%%%%%j%J%%j%%Jj%J%%%J%j%%%%%%j
9559DJ%%%%%%%%%%%%J%%%%j%%%%%%%%%%%%%%%%%j%J%%%%%%%%%%%jJ%%%%%%%%%%%%%%%%%%%
9630E%%%%%jJjJ%j%%%%J%%%%%%%%%jJ%%jJ%%%%%%%%%%Jj%%%%%jJ%%%%%j%%%J%%%%%jJ%%%%
9701E%%%%%j%J%%%%%%%%%%%%%%%%%jJ%%j%J%jJj%J%%%%%Jj%%%%%%%%jJ%%Jj%%jJjJ%%%%%%
9772E%%%%%%%%%%%jJ%%%%jJ%%jJ%%jJ%%%%%%%%%%jJ%%jJ%%%%%%%j%%JjJ%j%J%%%%%%%%jJj
9843D%J%%%%%%%%%%%%%%jJ%%%%%%%%%%jJj%%%J%%%%j%%J%%jJ%%%%%%%jJ%jJ%%%%%%%%%Jj%
9914E%%%%%jJ%%%%%%%%%%%%%%%%%%%%%%%%jJ%%jJ%%%%%%%%%%%j%%J%%%j%J%%%%%%%%%%%%%
9985E%%%%%%%%%%%%%jJ%%jJ%%%j%J%%%%%%%%%%%%j%JjJ%%%%%%%%%%j%%J%%%%%%%%%%%%%%%
10056E%%%jJ%%%%%%%%%%%%%%%%jJ%%%%%%j%J%%%%%j%J%%%%%%%%%j%J%%%%jJ%%%%%%%%%%%%
10126E%%j%JjJ%%%%%%%%%%%%%%%j%J%%Jj%%%%%%%%%%jJ%%%%%%%%%jJ%%%jJ%%%%%%%%%%%%%
10196E%%jJ%%%%%j%J%%%%%%%%%%%%%%%%%%%%%%%%%%j%J%%%%%%%%j%%J%j%J%%j%%J%%%%%%%
10266E%%%%%%%%%%jJ%jJ%%%%%%%%%%%%%%%jJ%%%j%%J%%%%%%j%%J%jJ%%%%%%%%%%%%%%%%%%
10336E%%%%%%%%%%%%%j%J%%%%%%%jJ%%%%%%%%%%%%%%%%%%%%%%%%%%%%%%jJ%%jJ%%j%%J%%%
10406E%%%%%%%%%%%%j%%%%%J%j%%%%%Jj%JjJj%J%%j%J%%%%j%%J%%jJ%%%%j%J%%Jj%Jj%%%%
10476E%jJjJ%%%%%%%%%%%jJ%%%%%%%%%jJjJ%%%%jJjJ%%%%%%%%jJ%%J%j%%%%%%%%%%%%%%%%
10546E%%%%%%%%Jj%%%%%%jJ%%%%%%%%%%%%jJ%%jJ%%j%%J%%j%%J%%%%%jJ%%%%%j%%%Jj%J%%
10616EjJjJ%%%%%%%%j%J%%j%%JjJ%%%%%%%%jJ%jJ%%%%%%%%%%%%%%jJ%%%%%%%%%%J%j%%%%%
10686E%%%%%%%%%%%%%%j%J%%%%%%%%jJ%%%%%j%J%%%%%jJ%jJj%J%%%%%%%%%%%%jJ%jJ%%%%%
10756E%%%%j%J%%jJj%Jj%%J%%%%%%%%%%%%%j%%%JjJ%%%jJjJ%%%%%%%%%j%%J%%j%J%%%j%J%
10826E%%jJ%%%%%j%J%%%%%%%jJjJ%%%%%%%%%%%%jJ%%%%j%%%J%%jJ%%%jJJj%%%%%%%%%%%%%
10896E%%%jJ%%%%%%%%%%%%jJ%j%J%j%J%%%jJ%%%j%%%%%%J%j%JjJ%%%%%%%%%%%%%%%%%%%%%
10966E%%%%%jJ%%%%%%%%j%%%Jj%%%%J%%jJj%J%%%%%%%j%%J%%%%%%%%%%j%%J%%jJjJ%jJ%%j
11036DJ%j%Jj%J%%%%%%%%%%%%%%%%%%%%%%j%%J%%jJ%%%%%%%%%%jJj%J%%%j%%%J%%%%%%%%%
11106EjJ%%%%%%%j%JjJ%j%%%%%J%%%j%%J%jJ%%%%%%jJ%jJ%%%%%%jJjJ%jJ%%%%%%jJ%%%%%%
11176E%%%%%%%%%%j%%J%%%jJ%%%%%%%%jJjJ%%%%%%j%J%%%%%%%%%%%j%Jj%%JjJ%j%J%%jJ%%
11246E%j%J%%%%%%%jJ%%j%J%%%%jJ%%%%%j%J%%%%%j%%%J%%jJj%%%%J%%%%%%%%%%%%%jJ%jJ
11316E%jJ%%%%%%%%%jJ%%jJjJ%%%%%%%%jJ%%jJ%%%%%j%%J%%jJj%%J%j%Jj%%J%jJj%%J%j%%
11386D%%J%%jJ%%%j%JjJ%%%%j%%%JjJj%J%%%%%%%%%jJjJ%j%%%J%j%J%j%Jj%%Jj%J%j%%%J%
11456E%%%%%%j%%%%%J%%%%%jJ%%%j%%J%jJ%%j%JjJ%j%J%%j%J%%%jJ%%j%%J%%%j%J%%%%%jJ
11526Ej%%J%%jJjJ%jJ%%%%j%%%%%%%%%JjJ%jJ%j%J%%%%jJ%j%J%j%%%%J%j%%%%J%%%%j%J%%
11596E%%%%%%%%%%j%J%%jJ%%%j%%%%J%%%jJ%%%%%%%jJj%%%J%%%%%%%%%%%%%%%j%%J%%%%%%
11666E%%%%j%%%%Jj%J%%%%%%jJ%jJ%%%%j%J%%j%J%%%%%%%%%%%%%jJj%JjJ%%%%%%%jJ%jJ%%
11736Ej%%%%J%%%%%%%%%%%%%j%%Jj%%Jj%%%%%%J%j%%%J%%%%%%%%%%%%%%%%j%J%%jJ%%j%%%
11806D%J%j%%Jj%%%J%j%%J%j%J%%%%%%%%j%J%%%%%j%%J%%%%%%%%%%j%J%%%j%%%J%%jJ%%%%
11876Ej%%J%jJjJ%%%j%Jj%J%%%%j%%Jj%%%%Jj%J%j%%%Jj%%%J%%%jJ%%%%%%%%%j%%J%%j%J%
11946E%jJ%%%%jJ%j%%%%%%%%%JjJjJ%j%J%%%%%%jJ%jJjJjJ%jJjJ%%%%%%j%%%%%%%Jj%%J%j
12016D%%J%j%%%J%%j%J%%j%J%jJ%%j%%JjJj%%%%J%%j%J%%%%%%jJ%jJjJ%%%%j%%%J%j%J%%%
12086E%%jJ%%%%%%%%%j%J%%%%%%%%j%%%%%J%%j%J%%%jJj%J%%jJ%%%j%%%J%%jJj%Jj%%%%%%
12156D%%J%j%%Jj%%%%J%jJj%J%jJ%j%%%%%%%%%%%%Jj%%J%%jJ%j%J%j%Jj%%Jj%%%J%%%%%%j
12226D%%%J%%%%%%%%%%j%%%J%%j%J%%j%J%j%J%jJj%%%Jj%%%J%jJ%%%%jJ%%%%%%%%%j%J%j%
12296D%%%%J%%j%J%jJ%%j%J%%%%%%%%j%%Jj%%J%%j%Jj%J%j%%%%%%%%J%jJj%Jj%%J%j%%%J%
12366E%jJ%j%%%%%%%%%%%%%%%JjJ%%j%%Jj%J%j%%%J%%%j%%%J%%%%%%%j%%%%J%%j%%%%Jj%%
12436D%%J%%jJ%%j%Jj%%%%%%J%j%J%%%%%%%%j%%%%%J%%%jJ%j%J%j%%%%J%jJ%%%%jJ%%%j%J
12506EjJj%Jj%%J%j%%%J%%j%%%Jj%%%%%J%%jJj%J%%%j%%%%%%%JjJ%%%%j%%%%J%j%%%%%%%%
12576DJ%%%j%%%%%J%%jJ%%jJ%j%J%j%%%%%%%%J%%%%jJ%%j%Jj%%%JjJj%%%%%%%%%%J%j%%J%
12646EjJ%%%%%%%%j%Jj%%J%%%%%j%JjJjJ%jJ%jJ%%%%%jJj%J%jJ%jJ%%%jJ%%%%%%%jJ%%j%%
12716D%J%j%%%%J%%j%%J%j%J%%%%%%%%j%%%%J%j%%Jj%J%%j%%%%%J%%%%%%j%%%%%%J%j%%%%
12786DJj%%%J%jJj%%%J%%jJj%%%%J%j%%%%JjJ%%jJ%%%j%%%%%%%%%%Jj%%JjJ%%j%%Jj%JjJ%
12856Ej%%J%%%%j%J%jJ%%%%jJjJj%J%%jJ%%%j%%JjJ%%%j%Jj%%J%%%%%%jJ%%%j%%%J%j%%%%
12926D%%%J%%jJ%%j%J%jJ%j%%%%%%%%%%%Jj%%%%%%J%%%%%j%J%j%Jj%Jj%%%%%%%J%%%j%%%J
12996Ej%%%%%%Jj%%J%%%j%%J%j%%%%J%j%%%J%j%%%%J%%%%j%%%%%Jj%%%J%%%%%j%%%%%%%%J
13066E%%jJjJ%j%Jj%JjJ%%j%J%%%%%jJ%j%%J%j%J%%%%j%J%j%%%%J%%j%%%%J%%jJ%j%%Jj%%
13136DJ%j%%Jj%%%%J%jJjJ%j%%%J%%%j%JjJj%%J%jJ%j%%%%%%J%jJjJj%%%%%%%%%%J%%j%J%
13206EjJ%j%%%%%%%J%%%%%%j%%%Jj%%J%%%j%%%%%%%J%jJ%%j%%%%%%Jj%%%%%%%%%%%%%J%j%
13276D%%J%%j%%%%%J%jJj%%%%%%Jj%JjJjJ%jJ%jJj%Jj%%%Jj%%J%%%%jJj%JjJj%%%Jj%JjJ%
13346E%%%j%%JjJj%%J%j%JjJ%%jJjJ%%%j%JjJ%%%%j%%J%%j%J%%j%%J%%%%%%%%j%%%%J%j%%
13416D%JjJj%%%%%%%%Jj%%%J%%%%j%%%%%%J%%j%J%j%%%%J%jJj%%%%%J%%%jJjJ%j%%%J%%%j
13486D%%%J%%j%%%%%%%%%%%JjJ%%j%%%J%%%%j%%J%%j%J%j%J%j%%%%%%%%%%%%%%%%J%j%%%%
13556D%%J%j%J%%%%%j%J%j%%J%%j%%%%%J%j%%%%%%%%%Jj%%%%%%%%%%%%%Jj%%%%%%%J%%%j%
13626D%J%j%J%%%%%j%%Jj%JjJ%j%%Jj%%%J%%%j%%%%%%%%%%%%Jj%%%%J%%j%%%%%%%%%J%jJj
13696D%%%%%%%Jj%J%j%%J%%%%j%J%j%%%%%%%Jj%J%j%%%jJJj%%%%%J%j%%Jj%%%%%%%Jj%%%%
13766D%%JjJ%j%%%%%%%%%%%%%%%%%%Jj%%%%%%%%%%%%%%Jj%%%%%%%%%%%%%%%%J%j%%J%%j%J
13836E%j%%%%%%%%%Jj%%%%%%Jj%%%%%%J%%%%%%%%%j%%%jJ%%%%J%%%%j%%%%%%%Jj%%%%J%%%
13906EjJ%%j%%J%%jJj%%%%J%%%j%Jj%%%%%%%%%%%%%%Jj%%%%J%%j%Jj%%%JjJ%j%%%%%%%%J%
13976E%jJjJj%%%%%%Jj%%%%%%%J%%%j%%J%j%J%%j%%%%%%%%%%Jj%%Jj%Jj%J%%j%%%%J%%j%%
14046DJj%%%%%J%j%%%%%%%%%Jj%%%%%%%%Jj%%%%%%%J%%j%J%%j%%%%%%%%%%%J%%%j%%%%%%J
14116EjJ%%%%jJ%%%j%%JjJ%j%%%%%%%J%jJj%%%%%Jj%%%%%%%J%j%%Jj%%%%%%J%j%%%%%%J%j
14186D%%%J%%%%%j%%%%%%%%%Jj%%%%JjJj%%%%%%Jj%%Jj%%Jj%%%%%%%%Jj%%%%%%%%%%%%Jj%
14256D%%JjJ%j%%%%%%%%Jj%%%Jj%%Jj%%%Jj%%%%%%%%Jj%%%%%%J%j%%%Jj%JjJ%j%%%%%J%j%
14326DJj%Jj%J%j%JjJj%Jj%%%%%Jj%%%%%%%%%%%%%%%Jj%%Jj%%%%%%Jj%%%Jj%%J%j%Jj%%%%
14396D%%%%%Jj%%Jj%JjJ%%%j%%%%%Jj%%JjJ%%j%%%%%Jj%%%%%%%%Jj%%%%%Jj%%%%%%%Jj%%%
14466D%JjJ%j%%%%%%%%%%J%jJ%%j%%%%%Jj%Jj%%%%%%%J%j%%%%%%%%%jJ%%J%j%%%%%%%%%%%
14536D%%%%%%%%Jj%%%%%%%%%%%Jj%%%%%%%%J%j%%%Jj%%%%%%%%%%%%%%%%%%%%J%j%%%%%%%%
14606D%%%%J%j%%%%%%J%j%%%%Jj%J%jJ%j%%Jj%%%%%%%%J%%%%j%%%%%Jj%%%%%%%%%%%%%Jj%
14676D%%Jj%J%j%%%%%%%%%%%%%%J%%%jJ%%j%%%%%%%Jj%Jj%Jj%%%%%%%%jJ%%J%j%%J%%j%Jj
14746DJj%%%%Jj%%jJ%%%%%%%%%JjJj%%%%%%%%%%%%%%%%%%%%%%%%%%%%%%%%%Jj%JjJ%%%j%J
14816Ej%J%j%%%%J%%j%%%%%%%%%%J%j%%%J%j%Jj%%%%%%%%%J%j%%%%%%%%%%%%%%%%%%%%%%J
14886EjJ%j%%%%%%%%%%%%%%%%%%%%%%%%jJ%%J%j%%%%%%%%%%%%%%%%%Jj%%%%%%%%%%%%%Jj%
14956DJjJj%%%%J%j%JjJj%%%%%%%%%Jj%%%%J%%%jJ%j%%%%%%Jj%%%%%J%j%%%%%%%%%%%%%%%
15026D%%%%%%%%%%%%%%%%%%Jj%%%%%%%%%%%%%%%%%%%J%j%%%%%%%%%%%%%%%Jj%%%%%%%%%%%
15096D%%J%j%%%%%%%%%%%%%%%%%%%%%%%%j%%J%%%%%%%%%%%%%jJ%%%%%%%%%%%%%%%%Jj%%%%
15166D%%jJ%j%J%%%%%%%%%%%%%%jJ%%%J%j%jJ%%%J%j%%%%%%Jj%%%%%%%%%%%%%%%%Jj%%%%%
15236D%%%%%%%%%%%%%%%J%j%%%%%%%%%Jj%%Jj%%%Jj%%%%%Jj%%%%%%%%%%%%%%%Jj%%%%%%%%
15306D%%%%%%%J%%j%%%%%%%%jJ%%%%Jj%%%%%%%%%%%%%%%%%%%%%%%%%%%%%%%%%%%jJ%%%%J%
15376Ej%%%%%%%JjJj%%%%%%Jj%Jj%%%%%%%%%%%%%%%%%%%%%%%%%%%%%%%%%%%%%%%%%%%%%Jj
15446D%%%%Jj%%%%%Jj%%%%%%%%%%%Jj%%%%%%Jj%%%%%%%%%%%%%%%%%%%%%Jj%jJ%%%%%%%%%%
15516D%%%%%%%%%%%%Jj%Jj%%%%%%%%Jj%%%%%%%%%%%%%%%%%%%%%%%%%Jj%%%Jj%%%%%jJ%%J%
15586Ej%%%%%%%%%%%%%%%%%Jj%%%%%%J%j%%%%Jj%%%%%%%%%%%%%%%%%Jj%%%%%%%%%%%%%%Jj
15656D%%%%%%%%%%%%%Jj%%%%%%%%%Jj%%%%%%%%%%%%%%%%Jj%%%%%%%%%%%J%j%%%%%%%%%%%%
15726D%%%jJ%%%%%%%%%%jJ%%%%%%%Jj%%%%%Jj%%Jj%%%%%%%%%%%jJ%%%%%%%%%%%%%%%jJ%%%
15796D%%%%%%%%%%%jJ%%%%%%%%%%%%%%%%Jj%%%%%%%%%J%j%%%%%%%%%%%%%%%%J%j%Jj%%%%%
15866D%Jj%%%%%%%%%%%%%Jj%%%%%%%%%%%%%%%Jj%%%%%jJ%%%%%%%%%%%%%%%%%%%Jj%%Jj%%%
15936D%%%%%%%%%%%%jJ%%%%%%%%%%%%%%%%%%%%jJ%%%%%%%%jJ%%%%%Jj%%Jj%%%%%%jJ%%%%J
16006Ej%%%%%%%%%%%%%%%%%%%%%%%%%%%%%%%%%%%%%%%%%%%%%%%%%%jJ%%%%%%%%%%%%%jJ%%
16076D%%jJ%Jj%%Jj%%%%%%%%%%%%%%%jJ%%%%%jJ%%%%%%%%%%%%%%%%%%%%%%%%%%%%%%%%%%%
16146D%%%%%%%%%%j%JJj%%%%%%%%%%%%%%%%%%%%%%%%%%%%%%%%%%%%%j%J%%%%%%%%%%%%%%%
16216D%%%%J%j%%%%%%%%%%%%Jj%%%%Jj%%%%%%%%%%%%%%jJ%%%%%%%%%%%%j%%%J%%%%%%%%%%
16286D%%%%%%%%J%j%%%%j%J%%%%%%%%%%%%%%%%%%%%%%%%%%%%%%jJ%%%%%%%%j%JjJ%jJ%jJ%
16356D%%%%%%%%%%%j%J%%%%%%%%%%%%J%jJj%JjjJ%%%%%%%%%%%%%%%%jJ%%%%%%%%%%%%%%%%
16426D%%%%%%%%%jKj%%%%%%%%jJ%%%%%%%%%%%%%%%%%%%Jj%%%%%%%%jJ%%%%%%%%%%jJ%%%%%
16496D%%%%j%J%jJ%%j%J%%%%%%%%%%%%%%%%%%%%%%%%%%%%%%%%%%%%%%J%%j%%%%%jJ%%%%%%
16566DJj%%%%%%%%jJ%%%%%%j%%J%%%%%%%%%jJ%%%%%j%%%Kj%%%%%jJ%%%%%%%%%%j%%J%%%Jj
16636DjJ%J%j%%%%%%%%%%jJ%j%J%%%%%%%%jJ%%%%%%%%%%%%j%J%%%%%%%%%%%jJ%%%%%%%j%J
16706D%%%j%%J%%%%%%%%%%%%%%%%%%%%%%%%%%%%%%%%%%%%%%%%%%%%%%%%%%%%%%%%%%%%%%%
16776D%%%%%%%%%%%%jJ%%%%%%%%%%%%%%%%%%%%jJ%jJ%%%jJ%%%jJ%%%%j%J%%j%%%J%%%%%%j
16846CJ%%%%%%%%%%%%%%%%%%%%%%%%%jJjJ%%jJ%%%j%J%%%%%%%%%%%%%%%%%%%%%%%%%%%%%%
16916D%%jJ%%%%%%%%jJ%%%%%%%%%jJ%%%jJ%%%%%%%%%%%%%%%%%%%%%%%%%%%%%%%%%%jJ%%%%
16986D%%%%jJ%%%%%%%%%%%%%%%%%%%%%%%Jj%%jJ%j%%J%%%%%%%%%%%%%%jJ%%%%%%%%%jJ%%%
17056D%%%%%%%%%%%jJ%%%%%%jJ%jJ%%%%j%%J%%%%%%%%%%%%%%%%%%j%JjJ%%%%jJ%%%%%%%%%
17126DjJ%%%%%jJ%%%%jJ%j%%JjJ%%%%%%%%j%J%%jJ%jJj%%%%%J%%%%jJ%%%%%jJ%%%jJ%%%jJ
17196D%%%%%%%%%%%%%%%%%j%J%%%%%%%%%%%%%%%%%%%%j%%%J%%%%%%%%%%%%Jj%%%%jJ%%%%%
17266D%%%%%%j%%J%j%%%%%JjJ%%%%%%%%%%%%%%jJJj%%%%%jJ%%%%jJ%%%%%%%%%%jJjJ%%%%j
17336CJ%%%%%%%%%%%jJ%%j%J%%%%%j%J%%jJ%%%%%%%%Jj%%%jJ%%%%%%jJ%%%%%%%j%J%%%%jJ
17406D%%%%%%j%%%J%%%jJ%%jJ%%%%%%%%%j%J%%%%jJ%%j%%Jj%J%%%%%%%%%%%%%jJ%%%%%%%%
17476D%%j%J%%%%%j%%J%j%%%J%%%%%%%%%%%%%%%j%%J%%%jJjJ%%%%%%%%jJ%%%j%J%%%%j%%%
17546CJjJ%%%%%%jJ%%%%%%jJ%%jJ%%%jJ%%%%%%%j%%J%%%%%%%%j%JjJ%%%%%%jJ%%%%%%%jJ%
17616D%%%%%%jJ%%%jJj%JjJ%%%jJ%%%%%%%%%j%JjJj%Jj%J%%%%j%J%%%%Jj%%%jJ%%%%%%%j%
17686CJ%%%j%JjJ%%%%%%%%%jJ%%%%%%%%%%%%%%%%jJ%%%%j%J%j%J%jJ%j%J%%%%%j%JjJ%j%J
17756D%%%%%%%%j%%%%J%%%%%j%%Jj%J%%%j%J%%%%%jJj%J%%j%%JjJj%%%J%%jJjJ%j%%J%%%%
17826DjJ%%%j%%%J%jJj%JjJ%%%%%%%jJjJjJ%%jJ%%%%%%%%%j%%%Jj%%%JjJ%%%%%%jJ%j%%J%
17896D%%j%Jj%%%Jj%J%j%%%J%j%%%J%%%%%j%%%%Jj%%J%%j%%J%%%%%%%%%%%%%%j%Jj%%%J%%
17966D%%%jJ%%%%jJ%j%J%%jJ%%%j%%JjJ%%%%%%%j%JjJj%%%J%%%%%%j%J%%%%%%%%%%%%%jJ%
18036D%%%%%%%%%%%%%j%Jj%J%jJ%%%%jJj%J%%%jJ%%%%%%%%%%%%%%%%jJ%%%%%%%%%%%%jJ%%
18106DjJj%Jj%J%%j%JjJ%%j%J%%%%%jJ%%%%%%%%%j%J%%%%j%JjJ%%j%%%%J%jJ%%j%%J%%j%J
18176D%%jJjJ%jJ%%%%%%j%J%%jJ%j%JjJ%jJ%%%%%%%%%j%%J%%%%j%%%Jj%%J%%%jJ%%%jJ%%%
18246D%%%%%%jJ%%j%J%j%J%%%%%%%%jJj%%%%%%J%%jJ%j%%%%%J%j%%JjJ%%%%%%%%%%%%%%jJ
18316D%%%%%j%JjKj%jJ%%%%%%%%j%J%%%%jJ%%jJ%j%%JjJ%j%%%%Jj%Jj%%%%J%j%J%%jJ%%j%
18386CJ%%jJ%%jJjJj%J%%%%jJ%%%%%%%%%%jJ%jJ%%j%J%%%%%%j%%J%%j%%%%%JjJ%%%j%%%%J
18456D%%%%jJ%%jJ%jJ%j%J%%%%jJ%j%%JjJ%%%j%%%J%%%%j%%%%%%JjJ%%%%%%%%%%%jJj%%%J
18526D%%jJ%%j%%%J%jJ%%%%%jJjJj%J%%j%JjJ%j%J%%j%%%J%%%%%%%%j%J%%%%%j%%JjJjJ%%
18596D%j%JjJ%jJ%%%j%J%jJj%%J%j%%%%J%%jJ%jJ%%jJ%%j%%%%%JjJ%%%%j%J%%%%%j%%%%J%
18666D%%%Jj%%%%jJjJj%J%%%%j%JjJ%%jJ%j%J%j%%J%jJj%%%%%J%%%jJ%%%%%%%%%%%%%%j%J
18736D%j%%%Jj%%J%%%%j%%%%%%%%J%%%%j%%J%j%Jj%J%%jJ%%%%%%j%%JjJ%j%%JjJj%J%%%%%
18806D%%%%%%%%%j%JjJ%j%J%%%%%j%%%%%J%%%%j%Jj%J%%jJ%%%%%%%%%%%jJj%JjJ%j%Jj%%%
18876C%Jj%J%j%%%%%J%%%jJj%%%%J%%j%J%%jJ%j%Jj%%J%j%J%%jJ%j%%JjJ%%j%%%%J%jJ%%j
18946CJ%%jJjJ%%j%J%j%J%%%j%%J%jJj%%J%%%%%jJ%%%%%%%%j%%%J%jJjJ%j%J%%j%%%%%Jj%
19016CJj%J%%j%J%%%%jJ%%jJ%j%Jj%%%J%%%j%J%%%%%%j%Jj%%J%%j%%%%%%%%J%kJJjJj%%J%
19086D%%%%%%j%%JjJ%jJ%%j%%%%%%%%J%j%%J%j%%%%%J%%jJ%j%%JjJj%%J%%%%%%%jJj%%%J%
19156D%%%%%%%%%%jJj%%J%%%%%jJj%%%%J%j%%%JjJjJ%j%Jj%%Jj%J%j%J%jJ%%%%%%j%%%%%J
19226D%jJ%%jJj%%%JjJ%%%%jJ%%j%J%j%%%%JjJ%j%%Jj%J%j%Jj%Jj%%%J%j%JjJj%J%j%J%j%
19296C%%%%%%%%%%%Jj%%Jj%Jj%%%%J%%%%%j%%%%%%%%%J%jJ%%j%%%%%%%%J%j%%%%%%%J%%j%
19366C%%%%%%%%%%%%%%%%%%%%%%%%%%%%%%J%%%jJ%j%%%%J%j%Jj%%%%Jj%%J%jJ%j%%%%%%%%
19436C%Jj%Jj%%Jj%%%%%%%%%%%%%J%%j%J%j%%%%%%%%%%%%%%Jj%%%%%%Jj%%%%J%%j%Jj%J%%
19506D%%j%%JjJ%%%%j%%J%j%%%%%%%%%%%J%j%%J%%%%%%%j%%J%j%%%%%%%%%J%j%%%%%%%%%J
19576D%%j%%%%Jj%%%%Jj%Jj%%%Jj%%%J%%%j%%%%%%%%%%%Jj%%Jj%%%J%j%%%%%%J%j%%%J%%j
19646C%%J%%j%%%%%%%Jj%%%%Jj%Jj%Jj%%%%%%%%%%%Jj%%%%J%j%%%%%%%J%%j%%J%jJj%%%%%
19716C%%%Jj%J%j%Jj%%%%J%j%%Jj%%%%%%%%J%%j%%%%JjJj%%%%%%%Jj%%%Jj%%J%j%Jj%%J%%
19786D%%%j%J%%%%%%%%%j%%%%%%Jj%%%%J%jJj%%%%%%Jj%J%j%%J%jJ%j%%%Jj%%%%j%J%%Jj%
19856C%%%%%%J%%j%%%%%J%%%j%%%%Jj%%Jj%J%%j%%%%%%Jj%%%J%j%%%J%j%%%%%%%%%%%%%%%
19926CJ%%j%%%%%%%%Jj%J%j%%%%%%%%%%%%%%%%JjJj%%%%%%%%%Jj%%%%%%%%%jJ%%%%JjJj%%
19996C%%%%%%%%%%%%%%J%j%%%%%%%%J%%j%%%Jj%%jJ%Jj%%%J%j%%%%Jj%%%%%%%%%J%j%%%%%
20066CJjJj%%Jj%%%%%Jj%%Jj%%%%J%jJ%%j%%%%%%%%%%%%%%Jj%%J%j%%%Jj%%%%%%Jj%J%j%%
20136C%J%j%%%%%%%Jj%%%%%%%%%%%%%%%%%%%%%%jJ%%JjJj%%%%%%%%%%%%%%J%j%%%%Jj%%%J
20206D%j%J%j%%%%Jj%%Jj%%%Jj%JjJ%%j%%Jj%%%%J%j%Jj%%%%%%JjJ%j%%%%%%%%%%%%%%%%%
20276C%%%%%%%%%%%%Jj%%%Jj%%%%%%%%%%%%%%%%%%%%%JjJj%Jj%%J%jJ%k%J%J%%j%%%%%%%%
20346C%%%%%%%J%j%Jj%%%%%%%jJ%%Jj%%%%%%%%%%Jj%%%%%%%%%%%%%%%%%%%%%%%%%%%%%%%%
20416CJjj%J%%%%%%%%%%%%%%%%%%%%J%j%%%%%%%%%%jJJj%%%%Jj%%J%j%%%%%%%%%%%%jJ%%%
20486C%%%%%%%%%%%%%%%%%%%%%%%%%%%JjJj%%%%%%%%%%%J%%j%Jj%%%%%Jj%%%%%%Jj%%%%Jj
20556C%%%%%%%%%%%%%%%%%%%%%Jj%%%%jJJj%%%%%%%%JjJj%%%%%%%%%%%%%%jJ%%%%%%%%%%J
20626DjJ%j%%%%%JjjJ%%%%%%%%%%%%%%%%%%%%%%%%%%%Jj%JjJj%%%Jj%Jj%%%jJ%jJ%%%%%%%
20696C%%%%%%%%%%%%%%%%%%jJ%%%%J%j%%%%%%Jj%%%%%%%Jj%%%%%%%%%%%%%%j%J%%%%%%%%%
20766C%%%%%%%%Jj%%%%%%%%%%J%%j%%%%%%%%%%%%%%%%%%%%%%%%%%%%%%%%%%%%%%%%%%%%%%
20836C%%%%%%Jj%J%j%J%j%%Jj%%%jJ%%%%%%%Jj%%%%%%%%%%%%%%%%%%%%%%%%%Jj%%%%%%J%j
20906C%%%%%%%Jj%%%%Jj%%%%%%%J%j%%%%%%%%%%%%%%%Jj%%%%%%%%%%%%%%Jj%%%%%%%%%j%J
20976C%%%%%%%%%%%Jj%%%%%%%jJjJ%%%%%%%%%%%%%%%%%%%%%%%%%%%%%%%%%%%%%%%%%%%%%%
21046CjJ%%%%%%%%J%j%jJ%%%%%%%%%%%%%%%Jj%%%%%%%%%%j%J%%%%%%%%%%%%%%%%%%%%%%%%
21116C%%%%%%%%%%%jJ%%%%%%%%%%%%%%%%%%%jJ%%%%%%%%%%%jJ%%%%%%%%%%%%Jj%%%%%%%%%
21186C%%%%%%%%%%%jJ%%%%%%%%%%%%%%%%%%%%%%%%%jJ%%%%%%Jj%%%%%%%jJ%%%%%%%%%%%%%
21256CJj%%%%jJ%jJ%%%%%%%%%%%%%%%%%%%%%%%%%%%%%%%%jJ%%jJ%%%%%%%%%%%%%%%%%%%%%
21326C%%%%%%%%%%%%%%JjjJ%%%jJ%%%%%%%%%%%jJ%%%Jj%%%%%%%%%Jj%%%%Jj%jJj%%%J%%%%
21396C%%%%%%%%Jj%%%%%%%%%%%%%%jJ%%jJ%%%%%%%%%%%%%%%%%%%%%%%Jj%%%%%%%%%%%%Jj%
21466C%%Jj%%%%%%jJ%%%%%%%%%%%%%%%%%%%%%%%%%%%%%%%%%%%%%%%%%%%%%%%%%%%%%%jJ%%
21536C%%%%%%%%%%%%%%%%%%%%%%%%%%%%%%%%%%%%%%%%%%%%%%jJ%%%jJ%%%j%%J%%%jJ%%%%%
21606C%%%%%%%%%%%%Jj%j%%Jj%J%%%%%jJ%Jj%%%%jJ%%%%%%%jJ%%j%J%%%%%%%%%%j%J%%%%%
21676C%%%%%%%%%%%jJj%%J%%%%%%%%%%Jj%%%%%%%%%%%%%%%%%%%%%%%%%%%%Jj%%%%%Jj%%%%
21746C%%%j%J%%jJj%J%%%%%%%%%%%jJ%%%%j%J%%Jj%%jJ%%%%j%J%%jJ%%%jJ%%%%%%%%%%j%%
21816B%%J%jJ%%%%%%%%%%%%%%%%%%j%J%%%%%%%%%%%%%%j%%%Jj%J%%%%%%%%%%%%%%%%%%%%%
21886C%%%%%%%%%jJ%%%%%%%%%%%%%jJ%%%jJ%%%%%%%%%%j%J%%%%%%%%%%%%%%%%%%%%%%%%%j
21956BJj%J%jJ%%%%j%J%%%%j%%J%%%%%%%jJ%%%%%%%jJ%%%%%j%J%%jJJj%%%%%%%%Jj%%%jJ%
22026C%%%%%j%J%%jJ%%%%%%jJ%%%%%%%%jJ%%jJj%%%Jj%J%j%%J%%%%%%%%%jJ%%%%%%%%jJ%%
22096C%jJ%%%jJ%%%%jJ%%jJj%JjJ%%%%%%j%J%%jJj%%J%%%%%%%%j%J%jJ%j%J%%%%Jj%%%%%j
22166B%J%%j%%J%%jJ%%%%%%%%%%%jJ%j%%%J%%jJjJ%%%%%%%%%%%%%%%%jJj%J%%%j%%%%J%%j
22236BJ%%%jJ%j%J%%%%%%%%%%%%j%JjJj%%J%%%%%%%%j%%J%j%%%J%%%%%%j%%%%%J%%%%%%%%
22306C%%%%%%jJ%%j%%%J%%%%%%%j%%%%%J%%%%%%%%j%Jj%J%%%j%%JjJ%jJ%%%%%%%%%%%%%j%
22376BJ%jJ%%%%j%%%J%%j%%%J%%%%j%%%%%%%%J%%jJjJ%%%%%%%%jJ%jJjJ%%j%%J%%%%%%%%%
22446C%%%%%%j%%%%J%%jJj%Jj%%%Jj%%J%%%%%jJ%%%%%%%%jJ%j%J%%%%%%jJ%%%%jJjJ%j%%J
22516C%j%%%%%%%%%%Jj%JJj%%%%%j%J%%jJ%j%%JjJjJjJ%%%%jJ%%%%jJ%%%%%j%J%%%%%%%%%
22586C%%%%%%jJ%%%%%%%jJ%%%%%%%%%%jJj%%%J%%%%%j%%J%%%%%%%%%%jJ%%%%%%jJ%%%%%%%
22656C%%%jJj%JjJ%j%Jj%%J%j%%%JjJ%%%jJ%j%J%%%%jJj%%Jj%%J%%%%j%J%%%%%%%jJ%j%%J
22726CjJ%%j%J%%%%%%%%%jJj%Jj%%J%%%%%%%j%JjJj%%%%%%Jj%%J%%%jJ%%%%%jJ%%%j%%%%%
22796B%Jj%%%%%J%jJj%J%j%J%j%J%%%%j%%%JjJ%jJ%j%%%%J%%jJ%j%J%%j%J%j%Jj%J%%%%%%
22866C%%%%%%%%%%%%%%%%%%jJ%%%%jJ%j%J%j%J%%%jJj%%%%J%j%Jj%%%%%%%J%jJj%J%%%j%%
22936BJjJjJj%%%%%J%%%%%%%jJ%%%%%%%j%J%%%%%%%j%%Jj%Jj%%%%%%JjJj%%%%%%%J%jJ%jJ
23006CjJ%jJ%%%j%J%jJ%%j%J%%j%%Jj%%%%J%jJ%%%jJ%%%jJ%%%jJj%J%jJ%j%%%%%Jj%%J%j%
23076B%%%%%J%%%%%j%JjJ%%%j%Jj%%J%%%%%%%%%jJ%%%j%%%%%%%%%JjJ%jJj%JjJ%%j%%J%%j
23146BJ%%%%j%%%%Jj%J%%%j%%J%%j%J%%%%%j%%%J%jJ%%jJ%%%%j%%J%jJj%J%j%%%%Jj%JjJj
23216B%%%%%%%%%J%%%j%%%Jj%%J%%%%%%j%%%JjJ%%j%%%J%%j%Jj%%%%J%%%%%jJ%%j%%%Jj%%
23286B%%%J%j%%Jj%%J%%j%%%Jj%%JjJ%j%%%%J%%%j%%%%J%j%%%%%JjJ%j%Jj%Jj%J%jJj%%%%
23356B%JjJ%%%j%%%%%%%%%%%J%%j%%%J%jJjJj%J%%%j%%%%%%%%%%%%%JjJ%j%JjJ%%jJ%%j%%
23426BJj%Jj%J%%%%%j%JjJ%%j%Jj%%%%Jj%%%Jj%%Jj%%%Jj%%%Jj%Jj%%%%%%%J%jJj%%%%%Jj
23496B%%%%%%%Jj%%%J%%%%j%%%%%%%%%JjJj%%%%Jj%JjJ%%j%%%%%%%%%%Jj%%%%%JjJj%%%%%
23566B%%%%%%%%%%%%%%%%%Jj%%%%%%%%%J%%%j%%%%%%%%%%JjJ%j%%%J%%j%J%%j%%Jj%%%%%J
23636Cj%%Jj%%%%%%Jj%J%%j%%jJ%%%%%J%j%%%%%%%%%%%%Jj%%%%%%%%%%%%%%%%Jj%%%%J%%j
23706B%JjJj%%%Jj%%J%j%%J%j%%%%Jj%%%%%%%%%%%J%jJ%j%%J%jJ%%j%%%%J%%j%%%%J%j%%J
23776C%j%%%%%%Jj%%%%%%Jj%%%Jj%%%J%j%%%%%%%%%%%%%%Jj%%%%%%%%%%%J%j%%%%%%%%%%%
23846B%%%%%J%j%%%%%%%%JjJ%j%%%JjJj%Jj%%%%%%JjJj%%%Jj%%%%%%%Jj%%%%%%%%%J%j%J%
23916Cj%%%%%%%%Jj%%%%J%j%%%Jj%%%J%j%%%%%%%%%%%%%%%%%%%%%%%%J%%%jJj%%%%Jj%%%%
23986B%JjJj%%Jj%%Jj%%%%JjJ%jJj%%%%%%%J%%%j%Jj%%%%%%%Jj%%%%%%%%%%J%j%%%%%%%%%
24056B%%%Jj%%%%%%%%%%%%%%%%%Jj%%J%j%Jj%%%%%%%%%%%%J%j%%%%J%jJ%j%%%%J%j%%Jj%%
24126B%%%%%%jJ%%%%%%%%J%%j%%J%j%%Jj%%%%%%%%%%J%j%%%%%Jj%%%%%%%%%%%%%%%%%%%%%
24196B%%%Jj%%J%%j%%Jj%%%%%%J%j%%Jj%%%Jj%%%%%%%%%%%%%%%%%J%j%%%%%J%j%%%jJjJ%J
24266C%j%%%%%%%%J%j%%%%J%j%Jj%%%%%%%%%%j%%JJj%%%%%J%j%%jJ%%%%%%%%%%%%%%Jj%%%
24336B%%%Jj%Jj%%%%%%%%jJ%%%%%%%%%%Jj%%%%%%%%%%%%%%%%%%%%%%%%%%%%%%%%%%%%%%%%
24406B%%%%%%%%%%%jJ%%%%Jj%%%%%%%%%%%%%%%%%%%%%%%%%%%%%%jJ%%%j%J%J%j%Jj%%%%%%
24476B%%%%%%%%%%%j%J%%%%%%%%%%%%%%%%%%Jj%%%%%%%%%%%%%%Jj%%%%%Jj%%%%%%%%%%%%%
24546B%%%%%%%%%%%%%%%%%%%%%%%%%%%%%%%%jJ%%%%%J%%%j%%%%%%%%%%%%%%%%jJ%%%%%%%%
24616B%%jJ%%%%%%%%%%%%%jJ%%%%%%%%%%%%%%%%%%%jJ%%%%%%%%%%jJ%%%%%%%%%%%%%%%%%%
24686B%%%%%%%%%%%%%Jj%%%%%%%JjjJ%%%%%%%%%%%%%%%%%%%%%%%%%%%Jj%%%%%%%%%%%%%%%
24756B%%%%%%%%%%%j%J%%%%%%%%%jJ%%%%%%%%%%%%%%%%%%%%%jJ%%%%%%%%%%%%%%%%%%%%%%
24826B%%%%%%%%%%%%%%%%%%%%%%%%%%%%%%%%%%%%%%Jj%%%%%%jJ%%%%%%%%jJ%%%%%%%%jJ%%
24896B%%%%Jj%%%%%%%%Jj%%%%%%%%%%%%%%%%%%%%%%%%%%%%%%%%%%%%%%%%Jj%%%%%%%%%%%%
24966B%%%%%%%%%%%%%%%%%j%%J%%jJ%%%%%%%%%%%%%%%%%%%jJ%%%%%j%J%%%%%%%%%%%%%%%%
25036B%%%jJjJ%j%J%%%%%%jJ%%jJ%%%%%%%%jJ%%%%%%jJ%%%%%%%%%%%%%jJ%%%%%%%%%%j%J%
25106B%%jJ%%%jJ%%jJ%jJ%%%%%%%%%%%%%J%j%%%%%%%%%%%%%%%%%%%%%%%%%%%%jJ%%%%%%jJ
25176B%jJ%jJ%%%%%%jJ%%%%%%%%jJ%%%%%jJ%%%%%%%j%J%%%%%%%%%%%%%%%%%%%%%%%%jJ%%%
25246B%%%%jJ%jJ%%%%%%%%%%%%%%%%%%%%%%j%J%j%J%%%%%%%%%%%%%%%%jJ%%%%%jJ%jJ%%%j
25316A%%J%%%%%%jJ%%%%%%%%%%%%%%j%%%J%%%%jJ%%%%%%%%%%%%%%%%jJ%%%%j%J%%%%%%%%%
25386B%%%%%%%%%%%%%%%%%%%%jJ%%%%jJjJ%jJ%%%%%jJ%%%%%%%%%%%%%%j%%J%%%j%JjJ%%j%
25456AJJj%%%%%%%%%jJj%%JJ%j%%%%Jj%%%%%%%%j%%J%%%%%%%%%%%%%%%%%%%%%%%%%%jJ%%%
25526Bj%J%j%J%%jJjJjJjJ%%%j%%Jj%J%%%%j%J%%%%%%%%%%%%%%%%%jJj%Jj%%%J%j%Jj%J%%
25596B%%%%%%%%%%%j%%%%%J%%%%%%%%jJ%%%%jJ%%j%%J%%%%%%%%%j%JjJ%%%jJ%%jJ%%%%%jJ
25666B%%%jJ%jJ%%%%%%%%jJ%%j%J%%%%%j%Jj%%%J%%%%%%%j%%%JjJ%%%jJjJ%%%%jJ%%%%%%%
25736BjJ%%%%%%%%%%%%%j%%J%%%%jJ%%%%%%%%%%%%j%J%%%%%%%%%%%%%%%%%%jJj%J%%%%%%%
25806Bj%J%%%jJ%j%J%%%%%jJjJ%%jJ%j%Jj%%Jj%JjJ%%%%%%%j%%%%%J%j%J%j%%%%%%%J%%j%
25876AJ%j%%JjJjJ%%%%j%J%j%%%%%%%J%%%%%%jJjJ%%%%%%jJ%%%%jJj%J%j%J%j%J%jJ%%j%%
25946A%%JjJj%J%%%%j%J%%j%Jj%%%%J%%%%jJ%jJ%jJjJ%%%jJ%%%%%%jJ%%%%%%%%%%%jJ%%%%
26016B%j%%%J%jJj%J%j%%J%%%%j%J%%j%%%%J%%%%%j%Jj%%%%%JjJjJ%%%jJ%%%%%%%j%J%%%%
26086Bj%%%%%%%%%%Jj%%%%%J%%%j%Jj%%%%%%%%J%%%%%jJj%%%J%jJ%%%%%%%jJjJjJj%J%%jJ
26156BjJj%Jj%%%%J%%j%J%%j%%%%%%%%%%%%%%%%%%J%j%J%j%%%%%%JjJ%j%%%%J%jJj%%%J%%
26226B%j%%%%Jj%Jj%J%%j%J%j%JjJ%%jJ%jJj%%%%%%%%%J%j%JjJ%%jJ%%j%%%%%J%%j%%%%%J
26296BjJj%J%j%%%%%J%%j%%%%Jj%%%%%%%J%j%%JjJ%j%%%%%%%JjJj%J%%%%%%%%%j%%%%%%%%
26366AJ%jJ%%%j%%%J%j%%JjJ%%j%J%%j%Jj%%%%%Jj%%%%%J%%%j%%JjJ%%j%%%%%%JjJ%j%%%%
26436A%%%%%%%%J%%j%Jj%%%%%J%j%%%%%%%%%%%%%%%Jj%%%%%%J%j%J%%%%%j%%%%%%%J%%%%%
26506B%j%%%%%%%J%j%J%%j%Jj%%%%%J%%jJj%%J%j%%J%%%%%%%%j%%%J%%j%%%%%%%J%j%Jj%%
26576A%J%%%j%%J%j%%%%%J%j%%%J%%j%%JjJj%%%%%%%%%Jj%%%%Jj%%%Jj%%%%%%%%%%%%%%Jj
26646A%%%%J%jJ%j%%%%%%%%%%Jj%%%%%%%%%%%J%j%Jj%Jj%%%%%Jj%%J%j%%%%Jj%%%%J%%%j%
26716A%%Jj%Jj%%%%%Jj%%%%%%%%%%%%%%%%%%%%%%%%%%Jj%J%%%%%%j%%%%%%Jj%%%%%%%%%%%
26786A%JjJ%%j%%%%%%%%Jj%%%Jj%%%J%%%j%%%%%%%%%Jj%%%%%%%%%Jj%%%%%%%%%%%%%%%%%%
26856A%%%%J%jJjJjJ%j%%%%%%%%%%J%j%%%%%%%J%%%j%%%jJ%%%J%j%%%%%%%%J%j%%%%%%%%%
26926A%%Jj%%%%%%%Jj%%%%%%%Jj%%%%%J%j%%%%%%%%%%%Jj%%%%%%Jj%%J%j%%%%%%%%%Jj%%%
26996A%%%Jj%%Jj%%%%%%%%%%%%%%%%%%%%%%%Jj%%%%%%%%%%%%%%%%%%%%%%%%%%%%%%%%%%J%
27066Bj%%%%%%Jj%%%%%%%%%%%%%%%%%%%%%%%%%%%%jJ%%%%%%%%%%%%%%%%%JjJj%%%%%J%jJ%
27136Bj%Jj%%%%%%%%%jJ%%%%%%%%%%%%%%%%%%%%%%Jj%%%%%%%%%Jj%%%Jj%%%%%%%%%%%%%Jj
27206A%%%%%%%jJ%%%%%%%%%%%%%%%%%%%%%%Jj%%%%%Jj%%%%%%%%%%%%Jj%%%%%Jj%jJ%%%%%%
27276A%%%%%%%%%%%%%%%%%%%%%%Jj%%%%%%%%%%%jJ%%%%%%%%%%Jj%%%%%%%%%jJ%Jj%%%%%%%
27346A%%%%J%j%Jj%%%%%%%%%%%%%%%%%%%%%%%%%%%%%%%%J%%%j%%%%%%%%%%%%%%%%%%%%Jj%
27416A%%%%%%%%%%%%%%%%%%%%%%%%jJ%%%%jJ%%%%%%%jJ%%%%%%%%%%%jJ%%%%%%%%%jJ%J%j%
27486A%%%%Jj%%%%%%Jj%%%%%%%%%%%%%j%%J%%%%%%%%%%%%%%jJ%%%%%%%%%%%%%%%%%jJj%J%
27556A%%%%J%j%%%jJ%%%%%%%%%%%%Jj%%Jj%%%%%%%Jj%%%%%%%%%%%%jJ%%%%Jj%%%%%%%jJ%%
27626AjJ%%%%%%%%%%%%%jJ%%%%%%%%%%%%%J%j%%%j%%J%%Jj%%%%%%%%%%%%jJ%%%jJ%%jJ%%%
27696A%%%%%%%%%%%%%%%%%%%%%%%Jj%%%%%%%%%%%%%jJ%%%%%%%%%j%JjJ%jJjJ%%%%%%%%%%%
27766A%%%%%%%%%%jJ%jJ%%%%Jj%%%%%%%%J%j%%%%%%jJ%%%%%%%%j%J%%%%%%%%%%%%%%%%%%%
27836A%%%%%jJ%%%%%%%%%%%jJ%%%%%jJ%%jJ%jJ%%%%%jJ%%%%%%%%%%jJ%%%%%%%%%%Jj%%%%%
27906A%%%%%%%%%%%%%jJ%j%J%%%%%%%%%%%%%%%%%%%%%%jJ%%%%%%%%%%%j%%J%%%%%%%%jJ%%
27976AJ%j%%%%%%%%%%%j%J%%%%%%%%%%%%%%%%%%%%%jJ%%%%j%J%%%jJ%j%J%%jJ%%%%%%%%%%
28046AjJj%J%%j%JjJjJ%%%%jJ%%%%%%%jJ%%%%%%%%%%%%j%J%jJ%%%%%%%%%j%%%%J%%%%%%%%
28116A%%%%%%%%j%J%%%%%%jJ%jJ%jJ%jJ%jJ%%%%%%%jJ%j%J%%%jJ%%%%%%%%j%J%%jJjJ%%%%
28186Aj%%%%J%j%%%%%%J%jJ%j%%J%%%%%%%j%%%%%Jj%%J%%%%%%%j%%J%%j%%%J%%%%%%%j%J%
28256A%%%%jJ%%%jJj%%J%j%Jj%J%%%j%%%J%%%%%%%j%%%J%%%jJ%j%J%%%%jJ%%%jJ%%%%%j%%
28326@%%%%%%%J%%%%%%%jJ%jJ%j%%Jj%J%%j%%J%%%j%%%%%%%%%%%%J%j%%%%%%%%J%%jJ%%%%
28396Aj%%J%j%J%%%%j%%J%%%j%%J%%%%%j%Jj%J%%jJjJ%jJ%j%J%%j%%%%%Jj%%J%%jJj%%J%j
28466@J%j%Jj%%J%j%%J%j%Jj%%%%%%JjJ%%%%jJ%%%%%%%j%%Jj%Jj%J%%j%Jj%J%%%%j%J%%%j
28536@%%%%%%%%J%j%%%%%%Jj%%%%%%%J%j%%%%%%J%j%%%%%Jj%%%%%%%%%J%%j%J%%%jJ%%%%%
28606A%j%%%%J%j%%J%%j%%%%%%%%%%%%%%J%%j%Jj%%%%%%%%%J%%%%j%%JjJj%%J%j%%%%%%J%
28676AjJjJ%%%j%%%J%jJj%%%%%J%j%%J%j%%%J%%jJjJ%%%%jJ%%j%%%%J%%j%J%%jJj%%%%%%%
28746@%%%J%jJjJ%%%jJj%%%%%%%J%%j%%%%Jj%%%J%jJ%jJ%%j%%Jj%%%J%%%%%%%%j%%J%jJ%j
28816@%J%%%j%%%%%J%j%J%%j%%JjJj%%%Jj%%%J%j%%%%%%%%J%j%%%%Jj%%%%Jj%%%%%J%j%%%
28886@%Jj%%%%%%%%Jj%%%%%%J%jJ%jJj%%%%%%%%%%%%%%%%%%%J%%jJj%%%J%%jJj%%%J%%j%%
28956@%%Jj%%%%%%%Jj%J%j%%%%%%%%%%%%%%%Jj%%%%%%%%%%%%%JjJj%%J%jJj%%%%%%%%%%%%
29026@%%%J%j%%%%%%%%J%j%%%%%%%%%%%%Jj%%%%%%%%%%%Jj%%%%%%%%%%%%%%%%%%%%%%%Jj%
29096@%%%%%%%%%%%%%J%j%%%%%%%%%%%%%%%%%%%%%Jj%Jj%%%%%%%%%%%%%%%%J%j%%%%%%Jj%
29166@%%%%%%%%%%%%%%%J%j%%%%%%%%%%%%%%%%%%%%%%%%%%%%%%%%%%J%j%%%Jj%%%%%Jj%Jj
29236@%%%%%%%%%%%Jj%%%%%J%%j%%Jj%%%%%%%%%%Jj%%%%%%%%%%%%%%%%%%%%%%%%%%%%%%%%
29306@%%%%%%%%%%%%%%%%%%%%%%%%%%%%%%%%%%%%%%%%%%%%%%%%J%j%%%%%%%Jj%%%%%%%%%%
29376@%%%%%%%%%%%Jj%%%%%%%%%%%%%%%%%%%%%%%%Jj%%%%%%%%%%%%%%%%%%%%%%%%%%%%%%%
29446@%%%%%%%%Jj%%%%%%%%%%%%%%%%%%%%%%%%%%%%%%%%%%%%%%%%%%%%%%%%%%%%%%%%%%%%
29516@%%%%%%%%%%%%%%%%%%%%%%%%%%%%%%%%%%%%%%%%%%%%%%%%%%%%%%%%%%%%%%%%%%%%%%
29586@%%%%Jj%%%%%Jj%%%%%%%%%%%%%%%%%%%%%%%%%%%%%%%%%%%%%%%%%%%%%%%%%%%%%%%%%
29656@%%%%%%%%%%%%%%%%%%%%J%j%%%%%%%%%%%%%%%%%%%%%%%Jj%%%%%%%%%%%%%%%%%%Jj%%
29726@%%%%%%%%%%%%%%%%%%%%%%%%%%%%%%%%%%%%%%%%%%%%%%%%%%%%%%%%%%%%%%%%%%%%%%
29796@%%%%%%%%%%%%%%%%%%%%%%%%%%%%%%%%%%%%%%%%%%%%%%%%%%%%%%%%%%%%%%%%%%%%%%
29866@%%%%%%%%%%%%%%%%%%%%%%%%%%%%%%%%%%%%%%Jj%%%%%%%%Jj%%%%%%%%%%%%%%%%%%%%
29936@%%%%%%%%%%%%%%%%%%%%%%%%%%%%%%%%%%%%%%%%%%%%%%%%%%%%%%%%%%%%%%%%%%%%%%
30006@%%%%%%%%%%%%%%%%%%%%%%Jj%%%%%%%%%%%%%%%%%%%%%%%%%%%%%%%%%%%%%%%%%%%%%%
30076@%%%%%%%%%%%%%%%%%%%%%%%%%%%%%%%%%%%%%%%%%%%%%%%%%%%%%%%%%%%%%%%%%%%%%%
30146@%%%%%%%%%%%%%%%%%%%%%%%%%%%%%%%%%%%%%%%%%%%%%%%%%%%%%%%%%%%%%%%%%%%%%%
30216@%%%%%%%%%%%%%%%%%%%%%%%%%%%%%%%%%%%%%%%%%%%%%%%%%%%%%%%%%%%%%%%%%%%%%%
30286@%%%%%%%%%%%%%%%%%%%%%%%%%%%%%%%%%%%%%%%%%%%%%%%%%%%%%%%%%%%%%%%%%%%%%%
30356@%%%%%%%%%%%%%%%%%%%%%%%%%%%%%%%%%%%%%%%%%%%%%%%%%%%%%%%%%%%%%%%%%%%%%%
30426@%%%%%%%%%%%%%%%%%%%%%%%%%%%%%%%%%%%%%%%%%%%%%%%%%%%%%%%%%%%%%%%%%%%%%%
30496@%%%%%%%%%%%%%%%%%%%%%%%%%%%%%%%%%%%%%%%%%%%%%%%%%%%%%%%%%%%%%%%%%%%%%%
30566@%%%%%%%%%%%%%%%%%%%%%%%%%%%%%%%%%%%%%%%%%%%%%%%%%%%%%%%%%%%%%%%%%%%%%%
30636@%%%%%%%%%%%%%%%%%%%%%%%%%%%%%%%%%%%%%%%%%%%%%%%%%%%%%%%%%%%%jJ%%%%%%%%
30706@%%%%%%%%%%%%%%%%%%%%%%%%%%%%%%%%jJ%%%%%%%%%%%%%%%%%%%%%%%%%%%%%%%%%%%%
30776@%%%%%%%%%%%%%%%%%%%%%%%%%%%%%%%%%%%%%%%%%%%%%%%%%%%%%%%%%%%%%%%%%%%%%%
30846@%%%%%%%%%%%%%%%%%%%%%%%%%%%%%%%%%%%%%%%%%%%%%%%%%jJ%%%%%%%%%%%%%%%%%%%
30916@%%%%%%%%%%%%%%%%%%%%%%%%%%%%%%%%jJ%%%%%%%jJjJ%%%%%%%%%%%%%%jJ%%%%%%%%%
30986@%%%%%%%%%%%%%%%%%%%%%%%%%jJ%%%%%%%%%%%%%%%%%%%%%%%%%%%%%%%%%%%%%%%%%%%
31056@%%%%%%%%%%%%%%%%%%%%%%%%%%%%%%%j%%J%%%%jJ%%%%%%%%%%%%%%%%%%%%%%jJ%jJ%%
31126@%jJ%%jJ%%%%%%%%%%%%%%%%%%%%%%%%%%%%%%%%%%%%%%%%%%%%%%%%%jJ%%%%%%%%%%%%
31196@%%%%%%%%%%%%%%%%%%%%jJ%%jJ%%%%%%%%%%%%%%%%%%j%J%%%%%%%%%%%%j%%J%%%%%%%
31266@%jJ%%%%%%jJ%%%%%%%%%%%%%%%%%%%%%%%%%%%%%%%%%%%%%%%%%%%%%%%%%%%%%%%%%%%
31336@%%%%%%%%%%%%%%%%jJ%%%%%%%%%%%jJ%%%%%%%%%%%%%j%J%%%%%jJ%%%%%%%%%jJ%%%%j
31406aJ%%%%%%jJ%%jJ%%%%%%%j%J%%%%%%%%%%%%%%%%%%%%%%%%%j%%J%jJ%%%jJ%%%%%%%%jJ
31476@%%%%%%%%%%%%%jJ%j%%%J%%%jJ%%%%%%%%%%jJ%%j%%%J%%%%%%j%%J%%jJj%J%%%%%%%j
31546a%J%%%j%J%%%%%%%%%%jJ%%%%%%j%J%%%j%%J%%%%%%%jJ%%%%%j%Jj%J%%%%%%%%%%%j%J
31616@%%%%j%%J%%j%JjJ%%%jJ%%%jJ%jJ%jJjJ%%%jJjJj%%J%%%jJ%j%Jj%%%Jj%%J%%%j%J%j
31686a%J%%%jJ%%%j%Jj%%%Jj%Jj%J%%j%%%J%j%J%j%%%%%%J%%%%jJ%%%j%J%jJj%%%Jj%%J%j
31756a%%Jj%J%%j%%J%%jJ%jJ%j%J%%j%JjJj%%J%j%%%%%%%Jj%%%J%%%%%%%jJj%%%%%JjJ%j%
31826a%%%%%J%jJ%j%%%%%%JjJj%%J%%j%%Jj%J%%jJ%%jJ%jJ%j%%%J%jJ%j%%%%%%%%J%%jJ%%
31896@jJj%%%%%%%%%%%%%%Jj%%J%%jJjJjJj%J%%%%%jJjJj%J%%%jJ%%j%%%%%%%%J%j%%%%Jj
31966a%%%Jj%%%%%%%Jj%J%jJ%j%%%%J%j%J%%jJjJj%%%%J%%%j%%%%%%Jj%%%%Jj%J%%%j%%%%
32036a%%Jj%J%%%j%Jj%%%%%%%%%%%%%J%%%%%j%%%%%%%%%%%%%%%%%%%%%%%%%%%%J%%j%%%%%
32106a%%%%%%%%%%%%%%%%%%Jj%%%%%%%%%%%%Jj%%%JjJ%j%%%%%%%%%J%j%%jJ%%J%j%%%%%%%
32176a%%%%%%%Jj%%%%%Jj%%%%%%%%%%%J%j%%jJ%%%%%%%%%%%%%%%%%Jj%%%%%%%Jj%%%%JjJj
32246a%%%%%%%%%%%%%%%Jj%J%j%%%%%Jj%%jJ%j%%J%%%%%%%%Jj%%%%%%%%jJ%%%%%%%%%%%%%
32316a%%%%%%%jJ%%%%JjjJ%%Jj%%Jj%%%%%%%%%%%%%%%%%%%%%%%%%%%%%%%jJ%%%%%%%%%%%%
32386a%%%%%%%%%%%%%%%%%%%%%%%%%%%%%%%%%%%%%%%%%%%%%%%%jJ%%%%%%%jJ%%%%Jj%%%%%
32456a%%%%j%%J%%%%%%%jJ%%%%j%J%jJ%%%%%%%%Jj%%%%%%%%%%jJ%%%Jj%%%%%%%%%%%jJ%%%
32526a%%%jJ%%%%%%%%jJ%%jJ%%%%%%%jJ%%%j%J%Jj%%jJ%%%jJ%jJ%%%%%%jJ%%%%%%%%%%%%j
32596b%J%%Jj%%%%%%%%%%%%%jJ%jJ%jJ%%j%J%%%%%%%%%%%%jJ%%%%%%%%%%%j%J%j%J%j%J%%
32666a%%%%%%%%%%%j%J%%%%%%%jJ%jJ%jJ%%%%%%%%%jJ%%%%%%%%%%j%J%%%%%%jJjJj%J%jJ%
32736aj%%%%%JjJ%%%j%J%%%%%jJ%%%jJ%%%%%j%%J%j%%J%%j%J%%%%%%%%j%%%J%jJ%jJ%%%%%
32806aj%Jj%Jj%%J%%%%%j%%J%%%%%j%%%%%%%J%jJjJjJ%%%j%%%Jj%%%%J%%%%%%%%j%J%%%j%
32876b%%%%%J%jJjJj%Jj%%%Jj%%%J%%%%j%%%J%jJ%%jJ%j%%J%j%J%j%J%%%j%J%j%%J%%j%%%
32946bJ%j%%J%j%J%j%J%%%%%%%jJ%jJj%%%jJ%%%%%%%%%%%%%%%Jj%J%%j%J%j%Jj%%J%%jJ%%
33016a%%%j%%%%J%%%%%%%%j%J%j%%%%%%%JjJj%%J%%%j%%%%%%%%Jj%%%%J%%jJjJ%jJ%%%j%%
33086bJj%%%%Jj%%%%Jj%%JjJ%j%%%%%%Jj%%J%j%%%J%j%%J%j%%J%%j%%%%%Jj%J%j%%%JjJ%j
33156bJjJ%j%%%%%%%%%%Jj%%%%%%%%%%%jJ%%jJ%%%Jj%%%%%%%Jj%JjJj%%%%J%j%%%%jJ%%%%
33226b%%%%%%%%%%%%%%%%Jj%%%%%%%%%jJJjJj%%jJ%%%%%J%j%%%%%%%%%%%%%Jj%%%%%%%%%%
33296b%%%%%%%%%%Jj%%%%%%%%%%J%%j%%%%%%%%%%%%%%%%%%%%Jj%%%%%%%%%%%%%%%%%%%%%%
33366b%%J%%j%%%%%%%%%%%%%%%%%%%%%%%%%%%%%%%%jJJj%%%%%%%%%%%%%%%%%%Jj%%Jj%%%%
33436b%%%%%%%%%%%jJ%%%%%%%%%%%%%%%%%%%%%%%%%%%%%%%%%%%%j%J%%%%%%%%%jJ%jJ%%%%
33506b%%%%%%j%%J%%%%%%%jJ%jJ%%%%jJ%jJ%%%%%%%%%%%%%%%%%jJ%%%%%%%%jJ%J%j%%%%%%
33576b%%%%%%%%%%j%J%%%%%%jJ%jJ%%jJjJj%JjJ%%%%%%jJ%%%%%j%JjJ%%%%%%%%%%%jJ%%%%
33646bjJjJ%jJ%%jJ%%%jJ%%j%Jj%J%jJ%%%%%%%%jJ%%%%%%JjJj%%j%J%jJj%JjJ%j%%J%%%%%
33716b%%%%%%%%%jJjJ%%%%%%%%jJ%%%%%%%%%%%%jJjJ%%%%%%%%%jJ%j%J%j%Jj%J%%%%%%%%j
33786cJ%%%jJ%j%%%%%%%%J%%%%%%%j%%J%%j%%J%jJjJ%%%jJ%%%%j%J%j%JjJ%%%%j%%%J%%j%
33856c%J%%%%%j%J%jJ%j%%%%J%j%J%%%%%j%J%j%%%%%%%%%%%%J%%%%%j%Jj%%%%JjJ%%jJ%j%
33926cJ%jJj%%JjJ%%%j%%J%jJ%j%%%%%%%J%j%%J%jJj%Jj%%%%J%%j%%%%%%%JjJ%j%%%Jj%Jj
33996c%%%J%jJ%%jJ%%jJj%%%Jj%%%J%j%%%%%%%%J%%j%Jj%%%%%J%%j%%%%%%Jj%%%%%%%%%%J
34066b%j%%%%%%%%Jj%%%%%%J%%j%%%%Jj%%%%%%%%%%%%%%%%%%%%%%%%%Jj%%%%%%%%%%%%%%%
34136c%%%Jj%%%%%%%%%%%%%jJ%%%%%%jJ%%%%%%%%%%%%%%%%%%%%%%%%%%%%%%Jj%%%%%%Jj%j
34206dJ%%%%%%%%%%%%jJ%%%%%%%%%jJ%%%%%%%%%%%%j%%J%%%%%JjJ%j%%%%%jJ%%%%%%%%%%%
34276c%%%%jJ%%%%%%%jJ%%%%%%%%%%%%%%%%%%%%%%%%%%%%jJ%%%%%%%%%j%J%%%%%j%J%%%jJ
34346c%%%%%%jJ%%%%%%%%%%%Jj%jJ%%%%%%Jj%%jJ%%%%%jJ%%%%%%%%%%%%%%%%jJ%%%%jJ%jJ
34416c%%%%jJ%%%%%%jJ%j%J%%%%%%%%%%%%jJ%jJ%%%%%jJ%%%%%%%%%%%%%%%%%%%%j%J%j%J%
34486cjJ%j%JjJj%J%%%%%%jJjJ%%%%%%%%%j%%J%jJjJ%%%%%%%jJ%%jJ%%%%%%%%%jJ%%%%%%j
34556d%%J%%j%%%J%jJ%%%%%%%%j%J%j%J%j%%Jj%J%%%%jJj%%J%%%%%%jJjJjJjJjJ%%%%%j%%
34626d%%%%J%%jJ%j%%J%j%J%%jJ%j%J%%%j%%J%%jJ%%%j%%%J%%%j%%%%%%%%%%%%JjJ%%%%%j
34696d%%%%%%Jj%jJ%%%%%%Jj%%Jj%J%j%J%j%%%Jj%%J%jJjJ%%j%%%%Jj%%%%%J%j%%%J%j%J%
34766cj%%%%%%%J%j%%%%%%%%%%%%J%j%J%j%Jj%%Jj%%%%%%%%%%%%%%%%%Jj%J%j%%%%%%%%%j
34836eJ%%%%%%%%%%%%%%%%Jj%%%%Jj%%%%%%%%%%%%%%J%j%%Jj%%%%%%%%%%%%%%%%%%%%%%%%
34906d%%%%%%%%%%%%%%%%Jj%Jj%%%%%%%%%%%%%Jj%%%%%Jj%%%%%%J%j%%%%%%%%%%%Jj%%jJ%
34976d%%%%%%%%%%%%%%%%%%%%%%%%%%%%%%%%%%%%%%%%%%%%%%%%%%%%%%%%%%%%jJJj%%%%%%
35046d%%%%%%%%%j%%%J%%%%jJ%%%%%jJ%%%%jJ%%%%%%%%%%%%%%%%%%%%%%%%%%%%%%%jJ%%%%
35116d%jJ%%j%J%%%%%%%%jJ%%%%%%%%%%%%%%%j%%%Jj%%J%%jJj%J%j%%%%J%%%%jJ%%%%%%%%
35186d%jJ%j%%J%j%J%%%%%%j%J%%%%%%%%%j%J%jJj%%J%%j%%J%j%JjJjJ%%j%%%JjJ%jJ%%%%
35256dj%J%j%Jj%Jj%%%%%Jj%%J%j%%%%%%%Jj%%%J%j%%%J%%%%%%j%Jj%%%%%%%%%%%%%%Jj%J
35326dj%%%Jj%%%%%Jj%Jj%JjJj%%%%J%%%j%Jj%%%%%%%%%%%%%%%%%%%%%Jj%%%%%%%%Jj%%%%
35396e%%%%%%%%%%%J%j%JjJ%j%%%%%%%%%Jj%%%JjJj%%%%%%Jj%J%j%%%%%%%%%%%%%%%Jj%Jj
35466e%%%%%%%%%%%%%%%%%%%%%%%%JjJj%%%%%%%%%%%%%%%%%%%%jJ%%%Jj%%%%%%%%%%%j%J%
35536e%%%j%J%j%J%%%%%%%%%%%%%%%%%%%%%%%%Jj%Jj%jJ%%%%%%jJ%%%%%%%%%%%%%%%%%%%%
35606e%%%%%%%%%%%%%jJjJ%%%j%J%%%%%jJ%%%%%%%%%%%%%%%%%%%%%Jj%jJ%%%JjjJ%%j%%J%
35676ej%J%%%%%%%%%j%%%J%%%%%%%%%%jJ%%jJ%jJ%j%%JjJ%%%%%jJ%jJjJ%%%jJ%%%%%%%%%%
35746e%jJj%Jj%%%%%%%%%J%%%jJj%%J%%%j%Jj%JjJ%%%%%%%j%%Jj%%%%%J%%j%J%j%J%jJ%%j
35816fJjJ%jJjJj%%%%%%%JjJjJj%%%Jj%Jj%%%%J%j%%%%%%%Jj%%%%J%%%jJj%Jj%%%%%%%%%%
35886f%%%%%%Jj%%%Jj%%%%%%%%%%%%%%%%%%%%%%%%%%%%%%%%%%%%%%%%%%%%jJ%%%JjJ%j%%J
35956ej%%J%j%%%%%Jj%%%%%%%%%%%%%%%%%%%%%%%Jj%%%%%%%%%Jj%j%J%%jJ%jJ%%%%%%%%%j
36026gJ%%%jJ%%%%%%%%%%j%J%%%%%%%%%%%%%%%%%%%%%%jJ%%%%%%%%%%%%%%%%%%%j%%J%jJ%
36096f%%%%%%%%jJ%%%%jJ%%%%%%j%%%JjJjJ%%%%%jJj%%J%%%%%%%j%J%%%%%%%%%jJ%%%jJ%j
36166gJ%%j%%%%J%j%J%j%J%%%jJ%%j%%%JjJ%j%%%%Jj%J%jJ%j%%J%%%jJ%%j%%%%%%%%%%%%%
36236gJ%%j%%%J%j%%%Jj%%Jj%%%J%%%%%%j%%%%%%%Jj%%%%%%%%%%Jj%Jj%%%%%%%%Jj%%%%%%
36306g%%%%%%Jj%%%%%%%%%%%%%%%%%%%%J%j%%%%%%jJ%%%%%%%%%%%%%%%%%%%jJ%%%%Jj%%%%
36376g%jJ%%%%%Jj%%%%%%%%%%%%%%%%%%%%%%%%%%%%%%jJj%J%%%%%%%%j%J%%%%%%%%%%%%%%
36446g%%%%j%J%%%%%%%%%%j%%JjJ%%%%%%%%j%J%%j%Jj%%Jj%J%%%%%%%%%%%%%%%j%JjJ%%%%
36516g%j%%%%%%%J%j%%%J%jJj%%%%Jj%%%%%%%Jj%%J%jJ%j%J%%jJ%%j%%J%%j%%%jJ%%J%%j%
36586h%%%J%%%%jJj%%Jj%%%%%%%%%%%%%J%j%%%%%%%%%%%%%%%%%Jj%%%J%%j%%%%%jJ%%%%%%
36656h%Jj%%%%%%%jJ%%%%%%%%%Jj%%%%%%%%%%%jJ%jJ%%%%%%j%J%%%%%jJj%%%J%%%%j%%J%%
36726h%%%%%%%%%%j%Jj%J%jJ%%%%%%%%%%jJ%%jJ%%j%%J%%j%%%%J%jJ%j%J%j%%%J%j%J%%jJ
36796h%%j%%%J%jJ%%%%%%%%%%%%j%Jj%%%%J%%j%%JjJ%j%%%%Jj%%Jj%%JjJj%Jj%%J%j%%%%%
36866i%%%%%%%%%%%Jj%%%%%%%%%%%%%%%%%%%%%%%Jj%%%%%%%%%%%%%%%JjjJ%%%Jj%%%%%%%%
36936i%%%%%%%%%%%%%%%%%%%%jJ%%%%Jj%%%%%%%j%%Jj%J%%%%%j%%J%%%%%%j%%%%J%%%%j%%
37006a0%J%%j%%%Jj%%J%%%j%JjJj%%J%j%J%%j%%%%J%j%%%%%%%%%%%%%%%Jj%%%%%%%%%%%%%
37075a0%J%%jJ%j%%%J%%j%%%%%%%%%%%%%%%%%%jJ%%%%%%%%jJ%%%%%%%%%%%jJ%%%%j%J%%%%
37144a0jJjJ%%j%%J%%%%%jJ%%%jJ%%%%%%%%%jJ%%%%%%%j%J%j%Jj%%%%%%%%J%%%%%jJ%%%j%
37213a1%%%%%%%%%%%%%%%%%%%%%J%j%%%%%%%%%%%%%%%%%jJJ%j%%%%%%%%%%%%%%%%%%%%jJ%
37282a1%%%%%%%%Jj%%%%%%%%%%%%%%jJ%%%%jJjJjJ%%%%%%%jJj%JjJj%J%%%%%%%%%%%%%jJ%
37351a1%j%%J%%jJ%%%%j%JjJ%j%%%J%jJ%%j%%%%J%%%%jJj%Jj%J%j%%%%%%%%%%%%%J%%%%jJ
37420a1j%%%%Jj%%%J%jJj%%%%J%jJ%%j%%%Jj%%%%%%%jJ%%%%%%%%%j%%J%%%jJ%%%%%%%%%%%
37489a2%%%jJ%%jJ%jJ%%j%%%J%j%J%%%%%%j%Jj%%%%Jj%%%Jj%Jj%%%%%Jj%%%JjJj%%%%%Jj%
37558a3%%J%j%%Jj%%%%%%%%%%%%J%j%%%%%%%%%%%Jj%j%J%%%%Jj%%%%%%%j%J%%%%jJ%%%%%%
37627a3j%J%%%%j%Jj%%J%%%%%%%%%%%%jJ%%%jJjJ%jJjJ%j%%%%%%%%%%%%J%jJj%%%%%J%j%J
37696a3j%%%%%%%%%%%%%%%%%%%%%%%%%%%%%%%%%%%%%%%%%%%%%%j%J%%%%%%%%%%%%%%%%%%j
37765a5%J%%%j%%%%J%jJ%%%%%%%%%j%%J%%%%%%j%%%J%j%%%%%%%Jj%%%%%%%%%Jj%%%%Jj%%%
37834a5%%%%%%%%Jj%jJ%%%%%%%%%%%%%%%%%%%%%%%%%j%J%%%%%%%%%%jJ%%%%%%jJ%%%%%%%%
37903a5j%%%%J%%jJ%jJj%J%%j%J%%j%J%j%%Jj%J%%jJ%%j%%%%%%%%JjJ%j%%%%%%%%%J%%j%%
37972a6%Jj%%%%%%%jJ%%%%%%%%%%%%%%%%%%%%%%%%%%%%%%%jJ%%%%%%%%jJj%%Jj%J%%%%%jJ
38041a6%%%%%%%jJ%%jJ%%%j%JjJ%j%%%%%%%J%j%%%Jj%J%%%j%%%%%%%Jj%%%%%%%%%%%Jj%%%
38110a7%%%%%%%%%%%%%%%%%%%J%%j%%%%%%%%%%%%%%%%%%%%%%jJ%%%%%jJ%%%%%%jJ%jJ%%%%
38179a7j%Jj%J%jJ%%j%%%J%j%%J%%jJ%jJj%%%%%%%%%%J%%%j%%%%%%%%%%%%Jj%Jj%%%%%%%%
38248a8%%%%%%Jj%%%%%%%%%%%%%%%%%%%%%%%%%jJ%%%%%%%%%%%%%%%%%%%%%%jJj%J%j%J%%%
38317a8%%%j%%Jj%J%j%%%%J%j%%%%%%%Jj%%%%%%%%Jj%%%%J%%jJ%j%%%Jj%%J%%j%%%%%%%%%
38386a9%%%%%%%%%%%%%%%%%%%%%%%%%%%%%%%%jJ%%%%%jJ%j%%J%%%%%%%j%J%%%jJ%jJ%%%jJ
38455a9jJj%%J%%%jJj%%%%%Jj%%JjJjJ%%j%%%%%%%%%%Jj%%Jj%%%%%%%%%%%%%%%%%%%%%%Jj
38524b0%%%%%%%%%jJ%%%%%%%j%J%%%%%%%%%%%%%%%%%%%%%%%%%%jJ%%%jJ%jJ%%%%jJ%%jJ%%
38593b0%%%%j%%Jj%%%%%%%J%j%%Jj%JjJj%%Jj%%%%%Jj%%J%j%J%j%JjJ%j%%J%j%%%J%j%J%j
38662b1%%%%%%%%%%%%%Jj%%%%%%%%%%%%%%%%%%%%%%%%%%%%%%%%%%j%JjJ%%%%%%%%%%%%%%%
38731b1%%%%%%%%j%J%%%%%%%%%%%%%%%%%%jJ%%%j%J%%j%J%%%jJ%%j%%%%J%%%%jJ%j%Jj%%J
38800b1%%jJj%%%%%J%j%%%J%%%%j%%%%Jj%%%%%%%%%%%%%%%Jj%%%%%%%%%%%%%%%%%%%%%%%%
38869b2%%%%%%%%%%%%%%%%%%%%%%%%%%%%%%%
38900b2
##PAGE=	N=2
##DATATABLE=	(X++(I..I)), XYDATA
-92170b2%J%j%%%%%%J%%%%jJj%%%%%%%%%%%jJ%j%%%J%%jJ%jJ%%%jJj%%%%%Jj%%jJ%%%%%jJ
-92102b3%jJ%%%%%j%Jj%%%J%%j%%%%%%%%%%%%%J%%j%%%%%%jJ%j%JjJ%%j%%%%%%%%%%J%j%%
-92034b5%%%%Jj%jJ%Jj%%j%%JjJ%%%%%%%jJ%%%jJ%jJj%Jj%%%Jj%%%%%%%%%%jJ%%%%%JjjJ%
-91966b6j%J%j%%%%Jj%%%Jj%%J%j%%%Jj%%%%%%%Jj%%j%%%%%%J%%jJ%j%%J%j%Jj%%JjJ%j%%
-91898b8%%%%%%%%%%%%%%jJ%%%j%%%%%%Jj%Jj%%%J%%j%%%%%%%%%jJ%%%%%j%J%%j%J%jJ%%j
-91830c0J%%%%%%j%%%%%J%j%%%%%jJ%%%%%jJ%jJ%%%jJ%%jJ%%%%%%%%%%%jJ%%jJj%%%%%%%%
-91762c1%%%%J%jJj%%%Jjj%%J%%%%%%j%J%%%%%%%%%%j%Jj%J%j%%J%jJ%%j%%%%jJ%%Jj%%jJ
-91694c2%%%%%%%%%%%%%%%%%jJ%%j%%%J%%%%%%j%%JjJ%%%j%%%jJJj%%%%j%%%J%%%%%%%%j%
-91626c4JjJjJ%j%%%J%%%j%%%%%%%JjJ%%%j%%%%%%%%%%j%J%%%j%J%%%%%%j%JJj%%j%%Jj%%
-91558c5%%%Jj%%%%%%%%j%J%%%jJ%%jJ%%%%%jjJ%J%%%%%%jJ%%%jJ%jJ%%j%%J%%%jJj%J%%%
-91490c5j%%%%%%Jj%Jj%%%%%%jJ%%J%j%%%%%%%%J%j%%%%%%%%jJjJ%%jJ%j%J%%%j%Jj%%%Jj
-91422c7%%%%%%%%%%%%%%%%%%%%%%jJ%%%jJ%%j%J%%j%%%Jj%K%j%%%%%jJ%j%%%%%%%%%Jj%J
-91354c7%j%J%jJjjJ%%%%%jK%j%%JjjJ%Jj%%%%%%jJ%%jJj%J%jJ%j%%J%Jj%j%%J%%%%%%%%%
-91286c8%%%j%%%%%%J%%%%j%%jJ%%Jj%%%%jJ%%Jj%%%%jJ%%%%%jJ%jJ%%%%%%%%%%%%%%%jJ%
-91218c9%%%J%k%J%%%%jJ%%%%%%%%%%j%%%JjJjjJJ%jJ%%%j%%%%J%jj%J%%%%J%jJj%%%%jJ%
-91150d0%%%%%Jj%%jJ%%%%%Jj%%jJ%%jJ%%%j%%%%J%j%%%%%%%Jj%%%J%jJ%%%%%%%%j%JjJ%%
-91082d0%jJ%j%%Jj%%%%%%%%%%%J%jJ%%%%%jJ%j%%%%%%Jj%%jJ%%%%%%%%%Jj%JjJ%j%%%Jj%
-91014d1%%Jj%%%%%%jJ%%%%%jJ%%%%jJ%%j%J%j%%%%%J%j%%%%%%%%%%J%j%J%%jJ%%%j%Jj%J
-90946d1%j%J%%j%Jj%J%jj%J%Jj%%J%%%jJ%jJ%%jJj%J%j%%%%%%%jJJjJ%jj%J%%jJ%j%J%jK
-90878d1jjJ%%Jj%%%j%JJ%j%%%j%%%J%Jj%Jj%%%%j%%J%j%%%J%%%jJ%%%jJ%j%JjJjJjJjJ%j
-90810d3%Jj%%%J%%%%%%kJJ%%%j%%%%%%J%%%jJj%%%JjJ%j%J%Jj%%j%J%%j%%%%J%%j%%%%%%
-90742d3%J%j%J%%%jJ%j%%%J%j%%%%Jj%%%j%J%%%%%J%j%Jj%%Jj%%%JJkjJJ%%j%%%%%%%%j%
-90674d4JJ%%j%%%%J%j%%%%J%j%%Jj%%%%%%%%%jJJ%%%%%%jjJ%%%%%%J%j%%%%%%%%jJjJ%%%
-90606d3%%%jJ%%Jj%%jJ%%%J%%j%%%%jJjJJj%Jk%JjJJj%jJ%%%%%J%j%j%JjJ%%%%%%%%jJ%%
-90538d3%%%%Jj%Jj%%%%jJ%j%%J%%%kJ%J%jKj%%jJ%j%%J%%%jJ%jJjJjJjJj%jJ%%%%%%J%%%
-90470d3jJjJjJJj%Jj%%Jj%%%%%%jJjJ%%%%%%j%%J%%%jJ%j%J%%j%Jj%%%J%j%%%J%%%j%%%J
-90402d3%j%%J%%%jJ%%%%%%%%%%%%j%J%%%j%J%%%j%%%%%%Jj%J%%%j%J%%%jjK%%%j%Jj%%J%
-90334d3jJj%J%%%j%%%%%Jj%%Jj%J%jJ%%jJ%%%J%jjJ%%%jJj%%%%%JjJ%%%j%J%%%%%jJ%%%%
-90266d3j%jJ%%J%%%jJ%%%j%J%%%%%%jJ%%%%jJ%%%%jJ%J%kJj%Jj%%Jj%JjJj%J%%%%%%%%%j
-90198d4%J%j%J%jJjJ%%%j%%%%Jj%%%%J%%jJ%%%%%j%Jj%Jj%JjJ%Jj%%jJ%JkJ%j%%%jJ%J%%
-90130d3j%%%%%%%Jj%Jj%J%%%%%j%%%%JJj%jJ%jJ%jJ%%%jJ%%%%j%J%%j%Jj%%%%%%%%J%%%%
-90062d3j%%JjJ%%%%%j%%J%JjJ%j%%%%%%jJJj%%%J%j%%%J%%kJj%J%%%Jj%j%%J%%%j%%%J%%
-89994d3%%%%%%%%j%JjJ%%J%jj%%%J%%%jJ%j%J%%%j%J%%%jJ%jJ%%%%%j%%JkJJ%jK%k%%%%J
-89926d3jjK%j%%J%J%j%%%%j%JJjJj%%J%j%%%%%Jj%Jj%%%%%%%%%JjjJ%j%JJjj%%JJkJ%Jjj
-89858d4%J%%j%J%jJ%%%j%J%%%jJJjj%JjJ%%j%%J%%%%%%%%J%%jj%J%%Jj%j%%J%J%%%j%%%%
-89790d3%J%j%%%%jK%Jjj%%%%JjjJ%JjjJJj%J%j%%%%%%%j%J%%jJ%j%JJjj%JjJJjj%J%%Jjj
-89722d4J%%%%J%j%%Jj%%J%jJ%j%%j%J%%jJ%j%Jj%JJjjJ%%%jJjJ%%%%%%jJjJ%%Jj%%%%%Jj
-89654d3%%%%%J%j%Jj%%%%%%%J%j%%j%%J%j%J%%%%JjJjJj%%%%%%J%%%%j%%%J%jj%%JjJ%%J
-89586d2jjJ%%%%%%%jJ%%%%%%Jj%J%%kJ%j%K%j%jJ%j%JJ%%%%j%jJ%jJJj%%%J%%%j%Jj%%J%
-89518d2j%%%Jj%%Jj%%%%%J%%%j%%%%%%j%J%J%j%%%%%Jj%%%%%%%%J%%jJj%%%J%%%%j%J%j%
-89450d3%%%J%jJ%jJj%%%%%%%%J%jJj%%%%J%%%%j%%JkJ%%J%j%JjJ%j%%JjJj%%%%%J%%%jJk
-89382d4J%%%%%JjjJJj%jJ%J%jJ%j%%Jj%JjJ%%%%%%%jJj%J%j%%%%%%JjJj%%%J%jJj%JjJ%%
-89314d2%%%%jjJJ%j%J%j%J%jJ%%%%jJjJ%j%JJj%%Jj%j%Jj%J%%j%J%%j%%%%%%jJ%%Jj%%%%
-89246d3%%J%%j%%%J%jKkjJ%%%%J%j%%J%jJ%Jj%j%Jj%J%%%%%jJ%%%%jJ%jJ%jJ%jJjjJjJJ%
-89178d2jJ%j%%J%%j%Jj%%%%J%jJ%%%jJjJj%%Kj%Jj%jJ%%%j%%JjJ%%jJ%jJ%%j%J%%jJjJ%j
-89110d3%J%%%j%J%j%J%jJ%%%j%%J%jJj%K%jjJ%%%%%%%jJjJ%%%j%J%%jJ%j%J%%Jj%jJj%Jj
-89042d3%JjJjJj%J%%J%jJj%jJ%j%J%%%%%%Jj%%Jj%%%Jj%%jJ%%%%j%JJj%jJ%jJ%j%%%J%%j
-88974d3%%JjjJ%%%J%%%%%%%jJ%jjJ%J%jJ%%j%%J%J%%j%%jJ%%%%%J%j%%%%%Jj%%jJ%%j%JJ
-88906d1j%%jJ%Jj%%%%Jj%%%%%%%%%jJ%%%%%%%jjKjJ%JjJk%%%J%j%%%%J%%jJJ%%j%J%j%%%
-88838d2%%%jJjJ%%%%%%jJ%%%Jj%%%%%J%jJj%%%%%jJ%%%%%%%%%Jj%%%%%%jJ%%%%jJ%j%JjJ
-88770d2%Jjj%J%jJ%Jj%%%%jJ%jJj%%J%JkJ%%jJ%%%jJ%%%jJJjJj%%%%%%j%J%%%%j%J%%JkJ
-88702d2%j%JJj%%j%JJj%%%%%JkjJJj%Kj%%j%J%%%%jJJ%j%%%%Jj%jJ%%jJ%jJ%%J%j%%%j%J
-88634d2j%J%%JjJk%J%%j%JjJj%%JjKj%%jJ%%%Jj%jJ%%%%%%%%J%jJj%%%%%%%%%%J%j%%JjJ
-88566d1j%%Jj%jJ%%%%J%%jj%J%Jj%jJ%j%J%%%%%%%jJ%%%%%%%Jj%%%%jJ%%%%%%%%jJJj%Jj
-88498d2jJj%%J%jJ%%Jj%%%%j%J%%Jj%%%j%J%Jjj%J%%%%%%jJ%%Jk%J%%%%JjJ%j%j%JjJ%%j
-88430d3J%JjjJ%%%j%J%jJ%%%Jj%%%%jJ%%%%%J%j%%%Jj%Jj%%%%%%%%JkjJJ%%%j%JJ%Jj%jj
-88362d3J%%Jj%J%%j%%%j%J%%%%Jj%%%%jJ%j%JJj%%%%jKj%%%jJJj%Jj%%Jk%J%J%jJ%%%j%J
-88294d1%j%JjJjJjJj%%%%%Jj%j%Jj%J%%%%%%%JjJ%j%%Jj%JjJj%%%%Jj%%%%J%jJ%J%%%j%j
-88226d2J%jJjJ%%%%jJ%j%J%%%%%j%%j%J%Kj%j%%%Jj%%%%%%jJ%%J%%%j%jJ%%%%%%%%%%%%%
-88158d2J%j%%%%%%%%%%%%jJ%%J%%j%%j%%%KjjJJjjK%%%%%jJjjJ%%%%%%%jJJjJj%J%j%Jj%
-88090d2%%%J%%jJ%j%%%%J%%%j%Jj%J%jJ%j%%%Jj%%Jj%%%J%jJ%%j%J%%%%%j%%Jj%%%j%J%%
-88022d2Jj%J%jJjjJ%JjJ%jJ%j%%%%%%%%%%%%JjJ%j%%%JjJ%jJj%%%Jj%%J%%jJj%%%%Jj%%%
-87954d2jJ%%%j%JJjjJ%%%%%%%JjJjJ%jj%J%%Jj%%J%j%J%%jJjjJJJj%%j%jJjJJj%%%%%%%%
-87886d2J%jJ%%jJ%jJj%Jj%%%%%%%%J%%jJjJ%j%%JjJj%J%%j%%%Jj%jJ%jJ%%J%%%j%%Jj%%j
-87818d3%J%Jj%%%%%%%%%%%%J%%j%JjJj%%%%%Jj%%J%jJj%%Jj%jJ%j%J%JjJj%%%jJJj%%jJ%
-87750d2%jJJ%j%%jK%jJjJJjjJjJj%%JjjJ%%Jj%%%%JJk%J%%%jJj%J%j%JjJ%jJ%jKjj%%%%J
-87682d1%j%%%%%%%%%jJ%JjJ%jJ%j%jJ%%%j%J%%%jJJjJj%%%jJ%%%%JkJ%%%%j%%J%%J%%jJj
-87614d2%%%%%Jj%%%%J%J%j%J%j%%%%%jJj%%Jj%%Kjj%%%j%J%%Jj%%%Jj%J%%j%%%%%jJ%%%%
-87546d2%%jJ%%%%Jj%J%%%%%%jJ%j%jJ%%J%%jJj%jJ%J%%%%j%%%J%%%jJ%j%J%j%%%JjJj%Jj
-87478d2%J%%%%j%Jj%J%j%%J%j%J%j%%%jJjJ%%%%%Jj%JjJjJ%%Jk%jJJj%%j%K%j%J%%JkJjj
-87410d3J%%%%J%jjJ%%J%%jJjJ%j%%JjJ%%%j%Jj%%%%jJ%Jj%%%%%%%J%%%%%jJ%jJ%j%%JjjJ
-87342d2%%J%%%k%JJjJ%jJ%%%j%%J%%%j%%%%%J%%%Jjj%JjJ%%%j%Jj%%%JjjJ%%%%%J%%j%%J
-87274d1j%%jJ%%%Jj%%%%J%jJj%J%%%%j%%J%jJ%%%j%J%%j%%%%%J%%jjJKjj%%%Jj%%J%%j%J
-87206d1%j%J%j%J%j%%%%%Jj%%%jJ%%%%%Jj%Jj%J%%%%%%%%j%J%jJj%JjJ%%jjJ%%%J%jJ%jj
-87138d3JJ%%%%%j%%J%j%%J%jjJJj%%Jj%jJ%JjJ%%%%j%J%j%jJj%Kj%JjjK%jj%JJjjJ%Jj%j
-87070d3JJj%J%jJj%%jJ%J%j%%J%jJ%j%%Jj%%%jJ%%%%%%j%JKj%jJ%%kJ%%%J%jJ%%k%JjJ%J
-87002d1%jjJ%%%J%%%j%%%J%%j%Jj%%jK%%j%%%%%JkKjjJ%J%jJ%%j%Jj%jJ%j%J%%%J%jJ%j%
-86934d2Jj%JjJ%%j%%%%%%%%Jj%%%%%Jj%%%JjJjJ%%%j%J%j%%Jjj%J%%%%%%JkJ%%%jJJjJ%j
-86866d2JjJjJ%%jJ%%%%jJjJ%%jJ%%%%jJjJ%%%%%j%%%Jj%jJ%JjjJJ%%%j%%J%j%%J%j%%jJ%
-86798d2%Kk%%JkJJ%Jj%j%%%%J%j%%J%%%j%J%j%%J%%%j%J%j%%J%%j%%J%jjJ%J%kJ%%J%%%j
-86730d2JjJ%j%JJjj%jJ%jJ%J%%%j%j%%J%%%%%Jj%%%%%%%%%Jj%J%%j%J%j%Jj%%%J%%j%%%%
-86662d2%%%%Jj%%%%J%j%%Jj%%%jJ%Jj%%%%%%%%%Jj%%%%%Jj%%%jJJ%%jJj%%Jj%%%%%Jj%%%
-86594d2%Jj%jJ%JjJ%%%j%%%J%%j%J%j%%jJ%%Jj%J%j%J%%Jjj%Jj%%%%Jj%%%JjjJ%%Jj%%%%
-86526d2JjjJ%%%%jJ%J%%%%j%%Jk%%%%J%J%%j%JjJ%%%j%%%J%%%jjKjjJ%%jJ%%%%jJ%jJ%%j
-86458d3%J%%%%%J%j%%jJJ%%%jj%J%Jj%Jj%%Jj%%jJ%%Jj%%Jj%%%%%%%%%%%%jJ%%%J%jJj%J
-86390d1%j%%jJ%J%%%%%j%J%jJj%jJ%%Jj%%%J%kJ%%Jj%jK%jJj%J%j%%%%j%%%J%%%Jj%%%%%
-86322d2%%J%%jjJ%%jJ%jK%j%%%JjJ%j%%%%%%%j%%J%jJ%%%%%%%%JkJ%%%%%%%%%jJ%Jj%J%%
-86254d1%%%j%%%%%%%%%%%j%J%%%%%%%%%%%%%jJ%J%j%Jj%%%%%j%J%%Jj%%%Jj%%Jj%%%%J%j
-86186d2%Jj%%Jj%%%%%JjjJjJ%%j%J%%jJ%jJ%%%%%%jJ%%jJ%%%%%%%%Jj%jJ%%J%j%%%jJJJk
-86118d2Jj%%Jj%%%%%j%JJj%%J%j%%%jJjJ%%%jJ%jJJj%jJ%jJjJJ%j%%%%%%%%%Jj%Jj%jJ%%
-86050d2Jj%J%jj%%J%%%J%%%%%jjJjJ%%%%%%j%%JJj%JjJ%jJ%j%%%%%Jj%%Jj%J%%%jJjjJ%%
-85982d2%jJ%%%%J%%jj%%Kj%Jj%%%j%J%J%%%jJ%kJ%j%J%%%jJ%%%%%%J%j%J%j%%Jj%J%%j%%
-85914d2jJ%%jJJj%%%%Jj%%J%jJj%%%%j%JjK%%jj%%J%%%%%j%J%%%jJjJ%%%J%j%Jj%%%jJJj
-85846d2%Jj%%%%J%jj%K%j%JJj%jjJ%%%j%Jj%J%jJ%Jj%%j%%J%Jj%%%%jJj%J%%jJ%jJ%jJj%
-85778d3J%%%Jj%%%jJ%%%%jJJj%j%%%%%J%%Jj%%%%j%%Jj%J%J%jJj%%%jJJjjJ%%%%%%JjJj%
-85710d2%%%%%%%%%%%%jJjJ%jjJ%J%%%%%%%j%%%J%%%%%%jJ%%%J%j%%JkJ%j%%%JJj%%%%j%J
-85642d2%%%%jJ%%%%%%%%j%%JjK%%j%%%Jj%%%%%jJ%Jj%%%jJj%%J%%%%jKj%%%%%%%%%%%%%j
-85574d3J%%%%j%%K%kJ%%j%%J%jJJjj%%%J%jJjJ%%j%%%jJj%J%%JJj%%%%%%jJ%%%j%J%%%j%
-85506d3Kjj%%J%Jj%%jJ%%%%%%%jJJ%jjJ%jJ%%%%%jJ%%jJj%JJj%%j%J%%j%%jJ%J%jJ%%%%%
-85438d2%%j%%%%J%%%%%%%jJkJ%%%%%%J%Jjj%J%%j%J%%%%%%%jJj%%J%%%%j%J%%%%%j%J%%%
-85370d2%jJkJKj%%Jj%J%j%%%j%JjJ%%%%%%%j%%Jj%Jj%%J%%jJjJ%%j%%J%%%%%%j%JJjJj%j
-85302d3%%J%%%%jJ%j%K%j%%j%J%%%%j%%%JJkjJJjJjJ%%kJ%%J%jJ%JjjKjj%%J%Jj%%%%jJj
-85234d3Jj%Jj%Jj%J%jJj%%J%%%jJ%%%%j%JjJ%%%j%J%%%j%JjJ%%%%j%%%Jj%%%J%jJ%%jJ%%
-85166d2%%kJ%%Jj%J%jKjj%JjJ%%j%J%%jJj%%%J%%JkJj%%%%%J%%%%%%%Jj%%Jj%%%%%j%J%%
-85098d2%%%%%jJ%Jj%%%j%J%%%jJ%%%%%jJ%%j%%JjJ%%j%%%J%%jJ%%%jJ%Jjj%J%%%%j%%%%J
-85030d2j%%%%%J%kJKj%%jJ%%j%%Jj%J%jJ%%j%%J%%%%Jk%J%%%jJjJ%%%%j%JjJ%%%j%%J%%j
-84962d3K%jJ%%j%jJJ%j%jJJkJj%%jK%Jj%j%%%JjJjJ%%%%%JjjJjJ%j%%%%J%%jJj%J%j%%%J
-84894d2kJjK%%%%%j%J%%%%%jJ%%jjJ%%%%J%j%%%%%jJ%%J%j%%J%Jj%%j%J%jJj%%%%%J%%%%
-84826d2%jJj%%J%%j%J%%%%%%jJ%j%%%%J%j%Jj%J%%%%%j%J%%%%jJj%%%jJJ%jjKj%%%%J%jj
-84758d4J%J%Jj%%j%%%%J%%%%j%%J%%kJ%%%%%J%%%j%Jj%%%%J%jJjJ%jJj%J%%%j%jJJ%jJjJ
-84690d2j%%JjJ%%%%%%jJ%%%%j%%%J%%%jJjjK%kJ%%%J%%jJj%J%%%j%%%Jj%%%%%J%j%%jJ%%
-84622d3Jj%Jj%JjJ%j%%J%jJ%%j%%%%%%%J%j%%%%J%%%%%j%%J%j%JjJ%j%%%%Jj%%%jJ%%%%%
-84554d3%%%%%JjjJ%%%%%jJ%%jJ%%%J%jJ%jJ%j%%%Jk%JJj%%%%%Jj%JjJjJjJ%j%%%%%jJJ%j
-84486d3%%%jJ%%%%Jj%%%%%%Jj%J%%j%J%j%Jjj%J%%%%%%%K%kjjJ%JJj%%%j%JJj%%J%j%%%J
-84418d2%jJj%%%%%Jj%%%%%%%Jj%%%JjJj%%%%%%%%%jJjJ%jJ%JjJ%j%%%%%%%%%%%%%%Jj%jJ
-84350d3Jj%%%%J%%%jJj%%%%%%%%%%%Jj%%%%%JjJjJj%%%JjjK%%%%j%Jj%JjJ%j%jJ%jJ%J%j
-84282d3%%%jK%%%%jj%J%%%%%Jj%%%%jJJj%%%jJ%%J%kJ%%%%%%%jJ%%%%Jj%%%J%%%j%%%jKj
-84214d3%%%%%jJ%jKjjJ%%jJ%jJ%%%%%%J%jjJJjjJ%%%%jJ%%Jjj%J%j%%%J%%JjJjj%JJ%jJj
-84146d3Jj%Jj%%%%jJ%%j%%%J%%%%jJ%%%%J%j%%J%%j%%j%Jj%JjJ%%%%%%Jj%%%%%%%%%Jj%%
-84078d3%%%%%%%%%Jj%%jJ%%%%%jJ%j%J%%%jJ%kJJ%%%%jJ%%jJ%%%j%J%%j%JJj%jJ%%%Jj%%
-84010d3%%%%jKj%%%jJJ%jJ%j%jJ%%j%%Jj%J%%Jj%%%%j%J%%%%J%kJJk%J%%jJJj%%%%%%Jjj
-83942d4J%%%%Jj%Jj%%%J%j%%%%%jJ%%j%J%%%j%%%%J%J%%j%jJ%Jk%JjJj%%J%j%%%%Kj%%%%
-83874d3jJ%j%%%%J%%jJ%%jJ%%J%%j%JjjJ%j%JjjJJJjjJ%%%%%%%%%%jJJj%%jJ%j%%J%%%%%
-83806d3jJ%Jj%jJ%j%J%%J%j%%%J%%%%%j%%%%jJjJjJ%%%%%%%Jj%%j%J%j%J%jJ%%jJ%%%%%%
-83738d3JjJ%j%JJj%j%J%j%%%%%%%%%%%%%%%%j%JjJ%%%%j%Jj%%%JjJJk%J%%%%%%%j%%Kj%j
-83670d4JjJ%%%%jJj%%J%jjK%j%%%%J%%%jJ%jJj%%%%%%J%%%%%%%jJj%%J%j%Jj%JjJ%%%%jJ
-83602d3%jJ%%%jJ%%%JjJjjJjK%%jkJK%kJ%jKj%%%%jJ%jJj%J%%%%%%%%j%%Jj%J%%%jJj%J%
-83534d3j%%%J%j%jJJ%%%%jJ%%%j%%%%%J%%j%J%%%%%%%j%%Jj%%%J%%jjJ%J%%%%jJ%Jj%%jJ
-83466d3%%%%j%JJjj%J%%%jJ%%j%Jj%%JjJj%%%%Jj%%%%%%%%%%%%Jj%%J%j%JjjJ%%JjJj%%%
-83398d4jJJjJjJ%%jJ%%%%%%jJ%%%jJJ%jjJJjj%%%%%%%JjJj%%%J%%Jj%%j%%J%jJ%j%Jj%Jj
-83330d4%%%%%J%%jJjJ%j%%%%%%%%%JJjjJj%%jJJ%jJ%%%%%%%%%%jKk%J%%%%%%j%JjJ%%%%%
-83262d3jJ%%j%%%%%jK%j%jJ%%%%J%%%j%%Jj%JJjj%%%%%jJ%%%%Jj%J%kJ%jJ%%jJ%%%%%%%J
-83194d3jJ%jJ%%j%Jj%%JjJ%%j%%%%J%%jj%%%J%%%J%jjJJ%%j%jJ%J%jJ%jJj%%Jj%%%%%J%%
-83126d3j%JjJj%jJJjJj%J%%j%Jj%%%Jj%jJ%%%JjJ%%%%j%jJ%%J%j%%Jj%%%%%%%%%%%%jJJJ
-83058d2j%j%%J%%j%jJ%%Jj%%%%Jj%%%%%%%%%J%Jj%%j%%Jj%%%J%jJ%%j%j%JJj%%j%Jj%%%J
-82990d4%J%%j%jJ%JjJ%jJ%%%jjJJj%JjJ%%%k%%J%J%%j%%%%%J%kJ%%J%%jJ%%%jjJJj%%%%%
-82922d4J%%Jj%%j%%J%jJ%%%%j%%j%JJj%%jJ%J%j%%jKJj%j%%%J%%j%Jj%J%%j%%%J%j%JjJj
-82854d4%%%%JjJJjjJj%%%%J%%k%%J%%%j%%%J%%%%j%J%%%J%%jJ%jjJJjJj%%%J%%j%%%%%%%
-82786d4%%%%%%j%J%%%%%Jj%%%%%J%j%J%j%%Jj%%%%jJj%JjJ%%J%%%%j%%%%jJ%J%jj%J%%%%
-82718d4Jj%%%%J%%j%Jj%Jj%%%%%J%%j%jJjJ%jJ%jK%j%jJJ%j%j%%%%JJj%%%%jJ%Jj%%%%k%
-82650d6K%%%%%Jj%%%jJ%%%%%%Jj%%jJj%J%j%%J%%j%J%%%jJ%%j%JJj%%%%%jJJ%jj%K%%j%%
-82582d4%%%%jJ%j%JJ%%kJ%%Jj%J%jJj%J%jj%%J%%j%J%%%%%%%%%jJ%%%%%Jj%%%j%J%%jJ%%
-82514d4%%jJ%%%%%%%%j%jJJ%%%JkjJ%JjjJ%J%jJ%Jj%Jj%jJ%%%%j%J%%%%%%j%J%%%%jJjJ%
-82446d4j%%%J%jJ%j%J%%j%JjJjJj%J%%%%%j%JjJ%j%%J%%%j%J%%%%%%%%%%j%J%j%Kj%%%jJ
-82378d4%%%%%%j%%%%%jJ%%J%jJ%j%%Jj%j%JJ%j%%%J%%jKj%%%j%%%%%J%%j%Jj%J%%%%j%J%
-82310d4%%Jj%Jj%%j%J%%%%jJ%%%%j%%%%%%JjJjJ%%%jJ%%jJ%jJ%jJj%%%%%Jj%%%JjJ%%%%%
-82242d4%j%%%jJ%%%%%%J%j%%%J%j%Jj%%%J%j%JjJ%%Jj%%j%%%%%J%%%jJj%jJ%%JjJ%%jJj%
-82174d5%J%%jJ%%%j%J%Jj%j%%J%%%%%%jjJ%%%J%j%J%%%%j%Jj%%%J%%%%%j%Jj%%%%jKj%%%
-82106d5%JjK%j%j%%JjJj%%%%%JjJ%%%%%%j%%%%%J%%%jJjJ%%%j%%%%JkK%jJj%%%J%j%%%%%
-82038d5Jj%%%Jj%J%%%jJ%jJ%Jj%%%%jJj%Jj%%%%%J%%%jJj%%Jj%%%Jj%jKJkJj%JjJjJ%j%J
-81970d4jJ%jJ%%%%kK%%%j%%J%jJ%%%j%%%%%jJ%J%%%%jJj%%%%%%%jJJ%%j%J%%j%Jj%%%%%J
-81902d4%%%jJ%%j%J%j%%Jj%J%jJj%J%Jj%%jjJJjJj%J%j%%%%%%j%J%%%%%Jj%%%%%J%j%Kj%
-81834d4%%JkJ%%j%Jj%%J%%%%%jJjJj%%%%%%%JjjJ%J%%jJ%j%%%%%%%%%%%%%%J%%%%%%%%jJ
-81766d4%%%j%%JjJ%j%J%j%%%jJ%%jKj%%%jKj%jJj%%%J%%%%%%%%jJJj%jK%jjJ%%jJjJjJ%%
-81698d5%%%%%%%%Jj%%Jj%%%%%%%jJ%%%%%%%%jKkJ%%J%%jjJ%%J%j%%%%%Jj%%%j%%JJj%Jjj
-81630d6%%jK%Jk%%J%%%Jj%%%%%%%%%%jJj%J%%%%%jJJ%%j%%%%%Jj%j%%J%j%%%J%%J%j%%jJ
-81562d5J%%j%jJ%jJ%%%Jj%j%%J%Jk%%Jj%%%J%j%J%%%%%j%J%jJ%%%%%%j%J%J%jjJj%%J%%%
-81494d5%%%%jJ%%%j%%%%J%j%J%%jJ%%j%J%j%JjJj%J%%%JjJj%%%jJ%j%JjJ%%j%J%%jJj%%%
-81426d6%jJJjJj%%J%%%%%%%jJ%j%J%%j%JjJ%%%%%%%Jj%Jj%%%j%%Jj%J%%%%jJ%%jJ%%j%%J
-81358d5jJjJ%%%%j%%J%j%jK%j%%%%JJjJj%%j%%%J%j%%%J%%%%%%%jjJJ%%%j%J%%%%jJ%%%%
-81290d5%jJj%%%%%%JJj%jJ%jJ%%%jJ%jJ%%%%%j%%%JjJ%%%%jJ%j%%%J%%%%jjJJ%%%%%j%%%
-81222d6Jj%J%%%%%%j%KkJ%%jJj%Jj%%%%%J%jJ%%%%Jj%%%%%%%j%Jj%%%jJ%jJ%%J%%jJ%%j%
-81154d6J%%%jJ%%%jJ%%%%%%%%%j%J%jjJ%%%%%Jj%JJjj%%jJ%%Jj%J%j%J%j%%%JjJ%jJ%jJJ
-81086d4jj%Jj%%%J%jJ%%j%%J%%%j%%jJ%%%Jj%%%%%%%J%j%jJ%Jj%JJk%JjJjJ%j%%%JjJ%jJ
-81018d5jJ%jJ%%j%%%%J%%%%jjJ%J%j%Jj%%%%%jKj%Jj%%%%Kk%J%%j%%J%j%%J%jJj%Jj%%J%
-80950d5j%J%%j%%%%J%%%%%j%Jj%%%Jj%%%%%%JkJ%%%%%%%J%j%%%J%%%%%jJ%%j%J%j%Jj%%J
-80882d5j%Kj%j%J%j%%%%J%%Jj%%%%j%J%j%%J%jJjJj%%%%J%%j%Jj%%%%J%j%%%J%jJ%j%%%J
-80814d5%j%%J%j%JJjj%%%J%%jJ%jJ%j%%%%%%J%%j%JjJ%j%%%%jJ%%%%%%%J%j%%%%%%%jJ%%
-80746d6%Jj%%j%J%%%J%j%%%%%%%%%%Jj%%J%%Jj%j%%%%J%%%jJjJ%%j%%%%%J%j%%%%JjJj%J
-80678d5jJ%%j%%%%Jj%%%Jj%%%%%%Jj%%%%%jJ%jJ%j%%%J%j%%J%J%%jJ%k%JJj%%%%%jJ%j%J
-80610d6%%%%JjJjJj%%%%J%j%%jJ%%%%%%%%%%%J%%%j%JjjJJj%%%jJjJj%J%Jj%%%%jJ%jJ%%
-80542d6%%%jJ%j%%%J%j%%Jj%%J%jJ%%%j%J%%%%%%%jJ%JjJ%jjJ%%jJ%Jj%%%%Jj%%JkjKj%J
-80474d6jJj%J%j%J%%%%%Jj%%%%%%%jK%%%j%%%%%%%%%Jjj%%%%J%j%J%%jJ%%Jj%JjjJ%%%J%
-80406d5j%%jJ%J%jJ%%jjJ%%%%%%%jJ%%%%jJ%%j%%J%%j%%%%%JjJ%jJ%%%j%Jj%JjJ%jJ%%jJ
-80338d6J%%j%%jJ%%%%%%%jJ%%jJ%jJ%%%j%%JjJ%j%Jj%%jKj%J%jJj%%%%%%%J%%%%%%%%%Jj
-80270d6%%%%jK%j%%%%%%%%jJ%%%%j%J%%%j%%%J%j%%%%J%%%jJ%%%%jJ%%J%%j%%%%%%%%%%%
-80202d6jJ%j%Jj%JjJj%J%j%J%j%JjJj%%%%%%J%jJ%%%%%jJ%%%j%J%j%%%%%J%j%%%%%%%%J%
-80134d6jjJ%%%J%%j%%J%%%%%%j%%%%Jj%%J%j%J%%%jJ%j%Jj%J%%%%Jj%%%%%jjJJj%%J%%j%
-80066d7%%%%%Jj%%%%%%%%%%%%%%Jj%%%%%%J%jjJ%%%%%%%%Jj%%%%Jj%%JjJJ%j%jjKj%%J%%
-79998d6%jJJ%jj%J%%j%%JjjJ%jK%j%JjJ%%%j%%%Jj%%%J%j%%J%%%%jJjJ%%%%%%j%Jj%%%%%
-79930d7Jj%Jj%JjJ%j%Jj%j%JJjJ%j%%J%jJj%jK%j%%JjJj%%%%%%Jjj%J%%%J%j%%%%%%%%%J
-79862d6%j%%%%%J%%j%%Jj%%%%%%%JjJ%%jJjJ%%jj%K%%j%%%J%jJj%%jKj%%J%jJj%%%%%%%%
-79794d7%%J%j%J%%j%%J%jJjJj%%j%J%JkJ%%%%Jj%%%Jj%%jJJjJ%%%%%j%%%%%%%jJ%%J%j%j
-79726d8J%%jJ%%%%jJ%%%%%%%jJJj%%%%Jj%%%%%Jj%j%J%JjJjJj%%%%%jJJj%%jJ%%%%%%%%%
-79658d7%%%%JjJ%%%j%J%%kJJj%%%%%%%%%jJ%j%JJj%%%%%%%%%Jj%%jJ%jjJ%%J%jJj%JJj%%
-79590d7%%%%jJjJjJ%jJ%%%%%%%j%%Jj%J%%%Jjj%J%j%J%%%%%jJ%%%%%%%j%J%jJ%%jJJj%jJ
-79522d7%j%%J%%jJ%%%jJj%J%%%%%jJ%j%J%J%jjJ%j%J%%Jjj%J%j%%jK%jJ%j%J%%%%%%%J%j
-79454d7%%Jj%%%j%%%Jj%J%%%%%%%jJ%%%%%%%%jJj%J%j%%Jj%J%jJ%jJ%j%Jj%jJ%%%J%%j%%
-79386d8J%jJ%%%%jJ%%%Jj%j%jJ%%KjjJ%%%%%jJJjjJ%%Jj%Jj%%jJ%j%%JjJ%j%%%%%%J%jJj
-79318d8JjJj%Jj%%J%%j%Jj%%JJj%jJjJ%%%j%J%%%j%Kj%%jJ%%jJ%k%%JjJ%Jj%%%J%jjJ%%J
-79250d7%j%J%j%J%%%j%J%j%%J%%j%%J%%%%%jJ%%%%%%%j%J%%%%%Jj%%%%%%%%%%j%%%%%%%%
-79182d8J%%jJ%jJ%j%%jJ%J%%%%%j%J%j%%%%%%%J%%jJjJ%%%%%%j%%%J%%%%j%%%%%J%jJ%%j
-79114d8%%%Jj%%%Jj%jJJj%Jj%%%%%JjJ%j%%jJ%%Jj%%j%JJkK%%j%%jJJjJ%jJ%%j%%%J%j%%
-79046d8%J%%j%jJJj%%Jj%jJ%%%%%%J%%%%%j%%Jj%J%jJj%%J%%%%%%jjJ%Jj%jJj%K%j%%%%J
-78978d7j%%%JjJ%jJjJ%%%j%%J%j%J%%%%%%%j%Jj%%%%%%Jj%Jj%%%jJ%j%JJjJj%j%J%%%%%%
-78910d8Jj%jJ%%%%%%%%%%%Jj%%%%%%%%%JjjJ%jJ%%%%%%JjJ%j%%jJ%%jJ%%%%%%%%JjJjjJ%
-78842d8J%j%Jk%J%%%j%%JjK%jjJJ%%jJ%%%%jj%JJjJ%kJJj%%%%%j%J%%%%%%%jJjJj%J%%%%
-78774d8%%jJ%%j%J%%%%%%%%%%%%%%%%j%J%%Jj%Jj%%%j%%%%%J%j%J%%%%jJj%J%%%%j%%%%J
-78706d8%%%Jj%%jJjJ%%%%%JjJ%%%%%j%%Jj%%%%j%Kj%jJ%%Jjj%%J%%j%J%%%%%j%J%jJ%%J%
-78638d7j%Jj%%%Jj%%j%%%JjJ%j%%%%%J%Jk%%%Jj%JJj%%jJ%%%%J%k%%%%%J%%%%%%jJ%jJ%%
-78570d8Jk%J%jJjJj%J%%%%jJj%%JjJ%jJ%j%J%%%%%%jJ%%%jJ%%%j%JjJ%%%%%jJ%%%%j%J%%
-78502d8%%%%%Jk%%%%%%J%j%J%%j%%%%%J%%%%j%%J%j%%%%Jj%%%J%j%%%J%%j%Jj%%%Jj%%%J
-78434d8%j%J%%j%%%%%%J%%j%%%J%J%j%%%%J%jJ%%j%j%J%jJ%jJ%J%jkK%%%j%J%%%%%%%jJj
-78366d9%%%%%%J%j%%Kj%j%%%%%j%J%JjJj%Kk%J%j%J%j%jJJj%jJ%%%%J%%jJ%%j%Jj%J%jJj
-78298d9JjJjJ%j%%%%J%%jJjjJ%%%%%Jj%%%%J%%jJ%j%J%Jjj%%%%jJ%%%%%%%J%jJ%%j%%%Jj
-78230d9%Jj%Jj%%%JkJJ%jJ%jJ%%%j%%%%JkJ%%%%Jj%jJjJ%%%%Jj%JjJ%%%Jj%jj%JJjJ%j%%
-78162d9%Jj%J%j%J%j%Jj%J%j%%%%%jK%jJj%%jJ%Jj%%J%%j%jJj%JJ%%%j%Jj%%%%%jKj%J%j
-78094d9J%%%j%%j%%%%%J%%Jj%jJ%%Jj%%JkJ%%%%J%jjJ%Jj%%%%Jj%%J%%%%%%jJj%%Jj%%%%
-78026d9jK%j%%%%J%j%%jJJ%%%%%%j%%%J%j%%%%Jj%Jj%jKj%Jj%jJ%%%%%%jJ%%%%%jJ%%%J%
-77958d8%j%%%%%%%%%%%%J%jJj%j%J%Jj%j%J%%%J%%j%%%%jJ%%%jJJj%%%jJ%jJ%%jJ%Jj%%%
-77890d9%%%%%%%%%JjjJ%%%jJ%%%JjJj%%%%JjjJ%%%jJ%jJ%jJ%%J%kJ%%%%%%%%%j%J%JjJj%
-77822d9J%jJj%j%J%j%J%%%%jJjJjJ%%%%%j%%J%jJ%%%%%%jJ%j%%Kj%%%jJ%%Jj%%%%%JjJk%
-77754e0J%jJ%jJ%j%JjJ%%%jJJjjJJ%%jj%JkJj%J%%J%j%K%j%%%jJ%%%%%%%%j%J%%%JjjJ%%
-77686d9%%%%%%%%jJ%jJj%JjJ%%%%%%jJ%%kJJ%JjJj%%%jJj%%%%%JjJj%%Jj%%J%%j%%J%j%J
-77618d9%jjJ%J%%jJj%Jj%J%%j%%%%jK%%j%%%%%J%%jJ%%j%%%JjjJ%%JJj%%%j%%%%%J%j%%%
-77550e0Jj%Jj%%%JjJj%%%%Jj%%JjJ%j%%%%%J%%j%%jJJj%%%%%J%jJ%j%%%%%jJJ%j%%%%%%%
-77482e0%jJ%J%jJjJ%%jJj%jJJ%%%j%%J%j%%%Jj%%%%%%%Jj%%Jj%%%%Jj%%%%%J%%%%JjjJj%
-77414e0%%jJJjjJ%j%J%%jJjJ%Jj%%%%%%%j%%%%J%%%Jj%j%J%%%jJJ%j%%%Jjj%%J%%%%%jKj
-77346e0jKjJ%jJj%JjJjj%JJ%%%jJj%jJ%%%%%JjJj%J%jj%%%%J%J%jjJ%%%%%%%J%%j%jKjJ%
-77278d9%jJjJjJ%j%J%%jJ%%jjJ%Jj%Jj%%kJJ%jJ%%%%%%Jj%J%j%%%j%J%j%JJ%%%jjJJj%%%
-77210e0%%%%j%%%J%%Jj%%%%%J%j%%%Jj%jJ%Jj%%%J%%jJj%%%jJ%j%%J%%%J%%j%%%%Jj%j%%
-77142e1J%jJjJ%%%%%%%%%%%%%%%j%Jj%Jj%J%%%%%%jJ%%Jjj%J%%%j%JjJ%%%jJj%J%%jJ%jJ
-77074e0Jj%%%%%%%%%jJ%jJ%jJ%jJ%jJ%%%j%J%%%%jJ%%Jj%%%%%%jKjj%J%%j%%%%J%J%j%%j
-77006e1%%J%%JjjJj%%%%%%%%jJJ%%%j%J%%%%%%%jJj%J%%jJ%%j%JjJ%%%jJjJ%%j%%%%%%Jj
-76938e1%%J%%%jJj%Jj%%J%%j%%Jj%%J%j%Jj%J%%%j%%%%%%Jj%J%%jJ%%%jJ%%%%jJ%%%jJ%j
-76870e1Jj%Jj%J%%jJj%%%%%J%%j%%%JjJ%j%%%%J%j%%%%J%%J%jjj%K%%j%%J%%j%%%%%%%%%
-76802e1J%%j%%%%%j%%JJ%%j%jJ%J%j%%%JjJ%%j%%%%J%Jj%%%%jJjjJ%%Jj%%%Jj%j%JJj%j%
-76734e2JJ%%jJj%Jj%%jJJ%j%%%%%J%j%%%%%%%%JjJj%%%J%jjKj%J%j%%jJ%%%%%%%%J%%j%%
-76666e1%J%%%j%J%%%%jJj%%J%%j%%%%%%%%J%j%J%jJj%%%%%jJ%jJ%JjjK%%%kJ%%%jJJ%%j%
-76598e1%%%jJJjJj%%%j%J%%%Jj%j%%Jj%Kj%%JjJj%%%j%J%%%%J%j%%J%%j%%J%jjJ%%%%%%J
-76530e0%j%%%%%%%%jJ%%%%Jj%%%%%J%jJ%j%%%%%j%%JJj%%%jJ%%JjJ%j%%%jJJj%%%%JjjJj
-76462e2%J%jJj%%%%%%%J%jJ%%%%jJjJj%%%%%%JjJ%%%j%%%%Kj%j%JJj%%%%%jJ%j%KjJ%j%%
-76394e1%%%%j%J%%jJj%J%%%%%%%%%%%jJ%%%jJjJjJJjjJjJ%j%%J%%%j%J%%%%jJ%%J%jjJ%%
-76326e1%%%%%%%j%JjJj%%%%J%j%%%%%%%%%%J%j%%%Jj%J%kK%%%jJjJ%%%%%%%%%%j%%JjJ%%
-76258e1%%jJ%jJ%%%%j%%%J%%%%%j%J%%%jKjjJ%%jJ%%jJj%%J%%%jJjJJjJj%%%%%%%j%J%jJ
-76190e1%%%j%%%J%%jJ%j%Jj%J%%%%jJj%J%%%%%%%%%%%%%jJ%%j%%J%%%%j%%%JjJ%%jJ%j%%
-76122e2%%J%%%%%jJj%J%%j%%%%jJ%%%%%J%%jJ%j%JjJJj%j%%J%%%%%%%j%%%J%%j%%%%J%jj
-76054e3K%jJjJ%%%j%J%%j%JjJjJjj%%J%Jj%J%j%%%%%%%Jj%%%jJ%%jJJ%j%%%%Jj%J%jJ%%%
-75986e1%j%%Jj%%J%jJj%JJjjJ%j%%%%J%%%%jjJ%%%%J%kJ%%%%Jj%%Jjj%%%K%jJJj%j%%J%%
-75918e1%%jJ%jJ%j%%%%%%%j%J%%jJJ%kJJ%%%j%%%%j%%JJ%jjJ%%jJJjjJ%%%%%%j%%J%J%j%
-75850e2JjjJj%%J%%jJ%%%%%%%jJ%JjJ%%jJ%jJj%%%%jJjJ%%%%%%%jJJj%%j%%JJ%jJ%%j%%j
-75782e3J%%%%%%%%%%%Jj%%J%j%%%%%%%%%%jJ%%jJ%%%%J%%jJj%Jj%%%j%%%%%JjJ%%%%%%%%
-75714e2%%j%J%Jj%%%J%j%jJ%%%%j%J%%%%%%%%Jj%%j%%J%%j%%%%%jKjJ%%%jJ%%%%%%%%j%%
-75646e3%JjjJ%%J%%%j%%JjJjJ%%%%%%%%%JjjJjJ%%%%Jj%%%%%%%%%%%jJ%%j%Jj%J%jJ%j%%
-75578e3J%%%j%JJ%j%j%J%%%j%%%%J%%j%%%Jj%%%%%Jj%%%%%%%J%Jj%j%%Jj%%%%J%j%JJ%j%
-75510e2j%%J%J%j%j%Jj%%Jj%J%Jj%%j%%Jj%J%j%Jj%J%jJ%j%%J%%j%%%J%j%%%%%%%%J%jJ%
-75442e2JjjJ%j%%J%%%jJj%J%j%%jJJj%%%%%%%%J%%j%%Jj%%jJJjJ%j%J%j%%%%jJ%%J%%%%%
-75374e2%j%%%%%%%J%%%jjJ%%%%%%%%%jJ%%jJJ%j%J%%jJ%Jjj%%J%j%%%%%%%%%Jj%J%j%%J%
-75306e2%%jJ%%j%%J%%j%%%%J%jjJJj%%%%J%JjjJ%JkJ%jJ%jJJjj%%JjJ%%%%j%JJjj%J%jJ%
-75238e2jJ%%%j%%%%Jj%%J%%j%%JjJj%Jj%jJ%j%J%jJJj%%%Jjj%%KjJkJJ%j%J%j%%%jJ%J%%
-75170e2jJjj%%%%J%jJj%%%%%%%J%%%%jJjJjJj%%J%%j%J%%%%%%%%%%%%%%%JjkJJ%%JjJj%%
-75102e3%kJ%J%Jj%Jj%JjjJ%%%%%%JjJ%j%jJ%%J%j%JjjJjJ%%%%jKjj%Jj%J%jJ%%%jJ%jJ%J
-75034e2k%%%K%%j%%%jJ%%%j%%%%%J%jJjJ%jJ%%jJ%jJ%%%j%%%%J%%%jJJj%%%jJ%jJ%j%%J%
-74966e3j%%%J%%%j%%%%%%Jj%%%%J%%j%%%%J%%%jJ%j%J%%j%J%%%%%j%J%%j%JjJ%j%%%%%%%
-74898e4%%Jj%%J%jjJ%%%J%%%j%J%%%%%jJJj%%J%j%jJ%%%j%J%jJ%j%J%jjJ%%%%Jj%Jj%%%%
-74830e4%%J%j%%%Jj%%J%jJ%j%J%%%%j%%%J%j%%jJJ%%j%%%%%K%j%j%%%%%J%%%%j%%Jj%%%j
-74762e5J%%%%%%%%%JjJ%j%%%%J%%%jJj%J%%%%j%J%j%JjJ%j%J%%j%%%%J%%jJ%%j%J%jJ%%j
-74694e4J%j%Jj%%%J%%%%j%%%%J%j%%Jj%J%%%%jJjJ%j%J%%j%J%j%j%JjJJjJ%%%Jjj%J%%%%
-74626e3%%j%%Jj%J%jJ%%kJJj%jJ%%%%%%%%%%%%J%%jj%J%%%%J%j%%%J%%jJj%%%J%j%Jj%j%
-74558e5J%j%J%Jj%%%%%%j%%%J%%%jJ%%%%jJ%j%%J%%%%%%%Jj%jJ%Jj%JjjJjJjJ%%%J%%j%%
-74490e4jJ%Jj%Jj%j%J%J%j%%%jJJjjJ%%%%%%Jk%J%%%%Jj%%%j%%%%%J%%%%%j%J%%%%j%%%%
-74422e5JJj%%Jj%Jj%%%%%jJ%jJ%j%%%%J%%%%J%k%J%%jJjJjJJ%jj%%Jj%%%%%%Jj%JjJ%%jJ
-74354e4Jj%%jJjJ%jJJ%kJ%jJ%%%jJ%%%%%%%%%j%J%%jJ%%%jJJj%%Jj%jJ%jKjjJ%%%Jj%jJ%
-74286e4%%%%%%%jJ%%%jJ%%%%j%J%%jJ%%%jJj%%%J%%%%j%%%J%j%J%%jJj%%J%%%%JkJ%j%%%
-74218e5%%jJJj%%J%%j%%%%J%jjJ%J%jJ%j%Jjj%J%J%%%j%%JjJ%j%Jj%J%%jJ%%%j%%%jJj%J
-74150e5%%%%%%%%jJ%%%Jj%Jj%%%%%%%%J%j%Jj%%%%%J%j%%%J%%%%jjJ%%%%%%%j%J%J%j%Jj
-74082e5%Jj%%%J%%%j%%%j%JJjjJ%%Jj%%%%%jJ%J%%JjjJ%j%J%%jJ%%%%%%jjJJj%J%j%JjJ%
-74014e4j%%%%%%%%%%%Jj%Jj%JjJjjJ%%Jj%%%%%jJ%%%%J%jJ%j%%jJ%%J%j%%%jJ%%%%j%J%%
-73946e5%%Jj%%J%j%%%%J%%j%%%%Jj%Jj%Jj%%j%%%JJj%%j%J%JjjJ%%%%Jj%%jJ%%J%j%%%%%
-73878e5%%%%%%%j%J%j%Kj%J%%j%%%%%%Jj%%%%%%jJ%%JjjJ%%j%%JjJ%jjJJ%%%Jj%%jJJ%%j
-73810e5%jJjJ%%j%J%%jJ%%%jJJj%%jJjJ%%%%%%jJ%%%%j%%JjJ%%%jJJj%%%%%%j%J%%%%Jj%
-73742e5jJ%j%J%%j%JkJJ%%%%%jJjJ%%Jj%%%jJ%%j%%Jj%J%jJ%j%%%J%j%%J%J%j%%%%jJjJj
-73674e6J%%%%%jJ%j%J%j%J%%%%%%%%jjJ%Jj%Jj%J%kJJj%%%%K%jj%%jJ%Jj%%%Jj%Jj%%%J%
-73606e5j%%Jj%%J%%jJj%%Jj%J%%jJ%j%%%%J%j%Jj%%%%%%%%%%%%%%%%J%%%j%%J%%j%jJ%%J
-73538e5%j%Jj%%Jj%Kj%j%%%Jj%%%J%jJjK%j%%%j%%%%Jj%J%%%%%j%%jJ%%%%j%JKkJj%%%jJ
-73470e6%%J%j%%%%Jj%%%%%%%JjJ%%%%jJkJJ%%j%%J%jJ%j%%%%Jj%%%%Jj%%%%%%JjJj%%%%%
-73402e6%%Jj%J%%%%j%JjJ%j%%%%j%J%%%%j%J%J%j%%%%%JJ%jj%%%J%j%%%%%jJ%%%%j%J%%%
-73334e6jJj%%Kj%%jJJj%%%%%%%%%%%jJj%JjJ%%%%%%jJJj%%%%%%jJ%J%%j%%Jj%%%%%%%jJ%
-73266e6%j%%J%%%%Jj%%Jjj%J%%J%j%%j%%JjJ%%%%%Jj%%Jj%%jJJj%jK%%kJ%%%%%%%%%%%%%
-73198e6%%%%%%j%%J%jJ%Jk%JjJj%J%Jj%%jJjJ%j%%%%%J%jJjJ%%Jj%jKj%%jJ%%%%jJ%%%%%
-73130e6j%J%%j%%%%%J%%j%JJ%j%%%j%J%jJ%j%%%J%j%J%%%jJ%j%J%Jj%jJ%%%%J%jj%%J%j%
-73062e7Jj%J%%JjjJ%j%%J%%jJ%%%jJj%J%%%j%%%%Jj%Jj%J%j%%%%J%%%j%JjJ%j%%%%%%%Jj
-72994e7J%%%%%%jJj%%J%j%%%%%J%%j%%%jJ%J%JkJ%%jJ%j%%%%%%JjJj%%J%%jJ%%j%Jj%%J%
-72926e6j%%%%Jj%J%jJ%%%j%J%j%JjJ%jJ%%jJ%%%%%j%%%J%jJ%j%%%J%%j%J%%%%%%%%%%jJ%
-72858e6%%j%%J%%%%%j%%J%%%%jJ%%j%%J%jJjJ%j%%%%J%%j%jJ%Jj%%%Jj%%%%%Jj%Jj%%%J%
-72790e6%jjKjjJ%%%%%%%%%%Jj%%jJJj%%j%%%%%%JjJ%%%j%JjJJj%%%%%%JjjJ%%Jj%%%%%%%
-72722e7J%j%Jj%J%j%j%J%Jj%%%%jJJjJj%jJ%%%%Jjj%%J%jKjjJ%%%%%%jJJ%%j%%JjjJJJk%
-72654e7Jj%%%Jj%jJ%%%jJ%%%jJjJ%%%j%%%%%%JJj%%j%%%%Jj%%%JjJ%%%%%jjK%j%%J%%%j%
-72586e8%J%%%%%%Jj%%%j%JjJ%%%%%%j%%%%%J%%%kJ%%%%%J%j%J%%%Jk%%J%j%%%%J%%j%J%%
-72518e7Jj%%%%%%%%j%jJJ%%%%jJ%jJ%%%%%%%%Jj%%%%j%jJJ%j%%J%%%%jKj%j%J%j%%Jj%%J
-72450e7Jjj%%%%%J%j%%JjJ%j%%%JjJ%JjjJj%J%%j%J%%%%jJ%%jJ%%jJj%%J%%j%jJ%%%Jj%%
-72382e8%%%%%%%%J%%j%JjJ%%jJ%%j%%J%%jJ%%j%J%j%%J%%jJ%%%%j%%%%%%%Kjj%J%j%%%%J
-72314e7j%%%J%j%%%%%%JjJ%j%%%%J%%jjJ%%j%J%%JJk%%%J%j%%%%%jJ%J%jJ%%%j%jJ%%%jJ
-72246e8%%%%Jj%%JkKj%%jJJj%%J%%j%%J%%jJ%k%%J%Jj%%%%%%%%j%JjJ%j%J%%J%jjJ%%%%J
-72178e7%kJ%Jj%%%%%%%%jJ%%jJjJ%jJ%%%%%%jJJj%%JjjJj%%J%%%Jj%%%%%%%%%%%%%J%k%%
-72110e9JjJ%%Jj%%%%%%%Jjj%%%JjJ%%%jJ%%%%%%jJ%%%Jj%jJ%%%%JjjJ%%%%%j%J%j%J%%%%
-72042e8jJkJJjJj%%%J%%%jJ%%j%J%jJ%%%%%J%j%%%%kK%%%%%j%%%J%jJJj%%J%jjJ%%%%%%j
-71974e9JJj%%j%J%%j%%%%KjjJ%j%J%jJ%j%J%j%J%%Jj%%%jJ%jJ%%jJ%%j%%%JjJjjJ%Jj%Jj
-71906e9%Jj%%jJJ%%%%j%Kj%%%%%%%%jJjJ%%%j%%%%%%J%%kJJj%%J%JkJj%%J%j%%%%%JjJj%
-71838e9%%JjJ%jjJJjJj%%JjJ%%j%J%%j%J%%%%%j%jJJ%%j%%%%Jj%JJk%%%JkJ%%JjjJ%%%%%
-71770e9%%%J%j%%%%%%%%%%%J%%j%%jKj%%%%%%%jJJj%%%%%%%%%%%%%%%%%%%%j%J%%%%%%%j
-71702f0J%%JjjJ%%J%j%jJ%%%%%jJ%%%%%%%%%%%%%%Jj%JjJjj%%J%Jj%%JjJ%j%%J%Jk%%%%%
-71634e9jJJj%%jJ%jJjJ%Jj%JjjJ%%j%J%%%%%%%%jJ%Jj%%%Jj%Jj%j%Jj%J%%jJ%jKj%%jJJj
-71566e9%j%%jJ%J%%%%%jJ%%%J%j%%%%%%jJ%%jJ%j%%%%J%Jj%jJ%%%%%%%%%%%%jJ%%%%%%j%
-71498f0J%%j%J%%%jJ%jJ%Jj%%%%%%%%%%%%%%%jJ%jJ%%%j%J%%%%%%%%%%%%%%%%%%j%%%JjJ
-71430e9%j%J%%j%%Jj%%%J%j%%%%%J%%j%J%%%%jJj%JjJ%%%j%%%J%%j%J%%j%%J%j%%j%J%%J
-71362e9%JjjJj%JjJ%%%%%jJ%JkjJ%%%%%J%jJ%%%%%j%%J%jJ%%%%jJ%%%%%jJ%%%%j%%%JjJ%
-71294e9%%jJ%j%%JjJj%%%%%%Jj%%%JJj%%%j%%%%jJ%%J%%kJjK%%Jj%%%%%%jJ%%%%%%%j%J%
-71226e9%%%jjJ%%%%%J%%jJJjjJ%j%%%%%%jKj%%%J%j%%%J%%%j%%J%%j%j%J%%%%JjJ%%%%%j
-71158f0Jj%%%%%Jj%%Jj%%jJjJ%J%j%%jJJ%%%jJ%j%%%%%Jj%%%%%Jj%%%%%j%JJj%%%%jJjJ%
-71090f0%%j%%J%%Jj%%%jJjJ%%jJj%%%JjJJjj%Jj%%J%%%%Jj%jJJj%%%%%%%%jJ%%%%%%%%%j
-71022f1%%%%J%jJ%%%%%%%%%%j%%JjJ%%%%%jJ%%%%%%j%JJj%%%j%%%JjJj%J%jJ%J%jjJj%Kj
-70954f0%%%%%%%%%%jJ%j%Jj%J%jJJj%%%%%%%%jJ%j%Jj%%J%%jJ%jJjJj%J%%j%%%%J%%%jJ%
-70886f0%jJ%%jJj%J%%j%J%jJJjj%J%%%%j%%%%%%%%%%%%JjJ%%%%%%j%%J%j%%%J%j%%%j%%J
-70818f1%Jj%J%%j%%%%JjJj%%%KkJ%%jJ%%%%%jJj%%%%%J%j%J%%j%Jj%%%%%%%%JjJ%%%jJ%j
-70750f1J%j%%jJJj%%%%j%J%%%%J%j%%%jJ%%J%%jJjJj%Jjj%%%K%j%%%%%%Jj%jJ%jJ%J%%%j
-70682f1%%%%Jj%%Jj%Jj%%%Jj%%%J%j%%%%j%JjJ%J%%%j%%JjJk%JjJJ%jJj%%JjjJ%Jj%J%j%
-70614f1J%%%%%j%%%%%Jj%%%jJ%%Jj%%%Jj%%%%J%%%jjJ%Jj%%%Jj%%%Jjj%JJj%%%%%%%%%%%
-70546f1j%%%%Jj%J%jJ%%%%%%%%j%J%%JjjJjJ%%%JjjJ%%JjjJ%j%J%%%%%J%j%%%%%%j%KjJj
-70478f1%%jJ%jJ%%%%%jJ%j%J%%jJ%jJ%jJ%%%%%%%j%J%%jJ%%j%J%%%%%%%%jJ%%jJ%jJj%%J
-70410f1%%jJ%%%%%%%%jJjJj%JjJ%%%%%%jJJk%J%jJjJ%%%j%%%%JjJ%%jKkJ%%%%j%%%%%%Jj
-70342f2%%%J%%j%%JjJ%jjJ%%JJj%%%%%%%j%%J%%j%%%%jJJj%%%%%%%%%%%JjJjjJ%%%%Jj%%
-70274f2%%%%Jj%%%%J%%%jJ%%j%%J%jJ%%jJ%jJ%%j%Jj%%%Jj%%%Jj%JjjJJjJ%%%j%J%j%%%%
-70206f2%%%j%JjJ%%jJ%%%%%%jJjJ%jJ%%J%k%J%%Jj%%%%%%%%%jJ%jJ%%%%%%j%%J%%%%Jj%%
-70138f2j%%J%%j%J%%%%%%%%%Jj%%JkJjJ%%%%%%Jk%J%%%%%%J%jjJJ%j%%%%%%J%j%j%Kjj%J
-70070f2Jj%%%%%%%%%%%%%%%%jJ%%%%%%%jJ%%JjJjjJ%%%%j%JjJJ%%jjJ%%%%%%%%%jJ%j%J%
-70002f2%%JjjJ%%%%J%j%%%%%%jJ%JjJjj%%Jj%J%%jJ%j%%J%%%%%%j%%%%%J%%%%%%%j%%%Jj
-69934f3Jj%%JjJ%jJ%%%%j%%JJj%jK%j%%%jJ%%j%%Jj%Jj%J%j%%%J%%jJJk%%%J%jJ%%%jJj%
-69866f3Jj%J%jJJkJ%%j%Jj%J%%%j%%JJjj%%%%J%j%JkJJ%%j%%%%%%J%%j%J%jJ%j%%%jJJ%j
-69798f3%%%kK%%%%%%Jj%J%jJ%%%j%jJ%%%%%Jj%%%%%Jj%Jj%%%%%JjJ%jJ%jjJ%%%%jJ%jJ%J
-69730f2j%%%%%%%%%%%%JjJj%%%J%%%jJ%%j%Jj%jK%%j%%%%%Jj%%%J%%j%J%%%j%%%%%Jj%J%
-69662f2j%%%%%jJjJ%%%%J%j%jJ%%%%%%j%JJj%%Jk%J%J%j%%%Jj%%%J%%%kJ%jKj%%JkJ%%%%
-69594f3%JkJJj%%J%%%j%%%%%%j%%%%J%%%%Jj%%Jj%%%%%%%%%%%%Jjj%J%%jJjJ%%J%%j%%J%
-69526f2jjJ%j%Jj%Jj%J%%jJjJ%%%%Jj%jJj%J%%%%jJ%jJ%%%jJJ%jjJ%Jjj%J%%%%%jJ%%Jj%
-69458f3%%%j%%J%%%jJ%jJ%%%j%%%%%JjJ%%%%%%jJ%%jJ%Jj%j%JJjj%J%%Jjj%%%%%JjJJjJk
-69390f4Jj%J%jjJ%Jj%J%jJjjJ%J%j%%%J%j%Kj%%kJ%%J%%%%%j%%jK%j%J%j%%%%%Kj%jj%J%
-69322f4%jJ%%J%j%%%J%%j%%%Jj%%%%%%%J%%jJjJ%j%jJjJ%%%%Jj%%j%J%%j%%%J%j%JJ%j%%
-69254f4%%%%%%%jJ%Jj%J%j%%J%j%%jJ%%%jJ%J%jJj%%j%JJj%J%j%%%jJ%j%%%J%%%%JkJ%%J
-69186f3%jjJjJ%%%%jJ%j%J%%%%%%jJ%J%%j%J%j%%%%%%%%%%%%%%%%%%%%%%jJJkJ%%j%J%Jk
-69118f5Jj%J%%%%%j%J%%%jJ%j%%J%%jKj%%%%%%jJj%Jj%JjJjJ%%%jJjJ%%%%%JjjKj%Jj%%j
-69050f5J%%jJjJ%jJ%%%%%%%j%%J%%%j%%J%%%%%%jJ%jJ%%jJjJJ%j%Jj%Jj%j%Jj%%Jj%%J%J
-68982f3j%jJjjJJ%%jJ%%j%%%%%%%%J%JjJj%%j%%%%J%jJ%j%J%Jj%Jj%j%%Kj%%jJ%%jJjJjj
-68914f6JKk%%Jj%%%%JjjJ%%J%%jJ%%%jJ%j%J%jjJjJJj%%Jj%%%%J%%j%Jj%%%%J%jJj%J%%%
-68846f4jJ%jJ%%j%%%%%%%%J%j%%%Jj%%%%%J%%%j%Jj%%%%J%%%%%%%jJ%%j%%%%J%%j%%j%J%
-68778f5%j%JJ%%j%%%J%kJ%%%%%%J%%%jJ%jjJjJjJ%%%%JjJj%Jj%%jJ%%%%%jJ%%%jJJjJj%j
-68710f6J%%%Jj%%%%%Jjj%JjJ%jJ%%%%%%jJ%%%%Jj%%jJJjjJ%jJ%J%j%%%%jJ%%Jjj%JJ%k%%
-68642f6Jj%%%J%jJ%j%%J%%jKj%%%%%%J%%jJj%%%%%%%%j%J%jJJj%%j%J%%%%%jJ%%jJ%%%%%
-68574f5%j%%J%j%%%J%%j%%%%%J%%%%%%j%J%%%%%%jJ%%j%%%Jj%%%%Kj%j%JjJj%J%J%jj%Jj
-68506f6J%jJ%%j%%%J%%%%%j%J%%%j%%Jj%%Jj%%%jJ%%J%Jjj%%J%jJjJjJ%jJj%%%J%j%%Jj%
-68438f6%J%j%J%%%%%%j%%%%J%%%jJj%J%jJj%Jj%%%%%%%%%%Jj%%%jJ%%J%%%%%jJ%jJ%j%Jj
-68370f6jJ%J%%j%%%%%%J%jJ%j%Jj%%%%%%%%%%J%%%%%%%J%jJj%%jJ%%%jJ%jJ%%j%%%%%Jj%
-68302f6%Jj%%Jj%%%%%%%%%%Jj%%%%%%J%j%%%%%%J%j%J%%jJjJjjJ%%%%%%%%%%%%jJj%JJjJ
-68234f5jj%%Kj%%%%Jj%jJ%%jJJj%Jj%%jJJj%Jj%J%%j%%%%%%%J%j%%%%%j%J%Jj%j%J%j%%J
-68166f6%%Jj%%jJ%%%%%j%%J%jKk%J%jJjJj%%%J%j%%%J%j%JjJ%%jJ%%j%%JJ%j%%%%%%%j%J
-68098f6jJ%Jjj%%%%J%jJ%%j%%J%j%Jj%Jj%J%jJjJjJ%%%jJ%%j%Kj%%%%%%%%%%jJJjj%%jJJ
-68030f6jJj%Jj%J%%%jJ%%j%%JJj%jJ%%j%JJjjJ%j%%%%J%%j%JjJJ%%kJjjJJ%%jJj%%%J%%%
-67962f6jJ%%j%%%%%J%%%%j%J%j%%jJJ%%%jjJ%%%jJ%J%%j%%Jj%J%j%%%%%%J%jJj%JjJ%%%j
-67894f7%jJ%JjjJ%%jJj%%J%%%%%%%%%jJ%%%J%%kJ%%%%JjjJ%%%%Jj%%%%%%%%%%%%jJ%%%%%
-67826f7%%%J%%jJ%%j%J%jJ%%j%J%j%J%%jJj%%jJ%%Jj%%%%%jJ%%%%%%Jj%%jJ%%%jJJj%Jj%
-67758f7%%Jj%jJ%%%jJJj%%%jjJJ%%j%Jj%%%%%J%J%j%%%%%%Jj%jJ%%Jj%%%%%J%jjJ%%%j%%
-67690f8%J%%%jJ%%%%j%J%%%jJ%%%%%j%%J%%%%jJj%%Kj%jJJj%%%%%%%%%jJjJ%%%%jJ%j%%%
-67622f8%%%JjJ%j%%%JjJjJjJ%%j%%%Jj%%jJ%%%jJJ%%j%%Jj%jJJ%%j%JjkK%%%%%J%jJ%jJj
-67554f8%J%j%Jj%%jJJ%%%%jJ%j%%Jj%%%%%%%%%%J%%%%j%%J%%%%%%%j%%Jj%J%%%jJ%%jJ%j
-67486f8%%%%%%%%J%Jj%%j%%j%J%%%%%%%%%%%%%%J%jjJ%%%%J%j%%%J%kJ%%jJJj%%jJ%%%jJ
-67418f8%Jk%%%%J%%%%%jJ%%%jJ%%%%%jK%%%%j%%%%%%J%jjJJ%k%J%j%jJJjJJj%%%%%%%%jJ
-67350f8%Jjj%%%Jj%%J%%j%Jj%%%%%Kj%%jJ%%%%%%%jJ%Jj%%%jJ%%%%%%%%jJ%%j%JjKjj%Jj
-67282f9%%JjJjJ%j%Jj%J%%%j%%JjJ%Jj%%%%j%J%jJj%KkJ%%%%jJ%%%%%%%%j%%%jJJ%%%%%j
-67214f9%J%kJJ%Jjj%J%%j%J%j%%J%%jJ%%j%J%%%%j%%J%%%jJ%j%%J%%jj%JJj%%%Jj%%J%j%
-67146f9%%%%%%J%kJJ%Jj%%%j%%%%J%jJ%%j%%JjJ%%%jJ%%j%%J%%%%%%jJ%%j%JjJ%kJ%JJj%
-67078f8%%j%%%jJ%jJJ%jJ%j%%%%jJ%%jJ%%%%JjJjJj%%%JjJj%%Jj%J%%%j%J%jj%%Jj%J%%J
-67010f8jjJj%J%jJ%jJ%jJ%%jJ%%Jj%%%jJjJj%J%%%%jJjJ%%%%j%JJj%%Jj%%%JjJj%Jj%%j%
-66942g0%J%jJ%jJj%JJj%JjJ%j%%%%%j%%J%%JjJ%j%Jj%jJjJj%J%%%%jJ%%%%J%j%jJjJ%%jj
-66874g1JJ%j%%%Jj%%J%jJj%%%jJJ%%%%jJ%%j%%%%J%%jJj%J%%%%jJ%jJ%%%%%%%k%J%%%%%j
-66806g1KjJjJ%j%%jJJ%%%j%%%J%%%jJ%%%%j%%%%JJjjJ%%%j%%%%J%j%%Jj%%%jJ%jJ%%%%%J
-66738f9j%%%jJ%J%jJJkJjJJ%j%j%%Jj%%j%KjJ%j%%%%%%%%%%%jJ%%%%%jJ%%%J%%j%%jJ%%%
-66670g0J%j%j%K%%%j%%%J%jjJ%%Jj%jJJ%jJ%j%Jj%%jJ%%%%%Jj%%%JjJ%%%j%%JjjJ%%J%%j
-66602g0%%%jJ%%JjjJj%J%%%%%%%JjjJ%%%%%%%Jj%%j%JjKkJ%Jj%jJJj%JjJ%%j%%%jJJjJj%
-66534g0%%%jJ%Jj%%JjJ%j%%%j%J%j%%%JjJ%%%%%%%%%%%%j%%%J%%jJjJj%JJj%%j%J%j%J%%
-66466g0j%%JjJ%kJ%%J%%%j%Jj%JjJjJJj%jJ%k%JJ%%jJ%%%%%%%%%j%jJJj%Jj%%J%%jJ%%j%
-66398g1Jj%%Jj%Jj%%%%%J%j%jK%%%j%J%%%%%j%%Jj%%%JjjJ%J%%%j%%%%%Jj%%jJ%%%J%j%%
-66330g1%%%%%%%%%%%J%j%Jj%%%Jj%Jj%%%J%%%%%%j%J%%jJj%%j%K%%j%%Jj%%%jJ%%%%JjjJ
-66262g1%%Jj%%%%%%J%%jJ%jjJjJ%jJ%JJk%J%j%%%%%%%%%%jJJjjJ%j%%%J%%%%%%J%%jj%Kj
-66194g1%%J%jjJ%%%%Jj%J%%%Jk%%%%%jJ%%%%jJj%J%%jJ%%%j%%J%%%%jJJ%j%j%JjKj%%%%j
-66126g2JjJ%jJ%%JjJjjJJ%jj%%%%J%%%%%%%%jJ%Jj%j%%%%%J%%%%%j%%J%%jJj%%%%%J%%Jj
-66058g1j%%%%%%%%%Jj%J%jJj%J%%jJ%Jj%%%%%%j%J%jj%JjJ%Jj%Jj%%%%Jj%JjjJJ%%%jJ%j
-65990g2Jj%%%%%%%Jj%J%j%%%%%Jj%%Jj%Jj%JjjJJ%%%%j%%%%%Jj%JJjj%%J%jJj%%J%%%%%%
-65922g1jJ%%%%%%%j%J%jjJ%J%j%%%%%%%%J%%j%%jJJj%JjJj%J%%%jJjJ%j%%Jj%J%%%%%jjJ
-65854g2%%%jJ%j%J%J%jJk%%%JJ%%kJJ%%j%Jj%%Jjj%%KjjJ%%%jJ%%%%%Jj%%%%%%%jJ%%%jJ
-65786g2%jJjJ%%J%j%Jj%%%%%%j%%Jj%%JjJ%jJjJ%%jjJ%%%%%J%%%%%%%jJ%%jJ%%%%j%J%j%
-65718g3%Jj%J%jJjJj%Jk%J%JjJ%%%%%%jJJk%J%%%%j%%J%%%%%%jJ%%jJ%jJjJ%j%J%%%jJ%j
-65650g3J%%jJj%%Jj%J%%%%%j%%%%Jj%J%jJ%j%J%%%%j%%%J%j%%J%%%jJj%J%%j%jJJ%jJ%%%
-65582g2%%jJjJ%%j%%%JjJ%%%%%j%%%%J%%%%j%%%%JjJ%%%j%J%%%%j%j%J%%%%%J%jJj%%%jJ
-65514g3Jj%Jj%jJ%jJ%%J%j%JjJ%j%%%j%Jj%JjJ%%%%%Jj%J%j%%%%%%Jj%%J%%j%%j%%%jK%%
-65446g3%%%%JjjJ%jJ%%%%%%%%JjJ%jJkJjJJj%j%JjJ%%%j%J%%j%J%%%%%Jj%j%J%%j%%J%jJ
-65378g3%%Jj%%%%%%%%%%%%jJ%jJ%JjjJJj%%%j%J%%%%jJ%%%j%J%jJ%%%JjjJ%%%jJ%jJ%jJ%
-65310g3%%%%jJ%%%jJjJ%j%J%%Jj%%%%%j%%%%%J%jJ%%jJj%%%J%j%jK%j%Jj%%%jKj%jJ%%%%
-65242g4J%j%%%%%Jj%j%K%kJ%JjJj%%%jJ%jJjJ%%%%%%%%%%%%J%%%jjJJ%j%%%jJJ%%JkJj%%
-65174g4j%J%Jj%Jj%%%Jj%%%%%%%%jKj%%%%%%%%JjJjj%J%%%%%%jJj%%J%%%%j%JJ%jj%%J%J
-65106g3%jJj%%%jJ%%%%%%%%%J%%%%%%jJk%J%j%J%Jk%%JJ%j%%%%%%%%%%%jJJj%JjJ%j%%%%
-65038g4J%%%j%J%j%%%%%j%J%j%%%JjJjKj%%j%%JjJ%%%j%J%jJ%%%%%%%j%%J%Jj%%%%%%%jJ
-64970g4%%%%Jj%Jk%%J%j%J%%%%%%Jk%J%%%jJ%jjJJJk%J%j%J%j%J%j%%%%%%j%JJ%j%Jj%%J
-64902g4j%J%j%J%j%%%JJj%jj%J%%JjJjJ%j%%JjjJ%%J%Jj%%%jjJ%%%J%%jJj%%%%%jJ%%jJ%
-64834g5J%%%%%%%%%j%%%J%%j%%J%jJ%%%j%J%j%%JjJ%jJj%%jJJ%%%kJJ%j%%%%%j%%%%JjJJ
-64766g4jJj%j%%J%%%J%kJ%jjK%%%%%%%JjJ%j%%%jJJjJ%k%%J%Jk%%JjJ%%%%%%J%%%kJjJ%j
-64698g6%J%%%%%%%%%J%jj%%J%%%jJ%%JkJ%%Jj%j%J%%J%j%JjJjJ%%%jJ%j%%jJJj%%%%%j%J
-64630g5%jJj%%%%%JJjj%%%%%J%%Jj%j%Jj%J%%j%%%J%%%%%%%%%Jj%%%%jJ%%jJ%j%%J%J%jj
-64562g6%%%J%%%%%%%%%j%%%jJ%Jj%J%j%j%%%J%Jj%%%%%%%%%J%%j%%%%%%%%Jj%J%j%%Jj%J
-64494g5%j%jJJj%J%%%jJ%k%J%%%JjJj%%J%jJ%j%Jj%%%%Jj%j%J%%%%%%%Jjj%%J%Jj%%%%jJ
-64426g6%%%Jj%%%%%%%%%%%%%%%%%JjJj%Jj%JjJj%J%j%%%%%J%%j%%Jj%%%jJ%%jJ%%j%JjJ%
-64358g6%j%J%%%J%j%%%%%%%%Jj%%%%%%%%%jJJj%jJ%%%%%%jJ%%%%%%%%%j%%%%%J%%%%Jjj%
-64290g7JJj%%%jJ%%%%j%%J%jJ%%%%jJ%%%%%%%j%%Jj%J%%%J%%j%%%%%J%jj%J%%%%%%%jJj%
-64222g7Jj%%%J%j%%%%%%%%%%%%%Jj%%%%%J%jJ%%%%%j%%J%%%%JjjJj%J%%%j%%%JkJ%J%%Jj
-64154g6jJ%j%%%%%jJJ%%%%j%%%%%Jj%%Jj%%%jJ%Jj%%Jj%%%jJjJ%%%%%J%%%%j%%%Jj%JJjj
-64086g7%%%%J%jj%J%%%jJ%%%%%jJ%%Jj%%J%%j%Jjj%J%j%%Kj%%jKj%j%J%%%%jJjJ%KkjJ%%
-64018g7%%%jJ%%Jj%%%%%j%JjJ%%%%%%%%%jJ%%%%%%%%%jJJj%%j%J%%%%%jJ%j%J%%%j%%Jj%
-63950g8jKj%%J%%%%%%%j%JjJ%%jj%J%J%%j%%%%J%jJjJ%jJ%j%%%JjJ%%jJj%%JjJj%Jj%%%%
-63882g8%j%JJjJ%%%%%%%%%%%%%%%jjJ%%%Jj%Jj%%Jj%%%J%%j%%jJjJ%%J%%j%j%%J%Jj%JjJ
-63814g7j%Jj%J%%%j%%J%j%%J%j%Jj%JjjJ%%%%%%jJ%%%%jJ%Jj%%%Jj%%jJ%%%%%%Jj%%%%%%
-63746g8%J%j%%%%%%%Jj%jJ%%%jKj%Jj%%%%Jj%Jj%j%%J%%%%%%%%Jj%%%%%jJJj%%%%Jj%%%%
-63678g8%%J%%%j%%%j%%J%jJjJ%%j%J%%%%%%%%jJj%J%JjJj%%%%JjJ%jjJ%%Jj%%%j%%J%%%%
-63610g8Jj%%%%%jJjKk%%%%J%%%%%%jJ%%%jJ%%jJ%jJ%%%Jjj%%%%%Kj%%%%j%%%JjJ%%jJj%%
-63542g9Jj%JjJj%%Jj%%%%j%K%%j%%JjJ%jJ%j%%%%Jj%%%%J%%%%j%%JjJ%jJ%jJj%J%j%%%%%
-63474g9%%%%Jjj%J%%%%%%J%j%Jj%JjJ%%j%%%J%j%%%Jj%jJJ%j%%%%%%%%J%%%jJ%jJ%jJ%%j
-63406g9%j%KjJ%%j%%%%%jJj%J%%%%J%j%%%%%%%%%%%J%j%jJjJJkJJj%%%%j%%J%j%%JJk%KJ
-63338g7k%%JjJj%j%J%JjjJj%J%%%j%%%%%Jj%%%%%J%%J%%jjJjJ%%%jKj%%%%%%j%%J%j%J%j
-63270h0%J%%JjjJ%j%%Jj%%%%J%%j%%%%%JjJ%j%J%%j%Kj%j%%%jKj%%%%%Jj%Jj%Jj%%%%J%J
-63202g8j%%j%%%%J%%jJ%j%J%%j%Jj%JjJj%J%%jJj%%jJ%Jj%%%%%%Jj%J%kJJ%%j%Jj%J%%j%
-63134h0%Jj%%JjJ%%%jJj%%%%%Jj%J%j%%%%%%%jJ%%%%%%%%Jj%%%Jj%%%%%jJJk%J%%%%J%jJ
-63066g9j%%%%%JjjJ%Jj%%%%Jj%%%%jJ%%jJjJ%%jJ%%jJ%%%%%JjjJjJ%%jJ%j%%J%%j%%%J%%
-62998h0%%j%J%%%jJ%%jJ%%%%%jJ%%%%%jJjJ%%%%%%Jjj%%J%%%j%J%%%%%j%%Jj%JjjJ%Jj%J
-62930h0%j%J%j%J%%j%%jJ%%%JjJ%%j%%%%Jj%j%J%%%%Jj%%%Jj%%Jj%%J%%%%%%%%%%j%J%jJ
-62862h0%%j%%J%jj%%%%%J%%%%%%%%%J%jjK%j%%%j%J%JjJk%J%%J%jJ%j%%Jj%JjJ%j%%%%j%
-62794h2%JJj%%Kk%%j%%%J%%%jJ%%%%J%k%J%%%J%%%%jjJ%J%%j%JjJ%jjJ%Jjj%JJj%%j%J%%
-62726h1jJ%%%%%%%%%%Jj%%%Jj%%%JkJjJjJJj%JjjKj%%%%j%J%%j%Jj%J%%%J%jJj%%Jj%%%%
-62658h1%%%jJ%jJ%%%%%jJ%jJj%%%%%%%J%%%j%%%%%%%J%j%%%%JjJj%%%%%jJJjJj%J%%%j%J
-62590h1%%j%%%%%J%j%%%j%JJjJ%j%%%Jj%%J%%jJ%%%%j%%%%JjJj%JjjJ%%%JjJ%jJkJ%J%%%
-62522h1jJ%j%%%j%JJjjJj%J%%%j%J%%jJJ%%%kJ%%%%%j%J%%Jj%%Jj%%%JjJjjJjJ%jJ%%j%%
-62454h3JjJJj%%jJ%%%jJJjj%J%%%J%j%%%%%jJ%%jJjJ%JjJjJ%j%jJ%jjK%jJjJ%jK%jj%J%%
-62386h2j%%%%%J%jJJjjJ%j%%JjJ%jJ%%jJj%%%J%%%J%j%%%%j%%%J%%jJjJ%%jJ%%%%%%%j%%
-62318h3J%%jjK%Jj%%j%%%%%J%%%Jj%%%j%Jj%jJjJJj%%%Jj%%%%Jj%J%%%jJj%%%J%%jJ%%jJ
-62250h2j%%%%%jJ%Jj%%Jj%JjJ%%%j%%%%%%Jj%%j%J%%j%J%%%%%j%%%JjJj%Kj%%%jJJjjJjJ
-62182h3%%%%jJ%%%%%%%%%Jj%%J%%kJ%%j%J%J%j%%%%%%%JkJJjJj%%%%%%J%j%%%%%%j%%%J%
-62114h3JkJ%%j%J%%j%%%J%jJ%j%%%J%jJ%%Jj%%%jJ%%jJJkJj%%%JjJJjjJj%jJ%%%%jJ%%J%
-62046h3%jJ%%j%%Jj%Jj%J%jJJj%%j%%%%J%j%%%%%%%%%%%%%%%%J%%%j%J%jj%%%J%%%%J%%j
-61978h4Jj%jJ%%%%%%%J%j%%%%%%Jj%%%%jK%j%%jJ%JJk%%%%%%%%%%%JjJj%%%%%%j%%KjjJ%
-61910h4J%%%j%%%%jJ%jjJJ%%%J%j%%Jj%%%%%Jj%%Jk%J%%J%%j%%%%%%%%%%jJjJ%j%J%%%%J
-61842h3jJjJj%%%%j%%K%j%%%%%jJjJ%%%%%%%%%jJj%JjJjJJkJjKj%jjK%j%%%JjKj%%%j%Jj
-61774h5J%J%jJj%%%%%j%J%%%%j%Jj%%%J%%%%j%J%j%%%%%%J%%%J%%j%jJ%%%jJ%%%%%j%J%j
-61706h5J%jJJj%%jJj%Jj%%JjJ%%j%J%%%%%%%%%jJj%J%%j%%%%%%%J%%%jj%%J%%J%j%%%J%j
-61638h5%%%%%%%%%J%j%%%%%%%%%Jj%J%%jJjJj%J%%j%%%%jJ%%%%%JjjJJj%%j%%%%%%%J%%%
-61570h5%%jJ%%%%%%%%%%%jJ%%JjjJ%%%JjjJ%%j%%%%%J%jJ%jJ%jJj%J%%%%J%k%J%%%%%%%%
-61502h5jJj%%%%J%%%jJ%%%%%%%%%jJ%j%JjJ%j%%%J%%%Jj%j%J%jJj%%J%%%j%%J%%j%J%JjJ
-61434h4jjJ%%%%j%J%%Jjj%%%%%%%%Jj%%%Jj%%Jj%%j%J%%JjjJ%%J%%jjJJj%%%%J%%j%KjjJ
-61366h5%j%%%%%%%%%JjjKjJ%%j%%%%%%%%%%%%%jJ%%%%%%%J%%%j%%%%Jj%%%%%J%j%%Jj%%j
-61298h7J%%%%%j%%J%%Jj%%jKj%%J%%j%%%%%Jj%Jj%j%%%J%%%jJ%%%%j%J%%j%JjJ%%%%%k%J
-61230h7J%%j%%J%%%%j%%%%%J%J%jjJ%%%Jj%jJ%%%JjjJ%j%%J%%jJ%Jj%%j%JjJ%%%j%%%%%%
-61162h7%jJ%%Jj%%Kk%%%%%%%%%Jj%%J%%j%JjJ%j%Jj%%%%%%J%%j%%%jKj%%%%%%%%%%%%%Jj
-61094h7%J%%j%%jJ%%%%%%%%%%J%j%%%%jJ%%%%%%%j%J%j%J%%Jj%%Jjj%JjJ%%jKj%jJ%%%%j
-61026h8jJJj%J%%%j%%Kj%JjJj%%%%jJ%j%%%J%%%j%J%j%%%Jj%%jJJ%%%jJ%%j%J%jJ%jjJJj
-60958h8%%J%j%J%%%jJjJ%%j%%J%%%%%%%%jJj%%%J%%%%jJjjKj%%%%JjJj%J%%%j%J%j%%%%J
-60890h7%jJj%J%j%%%%%JjJj%%%%%J%%jJ%%%jJ%j%%%Jj%%%Kj%j%%%%%%J%jJ%j%%J%%j%%%%
-60822h8%jJJj%%J%%j%%%jJJ%j%JjJ%%%j%Jj%%%%%%jJ%JjjK%%jJ%j%j%J%%%%%%Jj%Jj%%jJ
-60754h8j%Jj%JjJ%%%jJj%%J%%%%%%%%%%Jj%%%%%Jj%%%%jJjJJj%%j%J%%j%%%%JJjj%J%j%J
-60686h8j%%%J%%%%%%jJ%%%%%jJ%%j%%%%J%jJJj%%j%%%%J%j%%%J%%%j%JjJ%%jJ%jJj%%%%%
-60618h9%JjJ%jJ%%%%%j%%Jj%%%Jj%%%%%JjJj%jJ%%J%%j%J%%%%jJ%Jj%%%j%%%%%%%%%%%%%
-60550h9%%JjjJ%%%%JjjJ%%jJJ%j%%%JjJj%%%JkJ%%%jJ%%jJ%J%%j%%%%%jJjJJj%J%%k%J%%
-60482h9%J%jJj%%Jj%%%%%%jJJj%%%%%jJ%%%%%%jJjjK%%%%jJjJ%%%%%%j%%%jK%jJjJ%JjjJ
-60414h9%%%jJ%%j%%Jj%%%%%%%J%%j%%%%%J%%Jjj%Jj%%J%j%JjJj%J%%%%j%%%J%jJj%%%%%J
-60346h9%%%%%%jJj%%%%Jj%J%%jjJ%%jJ%%%J%%%%%j%Jj%Jj%%%%%jJJjjK%k%Kj%%%%%%%%%J
-60278h9%j%%%jJJj%%j%J%JJjj%%Jj%J%jjJ%%%%%%JkKj%%%JjJ%k%JJj%%%%%j%%%J%%jJj%J
-60210i0%Jj%%%j%%J%%%%jJ%JkJ%%Jj%%jKj%%%%J%j%%jJ%j%J%Jj%%j%%%J%%%%%Jj%%j%%%J
-60142i0%%j%%J%%%%jJ%%j%JjJ%%jJ%jJ%%j%J%%j%J%%j%%J%j%%%J%j%J%jJ%%Jk%%J%j%j%J
-60074i1%%%%%%J%j%%Jj%%Jj%Jj%%%%%Jj%%Jjj%J%J%j%%JjJjj%J%%%%%%%%j%J%Jj%%%%jJJ
-60006i0j%%Jj%%JJj%%jJ%j%Jj%j%J%%%%j%J%%%jJJ%%j%J%jj%Jj%%J%JJj%j%%%Jjj%%J%j%
-59938i2%j%%J%j%Kj%%%%Jj%Jj%%jJjJ%%%%JjJ%%%%jJj%%%%%%%%%%%%%JjJj%%Jj%%J%jJ%j
-59870i2%%J%%%JjjJjJj%J%j%%J%jJ%%%j%Jj%%J%j%%%%%Jjj%%JJ%%%j%%%JjJj%%%J%j%%jJ
-59802i2%Jk%Kj%%%%J%j%%%j%Jj%Jj%%J%j%%JjJ%%%JjJ%kJJj%%%%%%%jJj%J%Jj%jKjJj%%%
-59734i2%%%%%%jJ%%Jj%%%%%%jJ%%%j%%%%J%%Jj%jJj%J%%%%j%J%jJ%jJjJjJ%J%j%%jJjJ%j
-59666i3JjjKjJjJjJj%%%%%Jj%JjJj%Jj%%J%%%j%Jj%%Jj%jJ%%%%%%jJ%JjJ%jjJ%jJ%%%%Jj
-59598i3Jj%J%%jJj%%%%jKj%Jj%j%JjJJ%jjJjJJ%%%jJjJjj%%J%Jj%J%j%%kK%%%%JjjJ%j%%
-59530i4J%Jj%%J%j%Jj%%J%%%j%Jj%%%%%%%%Jj%%%Jjj%jJKjj%J%%jJj%%%Jj%J%%j%%J%%j%
-59462i4%J%j%%JjJ%%j%%Jj%%%jJ%%j%K%j%J%j%J%JkJj%JJj%%%%j%J%%jJj%%%%%J%j%J%%%
-59394i3%j%%%%%J%j%%JjJJjj%%%%JjJ%%j%%%JjJ%jJ%%%j%%%%jJJ%%%%j%%J%jJjjJ%jJJj%
-59326i4Jjj%%%JJjJjj%%J%%%%%JjjJJj%%%%%%%%%%%%%%%j%%%%J%jJJj%%%%J%j%%%%J%%j%
-59258i4%%jJj%%J%JkJ%%%j%%%%J%%jJjJ%%%%%Jj%jJ%%j%J%j%J%j%jJJ%j%J%j%%J%%%%%%%
-59190i4%Jk%%%JjJJ%kJ%%%%j%%%J%j%Jj%%%%%%JjJ%%%j%%%J%%%%j%%jJ%%J%j%%J%%%j%%J
-59122i4%jJj%%%%%JjJ%%%j%Jj%%Jjj%JjJJjJ%j%Jj%%%Jj%Jj%%%Jk%J%JjJj%%jJ%JjJ%j%J
-59054i4j%%%%%%Jj%%%jJ%%%Jj%%%Jk%%%J%%%%%jJ%jjKjJ%%j%J%%j%%%%%%%J%%jJJjj%%%%
-58986i6%JJj%%%%%%%%%%%%j%Jj%JkJ%%JJjjJJj%%%J%%jjJ%jJ%%%%%%j%JjjKjJj%Jj%J%j%
-58918i6Jj%%J%J%jjJj%%JjJj%%J%j%%jJ%%jJJ%jjJ%Jj%%%j%Kj%Jj%Jk%J%%%jJ%%%Jj%%%%
-58850i6jJjJ%%%%jJ%J%j%%Jjj%%J%jJJ%%j%%%jJj%JjJ%jJ%%%%%%%%JjjJjJjJJj%%j%%%J%
-58782i6%j%%Jj%%J%jJ%%%Jjj%J%%%%%jJ%%%%j%%JJj%%%%%j%%J%%jJ%%j%J%j%jJ%%%J%%%j
-58714i7%%%%J%%%%j%Jj%%%%J%j%%Jj%%%Jj%%%%jJ%%%%%%%%%%%%%%%%%%Jj%Jj%%%%J%j%%%
-58646i7%%jJ%%%Jj%Jj%%jJJkJJjJj%%%%%jJ%%%j%%JJj%%%%%%j%J%j%%J%%%%j%J%%%%jJ%%
-58578i7JjjJ%j%%%J%%%j%%%Jj%J%%%j%%%%%J%%%%j%J%j%%J%jJ%%jJj%%jJ%J%j%%%%J%j%%
-58510i8J%%j%J%%%kJ%%jJ%Jj%%Jj%J%%%%%%%jJj%J%j%%Jj%%%%%jJ%%J%j%%%jJ%%J%%jJ%j
-58442i8Jj%%J%%jJj%Jj%%%%%%Jj%%%%%%j%J%Jj%%%%%%%JjjJJ%%%j%%%%%%%%JjJ%%j%%J%j
-58374i8jJ%%%%%%%%%JjjJ%%%%%JjjJj%%J%%%%%%j%J%%J%j%%j%J%%%jJ%jJ%j%JjJjJj%%J%
-58306i8j%%%%%%J%%j%%%%%J%%j%%%%%%%%%J%%%%%Jj%%j%%J%%%j%J%%%%%%%j%Jj%%%%%%%J
-58238i8j%jJ%J%j%%jJ%%J%%j%jJJ%j%%%%Jj%%%Jj%%%%%Jj%jJJj%%J%j%%%%%%%%%%jJjJ%%
-58170i9J%%jjJ%Jj%%%j%JjJjKjj%%%%%%J%j%%%%%Jj%%J%jJJ%j%j%%%JjJ%jJ%%%%%%%Jj%j
-58102a00J%%j%%Jj%%%J%jJ%jJ%%j%J%%%%jJ%%%%%j%%%%%%%%%jJ%jJJj%J%%%jjJJ%j%JjjJ
-58035a00%%%%%%%%%Jj%%%%j%JJ%j%%%%J%j%%j%J%%%%%%jK%j%jJJj%jJJkJJj%%jJ%%%%jJ%
-57968a00%j%J%%J%j%%jJ%JjjJ%%jJ%%%%jJ%jJj%J%J%jjKkJ%%%%j%%%%%J%%Jj%jJ%%%%j%%
-57901a01%%J%%j%%%Jj%J%%%%jjJ%%%JjJ%%kJ%%JkJ%J%%%jJj%%%%%J%Jj%j%Jj%Jj%J%j%%%
-57834a01%j%J%%%%%J%%%%j%%Jj%Jj%%%%%%%%%%%J%j%jJ%J%j%JjjJj%J%jjJ%J%jJ%%%%%jJ
-57767a01Jj%Jj%Jj%%%%%%%%%%%%Jj%%j%%J%J%j%J%j%%Jj%%%%jJJjjJJjJj%%%j%%J%jJ%jJ
-57700a01jJ%%%jJ%j%J%%%%%%%%%%%%%j%%%J%%j%%JjJ%j%%%Jjj%%J%%%Jj%%%%%J%%%%%j%J
-57633a01%jJ%jJ%J%jj%J%%j%j%%%KjJj%Jj%J%%%j%%%J%%j%j%J%%%%%%%JjJj%%%%jJ%j%Jj
-57566a03J%%%%%j%J%j%%%J%%%%%%j%Jj%J%%%%%%j%J%%%%j%%JjJ%%%j%%%%J%j%%%%%%J%%%
-57499a02%%j%J%jJ%%jJ%%%%%%j%%%JjJ%j%Jj%%%J%%%%j%j%J%J%j%%%JJk%JjJ%%%jJjjJ%%
-57432a03%%Jj%%%%%%%%JkJjJ%%J%j%jJ%%%%J%%j%%J%j%%Jjj%J%%J%j%%%%%%%jJjJ%%Jj%%
-57365a03%J%j%%%%%%Jj%Jj%%JjjjKJj%%%%%%Jj%%%%%jJ%Jj%%%%jJ%%%%%%j%%JjJj%Jj%%%
-57298a04%J%j%%Jj%J%jKj%%%%%j%%%%J%%j%%%Jj%%%J%k%%J%%%%Jj%j%JJj%%j%J%JjjK%j%
-57231a04%JjjJ%%%%Jj%%%%J%j%%JjJ%%%%kJ%%%%%%%%%%JjjJ%%%Jj%%%%%JkJ%%jJ%%%j%J%
-57164a04%j%J%%%%%Jj%%%%%%%Jj%%%jJ%jJ%%jJjJ%%jJJj%%j%%%%%J%j%%%J%%%%j%Jj%%J%
-57097a04%%%%jJ%j%%%%%%%%%%J%j%%J%%%j%%%%%%%%jJjJ%%%%%Jj%%%%JjJ%j%%%Jj%J%j%J
-57030a04%%%%j%%J%%%%j%%%%%%%%%J%%j%j%J%j%J%j%%%%Jj%J%%%%jJjJ%j%J%j%J%%j%%%%
-56963a06%%JjJjJj%%JjJj%J%j%%%%Jj%J%j%%j%%%J%%%j%J%jJ%%%%j%%JjjJJ%%JjJ%%Jj%%
-56896a05JjJ%%%%%%JjJ%j%%jJj%%Jj%%%j%J%j%J%%%jJ%%J%%j%j%J%j%Kj%%%%jJ%%jJj%%%
-56829a06Jj%%J%%j%J%%j%Jj%Jj%JjJ%%%%j%JjJjJj%JjKjj%%jJ%%J%jJjJ%j%%%%Jj%%kK%j
-56762a07%J%%%%%%jJ%%%%%%%%%%%%j%%JjJ%JjJk%J%%%%%jJjJj%JJ%j%%%kK%%%%%%Jj%%Jk
-56695a07JjJ%j%J%%j%%J%jjJJjJ%%%j%J%j%jJ%jJ%J%jJj%J%j%%%J%%%jJJkJj%jJ%%%%J%%
-56628a06j%%JjJ%jJj%%%J%jJjJj%%%%jJJjJj%jJ%%J%j%%%%%%%jJ%%%%JjjJ%jJJj%jJ%%j%
-56561a08J%%%%%%jKjjJj%%Jj%%%%J%%j%Jj%Jj%%J%%jJ%%j%jJJ%j%%J%j%%jJJj%%%J%%jjJ
-56494a08%%J%j%JjjJJ%%%JkJj%%Jj%%%%%J%%%%%%%kJ%%%%%%jJ%%jJj%JJj%%%%%%%%%%%Jj
-56427a08%%%j%%%jJJJkJ%jjK%j%%J%%J%kJ%j%J%%j%%%Jj%J%jJ%%%%j%%%Jj%J%j%J%j%%%J
-56360a08jJ%%%%j%%JjJ%%%%%jJ%%%Jj%j%J%j%J%j%%%J%%%j%%%Jj%%%%Jj%J%%j%%%J%j%Jj
-56293a09jK%jj%K%j%%%J%%jjJ%J%kJJj%%%J%%j%%%JkJ%%%%%%Jj%%%J%kJ%%%%jJJ%%%j%%j
-56226a10K%%j%Jj%%%Jj%%j%%JJkJ%%%%%%%%%%JjjJj%J%%j%Jj%%J%%Jj%j%%%Jj%%%jJ%%J%
-56159a09%j%%%%JjJ%%j%J%jJjj%JJ%j%%%%%%%%%%J%%jJj%%%J%%j%%%%%jJ%%%%%jJ%Jj%%%
-56092a10%%%%%jJ%Jj%%%JjjJ%%%%%%%%%jKj%%JJjjJj%%%JjJj%%%%%kJJ%JjJjjJjJjJ%%%%
-56025a10%jJ%jJJjJjJj%%jJ%j%%%J%%%%%jJjJ%jJ%j%JjjJJ%%j%Jj%%JjJ%%%%j%Jj%%%%%%
-55958a11jK%jJj%jJ%JjJj%J%%%j%Jj%%Jj%%%jJJj%%%%%%%%Jj%%%%%Jj%%j%%%JJjj%J%%%%
-55891a11%%%j%%J%%%%J%j%%%%%%j%%%%j%J%JjJ%%Jk%%%Kj%%%%J%j%j%%%%%JjJ%%%%j%%J%
-55824a11%%j%Jj%%Jj%%%%%%J%JkJjJ%%jJjJJ%j%%%%%%jJjJ%jjJj%J%Jj%%%jJ%%%%Jj%%jJ
-55757a12%%%%JkKj%%j%J%%jJ%jJ%%%Jj%%%%J%j%JjjJ%%%%j%J%J%%j%%j%jJ%%JjJJjJjj%%
-55690a13Jj%%%J%%%j%J%%%%%%%j%%%JjJ%%jJ%%%Jjj%%J%%j%%JjjK%jjJ%J%%%j%J%%%%%%j
-55623a13%%%%%J%j%%JjJ%j%%%%%%%%Jjj%JJj%JjjJ%jJ%%JjJj%%%%%%jJJjj%%%%J%%j%JjJ
-55556a13%jJj%%J%%%%%%%%%%%Jjj%%J%%j%Jj%%JJj%jJ%%j%%J%%%%%%jJ%%%jJj%Jj%J%jJ%
-55489a13%%%j%%%jJj%JJ%%%%jJ%j%%J%%Jj%j%Jj%J%j%%%jJ%%jJ%jJ%%Jj%%%%%%%JjJ%j%%
-55422a14%%%%%%%Jj%J%%%j%J%kJ%%%JjjJ%%j%J%%%%jjJ%%J%%%%%Jjj%J%%%%%j%Jj%JjjJ%
-55355a15%%Jj%Jj%J%%%%jJ%jJ%%%%%jJjJ%j%%%J%%%%%jJj%%JjJ%%%j%%jK%%j%%Jj%Jj%J%
-55288a14%%j%%jJJ%%j%%jJjK%%%j%%%%%%%%Jj%Jj%Jj%jJJj%jKjJ%j%jJjJ%%j%J%J%%%j%j
-55221a16%J%Jj%%jJ%%%%j%%J%%%%%j%Jj%J%%%%%%j%%J%%%%jjK%jJj%J%%%%j%%%J%%%jJ%%
-55154a15%%%%%%%j%%%%Jj%J%%%%Jk%%%%J%j%%%JjJj%JjjJ%%JjJj%%J%%%jJj%%jJ%JjJ%%%
-55087a15%%jJj%%jJ%%%%j%%%%J%j%%%J%j%%J%jJj%Jj%Jj%J%%j%Jj%jJJjJ%Jj%%%%%%jJ%%
-55020a16%%%jJ%Jjj%%%%Kjj%Jj%%%%%J%%%%%%%j%%%%J%%%j%%%Jj%%Jj%%%%%%%Jk%%J%J%%
-54953a16%jJj%Jj%%%Jj%%%%%Jj%jJ%%JkJJjJjJ%j%%%%J%jJ%%%j%%%%%%%%%Jj%j%J%%%%%%
-54886a17%%%%%%%jJ%%%Jj%%JjjJjJ%j%%%%%%%%Jj%%%Jj%J%%j%%%jJ%%%J%%%%%j%JkJ%%%J
-54819a17%j%jJ%Jj%J%j%J%j%%jJ%jJ%%%Jj%%%%%%JjJ%j%%%%%Jj%%%j%%%J%j%%J%%%%%Jj%
-54752a18%j%J%%%j%J%%%jJ%jJ%jJj%J%j%%%Jj%%J%%j%%%%Jk%J%JjJj%%%%%J%%%j%Jj%%%J
-54685a18j%J%%j%%jJ%%Jj%jJ%J%%%k%J%j%%%%J%%%Jj%%Jj%%%Jj%%%JjJj%%%%Jj%j%JJj%%
-54618a19%JkJj%J%%%j%%JJ%j%%%%jJ%jJ%%%%j%J%%jJ%%jJ%jJ%%JkJ%jJ%%jJj%%%J%%%Jj%
-54551a19%%%jJj%%J%%%jJ%jJjJj%%%Jj%%%%j%J%jK%jJ%jjJ%%%Jj%%%JJk%%jJjK%j%%%jJJ
-54484a19jJ%%%j%%%%%%%jJ%%Jj%%%J%j%%%j%J%%%jJ%%Jj%%jJj%%%%%J%jJkK%jJ%%%%%%%%
-54417a20j%J%%%jJj%J%%%%j%%J%j%%J%j%%%JjJjJj%%%%%J%j%%Jjj%J%J%%%j%%%%%J%j%%%
-54350a21%%J%j%jJ%jJ%j%J%%jJ%%%%%jJj%%%JJ%%%%%j%%jJjJ%Jj%jJ%%Jj%Jj%jJ%%%%jJj
-54283a22%JjJj%J%%%%j%J%j%%Jj%%JjjJJ%jJjJ%j%%%%%%%%jJ%%%%%Jk%Kj%%%%%%%jJ%jJ%
-54216a22%jJ%%%%%%%%Jj%%%Jj%%%%%%%j%%JJjjJjJjJJ%j%j%J%%%%Jj%%%%%%jJ%%%%%jJ%j
-54149a23%%%JJk%%%%%%%%J%jJjJ%Jjj%JjJj%%%Jj%Jj%%%%%%%%%%Jj%%jJ%%JjJj%%J%jjJ%
-54082a23J%j%%%%%%%%J%%%jJ%jjJJjj%%J%%%J%j%%jJ%%%jJ%%%jJ%JjjJJj%jJ%%%%J%j%jJ
-54015a23jjJ%%Jj%%J%%j%%J%%%%j%%jK%jJ%jJ%j%J%%j%%%%%%%%%%jJ%%JjjJ%%J%%j%%jJ%
-53948a24Jj%%J%kJJj%Jj%%%%%%%%j%%J%%%%%%%jJ%%j%J%%jJ%%jJj%KjjJ%Jj%j%J%%jJ%Jj
-53881a24j%%J%%j%Kj%%%%j%%%J%%%j%%jJ%%%%J%j%Jj%%%%j%JJ%%%j%%J%j%J%jJ%k%%%J%j
-53814a26JJjJj%Jjj%JjJ%%%%%%%%%%%%jJ%%%%J%jj%%%%%JJj%%j%J%%j%JJj%Jj%%%%%%%%j
-53747a26%J%%%%j%Jj%%JjJ%J%jjJj%%%%%%%Jj%%%Jjj%%JJjJj%%Jj%%J%%jjJ%Jj%%jJJj%j
-53680a27KjjJjJjJJ%j%%J%%j%jJ%%%%%jJJ%%j%j%J%%%%J%j%%Jj%%%%%j%%J%%%%j%%%Kk%%
-53613a27%JJjjJ%%j%%J%%%j%%%JjjJ%%jKjJjj%J%J%%%jjJJj%JjjK%%%kJJjJj%Jj%%%JjJj
-53546a27%%%%%%%%Jj%%kJJ%%%%%%%J%jj%J%%%J%%jj%%J%%%%%%%%%jJ%jJ%%%%%j%%J%jJj%
-53479a28JjJ%%%%%%j%%JjJ%kJ%J%j%%%j%K%jJkKj%%J%%jJ%j%%%J%j%%Jj%%jJJj%J%%j%%%
-53412a28%J%%%j%J%%j%jJ%JjjJ%%Jj%%%Jj%%%%%jJ%%%%jJ%%%%%jJj%jJJj%%%%%%Jj%Jj%%
-53345a29J%%Jj%%j%%J%j%J%%%%%j%J%%%%j%%%J%%j%jJJj%j%JjJ%%Jj%%%%jJ%%J%%%jj%J%
-53278a29%%%%j%%J%%J%%j%jJjJ%J%j%%jJ%%jJ%J%j%%%%%%%j%%J%%%j%J%j%KjjKjjJ%kJ%J
-53211a29%%j%J%%%j%J%j%%%%%%%Jj%Jj%%%%%jJjJJ%%j%J%%j%%Jj%%JjjJ%%%%%%%%j%J%%%
-53144a30j%J%%%j%J%%%Jj%jJ%%j%Jj%%J%%jKj%j%J%%%jJ%%%%%J%j%jJ%%j%%%j%Kj%jJJ%j
-53077a31%%%J%%%j%%%%J%%%j%J%j%%%%j%%JjJJ%j%%Jj%JjJkJJ%j%%j%%J%%%%%%JjJj%%%%
-53010a31%%%%%%jJ%%%%%%%%%%Jj%%%%%%%j%%J%%%%%jJjJ%%j%J%%jJjJ%%j%%%%%%%J%%J%j
-52943a31%%%%Jj%%jJj%%J%kJJ%j%%%jJ%%%J%%jjJ%%%%%%jJ%Jj%%Jj%%jJ%%%%%%%jJ%%%jj
-52876a34J%%JjJjJj%%JJj%jJ%%%jJJjj%%%%%J%%jJj%K%j%%j%%%jJ%%%J%jJjJjjJ%%%%JjJ
-52809a32%j%%%%%%%%%%%%%%JkJ%%J%%jJ%%j%J%Jj%%%%j%%%J%j%%j%%JJ%kJ%j%Jj%Jj%J%%
-52742a33j%%%%J%j%%J%%%j%%%%%%Jj%JjjJjJ%%%%Kk%Jj%jjL%j%%%%%%%%%%%%J%%jJj%jJ%
-52675a34%Jj%%%%%J%j%J%%%%%j%%%%Jj%%%%jjJJ%%j%J%%%%j%J%%jJ%j%%%Jj%%JJj%%Jjj%
-52608a35%J%%%%%%%%%%%%%%%%j%%%%%%%%%J%%%j%J%j%JkJ%%%%%%Jj%Jj%J%%j%%%%%%%%j%
-52541a36J%%%%Jj%jJ%jJ%%%%%j%Jj%%%Kj%%%jJ%Jjj%%JjJjJ%%j%J%jJ%jJ%%j%%%%%JjJ%j
-52474a36%jJ%%J%%%%jJj%%J%%jJj%J%%kJJ%%j%JjJj%%%%Jj%jJJ%%j%jJjJ%%j%%J%jJ%%%%
-52407a36%%JjjJ%%%Jj%%jJj%J%jJ%jJjJ%%jJ%%%%j%Jj%%%%%%J%%%%%j%J%j%J%%%j%%j%J%
-52340a37J%jj%%JJ%%j%Jj%%%J%jJ%j%%J%j%%JjJ%j%%%%J%kJjjJJj%%%%Jj%J%%%%j%J%%j%
-52273a38%JjJj%%%%%J%%j%Jj%j%KjjjJJj%JJ%%j%%%JjJ%%j%%%jJ%%%%J%jj%J%%%%%%%%%j
-52206a39J%jJ%jJ%j%J%%jJ%%%%%%jJjJ%%JkKj%%jJ%%%%%%JjJj%%%%%%%%%%%jJ%j%%J%jJ%
-52139a38%k%JJ%%j%J%%JjjJ%%j%Jj%J%jJ%%%j%j%J%%%%JjjJ%%%%Jj%%%Jjj%JJjjJ%%%%j%
-52072a40%%JjJjJ%%%j%J%jJ%jJj%J%%%jJjJ%%Jjj%J%%j%J%jJ%%%j%J%%j%%%%%%%%%%%%%%
-52005a40%jJ%%%%%%JjJj%%%%%%j%%J%%%jJJj%%jJjJ%%Jj%j%JJjJ%%j%%%j%%%%J%j%J%jJj
-51938a41%JjJjJj%jJ%J%%jJ%%kJ%jJ%jJ%%%%%%%%%jJ%%%jJ%%%%%jJ%%Jj%%%%%%%%%%jJ%%
-51871a41jJJk%JjJj%%J%jJ%%%%%%j%J%%%%%%%%%jKj%j%J%Jk%JjJ%jJ%%Jjj%%JjJ%j%Jj%%
-51804a42J%%jj%Jj%J%%%%Jj%%j%Jj%J%%%%%%jJ%%%%%JkJj%J%Jj%%%%%%jJ%j%%%J%%%%jJ%
-51737a42%%jJ%jJ%%%jJ%%%j%%J%Jj%%jjJ%%%%%J%J%jj%JjJj%JkJ%%%%%Jj%JjJj%%%%%%%j
-51670a44%%%J%j%Jj%J%%%j%%%%%J%%%Jj%%%%%%jJ%jJ%j%%%%J%%%%%%%jJjJ%%%j%%%%%%J%
-51603a43j%%%JkKj%%%%%%Jj%%JjjK%j%%%%JjJj%%jJ%JjjJ%jjJJ%%%JjJk%%J%jJj%%J%j%%
-51536a45J%%jJ%%%jJ%%jJj%JjJJjjJjJj%Jj%J%%%j%%%Jj%j%JJ%j%Jj%%%%%j%%%J%j%J%%%
-51469a45%%%%%%jJ%%j%%J%%j%K%%jjKjjJjJJjjJ%%jJj%Jj%jJKkjJ%J%%jJj%Jj%Jj%%Jj%J
-51402a45jJj%J%j%JjJ%j%%%%Jj%%%%%%%%%%jJjJ%%%%%%%Jj%%%%j%%J%%Jj%jJ%%j%J%%j%%
-51335a47%%J%j%J%kJ%%%J%%%jJjJj%%%jJJ%kjKJj%%%JjJk%JJ%j%%jJJjJjJ%j%J%j%%%%%%
-51268a47%%%%Jj%J%jj%%%%%jKj%JjJ%jjJ%%%J%%jJ%j%%JjJ%jJ%%%%jjJ%%j%%%J%%J%j%j%
-51201a49J%%%%%%%jJJ%%j%%j%Jj%JjJ%%%Jj%%%%%j%J%jJ%%jjJJ%%%jJ%%%jJ%JjjJ%j%%J%
-51134a48Jj%%%%%%%%j%%%%%%Jj%%%%%%jJJ%%jJ%%j%%%jJ%%J%%j%J%j%%%%%%%%%%%jJJj%%
-51067a49j%%J%%j%J%j%J%%%j%%J%%%j%%%Jj%%J%%%%j%%J%%j%Jj%Jj%%%%%%%%J%%%j%%JjJ
-51000a49j%%%J%j%%%%%%%%Jj%%%%j%JjJ%%%j%%Jj%JjJ%%jJ%jJ%%%%kJj%J%%%Jj%Jj%JjJj
-50933a51%%J%%%j%J%jjJ%Jj%%%%Jj%%%Jj%%%jJ%J%%%j%J%j%kJ%%J%%Jj%jjK%%%%%jJ%jJ%
-50866a51%%%jJj%%JjJ%jJj%J%jJ%%j%%jK%%%%%%%j%jJ%%%%J%j%%%%%%%%%j%J%%%%%%jJ%%
-50799a52%%%J%j%j%%%%Jj%Jj%%%%%%%%J%%j%%J%%j%JJj%j%Jj%J%%%j%%%%Jj%%%%%%jJ%%%
-50732a53%%%%%%%Jjj%%J%%%j%%%Jj%J%j%J%%%JjjJ%jJ%%j%Jj%J%%%%%j%%J%%%%%%%j%%j%
-50665a55%JJj%%%%%Jj%Jj%%%jJJj%J%jJj%%%%jK%j%%%%%jJ%%%j%J%jKk%%J%%jJjJj%J%%%
-50598a54%%jJkKj%%J%%J%jJj%jJj%%JJj%%Jjj%j%JJj%%%J%%JjjjJJkJ%%Jj%%Kk%%%J%k%J
-50531a55%%%%%%%Jjj%J%j%%%%%JkJKjjJ%%%%%jJjJjjJJ%j%J%j%jJ%%%%%J%j%%%%%%Jj%%%
-50464a56%JjjJJj%%J%%%j%j%%J%jJ%%j%J%JkJ%%jJ%%Jj%j%%Jj%%%j%JJj%%J%%jJ%j%Jj%J
-50397a56j%%%JjJ%%j%%%%Jj%%%%%J%%%%j%%%%%%%%%%%%%%%%%%%j%%JjJJk%J%%jJJj%jJj%
-50330a58%J%jJj%%%J%jJ%j%J%j%Kj%%jJkJJj%%%%JjJJj%%%jJ%k%%JjJj%%J%j%%%J%jJjJj
-50263a59Kj%%jJ%jJ%%%%j%%JJjj%%%jJjKjj%J%%JjJj%%%%%%J%j%Jj%%%%%J%%j%%%%j%%%J
-50196a59%%%%j%J%Jj%jJ%%%%j%%%%%JjJj%JjJjJj%J%jJ%j%%%%%%%%%%%%J%j%%jJ%Jj%J%%
-50129a59j%%J%jjJ%%%%%J%j%%jJ%Jj%%Jk%JjJj%J%%%Jj%j%J%%%%%%%%%%j%JjjJ%jJ%%%J%
-50062a60j%Jj%Jj%%%%%%j%%J%%%%%%%%jJj%%Jj%J%%J%%j%%%jJj%J%j%%Jj%%%J%%%%%%%%%
-49995a61j%%%J%%%%jjJ%J%%jJj%%jJ%%J%%j%jJ%%%%%j%J%%jJ%j%Jj%%%J%%%%k%J%%jJJj%
-49928a63%Jj%%%jJJ%j%%%%Jj%%%%J%jJj%j%%J%jJJj%%jJ%%%%Jj%jJ%%j%%%%JjJ%%%jJ%%%
-49861a63j%%%J%%%jJ%%j%KjjJj%%%%%%%j%J%%jJJ%j%J%jjJJj%%%%jJj%%%J%%%jJ%jJ%jjJ
-49794a65%%JjJ%j%Jj%%%J%%Jj%j%%J%j%%jKjJj%Jj%%%J%j%%%%Jj%Jj%%Jj%%%Jj%%%%%%%%
-49727a65%%j%J%%%%%%jJ%%%j%J%j%%%%%%%%%%%%J%j%jJ%%%jK%jjJJj%%Jj%%%Jj%Jj%%Jj%
-49660a66%%%%%Jj%%Jj%%%%%%%%Jk%JjJ%%jJj%JjJ%jJ%%%%%j%%Jj%%J%%%j%%%%%Jj%Jjj%J
-49593a67%%Jj%%%%J%jJJj%jJ%j%%j%JjJ%%%%%%JjJjj%%%%J%%%%JkjJ%%Jj%JjJ%jJ%%j%J%
-49526a67%jJ%jJ%jJ%j%Jj%%%jJ%%%%%%j%J%%%j%%%J%j%J%j%%JJj%jJ%%%j%JjJ%%%%j%%%%
-49459a69%%%Jj%%%%J%j%Jj%%%%jJ%%%Jj%%j%%JJ%j%jJ%%%jJ%j%%%%%%%JjJ%%j%%J%j%Jj%
-49392a70%%%J%%j%jKj%j%%J%%%%Jj%jJ%%Jjj%%%JjJ%%%Jj%%%jJ%%jJj%%%%J%j%Jj%%%JkJ
-49325a71J%j%%JjjJJj%%%%%%jJ%%%jJ%%J%j%%%%%%Jj%%Jj%%%%Jj%%jJ%%%Jk%Jj%Jj%J%%%
-49258a71%%%j%J%jJjJj%%Jj%%JjjJ%jjJ%J%%j%%Jj%%J%%%%%%%jJ%%%%%jJ%%jJ%j%%%J%Jj
-49191a72jJj%%jJ%Jj%%%%%%%Jj%jK%j%%j%%JJ%j%%jJjK%kJ%%jJJj%%%Jj%%%%Jjj%%J%j%J
-49124a73j%%%%%%%%%%%%%Jj%j%%J%jJj%J%%%%jJ%%%%j%%%J%%JjjJ%%%%%JkJjJ%j%%%J%%%
-49057a74%jJ%%jK%jj%J%j%%J%jJj%JjJj%%%j%J%%%jJ%%%jJ%%%Jj%j%J%Jk%J%Jj%%jJ%j%%
-48990a76%%Jj%%K%j%j%%J%%j%%%JjJjjJ%%J%j%%j%J%jJjJ%%%%jJjJ%jJ%jJ%k%JJjJ%%%%j
-48923a77Jj%%%JjjJJjJ%jJ%%%jJjJjJ%jj%J%%%%j%J%%J%j%%%%j%%%%jJJ%%%%%j%%J%%%j%
-48856a78%%%Kk%%%%%JjJ%j%%%%%%J%j%%%j%%J%jJjJ%jJj%J%%%%j%J%%j%JjJJj%%j%JjJj%
-48789a79%J%%%%%%jJjJ%j%Jjj%Kj%%%Jj%%%%%%jJJjJ%%%k%%%%%%%%J%j%%J%%j%%jJ%j%JJ
-48722a79%j%%J%j%J%j%%Jj%%%Jj%%J%%j%%%%jJJjjJjJ%%%%%J%j%%%j%J%%%%%%J%jjJ%%%J
-48655a79j%j%%%JjJ%j%J%jJ%j%%J%j%jJ%%%%%J%j%%%%%J%%%jj%J%j%%JjJjJ%j%%j%K%j%J
-48588a81%%JjjJ%jJjJ%%%%%%%j%Jk%J%%%%jJ%%%%%j%Jk%J%%%%jJJjJ%%%%j%%%%%Jj%J%j%
-48521a83%%Jj%j%%JJ%%jJj%%%J%j%%J%jj%JjJ%j%%%J%j%%%%%jJ%%%%%J%%kJJ%j%%%Jj%%%
-48454a84jJ%J%j%%Jj%%%jJ%jJ%%%j%%%%J%%j%J%%%%%%%%%%%j%jJ%%%j%Jj%%%J%%%J%%kJ%
-48387a85%%%jJ%%%jJj%%J%Jj%%%%%%%%%j%%%%%JJjj%%J%%jJ%j%jJ%%%%%%%%%%J%j%jJj%J
-48320a86jJ%%jK%j%%jJjJJj%j%%%%%jJ%%%%%%Jj%%%%%%%%%Jj%%JjjJJ%%j%jJ%Jj%Jj%jjJ
-48253a88%JJj%jJjJ%j%%%%%jK%j%%Jj%%J%j%%j%%%J%%%%%%Jj%%%JjJ%kJj%J%jJj%%%%%J%
-48186a88%%j%Jj%%%J%j%%jJJj%%%%%j%J%jJJj%%%%j%JjJ%%jJ%%jJ%%%%%%JjJk%J%jJJj%%
-48119a89j%J%j%%%%%Jj%%%%%jJ%%j%JjJ%kJ%%J%%j%J%j%JjJj%%%%%JjJ%%j%%%Jj%%%%%j%
-48052a92%Kj%Jj%%JkJj%%JjJJ%j%%%j%J%j%%%%J%jjJJkK%j%%%J%j%%%%%%%%%j%%%J%%j%%
-47985a93J%%%%%j%%J%%j%jJJ%%JjjJj%Jj%%%Jj%%J%jJj%%%%%%%%Jj%%%%%%%%%jJjJ%%%jJ
-47918a93Jjj%J%%%%jJj%J%%j%jJJ%%%j%%%%%J%%j%%%%%%%%jJJk%J%%Jjj%Jj%%%%JjJ%j%%
-47851a95J%j%J%%j%%%%%%%%%%%J%j%Jj%%%%%%Jj%%%j%J%%%J%j%j%%Jj%%J%jJ%%j%%J%j%j
-47784a97JjJ%%Jj%%J%jj%J%Jj%%%%j%J%jJ%%%%%%%%%%jJ%j%%%%J%j%%Jj%j%%%%JjJ%j%J%
-47717a97%%%Jjj%%J%%%jJ%%jJ%j%J%j%%%J%j%%%%%Jj%jJ%%%jJ%%%J%jJ%jJj%%%j%%JjJj%
-47650a99%%%JjJj%Jj%%jJ%%%%%%%%%jJ%jJj%J%%%%%%%%%J%%%kJ%%%j%%%J%j%%J%jJkKj%%
-47583b00%j%JJj%%%%%%%%%%%%J%k%J%%%%jJ%%%%%%%jJjJj%J%j%%%%Jj%%%JjjJ%%Jj%JjJ%
-47516b00jjJ%%JjJj%Jj%%%%j%%J%%jJ%j%%J%jJ%%jj%%J%%%%jJ%JjJ%j%%jJj%Kj%%%%%j%%
-47449b03%%J%kJJ%j%J%j%JkJJ%jj%%%JjJ%%%%%%%%Jj%%%%%j%J%%%%%%j%J%%%j%%%%%JjJ%
-47382b03%j%j%%K%j%%%J%%j%j%%%%%%%%J%%jJ%%%j%J%j%%J%%jJ%%%%%%j%%%%%%%jJjJ%J%
-47315b04j%%%%j%%jJ%%%%%%%jJ%%%%jJJ%%%j%JjjJjJ%%%Jj%%%%j%%JJj%Jj%%%j%Jj%J%j%
-47248b07%%%%j%J%%Jj%JjjJ%%%jK%jJjJj%%%%jJ%%%j%J%%JjjJ%j%%J%j%j%Kj%%%%jJ%%%%
-47181b08%J%j%%%j%%%JjJ%%%j%%Jj%%%Jj%%%%%%%%j%JJ%%j%j%JJ%j%%jJ%%%Jj%jJ%jJ%%%
-47114b09jJj%%J%j%%%%Jj%%%%%Jj%Jj%Jj%%%Jj%jJjJJ%j%JjJjjJjJ%%%j%J%%jj%J%%%%Jj
-47047b11%%%%%jJ%%j%J%jJ%%%jJ%Jjj%J%j%Jj%%%%%%J%j%%jJJj%%Jj%%j%%JjJ%jJ%%j%%J
-46980b12%k%KjJjJ%%%kJJj%%J%%j%%Jjj%%J%%%%%Jj%%%%jJ%%%%%j%J%%j%jJ%%%%%%%%%%%
-46913b14%j%J%jJ%Jj%jJ%%%%%%%%%%%jJ%%j%Jj%J%jjJ%%%Jj%%%%%J%j%Jj%%%%%%%%Jjj%%
-46846b16%J%j%%%Jj%%%%%%%j%J%%%%%j%J%%%%%Jjj%%%%%%%J%%%j%%Jj%Jj%%%%%%j%J%%j%
-46779b18JJj%%%%%j%%%J%j%%%%%J%%%kJjJJj%%%%%%%%%%J%%j%%%j%%J%%%jJ%j%%J%%jjJ%
-46712b19%%%%J%j%%%J%j%%JjJjjJ%%j%%J%j%J%j%%%%%J%j%%j%JjJ%%J%j%%j%%J%%jJ%%%J
-46645b19jjJj%%jJJj%%%%%J%%%%JjjjJ%%%%jJj%J%%J%jjJ%Jjj%J%%%%j%%%Jj%%%%jJ%%jJ
-46578b22%jJj%%%J%jJ%%%Jj%%Jj%%%%jJjJj%%%j%JjJj%JJj%Jj%%%%jJ%%kJ%%%jJ%jJ%%%%
-46511b24%%%jJ%jJ%%jJJj%%%j%%%JjJ%Jk%%%%jJ%%J%j%%jJ%%%%jJJjj%J%%%jJj%%%JJ%j%
-46444b25j%KkJ%j%Jj%J%%%jj%J%%%%J%%j%%%%%jJ%%%jJ%J%j%%j%%%%%%%%%Jj%%%%J%j%J%
-46377b26%j%%j%%J%%JjjJ%%%%%%%Jk%%%%J%j%Jj%%%%%j%%J%%%%%J%%j%j%J%jJ%%%%j%%%%
-46310b29%%%%%%%%%%%jJ%%Jj%%jJ%%j%%%%%%%%%%%%%%%%%jJJjjJ%%Jj%%j%%%J%jJjJjjJ%
-46243b31jJJ%j%%%JjjJ%%%jJ%%j%JjJ%%j%%%%%%jJJj%JjjJ%Jj%%%%%j%%J%%jJ%j%Jj%Jj%
-46176b33%%JjJ%%%%%j%J%j%%JjJj%%%%%%%%j%%jJ%%%%%%%j%J%%%%j%%J%%j%%%jJJ%j%%jJ
-46109b35%%%jJjJ%jJ%%jJJjJjJj%%%Jj%%%j%%Jj%%J%j%%JjJ%%j%%%%%jJ%j%JJ%%j%%%%%%
-46042b36%%%%jJ%%j%%Jj%%%%%%JjJj%J%j%j%Jj%%JjJj%%%J%J%k%%%J%%j%JjJ%j%%%%j%%%
-45975b39%%%J%j%%J%%%Jjj%%%%%jJjJ%%jJ%jJ%JjjJ%%%jJ%j%%jJKjjjJJj%%%%%%%j%J%%%
-45908b40Jj%%%j%J%jjJJJj%j%%%%%%J%jjJj%%%J%j%%Jj%J%%%%%j%%jJ%Jj%%jJ%%J%%j%%%
-45841b42j%%%Jj%%jJ%%JjJ%jjJJj%%%%%%%J%%jj%J%jJ%%%jJ%%j%%J%%j%%JjJj%%%Jj%%%%
-45774b44%jJ%%%%%jJjJ%%%jj%%%J%%%%%jJjKj%%%%%j%%%Jj%%%%%jJjJ%%%jJJj%%%%%%%%%
-45707b46%j%%J%%jjJ%J%jJj%%%%%%%%%jJ%%J%j%jjJ%%J%%%j%%%%%%%%%Jj%%j%%J%%j%%%%
-45640b49J%j%%%%%%%%Jj%%%%j%%%%%J%%%%%%%jJ%J%j%%%%j%%J%j%%%%j%JJj%j%Jj%%J%%%
-45573b50%%j%%%jJ%%%%%%%j%JJjJkJjjJ%%%%j%J%%jJj%%%J%%%%%j%Jj%K%jjJ%%jJj%%%J%
-45506b52j%jJJkJ%Jj%%j%%J%%jJj%%%%%%%%JjjJj%J%%JjjJjJ%%j%%%%%%%%J%jJjJjJ%%%j
-45439b55j%JJj%%%jJj%JjJj%JjJjJj%jJ%%%%%jJ%%%%%%j%J%%%%j%%%%%%%%Jj%jjJJ%%jJJ
-45372b56jj%%J%j%%%%%Jj%%jJ%jJ%Jj%%%%%%%j%J%j%j%%%J%kJK%j%%%j%%%JJj%jJ%%J%j%
-45305b59%jJjJ%%%Jjj%%%%%J%j%%J%jjJkJJ%jJj%J%%%j%%Jj%%j%JJj%%%%%%%%%%jJ%%%j%
-45238b62%%%%%Jj%%j%JjJ%jJj%%J%jJ%%%jJj%Jj%Jjj%%JjjJ%%Jj%j%J%%%%%j%JJjjJJjkJ
-45171b65JjJ%%%j%J%%j%jJJj%%%jJjJjJ%jJj%Jj%%J%jJj%%%jJ%%%%%%%%%%%%jj%J%%J%%%
-45104b66%%%jjKj%%%%%%%jJj%J%%j%J%%%j%jJ%%%%%Jj%%j%J%%Jk%jJ%Jj%%Jjj%%J%%%%j%
-45037b70jJ%Jj%Jj%%%%J%k%Jj%J%%Jj%Jk%%J%jJ%j%JjjJ%%%%%j%%%JJj%%j%JJk%%%%jJJj
-44970b72%%jJ%Jj%J%kJ%%j%JjJ%%%%j%Jj%%Jj%%j%%%J%%%%jJ%j%%%jJ%%%jJjjJJ%%j%%%%
-44903b75%%%%J%%j%Jj%%%j%%%J%jJjJ%%%j%%%j%J%%%JjJjjJ%%jJ%jJjJj%%jJj%J%%JjJ%j
-44836b77%j%%%J%j%%%%%%%%%j%JJjjJjJ%JjjJ%jjJ%Jj%%%%%%jJ%%%%j%%%%Jj%%Jj%%j%J%
-44769b80%%%jJ%%%jJjJJjj%%%%%%%%%jJ%jJ%jJj%J%%%j%%JjJj%%%%%%%%Jj%%%jKj%%%j%%
-44702b83%j%Jj%Jj%Jj%%%JjJj%%j%%J%j%%JjJJj%%%%j%%%%%%%%jJjJJ%j%%Jj%%%%%j%jJ%
-44635b86%%j%J%%%%%%%%%%%%kJjJJj%%JJjjjJ%j%%JjJ%%%kJ%jJ%%Jk%%JJjjJjJ%%%%kJ%%
-44568b89J%%jjJ%%%%%j%%%%JjJj%%KkjJj%%J%jJjJ%%j%%JjJ%j%%%%Jj%J%%%jjJ%j%j%%J%
-44501b92Jj%%j%Jj%JjJ%j%%%%jJ%%j%J%JjJ%%%j%%j%%J%jJJj%%%jJ%j%%j%JJj%%%%j%%Jj
-44434b95%J%j%%J%j%j%Jj%%Jj%%%%%jJJ%j%%%Jj%%%%jJ%j%%%%%%Jj%%jJjJ%%%%JjjJ%j%j
-44367b99J%jJ%j%%J%j%%%%J%%j%JjjJjJ%%j%%%%%%%%J%%%j%%%%%%%Jj%%%j%%%%%J%%j%%%
-44300c01J%%j%%jJ%jJjJJjjJ%%Jjj%j%J%j%J%%%jJ%k%%%J%%%%j%%J%j%%%J%%%j%%%Jj%j%
-44233c05jJ%%%%%jJ%JjJjJ%jjJ%jKjjJ%j%%%Jj%%%%j%%J%%%%%%j%%%%%%%%%kJJ%%%jJ%j%
-44166c08%%%%%jJ%jJ%%jJj%%%%%%jJ%%%%%%%%j%%%J%%jJkJj%%%%K%jj%J%%jj%J%%Jj%%J%
-44099c10jj%%Jj%%JjjJ%%j%%J%%jjJ%%J%jjK%j%J%%jjJ%%%j%Jj%%%J%%%Jjj%%%Jj%%%%%j
-44032c15%%J%%j%J%k%%%Jj%%%%JjJ%j%%j%J%j%%%Jj%%%%%%%%%%j%jJ%J%jjJ%%Jj%%Jj%%j
-43965c19J%j%J%%jj%%J%%%jJ%j%J%jj%J%%jJ%%%%%j%%%Jj%%Jj%%jJ%%%%%j%Kjj%%%%%jJ%
-43898c22%%%%%%%jJ%j%%%%%%jJ%J%jjJj%%%J%%jJj%jJ%Jj%%jJ%%kJ%%J%jjJ%%kKJj%%j%%
-43831c26%%jJJk%J%j%%%Jj%Jj%JjjJ%j%%jJJJj%j%%%J%%j%%%j%%J%%%j%%%%%j%%JjjK%j%
-43764c30J%%%jJjj%jJ%%J%%%%%j%%jJ%jJ%Jjj%JjjJj%J%%Jj%jJ%%j%%j%%J%%%jJjJj%J%j
-43697c34Jj%jJ%JjjJjJj%%%%%%%%%%Jjj%%%%%Jj%%J%jjJj%%%%Jj%j%J%%jJ%jJj%J%j%Jj%
-43630c38%%jJ%%j%%%jJ%%j%J%j%%%JjJj%%J%j%%%jJjJj%Jj%jJ%%%j%JJj%%j%%%%Jj%%%J%
-43563c41jJ%j%j%%Jj%%%%%j%%%%%%%jJ%%%Jj%j%%J%%%%jJ%j%%JjJ%j%%j%%Jjj%J%%j%%%%
-43496c47%%%%%Jjj%%%J%%jj%JJj%jJ%%Jj%j%%%%JjjJ%%%%%%j%%J%%j%%%%%%j%%%j%%%J%%
-43429c51JjJj%%%%%jj%%Jj%%J%%%jJ%%jj%%JjJ%%Jj%jJjJ%%%j%%%j%Jj%%%J%jJj%%%jJ%%
-43362c55%jjKjj%J%%%%%%j%%%%%%jJ%%%%jJ%kJ%%%%%%%j%%J%jJj%j%%J%j%Jj%%JjJjj%J%
-43295c60%%j%%%%%%%Jj%Jjj%%%%j%J%%j%J%j%%%%%%%%%%jJ%j%%%%%Jj%%jJj%%%%Jj%%jJ%
-43228c65%jjKj%Jj%J%%j%%%j%Jj%Jj%%%%j%Jj%jJ%%%%%jJ%kJ%%%%%%%J%%jj%Jj%Jj%%j%%
-43161c71Jj%%Jj%%%j%J%j%J%jJj%jJJj%%%jJ%%jjKj%%j%%Jjj%J%%%j%JJj%%Jjj%%J%jj%%
-43094c76Jj%JjJ%%j%%j%%%%J%%j%%%%%j%%j%JJjj%%Jj%%%%Jjj%J%jjJ%%%Jj%J%jJjj%%Jj
-43027c81%%%%Jj%%%%%jj%%%J%j%%%%%%%%k%JjJ%Jj%Jj%j%%%%jJJ%j%%j%J%%j%%jJjJ%j%%
-42960c87J%%%j%Jj%%%j%%jJ%%J%j%%j%%%Jj%j%JjJj%jJ%%%jJ%%jJkJ%j%%%%%Jj%JjjJ%%%
-42893c92%j%JjJ%j%%%Jj%%%%j%%jKj%jJ%jjJJ%j%%%JjjJjJk%J%jJ%%%j%%%%%%jK%jJlJ%%
-42826c98Jjj%%%%%j%J%%%jJ%%j%Jj%%%%%JjjjJ%%%%j%%%%%Jj%%%jJ%%%j%%%%%%%j%%%%%%
-42759d04jJ%%%%%j%%%j%%%%%%%J%%jjJjjJ%%%%Jj%Jj%%j%%%jJjJ%%%%j%%jJkJ%%%j%%JJj
-42692d10j%%jJj%%J%j%%%jKj%%%%%jJ%%jJ%%j%j%%%%%%%%%%j%%%%%%%%j%j%Kj%%%JjjJ%%
-42625d16%j%%j%%JjJ%j%J%j%jJj%%jJjJj%jK%%%%jjJj%JjjJ%%J%jj%j%JjJ%j%%J%%jj%%%
-42558d24Jj%%%%%Jj%%j%j%%%%J%j%jJ%Jj%j%JjjJj%jJ%JJkjJJj%%j%%%%%%jJj%%Jj%%%%%
-42491d30%jJj%%%%j%%%%jJ%j%%%%jjJJ%%%j%%%Jj%%jJ%%k%%%%%%J%j%%%jjJ%%Jj%%j%Jj%
-42424d38%j%%%%%%JjJ%j%%jJ%k%%%%%%%%%%%J%jj%%J%j%%j%%%j%J%%kJ%%%J%j%j%%Jj%Jj
-42357d45%%%j%%%%%j%%%j%%Jj%JJjjj%J%j%Jj%%jJj%J%j%%j%%%%%%%%j%%%%%%%%%%%%jJj
-42290d53%%%jJjJ%j%%%%%j%%JkJ%jJj%J%j%%%j%jJ%jJ%j%%%%%%%j%jJ%j%%%Jj%jJjJjJj%
-42223d61Jjj%%jJ%%%%kJ%%%jjJ%%%%j%K%j%k%%Jj%%%jJ%j%%%%j%J%j%%%%%%jJj%%kJ%JjJ
-42156d69jjJj%%%%%j%%%%%%j%J%jJ%j%%%%%j%Jj%%%j%jJ%j%%J%jjJj%%%%jJ%j%Jj%%%j%%
-42089d79JjJ%j%%jJj%%%%jJ%j%%%%%j%%Jj%%j%%%%%%%%%%kJ%%%j%%jJ%j%%jJj%Jj%%j%%%
-42022d88%jJ%%%%jjJj%J%k%%%%%%%%%jJj%%%jJ%j%%jJ%%j%%%%%jJj%Jj%%j%%%%Jj%j%%Jj
-41955d97jJjJ%jjJj%%j%%%J%j%%jJj%%%%%%jj%J%j%%%%j%J%jjJ%j%J%%j%jj%%%%%%%%%%%
-41888e07%%kJ%%j%JkJj%%%%j%%%%j%J%Jk%%%%%%j%%JjjJ%j%%%%%j%%%%j%Jj%%j%%%%%j%%
-41821e18jJ%%%j%%j%%JjJ%j%j%%%%%j%%Jj%jJ%j%%j%%j%%Jj%%%%%jJ%jj%J%jJjj%%%jJ%j
-41754e29%Jj%j%%%Jj%JjjjJ%j%%%%jJ%%jJk%%jJ%j%%jJJjj%%%jJ%jj%%%%Jj%%j%%jJj%Jj
-41687e40j%%J%j%j%Jj%jJ%jJj%%jjJ%j%%jJ%jjJ%%%j%%j%%%%Jj%j%%jJ%k%%J%%jj%%%Jj%
-41620e52j%%j%J%j%%j%%%%%Jj%jkK%j%%%j%%%%%%jJ%jj%Jj%%j%%j%%%%%j%%%%%j%%%jJj%
-41553e65Jj%jj%JjJj%%j%k%J%%%%Jjj%%jJkJ%j%%%%jj%%%%%j%%Jjj%%jJ%%%j%j%%j%%%%j
-41486e80Jj%%Jj%J%j%jJj%%j%j%%kKjj%%%%%%%%j%jj%%%j%%jJj%%%%%j%Jk%jjJJj%%%J%%
-41419e92%jJ%jJ%jJ%%%jJk%%%%%j%j%%jjJj%jJ%jJk%%%%%j%%j%jJ%%j%%jjJJkj%J%j%j%j
-41352f08%jJ%%%%jjJj%j%Jj%%jJj%%jjJj%jjJj%J%%j%j%%%kJJkjJ%j%%%j%%j%%%j%%%%j%
-41285f24%%j%%%%j%%%%%jj%j%j%%Jjj%%%%k%%%j%%%j%%j%%%%jj%%j%%%jj%%jJ%jjj%%%%j
-41218f45j%%j%%%j%%%%%%j%%jj%J%%j%J%%jJ%%Jjj%J%%%J%%%JJJj%%%%%J%%j%j%JJ%%%jJ
-41151f46%j%%%%%%jj%%jJj%%%%j%jj%%j%jjJj%j%%jj%%%%jj%jJ%kJjjjJjjJj%%Jk%j%%j%
-41084f69j%%%j%%j%jJjj%%%%jj%%j%%%%j%%%j%j%j%J%k%%%j%jJj%%jjjJ%%kjKj%jj%%j%%
-41017f91%j%%j%%j%%j%%%%j%%%j%%%j%j%%jJ%jj%jj%%%j%Jj%%jJ%jj%j%%jjjJ%j%%%%j%j
-40950g12%%%%j%%j%%jj%kJ%%%j%%%%jj%%Jjj%%%k%%%%j%%j%%j%j%j%j%%jJ%jj%%j%%j%%j
-40883g34%%%kJjj%%%jJ%jj%%j%%j%%jjJj%j%%%j%j%%jjjj%%J%kJ%jj%%Jjj%j%kJ%j%j%%%
-40816g57jk%%Jj%j%%j%%%jk%%jj%%Jk%Jj%jJj%j%j%j%jJ%jj%%%jj%%j%jj%%%%k%%%%j%j%
-40749g83%jj%%j%%j%j%j%%%j%%kJ%jj%j%jj%%%%jj%%kJjj%J%j%jj%j%%j%j%j%%jj%%j%j%
-40682h11j%jJj%kJj%j%%jj%%%%%kj%%jj%jJ%jj%jJjjj%%jjJj%jj%%%j%%%jjj%j%%jjj%%%
-40615h40j%j%j%j%j%j%%j%kJj%jjjJ%jjjj%%j%%%j%%jjj%%%jjjj%j%%%%jj%j%%jjJjjjj%
-40548h73j%j%%%jjj%%j%j%j%jj%jj%%jjJ%j%jjjj%%%kJ%jjjj%%j%k%%%j%%%jjkj%%j%j%j
-40481i08%%j%jjj%jj%%k%jJ%k%j%k%Jkj%%%jj%%jjj%%jjjj%%%%k%jj%%k%j%j%jjj%jJjk%
-40414i46j%j%%jjj%jjj%%%kj%%%jjjjjJ%jjjjJk%j%%k%jj%jj%%jkJ%kjj%j%%k%j%%k%jj%
-40347i87%k%%jjj%j%jjj%j%%kj%j%j%jkj%%j%k%%kjjJk%jjjJjjj%kj%%jk%%%kj%%kjjj%%
-40280a033jjk%%j%kJk%kj%jj%%j%k%j%jjjjjj%jjjj%j%kk%jJjjj%jk%jj%jjjjj%jj%k%jk
-40214a085%jj%jjk%%k%jj%k%jjjjj%k%%jk%kjjj%jkjjj%jjj%jjjjk%jj%jjjjj%jkjjj%kj
-40148a143jjj%kjjjjjk%jkj%jkjjjjjkj%lkJjjkkkjjjkkjjlkkkkkkllkkjlkkjJKNNOMLLJ
-40082a195%%JKNOMMLJkkmlmklkllkkkjkkkjjk%lkkjjjjjkjkjjjjkjjkjjkjjkjjkj%jkkj%
-40016a260ljjjj%l%kjk%kjjk%klj%jj%kkjjjkjjjjkjjjjjkjjkjjkJkk%kkj%kjkjkjjkjkj
-39950a343jjkjkjjk%kjjjkjkkjjjkkk%kjkj%lk%jljjkjkjkjjl%kjjkkkjkkjkjjjljjjkjk
-39884a437kkjkjkjkkkjjjjkkjkkjkljkjkkjkkjjkljjkkkkkjkkkkjkkkjlkkjkkkljjkklkk
-39818a552jkkkkjlkljkkkljlkkkklljklklkljlkkllkklljmkkmkkllmklmlllllmmlnmlmnn
-39752a726mnmmnnnnnolmmlk%%JLMMLKK%jkmnnmljJKOPQJ0J0QRONLJ%%kmmmoopoqoqomml%
-39688a798JKMLMMMNLOMOPPPOPNNJ%jlnppqpqqqppoopoooonooonpnnpnpoopoooqpppooonm
-39622a983kjJKLMLMLJ%lknqqppmk%%LPPQRRQPNKJkmopj1j0j1j2j1rqqnlj%LNOPNOONMMLM
-39561a995OOOONOMLJJjnoopqpqqpppoonnnnnnnnnmnnnononnnomononnnnmnomnnnmnnnmnn
-39495b250mommnnmmnonnnmomnmmomnnnnnnmomonmomnmonmnomonnonmnnoomnoonnnnonopl
-39429b578ponoomoopnnnomoomoonoooopoooooopoonppooqooopopoooopqpnoopopopoppqp
-39363b983porpppqppqpqqppqqqqpqqqqqqqpqrqqrqqqrrj0prrqrqrrrrj0rj0j0rrj0rrj0j0
-39303c480rj0rj1j0j1j0j0j0j0j0j0j0rj2j0j1j1j0j1j0j1j1j0j3j1j2j1j2j1j2j2j1j3j2
-39268c856j3j2j2j3j3j3j2j3j2j4j3j3j3j4j2j4j4j3j4j5j3j3j4j4j4j5j4j3j5j4j4j6j5
-39235d302j7j5j5j7j4j6j5j7j6j6j5j7j7j6j7j8j6j8j7j8j7j8j8j8j7j9j9j9j9j8j9k1j9
-39202d870j9k0k0k0k0k1k0k0k1k1k1k1k1k2k2k1k1k2k2k4k2k3k3k4k3k5k4k6k5k6k5k6k7
-39169e608k6k6k8k9k7k9k9l0k9l2l0l1l2l2l1l2l3l2l4l2l2l4l2l4l4l5l4l5l7l6l9l7l8
-39136f669m0m1m0m2m2m2m3m3m4m5m6m7m7m9m9n1n3n2n3n5n5n6n7n7n9n7o1n9o0o1o3o2o3
-39103h363o6o6p0o9o9p3p4p7p7p9q1q2q4q5q7q9r1r3r5r8j00j03j06j09j12j13j18j22j24
-39074a0975j28j32j36j40j45j50j54j61j65j72j78j84j92j98k07k15k22k32k40k52k60k71
-39052a5109k81k93l05l19l32l45l55l66l76l83l88l97m06m17m39m75n12n63o27o83p27p65
-39030b4863p77p37o37m76k45Q3M64Q62J316J783K086K247K403K321K030J783J480J033N75
-39011g269K40R5j5j53j83j74k25k57l64n75p32q37r99j108j083r72q19o41m28k42j66j28
-38989a7035r7j87k60j55L0K97P57J428K275L100L792M533N067N073M885M599L750K605J683
-38970B6140Q08j27r06j329j507j542j461j300j111r08p26n99n08m39m51m92n08n52o22o50
-38950A1210o53o43o26n99n72n45n20n00m80m62m49m35m23m14m04l97l89l84l80l79l76l74
-38928H06l76l76l77l80l83l87l93l98m05m12m22m31m45m56m71m86n05n23n43n66n88o12o30
-38905i759o46o48o43o27o04n77n57n39n44n78o04o64p48q55r64j047j077r94p58l69J76Q49
-38883b2777J600K393L147L770M284M692M830M553M136L493K595J595O58J2m69p54q09p07
-38865A6242n78m68l27k77l10m25n95p62r46j037j013r01p50n63l83k61j11L7J31K20L01M18
-38843G642N50P36R60J269J641J936K172K187K127K044J721J351Q98M48j1m84p92r51r91r58
-38823B3495q79p85o89n98n19m58m04l62l36l24l22l24l34l44l47l41l31l17l01k83k67k54
-38801A4376k40k27k16k07j99j94j86j81j76j70j66j63j56j51j47j43j38j35j30j27j23j20
-38779A0681j18j14j12j08j07j03j00r9r6r4r3r0q8q6q4q3q0q0p9p5p5p2p2p1o9o9p0o8o7
-38750H159o7o6o5o4o2o1n9n9n8n6n5n3n3n2n0n0m9m8n0m8m7m8m7m6m6m6m4m4m4m4m2m0m1
-38717F455m1l9m1l9m0l9l9l8l8l7l7l6l6l5l3l4l2l3l1l0l0l1k9l0k9k8l0k9k8k9k9k8k8
-38684E349k8k7k7k7k6k7k5k6k6k4k5k6k5k4k4k4k4k3k4k5k2k3k2k2k1k1k2k1k0k2j9k0k0
-38651D567j9k0k1j9j8j9k0j8j8j8j8j9j7j8j6j8j7j7j6j8j6j6j6j8j7j6j6j6j5j5j5j6j4
-38618C997j6j5j4j4j5j5j4j4j4j4j5j4j4j4j3j3j4j3j3j3j2j2j3j2j3j2j3j2j2j1j3j2j1
-38585C558j2j2j1j1j2j1j1j2j2j1j0j1j2j2j0j1j1j0j1j1j1rj1j1j1rrj1j0j1j0qj1j0j0
-38550C182rrrrrj0j0rrrrrqj0j0qqrrrrrqrqrqrqrqpqqqrpqrqqqqpqqppqpqpppqpqoppqo
-38488B673ppppppopppppopnqoppnqooponqnooonpoonpooonoopnononooponnnoonnomnonn
-38422B272ononnnnnnonnonnnnnnnnmonnmonnomnnmnmnonmnmnlonnnmnmmommommomnnmlnn
-38356A950nmnnnnnmnmolonmmnnmnpmnnommonnmnnonoonpoopopppqprppqnooljJKLNOOPPP
-38290A687NNLMLLMLLLJJjlonoqrqpponmmklkj%LLMPNRQNONKJklnmnolk%JJLMLKj%klnnop
-38224A651ppoonnooolnonnnmmnnmmlnnlmmnmlmlnmmlnmmmmnlmmmnmmmmnmmnnnmnponmopo
-38158A343poqonpnmmk%KKOOQRQRQOMML%%%%%%%%J%jjjkllllnlnmmlmkjJKMOOPPPONMLJKj
-38092A377%j%%%%JKJJ%JK%jklmmoomnnomnnnlnmmlmlnlllllkmlmlkmllkkljnmklllkmlll
-38026A202lklmllklmmmkmkkk%JKKLJJjklmnnmmmk%%KNQOPPNJJkmnnnnmnmlmlkmmllllmll
-37960A092llnlmkkjjKKLLKKJjljk%JMKJKjkkkjj%%klljjjJ%%%%kmkllkmkkkkklkjlkjlkk
-37894A018jjkkkjjkjklkkjjkkjjjkjkkkjjkjlj%kkkjk%kjk%kkjkjjjkkj%kkkkj%kjjk%kj
-37828I22jkkjkkjjjjl%jjkjj%kjkjjjkk%ljjjjjkjjkjjjjl%jjk%kkjjjl%%kjkjjjjkjkjk
-37761H35jjj%kjj%kkjk%jjkjjkjjjjjj%kkkjj%ljjj%kjjk%kjjjjjkjjjkjjjkjj%kkJkk%k
-37694G57jkjjkjkjjkj%jkkjjjkkjkjjjljjljkkkjkkkkjk%jj%JKJJKJJKk%%j%%%%j%%kjjk
-37627F96k%jkkkj%%%%KJJJLKKJK%jjkjkkkkjkljjkkjjlkjjjjjjjkkk%jljjjjjjjjjkjjk%
-37560F37kjjjjjjjjkjjjjjjkj%kjj%kj%jjkjjjkjjjjj%kjj%kjjjjkj%jkjjjjjjjjkjjkJj
-37493E65kjk%kjjjjjjkjj%kjjjjj%jJ%kj%%jkjjjk%kjk%%kjjjjkjjjjjk%kkjjjj%jjkjjk
-37426D94%jjjjkj%ljj%jkjk%jjjjkjjjjjjkjj%jkjjjjjjjk%jkk%jjkjk%kjjjk%kjjjjjl%
-37359D19jjkjjjljjjjjkjkjk%k%jjjjjkjkk%jkk%kjkjkk%kjkjk%jkjjjjkkk%ljjjkjjkjj
-37292C32kjkjkjjjjkkjkkjkkkjkjjkkkjkjjjlkjjkjkjkjkkkkkjjjljljkljkkjkkkkjkkkk
-37225B22kkjkklkkkjlkkkjkkjlll%llkklljlkkjlklklkjlllkkkllljmkllkmkklmkllllkl
-37158F5llllllmlmjlmkmnklllmlmlmmmllknnlmnmnmmnmnnnmnnmnnnmnnnononoompnoooop
-37090b24oqpoqopprqpqprqj0qprrrrrrj0j0j0j0rj1j1j2j2j2j2j2j2j3j4j2j4j5j4j4j6j5
-37044f84j5j6j8j7j8j8j9j9j9k1k1k1k3k3k2k4k4k4k4k5k4k6k6k5k9k9l1l2l4l6l8m0m3m7
-37010a555m7n2n4o0o1o5p0p6p7q3q8r2j00j04j10j16j21j24j26j26j21j12r7p5m4LO2J38
-36982c553K24L10L87M51M91M84M15K94J64P0K9L0O1J04J46J72J69J26N3l1r8j35j43j24q3
-36957A3k7L6J02J63K03K18J99J57J12R4J16J79K67L64M56N28N48M94L72K22Q9oo9j11j36
-36932D583j49j53j49j42j35j26j17j07j01r4q9q4p8p7p2o8o6o1n8n6n3m9m8m4m2l9l7l3l3
-36903B223k9k8k6k3k2k2k1k0j8j9j8j9k0k0k0k1k1k0j9j9k0j8j7j8j6j8j5j7j5j6j4j4j4
-36870A586j3j2j3j3j3j2j2j2j2j1rj1j0j1j1j0j0j0j0rj0j0j0rqj1rprqqprppropqoppoo
-36826A171qnqopnoopnoonnpnomoonnnmmnomnmnmmmnmnnmmmnmlnlnlnlmmmmmmmlmmmmlmmm
-36760H59mlmnlmllnlmllk%jk%%j%jkjk%ljkjj%%%kkkkkklmlkkjkk%%kjk%kj%kkj%%%%jkj
-36693G44jjkkllmlklklklkkkkkljkkljkjljkkkkjljjlkkjjjkkkjjkkjljjkjk%klkjkjjk%
-36626F20kkjkjjkkk%jkkjkjkjjkjjkjjkkjjjkjjjkkj%kjjjjjjkjkkjj%kkjjj%kjk%k%jjl
-36559E31j%kjjjkj%jkjjjjk%kjjjkjjjjjjkj%l%kjjjk%k%jjjjkkjjj%kjjjjjkkj%k%kkJk
-36492D55jjjk%kj%kjkj%kjjkjjj%kljJjjjjjkk%kjjjkk%jjj%lJjjkjkjjjkjjjk%jjjkjjj
-36425C79jkjkJjkk%jkjjljj%kjjjk%kkjjkjjj%kjjkjk%kkjjk%kjjkjkjjkj%kjkk%kjkjjk
-36358B94jjkkjjkjkkjkjkjkjjljjkkjkkkjkjkjljkjljkjjl%llkkkkklkkklkklkkljkkkj%
-36291A77j%%JJ%Jj%j%k%lkkjmlkmmkmjljk%k%JJ%J%%%%j%%jjllkllmlmmkmlllmlkmllllm
-36224F2kmklnklllmllllmlmlmkmmkmmlmmmnlmnmmnnmmnnmmnnmnnmnonnnnononnpopoopoo
-36156b32pppqpppqqqpqqqprrrrrrj0rj0j0j2j0j1j0j1j2j3j2j2j2j3j4j2j5j5j4j5j6j7j5
-36111f98j7j7j8j8j9k0k0k0k2k2k4k2k5k6k8k6l0k9l3l1l4l4l7l8m1m1m5m6n0n2n5n6o2o5
-36077a821p0p4q1q5r3r8j09j13j25j33j43j48j61j64j79j82j96j98j98j65r8L0J33K68L87
-36052c816N09P08P81M72M92O49O63J95j42j56q3L9J33J64J84J72J97J03p1k62l34k91k12
-36029I4j16j7P7J93K30J90J73K51K66J66L0N8J86K91N00O64M79M85O64O92K93j65k44k53
-36005E187k11k40k36k25j94j81j54j44j23j18j03j00q6q6p4p3o5o7n9n8n1n3m4m6m1m1l7
-35978B277l9l3l5l1l2k9l0k5k6k4k5k2k5k0k3j9k1j9k1j7j8j6j8j6j8j5j5j5j6j3j6j2j4
-35945A559j1j4j1j3j1j2j1j2rj2rj2rj0rj0j0j1qj1rj0qj0pj1prprpqoroqnqnpnqnpnpoo
-35897A139oooompnnnplonnnnmplnlnmnlnknmnmnknkmlmkllmlmllllkklmknkllmlklmklkl
-35831H81llklklkklljmklkl%lkljkll%llkjkkljlkkjl%lkkkkjkjkkkkkjkjjkkkl%jjkkl%
-35764G47l%kjkjjkkjkjjjkjkjkjjjkjjjjkk%jkkjkjjjjjj%l%jk%kl%jkj%k%k%kjk%k%%kk
-35697F62jjjjjjjjjjjjkj%jkkJjjkjk%jjk%jjjj%jjjkjjjjj%jk%jjjjjjkjjj%jjjjjjjkj
-35630E94lj%kjjkkkkklkjlkklkkjJJMOOOPMK%KLLOOOLkjlmljmjjlljljjjjjjkjjjjjjj%k
-35563E74kjJjjjj%jj%k%j%%jjjj%j%jjjJjjjjj%j%%jk%j%%j%jj%%jj%jj%jj%j%%%k%%j%j
-35496E32j%jj%j%jjJk%j%jjJjj%j%k%%j%jJj%k%%jjJ%j%%kjj%%jj%jJ%jk%%jj%j%%%j%%k
-35429D97%%%j%%kjJj%%jj%%jk%j%%%j%j%%j%jj%%k%%j%%k%j%jj%%kjj%%j%%%kkJjkj%jjj
-35362D59ljjjjk%jk%%%J%KJ%KKKJ%%JKjKjJJJKJ%%j%%%kjjj%JJJKJJJjJKJ%J%%JKJL%J%J
-35295D82%jkjjkjjkk%%kj%jjJjk%%%kjj%%j%j%jj%%j%jj%%%j%%jjJj%jjJjj%j%%j%%j%%j
-35228D41%j%j%%%%jJj%%kJjj%%Jjj%jj%%j%%%j%jJjjj%%%%jj%%j%%j%%%JJ%JJ%%%jj%%k%
-35161D23j%%j%%Jjj%jj%%%Jjj%%%%j%Jjj%j%%%jJj%J%j%%k%Jj%j%jJkJ%%%%%j%%j%%%j%J
-35094D07jj%%jjJj%%J%k%%%%%j%jjJ%j%%%%j%%%%%j%j%%%%%j%%j%J%j%%jJj%j%%j%%%%%j
-35027C90%j%%Jjj%Jj%%%%j%jJj%%j%%%jJ%%jj%J%j%j%%%j%%j%J%%kJj%%%%%j%%%j%%%j%%
-34960C76%%%%%j%jJjJkJ%jJ%jj%Jjj%%%j%%j%%%%%%jJ%jjJ%%j%%%%j%%%j%jJ%%j%%%jj%J
-34893C63j%J%j%%%%%j%%%%%jJj%Jj%%j%Jk%%Jj%%jJjjJj%Jk%%%%%J%j%j%j%J%j%j%%%%%%
-34826C52j%j%%JjJ%j%j%Jj%j%%%Jk%%%Jj%%%%j%jJj%%%%%%%%kJ%%j%%%j%%%%Jj%%%%%%j%
-34759C41%j%Jk%J%j%jJj%%%%j%J%%j%%%j%Jj%%j%j%%%%%%%jJ%j%Jjj%Jj%j%%%%%j%%%J%j
-34692C30j%Jj%JjjJ%%jjJ%%%j%%%j%Jj%%%%j%%%%%%jjKj%%kJ%%jJ%j%jJ%jj%%J%%j%jJJ%
-34625C21jj%%%%j%J%jjJ%j%jJ%%j%%%%j%jJ%%%%jJ%jj%%jJ%j%%%%jJJk%%%%%j%%%%j%%%%
-34558C09%jJ%%jj%%%Jjj%J%J%jj%%%%%j%Jj%kJ%%%%J%k%%%%%%kJ%%jJj%%%jJj%J%jjJ%j%
-34491B99%%%j%%%%j%%%j%%j%%Jjj%%%%%kKjJ%j%%j%JkJ%%j%%%%%j%%j%%%%%j%j%%k%%j%%
-34424B84%jJ%k%jjj%Jkjj%jjjjjjjjkj%kkj%JKKLMOMLKj%KKLNLKJkklkmjljlkjjmjjj%JK
-34357B75MNNMLJJJ%LMNLLJljkkjkk%k%kjj%j%jj%j%%jjj%%j%j%Jjk%%%%jj%J%jjJ%%jj%j
-34290B83%%%%%%%JkjJjj%%%j%%Jj%%k%Jj%%Jjj%%%jjJj%j%%%%%%j%j%%j%jJjjJ%jj%%jJk
-34223B65j%%j%kJj%jjj%jjjj%jk%jjkjjjjjljj%%JKLMMNKMNNK%%K%kjjJKMMKJMKkkkljj%
-34156B81%KKLJ%klkkkkkkj%%LKJKjJ%JJKLMJ%%%%jj%%J%%jjjjjjj%j%%j%jj%%j%%%j%jjJ
-34089B76j%%%jjJjj%%jJj%%%%%%%%jj%%Jjj%%%jJ%j%%%j%JjJj%jJ%j%%j%%%%%%j%Jjj%%J
-34022B63jJ%j%%j%%%Jj%%%j%J%%j%%jj%J%%%jJ%%%j%JjJjjJ%%%j%JjJj%%%jjJ%%j%%%%%j
-33955B54%%%%%%%%j%%%%%%%%%jjJ%%%%jJ%%%j%Jj%Jk%%%%j%JjJj%jJ%j%%%J%%%k%%%%%JJ
-33888B49k%%%%%%%j%%jJjJ%jjJ%%%jJ%%%%j%%%%%%j%%%%Jj%%%j%%%%%%j%Jj%%%%%%%%%jJ
-33821B41%j%%j%%JjJj%Jj%J%j%%j%%J%jjJj%J%j%%%%%%%%j%%j%J%%jJjjJjJ%%%j%%%j%%%
-33754B33%%jJ%Jj%%j%JJjj%j%K%j%%%%jJj%%%j%J%%%j%%%Jj%%%j%jJ%%%j%J%%%%%jJj%Jj
-33687B28%%%%%j%%jJ%j%j%JjJ%%%%j%%%%%%%Jjj%%%%%Jk%Jj%%%%%%%j%%%%%%j%J%%%%%j%
-33620B21j%%%%%J%j%%J%k%J%%%jJ%j%j%%%%%Jj%%j%%jK%jJ%j%jJj%%%%%%%%%%%j%%%%%%J
-33553B16j%%j%%%%%j%%%%%%j%Jj%%jJ%%%jJj%Jj%j%%%%j%%J%%%jJ%j%%%%%%jJj%JjjJjJ%
-33486B08j%%%%%jjJ%jJ%%%%%j%%%j%%JjjKjjJjJ%j%%%%%jKkJj%J%%%jJ%j%JJjj%%J%Jk%%
-33419B02%%%%%%%%JjjJj%%%Jj%%%J%%j%%%%%J%j%%%%%%%%j%Jj%J%%%%j%J%jj%%j%%%%%%k
-33352A96%jj%J%%JJJ%JJJJ%%JJK%KJjJJ%JJ%jJ%%JJJJjj%%jkjKkj%j%kj%j%jjJkj%%j%%J
-33285B00JKJJ%KjJJK%%JJ%J%JJ%KJj%KJJ%JJj%kjk%%j%%%jj%%%jj%j%%%jJj%Jj%j%%%j%%
-33218B08%%j%%%jJjjJ%%%%jJ%j%j%jJ%%%%j%%jJ%%%j%%%%%J%j%jJj%JjJ%%j%%%%j%%jJ%j
-33151A99%J%jJ%%%j%%%%j%Jj%%j%%%jjJJJ%j%%jJj%%%%%j%J%j%%%%%jJ%%%%%%%%kJ%%j%%
-33084A93%%JjjJ%%%%%j%%%%J%kJ%jJ%%j%%Jj%%Jjj%%%%JjJj%JjjjJ%%%%%%jJ%%%%jJj%%%
-33017A88%%j%%Jj%Jj%%j%J%jJ%J%jJ%%jJj%%j%JjJ%jjJ%j%%%%Jj%%%%j%%%Jjj%JJj%%jjJ
-32950A83j%J%j%J%%J%%%%%j%%Jj%j%J%%j%%%%j%%Jjj%%JJ%%jjJ%kJ%Jj%Jj%j%%JjJ%jJkJ
-32883A79j%JjJj%%%Jj%%%%%%j%JjJjjJ%j%%%j%J%Jj%%%%%jJJk%%J%j%%j%%%J%k%JJ%j%%%
-32816A74%j%Jj%Jj%jJJjJ%jjJ%%j%%%%%%%jjJ%%Jj%%j%J%jJj%jJ%%%%j%%jJ%%J%j%jJ%j%
-32749A68j%%%%kJ%J%jjJjJ%%j%%%%%%%%k%%%j%j%jJ%%j%j%%jjjjj%%j%j%jKLLMMNMJjkjk
-32682A71jjj%j%%%Jj%Jk%j%%jj%j%j%jj%%%kj%%%j%%k%%kkjj%jJKNMOQRNLjkkkjkjjjjjk
-32615A72%jj%jJj%%%j%j%%j%%%jJ%%jk%j%jJkj%%jj%%JJKKLMMK%jjjjjj%j%j%%j%%%jj%%
-32548A65j%%%Jk%%jJ%%j%%%%j%j%%JJk%j%%%%%j%%%%%%%%jj%%%%%j%j%%jJ%j%%%%%%%%jj
-32481A51%%Jj%%j%j%%jj%j%j%kjj%k%jkk%kkjjkk%%JKOQRJ2J3RLkkkmkllkkjljkkkjklkj
-32416A45ljkkjLMOPRJ2J3QKlkllkkkkk%jkk%j%%j%jjj%j%%j%%%%%jj%%%%%j%%%%%%jJj%j
-32351A62JJk%%%j%%J%%j%%%%%jjJ%%j%%%jJ%%%jJ%j%jJ%%jJ%%%%j%%%%jjJ%%%%%%jJkJ%%
-32284A55%%%J%jj%JjjJ%j%J%jKj%%jjKjJJk%%%jJ%%%j%%%%jJJ%j%%%jJ%j%%%jJ%j%%Jj%%
-32217A50%JjJj%%jJ%j%Jj%%%%%jJ%jJ%%%%J%j%jJJjj%%%jKjjJj%J%Jj%j%%%%%JjJ%j%j%J
-32150A47jJ%j%%jJ%%Jj%%%%%jKj%j%%%%J%j%%%%%%%jJj%%%Jj%J%j%%%jJ%%Jjj%Jj%Jj%J%
-32083A44jjJ%%%%%%JjJ%%j%jJ%%%kJ%jJ%jJj%J%%%%j%J%%jJj%jJ%%%%J%j%%%%%%j%%%Jj%
-32016A40%%%%%%%%j%J%%%%j%%%%%%%%jJjJ%%j%Jj%%Jj%J%j%%J%j%%%%%j%%%%Jj%%%Jj%%%
-31949A37%%kJJkJ%%J%%j%%%J%%jjJ%%%%j%J%%%%%j%KjjJjj%J%jJ%%jJjJjjKj%%%Jj%J%%j
-31882A34j%%J%%%%jJj%JJkjJ%J%j%%Jj%%%jJ%jJj%%%%%%%%Jj%%j%%%%%%%Jj%%JjJj%%%%%
-31815A31jJ%%%jJj%%%%%%%Jj%%%jK%%j%%J%j%%%%jJj%%j%J%jJ%%%%%%%%j%J%%%%jJj%Jjj
-31748A27%J%%%%%%%jJ%%j%jJJj%%%jJ%%J%k%%%%%jJjJJ%%%j%j%%J%%%%%%%j%Jj%%%%%%%%
-31681A25Jj%%j%%%%%%%Jj%%%%%Jj%j%Kj%jJJj%%%j%%%%%%%%%%%%%%%%%j%J%jJ%Jj%jJjJj
-31614A22%%%%%%jJ%%%%%%j%J%%j%%%%jJJ%j%%%%%%j%%%Jj%%jJ%%%%jJ%%%jJJk%%%Jj%%%j
-31547A18%J%%%J%%j%JjJjj%%%%%jJJj%%%%%j%%jK%%j%%%Kjj%%%%%%%%%Jj%%%j%%%JjJ%%%
-31480A17%%%jJ%jJ%%j%%%%%%jJ%%%%j%JkJ%%JjJ%%jJ%%%j%%%%%%%%jJ%%%j%JjJ%%jJj%%%
-31413A14%%%Jj%jJJ%%j%Jj%j%%J%%jJjJj%%%Jj%%j%%JjJ%%jJjJ%%%%j%%%J%j%Jj%Jj%j%%
-31346A11J%%%kJ%%jJ%%%j%JJ%j%j%Jj%%jJ%%jK%j%%%%jJ%%J%j%jJj%%%%%jJJ%jj%J%j%J%
-31279A09%%j%%%%%jJ%J%%jJj%%j%JjJJk%Jj%J%%jjJJj%%Jj%%j%%Jj%%%%%%%%%Jjj%%J%%%
-31212A06j%%%%J%jJj%%%jJ%%%JjjJJj%%%j%J%%%%%%%%jJJj%jJ%%%J%j%%J%J%j%%%%%jJ%J
-31145A07%jJ%%%jJj%J%j%JjJ%%%j%J%%j%%%%%jjJ%%%jJ%J%j%J%jjJ%%j%%%%Jj%%Jj%J%j%
-31078A04%%JjKjjJj%%%jJj%jJj%JjJ%%jJ%jJ%j%%%j%JjJ%j%J%%j%%%%%%%%%%%j%J%%%jJj
-31011A00J%%j%%%jJj%%%jJ%%%%%j%jJ%%%%j%jJjjJj%J%%%JJJ%KJJ%J%J%j%%%j%%%%j%%%j
-30944A01%%%Jj%%%jJjJj%%%Jj%%Jj%%%jJ%j%%Jj%j%%Jj%%J%%%jJk%J%jK%%jjjJJ%Jj%%%%
-30877I8j%%J%jJ%j%%%%%%k%JJj%%KjjjJ%jJ%%%%Jj%%Jjj%%%%j%JJj%%j%Jj%%%JjKjjJ%%%
-30809I5%%%jJkJJj%%%j%%J%jJ%%Jjj%%%%%J%j%%J%kJ%Jj%%%%%J%%jjJ%j%J%j%jJ%%%%%%j
-30741I1J%%jJj%%jJ%%%%%%jJ%%%j%%J%%jJj%%%%%jJ%%%%%jj%J%%%Jj%Jj%%J%%j%J%j%j%J
-30673H9jJjjJjJ%%Jj%%JJjj%j%J%%j%%%%%%%jJj%%J%j%%%Jj%J%j%kJJ%j%JjJjj%%%%j%%k
-30605H1J%jK%%J%%L%K%LJ%%%j%%j%%j%%%Jjj%%J%%j%%%%%jJJk%%%%%jJj%Jj%%%%Jj%jJ%%
-30537H7j%JjJjJj%J%j%%Jjj%%J%J%j%%%j%%JjjJ%%%Jj%%j%J%jJj%J%%j%J%%%%%%%%jJj%%
-30469H4%%%%jJ%j%JjJ%%jjJ%jJ%%%%%j%Jj%JjJ%%jJ%jJ%j%j%J%%%%jJJj%jJ%%j%Jj%%J%j
-30401H1%Jjj%JjK%j%jJ%%%%Jj%Jj%jJ%%%j%J%%j%%JkJ%jJ%jJ%%jJj%Jj%%%J%jj%J%%%%%%
-30333G9%j%jJ%%%Jj%%%Jj%%%%%%%%%jJ%%j%%%%%J%j%J%j%%jJ%jJj%J%%j%%%%%%jJ%%%%%%
-30265G6Jj%%j%jJ%%%jJ%%%j%%%%jJj%%%%j%j%%%J%%%%JJJ%KK%JJ%j%%%%%jJ%k%J%j%%jJj
-30197G7%%%%%j%%%%%jJ%%%%j%%Jj%%JjJ%jJj%%%Kkj%%%%Kk%%%JjJj%%%%j%%J%%%%%%j%%J
-30129G4%%%%%j%%%%Jjk%JJj%J%%Jj%jJj%%%%Jj%JjJ%j%%jJ%j%J%jJj%%%%Jj%%Jj%%%jJJ%
-30061G2j%Jj%j%%J%jJ%%%%%jJ%%%j%%%%%%%JjJ%j%%J%%%%j%%jJ%%%Jj%%j%%Jj%%%J%jjJ%
-29993F9%%%%%j%%Jj%%Jj%%J%jjJ%J%j%Jj%%%%j%J%%jJjJ%%%%%jJ%%j%J%%%%jJ%j%KkjJJj
-29925F7%%%Jj%jJ%jJ%j%%%JJ%k%%%J%%j%jJjJ%jJ%jJ%Jj%%%%%%%%%jJ%%j%%%%%%%%%%%%%
-29857F5%%j%J%%%jJj%%Jj%Jj%%%%JjjJ%%%J%%j%%%%%%%%%j%jJJ%%%%%%%%J%j%%jJ%j%J%%
-29789F4%jj%J%%JjjJ%%%%%j%J%%%%%j%J%%%j%%%%%%%J%%%j%Jj%%%%%%j%jJ%%JjJ%jJj%%%
-29721F1JjjJ%Jj%%jJ%j%%%J%jJj%%%%%%%%%%%%JjjJ%%JkJ%%J%j%%%%%%jJ%jJj%%%%jJ%%J
-29653F0j%J%jjJJj%%jJ%%%%j%Jj%%%%%J%j%J%j%%%%JjJjj%%J%%%jJ%%%j%%%%%JjJ%j%%%j
-29585E6JjJ%%%%%jJ%%%%%j%Jj%J%%j%J%%%jJj%%J%%%jjK%jj%%Jj%JjJj%%%%%%%%jJKjj%J
-29517E6%j%%%%%%jJ%j%%%J%%%j%%Jj%J%jjJ%%Jj%%j%%J%j%J%%%Jjj%JJj%Jjj%%%%%%%%j%
-29449E2J%%j%%JjJ%%%%%Jj%%jJ%j%%%JjJj%%%%J%j%%%%%%%j%%Kk%J%%jJ%j%JJ%%jj%%JjJ
-29381E2j%%%%JjJ%j%%%%%JjjJ%%%%%jJjJ%%%jJj%JjJjjJ%jJ%j%%Jj%%%J%j%J%%jJ%%%jjJ
-29313D9%jJ%J%%j%J%j%%%jJ%%j%%J%%Jj%%jjJ%J%%%%%%jJ%jjJJkJ%%%jJj%%J%j%J%j%%%%
-29245D7Jj%%%J%%jJ%jj%JjJjJ%jJ%%jJJj%%%%%j%%jJ%jJ%%%jJ%%%%%%%jJ%jJ%%jJj%Jj%J
-29177D6%j%%%%%Jj%%%%j%J%%j%Jj%JjjJ%J%%%jJJj%jJjjJ%jJ%%%Jj%%%%%%j%JjJj%J%jJj
-29109D3%%%%%%J%j%j%%JJj%%%jJ%%JjjJ%Jjj%%%%%%%J%kJJj%%%%J%j%Jj%%%%%%%%%%%%%%
-29041D2%%j%%%%Jj%%%%%%%%%%%%%Jj%%jKj%Jj%%%%%%%jJ%%%%%%%j%%%%%J%%%j%%%%%%JjJ
-28973D1jjJ%jJ%%Jj%%%%%kJJ%%%%%%%%%jJ%jJ%%%%%j%J%jJ%j%j%JJj%JjjJ%%%%J%k%%J%%
-28905C9%%Jj%%jJjJJjjJ%%%%%%j%%%%jJjJ%%J%%jJ%j%%%%%%%%%%%JjjJjJ%jJj%J%%%JjJj
-28837C8jJ%%%%%J%jj%%%%%%%%%%%%Jj%%Jj%%%Jj%%%%%Jj%%jJ%%jJj%%%%J%%%%j%%%%j%JJ
-28769C7%%j%J%%%jJ%%%%%%Jj%%%%jJ%%%%J%%j%J%%%Jj%JjJ%jJ%%%%J%%j%Jj%J%%jJ%jJ%%
-28701D0%%%JjJk%%JjJ%j%J%j%%jJ%j%%%%Jj%J%%jJ%jjJ%J%j%%%JjjJ%%j%%J%%%jJj%%%%J
-28633C8j%%%%%%%J%%jjJ%%%%j%JjjJjJ%jJJ%j%%%%%%%%%%Jj%%%%JjjJj%%J%%jJ%%%jJj%%
-28565C5%%jJ%J%j%%%%%jJ%j%JJjj%j%J%JjJ%j%JjJj%J%%j%%J%j%%%%%j%J%j%J%%%Jk%J%j
-28497C3%JJjjJj%%%j%J%%%%%%%%Jj%%jJ%%%%j%J%%jJj%%j%%JjJ%%%%%%%%%%j%%J%j%%JjJ
-28429C2%jJjJ%j%J%jJ%j%%%jJ%j%J%%%%%jJ%j%%%%%Jj%%%%%jJ%%jJ%j%J%%%%jJ%jjJJj%%
-28361B9%J%%%%j%jKjJ%%%j%%%j%%J%jJJ%j%%%%%%jJjJj%J%j%JjJj%%%%Jj%%%%%%Jj%%%%%
-28293B8j%%JjJj%%Jj%%%KjjjJ%jJjJJ%%%j%%%%j%J%j%%%%%%%Jj%J%%%jjJj%%J%%jJ%%%%j
-28225B5%%%%jK%%%%j%Kj%%j%%J%j%%%%Jj%%%%%%j%%%%%%Jj%J%jJ%jJ%%j%%Kjj%Jjj%JjJ%
-28157B4%%%%%j%Kj%%jJ%%jJ%j%%%%%%%jJ%%%J%j%%%%%j%%J%%%%%j%%%%J%jJj%J%%%%j%%%
-28089B2%%%%%%%jJ%jJ%%%Jj%%%%%%jJj%%JjJ%%%j%J%j%%Jj%%JkJjJ%%%%%%%%j%%%%%Jj%%
-28021B0%J%%%j%%%%%Jj%%%%j%%J%kK%%jJj%%%Jj%%%%%%%j%J%Jj%%%%%Jj%%jJ%%j%%J%%%%
-27953A9jjJ%%%jJ%%JjJ%j%%%Jj%%%J%%j%%jJ%%j%Jj%J%j%Jj%%Jj%%%%%%j%%JJjj%%%%J%%
-27885A7jJ%jjJJ%%%%%jjJ%%%%J%j%%Jk%J%%%j%%J%%%j%%%%%%J%%jJj%%%jJ%%%j%%%%JJj%
-27817A5%jJ%jJjjJ%J%jJ%jJj%j%JJjJ%%%%%jJjJ%%j%%%%jJ%jJ%j%J%jJ%%jJj%%%%%%J%j%
-27749A3Jk%Jj%J%jJ%%%%%Jj%%%%%kJJ%j%%%%%%%%Jj%%%%%%Jj%%%%%%%j%JjJ%%%%%%%Jj%j
-27681A1%%J%%j%J%%%j%%%%Jj%%%%Jj%%jJ%J%jj%J%%Jj%jJ%%%jJjjJ%%%Jj%jjJJ%jJj%JJ%
-27613A1j%j%%J%%j%J%j%%%%%%%j%J%%%%%%%%%%%j%%%JjKj%j%%%%%%JjJ%j%%%J%%j%%%%J%
-27545I%j%%%%%j%%J%j%J%%%j%J%%%%jJ%%jJJk%%%%%jJ%Jjj%J%%jJjJj%Kj%%%%%Jjj%%J%%
-27476Gj%%jJ%%JjjJJj%%%%%%%%%%%%%j%%jJJJ%j%jJ%j%%J%%j%J%%%%%j%%%%%%%%%jKj%%%
-27407E%%j%jJJ%%j%%%%JjJ%%%j%%JjJj%%%JjJ%jjKj%%Jj%j%J%jJ%jJ%%jJjJ%jJjJ%jjK%j
-27338C%jKjj%JjJ%%jJj%J%%Jj%%%%j%JjJ%j%%%Jj%j%J%%jJ%%jJ%%%J%j%%%%%jJ%%%%j%J%
-27269Bj%%JjJJk%%J%j%%j%J%%%%%%%%%%Jj%%J%j%Jj%jJ%%j%%%J%%%%%jJ%jJ%j%Jj%%%%%%
-27200@%%%%J%%j%%%%%%%%%%%jJ%%%%%%%%%%%%%%%%%%%%%%%j%J%%%%%%%%%%%%%j%%Jj%J%j
-27131aj%J%J%jJkJjJJj%%%Jj%%%%%%%%jJjJ%%%j%%JjJj%%%Kk%%%%%%J%%jJ%j%Jj%J%j%jJ
-27062bj%%%J%%%jJ%jJj%%%Jj%Jj%%%%Jj%jJJ%j%%Jj%J%j%%%%%%jjJ%J%j%J%j%Jj%%jJJ%%
-26993cj%%%%%%%%%JjjJ%%%%Jj%jJj%J%%j%Kjj%J%kJ%Jj%Jj%%%j%jK%jJj%JjJ%jJ%j%%%J%
-26924e%%%j%Jj%%%Jj%Jj%%Jj%j%Kj%%Jj%%%%%j%Jj%J%%%%j%%%J%%%j%%jJ%%%%J%%j%%%%%
-26855g%%j%%J%%%jJjJj%%%%%%%%%jJ%%j%%%%J%%%j%J%%%%%j%%%%j%%JJj%%%%%%%%%%%J%j
-26786i%%%%j%%%%%JjjJ%%%j%K%jJjJ%jjJ%jKj%j%%%%%%J%j%%%%Jj%%%%%%JJj%j%%%%%%%%
-26717a1j%J%jJ%%%Jj%%%%%%%%%%j%%J%j%%J%j%%%J%%j%jJ%%%%jJ%%%jJJjj%%%J%%%%%j%j
-26649a4J%%J%j%%%Jj%jJjJj%J%%%%%j%%%%J%Jj%%j%Jj%%%%%j%%%J%jJ%%%%j%J%%%%%%%%j
-26581a5%%%J%jJj%%%%%%j%J%jJjJ%Jj%jJ%%jJ%jJj%%%J%%%j%Jj%%%%%%%%%%%%%%j%J%%%J
-26513a5%%j%%%j%%%%J%j%%%JjjJ%%%%%%Jj%%%%%%%jJ%jJ%j%%%%J%%%j%%J%j%%Jj%j%J%j%
-26445a9%J%%%%%%%Jj%%%%%JjjJj%%%%%%%J%%%j%%Kj%%j%%j%J%%%%%j%Jj%%Jj%%%%J%jJjj
-26377b1%J%JjjJ%%%%%%jJJj%%%jJ%%j%%J%%%j%%%Jj%J%j%J%%j%%j%j%KkJJj%J%%jJ%jJ%j
-26309b2%%%Jj%%%Jj%J%j%%%jKj%%jJj%J%%%jJ%%%%%%j%J%%%%%%%j%%%%%%j%J%%J%jjJ%%%
-26241b3%%j%%%JkKjjJ%j%%JJ%%jjJ%%%%jK%j%%%%%%%%%j%J%%j%%%%%%%J%j%%%%%%jJJ%j%
-26173b5%j%J%%%Jj%%j%Jj%%J%%jJ%%%jjJjJ%%%%JjJ%j%%J%%jjKj%%%jJ%Jk%Jj%%%jJJj%%
-26105b7J%kJ%%J%%j%jJ%%%%%jJ%%j%%J%%jj%J%%%%JjJj%Jjj%J%jJ%j%J%%%%Jj%%%j%%J%j
-26037b9jJJj%%%%%jJ%Jj%%%%Jj%Jjj%J%%%%%%jJ%j%%%%jJJ%jJj%jJ%%jJj%J%j%Jj%%J%%%
-25969c0%%%%j%JjJ%%%%j%%%J%j%Jj%%%%%%%%%%%%Jjj%%Jj%%JjjJ%%jJjJ%j%J%Jj%%%%%%%
-25901c2%%%%jjJ%%J%j%%Jj%%Jj%%JjjKj%%%jJ%%%%%jJ%%j%%J%%j%%%J%j%%%JjjJjJ%jJ%%
-25833c4%%%%jJ%j%J%%jJjJjj%%J%J%%kJ%%jJJ%%j%jJ%%Jj%%%%%%%%j%%%%%JjJj%%Kjj%%%
-25765c6Jj%%%%Jj%%jJ%%%%%jJ%%jjK%jJ%j%%%%JkKj%%%%Jj%%%%j%J%%%%%%k%Jj%J%%%%J%
-25697c7j%J%jJj%JkJJjJjjJ%%jJ%%j%JjjJ%%%%jJJj%JjJ%j%%%%%%%%%%%%jJ%%%%j%JjJj%
-25629d0%%J%%k%J%jJ%j%JJ%%%j%%jj%JJ%%j%%Kk%%%%%%%JjJjjJ%%jJ%j%J%%jJjJj%J%%%%
-25561d1%%%jJJj%%j%%jJ%%%%%%%j%%JJj%%j%J%%%%%%%JjjJ%j%J%j%%J%j%%jJ%%%%%%%%%%
-25493d3%Jj%jJJj%%jJ%jJjJ%%j%%j%J%%Jj%%j%%J%j%%%Jj%%%%JjJ%%%jJj%%%%%jJj%JjJ%
-25425d5j%J%%jJ%JjJjj%%%J%j%%%%%%J%%%j%jJ%%j%Jj%%Jj%J%%%kJJj%%%%%%%%%jJ%%%%%
-25357d7jJj%Jj%%%Jj%%Jj%Jj%%J%%%j%JjjJ%Jj%%%%jJj%%%%%Jj%JJj%%%%jJ%%%%j%%%%%%
-25289d9%%jJ%%J%j%jJ%%%j%J%j%J%%%%%%%%jjJ%%jJ%%%%%j%J%%%jJj%%%%%%%%%jJ%%%%Jj
-25221e1%%%Jj%%%%%%%%%%%%%%%j%%jJ%%j%J%%%%%%jJ%j%%Jjj%%J%jJ%%%%Jj%jJj%Kj%jJ%
-25153e3jJ%%%j%jJ%%JkJ%%J%j%%J%%j%%%Jj%jJ%JjjJ%Jk%%Jj%%%%%J%%j%%%Jj%%%%%Jj%%
-25085e5%%%%Jj%%%j%%J%j%J%j%%%%jJ%%%%jJj%%J%%j%JJk%Jj%%%%%%%%%Jj%Jj%J%kJ%%%%
-25017e7%%%JjjJJjjJ%%kJJ%jJj%Kjj%%%%%%%jJ%%%%j%J%Jj%j%%J%%Jjj%%%j%J%%j%%J%j%
-24949f0%%%%J%%%%j%J%j%%%%j%J%%J%j%%%%j%J%%j%JjJ%j%%%%%%%%%%%Jj%%j%J%%%%jjJ%
-24881f2%J%j%j%%J%%%%%%J%j%%%Jj%%%j%%%%%%%%%Jj%%jJ%jJJ%k%J%%%jj%JJ%j%%jJ%jjJ
-24813f5%%Jj%%%%%%%jJjJ%%%%%%%j%j%%J%j%%j%Jj%%%jJ%jJ%%j%jJjj%%j%%k%j%j%%JKJK
-24745g0KLJJJKLLK%j%k%kj%%j%%j%jjJ%%%j%%%jJ%j%%%%%Jj%k%J%j%JkJJ%%kJJk%J%%jJj
-24677f6%%%%%Jj%%%%%jJ%jJ%j%%%J%j%%%jJJj%jJ%%%jJj%J%%%%j%%j%%JjJ%Jj%%%%j%%%K
-24609f7%%jj%j%J%%Jj%jJ%%j%J%%j%%%%%JjJ%%%%j%%J%j%%JjjJJj%%%jKj%J%jj%J%%j%Jj
-24541g1Jj%%Jj%%%%jJjJ%J%j%%jJ%%%j%%Jjj%%%%Jj%%%J%%j%%%Jj%%%Jj%j%J%%%%%%j%%%
-24473g4J%%%%j%%%J%jJj%J%%%j%%Jj%Jj%%j%J%%%%jJ%j%J%j%%JjJ%j%%%%%J%%%k%JjJ%j%
-24405g6%J%jJj%%%%%%%%jJJj%j%J%%j%%JJjj%J%kJ%%Jj%%%j%%%%%J%j%J%%J%j%%%%%Jj%j
-24337g8Jj%%%%%JkJJj%%jJ%%j%Jj%%Jj%%jJ%%%%%%j%J%%jJ%j%%%%%Jj%J%%%j%%JjJ%k%%J
-24269h0jJJj%j%%%%%%%%%%%%%%%Jj%%jJ%j%JJ%j%Jj%%j%Jj%%%%%J%%%j%jK%%j%%%Jj%%jJ
-24201h2%j%%%jJ%%%%%%%%%%%%Jj%%jJjJ%%j%J%%%%jJjj%%%JJ%j%%j%%J%Jj%jJjJj%%%J%%
-24133h4%j%Jj%%%%%jJ%%jJ%%jJ%jjJ%Kjj%%J%%%%jjJ%j%Jj%JjJj%%jJJjj%J%%jJ%jJ%%j%
-24065h8J%jJ%%jJ%%j%%%J%j%%%%%%Jjj%%J%jJj%%Jjj%J%jJj%Jj%J%%%J%j%%Jj%Jj%%%j%%
-23997i0Jjj%J%Jj%j%%J%j%%%%%%%%J%%j%jJ%%jJ%%JjjJ%%j%%%%J%jjJ%%%%Jj%Jj%%%%jjJ
-23929i3JjJ%%j%%Kk%Jj%%J%jJj%%%%%%%j%J%%j%jJ%%J%j%%%J%j%%j%%%%%%jJjJ%j%JJj%%
-23861i5jJ%%jJjJjJ%jJ%%j%%%%%J%jJjJjjJ%Jj%%%j%JkK%%%%%jJjJj%%%%j%J%%%%%%%%jJ
-23793i7%%%j%Jj%Jj%Jj%%%%%%%%Jjj%Jj%%J%j%jJ%%%%%%%%j%%%%JkJ%%%jJJjjJ%%%%%%jj
-23725a02J%J%%%%%%%%j%%%J%j%Jj%j%%J%%%%j%J%%jJj%%%j%%J%jJ%%%%%%%%%jJkJJjJ%j%
-23658a03%%jJ%%%%%%j%J%Jj%%%j%Jj%%jJ%%%%%jJ%%%%j%%Jj%%jJJjjJ%%%j%JjJ%j%Jj%%%
-23591a06%%%J%%jjJ%%%%%j%%J%j%%J%j%J%%kJ%%%%%j%J%%%j%%%%Jj%%%%%%%j%%K%k%J%Jj
-23524a08jjJJjJ%%%kJ%%%%jJ%%%%jJ%j%%%%%%%JjJjjJ%%%%Jj%%%j%%%J%JjJ%jJjj%%%%%J
-23457a10j%%jJ%jJj%J%%j%j%JjJ%%Jj%%%jJj%J%jjKj%%j%%%%J%%%jJ%j%%%%%%jJJj%J%j%
-23390a14J%%jjJ%Jj%jjJJjJ%j%%jJ%%%j%%J%%%%%jJjjK%j%%%%%%KkjJJj%%j%%JjJj%%j%%
-23323a18J%%%%%%%j%%%%%%J%%j%%JkKjkJ%%%%jJ%%%%%jJ%%%jJjJ%%j%%J%%j%%Jj%jJjJJj
-23256a20%%%%j%jJ%%J%%%%%%jj%%J%J%%jjJ%j%%jJJj%j%Jj%JjJjJj%%%%%j%%Jj%%Jj%Jj%
-23189a24%Jj%%j%J%%%j%J%jJ%jJ%%%j%%JjJj%%Jj%jJj%J%%%%j%%J%%%j%%%%j%J%j%JJj%%
-23122a26%k%J%%%%%%jJ%Jjj%J%%%jJ%j%JjjJ%%J%j%%j%Jj%J%j%%%j%J%jJ%jJ%j%%%%%%%j
-23055a31J%%%jJ%%j%J%j%%%%J%%%j%%%Jjj%J%jJjJj%Jk%J%j%%JjjJ%jJj%%%jJ%%jJj%%%%
-22988a35%j%%%jJjJ%j%kK%j%J%%%J%jK%%Jj%J%j%%%%jj%Jj%%j%%kJ%%J%Jj%J%%%JKJ%JJJ
-22921a30%%Jj%%%%Jj%j%%%j%jJj%%jJ%%JkJJ%%%%JjJJ%%%Jj%j%jJ%%%j%%%jJj%%%Jj%%%j
-22854a34JjJ%%j%j%%J%jjJJj%%jjKj%Jjj%%%%JJ%j%jJj%%%%jJ%j%%%J%%kK%j%%j%%JJj%J
-22787a37%k%%%%%jJj%J%j%%%JjJjJJjj%%JjjJ%jJ%j%%jJ%%Jk%Jj%%%J%%j%%%%Jj%%J%j%%
-22720a42jj%KjjJjJjJ%j%Jj%%jJj%JjJjJ%%jjJ%%%%%Jj%J%j%%%%%jJj%%Jj%%JjjJ%%%%jJ
-22653a46%j%Jj%%%%%%%j%jJ%%jJ%%%Jjj%%%J%%jJj%%jJ%j%J%%%%%%%%jJ%j%%%Jj%%%Jj%%
-22586a50%jJ%%%j%J%%j%jJJj%%jJ%%%%j%jJ%%%jJ%j%%%%JjjJ%Jj%%jJ%%jJj%%J%%%j%%j%
-22519a55%J%jj%JJj%%%jJ%Jj%jJ%%%jJ%%%%%j%%%jJ%J%jkJ%Jj%%jJ%%jJ%%%jJjJj%%%%%%
-22452a58%%%%j%%Jj%%%J%jj%%%%JjJ%jjJ%%%%jKj%%%%%j%J%%j%Jj%jJ%%j%J%j%%Jj%JjJj
-22385a62%%Jj%j%Jj%JjJ%j%Jk%Jj%%Jj%J%%j%%%%Jj%%%%j%%%%jJ%%%Jj%%j%Jj%J%j%%Jj%
-22318a66%%%j%Jj%%J%j%J%jj%%%%%%%%%%%J%%j%JjJjkJ%Jj%%%jJJ%j%J%j%%%%%%kJ%%%j%
-22251a71%J%%j%J%j%J%j%%%%%%jJ%j%J%%j%%jJ%j%%%%Jj%jJj%JjJj%%%Jj%%%%%%j%J%j%%
-22184a75%JjJ%%jJj%Jj%j%J%Jj%jJj%%J%j%%jJj%jJ%j%JjJ%%%jJ%%j%%%%%%jJj%Jj%%J%j
-22117a79%%%%%J%jj%J%j%%%%%%%%%%%%j%%J%%j%J%jj%J%jJj%%Jj%%JkJ%j%%%J%j%J%k%J%
-22050a83jJ%%j%%%%%J%j%j%J%j%%%%%%%j%JjJ%%j%%J%j%%%%%Jj%j%%%%%jJ%%%jJ%%%j%jJ
-21983a88%J%%j%%%%%j%%J%j%%%Jj%jJ%%j%%%Jj%%%%%j%J%jJj%%%jJ%j%%%Jj%%%%J%Jjj%%
-21916a92%%%%%%%%%jJj%%%%%jJj%%j%%%%J%%jJj%%j%J%%%%%%%jJjjJ%%%j%%%J%%j%%%%jJ
-21849a97%%%jJ%Jk%j%%JjK%jj%%%Jj%JjjJjJ%%j%%%%%%%%%jJ%%j%JJjjj%%%%%Jk%%%%%Jj
-21782b03%JjJj%%%%jJ%%%Jjj%J%%j%jjKj%J%j%%jJ%%j%JjJ%jJj%%jJ%%%jJj%jJ%%%%%%jJ
-21715b07%j%%%%%%%%%jJ%%%j%%%%%%%jJ%%%jJj%%%Jj%jJ%%%j%%J%%%j%%j%%%%%%%%j%J%j
-21648b13%%Jj%J%j%%%jJj%J%j%%jJ%jJj%jK%j%%%%j%JjJ%kJkJ%%%JjJ%%j%%%%%%%%jJ%j%
-21581b18%%%%%jjJ%%%%jjJ%J%jjJjJ%jJ%%%j%%%%%%%%j%JjJjJj%j%Jj%Jj%%%%%%Jj%%%j%
-21514b24J%j%%Jj%%%%j%JjJj%%jJj%%%%%j%%Jj%%Jj%%%%jjJ%%%Jj%%%%j%j%%JjJ%%j%%%J
-21447b29j%Jj%jJj%%%%Jj%%%jJjJj%Jj%%%%%%%%%%jJjJj%jJ%j%JjjJ%%%%%j%%%%%J%%%%j
-21380b35j%jJ%%Jj%j%JjJjjJj%%%%JkJ%%%%%%%%jJ%%%jJ%j%%j%%j%%%J%%%jJj%jJ%%%j%%
-21313b42J%jJ%j%Jjj%%%%%%%%jJj%%%j%J%%%%%jj%%JjJ%j%%Jj%%jJ%k%%J%%%%%j%J%%j%%
-21246b48%j%%Jj%%%%%%%jJ%%jJ%%%%k%%j%J%%j%%%JjJjj%%%%jJj%%%%j%Jj%j%%J%%jj%Jj
-21179b57%%%J%J%%J%J%j%%%j%%%%j%%%%%j%%%Jjj%%jJ%%%%j%%jJ%Jj%jJj%%j%JJ%jj%J%j
-21112b61Jj%%%%%j%J%j%%%%j%%j%%%%%%%jJ%%%j%%%%Jjj%%%%J%kJ%%j%%%%%%j%jJ%%%%j%
-21045b69%jJ%%%%j%%j%%%%%Jj%Jj%jJ%j%%%jJjJj%%%%%jJj%%Jj%%jJJ%j%j%%%%j%%%%%%j
-20978b77%%%%%%%jJ%j%%%%%jJj%JjjJ%%%%jJ%j%%%%%j%%%Jj%%%%%%%j%jJ%%%%%%j%%kJ%j
-20911b85J%Jjj%%%%%%jJ%jJ%%%j%j%jJ%%jJ%j%%%%Jj%j%%%j%%%%%%%%%j%%%JjJj%%%jjJ%
-20844b92%%jJj%%%J%jj%j%%%%%%Jj%%j%%%%j%%jJJj%%%J%j%%j%J%%j%j%%%%%jJ%j%%J%k%
-20777c01%%%jJ%%j%%j%J%%j%j%%%jJJj%jJ%j%Jj%jJ%%%j%Jjj%jJ%%%%%%%j%jJj%%%jJ%%%
-20710c09j%%%kJ%%j%JjJ%j%%%jjJ%%%%Jk%%Jj%%%%%Jjj%%j%%%J%j%%jJjjJ%j%J%jj%%%%%
-20643c19j%%jJ%%Jj%%%%%j%%%%%jJ%j%j%%%j%J%%jJjjJ%%%j%%%j%Jj%Jj%%j%%%%%%%jj%%
-20576c29%%Jj%j%J%jjK%k%%%%j%j%J%jJjJ%kJ%%%j%%Jk%%%%%Jj%%%%%%%jjJ%j%%%%j%%j%
-20509c39%j%%J%%%%kJj%%%%%%%j%Jj%%jjJJj%%jJ%%jjJ%k%%%%Jjj%j%J%%%%%jJj%%j%Jj%
-20442c49%%j%j%J%j%Jjj%%%jJJk%jJ%jjJ%%JjjjJ%j%%%JjjJ%%jj%%%%%jJ%%j%j%%%%j%Jj
-20375c61%Jjj%%%%%jJ%j%j%%%%%jJ%%%j%j%%%j%Jj%j%%%%%j%jJjJ%j%jJ%Jj%%jjjJJj%jJ
-20308c72%%j%jJj%%j%%j%%J%j%%j%%%%%%j%JJk%j%Jjj%%%j%%%%%%j%%%%%%%%j%%j%%%j%%
-20241c85%jJjj%%J%j%%jJjJj%j%j%%%%Jjj%%%%j%Jj%jJj%%%j%j%%%%j%%%%j%Jj%%%j%jJ%
-20174c98%j%jJ%j%jJ%j%%%%jJ%j%%j%%%%k%Jj%jJjJj%%j%%%%%%j%jJ%j%j%%%%%j%%%jj%%
-20107d13jJJkJj%J%%%jjjJj%%%%j%J%%k%%%JjjJjj%Jjj%%%%%j%k%%J%%k%J%jjK%jjj%jJ%
-20040d27jJ%j%%%%j%%jj%%%j%Jj%%J%jjJj%j%%%j%%%j%Jj%j%%j%%%j%jJ%%%j%jj%%%%%%j
-19973d43%%%j%%%jJ%jj%%%%jj%%jJ%j%%%%%j%%%%jjJj%JjjjJ%j%%j%%k%%J%jj%%%%j%j%%
-19906d60jJ%j%j%%%j%JjJj%j%jJj%%%j%%j%%j%jJ%%j%j%%jjJj%J%j%jj%%%%j%jJ%jJjj%%
-19839d77jJj%%j%jj%%%%%j%Jj%jJk%%j%%%jj%%%%%%jj%%%%%j%Jj%j%%%j%%jjJj%%jj%%%j
-19772d97%%%jJjj%j%%%%j%%j%%j%%%j%%jjJ%%k%jJ%%jj%%%Jjjj%jjJj%%J%jj%jJjj%j%%%
-19705e17j%jJj%j%%j%j%%%%%j%%jjj%%%j%Jjj%%%%j%j%%j%j%jJjj%%%j%J%k%%%j%%%%j%%
-19638e38jj%%kJj%j%j%%%%jjJj%kJ%%j%%jj%%jj%Jj%j%j%%j%%%j%kJ%%jj%j%Jjj%j%Jj%j
-19571e63jJ%%kj%%jJjj%%%k%%%%j%j%%jj%%j%%jj%%%j%%%k%%j%%%j%%j%%k%%Jk%kJ%j%j%
-19504e89j%jj%jJ%k%%j%j%%%kJjJjj%%%j%jJjj%j%%jj%%j%%%jj%%%k%%j%j%%jj%%kjJk%j
-19437f19%%j%j%%%j%j%%%j%jj%%%jj%%%jj%j%j%%%jj%j%j%j%jj%%%jj%%k%%kJ%%jjj%jjJ
-19370f48jjjj%%kjj%j%%k%jj%%jj%%KjJKJJJj%%j%jk%jjjJjkjj%%%jjj%%%kjj%jj%%j%k%
-19303f80%jj%%%jj%%k%jj%jJ%kjJkj%j%jj%j%%jj%%jj%kJjjjjjj%jj%%%jj%J%jj%%%jj%%
-19236g15k%j%jj%%k%%jjjj%k%%jkJjjj%k%j%jjjj%%jj%jjJj%%jJjkJjj%%kjJj%j%jjkJj%
-19169g56jj%jjkj%jj%j%%l%%%kjjjJjjj%%%jk%jj%%jj%jj%jjjj%%jjjjjjj%kjj%%jjjjj%
-19102h05%jj%jj%jjj%k%jj%jjjkj%j%%jjjj%%%k%j%jj%jjjj%jkjjj%jk%k%jkjjjj%kj%kj
-19035h60jk%k%jjkjkj%jjjjjJj%jJ%jjJj%jj%j%kjk%kkjl%kkjkjkkkjkjklkkkjjk%%%%%J
-18968i28%L%KKMKKKKLJLJJK%JjJJjj%jlkjljkkjkljjkkk%lkjjjkk%kjjjkkjj%%l%kjjjjj
-18901i60jjkkjjjk%jjjl%jjjjkjjjkjj%jkkj%jjkjjj%kkkj%jkkjkjjj%kkjjj%k%kjkjjkj
-18834a040jk%kkjk%kjjjkjjjjjjjk%k%jjkjkjjkjjjkkjk%kjkkjl%%l%kkjjjkkjkJljkjkj
-18768a126jkjkj%kjjkjkjkjkjkljjjjljjkjkkkjkkjjjl%kkjkjjljjljjlkjkj%kkl%jkkjk
-18702a226jljjkkkl%kkkkjljkkj%lkjjljkkkjkkkkjkljjlkjkkkjljkkjkjkkkljjljkljkk
-18636a343kkklljkkkjlklkkkkljkljljlkkmjklkkkkljklklkkkklklkkjllklllklklklklk
-18570a492lkllkklkljllllkllmjlmlklllkmkknkllkmlkmlllllllllmllmkmlnllmknlnllm
-18504a690mokmnmmmmmnmmmnmnmnnmnononnpnopoppppqorqj0rj0j0j1j1j1j3j2j5j4j6j7j8
-18450b079k0k2k1k2k2k1j8j3nMJ6L0M5O0P3Q3R0Q9Q5P6O2M8L1J7Kqj6k1k4k5k3k4k2j9j8
-18415a632j7j5j5j4j3j3j2j1j2j1j1j0rqrqqqqppqpooppoppoonqonooponpooooonnpoopn
-18361b063onooonpononopnnpnpnopnooonoopponoponppoopoopoooonnpqooopoppqoqqoop
-18295b470qppqppqqpoqqppoqnpqqppqrpqrqqprpqqqqqqqrrqrqrqqrqrqqqj0rrj0j0rqj0j0
-18233b968j0rj0rrrj0rj0rj0rrj1j0j0j1j0j1j1j2j1j1j1j3j2j2j1j2j1j4j3j1j2j2j2j2
-18196c366j2j3j2j3j2j4j1j2j2j3j3j2j2j2j3j4j3j3j4j4j5j4j5j5j5j5j5j5j6j5j5j4j6
-18163c815j5j7j5j5j5j6j6j6j8j7j8j6j8j8j7j8j8j9j7k0j8j9j9j9j8k0j9j9k0j9k0k0k0
-18130d404j9k0k1k1j9k2k0k0k2k2k1k2k2k3k2k4k3k4k4k5k4k4k4k5k7k5k7k5k6k8k8k7k9
-18097e179k9k9k8k9k9k9k9k9l0l0k9k8l0l0l1k9l0l1l2l3l3l3l5l6l5l5l7l7l7l6l8l8m0
-18064f243m1m2m4m7m7m9n1n2n4n5n4n6n7n6n5n7n5n4n4n5n3n5n6n5n6n7n9n9o2o4o3o6o9
-18031h052o9p0p1p3p3p5p7p7q1q1q3q4q7q8r0r2r3r3r7r7j01j02j03j06j08j10j14j15j18
-18002a0680j21j25j26j30j33j37j39j43j47j51j53j58j61j66j69j74j77j83j87j93j99k06
-17980a4158k11k19k27k34k41k50k59k69k78k90k99l12l22l36l46l64l76l93m06m26m43m64
-17958b1123m83n07n29n57n83o15o47o85p23p68q13q67r22r85j051j128j205j293j388j494
-17938c8366j604j729j864k019k187k380k588k819l039l242l369l384l219k818k086j029M67
-17921g7275K372M565O910R420J1805J3730J5192J6232J6380J5465J3962J1929R090O016L337
-17906G9130Q70j247k646l426l851l902l722l424l111k805k541k304k109j937j792j660j548
-17889C7975j442j348j256j176j097j028r60r05q47p98p52p11o71o36o01n71n42n15m90m66
-17869B1163m44m24m04l87l67l52l37l25l11l01k88k80k68k63k52k46k39k32k24k20k11k06
-17847A4582j99j95j89j84j77j73j68j64j59j54j48j44j38j36j32j29j24j22j17j16j13j09
-17825A1292j07j06j05j04j03j06j05j05j05j05j05j04j02j01r8r8r5r4r0r1q9q7q4q6q2q1
-17799H754q0p9p6p7p5p5p3p1p1p2o9p0o8o5o5o3o2o0n8n6n5n1n0n0m6m8m5m6m4m5m5m6m6
-17766F752m6m6m8m7m6m9m7m5m5m5m5m3m2m2m2m1m1l9m2m0l9l9l9l7l8l6l5l4l5l2l3l2l2
-17733E410l2l0l0l0l0k9k9k8k9k9k8k8k8k7k7k7k5k6k5k5k6k4k4k4k5k4k5k4k4k3k3k3k2
-17700D537k4k1k3k0k1k1k1k1j9k1j9k0j9j9j9j9j9j8j8j7j9j6j6j7j8j7j8j6j7j7j7j7j6
-17667C917j6j6j6j6j7j5j6j5j4j5j4j3j4j4j4j5j4j3j5j4j5j4j5j3j4j5j4j3j3j4j3j1j4
-17634C443j3j1j3j1j3j3j1j1j2j2j0j2j1j1j0j0j1j0j1j0j1j1j0j1j1j1j1j1j1j1j0j1j1
-17601C076j1j1j0j0rj1j0rj0rj0rqj0rj0rj0rrj0rrrrqrrqprqrrprrprrqqqrpppqpqqqqq
-17547B602qproqpqoppooppoppnppopponppopqoqpnoqooopnoooonppnoooonopmooonpnoon
-17481B182nononoononnononoolomonnnomonnononononooononnpnoonoooooponooooopopo
-17415A812pqoppqppj0qrqj0rj1j0j1j1j3j4j4j4j5j6j7j9k0k1k4k2k3k1j8j3oMJ7L1M7O2
-17375A529P5Q4R1R2Q5P5O1M7K9J4Kj0j5k1k4k4k4k2k2j8j6j7j5j3j2j1j1j0j0rj0prrqqq
-17338A821pqppopnnopnomnmmnnnmmnmmmmnmmlmllmnlmmlmlmllllmlmklmlllmllkllmllkk
-17272A551lmklmlllkllllklllklljmlkklljlmkkklkkkkkklljklllkjkllklkklkkkkkkklk
-17206A386kkkkjklkljkkkkkklklk%lkjlklkkjklkkkkkkjkklkkkkkjjlkjjklkjkkkkkkjkk
-17140A256kkjkkjjkkkjjjkkkjkkkjkkkkjkjkjkjljjkkjkkjkjjljjkkjjjlkjjjkjjkjjjkj
-17074A153jkkjkjkjkk%kkjkjjjjkjkjkjkjjjjkjjkk%jkkkjjjjjkjjkjjk%k%kkjj%ljkjkk
-17008A062jjkjjkjj%jkjjj%jjkkjjjjkkk%jjjkJkkk%jk%jk%jjjk%kjjk%jjjklJjjl%jjjk
-16942I86%jk%jk%jkjjjjkjj%jjjjkjjk%kjj%jk%jkjjj%jjkk%j%jjk%jk%j%kjj%k%kjj%kj
-16875I18jjjjjjjjj%jjjjjk%jjkJjk%%jjjk%jjj%kkj%k%jk%j%%l%jjj%jjjjj%jjk%jjj%k
-16808H57%kj%%jjj%k%%k%jj%kj%j%jj%jk%jj%jjjj%jjjj%jjjj%jjj%%k%j%jjjjj%jjjjJj
-16741H07j%jjjjj%jjk%%jk%jk%j%j%j%jk%%jj%%jjj%k%%jjjjjj%j%jjj%jj%jj%jj%jj%jj
-16674G58jjj%%jj%k%%j%j%%l%%k%jj%jjjjjj%jJ%k%%%jjk%%j%jkj%jjJjjjjjjJkJjj%%j%
-16607G15jj%jjj%j%j%%jkkJj%j%j%%Jjj%jj%jj%jjJ%kJjjj%jjj%k%jj%Jjjj%%jj%jj%j%j
-16540F76j%%j%%jj%jjj%j%j%j%jJkj%jj%%jj%%%jj%jj%jJlJjj%j%k%%%jj%j%j%j%%k%j%%
-16473F40j%jjj%%j%j%j%j%%jjJ%jj%%j%%%jjjjjJj%k%%%jkJjjJjjj%jJj%jj%j%jj%j%j%j
-16406F06%%%kjj%%jj%%%j%%j%jj%%%%jj%j%%j%%j%jj%j%%jj%%j%jj%%jjjJjj%%j%%j%jj%
-16339E75j%%%%jjj%%j%%kJjj%%%j%jj%%%j%%jj%%jj%%%jjJj%jj%%%j%jjJ%jj%%j%jjj%%%
-16272E47j%%j%%jj%j%%%%jjj%%j%j%jJ%k%%j%%j%j%%jj%JkJj%jj%%jj%jJjjJjj%j%%%j%j
-16205E19%%%k%Jk%%j%%%j%j%%j%%j%%j%%j%%j%jjJ%k%jJjJk%%%jj%%k%Jjj%%j%%j%Jk%Jj
-16138D95jj%%%j%%j%J%k%%jj%j%j%%%%j%j%j%%j%%%jj%%jJjj%%jj%%%%%j%j%%j%jj%JjJj
-16071D71jj%jJjj%J%j%jj%%j%j%%Jk%%j%%j%%jj%%j%%%j%J%kj%%J%%%jjj%jj%%j%%%j%%j
-16004D47%%%k%jJj%%%jjJj%%jj%%Jjj%%%j%%j%j%jJjjJ%k%j%Jjj%%j%%j%%Jjj%j%%%%kJj
-15937D25%j%j%%%%jj%Jj%j%%j%%j%j%%jj%Jj%%j%%%%%jj%j%%jJ%kJJjj%jJjjj%j%%%j%%%
-15870D04j%%%%j%j%jJj%%j%%%%k%%%%kJ%%%jj%%%j%%j%j%%%jjJ%%j%jj%%%%jJjjj%%%%j%
-15803C83j%jJj%%%j%%j%%%jJ%jj%%%j%jj%j%Jjj%j%%%%%j%%%jJjj%%%j%%j%jjJ%j%j%%%%
-15736C63kj%%%%%%%%jjJj%j%j%%%j%%j%j%Jj%%j%%j%kJ%kJ%%j%jJ%k%J%jjjJ%%%k%j%%jj
-15669C40%%j%%%%%jJjjjJ%j%%j%%%j%%Jjj%%%j%%%j%j%%j%%jj%%%jj%Jjj%J%j%%jJ%jJjj
-15602C22j%%%j%j%%jj%%%Jj%j%jj%j%%j%Jjj%j%j%jJ%j%Jjj%%%%%j%%jJjj%jjJjjJjj%%j
-15535B99%%%j%j%%jJj%%jJk%%j%j%%jjJjJjjJ%k%j%%jjJjj%j%%j%%j%%jJjjjj%j%j%%j%J
-15468B75jj%jj%jj%%j%jjj%jj%jj%jk%JJJ%KK%%%%j%%Jjkj%jk%jJj%Jjj%k%%j%J%%jk%jj
-15401B49j%%%%KJKKLMNMK%%j%%jjjjjjj%%J%J%kj%jj%jJj%j%jjk%%%jjJ%%JJJJJKJjkj%j
-15334B58kj%j%%jjj%jjj%j%%j%%j%%jjj%j%j%j%j%%%jj%jj%%j%%%j%j%%jjj%j%%%jj%jj%
-15267B23j%Jj%kJkjJ%JjJJKjjjjj%%j%j%%j%j%k%Jjjj%j%%%JkJjj%j%jj%j%%%j%%k%%%%j
-15200A99jj%%%j%jjJjj%%Jjjj%jj%Jj%%k%%%j%Jjjj%%%%kJj%%k%Jjj%jj%jj%%jJjjj%%jj
-15133A70%j%%%%k%j%%%%l%%j%%j%j%jj%%%jkJk%JjjjJjk%jj%%jjj%%jjk%j%k%jjjj%%%JJ
-15066A36KKKLK%j%jkjj%k%jjkJjj%k%%jjj%k%%%k%j%Jjjj%j%jjj%%%jj%j%j%jjjJjjjJjj
-14999A08jJk%%j%k%%jj%k%%%jjj%j%%jj%j%jk%%k%%j%jj%%jjjj%%jjj%jj%j%j%jj%jjJjj
-14932F8JkjJkj%%jkj%%jj%j%jjj%jkJjjj%j%jjj%jj%%%k%k%%%k%jjj%jJkjj%j%j%jj%jj%
-14864B4kj%jjjjj%%kj%%%jjj%j%jk%j%jk%%j%jjj%k%%jj%k%jj%jkjj%j%kjjj%j%j%j%jkj
-14796b8%%jk%jjj%k%jjjjJ%kjj%%jjjjjj%jj%%jjj%jjjjj%%%jjj%jk%%j%j%k%%%j%jj%jj
-14728g4j%%k%%%k%%jjJ%jj%j%%j%j%%j%Jj%%jjJj%%%%%%%J%%jKj%J%%j%J%%%%J%J%JJ%J%
-14660h1JJJJjJJKJJ%K%K%JKJ%JKL%KK%KJKKKKJKKKKJMK%KLLKKKLLLLJLLKLKMKKMLMLLMLL
-14592D8MMMMLLMMMMMMLMMNMMMMNNLNNNNLMNNMNNMNNNMOMNNNNNMNNMNMNMNNMOMMNMNNNMNM
-14524C49MNLLMMKMKKKJKKjJjJKMOQJ2J7K4L1L0J9J3J1J4J1Lklkk%j%JJJKKKKMLLMKKKKJK
-14467F20KJJKLKJKKJJKKJLJJKJJKJJKK%KJjKJJK%J%JJKJKKLJKJ%Jj%%JJ%%%J%%%%J%%jJj
-14400F88Jj%JjJj%%jKjk%jKj%jJj%%j%%%j%%%%jj%j%%jjj%%k%Jl%%k%%jj%jj%%jkj%%k%%
-14333F61jjj%%j%%j%%j%jkJk%jj%jjjjjk%%k%%jkjjJkj%%kj%kj%%kj%jjjj%jjj%jjj%jjj
-14266F11j%jjjjj%j%kj%jk%j%%jk%jjj%j%jjj%jjjkj%%%%kjj%k%jj%jj%j%%kjjjj%%jjjj
-14199E60jJjk%%jk%j%k%%jjj%j%jjj%j%jj%jjj%%j%%kj%jj%%jjj%jj%j%k%j%j%j%%%kj%%
-14132E18k%jj%%k%j%jj%j%%j%k%j%j%jkJj%j%jj%j%j%%j%jj%j%j%j%%jjjJ%kj%%j%%%jjJ
-14065D82kj%%jj%j%jJjjj%%j%k%j%Jk%jj%%%jjj%Jjj%j%j%j%%j%%jj%%jj%%%%jjjj%%%j%
-13998D49%%jkJ%j%%j%%jj%%k%%%jjj%%%%%j%jj%%j%%jJj%jjJ%%k%jJjj%%j%%j%%%kJj%jj
-13931D22jJ%j%%%j%j%jJjj%J%%jj%%j%j%j%%%jj%j%%%%%%%%j%j%%jj%%j%%%%j%%jjJj%%j
-13864D01%%j%%jJjj%%jJ%%kjJj%%kJjjJ%j%%j%jJ%%j%%jj%%jJjjjJ%j%%%%%jj%%%j%jJj%
-13797C81%%%j%j%%%j%jjJjj%%%J%j%%jj%%j%Jk%%%%%j%j%%Jj%j%jJ%k%%kJj%JjJkJJjj%%
-13730C63j%%jj%Kj%j%%%j%%j%J%kj%Jj%%%%jj%Jj%%jJj%j%%j%%%%%j%%%j%j%%%%%%j%%%%
-13663C47jjJ%jjJ%%jj%%jJ%%kJ%%j%%%%j%%%%%j%j%J%kjJjJj%%j%%%%%j%jjJ%J%j%j%%j%
-13596C31%%%%j%%%%j%j%Jj%%j%%%%j%%%j%%j%%%%j%jj%%%%j%%%%%jjjjJj%%jj%jkJjJKJK
-13529C17JMMKjjjj%%k%j%jjJj%%jj%%j%%jJj%%%k%%%%%kKjJ%jj%%%j%jJj%Jj%%%j%%j%j%
-13462C06jJJjjjK%j%%%%%%kJj%%%%%%%j%%%j%J%jjJ%j%j%%J%j%%jjJj%j%J%%%%jjJ%%%%j
-13395B95%jJjj%%%%j%Jj%%%%%j%%%%j%%%J%j%%%j%%%j%Jj%%%j%%j%%J%j%j%%%%jJ%jjJ%j
-13328B83j%J%%%j%j%%%%%JjJj%j%jJ%jJj%j%%%%jJ%%%j%%%%%j%Jj%j%%JjjJ%j%%%%j%%%J
-13261B74%j%%%jj%J%%%%%%j%%jJ%j%%%j%%%%%jJkJ%%%%jJjj%J%j%%%%%%j%j%JjJj%%%%j%
-13194B63%j%%J%j%%j%jJ%%%%jJ%jjJ%%%jJ%j%jJ%%j%J%j%j%%j%%%j%J%j%Jj%%j%%%%%%%j
-13127B53%%%j%Jj%%jJ%%%%j%%%%%j%j%%J%j%%%%j%%Jj%j%%%Jj%j%J%%jJj%%j%j%Jj%J%jj
-13060B43%J%jJj%%%%kJJjjJj%%%j%jJJ%%j%Jj%Jj%%kJj%%Jj%jJJkjJj%%JJjj%%Jjj%Jj%%
-12993B35%jJ%j%%%%%%%j%kJJ%%%j%%%j%%%j%%J%j%%%jJ%%%j%%%%%j%J%j%kJ%%%%%%jJ%j%
-12926B26j%JjJ%jJjjJ%%j%Jjj%%Jk%%%%J%jJj%%j%%%%j%JjJ%jj%JJj%j%%%jjKj%J%k%%Jj
-12859B17%%jjKj%jJ%j%%Jj%%jJj%%%%%%%jJ%jJj%%%%jJ%j%%%%j%Jj%%j%%%%%%jj%J%j%%%
-12792B08%J%%jjJ%%j%J%j%%%jJj%%%%%j%%%%%jJjjJ%jJjJ%jJk%%%%%%%%%%%jJ%%j%%j%J%
-12725B01%%j%%%%jj%%Jj%%JjjJ%%j%%%%%%j%j%J%%j%%%%%%%j%Jk%%J%%%jjJ%%%%jJ%jJ%j
-12658A92%kJjJjJ%j%%%%%%%%j%Jj%jJjj%JJj%%%j%%j%%%%j%%Jj%Jj%jJ%%%%k%J%%j%jJ%j
-12591A82J%jjJjJ%j%%%jJj%%Jj%%j%%%%jJj%jJ%%j%%j%%%%%%%%%j%J%jjJj%%%%%%%%j%%j
-12524A72%JjjJ%j%j%JkJ%j%%j%j%Jj%%%jJ%j%j%%J%k%J%%%j%J%Jj%KjJ%J%JjJ%JjJ%jJJj
-12457A70%%%%%%%%%%j%JjJ%jj%jj%JjJjj%%%Jk%%%%j%Jj%j%%%JjjjJ%%J%j%%j%%%%j%J%%
-12390A60j%%jJj%%%%jJ%%jjJ%%jj%%%%jJ%%%j%%J%jj%J%j%%%j%jJ%j%%%jJ%%j%%j%%%Jj%
-12323A49jJ%%%j%%%%jJjJjj%%Kjj%%%%%j%jJj%J%%j%%j%Jjj%J%%%%%kJ%j%Jj%%%j%%Jj%j
-12256A39%jJ%j%Jjj%JJkj%J%jjJ%Jjj%Jj%%%%j%Jj%%k%JJj%%%jjJJj%%j%%Jj%j%%%jJ%j%
-12189A29jJ%%%j%%%j%%jJj%%%%j%%j%JJ%%JjJjj%Jj%jJ%j%%j%j%%%Jj%jJ%j%%%%%j%J%%j
-12122A20kJ%%%jJ%%%%j%Jj%%jj%%J%%j%j%%%%%j%%%%%jJjjJ%%%j%jJ%j%%j%J%j%%%%%jJ%
-12055A10jj%J%%j%j%%%jJ%j%%%%%j%%jJ%%j%%%%j%%j%%%Jj%j%%jKkJj%Jj%%%j%j%%Jj%j%
-11988I7JJjj%%jjJ%%%%%jJj%%jjKjj%%%%%jJk%J%j%jJ%jJjj%%%%%%%%j%jJ%j%%%%%jJjj%
-11920H5%j%Jj%%%%%jJjjJjJ%%kjJ%j%jJjJ%jJj%%%%%%%%kJjjJj%%%%%j%Jk%J%%%%%j%j%J
-11852G4j%j%%j%%%%%j%j%%%%jJ%j%%j%%jJj%%Jj%%j%j%J%jJ%%jjjJ%%%j%j%%j%%%%%jj%J
-11784E9%jj%JjjJ%%jJjj%%%%%j%%%j%jJ%jjJ%j%%jj%%%%%j%j%JjJj%j%jJJjj%j%jJj%jJ%
-11716D3%%j%%jj%J%Jk%Jjjj%jJ%j%%jJ%j%Jj%jj%%%%%%%j%%%jj%jJ%j%%%%jjJ%jj%%j%%j
-11648B5Jj%%j%Jj%%j%j%%jjJ%%%%%%j%Jk%%j%%%%%%jj%%j%%%%k%%jJ%j%%%j%kJj%jJj%%j
-11580GJj%%%%j%jjJ%j%j%%j%%%j%%j%jJjJjj%JjjjjJJjjJj%%jJjjkJ%jJj%j%%%kjKjjJjj
-11511a4%%j%%%j%jJ%kjJ%jjJjj%%%%jjJk%%j%j%%j%j%%%%j%j%%j%j%j%jj%%%%jJjj%%%%j
-11443c8jj%%j%%jj%%j%j%j%j%jJk%jJjjj%%%%%%%%%jj%%jj%j%%jkJ%%jk%%%j%jj%%%j%j%
-11375f7%j%%%%jjj%%j%j%j%j%j%jkJkJ%%jjjj%Jk%jkJjj%%%jjj%jj%%j%%kJjj%k%%jj%%j
-11307a02jj%%jk%%%jjjjjJ%kjj%jjJ%jj%%jj%k%jj%k%%jjj%jk%%jj%jjj%k%%%%%j%j%kjk
-11240a46Jjk%jjj%jjjjkj%jj%jj%jkj%%k%j%kjjjjj%j%jl%kjjjj%jjkjjkjjjk%kkjjkljk
-11173b14kjjm%kkmkljkljkljjk%%J%j%ljkk%%JLLMLMJJJkjjJLLOPQPNL%jkjkKJJMMLLK%j
-11106a86lklkjjjJ%j%jklkllmjkmjllkklkkkkkkjl%jljkkkjljkjkkkkjjl%kjkjkkjljjkj
-11039c05ljjkjkjljkkk%ljjljkkkkkjljkjl%kjklkjjkkkkkkjkkkkkkklkjkjkkkkkkklkjk
-10972d26lkjljlljkll%llkkklkkkllkkklkmkklkkmkkllllllkmkkklmlllkmlkllllmmklmm
-10905f02kmllmmkmmllmnlnlllnmmmmmlmmmnnmmnmmmmmnnnnonmnmnomooonnnooonnopoopo
-10838i05nppoqoqpqoqqqrrrqrj0rj1j1j1j1j2j2j4j2j4j4j3j4j3j4j4j4j1oOJ8K7L6M3M8
-10794a103M6J6qj9k4k4k4k3k2k3k0k1k1k1j9k0k1k1k2k2k2k2k2k2k1k0j6j1LJ4K4L0L7M4
-10760a420L2Lj7k8l2l2l1k9k9k8k7k8k7k7k8k7k8k9k9k8l1l0l0l1l0l0k8k6k2j9j4j1rqj2
-10725b220k0k9l4l8l9l8l5l0k4k2j8j6j8k5l6m8n3n5n5n4m9m8m4m3m3m5m9n8p1q0q7r1r5
-10692c710j01j03j08j13j17j25j32j38j45j56j62j74j84j95k06k16k25k32k38k39k31k16
-10670g466j90j48q9k3M6J04J47J63J35O7k4j05j49j48r6NJ56L27M90O28P19P29O23M12J83
-10645c504J6n4k9Q6K79N24P80J001J165J242J177R29N67K28Mr5r0lJ49L26M98O36P21P30
-10621G283O21M00J44o1j76k15j96j36n8K7J00J52J73J52Q8rj09j86k32k53k57k53k42k27
-10597F530k14j99j86j72j61j48j40j32j24j16j10j04j00r3q9q5q2p7p4o9o7o5o1o0n6n5n2
-10570C639n2m9m8m4m6m2m1m0l8l8l7l6l7l3l3l3l1l2l0k9k9k8k7k6k7k6k6k7k5k5k4k3k4
-10537B533k3k1k2k3k2k1k2k1k1k0j9k0k0k0j8j9j8j8j7j8j7j7j7j7j5j6j6j7j4j5j4j4j4
-10504A927j4j4j4j3j3j4j2j2j2j3j2j1j2j1j2j1j0j2j1j0rj1j1j0j0rj0j0j0qrj0j0qrrq
-10467A523rrqqpqqqqropqpopqppoppopopoopnnnponoononnoomnnnmnnmomnnnnmlnnmmmml
-10401A132nmmmlmnmnllmllmlmmnllmmlklmmllkmmllklmllllklllllklmklljlllkklkklll
-10335I21klkkllklkkkkllkklkkklkkkljkmjkklkkkkklkjkkkjkkjkkkjkkkjljkkkkkkkjlj
-10268G82kljjkjlkkk%jjkjjkkjlkjkjkjkkjjljkjjkkjjkkjjkjkkjjkjkjjkjjkkjkkjjjkk
-10201F78jjkjkjjkjkkjjjl%ljkjkljklkkjmklklklkklkkkjjjJ%jjjklkj%JLKLNMMJJ%kjj
-10134F08KLMOPPPMKJkkj%jKKLNLLJjkjkljj%jJJJjJjlkkkkllklkjkljjkjkkjkjjjjkkjjj
-10067F01k%%kjjjjjjjj%jjjjj%%jjk%jjjjj%kk%%jjj%%kj%j%kj%jj%jk%jjj%%%jjj%%jjj
-10000E47jjjJjj%kj%Jjl%%%%jjkJjj%%j%jjj%j%jj%%jj%jjj%%j%jj%%j%jj%jj%j%%%jj%j
-9933E08%kJj%jj%j%j%%%j%j%j%jjj%Jjjjj%%j%%j%%j%jjjJjj%jj%Jjjj%j%%%j%%j%j%jj%
-9865D76%%jj%j%%%%j%%jjj%Jjj%%%jj%%j%j%j%jJj%j%j%%Jk%j%%%k%%%%kJ%jjJ%jj%%%jj
-9797D50%%%jj%%%j%j%%j%%j%j%%j%j%Jk%%%%jjJjJjJjj%%%j%%%jjJ%jj%jJ%j%j%%%jj%%%
-9729D29%j%%jj%Jjj%j%%%%jJk%J%%jj%%%%j%jJjjjJj%%%j%%%%j%%%%j%j%j%%%j%%%j%%jJ
-9661D10j%%%j%jjJ%k%%%%%%j%%%j%%%jJj%j%%jJ%j%j%%j%j%J%j%%JjjjjJ%j%%%j%jJjJjj
-9593C91%%Jj%%j%%j%%%%jJj%%jj%%%Jj%j%J%jj%j%J%j%JjjJj%%j%%j%%%%k%%J%j%%jjJj%
-9525C76%%%jJj%jJ%%j%%jJj%%j%%j%jJ%%%jJ%k%%%%%%%Jjjj%%j%%%Jj%%jj%Jj%%j%%Jj%j
-9457C62Jj%Jk%%Jjj%%%%Jj%j%%%j%j%Jj%%j%%%%%%%j%%%j%J%j%j%%%%jJ%j%%k%JjJ%kJ%%
-9389C50%jJjj%%jJ%%jjKk%%%%%Jj%%kJ%j%%j%%%%%j%%%%%j%%%%%j%j%Kj%%jJj%%j%%%%%j
-9321C37J%j%Jk%%%Jjj%jJ%%%%j%j%%j%Jj%Jjj%%%%%jjJjJ%j%%%%jj%Jjj%%%jj%j%JJ%j%J
-9253C25%%J%jKJj%%j%j%j%%%%j%%jJj%%Jk%%%%%j%%j%Jj%%%%%k%j%jJ%j%%jj%jj%jj%k%%
-9185C07JJKKMLLKJk%%jjj%%k%%%jjjJ%j%j%%j%%%jjK%jj%j%Jj%%%j%%%%jj%%%%%%jJj%%%
-9117C07%j%%%jj%%J%j%j%%%%%%%jjJ%%j%%jjJ%%%%j%%Jj%j%%jJj%%%j%%Jk%%%%%%k%%%%j
-9049B92%%%%%%J%%%j%j%jJk%%%%%%%%j%%j%%j%%%%%Jk%%%jjJ%jj%J%%jj%Jj%%j%%j%J%k%
-8981B78%%j%%%jJk%Jk%%%%jj%Jj%j%jj%%jjJJjjj%%%J%jJ%%%j%jjjJjj%jJj%j%jj%%j%%j
-8913B56kJ%kj%%%kj%j%%jj%k%%kj%jjJjjjjjjjj%jj%kjkjjj%jkkjjjjjjkkk%lkljkkkjlk
-8845A84ljlllkmmlmmmnmnmpooorpj0qj0j0j3j2j3j3j9j7k5k3k9k7l0k9l3l0l0j9j7L0Q3J36
-8799h1J37K08K69L27K10j3n8p1n7n7m5m2l3l2k6k4k0k0j6j6j1j3rj0qqmoopnqmomnmmmml
-8758D07mkmmklllllklljklkJJJKMOLKjljlkkljkjkkjjjk%j%k%j%j%j%kj%jj%jjjJkjjj%%
-8690C34jkj%j%j%jj%jj%j%j%j%j%jj%j%jJj%%%%jJjj%%%jjjJjj%jJjJj%%%jjjj%jj%%Jj%
-8622C03%%KJkj%%j%%%j%%jjJ%%%%j%j%jjj%jj%%%%k%j%jj%JJJ%KJJJ%jj%%j%JJ%K%jJ%%%
-8554B97%j%jj%j%j%j%%jj%%jJjj%k%%%j%jjjJj%%%j%%J%%JJJKKKJJ%KJjJj%j%%j%jJk%%j
-8486B89jjj%%%j%%%k%j%Jjjj%JjjJ%%%jJjJ%JJJ%%K%JjJ%%%jj%%jjJjj%%j%jJjkJ%j%J%j
-8418B77j%J%%%%%%jJj%%%%%%j%%%j%j%%j%%k%jJj%j%Jj%%j%%%JKJJK%J%j%JJ%J%%%j%%%%
-8350B76%%j%%%j%jj%j%J%j%JjJJJJ%JJ%%J%%J%%JjJjJ%%jKj%Jjj%%jJ%%%%jj%j%%%%%j%j
-8282B74J%j%JjJ%%jJJ%j%%J%%%%%%j%%%%j%%%%%j%j%%Jj%j%j%J%j%j%JJj%jjJ%%%%%%j%%
-8214B68%Jj%j%Jj%%%j%jJ%%j%%%jJ%%%%%%%j%Jj%JjJ%kjK%j%kK%j%%%%J%%%j%%j%Jj%%%%
-8146B61%Jj%%j%%%%%JjJjJ%jJj%%%J%kJ%j%%%%%%Jj%%%Jk%%JjJj%Jj%Jj%j%%J%%%jJjJ%%
-8078B58%jj%j%%J%%jJJ%j%%j%J%%j%%%jJ%jJ%k%J%%%K%KjJjj%%%%jjJ%%j%%j%%%%Jj%j%J
-8010B53j%JjJ%%%%%j%%%%%%Jjj%Jj%JjJjJj%%J%kKj%jJ%jjJJjj%%%%%%j%J%jJ%jJ%j%%%j
-7942B47%J%j%%%%%%Jjj%JJk%%%%%jJ%%j%%%%%%jJ%%jJjJ%jJ%jJ%%%j%%%%%%%%%%%%j%j%%
-7874B42%%jJ%Jj%J%%%j%%%%%%%%%jJj%%%%%%%jJ%Jj%%%%j%J%%%J%jjJj%j%%%JkJJj%JjKj
-7806B40JJ%j%%%jKj%j%%jJj%J%%%jJ%%%%Jj%Jj%%Jj%%j%%%%j%%%%%Jj%%%%%%%%%%%%%%jJ
-7738B38%%j%J%%%%j%%JjJj%%%%%%%%jJ%%jJj%%jjK%%j%J%jjJj%J%%%%jjK%jJ%kJJjJ%%jJ
-7670B35j%JjjJ%j%J%%%%jjJ%%j%J%jJj%%%%%%%%%j%%%%%%Jj%Jj%jJjJj%Jj%%%Jj%j%J%j%
-7602B29%Jj%jJ%%%j%J%j%%Jj%%%%%%%j%J%kJ%%%%%%j%%%%jJ%%%%j%%%J%%%%%%j%%%%%j%J
-7534B25%%jJ%%j%%%j%%%%%%Jj%%%%j%%%%%J%j%%%j%%JjJ%j%%%j%%%j%J%j%Jjj%j%%%%Kj%
-7466B18%J%jK%%k%J%jj%Jj%%kJ%j%j%%j%%j%%jj%%%%j%%jjJj%j%JJJKLJJJ%j%jjjjkjj%j
-7398B07j%KKJJK%%JJ%j%%k%j%jjjjkk%%KLMNOQQM%kjljjjkk%%j%%j%J%%JKJJ%J%J%jj%jj
-7330B33jk%jj%JJJJJJKLJ%k%%%jk%%%%j%%%%k%j%%Jjj%j%%Jjjj%J%j%%%%%jJj%jKjJ%j%%
-7262B26J%%jj%%%%j%J%%%j%%%j%%%%J%%k%J%%%%jJj%J%j%%%%%j%Jj%%%J%jjJj%%%%%%%j%
-7194B19%%%%%%j%J%%%%JJkjJj%%%%%j%J%%%jJJj%%%%%jJjKj%j%J%%j%%%jJjJj%%JkJ%%%%
-7126B16Jj%%%j%%JjJ%jJj%%%Kj%%%jJj%%j%%J%%%j%%Jj%%%Jj%%%%%Jj%%%j%%jKjJj%%jJ%
-7058B13%%j%J%%%jJ%jJJj%%jJ%j%%JjJ%j%J%%jJ%j%%%%%Jj%%%%%%j%J%%%%jjJJjJ%jJ%j%
-6990B11jJ%%%%%%%%%Jj%%jJJj%%Jj%%%jjJ%%%%Jj%%%%%Jj%j%%%%%%Jj%%jKjjJ%%%%Jj%%%
-6922B09%j%%JJj%%j%%jJjJ%j%%Jj%%Jj%j%K%jJj%%%%%j%JJj%j%J%%%%%%%%%%j%%%%%JjjJ
-6854B06Jj%%%%%j%%%%%%%%%%%%%j%J%%%j%%%Jj%J%%%j%%%%Jj%jJ%%Jj%%%j%JJjjJ%%%jJj
-6786B03%%J%%j%J%%%%%jJ%j%%%%%%%%%%%J%j%Jj%%%%%%%%%jJ%jJ%j%%%%Jj%%%JjjJ%j%J%
-6718B02jJ%%jJjJ%%j%%%jJJ%%jJ%kJ%%J%j%jJj%J%jJjJ%%%jJ%%jJj%%j%%%%%J%kJ%%%%%%
-6650A99%%J%%%j%J%%jJ%k%J%%j%J%jJj%%%%jJJ%jJjjJ%Jj%jJ%jJ%%%%j%%%%J%jJ%j%%%%%
-6582A97J%%j%J%j%%%%%J%%jJjJj%%jJjJjJjjKjJ%%jJ%jJ%j%%%%Jj%%%%JjjJJ%j%%%jJJ%%
-6514A97%j%%j%J%j%%%J%%%%j%%jJ%%%%%%J%j%j%%Jj%%J%%jJ%%%j%%%%%%%j%%J%%%jJ%%%j
-6446A93%%Jj%%%%%%%%%%%Jj%%%Jj%Jj%j%Jj%%%Jj%%%%%%%J%%jj%%J%%%j%%J%j%%%%jJ%%%
-6378A91j%J%kJ%%%%jJjJ%j%%j%%J%%%%J%JJj%j%%%Jj%%%%%%%%%%jJjJjj%%%%%JkJj%%%j%
-6310A86%%%%%%j%JKJjJJJJ%%%%%%%jj%%J%j%%j%%jJ%%kJ%JjjJjJjJ%jJkJ%%j%%J%%J%J%%
-6242A89%%jJJjj%%%%%j%%%%Jk%%J%%%%%%j%J%j%j%j%J%%jJjJ%%jJjJ%jJj%JJjj%%%%%j%J
-6174A84jJ%%j%%J%%%%%jJj%%Jj%Jj%%jJ%jJjJ%%%%%%jJ%%%jJ%%jjJj%JJj%%%%J%J%%%jJJ
-6106A85%Jj%jJJj%%kJJjJjj%Jj%J%j%%%%%%%%%%J%%%%%Jj%J%%%JJ%%%Jj%J%jJ%%j%jJJjJ
-6038A88jjKk%J%%j%%Jj%%%%%%%%%J%%%%%JkJJ%%%%%%%%%Jj%%j%J%%%jj%%%J%%%%jj%%%%%
-5970A85J%j%%%%Jj%%%%Jj%%%%%%%%j%%Jj%%%j%J%Jj%%%jJ%%%j%jJ%%%j%J%%%%%jJjj%J%%
-5902A82j%%%%J%%%Jj%Jj%%%%%%jJj%%j%%%J%%%j%%%%%%%%%jJj%%j%%%Jj%%%%JJ%%J%%%%%
-5834A81%j%%jJ%%%jJj%%jJJj%j%jJ%%%%%Jj%%j%%J%k%J%jJ%%J%%j%%JJj%%%%%%%j%J%%%%
-5766A78j%%%JkjKJjj%J%j%jJ%%j%J%JjjJ%jJ%j%%%J%j%%%%Jk%%%%%%%J%%j%%J%%j%jJ%%%
-5698A74jJj%%JkJJj%%%jJ%J%j%%JkJ%j%Jj%jJ%jKjJ%j%%jJjJ%%j%J%j%%%jJ%j%J%%%%%%j
-5630A70%%%%%%%%%%%%%JkJ%jJ%%%%%%%j%%%%JjjJ%%%%%jJjJ%%%%j%%JjJ%j%Jj%%j%%%%%%
-5562A67J%%j%%%%%%%%j%Jj%J%%j%%jJ%j%JkJJ%%%j%%Jj%%Jj%%j%%%%%%J%jj%%J%j%Jj%%j
-5494A62J%%j%%Jj%%%%jJjJj%jJ%%%%%%%jKjjJj%Jj%j%%%%%j%%%%%jJj%Jj%%J%%j%%%%%j%
-5426A56%%%%J%%Kjj%%j%%%%j%Jj%%j%Jj%%%%Jj%%JJjj%J%J%j%%%%%JJkJ%%jjJ%jJj%Jjj%
-5358A53J%%%%%%%%%%jJJjJ%%%%JjJ%%%%Jj%%j%JjJjJ%j%%%%%j%%%%%%j%%%Jj%jJ%%%%%%%
-5290A53Jj%JJj%Jj%%%J%%jJ%jJ%kKjjj%%%j%Jj%%%jjJj%Jj%jj%J%%jJJ%%j%%%j%Kj%%%%j
-5222A47%%%%%j%j%%jj%JjjjJ%%jj%Jj%%%J%j%%J%jK%%%%%j%J%jj%Jk%%jJj%JJ%%%%%J%jj
-5154A39%j%j%j%jJj%%j%jJ%%Jj%K%JJ%%%KJ%JKJ%JKKJKJJJKJJJJJK%JJK%JJ%%KJJJKKKLL
-5086A88LMMMMMMLMLKLJJKJ%%%JjJ%jj%%jjjJjj%%k%jjJ%j%%%j%j%%jj%kJ%jjJj%jjJj%%j
-5018B16%j%%j%%j%j%%j%j%%%j%%jjJ%j%%j%Jj%j%j%%%%%jJj%%Jjjj%JjjJ%j%%%j%jJj%%%
-4950A98%j%j%Jj%jJ%%%%j%j%%%%%%j%%%%%%j%%%%j%jJJjj%%%%%j%%Jj%%%%%jjjJJjJj%%j
-4882A86%J%%%j%%%jJ%J%%%%j%%jJj%%%%%%%%jjJ%%%%%%j%%%j%J%j%%j%jJJj%%%jJKj%JJ%
-4814A84k%j%J%%j%%%J%j%%%%%jJj%%%j%jJJj%Jj%%%jJj%Jj%%JjJJjjJJ%%jj%jJJjJ%j%kJ
-4746A77%%%%%j%%J%%j%%jJJjJj%%%%%%%%j%%%%%jJ%j%%%jJ%%jJ%%jJj%%%%%%jj%%%%%%%j
-4678A70JJJJJKJ%%%%j%Jk%%%%j%J%%j%%%%%%j%%%jJ%%jjJ%%%%%%%J%jJ%j%%%%%%%%%j%%%
-4610A72%%Jjj%%j%JJJjj%J%%%jJj%%jJJkK%jJ%jjJ%jJJj%j%%%JjJjjJ%j%%%%J%j%%%%%%%
-4542A69%JJjj%%%%%%%%%%jJ%jj%%J%j%%%%jj%Jj%%j%KJ%JJ%KJ%%%jkJ%%j%JjjJj%%j%Jj%
-4474A67%%j%%j%%%%j%%j%jjJj%JJJJKMLKJ%jjj%%jjj%%%%%%jj%%%j%JjJj%%jJjjJ%j%%%J
-4406A67k%%%J%%KJJJ%JjJ%j%%j%j%j%%%%%jKj%j%%%%%%%%%%%%%%jJ%%%j%JjJj%J%jJj%%%
-4338A66%%%%jK%kJ%JjjJ%%j%%%j%Jj%jJj%%JjJJ%%JjJjjJ%%%%%%%%J%j%j%%%Jj%jJ%%%j%
-4270A63JjJ%jjJJ%%j%Jjj%J%%%J%%j%JjJJ%jJj%%%jJ%j%%%%%%%%%%jJj%J%j%Jj%%%%%jJ%
-4202A62J%jJ%jJ%jjJ%%%J%%%%%%JjjJj%J%j%j%%%J%%%%Jj%%%%jJ%%Jj%%%%%%%j%%J%j%Jj
-4134A61%%JjjJ%%%%%%j%J%%%Jj%j%J%%%%jJ%%JjjJ%Jj%%jJ%%%%J%jjjJJ%jJjJj%Jj%%%%J
-4066A61j%%%Jj%%%jJj%%%%%%J%%%jJjjJJ%j%J%%j%%%%%%%%jJ%%%%%%%%j%J%j%%%jJJ%%%%
-3998A59%%j%J%%%j%%%%Jj%jJjJ%jK%jj%%%%Jj%%%%%%%%%Jj%%%J%j%%%%%%%%%%jJ%j%%JjJ
-3930A57%%%Jj%%jjJjJJ%%j%%%j%J%j%%%jJJ%j%%%%%jJj%%K%%j%kJ%%%j%J%%%jJ%JjjJ%%%
-3862A54%jj%%JJk%%JjjJ%%j%%j%%j%j%%J%K%KJKKJJ%%j%j%j%%%%k%%J%%%jj%%jjJjJ%j%%
-3794A52%kJ%%jj%J%JLKJKKJ%jjj%j%Jk%%Jj%%%JjjjJ%%%j%%jJjJ%%j%J%j%jJjJ%jJ%%%%j
-3726A53Jjj%%Kj%%%%jJ%%JjJjJ%j%jJ%jJjKj%j%Jj%j%J%jJ%jJjJ%j%J%%%j%J%j%%%%%jJ%
-3658A51%%%%jJJjJ%jj%%%%%Jj%J%kJ%%%jjLj%%%%j%%%J%%kJ%%J%%j%%k%J%%%%%%%%jJj%J
-3590A48jJ%JjjJ%%%%%k%JjJJjjj%Kj%%%%%jJjJJjj%%%%jJj%%%%%%%%%%jj%jK%j%jJJjJk%
-3522A41jJ%jJj%%%%jj%JkJ%%kJj%j%Jkj%jJj%%j%%JJJJK%%J%%%j%j%j%jjJ%%JJJJ%JKj%J
-3454A41%%j%%j%jj%jjjk%%%JKLLNNMLKkkjkjkkjj%k%J%KLKMMKMK%%jJjjj%k%%jjj%j%kj%
-3386A56%%KJ%KKJJJjjk%jjJ%%%j%JJJJJJJJKJj%%jJj%%%j%%jj%%%jj%jj%jj%Jjjj%%%%j%
-3318A57KJJJKjJJk%j%%j%%jJJ%%%%%%%%k%%jJ%j%%%%j%%%%%j%Jjj%%j%%J%J%J%%%%J%%JJ
-3250A61%%%j%j%%%j%JjjJJj%jJ%%%%jJj%%%jJj%%%J%%%j%%%%Jj%%j%J%%%j%%jJ%jJ%%%%%
-3182A55j%jJ%%%%%JjjJj%J%%jjJ%JjJ%%%%%j%%%%%%%%%%jJj%J%jJ%%j%Jj%%Jj%%%jJ%%%j
-3114A51J%j%J%%%%Jj%%j%J%j%%%Jj%jJ%%%%jJ%Jj%jJ%%Jj%%%%%kJ%%%J%%%JjJj%%%j%%jJ
-3046A50J%%jJ%j%%%j%Jj%J%%%%%j%J%j%%%j%J%Jj%%%%J%j%%%%Kk%J%j%JjjJ%%j%J%jJ%j%
-2978A48%JJj%Jj%%jJ%%j%J%jjJJjJ%%%Jj%%j%%%%%%Jj%%%%jJJ%j%jJ%%%%j%%J%%%%%%%%%
-2910A48%j%%%%%Kjjj%J%%%J%jJj%Jj%%%%%%%JjjJ%j%JjJ%%j%JJj%Jk%%%J%%%%%%j%%J%%%
-2842A47Jk%%%%%Jj%JjJj%J%j%%%J%j%%j%J%%%%%%%%%JjjJ%%%%%jJ%%%%k%JJ%j%%%JjjK%%
-2774A46%j%%Jj%Jj%%%%%%%J%%%%%j%%jJJjJ%%jjJ%%%jJ%%%%jJ%%%j%J%%%%%%%jJ%%%%jJ%
-2706A45%j%J%jJj%%%jJJj%%%j%Kj%%%%jJ%jJ%jJ%%%JjjJ%%%j%%JjJJjjJj%J%j%Jj%%%J%j
-2638A43%%J%%j%%jJ%%%%%%%jJJ%%jJ%j%J%%j%%%%%%%jJ%%%%%%Jj%%%%jJ%%%%jJJ%j%Jj%j
-2570A42J%%%%%%%%%jJ%%%jJ%%j%%%%%%Jjj%J%%Jj%j%J%%Jjj%J%j%J%%%j%%%J%%%%%%%%jK
-2502A43k%%Jj%%Kj%%j%%%%%%%%%%%%%%Jj%%%JjJ%%j%jJ%%%%%%Jj%%%%J%%%kJ%%%%%%%%%%
-2434A41%%%%j%J%%%jJ%%%%j%%J%jJ%j%JjJjJ%JjjJj%%%%%%%%Jk%J%JjJ%%%%j%jJ%%%%%%%
-2366A40%%j%J%%Jjj%J%%%%j%%Jj%J%j%J%%Jj%%j%Jj%%J%%%jJ%j%%%Jj%Jj%J%%j%%%jJJj%
-2298A39%%j%JjJ%%%%%%j%J%%%jJ%J%j%j%%J%%j%J%%%%%%jJjJ%%%%%Jk%Jj%JJjj%%%%%%%%
-2230A38%%%%%KjjJ%%j%JjjJ%%jJJ%%j%%%%Jj%Jj%jJjJ%%%Jj%%%%%jJ%j%%J%%j%Jj%JjJj%
-2162A37jJJjJ%%%jJj%%J%jJ%%%j%%J%j%%%J%%j%%JjJjj%%JjJ%jJ%%j%%J%%%%%%%%%%j%J%
-2094A37%%%%%Jjj%JjJ%j%%%%%%%%jJJ%%%%%%jJj%%%%%J%kJ%%%%J%%%%%jj%J%%%jJJj%%%%
-2026A36J%%j%%%jJ%%j%J%%%%%%%j%J%%%%%%j%JJjj%%%Jj%J%j%J%%%%j%J%%j%J%jjJ%%%Jj
-1958A35%%%%%%J%%j%%%%jJJj%%Jj%Jj%%%jJ%%jJ%%%J%j%%%%j%%J%%%jJj%%%%%%J%%%JjjJ
-1890A35jJj%%%%J%j%%%JjJ%j%%%Jj%%J%%%j%Jj%%%Kjj%%%%%%J%kJ%%j%J%%%Jk%%JJ%jjJj
-1822A33%J%%JjjJ%%%j%%JJj%%%%jJ%%%jJ%%j%%%Jj%%%J%%jJ%j%%J%j%JjJj%%%%%%J%%%jj
-1754A32J%jJJjJ%%j%%%jJ%j%J%jJ%%%%%j%J%%%%%%%%%%jJj%%%%%%J%%%%%%jJ%j%%%%jJJj
-1686A32jJJj%%j%K%Jjj%%%%%%JkJ%J%%j%%%jJ%%%J%jJjJ%j%%%%%%J%jJj%%jJ%%j%J%jJ%%
-1618A32%jJj%%Jj%%J%%%%jKj%%%%j%%J%%j%%%%J%%jJ%jJ%%j%%%%J%%jJj%J%j%%%%j%%J%%
-1550A31%jJ%j%%%J%jJ%j%J%jJ%jJJjjJ%%j%%jJJj%JJj%%%j%%%J%jJ%%j%J%j%Jj%J%JjjJ%
-1482A31%%J%j%%%j%Jj%%%Jj%%jJJj%j%J%%jK%j%%%%%jJ%%%%%jJ%%%Jj%jJj%J%j%%J%%j%J
-1414A30%%Jj%JjjJ%%%%%%%%jJjJ%%%j%%J%%j%%%%J%j%%%%%%%jK%%j%jJJj%jJ%jJJjj%%%J
-1346A29%%Jk%J%j%K%j%%%%%jJ%%%%%%%j%JJ%jJ%j%%%%%%%j%JjJ%%%jjJ%%JjJKkj%%%%%%%
-1278A28J%%kJJj%%%%%J%j%J%j%%%jJ%%%%%%JjjK%j%%%%J%j%%JjjJJlJJ%%jJ%%%jJJj%Jjj
-1210A27%Jj%%%%%J%jJjjJ%Jj%%%J%%j%%jK%j%Jj%%Jj%J%%jJ%j%Jk%J%J%%j%%%%%Jj%%%J%
-1142A28j%%%jJ%%%%jJ%%%%j%%J%Jj%%%%%%%%%%%jJ%%%%jJ%Jj%%j%J%%%%%j%JjJ%j%Jj%%%
-1074A26%%%%J%%%jJjJj%%%J%%%jJ%jJ%%jJ%%j%%%%JjJ%%j%Jj%%%Jjj%J%%%%%%%Jj%Jjj%J
-1006A26%%jJ%%%%JjJj%J%%%jjJ%%%%J%kKj%jjJJ%j%J%J%%%jj%JjJ%%%j%%%%J%%%j%%%%Jj
-938A25%%%Jj%%J%j%%%%J%j%%%%%J%j%%%%Jjj%%%J%%%Jj%%J%%%j%j%%JJk%JJj%%%%%jJ%%%
-869A25%%%%%%%jjJ%jJ%%J%%%%%%%%jJj%%%J%j%%%J%j%%%%%%%J%%%%k%J%JjJ%j%Jj%%%%%%
-800A24%J%j%%%%%%%J%j%jJ%%%%%jJ%%%j%J%j%%J%%jJ%j%Jj%J%jJ%%%%%%%%%j%%%JjJ%%jK
-731A25k%%%Jj%%JJj%JjjJjJ%%JjJjj%%%%%%%%%%%%%J%jJ%jjJ%jKj%jJ%%%%%%%%%%J%%j%J
-662A24jJj%%%Jj%%Jj%j%%J%%jJJjjJJjj%%%JjK%%j%%%jJ%j%J%%jJJjj%%J%j%J%j%%%Jk%J
-593A22J%%%j%%%%%%%%%j%J%%%%%%jJ%jJ%%%%JkJ%%%%%%%%%%%%%%jJ%J%%%%j%%Jj%%J%%%j
-524A22%%j%%%J%%j%Jj%Jj%J%J%jj%JJj%%%j%%J%kJ%J%%j%jJ%jJJj%%%%J%j%%%%%Jj%%Jj%
-455A21j%J%%Jj%J%jjJ%%%jJjJ%%%%jJ%j%%J%%j%J%%%%%%%%%%%%j%%JjJjJ%%%jJ%%%jjJ%%
-386A20%%%%J%%%%j%Jj%%%Jj%%j%J%J%%%%jJjjJ%Jj%%J%j%J%jJ%JkJj%JjJ%%j%J%j%%%%%j
-317A19%J%%%jJ%Jj%%%%%%JjjK%j%j%J%Jj%Jj%%JjjJ%%%j%J%%%%j%J%j%J%%%jJj%%JjjJjJ
-248A19J%%j%%%%%%%%%%%%%%%%%%%jJ%%jJ%Jj%%j%%jJJ%J%%JjK%jj%%%%%J%j%%%jJjJ%%Jj
-179A20%%j%%%Jj%JjJj%%%%Jj%%%J%%jjK%%j%%J%j%%%%%%%%%%%%%%%%%%%%%jJJk%%J%%%%j
-110A18%J%jJj%%Jj%%%JJkJj%J%%%%%%jJk%%%J%%%%%%J%%%j%%%J%%%%j%%jJ%%%%J%j%%JjJ
-41A19%j%j%Jj%Jj%JjJJj%%%J%%j%%jJj%%%J%%%j%J%J%J%J%%%%Jj%%%%jJ%%Jjj%J%%%j%Jj
28A20jJ%Jjj%%%%%%%%%%Jj%%%J%j%j%J%%%jJ%%JjJ%jjJjJJ%jjJ%%jJjJjJ%%jJjJ%%%%%j%%
99A18jK%%%%Jj%%%%jJ%J%jj%%%jJ%Jj%J%%j%%Jj%Jj%%%%%J%j%%J%j%J%%jJ%%%j%%%%%%%%%
170A18Jj%J%%j%%%J%j%%%%Jj%j%J%%%%j%%%J%%j%J%%%%%j%%J%jJ%j%%%%%%J%%j%%%%%jJJ%
240A18jJj%%%%%JJJjJjjJ%%jJ%j%%%Jjj%J%%jK%jJj%%%jJ%Jj%jJJj%%%%%j%%J%j%%JJj%%%
310A18JjJj%jJ%%%%Jj%%%jJ%%%jjKjJ%%%JjkJJJjJj%Jj%%%J%%jj%%%J%%j%J%%JjJ%j%%%%%
380A18%%%%%j%%%%JjJ%jJj%J%%jJ%%%%Jjj%JJ%j%j%J%jJ%%%j%J%%%%%j%J%%%jJ%jJJkJ%J%
450A19j%j%%%J%%%Jj%%%jJ%j%J%%%Jj%%%jJjJ%%%jKj%Jj%j%J%j%JJjjJJj%%%%%%%%%%%%Jj
520A18%%%%%%%%%j%%JjJJj%%j%J%%JjjJ%JjJJ%j%j%Jjj%JjJ%%jK%j%Jj%%j%%J%%%j%JJ%%J
590A20jjJ%jJ%jJ%%%%%j%%%%%Jj%%J%%%j%%%%Jj%J%%j%%%%jJ%J%j%%%Jj%%%J%%%jJJj%jJ%
660A19%JjjJ%%%%%Jj%%jjJ%%JjJ%j%J%jJ%%%%%j%JjjJJ%j%%%jJJ%%%%j%JjJ%j%JjJ%%jJ%%
730A19%%%%%j%JJjj%%%%%J%%%%%%jjKJ%j%%JkJ%JjjJjJ%%JjjJ%%%%%%%j%%J%%%%%j%%%%%%
800A18J%jJ%%jJ%%%%%%%%%%%jJ%%j%%%%%Jj%J%%jJ%%%%j%jJ%%%jJ%j%%JJ%%%%%jJ%%%%j%%
870A18%J%j%%jJjJ%jJ%JjjJ%%%%%J%j%%%%%%%%jJ%J%%jj%%J%jJ%jJ%%%J%%%j%%JjjKk%%JJ
940A19j%%%%%jJ%%%%%%%%%%%%%jJ%%j%J%%jJ%j%%%%J%%Jj%j%J%%jjKjJj%J%%jJj%%JjJj%%
1010A17%%%Jj%Jj%%J%j%%j%J%Jj%%%%%%%%J%j%%%J%kJ%%%%%J%j%Jj%%Jj%J%j%%%%%%%j%J%
1079A17Jj%%%J%j%%%%%J%kJ%%%jK%j%%%%J%j%%%%%jJj%%J%j%%Jj%JjJj%J%jKj%jJjJ%%%%j
1148A16jJ%Jj%Jj%J%%%j%%%%%%%%%j%%J%%%%J%%%%jjJ%%J%j%%%%%%J%%%JjjJ%j%jJ%jJ%%%
1217A16jJ%%Jj%%%%j%J%jJJjj%J%J%j%j%J%%JjjJ%%%%jJ%%%%%%%Jj%Jk%%%JjJjJ%jJ%jJ%%
1286A16j%%%JjJJjj%JjJj%%Jj%J%%%jJ%%%kK%jJj%%j%JjJ%Jj%%%Jj%Jj%%%%%%Jj%%%J%%j%
1355A15%%%j%JjJjJJ%j%j%J%Jj%%J%%j%%%%JjJj%jJ%%%%%jKjjJ%kK%j%JjJ%J%j%%%j%%Jj%
1424A14%%%%%j%%KJ%kJ%j%%%J%jJ%%%j%%J%%j%%%%J%Jjj%%%J%jjJ%%%J%jJj%%J%j%%%%jJ%
1493A14%%%%%%Jj%%%%%%%%%%%%jJ%%%%%%%jJJjjJ%%%%%j%%J%jJ%%jJ%%%%jjKj%%J%%%j%%%
1562A13J%%j%%%%%%%%%%%Jj%%J%%j%Jj%%%%J%%jJjJ%jJJjj%%%%jJ%%%%%JkJ%%%%Jj%%%Jj%
1631A13%%%%%jK%%j%%%%%%jJ%Jj%%%j%%%JjJ%%%j%JJjjJ%%%JjjJ%%jJ%%%Jjj%%J%%jJJk%J
1700A13j%J%%%jK%jjjJJj%%%%J%j%%J%jJ%%j%%%%%%%jJ%%jJ%%j%J%j%JjK%j%%jJ%%jJjJ%%
1769A12%J%jJ%j%%%%%J%jjJ%%%%%%%%jJ%%%jJjJ%j%%J%%%Jj%%j%%jJJj%%%%%J%%Jjj%%JjJ
1838A12jJ%jJj%jJJjjJJ%%j%J%%J%j%j%Jj%%%%J%%%j%%%Jj%%%%%%Jj%Jj%%jJ%Jj%Jj%%%%%
1907A11Jj%%%Jj%jJj%J%%%%%%jJ%%%jJ%jJ%%jJ%%%%%%%%%%%%%%j%%J%%%%%%jJ%%jJ%%%%%j
1976A10Jj%%%%Jj%J%jJj%JjJ%%%%%j%%%%%J%%%%%j%%%j%KJk%J%%j%%%Jj%Jj%%%%%jJjK%jj
2045A09J%%%%Jj%%J%j%%JjjJJ%j%%Jj%%%%%%%%%%j%Kj%%%%j%%%J%%j%%%Kj%j%J%%%%%j%J%
2114A10%%%%%j%%%jK%j%%jJ%%%Jj%%J%%%%%%Jj%%%j%%%J%j%%J%%%%Jj%%%%%%%%%jJj%J%%%
2183A10%%jJj%%J%j%%%JjJ%%%j%%%JjjJJjJjjJ%%%%%%Jj%%%%%jJj%J%%%j%%%%%%%J%j%%%J
2252A09%%%j%%%J%j%J%%jJj%JJ%jjJ%%%%%%%%%%j%%%%JJj%kJ%J%j%%%%%%%%%%%J%kJ%%j%%
2321A07%JJjJj%J%jJ%%%j%%%J%Jj%jJ%jJ%%%%jjJ%Jj%%%j%J%%%%%%%%%Jj%%j%J%%Jj%%%%J
2390A09jj%J%%%%%%Jj%%%%%%%%%Jj%%j%%%J%jJ%j%%Jj%%%%Jj%J%jJ%%Jj%%j%%JjJjJj%J%%
2459A08jJ%jJ%%JjjJ%j%%J%%%%%%j%J%%j%%%%%%J%%j%%jKjJ%%JkJ%%Jjj%%%%%j%J%%jJ%jJ
2528A07%jKjJjj%J%J%jjJJ%%j%%%J%j%%%%Jj%%%jJ%%%%%%%%jJ%%%J%%j%Jj%jJ%%jJ%%Jj%%
2597A07%JjjJ%jJ%%%jJ%%%%%%%%jJ%%j%Jj%J%j%J%jJ%j%%%%%%%%%J%%j%J%j%%Jj%%%%%%%%
2666A06Jj%%J%%kJ%%%%j%JjJ%%%%j%%J%%%%J%j%j%J%%%J%%jj%%J%j%J%JjjJ%%%j%J%%jJ%j
2735A05%J%jJ%jJ%%%j%JJj%%%%j%JjJjjKj%%%%Jj%J%jJj%%Jj%%j%J%%%Jj%%%JjjJ%%Jj%%%
2804A05Jj%%Jj%J%j%%%%%%Jj%Jj%%%j%JJj%%J%%%%%%%jJj%%%%%%%%Jj%j%J%%%jJJj%%%%%%
2873A05%%%Jj%j%%J%%%%%%%%Jk%J%%jJ%%jJ%%%%%J%jJj%%%j%J%%%%%J%%jj%%%J%%jJ%jJ%%
2942A05j%J%%%%%%%%J%%j%%jJ%%jJj%JjJjJ%%%%j%J%jJ%j%J%%%%j%J%%J%j%%%%%j%J%%%jJ
3011A05j%%%%%%%%J%kJJj%jJJ%%%%%%%%%%%j%%%%j%%%Jj%%%jJj%%JJ%j%%J%%%%%j%J%j%j%
3080A02J%J%%%Jj%%%j%%%%%%%J%%%%%%%%%%%%%%J%%jJ%j%%%jJ%%%%jK%j%%%%Jj%%%%%%j%%
3149A03%j%%%%%%%%jJJj%JjJ%%Jj%Jj%%%%%%jJ%jJ%%%%jjJ%%%%%%%%jJKjjJ%%j%J%jJ%%%j
3218A02J%Jjj%J%k%J%%%J%%%jKj%%%%%j%J%%%%%%%%%Jjj%%%%%%JjJ%%%j%J%%%%J%k%%J%j%
3287A02%J%Jj%%%%%%jJ%j%JjK%j%%jJ%jJ%jJj%%%%%%%%%%J%%%%%j%J%%j%%J%%j%JjJ%%j%%
3356A02%%jK%%%%jJ%%j%JjJ%%j%%%%%J%%j%%%%%%%Jj%%%%%%%%%%%%%%%jJ%%%%%%%jJJj%%%
3425A02%jJJk%%%J%j%%J%%jJjJjJ%%jJ%%%jJ%%%%%%%%%%%%%%jJ%j%Jj%J%%%j%J%%%J%jj%J
3494A02j%%J%%Jk%%%%%%%%%%J%%%%%j%%j%%J%%%%%%%%%J%%j%%jJjJ%%%jJ%%Jj%%%j%%%%J%
3563A01%%Jj%%%Jj%%%%%%%%jJ%J%j%%%%%%jJjJ%Jk%J%%%%j%%J%%jJ%j%%%JjJj%Jj%%J%Jk%
3632A00K%j%%jJ%%%J%jjJ%jJ%%%%%%%j%%%%%Jj%%J%%%%j%JjJ%%jJjJ%j%jJ%%J%j%%%jK%jJ
3701A01%%j%%%J%%j%%%%%%%%J%%%j%%%%%jJ%%%%%%%%%jJJ%j%%%j%J%%%%%%%%jJjJ%%%j%JJ
3770A01%%j%%%JjJj%%J%j%%%%%%%J%%k%J%%%%%%%j%J%%%%%%%jJjJ%%%j%Jj%J%Jj%jJjJ%Jj
3839A00%%j%%%K%%%jj%J%%%%%jJ%J%jj%%%%J%%j%%J%%jJ%j%jJ%%%jJ%jJ%%%%%%%JjJ%%j%%
3908I9jJ%%%Jj%%%%%%%%%%%%%%%%%%%%J%%j%j%JjJ%%%%%%%Jj%%%j%%J%%%%%%%%%%JjJ%j%%
3978I9%%%j%J%%jJ%jJj%J%%%%%%%%%Jj%%%%j%%Jj%J%JjjJ%%jJ%%%j%%%JJj%%jJJjj%JjJ%%
4048I9j%J%jJ%%%%%jJJjj%%%J%j%%JjJ%%%%%%j%%J%%jJ%%%%jJj%%j%%J%%%Jj%%%J%%%j%Jj
4118I8%%%%%%%%%%%%%J%j%%jJJj%%jJ%j%JJj%JjJ%j%%j%J%%%%%%%%%jJ%j%J%%jJJj%jJ%%J
4188I9jJj%%%j%%JjJ%%%j%J%%%%%%%jJJjJ%k%%J%%JjJ%k%J%%%j%%%%jJJjJj%%J%Jj%jjJ%J
4258I8%Jjj%%%JJkJ%j%Jj%%Jj%%%%Jj%K%j%jJj%JjjJJjJ%%jJ%j%%Jj%J%%j%J%%jJ%%%jJ%%
4328I8%%j%%%%JjjKj%%jJJ%jJ%j%jJKk%%%%%%%%JjJj%%%JjjJJjjJJ%kJ%%%JjjJ%%%%%%%%J
4398I8j%%%JjjJ%%%%jJ%%jJ%%j%J%%%%%j%J%%%%%%%%%%jJ%%jJ%%j%%%%%J%%j%%J%j%JjJj%
4468I6J%%%%%jJjJj%%%J%%%%jJjJj%Jj%JjJjJ%%j%%%%JjJj%jJ%%Jj%%%%jJJ%%j%%%%%%%%J
4538I7j%%%%%%%Jj%Jj%Jj%%%%j%%J%%%J%jJj%Jj%%%Jj%jK%j%%%%%%%%j%%%J%%%%%%%Jj%%%
4608I6jKj%%J%j%%jJjJjJj%%%%%%%J%j%JjJ%jJj%J%%%%jJ%%%jKj%jjJJ%j%%J%%j%J%%%jJ%
4678I6jJ%%%j%%%%%%%J%%%jJ%jJ%%%%%%%jJ%%jjK%%%j%%%J%j%%%J%%jJjJ%jj%JJ%j%%%%J%
4748I6jJjjJ%J%jJ%%%j%%J%k%J%%%%%%%%%%Jj%%%%%%%%Jjj%JJ%%j%%%j%J%%%j%J%%%%%%%%
4818I5%%j%%%J%%j%%%%JJjjJ%j%%%Jj%%J%%j%JJj%jJ%%J%j%%%%%%%%%jJ%%j%J%J%j%%JjJk
4888I4%%%Jj%JJj%%%Jj%%j%J%%j%%J%jJj%%jJ%%%%J%%j%jJ%%%J%jJ%%%jJ%jJkJ%J%%%%%%%
4958I5j%%JjJ%%%j%Jj%%%%J%%j%j%J%%J%%j%jJjK%j%Jj%jJ%%%%%%%%%%%jJ%%%JjjJ%%J%jj
5028I3%%JJj%%%%Jj%%jJj%%K%j%Jj%%%jJ%jJj%KjJjjjJJ%%%%%%%%J%%j%jJ%JjjJ%%%%%%kK
5098I4%%%%j%%%J%%%j%JjjJ%J%%j%%Jj%%%J%%j%%J%%%%%jJjJjJ%j%%JjJj%%J%%jJ%j%%%jJ
5168I3J%%%j%%%%J%jj%%Kj%%%Jj%%J%jJ%%%jJj%JjJ%%%%%%%%%j%%J%jjJ%JjJ%%%%%%j%jKj
5238I3J%j%%%Jj%jJJj%JjJj%jJ%jJ%%%Jj%j%Jj%%%%%J%jJ%%jJjJ%%%jJJj%%jJJjjJ%Jk%J%
5308I3jJJjJj%%j%%J%%jjJ%J%j%JjJ%jJ%%%j%%J%jJ%%%jJ%jJ%%%%j%%J%jJ%j%Jj%%%J%j%%
5378I2Jj%%%%%%%jJ%%%%%j%J%j%JJ%%%j%j%J%%Jj%J%%jJjJj%%J%j%%%%JjJ%%j%%%J%%j%%J
5448I3jjJ%%J%%j%%%Jj%J%%j%%%%%%%%%%%%%Jj%J%k%%J%%jJJ%j%%%%%%JJkJ%j%JjJj%%%jJ
5518I2%Jj%%%%%%jJ%%%Jj%%j%%%J%JjJjjJ%%%%%%%%%%%jJ%%%%jJ%%jJ%jJ%%j%J%%jJjjJ%%
5588I1Jj%%jKJk%%%J%j%%Jj%%J%jJ%%%%%jJj%%%%%%j%%JjKj%%%%J%jJjJj%J%j%%J%%j%Jj%
5658I1J%%%%%jJjJ%%k%J%j%J%jKjjJ%%%%%J%%j%%%Jj%%J%jJ%%j%%%%%%%%%%%%%%%%J%j%jJ
5728I1%%Jj%JjJ%j%J%j%%%%%%%jJ%%jJ%%%%%%%%%J%%j%%%%Jj%jJJj%%%%%%j%J%jJ%%%%jJ%
5798I1%j%J%%%%j%JjJJj%%%jJ%jjK%%%j%%%%%JjJjJjjJJjJ%j%%%%JjJj%jK%jJ%Jk%%%%Jj%
5868I0%%%%J%kK%%j%J%%%j%%%J%j%JJjj%%J%%%%Jk%Jj%%%%%%%J%j%Jj%JjJjj%Jj%J%jK%jJ
5938I1j%%%%J%%j%%%%Jj%%%%%Jj%%%%%%%%%%%JjJjJ%jj%%Kj%J%j%%%%%%J%%jJ%j%%J%%%%%
6008I1j%%j%%JJ%%%%k%J%%%%jJ%%%jJ%j%%J%jKj%%%%%%JjjJ%%%%jJ%jJjJ%j%K%j%%jJj%%J
6078I0jJ%%%jJjJ%jJj%Jj%J%j%%%%%%jJJj%Jj%Jj%Jj%%%%J%%%j%%%JjJ%%j%%jK%jJjJ%%jJ
6148I0jjJ%jJ%%%%jJ%%%%%%J%jJk%J%jJJj%%%J%j%jJJ%%jJjjJJ%%%%j%%%%%%j%%%J%jJ%%%
6218H9%%%%%%%J%%jJj%%j%%%%%JjJ%%%%%%%J%kJ%JjJ%j%%Jjj%%Kj%%%%%%j%%%J%%jJj%%%%
6288H8%Jj%%J%%jjJ%%%Jj%%J%%j%%J%%j%%%%%%J%jJj%Jj%%%JjJjJjJ%j%J%%%j%Jj%J%%%%%
6358H9%j%%%JjJj%jJ%%%jJJj%%J%%%j%J%%j%%J%j%%%jK%j%JjJ%j%%%J%%%%%%j%J%%%%%%jJ
6428H9%%%j%Jj%%%%J%jj%J%%%%%%Jj%%%%%J%jjJj%J%Jj%%%%J%k%J%%%%Jj%%%j%JJ%j%jJ%j
6498H7JjJJj%jJ%%j%J%J%j%JjJj%jJ%%J%j%j%%Jj%J%%jJ%%%%j%J%%%j%%%JjJJj%jJ%j%%Jj
6568H7J%%Jk%J%%%%j%J%%Jjj%Jj%%%%%%Jj%Jj%J%%%%%%%jJjJJk%J%j%J%jJ%jJ%j%%%%%%J%
6638H8Jj%%%j%Kj%%jJjjJj%K%j%Jj%Jj%%jJ%%%j%J%%J%%j%%%Jj%Jj%%Jk%JJj%Jj%J%kJ%Jj
6708H7%JjjJ%%J%j%%%%%%%%Jj%%%JjjJJ%j%j%%J%j%J%%%%JkJ%%%%%%jJjJ%%j%%J%J%%%kJJ
6778H8%%j%%%jJ%jJ%%J%jJ%j%jJjJ%%%%%%%%%%%%%%%%%%%%%%%jJ%%%Jj%%%jJj%JJj%%%%j%
6848H6%%J%%j%%%%%%%%%%%%%JJjj%J%%j%%%%%%J%%jJ%%%%J%jj%J%j%jJJjJ%%Jj%j%%%JjJ%
6918H7%%%%jJj%Jj%%%%%%%%%JkJ%J%%%j%J%%%j%%%J%j%%%J%j%%%%%j%J%Jj%%jJ%j%%J%%%%
6988H6%%%%jJJj%%%%%jJ%%%%%%%jJj%Jj%%%%J%jJJj%%jJj%J%%%jJ%%%jJ%jJj%J%j%J%%%j%
7058H5%JjJj%%J%%%j%JjJj%Kj%%%%kJ%%%%%%%%JjJ%%j%%JjJ%jJjJ%j%%%%%%Jj%%J%J%jjJ%
7128H6j%%%JjJ%jJ%%j%%%Jj%%%%%jJ%J%%%%%%%jjKj%%%%%%Jj%J%%j%Jj%%J%%%%%%%%j%%%%
7198H5%%%%%%%%j%J%%%Jj%%%%%%%%%%Jj%%%%%%%%%%%%%%%%%%Jj%%Jj%%j%JjJ%%%%%jJ%%%j
7268H4%%JjK%%j%jJ%%%%%%%%%%%%j%J%J%j%%%%j%%%J%%jJ%%%%%%%%%%j%Jj%%jJ%%JJ%j%%j
7338H4J%%%%%%jJ%%%j%%JJ%k%%%J%%%jJ%%%%%jJ%%jJ%%%j%%J%j%Jj%%%JJjj%%%%%J%%%j%%
7408H4J%Jj%%%%%j%%%Jk%Kk%J%Jj%J%%kJj%JjJjJ%J%%jJ%jJ%jjJJ%%j%%%jJ%%Jj%Jjj%%J%
7478H4jJ%%J%jJj%%%%%%%Jj%J%%j%%%%J%%%jjJ%%%Jj%jJ%%%jJ%%%%%%%%%%%%%%%j%J%j%J%
7548H4%j%JjJ%%Jj%%Jj%%jJ%%%%J%jj%Jj%JjJ%Jj%jJ%%%%%%%j%%%%jJ%J%%%%j%jJ%%JjJ%J
7618H5k%J%%%%%%j%%%Jj%J%%%jJ%%%%jJjJ%jJj%%%%%%%J%kK%jjJ%%%%%Kj%%jJ%j%J%j%%jK
7688H4%%%%%%%%jJj%J%jjK%%jjJJj%%Jj%%%%%%%%J%j%%%%jJj%JJj%%j%JJ%%jJj%%%%%J%jj
7758H2JJJj%jJjJ%j%JjJj%%Jj%%%J%%j%%Kj%%%%kKjJ%jJj%%%jJ%%%Jj%J%j%%%jK%j%%%%%%
7828H3%%j%JJ%j%%%%%%%%jJJjjJ%Jjj%J%%%%%%%Jj%jJ%%%%%%%%Jj%%j%J%%jJjJ%%j%%%J%j
7898H2JjJ%%j%%J%%%%%%%%jJ%%%%%%%%%%j%JjJj%J%j%%%J%j%%Jj%%J%%%j%%%%J%%%%%%j%%
7968H2%j%J%%%%%%%%J%%%jjJ%J%j%j%J%%%%%%J%jJ%jJj%J%%j%%%%%%kJJJjJjJ%kJ%%j%JJ%
8038H3j%%%%%JjJ%%j%Jj%%%%J%j%Jj%%Jj%%%%JjkK%%J%j%Jj%Jj%%%%j%J%Jj%%jJJJj%j%%%
8108H2%%%%jJ%j%%%Jj%J%j%J%%%%%j%J%%%Jjj%J%%%%%%jJj%%J%%%%j%%%%%J%%jJ%j%J%jJ%
8178H2%Jj%%j%%J%%%%%%%%jJ%%%jJ%%%%j%J%%jJj%%%%J%%%j%%%%Jj%%JjJkJKjjJjjJJkJ%j
8248H0J%J%%%j%%J%%jJ%%%%%%%jJ%%%%kJ%%jJJ%j%%J%jJj%J%%%j%Jj%%J%%j%%%J%%j%%J%j
8318H1J%jj%J%%%%%%%%%%%j%%J%Jj%jJ%%j%%JJj%%jJJkK%jJj%%%jJ%%%%%%j%%J%%j%J%%jJ
8388H1Jj%j%%J%%%%%Jj%%%%%JjJj%%%%%J%j%%%j%%J%j%J%%%%%%j%%J%%%jJ%%%%%%%j%%Jjj
8458G9J%%J%%%%%%%jJj%%%%%%%J%%k%JJjJ%j%JjJ%%%j%%J%%%J%jjJ%jJjJ%%%j%%J%j%Jj%%
8528H0%%%%jJ%jJJj%J%%j%j%J%%%J%%%%jJj%JjJ%%%%%jJ%j%%%%JjjJJ%j%%%%%J%%j%%%%%%
8598H0J%%%j%Jj%JjJj%%%%%%Jj%%%%%%%%jJ%%%%Jj%Jj%Jj%j%J%%%%J%%j%%%%%%%%%%%j%J%
8668H0%%%JjJ%j%%%j%%J%%%%J%j%%jjJJ%%%%jjKj%J%%%jJ%jJ%Jj%%%%%j%Kj%%%%%j%J%%%%
8738H0%%j%J%jJ%%%%Jj%Jj%%%%%Jj%j%%Jj%J%jJ%%%%%j%%J%jJ%%jJ%jjJJ%%j%J%%j%%%%%%
8808G9%%%%%J%k%J%%J%Jj%Jj%%jJ%%%j%Jj%%%%Jj%Jj%JjjJjJJj%%%%%JjjJ%%%jKj%%%%%%j
8878G8J%%%JjJjJj%%%J%j%J%%%jJ%jJj%%%%Jj%%%%%jJ%%%Jj%jJ%jJ%Jj%%J%%%j%%%%Jj%%J
8948H0%%kJ%%%%%%%jK%%j%%%%Jj%%%J%%j%Jk%J%%Jj%J%%jj%JjJ%j%%%J%%%j%JjJ%%%%%j%J
9018G9J%j%Jj%jJ%%jJJj%%%%%j%%%JjJ%%%%%%%jJjJ%j%%J%Jj%Jj%%jJj%J%jJ%%%%%%j%J%%
9088G9jJ%%%%jJ%%jJ%%%%%%%%jJjJ%%%j%JjJ%j%%%Kj%jJ%%%%%j%%%J%j%%%%%%%%%%%%%JjJ
9158G9j%Jj%%%Jj%J%%jJ%j%%%%%J%j%Jj%%%%%%%JJjj%J%j%Jj%%%jKj%Jj%%%J%%jJj%%%%j%
9228G7Jj%J%%Jj%%%%%%Jj%jJjJJj%%%%%%%jJ%%%%jJJjJ%j%%JjjKkJJ%j%J%j%%JjjJ%%jJjJ
9298G8Jj%jJ%jJ%%%%%j%J%%%%jJj%K%j%%%j%%%%J%%jJ%Jj%%%j%%J%%%%%%%%%Jj%%%%%%j%%
9368G7%%JjJ%%%%%%j%Jj%jJJ%jJ%%%%%%Jj%j%%%J%j%J%%%%j%%%%J%%jjJ%%%J%%j%J%j%%%%
9438G7jJ%Jj%%%JjJj%%%J%jJ%%jJ%jj%JJ%%%%%jj%K%j%%J%%%j%%%%J%jJ%%%%%%%%%%jJjjJ
9508G7%J%j%%%%%j%JJ%%%%j%J%jJjJ%%j%J%j%%jJj%%%%JJ%%j%%%JjjJ%%jJ%jJ%jJj%J%%JJ
9578G9kJ%jJj%%%%%%%%J%jJkJ%%%%%%%%%%Jjj%%J%%%%%%%JjjJ%%J%j%%J%%j%%jJ%%%%j%%%
9648G6%%%JJj%%%%%j%%%%%JjJ%%jJJj%JjJjjJ%Jj%Jj%j%%%JjJ%jJ%jJ%%%%%%j%%Jj%%J%jJ
9718G7%%%%%J%j%%%%%jJ%%%j%jJ%%%jJJ%%j%J%%Jjj%%%J%%jJj%Jj%%JjJ%%%%%%%%%Jjj%%J
9788G7%%%%%j%J%%j%jJJ%j%%J%j%J%%jJ%%%%%%%jjJ%%%JjjJ%%j%JJ%j%%j%%JJj%Jj%J%jjJ
9858G6Jj%JjJj%%%%J%%jJj%%%%%%Jj%j%%J%%j%J%%%%jJJjj%%J%%jJ%jJJj%%%%%%j%%J%%%%
9928G6j%J%%%%%%%%%%%JjJj%%Jj%%%JjJj%%%J%%jj%J%%%j%%%J%jJ%%%%%j%J%jJJj%%%%%%%
9998G6%jJ%j%J%%%j%%%JjJjJ%%%%%%%j%%%%J%j%JjJ%%j%jJ%%%%%%J%j%%%J%j%Jj%%%JjJ%j
10068G5%J%%jJ%%%%jJjJ%%%%%jJ%%jJj%%%%JjJj%%%%j%J%%Jj%%%%%%jKj%JJj%%%j%%%%%%%
10137G5%%%jJJjJ%j%%j%%%JJ%j%JjJ%jJ%%j%%%Jj%JjJj%%%Jj%Jj%%%%%Jj%%%JjJ%jJjJjJ%
10206G6j%%%%%J%j%%%%%%jJ%Jj%J%jJjJ%j%%%Jj%%J%%%j%%%%%%%%%%j%%%J%jJjJ%%%%%%%J
10275G6%jjJ%jJ%%%%%%%%%%%%J%jjJ%%%%j%%J%%%%%%j%Jj%%%%%J%%%%%%jJ%%%jJ%%%%jJ%j
10344G4%JJjJj%j%Jj%J%%j%%%J%%%%j%J%%%%j%%J%%%%%%%%Jj%%%jJ%%%%Jjj%%J%%%%%jJ%%
10413G5%%%%%Jj%%%j%J%jJj%%%%%%%%%%%%J%j%%%%%%%%jJJjj%J%%%j%%%J%jJJ%j%%Jj%JkJ
10482G4JjJj%Jj%%JjjJ%%Jj%J%%j%%jJ%Jj%%%jJ%Jj%%%%%kJ%J%J%jJj%Jj%%%%%%%jJ%%%%%
10551G4%%jJJ%j%J%%j%%%%%%J%%j%J%%j%JjjK%j%%%%%Jjj%JjJ%%%jJ%%%J%j%jJ%j%JJkJ%j
10620G3J%j%%JJ%%j%%Jj%jJ%jJ%%%jJ%%%jJ%j%%Jj%Jj%JjJ%%%%j%Jj%JjJj%%%J%Jj%%Jj%%
10689G4%%%%%%jJJj%%%jJ%jJ%%%%%j%%JJj%j%%J%J%jjKj%%j%%J%jJj%Jj%JJk%Jj%JjJ%jJ%
10758G4J%%jjJJj%%jJ%j%%%Jj%%%%J%%%%%Jjj%%%%%%J%j%%%%%%J%%%%%%j%%%JjjJ%J%j%%%
10827G3%%%%%%%Jj%%%%%jK%%j%%jJ%%J%j%jJJjJj%J%jJ%j%jJ%%%j%JJjjJJ%j%%%%%%J%%%%
10896G4%%%j%%Jj%%%%%J%%%j%Jj%%Jj%jJ%J%j%J%JjjjJ%%%%%jJ%jJj%J%%%%%%%j%JJj%%%J
10965G4j%%%J%j%J%%jJjJ%%j%%%%%%%jJ%%%%%j%%J%%%%%Jjj%%%%%J%%%%%%j%%J%%%%jJj%J
11034G3%%jJj%%%%%%%%%%%%J%jJ%%j%JjJJ%jJj%jjJJj%J%%%%%%%%Jj%%j%%J%%%j%%%J%%%%
11103G3%jJ%%%%%%%%%%%%%%%%%%jJj%%%J%j%jJ%%%%Jj%%%%%%%%jJJjJ%j%%%j%JJ%%%j%jKj
11172G2%JjJ%j%%JJj%%%%j%%Jj%%%%%%%J%%%j%%%%%J%%j%%%%Jj%Jj%J%%%%jJjJj%%%%%%%%
11241G2%%%%%Jj%%jJ%%J%%j%%Jj%%%%%%%%%%%%J%kJ%%JjJ%j%%%%%JjJj%j%%J%%%%j%%JJj%
11310G2JjjJ%jJj%J%%%Jj%%Jj%J%j%JkJ%%%%J%%%j%%%%%%%%Jj%%%%Jj%%%%%%Jj%%%%jJ%%%
11379G2%%%%%%jJj%%Jj%%%J%jJj%J%%%Jj%jJ%%%j%%%%J%jJ%%%%%%J%k%%%J%%jJ%j%Jj%%Jj
11448G1%J%jJj%%%Jj%J%%%%%%j%%%J%%j%J%%%j%%Jj%J%%jJj%J%jjJ%JkJJjJ%jJ%%j%%%%J%
11517G2j%%JjJ%%%%j%%%J%j%%Jj%%JjJ%%%j%%%jJjJ%jJ%%%%%%j%JJj%JjjJKjj%%j%J%%%j%
11586G0%J%%%%j%%JjJ%%%Jj%%%%%%%Jj%%J%%kJj%%%JJjj%J%%%J%%jJj%j%J%%%%%%J%j%%%%
11655G1Jj%%jJ%%%%%%%J%%j%%%%%jJ%%%%%%%jJj%J%%Jj%%%%%jJjJ%%%%%%jJ%%%%%%jJ%j%%
11724G0J%%%%%%%%%%J%jjJjjK%%%%%%%%%JjJ%jjJ%%%%J%kJ%j%%J%j%jJJ%jJj%J%%jJ%%%%%
11793G1%j%J%%jJJj%%j%%J%%j%Jj%%jJ%%jJJj%jJ%%%%J%%%j%%JjJ%j%%%%J%j%JjJ%%%%jJ%
11862G1%%j%%%J%%jJjJ%%j%%Jj%%%JjJ%j%Jj%%%%Kj%jJ%j%%%%Jj%J%j%%%%%%jJ%%Jj%%%%%
11931G0%%%%J%j%%%%JkJ%Jj%%%J%jJ%%%%%jJj%j%J%%%jKjj%J%%jK%j%JjJj%%jJJj%%%%%%J
12000G1%%jJj%%%%%%%%jJ%%%%%%%%j%JJjj%J%%%jJj%JJj%%%%%%%%%j%%J%jJjJjJ%%%%%jJ%
12069G0jJ%%Jjj%%J%%j%%%JjJj%J%j%%J%%%%jJ%j%J%JjJ%j%%%j%J%Jk%J%%%%%jJ%%%%%%%%
12138G0%%%jJJjJ%kJ%Jjj%%%%JjJ%%jJJk%%%%Jj%Jj%J%jJ%%%jJ%%j%%%%%%%%%%%J%jJ%j%J
12207G0%jJ%%kJ%jJj%J%%%%J%j%%%%%Jj%%%%jK%%%k%KJjj%J%%j%J%j%%%%JjJj%Jj%%jJ%%%
12276F9%%JjjJ%%%%%%%J%jJ%%j%%%j%J%%%%%%%%Jj%%%%%Jj%J%%%j%Jj%%%%Jj%Jj%Jj%%%%%
12345F9%%%jJ%%Jj%%%%jJ%%%%%%Jj%J%%j%%%Jjj%J%%%j%Jj%J%%%%%%j%JJj%j%%%Kj%%j%J%
12414F9%%%%Jj%%%%%%Jj%%%%%Jj%%j%%J%jJ%%jJ%%%%%%j%J%j%%JjJ%%%%Jj%%j%%%J%%jJ%%
12483F9%%%%%j%%Jj%%J%%j%J%%Jj%%%%jJ%%jJ%%%%j%J%%%%j%JjJj%%%%Jj%Jj%J%%%%jJj%J
12552F9kJ%jJ%J%JjjJj%J%%%j%%%%%%%%J%j%%%%%%%%%%KjkK%j%J%%jJj%jJ%%%jJJj%%J%jJ
12621F9%j%%%%JJk%%Jj%jJ%j%J%%j%Jj%%J%%jJ%J%j%Jjj%J%%%%Jj%%%%jJ%jJ%%%%%%Jj%%%
12690F8%%%%%%jJ%%%%%%%%%%Jj%%%Jj%%%J%j%jJjJ%%%j%Kjj%J%%%%JjJ%%j%jJJj%jJJj%%J
12759F9%j%%%j%J%%%%J%%j%%%%jK%%jjJ%%%%j%J%%Jjj%%J%%%%%%jJ%%%%%%j%JjJ%%jJ%%J%
12828F9j%%%j%%Jj%%%%%%jKJj%jJ%jJj%J%%kJ%J%%%j%Jj%%%J%jJ%%%j%%Jj%J%%%%jJ%jJ%%
12897F8%%%%j%%%Jj%%J%jJ%%%%%j%K%j%jJ%j%%%Jj%J%%j%J%%J%j%%j%JjJjJj%J%%j%j%%Jj
12966F6J%Kjj%%JjJ%j%J%%j%%%j%J%J%%jjJJj%%%%%%Jjj%JJ%%%j%%Jj%%%%J%j%%jJJ%jjJj
13035F6J%%%Jj%%%jJ%%%j%J%%%JjJj%%%%jJjJ%%%%%Jj%%JkJ%%%%%j%JJ%%%j%J%j%%Jj%%%%
13104F7%Jj%%%%%%%jJ%J%j%%jJ%%%%%%%%%%%%%%%%%%%%%%j%J%%%%J%j%j%JjJJj%%%%%%jJ%
13173F7%%%%%%%j%%Kj%%%Jj%%%%%%%%j%J%%%jJ%jJJj%%%jJj%%%Kj%%%%%jJ%j%%%JJ%j%%jJ
13242F7%jJ%%jJ%%%%%%%jJ%%JjjJ%%%j%J%j%J%%jjJ%J%%%%j%%J%jJ%j%%%%%JkJ%%JjJj%J%
13311F7%%j%Jj%%%Jj%%%J%%%jJjJ%jJj%%JjjJ%jJ%%J%j%%%J%j%%Jj%%%%%Jj%%%J%Jjj%%%%
13380F6%J%%j%%J%%j%%J%j%%%%%%Jj%KjjJ%j%J%%j%%J%%jJ%%j%%jJ%%%%jJ%%J%j%%%%%jJ%
13449F6Jj%J%j%%jJJj%%%%jJjJ%%Jj%%%J%jJj%%%%Jj%jJJjJj%%%%%%%jJjJjJ%%Jj%%jJjJJ
13518F7%jjJ%%%%%%Jj%J%jJj%Jj%%Jjj%%J%j%J%%%%%%j%J%%jJ%%%%%%%Jj%%%%%Jj%%%%jK%
13587F7%jj%J%%%%%%%%%%%%j%JjJ%jJ%%%j%%%jJ%%J%jJjJ%jJ%jJ%%Jj%%JkJ%jJJjjJ%%%j%
13656F5J%%%%jJ%%%%%%%j%%Jj%JjjK%%%jJj%JjJj%JjJJj%j%%%jJJj%J%%%jJjJJj%%J%j%Jj
13725F6j%%J%j%J%%%%%kJJj%%%jJJ%%%%%%%j%%%%%J%%%j%%%%%Kj%%j%%%%%Jj%%%%Jj%%J%j
13794F5%%J%j%%%%%%Jj%%%%%%%%%%%Jj%%%j%%JJj%%%J%j%J%j%%Jj%%%jJ%%%%%%jJJj%%jJj
13863F4%J%%%%%J%%%jJ%jjJ%j%%J%%Jj%%%J%jjJ%%%%jjK%%%%%%Jj%jJJjJ%jJjj%J%J%j%J%
13932F6%j%%%%%%%%j%%JJjj%%%J%JkJ%%%jJ%jJ%%%%%Jk%jJ%J%jJ%%%%%j%J%%jJ%%%%kJ%J%
14001F5%%j%J%j%J%J%j%j%%%Jj%%Jj%J%jJj%%%J%%%j%%%JJj%%Jj%%%jJ%%%jJ%%%%%j%J%%j
14070F4J%j%jJJjJjJ%jj%K%%j%%J%%%%j%%Jj%%%%JjJ%%%j%%jJ%j%K%%jJjJ%%%j%JjJ%%%%j
14139F4%Jj%JjJ%%%%j%J%%%j%%%%%JjJjJ%j%%JjjJ%Jj%J%jjJJ%%jjJ%%%J%%%%%%%j%JjJ%j
14208F4Jj%Jj%J%%j%%%%J%j%%%%%JjJ%%%jJkJJ%%j%%%%%%%JkJJjJjjJ%J%%%%%j%j%J%%Jj%
14277F4Jj%%Jj%%%%%%%%%%%jJ%%%%%j%J%%%%j%J%%%%J%j%JjjJ%%j%J%%%%%%%%%%%Jj%%%Jk
14346F3J%%%Jj%%Jj%%%%%JkJj%J%jJ%%%%j%%J%jJjJ%%j%JJj%%%%%%jJ%jJ%%%j%JjJj%%JJ%
14415F5jjJ%jJ%%jJ%%%%Jj%%%jJ%J%j%%%j%J%%jJ%jJJj%%j%%%%J%%%jJ%%%%%%%%%j%%Jj%K
14484F5jjJ%Jj%%%jJJj%%%%%%j%%J%Jj%%%%%%%Jk%%%%J%%%j%%Jj%%%%%%J%j%%jJ%%%%J%j%
14553F3JjJjJ%%%%%%jj%JJ%jJjJ%%%%%j%Jj%%%%J%j%%%%%%J%%j%Jj%%%jJ%%%Jj%J%j%jJ%J
14622F4j%%jJ%%%Jj%J%jJ%%%%%j%%j%J%%J%Jjj%%%J%%%j%%JjJkJ%%jJJj%j%JjJ%Jj%%%%%%
14691F3%%%%%%j%%JJj%%J%j%Jj%%%%Jj%%jK%j%J%j%%Jjj%%J%%%%%%J%kJ%J%j%%%%J%%jjJ%
14760F3jJ%%%j%J%%JjJj%Jj%%%%%%%%jJ%%%%%%%jJ%jJjJj%%%JjJjjK%JjjJJjjJ%%%%jJ%J%
14829F4%%jJ%%j%%jJJ%j%j%JJj%J%%j%%%%j%%K%jJ%j%j%Jj%JkJ%%J%j%%Jj%J%JjJ%jjJ%%j
14898F2JjJj%%J%%j%J%%%Jjj%jJJJj%%j%J%jJ%j%%Jj%%%J%j%JjjJ%%J%k%JJj%%%%%%%%%J%
14967F3j%J%%jJ%%j%J%j%Jj%jJ%%J%%%%%%%%j%%JJj%%j%J%Jj%%j%J%jJ%%%%j%JjJ%jJjJj%
15036F2%%J%jJjj%KjJj%%jJ%%J%j%%%%%%jJJ%j%%Jj%%J%jJ%jJkK%j%J%%%%j%%Jj%%J%j%J%
15105F3%%%%%jJjJj%JjJ%%%jJJj%j%%%%%%%%%%%Jj%%jJ%j%J%%j%J%Jj%%jJJj%%Jj%j%J%j%
15174F1J%j%J%%%%%%%%%j%JjjJJ%%%j%%%%JJj%%%%%J%%j%jJ%%j%%J%j%%%J%j%%JjJj%%J%j
15243F1J%%j%%%JjKj%%jJjJjJjJ%jJjKjj%J%%%%%jJ%%%%%%j%JjJ%%j%%%J%%%%jJ%%%%j%Jj
15312F1%%%J%jJ%%%%%%%j%%%%%Jj%J%%%%j%J%j%J%%jJjJ%jJ%%%%jjJJ%%jJj%%%%jJJ%jJj%
15381F1%%jJ%J%jJ%%%jJ%jJ%jJ%jJ%jJ%jJjJ%j%J%jJj%%%%%JjJj%J%jJ%j%%%%%%%%%J%%j%
15450F1%Jj%%%%%J%%j%%%%Jj%%%J%%jJjjJJj%J%j%%%%%%%%%%j%J%JjJJjj%%%%%%j%J%%%Jj
15519F1jJ%%%%%%%%JkJJ%j%%%%%%J%j%%%%J%kJ%%%J%j%%%%%%%%j%%J%%%%J%jjJJjj%%%J%%
15588F1%%j%JjJ%Jjj%%J%j%J%%%%Jk%Kj%%%jK%%%j%Jj%jJ%%%%%%%jJJj%%%jJ%j%JjJj%J%j
15657F0J%Jj%%%%%%%jJ%%%%jJ%jJj%J%jJ%%%%%%%Jjj%J%%Jj%%%%%j%%J%jJJ%j%%%%%%%jJ%
15726F1%%%j%J%%%jJ%%%%j%Jj%%%%%%J%%%jjKJjj%J%%%%%%%jJ%%jjJ%J%%%jJjJ%jJj%%j%J
15795F0%%%J%%j%%%J%jjJjJJj%Jj%%%%%%%jJJj%%%%%%%%%J%jJ%%j%J%%jJj%%j%J%Jj%J%j%
15864F0%%%%JjJ%%%%%j%J%%j%Jj%J%%j%%JjJ%j%jK%jJ%%%%j%%%Jj%%Jj%%J%j%%%JkJJ%jJJ
15933F2jj%J%jJ%j%J%j%JjjJJj%jJ%J%%j%jJ%%%JjJjj%%J%%%J%j%j%J%jJ%%jJJj%%%%Jjj%
16002E9J%jJJj%%%Jj%%%%%Jj%%%%%%Jj%%J%jJj%%%%%%%%Jj%J%j%%J%j%J%j%%jJjJ%jJ%%Jj
16071F0%jJ%%%%j%%J%%%%Jj%%%%%%j%J%%%%%%j%%JJ%j%%jJjJj%%%J%j%J%%jJ%%%%jJ%%j%J
16140F0%%%jJjJ%%%%jJjJ%%jjJJjJ%%%%%%%j%Jj%%%%J%j%Jj%%%J%%j%%JjJ%Jjj%%Jj%JjJj
16209E9J%j%%%%%%jJ%J%j%J%j%Jj%%%%J%%%j%%JJjjJjJ%%Jj%%%%%jJ%j%%%%%J%%%%j%%%%%
16278E9%%%jJ%%%Jj%J%%j%%J%%%%%%j%JjJ%%%%%j%%%J%j%%J%%j%J%%j%JjJ%j%JjJ%%jJ%j%
16347E9%%%%%%%%%j%JjJ%%JjJ%j%j%%%%J%%%%j%%%J%%JjJJjj%%%jJ%%%Jj%J%jJ%jjJ%%%%%
16416E9Jj%%%%%%%%%%%%%%%%%j%KjJj%%%JJk%%%%%%%%Jj%j%J%%jJ%j%Kj%J%j%%Jjj%%J%%%
16485E9%J%j%jJ%jJ%%JjJj%jJ%jJ%%jjJ%J%%j%%%%JjJ%%%j%J%jJ%%j%J%%%j%%JjJ%%%%J%j
16554E9%%Jj%jJ%Jjj%J%%%J%jj%J%jJ%%%J%Jkj%%%JjJ%%jJ%jJ%%%Jj%%kJJ%%%%jJj%%J%%j
16623E8JjJ%%j%%%%%%Kjj%%JJj%%%%jJ%%%j%J%jjJ%J%jJ%%j%%J%%%%j%%%JJjj%J%%j%%%%%
16692E8J%j%%%%%%J%%jjJ%Jj%j%J%%%%%%J%j%JjJ%j%JkJ%%%%J%%%jJj%%%%jJ%J%%j%%J%%j
16761E8%Jj%%J%j%Jj%%%J%%%%jJj%%J%%j%%%%J%%j%%J%%%j%J%jJ%j%Jj%%%JjjJJ%jjJJ%jJ
16830E9kJJ%j%%%j%%%JJ%jjJJj%%%%%%%%%Jj%J%j%%%J%jJ%j%%%%%kK%%%j%%J%%%%jJ%%%%%
16899E8%%%%%jJjKj%%%%%%%%%%j%%J%J%j%%jJ%%jJ%%J%j%jJJjjJ%%%%Jj%%%%%%%%%%%jJj%
16968E7%J%%%%%%%%jJ%jJ%%%%%%%j%%%J%%jJ%%%%jJjJ%%%jJ%%%J%%%j%%%j%%%%J%%%%%%%j
17037E7J%%j%J%jJ%jJ%%%jJj%%%J%%%%jJ%JjjJ%jJ%JjjJ%jJ%%%%%j%%%%%%J%jJ%%%%Jj%%%
17106E8JkJ%jJ%%%j%%%J%%%%%%%j%J%jJjjK%%Jj%Jj%j%%jKjJ%jJ%%%j%J%%jJ%%%%j%j%jJJ
17175E7%Jj%JjJkJ%%Jj%%jJjK%j%%%%Jj%J%jJ%%jJj%Jj%%%%%%%%%%%%J%%%jJ%jJ%j%%%%%%
17244E7jJ%%%jJ%%J%%%%%j%Jj%%Jj%J%%J%jj%J%%j%%jJj%%%J%%%%%jJ%%%%%j%Kj%%%Jj%%%
17313E7%Jj%j%%J%%%J%%j%%%%J%j%jJ%%%%%Jj%%Jj%J%%kJ%%%%%JkJ%%%jJjJ%%%%jJJ%jJ%j
17382E7%%%%%%%jJ%%%%%%%j%J%%%Jj%%%%J%%j%%jJ%%%jJJjjJ%%jJJj%%%j%J%%Jj%%%%%jJ%
17451E7jjJJ%%%%jJ%%%%%%jJ%%jKj%JjJj%%%%%%%%%%%Jj%%j%%JjJ%j%%J%%%%%J%k%%JjJ%j
17520E6%%%%J%j%JJjjJ%%%j%%J%%%j%%%%%%Jj%%Jj%%JjJ%%%j%J%jJjJ%j%%%Kj%%%j%%%%%%
17589E6%J%%%%j%jJJj%%J%j%J%jJjJ%jJ%%%jJ%j%JjJjJ%j%jJ%%Jj%%Jj%J%%%%%j%%%Jj%%%
17658E6%%%J%j%j%%JjJ%%J%j%%%%J%%%%%j%J%%j%%jJ%J%%jJj%%jKj%%%JjJ%j%%J%%Jk%%%J
17727E7Jjj%Jj%%Kk%J%j%%%%J%%j%%%%%j%JJj%%%J%%jJj%%%%%%J%%kJJjj%K%%jjJ%%%J%jJ
17796E7j%%J%jjJ%%Jj%j%J%%%%jJJjj%J%Jj%jJJ%%j%%jJ%%%jJj%J%%%%%%%%%%%jJ%%j%J%%
17865E6%Jj%JjJj%%Jjj%%%%J%%%%%%%%%%j%JJ%j%%%%%jJ%j%J%%%j%J%jJj%J%%%Jj%%%jJ%%
17934E6j%%J%j%%%%%%%%J%%%%%%%%jJ%%j%%Jj%%Jj%J%jJ%jJj%%%J%jJ%%%%jJ%jJ%%%%%%%j
18003E5%J%%j%%%%%%%%J%j%%%%%%%J%jJ%%%jjJJ%jJj%%%%J%%%%j%%%%%%%%%%Jj%%%jJ%J%j
18072E5%Jj%%J%j%J%%j%Jj%%%%%%JjJ%%%%%%jJJj%%jJj%%%J%j%%%%J%j%%%J%%j%%%JjJ%%%
18141E6%%jjK%%%%j%%%J%%j%%%%Jj%J%%j%%%J%j%%J%j%%JjjJ%%%%J%j%%Jj%%Jj%%%JjjJ%%
18210E5%jJ%J%Jk%%%J%%%jJj%Jk%%J%%%jJ%Jj%%%%%%%%%Jj%%J%kJJj%jJ%%%%%J%jJ%%%j%%
18279E5j%JJj%J%j%%j%%J%%jJj%%%J%%jJ%%%%%jKj%%%j%JJk%%%Kj%jJjKj%%%J%j%%Jj%%%%
18348E5J%jJ%j%%%%%%%%%%%%%%%%%%j%JJk%%Jj%%J%%jJ%j%J%%%%jJj%%J%%%jJ%j%J%%%%Jk
18417E4%J%%%%%j%%%J%%Jj%jJ%%%%%%%j%%%J%JjJjj%%J%%%j%J%%jJjJ%%j%J%%Jj%J%jj%Jj
18486E4J%%%%%j%%JjJ%%%%j%%%%%%%%J%j%%JjJjJ%jJj%%J%j%J%%%j%%%%%%%J%%%%%Jk%%J%
18555E5j%%%J%k%JJ%%jkJJJjJjJ%%%j%JjJ%%%%j%%Jj%%%J%j%%%Jj%%J%%j%Jj%Jj%%Jj%%%%
18624E4%%Jj%%%%%J%kK%%%j%%jJ%jJ%%Jjj%JJj%J%j%%j%J%%%J%jJjJj%%%Jj%%%%JjjJ%%%J
18693E5j%%Jj%J%j%%%%J%jj%%%%J%JjkK%%%Jj%Jj%JjJ%%j%J%j%%%Jk%%J%%J%j%%%%%%j%%J
18762E4%%Jj%jKj%%%j%J%%%%%%%%%Jj%%%jJ%%jJ%%%j%%J%jJ%%%%%%%%JjjJ%%%JjjJ%%%J%j
18831E4%%j%%J%%%%%%%j%%J%j%%J%%%Jj%%Jj%Jj%%%J%j%%%Jjj%Jj%J%%j%Jj%J%%jJ%%%j%%
18900E3J%%jJjJ%%%%jJ%jJjJ%j%J%%jJ%j%Jj%JJj%j%%%Jj%%%%%%JjJ%jJ%%jJ%%j%%J%%j%%
18969E3Jj%Jj%jJJ%%%%jJjJ%jJ%Jj%j%%JjJ%jJ%j%JJj%j%%%%Jj%Jj%%J%j%%%%J%jJ%%jJ%j
19038E3J%%j%%J%%%j%%%%J%%%jJ%%%jJ%J%k%JjJjJjKjkJ%%%%%%%%JjJ%%%%j%JjJj%J%%%j%
19107E3J%j%%jK%j%%J%j%jJjJ%%%%%Jj%%%%Jj%jJ%Jj%J%jJ%j%jJ%%%%%%%%J%%j%Jj%%%%Jj
19176E3Jj%J%%j%%%Jj%jJ%%%jJJj%Jj%%%%%%Jk%J%jJ%%J%%%jJj%jJJj%%J%jJj%%%%jJ%%J%
19245E4jJ%%j%J%j%%%J%jJ%jjJJkJJj%%Jj%Jj%%%J%kJ%%%%%%%j%K%jJj%Jj%%%%%%JjjJ%Jk
19314E2J%%%j%%J%%%%%%%%%%%%%j%J%%%J%j%%%%%%%%Jj%Jj%%j%%J%%%%%%%%%%jJ%%%%%%%%
19383E3%%%j%J%jjJ%%%%%%%%%K%j%%j%J%%%Jj%%kJJj%%J%jJ%%%jJ%%%j%%JjJ%%jJ%%%%%%%
19452E3%%%jJ%j%%J%jJ%%%%%%%%j%%Jj%%%%JjJjjJ%%Jj%%jJ%Jj%%%%%%%%J%%j%%%%%%J%j%
19521E2%JJj%%j%Jj%JjjJ%%%%%%%%%%J%%%%%%%%%j%J%jJj%J%jJ%%j%%%%%J%%%%jjJ%%JjjJ
19590E2%%%JjJj%Jj%%%J%%%%%%%j%%Jj%%%Jj%%Jj%%%J%j%%%%jJJ%%jj%J%Jj%jJJJk%%Jj%%
19659E2%Jj%%%%%%J%j%%%%%%%%%%%%%%Jj%%%%%%%%%%JjjJ%%Jjj%J%%%%%%%%%%jJ%%%%%%%%
19728E2%%%%%%%%%%%JjjJj%J%jJ%%%%%%%%%Jj%%%%%jJ%%%j%J%j%J%%%%j%%JjJJ%%jjJ%%%%
19797E2%%%J%%%jj%J%%%%%%%%%%Jj%jJj%J%jJJ%j%%JjjK%j%jJ%%%%J%k%JjJ%%%%%jJkJ%%J
19866E2%%%j%%J%J%%jj%%J%jJ%jJ%%Jj%%%j%J%%%%jJ%%%j%K%%%jj%J%%%%%%jJj%JJj%%%Jj
19935E2j%%%Jj%J%%%j%J%%%%jJjJj%%Jj%Jj%%%J%%j%%J%%%%%%%%JjkJ%%%%J%%%j%J%%%Jjj
20004E1%%%%%%jK%%j%%%%%%%%J%j%%%JjKkjJJ%j%jJJ%%jJjJ%jJ%j%Jjj%JJ%j%%%%Jj%Jj%%
20073E1J%%j%%%%%%%Jj%%%%J%jJ%%%%j%%%Jj%%%%%%%%Jj%J%j%%%J%j%%%%%Jj%J%j%%J%Jj%
20142E2j%Jj%%J%jJj%Jj%%%%%%%%%%%%Jj%%kJ%J%%%%%%Jj%%%%%%%%%%J%j%%jJ%%%%%J%jjJ
20211E1%%%JjJ%jjJ%%%%jKkJ%%jJJj%%Jj%jJ%J%jJ%%j%%%%%%%J%j%J%%%%j%%JjJj%jJ%%%%
20280E1%%%%%%%%%Jj%%%J%j%Jj%%jJ%%jJ%j%%JjJjJ%%%jJ%%%%J%jKjjj%J%J%j%%%%j%JjJj
20349E0%%JjJJ%kK%j%%%%J%jj%%J%%%%%%jJjJjJJj%%%%j%%J%%%%%%%%%j%J%%jJ%%%%%j%JJ
20418E2jj%Jj%%JjJ%%j%%%%JjJ%j%%K%jj%%JjJ%jJjjJJ%jJj%JjJjJ%%%j%%J%jJ%%%jjJ%%%
20487E0Jj%J%jJjJ%%%%j%%J%j%%%%%%jJ%J%%%j%%JjJjj%J%J%j%Jj%%JjJ%%%j%%%%Jj%%%J%
20556E1%%jJJ%kJj%%JjJjJj%%%%%J%jJ%jjJJ%j%%Jj%jJJjJj%%%%J%jJj%Jj%j%J%%jJ%%%%%
20625E0%%%J%%%j%%JJk%JjJjJ%j%%%jJ%%%%%%%%jJj%Jj%J%jJ%%Jj%%J%j%J%%%%kJ%j%%JjJ
20694E0%Jj%%%%%%%%%%Jj%%%%Jjj%Jj%%Kj%%%%%jJJjj%J%%jJ%%%%Jj%%jJ%%%%%%j%J%%%j%
20763D9%%%J%%%%%%jJ%%%%%%jJ%j%J%%Jj%Jj%%%%%%%%Jj%j%J%Jj%jJ%%%%jJ%j%%JjJj%%J%
20832E0%%%j%%%%JjJj%jK%%jJ%%%%Jj%JjjJ%%%jJ%%%%%%%jJ%%%jJ%%j%JjJ%%%j%JjJ%%j%J
20901E0%j%J%jJ%%jJj%J%%%jJ%%%%%%%j%J%%J%j%%%%j%J%j%%%J%%J%jjJ%%jJ%%jJ%%%%%%J
20970E1jJj%j%%%%Jj%Jj%Jj%Kj%%%%%Jj%%j%J%j%Jj%J%%%j%J%jJjJ%%%%%%%j%%%%Jj%%%%%
21039D9Jj%J%%%jjJ%%%%%%%%J%%j%%%%%Jj%%JjJ%j%%J%%%j%JjJjJJjj%%%%%jJ%%%Jj%%%Jj
21108D9%%%%J%%%j%%%%%J%%%%jjJ%%%J%j%Jj%Jj%%%%JjJkJjJJj%%%%J%jj%J%%%%%%%%%jJ%
21177D9%Jj%%J%j%%%Jj%%%%%%Jj%Jj%%%%%%%%Jj%%%jJ%Jj%Jj%%%jKj%%%jK%j%%%%%%%jJ%J
21246E0j%%%%Jj%%%J%%j%Jj%%j%J%%%Jj%%%%%%jJjJj%JjJ%Jj%%%J%%j%%%%%%j%%JjJ%%%%%
21315D9%%%jJjJj%%%J%%jJJj%%%%j%J%Jj%jJJk%JjJ%%j%J%%Jjj%JjJ%%%%jJ%jJj%J%%j%JJ
21384E0%j%%%%jj%J%JjJj%%%%%%J%%%%%%j%%%J%%Jjj%Jj%jJ%%J%j%jJ%%Jj%%J%jJjJjJ%%j
21453D8Jj%%%J%j%%%J%j%J%%%jJJ%jj%%J%j%J%jJ%jJ%%%jJ%j%%%jJ%J%jJjJjJjJ%%jJj%Jj
21522D8KkJ%jJ%%jKj%%%%j%Jj%JjJ%j%%J%%%j%%J%jJjJ%Jj%%jJ%%%%%%%j%J%%%%j%J%%jJ%
21591D9%%j%jJjKjj%K%j%%%%%J%%j%%Jj%JJj%j%JjjJ%%J%jj%JJ%j%JjjJ%Jj%J%%jJ%%j%%%
21660D8jJJj%J%%%j%%%%%%%jJJ%j%%JjJ%j%%%j%%%%%J%%%%%J%j%%%%%%jJ%J%%%j%%jJ%j%J
21729D8%%%%J%j%%%%J%%%jJ%%Jjj%%Jj%%%jJjJ%%%%%%Jj%jJ%%%%j%JjJJ%Jjj%%Jj%j%JJjj
21798D7JJ%j%%%%%%%%%%%Jj%j%%Jj%%%%J%%%%jJ%Jj%%%Jj%j%J%%jJ%jJ%%%%%Jj%%j%JkJ%%
21867D7JjJjJ%%%%j%JjJ%%%%Jj%%%%%Jj%%%%%%%jJ%%%J%j%%j%J%%j%%J%%jJJj%JkJ%jJ%%%
21936D8jJ%jJjJ%%jJ%%%%%%%Jj%%%jJj%J%%%%j%J%%%%j%%%%J%jJ%%jJj%%J%j%%%J%jJ%j%%
22005D7%%j%K%%%%jJj%JJj%%%jJ%%%%%%j%J%j%%%J%%%%jJjJ%jJ%%j%JJj%%%%jJ%j%%Jj%%%
22074D7%%%%%%%Jj%%Jj%%%J%%jJ%%j%J%%%jJ%%%%jJ%jJjjJ%jJ%%JjJj%%J%j%%%%%%%%%%%%
22143D7J%j%Jj%%%j%J%%%%J%%%%%%j%%%Jj%%%%%jJ%%%jJ%%J%JkJ%%j%%%%JjJj%Jj%%%%%%%
22212D7%%%%J%%%jJkJJjJ%%%jjJ%%%jJ%%%jJ%jJ%%%%%%jJ%%%J%j%%%%%%%%%%%%%%Jj%%jJJ
22281D8j%j%J%jJ%J%%j%%jjJJ%%%%%%%%%%%%%%%%%%%j%%J%%%%Jj%%jJj%%%JjJ%%J%j%%j%J
22350D7jK%j%%%jJj%%J%%%j%J%jJJ%j%%%%%jJJ%%j%%jJ%%%%j%J%%J%j%%%%j%%%%%%%%%%%%
22419D6%%JjJJkJ%%%jJ%%jjJJjJ%%%%%j%J%%J%%j%%%%%Jj%JkJ%j%%J%j%jJJ%jJ%j%%%J%j%
22488D6J%jJ%jJ%%%%jJj%%J%%jJ%%%%%%jJ%%%%j%%%%%%jJj%JJ%%jJ%%j%%Jj%JjJj%%Jj%%%
22557D6%%J%j%%%%Jj%%%%%J%jjKj%%%%%Jj%%J%j%JkJJj%%Jj%jJ%J%j%J%%Jj%%j%%%%%JjJ%
22626D7%j%%%%%%%%J%%j%Jj%%%Jj%JjJ%%%%jJ%%%%jJj%J%j%Jj%%J%j%%%%%%%Jj%J%j%%%%J
22695D7%jJj%%JjjJ%%%%%%%%%%%%J%%jJ%jjJ%%%Jj%%%%%Jj%%%J%%%jJj%%%%%J%j%JJk%%%J
22764D7%%j%%jJ%%j%J%%%jJjJ%JjjJJ%%%j%%%%%%%%%j%%J%jJj%J%jJJjj%JjJ%%%j%%%%J%%
22833D6%%%%%jJ%%j%J%kJJ%%%%%%jJ%j%%%Jj%J%%j%J%%%%%%%%%%%%Jj%%%%%%jK%j%%%%%%%
22902D6%%Jj%%%%jJ%jJ%%%jJjJj%JjJ%j%J%%%%jJ%%%jJ%%jJj%%%JjJ%%%jJjJ%jJJjjJ%%%%
22971D6%%%Jj%%%%%%%%j%JjJ%%JkJj%%%%%Jj%JjJ%jJ%jJ%%%jJ%j%J%%j%J%%%jJ%%%%j%%%%
23040D5JjJj%J%%%jJjJ%jJ%%%%jJ%%%%%jJ%j%%J%%%jjJjJ%%%J%%j%%%%J%%jJ%j%jJJj%J%j
23109D5%J%%%%%Jj%%%j%%%jJ%%Jj%Jj%%%%J%%jjJJj%%%JJjj%%%%JkJ%%%%%j%K%%j%%%J%%%
23178D6jJj%Jj%J%j%%J%%%j%%J%jJjJ%%%%%j%Jj%%J%jJj%%%%j%%J%%%%%jJ%%%jJjJJjJ%%%
23247D6j%%%J%%j%jJ%J%kJ%%%%%%%%%%Jj%J%%jJj%J%j%%%%J%j%%Jj%jK%%j%%Jjj%J%%J%j%
23316D5%%jJ%J%%j%%%%Jj%%%jJ%%%%%%Jj%JjjJ%%%%%jJjJ%%%J%%j%%%%%%%jJj%J%%%%%jJ%
23385D5%%%%jJ%%%Jj%%%%%%Jj%j%%J%jJ%jJ%jJ%%jJJj%%%JkJ%j%J%%%Jj%%%%%%%%%%%%%%%
23454D5Jj%jJJjjJJ%jjJ%%%jJJjJ%%j%%j%%%J%%%%%j%%J%%%%%jJjJ%%jjJ%%%J%%%%%jJj%%
23523D4%JjJ%jJj%JjJjJ%%%%Jj%%j%Jj%J%%%jJjJ%%Jj%j%J%%j%%%%%%%%%%%%Jj%JjJj%%%%
23592D4%%%%%J%%%j%%Jj%%jJ%%J%%j%%J%%j%%J%%j%JjJ%j%%Jj%%J%%j%%%%Jj%J%%%%j%%%%
23661D4jJ%J%j%%J%j%%%%%%%%%%%J%j%jJ%JjJj%jJ%%%%j%%J%%%%%%%%%%%%%%J%j%%%JjJj%
23730D4%J%%j%%%%%%%j%J%%Jj%%jJ%%%%JjJjj%JJJj%j%%J%j%jK%jJj%Jj%J%j%%%%%JjJj%%
23799D4%%%%J%j%%%%%%J%j%%%%%J%jjJ%%jJj%%%Kj%Jj%Jj%Jj%%j%J%j%J%%%%%j%Jj%JjJ%%
23868D4%j%J%%jJ%jJ%%%jJ%%%%%%%J%j%jJ%jJ%%%%%%jJj%%J%jJ%%%%%%%%jJ%%Jjj%%JJjj%
23937D3J%%jJ%%Jj%%%jJ%%%%%%%%%jJjJ%j%%%%J%%%%%%jJjJ%jKjj%%J%%jJ%%j%J%jJ%j%J%
24006D4Jj%%%%%%j%%%JjJJj%%Jj%Jjj%J%%%j%%%%%JjJ%%jJ%%%%%%j%%%J%%%j%JjJjJ%%j%J
24075D4jJj%Jj%%J%%%Jjj%%J%j%%%%%%J%%j%%%J%jJ%%%jJ%%%%%%JjJj%j%J%jjJ%%%%%Jj%%
24144D3JJk%%J%%%%Jj%jJ%jJjJj%J%%%j%%%JjJ%%j%%%J%j%%%Jj%%%%%%%jJJj%%J%%j%%KkJ
24213D4j%%%%J%j%J%%jjJ%Jj%J%%%j%%%Jj%Jj%%J%%jJ%jjK%Jj%%j%j%%Kj%%%%%%%%%J%j%%
24282D3%%J%j%J%%%%%%%%jKjj%jJJj%%%%%J%J%jj%%%%%%%%%%%%%j%J%%%Jj%%JjJ%jJ%%%%j
24351D3Jk%J%%%%%JkJjJ%%Jj%Jj%%%Jj%%%%%%%Jj%jJ%Jj%%%jJ%%%Jj%J%%%%%j%Jj%J%j%%%
24420D3%%jJJj%%%%%%%j%%J%%%%%%%%%jJ%%%%%%%%jJ%%%j%%%J%jJJj%%%%%%%%jJ%%%j%J%j
24489D2%%%%%%%Jj%J%%jJjJ%j%KjjJ%jJ%%j%J%j%JJk%JjjK%%%%%Jk%J%%%%%%%%%%j%J%jJj
24558D2%JjJ%%%%%%%%j%J%%%jKjj%Jj%%%J%J%jJj%jJ%jJj%J%%%%j%%%JjJ%%jJ%%j%%%J%%j
24627D2J%jJJ%jjJ%%%jJj%%%%J%%jJ%jJ%j%J%j%%J%%%j%%%%%%%%%J%j%Jj%Jj%%%%%%%%jJ%
24696D2jJjJJ%j%%%%jJKk%jJ%%%%%%%%%JjJj%%%Jj%%J%%j%%JjJjJ%%%jJj%%%jJ%J%j%%%%J
24765D3%%%jjJ%%%%Jj%JjjJ%%jJ%%Jj%%%%J%j%%%%%%jJ%%%%j%J%%%jJ%jJ%%%%J%%jJj%%%%
24834D2%%%%%j%J%%%JjJj%%%%jJ%jJjJ%%%%%Jj%%%J%%j%%jJ%J%j%%%jJJ%j%%jjJJ%%%jJ%%
24903D2J%j%%%jJ%%%%%%%%%%JjjJ%%%%%J%%jJj%%Jj%%%%JjjJ%%%jK%%j%%%%%%J%j%%%%jJ%
24972D2%%%%%%%%JjJj%j%J%%j%J%jJ%jJ%%Jj%%%%%J%j%%%J%%j%%%jJj%J%%%%%jJ%%%Jj%%%
25041D2%jJ%j%%Jj%%Jj%JJjj%%J%%jJJj%j%Jj%Jj%JjJ%%%%%%jJ%JjjJj%%%J%%%Jj%jJ%%%j
25110D1J%%%j%KjjJj%%%%%J%jJ%j%%jJJ%%%j%J%%%%%jJj%JjJ%j%%%%JJj%%%jJ%%%jKj%%j%
25179D1Jj%%J%j%%%jJJjJ%%jJ%j%%%%J%j%Jj%%%%JkjK%Jj%%%%%J%%%jJj%%%J%%%%j%Jj%%J
25248D2jJj%Jj%%%%%%Jj%JjJj%J%%%%jJ%Jjj%%Jk%Jj%J%%%%%Jj%%J%%%j%J%%%j%Jj%%%J%j
25317D1%jJ%%Jj%%jJjJ%%%%%%%%%J%%%jj%J%%J%jJj%%%%%%%%%%%%%%%jJ%%J%kJj%J%%Jj%J
25386D2j%%%jJ%%%%jJ%J%j%%J%j%Jj%Jj%%%%j%JJj%%%%%%%%%%%%%%%%%%Jj%%%%%%jJ%jJ%%
25455D1jjJJ%%%jJ%%J%j%%%jjJJJj%%jJJjJj%%%%J%jj%%J%%%%%%%Jj%j%J%Jj%%%Jj%%JjjJ
25524D1%J%j%%Jj%%Jj%%%%%%j%JJj%%%%j%J%%%%%j%J%%%jJ%%%%%%%%%Jj%%%%JjjJjJ%j%Jj
25593D0%J%%%%jJ%jJ%%%Jj%jJj%%%%%%%%J%j%%J%%jJ%Jjj%J%jJ%%%jJJk%JjJjJj%%%%%jJJ
25662D1%%%%%%%%jJj%JkJJjJ%%j%J%%j%JjJ%%JkJ%%j%%%%%JJj%%%j%%%%%%Jj%%%%%%J%kJ%
25731D0J%%%%%j%%Jj%Jj%J%%jJ%j%%jJJ%jjJJ%%jJj%%J%%%j%%%%jJJj%Jj%J%jJ%%%%%%j%%
25800D0%%J%%%%j%%%J%jJ%j%%%%%J%j%%%Jj%KjjJ%j%%JkJ%%%%%%%J%%%%%%j%J%j%J%jJj%%
25869D0%%%%J%j%%%%%%%%%%%%J%%j%Jj%%%%%%%jJ%%%%%jJ%jJ%%%%Jj%%%%JjJ%j%J%j%J%jj
25938C9J%%%J%j%%jJ%%%j%J%%Jj%%%J%j%%%%%%jJjJJj%%%%%%%%jKjJjjJjJ%%%%jJjJ%%%%%
26007D0%%Jj%%%%J%%%%j%%%%JjjJ%%%j%JJ%%jjJJ%j%%jJJjJjJ%kJ%%%%%%%%jJjJ%%%%%%jJ
26076D0%%J%j%Jj%J%%jJj%%%%%%%%%%j%%%J%%%jJJj%jJ%j%%%%%J%%%%%%%j%J%jJ%%%%%Jj%
26145D0%%%%%j%J%%%%%%%%JjjJj%JJj%%%%%%%%%%%%%j%J%j%JjJjjK%j%JJk%Jj%%%JjJ%%jJ
26214D0j%J%%%jJj%J%%%%%%kJJjjKj%%%Jj%%JjJ%j%J%jJ%%%%%j%Jj%%jJ%Jj%%%%%%jJJ%%%
26283D0j%%%%J%jJjJj%JjJj%J%jJj%%%%J%jJj%%J%%j%%%%%%Jj%%%%J%jJ%jjJjJ%%%j%%J%%
26352C9JjJ%%Jk%Jj%%%%%Jj%%J%%%%kJJjJj%%%J%%jJjJ%j%JjJjJj%J%j%%j%%JJj%%%%%%J%
26421D0j%%%%%%%%J%%j%%Jj%%%%%%%%Jj%%Jj%%%j%K%jJj%%%%%%jJ%%%jJ%jJjJ%k%Kj%%%Jj
26490C8JJ%j%%Jk%%%%JjJJ%%j%%%%%j%J%jJ%%%%%%%%%%jJ%%%%%%%%%%%jJ%%%%%%%J%jJk%J
26559C9J%%j%%%j%J%%%%%%%%%%%%%%%%%Jj%%%%%Jj%%jJ%%Jj%%%%%%%jKj%%%jJJj%%jJ%%jJ
26628C9jKj%%%%jJ%%j%J%jJ%%jJj%J%%Jj%%%%%%%%j%J%%%%%%kJ%%Jj%J%jJ%jJ%%%%j%%J%%
26697C9%%%%j%%J%%%%j%%%J%jJjJ%%%Jj%j%%J%%%%jJ%%%%%%%j%%%%%%J%%j%%%%JkJ%%JjJ%
26766C9Jj%j%JjJJj%j%%%%%Jj%jJ%%%J%%%%%jJj%%Jj%jKj%%%%JjJ%%jJ%%%j%%%JjJj%%%Jj
26835C8%J%%%j%%%Jj%Jj%%%%%%Jj%%jJ%%Jj%%%J%%%%%%j%%Jj%J%j%%Jj%%%JjKj%%%j%%jJ%
26904C8%J%j%%Jj%%%JJj%%%j%%%%%jKj%%%%%Jj%JjJj%JjjJJj%%%jJJ%%j%%%J%j%%%J%%j%%
26973C8%jJ%%%%J%jJj%jJ%%%%Jj%%%%jJJ%j%JjJ%%j%JjjJJk%J%%%%%%%%jJJj%%Jj%%%%%j%
27042C7%J%%%%jJ%JjjJj%J%jJ%%%%%Jj%%jJ%J%j%%%%JkJ%%%%%j%JJj%Jj%%%%%%Jj%j%J%j%
27111C7%J%%%j%JjJjKjjKj%j%%%J%%%%%%Jj%%%%%%%Jjj%%J%%%%%%%%%j%%%J%%%%jJ%%%%Jk
27180C7%J%%J%j%jJJkJ%jJ%%%jJ%j%J%%%jJ%%%j%J%%%%jJj%%%J%%%j%J%%j%J%%%j%J%%%%%
27249C8JkJjJ%j%%JJj%jJ%%J%jj%J%%%%%j%%%%J%%%jJjjJ%%Jj%%J%Jj%j%J%%%%jJjjJ%Jj%
27318C7%%%%%J%jJjJ%j%J%j%%%J%%%%%j%%%%%%%J%jKjj%J%%%%j%Jj%%JjJ%%j%J%j%Jj%%%%
27387C7%jJ%J%%%%%j%%Jj%JjJj%Jj%%%J%Jj%%%%jJj%J%%j%%%%Jj%Jj%J%jJj%%%%%%%%Jj%%
27456C7%j%J%%%%%%%J%k%J%%JjjJJjj%%JJj%jJ%J%j%%%%jJJ%%jJ%jJj%%J%%%j%j%%J%%Jj%
27525C7%%%%J%j%%%%%%%%%JjjJjJ%JJk%%j%J%%j%%JJjJ%jjJJj%%%j%Jj%%JJjjJJj%jJjJ%J
27594C8%j%%%%%%J%%%j%jJjJjJJj%Jj%J%j%%%%j%J%%%jJ%%%%J%jjJ%%%%%jJ%jJ%jJJ%%%%%
27663C8j%j%%JJj%%%jJ%J%jJ%j%%%%%jJJjj%%J%%%%j%%JjJ%%%%j%JjJj%JjJJjJj%%%%%%%%
27732C7%Jjj%J%%%%%%Jj%%%jJ%%%j%%%%%%%%J%jJ%%jJ%jJ%%%jJj%J%j%%J%%%%%j%%%Kj%J%
27801C8j%Jj%%%%%jJ%J%k%J%%%%j%J%jJ%%j%J%j%J%jJ%%j%J%%jJjJ%%%%j%J%%%j%J%%jJj%
27870C6%J%jJj%%%%%%%%%Jj%%%j%J%Jj%%jK%%%%%%%j%%%%Jj%J%%%j%%%j%JjJ%J%j%%J%j%%
27939C6%%%%J%jJ%jJj%%J%%jJ%%%j%jJ%%%%%%Jj%j%J%JjJ%%jJ%%%%%%j%%%%J%%%jJjJ%%jJ
28008C7jJ%j%Kk%%%J%%jjKjJjJ%%j%J%j%%JjJj%%J%%j%Jj%%Jj%%%%%jJ%Jj%jJ%jJJjJj%%j
28077C5JJj%J%%%%%%j%Jj%%%%Jj%J%%%j%%%%%%jJ%%%%%%%%%%%J%j%%%%%%Jj%Jj%JjjJ%jKj
28146C6jJ%%J%%%%jJ%j%%%Jj%%J%jJ%jJj%%%Jj%%%%%J%%jJj%%%Jj%JkJjJ%%%%Jjj%%J%%%%
28215C6J%j%%%%%%j%%J%%j%JJ%j%%%%Jjj%jJJ%%%%Jjj%J%%%%%jJ%J%j%%%jJ%%%%j%JjJJj%
28284C6%jJ%%%%%%%%j%%JjJ%%%%%j%J%%%jJ%Jj%%%%%J%%%k%J%j%%%%%J%jJ%jJJj%Jj%jJ%%
28353C6%%Jjj%%%JJj%%%%jJj%J%j%%J%%jJjJj%jJ%%%%%J%%%j%%J%j%JjJ%%%j%J%%%jjJ%%J
28422C6%%%%%%j%%JjJ%%%%%%%j%JJj%%%j%J%kJjJJ%%%%j%J%jJ%jJ%j%%J%%j%J%jJ%j%%%%%
28491C5%%jJ%%J%jJ%%jJjKjj%J%j%%%%%%Jj%%%%%%%J%%%%%%Jj%%%j%%%jK%%%jJjjJJj%%%%
28560C5%%%%JjJj%%jJJ%j%%%jJJj%%%%%%%j%J%%j%J%%%%%%%%%JJk%%%%J%j%%%J%jJj%%%%%
28629C5%%%%%j%J%Jj%JjJj%%%%%jJ%%%%JjjJ%%%%%jJ%%%%%%j%J%jJjJ%J%j%jJ%%%Jj%%%%j
28698C4J%%jJ%%%%jJjJ%%jJ%%%Jj%%%%%%%j%JJjjJ%JjJj%%%%%%j%%jJKj%%%%%Jj%%%%%Jjj
28767C4%J%%%%j%%J%j%%%J%jJ%%%%%%%%%%%jJjJjJ%%JjJjj%J%%%%%%%%JJjj%%j%J%jJ%%Jj
28836C5jJ%%Jj%%%Jjj%%J%Jj%%jJ%j%KjjJ%j%J%%%j%JjJ%%%jJ%%%%jJJj%Jj%j%%%J%j%%%%
28905C4%Jj%J%%%%%j%J%j%%%J%j%Jj%%%%%JjJ%%%j%J%j%Kj%k%JJ%%jJjJ%%%%%jJj%JjJ%Jj
28974C5%JjjJjJj%%%%%%%Jj%Jj%%%%%Jj%%%%%Jj%%J%%%%%%%%%j%%%%%%%jJJ%%%j%%%%%%J%
29043C5%%j%J%%jJ%j%%JjJ%j%Jj%Jj%J%%%jJjJ%%j%%%%jJ%%%Jj%Jj%JjJ%jJ%j%%%J%jjJ%J
29112C5%j%%%%Jj%%%%JjJ%%j%%jJJj%J%jJ%%j%%%%%%%%jJ%%J%j%%%%J%%jJ%j%jJ%Jjj%%Jj
29181C3%JJ%%%kJ%%%%%%j%%J%%%%%%%%%%%Jjj%%J%jjKJj%jJ%j%J%jJ%%J%j%%%jJ%%%%jJ%%
29250C4%%%kJJ%Jj%J%%%j%%%%%%jJJ%%j%%j%%J%%jJ%%%%%%JjjJ%%%%Jjj%J%%%%%j%J%%%%%
29319C4%%%%%%%%%%%%jJ%%Jj%%j%Jj%%%JjJjJ%%jJJ%j%%jJj%%J%%%%Jj%%%%jJJkJ%%%j%%J
29388C4%jJjJ%%%%jJj%J%%%%j%%Jj%%J%%%jJ%jJ%%jJ%%J%jjJ%%%j%%J%%jJ%%jJ%%%%j%JJk
29457C3J%%jJj%JkJJ%j%%Jj%%JjJ%jJjJ%%j%J%j%Jj%%%%Jj%J%%j%J%%j%Jj%%JjJ%%j%J%j%
29526C3%%J%jJj%J%%%%jjJJ%j%%Jj%%%%Jj%%%%jJjJ%j%J%jJ%jJ%%%%%%%%J%jJjJj%jJKjjJ
29595C4%j%J%j%J%%%j%%J%j%Jj%JjjJ%%%%Jj%%%%%%%%Jj%%%%%%j%J%%%%%%%%%Jjj%%J%Jjj
29664C2%Kj%%jJ%%JjjJJ%%%%j%%%Jj%%%%%j%J%Jj%%jJJjJ%j%j%J%%%jJ%%%%jK%%jjJ%JjjJ
29733C3%%Jj%%%%%%%%%jjJJ%%%%jJj%%%J%%%%%%%%jJ%%%jJ%jJjJ%%%%jJ%%%%%%%j%%J%jJj
29802C2%%J%jJ%J%j%%%%%J%j%%%JkJ%%%j%Jj%Jj%%%J%%%%%j%J%%%%%%%jJ%jJ%j%%J%%%%j%
29871C2J%%j%J%%%jJ%%%%jJ%j%j%J%%Jj%%%%%%J%jJ%%%j%%JJjJ%%k%%J%%%%jJ%%j%Jj%J%%
29940C3%%%%jJ%%%%%%%%%j%%J%j%%%%JjJ%jJjJjJ%jJ%%J%j%%%%jJ%%%%jJkJJ%%jJ%j%%J%%
30009C3j%%%jJJj%JjjJJjJ%j%JJj%jJ%%%j%J%%%j%J%Jjj%J%%jJjJ%%%%j%J%%%%Jj%%j%%JJ
30078C4k%%%%%%%Jj%%%%%%J%j%%%%j%J%%J%%%%j%Jj%%Jj%%JjJj%%JjJJj%%%j%J%j%%J%%j%
30147C2%%%%%%j%JJj%j%%J%jJJj%%%%%Jj%JjjJJ%%%%kJJ%Jj%j%%%%%%%%%Jj%J%j%J%jjJ%j
30216C1JJjJ%%j%%%%%J%j%Jj%%%%jJ%J%j%%%J%j%jJ%JjJjJjj%J%%%%%%JjjJj%J%jK%j%jJ%
30285C2%Jk%%JjJ%%%%%J%j%jJ%%Jj%jJ%Jj%%%jJJj%Jj%%%%jJJ%jJj%%%%%%%%%Jjj%%J%%%%
30354C2%%%jJ%%%JkJ%%%%jJ%%%%%%%j%%%J%%%%%j%%J%jJ%j%%%%%%J%%jJj%%J%jjJ%J%%%%%
30423C2j%%%%%Jj%%%%JJjj%%%%%%%%J%%j%%%%%J%j%J%%%Jj%%%%jJ%%jJ%%j%%%%J%j%J%%%j
30492C1%%%JjJ%%jJ%%%jJ%%jJ%%%j%J%%%%%%j%%%%%%%%%Jj%%%%JjjJ%Jj%%%%Jj%%J%kJ%%J
30561C2%jjK%%j%%%%Jj%%%%%%jJ%%%jJ%%%%Jj%%%%%%%Jj%%Jj%JjJjJ%%%j%J%j%Jj%%%%J%j
30630C1%%%%%J%%jJ%%%j%%%%%%j%%%JJ%%%jjK%j%%%%%%%%J%jjJ%%%%J%j%%%%%%%J%%%%k%J
30699C1Jj%JjJj%J%jjJ%kJJjJ%%%%%J%j%jK%%%j%%%%Jk%J%JjJj%%%%%Jj%%%j%J%j%J%%JkJ
30768C1%%%%%%%%%%%%%%%%%%%%%%%%%%Jk%%Kj%%%Jj%%%%%%jJ%%%jJjJ%%j%Jj%%J%%%%Jj%J
30837C2j%j%%J%%Jj%Jj%jJ%%%%%%%%jJ%%%%%JjjJ%%%%%j%%JjJ%%j%%%Jj%K%%jj%J%%%%%Jj
30906C1%jJj%%%JjJ%%jJj%J%%j%J%%%jJ%%%%%j%%%%J%%%%%j%JjJJjJj%%jJ%jJjJ%%%%j%%%
30975C0%j%%%JjJJj%Jj%%J%%%jJ%%j%Jj%%%Jj%J%%%kJ%%jKj%%%%J%%j%%%%%%%%%%Jj%%%%%
31044C0%%JjJ%jJ%j%JjjKkKJj%j%%%%J%j%J%jJ%%jJ%%%%%%%j%jJ%%Jj%%%%Jj%%%JjJj%%%%
31113C0J%j%%Kj%%j%%%%%%%%%j%%%JJj%%%%Jj%%%%%j%J%Jj%%j%%J%jJ%%J%j%jJ%%%%Jj%%J
31182C1%kJ%%%%%%%j%J%%%%j%J%%Jj%Jj%jJ%%%JjjJJj%j%%%J%%%%Jj%%J%j%%Jk%J%jJjJ%J
31251C1j%%J%j%j%%J%%%%%%%j%J%%%%kJ%J%jJ%jJj%JjJ%%%%%jJjJ%%j%J%%%jJ%%%%jJ%%%%
31320C0jJ%jJ%%%%%%jJ%%%%%%%%%%%j%J%%%%%%jJJkJj%J%%%%j%%J%%jJ%J%j%J%jj%JJj%%%
31389C0%%jJ%Jj%%%%%jJ%%%jJ%%%%%%jJ%j%%%%%J%%%j%J%%%j%%%JjJ%%%%j%J%%%%%J%j%j%
31458B9%%%%%JjjJjK%%%%%%kK%%%j%J%%%%%JjjJ%%%j%%%J%j%%Jj%%J%%Jj%%%%%%j%%J%%%J
31527C1jj%%%%%%%jJ%%J%%%%%j%J%%%jjJ%%%%%J%jJj%%%%J%%%j%JjJ%j%%%J%j%%J%j%%J%%
31596C0%%jJkJ%%JjJ%%%%%%%j%%%J%%%j%%Jj%%%%%%Jj%J%%j%J%kJ%%%%JjJjJjJ%%j%%%J%j
31665B9J%kJJj%%%%j%%JJ%j%%Jj%%%%J%j%%J%j%Jj%%J%j%%%jJJj%%%%J%j%%Jj%%%%j%J%%%
31734B9%%%%J%jjKj%Jj%jJ%%%%%%%%%%j%JJj%j%J%%%%%%%%jJJ%%kKjJ%j%jJ%%%Jj%j%J%j%
31803B8%%J%j%J%J%jJj%%%%%%%Jj%%j%JjJ%%%%%%%%jJjJ%%%%j%%J%%jJ%j%J%%j%J%%%%jJJ
31872C0j%j%J%%%Jj%%jJjJj%J%%jJJj%JjJj%j%J%%j%Jj%%%%%%%J%jJjJjJj%%JjJ%%%%%%j%
31941B8J%%%%%%%%%%%%%%j%J%%%%j%J%j%J%%%jJjj%J%%%Kk%J%%j%%%J%j%J%%%%jJ%%j%jJJ
32010B9%Jj%jJ%j%J%%j%%%%%%%J%%j%%Jj%Jj%J%%%kK%j%%J%%jJj%%%jJJ%%%%Jj%Jj%%%%%%
32079B9j%%%J%%%%%%j%J%j%jJJ%%%j%J%j%%%JkJ%%%%%%%Jj%%%JjJj%%%j%J%%j%JjJjJ%jK%
32148B9%%j%%%%%jJ%J%%jjJjJ%Jj%%Jj%%%%%jJ%jJJjJj%jJJj%%%Jj%%%%%%J%%%j%%%%Jj%%
32217B8%jJ%Jj%%%%%JjjJjJ%jJ%Jj%jJ%%JjJjJ%j%%%j%J%%jJJjjKjJjJjjK%%%%jJ%jkJJ%%
32286B8%%%%jJ%J%kJ%J%%jj%%%J%%%%j%J%%%jJj%J%jjKjJjJJjj%%J%%jJJj%%%%%%%j%J%%%
32355B8%%%%%%%J%j%%%%%%%%jJ%j%J%%%%%jJ%Jj%j%%JJj%%j%J%%%%jJ%jJjjJ%%%J%%jJ%%J
32424B9j%%%%%jJ%%j%%Jj%%J%jjJ%%%J%jJ%%%%jJ%%%j%%%Jj%JJkjJ%J%%j%J%j%%%%%jKjJ%
32493B8%%%%j%%JjJj%%%jJJ%%%%%j%%J%%%jJ%j%%Jj%JjJ%j%J%%jJ%jjJJ%j%J%j%%J%j%j%J
32562B7J%%%jJjJj%JjjJ%%%J%j%%%Jj%%%%%%%%Jk%%%JJ%j%J%j%%%J%jJj%Jj%Jj%JjJkJjJ%
32631B7%%%%%%%%%%%%jJjJ%%Jj%%Jj%%JjjJ%j%%J%%%%%%%%%%%Jk%J%%%jJJjjKj%JjjJ%j%K
32700B8j%J%j%%%%%%%%JjJ%j%%%%JjJ%j%%%jJJj%J%j%%%jJ%jJ%%%%j%J%%Jj%%%%%%%%%%J%
32769B8jj%JJjj%%K%kJ%jJjJ%Jj%%%j%J%jJj%JjJJ%j%%Jj%%%%jJj%JJj%%%%%%%JjJj%jJj%
32838B6%JjJ%jJjJ%J%jJk%J%%%jjJ%J%j%JJjj%%JJ%jjJj%%%JjJjJ%jJ%j%%%JkJjJ%%J%j%%
32907B6%jK%jJ%%jJ%%j%J%j%J%j%JjJ%j%J%jjJ%J%j%%%J%%jjK%j%Jjj%K%%jJ%J%kJjJJ%%%
32976B8jj%%%%%Jj%%%%%%%%%%%%%Jj%%%%%%Jj%%%%%jJJ%%%%j%%%%%%%%%%%J%%jJjJj%Jj%%
33045B6%%%Jj%%JjJ%jJj%%%%%%Jj%%jJ%%%%%%%%%%%J%j%J%j%Jj%J%%jjJJjjJ%%Jj%%%%%%%
33114B6JjjJ%JjjJ%%JjjJ%%%jJjK%jJ%jjJ%%%J%j%jJ%%JjJ%jJ%J%jj%jJ%%%%Jj%%%Jj%%%J
33183B7%j%%%j%%%%J%jJj%%Jj%Jj%J%%%%jJjJJjJ%%jjJ%%%%%%jJ%%j%J%%%j%%J%Jj%j%%J%
33252B6%jjKjJ%%Jjj%%%%%%JJj%%jJ%j%%%J%j%J%%%%%%%jJjJ%j%%J%j%%JJ%jj%%%%%%%%J%
33321B6%%%%%%j%J%%%%%jJ%j%%%%JjJ%j%%JjJ%j%Jj%%Jj%%%JjjJ%J%j%%J%%%%%jJ%j%J%jJ
33390B6%%%%j%%%J%j%%JjjJJ%%%%%j%%%J%jJj%%%%J%jJ%Jj%%%%%%j%J%jJ%%j%JjJj%%%J%j
33459B5%%%%%jJJj%%%%%J%j%%%Jj%J%%%j%%%%%%J%%%%j%%jJ%%%jJ%%JJjj%j%JjJJ%%j%J%j
33528B5%%%JjjKj%%%%j%J%%%%%%%%%%%%j%%J%%JjJjj%%K%%%j%%%%%Jj%%%%%J%jjJ%J%%%j%
33597B5Jj%%JjJjjJ%j%%%J%%%J%kJ%%%J%j%%%%jJ%%Jj%%%JjjJjJJj%%jJ%jJ%j%J%Jj%%%Jj
33666B5%%j%Jj%Jj%%J%%%%j%%%Jj%%J%J%Jjj%%%%JkJ%jJ%j%%%J%%%%%%%%%%jJ%%%j%%JjJj
33735B4%Jj%%%J%%%%%%%%Jj%%jJj%J%%%%%%%JjjJ%%jJ%j%J%%%%j%J%jJ%%%%%%%%%j%Jj%%%
33804B4%%JjJ%%j%%J%%j%%Jj%%jK%%%j%%JJjj%J%j%%%Jj%J%j%%%%J%jjJ%%JjJ%j%J%jJ%jJ
33873B5jjJ%Jj%%%%JJjj%J%%j%%%%%%%%%j%J%%J%%j%Jj%%jJJj%%%%J%jjKjJ%j%%%%%%J%j%
33942B4%J%jJ%jJj%%%%%Jj%%%%%%JjJ%j%%%%%%J%%k%J%j%JjJ%%%jJJjJ%kJj%J%jJJj%%Jj%
34011B4%%%%J%jJj%J%%%%j%j%%%JJj%%J%%j%j%JJ%j%%%%%%JjJj%%%%%%%jK%j%%%%JjjJJj%
34080B4%Jk%%J%Jj%%%%Jj%%%%%%%%%Jj%%%%J%jjJ%%j%%J%%%%%%%jJjJ%j%J%%jJ%%%%%Jj%J
34149B5%j%J%j%j%J%%%%jJjJ%%jJj%J%jJj%Jj%%%%%%%%J%j%jK%j%J%j%J%JjjJj%J%%jJ%%%
34218B4%%j%%%%JjJ%%j%%%%%Jj%JjJ%%%jj%%J%%%Jj%J%%jJ%Jk%%%Jj%%%Jj%%J%%%j%%%Jj%
34287B3%Jj%%%%J%%j%J%%j%%%%J%j%%JjJj%J%j%%%%Jj%%%%Jk%J%jJJjj%JjKjjJ%%%%%j%Jj
34356B2JjJj%J%%jJJ%jjJ%%jJ%J%%JkJj%%%Jj%%%%%%%%%%%%%%JjJ%j%%%JjjJJkJjJ%%jJ%%
34425B3%jJ%%%%j%J%%j%J%%%JjJjjJj%J%j%J%jJjJ%%jJ%%%Jj%%%%%%%J%j%%%%jKjjJ%jJ%j
34494B2Jj%%%%J%JkJj%J%%%%%%%%%%j%JjJj%%%%J%jJ%jJJjjJ%jJ%%%jJ%%%%%jJ%Jjj%J%%%
34563B3%j%Jj%%J%j%J%Jj%jJ%j%Kj%jjKj%%J%%j%Jj%%Jj%JjJjJ%%jJj%%jJJ%%%%%%jJ%j%%
34632B2%%%J%j%%J%j%J%%jJ%%kKjJ%j%%%Jj%%J%%%j%%%J%JkJj%%J%j%%%%%%jKjJ%JjjJjJ%
34701B3jJ%%%jJjjJ%j%KjjJ%jJ%Jk%J%%%%%%%%jJ%%%%J%%j%%jJ%%%%%jJJjjJ%%%%jJJ%jJ%
34770B3j%%%%J%jJ%%jjJ%%%j%%J%%%J%jJ%jjJJ%%%j%%%%%%%%%%%%j%J%%%J%%j%%%j%J%jJ%
34839B2%jJj%%J%%jJj%%J%j%JjJ%%%j%J%%%%%%%j%%JJjjJ%JjJjjJ%jJ%jJj%%%%J%%%%jJjJ
34908B2j%J%%%jJ%%j%%%J%jJ%%%%%%%j%%JjJj%J%%%%j%JjJ%%j%%J%jJ%jJ%jJ%jJ%J%%jjJ%
34977B2j%JjJ%jJjJj%%%%%%%J%%j%Jj%Jj%%%J%jJ%%%%j%J%%%%jJ%%%j%Jj%%J%%kJJjJ%%j%
35046B1%J%j%J%%%%%j%%%%%Jj%%%%%JjjJ%Jj%j%JJ%j%%%%%%%%%%jJ%%%%%J%j%Jj%%Jj%%%J
35115B2j%Jj%Jjj%J%%%%%%Jj%%%Jj%JjJ%%%j%%KjjJj%%Jj%%Jj%%j%J%%j%%jJ%JJjj%%J%%%
35184B1%%Jj%%Jj%jJ%j%%J%%%%%%jJ%%%%%%%%Jj%Jj%Jjj%JJj%j%Kj%jJjJjJJ%j%jJ%%%j%J
35253B1%%%%%%%%%%Jj%%%%%%jJJjj%J%%j%Jj%%J%j%jJJ%jJjjK%jJ%%%%%%%%%%%%j%%Jj%%%
35322B0%JkK%%%jJ%jJ%j%J%%%%j%%J%%%j%%JjJ%jJ%j%J%j%%J%%j%%%%%%%%%%%JjJ%j%%%%%
35391B0JjJ%j%J%%kJ%%%%%%Jj%Jj%J%%%%j%%J%j%J%%kJ%jKj%jJ%jJJj%J%%%j%J%j%%%%j%J
35460B0jJ%jJ%%%%%Jj%JkJ%%%%%%%%%%%JjjJ%%JjJj%%J%j%Jj%jJ%J%j%Jj%%j%J%%%%%%%%J
35529B1j%%Jk%%J%%%j%J%j%%J%j%J%j%J%%jJ%%%%%jJj%%J%jJJ%jj%J%%%%%jJjJ%%%%%j%%J
35598B0%%%jJjKj%%%%%jJ%%Jj%Jj%%j%J%%j%%J%jJ%j%%%%JjJ%j%%JjJj%J%%j%JJj%jJj%JJ
35667B1%j%J%k%%Jj%%%Jj%%%JjJ%j%%%%%%%%%%J%%%%%%%jJ%jJJjkJ%jJ%%%J%jJj%%%%%Jj%
35736A9%JjJ%jJ%%%%%%%%%%%j%%Jj%%j%JJ%j%Jj%jJ%%Jj%%%%%%%%JjJ%%%j%%Jj%%%j%J%%j
35805A8%J%%%%%%%%%%%%Jj%%%Jj%%%%%jJ%%%%Jj%%%%%%%%%%%jK%jJ%jjJ%%JjjJj%%J%%%%%
35874A9%J%%j%%%%%Jj%%%%%jJJj%jJJj%%%Jj%jJ%%%jJ%%%%%jJ%j%%Jj%J%%%%%%%%%%%j%%%
35943A8%jJ%jJJjJ%j%J%j%%J%%Jjj%J%Jj%%%%j%J%%j%%%Jj%%%%%%%Jj%%Jj%%JjJJ%j%j%%%
36012A8jJ%%%%%%J%j%Jj%Jj%%j%J%J%j%%%Jj%jJ%%%%%Jj%%%%%%jJJj%JjJj%%%%%%jJ%%%%%
36081A8%Jj%JjJ%jjJJjjJjJJj%%%%%j%J%%%jJjJJjJ%j%jJj%%%J%%%%%%%%j%%J%%%%%%j%J%
36150A8%%%%%%%%%%%%%%Jj%%%%%%%%jKjj%J%j%JjJ%%%%%%%j%JjJ%%%%j%%%%Jj%J%%j%%J%j
36219A7%%J%%%%%%%jJ%j%%%%J%%%j%%J%%%j%Jj%%Jj%j%J%%%%J%%%jJ%%jJ%jJj%%%%%%%%Jj
36288A7%J%j%%%%%%J%j%%%%%%jJ%%jJJjJ%j%J%jjJ%%Jj%%%%%%%J%%%j%%Jjj%JJjJjj%Jj%J
36357A7%%%%Jj%%kJJ%j%J%%%J%jkJJ%%j%J%Jj%jJ%J%jjJ%%%%%jJ%%%%%%Jj%Jj%jJj%%%%%J
36426A7%%Jj%j%%JjJ%%%%jJjJ%%%%%%j%%%%%%%J%%Jj%j%%jK%%jJj%J%%j%J%jJj%%%%%jJ%%
36495A6%J%%j%Jj%%J%%j%%%%%Kj%%%%j%%%j%JJ%jjJ%%%JjJj%%J%jj%J%%%%j%%JjJ%%j%J%%
36564A6%%%%%%%J%%%j%j%%%J%%%%jJj%%J%%%%%%%%Jj%%%%%%jJ%%j%J%Jj%%%Jj%%%%%%j%%%
36633A5%%J%%jJ%Jj%Jj%JjjJjJj%%%%JjJ%%%%%%j%jJ%%%%JjJJj%jJjJjJjJ%%jJj%%Jj%%J%
36702A6j%%%%%J%jJj%kJJJj%%j%%%%%J%%Jj%%%JjjJ%%jJ%%jJjJjJ%%%%%%%%%jJ%%%j%JJjj
36771A4Jj%%J%jJ%j%%JjJj%J%j%%J%j%J%jJj%Jj%%%%%%%%%JJj%%j%J%%j%%JJ%jjJj%J%j%%
36840A4%JjJjJ%jj%J%Jj%%%%%JJj%%jjJ%%Jj%%%%%%%JjjJ%%%%%%%%%%Jj%%%j%Jj%J%Jj%%%
36909A4%%%%%%jJ%jJJjjJ%jJJj%%%%%%%jJ%jJ%%Jj%%%%%%j%J%%%j%%%%JJj%%%jJJj%%jJj%
36978A3Jj%JJjj%%%%%JjJ%%jJjjJ%%J%j%jJ%J%jJjjJ%j%J%%%%%%%%%%jJ%%%%Jj%%%jJ%%%%
37047A3%%%%%%%%%%%%jJ%jJ%%%%%j%%%%%%%J%%%%Jk%%%%J%%%%%%%%%%%%%jJ%%%%j%%%%%J%
37116A3%%j%%%%%%J%jJjJj%Jj%%Jk%JJj%%%jJ%%Jjj%%%J%Jjj%%Jj%%J%%%jJ%%%jJ%%%%%Jj
37185A2%jJ%jJ%%%j%%%%%%%%J%%j%%J%%%%jJj%%%%Jj%Jj%%%%%%%jJJ%%jjJ%%%%%%%%%Jj%%
37254A1%j%J%%%%%%%%j%%%J%%jJjJ%%j%Jj%%%%%%%%Jj%J%%%%j%JkJ%J%j%JjJjJj%%jJjJjJ
37323A0%JjjJjJj%JjjJJjJ%%%%jJ%%%%jJ%Jk%%J%j%J%%%%jJ%jJ%j%%jKj%%%J%%j%jJ%%Jj%
37392I%%%%%%Jj%%%%%J%j%jJj%%%J%Jj%Jj%%j%Jj%%%J%%Jk%Jj%J%jJJ%j%jJ%%%%%%%Jj%%%
37462Ij%%J%%Jj%j%%J%jjJ%j%J%%%J%j%J%j%%%%jJj%JJ%jj%%J%%j%J%%jJJj%%%%%jJ%%j%J
37532Hj%%Jj%%Jj%Jj%%%%J%j%j%%JJj%jJJ%jjJ%%JjJj%%%%j%%%J%%%%%%j%%%%J%J%jj%%%%
37602F%J%%jJ%%%%%j%%%%%%%Jj%%%%%%jJ%%%Jj%%%j%%%%%%%%J%%jJ%jJ%%jJj%J%jJjJ%%jJ
37672Fj%%%%%%%j%J%%Jj%j%%%J%%%Jj%%%%%%%%%Jj%%%%%jJ%j%%J%j%%%J%j%Jj%%%%%%%%%%
37742DJ%k%J%jJJkJ%%%j%J%%%%%JkJ%%%%%%j%%%%%%%%Jj%%%J%j%%%%%JjJ%%j%%%Jj%%%%%j
37812B%J%%%%%j%Jj%JjJj%J%%jJj%JjJjj%JJ%jjJ%%%%j%J%%%j%J%%j%J%%%%%%%j%%%%J%%j
37882AJ%%j%%%%Jj%Jj%jJ%%%%J%j%%%%%%%%%%%%j%J%%j%J%%j%%Jj%%Jj%%Jj%J%%%j%%%%%%
37952@%%%J%j%%%%%%%%%%%%%%%%%%%%%%%%%jJ%%%%%%%%%%%%%%%%%jJ%j%J%%%%%%%%%%jJ%%
38022@%%%%%%j%%%%jJ%%J%j%Jj%%%%Jj%%%%jJ%%%%%%%%%%jJjJj%%%JjJj%%%jJJ%%%%%j%%%
38092bJ%jjJ%%%%Jk%J%Jj%%j%JjJjJ%%j%%%%%%%Jk%J%Jj%J%j%%Jj%%%%j%J%J%j%%%%%jJ%%
38162cj%%%%%%Jj%%%%%J%j%%%%%%%%%%%%%%jJ%%%j%J%j%J%%%jJ%%j%Jj%%%%%J%j%%%%%%%%
38232e%%%jJjJ%%j%J%%%%jJj%%%J%%%%%j%J%%j%Jj%%%%%%%%%%%Jj%%%jJj%J%%%j%%J%j%%%
38302gJ%%%jJj%%Jj%%%%%%%JjjJ%jJ%%%%%j%J%j%%%%%%%JjJj%%%%jJ%%%%j%J%%%%%%j%%Jj
38372i%JjJJj%%%%jJj%%J%%j%%Jj%%%%Jj%%%%%j%J%%j%%%%J%%jJ%jJ%%%%%j%%%%%%jJJj%%
38442a0%%%%%%%jJjJ%%%%%%j%%J%jJ%jJj%%%%%jJ%%%%%%Jj%jJ%jJ%%jJ%%%%JkJ%%j%%%%%%
38511a2%%%J%jjJ%%jJ%%%%%%%%%Jjj%J%%%jJ%kJjJ%jJ%%%%%%%%%%%jJ%%%%%%%%%jJ%%%jJj
38580a4%%%%%%%%%%%%%%Jj%%%%Jj%%jJ%j%%%Jj%%Jj%%%Kjj%%%%%%%%%%j%J%%%%%jJ%jJ%%j
38649a6%J%%%kJ%Jj%%J%j%Jj%%%%%Jj%%Jj%%%%%jJ%%%%%%%%j%%J%%jJ%%j%%J%%%%j%%%j%J
38718a7%%%jJ%j%J%%%%j%%%%%J%%j%%%jJ%%Jj%%%%%%%Jj%%%%%%%j%J%%j%%%J%jJ%%j%%j%J
38787a9%Jj%%Jj%%%%%jJ%%%%%%%%j%J%%j%%%%J%%jJ%jJ%%j%%%%%%%jJ%jJ%%%%%jJ%%%jJ%%
38856b0j%%%%%%%%%%%J%%j%%%%%%%%%%%%%jJj%J%%j%%%%%%%
38900b2
##ENDNTUPLES=	NMRSPECTRUM
##END=	
