# Supplementary material for: Competition between N and O: use of diazine N-oxides as a test case for the Marcus theory rationale for ambident reactivity
Source: Chem Sci. 2020 Jul 23;11(35):9630–47. doi: 10.1039/d0sc02834g (PMC8162281; doi:10.1039/d0sc02834g)
Supplement: SC-011-D0SC02834G-s010 [file SC-011-D0SC02834G-s010.jcamp]

##TITLE=	6A165937
##JCAMPDX=	6.0	$$ NMR Plug-in 1.3 of MestReNova 6.0.2-5475
##DATATYPE=	NDNMRSPECTRUM
##DATACLASS=	NTUPLES
##NUMDIM=	2
##ORIGIN=	Bruker BioSpin GmbH
##OWNER=	AVIII600NMR
##.OBSERVEFREQUENCY=	600.07000732421875
##.OBSERVENUCLEUS=	^1H
##.SOLVENTNAME=	9
##.PULSESEQUENCE=	hmbcgpndqf
##.ACQUISITIONMODE=	SIMULTANEOUS
##$ORIGINALFORMAT=	Bruker XWIN-NMR
##$PARAMETERFILE=	(acqu2s, ASCII, C:/Users/peter/Documents/Ambident%20reactivity%20of%20diazine%20oxides%20(e.g.%20PyzNO)/Primary%20NMR%20data%20files%20-%20not%20zipped/Compound%2013b%20-%20in%20CD3CN,%20then%20DMSO-d6/Compound%2013b%20DMSO-d6%20NMR/1H-15N%20HMBC/acqu2s, 0)
$$ ##TITLE= Parameter file, TopSpin 3.5 pl 7
$$ ##JCAMPDX= 5.0
$$ ##DATATYPE= Parameter Values
$$ ##NPOINTS= 258	$$ modification sequence number
$$ ##ORIGIN= Bruker BioSpin GmbH
$$ ##OWNER= AVIII600NMR
$$ $$ 2019-01-21 21:52:55.961 +0000  AVIII600NMR@AVIII600NMR-PC
$$ $$ C:/Bruker/TopSpin3.5pl7/data/PB/nmr/6A165937/12/acqu2s
$$ $$ process C:\Bruker\TopSpin3.5pl7\prog\mod\go4.exe
$$ ##$ACQT0= 0
$$ ##$BF1= 60.804565
$$ ##$FnMODE= 1
$$ ##$NUC1= <15N>
$$ ##$NusJSP= 0
$$ ##$NusT2= 1
$$ ##$NusTD= 256
$$ ##$O1= 12159.168
$$ ##$ProjAngle= 0
$$ ##$SFO1= 60.816724168
$$ ##$SW= 409.026007744694
$$ ##$SW_h= 24875.6218905473
$$ ##$TD= 256
$$ ##END=
$$ 
##$PARAMETERFILE=	(acqus, ASCII, C:/Users/peter/Documents/Ambident%20reactivity%20of%20diazine%20oxides%20(e.g.%20PyzNO)/Primary%20NMR%20data%20files%20-%20not%20zipped/Compound%2013b%20-%20in%20CD3CN,%20then%20DMSO-d6/Compound%2013b%20DMSO-d6%20NMR/1H-15N%20HMBC/acqus, 0)
$$ ##TITLE= Parameter file, TopSpin 3.5 pl 7
$$ ##JCAMPDX= 5.0
$$ ##DATATYPE= Parameter Values
$$ ##NPOINTS= 13	$$ modification sequence number
$$ ##ORIGIN= Bruker BioSpin GmbH
$$ ##OWNER= AVIII600NMR
$$ $$ 2019-01-21 21:52:58.956 +0000  AVIII600NMR@AVIII600NMR-PC
$$ $$ C:/Bruker/TopSpin3.5pl7/data/PB/nmr/6A165937/12/acqus
$$ $$ process C:\Bruker\TopSpin3.5pl7\prog\mod\go4.exe
$$ ##$ACQT0= 1000000
$$ ##$AMP= (0..31)
$$ 100 100 100 100 100 100 100 100 100 100 100 100 100 100 100 100 100 100
$$ 100 100 100 100 100 100 100 100 100 100 100 100 100 100
$$ ##$AMPCOIL= (0..19)
$$ -1 0 0 0 0 0 0 0 0 0 0 0 0 0 0 0 0 0 0 0
$$ ##$ANAVPT= -1
$$ ##$AQSEQ= 0
$$ ##$AQ_mod= 3
$$ ##$AUNM= <au_zg>
$$ ##$AUTOPOS= <44 >
$$ ##$BF1= 600.07
$$ ##$BF2= 60.804565
$$ ##$BF3= 600.07
$$ ##$BF4= 600.07
$$ ##$BF5= 600.07
$$ ##$BF6= 600.07
$$ ##$BF7= 600.07
$$ ##$BF8= 600.07
$$ ##$BWFAC= (0..63)
$$ 0 0 0 0 0 0 0 0 0 0 0 0 0 0 0 0 0 0 0 0 0 0 0 0 0 0 0 0 0 0 0 0 0 0 0 0
$$ 0 0 0 0 0 0 0 0 0 0 0 0 0 0 0 0 0 0 0 0 0 0 0 0 0 0 0 0
$$ ##$BYTORDA= 0
$$ ##$CAGPARS= (0..11)
$$ 0 0 0 0 0 0 0 0 0 0 0 0
$$ ##$CHEMSTR= <none>
$$ ##$CNST= (0..63)
$$ 1 1 90 1 1 1 80 100 1 1 1 1 50 8 1 1 1 1 1 1 1 50 30 40 1 1 1 1 1 1 1 1
$$ 1 1 1 1 1 1 1 1 1 1 1 1 1 1 1 1 1 1 1 1 1 1 1 1 1 1 1 1 1 1 1 1
$$ ##$CPDPRG= (0..8)
$$ <garp> <> <waltz16> <> <mlev> <mlev> <mlev> <mlev> <mlev>
$$ ##$D= (0..63)
$$ 3e-006 1.5 0.00345 0.0023 0 0 0.0625 0.4 0 0.06 0 0.03 2e-005 3e-006 0
$$ 0 0.0002 0 0 0 0 0 0 0 0 0 0 0 0 0 0 0 0 0 0 0 0 0 0 0 0 0 0 0 0 0 0 0
$$ 0 0 0 0 0 0 0 0 0 0 0 0 0 0 0 0
$$ ##$DATE= 1548105703
$$ ##$DE= 55
$$ ##$DECBNUC= <off>
$$ ##$DECIM= 2560
$$ ##$DECNUC= <off>
$$ ##$DECSTAT= 4
$$ ##$DIGMOD= 1
$$ ##$DIGTYP= 12
$$ ##$DQDMODE= 0
$$ ##$DR= 22
$$ ##$DS= 16
$$ ##$DSPFIRM= 0
$$ ##$DSPFVS= 20
$$ ##$DTYPA= 0
$$ ##$EXP= <15N_HMBC.icon>
$$ ##$FCUCHAN= (0..9)
$$ 0 2 1 0 0 0 0 0 0 0
$$ ##$FL1= 90
$$ ##$FL2= 90
$$ ##$FL3= 90
$$ ##$FL4= 90
$$ ##$FN_INDIRECT= (0..7)
$$ 0 0 0 0 0 0 0 0
$$ ##$FOV= 20
$$ ##$FQ1LIST= <freqlist>
$$ ##$FQ2LIST= <freqlist>
$$ ##$FQ3LIST= <freqlist>
$$ ##$FQ4LIST= <freqlist>
$$ ##$FQ5LIST= <freqlist>
$$ ##$FQ6LIST= <freqlist>
$$ ##$FQ7LIST= <freqlist>
$$ ##$FQ8LIST= <freqlist>
$$ ##$FRQLO3= 1244578.95700002
$$ ##$FRQLO3N= 0
$$ ##$FS= (0..7)
$$ 83 83 83 83 83 83 83 83
$$ ##$FTLPGN= 0
$$ ##$FW= 4032000
$$ ##$FnILOOP= 0
$$ ##$FnMODE= 0
$$ ##$FnTYPE= 0
$$ ##$GPNAM= (0..31)
$$ <SINE.100> <SMSQ10.100> <SMSQ10.100> <SMSQ10.100> <SINE.100> <SINE.100>
$$ <SINE.100> <SINE.100> <SINE.100> <SINE.100> <SINE.100> <SINE.100> <SINE.100>
$$ <SINE.100> <SINE.100> <SINE.100> <SINE.100> <SINE.100> <SINE.100> <SINE.100>
$$ <SINE.100> <SINE.100> <SINE.100> <SINE.100> <SINE.100> <SINE.100> <SINE.100>
$$ <SINE.100> <SINE.100> <SINE.100> <SINE.100> <SINE.100>
$$ ##$GPX= (0..31)
$$ 0 0 0 0 0 0 0 0 0 0 0 0 0 0 0 0 0 0 0 0 0 0 0 0 0 0 0 0 0 0 0 0
$$ ##$GPY= (0..31)
$$ 0 0 0 0 0 0 0 0 0 0 0 0 0 0 0 0 0 0 0 0 0 0 0 0 0 0 0 0 0 0 0 0
$$ ##$GPZ= (0..31)
$$ 0 70 30 50.1 -10 -5 0 0 0 0 0 0 0 0 0 0 0 0 0 0 0 0 0 0 0 0 0 0 0 0 0 0
$$ ##$GRDPROG= <grad_out>
$$ ##$GRPDLY= 67.9842376708984
$$ ##$HDDUTY= 20
$$ ##$HDRATE= 20
$$ ##$HGAIN= (0..3)
$$ 0 0 0 0
$$ ##$HL1= 128
$$ ##$HL2= 90
$$ ##$HL3= 90
$$ ##$HL4= 90
$$ ##$HOLDER= 44
$$ ##$HPMOD= (0..7)
$$ 0 0 0 0 0 0 0 0
$$ ##$HPPRGN= 0
$$ ##$IN= (0..63)
$$ 2.01e-005 0.001 0.001 0.001 0.001 0.001 0.001 0.001 0.001 0.001 0.001 0.001
$$ 0.001 0.001 0.001 0.001 0.001 0.001 0.001 0.001 0.001 0.001 0.001 0.001
$$ 0.001 0.001 0.001 0.001 0.001 0.001 0.001 0.001 0.001 0.001 0.001 0.001
$$ 0.001 0.001 0.001 0.001 0.001 0.001 0.001 0.001 0.001 0.001 0.001 0.001
$$ 0.001 0.001 0.001 0.001 0.001 0.001 0.001 0.001 0.001 0.001 0.001 0.001
$$ 0.001 0.001 0.001 0.001
$$ ##$INF= (0..7)
$$ 0 40.2 0 0 0 0 0 0
$$ ##$INP= (0..63)
$$ 0 0 0 0 0 0 0 0 0 0 0 0 0 0 0 0 0 0 0 0 0 0 0 0 0 0 0 0 0 0 0 0 0 0 0 0
$$ 0 0 0 0 0 0 0 0 0 0 0 0 0 0 0 0 0 0 0 0 0 0 0 0 0 0 0 0
$$ ##$INSTRUM= <aviii600>
$$ ##$INTEGFAC= (0..63)
$$ 0 0 0 0 0 0 0 0 0 0 0 0 0 0 0 0 0 0 0 0 0 0 0 0 0 0 0 0 0 0 0 0 0 0 0 0
$$ 0 0 0 0 0 0 0 0 0 0 0 0 0 0 0 0 0 0 0 0 0 0 0 0 0 0 0 0
$$ ##$L= (0..31)
$$ 1 1 1 1 1 1 1 1 1 1 1 1 1 1 1 1 1 1 1 1 1 1 1 1 1 1 1 1 1 1 1 1
$$ ##$LFILTER= 500
$$ ##$LGAIN= 5
$$ ##$LINPSTP= 0
$$ ##$LOCKED= yes
$$ ##$LOCKFLD= 1758
$$ ##$LOCKGN= 106.30492401123
$$ ##$LOCKPOW= -20
$$ ##$LOCKPPM= 2.49000000953674
$$ ##$LOCNUC= <2H>
$$ ##$LOCPHAS= 100
$$ ##$LOCSHFT= yes
$$ ##$LOCSW= 0
$$ ##$LTIME= 0.25
$$ ##$MASR= 4200
$$ ##$MASRLST= <masrlst>
$$ ##$MULEXPNO= (0..15)
$$ 0 0 0 0 0 0 0 0 0 0 0 0 0 0 0 0
$$ ##$NBL= 1
$$ ##$NC= -6
$$ ##$NLOGCH= 3
$$ ##$NOVFLW= 0
$$ ##$NS= 4
$$ ##$NUC1= <1H>
$$ ##$NUC2= <15N>
$$ ##$NUC3= <off>
$$ ##$NUC4= <off>
$$ ##$NUC5= <off>
$$ ##$NUC6= <off>
$$ ##$NUC7= <off>
$$ ##$NUC8= <off>
$$ ##$NUCLEUS= <off>
$$ ##$NUSLIST= <automatic>
$$ ##$NusAMOUNT= 25
$$ ##$NusFPNZ= no
$$ ##$NusJSP= 0
$$ ##$NusSEED= 54321
$$ ##$NusSPTYPE= 0
$$ ##$NusT2= 1
$$ ##$NusTD= 0
$$ ##$O1= 3780.418
$$ ##$O2= 12159.168
$$ ##$O3= 3780.418
$$ ##$O4= 3780.418
$$ ##$O5= 3780.418
$$ ##$O6= 3780.418
$$ ##$O7= 3780.418
$$ ##$O8= 3780.418
$$ ##$OVERFLW= 0
$$ ##$P= (0..63)
$$ 11.3 11.3 22.6 14.7 29.4 16.5 25 50 10000 150 300 80000 80000 1000 0 100000
$$ 1000 2500 100000 600 2000 0 0 0 0 180 100000 11.3 0 1000 0 0 20000 0 0
$$ 0 0 0 0 0 2000 0 0 0 200 0 80000 46600 10000 0 80000 0 0 0 0 0 0 0 0 0
$$ 0 0 0 500
$$ ##$PACOIL= (0..15)
$$ 2 1 3 0 0 0 0 0 0 0 0 0 0 0 0 0
$$ ##$PAPS= 2
$$ ##$PARMODE= 1
$$ ##$PCPD= (0..9)
$$ 100 80 120 100 100 100 100 100 100 100
$$ ##$PEXSEL= (0..9)
$$ 1 1 1 1 1 1 1 1 1 1
$$ ##$PHCOR= (0..31)
$$ 0 0 0 0 0 0 0 0 0 0 0 0 0 0 0 0 0 0 0 0 0 0 0 0 0 0 0 0 0 0 0 0
$$ ##$PHLIST= <>
$$ ##$PHP= 1
$$ ##$PH_ref= 0
$$ ##$PL= (0..63)
$$ 120 1.81 0 120 120 120 120 120 120 63.59 14.45 26.85 8.21 120 120 120 120
$$ 120 1.81 20.47 120 120 120 120 120 120 120 26.85 120 120 8.21 120 120 120
$$ 120 120 120 120 120 120 120 120 120 120 120 120 120 120 120 120 120 120
$$ 120 120 120 120 120 120 120 120 120 120 120 120
$$ ##$PLSTEP= 0.1
$$ ##$PLSTRT= -6
$$ ##$PLW= (0..63)
$$ 0 14.6 108.5 0 0 0 0 0 0 7.4571e-005 2.9828 0.23016 1.6282 0.81767 0 1.042
$$ 0 0 14.6 0.29129 0 0 0 0 0 0 0.19139 0.23016 0 2.9828 1.6282 1.9377 2.9828e-006
$$ 0 0 0 0 0 0 0 0 0 0 0 0 0 0 0 0 0 0 0 0 0 0 0 0 0 0 0 0 0 0 0
$$ ##$PLWMAX= (0..7)
$$ 54 248 0 0 0 0 0 0
$$ ##$PQPHASE= 0
$$ ##$PQSCALE= 0
$$ ##$PR= 3
$$ ##$PRECHAN= (0..15)
$$ -1 1 0 2 4 -1 -1 -1 -1 -1 -1 -1 -1 -1 -1 -1
$$ ##$PRGAIN= 0
$$ ##$PROBHD= <Z150357_0005 (CP BBO 600S3 BB-H&F-05 Z)>
$$ ##$PULPROG= <hmbcgpndqf>
$$ ##$PW= 0
$$ ##$PYNM= <acqu.py>
$$ ##$ProjAngle= 0
$$ ##$QNP= 1
$$ ##$RD= 0
$$ ##$RECCHAN= (0..15)
$$ 0 2 0 0 0 0 0 0 0 0 0 0 0 0 0 0
$$ ##$RECPH= 0
$$ ##$RECPRE= (0..15)
$$ -1 0 -1 -1 -1 -1 -1 -1 -1 -1 -1 -1 -1 -1 -1 -1
$$ ##$RECPRFX= (0..15)
$$ 1 0 0 0 0 0 0 0 0 0 0 0 0 0 0 0
$$ ##$RECSEL= (0..15)
$$ 0 0 1 0 0 0 0 0 0 0 0 0 0 0 0 0
$$ ##$RG= 2050
$$ ##$RO= 0
$$ ##$RSEL= (0..15)
$$ 0 1 2 0 0 0 0 0 0 0 0 0 0 0 0 0
$$ ##$S= (0..7)
$$ 83 83 83 83 83 83 83 83
$$ ##$SELREC= (0..9)
$$ 0 0 0 0 0 0 0 0 0 0
$$ ##$SFO1= 600.073780418
$$ ##$SFO2= 60.816724168
$$ ##$SFO3= 600.073780418
$$ ##$SFO4= 600.073780418
$$ ##$SFO5= 600.073780418
$$ ##$SFO6= 600.073780418
$$ ##$SFO7= 600.073780418
$$ ##$SFO8= 600.073780418
$$ ##$SOLVENT= <DMSO>
$$ ##$SOLVOLD= <off>
$$ ##$SP= (0..63)
$$ 1 75.26 69.24 120 120 41.89 64.91 120 120 0 41.89 41.89 0 0 120 0 150 150
$$ 120 61.18 59.27 62.58 55.26 150 150 150 150 150 150 29.09 150 120 120 120
$$ 120 120 120 120 120 120 120 120 120 120 120 120 120 120 120 120 120 120
$$ 120 120 120 120 120 120 120 120 120 120 120 120
$$ ##$SPECTR= 0
$$ ##$SPINCNT= 0
$$ ##$SPNAM= (0..63)
$$ <gauss> <Gaus1_270.1000> <Gaus1_180r.1000> <0.0> <0.0> <Sinc1.1000> <Squa100.1000>
$$ <0.0> <Squa100.1000> <gauss> <Sinc1.1000> <Sinc1.1000> <gauss> <gauss>
$$ <0.0> <Gaus1.1000> <gauss> <gauss> <0.0> <Sinc1.1000> <Sinc1.1000> <Sinc1.1000>
$$ <Sinc1.1000> <gauss> <gauss> <gauss> <0.0> <gauss> <gauss> <Crp60,20,20.10>
$$ <Bip720,50,20.1> <Bip720,50,20.1> <0.0> <> <Rsnob.1000> <Gaus1_180r.1000>
$$ <Gaus1_180r.1000> <> <> <> <Gaus1_180r.1000> <Squa100.1000> <> <> <> <>
$$ <> <> <> <> <> <> <> <> <> <> <> <> <> <> <> <> <> <>
$$ ##$SPOAL= (0..63)
$$ 0.5 1 0.5 0.5 0.5 0.5 0.5 0.5 0.5 0.5 0.5 0.5 0.5 0.5 0.5 0.5 0.5 0.5 0.5
$$ 1 1 1 1 0.5 0.5 0.5 0.5 0.5 0.5 0.5 0.5 0.5 0.5 0.5 0.5 0.5 0.5 0.5 0.5
$$ 0.5 0.5 0.5 0.5 0.5 0.5 0.5 0.5 0.5 0.5 0.5 0.5 0.5 0.5 0.5 0.5 0.5 0.5
$$ 0.5 0.5 0.5 0.5 0.5 0.5 0.5
$$ ##$SPOFFS= (0..63)
$$ 0 0 0 0 0 0 0 0 0 0 0 0 0 0 0 0 0 0 0 0 0 0 0 0 0 0 0 0 0 0 0 0 0 0 0 0
$$ 0 0 0 0 0 0 0 0 0 0 0 0 0 0 0 0 0 0 0 0 0 0 0 0 0 0 0 0
$$ ##$SPPEX= (0..63)
$$ 0 0 0 0 0 0 0 0 0 0 0 0 0 0 0 0 0 0 0 0 0 0 0 0 0 0 0 0 0 0 0 0 0 0 0 0
$$ 0 0 0 0 0 0 0 0 0 0 0 0 0 0 0 0 0 0 0 0 0 0 0 0 0 0 0 0
$$ ##$SPW= (0..63)
$$ 0 1.5476e-005 6.8784e-006 0 0 0.0053756 7.4571e-005 0 1.8643e-007 0 0.0053756
$$ 0.0053756 0 0 0 0 0 0 0 4.391865e-005 6.827012e-005 3.187731e-005 0.0001719117
$$ 0 0 0 0 0 0 0.07121 2.9828 6.0021 0 0 7.5198e-005 6.8784e-006 0.00044022
$$ 0 0 0 6.8784e-006 1.8643e-007 0 0 0 0 0 0 0 0 0 0 0 0 0 0 0 0 0 0 0 0 0
$$ 0
$$ ##$SUBNAM= (0..9)
$$ <""> <""> <""> <""> <""> <""> <""> <""> <""> <"">
$$ ##$SW= 13.019232392649
$$ ##$SWIBOX= (0..19)
$$ 0 1 2 0 0 0 0 0 0 0 0 0 0 0 0 0 0 0 0 0
$$ ##$SW_h= 7812.5
$$ ##$SWfinal= 0
$$ ##$SigLockShift= 0
$$ ##$TD= 4096
$$ ##$TD0= 1
$$ ##$TD_INDIRECT= (0..7)
$$ 0 256 0 0 0 0 0 0
$$ ##$TDav= 1
$$ ##$TE= 300
$$ ##$TE1= 300
$$ ##$TE2= 300
$$ ##$TE3= 300
$$ ##$TE4= 300
$$ ##$TEG= 300
$$ ##$TE_MAGNET= 0
$$ ##$TE_PIDX= 0
$$ ##$TE_STAB= (0..9)
$$ 0 0 0 0 0 0 0 0 0 0
$$ ##$TL= (0..7)
$$ 120 120 120 120 120 120 120 120
$$ ##$TOTROT= (0..63)
$$ 0 0 0 0 0 0 0 0 0 0 0 0 0 0 0 0 0 0 0 0 0 0 0 0 0 0 0 0 0 0 0 0 0 0 0 0
$$ 0 0 0 0 0 0 0 0 0 0 0 0 0 0 0 0 0 0 0 0 0 0 0 0 0 0 0 0
$$ ##$TUBE_TYPE= <>
$$ ##$USERA1= <user>
$$ ##$USERA2= <user>
$$ ##$USERA3= <user>
$$ ##$USERA4= <user>
$$ ##$USERA5= <user>
$$ ##$V9= 5
$$ ##$VALIDCODE= -1
$$ ##$VALIST= <valist>
$$ ##$VCLIST= <CCCCCCCCCCCCCCC>
$$ ##$VDLIST= <DDDDDDDDDDDDDDD>
$$ ##$VPLIST= <PPPPPPPPPPPPPPP>
$$ ##$VTLIST= <TTTTTTTTTTTTTTT>
$$ ##$WBST= 1024
$$ ##$WBSW= 4
$$ ##$XGAIN= (0..3)
$$ 0 0 0 0
$$ ##$XL= 0
$$ ##$YL= 0
$$ ##$YMAX_a= 27632
$$ ##$YMIN_a= -26820
$$ ##$ZGOPTNS= <>
$$ ##$ZL1= 120
$$ ##$ZL2= 120
$$ ##$ZL3= 120
$$ ##$ZL4= 120
$$ ##END=
$$ 
##$PARAMETERFILE=	(audita.txt, ASCII, C:/Users/peter/Documents/Ambident%20reactivity%20of%20diazine%20oxides%20(e.g.%20PyzNO)/Primary%20NMR%20data%20files%20-%20not%20zipped/Compound%2013b%20-%20in%20CD3CN,%20then%20DMSO-d6/Compound%2013b%20DMSO-d6%20NMR/1H-15N%20HMBC/audita.txt, 0)
$$ ##TITLE= Audit trail, TopSpin 3.5 pl 7
$$ ##JCAMPDX= 5.01
$$ ##ORIGIN= Bruker BioSpin GmbH
$$ ##OWNER= AVIII600NMR
$$ $$ C:/Bruker/TopSpin3.5pl7/data/PB/nmr/6A165937/12/audita.txt
$$ ##AUDIT TRAIL=  $$ (NUMBER, WHEN, WHO, WHERE, PROCESS, VERSION, WHAT)
$$ (   1,<2019-01-21 21:52:58.925 +0000>,<AVIII600NMR>,<AVIII600NMR-PC>,<go4>,<TopSpin 3.5.7>,
$$       <created by zg
$$ 	started at 2019-01-21 21:21:04.209 +0000,
$$ 	POWCHK enabled, PULCHK disabled,
$$        configuration hash MD5:
$$        4F BE B4 D3 A1 80 6E 95 0A 07 3F 27 4A 52 36 44
$$        data hash MD5: 4K * 256
$$        60 78 1C A0 99 A9 3E CB 45 93 D5 62 AB 21 AD 9E>)
$$ (   2,<2019-01-21 21:52:59.206 +0000>,<AVIII600NMR>,<AVIII600NMR-PC>,<audit>,<TopSpin 3.5.7>,
$$       <user comment:
$$        ICON-NMR User ID: PB
$$        data hash MD5: 4K * 256
$$        60 78 1C A0 99 A9 3E CB 45 93 D5 62 AB 21 AD 9E>)
$$ ##END=
$$ 
$$ $$ hash MD5
$$ $$ BE 22 B1 E6 51 60 D0 FB CD 61 6E 28 1C 31 DD 00
$$ 
##$PARAMETERFILE=	(auditp.txt, ASCII, C:/Users/peter/Documents/Ambident%20reactivity%20of%20diazine%20oxides%20(e.g.%20PyzNO)/Primary%20NMR%20data%20files%20-%20not%20zipped/Compound%2013b%20-%20in%20CD3CN,%20then%20DMSO-d6/Compound%2013b%20DMSO-d6%20NMR/1H-15N%20HMBC/pdata/1/auditp.txt, 0)
$$ ##TITLE= Audit trail, TopSpin 3.5 pl 7
$$ ##JCAMPDX= 5.01
$$ ##ORIGIN= Bruker BioSpin GmbH
$$ ##OWNER= AVIII600NMR
$$ $$ C:/Bruker/TopSpin3.5pl7/data/PB/nmr/6A165937/12/pdata/1/auditp.txt
$$ ##AUDIT TRAIL=  $$ (NUMBER, WHEN, WHO, WHERE, PROCESS, VERSION, WHAT)
$$ (   1,<2019-01-21 21:52:58.925 +0000>,<AVIII600NMR>,<AVIII600NMR-PC>,<go4>,<TopSpin 3.5.7>,
$$       <created by zg
$$ 	started at 2019-01-21 21:21:04.209 +0000,
$$ 	POWCHK enabled, PULCHK disabled,
$$        configuration hash MD5:
$$        4F BE B4 D3 A1 80 6E 95 0A 07 3F 27 4A 52 36 44
$$        data hash MD5: 4K * 256
$$        60 78 1C A0 99 A9 3E CB 45 93 D5 62 AB 21 AD 9E>)
$$ (   2,<2019-01-21 21:52:59.206 +0000>,<AVIII600NMR>,<AVIII600NMR-PC>,<audit>,<TopSpin 3.5.7>,
$$       <user comment:
$$        ICON-NMR User ID: PB
$$        data hash MD5: 4K * 256
$$        60 78 1C A0 99 A9 3E CB 45 93 D5 62 AB 21 AD 9E>)
$$ (   3,<2019-01-21 21:53:00.875 +0000>,<AVIII600NMR>,<AVIII600NMR-PC>,<proc2d>,<TopSpin 3.5.7>,
$$       <Start of raw data processing
$$        xfb same F2: SI = 2K WDW = 4 SSB = 0 FT_mod = 6 PKNL = 1 F1: SI = 1K ME_mod = 2 NCOEF = 32 WDW = 4 SSB = 0 FT_mod = 6 FCOR = 0.5 PH_mod = 2
$$        data hash MD5: 2K * 1K
$$        1A 27 F9 D1 B3 31 0B 80 0D 15 A0 99 B2 AF BE 3E>)
$$ (   4,<2019-01-21 21:53:01.468 +0000>,<AVIII600NMR>,<AVIII600NMR-PC>,<proc2d>,<TopSpin 3.5.7>,
$$       <abs2 F2: ABSG = 5 ABSF1 = 12.80962 ABSF2 = -0.2096945
$$        data hash MD5: 2K * 1K
$$        74 C9 9E 2B 95 52 2D 83 B1 0B D8 57 FC 43 D0 AD>)
$$ (   5,<2019-01-21 21:53:02.123 +0000>,<AVIII600NMR>,<AVIII600NMR-PC>,<proc2d>,<TopSpin 3.5.7>,
$$       <abs1 F1: ABSG = 5 ABSF1 = 404.5252 ABSF2 = -4.582594
$$        data hash MD5: 2K * 1K
$$        8C AA B9 92 05 9B 65 6E F7 DC EA 1A 4B E0 1F D5>)
$$ ##END=
$$ 
$$ $$ hash MD5
$$ $$ 3A BC 57 18 E7 7C 91 07 80 35 EB 31 83 DA 80 72
$$ 
##$PARAMETERFILE=	(clevels, ASCII, C:/Users/peter/Documents/Ambident%20reactivity%20of%20diazine%20oxides%20(e.g.%20PyzNO)/Primary%20NMR%20data%20files%20-%20not%20zipped/Compound%2013b%20-%20in%20CD3CN,%20then%20DMSO-d6/Compound%2013b%20DMSO-d6%20NMR/1H-15N%20HMBC/pdata/1/clevels, 0)
$$ ##TITLE= Parameter file, TopSpin 3.5 pl 7
$$ ##JCAMPDX= 5.0
$$ ##DATATYPE= Parameter Values
$$ ##NPOINTS= 2	$$ modification sequence number
$$ ##ORIGIN= Bruker BioSpin GmbH
$$ ##OWNER= AVIII600NMR
$$ $$ 2019-01-21 21:53:02.279 +0000  AVIII600NMR@AVIII600NMR-PC
$$ $$ C:/Bruker/TopSpin3.5pl7/data/PB/nmr/6A165937/12/pdata/1/clevels
$$ $$ process C:\Bruker\TopSpin3.5pl7\prog\mod\proc2d.exe
$$ ##$LEVELS= (0..255)
$$ 23603.75 34872.84 51522.12 76120.24 112462.19 166154.82 245481.82 362681.77
$$ 535836.29 791659.66 1169620.32 1728030.07 2553040.39 3771933.92 5572761.62
$$ 8233355.27 12164191.43 17971719.69 26551925.82 39228564.49 0 0 0 0 0 0
$$ 0 0 0 0 0 0 0 0 0 0 0 0 0 0 0 0 0 0 0 0 0 0 0 0 0 0 0 0 0 0 0 0 0 0 0 0
$$ 0 0 0 0 0 0 0 0 0 0 0 0 0 0 0 0 0 0 0 0 0 0 0 0 0 0 0 0 0 0 0 0 0 0 0 0
$$ 0 0 0 0 0 0 0 0 0 0 0 0 0 0 0 0 0 0 0 0 0 0 0 0 0 0 0 0 0 0 0 0 0 0 0 0
$$ 0 0 0 0 0 0 0 0 0 0 0 0 0 0 0 0 0 0 0 0 0 0 0 0 0 0 0 0 0 0 0 0 0 0 0 0
$$ 0 0 0 0 0 0 0 0 0 0 0 0 0 0 0 0 0 0 0 0 0 0 0 0 0 0 0 0 0 0 0 0 0 0 0 0
$$ 0 0 0 0 0 0 0 0 0 0 0 0 0 0 0 0 0 0 0 0 0 0 0 0 0 0 0 0 0 0 0 0 0 0 0 0
$$ 0 0 0 0 0 0 0 0 0 0 0 0 0 0
$$ ##$LEVSIGN= 1
$$ ##$MAXLEV= 20
$$ ##$METHOD= 0
$$ ##$NEGBASE= -23603.75
$$ ##$NEGINCR= 1.8
$$ ##$POSBASE= 23603.75
$$ ##$POSINCR= 1.8
$$ ##END=
$$ 
##$PARAMETERFILE=	(format.temp, ASCII, C:/Users/peter/Documents/Ambident%20reactivity%20of%20diazine%20oxides%20(e.g.%20PyzNO)/Primary%20NMR%20data%20files%20-%20not%20zipped/Compound%2013b%20-%20in%20CD3CN,%20then%20DMSO-d6/Compound%2013b%20DMSO-d6%20NMR/1H-15N%20HMBC/format.temp, 0)
$$ EDIT_PAR COMMAND FILE
$$ 
$$ DI_MODE         LONG
$$ ED_ENTRY        ACQU
$$ ORDER           FILE
$$ 
$$ 
$$ HEADER		"F2 - Acquisition Parameters"
$$ T_NAME		Date_
$$ 		TYPE	R64
$$ 		CLASS	ACQU
$$ 		SUBRANGE 0.0 50000000
$$ 		REL	"Date_=itodate(DATE)"
$$ 		INV_REL	"DATE=datetoi(Date_,DATE)"
$$ 		FORMAT	"%14.0f"
$$ 		TEXT	" "
$$ END
$$ T_NAME		Time
$$ 		TYPE	R32
$$ 		CLASS	ACQU
$$ 		SUBRANGE 0.0 1000000
$$ 		REL	"Time=itotime(DATE)"
$$ 		INV_REL	"DATE=timetoi(Time,DATE)"
$$ 		FORMAT	"%14.2f h"
$$ 		TEXT	" "
$$ END
$$ NAME		INSTRUM
$$ 		TEXT	" "
$$ END
$$ NAME		PROBHD
$$ 		FORMAT	"%14.14s"
$$ 		TEXT	" "
$$ END
$$ NAME		PULPROG
$$ 		TEXT	" "
$$ END
$$ NAME		TD
$$ 		TEXT	" "
$$ END
$$ NAME		SOLVENT
$$ 		TEXT	" "
$$ END
$$ NAME		NS
$$ 		TEXT	" "
$$ END
$$ NAME		DS
$$ 		TEXT	" "
$$ END
$$ T_NAME		SWH
$$ 		TYPE	R32
$$ 		CLASS	ACQU
$$ 		SUBRANGE 0.0 1e8
$$ 		REL	"SWH=SW*SFO1"
$$ 		INV_REL "SW=SWH/SFO1"
$$ 		UNIT	"Hz"
$$ 		FORMAT	"%14.3f Hz"
$$ 		TEXT	" "
$$ END
$$ T_NAME          FIDRES
$$                 TYPE    R32
$$                 CLASS   ACQU
$$                 SUBRANGE 0.0 100000
$$                 REL     "FIDRES=2*SW*SFO1/TD"
$$                 INV_REL "TD = nextpow(2*SW*SFO1/FIDRES)"
$$ 		UNIT	"Hz"
$$ 		FORMAT	"%14.6f Hz"
$$ 		TEXT	" "
$$ END
$$ T_NAME          AQ
$$ 		TYPE	R32
$$ 		CLASS	ACQU
$$ 		SUBRANGE 0.0 1000
$$ 		REL	"AQ=aqcalc(SW,SFO1,TD,DIGTYP)"
$$ 		INV_REL	"TD=tdcalc(SW,SFO1,1.0e6*AQ,DIGTYP)"
$$ 		UNIT	"sec"
$$ 		FORMAT	"%14.7f sec"
$$ 		TEXT	" "
$$ END
$$ NAME		RG
$$ 		TEXT	" "
$$ END
$$ T_NAME          DW
$$ 		TYPE	R32
$$ 		CLASS	ACQU
$$ 		SUBRANGE 0.0 1000000
$$ 		REL	"DW=1/(2*SW*SFO1)"
$$ 		INV_REL	"SW=1000000/(2*(0.005+DW)*SFO1)"
$$ 		UNIT	"usec"
$$ 		FORMAT	"%14.3lf usec"
$$ 		TEXT	" "
$$ END
$$ NAME		DE
$$ 		FORMAT	"%14.2f usec"
$$ 		TEXT	" "
$$ END
$$ NAME		TE
$$ 		FORMAT	"%14.1f K"
$$ 		TEXT	" "
$$ END
$$ T_NAME		CNST13
$$ 		TYPE	R32
$$ 		CLASS	ACQU
$$ 		SUBRANGE -1e38 1e38
$$ 		REL	"CNST13=CNST[13]"
$$ 		INV_REL	"CNST[13]=CNST13"
$$ 		FORMAT	"%14.7f"
$$ 		TEXT	" "
$$ END
$$ T_NAME		D0
$$ 		TYPE	R32
$$ 		CLASS	ACQU
$$ 		SUBRANGE 0.0 1e38
$$ 		REL	"D0=D[0]"
$$ 		INV_REL	"D[0]=D0"
$$ 		UNIT	"sec"
$$ 		FORMAT	"%14.8f sec"
$$ 		TEXT	" "
$$ END
$$ T_NAME		D1
$$ 		TYPE	R32
$$ 		CLASS	ACQU
$$ 		SUBRANGE 0.0 1e38
$$ 		REL	"D1=D[1]"
$$ 		INV_REL	"D[1]=D1"
$$ 		UNIT	"sec"
$$ 		FORMAT	"%14.8f sec"
$$ 		TEXT	" "
$$ END
$$ T_NAME		D6
$$ 		TYPE	R32
$$ 		CLASS	ACQU
$$ 		SUBRANGE 0.0 1e38
$$ 		REL	"D6=D[6]"
$$ 		INV_REL	"D[6]=D6"
$$ 		UNIT	"sec"
$$ 		FORMAT	"%14.8f sec"
$$ 		TEXT	" "
$$ END
$$ T_NAME		D16
$$ 		TYPE	R32
$$ 		CLASS	ACQU
$$ 		SUBRANGE 0.0 1e38
$$ 		REL	"D16=D[16]"
$$ 		INV_REL	"D[16]=D16"
$$ 		UNIT	"sec"
$$ 		FORMAT	"%14.8f sec"
$$ 		TEXT	" "
$$ END
$$ T_NAME		IN0
$$ 		TYPE	R32
$$ 		CLASS	ACQU
$$ 		SUBRANGE 0.0 1e38
$$ 		REL	"IN0=IN[0]"
$$ 		INV_REL	"IN[0]=IN0"
$$ 		UNIT	"sec"
$$ 		FORMAT	"%14.8f sec"
$$ 		TEXT	" "
$$ END
$$ NAME		TDav
$$ 		TEXT	" "
$$ END
$$ NAME		SFO1
$$ 		FORMAT	"%14.7f MHz"
$$ 		TEXT	" "
$$ END
$$ NAME		NUC1
$$ 		NONEDIT
$$ 		TEXT	" "
$$ END
$$ T_NAME		P1
$$ 		TYPE	R32
$$ 		CLASS	ACQU
$$ 		SUBRANGE 0.0 1.0e10
$$ 		REL	"P1=P[1]"
$$ 		INV_REL	"P[1]=P1"
$$ 		UNIT	"usec"
$$ 		FORMAT	"%14.2f usec"
$$ 		TEXT	" "
$$ END
$$ T_NAME		P2
$$ 		TYPE	R32
$$ 		CLASS	ACQU
$$ 		SUBRANGE 0.0 1.0e10
$$ 		REL	"P2=P[2]"
$$ 		INV_REL	"P[2]=P2"
$$ 		UNIT	"usec"
$$ 		FORMAT	"%14.2f usec"
$$ 		TEXT	" "
$$ END
$$ T_NAME		PLW1
$$ 		TYPE	R32
$$ 		CLASS	ACQU
$$ 		REL	"PLW1=PLW[1]"
$$ 		INV_REL	"PLW[1]=PLW1"
$$ 		UNIT	"W"
$$ 		FORMAT	"%14.8f W"
$$ 		TEXT	"power PLW1 "
$$ END
$$ NAME		SFO2
$$ 		FORMAT	"%14.7f MHz"
$$ 		TEXT	" "
$$ END
$$ NAME		NUC2
$$ 		NONEDIT
$$ 		TEXT	" "
$$ END
$$ T_NAME		P3
$$ 		TYPE	R32
$$ 		CLASS	ACQU
$$ 		SUBRANGE 0.0 1.0e10
$$ 		REL	"P3=P[3]"
$$ 		INV_REL	"P[3]=P3"
$$ 		UNIT	"usec"
$$ 		FORMAT	"%14.2f usec"
$$ 		TEXT	" "
$$ END
$$ T_NAME		PLW2
$$ 		TYPE	R32
$$ 		CLASS	ACQU
$$ 		REL	"PLW2=PLW[2]"
$$ 		INV_REL	"PLW[2]=PLW2"
$$ 		UNIT	"W"
$$ 		FORMAT	"%14.8f W"
$$ 		TEXT	"power PLW2 "
$$ END
$$ NAME		GPNAM[1]
$$ 		TEXT	" "
$$ END
$$ T_NAME		GPZ1
$$ 		TYPE	R32
$$ 		CLASS	ACQU
$$ 		SUBRANGE -100.0 100.0
$$ 		REL	"GPZ1=GPZ[1]"
$$ 		INV_REL	"GPZ[1]=GPZ1"
$$ 		UNIT	"%"
$$ 		FORMAT	"%14.2f %"
$$ 		TEXT	" "
$$ END
$$ NAME		GPNAM[2]
$$ 		TEXT	" "
$$ END
$$ T_NAME		GPZ2
$$ 		TYPE	R32
$$ 		CLASS	ACQU
$$ 		SUBRANGE -100.0 100.0
$$ 		REL	"GPZ2=GPZ[2]"
$$ 		INV_REL	"GPZ[2]=GPZ2"
$$ 		UNIT	"%"
$$ 		FORMAT	"%14.2f %"
$$ 		TEXT	" "
$$ END
$$ NAME		GPNAM[3]
$$ 		TEXT	" "
$$ END
$$ T_NAME		GPZ3
$$ 		TYPE	R32
$$ 		CLASS	ACQU
$$ 		SUBRANGE -100.0 100.0
$$ 		REL	"GPZ3=GPZ[3]"
$$ 		INV_REL	"GPZ[3]=GPZ3"
$$ 		UNIT	"%"
$$ 		FORMAT	"%14.2f %"
$$ 		TEXT	" "
$$ END
$$ T_NAME		P16
$$ 		TYPE	R32
$$ 		CLASS	ACQU
$$ 		SUBRANGE 0.0 1.0e10
$$ 		REL	"P16=P[16]"
$$ 		INV_REL	"P[16]=P16"
$$ 		UNIT	"usec"
$$ 		FORMAT	"%14.2f usec"
$$ 		TEXT	" "
$$ END
$$ 
##$PARAMETERFILE=	(parm.txt, ASCII, C:/Users/peter/Documents/Ambident%20reactivity%20of%20diazine%20oxides%20(e.g.%20PyzNO)/Primary%20NMR%20data%20files%20-%20not%20zipped/Compound%2013b%20-%20in%20CD3CN,%20then%20DMSO-d6/Compound%2013b%20DMSO-d6%20NMR/1H-15N%20HMBC/pdata/1/parm.txt, 0)
$$ 
$$ Current Data Parameters
$$ NAME           6A165937              
$$ EXPNO                12              
$$ PROCNO                1              
$$ 
$$ F2 - Acquisition Parameters
$$ Date_          20190121              
$$ Time              21.21 h            
$$ INSTRUM        aviii600              
$$ PROBHD   Z150357_0005 (              
$$ PULPROG      hmbcgpndqf              
$$ TD                 4096              
$$ SOLVENT            DMSO              
$$ NS                    4              
$$ DS                   16              
$$ SWH            7812.500 Hz           
$$ FIDRES         3.814697 Hz           
$$ AQ            0.2621440 sec          
$$ RG                 2050              
$$ DW               64.000 usec         
$$ DE                55.00 usec         
$$ TE                300.0 K            
$$ CNST13        8.0000000              
$$ D0           0.00000300 sec          
$$ D1           1.50000000 sec          
$$ D6           0.06250000 sec          
$$ D16          0.00020000 sec          
$$ IN0          0.00002010 sec          
$$ TDav                  1              
$$ SFO1        600.0737804 MHz          
$$ NUC1                 1H              
$$ P1                11.30 usec         
$$ P2                22.60 usec         
$$ PLW1        14.60000038 W            
$$ SFO2         60.8167242 MHz          
$$ NUC2                15N              
$$ P3                14.70 usec         
$$ PLW2       108.50000000 W            
$$ GPNAM[1]     SMSQ10.100              
$$ GPZ1              70.00 %            
$$ GPNAM[2]     SMSQ10.100              
$$ GPZ2              30.00 %            
$$ GPNAM[3]     SMSQ10.100              
$$ GPZ3              50.10 %            
$$ P16             1000.00 usec         
$$ 
$$ F1 - Acquisition parameters
$$ TD                  256              
$$ SFO1           60.81672 MHz          
$$ FIDRES       194.340790 Hz           
$$ SW              409.026 ppm          
$$ FnMODE               QF              
$$ 
$$ F2 - Processing parameters
$$ SI                 2048              
$$ SF          600.0700000 MHz          
$$ WDW               QSINE              
$$ SSB      0              
$$ LB       0 Hz           
$$ GB       0              
$$ PC                 1.40              
$$ 
$$ F1 - Processing parameters
$$ SI                 1024              
$$ MC2                  QF              
$$ SF           60.8045650 MHz          
$$ WDW               QSINE              
$$ SSB      0              
$$ LB       0 Hz           
$$ GB       0              
$$ 
##$PARAMETERFILE=	(proc2s, ASCII, C:/Users/peter/Documents/Ambident%20reactivity%20of%20diazine%20oxides%20(e.g.%20PyzNO)/Primary%20NMR%20data%20files%20-%20not%20zipped/Compound%2013b%20-%20in%20CD3CN,%20then%20DMSO-d6/Compound%2013b%20DMSO-d6%20NMR/1H-15N%20HMBC/pdata/1/proc2s, 0)
$$ ##TITLE= Parameter file, TopSpin 3.5 pl 7
$$ ##JCAMPDX= 5.0
$$ ##DATATYPE= Parameter Values
$$ ##NPOINTS= 3	$$ modification sequence number
$$ ##ORIGIN= Bruker BioSpin GmbH
$$ ##OWNER= AVIII600NMR
$$ $$ 2019-01-21 21:53:02.107 +0000  AVIII600NMR@AVIII600NMR-PC
$$ $$ C:/Bruker/TopSpin3.5pl7/data/PB/nmr/6A165937/12/pdata/1/proc2s
$$ $$ process C:\Bruker\TopSpin3.5pl7\prog\mod\proc2d.exe
$$ ##$ABSF1= 404.5252
$$ ##$ABSF2= -4.582594
$$ ##$ABSG= 5
$$ ##$ABSL= 0
$$ ##$ALPHA= 0
$$ ##$AQORDER= 0
$$ ##$ASSFAC= 0
$$ ##$ASSFACI= 0
$$ ##$ASSFACX= 0
$$ ##$ASSWID= 0
$$ ##$AUNMP= <>
$$ ##$AXLEFT= 0
$$ ##$AXNAME= <F1>
$$ ##$AXNUC= <15N>
$$ ##$AXRIGHT= 0
$$ ##$AXTYPE= 0
$$ ##$AXUNIT= <>
$$ ##$AZFE= 0.1
$$ ##$AZFW= 0.5
$$ ##$BCFW= 0
$$ ##$BC_mod= 0
$$ ##$BYTORDP= 0
$$ ##$COROFFS= 0
$$ ##$CY= -3
$$ ##$DATMOD= 1
$$ ##$DC= 0
$$ ##$DFILT= <>
$$ ##$DTYPP= 0
$$ ##$ERETIC= no
$$ ##$F1P= 404.821685791016
$$ ##$F2P= -4.88034942238687
$$ ##$FCOR= 0.5
$$ ##$FTSIZE= 1024
$$ ##$FT_mod= 6
$$ ##$GAMMA= 0
$$ ##$GB= 0
$$ ##$INTBC= 1
$$ ##$INTSCL= 1
$$ ##$ISEN= 128
$$ ##$LB= 0
$$ ##$LEV0= 0
$$ ##$LPBIN= 512
$$ ##$MAXI= 10000
$$ ##$MC2= 0
$$ ##$MEAN= 0
$$ ##$ME_mod= 2
$$ ##$MI= 1
$$ ##$MddCEXP= no
$$ ##$MddCT_SP= no
$$ ##$MddF180= no
$$ ##$MddLAMBDA= 0
$$ ##$MddMEMORY= 0
$$ ##$MddMERGE= 0
$$ ##$MddNCOMP= 0
$$ ##$MddNITER= 0
$$ ##$MddNOISE= 0
$$ ##$MddPHASE= 0
$$ ##$MddSEED= 0
$$ ##$MddSRSIZE= 0
$$ ##$Mdd_CsALG= 0
$$ ##$Mdd_CsLAMBDA= 0
$$ ##$Mdd_CsNITER= 0
$$ ##$Mdd_CsNORM= 0
$$ ##$Mdd_CsVE= yes
$$ ##$Mdd_CsZF= 0
$$ ##$Mdd_LrLAMBDA= 0
$$ ##$Mdd_LrNITER= 0
$$ ##$Mdd_LrRANK= 0
$$ ##$Mdd_LrZF= 0
$$ ##$Mdd_mod= 0
$$ ##$NCOEF= 32
$$ ##$NC_proc= -3
$$ ##$NLEV= 6
$$ ##$NOISF1= 0
$$ ##$NOISF2= 0
$$ ##$NSP= 0
$$ ##$NTH_PI= 0
$$ ##$NZP= 0
$$ ##$OFFSET= 404.5252
$$ ##$PC= 4
$$ ##$PHC0= 0
$$ ##$PHC1= 0
$$ ##$PH_mod= 2
$$ ##$PKNL= no
$$ ##$PPARMOD= 1
$$ ##$PPDIAG= 0
$$ ##$PPIPTYP= 0
$$ ##$PPMPNUM= 2147483647
$$ ##$PPRESOL= 1
$$ ##$PSCAL= 1
$$ ##$PSIGN= 0
$$ ##$PYNMP= <proc.py>
$$ ##$RDF1= 0
$$ ##$RDF2= 0
$$ ##$RDFWHM= 0
$$ ##$RDINT= 0
$$ ##$RDPOS= 0
$$ ##$REVERSE= no
$$ ##$SF= 60.804565
$$ ##$SI= 1024
$$ ##$SIGF1= 404.5252
$$ ##$SIGF2= -4.582594
$$ ##$SINO= 16
$$ ##$SIOLD= 1024
$$ ##$SPECTYP= <>
$$ ##$SREF_mod= 1
$$ ##$SREGLST= <1H.DMSO>
$$ ##$SSB= 0
$$ ##$STSI= 1024
$$ ##$STSR= 0
$$ ##$SW_p= 24875.6218905473
$$ ##$SYMM= 0
$$ ##$S_DEV= 37766
$$ ##$TDeff= 512
$$ ##$TDoff= 0
$$ ##$TI= <>
$$ ##$TILT= no
$$ ##$TM1= 0
$$ ##$TM2= 0
$$ ##$TOPLEV= 0
$$ ##$USERP1= <user>
$$ ##$USERP2= <user>
$$ ##$USERP3= <user>
$$ ##$USERP4= <user>
$$ ##$USERP5= <user>
$$ ##$WDW= 4
$$ ##$XDIM= 1024
$$ ##$YMAX_p= 313828516
$$ ##$YMIN_p= 0
$$ ##END=
$$ 
##$PARAMETERFILE=	(procs, ASCII, C:/Users/peter/Documents/Ambident%20reactivity%20of%20diazine%20oxides%20(e.g.%20PyzNO)/Primary%20NMR%20data%20files%20-%20not%20zipped/Compound%2013b%20-%20in%20CD3CN,%20then%20DMSO-d6/Compound%2013b%20DMSO-d6%20NMR/1H-15N%20HMBC/pdata/1/procs, 0)
$$ ##TITLE= Parameter file, TopSpin 3.5 pl 7
$$ ##JCAMPDX= 5.0
$$ ##DATATYPE= Parameter Values
$$ ##NPOINTS= 7	$$ modification sequence number
$$ ##ORIGIN= Bruker BioSpin GmbH
$$ ##OWNER= AVIII600NMR
$$ $$ 2019-01-21 21:53:02.279 +0000  AVIII600NMR@AVIII600NMR-PC
$$ $$ C:/Bruker/TopSpin3.5pl7/data/PB/nmr/6A165937/12/pdata/1/procs
$$ $$ process C:\Bruker\TopSpin3.5pl7\prog\mod\proc2d.exe
$$ ##$ABSF1= 12.80962
$$ ##$ABSF2= -0.2096945
$$ ##$ABSG= 5
$$ ##$ABSL= 0
$$ ##$ALPHA= 0
$$ ##$AQORDER= 0
$$ ##$ASSFAC= 0
$$ ##$ASSFACI= 0
$$ ##$ASSFACX= 0
$$ ##$ASSWID= 0
$$ ##$AUNMP= <proc_2dpl>
$$ ##$AXLEFT= 0
$$ ##$AXNAME= <F2>
$$ ##$AXNUC= <1H>
$$ ##$AXRIGHT= 0
$$ ##$AXTYPE= 0
$$ ##$AXUNIT= <>
$$ ##$AZFE= 0.1
$$ ##$AZFW= 0.5
$$ ##$BCFW= 0
$$ ##$BC_mod= 0
$$ ##$BYTORDP= 0
$$ ##$COROFFS= 0
$$ ##$CY= -3
$$ ##$DATMOD= 1
$$ ##$DC= 0
$$ ##$DFILT= <>
$$ ##$DTYPP= 0
$$ ##$ERETIC= no
$$ ##$F1P= 12.8082599639893
$$ ##$F2P= -0.20834297338942
$$ ##$FCOR= 0.5
$$ ##$FTSIZE= 2048
$$ ##$FT_mod= 6
$$ ##$GAMMA= 0
$$ ##$GB= 0
$$ ##$INTBC= 1
$$ ##$INTSCL= 1
$$ ##$ISEN= 128
$$ ##$LB= 0
$$ ##$LEV0= 5
$$ ##$LPBIN= 0
$$ ##$MAXI= 10000
$$ ##$MC2= 0
$$ ##$MEAN= 0
$$ ##$ME_mod= 0
$$ ##$MI= 0
$$ ##$MddCEXP= no
$$ ##$MddCT_SP= no
$$ ##$MddF180= no
$$ ##$MddLAMBDA= 0
$$ ##$MddMEMORY= 0
$$ ##$MddMERGE= 0
$$ ##$MddNCOMP= 0
$$ ##$MddNITER= 0
$$ ##$MddNOISE= 0
$$ ##$MddPHASE= 0
$$ ##$MddSEED= 0
$$ ##$MddSRSIZE= 0
$$ ##$Mdd_CsALG= 0
$$ ##$Mdd_CsLAMBDA= 0
$$ ##$Mdd_CsNITER= 0
$$ ##$Mdd_CsNORM= 0
$$ ##$Mdd_CsVE= yes
$$ ##$Mdd_CsZF= 0
$$ ##$Mdd_LrLAMBDA= 0
$$ ##$Mdd_LrNITER= 0
$$ ##$Mdd_LrRANK= 0
$$ ##$Mdd_LrZF= 0
$$ ##$Mdd_mod= 0
$$ ##$NCOEF= 0
$$ ##$NC_proc= -3
$$ ##$NLEV= 20
$$ ##$NOISF1= 0
$$ ##$NOISF2= 0
$$ ##$NSP= 0
$$ ##$NTH_PI= 0
$$ ##$NZP= 0
$$ ##$OFFSET= 12.80962
$$ ##$PC= 1.4
$$ ##$PHC0= 0
$$ ##$PHC1= 0
$$ ##$PH_mod= 0
$$ ##$PKNL= yes
$$ ##$PPARMOD= 1
$$ ##$PPDIAG= 0
$$ ##$PPIPTYP= 0
$$ ##$PPMPNUM= 2147483647
$$ ##$PPRESOL= 1
$$ ##$PSCAL= 0
$$ ##$PSIGN= 0
$$ ##$PYNMP= <proc.py>
$$ ##$RDF1= 0
$$ ##$RDF2= 0
$$ ##$RDFWHM= 0
$$ ##$RDINT= 0
$$ ##$RDPOS= 0
$$ ##$REVERSE= no
$$ ##$SF= 600.07
$$ ##$SI= 2048
$$ ##$SIGF1= 12.80962
$$ ##$SIGF2= -0.2096945
$$ ##$SINO= 16
$$ ##$SIOLD= 2048
$$ ##$SPECTYP= <>
$$ ##$SREF_mod= 1
$$ ##$SREGLST= <1H.C6D6>
$$ ##$SSB= 0
$$ ##$STSI= 2048
$$ ##$STSR= 0
$$ ##$SW_p= 7812.49999999737
$$ ##$SYMM= 0
$$ ##$S_DEV= 37766
$$ ##$TDeff= 4096
$$ ##$TDoff= 0
$$ ##$TI= <>
$$ ##$TILT= no
$$ ##$TM1= 0
$$ ##$TM2= 0
$$ ##$TOPLEV= 100
$$ ##$USERP1= <user>
$$ ##$USERP2= <user>
$$ ##$USERP3= <user>
$$ ##$USERP4= <user>
$$ ##$USERP5= <user>
$$ ##$WDW= 4
$$ ##$XDIM= 2048
$$ ##$YMAX_p= 313828516
$$ ##$YMIN_p= 0
$$ ##END=
$$ 
##$PARAMETERFILE=	(pulseprogram, ASCII, C:/Users/peter/Documents/Ambident%20reactivity%20of%20diazine%20oxides%20(e.g.%20PyzNO)/Primary%20NMR%20data%20files%20-%20not%20zipped/Compound%2013b%20-%20in%20CD3CN,%20then%20DMSO-d6/Compound%2013b%20DMSO-d6%20NMR/1H-15N%20HMBC/pulseprogram, 0)
$$ # 1 "C:/Bruker/TopSpin3.5pl7/exp/stan/nmr/lists/pp/hmbcgpndqf"
$$ ;hmbcgpndqf
$$ ;avance-version (12/01/11)
$$ ;HMBC
$$ ;2D H-1/X correlation via heteronuclear zero and double quantum
$$ ;   coherence
$$ ;optimized on long range couplings
$$ ;no decoupling during acquisition
$$ ;using gradient pulses for selection
$$ ;
$$ ;$CLASS=HighRes
$$ ;$DIM=2D
$$ ;$TYPE=
$$ ;$SUBTYPE=
$$ ;$COMMENT=
$$ 
$$ 
$$ # 1 "C:/Bruker/TopSpin3.5pl7/exp/stan/nmr/lists/pp/Avance.incl" 1
$$ ;Avance3.incl
$$ ;   for AV III
$$ ;
$$ ;avance-version (13/06/17)
$$ ;
$$ ;$CLASS=HighRes Incl
$$ ;$COMMENT=
$$ # 169 "C:/Bruker/TopSpin3.5pl7/exp/stan/nmr/lists/pp/Avance.incl"
$$ ;$Id: Avance3.incl,v 1.10.2.2 2013/08/30 09:43:33 ber Exp $
$$ # 17 "C:/Bruker/TopSpin3.5pl7/exp/stan/nmr/lists/pp/hmbcgpndqf" 2
$$ 
$$ # 1 "C:/Bruker/TopSpin3.5pl7/exp/stan/nmr/lists/pp/Grad.incl" 1
$$ ;Grad2.incl  -  include file for Gradient Spectroscopy
$$ ;   for TCU3
$$ ;
$$ ;avance-version (07/01/17)
$$ ;
$$ ;$CLASS=HighRes Incl
$$ ;$COMMENT=
$$ 
$$ # 27 "C:/Bruker/TopSpin3.5pl7/exp/stan/nmr/lists/pp/Grad.incl"
$$ define list<gradient> EA=<EA>
$$ 
$$ 
$$ # 31 "C:/Bruker/TopSpin3.5pl7/exp/stan/nmr/lists/pp/Grad.incl"
$$ ;$Id: Grad2.incl,v 1.14 2012/01/31 17:49:21 ber Exp $
$$ # 18 "C:/Bruker/TopSpin3.5pl7/exp/stan/nmr/lists/pp/hmbcgpndqf" 2
$$ 
$$   
$$ 
$$ "p2=p1*2"
$$ "d6=1s/(cnst13*2)"
$$ # 25 "C:/Bruker/TopSpin3.5pl7/exp/stan/nmr/lists/pp/hmbcgpndqf"
$$ "d0=3u"
$$ 
$$ "in0=inf1/2"
$$ 
$$ # 1 "mc_line 30 file C:/Bruker/TopSpin3.5pl7/exp/stan/nmr/lists/pp/hmbcgpndqf exp. def. part of mc cmd. before ze"
$$ ; dimension 2D; AQ_mode  (F1) QF
$$ define delay MCWRK
$$ define delay MCREST
$$ define delay d0orig
$$ "d0orig=d0"
$$ define loopcounter t1loop
$$ "t1loop=0"
$$ define loopcounter ph1loop
$$ "ph1loop=0"
$$ define loopcounter ST1CNT
$$ "ST1CNT = td1 / 1"
$$ "MCREST = d1 - d1"
$$ "MCWRK = 0.500000*d1"
$$ 
$$     dccorr
$$ # 30 "C:/Bruker/TopSpin3.5pl7/exp/stan/nmr/lists/pp/hmbcgpndqf"
$$ # 30 "C:/Bruker/TopSpin3.5pl7/exp/stan/nmr/lists/pp/hmbcgpndqf"
$$ 1 ze 
$$ # 1 "mc_line 30 file C:/Bruker/TopSpin3.5pl7/exp/stan/nmr/lists/pp/hmbcgpndqf exp. def. of mc cmd. after ze"
$$ LBLAV, MCWRK
$$       "d0=d0orig + t1loop * in0 "
$$ # 31 "C:/Bruker/TopSpin3.5pl7/exp/stan/nmr/lists/pp/hmbcgpndqf"
$$ # 1 "mc_line 31 file C:/Bruker/TopSpin3.5pl7/exp/stan/nmr/lists/pp/hmbcgpndqf exp. start label for mc cmd."
$$ 2 MCWRK 
$$ LBLST1, MCWRK
$$   MCREST
$$ # 32 "C:/Bruker/TopSpin3.5pl7/exp/stan/nmr/lists/pp/hmbcgpndqf"
$$ 3 p1 ph1
$$   d6
$$   p3:f2 ph3
$$   d0
$$   50u setnmr3|0 setnmr0|34|32|33 ctrlgrad 0
$$   p16:gp1
$$   d16
$$   p2 ph2
$$   50u
$$   p16:gp2
$$   d16
$$   d0
$$   p3:f2 ph4
$$   4u
$$   p16:gp3
$$   d16
$$   4u setnmr3^0 setnmr0^34^32^33 ctrlgrad 7
$$   go=2 ph31
$$ # 1 "mc_line 50 file C:/Bruker/TopSpin3.5pl7/exp/stan/nmr/lists/pp/hmbcgpndqf exp. mc cmd. in line"
$$   MCWRK  wr #0 if #0 zd 
$$ 
$$   "t1loop+=1"
$$       "d0=d0orig + t1loop * in0 "
$$   lo to LBLST1 times ST1CNT
$$   MCWRK 
$$   "t1loop=0"
$$   MCWRK rf #0
$$   lo to LBLAV times tdav
$$ # 51 "C:/Bruker/TopSpin3.5pl7/exp/stan/nmr/lists/pp/hmbcgpndqf"
$$ exit 
$$   
$$ 
$$ ph1=0 
$$ ph2=0 0 2 2
$$ ph3=0 2
$$ ph4=0 0 0 0 2 2 2 2
$$ ph31=0 2 0 2 2 0 2 0
$$ 
$$ # 61 "C:/Bruker/TopSpin3.5pl7/exp/stan/nmr/lists/pp/hmbcgpndqf"
$$ ;pl1 : f1 channel - power level for pulse (default)
$$ ;pl2 : f2 channel - power level for pulse (default)
$$ ;p1 : f1 channel -  90 degree high power pulse
$$ ;p2 : f1 channel - 180 degree high power pulse
$$ ;p3 : f2 channel -  90 degree high power pulse
$$ ;p16: homospoil/gradient pulse
$$ ;d0 : incremented delay (2D)                  [3 usec]
$$ ;d1 : relaxation delay; 1-5 * T1
$$ ;d6 : delay for evolution of long range couplings
$$ ;d16: delay for homospoil/gradient recovery
$$ ;cnst13: = J(XH) long range
$$ ;inf1: 1/SW(X) = 2 * DW(X)
$$ ;in0: 1/(2 * SW(X)) = DW(X)
$$ ;nd0: 2
$$ ;ns: 2 * n
$$ ;ds: 16
$$ ;td1: number of experiments
$$ ;FnMODE: QF
$$ 
$$ ;use gradient ratio:	gp 1 : gp 2 : gp 3
$$ ;			  50 :   30 : 40.1   for C-13
$$ ;			  70 :   30 : 50.1   for N-15
$$ 
$$ ;for z-only gradients:
$$ ;gpz1: 50% for C-13, 70% for N-15
$$ ;gpz2: 30%
$$ ;gpz3: 40.1% for C-13, 50.1% for N-15
$$ # 89 "C:/Bruker/TopSpin3.5pl7/exp/stan/nmr/lists/pp/hmbcgpndqf"
$$ ;use gradient files:   
$$ ;gpnam1: SMSQ10.100
$$ ;gpnam2: SMSQ10.100
$$ ;gpnam3: SMSQ10.100
$$ 
$$ 
$$ # 96 "C:/Bruker/TopSpin3.5pl7/exp/stan/nmr/lists/pp/hmbcgpndqf"
$$ ;$Id: hmbcgpndqf,v 1.6 2012/01/31 17:49:23 ber Exp $
$$ 
##$PARAMETERFILE=	(title, ASCII, C:/Users/peter/Documents/Ambident%20reactivity%20of%20diazine%20oxides%20(e.g.%20PyzNO)/Primary%20NMR%20data%20files%20-%20not%20zipped/Compound%2013b%20-%20in%20CD3CN,%20then%20DMSO-d6/Compound%2013b%20DMSO-d6%20NMR/1H-15N%20HMBC/pdata/1/title, 0)
$$ Instrument Name GH003107
$$ Peter Byrne
$$ PB 268
$$ Cryoprobe BB-H&F; 300 K
$$ 
##$PARAMETERFILE=	(uxnmr.par, ASCII, C:/Users/peter/Documents/Ambident%20reactivity%20of%20diazine%20oxides%20(e.g.%20PyzNO)/Primary%20NMR%20data%20files%20-%20not%20zipped/Compound%2013b%20-%20in%20CD3CN,%20then%20DMSO-d6/Compound%2013b%20DMSO-d6%20NMR/1H-15N%20HMBC/uxnmr.par, 0)
$$ ##TITLE= Parameter file, TopSpin 3.5 pl 7
$$ ##JCAMPDX= 5.0
$$ ##DATATYPE= Parameter Values
$$ ##NPOINTS= 147	$$ modification sequence number
$$ ##ORIGIN= Bruker BioSpin GmbH
$$ ##OWNER= nmrsu
$$ $$ 2017-10-03 16:37:12.575 +0100  NMRSU@AVIII600NMR-PC
$$ $$ C:/Bruker/TopSpin3.5pl7/conf/instr/aviii600/uxnmr.par
$$ $$ process C:\Bruker\TopSpin3.5pl7\prog\mod\cfserverav3.exe
$$ ##$ACB= 0
$$ ##$ACBTAT= (0..23)
$$ 0 72 88 50 88 0 0 0 0 0 0 0 0 0 0 0 0 0 0 0 0 0 0 0
$$ ##$ACBTBA= (0..23)
$$ 0 0 0 0 0 0 0 0 0 0 0 0 0 0 0 0 0 0 0 0 0 0 0 0
$$ ##$ACBTBLK= (0..23)
$$ 0 34 33 0 35 0 0 0 0 0 0 0 0 0 0 0 0 0 0 0 0 0 0 0
$$ ##$ACBTCTL= (0..23)
$$ 0 6 6 6 6 0 0 0 0 0 0 0 0 0 0 0 0 0 0 0 0 0 0 0
$$ ##$ACBTDI= (0..23)
$$ 0 -1779670019 -1779670019 -1779670019 -1779670020 0 0 0 0 0 0 0 0 0 0 0
$$ 0 0 0 0 0 0 0 0
$$ ##$ACBTDM= (0..23)
$$ 0 25 10 10 10 0 0 0 0 0 0 0 0 0 0 0 0 0 0 0 0 0 0 0
$$ ##$ACBTFHI= (0..23)
$$ 0 600 365 92 365 0 0 0 0 0 0 0 0 0 0 0 0 0 0 0 0 0 0 0
$$ ##$ACBTFL= (0..23)
$$ 0 248 248 88 248 0 0 0 0 0 0 0 0 0 0 0 0 0 0 0 0 0 0 0
$$ ##$ACBTFLO= (0..23)
$$ 0 180 6 30 6 0 0 0 0 0 0 0 0 0 0 0 0 0 0 0 0 0 0 0
$$ ##$ACBTINP= (0..23)
$$ 0 2 1 16 3 0 0 0 0 0 0 0 0 0 0 0 0 0 0 0 0 0 0 0
$$ ##$ACBTOUT= (0..23)
$$ 0 1 2 3 1 0 0 0 0 0 0 0 0 0 0 0 0 0 0 0 0 0 0 0
$$ ##$ACBTPO= (0..23)
$$ 0 100000 300000 150000 300000 0 0 0 0 0 0 0 0 0 0 0 0 0 0 0 0 0 0 0
$$ ##$ACBTPW= (0..23)
$$ 0 100 100 5 100 0 0 0 0 0 0 0 0 0 0 0 0 0 0 0 0 0 0 0
$$ ##$ACBTSB= (0..23)
$$ 0 0 0 0 0 0 0 0 0 0 0 0 0 0 0 0 0 0 0 0 0 0 0 0
$$ ##$ACBTSDT= (0..23)
$$ 0 2 2 2 2 0 0 0 0 0 0 0 0 0 0 0 0 0 0 0 0 0 0 0
$$ ##$ACBTY= <no>
$$ ##$AMPDFLT= no
$$ ##$AQSBDCH= (0..95)
$$ 0 0 0 0 0 0 0 0 255 255 255 255 255 255 255 255 255 255 255 255 255 255
$$ 255 255 255 255 255 255 255 255 255 255 255 255 255 255 255 255 255 255
$$ 255 255 255 255 255 255 255 255 255 255 255 255 255 255 255 255 255 255
$$ 255 255 255 255 255 255 255 255 255 255 255 255 255 255 255 255 255 255
$$ 255 255 255 255 255 255 255 255 255 255 255 255 255 255 255 255 255 255
$$ 255 255
$$ ##$AQSBDHW= (0..95)
$$ 4 1 8 8 8 0 0 0 255 255 255 255 255 255 255 255 255 255 255 255 255 255
$$ 255 255 255 255 255 255 255 255 255 255 255 255 255 255 255 255 255 255
$$ 255 255 255 255 255 255 255 255 255 255 255 255 255 255 255 255 255 255
$$ 255 255 255 255 255 255 255 255 255 255 255 255 255 255 255 255 255 255
$$ 255 255 255 255 255 255 255 255 255 255 255 255 255 255 255 255 255 255
$$ 255 255
$$ ##$AQSBDID= (0..95)
$$ 82 88 83 83 83 80 66 66 255 255 255 255 255 255 255 255 255 255 255 255
$$ 255 255 255 255 255 255 255 255 255 255 255 255 255 255 255 255 255 255
$$ 255 255 255 255 255 255 255 255 255 255 255 255 255 255 255 255 255 255
$$ 255 255 255 255 255 255 255 255 255 255 255 255 255 255 255 255 255 255
$$ 255 255 255 255 255 255 255 255 255 255 255 255 255 255 255 255 255 255
$$ 255 255 255 255
$$ ##$AQSBDNO= (0..95)
$$ 1 1 1 2 3 1 1 1 255 255 255 255 255 255 255 255 255 255 255 255 255 255
$$ 255 255 255 255 255 255 255 255 255 255 255 255 255 255 255 255 255 255
$$ 255 255 255 255 255 255 255 255 255 255 255 255 255 255 255 255 255 255
$$ 255 255 255 255 255 255 255 255 255 255 255 255 255 255 255 255 255 255
$$ 255 255 255 255 255 255 255 255 255 255 255 255 255 255 255 255 255 255
$$ 255 255
$$ ##$AQSBDSL= (0..95)
$$ 2 3 4 5 6 21 255 1 255 255 255 255 255 255 255 255 255 255 255 255 255
$$ 255 255 255 255 255 255 255 255 255 255 255 255 255 255 255 255 255 255
$$ 255 255 255 255 255 255 255 255 255 255 255 255 255 255 255 255 255 255
$$ 255 255 255 255 255 255 255 255 255 255 255 255 255 255 255 255 255 255
$$ 255 255 255 255 255 255 255 255 255 255 255 255 255 255 255 255 255 255
$$ 255 255 255
$$ ##$AQSBDTY= (0..95)
$$ 66 192 25 25 25 207 209 7 255 255 255 255 255 255 255 255 255 255 255 255
$$ 255 255 255 255 255 255 255 255 255 255 255 255 255 255 255 255 255 255
$$ 255 255 255 255 255 255 255 255 255 255 255 255 255 255 255 255 255 255
$$ 255 255 255 255 255 255 255 255 255 255 255 255 255 255 255 255 255 255
$$ 255 255 255 255 255 255 255 255 255 255 255 255 255 255 255 255 255 255
$$ 255 255 255 255
$$ ##$AQSBUAD= (0..95)
$$ 16 52 36 37 38 33 32 32 255 255 255 255 255 255 255 255 255 255 255 255
$$ 255 255 255 255 255 255 255 255 255 255 255 255 255 255 255 255 255 255
$$ 255 255 255 255 255 255 255 255 255 255 255 255 255 255 255 255 255 255
$$ 255 255 255 255 255 255 255 255 255 255 255 255 255 255 255 255 255 255
$$ 255 255 255 255 255 255 255 255 255 255 255 255 255 255 255 255 255 255
$$ 255 255 255 255
$$ ##$AQSECL= (0..95)
$$ 4 2 2 2 2 1 2 255 255 255 255 255 255 255 255 255 255 255 255 255 255 255
$$ 255 255 255 255 255 255 255 255 255 255 255 255 255 255 255 255 255 255
$$ 255 255 255 255 255 255 255 255 255 255 255 255 255 255 255 255 255 255
$$ 255 255 255 255 255 255 255 255 255 255 255 255 255 255 255 255 255 255
$$ 255 255 255 255 255 255 255 255 255 255 255 255 255 255 255 255 255 255
$$ 255 255
$$ ##$AQSECLS= (0..95)
$$ 3 1 2 2 2 0 3 255 255 255 255 255 255 255 255 255 255 255 255 255 255 255
$$ 255 255 255 255 255 255 255 255 255 255 255 255 255 255 255 255 255 255
$$ 255 255 255 255 255 255 255 255 255 255 255 255 255 255 255 255 255 255
$$ 255 255 255 255 255 255 255 255 255 255 255 255 255 255 255 255 255 255
$$ 255 255 255 255 255 255 255 255 255 255 255 255 255 255 255 255 255 255
$$ 255 255
$$ ##$AQSETH1= <no>
$$ ##$AQSETH2= <no>
$$ ##$AQSSPLT= no
$$ ##$ATT19F= (0..1)
$$ 0 0
$$ ##$ATT1H= (0..1)
$$ 0 0
$$ ##$ATT3H= (0..1)
$$ 0 0
$$ ##$ATTX= (0..1)
$$ 0 0
$$ ##$ATTY= (0..1)
$$ 0 0
$$ ##$ATTZ= (0..1)
$$ 0 0
$$ ##$BACSAIR= yes
$$ ##$BACSCAP= 596
$$ ##$BACSDEL= 0
$$ ##$BACSFCM= no
$$ ##$BACSOPT= <>
$$ ##$BACSTY= <tty04>
$$ ##$BARPTY= <no>
$$ ##$BFREQ= 600.07
$$ ##$BGAETH= (0..9)
$$ <no> <no> <no> <no> <no> <no> <no> <no> <no> <no>
$$ ##$BIRDS= yes
$$ ##$BMPC= 0
$$ ##$BMPCTY= <no>
$$ ##$BPSUTY= <no>
$$ ##$BSMS= 2
$$ ##$BSMS19FLock= no
$$ ##$BSMSETH= <149.236.99.20>
$$ ##$BSMSTY= <no>
$$ ##$BgaChFac2= (0..7)
$$ 0 0 0 0 0 0 0 0
$$ ##$BgaChMap= (0..7)
$$ 0 0 0 0 0 0 0 0
$$ ##$BgaChMaxv= (0..7)
$$ 0 0 0 0 0 0 0 0
$$ ##$BgaChRouting= (0..63)
$$ 0 0 0 0 0 0 0 0 0 0 0 0 0 0 0 0 0 0 0 0 0 0 0 0 0 0 0 0 0 0 0 0 0 0 0 0
$$ 0 0 0 0 0 0 0 0 0 0 0 0 0 0 0 0 0 0 0 0 0 0 0 0 0 0 0 0
$$ ##$BgaChShimMap= (0..7)
$$ 0 0 0 0 0 0 0 0
$$ ##$BgaChShimMaxv= (0..7)
$$ 0 0 0 0 0 0 0 0
$$ ##$BlaEth= (0..9)
$$ <149.236.99.253> <149.236.99.252> <no> <no> <no> <no> <no> <no> <> <>
$$ ##$BlaNam= (0..9)
$$ <BLAXH2H300/100/150 E 200-600MHZ> <BLAX300 E 6-365MHZ> <> <> <> <> <> <>
$$ <> <>
$$ ##$BlaPN= (0..9)
$$ <W1345096> <W1345092> <> <> <> <> <> <> <> <>
$$ ##$BlaSN= (0..9)
$$ <0236> <0075> <> <> <> <> <> <> <> <>
$$ ##$BsmsAuxEth= <no>
$$ ##$CFASMOD= (0..7)
$$ 1 1 1 1 1 1 1 1
$$ ##$CFASMUL= (0..7)
$$ 1 1 1 1 1 1 1 1
$$ ##$CNFTXDR= (0..7)
$$ 6 6 6 0 0 0 0 0
$$ ##$COMDIG2= 0
$$ ##$CPDBTY= <no>
$$ ##$CRCOTY= <tty01>
$$ ##$CSW1= (0..31)
$$ 2 2 0 16 3 3 0 0 0 0 0 0 0 0 0 0 0 0 0 0 0 0 0 0 0 0 0 0 0 0 0 0
$$ ##$CSW2= (0..31)
$$ 1 1 0 0 0 0 0 0 0 0 0 0 0 0 0 0 0 0 0 0 0 0 0 0 0 0 0 0 0 0 0 0
$$ ##$CSWNUM= (0..7)
$$ 4 3 0 0 0 0 0 0
$$ ##$ConsolePnSn= <>
$$ ##$CryoProAccPnSn= <>
$$ ##$Ctb1Eth= <no>
$$ ##$CubeEth= (0..7)
$$ <no> <no> <no> <no> <no> <no> <no> <no>
$$ ##$CustRegisterNo= <>
$$ ##$DATSTAT= no
$$ ##$DIGI140= (0..7)
$$ 0 0 0 0 0 0 0 0
$$ ##$DIGIB12= (0..7)
$$ 0 0 0 0 0 0 0 0
$$ ##$DIGIB16= (0..7)
$$ 0 0 0 0 0 0 0 0
$$ ##$DIGIFA= (0..7)
$$ 0 0 0 0 0 0 0 0
$$ ##$DIGIFOURIER= 0
$$ ##$DIGIHA= (0..7)
$$ 0 0 0 0 0 0 0 0
$$ ##$DIGIHAF= (0..7)
$$ 0 0 0 0 0 0 0 0
$$ ##$DIGIHRD= (0..7)
$$ 0 0 0 0 0 0 0 0
$$ ##$DIGIIA= (0..7)
$$ 0 0 0 0 0 0 0 0
$$ ##$DIGIO16= (0..7)
$$ 0 0 0 0 0 0 0 0
$$ ##$DIGISA= (0..7)
$$ 0 0 0 0 0 0 0 0
$$ ##$DIGISAF= (0..7)
$$ 0 0 0 0 0 0 0 0
$$ ##$DIGISL= (0..7)
$$ 0 0 0 0 0 0 0 0
$$ ##$DIGITYI= (0..7)
$$ 0 0 0 0 0 0 0 0
$$ ##$DIGITYP= (0..7)
$$ 0 0 0 0 0 0 0 0
$$ ##$DIGITZ= 0
$$ ##$DPPFAC= 1
$$ ##$DRMSETH= <no>
$$ ##$DRU= yes
$$ ##$DRUETH= (0..33)
$$ <no> <149.236.99.89> <no> <no> <no> <no> <no> <no> <no> <no> <no> <no>
$$ <no> <no> <no> <no> <no> <no> <no> <no> <no> <no> <no> <no> <no> <no> <no>
$$ <no> <no> <no> <no> <no> <no> <>
$$ ##$Description= <Avance III>
$$ ##$DppType= 0
$$ ##$FCUMEM= (0..7)
$$ 16777208 16777208 16777208 0 0 0 0 0
$$ ##$FCUPAL= (0..7)
$$ 0 0 0 0 0 0 0 0
$$ ##$FGSVTY= <no>
$$ ##$FQMIX= 0
$$ ##$FUNCMOD= <>
$$ ##$FourPeriBdEth= <no>
$$ ##$FourShimBdEth= <no>
$$ ##$FourierPicsCon= no
$$ ##$GCUTYPE= 10
$$ ##$GCUTYPE2= 0
$$ ##$GPREDEL= 0
$$ ##$GPSCUTY= <no>
$$ ##$GRADRES= 5
$$ ##$GTUTY= <no>
$$ ##$GcConn= (0..1)
$$ 1 0
$$ ##$GradAmpGain= (0..7)
$$ 0 0 0 0 0 0 0 0
$$ ##$GradAmpMaxCurX= (0..7)
$$ 0 0 0 0 0 0 0 0
$$ ##$GradAmpMaxCurY= (0..7)
$$ 0 0 0 0 0 0 0 0
$$ ##$GradAmpMaxCurZ= (0..7)
$$ 9.99999904632568 0 0 0 0 0 0 0
$$ ##$GradAmpName= (0..7)
$$ <GAB in BSMS> <> <> <> <> <> <> <>
$$ ##$GradAmpPN= (0..7)
$$ <> <> <> <> <> <> <> <>
$$ ##$GradAmpSN= (0..7)
$$ <> <> <> <> <> <> <> <>
$$ ##$GradAmpType= (0..7)
$$ 2 0 0 0 0 0 0 0
$$ ##$GradPowClkCtrl= 0
$$ ##$GradPowClkTime= 0
$$ ##$GradPowImax= 0
$$ ##$GradPowType= 0
$$ ##$GradPowVmax= 0
$$ ##$HDIETH= (0..5)
$$ <no> <no> <no> <no> <no> <no>
$$ ##$HFAC= 3
$$ ##$HPCU= 0
$$ ##$HPCUTY= <no>
$$ ##$HPTXLP= (0..3)
$$ -1 -1 -1 -1
$$ ##$HPTXPI= (0..3)
$$ 0 0 0 0
$$ ##$HPTXPO= (0..3)
$$ 0 0 0 0
$$ ##$HPTXTY= (0..3)
$$ 0 0 0 0
$$ ##$HpprCoverType= 1
$$ ##$IF451= 0
$$ ##$IFREQ= 1
$$ ##$INJPTY= <no>
$$ ##$INTFPR= 0
$$ ##$IPSOETH= <149.236.99.254>
$$ ##$IPSOTYPE= 1
$$ ##$LDUETH= (0..0)
$$ <no>
$$ ##$LOCKCONF= <DL>
$$ ##$LOCKTY= <no>
$$ ##$LOCSWID= 0
$$ ##$LOCSWIF= 0
$$ ##$LVDSSPLITETH= (0..5)
$$ <no> <no> <no> <no> <no> <no>
$$ ##$Location= <>
$$ ##$M2FAC= 0
$$ ##$MAS= 0
$$ ##$MASETIME= 10
$$ ##$MASITIME= 10
$$ ##$MASTY= <no>
$$ ##$MAS_CT= 0
$$ ##$MAS_SG= 0
$$ ##$MAS_TO= 0
$$ ##$MEMPRM= 0
$$ ##$MHFAC= 0
$$ ##$MXFAC= 0
$$ ##$MagnCoilPnSn= <>
$$ ##$MagnDewarPnSn= <>
$$ ##$MasEth= <no>
$$ ##$NAMPD= (0..17)
$$ <> <HPLNA 19F1H> <XBB19F 2HS> <2H> <13C> <15N> <> <> <> <> <> <> <> <>
$$ <> <> <> <>
$$ ##$NFCU= 3
$$ ##$NFRED= 0
$$ ##$NMRCH= 2
$$ ##$NMRMEM= 16384
$$ ##$NPSGU= 0
$$ ##$NRCU= 1
$$ ##$NROUT= 0
$$ ##$NSGU= 3
$$ ##$OrderNo= <10246872>
$$ ##$PAMPF1= (0..15)
$$ 75 56 64 96 80 80 0 0 0 0 0 0 0 0 0 0
$$ ##$PAMPF2= (0..15)
$$ 0 0 0 0 0 0 0 0 0 0 0 0 0 0 0 0
$$ ##$PAMPF3= (0..15)
$$ 0 0 0 0 0 0 0 0 0 0 0 0 0 0 0 0
$$ ##$PAMPF4= (0..15)
$$ 0 0 0 0 0 0 0 0 0 0 0 0 0 0 0 0
$$ ##$PAMPF5= (0..15)
$$ 0 0 0 0 0 0 0 0 0 0 0 0 0 0 0 0
$$ ##$PAMPF6= (0..15)
$$ 0 0 0 0 0 0 0 0 0 0 0 0 0 0 0 0
$$ ##$PAMPF7= (0..15)
$$ 0 0 0 0 0 0 0 0 0 0 0 0 0 0 0 0
$$ ##$PAMPF8= (0..15)
$$ 0 0 0 0 0 0 0 0 0 0 0 0 0 0 0 0
$$ ##$PH4= 0
$$ ##$PHF4TY= <no>
$$ ##$POWCHK= yes
$$ ##$PRAMD1= (0..7)
$$ 6 0 0 1610612736 0 0 0 0
$$ ##$PRAMD10= (0..7)
$$ 0 0 0 0 0 0 0 0
$$ ##$PRAMD11= (0..7)
$$ 0 0 0 0 0 0 0 0
$$ ##$PRAMD12= (0..7)
$$ 0 0 0 0 0 0 0 0
$$ ##$PRAMD13= (0..7)
$$ 0 0 0 0 0 0 0 0
$$ ##$PRAMD14= (0..7)
$$ 0 0 0 0 0 0 0 0
$$ ##$PRAMD15= (0..7)
$$ 0 0 0 0 0 0 0 0
$$ ##$PRAMD16= (0..7)
$$ 0 0 0 0 0 0 0 0
$$ ##$PRAMD17= (0..7)
$$ 0 0 0 0 0 0 0 0
$$ ##$PRAMD18= (0..7)
$$ 0 0 0 0 0 0 0 0
$$ ##$PRAMD19= (0..7)
$$ 0 0 0 0 0 0 0 0
$$ ##$PRAMD2= (0..7)
$$ 2147483644 2131230719 2147483647 603979775 0 0 0 0
$$ ##$PRAMD20= (0..7)
$$ 0 0 0 0 0 0 0 0
$$ ##$PRAMD21= (0..7)
$$ 0 0 0 0 0 0 0 0
$$ ##$PRAMD3= (0..7)
$$ 0 1048576 0 536870912 0 1048576 0 536870912
$$ ##$PRAMD4= (0..7)
$$ 16777216 0 0 536870912 0 0 0 0
$$ ##$PRAMD5= (0..7)
$$ 0 0 4 536870912 0 0 0 0
$$ ##$PRAMD6= (0..7)
$$ 0 0 0 0 0 0 0 0
$$ ##$PRAMD7= (0..7)
$$ 0 0 0 0 0 0 0 0
$$ ##$PRAMD8= (0..7)
$$ 0 0 0 0 0 0 0 0
$$ ##$PRAMD9= (0..7)
$$ 0 0 0 0 0 0 0 0
$$ ##$PRAMLED= (0..1)
$$ 15 15
$$ ##$PRAMP= (0..9)
$$ <> <tty10> <no> <no> <no> <no> <no> <no> <no> <>
$$ ##$PRAMPTP= 1
$$ ##$PREEMPTYPE= 0
$$ ##$PREPTY= <no>
$$ ##$PREREC= (0..15)
$$ 0 1 1 1 1 1 0 0 0 0 0 0 0 0 0 0
$$ ##$PRESHLD= 0
$$ ##$PTS160= -1
$$ ##$PTSA2X= (0..7)
$$ 0 0 0 0 0 0 0 0
$$ ##$PTSF2X= (0..7)
$$ 0 0 0 0 0 0 0 0
$$ ##$PTSFMX= (0..19)
$$ 643.52499 643.52499 643.52499 0 0 0 0 0 0 0 0 0 0 0 0 0 0 0 0 0
$$ ##$PULCHK= no
$$ ##$PerMagATempSens= no
$$ ##$PerMagEth= <no>
$$ ##$PerMagFluxSens= no
$$ ##$PerMagMTempSens= no
$$ ##$PramDutyCycPerc= (0..15)
$$ 4 2 2 2 2 0 0 0 0 0 0 0 0 0 0 0
$$ ##$PramPeakPowerW= (0..15)
$$ 4000 500 500 500 500 0 0 0 0 0 0 0 0 0 0 0
$$ ##$PramPowerSwitch= (0..15)
$$ 0 0 0 0 0 0 0 0 0 0 0 0 0 0 0 0
$$ ##$PramPulWidthMs= (0..15)
$$ 10 0.1 0.1 0.1 0.1 0 0 0 0 0 0 0 0 0 0 0
$$ ##$PreampModBisDat= (0..15)
$$ 20170428 20080211 20080216 20080304 20080121 0 0 0 0 0 0 0 0 0 0 0
$$ ##$PreampModPN= (0..17)
$$ <Z103205> <Z003506> <Z003473> <Z003524> <Z003530> <> <> <> <> <> <> <>
$$ <> <> <> <> <> <>
$$ ##$PreampModSN= (0..17)
$$ <00874> <00671> <00593> <00408> <00301> <> <> <> <> <> <> <> <> <> <> <>
$$ <> <>
$$ ##$ProdigyEth= <no>
$$ ##$RCUCDS= (0..7)
$$ 0 0 0 0 0 0 0 0
$$ ##$RCUCFS= (0..7)
$$ 0 0 0 0 0 0 0 0
$$ ##$RCUCSS= (0..7)
$$ 0 0 0 0 0 0 0 0
$$ ##$RCUI2C1= (0..7)
$$ 0 0 0 0 0 0 0 0
$$ ##$RCUI2C2= (0..7)
$$ 0 0 0 0 0 0 0 0
$$ ##$RCUI2C3= (0..7)
$$ 0 0 0 0 0 0 0 0
$$ ##$RCUI2C4= (0..7)
$$ 0 0 0 0 0 0 0 0
$$ ##$RCUI2C5= (0..7)
$$ 0 0 0 0 0 0 0 0
$$ ##$RCUI2C6= (0..7)
$$ 0 0 0 0 0 0 0 0
$$ ##$RCUI2C7= (0..7)
$$ 0 0 0 0 0 0 0 0
$$ ##$RCUI2C8= (0..7)
$$ 0 0 0 0 0 0 0 0
$$ ##$RDCU= 0
$$ ##$RFSINPUT= (0..1)
$$ 0 0
$$ ##$RFSVTY= <no>
$$ ##$RGTYPE= (0..31)
$$ 9 0 0 0 0 0 0 0 0 0 0 0 0 0 0 0 0 0 0 0 0 0 0 0 0 0 0 0 0 0 0 0
$$ ##$RG_max= (0..31)
$$ 2050 -1 -1 -1 -1 -1 -1 -1 -1 -1 -1 -1 -1 -1 -1 -1 -1 -1 -1 -1 -1 -1 -1
$$ -1 -1 -1 -1 -1 -1 -1 -1 -1
$$ ##$RG_min= (0..31)
$$ 0.25 -1 -1 -1 -1 -1 -1 -1 -1 -1 -1 -1 -1 -1 -1 -1 -1 -1 -1 -1 -1 -1 -1
$$ -1 -1 -1 -1 -1 -1 -1 -1 -1
$$ ##$RG_tab1= (0..255)
$$ 0.25 0.28 0.32 0.35 0.4 0.44 0.5 0.56 0.64 0.7 0.8 0.89 1 1.12 1.28 1.4
$$ 1.6 1.78 2 2.25 2.56 2.8 3.2 3.56 4 4.5 5 5.6 6.35 7.12 8 9 10 11.3 12.7
$$ 14.2 16 18 20.2 22.6 25.4 28.5 32 36 40.3 45.2 50.8 57 64 71.8 80.6 90.5
$$ 101 114 128 144 161 181 203 228 256 287 322 362 406 456 512 575 645 724
$$ 812 912 1030 1150 1290 1440 1620 1820 2050 -1 -1 -1 -1 -1 -1 -1 -1 -1 -1
$$ -1 -1 -1 -1 -1 -1 -1 -1 -1 -1 -1 -1 -1 -1 -1 -1 -1 -1 -1 -1 -1 -1 -1 -1
$$ -1 -1 -1 -1 -1 -1 -1 -1 -1 -1 -1 -1 -1 -1 -1 -1 -1 -1 -1 -1 -1 -1 -1 -1
$$ -1 -1 -1 -1 -1 -1 -1 -1 -1 -1 -1 -1 -1 -1 -1 -1 -1 -1 -1 -1 -1 -1 -1 -1
$$ -1 -1 -1 -1 -1 -1 -1 -1 -1 -1 -1 -1 -1 -1 -1 -1 -1 -1 -1 -1 -1 -1 -1 -1
$$ -1 -1 -1 -1 -1 -1 -1 -1 -1 -1 -1 -1 -1 -1 -1 -1 -1 -1 -1 -1 -1 -1 -1 -1
$$ -1 -1 -1 -1 -1 -1 -1 -1 -1 -1 -1 -1 -1 -1 -1 -1 -1 -1 -1 -1 -1 -1 -1 -1
$$ -1 -1 -1 -1 -1 -1 -1 -1 -1 -1 -1 -1 -1 -1 -1 -1 -1 -1 -1 -1 -1 -1 -1
$$ ##$RG_tab2= (0..255)
$$ -1 -1 -1 -1 -1 -1 -1 -1 -1 -1 -1 -1 -1 -1 -1 -1 -1 -1 -1 -1 -1 -1 -1 -1
$$ -1 -1 -1 -1 -1 -1 -1 -1 -1 -1 -1 -1 -1 -1 -1 -1 -1 -1 -1 -1 -1 -1 -1 -1
$$ -1 -1 -1 -1 -1 -1 -1 -1 -1 -1 -1 -1 -1 -1 -1 -1 -1 -1 -1 -1 -1 -1 -1 -1
$$ -1 -1 -1 -1 -1 -1 -1 -1 -1 -1 -1 -1 -1 -1 -1 -1 -1 -1 -1 -1 -1 -1 -1 -1
$$ -1 -1 -1 -1 -1 -1 -1 -1 -1 -1 -1 -1 -1 -1 -1 -1 -1 -1 -1 -1 -1 -1 -1 -1
$$ -1 -1 -1 -1 -1 -1 -1 -1 -1 -1 -1 -1 -1 -1 -1 -1 -1 -1 -1 -1 -1 -1 -1 -1
$$ -1 -1 -1 -1 -1 -1 -1 -1 -1 -1 -1 -1 -1 -1 -1 -1 -1 -1 -1 -1 -1 -1 -1 -1
$$ -1 -1 -1 -1 -1 -1 -1 -1 -1 -1 -1 -1 -1 -1 -1 -1 -1 -1 -1 -1 -1 -1 -1 -1
$$ -1 -1 -1 -1 -1 -1 -1 -1 -1 -1 -1 -1 -1 -1 -1 -1 -1 -1 -1 -1 -1 -1 -1 -1
$$ -1 -1 -1 -1 -1 -1 -1 -1 -1 -1 -1 -1 -1 -1 -1 -1 -1 -1 -1 -1 -1 -1 -1 -1
$$ -1 -1 -1 -1 -1 -1 -1 -1 -1 -1 -1 -1 -1 -1 -1 -1
$$ ##$RG_tab3= (0..255)
$$ -1 -1 -1 -1 -1 -1 -1 -1 -1 -1 -1 -1 -1 -1 -1 -1 -1 -1 -1 -1 -1 -1 -1 -1
$$ -1 -1 -1 -1 -1 -1 -1 -1 -1 -1 -1 -1 -1 -1 -1 -1 -1 -1 -1 -1 -1 -1 -1 -1
$$ -1 -1 -1 -1 -1 -1 -1 -1 -1 -1 -1 -1 -1 -1 -1 -1 -1 -1 -1 -1 -1 -1 -1 -1
$$ -1 -1 -1 -1 -1 -1 -1 -1 -1 -1 -1 -1 -1 -1 -1 -1 -1 -1 -1 -1 -1 -1 -1 -1
$$ -1 -1 -1 -1 -1 -1 -1 -1 -1 -1 -1 -1 -1 -1 -1 -1 -1 -1 -1 -1 -1 -1 -1 -1
$$ -1 -1 -1 -1 -1 -1 -1 -1 -1 -1 -1 -1 -1 -1 -1 -1 -1 -1 -1 -1 -1 -1 -1 -1
$$ -1 -1 -1 -1 -1 -1 -1 -1 -1 -1 -1 -1 -1 -1 -1 -1 -1 -1 -1 -1 -1 -1 -1 -1
$$ -1 -1 -1 -1 -1 -1 -1 -1 -1 -1 -1 -1 -1 -1 -1 -1 -1 -1 -1 -1 -1 -1 -1 -1
$$ -1 -1 -1 -1 -1 -1 -1 -1 -1 -1 -1 -1 -1 -1 -1 -1 -1 -1 -1 -1 -1 -1 -1 -1
$$ -1 -1 -1 -1 -1 -1 -1 -1 -1 -1 -1 -1 -1 -1 -1 -1 -1 -1 -1 -1 -1 -1 -1 -1
$$ -1 -1 -1 -1 -1 -1 -1 -1 -1 -1 -1 -1 -1 -1 -1 -1
$$ ##$RG_tab4= (0..255)
$$ -1 -1 -1 -1 -1 -1 -1 -1 -1 -1 -1 -1 -1 -1 -1 -1 -1 -1 -1 -1 -1 -1 -1 -1
$$ -1 -1 -1 -1 -1 -1 -1 -1 -1 -1 -1 -1 -1 -1 -1 -1 -1 -1 -1 -1 -1 -1 -1 -1
$$ -1 -1 -1 -1 -1 -1 -1 -1 -1 -1 -1 -1 -1 -1 -1 -1 -1 -1 -1 -1 -1 -1 -1 -1
$$ -1 -1 -1 -1 -1 -1 -1 -1 -1 -1 -1 -1 -1 -1 -1 -1 -1 -1 -1 -1 -1 -1 -1 -1
$$ -1 -1 -1 -1 -1 -1 -1 -1 -1 -1 -1 -1 -1 -1 -1 -1 -1 -1 -1 -1 -1 -1 -1 -1
$$ -1 -1 -1 -1 -1 -1 -1 -1 -1 -1 -1 -1 -1 -1 -1 -1 -1 -1 -1 -1 -1 -1 -1 -1
$$ -1 -1 -1 -1 -1 -1 -1 -1 -1 -1 -1 -1 -1 -1 -1 -1 -1 -1 -1 -1 -1 -1 -1 -1
$$ -1 -1 -1 -1 -1 -1 -1 -1 -1 -1 -1 -1 -1 -1 -1 -1 -1 -1 -1 -1 -1 -1 -1 -1
$$ -1 -1 -1 -1 -1 -1 -1 -1 -1 -1 -1 -1 -1 -1 -1 -1 -1 -1 -1 -1 -1 -1 -1 -1
$$ -1 -1 -1 -1 -1 -1 -1 -1 -1 -1 -1 -1 -1 -1 -1 -1 -1 -1 -1 -1 -1 -1 -1 -1
$$ -1 -1 -1 -1 -1 -1 -1 -1 -1 -1 -1 -1 -1 -1 -1 -1
$$ ##$RG_tab5= (0..255)
$$ -1 -1 -1 -1 -1 -1 -1 -1 -1 -1 -1 -1 -1 -1 -1 -1 -1 -1 -1 -1 -1 -1 -1 -1
$$ -1 -1 -1 -1 -1 -1 -1 -1 -1 -1 -1 -1 -1 -1 -1 -1 -1 -1 -1 -1 -1 -1 -1 -1
$$ -1 -1 -1 -1 -1 -1 -1 -1 -1 -1 -1 -1 -1 -1 -1 -1 -1 -1 -1 -1 -1 -1 -1 -1
$$ -1 -1 -1 -1 -1 -1 -1 -1 -1 -1 -1 -1 -1 -1 -1 -1 -1 -1 -1 -1 -1 -1 -1 -1
$$ -1 -1 -1 -1 -1 -1 -1 -1 -1 -1 -1 -1 -1 -1 -1 -1 -1 -1 -1 -1 -1 -1 -1 -1
$$ -1 -1 -1 -1 -1 -1 -1 -1 -1 -1 -1 -1 -1 -1 -1 -1 -1 -1 -1 -1 -1 -1 -1 -1
$$ -1 -1 -1 -1 -1 -1 -1 -1 -1 -1 -1 -1 -1 -1 -1 -1 -1 -1 -1 -1 -1 -1 -1 -1
$$ -1 -1 -1 -1 -1 -1 -1 -1 -1 -1 -1 -1 -1 -1 -1 -1 -1 -1 -1 -1 -1 -1 -1 -1
$$ -1 -1 -1 -1 -1 -1 -1 -1 -1 -1 -1 -1 -1 -1 -1 -1 -1 -1 -1 -1 -1 -1 -1 -1
$$ -1 -1 -1 -1 -1 -1 -1 -1 -1 -1 -1 -1 -1 -1 -1 -1 -1 -1 -1 -1 -1 -1 -1 -1
$$ -1 -1 -1 -1 -1 -1 -1 -1 -1 -1 -1 -1 -1 -1 -1 -1
$$ ##$RG_tab6= (0..255)
$$ -1 -1 -1 -1 -1 -1 -1 -1 -1 -1 -1 -1 -1 -1 -1 -1 -1 -1 -1 -1 -1 -1 -1 -1
$$ -1 -1 -1 -1 -1 -1 -1 -1 -1 -1 -1 -1 -1 -1 -1 -1 -1 -1 -1 -1 -1 -1 -1 -1
$$ -1 -1 -1 -1 -1 -1 -1 -1 -1 -1 -1 -1 -1 -1 -1 -1 -1 -1 -1 -1 -1 -1 -1 -1
$$ -1 -1 -1 -1 -1 -1 -1 -1 -1 -1 -1 -1 -1 -1 -1 -1 -1 -1 -1 -1 -1 -1 -1 -1
$$ -1 -1 -1 -1 -1 -1 -1 -1 -1 -1 -1 -1 -1 -1 -1 -1 -1 -1 -1 -1 -1 -1 -1 -1
$$ -1 -1 -1 -1 -1 -1 -1 -1 -1 -1 -1 -1 -1 -1 -1 -1 -1 -1 -1 -1 -1 -1 -1 -1
$$ -1 -1 -1 -1 -1 -1 -1 -1 -1 -1 -1 -1 -1 -1 -1 -1 -1 -1 -1 -1 -1 -1 -1 -1
$$ -1 -1 -1 -1 -1 -1 -1 -1 -1 -1 -1 -1 -1 -1 -1 -1 -1 -1 -1 -1 -1 -1 -1 -1
$$ -1 -1 -1 -1 -1 -1 -1 -1 -1 -1 -1 -1 -1 -1 -1 -1 -1 -1 -1 -1 -1 -1 -1 -1
$$ -1 -1 -1 -1 -1 -1 -1 -1 -1 -1 -1 -1 -1 -1 -1 -1 -1 -1 -1 -1 -1 -1 -1 -1
$$ -1 -1 -1 -1 -1 -1 -1 -1 -1 -1 -1 -1 -1 -1 -1 -1
$$ ##$RG_tab7= (0..255)
$$ -1 -1 -1 -1 -1 -1 -1 -1 -1 -1 -1 -1 -1 -1 -1 -1 -1 -1 -1 -1 -1 -1 -1 -1
$$ -1 -1 -1 -1 -1 -1 -1 -1 -1 -1 -1 -1 -1 -1 -1 -1 -1 -1 -1 -1 -1 -1 -1 -1
$$ -1 -1 -1 -1 -1 -1 -1 -1 -1 -1 -1 -1 -1 -1 -1 -1 -1 -1 -1 -1 -1 -1 -1 -1
$$ -1 -1 -1 -1 -1 -1 -1 -1 -1 -1 -1 -1 -1 -1 -1 -1 -1 -1 -1 -1 -1 -1 -1 -1
$$ -1 -1 -1 -1 -1 -1 -1 -1 -1 -1 -1 -1 -1 -1 -1 -1 -1 -1 -1 -1 -1 -1 -1 -1
$$ -1 -1 -1 -1 -1 -1 -1 -1 -1 -1 -1 -1 -1 -1 -1 -1 -1 -1 -1 -1 -1 -1 -1 -1
$$ -1 -1 -1 -1 -1 -1 -1 -1 -1 -1 -1 -1 -1 -1 -1 -1 -1 -1 -1 -1 -1 -1 -1 -1
$$ -1 -1 -1 -1 -1 -1 -1 -1 -1 -1 -1 -1 -1 -1 -1 -1 -1 -1 -1 -1 -1 -1 -1 -1
$$ -1 -1 -1 -1 -1 -1 -1 -1 -1 -1 -1 -1 -1 -1 -1 -1 -1 -1 -1 -1 -1 -1 -1 -1
$$ -1 -1 -1 -1 -1 -1 -1 -1 -1 -1 -1 -1 -1 -1 -1 -1 -1 -1 -1 -1 -1 -1 -1 -1
$$ -1 -1 -1 -1 -1 -1 -1 -1 -1 -1 -1 -1 -1 -1 -1 -1
$$ ##$RG_tab8= (0..255)
$$ -1 -1 -1 -1 -1 -1 -1 -1 -1 -1 -1 -1 -1 -1 -1 -1 -1 -1 -1 -1 -1 -1 -1 -1
$$ -1 -1 -1 -1 -1 -1 -1 -1 -1 -1 -1 -1 -1 -1 -1 -1 -1 -1 -1 -1 -1 -1 -1 -1
$$ -1 -1 -1 -1 -1 -1 -1 -1 -1 -1 -1 -1 -1 -1 -1 -1 -1 -1 -1 -1 -1 -1 -1 -1
$$ -1 -1 -1 -1 -1 -1 -1 -1 -1 -1 -1 -1 -1 -1 -1 -1 -1 -1 -1 -1 -1 -1 -1 -1
$$ -1 -1 -1 -1 -1 -1 -1 -1 -1 -1 -1 -1 -1 -1 -1 -1 -1 -1 -1 -1 -1 -1 -1 -1
$$ -1 -1 -1 -1 -1 -1 -1 -1 -1 -1 -1 -1 -1 -1 -1 -1 -1 -1 -1 -1 -1 -1 -1 -1
$$ -1 -1 -1 -1 -1 -1 -1 -1 -1 -1 -1 -1 -1 -1 -1 -1 -1 -1 -1 -1 -1 -1 -1 -1
$$ -1 -1 -1 -1 -1 -1 -1 -1 -1 -1 -1 -1 -1 -1 -1 -1 -1 -1 -1 -1 -1 -1 -1 -1
$$ -1 -1 -1 -1 -1 -1 -1 -1 -1 -1 -1 -1 -1 -1 -1 -1 -1 -1 -1 -1 -1 -1 -1 -1
$$ -1 -1 -1 -1 -1 -1 -1 -1 -1 -1 -1 -1 -1 -1 -1 -1 -1 -1 -1 -1 -1 -1 -1 -1
$$ -1 -1 -1 -1 -1 -1 -1 -1 -1 -1 -1 -1 -1 -1 -1 -1
$$ ##$RG_tabA= (0..255)
$$ 0.25 0.28 0.32 0.35 0.4 0.44 0.5 0.56 0.64 0.7 0.8 0.89 1 1.12 1.28 1.4
$$ 1.6 1.78 2 2.25 2.56 2.8 3.2 3.56 4 4.5 5 5.6 6.35 7.12 8 9 10 11.3 12.7
$$ 14.2 16 18 20.2 22.6 25.4 28.5 32 36 40.3 45.2 50.8 57 64 71.8 80.6 90.5
$$ 101 114 128 144 161 181 203 228 256 287 322 362 406 456 512 575 645 724
$$ 812 912 1030 1150 1290 1440 1620 1820 2050 -1 -1 -1 -1 -1 -1 -1 -1 -1 -1
$$ -1 -1 -1 -1 -1 -1 -1 -1 -1 -1 -1 -1 -1 -1 -1 -1 -1 -1 -1 -1 -1 -1 -1 -1
$$ -1 -1 -1 -1 -1 -1 -1 -1 -1 -1 -1 -1 -1 -1 -1 -1 -1 -1 -1 -1 -1 -1 -1 -1
$$ -1 -1 -1 -1 -1 -1 -1 -1 -1 -1 -1 -1 -1 -1 -1 -1 -1 -1 -1 -1 -1 -1 -1 -1
$$ -1 -1 -1 -1 -1 -1 -1 -1 -1 -1 -1 -1 -1 -1 -1 -1 -1 -1 -1 -1 -1 -1 -1 -1
$$ -1 -1 -1 -1 -1 -1 -1 -1 -1 -1 -1 -1 -1 -1 -1 -1 -1 -1 -1 -1 -1 -1 -1 -1
$$ -1 -1 -1 -1 -1 -1 -1 -1 -1 -1 -1 -1 -1 -1 -1 -1 -1 -1 -1 -1 -1 -1 -1 -1
$$ -1 -1 -1 -1 -1 -1 -1 -1 -1 -1 -1 -1 -1 -1 -1 -1 -1 -1 -1 -1 -1 -1 -1
$$ ##$ROBOTTY= <no>
$$ ##$ROUT14= (0..7)
$$ 0 0 0 0 0 0 0 0
$$ ##$ROUTER= -1
$$ ##$RX22TY= <no>
$$ ##$RXFMAX= (0..7)
$$ 647.5 -1 -1 -1 -1 -1 -1 -1
$$ ##$RXFMIN= (0..7)
$$ 5 -1 -1 -1 -1 -1 -1 -1
$$ ##$RXINTLV= (0..7)
$$ 1 0 0 0 0 0 0 0
$$ ##$RXMSTY= <no>
$$ ##$RockSwitchEth= <no>
$$ ##$SCMTY= <no>
$$ ##$SGUC1= (0..15)
$$ 17 18 34 0 0 0 0 0 0 0 0 0 0 0 0 0
$$ ##$SGUC2= (0..15)
$$ 33 256 20 0 0 0 0 0 0 0 0 0 0 0 0 0
$$ ##$SLCBCONF= <SH>
$$ ##$SPECTR= 10
$$ ##$SY2FLAG= 0
$$ ##$SYNCTRIG= 11
$$ ##$SamChgEth= (0..3)
$$ <149.236.99.55> <no> <no> <no>
$$ ##$ServiceNo= <>
$$ ##$Sgu1PowerLevels= (0..7)
$$ 0 0 0 0 0 0 0 0
$$ ##$Sgu2PowerLevels= (0..7)
$$ 0 0 0 0 0 0 0 0
$$ ##$Sgu3PowerLevels= (0..7)
$$ 0 0 0 0 0 0 0 0
$$ ##$Sgu4PowerLevels= (0..7)
$$ 0 0 0 0 0 0 0 0
$$ ##$Sgu5PowerLevels= (0..7)
$$ 0 0 0 0 0 0 0 0
$$ ##$Sgu6PowerLevels= (0..7)
$$ 0 0 0 0 0 0 0 0
$$ ##$Sgu7PowerLevels= (0..7)
$$ 0 0 0 0 0 0 0 0
$$ ##$Sgu8PowerLevels= (0..7)
$$ 0 0 0 0 0 0 0 0
$$ ##$SguType= 2
$$ ##$ShimMaxVal= 32760
$$ ##$ShimPow1Ch2Sh= (0..38)
$$ 0 0 0 0 0 0 0 0 0 0 0 0 0 0 0 0 0 0 0 0 0 0 0 0 0 0 0 0 0 0 0 0 0 0 0 0
$$ 0 0 0
$$ ##$ShimPow1Imax= (0..38)
$$ 0 0 0 0 0 0 0 0 0 0 0 0 0 0 0 0 0 0 0 0 0 0 0 0 0 0 0 0 0 0 0 0 0 0 0 0
$$ 0 0 0
$$ ##$ShimPow1NChan= 0
$$ ##$ShimPow1TotIMax= 0
$$ ##$ShimPow1Vmax= (0..38)
$$ 0 0 0 0 0 0 0 0 0 0 0 0 0 0 0 0 0 0 0 0 0 0 0 0 0 0 0 0 0 0 0 0 0 0 0 0
$$ 0 0 0
$$ ##$ShimPow2Ch2Sh= (0..38)
$$ 0 0 0 0 0 0 0 0 0 0 0 0 0 0 0 0 0 0 0 0 0 0 0 0 0 0 0 0 0 0 0 0 0 0 0 0
$$ 0 0 0
$$ ##$ShimPow2Imax= (0..38)
$$ 0 0 0 0 0 0 0 0 0 0 0 0 0 0 0 0 0 0 0 0 0 0 0 0 0 0 0 0 0 0 0 0 0 0 0 0
$$ 0 0 0
$$ ##$ShimPow2NChan= 0
$$ ##$ShimPow2TotIMax= 0
$$ ##$ShimPow2Vmax= (0..38)
$$ 0 0 0 0 0 0 0 0 0 0 0 0 0 0 0 0 0 0 0 0 0 0 0 0 0 0 0 0 0 0 0 0 0 0 0 0
$$ 0 0 0
$$ ##$ShimPow3Ch2Sh= (0..38)
$$ 0 0 0 0 0 0 0 0 0 0 0 0 0 0 0 0 0 0 0 0 0 0 0 0 0 0 0 0 0 0 0 0 0 0 0 0
$$ 0 0 0
$$ ##$ShimPow3Imax= (0..38)
$$ 0 0 0 0 0 0 0 0 0 0 0 0 0 0 0 0 0 0 0 0 0 0 0 0 0 0 0 0 0 0 0 0 0 0 0 0
$$ 0 0 0
$$ ##$ShimPow3NChan= 0
$$ ##$ShimPow3TotIMax= 0
$$ ##$ShimPow3Vmax= (0..38)
$$ 0 0 0 0 0 0 0 0 0 0 0 0 0 0 0 0 0 0 0 0 0 0 0 0 0 0 0 0 0 0 0 0 0 0 0 0
$$ 0 0 0
$$ ##$ShimPow4Ch2Sh= (0..38)
$$ 0 0 0 0 0 0 0 0 0 0 0 0 0 0 0 0 0 0 0 0 0 0 0 0 0 0 0 0 0 0 0 0 0 0 0 0
$$ 0 0 0
$$ ##$ShimPow4Imax= (0..38)
$$ 0 0 0 0 0 0 0 0 0 0 0 0 0 0 0 0 0 0 0 0 0 0 0 0 0 0 0 0 0 0 0 0 0 0 0 0
$$ 0 0 0
$$ ##$ShimPow4NChan= 0
$$ ##$ShimPow4TotIMax= 0
$$ ##$ShimPow4Vmax= (0..38)
$$ 0 0 0 0 0 0 0 0 0 0 0 0 0 0 0 0 0 0 0 0 0 0 0 0 0 0 0 0 0 0 0 0 0 0 0 0
$$ 0 0 0
$$ ##$ShimPowMaxUA= (0..63)
$$ 130000 130000 130000 130000 130000 130000 130000 130000 130000 130000 130000
$$ 130000 130000 130000 130000 130000 130000 130000 130000 130000 130000 130000
$$ 130000 130000 130000 130000 130000 130000 130000 130000 130000 130000 130000
$$ 130000 130000 130000 130000 130000 130000 130000 0 0 0 0 0 0 0 0 0 0 0
$$ 0 0 0 0 0 0 0 0 0 0 0 0 0
$$ ##$ShimPowMaxUC= (0..63)
$$ 130000 130000 130000 130000 130000 130000 130000 130000 130000 130000 130000
$$ 130000 130000 130000 130000 130000 130000 130000 130000 130000 130000 130000
$$ 130000 130000 130000 130000 130000 130000 130000 130000 130000 130000 130000
$$ 130000 130000 130000 130000 130000 130000 130000 0 0 0 0 0 0 0 0 0 0 0
$$ 0 0 0 0 0 0 0 0 0 0 0 0 0
$$ ##$ShimPowMaxUG= (0..63)
$$ 524287 524287 524287 524287 524287 524287 524287 524287 524287 524287 524287
$$ 524287 524287 524287 524287 524287 524287 524287 524287 524287 524287 524287
$$ 524287 524287 524287 524287 524287 524287 524287 524287 524287 524287 524287
$$ 524287 524287 524287 524287 524287 524287 0 0 0 0 0 0 0 0 0 0 0 0 0 0 0
$$ 0 0 0 0 0 0 0 0 0 0
$$ ##$ShimPowNum= 0
$$ ##$ShimPowRcbType= 3
$$ ##$ShimPowRes= (0..63)
$$ 1e-020 1e-020 1e-020 1e-020 1e-020 1e-020 1e-020 1e-020 1e-020 1e-020 1e-020
$$ 1e-020 1e-020 1e-020 1e-020 1e-020 1e-020 1e-020 1e-020 1e-020 1e-020 1e-020
$$ 1e-020 1e-020 1e-020 1e-020 1e-020 1e-020 1e-020 1e-020 1e-020 1e-020 1e-020
$$ 1e-020 1e-020 1e-020 1e-020 1e-020 1e-020 1e-020 0 0 0 0 0 0 0 0 0 0 0
$$ 0 0 0 0 0 0 0 0 0 0 0 0 0
$$ ##$ShimPowRng0= (0..63)
$$ 1 1 1 1 1 1 1 1 1 1 1 1 1 1 1 1 1 1 1 1 1 1 1 1 1 1 1 1 1 1 1 1 1 1 1 1
$$ 1 1 1 1 0 0 0 0 0 0 0 0 0 0 0 0 0 0 0 0 0 0 0 0 0 0 0 0
$$ ##$ShimPowRng1= (0..63)
$$ 1 1 1 1 1 1 1 1 1 1 1 1 1 1 1 1 1 1 1 1 1 1 1 1 1 1 1 1 1 1 1 1 1 1 1 1
$$ 1 1 1 1 0 0 0 0 0 0 0 0 0 0 0 0 0 0 0 0 0 0 0 0 0 0 0 0
$$ ##$ShimPowRng2= (0..63)
$$ 1 1 1 1 1 1 1 1 1 1 1 1 1 1 1 1 1 1 1 1 1 1 1 1 1 1 1 1 1 1 1 1 1 1 1 1
$$ 1 1 1 1 0 0 0 0 0 0 0 0 0 0 0 0 0 0 0 0 0 0 0 0 0 0 0 0
$$ ##$ShimPowRng3= (0..63)
$$ 1 1 1 1 1 1 1 1 1 1 1 1 1 1 1 1 1 1 1 1 1 1 1 1 1 1 1 1 1 1 1 1 1 1 1 1
$$ 1 1 1 1 0 0 0 0 0 0 0 0 0 0 0 0 0 0 0 0 0 0 0 0 0 0 0 0
$$ ##$ShimPowType1= 0
$$ ##$ShimPowType2= 0
$$ ##$ShimPowType3= 0
$$ ##$ShimPowType4= 0
$$ ##$ShimSysAngle= <>
$$ ##$ShimSysFunc= (0..63)
$$ 1 2 3 0 4 5 6 0 0 31 32 33 34 0 12 11 10 9 8 7 24 23 22 21 20 19 0 18 26
$$ 25 16 17 30 29 28 27 13 14 15 0 0 0 0 0 0 0 0 0 0 0 0 0 0 0 0 0 0 0 0 0
$$ 0 0 0 0
$$ ##$ShimSysMatId= <no>
$$ ##$ShimSysMatrix= 1
$$ ##$ShimSysOffset= <0>
$$ ##$ShimSysType= 3
$$ ##$ShimUnit= 0
$$ ##$TFXNUM= 0
$$ ##$TOSITY= <no>
$$ ##$TRIPLO2= 0
$$ ##$VTU= 1
$$ ##$VTUETH= <no>
$$ ##$VTUTY= <tty05>
$$ ##$WBREFAM= (0..15)
$$ 101.2 100 100 100 100 100 100 100 100 100 100 100 100 100 100 100
$$ ##$WBREFLM= (0..15)
$$ 1 0 0 0 0 0 0 0 0 0 0 0 0 0 0 0
$$ ##$WBREFPH= (0..15)
$$ 0.13 0 0 0 0 0 0 0 0 0 0 0 0 0 0 0
$$ ##$WBSGU= (0..15)
$$ 0 0 0 0 0 0 0 0 0 0 0 0 0 0 0 0
$$ ##$XFAC= 2
$$ ##END=
$$ 
##$DECIM=	2560
##$DSPFVS=	20
##.ACQUISITIONSCHEME=	NOT PHASESENSITIVE
##NTUPLES=	NDNMRSPECTRUM
##VARNAME=	FREQUENCY1,	FREQUENCY2,	SPECTRUM
##SYMBOL=	F1,	F2,	Y
##.NUCLEUS=	15N,	1H
##VARTYPE=	INDEPENDENT,	INDEPENDENT,	DEPENDENT
##VARFORM=	AFFN,	AFFN,	ASDF
##VARDIM=	1024,	2048,	2097152
##UNITS=	HZ,	HZ,	ARBITRARY UNITS
##FIRST=	24596.97802734375,	7686.668670654296875,	0.58176225423812866211
##LAST=	-278.64306640625,	-125.831329345703125,	0.27121260762214660645
##MIN=	-278.64306640625,	-125.831329345703125,	-2.8881289958953857422
##MAX=	24596.97802734375,	7686.668670654296875,	1411.1092529296875
##FACTOR=	-24.31634515518084072,	-3.8165608207132390994,	0.017638865661621094816
##PAGE=	F1=24596.97802734375
##FIRST=	24596.97802734375,	7686.668670654296875,	0.58176225423812866211
##DATATABLE=	(F2++(Y..Y)), PROFILE
-2014C2n7m8M7P8l9m1O2N8j36k3J19n4m4J8RM2K3j26K2K6Ql5P4M4j4m7M3m1K6J1n5Kk5k4M7
-1979a8O2q4k8L0j5pJ5Q7l2k4j6Q5O2L4j17n2K9L2rM5p5o6R5J11q6j11j7rL9j7J5j7lJ3k6
-1944g5M7RP1Lq8l4lM3P9mq9P5k7k7R1l3k4M2l9J3J3l0j1j03J34j3O9k3K6J73Kj81j15m5J7
-1909e7j2QP3K2M1lm5p1j4M3M0%k8L6k9j8p2P6Mj6M2o2L0l1K9Q8l8K1L1m7p8KO0r1O6J60l0
-1872A30jn5P3k3j04m0P7p1K9j0rj9J0k8O4O1J0j00m2J09J3n2m8jK11m1j70J3K5m7j0K2M1
-1839A7Mm1L5M1RM8k2j2j2l6J8KK9j08J02N9j32o8P1J2l8lP2M6j66M4o4K3R6P9o5j1r1Q0l
-1804A5p2N8P2j04l5JQ2O2l2no3p6L5L8m6k6Q0N6J55n1r8n7k0L0J6k4M1J19Jk5q9mK3n0NJ1
-1768B3q2Q6Q9k6j05l7L5J32L4j36n2J0P2J1lr1m0Q3R3r7R8J46p6j49plp8J0J0P7po4m0P4
-1734a0L5l9J52o3j05J4P8o9oj7L1O4n4J1k7pLRL9n3K8mm2J3k3L9n9k7L1O8J2p7J3L1n6N1
-1698a6N7L7Qm9j9J8q0j3K4N4k8k8N3N7K7P5r2j43j0j3Q2N9n6q1O0M2po4l7M5MJ16l1k6l4
-1663iJ7M3o7n8J0Q3N6j7j49M2qM0R1n5q5M0P4Q3j29No2K6k2M0Q7j1J4p1r2O6QO8m1JN1M9
-1627A18j3j41K1N4M9r3l6P2p3J02j4j64J54n7K7J9n4j3mk2K6L3mK6l5l2j9L8mL0M7p6mj8
-1593f0N4rm2J2O2Omm0m3L0k0n0K0Q7J42r9q7O0k7L7N6l0mr4JM6k2n8N7pJ6j3n7k5M7N1J1
-1556Dm8j6O8o9O8n5%J1pJ8N3o0M0p5O9m0J31m1K6o3JM7k5m9J16q5nK2J6j1o1L6on0M1kM7
-1519D6K5%j8K5n0l8R8m5n1K5M3m1o8K7J8J3o3L5m3K8J5o0M5K4Ol2k3M3L8q3oL2L8mj1l8O
-1482d4pO4Op0J7K9L6L0n9nO7R5j55Lk5Nl0R4N3q1k5oK4k8j2l3J45j8o2j09P3K4oL8j6p9N7
-1445a0M0k7L3m4L9R5j08LK6n7k5L9Qm4l9qj2N5R2P8K1m3j33N0J9n8J9k%lJ35o3j56J08%K3
-1409E1k4p1M4k9J01K9j00K9K3J1n0l2k4k5J8L1K2l6M3k6n2L7L4qJ1k3k5l0L4k0OJ01m3n1
-1375d4P6m3N8J0j26M7n1L2j3mRJ6JMN1l3K9p5J08j5j21J1R4l9J5kL2rl9l1O9L4rJ3J6q7L3
-1338A7J12r4o0JJ15n2n3j5J01qr4J6K8j1P5l2m5rk8n8P2L6L5r7K6m1L5J2qP5O6q7J6l3q4
-1303g1J02N3j51N9O0m2Loq8J24ol0J7J0l1l7J5j6P3m0n5J07J80J8k35k3L7L5m4l3NrJ4R6
-1269I1p6m8L3K9Q7n1l6L3J0m3N4J4q7K3ok5lN3m6J8p7PK8k3K4k4LQ5J0j4L4j23lnNk4L1J5
-1231b7M5p0J12j7n5mk0k1P4N4Q7j20%ko9K9NJ7j1j7j0j2K6rpmJ1N6l9lO4k4m6pk5P5M5n0
-1193C1j37O2Nj7L8N0N3r6j6P1K7m7KR4J5r7q2k8O8Nj55J15K7n1R8Qn0j0PL9K6l7j8M3Jp2
-1157b8J4k9j9Q9L4r6M1M6j21K5RO9r5N2Ok2O0m4l7O0o4K5N4k0q1O8L3l1L9n0k0QL1J30n0
-1122H6k5M4j74J26j41O1L6OM4J6q6k6K3nM2lp8J3j3P7K8j29P5k3ppM4M8r5l3M7K3Q7r0n5
-1087f4J7L4lL9J5J9K0j19M2k1L1j2J0l3N3k7j0Q2k3r6R7j2l6l6KJ02J2k0K2k6j31P2pp8R1
-1052FL9l8pJ4J9J6l2r7Q1K6J5J6q4K8j6n0j7P5K6R9Q6o2j42K8M0K4l3j07PN2M5o8O8P3j89
-1017e9k1P6k2n4R2J8j02Q2p7J2N3P6jr3K0k5L3L8m6m6N2Q8l3l7M2mm3r2N0oO2k4m1J4K2j6
-981a2K3Ll8j5KJ02N4j16J6m6M0k4r1O7R0pN0p6Q5M4j69M7Jq3J6J6j0JK7J0l4Q9L1n6MM9J05
-944A95k3j48o0K3M9lm5k3lL4J3M1O1k8m6n1j3P8L4M3Q4j29j06l2J0N6Q8m0m6%O3j35O5L2
-910C8q7K6j1R1n7o3l8M1Q3o6K0P2r4P4o0j0P1L7J3p6m5P0M0j34k4J00N4k14O9J7kQ2M5j22
-876f0p0R4p0l3J16l5J38m0r7M3k0k0N9n8N5L0j1Jp3K6Oo6J7kN5J8J2Q6l8r4M3Nn0j6%K3K3
-839cO3j5n1N0jJ43j24p4%l7P8k1O8j21J31j17Q3m8n9l5OQ9m3M0N9nk3O2pp3n1J9J1Q7j34
-804e3N4l2P4l4r5N9MpK3O0j1rK6n8K3O5j23K0pM3l2pl0K6LQ0P9m4o2m3J54p3o1m2P1J3p3
-767a9k2m5R1J8NO6o9K3j03O2K4l1m8m3J08L3n0l9j4M3k8j6Pk1N4j3l8K6P1Or5l1L6O6k8n1
-731f5N0K7J8r9MN0J9L8j26N4J10j3o8q2oK8qN0k7l1L3M4OlJ4k7M4J3j1k1k2M0n4o9N0k7J57
-694I0n9p8M4k9j7J03Q1j67O2J04j39l5R1R4q4p3M0k8oJ6j1JN2r7%P1nJ4N7L6j18L2J71l2
-660A81k02Q5m5m3j5nJ06J10j18j06J39o4n2P3j8k2M2jj2k5m7K3K6Ol4j0N4kr4J0N8L1j0k9
-626a0J31q2N0k6j34L1J53M3p1j18K1L2o7J4K8o0K3j4KO3L8n0J4pnM3p9M1k0J6L7n0j1m1L9
-591b6O6N1q5j9p1R8J8o5Qo8R4j1l2N%J0J7o3L6k9j3Q0o9j0R6O5No1p7Jj5J88L7k02P9L7j8
-554E7n9J03k4j15K8l3L4M8J6r0L1j5l3OK6j3o%l1O2j8j5j7J4j2j7O5nn5Q4Q9Nj53K9j3M9
-518B2R5O1j1j22j17M5%K5Mj9M7J34l1r6n0K4n0k6N4Q5Pnj03M5K6R1Pj43m5P1j9OP9j13L8
-483A6Ml6j3Q5m7m1K3k6O8nPP0K1q5o5J03q4m5L0P5M4q0L1O8r2k3L2L2k7p5o5J01Q0j5j10
-448d4M4J8K3m7K6J44%k4r2j51J01O3n2P0lr3L3r9Q0m7J59L0j35o0O4n1RK5q1O4Q0r8RM5L2
-413D2Pk8m3l3L2J50nN3r7j32M6L6o6P7J42r8q5O3n9m9Kj6O2J36o2pl1K6m0l9M0Nn6k0J7N2
-377B2J7n3k4pJ09m5m9L6q5J66j1r1j8Q2Qq8O6m1M0k4m5K1o2L4J17M5k6n7q0n0L0O4n2J03
-343E2l3nm8l7j9K7K7P7m5RM2r1q3L5J36P8j09J2m9j08J79Pl4m0m1P8M3ok5k1K7k4j1j1J5
-308Dl1K8M4kk3L8l7m8L4rK5n4o4N2O6k3n5O1k8k6K0P7L5k1p1L1l6QP6J8l0l7N3r3L5N6K3
-271I6k1K2r7Q6nl2N8m9q4m8M0J39N5j19q5M4j06P2l8N8j7J4K8r6J9K1k1j6J9O0K0J9k3l7
-237b4M6M7j5l5Ko5L8N2n5RM7o5O6l7mn5%J9m2M2J3l2N2J0mm4nJ6oQ6K9L4K1q5r6k6K8j0J9
-198b9j4O5j3rLk9nN5l2j1J5Q4l1j09M8j8l4M2m5J26rm0o5p0P1N1%R9n4j23P2k6L1o8R4L9
-162F1l9kn2J6K0NoL0m3L6Jjj2j7K7n0J8Ll4M4nr8Q1Mj2J9M9l2p3K7k2P1M3m7m3J9n0j0K5
-123d9O0l6N0N5q5j6P2K3p4k9l0K0J31m6o7N1k2l5J4p4Q1N7m7L4j2q9L7K8o3K4RJ3J1%n1R7
-87D2N8j08J7P1L4j46M3N1O3N7j51q7Q1m9j05M9M6K1L6J07Jj22j8k0J4j3M5m0K9J09j08p6
-55f9O9J8M4J7o5l7m3l0J05j3l4k0Jk0R1K4n8k5P7K4j7j18M6K8J7K0Q8l9k5n6L3k4m4k3L2
-20b6M0J1j9O2jk6k4K0K4p0L0J08P2j3r9k8j24L2J5j3J3p3Q6J33r4m6N6o2j4P0l4k4rK4l5
14c8k0N2K7k7L7k3qL5l3N3j0q5N5M1m3n8L5n
32a5
##PAGE=	F1=24572.661682188569102
##FIRST=	24596.97802734375,	7686.668670654296875,	0.92183721065521240234
##DATATABLE=	(F2++(Y..Y)), PROFILE
-2014E2p8m4L6Q9l2n1L3M6j10JJ02m8n1L5PJ7M1j32L0J4K9l9M5K6mo4P9nrJ9l7j6k5k9QQ0
-1978A5m8j6M8m5k%P4k5m6PR5P5M3j26n8K6M3j5L5o4m3R9J01j11j41M3nL4l5K7lm4j2LN7j2
-1942b6O6Ko1l4NM2O2k2l4M9m4QJ08n5m0L2o5J3K9k5l9p2J05J0P4m6J5J75J0j62j01l5J8j3
-1908e1J0M1j0M6L2l6q3rM5M4Rl5L0k0m5l3R2Kk3k2n2O8k6k0R5l1M3M8n8p4pM8n5K8J43k7
-1872A07J5l4J17j1j77m9R4o2J6j4j4oJnM2O8N1r6j06J57J8j15p3Q6J96n1j78J4K7m0k7J9
-1840c0O1pm8M6K2LL5opj5n6J2J7N8q1P7O8j20j09Q8lj6l0P0K4o6N6q2PP9O7o0l8q7Q5mp4
-1803f4Q0N3r6l2nO3P2l0j9q2n9R0L5r3qO4L5J80l5j19n4m3P7L2k4J0J38K0n0j27OL8n3LK1
-1768B4q9P8J10kj18o5M8J37L5j27m8PNL9K2j00j4Q1P0r8R6J06j02j13K5Mo1N0Lk5K9m4p8
-1735a15J05M9rP8p7m5RP3q7M0l2J7P3m4%l0j7qnO1k8J0l0k2mj5L5j6knK3J4k6j0Ll2M4N7
-1697C2M0Pm2k3K5m2p1K6M5k0J5L8N7M9O4j08j31lj7N9O2m5p1O8L2j4q3MMMJ16m0k2K5K8m
-1661F4r0j9l4J04P2j6j57K5j7P5J20k1j31LO7R5r2j6m6K0o8L0P2J3J1m0o4k0LJ18n1l7O7
-1628D0Q4Nj22mK2N6r2j1P6r6R6j5j16O6l1L9K1l3j7k1oJ6M3j4J4Jl9l1M7j5K3N6o2j6j1K3
-1592b4k1jJ5O1j2kQn3Pj7n0J5Q6J44j01j12P7LK7K2n9Ln8K9K5k0m0M7k6J8l2n8k4M7Q6L1
-1556D1q0m4J09m7J9l3J7J4LNM4q6M6n5J8k1J15l1L9o8QN2k8l2N5q8M5J2L0lp5N4L3o6Kj5
-1520a1N5L3J1n2K2l7l8J21l9p8pM9no7J9K2nm8K8l1K0k1n2Q2oNOm0RJ6jo0P9N0l1jm0oK6
-1481b3N3lp5K2J2L4M1k5m7P5R8j92P6m8rl9J05L8o9ok1Nj0j8m9J66No4j13N1kL6K2j1n9O7
-1445B3K7l7K5m5L2Q4q8K2Mm8p5N3K1l0l9j9KM6J03N8Jl3j03M0Mn0K4n8L2k2J57q9p9J03k7
-1410A9Pk6j4J5oR0kp5P1k4k5m8l0Rl2L8PK7m6K3l6%K5J3k3OOk6j0N0k4k2P3n1M0L6n5M8J5
-1371D3q9M0n9K6Knj4J9K6k5N4j2J1n0O6l1p4kR4n1K9KJ9Jm0k7M4L6rJ6K0p5L3J17q1o7PJ03
-1333I7m5n2o1J22L4r5k7N1l4O4k7m1j4%m8M1L2M7p7nk8L5%%R7O6q1%l4p6J01L8j75J00M4
-1298D9n4L3J6j14P0Qk1M3Ll4j0J7m3R7m6n5R8J96L1k57l8L0M4k5m9J5J7K0Q3q7p2L6J0P8
-1264H9j6l2J4nl4L6N4n6j1l2j7l0N6j9K4p7J6K0k8QLMR5Lk4N3j27Nkkj8L4J0K4o6R3lj8j3
-1225A1o3j1Q6O0Q2r4j4pn3K4k2J6l7RnK1J9n0L3ok8M8k8j7P3jl3Ok9K7O2m0j21O4Rl3N9N
-1187B2N8o6o3J10K5k5J3O6k6r0q0j3J3K5j19J28M2j03N3N3j5Rj9L3M0o3KQ6k8r3L6l5k9O6
-1153A3Nl9M2K8j36L5L8M9j12P3nqM8j8pJ0o9M0O1k8j03O0M5LJ2n5k3K7N5J40q9l4L9j42J38
-1118I3j76M8O0RL0j6j11j8L1J0M2qnNk8N1j7p7O8K0k5l3L8N2p5m6M1M4P6r6k6n3L7L8O9J5
-1082F7j2%j11Q8k1mj8K0l6L7l1n0J11J5j05R2J2j6l8l4J21J3m6j8Qj14Q1jo0L1O6Kj0j8J6
-1047C7M5p0j05R7L7L0Jr2J3l4Ko5J26kJ07J04q8j30L2K5J5l6r8j2L6M5k4O0N6j87L3L6n8
-1014f4qR6k1p6P0n8RM2Q2K3q2l6OO9J8o1n5O9O1n8k5N1rl8o6M3K2O1n4p1K5L9kl5N3l6l5
-977e1K4R1K0j22M6k0J3k2q0P1J00m4M9m8R2L3j78N2j2j11P7J5m6j1N2ml7J11K3n7pO3J11
-944A93j8j57n2K3L8%k9k7KL5J3L5O0l0n5l2k5M6M5M8O7j26j01k2J7P9N8n9k2J8N6j26K8K7
-910Gn8lK3Q4o5k6k2N1L9p7L4Q9j14Q4n9l1L6N0M7o2m9K9O2j20m9J22Q9k05jJ8pR5N7j26o6
-875a24J06m3m4N5pJ14k8o0J2Rk3M5j01O5N2RQo7k9N0m7l8pN1N6j3Q1k2j22N4O6m9k8k9L2
-840a6K2O5k6q4M2P3J22j41n1pn5Q3K1M6j64J24j09J34p7n1j7OP2m3M9N6k7n0Q2J6p1o7L5
-807hk7Q7j06O4l3P9k2q0%L0j1J6O2PJ3L4p1m5P4j05N5mN3n2l4j9L4lO1N2l5l8k8J54p8o9
-771Gn0R1Qn8j5m9L7P4K1K4p2M2j18J22%o4l7n1M4N8k7m7J4K5l2j%l0O6Nj7J5M0Nn4p4J1R7
-733A0l9l0K1P2J8p8nj0N4Nj06M1J35Jp6r2LK6k1N6j0l7M8L8l4mRk2M9L2qk6k0M2m1n4K3L
-695b7J47p8n9K8n0j7R5Q8j70J06J15j61n2P0J26p5j02M6m4J7K0m1j7J9o3K9M5M5JM6J7j05
-663aO2J56j2j92L0l4k2j3K2M7N5r9l7J19o0p3O2Lk6N4K1l4j6n8M5K2Qk6k7L4ro0K4L5M0Q
-627D8j06J57o7M8Nj25L9J14K6m7j20nJ7m0K8L5p7J0lJ8M3K3n3N4j0MK5p8L3m2L6L3l2j6o0
-592h5L4O4M8p5j4j0LK6k8J7p9P7Mm4L9nRK7n0J5k8J0M0n0j2J04K9J0r1o2K6PJ77O7j73l3
-556fM2j9l7J06k5o7J9l3K6M9j6o0J4l9qj3N0J9ok1j7O7k6k0m8oJ2QM7J3m8J5J24L3j51J0
-520a2J2K3P1O4Lj05j39M5J1L9K2j0M7R8n2p2n2k1j7mj0P6K1J1p7K8M1J01l0j38j0O2j4oR3
-485I9j07K2nk5k1R5q7j0K0l5P0K4QK8kk7r7J04p7pK9N7M1q3K1P6j15J2O5L3p5q1k9N9J05
-450H5nr2j3L4K5k4K3J57J2m0j00j41L1Q4k1O0j0n1jq5O1o3J79P6j37r7P8o7j0L2p0O7R1r6
-416b8pN5L3K7o3n3k5O2J38J1N1j18j12K6L5n6J8J51m8j22N9l7j5J9k3RJ56o4m3j0J1o6j3
-383d2P0mo3%J0M7J8o1k%P9l3m8J5p2J45m0p4M6M2k2r1Q3JRj4k7j3QQJ32L3o0n1o3m1QO5n2
-344e4R4k9rn4l2J4K6JP6j8J6Rq3n0L9Q8M5p9L9n2j43K00%m0k8l9J05M9l8k9J8Pq5J6J5M0
-308C5m6M0M1k8o1N4j8n5J1J7M4n1l8L3Q4n6n2O0k0m9M1N2L4J3o8Om5KM7N7j2n1Q7r7j1M4
-272D4L1j4K0r0M8Mj9N5m6p9j0K6J31N9j18r5M4n3kj3M9mJ9J8q8L4K3k1%L2J9lJ1j4mN0Pk5
-234B6nN5p2l1O8m7l3O7m0P5m7J3m1J5km2N5kp9N0K0j1n7N4Kk5P7M5L6K9r7j01k1K7K5M2m8
-197b0PRNnn0J2N8k4OoO1k1q5N2k3k6J7n6J14J2l2n9l8M3N9rO6m7q0N0m4M7p5J21M2o2j6l5
-159c2L5Qoj8J3k1L2RK5k8k7K6n0M4k7pO8k0q5M0K3k4J9L6k4o5K5l1J06M4j00l5O8l3q4O7
-123b9L0l5M0P5o6mR1k5j28K7k1K2J10n5m8N6m0m7Nl0O1N9n5K5kj06O2L9o6N3n%J3j5p5J11
-87B7P6j13K2J19Nj72O2L7L1N8r2o1J3m1r4L5M5N2J1O3Jq4qk8M9m5K3l0K6Q7p4p8O4M9N1j4
-51G2o4m2k6j8J09ml7o8PJ4Q0J4m5k4O8L5k5j27M4M7J0NJ12m8k7m0j3L0n8mJ0QN8k9L9kl6
-14B5k5N3j1p9Q0J17L4o1j15Rq9J9K0pPp0R2J24q8k5M6n4l0M3k8oK7pn6JM3J9NMm3K2J6j4
23bL8j5n7N4L5n8o8O3K6
32A6
##PAGE=	F1=24548.345337033388205
##FIRST=	24596.97802734375,	7686.668670654296875,	1.137898564338684082
##DATATABLE=	(F2++(Y..Y)), PROFILE
-2014F4r8k4J8R5k1n2%K2m8%O7l5m3N5nkM3j32M5LN0l5QL5J0q0P4L2l8J3j6l0rpl7O9j8ON2
-1975C1o9kPL4j2n1K4Q5Q2N0j20n6K1M8l0K8l1k5Q5Q2j33j07P1j2J7m4K9kp1k0L0O3l2M6m
-1940A2k1j9ML5L8l9K8K5n2L3J14q0n4L0p9J7L2j7n8m8O5L0Q1o3NJ58J1j30p9k3K9kpK2k3
-1905b5K5N7j6p8k8M4M5K0l5K4j9o9M2P0kpr4k1P2po5Q2j8N5O0o5o9j8M5k2jJ02j5M3j4J36
-1869B34nk22n1J18n6Kl2j4J5j0J5J9N0Q3p7j55J89L0j47j00J49J79n1j80RL3k8n1K9P0k3
-1838B2n6O4PmJ4jlj4p7K5K2Q1n8N1P6j07j24J02k0J9n1L2LM6O1j02NN9M5o5m7n3L8J0p0J00
-1802C0L3q3k3OL1P9l6m6o6j3P9L8j11J3O4k3J91j8j30k9l2O7K4j8j2J42M8n7j67JO3k3k0
-1769BJ2q0N8J19K5j09r6N1J19L9j03m7J8m6M2L4q9J3P0L6r3J04O8j26p8N3J4k7P3Oj22M8
-1737a2j1m3O6L7K6K7j15J8jO9r1P2m2KQ6k7j5l6l0qk8P8rjn1J8j0rpL4K0l5j8K9Mk5Jk3K8
-1698c2N4L7J0l3k6K4Om8k2LnM9JN3O8N7j14r8Om0M6O2l8n4P3J1j0n2mk1JJ01n7qQ8K9o3r5
-1660d1J2o0J10P6k4j65N9l0R4J31Kj72PL9R7n2l3l6K6j01J1O1L8lll8n8j3J20n5m6N8J13
-1627A24K2j03l4%O2q3jQ3j16Q0k6m3ll1N9L0k7j7j9J4k7N2j6J8J0l6m4O6k7PO7l5l3rKl3
-1591f7K4K4N6l4%M5n2j1Jm5kP3J39r8j20Q6K6K2k6q3M5l2L9L5l8k9M4m2Kl5k2j0kJ12M0o8
-1555cp4J02k2j9qK6J4J4nL1q8M9n6j7KR9OL8r3MN6l1lk0p3P8LN1Jq4O9O0q1k9k5M8M1K8p4
-1516A5N0m1m7J33l8r6l8N8L8o0j1K3k3k3J6j6J3J4l3M7k8J9Pm6KM7N2j28O8O0m2Pl4j1L8
-1481hM3j0p1L1j3L0M9Jp5P5R1k08J39p4j8l2R5K9n1J7k9j6lk4k7J26L2n8r9K0k4P0J2Om2
-1446a6O9J3m9Km4N0O4p1L2j4k7n5J7J1k0k3k8L0QJ12K8k1k4o3K7qm6L8pN9o0R9j17M4O2o0
-1410A2j6k2K5MK6N6m1m0J02o8l5l9k6K2k1L7j1L6n4K7k8J5Mj1m3kN3k2JN3l3l7L2l7J12J6
-1374D7p0L8J7n6J8m2PK0%l3MN3n4N9J6mm1L5l5k2k3P1n9L8RJ5J9m4j9J1M2j0J5J6o6M7J14
-1337A33o8o2QQ0m4m0q9J21P2r0o7P0n3M7j1l5k5L6m4kL8O2o4k0mK6k2J7J03O0p6rk7p0J06
-1302E7K8j66R6K5o8O0L6q5l4K6pN6Ll5K0J3o8J07l6n0Q5J92M0k63m1J9N1j1o1K1L2L4P7r0
-1268F3n5K3m3P9kl3Mpk0J3Q1k8m5m5on6N9MM1o2J0mj6j5L1J6P6ol7O8j15J3j3pKL7mjm6N9
-1228A3J3K3j4j01j2R9N8P5n7%k4m9L6m3pn2K9qN5Op3O5%o1K8m2j6P7K9j8J4l7j2O3k7q6N1
-1191eK1l3M0k3N7l0q3J19J2%L8K7o0p4q1N1m9Qp7J28M9p9o6J08J7L0l1OM7q5M9J09m2j09
-1157a1L0l5k1M9k0JN1Oj53M6O3J6r8O4j2J0N3J0pj1r3N9O7l3q4L1L6K0rn4j2L4O7J46j09
-1122I7n1L5j01J47k00J5Q7MK0l5j05m2O2K4K8j0M9nk7No1NM2M4l4o3O0L6n6o3M6N3N3q1J1
-1087a1l4l4P5O9J7k7l2q2J16j2l7k7L3l4J8j1m8R7K9j06P8L2j2m3m8J35Qo0p4M6p2O3nj9
-1053a2nN3M2kn3NO1p6p5O4M3M5j7j00Rk5L6r3J32k2J40J07j19j15K0J3J2m0q4k0ON1J9N5
-1019E5M2j86Q9J3q3L0O2n4l9N6l3j0K6Q4L6p2p4N6P9J1p1p0J05K0q7j2O1pk3n0K8M6N3o8
-985A3r4J3N1M2j05R3k0m8L3Q2op8J9nrk2n3O3R6o3M2j1R5J6j79N3k5p1P5On5l3O8j8j6J08
-949E7J1m3j9O3J00rj55l8K4L1MOm2j0L8J4K2O3l9o9ok2LN3N4M0j17p5l6O3O2L5o7QJ9M7j05
-912c5pK1k6l4N4P7o1J0j6L9Np2L5R2j20R9n6m9%P0N9m2m6qQ2j02m7R5J23j85j1k0j4R0N5
-877E5j16l7R0l7l6pK6Q4j4rj7J6oM1j06M2M9K4J3n9m2N4j4n3k9K3J08k3K3nr8O7R4n5l6n4
-841d4L7J8N5k7j14L8J37R8j50k5op5Q6M1K2j77J09n3J34j04m0NRM4m9O0N3m8q1R0N8o4r5
-808e8P4q0P3m8N7n3Q5%m7k6J7j0J4M4K9L3K7q0q9P0o3O4oN7o7n6pN0oK8J3j6oj3J41p6p2
-771cn1J12%n0nl0l7J17L8lq4O4j03J43k3q9k3l0k9N8Jl7K3K1l4J7j0m7O3K0J3QJ0J3qp8m3
-734i6J01l9J5j9Q4Qn4kl8N6k7n9MJ52J0p9n9j2J5k7N1Km1O3L7q4PJ5k6M2N3ll3k3M6j9l8
-697a7ML3J22r5l7Ro9k0Q7R1j64J40J14j61o5M8J45o5j19N7l8LK9o5K2n7K8J6PO0j2M0Mo5
-663A0P3J31oj73j8j6jk5M8mLp0K4Q2n1o7L3K9mK9M2l8oq6O4J6J1j4l0Rj1l4L1J6M5J0j24
-626g2J48n2L7M2r3K1Q1Nk5j21l5J5KL5L2q8J8N%L3ln9J03rJ5jo8L4m0J3K3j3Jp5J3N3M5o1
-588d1lN6ko1QK6p0Q7j7m5N6JrL7l4Jk0K7Ln4K5J00j8j1j05PjL1J41R4j32j17K1j1pJ16l5
-551D4k3K6m7L0N2m0o2Pm7Rk5N1N2J5k3l4O2k6k1o1J2k7L9J6K8j5n3J47N4j34j7J8PM0O6K5
-515A45r3j32L3J4N2L2mL8P2o8n6l1o4K8j3n8R3J4J2n7L6N7R2o9j22K6M9j3k5J03r2Ojj0m1
-480d7J34j04j1jk5N3M4J6j8kK2j12Q6o9L0K2L1K8p5K3P5j29M4R2K7j15q0J2K2J03Pn9m2J6
-446bJ6kK0J61K5n3r7j06o1J01J2N1j6Ml6p4K7o6J89J15j33j29Q2o5k4K5m8P1R3r8l0O6L2
-413E0M3o7q0OO7J25K0L1j19r3J1L8m2n7J44Qj10L5k2J1M1k5n4J68n5p8J7Jn2l4R0j7n7J8
-379c8KL8J3o3L2kN3j3l7j6o0J10o0K7J9Jm0k3L9K7l4J5Ll2L3jJ39K2r1m2n6l9J2N3m3O0k5
-342a7J1o4JK8K7j9O5j2J7j9n8j0M7M1j2m2O3m9j58J91jm0ol8J00M8p4k7P6pj18L5K4O3m3
-307B3M0J2m7q7P5kp6pM9N5m6rK0P9p2m1O5j9q4N2M9K6M7n3j9n0j4J6Q0J1n6J10r2l3QL1K
-270D3J3o5MNj2N3m1n9K3J4R9O8j08j03O2j6p7K6L1J0J4Pn1K0K9j3J0M3j4k6nrL8M6l7k2K3
-233B3R8n2j25Q9m5m5O3j6O8n8L6j5M1j0n2L7kj03J5K4kl0Q0j1n5P2N8K9K0p8p1l7%P0N8p3
-197Am7J9J5j2j6kN5m%k8L5j0m1L8k0k4Rm0O9K4j9k4l1J0O6kJ4n0pLo2P3p3J30M4o8m0j8M1
-158HPpk5j9PK0K1M7m8l5L4n2P6o1K6P3k7o8K3Ml4J9K5J3o2Rk1J07N1j31j4R1k2q8N2Rn0K3
-120a9Q5m2OR2n9j45R7m4L3Q0o7k7O0n7l8k4K5L4O7n0j1Rj06P2M8n3O8Mqj4m1p9J13Q8j03
-85fK6J45l3j82Q6K0lO0m0l7l2m5q1M2M8O5l4M3qo2K9l5O3o2mj4J6N3l6n5M5P5M6l7m6m8J7
-48b1m2J07Nl9q7j1N1O6Ok9k1N4M8k6j37M7M8Ok1J32n5k3j4n5N4n1J7Ol4R5l5Rj5l8k3R2n0
-11A6q4J32J15j1j05r6L6n5kK5lK0n4O3J01q0J0L7n0l5J9l0MO3k7p2J2M2K7K3m1p7P7j4oL0
24A0j0k1M2J8p5k8P6L7
32D9
##PAGE=	F1=24524.028991878207307
##FIRST=	24596.97802734375,	7686.668670654296875,	1.0295193195343017578
##DATATABLE=	(F2++(Y..Y)), PROFILE
-2014E8j13PnR5pm5k5LK7j8J2k5k7O5j7j0M1r2L5lN6k9oM3K3o4J4N9n2rRm0J8K0k1jnK7M7
-1975D5q1nM1j2j2l4J1O9P8N8r9m6PM3m4K3Mj2O8O3j46l3O9k7ql9J5j4p3qN1O7m7J2j8K3p
-1938a8OL4J0n2P9J0m6M3J04j02o3L4q0K1K6j0m7m7L0L1Q9p2OJ26Jr0n4j4M5Mk2K8j6k5P0
-1903C9Qo3m7L4L2L3k8J8k6p9J06L8j3K7j35QN2J5m5MqO2O2o8n7k3L7Pj0L6JP8JJ26pk27m0
-1866e2J40o1%n6j7L2k0L9QmJ07m6j69J85M6j46j09J66J63m3j76mM0j1o5L6P0m3n8Q1lrj3
-1833H%kj0q2P9kQ5m1J6Q0r0j19J05l6N4n2k8oJ36O2j13RM8J7q3l9k4k1L6o1J06J8p0oJ6J1
-1797AP1m2q0K3l0N3M0j01K7R1q0J58mj27prM5%j7k0J29Q0m3j94j8R3K1l1k3p5L2J19M9q4
-1763D7j06L3Q3M6o9m8K9n1J1L5n3K0N3Kq5J15M7r2o9K9L0J1P2Pj30nK9oL0KN5J6j77P5JN8
-1727D5r1R0m3nR6j1l0m4l9Lm4P3Koo4N6jko3P2L7o7k7N9lk5K3l4J3M2K8J5k1k9J6N0k7m2
-1689Bm9K0O7l5K6Q0N7j08o0Mo0N2N9m0l3O7j6%k7kk6LP3p9OJ42K7j24p5J7n6J03O5l2j11
-1654f3N5l5R8J22J3k04M4mR2j3m8l3L7j09j6O9N7l5L5j6n0j8N6m3RmJ27L3q6o9rO7o9jR1
-1619H0j25M5m3L6j5p9Q2N2m3oj6K5p3O0mK1Qk3n8P8l8qQ1%n1j4nl9K3M1N0n5jO2m5j6L5m3
-1581b1k6N1J24q9j05Q1L5J8o3o9J13m7J6N2n5k2M6m6k4j0j9qk6J33K6n3o6N9Jl8J4K7QK9
-1547D6j4J9p8N0o5l2K2J05L6K6j19j8O1l6K9r0MM6qP2Mr3P6Q0q6o1k8L6M8M6o9R0n4o8J28
-1512A05m1j02n3P2O6m9m6Ql3J0nlJ1P6l1Rl5J9j0k2K9P6M5j42nO6l6J5j6lJ9L5j5n6L6l4
-1476d0L3M5J4r2Q2P6j47J14j00nk9Q4L1m3L2k5l3qk6KO3N5m7p3j0J6L3J2K9l5O4Jn6l0m1
-1441e4P8M7n9L4k9Rj0k3k0k2Kk9M9k5J14om4j3k5J3j9m1N2O0O3q2L2j16J21L0q1l7nK7J8
-1406IM9J3p3KJ08j05Nl7j2kmK9k1M2l6L8k4Jj6j8l1L0M2l8j6N3l9j6l3N8Q6Rq1L5J5k9j2
-1369a9nj3K9J2l7l0P6p4O1L7om8J4k7J2l9L7o0M1J7J8L3m5j0j5M5j0J3Mo5P5J13n7n2%M3
-1333F8m1j2n6N4J01q4r7Q1n4K1J4k6k6N5m2m4N5O5o1k1J1K2l8M1Q7M8o8j4j7o5J12K8j31
-1300c4N2Np5P5N0m5j07K1J3N5Ol2M7Mq0R9k0l5O4J65M2k52l0J2N4Mo6J3L7N6Q2q4l7Nq5J00
-1264G9k1m4nPj3lR2j4o9m3J2l7L8LN3m9Kl0Mj9L8L1M2j3n0P2q6J2l3j1L1L3j8k2pJ8J7O2
-1226E9nj08n0J15N4O2j9K5m1n0N1n2l3k9K3j9P0pp0Q0J8q5j2o8L9M4N1jJ3l9m4N0j7l8K4
-1191iL9l2Nj5K6J4o4R3j2K4O4j4q4m4p4J01m6l5n3J05M7l2j11Q2L6M9k1l8M7r8J03J18m4
-1158A27j23Nk7mM7l4J4O4k0j51M4P9k7m9K3j0L2O8K0j9j4j13O6P1l2o7J7J7K0k0m8J3K9O2
-1124F0J45j10p0L1n8J46j95l4J06nK1l6p5n3R9J8loO1k1k8k2n1M2J2M3k5o3Q1Lm5p5N4M3
-1090a0J7l7M7kn3M0N6K4j9p2m9J29jo0l1M8k2lQl4P2J8r7O1M2j8m9l6J38Oo0j33P3j5L1k5
-1054a6L2j6J4P6J2q3nO4n6o0K9M7O0l1j15J5qO4q2Q0k9J75R6j45j04PJ1J3m5o3kk8M3N1M7
-1019D8L0j81J38np9K9L1p4kM6j0l5QQ0L1p2o1Q8O4Pp0n9J27k7j14LP1Pln9J6O4M0o0r2k5
-983a00M6R8r9N1Jm1K2P4rl9k5Kk3j7k5M6Q0o3L0L3R7kj80M9l6kM4j1m0k0L8l0J4R3jj7j8
-946B0L4P1Nj28j8J6K7%M1n7k4M1J2PO3n1r0L0rm3O2N3Rr6j9k2N5L0K1o0K8RL3p5l0J8qn1
-908i6P6P1n2L2k1K1j8o0L7P1r2J18o3o7k0P8M9j9l7l3R8r1l3M6J51j56j4n0pO2M9q5JO1o3
-873e6j6j0J0N6JM0k7rK7L5r0K3J9L1J2m6l8M3J3n1l3j7J54j3o5J1l0Q0Q0o5l6p0L4ML9j4
-837B6p3JJ46Q1j45kMr2N7O3Pj53P9K1J00j26k3K4QJ6n5O9N0n6o0K8J09n0j17J06p5RJ2M3
-803C2r0Q0L2ol7j1nK7J8L1N0J5q5j08N6j0N1j3N7p4m8nN7j0rl0K2J7lJ25p1p3j8J09j4n5
-767DNnj07J39N8rj00Q2q1J42m0r6rj0n2K1K1j0J5L0l2J0k0n7N8K8L9Mk3K2L4n4l8M4n3M6
-731Fl4P1ol5J3k9K8n7ml3J52J2p6j5k7Jk5M2Nm9P9L7j31M8K8m0J7O7lm2k7N0Pk1rN9Q7j03
-693D3rj2q5j9P2Q6j46J54J01j38o3K2J46n7j19O6j9k8L2p6O7l8K1%j7M3k1L9Jj3O9R8j4j50
-659C6m0JQl4O5m5j4j6K5L7m3k5j2N5L2j8N1k0Jj16P2J1J5mk7j9oj7L1PM6jr6J15m0K0P6o1
-621E0NN0j2pj21o6O1J8K7K5q7L1jk9L4m3KR1nK8k7n0L9j4n1K4pJ8p5K7J0L5m1K9P8Jj06J0
-583d9L2m5Q9m8l9O7J1l0M7j9j0j4L6j1q1O5R8m6m9o6M4m8N0Q3J08q2r8p7J6J7J30m9NL2n7
-548A2M5O4n0j04J7l4MRmP0M3k0n6N3j7j0m3K4j07O9j1L3K3o8J34O2j01l8nJRQ1M0r4q5J1
-512d3kO0L2%K2N5o8n2Jp4M4l0rP8j8rn3O6O2O8j00q8M5L1rn0J12p1qJ4J0q2J86r5l9qpJ5
-474a4M9K8n6K8N0j18O2n5M6J7QRo4L0O6j34N3J19J8j39o4M6JP1J2j9m0k8MJ3J7J57L4o3q4
-439F0o4q9O4M1M1j8N8n1q1j5j7J50J33j27j42P5n0j1ol8Q6R0j03n3P1K9N5n2j01J9P1J15
-407A40L1lj09q1NM6k0j23R8O3n5Qk1K9N8k2j13J67m0j11N3Knq7R3l2j8P%L3po5P2j2L1J3
-371B5k3m2n3P0o8J17k1l2j8M8j0J0o5M8K9m0K5KJ45J0j13k9n8n4L7M2l0J3k3M6p6M9L0Rk0
-336b0O6k1Jm1j9J9O1Mq0oQ5m7j51J58Ml6J3k2O8L7j08j2J34j7n8j0KP8l0L3k7n3q1P9J4j03
-300h6k3P6N7l5J4K4M4p1k9O9j3j11M4N7J7P5l3l8n1l1mP5L1m8J17p9k1l7QK0Mk3l7NqO0m2
-263b3k7L2NN6Q0r8r0P5Jq3J5K5OmjopM2oJ3M9l4l7k0kP0L3p5lL7J25j9j85Q0m8LJ0mN9p1
-223b7N7J8O2j7o6J3K2j00n5N1J6JP2rr0O8O2J2ml7l1n6k3R9O1q3q7K0K2k9K5jM4Mom3J1L
-185b1mK7kk7OqK5J0%K2m4j9O9J7l3p6P3m4l8O2o4J22M1n8o9oM1J4Kj6o1K5%L9N6o9l8M7m5
-146d4J00r0N2O9k8n1J4k8l8J1K0O4o4Nj8Q2N7j42K1R4j8q5M0ko5nR2k1QQ3p2p2P6n9M8N2
-110H6p4k0O3p0j5l6N3J0P4m4n3J7r7P8N8l4P2J5j3m4p4o7J09R6q9K4J50p1j76J10Jl1O6j
-76G3j5o2n3o9O3N2N6q6Q0l1p2P9l7N1o2l1J3JJ0jj5K8P3L2m9mo0N2o5R8Pl7q3k1O6N1%j2
-38B0j8M3N8k5j48N3M2Ln2J50n6k2Qp4M4k9L3Mn6J14m0j8l7l5JJ03p9q9J76J07m8j25k9J4
-4gk8k6L4pN7m4J5O3p1M9L2m9l0Pl6jR7l6q0PM9M6K3p0p5R2l9k2L3MJ4K4qr2M8P7K7
32G7
##PAGE=	F1=24499.71264672302641
##FIRST=	24596.97802734375,	7686.668670654296875,	0.80442917346954345703
##DATATABLE=	(F2++(Y..Y)), PROFILE
-2014D5j05L3k8Q0Rl3l4K6M6k8m9k5mN8k5j1M0m1K4rM5k0lL1L6n7k7P0m9m3M0m7N3L7j0m8
-1978b3nL9L8q0qQ3l6k8l1j0N4O5O3o4l3j9L4n1J6L2mN1N6j44L4N8m2l8k3qm1J6l8O1O4n2
-1942a4j3m6N1%J2M1ro9J09J1l0L6Q4j20o4M5q0K5K3j1k4n2N1j7R0q2J9R5k0m9k7j9O4Ol2
-1907a6N1j1o5O3K3m5m7K0JM3j4J2l7n5J28%l2P0j37K4L1K9k0n0j7O5N0o8l5jnL8nm2L0R9
-1871G5J1Q7j8j88kJ37p7J8o5k1J5k7P2J1q4J19qj33J35P1j35j12J54J53l0j64k8M7J6o0K2
-1840iO1n7m2Q3j1j2m1Qoj4jQ3k3O5k4l3P1o5r0Q2n1Q4m8p7L4J52O0j10K4M1j3j08k3Jn8N2
-1804a5n2Q9J6o2J0K4KM9m2q4P8m2K2L9p9L6J22j01Q0Rj12NJ4M0l3l0j9J07J10j7j96k8R3
-1771C3N8k0n8q6J8R8O7n1r4JM1O0l7m6K7l0k9M7j9QL7k0o3R8N3k3q8k5N0M2N3Pj06o0O1K5
-1735B9Km2O6M7j77M6J9L4q1R5l6oR8mm2m8m4K0k0K3Mrl0M7POn7M8M0r3MO8k5qL9m2RK0RK2
-1695C8nl1KP9pm5p8L1P4m2k7P3O2q9k9ln9N8N5n0j4M8m1J7qNk8K0M6j08J7J77K3j72k6j5
-1659e2j7Q6M1l1k7K1m0R7R7J4k11Q5n2Q4J7n6l8N3j00m3R0O1p2P0Jm0k5nj1M4m7J19M4o4
-1625I3j07j3O9n3kR5j02op8J07Mj27Q8R3p0Mk6L5p4L6K0OJ0mo4O5m7rQ3M1o3k7j1k3JN6M6
-1588D6o9oN7l2rO9m1m6K3R9p4p4O7L0J3o6qJ41p9l0O2o1j2M8m0m4J8l9j1jJ19om8l3PJ6l1
-1551d5K8K2pM7j8J0o4N0p4k5K5J26M9J4j36m7O5m5N9p9K9pj9Q3Qj02P6R8p7j00kON0O0l2
-1516B6J12o5q9J09m8r6rO9M7l1n3m6kJ1k4lJ6J36l3k2l0Rl6K1M5R2K3j38p8P2k6K5J0Pj5
-1481a4K7j3l6L4m5M7K8J1r9J07O0q0N6j23K8m2R0L3m6L4j3l5k0k7J8RO8l4m2l4M8kPN7l3
-1446B4N3on4m7k6P3L5n2L5m6N5K4n3l6l8J9k4O5l9J05l3o4Jkmk9%K8J14O3r5k7o2J11J0q5
-1410gl6J4mN2M9k8n5J8Q4j31P9n2Jk9QJ9k0M5j8M7l1qk7okL3K5m7n9N5m2L3k2N5M1Rq1L8
-1372@J0om3L9k6K6L4l6m4O3p5N3M6Jo1Kk1M0n3Ml1K3J5K5L6m1Kk8L6nJ4j0o2R4J16m8m3j5
-1334C1Kl7L2j2k8J16p7j15Q5l3j4M1j7qM2l7j9K8M5o6nRJ6k5N8N5L0n5j2oo1J09L9r9%j2
-1298@n9O5M9Kj03l4K9M6Pk5O5op4Q0j2j3L8J18L5k22j1OO0K2o2rL2P9R9p7l6j1p9J14m8n7
-1262Hk2L0k0qQ8j8p7j9L0l1L9k0N2m8J3n6K0j1L8N0Rk3n9O6n2Nm5rN3J6l8l0M2kj0R3J7r0
-1224a9q6J04M9L8J7N0n3n3O0m9m3pJ4k3O0k0n7R1M2j04n3m1P9j4N5J6Nl6o4K4j1J5j4N7l2
-1189ck9L4m0O1l1N2l4M5P6m6r9mm7J09l5l0n3O7L5J5p6jL1O2Kp7M2q3J23J14l2j38k6pJ6
-1154gM8m3J9P3m8j19K4Q2o8J2l3NM9Q0J3k9mj10M2P4k1n8RJRk3l2L7J9M7J33r6q7K7k2J26
-1118A29j62p1J08j4L6l2n7l1J17J4l1rM7m4k8j0J0J1nQNj9O4j9l9o2L3K4l8L8O9L3p2jL1
-1083C3L2J0j08k2J28Op2k0N9j0j8Nl1O2lp7M3M4l3m8rJ30J1n1j17K7L6Lo7Q7j7k6J00K6j00
-1048A3j2N8k4o0lN0P1l1j35J6J6Q8o4Qk0J94P1j61r3KJ9J7n0l7K7j8J0M5L2K6j73J78k4n8
-1014b2J7J0o3RL3Pm8rO7Pq4L3N7K9Mn2k3J21o7r2j9P3L9J0q9PP5K5l6p5m2OJ44o8j4J9j7
-977b8OO8Nl4n7Pk5jj2K1N6m7J6P9J01k0j81L7l2M9J6l6k1kJ7m4L2Q2oJ3j1j0K9K8p3pKK8
-939D5j5O2o5k9M0NrO1o3j17P1J0o1N2M3k0n9L3qL2JJ7m0K5mJ3l9m2L0pn1Q4O0m7M0l0jk8
-901a1l3M4J5k4J35q3q3j1N0K8Mk3m1J05q9rj4J68j23j5o0lL2N1m6L0M6j07%K5m1L3J4P9j7
-866B6n2O5J9q0J9j1K8Qk9l0K7L5l4l7l9J70Pj37J2L6R7N0p7k9p3K2j6K2J1l8nJ10P2j28J9
-831D0J9r0j8Q9Kj02O6O3N1j39jL8Pj2n1P0M3m9j6n3J43k7j24J11o8LJ9L5r0K0P0L3m1m3j
-796cN2RlO5Jp9j09L5L6K8k2N6p2j4rM7j6l8j1K0J9LJ06o5o8K1R8l1p0J1K6j40J14Q5Mj22
-760c6R6o6J21m3p7nNm9NJ8kJ4M0l2qj6m2M4J8M8Kn4K6O8j7k5Lq9O5l7N5j2l3L5j4Jo9L8o1
-721h5J28J0o2K4l3j2k4L6%n7Q7L9j32Q2K9n3kN9j1n1l0N4K6mj2P2N1r9K1k6r1kK7P4j08J40
-685F5P3r7m4lJ24n0j01O7jn2K2o7R4%oj3l5J8k4M4RK7O3N9l3j19l0JJ5k6N6p8L3Qqom1K0
-647c6k1N8O7o4M5QOj31N7K0J8ok1m6Mj0K9J0M3k1p6J07l4kJ05l4qK1j8Mj20o6J08RJ4J5p6
-610d2L4j4n8N1m2O1L1kM3m6l0L9Or6M9l1K3q1O4J1pk7N7O4Jr1j1K2j5P9q1k6Q0J9m6N9j2
-573C5j9j4L5j3j04R8R0n2n8rJ7p4N2J5J00l1m2p4kRJ23o0J8K7n5O5P8n3j56L7k1nM2m7O0
-538A2O8k2p0M1jJ0j7L0j47M3l0K9O2n9J18N7o4m4n4LlJ05L6j06k0pl0N8K4KNM9m4n9K1n1
-502e5K7l4M2O3l2k7m6P9N0L5j10m6M5J0Kp6J11l9k7M0L2r7J86q3o4PJj6M1L9p6O8O2j32N4
-467C4m2M6QLj3n6L5N2j20K8J43Qj41l6O5j0K4J1K3k6p5rK2J3J47L1o8o1k4o9RN9K8j7J04
-432A26m7j02n3L2J09J27j19j34O4l2Qk4n9J08Q5j00o3N6K3N9k7q5LO9J02M7l8r9o8LN1Qp0
-399d0o1Q8J4kk8M1O4k2j45J51k5j29Q0J0L0r4O4l7K7j8LL8l7m9P2k7J6L8no3m9L0k9J40n5
-364in0M2O7k7l8LjM3n2OJ5J45kj17j1m6r6O6L6k1l0M4J0q4R0L2k9jQ5l3l5n9L2K6Q2k4j03
-327d4j1R3l8j36J15J5k5J7JK9K0j29M9J32k2Km3l9Q9j6K3o3m5k9M2L6j08j7N3M9j8K9M0K
-293E3o3k5O6%j02PO4PR1rm6n8m1J9L1L6k9J03o3J0n4m5L3MK3n0JQM9n6oL8nK2Q6r6o0P3P
-254B3p0mL8j2l6PK8l7N5nJ5M6l7l5j5JP9J5j04K6M0J30J7j95M2n9N2k6pN7p3N5N0P4k5q1
-218B9JO4r6k9M5oJN6Oj01M6N8Kl7oPo9j9R3N4p6q7J4K2p2N9J1L4qom3qK0J3K3K5j9j3K3J1
-178B2l3K4O2o1m4O6L8o2r3J24q1jM3m6R1K9l9p5j1L3K1J5Kp9J4j5N2N2q9j4L9l3J16j06O1
-143B2O0k3l6Om6l3pJ9J03o2J1k4L3O3j40O8Q5j9q0L5pp2m0J03rLO4o2lM3o1N4L2o5l2O1p3
-106b9Lj4M9nO9m5p1J2n8O4P1k2O3J9j2n9q7m1P1R9p3J0J41r8j09P8j4m1O4K1Oq1o0o1R4N1
-70EK8j25J58n5q0R4l1J4m9n5N6kl1J3J5K7M2J0m5N2p3P0p8Q7kl2o3oM8L7njj4L9O1k8j44
-33f3N5L3Kq5J69n1k6J8o9J4lL5%m6J13m7l6n4l5M9P4q9k1J24R7o5j00J7k2pn2N3k3J04m3
1B0l5J6o2Q0K9m7j3J0m6j7J24m0p8j2N8O5J1o0k4L7l6o8M4J9M6Pm1m4O7P6%
32H6
##PAGE=	F1=24475.396301567845512
##FIRST=	24596.97802734375,	7686.668670654296875,	0.58723926544189453125
##DATATABLE=	(F2++(Y..Y)), PROFILE
-2014C3o6L7m2M9K4j9l2N4M4l0p3m0J0K2k4j4M4QJ6j4K5j4JNM9m6m7O4l6o9P2n5Q8M6qq4P
-1977a5L8K9p2mJ13m3m9m7k2M0M3O4j9k0n0K3n2RM6jL8O3j19O9M2n2o4nj8o5J08o0N5N3n0
-1942Fj0l9RnK3N5j7q3J10K7j0J9N6j32n2N7p5K3K0rj2n1Q2l1O6j05L6Q1m1k1Jm1P7Lk9P2
-1906F0qq2L7K4k5l7J3l5M5NMm9j3J16k9o3J13j17L9J9K6Lo1l4O0J8p0LL3o7P8kn2L1P5J3
-1870G1L0l9j01L0J21j00N0o5k6j9j6R7J8j47J07K6r5R1J02j32j16J32J44j0j50o1N4N3m9
-1841@nM7o2pO8k0j3p2L6j1l4O7R2k7M2lq3M1l8m2L8n7J01m4q4O6J25N8r4M8L4m4j32lJ5m0
-1805c7L1m3N3L0n3J0K9lK2l5l4P0n2lL5n0K9J49r8qK0q9J5L7M9n7o3j9R1J29Oj86j6O3Q0
-1770A02Lq1r8K3N3P2j8o8k5LP8j4l6O%o7P4nnK5k2l4N1O9K3j06o2O8N8K6Pp8q4Q0M6k3p1
-1733c0N0J05j47j6L9km4P8k4nQ5om7m6m3L5Rk6mj0J1L9jJ2k2PK5p3J5N6m7K4M3m5J7qj1K8
-1695B1J3k9j6Q8Rl5o8PP5k3o5L2O9n9rql0M1N0o6%K1n5M1MKl1N2K4j37J4J95K2k02L0n6M8
-1658c1N9J4j9L3j0m6J00O1J5j79R0r0P1M0o1m5P1q1n9R8N2r9J01J1k9l4m7K9M8p0R2O4l6
-1625A13j44j6O5l9LR3o1l5r1J07L4j28N6J46q2j7m6M8l3JK9k1K4J2o0K2l7J2N4Q0o6m6k1
-1592d4J4k7O0M2p4oL2k0J2Q8l4n8qO6n4l6N2J8Ql8L8J50j07q1O0n6JN0k5m5K0o4lL3R3m5
-1556A2o1J8l7J4KL0K4l3O4k0Km6M6p0j7J5J49N0Kj35p6P4o0P5k5J6m7j8O4J9j06O4J12n2
-1522D9j05K2k1J3O7K7J11p0r7P4n2q2M0P7jnm4p5K6k4Nj2JJ72l9m8j6J3l4J7N7Q7mj15j15
-1487a01O7k7L1L6J8n4K3qj4K4m8O2J1lr6J40N4m4nj16M9o5J12K5n7K4Pj8l3l0K0k4O6k2j1
-1452gm3O1k5jP6l7M1ml9k6j9K5K5m3L5o9J05M3p2k7n5J2j0P4l9Q8m4o6K2j0k4l6N4j7J49
-1417I7O6r4p3k9P0Op7j0K1l9Q5L4n8K9qL4j11J12o9J6m5J0J1j3M3nM6l6j3k5LJ7K8J6m4q4
-1381h9L7j9O0LK5j2J3o7L6QJ9n3N8l2J7O0l3n5L5o7N5L4J6p0qk5O9o7J3j3oOL4K2l4J2k7
-1344d5J6QJ6j3j7N0J19m1l6k7l5l5Q3K2j00J17o8j05O7%k9M2j1OK3l0J2OJ0p0K9j0QK1N7
-1309D0J4Pl3qOn7R4N2o8m6k9j4L4K6M6o4p0J8L5Ok1P5j6n3O4k0QJ2O0K3j79QjO9M6n1l2J6
-1271cR2J23p4n1k1l6J11o0n4m3M4m1JP0l6o6J3M5n4N5m3L8n7N8n8pNL7P0rl4n9M9k7Mk5n
-1234d8N2rp4J9M0Qn1J04M5o6q7O4M3lM8O9o1n4N9l7l5MMj9L7l1l9R5O3j10p4J9O6n3M1L4
-1198F3rk7p4j3ON4n4O8l6l7Q9q5P6pJ3k6M9N7n7j04L5l4J03k1mn5K9J8M8l6m9qP0K9r4L3
-1162A0m2R7R9j4j48m6K2L0M3n0K4P3p1p0JP2q0N0r0M0M4P9Jl2J3q5j0P9%o0Nj1kk4NM0RL0
-1124C1J08p2r3K8qQ8j14o7Q0j8O4l9m9JJ40Pn7k1K5o3l5L9L1lkn0M7J7L7j7k9m0j0L0n4N4
-1088a4P2O6q1m3nL7N1j25lJ10Np2MO2nl1j3k9N8k3m2K5L0m5l8K0J10K4l8p8j7N4rj18J30
-1053B9j0o3J20M1j04j7M4Lo9k6N2P8j5j23l4O2R2m4o5LJ87L7j66q1K5K1J8m3j0M0%pJ2J3
-1019@L4j51J90m0j9%Kn2J3J7J3m4j8M1j6k6N7Qj5Qk5J2R7q6k0n2L2Q7J8j26OO8Qqn7k4l1
-982i9J47m1o1K2J6lO4J7m9n3nj7J7j1jK3j5LJ11J04k9j81J9pO9rp2LK0On8L4P7jM2rn1j8
-944DO2j2kqK5l3O6o7k3L5rk5N6o4n7J9L0m0J6K6l0j3M9MJ0j5K0k3Rj2j5Om5M5no7R6M6m6
-905A3L0l8k1k6K3M0o4O4J46j07r6j1J6J2K0nl1J02r9K7o7J67r1j7m2j0QO9k1M4M3j26lM2
-871ip3QK5R7Pq1Q1pp2K6l0K1Jqk4ON0ql9l2J43K7j35m1R1J08J6r2j5o0Mm5J5M3j9j0O8P3
-833A10j06L8L5o9l7L0Nl6P4O1jj42K4M8Jl5k8N6L1l5J4q4J33Jj31J06n9K6KL1o5o4J04O3
-799A01m1p4jQ5K1o3P3po2r3K6M8%l1N7o2J6rK8k3l4O0m3MJ6Q2o1n7N7Q3n3q2RO4j01RJ24
-762F6K5j45J10p1Q8l0l0k0J4m2%K7j3J4M7l4k3Nk8L2ML7kp4K3R1J9j0j9j26P0l4M3Kn2N1
-726A5Ok1n5N4p5Q4Kl2M6l1k1l1M4j6l7O2M0o5P1J5o2kL5k6n8j5M1L3J0oP0J7q2N1k8r4Rj4
-688f6N3m8R9L0n1j1k1P9m2n8M9J0n6%l9R5L7l4k6m7Ok7N5K3M7N5J6m9q1kj3K1rL2j03R2J1
-651B7l3l7m4N6j8O1Q9r4K3L8Rj44M1M7J3k0j4n6Oj4K9K7L0m0n6J06l2k2J20rj8j0j1J0j17
-616e7l0J12NmQo2K7k3q7Q5J3M8k2lO1n7j5L0J4q1O5n2J3q3O8K0j5l2O7L3ko0j7NJ1N9j10
-579f8oR5J9m7O7j2l4j5K3j4r3J08P3m3k8J2k8o6L8k8O6rK9m5j3mR6o2K2Rm2Q6P8n1j85N1
-543b1j5lO7n5K0P6k7p5K8J3L1J2L6j35l5K3j0O3n2J13M5k7m1j03%K0J14K1j16M1l0n0M5J2
-509a5NoN7j3n5Nk4Nj9O4N0k8k6m1P4L1%r6j5L8j1J6p1P5jm7O9M8r8J48p2p8L0Nl2K8M5p9
-471c4R3P6j44M7l2L8jJ0k8n0L6L4p6l9J62lj20kP2j9k0MN8pj10k2K3PJ35J4o8k6J0n5j9O7
-435A1J5j6J36l1j27o9M9Q5J00j05j07N8k6K0j8j02J29P8q4n6K1J5N7mn6J7M2P5O2o1r7m0
-403b9lM2L9j7l7p0P6lk9M2O3l1j33J26j5o7K2J0M9q4M7j4L8k9KM9n9m3M8l8QN8J4q0m9MJ9
-366g4J31q4m9P9P4k3r6P8m5M6o5j7L0J38j3j03J9j5r3K5L2j9l7P9m2p2J09L6q2L8J09l9p5
-333b0n5O8J3R8m6o7n6Q5k4j16P0K7qPK0%kl7M3P2k3M8o0q6J00oJ0p7l5L5qO5j01k1K9L6k
-296b4K8O2j6o1l5N7J4q4j8O1%Q9J3l8p3m0M9J4Pj1P1n0M6m3p3K3J6M4n1LJ9K2p5J9M2j1J
-259cP8r8l2O2J0m9k2N7k9o9N3J6o8O3j0J8M2k9k4jQO9mj10M4L8J14N0j91J7p5Q6l4j7O5o4
-223c9L0P2P3l3q4%J05j03QM7l2j1L9L0r4J6N6J2n2l0L3p1mP4M5n9q1K7J9n8L2ML0l5Jk6Q
-186e1J1J3J6N0km4N1J5q0L9R4p2o6N6N0p3m6R9j00K0M4l0M7Pj7n3k2J4K0K6J9p7njL9L5p2
-149d6L1k9j9J26r7M2N0j2k2jl3k2j1K2R3n9J9l4k9P1j28J23O8k6p1L1rp1l0Q4j1j2M2l1M9
-114D8J1o3M7J8m1n2N0o2PJ9L9qM7n4n1pj3N0Q2j5L8J4mn2o3m5L0R0n8rJ26r5m4K4k2k3M7
-77FK5K5r0o7n5J27M5po8J50o9n2O5j9l6l4m0O4Rk1rJ1L3Kj3l1J03p9P2q0Q2k0k8k9KK8K8
-40C0j1mj1M5N7l1j20M7K7kj11J81l9l2Qn1rJ6K4qj4J02n6m4k4n5P4K9n5K0N1Q6o4n9L2l7
-4hQp7P7m7J41m4p0k6k4N3L2m0RJ9n4k3J32m4p0l5O3P8pk3Rj2j8q5L1K7O5kp2J6O8O8l4
32H1
##PAGE=	F1=24451.079956412664615
##FIRST=	24596.97802734375,	7686.668670654296875,	0.29801788926124572754
##DATATABLE=	(F2++(Y..Y)), PROFILE
-2014A6j5L4m7J2L3ok7P4L6k8p7l5Nj2k2k2N6L4J3j8%j7Mk7O0k8m7M4j6m8O9o7J16M3j0j11
-1978c1L4K5K9o2JJ26m8o6o4j9K3K6M8L0pq6K9l8j0M3kK5Q0q5O8L2n1q5J2jk6J15p2L7L5m3
-1942B2Kj4l0l4K1P6j3r1Q2N5QmK8j39k0N6m4OOLk0m3J00nM7j32K4Q8m1j4J9o1P2%j7Q0lq6
-1904a6RJ0qk1J5l8J1K6nn0J7R4l1j09J40q8N6K0QJ4n3m1N6k1p3M3N9p1P8ok7K2K5Qk9n8J1
-1867b3L4J06j28Q2o4k9l4K7P9J8j26L8M0o4O0J34j39r9R5J24J7j31j05N9R7l3m1K5n1L0M9
-1836D7k8j5r6P2j2m1Q5R4k4K7K6j17qj3Ppm7R5m3n6O5R5N4o7P6K1p1j48J8J8j9J4l1J0O2
-1801D3m5qK7poj9J1N0n5j5K6j6LJ63p8q1K5o3K7N9O3o3r6k5R3J23J4j81JL0R2K2r2r1L1O
-1765c2N9J0l6l9j5Q5%k0k7M4r6Q3lj2K1k1j5J4P8M3j13p9P6O1LRn5q7R1O1m5o7J0J59j31
-1730A4l8L8m4ON6j2mO0j6m4m0l5M9K9n5j7j5M4N4k8OJ6j8oj8MJ7n5O0L6m3L5l6l0L8L2k2
-1693A8m0Q3J8j4m7k8O6Ko2j2O4l0%kqJ6M2q7J4pk6N1jj8l5R3Mj59%J93K6j89O3m1P3K4j2
-1656C2qO6l1m0R9K3K2j29O2j11N5N5o6l9Q1o0o0Q3L1j12J28J6j7m7n1N3K8p7N1J00lj79j8
-1623f3N0l2J2Q7mm1p7M1O4j17L2K02p6p2o9O3J4j1J6m9M6K5n5l8J0K2RJ11o1o9k4N2n4N4
-1589bL6p6J0ppM2Q7k8n5l6L1l6MM5QQj4N7J49j26j22N0m8K0M9ol3lo9K0N0O2p2p8N7%l5J6
-1551e2K0M7n6N8j6j1k4L6m2k8JJ61M5j0j16p8P0l7L2K2J0p3nJ8L7o2lJ21k0p4J3l7l8P5R1
-1516G5R0p1r1L4m8o2P4Q2n4K8k8o9K1n7M4lj2J71n1p0NL7m5KO3P0k7p8r3M5l6ON9K5q3J7
-1480c0KLJ2n2P3%j6p1J45N8l2n3p3L4n8J13Oo2JK7J6m0k9Qk9L9oJ1l7O0l0%O5m9K9J1j1o
-1442B9k9k0J6k5K8p9J36M4p7kn6k0QP2l1O5m4m7M3k8m5m3Q5l6J50P1p7r9l0J5J9n8K3J8k6
-1407e0O4J1o5J14l2k1l7O9p7L4m7NKoM2jL1l4j3rkL3K0Kk9n5J5RM0K4on0J0m9K3J1M4l3M0
-1368B7l2NQ5k5o5%n7P0MM0p0k1k4Q0p4M5k1k7J0L7Jk9J5j7j1K8J5NJ9j0J13l5k8l2m8m7J24
-1331E0L9j41J00n6n7L0K0l1K8oJ5jj6L7j5k9oJ9m2J4O6M2k9j8jmJ3m8O7O4m4p4m4K2K2j5
-1295b9P9j8p8qL2mj6P1k3k3O2m2J8rNRj25M6m4Q3O9l5l0qQ2J40p8p1k0K2Q9n4l1n8M0o5J7
-1258eM2n3l5K7O0j01O9n5K3l9J03o0l8J8K7Q4rm5n5L0j5J8oLN2k1p2K4OK5m4O7P4m5q9M9
-1222A4L6n4O6P7o7n5N0k2j0Noj0Rm0j9Q9P4r5o6M2M6p0K4N0k6j4o7n8N7M4q0O6m7K3Q5o1
-1186a0M0nk0K3L2Mm1o0K2m0R2jK5n9KPO1Ko2p1Q0M2p9K0j0N4P5Nj46l1L4L8L2n5K2P0q9j3
-1148a0j7M9m5M3j01M5J7O6pk4L2n3p1Q9K6p1Oj9j0k8N8J9JK4O6m3p4K6j8N3p9l5L9JP6n1
-1112b0k2K3J50%q1l7Pn0l8M8L8MJ3o5M1L7MJj2l0n3P4j5j6O0R4p4p9n1K9R7j26J9P7%p2M3
-1075A8N7j3m0l4k3N5l8%J7kn3MJ5Q5M3k6m6l4L9jj07R8Rn9J06N2r9k5K8J4q2l0N1P3J2q5
-1039b1l7L3Q0j9j06K7J42Lj59L0J2l1J2jmL3J5j6k0qO3j18J62m6L0j3ko5K9JJ1l2j8M%M0
-1003A1K7l8n1L1kJ3O7p3L4o0k6J38K7j44J0L1j2J2m0jl8J18j5q2%N0kO2J8p2km2j0K6qpj0
-966f0J5KJ11J04l0j73LK1P3k4j25L3M2Mo9K2P1J7O0j7p3n1R3L5kj2K3m6N0o6nK2k8l7M9m4
-930a2J3n7M7j9oLJ9j3L9J4rk2K7j2mj6m9N7l3M4Mq2R8K8m8jl9l7J8O4L5j22J16J51j27j03
-894c4j5k5KL4MkQ9j14P0q3J31o8j7Jk3mQ3j5M4M2j18rL8q3j2L3R0K8p1O7m1n7M3m8K0jOk5
-856d0qN1K0l8j4R6M2j06q8J27J09k3j07Pl6k1o5N3L7j5j6L3P6q6N2M7l1jq6QL0Q0L0m1j32
-821e6M4N3pn5J5L1J1j9K4p7R9K9j31R2n0M8j6L1l7q3P7P8l2j05lJ19M6j20O7j0m1p4L7K5
-787A0k2l7O2m6K4rJ4l3J8P8r9lL8N1o0m3R6N9p8p5pJ06n6j04J71M2j55J18r6M9jL2n4J9k5
-752a6j9N3k2JN1l1l2L2j9J5jJ8j5o5MJ00M3Kk5j34N2k8M1K9o5L4K6l0l6N6p6L3%PM1k5k6
-715b7m7O5l5MJ2L7J5M9mo8LJ8m7m9K7J0J4J6ON4j3m8P1k0j00K3k7NJ8O3k7k3L3k0J1l3J0
-678b4RJ3m2l2J1O8O6n6l8o0M1m4O1L4M9M3k4n6l5K3l0K3NQj04J19J1m1m5l2N0j9P8R4j09
-643A5kO1J1j57L5P8Lm1rk7k2k2L4N0On6j4Q8l3l2J17J3k6m3MJ2j07nJ14Lk1Mm4Qj5p4Q2N9
-605D7K2o2oP9n9rJ1Rl7P7n5J2q8L6K5pl4P1j2ok2j0j2L1L5j39L6R8Rl8P3k0n1k1Mj6l4Q1
-567A8N1k5J4Po9l2K0J3L9r5R4j9j0oN3n3K0j4k5J03N9m6j64M0j4QQ6m1j6N7m0o6J5J9M4L5
-531F0N1j08j07Q4Mkn7J15L0Ll3j08k0O0Q6Or2O8o0m6J6nJ5KP2%l5k7j6j4RO0L5j6j7l8P3
-494D8J1l1o5jL5l5K7l0OM0o4R1N5r2R2o9q0N3J3l4J4M5o6R4R2j47L4k1K3j1L1l2m6L2J4j5
-458A1j28J75j7p8K9O4k4m8nQ2J6j24j3j3PJ11j2n3J7K7m7m0P3Mj7J60j4j45o6L1Q5O1q0p3
-424d4N0k8K2Kr9R4O6n7m5nnN3J1j8N0QL4O8o7j01orK2O5L2k0j24N1jj9K7O0m7q6J15j1l8
-387@k5jN0n9L9J4M6m0mN6p6m5K8m4J5O6L0r6m8j0N2J29j00m9Q3P6rj44J40p8M2p1m4M9J18
-352I0k1p0N5K0r9j6L2k6k8P6q5l0R0M6j28Q3J23m0r6k3P0j2J02o5k9p8O3kr4L2K9J1j1K6
-318ej7k0L5N3Pl1P4n9j27J17ppn5l5R4m0Q2j02m0K7L8jJ1Q2%p3n5M8K1o1k7N0nP2L2k1q9
-281c4k7O6L5l4j0K7m4P7j8n0QNM1n1PJ9j3r0O7L9j0k5O6r7j0M6J1k2m3P7l3m0M4j5q9N4k0
-244h6L1M0k2pJ0J4N6k1p8K6L7Q4P5j72Mq6R2k4j8P9n6LQ0N8l8o8KJ23j11O0M2n5k6K3N0p3
-208D8j2O0L9m6r2L7o2QO0L8l6q9M4K0l9K1k8L5l6Jk5PJ5K3KO0J6o9O4K8j07L5J17p4q3M1
-172B1N0p2RN9j01K3O0j6kk2Rk1k1j2ML4L0o4j4J1L5J3j9M6j14qJ30o7jL9JppJj2NK3N1n7
-133A7J9l7p0O4r9J63N0l7o0K8j3p0jO9j7l9K5KQ0pp3K3Rno4K5l8qN7K7KJ2o2j5j8K1M0R1
-95I1j6JkJ5k7l2m7j6O8l7k9J13m5k8l1k2J6J8J3M4r1n7m4J31L7l4JJ07p8j6M0jq7l0j0N7
-59b8K5j1j0j9M3l3k6rJ22p5O3p0Q2l2k8JLJ6K7k5k1j0N8N1l5p8L3K1nj25J75k4l4j6l8j2
-23d4K2J5j4J4R4o7m7L1p0O0oJL6j9P0n4l6M0k8J6r8J03p4J55m3p7j5Rm7M7l0K8L2o1j5J21
12D9m9n9n1O2P9k6K0L1n0jo1LK4O6jq7N0O6N5o9
32E1
##PAGE=	F1=24426.763611257483717
##FIRST=	24596.97802734375,	7686.668670654296875,	-0.16099205613136291504
##DATATABLE=	(F2++(Y..Y)), PROFILE
-2014iK9L2m6k0L8Mk0P9K8k5p1k4kj3k7k1N6L2J2j7k3l1Kn6O8Ll4K0RoL9q0J29L4j2j24O3
-1977A6QL8n5OJ19n2p5p7oK2K1jP6Lj11N6k5j7J7PLQ4o0M8L5l9r8K2K8RJ06p6RJ7l4J3J6l4
-1939A9m9k5R4lq7L2Q6K4k9Lj46M3L0Kql1K5l9k9J00L7M1j45j9J03k9j4K8o6N2lnP3Op9j9
-1903b7qOoJ7ql1L3j5k4J1Q2Lj26R3n8P2L5j4Ml5m3N3m8o3O0P1o2Q3j4j1K4k4Jo6J5J5K7R1
-1865A13j53J03o4k7oM6N1Oj06OL6l9L2J56j45o1O4Q3M5j10j11K0J43j2q2ml0O2L4l5j9n8
-1833f2N7j7l8P1Q6k2K4N8j30o0kN2m2k6P2l5k9N2P0M7l6J01Pr3j44K9J2lQk1k7R6l7l1J9
-1798Fj2l1jM3K4m9j3J5J7k6J49m7j23J9l8M2P3P4n1j10l4J02J03Pj95J9PR5K9r4n9L2j8L1
-1764a4J8%m0kO1J3mn7Q6j01N1JqK0k6nLO9M2j11p6P7N2j2J4l5r4J06P0n9m5k2J79j19k4J4
-1728B2p4L9M2LmK8l0l5k9k3O0L8o6k5k0O9Q0o4j5M5k5l7K7Ll8n3R5J9l3N0n5m0N3N0j3o1
-1692a7N8K3J0k7n6L9K0m1oM4j6MNlnK9j07K9k7L7M1k3n0j4J13j6j31k2J41L1j08M1OP8k3
-1657E7l5qQ4l4k1Q8rL4q9K1j10L8O3p2j5P8m0n3N1J1j18J45J8lo2k3N2mo5J1J36K6k09j4
-1623g1K7k9J3P8O1l7q3qQ6j13L5K48p0j37o9N7N5pmp4O6L8n2r7P5J7l1J27n4q6j0P0p9M2
-1589a6K8p5L7m1MO5P5k1m0n8mj6M3L9MJ6rN4J40j35j39L3m6M1M5J5k1l6l4L1M9L5p6l8J2
-1554c9M0k1k8RQ3o0K9j0l0pK1lm2j4J57L4k2p9o2N8ol4O0Oq5Ll1O9j7q1J15J8m3Pm9j5L0
-1517c9J33N1p1o8ol2l5P8P7r8O4pn4K3q1O3J3j8J55o4q8K6O7o3j8O5M9l4l9o5K2m6k6P4K9
-1482C7r5J4J0J1Lo4P6jk3l2J19O5k9q3l5J5k6R5j5n7k9L5N9l2k3pj4j9J5K6k2N2k6K4K0o8
-1446b4J9L6K0jm4m8J3LOk3R0L1o5K8m8m4J4N7j9L4l6k2P1m2o5m7Q9k7J13P9n3j05k8m6L8
-1411d6%J1QMJ6j0k4J48m4o1RJ4n8M1l6MprM4%jk2lJ2k2M5J1j9Mj4J5J1J3M3l5m7om9jK4O2
-1370B5oOk9mJ01j2p0m3k2Q0m0O9o2l7jN4o7O5l9m0L8K9ol7Q%j9L7%L9M2o6R0k8j9k6k7m5
-1332f2J09M2j48O9m3lJ1J5l8K1KJ7l0J9M3m4o5R3nn7K6P8J9o7m4M2mJ0l0L2P1k9q3m4M2K6
-1296in8R1K5o9l9M1j6j9N7k5J1O9n9Ok1l4j1k5P8n6J3Q7k0lj1M7J30q8q3jO4N6l9Jo3L0p8
-1259b1K6J3n9pL8P1j41N0n7L0M8P8p3k9OMQ6Ln0n6J2lL5kJ0O2k0p5J1k6L8k6L8R8l0r7N8
-1222D3L9q7M7P5p3n2K9kK2Lj8lj5m8LO8P6n8m6L5K1o8J5O4m4km3p8R4Oq4N7l9P0N4l0J7k5
-1184B3m1Q0J5o8nj0mn9Q4L0M1o7nLN3L1m8j32R1K7m1J0MJ0M2K1j14J1J2L6K5n7J1O4r0L4
-1148A7k5K0%J6q4L6k8N2nrM5k5j12J01L8p9J5k4j6k3Q8j0mM0J3j9l2J4l0Q9j20j7J6K2O7
-1113B7m1J8K1J46qj03n2Mj0m2RM4K8K7n1J4L5l0K5Lk5q7J33Op8L9J13m8j06o1l5J43j18M6
-1079a4M2Jq3Q3M6l0l8n1nM1m8M2J6m4k6L1j1N6O5k1j8m2QK0o6L9L7l7Q3N8r2l7J0J1r0K3
-1043d1PN5L7m2j5j8M9Pp6QQ1k0q7J02k1q3nN3qJ3K6k2k4j7R1j07J14l3P3j6qj01N8rJj9r
-1006fl5L5O4Mo4k8L9j4k0M3l5N8n8m7J61L7j44%rk7Pj8J3l9J01J2p2j0L4LO6Nr7P0p4j2K3
-969c4LKJj7RR4R9k2j52mM1P9k8j30J1M7No9MN7L9O5l1p5l6Q4N8jj0K0m7K2o5J2Rm7m8M2r
-930b2N9j13N6nj2j1O2k5K3J7k3l1M2%rj7n9Q6j8K9J4q8Q6J1m6n4k9m2J12N9K8j09Q4J50j33
-895G2j06j0j1k9NML8O5j13J07p2P4n5mM4l5nQ0k0L1L7r9oK8q2j9M0O2L4l5M0p8pM6p1L1R
-858a0%l4NK2M1k6PM8M3p4q5J28R6o4j19L2qm7k4P7kk1j4NP4p5N6N4J2L6j67J3O7O7j0n8j03
-821e8M1N3j7o0O0Kj3mJ8n9O4N5j19P0l9N5k8L6j3p2L4Q0j8j27rJ49P3j34L0j4k7o1N1ll1
-786c5k0M8l0J2j2Lm0R0O3j47J2N6J3n9k9J42L1j09l4m4J41j9j57J69N1j45J18j23MM0Q5r3
-754a8K1Qo3Q7j7k5N1k4l3N5j7nKMl8k9k2R5M7Pk0j10K5k3M4N0o1oM1k6k7O0o9pK6J6J6j6
-716ak7p4R9n0L9k2J7Q7K3k0p1PQo4j6N6jj7MJ2L6m5jP4rj03M4k8j5M3N3l8q5Q4No7k1Q2l9
-677d1Jj9n5O5K5Q4o7m9lN3n8L7L5L7K8n3l7OK6l1J4J1rn9Q4Ol2m5k9M6l0J05Q5j13j8O9J4
-640H3j66M2R3on6j1J4n0k8M6O6k7o2K6O8l8k2Q9L2l2o9J8J0p6jJ08Jl2Ok6k0J8n8O8R6j8
-604H6q6qR7n8pj8qK1P9m1K4r9j0K4Mk5Q2o6j6J5Kj7M8Nj55R1P8qk3P3l2o8k4k0L0NL2K9l
-565C3M6j3r3J6MN7O3j65O5LLLKl6J3l4j1J11K4l7j10K0j8K3R8j9l1K1n3m2KJ2L7N5P0p1j14
-528f6P9K8m5q6J11K2K2k8p6%M6L6jm1O3r0k3j6k6M3K6O9j0j5l4l4l2L8M0K0Jrl1P6nn2l7
-491c7J6L1n1K2J4n5P5p7R8N5q1L7p5k4J9L3k7jM0m2P3J03j36J0j0Pj8O0k5l8J8pN2j71J32
-456B0l2k4M6N2k2o3j2R5M1j24k4l2J1P5j7LJ5K7m0o6P6nk4J79Kj57m9lJ06Rl7n1M2l1J7K2
-420B5q6M6N1k5m2ol7N7J5J9Q6k8nO3n8j12K2j0kQ7P1qj37J3JklO2o2k3J13pm2n7k0M0k5K9
-382CM3N9n6j7N4q6l8J1m4L4O2L8j10l8l0R2J30j08o7P0Q1J0j76J74r6L7o3m3L5Q4k3k5R3
-349I0M6j11m4K9l1l0O1j02J9M2N6q1N7J19m3r1lP2l0Q4q3J2q5M0K9p7%K1K7k6J8k7l2Q3O9
-314G8l0n6P4l7j41J23j8k7No3J40l9R0j15p3M0O1j8j7R5K9q4p4M6J2k9k6L5j4M8M7Jj03o
-280d6P7N8o3k4j6m6R6J3j7Lj8K8m8J3Qn1k0N7K8Jo9N7q4MK9J1Ro4Q7k1j2L0m7o4J6K4RK1
-242c1l1J0J8PM7k6n1OL9M5R3j41lo0M5qJQ6n4j0P5L3l8l2j0J16j08J18L0p6l6QN9m7l1P1
-206A14P1m1j31Rn1K2N0L7j9j05N3K4j6J8o2M4j7nm2lJ8N5k0N5K7q0O2M2j11J8J32o8r4K3
-172IM1n0O1Mq9J1Q1%n4m7L7J3j5l1k4M1K9m1j3J1M5mK7N4j61MQ8k5o6L3J9J0j3L9oK8K2O
-134G4o1Rl3nj8m9J63L6n1m7L2k4p7L1O9k3o6J0K6R3nq4k4KL8n7oj0m3R1J8K5l0o2J9j6L8
-97a7L5J01k3m7k6L8J0%m5n7L5j0l7J06Rm2p8rM9lj0N9q4l1l2J09K5l4L8N7q7K4K7K2j16n8
-61a02K0M9L8nOn6N2m2j9nR9o0N8n4Q0l0l4J9jJ9L1m4n1j0P8M4l5l9K3J5rj22J45qk7m7l2
-24e6oK5J5j1J7R5p5m8P7p9L4k0M1N0n4M1n2k2M0pK3j17J28r5J37l8n3J9J2r9L9j9J6M8o5
10e9j2J12o0m7l9N1O4m5N6M4p2Ok8rJ5N1Pq5N7N9L5r6
32E
##PAGE=	F1=24402.447266102302819
##FIRST=	24596.97802734375,	7686.668670654296875,	-0.5419623255729675293
##DATATABLE=	(F2++(Y..Y)), PROFILE
-2014c0O0L2l8m4M1J0j3P3J6k3n8j7lOl2l0N9J4J2j2l9m5oj9J5N1k2J3K4J6Pr3J28K2qj14
-1978d7P3oN2m9QR8n9p5p6KL8K8p1J10J2j17P9k5j6J8J7k0N5n3L1M9j9j05K6M1L7R8p2k6M
-1943D0k5J7N0j4n3p8R6J2p9k3J13L4n4j3j27R6j1M7j7p7M6n4j0P7Q0M8j48o8J12j5pL3o6
-1910c8L0nJN1K2o3m4k1K0LQK9l4J2k7JlR0L7j20J1l5Q5N8k7l4rm4N1n1l4L9O5l7Q0k0RK1
-1872G7o6jq1R9k0J1Q5j60R9o5k0L6N9J6j3q9oL4j6j2J68j36j2M7K7O9q6r8l9J80J4j22l7
-1839e8lQ7K4m1k9j1M2k7l8M9O7k4L1Q9j25r5qQ2o0rN5j5j9L0N6L6j0J15nj02j17K3KPQj2
-1803el4J03l2m3Qj5o0J9N9kl1pKM7j7Q1j9r6l2mM7P3Q0k9j13n0J10R6Qk28K2J2Q2J9q4rJ9
-1766b3pJ3j1K8l4K4K7K8Mq0J15r3NQJK2l6jJ5M2K8j02n4O3L5j6K9j2r9R6P7n9k4l3J61j04
-1730C3Mj9p0M0L1K2mnm1k8j2j2O6L6o1k8j6Q7R9j00m3N9k1n2M8J4q4lP1Jk5N9o3l6P1O9o
-1693H1q1K1K2K7j1o1qK7j3L2K7j6%Mmj5Rj21N3l0P7L4n0p6M3Q7l5p2j7M0K7k1K0N8P4p4n7
-1656Aj3J01k0JO1k8M6o9j7r2K4O4q0K4O9k8m4K0%q8J10J4J4p1J0L8l6l4NJ34M3k17k1J4k3
-1621h8pO8J21l2r6k0Q4j17N9K75p2j91l0J9Q1Ok3r1P7N1m7j36J24J0n4J19m7r3J7O9r7K2
-1589c9K0m7M9o2MP8O1j4j8p2k0j4Q0K6jK5nL5J23j33j22J1l6L5L9L6j1p7L0K8M4J3o6Km9
-1554d7O6Jo8QJ11o0J0jm9pJL6m3l2J41K1l6k9m8M6K4q1O8Oq8No2J02J4j28P0N3j0Ml1J6K
-1517a5J19%p0l4m3MrN9O4j35R5J8k6L5j04N9L4j7J29p4r9M1R7q4l9O4K7j7qn6%n1m4P9K8
-1482B7r3K3QPMn0L4J0k5NP1P3k4r2j5lK1O8l5l1n3PJ04j4pk0Kq9M6L2lM2k6N4k9r6J2O7M8
-1443F0rn2o0K1K8k3J8M4J0l6M8l3m2NL2pml0J3R9n0p8l0O6j0M3R1k9j08J4l3J5J4j1mK3l6
-1406d1j2L8J36m9p5J4l8MK4k3Rj0k4N2Ln2RK2J4m8N0Rm9N9J9K0Kj6N9n1k3k7n8k7L5O9K0
-1369D4l2k4j1J02Lo0p4L0O6q7R7n2m5J5K0l8O1o5l6P0J4Km5lPLK7l1Q5N1j06N0k3oj1km3
-1332d7P9L2j27L7k7M4%lm5K0J3J3m0O1K5q2j8J28l3o4L8O4qq8o6Q6j4J%pP2k8p5pK6L2m9
-1295e7N5N6n3p0N7k5l0L7k6N5P2o0k3l1k5J5J4Q4n8o1Q6j0L5OJ9Q4j00o8K8O8K0k6L4o1K2
-1260F3p3K5j2m8qO9P1j24k2k8N1Q9L9q5rpk0P5J6m3o1j1K1M4KQO5j3q1%m8M1qL3J12j8j12
-1223gP2N3q9lO3p2n1MK7M3Nl2kl0n0K1L5O6kk6Pkn3J5P2n6Pj3o8R7k8r5P2NN7J4lJ2n8n2
-1183d5J20Pj35M1K6k1p6P4O7L9q1J4LK5N1k3j50Q3j4QPMl0MK9l8L2k0K2K5m8pN5p6O6k6j
-1146A1K8j8n9L0p9M6OJN1nq7P4K8p5K4j9l1%Q8l5rO6k0j0L%k5J59j58o6K6J0N7mM7PJ31j5
-1108A78j22o2J2K1n5k2M9N5L6l3nJ9o0M2Rk2j03J87J5j20J3J25pj21k7j19J49j00O7J1J8
-1077B8j05J05L3m9j8m9J3J1m2O2J9p1J4J5k2K2Q6k5Mm6l0M7k7nP2k4O9N7q5m4j0Np3N2k7
-1042c8K4N4%J7o0nL5k9j4K7j9KJ12m9j02l9Q8oj0L2k2kJR4j16N4jR9oj4j51R1j4j1lMp0N1
-1004DO8lo9J0L7l8o2L9KN4n1k0J56M4j45j8l1l1k8J1Nk5J05L3n5%k0J1O9j7p2J01r2j7KK2
-968b1J7Km9J0P4Q9qj15oO4Q8k7j22k3K9J1o3MK4N5N4m7n9QM5O6JlJ6m0oo7K3jn7o1L3K9Q2
-929D9j27M7lnJO0l3J5J3k8n2O0J7mj9k9P7nKJ4p2N9jl6j23L0J5J16L9K3r0L7J44j23j06N
-893c3K6k8n5k9Q4K8m5Q7o0K5m3L1O0m1nO5l3J0K8p9MK3p1j6M6L0J2J4J2j10P1K5q6M2K1j6
-857fm3K5k2N8nK8J4K9m8o1J25P1j01j11M5J2p4L6Q2l2k9qj6O4o5M8N3N4P0k06J8O9M3n1m5
-822B1o2J1N2k7l0P3k5l4J1Lm1L3P2q9M6k6L7k9M4lo1J4P1Kj22k3J58R4j02j7k9k7o3O5k7
-787c0mMOj5Ml4kj5J28L4j52L7M1k4n2JJ70Pj54L5o3J30J0j42J11N5j24J13j11m8O1J19j24
-754b8K6N0j14J02Jm6L7j2l0O6j7k6J1Kp1J7l7Q3L2jrp1J8k1L9M6m4m2N1j3k7N9n2j9N8qp
-717Cj2k4q4J17n5N7k7k5J39jk8p0QKp1K9O7jk2j3j0L4q1M7M9Lr1O4l6mL4O7lj19L9M6m6k2
-679d0N7n9l7mk6Q1k1Q5o2l0N6M1p4J4K4J9J4o2PJ9J5k5QJ3j6k5L6lj2m0k5M2l6J19O3j08
-643Hk2O4J9j32K5Q3j0o1j7N3o9j5N4O3n7m5L8M8m0KM3M3l6p3K1Qk9j2Q7ml1J3qo0O8n3O0
-606B6J23o1j00j0J13n7om4l8Q3O8j7M3j02n8J0J6jJ06j15qJ1J6j0N9k6j01Q1M9k4j4P0m4
-573C8q6rJJ00k4k9J3K0N4m1p7N2pP3Q5j59k2QK5K2m6j1jm6mJ09k0k3m5Qk2K4J06jl0oo3j7
-535e1oK9nN9Q4l3j11O7N0o0r8P2K7K6l2l8L0L3k6mJ2M9j13Nl5qL7L6O2k5mj4n1o5O2J7KJ8
-497bnk0Q3j1n6k9M4K2n2oM8q7R1q3R1N3o9Lq7O9n3N4j5k2L7j3L7J00j14k0Mj1j3Q7j1k5o
-460A3k8J11j61N1m8K1N3M3rp1j9J00O0j19m3l0J2L7M2L6j6J4l1p6N4k0l0J93J7j65j9j8J16
-427G0n3J2l7K8k6J0K9p0JL9Nm8Om5M3J0N5J09o1l0N2l8j22K6Jk5R8R6Lj40jNJ5m8P1o2L3
-390A1J07mn6p6l4J6PJ7O9Q0p9l5M4r2pnm7N7N2L7j18j5m2J21J25j15q8M7Q8K8j81J69j00
-357a9L4l7j8qM0j9K7J24N8j25o0K7l1l2L7m9Qk1O7mK0R1m7o9JQ1l1N0r9N3q6K1O0o3k9J0
-321c8L5l2Ml1JO8Q2l1r0M6Jj02Q7l3m9P9j02J54oJ00j30j15N4R4l8m6R5M9q5p1M7j6Qj7J7
-286a1l1L5N2J7j06J1Q8O9q0l8n0k3P1M1J3Jm5J6l9K3j4p9R7J1J0J4j15M3n8J0J6RM1o9P2
-251BJPJ9p3l2M3L9j7rn1J1L4k2L9k1l2pM8pJ08r5j5k7Qj6L3P4n0qO2Nl0J3l8Q7q1J65J3r2
-212H8m0nN5k2l8Q3J02m1j33l0n0L5M0L8oj23N4K7J5J4q8M8kj2n2MpR7m1L7L0p3M4N1r6JJ37
-175A41n8r7QL0J0P9n8p3j4J03J2r7n7N9M5pm0m8L5J7ppjO2j4N3O1j78K0K1K7j28J9L2K7j1
-139c4O5JM6J6k8o8pk1O1o9k7J60K9o2l6M8l7r9O2P0k5p9%L0R3J4q0r3MP7m6mj0k1M6J5N7
-102D8p5k7K4j0M0L3J13l4j00n2N7M9K9l3r1jK3l5R5L8n6j07J5O5km0O2o9kk0P3J0j3M5J8
-67G0j08N7L5N1j15j15M9L4M4kK8q6N7l0j1j8N7m1O7l9O8k0l6K5nL3L9o7o7oP8M2l3j1J9N
-31D8j3j07R9Rj3p6k8rL4K8Rj9J06p5m9J01p4Pj5N3O4n2Po6J3J4J6K4j27J45j03R1l1oM3P
4E5o9Nk7j6O2n6l3J20p6m3kM2L8n6O3N1q0KQmQK1J5p1N3M4Oj08
32d8
##PAGE=	F1=24378.130920947121922
##FIRST=	24596.97802734375,	7686.668670654296875,	-0.87320768833160400391
##DATATABLE=	(F2++(Y..Y)), PROFILE
-2014d9P4L4k6o1M8J7j0N6Ok1m3j5NL3l3m8N7pQqm4l6k6M1m2Q9j8J9K9K1k4r5J08J2Oq1N8
-1977C4j1N8l9LP0o9o7n3lN5L4j18J19J7j00P7k3j6L9J5l0Ro1M0O0mj00K1L0O3R2o6o3Lj8
-1942bJ2Q2J9m9j14Q4K6p3o2J22M0p9j3m8Q5n4Q1k3j19N8n6J0L2J18O3j40j07J08nJ2L1o3
-1910b4J1koK1M7m0n9j4K6Ok4N7j6rl7J1rJ11M4j21l7k5J00P8k9q6J4m6N7l9j0J7L8oO5k6
-1874C8L9J5j02Jq8J39k7j1Q4j41P2o3j5P9P0k3l1o6k0L7J1p2J69j14M2L5k5Q7o3q5q9K04
-1842H7L9j56m7J0R9J4m4m3L2L4l8m0K2M7l0M6J05j05r0m1R8o3JN5J1l4%N8K0NJ18j2r3p7
-1808a2Nj1J7J0rj9Q6l2m0Lpm8j6O1j6Nj1j8P1K8j1j7m3p0L9K4N8Q0lj17n5J05J02K8k35k0
-1772h8N1M0Jn7L4jK0K0o3M0k9M6MM5Kr8J23p5l2J7QK4m1kK9J1Mp6j8L1J0rM7J7q0L6Q2m5
-1734B8jm5J28q6K7n1l2K6RM3jl5m4k1KoP0K5m4j8j7J05J07j33o7N3j7m3M4L3q3RM2j0j6N0
-1698C1n8k3Q6R2or2k4QL6Om6n6K5QP4J7k3j1mkj5j4r1N6l0Q8L1p0o5P2M7m9lj3l3jM8QJ03
-1659A07O1j20p4j5J29lJ0K3l2M8o5m2o1J4N7q9P7N4k2l5lLp2O6OL3p1L2J9n5QK8R0M9j88
-1624c3m9J2Lk9L6J56k2j07pO3j18Q7K73q0k19J0j6Q9K3l6r0O5O4l8j26J30%n4Q5m5q4M1O2
-1591D6r7j2QK2L1o9LO8N2oNp9k1k4J08Oj7L6PQJ01j23r8J6j4oL1N2oj05R4J9L6mn0K8r7P2
-1553B1K4r5K1J17o2J0Ro5k1k3P0k5n0J18On2K7m0L4M8r4M8Mr1Pj5P5L4j17j2O2K3LlL1%P6
-1516A03n2o8Lo9N3PM1N8j48P8M6J2N1j31L9N9qR0p6r5M6J19j02n7N7JJ9J9o8k3m4m2O9K4
-1482A1q9N3kj2J5j9k6K6k8L8OP9j2q4j3j8P2L4m4Pm0q3J45J2J3k9J7j16L8L6J3L6l6P5o6
-1447Ir9j5R8O2j9n1n5L1L9m3M3Mj3JN0j3k3oLMk9m2N9J16n4q3KM8ln6J09j4j09P4k3mJ1k1
-1409a2j2L1o4NO1J09m9p5j2p7J05j0j8J5nm0O2Rj00N6L9kp2M3K1m6R2L4J9j5m2P2m9rm3n7
-1373c6k8J3P0L8o2k1j8Q8J5l4n8N2M0j13J00m1m3K1j5J1L5r7J9O3pJ2l4jj8L0J9o7J36M7
-1339A16j27Kj9J2OJ0m2N4J3q9PJO8j1k0n1K0L5Jj6Q4Nj16N3J21o1p5M8M2l5q5QL4l6pL4m9
-1302f5P1m0m2K2OL7l1K4P6m0r7P2k8m5OJ6P0O4m5m6m9J9N3JQ6p0r4O0j3P2K7J0K2j02k9N0
-1266B8M2j3k5O2n4J9n8J5k3l9j7J13O4j09l2j4L1J01Nq7Nj5m0N7K7k6o0m7O1M1K6pM0pq0
-1231a6km8K2QN3J15rj27P6P5q2n3M3o1m8k1P5L0J1m4nl8k6L2k6N6N7rl1k2l1K4P1n8J5J1
-1195A7n4R5m0j14P8N0K8k2J8J8r3n6J29J4j76Q0M8l0n9L0J06K8r3N5jj9N8Oj48P5o1O4Lq
-1161B6n7l5L0M9L7m5nL3k8k3M1m8P2j6jK2n4k6K7p6J3J5mM9Po1N8Lo2L7lm6J1P9m8j4Q3k3
-1123A7j1K2j5j1K15j54j42M1k6N9M4N2qJ14k3j38o7K5L3o2j2L3P2L8j7j0lq2M5Lj3j00K19
-1090A38J7j38oJ27L8j29J0j12O1o3O1oM2j14Q7K0n2Mk2J9j8l1N6J9n8Mnpk0J10l5J4m7n8
-1056i4P2lk2R9j3N1M7p1m4l0Nl3M7n2j2O3L6N4q0q4O6J8k8j2JM0J17o2q6o3P3Kk7L2k0K7
-1020A4L2Q6j31j0M2J06J4k0j91J08j4j9J2K2r6M1N6Mn7L6L3n6r3O4J0L4m7K5J52M6j50l6
-988A7m3k7l7J6l3L0J01M3l9Jo2J4O8m1j4R4r4j3l3L7L4po7jN8P6Mp2lR0R5k7j25m7J1J5n3
-951c4J1LM9K8n6l1L7J7N7MJ0J1l0k6o5J8mm5p0J6M3R1j01L0j6J1J9L3l9K3Pk6m3L2M3Qk9
-914a4lP3Kl0Ll6K6rj8m4J2J8R1J5J8q2%J36j00j00J2N3j9o7qM4k2M7N3n9j0j6O5N1l7qM4
-877H1m8j2J9o4J2L0n5j0N1J2l1M7nn4O6op5L6K8l1m5L6n9O3L0L8mQk9k9J23L8j17p0J9K0
-841A3r5Q2Q5n0l4rl1N6m8K9M3Q7J04k25J4O0J8p9j6k8k6N0l8K2O0m2m9K3j8j7KP6m3L2j3
-806elk6N4qn1J7N9K0j02l0J40J08n2m3n4l6o3N7m4M9Kl0KK0n2L8j5R8Pq9K4J0n0k6K6J73
-770A25j3k00J05p7J03K9j24O4O0r9R9p9n7K7J37j37L8Q4j29O3K7m6J1ok8P2k2m3K3J1r9N1
-738c0l2O8Rk0Kl2L4k0J7K0j8n7M9Ml3N0k9rP5l9j5j5j8l9P8n1N6j8o3J60j9k3o7MLp1O9P1
-700E1Nj2k5l5M2m6J2%J7n6P0n3LL0Q3K5j00m0P8rm1L3n0m8n0L8P3m3N2l5J2P7K4r0pJ4J%
-662@m3M0J3mrQK2j2j6j0j6Qj5rJ9j6R0L5r7j4M8K6q4KN6qn2k7Q2p7J0O2L9n7k4J8K8m0L1
-623GpM0l4m0LJ3Pk2N7j6j4K4J1j14J22n5N2J44r2j14j0J18n3kn5p4J29M9J0O6r4r4k2K8L2
-588@J40j40Ql2K6MO4n8m7P2J3l3j1O5n5r9L6M4J24n3r3RL3L9o5j5N7j0O1Q5j34p9j3N3M6
-553D2q0J6j9m0NQ1n0J4j1J2k3rJ12J1k6j3o2j4j1O9j1K4P5lr8M5O5n7j07L9M8J7m9pP2J3
-517G0q0pN2L4j20K6l4J2J1L7N8l1pK2n1p7M7Pl3L1lkQ5pm7l5P7Mm2m5P6j04Q9p9P7N4o2N
-479Hn4Q9p2L2nm4L7J6LP3q1n2J7k9K1Q6Ppl4m8J56j43nj5qN0M8J1q4k8J03O9j13n6j3RJ7
-442c9J08L8m6jj5o6J1m3l4K05L4j71J6LR4j14M7k5J6j1mK5n6l4N3K7n7Oj4jjQ2J13q6l5N0
-406G5j5j04j0K1m1P5J05J6j35RJ1L2r9P7l8O5R3lo9p7k7j8J7%R5J05j07n7L4q3L5j9n4P1
-372b0M2K8j14J6l2J17J04j13r9J0R9M6j59J30r6L6%km8mPO6J36N8j36o8K6k5k2K3qj1p0O1
-338b2O3%N0n4m5lR5j5J1j13R4q8PP7m8n1%L3k8KqJ6K8Q5j4r9nM0p5N5l7JP5j08R3M9J22j39
-300D4j47N0J23m8o4Q0M6p0m7M2n1M7j1%m9M3M6J9r5J6J01O6q8m5o5K2J4N5K4Jo4J1l1M3l8
-265b0j4J28m1j2K4r9j7k6OJ0%O8n1L5K8J5J0q7j1Q0M2l8l0m7j2N6n5J4nk0J1M6o9J19l8m2
-229d2PL1m8L0M1m2J0M3k1qM8p1N0k4J78qj00l4j8L7kl3R2J23l8j13n5o3M4K5L7J0j30L5L6
-194B7M8Nr7M1Lk2l7K6n2J23n3J1K9n2J7M6o5oJ29m9q9oL1Q3P5j18o0m7J17J9j24k0M3O8j
-159D3m0n1J7j3L4Kj8P3k1O1O8j80M7m6Q1r1m2JL3OO9NN6Rn1p0j3rJ03r9nJ41K6o4k5O9m5
-122F1j11N9O9k2q1jK5P7M5n9j33L4N5m6K8l1J5k6L1Q5j24J9J6kK6L8J26m6j46l0J7P8N4j7
-88H3j05l8O0l1P4M0o0j13M2P0J3n8M2m9K8j1K9j1J6M0Lj33O3O2Q6r5j32K6J1L6LN2q9L5q
-53a9j5k9Pk0R6l4M5j1l1K4nN4M3q0n4PL9M1k7jJ9nj9q3M9K3Mr0Nn6N0M8L4p9J25o6n4J04
-15C9n9j0mL9P9k9j9q7O3k9K9K2j08J35j02L3j5M3N2%l1j2m5l1O2l5n9J31q4o1M5M0Pl5K2
19a4N5p6rL4J6J3j5J1n3M7K8l1j10
32a04
##PAGE=	F1=24353.814575791941024
##FIRST=	24596.97802734375,	7686.668670654296875,	-1.0977334976196289062
##DATATABLE=	(F2++(Y..Y)), PROFILE
-2014f2O6M0qp5O1K1j0L4lj5l5j0J7O5k8p5M4k0pol4nm9P3n0Q9j4K3L2J9n4p8O9OK5m1M2j2
-1976C5N0k4lL5q2m7j9j5O4L2j12Q7J9p1N1rk2P1Lm1k7p2Q6M3Lq5PKR1Q1n7r5Rj8NJ06N6l8
-1938I9j31O9L3p1m8Q1M2r8ORQ0r1R0k8j26M3m7L3l1J45Q9j24j27Q6lM0K3o1JMk4OO8j5o1
-1903c9rL0J6o0N1J0k0l8LMJ18K4j25l2k0J03Q6k0j29K1m5P1k7NJ4kJ7L7l6P6J2j24Kl3R1
-1868C2k0l2Q4j15M6m7jR5P2o0m1l4m0M1L4j32J59q5R3J8n6R3m0p4q2J70O4j85Kj2Q5Nm6n8
-1834f7O3L1m1m1nM1m3N7J00p4o5p4J02n0J7O0K1o6k3O6%J3J07j6o5m0j5k3L4J3k1MO0m0k5
-1799eOPl4n3N1LL3k4m4Q3Q5p0o2Nm8L2J1K9P1J7j19k9O9J14O4k05n6O1j5rnM1k3M5L1r9L7
-1762el2N8LO1qj20J17m8m6K2OK5l3kK5j2k4l1J0qk0NO3M8n9m0Q3j8K7o2Q9o5L2p4L3J4k7
-1725a3N7Ln9l4j2Qj0O8J7k6Ok1J19J05j54q6K9j7j6L0M7n5pJ8j0jJ8m3rR8J20j0r7o0k4L1
-1689A0K7j7n9J4j5J07J3l4l2j0Rj2l3rK8m8Q2L1o8l2O2J1n5O0j3m8k8N7RJ30L9j51q4J7J48
-1654A06k%j8k1L9o7n1k8J0M2r4J31M1j6l2j7%o8L6rN3n5L2Jn9N0M3M3M6j31o6j3L5j6J3J24
-1618H2mj10PL6r3R2K38q5k06L3l6P6M0m5p2L8O9k4r3J20j2m0L7n2n5N4N9q3o1nR7Ro5J2M2
-1583@M1KK8q2k5k8J23k1m1M7K6k0P6r9q1L6Jm0J5O4no2R1J1K4k0k6L8j28O1M3j04M4J00o5
-1548B4K5J9q3l2n3J00Po5Q8qo5P4l5K2O1q9K9kr4J6K4N8M7j05j3oN4KJ6L7OK9q9p3M1l1M6
-1511a8J7M6O4j33nP5N3O3j56PQ3OM5p6p3M7J31j17o9M8l6O4M7r2m5l0k6N4J8q5R6j7m2L5
-1477b1J3l2nl9P0o5Q6Oo9NkN7Jm1M2j1j48J33L6L3l5L1r8lL7K3L6n4Q1q4l0p5R5O0k0l4m9
-1440g0L0M3m7N6k0l5L1L0QPj2k2J0k2p4J01J14n2p7L5M5lr6P3k0r0J08l5j1J6k4j4L6m4l
-1405b8N5P6m5o6o6L4Q8l6k5J2Nl9O7J1p8M7M4k8q3K6M7pQ6L5J3l6o9Q1k4j6n2m4m2NO2M5
-1369E5q0j8k7P0J9Jj4N3Pj01O3k7l0K2l3M7Pj17P4L6k6J9kmn1M7J0q5J74L5j33k6j6K4J7
-1334a0J0m7M1j0m3j5L2O9k3l3n1J4O7j4LJ04Jj20P4J15q6r1N2K2o1m4N2ro3MN4r2P3o0L5
-1299e0J4pL3k8J8Q5l3j06P1k6l9JM6N0M2k0m6p7O0Q0j3Q0q6j10M3l5J03M5Qk3q5KN7J5l5
-1264C4l9P5m0J6l9Mk0m6lJ40N4r5j4k3mR8j6p8J2k1n4L9L2%m6o4P4L3P4k5k3j1o7J0k1qL
-1227e9Q8J08Kj31N5R7p3r0K2m3l9l6J19lJ4n4ol4kL2l4J5R0Lo3m1rM1N9m5J7K1l6R2k3j03
-1191d9K0R1mm5L7K4j23n8J12L0j05L9M4l2k0k9J31K2q6R9j7p1N3L4j31O2r6J14Mk7o9OJ0
-1158c0N9L3n8l6M4Ml0K0k4O7mJ7or1J5K3m1j8Kj5M3K0m5M6k4n3O9J7m1nN7m5j9Q1j8oK9k7
-1120A0MK50j13j95K6m9O8P3L4j8R8l4j50o3L1K8n6L9KO7L4kkk3j00L4nJ3p9K07J6j33j3J19
-1086A18P5j31M1j08%k7L5j2O1j04L9J0j7oK3K0l7m2N2J7l5l0j3K7k9R5m6J0m6j0M2nj8J09
-1052E8%K8L1n1m1m9J3JL7p2m5P0N7Q8p4j45P0N7l5l8J8M9J21n1o1p8K6J7m1L3j6N1O0P7j46
-1017A9o5Q8R4L6k4k01R7j0k1K3L9j13QM1J7l8N3K7o5p7P8pRn2Q1J46M5j58n1n0k5Pj3r5J20
-982c7P8M4k3nq5J7N6o4L6Q3p9mo0L5N0k4o1qN1N7ml7NJ10R2k7j23p0JK1m4J8jK4mm2nM0N
-943A6L7PK5Mk4l4n1jmj8n2K5j7Q7n3K1k6J5L1km7M6Nj3Qn5P2K6n0J3P4Oo0j9J4Jj9MK7lJ2
-902B8N9pJ3q7j3J22o9q8NP2Lo7LJ9p7J25K7n9m4K9Q6K9k6j7K5n9k8J8n5PM4l3nN3Qn0K3o
-864HnN1l6l4J2K4l6l9L3l4J0P1L4j6nj7RJ18Pj04l9j5J6r5R6Q4n6l4j7l6M9l0QK7J09J37
-828B55k25j2M6Lq0Oon8M5m5P1M2m9n4K2m0OpO1ML1om5j6N5k4k3J8N2K5r4l3J20J17%n0p2
-791D0m0m8QoN7ro2K5M3m2L7j7N5kk7J2k2m7j4L9J64k8k04J35q8P3L8j02K3O7p2P3m4o3j0
-756e8J46j34O0R8j22MM7k5j1j1l3P9l3n4L6K8q5M0j4N1ql9J4j8O0j6j2k2K1l6J1K3l6K7j
-721b3J2P6o7qk3pKL9m5M3qq2J51k8j1n7lLo4R6O8J3Ml4m6M6l3qn5L7rO1p3OL3Q4L9o5q6Q4
-681F2J9o2K4l4l8n3L2O4m6ORM1Q8%j03k5Mj1mj8M5J0k7J3J8L3kk2m9l0K4K5MrRM4Kq3NL3
-641bK7l7k3K4Nl9j7P6p5M0P3kl5j5nMl2N5m7K0k7J4j3K0J3k5L1l0J1L6K9j15J07n5L5J63
-605A89j03j33pJ09m7Pl9n1R3L0K4R1q2j11l2PO9J69j53Ln4L4J3N7q4NN8k2l5mN8o0p8N3O1
-570C5J44p0j45J4L3J0p1N7M4qL5O0j07p5l7M4P1q8K8k1l1J6L7k7O2l6J8k4n1J03J5k1kn9
-536d7k0k3J21J4j0L8J6p8J1P0m5j10K8P1Mp7J6J17j4j16j2P3K4j09L1k0K3j7L3N4k2k1N7
-503F0l6q1K2K1j8k9mJ7P9jl4l5R8j5k6q2R5j09O7o3P2N3o3K5j4Q3p8%Nn8M1L8j9K3m2o9K0
-466e7j3M7M8K5J5n8o4J79j18l0J6n9M1P2K5j01l8J04O4j02n6PJ4K0J29L5p1j8Nm8k7p0j6
-433a00J94N5j67L4L5O2j56N4nOPk5J2m6m7J01M0o1k3J0l4j4R5J02j01k4O3Jp8j4J8l2j3R8
-399D7L3j19K9J8M9j30N7nP9P4ko8o3j0m0rj4J14J28j33q5M2m0M7k4m8N1L4J7r4M2k2R5P3
-365A23j01q5m1J09O1j27Q4q8L8L9Kq0jL8O1J26N3j43p1K3ppK9Kl1p5K6J07oNo2l2pJ12J0
-330H4j5j21J22q8jP2l3o5lJ9j4J4J8J0kO9Jp1k2L1p0K7j7M2P0q9l0J14J47j35j59L1J38m7
-296B7o7N6K1m3j0L2p9Q1k1j4m8O3L1Op7J3J09N7r0m7n2M4k1M5J2Mp1K8l7O8m7N6J26r0l2
-261C3K8m4m5m3MRk2R0k7OM8QNq5JJ08L5n5m3l4k9P4o3l7J4pL2N0p0O5J7p4L1O2n5nj1k7M1
-222a5K1l8K6O1q7K7L5J47k7r8j5l4J2Ok1R1J35k6q8o5p3L9NL2L4j12j2N3P8or4K5jl9RM1
-186B6q8J14n0j5L7k6k1K9k6JJ10m4p2j6M1J43O8j61n8o9J06J8j08K6%P8jl1m5J0n0O9Pl2
-152c0P0k5N6P3j65P7j01J30n7n8l5OL9M9LN9Mo3o3K0rR0j17L9J01K3n5j5Q4m7j05K7N8j3
-118E0p6OK1M9Q3l5j15L9J2o2O6m8L8p5O8Q9j69L9J9OOM2J38n6j64M5o7O4P0jr7o6R0l1M2
-83B0K7n1r6O6O2L1n2Lk7N4oj2m0M0L8J1j21J0J01J19o3j43prJ0J0P6o4j4J3k5l5k4N3P0m0
-47a5J0rj7K2%P3M2q0k8J1KL4j7lJ6j4k6n1JL7J6p8M1p0J5P1N7j35J34n2o0R1m2j4J0NR7j0
-9F4l1r4J00o2K6K1p5J04r3j8K7O1M7oJ0k6o3k0M7j2n3J17q2o8O5L7j9pl6N7o2j3L5M5L5m8
26A0j0l9M7K1n7r2
32a20
##PAGE=	F1=24329.498230636760127
##FIRST=	24596.97802734375,	7686.668670654296875,	-1.1763706207275390625
##DATATABLE=	(F2++(Y..Y)), PROFILE
-2014f6L0M9J8p5N9K6j5J0pkl2QK0R4k0j01K2j0n4mJ1K1n5O6m4P6pJ9L1J4p6m3K1MM1KL7j7
-1976E1K9pokr9j1Pk5O1K5r5O3J6l8J0K0l8J02j2n4n2l6J09QJo4j1rJ06N7m4j17J2k2mJ16
-1940D7R1k0j31O0K9p4k7M1M1j10L8L8Q1j13P1l0r2Jk6N2l0Q6J26j01j36M9kO4J0n7%Ql5M0
-1906a1M9Ln4k4L7L7o7oL4k0k8j1K9J02j7j25J1j1R3Q4j0j30oj0O0k4J4K9l6K1Qn8J10J4j20
-1871c3JM7J7l2m2P5r5L5j4J0Q7O6r1l6ln1L4M9j07P9o6J32qn7Q4k3o1o8J36Q3k07N9k3N2
-1837B9nm4m3M4L0l2m0k1P0m1K6O7l7m0q7J01k8K0O7K1j02K0L0k1J3Q3j9k7j4k6l8O2J1m5
-1803a6K5L2n1jJ2J5k2p2L9L7M4l3o7P8J34q1j37L9k3K8ROM2K2j12L0KJ21J01j55o9M0o3J1
-1769c5K0L9m3O1L2j14L6l8M6K7P7k2j47J00j5l8J9kK4j6PJj7m1%K9m6m3K9O5O7l7j08Q0J2
-1734IO0p1M2l9J4p9J07Rp3N5Pq0j1MLk3O6J0j0L9k9J29J02j56j09ml0L1J8M4l0k3lLJ8k2
-1698b2k9LJ05J48j5r6p8n9PM0J4k2K1p4J13J2n0n9J6K1k8m3P3Np7O5L0k8j6L6j6n5J07j4
-1664C5m0j9J3J6J40J3j62p6P1J44k1k2n3MJ7p0m5OPK4p4J59L2ml8l1k1o1K6l2P6k8J1qm1
-1629e2P5L5QL9o6o9o0O5J1LO7K2j04OJ4m6P5J74p7j57L1l4M5N0n0m6QO4qm9J07k3j8k0o8
-1594d8KM7N7o2j12J7J31j2n0K3J6K3J0M7q1l0l1J21m6o5O1M1m5M8o0n8M3Qm9j1O6mj4Q0O
-1559F9Ql8QL6j43M1N4r1O5O8o9N2K3j04j0l9P0L1p1N0j4p1R7k8RO0p7K4op8K7L2M3N7r6j2
-1523b3n2P5%K0L2J8j0q6m8K1J4K6K1O9P6j30q6R7Q9O8j71l1J00K2Jq0l8N1J33j26p1L7p9
-1490f1J03Q4j19p1r%L7Ll9J07l5p1N5L8k8l8n5J06r6O6K0n6M1jK1k5k5O2J8j15K3N4M6l9
-1456AM2p4l3K9L1M4o3N7q4M8q1L9M3jrn3J5M5l6O4k9l7L7rJ6M6j4m5J4Rq7J11R3m7o0O5M4
-1419A31Jq5K3m5m3Q1n7oK0k0rM0j4k9M7M5l8m8l2P0M4m1l9rJ8k0O8Jn8M8M1n2q5J0P3K6P7
-1382A34L3Qn9r8Q3J8l7n1l2o4J7M9L3q3j4k9Q0mK5L0M5k5p1J2j0j1K8k0M6j5q7O8J2m9K2
-1347a6M4j5o2L3Km8J58K0j28oj5RJ8Mo4M8l5Nl3N4N8l3m2l0RQ8l3MJ18J6j09O6J06j00j08
-1312a7M9J1q5K3O2m3q1K6N4j13O0m7R4mj3K3l4J8R0l4r4N5k3k4K1L9K3RJ9k8j06R6R0l0P1
-1277A57j01j25N2l8R1N6Kl2n9NO4Jn1n5O7k1J0k2mlp0L4J36M6p5Ml1m7P7j9n5Ok4m4J0L1
-1241b7K9j7m2L2L4J26l5j01l7l9L4Oom0J21R0J5j14RJ12o4j09Nk3k3m2J39l5J1n5jk2JL5
-1207c3NjM8J3p4m4k0P1L5k0J2J6j8R4J1q9n7J13l1m7N3K2j30m8N7N1j8MJ5k8K9o0J08L2n8
-1172A3J26l9j25M3N3j02M0j07J45Rm6n4L8J5J8K8o1m9N1L0l2lqO0MM0m2j22O4J6j7m2j7m
-1138g7K8M1m1K3l3m0J12K5l1l0K4k9k0N4j6NL2l2K1K63n3k19pl7P5O3Jj8Q5n1j58l7J5J2
-1104e0j9P8k3M5K7J4J2l7j14J3J1M9p1J68J3j09j7J07R8j33O7j05l4%LrO6q1k3NM4l9Q7J8
-1070F1o0o6N3K0j9o6K9L2j2M7l9j0l7M3K6l1j7J02J4PJ1k7m0o5K7J7L0q0k6L3N6J09m7j13
-1036c8j2P9l0n4K3M9J28k1m4r6k0L2n2L5rO0Q2O8j57r2J18O8N3k8j79P0qk0L4M7j26k7M7
-1003b0J3k6O5K3o0m9Q6l2j2o9J38J37M6j63o1n9k8N2l0n4J07M9M0j2j6r1K5L8q5P4P1n2O
-970E1p6K1O3m4m5J3N5L5l3k6J4J14P6k1j10q7%K3l2K1Lj0l4OOJ4J1RQM1nk4l1k2k5kol4M5
-931c8o4O1KJ2j2nL6m0m7P3LMM4p7M6N1p5QP9Rq1n1P1Jm2K0P6j0KK5k4Rq8mR2m1o7j4P9L7
-891F0n6JRq5J39Rn2p2P0R4Oj2l3J1o0l5K7m9j3N3llN2Qm1m2PK6K6n3K4k1Qk7k7K7K5q2J13
-852B9J6k8lqM6J11j6o8l8l9Mp5P9Q3m9l0l4rK6j9j0QJ23J65k10o1K9Km2MLq0L5l9J04K6m9
-815a4n2Ok6rRL6M0L6po1oL7l4K9lM6J3j01l3J05J21M3m1p6m7m1l0L9N2k2r0N0O3l2L1k4R
-778A6J0J6Om6l9j5N4J44m2j72J32q8M8M0p7k0P3m5M1j1o9m0J45j21Q1R9j04n5O0Oj3l2l7
-745e5Q8n0o1M4M5n1J9NK8j6k8L1m8P9ml9o7Q3k4l7L4j8j3K5L2O6r5J0k9J2K9J3m4J8Qq5J21
-708B6k8Km3j1Pn3J01O0K2J9m4l5L5l0j6r9O1L2M8r0J1L5O6L9k5j02P4L7p5K6j5l0m1QN4n0
-672b4k0N8N0R1l0j08l9nj4%qL5K1o4M8K9M4Mk7p3m1L0O3J5l5L2Ll5p4L0L4J4jm6OJ8k8MM7
-633Do5O9Q1m8qj5j8k4j3O4n9k5j3O3rJ8kj8J5l2K6M6M6j08O8m7OJ79q8j57nQ9l8J8rk6N2
-596A7K5J3J03o8j11j5l6R9J80j58qn8M5J1M3j03N4L8n5k6J7N1o2l8L3O1J55p2j74K4K2j4
-564gl5P7K6KJ1J9r4l5Om6R1p3J9Jk6J0OL1P0o1J9k5k3K2J4k1J8n1%m3J46M5k5lJ9n5l3O0
-526E6l0j00M2Q5oj00L3J49n1j30j9P6J8q6K1KL0m1K3M8ll3Q2j6q1%M1j0o9j2L4N4Ok3j8R8
-490G0l0jj03R7q7Nk9P4M5p2M8J9P9q0m3J9n8M9M8l7k7nn5LM2K7lM2L6o8p8J81q7m0K9q5L3
-453d2R9J9j18m4J03M2q7k9J5K8K5J22K6r0l3K6k8n2q6K1J56P8j49K6O2K9j61K7K1LJ9n4j
-420b7l7j0J31M8o5n6J5n3k0R1P8j00pQ3No3QJ2k7o9L7N0q0L9K3O3j18j0L0Q1N4Ln3l8jn2
-384c5m8oJ06J48j43j24P5QL4j9m2J6L0Oo0N5j3N9L7p7m8k0L4P1r4M9o4K5O7mj06M8M1M1J00
-349A47M9j40q0K4J7RL7Kn0p5J1J24pl3o6l6PJ14L3k4j16J26p8NL6j9p0L%jK8L8%j9L7Lk1
-312A5ppp0oL6N4O9o3p9Q2J61j17j63K2J33l5n8L3j0k2L1J3p4R4m7l0LN6J7j7n7J0J03M6p9
-277C7n3k5M6k3K2k6Pn8O6n3Q2l4R1J11j24m8K4J9m6q1J5J7n3R6%mN1pJo5QJ11J9o4n0j5l6
-240d2Q3m6q1J2J1L8O6m0j0N2r2L8Q1n4m0p5JQ2jm0N4N4p5M3M9R4m3q6J6m9j2KrP3J33mo5
-203A18o7o7J5j7K8O4p6p8Q1R7j3q7Lj0o1Q3M4j19P3k4k2N3j6o4J0J0K4Q1m6m7k3M2J84O8
-169B41j77o7m7M3Rl9K5l0P1oj8l9K7m4N1Pm1M9k4M6P3j38J00j32J65l1p2l6l4O5K6nN7Mo8
-134A1m9M9mN1j29J04N2J1l8oQ5m7q6j0L2%o5J7K2J7J19j7q1K9k1q0R3n0N0q7J01P8k02K5
-100b6L0J9j9M7J45o3j49Q8q0j1O9Ro9q4J07l6J5Rm0n4P6M4M3k7l8rP3nm2p9N7M0L1p7l8J04
-64F0J44l0j55l8k0j7J3R5l0n9K1l8l5K0P4K9m5l3k0%K2J2Q5L6o7j4J4j5J6nmJk1l2j9k8M0
-27d3K5n8O6o1k5Q6P2j29Q7l7m4N9l8j2L1m2J14nl1p2J06p4J2K0l8N9p9k4P3L2L3j0M3m1p2
7a7KK9J3l4Q7p5o2P1L4m2J2p1L9l9KNP3O3o7l6m0N6K4l6p1
32h0
##PAGE=	F1=24305.181885481579229
##FIRST=	24596.97802734375,	7686.668670654296875,	-0.81704300642013549805
##DATATABLE=	(F2++(Y..Y)), PROFILE
-2014d6l1O3N2m9J4K9k3qmJ7l0M3NJ12j0j22OK0j27K1P0J4n2L6l2N8kQK7Qp8ok4KM3M6M7l0
-1976F7MJ1km1j20M7J1l5N3J5o9M4J1nl6N4o0J25k2p6n4L5Q9k3nm7l1N1P1K1k3j14j7Rj2P9
-1940EJ18Mj21N3J7p6mQL7j10O0N3Q0j14K9l0m3l6NN9LqJ67q0j40MJP6pn3RJ1j0P5RJ0m6m9
-1902c4M3O7o7o4M2j4qk1M8P2o9j06N9qQ4P7jj10l7K7M1k3K1M7n5J3np6J01K3r2LJ05k3p8
-1867a8j1L2q6M2J6J5P5N3j13k2J7m4J8N5o0J9n9J36m1l3O5j2m7n2J10R8k22R9k5K5j5l0l
-1834a8k4K4j3l0rR2k3k4J2kk1q3J01j8K4O2K3j29R6j4m3QM8k6Pjk0n6R3Op5M7Jo4M0RPnp1
-1795f9K8N6N1l0q2O1J71o9j86L4KK3J6KqQo7Q0p4J16J26r3p4J5r6M2J2M4n5O2K5j08M1l1
-1761b7nO9R1l4j57O1J8j9J1j2K0PK0l2JJm8L9p3l6N1M0P5k1j33N4L9R0o6qnj1m4J36Mj10
-1725a4L1Pq9J9K3pm0O4NmP5l4J27J06j39j37l3m7P8J5K2j3l3k6K1M4n7k3J1J07J71j9r2p8
-1691D1o1k8J9L4J7M0r7P4J2p5p1J07Rr2j8J12qq8K0L2L7j3Pk9o0J30j4k3rl0K9J34j4j54
-1657c0l8R6J32n1m6o9L3k0o5oJ5LPk8J48L3J5m6n8n4l9K4o0J03jk0rlP7KqL3oo1r5O3M2j0
-1619CK2N1r5nkPN0R3m7r7J4k2J4N0n1j9kL5M%R5l4Mp1q3O9K7M6l6j22M7J08k8k5K7jMJ4O1
-1580A05p7l5l5J03n9l7M3L4p0K7kk8J9Pl6l8N9pK5O8Qrn9N1K9j47K0N4n8P7L2p5Q1K1j25
-1545c4L7j3L9K5p3Rrn5Q1j9lM6o3L6qk8K0J4K4O4r3k0n2P7%PJ8L5l6k6k6m0M5OJ8R1Q7j25
-1507E6j24Q7J14O6j71p1J11L4l2r2JN8J26j23o5K8o4P5J24j29q7J7PJ9k3K7R9n5p3N4N3k8
-1475A9p0m8J31p3J7Pl2O2pj0l3kO3M2q7o4N2N3l9M7n0n1J3L5O0m5jo7J13q6pK1L7Pn8j1M4
-1438a8j5O9k8k6L1m4nQ4j2o5J6M3o7R4N8l4l7Q0M4J3p4no3j5N1p7oK1qkM0Oo4M8K6l1k2L6
-1400D2N1ll0n3m4L3J0O8k0l9N4L3o4p5j2Q5N3P0L4Pp8j27P5O8n9m4l2q4M7L8kp7oJ9R5l1
-1364BjN4L3m9l7l5J1PM8MJ4k5n9N2lp0J9R1l3m7pj0jJ30J1j16J1kj0J8jq8P0n5M1n2O9M5
-1326B9m4m1j0L0Q1n0qJ20M1r0M4R7j05j19M4Rj08R3N1p1q0L2N4q4LJ5J01j6j4J5l7RQ7l4
-1292D4p3L3j9rL4L1rl5P2mj37J41Q2n2O4j09j43P4j1L9N8plm0j4P6jo9n2L7Jjj1nK1r5O4
-1255b8J12M0m5J7l1q1L5ok3rl0J0k9PN4J3k1j9N0J63l7j51l3rJ6J3Rn6J06O7K9q4m2J14n7
-1220F4j09%onn0J43o0Mk7%k3NK4L7PrK4n2k2m5O6MJ0jQqJ00M9o9j02P6m5j8N8Or3k2k3M7
-1181e7N6j8k8j2Q1m8K8O0j7J28o3j72L8N6o5J1p7J29J4m8k5M2K0j7K5o6j4L9L3l6k4J4N1
-1148C8%N6p3j04Q0Lpo7k1M7j1N9m2rRjJ02Rj9n4j0rj6K1k5J0L4l1M4K54Rk18m5k0Q8L8m0
-1111G9qP9p3j64K6j6lN1O2m3J1J6L2K7m3j23lP2N7r6J38Qq0k9R8J08j38R0j01m3J5k8%N8
-1077C6m6q7JR9m3J40Qq2r4N6K8j5o6O5K3rRj9k1k8N4M6m7m3Q4K8lopm9o7M5MK7o8JNL1J09
-1038I9j1p6p1P2j7n7J4M9J44Qm1j11m4L7n9L5jN0R9N9j62p7J19L1N7l1j31M2j3j9M7M5j36
-1005e0j1O7l2l2O8K4m0l5R3n3k6q0J72J25M9j62o5o9k0P7l8j4R3J8L3rk6q8L5K2j03J02O0
-972H5j8J3q5NP0o4k2M1O4J7n6m1J9R7M8mp7j00jK5j9K2Nm3n3O6Pl2L2j3jN6j1l6j6J1l3p
-934d9j8j3O6o0L1K4nQk2L2m5j3M9pJ5O7q0J5Q0q7k6Q7J2q7q0J14K3o1J3R7j0mnl5Qn2kM1
-896B1k2m0k0O1P3l2j8J5q2J22%m4q2R9R1j9%n1Km9l3L6m4l2M8L4kM7Mk9j09L2L7mm0P2n9
-859a7j5mj0K7P4j40J14j2l8RJP7J02k1l7n2m6j4n4N3P7l0k0n9L8%k1k3j3J35J77j81j18J0
-825c1J2J9jj2o5qJ1Q9J6m7n7KL7j7l8L5M9L8j2n6jK0k0N2k3L9qj18pP0J15P1j9o6o1l6k5
-788e3N3M7l3r4N2Q1k5K2l3l2L7L1J1o3l8j5P2J09n5j33J21p6L2L9m8n5N9j8J6J2o3l5J01
-755B6r2Q3R1p6r8O1L4Lm8l7Q6p1l9K1N8k4J2J9Kk7J0L8q1P9J3n2q4J33l5n6J7K0k2J1M2M9
-719F6j20K7l1L7M0Qn0j1K7p9Q6k9J2k5j7Rm3R3M4K6L1n3qJ7l2j4j25Q2O3L7j01J9L0L3K9
-684G8J0r7O1M6p8L5Lk3k8j8L6n1j2R1M2Q3n8j03m2j8j0J1qJ6N6p6L9L5M8J0k5q4m8L6Q6K3
-648F6n5N2k5o9n0K7N3qK1n6J3J4k7K0J7n1R1Q0q9J3k1j0n3J3N8m7p7OQ7PJ0k5jJj0J9N6O0
-610A10j03K6l1l5J90n3j74j1O8k6K3J8j0L4L6j9R3n7r9Mn1J02J71j53k1n3O1MK4j04Q4J3
-578F1q0j2N4M5n8j4MM7J58o4j77L6QpOM4J4J6nj5j06RM4r8Q0m4oL6j9pj2P1P3p4J5k3J6m7
-540c1jl0L6k3M4m3J04O4k6k5J1l4q3L6j1o4N4Q8j3r4N4J44j00j23k4O8J6o5ML0L0n3J0L6
-506a4J6l6R7jo9k8N9qp6j8M9OJ0j2J2P9l5K6j04Q0m7n6%P2K7q0O4N4P7p2j11M0m1N9M4n7
-470Fn8K8m2qP8Om5N3M9o1r0J69n8m4L1q1L8J04nj27l5R2Oo7K0RM3K4R9J3j00m4M3j1o0q1
-434a06L4J27J00j18mP4Kj39j3N2KK1q4j4rL5J39N4p3p6Oo4j6P7N1q7OR5Mn3L2J3k3n4p4N6
-398b7j3J5K5P4q6r6O4P6L6J3k4j6jo5n2J6N3J57j22j31Q0K5K9j3l3k3K4Lk3N8j2K2Qm8lP
-362cm8P2o3K8k8LP9k5j03P0N1J9O6N3j27q6J6M2K0M1%o4q2L3J19j3n7o4l4M9O8M2j8r8J09
-327F7n4K2j7j1o4J3lrL1N3ok4mj2M3Nl7m9m0R0M6O0l5k6m3J43q7j53L1J04j2m6J9j4l3O1
-291Ij0m4R8o4o0P1L0J0l5n4K4P7L1n0p3MM8j4Qp6KQO9n7P0j5J00Q7j39n5J3P4l5j18L6L0
-255@o1O5L0pM7k6ml0J7Q7oo9m6Kl4Q4k3q8j3J6M0Q8j2p4O5r0L3Q0m9o1j02N0P6j6LL0L8m8
-217hP5L6L9n5o3N2o0l3jkL5J16K9n5o2m3k6m0L2R2l6q1N7J01j5q3j5j8k8J15L6j52J1K3J9
-182hM5k4j01K2J5M8M9n1k4k1J6K06P9j67p9j9k5jK8Qm2N4j9jl8O4j9J9j0m3K0j9L8O3j00
-147c7J07j36J80j8q1j7o4P4Pj7N2J3o7m1O0J2Rj29J71J3j9k3NP4m9n5l3j5J6n3L4K0rJ46
-113A30j0l9Rm2r0J07l5M4p8J24O5k16rM3L2l9M9J42o6j23J03o1o5L7J0l3r1J09m4J4ol1k3
-80h3Q3K4M8Mo9LQ3rn9j05N2M5N0l1l2N8J56kj60o2k9j4j2J06Mp2Mn2k6P1P4ml4m6k4l7K9
-43f8K6Q5K6m6j7K0j0j6OJ0k6l3l5RmNM6n7Q1m6l3P8P7j14L9k7j3M0m9j8N2m8Q5k0j6l3R2
-6D8o7%J6j1J0n7RQ7j0J7j4O1n3o5K2J3L3j5N2o4n0P8K7n7K3o1j2j3J0k0Q8Q8p3n4m5O0K6
30B7kq0
32e5
##PAGE=	F1=24280.865540326398332
##FIRST=	24596.97802734375,	7686.668670654296875,	-0.41439688205718994141
##DATATABLE=	(F2++(Y..Y)), PROFILE
-2014b3m2M0Q0l0m7L3k9k0JL7mO3j6J16jj27KM3j49N9O0Km6kk2L9Jj1K1Nn4J6l8mJ3Q6O5m6
-1976G1k0K9Qp8q6O4om1M1Ll4K5OK2n8O9q0J32k4j04mO2N9l9om3l7J27K6j7Jj03k6M0j3NJ27
-1939I8K9j07M3kp5J8rL3r9N3O4P7r3j8k9km8K0O0L0o4J85o5j39m2OP3j8n5K0J3M0Q7k7J2
-1904F9l8p5N0R3o8p6K4j6J7l1N2M4j23j0L7j3P8P0Qq9m0L7K2k2L1N8o3QOn1J1L8o0QJ29l5
-1868H0j21L5j8l6J4K5K0O5L4j23pK5l0ON5k2Ln9J12p7NM3j2l1l6R0J11k07R5k0Nj6rK4p5
-1833e2j4J5pNR7qn3m2K2j1o4R4j1L3L5L2j29J61m6o5LJ2l1K4kMp4J13%j00O7k8n4Q3ok8K7
-1796Bn3LO3N6j9q7M2J96n1j95lK2J2K8Pn2k3K5Q7j14P2J29k6o7j0j00M8pN2n4N0J4p4L7q
-1761Bp0J07R3l8j28j3N2nKk5K3K8L1o2L4N8j13K6p6jL8J8O5j7j03RN5J07n7m7M1k3pJ28n
-1726A27j32nJo9M0L5j8m8O2rkJ01l4J17J16j08j67m8oN1J4Kkk9o6M5O6o9l0J4J07J84k4q5
-1692A31p2m5k7l2K3M9N3r6M0J4j17M4J17j2j32mR1j3o4j9%J05pqk9p7J16oKjo7M2J17l3j33
-1657e0pJ04J16p8o3n3N3o3k1K7rolnJ39M2L6n2r3q0J6lp1J09J8m7jL6O3m5pL0L8m0p4j1P4
-1620A9k3kP0q5j9qN0K7J4Ln1qj2qM6l9qJ7j5RM8Q0m1K2j06l8O6PK3lj02N1P5m0PK3k0KJ4
-1581D5O8o8m1m4P2n0K6J2Pr9K5N5j3nj2pm7L5oL7O1J4j9q0R4L1j49KM5j8P9%q3J09Qj36Q7
-1544C5NL4np4l0Pl3M6qj5L0n5N9qK7J2j8jO5r1l4k1O9Mj6lN5m5L6k3p5N5j0OJ06R1j09j15
-1506d7M6J27N6j60j01J13M0m7j17L9O6J14j10n2K2PrJ58j13p9OJ0Pm9Q0Q2p0o0M3N8k9j05
-1474g4MJ23n3j7k6J1O2j6l1oLN5N9p0j03J1O0l2M4k9n5j7L7Q2j3o9JJ12q3m4K4O2Ro2l4L3
-1438d2J3P0l2j2L7m5p5J16pq4J2P0k3O6K2j8j3Q0M2L3o5k2o8JL6q2k1J1QNL1Rr7N9K4k9Q
-1401A8R0J9m3qo1r0M8M5O4m3j4N7K1n8n3m3P1P9O5L8J1q9j42M8J18o6m3m9m5L5L4l7p1RO0
-1366b5J15l6n0L9K4o1np5M4J5P7K7l3k5m0M1rq0OJ21n5j5n0j0L1R1J1r2PJ4k5J9Mn5M2p0
-1330h3O4o6P1L4n2l5QN0O7o3j6J00O6o8J9Q8j01j15L6Rq9J18K5r3n7J0O3m7n7Q0R6k2j1Q
-1296C7l4oP9l1n1J4j8LM2J8m0p6J26J7j56J77O0p1O1j02j32N5K2j0N1j7M9l3m1R0Nr3l5N
-1262c5K1j0j1OM4r2N2P5L3KK2k2q1k6NJ2l0k2M6l6k2N0M3j1o4P4J79m1j56J8l4qKK1n7P0
-1226A7M3M3m9p9R9m9r2J0%J3m0J13p6pL1rm1L1qN2J7n7N2j0j3n1K7k7L8j6Kj3J04Q4m7j03
-1190a1pl3L8L4k1l3j1j4j3Q1l3o7L1J10l0o2R4J6J19q2k03M8L4k3k8j1P0J4k8PL4J8l4L0
-1156C4q0L3L9Lm2l6M9L4j6N8r5k1M8j1j3q0M2M0k9M9l7l2N8K3R0k5j0p0l6RnJ1k2l2K6j3
-1120e9O5K24N4j95p4qR9Rp5J4P5r2j20M2MK1L6L2n8k4lN7L1m3r3LJ01L9j30J36on6n8R5J17
-1085A60j50J10r2l2J9n0NM0mq3J4O2%J51lj00j15N5L8j7m9Q6K0j9j7Jj9k8M1Q3m3q8O4L4
-1051G4lj3Mo1m1N1l2K1l9J1oK1P4K5l6r6K9Mn3jO0J63K1m9j18m7L2n1K5OK4J10N4j63m0J02
-1015F2oM5k9o9K4k8k3O5L3j43M5P9o5o6N5L3j1l4R2p0k6l4J33J07N4j52o4o5NO0l9K1P6q
-981E7K5j6l1q1M6J2j05J12M6J7J3q9oP3p7kO8O6nn9n9J4N9J6K8k4j04j4K4pK1Kp1j6O8J6
-945A7q5N8j7k3O5j3n7RL8k9j2j4k2Q6l3K6J1l0K1k6K2j7J1K1k5J0Q2p5j1J08q1q0R7J9q0
-910b9p7J09M7o7nQ7lnk1m6K1J4k6j6j8oKJ3R9Km9L0q6J03%m3q0J22P8l9Jo3lk6k7L6m4l8
-872e3K9P4NL9rk5j48N5L3k7J8P1r3m1L7JL3J01j62Q5m2l3J7PR2R3j1j7o9m0k8l9K3O9%nr0
-835e0Q1k0k7k7l1J37J66j46j32j7J1P2J3m3l9l4L7O3Rm9o7M7N7nq3L2M4L4k3m5J2J6j4N1
-801C0l0L1k9n6oj9R7P8J7m9q2l1PN6M1m2q3M0J03k0Nm2o2O1K8K3p1m5mQ7O2o9q8J01o0K0
-765aM5j4p1J8PKK1m1j0L2m6N8P8m4j05L8M9L4n5l6P2q5%k2O2mJ5L0l0l5N3L5r3N3L8n2p7
-728h1J48m4o2lO4%k7L3L6j30K1k4N9M2K2o2k9M0p4N1l2K0mk1Ll2Q4K6J3L6n7K7Nm0mr5N0
-691d1Q8L5j07J9K0LJ2L1p9N2M3o6M7J6k0j6m1J5n0J7J07K1O9q1r1k2l3j1K2J%R9n8j8L0M1
-655E4J7j9q4n1M9Q6K9o3O4l9r3Lj9O9k6M2l8J3Kl1K8j2l9R9P1j11K4l0J6p7L6L9k4o8j2P5
-619b0L2pm3K7k3K3jO5P3r3j7mq1J90j3j75k5O1kKL3kL3N0m3N7n0q0K7n6R3J42j34l0m9P7
-583C7mJ1q5Q8j3r7NR3M2m9kk2K1J48n1j59M6%K6J8jOL2j7k7j12K6O3q6K5j4l2O9qk9k3R3
-546A8P4p8MoN4p9l3n4N4K4P0m8N4O5k0k9Mj6j06k6K6%L5Q3j9o4Q4J07j56q8k2L7J4m9K2L0
-510c4J4m9jJ2L2k5R8J5m8o8O8%o8oN8o0J4MM1M7k6N0r4N0ln6l2O8Pq2P3Q7Q2n1j97N9j3O8
-472C4L2q1n3M9m0j9J01j5m5L3M9l9r7J47l7m4K6o8N2R7l7j25nO6l6k4N6oN7J6P1nj05m6N6
-437A5jn0p3L2J13J15q4l0O3j6j09m1Q2jRr9l1N8L6J40N7q7p8po8j4O7K4n8KR7Rn0M3J8j6
-401F7l8q5PK9j5K6P6n2j37O9N8K5K6Pmj1p6j6J9j4J59p5r9L7K3L6j5k1n4J0KJ9N3j4j2Nk8
-364a3L6K4j07N8l5PMqP9n7n0M4N8kL2P2j04o6k0N3K4L7Mo9q6P0J07k8p0m7RM8ML6ro6Q1j6
-326C4M0o6qm8J1J0j7QN7nj6l9n1J09Qm5mm0Q6L2M1j5K7j15P2n4r6L0O3J4m3J4K0p2P3m0o
-289c1J05l8o8O9kJ6l5p9N5M1Pqj00K2N9mJ2p2JJ0N7n8O0kQ7N7j29n0LJ09k3j42N9M3n7K0
-253fO1j6M1l6j5J7K7M8m2p0l9J9k2P3jp5l6RL9J09J2j22N6p4K5O1m6n6nK2K8j6J7J6J5j9
-217aJ02K2oo4l8Q5n8o6J1OlP6O5n3n2qo9k7J5R8%n8K5Q9j3q1k6j0L0J14K2j67m1N2N4K8l9
-180A4q1L4j2N8K7n5rrl5K04R5j36p7%p9PM5km2M5m8J9l7J04Ljm0m0plK0M4n5R4j14J73j7
-143H7p9J2q1P0ql3M8K6o0m2N5L6k2q4J90jo2k7J7N9n4j7k6p1K1j2K6Ok2J57j1Lj6n3q4J03
-107E1nK7o7J34N8k04m3M4M2m6M3J26o5r8R8k8q0j2%Lo8P4n3M6j9rk3Q1RM7L2q3RQ3k0o3q9
-70f8PM9O0J2rKJ57J8j55p5l6J0n1J01L4n6k1o5j1Q9P8k1j0n0Kp0nM1P3J6k7l3L1Pn4J2M4
-33B6m8m9k5OK2kP1o0O2j5l4N5P2j04J4k9K5M1n1m2N4j8K7n4J2J2O9m6%JJl1k3K4R8m9Qk2
4bO1n4l9K4QM3jJ4n4k8Q5J7o3K8m3l7j0Nj5P9R7o8n9l8M7J9K5r1
32e0
##PAGE=	F1=24256.549195171217434
##FIRST=	24596.97802734375,	7686.668670654296875,	-0.2096548229455947876
##DATATABLE=	(F2++(Y..Y)), PROFILE
-2014a1j7J3Q6k3j03M4l4k5QM6L2O7l0J11Nj19NM8j33O8L9rl0m5j7L3ll1J2J3j1J1l0ln0J23
-1978D0P9o0l6M4J9j05j4M6l1l8K1j5OQLM3n4N8q0J12j4q7K1N5K8l7Kn3kJ63j7m1J5j01qM0
-1942A0j4k4J03N3r9K5k0o7L3nL0r0K2Q3O1m9m4l2J3l3J2N7M9p5J70n4j34m8k2N9J5o8nK0
-1908f8Q6Q3n3J2l0r2O2J04p7m4K6m0K9m4M2K4j22O6j1l1P4O3J8p2k7L0Nk0M5N6o6J1K8l9
-1874B8p1O6m4OJ22l5j20N1n0K2j2PK9N8J4j26KK1r%N4Qjo3Q8j03L6L5k1j8k2O5J24j79O7
-1839B9j3lj1RM6q0r6N0K3OQ7lo1m6J0j0l3P0lM9j3M7j00J99o7r2kol3K6j6M2p0R3kj02P6
-1802@n6J6Q4j8p4O1l6l8O5O2nq5K6K07l5j92l0K7JL8Mo6l9R9P2j18LJ11L8n0k9q3K4k3O0
-1767B1m1L0Ok1J8J9n8O4Q0l2q9p0P0Nj0m1L1M6L6q2P1J13j49k1m4J1PJ3M4k7o8j2O5J06o0
-1732C1o2Q9j4JJ11j5j41m0j2NK7L3k8m6N5k0jJ05l0J01J27p0j85n5K1K1PkJ4j3o1J9O7o1
-1698b2l9PJ06J83k8p9o1l1rm4k9N8N5p5L5J9j35J24J06k6j36l4O2pl1J4o3J16Qmk6q0O1N
-1664@L5Mr2N0Q8m1j06KJ04J06r3o4j1M9o2K3ok0j5roJ33N7M8m8j27n5L3k6l4N6L4o9J2O7
-1629A7M0r7J1K8O4j3m0q3R0m5%P1p1k6jO6J1m6O3k6l2j0j9M6ml2M2n4J2P9O4m7L6j13J1L1
-1593B3qpL5p0M2L9m6M1J1m4J9J8O8n7m7o1L5j5O3mj5j12N4P1j1k2m2K3m2J2QNO7K0j8q9J16
-1556F0M4j48j6L1J5P9k9q8J30j3j18J07J7M1l3p9n7K6k1J5Mk5L8j1J9lP6Mn3k9N5q2n6L2
-1522f8M8J7k9m2P9m2P5k1q4M9j9mJ10Q5r0q7lJ35M3j44j07J03L6m1r1J8O1R8r1l2J8O1o4
-1489b3J74q5q8lJ9Jl7Q0N6p4m5L7N0l0j37P5R5l9l6o4O6L9k5l4L3nM7P2o2j09n8P9qK9k0
-1454c0l8j2qR4J8r6K9R9p3o6M9N6Mo0l8NL9O3m4J3M7k9p7N8lj00J2P6L1M0j1LNO8L7N7n9
-1417A59l3o6J4M0p7m6nK7QJ5lj25Q3L1l0K8J27j5p0K1p0j18O3O4N6n7J1N4Rl2k8p7K8J05
-1383I1O1M1J4r0j32J0J60n1o1q1J8RL6k9n8lP3J23l1p7rJ2n6K0q0O2J0J05M5q3k0k5M2j3
-1349C3q2jJ18p4K5o9J6J3M6K2o0j6K9l5J6J9k1J9q1P8o0N5K8o5k5K1O0M8o5KN4P3m2kP5r3
-1313E9r1K7Nm6J12j0j02j9k3O8j5n2P7Q4k1njk8j7O5k4l0jk0J0M4Po6n4J23K5j46J78L0q1
-1278F2O3p6q9j3N6m7L9k6J05l3o7R9J2j19j8j1M1Nl0J7O0o9PL5K5O2K0qn1n7l4M5m5J3L8
-1243A1l6k7J9O8nj03J03J71n0j29N7o0k3j7K7m9K4K3N3j8r3P7l9o8K5NK4l0P7q6j9Q8j8o4
-1209h2P0j7K1K4p6R8J6j9n4j4m4N3k1Jl7R8J07k4q2p8K9M7Kn0K2%%l1N4m8k2K8J02j7j31
-1174g5J16L3J06r0j93O0j4J9p4N7PlJ9L0K0J2k4M1r4M9N3l9m8k8Q4Rl9M5j07P0K1k3k5l9
-1140f4N7K5m2L0l0k8P9M9P0o4qp0n3K6RK7j0o2j7K7N0J74P1j57q2lR6j5r4M1P3r5n5K1K2
-1105bM8K1jo3m0m0Q1K2m0l8K0R1Rj45J51k5m4r5R2J30j63J20p6nJ1n0rJ8L7n1J3RN6J40j1
-1070A71j12j26N3M5k0l4J05K0l7l1J8pl0J1J19k7j31M8K7mj4J6o1lM4o8OqRj4M6J7M1Lr2
-1035b0l3K9m9j4Q6J72J4o1j14l6K1l0J2OpJ14N2j55j2Q6m0K0j8JPm9k6Q6J5j39Q4R0p7r8
-1001h3K8M8K0l5P5q2lMQ0Q6N8j36o0m0K6K2l6M4N8k1J4l0k8o8M8J0n9P7K7M5Pq6j0O8q2J5
-965AQ6N8k9m5o2oRj2P3L9r6l8J1MJ6nq5N0K8K6j19O9Km5N7ol9J2L0k2rPn5J10j1K5Jn5J9
-926fj8J3NL5J0m3j1Q9o5l5J29o0j36J08K6p1o0R0N6o4j9O0NJj6o4M9O2n7n6k5K9K0k1J04
-891F4L9q1M2r5R7Po1p5J47O3n7j0n9oJj8K2n0k5JJ11J7L0l0l1j17L5K1k8O8M8j18l3N6PL2
-855A4J09j74O4o1J4rPQ5P9Qmq0k5l0l6KN1L4J2j13R6l0k5k2l7J11J32j06r1qk7Q4L7o7k1
-820b7k6K9L3jn3k8O3N3J5j10J2M8K7m0l4L4J7k9L8j6K0l7Kqp2L8O3O2l4j02k0M8O3K7n0p2
-784f7L6J30k3j7n0p5O7J5M1p6n0J9R0J7q4l8O8n1RN8K1o7k0J4lJ4mPl1PK0O2j1q4J4L3P2
-747F3n8m1N6q3L5n6N1PK3L5o3k0P8K0q2J0O3m0p8J47l6o3rJ00K5o2J1L6j20j5pO9M0M9p6
-712Il1M1o9Pl4L6J7k5j1j6Q2J4k9L4n6O5jm5J3n9J7R4M2j09LJ0opL0n5N0K9m0N7J8k0rn4
-674hlm3M5J07oN1q8p5J8l6l1K9K2lJ26n0o8J3K6K7j3p5l4N0O8L0n7O8m5j01M2m8N8l6P9j5
-638B4j0kk8K6l5l7R3N3j10K6l2N3r1M6J6pl9k8M2O2k9l8N0n2N0k4O9Q3q0n2K5j02J56K3j61
-603f0m0P9K1k9K2JL8N7m1Pm0o4M9n5P0J01j01k6n5Q1lRo0P3l4q0jJ16M5l6Pm5jJ21l9j32
-567d5N1KN5J9l4kM4l3k0q0RN2o8kml3P8Om6l6J02P4p4j3K4Q0r6o0p8Q1N5Q2n7J3M8j6k2Q
-529F4Lq1k7L9pNO9k4k3J20N4k07l3k3NMl9P0J2k1l2kk0L0OQ4L2k1j22P1J4m3J3N8o3j3RL8
-491aJ3mO7p7PM0m3p4O4ol1K0J18R0k1k22J3J6P6K1j10j0N5m1m6J13k7nj6L4j0q5J12k6m3
-456c9K0n4N7R0o9j04K7L8m6L4L9j7O2OM0k8j01m2O3Ok1q5M2R9J22n2k9K3k7p9m7J05j0j3
-422A0q2m6J07J7J39N9j03p0j3p1j5O2Kk0j5R4K0m9L3K0ok6o4k0K5l2K7O9k3j05L9L0J6L7
-388D6K8lk4q2K9J5p7J54k3p4lJ8M7k7lo4k1LO2M0k0k6K9k8O5K6j43L5mk8L7rP1r5J8KO1k4
-350HRJ01p4l5m8K8K3K8J0o2m7P3Q6m0p6k3M0L8m6J1%k5N0L0M8r5ll1pJ9j6j5M2LPm0n9R4
-312Fjj0K4n0P6J8J4pO9j20l0k3lJ0K7L7n5J6N6j00O6o7K3J16J2p0L3l4K8j4j07P0J7l1L6
-277C2j02J1P7MK0m4rk0M8n7N9JN8K7r7l7%J20j6j51Q0M9m6k0Q9l7L6l5l1O9L6J2q2p7k4L1
-241b6%N0J6n5n0lL5J23L4j39J2m5J4L8n6%O0nj3j0J3J2qKJ22Ql7p0j6J10m7j11K9J8j0J3
-205HJ01n9l6K6q4J1j8O0K5k9J3O3j3p8k4QO4J23Oj56j1j8O6Pn0l4K7k9O1J4m6qLo0J48J09
-169A90r4n6J6j19K7J4Ll9N4p2K8%R2J7qp5l1Jkj6K6j0O5p7J49k4o2M3r0N8j8m5M2L3m7m5
-133g2L6O3l8m2J98Oj03n6K3N3n6J6Mq2oK2Lj5j9J44j4L8l9n7n9Q0L4Mo2J29N4j62n4J5N1
-98C7l3K1R9n7p9P7Op3m9k0L4l3K0n5R1l6J4k6P1kM5N2q2RP7l7o3n5m2M9O1M7J6m9J49L0j37
-61G7p8l8L3p6P2N5k3l9n9oO9Q5j7J4o4K9q3l8N9N4Lj3n8N7J6q1KR7m2l9k7k6RJ8R2n4K1L5
-23C6m3K2O2r9Ql6N8N1l9o5K6J1j6r9N4M8M6j9Qk2Km8J0J4J00p0Nl7M8k8pJJ5M4Ok1m7%Q6
15F5Oo1L3k6k4l4j0NO0R0n6n9k2K5PM0r6
32e7
##PAGE=	F1=24232.232850016036537
##FIRST=	24596.97802734375,	7686.668670654296875,	-0.26668250560760498047
##DATATABLE=	(F2++(Y..Y)), PROFILE
-2014a5RLP5k3j15M6l5j2lL3O5O4l2J01J0j04ML9j14P2J7j5rq3k0M6pn5LM0J9oj9Pn6R2P7
-1977I9o7m4N5K4j16M5M3m8k9j8l9M9mMN1m2M2o3P3J0m2J3L6jk5J9o2L3J77n5n4J9j01J9K9
-1942C0k1k1P1P1r7kl3n2L8J9L2r3j8J09K9Rm5l7Rj3nM6O0o2J41m6j21n6k9L6P6o7o0L6R3
-1907B7O6p1J4k5r2P5R8r3J1N0o5K7n0%K0m0N3l5n0N3N4L2n9pJ1ok0O1M3o7K2M5l4q4P3n1
-1871a4j1R6l1p2L3o1N8k1k6L9N6nj27J7LJ0KN4K5no8Q2j07L5M7k8j0j4K7J33j45L3pnmK4
-1835A3O7o9j13L6L8NO6j8n5mj7Pk9L8JO7o8O0o2K19q2j21nqk4L0m0P5m8M1jn9N2m1M4Q4j6
-1798F3n9L6l3o2N3N9Pp9J5K02k1j81n1K5pM1qm6j6J06N4j13n5Q2Q6k6l2p0pk2N5k2OJ1K3
-1763A4oL7l3K1N2j6n1q0M7J5j9o0M4N8L1q8J03J59j54p9nOl2K7K0n5j8k0O9R3q2m4J19lj
-1728F9R4k7j39o6j4P6RK3l8m1L9j3%Q6k3P8J34k9j87n5L3rmRL7Mm6jL5m6m1nJ07J71l5p2
-1692A13m6k5Rl1n0J5M3l7N1K7j10J22Q8k8j33o2L8kPM0p1O2K3J0k3p9J5J6N8J1j01N2M2l9
-1658Eq0nJ05J01q6m3JM2k4K8n1j6k7j4k1J31P0M8l7j46j2K4k2j2JM8q1K6Q4J2j30L2J8P6
-1624D5J8Kj09O4o6J0N0m4k0OM9jo8J15j7n8j3k8N3K7o4O5p4K7P9M7m9M4r2L1j1j0l3O6l1
-1589A0K9Km6P0mp7N6L5N8m6n5p4qL0O6j4k0q8P2N8pl3o5L9l3KK3m1Q4J3op2R7O0j42m1K9
-1552c9L2P8n4q2J39l6p9R3K3N3m6q6o4L5j9JJ0j2N3Mk6PJ07jq1n6L5m5jlJ8L2mp0O4l4Q1
-1515B7j6p1L2j4K0R5N9p8n8n0J41L6j35q5Q7K2k9k8ONP6p4kJ3R7q9J63o0j06%K7jk0O2K8
-1480H0o8l1L8L6l2r8P9N9l0l6m7O2Ol0k2O2j5M0Q5o1r6j26J03J8J2j7k7K3k6N5K9p3J1Q2
-1446D5n2o7N1M4%n3k3l9O0N0n9N7M4j4n7j5Rl3j6PQ2J8l4K5J5N1L3P6n3m0o0K3N0o9o2j2
-1410a8L5Nnk1o7M6K9k7K4J51m3q1M7p6n8L1M9M0n1K9M4JJmj00m7J31O1L8J3q5j02k1J88j8
-1375A39r4j06P4k6M0Ro4k1Q0J15k3p6n7j2m0L8k0K5lJ23N4j27j1rN3k3q6KR5q0O3o5L3j7
-1341a7KL7k7l4K6l5MM1MLq1Q3m0M1K0q0k2L0O1K2n3L8J4M6j7j6O0q7m7J6moJ00m5r1J5j8
-1304e7L3Ll7O2O5j8Mrk8j2M7j6j1j4k1J1M2kq6L7O1J1j19J53jq2P0l5m9q5Q7n6Ol1J44l2
-1268C5q1R5K0j33j8j0O3L9l9LP3m5m5OQJ24J2Nj3n5j08P8n8N2K0m3k2j4Q8lj27J25J44o1
-1234A15p9Q3q4l3l4K5k4l5J2N5Qq8N7j7m9K9J3K6k6N0q8J6Q1k0q1J00j3l4L1l3J20J8k9n7
-1200A5n1j8L4j3nm8N4J21om6p1M2K9k2p1O1J2Nl2J9n7K3L0P7j5j38R2L6R4q6j39N4m8M1p2
-1165i9O5nq3Q8L8PPmN2r1K7P2p9m9JJ01j8o0K8r1J35lk5k7pN4J0n2Qk3j4Q7O8N0r6j3o4n8
-1127f3M6J9M8qo0j1J5J3J10N5j05o7lO9l0r4O7P0p2j5NL1P1Qk9n3k2l5L4Jl8J8L3O8k1j11
-1091e6J38m2l6o4K1J43j59J06n6K8%l8l4qP0j6J0l1R6J17j3j15j26N1M4j8k6J21K1n9l1L3
-1059G1J0k7k9J40j1j56L5Qj5j3L8m3K4K9p5plMk9R3k6K4L8p2q8M9m9qJ06J67op0j04j9Op
-1023a5NNj6Q9N2j34pP3o1j2J8M7j2o6j7R4Jj20Q8R2p6j13kO2M7k5M0r1M5K0L0O1N8j17n4
-988a1nL8j3l4N8M0k3km4j3m7L3J1j4N0JO3np7oN7p6K5R3L7n2j9m7l4m1l0J28Q9q3n9j3QJ1
-950fj5p3R1j2L4r5L2K5l8J9OK4j2rj9MK0p3J31jK2jp0mlRJ7N9Rn7m1R5n2n9J34k9j46Q4K7
-911B7o6m4Q3M7n4k2K9J1J2J2o0M4P6p2q0l3N8K4l7R3P3r9M0j09J19J4r0o9J62N1p5k8l2j5
-877a0K5j3kn7Lk1J29L4K0n3m4n9QJ4j2Q2K4j34J9L5J2J8J03j75N7n5N0m0J0N7O0K6J1q6r
-842B7j9l7lK2O4K8j22Q0l5j2j0m2P0Q5p0k9J2m3N5N7p3j2j2J9Jj8n1L1N9L0L5j20j2O7J9
-807D1n8k2N5J5n7K0J2J0k9L5j3p6m0L2J01k5o2K9JP5Ln3o0M5J50l3l9n3p6N3KN7p2m7M1Q0
-771D2j0j00K0K2o4MP1N1n6Lk1rj4M3J4p6M7pM3J5n8J2j9J15n7m7L5n3N6p6K6PK9L8r1L4O1
-734C0mn2k2O9k3q1J21qn6JJ16M2q5k2M6j12m1J4O5L6P9q6k8L8n9n5k7N9L4k7k3kR0Oq9K6
-698c0n4J00jm3L7k6JO5N0j02k3mJ1j7J1l4N3LpO4J0k4on5j2j6M9R0l5L8p6o4O3k3o0K6M4
-661ClJ37l8j08qRM0j1n6kL7L6K5l6O3n1r7P4n1J4l4J30lm6Mj9K4n6m2P3L0r1K7oP0r8M6q
-623b2Lml4KQ7n6MN1o0O2n4N7R0o3q0N2r3Q9N0j35n2J14L2m6j7KM6N4k0k3k2n6M8n2L5N6n6
-586a1Ll4K1QK0m7N7m4j5rP7N2k0J0o3j0Q1l2j02M8J1P1K0m3j3M7n4jm7MK2n3Ql1JN6K6n8
-548d4l4Q6O9n9k7N1Q8j09p8o4R1N9P8o3j1J8j8j0K4K5l7NK3l0l1M8k4K3J47kk42J7k6lj5
-513g5j2Q7Om5j6nnl4N3N1N5%j57M7K8kK7N2m9mj2Nk0K4P6n4l8O9l4r5O1%Jm0J42R5J0k03
-475a1n0L5P6J6j36L5O2m0q2J12k8M1n7PJ8o4P5k4l8K2k7K4Q2r0k5J0J5RK8J1k3O2qJ4n5q7
-439i1KK9J1K8q1M1N9J21k8Mk9l8n5m2J24k2l9n2m1J11JJ37O1j10o3j1p5j4N6j2J3l2R3K8
-405H4m0PJ1%k0m9k5J1k8K5N5no5K9%J3M5M0j3l7p3O5Rj26J37J9n7k9J6N4n0J9n3n6NR9K0
-368C7k8j9N4l3Q8J5j63J6K7p2O7nN8j26P8l3N0m2J0J24m7j3o0j7K2J8J7m7OO1N4l7p9mN9
-333C6J8p0j8JJ6K6P1M3j07J0j6l2J8lk1kJ9L7j7l0J2j9O2K2p2O2J1j2j1Q8q0q5j8P6j0qN8
-296E5p9K4P4j03N3q3L3J24O4o9j2n8L9K0j14N4J0q2P0p0KP4OK7k5k7m0M0n3P1j1J9Nm3l0
-261c5MJ12j8j46R8M6l2m6J09o5K9k1m8J14M4j1j10q7NK7J9J2L0l3n5oK3J22N3j20o1qkM0
-227a7m8N0Q2l0m4qLJ8l1K1J28qn1p1lJ23l0j56M0L5Nm3J28o2k0M7p9J8k9J0L8PJ1L2j1p4
-191a9j0J3R2J36j4j28kp8O3j5m9K2Ol4N7J3k8j4Mm2M8J17n5j8K8j50L8k9L3n3P5n5RL5N6
-156E2K0pr7j3J9k9l2L0%L7l4J14m0l2O5r1M4k8k1J0K9l6l0K2O3m0j3K03J9j31j03K1N9m4
-122a4L1L7o7k5J5j4k5qJ08j1O3n9n2k0M2P0j5o3J01N5r4n1k5N8pj2O6m6o6M7L3o0n2m9N4
-87e5kk8J0O2n3L8k5N4qM2O3p1J0O6n8o2k1n2K4N2P5L3q7J34L4j09p7k1M0p1J6O4K0m7m2p
-51e9J9R0OK7q1N6q5m4O6K5oop9Q9J3q5k4J50k1m8l0k4l0L0J07l7k4R6o1j8M9r8K1m4Q3N8
-15H1k1q6j5L7k1m0j4O3K6J0J2m4Mm0K3j1R5p4On1K5L4Jl2L1L8Rm3m8K5P3kn1L8rjo1j0NM6
24HO8l8o0JlnM8r6
32g7
##PAGE=	F1=24207.916504860855639
##FIRST=	24596.97802734375,	7686.668670654296875,	-0.35458087921142578125
##DATATABLE=	(F2++(Y..Y)), PROFILE
-2014b0K8mN1k1p7L8m5j2oJ3R0N7k5R2J1q6oK5r8P0%j8J7j02m0P0qp1mP6K1k1j3K0k4L3N5
-1977F6o7n1O5K2j06Q3N4m9k4o4k0M3rOM6l1L0m5L5L7qJ2J2k6j1L9o4N9J76q5o4J6q6M4Pl3
-1941Ij5N1Q7r8l4m0l1K9O2L4j01k6J00j2P1m4m2J2%k5L5O1m2J10m4r8o1j0K1J06o4p4K8O4
-1907A9M6p5J3k0p3P5Q0j12Q6P2q6K6m7o6K2L9L7l9n6J0M1N2m7Pj1qk1O8K3o3L5N4l3n6P3
-1872F5o2l6P3k3k9Nn4O6j7n9M9N6j9r5K1l1J6MN6L4j9p0R6q7pP5k5lol5J37j04KpkkL8Q8
-1834H9m8j08K0L7J0N1n7m7M8k6J3k9RoQ4r8N1k8K23r4j46nJ1nK9l9O6j5k1onK7j0M2Q8om3
-1797E6J5l7o7L5M8J2o5jJ77kj58p5K0nL4k5j2LR6M0r9q1M8R9%k0p0l1K7Plj9K8M0k3M0mp
-1759B1J5Oj4q3K1K7k0o5M0O3J7p8J24J89j41j18J7%o9M8Jr1M6j4N2Q8j04j3J07OjP7m0j33
-1725a9o9L5P7kRm3l7MJ5JN7j3N3J27Qj67m9L3m1qK0O1J7k5rj5l1l7j6J10J49m2o4l0k6J8
-1689E1on2l9K2J1O8L5r6J00O6k2j15p5M2j1L0N4p9J4K6K2j9o5J2JO0J9r5N9k6l6m6nR5J00
-1654A00o3j4l0M2J7K4r2jl8j7mQ9P6L7k0j41NJ9Qjn0O0p8K9Q7j4p7Mj6P8N1M3j03K4o7nK4
-1617a4kj0nJ5j5k1J28k4q3j0m2O3M7q6P3p8N4N8K9m7M6n7L0n4Pm3P2J3J3l0m9R4j4j15R9
-1582D2O5M6m6o2p0l4L6N1k1j1m9P0M4Om0p1L8k6lL5k7O5rKn4O2O8j24m6K2K9P5p2n0J21n5
-1546Gm2O7J9O5m0r1m8K7k3KPKO3J0n8J7J19mr8o0QK1K2m6lM0K5m8J2k7N5pm4QMO0Q6J7q0
-1507D4l6q9J46L9j30p6Q9J2k3%J1j7M6p0L6J0J09r6J36m7j23J7L3kqL7km6k1M2K3l5m0N8
-1473B7K0k7j2rK8k7l5nP7j6L1R5o0p8j09O7K2Lj8k3N1k6K1K1n0MO0l0n8K9L5jm3kn8N1L4
-1436a1l6Q5J5j0l7n7L3J7ro7P7J0m7M4J7M2L1Q2n0m2n3K4N6n6n7oK2mk1l7L1%Kj1nJ53n9
-1399F6p5O3q2J4K3J0J6k1L0L2lL0J7j07r8J14O1K8Mp4o6k8K00J8j29p7P5o4M2M9p0m0Q0R5
-1365A33j3n4o4n0k9M9K7qj5J27N1j57kRP1m1q4NO7m8O8n8M3m2l6N0lj8rj6k7O4K1ro7Q2j9
-1328bL9J3r7l0L4N3nk7P4Pj6Jk1M6r0J1Qj3K5Q1p8n6L4%oJk5M6M6j5J5j5l5RK1rQk6k0J3
-1288aL7pj04J20J2j8q3J04l0o8P7J3j7j20Q3l3m3j1J29k4q0P6L2j05m8j6Q7P7l1l0Q6k1q9
-1255d6Ll4J81nJ4K5m7j69R3o1R0nn4j6m1J06nj36J36J05o5jQ4j10m2m2J1K0n8nK2K9p6N2
-1221d7K4n8L4J9J5l0L3p4L7O5j9p2R9jr1L4K9J31Ml7n3q3J4K0j0j5k6j8J24Lol0J9Nl5o9
-1185f5P9K3Nk8ro0M4M0M3k3r4M3K8Q2p4p4M1m4L4n2M6J7p4M6L7pQLN8o8k1R2j07l2K3J00
-1149F0l9p2J7k2J33k4j6k0%M9pn9lk0mQ9P8L3j03k7o2n9P3K4N9j0n5oRj6M4K3n2m0J1K2m8
-1112d0n6N7O1k7J1nK5Q3km7k9Qm3qk5k7O2L5M6m1n6R7n1k7Jn1J26j13N0l8N8ok8n0l3Q0K1
-1075A8J1m8J01R3j1j09j17N2L3j0l0J34K2p6k3N0L0k0o4J27kj53K5k1l9j2P3qK7J0n5nk5
-1042b2Mn2J37l7j9O3m0j08M1n1J2J18J54l2p5r3onPMRJL8N0r8l2O6n1j6M4M5l3o4J1P3jr1
-1005d9N5Q7p3r2j6M6P1rj0r3J06K0j2L4N5r7m8K7M6l4l6O5K3j7k2n1Jk1J4J2K2K9k6P3k0
-970F0o3ML8o2L3Q7J1p1J2k4n8m3K0Q9J08o7o9m4OLj9l1Q9l6L2n7jL4k1j5J9O7k4n0j9K6J6
-933b0n1J31%J6jp2m2J4QK0P7J6o1p7J02l7p3J13Lj26M6J4n8j4P4K4l7k1J3J0K7N3m4ON9o5
-897B7q6k7O3J6m8Q0J00q9J4j23J69J5j08m2J24N1r6m4J0k9L7j2k8n6L8k1J09N0Oo6o0mrJ9
-863b0rQ3Pj43O5J3J8nQ4j61O2l6N7n9K4K3L2M2K5q5Kkl2Lj3Q2L9j17M4l3J1jm9L2M0n1L1
-826CL6m5J4O7n8j4OJ4l1m3j3O2M7nM4j14l1R5J8o6j6O5Lq0lN0jj1M1j7p3pP0j2l9M4K8n7
-788b9Q7k7n1l6N9J53m8n8m8o7K3j1P0n1k5L5O3j6p1L6j4m0J0J3O8n0M5l4l4l5P3J0n7K4j3
-753d6K6K8l4J9n5J26n4m7LNO5q7plL3L8j01R9J6l3qPJ7rn8N4K6l5J3J13N2j00o0O0j07m0
-717h4L4M5L2J02r0k6L9m4q5qL8M7l0k6PR5kr2nNM9j0k7N9JlJ5N1q5l7l8M9k1qqM6l6L3O3
-678D5ql2km3oK1L3N1n3L9m3o0Q4lq4J5O0j4J38j2j30k0JM0j9l1K9J8jJ6lN1n9q0R8m5l8q
-640e5J67pq7K0lK1p2m1N0Mp0L9L4N7j05M5k4LL8l6l7J02q4N8L9n3P1q4K8R3m4r9P2p5J3O6
-604D4r8n3J48L6n6o4J5M8L4J2j5on3K1n1qK4qL2km2J1L2m7M9m0L8k0K9O2nQp7rL8k7p3L4
-566c9L0O9K7l1k0L4p6L1l0J0Mm5J4o8M3L3N1o7l2O2N6l2k4N2Q2j22q3k7Q3M7N9o5j2j5k7
-531b8%M9M9J6K9Nn1o6K3j7O1J60n0k54M9k3ok8J9Q6J1l7k4k0Ql6M8J3P9J2j26pJ7L3L6L9
-495F9k8J6l4m0m4M4Q3k7p7P9l7n3M7QJm2J00R4L9j70p4K7P5J4j29M1O6l9r9Q7j2P0p6j9K5
-460a5l9M6l2k8N6jm5O6j00N6j0ML6L2j5j9O0k8pp4k0M6k6KN8o5M0nJ17j4N6o6n7l5l6J38
-424G6l6o3k8m4J05nJ38O1j04n7pq2rM8j4L2l9Q8K5j6j6j5Jk3m4k4MOJ0L9Nk7K4k8J1N5N0
-387I7k9m1n0Q1Kj23P9M4m6m8J8O1p5L7l0o2LJ04Jl6MO1k6J06nj71LN3p2M9LL9q7N7l6K2n8
-350g1M6J18k9lo2n8K3RJ7k3M8N0J2j8q0PO7lp3m0nM3K2R2K7j09L0Po4J2J7j7n9L8O4Rj7n1
-312b4m3J45%r8M7J2l1k0P6k1m4l5R8k5n4Q1j05L8P0p9L8q4K1J21J03o1n0p0M3N8j07K2J7
-279C9j15O9l1J5N3JL1j0m4n2L3l9Q5l5j8J0Ll7MR8k5j10R5L3j7n5J20r4K1ko5J50M7j8j11
-244B9o0OJ1J6l3M6j0m8jRR3O7p6q3rl5Q4nK6Q5n3o7j3KK6m5L3J13k4m4p2%J29j4j42kM4L1
-206A4p8J46o1rN8p5J6l7l4M5M7J0Ojp1MRJ15J41l6q8lj27N0l5l3P5k1l3M8K1kk5ok3j8J06
-169I5l5K5M1j66M1n4N1q1R3l9OO0J9QKq9%K0o7K8K9m6L3oQ5o6%P4q6K9l4K5l0Ok9ML1K1l1
-130c3MK05K9j45j50MP6j0K4O1n8l8Ll0Qk3O8OP0o9m4J7J0Q7k8o2N2N5ql8o3O2J4m2L4l1n9
-93d2J5M7n0j7k6%K4pK9Oo4N5k1L9j4L6P3n3J3N4q3o2J0l4pK4J02M2j05J12L1q2p5J4L1n0
-57c5k0L9O2m7k6ol9Q7M1K3r1P6p3l2O2rj5Lq6J07Op5%J42nn9l1j0l9KJ13j2n7J50q2o2L2
-20C4r6M8m1Q5O3kj03n4N4J6Qp6M9J1L5Rm9J0l9L1m5Q6o2Km8J4Q9qo4M7K9J1m0m0K3M1ql5
17a5M4OK1p8Mj6L6M3j9o3K8l8pN2j00
32a02
##PAGE=	F1=24183.600159705674741
##FIRST=	24596.97802734375,	7686.668670654296875,	-0.2040449976921081543
##DATATABLE=	(F2++(Y..Y)), PROFILE
-2014a1K8j6K0j3k3L1o2j2o%J02M9j4Q4Rp2j9J2q1N8j6k0N0q9p6Q6mp7OQ7J0k8j0L1NlJ0n8
-1976c2n6P1J2q1J05P4l7k7q9L1pj8OL1k1J9k8KO0J6K2j4m5%N8o2P7J66j04p5J2n4N5j6m9
-1941Bj5M2J03r5o7m3MJ1J01L1j04j5O3n2J30m9m7K9Pm9K8N5k2Q2m8o7o3K0K4J01o0q5J9K9
-1907@K8o7J0j4l5M9O1j02J42P7r8K9l5j31K0J00K3l3o2k7J8P9l2J7l7jk0O1Jo1N5N5l7k3
-1873A0P4o1n1P1pl1j8m6N7np1M5N7k5m8J5m8nPN9L5m1o1J19o4m0P5j5J1Kr2J17o1k1j2Mp
-1836g2N1J10k4j10J5L3K5M4r9m4Q6k1J0k7nk7R4p7JKK13j05j63KM8J0J6j4K9K2n1l7L4J0
-1802b1J4M0Q7Pk5lm7o2K4L0J3m4k3J33K6j21q5j0J1K0j1j1PR0K7p4m9J9M3K7kq1k1P0l4o
-1766d2l2M2K7l2L6K4j9k4L0K0q2JK9pl1jN9lo2J39J95j18j33K6mr1O0po6M4jL1J00p7l4O0
-1730E7K0LN7n4j25m7O2P0onm1k2o1N6jL9kL4J03L2j28m0K3o1J7rP9K9Jmp5k1k7j9J08J25
-1694A67m9n2j8l0J2K0m6p2KN5O9M1q8O8M3j1q8n6O0k9L4N1q6M%K2j6l9L9k0L3K4p9P4q3n7
-1658a01J0K6M8R1l4J4p8L6N2K0j20K3n1j2L6J8O9K4jj14rK8M5Rq7O1o8K6P6l2j6j8n3P2Q2
-1623G2Q2q5j7o0l2RM3qk6k9l3Q8J04m4j02Jn4O0N9p3M8o9Q1L2J1m2M3j9J0q8M3l3M6N1Ln1
-1587B1n7J08j6q9P4R7L7n3o9n1l3pL8k8Nj4N7L4K5m6o9L8k4oM3kM9k7jm7K2O3q9j9PJP2p6
-1549c2oQ2o1j7L9PP2k0q7l6K3l4QRJ0N6J2p6L6J09rr5l4K1K9J7p4MK9M0l2lk4NKqj7K8R0
-1510F3Q3j8q8k6p6J05N2j12n9O1Qj6mK5j0K8p6O0J2J02r5J09n3j28M9K8pJJ2l0j6j2M6J7
-1476C5m0J3K8j7k5K5J9km2m4JQ2j0K1J02n9n9p2K9OJj9j8O5k5RNl0J3M0j4n6pL1Nl4J8n7
-1438h2K6L0L4O2l3k1j4n3N7L7jp9LK0o6O2K1M9K8P1n3l9m6J2N6l2l4jkj5k8l5R1j6l8K7m0
-1401d2J25o1p0P1q1Q1K8k6j9K0J9K0lM5L7r7p5J9N3K0ro3l1j1J96M3j55k9N6r9M0P7p3n6
-1367e0P7P0mk1l4o1m6M8N3l5k0J17L9j73LL0Q8o3o1nM3OM7n2M5n6n5M2J0J0l6J1n8P3K7k1
-1331a2l4P1lM7Nj07m9L8M4l5J2R3K2p4Kk0M5j15P5Nj2M0N3j02j5M1J1k7j1k4L2L7j3K9k0
-1296B9m7M0j5oK6l6j5K4K8mj31J65pm4m1L4n1l3P1N9Mj14N3qo9N0L3j5o1M7M6m7l9k6N7J01
-1260E8j4o2R1Nj16J3q9K28k9J7N6l7j65M9m0J07k8o4j4o2J26j1j28J28O2m1Q0O7j40n4l6
-1229d3j5P0l5j5l6L7m3L2M8p7N5K1nl8J9n0L9M9j3n6P9J8j03K0O0J37j7l8m3j06N2Ok3k6
-1195d0Ql5R7mK0Oj5k3l4n4R2K9Lk1k8n2L3N4Kl7k8NJ3O7n7j7K7k6K4m4K8L5n1NL6j8J5j3
-1157BN7l0p9J07j18J6J3R0n3q0K4K7J23l7nj1oM3k0o3Lj6qQ2P5L0q5m1p2n6R2K6N7j0n0m
-1121B3J1k9kK0l0k9N7J6n6l7l0M5L5K8rlQ5pn5NL7n9l7m7J5O4K6L9m2j9M6n1j2O0p7O3o6
-1084b2Nk7P4mj7n2k8L7O4J2m6P8P8j0j03r5N1J7%m4J40K2q6nO7M9j4q6Q2lj18J2n0p4oJ11
-1048IK9J1rj6Ln4J5n1J31k4o8Q0nj09K2m9J9J32J45n4p5q2j1mOOK4J9j0M5n5p6O6jJ4J7J4
-1011E4n4l3L6L8Po5NP3o5l3k9QR0J1o9p0J52Rm5NM9p5l8M2N0l6l8O8Rj2m6m9J2lPJ5M4Qm5
-972a3P7l6m9K3J0m4M1P3j7q0M4mp0J9K8M3R5n3o6p5koj4RP2l9J9k3j1J9kl4L0Q5k8p7j4M2
-934b8oPJ14mJ3oo3p1J1QJ7Q4L2n6j07J03k5n9O1K9r8J4j5k2J6N1%k1j7QPM8R2l2m3K3l9q0
-896e4j6N3Lm9N8J20n5k6j19K11Nr6k9O4O4j17m7M0m1M2j6n7KM3k5O8O0j0o4o7L0j2K1j5R0
-861E9nj48R4oL0l5N4j35P4k3M8n8M7okN7L3q3NJ3j6J0m0Q3M4r8Mk9L5Qo0J7L7r4Q0N8l8k6
-823a2O0k5k1K1J8n9p2N7N6L2l7K9r7l8J25K1n6j5N5j4p3j6O5j2%K9j9o7L4J12q3q4J39K7
-789H0j10R4o1k8j0O9J39o2p8l3m6j2k8P6j0k6L0M7j3k9L6l0qJ8m4O0o0P7k7n9RL0Lk1j5q
-753e0J6L6j5J9j7O0m1l2n2P4P1r1m5j5L6M0o7J14l2o2M2N4l4j1j6j6L8kJ7R6N4j05j00O9
-719C3r8j2N2J3K6J15q9k5M8k6o3k7RN2m0k0J3Q4j0m8oJ6Nl7LO8J6kl6L9n1j1j00P7k4j0K3
-682d3K3n6N4M9k8m3J5k5MM7J9jm1N9j4n3N4K3j02jP0l0J19L2j30j3J1Ql4kM6Ml7ML3L5o8
-645a2m2J03l7q1L3J76k1j21M1J6K1q2l5M1j4l9L9M5L7j04M6l4jP7m3o0J03j00J00J9m6P8
-613A03j05JQ7k4j08Q4m6p3P7n5l4J61L4n5j11N1M0mM1J4%n1j3n2l8O0j3L1K6k4k6K1m6M2
-579el0O3k4pO2J1%r1mNk4l3MM9N2M5rj9J2r9P6l7K4J1m0Nr3O2K1P5p7l6M1M0Kj3L2O9j33
-540a3n3j2O3K7L0o2Qm2l2mQ2P1O7M6j5p1r4kkQ3J56q3k40N8j3j2k3M3P7J6j3m0m1Qk0L6j7
-503c3R7K1q5k2j3M1L7K2oM1n1q2k8K4Q6or5P0n2K6M4pj3k1L6Q9O0j25p0QP7Pj17L3O7m0q7
-466f7L7K0P6p5k7Ok1L2m5rR6J5q1J0l2N2k5NK9M8l8qN8n5j6m5K8O7l8k3N3m8L5p0J08j1J12
-429A53p9p3j6l1J35m9p5j1m6P5OJ31N3q2m0j0r0jM0j0M2k7O1J2J7k5m5Kl2n2k2J3M9j5K7
-394a5J6jJ4n9QP5O1m7l4k4P8lj10K7O1m4o7K2P2q3L4pl4j2Q5rm3L4N0qJ19k5j70qP3o4K7
-357a1OJ8n5L0lk0m7O9R1j7Kn7p0K4kkJ3P1L3l1Qp9J3O8j8o3m4lK9M4Q8Kj02N4L5r1kL8j5
-318Dn7RP6L1rq9k5J70k5j19L3J5k8j8K1L2J6m0R6k9j05R7j24N2N2l1K2q6J1R8J23m8o9p0
-284a4M2R2q8k1L1p5j4RK6L5nL2On3n9J8JQ0o8j4M6pn0oP7k1n0P0J3ln6J26j08MJ7p6J69M6
-246A52j2r1l3qmLp0O5J3k9%kM1P3k5n8l2l3R3J2PQ0o9q6k4K6K2m6L2P7l6j8o9oJ26mr0l7
-208f0J2N7p8J41o0jO3p4J5m3n3K5Q7Nj0K4p1POJ25J36n8m4qj58L0m4KR9m9j8L0M2K2m0k5
-172C4j0k5Q3m5N7N2j60N1n2K4r3Q6k5J3P9j2j7J8n7JJ5n8O0J1r4O1JP4j01J4P6p1J3l9O7
-137C1n3k9k7M9L4l5nJ0K04L0j48j43K0K9K7MO6n4n0j0k8O3o5L5M4N4o7k6K8jP9m1m7j0N3
-102B1Q0j5r6N6K8o2J2k1n2j2N5m3L0j6n1M2L3J6m4j2OpK6j2J9Q2k9J8L9j05m8K1j9kk4J19
-66C3N1r9P5K2o7p4O0J3k3k0j8R7m2j7lo9O7O5Oq8Q7n3j4N5m5k2J5n4P8Qp1K3J30Mo5k7Om2
-28a8k6J03J6o5J83j01j08J5r1Q3l5P4O4J3j12m9K6O8L5j12K2lN3Lk9J6n8L8q3P8l7j1j5M1
5b2Q3k3q1N1J8Rj8j9Onj8j9N2K2L3p7J5l7K4K3lo8N5n9pM2j03
32a26
##PAGE=	F1=24159.283814550493844
##FIRST=	24596.97802734375,	7686.668670654296875,	0.37967571616172790527
##DATATABLE=	(F2++(Y..Y)), PROFILE
-2014B1%l7j4OK7K7q1kmj1J05M1pP9Lo4k9%n8M3l7k0Q5n2p7M2Pp6K9P4jk9qL8K7j8l8l3m7
-1975h9M8j0m6J17R7k0l7r5O9m0l9NJ1rNj3k4P0L3M2l4o0RO7n8Q9J51j12q5J0j5N3k9o7k5
-1940c1M5J11q5q4m9M5J6R6K3r8j1K0p5J74o2n0N5J1p2L1M2pN9o1l3n5M6L8Q0n8r0MpJ9m5
-1905e8KJ0j4J4N1k3J23O1j04L7k2j42JJ19Ok0o6n1j0J10j3J4n4Pk0M2j6n5Q0M3m3LO9n0m9
-1870a8Q1J2n3l8m9M3J4n2K0N3k0j7Nn6j9J0O2L1o8MR8m8j6QoL3J4p4K8k5m3j6K9k3M5J28
-1834G7Nj15PL0M9L6j17m0Q9rPk5rn1R3m9l8K7J91j18j53K4N9K2rJ5jN7m7n7J7ML2M5P5J9
-1798A42lk0o1n3J7J3J4j5n2P5N9p1p7m6K4K4K7n9JQ4J0m0j7K2m3N0J4p9J4P5n2k6j6K6ol2
-1762g7M0M3k0n0M4M4o9QkPQl1M0j5n5J50J76r3j26K7qr0N6nm0K8J7J8J24k9q7LM0NL5o7j15
-1725f6j9O4O6lj3l0Jk9j8pM0ML7O3L2p5k7Mm9M3p1Q6L7L2J0j32j8j3j2R7J03m9m4j2l1qL7
-1688C0k5p3%O4N0M5p7K8K2jn5j2P3m9L1L8r1L6m0Lj8j0P2l3qK0n7R4p1q7K6M1QP1j3M6r0
-1651a2rP5J5j33N2o3MO9m5M5J7J3p6m2O0O3J9r6L9n3J9N6l4K5l0o2M4J06J18o3o0n4n4J8
-1617b9P4j3n1p5QJ60O1p0j08J3n3L9O5m6J1m2R5Qol5M0Pj9r0P1k3J2P7Kn8p0J10qn4L0J25
-1581A58L2o4p3k3k8o6M7k8J0QL4L1M3m9o8M9l0rN0J9L5l3j2m3k4N2m7K3ll9O5m6J3L9n7M
-1545c0K2j9O9Op3l3K5m7J0L1RK7Qp9O1P8j3p9OL9J1Mq2J3K0L6j4Lk1k9pK3l4M6J06P9l9r3
-1507D0k8n3N7O7p3m0RPLl4L8PK6q3O9J6Q1r0R6p2r7O8J2k3Qnn5K1nM6J6m7N6mm1l2N8M1k1
-1468C9m0n2%P2%J4J04n9m6l8Kj4jj8LN4k8J4nrK6L1lo4m4K4J3k4L1o0K0N3Q1J9q3m0Mj2O9
-1429C3M1Jp4p0N6r4O6L9P1J2M5o2k9m0j5N7Lj2Ll0k5k1j7J04j7o7O6l9O7n2q1P0n8J24L7
-1394I2n2o3N7PJ1kM5N8q1n6m9K9K2k3o0oK6J76N3j67K2L3j24M0P7o7o6P1M4LJ3Kn7o3M2O5
-1358E2n5j5R8K1j63qM9R8q1k3l0L2M8K6m5M4o1m7K1pM1l3K3m9M1K8m3J8N4LN5kj09o9M2M3
-1322cn9M7R0M1j00j6j8O6j27R9Pj0M1K3j15K2M3Rl6j6l3J9M3j3M9k9n3O4n9oM1m5LN2Qjj50
-1285a22J48kl9rm5jMMR9J1j00L3On4Q4p0j4k1OO4Pj0k8J3J02Kp8Q4L3j29Op2K10n4J3Q0k7
-1248A34j38okJ00m6o1k0o4J34j9j13J06K1J3J36N1j65p1k7m5J12j9k9l3K6l3J6N3r1R0K2
-1217C2k7l4Om3L5L5ol6M4L8p8J9L8J34l7l2k7j17R0on6l3M5j9Q5j9J3K4m7n2j2j7Q2L0mj1
-1181C7l7l6oO7l9n4M6opM6l8K7QqK4m7J4L5l5nM0k6K3m7N5J4j04Q1j06P4j1P2n8o2kO0J18
-1144A07m5Rnj6L8k6o9L0j4k2O4N9L9n5m3p7m2P6K2N1nn0oK2k8qO7n2n5J07N2o5o2r1OQ4L6
-1107C3pm6P2pn1M1N9p4n2n6O9L8LN5k6j4mm3MJ01q1ql2j3k2P1MNn4Rm5J07J5l5N0P2j9j00
-1069A9o3N0nJ0o3J35K2q7J5Q3O5j1j00K5j4n6po4j0KM1M9j5k2L0J0p4L1l3Q5Kj06Q5K8j03
-1034d6Km3J3J45J45o4p4o4m3J3m%N1L2m6M0j8j27P7N4L5k2k0o3J0N4%K0m5m1M6m7L5n8j7
-999g0J04K8j26jJ50qp1k0M2n6k1L9M8k2l6P0%j5p1k2LOJ3J7N3j2n7P9m3m3M5k1k7M9N6m1
-963A9q2P2J3o6N3L6K4O7m5o0r2%j7JK9M1k6Rlj4pK0m3M1P5k4q3mM2l4P8Q7pJ5j7m5p3k2P
-924c5NQ5N2m0j16P8j5k6J0L5o7Jl7L8QJ8j4pk1ROP5J22k5r0k2no3j3L8qk1OJ34po3p9K03
-886A49j1o8k5KR0j30l6L8n2M8k5q0Q8L6m4K4O0k4m4n4K9%J1j1J02j9j43R1j8N0n8Ro1M2j6
-851e0L2k9N9k3k8O5K7p9%K5RJ3n8O7M2o6k7k6N3J6p1L3O7j06K8Q2l0o1M6J0k1K0L4p8l7N2
-815a0M5K0m5j3q6K2R8K8l6j8L3l0l2lL1k2kJ3j9n8O6J42j01j24J87K9j46R2r1K0JP4J10o9
-781A06r6j3j7l1l7N2L2l7K9L5qLL9m2J2K4n8M5p6P0nq3M6qlJ7m9kJ9M0mJ2K2qj0k1l7O1Q0
-742I9r1q1j9M7L5l5J02o4o4O3R0n7k6J8k6mM0J2O6N0j02j27P4n6oO6k1J7J14q4k8O5om2n0
-707c1PM2o1j2K1N6j7JROmn2J6O1K1%o7J1mL1r2J3k9LM2Lj4K1K3m7n5P5k5pO8Rn1J5O9om7
-666BmM8j05k2Q1l8O2Q9j05j3K1j6m2J8M6no3oO4J6p8J1R2l0r7N5J71m1j42O1L7K3q6l2M1
-631A3j7l7M3M6K0r1M9m2nJ03n4o3R2q6J07lm5P3j14qP4pj06R4nq1Jqj9J56K9m2j41Q8K9m5
-595bN7L9jm2m3n4l0J09m0lN0J5m9om0K9k1O2j3l2M9K9qj04Nk3j3J4l6O6K2O6J2qrj12J10
-558D5n7M0K8l2%q4L5K2Q6q3n1K7K8L1lMN9j34Jk4K8Qnn3L7m6K3K4J5Q3J10N7l6r1j12k2J7
-521b5Q5J38j00j86L6%k6J2N1O1J7J3n2o3nnL0l0J00L1m8k6l0L4L0MJ1O1n6j08K6k7P5Mr0
-486e8N7q4J19M3m5k1kj2Q4P3q3n3rQ5qj16K8O1m2n7j3N3O8o5l1j7j2L9n3J0J16K6q1n3K0
-451c3L1l3J7qP2n2NN1p4k6J1L8R7l4m7L2l4K6j30R9j4J53p2p2Nl0J13n6p0Nl5LK9J11L5n1
-415F2nj9r0MK9mN5mQjN0k5o3J4k7n8J9K5J5l2J5L6%mr0NJ00P4o3j1pO3pr0j6Q4m0p1L6N7
-375B4n1k1J1Ml9N8lm4N9K8J9J21l9j60k4R1n8J5%%m3MN3n7j9N8O3mPm6m9J8qm5O4O7J1o5
-337@K6p4J9O6k0n8l4J6j2P6O2k4q7P5O7j08k3M9j4k7l2P1M7kj00RJ50l7j22K0J6j0Pl6K4
-302b0O4l2Q9j9j19O5j27N9L4L1Kq8K2M0J18k9o3o9N1J13o6o5M6l4o9K0J6L0oL0L0l9o6ML6
-267a1N2j01N8M5m8m2j6K9J6nM1j1Qn7J29j02k2L5n1J40M3%o3j2k4k3j2n4N8K8rjj6j4O8J9
-231G5k5m5j9Q1J7mP4p5r7m2O8Pl6J6K7l5J4n7j9J18nl9k0l7O1n2J03n6LO6p2K0m0j7j8P8
-195A8roN5p0jNJ22J17p6Lj4j70Rl8M2Q8p2J2OO9M0n8m7j1mP9o9O7O2j37P1n4j7o9M3j1K4
-158aQ7l7m5L9j6mJ5m0P4j5j24R3KP5j25rQ3m8nm2R6o2o0j0P9M3r2J0J2J98K1j44r2M2nL2
-122B5k2N1n2n7OK5M8j00K7N6K9n4rJ8PN2n6k2m4L5J50J5j22L2L6o9Oj8m2k2N9k0M4j2q0M9
-86c1N4j2p7N5o0K3J4KrQ2kK4K1j20ojqK3k1P0O7q4L3Po7o8J03r%j3n5J14l3k1Jn4M8M8j9
-47A9o3Q5l2lM7p3k5L2k4L4K3p6M0J16No0j7K3m9l7P5L8m6J91j17j51jl9P7l2O0N7K7j09k6
-12c1j4J09M6j16nj9O0NOJ0q3M1r3M9pl0K5O6O7l6p7L3OkJ2RMn1m6lO1L8L7o3J7m5PJ3Mp1
27f7P8l6k2Kl5
32h0
##PAGE=	F1=24134.967469395312946
##FIRST=	24596.97802734375,	7686.668670654296875,	1.2168344259262084961
##DATATABLE=	(F2++(Y..Y)), PROFILE
-2014F8m3p0m2L6N7K0q3J1lj9R9L3pP6no5l1ok7L0o4k6J22j3o5k0K0o1M7M9ok6rL8L7j5o5
-1977b8Jk9J2m2j2J23J13rn0r8J05o0o2Mkjj5Kj8M1M6O8m8o6J7O0n4R3J35j04r6J1J1M9k4
-1942G3p8m4N5J02o9o6o6O9K4P9J0q7j1k8m0J62p4n3Q0K6j04M8K7KM2q5jl7O1N9N7n7r0k3
-1908c7k4Mrj0M0pMN7K6Q6K6j04M5rj30kJ03j8Jo3n9NR4J0oo0J0k1J5pj1O3J9n0J7N5l2l7
-1870a6Q3L4o3n0n5J8L2k3KL9rkj5n4j4J6O3K6q7O3P0l9J3p0RN6K4o3Lk3n8J9K6j2k7J39L4
-1833H9j13j5L0P9J6j04l1N7J0J0k4j1n7P1l3m5M3J63j31q9J2M7L5m3M1j9Q3l0o8j8NN1N2
-1800F3N3K8K5l8q2l8J5jJ8J5q3J1R1j5o8l7RK9M5q8nO1j1qJ7J8j14P6J4l3J6O6o1m5J9j0
-1764d8m4J2N8J5j7j8LN2m9L6m1mM5m1K2Lq5J57J39p5j01K1j5p4M8Kj7RL2J8J46J1j36m5N9
-1729G8JJ6p5r8PL4O6Rj7j4L2Nr1j2L8JN5L4Mk1j0j8j7N0j29P3M3N8L3j75k5OMP6Q5m1m3j5
-1691Gk0l2L4Rn0jN2K0M6o4lPlj9L8P3n8K5J9r1P5n8j6l1RR6l5m8Rm2J17l1q8nM7j7L7LP8
-1652H9n0p2O3J4r3L6o6J8J00n9j8K2J3m6k3O8L5K9q0jl4J3L4k0M0l5l8QJ04J48l5j06n2o4
-1618e8M0Q8j8p2j00J12J44J1r2r8K0m7J8O0j5k9KR2j2j8k8L9J7n1m6O4k0j2Q7J0n4p7R5N
-1584E7l3rJ41L2p1p4Qk3q3N4k2j1J3J0L2N1m9o2O3m0j0N1L2K6l5k2l6o9N5k9P1j2o0N0Nk
-1548aKm9L3Rm4N9K5n5l1K1n6RO6Jj2pk9M9L1j8n0M3M7j6ro3J0K1K5MJ1j6l2l6M7m1N0J15
-1510A13O9m9r1l8k9QP6j9j8m4kK7o1L4K5L1r3P3J9M8p7J07q7m0N7j0m7J5ko2L5lM3J8n3Q0
-1474E3k6m6n1P2O0k3l7n0J3L5J3RR8n7m6j2j1l2jqL7K9m5J9jJ2L8L0J0p7n7QQj2L2o7L7P6
-1436C0R5k5j19o2K8L4P0L7oo6r0R1q2J3P0Q6j7J3p2j0l4n2Q2K4oOn1k9%j3R2j0q0R1j4K7
-1400E1m2q6L6j0J33M6o8j09Q5jJkL7P7o8m1o3k8M7l0m7j8O6J47M2j61O9Rj36M9M5n6m0M2
-1366b4K3JM2L1m6o9L5O1o5JP7J0j21k8M3R6r3J6m5J9O9Nk6M0n9l0K4o0N7oK6m3J5L4p8Q0
-1330A2L3nO2j1j00p7M3M5n2M8P2N2r7m3j4J00j06P1Rj0L3lj14M8M2ol3j3m8J9N7j4O8m3m9
-1295b4P1j05j2N4m9L5Q7j9pj21N6J0KJ2o3P3j7m4Q9Mq8L5Nk5J12j07p4L4j1N1M4J6k5j4P9
-1260F4J2p6O2O3j28j6l4J77p6RR4k0j06n2L5P9m9n1k6m9J25k6r6P3j5P4J62M8j72q5k9o1
-1228i0J26j0m5j1K4l5jN1r2J27K5m4k1pn3K7K4Jj3kN5n4L7j0J27m6k4j2j10J13j5r7k5P6
-1194dj4J04k7k3K7o0r3N7PN8K8k0ll7j5n7P6p2jM0Rk2K1k9O0j0jL2n1KJ8l2J4M9k9K5p9O3
-1156A1M1o6nm8R6k4M7n6k3n8P5J10m5K3lk8L8k1p1N5j2l9L6L7N3l0l2o1m2M3J7N0Mn3j1L5
-1120D3j8kJ12o8r3J39Q1p4q4q0K5K8L0jq5M1Lm5P4O8q5n1l4R2Rk8Q9j2l1m0l0J6J24p4p2
-1085c3qnk1N4NM2o6N1j16J37J8k0L7O3l6j02k4M6k9J7p3J11K2q3L4R4P6j1j11k3j0%l1k9
-1051b4M9%n1M4l7l4P9J1q1M3j7K8L6q8L7N8q0k6k6j4J53J46o3o7l5r0L2%k2P6L7o4L5Pj63
-1016a11R3Q2M2n3m8n5N1O5l6L2k5o2rMP5r5k4J11L9j53N2J32k8q7m4M2m3JJ5M7lk7P1nk3
-981B3q9L6j8LJ4J5N5k9o4P6k9n7O6l9j8N2L9n2n0N8K6n6P0M2K0M5m4n8q1J4j1oK4J0j7K3
-945gnk3k2L9m8M5M3j2p1%L4k9J19N2j2K1k4k0o6o2Oj4Q0P5k1j04K9qRj4K0m2J0OK8j4j6r
-907b7Nl0kJ5J04J38k5j22o0K2m3j7K6j5J1n2J42M0q2n2J82l3l4k6m5J21j28l1K1o6O0l5m4
-874h2J13L9p3j7N2l2j6l3J3K1j0K0R7l5j29O7k2P2o2m7PNj1J5K0N7l4l4N1J6o6oK5M0J0o7
-838c6L7L2k4m1l1O0K9p9N3Q4j00l6J06k5q9L5L5nnN7q6j0L5L7J6l4m4l7M0M6L2j3j9Ll5J2
-802@jOl0j5Rj5l9O4J50q5j34J85L6j59P6j14Q0JP2P4o3j08jJ7m4l1J4N7m4K9L6lK0M1n3K3
-766E1K4n0M0q2K0K6j03P0l8LM7p1KM0M1lpM8n8K8j9k0M3R0q6j13jN0L1k9Q3p7j8K7J06n6
-730C9m0L7qn5P6KL6M0r5p5M7j4l4P4m9MJ07q1l0Q4J1l2o4L5K0r2oK9J6j8M4K3oLl6OM6J0
-692E4Mo3j3L2O4q4n6oLM3j7K2Mnl7LP5m5l6Q4Jq8O2P1jl7p0P0q7l9R2mo0J43o4k1K5l1k2
-653c4J6K6pp3J2O2kq8O2P6k8r6O3J59n9j49P5N6K4q3l4K9j3l5N3L7Po9N7n1j1J15o9m0O6
-618E4n1Q4j7m1L7j12J2N7Nr7J10L7q1m9J0j6J31K3j9j44J04K2p7O0N0mk6o7n8LJ29n1k7M1
-584C2N7n3l1m0K1j2L6Nm8K8N0j1j09K6Mk3J3l7N2k4Q8K8Qk3j08J18q0N8L7j0Qp3jK7Q1q3
-548A1p0J9K6M2%j4N3j06K9m0j7rnK1Ol2N8J9l1P6J39O6n2j14j17k7K6O8J16j03j03J3jl8
-514i1N5M3M0J3L1n7p4k0qK8k3Q7M6j9l0l5K6K0j1J4P4m9j11P2n3M0Pn9L9o9J45L1r0j7J1
-479Fk5Q7O5n2l1k1Q9k5j19K1N6m3j9m9O3O0n2l8k4j8O3l9NJ14L1o9p5K0J7l2L5o5R6n7J9
-444fL6o6k6K3M7J32j6o3Pk7Qj32N5l3J73n1n1K7l4Q0n6m7J8k0n2K1P2Pj4M3k9o8lJ5KP4J6
-407F2n6kO7k4o0L4j0n0L3K0k2l7OO0j9l5o3K0N8Q4p3K6jM0j1o5m9J14k0l9L9J3k8o4J5L0
-371gn2LK1l5P0LM4J11m5j41m2J06n0Qj2j6l9nR8q5lM1L5J6J7l6k3J3j4o4R3M9j5q1K5o8L3
-334d7O1po9j3L1j0O9K9m9n1P5R7j11n2M6j2Jn6N3N6Nr0K6J26l0j07J3RkK8j7o9Q7j2Q0%q3
-297Ek1q8L1M5P2j0p7L3l4Q2pl2p4Q6J08n0j04N9Lo1j1l2L8KK8O3np7K6K0Pj02J14K3q4mr
-260c7k0O0lJ2k6Ro3J28p8m7N1k0R2M0J0l3Mm4m1k8J1M1K0J2kl3n0M8M4Rm7rO4J4qO4o5r7
-222a8o0J06j1k6nj8k3L1l6j7R7j4kJ1m3L9m5N9n0QO7o6L2k5Oj7J6l3K2P3n8j4jJ09Q8q7M7
-185A42j5j62j7jN8N2q4N0k3R6M9p8o3k3K0Q8p6N3O9j04R5n7o3l8P%L2Q0n5o9O2K1j1J9k5
-150B9P1m2j06J04lP4j22o9J00k1k8k9R6n6p6K7Q4N9j00l8J0J88Mj33l8N3kK7m4J9l9l6K6
-117a1L8L0j15K9L7Pl6MlK3K6p3nJ7NJ43M5j36j2L9n7Pk1k2j9O2jL9pq8M7N1n1p1J05n5jr
-79c9K3k6O3K0L2Lj21K5k0KN0k1K1Q6p8Oqq8OP6k9J3qm8J05k2l7Lk4M6Km1k0P0j4mM1q3l0
-40f8N2Lk1M6p7L6J02km1kL6n7k9L4M9rJ75j29j74j7L6M3l2M4M1M2q9j5l4J21M9r1k2m1O3
-5B2J6L2mr8L5n5j5K2l2L7Q4N8m6o2Jrj8M1M4J4p1r8L4M1N7M2m8Ll6lRKp0Q8j4l8l7M4
32b8
##PAGE=	F1=24110.651124240132049
##FIRST=	24596.97802734375,	7686.668670654296875,	2.0860919952392578125
##DATATABLE=	(F2++(Y..Y)), PROFILE
-2014A18p5r9rL4L0J4n1Knk3Q4K4rP3j3p2k3k%K6q3oJ12J4n0p4L4l5N6K0lk3j5L2L4jn5J2
-1976gk3Jm9LJ16J14oo2j04J36o3q2LoKm1J6J5oM8Q8m9o3K2L7m8Q6J24q4j06J0J9M9lp3o4
-1940e0N8P4m7l9q4Q6K3O4mp3j0o6L0J01p5o2J00N8j46P3J6LL1j17K1qN7Q2M4n3q2n9J5l5
-1906g4Oj4M7NL2P0K9M4k3j00N2Jj07JP8m8L1n0m1L4M4L5m3n6Rk3oM7J8K0oo0K2L8j9k3Q0
-1869E0N7n1m7n3k5M0MjJ6Mll6qj3QN8K4p8P8M4k9L9j31K7O2L0o1K7l7p2L7K3pn3J00O4r6
-1832in5K9J13j9o7k8J4L3K6k3j7n0L8l3k0M4J34j35l9pM8M6q4O0k5R5j1o8n1RP1O0K7L1N5
-1797A92n9j05k2K0oK3L7j11l9J03L9n8k0MJ5N5r4mK7l0J4N3Kj59J00JK7lM7o3m8N0m0qK8
-1762c2N2k6j2K2m0L2k3O1n2n3P1l3J8L3j00J26R4o2o7Nk8m8M1J3QpL6K6J57L7j65p2O7j1
-1728F8Op4p2K0j7P4K1j9OO1L5j31j7J3j5P7K4l1K6Pl4J1M2j42K1M6P2O1j91m5L1K1M6P0k3
-1693D8n0k3Jj8k6N8j9j9M4j6M2m6j7J5l4RQ6O1n6J7%q5R7n1j4l4kJ07l0p1nm6J33Nr4j8M9
-1656bk8jJ2J05Qr4MK2m3Ln8J9J34m1o5Rkl1J7N8j6L8m8m7j2J6J3%L0l6nJO1J71lj46n4o3
-1618g4O3R1k2p9o7J47J12l2j06p0K0m0NM6J2o7N0Q0k9k6j8M1J0p7J2L8j6k1P8K4m3p8O9J8
-1584E1k6l7J40L6o7p2L7j9n9L7k6k6J4j6M1M4m3l9O1n3j0N2M1K3n1k7k1j6K3p8J12k2m1K6
-1550a1M6l2k5m5O8pl6M4K7m3k8On6J7Q9j1l4l8N1Ok2k2j2O5M4m1j9k0qL1K2J4Onk8n6O3m6
-1512d6M6J19N9n5q2m7j0m2Q0L8Rp8j7L6o3ML7L8q0N4J6J1n3J31p7j0L9k9o4L4Km1J3nL7J6
-1476B0n6Q6k9l2o9N8P2j8m2k3K7j7K6NQ9m8n5Omo4J1K1N5J4o6qJ6L7M2L2K7r1n5Mj4MK2p2
-1438h9N7Q8Q1o2j30j4L6L1N4L0k1o1n0J08p6k6R3Q6n4j5p6K0k6k3O7Qj2Po2k1J9pO0pp6R1
-1402B8J6J7l8p6lK6J29N3p6j48J01nrmK5R2o1l2m3n5N0j8k0k0N0J15J3j41J08j6j29O5rm0
-1368e5K7JJk7O6M6k8o5K6M3n7K0N8J7q3m1K4P9q9L7k9%O0k2PL8n4j5L9o2NK3L1l8j0M8r4
-1331g3J14J3k4O4k3q2o0L5L7l5M2N1M6p5o3qJ25r5N3Qk0K6k3r8O3M1k3l8Jn8M1N6j8Q7o0
-1296B7m9P0j36k3O1m6P1J15m6k0q9j4K3L0K6k0O2k4n0N1j4p7N0qJ1J32r1j22M7%J2O6K9k1
-1262C3k8N1J0o1L3R0j17m5J5J33r2J1R6k0p6o9N4N0l3m3k7n0J20k6p8L3l6J14J63O1j58r3
-1230A5l6l9Q4qn6J5K8l4k3M8o8J43L2n7rk1o4K1J3QQm9O9m2O5o1J19l8k6jq5J13j8j33K7
-1195f0P0l2J35k8o9J8l6m6M5J2L2L0m0ml0Op3M7k5N8n7L5k1lk5Q3k7j3M7n1Lj6n3N6N9k7
-1159@K3p9P0L7k6q2%J18k0K0n2Qn4L0Q6m0M0nm0L9lo5O2j1n4MJ5O9k3rk4n4kJ4O4J4o0j3
-1121cM2oqJ36o5j22J47Q7o9r1m8K8oK0Mp9pK0m4P5O5r3l5mJ02j8n9J27rn1n6j9J9J33n9j25
-1085g1K1Qk3M7k4Q9q5R0j28J13K6oM1L9n5j04K1M0n7K3n6O2J6p8N1R9Q1j4j21m1M0Kn8J9
-1051GQ4lj10Pl3j8Q5Mo9L9nk3O8n3k8Q4l7m3rj6J05J41n4o0Nj06J6K5m1P7L2o7L0J8j42Q1
-1015iO6L8o5o3k7P9O6o7L7lm9r5Q7P4j22rJ02M0j33O2J10n1r4n3M2l7K2j8M6J4j6P2ql2o2
-980e6O2k9LKMN5l6o6N8Jp0P2k1l2L8K8m8j1J6L6l9P6M1K5L9m6o1n3K1rj3J1qk0M1ql6j2M4
-941am7L4LMn7LK3J6J15J2k0K8k2J1n5j01J5pM6Q8kq6l1lM1j4mk8K8N6Lm2l5%J5k9l0L4J23
-902H4J38k7j34q5L6k9j7J9k3L2r3J39P7q2m0J53n6%k8p3J44j12l7J3r1Q1m2lJ13M6j01m6
-870d4M2l9J3j2JL9l5O2P7n2j05K9lQ1o4q4L9k1LPN8M8m3l1K1J3m4kJ2O9Ko7jJ8J7l8n0O3
-832b1M6q4O2Q6q6q0J28k5j11L9M0L3m4O8q4ORL5J6j8k7qL0mL2Nj8k1k3L4nj0l4l1L8j3l3
-795g3L6J37n4j26J62M4j49M7q3R5jO1L3m2r8j3M9n7k1j1O1m4K9M7PJ6M2o1K4K1l2L7q3l7
-761c7N2j11P1n5J9P1q7RP7L7j1l2N1p6N4k3mK9R8p9j28J3N1L5l9N9p3J2lJ00l9m5L9J6q5
-726c4R7j1J0K3q5JN0j2o6P2o7mR7q1l7J00K7l7n8P8lj11j9M0l0j8P8L2j5J1j4mL0j0J4l0
-690A4mK5Q0q0j17L3QK2l8N2pk5MK0R0o1o6Q6mj12P4O5J5k1j25Q4n0l7Q9M2j07Q7j9l2K7l4
-654b2J0Oj1on6L3L8j8m6N5O3l3r4P0J46o8j46P9O4K4p1m3lMk1N9K5om1O8o0j6J13q9OK7n
-617C5L9rj4k9j16M8M8Lq3J29O5r2m9Jj8R0J6J4j35J04K1r1N0M7lrq8n2K5J37m4k0pQ8m2m1
-581A8n1J9%j0K2o2RP7j0r3M1J7j3rm1N1n1O9M1K9l3q7J02j02Q0L1K3L0o3l2K7O3o9r9K0K6
-545c0M2qoM6o8K4l9n2%Q2J5k2p3Q4J3m7N3J52P4n4j38j14MkM5J01j03k3J5j9j6O5K6J5NL8
-509H5n8o4k1m2K7kO5O5jl9k7K1J1j8kP2k9r4J04o4QJ4j9Qm0J42%j29MJ4kQ8L7k5j4k5Q2m0
-471I2j21J4N3l8J9o8M0O0m0l7k0l0Q1j1j1R4L3n3p8KRk9N9j03R3n6K8J5k6nk4N7J59J2o6
-436A04j3l1j5r6K5p6J60k4k0M3l8M8m4j8K3on3l1K1l0K4Q8l1l2j8PNR0K5j09J7N4k1m1M6
-401C3Jm5M0J8n5l4PP5m1o8K9J8l1Q6p8O9mJ9j5m0m5J13J1j1M1k6k5p8J6L9m0o7M3j9P1k4
-365a7O3Q9m7j09o1J18l8jk3l0J3RO2j02LK9KM1L3k6rOj6n2R5K4m1p1mn2N8M6Rr4K7L6J0M2
-327B2Lp4J1M8J18j03q9L3qK3o1K9N6J4o6L0J10pr9QKj1L8J5j19N6J5O6K4l6j15j5j1Q8O4
-292E9j1o0L3n2k2K0J2n9J13P8m0j27O3L2m3k3l3j2PK6J00K9r1N5qn0l7J03j0r6M1ooN1k7
-257Imk8rn5J15n3o1P2mM4L7J7nJ5o5n5j7N0M3lK5Mn4m3J8L4L6m0mM8PqN1m2q5n6J05k2k3
-218fk5k6j4J2Mj2P2k7K2L8l4K4n7J9l8NO9n4M1KJ4j5m5o4P6O4l3k2j8R3N3q9Q7j4j39l0L2
-181c5O8kp9P6n1J16M7r5o8m4M4R7o7L1P4p1J22o2j01j1j9J6L3N9p1p8Q2M5k1K5j2N0o6n0
-147a8J03j5O5r1j46J18On1NO0m1o7M9Q9P8j01r8NJ74j7j10NN5PL1n2j8j9j5K8M7Rj17K0J7
-112epj8J8k8L7J3m8m9J01J0Q6O9j36o8L9l4J3k4Lk0O5RL5Qr0M0L2r6j9J17l5k1m1L8k7L9
-76FL2M0j0j09L2k5J8P1l3j5R9q2%rj17O2M5n0J4Mj1P9j1n2lKM4l8n7K2N5kj4L4o5m2P3K3
-38A0o2N1m9nQ3j2j2K0M6p0pmL7L7J39j39j37lL5J6l1K4K0N5n0j5l9J04M7m2k9o8P0K6L7j9
-2F4r4J8j8n9M1j0J4R3O2m7m9l9k8k0N5Q1K7p8q8L3mP9M9m4k4j6MOpo4Q2%m4n4R8
32A9
##PAGE=	F1=24086.334779084951151
##FIRST=	24596.97802734375,	7686.668670654296875,	2.7027413845062255859
##DATATABLE=	(F2++(Y..Y)), PROFILE
-2014A53q3r5K4Mk5K6j0k4qj9N7J3qP1k2p9pK2QK2n6J2N4K3l2r7L3lN4kOk3k9K3K7J3k6Mk4
-1975b3Ml3OJ04J06pp1j19J60n3r4PpKn0RM5j2J7R7m0n5K5Ll8P0J22n8j19KJ5N5K8n4q0M3
-1939GM2k3j9r8J03J4N5j7n8mn6M6L6n2m7Q0R7j73Q2J2LK6j35J0K8L4J00M1m1o5p8M2k5k6
-1905e9nJ8K0P4Q5J4kp5q7N6Rq1%N5q1P1k8rM2KN8r1n1J2moR3J0k2k4o6K5L7m0pP9O9k2k9
-1866D0o3l9K3K3Nj1J5ok7M4j8j4M9K2o5O8K0j8N8j37K9M2L4o8N6m0r9N4K4on0M3Q9o5r3L1
-1830e0J33o7j4l9k7O4N0k1k2m4Nm5K0L6J02j23j7k5P1M9r7L6j7Q9Qn6p1J1Q7O4RK9P8q5j21
-1795@nK8lK7M9j27l3N4Q2m7KPj4N5q5Kql3K1Q5k1j49R3k4P7k5K3n7k8O4n0L2J6L9m8lM3o0
-1757b1nPP5m4j09P3j3K5N7j15R7N5n8k8k5m8nL7J8L6qK3L7J54M3j68p9N7k3Qo5n7L4l8O5
-1722hK2k1K1Q5N7j50k6j4k9Q9J8m9N8K2m2K9K6j35l4O2N3Q9j75p8O4L2J2N8jo3l3L3K4o0
-1688f4N4Om0L2m7L1l2NM5m4k0J05M3m1Qj9p2R8k8Rl3k2J01k1p4%n2J02K5r0rM9l0l3J0J20
-1652G2N2q5n2L2j5k0n2K5J64j6r5j5j7k9M7M7o7M2mr4J8K9KkJ5l7K6QMJ78L2j68o6k6N4Q5
-1616G2k4o4n5J65P8n8j10l2J7l5pL4L3r0Q7O0m4k9qM5mr8O6J2j1j0N0L6k8p7M1K7k8n4J22
-1581G9M3m9o9O3j8k7J5l8l6K5m0N6K5l4jM0o6pN1O1K5r4l0mM6J8j40J23l6JK2N8o0m7l7R4
-1545A2k5%L7J6m8k4j4n4L7R4k0l8oN2l6p7M6k2N3L0o1k0L7k2L1L8J2k0J0k5n0O6n4L7J20
-1510A12M8n8o7m9%o8O9Q5L1r1k6K0n0k7L8M3m5J7Npj8J39m6j4J9m2l1M4k0l8J0qK5Qn6P9
-1474C1rj7o3K5O8j8n5L7K1o5L8jP8k8n5K0K5j10L9L9M8J6o9o4L2M9M0L0M7j04m5Ql3K2Qo1
-1438g6N2Q8M5q6j00M9M3JK2K3l9n7RJ24p3n0R9P2q9l3p1N7j8ON5k4k2Ro6jK4J9J6j7o1O0
-1402a0M0K8l4o1j9L7J22N7q0j65R8jj9rJ6R9o7k3j2l4J7Oj6k0M4Q1k3j05J29m6q8O8l7k7
-1368e4O6nrj01R2M4j2n2J4J7j9K0M2L8o4o1K4N7p1L4%%K5n6M5L8m5pN0n3k5K1M1k9l7O0p7
-1331d9J11jm8O2m0n7l3K6J8j2L8L1K8m7p1mJ33q5M6Pl9K6l5p1O3M5k4o5J4m7O5L7k1J01p3
-1296B9o1P0j23J9Ok6O4J31p1l5n7ML0j7M4JM7k3m9K8l1o5O1k1M4J39o1j29K0Kj1Q0L0j5l5
-1261A9K7%m2%J09r4p3O0Q3r7K1Q7k7n6m7N2J9jm7k4n9J09k0n6nJ7P4J33Q4j25r6l3j6K7j3
-1226a0o1L9L6k8m1L9l5J45M0o6ol2o9J8OJ4K8q2P5n2R6j08J23j1m8%n1R2j5r0L4N2p2J65
-1192A25k5j14MK4j2J6K0PL8n6j7k1K7n8pM9P7j36M7mj8k0Q9m2l6O3l9J6l9m4L6O5k5K1n3
-1157d2O9J8Kj14RJ35plm6L5m1nM2l2N9rn3M1K2n7N3j4o1k4KQ3l8K1K0o9n5J8R5J7p1qM2M
-1119C8k8J41m7j42J28O8m5p9j2K6j7J1Nn3LK0n9M2M6j01oK1J04l7p5J50j4o9n4rJ2J34l6
-1086F6j40L7Ok6O4o5J12j03J14j15P8L4RM9Mp1r8O2L5q5K9k9J7Ln1M1R5Q0j6j25j1R6m6q3
-1052c3O7R8oj33m8J9J9L2j1l9J8%l8P1k3q7J04J4m7Oj9M6J22m3n1M7q5k9N6l5M5K0n7J6K5
-1017D1j03O5K1K7n6o2KJ05N0q9L9J7j6r9Q3N1j30J4Q1L3r5N8P9p1q9k5K3m0L3m5M3K3nP0
-983C3om0rN9l9QrqN7l4n9J8L3n0N1Qn1RK4l1kj6L8j2O9K9L8M9m5o5k4K2rk0j0j2k7N4mn0
-943c3%N3l7Pl5J9m3J1J1N5R9k6l3L3j3M5m3j29L3PK2P9J0o5r4RN3jk1k2L7R8k1o4k9pK8j5
-905b2n7N1J18J25k7j29q8L6k5j4K3l2L4q5R8J03p5l3J23p8L2l2q1J50q9m0J7p1N3m0J3J03
-873F1N0j15n1K6n0M1PkM6n9R9M7p0o5j3L5P1p6q1L0k4K7KO7M2m9k4k5K3j7OjR1no5l2kN1
-835dk9n9N1O7q8O0P1o0r0J27k8j03L8K1Q1o2M3p1K2k9L4J4oOJ4K0m2K0J8j4l1KK9j4j9l7
-799d8k9P4k3m5RJ11j7j07J32M9j24J4k2P7jM4qj1o9m6P7o7j1j5L6l2K5O1J8LM5o2J5J6j1
-764E8K5p9q3P3o6Qm8M0P8r4J4J22K9k7m4K1o4N6k3J1K2R7o9j18J8M3M6n6L2n9K8k2P9j7l9
-729hL1L4q9R6k3j0jp6Q2O7j6r7N8p4mQ9q4m6J03M0n0l0J15k0j18k5M5n0m2R7L2j8J1JmK1
-693C7l6L2J0J4LQ2p5j70O8L0pn1O6j4l8L4K6J13o1r6P4nj08L9M9M1%j23N7j0k8Q3P2q7k3
-658bJ4l9L1k7L5Jm4k1kJ7K2k7kL3N5m4r5P7J39n9j38O2N9K2m7n2n0N2j5N3J4k2j1P5o6j5
-622a7J00j08O1j4L8j8K8L2n4j07KO6k6o4J39P4j02l2mk1L9J0M8j16R3K2q9L3L5NOj10MpJ36
-587H2k7On9R2k0l9n9J7J3o0K7o1j0J02j0o7L9J5Mk0m7O0nm4N6N0l8n3P0j03R0MO7N9n4n0
-551B7J5L8m5j31L1K3L5k4K8L4m2J0k5m2J9J05Nl7j32J10J9m8J5J51Q3l8j56j13L6l1M0Q9
-519D9j11K9K6l2OP6Jj3kL3n6l1j5m9OPL5Q7J3n9j4J9Mj4l2N8oo4J19o7oL9kl0j8J40m7j54
-481g5M2PL1Q2LLJk4O2n4j15J2N6l1N1p0k1O9k4j7k2l7Q1K5l0O1L1l7p4j4Ok5Q1q9M4n3L0
-444c4j0K2J6o6N1J71M5n5k3m5l8n7L0p9P2MJ0M6m0K9j8J2J6Mn2o3ll3nJ12k6Mk7J2LR0K0
-407I5j29L4K7j6j2M0Jm0M8J4p4k8J9P6n4o1P4J5r6O4p0J00j0Ok2j6k8Q9M3J4M2n6l3q0K7
-372CM6k2r2K6lO2n0P3O2m8o6p6J20k5j1k8m1P4J7Rj03PK3k9N7M4j0qknm7Q8%o1m6m1L1L5
-334c7RK0j06P0L5J9J6j2q9O6J8J27r7j14K4j4L2m9J1M3K5l8K9J15J1j10j%l0M2M5j05j6M5
-300a6M4M3Lj69L5j1J01L9nm8L1l0j04K3L0j3J04L7l1j18M4N0l0j7Lm0k5J0J28N7j01Q1l6
-267F9j12M3P1m2o0M5oMM3n0prm9oP0l7o5R3JNK8J9K2K1q4m4K7K5N5k9L2J3p4j5NkM9l3lM3
-227E6Jj2L7j1p0m8Q8k9k3l9Ol5mM3j0N0m7L5N9k2J5p4j0j9oO9l6L7L5J9j0p8j5M7K1Ok5m1
-189d0P7J6q5J21j4j02j8K9Q7n4n8P0p6J24L7j04o2m2N4Q7m7J3P5l9J50p1j32J0m7N3K4K6
-157F2q3n3P6N5l1L1oJ9q5L2R0l0M8m3j69Q3K8p4N3Ok7m2N8R1R9j01j48jJ54m0p0K7M9OM2
-122A06l9n2JmK2N0oj11Poj4JL3m8M1J8Lq8J42J7K1Q1j22j15K9jJ5k0K5k9O5J2L8L3q6K9M
-85E2j32K0J23km0p5M8k8K7L5M9j5r3K0k0M0Q4n1l7J00q9J3J0j14M3L5o6j0M1K0M9Jn2j5Q
-50b1L4n7o3M4M6Pl3L3l1n5R2L2n9J1kn7N4k9K7M5N5q5K0k0j0Q0Q9j45l1j2%lj4kj3O9Lj4
-12a5m4O5M0K1k7r8P9K8K6l2p1pJ8p8M6Qj5Q9P0l0l6q0m7N7j6J12L2q1o0K6l8R7N6n3n1QK4
24B3Qk1o2O7Ql3m5J10
32E5
##PAGE=	F1=24062.018433929770254
##FIRST=	24596.97802734375,	7686.668670654296875,	2.9427688121795654297
##DATATABLE=	(F2++(Y..Y)), PROFILE
-2014A66p1q1L6k0p4N9Pm9j1j4K5%lO9k6q9L6M1mRj9J7J5J1j8p0PK2M7j3J6k4m9J1L0J4Lm
-1976Bl6PoJ6Q2R6op0j38J66l3j01J8j1Ml7k4P0kj7R5k3m6K3l0k8N7J30l8j37j4RO8N7k9r5
-1940b1J7J9%pr5J05lN3k7l8Pl3K6j8nk5M0J25j70O8J1RK5j20m5O6JJ07M3k4m2p5L7pm1Lj2
-1903d6J6J11R7mm3j19m9O8Ro4k3M7j13J09lK7L2k5P6j41l0J3K5J7R6j4o0k8o5M5M7r2NQ7
-1869HN7J1pp9m0J6K6J3l2J9KJ0O7k5l7L7J5n3M8lj0O9j17K9J4M2p9P4l1j32O6L0qm0lJ07
-1833F4k9r4L6J12j12M4p1m0R3O7j9j6m3k2k5J0K8O7r4k1l7J08M4q0k4LO2K7l4p6J2R0O3O
-1799I9K4Q2j09j24OM0%K8N8j27rj0J04l4L1J3n1M5o9J6l8k6K4J03l8j33Q3m8J04m2jm0PO4
-1765C2l7M0JJ2m8PN2o5l3L0P2k6j11NJ6M0O9j20O8L0n5Lo6m2O2PMO6N%M3J39L2j46q0L8k9
-1728A5J9n1n7N5j8L8J5l0K8R9O8j52l7l6mP5pn1P9L2l8L5Lj19l5P7j8J09j33r8P6M0k2N1
-1694HJ9p2l2N0N8m8J6K2n0J6n4j0k1N4O1l3l8O7K3j5ll2n0Q2J0L2l6l6Q5j1o8Pn3N0K9o4
-1658c7J6M3l6n1KJ16O7o0q5L5Ml1n0L7J85Lj21l5k3l1O4L0j06M5L7j21N1L8oj9Pl8M5J6m9
-1623e8J69O3j64q4K2L3P5k9k9o9J63N2o2j03NQk5k8M0M0p7R3L5o2k9NN1k0j07J09npRJ3M2
-1588F9j5p8K3K7l0n9Q5N3k4o4Q3j8J4j5n8m1M5n9O6Qk7L9J1p6jN1R3K9j53m4J5R9J3j36O9
-1553fm9N7K9N0p8o2j5R4k8L1L2J0o6k5l3n1N8R0k6l8K0N5p3l4O6n3PRn6J3N4j0LN9J0o3K6
-1516Gk7j2N3o9K6J15L0m7n0m2Jm4L3J08M1r1k7om1l5K4M4qj2j4L5lJ03j3l4Km3L4L9n8m6
-1480b7K7rM%n5O4K7j0n2RN0l1o1J02Kj05M6qO8Ol7M2M8j52N1M5K4K7o2n9ML3K8K1O0j12k3
-1443a5J6m2L8mn1L5P9kr7j8O1O4k1k3J5m3o2O6J36o6o9R0M7j08m0l6O4j4K0M5m7k6Qo5K2
-1408d3J5N7k0m2l2lN2N0k5l7l2M4J10N3p5j57Q1Mk7j5RJ00q1j1J5j5JL5k6j8M2M8n6m8J22
-1373G5q0k0N6j2m0P0Qj6j03L7L4ql6%OL1jK2O1m9q7L5M1m6J0L9Nj2p8O4M0l3rN3l8k5oN4
-1335D2j3o6O2n5J03j0o6N6n6l4qJ9jK5K7J3J1k4o9j1J25p0M6Qn7M2m8m8N3N7oj04J0k0P4
-1300GJ5j9J07p7q0P0q1L4Lj4J3J30q9m5l4N2L2q1O3QL1j5m5K1m2m7N3j6O0J34k8j29rJk8
-1265d5R5K4j3l9J6j5k4l2J14o5q4Q9L1r5M4O8l8l9j3N0oK8n6k6n2P3j4k7l7R4K3O2J08q1
-1231A18r3j8Mk3l2m0M1M7j9m5K7j9J37N0p1j3m2o5K1OJ9L8q5P6o7J00j36J36J9q1j0j4N8
-1198B4j1l8M2M0j13J81k0j46jQ4oj3L2j4M6n8l8j6M4m0m2R3Q9j68K5K0k1j4Q5n4n8P8j8K6
-1164B0l7Kl4N0k6K0l2O7OJ5j11kJ34Nk2l4O0k6j8j0k4P5j5o3M0M6m7L4j7o3m2J3R0o8M3N6
-1128H5q1q3K0J21Oq5MM1J2n4J38k8j55R5K1pm8K0J7j0J4Kl8L5J9r1K2K2q8QL8R8n4o2J50
-1093A04k6p9m1jnJ34nj27K6%l1Q7o6P7j05J16q8L9M6K2N0l5p8p7R1K7j09L9onj1J2j3P6P5
-1058A13qj06L6J09j02r6J06R0pj26q6P3L0j1k5pmj0MK9on3M2N4m3K1k3jR0l2n0Q5n0p6Q2
-1023D2j5Qjl9oL3o0M9l8J6l0k6nJ33J7r4L7L0K5p6N1J3j09K9N5J8n2M9M5q4p6oK1l9L0k7
-987h2QK5%O3%m2L4M9n2K1j5j4N5k8n4k2O0j5L4J9o4j8J6j2rqK5PM0J0N6O7l9o0JJ5j0k9l3
-948aj2k7N7J1n6JP0k3k6n9K3j6J8nP8P2n9m2L1jP3l4j41N9J1K8N2J0m4j22L3J3J8k9j7K9
-912b7J23l8p1Ll2L8Mn0L9R2R9k1j12p4K9l2qL8l2J4o6N0J20o7j9R1r5O6l6q3J35o1l3L2m4
-877b8J8l4LQ2M8j16k0Np3P1K2kM5p8J20J3q5rn1P2N0r7k5qkL4k0O8L9m8j0o0K3JQOJ00j2
-839E0o2m3mM5j9l5K2P6q5M8M1l2o1J00l5p0K2%J20n0j6m6L6n5J1J5lL6M6Qo6JK6nk4K0Qk4
-801dk5k6qP6l6o2oQ8J6q1R6M6r1j4L1N6MK3m6K1l5p0Q9p3lpkj0J4O7K8rN2n2jPPOp6m9K9
-760c0j9k8MJ4O2o8lJ48K5m6l8k1m3L2j7K5K3Q2n7q3J7K9N6p4jl9L7k3N5mk7J8M2p1P4l4k4
-723gl3n2J50Q4j5j18L3p5QP9q4n2Q5M7o3J3J32l0j13j9N0n1p0R8J6j2MJJ0J8o0N8L7K5j5
-688G9P5p3j69N6O1k9n1O6k4m9M6L5J32n0j26O0kq0MmO4K4q5K1J7j8P4Q0o9r4K9j9K4k2N1
-653C4Kn3n1N2j6J3k7K3J5N6o2p8O0J40l3j33L4L8J6pn3k7N2l4L8Pl6J0P3o4oP8j26J13m4
-618DO8p7Q6P8k5j24p9J08p5l9J33O2j08nkj9j3QP2q7P7K3p6J1K1J9J6j30P0m7J17rL7q7O5
-583G3Mk8n1KK5q4J4lk6P4j9n5K9J0K3j4m8O7M3j40M0O9m4%L1n2N9m4J15Q5m6n4qJ2j5j17
-547g3QJ2K7m5P6J9k9mkl5L3J20j2l2j48R6L5n7l4J53Q7pj54j25M8l2N9O8j05J1M2l5K8R0
-513H3k8m1oK0n6K0j6l8J5j6LJ05L1q4j0J8mmn1K7J4l5J21o2oP2lo9J4J29j04j04K9MM5O5
-477G8k3L6J4j7K7o4j00K4N4j9P2n8j01P3jJ2k8l9O4O2m5K3L0k5p2j8Ok6R8p1Qn6K6j7M5L9
-441A1o1J3J57P3l3k2o0n7k2M2p6nK0K4L7l7K7K2L2kJ1n7o0Nnp2R2j8L0k7K4kP2Oj17L8Rj5
-403cJ5K3mk9N1Nq0j3L4O6m8l7P6J5j19J0k4Q4j5Pl2KrN2O4L7M3p9m1p2M2N6lr7J0QM1p1P4
-364C9L7m9k0p8R8j2j5k6n0J25J7l8r5J1K4j7K5M5J5j8j0K4n4P0k3p3j5k1N1K6l9K0o0P0L2
-329A6J8rj9q5R3%J21r5q0J9o6K6k3JK3M2j5K9J35J2j30j3%n6M4P2p5n4M8K1N0K5j36K2KR0
-293E3J8Nm4K7Nq5k4JL2P9kk0q0ON9k8jK9m2m8j2J38P6j01R9o0j67J22L4o3mJ7qjM2o7QJ9
-255A2q2L4L6l3p4J13Kk3J1J6N0K2r5mM8k6P6n1L5K5r2J0J2l6M3k9kN1mk2L0J5n4m1O0l3k4
-218b4m5L3o3M4L3pK9p1M4P0j5Rq5j4PpL9j5J7O9K7%p4RJ8l8M9k1o1N9j8p3J42j9n5j4K0J12
-180A11q4n2M8r2J16K3j00m8J9L1N5l5NO9jJ75r0j57L2r1J22jj3r3kN3N3m3L6nj0q9J11O3
-146A16m1K5Oj60K7M6r2J04m3l2j1O1Q9J21r8j80nJ26o1j2K0M7j0M8op7PNRN1j3r8ok8j5J8
-110f2M6m9K4L3M5p2J27J9m4P9r4q9m4L7J7j3L7m5N9J5M6O2p4J2k1j40J4J34L7n6j03M9l7
-77e1K6L9N5j2p9Mk0O9Q9p3m3Q6r0L1M0j11%O5o1m6P4J8K2J2l7k4pJ2l8l2J4L0J4m7K9Rn9
-40i2R9L2m4l0L6n1l1J6K1O1N7j01M8j2q4J13L0j20P4l9l7j2K4%qPN5Jo1J1L5Q2k1j24Q3J8
-4C6Ql6l7k8M7p4L6K4l9O2P4Rk6r9l2R6q0J11K4q5k1K0n4J08N6o6p2L4M7J2l4o1M8J6rn4J11
32G2
##PAGE=	F1=24037.702088774589356
##FIRST=	24596.97802734375,	7686.668670654296875,	2.7738766670227050781
##DATATABLE=	(F2++(Y..Y)), PROFILE
-2014A57n4o8M5l8q2P8Lo6j5rPl0J0O2k0m8M1L8j4j4K1J2Mk0j6k9rL4M0j1K6k9o1MM0rK4o
-1976bn0%K3L3M7R0jn6j27J25pj12L5j7J0j7n9Q3Ql9Q8pl4J5n9j0N1J42l3j59j7lP8Q0qj05
-1940a4j8K6Pmo5Q3k4N4l3j2J8k8jn5N3j6PJ34j46M8J1J9K5j08r0R7k6R5M3mj8o8K4J5m3J1
-1904cj5l0J35J02j3p5j48L3Q1Qp6o8N7q8P4K6O1Ol4R1j63pkM3M0Q1m0q8j4n3O0N8q4k3Q1
-1869A3K1L3J5r9l1K7K1J6m8J4K2M6P3k7n5K2Ll9K2k3j2P9q7L0j1N5q2O7j1j41M5M1ol0l0
-1834f7J13kq0M4Q5j37Q2j12nJ01O2j7Rm6m3j7qK4K8o1l4rJ09L6o4p6M1J0M3np4J6P7N9J7
-1799I9J7O7j32j08J2N1jK3O5j09Ol7Q7k2O6J6q8K6l8L5o7k7M2J00k9j10M9o9J05m6k0nK9
-1766a3N8rL2k6k2k7J4N0n5l2K6N6pq0n8J2N8O9j12L4L1n6J8l8L1J9k1l7R0K4j6L9J14Pj04
-1731F9q6K2k3L0m1n1O9JK5J0l6K1J02O7j40m0o0M5O7m9n5Q5L9k2L3k3r8pR0r0R8q0q3M8N0
-1696a3m8N0L0p0qL0P3l2rL5n0Ml9n5J1N9O2l0l6J5NJ8rm5j1Q7K8L8m3m6O5%o3Rn9J6K8j3
-1658a6K8L3n2o8J0R6M4k4r2K2K6k8n0M7J93J4j40l6k3l9P7Kj29M6O6q2M2L4j9l1Rl5M3K4
-1624hn9J16Q1j39r7O5J6O3m1J5r0J31M1m8q9L7j1nn8O3L4n4R1Rp8l1K0N4k8r0J28rqK5k4
-1589B2L6kq0J7K0k4m7K8O2%o6J01j9N9m5p6n1P1o5N4Nk0O9j4q7RN5J24K7j99p1L1J35kj04
-1554d7PjO7K5L8q8o4RP9rM1J8J5q7l3m0l5N5P9k6m0M0N8r5J7P4o9m9j0%L6L1Pk9O5J8r7K6
-1516a4l2M8L1q9J8R6J0j3l9l3kk3K4J07L9q7k2l0m3k1J1L2K5k3k7R3j7N3J0n3j0j6Q8K1r8
-1481A4n3N5rk4om3M6O2j1m6JL4n0rJ14k6j36N0rN7M2rO6N4j97O4M7oL4m9n0nQPMO2j13J4
-1443a6K4l8M3j2m8J8O6l8q4M4N7R0l3o8J0k4o8R1J41n5q1O5J9j03l0lM5qK5K8n4j9%n9M4
-1408c1qR1m2o4mp6M8Q0j2j3m3N9Q7M5o2j31N2J4l1k2KR6j01J3K6jJ3N7m8j1L9J1p0KJ04j13
-1372d4N4M2K4o3O3K9k5j06qK7j8k0j6N4L7l5mP8k7j13M9L0k0k4Q1J2m2m3K0M0j7k0N0j6k0
-1337Il2O4Oq1M7l3R1j2p6M7n9j7jJ7J2M9QlQj3o3l2J06m8M3J0n8P1o4m1M1O9J8j26j5KP8
-1300B2lj5J10p7p9N9m8M1K2om4J04r9l4l3Q0L5j16P7OK1ol6K4m5m5M5MO3J23kj32k8Mm2J04
-1264E4J8j3m6J6k5j5n8J04l4o1Q4j9p2O8L8l8j7%O0k1L6n9l8k1J7j0Kl3J37ll6J17l2q6N
-1229A9K0n0n8JJ8O1j2m0J9l0J26N6p1k7n1n2L0J4K4L6q1Q9n6N6j10J15L5j05k7K5K4j7J2
-1196gN3L4j36J69j0j32J2Q5j7l5M1k8N3n1n7j7N6k0n5R9R9j59k2M0j2qP3o4o3R2%K3l5L9
-1162D0o5J9l5J6j3N6PK2j10RJ03Ql6j1P8j4j4m9j5P4k0o0L3O1l6J0j6o6k8L9P4q9N0P0q2
-1127A0n0NJ08j7r8K0M0K5q3J41k3j37P1p7L7nL5OJ1K9ml6O2K4j20J7lk8k5M9Q0p1l1J38l8
-1092F2q7j9Lk2J31K7j10Qll7R7m6K3q4R4n1qO1L5M4p1p2m5R9J4j24N4PnoN1n0L5P0J1o7N6
-1055G5Q9j43r3J31O3mr8q2Q7L6m7k9J6j6l1N3rmJ1k1N7l4L7k9k8O5k2p4J14j6j06R4J1j7
-1021C6k7j3m0M5j9L1p6K5j6J4j4J28k6p5L0L1O0n0K4k4o9K7K8LrL4J2q4n7pL2l3K3j1j6L6
-985d7JM4Ol4N2L6o3L4j1j5M8k0m9n4P6K4K5Ro6l4Llj8L8L5k2j1j3P8Q6l0m2J8Jj1l9n6j2
-947c6j6N7L2n0qQ9rn3p2J3K9J5k6Q3M3q0l5J9kQ7k6j30Q2RM2K5Kk4j12L7l5M0l4j0RJ20m6
-910B9o1M6o0M0K2k0J0N0P0j1q9m7J9m7kO1j9j7n5J0J24o1KO1r7R9l6r3J03l0j7M8k4rk6k4
-874e1N8L6j00K0ro5O4L1KL8r2J24j9r0N3p3Q4L3j01L7k5lL1n3O6L8l8Nm0pj0OL5Q7j9n9m2
-837d8NK1j2j4J1P1o7L3kj2k1P2m8l7OkJ36k6q0j7M8n1m2K9KM4Q0np8k7M4J0j6K2j5m0k2J2
-799c6j1O5m9n5rO5L5n8O0L4o2k2O2L6J4kp4M2ro2Q0p6jOl9J8oO3L3j4O5l2k0j0K4j3q2%o
-760d6J3%lPL0k3j9J38K3o4j7m2m4pJ2K5L1O0n4l5J7J1O1q7m3j1M0JL6j0j2%M2m5M0m2l6o2
-722a15M7J36R6pj21%q2L2O5p8o0O2M2p0N7J25l2r3nN8o5p2Q3j3lNj7M0J6p9Q3N1K5k6O1o8
-686G8j35K1Q5l2n7O6l0n5L8M8J37l7j50M9Mm0J2n1K2M6m4NK8mN9O8n8j11K2J3J5k7O4Pm6
-651A0n0P0n0%k6L8KO2q3m0J2J45Lj25lOJ6M0m4J6J8n6K6J1l3LN7n4J0N3j30J41m9P1j26J46
-615H7J11J3j41j53J52j18rJ16K4j04K8Nj5n9J9P3n2O1K0n6rPL9J6j18J08p3P1MO5q7J8K6
-582F9j7k8k4L6p2rK9m3O1l0n7J2QL8Ol6N9R9j44p2Q3n0N7lJL5q7J45R7l9m6l3j5J7q8qj2
-545f1K5n5J06Ok5jJ0m3N1J29l5j4j44Q7M8q3p9J72Q0K3j36j45L9j1P3N2r0m8O2l2M6J08n6
-512E9o6nJ2p0P8k1m3M5k6l0J19N0j00k7J3j2J1l3k5K2j8J13m6%J00j7r7O3J01j50l0j0J2
-479b8L2M6l3O3K5nj4p6p5N2M6rQ2l4j30J3K7M0l5l5L6R1n2j0L1j8p5qQl6J07n6Jm3jK9KN9
-441A7l4j8J11Q8kj2p3o9kN4o4l2%K5J8l1M3O8L6k7J4o3l5pRr4O5j5M2k1M2pL5j2q7L5Rk6
-403b0L7Pj2j0N0j6p5J0N1N0k9k8O7K1j22m0J9M7j7J7m2J9OJ4O7O0L8r7m3n5N7O8J1j00J1
-368B1J9Rq3P2K0m9K2p2N0lok4n5J61J1p0q8RL8OoK5M6l4j3O1o9M4m0p5K3j1N8K6q3J1jN6
-330FL6Nl0k1o5R8rR9r5j6Or4pJ4j7K6N3j2L7J51Mj51k5jq1N2Q8m6n5K5PL7K9p0MPO5J2J3
-291G9n4L1M3p0n3k5O3M1l2ml1l5O3l8J7L9l3n6k6J27Q8r0J05p4j73J55Lo5L7k3oj9M3p6M6
-256cM2p1K6K1l5q8J25Lm7j5J7P6K3r9L8N1q1J03o3L1L9j04J7K5n2L0l2J1O6rl4K5K7l4l4
-221eK0l3k5m1M2r0J15QjJ2r7N1P3j4Jp7RJ7JqJ4k4R6M5J5n4J0lr7Q6j2o5L4m4kR5l3lj5K
-181CJ38r4o7K6r7R6J6p7l9O8K3L2l9JN6M8J95j22j80O3q4J36l3m7r9M5L5M1m8L9j2j7k6J03
-147H3K7m5JM3j43j5O1r1J31n9p6J9O4Q1J46r0j95oR7q2N3qO2l1K7M1q9nJ1qO1j0p9j9m5j4
-111a02K8N6l0j5M6P0m2J10Rj01O9o0l1p7K1K0nM1o9M6K1N6Q9n9kl6j22k0J45P0p2j08K7n4
-77h1L2N0N6lo7jm2R9Q7r3l4O3q3M3O7j08m2J24n8m2O2ljK2j6l0k8j3Jk3J3QLk1pL9n3R5K4
-38C9k8m4M5l7l2O6k9M3N1j16P1Mq3N5j9J4O3p4o0j5O6J5%l9P6J8q2m3K8J32j1j49P7Mj0k8
-2c2jk6O1o7J9M2m2jO9O5j6r5j3J00j00O6Mq9L0J4n6J13M7p9p8O4O1J2m5n3K7L0J9q1J01
32G0
##PAGE=	F1=24013.385743619408458
##FIRST=	24596.97802734375,	7686.668670654296875,	2.3832135200500488281
##DATATABLE=	(F2++(Y..Y)), PROFILE
-2014A35m1n6N1m7n2P2j0p1j6nK0o3K4L0qlK2K6ql3O0qJ6n4l0J8j7L0L3NL8l7n8OL9m5L6J
-1976@m5j9L2N2KQ8J0l5r6N8K3j29N1k5K2Qo2N3J6m7Q3jk3Pp8K5M5J44m3j68J5l5P3Q9Qj05
-1940gn8O2qrk1N8m6N1l1MK9m0l3j7O6j7k2J26j00K3NL2K2j04q9R9l5O4M0J1jo0J5L2l5J8
-1904B4nr2J43R7j0r4j22P9J02Qr9r2O1m8kO2Q0k6k7J02j55oj9M8O0N6o0j01J4m7O7O3p5k7
-1870d1P2j5L5L2j20qM2J6J2n8lM8P0P0k6o1Qj5j8nl8k7Q9n3K4k7P2p2M1J1j14j2M9Mj9m0
-1834g7J05J3o4N6O4j36Q9j41L0J03M7j3M8m7o6k3j7K0ol3m7K3R5K9n1j03O8m1N7K0o2K1N0
-1801A1N4L3J0L7j47o0LN3oQP4p8J3l2M3qR9J3j16KRM6r2l8P1Q0Mq2jp5P2m3k2M6J9N1K7J7
-1763I5o3n3J0J3M2l5j3KL2Rl9l3l2L0O0q8j4P1m9PM6L7k8m5l5P3L4j9K6Q3k4n2j07L0oK8
-1727gl4k2N8PJ9J9l6MR3N6j15j8j06R2P5p6o4O4M4LK6m8p5J9J05j01K6k8o1RO3o1N3L2o1
-1692d6J2LP1j8k2M3m1%k9m8K0L4N0l2k4l5rN6j7m5L7J18RK7m5n4M4J1o1Pp3K7L0K5K3J8p6
-1655a0q2M4O6j5J5p4j0N8j7m7M5J87J9j49j2k1m9Q7j9j05QO2l4M4J9l5j9Nl7L5L2k9M0O8
-1621G0j09l9M7J0N3o9O4p9O1L3k8o4N0l6L1p6P2J9k8Q7j5r2l4L5N3l5m8J29prL4n7K1J1q0
-1586b5K0Pll0j3N9Np6J11j6J04p1q5o8R6n2RJ4nQ2k8j02L0N6J42K0k17m7J3J22k3n1k9P7
-1552B6L6mL0r3n4K6P3J1L1kK9r9n2l1j6L6O3k0m6N9N4j01N3Q5p5r1K8NK9J8K3n6N4L6r9p
-1516d1l1J10Qj08J0O8KL9m4l4%j2K3J04K7q5j0m3n9J0PQM1k0j6J15l2PJ7o3oM2J02qj31n1
-1480e4Q8rn8pj2K1Q1j6m7j1L2o7N6J05n2j34K5mM9O6J5Q8M9k33Q1L9l2L4l8l1jj1j8k1N2
-1445B5j04O2K9k4L7j7m9NN8l4k3PN5J14l8j04OLo9R2J37l8q1K5qp7j0qL2jK6Qm4j1j6l9N9
-1408a5m5J11n1o5J3l9o0R6MJ0l1O7N0L5k8j01J5J6k8k3rQ8r3L5LOM4O2p4OL0k5n6K4Q2j31
-1372g7J17K7O1q4N0N2l9j06m7L0m0ojJ17jp0l7R4%j26N4K3Pn6J06J7o0Ol8L7%l3M7Nj2n5
-1336c8P1K5q4K9j8P5j2p4L6m1pk4K0N2N6j0j9J6qn4n1P1k5L2J0l8J00p9m6K9P3M0j31l6J0
-1301e0P9j2j2J12p6n5M1l9M4M8Nq5M5r7J7p1Q1L3j02P1J2J2jk4L3n0n5M0L0O4J12J0j38l5
-1267a3J3n2J02J8j8n4K3k5j4p7P8mj7N7o1lN8jj0Lj9P7l2K6m9n8K1j1k2J3j1J54j4j17R6
-1232E7J1p3K4L4n2p0QJ2P0j0l1J6n7J15N4o2m0o8l3M7K8K6K2p8J13l4oq3R8M0j11m4O2J5
-1198@n6N6O4L1j38J33Lr3L1N3l3m2L5k9N9m9o3k5O0jm6P3J06j26n9L6OnN6o6n3J06J3jl3
-1163CO9p0j0m9J1J2M0LL4j13L4M9Kl9K5P4pJo9pN3k0m1J9P0k1j6j0p3J6N5M0q8M4O5p4j1
-1126AKP4m5j06M0L6M4j06J52l5q2Q5o8m4lK8pL6N1qm1P8K9j36J5k1J2m2N8N2r1J4J14m9r3
-1091e6J3Ml7J23N4q8rpm5R0j5k9n0O3j2o9Q4M6L2r4m6k0Q8lj22O8PLJ3P2p0nO1L4l3N3N4
-1054A52j57n8J16K5No4o1Q7L5p3k2L3k5m9Q7k9qP0m8K1k6M9l5l9O8j6j26J27Pj14R8L6k7
-1021C9n3J6n9M4J0J2l4K7n0L8kQ2o6k5J3J6Q0j9Om6l2J5jmK8J6j8p1l5pL1k3K3Jm3O1RJ1
-983a0J2j8M3K1p3M9jj3L5nm8o5P4N8J7j5n7m1rnj8Q1O9p4o8l3R5J00j8j8K9j4j2n3p1j4K
-946f8O1N1l8j5J01%o3p6lO7Qn3P6K0q2j5Lk6Q8k2q2Q5KN2Kror6L9o2N4l8mOP7n0k3P5p8L2
-906a0K8K2k0jM5%o4j9Oo0JR0jm4n2lJ00o3L5L3p2J15l3j20O7QjN4qk9k0n1M1K2o1K6j0l0
-868g9K8L5J1K7r5J09m1k3N0q0O5K8n4M8l5j2K8p1M5L9k5J9j3k4k7J3N4N5k5n2l7NRj1%QO5
-831C7m0K6m5j9K9N4p6mpJ8J23pj30J0N4k7o2M0LK3J02j5q3n4P7K3k3J3l3n7kM9l2M7m4j5
-795d7k2M5L8m3K9J2m1qO6K3K6k8r0N1Jk9O5p9mJ6m7K8k8M4L7j6Q0jl5m2M0j7r5L5rK0K7j2
-757a0J5nK0j7R3K2p5Ll6o4l8P1%M9L5o8NK5nN6r0r5L1L7L8J9k3jk8M7k0Mm9l5L9N1O7J00
-719A68Nj06l3r8O3M9p2p2N5K0o9Q9R6k7n3J2O1r0m3M9n1KK3m2Q1J0r0R7N9J7l0L9n7q4rP9
-683D8j4p2P2l3m4J4O0J22l5j59M4P%L9m2q2O4rLL1J4M0L9n6r4J5L6Pl6P8J2l8m3R2p7k3k5
-646d5M5kO8j03Jl8J36M1j06m3l5N1O6l8L1j7o3L3J8j2l0L0m0K8K7r0J16l1M9j25J56J27M2
-613B47j40k05J81j34J9J03l3r9O2J2j1q8M9L7j5M5J5l2k5JN9%q6J31q4J1LQ6o8k8L9j2No0
-579a5N6m5l4L8o5O6l1n4rM4J1J9j5M2J53j29j26K1NM9k7M2K5o4J00R8l5k4n5m4N0n1j1m6
-545f1L3l2P8Lk2J9Mo0P2J27o3J7j37R1N0j19o1J70N4L9j11j68K8J1P2M3o5r5N4k0O1J22p6
-512E8q6KK3o5Q7j8p7Q5j5n6J23O3r5o1Jj6K7j6l9J5l2J01k5J5J09l6r9J06O6j57lk6J9KK9
-477Ij5P0L4Om7r3m3P9L7KQ1pj14p8M9N6l5k4nJ08n1k7L2j4p8J6Om7R5m3K1k6j3P1m2N0j2
-440Hk9N0Q7L3Oq2p8ON8m2l2l3K1Pk4O1J08K7n5J4n9pl9K0j02O7k2L7pN7rj3l3m6L0K3m5M8
-402A1jj6J5M6m8p2M2O8L0ol1N7K8j18n5K6Rj9L3m5L2J5JM3P7K7j13m2k8O9P7J7j00K5K9l1
-366E2p9O6J4m6N5o2k2MJ8k6n7J83kq3p4j2P2J7k0qP4n4kR1q4J6m4m6N1l6N3L5j07mM8L8M0
-329E9rn0j5l6Q6j1O5r3O5k0r7NKm1N8M3k2M9J52oj58l2j0o9N0P8k6m4lJ2LJ2J4mpL8K1J0
-291F9p4N1P6n9p7l1P2om5J4J8p3O8n7K7L5j2n1l0R5R3o9R8p6j16J23j2o6O2o3Nl7L6n7P7
-256HN5l8qJ6l7p6J06Pp0m7K0J04K3r3O1M1j09J33p4K0N4j01j0L6n1J9l8M6P3rl9OK7pl1k1
-220dl8k0k7L8m5J08j8O%j13N7O5j7j1l7K0K1Jl9M5o1R4P1L5l6%k0j35J07lo1On2M5O4n3M3
-183C6k0k1J54q8r0Rm9K5L7k9n9Q9J6L2m7rL6J10K00j54k05J05p2J32o4p2q7O6K6K8m9L9k1
-150DRK5O2j1l8k0O4j27k4O4o3J16m2j38M4N9O8J75q0j99qP5r9J08m2R1l3l3Q6q4l5J6j6Q2
-116E6Lo4l4l7k0K3N8j2m1L7Q2pR1qj41N8l4K9o1k9K6%M4j00K5M3N2J08m4j0l5r9mJ04R5r1
-80F3j03Jn4J2P1N2Qn3K1r8J21Q1j11oL2p0M3Q6r8o5J80n9m9N5l0j5L0%l3l8q%j0J9Qk1J1
-43b7m5M4l9Q0J3j4l7L2j8qR0n7J9L5j31R3J6n2k8rJ27kj04m3qP1K7pl8O9L1r9n5kJ54Lj52
-6g1L9rk4%K4MN9p0KN7l3o7N0J21nq8%R5j05J8k7n9O1Mn4J15L5r3o0Q7O0Lm7l2LM6L9j09P4
32D3
##PAGE=	F1=23989.069398464227561
##FIRST=	24596.97802734375,	7686.668670654296875,	1.7532202005386352539
##DATATABLE=	(F2++(Y..Y)), PROFILE
-2014I9l6m8N3m6oN3j8p3j0KL3n9K0j6J2ROJ0J5l3Q2m1L5o9k8L5k3J0L2L0M9m8m8J6K5p0L0
-1977a6K1k1k9MO4m1R2J6ro6lN7j51N5l1M0L4o1J4K2m3Q1mk0Jp8P3K9J28n5j51M9o9N9Q5J4
-1941I0r0m9N6l6j2K8M4n8K7j4oL7o2o3Q7L3j5m7J01m0noL9J8j06o8R9l8L1M0J9Mn5J7M0k2
-1905A8K7Nj39J19Q6Nj01m8P1J20Rj14q6N5k7p7J04P9n9rJ10j39rl3M1P0K9o8r9M5m3O4N8
-1872F4o2j7O4l5J9M2j32K5M5J5Jo0k9O9Q2O2k4n5%m0J1k7m2n2R5k4J3l4Q7n2QL4p8n1K6K1
-1836c1pm3Q8J6m9O7N5j31Q4j47M1J04L4mR0m4q5l9j1J2l5j4n2L8Q2K1m0j02P4m5L3L8l9K3
-1802a8J4N1M6NJj49J5nK3qk0Q0m1K1k1NJ0J17Lj29j8O1L6j07l7Q9M5M9m9m8o2J1l8K1O7j3
-1766GL9O3Nr9p5N4jL2j2Qk6QJ9Kjn3j7M6m7l1R0l8MR1L1o9o2j0N3K9j0OM3n1kj29P9J%k4
-1726d7RL8LJ4L4k4j4P4L8p5J6j20P3Q8q2p0K6N3K9J3o6n1M0J10r0m7J1l5k9O9o1N9K9n3K5
-1691a3j3N8j4l2M7k4Ol2m4L8J4K8l8mn3nM9j9k8P1J49k8Rl6n6K3K3o3Pr3O4L5L9J2Lj02m5
-1654f7N2L1q2M2l1n2Q0%l5K4J69J6j43K8k0n2R3oj09pJ2J8N5nm9J5ql6L0L4j4J7J7r2K2L0
-1618b3J7M4j04J10m0NLj6l6M5n6P2p3N2JjP8l4r4l7M2M5m2PJ19koL6q4lK2p1K5pK6j5j2L7
-1580C0j3r1J10oJ38r2p8q9J14k3o4L2J8Q1k7j22O0M9J42Qk16j9J9P3l9Nj4J14Rn4K5r6l0
-1547d6L6P7J8J0k2M5r3p5j5mJ8M3j8m9P3M6r3P5R5p5j11N8j4J9K1L1p1K8N6p3n2J9J12j1
-1513E8j15KL6L6O8o3m7QpJ4J05J3q8Rm2r0O1Oj0K1rNJ10m4k3J0o4L1R3Q2m0j54l4J13j1q7
-1477d7nK2LP9j8n4l1M4p7J11Q9o8j10k0RM3P2L4R9L6k49R7K1m8L1k8qRk0l9n3L4k6O1K5q
-1441A0K1j7m8jN6lj1k5N5J33m0j30MJ6o9R3J30j6p1k0k7m8qk3K7QK6ok9j2l2nO4q0J05m2
-1405a5l7NJ3n3J1lK5J5N4J1L7J9q6k3Qk7pk3P5l5J8l1JP0N4r5L2J9n5j0MN8r6J26J7R8j01
-1368G3L1P3n3j02p8M3n0j6N8J41n2r6n5R5K3j05L7J1L2l2N9K0o6N2q2K5J7m0N2J4qp1P3L7
-1334F0p5K2j3N1j1o3K6j2kn9K6R0N2k0l4J9Kl8n7L0qMNkJ24q8n6J8P0N2j22m2KQ3j5j5J19
-1297A23p7k8L2n0M2P0J9r8l3q7P6r0K7M5o1N3K4Mqj0M8o2n0K1N0O6J02Rj46k9K8n6Q8K2k1
-1262D3o7L8k0j7p0K4J9L0K4p9P6L0m4L1J2m3Q9m5Qk4q6O4Lm0KkJ60k4j39L5M1n5L4M6l7p0
-1226e3j1K8O8j2k2J4q3J00M3m7l6j5n8L3M3K7qo7J31po3n3P0L9r5m4Q6L9j01N4P6K9j27P9
-1192E7J7n4N0J7m5l0RpO3o1o0l5M9J9k1K9J05p7o1%J9kL9n9l6J21J9m2k8Q5n6l1o1MM6L4
-1156A6k9N7j06M2lj2jM6M0qK4p8MJ1rp%P2Jl7nq3O3O2mp9M3N1n8K2ML6p2r0N5J5O9j22J62
-1117I2n0k7J09m9p1n6nj3N3O9mm0Q0K8j37Nk7L1m2O5K0r8N3P5o1q0M8om1J05O8n9j9j6n0
-1082e0O7K0p1j5L7K1r4O8N2K1r2lk7P9l0o2L2lJ5L3Q2p7l0M9M9j7M3K4j44k1Q1j5K1l7m1
-1047c5Q9K9r3nM6l8m9J00k6k0J14n0k4k8N1l6m0R0j0j31O7J3j05J04N6k4p8M4m2J9K1oJ3
-1014A6K7r2P1J3J5q5L3j1jP3J2Lm4j6mk8QM9mm1m5j7J3KpL2Mp4Q8K6k1J5KJ5Mp8O4J1j9K7
-974C6J7n3o5O7P7Ll9m0m5j4j5J5Q5J03j14p2LPJ03nPL3k9j0p0o3oOO6O3k5k1J06kn6o4j8
-937b9Q8%q7N9Qo8jko5Q4k3k0P6oN4j5k4J1p6M3p3N6l6KK8K0p6M7P6q4J7J9O6m2m7L2%l9%
-898b7mn5j1J15J9o6l9PN0p6Q3Rl7J08l0j53L7M9J0M7Mm0j8o7N2K1k4k2J7j4nM0K4J3q3P8
-862A2n6P2J8q3K9M1j0M2m3j7L0p5J1M0j4K8J0k9l1L1N2J2l0m1k5KMj6LKO6qK4o5o4Q6M7j06
-824e1K7j7L8R9oj56L0N9Ln7L5JJ0J08j9q8p0J13K7m3kl8o5K5O3n2K6pOm4K3M8l1Mnl2NO2
-786B9J9L5m9r2M8lJ0N6q2mJ0l3K4l5RM3k3R3L9m5q6O1lq7K3NJ4M6k2L7m5N7jL2J8q1J5k4
-748Hp2RO4k1P3J9r1J4M0j2L9p6j21N0L3O4lk9Ro5O6ml3l6K8P1L7qR9K1q4o0j02Q6L1o8n4
-711g8M1k0m8Q5N0j2NK6N4j14LOo7k0M7l5R6lq7R8O1Nk6J6l7l7j1K4K1r0Q6l9k2kN8R2m8j47
-673f9M7jL4O0k4j28M8J1QL1L3K1Ln7o6L7K7pm5R1J6l1k7J11r6n2k0M5%P3j18L8l6O4P5p8
-637A8p8p9J49L6m2K2m7n6O1K0Nn7qk1M3Ll7P0lJ4n4R0J26N6j15k16J75j17L7R8q6p6O3J9
-603A3or8O7pJ6K6J3j0l1KP8l2m7J43q3l7j7R6l9n6L3j4M1r8Q7j4o6L6q5P9j6l3LM7j6LRK1
-565HJ96j09j36k6M0%l5O5K1l5N0R0l4Qo8p4Q6j5rq0N0k7M2J2k0M3qo6P7J11q7N5j32R8M1
-530A32j57J5J46J7M0q6j82K0K2N9M3k6p9k2lO6J32q6r8K2M2m8N2Pj18R6J2o6J13O5p2r6k0
-497e8KL5j6m1L0o3P2NK9R7n7o4J17L2j20k7L%l2K9K1M8L7J6o3j18MP7L9J3P1J4q8j16L0N8
-461A6k8nn0J03m1k6L6ro7L1Ll9M6l2N3j5lR2n1J2nl1kO7O9K6q6q6KN6rk8o1K3K5k3N6J39
-423A58Qq2J7m3Op6L2j02Q5l5K6QO7po2n6JK8M0m8K9kj4L8L9o5m0K3Q8J0J2m0N4L5j14m5J2
-386a5k9j8M2l4M4J6K1RP6Qj27m4MQ5P5J6r9M5L5p3n6N5Rm0R0n1j14J4N6l4l9J74j8q1m3n6
-350i7J23Ok6l5Q9p2K7J02q9j0l7JO1o7K4M4j00j4P0J8M3k0o4mj1P0j4K4o3J27n5q3J2mn1
-315g5P8K9l2N7J35j1j48l3k2k2L6M4j5k6j7K6l2m5J04ml2J7L8mj00J02Q6n5r6k2N9n2k1J5
-281c8O1j08Q3n6pM3J6m1l7M8Q6m0Q2o8o1Q5pq0Q0r4K2k0pK6N4N4%m5Ol4m7P9J1q0p2RJ25
-244B8K1q0O4K2p7J41q6mO9q6o8M9l7J0k9Q0P4Mm0l8K3K7k9n5m9j2jK9pQ3l7Qj4q3N2L5k5
-207c8k8K5J4K5j0m1O2n4L7R8N7k2rm1j32R5On4k5k3N0N2p0O9k7m6J57p2j04%J4m1Q3pq4Q6
-171BPL7m5k1J0J74J87j74k28J53o6J13q3q1n2N1J9J8m3L3k3M2N0K2m2k6l5P3j24K0M1l5Q0
-138E4pj12J0K6M8K04p0k01j1O6r9J25o8J16j7r4J09o5p7J9K9R0Po2n2k9j9J7N1Jl4NQ3J4
-104E7P5l1j52O0l6Q0l6o9K9PM6j14nQ3J4J15l3j1j8o9NO6J15j08r9j9nn7Q7M6K0l5O0j19
-70e1Q0P0j18L2mn4L7R0p9n5K01o1o4N3n2k3L6J0l4l0J1l7J9J5K1k6J4o3K7j8N0Llk2J5LQ
-33AJ12p0JJ3j45J11J7k1q7O9J46p1j17Pk5O8L6k8k0O2L5j11l6k9J42K0j28l0k0oN3JM0N3
0D3q0j1O5k3n8OJ24Pp7PQ3j03k4m6N1K0j9m4J06K6j10k2R3M7j3l5lk4N2N4j18K7
32A
##PAGE=	F1=23964.753053309046663
##FIRST=	24596.97802734375,	7686.668670654296875,	1.1048370599746704102
##DATATABLE=	(F2++(Y..Y)), PROFILE
-2014F2m4m2N2l6M4K5j9p4JJ5L4n2K2m8L1oqqM6j4Q8p6M7o0OJ2l6k2L9O0N5n8l5K6Lp8J3M1
-1976FOk6l8O8p5J00J2K7m4n0Q8j45J6k7N5N9o1k2K1k6Q1j3k4mm8J06NR2o1j07O3j04N9O9
-1942E8J3o3k5K7o1j0P3M5o8lJ4m8M3q4L2P1J2j0n3O2J1k8k6L9J1j08l2R9m0mN4K1ln1K5L5
-1906B8qL4J4j27L4P0L2r2jO3J28J0j09o8M6j0j40J38N8q3J0J13j16j2l8J6O9Ro3p3N4l4N3
-1873EM2l9jN4m2JN0j05K9L4J3j2n4l9O1P9N9k6m1Kp1M2l9k1m6N2j0lk5R0l3j5N5m4l8l6K5
-1836d7Rm1O0Rl8Q0N2j28Q2j41L4R6L2J3J24m0r6n7Rjn7lm9L5P6J3l2r4P1k5oM8j0K2k0M9
-1800B9N3Lk8j05M4Kk8Jn6P7j0L1j0j0L1J12rj27k0Q6J2j06qP2PQ3rp4m6l2m6O0Q3n6K1R0
-1764A17Kj24n8O7k3K2J1K2n3rK3L5K8o1n8K8KoO5l1J7J02J2r7o8J4N7J3Lj1no7L3l3M8j9
-1728bl1j4K5K3rRM9mk5N0J6k3M1j24K0R9p5o9pO7M4Jp1k8N0J04p7q7L1j1m2M6n1O3K6n0L4
-1691bj8M4k3m3M3jJ9m3l9N8MLm2J4j8Nj0j2j3R5J60p0pj4n0ML4o7J5p7N3M1M3Mj2j20K6L5
-1653A9Jn4l1K1j4J1J4j6OJ31Pj23O8k1m4R4K6j42Ol6L7P4l4n2M7j6k5K7K6j4K6k1q1M9J3
-1618b1K7L4j26J42Mj2l9j7j8K9l6Q2p6K7j4K2O7m7p6j3J0K8n3P4R4MML3j01l2K9n4K5j9N7
-1583C8kkK1l9p2O5QJ53j05o0r4J14Rj36N2L8P0j5j21P1L3J28qk05J6L1J8l8M7J2J34pj09
-1550D5J5r5QL7Q4J2j4l8N6o9p8j9NJ5L0l2k1M9L2p8Q8J03p6j10O1l6J1L6L2p5%P0m0n9M5
-1515fQ6j7j10mJ7R0N9q1o2J7%qJ07Oj00L0l0r2Q3Npl7PK6R1n0l7j1n1R4J11M8o2j73JJ23
-1479F3j5j00rM9j0O4j8n3o2O5p3J45P1p3r2l5%M5N9M3R8K2k44J07mm5L4k3QJ8k2n1n3j1R3
-1444iJ8PJ3%j7l7lN2J7j6l9N6J42l9j45%Pn8R8J24On6o2l5l4j4l9L8J0K7lk4k3k2J0O0o2
-1407e2L7j2mj5M9l5j8m2K7N9M1j7N5O3q7o0ol1K1k8M7K1jn0j2P0L9q9M8Ro7L3l3K9l3J05
-1371F1QJ34j10RQ6o3r5q7N5l2n7J14J48j01j12PL4K4p8K9mN5nqK1n6Q5r7pL3k8N9J1rq3P1
-1335A2L8o3K9j6K7j0m9J6J6Mo1K0R0M4k2m4J0K3j4o0Onl7nM6J33r4n8MO5N5j04l7j5R0j0
-1299B4k7J33p7j4K9o2L2P7L5q8r7k8O5o8n6Q7n5O5K0rk2MO7p8j7QL0O6R2kj47j7L9m9O4L1
-1263E5j9p8O0j8k4m7j8J3O5lk7R2Jq4O1J0m4Q5n9rRj12R4L2n5lj0J56m1j17k9M9k4K8M9r
-1227B9o2l7N3N7j9j3J1q8P2J7k6mM2q5JN6K4m4l9J25J9j02j5K6L5o3k1R5P7j18oQ5K7j07
-1193BJ4K8k2O1qm7ol0L8O2q4n5m4K4M0J5k4R5k3l6l3J5pL0m6k1J31K2r0k4Q3k7m2o4J8N6
-1157AM4q7Q1q5L3m0k5Q4K8j5j6M7p7J2m0RM0k7P3K9m5op9P6O5m8p1N1L9m0M2RMr1l4M7k7
-1120c9R5j28J65m9PJ15n3o7q1m9J3L2P9Nk5P5J2j25j6j9L0k4O9qn6N1J8p7KL9k5m1P9O8l1
-1085D1j5k6n5M3M9q8MJ7M6l0k8M4J4m9J2m8Q1o3Lj3qK2M4Q4p2l6L6M6j8L3J6j08oM2m2L5
-1049Gk5k2Q8J6j03J9N4n1k7R2qm0J40l8n2m2L9l2l3J13oj08rpp8J13O5j8r2O1k0PJ3k1M9
-1014D4J3j18J16K4n8o2N7l1%L3L5J2k1k1k6n3M9M7k8n4j7kL1k7J6M1%r8J04M7m3J6K5k3j5
-979A3o7P0J4l0K9M0o4o3O8P8j9o0j8m5qk3N5N7J25j25l0Rn9P9QK0L0m0lq7k1J2kM7O4j3k4
-942A7J04j6m0l3l0R0qj17L3Qm4j2Qn0M8j5RO1j1N2l1m0K9n6N3q9N5k9J3N7%j03Q7N7q0Jn
-905b7J02n0p9M2j9j7knpk5R7L6q7rJ1Qr6J40lk2R0k7j83K2Q2J7K8J4m4k1n8Q1L1k9p5P0l0
-868d4k8M8M3op3N4n3J34pp9k1O5J3L0l4j5K8p4k3M3qL0K8k5k6N2L6l2l2k5rJlk2jj0P3K5
-830E3K2p5r0J15M7j11M1k4M1P9k3j64N0P4K5o0K3%J1J05j7r2p3J38K5o8j6l1m9K5O3n9MM1
-796C0No1rO6j7j4j7k4NN8K4L6o1p9L6j3L8N8q5Kj2j7K0k2j7M1l9Q9Q5m6j32Q3K2p1j3K2L
-759b6N4l1O7q0P4K6k7Rp8J2j9m4L7O0l2R9Rr2j2M7j0J7n0q7J1L5P2l3k3J7j00R8%o9J2M5
-723a2R2J9p8J01L3o4p9m9O6J2o5k4K3m2j4K9oL1N9K9M0j30N2l3k0j5o%O8j7p0R1N3oj0Jq
-686E1j5%n4O5j03J00n3N%M1O4p6r2L9l5N5P2mj08K0J1J2K4N0Kk9m9m1M9J5k2n0J03J3k4j
-650C5J20j08q4kL6NP0j22O5j9k2J01m6j00j6J49pm8Lm6j5L6J8J5o7m5NM4j8ML2K5k3J1K2
-615HJ11N4p4j78J33p0L6Q8j11m3L5K8lj04O9l7L9NJ3Nk3MR3o8mJ36p5n8n0R2rn6Pj5O3j20
-579g9J20J3j03K5o3N7J5j6PM5j2l7K8NK21q9j33l7L3m5j2O6J0j3J2P2l1M5p1r8J19Roj06
-545d9O6k9MK6j8N6j5m4N8P6j03R9j30R6K5j84J09J17k5L2o1j80J6J9L4N7K1n5p7pO1J30q6
-512C9r6M9N2n3K5M6q8RN2n9Q6N8m3j19l6M8K5l2m6N3l9j9M1M5O4o9j5R2J3o8p0O7m1m0L7
-477c2L1K3L1J9n5j11K4M0N1K6N6K7o1j17lM9j3J8p3N7k6j1M6om0K3Ok4j1kO1j0QJ05m4k1
-441D1j7k8l7M0R6M3q5r4j2N3K5j9q0L1N8k6L5J56qj03K3k0mj03M8q6Q5n1J9K5O5jj02l9J6
-406e6K5N0k8j2j2JN4K7m9j1l0J07oK2m7N9L7j11k8jo4qM1j2M7J2N1lM7j2j27n0K9J01O2O
-370A11q9O4L2j11k1M0Jk9J28m0j82L4O0m1oJ46l8p0mn7J24k2l3l9Q8q6O5R8q1l4k0L8O5q8
-336Cl2N0p1j1P7rL9k0p0NNN9j9j2J6J30r5n4J2lo0Q7J5l3N8J02j2j20k9l3J7K9J0pkj3L4
-299D3l1o3Q6Ko2J9M7k7n7J21O5o1j07j4L4r2O7j6Q2j07P5l0m9P8K8n0o4PO7j1O1m9k7N4J2
-264C1j10R5p8K0Ql3P1K7M7L3p5j1k5kN2J4o4n9k2R8J8o8N5lqJ40r8m0P9o1j26N3q%OQ3P7
-227A16K5m5q9J4O1k4o9n5j5J8J4J4O7m5nk5m2N7%l3j8M5RK5k8j0O3m4k6J16P8j0j1o4j10
-192d6O8J3m6n2J8L7N3p2O4l7o0J39m7r6L0L5m2Q5j3j02P6j2M0l2k8k1K29J54j73k41J95o9
-160D7R1q7p6j9K2J3J1l3K3j6O1O2mn8j6n0P8j36R3J0k0M1K9p7koK5K10o3k01oO2r3J17q1
-125d9J18%j15J05m0j19K8J03Q5lp0p3k8j1J7L9J2j0j2P1QO0n7j11O8o8J01mr2K3J5M4j15
-92h0K4Q0m9J10k9pJ3m0KL2J36j19r3k8L2o0L8M2L3j2R5j19J8N2j07N9l2m2L5P9n2m0J96o1
-58A06q4O2o7k6M3J7l1j9J7p7O0%L5j7No8jORjjoNK6J4J26p1poj16P8J1Oj06J16J43j21j10
-20e0N1n0O5L6n2KO2L1j22j8l8J23L4r2o9rM6L3l5O6M7q9k3O6j6n2L1O7J7o2J5O0r8m7L4N8
15B2om7l9R6K3j13rR5L0l1rK3m8L7O8j02l3
32d3
##PAGE=	F1=23940.436708153865766
##FIRST=	24596.97802734375,	7686.668670654296875,	0.69482183456420898438
##DATATABLE=	(F2++(Y..Y)), PROFILE
-2014C9o2m3N1k4R0pj4p1J2K8K6m7L1n4M0l4ll9P1MR0j05N0l4M1j6n3n6N1Q7N3o6j7L1k3o8
-1978d1j2N4K8k3o7O5p8R3jP3l5q4J13j14n7J5L9P3n8m9J7lQ0j3l8j9LJ22j9L6n6m9N8j38
-1944h5Q5M0Pk6j4no8jR9N2q3j8L5r5L4rO8K1KKm4K9L2l9n3L3Jj07J9R1k6n2P3K6pm2J4K2
-1906A1NM0J9j00n3M8O4o5J0N8J18J2q2m5L5Jj52J33K8r6J8J13r2j6l0k1N6%m7j9L1k5M1J9
-1872A7j2K3L5m5jN9p6K4J7Nk0m1j9J6O4O7k6k9J5j11O9l6J6j6k5Jl5J4O7k5k4P7j3k1m6l2
-1836f7K7l1K3nl3J00M9j23Q6j38M5N0M3M0J41l8r7o4L0j5p3Ll9J9Q1Qk2q7M9j5k5N7J4J9
-1802A2m8M5N3Rm1m9M5J6q1Om8K9QM4JnM8R3k1j16pP8j9p9K8L3k8R6L0p2l1m1n7O6J00r3r
-1765eJ04Pj29j8N2m2J1K9K6o6k4J9N8N1n6q2LM5J4M2k2L9Q3j5j11o0L3O7PJ3j7n8o5M7N5
-1730C5K5m9n0lJ8K0k1J1N0J9k3K5jK5M5j13n2J02n9n6mO0M0pn8rN0Q1o4q1L2Lm2J0l2N9K2
-1693Hm9L8j6L3l2l0LK1L6n8k8P1Lj7m0K4J6Jn3J4k5J20J48j11j6J7l3j2L9p2L0m8J8L9N1
-1658I0mk3j21Q5J8k3Mr7L0J1l0J5J1J3P8j8r0Q5k4k2Q5N7j73K9j1k9R4o0l1N1j4qK6J4k1
-1623cL2qn3Q%L0J9j06J42L7j8o3j4j6QjP4q2Nk2L5N4n1m4pj2Mm1J18N8J3J7K4j04o1K8l3
-1586c3K7l0Q0J0ROo0m4J9K0J51j16l1p9R6L3j28L9J5O0%r3N4J2J02k6j84O1L2k4j6N7L9J43
-1552B01j4j46j5q2N2L2Q1Ml8m5N9l8o4m1J6K6L6m8k0K5J8o7J07J00q3r2M2n0LN4K5o6k2P7
-1518B7j1l1L8M7j5r3lK0J13L7r1o4J9J0k4R6J5j22M3j1n0O2kJn6j9M4O9n1m7l8NJ22J09J3
-1483A62n9k00L9J24j8q8k7O2j8M6j2l7n9M6l8J29N8o8q7j8k9M4M2M3Q6J7k25J05k9j5N0j7
-1451IkJ9k4n8%nJ03j3k4L2j7j8j9JL6J3j6k8N2J36l2j49mj7l8J06J19K1m1r5l5l5qj2K6p
-1415b4K2K0l1m3K8j3M7k6k9K8Lk0O3k9m3k9J6P8K6l1Q4R1q7r4k3l9N3k2PO9j6n8j4L6J8k8
-1379a0K6%n3M6o4pM2O9kJ66j11j6R1o5q5p7O1j3o7J27J39j33j22N4OJm6K4rO7J6p5K4k1Q3
-1344F6q2m7L9%O0Nj0r2O3K8n0L8j8Rrl7J4L3Ql6J0N5L1j5n0mN2Qo2kno6JO9J16r8m9j2O9
-1305C0M4q1k9l2R4jm2J52p1j6K6o7J6O4M6o0r6k0M4l4o3Q4o9Q2kk0l2J4Q3q8J3%%O3P8j6
-1269I4j37pM4l4L8M2j1p5P8k2l6k7j1j5O6j9L2R0k1j17P2Kk2P0p0j7L8j06Q0N8o9J3l3J47
-1235A15o7q2pj0K1LL8K8m5m8N5M3l1lQp1L2k5kN2Q0j09k6O7J5q6K6P2M5j15K4k4K7k2QJ01
-1199H7J19j26q6R0K5p8m9K7nP0k4l8K1p1R5N4j03n6n5K5L8M4o5O7K7nl1%k5L4l8rJ33K2j29
-1164a5l2O4Rm3m9K7N7N3j47R6n0J5n3j6J36Oo1l3O0o8J6l6J0N7n8P4O0m0j5n5M6O1p2p2O2
-1129fL5k0M7J8j9r9PN0o3J07j24J59k9J2J07p4n0p7q9N4pP9J4JO9j3j11m3jJ8J2O4k7kL9
-1094C8m4j05J11J6m5l7M8N5pkl3n5L1O7o8nqN9L8q0qJ6J0ko8R4p2L3n6L2mL4P9n9k7K5L0
-1057C1l1L0K9p5kJ2m8L4l2OP4jr2L1N8o2J1P2J5o1J51k5o1n7J3j9k1J21kp9n0o1J5O8O5j5
-1021D2r4O5KJ0rl3P1j1j04J43K6j11j3M4m6K8j4K5K6J0l5n0n4R4K9n3n0MLM6n4M4N1j5j05
-986h8J07O4n2J5M7n8l7m1O0Nm0M6N1p2o2P8O7m7p6Jk9Jj0O3J5J27j00OJo9N2J5QK0m6J0r6
-949f4J4K2OJ0O3mk9J00l9k5J7l5P4j5j27mJ6k1m8M7oK2jk1M5j2M8l7o3N8m8O6r4L0j4L4P8
-912D3J0r1N9L4o8j3m2J23m3q3O2n6Nk7J7M3k1M5M4j07L6Jj6o3J44ll0O2k2j79L4O4J9NK0
-877Fm0k8k0R0L7m5m1O0o7l1N0O6k5p1M5l6J52k3o8o6Q3J3J9KoJ3p3n5M8pK8M4k1j6O6J8o8
-840C3l1mK%j3k2jk9Q2M8K1q1n2Q1N0r0M0l4L5O6m9j44O4R3L5p5kkK6R8j4r2p3J54K2r1k7
-803B4j4l2J3N2m7j6P6ko4m7Q5kk9k4j3pN4L2L3o1o1K6rL5O4q8J2l2lOMj3K4m1N0J20l3j45
-765g3P9M2o6l5L1nM8m3R8r6O3N4o5kp2Jk8K2L5N9l7J17Jo4n0L8knj9o6j5M2O5o4nK1j00J08
-727A2kp6K0M8J08lj33J05M1n5q7K7L9po1O%l6j2k6J6P1M9J4K4j32R0n2K3rk7j0L8k8l6P9
-691A8L5j5J7MJ2k1J5j18R9j01J01p1K9J2K1N2j01k2K2q1M6P8J0o8J7OPJ4O1j8n3k7j5M5J
-656A1l2l3Q9LrK6J17j12j22L1K3PO1j15P8Kr6J13k0j00M1J36m4m8J0qk4j4J8K2n8p5M3K4
-622e5l0K1NN3n5N7k4P7M4l1j18R1j9K0O1j14j9K1L9Jj17N4l3M4j1QJ2pNJ04r1L0J13o8n6
-587A2p2P1J0l3k3kN4r8J23K6j21Jj0MN5j0MM4Op6L3kK21o8j16m5K0q0M0N1j2JqM4l0Q2o2
-550C4j10J42J6qj19P7k9l5M4j8N2j0kK5K5j12J45j26P7Qj54J67P8o5K1l7j61J2OMQ7O1l7
-517E8r9k5M7J15p7p8O9M6o4J0Q5m9r2R5m1M8N0k1j26j2O7J5m9k8M2j1o0L1N6K9o6J2M9J8
-483D4k7o0R5r1j1K6J6J3J5J2l0o6JrO8L8L9L0l3j07k3L6OM1o8k6pPO3lk4J0J4rl4K6L7j2
-445cJ7J10l5l5l7k1n3K0J03M7p9r2l5M9M9lq2K9Q9l1J4J64j3j09K6rk4j08O5n8N4o6K3L9
-411EN4Kj17K3j6K1M5ml5m0K1O2Qj4Lq4J19j7K9n1O6L8j13rmq1QK8RL7QP1KPl0r6k2MJ09L4
-371H0po3Q0K1j46J7L0j2k5J68k7j62K3Rl1K1J16n7o2L0l8J00n1n4j5Q0p3Q1R3o9n5lO5N8
-337A22r0r7M0l5JQ7l7K2rn6oJ1N8k4k3R7R4j32j7J0qo6Q7Lj4M4N7j3p7k1m0M4K4j6LK4mL5
-299G8qn8NJ0q1L7M4n3L8J05K9p6j05j5Jj06J63m8Q6r6O4j7m0R3L4p1q9rK0J4M1k2k4L3M3
-264B0q1M5pnpj6P3PL7N6r3l3qM7L5J8l9o3n4P3J3o0M2k7N5J39j01p9Q3l4r7NJ7pJ2Q7Q5M5
-226A83n2j24nQ1j3p2n1k5K8j8L4P0m3k6l1j8O7k1l7K1OJ8J7n1N0M7m4n9J09R0%jq1q8L9J8
-190A8l5l9K2J8N4o5M7m6l6P6j6o0P0K6l8P1k0j10O4l6L4j3k1m9K58J02j50k36K20p8Q2p7
-158C7o5LrJQk4RJO2O9qn7j8o3P8j35J46j6j4ON8m4mj8J8J80n8j99J4N4j03J06p2Q5J3j02
-122f1R8k0j12N2J14Q5k0q4q5l2%K0K1K2J8j3O4k2M4q0m4O9o1O1K4r6RK0L2j15O3Q3j11R5
-88C8l2jM9j7nJJ52j21p5l0N2n0j7L7M9J0J17j10k8K5p6N5m6l6M6O2k2l8J71n6j01P8p5k6
-54b0N6K5k2k0Pr5R5k5M2Mqo2l4L0l8lJJJ1M8PJ27n8mj5q8L5jK8j03J23J47j43q3P0p6N9L1
-16D9q0L1O3K3j35j0l8J22M2n5n9KN6Qn8P3L5r3l0N8j2n7O2K7K2l9K1K9r6l7Q4N8j1p5l4Q8
19C4J8r4lP1J4l9K2L7o3%P9o5r1
32h0
##PAGE=	F1=23916.120362998684868
##FIRST=	24596.97802734375,	7686.668670654296875,	0.43033012747764587402
##DATATABLE=	(F2++(Y..Y)), PROFILE
-2014B4o3n1L4kJ05l6oo1J5M0J4m5M2m4M7m6J6o9O4J5Q9j19M2KO1l4p3%NQ4L9o5LL0m8l9m1
-1977g1N1M2k0p8O2m5N7oJ13l7j07J28p9q9M0KP0m9o2J3J4Q4lm2o1N3J28l1l6m4J4M1j59J22
-1943A5LJJ0j3l5l7KR4N9r6j9L9r6PP5O3l3MK0l4J8K4l9p8K1j0n4K5P9jn0K6M2Rl7k2QJ7M3
-1904E0K2o9m2n2Q4k6pN5R4J9l9l0K0Qj45J27Jr7J0J07o6k4j3m3J4Ok4L5%k1L0oJ8M3J2m9
-1868BJ7P0o2K2Jok4k6nj9M2Q9k3k7M0j38P0k4M8Jq8K6q2P0M4l7l3J02J2pm0r2K8j6rk1J3
-1831h2Q3L8j01Q5j32P9m6P2O7J36l8q6n6L9k7p4%j8%Q5J1qq5Nj7OM7J7J8o7L4N5J8l7k3N9
-1795E7L2j21j2j6j0LM1K3JO1P1k8j01jN5m3k5N1j7n3Q1O0m2j3m1o5O3J12j14n3J05K0j18
-1762c7J8L6n7lM6K0o0l9QO8O3l5q3k0O3K6K9nN4M3m7j05m6M2P4J2K2j0j07m0L8J18Jo9n6
-1727c8KjJ8j6K0K8M1pLpN4K6q2j15Q5l3k9K5K5K0j2j9kM0M8n8n1M5km3j5j6N0J4m6L6j2K4
-1689@k4J6o7J9N3p2lO6Nk5k9K3L4j0n6K9m4J35J19j41k6N1mk3L3p2M6k4j6K8P0j3l4j00J15
-1654E9Lm1M5j10pK3l0kM3M2L6n7n6O9k1NO5P3j83N2J6q6R6p8LL8oQK8Mk3J2M0l5m6jJ8Kn4
-1615e6J16M9k5o3Nk6j6K5O4q2nk5L2M1m6j4j1j8k3K7R5K0K2K9J0r6q0J7j4M0l4P8K2J7rp0
-1579dqj9L8J31j33Kn5P9M1r1Qj4N8J0n8L0rP2m1j25P5J8n1J8M3O3J44j6j55o6n0Q3K2P2k
-1544A10n9m2N5j0m7o2K7M0N3n9m4J5%n9J36Q7r8o2Ol5j1N8J5m5l0P6NJK2lno9RK7J09J3r4
-1507C0m6J5K1k3O7L8j38L3NkM3k0J0l9n8M2N7m3p0m2O9J02J00j2k8j69mJ25j9o5m4N7j6L1
-1473GJk0m0J7k4J10N4o2r7Ll9K7K9L8P1L0j71N6l6M2N3j2l0Qk6o7M6K0R3l3o1M8k3j9%PO
-1436FqoLM1J12j4j43j0m0j2J11J06K9l2j18k7m1K5OJ2k1RM8l9o4P1l7K4J4l2K1rmO0l8p3
-1400g0J6J2P2J0m0J13J08p6j17m4m9Q4j0m0J10k6o2nkj6O7k0j3k9L7n7jN4K6j9J88j03m0
-1367E8Q7n4p3o1O4%o2J22J22j41j37P9Ll3JQmO9L0j31M3J7N4n4o0J5K3N5J0j1r9N2J0l2L8
-1332Hj6Lrk7K6K5J3m%PJ3mm7nP2K0o3jkm3J9M2O4r6k8k3P8K4o2k2m5R2J1m6J61n7k9J6n6
-1293IkK5N0k1n8m0K2Pm7M8m8P6l1k3k9J7Q6q7K7Mk7N1O2k7j12mL5qJ2N0On4Q0k9n1j5Nk7
-1255f8M5j0O6Q0l5j37O7j1J3N0p4j2N4p9K8P8q3N2o3J33r4n3M7k3K4j3mO8k5m5M4K4m7NO
-1220Hm5rl3LR7J01j26m5P3Lj00P6lO3j00N0o0J4K1L7J04J58j21j72Q7K1m6q2NjP8l5k4M1
-1186C8j01J47L9j08o1n8P9kL8o1J1N7J8lnm7M1l9QJ23J5j50n3L0M7l0k9K6O0M9j76Q8nj0
-1152b4m2jJ44qp9m8M6n0J5M9j3K2q9P5Q4k8k4k9nM9o5p8O7L7LM0K6l1r0K0N9p0Q6j09J45
-1117H4jKR2j04k8n2r9N5k7P0J9K8O1l7j00p0K2K2M0N1m2M1L3q9r2J62oo4k0RL3J0J9l5n2
-1082f5M1O7m3j0m6O4R6r2o9J5N4j9q3J04m3K0o6O7l4MO2l7j3K3Nm0M3L5o4Njl6J3m7N5L0
-1046ej7k8LM7o6N6M8L4q1J58k1n9o4j8%j0J10Lm5n4n9K8K7N4j4p9N4K3J9l2m6Q2m1m1J28
-1011I4K2j29J5K6n3O5l4k2L6M0n0p0K1P4J1q1j0KqN6p6P1O0l4j01J05P2n1J0O3q2n6j3L7
-977A0j0l2O1M5p1n6R0N2p1r5J7K1j3jN6k5J09m6K7j5n9N5K0k0Nm9K4r0J9K5L0l8O5Jl6R6
-941A01o1k4P7k9M8k1j12j7Jnr5J16QJ4kn4K5oN0l2m1N7o3P8o0m6LO7Q4K3q8L4J8n3k4k3P2
-904B0k9o2O8n6rl6N6N5j5j2M5j09P1j9k7j3J27Lm2K0j0j35M5K1J3k2K8l0m3L1P8K7m3J3L7
-869D6j09j0L9Q8l8p5M2k4J47l0n0p4O0nK3O4lj0p4q2N0j2K7O1k2qP0Pr4k7J9Mmk2j1Ml6P1
-831BO0J9q1rM3N1n6L0m4L0N8o4j01N3J14L7r7l7nM5R0j4q4p3J61K0j06l4Qk1kL3k0k7Q0n
-795E4n0o7Q6Ml5k5jj5M1L7K4m8m6K1KJ8O6q7J7k9Jj8L3j0Ok1RJ26j2j32N8N0o4m3L7j2L3
-758Hn6J21q8K2Q3q1ro2K0mJ8K1N6l9J21lk2p5QPj7Pm9k9M8N4r5K4J8p6J00mp7LM7J17k2j74
-720g9J12M0n9o7J02Pk5n1K8k2k7j6k1J06L4nj5J1j20J10m4L4lj6l8Ql5OO9Oj9M4J4K0l9K6
-684G6j18Q7q9Q8q4M5L0OM8r9MJ3p7k2Q3J4k9K9QljO6m1o6LJ0L4j3k2j8O3j3J4M8J03j03j49
-647g5N9R%M8j00Q0K2j11P4lp8P8J17p3l2M5On3o8K9L0m0r5P3Lk8MMP0p1P1k9K5K7Nn4P4Q
-609E1qJ5j10J6K5M6Qj16PjL3mnlJ5MJ06q8M7Q2o6m6o8M3Rkl0K2Rm2R5K6j15k0K2m0R2roM5
-569C9L0r7RKJ99m8q6n0Mq5Q1M2m0NpJ1l6J12m1j20J57J0j8j16Q1j7o4M8j4K8J5M1ok8j25
-534h4J87j13L9rm3J52L4j02J3j3j29Jrj2J18Q7l4j13k5L7P7o3m8Q3K5p6J2J09rj66J16j8
-502B4PM8j6j19J8Q1J6p2qK6Rp4LO8Qm9kK0N0k3kQ3j32jJ2QJ9rmlk6j1j4L2N2K5K4j1r0l0
-462f3K8K4N5n5q7RQP7lk4JK5Rl1L2Qj9K3J11l4l4m5j5n3K3Q2L1o8p7l4K8M6J4n9QJ15l6n
-424A5J66kr9K2k2l4j04Q4l0Op6L7M6L6Jj05N4k8K1K3K2l7n4K2N6j8K3J6j15J06k0L6n4O4
-390E8L8j11RMp8J6K0J4J8RP0J2k9m6n0J1j3R6lk1j4R7Mj72L8M4k5m5J97j1j31J2m2lL3Q8
-354I4o8o2N0j7P0o7q5K6Q1l6O4R1o0p2J2Q0M0p6j13k1j0K1J04o3pJ1l5k3%P0k6JJ38N0j62
-319@K1Ok0p2Q4nJ7K2Mj7k5qm6O3J7l1J7M4mL8K0o8o9K3q5N2L5p2J20R2lr5q6k5l7pJ46p4
-281b8R0r0N2j8k5J02M9q4r7l2j3K6K9Nn5K8P5k3j0M0j4n1nP7mK7O7j00n9K5Q5K6K7j6p9r0
-245f3O3On8L2l8Q5J33q7j16Q2pn6oJ5j8JJ00R2N4n5j28l6P8Op5m2l1L7o6O7Q1m2l5l2k3P7
-209ek7m1L0j2M1j1m5R7K1n9m7O7R0PK0p9p6J1K1j9mKJM7o2M4n1ONMk1J00J2m7N1j5j08M6
-171fn6K2Lkl1K21L7j12j65J77q3R9o9n5J5l4j6Jnj4J8N2P5J1n0l0o4P1p2J10k9rj9P3j7m
-135D3j7K9J31n9j95N1L6r9P1m1K1K1p3J05j1q7N8J15Q6l7j03q0l0MK3jL1M3rO4n4K3r4J3
-101b2O2m0K5L8q7j1K1Qp2N9R3j47O7l8OP4mjk6J54j16m4k7O2m1o1K6O5L2J19r5n0ln2L5m3
-65c4l5O4N3Mm4J24m7j04R2q6j9P7L8j3l7j1p8J02n0M0K4j3m9p0N3p8J0M9m4K0N8j2J16l6
-31F4J2j0p9oj3M7r0J00J64j41n9P2r5N1J8j03O3O5J6j48k6k0J41L6k3n3J1O8np1N9J6q4l7
2f0M7j2o5Q1J3K1qK1qr6mJ01N5qr4j9P4Qo9J5L3%l4M2L6o2n2Q3j5j21
32i7
##PAGE=	F1=23891.804017843503971
##FIRST=	24596.97802734375,	7686.668670654296875,	0.53505796194076538086
##DATATABLE=	(F2++(Y..Y)), PROFILE
-2014C0k2m4j1J3O6n6J2l1j4M4Pn2N6k6N6l4J2p1L4J4Q1j12L2L2O3m2q9N8j4N6J4n0J9K2o8
-1979a5Jl9jN2j6o7N3j1J5K4J21m7j15J32m5r1M0k9M6k8o4L3NQ9Ql3j08Q1J23l0j01m2Q1J2
-1945C4j15J12l5JL5j9n1Oj0P9O0r7j8L0m7K4P4L9p9J6L6k1J9Pl3r9Qk3J3J6N9K8m5k7O4L7
-1909G8m2o5mL2M6J9l9j0m9j4J2j3M1O2K9Kk5MJ0j18J22j4r3oR8m9m0J3j3o4K1J2N4k2k9K2
-1873c2l4M5N7j3n0M2Q3o0K4qj8k9j0ml5K7J10j7k8O8j35L7nN8Kj33N9r4R1M9n3o3J27L2j
-1838H9k8j17j4jj3j0O3L9Pn3O0j14J07n9K8P5J16m0o5l4L1l6o1rJ2j1P1J8J2q9j7n3O4L3
-1804AmJ7p3J3O3K8l2j0Q2M3j39n0QORk4N4%O9N3k8q7pK7m1L2N4o7n8M2P0OMl7o3O3J13j17
-1766B0r6Q7M1j03N3J7o6j7O0Ol7l8k2N7P1lp4j2L8L6K2J8O2j1p5p8oQP1K6L2Qj43j4K8J41
-1730A07j9p3n0Kj4JJ1L0rN3K1j2lN8ql9q3NJj4L3okj5L2kK5Pn8rP1j8m9k2j0L7Ml9K3oJ7
-1689b2J1L7n7m7N4q1M1L3Mj9k2K1L6k2j4J3l2J12R3j45n5P7L3k7J1o4O0lm5K1R2k6m5p2J21
-1654G2pn4P1j04n3J8Jj7P3O8J5r0m5M1qL0L4P0j67P2L9j03N8q6L3K2NK1L3Kj7k6Q7k2r3J7
-1618a0j9qJ0P4M1l4m5L8m0l7L4N0o7Mk3LL2l4Nj6j1k5O0O5j3L2L4rp9p9KMO2l0M0L4K1k3
-1580D3o1L0m4O4R8j58K9l3P4K9o0k0k3N5J3k5J0k7M4m7m3N2on3M1K2P7J41j8j41j23MR2N
-1546D1N6lp0l0M6Nl0p9L8N6O9o2q4K2k4l3J51O9j18k2l8J1k4L1Pj1m0Q1J0K1Nn5Ol9K7L5
-1510B5Q5j1r1j2QK7qL0O1j33%J6M5L2n1J5j5p7K6N7k9j03M6L6O5Q8k1J5j52m5J21j3m0m8
-1476e1K6JK8J3k1l3J4k8R5N9o3j14K2k3j4K4L2O3N9j38J4J4N0M8j9n4Nl3k3L2L5Q4m1j03
-1442d0O3j6j4RJ1k9l5PM7K5O8J9j31j2l1oJ01Q7K9k8j29j3m5O1QOk3KO3m1p1Q4n2qN3qj1
-1405@k6K8N4m8m6J7kN4j0m8J37J11n4j22o5n6J05Rq5J39l1o4Rlo5J40n2l6j6K1j3K0K8j3
-1371A7l7J86q7o2P8k9o0n0O4J3m9J08J04j28j25M8Qo5O7k0LO4L8j35M4L4K0k1n6k1L0M5K6
-1338E2j0j03L9mmJ3pNj0j1M4mJ5L1ql7j1Ol3K3O2J8o1NPk8M7J5mq6jj2P4km3j6n1P7K3k9
-1298a9J45l9l8jl4pl6M0K0j4n6kM6l8%NN3n4j8j4PP5p5K5K2m3L1M5l0p3kMK2J6K7K7k6O8
-1260E9l4o8qJ6l0L4J1P1O7l9j45N6k9M6L1o5jN6n4k6Q5r7J05r1J17j19l9J06KMj2o6J05o
-1226D2l9L3Oo6J1Rk7l7P4m0P0J08j35n6P3j1n0O4p8O8o2O1q0nO2O9R8J84j00k46P1J7j6q9
-1192a7k5J1Q3n2j7N3r4J63J8j01o1l6J06k3Jk7j1K6K6M0Mo8M0l7L3R9Jj58l6k9N7mj0J5O9
-1157C9L7j32K1M0m1j0j4J35j3o8l7j2k0J1J15j5k0r2N5R3j6k5mo9L7k6m8L0L3K8K5L0l4p9
-1123d6K0O7o0M9q9J24J9kP7j34j0j5o0lj0M7J8M5M9n6r1pj1M6K3L6n9P1K8j02k9J34k8q0
-1089c9J4k2nK4M3k9n5N4O5k1j0q8O5J34q5p8k0P7k8q2R1mom1P2n2j9K3j3KK6j3k9O4J2p6
-1053d9J9Pk8pjN3k9k7N3k5lm1Q0K5M7q5J58l4n3o0m3J8%Q2J0j3m6l7K4j0L2j3n1L4L9K8m1
-1016A3o6Q4p0L1R6J6j13J2J6n6R2l0p7L8O4n9p9Q8N2Kj05L9mk9O2q5P8P3n5q9J01P4m7%O9
-981A36r2o7RPk9J2N3K3n6m4J00L5p7r6K2N1k8JM6n4P5J9L5l7m7P5L2m8rm7L2q3J5J7O3q8
-945d4P0Lm3R7o3n9J33j1J6k6p8Nl0ko0R6MJ8no1j8KN8j1mL6q6Q1k4p6k4J05P2K7q6J6J2l7
-907Cl3K4Kk8l2O1l8l4K4M2M4j0n5L8n9N1m2k8L2J03Pm8k4Qr2N6Lj1n1L6rn9P2M6JrO4Kj33
-868g6J5K3J06m0p9K9j3J25l2k9n4J5l5O8J18j4l8o8p2Rk0L1P8l2kO9Lj04k9M5oj5k1J1Nk5
-832e4M1N6J7p4L1ON1j7J4n3L3N0n4p1L2J29M3j17p8qO5P6j8o6p5J59K2j13l4K9j7j7J0J7
-798A5j9M3jj9o5O7kl0lkj3RL8J1k6l9K3KJ0O4q2Rk%m3N3j4j3LJ6Q3J0j16L9M9n8m0M1j6J8
-758@m4J00o4k7J08p9j7l9O2J4k7J3M4m1J07jK3q6l0J3j8L0l1l2M9M2j19N0J2n5R1%q2k1M1
-723a4J22l5j43P0K4p2K2J12k5m0l5M3l8l0j4K9J47Mn8n1Nj02J18k4J3JK0n5k9l5M7O0l1j8
-689a2O0K0K2n0K7q0N4p3O5q2N1M8LL7q7QRo9l1N3mmM5J9k1j2O5o5n9K6L1K2k3lj9M9l3M1
-651B8O0Q4q1j26L7kj0K6p8P1L9q9J7Mn0J05R3r6kP4qo8q1M3K2k9r5P6j4k7j2M6M4o8N6rj4
-614c4J2K1mP8Pl9m3j02P9K7M5J6r8o0L2K4K0j7l4L0MR7o3M7N9p1l8n0L3k1L2rL0l9QO5J5
-577E9r3k5K4o2J15pj8M2N5r0m7J2J62l0m9m8j1n9R2L8o2%Mnn8J30pj43J71Ll9r8P7Mo7K9
-541aoj0O6O4l0o3j15J78r0pk2O9J26j2j28RRr0j6k3K7J03J01m4j24lL2K0n1j3R0kp4K0J10
-506A00K2j81R9Kk8N2k9r0L6R0K8j01OK2J4r3j0P5Jl3k5K6Q5n4O3O0j51l1NK8J9l3j8OJ5j4
-470c7K2m3O3J7J1Mp1k8L0L5N6m1r6M%P6rl8OL5K9k3K9k0k4K6J04m3k2l7rm1K5O4mn3m8k4
-432g5J2QK1ok4J36m0l2J64K0p6Rm9k9j08J16j4l8p8M7N0J8np9N8j9J8oM8k9m0jM2m4M7L2
-396E4j13O2j2M2n8M6M1j04L3J4p5K5J8RrJ8N1K0n1o4QL9j3O3m6k4M3J13rj73K5Q8l4r3J99
-361A33Rr9Mp4K7L6N5o8o2N6kM0n9r6M3R7pL9Q8n4q0K5Q0J6n1r1n9n1M7J19p8m3K7rj6m8R1
-324a5k2L1J56J0j78M7Jl8p2P8nM8%m9k7L1Rn2P3J0l6L2N7j8M4M6q9j15M0p7M7L3p1J61Q2
-289A72k8j05o0l6rRJ31r1R2q4L7l0pR4P0p9q7p5jJ5L0J8o6jR9K2k3M9j3q0k1Q2pK0O3r8q4
-252h2P2J02K3L8jr3j19O0lo2L1k4O0J22n8j41P6J8k0MKl2j2J16R3N5n1j13o5N2L3p9l1l1
-218f0M7n7N9P8m8k9l8m2Q9k5l9J0L0M1n8J0J00rq7j5K4P2J0M7n6p1j2K1kK0j6NK6p2O6n0
-182c1K6orpJ19Jo5K5Lr9K0n3PKK5KJ57l3o8q5J19o9J32p6m6K2m5l9RK4l8RK8Q7M1m7m6m4
-144d8O8l5N5l0Jl2P3jnqM7Q8o2j87Q6J4q1J5Ln0K3J0P8j8o5O2J07Q3m8j20o0j9lK4j8L3N6
-107C6jO6p5jq8M3M7qJ2L1p2l3J7k6J3J0J05j43J9l0K3O2kK7m5J29j07nk2O8l5q7OQ2M8J06
-71A70q1n1k2m8J6k7l6P8N6K1m5N5l1q9Q8r9lJ05N1j0o1k7n2R7p1L3M0ql6j05P3o3L2O5n4
-36c9j2N7l5Q7rL9Qr1m1j8O0n2M8J78j32m6P4j03M2Lj08Q7O4J1j19j2k3J10K3kn3J9P9np3
-1A6L1qo5m4L4lk2K4K3J9J8J4l8q6K1R9M8nj02QN2ol8M1pj4k2M8K7m5o8L8L7j06
32h1
##PAGE=	F1=23867.487672688323073
##FIRST=	24596.97802734375,	7686.668670654296875,	0.83042031526565551758
##DATATABLE=	(F2++(Y..Y)), PROFILE
-2014D7J9n5l2KL3o5N1k4k8J7Qo6O5%O4j3no5J4OO2r2K7M7N2m2r7J11k4K5j4k2K2Rq1M4k2
-1977b2n7M4jl6L1Lk1Q1R3n6j08J29j6r2M3m6JJ4n7L2MR5J1j9j12N5J09k0j15p1J32k0n4Q5
-1943C9o5J0M5k4l8K0k3N9N7q0k4J4J0M5N8jj09L7M6rL0pk5j16%k1N1RL2N2l6p2Q2O5n3r5
-1907c7j7M8N2Rj6K0l7j03L5J5ML3M0K3k6j0Rp4J14j4r3qQ5m9o1M0L2n4LJ1L8k8l7Om9N7N7
-1870A8l4m8O6R8o6K8pl1l4Jj2l9L1J11j4k0R5j19KJ3M3pj50Q2q3R8O9o5r9J40M5%j8j20n9
-1835h5nJ1J8P6J7k9j2K3q6J29m4j3N2Q7m0l6qPl9m2j7M7j3L8K5L3r3j8l8N6K9m0J4o0qO5
-1799AL3l4PJ02M4j42o5RK3M0j03P9j2O8M5k4p4k5M%O0M0j02k7oL3N6K1l4m3O6J03j07r7K3
-1764c8O7q5P9mp3k4O6pj3l4k0MP4L3o4OMM0K1M2O7o6r1k2J5m4N6M4L9L6j64KK0J30l2n8l5
-1727b9L%m8M7L3m4M9N9k0MM6m7Pl5j7Ol3L0k4j7k6Q4kQl0o9M9Q5l6n5k0pL1j4k5jKK3M5M0
-1687E2n2n5K5n5M1nokk3K2K4j8K9j1j2P9Q9j09n9K3P2l0j9n0P2J2n8K0J00l6n6n0J16j0o6
-1652fQ8q9o9k0L5MP0Q5%j14m9K5K0L9mN3j22P4N6q5%q5N0PJ6L0M2Qj4n3J08j6j24N4p4QN6
-1615DJ8K3l8k1P3m8m8J6L2l0K3j4l8K2k3J1j7NmN4L3l2L9L1k9n3p0K5K3O0l1j9M2K3l8j7
-1579a3N5o3R3O0j87M9k2Q1Pm5l7NK5J4Ppl7K4l5QK4l4l0N1OP1J35j8j20j40M2Q4j7L2%o4
-1543Dk0M1Kj6q7M5O8Q1n4j22L0m9J4J37N4j32J4p2N8l0pJK9n3Q7QK6qj03J5rM8M0N6l5q2
-1507b1K9OK3J2pP2j14l1J3Q6L5r1J4J3p9JO0j3q8R0JJ0P6j6N4j36p0R8Nj7m2k8K8L8K0m3
-1471a2k1K2m0Q8O5o9j09K0Ll7nK9P1Q2j27kN9M2L6l7p2K6m0J4J8L6P5m1j40P4KmJ6No7l1
-1435g1qR4RQO4j19rPj8P1O4K6k4j29J0m9P7OKj3OO5l3q2P9n0l5P6J9m3m3O0N4m0pmk3L0l2
-1396en4J50R7k9j07q2m5J03L0j10J46l1o8K5K8p9J36n3p0j6NL9L1Ql5m2J44o8q0P2Lm8m3
-1363d8N6K7l3R6R0j05j17pJ9q8J41m5JN1M1j11L3M2pJ0n1n3K2L1N2j3j00L0jK5m2J4%qJ5
-1328c3N6m0J6O3j5n4m4NJ3M2L2Mn0J4J8l1P0lo7n2J2J7M9k4k1pn0M7L6JJ03k2l2j4j1Lp2
-1291d1mN7Pn3k4P2l7n0N6L6n6k1Mj6N6n4QN3l8mL4k0l5Mk2L2M7k9N0kM8l5q2nK1k3L4K5O2
-1252E5N0l4j39M4l8N7J9m7LN6l6n6P4j06J46j04R7j14m6J47L0j5qj18J26Pk6K6j0q7RJ9j5
-1219c4k2J44n5K2R6j32o3O3k1j0N2m6k5j7N7q1l1J01R9Q2J89o7k90M1J5J0r3m2M8P8p2k7
-1187c1N8p2J59lq7n5rJ26l6n3J6Nm4K2Q1K2q4L1k5N9P1k2j62J8j2l9L7moQ5L6r2j9N3o8L2
-1151a2m7J09pm7j3o0j0K7J33ln5p2K5Q1qj3J5j14M4J4l5J0LN6QK6l5p1K0O8m2Ro7R5K3J4
-1115F9O3j53%K1on9kL6J2M8K8o2n4J9j2M6OK8q2Q4K4r5J1J12n0r6O6l1m8L6N7k0o8N2O6Q
-1079E4pj30O4J48p0p5m0P9k4p4P2L3l8j1O5o1j4l2LJ4L2k1kP1j6r3K5K3k1j1L2M7o2NO0l3
-1043ho8K7N8LN1o5J46o3m1m9n1K7MM5K0J2l4j5K7l9%j0k2J3M9L5k9r7P8q4Q8N6J2q3qJ9o0
-1006e6J00j8r9J7Q3o3l8J01L0Nj21P4om8O4p0N5Q7p1p6R9O8m4j5O2q5o9K9l3l0O8K2ol4k2
-971d0J00K2o4p3J7M4l8LL1m8K5O7L9o0m2R2N2o4k0m0L4q3J9pR4j24P3Km2J05k9j20J46J6
-937H7j4k9m1K7m1%l3N6kL2J2n4n4j6O8QJ1K4j02P9Lp1l1J06N2J1p7PJ5k5m0N7k6m8j3M9j8
-900c1n8Q8K5K6kp8K7k5L6n7j6N3P2Qm6o0L3n5O2%l2n7J8K0l0N1Ll3N9Q4l7j27K0K3J12l4
-864D2p7jLR4l5pk5k5m6J30J34m0o0n6n2l7l6N4Q7m7lP0Or4m7O8k0l8K2J8j0j1PM0J6n1N2
-827B5k7N6J7no0M5M0k7n3OJ29N2j23j18pP8N9k8m1p7J48K8j12k8M7j5k9j9N9Qk3QJ5o1N3
-792B0k0j2L5j7rk0K9kmm0L0rJ8N5p2j3L3Kn2N3k1l2K5N1J8K7r9K2M0m7k7M5j8J3jK7l9l4
-754d5J14p6k9j6Q8K4o3J8J7m0P4J2N7q9o6J9oM9rl2N1L1j32N8Qm0Q4Nq6l9K8J21m3q2K5M
-718fp7J08Q2n7n0qN0m3n2kQ2J64k1j00q0Oq7J21lk9LO6n2o0l2P7N1p2j5O2K0K3m9K1m2K8
-682B7m9L4o6N5O1OJ4q4J6Ln7nL7l3j9O3L2m1j7N8q4J0ML4J7l1Qk4M6n3O6O5O0m9r7J5j6j7
-644a1%n9O2M4o1k2Pl0J22P0j09K9P8l2o2l0M6j1k8r4P1k6l7L1N9mo3M1Pj6J0J3K2Q6ro3q9
-607e8j1P9J1L1K8p3o8jJ7M4k2o3L2PP9l3L6N9p9m7j5L2m7N1J2K5o6M0M1lo9k5J9m8J01Kk3
-570eK9P8o8j10J8J17j5j0l7k4l1R1L0p4nJ7jq3J30L5j71J77Mo6p8O8L0m5j2J1m6J30O0n1
-536I3p8p4J18o2m8k8J54R8n5j34NK4m3l6l4O4Q0J11n7j34L6L3m9m6K1R4k7l9PQ9L9j63P2
-503C1J8n0N4m2m5L4Q8N1j33J5K3J0j10jO3oj7j8L6J03q5J17L1j49q7LP5Om8ll3N5qM9q5M8
-467a0J7JRn6k3M2L8M3k4r1j2QO4k1n6L7L0M5j6J4m0j4K3Q7o2oj2%k5J0O4m6l9j2k7Mj7KO5
-428fn5J44l9o8J53M4m5nq1j2j18J55j1p2n7L7N4Oj6n6M9JJ1l6Q1k1k2k5K4o1N8M5j01J9P
-393a9M4n8LM5q6O0J9o9L2J5%l7L5J9K5m7l0L1L9nJ5q9QO9J25pj61jJ41m6j40J69K7o8Jq1
-357b2N1K8J7n6n5N2LJ3l1o6J6J21QJ3P4m2p4L4O6rk2o1n8r0L8J21q1p9L1L4Qo2N0j5M8J66
-321A69j9j77N6no1m8N6LP2j6q7m1P1L5n8O9Nl0M4O6m8M9O5j15r8M3o6J4M2n0J56P1l9j01
-287B7m0m2K6JJ21r3Q1p8K4n3J4P7Q4o1o2r8j1J3L3K4l2m5R0M8j3M1op2m8P4qJ1N0r6n8P9
-251BR6K6M7Qr9j29M8rp1M3nQR9j5j37N3L6PK1j0m8j5J21Q5N0l6r5q3J4O2p8k1k4N2k3M6N4
-214H0n7k0n2m9R6j8k4l1J06K4j12O2R5l4j19J9oL9OP5j6o7k6J9OL0k6K8Rj00R6n2L3J8l1
-179Aj1J25nq2KK3r3nj6lk6M5L8J01r5l2k1O0nJ30r3l4L0m5o3M0L2m1j4j6J03O8n0o2pQ3l6
-142B6j3j8K0l4N8JoPO2O1n8j65R4pn7m7M5m1k4P9N0l3n4O6Q8P5m6j32l5%j7K2k1K6M6J3O7
-105I8q1k5n0L6K6K8J8J3n8n4Rm8R2n7J15j11k9J9L2Lj0P5n3Q3r0K6k1P6l0j03rR0O0Q3p2
-70H1l4l2n9J9nl2P1O1K6l4k5j4n8O0j07K2J29O1j6q4l1l1R0q2K4M6Ok2j42Q8l0M3Q2o6l2
-35b7N7m6L2J5P3L3j13p0j5O4j2J4J58j27k9P5r8M1j6o5P2N6Lp6J6m0N9J4Rn7K2Q2J0o0ll9
0A2l6n4K6J8J7m8M2J7L0Lm7k9JP8L8j4r4M0K1j2pP0l9l1j6M5J6j7l1n7Q1p1
32d8
##PAGE=	F1=23843.171327533142176
##FIRST=	24596.97802734375,	7686.668670654296875,	0.9471976161003112793
##DATATABLE=	(F2++(Y..Y)), PROFILE
-2014E3M9o2n6%J4n1Q2m3j6k2Lj5lK8O6J2k3m4Kj0L2o8L1M0L7l5r8J53k9Kl5QJ1qq1Q4qm3
-1976d3j8K5j3Njj7J14M3o5q3J20Nr0N3n2n0O7n7J6J1R9Npj12K8Q9j0o9n6Q7m7KN4q2K8M1
-1940B0k3j2J3l4L7N1m7m2LN7O6L5m8j23O0M9%M6j0k1j28jjO2MnO2k2r5Q9Q2o1r9l4O2N9j2
-1903C9MM2k8j17jM6k3J1L8K2k6j7Ok1J01jj01MP2n8n3L2P7j5j2j8J3k4l1k5OJ6K7m6RL2J09
-1866H9p5L8km2m1J1l0k0M0Q3j9KJ23r9k8L0Qj4j03M7n4J05Q3p4j26J40N1lj4j08m1j4k7M3
-1832d1Q9Pn1Rk2l9J34l4k6J3N9l6nJ2k5l8k4j8Q4j4JK6M9r3rk1M2K8p3Pm1MM1K8m0L1J09
-1795A23L5j34m2oJ4Q1j18M6k0N2M4j7o3m7j0O1N4J8r9JPp8Q7L3k8pO7R0r5q7l6Q1n6Q1j8
-1760A4p5k1O1rpl2Qk2K7O8n6L0k6L9J6O3P1j10p9K6J6n4OM9M2O9j73J3KR9l4k9j5OL0n7K8
-1723a6K6n8K2R9k0LK9p7M3J2j2jo2K7k6j8m8J14Oon0m1O3P3m9n4k0LL3l6jk1J2L1N0L6m3
-1686B3n1J2m2L5l3l0J9mjML1L3m0J6M2J09p0n2o4J09l1m8l1P9K5o1J5R1l9o4l1J08j2p7J01
-1651G1q0k2j1k5K7O3Q5j7j29m7M1L6L2m2L8n7M6O6n1m9n1K7oK3L3N2K0j8n7R5j6j28R7j34
-1617h8N5O7m4J4k6k3J07m5l9k9LL1L9mn7j1k0J8j3J6J6L3Jl0M0J7l5j9o4N6L1N7l6p5M5K1
-1581Im7N0N7p2J10K3j99N3k0Q8j2n0mL3l6J7L6j5l5J0j0K6Qn8j0N4JL9J25j3j01r6M2P3l7
-1546C9lll8j3L4j1qq7M9P5Q6l9j17Ll8K5J10M6j37M4p8P8k9l1j1O2m8O8QJ6j3j13JJ2O2L6
-1510C7L6n3o8P0PRK5k6O3q6m9mJ13M7j25NM0o1l0N2Jm2J14k8o2O4%Q0j13p8O1L4Kl4n6J8
-1474c7N0K3p2RK5n2Q7O6p8o5mK0k3p2L7Q8Q3j19oQ1L8K4o6q6P3m9L4J7K7O4l3j45N8K3LL2
-1438E5rr9J1m5J15%n1J09j13kM1k6K4M6K3j4j07K1n2P1KlLJ7O3k4r5O5l1k8N6M3o5n5P6N9
-1402H1j1J7k3m7Qo0j5J15O7j4p3q6k6Q3N0j06J30k7p7L9O3q7J14k6j06k6LP1L6rl7k5O4m6
-1368A4r6Q3K4l8l7M3L7j7Q7P9q5j07o6L3k8J31n3j4L2M3r2K4M7k1L9m6q3MJ3Q8k0r2K9K2
-1334b3L4r1K7j9lN1N4o3J9Q3k1m2m1k1M5L8Pj2l5K6K6m3P1j2r7mkM7J9l9J2jn3L4L9J9N0
-1297G9rqj2kJ7n7l5O3j9l1j5N3l8o2N0N1l5n1J7l3J6nl7Q9j7l6K2Nj9Nj4J6O8p6P0J4K3l4
-1259A3r0J5QoL3K4M8L4k5j21L3k6L7J9k9mO2k9m7N7n1Q8r0P0o4k0R6N0k8kj21R7J7pK2k2
-1223D1j00j0L7j3J8J80o0j7P6j23o8M2k9J7M4pr0J0M5n9m1J03J22O1J68l0k99QJ9L0j08m2
-1191g5Q7P4q6m2N7n5J51j8p1m5K2J39m8j01N7J7j07J2J07M0r1J6nP8M4m6j63P8Mq1L9ml7
-1158e3J08N9p3n2M6p1O8p8N8Ql0J2m6l7M8J01J8p5n3J1M7lJ1K4q4N4Nm3Kk8P6lJ4l8o2K3
-1122c6N7k1k6m5N8J3N3M2j44kM8M9o8n3M2J2M0%n3J1j1MM1lK8r6P0J4p6L6J00p4j11J32l2
-1087an3L1N0j3r1L9O4M4lj61O8J38n5o9m6O8j0o8P1N7p3J3N3o3Pm2l3K8L3k4RP1k1p1j0L5
-1051b8rOL1L8o2K8M0l8l6J6K6j7N0l1J19r2k6k8m3K2LPL0K9j9J1K8o0l2j0JqN2M5jj08M3
-1014b3l1O8K0Qn4l2L4o5Q3lo3m2R6o0K0Q8OJ5j27R5ko2O2m3J3J03p6o8R4O0m5l2M1o2o5M9
-978@o3K4O5j3k5k2jR3J3m5o4J9L5m2J3J5k7%O7M4p5m9R7P7o7l0k9L5q3K4l7J09j12N1jk0
-942b4J12Oj24O4M2l5l0j2M3l1J0l1OqO2M7m8p2l8O0J8PJ5j01P4K1o2k3J05K8k0o5J4K3k1
-907A2m9P8k4p1j4M3Np9J31J5NOp9J2j0K8m3jM1L4Ol6q0O1j7N6ml9m9j0N0J2Jk7l5R5P1p4
-869B1r7OM5J02k2p1m4L0N9l4OPk9KJ18J18p2p4m0l0n5k7N9P6o3qQ7Rp6p5P9k0n4O7Ml2lj8
-831d9J5J8j5M4n3P3L9k0o3O1K6%l7k3J12O2j14j44K1N8M4m3j3p8J28L7j03j6N6j5l3m7R2
-798B0N3q0ML2n9M5m3J8P5l5ql6J3j0Nm8M3k8L9M0n6m8O7J1m8M1k9m4L7R0l8K9p8LK4k9oM9
-760A5k1L1L0n4k7L4R0q5m3oR1K9p8K7j6l7L3L2P2q3j00K9J4O5J0k5N4K5j33L8J5k8P1Qq2
-725el7J4R7m9m1K0Jl0R6M3q7n1K6N2l6q9K7J17J57m1j24r5J2q1J24J1p0LR8k8p8k9R5L7j08
-690d9qM9J5L2l6Qk3J2j2Mn2O9O0J1rr5L4j3l7J6M4l8p1P6M3n8oL7q2Q5k7J8J8l0Kk1M4o9
-652e9Q1O5L3j0o5pk9k2k1l9M3M0l0l4Kk3J26N5j07M7N3m9m1L2O0n2l2r0N5l0m6R6N0n4n7
-617e9L5RnK1LL2Q2k9p0n7M2N4j6QM0m4p6l1J1N3j6p6K1J5N1j0K1Q5p6q1L2K3k1K9J4Mo1N9
-579A6K3k8m8k6J8j9O8K6k6MR2l6j41kP2jJ4j7k6j3P7J7p3MJ2J5q6J05Q1j69J44J5q7o9O2
-544bM5qn6L2m5J64L3p0q8m2P1l4o5J4J49P1r1j10j4L7Nm9m4P3O6J16o5j34P7L5j12m1L5R6
-510D9l4J2k7N5L9j29M5L3n9N4k8j9K3P1Q0j59J7L0mj12K4K7k1J3J2J5J17q9J47lj30j07q
-477f6R6j3m9L0r3Q1QN6q1lL0JOn2j4N4L3K2lq1l0K4M9l9m9Q1KN1j5j0n1K5RN8q4OJ9J5j0
-438A3k3Q0p2l5J9l1j0J5j3Q1p6J36l1j14J35O4j0j5j08Mp4J40j7q5l8K5O0Jk7m3K8L1mn7
-404e1J16j8pm7J2n6N6M8q8j5L6L5m3o1M4o1Q1K0n3L7Nj2o0O2k0K9j2M9LJ8Jl9j29J00K8J27
-368A35Oj41j8J81o2j66J12M2m2Mp2P0J3k2l7l4M3qnOn0OJ41J3j6M8k4n1M1M1l7J0l6n2q9
-333e0J4J06p3j13L6P9K6n9j6pN5J67l4j49M0j9p1jJ2J3Q2k0o8j7K0O1n8M3Qj5N4P5q4M1P0
-298A48j39k3K9n3l0N3n0J41O4m1q3l7l7N4j2J14p9N3o7J4q0L4O2P9l6k8q9l1kL4L3%o8N5
-264a8N4QL1Lm2n6N3j3jL0j01J2M6P6L0N0J3r3j16K6ro9N0Ll2N4L6q1j1M8K1L8k1n8J2Q9O6
-227A28M7j7q5p8k8Q6p3qj0M9LM8J8o8j2o9k0P9rNm6J46kj43Q6Q1m6j49N1j9lmR7K7n8l0J9
-190gnK8j8N8Lj24J00n9M5M2m7k2J22lq6j0K5r5j3J9rk7L2P5O9r8l6j1K0P7R4j10j6L7l5q2
-154f7O2L4m9k3n4J14Q0n4p8L5J07n6q3kN0k4L0oj1K5O6N1m2j45Q4k2l1r5O9mm1Q6M0n4n2
-119f0O9O3O4l0j35j8K1k9J4qJ5J0L5O5p4m3%J3NN9K7lm8o9jJ0Q1j18J16o5l2L6K9n4k8J25
-83D2n5M6n3K0k5Q4k4j17MQ0O5O2p2ql6o4M7Lk7N4N2J9j3q7nl8K7l2rJ32N9l0r7k1j9Q3q4
-46c7K2M1K2rj39N7ON6R0p2m3O2m8l0K5J08N7j34r0j1O2K2KJ04j27mP5p8M9l2m3P9L7rl5M6
-10H1o3MJ7J4o1J0Q1L2l3l2p5%o2K0M7L0j04O0J6K5ok4KqN0K6l5p3O2mqJ4R4n7n1k6M5QJ2
28B8Nj12Q7l4
32b6
##PAGE=	F1=23818.854982377961278
##FIRST=	24596.97802734375,	7686.668670654296875,	1.0128558874130249023
##DATATABLE=	(F2++(Y..Y)), PROFILE
-2014E7O6o1p5K0pl1J00o8Kl0k4K8m7K4N7L8l0j8jk5j2m4L6J6K9k5n1J34k9j1m1K3pk5m2R0
-1978A6kk2m3L3mrk2K5J12j2p5m8J08J9q6P0n4k7M6o1qK4R6qLj08RO3oj6m1M4n5M0J8q4M7
-1941a8L5k0QKm4J8M6j4n6MP8Q2J0q8j04N9M1KO5mj7j37OJ3P4Jn3N9pq7P7Q5o3p4m8O5O2l8
-1903B0J7N8k5j03l7O5l5j1K4Rj6k1OK3R4J7j08QO3o4oj4J04K9j7n6j4j5j6n9N5Mk6n0P9k6
-1867d4J09q2O2jn4m1J7l4K1K2L5l3L6J45p8n3M4l5j0m7okJ09Q1q3j49J41N0nj5q7rj5q3N3
-1832d1J02Ro0J7o8K5J21l9j9k3L6k8K2K1o1k9j7nJ14j2l2J9N6q7J2j0K4L1r0ll4K7J4K0m8
-1797c6N9J01J8j19lj2k0J22j10%j4K9M2j2n2n2j4Q9M1rn4NJ8p3mL8k0L8O5P7q7q1m2M8j8
-1762d2O2k0p1qM4Rk9k9M1Ml8O8n1O2m6K3J0P6P5j37m0L7K2l9j8J6L1J02j80L0l3O3k5LQQ
-1726a2O1m8qRm7j7J27j5mJ0q6O1N1noq8K7j3j5m6R1K1j3m7jM5M1n3m3j9J2L5n2K6j1PK1L6
-1688C2L7k7n0Ol8L8n2m2J9K6l1pQ3Ro5M4OJ36m7m3j33J36k9o8qP5M0o0lO9l4o6nR1j4q3J05
-1651D7q1M9Lp5K1N7P3l5j30LM7K7J5p2N7j4jO5j3o5m0J1j9K8K9O0L3l0m7O2j8r9J23j63Q9
-1616cN6j00M8rp3J43l0k5k3m2N2M1Pn7m7l7N5j7OK7Qk7KK5oJPo1N7L9N0m2q5J5J6m6J10M9
-1578H4p8J09pj77M1k6Q2j4p1Q7L0j18K3O1j3j6lOL9J2n8l3N9PrJ02Jq9m5N0P4n6m7j7plK4
-1541Dk3j0o8M1P5Q0k0q5l9lJ0P5M3j31O5p2R1k4m3k3Q1m2L8R%ro2Pk8N1K1L8o3m3R1J2j4
-1504C0K9k0L8n1n4j9J05O0j46oO3k5m4J0J3J1J28m4j39M8K3R7q4q9M3O3J0k3l9l8M8K5r4
-1471g1N6J7n6Q5N6q7j6j2K0j0j05L9Q5P1r8k0Q7M7J3q5o1Q2o4M2K5J4N1j2j31K6M2lO1k3
-1437F5j20L5n4J09kn9J09j07jO6l3l1L6K7Np2Om5N0Mj3J4K8O2j6j02M5Jj5K5O1p0o4O9O2
-1402G5K6L3l3o7j1q8N3N5K6k4k3o7k0N9O9q7J01j9q8M7R1r2R3J4j37l2J1P1L7j6k3j6j2k0
-1368a4l2M6Qk6l3L0M5j1P9O9o9r3n5rL1J01l6l7QM4q3J4N3k4O7l7j12jRR2k9o4J9M1L6p5
-1332d8k0j9J6M7L9m9K8P7k8k2k7k3L2K3kk0j9L5K7m9M1j3o0ok1O8nm2M9jn5M0L4J4KkK4K
-1294F7nK6l5l1O2o6prL7l9n6RJ06l0q6K1k0l3N3k3L0J1n0KK5j7%oJ0P6j00Q6K0lk9r2N7q
-1256d7jK9J5K9J6j7r2K1j3K5K6k4j5P1k9l5O4k5K5n4M7k4JM3N7l5Oj10O3K5J0K2l0r5l2L7
-1220d6pN1J90o0m2O1j10p2J3l5K6M5K5p6k1L1k0k5N8J35L7J30jk74j6K9M4j31j8R8O7q9m9
-1187e2N2m4J34k0n3l7N3J45n7j26Q2J7j47kJ13N1q8KJ4Q2K3o5j55J32J0q2K6nn2J11R9o9
-1155I2j00L7l6Q5r3j5K9k6L4k3m7O0M1M3p8l6QKKM0K1l9O9j1n6j2m4Q7qkm1m8K3L7Nn2ro
-1117f7JJ06J3q8j9L9J00n1j15L5K7L0l3j1M1n8K8L6LK7r1L4jn7N3R5r5n1J26l8m8K7M2j0
-1083C0j15J9N7Q2Lj76P5J16m7n9m2M4On8R4O1j05K2M0n8K7l2n6K3K6l1LO4Ol2m3K1QL1J3
-1048A7J9m8M0J6m4MJ7pl7M6JQ7j11pll5J6kj5K8L7KM0J9p2m0k1Ol2N1O2K3j03jJ8M1KMm4
-1009b6m7N3n1K5J5mm3M0m4O5O7j8K6j25J09Lo8N7j0k6J06o5p0Q2N1m7n0J3k7n9P0l2L7L6
-975D3l6pm8J1Q2Pk9n6K2K5l6K5Lj2KL6N0p8m8Q5R3o0m1j8L7p8J9n1R5q2L7qJ6J18J6j18k3
-938gN8m1l1%N3kL4m4m8k9J01R0l7r3n9N6J8j0Qq5O9K8m8mJ02Oo1n8M4L1k8n7Q0pp9l0M4K7
-900ip2J24J4j6J9o7j6jK8nMJ2qKj8p5P9K2M5k5l5m0k3P0N3n5k2KN2M4r7o4j8R1P7ro1q5O1
-861b2L0k5NL4j5K3J05R0j09p3k6pm8qN3O0p0j4J14Pp1r6Q0Km9O3rm4ol5ORJ6J5o3J01M5l4
-823C4o5P7J3J5j9m8Q0O7r6j09L9QL5n9Pm6P6M4r1QN0j5k9m2Q1J01r8k3K7n6L6o6O0J03n1
-788D8lm5opjn2N0l8N5K3m0q1Q5K9l9K8l6pKJ12o8J5n3j5MmJ2N4k8O0L6j03l2J24O8j04n3
-751a0rP5L3o8K2m2l0lN3O4o2r2J2K8P0K0pN6K3j30NL5j9M5J0p0k1ON6m8k8L5J4j2P4Rj11
-714a7m3O5N2k6r6M5J13J29n2j30q3J6o5J08J5p8J7O6Mq0k5J03K0j24OJ4J2N2j8ml0jL4j1
-680a2o0R6M6J4k1r4M5n1%J9N9l2j00O0M8o5K4kl9R5m1MK1k4j8KK8p2Q0O4LK9l3k6m4k4j6
-643c7j6JL0Mk7j5k1J16M6q9M8Pl5k3Q9O9r1l8p8L0k6j5J25K6r7m5M4%%L9rL8O6m7n9MM8L4
-605I6m2j1N1j9q6n1J2M7mp1QJ9K1%%J37o5q5L8JJ1Rkk2k9P3Nn7l2k7K1RL5O5l1l3R6rj32
-566e4l0L4J0J2Lj1kM5ln5L9k2L1p3P6J19j36P9L0q1q0O9K9L3q6M5j1J64mr1r8qM6j3m9L1
-530a2J16M5j15n8m6M4M7n8l7N0N5J13o5j13J02L6j46k2MJ01j9M9o3J8K6r0J8M5n0N4J4k9
-498A4J2M2J09j74J6L6j9q2L4k5l2O3K5k9J30o1J50l7j00q0l2P9k7m0N1j03O2K8M2n5o4M8
-466a9J8%o1LN4K1LK4n8n3L7L0n4RQ8k6L9k2l5m5P9qK1r5pN0L8%p0J09p6m3L7k1k1N5j0N4
-428D5q7J13j7j57J06Q4K2k1j25J2j5J07k7p6k1J6O1Ll5m1jO2j9o2J41j8ln8Ql3N0M0p2m5
-394f3O3K0j9p4jk9O3K0j6L6rk6l6N9n3K5L7R8k0oNq8p1J07l5J12L1j17k4J99p6j66M6N0j8
-359B4On9Q3ln3j6jK8l2qM4n2K1J46Pm7J8%j9M6J1o8M4j6n2o6LQ5o2j07M5P4M0n8p8KN5J58
-321A43l7r8J5m5l2%k6K3P7j2k5ql1Q1n3jK2PO1Q3j11QO0j47N9J7l0o2N3m1Q8O0l4o0n0j2
-285e8O7k7J06n1J4m9J1r4L6O6M6k0Po5m7j6L0M4K3p9J6M4L1K0J3mn4L8k0j8J0j10P7J4N0
-250E1L1M4J7p6q7%nl6L4Kj3n0R4k7l9K2K6N2l2n1M8L8L3M7%q3m9p1J07o4NLL8J9N6j3p6r
-212a4o6K0M1KL1l9J48k9j26O5O0m1j36M2j3J1J2K7N2m1k8K2l5J8QQ6Lj29O9o8O8N6n5l6J11
-177I6Ro9pjj06J8K3k5j1K0J13N9o9n8n0J3J34M5j19NM1j8r4O2M1o3k6m9R6P5n4r5Q0J23q2
-142E7j34PQ6onj8j6M0N7M8j7j28O5l0oq8M2K7o4R5M6p0o0P2L4N3kj24k3M2l1nRJ4m7P0N7
-105D7n5m1K1mpP2L3j1m3o9j4M9O6j18P3j6nJ9J5p2m1J29n5M1pj2m2R3j7j35L9O2O0N3p4J9
-69E3l9m8O2Ok3M1K6KJ1j03k5l7K4M4m2J13M7n0r8Lj1P6q0K7L4L0Jj18KM2O8Q9p5l9P1m9q1
-32d6J6J34P7j44j01oN2M8MM4j40K5P2m4O0m1l9R6Rk5NP4q6n1L3K1o9j5P2O0Nm4j21L8n9J2
3g4O8K8j19N5J4MMJ0LqL1J6n4n1O8j8NK1J08o2p0n7O2LL2L0j03M4k
32a2
##PAGE=	F1=23794.53863722278038
##FIRST=	24596.97802734375,	7686.668670654296875,	0.91436851024627685547
##DATATABLE=	(F2++(Y..Y)), PROFILE
-2014E1O7n1p1N7l6k6J10q3J9l3m0N0m8j1K8P2k5kJ0l6m0l7K7k0L7j5%R4k5j8l1J3k1m2L1
-1979d5O7mlm4K7Mj2m9N9J11n0q8j9R5K6p6Q8n4oK3o5l6M7P9k5Qr5JL6j3K8k7J8l1N1k6o3
-1942f3N1L6k3K8qo0OM9Ln3%Q2Q8j0j05n5J6K7oQ4Rj2j45K5J8Q6Jj04M4Om9N2O9n6l3n8O1
-1905AO2o6K5O9k7q0n2P0l7m0J9nJl2RM5J04L1j10nN4m7K9m6R9P2j6r3l7qNo3O6Ro2k5Q7n2
-1867d6P7q6J08j6p0j1J1LJ5Npm9O3J51n8p6N4p6Rpm9N5J08O6q8j61J34M4oj9n7L2j4j09R
-1832f1J18K0o2J6q2P4R3n8Nn0K1j8L8J7r4j5j9K6J25j0n1ON5p5L5lOL3q6nn5N0mJ1n0Q0Q4
-1795A15%j01M0pp1J54r1m5LJ7K8qm5l7k0R0K9l6Q%J5m7r4L2PO6N7O8q8p8j7lK0K8j0n4PJ5
-1757e3M2n3NK6L3l9Pl6R1n8mlQ3Q0j51jL1L5k0k0j8J0J24j87N7o7L0j1K3K7OQ7l0m5j4j9
-1721c2k3J07rj7ro8N7P8Nrj06L1Lj5l5M2M5j7l3K0K6Qm6k6qOL2o4N7OjlJ6N1%o2ok4M9o9
-1681d3l6kN0m0J0Q1j9q2O8k4J50l0k6j25R5k5p2PO7N5n9l2L8k0n5K1O3j6p9R2q9J35Pj00
-1647c5pN5N2n1q1L1M2K0or2R8lm4N1J6n9m2J0l3L8J7O1M0m3l1K2k0m8J32j65R8M3j36J07
-1613C7j1j35J81rj9nl2ML3J6n0o0m4Q6m4j2K8j5m5O3qm0Q4Jo4M8L9L8m6o9j7Pk0J25M3q0
-1577HQ4k5j28K4k5M8Rp5J64J2j53j8Q2oJ8j2MN6L0m8q3O3K2l7M3K6q2mO7Q7p0q4n0J9J5J1
-1541hl3rl0J5O5O3lm3p4K7jL8M3j23Q0o2J14k3o0k4R2m1lJ6j6%k2K2m7QNP1p7qR0J6m1K3
-1503D0J5J7k4n1j4N4N8j41k3Q5J7m4m3J7N5J29m6j53l1O6J00n2r9N6O5Oj3j6o6LK9q7Q9R
-1469Gm9P7L7r5L5j5Rkj04L2O2O0p1m2Q8O2No6k7M7p6L0L6OL8K3j19pO0k3R9l0j35L4m8R9
-1433C7Nl1P5r5qQ1m3q3M1K9K9m9j3k4L1J3k5JL3O4j0r8K7L4rkP5o5p3N5N6N7M9l2q4k7j04
-1396h3J05J1%p2L4k9l0L8Q7o3O0nr6M9J06r1P9N3j60l5J6N4L8j6Jj5o6NJ8L4l0j4k6L4M4
-1361C5k6O3O0n4p5l0l7O5O1jn7j7M7q8J2M7j9R4k5j19J8K6L7m2l2LN1L9n7o6N2nJ1J3lM0
-1325B1N4m0pj6j8J3LMj4j0M1K3m0j3j4Lm0l1P8k0k8Q3qm9M7K4pl0%N4J4j2L0j5j8O7r8O%
-1286C7K4m6p2K8J39m2j14J9j2j2N1rl6L7n2k1K9j3klRP0r9J01J6k6j6o9P6mj5K7MPoj6n7
-1249f8QmL4L1l5j9Q2l3m3Q3j5k7nL6rK0pN7l7K1r8M3L0J9J9l3q1k3MQN5J77o1n4O5r1p9j9
-1211d9Qk7O3M0n5l5J8Rj0J1J35J8Q1J2k21k5M3N3j36QP4N1q1l9L8l7J10j3l0l4P7J44o6j25
-1177A0R5J1j67j9J02N3p6mK3O6J1p4j15J51No8K6ln5R5J36o1j60K6K5Q9r9q8N1l3M3ll0O5
-1143B8l0O3o2k5Rm2K1N6PkP7j5o1l8m4Q9j0j7m3k3K3%L5m7On3L7R8k1k0k8kJ39j5j38j9N9
-1106hK0p0N4M0q2K5L1J6K1q2Ok1l6O7Q7j14K1J04m9m7K5M0j2j32K0K5J13J4j75P9J00m2m9
-1073a1m0J6J3m3J26N7j29J8L0m9M1l0n8J4J5m5j3N7N7lo8LK1N6qj0l1N1pn6N1K8l2n6L8K2
-1037B5N9j07jK3l1J2j0mlM5K5N6Rp2l0l8Mn9N2P3L5r5k7M1K4OLn6n0O7k1n7L1N2k3j5MO2
-999IM5m7L5j11J17Oo8M8K6m5Q8m1p7N3M1m5o4rMl8P8NL6Jm1K6p7kO6Pj8m5K9J5k5L4rkOQ
-959A9N0p5k3P5Q4n4n1rL8o4ll6M9m2L7j6M3J27Kj13p3N5k9m1mN9M1O7n1o1q2J00J34j9j10
-924B4o6M7Ql7Lm8O4K8l3J4R6j4r2o6R1L5m0o5O7Qo6m9M7M2n4Q8K2k9L3m9n8K3K2L6Ok5m6
-887c3kLm3P5O2L6o4k1k5l0P9Q7j06lJ7LJ8j04l3OR5M6%m5p7M9J2mqN0nK7Q9N5j37n7k4J5
-849Cl0J0N0M6o8j3J37jq2j06P8L9o8N6j9l7j3l9M0k4NJ%N7L9m7o6R2JJ3Ln7L1O5p6k6L4m7
-811a9L7p4J8j0L0M0p0L0L6j3k4j8M0J43r1n4Pm9K3q5J08J15o3Nn2j9Pj9k9K6j2M4%k6l1N
-775d4N9l2J7l6K9k8J09p3j0l0k5qL5JO0l6Q4J8j08k6J83M9j23n8j3N0M2m7jn0k3k0O1L7j5
-740B8l8k7OO4K3J7N8K5j28k6P0k0NJ2m6qjJ8k0m5M4K3j0N4j0j19j3Q0M8j8o5L9Q2Q8n4j22
-704A4n1J6m1Q4Rn7L6j7L4p2j1J02kr3Oj3j2Q0mj1k9nL9mp9J17K3J4j6n7L4j07N4qP4k2r1
-667f6K0M4n3M9m5qP7l2OK1j8l0K7mn0N6O4l0O6nm4n9k4J8lm3MM7j8m0nQ7L8n9L7m6L7l6J14
-628I4P3j18m9n6jj3L6J22rj19k9O2qjN0k4M1M6o2k8M2M5J7o3j8N9jr5o1K5K3J3n0MO%Jk3
-590f9J97n8q3L3k6L8ok6m0J5Q2j3q8j9rRK9K1J06m8p1R1Oj16l1L5Ok9J4K6Pml0J3N5o4K5
-553b2n5O8J39r6J4L8n3r2R5l0O9q8L5L5J48m4j08j00K8L1Nk7K3Q2K1j23qm0K5P1o3j8J5L8
-519A3R8o0p8J12L5j56Jl9J08LO6r2j0Om8j9O0k9O5M6n2KOJ32j72J8L5l0l7K4o9L1N0J2p9
-484d7J46k4J37o8o4m8o1N8l2k2N5r2L5N1Rj5p9J5M8mp5L0L5KoN7k3o6K2Rm3N5Q7m8J7l6n8
-447d3kJ11j8j3p0l9M4O5%j15J46o6o2M1Nj3O6j2K5q5P7Kj25OJ14L8k5j30J1L7P3l5n1jJ2
-412c2N2Pl7m7l0Q4k4l3J21j4j4n6J0pM4L4n2p2P1J3Nn3k4l5J3J8M5K9k1l7kM6n2LO2J22l7
-375A00k3Pj20%R3q5O9O4q5l2J95q1j46KM3Kjn2Q9j6o3mL2J3o5K8O3o2M5J32j0p7nK6J3M6
-339A35j5j00P9Kp0k1LP0n2j06N8N6M9n6j30K0M9J36k5l8op6Rk0m8L6O3%Lj1m9Q8m4n2M3L5
-303A5O4Q2j17m0L5j12R7QQq8N0j1kO1j7m5p3M1N8m5R2j3k4k4Ro8LP9Pk9L4l8n4j6K3N3L6
-266C9q0j7K1M7J4K0L0m6K6k2l5on9O8j3K2L0K8K2n1n2k0JMJ6jJ8j41J36J4l9k4J9O3l8l1
-230c7P4Kj6M5Oq4Np8Q3n2K0QK3K1P0l1q4ok4K2J4J4L9l4J33n2q1K5L5j6j04J3RN3K7n4L4
-193B2j7k4L0p5nO3R2%j21K7p5J00N5n2n1R1K9l8jl2j10N5Mm5JK6J46N8n3p6q7K0J70lj23
-158AK2M4Jr8M7M8p8l0l4Q2N9m8j05J16J21j02j28OQ8K0l8l0k1N3L2M6Qj11M2k7J4o2J3N8
-124In6N0O4p6o8P1MM7K4j02l6N3k2l5K5J8n4O7M1k8k5Rj1nO5L1j0m2o1k0N4N7p7K1K0K5j
-87B6pn7k7O8n2O0K9m0o4R2mj27N2M6M3O1p3L8m1l1N8J7j6L1oj9K7p9p0l6Q9M5o6Q4K4o4q9
-50g8L2MO5p5L3L4K7Pr6n5P4P4P8p1j8Q1n2j07j2J42Q9j39j01JL6O2K0J3j62K6O8pO9m6m0
-15b4J11k5l9M3R1j03r8O1L3q2m6N7Q5N2m1j72P0m7KP8J8j23N8J4k8L9K4qlK1J3m6n3O7j3
19a4OK4J05n8p6j04R8jL4L9q7J5K4
32E
##PAGE=	F1=23770.222292067603121
##FIRST=	24596.97802734375,	7686.668670654296875,	0.54319053888320922852
##DATATABLE=	(F2++(Y..Y)), PROFILE
-2014C0M7l3l7R2o9l0J07q4L1l6m2O4m6k2l7J20j8jL3l4m7o2J3oK5j7L5N1k0j9k1j4Ml1N2
-1979b2M3j9K0l9J5K0rp6P3J17n8q8k5Q6K9o3R8n3J1Jo5n3P1M7m6J1p5J0Mk8O0j6J7jN1p0
-1943b2j9L6L9l2N2k0q0QN2Jl8j7Q0Q8k4r5k4k1J1k7J08J8oj50N6J4R2Jj37K1PJ1K3L3m1J2
-1907A0o6N8N6q4K1P9k5n4n9P6m6j9L6nk0n6lM3J31L1j05l2M2oM9o4O5J10qj25n4kK4n2N4
-1872@K1o9k1Q6m3J2n0J36m8p9K7OK1Plj5k3L0J33m4r3N4j05L8J3m5P5J02M3q4j38R0L5ok3
-1837D0k0P2oj24n9J36L8o5J2m9Q1N6q7M2n7J1qL6Pj25J7j8N4J10j0n6lM6n6N2mqL2o6jq2
-1801f2N9j4Om7R0O1j2q0Q0jj15J64p3q1K5J9Rom6k3k6R1J6n8P1kkl6q4LK9M5M4O0r6p0J7
-1764d5j2J5j8J4k7K1k7Q2l5Rj2N7k2n1%R6o5l3j8Q3Q1j55K6K1N2kk8k1nJ23j96Q9n8K0j7
-1729e8OL5lJ09rp1l9J2LM8ok7k8l1L8R3J7j1j08L1J4j6k1k0P5k0j7K6K%l1j7J1j1J7n8P5
-1692A0K6ol7jP2K9p6k3JO3q8m3mN9m7K2P3m1o3N6m0J45j6jj08N3j8o8J0O2P0n1o3Jmj2K0
-1655c8K5k2o0O6l5J54mr9m4N7K9o3lK2M2J6k4r8J19Pp1K5K6m1m6J8k5L7KN5L9n2j2j9j9j
-1619c7J33j58J03K9j38J38k3j39J86Nk3J1k5m3K3K3l5n6k7Q8q2k1J0l2K0N6l3m2J20j2o7
-1588d8M2L0J9m4n6k2kJJ13M2q1M6k5o4Mnk2N5k7J68mj25p6O6%O2k1j3P1N4l4j35O2M1k8n1
-1552gN8p5J3R3J06q4j08m4%L5j1l1NnpM0L8QKq7M2nNM9j23R2m1J36l4q2nR1m0n4K8k9J3j
-1514a9M1n2m5L9R0j05K0P9J9o7J0O0K0qn1j0MK6j02j9P5N1l8n8lO9J20l6j18qLP5j8q4N7
-1479A7M7qoJ2o2p2K8l6Q0Pl8O7J5j01Q6k2l%r6L2L0N6n2n6Q3P9kk0k3J3p6kM7OK1P3j09m6
-1441c1P4m9J40k9j41J8l1Q2J5qM8p8k0Q1n5j12N6K5M4l8k7J0J9K0k3m0L2O1qp6J6N6ok6Q4
-1406H3n6q4N8L2P0O8k0r7m8q6J23j5Qq8L0Jm3K3J03l7LJ6r5N0J05q3O6Q5j75l7J1L5L8oK7
-1371F5j8r7K5M4L3p0Mj4N3L5n5L1N3m0n2qm8Q6J0M7o5m2M9q5L8qj5J21rj11K7L9pn5j0j2
-1335f1M7M8l9p7R3l1j1l4N4N8K9n4klj0qj7K0%lL8J7k0o2k4N1p9oN4k7PR9j8k9M9Pl9k7j0
-1296b0P0J6j9L5OmP2j06NJ4J1n9j13J16J28n9j27J1j5PO3Kq2L9m8k4RqK2%j9N7o5R5J0m4
-1260b4J2n3P5J6k7K5nrk8l3j6mMM7L3n5qQ9l2p9R5rn6M7L6qK7n2N8l4M1q5L2L6J7J5l6o6
-1222a4j9j3K6L4J42o3n6Q6o5q8k4M4m7M8M4o1mkJ4Ql1J24OL5Mj56j4N5N5j10JM3K3o3j7J7
-1186c8k9P9j%l7Q8J33p2j09J03Rj69m2Q4M6n2kJ5L2Oo7l7J19nm5L7%n8P3J60m1k02jR5Q1
-1151A53r7j41O6l6K3J0J1O2q6O3l3j5Qk5J0M8j4J9P2j1n6o0l2P9j2k8l9J2K4n0O3k0nk3N6
-1116dM5m5K0l1m3J58L2j47n6P5J1q6R6L0n2j6J5K9J2p8jl6k1Q5O3j26P4Q5n9n1K6L9j6j42
-1082a15O3j0R8L1j61P3R1l2m0m6Pnk2J52N4j43JL1l9M2l7m2O%j7j6LJ07J1q7qK5P3j9m4j9
-1046c4O8j5p6Q3M8m5o7K3K7M5q4pL5j9Nk0J6l7N4L8N8Mn8k2n2Mm9M2N5L3q1m0N1J7J2Po9
-1009e0m4O6Po2K0M7pl2K9O2K2p9L8q6J23Ko4L6N8l6N0pq6RK5l5o4J8j4LN8L2L0l1l2M7q9
-972c6k7M7Rjl5L6J0k1L8k2J5Nk0M0p0J6R2N3o0n5nL9m7l8loJ3L6k6N9J31k6j08p2L3pn5J2
-934e6L1Q2J04m7m7q3pJ67Pj14n8K9qo8%J4N1L1k5K6Q4l4r6n7J09L1n3o1L6J8l9n9M2M3l3
-899d0M2L8l3M6k4n8K1j0P1Ln6p3rL1j4O1R9L5j09mml8P5J14j46K1Pm1Kq0OL3P1J0Nk2n1K1
-861@%J4j1N6mK2O9J9j44k2n2L6rK7M8L3o0pJ48qr9j08P6P8r7M3k5j8j3m5P5m2k9M2QJ6L5
-824E2n9o4J02rlK8m4k9N0n7P2K1r4M5q1K0RJ4K4m2L7K9ll3j%J72p9p7j1l8Nn6J18J07o9J5
-787G1n7k6L0l8pqK4K8k3j1K0o7P6l3J3l1N3m2P9n9l3j5k2RN7l5O5m3R2j4p7JK00K6j36n5
-751A2j2K8N8l2m0l4j9j5M9MM3jn7j8N2K0M2N9K9j27l6J05l7l9J6j6Lj4pL2o4J8K3j8M3%r3
-714d3kP9L7j9k8L5L8M8m6j04k5J6j7P1lm8M8r5N7n9J4R2k4m8kj0m5R0Oj4MMj1Po8J03%J0
-676D8ljJ8r2M1o0Q8j0q0nL3l1N6p0oN5NJ4J2j4j4K3m0j4K4O6o1J00J3o1p6k0O2Pn3j2N3j6
-638b1m1mN2K1k9K5o0J10n8R3P1j21p4k3rj4Q5R7n0j12j4P7j0kN3m6M3K6p3K1N3L3mp7jO3
-602H0Pr9m6K7qK6j9Jj5nNJ2J88o1q9L8n5N5j7m0k3K9Q5l0j06j7J7rL7L2J34p2r5Q2%j00k2
-565g3N3J2o3qP8Rm4l5P7M4q9ql4P3J41n5l1L1j9j03J31r7Q3o6OP9J25p6j19n9L7PK2rPN1
-529G8lj15K5k6K2P1o1J2qNO6n6l6J13K8j51K2m6R2J5P0j09k1j0qo2O2NQ2M6o7nk9J49j60
-494a0K7K9l5kJ0r3Q6L2j8q0J29MJ12q9l1j8q5M3l9MM3p8K3O9l1L4l9p8Q3nq6N9J2k9lR4J5
-457E9p1j4j5MN8Q7o1pn5p1O2J17j7l2m6l2k0R0rj05J51o5p1K7K9PO1k0Jo9L8J9o7k4Q9K0
-421D8l7p5PK0N6l7k7K5J2K9J0l1n4KL0jj2Q1ml6m2J4QL6L9k5q8M9J7K4m2k5n1K0%P8J8k7
-383Il9KM6m4pN9J23n2k9J2j31M9R1r4j1R2n1m6J75p5j16J2J7Qk2n0Q0k2l3j9N6Mp0O7N4n8
-347a3N6R7l5r8j3N3L1L8k4j27J12K9j21M2PO0m5j01N6L6N8n6j66N2L6J04%J5j6r3J1l1o3
-314a09O6L9PJ4k1m0Q1l4r1O1O5N8O5j11p7Pj6N4NN2j14N9K1j02O8Qm9m7N9L5o6P5L0n2JJ1
-278A2m6k1Q1jp7N0j6n2QRO0M1p6l4j2N4J2K0N5l8J5j8m9kNK0l1kK9MK8k2k3k4KL9OoM2j29
-238h7Q2N1l7o0%O9l6j3R2mo1K2%q4P4n8K7l3K8LJ1J4Q6l6r0OJ2PRK6K4l6J06o6j9k1K0J9
-200D7r2kM2Q1L4q8l0J1k1L9n9j9O7P3j0j03j4kN8M1l4n6M9N4nMm6p5L9j8m8rM4J69N6m3q4
-163E0j02%K08m1j28L2M8J5r2K3N5r0m1j8Q1L9l6n4Q6R9j14o9J8L6M3o5k5j8M8%M4K0r6K8
-129a6k2L0l5QQ8l8k8Q3p1n9N8k1M1L3p8l3M8ro8L6K4nK3K5lk0j2oKN1K1om0n0j6K8N5k6m
-90a2L4M9j5l1l6j6On1Q3N1m7q0P5J3q8L0L4J8P9o7M4l8k6L9L8mK0l3l0K6m0j16M0J09Nq3
-54b0M8pm7o4L7K5N1p2K8M4K3jp4m5L7P4N9o0J9R1n9j06k7J03Q9j16r4J0K2P0M3J8j62l6O5
-19c4K6O7m9l3J15o1m3P0R7j12j17Q2M8r3n2K0J01R6l1j84N2l0oQ5%j03M9K0m6O8J1k3RJ8
14A7J2j9q0Q3pj1L8R2n6p3j14J11mK0L1o3kM0
32A5
##PAGE=	F1=23745.905946912422223
##FIRST=	24596.97802734375,	7686.668670654296875,	0.13071891665458679199
##DATATABLE=	(F2++(Y..Y)), PROFILE
-2014GOj4J7J20r5m6R7p3L5m2k8P2m6oq1J39k4j0N7k1n1r3MM9Ll6N2J4j5k0k0m2P9j9K4K4
-1978A7m1L9l1QL5lr5O5J25m0q3n0Q3L3n6R7m7J8j7n7m1P7Pp1J2m4K1j9j9N2j3L4J4N4r5K0
-1942a1J6L8m2Q0l7r7K1N0j0k3m3P1Q6l2p1pm2Ml8J27J0jj22O0jQ9Kj34Ok3P9%k0k4N8p5N8
-1905BM4p1rR5j2l4o7Q1o8J2O0jm6n7j1M2J33J5r8o4L3M5N7p4J5J47Nj51o4kL5l1K8L4o8k3
-1869f8Q5k1n2L1J18q4n5L4MK7LnmOqR4m0r8M4j11N4K1jN9R1J9o9j02K8K6j0k0J9J04Oj28
-1833cj02J34N2p6RkO5J8j13Q3m4NlK2j2r9L8j0M5P5j4m8nL6l1N2j0rJ9l7Kq6M4j4ol5Q8M0
-1795F8j9n4J09Lj31J41o3j03M5K8qmm7k3j7R3lp7J29kk2m3o4L1K3NK6N1j07n6N8K1l3l5L4
-1760d6j8L7m4Q6NMo7P0Kq0K8R0o8n7kN2P4j51L9J0O9J2m5nMR9j79R3l7K1k9j4L3j6J24J0
-1724A04q5n2L5K6j2j3k4n1J5J2R9L1j2r2K0J6j4on2P7k9%J8j9L3k3k0K5k5j7NL9M6np6%Q2
-1687E6N0q1m0L4P4j05o2J1N5m8J6O6n2l0L1l3J14mK5q1J0qo5RO2P8l7o8l9PK6Qj7l0k8N4
-1651d2M6J04k8p1n4L9Qp1N3J1M4K0l4r5J09K8q3kJ3k1m1K7jK7j6M6L2m8J0n4k3K8J31j45
-1617e3J05J9j26J37l4j19J90J0l1K4k7q1J5L1j3m3j2Q5j19ol6KN8K3l8rR4k3o8M4J3ll3m1
-1583f5j6m%R2M8q0J8k4lj2J8r3J02J3J48j0q3q3J8j6J05k8l9Q3P4j9j70N0O2jj42Q9o8J4
-1549b2J17J16r6j16oj6L0m0j5J6Rj7KOJ4L8o2L4jk7O1j21Q8lJ45n1j09K6Q4l4j13M2k8J7
-1515c2MN7m1p3J22N2j42M2O4J6q8KR6M4Jn7nk5m1k7j2M8O6l1n4j6N3J04j4q4J6k9L3K1o4
-1480FM0K8k9oM4l8j09k1K6M6J2k5O2pj01J26k9j9Jq0M2jN0n0k8N2Q4qK6l1j1n8n0N8J6oJ32
-1443A44j01q6Q2p8J80k6j34Mj0N2K4QL3o1l6O7o2r8O1QM5l1k5L9PK4k0o9K6M2rl6J2N9lm7
-1407a5Q7m4r3Q0oO4R4qj08p0l9J11l1L7m4l0Mm9J2J14ro4M1q3N4R1p0M3J09j78m4KJ9L6R
-1372B2N4j7j15L3N7L5j02K0RP6K1p9j9M8k9l2J5m8R7m7J00o2o1M2m7M6p3k5J43J2r3K4N1
-1339E6l0o6kj7K2O0k2n7J01o0Mq9Q2Q0J2p2lJ6kk9l5M2J7KL0J3jq3l1N6j00N0ppK9R3k6L
-1301B9M4j9p2J2k7O5Nk5M4K9J1O9r7oL7np7j25J86R4o9j21mk4K2Q1J4r3Ml7mj2j6O4Om7J5
-1264d9mO2Ln5M7m0N0M3l3K3j4j6l1n7J0j0J0M7L4p3J7R1k5j24Q2ql4P6L8j4J9q9P2l0N9p6
-1228AK7M2J1Ol8n3j7j8M1KR6o8n2J18l0r7kM5k5J9N9j10O0k2j1L0m9J01mkj6q3mN6N2q3j6
-1191c4K8j4m3OmMK8PL1m2P9J14p4r3J12K3j60o5O1L5k3P%j7Ll8L5P3j8k1N4Nn9M6J63nj92
-1154A2m7J37O6r1j58O7k1l5K6N7N1r5K2PrNmLL5l1J7N6%m7p0j2N9rm5j4M3K5m1J9J2k5PO8
-1116D0On3L0l0p4J58P6j43o2O7mo0R5K0kn1j1L1Mp5Ll1l2J09L0j31J05O8o1n8K6L7k2j10
-1082a05P2ML2N2j35N3Q1j4l2n7J7l8lJ66N4j46k5M6l1L3n4j0orL4ok7Q9J8r1oRP5j4p7j5
-1046f6J05jm7K0P1m3o6rK9M3o0j3L5llk5L1o2N7L6M6J2l0k2o3J0l6L2K9K5o4l0N8JLJ5o3
-1009d8m4N6K9l0POMk8M6O5Jj10L3n2J24nn7K0Q5j4QL3r2m5Pk2l2N6n7L1L7M3K4n6j7N2q9
-972c1l1QK6K9l9M4Rl7M0m3M5Jn1K7p1N7J24K0p6m9kL7k3r2L9n1Q1K4m0O5J27n5j02m6K2N
-936im4M0qQ2J38l4l6q7j05J79L3j04m5J2k5n8K8J4L8L7k5K6P0n2p1k4Q5J8o5m1J2J0rn9K5
-901e4K9j3PN3l4N8Ok1j1n2Q8%p4m5l2L3%M4J30M0j44QJ6m7O3J29j71M7j9p6mnK2L5M5k3L
-864C1Nk3oj1K4pO3pJ0M5j1j05Qq2K0J6M6L9J6n0OJ46j4j09j06P2J11j20K1k7Lpn2J02n2m1
-828d6Q2j7j9L7n4m6Q0j6k2N5k3p4J8m1J62Mj29N2p3J3QK1Oj5L2L3J9n5Jl3J88o3r5k7j7q
-792f2RQ9Q0p0K6n9k5N6n6Jl5N2K0m4J7N4q2L9m4J1j6O6m9L6m1l4Nk6L2N8p2O6m4Q0m6k0J8
-755a0J90Nj35m4qK4P1l3q1Lk7oL3k9R5K8q1l4M2QN8N9L8j28j5J26o9p8K1J7Rl1j2Q3p5k7
-719a3J1k7M6L9o6k4R2J7l1OL3%K2l1q2j9J7QO5j9n6M8q2Rl9M1P7l7j4j3j5m6P2K0j8M6J0
-682D7p1K1m6P8j9LNN5J1p9M0j22R6Mp0j7K0j1N4p8lN3M4%oj1KJ8p1K0kO8q3J23J8p5r1NQ0
-643A0K4m4rK9k2j5k8L3j0qK2%R9o4M5O5q6j12J7J9l8J07N6q9m9l5Q3rMN0p4M0J7q3P9N2J1
-606H7l3r0M5N7Pq6k0J5l3K5J4ll4pJ6M0J73p0r6M7p9O6k8k7J4KQ3l4r7k2J2j7L6N2J49r9
-570F5r3P6k0q6j8O5L1n0qO3Om9%P4K3j02k7k3O7J30j8m5J6Lj08J58j40O6k8l5J15J02r6j21
-536gJK6k6M1Mj1K9k5r5L9j4L1N7n0M8j8m0K9o2J2J03J7j32L5l2P6OO7j09k3pJ9o6J2M4Q9
-500F8K3o2j3n3J55j37L6J9l5K0pr0J10J6n0j0P3PQ4r7j0jq4M2o0L1K0o7K7P9o9P9Pj32P7
-465dnq8Q3Om7j2J15M8o8o3l1N4L8R1o5k8p7oM8J10%l8m4k3o0R6k3l2J21q8m8MK2L2M7k8j3
-428B4m5J5K2k0MM7k2n8K4mm5P3l6j8M7J5jRk0n8K3k1M1j3M0J3o0k1J4RK0N6Oq1lK7M1m9j9
-389b4m7O5jN9Lk4l6k4N4l0kL2J00o1k4K2j29P7J08p3q3Q8k1o6J43n7q7M0Kkm9k0L1k3K6m6
-353g9N8J6k1M6L5m0N6M7o8j01lQ0K7K0j3j20J19O9j93R8J3M7l7q7M0J5O5n8j38N4J8O8L3
-320F6N1k4j02lj5q4R7J7MJ2l2j7O2k4q5M1R1M6L0j01q7PM8%PQ8j32P5N2j49L6L1o3K0L0R
-284Bq5O1P3o8K2J0l1k7O0K3r9Nkj9K6nO6M1p1l9m0M4J1J7O6k9Jrn6M3L1l6l1k9L8j6L2Oq
-245b2j6qO6Oj2N7j11K5Q1k7q1l0O9k0j2J02J3p9k1k2n3J20n2j8JJ3pQOR6l1q9K9J8oJ2M4
-208D9pm2O8o5M1n7K7M2r6JP3R2L6r6j08M1k4N0k5%K9L9k8p5j4L9RJ7jl5k0P7K0J0l1m3kl6
-170d5j1k3M0J69N2l1q8q6n4K47n7j46L8N2K3q0%O2q5m4l2Q6K3j5qN1O1j16oL7j9N6q0Mj1
-135c6K3l4M9J2q7L8k5L3pK0J11k0j07R6o3l2M0l1K1K1m9k6M4Jr0M2K5L0oJ7J4k6k8MJ4L5
-99B3Onl3l8mj3N1K6j3L4O7j7m9k4ll0m6P5O3l9q2M6K9n4PK4qR9o1M1k9l5J0O6J2Om8j9J2
-60D7qq9N6J17m4q9Nl7L9n0QL6L5o8J0N8L1l0m9j6j3O3L5m2O6R7o7q9k9L6P8q0q2J8J5P6O0
-23A04K6j58o9M6M2M9n2j2J03r0k9P8R0j12q2O7N9r7k0nQ0J19k2j73Oqj0Q7j6p1K8L1l7O3
10A5j5l2L0K2JLj09J21j5l4O3P1n6o9p3Q7j1RRk9j7N0
32B1
##PAGE=	F1=23721.589601757241326
##FIRST=	24596.97802734375,	7686.668670654296875,	-0.13261099159717559814
##DATATABLE=	(F2++(Y..Y)), PROFILE
-2014gm4qP4J44j06p6Q5n3K7m8lQ0m1K2p2J00m5j8P3mm9j13J5P2no4O4mj7k0l0J8P6k1kJ3
-1978A3o6N5k4NM9%j06M1J35j4q2p0Q8L5o0Q8l6J6k9l9j9P2k4j04J6oK2k4RK8k5N2J2O1r4
-1943b5M2NK3m3J00n7j05L8M4k1j4p0M7Q2l1m5Nm2J5J7R2k0Kp9M0k4P6jj00J8k0P9j3q7QQ5
-1907B1q3O2K5k6m9J10Lj9p9P9r8L7Q5Jo8m3%N4J04j2r2q7K8Q9N6p5m0J88J5j67p1nL1mkM3
-1871A1o8j1P2Jm3M4R8j15jJ1JL1KqJ0K3k8N1m9q5K3n0PK5M1M0P6mm7o1l9K0j8j7O1J22K2
-1834A48j20q8R5N4r4OM3L5j9j25J19j7jLkl3l0L4k3M0L1j9l1%K9j1M6k7QrnKp1K4pk6k1P4
-1796A2K7k2k7J27Lj14R4p3r3N4L3k0%j6o0K1Q0k9q7J67kl8n3m6N6K1l1QM0j20J6M6M4o8K7
-1761b3Nl6N7l4M6N6Jj28P2K7q3M0Q2p3o8RL2O2j28L1qQ0K1o9K4K8O3j48P9k4J7l4k2L0k5
-1726d1J30K7q9n1M6L8n9l2j0l3K3j4R3M6j0o8MRrOj6K4n1K3moP5k8k9K7l0k2M7k3O5Kj10
-1689e0K5O7N5p2m3O1P2j15q5L7M6l8j8O3m8lJ0nO5KM8m7k7jo1KO4Q1k2n5n1kM2Lm7n0OQ6
-1651eO9M5n9k6k7Nj1n7N0LN1K5l5q1Q1N4q7k5k2Mj4K2K7J3l6L6K3k7K5o4m3L2J28j23R9J8
-1615F8j20J16m2p6J85Pl7L5l8j11J3N0Qk7jP7j37J1m7K4N1j3l1J0P0l1p1N2kk9Jpm3OJ5L3
-1579c1O0n5K2o1M4j9K5n8N1K4J26jl7q0Oo6J37l4o3Q8Q4mj82L2P7K8j72P9n4J7J23J07j09
-1546A04j07L0mJ5p0PPK5j8l6k6J3O6k3J6Ro1P6j08P0M1J37o8j35O1P1k0j30K1j2QpO3j5m5
-1511d5J62Mj76O0M6Nr7J0J02P5J2o8Kl5j22O5k2L3O0k5m7j9L0R2Qn8L0m3oO5m6J0J6m9k0
-1476IP5nr5l5MOJ3pO1k1n5J11l7l2Ln6N6j3L1o9K6J3P2j5N8l9k3k6o0L9L0m3J82r5j17P8
-1440B4j03K15k5j15MJJ8K8J8L0n2m9M5n0p6N9oK9k4oN3pK4j4o7J6lj2J7J0M2Ko1Q5k7r7J03
-1403B9m2N0J16lj11j00L0P9m2O4j3o3jm8jJ17K1j21N8o0N8P2n5JJ27j66n1mJL0K4Q6j1j21
-1369e0K0O7L5j22L3L8R4Oq5q5N0k4j9L4l7J02j08J55n4p6K9LM3o7k5P3L4o4J3O2l3p4olj3
-1334e4N3ll1R0q4N6p9MJ06Jq4j0M0Pm5m2N4L1PJ7J9J4q8l0K6n4M8k7K9KO5k6M5L2n1j03P0
-1297Em3M8j7k4N5M5K7N9q1j9O7k7r0m8J50N3o6r9j4j1J7Q8K3q8m1k4J5ok6Q4J1o5OK2J8%
-1261Dn2O7j9lP0k7J6k6j2j7o2QjlM0L4p6M2Q7j7j06J1l8N9N8L8k2nj01R4k7O3p2K2M5J2m
-1224H0m0m6j6j9O0l7O4o3m5J25J2r7PM0jQQ8j51J04m1n6O1l9P5k0k8k5j8k0M6M5o2l1L4l8
-1189d4l3J4OK3j0j0N8m5N1R4o7r8J23N5j41q3M3K2PK1j4m9LJ8M3K3k4nP0Rn7J8J48M0j48
-1154F1p1J25M7q2j57P2qo9M0P1K8o8l6N0kkRnL2l6pL7J0m0n9ML9Oo5K5N4K4l1l4M3m8L5O9
-1116F1j6n4K3k6q4J39J05j29o1N4j9j8P4K0M1o2l5J8No4kj4o5J34Qj12Q5N6n1n7J4L6l2n4
-1082h2N7K3k8P1r9K2N8Oj7p0K7n7RJ66N6j38n6P3k9K1p6K8j8%P0ol8M6K0p4J0k2N9Nr8JJ45
-1045F5J3l5n3Q2k8n1n4L1M8n1kK5J1mj8L0p3M9K0K5L0Pl1o5J6k6J9J2J6m9MO1k6k7K5l9m4
-1008h7L5M5jJl1Pk1O8O9j8j28J5j7J20rm6kJ03J5l0P3r1q8j4pJ0O0p8M6K3L7K0p3lM4q1r
-971d3k5N3N1o0N6No8M7p3Q1pp8L3m8M2J56or7l0KL5Mr7K0j2P7Rn6O4J13p5q8k5L5%k5N2j1
-933A1M4J65k0l1q7j28J30M7p9l4kl9j7L6LK7L5k7J9N9o9l9LO8np2j5K2k2J4n8MJ1q%N8m1
-896c7P1M2J7n3q6R1pp4ok9LLK5J51N0j60J1K9n4M4J32j79P8n9r4K5N1K8K6J8m7nL4jk9j8
-860iK7pP3noJ7k0l6Rq0l6M5N8K3lm4K7J30j6j06j04O3J32j31jk8J6Jn1J14n3k3R0n0m9M4
-824A1j1l2L0j9k8P5j1o2l9L9J45j2j50N7n5jmL3KKJ7M6N3p8j8n0J90l9j14m2RmN3O3M1o7
-788C0L6n5k4Q1p3jm9P0J6o2N7O7q9ln1J2MO4n4ok7%L3m5K6N9r1N6l8M6m9M9mJ62j1j17k8
-751ikL8P3m4j09M2m2KK0o0J23N6r1l8L4j2O0O0M7j29L0J27j05j00K1M9Rn1MJ13p7p1pj0N8
-716IO8o7m1J17j2n2K9L5k1J8j8o5k5J2L3N9l3p0L6l0m4nM1O5k8j0k8k9kRM5k0P8J6j23K8
-680b5j6N4l1qNJ02Qo5M6j42O2K1o1k4J3J2L7p4L1P6M4l3k7qJ5J3q5L6j6O8p9J18J1q3q1L4
-644e2O2M3l0rJ4l4J5n7K9l4J4PM3P0m7j2O1k3p9qK9n2J10Mj10J1m5O7lJ4M3j01L5K4o6J04
-608C7N3j2o7j05J03M3Ko0Jkm5PM2om6j1K8N6J59p5j04N3r2P9l6LL2l1P8k5p6l1j5j2L6N5
-572A6J55j21o5P2k9o3l9N8O3k1k0M0kl8K3P2Lj16j5l0M5J13J5k9OLj09J64j49K6J6p8J38
-539A04Q0j00j13M3J9o2N8J2k2J8m5p1M3qM3L6l2Q0j3q9Jq1P0P7%r5K9rO6j9O2r7j5J7K6n6
-503d3n7Q4P8j6l4k0o6J54j09M2Pl2K9k0n9R9mp2O8L2KN2q4k0Qm6M8q7M0lo8M5Q4q5R5M9j31
-466d0K9kr1R9K3l1l7J00O9n6j08k0O4J5J01o6l8p1L6PR8K8l8n2j2o0O9l6M7R7j24%nl3N1
-431A3M0l4j2k4J9J0%K8K0n4p4J09k3q1J06m3k7O6K1l5kko0L2n1P0j7KL4o7j0J0Mj2Q2M3o3
-394A8n6K4N9p1j0k5R7MM4j5j7l1o1O3j0J2oN7o4qL8j30R2J39m6j06L5Nq1J04l5o6O3Jk1o1
-358f5K3k8kM7l5J9N0J7J2J0j1N4j1j01p5M6P1Lj3K2p3Q5J16j99P0J8K6k6o6J5jO6o1p3M1
-323b9ML3O7O8l6j08jJ2j03J07LoMl5PL4j9m9JJ06L0j6q7n1L7M4m2J4J05j37Q7P7j36k8M5
-288Bo3N6jj2r5O3J04p8L1Rj9k0K5M9o1q1rO0Jj7P5M2o9m4k6J1lMP1k3nmn4J11K7r3qm9O1
-249c2J2jJ5j0j1k2P7J4j8P1r2m1J10j7q2n7N1J8k5R3L7p5n9n2K8J04m9m7L6j8j6J1OR8k3
-214C4q0N0Pj0J3N7l8n4L0m8Q1p2N3M1j04J8R9Q7L2r0j83P1l3O1RJ0kPm5m4L0K5l7qM1kr3
-177h7R1L8K0Ql5m7m7L2j3K1J39M8j4r3m6p0K26n2j75M3N2K4o2j7O5m8k1o8O0J2J2K8J7J4
-143E5j05L8O5o2M6p7N1j0j1o7O8ln4M9m7J5J5L8J27qj58R2n6%L0l6kqj4k4M7Mq6M0J9M3k7
-106a3K0K0l5l2J2L2K2j2qk8j9J4j4mP1j7L0P8j0n5j9J2l8n3N2O4k5p9J8M4l3j3K0l2J21n3
-70C8K1j6n0k0R3K5j0n3J4JJm4O1J07q5q3m6k8J26o7j0L6K0o0j8P2N3p5k3J4m6L6J0j8J09
-35H5R7p5o4l3k6O3l8p2K3K1P7N9J9j45n8L1L9J7o1K2P4r5RM4P5j02k3L7O3r1KLN4J12j5j56
0b8m9K0kQ4k2n5J5L8l7N1l3l6O5K8k7Rj12J52l3n1R0N1o1o9k8O9k1Rj6Rl5N9
32C4
##PAGE=	F1=23697.273256602060428
##FIRST=	24596.97802734375,	7686.668670654296875,	-0.13032057881355285645
##DATATABLE=	(F2++(Y..Y)), PROFILE
-2014gl7k9Q3J62j00j25P9k6On8L4Q8k6M9o8O1p0k0P3J3m5j02K6O6lq8O4lk5k1m6Q5O2k7k0
-1979EPq4O2k0NN6Jj09K0J34Rp5q3R4L6p6P5j8Nl6j2MN5l9j27K4J7J3j0J3M8m1L9%P1p5N4
-1942D2%%l1J02q1r9N3L6k5ro5j9P1k5mLk3K9N1Q2m3Jn2J9n3O0j2n5K8qP3j4r7J8O3q5O7J
-1904aK5n8J06Pj1q7P2j13L3J11%p9k0J7O6O3m0q8r4M0J02N0p3p7K25J5j72p0j3J4K1j9L7
-1871a1o8K1M1J4nL2P7j30N4k1lM2Nj6J5K9l5J8o9n5LOm3M3N5K6N8k5k5k2p6J9j4pN3J26M2
-1834A54j02p0P0M3j14J2P6on0o7Q7J3mJ0k5n6K6M3m9L5qj9j1J0K2LM5n9M0m8L3j2m4J3Jm7
-1798e5j1N1K7k8kJ34jp8M8j02l4L8L1l4NL1o4J6O2n1l8J32nm5l5l6M6K4n4rK9p1L2J8N0q7
-1762f6Q5j2n1P8k5j0J11Mj75O5M0p3M8O6q0o8J1L8M2r5K5k6O5K3q9O2M7K6j16N7k4J6l6k3
-1728f0L5k1J23L9q6m3M7L7p9p2J7K1jl6P9N2lm4j2JrJ8J9j3q1N6l9P1O5m5k9J8k4J4M7r6
-1692c4Q2J1j33N5M1M4m6k9O5O1j17r0N1M2j7p5O0k9J0KJ9J8MO4j0m9kn0j3O4P8rl8m4j5M5
-1656A6Nn4n1jJ19P0pq5J5J2j4l2m5J5kO4K7l0n8N7P3q9m4l9K9J2lN1kn6K1K0kL1n5o1K6J10
-1618D3r4Q5K4j22Q1m3j7J65ml4M2n5j31K2Q3J6j6PO7j33J9l3J7M0n2j8K1N4l4q3O2pn5O0
-1584b3Qp7J8L1k9P4jL1r4M9j8Rj3JJ1J07K1Lo2J8j21J39l5p6R0Q0Qj76J0Q2M9j63N8l1L2
-1549A0J07P7j20q0N5J5Mr6K4j1M4j5n9J3J1K0N%K4j02Q4r9P1P6J13p6j56Q4N5Kj05k3J0o
-1515d4k0M6K5j4J79l6j97P2K7j1r0L4P3J02K4p9J2m1j03O4l7L5M0k4m4j9K3Q8J9m9K7m2l5
-1482EJ08l0k2J4n9n3R9L1o8l0m1k1NRN9k4qQ1m1l7Ok7O3j1Pp0N1j7M2k1P3m5k1J1l8J4L8
-1445C2p1J98r2j21O1p4J87l3q8J6Pj2K1L1K9n2n5K9rq8N9nlj7K5N6k6J9om8Rn7j7P6NRPn9
-1407e7P3kr2J06o4N1J20j6r9p6N2L3m9P6Op0ml8k0J09N4j24K4k5N4N8m3n7J37j34m7Mj4l
-1373g7M2J22qj13j7P7L1j27M6O8J01j0p6j25L9l7NL3j4R6j26J69n1q5K9N0K1n4j1j6N4k5
-1341A1oP7k5p8j7J7oqJ0%O5q2J10q0q6J31kq0j6N5J2m5k1L0L7PJ0L6K4r8l3nNL2kL8l8K3
-1303Bj1Q6J8q3o4O0n3L3m8pN7M9M5M3o9k2R7m8r2J2R4J2m6o5oK1MO5K7p0o9k5K3Kj3P7Rp3
-1265b8K6K3k3%l9O3J1p2R1j2Ml8oQo1J2J8l3K7L1n2M6Q2j1q2Ro5R1K7K8k7l6m6Q1k6M4p1
-1228fJ8M6K2j4m0m9qk6Q2p3P9l3k4M7N4p9oK8K3PJ21j56J13o0j04R3j3N6m0m7l%m1K6L8m5
-1192a4m0N3k0m2pM4J4rn1O6l9J9P4k9p5M9R8j16r4N1J7J1L9j1nPkJ4k4j8KP3J3m8j1J19Q3
-1155A91r1q3Q9K9p2j43Q1lm9M2M5rl3o0P5Nj1J5j8M0l1m7L3J7m9k6J0L5K5n7K1O0J7k3q5
-1120f0P5p7O2N8k3n2J0k2o9J06J13j10o4M3k0K5L8K9O5m8m6nJ2m5j3%r1J37J5r8M0M3l1l5
-1086c8j7L3m4LL8L5o2Q0n8j4J9K6Oq3K9l4mJ50N4j19p3R4l1J0q9N0k6K9Q5j9n2OJ6l6K8n3
-1050f1L2L3p9M0J41J1l4j06O7lk5r2K9M2n3K8J1J9NkJ5q0L7lNN0M6m6o2K4k1%J5J1m1L9O3
-1013E5n3o8L1j1k9MN0K1Nn9%j1R5P0m0j19j8J2J08jl1k8J08M5o2J10q5j04k1JK3M2p9N6K2
-978C9J7J7q0NL4p5K1k7O2O2q6P2lj02N9q5R0j5o2N0j8l8J76k1j15jJ0L3L4o8m0J5Q2po9N7
-942B3R2q5o5mM2rj3O1nKJ77ll1q1j19Q6L8m5l1j0m7PM4LJ3K6k8PN0p7j3K9N6k9q2J9M4n2
-904a0K4n4j9L1n8K1N8n9Q5Q1M6j01j02Q7j9o1J6k3j4KOJ65O1j56jL5n7K3J24j75J16j00j4
-871d2K6L6L3Rmo1j9O1J4m7j4K4k0Q4Nk0j3OQqp2o0N9N7Mj4n1N1J04j3q9j02M6J35j23j4k4
-834d8PPl1J03m0KP4p7n3L3N4l6k3j2j2Q0j6l9l7M6J22k3j62O3l4j3j5L8PJ5pO3R4q8o4l8
-798f0J72oj21p7L8QP5M8no4M9m2l2J02q7rm9P8J7q0J00O3r3m5k4JJ9N1n8m3j9M8O1n7rO0
-762A0p3K3k3lL8N4n7J14j4q1j4NN8O5n5j03N4n9J3Oo7J05P9q0l1L0l7M3O1N6j24Q1J11j32
-728E3j06J0Q1Mp1L7J19p6j01mL7M9O3q4l0J33m5p8L4M0j7K6j4m9l3LN2N2m4p8J7J8n6RK9
-693b0O5kl3n0j6L8p8P4j6R1K2j45J8J5L4m2k2NJ31Qn1N4j21jM1n1l1J6L3J6p5N9J07L5o4
-658D4m4nK4J4q5L3j6N9o7J01lq1l6K2M2O3j4qJn0M7q1J9j9L2j6L7M4j3o2N8M2l6k3J4n8J04
-621H3m7q0J7m2L8RJ8L4j20K5N4j9Q2O0k6p4l7M3K4ql3J8j8n5pN9qm9k0L7O2J43p2j11N7r3
-585e6R9l6K0K8n0O9po0l0n4QM2K6J54j32k0O3j5l9o2K4R9J2l6J0j0k3L6P7j3j29ql2J6R4
-550F5M8MNj1j11J47j34j5N4j00J32O2q9r6O0J4r2P2J6k2J2o2l4L4qM8J1rJ01Jj28rk3M7L5
-515B5j5m1pJ8O0m9N4p4mN1K3n5r8J01N3o4J5k6o7J44p8L8nk4K7k8qO3k4q8J34J1J3J9n7o4
-479b7J6PM8r1K1No4L2Q5n5N4P9j13j0Nq3R0N0k1m8P4P3m4j33PL5RJ10p0k9l2K2m4Q2O1l3
-443F8o1Km3L2n1J26P5j60N4oj02N3M3l0lj4L9n%M0lo7m1J29m8n7J14n7l8Q1K8o3k5J6n6L1
-407Am5O2j5k9N4m7j7MJ9l2O4Q4m0p6k3P8r2qMJ15J2L5l2rk2q3N3J0K9l9Pn9K0N8j09N2J70
-370A54k2j13k0K8o5M7j4n7P7Jm0k0K2rnJ5j0l5R4L5k5j7K5N3o5j19L6K7M5j8m8N1l4N3J55
-335A82j65NK8mj8m0rj0N9o0%K7mOR4P2n5j14K7L0j27J09j0j4mk6K5Mk0rl3J03J3o2n6K8L4
-298FK3o8J7J02j25Q1R4j12o6M6m0M9l1k1n7O1J01p9K3NkrmM9k1o6%M2l3k6Q6M5o6n6jJ6n4
-261i1qO3j9L0k0pJ19Rj32K6l5N0K3kJ7j8k3l0P2K3k1Q9p3j14J30no6n5jO9k4M2O0o3p1j8
-225g4M0O9m1m4M3n7j6J6J4Q9j2o5O4nLjN8o0o6Qj6P6o0O8K9j01L5J15P3K4p1k20P2m1O3L7
-189D6J3k5j5m9j7O1jp1l4Q5L1p5K0M9L9M8m2q7m4N9KRR1M2Mr8J2n3J55k7j98L9M7K0l7l5
-153c6O6Qj5q1K6j3M9M8j4l2n3L0R3q0Rn0J00j6n0q9P7Oj3M8p2rJ9O1J30mj77P8n7L3K6m3
-117Cj7m5K7l4N6Jp4M4J8L2m7K7K1l9k2J3N2J5l1j0l1OL5Pq3J04k3K4Q6%n1j6K5l8p1M4N5
-80F3j3p7jN1k3k6K0m7J38l7j8oo3m2J12L4l0n1N4Qj5J0N8Q2j12o8p9N7J09q7j3L4Kl9m3P4
-44A6Q4j07j6L3m9kjJ0J21R0q3l8l6p0O2j1o3K0M1O4L8Jj15l3L4L3j2n5L0L5n7K3mN5q4K2
-8b4J8O2p5MJ6M3Q8pj30j02N2J2P6k3n9K2L8m8L4m3j9R9K9o7Ko2J31m7n6J06L6o1q7K0N4k3
27IJ7l8L8n0P3
32D9
##PAGE=	F1=23672.956911446879531
##FIRST=	24596.97802734375,	7686.668670654296875,	0.042720984667539596558
##DATATABLE=	(F2++(Y..Y)), PROFILE
-2014BJ8k7J9J67p9j93Q6%k0l4L3J01JO1p2K6q8j9O9K0m2o5L1M4Nr5M0J3l6k5m6J24M6k8k9
-1979HPq5N0k0NN8kj06L2J02K3n3q9R0L2r8O3Mj1l8J8K3K6l9r1K2qkK3J9O9m6jj6P8n1O2L
-1941F1j9j5Q0j03o9N4K6k0km7j4nqM4k9mK5O8Q5m7Jm1Mp9N0l2k1K8NP9ln9qK4q7P6k7O6m4
-1902gR2okq7O5q8k2J39Lq4%L8P0J8o3q3o3M7Q3L7o5p2K28Mj64n4l1NK7j2J2n7N1MQL3K4O4
-1864I2j18Q0m6qO2Pk5PK5l6jr2j2J0Pp0P7L5K3L9m9pJ4m3J5Qj2k2J17O3p6n1N5K5j27K2J02
-1827I0m9o6PK6L2mK4m3p9O0O5p9K3l3j3RK0J3J3O6j14P9q7P8m5j5J1On7RMM6l6J0J31ql5
-1790E9J4j37L6K4K7m7%P9o5LM2n5KR0j4m3J3l3QK6o3j7J1KQj2M0q8J33k3n3R5j3q2J63J3
-1754A43j86N8K3o2N6M9r1n9J9N4J9p3L4k7J5K3n2O3M4qq6L1l3K6m6j2L7JJ02M8p6m1M2K5
-1720F0o9l3m6O4j1m4N2N1Pk1k8qj4K8M7k8q0O7m2J15L5o8j6Qj5M7M1j45P9J9j45P0K5K4p
-1685A9j7N0M3j08o0M0M5Kp7oPMJ2K4k3J2P0K2n8pk9l1N4P6mk2k5j7M0Ln7m0j7J32O5m0q1
-1648AK0N5k3n3m8k2pQ7K7l1k8M4Q3q7o3J1J4J1k5O6j3p4lK1K1L0m1o0L7N9o0N9L5j27M8n5
-1612i1N9J29k3j7M0o9p4L9O1Nj4J2O1j16K0j9QL2r0pL1M9l9q0N1Rj9N0Nr5K0M0n0O6N1J5
-1576E0j03M9j5k2J7k3j9R1M7L3l1L6j57J08k7o3Q1P2Qj64rP1N9j48N9%M3Q4M0j26m8O8L3
-1543I4Kj22L7l0O0lp1L3KLJ3oL6j21O0r2R9Q7Q1p0j49O3L9K6p4n2K9j5nj4P2PJ75o3j96P4
-1507IJ0l0m9L6L1J23L1q9K4m9m9L6m9N1J5l1m5k2M5Q3J5n3Ok8n0J37j3m9K6n0o8P1O8l5k4
-1472C4r1J6K5l4L6j9K7M8l0k5JpO3j3j1m4L7l4Mk0O8m9mM2k0OM1p0J70r0r7M0k6J30n3n9
-1436hL1J4l3KM5K1n2m8L2L6j17M8J0l5j2N5N3m7QPk7lm1j2O4jl8J6l5M7K8q7R1o6P6R6m5
-1399G3o7j1K7j9n6P5J5n2ok3l6Q5Q5q9m2J9M1N0l7j19J35p7k3J2nlJ7J31j9r4o6Q7K5j18
-1365h5N5R4J00k2o3j22Nm9N5j0J3Q0q1J24o4q2N8O8j6l4Nj04P1J7k4R5j3p9k7L2J8o4jL2
-1331a8L8k6J10r5p9O9kk9JNJ6l3j2PL7KJ5N7L1j17l8j7L7K2L4L4p4k3K4J09Pj04%J2n4K4
-1295c0m8J6K0M1O3K6o1j2J20o0q9M0L0j7j1k9J4N4lK2K4m5p0l7J5PJ8N1lo8N0K6o2Ol2N2
-1259A8M6j48J03Rj1m6oL8o2M1L3n9LK5k6M2P9on8L7o0O3kQk6o5K9N7k6J6p9K4M1L8j8l6o5
-1222d9K3m4R1r1J23rl1l3R2m9l4OM8J2J49j40J00p8j36J20J4M0n8o1K2Ln8mM3k7m5O8Pn7
-1188d3k2O8Mjo7L8j8K7M7K8k4r4J16q7r3P6J2oN9LK3mj8ro6LJ6M2J7l5l5Q5J15l7q5M4J3
-1151I2o2j12Q6mk6N5Rn9%l2O7J1j6J3l5N3j7q8N3K0p0J2J2L8L1m4MO2Nj1j30J07r5P5L8k3
-1115A9m9lj4m1P2R9q8p5L3K9L1j0M2P1j6m0l0J6k7j9Pq9J08M4j01kK9j6%m6K0n3M8K0M5n3
-1079c9N5j7l7m1M4L5q1QkrJ19M9r3m4P3l4%n0Rk5O6Q7m3o6oJ0j5M9p7JP1l8O4J19nl1j19
-1042a3J6K7Or0MJ3n2O6jJ3L1J3j2p9K3k1J4M0P7o0n6L1k1k0M3jl0N3O0o5q5K1Nlj6K2M1J7
-1004A1p8j4NJ19O1o4q2n4L0Q7J8j4n9J06P4q9J34o9j01j4OQQo4O9K8rJ1q0PK9p5N1k2N7O8
-968I9j04R1j4j26O8n5M6j8j2N6j2j08J72k8j25L8J9L3O0m8q1J3R2j9p6M7O7q7l2J8L3j4j9
-935b6O6Rl6J74J5l0o7j11P6J9j7l9j2m5J5N2RmJ1k5j1M6p3JN2M7m4r6N0O5p2L4m8m3O6j09
-899a01K6O4n2O8J16O0j48q9P7k5n4K1j1j8%KJ60P1j42k4L4n2KJ04j45J35j29N1K7J7L9rj9
-866E6o4m1Q4K2n6lK6n1Q9K4k8l4N1Qk9o0n9O5N1j2Lq5P0P6ro9r6K4J24r9mj9l1OJ1O9j7K5
-828A8M2q9Kl6J14m6o0J2%P7l0k2l4M6J03l1j63P1k2j2qJ8J5K9k8P4J34q3j23j6J43L1j11
-795A5j04L8J7Q6M0m7o4O4k1m9J18r4k3l9Q1K2r1J26M7q8r3N0j8J6L1o2l5j2N0Q7n9n9O3n0
-761e7J%PP3M1r8L3%l9pJ4P5N3n8p9M1o5K8j5l4L6Q8n3j6L6m5KN3O3j13J25Q2j42r7nJ02l
-724B7q8P9J04p2j15L6N4L5L7j01J1J25p4j03K2M7J1K9j8k7l6qO1L9m6p6J0M2n1J5J9P0K7
-691H5o9p1N0L1j22N9j1R1K2j08l3M4J3m8k3J7J15Nl7N8q4n1N3l3m3K9M1Jp8O6J26L2q1n0
-657dJK6J5q4K5lM1n5P7k1n6oRK4Q1lopo9P8r2j0J1N2k7rL3K7j00N7Q8J3k2j4n7R0q7k5j2
-618b1l6J2K3J1K0j09PQ2RO5P0k2n8j8nNk1j3L5l2p4QN5rm7k8M2N6J24n8j14O0p2J06l0J5
-582C8J0m8N4Rm5j4q7K7N0l3J55j27K8M2Rj2p6k4J32M3n4k4j4qM3Q5k0j39j4l7oP8P7M2Qk8
-546A20j14J14j03m8Q3q8R1M2o7p1N8Rr5O5J4kKp5QJ8j1M2j2J3J10K3j44lJ3K2lk0Kn2M3N2
-510C6p8N1m0JQ3J5o2p7O2K7j11P0j8m9J09n2K8k2KJ0k6M0K6m0n7J23LN0rl8j16M3K8M2p9
-475b5JL5o0JQ6k0oR2q1l3J0o6O3P6j2n2N3N5l5j30K0kL7J03p8mo%q4M5R0k2n9Rk4%o2J95
-437A10M8j80R1lj21lO7k3Lj2N7rj4M2k2o5K0R5o9j1J18o9n0R6L2p8n4K7m2K7k0K5pm5O3k0
-401Dk3NM8k5%J20k4o7q6Q1q5k3K0J15K5L2m5kmp6J6K1M3m8k6l8L2O9r0qJ85kj08o3M3l0j0
-364b4kn2Q0%n1M9j3J3j2nJ2p2J13M1n6l3N9M8j03j9J0J4K4rl2Mj4L8J69j27m2M5m2j4j7k4
-328d4nM1n2O1J2nqJ11O9p7j24O6L5j38R5j9j8rrL8k3k9K7m3P2mq7M2M4J4Pq3K1Q3j06N7J00
-291A12p7q2L7rJ8n6J3k0M2Q3o9PnK2nj1K1J6m5J2K1o4l3R8N1n7p3L1J5p4J6j2PQ1l1kJ07
-254H5oj35M1k8L9J4J2L2k1m9l0N5K9j9J11n6j78J33Ql9m0o2J18ml8P3m5o2K4K6L4k6j9K3
-220@o7k0RL2O7jm9P1pK4k1M9p8p1M2j5L1l5O3J9q7M2J21N8J9m3k00L1l5M2N4Ql8k1l5kP0
-183B7l2p1L0J4N8n3l5N8N6Q0n7j07k0N0J2PM1L2K4j04P5l9Q0Qj91J8L5J7j2o1O8O1j5r2K1
-148a7n6Q8N5m0o2K0j4J10p4m8LJ30k2r1n8L1L1J0N2r7joQ1J24oj73O0o9O3K8n0k2o5N3m0
-113g2M9km9L5K7J5p2K9K4l2qOP2J4m5Lm3K3N5K5j23Q8k7J7R0Qm4nK9m0q4N4L8op6j8M9j8
-75a4k9K6n3J46j2o6oo9%O7L3m6n4R9L0n2O8N1M6j25m8k4N9O4r5pL1j7nm7N0J19j07l4L1l2
-39b2k2K2OR7P6r0j2l6r4Q4rn0PP0L2Mj2p2pM6K9k0l2kjjOm6M1o4M2J2N8n2rK5L9O3%r5r0
1g9L0K5O7k7q0N5L0n6Pl9J4J16K1j10pmR0m8m1R4L3n2j21O3M0rK5o4N8n2R0
32F9
##PAGE=	F1=23648.640566291698633
##FIRST=	24596.97802734375,	7686.668670654296875,	0.10237103700637817383
##DATATABLE=	(F2++(Y..Y)), PROFILE
-2014EO6j6k8J54n1j77OK7j5J9l4J15L0N6q4jq7j8P3J3m8j3K9J5J4q1pL8m6l1j1J15L1k0k8
-1979A0Qq3L4k5KN9qr6O7N3K6j3q7O4J9j12N5K5k7l8M3M1rl2m5J4l6lN4M1O9m8l9l4P2k8O9
-1942F2J0k5oM2j22mK6J4lOm3L3J0j4J8n1j5J3O1R0l2Ll5or3N8m3k5J0J7R1J9j9l5pq4P6n3
-1904e6Q7j7P2l0Qp2O1n3q4J57J2q5RN6O5k6p5p9k4O5N0J7n4l6J96rj47k3n8L0mJ3k1k7N2
-1869c0ok9O3J8O6q3P3o0j3Q3Ok8j4J5l3rr3K1K2k6p1J05NL2K0p4NM3lK3J1k6q7J03Q1m5l2
-1832C3L8Pj29L7J14p9m4K5j7L5jM0n1r0O1R5q7j6m2lL2K3%L5J00j83J07r7J12r3RJ0Rn0L4
-1797b6n3P5k2j2J16j7Mqj43P0K4K8n1j8J17o7j6K2l3K7M6k4l2N6l3k4K8o9j4j0M4mm1K8m4
-1762g6J25l3m1J10kj52K00K7j69O2j7n6O0L6j04l8L4P0j2n9M8k2l6J4J4N5J5l7n8J2k5M1
-1730a4q0L1NL3P1N5o0m6K6Rl2J2q1N6j3m8K9M5J4%m6qk3K8O5k0m9N0k3J20Qj00OQj3O9L8
-1693A22j47M9J9j40O0K7ML8j9K0K0q5j2J7M9J6o7n9M2k8L3J8m9L6N1M2n3j5mm4L6P1oqRj4
-1657B9K9ro1k2k4J15O5n0n4pR0k4p1n1m4J6Q9J3m4KK9R3p7q0N8KKl9P7k0q4k5J8L3L1l4m1
-1620g0N3%k5K4M2j12M0l2O2Q0m8K0K8o4J0L6L1k2k0J8N8r5J5lLK9j22kM3M8m7n1J6L5jM0
-1584A7jj00QL9l0M1Q2k1p0M1j5n2K5j5rM8M9M9J1N2j76N7ql6P0O6%j55j6M2N4j14O8K3M3
-1549F7O0J6j23l0P7N0Nj50N1m5O7J4p4L8j0LQjM3j20J2l7R7P5M8n0j21PK3M9m7o8N4k5J3
-1514b4m0Q3K0J50p5j79O4Jm3KJ3JJ38K1r3L9o0jJ3n7Q2mm3n6k3Q8O3Kn3l3mn6J47No3M4k8
-1477D1m0j4R9Jj6j51R2N6q5orM3K2kj0j4KO0k3k4j8J9m6l0mM5m4K2N2j1MM1n9J30q5n5K4
-1440GNQ0q3l2M3K7m7k4N6Km6k6M7O4j27J8K8m9j6Q0M9p1lK1j0k5onM4mn6JN%N8q4O5m7J05
-1401D4N8q0j8L5J0p1o0O2J7j1j5pm3M7J10m8j00N8K1M7l9o9J7PlJ3lJ9J0J09m0o9q6P0J5
-1366Gj00O0J15R1k6n0j17j7k5O3l6K7N7n1Q8q6o0J00N8o0j2K4r3oN7l9J17np5l0L4M0p1l1
-1332e2M9K1L3P8j15k7j9lL6%l5J2j8j7mK3KL5O8L7j33l2OOK2O4K3r8m1N4J04Lj01L5l2l7
-1296e3J5%Ll2K4P7J0n6J6J28o1r0L3k5j5L0j3M0P9ok4J5j7n7m8%J0N3K7l3n5P5L0q9J5l3
-1260b7M5P0j99R3L5l2l9k5P0n7Q0M0p6k8J5nL4Q2ml5O0n8M2k6k3j5q7Q7M1k3or8L5L4N4j2
-1224D2k9q7P8n1N6p4J35lm4p9J21j2o6k4O8K1J64j11P4r6j39J33L4K4o8o6L7%o5l4O3kn4
-1191e4P2K3o7k8P9jMo7mJ4O5K3O0J0j28L2o0o7Q2mk2P8K0K8j7k3k3q3QM1nJ6j9m9N7J21N
-1154A17p7Jkn1o1P8mpO8k0j04QK0M9J5j8Qn0O5kj16P9K5p8L1J8K4K7k7j3N9pLj26R9q1N8
-1117HJ3j8m9j0jj1M2P0o2o5K3Q7Po2M6O7K8k2n5Qj1j2Qp4P4P1j15j7J5j8L3o3Lj9L4ON3l0
-1079a8K0K4l7n1j4P0n0j4jlP6L8o2ML2l3nk3l5qR2Q3o9p2L3K3n7N7q9k2J10%P3Q4k2k6r9
-1042Im8M7M0p2k3k7j1P1j1qO7K2l9o9Nj4M9j0R4o8n2M0k3l3P8k1j9N0M7n7o5J6JJ3k2l4N9
-1005a8L1q8l4M3J23L9q6k9o9L1N1M6kq4R6R8j06J37m3q6rJ4j7l8l8Q5L9l7Lp6PL2q1P3k2
-970a5M4P0j12J11k1j27N8k4oj4L7N8j0j16J06k6r7N1K8L1P6l4r9j2J00k8p4L6M5q9PL7J2
-937Cj1n0P1K7o2J57L4k8l8j12Q5J1on2j2l6J3N8J3j7mj9l2M0n9J0O6L8m4j04O6P7q5N5m3
-902A0o2R0r5l6Q7j6K1J38N4j76n4N3j5n9K0Lj3lOJ48P4j28m7K7l8k1P9q1J12j34Q8K8j3N3
-868A00k3k7n9o0R5K6n4KL4p7P2M9k3l0P2j9n2l8n2P7L7j6M5j14N1N4mn6q3PJ02n4Qk1l6l1
-832i8M5K8QM1Po7N0j09J41n1n2L3j2P0l6j4l3M2Q8l7j25N4k0oqNK1M1l1P4J62o9j64j8J15
-797G5O1q9j15J9K2Q2M1p3p5Q2Mp5J33q9m3k2P6L0q3J15K9o2q1P0l1lJ5o9J7k1J8J02m8j02
-763i0N6k5oL1M0M6L4r1o4K3j7JJ6Q6M3n1o0K4n9M1l8oj5O6j8MM8k4l6J0O4q7J47M7j32q4
-727g6K4P2j4p4R7P6o8j14P0N9J9J1j00N2R8r2j11j0N8M9J6k3Ll4j7N4K7l3o6J8M0n1K5J1
-693dQ0M3j03o9J06J4j14Mj5Q9J5o3m5M3j3m5J5K1M9mk6N3l9n1L1pm1K9K7on7M1J20L7p7m7
-657iRK3J0q4K3J7J2l8M4l2JooRR4Lmj4q6J03q2o5M5P9l2p0N6M6j03L8J05O1ol9n3P0j13P
-619A3k6l6OK2nLn1qO6K7O1P5j2m3k1l2rl6oN3l2j11N6L5j4m5k6M4L4J02l8r8O3n0J00k6o
-582B9j1k5K7J9k9K5r5K0N4j06J70j10O0J8K0J7p3o7J51O7p3n7j0MM9R1k3j33m1m6nO4R2P2
-548A45J4m2j17P9o3p1R7o2M7J7m3m2M5Nn8K8J0K8j7p6L8jpK4l3L0J12M9j31jK2Qk8k1K6o5
-512e4M6L4r6O1j0mJ06Np0n1J7K1l8%J1n1Q6l9J5l8M9k4j5O4Ml8k8O9QR2l2l5j04M5PK7n5
-475a5j1P0o0k8Q6Ro0Q7m3m5J8m1K5R2%m6L6K0l5j09K2j6Q0P6r3K9Kj7n2rO2pm3Kj3j4o1K36
-437A34J9j80R8Lr4o8R3k2orO5%k6K9l5m5N7M3q0M7J12p2n9J04L5p8q1K8k0K4Mj9Kl8N3Kk0
-400@J1P4k4n3J44j4m6j20M1m8m4J3J02L9L3n0LK1o0k3J6N3l2k4l2K6P4q0n1J67J3q4o9K0
-366dJ1n7Ml0O0lm0J02n6K6j9mK0o7Q7L6p3j7O8L6j12N5k9QRK6jp3pM4J41q8n3O2q1k2%j5
-328e6J5Pk6R0jqpJ15O4r3j35Q6L7j29O6k2j6j4J1M6m0m2N1k6K4k5j9Q0K7nkr6L8N3r6K9R2
-291G3m0p5K4J8k5n2P3k6J5O3m3pk8N0n%j5L3k6K7Oq6l7J02N8m4q5N9J1q8L9m6L3Q8l6j0Q1
-254G9j2j11L9k6K7rK6N7j5p6k3L4K5j0J31m5j77P9K8j4k7o2J07K3j16O9k5m0N2J1Mj1Okl7
-219d1l6KM1L8Nl1P2jM1l3L7r1o6P8l7rj1M5J5o4K9J22M6J9rj72lj6KO0kl7j9j2NO1o6j0M4
-180dn2P2l4n5N1O6R7o4r8j1K6K0RPJ2M8j00J18l5K0L9j69kK6J7Nr6P8R4j8j00L4p1R4N1n6
-144A9o6P0m1R8n3j06O3J40k5j30k1j2M8K8N3j20L1l9R6J17j3j56L9q5P8L8n5k5l1L7k5LP
-111c8j0%M1Rn4j7K7k1KmQ2K3n2L4m7J2P5L6j37M5l1J1R2Ql9J5K5m6q2P2J9np5l4L8j7kK8
-73a7n9J41J6r3k9l9M0qK7m2j7R1N4j07J21M6Mj22l4L4N2%q3PK0k9L6m2K1J48q9o0J0rk3M2
-37HoN9O0r3J0l2r5J06k3k5j3R9j0l2j3k9J3O4K1j6j4l5k0K9oo2K4m9L1J7N1k6l0L0L5M3N
0G6n3o4OL3N4m0j03J03J9m7j9l0L1J25Nj44ML6L0k3k2O1L8k5j13M0K9K6J8r6P4l5J00
32I4
##PAGE=	F1=23624.324221136517735
##FIRST=	24596.97802734375,	7686.668670654296875,	0.057426035404205322266
##DATATABLE=	(F2++(Y..Y)), PROFILE
-2014CR8km7J38k2j50p0M5K4K1r1J26N1L8j02j8o9j1Q6j1n9L8K8j7J7m9n9M9m8l6L0Q6J8J
-1980C6k1J1q9K1l4jO1j7p2R0J6K2L6q3J9Lq3K0M2l0pJ5O0l6l3kPm1K2N3O3M9m6n3n6M7j0
-1943b1P9J6k2lkj13N6j2oK8Rn7P5L4k2Lo3l2J2K3R3oNk9j3r0Q0k9n0l1J3J01M5K2n5k3q2
-1906f7O0o9Q4K1M3n9K4m4N7k7p7J09K7q7NP1M6o0p0p6J8Q2J4pm1OJ50j8j24J4q3N7m0M0m3
-1871f4j8N1J3l6K7K3Q1n2M9n8j6R3Nk6m3Lk3j1n5K4J7o6l4J07k4M8Nj01J9N8L4L2nm4j00
-1836h7O7Q5j1j2J8j1j19N1J11q6%ll4J9ON3m7n9J3J21o5q4j9JM5J8j9P8J29k17Q7p0J14j21
-1802d8J3JQl2O5o4O2%m7R1k7L1k5j07O2L3K8m0m3J39o6l6jPM1Ll3j5P2k5l5L1q1qj4M9ko3
-1764g6L7nQ1m4j5J15J1j48J57M1j35O8n7n2N6L1j05j6L9Q7m9m5N9j4o2j2O2O4k6n7l3J4J3
-1731a6L4r6N6k9M0M0N7l7n8%qK2M7j00L6j1m3OL4J9K2o6Jj3jP3kk4L8rJ18j2j37K3K4k2Q0
-1694H6L9j27J7J6j15K7L7mP9l4k3jl2K7j4M7K1n4m3K9n0L4J1l5L9J8M6m1j9J9m8J2O5j3Q
-1659B4M3qJ2k7o2Kk1P0P4m6l3l0J07k0q2m7k4M6O8j3p3K3NJ07n6r0R3oj0m7Q8k2q8j0lK0
-1623c6M3l5j7N8m2%oL3o3O0j0RK7p2P9Lk9N2L5Ln0l5K8N7p3lJ8JK9j36oO1M0o0l0QM7JL7
-1584B6nr6j7L2lK4R2o6KK5k0n8lJ4M9J7rN0N6O2j79JJ2rO2O6rj44j5OL0l1N1K4L4L4J8j11
-1546A2l5Q5P1J0j79P3n9O2L2p2L9k3LjJ1M4j16k2K3Q3N0K3k4r3m9J3N6k2p9Q4l5J7k1O1L3
-1511E5J13q1j48L8Lj4J0k1OJ36j2q8N6o9L4j1n4J16j8n1p0J2R8K8j3l0o8kl9J23K4o5O3n
-1477E6j1q5J15L7j4k14J84Q5j34m0nN1MK9Jl3RN8m2l5jOn5l3KJ4K7LL4j0mM0m7R8p6pQK6
-1439D1M0j16nM2M5n6n2O1k1l8J1N2Q1j13k1M5m6k5J01M6r1k0L9lm9K2JL8mj7j7nl7P3p6K6
-1403d8qJ20K2j12L4O2Jj15o2L9J8M2l4J1m6J0J25j0r6M1kN1n4J1p3N6jJ1KM2QP8o2l9p5K9
-1367b4J1p8N2J31Q0k3l8j13l7oP2l8K5L8m5O1j04oJ13L4r9QL9n4p3P0m3J28Lo2l1K5M7n9
-1333Dl4M7J9O7L5j37L2p3j2Q3pn7Lj0k4J1k6J7N5O5M0j33jQm0L2P6Pr8J6J6P4J2p6M0o9m
-1296d2ML6j1o2LP2jm6M7J22n5j01Po1R9jl0N9R8ro7KJ0l6m9j6J2Q2J5p2m3R5L3r9K7m5N0
-1259B7P3j80L4O7n9ok8M8k9J05L3q6n8ORJ7R3jj4O6n6L2m5n5Pj01J20K8j7j0r6J8K5O5Jk0
-1223A3p4J06n9Km2J13j1m8p6J32K1r2m9P2K7J65p5L8j10j01J19M3Ro4o3M5ro5l7P8K0o6O4
-1190B6K3o4k7P6LNo3m2M6J00jQ0M0j32m8l9l9O6k0l3Q9L7K3l1j9k5p3k0P4l9Rmn6M9R8K4
-1154I3o1l2j5m4ON9PnP4l4o9o5O1L4J5j6Kn9P3Rj23Q4L5p3M4K2kJ2Kk8N0j8J7j04Q4o4M5
-1117A6j5j0m5j7J3J7J8L8l4k4K4R3j8r7K5O4O9jp8j0%J2Mn1N4P3j32qQl0N0p2lj1K9kN6o
-1079aj3O2k0l6o7O6k2nk7OK9K1k7M4j0k8Lj7j6j1P9P6q7n6P0N4j00J7q4j4J18K8O5M4l3j4
-1043I4o1p1J7O8m6m9l4L0M6j6m3J05K4o0m9j5J1O6m6R8o9n5N2k5k9R6m6qL3K6l0m6K2J3J4
-1008A7l1n6N4L2q7k8N3J21Mr6K1p6L6LP7Kr9Q3J13j05J11ro7rK1m2q4qJ04N1o6qo5PL6q2
-972g2Q8l3K8O7j12J27j7j12L2No0QO7N0or8L2j7k6K1L1K7P8k2r8m4J04l5o4K3L0r0N0M0p
-937e%q6N9M5p6J34N0k5Pj10Q3J9j1o6j1k1LO0J5k5j4rn6L3m1J9P1K8l4r1N0Q3r3Q8l9p5R2
-900E1o9q4J07J7j9J42L4j71k0J4Qo3K5QrlKJ46O8j19o5K0k3m0N7j5O6j13R9K4n5P9k8l2m7
-865hn1P0L3m4oM7p7K6P0l%N7n7p9jm2Q4K3mQ3j22KM1Ln5o2J0P9j0jk7j1k4LoL0M9k0j4N5
-825D1j04P9n2PL1k6M9k8j4k9L4P3m1p9M3k2j3j5J2J6N4k6O9J73m7j82m2Q7Q1o3j20LK6O7
-791D2M1o9o7P0K4j01J44o8o1j2O2M0o0P3J8om6M5m0k7Op8O2l9nJ04k5j08J8qK0M7N4jL1n5
-755B5n6j7m2M3rQ5L7l4m4mm4N4n8J1qPRJ0N8J5m4o3O1m4J36J4j06p8O2L4k3k6P4M3o1j01
-719h4Q5N8Mmo1N1O4r5p8J2J9N2j3k4L6k9k1L3J6Jm5ML5n3L4QQ2M9j28m0J37pj05l3l0R1j
-682B0k1m6M7m1j7J7L4j2k3nK8Jj8mK2k8J3mj2kK2O3M6n2m2K0J3op5K4L7k5nmnM8k5j5qJ00
-642F0Kok0r4J19n8j25O6J07k7r5Q3L2q6OR9J02J7m9n0M6j22J3k4m2J5Nk0j8J9rL0M7N9P1
-607A53pm0k9l4j5n5rP2j2j03N0J7k5m4j4M8oQ6k1n2O0n0Q7k4k8j6Jj4J8jP3j01J1N3p4J12
-571F7r8O7P%L9n0q4J40Q0r0q0JJ7N3Q7k2j05n3o0L7J7P5Q8J9n3j16N7k4q4R0l8K7j3l0j1
-536d3L1Ol4J8JN0l9o0M7j9jLm2L9J07P1r9pJ4kl9k5M0l8K8Lq9P9%j7J21pp6k4k8L7J0n4L8
-497@o8R7m2Lm4Q9n0j3O8ok6k4J6K6J17n0l8p2M4k8Mk3qR8o4n0Q4K7r7O9on0K7j0j1R1J6l5
-459F1K1j1l7r4K6J7Q6M7j13N6lj7JJk8Mk6k1k0ok6K24qj65P6J3n6m6O6l3l0JN9K0k5jm0j5
-421d2N9j2p2R9R6o5o5J04L5o0r7J9LK7K0n6jj5L3J4nJ6Q6k4q9J56rk5j14l1mo1MP3N0L7m4
-384D0KN0m5n7JN6jj3m7K2P8o7o2J13K3m3l9m3N1q8MPK2mkJ16r3K4k5QK6n7N5K5p7M0M0J7
-346E7r2Q3n8RjO2J5j19mN5P6n3k0O6j21l2RJ6K7k7J1R4j4r%J04O4r6j37O6M2j00K8j8j3j5
-310d5K5N2m8n1N7Lj6n2P4P6Rj2rj04O4J8j01M0N8k4n1J2L7n5J2P0m5j6L7kqn7O7qJ9k8J6
-273A4j4L8Jr1k2P7O1l1q1P6Nj03P2l6OQ1l1j9M8j0p7L4k8J6m2L6Q2%r5j5J7J2J2J35l8j39
-237d9MO4kk3m8Q3M8r8k1qj0O7oj9lK1k4Qn1NM2NOj3O4J2M9l5L1r7n9R5n9k3pK5J9l8pJ19
-197F7L9K5K9j50k3Ml5N6j4k2j7NJ6M1r0N0L1q3P2k1l9J8O9R9n2p5j9kK7J8qk1Q2p4J15m2
-161G6j2N5j41k3L0J5J1r0O2R9k6r7N3n9P4M0o3m4Q5m0O3k9r4N2J34j8j58pj1M1M6M1j36P0
-127ao1R9J13j7j33J1q1N9N1n4k9%L8j9n4M2K2m6N0J9j4k7kl1lj4Q2M2n3P0m9j0R0M4j45J
-91a0l1KR9Km5L8J7n6n4Q2knp3m9J8j4O5J6p2J20L8q0n9nL9o0J7L1J1M7O0j41J27M3l2r7l4
-54d7Q2L3p2k5Pnk6O8l7LJ66p6p7k1J7j8N3j4J5M5q9L0k2p0R5l8J4l6J22n2o1NnK8Q3Oj2K
-16G1n6k0K8Pn0jn2jK7L9kn3L1L6L7oj3l4qL6L8o0o0R7Ml0k4l4L1J35k0j67M6M5l8K3j5K0
21GN1J3p8j9K2O6Jj33Q5lR8
32A10
##PAGE=	F1=23600.007875981336838
##FIRST=	24596.97802734375,	7686.668670654296875,	-0.14412938058376312256
##DATATABLE=	(F2++(Y..Y)), PROFILE
-2014hJ10J4m5J31Oj19j13L6N9Pj26J24O2J2j23k0l9KR3l8p1P7K9m8J8qp6J7m9j1M6N0OL0
-1980C5qJ1r7Mm3kO4k4k6Q5mJ7P8p9l6j3j1l2M3kJ2l8P5l7m5L0Nk9K5N8P5J8l9m8q2J0J1R4
-1942E5J4k1jl7l5N5m2l6O0Lq1J09N9k8oo8m1L1k6P8K1Mk1j6q2J05j1o7k8jN3P0O0o2k4r2
-1906d9L1o3N8O1Rq8N4pL8j1o5O3M3q6oQ2J3p5l7n2K2R0j5k8l3M3J04j5j05M5r3O8o5O1m9
-1871e7l9N5M1j3m3L2J01l4K3m5j6Q8Kk3p2koj2j3J9Nj03K2R3m9O4nj09L9M1O1L8m0o2k7J5
-1835c1M6J8RMk9r6N5Q7o8L6l9k6rJ8N3l5l4PJ04k8j22K1QRKl3J31J43k22L8m0J07j21J1k4
-1800e0J%R5p7N4J7p3N7l6L9l7p0O5L5K2k0n8J43o6n3k2N4M3l4l4nO0j2k1L9r1pOK4Np3N4
-1763b6NL6n6K1J11K2j15R1M8r4O7q1l9L2L6q3rL0J04q4l2O2lo9l9Q9P7o3p0j1L7L8K1j05
-1729e2P1m6K8J5N0pp1l8k1Q3O6j09K6j1l2oJ5J7M5o9QKj2N1KrL1PJ14k5j68K0M6l2P6M4j01
-1692HpJ7q2lM5mJ10n1p6j9N3M3m4L4J8m4j3J7n3J3Qk9M5mL5l1j2L5m5j1N7j8K6O0m%m4n2
-1654b2K0j4J4Q8m5k4l1J03j1q3m0lQ0N7m7j02L3l6J26k5r1J13j1k4m8R8k0q6NrkO1l5lN1
-1619C7n9J2j5kj0P8ll6k4j3Q0k1QN1M0j7p4n2M1N1n1l4M0%L0j31pP2K6p5j0J5M5nM1pq6l5
-1581a00K5J0J0Q4j00Q2Ok6l7k9J5J06J3p6L6R7O3j70m1J4J6N2O7j1j19j4jk9N6K8NK4QL9
-1547A03r7n0R0R8J3k05J05p0M7M5o8M4l1Lj3J1M0j11j2N1O2K8Pkp0n2J0K1j4n1P8m3JLN1
-1512B2N1Q0r1j15KJ5L4ro1N8J03o0p4P4p0M5l0k9J33l0n1q2O3P8j1k4J7m3p9J6N6L8n7Q0
-1478D9J4J1j07R9O8k0j89J95J01j74o2lN1oN4Pm9J4O4o1n0Nko3lk4J4R2k6Qj0k3L6l5P6n5
-1442dL7k0M3J3j46L6J5O6o8o1M6m1mL1L9R2q1n4N3l8l0J20M3j03l6N1nn1J9J0M3lJ3j4k5
-1407a4m5N7n7j8L6J17oj30P0P5%j37o1ML4P1n0K5m5j7J30K4o0pk8O7q5Q1l3lj3NJ3O8KM0
-1371A10p6qo1LJ2n9L2J37O6pk6j10o0J1P7l3K3L0n1K7q9M7R4Nj22K2M6j8o5K0l2J22J1m1
-1337C7k7NL4l5k3M6J7Q4qj52Q3q6j6R3j3o8%pj8L3n8J9M3N1M1j08K8np0M1O2qn8N3k9L3L8
-1300E2m5K6r2L1rO1k4n9j2L7j0rN3J05n1j14j1L9J15m4o8O8J13j5j04j6L3j0m0k6J1R5J7
-1267I7r6l8R9K7q6L7o2O5N4j59J4Q8p8J9j6LOJ10J6r3p4KJ8j1J10MNN2n3L3o3p3L3r6J14
-1232HJ6rNo1l9J6O7K1j2l8J06o7n6qP2l0m4rJ07M1j02k9K3K6J51l7%j13l4P9L8jm7n0M8k5
-1196A3n8OO1L6p4M6Qm9k1O5J4Mo1p0O8J19k8J01O5j30q7k9k6M3l3m0R0N5J7m0j6j4n5o5J10
-1161B5m6j1J0n7N7O3J4l6n9k6l8P1L9K4j4O7l4j0p4J4J9Qr%o3P4J3j08O1M6o4O6K0l8oM0
-1125C8l8L5k7L1p2O3m2M0m0ml0k1RM1LRj3NL0Q9k8j06k3P9Q5J3r4l2NM9mk3M9M8j46O%j9
-1087c5M8q0Nk4M4j1M6J4m4R9Rl4q4L7kNl8J2k6RJ2O8m9k2K7l4K5j9M9P3r0k8P3P9j08n2n1
-1050i7kJ06M7L7J2l3lj3m2o5Q8j3p4PK3J8j2q6J35K3o9k8l1L3O7n5R7o7o7O6k2l4J09o7l
-1015a5J4lJ2l0K2M4J1m4l8L5J5p8k2M7J27l7q2M6q4M8l9R5jj05P4J17r0O7K9m6j8K3o0j18
-981h4J5J25O1r1k2m9OL8p1R7m7J3N8j12J32Kr1kL3q5K8O5L8lp3k4mK0ML2J5P0qq5o9J00l8
-944fn1J0K2o4O7K8k3J7l5m3N4p3J13N3k5N8r2N9L1k1p5j3mqN5J5k5k1Lo6J7l1L0P6J5k6p4
-907e3K7Q4r9J31l6q4P3m0q7J02M1m8J32Pj29rl2L4m8L1%oJj1J52N3j15p0Rj1n1M5K8K0p1
-872c0R0J2r9J11k7l5l3qJ2N0l3k6O2o1k8P6K7L7L2r5j14N3l5Q2J1J7R6j16m0K7J6o0m1K6
-838d4P6Pk5l1J2j1m0k2L6N1k4K6L7q9J4m9P3K5k9J3oj8k0K1N3l7m0M3k1l5j4K8lO3k2O3J69
-801B30k2j82o6N5Q8l6j18oL6M3L4l8l8L3L4j19J41l9o6j1L8N0l4J7K9N8l3J4m3m5Jq2Q6o1
-767e2rR1Jq2k7PM4N2N1n7K5nk6n1n7Q5l8O1L7j3k7m0l0O4o1J9J5Qj2k0N7N8m1r4L4qJ08j0
-729E7p8o7Q2Rl0J2M9Rm7q0Q6N5j9LoJ0L8p5o1O3OQm7j8O1k2j9OPM3k0l5L6n2L9QP6M2j35
-690fmJ52k5r7n2n0R2j7J1m6N9o5QOM9l9n7O6l3J4J6k8M8j1ql5mM7K8j8M7j9m8L3%l3m1J8
-652d2M7o2L7n2P1M3m3j7k9J01qj0k6q4J16k5p7j5J16j5n7O6No8j8P9J27M2m3n0K3j14Lj9
-618Bm7K9k3k6l1P6kJ8O2M4N1j1m8l8mk2p4j9R0K4o8L%l7l7j0O6m5O9j2nN6o1P1k3l2KKn2
-579f2RM3J10j08mM9l1P7j02P0J4n1L7qp9J12P8j02q4J6K8N3P4j9o6l0n0L3k0L3R0K2o3j12
-545d3O1lq1O3k0L5l4m8K2K2J2k7L3nN0n7l4M6l2Jj6jJ4Q9P9o2j8jj0m1l7N3OJ3l5o3Q8Ll7
-506a5J31j9p7no3O1K6q1N5q9J33n6jm5J16o8k3O2j2j1k9k7N9J08o0m0l2L7n8k5J0J7J07o8
-472A8o8Q3L5j12N0J6n2M3J7l9P5L2j9Ok3k6r4L6N1O5K8j27O4j2%M7K0p8kk9l6l7KMJ98k7
-436A09j46L6K4j8k2O5m3n8J4M2M0pm4l6KL9m5jQ3O4m6o8R7L1k7j00LK5L0K8p3k2J3J4J8J5
-400C6J6Q7k0j18J60nqq4j04K8p0J6K3N5M9k6j2P6l6q3j7N2K8lo4K0P6m8n3N2K3Q%j08Q0q8
-364f2jK9j3lM0J02j15Pl2K3L5m3K9Rn8Q5Mlo7Q4p0Q%Q3J9j20qN8Kk5M5N4j62k0KM7K4n9O0
-325a2Q4k6qNQ2O4q3j24J1N3o0j0oj1j7L0O0n2n6N4K9l2o9J18P2krj8r5Q6k3j07J02L1p4j7
-289c0MM8m5M0O2p2m3PM3Mo7N2rL5j8k2j1M2Rp9oM2N7k3n7P3mj09J12k2l5O0k1j8J2km3L3
-251al1Nk3k0J03K0r6rOnM4J13l4r0n0J01mk9l2O2O2p6q0kK0P3k7l6oK6l8N2n2OL9k5%OM8
-212B0L2M5l3L0r2m5R2p5j5j7PL7j8o5J15L4L8O0j33l2K2n8M5k2Ok7K4K5J7o3M5Mo4N3j3j9
-176d0k5P3Q5j9n4l1l4M0L9j2o7J21l8Q0n7j2M9j07m8M0QJ3m9L4P5l5p2N7l7M9K5n7j9P9k4
-141C0K6ro7K3J13jj57l6K5M2N3Rj23R0p1Q8J12j2j12j9n2QO4m4k5K0M3j8r3P9L5o6L2L3K4
-106D4j2k5o4j5KM4O8m9R6m4l3R8M8j48l1k9qJ12Lp6N8J1p1MP1k3oo8m4j9J3J14Qq6Q6N0m6
-69C3o7j2L4p9JQ9K5M0N1j26P0M0n5n1k8Q5Rj43R3j2o6K4N3l1RJ68p6q5m7M0j1O0j9l0L0q1
-33f5N4om3O0n0O3n4J32q3q0M3j0L8R6j0j7J9o1j6QM9m2k4n4k1J3K1J7o6L1L9N0l9J5nrL8
3C1J6p9J4O0j3rj4m6K5J41m5j71R0M4r8O7k5j6O7N3m7p4K5R3k2j29O2K9Q1
32A10
##PAGE=	F1=23575.69153082615594
##FIRST=	24596.97802734375,	7686.668670654296875,	-0.53203725814819335938
##DATATABLE=	(F2++(Y..Y)), PROFILE
-2014c0R9K9l1J35L7q7j36J3Q0j2j41J16O3j6j35jj9J4Q8n9p5R4L3o9K0L4o3l4l3J2L1J6k
-1981b9N7J1Pr9k2j0k6N9j2KO9qJ4J00o9r1j4M5n6K3K8J8n4N2j7m0L5Rk7K3O8P4k0k8l3j11
-1945g2j7L8J02Ol3Nm7L9M5o0n2O9j2j03J33P6l2oo6m3N9l7K1M5prj7p6J25Mp5k8jpQ8R2m9
-1908I8k0j04j4l5J5J01k8j07J01K2klm9K0N7p8j8Q7k9m3J1l6kP8k9m2k3O7P6kr7N1q4O5p8
-1873g4P6m1n7L7O2J3p4K3J05k8Ql1j6P1kk0r8NJ6j1J4J2kp5K0P8o7P3j1q4L5J6P6L9q8p9
-1837g9P2Ql4L6L2Jm7o3M4M5l9N5o4Kk7L1K7j9j2L1O1jj05K5J4k4k2pJ43J44k17nk3R2j08
-1802c3K6m9k1M9J10r6N4K7q5K1l9K8m7k2P7J9PMo2J39p1n2l8Q1L7o3k2oK8J0kN2q3j1L2j
-1766bnp8N7J0No2N9R3K9p9L8M6n6N4p9j4j2M6n0rQJ15j03k2N3Oo7m9R9Q6r0p7J0O0M7Nj09
-1729c7Q5n4J8jK7K6q1p7pJ10P2j07K7j1k1jj2J1O4n3MNLL5k7nL2K7J13l6j61l3O9l9O0N0
-1693G5p1k9L1n4k2N9j8J36o0j26NJ00N1o8J8Nl8J7J0n3pQl2M6j2J7k8J2L7l8k9N1j9M8M9
-1658G1nmm7l0J9ol4R9n5j6j3Q1kp6l0J6J13M5q0j12K7k1P6J2q3J17j2l9m4J05j6p8J4qj8
-1623c4P4k4lL7o2K2pl1J5Q5Kp0o9R1M4l1K0L4N0l0q6n9M2L8k1q5O2mK8j00oP3J2q5K4J2L3
-1586ij8N1pp3j2K9k8LN7o3R4j2l1pjm1J43J9j15RJ26N7j50l8l9M9L3O2kq1j4K0o9Q7Ml0K5
-1549B8j5O0q0m6P3J25J5k13J35q2L1M8o3N6l1Pk0j9L4j04J5O3M0K5oMn0l0J4j4j8j4N1m6
-1515b7l9K5N9P4N8j05q8l7L6P0l1q7J14O0j08m0P3n7L5l9K7J07m4m6o4Q1N2m1l1P3j4r9j2
-1482f5OM3k9Q3K4K3j01P5R1l2j33J75R7j99o9mM9j2O7J3o0K0P7p8o3Pj3p2K7m8O5J11o0j5
-1448@rl9K6k5O1k7O7n4N3mj22M5k8Q4q1qk9N3jk7J0J00m1o3M1k9l2J33M2j09l9M8qk4j8K7
-1412b7M7mL3ql8l7K7l4rK3J08k4j17O7P8Oj31p1KN0N2n8L2l4l4J27N4l3n0n0R1j09J09Nm5
-1377bl2lL7Q3nKq0J8m5lK0n4J6J23N2J8j2j06q5K3P5k5K2L6n4j5l1O0N8k3j17K3M4Ol8k8
-1341d2j8J01K3j4k2k2LjqM6J3R4m2j61J19p6qQ0j8p1NLj1L9l5j2JL4M5o6L9k1o5L3L1j7O
-1304a5N5o6oP8k5J1j06N8k4P8l2n1j7%j0L4L7Q2n1j17M0Q5J02p1r8P0J22k5j27m3M5J8k1
-1271A0l1OR5K3q9l6P7J0n0M0p9Q2K4j38K4R6r0K4j1k0L3J04or8n3j2K8l7J11J2K1K5m8L5
-1237H2q1l7K7o9P9nJK5l2p6%O2M1j0kR7p1j09K2L1l8j5K7R6L7r8j4k8K4J21Kl3p4J6K4J8
-1201D0nj7l2M3l9m1N3L4M6p2J9j7k4j3N1L1%o4q0P2J18n2J21Q2j21r0k5l3J8l5m5Q2P5K5
-1167A05m1k9Nm1j00J31m0k4J7m7N1N0k2qp3k2j4Q3K2M0l1N5k4M1p0k0lnqNo0O6Rp0J8M6m7
-1130e5Q7J2o8j9P8m6J6k8M1l6L4j6M6n8nj0k2j3O2mj7nK4L7Q4k4j04l5Q2P0J1j02n2PR1j5
-1094D8PN3Pj52J5j8K6K9q3J4j5N3j9J4L0p2J32L5l2r5J6KK1l3J3q7K2M1O6p2k3O4o0N9k2
-1059a6J4P3p4j5N3Q8p9j19qOQ0N6%kk3ML6nj30Q1J9r4M6J1q%p6J00J7o6j0l8M5N6m3J00o3
-1022A6q8P8j1n7J20p3rKl7N8j1J2P4J0n2j3K5ro9k2L6J39p3n0L9q8O2o4R5rj05P1J08o4K2
-987F3O6k7l7J4o6q7j3J36O8j08l8l0NL6m8J04n1jM8j10J09L5p7k8N4n2OM2L2on1m5kL9kK8
-951FlO0J1o8p8Q8l8l9lJ7j4N8Nl0L4J2o1j5j8Q3J6k7J01o6K8L6k8p3k1J3k1M9J3k1k5J2n4
-914f1nl1L3R2Kl1o2J6P9j06J79l6q8L5j4p2R8N6o8J14j7p3j0q0N2j0L1j5mJ0k7J60L0j13
-880F4o6p%n4L8N5j6k2P0rj02J13k8l8j6M8n7P7k6m0P3n1l8L5N5O9K0j22p9L5l5P3LL1Q4r2
-844D5o3ML1o2j8L7Q4On1l0L3jp1j8K5N3j2L6Po7k0l2R4J9k2k4J5j5j4KL9k8j3M8j8m5J2J8
-806a6l2O5k0N0J54Pj71p4K5P8j6j07mM7K0J3Lj3J8K8j08R6ro1qQN6rl5O2J00l7j3l9n4jq1
-769g8Q9p7LO7K2m8l9PN1M9L9j15K0M0mo2j8Q1n2K3L9Nqp4k6O9m9L3K3K8l6o0L9R2l0r5K4
-732b8qQ0k0n7m0P9ol5L0L1k9k7n5R4M6n1K5L8m4L8m1p9J12Ql7p7KO9j6j6j7lQ2Qq0K7m2M2
-694COO1K8j27L2J57l8q7n9o7Q0k6L8m7O9p9K8j4O6l2n4R6m7j9L1m1O1J0l2l0K6M1M0n8K5
-659D1Mp0M3no0PLM3m8L3m5R2K8n3j4n1J01k5j6k8n4Q9Pk1l6N3Jj7M1j6m2l6N2J36O1k4n1
-622A23Mr3j2j9n0M4n1k2RO5J1L6P3J2J7k7o0l6M5l6q7k5R8O1l9m3k1m6mk0P9l2J3j3K9M2
-586B5o4N7j9rK2j8n1J9N8J16j14k6M1NN3j00P7K5q6j8M7n9Q0O1j04n5K1L1M6N5j4k7Ll9J8
-551E7n5JQ3K1p6r9P6ko0K5j3N8k4q8M5K3J4l8N9mL3o2pL7l5ok3L0LO5O8k9k8j7j8m1m8P2
-513cN1Jp3l4R3Po3J38k9p5Np6Q3J3q8O3j10J84p3ln3J36p5m1N0j8Jl2m8R1P2o2l8J0K1n6
-477c1k0j5O1R8p9p6Q5L2j10M6J5n3N9L6n5N0M6%j1j4or2L9O1M0K5j32M8j6K6P1L7q8j7m6
-442A4k7j0l5JJ69l2j23j3L4OLQ0m0p3J0L2M9J6r4rj4J2j1N2L2J7j9o3Q3K6J4r4j0L6L1K8
-406G8o9n2L8JJ7L3J0Q3rj45J51%%m0j36K8o3K6j0L8P0%l7R0l1j04k2L4M1J0p2J2O7k5l6J1
-370a3QN4L2j41Q7p5J3K3m0MP2P6j20k7l9L9N5l3J0lk5R3k3j4n6Q0p2OJ3P8J8r6j7M7l5j5
-334c6J12L5k02K7oM7J0p1J08N9l7kJN1O6o0r9k9N5l5m1J7j0k4K7O6n5n2M3M6k9n6J03P1j0
-299I0kl3n8Q9o9q5J59L2j61J2KN0j3M5M7r4n9k3P3K1n8J9nM1%o0j5M1K9n7%J0M5k1j6N2j9
-262Iq5J35mq1K5lj2j7Qj5M0l3j1M0o6N5M1p5olPN3O9l5l8o8J14j0l8j8N4N7n4r0j7M2O8n0
-224a2l9j7J8lM9l4LL0n0nJ7L0N7K7l3L0p9j8Q0q6jk6mO7j6o5N4K3N0P9j26k4M2p0K9j9L0
-187a2m0M9K8j0l8K0k9nK5j2Mo4P3N2K8m1m2o3N4P3j0j18J51qM0p2QK5o6p8M7KK2mRL2m0j2
-149b2K9j1K4Rm0lO2rOKm7lQ4K4j21q0N6N2N0m1o6P3p2O2J12%r2m3k6l4O5k1LJ6M1k1o4N8
-111A2L5o1NL8N9Rm4j03k3L4j7R3m2J05l4m8R2N1j42m3l0k0J34J1j31O9J8r0P1M8m2po2j9
-77g4kJ2J14Nr4M6N1j0o9l1L9o2k2J02L8N0M3j14J8L5o4lj3N2rq1J09l4r3M7%j9L3J55q7q8
-41b0n8N3JO7k3p3J3m1N6J1l1J3m6J11p0J26r2q5Q1l2M0J02k7k9L6n4j1j8J04m3m8m3j2l1
-7g3jK5m2K2L2P5q2K0K1JM0j0q1P6J6l2J1Pn4J3J44o6j41J04M0j01N2m1l1P0Q9k0j17L4J01
27A01m5q4J4M5N7
32H8
##PAGE=	F1=23551.375185670975043
##FIRST=	24596.97802734375,	7686.668670654296875,	-0.64738726615905761719
##DATATABLE=	(F2++(Y..Y)), PROFILE
-2014c6M8M7j1J41O8n4j44k3Q5k3j43J06O2m4j24L6k9K0P4o3p1P8M0p7L5O2m4n0k0%J0qqP6
-1980A6L4Jr1m3L7m1L1K3JN0pJ1J05n7j21NN9o4kM5K2l3qJ0l0M1J7l2J4P9O4n7j4k0j32J4
-1944g3L4Q9ko0J3k4Q0L7o8n3N6k8q9J25Q0m1Pn7m0Q8l1m7O5k6Pj7p9J38J2p0m0Ll4Q2J12
-1909A49j7j8j13p0J1k9J28n8l9P9L2n5Nl0j9O7o0l0Q6p0N0J4m0j6N0l0l7jN9P1Rr3K7o4O7
-1874A5q8Q7k8m8j2P0L4o1jQ2k0Lk4j4M8qj6r8J8K6mJ8lLl7QP0p6P1j4o9L3%Q3L5j32J8N3
-1836B2J3q5K2N2J6o4m0L1nj1N4o7L6j7L2j7oQN7K1Rp9K9K8n1m6K0J36J37j99l6k1P0q1M2
-1801A0n4m3Q9J10j14N3L6q6j2l3Rk5K3O4pj5K4n2J29p9k7m3P0K6q4Lj5KM0rO6n1k2N5rl6
-1765gq3L5K2mj2M3O7K8m6QL2k1L3n7J1n5N2j9j0k1J16r4k0K8J0n6l7R8Q2j04p7K4P8L9j0
-1730G3j09R6n4J5lj1N5q4p4L0O5O2r3L9rj6J2l7MP3l3kJK8L6p7rM0N3J06m2j16o9L4k6K3
-1694a9N1m1m8O2m1j5O9n3J54n9j40M8Q6O1q1Qol7K9Lm9k1J3j5J5j5jl1N3J9k9l9M9qN9J6
-1658D7j1Nl0j0Mlm5Q6q1L8j9N8Rp1j5K5J28L3j05j03K4M0l6M6p1J07j2m6m2J06ro2J6ol1
-1623c6Q7rj1K0n7L7Ll7OQ4Mr2o1J38J4l2J6J4O2l4q6m7J8J9K1q9J8j3K4l8j5O5Lo7N4qJ0
-1586a5k7N7j0n1J8L2o8J9lK5M7k2l5K0M5q7J35L3j25k5J44M5j23nq4N1PM4J4l2k2N1q4Q3
-1552E2k4p3M3l0O3o4jK3J43J7j94J45q5J8L9n9P1k7K1j6p5K9r9L8P0K8M3k6ml6oJ8l0k5J0
-1517cK9m4n3J4P3Q7M7j13o9n8M8Q5m6m8J08J2j40K7K6l3J8k0O0P0n8m0m3Q6K8n3l4J16J1
-1484I0j00n9j0J5M4N5K7K1r3O1J03m2p2J43P3k08n9nM7k1O7K2n9J9R6q9p4K9m2n6L5l2R0
-1451A6J04r5l5Jl1jj3L6OQ1r3O0j6o7K9o1R4p8L5l9P5po5k3R5Jn4J5k3k6J33M2j09l2L5o
-1415a6mn2N7M3j3M2km1k7Nj5pJ0R8l3r0M6P1J6j08r0K4N0K1n6L2j2m9J18P8k4p6m3R8q9O0
-1379B2L3o5n5rO6Q9j0l4p9M2k6NK5n9J5R0L2N2kr8j04L1O7k3K6N0m2m4QN8J7m5p6J4K9Qp
-1342Am9k6P8M0J3j6n0l6L3OM6J1J00o5j62J33n7J1O0k0p4K3J6j3L2j0l8m1J8O4l1L2l4m2
-1308d7J5lkN3L7q1j9R7k4Nj13P5m4Q7l2n1j2k1J3M0K4N3n0r2J00Q0Q5q6j12P1J26l8j25p6
-1274f7M0M3Ll1j1R2K8o5l2M4j9LL5q9Q8kj13M0R3r8J8j1k2M4R6k6j04lk8L2l1P3K7L1om1
-1238C1K5r1L1Jm1N0l6J3L6j1p5j8N8M0j5L0Q0o9j19J8K7L5j3k7R9Rq6qo3K5P8L7n0K1Ll0
-1202ej1j2K6j5K8l6rP6NM7n7j4m4JkL5N5op3p3N7R9o9J37Q8j02o8j5o5jk6n1P4R5M9l4o3
-1165B1K2l2p6R8l6k3J5k8K6N5n7J5n6oj4O1PM8m5L9pP6n2k3k8k5j9J5n4M8kqrLj1R0lp0J2
-1126c3O4n2lj8M2nkJ9N6o6j8Ok2l6P3mm1j0L6M3P9pr8j1P1M5rr9n9OJ17k6L6N9l6j41J1l6
-1088f9Q7np9J8J2N3k3k4L3r3J58N1k8r4lnM5k0J1j15M2L7M5o0m5J00p4O9k2k2P9m9j2K3P6
-1053I7k9j13k4K5L6N9l3Lj3PP7K4j56M7M5j05P1Ml5J8m8M3Rn5kl4M6M1j8J07o3j06Q0Op7
-1018f6J10o2k5J0l4N8J0j2R6J3n0J5J1l2n6k1J8J52r3l3K6q8Q0p5P8j8q9N5R4l8pR4ro0q
-983D4n9l7k5J09P2j14n7pJ0K8j7J01m2j3M3q2M3O6o5m8O5j7j2J8L9j8m3l8j2M2jJ8j9N7K5
-948E4n1p4P3l2l4j3PL6M4j7l1N0M1o6l9J3Q0m7l2J22m5OL3l1n7l7K7k6M4J0k0l3J9l0j5o
-912g7j3J22qn4n0K6O0r8K06l8q4j6Nn3J00O4q1R5l3k8j1j06N0M0K5l7NK3m5J63Qj16n6k7
-878c9J6n2L4O7l3J8M2k9j4L9l8m4J0J00j20J04k5l8P9n2l3qO1R5K8j37l7ll8O6lK9N3n1o0
-843a3l4M1n3OM2Q7%p2k5N5Qq7k1K2N7oK8k7m4Kk4O7J1qn6L2kj2l0M1j3KM9j7k0L0pn8N8k3
-803a4L0J30M1j47o8J1M7qq7QM6Qj9M1J8K3J2r4K4K1m5lk2N4J3p1R9J16n3l1k4n3lp3P1n6
-767e8jL9L6j8m2MN3L8K6j61K9N5J3l8J8O3n6j4M0J6J0r5l0O1k0M8K0M0m7p2nR6j2q1L6l1
-731d0O6rn6j0O8j6m7L9J6o9mk6J16L2r5M8O7q8P1j6j20J46J3o7r0K5O0rj1k8j7J02L6j03
-697a6lk8M5NL7J0j06O1J52m2p8n4p5M9j4N1m8O9p1L2l7Q4j6m0J13n1l1K4n6O4L3n5oN2J8
-662G2M2o1LRr3M4Ll3kj2L3j2Nj9Q2J4n1j2o7J03n1j6k4l3O4L4L3m9j3J2J4J4k9qn0K9J31
-625A06P1km9j0o4k5l0m2N1o7j4K9N2K8O7Q2k2k6n1o8j3R1n6r4j3Q3Q6j4q0m3n4M8l2Q1k0
-590a4k4j5L6J6n2N3qK1K2l5j9L6N4J04j14o1L2K4K6p0Q4K5p9j13J02l6N1L2r2pJ8K6L1L7
-556I1pjL6k2jq7j1P0K0r3n7O2j0k6qj3P3Nq0J8K8Pn8Q1MNm8J8K3l8j6j6L7lM6M8%l3l1k8
-516a5m2k5O9Q2nj03mQ8J4r4J47l5p6On7R1j7p2N2q9J98r3mo3J49p4o1L6k6K1l9k8Q9K2n5
-481a3l1M9kj4J5p2Q0P8r4p0R1J8j00N7Ln7O7M6n6K1N4K0k5lNp4L7N3K0L4j20J4j1M7P0M6
-445A83p9k7o3mK8n6m0J31k2q4l8J1KK8J05k2p5j4L8M4L6j38L4o2qP7M7rl8Qn0O7J8N6q1k0
-409a7L6K6K4n4p4N2nK0M6%Q3Kj73J29NkLj24J1m1J9oMQ9J9n5Q7k5j22OPJ9K3n2oL5jj8Lk2
-369d9Q2N6j35P2o2L8Qn6J1R3N0j10l7KLN5l6lqpQ7l7j4o4Q5p2KL2N1J8o2l4K8rl9J61J7k25
-331a08P4j6M0j3j5J04K2n0J1j4J9O6l4n7nK3m6o0M1ol0J5O7o2k3K5M3j8n1Q1P5j4kn2mP5
-295A01j15k4J82L9k13POM4K1M3K7j11n9J6J9L2m2j0J0K8J6o6j0K3N0l9qjJ6k7L5K7m4k9J25
-260F9J4j13k2J8Nl7QJ0N0k9l3R0m4m1M9l5rk1M2M4K2m8J1o3J04j1m8lN9L4l7p6l0N5N2p3
-224c7j8lJ5L0kmNJ4o2LlK6P2%l7K4o2K6O1q9Nk1pQ8k4m8MPN2P8j29J1N0p4J7pL7m7P4K7l9
-183A3l0on2P2kk2K8n4L6kQ0l8m4m9K1J11Jj35J31J4J2p7L0j1k5p5J8LN5K4k4j1k6M3rJ1M
-146A5oj4%M1kPLl8k1O0M4p6n1K2N3L9r3NM1o2K1J09J6p2n7kl8L1RL3PK7j8l4L4K5m4rL2Q6
-106A23L0o2j37j6N4n5R3l3R4k1n4P5N3j27l4l8l1J55K0j69N1M2p6R5K2n7po1PJ3MJ10J0r3
-72b0RM9Oo8l5N3m6l5P9M7O4M2j04j7K9p0L4JJ3j1J2Q3m7q2K9o1J0N4J36r8r0n5N0K2P5l0
-36B8p9k0K2K4K4l1m1L2R0p9J06p8o3R4n8L2R9m3m6N1l4j0l3J45m8p7j1%p5J1j5K4PJ4R4r3
0c7k9M1K4L9l5n1J00k5m6K4L2n4kJ40p7j00J04L1q5J5n5oM0J16Lj50N0R3o8k7j9L6L3
32E5
##PAGE=	F1=23527.058840515794145
##FIRST=	24596.97802734375,	7686.668670654296875,	-0.16407912969589233398
##DATATABLE=	(F2++(Y..Y)), PROFILE
-2014im6P4QJ35R4k4j41o4P6k0j38J00O1p3o3M4n4J7N7m0m9J1M3o2O3O6k9m2k2j6j2k0RO2
-1980dN9pp3k5M5n9J5N8rK8lOR5m3j20K4N2o8j9M6K6np2L1k3N3K9l9NQ3N5q4mj4j20M9J0P0
-1942D8jq9RJ5R0L4p2m9L8l8m6J04P0o4L1m4l6J15k4j17R6m9K7k0r2J42J6n4n8Jj4N2J08K8
-1908A57j5j16j03L9m3J13p1K8N0K9j03J6j0n1P3l5m2Q3o7J05jn1j8J5k0k2NN4P2J3q3j2m0
-1875e1P9r0Q3j7m1l1M0N3l7j9M4jJk5j4K8j5Jk9rRNLk6K7j1JP0q1O4j4o1K5nQ3K5j05Q7j4
-1836C2J6p0l5O6M0p1m2K4m1nL7l9O2J0K2o0mL0P2jln1L8M7p1n8K7J17J26j68n6k6M4l7M3
-1801A5m7l7J02R7j27M7M4p7l9k1RJ1L5M0l5l5L5k9J14r1J2m6L5J4r2L3nRN6o5P1ll3P3qp0
-1765hn9l0L6J5L0J9L9K0k1%J4J2J7l5K3q2N1Mrm7J01o0k7lPm2pR9O5j11p2K8R0K4k6j06R8
-1728D7m2K0jm8O9p9k6J2K2M7o6M7jj9K7n5lP4j7q%N7M4j22l0N5P8R1m0o0p4k5Mk6L0j1m4
-1691g3Q7m6K5O8j03J53n0j21N3P0P3q1Pql5J5nm4k8K5Nk0l1qMO0j2k0m1N6LN5k0k6K2JJj5
-1653d%l1N6r8J36p1N8J8p4oJ8J23K2j10r5L7P4j25O9n8Q2j0m2k2P6kl6J9j1l9J03%k8Pm8
-1618a2N6Nl2j3Q0Mj06j1J27rk6J0lP0l1p4l5j6KO6m6o8l6J6M6k8M5lk3O7l2j9k6N1j3k3M7
-1581GL0j03M5o5Q8Ok3l5L7R0j03Q9N2j21n3J56L0r7L6p6Mk2J4L5J2l0P6j00Q7m6j19O7j7
-1548d9K7m3N0k4J36K4j51J28p3J1J8n4Q2k4M0mj29K5p8L0P3L5O7n2k2k7J5J7l6k9K5J7l6
-1515a1j2jM3P9L6j05n3n2L8Q4n2lR2l7j27O3l5J1qJ4O9L7o9l8k6P8J1m8k6J44K9r7r1LJP1
-1479A2K8K3J2r0N3J04m7j6J04L2j98l2qM6l2N4L5m5J1J11r4p3O9q5j4L0k9J09Q8j30m8J0
-1447a0jk2nnL6P8j24O6k9k1J3o4R1m4L1k8O5pp3k0M6L3l9pj5j5J12M2r8k6K2jJn7P8L4k8
-1410IL8Ml6j8ljj3nQ8l4n9K2N8K5p6q3QN6jn7M1No2J02R0l1p8oQ6o9pM4o4o2K2M7Q2ro2p1
-1370h0N4ORK4o8K3M9PQ7Lq2j12L8N3l1L4O7k1m8ON4j5n7l4J9J3j3J7l8n7N4N8L4rp4k3K2
-1333c1QM3J5J00p5j52J18l4L9M0k1p3M9K8k3QJ3n6o8J9Q9k5K0l7k6nj4L2O4Ro4JO4l6Qr8
-1297g1P5p3Q4k5n5J8l4L3K4J4K5m3m4J20O2P2r1j15P3J21m8j00r1J2N9K7l0l5R5K5m2k1R
-1264C0n3N8K6r0Q5k0q1M8Q3j02Oj8j3M9Q6l7j14O1m4K8k8M5M2L6l1l7%p2P8j9j5L0n9K1L3
-1229A2Mn9k0O6J3k7N4N7n8q0k4O3R2m5p1J09l1p4%l0KL2M5l8Q5k7p1k8l6P0mMqK4P3k2M3
-1192I5l6m5o8K0NK6P8j1q3n4L1O5p3J37Q4o9l5Nj08j8nj6L7J04P4k6j03L3k7m6O6l9n%kj2
-1156b1O5p0K1k6j7j2L9j1M9n1K9J7Q6k7Lm7m3m7K8m9K1j5O6%o9L6N8k2j5M6J3o2j0LK6J1
-1120Cl9O5O4o2m3J2k2m7P5mo3j5L0M7P6J5p9RO1L7l3q7m7KR7l2O4O3o9j13OJ6O6m5o9K0L5
-1083fN1k0m6J7o8J34N0j9p8k5j7P6nOj03L3K9J1j8o6J09p5N8j4n6R0k4j6mN7J5r7l5N2k0
-1048b4O1m1J2j2MJ04M2j65J9O0j08Q4Mo1L5k2oJm4Kk6L9K4J4J12o0j11O2K9o1N2m0m4L6L
-1013b6K0K7m1J00J6l9M3qm9m2j4jJ57r9l5J5q0R8p5N2k7m2OQ8k0j7J09Op8m4m8JoO1O9j06
-977b9o6NL5J1QQ8k3k6M0m7pO5n4o2O7J7k5LN3l0n4k3k2L6kQnN6J4l9o3O6k8l5Kj8P4K7l7
-938b0k3N6N2p2k2K3Q6r5k9J11l8kK6l1k9o0L4j8M5J0l2m1J8Nk0J7n0J40j2p5j1RL4m7J76
-903A15m2p3o3Ol3J11O1q6P8l9lpr5K1Q8J3n9K0L8o0J59j3j21l7n5M2m8L1P0l5M4Ml0P8l5
-868D5o1m6M5J33j61J12k5k7Q3o2k8j1K8J15M8j44j8l3l6O4j1J3J2Ll8p1L1l9L9M1P8lq1k0
-834b5P5J6r0k5K0O3rQn1k8L2k7L7LNp1M2J6nn9M4jPM0j3K8L8l6p7M3k8LJ01P5j10n3J8kj1
-795gn1J0L2Lm9P0N7M1mq5o4M7j4%l8L4K5q1J17J18p9l7%m2qn8L6kk8J9M0Ml7%M6J9K4j34
-757g6M8j2L8J1K3L8m8l9L4J8K4r6j4J4K1O0QM3m9n3j8K5Om8N1o1Q6J8q5QO5k9n9M4kj04L4
-720g6oJ34J2j42O4R0j14J21j1j40J42J2p7q1L2N1mok2l6J00N9r8m7j8M9J6Oj2q1Q1J39l8
-687I9o7m2p7NM8K0m4N5l7J3n6R8kk2J28o2k7K4q3N9O0p3J5P5j0L3n7mRr6K4J8Jk1k4K5J4
-650A9k1KO4%l5rp1R9q1rrl2N3N6P0n7o9J6L7qm2K7n2LJ25P3K1m9j9l2l7n2k0N0o6j7L5M1
-612DM1R5R3m9o8q0o1L5J09p4r6JO2R2Lr5o5l6Q0m3Q0j5m9qK0j5mL9ML4Ol3J1N0N2R2j11r5
-574FJ8K6ppP8J3m9r9M5j9K6Jo5K3K0K0J2K6%NO3%j6j11rN5K1j09qK7j9J9k1j1N6L9p2JK9
-535Glo4Q2J6k7j7L4Om6k0qL1rL3K9K0k9m0l9l8M0L4Q6pj14K0O8K4j23J52l3p8Kk5R4m5m0
-498b7J5k8J70j15op0J55o7q0K3k0N3n8OO0k5m1nO2k6L5L8p7N0N5j11m8R7lp9O1lo3O0M7m2
-462gJN2L9l6rLl4L0L4J3M7r7j5jM7M8M7o1k4p2K6O2o0p9P1mk9k0k6k1J6J31Lo7n1O0L2M8
-424I7j71P4p1j2J00L7l5r4L5l3N0J1Q7o0l1K7J6J7l6p6M9%K7N4mQ6Kj81P7Rj1L5q9Qj8jJ
-387b4lQ4L1n4P4j9j33L6J3l6K4j1j1l9K1JK0m2P5P1j06N3n0O4oo5J4J01M0r5j8JjL2n0j0
-351a8oj2Q3l9qp4R0q0%N0J5K3k6o0MN8q2J95lj93P3k8L8m1N3R0k0o1L0l7rO4j1nL7jp9p4
-313f4N6Ml3RN4o9J5J4K9j0n4O5P7j7rp0N4M8j61O1J79M0k23j7J2L4M5M3Pj19n4N0k8K7k9
-278c4k3L3%K4l1J0J2M1l5l1K2l1l0P2J7p2J8R7K8j11k1rK2l7j2K5O0k1n8J21k2n6J4qrn4
-242h9P0M3oq5N4n3Q3on3J7O8Ll1m9l9O3K3r2K9K6L1J2m7K1K1ko3J5k5M2M4k8m3K0m6P2M0
-205D0q4kLj0R1l6m4JJ5K8N0j35P1L9p1J5mL6m9R6K3o9l3k7J6P1k4m5N7l7Mo1J25m2l5j0l6
-168g3J26K5j28P9L0ko3L8n0J2m5l8K6J01K9o7m5L3M2m2L2j3j5RkK5jK0ql8k5N8L9m3j7JM0
-131E0K3j38P1J2m4l1J07K7n2n7K0j8k3L8N8KLroORk1j4K6J03M9p8j62ON6n7O2k2O6qm9M6
-94E1O2j10pn1m3J71K0j42k9Q1k7P0Op0oo6K5J7JJ01K0p8j9M9oo5LN2m0m3M2M7P4N0r5l7K6
-57C4p9O0Pj5LP1N7m9o9Pr5M4N3J16r7q6n2K9N3P4l6m9k8J5PL5l4p4J11M3q2P4m0k5Q7q4J6
-20BQ7n7o0O3j2nk0J46n7j07L5Qj07M4o0P3nLJ03q1r2L8N5L1n3j2R8n4m3K2N5m4k1J31q1o2
15c9J02J4p3j7o4L9mJ33K1j74O7P8r0L1l5J3J9
32B1
##PAGE=	F1=23502.742495360613248
##FIRST=	24596.97802734375,	7686.668670654296875,	0.48201355338096618652
##DATATABLE=	(F2++(Y..Y)), PROFILE
-2014B7j11Q4K4J01J09Kj31j00N3Kj33J03O1r8QL1p4OM6Km5n4K5LP2M8k1l0k2k9k7lL5JQ7
-1979E2j2n3jM5p8J5Q4k5J0kjP9l1j02L5M8o8l3L7L2J8r5K2k9O5M0l9kQ0N0r1pj8q3N5j0N3
-1942D0J3p9m2N0Q3L4p5m0K4m4jJ01N3j11O7l0l3J38k1j85J36o4N0k9j14J37K1l2n7k7J9L1
-1910A3P7P6rj10q7K2n9R2o3O2L4J7j20J8Ol7M6j6n7Q0j8R0j0n9j3j0rj5MN4O5J0n7m8k6J03
-1874D6q7O1ql7j8j7P1j1l6OL4j1l5j1J3j7M9J4l4j5J2k2n6P6pMP2q8O3j2o2J2kP8J0k1R1
-1837A05q3J5l0o9N8O4o8o0J7k6j5k9O7K4L8J1p3k5M5P1lk6k7M4O6p7o1K0Q5J15j26o7l2K1
-1803c1J1K5l2k9J15P9j32L1N1o4m4j6K0K2M8J3n6m4L8%R0r9M7m9oOo7L5K9J9O2j15M0M9m1
-1768EQ3mq9l3qrL1K9NJ6QlJ%N1J6l5J5r0N1J6j1n9P0j9l0l2%l1L1J01M0j16n8K2J00J0m7
-1730B7j03R0k3L3lp4O7o2J9j7qL7k1K6J5k8L5o2j2O7nj3NQ6N6j41p5P1R7O9k2j6p5m5Nk6
-1694b6l8J5jP9o0P9O4j42J12l4r6M8N3Q7p2Qkk1j2j5m3l0M1Ql5l8j2N6L3l0j5k7M9jM3l8
-1658a3n5M2K8Nk9Nj8L5k9J64j35P7K6q6pMR7K0r4r4N5Q1j63O3m1M3pj8K0J2jKJ8k4k3J11
-1622G1on6%l7P6lk8k5Q4%j15K9J01k5j4J8j7O6k6n5l1n3%J01lj01rk1O7m0J7oK5P0n6m4j4
-1585f0K5nNP2K0j35P6j01J10k3j8k7L9J19r7L5P2j12o5J60K0q0P3o6l6l7k4N0M3m3R3j09
-1553b6J00m8r1J2K9n3j1Q1k6P9L4r6R1m4J1j0n2Q3k1N8J2j60J9m1%P1N6P5p1m1k1K3J3l8
-1519cl5L7J7k5K2J3NM7K1q3l3m9L3P3m7M1P5p8r5O5n2L9m7L3P1J7p0m2k1O0J1m2JJ57M2r7
-1483F1j07J2K2N1OJ9Oq4L4R6m2K3O5j2j65kj5N1m9L1N4j7rJ16r3o3J06j23K5L6n0J29P3j60
-1449B5m8RK9k4%m1M6O5j40Q2m6kLm1Q2j1Nk0M6jn4opM9l0j5mkP4M0p2k3OMol9Q3K8m3K5O
-1408C2k8rNQk5k1P2k7k3lM2L3m0o3k7O3rn5N9%o7P8Q5m3n9M0P1o4o3M2m9jK7j1O5op6%mN1
-1368@mJ8p6L1K0k5J13%n8j00M7L7n6N3P6nl5k0M8l0n5j3L3Ol7K1pl8k8P7M7oq2M5j8j3K7
-1331gK4R3p5j27Q0j3P1K3k4o6P8L4l4l1K5n9o2K9R3l5K0l6k6j8LN1N5rl1J1J4n1J9p2P0q6
-1295f9M9j5m0O3m7K9OjQl1%J15M4O3q9j13O9J06n2n9j01JO4M1k9n1J01J8m0qj4q2J00J5q1
-1260c0P2k3m8M5O6r9j2l0JN3P7l6j03R7n6J5k9L4N3L6m6m3l1J6N3k6PJ2o3K0K2J5l6k1Q0
-1225D2k2l0O5K9l7m5n3R2J27p8q8J14o4o7K1j3pL6J6k0J01n0r1pj1K7pk9L6N4N2m7L8j2o9
-1190Cp3J8OK0J02j3r1l0OK1n2R9P0j9LL0j36l9K1jL2R3Q5k0j30L5k8j5M6m6K5k7K6n3O7n2
-1154a7QLm5kJ9l1M3m6L8L7O9kM0n6n7o9L2m0j7K6Q7J2p6K6J4m3O1N9l0p2KJ2LJ5o6J11O6
-1117A14n2o7Rk7l5O2pq1L3l2M2P0L8m5J9M6N3l5q7l9%M8l2Q9O3q4q3J3N8K9q1n3K5L7N0k
-1081E6n3j4l6R7L6qn0n0k6J03QJq7K8K3k9L4p4R0o9M1nq4J03nj2k5M7K8p8l4P7p1O2k6Nj7
-1044a4OJ11N0j62PO0j02Q9Qp9M7km1rl7Qk1K6RN3J09n7j04L2N1l3nk0o4N9K0RM2o4P9J6j8
-1007E9O9l5o1k1mj4J49r9n1J6o9J17p1K4l7Pm6J00j7j8J13K0q3q6m3K2K3J6N5p7j0l9N8m
-973c7J8O3%k8K6j0j9K4l7o9N3M9l1mO8l4p3j4k1K2j1K1M2L5k7l2m7O3k9l6K9j1O3On2mN1
-936GM6p9J0L5Q6j19k3R1n0mK3l0Qq6K8%M9K3n6m8J3M8k4K2l9J20j6p0moJ4J1J24m6n2m7o1
-899a02mJ11N0q7O8l7KMo1lJ08Jq2M3N0o9J46l0j22ro0N0m5L4P0l3N0l8%J22q0r1k6P0J38
-864A38j70R3k1j6Q0p0k1K0rJ10P1j47j4o2k8P0k1j0l1O1j5o7k0%N3L3N7jp4j7Q8K4q5j9O
-829a4O6j3j4o0k0L9k4J3mJ3n3M5J8J9l8MrJ3K0nQ2L5o3q2K3k7l6P2J07o5l6L6m7k4j0jQJ
-791c1o5Q8J01O0j2p9j32M3K6nk7qK2o4J14J29j14m9K9k4j1m4rN6n9J2L9J4k5pK9%L5o2M4
-756A4p5O6M6POl1m7K2RM1p9Jk4M3O2mL9m3k4%q7J6LO2r6J50L5j25PO9m2n3M6l7m2L4m0J35
-718F4mj10J1J01j15J52j5j36J13Lo8n4J9M3kJ0rn5P5P7p4o6l2N1M1k5m4j1M0J24k9n1l1o7
-684g4j4Q6j8l2L0Kj9o1J03JMJ35q0j3L2j13N6Q2q5K1R2l5J7n4jJ5q2nL2L0l4l7K4K7m4J8
-648FM0j1j1no0Q8j05JRj4K9P3P8o5r6RN7j7o4N2l3l5J27P3L7m9k5kn3p9J5L6n3j4K8L1L8
-611C6J13J07o3j02j12l0P9J09q6r7J4M3Q0Rr0p7%Q6n0P9j6p1Nkk7M3J4J0L2j3qK9N9N0Q2
-576B35j01j22LJ0l5O5O1jj6m7k6j5Lk3k8K1L1J5nK5Nj1Q1K4k3j25KL7K8j13J8lk5N8j9lK4
-539EN7o1oK7j0n8P3K7o0J7M7j3n9j7mJ8j6L2J8K8k0m0j9rL3J8O5lj01K8M0L3j42J50k8p7
-503b7nLR3n3j1l4L7J28j31j0o7J50n7r7J5L9O2o9lL3o1J2J7L0m6P6N1o5J2K9j14j9R2k1m1
-468e2L9No9L4M5j5rM1N5m5l1j1K6J3J1K0N3o7k4MK7J4L9l8ro4N2Q6n2r1pQK6ok7Jn9J35L0
-429H8n2r2Q6K4N2j76Q4m7j0P7K9m9r5K6j5J8QJ03l3m2J2%Pj6n4K7J9L2O0LQ4j3j59LRj5L9
-392B2n1L3kk3jJ0O3L2l0N9j8j40O1M2p3pK4%o0j9QM3k9L6P6p1L8l2P8j3p3J1R6M9p8Kj3J
-354E1Oo6rLl4Q4l3j0m3N8r0J9M9j9K9Np5J1Q7r9J92k4j46N8l7M0o8J11P2n7o6M8o1k6O1J
-318B2N1O7j1j10q8O4J8l5J1K9o4N0LJ5kn8N4O3k0j6q2J03J8j81J34J54K9k13l0K2K3N4M2
-285A16qj17m9O7l2ok6j6N0l2K7J4K9J9K3m5n8O3o6j2N9K6n3pO6L5p2J2n3K1k3k0J2O0j0o7
-249g3J15mk1pk1no7N9N1oj43Q5l5N5mm7M2O7k3l5j4m9O7j3r8Q3M2N1j4p0K4N0j5o3J9k1N1
-212A3nn2j3J5jN7J4p2k1M0j2P5m3o0K2M4J0Pp9O7J9o0K0j1K9m8J09J9r5l4k3P7N3l7q0Q6
-176C0k2j9n3J10m6k4J4l5O6N9j08J8L7Jl7L3q1L2ro4L9J32L1j11m5O8J4n8N0k6j9K6mK2P
-141B8K5l1m6pP6Ql9J8JJ6Jj57J14rj9o7Q8L0l7m4M1Lo2M9P3Jk1LJ9k2j4Mj5K5J11O6q8j75
-103e3L3M4n0L1j0K8Ll8K2P7r3J7o1l9J65J0r8m6N6J3M2Qp7qo8J9J5QQ0L3n6k8N2m4n0N8L9
-66C4m2m5J5K7P6O1q3n3L4n0M0pj9K0R2L1l9n2j6o9M7K8R8q1o8n0pP9O1l9rm2JlN1l9l5J21
-28F8j1p9L7J0J4P2j06lO9o9o2O4J0J1J2J09o3j43Q8J2j25P1n0O4j7NJ08p4p1l5P4J6o3J7
5d0Q7o8mqO9k8m0J14q2k4J01ro8m0o7P8l6J38L4j87Q5N5j08Q1l9lJ4
32E
##PAGE=	F1=23478.42615020543235
##FIRST=	24596.97802734375,	7686.668670654296875,	0.79277801513671875
##DATATABLE=	(F2++(Y..Y)), PROFILE
-2014D4q9L9L8M8J08K2j15j12K6L2j24R9N5j11O0J0p7rM3L8m9j0j5J6N4K1j8j9j5l7j8L3K6
-1981fo8J11j6l1K5M1r4K6R8m5nknN9k5p6M7M7o6m2K5L8K9q0lm7O4N3l1qP1N1p8k4k1n5M8
-1944Ek2M2L2n5n9K7O9L6p9k1J1m3L6J17L9j86J11k0k7J55j8k38J66o5P4m3j29J12L3j0l6
-1913A4o6L9K8J9J22Kj00n9lp7P2m6P1L1kq2oJ2k8M4j3p6Q4jP5Jo9qnj2j7JN1M4Pj8n2m2J28
-1874F3p8K3ll1J0o0P6J1n0pM9k8m8jkJ9P6J6m9k7J3m5qO0k2J6O8q9O1ro3pJ0O4nO1P2j36
-1836@PJ6p2L6Q2n6p3oJ9PqK8j9N6J0o0j8QN2J1m0j4M4P8o9n9J1M5J01p8o7k9RL1jj2j8J23
-1798G5O2j30J2N5n4k6k0K1K5O0j2o4m2M5K3N6j05P1n0m1Lj4LP1J2O6j17l4R6l9Q5rq6j2K4
-1763A0j9J9NlJmJ6KoQ7K6n3j1q9O1J8j6n5L0J6k6n2lk1N7R9J6j16l8OJ08Rp5j03Q1nN0j3
-1725Ip9M6k7M5m6j4M7J2k2L7l7K9o0j4M7mj7K4J11O8j32q7L6J04N2J4%p3m3j2k3m3j4L8P0
-1690D2p6J29O5j61L8j3p1M2L6J01n9LQKk6k5n5l1N6ol3pj9P2Rj6j6l4M3j6L1k5n8OM8Ol1
-1653d1K2k6L1L3J80j80Q9L5r7j5j0O0K4o1r7O6P0j58M0k1lrK6N6l9k2N3Rm1J5J07j9q8nl4
-1618e0R4j8l1k4J00pj21N1O1k6OM0l0M5j8l6l6q0K1J12K8r4KrL3m7j4rO6O7p6n6jj7M0LR2
-1581F1Mj53J02r3Q1m1j0JJ1J25p7lQ7j04m6J48J7p4R6n5o9l3m0L4N8o3J00j03J16k6n8n6
-1549f3Q1p8k2P0NmM5m1M6mK1l6o1P2j8P1K6j69L2k4kN9O5O6p9n2j9J5Ol8m2M9K6j4M1L9k0
-1512D9kJm8j3m9L6N8l4Q1P0r7j02O1k0L8q0K7P1J2o1m6l2M0K2m5M4J60M5j04j14L0K8K8q
-1478D6J6J0o4nQ2l2M2L4m1r8lk3N9o6KP7J3k8J02q4n7J28j44O1M6r0J49O4j80k7j2N8j8Q
-1444B5n9L0M7j41J09l9m2OmO8Qk6j4L0%j5%l9M9k9j3J3NL7L2l0k7j3Nj3k2P8L1n1RJk4kL1
-1405A1J5m5l3M4pJ2k7K4M4kl9o4O0km1O6j9o3M5O8n3k3Q4N2o7r8L2k9M7K6n3M3jo6M6m6Q7
-1368B8l0J0p6L1J2m4J06qk9p5O0K8q0O3P4jj7m3L5l1l9j3M4Ol8rL1qn8M1N0oo8Q8k9k8j1
-1331c4L4P5o9q9L0J2R7J1l5m7J03L8m4p3J2m6l4L1Q6l9L7l9m3j4K6M9M4j3LRm2o3L9m6O3
-1296B9p5j4JJ9P4n9J4j6k2Nj9L7R7K8O1q2j07N0Q0m8rj17PP9M2k7m4R6Qn7Lk0p6R1Po8N6
-1259B4j0k6L4N2r3l3l8J0N6P4k1n9P8o0rl0L9N4L3n2o5l7J03Lj7L0j2o0J7J6K3j4k5Q5n1
-1224A9j4O2lrj7p0R7J39r9p2J02p8n9M8j6j8M2mj5J05n9r8J7J8j3k5n3O9P6K4p1L5J4p8o0
-1189f4%oJ8J21j4r5rll0L4j4M7L6M3N4j37o0L8jL9P8P5j6j34K6l4J7L6m9O0o2N3r0N7k1k
-1153iK9p8QJn3K9k2O6M3L1J7P3o0o3p2K8k4kL3O8K0p0Oj4l5R4N9n5q2K3J1k0J3o7J39N9l9
-1116H5q3Jl6qM1j5p5Q0l5l9N6N8lJ9K3Q5qj01m5nlk7J08N8q1o4L1Q5j4j01k9L1J4N0K9n2
-1080C0m3j8O4K2qj8p1j8J09J4kp2L7J4o6Q4p5N6o1L7oj07J18Ojl5M8J1o0k3R7j07O0j0j5
-1045ij4MJ04N2j49LN1q2Q7J1q3N1J6o6k6l6K7k1RLR0R0n1r1JO3Lk2j4o5L6J9K4N9p8L6J2
-1008D4J0R0o4o8JJ4k0J26r9p1L5o2J34p1Jm3M6p9J20k5k6J12L1p1j04n7J6N0j4K8oJ2n8N2
-974a6j3K3L0K4j5JK6k0k8j2n2LQ0k9j1P8k6q3j6j1J4j3O0N2Rp5k9k0N5l9k3M7OM0j9o1K1
-937d2L7L2r3M8N4P6j27k3Q6n5k9K9l3N0q5j9L3M0M9p2l0mP6k8Oj8R9k3n3j9MKM5O5n0k6j9
-900a7n9J3N5K0q0O4k6lJ9l3kR1mr9O6N8p1J21m3j06K3l5K7m3M3P5l6M0o0K7J13r3j17J5P3
-865A6J23j54N6j0j1O5p1nO4rO9Q0j43j9q8j8Q1l3k9n4R7Jl9k5J8K7J5K6J2n3k1Q9L3p3pj4
-829dO2rl8n1k0K4j4mj0J4jM4mN7k1l7k7K1jJ1J19K3q0p4Pj9k7j2J29k2qN3q1m2K1k0j2Mk6
-790g5N1J40P6j2p8j30j3N0j1ol4j2k2J03J65j30j15N4kj3l2n4R3p6J7L3J6qj2nj2N8mL4p3
-755c9P0N0j8k4j0l5OmO2n8Qj5K0M9j1L4l1mK4j39l8O9O3j12K12M0j59pP7n4k6M8q3K4K5p7
-719f3J23j0n0j4O5j05J51k0j23Q6rm8j5rL5JL0Qp4M0Q7m7n6m7L8P3m8o7K9lJ09j8l1k4n0
-684e6OP0m3j9K4J6n3m0R0j1L4J33r8kM0j21O3Q2r3J0R9n4jn1RK8n7k6L2N1l5n2L2K1n6K6
-648bJ5k1J6%l7P0r7jRJ8jR2N7p2q9J8N5j5o2L3lm4R8P5M6n1k9K0p2q9M1J5l5NK1J3J5J16
-610A28J19o4j17j49L2Q8J07q5j00K7K3N9Lo8p6J8R0m8P7k3r2K0j6jM4j4J0K4k7K7M3O6M1
-577A66O9q6j33j0j3l1R9M2j1QRp2k6j6l4J0nM4J4j5L6jm2Q7M6k1j29J6J8M3j04K1k3k4Q0
-542A2j2OKN2m8oK5j7m7P4K9r1M6N7l2p2j1%Mj1L5J8J8j6l0J8oJ2J9K8Qp1K2PM0j32J21k0
-504C1o0rOQ8l8J3q9R1Q2j34k1l2J16m7p3RP1P1p0m5K5n2M0LLm7R2N6m5j8mq1j5Q6l4nMK2
-466a0o6NL1J9j0K8O3n5n2j0P2j5j2L2M9l5j4kkj9K1j4J7l9O7R6l9q2n5j7P4oj1K2r3J00N2
-429I0l2j26J04K6N0j66P2k2j1N8K3n6o0Lj5kKJ00km8j3j8%Qk7kN6K2O3J6P6l5j24m2j8J7
-393c3rj9Q1Nm3j5L3L2K7RM4k6j41Q5O8q9m5M4J7l3m4m6O3knP7m6K8oP9j3q4KQ4O9o2K1l4
-355G3%j9p6QJ8n8Q3k6k7qK5p8M2L2m8L1L1o1L8N8p9J58n4q8L9l9M1r0J39N6q0o3O5q8j5M7
-319a3kJ00Q3j5j28j03O6L5l8J7%l6P1j3KMn0M3K8k3j5q2J33pr9J11J10Oj90k0K8J5M9L4j6
-284H5j01m6P1j2l4l5rN7m1PN8M4L2Qo1q4J11q6lL5L7l7m4M5L7j6L2q2J5ok0JM6Kn4P4%K9
-246E5on0Mn5J4O0J0j47M8JL7k9k2O6M2l5l6J5o2O6k6l1M3N0O3l2p4PQ6k8o5K2oN2n5o8M8
-209c8K2L0K0k1n9l0O9j4M4l7r6N7P4Ok5j8L8lm0K2k1J7m4J13J5j15k%P8L9m1j19J10rl9j9
-173c6Q8n1j7K4Jl6R4p3m4L5J7qK2p7J2K5n0J5J50M2j45j9O4k5n7O5l9j5L4jL1K7J2o0n5K1
-137b9R4j9n9M6J5j2k1r6P0j9J0l1J3K0l4j6N6J4o0K5P8Nl9J1L9m4l8K3j6K7J17Q0r1j71N2
-102@K1l6MMj0Rk7K6Q8p8K6o7l5J62nn6l1LL9J4K7p6j3n6oJ5K2L6M0k5k1M4p7qP6K6m8m3Q
-63b8oO6P0o3p7O1J5j0n1KK2Q6J1k6l0l6k2M7j5Q2n3m5l8k9P6L2l3K6n9pj2O7m1J2J18o4p2
-26b4NN8N1N2j21k1N4p9l6L7K4L6M3O1o2j78J27J3j25Q8l2M2l0J7J15p5m6n1M5j0o5L7P2o5
7d3M6l2N9ro0R0q3K2R3k9p2l8l1M7m3J30M1j84J00K5j13J09l5nJ5
32@
##PAGE=	F1=23454.109805050251452
##FIRST=	24596.97802734375,	7686.668670654296875,	0.69359362125396728516
##DATATABLE=	(F2++(Y..Y)), PROFILE
-2014C9o5J0N4KQ9L6r7q1L3K5j15P2M2r4P2po4k4M1N3m9M1Nk7L3nj9j4%m0J1N5Rj23J13j2
-1978aj6N6L5j01L6R7o8j3%qM2k5m8O1M6o1m8J8M3K4n7j9o3M3O8j7j7O4N4n8m4j4m8M3k8L2
-1942HM6l7n6oM9L8q5J9ql9O1J41L5k43J24k0j6J63j2k15J20m8R6o2j19N9O1jj2q3K9L5m6
-1909b4J55J5q4l2k8q1M8l5O6M0k1m3j7J5k2N7j7q0P0j6P4K7p6qJ2k4j7lM3J2MK8k8q0J50
-1874H0o7k5%j1L2o3N3K1m9K1Pk0l4j6qM3P4Nm8k7On2M3L3m2K9N8p5M9mo5k4L0M3j4J16M3
-1837A42j57j9N6o2K6Q9m1p0m7O6L2%nn4N2J9l6j4l2J9L2k8j4L5Q0n1n1RJ1P2l1n6j9J5J3
-1802a9l2J4nJ23N0j26KN5n6Mk7PK8O8k8o1l4N9L6J9j10Q2m3o8OK2k3J10rO1r0j09J28k8Q1
-1767H7k1p3ON5qJl1orrL6%oJ09L3p3l8q9Q2J7k9l9nL5j5o3NpN4Q9lj10j3j7J16J9j07o0M8
-1728c9J1M5k0o2%K7M3o2PO2J7p4O3l2ln2J5mrk7O2J23P7j05q4j6R9N2N6j6p2k8l8k4j5o2
-1692h5O5O7q9J61P4j63m5Rn0L8K3J15m7j3J9L0k2l4p3l4O1k8rJ8k3P9rJ5k0n4L6l8K7J1l0
-1657a8n7K9Qj0M7n4L9O8J83j96Q6M2j03k4j7K5K8k7r4O7M9j20Rlj5j0L9Q1n2o2R4j0m5M3
-1623B0J01k5j03j1n3J02l3m7PJ12j7j21N1K1NJ8O1m1J1j3j7m9o4L3R8M4p6PPJ1m9m9mR1O1
-1588H9q9l7j6k4P7k9J05j6j21Q5p7N3m7j1L2k2J02m7j7R3r7j3J29K1o8R7m7r3k3l7RN3q5
-1555g1R6p5J23Qm4j01J24p7o0M9M1o9M3QML8M0m8q7M8j0P3L7j60P5k9lO0M9M4p0n1k0qlk9
-1519e5j6L0L1qL9O5k2n1k1rMm7M2M4k1J17Q3r3j52M6K0L8r7PP1J8n0m7l0L6J2o7R0J56M1
-1484B04j15j18N9K2Nj9J3K5l1n7O4j6M6J5l8k5l9k6O5q0j7R0L4l8P4p2o0J28j44R3N2j34
-1452d0J64O3j87Rm5Q0kJ9p4LL2r8R6j2o4MNM9J2n4pL4j8L2jo0M4k9j0K7J4J1J6J7l0l7Mo
-1414c9j7O0L8n1%j1l2PO7K2p1l6KK9L2l6%N9L3k0q1L6J6k6P0m8m9J9M3n4J2J12L6p7j08K7
-1378c6j6O5K2p9K9Nl3N1n4R4n7Rn7J0K4nL0j9jm4O8L1p1L1O5qNm9Rk5j0k9M9lj7n1O5K7p1
-1339d6mM4j0k9Q8j7k6n4L1M5n0m6j3N0R9Ln5j9J20M1m8r6m1j7%K3P5l0O3m9o8J4L2L1L6%
-1303G7K7Or4p1O3k8N4o2m2J4O4O8o5lm4m6K2j6O9Q0J9N8p1r6J4M2l5M4j13K5P6K9k5k5Q6
-1268A01jq2Pom6M4Lo0M4J3j8K2M0q3n5K1m3N7P4jk8M9n4l3k6M5M8K5n7q3M9R3n1MN7m1o3
-1231c5J6K5K6Jl3P6p0K2M7l3J8Jp2Q2J22j03l0P2p7m0P3k7l4L7k6j1J12n8r7K3N0l0n1k4
-1197d8N0Q8qr3L3M4p7m5jj3pJ31j7r7J0ll4O6Km1K7P9P1j29o3M4oL7P5M7j2j21J0m2N6K5
-1161C8m4Q8r5P5j19M4PKO0q2k0qn4N5k6O2M0j7L4Q8o0n7o4K8nRK5M8K2o5j0j3qQ0M8o6q7
-1124d7M7Nm1Rl6J36M3k6q4qm1J2K2k2m5R5j5l4k1L7L9J3nJ16L2j16n7j0m8rJ10M8o4o2N7
-1089C0J00n6r9JL2l3O6O2n4o1j9M4K1l0J1q2J4Q2J4mo0O2Lq7J17p4J5m9N2k4p4Q5OJ5k6M2
-1053D2j6n1lJ10j21N8qm2NpQ3N4j26KL4m9P9J0p5N2K8q3n0JK3k2j5K7R8N8m4p5k4O2L8%q
-1016D5r9K9j3N4Q7q4k6J1L6J08r0p0J8L4j1R0j03p6N7n6J42q1rm4O8p5J19l2l9J07L8n2r4
-983a1n6qL8j1nP3Pp2L1j5K8oN0Qk5M7k1o9J7k9l7Q5k1k4Q5j3p7k5jK1MP8L6j9j07j6KM1n7
-944g4J1M3K3J7m7m1K9J6K7o6L1P4O0j26k8R6k8p2J8l7R0o4l1M1j6Q6o9k4NP6k4k9PP9l5l3
-908a5l9N1j1M8Nn6OJl4K5J1l0o1N6J7jRk8QN7%j04Q2N8o6Q7n5n1L2k8J7m0N2Q6l9J8m4J8
-870D2O5p6j24M2P0J00j19RPj1L8o4K2J04J5J6O9j29j9r4k1Q5m6l0LL8Rj0j4K5jqj0L3k0l5
-834c9Q3L6n1Rl8M7Rn6m4j8J4j0k2qPN0M4k9R6j3p7m4K8j6M1J23Mp9n7Jrpj8N1QL2O9j02o7
-795e2M1l9j0J2rK5J60Q8pp8j31l8M8j1J1l3o9L5J03K14j25j78K0J5rk1l1L6m2jK4QJ2%l3
-760f5JM3L0J9n0P1M1m0m9J2j2j1nQ1m7QJ0j4K6j1L5k2kM6j07m6L0N7r3K32L8j76k5Q1o2M
-724B8N3j21O5K2j04J00Pj1j2K0j06J33j7j07O8j9k5K6m2K5ON5J5r1J0Q8k3m3n1K6R6o4p3
-691f6L5l0R4ork6k4J6M7n8j0M3Lq1k6Q9l0N4J26j06JL9q6P6N4r9j8R6o3j8m9K8M1k8j5PN6
-654E7k7n6L9Jn7K2jl5M5Lj3N2o5j6jN2l4J11K4q2n3M1L5j2n1J3J4l4N1Q1M8n3l2L2r0m3J9
-617a5j1j1K8K3mk1R9J26n9j07j17L1P3J10p4j04L6NL7j3l5p0J5R6l8P5l2j09K9j9J6M0m5
-584d5NJ9l1O1N9P6K6M1p0j26j5l8K3O8K8rJ2N7r2m4l0k8M1k8L9J8j5N0j7q0Q1O1j3j28L6
-549hOO1r2J3k9k2Q3lJ7j0K8l3JK5l0k5Q2J8j12O5O2m7p2j4J1JRK2K2Jk5j6N0rj1K6j7L2m0
-510B0J0k6M5j03P5j5k3qj1P6oK7j35J17M2j06m4LP5m2j7NO2Q2n7j01N0l9L1rj8k0P4N5k5
-475D4k8m8k2l6Q4l7K1l7M2n0Pk0M9rK5N9o1l1M5L1m3k5K5L1mMj5k5l0J4j7M0kO7R3k5o1n7
-437bp7J00j4J7M1j14O5O3qj33R4L9M5j59N4jpN3J2o0m4kj8Qj7Q5K2n0l7k5j1M5k0rP7LO3
-400G8K3O7n1q5l9m9N1o6J1R8Nn6m0O1JJ5N2K6l9j30J01Q2r2p5N1L9nm5r7O1K4k6P5l9K2K3
-364C2O9qr8rP0R0m9M1o0rl7p9M3L8o1O1j8n3J7ql7M4K4p5K5M7l4M7L1m6J19q8k5K3l5L8r4
-327f4J19M7q7m7P6r5J2Oj4J39Q3j6j33j12O2M7l9K1k7J0P9l2j5J3k9K9k3k7lo8J40k0k2Q8
-293I8N7k2j67J7K9QL3J5j3p3m0O5Ml6k2m6O3j2l9Q3N4M7lq0r8J51j00%J6L7k6p8M7M0L2L6
-257G7j00J2J5j6pK5J6l4K2j5P5Op6K4m0l1N8K5j17j0M7N2o5qP1%l4JNo3N2K5k0j2M6O7l6
-220C7p0j1J14m3o4K6J6M3r0m7O4L1O5ro2m8nN7j5J0j2m3PQ0Rl3J1J4k0j3K0l2ll0J06J0j26
-183e6N2OO0K8l6j30R8Mn4NQ5n4j4K7M5j19J04l2q4QM2J6Rn6j6M5m1rJ52O5j55nM7o7l3O8
-147En1KK9MM6N1j1q8n8M4R9j6p4N3K9m7l1m8J8j3M0J7l1rl7K7L6J5m2nP0J0m2J2N3n6o2L5
-109b6j8L0J19R1q3j55N5kj5k0K1m5Rj3N2Q4n6J9p2l5J70j6k9k1l6M7qN2o8k4l8j4J8K7k2
-74b2L6OKJ9p5K3O9J3n3m1Nk7M4P4l7j04J02Q0n1r2J2LO7%j3rl9J1N9o7P0k2k4j6l7N3j0r
-36@M4p6jk7P8l3N7J00j07o1j3R1P9L4j34l6N7q3j1kK8O5O3K1n1j51Q3J3j03R4j8J9m4K9J26
-1A30p8k0m1Mm5n0M8O4n5P6m0L6J3q0O0r0Q2P8l5q2j0j2j0k7J09M7j62J00qn7P0l0OR
32@
##PAGE=	F1=23429.793459895070555
##FIRST=	24596.97802734375,	7686.668670654296875,	0.27328816056251525879
##DATATABLE=	(F2++(Y..Y)), PROFILE
-2014A5m0j0P1k3N7M4p7l1P3nj30M1K6n8N8j7l7l6L2M7m3R5K6o9J3k4k1j2K0m1M2O9j5j19
-1980g9O0mrQ8L1r6L6Q3r6j2PoL1l3k2P9L9n3n0J8M5Mk8l1p3J1Q4nk5N2N7l2n4jn8M8l0J5
-1942iM8k7m1l1K7M0r1P7l4l4O6J65M8k09M4l5jJ60kj79O0j0J09q0j05PJ00pqp7J3M2r3J64
-1908I7K9o8qn0p3L3l5M2O0k9k8rK3oO2k0p5M1k8P0N1p5j1J7l5loK6k6NP2Lj16J68n9q0JK7
-1870a3L6o8M3K3l1M5n3K1l1m2%L7O4lk7k0pm3O2J7n3L4M6n0K3Po3k9M7K1j1J33Qj32o5P4
-1834@m4L4Q4k7n8q7J00N3mk5o3J5L3lj1o9j4M8Nj7J8P0l2l4J0OJ5Ql8j1K8rm2J3OJ15M5j20
-1796bON1p4L2k7k2L7O7l5m9k0P1M2j3j12P8l0q0J6K7l7J39k9L8m9j03Q0mP0l6n4J1Q4J8j9
-1761G2o6oj6j0N3LmJ09K9q0m5r8J04J8m7k2k6L9ko8QPM5O6j6q8Pm3J19L3j28j5M4J4J2rm3
-1724e0n4Q0K2o4L2P5J2j12Q8j9m6l8L5pJ4j1J6J11P9o8q4n6Q8P3Q5n2p3j2o4k4J6p3M8P3
-1690D0r6J59R3j45j21K6l5L9K2J25m7l6L1N5pm1q7m2N8k1K5J0k1P9k2M0j8p6K9n9L6M2ro2
-1656c6m3MM1N8p6M2O7J73j80P0M2j04k7j5jK4mp5O0L0o1k1LJ0j0J2R7m8r0J06l1l2N3R2j9
-1621A11q9k0p1P8m5n4O3R2k8j17L7J9N7NN9n0k4j4ko2KMQ4M3n4J1K5jm5r0J3R4O3q2k2m2
-1585e2K1O3o4J07l1o8M8n4L0m0k5N6l8N4rj4Q0q6K0J11K7n7Q2m5j09j6l4JL3q7O8j6J01M0
-1551I7l8j22J47p5r1K6P5o0j7M1j9O8O3m7j22K1OO1M1r6R6m7j7P3J4K1m9m2k2k6k3J5J8m
-1517c4RqJ7Q5mq4m2K7J1l7M8L1j1J44J12q1k15J6N8L5r5mP1K4m5m8k0N6j8r6J25J43L7j21
-1483H6j30R4Rj3k5QM7jj03M7KM5J0j0Rp2k5O7r3JO7M1l7M4n6n9R6j16J01N2j67J69O5j77
-1449b4N4q2R6J7K7q9k5L1m8N8K5l7l3kK9Mo6J2O0n7O7mq3M0j8j5K8K7%mO3k7o3jJ3j9L5M1
-1411C0m6Jk7m5K0R3L0r7k6m1P3L3k8l2P4N8oq0%M4k4P4p4l2J3K3l8J5J22K7q6j08L5j5N7
-1376A7J2r0K3J2JM0n0Q4p9K5l3j4L3L3k1l5Rj1O8M0o1qN2j2K9l9j9l2K5m5M2k1J3m6N3N4
-1340D9q8k3K5j6K1N7Nj4p4J7lj7mk9P5Q2Jp6OJ30M5n0r0j24L6J7NO0qQ4o2r2N4K7LK7K6M5
-1302A27Mj31n9O9k8M5n1k3K4P7M9o2j3p8pMqO8P4K3M7o1p8k4NrP1p8K9N5Pk2nP0rr8OK4k7
-1263G%%n9L9L5k2J0L8p6p5P3o1L4P4J6j2K0m0m1j3L4M0J2o6j3O9N5r6K9Q0o5p4K2M1K9Qm6
-1226FN0p1N8K8n6M1J2o1N2Q0q7K7K6o9jR0m0n3L6p0NJ17n1q7RQ0l1p1kM8P9m1j08L1P6o8
-1190a6m0J7ll3J08k3r3K5JoN6O8k5j07R0P5j28k9L5KQQ3J3lr6k1j5Q1%l3J03j19Q9j33L1
-1155c8K0K5J00p5o5j0k9O9o5O8L7o5M5P5n9l3n1L6J2J3RK5K2n9k6J1RN9L1p0q9P1Lo3QjJ19
-1118F9K3j1p5j8k8J0Qj5l4J05Rk0k3n5P4Ok5J22P1j20o5j7p9K5Q7L8m4p4Q7J00q7p2K8K6
-1084B6r3J08P6o2o1l8M0L4p0K9l9PM9Jln1R6j2p5J22p0l3k5P6o0k5M6mL3MK2m3m9J9J14j18
-1048b9O8j4p8L3k6M9O0r3kJ5qO3Pn7M8L7r3q1N7J0k3m1O3Q8K3l9n7l6L9O4L7J6j53M6p5R0
-1012HJ18p9j02K3N5J20j08o6K6N3ON4j14m3N1m4J36r5j1l7O8o1J13l3m6R7M1l5p3o1k0J0
-980d9J8J1Q7pq2lj3L6m0P8L0m1M9k5r5M8j3k5L9j0m5R0Jo3l0J1K8J5R1J0m3j06KMK2o3L5
-943d8K6M0%o9NJ1LL0j4l0Q9M4j24k9J08J7q4l0nP9m3j4M2o6Q7n5k0J5P2j5p4L2N5m6nm0R6
-906D0k9K9m7o1M2J4j6M5pq5lPP3J2j6l9J4K1Qr9Q0N8n6M4o0L6J8l6J4l4N9R2m0j0pj3lm4
-868Aj00L9O4Q1p2m2L1j5Om9N6J25M2l1L9j04mp1l3O3n7j8K6jK3Pj2M4k2m1m3O3J2n3P6K7
-832E7k6K8n9K5M0o5n2j3L5k7l5oJ5O8M4m8J23j1j12n5L0k4P8J01k1n8l4KlJ%k9J6P9Q1j07
-796C8r3M6n4J9J7k2J8J59R5%p7j37m8L8%K3k8p1M6J11K54j17k20l2K0Jj1j0m2L4m1J6%K8
-762d0K8nrj2M5%k5P0K5n0o6L1J8k9PR0m6JL6m1J%M1k1k2O3n2l8k2M5p3K33L2j73l9P9o5K8
-724D5N8j46Q8J9j18P9M3loj4j15J09lq6M6k3kO3p2J5K2O9Qj03pQ1ol4m8J9J05p7p4L3l5Q1
-688A1LJ0l8J3J7J8o6lO9j6r0nP3m5M9J17j03jK6k1R0J3j00n7Q5o0k8n5M7N9pLkL6j6l4L2
-651B4k5m8O%k6L7LNL9l5k8lP6o1J14mr4%N8J1j3l6J1J5k2LQ4M5n3l2L6j01P%l6J4M6K8j4
-612C1n0O6J21n6p3n4lM5J15n6j06L9pJ8k6j0n9pJ05k7P0l7j00J0j1J8M0p2J8j0j8P9Q2R5
-578A70Rrn9j04rn9O7L0K4jjQ8r1o0m0oN9l6J4K3kN5m0j14P2O3oj13N5NP4q2Jj8j7O4J1K4
-540D1j8oj5J4K7n2OQ8kj21P7O3n8m8l5K7J3J8OK3qm4mP3j0l5L6o1O5j4qn2N1p5K7j3K4jk7
-501b8O0K5L0j46Q8J4m9m9mM2m3M0mL9R7l0j51Q6m8K2j5l7J7M4N0j3j7r7L5o3R1m1M1p3N6
-466c1k3J9l9L5j4L8M0o0J9O7%n1j1l3RJ8J9k8l2N1L9p2rL5N4Q5j3l8m4j03P0k6N0N9j24L7
-430gO6J1j26P4N7L5j51L9J4NN3jo1m4pj0K3l1P1L3n6m8NrM4l3OP5j9N8K3O0n2m9l1m9N3n3
-392c2K2O4Lo3p4R3k1kQ4Km9q1P9Q5q8q8M1O2K9m0j06K5M0k4O6m9J9M8N7mj12j5O4R8m3N8
-356A48q2k4m8p4Q4N8n3M0j2o7J0k4%M0K5j07K3N4qM5OqQ1j18M5Nl0L8q0O1M5p8k6Q5p4kk6
-319d8j6J53P3j6j28j05M7M8l6K0m8O3Q0n4l6K7MJ0p0l8J8k9J13k3L8O6Qm2j52P2K0kJ4j5
-285A6Ml4l5N7Mk3j0o0N4K0l8M1N3O2j1r6q4J61j11RLJ8j4n6L2M9M6K6j05J4L6j0j5PK7j1
-249B6k4n2J10J9r1N0k4n6L4L4q5m4Q5P2p9k3P1m1j8M1k1m9M1P5m1o0L3O1k2o9qJ16o0n3K7
-214b5M6K3q6KK7K6J01k4j01m3K1L6j8k1L3J1l3N4J2l1K2kk5J4J4m5k2qQ7Rj30R9J0L2J8k4
-178E9j04M7J6o5K0Q6n6mK6Q4j23N3Jq8l2N8L2j0m6j7M7l8l1J39R3j43mK7j10K9M0o0L8QN
-143b3O2P0l8j06m6M5R3J1n1M2K1q3j9l8k7OO9N5m3k1j1J5M%j3k1L8J3k8LO1n4p8L3%J4J18
-106G3R7o6j33M3j8Om0L8o8NMO5P2k3Pp4l8J79j8j9j3n8L8k2P2n5l0j8j2J2K7o1J1L4L7k5
-70B9m6L2N5Jn4m1%k8RP7qr7J15J22o4r0k7l1N1KqPj4QQ7j19O8kj3J9m5K7m9L1L4r0K4m7P5
-31@qQ9O7j34m7j0R9R2K2j48m4P9p6j5k9K5Q8P0ml3j17K0J3o5R2j1mn4L7J35p6Kk4k7q3nM3
5d1O6n6P7l8K2L1r5K5o7J16N7k6q7Plo0pQ1N3j30Q0k7OJ4k9J6m
32a9
##PAGE=	F1=23405.477114739889657
##FIRST=	24596.97802734375,	7686.668670654296875,	-0.23962920904159545898
##DATATABLE=	(F2++(Y..Y)), PROFILE
-2014a3j5k2Q3k7K2M8n7J3J15k7j51KJ1j8L0j8jm5J7K7l1J39M5j00jl7j9j0L5l8O0P4m1j04
-1980e4J2J2rJ14K8q9K5O0j21oK5KL2m9pR5K4m1m7K0M3k1jl3q1j8R6%l5L4O1km6Op3O4l3o
-1942a9L9k3k0m2NM3r1J23n4l2N6J82P9j66l9o0J9J41Pj42NM1J13r8q7k1J31j8l4o0QM0p5
-1909d9J22L5n4Ro7o0L8l8nP9j7l8J0L5J3O0j4p7J1J4K4N3n6j5Nm4K6l%o5PJ10K8j37J83o2
-1873F1j30KO7K3o9M0K0nN9r8O3k8p1%K1M7OJ2k1j7l9N7J5n1L3L5l0qK7n6k7N3RjJ16k2p9
-1836A4o3J1j3N1P6j8n0r3R5O3j6k9m4m5M4L6j1p1M3j4Nj6KN1j9j0NK4m5L2k4lM3pk9l0J3
-1799d2J01M2j15K4M7j03N1k0n6O0M7l6l1jP0M9l4j16O6j3q0L4Lm0J55l1qj0n7MK8N4m1k5
-1765b4j3J07M8l8q5rk3oO2J3mQ8J6p0j4q9Q1K7o9j1l2L2Mo6jL2L6K8k5m4J1n1R8M6j35J8
-1729f2N1J6k1K0l5n4O7j1n3O5P8Kj31J09oq0k5M0J5L9j0k5P9P3k7q2q3P7R8R5q6p7Lq5k5
-1694e1M7m9nQ3q3J10J16j11j23pj5L2K7J26n4o2M2O8J0m6r5m8M4M4L7k4j6P6l4M8j1q8K1
-1661Ip5N7N6J0n7p3k1Q5N7q9L4M0J55j38M8L5j04j9pj7J1Qm1M1K6ml8kL1j8pJ05m1j14J02
-1626D5m6j0M7Q7po3k9q1M3m8K5M2N1l9j08J7P9O7j3L9n6m9j9Pp3O1l0P8L9l3J4M2nl6j17
-1591g9QR2P6o0k3o7N7N0r0R7l8j1Kk3J2l9l3O9k7J8J8j5M4o7M4R2L3l8N7m6j17j3l1jPk1
-1555f3LL6O2N6l6j26J53o4r3lQ5j8n1K0k1Q1Q3m3j45L2J2J9L9oR4o6m1Q7k6Mk1l4k3rm1L3
-1519c1K9j9j8j0k4R4L1r1m5L8Pk2M8K4rJ64J43o7k64k5Q4K8p5J0O7K1n0n2oP8m6j12J32J26
-1485A58M0j12j46J12%k3k8LO6K2j31K9K0M7J5NJ5q0k7O3j04K8L9L4l1K6m0k6M3o4N1M4j25
-1452g7J10O6j40Q6j02R6L2K9j02m4N0j0%O4J1q5j5J2nm2L4P1p3O6oj10M1Pk4OM3%k5J03k1
-1417D6q5qK8j6J9L5m3Pl4jmP8L9j05j6l0O0K3no5Q3O7Lo6l5P8l6P5r1j6J7K2l2LJ24K7q5
-1380F1j10M6k6L5Rr9L6NK3K7l5N5r1O4k0k4K3O2l7m4%J8N7M8n2m7L8oN2k6l2n0N6o1K9n0
-1344f6M8jJ5N9j06j1KKM0PL0jo4K9m5KJk6Q2O3Nq3J1J35M8n1o8q7ljj7M4J4R4p1j12R6J8
-1306C2l0J8N7N7Kj43l0N4m6M1m6%M6Q1K1n4j8j04M2j7K0L1P8M1K9n2n9m0lMN2m3L7K2j5k1
-1270D4ON4j5r8QN2j3l3oo0M1M3l0JM1o7o2P4o4J6O9K6okk1l1j1J9L8Kr1Q9N6J3j29M9R1p7
-1232A6q7M9M8L3Lo1J5m9P4J0o6N6J6m0J6K0m9Q0k6n9N8R8n1p3N4j39L9J05m4o5k7J06k2q2
-1198d4QP3N6p7q2NJ01o2m2L9Pm4P2l2n2K1kKN1J24j1j52K9O8j43N2LK8n3J03j3J1o0o0O4
-1163a2O3m2k4J05j32R5j19J9PO4J41p1j07nk1P3r5R4L1r4L0L4n5Nl8M6L0J1j4JK7n2l5L7
-1129cJ9M3Rp0q9R6Kq1J7J5R5MJ1o3k4rj3J7Jn1J09L4Kk3j31R5jj7Q5R6j07o6k5o1L6M8L1
-1092C1l2p9J07Q3j01l5N6Pj18J42O2p4m9n2L5N1j09L2J3oL9l3Pl1J06l0m1J08o2q0K1P6r7
-1059e3K3J1k1N2M6Lo8o1M5J07j05R3k2j15N6m6J0P2n9j0JK9L9J0l7L8M3r6q0P8%k5n6Q5P7
-1024F4ql6l3l8pP8P2N6k02P4q0N2J40o3j70N3N1J26j11n5J6P1K9K2j31kL3k3J22j09pk9N2
-991Gm0R8k8l5Q3L8k5m7o0m7ML9M4P6k3q5m6lM2o8J09M2m7L9l2j01P2j0nnOp0R1J1n1k4K7
-954b4K7J7R9j5o2p7J0jMm1K6KN5pp7L6oJ1K5K2q6J00L1j20j7R9O2q6n6J2N4k6KN4n9K1l7
-917b8j2K2O1Lj20N4K6n4M2j4J05m9pp9l3N5J4j2O6or5kj1J07K0l7m7K5oRq6N5N5m2mm1J17
-880E1kn5J9l0O0Q9m1m2L8m5p5j0n3J5N4P0j8r5O4k4j7mN3J28N7o3%p7K8l9m3K9o7rK8j7M8
-843EJ1k7P3l2p8j7M6M3o5P2jrM4p0LP7o8o8rN9m4j2l2K8O7M0n8J31mj40o4K7k7J19O2m9j9
-806A4j2J1n%J2n8j5J23Q9r9r5K3o2M9J8m3K0J42R8Rp3j42n9L6J8K6k6n4M9J11K81j05k54
-773B7n3J0J1%jp2O8p9QJL3O0J3l0m6M9oj4O5Nm9p3N0M0m7J9R1m7j2N4n2j4K1M8l3o0P7Qk8
-734D2o6L9o0K14K7j52m5P0o0L6O1j56J00J4j15O6P4j9Ll9j15Q3J7n2Ok2K0R0r1RM1P3j5j06
-700b8j5O9Qk8m0J2R9q6o7K5j8P2PK0n5N7J9j8p3JR3l4p5PN5m8J9J04r0jJN0J01k9r2q3O4
-663Cl7mj8l0Q0lK4NMj2QJ5m8l2j9J4NNrJ2L3j4l6J3P9o6Q6j3j09N7O3j6j2rJ4Mom2P8L5m8
-622E4l0L3j04N7j2n3L4N6K6j7n9L1R8n7k7ok2J9J15l7j02L3j2Lk6%m5l1J10k5O0l6p5k8K4
-587e1J4K2l5L0p1kN8J16J16jp0o2p2Jp0Q8QK6Nk5R7p5o8m6K8O1m3nK8K1M3o8n4KL3nl2K6
-549c2QP7p4rNoL0K4K6k9l6OK7K8p7L7Q4k2j17Q6N9o3j3o3M1L1K0j5K2no2KQ7rn4M4j02J07
-511F3jk7o8O0n2k2j8P2J2k5M3L8K6j34K8JJ0m4k8K0m5Q8j4PJ12Lj67J00p1J9j2l8L6J3M7
-476C2j4%p1J8n9P3n4O0m3RJ0K0l3Nk2O4Rm3M2P1om2Kq6KML4m6J0J06O8j00q2M8L6P6Nk1l2
-437E0r2kl7Q3P4j12MO2K4j09M9P3K2j41L3K4K2N2j6n6m6k4NL8l7O3K7o8l9L0lL4m4K1O3l5
-401hM9J5N9l9k0l2m0M6k6L1K5No3p6Q6l4j4R4k2m7k6M1Q0p3o0qP5O6k9j10LL9lN4p2J3O7
-364D6M5lj22qP7P6m5O8r7l8m4j1O0P6l8K1no2l1nRL4K7j33M2L5J6L2j7L3M5j38J11j3k6M7
-328F4n2mL5o3oR7n3l5m0lJ37N8j9j16p8K1L5k9Rn0J07P6p1o2M8L6oq1k8J9lO3k0P6M4k5l8
-291D3j01P0Pj7%m7L8jl3N2j4l%m9M8L2l4j3M4P8j4j11m3J36j17L5j2j4KJ6nN4L6Qr9J9N2
-254D3kj9j2L3J0n3r6J29K6r8Q0ro1nL9n5m6J00Q3q6m2P0o3K9M2m4l8M6R7o8r5J0N3Np5L1
-218d1Q0p2k3RP7jn0K6NLJ27l0j33l7L5J0k0m2Q4N7o3J9Qk8K2oj8M0Qo4k1QN7J2j09J06J6
-181E1LRj0o5qK4o9K3P6n3J7K3J08j06J1J6p9j6K7M5m2m7KM0m1l4J03J17j17mJ2r7M5nm4O5
-145b0j2oP7P1o0j08j8K1Q0M5j4M1oj11J2n3k6J3P3P3m7k1lJ2j7l4K4j2j2NLj9O0m6m6jM8
-108c4k4R7R7m3j06K0k4K4n9N6n9nOM7N9J9%p4m3J77j4j5oo6K0l0Q2l9k9QrnK5p3k9N8P4p6
-70Gj8L8L6j0n0l9pom2Q7J6m6P9J37n0o7q3p1O4J1k4K3K4l0J26j31O0j2j6N9n2Oo8O3Or4N9
-33a5m6L4L5R7K7j41l4MR2R4J3j64m5J10o8l4m2K5R7O4j6j3q5m1K0k2Q4j0k3n1K3J44o7K1
0F7nm4j05K1M1P5o6N7l1K4M5j05pNR1L6j0q3JJ3o5k1N4N7r4L4j2N5m2l8K0j8
32e0
##PAGE=	F1=23381.16076958470876
##FIRST=	24596.97802734375,	7686.668670654296875,	-0.79583191871643066406
##DATATABLE=	(F2++(Y..Y)), PROFILE
-2014d5J0k1Q7j9nM3l1L5J50l8j66l1nJ1mpL2m9JjpJ58N7j14om1j5jL6l3O6O7o7q4qK9lJ20
-1976A01J8q7QL8j41QN1J9M1o6j7J07Kk6l5J5L8m5K1k3q1m4J03nl8jP2L2k5jp6P3l2k6K3k5
-1940b4Mm6pM2n6J18p0k7L5J88J24j18j09r2L8J10J3j10l2R0J07j08o7j5J34j7q4m6J6L1l7
-1909a5Q2K6m2K1q0m9N6m0n3Q4J3m4J1M7K8N5lq5oQ1m0K8k0j6j9m8O3Lk8r5PJ34M6j38J90
-1874A54p5j62oR4No3M3J0K5O1j03P0pq1j7oK0L8M4k9k0m9M3K4l7L5K0k6l0O1n2l1M8QPR0
-1838A06m3k3m4p6L4O1P4mo2r5P7O0l0k0j0p0J0Q1j3m2P2l3l2j7oL8k4K0qM4q2M1j8MO1J1
-1802D2l6o0J2Q7L8j08M4M6j25M9no5P9Qm3qJ8N5N7m1j13M6Jp1N5k2k3J30qn7Kmm6N0K8k2
-1766a0J3o0J05P3n0q4j6l0%N8K8mN5jl8L9p8L3M2q9qk7RMm9k3Q2K3j9m5J8jj1L0N0j07J8
-1729g0M9K7m0M8k7n9M6m2j1Q7P1j5j36J26%j01j7L5L7P0j1o3M2N8J4q0r3O9J10R1j06q0J3
-1696D2q6j4N2k2n6R2m7K1J37o9q7j6j4J8K1J19o3p9M5O0K7n1r1J1k0J07M2o1j4P9n3L9Jr0
-1662b0J7p2O7N1L1m5o9l1Q3M9r9K6LJ30q2K9K1j00Qnl7mJ6%J4L3M4m5rM2k5k0J07l5j33Q1
-1626B1n3J6L9Q8jm1l3r0K2m0P8L0Qm6r0J7J09N9j6J6n7n9j2jo2P8o0P0L8rJ5N1Jk6j11k9
-1590h0Q8R1l8k8q3P7L8j02P8l0L1m7J3pm2l2P2JL0J8l8nl5N7O9L6j8L1m6j19j1j9j8j1M3
-1555c6NK8K7M7l9j09J39m0o8pM3J9m1l1j7Q6R3m0j41O7j6oL3O9P8p8o7R4n8nPl3j4J9n5K5
-1519b2L0k9l5RJLP1p5k5K2j0nM5K0j1J73J63n2k83m8P3K0m3L9O5Po4n5RR3o5j14J14J09N6
-1484A86q6j44Q0%k6k3%P4L0j36RL8N4K3qQo0k8M7j11N7J5J4k3K2k0K2L3o2k5L0k1QO0o7Q3
-1448E3j03Q7L6K2j10m5P2J7o3R8O7j31m5%j3J0M2O7o6N2qj32M0L1j9l1N7Jm4J33j1r7k3L8
-1414a8rJ7K6m5Rl3L1qL9M6q2j7j2L1J7J0q8R0N9J1m4o0J13o6P5r6oK6K4l6lJ24L7p5j17N1
-1378B1m2K0J6r2M0k6L0K0rJ1p2R7k1k0JP6l9n2jM2L6M7m1p5K3J0O7j7l2o3P8q0K7n6M9M4
-1342A7rL4j19K3J8J3K2m1L9Nk5N5l3l3k1k4Q6M8J2o8j1J35N3n4m1m9l2l2k8K5K9R3p1j27
-1308a11J33Qo2QQ9O2oj32jL6p5M6m7J7P4Q4j1m6k3q6N3l2N1j9Q5O9Rm2m0l8%lK0j6M9j3l3
-1271E7k1LL6j5q3J7P0%n2k0m9M5L0m4LN0n4m2M3o4J5O4K5qj6oj3j7J1M1Oq7J39L2k0j49N5
-1234a8Q1p0o8P2L7L6pp3j9nN4po2O3J3j1j7k8OR8p2n5J31R7n7q9R2j37J1O4l9l7p6J26j4
-1199B0p9MJ18L4j16j3k3R1o4n2O0J4m9M1m6K3J3j0j8M8J56lj52l7O9j25J04n0O4j28J24k2
-1167dL1k2n4Q7M8q2k6R1j27R3p7%j7R9J75p0j37Nk5O8j08J32K2r1k0k6l8M5l3N6M7Nl9k2
-1133a4L4l6k2M1K4L1pp4n4Q4Lq2L1MO7mL9n6k3mm1N4Oq0J09N2K4l0j55Q6j0K1J6R6p7o0l5
-1096d2j7L4J5K5l9j6O7M5r4jQ3j7q3J28K9q7k7l2QN2r5%M6rN9o4K2pO4m7lR3m6r8N2M8j23
-1059g7O4j8l7O6Q6or4m3L8Q6q5J24l0j40O8n2j5P5m1k1J1M1J3K4k2K1M6r1o5P4pk4n6Q5O8
-1024F6k5l1pm3n0P0R6J00k30J00o3j3J48m2j34K1K1J22r6m1pQ4N8jj52K4J3J1J03j15lk8
-992d4K8j5P1j3lO3L1k4j8n6q7L2L5P5N8l5q1q8J1M2p8J29M2m6L1l4p7O1j8J3l3K5m9M4J4
-957Fm1j1M7J9LJ03l2p0m7J7nj0j1Kk0O9j3o9M6j9L2J8M6j35J04K8j12lP3R2p9n9QL3j4J1
-921GP3m5m6k2LK4M5K6j58P5Mm0P1NJ02o6n3o0K3K0Mk6Q3Kq9k0NJ13J9n1m3M4j4oo9QN3k3
-883b2n9M2J34j7p8K6k6N4P6m7p2Q4o3j12j8OOK5O3L5j17P2k8j7L5K4J15N3p5l4n5O7nm7j0
-848A5p4pJ8j2P8On7J06l2j09L9PP1o5O9l7j6N5p0nJ02o4p8j0O3m4J8m9J6O8L2o1J23J2j56
-813d8l6rL9Q9J4q2L1PJ9qkJ2m7o4J54Q9q2p1j6o6O5J6o0K8J11R6K1n9j39q2N8K3K3l1l6N6
-777A3J00K91q6k73m6%J2Q%l9M0j01j1J3L6Q6J4o2n5N6Mj6N6k2m1n4N3M3o3K3R0m5k6N9m8
-742IrM2N1m6j11Q8N6j6r7M7n5J78K3j21m4N7m4K7O1j55J11Rj04N8Q5m3J5n7r3N7K7j2k6m1
-708g3M7J03r0MN9O8m8r8k5N6K2k0k4mP8r0l9MJ5O3OJ9o8J03J8n0q5LJ13m7n1J6M0m4oP9q5
-671c1Pk6J04J06o0p9n8K8mK5j2p4O5j8M2J4j9k0N8ko0k5l8K3J8%k0%L1kl2L5O6m5L1jr4P4
-633GN3m1qK5J3qJ0p6O0K3m3k2K5r9J02k1n6M9N3J6j6n8J5O3o6J5K9k3jJ06j8r1K0j1j2j6
-597bJk9k1Q8l9M6l0n4m6N9K3j8QL3o7k5QJ51J36oj16q4m1J7p8J01LJ9Pm5P7m9o6m4O3M8n6
-560b8pL4M9J9j02J5Nn6k3O9j2QP1o6j6L9RqL0K5m1o0K7M0J9p6M6O6m1j00R9M8o1J8q8N0M6
-523D7K3l6J7Op1LR2oo9M9j24J37%m8p1P6l7o2l3J15K9j6L0L6J5j09l3nN8m4m3J1j1Q0j9l3
-487d6J27L7j55Q6q8J8%k4L6j0M1j5jk6mm4M7o6O4kk8L4Rk9qk9Q9k0j9L4N7Pk5J1j08K0m7
-450g7M1m8M8J40R5j21j28L3J7O7K9nk9p1p4j6Q3Q3q1l5N5K7q5J7Q4Pj24M3K9L7M0k9m3m0
-416c1n7K6M7l4N0J9q8qL2LK8m3K4M4m1L8NO3j7%m4k3L6oM2nJ0n0o3N3m4nQ2m5k4%J0P3m3
-377A4k6l5M0R8j4j08nK4K9M9r5rP9L5nj26K2R7K7n7P2j03l8jK2J4Q8k0MJm4q4L1jL0K7j15
-340h3M4QK7J1l9O6J9j30J48l5k0O4j1l9kn5PJ14l8p6k7LJ06M5k6j02m3NKj7j0PR0O9p7q3
-304g8P1N6j5m9j3MkJ5k4R3K5m1j0o3M8jl4ok9M7Pl4M8l9K3%k2M6L1l1o6K9R1j4j16JR8j23
-266g7Q0l0m8L5O5l0M6K2j3q3K6N9Ok0k5K8K2o3p8Q3K2r7J05Rn4l6L7l0l9J04P8q2n9O4n7
-231c0P6K7o7l2O0R5r5j10j1L4M3q5Q5L2o4J6m0J03k3j1M1%k0J29k9j54l1L4j8j6JP9R0q5
-197B4j3jl3J8LlO1Qr1J0NK0K3q3Q7K6k4N%k3m6J8o3K6L7l6M5J4J15q6rJ4n8MMN7q4l5J0L0
-157b4m5qN4J19r1LJ6n3Om0jO3k0k5Q5N2p6r1RmO1O6J9M7l2j15L3m8koO6P0m6k2JK1k4q2N9
-118eRk8m1M9l3K5l9oNO1l4M6R3k0p8kk3K9p0P0k3j3k0RN2N9Ko9m8J58j0pjn7%m0Q0k3j9L3
-78G1ol3K5o6n1O4R9j05j9M7J7k1l9l3j0K6m8O0K0JL6J21pm1j27o2P4Nk7K3M0q3J64r4M2n0
-42A3l4R5n3j3m8O1k4p7Q0l3j1P2Q4j2j34j7J6Q3Q5Nj85j8J18n9n2j3J2P7N0k2Mm8r4N0JP4
-6C3j6l5k9j8J49n0L4J4n0r5J2L3Q7p5K7k7M3N1j05k5O5N3J6Np0j7L5m7m6K9O1n8l7N0Q4r7
29a6n9K4l0
32h1
##PAGE=	F1=23356.844424429527862
##FIRST=	24596.97802734375,	7686.668670654296875,	-1.615264892578125
##DATATABLE=	(F2++(Y..Y)), PROFILE
-2014i1M1j4P7rk1L1KL7J73m1j67m0j9J2l8J9M6m4ql1L0J40O2j06pl8oJ4K6l2O0N4q3o7KL3
-1978cJ8J06%r7oK7j02NN4M1M8q1m7J10k0rk2ML5o1K7jo5n8R7k3j5l8P0O5nk1o0O6k3m3Qk7
-1940d6J8n0ML4l6J02p9k0J0J80J78p1j60j19N2P1J4q4l9J13R9j08m6OJ24oj26n2K5J9oO6
-1908F7Ql3L0q5m2P2m1o6M9N1j8k1N2L7M8J2r9LJ39r9k0K7j1m8m1R8J3n5j00jJ35N8j22J83
-1874A80r2j68J0P0j2n0N3j1N2N0p7N4K9p8m1j8k8Q2N5l9k1o7K7M5j7M5%l9j8R0n6m6L4PJ7
-1839B2O7n1K1k6p8J8N9Q7J3r3j03N1M7l8mK8m5m2R3j2qP9l4o7k2j5L8l4M4k3N6q8N1k7MP7
-1803D5L3n1p2NP4K9r4O0M4j24K3J3l1P2k6p2J4L1L4O7m0q9PJ7o2P5j8k8R5K7o4m8M6k5K1
-1768a2rJ7M6q0N2Q2m8o4k4m2RM1M5%J6kJ6P6p6k0O2j03j0j6k2Qk7J2Q2J1m1l1J2k4L3l1M8
-1731a4n2k0K7M7k6M7rp5K9l7M9P9N6l8j29J32Kj12j3K5N6J01j3r8NM3M6p7p8N4J00Q0j04
-1698H3p6J8n2kK4lp0P5qp0J45k5o1k2jK0OJ15o7p4K5K9M2n7l9N0l7R5M4q1j5Q8p8K6Pq3J4
-1661a5m8N6L5N1k5n4m4P2L6j09K6l4J02k1J5Nr1M7j4m9j3LL8k0N0P6l7j2M0k8k2R8k9j28
-1627d3K5m8L9N0Q8j0l2l5r2J8l6J10K5k4n0o2J9R3N6kln1n4J2k2n5P5o1K3M4K0J0N6J6k0
-1592G9r1m2O0R1k5k9q3P8L4r9N3rM8r3N6k9n2j5N9L9O3Lo9n5PN9M4L4mOm0j11m%o0L9L4L1
-1554GJ0%K2n1p0J07ql5pj0M3k0m7j6P2Q9m4j03Q6n8KK5J14N5q3q7R6p9nK9l9NL7p6K6J8m1
-1517c6l5M4L7p9P5n5j6J7l0RL9K0k1J74J65l9k69k9J6J3qP4O1j2q4m8J9R4p0j08Q0R9Q0n4
-1483A23j32J6Pj8j2kO7K6j20%M3O3L1m0pk1k2J5j10Q6ork2K7MO4N4r1q1J1O5o3L7RO2r3Q5
-1446D6K7Mj09j9O8M0r9J05J19j52j02JpM7M3N4m4M1j5j39L7M4lm3M6Jo5J48kr3m8N1nK0K2
-1411A9l9Jl5N2nlN1m9j7j0J1J3J4q7R3L5J9k2o8J46j07O7q9jL3K7l7jJ21N1o1j27N2o3K4
-1376HK5r3M4l8lJ9K5k6KO6k9qj1O6m3n8J2O4QL0k9p7jL2P1j0l0o7R6r8M3k5LQ0j8j3j05M6
-1338d2K4K7J3m8mLL5P2l9n7l7j7Q6L5J5m5m1J31N8n5j9j9m9o5j9NL5Q6p0j04J27Jr1KJ17
-1303E1N8k6r8K2K0j05N7m4K9Q8R0l7m5l2l7M2m4P6o9Q9R9j0k8k3l2oj7oQO2m0m6k1j4J3q
-1267A6n3L0P3J5o0l8l5N3On9K5N4l9l0Po6K4N6J8j0k5kKk4J3M4K5m7J23J0m2j46L7M7n1L
-1231d6O5J7L5j8p7k3K4J0k4m1N5OJ7l5QK0N9r8k9J74Q4n4r9J28j07k7J9m1j0p8R1j0n6j8
-1197g9J65K5j58M7k5P3p4p4P4J7m4J1m5Q8J5k1m9M2J58kj31o6R7m9O0j08R2j40Q1j5N1J6
-1165C2m0Q0M1r7m5O6r2P3l0k8oR5J92p1j46J9l7N4j05J68J5q0o7r1N8J0l8O1O2kn9m6M3m
-1131a5PK4K0J8j6p3k7P0Np7M1j5M1J1O2n5j7j9n9R6kr3J03N4L4m1j52P3k1O9l9N8l5n0m8
-1096f8K8L4lJ8o1O0K4np9K8J07m0n6J12mr8NMk7L8o3oL6KQ3o8K6jQn9K5Q4k2p8M1Qj27Q9
-1058em0l7O2J14j1j10nJ2N6o6J48m1j36P1m4mN0m5l7M1L3qN0j8kM7q4n5O2qj7m3O4O3k8k4
-1022EJ9n5l1OJ00J35k33J16n0o5J32j9q9Pj5J10o8l1l0R0R3j6j73L1qN0Q5j03ql3lJ0M0J1
-988A0M1M3K2l2Om8j33Q0J6R8L5m3o6r6ML2m6J09K7l9L7k6n9L4l0K9m3L8j9oJ7l3LO6Nl0J04
-951A07l4p3k6K7Jj6Qk8pO4k7n9M1k2N3J6O5j59Q5L3r6oM3J06o5n4jK2j0J2R1k5r8j3K3K1
-915aK5M7j60P3J5j2N3J8R0p3j06QM1j4rm5Q9J4q3k8L4J02Ro4k8P1j3k2n4l6L7Mp3J04J11
-880A24k4r8L0j4L8N3n6r0J23o7m0l5k6K9QJ8P3q8L7k9j3N1KR0L2o6l8n7J03K1m0n1p3JrJ6
-844f5R3kr3J32k3j12N9j0R5o1O4n5n0N3n7J3R7n4p6j2M0j5M1n7j4P0K0o1J02M1j54mnN4O1
-809E5k3j03N3J9K8j0lmk6p3J47Q1o3l1n3p0O9J6p8M4O2R5L8l5j27p4O2QJ5m1k0O1P8K85n9
-774C23k76k3lMJ1JnJ3j12l2J8M9J05lj01m5O9J9k0N1m6m4k0M3L3o6RQ6l5m1N2k7J2N5N3n0
-738E7j22N2P9qj13P8n4J25J8q5l6L6j6J1N5j48J25J0r4M0P8n8L0o6o8M2J9K7k7p0N8J02p2
-705EjP1O0q1q2l5L8L7nok5L9q5NmL4N2%Qo3J32J6p4r7NJ24n8j4J4K9l6lM3r7K1l5J14J07
-667A53q0o1k0J1J0M3j5q2L7qK1J6k4m5J04j2n8k8m3K0J2J3j7k3K7LqM4M2j1j5K1o1N1L4o2
-631a1%N6Rj9K2q8L0J5m7j2K1n3R8k6m2O0L3lrn2K3K7q7M4N1j1j4R0kp1Mok6p%j1LN9o6M3
-591B5k9m9%N0K6m9L5L2n9l4m1J78J44rj28j10k2L1q1J22%pMm4K7k0n2l0Q8K6p4NM0P4rj30
-555g0P6J4p5kM4l4RN7n6j6P4K9m3K6K7m8p8M2M7Kl2J0M5n8p2J11L3n4L4j00O0M9L3n6PJ9
-519E4o9LQ6kp7N0j07J29ro6o2R2k3o9LO6M7lJ7K2%p2n7k1P7m8l1KJ2O2j7p2J38O2j31N8r0
-482d6J3J5j2M0k1K7ml2J7j0l1K5l8J8M2l1K8nl4pk9J05l2oQL2K5lJ9j08L3p3K8j6L5J68J23
-445B63j38j50LpN8N7J4l5m6p4jL6Q7m9p8N1J8n4k3Q6nj02O6L4M3J9m4k4k6q1N0L6j9J3K5
-410Cp5NJ1RL0k3MJ8l5K7JN9J0J2o3%K8nN2k0J5k8n2K2n0K4N5n6LppO6kqk9l3J26Mr9j0LO5
-368E0N5j10m8Q6K3rj22O5J08l0o8O4r7j1M4K4l5R4jj4Nj4j30N3j0K8K1p0L4mK3j8n5Q3Qr0
-332f8J38n6pQ3L3m6n3o0J8J35l2j17JkP6L5l3q8pOk9kj9M5M8O0o9p3O9N8j5j5j3Jlj6l9R5
-294C9Ol3J6n4L1%m9mM2K1om1N1o7N1j2J6M3J8k3j04LR8qr6K9N7j21J20m6n5N5Q4m3K3J8l3
-257B6o1L2N3J3j3l5RK2n5m4M0Or3J19L0l5m1K0j5l5R8N8o8o5N3l7J14J3r2l5P8P7j14j05
-223h2J2j6O7p3J08Kl5L0q7J13l9J6N1Ql0J08k5j65k8K1l1QM6M7J06j01k9j6m6J0K7J4P5J8
-189H4j21M7jj9L3n8N5M0m8J4%J5n7om7K9l0K4M6KJ03o4j7Qk7J9j0O9j23Lj0J7m6J6M3Q0p1
-152hK0L3l4l2m5J2O4j9l2P6J1p3n9K4j5K8P1L9N3n0q7M0k1kj5N9N0m6k5NL7j5j36R0L4k4
-116Hp0O6j9m6l2L5PP1k8j8Q8Km9j6k4K5p0P4K2j8m8l9N7P4J1n7n1J24rQRl5j7o0P0j4kN5
-78H4oo9K9m4m0M6J06j01n0N4jl1k7j6QL6j7K2qL5%Q1N1j6j46k0O3lrJ6J9r4J54l3K7r3o9
-41f2J21m7k4j6L7m7l1P3k0k1O9N6l6j09pK1P7O8mk04O3O3m6m0K2nL6L4k8J5nj19Q7j2P1k2
-5Hl7ln5J26l0M3L2m8q5KJ5R6p5%l4O7N2r7k1J01J0mJ5n0l5N6k5o2PN9k1j04J28R7j46m6J6
31d8l0
32g8
##PAGE=	F1=23332.528079274346965
##FIRST=	24596.97802734375,	7686.668670654296875,	-1.0892357826232910156
##DATATABLE=	(F2++(Y..Y)), PROFILE
-2014f1L0k0M2kl2J6L6L2J79m1j53l3k1j3l7L7K4k3j0m8M7J05O1q3mk8NL3Pl5M6M3q0o8J9
-1979c0L0N1Q6k9j16lL8l7j7M0O3N3r5q0J00m1J1j5j3M5n5lK1k9n7Q3n4L7NmP4Om6l4M8qo0
-1942c5Lj5J4m2OK6l6Q2o8j8k1J59K29k7j88j35N3L4J5o9LQ4Q9r4k8L2J06Qj42p6K8RJ4O1
-1908F1j1k6L8q1l2P9m7o4PQ7J5n6M5M0M5K6j17M2J71j41q3P6jp3k2J16K4p7q2rJ17O3j01
-1875B9J65j07j63K4N1k3l1N2l2O3K8l8M0O5o5p2k0l4P8M6m6j9q3K6P1oN2j9n2L0R2o5p1J1
-1841b3J0L0N4n0M7qn9qN3J11L1j25j26K5L0l7PO0j0l3M2pK2O1k6q3l2k8M5m0O3l4O0o7N7
-1806A2m1j0Q3N3o2o8oO1J8o8O9L3j14jK6JO8m3r6J1L5K0P3l2n2m2L5n6Q6Km4O3N8l9r2N2
-1770gJ8j6n6P3N9q1j6P0k7m0k1n1RJ5O2Pj3L1O0P9p4p4Q2j09j2%j7J0l5M5P8Jl2nm3m2O8
-1733dm5K6k5k6jK3K3J3K1r7J9L4N8O2M2o0j23J27Oj08j6J2O7J26j7j28k3L3O4p1m2K9P0P1
-1699A40q2o2K5j3j3NKo4M7K3o1O7J2m7k6J0L2kJ19o7p3Rk3N7o4N0O6m4M7M0p8k1J02r8K4
-1664C9lp0J3m1M7J8O6Mk9o1M7J9j06M2l9L9L8Oj2o6O6k3l0rm8O0n2O1R5j7pK9k7j9Q3k7r9
-1627a3n4j3M4Q7P3l7l5l4r0L2m3J28K3m1n1l7QN9O7K4j9m0n0L3l7o9Q6l9j7QN4%O0M1k2o8
-1591A8m2M4O7k5k3o7O8L3q3K8J1M3j23R4m9n6OL1P8R1j3r4q6M4N2J9K8mj8k3r4J3J7o3N6
-1556b2j3O5Jk5%q0qO3K6pln8M7Pk5mL0O9n1m6R2j03K2K0J31L0q0r6R2q4LL8n1L3L5r3M8q
-1518en8mO0N6p0J6n3rK1k7LK9K6m2J64J49l0k26Jm8J4K0J03N6l1j03k8K2Q1o3r5L4J02J00
-1484A65k6j19n1J5pPnN0J4r0J1K4Q0L6p5k7K2ok2p1P1k0k9k0J9L5Q8P5j14o8L0M0p3j2N8
-1449EM0p7R0J1j9r5J1M5N7r2P9J58j40j53RJ3L1M3L4nL0k8j38M2M3K0l3K3lp5J33Op3n7M8
-1414a7mJ8K1j8j0n1O9nl6N3k0j3j9NjJ2m1O9MK7mo1J73j32L5p4jL8L1k9LJ14O6m9j37N0q0
-1377a4M2J9j02M9j7l3LM9oJ4K8l7Q%L8n3m7J7P6k1mj4n0k2M4O6nl2n8J08j06O7j0k6R7j7
-1341E1o7m3K8K1M1K1l4o7j3J04O6n6o5m0%Q0K0J2k3o7J19O5n2okn3r7J1mL1P6p7m9Q5oj10
-1305a00kJ40M2n6l3L2Jq8K8k3L2P2R7m5n6m2K3K0n0Q6j01Q3J22k5qj0l1j8l5k0L1P4n3n4
-1271C3k3m1j4Mj3M6O1L0o2n0k6O2j4p3O9M6l1j9j1n3OM7KLk4k6J1k5J6M1N3j3R1ln2j16J4
-1234e4ql0P3N5oK4k4o8J4Ok9l7KJ5oM2j9P7j0%r2M2J48N8m4j03J49p8n0km4Lm0K6j9j6j1
-1197e6J57K5j91Q1k1Q0q7r0O2J4k8pJ1Q0K0l0p3K5J35or8m9J35pJ0j41Q5q6j5ON6N4l3O2
-1163H0M2q5p2L4l2M4kn9L3O3J90p2j38L6m8L1q8J88J2o7r3n1O4m2n0O1P5ro9n5L0M1L3NR
-1128C9Lj6p0j0O1Mo8M5l4L1L7O7n2j5m4m4J08j9p8R6L6K7n4j30N8k7J10m9j9Pl6n7O3L3p
-1093dMo3J04om4o4M4J19n4m1R0k9j02M6L5n2J2l6NJ1K5R9o5K9nm4n8L1Q1Qn2J9l6q8P5n3
-1057e9rK5J30j8j15L4rK5n5J61n3j08O8k9nM7n7o4P6K3k3Q3k8k1M6p8n1L9nJk1K6O3j7k3
-1022aM3o4knM9J39k14J20l9q9Q6jm7Nl5Q8l5k5m5Q9J27k2j90K5l0Q8O9p7k0l2l6K2MN2Q4
-987H1K5J2m5J8m0j36R1mJ10J1m8m1p5k1J7j9R1kk8O0j2n7Mm3M4l7M1Ol9K1j8J0P6j2p6J02
-951F7k2p2j9M5J6j6J2n4L5M8n1o0L1rN9K4P7j63O0M1p9k7J6J04m9m4j0K6j3NJ01oj16rL6
-916a6J2MO1j41O6M9lK2K8P2p0j51P2M9m0k6n6Q5K7p6j8N5Q2rp5oR8j2l0m2n6jL6l2J00P0
-880A28k5j04L0J0J5K3o7o5J24n9Opo6L5K0l4Q7n8Pk8k2O2qN6kl7J1p8J01L3k2q4o5K7l0L2
-844e4Q5rj04J21qq7M2kJ05n1N4n7p1K1l6M4P0l9p0j2KM3M7o0m1O1Ro1P7P6j38J4MO4M0l8
-808D1o7nK7L2j1Ll3j8n3J32O6m6J1p1q5P1K0r6O6jR4O0%j18o0N6j2Rl8j9N8N4K64l2k62R
-772D6mj3QJ0L0j3j18l1jO8J23l4j43k4Q0L0k0N3n0o1mL2K4l7j7N9j6n0L3J3L0N4O1m1r8j7
-736c8O9nj11J24n1O5Rn0k3QJ5J1M0j44J41J7q8NO0m8L7o5n3L8qP4j5p0K9Q9l6qP1N5j05o9
-700c0k4kN3J5J3m6j2p2M6J0L4L9rml7J30J3q3j11K1J16p3L6NJ5k4J1K1j24M0k9Q7J06r3m3
-665eJ2RRN5j6p8J5OmPj0q3J31qm8l7l2K8j5J9%k5lPK7L5J8K4j7K2n4L2K0p9MP7Mk4K5q1L
-624c0L4p8qL9JN3l1j3P4%k9Km0M8Rj17M0O1J0k5P4J1m4j0ml3mjNL0K9r1O3m1o7P5K4J4o2
-585c2M6K6m0l6m3J52J42j8j05j16k6M3p5J46j1m5mj9l6jj7j4R7Mp8QM2Q9l2j11Q6K0n4Rk3
-550b6l7J2L9m7jJ04M7o8RL3m7r2N2M6k3L3m7L5o9j9R0J4m5L4q7O8L3N1p1qL0o1MP4jq1N5
-513C3p2R4k2p7m0R9j1n2K1RO3J1LKj7l0m0l9O3n8J1j3J6M7j0n6R9P2j04K5p6LL0lM9k0mK6
-475C2q9N2jk0Pqk5Q1j8Mj1m8kk5J13k4j0k1JL7K3K9j01L8o3oK1%J94J49j50j54k1l7M4P6
-439F7M0m0k6n9mK1R2l4j10L6Rk8n8P4j1p7R1M0M2no0nj4o8O2J4Oo1N8j6k5rNM5nl0j3kMM
-399e0L9M1J5q5K6K2j7N7k2J7jm0%l5M9K6n4Nk9kN0L7Ok3r2J35K8q4j6k6J00P0j19r2R4Oj1
-362B5j05R2J09q2o6M6q6K6O7L2p9R1J4l4QK0j26K4j2K7J3j8J7%J5n5k0M6J5o0J08o8J8R4
-328I6O9m3r7p1K9J54l7j42L0j8N4L1m1p1K1J7k3njJ7QN2n0l8M4M5nNk0Rmk5n9Q5j1MJ5o8
-290d4K3Rm9LQ7J2k6n0O0q5P0l2N8L3kj1j04l0Q1Km2K9L4q7J01n1m0M7Q5l8j0K2m8l3L1L7
-254D2K4km2k2Ol5pK4k3m5Q2N8j1m1Rj2l5Q4K4m4n6L6k0J39Rj19m4R6N2j21q3K9qL5n7J16
-218C8qj9L8j10J02m5K6N9K0k7P6k4j68l1QJ7K0M4J3J05j10k8l3m5j2O2K1P9M0j43P1ln8L8
-184A3l0J8N7p1M0qL4n2l1k7L1n8P8OnP2m2k1OJ1K6j8P5j44L5l3Nm1L1O0K6o7M1N5k8o8k6
-147e0kP3k0k2M9l9k4m1J8qk2P3M3M7n5l4L8Roj6N1K1n1k9RN9Mj44P7N0k0p7O6Kp2j9L2jP5
-108D4j2q2P7K1k7k2k4J7m9N6O5j8o7l2L6L9K2m2m3Q4j4K9K2ol0r0O8j9RP3j1j00L6j6j4K6
-72FR3p1q5M9j7m6mOK6L0RPm9N0j5K1J06J2j38LN2JJ2J4k1n9R6L2J9j25r6J14l4l2J5Rn9R
-34f0O1ppL7K3l6o5j8K2P0M6j4j56J09k3l4J6K2k0nK4l8K4L8r3P3l5P6k2l2J0l8M9j5N4M1
1G7l9p5mj3J04o5j0l2N7M8q1lJ16k8k8K4k4n5P5%p3oM9J7j00J47R7j80k8K2l0
32d1
##PAGE=	F1=23308.211734119166067
##FIRST=	24596.97802734375,	7686.668670654296875,	-0.52141511440277099609
##DATATABLE=	(F2++(Y..Y)), PROFILE
-2014b9L9l1oLl0rO1L2J68l9j28k4j9l9MK1j6J7qo0M2P6M9n2Kj2J3N1j2m3L0L9n5q5K4J8Q7
-1977G9O9o6j35L0N8j1l3K9Q7N7j10j02Q0o3L5j8k9P7k9q0M2J6m4O5q3R0L2m3O4Ro0j6L6J
-1943C4p7J0OMl5rK4m6N9rl3NN9K60J1j94j37M0QK2o9N6L2Q1o8j6N3Q9J2j42q9J9%K5N8k4
-1907A9k2M7p1j3P3n8n9J4P9M1q0K4M1M5L6j37J02J76j57j53J17J6r0kJ17L7r4n2j1Q5O2p6
-1875E6J35j13j58M0N0j7k8L1l6N8klM6Q3m6j01k8j9N7L0n2k0n5M3O9j3N0l4l3O4P7p5r8l
-1841d5K3L5M8m7N5Lm0k8N2J32M4j39j54NJ9k9JP6K4qj1lM1K3j0p8m0l4L9l7P2l6O0l4O0n6
-1805a7k4O4P0o3n6j3M2J0l3P0J4j01pL0K0O4n0q7k4L0J2P5k1j0p6L9n4Q1K6n0L3Q0j2q7J2
-1770a3N5m3m8Q6M3q0o8M5J7l3Jl1lKL0J9j3P2P2O7p1j22R9j08rJ4J7On7N9P9j1j9J6r2l2
-1734e4O6l0J3l8J0M3n0K4m5O1p8J5O9O0L7L4p4j25J14J6q8k7jO9J40k3j53m2L8O7n9lKK4
-1700A2P7m5m2L5Ol4Jqo2K8M5l3qL8l4j0JL3MJ29p0q6J7q7P8o4J26P5n2j2K5n6k4J14j00L2
-1664D9j9o0Qn3L8RP7L9kp4Qkp4N8l0l5R5ll1m1O0k2lj3o7M9l1J7R8J4KJ4k1j4O0k5o4m4j4
-1625d7J3J27M1p2m3k7o7M1l9J17J8m4n5j4%K1R9L7l4k7n9M8m8p8J01k1Pp1N8rO5P1l4m1l3
-1590AL9K7m0pm0N4L4n8LJ8L0j23J11n6m0KkJ12J10k8j08o1L7L8%K0j8l9lo6L3K5m3L8o5J03
-1554C8mm8J0r5J6K0N6J1Ko1ML5RJ6j6M3n9RQ8j23K6J8J26J0p1r6Q6p4J5L7o4N7J6q8Q2m3
-1518a2q0M7N0N9o2mp0J0J7j4%J8L1o9J39J19k3j75L6q4J4K8J22M9m8j10NJ2N6m5p5rJ11J02
-1484A45rr6r9PNL1j1K8%n5L0nJ04L7r5m0M0K0l5m8M0k1k3j6k7O7R5Q3j21l1M8qo1l1N8K3
-1448B9n9R7rm0n3J7J2O9o3M0J83j05j53JMoL8K0M0J5l9j39O6K8M3k1Qqp3R2Ql9m7L0kPJ7
-1411HJ4j3q1Q7qn7N5j1ml4J4l1J1K5L4k1L3Qm5J90j30k0n7jM0L7j6PJ05P3l8j41M6r0N3j
-1375D1j01M9J7k3j9L8L8lj5m2K7K8J2n9j9oP3m4n1Rrk0K9N2Km3qQ0q1P3rl6J00j4j14J2J6
-1338b0RN3M2j8j10nJ22L9p6n6k7K0O6MLmq0R4P4m1pKm7j16N5qJ8P1r0KM3j7r3j1J40J8q6
-1301c7N1K3j8n7j1LL7L2J04k9q3n4Q6qm9Q2j01N7J32l4J5ml7l1n4k1N9P7n0o1k4o3n2K0M8
-1266e2M7L3M3o2m8k4O8j8o5R5L2k6j2j1m7j4M4k6L6j9m7J0Nl0L2Q0J6N3qm9q9K6jrM1M1k2
-1229B3Kk4m6M3j9l5mp%%NL0R4l6m2o2P8J28K4l2j04J49n1n3Km5Nrk2k7QJJ38K4k02R0k4J07
-1191A07j00r2K9QnJ3K8O1K5l7q5JR9j3o5mJ64J5l3j32K7j4q2K7L3Q2k5L7M8n6r2KK3K3Lq6
-1155f6P9K2J70p1j17N1m7Op0J87J3n4r4k3O3p5o1N1Q6j4o5k3k2O9N6j2lj3lo5%N3kn2L8m7
-1119e5M1M8O2m5j7o5j6R5l5m4R0J1Mo4r7L7nJ22l0r2K8k4k1M5L3lol3R0j8m2o5M4J08n5l6
-1083a0O1l7q6Q4M4o6j2k0J7j6N6J03o2L7j4q2l8RQ0L6k6pp0m7N9n8K3k0J36k4j19O9k2J2
-1049a0o4J60o1p0O2qj8N3n3p6Q1J8l2J09m2l1M4p7m9PjK8Ok1O8kl2O8o6J9qK4J12j87J10
-1014F1l2q3K9Lk0J1l2N9rj9m0P2J57k4j98J3l6J00O1m7l6j8k5k3k2R9J12J6ko3J8l2j12Q1
-980A9k1J06rn1om8m4NpQ6m3k3R5ln7k6n2N8k0L4K3n8L2jJ1P7k9j29J02mo1l3P0L9j6Ro8P2
-942B9M2p6p8K0K4L9M0Q3j56N1M0o7n0%Q2l4l9j1N1k7qR9J0j01%L2oj2O3j13O7P9qmL7M6n9
-905H5j61R8N4n7m3n9P9M1o3pO5O0k9q5J9J19j2l4l0n7m4O2JQ6K0j9r5K2M9mj5p2PP6m8K2
-869C1L8q5K2K7n8Q2l2j8l1l2P1oJ3l7KP7q0N9K5Mj07n2N7k6K0P1k1o8N8J0n6J4K0R7l1M0
-833I8n2n4k5k9O8L9k3o5rk5R6M0n5m7L0On0M9R6j18K6J1P3K1m1n5m1L1L1j3J7n1m3qJ11N0
-797H9l7M7o8j12P6K3j10R2o5R0Q6L3j15n3N1k3Nj2l5L9M4K29k0k30L9nl7KK7O6l9j20j2k4
-763g9P6J43p0j54jN8K8j4N4k8o8j2RJ6J9jk9Rqk2O1K2M3P2k3q9n6L0ll8J09m2J0lj9j0k6
-726c6M2L4K2j47J55K2q3m4M4lK2n7m5L3k9J11mo4lO7Rj1N6N6j19o5Pn1O2L6L1o0o4kK0K9
-690b9L4K4k0mj0J01J1q1r6L6Q1r5J03j1oj4K3J4j41N9l4O3R7j00l3L7Q%O5j3o6lJ9j9j1J1
-654@n6P2Ol0m7j1N2j6l3K7j7j8pN2J9kN2K2Mo9J8K2q1j2Q1Nk3K3o1j1P2r4l6P4J4Ql6K0R0
-615G3l4n8J7k2P0J4j23j7N9L4l4N8J8j3j6ql0rkJ8N4nr1R4n5m2Q3nk0n3M8J6j5l1l1J09J27
-578A78l1n9j02l9M9o5J69k8q3k2K0m2j8K5k6J02qn3k0L5Q9m3o2O1K2l1J0q8MnJ2l4L0J17
-544F4O0q2j3M3m7j00N6M1m3R0j05N2o0MN7nm2K8l7O0%P5q0k5L5m9ON5op2O6m5M6k7l7j9O0
-507Djl5L4l3O4K3rk3l3Rj2n0M6o7N8l0J1L9%m6O9O9p2j1n3pL8MO1qm9O5j17L5J6j1oJ5l3
-468d6R8jk6lo4j1j2J10kk6n1k0L3N1M3r7L8l7m4N1l5K10J73j55j43k8o2K3O6O9l7j2n1pK9
-433B4J03l1j26QMj1l1llj7O6M6M0k7o4ool4P2lL5p0L0K0m6kj2N5Jo3l2M5j8jnP7Qr8M5J6
-393a4l4O1j7QK6k1r%N6kn1rm9J4K2P1K2k0j14J17N5o2k4o3J21R2j18j24R6k1lo9Q2J00j19
-358@m4J9l1JQ5M9j04P3K5n7J2N0r7j3rJ9OK7KQJ1r5M5k0L3n4P3o4N7Q4R2l5j30p8M4J61n0
-321I5j20L5n1M1L2l8n3L0K6j6kRj8k0M8l2rK4K5J1Pk6K1mj9o5O9j8N2rq9%K4j9PR1J6m6n8
-282d9P4q6P1m0Q4J9k2Kq2j9J0J6J4K2L4p1O5m3k7L4P4k3l6K6n2pK5J1M2J4m8o4j4rK9L0n9
-245e5j5O2Q5Om4Nj2l6O4j9j2l1J5j2J48J1j40o0J10K9j12n2K0J1J2n3J24j0j9M0j08Q6m5
-212gK7O3L4j5M5l1j68l1J4N7K3L2k0Q8j09k2m0J7j1L1J3O5P0j46P6jr5L3Jj4P2r2P7j3K7
-177E0l9n0rK8NN1m3pL5k3k5J3M2K6k1P0j38M5m8Nl7M5Q0k1p5N4P6k4r7mk6Q8k4mRp3O9o9
-139f6%J4m3P8J9Rn0L2L1L1kj1M2j1n9l4J1P9K9j27N3M9k6p8O9K6o3j5J4oP3Qr4J4M1k2k3
-102hj9J2k6K7R9j0p6j9K1j4K5k5j8M9k9M9M0J6m2j17Q8l3lQ6k2j17M5QJ0J3O9l8r0K5l3l1
-66h8J5QK6K2L0Ro3J8Kn2J43M0j08PL5J5L7J2o4j4K9R0J7j43p3M9k4l2L9k0n9L8M8KJ0J0j9
-29hkk3l9J5N9K1k3m4R8r3k2N3J9l6k8J8m2K8P0q4N4m4Q5j9k9J3j8j0j9O8M7k7o2qn0J12m4
7a4mMj4M0o0K1J16n5m9L5kp1Q0K1p1rL1M6o7J47Q8k00k0L1l3
32i
##PAGE=	F1=23283.89538896398517
##FIRST=	24596.97802734375,	7686.668670654296875,	-0.15953151881694793701
##DATATABLE=	(F2++(Y..Y)), PROFILE
-2014iN7m0m8Onk4M0L8J47l2r6j8j6n8M0Jm8O1kq1L0P0K5k4QRJ5O1k8m9J5M5l0r2J6j0J20
-1977I4N5j05j21P2N5j4m0K4J11N8j24j12O1q6O0l4kR7ro6n7O7k2L8q3J17M4o8N5J2n1j7L2
-1944D1%q7J7K7jl9k4K5n3L9N2n6K9%K45L3j84j26K2qL9q3R1j5P5l7qO3P5Lj36p7Jj0L1N0
-1908A4k4k7N8n9J3O0p3l8L8M7M9q3rM3M9M0j54J63J65j52k02J32L4r8J0J08N3j05k3oM9N3
-1876A25n2R8j08j39M3N9ml1rk7N3l2J9O9Q1k9j22m1PL8J2o4k2J3N1O0k8L1m3J3O5N9q2j20
-1842e7K2M0K4L5n1N3Nk4m1N3J43N0j30j74nL0l2k0P6M9K1m8pM9k4J1n5l9j2Nk2N7l4O3mN6
-1806F3o7j7J7P1n1m2j0J7R%O5j1q4LK6L0N3n8p0k3J5oO7kK2p3J0n1N9N1m0lR2Qo7j6P0o0
-1768c%P0Kq3p8L4N3n5L2j1j9J6k7L2QQ2P0N8o3j61J12j02KK1N0ko8O3P7k5oL5j27j5M8j7
-1732CJ0o5O2R6q7k8o2O1k5J4O3N5RL2p9j35R9L5o1m5kO1J36l2j72lJ5O2l9J9j5l1J09rk4
-1697B7L8Mn5Pj9o7J4N4j4n5O0qJ9j7OK0J34p4j04L9n6J8k5J32Q5n9o9kk2k0J13q0L5k1n4
-1662a6lm1j1RQ4P6K0p2m2k5j4N9m0o9J36oo9k4M5j1J5j3p4M5Pl2P4M8J1jj0j2L5k3l2j3l6
-1625b5KJ53Jj11m2j6j9L3j9Q4Nl6o2PML4J04K1m5j8q5N6n2n0Q5j2M6n8l5j9P3R6n4j2j8L8
-1589E4j1o4J0rM2L7k9k1PK0r1R9m4k3j3l1J35J15m1j02k5K2K0j3J8l3m9ll2M5L1k7J1q1J25
-1554D9j7p3N1n3m8oP1K0J1l9n9N7M3L6n9K9o4L9P7r3%K1J02mn9r1P8n2L0L0p8O7j4l6R5o7
-1518fo7M5L8M6n9J0q3L4mnNJ5K7n9P1Q4j5j34O8n9nPJ31M0n8j04M0kK4k5m9j4R2Q4%o6q2
-1481c5nl5N5j8Qj2k5M5l0J29L2r5l3K3M9k0o1J4poj4n1N7R4P5j16NO5n2n0l3M1J2l8R7l3
-1445C2n1ONj7P3l4JJ94o0j33rj6n0L5J7Q1om1j28Q6LN8j1jj3o5M9JMl6J1NmLM5lj17J00j2
-1406Bn2O1l2%m6L4m3K6N4rl1L2J8l0J95j08p4m6JM1M0pJ2R5P4k9j38M1q8M3k5o8K2N7nl1
-1370a4J6P6k5n3m8M6O3Mn6qk9M9n0pLl3kJL0J1n0N3K8l3O5j8l2R5j2j44M9J2rO1P1oj34K1
-1332iJ02kq8l3pL4M6j6kJ2p5N3Q0k3j7ql1p9O5j0rP2r6M2Pl4m2j4J06pp8J01Pl5l4m0K2M3
-1294CrJ05Jj16n7J32l5m6P1p3J4J24l3L7ln4m1o6rR7O3m1o7k2k4m6J2O3K9j6N0o1k5j6N6
-1259cLn1R4J5k5lqm3k6M5n3O2j3m2J3Lo8L1Q9L2J4lm1o7M5M0l2J2K1k6k0k8k1N3l4j6J8k2
-1221e5K5Rl6M7O8n1n3m1J11J14j8k0j02J24l0k8J5m1jK2o5k9J6J6J16J5j80P8l7J38j07r4
-1189g4KnJ9M4L1L6K9m2q6k3O7k0m9N2J74K5n7r8m6N3q8K5KP2oJ1M8k0r9pM6Oj0q0J09k9J48
-1152A60p0r8O5k9ro1J63J4m4o9j1N4q7o8L6R4j8n1Rk8L3P4k6j3k0L2o0rM1j1l2K1n1O4L6
-1117C1N3l2k1p6J0P2m3mQ1j1k0o7o7J6N0R0nq8k7j2K2J2L4QorM6oj5p9L8P3m2k5K4k2l3Q5
-1079C5K8p0k2j9K2l8R2R1n9N2k3j08j1k4P8N9rk9q9j1M4n3M7o1J33j5j17P6l0J8o6J32o2
-1046im1N8J6l7N2k9o7N4K1m0J24n1l0L7o9m7k0j3O1L0o3P1J2m9R2o3L8k4K9Q2j55P5k6o5
-1012d6%pj6RqL3Nj3j7M0J75k6j91jj4P7O1k5m7jj8n1K5P0J20J7j5q0Mk7q5P3l4Q7k1n1L3
-975C5j9n9pkR1p5m4J30mm3m7k5M2j0K0L1o7M8J2K0O9m8j14N1Mk4n4O8O5j7Jo0R2M5r6r8K2
-938f7M4jO4Q1j42O0K9o2o1ML6k7l6J4O7m2k1Q1K1o8PK8l2k5N4p7P2R3k3rL5J8m5j37Q6O0
-902G9o2n8n4P8O1n8j2O9M6l8r9M5J26j5l3k1m7p2P4K3O1l2ln9qR5j1n4o4O1K6k9QQ8q2kK4
-865E1o9P6ql9m2k6P9km1m7K7J21o5J7%L3j13m6Q9k4J1N8l7l3nL3l1j1L9P5JK3m7k6l3m9P3
-828A2J2oo6kj7J11K7m3l8j1J9k9K3Q6r9L2K2P5Lm5n5m6L5K4k2L2k3p2J7P4L7l0O7m7j48Q2
-792iJ7r9J03m6J9J03N4j12m7M6k3MK1n1OO1J77l7j76N9ro2pN1J01o5j16J6l6O4J64r9j23
-759e1j3L2MlM7J5n7k4k6%P6K4p8J1K9k6N6nK8Q0nq7p1j1J2K6P5l0l1j7Rkn4N9O3Rj48J59
-721G5J8o9r6N2M5j2n0l0K9pR6rm9k4L7N6j0K7O1j29o0M3p8M9M6N2o6p3K4j3M9M0Ok8J3qO2
-684F9J0o6o3M5M1r2J40k3l7pK3J8j30P4n0N6P4j01k8M7Oj6P2pm6j7K8k1l4L5j8j4K9j1n4
-649f8J5P6kr4M5j5mk2M6Lj0O3P6j6r1OM4p7m4P1J3j2K5l8k3J02r5m5P8Rl0k8L7J07n8q7L3
-612a0lP5L6j30n8K8O1m8M9J6J9j0k1j5j4j1L1O5m1m9J02o1j4O8l2p1k4M4PJ1k1mM7J02m7
-577G7Jq7m3M6m9J81m3j12n0N5Mk1J8m5J10j3l1m9K0Q0m4k1L8K1j3Kj10O6m7j9lL9J20O5q1
-542F2l6M8n1j03O2L3m1J12j40Q0m6%K7j9m7J8K8M9l9R5q2l6L5l6OL5j6m4P2k8nnM0m5J2M
-506ak6M7m9M1L6k0m9m8M2J0m8L7k3M7m3ML5J1n2N5O1l7l5l9pL2KQ1Pj02J06q9m8L9j1j5K8
-469b1qJ01J0n4J7o7l9MR7K0m4p7J6k7P4N7r6L8jp5O4o1K09J91j52j23j4q3K5J1R1k1pm9p
-434aM2J20l1j30j9%ppn6L0%L7M9M0m2l5l4j9J1Q1j0O4l3k5K1n8J3k3N1Jq6QL2j8j4k9P9q
-396fn1LQl1O8k5qM7%nL5N2k7n2j9m5J0k0J01M6k3j04Q4Q2l9l0r3J12J15j05j36R1n5K0m0
-361d0N1Q5j40kJ0K7n4P7P4j06M1L1p8K1O1n6k3rLNN4j3J2J1j31J03o1L6n1L2l6Q3O2J01k6
-326A54j48p3N4J50o7n9K8j02L8L5j8l7J5K7j1J1J5n4l4M9k4J3J1QK8qk0L2rpm9N2nP2k5o5
-290b3k9j9K3J9O3K4o6n8Q3p7O3j7P4Ml4J7o0nn7L1N8J8M3o8K6k7j5K3N0pm2K3n0J2J8j8P1
-253G1K8n3j00K6j2L0M5q0k6O8R9J2m9Nj0l5L9o1L1kj0oJ36J8j44r2J19J2q2k1j4L5jn0J27
-218E3j3l3L7q1P1m4K7O1M9kK0m0j68lK1N9L1J6n2O0r3k2j7N9oPOK4J03j31P1Qj31K0K6l3
-182d0Q4r5R4oNk9o1MK4O5K6q5j0Mql6L1N5K3j4M8j08L8n1J9m1O5R0n7q3M9R7j8j15J0m4R9
-145B9k9J0l6k1Q9j05k1N4%O8j3p3rN8J6M4J2lL3m1o6m1RR5N5j04L9L0m0p6P3N0n0j5NlO6
-108H9L0q1n4O3l7l4lJ5j1oJ17Kp5k2J3m9J9qJ6K5n0O2N8K5n6j23J15l4n1J01l7p7J8J5K8
-73CMM7j8q3J2m2L0kj3J8J5M7K3m0o4M2k2N5O7o3kJ2K9O2J2r8K1k7J31J9j48l6j0k8l2N6m4
-36f7k8L4L0J0K8Qo8M5nn0NL7nj8N4Q5j13k1M7K0n1l0Ok0K8P9r2K3j6Q1k2k9J5Ql9m9Q0N4
1E4j0n2j0o5R6j4j0L7p9K7l8M3J08o8n8N8%p0N1K8m7oMO2m1J58P6k00k8M0l4
32A2
##PAGE=	F1=23259.579043808804272
##FIRST=	24596.97802734375,	7686.668670654296875,	-0.18592093884944915771
##DATATABLE=	(F2++(Y..Y)), PROFILE
-2014a0O9m1p7J2K6j9j9M7J22j8o2j2j6p3O6k0k7O1J2q9kQ1lmJ2L0J2O0l6n0LN4j8p8J1n9
-1978e5J47L8j37l3O5K7l5k6K5J28N4j35j13M9p2N0m6O3P7pm2p7K9LOm3J02M7q5M6K0k5k6
-1945A9L0qq3J2M2km3l6K7m6M5P3q3N2J0J84K6j69j05Pj6N0q2R3m6P1rlO0O5oj25n0j6l4M4
-1909e2K9Jn4O8m7M3M3q6jM3K0L8o4m1M3N5L8j59J99J49j33j97J02M7j04J2R9P3j12lOJ2L6
-1876A03k5N8r3r7K5N9J5k9o5rN8n3K3R2O7j6j29l9L6K1kq5oN0N3O2l4mm4N7M7M3q3j18N5
-1841gN2J9J0o4M6Lj2m9N2J45M7j04j76j2M9m9l3O9N9M6o2k4N2o4L1k6l2K0j6k9M0l2O1K2
-1807C2M4p0Ok2M0l3k5Lj7J4K6N2l5n7J6K3K8L6p0l7oJ1l5N0K0L9n8k3m5K2P5j5m5R8K2m6
-1771A8k2O1o6N0N0m6q8k3N1K8q7N4Ql2J4n5M1J7P0O1N9m6j80J12r1J8K0Q1k1o3O7O9m1J0
-1737I8M8j50LK0j1J1q8J19J41j16q2k5J2L0J4L8M5j5L9q1j40Q5N7m2n8ON1J11m6j48O9m6
-1705e1N9j7J5k1m8J22J4j5L4op4K0k0o5j1N1ol4K7L8M5k9m7L7J31p8j14P0j4l6k1J30R9n7
-1671A28j17l7J4rJ02m8K4ln2j6j5p0OQ8J06L6n7q7n1N2M6o0p1J65%j25mK1%K7pp2N7K3m0
-1636d6K5P4J7j3Lj1Qj8j3J6n3JJ61l9j50k6%K5L1jN5k0j9o3J9J6O5R1lm2k3j17N9n2pN3j1
-1599hQ6l6q6m8O7J08p2K3j1L6l5q1J8J4K9M8km5j5K2o0P6j3j6k7l6J33J08n1q1NJ0Kk3L0
-1564F9k6m4n2KM8L8j7k1k6J06m5r1Q9l5q8J4L8J5K3j6n6K1O7M5r5M5o7L0O7l8k8K8O9j4m7
-1529Hq9P2k4M3K2q9O2m5M2Q7p6o5L7L0K2o2M6p2L8l4KJ1J7J5l5KN0Jj07Q0k0qk9J27L2o0
-1493C1p8N8j1pj0j9NN2N4J0l5l8%p7M2j8qpk6N1l7J39K3q0j9jO8jq4jK1Jj8l3J3Q8N9j03
-1455DK9Q2q4m8l0K6Oj4Q2n8n2O8j1k9O8k3l1J97j8r9j5m3r5L9L7R5l3k4r7Q8k5N3nlj7n0
-1419c0J6k0M7k7nJ9j4j4O4J3j14P1j7k0O9n9j6n0N5%L4K8n7j8K1K7k4J86q0j04m2RL4M3j0
-1384A5J9Q6O7j9j26L4p8J8m1pl6R3J2l4lJ01m4q1n2N8R5J0n1j2l8J0k4N9kj02J3j9J2J0k1
-1349g8P4k8K8M8l2j8Q4j3j45N5J7k9O8R5Kj50M3P8m2p6j5J9L3J6l5KK3n7QP9kl1k7j0j8O7
-1313C3j4m9P4q2O7k2n6J5j1O2k5j4Q1qm4k3n2L4M6k9R2K7j49j6J28n7m5N7l7l5J04k2N8p
-1279H1p7m6n2L6J03L0l9o8j3L9k3NN2J4q6N0o2K2oL6L2n3Q5Kk6Oj2l6k7M4o4O9ql7J9np4
-1242h9M2P3K7j9Pk8n0M7P2m5nJk4k3m6mM8l9ML3k1M0J2l9K8K6n8k3m0J47R8o4j4q9O8j0K4
-1205F7K6l6j3N1j04l0K0L3R3lj30N3o0J60j04q9k2j4L7O9L3QL2m9p5l3N1k3l7P6J61L1n9
-1172A20n4p5P1o9J1jJ2L4j1L4J2r8QM1j3l3k4J00p7J34o9r3Q0Lj3o4J30Rm3l0JL1q1p0L1
-1137e6Q4k0l5L4j0l5R0m1j4qQ0o3l3K5k2j1jm1P9J1M4j8k4p1L0N0m4K6O8k0k7n1o9L4O2N2
-1101E5Ro4q5QN2l0L8K6Nj2nK9jr1M4K0k3J0oN%P8lo7j9k6J7j8R3O7n5P8l7j21Rm7P0P4km5
-1061C0q0QK9m4O1q4J18J1r3K8l1L6m7P8n3l3O3L7n7L7J2n7K1L0n2J29n2k0K8n2m5qj7L8M8
-1026A7q2O5J5o1J06n2N3n1M1P5j28K4k2m2QKj8l9K0J7NoJ1jJ75k9j64j5KN9O4j4n1J2j7m5
-990f6N1M1J15K8k7r5j8k3o2O9l9N1k0m8O9J3o9k2J2R2o0p8J14j6Jm6jJ6j5LK9p0O3K4L8N8
-954A12o7p3J1k3L4m1PQ5j9%m0R5N4j07j07L2L6m6R6O9j28P8J4o0n5K0j5j7K2mN7n3l2O0K4
-919A9l2PL5o6l6M0l8P8Q9m4MK0ol3j00O3O6n6n8m2O8Q7o7l2P5M0l3j14O6J20j9l1k0k7p8
-884e5O5L5K9p8L7j2o4J39qp9m7P9j6Kk1J24n6l3Pp0P4J1n3o3PQ2mr8M0k2J23m3ql5N7j03
-848e7l5J07k6ON4n1j8l6N3k4k3L7N6M2%m8Kk7o7O4lOp2J4j1J14J5l0k4m5M4j7NN6q2L7L3
-811D9O9j7n0n6k5M3Rm1M6L0o7mL2L1j6O5j8j53M9%m7Q8j4l6R7N7j01l5M3j9LM7n7l5R9J22
-775A88q3j01O4j8q7j2P3J34q9j07M7l7L8J79j16j06j4L4m9J1K2O6l5k8k0j2O9M9p7kL8j9
-743@M3l4J1Q0Nq7o9j3M6L0L4j6n9k9L3jl7L2Q4Mj41J55Km5p1M4M3m8m8qL5K0O4l2k7k7JR5
-705F9nqO6j33l6N8p8K2L8P4o4n6J1l7O8M9j0k9L7l0J8J3m1l1N5K1m3J11k9p7NLK9r4Q5o4
-669c3N0M3r7k0M2Pm3P6Jk0l2L6j7l3L6J4p2L2Ln3M0R4J4j18L0k2J5j8J4rKM8J26l2j09NP1
-632G1q1p2N1L2MN1l2m9J19r4n0Q0Ln4rL0J19o9j01M5LO1O7j35n9j5P3o4M4J0M2Ll7Oj1k9
-596d7M1O0p1J5Q5o1QM8m5j22N0mRK4kK9j8O4o1N8p6l5L5k6J75n4j19n5M2M2oJ2o2J17j6k1
-560A3o4MO7l8MK1K2oj4m4P0q4j1mK3J21O5o7n5M0o2r8P4K3rR0j34Q0l9JMk4m6J0P7L3p7J10
-522G6p6l4L1k6MK0k1mO1j6k6L3Q0p4l5lk4N7l8JM8k6p9L9k0J2k2K9J1L2m7%L3K2o8M2N9k
-484D9m2m3lK1qJ04K2j50J36n7r1K8k6%RL5R9J4p4M1o0o1RP7L5n9p7P8m2KP0r7L9L7p4M2m5
-447f2J58J99j39j05J5j04M2n4J02Oj3m5JM1J32k5j25l1oj8J6n5M3j2J0M8L9n1J9m1o6M1Q3
-414D3rR1Ro5lo4K8l0L3Kr3K8K5j2j9NK2l2J4n1mK1O0n5k5O1J5QN9L7n0n0j0j9k5o6J23P6
-376G8l3q5O2R8j9k7r5N4J36q1j31Q2r1O4k9J0O5j41L7M2M0n4KJ01q7KL1r1M0M0rrj7lJ2N5
-340D9j8kJ2j18J11o8J3j9qj1P6M3R7j6j50n0N2J20q4K3J8j49L2L9J3k8j6J8oK9K7p7k5L6
-306c7l7M2kj2M5l1K1K2k6Pk2M6PO9k7m0k6p6L6M6K6J9q6m1P7o5N9J8M1qk7K8m9Lr3L4Q7J2
-268D0N4o8j2plK3J9mk5J0l9K0J1m4J02M2n5j19Q6l6J4O4p5n9P2R5J2n2Mnk9J3r9R3J6m0K
-231B1J17K5j26j10Q6jk5ln3N0ql4J15k1n4K3k6N7m6K7N0O4J2Jn0j59K2J8O3L8kp5K2o2l6
-196h0L7O2l%J5m4J35j05O8K3j65J0L2l6Q7p1Q0Rj3l2o8J4K6J11Nr9l5j2J3n5M7M6K2OJ4p0
-160b6K2k8K8n1R3Q9r0q6K8J17qj14J3l7Q3l5J8p5O5N6j27J0N7L5P0l2j12L3J4nM9L2MK7o1
-125E6p3m6MR7P6p7L1Qn8p4P4P0m3j5QJ4N1M8o2r2Q1n5o8K2K5pl8J20J6o9m1Pl6%J4L5%o2
-87e9O3P5K8p7r3J16j5r7R8m1j5k1%L9kK8pq6L0m4O1ql5J0J1N7M2oj24N9N4o3O3j0j6qL1P9
-49A17J2j13L8o1J49K4j43Mk6m6l4M6m6JK0OJ1M5M0p3K9%n1kNk3L9Q5O9j08l2K7K6n7l0j6
-13f8nN6P7j08j8M8N7l4l0L2L3n3o5N9O9Rm8j0n0M9K0m0P0j01prN1R7p2m8Q1j0n8oJ6Jnk3
24d3O2k7J76O4j82m6M4k8
32B0
##PAGE=	F1=23235.262698653623374
##FIRST=	24596.97802734375,	7686.668670654296875,	-0.45140847563743591309
##DATATABLE=	(F2++(Y..Y)), PROFILE
-2014b5P2m3q7K3M7j1p4N1J12km5jj1q2P2l6J2M4L6q6l5Q1k4J0J2M2RM5l2m4oO0k0n3K0j02
-1978g1J47J9j53O8M5j6o0LL8J32M0j41j11M7k0J3k7P9M9j4j7o5k7K5k3NO9M6r1L0L0J0l1
-1945B8K3j7o3j2N1Km3l9K4k8O1O7j09O8M0J41nj64q0Kk4M5o4Q3m6O0KLM6N8Mr6m3l2l4M5
-1909d6k0N6n0J8l8P3K4q2K8L5kJ4k7n0K4O1L1j36J89J34j09j79P6M6j05J1R3R4j16%K2j7
-1877E2J4NJ9p3m3OL3L7k0j20J5O7n3NJ02M9j4j15KL9J3j7q8K6J9N0P3k4m2m4Q2K0L7p9p1
-1842c8M3O3K7j8q2L7%%n8M9J36M0p2j57k1O4o5m0P1N0O3n4n2N6q7M4qj6M4k2m6L3k9M3M4
-1807D2K8o1K8k5k2k1JJ8m3J1L8L3n2j8K5K1J3K2q3J0LMm7M1K9M1l6n2l1RN9J6n7P2L1l4j2
-1770AL9o5J00K1q6o4J7N8Lr6M3K9l7ol9M3j0N0M2P5k1j68Q9p6L6J3J07m5m9Q0N6n8K7N1j60
-1735@J5j4j1J5r3J58J73j34j28Mj5P6RNK7k7N0q3r1N2O3l7o4J7M8O6o5l6O7r1N8okj8j3Q5
-1699F0K4oK5k0q2L3mn4l0K0j5K4k7Q8O4l5j05M9J14p5j13J06K4q6k7J08J19m4j48p5M3PQ4
-1666D6j8PK9m9l0J3n0o6P7J27N0l5j18n3R0K5q3n8J81J3j79L6Kj9K8Pn9P0K1l2mQ1J8k2J4
-1631F0j1j5qpL3o2LJ55p6j85L9j5N7L2RM4n3Mm8J5K2Q4P4j4k4m2j27M3l6J5K2j1J11pq5p7
-1595h1K9J04p0N8k3K7l6l7j7KJ6P5Qo3l6M0n0N1K3j2l4l4J24R3n8n1K4Lj6k8N5pn7j03K8
-1560e3M5M9po4M7R0p3j04J02l0q6L8lj0L7Nl5j7P7M0j10Q4q1kP2J1m6M2L8k9l5p7M6ON7J5
-1524C9r5M5m1Q9O5p1o4K2K9nn2P2m8K5o2PJ2K2lkn5L0K9m1KK5jn3J02K5n6l5N4j3l2kRK1
-1486gJ5K6L1j6NPj03J2j1pJ6o2M0j4J20J4n9j3j1P5Pj03MN1nk7ok5Q0M3q6L7J01j00n8j8
-1450d7J6kON8q8j9J07k8k1N9l9n6K00J1n8j5o8j09M5N6P9o4J1p3R3n2K6jKj9k6j2m1Q0k2
-1415a1j7L6k4k3O3L4r5J9k4L8P2o5n2n3O8L6N0pr2%RL6l0J64n5j04l8J7K4M5k8K4Q1N5j1
-1380A42j05K8o9j0l7M8p9R4K2k4j3J09n7r2l5M3J11K2m8k3l0l3L1Q5Lj58J6j5K5m3K8O2p0
-1347g2Q6K9m9MP0k0j23L9K7m0P0J07Kj55N3N8o8m1j3N1J7k4n3K5K0l3k6O7K0m2n8J6M7O8
-1313E9j6r2O7m4P7m6q0P4lJ0l2M5M3j7l9k7m3M0M4j7N9L3j67M3R7o8n5M8pq0P4QO5pr5l1
-1277h0M7J5P9j2n4o1NR3j3NN2Pj43K8o3P6kK3N7o9P4pk8J7k8j7k3L8o1N6Pl9K8j7o6N6O3
-1240D3Lm4J9j3l1K4Q6m2mj3k6no9lL9m2K3N2j4M3J0m0Onn1J8l6J71P6j13j7n2j9J5Q6K7l1
-1203G1l2Q0j33l8L0M8O4k4o4K2p6J56r1o7m0K2QP4L3j7L8n9n5j4M3j8oL1J30M5m9j5m5L3
-1169H5m9jJ1o7R2k6QL6r4K8K6l4o0N3P8j20J38o4r8Q6L3j5o7J09mn8J4J6mo3o7L8N9k3k1
-1134b5N3Pj00R9n3oJ8J24p0o7Rk9Lj6rO9k1L3mj7n0M3L6l3K5N2j4j3m0q8O3N2J9Pm2r4K1
-1097e8N6p4M6M3J5l2m3O9j5o0L3l2j1O8j1J0MP9l6o0rl5ML2O8L2m1J01n0j23J3m8N7Q3qn7
-1061A0m4J3J2m0O9q7R7L7p6k5l3N2k3L1m0k8O9N2p0jN9m3j1L9o6J23m4nK1k3n1jj8J1O1q8
-1025f1N8Pn2R8l6O7q0M0R1j06l1k2j1K0J8%o3%J3L%L0m2J49l2j20k4J6M9O2j4m9J5j6k5O2
-989A4J7R9M7l5j06m0k0m6P0l6jMm3Q8M2p0l7L8P6k7p5L7l7Q4m2%%k5j9K2o6O9L4O4M7q3m8
-952dJ3p3Q8l1n4R5k0J0k2R0O5j11j11L4K5p8J26N3j21R0Kn6l7L3m1RN5l5L7m9n4N6K2o%M8
-916D8r2m9K7kP9P2n8K1j1j5k5o1M3O4m1l7k9M0J13q7m5Q2L4j4j27Q0J01k5k7k5mo9M4L9p
-881C7j03J08J3j31J67jq1l1Q0n7L9m4J31j6o2k0o4P5K5o0q1N5P4j3p7P3n4P5k3j6o9P2p9
-848e8j4J05l4JN8n1k7rN0m2k5J7O5P2l3n5K3k3p0N0mJ0q3M2k0J17Qk1j2o6P6k2j4K7o7L7
-812HM9N7m1n7n4J4N6j1o8O2P6n8k8lL4MM8J2j44Jl1K7N7J8n7O5M7p9j8M4j7kO2m8p5J30Q5
-775A65j44pM6k8j08J0O6J63j12r3P8l9J2J83j22j06MN6q3J2m2J17nk9ok1M3O8p0jM1k4L6
-742F0n4nP0Kq3n8K4O4Ppnn9m5M9oPj0Q1Nj20J39k1j6qL8Kp7m1J0M6L2L9o4Nk0l6J23jm2O6
-702I1j11OL6p3QJ3R1n3n4lm6Q5O0k2k9N1o0j9J9j5nO5L1j5P4k7j15K5l4L5m0R0p5L4J2q4
-666e4oL3J2p3O8J4Qm6M1j4j2J5L9m1k2om1N6J04K7j22J1l8L5kk7k1L1J2J59m5j16K3Q9r6
-631eq7L3O0J4R3m2q6J25q8m9P3Jo1JK0J16p1q9N1nK9J02j31n8j2N0o6M0%M8J2n1L1jn1M7
-595gM1q2O7N4n7K7K7m1p2L3n1K4J0L2N6p2J8n6Q3p0j6K0%J50n9j09km0N7J8J7p0J18k3j6
-560Io7pO7l4J4RJ8j0l2L0O9j08pj2QJ21O0m4o8J9p4q5R4ML9M7j06N0l3J3j1j1qJO8J2j05
-523g0J17o4j7K4j4kJ7JOL3MPL5Q8r2p6j5l3O2j2m3O4k5o8Q1m9k2J3J4L0K2l9mL3K8p1J0O8
-485D1K7l8o0nK1l0J33L1j78J44k8q1po0O3m1N5R5Rp9N9m5o0pN5M2p2k3R5l9q6O9r1M0P3m9
-449b7olP5J96j16r2M8j19O0r7R6L7l1l0J5J5J36j2j14k7pm1L1l4M5k3j3M2L4n3P4l3p0J0
-415c4P8lJ10M6q6l4o8L4l2PLq2K8K2jj4K6k3l3M9n0j9M1M7p6j2M4J3K7O7J1o8m0K0no0%K8
-377c9J04m3o9N2J01oj6p2l2J49m8j18P4j14J02l0k5M4j04L1Q2N0l9q7J22n4l7K8o8N3j6K8
-345CRk7PK2M6j0l7Pq6J02n8j9K9j4l3N3L3R1pj40j7L9P7r1J08Rj47lK6M2j9m7rMN0M7p1k2
-307e3J2o2Q5j8m0N4m5Q3kn3J7QM7RN7k6j5k3r3J2Q7Lj5j04nN3n1O4M5%j8jL3m7Kp7OR5RO3
-267I6o7m0QJ3L2pk2Jlk4J6Pn5J20N5m8j37J26n4PP9n7q2N4P8Rn0JKj8j5r9J39J9p2J0J11
-230A33L1r9j05J3j3N0Lo4K5j2pR5l1p7mN4L9n3K8K8P4K7j4n2j39L3J3P3M1k1q1k6j7k4N2
-195b7M6JNL2j22J62o8O8L8j90J7J1l2Q0m3O1K2j7m6p3K3L3J36qq4p6k0M5l3pL2K2M5j8m8
-160c3J2J5J2m9J18Q1j21r1MJ34Or3Mk6N9l6J5o2R0J3j11M2M9N7O4m0j05K5k1j9M9M1J4K0
-126A17p0p2n2OP3Q8n1K7ko7p7O5Q2m6j8K7L9L3N7m2j08J03o2j09L8M2j4o5J13K2o0o6JJ0
-92c8OK2K5l0n9N3R4L1j08m7R8J2r1N1k5J5m3j9M3mJ1Rq5N0n7P2om9J0QO0N3K5j29M5J14r2
-55B5k8M2k4j2J4P4J0j01L2p4J49K7j23M0j4n7l7J0j6j1K0j2kO1P8o3j2%m2nj8J1P0N9N7r1
-19C7n2J2L3n4l8m2L4P5O6j19n4J05K9n4j8N8N0o9n7J2R6L0n2rm0LN6r0R8q1m6J6M8R3p2m8
16d4J00pn1k8l3N5j9m1M6k8J95N7j49o8L8j4
32I
##PAGE=	F1=23210.946353498442477
##FIRST=	24596.97802734375,	7686.668670654296875,	-0.81372356414794921875
##DATATABLE=	(F2++(Y..Y)), PROFILE
-2014d6O3m6q1M2N0po0J0J33Lo1J2Np6N1m0L6K9O8p8n4N6l5K5PM1J1K2j8l5j2O0l0k3L2j09
-1978e5J14nj07J07K7n6p0K2N2J31K0j43j07N2K7qrO4K0j8Kn2o1M0l8L7L2N0q9NL8M7k7J5
-1944E7k5m3m7N5J3l6l6J5oO8N3j29Q0O0J30l8j73n5Jk9K2k7P1k3M1kQL0N4L7o6n8n6j1M6
-1909a9o1R2l0m6k8R2%n1L2J7j8pJ7m0j0O4K0j04J53J20q6j57O3L3j03K0Q7J11j17j7M1l5
-1877C3mL9k0n0MMj5N3rr3%M8m7mR5K9k5q0M5K9J0k7q3L0j5M4Q9no5m5P8pM1o4plO7M4m2r9
-1837b7L0LJ0p0M2J20L1m0j21k8P1p6l3O5K6P6l1q6O5q0L3kJ0N6k5n9L5k1OO2J3m4L9oo9l0
-1801e5L7K5n1qM0Qn8K8K8K5j2J2o8L7qjm2M3J6M0j5o6j1L1%M4l7J8L6l3JJ8n8J41j1j00l
-1764iOM6j4q6QN4l5m1oO5p1M6KQ9J1j25M6n9N2QJ26o9l6J04M3p0L6M0j52J7n1j6K9n7J40
-1729G1J83j32j52J1j3J04Ml3Nk3O4q8k4N2M2n0o4K4M8J9q8P5O2j18N2nk1j5J2M9K9OJ4l2
-1695F8p8M4K0m1l6qn1P5o0J24P5m4j43M9Q9o8r1J47M0j36nL8J51k4j65k1k2K5O4KmO1m9m2
-1661a6L6j9p5oJ39O4j3j30k0R0lj03k1J63K7j63M2Pn8PJ2m0P9Qk0lP1J8l0K2j0l4LqL5o3
-1625a2%J36j02q3M0n5M7L2RM6p6K1k3KJ8Q2N6mOp1j03J6j0KJ1j0J05K1o7j09J3P8l5P2m9
-1590DJ3j6Pk8m8kJ19%p5k5M7o1K3N4ml4l4J20P0o1j8L4ok7k9Q4Rr3q6JM4O4Qj17J13P6q6
-1553D0j13R3k8o6O3k9m5M8J4j9l0P0K7m0O7j01OQ4Jn8N9J9m8k3n8NK8P0J4r4K3J4P2L6n7
-1518D4n6PL1k9rO1k9J1q6J1PK5k1L7q6L0L6J0q0N4Rl5M4J8n0J6L5j4m3%K6K9rJ5O6k2L3J1
-1480I7j18j8%KK7p9PL0Q2Qm2j6kO5%j06K9P1j8l8J9n2O2L2n7L1J18r9p9OJ2j5J7L1j07N8
-1444d2Q5m0mN3p6n3J84K4j4rq6q4M0N9N2q9M6n7J02p0k1%J2j0Jl9QL3j9k3N5m3j8M9N7o4
-1408ao1k1J10O6n7q1o2O7N7O7l4r5lQL6m3J34l8q5k1K3J2M2n4K8P6L9mp6K0o2k7j8P8o6L6
-1372a0K2prJ05o7r0LQJ04L4m4l9rm8O9Q3J1j83QJ2M7q5J9M4k8P9Qp0L1N1l1q8J2M2k5N3J01
-1335A13jj54M8N0p2pj3Q6j2p0m5N3qpk7L1L5m3k6lQ0O6j9j19M9NP5o3r9J21Pm4k3Q8%k4k4
-1298Dl6k1M4L7OK0K3j63Q4P2p0p2M8J4p3j1P0M5lp4L6L5lO6m0r3k1K1J18j5J0N6Oj57l0k6
-1262i3Q6lJ9O8q7O4pl4K5n0J7k2K3m6L5K8n0M5l0n6O2O6k5o1L2Mrj9P5k7J5j1m4J0p2mL3
-1225d3n1N2O3j8L9Pm9j1Qj7Mk7J87N9j59l2lm5L2Q6K1k3n8J01j37n6M7M8L1l6Lj1n8J04o5
-1190gl1k5K4j1M9L2l2M4p3k2RL7j7J6j4R1P3m5J2Kj6l2j8K9j33J47l6j0N0r5M7Pn0q5J30
-1155D7N1j52J49n5q5P2M1k3n8J07pr1M3L3l8l8o6M1M1k7j1O6J8j29P7o0J9L5J57p7j00ll0
-1122e3J1qJ1M2m7K1QNk4M8L7k6jM3Mmm3r3Q0L7pok0o9K1N1r7L9M9J6n3jM0n1M3k2j5m2J04
-1083B8nrjR1o2n3%m1j1Q1M4mj8J04o0j12Ol9M8R1k3o6jJ3mm4P3q3Q4M6n8o0m3O0Lj1k8J6
-1045d8N2N3o2o8J02k7l1M1p4J06l1J1J7Qo3lj7oO5q9N7pk1O4j1P3q8J0J16q4p9k8K9K0K9
-1010A6K1n2l1PNQL2o2R0l5o3j0K3L6N0k0m1Nj4jO4%P1O8l7j11o3j2l4P2j7n0N3k2M7O2o0
-973em5N7M6J3p2m1k1J55m9nj3l1m8K6m3M3L9R3L8r2m0K9j18J27j9r5P8j4L2j2Q0O8j07j13
-939e9L0J8n9J18M3j26Q3km3j5L9n3L6Q8p2Ll1r1P3K0J4j9O3j03n4K2J0P3N4n0J9m8J0l7k6
-904g2K7N2k1j1j4jJ31j00j6O7J7Pj35R1P7l2k1l6J6n2K3L9m0m3J20J0j44J31Mo3j0P7r6O4
-870D6m9J07L0q4m8n2O9L5n8l0M5N3k4j9P0p0J9j5k0q0P2n3QR3m3qO6l0n8L6M7p0l0nJ05P4
-834A29p2o2L8k8n2K8J4Np4N7l0J11Pk1j2o3J03l5m3Rn3L3O6L9o3o2m6N8P1l0r9Q7R5m6n2
-799Gk1L9K4K9L5j23m4m9P4K1M6o0K6L0m1nM5j9j1O6k7r2J24O9j49M7J1m0o4J8J1J86j28q4
-765d9J03m0qJ72j18j16M2P8q4jl6N9K9k5Nl5K3P5o2J5L8l7L4n4k4N3j6p0l4N5P3j8m2Kk0
-730c3l8J6j0M3k4M3J0p8J02m2J1O6K8n0r2j6PN5L1K1r5N0j6o6J36Jo5N9m4K2no8J1jQ2m0
-694A1p0j0k4Q1P1k9l1N1q5m8K8QJ3P2N9mL9j9j45N3n6J0K1Q5q5Pj5n6%L4K6n6JL5L9n0K8
-657a1j6M%N4Ln3m1k3O4J04L4j12Lo0M8J5n3k8N1l2J69n0j07N3R1j14r0M4O8J5J34n8j24J27
-623A09p7m5N7Ln7jJ6R5o5o0O1j8k2J39j17o2lK8n7M2jL4Nn2M9J4o6M3J8n6P7J4n2L9J1j8
-587B5k5J3p4K3%O8O6j05j8j7M6o4RRK0J09n8r0M6k6k1L4K5p1J12l0j4o2JP4l3K1qOk6m3Q8
-550A0O2j10qj9NJ06N7j4q1j2n9j8N5l4R3Lq1J0j8K4j8J8R%N1rp2O4m4JK5%j3J6L1njL1N6
-511A11J6Q2r7j05k8m8O0J3o8Q1k1l2O8m2m6K0%L6J8k2rL7K6o5k4P9M7l3p6j5L3n8J61L1j80
-476e0J29ko8k0n4Q2l6J0Q1jp0O6k5m4k4K7M2p9M3R2l3j12J0o6K6J01j5n6L6pJ80q4r0P7j22
-441e6P3r2O9N6n7MJ9k5J23Pr9qko0K9j2M8k7l0L1K0m3J13j5n9l1O2QJ18O9q8n6p5L2l1k2
-405gPn7J1J9J5nL8n2PL2l6j5K4L4p3rM2JM3O2k0q2qM5Kr0N9n8J20m0o5N0Q8lJl2r5J25j2
-366F6r7O8j01R9l8l6K0n4oJ17O2j4j31R5j4o7J7l0O5n1J7J5l2K9L5L7Pq5pn0R1m2m5O8pp4
-330g3L0L2Q8kj21J7K2K7o2J61Kj35k8JN5nn5m1K1M0P8n2l1qm7R5l1p6N7k4J11k7p5K4L2N0
-294E0kM3k2Qk2r5nJ20mo7j18L4L4k8O4N0l4k2K2L8n0ko1pQ6J0O9o8n5J8L5M3k0n6K3j1rN
-256fNl4J07O1k8j65J44n5LR4l1j00K5M9Ql9oRJm4m2J30J7j01J7J26L5q4j06m3l3J26Qo8j9
-221c9qK1P5m1q4j4J10J5o5L1JO9M4k4m8j12L6J0R1L3l7o8q2K3K1K7J9MK0N1j16J04k5O9M6
-186A57k01K9ml9O4k3N4K6j4o6o7K9M1J43j5n6r6n3Q3j9n5J7J2J00k4o1K6L7j9k7J34O6j49
-153C0r9nJ36K1n9qk1L5l0Lj5O1k5n3N0L5O4N1l8q4J1m8j5M1L6K4J0p0o2n1J0K5R0k6K2Pn9
-116fo9K7Q5n2l2O1O9J5N2k8j07J23n8j27L1O1k6q6J06J6n5q0%M5K9J9Ro6k4J8J15M3j47L
-82c6O7L8p5LNK0n3k5L5Mj5N0m1J2p7O5Nn7J4RN9M8M8j30O1J46q3j26P1j9j0LL8Jo7J2p2J39
-44F7K8r0O5Jn8m7j4oj7K1j1k6O9J04n8m5%k3rOL5O0J4N5o4q0J0L7m6n7NL0P3M7j20k5Q0L
-6A4p1J3P9N5q6n0l1J31M8n9pl3l9Q9j22R3m4p8L0N2R9p0q0J19J5m7kj8Pm9l9K6l4J89N7j11
29D6p6J6K
32a2
##PAGE=	F1=23186.630008343261579
##FIRST=	24596.97802734375,	7686.668670654296875,	-1.0565726757049560547
##DATATABLE=	(F2++(Y..Y)), PROFILE
-2014e9M5n4l7L7L4pj5j6J64%j15K3L5o4K2l3L6K6R6p0p0K6l5L7mL1J8kJk6j5N3l5oM3j05
-1978d1Q5l1k1R2J6q3l5mN3J33Mj38j04N8O3j5qL5koJ8m8p9M8l7M1NO1q2k2M4P6j5Rl4l0q5
-1941g9N5L9l0l0jJ6O4L3j30P6O5J34n1j88l8Lol4K5O0KK0j3J3J8N0O9m7p0q4J8M9n6Q0j1
-1906B1p4j7Q1k2j8K1oj6JK8l4l2O3Mq0J11J06o5j31N9Rr7N6O7J18j20m0N9m2oO6n6l3L7J9
-1871C7n8M8mn2pK5m4J6Q0Mm4l6O4J3Ql4p9L1m9L7J04J9p1m7M9k5N7l3M3o5N9O4n8j08K2J8
-1835a6K2q8K8R7K6rp7l2O7q3j3M6%Q6kj12P5n1LqM8M9k6p0M4ql9P2Jk2L4J5p6m4O1K5n4k5
-1797e6L1k2j0L4K8L4l9Pj9K2l3lk3M7j1M7%o6J2M5m4N2j7k5L6l7RQn0J68l5q4L2j2K3k3p2
-1760d6l1Q0l1l7mQ8q4N3j5PM2p3kl8O4QJ35q2l4J31M3q2K6K7j30Rq7k2N2j0Q8J71j10j49
-1726d3kJ4J10lo9j7JP4r6M5P4J5p5o6L2M6j7r3J49N2j27L8j4l1j5L0RL4K0Pm0o8N5M0k9l5
-1690Eom1K8m4J20P6n3j43K8O0n2l0J70K6j80N0q0J96oj69K7m6QN6PnP6m8n6N3J8p1n4J01
-1656B1Q0jj24J4Q7l0j21K3J20L7j23L8J7o8j3j3j5P9rrQO1K6l9K4rm9PpK8n7j3J08j08M4
-1621A4K1p8J5K8nN4p7K6jqQO0L2K9L6j03p1J1Kk6L3j3O9L8m3j25J8L2J4O0o6%J6K9k2q3o
-1584h2J32k5p9K8K6q2jO9Pk3l9J18M7o2J2L6j8k7k6J09Rj33k7m9M7P6K9j38J21O0p8j18P7
-1551dk2m7Q7m1k3J7jj4k5N6J8M0M3j13N3Q5n4o3P1Mn6j2n6k7M3P8K1q9J0M8M8Om1m0lL0m3
-1514a6M0L9j8jr9J3mK2j7O2q8L8OM4o8oJ5jmJ5n1O8J6k7l9oL2L5k2L4R3m5M0J3j24m2NJ1
-1476c7L0p6j8O4N2Om2k5K1M0j3o5L7P0l1m7L8o6L4K8k1J8J31q4j07L5J0k4J4J5l8M5M8m3
-1442aRN3j23J1J21K2K2Jr3o1L9N6K9r4O4n3J13p9p4jK8J2K4m4K7rk1k3O9o2j5M6P6l6j03
-1407g0J7J12M7m5r3p5N5N5Q4m2o9k8J5K5n3J02k6n5kL0lL7p6K2P3K2Jm2J4o2j4j5R4n5k0
-1372d0J5J3RR1p6q5L3j2P9M7m2n6K0k2O8O2J6j78ML6N8q7k9K1N1M2j3q9N7K4m3l8rL9J3K8
-1336GP6oj44K4O4n6%QJ07m6j14M9K7o8L1j1%J9j5M3k2M5N6k9j19K2N5O6o7q8J24J4r3NJ12
-1301G6l9l7jl9jM4L0J9j4Qj35R4O2o6n1M1J8m1%K8mOk1M9J5k1O5m4r8J1J5J14k5J7N9Qj56
-1264a4p1K2N9qJ7O8r9N9Om3K5p5O8l0kk4J1N7p0P5m2n7N8P6m1p3M8J7J1n9L8rM4Pp8On8J9
-1226f2L4m2N9O0k8K7J1p0k2N9Ll4j3J85N5j81o4L9J4K4K5J3j0q6J11j14p7O6K4jl3N5l7j0
-1192b0J8l1J4pJ3k3OL0l7N2q8K2K3L2j8K6m4O4J04n9K4M4n7j9l6M5j53J69m2j0O1j06N7j0
-1158D4n4o8J49K8j71J48m1o1N5K8l9l3J14J2j23L7M7o2j0o4L5M0l5oP5J9j07K4o1M6L4J77
-1126A77p8j26j0k3J6J0J1J3n4jL0L2j0N2M0k3l5M5K5j0n4p6Q7J9l2k4Ll7K1N0q4pM8Nl9O8
-1090B9l9k9J15q9K5n3Q5kl8kJ09p9m3Qm7j7J13K4k8NP5o2q3rk8M0J01m2p4M0J7j9n4P7q5
-1055e9Q3L3l0o8n9N5K7m8j3O6L6M4l7j03Q7j2l1L1p2Q8j8K2J6L1p7j4j3mN5r0O1k6J7K2K0
-1020B0O8p0m4J35o1j01j7M8QL0L8k8n1mPK0K9o3K2l9j2NL4K6L4k5l2j3j8K6N6rL3Q9l7j10
-984fq0JJM5K0J3J6l6mP3m1l5M9J1N4o9j07R5J30o1rk3l3q3M7k2J2L7J13L4r9l9M2j40J43
-949D9mr9K4KN5rO6N8r4j09K1K0l6J06M8j29M2Qk1LL5n4O0J22r8n1jj06O3K3L2l8P0r9m2Q
-913g5LO2M1j0qo0N8n8k9J8K6jJ6Jn0J38j00M9L5j3K5j40J05N4m2j3m3K7l4RL6m7K0R9Jj26
-877b6P0Jl7K5P1j24O4m2O8P1r7o8l1M7M2m8K0M0J9l0M0N6p8k2j8l2n5M8k6K5P6m9k6P8Lr0
-841c5P3M4r3l5j8J39O4j12o8N5k8k3nM2ol9M6l1R3J0k5k7l4J21n8p8Ol4J5Q6J8p9o7L1L4
-806a8Q4m2j01R7P7l6o9k1M6L3J5N6r4p0j3L4qO9n9nJ3OlM2k5j7N8Lp4O8O6o4K8k8m9k4K8
-769Cm5K04j27q4J13m0k1J46j07j13Q0Q4p8j2Om0O2k0J0n4K0O5n8M5L1n9M0l5m9M2m8j3pL7
-735b2P2l6o0mL6l2k2lN4j3j4K2k6M8n1L0J35Qr4r7K5pN1K0Qj11R5k2q0J38jq0N3M0J3m5o7
-698c9K1J3M6k6r2OmN7Q0l0m0M1q7ol1K5K2P6Q5lJ4pj58P4l7m1O0O9r2k0m0Mk6M1M5k6n4N3
-660b7N7n0J8k0%kN3M4o6n9k7O7R5L6q9Mq3M9K7o3j9N0o6J53n0q1P5Q6j28p6N1P3J4J63q0
-625A29j43J27o7m2L5Qm5j1K1N5n7j7P3k6q0J69r5p0mJ4m8M6NK1j5l3N2K7o9K5Kj2N4k5n2
-590d8M7JJ6LQp3oJ6Q6N9j18l0J4Jm3J1J3K6N7m6n2O5Ol7oJ1o3R5l0k0m4K1P3k8L9k7k2l7
-552f2kO7N0r4Kk1K8M8O0J9r0l1J4j7K3p3J22k3o8mJ3nj9M6J4JL4k1j3kk8RL4J6k4kN7j5l8
-513EN9J04j0O5q7j19m1n1L9L6o7R0j8j6M8k5m1Pj1K7K1kj2M3J8n9m4Q2N9k9q7k6N0n8J54
-478A04K2j65J04J7n2k5l0Q1k4l3N3pn1N9ok2l1nM2q0R2Q3k6j00o8j9KJ10J9q9N3o7J51m2
-444E0j01Q9j07P8o3N2N3r1N3Ro1Q8K8q1J9J6o2mJ0N0j9m1R%JJ15Jl7o8L7K5J13P6p6o4q5
-408A2K4k8m8J1j3jlK8J0M5o9L8J1k3j3kK1m4l5N5MN5M7n0q9M3M6J0j16J02q4Q8k0o9M3O2
-372D8j0J8J8p5K9K0p7O5q7P8l9k5kj6k4J12P8J5j31L3K8q7kmQ7l6m8Pk7N0M7L5K8j21m4m
-336f3O8k4n3Q2kj15M6J4Q5nr4M8Kk0K6J51nj26n0j3M8J4l8j2Lj8J08l2l7k2j5Q7l9p7K5K1
-300c2R6n0q1K7N0M7k0L3k0K8k4p9oJ29mj17p5ON9k3N5L6m7j3J4M6n2qm1j1O4K2O2o7n4K4
-264b6N7M3k0q6K9j2Mj4RJ0P8N4kj82J27m4%J07jj11nJ3Qj8j4J0L0p4LJ17J7j16K0J56L4q7
-228A14j08n4l4J46J7p3p4J0M4N6m9o1L8Q1j2q1M1j6L6O3k7m6p6L0J4J08J3m9m7p8NN9Jj2
-194b1NL8O8q7L3K0O3M4j94L8%n8M2j8O5K1j8q0l5J9M0J39j7k7r3q2J02mm9J0m3J35j0q0N2
-159A8L4o5J8J39M7j69j04J3J02L8j7k0k8J7j9j0K4J8m3J5M2J5N5L5j9n4Kp4LK2K6L5oo4m6
-124b0m1kqP5KLL2l7p0LP0l3q0J06R4LL2k5r8J39m4j30K1P9m3j02J06mn7m1J4J5N0J6lr8L2
-87d4l2J31N4j75N0K6N4n0n1M2J9n3j9J9J8m6R8pk6q4L3K2n8J3J4O3K6O1j30R9J47o0j74O0
-53D0pj7J0kk4j7j2o7J32K8n6P6J1n2n3k4k3oJ7nk6N7J05n8o0jKj3L4M9L7l7P1k9j16K4L2
-16B0l8p1N1J8P1K5j15j3N4j5q0N3Q7N2r3m7n6J55O0o4jk8p3J12j05L5mr6K7O9J09o7j36J34
17C0N0l7L6J4o1q9k3K5k2J25O1p4n7k8J1
32c9
##PAGE=	F1=23162.313663188080682
##FIRST=	24596.97802734375,	7686.668670654296875,	-1.1681385040283203125
##DATATABLE=	(F2++(Y..Y)), PROFILE
-2014f6K7l0MJLqK8k3J92J0j71RP3m7kk5K0L5J10o4q1Jj7L5k1K1L3k1J1k0j7M3k5j1M7r3O7
-1977B8n2N3O7J2r6J6l4J7J43Kj23j00N4R1j7k0KoK5L1n5j01N6l5K4QO6q2k6L9R5kOm1k6j07
-1941h8N5O9l6k3k0L7M5J0j04N3N2J42m1j95l3J2K9l5ON6K1Jk4J5J1M5Q0l6o7j06M9N1m7N9
-1907D3J0p6k0O7l5M%k5J8K7ml4m0N5j4o0P0Q7m7j00N8j0m2O0L1J11j23n2P1m2J2Q0q8k8M9
-1872A3M6o9J4qj3oRl3M1P4k0l9k6N9qNl8p1L9p6L7R9M2o6n0J5l3Q0J1O4j20L7P5o1q3j3M7
-1835b6L0o6nM5L3K6l9m1N2q9J0K3k2R5K3j06P0j7k2k1Q2K8l0p8N6Mo7O4j2KJ6L0o4l2N8K4
-1799C4n3l2J6n4O7J0L0M4o2OK3lo5MmN3m2O6Kn3L3M6o7M4nn3L2l5J2Pl9J74m3n4L1k2Pk8
-1761B7o2j2N5l6J5l7J02n7O2J7j10J7k3m1lN5QJ28q0l8J49N7r0nJ8r7rq4rL2L0J8J44p3j18
-1726e0l0N4R7j3r5l6M3P1j01J03J02oj07p3M6L8l8m5J50M0j22J6k7l2k0M4k7L3L7Pm3n3N9
-1693B2M5j7k1Rj3o2pR6O9n8j00j7L5j6J4J96nj95R7r5J30Mj64N1m5rN9J1j1P4m6p0N9N5n6
-1658A9n3K0R2Jj06M0Q4m7j23N0O2L9p6L0K9o4j8m7J6O8k7KJ4N5M2m2J7po2klK5m3m1P7p5
-1622e4J24Nq5oK1l2N1m4J0J5j3mK9KP6N8j31m1K1Nm9P1k6K5M1k4r1J1k5N2L2n3KL4K9ko7
-1585c3PP3n7p1Q1Mp9OJ5K2kl7J05K7o0L2L5l5j1k2J25pj65M6o3K8P2M9j24P5M1n3j08O3n
-1550b6n1J04m5J0jl0j5j1L7K8R4K0j16R5Q2j08o4P2j4m2mo7l6M0Q0L1q0MN4K5j7k9j7oK6
-1515B3n2Q2K1j3nj04J4j1PJ7N5q3M1k6O1l8o2MM2k2J6l5Q4Mn6k8j8L3M4j9O1J02o7L4Rj22
-1479gn1qJ8L0o4KN5M4Lo0k8M6Oj6%J2N6l7m9M0o2OM1pJ0J37o2j35O3Nl0MJ1PL4J5l8K6M7
-1440F4j66Q8N6J4M0J0q7m5L7N1J6o8N4o3J20p6j12j1M4M3L2k6K5m6k3j7P1o3k7O6Q4j9p4
-1407hK1P3K0l3q8q5M4K4R7l0l5n6K2Rm7O9ll2NM3k8K6p3jP3J7orJ0o6J7KQ5n6p3ML0L6P3
-1368G1q3q7N5j3N0O1m4p6N2J4N2L6J3j50NM9N0p2k1K9M6Pl2q4N6on7L2Mj2N5QL9j0r4oQ1
-1331A8m2k5M3J05p4j00R4Jo7K6j8Ql2K6Q0k4NL7m4j06J0R1N4n6n3Q6J4j13L7J13o6n8J8k2
-1297c4MM0K0K1l7nr4Q3O1n7k1N3J3l4J1qm8J2J9N2lm0P0l4o3kJ2J02m1K5N8J3j49q2L6L7
-1261a0j4J8N5j00O2L3n6J2q7J16m3j9j1qQ0r1J16m9p6M2R1m1p5O0K5J8p3j3jP5L2j10l0k1
-1227i3M6M0l7O1N1l0OK8r3k3R9Ro9QJ50P0j66r9M8O8L0m4J1Pj11J12p4q8P3j6k1k1Q3n4M0
-1192Ao2PN7Opl1m0K8k8N5o1L1K4L2j6K0n5O5J10q7K5P1q3j0n3N7j16J42m5RP2j22N6k4m8
-1157b0l3J33J2j76J27j7m4L9Nn6KJ16N2j27j3N3o6J4o2K4N8m7oQ1Rp1j4n6M8L2J78o9j41
-1124c5j7nJ9J5Kj1m0j3O1K9lN3M1k4n9N4M2k6o7m3Q6Ko0m1L0nJ6N4n5p6M1pL1R2j16P2J05
-1087A42j44M2n7O5po7J8J20q7l5J4n1rJ20Rl6J5K1n3l7k7j2K4J06o0p2P3K0k9n8Q2r3P8N
-1053B0Nn6o7M0M4n5NQ3K4K7Jj03K5jrJ7o5Q0j1K4J1M1q7k8qK0L6r5O0m0M5jM1M5l6j02J43
-1016G3l6r1K5K4j1J7M6Ro1k1KL9L0n9Nk1l1J4M3K1K4k4l0k6l6N2M3j2pJ05l9r9o2MK6K0N3
-979IN8po9m3O9rj7J2j0Q9o4p8J20J03p3j0k9l0j01N2j2LK9J11L2j05l0M4j25J20J7q1l8K9
-945c4N6mM9L3p4r1J5L2l7R9O3j23k3L7jJ7K1m5P0J55j04j17L4p5MK4N1m4O1q5k9k1%M6M3
-910CM3l5j2M5o9n4J6j3K0M3J1r0J22p4J09lm2M0j35J15L3n0j0l9K8j8RL2j9K3P4jj00L6j7
-875B1k5P0O2j34L6k6L1R6j02o5qKN0k9N6M0j7l2Q7M0q6m9j7n9j0K3jL5N5m7n4R3L5j07R1
-840E5M0j03l8k0J40N3j44o5P5jqn0P2j4pK9l1O9J6k3n4J6J26q6j15K3nk5J04np8K3K2j5R2
-805F8m1q8R6L9l0q5%N3K5RP7o1q6J2j2oO5n5k1J3L2qL4l0j8L6L7l9j2P0K6Rn8n4j2M5q3K10
-767A57j07q9J03l7k7J10r0o0P8O7o5k1M5j13Q1k1Qp5M7L4n7Q2K0q6M2ko9L8n7N5j3kO1m4
-733gl5m7Q2k7m2J2L8Qn9M2J3ok8K2J81j7j19q7N3j4L6Qj0n4P7l9n3J10qq3N5R8jp4p4L4L4
-696A9J2j3o8K0l0L5Q1k6n2K6n6K4o8M3QO7R5qQJ0j64Q7no0N5L8r6m0k7N5l7JO6nn8N0O1n3
-658eJ5k2j0OL5P9o4o0l6N4P6L3n5J1j07M2K4o0J0L7q3J17m4m7P7P3j27m0K4R0J9J69j02j35
-624fJ23n9m0PJ8k8k2K9Km8K8Q6k9j23J85p2p6k0J2k9L2OJ8l4ML3L5n7mkJ7K7n2k6J4nN5J5
-586A4J4m7l7L5P5L9j13k3J9nj0j7K4J8Rk1kN3M0l1l7l7m5O8j9l5JJ9O1j5O4m3m1k1K0OL3
-549A3o6L2j5M2k2O4N0q7nM6l6Lo2Q3k6o2M3J5n8k4O2J1OK2k1K9l1l3NN1L1l3l3P0j7p1P8
-512E4J44l5M3o9j16n3k8OL9m5R1j6j6K5kk6nj8MK9J7j1M9On6m5P2O5k8r0k7N8m5J29Qj40
-476c2P7L2m2k7kP7j3n7J5%l7L8J4ml1l4N0p7J15P0j4q0j10jRQ7M6r9M4o1Q9Lj00N1p5P7l5
-439c7N5L4j22R5j0n6J3M8o4N5M0n7n2K8N1Lm9k0k6P5Q4Qor2JM7J01O5o1o1r0J6k2o2J0L3
-403b5J1l8K7K4N2p8N3qj3j5k7J1Ko1M2L3O2K5p2n9N5L3K5j36J30p1L0J1o7L2J9k6L1P0l1
-368E1n5L3n9O2q5N1k2rj4J5j5N2R7M4j19j8N9r7k2PJ11or9j8J7K2N5L6N3j18p6K4J6qk8N6
-332glr0Q4k9N0j6n7O8j7o1J14J26oj25p2j1K7L0qJ2j3o3J18j4l6k7J2P6m4o6RL8O6p1o3K4
-296d5N6L7l8L2j9L9l2l3jJ06lj50k3k6J08m6L9J5k7J0l9O0n8rj9j1M5M4L4o3m1K7O7L3j3
-261E6r2J3qJ6l7J7O0N5L2K1j65O1k4lJ16L2j12l1k7J1Pj4jO6q6RR7K1j06K3J83K3j02j06
-227Em2j8J23L5p4j17K8N3L3n4k8Q5N1l6r4N2mj3O6j8n4l7J3K6J17j5n7j9l7k4O3j8m6J2N3
-192A0P7n7j8N4N0L0j71M9J7q1J7k9Q9J0l1p6%KL0J29j8%p8p8R3Rl4J0n6J00Qq0P3J8j09O9
-156B8J31K9j81p3J1N1N3K6k8m3Mlk2M4k4k2O1K0rL9K1J3j7Lj06J9pL0M2k0n9l1k9k0L1J7
-120b1L5m9O1j6q0K0L6K3n9N0R9KMl4q6J42k4j22J7R0n9j11J09k4o8J4J0j3O1J2oj01P5n7
-86g0J06N7j71Q3j2N0j4j12P7K5m1j8ML1p3J30K6n6q3pM5n6JK1P7%N5j26J37J24k9j82L0M
-52C3l6K7j2o0L0k4o4J30K5l3P5J3l9n3k7n4K4%%j5N0Q3o0o3KK7k1O0N4Oq5J07jj49M2K4l3
-15a7o1O7NP3Mj11j6K9k5o6P4Q5M7q5m5l5J37N9o2Pk4r2J19p4k7L2p8j8R5J15o1j53R7Q6k2
19E9P3N0j20j31oM4j3M6O3m6k5o4N
32f5
##PAGE=	F1=23137.997318032899784
##FIRST=	24596.97802734375,	7686.668670654296875,	-1.1298986673355102539
##DATATABLE=	(F2++(Y..Y)), PROFILE
-2014f4K5K4j2l3j0jL1k3K07L4j77n5J06k2j2k4pN3J04o0q7j0J3J8m4L7M7l4lj5j6K5Mk9L7
-1979B7p7N9o6J05M5J1j04O7l8n9J56J5r7q7L4J07j5l9k6J9N1M3o4j35N7l6lN5M6r3lK8J01
-1946H4RKm3k6q6M8P4m5j7m1N9J7k0n4J1L1J46j3j84m1M4M2k6l3O2L7j8l1J4OL8O7l2m7r6
-1911f2O0M3m0M2K8p1k5N7l2Ok2k3N9L2l7l7l3L8k8m1K3P7l3p1O1NnM3%Q6j24k1N5m5M2Q3
-1875I0j11l5M2P8n5k8k2J5LlpN5P4l5j4m7M0k8kl7m6N8n6J3N2O2o4n3J3k3P8M9O2j35kO1
-1839D2m7k3o6O9K7k8pm4O6O0k4n9K8r5L8Ll6R7L9q5O2J5l6l4R4J0l1p9N3K2o1L0l1K1nL4
-1803A9m4j0M9K2m3l1%rM8nL5M9p4lN2k6r0J9NO1p1R1pl6N5L3p6L1po6K9j9J8Ml1J61l7l4
-1765F2J4k1J1l0n7J8K6n5O8o1J01k7P1M7j39o9Ok5j2M4KJ02o9l6J51Q1r7n0K1o0l3k2Ll0
-1731f5N9o2J17l1o9OK7O6k4r5lL9N2j00J43J27k5j41p9P2K2n0KJ38K6j06ql9j6m5O0n4K6
-1698c0N6J5m2m4N8L2qNK8J7j28JO7N6m8l6p4J5M0K5K18l5j80J16o3M2Jj58N4m1j6P6J7l5
-1664AO2l6q4N7Q5l0m9m4R4mq3N6Q0n3j04N2%L2k7J6L9n2j2n7L6M8m0J4J2M5O0l7Pmp5k1k
-1627a8K8j8n0K1J4J24j3p6qJ6m0ROj2J9j2j3J1m7J22P2j45j5K9J1n6R6m2j1L1j5k4rn8N3
-1592b0lJ3QJ6J7K9m4J3Rq9l0R6j2o9K8n8L8K3k3P0J5n3L6L4n1J9k2J26k9j36O9l4nM4O0j11
-1556b6K9K6k7p5N2J0n9R2m2M2j0m6j0OLN2J19kj16J22P6j39n7N7l9pNq0k7K1P3M2p5%L9J4
-1520D3l1k6PkK0m9J08J1rmj07J5j4mM7L4p3L4m9N7lm9o3Q5j5J6l2J00pq7j5m1M5N8j5P6J00
-1483A61p8K4Jj15l9l2RL5n1J4N3M6lq0kM5l0J7K0j5L8l3l8J6m0J5N7m4J8J34l8j55Q4pl6
-1448d9lJ2L3K5j4k0M2L1j34R3J0J0L6J4p3l8L5M4J1k2K9q1J15o3j06k0L1O5K9JK0p0k4pN5
-1413A7l1m2P9Q6j8m6K9L1j2k1o9q6M0l3J04onp3K0pk2L9L3k8LO2o3Qm9l1P9L2l0J3J0o8M4
-1376a1M9N5o9q7j6RO6N0q6m4J8NK8P7n0r0P3L1M6J2jj09ON3K5m4K2M2J1k5m6m7K7m4LM1J7
-1339cp3R6rLj4l1L3N3n6m3N9Q8q7o4R8j8n1K5l8J9p2N6J01j4k9J2o1r2K9R8M3l0k1L6Nq5
-1303c7M4R4q0p5K8O%L0OJ7m3j7n2N9O9m9QP7Lm3J5l6p5NM6N6j4o0P7j5l6j7J5Q6n9L1N4J8
-1265A36j35q0L2K3j6J7L4q9P8O3o2k2m6J10n0j1k2k2R4j00J47n4j04K5J02k7o2O2K4Rp7l9
-1233f2JQ9N6j17l0%K6M1l1N6L9j3k1M9r4j6Q9J0q9L9Q1R6j14j04KJ07L6j00J7K4j23J02l0
-1200A6r4P2n1J4l0O3n5P1r2K9Q7J1l4l4l3oj4L9OPRL6j4jl6P6Q9j13J7Q1r0ro6O4m6R1m9
-1163A1M0Q4j34M0l1l5j3J13Kj49Q2K3n3J8j5p2M4J02J04j08r0N6n6L7o0K2Q1o3pQ8j0m1j6
-1130fo9L7M1J52n6j38k4K2J5Jj0k5k3J4O9PLM7L4k2o4N7N3l9p1j1Q0j1r4m9N6K4PO1j5j43
-1094i0J2j0J13R4j53J38Q1j75L2m6M6j8r2P5J06r2l0K3n3jJ12jl4J0m2l2J6m2OkJ02p0n6
-1061g3Q4K3l1m3Q7r7M9k6M0l0o3J9N0k6J1P1J3NM6j09l3RK3On9Q5pJ8pM4q7m1jN0K4r6M1
-1024c1l9N1J5L0PLj38J33mq0O0J0l0j0M3N1o3l8j0O1L5n6L9k0p1K5L5J9L3j7l8k6m0M5K6
-989A0j1k3J02n1o4j6j0J8K9O2P7k2j02o3N0K8Km5lJ07n6k9J17P6q4ol0k7q8K0oJ5K4Q1L6
-954A18j15j0M1r9Q3L9n4n4K3L3J4K3Kn2n6K6M0o1Q8P6j08o8P1JK1Lk5N7J84q8j79O3l7m9
-920d9QP1k9M4p3j6l5mOO0Q6m7J6K3p6o2L2n4K1O6J5p3M9k0J29m2n7N4j18J13K0n6j2k0J7
-885a3nJ8L0J6j1M6J4p2M2l7n4J18M7j29lrPR6r9l2%m5O0j1P3M4m4l0J12K3r4o4%o4K3j2K5
-848c4L3L0l5q2J04N8j06R0L7r7m2j2J07M3j65J1L1N6j6p9P5j2J3J2l5L8K4rq0P6J16j15j26
-815i1N1Ro0J00k2l6O0J5o1R2k5q8R9Ql1j01L5N7MLR9k8j01K6l3J4L5n0j0J8K3qK3k6j2JO2
-778E1%p7O6Q6Pp1n7k8O3r6J98p5q8P2k5k6O6o8NO4L4n0k7P9j24O1k8lp5P4J3m1R3J2j04Q
-742a1L8p4L5rM5j7k8L4m6J6n0N2k0m0K4LL6o2M4L0m3KJ1J88m1j16p3O3j1J5J0m2K2M3o5n
-706d2P2j2o7N1J14j4q2q4L9N4j0Mk0J2o8K2P0k1n7J4j8K5o3N3NM3Q0j6K6K6j69R8J9o6L5
-671E3Or7k8K9L6m0n2P8J1m9N2N7n7J8k2j9J8RJ07n3n1m4L0N0K7j8J9j27L4Jm4N7J6q8Q1l9
-635c9j6N7N9j05Ml2J15L2J52j23r9J12n1m2j9K5j0j9L3n1m7O8J00l3j45J93n4p6m6K8lpm
-602d3K5k7K5NL9l4l1JK1Ok1L2l1n0N8J6K4qk6J7L7J6r2j0QK5Kk5J8J0j8J0K3L7O8l0n2q5
-564f0k3L5J6l9K2KM0OQ3n0m5NNn3K7m5P3j1N2q0N4P2o5K5N1n2rm9L8j4n2Q5J2r4l5O3RJ2
-526A1J7j7M7k9n1mO7M1l8o7P0j2q8P7J72n5K4n1j03o1QRLk5Q9j5k2MK3qj1k5k8L8L2kN4j0
-488F4n7l5N3O7k7q7j2N2l2J00rj08N3M1l9l3L4P1mo2k7L1m0QK9Mk3n6O6p6J19N5Kn3j19N
-452d5J1N4O3r5J7l2N6L2q9k6k4O2j2O8J2j35J07l1j0o3M0k5P7N8n8q3K5N0L6n1m8l4J28N1
-418H6lK6j01m5P3R1M2n1n7q0J3j8n0kO7K6n8J3L2N7p7N0k4nj9m4J5L9m6k8P7O8lq7qL2K1
-381B2M3j46J43m6k5L8n9L0l0n5N3J06J4r3K0m5N1q5J7L3j4j6L3ok5J14O8j01m1P2j00l0M
-348e6J25K0j10oM2m0M6L9P5q1p0Pm7JJ7J5j6j1Q2n1%l6mP3l4o7J49J00lj28r2OJ4K7K1L5
-312D2l1o7Q9Kk7k5L2O2m6n2J1L0L2r1k2J6M9K0m6M0k1L5l6L4nO4mj53MkJ23q0K0j1J7K5r7
-275f9Q1q1Okj2N3N3j3n1k5K7N9J9%p8j5JL0n3J8J07M0LK8j21k6lj2J23O2r6n1o8K1K4Kl0
-238d9J05p7k4P3L3p2K8J89Oj22j00k6lQ7O0o5q9j1M1J3m7KJ19K4n2j03O2K1k1L2kq4J0j8
-204f0L8J17m4n8J2Ql6L9k8p4K9N7P4l2m6P0L2J0j34O3L8r6kn5J04Mn1j4j1k1J6J15j6K0n7
-169A1o0Q0J9j9On8M3K6o1Q9Nj07O9J15J3j82l1%kO4O3k9o4kJ7l1M0n2L8O5rk9K2J5M8J7J3
-132A42j36J9l9N5M2k4n4k8j8l5P5NM7r3M9jr1N8J0P1m3MQ5Ok0m2q8J36%j07J5R4p0j11J08
-97B1k5n3J6jk5N9Qkn9Q0o1N3M5j18R2m4K6K7j10N2L7k7k3oL5q0J30N3p3p5k6N8n0j4J9R4
-61C3j2L6j10J41Q2Nj61jRo3M5J1p1M2k3o1J33J9k9O9Qk0m5l3p6N6k5M%M8M9n7o8J4M3k7Q2
-24D7M9l2j17J57Pj69N3J7k9l8O2oP8j2j13j6Lk9oL6P7M5n9m5kJ09M2n6J9k3r2J11m7o7O0
10A4m9o9J13J10n3j29K5J09%J03Q8j61j68NO3j1j2N7l0J0q0j3
32g8
##PAGE=	F1=23113.680972877718887
##FIRST=	24596.97802734375,	7686.668670654296875,	-1.278044581413269043
##DATATABLE=	(F2++(Y..Y)), PROFILE
-2014g2M6N0l7n9L0J1k4LJ72O6j42j08R1J4rl0l7P0Q0n3r0oM4ko3P8N2m7l7rj1jM0l9J2n5
-1978g2N1n4J18L5Mj13J13j5j43J49M3o8o9PJ17j2n8l6N9M8N2o1j52K4l4l2J37jj08K2K0J02
-1946G3J9j2l4k7o1N2O4n2lo4Q1%n3j5l0QJ42K0j58l0O7L4k7o5P8M2l1l5J5kL0M4l7j9n9N1
-1910FK8m0L2M1o1l2M7j5Jm7J5P7J7o3k9k1J8l8j9j9P8l5l4N4N0j1K1k0N4j09M4Rn7O8Q0j16
-1874b6k6j2J18k6n5k8JJ6rK3N8P4l6Po7J4l6rl9LP0n2MkP5p6n4P7l1N0P2M6j14j2jj7K4o8
-1836f4M3J4J3Lq9P6Q4k3q5jo3L8%l3O9M3p0O7M0m3n1R0Qk4p0K4M2l3j2o0L8k3L4j6OL8K2
-1799C2k4k9j6K3K6j2M2M8q1j8O9m0q9K3%P3r1J09j8j9P0J1p5K3k2o8K7OL4rk1J34k6k8j0
-1764E4qL1k4n4L4Op6J13p6R0JO7O9j40j17JRm1M4qN4n2j6J29J07r9r9M0l2n7M4J1o6O5p5
-1729g1N6qj3L8j0K7l8l4L2rK7q0J49J44m4j73p9J06Jo3M8J26Qq5k1l7Nq3O2n9RP9K5m4l9
-1694d8N0OjL5M4M4j30m5L9M1qJ4j24mQ4K6K25n1j50J15k6j5j1j53M5m6j8R8K3o9M8j7r4M9
-1660b4R9Nm2q1Q3po9N7P5m8p4M1n7K3J4JM5l3Lm7L8K6m6L0KK7P3k2jMr0m8rL7J8k0j3M1R8
-1621A09l5n3NJ6k2n8M7k7J0pj7K1k2N8P8j35PK1K4m3R9n8l7J6j7N0l0n5K5k0Q3Kk0NO4j4
-1585G0J1n6j12L6P0j9n8M1o6K6K8j3K9J0m2K6L4o1N5k7J12m8n5M2Pl2MO0j00J0K4k1l5M3
-1551gPn1N7l5O6j6m7RJ7l9P5J30k4j17J29P3j45m3L0o6M1J3q7j6%O2M9p5nJ3J9k8m7L4PJ9
-1515Bk6J04Qlnj14J9j8MN1J0n1J3n9L7K9k0n5N8mJ2l5J16j9j06qn3N6O8j8Q0R0p5K0qj10
-1479a0j6k7k1M3m1%N5M4j0q5M3K1n9O2Jl5K3k1j2k6pM5N1r4M2J24j8j62R5k3m7LMN6J7m4
-1443b9J0N9jq6Q7k0J6J7Nn5l6K9L6J6K7Mr8R4m3p2rj3O8K0K2K4p7k2NK4J6m6P3Q1k4k2L4
-1406A14nm1j0l6q1L2k1M0J8J8p9J3k3NK5O0l8RP9r6k3j4j6N0N7o0K3J0o2O5J03K1q8p7rk4
-1370f1M8K2o1J5n9M4J2Q3n6m4L1K4N8qk8o2kN6qj2P6N3k8n3n1j0J6o6N7K6K0j16J17k1k2
-1335a0j7J4P8L1q5m1N4O5q2n1R5k7l3L4n7K1o8N0J10%n1j4p1l3J5Q4L7%Nj5pl7M0N7q3p1
-1299f3K1L0nJ8rJ1k7l2j6L4P6m2L1R4mo2J4n4q1j6O8N5j3q3R1J1j5m0K0O6p6L5M8K2j11p2
-1263g6J3K0j3J5On3R1Q3o2o5j5J02m6Jl7k3R4r3J58o0j30K2R7mm0N5J2j6p4l5K1P1O9j06
-1229a8K2l3rL9k3M0K6K4n0O4p1j6M3J2r5P6%J17m1r1o6J27L6j31K9L7j19Q2Pr4O5l0M1m8
-1195d8%l9P2o1L1J00Po1k5Jpm1NN9Jj9L7j1l0MP5O0j22JP8p8j9p2O5L3M2o3P6R3j32J2l2
-1158hk2kR3nj10N4O4q3k5j7K1k3P4J52p8j66O7m6N1n2L3R5p6j1R7l2k3Kp4J7N4R7m1j18j6
-1123e7L3Nk2j2jn0M6P1k1J3L3K3j5m6M4N8m1o1NP4j8j32K0K0L9oP0K8j46p2J7J48R5j43J45
-1088A44M8j81Rk0K4l2o9J21P1r8l3L7n2KR5rk7lq8j9O9m7J8l1R1n9k2N1K6k6j4R1r0pm6O9
-1052gQn1pM6RJ4M4Pk2R2j12q5K2N3%n8R1mJ0l6M7p3n2PP4K1j01K8k7L2N7km1L7r2P1L7r5
-1014e8Q4J2m7m8L7Q8n7n2k4P5M8n8Q2k9r5M1J5J0O2nn2k4l8K1J2j3J5O9q1rmj9J2N5N3O6
-978A44l0j18o1J8O1K0q9K7Q7l6OJ06N0r3Kk7k3p2j6oL6L0K5N0j25J5L4o3L6N8k4m2j0MM4
-943A8rj9l4j5M0M6p7N2P9q9l2N9j5J7j4JK1K00m8k15P3mo9m0Q9KL3o5oj6j8m8P3J05n0K7
-907E2kp5l2N2m3k8O3J5l7j1J7J06p6m8O5r3R7J7n8k3J4j0J2L1K9L8n2J9L8m5P1m7j16J58
-873I8L0j12m1PMO2q8K3rm0L5kP3N4o1k7J16Pj01q0L6j1Rk6L1J7Lj8m5N3O4r3P8L9p7n7PO1
-835A9K6j07N2m2J11k5q8N2kK3kl4j1L2J7p2J11R3j41o9L1J0n0N7k8PO7J2j03Q8%r6J01jk7
-800A1p7J8N7j3j2J20jj19M4k6J7Km4QJ0PMJ4qql8P6L0q8M5R2J7o2o0n8P1q5J64l5p6L0pk2
-762bK2m1O4M9rl6l0J01j07M1m0j4m0O2K9k8P7K4r4q7P3o2L3J2M1j5l3lm5N7l9%j3j0L3l9
-726f9N6n5M0L9n4LJ7J67n6r4o8P3onK6o5O7J9r5M9L6j5m2L7R7j9p0q2J8P0j9K5K6mj04K4
-690c3M4j4m7MjJ4m5P1J1K5N0k6N8M0j83J13K9p0J4pr2mM3K1l8m9K9K0k5N0N1o3K8j9k9K7
-654cj8J28l2l4n1lK0K2J3K2j34K7l8L0O7j1q7N7l3JK5M6o2M2n2R3M8J17j43m1R0m2m5m0K6
-619EJ1mL3r0k1N9J13m0j59K06m0o8p0N4J7n4k8L5J4J7k4M1pl8oPmO0M8l0n7k1mL6L4qrj2
-581dJn4kj0N8Qj4lQj0J7K8K4Q7l9o2r1k5J0N7k3J0k0J4L2Q7m6m1K5j8q9L6l7R4rO1j01J0
-543c1Q1k6L9M4n8j2l6K%l8J09Pj09m0N8KK0K2j8L9j2o8pP2M4l6q6N1%o7L9J83o5J3m0q9o6
-506g9N4L4k8l4Q1j2k9qM7Rj0l7o4M5M2J5N4k8n5k2K8O7k5q1J0L7j8P2k5p5L5M5m1m6P3O6
-470I7Ln4o2P2n6k1L6%j4o0Q0p5J17L2K4k2j18J4OK2O5q5j4oN7M4r2q3J9L8PQ1jj24P7m6M7
-433El1l8K9O1N9o2q0qM6P3m8o6pJ22L3k6M9r2q9R0Q8J9n7n7n2J5j4k5j8Q4L5o8ML3N5o2L7
-396C7m0%j9m9L4M3k0q2R9P0l3j00M2jL0N2j48J41j4p5O1m9L6n8l1M6Q8M7r1pl0K2n8j9R3
-361A7l4j6L2Np6J02Q1q5k6O4r7j9oJ16L6r7K4N2q1OL9R3l1o5qp8j5N8Nl4L2P0o8l2l5K9P8
-324C6m7o1J38P5Qj31j02K7L0pM2N1m6n1N0J4j6j9M4M9m9l9K1J3Lj11L2OL5nk6M3l0J9j6Q8
-288F8j9J9rj22lL7J31j13nl1O1L1j13R2q5Loj0P9M5o3k2k1J7L9MK0n2m4J1N1l7MJ26K8k0
-252I1J2o4j00Qk9J26Q9o4o5j07O2JK9o0J32o3n7M2N1l3L4J72j2j37r2oPL8Q7m3n4m6J3%q
-217d6PJ33%n7j03O2M2nLOj21O1m8L2J08o5m8M5M2m3Nk8q7N7M8O3k0o0P1J1j1r1P8O1j00j2
-181a0n7P2%n5O3m6n4J6R5j1L0m2l1P0K1pln3k1M2l1J04Np2K1R3Oj80J7j6k2M7Q6k5r0ML6
-144Bl2Rn7J00M5l4m2J6J7O7M2K6j54%n8R7K5j6l9m2j8l8J07K4M8r7j7J0q6Q8KQ8l0k3O0J1
-108A01k8m1j07J16K7q8J3Q9p4r5R4jk8j9k3j2M1PjoP9n8nK1l5P9o6j4P2n4pM1j8l6pL1o2
-71g4R2P3p7o1pM8m4pqJ02mK4p8Q7L1L6j17k9Nq9O0M7m7K0k1o0J46Ql5O0jNk9m5p0O8m8QJ4
-32a7M6J2m4q0L3M5k7R6L3o7j10J87nj72N5J4k8qM2pQ1k5j11J9j9j0Rk4O0M2j8m3K5Q7J1m9
3C3L1k4q2R4k3q1Q1k8q7R7R3m2j00l6J08K6J21J25j78j98J1P3rm8M3k5L8p7l1
32i5
##PAGE=	F1=23089.364627722537989
##FIRST=	24596.97802734375,	7686.668670654296875,	-1.3531631231307983398
##DATATABLE=	(F2++(Y..Y)), PROFILE
-2014g6P6N5o4p4P0K1n4L1R6R2r1j14K6N7Kl6o7P5M2m3q5J2O8k1m5R0N2o4p3%Pm0P0k6k4J
-1978e4J6pP8M1j2j18J42J4j32M7P5m0n0j5J18qo6k7Q0K7N0m5j40l9j5L8J20n0r0NQJ03L1
-1945H5l3j9k6l8N4M8m8J5q6J04J1p1k5o3j0J30M6j25pQ2J6l9o7Q2L7l8l6J9j4K6L9n6Kk0
-1911b5L9Mm9L1M6n0l9M1Pno9O9P7j3p3j1j0Pm8OLM1m9lK8R0k3j1k0K2l6O7m4p5Q4P4r7Kn2
-1872f4J20mn7j7o3K2mM3N3P8k3J2p6j3k1nl8L2P6o4%l0P5r4PQ3m8L2Q0K2p5Ko1J0L9p4K7
-1835a8j0O6Nj03N8J02j7j11k3j1K4ll2M2M1o7P7O0m1o9P1J8qn5k2O1Km8q6M8k9K7K3QK6J8
-1799B4Mk8l8M4NoM6L9q0m0P9m8n1Kj1Q4p8R2k7pP7j2p6K7l8o2K5L1N1k2j1J05j7l6l8J9N5
-1762H3rn0L1rq7J44p8O7K5N1P9j23j31j6L8o3M4j3rk6J2Q6J26r5j42P8k4p5R6K4o3M1j6%
-1728dk8K7N5m5ro2N4K9l9Km8J32J46o6j99NP0j6p3Q9J07j0o4j6j5J3p9Nm3j0J01K8n0l3L6
-1693a0j9J0N0M9O3j05r3J5L3N2L9j56k9J02K7K11m9j17J06J3m1k4j48L1o8j9J24K1r1K8O
-1662A1p3K9Q0M5l1r8P0qo9M5O8l5l9K3q3OL5JL9j4K2l6L8Mm5M4qLP6lLJ4j07p0j2K7O2J2
-1624B6j1J8O7o1k6K7J8Mr2N3l3j6%j8M3K3m1Q2r0J9j3M5k6R4o6o1Kk6J14m4m0J2J6Q1j6o0
-1588DOR2J8Oj17q8N9L5j9m5M1l7J1J6oj8J0k2jM0m8P2l3Q2n3QK0N5n4l5M7r0L6L6l5nK7j7
-1550bl0K6l2P1j9l5L3K9q6R3J34m7j21J18P6j30k7Kq8Q6J9q1j2j6M9N2q2pj2M7j2p3M1J5
-1516b1K9kP7J8Mj8j20K5l1L0L2pk0k0l5j2N5J1k2K8kjl1J21l5j03rk8M0O7l0P7P7o3K2j3
-1480I0j03Nj9k0L9l4k4M3L4j6o3P4rp8J05l2m8J1nJ9l7JN4L1r2M4J11mj57R7l9n5K9k6Q7
-1445A3Nq2M8P2l8l6P9m4K8Mj9m3l9K2L1L2O3j5r6N2k0l5Kn0N8J5J6M2o5k0J4mN8m9N9P3l1
-1408A00oL6l0o4KKp6J9Rj6L2K9p6Nl0J6K6O9n4K6R0j16n3J1JK4P5p7K4J0m9Q6J39rj03o6
-1372Flk9Nj3RL6o8L0pP4m6j4lJQ7k3o2j4k8O8j5j1J18O2o1p3n1L0K3o5N5K9J2j30J09k8l7
-1335b7jK8J09Qj10l2M3M5n8n5P9k9j4M3o6J3m5L5J06J3o0l1m5j0%O6L3L0K2n6k0QL4Qp9m1
-1299e6RL5qJ1k5J4Lm6MJ3P7l6M1J01qp9Pn9o3%M4L8nr3J04M3%p6K0M5q6L6L6K6q1m9k0K8
-1261e5j5J1k0J8R0Q4o3r6j7J00l1Jm4qQ6q1J56o6j45L7O4K3j3M6j1m9n9l1N3M9P0r5P1n6
-1227Dm9L3j0K2LP2p2O3l5k4k0J8q2J06l2R3K4o8j02J03K8j23L7L8r9N1L5q3M7J5L8n4o4j1
-1193i8M5k8N0J08kp4qJ2Ko7k3R0J2n0L1qn8N0N5L4j06k1P8n4m4j4NJ04J3r7J14R6j18j7l3
-1158b1rOP3j2p3N3Q8j03r3J7O8p1M3J85m8j67M6n6N3l7M2J05q3j4J02m8k0K8o2KN2L3l4q3
-1124c8NK6om5K4K1n4RP4n2L0J3J3Lj4NO1k9m3OO8j9j63J04k0L2j6P3O9j23p9qJ29J08j26
-1089C8J18J5j68j4J4%m3KJ22L7j01m9N3m5%P4j7k1j2m9m6P9m2K3n6Q4j0k2lK7j7K1R2p9o5
-1054f0k5O1N2l6k9K6M5J2NPm6J31j07j25M6O8qn6Q6jMp2N6m6o6J8Q0K4r9L2k7J1R7l9q0N7
-1018dm7N1P5j21P5K7n6o7PJ16m6n6k4O1O4o6J19l7j02O2qrJ06J1o6k5m5%mj4O6M2j16L4j4
-983a1j1J0Q0L7K2l3j03m8LO7L5o6J8L9oL0R2K6j04J2k0k1n1l9j5M6M2l8P3j13J6L0k6oO5
-948C2Ml1m6qP1m2%k3nM2N6p2mO7p0K8L8k8Qk7K3l0K06Ok09N1J8o7o0O8L5L4o1NMl3n4M1J01
-909F8n4K8k5n3J3O5m1n6M5J7j1qmN3r4J9L4o6O8K4n5l6N4n3L1M7K6M1p8oO0k0R9m8j67J71
-873H8J5q6p7K5K5Jp7Q3k4j7J5pO2P1o9k9J06qj01p9N6L2Lj8K8ok4mj6J5N3p0O2N1m9q6L4
-836b2L3j1j7M9r6J39k5r5L0J0K6qj3q8L9N0k4J08O1j60j7J2J0l5K4qRO7J2j23P5K6j02R7
-802C3Mro0j2N2ql7J24J8j35O6pLk2l8K1orK6J3J6j2o5P8M8o5L1N0L0m0n8o3L3n5J17Nn2r
-764FJ0j6j8oJ02L9n3k7k9J07q4L0m8k0j4M2O8k9N3N2p0j86P7l8L8OL9mk0l6m8Q4k2m9j5M0
-728c9M1m5L1m9K8M9m6k3L3J32o1o8n9Q6ok7M2n5P6Nj24R5Nj6k3J8O6j6m2n7l5Q0j9N2N6k4
-692F1j26L3J2qj7qj1jj6R0K1J6K5l4Q7M4j98J26K4p5jRq3oL9J8l4l4j6J9PL8M1o7L7j3l9
-655d0L2m1J38lqn8l7qJ7K5K1j03J6j0N9M1m1o9K6k8J4j3N3j9O2m6M3O3P2j56J9O1l0m9n0
-620d7J9L0J6L7j03J3RJ28m9j49J98k5n4q5P2L8r0o3M1N7km6M3K0k5k7j1J2J24N6l0o5n9o4
-586h1M4O4Rk5o3Rj5kj3O5J4Nl3J6ROK4J3J01n6p6n7l9kQ1pkm0j0N1P6l3l7M6l1p6L1l4P4
-547Fj3O9q7o2Q0K6L1L1n2rk0j8J3l0J14Jj06l2M8qK7L9k2OJ2p9%O1L7k7p5J5J8k6j0J72o7
-510F3J1l8q4k6O4O7l7p2O9ql7rO8K0pm8p5K9M9L5M4m8m0j5jO4k2p0L1K2nM6l5n0K8M0l9o7
-472h3J09O3Pl9r2J08o5m4L8j2j1l7P3o5J14%N0J1j12J8kmN5p4m1J4O5N2j02p9J5QK0R1jr9
-436e1K0n2J00qm0K6N0M6o7o1m6L4J10l4q3QJ06L4m6N0o8p9M7R2Po8p4nJ5qj1l4J03L1p3O
-400b3K8M5l3K0n9Mj2m6M3L4Ko9O7O6o3j07Q5l8P3M0j32J10J7j10Q0m4M8m7%L4L4O1o9k9j4
-365dk3jj7R6n6j7K0J9l5J5O9p7K7L6r1noQ8L9p3N5N9r8m5L2J04J9n8k0q6l3Q1K8l9K2M9q1
-328gm1mK4R1n4p8J16N2K1j22o1J4N1m1M2O1n8k9K4J5j1j0M9L7n0k9L4j1j0j13O9kJ8l3K5
-293b1K9l9j0M4R7l9j4j5q4k2P5J29j35k8m3Q7L2j01J07p3k1j9mJ04K8r9J4k7kJ6lM2k9o6
-259i0K0P8j6KJ14J3l0k8jj19Jk3P9J07k3p6j05Q4m4N2p6J40n1n1J7N1j3L7J40k5j35q0RJ0
-225c2k1J10rk5o7k7K7K7j8J35j7n1r7N1N2QlOj35J01n5j4R1n7j7N2N5m5k6k6o5O1M1N1k1
-190D0o8N9nk7m9Q9Q2r2k2m3J8nJ1Q1q5q2M2N9lK7l9%O0J8nj5m0q0O6j1J21J7m0l9P4Pj79
-153e8O3l0kOQ0j5j11K6M4k5m4k5J26J8m8m1K5J8N9N4M0j54k9j4R6qjj2o0l8k0J17M9N0r2
-118D4q7J6m0P8J2P4k0m1L7J7k2k8j18O8N2o6LQ0o8p2P9L4k1m8m7J2K0Mj2N0P1m8m1KK5N7
-82E6p5o4J15Ml8K9j9n4NJ5l2L8Q3o7m6K9L1l4Ql6R2J3L5o1Rj8N8o0n9jl5J8O2j7jk6n1J52
-44E8jm1M6j2L5qo1m5O5o5J4K2M0k1k3q2L6M2k1J02J3r7n5J74k0j65M8Rk4K0J6KQ3l7q8O3
-8B2l3j5J9n2PL5K6l4L8P1k2m7M0k7o6P1mp1R6j7r4P7P1k3p3q5Q4N0J28J57j74k12J2P1Jo8
27d1K0k6N9o6m4
32i8
##PAGE=	F1=23065.048282567357091
##FIRST=	24596.97802734375,	7686.668670654296875,	-1.5266031026840209961
##DATATABLE=	(F2++(Y..Y)), PROFILE
-2014h6J02N0q8o3Q8L3n6M2J6J00l8j07m1J11Pm0q8O0Kk8n0J6P5k7jO0M7q4r4K0K8m1M5Km1
-1979f9L8JJ6L3O0l4r3J26L1r8n0J02k0l1k9J16pn8j8Q0jL6j9j09j08L2Q4R6q3n5l3j0R8N0
-1945G4n9pk2j8M8L0l2M0j05J21M3q1o7n9J0N6O0r0K1R5rn6l7O7J9l6l5K6l1L7O2p2oRK0k2
-1909fn2L6L1l8m5L9L0j4p4J19O3n1o3J3qJ3n5K6K8On5MpJ19k6m9oJ0M2O5q7r8R0O7o2K4l1
-1872bQ3kn2k5n6k3J9K6L4R0O%p6l7RJ5l5K6P5p9Jl7P3r3M2P1o7K8P7ml4K7p7PK9q2K6l9J24
-1833F8pj21L5J17kj31k0K2J6j3k6K4L2p3Q8O8k9p4L4K6J5l7o5P1L2p2n8RqJ1N7JJ1QL5k3
-1797B1o9O1j3NN0K5p4o2P8m6lk4j4Q0o5P7l4nP6j8r9M8m3n2K6L8O2k7KR3j2n3q3O0P0J4m0
-1760E0Pk1q3J62p1L9M7K1P3q9j26l2O2p5L7j0o4L3PL1J28q3r9O1m6j9O7L8l8QK9j6n7N8O4
-1725I3p2l2q0J09J6n4j6j2J08J26r0j66O1K1k3m1P7Q5k6m8ORJ3p0n5j9j2J08K0n7k4J7lJ9
-1691a2K4L7P1o5j24KL6R6N2j71m6R0K5J77l6p9R5M8m2l6j40K4j00oJ26J0p9kK3m0K8K0Q3
-1658H9j8j06O4pp5K2N1j2oOm0lnK2J5kL3k9L8pm3N0j8j6O9J8J9K0j23o1K2j3O4L7j2oM0q3
-1620flM6K2K4r2M5l3n6J0k1N4O2j07P8l9K4n3O7j0R0o6q3jj8J27m2k3J1L9O8m3r4K7J02N0
-1585A56Kj68l6N0%j5k8L1j1JQkn5P%l2M5nN6l6M0l8M2QR2o8o2K8q0Q2M3m2J9J9o9lJ8l5M5
-1546Gj8j4N3M3j22J03J33p4j27R8Q4j09pk2j04J21K1o4rl4M1M8r1QmO1nn2JJ7M3OM2M4%m0
-1510G8j18L4n4O4JnQm6J6m3L0L0RK4j3k0j8J08n2q2j7mL0N5m4P1O2m6K6j1r1J7j2j7L8j9
-1474a1l3KK1k0k2Q4l9n4J23o4n3J%M4j0j6L6Mk8QJ00Nj46R0m9l2L4l7R9pr5N2Q0o7J2O7p0
-1437IL8Mn0m1m0J4L5N9P2k9p4OlnJ1o9M2L3m0O9m0j5J6j7Q1n1M3N7l1NK8m3p5J3L7p0KK8
-1399Il4L6L2p1Nk6OL7P0p1L8Q9j18m9NJ4oP8p7K2J0l0J06J47l3j06m7jl5k1k7N6L9o4J8k7
-1363b6N0j7Nl8JJ05m0r1L3p6J06K0n1J18O9q5q0l8O4L3q0M8M6lj37R5k8m4L6K8J02k1j21
-1330a7k1L4L7k7l7K8l0OL9n9mj3K0R2J8o0l7oj6lN2L2N3K8q4k7M2K2m1o8mJ3J7j3Rk9K8K4
-1292bn1LnP8k4L5R3oq9pn4k5L4J0jNm3O8O7J5j13J2K4p6L1J3K5m8j7m9M1j3j1rO1R8O7o8
-1254F9j04m9R7j1j0m0K5O7o4J50p0j53N2K0M6K1L4m4p0nn8P2L6N8r2J16o3q7K6J0J0l4J14
-1221F9p6L9Ql7q8L4mO2K4RN7l4q7L1J5o1K3K1p0J6N4o8K2N1K6m5o1l6PLP5J05oo4MMPq7m0
-1182i8J06L2p6K1ln1N2K1J8p1k1Q3m5o0L6j5J10Qj29J27R8r8m4k3LON2k1m4N7R8r8j00NN3
-1147a1q7L2J92k8j25K8p3L6j8L7J12p5k0J01n4k6N2l5j1L9k2l8l9K3Rj2m3O3J6m7l6O9q4
-1114g5N1pJ7L7Mn3O6j0k3pO4j4j31J22m3Pj7O9R5q8q1m4J22J24j21P7j2j44k7M4k1m4N0J18
-1080A05J8r8p6O7l0lN2k8j3j2J5o2M4l0K9o4P6L7m4m7J6oN3Q6o1j14L2K5Q4j8m2%P9nm0J6
-1044D1n9J54r9j04L9O6k3m7O6Kmj10Q7j6q8L6O9K2p7M3l9oJ21o8p7L2lN7J01j35L2N1n5m6
-1010c7m8J24l4m7pJ2Q5q2J43l5r6Q5k5l8J50K9p4l2o0j4j7j5J00L3j40N5l8J7PJ00K2n0l9
-977C4m9l6J5M4M5j7oj8K9M3Q4Lj17K5qk0l4l7k6K9N6r7J06o8k1K5J1j7M1K5k5p9K2O5o3M5
-941Ik1k2K9O8n1n3L7o3Q6K3k7jm1L6p4J99O3j75J0K2n4m0J2O6L7n0J7K1n1n5J2P9o1K8m7
-906c2NL5P2m1p7L1K5jMk7j6l5N6k0l7K5L8m7l9Q4r3L9O8J7K6q1j5N6NJ12m3j48J18Ln5r1
-870g9L1O5l6k8N5m2OJ3j8M9R1p7l3R2k1q3k2nO0PlL2k9n0KMqK9m2M4P3k0j22O2K7m4L0M7
-832E7j19J29j6r3J3J8K5lK6j00k6P4K6R8K5j76K4rJ7j8QK0j3O0J0j10N4M3r7Q6OJ4n9l1M3
-797FJ9n3R5K7j43Q5Rj6l3l0K7j8k8N0J9L4k2p3P6N1l7K9jL1j2m6l5n1k1P4L8j2k8Rj6m3K5
-760a4J23L3r2k3k6R6o6K8m5j8rK2J13m3K0R3l9j97j6JN2k2M0J4No0n6J00ko2m7Q8M8l9ql2
-724d0lO6l2o1N0R5o1m9k8R3j2n5N0l0O9%j39J24j8j9j3jL7j5kk7n4M2j5P9O7m4j24M0k1M
-688d7J6k0k3k8K0J05K9RJ5l8J02M0k08J27J2q0pM3p7k1K6K4k9rk4%K4J9L1o6L7mm0K1n1J29
-652E7L2K1o0o2l6J6J3J9l5PL9M3Ro4m4j7j8K8j1N3lO5m1%P1K8j55O2K8j4m7m1j0N5K5M9r5
-615c3K5l8J41n2j06J47ol7r0P8N8j05n6J0O9k1n8M3M4mm8j1L9J50O0l4o3p4j08K4O8K1k6
-582Gq7M4j1JlN6J5J6o1L0K6j0J2lJ11o8r9%l9j3Q0Prn4j4M8N5j6l7P2j7p5K5l5M1k2P8n6
-544en5J0O5kJ4l6%nj7K4l5J06nr2j2L4j7L5N9j4m9L1q3J6L6J9rm2k6M3Nk1J36p1Rm2o9L1
-506c4L8R8l0j17N4nm8%Q2K4kn9n8QM6N3J6o5oj8l6O0j6m6L8PQK3l3l4K2L3k9n4R5O1Rk0j19
-467e4J31o2n6L7k1k3MM8m4J07l4P1M7j03J3ok3L5o1m7K0O4N8j16m5mk1J9R9Ro0n7j6J09M
-432B2j9J2M6K7o7m1p9K2J39j2j02J0R3M1m9L1l4n8j5R9J1o4r5K7Rjlk1R2J3o8J4J9K7NQq0
-395d1P%m6L5K5J9m3L6N8q7j7L7p8J34K1j09N0M4j21R4m6N8j4NK7qN8m2m2Kp3O1pQ0p3k1P
-358a0L9Ll4K1o8R6rq5NMN1L1l9P6O4r6r2J8J08O0n1k6r2l4Q9N8l6j0K6q9l0J6J8J09n5j03
-322f7P8K8L6r3j4MO1n6J9O5o3qJ5Kj3JM3L1m8k3M2l5mp0N4nNo1P6K0m4l2R4P9o0k7j5n6m0
-283h1J01J13j38m1l6P6L3q6J30n9n0l0RJ20Oj08L9l3k7kJ3M9j7p0J7J08pJ0Q9ok8q6O1j14
-249d5PQNR8J5p8p9Q4p9N5p2J29m0k1J7K9k2L7R8k4j09o4J2Qp4J22K3j0o6n0P7K0n6J33k3
-214F5l5q8L5N2J0JJ1j01R9m9p2O5o%L8M4m1m2k9m0O3M0M8k9p6M1j5l7j5R0J01p6l1l2l0j6
-178e7J09P4j22p3M8L4kJ7m7J8N1J1j3k4k3p3N7j6J35L3k3q8O2J5j79J02m3J4j0M6nj19N7
-145c4L7j2r9L2J07rl8k7L1RL5N8M8j37n0O9N6n2J2K2o5p8J6J08O9N7q1j40RNO6L2L8j8n4
-110B2K5K4oj8j06kP5m0j6P1n9n0P4O2k0o0k8j1J8j6k9R2O0k9m4MK3L5o9o3R9M8m8J3k2p6
-74f7K7p%j8R1n3l3O7J6k4K7n7O3K8O1n1p0n6P2kr4kN5pJ5Rj5l0l4J37mm2K6k1O7J7p9k1N8
-35D9o8J8K8K9n4Lo6J7L8pJ02qj20J1J47k3j51K2Ok2M5j6K9P4m7m0Q4n8k2M1m9l7LN6j4L1
0C1N9l6n6M0l3n0M5J0m2J01j5r2O2N2Nn4j26M2P3J19J79j52k07PN7K2p9ll2P0n4o0
32a17
##PAGE=	F1=23040.731937412176194
##FIRST=	24596.97802734375,	7686.668670654296875,	-1.5937550067901611328
##DATATABLE=	(F2++(Y..Y)), PROFILE
-2014i0J10M5j04k4P2M3m9M7l4P8Kr6p8J60%m3r2L2k8j1K1j2N8j7L3J0L7r8l3rL8j2j3K4k6
-1979e9M5LJ9qQ4m5n2P3K7n6j10J19j2j3l3J09pm3k0O9k0J1Oo2j17L3J13O6r7l3n1j6O8P3
-1945F4p2j4j8jL3J2kO0j11J28P8r6j06l6L0j0M6n2M6J04l5p3RM4ol1l1L6n1O9Q1p6k2J8l
-1910A2m1oK4k1j7l3M7J9l0j8J14M6r1k0J2rK8n2L4L9k2n1Lm5J32j8q3J4K1Q5N9j14j03Q0
-1876eN3k4L6rO8j4n0m5l2k7J8MnJ05L9k0p3n9M0M3l3MO7q9J3l0P3p4L7M6q0L4O8k9LN3o5
-1839D1qMr4M4m8J59l2j40QJ19J9j32J7J9Qj7j3J0J0o0P6O7j3n8%J0L2j2o8M4M6o9rm0J2J5
-1803e3O0mpj1O7pj07P0k3K0M9Ro3o9O5m8M6m4pO0n3O3l9j3P6J1j46O4j6m8K0K4O1k2K4J00
-1767A09j3n6j09O9O3L8k8k8k6p3J69n8RO8j4M9m6j01n0P4p1K8nm5N0k2j7J03o2oRq2M4J8
-1733a2N5pk0O0k8q7J00P2r1m4m9R0qn3k3K4P9Q8j13m0L1k3k1qM5O0l2l4L5K1J5n6r2j1KJ04
-1697B9Oo8rlM6J5k2PO7k1j26PL9J07O4j70o1O0K2J31j7l8Q1P2k7m3j24K8q9qQ3j2k9k7J4
-1662a6qL5m0J06mj07N9np1lJ4J8K2knlk6L5rLL0k4L8j0l9M6k6k3N7L6L9K1j35m2N3j6J7N1
-1624F6j6k1K3r4NN7K4L6q4N8l1j06K3mK6R4o8K4k2K8q3Q3LQ6n9r8QNQ9k2j0J2L6O3p3j18
-1588f0P4Q1Q0Kk05J4L7l0j2j3K6Oj3PJn3rRl8K1L4M1m3KqM8LJ08p2p1Rn3J03L7l6M7K2j28
-1550c2J5L1m3kj6J0O7N4j31J04J23j04j27P9R0r4J2l6r1J20J8l6rn0L4M1j00N1K2M4om0j8
-1517b0J2N2KQP7j4n9j02M3q9R9l2K0K2m0M8n0j4K6K8M2k5m4%P9o3n3k9NL0M1n7O4M8k8K6
-1481E3no8J9rj2L0Ql1n0Mj8J7P5n4mJ27p5n5oj4N3J6k4OoK3k7R2J6j31O8m7nL1l0R0j4p9
-1443c6K5Q2o8M3N0r7M4Qp2n1ppM7Q0M8l7m4j7nJ3J9p0M0N7p3L8j1j1J8j9Q2m8K8L9k4J6Q
-1406H8m8p2K7N6o4j9M0l3M1L0o3J0k0oM4P9p4J8P8j07k8lK2m1O5o0J6NmJ24J26m8r7k4jm1
-1370A6k5MM0L4n5J3l9J0K9J6p8M5Q4n6r7O3r7J31N2q2P6O8j02o8oP6L3j01L8P5k1j37P8k3
-1336fm2O6M6N9n9j15pL4M1jJk8k5PJ4l1l6K4OP3J0n8k5J5k6PM2L5O8K2r9k4O1Oq2k8NK8r
-1297c1k3J4j9N1K3n5lk5Q2lJ7O9%q5k5m0J0O2km8PKL6P6L6j34nJ1l5J8l4K1j8J1m9M1Jl9
-1259h5J7P6J13L9p9r6n2N1Ql1k0O2M0m0J50p5j67O5j8N3O2K2q4k9K7p0M5K6L7r5J53n3j16
-1226f4L1K2Np3J31o5LN4n3n7OM3j4R8m8M3Qo1l7JOJ2jm6OM8n8jP2Ok0m0n8J0K9N3Q3jl7R
-1186D5j3Lr3m2J03N0r3J3J7j8Jk3J7k4K0P5o4n4M0OQ4J7j20Q7J01p5o7JJ2pL2k8k7N2J01
-1151A29p6q9l1J0pJJ58k1p6K0o0KoJ7J14n5k2R0n2l4O5Mk2K0m9n7jL6j7rk2Q3Ol5n4M4o6
-1114f2K5j5L7O2Kj17Q2Lj4k2O1or1J26n3k5oN7R9n1p8q1J46J24j31L7l2j16j9N1k7k5N4J05
-1080A00J2q7j04P8j4jL2l8n%N5p6J4j2M3o5O1N9o1m8k2%P7P3m0j45Q2NR0Mm9k1J04l5q3L8
-1044B1o1J52r0n7L0N8m3l8L7Lj2q9R4%q3K9M4Pk8M7n4j8J25q5m2j4K6O2J19j33k2P2m3k2
-1010ho8J01k2l7Pl9J05j00J47k0q1J01l4o9J84M9p3m3q2k2k3nR7L5j45O3p3N8LJ12J5j27
-978Fn3L4l1K6J8N2K6k9p1N9N3Q2j7j24L9Kj7k0l0k8oO7j18J16k7n3J7L9nNL4k5r7P2L5o2
-942c1O6k1l4MQ1j9p2J1m3P9J3j1no0L7k8J22R8j25l6Nl2j5l3Q5L5l2L4L3o9n4j3M6p0M5m9
-906e8O2K4O7l9q5K1L9JKl4o4O4L0o4mk3M7l4k8R5q1nR4kkn2J0JK9J08l6j04N4ok3n6mJ09
-868E3j4l0On8L1J6l2M1J04q0l7Q0l2m5Qp4P1K0J4M1m6o6oJ6j8jrK5R2Rj49P9K6n5M0M1j09
-831d8Q2Lq0KJ7K5QO6q2l4K3O1Q6pj92N2l2L1jPM4l3M0Kq0M2M4q4P4mL2n9l8L3N0n4M8K7j41
-792g0R1J9l1l1j9K5kl2L4L1M2l5n8P1L9j8L2l7K1J3k2Kj28j3N1N1L7j7j4l0l4L0J31L3j22
-757D0k1k6P4n9L2k9j0k0RJ45n9k8J40jj91j05M9O3o3M2L9L0p4n4R9K2o1n2Q8N1k7m3j3m0
-723e3Q7j9q1M7O5o6m0J7R4k0q0M4JN2%j37J34k8k7j2qK1k8L9jm0rj8R2N8n7r6L6l0OM0j9
-686c6rk0j3J09L5%Pl4J08K9k01J08Mq5qP5p0l1LM0j9J9j9j7J9MK0m6J9Mk4mm1Q8O6M7n8o8
-648An7K3j8L3K3lP2K6j9p6k5o5PL0MN2%N4l4l2P2rj22O4nKl5qm1O3J4O7p3K7p8J50m6o8Q8
-609E8J6j9r1P6P5j03o6J0N1l6o0M2O1J7o1QN0J54N7m0m9p1j26jK9K2kn7M2k4J1MO2NJ4q0
-573b2M5L6l0Jk9J16o3j32P4k6l4O1J8po3jK8L3ll9J06J5r5J1l2Pl4Q6k2rnL3n2j6j8J3PR
-535c3L0n4R2j2p0J1J1j1L9P8J1r8K2q4L5J1lK2j0o4O9J6lJ08q5om0qL3RJ19j9j49L9mo5J4
-498d9Q7K5Jo7l7QM3N8k8p6L7k4o8N1onK0%K0Jk4k4J2L1oj8L8N7Q%j40J35m5o0L8j3m2L1J6
-459a5j3R3o4Q1Q0q8Jol1Om5k5QN0O4j31pj9ol3J05K7j6p9J3N9JJ4lM5On5k8j05J2J57J7j25
-421e5RQ4M2l3LKm8p1J05K3l6n7k8LMJ1J1N9j8n2K4PQL8Jr6J1J2m3KJ9K9qJ4M7j00Q0po6J28
-381E8J5q9k3N7p5P1n4O4L0kNk5N0k2m6K1j08R8KO2q8k8J0N6K8m9k9kR5o0q0J0J8K0J4nQ4
-344H3O6q2j17nJ03Q5m3k9r7nP1P9k6m4J0q9j0J4J7J29n2j12J7OM9m1J9JO1n8j6O5o0J1J8
-309A8k3k3J6K7L0l9k5M4n2J7l9L9lJq2J05K4m0l7R9N5p6k4om1m6R9R0j18l4l4M6M4q1J51
-274H2m0q7l1K6J26j9r2M5l1n1qM2L4j4n9OJ34qK3N8k4j7j50J18j07K2L3l3N8L6o7m1Q0r2
-240d8K3n5J10l2J0K5Nm5L3N7j0o0n5PPk8O2K4j4m3j9Q2qj00J30oj8q1K6M2LKK8o2Q2l7r1
-203e4PO0j0K1K0l1l4m3j1N7L9N3l5p3K4j5l8j0P7J16n4m0k6o1k1K02N7j49o6M8K6j0J5n4
-169a3QM9Nk9k3oj8L1m6J41M5j8j17N9K1j78J31n1J3kM%r0N7K9%q1J8P6l2oj6L2j5J4O0N2
-132A04j11l3J13J0r0J9N4n6q3K1Q9P4O9o5j57k2L6O2N2nl2o1L4L1Mj2q9n7R1j2l5O6n0m0
-98h1Q1P1k1m9j6l9L2n2J8O0M3ll4J1pK0m8k1L7O9m6Mk5q1L9k9L0n0R4m6k5R2%j2N2p9K8L2
-60D9R3m1j30n5P0L1q3lP9kn1K7k0k5k1J02Kl7Nl0R7M1r5lN1n7J7K8J8q0K3m4rL9J5R8k6j31
-22e8N4J27pj45j4Nk0O0m3O4N9n3QQ7q9k6O9l9n0l0N9J5QM4l0o4L1m0m0K0J9kR4k1p8N8L8
14G0L7l7j52LO7R9J78j13j81oL4M8q4j2m1P0m7m5
32a12
##PAGE=	F1=23016.415592256995296
##FIRST=	24596.97802734375,	7686.668670654296875,	-1.232203364372253418
##DATATABLE=	(F2++(Y..Y)), PROFILE
-2014f9P1N4r3jM1M8l9M5m2L9K3q7n4J64j9m4p8J6j6jL3j8J8LN0m9K7q6O4o4K3J3l9J6KM2
-1978gPJ8n1J14m1k3J4Jj3j25J27j0kl4J04rl0l5O0k7j7K4j7q5QJ28L1r1k7m9mK0R9o0n4r
-1942f5OJ3%L4P2j04J23J05j16j18k9N7j5k6j4O5J04n5p7M8K5k8l7k1M4p2J18P8p8k9K0l0
-1910bl3M5J5q4K0LM8k5o6N8R6K6j13L2j7j1M5m4L2M2l4m5lo1J09jp0KL6R2N3j20q4O7K1P
-1874C6L7J3O6l0m9p2kk7K5J1m7R2O7l7p2n9M8O6k8k2N4r1M3pO3o9J9J0q3M8N6m8K8P7m0j9
-1838E7k5j14Q1l2J57o4j39QO4M1q7M4j0Knl%k2k9M3N8%l0Jl2K2K0l3mL2k4K4o5KL7N6j3l4
-1800a6l4J02J5j36O6k5L4M6rn2m5M7o4Q4o1KM0m4N0m3k8R5O1j15rLn3J0MN1%N5J04k0l7q4
-1764fK0M0N4j8o5j6o8J66m3k0Q8m3Rlo7o5P2n3K0jj8O2m7l1L8k8O5l0q9O7l2P4J9l9Q1l2
-1728F1j20J43Q3j00n6k3O0l6l9k0N6N1M3j28P4kn6j3OPL9k4j9N9J8K6m1j03j5J7R7j0q1R
-1694c7j5Q4Nn6l4N3K0j01RL6J02P7j50o5QK0Q7NkO3P9nm3j02M5p1j8L6m1L5k9j8J0M5p7J06
-1658F1Pr9M6kn1Nn0L0M7OQok1K3j5LJ7j9L6ol7L5l1k0N4M5N4J4j36k7Q2j7l0N5j9k4J1q8
-1620e9ON1J8M2p8R4k9j35K6K9k8J03jQo0K9q6Q6J2P3m8j00J7K2M0J3lJ2J1O3r9j00J11L3
-1586G3R8Pk18N1K4n2qnL0J6l6J3Jj9k0jk6qM5L5n9J0lM3rJ03p0o1pmQ1K4k5P7L5j66J2M8
-1548B9n4m7nK1O8O3j09J01J04j37r4O4O8q9L0l8m4P4Rloo6K6L1r1J00K8K4j1k8j7nN4ok3
-1513B1J10m0o4o6M8r1Q3n7O1K1j6O1o3m3K8J9P1l1p0J9M4n7l3l8j0L6L4n0M2L9j1J6Kl6J5
-1478fj1pJ5M0k1r0j7nL0M7k5L2J22o7o8rk3M7L9k6k0L1J6o1R0K9j11L1l4J4L2k1O8j3o4J
-1442a5Q1m9O0K9j23N1Oq2n5N3rL1P9Om1j5j4j5J5K3n7M8O4m5m3QlK1k7P3m0J9K0oK8k3n1
-1405Bn3L3O4n9l8L9j8M2K9m9J2j6rM5R4n8l7O4r5lJ0K2p1M0l5JjK1J36Q8n1q1%om3j6K8J3
-1367D4K8m0J3m0l7P6K2j20J08M3p0q5Q4q2J24O1q5L2N3j25k9K2P3J6j18L1J05l7j26N8j7
-1336a8k9P0Q7Lj07p3J9K7L6J7L9n6j9j4k4J2k5LqN8j1o1J2J3k3J7K7M1P5Oj00j3O6j3j09
-1301g5M7k5L7k4m0K5jP7J2o9mk8P0K8j0K7J0o3m2k3K7R1jq5oM0NO5O4j29k7QJ4Np3NjK9m0
-1262h0L6J9m5RJ01J29Rr4q1l9j4K3n3K7P5J0qJ56q7j86Q4k4J7J05J2j22N5K7p5QJ3J5r9J80
-1228A03l3j29M0J8mo5R6m6l6J05p2K3j8K8r4J56n9JN4l9q1j0L8K0j1l9K5K0n9jO6j8J5k1
-1194b7p3K1N9K5L7J8qJ2k4j6q2k5Q1N4j00J6M1kn7l7J1QO7P1r0n2K9L5N8K6j04M3J08n5q6
-1159a8L3K3l4J4k9k2L8R7m6p8p3M1M3l2J04k6l2J6j9k4j1j0J00k3k2P0m2l9O6M3k8Kn0p1
-1125c9QN0n3LjQ8%k0m6J8l0j3jM2O1mj51R2Jj5l9O5kn8J24n2n4J3M2Q1k1o9j05J89J01j44
-1089F1Mm6p8pL3JnK5P8J2o5j22Q5jPJ3m1KK2P9r0k1J2O3o4K8O3o4l5k8k5R2N6j8j25P9MP3
-1051E7K5m9k9J15p5j03P5n3J09q4OK1N0n6l8MKj5K3M1mq1K4K2k9L7M4o6k1J09q5k5QqN5J30
-1015A36j17p0Q4k7Lo8P9j5l2J0p5J18j04J20Oo2J09m0r2J98O7o1n0j11k7j4K4M6M1j25O1
-984A2j09J04qJ17K1j33j1J2m2K6mN7N6m7j16Q5N8Q0k9j20N5Qj2j4k7k6l7P2p8O8Lo8QO0J2
-949C3k4L2l0p7R0Pn6O5k0l4j9Q8J5p6K5k5J1RJ4kq1K2M4P0Q2p1p5k9kRn4Q3K7j0N3L7p9m9
-911Cl3Mm5P3mM0qM9l2p0J1N0Jj5k4k4O4Qr3K5n2K9j1j7R3m8m4J03k7l6LM7o4L6R1k9n2kp
-872gLl1k5J40K0m5m0o2N7J4m9L4J08p7l2O5l8qJ9j27O3M3J8N2n0p1k4K0j2m2L3JR9L6j55
-837g0Q7J9n2K9L6p3OK7n3oQK9J5R4o6l9JP5P6l1j87M7n3M6J7J4N9l9J7k2m7M0M0p2O2k0M2
-800E6n8l0K1P2m7LJ9j19P7K1l8j5oJ5M2k1j7L7L9m8j6N4K0j1L4m7J1K7ML4j36o4M3L6Q5P
-764H4l5n8jJ6J29M0j45j8l0N1o4L9mLl5%J52o6r0J86L9j70q3J7N4q7K6O8M6q0n2R8M3o4n3
-729d4Q5M3no8mo3J03j0p9L1N0r1l3N9R2k8q5K3K9K1Lj11J22k8l5k1K0J0o7P9J5k2j9k5O6
-694A3L2n5n4L0Jk5N1Mkl5l2J06L8j3qk3J12J3j72P1J1r5j2R6n5l0k3O0mM3k3l0J0mQj3nO
-656hj1rl0L0Q5O7n0n3p0L4nN2J6j3Q5J2l4p7k0p5J5J5QN5NL2k8n3P0l3n3K2l8J8pK4k7K9
-618b0k3Q5m1K6r9J42l2m5L5L5mq6O6R1q1r3J5K8l7m5K7P2K7o2K9N2J45M6n2j8n6j39j9k9
-584f0J5M8k0J1k8K5PP9rjq1N4L3m5no3J10l8r1P8j1n5K2K8Ko4J5PK5ol8J39N1j24qk8k0m1
-546h7Q8NL3J5no6q8j4N1LM2K4p4Q0j9m3J9j2J3L3Q8N3j15k5o4K7OmM7jr1P9J7K4R7j05l6
-509ek4N5K0k1J25nj59K0kq1K6Q6K1Lp7j2J9M8N1p8o8O5k5m8oJ9K5j3J4K0k3j4j2%L9J3Km
-471fM3OJ7j26R7k0n5M0Km4K4j8K3P5q2O9J08o5j0%l9k3k7J1pK4O6j39K6k7K0m4N9M3K9o1
-435a1NJ0k3N2j3M1j4k8k7q2rJ40M2j40J1P2L4j2j0L2n8p2O6L6lm1o8NNL3M4J8n2k6K8%qN4
-397C1nj01K0J6j7k6k2L1K8J4L4o5J12k9o5J14K3p3q0M2k1M5o0O6P9j6l2j9N0j8m8M3j04Q5
-363C2J8M1r8m0L5O5K8n0m7O8O7j07p7NL6klK1Q1N9n6j08k7P7Q6l2k7j05O0K4Q1j2o9J1q4
-328d9OoK3J43n0r9m3K4K5J1L2NO0n7n4O1m7K6K2m9m1L2J0L3k6l6M1o1M7k1K5O%q5J05L9l9
-291A3l7Q1L2q3j5J0l4m3P6O6q0%o0L6N9q2J41j6j22j0L0J23m6o4M1k2o6j7N6L0j5m5oJ54
-257H5j6L3L0l5kj82J43r3K6N2m1OL1m0LP7r8k4l2Q9k9L6L1j4p6K8J9K0on6LJ6K4L8j7m0n
-220a6J6P3l6j36J16L8j2p4K5K7krN5l5N3k1q3k4P7k7Lj0j2lm7%M3L2O3l5o0K3rm1k4M8J25
-183A01l0m4k6p8K8K33L4j68o3M8J8k2K7n3k8N5Km9kkK5K3p1J31M8j8j21N4J9j70J53n4lJ5
-149A2k3no2N2K4J0o0%M8n0K8j6M0m9LO6N2q7PJ12l1j08K4P4l7o0PO6O4P7m4j57n3N1O5P0
-113A10m9o2n1O2L0%j0o4l3L6K1m0N9m6l5Q4O0j8k3j9o0M4q7Q3OK1K4k4Ol3J7j9QrO0l9Qk1
-75cm4Ql9M8l0P8m9j9Q9j3%P5j00jK1J20k5j56KM0K6n3mN5J2j02L3j0j0k3N0K2l1jm4J15N9
-38I6j04LM5l5J1K6Rr7L3k2l3M6M0R2m4j24O6J14J7j43n0Nk0P0o0R3M7n3M1P2j21k1R3k6n3
-3A3m3M7N1k9K1j4n8K0n0k2mON2P4l2n4O3K7O3j9j62MJ0P0J51o4j37k6RP3q3j0m3N8n0K0
32f8
##PAGE=	F1=22992.099247101814399
##FIRST=	24596.97802734375,	7686.668670654296875,	-0.82842862606048583984
##DATATABLE=	(F2++(Y..Y)), PROFILE
-2014d6J9Q0n3j6MM9l1L7k9J3L0q6k2J56l8m1n2K9Mj5K1rl2K6M5j03M4NP3j16pK8j6k8L7L2
-1978hNJ6q9J49k4j3l2n0L0q6J07nLm3J02qk5n6N2k0l4K7Qm3oJ30op2l5l2Nj2J18l1r9J3j2
-1941g6LK6K2O7q3J14J14j36r3m0Q5oq1lP2R6o2n7O6J3l5n8j3M5p0J53N1p6k9J9n7QO7J2j05
-1906d7L4K3O0o1q2R1Q1Pj08O2n4j3N3l3K3L6k4m0j0n2N6K2k4k2L0P3M7j06m9O2k6K7K6L3
-1872I5P0m1m6j01K8k3M1L4o0L8P8l9p6k7K9P0j8m5L7q0Q2L4L7q7ok4p0O3M0n8L9R6j0k3n0
-1837B7j13R9j7J43r1j07L4n2O5OL0m6rK7opm9j4K5M5LlK8l5n4N6J0j9l1N6L5p2k0N7N5k9
-1801B7o4n1J32L6j43M2j7M6M1l0m0rN1q9R8q2K0K3m1L2l5l4J22R5r2m8k2m1j0pL4M4Q3Q5
-1767A56l1j0p2mJ9N3j5r2Rp8J56k9m7J01n2l1K3k9p8N5j9J6KqP4n6j6l7RJ01o1n8M4o4Q4
-1732A5L2m4R5l0j32J57R8j03p0JK3o0j6rP9K4Nj09J30l2p2oJ3m2K4jOO7JM5k9j05j0L0Q9
-1697F4k8r4K7j1R2j4o3n7J5N9o5nL3Q9Q9j12n4n6M6M5J8J2L7O9J9l8p6O6m5l1kp8R9j9n5
-1662b4J4N2q7Q9J0p2J9jk2K7l8l6O4J9Joj0mqMJj5K8mk9K4l7qO4L7N9Kj26j4J08k0o6N6j8
-1623C3k1mp4K6K1MM5q0J40k9j21QM7l3N0P2K0j23K4p0Q6J2M9l5r0K5L3j0N4JJ9k0N6j17k6
-1588b8J01k5R9J2j98O7J0o5joM0K7o9K4KK2k3j2k6j8M0L0p9P0m0M7m1R1p0l9rK9N0Pj7R6
-1552I8N5j67j2N7o3l8J1j5N6O5o7J00Q1j69k8N4J6q8M5l2oK7mK6Jp7J3K0k8J03J9Kj3j1J
-1517C2l8M8j1m6J27o9m4k3M9p4L2o8R6J6J0O3o7q0N7j2R9k9r2L3J4l3l1k2l8L2L5j0j5L4
-1483b5KlNjJ5j7jj0O6or1l6J6kJO7K3J05n3q3qj6L2N8k6l6P9k2q5Q6M7q4k4j3K8L9j4L9m
-1444D8n6j4P6k2O8Qj43O0lq2j1O0rJ7P1l3m8Rjj5QJ7m0N8M9j1r1QJ4L0n6O0k7K0LJ7M1n2
-1406B8o0k5L0O3n1l6OJ4K7L3k9J2j4mL6J07k9j08O4j04K8M2K0r1K0k0k0j3M1J43M4m2o4J8
-1372F6j1m3jM0j4K8k3J6l2o8R5K4j56J70pp5o8J00o0J10N0o9K2K6j59K2L2O6j5j22K2J30
-1340I6m8j03L9j4nM2J39m1j56J3L2RJ7L4O4o5k2l7l6L2j6j7k1M9k4rPj8J9%mM9P7j7q5LN2
-1303C5k5q8P8n3L3k7m4K7J8R9Jr3QkK8N6m0k7K0j9k7k5J5J15Qj02l3O8pK1R6r7n3J0M9%q1
-1266e8J8l2K3l0K8L8m5mJ28J42j9j07o3l0o7L2j4L0O2j9K5J64j05j89R5Jn4J43J1j56J44
-1235I2K2q1l1kKm9J48j3j32M1Nk4l0N2k9m2J29q3O9l1J3j01J29n0k0P9k9r1j1K4M1jm8M4
-1201hpo5K9L1m5N5ro8rJ05K1l1M4J4J9k4m6n7oN6M3r4J7O5%j05N6m8qJ07O1j02o3J7O6L3
-1165D4L0q6QJ14l9r3O0K8o1kk7k3K2Q9k1o6q5J47Qo6M9l0oJ3M3m0k7k1N5J1j8M8l0l9N1P9
-1129A19k8j3l9o6j4O8r1J9J4P7kok2Mqk9J2L2M3lj27O6rk7l6O3ql1J13m3p3K8L2N6j0n6r3
-1092h8K11O4j50k3m9j9k0NN5Lj0L5J3l7j03Q8nJ3pk5nN2R7j05o7M0Q6o1k7N6m7l2pj8O1M1
-1056A5%r6O6J2L8M3m7j7J08j15m2P3n6M0q1P7J3M3n3n1l4LL5Q2%j5q3K5J2p1Q8L8p0rP9o2
-1020a2n2N1m6L9J30r3j01Q1qK9n6O8j4k7lp2J00q2N7L8m1J04n0r6J91Q0m1m7j31m6K0N6l9
-987a3M9q1N3r1R2l0J19M4p2J6m6o9J8k0N7P1n9j22Q9N4O9l0r9O2Qmj5l3k1m9O9m7K4K1p0
-952e6OP2K4l8K5l6m6R1j1n6N0j9k3k9Q2M8q6O1j9n5RL4Mr8lJ07O2K4k3r4p0L9J6m4N7J5J4
-915C4O7L5p8m0n2m0N6O5KJ8m8J9j4k6mM3Om2nK3M2pj10N1m7k4J6oP8j2m9P6m9p1P4P8p8j0
-877b9P8k9km5LJ8k2k9J47M3n5p2m9Q5%p1K8J03o2k5M9m0J5K7j36K8O9mO3m0o2m0J3J1n4L5
-841e1j6P8O3j45R6J2m8J3L6k8p7N2k2j7lL3J1J12n5m4%Q2O9m6j58J1l4K4L4K2O3l1Oo3j8
-806c9L9L5o0N1l6L9n8nPQ0l2k7Lp8N0Rl9K0jQQ0j5n5K9L3o0L6L3lj2L0k9J5K7J7N3j16r5
-768f6K1mJ21L4m5r0M0LJ09N1j62ql5M1p1L7K7J2l2j2J21m6p4J37O4j39l4j5K6n7k4Q3N2p7
-734a2n1R9N6o9n5Q1L1K2q0ro6J07qo7K3M5j26LO0Q6l8o4PL5k2Rn9Q9k4m1l3P5or1Q1K2kj5
-696gk6K5%k1l2L9K8o4N3M0j0o3l2J03L6k9k7LJ07qj25L4L4j11l0J02l2k1l1O7J3N5l6m2J1
-661CqqJ9j1moMl8LO9P4l3k5p8M3L4O3j7k3Q3Ml3q3j7n9J2qJN6J6Kj7p1O7m2Pql2kJ9M0k3
-619b7J6n4Q0kK0r3J13j9l7KM5Np7N5J00m3j19PJ1j5l9J7P3K2n6M7M8J28L0o6K2l1j47l3o3
-584h0LR1mk5k0L3J0R6k2j7o4N1J9n4j0q9Q8jj1M8kp3k0L0J6n8K4oL0k1qJ38P5j40l2k5l1
-547f1j0N6QO7L8k0n1q0k8N1j0K9J0o8N5k5o%j5L2J5Q8J02j12p3k9j2K4K6M3pj02O3J2N0R5
-511A55j23p4J7R7Mm8J14Oj43pNp5K4P6J5%r0J8K9N6L9j10k2L9j6k2k9K9K5m8N2Om7qJrN7
-474gJ7Pk2J9NK9r2M4Ol9L6Rl7Km6N6N7q4L4J28l2j2jm9m7lM4j8qO6j21L0k3L5k6jN0O3m2
-435B7mj2o2P7j7L4k9Pl1m5k0R7O0j38K2M5J8RlN0q1l1KM2J9l6q5K5j2N6P7k2q1NK2LqL9j7
-396Bp6K1J0K5jl6m7M0M4K4m0J09l4q3J19K9o0q9j4K8K0n9O4J20k2p9kO7l7m9O2r6O1M6K0
-361H7j03n3O5O5Rn1l4J20M1j39p4rM8nj7L5O8M5k6p4l5L4O2k3j9j12J42l4N9Lp5K8p7J4l7
-326g2L4J44m8p8k5O1l0OL8QO0n2q7M5k3L4K4o1p0M8jM0j8n4L3l9O0j4RK4%p6Q4N3l7m0N6
-289C6J7p2j8K8k8l8M2N3l4M2p1L3N8q0R4J1j28J6J2J13o9m0L4rp2j1L4L9j2l7j2J62k7L5
-255A01J3l6J0j14Q6o8MN6l0k1rnM3Q0j05p4jO8l0M8M2k1j18J6MM6M0o3OL2N4M4n7q1L4L8
-219C2N7m9q8J9R8j9o8K6NOj7P5k0J3mo3k3N0m0qm3J0M2k7j9K7K1O7k8m4L7rn3k5NJ27jl8
-181C1l6q7P6K51J0j81o2M8Ll0N2l9p9N6Jo8M4j5M5K6q5J08M8j7j07M1Pj24J44m9l8L8l0j9
-147c7l7M1K0J8m3rK6n4L4oN0q3mP7N3o8L7Q7o1r3K5P7j8l5%M6M1P5k2j47n2L0P5Q0q6j11
-111g4M7M6J4k1rl0Pk2M7l5N2m5k6P0L8j0J0l2p2M8n2Q3m5mM9k3rm1K8JK7l5K9l1K2j0kl4
-73d4k8M9j0P2n4j5P2j9OR3j15k6KJ39mj47L2L9Ol7pK1K7j06J2J5kl0j2N0k3L1l4O6O9j07
-37a9MM4j2%K0Rj03L3Jl6L7O2Q0o3j04O5R7L7j36p9Qk6P8o0J06M4n3N5M7j51j3J09j0m5m0
-2a4L2Q6p2j4Nm4K3n6QJ5n7R2M6m4k0O9J3Q0Pj62j1k5L9R8j2q3m9lQ4p8pl9N5n3P3
32a8
##PAGE=	F1=22967.782901946633501
##FIRST=	24596.97802734375,	7686.668670654296875,	-0.51680111885070800781
##DATATABLE=	(F2++(Y..Y)), PROFILE
-2014b9%R9j9m8l2M8j9K3j9NM0q2k0J49n1k9k5N3Jk9K1Oq3M2K4j16Q9N9O0j65k7K2K2m7N2
-1979b5J8pJ2o7J39nk2k7n9rl7Q3QKo9J08Kl2p7M7pj4K0j8JKJ16m1m2n9J%j6J21kj10J7j4
-1941f2K4L8k8L7n2J04J05j49m0n6J02op2m4O9Q2n0j9O1Ql0p5j7L7k9J46J2p2k3J3q2O8O2
-1908F2J2j07L6M6P3p9q2Q8O8qr3P7q7j6N1k4PL1jl4j7m0QM1K4l4J3L0L8p6mN7p4L8RM5P6
-1871A54m6l6j31N7k3P3N2o7j7P5k9q5J8ON2ln1J7n8J16Q3mj25k8n2k3N7K2n3L1J09J7j8o6
-1837B4q1Q5j5J28j05p2M7r0N2P8%q1k5O6j8ql9l6J8L4rJ1O7Po8nM2kq7J10L3o6l1N4N9n0
-1801B7q9J1Q1M8j32R%N4L5n1k6K5O9j14R0r8N0Nm3Rj0j1J20R5o8o1p3Kk9OJ2P2J06M5m7J5
-1765A34o1j7J5L5k2r7L4r4J38j6o9J00l9m4J7Jq1K9K3J4Jj3Q2m6Nn6LJ02p8k6Rn4O5K9l6
-1730a3J02k6j13J39J13j04q0K3k0p8J4KR4Jk3n7J22n2p2lL4n2l6K4M2N5k4P0k5j04NM2Q1
-1697H1n0j00M0MQ0m1m8j4j5M6m6k1K7O6R5o2l4m7L9K0%nJ2M8L6l2m8Q2j3m0k9j10J47Kr1
-1662b1MN5q7P7Nl3oj4J2M4l1o7O7K2j3Nj1l8J8%j3j0Rmj0J1l7PP5J5N3j1j04LJ22k9p8O0
-1624D7j5k4k1o3O4%k4N4p6J50k8r3pM8j3j5J29M0j80J6m5Q2OJ6k1o8L0L9n4R2ML7l1K9j14
-1589iK7Q5p3P6J8j50N9kp1J1j6N2L8j02L7RN8k8k0l5k7M2K6q7J21p5N1q2J01q5k1J2M0J9
-1555anj6Q5P8j40m0N3o5J0Rk7MO1j7J00O3j98L6M3l0n0K1j4J1j7j8N0J0q1KOL5R7Jk0j2J6
-1518D0K7p8L1rm3J13q9mPM4n9k7k9Q1J6K9N8m9j38J08m4J15j8j12L9jnl6KqJ0K9nn5J9J0
-1482c1l0KL1K2j3Lk9N7J5p4m5RoK9P9nP3l8r1kLJ5P7k4n0J10o2q3O7O6n2q7J0L7N2qRJ1n8
-1443a1j8O4JP6pj57O9j4p8K4O2qJO4m6p7K9J4kJ6kl6O1J7K3r6nL8M2j06N1rK7j3L7N5o4q2
-1405f0LJ7N9l8jo4O0pM1kJ2k0QK0J11Nj78J01j47N5Q7J6j05K5l0k0kKJ48Pk5n1K6j4l9QM1
-1368D9l0L6pJ7k3o9P7K3j37J76n5o2m9R8l3R2K2m2M4jj85M6M0O4n7j01jJ40n2o9K9k1K7p
-1334b1J82o1j90R0M4j9j0O2P8p4k4n8k5L0j0l0l0M9pL3j5l2M9k4n0O0P5l8n3RL0k5m3O4o4
-1299d8J3j7j5PK8J11oj13L1K3j6O8p0q6L2M6Rn7kJ29K3j04o7R3J4n4J19n2p3MP0lq2K3m0
-1264f2Lk0PN3l8j0J50J45m0j13m6k6r7L4K5K7L7l6N0J62j25j55Q3L8j13J54J6j62K09J8r2
-1233G6p0j6KrJ16Mj29K7jn5J8J2j7jJ08q6Q4l8Nn1N8n3K0N8l7p9Qj4N4K1n8M3k4m7M5Ln0
-1196g3O8j0l8l4J07L9j00O6K4L1j4p9k4QL7K3p5KQ4mj17J18o7m4J31M1r5p9J2R1QK2o3j7
-1162b1J14k4q1O7L0q4ok7k9J5P8j1n5k3J83k8r4jj9rJ8J06m7m6k2kL7j3L1j7l5K6J02k3k4
-1127F6l0m9m3Q9r6J3J4N4K%RKQl3J9J3J7Lj02N1j7l9LM1l1pR2l2p4K8L0M7k6m7m3J87K6j36
-1089Im6k8L5n1RQ5Ll9j5Qqn7J01j4kk9Kk5Q7J07j16r3N0J03n6r2M5ol9MnL6K9Rp1N5K0jN1
-1050E5m3J3Q8j42L8N8o9k3n6J21LL2l1o9p6J4J15R0l9k0q0K1J0o5P8K9o2J2M9l6j05R7p7
-1017g0L7J21p9r0L8J8M9l5O3j5j8k6o4P6n4j2O7j7Q5o5q2J69Q4j7k7j25r6P7P8j38O0k5M3
-984A0m8M7n7J23P2k5L0p5r3Kl0N3P6o8o3O0L1M7k2p2N8MOj9m7j6l3N4k8j7L3o4J0P8K7l7
-948GJ9l8j6Q0j8o5L0k1pj9O3P1j10J13j2j08J1M0Rr9k0J32P4m5J3q9p9O7kk2K5J0K8P1L2
-913A25o6l2p0o8J49N8j1Kq0j1J2K9k1J8J0o5MN7K6j3j22P7k5o3J0J0N4J8l3K5o2l3Q3R3o3
-878B2p1Q1l9L6p6L2J9k6k4J27M8n2q5k3J05j7r6K4Q9l5j7K9m0L0L8j23%Q5m2O1j9m1m7jL8
-843a0m4OoJ3Q7j22J15Rn0KM5Np4J6j1l4j3L8rJ25n2m9J1Q9O3n4j27k4Oj4M9K8M9j4J4j05
-807d2lL4L5m9L9m6K4n4K6qP3j1l5j6m3M3k5j8M3kNR9j2p0NL7p7Q5J3k8j4K4J1K7J5J0O2q8
-769F9j08Kl5J17N5l8j05P5mO6O5j74J2m1N3m3NM8Pj2l1O3MRK1O1j11J5l4j1j9l9N8N1o3n1
-733f3J02N6p3n4P4J9N0p7l2n1R6j0m9K8M0j43K4N0P3m9k9NK1p2J9QN0k1m5MQ3l1p0M3K0J7
-697A3j3k6j2j1M7o3P0L8r3L9P8k8r6j2R9L0m5l9M7Q2l6o9K5M5j16k6O4j4j7rN5K3N6n6m4
-662a4K6j9k7M9j0j2j1K1n1J9J3P0j0Pq0M9O8O7m9k9P2Kk1j00ol8J3k7j4N4K8k5oq5N6m1N3
-625hj0jl2J1M4k6J7l0K2K9J2p4Q0rl9j0M1No3M7J02Lj23l1J2J7n0K3O5Om8N8L8J12J7q7O2
-588A82jj43m6l8K2N4on9lL2J8J00k8k8l2L9pn0k2o5K7L0N2L5mq0j9oJ9m3K4j7M0l4L1J14
-552H8Q6j35n0k4l0J2L6j2Q7O0j8l9p6j5M6j4kj7l8K9k4K2k8K8NoP7J47j01r5qn0M4N2L2j2
-516E7j01M1JP0R3j34j08P8J11j2o7Q7J3j04m8J5n4K6O2Mnr0L1L4N5L2j02Njjnk5K2J5p5R7
-480A7j7o3PNj3P1J3%k2lNL5o4J3K2j3K6Ql4k5o6Q2M1o7j6J38J0pj6o7n8K6P0k0n0P1p0qn
-441d4L4rl5M5Q0k4j1np5N0j2K6m0L8l5ml6N7O6j12L1RKK3J6N9j07Ql6K9K9m1m4K5l9O8J02
-404H8m8r2K0J8J1%Ql7k0MkO5K7m1n8j9P9K4n0R6k9j00J44J9n0p3n7N3mn4O1J44j5j11J0Q7
-368I8o9n7P5r0M6Q1mr2n3O2N9j8n0JJ46K8j54p2kK1Rj8L3M8K4J0l6m1lK6j6on5J55q0J2J8
-331C6o0N0p9K7n0L1J25m6o2J6Q0m3l3M0J1O4m5j01PRL0K5n4l5qJ2L5j8m8mL1K7rj2M9jo1
-294f4N1O0l8l6L3Rl2l4K4j7l4J0N9JQ4q2L3M9q2L8L6r2J8j6R8p9k9K9Np4L1k8N7qm0mJ52
-257H8l7K4Rk3J2n7O1m9l0M9j1pm8JO7Q7j10j17L7M3l0M8O3j1j19j0O4m7P2p0K4M4N9N7p3
-222F0j18N9M6L9m2m7n0J34l2n7K2k4J6JP3j6k3Pl1k3J5m0Ol0l5Q4nm1J7PO2j6l1N4qo4j7
-185d8k5J04L6k0n9o2Q1K61j3j86o1N2j9k4P6j6j05J9Kp1P9l0M5L7q7P3N0j4q0K0on5J13m1
-151B6q2N8j9l1lJ6PK2k4j0J2l7QM6K7q8JM5N4m8N0M8o7m6J2O2pj3kL1K0N9%j28l9oQ9Q4j14
-112A3o5Q7Krn1rJ2M0o0N9l1M2m0j0M2RRM1n6o1L7jO6q3k9O7l1qj2PPM5m5j4j2L3kL0p2JL4
-71a8%O7n2j3N2rLR9j24m5j9J46K0j21M8N3j5l6j2j5M4p7oL5pl2k2K7k0Q3l1NO4j02LN2Pk0
-33A2J0J7r7K9K9k1NP5O4q5p7O6P2M9j20r8K8l8O9m1R8N3n7N3J5j79J1J00J1k5k4J6J12j12
0B0n1K4l6M5n3L1M7n7M9J7n4K1O4oR3L8j55l8l7J9L0L0k8p3L0N8p4j4rM9l8Q3
32B5
##PAGE=	F1=22943.466556791452604
##FIRST=	24596.97802734375,	7686.668670654296875,	-0.56446802616119384766
##DATATABLE=	(F2++(Y..Y)), PROFILE
-2014c2L1R5jq4o1N2mJ1k1mO2o4n7J43n1j1mP0j4l3L9J4j25N1om2Q3P3M2k04nj9N5l6M6J1
-1978@k1mpR8J1l8L2k8p9m7O8K2jj07J23K1m3o3J1KL3L6q3J6L0Q7o5rq6L8j0oJ04J9j17K6
-1942c7jL8L6o0oj1Q7P8j46J8o8J03j3n0p5N5O1rRM7Lk5p8k5K6J1J26k6o2j8Jq5J13L9J2r6
-1906b8L4P2Q4q8q6P6O3k0p7Q7j10k3L7j8oK6K3k8j3l6k1N2O1l2pk5K8m4M5M5j15N2j3M6P7
-1871A18m3j5j38N5j9J11N5p2n4O0pr3N3kJ1J7l7Kl1J28J29n1j74m3l0K2L0ll2KJ13L8rp2
-1837A9m9O9j6J08j01m8M8n8L8Q9l2j04l4Q9l2kkl5j8K3j6rJ02O2n0p2M1K2o0P9K5m8k5K5
-1803B8O3p0q4O3J5M7j09k4K7N7K5p2lM9Q0j30P1q0O1j2m1lJ1%J13O7m1n2j36O6m0J1J6P4
-1769D7J20%o0K8n3k1K4J2m0q1M5j03J18rq5Q6j0k1j3J4p0J7M9Qnk3P6j9K8m8l2R2p1rl2j4
-1733e5K1K0k0J03l1q5J25J21j06p4L2o4p4L7QJ00j8m1j8R9n6o3jQ0k1n3m9P3L5m6R5l0r9
-1700e5K2N3P2p2q7L8K2N9o5k3L3j3K2n5j6J6K4R4j0pl0L5kk3l2oK8M5l3k4Q4K0m1m2j22J70
-1664G9K8j21j1M7q1P7j0J4k2m4M6N2l1p3O4J2j6K5k2p1N3j1k0ok0J0Q%k1QP9k0M0k2p2K9
-1628b3J19m6o1O1j2l5m3m0R6jm0N7o0J01k2n4j7L6Qn9J58N6k11J2k4O7%j7om2L4L9q7J22
-1594F6OO1j2kq8K5O6r6L1K5q7L2j1p0K6l0N8M6j19M4K8P6l6k8m7l3M8K4o3J35r7L8r4J36
-1560E8j08k7L8L7qj0pK8R6q9o3M3o6N7J0k1l6K9K6J00N9k04O3K8n1nj2MJ5n7qM6K1p4J6j9
-1524i1O9Q6j7m4lM9M7j10MjLP0p7J7PL5m4q7K3N4K1L6M7kj51R7n1J12nj28L4JK1l7J9K7J4
-1487D5K2k9q1oJ0m9J5L3L4O%k8OL6n2n8%K5Q2L7l8L2k4q8J5K0KR2j6p1J20q8m2K6P4j6q8
-1450d2j6L3O4j0j0K3o9qM5J8R0j6j63O7j5p1L2O5Kj9N7k0j26L7J5K5N0k4o1N7k2N5p5j1O4
-1415B1N0j41L0J2K5k8M8O7n3j04J0J3M3k5M6n3K1l8M4K8Rk8K2kJ02L8k30J71j40%J25J3j16
-1382b0M0m5MJ3p0J50k1rl3K0j1l5J3K8k9N2MRj6n4M1K5p5J29r2k5k9O4MO9j5k0P8k1j67J7
-1346b7N8P0r1o5l3J19m6l1L2l8O1n1J89n8j52J04M8o0l5R7Q3q3k6o5j5J7ml5l2N1J8N2k3
-1313B9l1O1m9r6P2P6n1j7KJ3j5k4M1n6j3NPlK8J04oj14N2L9n3O3r7m8l7J11L9r1mJ17M0r4
-1277@r7J11N7r5Q8oq3j8Q4mq1J9l7opj9M1j0j3J60J37n7j05k9k8r3L2L0L3Rl7N6J47j44q8
-1242e3N3P5j11J05K8j35K39J7j17j06k4J7J0Q9J4j18NKp6O0k6j4M6P9q3P9m1MJK0q9R2K3
-1209F5m9o3L3j6J5M5n9J7l2kL9lj8L5j7Nj3K2P2j42P0K3M6Kj10J0J6K6Mn2k8R6rq6J31p4
-1173an1J25J1p2q5J6J02j8Ll7k3R5rn5N7K4r2Lk8k8K3N7j8n4L9J96n6j09l5Kl3K8J55m3o2
-1138B7k7m8N0pK6j0l2jJ10j2l5k7k2n7J00p0mnK8J3j5L8J1K2k9K0j3pPp6M2j8m2M1K2o1J3
-1101d8O8k3n9QL7O3n6n3J4J32rr0k6KL5o5L5P4ko1m1J1%l4J30j2l2n3K6m7J23J01j12q0K6
-1066a8J10m8j27J9N1l1l4J1K0K0Qn3M9K6l3M8m2N7N7j45Q7M7p6m9J1Q7rJ7jp8o6K2J46P3
-1032A56p1j5o5OJ0m8N1J3l8L1K6j7j27J02r4P0J07q1q5mO2M0j6O4j7nn1o7O6m0m5O7ON6q4
-997c7m8J39P4NOq9j18Q8Q9j72J2K9L8j8Qq2J28R2j3L8o8j05j2l6M7O7o6j5O3%J5rn0M0%J6
-961E6k0n8k3QL7k1n0L1l8QP6K0k2J6l1PN8j4p8Nk2J3nL8Q1j35J77j5j40J6K7Qq1J2Q3Q8j02
-924A0L0o9k0N2l4nmK0L0O3K5m3l3q4j9J68M5l3pq9k0L2O5l5j8J3p7jP7K1j4j33J11pn8m9
-888i0L1L1L6ql6o0O2L3R1m1j12R3n8O2r3P0J7l1k9Q7L7m2q2J0J17l5j15L4N8Mj3Ol9M3M8
-853H6j10j3R1n8K5J2j4m9j7N6m4j5J9o2R7r2J42On4KN9K1n6j0k2m9k2M3m0J40o0n6K4R7N7
-818A34n2r5n5L5l7O4K9K0QL1j19rK0L8m2L3m7jj5K1k1N7Rk1k0l8N3o5L4L0nLJ03j4o3k9N7
-781C1j00J19%n6j1J9O2K7joO3n9j09lj2L5O7k0q6Q7%KP8j80M1l9P5k2nN5j5J3n4KO1O4m7
-744G6L0q8N2m3m6K6m2J0M9l5n4J02M5p3n3O9J1P3o6o3k6O9j4k3L9L5j30J3M3N2n9J3KKq0
-709h4jP5J5k2n1N0P0n5m4J2J0L0j7k5l4L5P4j12J14L2j01LJ07m6j21K5Q6K3n3l7R0M9p1j5
-675A1M0K9j18jL0j2k3K4L8K2M7p5k6M1l8m1P1nj5k6L6o4M6m4N8K0K9p5N1Q7O3o8k8N2Ooj25
-638A1K3j6J3m1k8N2L5l9jp2J0l1Q4MRm4j2M6l3K6Kk7M1%m9N7rm6KJ9jm5M3R5M9j06q7L3L7
-599Do4L7N5j6l9N7K4J04J3j12Q8L0j30n3j5L6K6j9p3RK0L1Q8k5k9NK4l6l2m9nJ6pP8L6j2
-563F5p3Ol5j4j0Pl3N6m1O1Q2Q6j10m7k8l7K2L6m5R5Q3j0l8p4QM5j5l4n1%Nj7L7l4O6l9j3
-526c8N0J76q6r6No4L8O8K3j2q8L4k6Q3Q7j38q7R6J07k3p6M8J5m8q8Qk6M4M6rj4l6qK8L9L7
-490F9o7Kl4J4Rk2J3Qn4R6l8p2L6kj8P8Qj7j4j4J0L5m8J3K4J3K0Nm1o1m1O6K7m1k7J10N1o
-452I0m6q5n0M9R0j2q1P1k1o5K5K4lm6L9P8rj4K0o7rkK3m6N3k7K7m9K2N8o5L2k1j3K8L5O1
-415I4j20L0l9nK8n0K0J7n5N3J19n4q4J9J9J6Pj8o5M5j9j4R5N3m7p4n1J01K3p1P6k2q1J58
-381A04j0m5n3n9N4j0n3N5J39Lj09NR7j01o9P6q3N4J05k9p1l9K5M8l8l7M4J44K3j53p0J4l6
-348g5L4j1L1K3MM6qm8l2kj4J0%J46r6m6K2k1O5q9M2m2J8Q6l4o2N9R1m4o8M0J2O8l3r6n1N0
-311b5J2K4l5pm5L4K0k2ml9M9pMl3P7om5J0O1m2j0J6KJ3l4j8kk8JO4J5J18r2L0L7q8j0N7m3
-272IJ2m3P3p2l1K5J7n4O6o3N1on7J9J29l9rK1jJrN5m2n7L4J3K8m5m1O5R9j11j36O4K0k7M1
-235aQ9J0j08oP0j00M6p0N3M3M5O8p0j38P3L8K3k1j7o1J11m0m2J2n8K4L7N5j8l8LMk7j5jL5
-199Hop0N3J2n7J7jL9lk2P0jp0oqK8Q2Mq8m0P5K58l2j83n3N8l7pQ5Pj03m4Kj7M5l7L4N2o3
-160a9J7N7j2n0J0r%P6l3q7M0j2l0K4kj6J9%oOj6K4O9k0p8MkM7k4N1J6l5k7nM5lL%J9J0L9
-119I0J5j05k6m1J01P9j15L4M9l8k8q2nN2O5q2N9l2L0k6PPk2M3N8q3k6NN5L8j04k7N7m6M5
-84ANl7%O6n0m0L2JJM6r1L1J0KN5m1j4M2J3rQ8j23n8NR9M5r4N6P7l6m5j9m0N9m5jM1j7l2p
-44b4j0k5J27k8m3M1q9MP3J7m6pK9q8L2N9j0l1P7M6j06m5O9M5N0j01j07P2l8K9j5P1P0o4M2
-9G6j7q6J3j6L8RjoJ24j41m1M1p3P5l8K5Q2n6J0%o4N9M8k8J02O9j44p1l4K4JRK2r9R4J5p6
27e5k0L2K9l2Q4
32C8
##PAGE=	F1=22919.150211636271706
##FIRST=	24596.97802734375,	7686.668670654296875,	-0.8926594853401184082
##DATATABLE=	(F2++(Y..Y)), PROFILE
-2014e0P9Q3Nj14p9O0J4J3k6m1Q7l6j00J34m3J4MP4l1k6O9J0j59O0m0K4Q3P0K3k26M7m3M0
-1981b1k4L9K3k4m4M2O1K6n1J05j4j12r0O7K7oj08J07M7n3k9k6j3P1P4q1n7O6N1p4J2n5J9
-1948d5klO7L1j19M2J2M7K9p5l6L6M6L9j08N2p9R1k3j7p1J7L8M8J4L0ok6p3k5K6L4R8n5m0
-1913fj5k0rP9OJ3p6K6J00Q7r3q7N8O3k7o1R6j23l7J9j1qJ8K7j6kl7k8N3Q5k2k2p1J9k9Q9
-1877C8K5j37P0l5L3O8l7J6q3jLJ22L8p3p0M8J9q8N9Ml9L7o%j7J22J63r5k22l4M5J2J4l3j0
-1842d4m0J13M7Kp0k1N8j9Q6p8l7L5k9N2P3n6j12j8P0l6OL7k5n2J1%j1Q1J01k5j08J5M1l2
-1808A5N1J7k3j0j6N9q3m9Q3m2L3p1m5M5N4J0q6K2O2P7j29M3k9N2k6l7RPKJ01K1j7k7j56R9
-1773A6m8J4J8O8J29l8n9K6n3k3M0qo4m3L2q6Q8j1p0M6J8J3k7Mm6M4K7jk2j7N7J6M5m1p7R2
-1737E9l9j6p0K0k2J2KR1m4l7J14J13j08m6J8j03j3J7LJ03l2o1J0P7m7n3J0J28jp3r1P2J4
-1704Gn4J15m4q9L4N7O6q7n8K2L6M0p7NO5k0J3o6j4Rj1Q6L1K2jK5l6m3n7oK4L9m1oP0M4l1
-1667F9m6j13J75M8j38j7K3m7O5l4N7k7p8P2N0l9o0N1k%M5l8r7Q6k4j8pj9M5k1mmLP6n0J3
-1631ek8k1M7R8o9k2N0j0m5p2J5J02Pm4N3n6L5j1rj7PL1p2J53O1k13K4j7L7ll0Kk5L8L2r1
-1595f8J28J0P8J9ro6j3M9j00j1K9l1Jj6o3L6m4N8M8r3K7M4Q1m7l6n9l5O0K0k9J34j07Nl8
-1561c8J38j19l9M4K5k1j6J7o1J05l3o0L0m1O0J1j1l5k9N0J00O8j83N4J5m8Ok8J8J1p8L1P
-1528e0L4o0J8j4O3P4k7p0J0Q1N4j20k7LN9N6m9jj4J9k7p5NM2K3K5L3O4j31L5l2J04Jj36J7
-1493a3J4M7l0K4N4K8K4o0j09l4Mk9L6j4N1K9ok6m2M7l4p5K9K5J20%o3pj4n8L6J2pJ00Lr5
-1457c3J07r2J0qO3K0n2l4MN7j9j8K3p7J4J8K7J11j0j55L9jn9LP2K2m2N3K7j26kj5N3R7l1
-1422D6j04M2n5R5n5kP7N4j27MJ4jj9L1P7l2j05j2L3Lj7R6k8k7l5J9N4Ll6L6k6Q3O4k05J94
-1387A39j30n4J36J1j19N0n2L2K7j15J23m3loQ%l0OOoO3Ooj2l5PL6j0O1j06K0j2QM7M7n5j4
-1350B5J07l3j25l0Q9Q7r9o6j5M4l3%M6n3R0n7J35l9j08J23L4j09n3J32Q2r3k5m5k2kkl3k0
-1317f8M8L0O3j5k0O0p3j05O5P7n3jj0J7ml4J5l7j6K4RoK1P6kq5O3M0p7M2j14O3o1O4N9j13
-1281e8OQ4N2p7q9R4R4r9L2K7q0m3Q9jp5jk6NNJ3Rol9J58J15p0q3j3l0o5L7mM7nj9K8J17j52
-1243b3rJ0J11q8N1L9j07K63Rj47j41j2L5OO3K2r7k2J7m6M6n5mP2M7p8O8l4KM8J5j24J34O
-1209G7m4o2N0pl7N7m6k8k7M5K5RQQk2M4Rq5R8j47O2J3N9J7j26L4J4L2j3l6n2R4j2m8J17p2
-1173Hk7R2k1m7p2K8J05m5k2j5j5N8Qk0L7Qq4K3l1j6K9L8l0o8Q6J85p3j08l5J1n6L0J82l0
-1139A13p0l7p1M5%L4j4l2j8J03Km9k4J5m7Q0m4pl0J7L1o4O1K5L4j9J9l9j8ln0L7j2l2N8O
-1103@p4K6M3j8l7k4N3P9o7o4M0O6m0nL2j0J6o6M4O7j0q2qL1l5n1J59Mo6p1L9n6J42P5q7n4
-1067iKJ04m0j03qP0l5p0K6J1Rjm1M7K9m6L6m0R4K5j23Q9L8o4j5J2N6j6rK7o9m0K1J59M3r4
-1031G5kl6k0Rl6K9j1kM3N%j12O6r0J09J07r0j01LP9J4pO4j5Oo8p8P5m5k9K7K4K0j01J1J03
-995B6M7J5M3m3j13P2R0j56o6P1M0ok0p3J11R0l2M4l1j02k0l7L6N2n8J5Q1k3j8Qm0J0jK3p
-960B8m6n4N5J4j8m7rK6j5N8ORJ3k3K3L5mq4k7oK8j3J9Q0r1J86k9j60J8OKm6L6K0R3j18J3
-923b2m0M2M6n3rk7M6K1M1J9j5l9r8M8J62K3n4j0p3jK7P6m3n2J4p6rR1J8j9j02J12Mn1r1M3
-887e1PL9J6q1lQ3rP0k0j16R5p9Q1q5R7J6l3m4L9J7l0o9M4J14m9j17N9J0M9j6j9l4N7N1j05
-852a6k5R6l1l5L9J2n3l1O3n0k9N0k9qm1J50lm9OP4K2m0k4l4n6l0M8n2J34q1n6K9J01N2l7
-817F6o5q5N6m2P3K6k0L1M9j12j7%M3m1L4m0j1K9k2k5L9K7mrm5N8r1P2J6o%J00k3l6o6Q0j24
-780h5J40j1q5lK2J08J4k7j7O1k8j04MJ3m7N6Jl7Q0Rp1Q8j80Q2l8Q9j4OO5m4L1p6m7R9R1o9
-744G6no9P3m7o5P4m8n0N4jn8R5K7o5n6O9RQ6n1r7ML1j8MN6L1j11jL3K5n6N4j9j4Pn4Q9j0
-706Bk4m9P8N1q0j3rjL4k6k8j5P7P1j58J62J7r1m5J19n8p1J4O2J9n6k4J14K9j10K7N7kj14
-672d1K8K3k4k5M8K1J2L3q9J3M2o0m3Q1Jj5l8M1p3O7p1L3M7M1o4M3R2N3p6k0L1J0Lj44O4P
-636E1J4n7l8N8L3m4po2l0MQ4K2Nn9k6M7m1L7J9m2L3j6k3M6j2n2K5j7j2j4L4Q2Q2p5j29N4
-600b6M3p6N2M6l4k1L5OJ04K1j33R0N9j12n4PM8jl5o0PMM3O1j2k0L9J0o1j0p5M1M4m4M5N1
-564H2k2n5K2l7o0L0j0l2N7m9O8N0P6p3k3l2n8L3L8o5Q8J04pm2o8L4L9j8n6q2L6k3qM4j7Q1
-528D5p8PJJ85p2q2J4n8J2P5J6j2o3N2o2Q0P6j34n6J01R3k3p3QJ3Qr8m2NP9L1k3k6Ql4QJ1
-491hN8l1j7n1J8K7k5MQl1Q4n1o8O4j0k9Q0Ml5pj2K1K9m0K4K1L6K2On5j07J4K1J3j1kO1P9
-453A04j6q1r9J5K1J10Mp7M8Qj25N9J4j2m4M2O1Kj4M9n8o3K2J4l4M0pM2n6j1M3lK7l6k4J8
-417a7M6N4j11L2k6l7J8k7M8J4o0J7J23l9o5J7J6J7J2l6m9O2m2k3J08P2n2r0m8J02J4r1N3
-384A2j5j3J34m6m3l7m6O0mn4M9J10K4r0LQ6j25p7O5o2P5J07n8m9j9k4M0m2OO1J21J9j41o1
-350c4L4n7NjL6j%P1jn5n5j0nJ5L3J26q3q3mM5O3r5M3m6K4M1Kn1O3Q6m2q4L6J4O6k0q4p9O5
-311b2j6K1pJ0n0K9J0j5L0m9K6l4L3m0R1j3l8k8N8m6M9jj9M5k6o2J1j8J0M8K5J39j00K4K2
-276I7q9m7P1NOo2L4m5m1J9K1nQ5r7M9oq6N2J06k7o2M1K4k2L1N3m6p2K4L3O4l2q3M3J07j00
-240D3j30P1Pk2L0J07L3j03jP1j02k4m8O5L1K0P3n4j47Q8J9J5KJm7N9l5k3jn9jO9L1k2j5k1
-204b0L0l4k9N7M9pr3K1J9o1K0M%J0k0Q3J2p4PJ9n6J32K4j07l9P0K42m5j72l5O8m6OP1K7q8
-168D5r8LK6ll3K0P3k1n9P5j3k3K1%K4M3k9p0Rj5k4L8j0l0QK1JJ3%N0P2o7p5J0l2K0LN1NJ1
-128D0m8k2K9NJ1jJ2J4L4J9q4k9n9J04O5q1R4Mp0l3q4L3K9P9r1N0l3J3pK7k6m8Q7N2j06K2
-92Al9J05Pj15MK8n2J05j0p0oQ8n5l0M9l3nM7o8L2j7nM3k6j8M6L5j8N9j14l9M9LO8p2N6J08
-55A41n8o0k4n1P1k0J1M5k2l9nk3l4J53k0p5Po7RJ01K1p7l1M3p8M0Q8ro4P0L1j23j4P8K3M2
-19H0q4o8Q4m0qQK6Q8o8K6l6L3J6j52N5N1J6k9J22j56L3M6p7K4j6j0J19n0k3jo5P4K5m3J06
15A06R6j33r8k8M6L2p8O0r2J31k4q7J8L9jl5Q6
32C8
##PAGE=	F1=22894.833866481090809
##FIRST=	24596.97802734375,	7686.668670654296875,	-1.2139465808868408203
##DATATABLE=	(F2++(Y..Y)), PROFILE
-2014f8J17P1%j34q4P3K5K5j5j00R7pp2P7l7L8jO7l8j4R6kj78O4o9P1Q5O0%k22J00m7qj1K7
-1979a4N0j7r2P5K0L9n1J63qj21j32Q0J7j3n5N0P0o0j0l5m0R6J13o7j12Q1J2p5J6j7oK6nJ7
-1945eL4r4N3J0M8K2p3j4M5nj3j9M2r8P0k8K5n5JK2P8%Rj7l6o2j5L8L9O6p0oj4m6N9M7l0K1
-1907B9n0LJ30P9r9q1L6O7l1l8J03j31n7MJ3RplOJ3m4j8M8R7j3k9q3J3m0J11J0j05N6n8MM8
-1871hk9N0k8j7L3Q2No9o8M7M6o6K8K0q2N1K7Qj7J05J81j28k49M2M0MJ9n2j0n6R3L9J1o3O
-1836eN1k1O1m5l2J7j3P0M7o1j08JK9j7OP3j3q1rJ2J9M4J05%j21j1M6j2L8J2KPn4M7q5j5Q9
-1799G3q4J5k0l9K9N0j2q7L6P0N7j06J2L2L2l6k8K1mKQ9l1nRj08P2n2J3J2O3J24n8m5J4n9
-1764E1k8N8j9q7J3pm3N6k8j3j6K7M1k0j0k9P4kpn1J5M4L6M9m1j23J24qm0q3K1n8J4K1O7n3
-1728e5L5Q7Q7j03kk4j09N0j3j4J05m1p9M0N8l9n1L4J53Qq7r9M8rk7J09o0p3K8N6O1q5k6M
-1694c3M2K0o7K5Q7l4Lo9j7Mk6P2N4M7L3J4p7n6p4J2L6J8n2JM8M8j6l9r1J71N6j40lqOL4o1
-1657c2Q7k9r9Q3M1m9l4K7k0M0N3m8j20J13l7j0nK3N0o9%%NP7n0l3j9K4M0P6r7J9K9qm6r0
-1621a08P7Q6J3m3M7o1k2JL4qk9M8o6J27N3j85L4j6KJj2%k5L8J9o6J10J3Q4M7J0n8o5L6r5
-1586B1k4K7Mk5j5m8L3n1M7M2m4MN2P9n7m9o9PM3PJ4J18j07l7L1J27j23l6L5J0k4l1M1l6J0
-1551b4Rk4K2k2L5J4pk9l6J9J01Q6j61M4K1m8j4l2L0Jm5J8KL7n3%jN5O6k2r0J4R6N1j08l0
-1515b5k4J07P0l7k4m4jml8l9O1J2nK1J23j09k7mJ06lj39kL3P1j7J4O6M5L4q5j34o3mML2n0
-1479g9O8N1j7k3l8J5k8l2L1j1J36k2p0k0j6OL2k5nR2L3j09P5p3L9j8L9N0j0l5j6K4l8j6J0
-1444@p3L9rK4J37Rj43kK6m4n5R1M6o3M8P0j15j4n2L9J42k6j24lNQ0n8PQ1N9j10nOl7K1j0
-1408a3P8j3r4l5N8k9l3J38Po2k2j2O9j0l8M9m9N8Q0j42J83j20p9J15J1j12M9m7N6M3j23O6
-1376B7n3j3K3JJ3j8j4k1L9N3%k7rj3j7O5L4j1r0M4Kn2R4K7q4l3J22l2p2n0J10J02r5j00J7
-1341c1l0J%O4n4J06n4O4j0o5J44Kj58m8J45P7r9j9kl6l8%k8PM0K8O0J0%N0r6q6N7P5n7j1
-1305Hj6L8Ln6j6j3J1K8%rJ2K6Rk9O3K8q9Rm9Q6o4J1O7j07NM9N6n6p5P6J08r4nM6o8m9P4L
-1267B1n1l3%OJ3N3K9m2q1J46Q4r0m3kk6l4M7n3O2J1pk2Q3j24L4l2J37n7K0L8q5K81qj77j67
-1232f9L2L3j2L7K7o9m1L6j6J8l6J7M0J3o8O1j6j4Q5K2j09J10J1k0p8N3Jp7N4k5p2lO7J3L0
-1197C5K9j2j4O9K1j71Q7j25N7%O5K8j19L6LN9l4k7m3O2pk5Q5n4QN0n2k6m6M4J08p1n0jKJ3
-1161a6K5J5K1k1o0M0l2%K7L0k5q6R7J52p9r1kJo6J0J86mo7m6p6K1K1M2k7m1j1P6J6o3j4N3
-1125Fl7M7k5Lm7K5M5r9M0M2L9lJ4n7rl6kK0nk0N6qm5J8J8j1k5j7N4N4n2n2K1M0p2P8N9k8
-1087B9Mo0M4O5k4j07L9M2o2p1J71K7r3p2L4l4J22L3m2k4j6Q7l0p7j4P1m9p9K8Njj1l5M5K8
-1052b7k8J5j8Q8nr4O6K7l6L4j1L5j9m1M3m3j6K3J59Pj06K0jn7J6k7J3m7M2M2j5J9r1K6o8
-1017g5J30J14r1j12j0J03prO3j1J2p9q8J02n4k5%L1j4k1k0Q1J1JP3Oj01N7Q7j39j09Q6M3
-984C5pl6l7P9O6o8N2J9q3k6l3K0L8m4K1J00l3m4L0m3k7LK5K5j1p5O1qk0k7m3P4l2K6rN2M
-947B4j7L6J4Pq4n0J9L6m5RP4KJ49m6j69Qj1poM6l6Q2o4n5j4R2N0n4l0j9N1J2J4J9J7m8r2
-910h6Q5J43po9j1m1J9J3P2m3p5J6p1MJ02%l5n3J08Jm7p6L6l1K3L5l6j0P5m2L7qq6Q6r9R8
-874B7n6J04K1l5o5lJ2j7n3N1R8n8q5O6l1Q6k0m3k2O5M4j05l9J02J7p9N3K7o3m2O1n6l7Q0
-840EJ7p9pJ25k0l5J2Q1J9l2l0l7n5l4N4l3R4j07Nk5R5N3mm8j13P5l7P5J8o2N1N6r5j2k2N0
-804bm5L2k3NL2o3j3L9J9OLk8M6p8O5NqLR9l7jq2O8j27J45k5j06KL3J38j1n7j9O0Jr2J0L4
-766B8o1j9K1J9O5J9j40R9j12O5m5R2j6L0P8p1M1r0o9J01R5o9k8m3P4m7m7R8n6r1M7K8o3Q8
-732B1Om5n6O7MQ7l5j19K5qj9K1P4L1q7j4K2prO1n7j6Q7q3P7l3j7l1P8L2q8Pk6%J8k9j1K5
-694d7O3O0j80J97kp0q9J11n7Nj2L5K1n7j8J27L1j38M0O3l7j00N6K3l2j2N5jjJ9r1N7K7p6
-660c0l3Q1Oj0l7K8o0N9n2j2O9M3n2K5Q7L9p4oQPQj48J07K3J6o8m6O9K2m9j5n8l0K9O7L4n
-623D2q3j2L3l2L3J4k5K4l8lM4j7m5L6m5j8K3J5N9R7m2j26M6L7p6O0M3m7NMj8J05L2j30O3
-588E8Q1r4m8L6N2l2n1l2%j0N3K6QnO3%q1Kp2N6O4n4j8P4k7l0K3l1q0N3rj6M3o1M9K3N8l3
-550C8J0l2q2M7L3o5P4J13j0m1o2N2L1k4p0p5M3o0KM8PP6r9M5m5J65o1o1J7m1k1P9J4j9l4
-515hQ5r2O4O0j22m0J05Q0j4o0j9LN4p5r0MJ18K0m2m8M7m4j8k5R7j9l5n3ON6l9kJ6j6O9n1
-479b8m4O9j6m0P4Jm8mKL4J9l6L6J6N3L3Rp2j20M1k7LJ6J5K2R6l3j14KPm3J28K8n9J4K0j58
-442a04P4J4m1k6N1L6Pj1O9m9r7O4rj3LK7L4n3l8K3O3K0l9k9%M7L5r1L0j5m7QK3K6J7n5k6
-405g2J10j0l6J8PJ1K1m6l2O6n6l3J06P9o0j03nQ2pj00L6k0P1R4p4m4k8k4O9km6M3O7L8o8
-370E2J5N9j38p5M3kP1Q8q6k7jo6L9k4L7N8R4J4j16m3N7m9p0PN3j9K4O5j4n2n5j6K0kL8R9
-334G8n6p3n2J03N7r1K5p1M5J0O0j8J7O2l8q0K8K0N2qp0m6K5k8J0K6Rm7LJ0RM4o1Pn3O7l3
-297e8R4k2m2m6M6j1Q1j9m3N6j6q4J7oJ0K4M1J42j04K1Oq0p4P8M3Lo6k2kk9j2J1O5R4j40N7
-261A3rr7O6R4qj01M2M8m9O3M0n9o6K0M6R0k5j10J2J12p8j23P4Qj8J5J11N0r0QP0q8q1k3M8
-226EJ4pP3l6j21Q2jJ6J9Pk8kj4lj6j2%J9Ok3L1m3L4m1lQ0N2k4j05J5J4n2QJ4l3K7k5Q5K6
-187C8p8K7L7q8J33L9j08n9P3K11n4j53nP5m8OL7M6o6j23QM8n4j3jR3K8j23Q6rj2M2OL5J9
-152I3k8o0mk1k8M0j2k7jK4J5L3J2O2O4j01p5J7m0k5K8N8J3K8p7l6J4K5J7j2RK7M4K1p4m6
-116b3n1R0M4k3J14l8r2k7n4M1LQ7r2L7k9oNM7m6k5Q9K7j12O2q4J41j5j32M0Rl5J19k9q1j0
-81d9J02n4j0M5n3j0L7k1J3l9j9L5j3j9O4L4j4K0r8J8N1q5R6n1L9J37q0p6k7l7O9qK7M5k0
-46D9n2pk1m3J61or0l0k7kJ27L1j09m8M1o1M5J04j3q8N8K5j34J1R0J7K5p4j8R0m7l4K7l8J06
-11F5o5Rk2J18K6j64l3P7K5n3J15j51R5N9p9k8Oo2J48l9m5Rn9O4Om8J07J12j24j12k0O5N8
21F0j30O8o6J40n4j01O7M3m0l0R4
32E1
##PAGE=	F1=22870.517521325909911
##FIRST=	24596.97802734375,	7686.668670654296875,	-1.0789455175399780273
##DATATABLE=	(F2++(Y..Y)), PROFILE
-2014f1J07O0j1j39m5N5K4M1Pj04L9K0l7M6m0N7j6N5k9pJ06j4j70N0q3R7Q9M6k8j76J24m8
-1982A5o4J2nQ8pj27J05k9L6m1J92jj09j51R0%k7PJQ4o5ml3n8J05J44n0j31P4k6q3J2K6l5
-1948e5O1ll5L3m1N1j0M4J8n9K3M7n0p5P6J9j24M8k6P0l5%L1O3k3j4k7m5l9j0N2L5L1p1M0
-1913@k0n4R1K7n8L8k4l8J57O1j11o5J8P0l4qJ07j40p6LN6K1l1o3L5K1m8lM5R6rl0p2J7m7
-1878f8R2J2n4L7r5k3L8m0P7K5OM9J2l5n9n6N6P0l6k0L6r1L7N1K1k1Q1J82j45k17Q3OPM0o0
-1843bk8l3N2J5J5n5L1M7k5M1j1k7%j4Q2K1m6j02J1j6K4nJ02Jj03l8J9M9L7P1J9j14l3L8m
-1808A9M4J2K1K0p6K7q0QQ6j08QK9l9J1M7m0o8K7P7K7o7j3Q5Pm1j8K7j5MQ1p5j5M9m9M4o0
-1772dJ5pO2J07o2k7Po8l8P4k0r3O7o1PL5n0J8j7qN8oj1k9R5k6oq8O5O3K5L6m6j30J55Jo6
-1735B7p6Jj8j6J4K2J2M7N3M8p5L0q0l7M3l1m1J11m2o8O7L7n0n1N1J48Rq8q2J4l1K8Q0p4n2
-1700g0KM8N9o5Mj1L5Jm4L8J05m9j0o6k8Nk4N7N8O8O2Lj12n9q4M7N5j6m5j3L9J5mk3n5J53
-1664G6M8j26K0k1M1Mq3J03l4r7P0K9n6LJm8R6M8m6q9Q5m7rNN9N0j22J2mRQ6k8n6mJ8K9N8
-1627H0j29N6%pk5l4N7O1J6m6M2p0k4rN4J5p2O0n5R6L4j35K8j3j8MJ7Kl0K3Kl2Q6J5P3O5M7
-1590B34o1j13L0q8jJ0J9l6j6k7J9l2J3L7Lj6N0P1n7o7p8O7K7k0N9R3j05o0Q4R2j18j6K0j0
-1556Gj8m7N6K0n2rK4K2j8J4J6j3k4k4j4R6J02j45M5N1o8n0k2L8j5lqK5L7n8l1J6N0O5kq8
-1520b5j1R2M1p8j7o7J39R0l8l5p4j9J9kq0R4lm2J4J54q7o5J3J22j7j37j1N2Q9nlN9N8M8r5
-1485A73j46q8jJ3J9l6N2O2k8j8nl0l0K1K5o5J34k5n4J0k7K5L2p4J9N8O9r7L8m9L5j4J7P2
-1451H7K9j8l1k5n9oj6l4L6j6oJ58L7j25m1O0k8o8O6O0p8L8R4r8ol7l6J62j3j11o4Q0O4p2
-1417a7J1P9O7q8j9mo9O5l6N4Kp4k8N0k0p8J58M9p2l0k6P3l4k4N6p0L5Q7q0J65j10q6P7J0
-1383G3r1M0l9P1O2j22J8m5j2J9MJ2Pl6j7N7J8j1m1nQk7J04M9p4m5L2J7r3J30Qq3p2J07ok7
-1347a0nQ4J04r7j39O1o3K2l6Q3l9J06n8J0J9l4J61l6j99PJ02P0r6qM8m5q3J2j7K0L0K0M2
-1314C6M2K6L6j15o1O7O4p2l2j8O7J1p9m2NM1K9rj0Kl8L4L3N5J0r9k4L9O7o2k6O3p1j6K6N1
-1278C0l0o3N9R7q8j1M7n1k9M1Qj0j6k3pJ3R6N7q2j04J19N2j23J2%j3j3N8p1M5M6mp3O2l7
-1243fj1o0J44k9J9K2n9K84l3j97j41N4J3k8J1K7m2l7L6nmPK5Mj8n7O5Rm0J01K6q3P6K4J1
-1208A08r5M1Qr4L8oq1L0M5MN3M7k4NP5K2j88Pn9L9j7O2L4r2J8j3J00o2k1j5L0Kk7M6k2L8
-1172C6J0p2k1pN8J07r0p0%J2k2L8M5J9n9k5M5l4K0J8L2kr4P5J07p8p3M6j2p5j9J70L0n4n0
-1137A1p5JN8L1m8n6L0K7K9p8K5O2l8J6j1J5m9K5N6p9k9N2L8J4Pn5J1q8P4nrk0M8k5JJ4j1
-1100c1Ok6KO3ql0k7rJ05l4J1O2m0Km8M1O1m3j31Q5M7r0m9J45M2j10n2J4oQ7j5J4Nk3N9j8
-1064F1n2k4P1o6o1K1%nj5j5J6L4pPKN0k7p2L4K3LP4m4K4j4p9M1JPK1J49k8j04M5K7r6L6j2
-1026B6pr1Q7K6l3M2o5j6l8J30J17q2j02m8J26j3j6N8mJ0p7r9J33m9l9j0K9m4N1m8O9j0m4
-993c1Q7N1p5M4Q2j16j10O3L7j3l8jN5K7j00O5N9n6l1k1pM2l8J0J13l3n3N1n9o1J1K8O6J9
-959F7q2M6l1k6j1k8P7l8j2j4R2j2j2M3jJ4q2o0K7M8o4oP4P7J10n4j68j6qjKM6m1J8J2j7l9
-922g0O4N8n2m2KL9LqL9M2n1q5R7J12m1p8j0jK2%O2l8q4K3o7L4J11k8o2MJ03j4m3m4M0p1n
-885c9M0K5l0N9o7J8j2m4P4j20J16j9R7K8m2q2l3M6%m7J6P6o0m1N6n5J11k2o5KN8K9j02n2
-851h1J05O4r4N6L0p8m8N1n5m0J03N8p2l6Q7m4j0J4P9J2k6l7k5m7l8N9j6N3j06O3p1N8O9L9
-817G6n2j03O8l7O9J0r7N9N3p4Rm7N9n0K3%K3J5r2J0N9j0QRJ0L2o9M8%j4J4J02m8L1q6K3r8
-780f7J39m7r2lK8J45l4r0j1N9L3p1oN2k1j20K9O6M8K8j40P3l3K3n8Q4k3N7R2r1M2r1o1P9
-746A8Q1o9m6kO2m4kR5o0p4LL3o8R2j0k1l7M5j4Q2j8j12J9j5poQ4L6n9j9Ml5N9M4r5K7J09
-709H0j12O6n6jj3P1K5p2Lm8J8j0RJ2J3L1M0j37J80j8m4j14P8l8O9l4J6K5o0nJ27M3j37J0
-675A7N4o9p5P9J5k8J0M9k6j0J0o5P7Jp9k2P6J4mk9Rk6J8k3k8P6M0m2pQ7K3p3J0j3qJ0j01
-638e3J09L0K1p7m9Q3Lo1j1o1PK5N1M4j9j16M7jj2Nj3K9J8m3rL5j9k3K4l9J3NJK9Q9j6j00
-601e4K5L0n9N5M4n5L6k0l3Q4L3j04L3R2q4l9P0N2o6o4oJj8N9j2L1RP8qr8Ln1N8O9m9q1R5
-564E6j8qQk2p0N8Lj0L7p6K1NL7lM0k3r8N8J7n1O6J01j1l2n7O2K0l8p1l6K7r2J5L6K8N6q7
-527e2P2n2J08n2m6J7j9n5Q5K3m0qJ15j11M8M3j04m2J06P1Lm3l0j2Q8l7q6m5J43J6o9q0Q4
-494C9m5m0k7J12l3n0k2k6Q2o2KK4j0N7k9l5O6k1m2N8ln0mJ8M2Qk7M4RO1M8J2q5r8L5n9J3
-457c8J8K2k2J08n0j09Q7nq7J17N4m1k8J9j16L1K6o2J4K9J2PkO8l8p7Q3m4Ol5O2Qm1m6nJ18
-421D3J3l4l6j2M2Mp3L6j1l0J1L2OL1m7l4N5K1nK3rJL4m6l2O9n5m7R9P3p7j08O3N7m1r3L4
-384d3l5J41N4q8m6k7J2N9qk6M1J5M2n0L9K2j44m9K7M4N7N9j11mJ2o5L8j7L6N0O7J0p6j7Q0
-349I9m4j34MP5j7M3M0l9l6j3n6M0j6K2P5l1n0l2R5N2q9Om6%KJ20J5l7K3l7n4J6K9K4Jm9j1
-312a0j9mMM6j7m3l6J8L8M5p4NqL5k5R7k9n7k7J7L4R5l8o4N3or0K3MM%N4J29j06K2qn0p8N4
-273a2P0Mn6q8N0j0m3k0J47J00j73M8qq4N0R1J0r5J2O5p3Q6J6p9l7J9N1R8l0j18j9J14m4j19
-239g7O9K3k0KR5O3o4K2O9p3j05k1K0qk9P3k4n8M7rK2K9Lj2o2K1J2k9K7Ql9j6j7O9m1J9m4
-202e5K5Q3M9m7j05M2Pm4k3K3k3L3j5L8L5p6M9M5p6R1N0q8q1P0J66o1j23K8P9n6jpP1m2j17
-167e6RN4o5%l9J02P3j21N3Nk2M9PM8Nl1n4pj9m2K9j0j5lJ1L7O3J8N4M5j16p1K1l9n5M3O8
-130B9J4J9r5m1jO6K0m3J2L9N7K9p2p0l0O8K0M1J12p0j09j4l1M7j3R4q8J6j3j7nO4m8J2P3
-95G2or4P7j21J62k1j63P6Mk1J05m2p1j8J03m2K0K5o1pK6K0j0n1l5L5j0MO5P%j3p4P2M1j36
-59h2J15l2PJ53j01q8l0mN3pM1M4j3o6lj6n0J54J0q6m2%k8J45M6j37l3Ml7M4J01j9r1L8L2
-24B2j35J7J07L0ko2K2Q9n2n9M7j00J11n8KK5J50L9j62r1O8K8p2J08j34J30P2o8p2K5q4J29
7G0k2n5K0n2M2ql9J08J12j15j13j2P7O4j24L6l7J34p4j12J24M4q5JR6
32H0
##PAGE=	F1=22846.201176170729013
##FIRST=	24596.97802734375,	7686.668670654296875,	-0.411243438720703125
##DATATABLE=	(F2++(Y..Y)), PROFILE
-2014b3N5N1k9j14%K1J4N3L3r5j8L5qL9l8O9l7M8j4j5J01j9j38J7p0R8R5K8n9j04J20m4j22
-1981g0N7o4J21Mj26J29n4j7l0J89J0p7j41Q8j4m8O7l0P8o6ok2o8J02J65l6j30O2n5j10J9
-1950g3O9p2R3Op8K8J4N3m3L3J6l1N4M8p1j23J33jj51K6rJ05k1OM3L3m5l8l5l9K5m3M7K8j
-1915a4m4P5l0m8R1K1o9N1oq1J76L5j27m0J0O4m2L3J03j49q4J6R0K2m0p8K0J5m4OM5Q5j2k6
-1881B4o3K4k8N0L4k3L7j38OP2k9k6O6M6N4o2p5m3MK0R2lp2M8o9jN9L7k7N5J69j44j40P8l9
-1846gJ9P4o5m7j2K2mQm5N0M1l4L0J7j8rk8P8Lj5j02J3l7N2k1J27J0j11p2L5N9N0K5K6r4m7
-1810b9K0qO5J5L1K9q0No8J1P6j11K5O0m8lM2p1l0j1R3j0k0k0J10j4m3pJ9k2J1P9r6n1Q7J1
-1774D7K1p3K3l5O3P9n8j0Qo5n9Q6j4m7P4q8L0K0m4mRm7O3LJm0J03m0%p6P0R5MJ0n5p3J46
-1737A27j1q4p0oJ3l5Ok4R6K4K4Lj2L0j40N3K0l7n3J01l5l9P7L0p1m0L7J15Qp0m9k0m5P7M8
-1702D8q1k6j4J8M3k9K7k1K1j5JL0J11n5k1o0m7J4j4M0N2Q4P4lj32m5q5P2P9n9j9l1M4j9k9
-1667d7lj6J30K5j07N1k1N5j8r2J05m6p4M3J3n6M4Qo2J05L2k9m7N4n7k8K9Q3M1j67K8j3J3
-1634b4R7ko6nOJ9M9j36O1k9qJ9J2K5L5Rn0L6p5N5l7J7M9j07O0m6O7Qp1j%J3j6J4J5k2lj8
-1596e0JO5J3N0O8R0p2j46L5p5N3l2J7l1j7j5J1pk4N2K1l1M2O2m8p8l5O4J7n2J04N9j02l2
-1562b3Q3L7j02J8%l0nl6L1O6n1o2O3K3j3MJ6l0j9j3LO2J00j37O0Q7j01p2JK7l4M1m0O1L7
-1527E2o9p0M4M3O7K1q8l7P5L0l9kr6J42J01m2l1j00l4M2L0j17J22j0p6J2J45o3n2%J39l5
-1495A04j31kP1R3Lk3M1O1O0q6j47r8PMllL3O5m3kJ4n7j1M9J5r9R5j7k1L2k6K0L1j19P2PR0
-1458G9o4K2n1J4kJQ8N8Rm0p8o9J5l4JPPn3J47O8r1p5R5ro6L1N9q8K6R7p5J7k0q0J25Jp3n5
-1420e6O3O3q1RP3P7n9m5j3r4J04m8J6J2m5j3K7Qp7J09R2o1n3k2O9o5NN4r0J7Q8k2J40r7q6
-1385aL4Oo4L0l2P6Q2j15j6k7K1k7J3nM1n1J4M3l4k2l7J5JQJ07M2j15kNL7q5J22j2n0k9j5
-1349d2N2j8L8O8R0j08j44R1o6J2m6O9qQ6o9j1L6k0J70p2j89M8L5O2p9OQ4m1r9L0j2j1K6J3
-1315a9J5P0N0J8j23l4Q1M8r6n4j2R5K2r5m3nO1L1j4oro1O7N2M0j2j08l0R7K4n0m0M5j8m9
-1280f2K3M1lo3N2O3p9J0K7l2jJ1J1L8ln1j8NJ30Q5j13j10R0L5j41M0qKkP1o1KQ2mr5O1kn2
-1242b1n4J07mL4jk0K67o2j96p1L2j1k3pK1l3k2K5nk7N1L3k6m6l4O4L0n9R2K2m8M2L8L7r7
-1207B8J0J3q7J9Nm8L9J2qP6N6k7K8O7J0j56q4K2Nk5M5L1n7mk6J35q9j6J6J2J3m9QJ6N7j8
-1171B9p8k7L7N9J01r7q1mNjNO7L2q4kL7l9M2PM5K1j06O8O8q0o8R0k0r2PR6N8l2n2o8J5P3
-1134C1No9m5N7l3M4p2N6M6m4oNK1l7PN8n3p3M7L7K5Lk7K0o5P3j7k4l1L7m0N7J0m5K8k8PQ7
-1096E2o4k3j0k5J86l8m4N5m5J4l3L6N3o4j30J06M2j17PJ12L0j21k4kK0M9o4P1L0k1K6ql2
-1063B4l7O9o8l2Rj0Jj7LpM9nnPJ4m0l2J8K5J8Q9p7K4j0q1j5O1K1K0J29n2q9O9M0j35P3Rl8
-1025B2q0P1Mm4O1l4n6qJ08J13o8p4q4J29qj9N0MJo0r7J40l1n5j3K5o5R6o4N7nj13Q6R0m1
-990C8L8P9q8j01K7J9k1k3K9L4j1q8O8O3k8l6mm3O7m0j2J16k4l0N2q6o5J0K7R9L6q8L5m9l8
-955c8kqQ4m0m9KJ07k5pM5j5J6q1o0K1O6n5l4Q5J11P5m6j57m7J8J3k1L5ll1K5J8m1K3O1m6
-919al8J6K4pj8Q0N2n2j00J18P4p6q0oL8Qj1M7l2o8K6o4O0J19n3r5O5R5l5m1nN1j01l9L5P6
-883F2n1M3q4M3k4l1O4j37J34J5P9L1n2r1n3R6K3o2k3N8n0j6L8o0J19j7q1K9L5J4q6k1O1R7
-849A02j01O6K3r2m9L7m1k6R6Q7n0o0M5p2K1RO3Pk2m3ml4m2O5oJ6n3O6p0kR8O5o9q3O2m4N7
-812B2Nr4K4M9n8M9q0P5n2kL4L0j1p3JQ2l8J3lO0K3p2L0Mk2K8J05n0N2q3m3n0J32p0o2KKJ30
-774H9m7j14NM9O7m3m3O4K7j10k4O0L4L3o8K7pqn1N5l6P8J02j00L9q3m9Q2O5p4r4N4M4l3L5
-739B5P9n7m7l1J6n9J01j7rj7K5m0P0Kr2LJ1pk6O0M3k5j7k0l6Q8L0r5N8R6j40O3q4K4NN9L3
-702G2n0j7o8L8k1L6K0kqJ5p1J48k6k1j17K9RJ00m8NK8o8K1J22N5j19m9L0q7l3Q1jj4L3K9
-667E1n1qJ1k2P3k3o6k4O6K5Jk3qJ7l5Lj8Q5K5l8m4J00J0q2K6k6l5Rk2P7K5K8p9m4R2k0q2
-630b6J9p5M5J6L9N7l4j30J07l0j1l6j1Q6Jl2k8J0j8%%oK5j9K%O6mo7LK4k2L0N1n9O1k2j8
-592fK9Qo5K8Q9q7l1J03M9r9p5J3J3k4O2m0N0J9Q2j2j10pk2N5O0l6j26J10KQj5k2m6O2J8j4
-556B3L2p8j0pK3J1N8qj01N9jl1O3P3qj8n2O4J1n7o2OJ3p3KQL6K6m6P7m5O0m7l4MQn7O1M6
-517B9n3j1J27j19M5K5p8l8P8O6K0k2l0l0J14Rp9q7J54J8j03j08J12m1n4K4P6o2o0L4j3M0
-485a7o9J8QNO1j5n1O4k5l2L0j2k6j0K5M1kj2N0jO0O0J4q7o9J9o1L1oL3o6J00n8k0Q4qq4O4
-447C6P1k4p5Nn2j6M8k9J6j2%PON2l0l5Q8p7J6m6P6l0k2k5RR8J0k5m6k0L9k9o0M6j9JJ4K1
-409a3nN2l6l0JL8J9K6k5oM8l8l5N7m4n9R8N9j06p8J14L0p9n6L9l1J48L0q9n0k4M4K9k0KL9
-373D9l3L3l4O8j4j41kL8L6L9K9j25L1%rK9m8K5L9L6Pk3J6R9m1j58JP4mM2No1rL1r0L9j9L
-335d2N3j7l3pR0N0q6nNr1K0J60M4q3j6l9j7ML9j4Pj7J4o2L0K0N3n7l8m8J1M9L1p6L1K5qj5
-297c5J00l5p9KpO0J13n0p6M0Jr1L2J2jk1N7J04j02K4j4qp9J7Q9Pl9q7M3mm8J7J34J11j87
-262@J5mp4L2R0K1q1jP5r2R4mr6NK3N3P3m6j10m6J20pj15N0M3j8j3O8O9k6M1O5o2j07l3ql4
-225d0l9P1j6J3RoL8K4j0Mj03M4K6m1M2K0p3m4J6O5k6Ol9L0Q5M6p0r7Q5Qm7o1K9oM0pj4L5
-187cn2N5M2o0N0N4n3p5M8J08o8q6N9P8p0j0n6J14k2r7JN9m0j1m4O7J02j00L0K1l8L4KO3j
-152A01l5n1mj0m8jnjLrN7R8J7L0K1j12o0J6l5n0M6P0l%j01k6J8Q1J6q4J5M6O4M2p1q4j2M3
-114a8jR9R8q5j24mj4N0j9J08q8pQmn2Q0l9L9N9l6o2P4j42J63oj41M2Pj1Q5n3m7k6P6j6O5
-78E8po3NK0M1k9n1m5L2j6M2M7l7J9l1m2J11K4j37J08j9k5J50j17r3l0K3L4oM5M2lo9J1j4
-43b2n7J36K5p2k2mn2J47O2j57j2l4j7M7P4k5n3kN0j16J1J12N3l5m9M3Q6n5q7P2r6N0n0J0
-9c9P2J46N2j55j23M2L0q7J11j15J34Q7m8j05M4o6N7jn7K8m0J5j6k3J15R5j08j02mP5N6q9
22a9roJ11q1r0J57L8j27N2Q5
32A11
##PAGE=	F1=22821.884831015548116
##FIRST=	24596.97802734375,	7686.668670654296875,	0.080031313002109527588
##DATATABLE=	(F2++(Y..Y)), PROFILE
-2014DmM2n1l4Lj3lN8N8q1l5K9oL9j1P0n7M6ol0Q3j2r5j9l8Q4R7Pq3l4J03l6j50R6r2R4Rj01
-1976f9J56m3j10k0J58K1l3j14P7j8o4J07l7N2o4qrp0Q9J75k7j19N4o9r3J7O7q4Q7J5j02K8
-1944e0N0N9p8J9J6MP3N1p0j14J11j8j32OJ5R1j3J5N1jn5n8m5J3N5o6J8K1k8K1P4l8m3P3K6
-1909E3o2M8J3j12J77J2j50j1J2M8n4Q4Q5j55n4PJ08J6l0m9k6nk5JM0O7j6j5o3L1JJ5N8j0
-1875C9N0j29k0J14k9p6N2Q3N3j24r5K6K4m6J12L0j04L9l8m3N7N1l4K9J49j30o4O4q6L8J11
-1844A03o5o0Pj2%ll6O0K7m8L1L7qj1m1N7%J4j09J4J1Qk5J40J1j06p5M7L2O9j0K4o7n7nj7
-1808f3R4K0K7L4o6j4m8pN7r4N9P7o8oL4r7Lj5P4m0J5j3J09k7m0j%j9K0P8r3q5J04N8Rq8M7
-1771C5p3O3M9n5lK2m1q8Q5lNO3o9J7Nk6m3L0o4N8%J9n2R9m5Oj9L0J19j0k0o5qJ30k8r3o7
-1734c7NK7n9J0j8J12kOl5O8Oj85J26jl3m8P5k1k9Q7L2q4l5J9N9Rl4j3m3k4P6K5p4lJ1j4k3
-1697f2RL9k8Qj0N7NQ7n2k2n5n6K0nK2M3J00O3j0j28k5q4Q5J01r8Pm5M8%o9j4J5J09Jr7P9
-1661C8j8N1k6q4R5o3l8J9j0l9P0L5n8P4J1kkL2p1o3O2R1L0j95M2k7J4J05J9p4j3NJ2M6r9
-1626c1K4m6lM8M3jQnn8L1p8J63n5n0Q4j27M7m4N0j8mm0J9O5l9l0L7pk1l2K7M3LK5N5J29q6
-1589A26j54M8m0R9p6oj3k0j6J3J6m6Q1Nm4L6N1l2p1mM2J2p9J41K8j01NO6l1p5N7k1m8J7K
-1554c2k6Q9l8q5P1K4JRJ4o0npM6K8O8j34Q2J16j32n5OMl9O8n8Q7L7q3o4M5K4O7L7q9n4N2
-1518A4K1KQj02J18R4m1j8j15m2O0N0j30J22rr7K1R3l9Om1J50n1j19K0Q6Q6Pm2K2N6N9o4j34
-1484E1r1Ppl0L0K3O3n4J1J7o3K5N4Or9M1j9PL6k2J4K8j00R1k6P5k5J5o8KRk1J03P3L7m3j21
-1447B9m9J9j7j0j8K9k5L8R7m4j01J28Qo5JM7r5J8Q2m7M6mr6N6Qj9m4L8P4q9JO1Q7k4p0k7
-1411B3j03J22n4k3K2j6NkL4n3M2J25l7p8pO2j00M3M5j03lR1K6J19q3q8rKm1K8l3P3J00j02
-1377B7l4k3N2n5J4l0Q2n7K8L8r4k6L4K2n4O5P9J9j29K3j6O6n7Q8l4jMp1O5l2P2N8O7j25j05
-1342d0R6p7Kk6K2L6N2p9oL6k3J74r7j11K5j4N8n5J1R5k5r3K9j6l8K8J4LO7O0%j18pR1K5j20
-1306b1n6LJ10K8j06j9k8N7L1j4Pk3K5M2J8K4l2j09M1O0l2l4k1J8L0q5M0L2K6q1O3K7o5K5
-1272a9oj9K4j2J3Q6J0q2k3j2J49J07j27j03O6L4r0j7j7OJ0Q3m7m2J05Nq8O1j5n8k7L0J8M8
-1238E1k3M0K23q7j62k0Ok9noJ1m5k2L7%o1P0M3m4p0J6L6M2o2O1J6rJ1M7N1q3l3J6o2QKj3
-1201d9N3ok4Q6N2k2N1M7j2j00r2K1k8rJ8J7k4j6j1J26j01j4L6J4J8p6k2N1O0l1o2k7O2M4
-1167C0Q8r5q1Qj8M0j9M5M9p1j2K0m1O3oO7L4j22Q8N0q9q4J22k4j11N8K7N4j0n9m9L9P8k7
-1133D2q2pN2q7N4l6M7K6m9rK7J3j6rL0k6n2qN2K1KJ6J7n2P1k2l4m8K7l0R0Oq2M9k4JJ12o9
-1095A3m6k3j6K34n6q1M9m0L2j3K5M0p9r3R1K9j37O8J03j0j30KmL3J3r6J10N1j2rok0m2O8
-1061D8m1j5qk5J3k6J9rO4j1l6mkl7J9L1K6kP9j01L6j6m1PJ3J2J9J08o0o6Q3L6j73J33K4p5
-1025B2m3K8k1l6O3kq4K0O3J05n9l7o6P0Nj4L8J2j2k2p4R8mo3j2K4p2J06o4M0J6r1J1Q7oM3
-989F9P6n6q9j3j2k8MN2J4m0j4L1L7Jm0J5o8R1m3l8J08qK2J9j15k3rK4J10M1r1K8o1m9jJ4
-953d2R1l5q1K4J03l5JM1k3J2q1n3J1P9k4o2R9J09M2k2j42p5M8J7m3K0L7Ql6K9l1j7N2l9j2
-918c0K0J1k6MJ10M6n3j23J42M2j04p9J2N9k1j2K9k9j9J1o1P4J16o8j21J23Q0n4l9L0O3j13
-886B0p5K3J11o7K5r2J06k0o4N0j29J39L4N7K9o7q9p0J47M7q1n8N8l3j7J4n2J12mq8N3jNm8
-852b5MJ2J08j03P8J4j04m2K4rj8O9J04j6p7Or4M6%L3Oj3n3K4k2l0N6kj8J1N6n8qR0O6q6n8
-815b9O0n9M4Kn8l9M7m6R4r4P4m7l6O7K8m4j6k5R0o2L5l5J09J1q0J5J8l1L9J04m3O5p3j19
-781c4J0J17q4m3J3j9J01m2p1KOR1j9q0O1O3r6k0K0K6K7j0J8k0l0k0K2m5P2J05r7L5o7m0J05
-746E7O6o7j17L9L1pM2N2m4k5n3mk4R6k3rJJ1o0M7K2p3oL3j9j6J6N1J6j3m7j5Q1J6o7O9O7
-709A24j60P6j18M8K3M0N0l4l7q2N2j5M2K4j2m4j6OJ08k1nj12j8O6J07m9pK9q2N1J27O2j05
-676A18j06kp0LO2j4rN1lp1J0K2PO5k4n3l0L9M0Nj7k6O1p9J6RR5kl5q0J21%r2L8k4o2j0M7
-638@M8J0L7p6l2R3l7j15P5p4N3jL2P5m9q3J13m5m0m4N5P0l0k7k9j9j9J5k9K9L1l6J0j9M3
-603a5j3l7j7K1L0qN4n5P9pRj0m2l4M5Q2j02l6J28M1j23p4J3L6l0O2n5O4K4P8j5j12k7PM7
[truncated: 4,367,668 more chars]
