# Supplementary material for: Competition between N and O: use of diazine N-oxides as a test case for the Marcus theory rationale for ambident reactivity
Source: Chem Sci. 2020 Jul 23;11(35):9630–47. doi: 10.1039/d0sc02834g (PMC8162281; doi:10.1039/d0sc02834g)
Supplement: SC-011-D0SC02834G-s013 [file SC-011-D0SC02834G-s013.jcamp]

##TITLE=	6A176202
##JCAMPDX=	6.0	$$ NMR Plug-in 1.3 of MestReNova 6.0.2-5475
##DATATYPE=	LINK
##BLOCKS=	2
##ORIGIN=	Bruker BioSpin GmbH
##OWNER=	NMRSU

##TITLE=	6A176202
##JCAMPDX=	6.0	$$ NMR Plug-in 1.3 of MestReNova 6.0.2-5475
##BLOCKID=	1
##DATATYPE=	NMRSPECTRUM
##DATACLASS=	NTUPLES
##NUMDIM=	1
##ORIGIN=	Bruker BioSpin GmbH
##OWNER=	NMRSU
##.OBSERVEFREQUENCY=	150.887725830078125
##.OBSERVENUCLEUS=	^13C
##.SOLVENTNAME=	9
##.PULSESEQUENCE=	zgpg30
##.ACQUISITIONMODE=	SIMULTANEOUS (DQD)
##$ORIGINALFORMAT=	Bruker XWIN-NMR
##$PARAMETERFILE=	(acqus, ASCII, C:/Users/peter/Documents/FIDs%20(600%20MHz)/pb339%20Pyrazine%20N-oxide%20+%20MeOTf%20in%20DMSO-d6%20incl%2015N%20(run%20as%206A1559%20-%20old%20queue%20code)/6A176202/10/acqus, 0)
$$ ##TITLE= Parameter file, TopSpin 3.5 pl 7
$$ ##JCAMPDX= 5.0
$$ ##DATATYPE= Parameter Values
$$ ##NPOINTS= 13	$$ modification sequence number
$$ ##ORIGIN= Bruker BioSpin GmbH
$$ ##OWNER= NMRSU
$$ $$ 2020-01-29 14:13:28.095 +0000  NMRSU@AVIII600NMR-PC
$$ $$ C:/Bruker/TopSpin3.5pl7/data/PB/nmr/6A176202/10/acqus
$$ $$ process C:\Bruker\TopSpin3.5pl7\prog\mod\vtucntl.exe
$$ ##$ACQT0= -2.10084033613445
$$ ##$AMP= (0..31)
$$ 100 100 100 100 100 100 100 100 100 100 100 100 100 100 100 100 100 100
$$ 100 100 100 100 100 100 100 100 100 100 100 100 100 100
$$ ##$AMPCOIL= (0..19)
$$ 0 0 0 0 0 0 0 0 0 0 0 0 0 0 0 0 0 0 0 0
$$ ##$ANAVPT= -1
$$ ##$AQSEQ= 0
$$ ##$AQ_mod= 3
$$ ##$AUNM= <au_zg>
$$ ##$AUTOPOS= <3 >
$$ ##$BF1= 150.887722
$$ ##$BF2= 600.07
$$ ##$BF3= 600.07
$$ ##$BF4= 600.07
$$ ##$BF5= 600.07
$$ ##$BF6= 600.07
$$ ##$BF7= 600.07
$$ ##$BF8= 600.07
$$ ##$BWFAC= (0..63)
$$ 0 0 0 0 0 0 0 0 0 0 0 0 0 0 0 0 0 0 0 0 0 0 0 0 0 0 0 0 0 0 0 0 0 0 0 0
$$ 0 0 0 0 0 0 0 0 0 0 0 0 0 0 0 0 0 0 0 0 0 0 0 0 0 0 0 0
$$ ##$BYTORDA= 0
$$ ##$CAGPARS= (0..11)
$$ 0 0 0 0 0 0 0 0 0 0 0 0
$$ ##$CHEMSTR= <none>
$$ ##$CNST= (0..63)
$$ 1 1 145 1 1 1 1 1 1 1 1 1 1 1 1 1 1 1 1 1 1 1 1 1 1 1 1 1 1 1 1 1 1 1 1
$$ 1 1 1 1 1 1 1 1 1 1 1 1 1 1 1 1 1 1 1 1 1 1 1 1 1 1 1 1 1
$$ ##$CPDPRG= (0..8)
$$ <waltz16> <> <waltz16> <> <mlev> <mlev> <mlev> <mlev> <mlev>
$$ ##$D= (0..63)
$$ 0 2 0.00345 0 0 0 0 0 0 0.06 0 0.03 2e-005 3e-006 0 0 0.0002 0 0 0 0 0
$$ 0 0 0 0 0 0 0 0 0 0 0 0 0 0 0 0 0 0 0 0 0 0 0 0 0 0 0 0 0 0 0 0 0 0 0 0
$$ 0 0 0 0 0 0
$$ ##$DATE= 1580307208
$$ ##$DE= 18.7408
$$ ##$DECBNUC= <off>
$$ ##$DECIM= 554.666666666667
$$ ##$DECNUC= <off>
$$ ##$DECSTAT= 4
$$ ##$DIGMOD= 3
$$ ##$DIGTYP= 12
$$ ##$DQDMODE= 0
$$ ##$DR= 21
$$ ##$DS= 4
$$ ##$DSPFIRM= 4
$$ ##$DSPFVS= 21
$$ ##$DTYPA= 0
$$ ##$EXP= <CARBON.c>
$$ ##$FCUCHAN= (0..9)
$$ 0 1 2 0 0 0 0 0 0 0
$$ ##$FL1= 83
$$ ##$FL2= 83
$$ ##$FL3= 83
$$ ##$FL4= 83
$$ ##$FN_INDIRECT= (0..7)
$$ 0 0 0 0 0 0 0 0
$$ ##$FOV= 20
$$ ##$FQ1LIST= <freqlist>
$$ ##$FQ2LIST= <freqlist>
$$ ##$FQ3LIST= <freqlist>
$$ ##$FQ4LIST= <freqlist>
$$ ##$FQ5LIST= <freqlist>
$$ ##$FQ6LIST= <freqlist>
$$ ##$FQ7LIST= <freqlist>
$$ ##$FQ8LIST= <freqlist>
$$ ##$FRQLO3= 972191.170000017
$$ ##$FRQLO3N= 0
$$ ##$FS= (0..7)
$$ 83 83 83 83 83 83 83 83
$$ ##$FTLPGN= 0
$$ ##$FW= 4032000
$$ ##$FnILOOP= 0
$$ ##$FnMODE= 0
$$ ##$FnTYPE= 0
$$ ##$GPNAM= (0..31)
$$ <SINE.100> <SINE.100> <SINE.100> <SINE.100> <SINE.100> <SINE.100> <SINE.100>
$$ <SINE.100> <SINE.100> <SINE.100> <SINE.100> <SINE.100> <SINE.100> <SINE.100>
$$ <SINE.100> <SINE.100> <SINE.100> <SINE.100> <SINE.100> <SINE.100> <SINE.100>
$$ <SINE.100> <SINE.100> <SINE.100> <SINE.100> <SINE.100> <SINE.100> <SINE.100>
$$ <SINE.100> <SINE.100> <SINE.100> <SINE.100>
$$ ##$GPX= (0..31)
$$ 0 0 0 0 0 0 0 0 0 0 0 0 0 0 0 0 0 0 0 0 0 0 0 0 0 0 0 0 0 0 0 0
$$ ##$GPY= (0..31)
$$ 0 0 0 0 0 0 0 0 0 0 0 0 0 0 0 0 0 0 0 0 0 0 0 0 0 0 0 0 0 0 0 0
$$ ##$GPZ= (0..31)
$$ 0 0 0 0 0 0 0 0 0 0 0 0 0 0 0 0 0 0 0 0 0 0 0 0 0 0 0 0 0 0 0 0
$$ ##$GRDPROG= <>
$$ ##$GRPDLY= 76
$$ ##$HDDUTY= 20
$$ ##$HDRATE= 20
$$ ##$HGAIN= (0..3)
$$ 0 0 0 0
$$ ##$HL1= 3
$$ ##$HL2= 83
$$ ##$HL3= 83
$$ ##$HL4= 83
$$ ##$HOLDER= 3
$$ ##$HPMOD= (0..7)
$$ 0 0 0 0 0 0 0 0
$$ ##$HPPRGN= 0
$$ ##$IN= (0..63)
$$ 0.001 0.001 0.001 0.001 0.001 0.001 0.001 0.001 0.001 0.001 0.001 0.001
$$ 0.001 0.001 0.001 0.001 0.001 0.001 0.001 0.001 0.001 0.001 0.001 0.001
$$ 0.001 0.001 0.001 0.001 0.001 0.001 0.001 0.001 0.001 0.001 0.001 0.001
$$ 0.001 0.001 0.001 0.001 0.001 0.001 0.001 0.001 0.001 0.001 0.001 0.001
$$ 0.001 0.001 0.001 0.001 0.001 0.001 0.001 0.001 0.001 0.001 0.001 0.001
$$ 0.001 0.001 0.001 0.001
$$ ##$INF= (0..7)
$$ 0 0 0 0 0 0 0 0
$$ ##$INP= (0..63)
$$ 0 0 0 0 0 0 0 0 0 0 0 0 0 0 0 0 0 0 0 0 0 0 0 0 0 0 0 0 0 0 0 0 0 0 0 0
$$ 0 0 0 0 0 0 0 0 0 0 0 0 0 0 0 0 0 0 0 0 0 0 0 0 0 0 0 0
$$ ##$INSTRUM= <aviii600>
$$ ##$INTEGFAC= (0..63)
$$ 0 0 0 0 0 0 0 0 0 0 0 0 0 0 0 0 0 0 0 0 0 0 0 0 0 0 0 0 0 0 0 0 0 0 0 0
$$ 0 0 0 0 0 0 0 0 0 0 0 0 0 0 0 0 0 0 0 0 0 0 0 0 0 0 0 0
$$ ##$L= (0..31)
$$ 1 1 1 1 1 1 1 1 1 1 1 1 1 1 1 1 1 1 1 1 1 1 1 1 1 1 1 1 1 1 1 1
$$ ##$LFILTER= 500
$$ ##$LGAIN= 5
$$ ##$LINPSTP= 0
$$ ##$LOCKED= yes
$$ ##$LOCKFLD= 1730
$$ ##$LOCKGN= 93.934814453125
$$ ##$LOCKPOW= -20
$$ ##$LOCKPPM= 2.49000000953674
$$ ##$LOCNUC= <2H>
$$ ##$LOCPHAS= 2
$$ ##$LOCSHFT= yes
$$ ##$LOCSW= 0
$$ ##$LTIME= 0.25
$$ ##$MASR= 4200
$$ ##$MASRLST= <masrlst>
$$ ##$MULEXPNO= (0..15)
$$ 0 0 0 0 0 0 0 0 0 0 0 0 0 0 0 0
$$ ##$NBL= 1
$$ ##$NC= -5
$$ ##$NLOGCH= 3
$$ ##$NOVFLW= 0
$$ ##$NS= 512
$$ ##$NUC1= <13C>
$$ ##$NUC2= <1H>
$$ ##$NUC3= <off>
$$ ##$NUC4= <off>
$$ ##$NUC5= <off>
$$ ##$NUC6= <off>
$$ ##$NUC7= <off>
$$ ##$NUC8= <off>
$$ ##$NUCLEUS= <off>
$$ ##$NUSLIST= <automatic>
$$ ##$NusAMOUNT= 25
$$ ##$NusFPNZ= no
$$ ##$NusJSP= 0
$$ ##$NusSEED= 54321
$$ ##$NusSPTYPE= 0
$$ ##$NusT2= 1
$$ ##$NusTD= 0
$$ ##$O1= 15086.83
$$ ##$O2= 2400.28
$$ ##$O3= 15086.83
$$ ##$O4= 15086.83
$$ ##$O5= 15086.83
$$ ##$O6= 15086.83
$$ ##$O7= 15086.83
$$ ##$O8= 15086.83
$$ ##$OVERFLW= 0
$$ ##$P= (0..63)
$$ 10 10 20 11.3 22.6 16.5 25 50 350 25 50 40000 40000 2000 0 200000 1000
$$ 2000 500 600 2500 0 0 0 1000 0 500 10 0 2000 0 0 3700 0 0 0 80000 0 0 1700
$$ 4000 2250 1500 10000 740 0 40000 1050 2000 0 40000 0 0 0 0 0 0 0 0 0 0
$$ 0 360 1400
$$ ##$PACOIL= (0..15)
$$ 2 0 3 1 0 0 0 0 0 0 0 0 0 0 0 0
$$ ##$PAPS= 2
$$ ##$PARMODE= 0
$$ ##$PCPD= (0..9)
$$ 100 55 80 100 100 100 100 100 100 100
$$ ##$PEXSEL= (0..9)
$$ 1 1 1 1 1 1 1 1 1 1
$$ ##$PHCOR= (0..31)
$$ 0 0 0 0 0 0 0 0 0 0 0 0 0 0 0 0 0 0 0 0 0 0 0 0 0 0 0 0 0 0 0 0
$$ ##$PHLIST= <>
$$ ##$PHP= 2
$$ ##$PH_ref= 0
$$ ##$PL= (0..63)
$$ 120 3 -3.4 120 120 120 120 120 120 120 120 120 15.67 15.67 120 120 120
$$ 120 3 120 120 120 120 120 120 120 120 120 120 120 15.67 120 120 120 120
$$ 120 120 120 120 120 120 120 120 120 120 120 120 120 120 120 120 120 120
$$ 120 120 120 120 120 120 120 120 120 120 120
$$ ##$PLSTEP= 0.1
$$ ##$PLSTRT= -6
$$ ##$PLW= (0..63)
$$ 0 35.53 14.6 0 0 0 0 0 0 0 5.6848 0.22739 0.29129 0.14628 0 2.9828 0 0
$$ 35.53 1.143945 0 7.4571e-005 0 0 0.0011931 0 0.095116 0 0 5.6848 0.29129
$$ 1.5219 0 0 0 0 0 0 0 0 0 0 0 0 0 0 0 0 0 0 0 0 0 0 0 0 0 0 0 0 0 0 0 0
$$ ##$PLWMAX= (0..7)
$$ 281 54 0 0 0 0 0 0
$$ ##$PQPHASE= 0
$$ ##$PQSCALE= 0
$$ ##$PR= 4
$$ ##$PRECHAN= (0..15)
$$ -1 1 0 2 4 -1 -1 -1 -1 -1 -1 -1 -1 -1 -1 -1
$$ ##$PRGAIN= 0
$$ ##$PROBHD= <Z150357_0005 (CP BBO 600S3 BB-H&F-05 Z)>
$$ ##$PULPROG= <zgpg30>
$$ ##$PW= 0
$$ ##$PYNM= <acqu.py>
$$ ##$ProjAngle= 0
$$ ##$QNP= 1
$$ ##$RD= 0
$$ ##$RECCHAN= (0..15)
$$ 0 1 0 0 0 0 0 0 0 0 0 0 0 0 0 0
$$ ##$RECPH= 0
$$ ##$RECPRE= (0..15)
$$ -1 1 -1 -1 -1 -1 -1 -1 -1 -1 -1 -1 -1 -1 -1 -1
$$ ##$RECPRFX= (0..15)
$$ 1 0 0 0 0 0 0 0 0 0 0 0 0 0 0 0
$$ ##$RECSEL= (0..15)
$$ 0 1 0 0 0 0 0 0 0 0 0 0 0 0 0 0
$$ ##$RG= 2050
$$ ##$RO= 0
$$ ##$RSEL= (0..15)
$$ 0 1 2 0 0 0 0 0 0 0 0 0 0 0 0 0
$$ ##$S= (0..7)
$$ 83 25 26 83 26 83 83 83
$$ ##$SELREC= (0..9)
$$ 0 0 0 0 0 0 0 0 0 0
$$ ##$SFO1= 150.90280883
$$ ##$SFO2= 600.07240028
$$ ##$SFO3= 600.08508683
$$ ##$SFO4= 600.08508683
$$ ##$SFO5= 600.08508683
$$ ##$SFO6= 600.08508683
$$ ##$SFO7= 600.08508683
$$ ##$SFO8= 600.08508683
$$ ##$SOLVENT= <DMSO>
$$ ##$SOLVOLD= <off>
$$ ##$SP= (0..63)
$$ 1 120 120 120 120 120 120 120 120 0 0 120 0 0 120 0 150 150 120 120.87
$$ 118.96 122.27 114.95 150 150 150 150 150 150 120 150 120 120 120 120 120
$$ 120 120 120 120 120 120 120 120 120 120 120 120 120 120 120 120 120 120
$$ 120 120 120 120 120 120 120 120 120 120
$$ ##$SPECTR= 0
$$ ##$SPINCNT= 0
$$ ##$SPNAM= (0..63)
$$ <gauss> <Q5.1000> <Q3_surbop.1> <0.0> <Eburp2tr.1000> <Crp60comp.4> <Crp60,0.5,20.1>
$$ <Sinc1.1000> <Crp60,0.5,20.1> <gauss> <Crp60comp.4> <Crp60comp.4> <gauss>
$$ <gauss> <Eburp2.1000> <Gaus1.1000> <gauss> <gauss> <0.0> <Q5tr_sebop.1>
$$ <Q5tr_sebop.1> <Q5tr_sebop.1> <Q5tr_sebop.1> <gauss> <gauss> <gauss> <Gaus1_180r.1000>
$$ <gauss> <gauss> <Q5tr.1000> <Q3_surbop.1> <Reburp.1000> <Q3.1000> <> <Q3_surbop.1>
$$ <Q3_surbop.1> <Q5.1000> <> <> <> <Q3_surbop.1> <Crp60,0.5,20.1> <> <> <>
$$ <> <> <> <> <> <> <> <> <> <> <> <> <> <> <> <> <> <> <>
$$ ##$SPOAL= (0..63)
$$ 0.5 1 0.5 0.5 0 0.5 0.5 0.5 0.5 0.5 0.5 0.5 0.5 0.5 1 0.5 0.5 0.5 0.5 0
$$ 0 0 0 0.5 0.5 0.5 0.5 0.5 0.5 0 0.5 0.5 0.5 0.5 0.5 0.5 1 0.5 0.5 0.5 0.5
$$ 0.5 0.5 0.5 0.5 0.5 0.5 0.5 0.5 0.5 0.5 0.5 0.5 0.5 0.5 0.5 0.5 0.5 0.5
$$ 0.5 0.5 0.5 0.5 0.5
$$ ##$SPOFFS= (0..63)
$$ 0 0 0 0 0 0 0 0 0 0 0 0 0 0 0 0 0 0 0 0 0 0 0 0 0 0 0 0 0 0 0 0 0 0 0 0
$$ 0 0 0 0 0 0 0 0 0 0 0 0 0 0 0 0 0 0 0 0 0 0 0 0 0 0 0 0
$$ ##$SPPEX= (0..63)
$$ 0 0 0 0 0 0 0 0 0 0 0 0 0 0 0 0 0 0 0 0 0 0 0 0 0 0 0 0 0 0 0 0 0 0 0 0
$$ 0 0 0 0 0 0 0 0 0 0 0 0 0 0 0 0 0 0 0 0 0 0 0 0 0 0 0 0
$$ ##$SPW= (0..63)
$$ 0 0.00074735 0.00061189 0 0.17319 5.4286 0 0.0053756 5.4286 0 5.4286 5.4286
$$ 0 0 0.17319 0 0 0 0 10.57852 16.44396 7.678164 41.4077 0 0 0 6.8784e-006
$$ 0 0 0.087345 1.7878 0.59731 0.0032498 0 0.888 0.00061189 0.29894 0 0 0
$$ 0.00061189 5.4286 0 0 0 0 0 0 0 0 0 0 0 0 0 0 0 0 0 0 0 0 0 0
$$ ##$SUBNAM= (0..9)
$$ <""> <""> <""> <""> <""> <""> <""> <""> <""> <"">
$$ ##$SW= 238.946462211404
$$ ##$SWIBOX= (0..19)
$$ 0 1 2 0 0 0 0 0 0 0 0 0 0 0 0 0 0 0 0 0
$$ ##$SW_h= 36057.6923076923
$$ ##$SWfinal= 0
$$ ##$SigLockShift= 0
$$ ##$TD= 134144
$$ ##$TD0= 1
$$ ##$TD_INDIRECT= (0..7)
$$ 0 0 0 0 0 0 0 0
$$ ##$TDav= 1
$$ ##$TE= 300
$$ ##$TE1= 300
$$ ##$TE2= 300
$$ ##$TE3= 300
$$ ##$TE4= 300
$$ ##$TEG= 300
$$ ##$TE_MAGNET= 0
$$ ##$TE_PIDX= 0
$$ ##$TE_STAB= (0..9)
$$ 0 0 0 0 0 0 0 0 0 0
$$ ##$TL= (0..7)
$$ 0 120 120 120 120 120 120 120
$$ ##$TOTROT= (0..63)
$$ 0 0 0 0 0 0 0 0 0 0 0 0 0 0 0 0 0 0 0 0 0 0 0 0 0 0 0 0 0 0 0 0 0 0 0 0
$$ 0 0 0 0 0 0 0 0 0 0 0 0 0 0 0 0 0 0 0 0 0 0 0 0 0 0 0 0
$$ ##$TUBE_TYPE= <>
$$ ##$USERA1= <user>
$$ ##$USERA2= <user>
$$ ##$USERA3= <user>
$$ ##$USERA4= <user>
$$ ##$USERA5= <user>
$$ ##$V9= 5
$$ ##$VALIDCODE= -1
$$ ##$VALIST= <valist>
$$ ##$VCLIST= <CCCCCCCCCCCCCCC>
$$ ##$VDLIST= <DDDDDDDDDDDDDDD>
$$ ##$VPLIST= <PPPPPPPPPPPPPPP>
$$ ##$VTLIST= <TTTTTTTTTTTTTTT>
$$ ##$WBST= 1024
$$ ##$WBSW= 4
$$ ##$XGAIN= (0..3)
$$ 0 0 0 0
$$ ##$XL= 0
$$ ##$YL= 0
$$ ##$YMAX_a= 27502524
$$ ##$YMIN_a= -26325859
$$ ##$ZGOPTNS= <>
$$ ##$ZL1= 120
$$ ##$ZL2= 120
$$ ##$ZL3= 120
$$ ##$ZL4= 120
$$ ##END=
$$ 
##$PARAMETERFILE=	(audita.txt, ASCII, C:/Users/peter/Documents/FIDs%20(600%20MHz)/pb339%20Pyrazine%20N-oxide%20+%20MeOTf%20in%20DMSO-d6%20incl%2015N%20(run%20as%206A1559%20-%20old%20queue%20code)/6A176202/10/audita.txt, 0)
$$ ##TITLE= Audit trail, TopSpin 3.5 pl 7
$$ ##JCAMPDX= 5.01
$$ ##ORIGIN= Bruker BioSpin GmbH
$$ ##OWNER= NMRSU
$$ $$ C:/Bruker/TopSpin3.5pl7/data/PB/nmr/6A176202/10/audita.txt
$$ ##AUDIT TRAIL=  $$ (NUMBER, WHEN, WHO, WHERE, PROCESS, VERSION, WHAT)
$$ (   1,<2020-01-29 14:13:28.048 +0000>,<NMRSU>,<AVIII600NMR-PC>,<go4>,<TopSpin 3.5.7>,
$$       <created by zg
$$ 	started at 2020-01-29 13:39:37.361 +0000,
$$ 	POWCHK enabled, PULCHK disabled,
$$        configuration hash MD5:
$$        68 E3 CE 56 42 B1 21 D5 4A CE D9 3D DD B9 57 79
$$        data hash MD5: 131K
$$        5F 3F 27 59 6C 5E FA 5A A4 36 EA D9 9E F2 68 63>)
$$ (   2,<2020-01-29 14:13:28.235 +0000>,<NMRSU>,<AVIII600NMR-PC>,<audit>,<TopSpin 3.5.7>,
$$       <user comment:
$$        ICON-NMR User ID: PB
$$        data hash MD5: 131K
$$        5F 3F 27 59 6C 5E FA 5A A4 36 EA D9 9E F2 68 63>)
$$ ##END=
$$ 
$$ $$ hash MD5
$$ $$ 0E EB 13 0F A3 72 E0 A5 09 5A 77 49 71 79 9D 25
$$ 
##$PARAMETERFILE=	(auditp.txt, ASCII, C:/Users/peter/Documents/FIDs%20(600%20MHz)/pb339%20Pyrazine%20N-oxide%20+%20MeOTf%20in%20DMSO-d6%20incl%2015N%20(run%20as%206A1559%20-%20old%20queue%20code)/6A176202/10/pdata/1/auditp.txt, 0)
$$ ##TITLE= Audit trail, TopSpin 3.5 pl 7
$$ ##JCAMPDX= 5.01
$$ ##ORIGIN= Bruker BioSpin GmbH
$$ ##OWNER= NMRSU
$$ $$ C:/Bruker/TopSpin3.5pl7/data/PB/nmr/6A176202/10/pdata/1/auditp.txt
$$ ##AUDIT TRAIL=  $$ (NUMBER, WHEN, WHO, WHERE, PROCESS, VERSION, WHAT)
$$ (   1,<2020-01-29 14:13:28.048 +0000>,<NMRSU>,<AVIII600NMR-PC>,<go4>,<TopSpin 3.5.7>,
$$       <created by zg
$$ 	started at 2020-01-29 13:39:37.361 +0000,
$$ 	POWCHK enabled, PULCHK disabled,
$$        configuration hash MD5:
$$        68 E3 CE 56 42 B1 21 D5 4A CE D9 3D DD B9 57 79
$$        data hash MD5: 131K
$$        5F 3F 27 59 6C 5E FA 5A A4 36 EA D9 9E F2 68 63>)
$$ (   2,<2020-01-29 14:13:28.235 +0000>,<NMRSU>,<AVIII600NMR-PC>,<audit>,<TopSpin 3.5.7>,
$$       <user comment:
$$        ICON-NMR User ID: PB
$$        data hash MD5: 131K
$$        5F 3F 27 59 6C 5E FA 5A A4 36 EA D9 9E F2 68 63>)
$$ (   3,<2020-01-29 14:13:29.109 +0000>,<NMRSU>,<AVIII600NMR-PC>,<proc1d>,<TopSpin 3.5.7>,
$$       <Start of raw data processing
$$        ef LB = 1 FT_mod = 6 PKNL = 1 SI = 32K 
$$        data hash MD5: 32K
$$        8C 09 9E 35 1C AF 47 23 2E FD 8C F7 7F 0C C3 0D>)
$$ (   4,<2020-01-29 14:13:30.528 +0000>,<NMRSU>,<AVIII600NMR-PC>,<proc1d>,<TopSpin 3.5.7>,
$$       <apk0 
$$        data hash MD5: 32K
$$        4E 5C 72 49 79 05 40 15 53 EB 4C A9 4E 2C 49 24>)
$$ (   5,<2020-01-29 14:13:30.871 +0000>,<NMRSU>,<AVIII600NMR-PC>,<proc1d>,<TopSpin 3.5.7>,
$$       <abs ABSG = 5 
$$        data hash MD5: 32K
$$        AF 3B A4 19 91 6C AF 92 2F AE 89 EC 54 2E A3 C8>)
$$ ##END=
$$ 
$$ $$ hash MD5
$$ $$ 5D 0D C9 99 2D E6 0E FE 67 6C 98 68 46 2C FB D8
$$ 
##$PARAMETERFILE=	(cpdprg2, ASCII, C:/Users/peter/Documents/FIDs%20(600%20MHz)/pb339%20Pyrazine%20N-oxide%20+%20MeOTf%20in%20DMSO-d6%20incl%2015N%20(run%20as%206A1559%20-%20old%20queue%20code)/6A176202/10/cpdprg2, 0)
$$ 1 pcpd*3:180
$$   pcpd*4:0
$$   pcpd*2:180
$$   pcpd*3:0
$$   pcpd  :180
$$   pcpd*2:0
$$   pcpd*4:180
$$   pcpd*2:0
$$   pcpd*3:180
$$ 2 pcpd*3:0
$$   pcpd*4:180
$$   pcpd*2:0
$$   pcpd*3:180
$$   pcpd  :0
$$   pcpd*2:180
$$   pcpd*4:0
$$   pcpd*2:180
$$   pcpd*3:0
$$   lo to 2 times 2
$$ 3 pcpd*3:180
$$   pcpd*4:0
$$   pcpd*2:180
$$   pcpd*3:0
$$   pcpd  :180
$$   pcpd*2:0
$$   pcpd*4:180
$$   pcpd*2:0
$$   pcpd*3:180
$$   jump to 1
$$ 
##$PARAMETERFILE=	(format.temp, ASCII, C:/Users/peter/Documents/FIDs%20(600%20MHz)/pb339%20Pyrazine%20N-oxide%20+%20MeOTf%20in%20DMSO-d6%20incl%2015N%20(run%20as%206A1559%20-%20old%20queue%20code)/6A176202/10/format.temp, 0)
$$ EDIT_PAR COMMAND FILE
$$ 
$$ DI_MODE         LONG
$$ ED_ENTRY        ACQU
$$ ORDER           FILE
$$ 
$$ 
$$ HEADER		"F2 - Acquisition Parameters"
$$ T_NAME		Date_
$$ 		TYPE	R64
$$ 		CLASS	ACQU
$$ 		SUBRANGE 0.0 50000000
$$ 		REL	"Date_=itodate(DATE)"
$$ 		INV_REL	"DATE=datetoi(Date_,DATE)"
$$ 		FORMAT	"%14.0f"
$$ 		TEXT	" "
$$ END
$$ T_NAME		Time
$$ 		TYPE	R32
$$ 		CLASS	ACQU
$$ 		SUBRANGE 0.0 1000000
$$ 		REL	"Time=itotime(DATE)"
$$ 		INV_REL	"DATE=timetoi(Time,DATE)"
$$ 		FORMAT	"%14.2f h"
$$ 		TEXT	" "
$$ END
$$ NAME		INSTRUM
$$ 		TEXT	" "
$$ END
$$ NAME		PROBHD
$$ 		FORMAT	"%14.14s"
$$ 		TEXT	" "
$$ END
$$ NAME		PULPROG
$$ 		TEXT	" "
$$ END
$$ NAME		TD
$$ 		TEXT	" "
$$ END
$$ NAME		SOLVENT
$$ 		TEXT	" "
$$ END
$$ NAME		NS
$$ 		TEXT	" "
$$ END
$$ NAME		DS
$$ 		TEXT	" "
$$ END
$$ T_NAME		SWH
$$ 		TYPE	R32
$$ 		CLASS	ACQU
$$ 		SUBRANGE 0.0 1e8
$$ 		REL	"SWH=SW*SFO1"
$$ 		INV_REL "SW=SWH/SFO1"
$$ 		UNIT	"Hz"
$$ 		FORMAT	"%14.3f Hz"
$$ 		TEXT	" "
$$ END
$$ T_NAME          FIDRES
$$                 TYPE    R32
$$                 CLASS   ACQU
$$                 SUBRANGE 0.0 100000
$$                 REL     "FIDRES=2*SW*SFO1/TD"
$$                 INV_REL "TD = nextpow(2*SW*SFO1/FIDRES)"
$$ 		UNIT	"Hz"
$$ 		FORMAT	"%14.6f Hz"
$$ 		TEXT	" "
$$ END
$$ T_NAME          AQ
$$ 		TYPE	R32
$$ 		CLASS	ACQU
$$ 		SUBRANGE 0.0 1000
$$ 		REL	"AQ=aqcalc(SW,SFO1,TD,DIGTYP)"
$$ 		INV_REL	"TD=tdcalc(SW,SFO1,1.0e6*AQ,DIGTYP)"
$$ 		UNIT	"sec"
$$ 		FORMAT	"%14.7f sec"
$$ 		TEXT	" "
$$ END
$$ NAME		RG
$$ 		TEXT	" "
$$ END
$$ T_NAME          DW
$$ 		TYPE	R32
$$ 		CLASS	ACQU
$$ 		SUBRANGE 0.0 1000000
$$ 		REL	"DW=1/(2*SW*SFO1)"
$$ 		INV_REL	"SW=1000000/(2*(0.005+DW)*SFO1)"
$$ 		UNIT	"usec"
$$ 		FORMAT	"%14.3lf usec"
$$ 		TEXT	" "
$$ END
$$ NAME		DE
$$ 		FORMAT	"%14.2f usec"
$$ 		TEXT	" "
$$ END
$$ NAME		TE
$$ 		FORMAT	"%14.1f K"
$$ 		TEXT	" "
$$ END
$$ T_NAME		D1
$$ 		TYPE	R32
$$ 		CLASS	ACQU
$$ 		SUBRANGE 0.0 1e38
$$ 		REL	"D1=D[1]"
$$ 		INV_REL	"D[1]=D1"
$$ 		UNIT	"sec"
$$ 		FORMAT	"%14.8f sec"
$$ 		TEXT	" "
$$ END
$$ T_NAME		D11
$$ 		TYPE	R32
$$ 		CLASS	ACQU
$$ 		SUBRANGE 0.0 1e38
$$ 		REL	"D11=D[11]"
$$ 		INV_REL	"D[11]=D11"
$$ 		UNIT	"sec"
$$ 		FORMAT	"%14.8f sec"
$$ 		TEXT	" "
$$ END
$$ NAME		TD0
$$ 		TEXT	" "
$$ END
$$ NAME		SFO1
$$ 		FORMAT	"%14.7f MHz"
$$ 		TEXT	" "
$$ END
$$ NAME		NUC1
$$ 		NONEDIT
$$ 		TEXT	" "
$$ END
$$ T_NAME		P1
$$ 		TYPE	R32
$$ 		CLASS	ACQU
$$ 		SUBRANGE 0.0 1.0e10
$$ 		REL	"P1=P[1]"
$$ 		INV_REL	"P[1]=P1"
$$ 		UNIT	"usec"
$$ 		FORMAT	"%14.2f usec"
$$ 		TEXT	" "
$$ END
$$ T_NAME		PLW1
$$ 		TYPE	R32
$$ 		CLASS	ACQU
$$ 		REL	"PLW1=PLW[1]"
$$ 		INV_REL	"PLW[1]=PLW1"
$$ 		UNIT	"W"
$$ 		FORMAT	"%14.8f W"
$$ 		TEXT	"power PLW1 "
$$ END
$$ NAME		SFO2
$$ 		FORMAT	"%14.7f MHz"
$$ 		TEXT	" "
$$ END
$$ NAME		NUC2
$$ 		NONEDIT
$$ 		TEXT	" "
$$ END
$$ NAME		CPDPRG[2]
$$ 		TEXT	" "
$$ END
$$ T_NAME		PCPD2
$$ 		TYPE	R32
$$ 		CLASS	ACQU
$$ 		SUBRANGE 0 1e38
$$ 		REL	"PCPD2=PCPD[2]"
$$ 		INV_REL	"PCPD[2]=PCPD2"
$$ 		UNIT	"usec"
$$ 		FORMAT	"%14.2f usec"
$$ 		TEXT	" "
$$ END
$$ T_NAME		PLW2
$$ 		TYPE	R32
$$ 		CLASS	ACQU
$$ 		REL	"PLW2=PLW[2]"
$$ 		INV_REL	"PLW[2]=PLW2"
$$ 		UNIT	"W"
$$ 		FORMAT	"%14.8f W"
$$ 		TEXT	"power PLW2 "
$$ END
$$ T_NAME		PLW12
$$ 		TYPE	R32
$$ 		CLASS	ACQU
$$ 		REL	"PLW12=PLW[12]"
$$ 		INV_REL	"PLW[12]=PLW12"
$$ 		UNIT	"W"
$$ 		FORMAT	"%14.8f W"
$$ 		TEXT	"power PLW12 "
$$ END
$$ T_NAME		PLW13
$$ 		TYPE	R32
$$ 		CLASS	ACQU
$$ 		REL	"PLW13=PLW[13]"
$$ 		INV_REL	"PLW[13]=PLW13"
$$ 		UNIT	"W"
$$ 		FORMAT	"%14.8f W"
$$ 		TEXT	"power PLW13 "
$$ END
$$ 
##$PARAMETERFILE=	(intrng, ASCII, C:/Users/peter/Documents/FIDs%20(600%20MHz)/pb339%20Pyrazine%20N-oxide%20+%20MeOTf%20in%20DMSO-d6%20incl%2015N%20(run%20as%206A1559%20-%20old%20queue%20code)/6A176202/10/pdata/1/intrng, 0)
$$ P 0
$$ 148.761351   147.981022
$$ 143.386560   141.986343
$$ 139.463036   138.019062
$$ 134.941502   134.124709
$$ 55.683390   47.004962
$$ 46.472588   39.442332
$$ 
##$PARAMETERFILE=	(parm.txt, ASCII, C:/Users/peter/Documents/FIDs%20(600%20MHz)/pb339%20Pyrazine%20N-oxide%20+%20MeOTf%20in%20DMSO-d6%20incl%2015N%20(run%20as%206A1559%20-%20old%20queue%20code)/6A176202/10/pdata/1/parm.txt, 0)
$$ 
$$ Current Data Parameters
$$ NAME           6A176202              
$$ EXPNO                10              
$$ PROCNO                1              
$$ 
$$ F2 - Acquisition Parameters
$$ Date_          20200129              
$$ Time              14.13 h            
$$ INSTRUM        aviii600              
$$ PROBHD   Z150357_0005 (              
$$ PULPROG          zgpg30              
$$ TD               134144              
$$ SOLVENT            DMSO              
$$ NS                  512              
$$ DS                    4              
$$ SWH           36057.691 Hz           
$$ FIDRES         0.537597 Hz           
$$ AQ            1.8601302 sec          
$$ RG                 2050              
$$ DW               13.867 usec         
$$ DE                18.74 usec         
$$ TE                300.0 K            
$$ D1           2.00000000 sec          
$$ D11          0.03000000 sec          
$$ TD0                   1              
$$ SFO1        150.9028088 MHz          
$$ NUC1                13C              
$$ P1                10.00 usec         
$$ PLW1        35.52999878 W            
$$ SFO2        600.0724003 MHz          
$$ NUC2                 1H              
$$ CPDPRG[2        waltz16              
$$ PCPD2             80.00 usec         
$$ PLW2        14.60000038 W            
$$ PLW12        0.29128999 W            
$$ PLW13        0.14628001 W            
$$ 
$$ F2 - Processing parameters
$$ SI                32768              
$$ SF          150.8877220 MHz          
$$ WDW                  EM              
$$ SSB      0              
$$ LB                 1.00 Hz           
$$ GB       0              
$$ PC                 1.40              
$$ 
##$PARAMETERFILE=	(procs, ASCII, C:/Users/peter/Documents/FIDs%20(600%20MHz)/pb339%20Pyrazine%20N-oxide%20+%20MeOTf%20in%20DMSO-d6%20incl%2015N%20(run%20as%206A1559%20-%20old%20queue%20code)/6A176202/10/pdata/1/procs, 0)
$$ ##TITLE= Parameter file, TopSpin 3.5 pl 7
$$ ##JCAMPDX= 5.0
$$ ##DATATYPE= Parameter Values
$$ ##NPOINTS= 10	$$ modification sequence number
$$ ##ORIGIN= Bruker BioSpin GmbH
$$ ##OWNER= NMRSU
$$ $$ 2020-01-29 14:13:31.137 +0000  NMRSU@AVIII600NMR-PC
$$ $$ C:/Bruker/TopSpin3.5pl7/data/PB/nmr/6A176202/10/pdata/1/procs
$$ $$ process C:\Bruker\TopSpin3.5pl7\prog\mod\peak.exe
$$ ##$ABSF1= 219.4723
$$ ##$ABSF2= -19.49805
$$ ##$ABSG= 5
$$ ##$ABSL= 3
$$ ##$ALPHA= 0
$$ ##$AQORDER= 0
$$ ##$ASSFAC= 0
$$ ##$ASSFACI= 0
$$ ##$ASSFACX= 0
$$ ##$ASSWID= 0
$$ ##$AUNMP= <proc_1d>
$$ ##$AXLEFT= 0
$$ ##$AXNAME= <>
$$ ##$AXNUC= <13C>
$$ ##$AXRIGHT= 0
$$ ##$AXTYPE= 0
$$ ##$AXUNIT= <>
$$ ##$AZFE= 0.1
$$ ##$AZFW= 0.5
$$ ##$BCFW= 0
$$ ##$BC_mod= 0
$$ ##$BYTORDP= 0
$$ ##$COROFFS= 0
$$ ##$CY= 15
$$ ##$DATMOD= 1
$$ ##$DC= 0
$$ ##$DFILT= <>
$$ ##$DTYPP= 0
$$ ##$ERETIC= no
$$ ##$F1P= 218.9818
$$ ##$F2P= -19.4494
$$ ##$FCOR= 0.5
$$ ##$FTSIZE= 32768
$$ ##$FT_mod= 6
$$ ##$GAMMA= 0
$$ ##$GB= 0
$$ ##$INTBC= 1
$$ ##$INTSCL= 1
$$ ##$ISEN= 30
$$ ##$LB= 1
$$ ##$LEV0= 0
$$ ##$LPBIN= 0
$$ ##$MAXI= 10000
$$ ##$MC2= 0
$$ ##$MEAN= 0
$$ ##$ME_mod= 0
$$ ##$MI= 0
$$ ##$MddCEXP= no
$$ ##$MddCT_SP= no
$$ ##$MddF180= no
$$ ##$MddLAMBDA= 0
$$ ##$MddMEMORY= 0
$$ ##$MddMERGE= 0
$$ ##$MddNCOMP= 0
$$ ##$MddNITER= 0
$$ ##$MddNOISE= 0
$$ ##$MddPHASE= 0
$$ ##$MddSEED= 0
$$ ##$MddSRSIZE= 0
$$ ##$Mdd_CsALG= 0
$$ ##$Mdd_CsLAMBDA= 0
$$ ##$Mdd_CsNITER= 0
$$ ##$Mdd_CsNORM= 0
$$ ##$Mdd_CsVE= no
$$ ##$Mdd_CsZF= 0
$$ ##$Mdd_LrLAMBDA= 0
$$ ##$Mdd_LrNITER= 0
$$ ##$Mdd_LrRANK= 0
$$ ##$Mdd_LrZF= 0
$$ ##$Mdd_mod= 0
$$ ##$NCOEF= 0
$$ ##$NC_proc= 0
$$ ##$NLEV= 6
$$ ##$NOISF1= 0
$$ ##$NOISF2= 0
$$ ##$NSP= 0
$$ ##$NTH_PI= 0
$$ ##$NZP= 0
$$ ##$OFFSET= 219.4723
$$ ##$PC= 1.4
$$ ##$PHC0= 68.08
$$ ##$PHC1= 0
$$ ##$PH_mod= 1
$$ ##$PKNL= yes
$$ ##$PPARMOD= 0
$$ ##$PPDIAG= 0
$$ ##$PPIPTYP= 0
$$ ##$PPMPNUM= 2147483647
$$ ##$PPRESOL= 1
$$ ##$PSCAL= 4
$$ ##$PSIGN= 0
$$ ##$PYNMP= <proc.py>
$$ ##$RDF1= 0
$$ ##$RDF2= 0
$$ ##$RDFWHM= 0
$$ ##$RDINT= 0
$$ ##$RDPOS= 0
$$ ##$REVERSE= no
$$ ##$SF= 150.887722
$$ ##$SI= 32768
$$ ##$SIGF1= 0
$$ ##$SIGF2= 0
$$ ##$SINO= 80
$$ ##$SIOLD= 32768
$$ ##$SPECTYP= <>
$$ ##$SREF_mod= 1
$$ ##$SREGLST= <13C.DMSO>
$$ ##$SSB= 0
$$ ##$STSI= 32768
$$ ##$STSR= 0
$$ ##$SW_p= 36057.6923076923
$$ ##$SYMM= 0
$$ ##$S_DEV= 0
$$ ##$TDeff= 65536
$$ ##$TDoff= 0
$$ ##$TI= <F. Harrington
$$ FH-SB223690-020-6
$$ Instrument GH003107
$$ 
$$ >
$$ ##$TILT= no
$$ ##$TM1= 0
$$ ##$TM2= 0
$$ ##$TOPLEV= 0
$$ ##$USERP1= <user>
$$ ##$USERP2= <user>
$$ ##$USERP3= <user>
$$ ##$USERP4= <user>
$$ ##$USERP5= <user>
$$ ##$WDW= 1
$$ ##$XDIM= 64
$$ ##$YMAX_p= 499569633
$$ ##$YMIN_p= -8596548
$$ ##END=
$$ 
##$PARAMETERFILE=	(pulseprogram, ASCII, C:/Users/peter/Documents/FIDs%20(600%20MHz)/pb339%20Pyrazine%20N-oxide%20+%20MeOTf%20in%20DMSO-d6%20incl%2015N%20(run%20as%206A1559%20-%20old%20queue%20code)/6A176202/10/pulseprogram, 0)
$$ # 1 "C:/Bruker/TopSpin3.5pl7/exp/stan/nmr/lists/pp/zgpg30"
$$ ;zgpg30
$$ ;avance-version (12/01/11)
$$ ;1D sequence with power-gated decoupling
$$ ;using 30 degree flip angle
$$ ;
$$ ;$CLASS=HighRes
$$ ;$DIM=1D
$$ ;$TYPE=
$$ ;$SUBTYPE=
$$ ;$COMMENT=
$$ ;$RECOMMEND=y
$$ 
$$ 
$$ # 1 "C:/Bruker/TopSpin3.5pl7/exp/stan/nmr/lists/pp/Avance.incl" 1
$$ ;Avance3.incl
$$ ;   for AV III
$$ ;
$$ ;avance-version (13/06/17)
$$ ;
$$ ;$CLASS=HighRes Incl
$$ ;$COMMENT=
$$ # 169 "C:/Bruker/TopSpin3.5pl7/exp/stan/nmr/lists/pp/Avance.incl"
$$ ;$Id: Avance3.incl,v 1.10.2.2 2013/08/30 09:43:33 ber Exp $
$$ # 14 "C:/Bruker/TopSpin3.5pl7/exp/stan/nmr/lists/pp/zgpg30" 2
$$ 
$$ # 1 "C:/Bruker/TopSpin3.5pl7/exp/stan/nmr/lists/pp/Delay.incl" 1
$$ ;Delay.incl  -  include file for commonly used delays
$$ ;
$$ ;version (13/08/07)
$$ ;
$$ ;$CLASS=HighRes Incl
$$ ;$COMMENT=
$$ 
$$ # 9 "C:/Bruker/TopSpin3.5pl7/exp/stan/nmr/lists/pp/Delay.incl"
$$ ;general delays
$$ 
$$ define delay DELTA
$$ define delay DELTA1
$$ define delay DELTA2
$$ define delay DELTA3
$$ define delay DELTA4
$$ define delay DELTA5
$$ define delay DELTA6
$$ define delay DELTA7
$$ define delay DELTA8
$$ define delay DELTA9
$$ define delay DELTA10
$$ define delay DELTA11
$$ define delay DELTA12
$$ define delay DELTA13
$$ define delay DELTA14
$$ define delay DELTA15
$$ define delay DELTA16
$$ 
$$ define delay TAU
$$ define delay TAU1
$$ define delay TAU2
$$ define delay TAU3
$$ define delay TAU4
$$ define delay TAU5
$$ define delay TAU6
$$ define delay TAU7
$$ define delay TAU8
$$ define delay TAU9
$$ # 40 "C:/Bruker/TopSpin3.5pl7/exp/stan/nmr/lists/pp/Delay.incl"
$$ define delay INCR1
$$ define delay INCR2
$$ define delay INCR3
$$ define delay INCR4
$$ define delay INCR5
$$ define delay INCR6
$$ 
$$ 
$$ ;delays for centering pulses
$$ # 50 "C:/Bruker/TopSpin3.5pl7/exp/stan/nmr/lists/pp/Delay.incl"
$$ define delay CEN_HN1
$$ define delay CEN_HN2
$$ define delay CEN_HN3
$$ define delay CEN_HC1
$$ define delay CEN_HC2
$$ define delay CEN_HC3
$$ define delay CEN_HC4
$$ define delay CEN_HP1
$$ define delay CEN_HP2
$$ define delay CEN_CN1
$$ define delay CEN_CN2
$$ define delay CEN_CN3
$$ define delay CEN_CN4
$$ define delay CEN_CP1
$$ define delay CEN_CP2
$$ 
$$ 
$$ ;loop counters
$$ # 69 "C:/Bruker/TopSpin3.5pl7/exp/stan/nmr/lists/pp/Delay.incl"
$$ define loopcounter COUNTER
$$ define loopcounter SCALEF
$$ define loopcounter FACTOR1
$$ define loopcounter FACTOR2
$$ define loopcounter FACTOR3
$$ define loopcounter FACTOR4
$$ define loopcounter FACTOR5
$$ define loopcounter FACTOR6
$$ 
$$ 
$$ # 80 "C:/Bruker/TopSpin3.5pl7/exp/stan/nmr/lists/pp/Delay.incl"
$$ ;$Id: Delay.incl,v 1.14.2.1 2013/08/30 09:43:33 ber Exp $
$$ # 15 "C:/Bruker/TopSpin3.5pl7/exp/stan/nmr/lists/pp/zgpg30" 2
$$ 
$$ 
$$ # 18 "C:/Bruker/TopSpin3.5pl7/exp/stan/nmr/lists/pp/zgpg30"
$$ "d11=30m"
$$ 
$$ 
$$ "DELTA=d1-100m"
$$ # 24 "C:/Bruker/TopSpin3.5pl7/exp/stan/nmr/lists/pp/zgpg30"
$$ "acqt0=-p1*0.66/3.1416"
$$ 
$$ 
$$ # 1 "mc_line 27 file C:/Bruker/TopSpin3.5pl7/exp/stan/nmr/lists/pp/zgpg30 exp. def. part of mc cmd. before ze"
$$ ; dimension 1D; AQ_mode 
$$ define delay MCWRK
$$ define delay MCREST
$$ "MCREST = 30m - 30m"
$$ "MCWRK = 0.333333*30m"
$$ 
$$     dccorr
$$ # 27 "C:/Bruker/TopSpin3.5pl7/exp/stan/nmr/lists/pp/zgpg30"
$$ 1 ze
$$ # 1 "mc_line 27 file C:/Bruker/TopSpin3.5pl7/exp/stan/nmr/lists/pp/zgpg30 exp. def. of mc cmd. after ze"
$$ # 28 "C:/Bruker/TopSpin3.5pl7/exp/stan/nmr/lists/pp/zgpg30"
$$   d11 pl12:f2
$$ # 1 "mc_line 29 file C:/Bruker/TopSpin3.5pl7/exp/stan/nmr/lists/pp/zgpg30 exp. start label for mc cmd."
$$ 2 MCWRK  * 2 do:f2
$$ LBLF0, MCWRK 
$$   MCREST
$$ # 30 "C:/Bruker/TopSpin3.5pl7/exp/stan/nmr/lists/pp/zgpg30"
$$   10u pl13:f2
$$   d11 cpd2:f2
$$   DELTA
$$   4u do:f2
$$   10u pl12:f2
$$   100m cpd2:f2
$$   p1*0.33 ph1
$$   go=2 ph31
$$ # 1 "mc_line 38 file C:/Bruker/TopSpin3.5pl7/exp/stan/nmr/lists/pp/zgpg30 exp. mc cmd. in line"
$$   MCWRK do:f2 pl13:f2 wr #0
$$   MCWRK zd
$$   lo to LBLF0 times td0
$$ 
$$ # 39 "C:/Bruker/TopSpin3.5pl7/exp/stan/nmr/lists/pp/zgpg30"
$$ exit
$$ # 42 "C:/Bruker/TopSpin3.5pl7/exp/stan/nmr/lists/pp/zgpg30"
$$ ph1=0 2 2 0 1 3 3 1
$$ ph31=0 2 2 0 1 3 3 1
$$ 
$$ 
$$ ;pl1 : f1 channel - power level for pulse (default)
$$ ;pl12: f2 channel - power level for CPD/BB decoupling
$$ ;pl13: f2 channel - power level for second CPD/BB decoupling
$$ ;p1 : f1 channel -  90 degree high power pulse
$$ ;d1 : relaxation delay; 1-5 * T1
$$ ;d11: delay for disk I/O                             [30 msec]
$$ ;ns: 1 * n, total number of scans: NS * TD0
$$ ;cpd2: decoupling according to sequence defined by cpdprg2
$$ ;pcpd2: f2 channel - 90 degree pulse for decoupling sequence
$$ # 58 "C:/Bruker/TopSpin3.5pl7/exp/stan/nmr/lists/pp/zgpg30"
$$ ;$Id: zgpg30,v 1.13 2012/01/31 17:49:32 ber Exp $
$$ 
##$PARAMETERFILE=	(title, ASCII, C:/Users/peter/Documents/FIDs%20(600%20MHz)/pb339%20Pyrazine%20N-oxide%20+%20MeOTf%20in%20DMSO-d6%20incl%2015N%20(run%20as%206A1559%20-%20old%20queue%20code)/6A176202/10/pdata/1/title, 0)
$$ Analyst LB
$$ Instrument Name GH003107
$$ Peter Byrne
$$ PB-339
$$ Cryroprobe GH003107; 300K
$$ 
##$PARAMETERFILE=	(uxnmr.par, ASCII, C:/Users/peter/Documents/FIDs%20(600%20MHz)/pb339%20Pyrazine%20N-oxide%20+%20MeOTf%20in%20DMSO-d6%20incl%2015N%20(run%20as%206A1559%20-%20old%20queue%20code)/6A176202/10/uxnmr.par, 0)
$$ ##TITLE= Parameter file, TopSpin 3.5 pl 7
$$ ##JCAMPDX= 5.0
$$ ##DATATYPE= Parameter Values
$$ ##NPOINTS= 153	$$ modification sequence number
$$ ##ORIGIN= Bruker BioSpin GmbH
$$ ##OWNER= nmrsu
$$ $$ 2019-10-09 15:57:22.628 +0100  NMRSU@AVIII600NMR-PC
$$ $$ C:/Bruker/TopSpin3.5pl7/conf/instr/aviii600/uxnmr.par
$$ $$ process C:\Bruker\TopSpin3.5pl7\prog\mod\cfserverav3.exe
$$ ##$ACB= 0
$$ ##$ACBTAT= (0..23)
$$ 0 72 88 50 88 0 0 0 0 0 0 0 0 0 0 0 0 0 0 0 0 0 0 0
$$ ##$ACBTBA= (0..23)
$$ 0 0 0 0 0 0 0 0 0 0 0 0 0 0 0 0 0 0 0 0 0 0 0 0
$$ ##$ACBTBLK= (0..23)
$$ 0 34 33 0 35 0 0 0 0 0 0 0 0 0 0 0 0 0 0 0 0 0 0 0
$$ ##$ACBTCTL= (0..23)
$$ 0 6 6 6 6 0 0 0 0 0 0 0 0 0 0 0 0 0 0 0 0 0 0 0
$$ ##$ACBTDI= (0..23)
$$ 0 -1779670019 -1779670019 -1779670019 -1779670020 0 0 0 0 0 0 0 0 0 0 0
$$ 0 0 0 0 0 0 0 0
$$ ##$ACBTDM= (0..23)
$$ 0 25 10 10 10 0 0 0 0 0 0 0 0 0 0 0 0 0 0 0 0 0 0 0
$$ ##$ACBTFHI= (0..23)
$$ 0 600 365 92 365 0 0 0 0 0 0 0 0 0 0 0 0 0 0 0 0 0 0 0
$$ ##$ACBTFL= (0..23)
$$ 0 248 248 88 248 0 0 0 0 0 0 0 0 0 0 0 0 0 0 0 0 0 0 0
$$ ##$ACBTFLO= (0..23)
$$ 0 180 6 30 6 0 0 0 0 0 0 0 0 0 0 0 0 0 0 0 0 0 0 0
$$ ##$ACBTINP= (0..23)
$$ 0 2 1 16 3 0 0 0 0 0 0 0 0 0 0 0 0 0 0 0 0 0 0 0
$$ ##$ACBTOUT= (0..23)
$$ 0 1 2 3 1 0 0 0 0 0 0 0 0 0 0 0 0 0 0 0 0 0 0 0
$$ ##$ACBTPO= (0..23)
$$ 0 100000 300000 150000 300000 0 0 0 0 0 0 0 0 0 0 0 0 0 0 0 0 0 0 0
$$ ##$ACBTPW= (0..23)
$$ 0 100 100 5 100 0 0 0 0 0 0 0 0 0 0 0 0 0 0 0 0 0 0 0
$$ ##$ACBTSB= (0..23)
$$ 0 0 0 0 0 0 0 0 0 0 0 0 0 0 0 0 0 0 0 0 0 0 0 0
$$ ##$ACBTSDT= (0..23)
$$ 0 2 2 2 2 0 0 0 0 0 0 0 0 0 0 0 0 0 0 0 0 0 0 0
$$ ##$ACBTY= <no>
$$ ##$AMPDFLT= no
$$ ##$AQSBDCH= (0..95)
$$ 0 0 0 0 0 0 0 0 255 255 255 255 255 255 255 255 255 255 255 255 255 255
$$ 255 255 255 255 255 255 255 255 255 255 255 255 255 255 255 255 255 255
$$ 255 255 255 255 255 255 255 255 255 255 255 255 255 255 255 255 255 255
$$ 255 255 255 255 255 255 255 255 255 255 255 255 255 255 255 255 255 255
$$ 255 255 255 255 255 255 255 255 255 255 255 255 255 255 255 255 255 255
$$ 255 255
$$ ##$AQSBDHW= (0..95)
$$ 4 1 8 8 8 0 0 0 255 255 255 255 255 255 255 255 255 255 255 255 255 255
$$ 255 255 255 255 255 255 255 255 255 255 255 255 255 255 255 255 255 255
$$ 255 255 255 255 255 255 255 255 255 255 255 255 255 255 255 255 255 255
$$ 255 255 255 255 255 255 255 255 255 255 255 255 255 255 255 255 255 255
$$ 255 255 255 255 255 255 255 255 255 255 255 255 255 255 255 255 255 255
$$ 255 255
$$ ##$AQSBDID= (0..95)
$$ 82 88 83 83 83 80 66 66 255 255 255 255 255 255 255 255 255 255 255 255
$$ 255 255 255 255 255 255 255 255 255 255 255 255 255 255 255 255 255 255
$$ 255 255 255 255 255 255 255 255 255 255 255 255 255 255 255 255 255 255
$$ 255 255 255 255 255 255 255 255 255 255 255 255 255 255 255 255 255 255
$$ 255 255 255 255 255 255 255 255 255 255 255 255 255 255 255 255 255 255
$$ 255 255 255 255
$$ ##$AQSBDNO= (0..95)
$$ 1 1 1 2 3 1 1 1 255 255 255 255 255 255 255 255 255 255 255 255 255 255
$$ 255 255 255 255 255 255 255 255 255 255 255 255 255 255 255 255 255 255
$$ 255 255 255 255 255 255 255 255 255 255 255 255 255 255 255 255 255 255
$$ 255 255 255 255 255 255 255 255 255 255 255 255 255 255 255 255 255 255
$$ 255 255 255 255 255 255 255 255 255 255 255 255 255 255 255 255 255 255
$$ 255 255
$$ ##$AQSBDSL= (0..95)
$$ 2 3 4 5 6 21 255 1 255 255 255 255 255 255 255 255 255 255 255 255 255
$$ 255 255 255 255 255 255 255 255 255 255 255 255 255 255 255 255 255 255
$$ 255 255 255 255 255 255 255 255 255 255 255 255 255 255 255 255 255 255
$$ 255 255 255 255 255 255 255 255 255 255 255 255 255 255 255 255 255 255
$$ 255 255 255 255 255 255 255 255 255 255 255 255 255 255 255 255 255 255
$$ 255 255 255
$$ ##$AQSBDTY= (0..95)
$$ 66 192 25 25 25 207 209 7 255 255 255 255 255 255 255 255 255 255 255 255
$$ 255 255 255 255 255 255 255 255 255 255 255 255 255 255 255 255 255 255
$$ 255 255 255 255 255 255 255 255 255 255 255 255 255 255 255 255 255 255
$$ 255 255 255 255 255 255 255 255 255 255 255 255 255 255 255 255 255 255
$$ 255 255 255 255 255 255 255 255 255 255 255 255 255 255 255 255 255 255
$$ 255 255 255 255
$$ ##$AQSBUAD= (0..95)
$$ 16 52 36 37 38 33 32 32 255 255 255 255 255 255 255 255 255 255 255 255
$$ 255 255 255 255 255 255 255 255 255 255 255 255 255 255 255 255 255 255
$$ 255 255 255 255 255 255 255 255 255 255 255 255 255 255 255 255 255 255
$$ 255 255 255 255 255 255 255 255 255 255 255 255 255 255 255 255 255 255
$$ 255 255 255 255 255 255 255 255 255 255 255 255 255 255 255 255 255 255
$$ 255 255 255 255
$$ ##$AQSECL= (0..95)
$$ 4 2 2 2 2 1 2 255 255 255 255 255 255 255 255 255 255 255 255 255 255 255
$$ 255 255 255 255 255 255 255 255 255 255 255 255 255 255 255 255 255 255
$$ 255 255 255 255 255 255 255 255 255 255 255 255 255 255 255 255 255 255
$$ 255 255 255 255 255 255 255 255 255 255 255 255 255 255 255 255 255 255
$$ 255 255 255 255 255 255 255 255 255 255 255 255 255 255 255 255 255 255
$$ 255 255
$$ ##$AQSECLS= (0..95)
$$ 3 1 2 2 2 0 3 255 255 255 255 255 255 255 255 255 255 255 255 255 255 255
$$ 255 255 255 255 255 255 255 255 255 255 255 255 255 255 255 255 255 255
$$ 255 255 255 255 255 255 255 255 255 255 255 255 255 255 255 255 255 255
$$ 255 255 255 255 255 255 255 255 255 255 255 255 255 255 255 255 255 255
$$ 255 255 255 255 255 255 255 255 255 255 255 255 255 255 255 255 255 255
$$ 255 255
$$ ##$AQSETH1= <no>
$$ ##$AQSETH2= <no>
$$ ##$AQSSPLT= no
$$ ##$ATT19F= (0..1)
$$ 0 0
$$ ##$ATT1H= (0..1)
$$ 0 0
$$ ##$ATT3H= (0..1)
$$ 0 0
$$ ##$ATTX= (0..1)
$$ 0 0
$$ ##$ATTY= (0..1)
$$ 0 0
$$ ##$ATTZ= (0..1)
$$ 0 0
$$ ##$BACSAIR= yes
$$ ##$BACSCAP= 596
$$ ##$BACSDEL= 0
$$ ##$BACSFCM= no
$$ ##$BACSOPT= <>
$$ ##$BACSTY= <tty04>
$$ ##$BARPTY= <no>
$$ ##$BFREQ= 600.07
$$ ##$BGAETH= (0..9)
$$ <no> <no> <no> <no> <no> <no> <no> <no> <no> <no>
$$ ##$BIRDS= yes
$$ ##$BMPC= 0
$$ ##$BMPCTY= <no>
$$ ##$BPSUTY= <no>
$$ ##$BSMS= 2
$$ ##$BSMS19FLock= no
$$ ##$BSMSETH= <149.236.99.20>
$$ ##$BSMSTY= <no>
$$ ##$BgaChFac2= (0..7)
$$ 0 0 0 0 0 0 0 0
$$ ##$BgaChMap= (0..7)
$$ 0 0 0 0 0 0 0 0
$$ ##$BgaChMaxv= (0..7)
$$ 0 0 0 0 0 0 0 0
$$ ##$BgaChRouting= (0..63)
$$ 0 0 0 0 0 0 0 0 0 0 0 0 0 0 0 0 0 0 0 0 0 0 0 0 0 0 0 0 0 0 0 0 0 0 0 0
$$ 0 0 0 0 0 0 0 0 0 0 0 0 0 0 0 0 0 0 0 0 0 0 0 0 0 0 0 0
$$ ##$BgaChShimMap= (0..7)
$$ 0 0 0 0 0 0 0 0
$$ ##$BgaChShimMaxv= (0..7)
$$ 0 0 0 0 0 0 0 0
$$ ##$BlaEth= (0..9)
$$ <149.236.99.253> <149.236.99.252> <no> <no> <no> <no> <no> <no> <> <>
$$ ##$BlaNam= (0..9)
$$ <BLAXH2H300/100/150 E 200-600MHZ> <BLAX300 E 6-365MHZ> <> <> <> <> <> <>
$$ <> <>
$$ ##$BlaPN= (0..9)
$$ <W1345096> <W1345092> <> <> <> <> <> <> <> <>
$$ ##$BlaSN= (0..9)
$$ <0236> <0075> <> <> <> <> <> <> <> <>
$$ ##$BsmsAuxEth= <no>
$$ ##$CFASMOD= (0..7)
$$ 1 1 1 1 1 1 1 1
$$ ##$CFASMUL= (0..7)
$$ 1 1 1 1 1 1 1 1
$$ ##$CNFTXDR= (0..7)
$$ 6 6 6 0 0 0 0 0
$$ ##$COMDIG2= 0
$$ ##$CPDBTY= <no>
$$ ##$CRCOTY= <tty01>
$$ ##$CSW1= (0..31)
$$ 2 2 0 16 3 3 0 0 0 0 0 0 0 0 0 0 0 0 0 0 0 0 0 0 0 0 0 0 0 0 0 0
$$ ##$CSW2= (0..31)
$$ 1 1 0 0 0 0 0 0 0 0 0 0 0 0 0 0 0 0 0 0 0 0 0 0 0 0 0 0 0 0 0 0
$$ ##$CSWNUM= (0..7)
$$ 4 3 0 0 0 0 0 0
$$ ##$ConsolePnSn= <>
$$ ##$CryoProAccPnSn= <>
$$ ##$Ctb1Eth= <no>
$$ ##$CubeEth= (0..7)
$$ <no> <no> <no> <no> <no> <no> <no> <no>
$$ ##$CustRegisterNo= <>
$$ ##$DATSTAT= no
$$ ##$DIGI140= (0..7)
$$ 0 0 0 0 0 0 0 0
$$ ##$DIGIB12= (0..7)
$$ 0 0 0 0 0 0 0 0
$$ ##$DIGIB16= (0..7)
$$ 0 0 0 0 0 0 0 0
$$ ##$DIGIFA= (0..7)
$$ 0 0 0 0 0 0 0 0
$$ ##$DIGIFOURIER= 0
$$ ##$DIGIHA= (0..7)
$$ 0 0 0 0 0 0 0 0
$$ ##$DIGIHAF= (0..7)
$$ 0 0 0 0 0 0 0 0
$$ ##$DIGIHRD= (0..7)
$$ 0 0 0 0 0 0 0 0
$$ ##$DIGIIA= (0..7)
$$ 0 0 0 0 0 0 0 0
$$ ##$DIGIO16= (0..7)
$$ 0 0 0 0 0 0 0 0
$$ ##$DIGISA= (0..7)
$$ 0 0 0 0 0 0 0 0
$$ ##$DIGISAF= (0..7)
$$ 0 0 0 0 0 0 0 0
$$ ##$DIGISL= (0..7)
$$ 0 0 0 0 0 0 0 0
$$ ##$DIGITYI= (0..7)
$$ 0 0 0 0 0 0 0 0
$$ ##$DIGITYP= (0..7)
$$ 0 0 0 0 0 0 0 0
$$ ##$DIGITZ= 0
$$ ##$DPPFAC= 1
$$ ##$DRMSETH= <no>
$$ ##$DRU= yes
$$ ##$DRUETH= (0..33)
$$ <no> <149.236.99.89> <no> <no> <no> <no> <no> <no> <no> <no> <no> <no>
$$ <no> <no> <no> <no> <no> <no> <no> <no> <no> <no> <no> <no> <no> <no> <no>
$$ <no> <no> <no> <no> <no> <no> <>
$$ ##$Description= <Avance III>
$$ ##$DppType= 0
$$ ##$FCUMEM= (0..7)
$$ 16777208 16777208 16777208 0 0 0 0 0
$$ ##$FCUPAL= (0..7)
$$ 0 0 0 0 0 0 0 0
$$ ##$FGSVTY= <no>
$$ ##$FQMIX= 0
$$ ##$FUNCMOD= <>
$$ ##$FourPeriBdEth= <no>
$$ ##$FourShimBdEth= <no>
$$ ##$FourierPicsCon= no
$$ ##$GCUTYPE= 10
$$ ##$GCUTYPE2= 0
$$ ##$GPREDEL= 0
$$ ##$GPSCUTY= <no>
$$ ##$GRADRES= 5
$$ ##$GTUTY= <no>
$$ ##$GcConn= (0..1)
$$ 1 0
$$ ##$GradAmpGain= (0..7)
$$ 0 0 0 0 0 0 0 0
$$ ##$GradAmpMaxCurX= (0..7)
$$ 0 0 0 0 0 0 0 0
$$ ##$GradAmpMaxCurY= (0..7)
$$ 0 0 0 0 0 0 0 0
$$ ##$GradAmpMaxCurZ= (0..7)
$$ 9.99999904632568 0 0 0 0 0 0 0
$$ ##$GradAmpName= (0..7)
$$ <GAB in BSMS> <> <> <> <> <> <> <>
$$ ##$GradAmpPN= (0..7)
$$ <> <> <> <> <> <> <> <>
$$ ##$GradAmpSN= (0..7)
$$ <> <> <> <> <> <> <> <>
$$ ##$GradAmpType= (0..7)
$$ 2 0 0 0 0 0 0 0
$$ ##$GradPowClkCtrl= 0
$$ ##$GradPowClkTime= 0
$$ ##$GradPowImax= 0
$$ ##$GradPowType= 0
$$ ##$GradPowVmax= 0
$$ ##$HDIETH= (0..5)
$$ <no> <no> <no> <no> <no> <no>
$$ ##$HFAC= 3
$$ ##$HPCU= 0
$$ ##$HPCUTY= <no>
$$ ##$HPTXLP= (0..3)
$$ -1 -1 -1 -1
$$ ##$HPTXPI= (0..3)
$$ 0 0 0 0
$$ ##$HPTXPO= (0..3)
$$ 0 0 0 0
$$ ##$HPTXTY= (0..3)
$$ 0 0 0 0
$$ ##$HpprCoverType= 1
$$ ##$IF451= 0
$$ ##$IFREQ= 1
$$ ##$INJPTY= <no>
$$ ##$INTFPR= 0
$$ ##$IPSOETH= <149.236.99.254>
$$ ##$IPSOTYPE= 1
$$ ##$LDUETH= (0..0)
$$ <no>
$$ ##$LOCKCONF= <DL>
$$ ##$LOCKTY= <no>
$$ ##$LOCSWID= 0
$$ ##$LOCSWIF= 0
$$ ##$LVDSSPLITETH= (0..5)
$$ <no> <no> <no> <no> <no> <no>
$$ ##$Location= <>
$$ ##$M2FAC= 0
$$ ##$MAS= 0
$$ ##$MASETIME= 10
$$ ##$MASITIME= 10
$$ ##$MASTY= <no>
$$ ##$MAS_CT= 0
$$ ##$MAS_SG= 0
$$ ##$MAS_TO= 0
$$ ##$MEMPRM= 0
$$ ##$MHFAC= 0
$$ ##$MXFAC= 0
$$ ##$MagnCoilPnSn= <>
$$ ##$MagnDewarPnSn= <>
$$ ##$MasEth= <no>
$$ ##$NAMPD= (0..17)
$$ <> <HPLNA 19F1H> <XBB19F 2HS> <2H> <13C> <15N> <> <> <> <> <> <> <> <>
$$ <> <> <> <>
$$ ##$NFCU= 3
$$ ##$NFRED= 0
$$ ##$NMRCH= 2
$$ ##$NMRMEM= 16384
$$ ##$NPSGU= 0
$$ ##$NRCU= 1
$$ ##$NROUT= 0
$$ ##$NSGU= 3
$$ ##$OrderNo= <10246872>
$$ ##$PAMPF1= (0..15)
$$ 75 56 64 96 80 80 0 0 0 0 0 0 0 0 0 0
$$ ##$PAMPF2= (0..15)
$$ 0 0 0 0 0 0 0 0 0 0 0 0 0 0 0 0
$$ ##$PAMPF3= (0..15)
$$ 0 0 0 0 0 0 0 0 0 0 0 0 0 0 0 0
$$ ##$PAMPF4= (0..15)
$$ 0 0 0 0 0 0 0 0 0 0 0 0 0 0 0 0
$$ ##$PAMPF5= (0..15)
$$ 0 0 0 0 0 0 0 0 0 0 0 0 0 0 0 0
$$ ##$PAMPF6= (0..15)
$$ 0 0 0 0 0 0 0 0 0 0 0 0 0 0 0 0
$$ ##$PAMPF7= (0..15)
$$ 0 0 0 0 0 0 0 0 0 0 0 0 0 0 0 0
$$ ##$PAMPF8= (0..15)
$$ 0 0 0 0 0 0 0 0 0 0 0 0 0 0 0 0
$$ ##$PH4= 0
$$ ##$PHF4TY= <no>
$$ ##$POWCHK= yes
$$ ##$PRAMD1= (0..7)
$$ 6 0 0 1610612736 0 0 0 0
$$ ##$PRAMD10= (0..7)
$$ 0 0 0 0 0 0 0 0
$$ ##$PRAMD11= (0..7)
$$ 0 0 0 0 0 0 0 0
$$ ##$PRAMD12= (0..7)
$$ 0 0 0 0 0 0 0 0
$$ ##$PRAMD13= (0..7)
$$ 0 0 0 0 0 0 0 0
$$ ##$PRAMD14= (0..7)
$$ 0 0 0 0 0 0 0 0
$$ ##$PRAMD15= (0..7)
$$ 0 0 0 0 0 0 0 0
$$ ##$PRAMD16= (0..7)
$$ 0 0 0 0 0 0 0 0
$$ ##$PRAMD17= (0..7)
$$ 0 0 0 0 0 0 0 0
$$ ##$PRAMD18= (0..7)
$$ 0 0 0 0 0 0 0 0
$$ ##$PRAMD19= (0..7)
$$ 0 0 0 0 0 0 0 0
$$ ##$PRAMD2= (0..7)
$$ 2147483644 2131230719 2147483647 603979775 0 0 0 0
$$ ##$PRAMD20= (0..7)
$$ 0 0 0 0 0 0 0 0
$$ ##$PRAMD21= (0..7)
$$ 0 0 0 0 0 0 0 0
$$ ##$PRAMD3= (0..7)
$$ 0 1048576 0 536870912 0 1048576 0 536870912
$$ ##$PRAMD4= (0..7)
$$ 16777216 0 0 536870912 0 0 0 0
$$ ##$PRAMD5= (0..7)
$$ 0 0 4 536870912 0 0 0 0
$$ ##$PRAMD6= (0..7)
$$ 0 0 0 0 0 0 0 0
$$ ##$PRAMD7= (0..7)
$$ 0 0 0 0 0 0 0 0
$$ ##$PRAMD8= (0..7)
$$ 0 0 0 0 0 0 0 0
$$ ##$PRAMD9= (0..7)
$$ 0 0 0 0 0 0 0 0
$$ ##$PRAMLED= (0..1)
$$ 15 15
$$ ##$PRAMP= (0..9)
$$ <> <tty10> <no> <no> <no> <no> <no> <no> <no> <>
$$ ##$PRAMPTP= 1
$$ ##$PREEMPTYPE= 0
$$ ##$PREPTY= <no>
$$ ##$PREREC= (0..15)
$$ 0 1 1 1 1 1 0 0 0 0 0 0 0 0 0 0
$$ ##$PRESHLD= 0
$$ ##$PTS160= -1
$$ ##$PTSA2X= (0..7)
$$ 0 0 0 0 0 0 0 0
$$ ##$PTSF2X= (0..7)
$$ 0 0 0 0 0 0 0 0
$$ ##$PTSFMX= (0..19)
$$ 643.52499 643.52499 643.52499 0 0 0 0 0 0 0 0 0 0 0 0 0 0 0 0 0
$$ ##$PULCHK= no
$$ ##$PerMagATempSens= no
$$ ##$PerMagEth= <no>
$$ ##$PerMagFluxSens= no
$$ ##$PerMagMTempSens= no
$$ ##$PramDutyCycPerc= (0..15)
$$ 4 2 2 2 2 0 0 0 0 0 0 0 0 0 0 0
$$ ##$PramPeakPowerW= (0..15)
$$ 4000 500 500 500 500 0 0 0 0 0 0 0 0 0 0 0
$$ ##$PramPowerSwitch= (0..15)
$$ 0 0 0 0 0 0 0 0 0 0 0 0 0 0 0 0
$$ ##$PramPulWidthMs= (0..15)
$$ 10 0.1 0.1 0.1 0.1 0 0 0 0 0 0 0 0 0 0 0
$$ ##$PreampModBisDat= (0..15)
$$ 20170428 20080211 20080216 20080304 20080121 0 0 0 0 0 0 0 0 0 0 0
$$ ##$PreampModPN= (0..17)
$$ <Z103205> <Z003506> <Z003473> <Z003524> <Z003530> <> <> <> <> <> <> <>
$$ <> <> <> <> <> <>
$$ ##$PreampModSN= (0..17)
$$ <00874> <00671> <00593> <00408> <00301> <> <> <> <> <> <> <> <> <> <> <>
$$ <> <>
$$ ##$ProdigyEth= <no>
$$ ##$RCUCDS= (0..7)
$$ 0 0 0 0 0 0 0 0
$$ ##$RCUCFS= (0..7)
$$ 0 0 0 0 0 0 0 0
$$ ##$RCUCSS= (0..7)
$$ 0 0 0 0 0 0 0 0
$$ ##$RCUI2C1= (0..7)
$$ 0 0 0 0 0 0 0 0
$$ ##$RCUI2C2= (0..7)
$$ 0 0 0 0 0 0 0 0
$$ ##$RCUI2C3= (0..7)
$$ 0 0 0 0 0 0 0 0
$$ ##$RCUI2C4= (0..7)
$$ 0 0 0 0 0 0 0 0
$$ ##$RCUI2C5= (0..7)
$$ 0 0 0 0 0 0 0 0
$$ ##$RCUI2C6= (0..7)
$$ 0 0 0 0 0 0 0 0
$$ ##$RCUI2C7= (0..7)
$$ 0 0 0 0 0 0 0 0
$$ ##$RCUI2C8= (0..7)
$$ 0 0 0 0 0 0 0 0
$$ ##$RDCU= 0
$$ ##$RFSINPUT= (0..1)
$$ 0 0
$$ ##$RFSVTY= <no>
$$ ##$RGTYPE= (0..31)
$$ 9 0 0 0 0 0 0 0 0 0 0 0 0 0 0 0 0 0 0 0 0 0 0 0 0 0 0 0 0 0 0 0
$$ ##$RG_max= (0..31)
$$ 2050 -1 -1 -1 -1 -1 -1 -1 -1 -1 -1 -1 -1 -1 -1 -1 -1 -1 -1 -1 -1 -1 -1
$$ -1 -1 -1 -1 -1 -1 -1 -1 -1
$$ ##$RG_min= (0..31)
$$ 0.25 -1 -1 -1 -1 -1 -1 -1 -1 -1 -1 -1 -1 -1 -1 -1 -1 -1 -1 -1 -1 -1 -1
$$ -1 -1 -1 -1 -1 -1 -1 -1 -1
$$ ##$RG_tab1= (0..255)
$$ 0.25 0.28 0.32 0.35 0.4 0.44 0.5 0.56 0.64 0.7 0.8 0.89 1 1.12 1.28 1.4
$$ 1.6 1.78 2 2.25 2.56 2.8 3.2 3.56 4 4.5 5 5.6 6.35 7.12 8 9 10 11.3 12.7
$$ 14.2 16 18 20.2 22.6 25.4 28.5 32 36 40.3 45.2 50.8 57 64 71.8 80.6 90.5
$$ 101 114 128 144 161 181 203 228 256 287 322 362 406 456 512 575 645 724
$$ 812 912 1030 1150 1290 1440 1620 1820 2050 -1 -1 -1 -1 -1 -1 -1 -1 -1 -1
$$ -1 -1 -1 -1 -1 -1 -1 -1 -1 -1 -1 -1 -1 -1 -1 -1 -1 -1 -1 -1 -1 -1 -1 -1
$$ -1 -1 -1 -1 -1 -1 -1 -1 -1 -1 -1 -1 -1 -1 -1 -1 -1 -1 -1 -1 -1 -1 -1 -1
$$ -1 -1 -1 -1 -1 -1 -1 -1 -1 -1 -1 -1 -1 -1 -1 -1 -1 -1 -1 -1 -1 -1 -1 -1
$$ -1 -1 -1 -1 -1 -1 -1 -1 -1 -1 -1 -1 -1 -1 -1 -1 -1 -1 -1 -1 -1 -1 -1 -1
$$ -1 -1 -1 -1 -1 -1 -1 -1 -1 -1 -1 -1 -1 -1 -1 -1 -1 -1 -1 -1 -1 -1 -1 -1
$$ -1 -1 -1 -1 -1 -1 -1 -1 -1 -1 -1 -1 -1 -1 -1 -1 -1 -1 -1 -1 -1 -1 -1 -1
$$ -1 -1 -1 -1 -1 -1 -1 -1 -1 -1 -1 -1 -1 -1 -1 -1 -1 -1 -1 -1 -1 -1 -1
$$ ##$RG_tab2= (0..255)
$$ -1 -1 -1 -1 -1 -1 -1 -1 -1 -1 -1 -1 -1 -1 -1 -1 -1 -1 -1 -1 -1 -1 -1 -1
$$ -1 -1 -1 -1 -1 -1 -1 -1 -1 -1 -1 -1 -1 -1 -1 -1 -1 -1 -1 -1 -1 -1 -1 -1
$$ -1 -1 -1 -1 -1 -1 -1 -1 -1 -1 -1 -1 -1 -1 -1 -1 -1 -1 -1 -1 -1 -1 -1 -1
$$ -1 -1 -1 -1 -1 -1 -1 -1 -1 -1 -1 -1 -1 -1 -1 -1 -1 -1 -1 -1 -1 -1 -1 -1
$$ -1 -1 -1 -1 -1 -1 -1 -1 -1 -1 -1 -1 -1 -1 -1 -1 -1 -1 -1 -1 -1 -1 -1 -1
$$ -1 -1 -1 -1 -1 -1 -1 -1 -1 -1 -1 -1 -1 -1 -1 -1 -1 -1 -1 -1 -1 -1 -1 -1
$$ -1 -1 -1 -1 -1 -1 -1 -1 -1 -1 -1 -1 -1 -1 -1 -1 -1 -1 -1 -1 -1 -1 -1 -1
$$ -1 -1 -1 -1 -1 -1 -1 -1 -1 -1 -1 -1 -1 -1 -1 -1 -1 -1 -1 -1 -1 -1 -1 -1
$$ -1 -1 -1 -1 -1 -1 -1 -1 -1 -1 -1 -1 -1 -1 -1 -1 -1 -1 -1 -1 -1 -1 -1 -1
$$ -1 -1 -1 -1 -1 -1 -1 -1 -1 -1 -1 -1 -1 -1 -1 -1 -1 -1 -1 -1 -1 -1 -1 -1
$$ -1 -1 -1 -1 -1 -1 -1 -1 -1 -1 -1 -1 -1 -1 -1 -1
$$ ##$RG_tab3= (0..255)
$$ -1 -1 -1 -1 -1 -1 -1 -1 -1 -1 -1 -1 -1 -1 -1 -1 -1 -1 -1 -1 -1 -1 -1 -1
$$ -1 -1 -1 -1 -1 -1 -1 -1 -1 -1 -1 -1 -1 -1 -1 -1 -1 -1 -1 -1 -1 -1 -1 -1
$$ -1 -1 -1 -1 -1 -1 -1 -1 -1 -1 -1 -1 -1 -1 -1 -1 -1 -1 -1 -1 -1 -1 -1 -1
$$ -1 -1 -1 -1 -1 -1 -1 -1 -1 -1 -1 -1 -1 -1 -1 -1 -1 -1 -1 -1 -1 -1 -1 -1
$$ -1 -1 -1 -1 -1 -1 -1 -1 -1 -1 -1 -1 -1 -1 -1 -1 -1 -1 -1 -1 -1 -1 -1 -1
$$ -1 -1 -1 -1 -1 -1 -1 -1 -1 -1 -1 -1 -1 -1 -1 -1 -1 -1 -1 -1 -1 -1 -1 -1
$$ -1 -1 -1 -1 -1 -1 -1 -1 -1 -1 -1 -1 -1 -1 -1 -1 -1 -1 -1 -1 -1 -1 -1 -1
$$ -1 -1 -1 -1 -1 -1 -1 -1 -1 -1 -1 -1 -1 -1 -1 -1 -1 -1 -1 -1 -1 -1 -1 -1
$$ -1 -1 -1 -1 -1 -1 -1 -1 -1 -1 -1 -1 -1 -1 -1 -1 -1 -1 -1 -1 -1 -1 -1 -1
$$ -1 -1 -1 -1 -1 -1 -1 -1 -1 -1 -1 -1 -1 -1 -1 -1 -1 -1 -1 -1 -1 -1 -1 -1
$$ -1 -1 -1 -1 -1 -1 -1 -1 -1 -1 -1 -1 -1 -1 -1 -1
$$ ##$RG_tab4= (0..255)
$$ -1 -1 -1 -1 -1 -1 -1 -1 -1 -1 -1 -1 -1 -1 -1 -1 -1 -1 -1 -1 -1 -1 -1 -1
$$ -1 -1 -1 -1 -1 -1 -1 -1 -1 -1 -1 -1 -1 -1 -1 -1 -1 -1 -1 -1 -1 -1 -1 -1
$$ -1 -1 -1 -1 -1 -1 -1 -1 -1 -1 -1 -1 -1 -1 -1 -1 -1 -1 -1 -1 -1 -1 -1 -1
$$ -1 -1 -1 -1 -1 -1 -1 -1 -1 -1 -1 -1 -1 -1 -1 -1 -1 -1 -1 -1 -1 -1 -1 -1
$$ -1 -1 -1 -1 -1 -1 -1 -1 -1 -1 -1 -1 -1 -1 -1 -1 -1 -1 -1 -1 -1 -1 -1 -1
$$ -1 -1 -1 -1 -1 -1 -1 -1 -1 -1 -1 -1 -1 -1 -1 -1 -1 -1 -1 -1 -1 -1 -1 -1
$$ -1 -1 -1 -1 -1 -1 -1 -1 -1 -1 -1 -1 -1 -1 -1 -1 -1 -1 -1 -1 -1 -1 -1 -1
$$ -1 -1 -1 -1 -1 -1 -1 -1 -1 -1 -1 -1 -1 -1 -1 -1 -1 -1 -1 -1 -1 -1 -1 -1
$$ -1 -1 -1 -1 -1 -1 -1 -1 -1 -1 -1 -1 -1 -1 -1 -1 -1 -1 -1 -1 -1 -1 -1 -1
$$ -1 -1 -1 -1 -1 -1 -1 -1 -1 -1 -1 -1 -1 -1 -1 -1 -1 -1 -1 -1 -1 -1 -1 -1
$$ -1 -1 -1 -1 -1 -1 -1 -1 -1 -1 -1 -1 -1 -1 -1 -1
$$ ##$RG_tab5= (0..255)
$$ -1 -1 -1 -1 -1 -1 -1 -1 -1 -1 -1 -1 -1 -1 -1 -1 -1 -1 -1 -1 -1 -1 -1 -1
$$ -1 -1 -1 -1 -1 -1 -1 -1 -1 -1 -1 -1 -1 -1 -1 -1 -1 -1 -1 -1 -1 -1 -1 -1
$$ -1 -1 -1 -1 -1 -1 -1 -1 -1 -1 -1 -1 -1 -1 -1 -1 -1 -1 -1 -1 -1 -1 -1 -1
$$ -1 -1 -1 -1 -1 -1 -1 -1 -1 -1 -1 -1 -1 -1 -1 -1 -1 -1 -1 -1 -1 -1 -1 -1
$$ -1 -1 -1 -1 -1 -1 -1 -1 -1 -1 -1 -1 -1 -1 -1 -1 -1 -1 -1 -1 -1 -1 -1 -1
$$ -1 -1 -1 -1 -1 -1 -1 -1 -1 -1 -1 -1 -1 -1 -1 -1 -1 -1 -1 -1 -1 -1 -1 -1
$$ -1 -1 -1 -1 -1 -1 -1 -1 -1 -1 -1 -1 -1 -1 -1 -1 -1 -1 -1 -1 -1 -1 -1 -1
$$ -1 -1 -1 -1 -1 -1 -1 -1 -1 -1 -1 -1 -1 -1 -1 -1 -1 -1 -1 -1 -1 -1 -1 -1
$$ -1 -1 -1 -1 -1 -1 -1 -1 -1 -1 -1 -1 -1 -1 -1 -1 -1 -1 -1 -1 -1 -1 -1 -1
$$ -1 -1 -1 -1 -1 -1 -1 -1 -1 -1 -1 -1 -1 -1 -1 -1 -1 -1 -1 -1 -1 -1 -1 -1
$$ -1 -1 -1 -1 -1 -1 -1 -1 -1 -1 -1 -1 -1 -1 -1 -1
$$ ##$RG_tab6= (0..255)
$$ -1 -1 -1 -1 -1 -1 -1 -1 -1 -1 -1 -1 -1 -1 -1 -1 -1 -1 -1 -1 -1 -1 -1 -1
$$ -1 -1 -1 -1 -1 -1 -1 -1 -1 -1 -1 -1 -1 -1 -1 -1 -1 -1 -1 -1 -1 -1 -1 -1
$$ -1 -1 -1 -1 -1 -1 -1 -1 -1 -1 -1 -1 -1 -1 -1 -1 -1 -1 -1 -1 -1 -1 -1 -1
$$ -1 -1 -1 -1 -1 -1 -1 -1 -1 -1 -1 -1 -1 -1 -1 -1 -1 -1 -1 -1 -1 -1 -1 -1
$$ -1 -1 -1 -1 -1 -1 -1 -1 -1 -1 -1 -1 -1 -1 -1 -1 -1 -1 -1 -1 -1 -1 -1 -1
$$ -1 -1 -1 -1 -1 -1 -1 -1 -1 -1 -1 -1 -1 -1 -1 -1 -1 -1 -1 -1 -1 -1 -1 -1
$$ -1 -1 -1 -1 -1 -1 -1 -1 -1 -1 -1 -1 -1 -1 -1 -1 -1 -1 -1 -1 -1 -1 -1 -1
$$ -1 -1 -1 -1 -1 -1 -1 -1 -1 -1 -1 -1 -1 -1 -1 -1 -1 -1 -1 -1 -1 -1 -1 -1
$$ -1 -1 -1 -1 -1 -1 -1 -1 -1 -1 -1 -1 -1 -1 -1 -1 -1 -1 -1 -1 -1 -1 -1 -1
$$ -1 -1 -1 -1 -1 -1 -1 -1 -1 -1 -1 -1 -1 -1 -1 -1 -1 -1 -1 -1 -1 -1 -1 -1
$$ -1 -1 -1 -1 -1 -1 -1 -1 -1 -1 -1 -1 -1 -1 -1 -1
$$ ##$RG_tab7= (0..255)
$$ -1 -1 -1 -1 -1 -1 -1 -1 -1 -1 -1 -1 -1 -1 -1 -1 -1 -1 -1 -1 -1 -1 -1 -1
$$ -1 -1 -1 -1 -1 -1 -1 -1 -1 -1 -1 -1 -1 -1 -1 -1 -1 -1 -1 -1 -1 -1 -1 -1
$$ -1 -1 -1 -1 -1 -1 -1 -1 -1 -1 -1 -1 -1 -1 -1 -1 -1 -1 -1 -1 -1 -1 -1 -1
$$ -1 -1 -1 -1 -1 -1 -1 -1 -1 -1 -1 -1 -1 -1 -1 -1 -1 -1 -1 -1 -1 -1 -1 -1
$$ -1 -1 -1 -1 -1 -1 -1 -1 -1 -1 -1 -1 -1 -1 -1 -1 -1 -1 -1 -1 -1 -1 -1 -1
$$ -1 -1 -1 -1 -1 -1 -1 -1 -1 -1 -1 -1 -1 -1 -1 -1 -1 -1 -1 -1 -1 -1 -1 -1
$$ -1 -1 -1 -1 -1 -1 -1 -1 -1 -1 -1 -1 -1 -1 -1 -1 -1 -1 -1 -1 -1 -1 -1 -1
$$ -1 -1 -1 -1 -1 -1 -1 -1 -1 -1 -1 -1 -1 -1 -1 -1 -1 -1 -1 -1 -1 -1 -1 -1
$$ -1 -1 -1 -1 -1 -1 -1 -1 -1 -1 -1 -1 -1 -1 -1 -1 -1 -1 -1 -1 -1 -1 -1 -1
$$ -1 -1 -1 -1 -1 -1 -1 -1 -1 -1 -1 -1 -1 -1 -1 -1 -1 -1 -1 -1 -1 -1 -1 -1
$$ -1 -1 -1 -1 -1 -1 -1 -1 -1 -1 -1 -1 -1 -1 -1 -1
$$ ##$RG_tab8= (0..255)
$$ -1 -1 -1 -1 -1 -1 -1 -1 -1 -1 -1 -1 -1 -1 -1 -1 -1 -1 -1 -1 -1 -1 -1 -1
$$ -1 -1 -1 -1 -1 -1 -1 -1 -1 -1 -1 -1 -1 -1 -1 -1 -1 -1 -1 -1 -1 -1 -1 -1
$$ -1 -1 -1 -1 -1 -1 -1 -1 -1 -1 -1 -1 -1 -1 -1 -1 -1 -1 -1 -1 -1 -1 -1 -1
$$ -1 -1 -1 -1 -1 -1 -1 -1 -1 -1 -1 -1 -1 -1 -1 -1 -1 -1 -1 -1 -1 -1 -1 -1
$$ -1 -1 -1 -1 -1 -1 -1 -1 -1 -1 -1 -1 -1 -1 -1 -1 -1 -1 -1 -1 -1 -1 -1 -1
$$ -1 -1 -1 -1 -1 -1 -1 -1 -1 -1 -1 -1 -1 -1 -1 -1 -1 -1 -1 -1 -1 -1 -1 -1
$$ -1 -1 -1 -1 -1 -1 -1 -1 -1 -1 -1 -1 -1 -1 -1 -1 -1 -1 -1 -1 -1 -1 -1 -1
$$ -1 -1 -1 -1 -1 -1 -1 -1 -1 -1 -1 -1 -1 -1 -1 -1 -1 -1 -1 -1 -1 -1 -1 -1
$$ -1 -1 -1 -1 -1 -1 -1 -1 -1 -1 -1 -1 -1 -1 -1 -1 -1 -1 -1 -1 -1 -1 -1 -1
$$ -1 -1 -1 -1 -1 -1 -1 -1 -1 -1 -1 -1 -1 -1 -1 -1 -1 -1 -1 -1 -1 -1 -1 -1
$$ -1 -1 -1 -1 -1 -1 -1 -1 -1 -1 -1 -1 -1 -1 -1 -1
$$ ##$RG_tabA= (0..255)
$$ 0.25 0.28 0.32 0.35 0.4 0.44 0.5 0.56 0.64 0.7 0.8 0.89 1 1.12 1.28 1.4
$$ 1.6 1.78 2 2.25 2.56 2.8 3.2 3.56 4 4.5 5 5.6 6.35 7.12 8 9 10 11.3 12.7
$$ 14.2 16 18 20.2 22.6 25.4 28.5 32 36 40.3 45.2 50.8 57 64 71.8 80.6 90.5
$$ 101 114 128 144 161 181 203 228 256 287 322 362 406 456 512 575 645 724
$$ 812 912 1030 1150 1290 1440 1620 1820 2050 -1 -1 -1 -1 -1 -1 -1 -1 -1 -1
$$ -1 -1 -1 -1 -1 -1 -1 -1 -1 -1 -1 -1 -1 -1 -1 -1 -1 -1 -1 -1 -1 -1 -1 -1
$$ -1 -1 -1 -1 -1 -1 -1 -1 -1 -1 -1 -1 -1 -1 -1 -1 -1 -1 -1 -1 -1 -1 -1 -1
$$ -1 -1 -1 -1 -1 -1 -1 -1 -1 -1 -1 -1 -1 -1 -1 -1 -1 -1 -1 -1 -1 -1 -1 -1
$$ -1 -1 -1 -1 -1 -1 -1 -1 -1 -1 -1 -1 -1 -1 -1 -1 -1 -1 -1 -1 -1 -1 -1 -1
$$ -1 -1 -1 -1 -1 -1 -1 -1 -1 -1 -1 -1 -1 -1 -1 -1 -1 -1 -1 -1 -1 -1 -1 -1
$$ -1 -1 -1 -1 -1 -1 -1 -1 -1 -1 -1 -1 -1 -1 -1 -1 -1 -1 -1 -1 -1 -1 -1 -1
$$ -1 -1 -1 -1 -1 -1 -1 -1 -1 -1 -1 -1 -1 -1 -1 -1 -1 -1 -1 -1 -1 -1 -1
$$ ##$ROBOTTY= <no>
$$ ##$ROUT14= (0..7)
$$ 0 0 0 0 0 0 0 0
$$ ##$ROUTER= -1
$$ ##$RX22TY= <no>
$$ ##$RXFMAX= (0..7)
$$ 647.5 -1 -1 -1 -1 -1 -1 -1
$$ ##$RXFMIN= (0..7)
$$ 5 -1 -1 -1 -1 -1 -1 -1
$$ ##$RXINTLV= (0..7)
$$ 1 0 0 0 0 0 0 0
$$ ##$RXMSTY= <no>
$$ ##$RockSwitchEth= <no>
$$ ##$SCMTY= <no>
$$ ##$SGUC1= (0..15)
$$ 17 18 34 0 0 0 0 0 0 0 0 0 0 0 0 0
$$ ##$SGUC2= (0..15)
$$ 33 256 20 0 0 0 0 0 0 0 0 0 0 0 0 0
$$ ##$SLCBCONF= <SH>
$$ ##$SPECTR= 10
$$ ##$SY2FLAG= 0
$$ ##$SYNCTRIG= 11
$$ ##$SamChgEth= (0..3)
$$ <149.236.99.55> <no> <no> <no>
$$ ##$ServiceNo= <>
$$ ##$Sgu1PowerLevels= (0..7)
$$ 0 0 0 0 0 0 0 0
$$ ##$Sgu2PowerLevels= (0..7)
$$ 0 0 0 0 0 0 0 0
$$ ##$Sgu3PowerLevels= (0..7)
$$ 0 0 0 0 0 0 0 0
$$ ##$Sgu4PowerLevels= (0..7)
$$ 0 0 0 0 0 0 0 0
$$ ##$Sgu5PowerLevels= (0..7)
$$ 0 0 0 0 0 0 0 0
$$ ##$Sgu6PowerLevels= (0..7)
$$ 0 0 0 0 0 0 0 0
$$ ##$Sgu7PowerLevels= (0..7)
$$ 0 0 0 0 0 0 0 0
$$ ##$Sgu8PowerLevels= (0..7)
$$ 0 0 0 0 0 0 0 0
$$ ##$SguType= 2
$$ ##$ShimMaxVal= 32760
$$ ##$ShimPow1Ch2Sh= (0..38)
$$ 0 0 0 0 0 0 0 0 0 0 0 0 0 0 0 0 0 0 0 0 0 0 0 0 0 0 0 0 0 0 0 0 0 0 0 0
$$ 0 0 0
$$ ##$ShimPow1Imax= (0..38)
$$ 0 0 0 0 0 0 0 0 0 0 0 0 0 0 0 0 0 0 0 0 0 0 0 0 0 0 0 0 0 0 0 0 0 0 0 0
$$ 0 0 0
$$ ##$ShimPow1NChan= 0
$$ ##$ShimPow1TotIMax= 0
$$ ##$ShimPow1Vmax= (0..38)
$$ 0 0 0 0 0 0 0 0 0 0 0 0 0 0 0 0 0 0 0 0 0 0 0 0 0 0 0 0 0 0 0 0 0 0 0 0
$$ 0 0 0
$$ ##$ShimPow2Ch2Sh= (0..38)
$$ 0 0 0 0 0 0 0 0 0 0 0 0 0 0 0 0 0 0 0 0 0 0 0 0 0 0 0 0 0 0 0 0 0 0 0 0
$$ 0 0 0
$$ ##$ShimPow2Imax= (0..38)
$$ 0 0 0 0 0 0 0 0 0 0 0 0 0 0 0 0 0 0 0 0 0 0 0 0 0 0 0 0 0 0 0 0 0 0 0 0
$$ 0 0 0
$$ ##$ShimPow2NChan= 0
$$ ##$ShimPow2TotIMax= 0
$$ ##$ShimPow2Vmax= (0..38)
$$ 0 0 0 0 0 0 0 0 0 0 0 0 0 0 0 0 0 0 0 0 0 0 0 0 0 0 0 0 0 0 0 0 0 0 0 0
$$ 0 0 0
$$ ##$ShimPow3Ch2Sh= (0..38)
$$ 0 0 0 0 0 0 0 0 0 0 0 0 0 0 0 0 0 0 0 0 0 0 0 0 0 0 0 0 0 0 0 0 0 0 0 0
$$ 0 0 0
$$ ##$ShimPow3Imax= (0..38)
$$ 0 0 0 0 0 0 0 0 0 0 0 0 0 0 0 0 0 0 0 0 0 0 0 0 0 0 0 0 0 0 0 0 0 0 0 0
$$ 0 0 0
$$ ##$ShimPow3NChan= 0
$$ ##$ShimPow3TotIMax= 0
$$ ##$ShimPow3Vmax= (0..38)
$$ 0 0 0 0 0 0 0 0 0 0 0 0 0 0 0 0 0 0 0 0 0 0 0 0 0 0 0 0 0 0 0 0 0 0 0 0
$$ 0 0 0
$$ ##$ShimPow4Ch2Sh= (0..38)
$$ 0 0 0 0 0 0 0 0 0 0 0 0 0 0 0 0 0 0 0 0 0 0 0 0 0 0 0 0 0 0 0 0 0 0 0 0
$$ 0 0 0
$$ ##$ShimPow4Imax= (0..38)
$$ 0 0 0 0 0 0 0 0 0 0 0 0 0 0 0 0 0 0 0 0 0 0 0 0 0 0 0 0 0 0 0 0 0 0 0 0
$$ 0 0 0
$$ ##$ShimPow4NChan= 0
$$ ##$ShimPow4TotIMax= 0
$$ ##$ShimPow4Vmax= (0..38)
$$ 0 0 0 0 0 0 0 0 0 0 0 0 0 0 0 0 0 0 0 0 0 0 0 0 0 0 0 0 0 0 0 0 0 0 0 0
$$ 0 0 0
$$ ##$ShimPowMaxUA= (0..63)
$$ 130000 130000 130000 130000 130000 130000 130000 130000 130000 130000 130000
$$ 130000 130000 130000 130000 130000 130000 130000 130000 130000 130000 130000
$$ 130000 130000 130000 130000 130000 130000 130000 130000 130000 130000 130000
$$ 130000 130000 130000 130000 130000 130000 130000 0 0 0 0 0 0 0 0 0 0 0
$$ 0 0 0 0 0 0 0 0 0 0 0 0 0
$$ ##$ShimPowMaxUC= (0..63)
$$ 130000 130000 130000 130000 130000 130000 130000 130000 130000 130000 130000
$$ 130000 130000 130000 130000 130000 130000 130000 130000 130000 130000 130000
$$ 130000 130000 130000 130000 130000 130000 130000 130000 130000 130000 130000
$$ 130000 130000 130000 130000 130000 130000 130000 0 0 0 0 0 0 0 0 0 0 0
$$ 0 0 0 0 0 0 0 0 0 0 0 0 0
$$ ##$ShimPowMaxUG= (0..63)
$$ 524287 524287 524287 524287 524287 524287 524287 524287 524287 524287 524287
$$ 524287 524287 524287 524287 524287 524287 524287 524287 524287 524287 524287
$$ 524287 524287 524287 524287 524287 524287 524287 524287 524287 524287 524287
$$ 524287 524287 524287 524287 524287 524287 0 0 0 0 0 0 0 0 0 0 0 0 0 0 0
$$ 0 0 0 0 0 0 0 0 0 0
$$ ##$ShimPowNum= 0
$$ ##$ShimPowRcbType= 3
$$ ##$ShimPowRes= (0..63)
$$ 1e-020 1e-020 1e-020 1e-020 1e-020 1e-020 1e-020 1e-020 1e-020 1e-020 1e-020
$$ 1e-020 1e-020 1e-020 1e-020 1e-020 1e-020 1e-020 1e-020 1e-020 1e-020 1e-020
$$ 1e-020 1e-020 1e-020 1e-020 1e-020 1e-020 1e-020 1e-020 1e-020 1e-020 1e-020
$$ 1e-020 1e-020 1e-020 1e-020 1e-020 1e-020 1e-020 0 0 0 0 0 0 0 0 0 0 0
$$ 0 0 0 0 0 0 0 0 0 0 0 0 0
$$ ##$ShimPowRng0= (0..63)
$$ 1 1 1 1 1 1 1 1 1 1 1 1 1 1 1 1 1 1 1 1 1 1 1 1 1 1 1 1 1 1 1 1 1 1 1 1
$$ 1 1 1 1 0 0 0 0 0 0 0 0 0 0 0 0 0 0 0 0 0 0 0 0 0 0 0 0
$$ ##$ShimPowRng1= (0..63)
$$ 1 1 1 1 1 1 1 1 1 1 1 1 1 1 1 1 1 1 1 1 1 1 1 1 1 1 1 1 1 1 1 1 1 1 1 1
$$ 1 1 1 1 0 0 0 0 0 0 0 0 0 0 0 0 0 0 0 0 0 0 0 0 0 0 0 0
$$ ##$ShimPowRng2= (0..63)
$$ 1 1 1 1 1 1 1 1 1 1 1 1 1 1 1 1 1 1 1 1 1 1 1 1 1 1 1 1 1 1 1 1 1 1 1 1
$$ 1 1 1 1 0 0 0 0 0 0 0 0 0 0 0 0 0 0 0 0 0 0 0 0 0 0 0 0
$$ ##$ShimPowRng3= (0..63)
$$ 1 1 1 1 1 1 1 1 1 1 1 1 1 1 1 1 1 1 1 1 1 1 1 1 1 1 1 1 1 1 1 1 1 1 1 1
$$ 1 1 1 1 0 0 0 0 0 0 0 0 0 0 0 0 0 0 0 0 0 0 0 0 0 0 0 0
$$ ##$ShimPowType1= 0
$$ ##$ShimPowType2= 0
$$ ##$ShimPowType3= 0
$$ ##$ShimPowType4= 0
$$ ##$ShimSysAngle= <>
$$ ##$ShimSysFunc= (0..63)
$$ 1 2 3 0 4 5 6 0 0 31 32 33 34 0 12 11 10 9 8 7 24 23 22 21 20 19 0 18 26
$$ 25 16 17 30 29 28 27 13 14 15 0 0 0 0 0 0 0 0 0 0 0 0 0 0 0 0 0 0 0 0 0
$$ 0 0 0 0
$$ ##$ShimSysMatId= <no>
$$ ##$ShimSysMatrix= 1
$$ ##$ShimSysOffset= <0>
$$ ##$ShimSysType= 3
$$ ##$ShimUnit= 0
$$ ##$TFXNUM= 0
$$ ##$TOSITY= <no>
$$ ##$TRIPLO2= 0
$$ ##$VTU= 1
$$ ##$VTUETH= <no>
$$ ##$VTUTY= <tty05>
$$ ##$WBREFAM= (0..15)
$$ 101.2 100 100 100 100 100 100 100 100 100 100 100 100 100 100 100
$$ ##$WBREFLM= (0..15)
$$ 1 0 0 0 0 0 0 0 0 0 0 0 0 0 0 0
$$ ##$WBREFPH= (0..15)
$$ 0.13 0 0 0 0 0 0 0 0 0 0 0 0 0 0 0
$$ ##$WBSGU= (0..15)
$$ 0 0 0 0 0 0 0 0 0 0 0 0 0 0 0 0
$$ ##$XFAC= 2
$$ ##END=
$$ 
##$DECIM=	554.666666666667
##$DSPFVS=	21
##NTUPLES=	NMRSPECTRUM
##VARNAME=	FREQUENCY,	SPECTRUM/REAL,	SPECTRUM/IMAG,	PAGE NUMBER
##SYMBOL=	X,	R,	I,	N
##VARTYPE=	INDEPENDENT,	DEPENDENT,	DEPENDENT,	PAGE
##VARFORM=	AFFN,	ASDF,	ASDF,	AFFN
##VARDIM=	262144,	262144,	262144,	2
##UNITS=	HZ,	ARBITRARY UNITS,	ARBITRARY UNITS,
##FIRST=	33064.674560546875,	-22.850343704223632812,	38.0373382568359375,	1
##LAST=	-2993.016845703125,	-2.4332892894744873047,	44.485645294189453125,	2
##MIN=	-2993.016845703125,	-48.66766357421875,	-35146.79296875,	1
##MAX=	33064.674560546875,	69638.9921875,	33698.875,	1
##FACTOR=	-0.13754970152264223149,	0.87048740234374999414,	0.43933491210937503091,	1
##PAGE=	N=1
##DATATABLE=	(X++(R..R)), XYDATA
-240383b6JJJjkkklkjj%KJKKLLKKK%jjklkjj%JJJ%%%%jjjjJKLKK%kkjjkj%%%jjjj%%%%%J%
-240316c2jkkk%JJKJ%%%jj%JKLJJ%jkjJKL%jkkjj%jkllj%JJK%jkkkjjKLLLKKJKJjjjkkkk%
-240249d0KKLK%jkk%JKJ%%jkjkj%%%%KJ%%klmlj%JJJ%%kj%JKKLLJ%jjj%%j%jj%jjk%JKKJJ
-240182d0JKKLLKJjkkk%JJ%%%jj%jj%kkkk%JJJ%J%KKJ%jkkjJKKLLLKJJ%J%%%JJ%%jjj%%jj
-240115b4kkkj%%JJ%%%%J%jkj%%%JJJ%%%J%%%j%%%%%jkjjkj%%J%J%%%jjjjkjjj%%KLLMKJ%
-240048b9J%JJLLLKjkllkj%jkklkjjj%%J%JJ%jkkkjJLLMLLJJjjlkkjJ%JJjjkjjjj%%KMKJj
-239981c3klj%%JJJJjjlmlkjjJJKKKJKKKKJJj%%JKKKJJJ%jjj%j%jkj%JKLKKJJJKJJjklljj
-239914b5jj%J%J%%jj%JJ%%%%%kjj%KLJ%jjj%JJ%jkkkjkjj%JJKKK%kklklkkjj%JJJK%J%%J
-239847c9JKJK%%%j%%%%KJ%jjjjj%%%%%%kllnll%JJKJJJ%J%J%JJKLKJJj%j%%%JJJKKKLKLJ
-239780a9K%%%kjj%JJJ%kkjjJ%%klkjJKKLLJJ%j%JKKKJJ%JJJ%%%jllllj%JLLJ%jkkkjj%JJ
-239713b0KJ%%jk%JKKK%%KJ%%k%%%%jllmlkkjj%jJ%JJJJKKMMLL%jkkllklkklkjj%j%JLMLL
-239646b4%jkkjJKKKJ%%%%JJK%jjlllkkj%JJJ%%%KLKJ%%j%LKLKJKJJ%%jjjkkkk%JJ%%j%jj
-239579b1%%jJ%JJjllj%JKJK%%%%%%%J%JKJKJ%j%jjJ%%Jj%jjkj%J%J%jklkllkjj%%%Jjj%j
-239512c8%%%JJJKKKLK%jklkljj%j%JJJLLLLLLKJ%kkkJKJ%jjjjjjkj%jj%JLLJJ%%JJK%%%j
-239445a5kkjjjj%%%jkkj%JKJJKJ%%kllkj%JJJJJJJjjjjJ%%%%%%JJ%JJJJ%%j%%j%JJJ%%%%
-239378b1JJLLK%jkjk%jjjjj%JJJJ%JKKLKJjjkkj%%j%j%%J%J%%JKJ%j%%%J%kllkjkjj%%JJ
-239311b3KJ%JJLLKJ%%%%%%%%JJ%jlkkkkljjKJLKLKKJKKJ%jjllkllmlk%JLLK%%%JLLLKK%J
-239244d%%klkkjj%%jkjk%JJJ%%JJKJ%kllj%JJ%JJKKJkklkjj%%%%Jjjllj%LMMLKjjk%JKLK
-239176a2LJ%jllkjj%j%JJ%jj%jkkjjJ%JJ%%jjjjk%%%JKJKKKKjjkkjjjkkj%%JJKKJK%%j%%
-239109b4KLLJ%lklk%%%jkkj%%%JKKLKLJ%j%%JJjkkjkkjJKLLLKJJ%J%%%J%%j%%%KKLKJjkk
-239042ekjjkjkkklkkjj%j%JJKKKJ%kklk%KLNLKJJJK%%lmmlk%jJ%%%jjjJKKKKJJKJK%%%j%
-238974a2Jjjjkkklljj%%%%JJJJ%%JJKLKK%%%JJJJKK%jjjjjjjkkkkk%%%kkljJKKJJ%%%j%J
-238907b3KLKLKKJKKJ%%%kkkj%%kllkjJ%%%j%%%J%KKK%kkj%JKKJ%llk%JK%%%%%%%%jjkjkk
-238840b7kkjJJKKKJjjj%KK%kllj%KKLLKJ%llmmkkkj%%KKMNNNMKKJJ%jjlmmnlj%%%%KLMLL
-238773a3%jlmnlj%KJKLJJjjkjkk%JJJJ%KJJJ%JKLMLLJJ%%%j%%%%kjkj%%%%jkjjjj%J%jlm
-238706b3nkk%%%%j%%jJ%j%JKLK%kkkj%%%%%J%%%j%j%%jkkjj%JKKJJ%J%KKLLKJ%jkjjjjjk
-238639c0j%%JJJKJJJKJKLLKK%jjkjkjkjjjjk%%JJJJJKLNNNMKJJ%kkjjj%%JJ%jjj%J%jkml
-238572hlkj%JJ%%jjjjjj%JKLLJ%j%%J%%%JLKKKJjknoonkjJKLKJJJJJ%%jkjjJKJ%kjkkj%K
-238504a9LKKJj%%JJJJ%J%Jjjkjjj%%j%jjj%%JJJJK%jlkk%J%KKMMMLMMKjlnlmkkjkkk%KLM
-238437gLJjjlklkk%kkkjJKKKKKLKKJ%J%jjlllj%KLKJ%%%JKKLKKJ%jkkmnlk%J%JKJ%%jjjj
-238369a3%jkj%JKLKKJJJJJJjklj%%JKKLJJ%kklkjJJJK%%kllk%JJJJJKKJ%%kknnonkKNONL
-238302iJ%%%j%kjkklklkjj%JKKLMLJ%%k%jkjkklljj%J%JJKKJ%kkjjjJKLLLLLLLKLJKJKJ%
-238234GkklmnlkJJJJjkkjJKLLJ%klk%j%%%%JJ%lmmlj%%KKLKJ%jJJKKJ%%jj%JLLMK%%jkkm
-238166ilkk%jjjjJ%jjj%KLKK%KKK%jkjJJ%jkmlmkjjJJKKLMMMJJJKKJJ%J%%jjj%JJ%%%%JJ
-238098Ejjkkllj%JJJ%%j%j%J%jkjJKLJJ%JJJ%%j%%kjkkklkjj%JJ%%kkj%%KLLKL%%jjkjkj
-238030a4j%KLMLJJ%jklk%JJ%jkllkkjjj%J%jjjJJLMNMML%%jkllkkjkljJJJJ%j%j%J%kklk
-237963b6%LLNMNMKMLLK%jjjjjklj%KLKJjllkkjjjkjj%jjkkkk%JJ%%%jj%JKLJJ%JKLMLLJ%
-237896F%jkjk%jkkllnnmll%JLLMMLJjlj%JKKLKKJ%%%jlmmk%JLLKJjjkj%j%jjjjj%%JKLLL
-237828gKJJKJ%%JJLKKJ%%kjkkk%j%%jjj%jklmlljjJKKMNLLKKKJJjklkllkj%%JJKLJJjmml
-237760a3lkjJ%j%jjjkjJMNMMKKLMKJjllk%KKK%%kkmllk%JKKKJ%%jjjJKLKJjjklklkj%KLL
-237693eLJJ%%jkjj%%jkkj%%JJ%%%%%%%kjj%%JJJKLMKMLJ%%jkllkkj%%J%j%KLLLMKJ%%kkl
-237625Fmmmommk%J%%kkkjj%%KLMMNNKKKKK%jkjmllllkjJ%%%%jkjkkj%J%JJKMMMKJJJJKK%
-237557@jjlmlmlkk%%%%%LMMLJJjjjkj%KJKJJ%kllkj%j%J%%JJJ%j%%%JKKLJ%JJKJJJKLKK%
-237489A0Jjjklk%JKJJ%J%%jkkjj%%JJJ%jlmmljj%%jjj%jjjkk%%%jklkJMPPPNMK%lllllkj
-237422a2%JKJjjkJKNOOOLJ%mnollkjjj%JJKKKKJ%j%JKKJJ%%jjjjjjjjj%jjjjjkkljj%%J%
-237355a3J%%J%%j%%MNNMMJ%kllkjjjkj%JJJJJ%jkj%%j%jkjj%JJJ%jkkkmlkk%JKKLMOPOMK
-237288A2%kmkkkjklklkj%JJJJJKJJ%%JLJJ%jkkkJJJJj%jj%%%j%%JJK%%jkkjkkklk%JKKKK
-237221a0Kjllmkj%J%%JKJKJJ%jk%%j%%JLMLK%%jkjjj%%%%J%%JJJKJJJJ%%J%%%J%j%j%JJJ
-237154C%kklkj%jjjjJKLLKLLLLLKKJ%lopomlj%J%Jjkllmlkjjj%j%%KLKJJj%%jjj%%J%JJJ
-237086b1KLKKJJKJ%jkklklj%KKKJLKJ%jjkkkk%%KKLLJ%jjj%JLLLJKLK%jkjjj%%%%J%%kjl
-237019ckj%%%jjj%KLMLLKjklk%KKJJJKLMJknmmkjkj%%J%jjkk%JKMLKJ%j%JLLJ%jkllklj%
-236951dJLLLLKJjkkjlmnnnmmmk%KKJ%JJKLLKJJLLJ%lmonk%KMMMLJ%%%%KKJJJJjjjjjkkmn
-236883a6lk%JJLKLKKKKJ%%kkjj%KLK%%%%%j%j%KKMLJ%jkkkkk%%JJjj%JJJJ%jknnmjJLMMM
-236816@JJ%jj%%%%j%kjklkj%%KLMLLLKKK%jmnmnk%JKLLJKLKK%jjj%JJ%%jjklkkj%%JJ%jl
-236748ekjJKLKKKK%%kkkklkkj%JJ%JJJLKKKK%jkkkmll%JKKLKKKJKKLMLKJ%%kkllkllljkl
-236680fjkjjj%JJKLKJJJJKKL%jlmlmlkJLKKJjklmmkk%%j%jj%jmmlJMPPOLJjkjjjklmkjJL
-236612b1NLLKJKLKMLKJjkkj%%jjjjjjJJJLLLLK%kkkmnonmkj%J%J%%j%j%KKNPORPM%lnnll
-236545EkkjklmmkjJjjkj%KKLLLKKKJJJKKJ%%%jjkkllmljjJ%KJJJKKKKJ%j%jjkj%KJJ%J%K
-236477BJKJJ%%jkj%%jkkllmlkkj%JJ%%jkkjjJJLLLKLKJjkmlkj%%JJKKLLKLJ%%jkjj%%jll
-236409a3k%jjllljLNPPNKJjkjjKKLKJklmmkk%KLMLNL%%kjj%j%JJJ%jjjjjj%JKKLLKJ%%kl
-236342A2klkkk%JLKK%%jjkjj%jjKLLKJ%%%%jkjk%J%%jjlkj%JLLLKJ%klllmonmkjJ%JJKLK
-236275a1%%J%JJj%J%%kkkj%JJJJKKLMJJJJJ%J%J%Jjj%%JJ%%kkjkjlmmljjJJJKJJj%kkkkk
-236208b0kj%JKMMMKJ%jjj%JKJJjkkllkkkk%KJK%J%KKJJ%kjkJKLKKJjkkkj%%JJKKK%jklkk
-236141a4k%jJ%%KLMLJJ%j%jKKKKklnnkj%KMLL%jkjkjkkjk%%LLMMKKJJjjjjkkkkkk%JLMLJ
-236074@%lkk%KLK%%kk%JJKJJ%%JJJj%J%Jjjkj%J%%jj%%%%%kllkkkJLMNKLL%jlljjj%%jj%
-236006ejj%JLKKJ%%kjkkj%JJ%J%%%jj%JJ%%JKMLLK%kjj%j%%%J%jjllkkmmml%JKKJJjkjJK
-235938a3LLLJjllkkj%%jjjjJJLLLJ%%%%%jjjKLMKJjjjj%%JJKNNNK%kmnnnmmklkjJJKJJJ%
-235871a1%jkjjJKKLJJ%JKLJKJJ%jkk%j%J%jkk%%KLMMK%%jlllmmmkkjj%%%%%%%%JJ%j%JKL
-235804a1LKLKJK%%kjj%%%j%%%j%KKNNNLJJJJJ%lnoonommk%%KKLKLKKK%Jjkj%KJ%j%j%%j%
-235737c%JKKJ%%kjjjJKMMKJKKKJjlnnnmkjKKLLK%jjJKKKJKJKJjlmnlk%JLLKJK%%%%%%lmn
-235669aomj%%KKLLKKJ%jkjjj%%KLNMLKKKKKJj%jjllmllkljlkjJjjj%%JJJ%jj%JJK%%%JKK
-235601BMOPPML%kmmmj%J%kllkklkkkklmnml%%JJJJjj%%%KJJLMMLLKKJ%j%JKKJJjjmmklk%
-235533fjjkjj%KLKLKJKJJ%jjjj%j%%j%lmolk%JJK%jkjJLMMMLJKKJJKJJ%jjkjk%j%%J%jkj
-235465@jj%Jj%j%Jjklmk%JMMKK%j%%JJLLKKKKJJ%kllmmlk%JJjjklklkjj%j%%KMMMMKJKJJ
-235397EJJKJklnmnml%LMMMKLKKKJ%%jjjj%%%JjknonmjJJKJJJKLLJL%klmmmkk%%KKKKK%jl
-235329a2lkkjjJKKLKJKJkkkj%%KKMLLJJjjklllkljj%KKLKLKJjlmmk%KLLKJ%KKKKKJ%%jkk
-235262@kkjJKKLLKJ%J%%J%%kkkk%jjjj%jjkkjJ%JJK%%lklk%%JKKMLJ%kjj%%JKJK%k%kjj%
-235194djkllj%KK%j%%JLLMLLKJ%JJJJJ%jmnmnkk%KLMMKJ%jkljj%jjj%%J%%%J%JKLNMJ%j%
-235126A3%%JJJLKJKK%klllkjkkjkkkjkk%J%jjk%%%%jjkj%j%%jjjJJKKKJ%jkllkjJLLMOOP
-235059A1PNK%%j%jjmnonmmlljJMMKJJ%KLNMMJknpnmjJ%J%JJKLKJ%%JJ%%%jkmkmlj%KMKLK
-234992EKK%jmmml%JKLJJ%JLLLKJjkjjKJJ%%JKJ%kkkjj%%jj%%JKMMMKJjkkmlk%J%%kkj%%%
-234924G%%JKKLJKKJ%jlmonnmljJJKLMKKKJK%JJ%JJ%kkkk%JJ%jkljkk%LLLLJKKKKjjmmmll
-234856ckkkj%KKLLKJ%kj%%%%%%%%jjJJ%Jj%%J%%%%KLMMMKjkmmlkjjJKKKJjjjjkkk%%J%jj
-234788ajj%%jjlkj%J%klljKMNNLMMLLLK%jjkkkjjjjkjk%%KJjklljj%JJKKKK%jjjj%jklml
-234720a3kjj%%KKMNMJJj%%KLLJJj%jkklkjkklllkkj%%JKJjjjj%KKKK%%JKLLKKLKK%lmkjJ
-234653@%JJKJ%kljkjjjlkljkkk%KMNOML%%kjj%JJJJJKKKLMLK%%jjklmlkj%%klkkjKKLLKK
-234585I%JJJ%jjj%JJLKLKKJ%lmnlk%%%%jjkllmlljJJJJKJ%%%%%KKLKJJ%%JJKKJjllkk%jk
-234517ckkkklll%KKKjkk%JJKKKLMMMLJJJJ%%klllnmkkJ%J%%%jkkkjJLMMLKKJj%kjJKKJJj
-234449Ckjkjjkjj%JLLKLLL%knml%LJKK%%%%%JJKK%kmlkkj%JJKJJknmljJJJLKKK%%jkjjJK
-234381cLLLLLLMKJ%JJJJ%%kklkjjjjjJKKLJ%jkkjk%JKKJ%kjkjjjjllljj%JJKLKKJ%jkkj%
-234313E%jkk%j%%jljjJJ%JJJJJ%JJ%JKLKJJKJKKJKJ%%j%jJ%kmmljJJJ%%j%jkkl%%KJJJ%%
-234245Gjkkj%JK%kkljJKKNLK%jjkkjJKLJJjjjjlkkj%%%JLMMLLKJJjklmnnkkjj%%KJ%%jjk
-234177ejj%LLKJjjj%%KLMKJ%%J%Jjkjj%J%%jkllkj%KKKK%%kkjKMMMLJ%jllmk%MPQQOMJjk
-234109D0lmnnnmkj%jjkkkjJLLM%klmmjkll%KLLJ%%kjJ%JJJKLJJkkk%KLLLLKKJ%JJJ%lorq
-234042bpokjKKLMMLLKJjjllllj%%j%k%%%JKKMKKJJ%kjkjJKMLKjjjjJJJ%jjkljljj%JLJKJ
-233974Cj%JJ%jklommjKKLLLKK%%%JKjkklkk%KKLJJ%%%%%JJJJ%JJJJLKL%jklmlkkkjj%%%j
-233906fjjklllmlj%KLLMMNMKJJ%j%%KJ%kkllkjJLJJJK%JJ%JK%%%J%jkkkklk%KLLKKLLKJ%
-233838A3lkk%%%JJJJJJ%jkjlmmomlkj%KKJ%lnnml%JJKKLKJ%JKLLNNMNOL%lllllkkkj%JLL
-233771@LLKJ%jkkj%JJ%%klnmkjkjj%KKJ%kkkjKKKLKLLJMNNMJ%jjJJ%%jkkllmkj%JJKKKjk
-233703Fkjj%%JJKKJjkkkkjkj%KKNMLJ%kllmkkjJJK%KJKJ%jkkjlkmk%KMNLMLK%jkklkjjjj
-233635b%j%jklllkjJKKLMMLLJ%llnppnmk%KNOPPNMMMK%jlmmmmlk%KMLJJJ%jjjkJJKLLLLJ
-233567A4Jjjklnnmljj%%%%J%j%KKK%jjJLMPNKjkkkj%K%%%jj%%%jkllmlj%JLLLKJ%jkjjkl
-233500gklllkJMNOMLMLLJjlljJLLKJkklllk%%%%%%%JJLKJjkj%jlllk%JJKJ%jj%KKKLKJKJ
-233432A1KJ%knnmkj%%%JJKKMMLK%jlnnnlk%JLLKJ%%KLLK%kkkkjj%%JKJ%%%%J%JJJ%j%JJK
-233365A1%jjljjKMNNKKKKJKKJJ%J%lmoonmkjJKKKJ%J%%jklkjkkkjjJKKKKJ%JKLLJJjjkkj
-233298A1kkkkljjJJ%%J%JJLKK%%klkljjJJ%JJJLMMMMLKjlkk%klnmkj%%KLMLLKJKJjklnon
-233231Alj%J%jjJKLLK%jjjj%%JJJLLMLJjkmlkj%%jjkkkkjklkk%%KKKJJ%%%JLKLK%jklljj
-233163ejj%jkklj%%%kkkkk%J%%JJKLKLMMMKLKKKLJjjkjkkjjk%JJJKKKJJjkmlkkJJKKJ%JJ
-233095GLKK%jj%%%%JKKJ%klkjJJJ%kmnmmk%JJJJ%j%%KKJKKKJjklkmmmmnnkjJJKLLLJJJJJ
-233027a2JKKJ%jjkkjKLMMLMLJ%jj%%%jkllmnnmjJMMLLJ%kkkj%KKKKKJJjjkmlkj%JJJJKKK
-232960bJJ%%%%klkkj%%jjjjKLLLL%%%%%%jjkjj%JMMLKklllkkjkjjJJKMLKKKjkkkkjkkkj%
-232892a2JJ%jj%JKJ%%%J%JLLKJ%jlmnlkj%KKJjkk%KLLLLJJj%jkjj%KLLLK%%JJK%%jkkk%J
-232825E%jljkkkkkklj%JKLLLMKLLKK%kjk%%JKKJJJ%%%%JLMK%klk%J%%jjkkjj%jj%JLLLKJ
-232757B2jjjj%kjk%%%Jjjklkj%%j%%%JKLLJ%%k%JLKKJjjkjjkkk%JJjkmkj%%%jj%jklmk%%
-232690a4%%KMNMNMJJ%%jkjj%j%%%J%%JJKJJ%%J%JJ%jj%JKKJ%jkjj%J%J%%%Jjjklnmmlk%%
-232623gjjlj%KLLMLMLJ%kkkkk%%%%jjj%%j%jJKLMMJ%jjjj%JJKKJ%%j%%Jjjjkjkmmonmmk%
-232555b4J%jkk%KLLKKKLKLLLJK%jknmmjjJ%JLMMNMNLLJJKKK%%%kmooml%%%%j%jkj%JKJJJ
-232488BJjjjkkj%JJJJ%JKLMMMK%jkkkljj%%%JLKK%J%%%%jkjjJKKJj%j%%jlonmkJKKJ%%%J
-232420A%J%JJjklnmmkj%JKLLKKKLJJ%kjjjJJJ%J%jJKLLLJ%jllljJLLLLJjjkkkj%KKLJJ%%
-232352A6%jkll%JJ%%%JJ%JJJ%%%jJKLMLJjmmk%JJ%%j%jjkkkk%j%%%%%jJ%%J%%jjJJJ%J%J
-232285A0%%jkklkkllkj%JLNMNMLKJ%jjkkjjKKLKJjjjjkmnmjj%jkkJJMLNLJJ%%jklkkj%%j
-232218@jlljj%jjk%KKLLKJ%%j%JJJ%k%%JKJKMNOOLKklmnljj%jjj%jjjkjk%jJJJ%J%J%jjk
-232150Bk%%%JLJJJKLKJ%jjkk%%%jkllmljj%%%%KKLKJJJ%jjJKNNNML%%kjjklllk%jJ%LLLJ
-232082A9jkklk%%KLKK%kjklmnkk%KJMLKK%jklkkj%JMMMLKKJ%KKJ%%k%jjllmllmljjJKKMN
-232015A1M%lmllklmkjJLLLJKJjljk%%%jkllljjJKKKJJMLLLJJjkk%J%jkkklkjjj%JJKKKLK
-231948AKJjjjJJJJJ%%%JLKJ%JJJJjjkjkjkmlonmkk%KMNMK%%J%J%j%jJJKJJJ%JKKKJJ%jjj
-231880A1%%J%%KLMMKJklnnmlk%J%j%%%jlllj%JJKKJ%j%J%%jjkjkj%%%KKLLLKKJK%JJJJ%k
-231813A4lk%jJjklmnljjKKKLJ%kmmlkjKMONLK%klj%JMMMKJJJ%klmmlj%JKLKKKKNNNMJjkl
-231746B8mlkj%%%J%%jjkllkjj%%%jj%jklkJMNOML%jjjjkkjjjjJJKLLKjklmkkj%%jklllkj
-231679a2%J%jkkkJLKKJ%%j%%J%JKLLLL%%kjJJKJ%%kkk%KJJKKK%%%%kll%%%%jJKLKLKLKK%
-231612B3Jj%j%%jklkj%J%J%%%JJJJjjkkJKLLJ%%%%%JJKJJkkkljkjjklkkjjjkjlklkkklll
-231545b3k%%JLMOMJjklk%JKMNMMMK%kllmklj%JJKKKJJJ%J%KKKLK%j%%%j%jjj%jjjjjjjkk
-231478Ajkjkj%KLJ%%%j%J%%%%%J%%j%%JLLKKKKJ%%%JJJJ%jlllljj%jjJKLLKJJjjkjkjjkk
-231410Cjj%j%%JKJj%JJJ%%j%%jjjklnmmkjj%j%%KLLMMLKJ%jjmlmjj%%%%JJLLK%j%j%%%%J
-231342eJKJJ%JJ%JKLLKKJKJJ%%%J%jkkk%%KJKKKLK%klllk%JJ%jmmnkjKK%jjjJJJLKK%jjk
-231274GjJJLLKKJ%J%KKLMMJ%mnmlkkj%%%JJKJ%jjkkll%JKKLKKJ%jj%%%jjlj%%jjj%JJjjj
-231206Ikkklj%JKLKJ%jjjJ%J%kkljjjJJJ%%%jj%KLLJJ%%jjjlk%%%jj%jJJJ%%jj%KJKJ%jj
-231138Bjj%%JJkjnnnk%LLKJJ%%KLKJJJKJJKKJjljjjjjk%jj%%JJKLMLLLLKJlmnmk%K%%kll
-231070@mmk%JLKJ%jjjkkjjKKK%%%%KLJJ%j%%%%%jkmlj%%JJ%Jjkkkjj%J%%j%%JLNOMMKJ%%
-231002I%J%jlkkjj%%JJKMNLL%%kkkkkkjjklllljJJLKKJ%%%kkkj%JJKJ%%%%%%%%%J%jjjjj
-230934f%%%JKKJJ%%JJJ%j%jkjljJLKLLK%%jjJ%jjlkj%JJJJJKLLKJjmonkkJK%klljKMMMKj
-230866Ejlkkjjj%Jjjklkjj%KLLKJJLLMMKJJ%%jjj%%KJjjkjj%%JLMNML%lmmmj%JLKJjkllk
-230798Hj%JJK%jk%%JJJ%jjJJJJ%%%jkkjjJKMLLJ%kj%j%j%%KKLKK%j%J%%%jjj%%%jkkklk%
-230730A1%Jjmmmlk%JKKJJJKKKMMNLK%jkjkkllllk%KKKJ%%klll%%%kjj%JKJLMML%%%%JJJJ
-230663A8%kkjkkkkllnnmjJLMLJKJJKJJ%J%jkllk%KMKJ%k%JK%%kkj%j%j%j%JKJLJJKKKLKJ
-230596A7jkllk%%KJJ%j%JJJJJJ%JJjjkjjj%%jjjlkkmklkjJMNMML%%jkk%JJKKKK%%%%J%%J
-230529A6jklmkkkjkj%LKKJ%jj%JLLLMKJjllkk%%%jkjjkklkj%JJ%%%LMPNLJJK%jkkljjj%J
-230462A1%%JKK%%%%%KKJ%jkkk%KLLK%%%JKJJjjkkjjjkkkk%JLKJjjjjkjkj%JJKKKKKJ%%%%
-230395B2%JJ%Jkmnlk%%JJ%Jjj%jj%jj%JKLKJ%JJJJkkllljJLK%jk%J%%j%%%KJKJ%%%J%JJK
-230328A9JKJ%jkkkjj%j%%%%%JKJJ%klkjjlmlkJKKJ%%KMLK%%jklj%JK%jjkjk%J%%JJjklk%
-230261bKKKjjJJK%jkj%JKLJjkkkk%KJKJJ%JLMMKjkkkllljJLLK%klnlmkjkjkjkk%JLKJjlm
-230193a8nlllj%LLMLJ%jjjJJLLLLLK%%jkkllkj%%%%%JKLLLLK%JKNPOLKjjklmmll%JLJ%%%
-230126A0%%jjjjj%%%J%%JJJJ%J%J%%kk%KLJkkllk%JLNNMLK%%jjkjkjjjklkljjkjkljJJKJ
-230059a%jjj%%%jkkk%%%%JLMLMLKJ%JJJjklnnonmk%%KKKKK%%jJKKJJjjjjJ%%jjj%JJj%%%
-229991iLLLJKK%lk%%JJ%%%%%k%jJJJ%%jjjkjj%%%jj%%jjlj%%%kjJKLMMKJ%JJJLKKKKJJjk
-229923A4lkmnmmk%JJKJJJKKKJJ%J%%%kkkj%%JLJ%jkj%%K%jjjjkjj%%%J%%%J%%kj%%JJJ%%
-229856dk%JKKKKKJ%KLLK%kmnmkjJJJ%j%JKJJ%JJJ%jkjlj%JLLKJJKJjkklkkjJKLMLL%jlmm
-229788El%%KKJKJJJKKJLKJJjkkj%kkkk%LLML%kmmkjJ%JJ%%kllkk%jjklljj%JKJKJKKJJ%j
-229720A%%%%%jllkjj%%jJJKKKKJJJJ%%jjj%JKKJjlkj%JKJKJKKJK%%%jjjjjkj%JJ%jj%jjj
-229652BjKMNOOLJlmnmnmlljj%j%%jjj%JKLKJ%kkkjj%jjj%j%%JLLLJJ%KMKK%kjlllkj%KKK
-229584AJ%%%jjlkjkj%j%%LLMMLJJj%JJKJjkk%%J%jkj%JJJJJJLLKLKJjklllmljj%J%JJJJJ
-229516A0%J%%j%%JLMMKK%%jklllkkkkj%%%JJj%J%%JJLKKJ%%%%KKJJ%J%jjkkkkllmkj%KJK
-229449FJ%j%JJJJKKJJ%J%jkkj%JKJ%jjkk%J%JJJJ%JKJJ%JKJ%J%%jkjjjkllkllkkkj%JLKK
-229381CJjjkjjjJKJJJ%JKKMLKJJ%%%JJJjjkklkj%kklkj%%JKKLJ%jjk%%KJ%%kllll%%KLKM
-229313ELKJKJ%kjjjjjkklkmlkJKMMKKJ%%JJJJJ%KJKJJ%%kkjkkjlllmlkj%jJ%KLMKJklllk
-229245a3jjj%KMNMJJjjk%%JJJJJjj%%%KKJkkj%JKJJjkkjk%%jjklkjJJKJJjjkjj%JKJ%jjJ
-229178a0MLKjjkjj%j%%JJ%jjKKMKLJJjjjj%jjjjjJJJKKKKKLLJjlmmmk%%%%KKKJ%%%jjjjj
-229111B%%jjk%%J%%%%J%%%jkjJKLMLLJ%%j%%jjkkjJKLKJJJJKKLJ%%JKKK%jkmoooommjJJL
-229043cKKK%jj%j%kkkj%KKKJ%jj%j%j%%%j%JLKLKJJJJ%kklkjjkkkj%%%JJ%%%%jklk%LMNM
-228975BLKJJkkkljkk%%KKJJJJJ%j%jjJJKJJJKJK%J%jjKMNLJjkkmnllj%KKK%jkkj%%KJKKL
-228907A6LKKJJKJ%lnmmllmkkkjkkj%jjklk%KMNNLKKLLKJ%jjkkjj%%jj%KKKKKKJ%%jjlkj%
-228840HJ%J%jj%JJKKJ%JJLLK%JJJLJKJJ%klnnlk%KJJjlmlllk%%JKJJKJ%jjkjJJKJJ%%jjk
-228772Fjjjj%KKK%%kkkjjJJ%jjjlmnmljJLLLJJJJ%JJKK%%j%%JJJKJ%%%%%jkjkk%JJjklkj
-228704a1JLNKKJJ%jkjlkkj%%JKKKKLKLJKJJjlmmllkk%LMLMJkllmlk%LML%J%%%KKMLLLKKJ
-228637B3%%%jjjklkkkkklkjkjjjJKLMLLK%%jjjkkjj%%JJKJKLKKKJjmmmlkJJKJjjkjj%jjl
-228570djj%%%%KJKjkjj%KKKLJ%JKKLLLKJjkjjJJK%kmmk%%%jkkkjlkklkj%%%jj%%%JJ%%%%
-228502a3jkjJKMMMKKJJjkkk%JKKKKjjlljjKKJKKKKJklmlkjk%%KJ%kjj%jkllkjJLMNMKJjj
-228435bjKJLLLLJklnmm%JLJjjk%%%%JKKMLKKK%%klmmkjJJJKKMLLJjjjjj%jkllkj%%j%%jk
-228367ejJJLJ%%%%JKJjlklkjKNNNNKK%jjkkklk%%J%%j%jjjjJLNMLKJJJ%jmnml%JJJ%jkkk
-228299Ajkjkkjj%LLLMKJkmmmlkjkkk%%JJJLLLKjkkkj%JJKNMOMK%lkk%JLLMMNLLKJ%j%%%j
-228231C2lmmlkk%JKJjkkkkllljJJMMLJ%jjkkkllmlkjJLMK%kkljjJKLLKMMKJ%jjjJJK%%jj
-228164A1kj%%JKKLLJjlllllkk%%%j%jj%%KKLKKJjj%jjjj%%KKK%lmmmllklkk%%JJKJJJ%j%
-228097a5j%%KKKLKKJJjjlljKKMLNML%lnnj%%jjjJJK%%kkj%JLKLKKJ%%jlkjJKKKJ%j%jkll
-228030@kjJJJLLLKJjkklkkjjjJJJ%%%%KKKJjklkkjjj%JKKJ%jllnmm%KMMNNKLK%%j%%JJK%
-227962A0%j%JKJJ%%jj%KKJ%%%Jjkjj%jjj%J%%jkkk%LNMMJ%kj%%JJ%knopnl%JLMLMK%jkml
-227895anlk%%%%kjjJJJJ%JJKLJ%kkkkj%KKLKKJ%%%JLKJ%%%JJJ%%jJJJ%jjkkklkkkkj%%J%
-227827g%jJ%KJJKJKLLLJ%klkJKLK%J%jj%j%%%%jjjjjklkkk%KLJKLKK%jjj%jjjKLLJjkj%K
-227759A1KK%jkkklkk%JJ%%lknmljKKMNMMJJ%jjkjkjjjjJJJ%%%JJJKJLKLLK%KKLMKJjllml
-227692A9kjjjjklkkj%jjjmkjKLK%J%%%j%%%%%%J%%JJjjjlkklkjJLNNOLKjjjj%jKMNMJjkk
-227625A8kkj%jj%%%%%kkjjjkk%%%KK%%kj%j%jjj%KJLMLLL%jkllj%KMNLK%j%%jklkj%%%%%
-227558A2J%KLKJjkkkjkkjjJJ%%jkmlnlljk%JKKLMLLLJJJLLLKJjjjjjk%KKLK%%%%jjjjjjk
-227491A5jkj%j%jkll%KKLJJKKKjkmlk%KK%%lkkj%%kkj%%%%JKKMNOMMK%jkkkmnmlkjjj%KK
-227424AMLMLJJJ%J%%jjkkllkjKLKK%jjJJ%jmmmjjJJLLKJ%%%LLLJ%kllllnmnnmmljJKLMML
-227356iMLKLLLKK%kjk%%KJJjlmmkkj%jjk%%JLLKJKJKKKKJ%jkkj%JLLLLKjkmmmkjkjJJJ%%
-227288Dj%JJJ%j%%jj%j%%JKKLLJ%jkjkjj%%jjmlmlk%JJJjjjjjkj%%JKJ%jj%JJKJJJK%Jj%
-227220fjJKLJ%%%JLLLJ%kmnkjKKKKJLMNNMLJJ%jkllmmmkkklmnmj%K%kmlj%%%jkjJKJJJ%%
-227152a8JJKJJKLLMMMK%jjkkjjJ%KKLLJ%jjkkkkjJ%j%%%%jJKLKK%jkkkkj%jJLLKLLKKJJj
-227085B1kllklllk%JLKLLJ%kkjJJ%%jj%%J%J%J%JKJKKMKK%jlmmlj%JJjjklmkjJJLMKKJJ%
-227018A4%jlmlkjJKJJJKKJJJJ%jllkkjjj%kjjJKKJJjjjlkkkjjjjjj%%%JKJLMNOMKJJ%klk
-226951H%jjkjjjj%%%%JJKMMMK%lnnmlmkk%%JJJ%JJJJjj%JKJJ%J%J%%%%J%JKKKJJJ%jllll
-226883@lkklklk%JJJ%jj%%jkjjKLLLLMLLMLLLKjknmnmmkkk%J%jkkkllkjJLMMMMOMNNNMKj
-226815B2kkkk%j%%jjlllk%JJKLMNLJ%jkkk%%KKLKLLLLJ%jlklkjjjkmnmlkj%%jlkjKLK%jk
-226748cjkkjkjjJKJ%jlllk%JMMLLKKKLKKKKKK%%kllmkjJ%jjj%JJJ%%jkj%KJKK%%%jkkllj
-226680hj%JKKJJJKMNMLJ%jklj%KKLLJ%kmnmnkkjjjJ%Jj%JKJKJKKKJ%kj%%%%kjlkllkjJ%J
-226612hKNNNLKKLMMK%lmnlkjjjjj%%%%jkkj%KJJJJKKK%jkj%jkkkklkj%jjJJKLKKKjjkjj%
-226544aJJ%%%%J%%%KLLL%klk%%%jjk%%J%jkjk%JK%%knnnlk%KKLLKJJklmlk%KLLKJ%kjkkk
-226476b0jj%JLLNMKJ%LMONJknnmlk%JJJJ%%jkjjkkllllklkj%jj%KMNNMKLLMMNMMLK%knmn
-226409FjKNNK%%%%%%jkmmmmlkjjjjj%JJJJKMMMK%kklkjjj%JJ%%%KLKJkklj%%JJ%%%k%jJ%
-226341@JKKKKKJJ%jjj%jllljkkk%KKLMNPOMK%jj%jjkkkkkj%JJ%jkllmk%%%%JJ%jjJKLLKJ
-226273A2jjj%kklk%%%JJJJJJ%j%%JKKKJKKK%kmmmlk%jjkkkk%JMNONLJJJJjklmljJLKKjkk
-226206GkJKLNMLjlopomk%%J%%jkj%jjjkjj%JKMMNKJ%%kjlkllj%%jlkkJLLLLKMLMK%jkjjk
-226138Aj%%jjkj%JKJJ%%%JJLMONMKjklj%%%%%jlmlj%%jj%%jklllkjJLMKKjjk%KKNMMKJJ%
-226070A9%%%JJJJ%jjjj%jjjjkkjkkkljjjJJKJKJ%%kkj%%%j%lkkk%%%%jjjj%jjjkkjJKLLJ
-226003a1jkmk%JKKKKLMLKKLLKJjjJKLJjllj%KJJ%jkkj%KLKjjlkj%JKKJJJjkmkkjJJJJLNO
-225936B0NLJllkkj%jjllllk%%KLKJ%JJJ%kklkj%JJj%j%%%J%%%j%%%JKJLKLKJjlnnmkj%%%
-225869cjjj%%j%j%%%kkkkj%JKNNMKJJjjjJJKKKKKKJ%%KJJ%jj%%J%JJKjkllklmlklllkj%L
-225801iMNK%jjkllkljKLLJ%%JJKJJJJ%%%%%%kjkkJLJKj%jJ%%%%JKMNNK%mnnnmkjjklkJLL
-225733fNKLJ%%%J%%%jkkjjjj%JKJJJj%jJ%%j%%JJ%jkkkkj%Jjjjj%JJKKKKKLMNLK%j%jjlm
-225665IonmljJMNQQPL%jkllmllml%%%%jlllkkJKLLLKKKKJ%%kkkjj%KMLK%kkk%JJ%%jJKML
-225597A5K%jkmlmljj%JJLKMLLKjllkklkj%%%%JK%%jjjkkj%jjj%%KJ%%jkjjkkjjj%%JJjjk
-225530a9%%%J%jjjJ%%j%%J%jjjJLMNML%jj%LKLKJ%j%%JJ%%kkkj%%%klk%JLKJLLLLJ%j%JK
-225463A5KLLK%kkkkllkj%%%jjk%%%jjJKMLLJJKKLKJjllnnmlkjkjklkkk%%KLKJ%KKLNNNMK
-225396B2%nqpnljj%j%%LLL%JJJJ%j%jjjj%jjjj%KLMMMMK%klmll%KLMLKJkkkjJJJj%%Jjjj
-225329A1j%J%JkkmkjJKMKLKJJ%JJJjkkjJLNNKjmolj%JJJJ%%klmlmljj%j%%LLMMMMLLK%%j
-225262B6kkjkkklj%%KKK%%jjlmnljJLLK%%JJKKKKJ%jkmmmmjj%j%%jJJJJJJK%J%JLMNMKjl
-225195B0oonllj%%%kjk%%j%jJKKKJKJ%LKKJJ%JKJKJKJK%kklljjjJJJ%jjkmmnlkjJJ%JJKK
-225128dJjjkklkjJK%%%JMNMNNLJ%kklkjj%JJKLLK%j%%J%%%jJJJKJJj%%%JJJJjllllllj%%
-225060FJKLJjklkkklnmljJKML%jkk%%KKKLKKKJjmlkjKLLMMLLMLLJJ%%%kklllmlkkjJLLML
-224992A8K%klmmml%%KKJ%%KJKJJ%JJjjllk%%jkjk%J%%jj%JKNMKJ%jk%%KKMNNKjklkk%J%%
-224925B0j%JKKJJjjj%KLKklljjklnmkkkkmmmlljJKLLLKKJ%JjjmkjJLMMLLLKLLLKJj%j%%J
-224858B2K%jj%%J%kkmnommlk%JKKKJJKLMLJjlnmlj%JJ%jjkj%j%JJJ%JKKKJjk%%MMNMKjll
-224791A2mlkkjjJJKLKJJJ%%kkjJKKJJJ%jlmmlmllk%KMMMNLJ%%%JJj%kklkk%j%%J%%%JKKJ
-224724FJ%jkmlnkkjjk%LNNMLKJ%%%JKJKJJ%JJK%jklkjlml%%%klllljKMNMNML%j%jjjkj%%
-224656Ejkj%JJKLKJJ%jjkjkkkj%%%JJKJ%jjkjJ%JKJ%jkjj%JJJjk%JLLJjjjj%jjkjj%JJ%K
-224588BJ%J%KJKJLLJ%jjkmk%%KKMML%kmmkkj%KKKjlnmlmllj%KLLKLKMMLK%jjjjjj%JKJJ%
-224520A3%%%%%jJLLL%%kjkjJLNMKklmkjjjllmmmmk%KKK%jjj%%jkjkkllkljJKLKLLKK%%j%
-224453g%%KLLMLKKKLLKJjklllkkjjJJKJKLNMMLKJ%llmkjJj%%jjkj%%%jj%JLJJjlkkjJJLK
-224385A8LK%%%jj%%j%jj%%%J%%%JJJ%jj%%Jkkmkj%%j%%KJJ%%KLLLJJkkkkkkkk%%JKJKJKJ
-224318B0LLKjloonl%%jjkj%JKLKJjlkjKKKLKKLKLKLMKJkllkmnnmmkjjj%JJJKJJJJJJ%JKK
-224251A3JJ%klkkjjkj%JJJjj%jJJKJJ%%JJKKKJJJ%J%%jjk%klmlkj%%J%j%%%KKLLJ%jkkj%
-224184EjjkjjjJJJLLLL%jkjJJjkmllkkkjjj%KKKLKJ%jjjJJJjjkj%jjJJKKJLMNL%knonnlj
-224116a1%JMNMMMMMMK%jkj%jjlkk%JJ%jjJ%%jllllkjjJ%JjjjJJLKLLjlmnmk%LLLK%KLKJ%
-224049Hkkkjj%%JKKLLMK%j%%JKK%jmmnnllkj%JKKK%%%%LLMKJKKJ%klkkjjkkl%j%J%JJKJK
-223981GKKKJ%lmmjJJ%%J%jjjkjllk%JKJJ%JKJKKJ%lmmljJLMLK%JJLMMMKKJ%jjJKMLK%lll
-223913B6jj%jjj%jklmmkJKLL%jmmmkkjjkjkjjj%JLLMLKJjkjjjj%%j%jjlk%KNNPNLJ%jjjj
-223846A3j%%%%jjjj%%J%JKLK%%%JJjlkkjjjj%%jjj%JKKKKKLK%jjjkkk%KMMK%lmomlkjkjj
-223779dkkkjj%j%%KMLJ%j%%%%jkjj%%klllj%LLNMLL%%J%JKLKLLLLJ%kjjjllnnlkkk%jkkk
-223711a5lj%JKKKK%JJJKLLNNNMJ%jj%%jk%JK%klmlkkjj%%JJ%%JJ%Jjllmmlj%LMMK%%jjjJ
-223644bJJMNMLJ%jlmnmll%j%%%KKLKKLKKJ%kklkjj%%j%%%%KKLLMLKJJ%KLMLK%kkkjJ%JJk
-223576B9klkjjjjjkllllkjjj%KJLKLMLJJJKKK%jlllj%JJ%knnlk%JJKJ%%jjklk%JJJJ%%J%
-223509@LMNMK%jjk%jJjj%JLLLLKJ%jjklllnnmj%KLK%klk%jjj%LLMNKJJ%%jj%%%%JKKJ%jk
-223441A7kkkj%%%%%JJJJK%%kmmmkljjJJJ%%%jjj%%%KJJ%J%KKLKjlnoljJjkj%KLMLKJJJJK
-223374GJ%J%jjjjjjkj%jJ%JKKLLK%lnoonkJLNNKJkjk%JJ%JJKKK%JKKKJJjjjkkk%%J%%kjj
-223306EJKKKJ%j%jJJ%kmnmkkJKLJ%jkkj%%jjjjJJJJKLLNLLLLLK%JKJJjjkkkkmllkJKMK%j
-223238A6klkjjJj%j%JJ%%jmlnlj%KKKLKKKjkkj%%LMMLL%%jkjllljj%%J%%%kj%%%%%%%%jk
-223171cj%KKLOPOM%llmkk%%KJKLLJjkklkkmlmj%%%%%%Jj%%j%jkllllJNPPOMKKKJJJjk%KL
-223103B5LJjlk%JKJ%jkmmmmllkkkk%%%jj%KMLMLJjklkjJJ%jj%%Jj%%%%%%%jjjKJ%%%%KLK
-223036GKJ%JKLKJj%%jJ%J%jkmllkjkjlkk%JKLLMKJ%k%JKKKJJ%J%%jjkkljj%%%JKK%%%kjj
-222968Gjj%jjj%JMLLJjjjJKKKKMMLMLMLJkkklknnonmkjJKMKJkk%%KKJJ%jkkj%%%jjjjkkj
-222900Djjkkllkkk%jjjjj%JJKKKMNMONOML%klkkk%JKKJJjjjjklmlk%%%%%jkklmkkJKLMK%
-222832@jnoomkJKKKLLONMMMKjklkj%KJ%kkkkJKMNMK%jkkj%JJJjlmlm%%JJ%%%JKKK%klljk
-222764bk%%KLNNMLLJ%kmlk%KJjkk%%JKKLLJjlllmlkk%j%jJJ%%%JJJ%%jj%%%KLLKJKJKJjk
-222696A5k%%jkkmkk%jjKKLKK%jk%KLNNML%lnonlk%J%jj%j%%KKKJ%%%klkk%%%%%j%JLJ%kk
-222629@klmmlJLMK%%kkk%%J%JKJ%klmnll%KMNLKKJJJjj%JKKLJKKKKLKKJKJ%JKLL%jlmmmj
-222561A2j%JJKKLJJ%kkllk%jjjlljkjJKMNMKjk%%JJ%%JJjklkjJJKMLJ%jllmmlj%%%%%%%%
-222494@%%%%%JKMMLKKLKK%jkjkklkj%KNMLKjmmnlkjkllllkjJKLMLLLKJJ%JJJKJjklmlklk
-222426ak%JJJKLMLKJjjkkllljjjKJMLJjkj%KJJjj%%%%JJJ%%jJJKKK%kllj%Jjklk%%JLLLL
-222358A3LLKJ%%j%jkjjkkjj%%%%%jklmjjJJKJ%JKJJ%kkjj%JJKLKJKK%jjkj%%jkkkjj%JKJ
-222291FK%jlkk%JLLLKJkllmkkljjJKLK%%%%LKK%%KLKJKKJjkmmmmjj%kkkkjjjkjj%KKKLML
-222223@KKK%J%J%%jj%Jjjkllnmml%%J%%j%%%JLLLLMMNNONNMKKjjjj%%jjlmnmmj%JJ%J%%%
-222155A2jklnllljjKKLLJLKK%jlljj%J%klljjJJKKKJJK%JKLLJ%jjkjlkklj%%JLKKKKLLNL
-222088B2LLJjjk%%K%%jlllj%%%%JJJJ%jklnmmjJKLKJ%%%JKJ%%%jklmlkk%KKMMJ%kkkkjjk
-222021cjJKKMNNL%kmllkj%%%J%JJJJJJjkmllkJLLMMNLLKJKJ%%kkllkjklnljjJ%J%%jJLKK
-221953Hjjkkkjj%jJ%JJ%%jjkkjJJLKJKJJKKKKJJKKK%%kkljjJ%%j%%jjjkllj%KMNMLJjllk
-221885A0jj%%JJjkmlkjJKKJj%%KLNNNLJjllmnmkKNQPOLJjlmmlljjj%jj%jjlnmllk%JKKMK
-221818BMLLJ%lkkj%jlkkkjJKKKKKJ%kkkljJKJK%J%jkjlmk%JKKLKLJJJJJ%jjj%JJJJJJJJJ
-221750A4KJJjjkjk%%KLKJ%j%JLLKJ%j%JJKKK%%%j%JJ%lmononnnonmk%KKMNOMLJj%%JJJ%J
-221683A0JJJKMNLKJjjj%kjjkjj%j%%JJJJ%jjj%%jjkklkk%JKLLLJJj%jj%j%JJKKJK%%jlop
-221616Hplkj%%j%%KJKJKLLKJ%jjkkj%JKMLMMKK%jkjkkk%JLKJKJJ%jjlnnolkJLMNKK%jjjk
-221548A3lmnlk%%JKJMMK%%%%%jjlkkj%JKKKKLJ%jjklljJ%JJJ%%jkkj%%LLLJjllk%JJJjkl
-221481bmmjJ%%kkkkkj%KLLMLLKJLMMKJkllj%KMMKJ%JKLKJJJ%jjj%jjkmlmklj%%JJJLMK%k
-221413A5lkjKKMML%jlmmmkjkj%JJKJ%kmklkllkj%KLMMMKJjkjj%%%%LKK%klkj%JJJ%J%%jk
-221346@%j%JLKKJ%j%%jkmkkJLJ%jjj%KJKJjjkjlklkk%KMNKJ%%%klkjLMNPOMMKK%klkj%Jj
-221278B2kkkkjjj%JJJ%jllllj%%JKLLKK%%jjjj%%%%%%j%%%%jjJ%J%%%j%%j%j%%%%%kmnnm
-221211a5k%KMLJkklljjJJ%j%J%%%j%JJ%%j%jjkjJJMNPQROLJJK%jkllkjjJ%jklmkjJLLMKJ
-221144A5J%JJ%kkkjkjjjj%JKKKKLK%jkkkjkkjjjkkjjj%j%J%JJ%J%%lnnnmkjJJKMPQOMK%J
-221077A1JJ%kmkjJKKLLLMKKK%%llmkjJJ%kklmmlk%%Jjkj%KMNNMJjllkjJ%%JKKKKJ%jjk%%
-221010A2Jjjklmkk%JJj%%J%%jjjJK%J%%JJJ%lklkk%JJ%%%jjkklkjJJKJJJKKJJ%jkkkj%JK
-220943a0KKMKMKJ%%klk%JMLMLJJJJ%%JJJ%klnljJKMLLKkllkjjjjkjj%KJJJJJJ%j%j%J%JK
-220876A5KLKKjk%JKKJJJ%kkmmlj%JKJJJ%kjjkkkkj%j%%%%KKLKJ%%jkkkjJJJJ%%%%j%klmm
-220809cmmljJKMMMLLKKJLKKKJ%%jlmnokkkkjkkkkj%JLMKKLKLK%%KLLLKKKJjlmlkj%%JJKL
-220741A7LJ%%JLLJJ%jjjjjkmlllmmmlkJLLMLKJ%lnk%%%JJLLKJJJKK%jlk%KKLJjjj%%KKJj
-220674B0lkjjkklk%KLLLLLMMK%jkkj%KKJ%jllmmkjJKKjkjj%%J%Jjkmklkkj%KLMMLLKK%km
-220607A4mmmklkj%%JKKJKK%%jkjkk%JJKKKLK%%j%%JJK%%jklnlk%LMMLJjkkllmj%JJ%j%J%
-220540c%jjjJKLKLKJ%%%%%j%KKJJJ%J%jkj%%%J%JJJJJ%kkk%%jj%%%JJJJ%J%kklkjjjk%kk
-220472dj%JLJJJ%JjkllkJLMOOPQOLJ%%jkklkj%%jkjj%%%%J%JKJKJ%%%jjj%J%%%%JJLKKJ%
-220404C7kkkkkllkkkkjjJKKJjmmmlkllj%JLKK%%kk%JLLLLKJLMNMK%kjkkllklkkjk%JJ%jj
-220337Ejj%j%%J%JKJ%J%JJJ%jJ%JKJJ%%jjjjjj%j%JJJ%klj%JK%jjjJLNMNMMK%jkkkj%%jk
-220269B3kj%J%jkj%jjlllk%KLLMLL%jlmmk%JLLLMML%kmlljkjjjj%JMMMLKK%jllkjJJ%klm
-220202A3mmlmnnmmmkjJMOPOMMLJJj%%JJ%jlkkkjJKJJJJJJJjjkkkk%%%%JLLLJJJ%KKJ%j%%
-220135A7KLKjlnmj%J%jjjJ%%kkllml%%KKLKLKK%kklj%%KKJ%jkkkjKKKLKJ%%jklljjJJMLL
-220068A0Jkllkkkkjj%jj%%%KMLLJjjkjj%%%J%JJLLKKKLKKKJJ%kkkkkjj%%%%%%j%%JJKLLK
-220001B3jkllkj%LMMLKJ%jj%%jjjj%JJ%%kjJJLKK%j%jj%%%kmmonnjjJ%JKJLLMLJ%%klmmk
-219934Ck%JJJJklnmlkkk%LLMLLKKKjjkjjjkj%JKKKJ%j%%JKLKJkj%KLJJklmkj%JJ%klnmnk
-219866a7jJLMLKKLLLLJ%%k%KLMLJJj%%%kkkkjjkllllljJLLMKKJKJLKJ%%%%%kknmnkj%JKL
-219799CMMMLKKJJjkmk%%JjkjjJKLJJJ%JKLLJjkmljJKKjlmlk%J%jkkkkjjJ%KKLL%jklk%%J
-219731E%jkk%JKJ%kkkj%KKLKJ%kllnljj%%%jjlj%JJJJLMLLJKJK%jlkkkkklk%%JK%j%%J%j
-219663a1%JJKLLKK%j%%K%%kkllk%J%%%%JLLLMMMLKJjjlkkkkkj%J%%%JKKJ%JJJjlmmlj%J%
-219596@jjjJJJJKKLLK%jkljJ%%kkkkk%JK%%%JKKLLLKKKLKJjmnnmljJJKKJjjkljk%%J%KMM
-219528A1LLLJ%kkj%J%jkjj%%jlkjkjkkkjjJKKJ%j%JKK%%jjj%JKJKKJLLKK%JKJ%kklmmomm
-219461ek%KKKJJJ%JKLKjlmlljjjJLMNMMKKJJ%%jlmnmjJKLKKJ%llnlml%%JJJJJJ%jjjjJJK
-219393bK%Jjklljj%JKKKJK%JK%JJ%%jjj%%KJK%jkljlj%JJ%KJJjjkjjJJ%%KJLKKKKLMLL%j
-219325B4kmmmmj%J%kljkjj%JLKMKJkkkJ%jj%%%k%k%%KKMK%jmllkj%%KKK%%jljjjkkj%JJK
-219258hMMLKK%j%j%jkklkj%%JJJLLNNPNNKjkmnoppmmlk%JJKLKKK%%J%j%%%LMLMLK%jkjk%
-219190A3j%jjjjJJJJJJJKJJJjjj%%%%%%%j%%JJJJ%jj%jjjjjkmlm%%KLLK%kkj%kkjj%JMLL
-219123A0Kjklj%LMMMMKJjj%JKKJ%kkk%KJJJ%%kmnommlkljjJ%JJK%LK%jk%%%kjkljJJJJJ%
-219056bkk%JKKJKK%KKKJ%jjlkkkkjjKKKJjjjkkjJKLLKKJ%%%%%%%%%%jjjkkkjjJKJJ%JKKJ
-218988I%JJJKJJJ%jklj%KLKJjjjjjkjjjjkjkkmmjKNMLKJKMMMLJjkllmlkk%jkjjj%%JJJKJ
-218920FKJLKJJjkkljj%jkllnm%KMLKJKLMLKJJjjjllljjk%%JKLLMMK%jllkmmmnm%JLKJ%J%
-218852c%klj%JKLLJLJJJ%KKLLMKJ%jkkkjJKKKJJkloonkjKKLMLLJjjkj%KJJ%%%Jjkkj%%J%
-218784A3JKKKK%jk%JKLKJJ%jkklllllkjkjjjjjkkkkk%%LMNNMKjjk%jjllkmkjJKKKKKJKKM
-218717A1MLJjkjj%JJ%jlmmkjJKLJJ%jj%%j%%%JJJJKKKKJJj%jJ%JKJJjjkmnnlj%JKKJJKJ%
-218650A2jjj%%KLNNKjklkklmmmkjJJLJJjj%%%JJJ%jkkklmll%JMLJ%jkj%%jjj%JJK%JKLMN
-218583GNLKKK%kllmlllj%JLMMJ%lmmk%JMKLJJKJJJ%%%%%jjj%%JKJJJ%jjjjjlkjj%kjj%%J
-218515Dj%%%KKLKJ%kk%%jjj%jjjkkmmlkjj%JJ%JJMOPOLjkmljKMNLJ%kjkkkjjj%jjk%j%j%
-218447@kkj%%%KKJKKKJ%JKLLKJklnmkj%%%jj%%%JJ%J%%J%J%JKKLJ%klmlkjjk%J%J%%JKLL
-218379GKJJ%jklk%LMNMLKJJjj%J%klmmljJKMLJjklkklkjJKKLMLKJjkllmmjJLLMLLKLKJjl
-218311B4kj%J%%j%kjjjjkkkk%%jkljj%J%%%JLKKKJLKJjlkkjkkkk%jjjk%jjjkjjkk%KMNNN
-218244EMMLJ%kjkkkj%%jj%KKJJJKKKKKJJ%JJ%kmmmmkjkkjj%jjjjjJJJJ%%%%JJKK%jjkj%J
-218176@JJKLMJ%kkllkjJ%J%jll%JJJKJKLKKKJ%%%Jjjkj%JkkmjJLLK%jk%KK%lllj%kklmmm
-218108a9kkJKMNNMKJ%j%kjj%%%jj%%JJJ%%KKLKKK%jjlmmmmlk%JLMLMJJJ%%klmkjKMMKKJ%
-218041EJ%JJKKJJJkklk%%%%JJLLK%jmlkjJKLLLKJ%llllkkljlmkj%JJ%%%%%j%kjjJ%KJJJJ
-217973fJKLLKjjj%%%%j%J%JJKJJjkk%%KLKKJ%jlmljJKKKJJjjkkk%JLMK%jjklmjjJLLNNNL
-217905B4Jjjkklmlljjjj%KNQQNKlnomkjJJJJ%jjllllknoljKMLLKJKKKJJKLLJjkkjJ%j%%J
-217838A1LLMJ%j%%JKKJ%j%KLLKklmkj%jkjk%KK%kmmmk%KLLLJ%jkkj%KLK%JJJ%%klmmkkjj
-217771Cj%jjjkkmlmj%LMMLJ%%KJKKLLKJ%%%jjJ%%%jJ%%jlnmnkJMMMMMMMLJjlnpnnlkjJJK
-217703bJJj%jjJ%%%j%%j%JKLMMK%jlkj%J%jjkjj%%jjj%LLLKJ%%%%jj%jkj%KLLMMLL%kmkj
-217635A6J%koqppmkjJJJKLMONOLJ%kkjKJKJJ%J%JJKKKJKJJJJ%%jjjklmmk%%JJ%klmljJLK
-217568H%j%JJMMOMLjmnnmj%LLKJkklljjjj%jJJJKKJJKJKJJ%jjkkjJJJJ%%jjkk%JLML%lmn
-217500A0mk%KKJ%j%%%jlmpqomkJKMKJ%JLLMK%jkjj%jkj%JK%%%J%J%J%JKMLLK%jJKMMK%jj
-217433A8%%%%klmmmkllmlk%JKKKJKK%jk%JLLLKJJKKJJjk%%%J%%%J%%kjklkkJKLKJ%kkl%%
-217366Bjjjlkj%KMLMLKKKJjmnmk%%%%KKKJjllllkj%JKLMNNMLKKJ%kkj%LKK%lnolkJ%%jjj
-217298Dkklml%%%J%JKLLKLLJjjk%KLKJjllljjJJ%kknnmjKMNMK%%%%%J%JJKKLK%jkjjjjkk
-217230BkjjJJLMMK%j%JJJ%JKKLLKKJ%%%JJJ%%kmnnnljJKNNNL%kmnnnjJLMMKKJ%klmmlljj
-217162DJKJjjkmklk%JJJjjj%%%KLKLKJ%llj%%JKNMNLLLKLJJ%%J%jkmmkj%jjJJKJjjkjklm
-217094HlljJKJ%%%KKJJ%jklj%JJ%jk%JMMLK%JKKJjjj%%%JJKJ%jjkmmmlk%j%%%%jkjkkkJL
-217026cLMKJklklkklkjJJKKKLKKKJjkj%KKK%klmlkj%jkkjJJLNMLKLKKJJ%kllkkjJKLMNNN
-216958B6LJjkkllmmkkklllj%KKKNOOMKjklkjj%jjkkmmml%JLLJJ%%J%%JKLMLK%mmnmljJJJ
-216891@LLMK%lllkjkkkmmnljLLMLJ%%%J%jjj%j%jKKLK%%%%lll%JMMKJ%J%K%%jjjJ%LMMLL
-216823A7%%%JJKKKJ%%j%%jkkkj%JJJJ%jklmkkJJLKJjlkj%%JJLK%lmmkKLKK%kkmlml%JLLK
-216756BKKJ%jkmlnlkj%JLKKJJKKNNNLKJkkjkjjj%Jjkmnnmkj%%Jj%JJLKLK%jlljjKKKJjkl
-216688hkjj%%j%%JLLKJJKKK%j%%jjjjj%J%JJJKKLKK%jllmk%J%JKJKLMOOMKJJ%jklmnlkj%
-216620A3JJ%jkkkjj%%klkkk%KKJKKLK%lmkj%J%Jj%%%KKLJjjjJKKKLLKKJklnnmllkjJ%J%%
-216553c%j%%KKMMKKjjlnlljJKLKKj%j%JLLLJJ%%%j%j%%%%%jj%%KJJjj%LNONL%jllkkllll
-216485A2lkk%JLKKJ%J%J%jjjlkmljj%JJKKLMLK%%%JKKJ%kkllkkkj%KLLLJ%j%%jkllkk%JJ
-216418FJLLNNMLJjjk%JJKJjklmlk%JKKJJJJ%J%%kllllkjJKLK%kkmkljjjk%%%%jjkkkkkjJ
-216350a2LMNKJJJ%JJJJJJ%%%jkkkj%JJKJ%jlklllk%JKLL%%%jkjjj%jJJJJJjkllkljjJLLN
-216283fMKK%jjJMLMK%%JKLJ%jjkkklkkkkjJKLKJ%%kjk%JJLKKKJ%jlk%jjk%KLMOONLKJjkm
-216215C2mkk%jjjjj%jkkjjJJJKJJJJJKLLLJ%llllk%%%j%jjkkj%KJ%jkj%j%jj%%jj%%J%%k
-216148E%%JJKKJjjkllkjJ%JJJKJK%%%%%J%%%%%J%%j%KKLKKKJ%J%jjjj%%kkkjJ%kllkjjk%
-216080@k%%K%JJ%%%%JLKJjkk%%KKKJJJ%JJK%jjj%J%JKKK%lmmk%LOONL%jkjkjkjkjklkjJJ
-216012A3J%kk%JLLJ%J%J%jkkkklllk%kjkkkkkjjJJKKLLK%%klj%KMLNMLJ%j%jjj%j%JJLLJ
-215945A9%kkkJJJKJLKLKJ%JJJK%%kloonljJJ%%%%%JKMNNK%klkllllmkjjkkk%%Jj%KLNMLJ
-215878A5%J%%J%JJJjlmmk%j%j%%%KMLLLLLLJkkmmmmmnmnkKNNONLKKKJJJjjj%%%kmlj%JK%
-215811A4jkk%JJ%jkjjjj%jkjmllj%LLLK%%%jj%KKLLK%klkJKLJ%jjjjjkkjjjJJ%KLLLKKJ%
-215744A6jkklk%JKLJKKLMLKJ%kkmnmlllk%JKJ%jjk%j%jjkkj%JKKJ%%jj%JJJJJ%JLKJkmmm
-215677djLNPPNMKKJK%kmpqnljKKK%JKKKKJJ%kklkkmlk%KKKKJ%%%%jkkjJJ%J%JJKJJKJJKJ
-215609A9J%j%jkjkj%J%%%%%KKJJ%JKJKJJJJ%%jkllmkj%KLMLLJJ%%%jklmkjKJJ%%JJJJLML
-215542C5KKJJJJ%kllmlmmmmk%%JK%Jjjkkjk%jkk%%JKKKKLK%%klmmkk%JKJJJJLMOMJkmmll
-215475FljJJKJKJJJJJJJ%KKKJjjJKKL%jklmllj%%Jj%%%JKLKLJ%%kllkkjjjjJKMNMJ%jkkk
-215407A8%%%jklkklkj%JLLLKK%jjjj%J%JJ%J%jlljjjklkkJKKML%%kkkkjkk%JLMNMMMLK%%
-215340B6Jjklmkljlkkj%%j%JKKLK%%j%JJ%J%jjjjjjjk%j%%%KJKjjjjjkJKLJkmml%JLKKK%
-215273FJ%JJKJLLMLKJ%j%%JJ%jjjjkjjjjkllk%JJJJ%kkkj%JKKKJ%jjkjk%%J%%JLNNL%%lk
-215205B0lkjjJJJJjJKLK%jllklkkkjkj%%J%KKKKJKK%J%%%%jjjjkjJ%%j%%%jj%jjjkjkjkk
-215138e%JKKMNPPPLkmnmnmlkljkk%%%J%JKJKLKKJJ%%%jJj%k%%KKKJJJ%jjjkjjJKLLKLJjj
-215070B4jkklmllllll%JJ%jklkj%KKKLKLLKK%%jjj%KKKJ%%JJJ%jjjkkjjKKLLKKK%klljjj
-215003A1jjjJ%%jj%JJJKKKJJKKJjklllk%%JKJJJj%jklkjJJKKJKJ%%j%%J%jjlkk%%KLLLJJ
-214936A9%JJK%JJJKJ%kklmnopnoml%KMOMKJ%jJJJJKLLJJ%jkklj%KKKKKKJ%%J%%jklllkkk
-214869Ajjj%KJKJ%Jjjjkkkk%KLLMMLKLKKJ%kllllkJMMMK%lllmlll%jjJJLLJ%%KJJ%%%jjj
-214801Hj%JJjk%JKLJJ%jjjjjkkkjk%%kj%%KJLLK%JjkmknmlkJJJKLNMONMJJJJjkmnlkjj%J
-214733DKKMLK%kk%%%%JJKKLJ%jjjkkkkjjjjj%KKLKK%jjJJKKJ%jlmlklllkkj%JJ%jjJKLLK
-214665GjkkjjjkllkJMMLLKJ%kmlkj%%j%%jJJKL%%%j%%JJLKJ%kkkj%KMMNMK%klkkjJ%jj%K
-214597A2KMMMLJjjkkk%%JJKKJjkkjj%JKLKJKKKjkmlmlkj%%KLLJjklmkjLMMK%J%%JJjjjjj
-214530B4%%jkkk%%JKJjkkjJJMMOMLK%kklklmmkkkkj%%%%jklnmkjKLKKJKLKKJ%kjlkjjjjj
-214463@kjJKMOMLK%jklklkkkkj%%%J%KJjjjkjjJLJK%%%JJJJJJJKKJklnnmnmjJKLLLKKJ%J
-214395D%%%%%J%JKLMLLLLK%%%%JJJjmoppnk%%%KL%jkjj%%JJKKJJJKKLLK%%jjj%J%%%%%%J
-214327B0JJJ%kjlkkjJMMK%klmllmllljJKKJKLNNNK%kkjkjkjjjjjllllk%J%JJLKKLJKKJ%%
-214260A2jkmmllkkj%KLLK%%KKKKLMLLJ%jklkkkjj%%%J%%J%%J%%J%JKKKJJLMLJklmljjkkk
-214193A2j%KJ%jklnl%%KLKJJJKMNNMJjkj%J%jjklmnmllkkj%J%jkj%KKKJJJJLNNMLJjjkkk
-214126A7klkkj%%jkjJJKJ%lllkj%%%%kkjkjkk%KNNKjnoolkJKNMMKJ%j%%KMMNLJKJJ%jkkk
-214059IjJJKKLKJJJKJ%%klkkklljJJKKJ%%jkkjJMONMJkjj%KJJklllkkkllnmonljJJMMNNM
-213991FL%jkk%%%%KKLKJkj%JKKKKLNMJjmonnj%JKKJ%jjj%%J%%%%jjlljjjkj%LMONLJ%kkk
-213923A7kjjjJ%jlkjjKLMNLMLL%mnnnlmlkjk%%%JJ%JLKJ%kjJJJJJKLLKKK%%kj%jjjkkjkj
-213856IjJKKLKLLLKJJ%jmopnmkj%j%llmkj%KKLLLKJ%jkkkJLMNMKK%JJJ%%kjk%jjjjj%%JJ
-213788A2%%jj%%JK%%jjjj%JJJJ%JJjlmml%KKKJ%jj%%JKLKJ%jkkkllj%LMKJjjjlmkkk%JKK
-213721aJ%jjk%%%jj%JJkjkjkkk%KLLKLKJJJJJK%%%jJKKJ%klk%JLLJ%jjkjj%jjj%jJKLMLK
-213653A7J%%%J%j%kjjjjjj%%JJJ%jjjklllkJJJJJ%j%j%%%%LLLJJj%%KLLMMKK%KKLKKKJJ%
-213586D5%jkkmmnkjJJJ%%J%J%%llnmmj%JKLKJ%%JJJ%klj%%Jkkkjjlmmooonmkk%%KKLNMNN
-213519hMMMMLKJ%kj%%%%j%jkjkkkkjJJJLLKJ%JJKKMLLK%%jklj%KJKKKJ%%kklllkjJKLKJJ
-213451B4jjlj%%%jk%KLKJ%%%%jjjj%j%%j%%%K%J%JJ%lmmllj%KLJ%kklkJLMNL%kmmk%KJKJ
-213384A1KKKJ%jjjkkkmllj%J%%jjk%JKKKJKKLLKJ%JJJ%jklllk%%jj%%JJjjkjkkjj%KLJ%%
-213317@jjj%J%KLMMLLKKJ%kk%%J%%j%%JJJKJJKJ%jjj%%KMLJkmmllkkjk%KNNNKJ%%%jj%JK
-213249C3JjjklllljkklkjKLJ%jkkj%JKLLKJ%%kkklj%KLKJ%%jkmmnkjJKMLLLLJJjk%%%%j%
-213182A5jkjkjkkjj%%j%%%%%%%jj%JJJJj%jj%%J%J%%j%jJMMNNMKJ%jjjjkkllkjKMNLKjkl
-213115A9lj%JJ%jkkkkkllmlkjj%kkjjj%KKMNMKKJJJJJKJjknmlj%KKJ%J%Jj%jjjj%%%jkkk
-213048a0j%KLKLJKLLJkllj%JLLLLKJjkkkjj%JJ%jjjjjj%KJKKLL%kkjJJKKKJ%Jjkklj%%J%
-212981A3j%%%kkkjjJJKKJJ%J%J%%j%jjklmljKKMLL%jjkjj%jjkk%%JLNOMKK%KJJ%%jjj%KJ
-212914B7Jjjklnopml%j%%KKKJJjJJJLJJ%kkkkk%kkklkkj%KLNMLLKjkkk%JJ%%%kjklkkj%K
-212847hMMNMLJjklk%JJ%%%j%j%kkklljKLLNLLJJ%KJLK%%jkklkkkkkllllkklkk%%JLMPPPM
-212779A3%lmlkj%klmlj%JJJJKJJJJJK%%JJJJJJ%jjk%JJ%%kkkkj%JJ%kkkjJKMMMMJ%jJJKK
-212712A5KJjklkjJKKLJKJ%%%kjkjjj%%jjjjj%JLKKJ%%%jjj%jJJJJKLLKJJjjklnpoonnmkj
-212645a9jjJJJJJJLLMMJKJJJjkj%%JJJJ%JJJLKJ%jJKMLLKKLLKJjmmonljKKKKjkllj%%jjj
-212578A0%jjkmllkj%J%%%JLLMLKJ%%Jjkmlk%%KKKJJJKJJJ%%klmmjJLNMLJkkmmljKKKJKLK
-212511A5KK%%%JJJJKJK%kooom%KLKJ%%%jjkkJKMMK%%jkkkk%%%J%KKKKKjjjklllkjKKLLMN
-212444B3NKJjkjj%jJ%%jJ%JjllkjJJJ%JjklljKMONL%jjjJJJjj%jjkjj%jjkkkkj%Jjjlkll
-212377@jj%jkjjJLKJ%%J%KKJkkk%%KLKLJ%%%%jjkmlj%%JJKKKKKKKKK%jlmmk%JJJJ%J%KJJ
-212309A4%%jjklmmlllj%JKKKJJJJLNNMLJjjllmk%KKKJjj%jjllkj%%JJJJLKJ%j%JLKKJjjk
-212242A5llk%jkkjJJJJjjjJJKKJJJ%Jj%%J%%J%%jkklkj%%JKKLLKJKLLL%kmmmlkk%JJJ%J%
-212175A0kllk%JJKJKJJ%jkj%jkkk%JJKKJ%JJJ%%%JKLLKKJJKJKJJ%%%kkkllllljj%%%%%jk
-212108Dmkk%JKJKMMNMJjj%jkjjj%%%%jjkklkjj%J%JJJKKLLK%jllllk%j%JJLLLMLLJKJKKJ
-212040B9jjjkklj%%%jlmnmlkj%%j%%J%jjjjJLLLLLKJ%J%jj%JKLKJ%%jj%%JLLKJ%jlllk%J
-211973A5KKJ%jjkjj%%%J%J%jJJMLKjlnmlljj%%J%KKLLNMLK%kmmnkjJJ%jj%JKJ%jjkjkkjj
-211906E%%jj%%JKMLL%jkj%KJJ%%%%KK%%lmnonllj%KLMMMLJjjjj%JKLLLJ%jjlllkjjjjj%%
-211838B%KJJ%JKJJJLKLLKJJ%%jmnnnmljJKMMJJ%j%jkklljlkj%KLMONKjmll%%JJJLKJ%%KM
-211770A9NLK%klklllmlkj%JKJJjjk%%%jjj%jjjkJKKKKJJJJJJJkkk%JKK%jkklj%JKKLJKJ%
-211703A4%jlkmmol%LMMMLLLMLJ%kklkll%JKKJK%%kmllljkjJJJKKKJKKKJjlmmkjJ%%jkl%J
-211636eJJKJJLLLMML%kllllkk%j%%JJJJjkkjlkljj%JKJKJKJ%jlmk%%JJJLLKJ%jkllkkjJJ
-211568a0KLKJ%%K%%%%%JKKK%jmkljkjjJ%klll%KLJ%J%K%%J%%jlkjkj%%LLLLKJJ%%jlnnk%
-211501a8KLMMLKKKKJ%%%KKKJjkjj%%KLLLMMK%jllmlnmljKLKKK%%jk%JLLLK%jjj%jkkmllj
-211434DJLMMONMKJknnmlkklnmonnmljJKJJ%%%%KKLKLNMOONMMKJ%%jjkjj%jj%JKLKJjjkml
-211366A9kkj%jkkkkjjjjj%JJJKJLKKKKJJ%kkjJJJJjkkkj%JKJJJ%jjlkjJKKJ%jjk%%JJJJJ
-211299A5LK%llmk%%JJ%jllkj%JJJ%%jjj%%JKJLKLKJJKJJ%jjjkjjjk%j%%JjJ%JJjjkkj%JK
-211232HLKKJJJJKKJjjjjkklkkjjkkjjjj%JKMLKJkklmlml%KLLJ%%j%kkkljj%JKNMML%jkkk
-211164@kjjjj%jJJLKK%%jj%jkkkj%JJKKJ%%JKLLLJjklk%%KKJ%%KKKJ%j%kj%%jlmmkkJLLM
-211096GLJ%%j%j%j%%%kkjk%j%JJLLNOMKkoqrolJNNNNMNKjkkjjJJJJJJKKK%%lkkjkllkkj%
-211028G%%kllml%KKLJ%KKKJJ%%%%%%j%%%jk%%%%j%jkjkJKJLKKJJ%J%JJJ%jkklllkmlkk%%
-210960a3%JJJLKKJjkkllkJKNML%%%%JJ%jjklkjkkkj%JJKJLLKJjjjjjj%JLLLMMLLLKLKJ%k
-210893B6kkkllllllklkk%%JKKKKLLMLKK%%%JJK%jjjkjjJLKLLKKJJ%%%jlmnnmk%%%J%KMMO
-210826B7NMJ%klmllkkkj%jkklkj%LLLLLK%jljjj%jjjkkjjJKKLLMLLjkmmjJLLMLL%jkkkkl
-210759A9lkk%jjjjj%JJ%%%jjk%%%j%jJJK%J%%jlmomjKMLK%JLMNMK%kj%KKKKKJKKLKJlmlj
-210692B6kmmnmmk%j%JLNMLK%%%jj%%%%jjllkkj%KLLLJklkj%JJLLKKJ%%jlkllllklkj%J%J
-210625dJJKKJJ%J%JKJK%jlkkjjJJLNOMKJj%j%%J%JJ%%jlklkj%JJJJKKJ%kklkljj%Jjkjjj
-210557C%j%J%J%KJ%jjkjJLKK%%kklk%%%%%%%jkljJLKMLJ%%%%%j%KKLJjkmnmlj%%j%JJJ%j
-210489dj%%%JK%jlmlk%%KNOOPMLKKJKJ%kllkkjjjjj%%%jjklkjJ%%%%%%%%KKKKJJ%%J%JJK
-210421A5JJ%%jk%%KLKJ%jjkjj%JJJ%jk%JJJKJKJKJKJJ%JKKKjkmmmkkj%j%KKLKK%jllklkk
-210354A3k%JKJkjkjJJLLJ%%j%%jjjj%j%%KJ%kkjj%%jj%%%%%klk%%%%jJKLLKJ%j%%%%jjkk
-210287D%%JLLMKJjkjjJ%%j%%j%%%JJJK%JJJJJK%kjj%JJ%Jjkj%%JKJJjkmnnljj%%%JKKKJj
-210219Ij%%%%JJKKMMLKjjj%jklmlk%JKJJJ%KKLKJjjklmmomljKLNLLKJJJJjlmlljljlj%jl
-210151illjJJ%%%%JJLKKJ%%JJKJLLMKJjljj%%%%%%JJJ%%%%JKKJKKJJjlljjJLKJjjjjjlkj
-210083A0%JJJ%jjlkkJKKJJKLKjknll%j%%%%KMMMLKKLKJj%j%JJJjklmmmljjj%j%%%%%%%%%
-210016Fjlk%%JJJKKJJJKJKJJJKKJKJKJ%%kkkkkllnljKMNMLKJjjjjjkklkj%%JJJK%jjljkl
-209948Dllkk%%J%KKJKLKJ%k%%KKKKJ%%JKJKJjjlkj%J%J%%JKLLLJ%jkllllljj%%%jJJKKJ%
-209880A5kllml%JKJ%jjjj%KJ%jk%JLMMJJ%%J%JJJ%j%jjjjllllj%JKLLK%%JJLLKJ%kkkjjj
-209813A3%%%%J%%kjk%JLK%lmnmllljklkk%KKK%%%JJKLKMKLKJ%jkkkjj%%jJJKLKLKLKKKKJ
-209746B3%%jjJKKK%kmmnmllkjlk%KKKNMLKJ%jjlk%%JKKKKJ%jkmnmj%%%%%jjmnnl%JJJJJJ
-209679a1J%JJKJ%j%%%KMMPOOLJ%jklll%JKK%jkkmkkjjJKLLNMJjlmlkjjkjj%JKKKKJ%%%%K
-209612A7KJjkkj%%j%%%JJ%kmnm%JMOOMKKJJKKLKKKKK%jlmnnnmlkkkkkkk%%J%JJKKJLKLLL
-209545B2JjkjjJJJKJ%%kkkmlllkjKLNMNLMMLJJ%JJ%klkkjJ%%llk%jkmljJ%J%j%jkj%JK%j
-209478A0kk%JKLLKKJjjjkkjjJjj%JJ%%%JJKKKJJJjkkljJKKJ%klkjJJK%J%%%klmkk%J%%jj
-209411CJKLK%%%jklkk%%JKLNNL%jmlkj%jjjjJJJJLMLLJ%jj%jjkkj%%%KJ%%jj%JJ%j%%K%%
-209343A8llmkjJJKJKJJ%jkk%JKJjjkj%LMMLK%jklk%KNMMJjlj%JLMLJjjkjkkk%JJJjkmoon
-209276GnlmljKKKJKJMNMKjkmljjJKMMMLLKJ%kllmll%JLMMNMJkllk%JKK%jklkjkkkkllkjj
-209208@%jkk%KKJLKLKKJJJ%j%klllkjjj%%jjkkkjJKLKLJKKLKKKJJjjjjj%J%JJJJ%kkmkJL
-209140A0NOMMJ%kllllkklnmjjKKLLKkkjjJKJ%JJKJKJKKKKK%jkk%KJ%klmmmljJKJJJj%JJK
-209073A2JJjjj%%%Jjjk%j%%%jllmlklj%JJJJLLMNMK%jj%%J%%jkjjkkkjjJJMLKJ%jjJKJJk
-209006A1klll%%KNNNMJJj%JLLK%%%J%Jjknpomkj%J%JJJJj%j%jjj%JJJJJKJKjjljj%kll%J
-208939ALLKJ%%%%%%%KJJJLNNMLJlnopppmljKLKNLLKJj%%J%jlmkJKLLJ%jjkjjJKKJJJJKJK
-208871B2JJJJLKKjlnnmllmllj%KLLKJJJ%%jjjkjjjjJJJJ%%%%%JJJJJJLLLK%kmoolkJKJJk
-208804CkjjjJJJJJJKLMKJjlmnll%LOPOL%jlmmmlljkkj%LMNNMLJ%kmnnlk%JLLK%jlkllkk%
-208736iJKKMKLJ%kkkkjj%JKJKJJ%%j%JKKLKJ%kkk%JJknll%JKJKJJ%%%J%kkkJJ%kkmkjJKL
-208668cLKLKJ%jk%JJLMNONLJ%kkkklmnmnlkkjJKKNOPOL%jkjjjjjj%%jkkmnnljJLMMLLKKJ
-208600B0%%jjjjjJJLKLJ%kkk%%j%JKLMMK%lmoopol%%LLJjklkkkjj%jj%JMLKKJJJJLKKJ%%
-208533A5%jlonjjJJ%jj%%%%j%klljjJJJKJJ%kj%%J%JKLKKKKJJKKjjkjjkjlkllkljJJLLKJ
-208466c%%%jkljjJJKLLLKKJ%JKKKKMLMLKJ%%%jklmlkkllkkj%%kkkj%%K%MNNNJjjlkllkj%
-208398DjjjJKKKKKKLJKJKKKJklnljJLLLLJ%%kkllljj%jmnnommkjj%JJJJJJJ%%JJLLLKKJJ
-208330DJ%%JJKJJKJJ%jj%%jkklmkkjJLKNMMLJjklmkJKMML%jkllkjJJJ%jjjjJLNMLJjkmll
-208262A2kkjkkkj%jJJLKJJJKK%jkjj%%jjkjjjJJJJJJJLLLLjjk%jjjlllj%KJJ%%lljkJJ%J
-208195A%%jJJK%%j%%jjJJ%J%%JKLMLK%klmmnllkjJKLKJ%j%%%JKKKLKK%jkkjJKKNMMK%jjk
-208127B4jklmnlkJLLK%jjk%%%%jlnmmljJKNMNMK%lkjj%JK%%k%j%jj%KJJ%jjjj%%J%JKKJK
-208060A1KKKJ%lnomkkjJJKJLLLLK%kjjjJ%%JKJJ%jkllk%%JjkjJLLLJ%j%kmmklklmlj%LLM
-207993gMLMLKJ%%JKKJ%%kllk%JLLK%kmmkjJJKJLKLKK%%JjjkklkjJJK%%%jjlkkjjjkjkkk%
-207925iJLLKJJKKLK%jjjkjjjKKK%klkk%%%LLMMMLJjjjj%%%KJ%jjjjjjjjkj%JLLMLKKKKJJ
-207857C4JJJjkkjjllmmlkjjjjjj%%KKKJKJjkkkj%%Jj%JKJJJ%J%J%lkkJJKLKJJ%%%%kmlkj
-207790G%%J%%jlmlnkj%J%JJKKLJ%kk%JKJJ%jJKNPOMK%kkjklmkk%jjjkjjjjlmlkKLLLJMLN
-207722A2LKKJKLJjkklklk%%JKJ%kmmkj%KLJKKMMMK%j%jknnmmljj%jJ%JJKLMLJ%jlmmlljJ
-207655dKJJ%%JKKK%Jj%j%JJ%jkk%JLMLKKJKJK%kjkkkkll%KNNMKK%%jjjjKLLJ%%jJ%jkjkk
-207587B4jj%j%KKJj%jJJKLKKK%jlnmjKKJkkllkjjkjj%KLNNLK%klnooolmlljJKLLKJ%%J%j
-207520@%JKJKJJ%j%%j%j%%%%%%jj%jKKKJ%j%JJK%jkjjkmklj%JJJJJJJJ%%%JLLMLKJKJJ%%
-207452B4%kjj%JJJ%J%JJJ%jllmkj%KLMLLKjlnmljjj%%KJJJKJJ%jkkjjJ%jlljJLMNNNNLJk
-207385C6lmmmllkjlkj%%JKLLJJ%JJJ%klllllk%JKJ%%%JJ%KJK%KJLLKLK%jlmmlkkJKMMLKJ
-207318B6%KJ%Jjjjlk%%JJJJ%JJ%%j%kklmll%%jllkjJJJJ%j%JKJK%Jj%jkjjKKJKJJ%jjkj%
-207251HJKKKJKKKJjkj%jkkljkjjJLLMMJ%kkkjkjJ%J%%JJ%jkkj%J%jj%%JJ%%%JJjjj%JLMN
-207183B3MLLJJJ%jJJJ%kkmlmmljJKJ%jj%JJKJKLLKKJJ%jjkjjkkkmmmjKMMLJjjJKKJJjk%J
-207116B8KKJKKKKj%jjkklmmnlkJJJ%jjJJ%%J%jlnmmlkj%%JJKLMKKLMOOMKjllljj%jjjkkl
-207049A2klllk%J%KKJJKK%%jjj%JJKJKLJJKKKJjllmlkkjj%%%%%JjjkkjkjJJKKKJ%jkk%%J
-206982BKJjj%JMNMLLLJ%kkkllkj%KJjjj%%JJ%kmmkjJJ%%jk%kllljJJKJLNPPNJ%kkjJLLKK
-206914B7%jj%jjk%%j%jlkkk%JJJLKKK%jj%%%klmmnkjj%%J%J%%%KKJJ%%%%KLNNK%llmkjjj
-206847H%Jjkmmmk%LKLJKKLJ%lmk%KKMMMK%jllnmmkjJLKLLJKMMNLJlnllkkkkkkjkkJKKLKJ
-206779G%jjkkj%KKLJKJ%%%%%%%%j%jjj%JJ%%%%JKLJJJ%%%%JJJJ%jklmlk%JKKKJjjkjkklk
-206711Aj%%JKKKLLLLJ%jjJKKJJJ%JJ%jklnlkjjJJJKLLKJjlllmlkk%j%jj%%%JJ%%JJLKKKK
-206643A5JKKJjkkkkjJ%JkklkJKLKJKKKKK%%JJ%%%KKLLJ%jj%%klmlllmljJLLMK%klmkjJ%j
-206576Ijkjkj%JKKLLKLK%jkmllkj%%J%JJ%J%JKKJ%jjjJ%J%%%jklllkkj%%%%jj%j%JKLLNK
-206508IJ%%j%%JJ%jjjjj%J%%jjJKKLKKJ%jklk%%%JJKKKJ%%%j%J%J%kklmlkkjj%JJJKLKJ%
-206440A1%%JJJJJ%j%jjjjkkjj%%%JJjkkk%%%JLLKJ%JJJLKKJ%j%kmmonnljJJKMMMKjjkj%J
-206373D%j%J%%jkj%JLLLJjjklmnml%KMNMMMLK%jklkJLNONMMLJklnmmkkkkkjj%jjj%%jj%%
-206305EJKKKKKJJjkkmlkjKLLKJ%%jlkjJMNMKJKJJKKJjmopnnlklkkjJJJj%%%KLJJJjjjljk
-206237g%KJLJKJ%jkjlj%jkll%KMONQPNL%kllllmnl%JNOPPOLKjjjjjj%%Jjjlllklkkj%KKL
-206169A8KJJjjjLMNMJjllmnlmlmonm%LNLMJJjj%jjJK%klkj%JJJJjkjkkjk%JKKK%klnmmkJ
-206102b0KLKKKKKLLMNKK%%%%kkj%JKKKJ%%kjlllkJLMMJJjkjkjkjklkk%KJMLLLLMLJJjjjj
-206035B2j%J%JJKLLJjkjJJJ%jlllkk%JJjj%jjkllmmllkkkjj%JJJKKMOQRQOLJjkloomlkj%
-205968A0JKK%llljKKKK%%jj%JJKLKLKK%%kj%%K%%%klnonnjjJJ%JJJJJJJLKKLKJ%jlmnmk%
-205901AJJJKLLKJJ%kkkk%%JLLLKjmnqopol%KNMNLKJJJJJLK%jlllkjj%%J%JJJLLMML%jjkk
-205833A2j%JJKKMK%kkjjJJK%jj%jjjjkjjjkllk%%JLLLJJkkmmkk%j%%LKLLKMOOL%lnmkjJJ
-205766A4KK%%jjkkkkklj%JLKLKKKLLJ%kkk%JKJ%j%%K%%jkjjJ%%%JLK%%%jlnonkjJKKKJ%j
-205699I%%KKLKJ%%jjmllj%%jjkkllj%%%JJLKNMMKJ%jjjkkjj%JLNMMKJJJ%jjkjj%%J%klll
-205631A3klkkjj%%kjkjj%KKJjljJKKLMLL%jkjjj%J%J%JKKKKLMMNKjkkj%%jjllmnnoml%%J
-205564dKK%J%JJJKJJJJJJ%kklllljKKKLLKLKKKJ%jlmml%JK%kkk%KLMMNM%konll%%%jkjjj
-205496bklllk%KMMMKLKLJJjjj%JJ%jklj%JJJ%jkjk%%%%JJjj%JKLLJKLJ%klj%KKKJ%klmkj
-205428EKKMNMKjmoomjLPOMKjjk%JKLLKK%jjlkllkkjllk%JJKK%%%JKJKKKKKJK%%%klmmmkj
-205360A0jkj%JJJK%jmmkllmljJJLLMKLMMMMLKjkllkjJJJKJKKJKK%%jj%%jkkk%%%JJJJ%%J
-205293B3J%%jklmllkkkkj%JJKMMLLLLNLLJJJjj%%%%klljjjkllmkjJLK%jlmlkj%JKKKLJJ%
-205226A3J%jkkjJ%%JKKK%%%j%JKMMMJJjlmmkjJ%%j%JKMNMMJjkjjj%%%%%%%J%jlmmlk%JKJ
-205159B0KJJK%%%jJ%JLKKJJ%KJJJjjlmmlkkjj%%jklklmlkj%%KJMMLJkkkj%%JJJKJJKKKK%
-205092B1%kjjj%JJJKJJK%%%jjkmlkkkjj%%JJJ%jkll%j%JJ%%%%%%%JKKJ%kjJLMLKjjJJK%%
-205025A9jjj%%%j%%%%%%%KJKJ%lmll%%%%J%J%klmjjJKLKJjjj%jJJKLLLLKJ%kjkjjjllkjK
-204958HLK%klkjJKLLKLKKJJjlmnmkjjkllkk%JKKJ%J%J%J%JJLK%%%JLKJ%jjkjJKLNMLjlmm
-204890A6kjjJJKLLLJjlmomkJLKjkmkkj%JJKJKJKLKKJ%%J%J%jjjjjjjj%JLLKJ%%jjlkkkkk
-204823GkjJKKKLMML%jj%KLMNM%mnoonlkjklljjJ%%%JKKKJ%%JJKJ%%jj%jJ%jkllk%%JKJJ%
-204755EjkkkkjjJJ%%j%%JKKJ%J%JK%%lkmkk%J%%JKKKLMNNMKJJKKKKKJ%jjkkkkk%jjjkkkj
-204687A4%JJ%J%%JJMLLJjllmkk%JJKLJ%lnk%KKJjmnonmk%JKLKJ%%JJJLLJ%jkjjjJLLKJ%%
-204620A4%%KJJJJJ%JJJJkmnookk%%JJKKKJ%%%%j%j%JKMKJjmmlljj%JJJJK%JjkkjkjjjJJL
-204553aLK%%%JLNNNLKJJJjkjjjklkjKJJ%%%kkllkkJKLMNMONNMJjlnmlk%J%jkljj%kklk%J
-204485A4KJJJJ%%%jJ%%jmmomj%MNOML%klnmmkj%%%JKKKLKLMLLJJ%jkkkj%%%JLKKKKK%%%%
-204418C4jjkkjllmnlkjKLLLKJ%jJJLLMKK%jJJKK%kjkJJjloqqpm%%%KMMLK%J%%JJ%kmonjj
-204351aJ%J%j%%%J%j%j%JJ%jlllljJLNLJ%KLMMMK%%%jJ%jkkkjj%%JKJJ%jjklljjjkjlk%%
-204283f%%kkk%LNMNLLLLMLKK%jjjj%JKKKKJ%kjk%jjmlmkkkjj%%J%%klkk%%KK%lkmljJLLK
-204215@JJ%JJjlllkj%JKKKJj%%jkljJKLLLKLKMMMLJjjjkj%%%%%%jklkkJJLKKK%jllkjj%j
-204147I%kklkjkklj%%jjll%JKJKLMMNNLLLKJ%jkklklj%J%jjlljjjJ%J%KKKLLK%llk%%%kl
-204079AkljJKKKJJJ%%%JKLLKJ%jkllk%KLLLJJJ%%jjjjjkj%jklj%KNPPNKjjkklllllmljKM
-204011A0LLMLLKK%klmnkJLJJ%%%j%%kmnmkk%%%KLLLKJ%%%%KJ%%j%J%%jj%JLLJJ%jjlmlk%
-203944A0KLMMMK%llkj%KKJ%jkkkkjj%jkllj%JKJjjkj%JJLLMNNNMKKK%%jkkjj%jjkklmnnm
-203877FljKMONNMMJ%jkj%jjlkj%KKLKLJJ%jjklmmll%KKKLL%%jjJKLLJjlmnnkJJJj%jjkjj
-203809A0j%%jkllkkj%JLKK%kll%KMPOMKjlnomj%LNNONMKkmnppnlj%KJJkjj%%JKJLLLKKJJ
-203742A5%KKLKKJKJJJ%lnpqpmnk%JKKKKKJjjj%jjkkk%JLKK%KKLNOLJkmmmlkJKKKJ%JKKKK
-203675B0K%jklllljj%%kkj%KMMPONK%jkllmmll%JMMNMJ%kjj%%jjJKNMLJjnonlj%jllkkj%
-203608CJJJ%%%%jkkjj%%JLMMMMLJ%%jjjjJ%%kkk%%JJKKJKLLK%kllkjJJ%jkj%j%%%J%J%jk
-203540A6lk%JMLLJJJ%kkjjjlmmmjKMLKKKKJjkkmlk%JJKKLKJ%jj%jjjjkjj%%%J%jjjKLKjl
-203473Ionnmllk%JKKMMLKJ%%%jjj%%%%%%%%%JKLLK%lkkjj%jJJJJJ%%JKLJjklmkmnljJKKL
-203405gJ%jkjk%j%%jj%LLMLKMLLLLJ%%j%j%jjjJKK%%jjkjj%jkkkj%%jJ%J%Jj%kjj%JLKLL
-203337A2LJ%jjllmljJJKJJJJ%J%jjk%JKKLLJklmkjJKKJJjjj%JJ%KJJK%Jjjlllkjklmmlkj
-203270a5%%KLMMLMKKJJJj%kllk%KKLKKLLMLLKKLK%%jkj%JJJ%%jkmlkj%Jjjllk%%JJK%jll
-203203A1llkj%KJKKKKKKJJ%J%%%jklkllklj%j%j%JJ%KKKKJ%j%j%%%jjjJKMLKJJjjkjjj%j
-203136A0%%%KJ%kkj%KMNMLJ%%%%%%jjklklmmlkjJKJJJLMMNMKjlmlk%KMLKJ%jlkmlj%KKLL
-203069B4LLKKJJJ%jkllnnlkj%J%j%kkkkjJKJ%jJKKLLKJjllnnmmljJKKJJJJMLMLLKJjlmnm
-203002ClkllljJKLLLOOMKJ%JJJKJKKJJ%kmmmljJ%JJJJ%J%%%%%%JKJKKJ%klmmlkjjJKKJ%%
-202934A4JJLKKK%jjjjJJKJjlmmmljjJJKLMMK%kkjjjkkklkj%jjj%JJJ%%%JKKKLJJJJKJ%%%
-202867B0J%%jjkjjjJ%jkkj%LMNNLJ%kkkkkkkklnnkjKKL%kjJLKJ%jkjj%Jjkj%j%%%%J%JJJ
-202800D%%JJLLMLL%%jj%%jklkk%j%kk%KLMNMLJJ%KKJ%%%%jkkkl%JLKKjkmlkj%kkkjKLMLK
-202732B5KJ%klnnlkjJKKKJKKKMLLKKLKK%kkklkkklllkjjj%%j%%JLLMK%%jjjJJJJ%kkmnlk
-202665HJKKJJJ%%%JK%klmnljJKMMLKKKKLLJ%klmmlk%JJJ%jlkjLMLJ%kkj%%jj%%Jjklnmoo
-202597a4nljKNONNMMLKJJ%kmmlkjJ%%%%%%%%jjjj%JJ%jj%%JJ%jjkkkjj%%j%%JJJKMMLLJj
-202530F%JLKLJ%kj%%%J%%jjjj%%jkmk%KJ%%%%JJJ%%jkkjJMLLKLJ%kmlkkj%J%jjJJKK%jjk
-202462Ej%LLMLMKL%%llklj%%%JKKJ%kkkkkkjj%j%JJ%J%%j%JJLLL%jj%J%%jkkjj%jj%jjll
-202394@jJJLLKKKKKK%J%%kkkklkllkj%%JJKJJ%jjjj%%kmljjJLLLLLLKKLK%jkkjJJJ%%J%%
-202326A5klkj%%JJJJJKJJJJJJK%kkllmlljJ%Jjkklkjjj%JLLLJ%%j%%klmlkj%%j%JJLJKKJ
-202259eJ%kkjjjKLMMLJ%kmkkJ%J%JJ%J%%j%jjkj%J%J%KJMLLKKKJJJjjkkj%J%KKKjlllllk
-202191AJKMK%%j%j%kjlk%j%JJKKJJ%%j%Jj%klkl%LMPONK%lnnlkJJJ%klll%LMNL%lmnmljJ
-202123gKKKKLMLJKJLLMLLJklkkkkkkk%JJJJJ%KJKK%%jkkmnmlljjJJK%j%%KKMMLJjllkJLL
-202055A6KJ%klk%%%%klnkjJKKLKJJ%JJJJJJ%J%jjllkjJKLJ%kkjKKLKMLJ%jj%jklnljJLLL
-201988A9LLJJj%j%%%JJLMMJ%lmmmlk%%%J%%kkkklkkjk%JKKLKLKJKJKKLJ%kmmmkJJJjklk%
-201921HJ%J%%kllkj%JLKLJjjjkjj%%%j%j%j%JJKLLLLJJJ%jj%KJJjj%jjjjjjj%JLMMLJjlm
-201853A9mkkjjJKKKJjkmkk%kjkj%%JJjjmmmjJKJjklkjJLKLLKKKKLKKKJ%KKMK%%j%JJKKJ%
-201786B8%%JJJJjklkkjkmnpqpmjKLMLLJ%%%J%JJJKKK%%jkllnmljLNNNONMLLKLKLLKjnpqm
-201719A6kJ%%%%%%JKK%JJKJ%jkkkjkjjkkklj%%%jkjj%JJK%%k%%JMMLK%jj%%jjlkk%JLLLL
-201652A6KJJ%JKLKKJJjkjj%jlmljKLLK%jjk%%KK%%k%%LMMMJjmmmmkkJKLMMK%jjjkklkjjj
-201585A9jkj%jjjj%j%JJJJJKMLMKJ%kmnnmlkKLLKJ%%%JJJ%JJKLKK%j%j%kj%JKKMMMJ%kll
-201518C6jJJJjkmmkk%%KJ%%JKJKJJkkmkj%JJ%kklkj%kjj%j%kklk%KNNMLJjJ%JJJJkkljjJ
-201451A7%%%kjkjkjkkjjKKLLKK%jmllk%%j%J%J%jkjlmlkk%JKKLKJKJ%%%kjKJKJ%j%jjjjj
-201384ckjjJ%J%%J%%j%%JLJ%%jk%KKLL%%kkkjklkk%KMMNMLKJKKLKJkklkjJLMKJ%kkkjkll
-201316A2kkk%jjjj%jj%%JKKKKKJjjkkkjj%KLK%%%%%jjkkkjj%J%%jkljjj%%JKJJ%JJJ%%%%
-201249a%J%KKJjjkj%LKKJJKMLK%kmmllkkjJKKKJ%kllkJKMMLLKLKKJJJ%%J%%jlkljJJKKLK
-201181B8KjlnnmljJ%JJj%JKLJJJ%%kllmkkkj%%%%LMMMLLJ%kklk%KKK%kjkkj%JKJ%jkkj%K
-201114A1KJ%Jj%j%llmkj%JMNNKJjlllkjjKLMKK%j%%%JJ%%%%jj%%JJ%jlmlkjKMNNLJkkkjK
-201047A9KJ%jjkkkj%%jkkj%JJKJJjkklkjk%jJ%%%%kmljLMLLK%%%JJJKLLKKjllljJKKK%jj
-200980A4kk%JKKJ%j%J%jklkljk%%JJJJKJJKJK%k%jJ%%%jkkmljkk%KKNLLKKLKK%jkkjJKML
-200913B6JjklllkkjJLLKJjllll%KNOOMLKjjjj%%%%klkkjj%jkj%KJJjlmjjjjklljk%JJ%%j
-200846bjJKMPOOLJjmnnljJKKJ%kjJJK%%j%jjlkj%%JKLMNMLJjmll%JKKJjjkj%J%%jj%j%jj
-200778A5j%J%%Jjklmkkk%%%%%KKK%%%KJKj%j%%%J%%%kkkjJKMMLK%kllkk%JKLMML%jkkljj
-200711A4KLLKK%kmlljkkkjkjjjJKLMLJ%kjjkkklkkk%JLMNNONMMJjkkj%JJK%jkllkkllmml
-200644Bk%%KLKK%JKKJ%kkkjjjkjJLLKKKJ%jlmllkj%%kkkjJKMMMMK%jkllkjkjklkjJJLKKK
-200576BLMLMMMJ%j%KMLKjjjj%%kjkkk%%JJ%J%jjj%%kllkkj%%Jj%jJ%%jjllkk%KJKKLLJJJ
-200508A3KLKKKJj%%%jjjjkj%%%jkklljKKKKKKJJJ%%%kjkjklkj%%JKLMLKKJ%jkklkkkkllk
-200441@%JKKMLMLMLMJjmll%JKKKLJ%%jJJJJjklkKKKJkjkklllkjJK%%kkljJKLLKJJJJjjkj
-200373A9%LKLKJkklj%KLLKJJ%jlllkjjj%J%JJ%%%J%%%kjjj%JK%kklkk%%j%J%J%jjlllj%%
-200306aJJLKJJKKKjj%%J%jkjkj%%KKLLMMLJjkljJKKJ%jjkjjjjjkmmmlj%jklk%%J%%jJJLL
-200238@JJ%kjkl%KMMNLKKJ%kmnonllj%JKLKKKKLMLLJJ%KMNLKKJjjklllj%J%j%klkjJJjll
-200170Ik%%J%%%J%%J%%JK%%jklkkj%KLKJKKK%j%JJJjj%KKLJJJJKLLJ%kkjj%kmmljkjjKLM
-200102B1LK%kkj%Jjjkkjjj%j%%%J%%kkjJLLMKjklmlk%KMJjj%KKKKKKJ%kmnnmkjJJLKJKKL
-200035A6LKJJjjklmmll%KKKK%jkkjkkklmlkJKNNMLMLKJJJJ%J%JK%jmnmkJLLMMLK%%jJJKJ
-199968C1KK%kllkklmnll%%JKLMMMML%llmlkjjjkklkjJKKJjjj%JLLLK%kkk%JKJKJJJ%kmnm
-199901EmkjJLNONMJJjjlkk%%%JJK%%jjllk%JKLJ%jkllj%JKLJKJ%%lllkj%JKKJKKJK%jklk
-199833I%JMNNNMLJK%%kkkk%JKLNMMKJ%jknlmllmlmllk%%J%JKKMLKjkkkjJ%kmnmmk%JJKKJ
-199765Gjk%KMMLJjklmnll%JLMNNLLJ%%jjkjj%%KKKJJ%J%kkkjjjJLMNKJkmonnllkj%j%jjJ
-199697aJLK%%jkj%JJKKLLLJ%%J%%jjjjJKKJjjkklllj%JKKJJJjjklj%%%%KMLLKJKLMLJjkj
-199629B8j%Jjlmmlljj%JLKK%jjkkjjJKJ%jkkklkk%JJKL%jkkjJJKJ%KLLKJ%jkllnlnlkKLL
-199562dLJJJJLMNMLLMKK%%jkkk%%J%J%j%%J%%%jjkjj%%%j%JLLKKJKKJJ%JJ%%kkkkjj%%kl
-199494B6j%JLKKLLJJJjknnoopnnljJLMLKJKLML%knmnmlljJKKLMLMLKjkkjjjllkjJKJKJ%%
-199427IKKKJ%kkkkk%JKJJJKKK%jjjkj%JJKKJKKJJ%%kj%KKJ%j%KKMLL%jkkllmmljJMNOMKk
-199359C7llj%%%jllkj%KJJ%jklkj%%kkk%KLJjjj%JJjjlkkkj%j%jKLMMLJ%jjJJJKKKJ%%%j
-199292B4kmkkj%jkkmmnlj%J%%%JJJJMLNNLJjlmlkkk%%KLMMLKjlll%%JJ%J%JJLLLJj%JK%%
-199225B5klmnpml%KKLMKJ%j%J%%j%j%jjjj%%KLKK%%jklkjJKMMLLK%jjj%jkjkjkjjJKKKJ%
-199158A8%jjklkj%%%JLOPNLJjllljKKLKJJKJj%%J%%kmnml%KMLL%jlkjklllkk%jJJKKKKKJ
-199091B1KLKMKJjlljkjjlllkkj%%j%%%%%%jkkk%KKLLLLMKJ%%jJJ%jjj%%KKK%jjk%j%JKJJ
-199024B8%jllmmlj%KKJJJ%jkjlmlkljJKMPPNK%jkj%%%KKLMK%kllk%%%jkllkj%JJ%jjkjJL
-198957A2MLK%%LLMMLLJjjkkkkklllkkllmkk%JJJKKJKJKJKJ%%llnlj%KKKLKKJJLLLJjklmm
-198890A6nnnlkkjkkkJJKJ%KLLLKjjkjjklmllJNPPNKJ%%JJ%%JKK%jj%%J%J%jklk%KKJjlml
-198823EjKLNMLJJJ%J%j%jJJJJklnlkk%%JKJJJ%J%jj%JKKKJJJ%jklklkj%%JJKJjkjjjjj%J
-198755ILLKJJj%jkkkkjkkjKNMLJj%%JJKKK%kkljJ%J%%%j%%%%JJKJ%%%%%kmljJKLJJJKLLK
-198687C2JkklllmkjKLLMMLKJJ%jjkkkkj%%Jklml%LNNMJ%%kjj%%jklnnmmljk%JJMKLKJjjj
-198620Ij%%JJ%JJJ%%JJKLMNLJ%%JKKJJjkkkkkk%klnnmlkk%j%J%JKKLK%jkmljjJJK%%kjjj
-198552bjkjj%JJJLMNNLLLMLKJ%jkkmmnlk%jjkjjjjj%KLKJ%KKMMKK%JJKK%klmlkj%Jj%JKK
-198484B0KJjkllmnmjjJ%j%JKKJ%%%%JJJJ%%jjlkj%JJJJJKLLKJJJKKKKKKjjkjjjkj%JKJkl
-198417B0mmmllklj%KKJKJJKKJKJJKLJJKJ%jkklklkkkkk%JKKJjklj%LLNNMJ%%%%%jkk%JMM
-198350B5L%kmnnmmmlmljKLMLK%%JKKLKK%kmnm%JLLLKK%%%jkj%JLMMLKJJJJJ%jlnnnl%J%%
-198283A1%%kklllmlljKMNMLLJKKJK%j%j%kkklkl%%KLLJjkmkljJKKKLKJ%jkkjkjllmkk%%%
-198216a4JJKKLLKMMJ%%%JKKJKKJJJ%jlllkkk%KKLKKJKJjkjjJJLLLKjkkk%%kkmlj%%%%KLK
-198149A7jkmmmlmljKLMMLLLKJKJJj%%%%JJKKKJ%j%jjjklkjj%jkjJKMLK%jj%%J%jjlmmml%
-198082BKMNMMJK%jlnnmnll%KLKKLLLKjjlllkjKLKK%jj%%j%jKKKLLLJJ%jjkkkkjkkjjJ%jj
-198014Ekkj%k%KLNONMLK%jjkk%%JKJK%JKKKLMKKJ%jllljkkklkjjjjjJ%%JLKKJjjJJKKJjl
-197946C1lllllkk%%j%j%jjJLNNLJj%JJJJ%jJJLLMKKjkkjkkk%%%%klllkllmj%JJ%JJJ%%%%
-197879A3JJJ%JKKKKKKKJJ%jjjkjkkkjjklkkjkllkjJKLL%jkkklmk%KLJ%jj%%%%%KLJJjjj%
-197812aJMLJjklj%%j%%JLLMMLJjjjjJjjjklkk%%JJKJjklkkjkkjjJLMLLKjlmjjJKMLMMKJj
-197744A8%%JK%%jlkkj%%%j%%%J%KLNMLJJ%jjjj%%J%jknopnkJLKJJJJJJJ%%JJJjj%KKLMML
-197677C2LJ%%%JKJjjkkjjkkkkjj%kkjj%J%jlk%%LKKJjklkkjllkj%JKLKMMOMLJJJKLLKLKL
-197610D9KKJJ%J%Jkmonmkkklkkj%JJ%llmlmlkkllkkjKLLLJLLK%jjjJKLLK%jkkkj%%LMNOL
-197543C0JjjkkjJJJJJ%%jjjkkkllmmjjJJKKMMONMJJ%jjjkj%JJjkkj%KKJJjkklkjjJJLKJ%
-197476B7kkklmmmj%KK%JKLMLJj%JJ%J%%lnonk%JKJJjjklk%JKLKkmmnkJKLLMKJ%jJJLJJ%J
-197409A4%%%JKJJJKJJjj%%%Jjkkjkkjkkjkjlj%%JKJJjllmj%KJKKJKJjj%JKKLLKJj%%%%JK
-197342A8KJJJ%jkjj%J%JJ%JJJJ%jkjj%kkjjJJKKKMLMLKJ%jjjjjjj%j%%%jlmkjJ%klmmkll
-197275@kklk%JJ%Jjjk%%%%jjjjjkk%JLMMMKJ%%%%JKLKKJ%jjkj%LLK%kj%%jkkklllkjJJ%%
-197207fjkj%KKKJj%JLLKJJ%%klllljjKKKLJMMONK%klkklllkj%%j%jjJJLLLLK%%%JKJ%kkk
-197139A2k%jJJ%jkmlllkj%J%%jjj%kk%KKLLLJLJ%JJJJ%%%jjjjJKKMLMNMMLJ%jjjmnnnllk
-197072G%%JJKKMK%lnnlkj%JMNNMLLJJ%%%%jlmmlkJ%jkllkJLMLJkllkjjJKJJj%%jjjjkkkk
-197004hjKNNNK%%%JKLJjklkjj%J%jj%KLKKj%j%KKLK%%kkkkj%JJKJJ%jlkmlk%KMMMMKJJ%j
-196936B5JJJ%%jjjjj%j%%JJLKLLJj%%%%jklllmlj%J%JKMMLK%jklmmllkkkj%JKKKJ%jj%%%
-196869A1JJJ%%JKKKKJJjj%J%jlmopnmj%JKKKLLNMLK%JJKJ%jkllljj%%J%%%%jjkjkkj%JJJ
-196802EJLLMKKjkklkllljkjjj%j%%%%%JLKLK%jkkjJJLNNLK%kjkjkjj%jjkmmmmkkj%%%%%J
-196734a5%KJLLJJJJKKLKjjkj%KKKJJ%jj%%KKJjjjj%J%%kkkJKJJkjjj%jjk%jJLNLKKKKLMM
-196667C0MLLJjmmnmk%LMMLJJ%%lnnnmmjjJKJ%jj%jkkjj%KKLLLKKJJJJK%%kllmkj%JJKJJ%
-196600A8%jjkkllllmljJKMKMLKKJ%lmljJJ%%JKMLLKKKKKJ%jkkmnnnkj%%%J%KKLMLKJjkjJ
-196533A6JKKKLKJ%JKKJ%jlllkjjkj%jjkjKNOONKjllmnnmmmlkjjjj%%JKKLMK%kmljJJLLLL
-196466A5KJkkmkj%%klkl%%%%%JKKLMJJj%JJ%%%jkj%LLJ%%%JJKMMNKJkjjj%jlnommllj%%J
-196399ALNOOMKJ%Jkkllmmmlj%%%JKLJKJKJJJ%%%JKLMLJjlmlk%J%%JJJ%%JJjkjjjkmmnmjJ
-196331@JLKJklkk%LOONMK%klmnll%KLKJ%%JKKKKJJJjlmmmllj%%KJJjj%J%%jjjj%JLNMMJj
-196263A7kk%%JLKKJ%J%JKKKKjjjj%J%jklmoml%j%kjJKKJj%LMNMMKJ%llnmk%%%%%JJ%JJJJ
-196196A9JLLMKJklkjjjjk%%J%%%J%J%KJK%kmllk%JJJklmmk%%KMPPOLJjjkkjJMMMK%kjJK%
-196129D0jlmlkkj%%%KKMMLL%lnmmjjJKLK%jkllkkjJK%jllmklkljjjklkjJ%%jj%JKLMLLLL
-196062A0KJkmmlk%%KJKLMLLKJJjlllkjKLMMKJkmponmkj%%%JKNMNLMKJ%jjkkkJKLLLK%%%J
-195995B6j%JJ%jj%jkkjj%%JKKKKLJ%jlkkjJKLLKJjjkklllklklllj%JLKKJjlmkKMNNKJjjj
-195928A7%%jjjlllj%j%JJLMMLLKK%klmmmkjKLMMLK%j%%J%%j%jjk%%KKJJjjJKLKK%j%%%jk
-195861B9lkkjjlkk%JKJJj%%Jjjjkllmk%JJ%jjJJKJ%%j%Jjj%KMMMLLK%%%%jlmmmkjjJLKKJ
-195794A5Jjklk%%JJ%JJJ%JJJ%%%%%jkkmmlj%J%JKLLLJ%%%JKJKLKJ%JKJ%jklllj%KKLLMNM
-195727C9LJJjkmnnmooonlljjJKMMNL%%%%JKKKKJJkkljkkk%KKKJJ%%jklllkjjJKLLKK%jlm
-195660Elkj%JKKJjkk%KKLMLLK%kj%KLMLLKJ%%j%jlmmmlkjJKJ%jkjjlmmolkJKLNLMLMLJJJ
-195592A9JJ%jlnmkk%%JJJJ%%kkkk%j%JKLKLLKKJJ%%%JJ%jkkkkk%jJ%%jKLLLJ%%jjJLLLJJ
-195525C1jj%JJ%%%J%%jj%%J%jkkkkkkllkj%%%%kklkkj%JLMLKJJ%%jjj%%JJJJKJ%JJJ%KJL
-195458B5LL%jljj%%%jjjj%%j%JMMLK%J%JJKKK%lnnmkkjj%%J%%%%kklklj%JKJK%J%%jjjj%
-195391A1JKKKJjjj%jJKKKJJ%%%kklmlkj%KKJ%%j%jkkj%%J%jjjljk%JJ%jjJJJKJKjlllk%J
-195324fKKKJKJ%kjjJ%%jjjJJLKJjjjkjj%JLMMMLLJjkll%%J%j%J%kmmj%JJKKJJ%JJKKJKJJ
-195256B2%jklkj%JKJKjjkj%%JJKLLMLKjkmllj%%%jkklllkk%JLLLK%%jj%jjklljJJKJ%jjJ
-195189DJKJJ%j%JLMLJjjkjkJJJjkmmmllkkj%LMLKJJ%J%%jjj%JJJJJKMLKKJLKKJJLKJjmnp
-195121A9polJKKJ%jjj%KLLKjklj%JLKLKLKKKJJ%JKJK%kklj%JJKKKK%jkllllmkkjklmnlmj
-195054g%KKLKKKJ%JLNNK%jkkkjJJJKJJ%%jj%jjjjjjjjjJ%Jj%JJ%%J%JJkkkkkllj%%JJJ%k
-194986Ajjj%%%j%JJJ%JJ%jj%%LLKjj%j%%%%JJJ%kmnonl%JKLMMLLK%JJJKLLLKJJJ%j%j%%j
-194918B1jj%JJKjlmonkJLLJJJ%klmllkJKKKJJ%JJKKJJKLLJjmnnolmkJJJJKLKLJJ%jjjj%J
-194851DJ%jkk%%JLL%kmkkJJJ%JJJ%jjjj%j%KKLLJkklj%%JJLOPOMLLJJ%%kkkj%j%jklmkk%
-194783A5kklkkJKLNNMLKJ%%%%J%%kjjjklmnnk%LMMKJ%%KKKJjkjj%jJ%Jj%jj%%JJ%%lmnmn
-194716@kkJLKMLKJKJ%%jjjJJMNNMK%jmnlk%%KJJ%Jjkk%JJ%KKKjlonkjJ%kkkjKMLMLJjkml
-194648A0kjjj%%jj%JKKK%%kklljj%JJ%klkk%jJKKLKLNOONMKJj%JKJ%lnoonmj%%kkkkkkjj
-194581ikkllk%JMMMLLKJjjkjj%j%JJKJJJLMLMLK%klkjj%jlmkj%KJKLLLK%jj%JJKJJ%%%JJ
-194513B2J%%%KKJJjllnnlj%KJLLLMNNNMKkkkjJKKJ%%%%%klnnoonmk%JLKLLKJ%%jjkkllll
-194446CklnnljJNMMK%KKJJjJJKKJK%%jj%j%%JLMNOOMJklmljjklopomljJLMMMLLKKJjjjJ%
-194378B0J%jjjkjjjj%JKJKJ%j%%JJ%jkkjjllkkj%%JLLNMLKKKKJJJ%Jj%kkmmnnmmllj%KJJ
-194311aJJKKJJ%JJJJ%%jklk%LLLK%%JKKKKK%jlmkj%%%%%JJJ%J%%jll%JLLJjkllllk%JKKK
-194243I%knlnljJKMLLMMLLJKJ%J%%%jjkkkj%JKKKJJKK%%klkjjjjj%JLNMMLKJkmnnnllmmk
-194175@%%%JKLKK%J%j%%%%j%%J%Jjjkkjjjjj%%KMMMKKKLL%jkkjkk%JKJ%jj%JJ%%jklmnnn
-194107ek%KKK%%kkj%KK%j%JKLMLLKJj%jJJ%lmmlk%JMNNNLKJJ%j%%J%jjj%JKJJ%kkkj%J%%
-194039B3j%JKKKJjklljj%j%%jkjkjjJLLLLMLJ%jjk%j%kkmnnmkjj%JKMLLLKKJ%JKLKJJ%jk
-193972B8j%J%kmnlkj%JKMLLJjjk%LLLJJjlnmnkkJ%%Jj%j%j%%J%%j%%JKLNOLJkmnmljJKK%
-193905A6j%jJJKKKKKKJJJjklkmoqpqnjJLMLK%kkk%LMMNL%jllj%J%%JJJKJJJ%KLLLLJjkkj
-193838B0jkjkkkjJLKJ%JJJJJKJJJJJKJJJjjlmnmkjJJKJJKJKJKJJJJKKJJJjmnml%%J%jlkk
-193771A3jJLNLLLKKKKJkmooonmlkjjkkkkkkj%JKKJJ%kk%JLKK%jjj%KLLMLJ%%kjk%jJJ%JK
-193704IJJJJ%J%JJ%jj%KLLKjkllkkkjJKK%%JKJ%kkllkkj%JKKJJJ%%jj%JKLMMLLLKJjjmnp
-193636A6onk%JJjkk%jjj%%JJJKKJjlklj%KLKLK%jkjj%JKJJ%%KKLK%jj%JJ%%jj%%K%%jlkk
-193569HJKMLMK%kk%jjjkkjj%JLLK%jkjjjjjjkj%JJJ%%jllljjJKMNMLJ%jkjjJJJ%j%J%klk
-193501A0%KLMLKK%kjk%J%kkjj%%%JJKJJ%jkj%JJJ%JJKLJjkkkkllllklk%KMNNNNLK%jjkjJ
-193434B8JJ%%k%jjkjjk%JKKJJjjk%j%jj%KMLLJjjllnonnlj%jJJMMMLKK%%j%jjklmlkjJJL
-193367GLLLKLJJ%jjkkkjj%%%Jj%%J%JLMML%lllkj%j%KLLKjjkkmmkk%%kkkjKKLJKJJJ%JJJ
-193299A7J%klmmmkjj%JJJJJJKJLLJJ%%%JLMMLLJJ%J%jkklkkjj%jjkj%JKMMLL%jllljJK%%
-193232B5kmmmljJKKLLLKJ%%J%%jj%JJK%klmnnnljklkkJJKK%%j%JJLMOOML%kkkkj%%%jlml
-193165CljjJJ%%JKLMNMK%jjkk%%JJ%jkj%%JKLLLJJJ%%jjkjk%%%%jklkklklj%KLLLLKJklk
-193097A2kj%%JKKJjlllkkjlkj%KKJ%kkjjj%%KJKJK%J%j%%%KLLLLJ%%%%jkkkj%KLK%J%%%%
-193030A5jk%jjj%%%j%j%jjjj%JJJLKLKJkjkjj%%JJJJJ%j%%JJ%J%j%%%%JJJ%jjjlkjJJKjj
-192963A2lkj%KKLLKMLK%kmmljj%JJ%J%jjkj%KJKJK%jk%JLMLKJJ%J%%%jklkkklkmllkkkkj
-192896ejKMLKK%%j%JLLKKJjjj%j%j%%%kllkj%JKKK%kkjJJKLLLKJjllllkj%KKKKKLJ%jj%%
-192828A6%%j%j%%JJ%JJJLMMMKJ%klmmljjj%%%jmnmkk%j%%J%KLKKKJ%jjj%%%jJJ%j%%J%J%
-192761A1jkljjjj%%JKKKKJKJJjkj%KLLMKKJjllmmllj%KMLMKKjklkklkjjJjjjkj%%JK%%%%
-192694DKKJJ%JKLLKJJJLMLKJjklkklmnonljj%jj%%%%%J%%kkj%LLLLKJJJKKLLMMMLJJJKJK
-192626D3LJ%mnonljjJ%%klkjJ%%kkkjj%%JKKKKLLKK%kllj%JJ%J%%jjlmlkjJLKJ%jkkjk%j
-192559D%%JJJJKKLLKJJjjJ%J%Jjlmnmj%KK%klmj%JLMNMKKj%%%JJKJJ%%jjkllmlk%JJJ%%j
-192491H%j%%%KJJKLMNMJknnnnmmklk%JJ%JJKJJ%%JJKKJJ%J%J%kkkjJJJjjkjk%j%JLLMLNL
-192423B1K%kkljk%KKJJJKKJJKJjkllnnnmllj%JLK%KKLKJ%j%j%%jlkjj%%jJJMLKjjjjkkk%
-192356@%KKMMONK%lmmmmk%JJJKLKJJ%%j%%kkkjj%j%JKKKKMLNNMMK%J%%jjjlmnmlj%JJKKJ
-192288B7JjkkjJK%kmnmlkjKKKK%j%%KKLLLK%kkkjjkj%KLLKKJJJ%j%jjlkljjjjj%JKLMLJ%
-192221B8kjkjjJJKJJJ%j%%%JKKKJJ%llmj%JKKK%jklml%JLKJJ%%%%%%jjjklmmllj%%JJJKJ
-192154A0K%jkllljjkkkj%J%KKKKKKJ%%JJj%jJ%j%%%%JJKKKKJJJkkmnnkj%JKJ%jkjjJKKMN
-192087A0LK%j%%%KLKJkjjKMOONMJjlmk%J%%klkj%jkkjJJJ%jjjjj%%%jjk%j%jkllmkj%KKM
-192020HNMMLMKKJJjkmmnlljj%jjjk%JLMLK%JKKLLK%kmnmjKLMK%lnmk%KKL%%kkkjkkklkj%
-191952@%Jj%%%JK%%%jj%KLLLJ%%JJ%kkmml%%LLLK%klkjJKMMNMNLLJJjklkmmnnnl%JJJ%JJ
-191884G%KKMMMMLK%knoonnljjJJKLNLK%%JKK%kkkmkjJLLLJjj%%JKK%jmnmkJLMMLKJj%%KK
-191816B6jloonlj%JKJJJ%%JLLLJ%jjkj%jj%%JKLJJj%%jjmmmmjjjjjJJLNONMMKK%lmomlkj
-191749E%%JKKLKJ%jjj%JJJ%%jj%jjkljj%JJ%JJLNMK%jj%LMNLJknpqnnmkk%JKKLLLJJJ%%J
-191681A5J%jkj%KLK%klljjJJKKLKJ%kj%J%jllkk%KLKJ%%%%jlllljkkjjJ%JJ%%J%J%Jjjj%
-191614aJNMLJllljKMMMLjkmmlkjj%k%%JKKKKJJjjjj%jj%%JJJJjjjJKMMMK%%J%J%klmljJ%
-191546A3jjk%KLMLKJjkjjkj%%JJ%%j%kjkjjjjk%j%JJLJ%jj%JJklljJ%%%JJKLJJJ%jkl%JL
-191479A1MLJ%lll%JLMKLKK%kkkjjJKLMNMMLKJ%jkjjlkmlmkkk%%KKKJJ%%jlmllj%JJJ%JJL
-191412B2LJ%kljjjjk%JJJ%%%LMMMKJJJJ%jnonmkjjjjjJKKLJ%JKKJ%jkkjJKLMLK%kkjklmm
-191345A7ljKKLJ%kkllkjjkkjJKK%klk%JLKKJ%%%jk%jjjjjKKKjkkjKKMMMJkmmk%JKJJ%%j%
-191278A0JJ%klmlj%KNNNLLKKKJ%jjj%JJJjjllkjkjjkmmmjjJJKJ%%JKJK%J%jjjk%%%jJJLJ
-191211A0%%%jkj%J%%kkl%JJK%%kklkjjJKLLKKKKLLLLKJJJ%%%k%JKMKK%kkjk%kjkkjjkj%J
-191144A8JLLKJ%llk%JJ%jklkk%%JJJjkkllkkjj%JJJJLLMLLK%j%%%J%kmnmnlmkjKMMNNNLJ
-191077A9jj%%JKJJ%kkkkjjjj%%%JJ%KJJ%J%%jj%jjJJKKKJJJKMKjmpppomljJKJJJKJMLKjl
-191010FlkjJKJKKJJJj%KLOMK%lmmk%%J%JjjkkJKLLKKJ%%kjj%%KKLNLL%lmnnml%JL%jmljj
-190942HjjjlkkkkjJMMNNMLJkkmmml%%J%jjjJJKLKLKJjjjj%JKJ%%%jkllkkj%%%%%lllljJJ
-190874a1LKMKLNNNNNMKJJ%JjlkkjJJKjlnoljJKLKKKJJ%jlkjJ%%kjjJJ%%%jj%%jjjjj%JJ%
-190807A4jkkj%j%%j%%KLLKKJJJjjj%jjlllkkjj%JKJKKLLKKK%%j%%%jjjjjjjjj%JJKKJJJ%
-190740B0%kllkj%JKKKJJ%J%j%%%JJJKLKKKJ%jklmmlkjJKLKLJ%jk%%J%%j%jJ%%%%%KLLK%j
-190673C1mmlmkjj%%jlkkkk%j%J%%%%JLKK%jj%%%jjkjjjlkjJJLLNMLK%klmljJKJ%%%KLNML
-190606B3LKjjlmmkkkjklj%%J%%%JJLOPONK%jlllkkjJJJKJKKLK%kmmmkjkkkklmmllkJJLLK
-190539@KLLNNMKJjkmmljJK%JKLNLJjjlkkkklkklkk%%%JKKKKLLMKJJKKJJ%%%%jjlmlj%JKK
-190471B2KJKJ%kklk%%%J%JJ%jjjkklllll%j%%KLMMKKj%jjjj%%jkklk%%JJKLKKKKJKLMMLL
-190404C6KLMMK%mpqqomljkjlkk%%KKKJJ%%%JKJJkkkljljllkJLLKKKKMMMLJJ%JKJKJJklno
-190337A5ml%%JJJJ%%JKKjkkjj%%%J%JJ%JKLLMMMMLJjkmllkkj%%J%jjJ%%jj%%KKKJ%lmnmk
-190270A1%jjkmlnkjKLL%%kkkj%JKMKJ%%j%%JKKMLLLJ%jk%%%jlmnmjk%%jjj%JKKKKKKLLJJ
-190203A6j%JKKLK%jjjjjjJJJjjkklj%JK%jkkj%j%j%j%%%%jkljlkjj%KLLNMKLMMMKJ%jj%J
-190136B8%%jjkllkj%JJLJJjkkkjkllkk%%J%%KKLJJ%j%j%%%KKMMMMLjjlkjjjjkj%JJjkjk%
-190069A5JKLKKJ%kklllkj%KJJjmoonkJKKK%jjJ%KJJK%%jJLLMK%jkkkkkkjkjJKNNNK%kllk
-190002Gjjk%%jjjkj%%%%KJJK%%%JKLKMLKJJKKJ%jlmll%JKK%%jjJKKKJJJJJJJJ%%%%%J%jl
-189934B8lkk%%%jmlmkjkj%%%JJJKKKJ%jklj%%%kk%%KKK%J%%%%J%%J%Jjkjjj%%%j%%Jjlkj
-189867a%JMMMKJjkllmj%LNMNMKJ%%%Jjjjkkkj%%J%KKJKJJJJjkklmopponjKLKKKKLJKKJKK
-189799A0JJKJKJjkmonljKKJJJJKLLLLJ%j%jj%%J%JKKKK%%kk%JKLLMNL%jllkllkkjj%%jjk
-189732A8jkkkkj%LNNM%jjJJKK%kmoonmj%JKKKJJLLMLJJJjjkjjjjjj%j%%%%%%KJJJ%jjkk%
-189665A4KLK%klk%LKKJJJ%%JJ%jklmkjJKKKKJ%jkkkkj%j%jjkkj%JJjjkjJJJKKKKLKLKJjk
-189598B1jJJKKLKKJ%klllllll%%KMNPPPL%lnonmlkj%jlmnljKMLKjjkj%J%%%%%jkkjj%%%%
-189531@JJJJKKLLMKKKLL%kmopmkJLKJjlmj%KKJJJjkk%JKJJjjj%JJJJj%j%j%jj%JJJJjj%J
-189463IKJKJKLLL%jlkkJ%%jjJKJJ%%%%JJjjkkjkkjJJMMONMJklnlk%LLMLKKJ%%klllkllll
-189395A6%JK%jllkkJLMMKK%kklmnnl%JMNONMKlmnlJMOPONK%lmmkjjjjjk%%%jmllkkjJJ%J
-189328A0J%%%jj%KLLK%%jJKKKLK%jlmmmmmk%KMLKJ%jjj%%jkjjKKJJ%kjj%%JJ%JJJJ%jklk
-189261Hjk%J%jklkk%KLMKKJKMMMKJ%%%%jjkklkjjj%jjjj%JJLLKJ%jkkjj%%%jjkjJKLMMKJ
-189193B5%%jjkkkJKMLLKJ%%klnooomj%JKLMMLKJJjkj%JKLLLLKJjjjkmmnonoml%KKLJKKML
-189126A2J%jj%%%%kllk%KLLKJjj%%%%jjJJKLKLJ%kmmllkl%%J%%JJK%%JJ%J%JJJKKJJjjJJ
-189059A7LLLJJKLLLKKJJ%jllmlnmlkjj%%%%J%%Jj%j%%kjj%JK%JJJ%%jlkkj%JKKMLKJKLMM
-188992C6LJjklmllkkjkjklk%%KK%%klljJJKLLKKK%jkkjJJ%jlnljJLLKJJJJJ%%JJJjllkkj
-188925H%%KJ%J%%JJKKJJJKKLLK%kjkllkj%j%%%%JJJ%%%%%%klkkJKJJjjkk%KKMONMJklj%K
-188857C1KJJJJjjjllnmlj%LMNLKj%j%jjjkj%%%JKLJ%llnlljkj%jjjJKKJkllkjJJKJ%j%%J
-188790GJKKK%klkjjjj%jJKKJkll%KMML%jklml%jJKLKK%jjkkjklmmkjKKLLLKLJjjkjk%JJL
-188722CKJJ%JJJ%kkkjKLNOPNLjkmnmmljj%%j%jjJJLLKLK%jklmkkjj%j%KKLLKJ%JKJ%jkjk
-188654A5jjkkkJJLJ%kmkk%%J%j%JJjjkj%%JJJKJJ%j%JKKLKJJ%jJJLNNMK%jlkmmmlklkmll
-188587@j%%J%LKKJjj%LLMLLJ%j%%jjkjj%KKLLKKJJJ%%%%KKJJjkmmmllj%%JKKJ%klnonml%
-188519eJMPRQNK%kkkjjkkkljjjkkkj%JJ%JJJ%J%%%%j%%%jkkj%%JKLLLLJ%jkjjjkkjKNNMK
-188451B6%jjj%JK%%jkj%jkllkj%%KJKLMML%jlkj%JJKLMLJ%kkllnnpqomkKNNNMKJ%Jj%jjj
-188384A1kjjJKK%jkk%%%JJJJ%%%jjJJJJjjjj%%%KLLKjjkkkj%JLKJjkmlkj%LLKJ%%%JKJ%k
-188317A5kkkkkj%JLMMLKKJJjkllkjKLK%klkjj%j%KMONMKKJ%j%%%jjjkjjjj%J%J%%jknnnl
-188250G%%JJj%j%JKKJJ%%jkllj%KKMMK%jkjkkkj%JJJ%%JJJKKKKJ%jjj%%%%jjjJLMLK%jkk
-188182B4kkjj%jklmnlmjjJJLLLKJJJKKJKKKJknpnljJJJ%%%JJJ%klkkjJKKLLLKJJ%%jkkkk
-188115Dj%KKKLLJJkkkkj%JJ%J%JKJJ%%JJLJJ%jJKJKJKJ%knpnljjjjkkknmkjJLMNMMJJ%%j
-188047A0jJKLNMLKKJ%%kkj%jlmnnljjJLMOPMLJjjjjjjjkkjj%%JJK%%%KLL%klmmkjKKKK%k
-187980B2lmlk%KLLK%lopnnl%KMMMKJJ%%jj%JLMMMK%jllmnnlj%%%%%KKJJJKJ%jkj%JKKLLK
-187913A9%jljjJ%%%%j%j%jlmlkkjjJJJKJLLKJjj%JK%%kkkjJLKKKLLLLLJJ%%jklmkk%%jjl
-187846A2kjJKLLLKKJkkjjJKLLMMMLJJklnoonmkjJJjjjjkkklkj%KLLKJJJ%jjjjjjj%j%kjl
-187779cj%KKMMNLMKKJJ%%%j%j%klnnmkj%JLKJJJJKKLKJkklmnnmkJLKLJjj%KK%kkk%%J%jj
-187711@%JJ%%JKLLJjjkjkkllmjJLMMMMMLK%jlmmlj%KKJ%JJJJJKJKKJ%J%%JKLLL%jkllmlm
-187643A6lkj%KJjmolkJKLK%%jj%%%J%jkjjjJJLKLKJ%%llkk%JKJ%jjl%jJJKLKLKLKL%jklj
-187576A4j%KKKJKJ%%kkjjJJJJjlkkkjjkkj%J%J%jJJKKJJ%%%JMMLKLJJJ%%jkkllkj%%kllm
-187509GjjKKKKK%jkkJMML%kmmlj%%kll%%%Kjj%%LMLJ%%JJKKLLK%lmnnljJKLLLLLLKKjllk
-187441B0lkllllkj%%%KLNMKJjkk%J%%kjkkj%JLLKKJLJJj%%JJjklmkljjkkklkJKKKjjkk%%
-187374dJK%%jJJMNMLLJj%%JJj%klmljJLKKJ%jkkkj%jjj%JMOOMMKK%klk%JK%jkjJJLJ%jj%
-187306C0%Jjj%jj%kllmlmllj%KKJJjj%KLMKKLKJ%%jjllmlnmljJLJLLLMMLKJKK%jllkJLK%
-187239B5jjkjkjjjJJJKJklnmkjJKKLMLK%%jkkj%jjj%%jk%JKJJJJKLLJJ%%%jjjkmmlk%jjk
-187172DljkJJJLLLLJ%%%jkkjjJJKJ%k%%J%j%%jkkk%JKKKKKLKJKLJ%jjkklkj%%KKJ%%KLLL
-187104C0MLMKJJJJJKLMMMNMNNONKJjlmoopopqppoml%KMMLJknnk%J%%%%j%%jjjkjJKJJjkk
-187037A7jjjkjkkjjkjj%JKJKKKLLK%JJJJ%%J%JJJJJ%LLL%jlkkkkjjJ%jklmlkjJKKJJ%jjj
-186970A3llnmmj%JJJJKKMLK%kjjJJJjkmklljk%KMNNMJJJ%%%jk%JLMMKJj%JJKLKJJ%%%%jk
-186903C3lkk%JJ%j%jJ%%%jjkkllkkJJKJjjj%JK%kmnmlj%JJJLNMLJjklkjjJJJKJjjj%%KKL
-186836A6MKKjj%JKLKJ%jjkklll%KKK%%%%jj%kjkklmmlk%LKMKLLMMLMMLjkklj%JJJjjkkk%
-186769B2JJKLLLLKJkmoonk%%J%jkk%%J%%j%%LLNMK%kkklkk%jJ%JKJ%j%JLMLL%%jjjljjJJ
-186702B7%jj%JKLK%jjj%j%jj%%JJJ%kllllkjjjKLNMMKKJ%klmlmlk%%JKKLLKjjj%KLJjklk
-186635B1kjjkklkk%jjjjJJ%jkjKLMLJ%jjjkkjj%JJJKKLKJ%%%jkj%KLJ%%%%%jjjllkj%JJJ
-186568A0JJLLLJ%llkjj%%JKKJjj%JJ%J%JKJ%jlmonnnnlj%JJLLMLNLKLKKJ%kmonk%KNNOLK
-186501B2%jkjkj%jj%jkkkkj%JKKKKLKLMNMMKJ%j%%jkmnnomlj%KLLMLKKKKJ%%%%kkllkll%
-186434A4LNNONLJknmlllllklllkj%JJKJ%kkl%jJ%KLKLKKJ%J%%jjj%%KJKJJ%%%%j%klklkj
-186367F%%%J%JKJ%%jlkkjJJKKJJLLLK%kllj%JJJLLMNOOL%jklmmlj%J%JKLLKjlllllmlkkk
-186299A0j%KJJ%%j%%JKJJ%jlkjJLLL%kljjj%jjkkkjJJJLMLKjjjj%kkllkJKLLMKJklmmlj%
-186232A%%jjj%JJ%%jjjjkkjKNMMKJj%JJJ%KLMMKJJ%jkkkkj%%jjkljjjjk%JLLKjkkjJJJjj
-186164Ikj%JK%Jjjlmjj%JKKLMLK%jlnonm%LLLMMMLJ%kjjjJKJKMLKjkkJLLKJKJ%jjjKKMK%
-186096D2jlllkj%JJjkmkj%j%%KLLLLLL%klmljJ%jklj%KKJJ%jjk%jJJKJ%kkmkkkklllk%%J
-186029AKJjjj%JKKK%jmkjKNOMMKJJjj%%%%JKMNMNLJ%jjklnmmlkjj%jJ%kllkJJKJJLMNMM%
-185961C7kmoomlk%JKKLLKJjjkljj%%jjj%J%%kkllk%KKLJLLNNMJjk%JLKJJj%J%J%%JJKLKJ
-185894D6KKJjjjlkmmmlkkklkkkjkkjklklkj%JKKJLKJjjkj%JLKJKJKJJ%jkj%jj%jkjjjjj%
-185827AJK%jkjjJLML%jjJLNMLJ%%JJJ%J%%jlkk%JKLK%lnnonlkkj%LJKjlnnmlkJLMMNLMMM
-185759A2K%j%%%jkj%JJKJKJJ%jjkk%JKLLKjklj%JKK%jk%%%%%%JLKKJ%jkjkk%JKKKJjlljj
-185692A8jjkjj%jj%%JK%jllll%jjkjj%%J%JKJJJKKMMKJjkkjJKLLKKKJ%jklmmkj%%jj%KMM
-185625A7LJJjkkkKMOPMJ%kkklnpppmjkjJKKMONMLJjkkjj%%%J%KKKJJjjjjlllljJKLL%kll
-185558A0l%%J%%j%%JJJ%kljJLNLKJjljjKKKJ%jkkjJKKKKKK%jmnomlkjJKKLLLLK%%J%JJ%%
-185491B3%jj%JK%%kj%%jkj%jjklkkk%JJKJ%jllkJLMNNMKL%jjjj%jklllkkkjkjkkkj%KLKL
-185424DJ%jjljj%KKLMLLKJjjjjJ%J%J%kkkkkkklmmlk%KLMMLNLLK%%k%KLLKJJJ%jlmllkkk
-185356GjkkjjJ%J%JJ%%%%%j%KNNOMLjklkjJ%%%J%%%jjljjKJK%j%%J%JJJ%jjk%JJ%lmmk%%
-185288GJ%JjkkjjJJKKJ%jjkkjJLLNOOMLjmnnmnmnllkjJJK%JJKLNMMLK%jkj%JKKK%%jjJJJ
-185220B4%jjjkjj%j%kkj%KNOMJjjkkjjJJJJjkjjkjjJKKJ%kklmmkkk%j%KKMMLLKKJJ%%jk%
-185153B1JK%jj%%%JKKJJjkmlmlk%JKKKKJJJ%%%J%%jjklll%JJJKLMLLJJ%J%%%J%j%%%JJ%%
-185086C3jkkkkjJJJKMLK%knopnlkkjj%jk%%%JKK%%kk%JLKJJLLKJKKLJJJ%%j%j%kkkkkklk
-185019IjJKJJjjjkjjjjjj%%JKJ%llmjJKJKNPOOLLK%kmmmljjkkmlkjjkj%JJJJ%LKLJjj%JK
-184951A0JJJKKKKjjmnomm%KLNMK%kj%KMLLK%jmmllj%KLK%kj%Jjjlkj%jj%%KJKJKJJ%kkkj
-184884E%JLMLK%%jjlk%KLJ%kkklllk%jjkkj%jj%KLMONNMLLLKJ%jjjjkklkkkklkkkj%KKLK
-184816A2Jjjkkj%%%kk%KLMKKJJ%jjjjjkjjJLKKK%%%jjj%JKKJ%%kkkkjKLMMLKJ%k%jjjlkk
-184749A9jj%JKLLKJ%%jlkjj%%KJ%jklj%KJJjJJJJ%j%jjlkk%%%JKMMK%%kkk%LNONLJjklml
-184682C1klmmmljJKKLLKJJjklkk%%jkk%KKJJ%%J%jj%%jjkkkjJLOML%jj%jj%%%JJ%%jlklk
-184615A0k%KKLLLKK%%JJJ%jjjkkkjjj%%%JJKKKjkkkj%%%%JKJKJJJKLLK%J%%%jjllkjjllk
-184548A6jKKKJjjj%Jjjjkjj%JJKK%J%JKLJjkkj%J%%JKJ%jlmllkj%%%KKLMMNLK%jjkjjk%%
-184481B6%%jllnnmkjJJKJJLNNMJJ%JJ%jjjjjj%jJJKKJjllj%JJJJjkkj%JKKJJ%%j%jkjkll
-184414A3kjJKJKLMLJjlkjJJJJ%jklklkjKMONMK%JJKJK%%llllkjJJJJKKKKLJ%jkkjklmmlj
-184347A8%%%%%%j%%JKMNMLJ%jj%%j%jjj%jjlmnoonkjJKJLKLMMMMLJ%klnmk%KKKJKJKKJJj
-184280B8jkkl%JKJJJ%%lmmmlkJKLJ%j%J%%j%JJJ%%%jJJKJJJJ%j%KJJknpnmjJJKJJJ%%kkk
-184213Bj%J%JKKJ%%%JJJJKLLLLKJ%jmoommlj%%jkljJKLLNLKJj%JKMMMOPOMJjlljJJjjlmm
-184145C2lkJJJ%jjjlkjJKK%jlljJKLJJ%J%JJKMNMKJJJKJ%jkkjjjklj%%JKMONMKJJjjlkkl
-184078E2mnnmkjkjj%KKJjjjJJ%%%JLK%kklmmmk%JKLMLKJjlllj%JKKJ%j%j%jjkjjkllj%JJ
-184011A2%%%kj%%kkjjKKLNMMKJKJjkll%KLK%kkj%JJJ%jkll%JKJ%j%JLLKJ%kmoonkKLMLMM
-183944B4NMKJkjkjkj%%%jjklklkkkj%JJJj%%JKKKLJ%jjjjj%KLLKJJ%%J%%JJJKKMKKJ%jkk
-183877D0lmnnomljjjkkkjj%%%JJLMNLK%j%JMNOMLjknomljJ%kkk%JJJ%%%%%J%%%jjkjkjkl
-183810Dlllkj%JJJJ%kkl%JLLMMMLLJ%kmllj%LLNNMLJjk%JJJjkmmlkjjj%%jjj%%jjkj%jJK
-183742ALLKjkmmnljKKKKLKMNLKJJ%J%%%%%KJKJKKLKJj%jjkjjjklnnmmjJMNNLKK%%%j%kjk
-183674A9%JJJ%K%jlllkj%%%JJJKJjj%%KJJ%kklkkjllklk%JKLMNNML%%j%jjk%JLLMKJ%jjj
-183607B7klllljJLMLJJ%J%%lmmmllljj%%j%JJJKJKKLJKJ%jllk%%%%j%JLLJjljj%%JJJLJ%
-183540A5kkjkjj%JJ%%jkj%JJJjjjJKLKjklk%JLKL%%jjjjj%%JKJLKKLKKjllmmkk%KKJ%jjJ
-183473A1j%j%JJ%klmkjjjjkkj%JKLMNPPNNKJ%kjj%J%jj%KJJjk%j%%%kjjklmnml%JLLMKJJ
-183406A8JJKLKKKjjlmlljjjjj%%%%%JJKKMLKJjllkkkjjjKLNMLMKJ%lmlmllj%%%%%%KJ%kk
-183339A3k%KMMMJjk%JJJ%%%j%JJKKK%jmnljjjklkj%jkkjJKLKKJKJKKLK%kmlkmlmljJLMKL
-183272A3LLL%jmlmlkjj%j%KLLLJJJJKJ%klllljJJK%j%%JJJKLMLL%klmk%%j%%KKLLJ%%JJ%
-183205B7jlkkjjjllmllj%%J%%%JJJLKKK%kllljKMNMJkllkk%%j%JLLKLLLKKKKK%jklmlljJ
-183138A5%JJKJJjjjJ%KKJKJJ%%jklmmmk%KLMMKJ%KLMLJjllj%KMLL%jlk%%jklmmmmk%JKJJ
-183071A6J%JJ%jllljjJJLK%%jjJJJjkljJJJ%%%%%j%j%JJKJK%kllkjjjJKMONNL%llkLMNKj
-183004C4llj%KLLKJjlmonmkjk%%LMNNKJ%kmmnmj%%JJKK%klml%LLLKJjjj%j%j%%j%j%j%%K
-182937A0LLMLLKKJJ%jj%KLJjjljk%JJKMLLK%J%kkmlkjjj%j%lmopnkNQRPMKJJjjkklk%KLK
-182870C4jklkjjkmmmjjjj%%J%jj%%%%%%JJLLJ%j%LMMJjklmmljJJKJJJJjklmlk%%KJ%J%J%
-182803E%JJLLLMKJjjj%JLNMLJjmnommklkk%JKK%%kjJKLMMLJ%J%J%jjkj%j%%klk%JJKJJ%j
-182735A8%%%KMMJ%kkjkllmlkJKKK%%%JLJKJLLKJ%JKMMMJjmnnmmmlmkJKMMLLKLKJjlkjKLL
-182668C7MLJJJ%JKKJJJJjlmooomk%JK%kkjKLMNNKjkljjjkmlkjJKLK%jjkkj%%J%jlkk%JKL
-182601B2LJ%%JK%jllkJMMMKJ%%lmlljkllllll%KLLLLLLKK%JJK%%%jkljjKKL%%%%KKKJ%kn
-182534B9ooolk%j%%JJ%j%j%%%%%%%%lkll%KLKJ%%j%jkjkkkkjJLMNONMKKJjjjjJKKJ%lmll
-182467A0kkmkml%LMK%jkklkjJKLLJKJKJLMNMLLJ%kj%jkkljJJ%J%%jjjJ%jlmlkjjJKLMKJJ
-182400A8j%%J%KKLLL%jkkJJKjjlkj%%JjklmmlkJJ%%%JKK%jjjJJ%jllkjJMMNLJjjjjllllk
-182333@mljJMOPPNMLJ%j%KJK%kkjJJKKJ%jjj%j%jj%KJKJ%%kkljjkkklkkljkj%KLNMLK%jk
-182265B3k%%%lmk%KMMLKJ%%%%jjlkkkkjjjklkj%%%%JKKKJKJKKKKJJ%%%jkkklkj%%J%%%jj
-182198A1j%%KJKLKJJ%JKJJjklkjj%JJjkkj%%%%jj%JJJ%%%%JLKKJ%J%JJ%%lnnnjKLMLKJJJ
-182131B4J%%klmnmmkjKMLKjjkj%JLNONMLK%jkjkjj%JJ%%jjkkk%%KJ%%J%KMLLJjkjjklmk%
-182064B2JJ%jkkklmnnnlk%KMMNOOMKJ%jkjlkkkjkkkj%KLLLJJj%J%jjjjkjj%j%KKLLK%%kk
-181997A5klkkj%KLLMLKKJK%%kkkkjklmlkkkmlk%KLLLLLKJ%jjjkjj%jjk%%%JKLMMMML%klm
-181930A6llJKNMLKjjjlkkkkj%KLMKJjkmllljJKJjlmmommkJKMNMKKJ%%j%%%%JJJ%jjj%JJJ
-181863FLMNLKKKKK%%%KKJjklkj%%%jjj%JJjklmllkjk%JKMLKMLLLK%jjjjjj%%j%jjjjjklm
-181795A1mmljjJJ%%JKMMMLKKJJJJK%J%J%%%j%JJKKJjmnpoonkk%JJLJ%%jJJMNLJjjkkllkJ
-181728ELNMLKJJ%JJJJ%j%%%%jjjjkk%%%%jlllmkjJJKKJJjlkj%KMLKjlkkj%LMONNLKJJjjm
-181660B9mlkk%JKJ%jkllj%LLNLLK%kkllkjklmnmljKKMJ%klkmmkkJJLLLJjkkJLLLKKLMNLK
-181593B4%jjj%%jlopol%LMNMLK%%JLNNM%knnlj%J%%JLMMLjlopmljKMMLKJJJ%%%JKJjmooo
-181526Hmkk%kljk%%JLLJK%jj%%KKJjljj%%JJKK%KJLLJJ%%%jJKKJJKJKKKJ%jkkllj%%%kkl
-181458A3kjjklkkjjJJJ%jkjjJ%%%JJJJJ%%%%%%jjk%KJJJjjJLMOMMKJjllkk%JJKJKKJJ%%j
-181391B5%j%kjkkj%J%jjlkk%JJJ%jjj%KLLLJ%%kjlk%KKKJJJJJJJ%%J%JJKjjj%%%j%JKJJ%
-181324C1kjkjkj%jjjkjjjklkj%%JJJJKKLLKjllmmmljkJJJJKKK%%kj%JJjjj%%%jjj%jJJKJ
-181257D%J%KLK%kj%JKKJKJJklmjKNOOMJJj%%j%%JJjkkkjJJ%%kmnmlj%jllk%%%%kk%JLLLK
-181189HJjkll%%LLKKKKJKjjlj%JKKLNLK%J%%%jjj%JJJ%jjkkkkkl%JKKK%jkjJJJ%jkj%j%j
-181121A5jjJKKJJ%%jklllkjJJ%J%JJ%JJ%J%%%%%%JJ%%%%KJ%%lmllkj%%%%j%JLLLMMNNK%k
-181054B9mnnnj%LJJkjjkklllk%JKKKLJJjj%J%%%jJKLNMMKK%%kkkjjjj%JJ%%JKKKJKJ%jll
-180987B4lj%%%%JKLLKJJj%jjjjj%%j%%%KJKKKJJ%jlnmnmnlk%KMMNMMLJJ%%%JJ%J%%jjlll
-180920B5kkjjkj%jJ%JJJJKJJJ%klljJJKJ%jkkkkk%LNPNJjlljjJKLKLLKJ%kkllkkklmnolj
-180853AJKLLKJ%JJLKKJJ%klnmlmk%%%JKMNMMNNMKJ%jkllkkmopnl%JJJLLK%llkkj%%JLLKK
-180785A1KJ%j%%%%j%%%JJJLMNK%jklllllk%%KLMLLJ%%jkk%Jjjkkkj%KLMLLLLLLLLJjkll%
-180718C7%J%%klnnlkjJLKLJJ%J%jjlmmmlkj%%JJJJKJKJ%%KKJ%jk%JJJ%%%KLLKJ%%%%jjjk
-180651B7kkmnonkJLMMJkmnmmljKLMMLNOPOMK%jjk%JKK%%%%klkkkjk%jKLOOOMK%klmnooon
-180584A5nmk%KLLLLKKKKJ%J%jjj%%%KK%lmmljk%%JK%JJKJjjlkkkJKLLML%jllmljj%%%JJL
-180517A4MNLK%%%KJjjj%KMLK%jlnmml%KKKJJjjjjj%jjknoonnlkJLMMKKKKKKLMNOLJ%%j%j
-180450C0%JJKJK%%j%%jkkjkkkklkkjjJJJ%jj%%j%JKKK%%kkj%JKKMNNNNMLKJlopommlj%JJ
-180383B2Jjkmkk%J%j%%JJJJK%jkj%%%%%%KLMJjlmmkj%LLMOOOMJJkllmkklmml%%J%JJJLKJ
-180316B3%kjjjjkkj%JJ%kjjjJLMMLLKJjlmkJLNMKknnnljjJJJKKMLLJkkllkklmmlk%KMMML
-180249A8MMLK%JJJ%kmmmmlk%%jjjj%JKJ%%J%%%%JJK%%j%%%JJjkmmmkk%jj%%%jjjKKKJJKL
-180182FLLJ%jjkjkmloomkjJJLKLLLKKJKMLLJJjkj%JKLKKJjjjlkljkjkj%JJ%%%KJK%j%%JL
-180114A4KJ%jjJJKJJKKLK%kklj%J%jjkljjJKLKJjkkjjJKLMLJJJ%%%%jjj%jjlllkj%KKJKJ
-180047B3J%%jkjjkkkjj%j%%%Jjkljjjjjj%J%J%%JKLLJJj%jJLLKJ%jkkkkkjKLLJ%kjjjj%j
-179980A0jjj%JJ%jk%KLML%lmmj%JKKLLJJJ%jlmljJLMK%jJKKKKKJJJ%%klkk%%JKKLJJjjkk
-179913B6lkj%%JJ%%j%%J%J%j%jllmk%KKKjkmml%KKJ%JJKK%%jklnlkLMONLLLMMNKJjmopon
-179846A0kj%%JJ%jkkljlk%JKKJ%JJKLMMLK%j%%JJjkkjJKKJJjjj%KKJJ%%%jlmooljJLLLLJ
-179779A6%j%JJLMKJjj%J%jmlmmlkjJJJjlmmmkjjkkjJKJ%%%JLMMLLMMLKKJKKLLLJ%%LLKJk
-179712D1lmlkjklj%J%%%%jjklljJLKLJjjjjJKKKJjj%%LKJjllmmnmmkk%j%kkjJLMMKjkjjJ
-179645BJKJKJKJJ%jj%%KKLMLKJJ%jllllkljJKLKJjjllmlljjjkjjJMMNMKKJJJJj%JLKJ%JJ
-179577B8JjjjkklllljjjkllmllkjJKKKLKKKKLJJjkljk%JLLLMMLJJj%jjkjkj%J%%%jkkj%j
-179510HjkjjjjJKMONLK%%jkkllkkkj%LLMKKJJ%JKJ%jj%%jlllklkkj%J%%%j%j%jjj%k%JKM
-179442ELJJ%JLMLLJjkjj%J%%klkkjkklmjkjJLOPOMJJ%KK%Jj%kjjj%jjljJLLL%kmmk%JKLN
-179374B7MNLLJ%%kklllkkllnnnlkJKKJJJJJ%Jj%k%%LLLKK%%JJLJJjjkklkkjkkklljKLKJ%
-179307I%KMONOLK%%j%jkkjjjjlllkj%JKJKJK%jklj%%%%KMMMK%kkjk%JKJJ%%KKJkllmmnon
-179239Dmk%%%%%j%KJMOPQN%jk%JKKKJJKJJKKJJklmlnnnlk%JJ%%jjj%JK%jlj%JMMNK%lmnn
-179171A0nmllk%KMNPNLKKK%jmmmmlj%KLK%%%KKJ%j%JJ%j%%KKKKLKKKJJjjkkkkkkkjj%jJJ
-179104A8KLLJ%%kkmlkj%KNOONKjkllmmmmlk%%KLJJjkkllkjJKLKKJJjkj%KLMOMK%klnnoml
-179037CJKNLL%%jj%%JJ%kj%JLKJJKMMKjkkjlmonlJJKJJKKK%J%%Jjjjkkllk%%%JKLK%kk%K
-178969A2KLKjkmnmlj%%%%j%JJ%LLLKKKLLMKKJJjlmkjJ%%%j%%%J%%jj%KLLKLLK%jkkklllj
-178902B0j%%%J%JKJKJjkkjJ%%kkkjj%JKMNNJjllkkkjj%J%%jlj%MNNL%llnmkkkkj%KK%kll
-178835Bkkk%%JJKKLKjkljjjjkj%JJLKKJ%%%jj%JJ%%jj%%%JKKKKKJJJLKKjlmk%%%jknnlmm
-178767a1kjJLNNNNMLJ%k%KML%mnml%JLMKK%jlkjJMLLKJ%kmlmkl%KLMKKJJJJ%kklmlj%%Jj
-178700A2jj%JKLKKJ%jjklkjJLLJjlljJKKLJKJJ%j%%%jjkjkj%JJKLKLLKKJJ%jjlkkk%jkll
-178633A6ljkkkkk%jjjjjJKLMMK%kklll%k%%KKLMMLKKKLJJkkllk%J%%%jjjklmmj%JLKJ%%J
-178566GKJKJKKJ%jkj%%KKJJ%KKLJjkljj%%J%JjkjJJKJ%%J%jlnnomlkjj%JKLLLMNOMMLLLK
-178498C9KJ%J%jkkkjjj%%jjkj%KKK%J%J%kjjkkjlmllj%KLLKKLLLMMK%kmmnnmj%%Jjjj%%%
-178431A7J%%JKKKK%j%%JKKjjjjJJ%jllkk%KJJJKLLL%jklkkklmmk%KLLMLKJJjJJKLLLK%%l
-178364C9mnnmmkjJKKJ%JKLMK%kljJLNMMLK%%%kmopponlkkllljjJJJJKLLK%jjj%LLLJJ%%j
-178297A4jj%%KKJjkjjjJ%J%JKMML%kkjKMLLJJj%%%%jlmnnnlk%%J%j%jJ%jkmllkKNPPONLK
-178230B9J%llmnnmk%K%%jjjj%%%jkkkjjjkl%KNNMLJ%jkkk%jJKMMKKLLLK%jk%JLMLKKJJKL
-178163D4LLKJJjknommjjJJKKJJ%%lmnmlkJKKK%JLNPNKJ%J%JJ%%jjklonomk%KLLKjlmnlkj
-178096A2KLLMLLJjkllkjJJK%KLLL%jkjkkkjjJJ%%jj%JKK%jjj%KK%klljJLMNMKJ%kkjkkll
-178029B4lkjjklmmmklkJLLKKLMMNMML%jkklj%MNMLKK%jlmljjj%%JLLK%knnnmkk%JJ%%%jj
-177962A2kjj%jmlljJKLMK%jjj%%JK%JJ%jj%%%%jkkjj%j%monlkjjKNOONNNMMLKKJ%jj%JKJ
-177895C0jlmlkjKLLLKK%jlnonmkjjjjJ%JJJJJJMMNNLKJ%jkkmnmnmmjkjJJJJLKMLMMJjj%K
-177828B2K%%llnmlj%KKKKJ%%KMONLK%jkjlklklllk%KLLLKKLMKJjjj%jklkjJJ%kkjjjj%JK
-177761B1K%%JJJjlnnl%JKKLLKK%jkjj%JJjjllmkJKLJ%%jj%jk%%JKJKMNNLKjllmlj%jjlkk
-177694A0kjj%KKLKMMNK%lnmljJ%KJLLLK%klllmmlkJJJKJ%kllkkmmj%JKJJJ%%J%KJLJjkj%
-177627@JKJJKLMMLJ%jjjJKKKKKJjjkjkj%JJKKJ%klj%KjkmljJLMMLJJjjkjk%%%j%jj%%KKK
-177559B8J%%%JJ%%jjkjkkjKKKKKKJKKJ%kllkj%%J%%jjk%JJJj%%jklkKLMK%kkk%KLLLJJ%%
-177492C7jj%j%JJJklmllkklj%KJKKKJ%jlkjjkjj%JKMLMJJ%%%%%j%JKKJ%j%%K%%jk%jJJJ%
-177425C3kkkkllkj%JKLLMLK%jkkkkjJMMLK%kklkj%J%%%jjjj%JJ%kkj%jlklj%%j%JJ%%j%%
-177358A2klmlkljjJKLMONMMJjmonpopomk%KLMOONNMLKKKKKjklmmkj%JLMMKJJ%JKLLK%jkk
-177291B8kkklllkJKKKJ%KJK%lnnk%JJ%%j%%JKKLKK%%kkkjJKLK%kkj%KK%kmmkkjJJ%kljKO
-177224A1QOLjmljjjkkkj%JJJKKMMLJJJJ%jklj%KKKK%jlk%%JJKJJjkj%kkklk%JJJ%%j%JLK
-177157B6LJK%jkjjJJJKKJ%j%kklkk%%JKjjmlk%%Jjlllkjj%JJKKKK%kmll%jJ%J%JJKKL%jk
-177090GlkJLNMLJjk%%LLLLKKJ%%klmlmk%JLLLJ%jjJ%jjlkmlkJJLKKJJKLKJkllkj%JJKJ%%
-177022B2j%%JJLLKJjkljj%KK%jkkjjJJKJ%jkk%KKJJ%klkjLMMJjllkjjj%kjlkkkJJK%%%KK
-176955A5J%jjjjJKKJJjjkj%jjkj%jkk%%%%kjJJKKMNONNLKJkknmnljJJ%jj%%JJJJKJJKJJj
-176888B7kkllklkkjJMMLK%jjj%JJJJ%%j%j%%%JLK%jlmllk%KMOOONLL%%klmnmmmllk%%J%%
-176821A2%jj%KLNMMJ%llnmmjKLLLLKKMNNM%lnnnllkjjJKLLKJ%jJ%JJ%J%J%jkkkjj%KKKLK
-176754C5Jklmllj%JLJ%klnonlj%%%LMMMKJJjklmlmk%%KLLLMMLJ%jk%JJ%lmmmkkJJLLML%k
-176687A6kJLMMK%jkj%KK%kmnmlk%LMMLJJ%%%jjjJKJjkmmmljJJLLK%jjjjJKLLKK%jkjj%jj
-176620A8kjj%jjJLMML%j%%j%j%j%jjkmmkjJLKK%jkjjJJJKKJJJ%JKKKJjlnomjKMNLJ%%%J%
-176553B5JJjknonl%LNONOMKjlllmmmlllnmnnkjJJ%%%%J%%j%JKLLKKK%KLMMPPON%knonljj
-176486A5%KKLMK%j%J%jklkkkkjjJKLLLKJJ%jjjjj%%%%%%%%JKKMLKLMMK%klmnmljjJJJKKK
-176419C6LKJjkmnlllmnnj%KLKJKKK%%j%%JKLKJjkkkjkjkkj%j%%KKJJjjj%kjkllkj%%LLJj
-176352F%JLMLLMLLJjmnmlkj%JLLJJ%%%%%j%JJKKJJKJK%jkkj%KKJJKJJJ%jkkj%JJJKJJJ%%
-176284C9%kmnmj%KJKK%JKKJ%kkk%%JJJJ%J%jkkkk%%JjkmmlkjJKKK%jkk%JLMKKjkkkkj%JK
-176217A7LKJJJKLMLKJkllmmlj%JKJ%%%%kjj%JJLKKKj%jJJKKJKJ%jmomk%KJkllk%JLLK%kk
-176150B0j%J%jlkjjKLKKKJJjkkkkjKKKJJkjjJKLLKJ%%%Jjjlmmlkjj%jJJKKKJJ%JKLLKKjk
-176083C1lnoppml%KJJ%jjjKKNNNNNMLKjmllj%JJJ%jklljJKLJ%%J%%%%j%%JKKJKJ%j%%%%J
-176016C2J%jlljJMLL%%lmoonmj%jJJKLLMK%kml%%LLLK%klk%KKK%kkkj%%J%j%%JJLLKKJJJ
-175949C1%j%JJJK%Jj%%jkkkjkllmk%%KKJKjklkj%%JKKLJ%jklllkj%LLNMMNNLK%jlnnoolj
-175882IKMLKJ%j%%KLNMKjklk%JK%%JJJJ%JKK%jkmmlj%%%JLMKLKK%%kllmlkjJKKJJ%%klmo
-175814A6nl%KKJJjjkj%JKK%JJJjkkkjj%%j%%%JKKKJKJj%%%JKKKKKJJJ%jjjj%jjjjjj%LMM
-175747C2KJ%j%%%%J%JjkkkjjjjjJJJJ%%%%%%JJJ%%jjlkj%%%j%jj%jKKLK%jj%KJKJJJ%jlm
-175680B6mlllljJJKJJ%j%JKKLLLJJ%j%jkkjjJK%%kkkjj%JMMNML%kjjJ%jkkljkjklkj%JJJ
-175613A8%J%jj%%KJ%kkk%JLMLJ%%%%%%jkkj%%%%KLMONLJkmmnmlj%JLMNNNK%mmml%%j%jkk
-175546B5kjlllmkj%KKKKJJJJJKJ%%jjj%k%%J%jkmljJKKJJjjkjjjjkkkmljJNOPPMJ%j%%%j
-175479B1jklmnnjkkkllkjJKKLLLKMLMLJ%jjjjj%%jjlkjJLNOPQOMKJ%%J%%%moqpnmllkj%%
-175412Djkjkk%KKKKKKKK%%%%%JKKKLKJ%jjjjkkllkjjk%JJJJKLLLKjkkkkjkk%%JJ%jkllj%
-175344@KLMLLKKLK%jklllkjjjjj%%%J%KLMLKJ%KJKJ%%%J%jjjk%JLMMKJklnmmk%KJJJKKKJ
-175276C0J%j%jjKLMK%%JJKK%jjjjjjjllllkkj%%%JLLJ%klkjjJ%JJJKLKJ%kkjjkkllk%JJj
-175209A5jjkjj%JJKKJKKKMLJkmnmnklklklkkjjj%JKLNNPOLJjkmlnnlj%KKLLKJJJJJ%%jj%
-175142A2KMMLJjlkk%%Jjlmnmk%%JKLKjllj%JK%JJJKLLKKJ%jkj%LKKJLKLLJ%kkmmml%JJkl
-175075A3mk%KLJJ%jjj%%JJKLKLJKK%%kjJKK%klnmj%KJJJKLLLKJ%kjllllj%JKJKKJKJ%JJj
-175008C1jjjJJKK%jkllll%KLKKLKJjlllkkkjJ%Jj%JJKK%%kjk%%JLJ%kkjj%jjjJJKJJjJ%J
-174941B2JJJKJJKKLKJjkj%%J%%%JJJjlmnmk%JKKLJjlnmkjjjKNONLKjjlmllj%JLKJ%jllll
-174874A2ljJKK%%jkllljjJJKLKKKJ%jkkkk%JKLLK%j%JJKKJkmmmlk%JKKKKjkkk%%j%jkjjJ
-174807aJMNOMLJJ%jkkjJKKJjlmmljJKLNONLK%jklllj%LKJ%jlkjjjjkkkljkkkkjJMONONNL
-174739C4J%%%jjjlkkj%jkllkJJKKKJKKKKLLLLKJj%jjjkkkj%j%J%kkj%KJ%%%jjlmmmkkjj%
-174672IJJKK%jllljjJ%%j%JJJJKMNMK%kkkkmnpnljJJ%%%JJJJJJKLMMLLKLKKJ%%kkmlkjj%
-174604A3%JJK%jjjJKNNML%jmnnnkjJKLJJJKJ%jkj%%%jkkkJKMNNMK%jjkllmljJKKJJKJJ%k
-174537B6lkk%%KKLLMLKjkkkkkmlk%KLK%lnnl%JJj%%JJJK%%kmml%JJJKLMLLJJjkj%KJJjj%
-174470B0JJJ%JJJJ%jllmkk%%JJKLJ%kkllkjJJLMOPPPPOMKJjjllmnnmmlmkjKKK%kkllkkj%
-174403A4KLKKK%%%%%jkkkj%JJjkllkj%%LMML%%JKKLLJj%j%jjj%jjkkllljj%J%JJJKKJjmn
-174336A0mlJMOML%%jklkj%jlkkj%J%%Jjjj%KLLKKJ%j%j%KLLLKKLNONMK%jmmommkllk%KKJ
-174269B5%kkkkk%%JJJ%jkkk%JKKLKJJ%jjklkkjJLLLJJjkkjj%KKLKJjlll%JJjklmllkllk%
-174202hKMOOOMMLJjjkkj%KKLLLLKJKK%kkk%KLMLKKKK%kmlkk%%KJknoonlkjJJKJ%%jJ%KJJ
-174134B7JJJJ%jlklkkjj%J%klkkj%JKJjkk%%JJJ%jklll%KLMNNLLKJJKKKjkkjj%klllkllj
-174067Ej%%%KLKKJJJ%jkk%jJLLLJjj%KLLK%kllk%%JJjkkklkkj%%JKKJJJKK%%j%KLMK%kkl
-173999B1kj%%%JKLKKJj%j%%KJJ%jkklkjj%%JJJKJKJKLKLKJ%%%JKJK%%kkllkj%%%jjjJJ%k
-173932C1kjJJJJ%kjkllkk%%j%%%JJjkmlkj%JJ%jj%jJJKKKJJJj%%j%%JJKJ%jklljJLKJ%%%
-173865A5KJ%%j%jjj%JJJJJLLLK%jk%%KMMNNLJklllllmlkk%%%J%jjjjjJKKJKJ%J%%%kkjJK
-173798B7LK%kmmmmlkk%JKLNNKjlnlmkkkkj%%LLMLJJ%J%jkkj%%JJ%J%KLLLK%kjj%JJLMMKJ
-173731C8%j%%jlmmk%%%%%%jkkkkjJLMMNONMJkllnmnllkkkjkj%%K%%%j%kkj%KKJ%jJJJKK%
-173664A5lkkKMOPNLKjloqpmlkj%KJKKjjkk%JJKMLLK%JJJ%jjljjKKLKKJJJ%%%jjjJKK%%%%
-173597C1%jklllkjJKKJ%jj%jkjJJJjklkkkklkjj%JJMMLLK%J%%%jklkllljJJMONMLKJ%klj
-173530B0%JKLKLMLLKKKJjkmnnmk%LLJJjkkllkjJKKLLKKJJ%%kkkj%%%JJJ%kklmmmkjJK%jk
-173463A0kjLNPNKjjjjJJJJ%jkllkj%J%JjjjJKLKKJJJJKKKJ%%%%J%%jllnoonmljJJJJJKLM
-173396A5MMLKJ%%%K%jmllkklmlljkjkkk%%JLLMMK%%j%JJKKJJ%JLNNK%jkklmlmnmkkjjjJJ
-173329@LNMNMKjkkjjjJJLMNPNLJkljj%jjjj%knnmkKKLKJ%lmmljJ%jklj%JJKKKKJKJ%jjk%
-173261A5%JJ%JJJ%kkk%KKKK%J%JMNOOLJloonmlk%JKKJKKKKJ%klklllmnonmk%LMNLKKJLLK
-173194B1KJJ%%jjj%JJJJKJ%jkjjlkk%j%%%%JJJKLLLJ%jlmmnlkjJJLLKJJ%%%j%jkjjj%%KL
-173127A8K%%jk%%J%Jj%%KKLLMLJ%%j%JKJJJ%%JKKKjmnnmkj%JJJKKKJKJ%jkllklkllj%j%j
-173060A4JLMNMLKKJJJjlnppomkJJJJjlmkklkk%JKJKKLMMNONKJjj%JJJJjjjkjjj%jklmlk%
-172993Hjjjjjjj%LMMKJ%%J%JJKLNMMMK%kkklmmmlk%LNOMJjklmnnmkj%JLLLLK%%JJKKLLKL
-172925D0KKJjklmmllkmmljJJJ%jj%j%JKLMMLKJklmmmmjj%jjlk%j%%jj%KJK%jkj%JKKL%jk
-172858DmklkJLLMMLMLLMLKMMLLJ%jjKMMK%klklkkklkllmmmk%%%Jjkkkj%%jjjlknmlkJKLK
-172790gKKKKLLLJJ%j%%KKMMMLLKMLK%llmmllllljJKLLLK%jlnmk%JKKJJ%kkkj%jj%JKLLKL
-172722B5KKJ%j%JKJJjj%jkjj%KKKJ%jjkkkk%JJJ%K%J%%%jllkkJJ%%%JJ%JJJ%Jjj%%j%jJL
-172655B7MMLKJ%klkkllllnnmkJKLKJ%JJJ%%%%J%JKKKK%jlooom%JMMLKJ%%kjkJKLLNONNKj
-172588D1lmnlk%JKKK%jkjkkk%JK%jkmmmlj%JJKKKKKLMKJ%jkmmmlkjj%kkjJKLLL%%kjJKK%
-172521A4llkj%JLLKJjj%%JJKLJJjj%%Jjjjjkllmmllkj%JJ%j%KKL%%jjJJKLLJ%klkk%KLLL
-172454A1KJKLKJJ%llk%%%KLLJjkmmk%KLKKJjklkk%%%%jkkkkjJKLK%lmll%KLMNMONMKjlmk
-172387B1k%j%kj%%KKLJJ%jjj%%%jjjkkkk%%LKK%lllJLML%llmkjJKKLLNMMKjlnmmmmlkjj%
-172320@j%JLLK%jkjk%j%%j%jJJMMKjkllj%%%j%JJ%JJKKJJJJJJ%jjJLKK%%J%jj%%KJ%JJJJ
-172252B6%%%J%%kkkkj%LNNNMLLKKjklmmoonljJKJK%jkkk%JK%%j%jJ%kllk%J%J%j%JKJ%kk
-172185GkkjjJJKKKJ%JJKLLLKLKKjlmnkJKLKjklj%LMNLJ%%%%%%%%J%jjjJLMLLJklmmmlklk
-172117B0j%KMLK%kjk%jjlklkk%KKJJJ%%%kmmlk%LNOMK%jjjj%JLNNNMKJjkjkj%KLLJklllj
-172050C5%KMLJkmpqppmj%LLLLK%jj%JKJJ%%%KJJjjk%jJJ%%JK%jlkj%K%%jlkmllj%%KJ%J%
-171983HKLKJ%kjjj%jJJJKJJ%jkkjk%%j%JKMMJjkk%JKKKKJJ%j%j%klmmlk%J%JKJKKKLLLLL
-171915C2%jlj%%%klmlk%JKLLK%klmmlk%JKLMLK%kmmkJKK%jk%JJJjklkj%%JJJJjj%%%%J%J
-171848IJJJKJKKKKKK%%%jjjJKLLK%klkjjj%%JJJ%%%jjjj%%jjkkjkjjk%%KJJ%%j%jJJJJ%J
-171780A8JJ%jlmmmlllkJLLMMMK%%jJJ%JJLLL%jkkkkmmlk%JLLLLKJ%j%%J%%jjjjkkljjjJ%
-171713GJj%JLLK%jjjkjjjJKMNMK%%kjkllllkj%jjjj%J%%%%KJ%kjk%JJJjkjjjJJ%%jljJLL
-171645BLLK%%j%%%%jkklkk%JKK%%jj%%%%%JJLLML%%JKNLKjkjjllmkjkkmk%JMNMLJjjlkkk
-171577GjJKLKJklmmk%JLLMLMLLJjjjkjkkkj%KMMLK%J%JJ%KKKJjkklkjj%j%%%JJJKMMNMJj
-171509D6lllk%JKKKJ%jjj%jlkj%%J%%lmmlkkJKMLKJJjklnnmkjkjj%jJKKK%kklk%%LOOOMJ
-171442B6jlllkjk%KJKJJ%%%%JLMMLKJ%KKKJJ%%j%%%jkkjjkjkkkmlmkkjkjJLKKJjjkj%LLJ
-171375A9Jj%JKKLKJklkj%JKKKJjkjjlmnmkjJJLLKKJJJLNPNK%kklmonl%JJjjlkj%%JJ%%j%
-171308A3KJJKKJJ%K%%%%JJJ%%%jkmlk%%j%JKJJJ%JJJJKLK%jkklmmljMPPOLKKKJJ%jjkj%k
-171241D0klmlkkkllnnll%%%KJ%%j%JMMNMNMLKJJ%%%%%%lmnmnlmlkjKLNNNMLKKKJ%%%%%J%
-171174C7%klonnlj%JKKKK%jlkjJLJJ%%JJJKKKKK%%jjklj%KLLJjkkkJJJ%kljjJKKLLKLLKJ
-171107D5J%%%kkkkkjjklklkjkj%jJKJJ%%JKJ%jlkjJKLLLKJJ%%JjjkkkjJJLKJJJJ%JJJJJ%
-171040D3%jjlmmmmkkkjjJKKL%jnoommmkj%KLMKNMLLKKKLJKLMMMKjkkjJKJjkmmnmljJLLJ%
-170973B6jk%jjllk%KJJ%jkjJKKK%jjjKKMNML%kkkjkllj%%J%%%JJJKKKKJK%kkkjj%%KKNNM
-170906D6Kjkkj%%jjlklmllj%JKKKJJJJLLLK%kllmlkjJ%JJJJ%JJKKKKJ%jlllllkkjjkj%LM
-170839B3ML%%jkjjlklmmmk%JK%%%jjkk%JJJJjjjj%jJJLMLLKLKK%kkklkjjj%KKLKKKJJ%J%
-170772B5jklmmllk%%j%%KMLKLKJ%%j%JKKKJ%j%%JLMMMKkllkjjjklnlk%JK%J%J%JJJ%jlkk
-170705A5kjjjkjjjJJJKJKLLKJJKJJ%jjjkj%%J%KJKK%klkljjJKMLJklljJKK%jkllmllljjK
-170638BMMLKJ%klllk%JMNNNLLJkmonmjkjjjllkjJKKKLLMMNMLKJ%j%jkkkk%JJKJLKLKKKJj
-170570C9kkjkj%%JJjkkkjjkkj%KLLJ%jjjk%j%JJLLLLKJ%jjjkjkkkkj%KKKLKKjjj%KKLLJ%
-170503D5jjkkjkllklmlk%KLKJ%%%%JJKLJjlooonlj%JJKKLNOPNK%%jJJKJJJJJJJjj%%%jk%
-170436D0jkkmlmljJKKJ%J%%jj%JJLLLJ%j%%jjkJ%Jjlklkjj%JJLLLLKK%jjklllmllkk%JLK
-170369A8KJ%JJKMLKjjJJKJ%%Jjklmmj%J%%JJLLLJJ%%jjj%%%jj%%%j%JJ%kmnmmk%%Jj%%J%
-170302A3JKLNOOMKJjjjlmlkjj%jkkllmmlkJJ%%jjj%j%KMNLLKJJLKLJjkk%%KKJ%%jkjj%KJ
-170235B8KJJ%%J%jllmlllkkklllmlkj%%KLNNOOMLJjkllkj%J%%kkkmlmlkjjKKNNONNLKjln
-170168A4lkJLNPOMJ%jkkjjjjjjjj%%KLMMLKJkkj%%%jjjljk%jjj%%jlmlkKKKKJKMLLK%%J%
-170101C6jmooomlJKNMLKJjkkj%%J%JLLLKKJJjkmnomm%JKKJJKLLKJJ%Jj%kjjkkkkkj%%JKJ
-170034A7%jjj%%JKKNMMKjjklkj%%%JJjlnnljKJLLLK%llkkjJKJK%%JJ%%jJJKKJJ%%j%%%JK
-169967B8MNL%lmk%JKKKKKJjjjklkj%%KJJLKLKJKK%%klmllkj%JjklmkkkljJMNNK%kmmlkjJ
-169900A6JJJj%%%j%j%%%JKLLLJKJKK%jlkkJKKKJJ%%%%%j%%j%k%J%%jj%%%jjkk%%JJ%%%%%
-169833B8jmnnk%KKLLLJ%%jJJKK%%J%%%jj%KOOMJkmnopomkjkkjj%%%KLLJ%kkjj%%j%JKMML
-169766B1KKKLLLK%jjjj%%kklljJLMMJJkjjkkkjj%%%JJ%%%JKMMMJ%%%%klnopoljJLLJkkjj
-169699A2J%JJJJ%%%%%j%J%%j%%KKMLLK%kmmk%JJLKJ%%%JJJKJKJ%jjkkjkjkjj%%%jkjjkj%
-169632A5JJLMMNONLJ%jjjkmmnkk%%%jjkjj%J%%%%%J%jkj%%j%jjkkkjJKLLKJ%kjkjlllkJL
-169565GORJ0ROKJ%%jklnmlkklnnmk%LLLKJ%%JJKKKJKKLLKJkkkjKKKK%jkllmnoooonml%KL
-169498eMKKJJKKNOONK%klmllk%JKLKLKjkmmljKMMLKKJJJjjjjkkkkjj%%%%JJJ%jj%JKKKK%
-169430C0%%%%%jkjkk%jjj%JK%jj%JJKKJJ%%%%jklmmmkJLLKJkkkkkj%JJ%%jjJKLKJ%JLMMK
-169363C0jmnmmk%J%%JJLKJJJ%j%%%JKKKJ%%%jjjkjjlll%KKLKKJJ%%%JJJ%kllj%KKKJKJ%%
-169296B9JKKLJjlmmnmkjjjKLNOMLJkmonmkk%jJKMNONMKKJ%%jlmoonkJJJ%jj%JJLKLMLKKL
-169229D0MMLJ%kklkllllkj%KJJ%j%kjjj%j%jjjJ%%jjkk%JKKK%kllj%JLMMMNMKJjlmnml%J
-169162B4LLKJJJ%klmlkj%kjkkjjjj%%jlkl%j%JKLLNNNNKJkklj%%%JJJJJjkkjJKKKJ%kllk
-169095B0j%J%kkk%JKK%%jJKLLLLK%Jjjlkj%%%j%kkkljJKLKJ%kllkj%jjjJLKLKJJ%jkmmkk
-169028A0kkkjkj%%%%%KLLKLKKLMOOML%lllkkj%%%JJ%%JJKjmnnnlkjjJ%jj%%KKLKLKKKLJj
-168961B8kkljj%jkllll%KMNKKJJJ%jjJKJJJKKKJ%jkkk%JKJJj%j%jj%J%%jjllmmlk%%KMLM
-168894B0KK%%klnl%KKJjkklj%KLLMNMLJj%%%jk%JLNNLK%lllljj%JJKJJJJ%kmonmj%%JJKJ
-168827B4%%j%%%KKKJJ%JJJ%jlljj%jj%KLNOMLjkllkkklllkkkk%KKLLKLLK%Jj%kjkmmnlj%
-168760A2%%Jjjjjjj%%%%%%jkk%JKJJJJKKJK%jjkjj%JKKLKJjjk%%%%J%%klkj%JJLLMMKjjj
-168693B5LMNLKjklj%kkklkkjjjlljJKKK%jjj%%KKKLLK%jj%kkj%KMK%lnonmkJLMNMNLLJ%j
-168626C4kkkkk%KKKK%jjKLMKJklmnnonnljJLMLKJJKLMMKJjjjj%%J%%%j%jkkllkklmmm%JL
-168559DMMLKJJ%j%JJjlmmk%KJ%kklkJLLJJj%jj%JKKJ%%jjjklkjLMNLKJJKLK%jkmmlkkj%J
-168491IKJJJj%jj%kklkjjjkljJKKJJ%%%%%%JjjkjJLKLLML%%kjjj%JJKKLLKKKJ%klmkkjJK
-168423A8K%jkjKLNMJjjjjllnmlkjjjj%JJK%kkjJKLMKJ%j%kjjjkjjJJKKKJKJ%%%kkmmmjKM
-168356FL%kmmmljJMMMLJKKMLLKJJ%jkjj%JJ%JJLKJjkmmmmlj%jjkjJ%%%JKKLLMMLMMKKJJJ
-168288D1%%j%%jklkj%JJJjkjj%J%jjkjkkj%j%%jkjkjjjJKKMMLJklkjjjjkjkkj%JJLKKKML
-168221B6MLLJ%lmlk%j%%JKJJjjj%KLLJkklkkkkllklkjKKLJ%jjk%JLNLKJj%%%%JJJKKJJjj
-168154C1kkjJJKJKJ%jkj%J%jjllmpponkKMMOOOMKJJJ%kmopnkJJJ%%JJLKJJkklkkjJ%JJKJ
-168087I%jjjjj%%%jjjj%jjkjkkkj%KLMMNKJjjj%JJJKKLL%kkj%J%jkkj%JJKJ%JKLKJjjkjk
-168019A6lk%%%jJKLNNL%klmllkjjjklkjJ%J%JMNNNLKJlmnmklkkjKKKKKMMLKJ%J%%%%%%%j
-167952B7kjlll%JMMNLKJKKLLJ%%kkmoonnmllj%JJJJLLMJ%JJJKJJJ%%j%JKJJKKLKK%jjjkk
-167885C6k%jjkmkjKLLMLKJjjlllj%JKKJ%%jkjllllkjjJJJ%jjj%JJJkkkjjjjjJKLNMJjmmm
-167818A0lj%%JJJJJJJKLKJJjkj%%%jkjjJKKKJ%J%%%jlmllllk%j%JJKKJJ%%%jkkkj%JJKKJ
-167751Fj%%KJJJKjjkkj%JKLKKKKKKLLK%%jkkjjJ%%j%jJ%JJJKKJjkk%%%kmmk%JJ%JJLJJ%j
-167683B3jjJKKJJjj%%jklkj%%LNNNLLKKJ%kkjkkkk%kjjklkjJKMNLKJ%jkkkj%KMNMKJjnoo
-167616C1onlj%jkkjJLLK%%%%j%jjjk%%JJLLMKjkmmlkJKLMKLKJJJ%%jlnmmkljj%JJJ%JJKK
-167549A6JJKKK%kmnnmjJLLLKKMLJJ%%%JJJ%%%llmkjJKLK%kkjJJ%jjj%jkmmlk%%%kkljJKL
-167482@J%J%KMNMLKKKJ%jjj%JJ%JkklljKMMLJ%%%jlmk%LNLJkllk%jllkjjkkj%jklklk%JK
-167414dKJ%%JJKJjlkkJJKJKLMOONKJ%%jkjj%JjjjjJJ%%jklkkjj%jlkjJKJ%llkj%%%%JMPP
-167346A9OMKjlonmjKKKL%kklllklk%jJJLKKLLMMNOPOMLKKKLMLJkoopmkjJ%J%%jkllllkk%
-167279B5jJJJJ%JKLKKJ%JKKLLMMLK%%jkllmllljjkkkj%JKLKKJ%jklkkjjjjjjlklj%KLNOP
-167212D1NLK%jmnomk%LMLKK%J%jkj%%%kj%jlnmk%%%%jjj%jJJKLLMMMLMKKJkllmllkkmmnm
-167145A3kklj%KJ%J%J%%JK%%jj%JKLJJ%kkj%LNPNLJkjjJLKJjlmlk%JKLLLJ%%kjjjjlmnnl
-167078A5lj%LLMMLKJJ%%jJJLLK%lmkj%jkkk%j%k%%KLJ%j%KLLJlmonkj%JKLKJJ%KKKJ%JJJ
-167011C4JKJJjkmnlkjj%%jllkjJKLK%jkkjj%JJJ%jjj%JJKKLKLKK%jlmnomk%JJKKJJ%j%JK
-166944A4KKJJJKK%klnoll%JJLMLLKKK%%JJLKMLKJ%jj%jjjJJJJJJ%KKKMMMK%jjj%%%%JJJ%
-166877F2jjjkklmnmlk%jjkkjj%JLLKJjlkkjjj%JLNNNLJklmml%K%%kj%%J%jlmmmkj%JJJJj
-166810A6kkJKMLKJjkmljj%%j%%%j%KJKJKMONMJjlmlmj%LMLK%kkkkjkkklllkjjk%%%j%%%J
-166743EJKKKKLKMLL%lnnnm%KMNNPONMJKJKKK%jmnomljj%jkkjjkkkk%KKKKJLKL%jllj%%%j
-166675B3%j%%jjj%jJjklmmjJLNOOLKJJ%J%j%%KKJ%j%%JLKLJ%%kjjJJ%koprql%KKLKKLJ%j
-166608B3JJKJJ%%KMMNNMLLJ%jlllmmnnommnmlk%JLLLKK%J%%j%JJKLMNNNLJjll%%KKLKJ%%
-166541E1%%JJjkllkjJJK%jklkjj%%%KLMNPOQPPLJlnonljJJKK%lopqonklklkj%JKKLLKJJ%
-166474C8%%jjllll%%LLMNNNMK%JjkmnpnmkjJJjkkkkklmllk%KLLMMLLKKJ%jkjkJJJKJKJJJ
-166407C3KKJJJ%%%jjkkkk%JJJ%%%J%looolJKKJKKLMNNLK%llmmj%JJklk%KLMLNML%nponkj
-166340B0KLKJklmmkkjjkj%%KKKL%jklkkj%JKJJjjjkkk%%KKJ%%KKJJJJjkkk%%%KMNMKKKJ%
-166273B8jklkmlj%jjkllj%JLMMNLJj%KML%kmllllllkkkjjJJLMLMLJ%%jjJKMLNMMK%jj%%j
-166206C8jjj%%jjjjjJ%J%%%jjlkj%%J%%jkjj%%%JLLK%kmnk%KLNMKKJJj%jjJKKKK%%%%%km
-166139C6oonlkjjk%%J%j%%%JKLKJJJ%%JJJKKLMMLLK%jlmnnmlljjJKKKJ%%JJ%jkjJ%jklkj
-166072A5jjkkj%KMONMLJJJ%%%J%J%jj%J%JJJKJjmnnkJLLJkkj%jjklklmlk%%J%J%JJKKKKJ
-166005B0jjkkkkjJLNMNMMKJjjkkllkj%%%jjkklklljJKLLMNLKjknmlk%JKLLLLK%jjj%%kln
-165938A5oljJJJ%jkjjJJMOONL%%%jjklmlkjJJKJKKJJJjj%%JJJKKLJ%jjjlllljKKLJ%j%%J
-165871B5J%%JKJJ%%klllljj%%JJKLKLLKJjjjjjj%%j%klmmlmmkj%KKKJ%%J%%%KLNONMKLLL
-165804D3Jjmlmlljj%KKLLLKJJJJjllmmkj%%%%%JJKKJJkmmnmmlljj%J%J%JKKLJJ%%jjkj%K
-165737A1OPQPNL%j%KJjklk%KKJ%%JKKJjjklklkmlk%jklnmlk%KJ%%jJKMMNMKJJKKKJJ%%jl
-165670C9mmkkk%%KJJ%%%%%J%lmnnmj%KLNOL%lnmmnmmkjJKKMOPOLJjkk%KMNMKJJkkkjJJKK
-165603D0KJjkkk%%jkkk%%JKLMNLLKJ%kllkkj%%jj%%J%jllmkjKLMMLLJ%j%JJKLKJjklmmlm
-165536C3lklkkjj%KLKJ%jjj%KLKJjjkkkklk%JLLMLL%%jkjjjJKMMNMJ%jjj%JKKjmnlkjjjj
-165469C2jjjj%%%%%jjjj%%KJJJJjjkj%%KKKKJJ%%%kklk%%LLLJ%jJKKKKKLK%jlllkkllkjj
-165402B7j%KLLLLLLNMLJ%jjklkkllmk%%%%lkljjJJJKLLMMK%kllmmkkjkk%JLKK%kllljjJJ
-165335A9J%%JJKKjjlkJKMLJlmnnll%%KKLKJJKJK%jjjjjjkk%JKKKJJj%jJJJ%jjj%J%J%KLM
-165268C1NNMMMKJklnmkj%j%%%%kmml%JKKKJjjj%KJJJ%jjkkkj%JJ%%kjjklnmlj%JJ%j%JJJ
-165201A0KKJKJJJJJ%jjkllljJKKJ%jjkkjjJKMNNMKj%j%%%%%jkjJLLLJ%kllk%JKJJJKJK%%
-165134C5%kkkjkjkkjjjkj%J%%%jjJJKKLKKJJJ%j%jjmnonlk%KLKJjkllj%LMMKJ%JJJKJJKL
-165067B6KKJjjkjJKLNNL%kmlmmlllkj%%JJKJ%%JLMNNLK%%jlkmnmnkj%LNNMLJ%klmlk%JLJ
-165000B9JjjjjJLKJ%j%jklllj%JKLKLMLKJ%%jklnnmmk%J%%kklj%JJKLLLNMLJlmlkkkkjJL
-164933A8MLKJklmljJJJ%%JJKKJKKK%knnm%KLMKJjkklkllljJKK%kkJKMLLLKJ%jlmlkk%%%j
-164866A1kllj%JLMLJjkmkj%JJLLNNMKJjjjjkj%%KLKKJJLLKJjmmnmllkkk%JLMMJ%j%JJ%jj
-164799B4%KLMMML%klnnolk%JKLJ%J%J%jJJJ%jkk%JLLKJ%kklmlljjj%%%jjklk%KKJjkll%J
-164732BKLJ%jk%JKNONNLKJjjkjJKLLKJ%%j%klmnmjJKLLMLLJ%klkjjkkk%%%%jjjj%JKKLJJ
-164664C3%J%jkj%JLKKJ%klmnmnmkJKMMMKJ%%j%%J%kkjjkkk%%JJ%JKLLKJjkklkjJJLMNMNL
-164597D5KJ%jkllmllmllk%jjjkj%%%JJ%Jj%%LLMLL%jlnnmkjJ%KLLKKJJKJJKLKJKKJ%llnn
-164530B4lkJLMKKKJJKKK%jlnnmkJKMMLKK%kklkkjjkkkkk%jJKMNNNKJJJJJ%jkkkjJ%jkjjJ
-164463C3%kklkjjjj%%%JJJLLK%monk%JKJJjjkjKLLKKKLMMNML%jjklmnljJKJJJJJJJJ%kml
-164396C3mmlj%KJjjjJKKKKJ%jkjjjjkmnnmjJLMONMMLKK%JKJ%jkmnommk%JJLMLMKJ%j%JJK
-164329C5Jj%kkllk%%%J%%%jkljjKLLLKLLL%%jjjjkllkk%J%JJLMMKJjkkjJLNNML%jlmmlll
-164262C3kjkkkjJ%jjlj%LLJJJKMMLLKJJ%jlmmk%J%klk%%JJjklkjjJJjkjJJ%%kjjj%jkjjJ
-164195A0J%%%JJJ%%J%jjj%%%%%%JJKLMLKJjkk%JJJ%%%JJJjjkmllj%KKKJ%jkjjjjj%%kklk
-164128E%%J%J%JKLMLMKKLLKK%kmmnonmkj%KLMOMLJKJLKMNOOMKjkljj%KKK%jlmnnlkjj%%J
-164060C7KJ%jkmopnlkJKLLLKJ%jj%j%%jj%JKJ%%Jjklnnnlk%%JKNMNMKJjjlllkj%JJ%JLMN
-163993B4MLLJjjklkj%KKLLLKJ%kkkkjJLLJjjk%%%jmonk%KMMMK%jjkjkklkjJLKLKJ%j%klo
-163926A9nm%MQRPOLK%%jjjkkllmljJLLLLKJkkjjJ%klnonkjJKKKKKK%kkkjjjjkllljJJJ%j
-163859Hjkkl%k%JKMMMKKKKKKJKJ%jj%KLMLJ%llmllll%LNOOMLJj%%jkllkkklmnnnl%LMNNM
-163791B6MNNONLLJjklnnnmkk%JJKLMK%kmllkjjkmnomlJKLKJ%J%KKLNNMKJ%jkkkkkjj%%%J
-163724B4J%KJKKKMLMJ%jkllklkjj%JJ%J%%jllljJJ%kljJMMMLJJ%%%kjjJJjlopqolJLOOMK
-163657B0KJKKKLLK%%%Jjklllk%KLKLLMLLKKJJ%jlmnmkJLNMK%J%jj%jjkllmnmmk%%KJKKKJ
-163590B9%%%j%jJKLMKJ%jkj%JKKJjjjjJ%KKLLLLMKJjlmlkkkklkklj%JK%%k%JKK%%jJLKJ%
-163523D4jkklkjj%%JJK%kklkklljJKKKKLMLMML%kmnnkk%jjjjklj%KMMMKJj%JLLLKjjkmll
-163456C2k%JJKJ%%%%jkkkklllk%KKMKL%J%%J%JKK%jlmmllkkklkk%LMONOMLKJ%klmlj%JLL
-163389C2JjjklkkjjjJJ%%jjJJLK%jjjjk%KKLKKJ%%JLLK%%%j%%j%JKJKLJ%klk%%J%%jJJJj
-163322D4jkllmmmllk%LONNLKKJJJj%JJJJJJj%%jklnmllkljkjjk%%%jjj%%%LLMMLNMMLJJJ
-163255D8J%%jjjlkmmnooml%JLNOOMKjjjkllnmlmll%KMMNONNNLJjklkj%%J%klmljJJKKLLK
-163188C6%llmk%JLLLLKJJ%jjk%%jkjJ%Jjkkjk%JKKLKLMJjmoonljjjj%%KMMMLLLMLKK%jjl
-163121D5lkkkjjjj%%JJK%J%JKJJJj%jjkkklkj%%JKLKJJJKJ%kjJKKJ%%kjjlmllk%%JJ%jjk
-163054B4lmkkJKLLMNMLjknmlllkjj%j%jJKMML%kk%KMMLKJJJJKKLLLKJjkmnnmkkjjj%%JJ%
-162987C0jkj%JKKKjjj%KLKJJKLK%Jjjjlllljjjjkkkk%%%%j%%JJJ%JJKJJJ%%%jJJJKJjkll
-162920B5lj%JJJKLJKJJLLKKJKJjmnmkJJLKJJ%%JJJ%%%j%jJ%jjklk%KLMLLK%kjjJKLLKJJ%
-162853F0jkkj%jjjkj%%kmooonk%KMNNNNONMK%%JLLMLLJJJ%%%JJLNPJ1J3J5J5J1QLjnqrrr
-162791A32rqonmmnnmlmlk%jJ%KKLL%jjj%JKKMLKJ%kjjkjllmmjJJKJKKNMLKJ%%JJ%jjkjJL
-162725I5MLKJJJJLLNOPNMLKKJjjkjkkjkJLOONOOONLLKKLLKJJKMNNL%JKMOQRQONNNOPQRJ1
-162659C20J2J3J3J2J1J2J2J4J4J6J8K3K8L2L3L3L4L2L0L0K9K9K7K9L3L8M3M9N7O6P7R0J05
-162626A414J22J41J65J95K32K78L33L92M53N18N99P05Q48J036J277J564J876K170K373K384
-162606A9075K128J593Q47j3q68j591k064k241k174j967j716j464j234j035q68p35o28n44
-162588D501m77m18l65l18k78k44k15j89j67j46j26j08r5q2p5o9o6o5o2o1n8n3m9m6m1l6l1
-162561E61k8k6k4k3k2k2k0j7j5j3j2j4j5j3rolmmmopppqonmlmnnnnmlllmllkj%jklllkjK
-162509A51NPONKJjlmmllkkkkjlnnonnnmk%KKJ%jkmllkjkjj%%%J%jllmoooopnk%JK%jkkkk
-162443D1lljJLLMMLK%jjj%JJ%jklmllmkjjjj%%KLMMMNONMJjkllkj%KMMONOMMLLNQRJ0J0J0
-162378A46RQNLjoj1j2j3j2j1j0qpnl%JJJkklkkjj%jjjjklkkkklkmmnk%LNMLMNM%lnmklkm
-162318C0mlljJJLLKJJJKKLLLJ%%jjj%JJLLLJjj%JJJlnoommlj%KKLMLLKJJ%%jkj%jjlkk%J
-162251C3KLJjjj%JKKJ%kkk%KKK%%%kkk%JKJJ%%kkkk%jjkj%%KJKKJK%jk%JJjkkljjJKNMLK
-162184D4%JKLMKJklnlmkkkjjjjj%%JKKNPPOKjmoonmjKLLKJjkjKJJ%llmljJKMKJjllj%JJ%
-162117C5jk%JKLKJJ%%%%%%J%JJKKLLKjlopnlk%jJJJLLLKKJJ%knomnmlljJKLLKJJJj%jj%%
-162050B5KKKLKKLLLKJjlllkjjklmmlk%KNNNK%k%%jkkkjjJJJjlllkllllk%KMNONNMLJKJJ%
-161983D2jkkklnonmk%MNOMLKKKKJkllk%JKJ%j%JJ%JJ%j%j%jjjJKKK%jljkjlnml%JJjkk%%
-161916A4KKJJKMMMJ%jkjkkj%J%%jkjj%KKJ%jjkkkkjJKLMMMKJ%jlj%KKLKK%%%%%%%%%kkkk
-161849C5%%%KJ%klljJJjjlllk%KMMMKJjjj%J%%J%KJjklmkk%%JKKLLK%%kkkk%%J%%%JKKKJ
-161782C7%kmlljjJKKKJJ%%JJKKKJ%jklkj%KMMLKjkkkkj%JKLJ%jjjj%JJ%jkjlkmmnnljJLL
-161715A8LLKLK%jmllk%JLLLKJKJJjlnoomk%KMOOOMKK%kmlmlnmlkkjkjJKLMLMK%jkjJJJ%J
-161648B3JKKKJJjkmllklmkjKMOPNLJkmnmmk%JKJK%%knnolk%KKMLLMOOOML%jkkllkjJLKJj
-161581C2lkjJLLKL%kklkJJJJ%jjkk%JKjjkk%KLLJjklmlljJKLKLJ%lmkk%jjJJJJKLMMLKJ%
-161514C8%%%jk%%JJJJ%%%%KLKJ%lnmnnnmlkk%JKKLKKLKJkj%KKJ%j%JJJ%jjjJJLJ%%jJJKJ
-161447C8jkmnlkjj%%KLKjkmnml%JJK%JKKLJJJJJ%J%jkklkj%jj%%JJKKKKLKLKJ%jkkklkj%
-161380B0%jjk%JKK%jj%jJKKKKKKLLLK%kmlkjKKKKJJjjjj%%%jjlklk%%KKKKKjkmlkj%JKLN
-161313C2MLK%jkjjJ%jj%%KKJjklk%KKKJj%%j%jJKKKJjknoommk%JLLLJjjk%JJK%J%%jkkkj
-161246A8KLML%klkjkjJJMNNNMJjkmmkk%KJ%klkjjJKKMMMLJjlnnnmlkj%J%JKLLKJjjkjjJJ
-161179B5LMKJ%%j%JJJJJ%jjkjkmlmmmljJMMLJJJKLNMMMNLK%kkkj%%kkmkkjjkjjJKKJKJJJ
-161112D2%J%jkj%JKK%%jj%%KMNNNM%lnonk%%%%%KK%llnllkj%j%%%JKK%jkklmlk%J%lkj%J
-161045A3%JJMMNLKKKLJKKK%%kkkkkmnoonkj%%LLMLKJ%kllkJKLLMMMLLJ%j%%J%kkk%%j%kk
-160978C1lkj%JKKLJjklllljj%JKKKJ%J%jklmkk%KKLKKJ%JJKJjkllkkJLMMKJ%%JLMLLK%kk
-160911D3kkjjJJKKKJ%kkllljKLMKJjlllkj%J%jjk%%JKJJ%jlll%LNPQOL%lmmmkjjj%j%%%j
-160844C3%jj%%JJKJJ%%JJJjkllmlmklkkjjj%%%jjjJJJjkjJLLMLLLLLMKLKLKKJjkkj%%%jj
-160777D1kkljkkklk%KMMLMKJjkkkj%JLLLJ%kllkj%KKK%jlmlmlkkj%JKJ%JKKJ%k%%JKLKKJ
-160710C6J%%jkj%KLMLLKJJ%jjjjkkkkjjj%j%klkKMOPMKlmnoooonml%%JKK%%jj%%%JKKMML
-160643B5KJK%jjkkkj%KMMMMKJjlmnmkjJLMNMLJjlmmkk%%JJJJ%j%KKLJ%%j%%%klmlj%JJKK
-160576C0J%jjkklllkJKLMNONNLjmmmmmk%%J%jllkk%jJ%KJJ%kkmkk%%%%j%%%LLKLK%%klkk
-160509A0%%KKJj%jkjJKLMLK%jkk%%JJJJ%%jj%%%jj%%%%%JKMKJ%jkkjJKLJJJjkkjk%%%KKJ
-160442C0%J%%%%%KKJjjlmmmlk%KKJKJJJjkjk%%JKJJ%%%JJKJ%JKKLJ%%%j%JKJ%%j%kloonk
-160375A5%%J%J%J%jk%KLLLKKLMMLK%jjlklkj%JKK%kkkjJJKJLMLLJjmnoomkj%%KKMMJjlll
-160308B4k%JLLJ%%%JJ%%jjk%%JJK%jklmkkjJJKKJ%jjj%KJ%jlljJLLMLJJjllllkjj%j%KKK
-160241B0%%jklmkk%KLNLK%j%J%%jjkj%%J%JJJJ%kkjjJJ%%%JJJ%kjjJ%%J%%jj%JKJLKLKJ%
-160174C1%%kmlmkkjkkjJJ%%%%%%KKKKLLJ%lklllmkk%LNNOML%%JKKKKLKMMMK%%kklkk%JLK
-160107E2Jj%kkkjjjjjjkllkkj%KKLKjlll%JLLK%kkj%JKJKJJjjjlmmljKLLKJ%jjjJKKJJK%
-160040C7jkllmlkk%JKLKKJ%%jjj%JLOONLjlnlkkkjjJKJK%J%kllljj%%%%JKKLLJ%mmnlljk
-159973A3j%%JKLMNONJlllkkkkjk%jjjkjkkkkjJKKLLLLJjklmkjKKKJ%%%%KLMLKLKKK%jjj%
-159906C6j%%%Jjjlmnllkjk%JLNNOMKKJJJJJ%jjlklkJJKJJJKK%klkkkkjJLKKJ%%%j%JJK%k
-159839C9lmkk%%J%jjjjjJKLKJ%kkllj%KLLJKKKKLMOMJjmnmnlmkj%jj%KKLJKKLLLJJjkkkj
-159772D1J%JJ%kmmlkjJJKKKMLMLKKKKKLK%%kllooonnlkjJKLMNMLLJ%jkjjjk%j%%%JJJjlm
-159705C5mmmkjJJKKJJjkllj%jkj%JKKKLKLLKKKJ%%jklmmnmk%JLLLKJ%j%%LKKJ%jjjjjJKJ
-159638C3KJ%%%J%j%%j%jjkj%jllmlk%%KJJKKKjkjjKNNM%kmnonnmkj%JKJLLK%%KKMLLKJJJ
-159571C2%jkllkjJJ%kkjj%%%JLMPNMK%kkj%J%%kkj%jkkkjJKKK%%JKLLKKJJJ%jkkkllllk%
-159504B7KKK%jkkk%JKJ%kkjKLNNLKJjjjjkllljjjklkkjKLLMLLKLKJ%j%J%jj%%JJjjkkkkj
-159437C3%%JJJ%kmnnmmmj%KKKJKJKKJJ%%JKKLLKJ%kkkjlkkj%%%jjk%JJJ%JK%JJLLLKKKLL
-159370D7LJjknoomlkjjJJKMNNMKJ%JJKJ%klnoonlj%j%jklkjKLMNMLK%j%JJLLLMLJ%kkjj%
-159303D4%JJKJ%mnnljJKLLLLLKKKK%%kjjjJJJJklmnonnmlkjjkklj%KKJJKNOONKJjlmmnl%
-159236B0LNOOLK%%%j%%JKK%jmoomlj%%%JKLKJ%lkllljKMMJ%kj%%%%J%lmnljKKLMNOMKjll
-159169C2nnmk%KKJK%%jkk%%%KKKLLNKJllnmmkjJJJJJ%jjJKJjj%JJ%jkkklj%KMPOOLKLMMK
-159102E5Jkkkkkmmmlj%KLKKjknnmkjJKLLK%lmll%KKKLKLLKJ%%JK%lmmlk%%%JK%J%%Jj%jJ
-159035B8JKKJKKJ%klmmk%%%jlkllllk%KNNMLLLMMLJjjj%jjklmlkJLMLMLKKjj%JKJKKJ%%k
-158968D9jjjllmmlk%KLLMMLKK%jklll%KKKjjlkjkjkkkj%%%LMOOM%jj%%%J%JJ%J%jjk%%Jj
-158901D7jkkkkjkkj%j%%j%KLMONLK%jkllljj%%kljj%JKKMKjmnml%jjkkjJLMLJ%kklj%J%%
-158834B6%%JJJ%%JKLKKJjkkjJJJKJJ%jjlllljjJJK%%kkkkkjkjJJLLMLKjjjklkkjJJMNNK%
-158767C7lkkj%%j%%KJ%jkmlljJKKKJj%%JKNMMKJ%%kmmlkJKKKK%jkkllljjKKMMOONL%kkkj
-158700D6%jjjj%JKLK%jlnnpqnmkj%%JJjlmk%JLJJJ%KKLJjkjj%kkk%KMNLK%kkkjJJKLLLML
-158633C4KK%%jjkk%JKMLKJ%jkkmlmlkkkjkkk%JKLNNPOMK%%jjkkkljjkj%KLLJJ%JJMLL%km
-158566D8klkkj%K%jllmlk%KK%jklj%LKKKKJJJKKMLMK%jlkj%KKJ%jk%J%%jjjkjjJJKJJ%kj
-158499D4JLLLKJ%%j%kkmnnmkj%%%%jjLNQPOLJ%kllkjjlnoomjJLMNNLKJKKKKJ%kkjkkkkjj
-158432D3j%jjlmnmnmlk%JKJ%%%LMLJjjjJKLMMLMNNPOOMLK%%kmmmmljjjjklklkkmkk%KLMN
-158365D8MNMLLLLMMLLLMKJ%jklj%KKKJjklkjJ%%kkjj%%kkklkjklllmnnnlk%KNNMK%lmmll
-158298C7lkkjJJKKJKLKJjkllklj%KMNNJkmlkjj%%JJKJjklkjjjkkjJJJKJJJj%JKJJJj%kkj
-158231B9j%JJJJjlljjjknnmjjjjk%JLMMMKMMMKknppomj%LNNOMLK%k%%%J%jmopol%LLKJ%%
-158164I%JKLKJ%%%KMNNLJ%jjjllmml%JKKJ%lll%JLMMLLMKJJjkklkjJ%jkj%JLNNPPMLJjjj
-158096F0kklmnmmljJKLKK%%jj%JKJ%%JKJJjklk%Jj%%JJkkkk%JLMKJ%kmonlJLKLKKKKJ%J%
-158029D5%jjjjkllkjkjjJJKLKLJJkmmlk%JKJLLLJjjjjj%%J%J%J%j%JLKJ%j%JJ%%%j%jj%j
-157962D0%jjj%JJJKLKK%jj%JKJ%jkkkjjJKMNMKJ%kkj%jkjjjkjjjlmnnl%KKLJj%%KKLLLKK
-157895D9%jklj%KKLKJ%jkllj%%%JJKK%klmmmkj%KMNNMJjkjkjjjj%kkkkkjj%KKLKLJLKJJk
-157828D5monmlJLNOMLLKKKJ%klljjjkkk%%J%%JJJJJ%%J%jkkkkkjkkljJJJ%j%%JKLLLMLJ%
-157761D7%JKKK%klnljKLMK%lnmmljJKLKLJJKKJjlnomk%LLLLJ%kkkjJJJJJKKMLLKKKKKK%j
-157694F4lmnlkkklllkj%J%J%JLLMMLMLMLLKJklonmlkj%KKMMMMLJJjkkljj%JjjjJKLJklor
-157627D5j0qokk%JKKKjklkjKMOPMJjkkkjj%%jjkllmkj%%JKJJJKLMKJKJMMMK%%jjkj%JLLL
-157561E3KJ%kmpppnmkjjjjkj%%JKKKJJ%JJLNONLJ%jJJJ%KKKJjmmopnkJMNK%%kjklk%%%kj
-157494B4k%JLKKjllk%j%%%%%%jkkkj%%JKMNMMLLJK%J%%%J%J%JKMMLLJjkj%%J%jlkkjjJJK
-157427E3JKJJ%%jkkljj%KLLJ%%%KKJJjmnljKLLMLKJ%%%%JJKLL%jlmmkJJKKKJ%kkklk%LKJ
-157360F7J%%%jjkkkkjlllmkj%LMMLKLLLLJ%%kjkjkjJLNMNMLJjkkjjjjjj%JMLLJJ%%jkkkj
-157293H1kjjjk%JKKK%JKLONNL%jlnmnnomlj%%JJJJJJjkmljJJKKLLKL%%j%KKLKJ%jjjjjj%
-157226H4JJJ%jlkkkjjkkkjJJLKLK%jklllJKMK%lnnmkJKLJkllkJLLMK%loommkll%%%%J%%%
-157159C8%JJKLLKKJ%JLNNK%klmlkJKKKK%%%%MNNMJJklmnmlklklklklj%JKLMMMLjkkkjJJJ
-157092E8J%jkjkkJJJ%%kmmmkKMONMJKKLKJjllk%%%jk%JLMKJkmoomkjJLMLMLLKJ%JJMLK%j
-157025G8jkkkj%KJJ%KMMM%lnoomkJJKJ%%JKLLKJJJ%JJJJ%%j%jjj%%%JJj%j%KKLJ%%%%KLK
-156958I6LKLLKKjjj%j%JJKLMKK%%jj%%JKKKJ%jjkmoomljKLMOMLJ%%Jj%jjjkmomljJJjkkj
-156891I6%KKKKJKJ%%J%JJKLMMMLLJj%jjkkjkkkkjkllklkj%LMOOONNNMMK%klnmnmmkkjjJJ
-156824A21KLNNNLLLKLJjlllkJKNOONLJ%j%jJjjllkk%%%%%%%%j%KLLKjllj%JJ%JJJMOPQPN
-156758B03MJ%jj%KKMMMOOPQRJ0J0J2J3J4J5J7J8J8J8J7J6J3J0OKkmonooqj0j1j2j2j1j0r
-156712C55qqqrppooonllklmllkjjjjJKLLLKLLMLKKMNOONNNNLK%%%JKJ%%%KKLMMNONONOOO
-156646C99NMNMLLLNNPOPQQPPPQPRRJ1J2J2J0RQPOPPQPQQJ0RJ0J0J0J0RRRRJ0J3J5J8J9J9
-156595H35K0J9J8J8J8J8K1K3K5K6K8K9K7K8K7K7K8K8K8K9K8K8K9L2L6L8M1M3M6N0N3N6O1
-156562A861O6O9P2P4P6P8Q1Q4R0R4R8J03J08J16J22J29J36J42J51J61J72J82J94K07K22K39
-156536E127K60K81L03L23L41L54L66L84M08M43M86N33N88O49P15P88Q67R56J055J165J291
-156515A7683J430J588J766J963K178K407K645K883L104L285L400L409L278K972K477J797
-156499E8265R71O5q35j651k319k809l118l264l277l193l043k854k648k436k226k025j837
-156482B1766j663j504j360j231j116j011r16q32p57o90o29n76n28m86m47m12l80l51l26l02
-156462F249k82k64k50k36k25k12j99j86j74j62j52j42j35j29j23j18j14j08j02r7r1q9q5
-156439B574q0p4o7n9n3m6m1m1m7n7o8p5p6p5p0o5o0n5n1m8m5m5m1l9l6l3l0k8k5k3k4k3k5
-156406I49k4k3k2k1k1k1k0j9j7j4j2j0j1j1j1j2j3j4j4j3j3j1j0rrj1j1j1j0j0rrrqpoon
-156368D62oppppnnmmnoqrrqpomkjjjjjjkklmnnqqqonmkkllmlmnmlkkkkk%J%JJKJJjjj%j%
-156302B40jjklmnml%JMNNNLK%llkJKLJ%kl%LNPQJ0J0J0J1J2J1J1J1J4J6J7J7J5J4J1QPLJ
-156251D68mqj1j3j5j6j6j7j6j6j6j5j4j4j3j3j4j4j3rqopnmmmllkj%jlkkjkkk%%J%%JKLK
-156202A48Jkmnkkjkmnonkj%JJ%%J%KK%jlk%KLLJkmnnmlk%%JJLLMKJkmnonlj%LLLMLMLKLJ
-156136A11%lnmmj%%%%%%%%%%jklmnnmkj%jllkjJLNONNLKJkklllmljJKKKKK%jllmllj%J%k
-156070E9llmkjJLMLJJj%KLMLJ%klmnnomlJJLKKKLNNL%jllmlkj%%%%%JKKMMLLJJjkllllk%
-156003E3JKKJ%%J%kllkjj%JKJklmllllj%KLKJllljKMNNMLMLKLKLJ%jkmnmlkkjjjk%jjkln
-155936B9nmljJJKK%jjjKJJjkk%%KLMKKj%JLLMNLLK%%%jjllllllk%LMMLLJJ%%jjj%JJJ%jk
-155869D8lkjJKLKKKKLLMMLJjklkkkjjkkkkkkkkjJLLLKKJJJ%jlkkkjj%%JJJJ%%jjj%j%KKK
-155802E4KJJ%jllljJMMMKK%%jjlmmlkj%JKKLMLKJ%jkmmlk%J%jj%JMMNMLLKKJJjjjkjklll
-155735E9lkk%JJJJKKLMMLJ%%jjj%KKJJJKMKjlooomj%%%%J%jj%JJ%%%%%JKKLJjmllk%%%%%
-155668E7j%%JJjkl%JLLNLKJjjjkkljJJLKKjkmljjjkmmlkJJ%jJKLLK%kkkjJKMMMJjklkj%j
-155601E1jkkjj%JKLLKKKK%jjkklkj%Jj%jJJJJ%jjkmnnmlkjJKMKKjkkkkjlkk%JKJ%jjj%%J
-155534B0LLLK%klljjJJJLMLKJ%j%%JjjklmlllljJLKJjkkkj%%%jklljJLKJJKLKLLJK%%lll
-155467A7ljj%JJKKKK%jkj%%J%%JJJ%%jjjllkjKLLMMLJ%%jk%%J%KKKKjlkj%%Jj%%%JJKK%j
-155400C4j%J%%%JJJ%JJLLLK%jllljJJ%%%KLK%kkkj%%J%jlkj%%J%JJjj%%KJJ%klnlk%j%j%
-155333B3JLLJ%JJJLLKJ%%lmponmjKMOOMKjj%%KKLNMMLJklmmmlljk%JKL%klmkjjkkkk%%KJ
-155266B1KJJjjkJJJjjjjjk%%KKLMLLKJ%jllmnmmljJJJ%j%J%%KLLJ%JJK%jlmmlklmkk%KKM
-155199ELKJJKKLMNLK%%%JJjkmmmkk%JMMLMKK%%kkjk%JJJJ%JJJ%%jJKLJjkkkljjJKKKjjjJ
-155131C5KJ%jlkjKMLJjjkjjjjjj%JKJJJJJJJJ%j%%JJ%j%JKLLKJ%klljKKK%jkj%j%jklljJ
-155064C7J%%jj%%KKJ%jj%%JJjklkljj%%%jJJJKLKLJK%jklmkk%JKJKKJJ%JJJK%Jjjkj%KKK
-154997D6JJJJ%%%jjlmmmlkkkllkj%JKJKJ%JKJJJJJ%KKLNNMKKJLLKKK%jjjlnonmlkj%JKKK
-154930D3%jkkkkj%%JLMNLMMLLJjlnmmklkmmljKKKKJJ%jklkJJKKKKJJ%kj%%JJ%klllllljJ
-154863B1LMLKKJJjjjj%J%KJKJJJ%jklnmmkjkjj%KJJjllmkjKKJ%jjj%%JJKJJJKMNNMLKKKK
-154796D6%%j%%j%jjjkjjjj%J%%%%JJ%KKLMLK%jllmklkj%KJ%j%J%jjjjjjkj%%jjjJLLMLKK
-154729D4J%jkmmk%JLMMKJ%JKJ%%%j%jJ%%kkllll%KLKK%%jjjJKKJ%JJJJJJJJKLMOOOL%kkk
-154662G8kj%JKLL%jkk%JJJJ%KLKJj%%JJ%j%jkklkjKLMKKJJJJj%jkkk%%%j%kmlmlmllkllk
-154595E2jjjjlkkjJ%KJLKLKMLMMNMLMOQRRRJ0RQQRRJ0RPOMjmprj0j1j2j1qqqrqpmljjkjk
-154534H8kllmlmkkklmmlljj%JJJJJJJ%jklmmmmkljjJJJ%%kkk%JJKJ%jjj%j%%jj%%j%%%%%
-154467A7JJKJJJJKLKK%JJKKKKKJjjllllll%KMMMKjjjjklljj%JJJJJJK%%j%%%J%JJ%%j%j%
-154400C7JKLJjjk%JJjkoooljKMMMLJ%%kklljKMPPNMKjmmmkkkllk%%lmnmk%JLKK%j%JLLKL
-154333B9JJ%klkJKLK%klmmlmlkJKMNPQQPOLJjlnnmlk%%J%%%JJ%jjj%JKNNOMLJJ%jjkjjkl
-154266E3mnnnnmlj%%jJJLMNNL%jmlkkkjKNQOM%kkjj%kklkj%JJJJJkllkJKMMMJkllklkj%K
-154199C3LMNNNK%lnomk%KMNLJJJKJ%jjlmnnnk%%%%JJ%jlllkjJLNNNMMNNLKJ%%%KKJ%%kkk
-154132F2j%%KKKJ%klljkkkj%MNML%knnomljJLMMMK%%jjkmnk%LMLJjmnnl%JMNNOMLKNOPOK
-154065I4%moqronmlnnmk%KKLLKK%J%%J%%%%%%KMNNOMKJKKKK%jj%J%jkjkllljkkjjjjjjkl
-153998E4mmonnm%JKKKLLKKK%kj%LLJjkjkkk%%j%jjkj%KMLKJ%%%jjlkjJKJjkmk%JKJJJKLL
-153931D6Jjklmlj%%%j%%%%%JKKLMNLKJjjkj%KKK%J%%kkj%KJjlonlj%JLKKJJJLJjklkkjJJ
-153864D2Jklmmlllkkkjj%KKLLML%jkjj%jjkkkj%JLLLK%%%jkjjJJJJJKJKKJJj%jjkjj%J%%
-153797C1%jjjjjJJJKJ%jklllkkkjkkjKMMMMKKJ%JJLNOMJjllkmllkk%%%kkjjJ%K%Jjjkkkk
-153730A7jJKMNMLKJJKLLLJ%J%K%jjj%LLLJ%%kmoponk%JJjjjj%KKKK%%JKLMLLKKKKJ%%%LM
-153663F7NLK%kkklkkl%JKKJjklmmolk%KKKKJ%jjjlmlkjj%KLMNLKJ%%%%J%Kjjj%%klmmljJ
-153596C8LLLJ%jj%jkjj%JLLLJjkmmmmkk%JMMMMLKJJ%j%kjkk%JJKKJJ%JJK%jlnooommjKMM
-153529C1MKJKJjkllkj%jJJJKKKK%%klllk%JK%JJJLKKJ%jJJJ%klkjjjlllkjkj%JJ%%kj%%%
-153462A6klnml%JKNOOOLKJ%jjkkJJKJ%J%JJJJKJKJjlmkkj%JKK%jkkklmllj%%KJJ%JJ%%%J
-153395A9j%%JK%kklj%LMLKJKLLLKJ%J%%JJJJ%klmlljJKLLKJ%%jjkklljJLNNNNLKJjlnppn
-153328C0lj%JJ%%j%JJK%klkJKLKKJ%%%KJ%%%j%jj%JJ%jkk%%KKJJ%JKKKJ%%jjj%JLJjkkj%
-153261D2KK%%kjjkllkkk%KKKKK%jjjkjk%KKK%jj%KLNNLKjklnnlmllk%KJKKLJKJKJJ%jjjk
-153194C6lj%JJ%klllllk%%JJKKMNPNMLLKJ%klklkjjkjkj%%%%jlnmj%KLLLKjkkjJKMLMNNN
-153127E7MMKJJ%%%kkkj%%j%j%%jkjj%j%%JKKJJJ%J%%%%%kjj%J%%%JJJJ%%%JKLLMK%kljJL
-153060G7LNNNLLLMNONOOQJ2J7K0K2K4K3K0J6J0Lnj1j5j7j8j8j7j7j6j5j2j0rqqoomkjKJ%
-153013I9jjk%JJKJ%klmlkjjj%%%%JK%%klmlkk%JJK%JKLLJ%jKLMMNMMLLKjloonlj%Jjlmml
-152946G8lj%LNOMMMMKKj%j%JJ%llmmkljj%%jkkkjj%%jjkk%JLMKJ%jj%%%jkkkkjkllkj%JK
-152879F3LMKKJjkkj%%JJjjkkkjj%Jjjkk%j%%JKJKKJJ%%%K%%jkkj%JJK%kkkj%JKJJjklkk%
-152812E3%Jjjkk%JLLJJjkkkkj%KKKKKMLLJ%Jjknoppml%%%%%%KLNMK%%j%JJKJ%jkj%%jkkk
-152745D3kkmmmmllj%JJKKLMMMLK%JLMMMLKKKLLK%%j%%J%j%j%kjj%%%jkklk%j%jJJKKK%jl
-152678F1kjJKLLLJ%kkmmnljJJLLMLJJJJJJKJKKKKKJJ%kmljjJJ%jjjKLMLK%kkkjj%JKKjjk
-152611H1%%JKLLMKJjjkkkjJKKMMNMK%kkjjj%%%JKKJ%%jj%J%%kkkkjJ%JJ%J%KLLLK%jkljJ
-152544A12KKK%JJ%kkjj%J%jkkklmnk%LNOOLLJJ%KJJjmmmlk%%LMMLKjjll%KMLKjll%JK%%%
-152478A23%JJJKJ%jj%%%%%%jkjjJJKKKLNOOML%jjlkkjjkjlkk%KLLJJ%JJJLLMMMMKJJLLLK
-152412A86Jjjlk%KOQRJ0QQOOQJ1J4J5J5J6J5J6J8K0K3K8L0L4L6L6L1K2J0%j2k2k8k9k9k7
-152371D94k3k1j8j7j6j6j4j3j2j1j0qqppnmk%JJ%jjJKMMNNL%llkj%J%J%j%JKLNPPOMJ%JK
-152316C37MMMMLNNMLLKMKLNOQQONOPJ0J1J1QQQQQQRJ0J0ROOOQRJ0J1J1J2J2J1J1J4J5J5J3
-152265G26J2J2J3J5J6J5J6J5J7J7J8J9K2K3K3K3K4K5K6K7K9L0L3L4L6L7L9M0M3M4M6M9N2
-152232A616N6O0O5O9P2P6P9Q4Q9R6J02J08J13J20J26J32J41J51J62J73J86J99K13K26K42
-152207D756K58K76K96L20L46L79M16M61N11N67O31P01P76Q57R47J053J178J330J510J724
-152187A9293J976K273K623L032L501M031M610N205N752O143O230N849M878L308J296q68k844
-152170G6288m370n332n756n762n489n066m582m094l633l209k830k493k194j935j710j515
-152154A6318j345j195j064r49q47p59o79o11n51m99m54m15l79l48l20k92k68k48k33k18k05
-152133D439j94j82j71j63j56j48j41j34j28j20j14j06j01r5r1q7q4p9p6p1o7o4n9n5n2n1
-152107A650m8m5m0l6l1k7k4k2k2k6l3m1m7n0n0m7m5m1l7l4k8k4k1k0j8j8j9k0k0j9j8j8j6
-152074F45j5j4j4j4j5j4j4j4j3j4j3j3j3j3j1j0qpmlklnnqqrqqppnnlkjjjjklmlklmmnml
-152024B83kj%kmnoonnnmmkkkmmmlkjjj%%%%jkklkjjjjjj%kklklkmkj%KJJJ%kmmljJJ%J%%
-151958A65%%JJMNLK%jkkkkjklmllj%j%j%KNPPOOOMLJ%JLORJ2J5J7J9K1K3K4K5K4K0J5J0K
-151904D46nj3j9k2k5k4k2k0j9j7j5j3j1j1j0rrronllmnmljklll%%J%kmmnmmlkjjkj%%JKJ
-151852A00kmlkjjJJJKKJJJKJjllkkkkkkkj%%%%jkk%KLMONOMLLK%kkmlllk%JK%%kjjKKKJJ
-151786I9%%jkjkklmmjKMMMJ%j%JKJ%J%%kklllj%%JK%%lmonkjJjjk%%%JKJ%jmmlmllkjKLM
-151719E1K%%jllmkJLMLJ%J%%%J%JjkklkllklkJKLMLKJ%JJJJ%%JJJjjllk%JMLKjkkljJJKJ
-151652E1K%jkllkj%Jjjkkj%jjk%KMLK%%jjJLMLJ%JJKKJjlmnnmlk%KLMNNMK%kklkllmkkjJ
-151585C4JJ%%JKMMLJ%jjkjj%JLNONKkmnnmjKMNNLLLKJkmmooomkj%%JJKKKKKKJJ%%JJ%%jj
-151518E5kkkjjj%JKJKJ%%jjjKLMMKjlk%JKJKJJ%%%JjjkjJJKJ%klljJKKJjlllljkkjkjjjk
-151451C9llk%JJJ%%jjJJKKMMLLKKKJ%kmlkjKKKKJKJ%jkkllkJLNNLKKJKJJJ%jJJJjklljJL
-151384F9LJjjjJjjjkkllkkkjj%JKLLK%J%j%j%Jjlnmllj%JKJ%%kllj%%j%j%JKLLLKLLKLLL
-151317F5JJjlmmkJLMMLMJ%lmnnmkljkkjj%%KKLLL%knooljKMMLJkkjJMOOOL%jllnoomljJJ
-151250C5%Jjjj%%LLNMMMLKKKJ%%%jlllkJKMLLJJ%jklljjkllnnmmmlllll%KMMMLKKJKjkll
-151183B8l%JJJ%jkjkjkj%KKLJJkj%%%%KLLJ%jllkj%%jlmnmlk%%%%JLJJJKKJ%%jj%Jjjk%L
-151116A1OOOMJjj%%KKJJJ%Jjjjj%KKJ%jkkj%%%jklk%KNNMMKKKKJ%jjkkj%J%J%KLLJ%jJ%j
-151049E9lllk%jkjj%J%j%kkkjjJ%%%KKJjjlnmmkjjjj%J%jjj%KMLLJ%kjj%KLK%kkk%JJ%kk
-150982B3jJJJ%jjkkjJJKJjjjkklmmlk%%%LLMLLKKKK%knonolkJLLNMKLJKJ%jjj%%j%%%%%K
-150915A8MMMLK%kj%jJKML%knnmljkkj%JJLKK%j%JLMMLJjkmlj%JKJJ%jjjJJKKKKKKKJJJJJ
-150848E2kmoppnmjjjj%KMNNNMLNMNLJjlmmklklljJJ%klmj%KLJ%%%LMMLMLK%klmlkj%jjkk
-150781C3kkk%%JKKJ%jkkj%KKLMK%klllmnnnlj%JJJLMLJ%%%JJ%%%%JJK%%JKKJJjkllkJKJJ
-150714B7%Jjjlkkklklk%JLKKJMLLJJjjkjjJLLLLLKLJJ%j%%JLJ%lmmmmmlkKLMNNNKjlmkjj
-150647C5%%J%J%kkkk%%jk%JJKKJK%%%jkljjjjjJKKKLMLKJ%lllkjkklmkkjkljjJKJ%jkkjj
-150580F%j%JJKJJKMLLJKLMNMLJ%%jkmnnkj%%j%JJJJ%%%kkkkj%%jklnl%JKJJKKK%%%%%%jj
-150512A5jjJKLK%jj%KLMNNNONLJjjjjjjkkjjllllkklklj%KLLKJJJKJKJ%jj%J%%%%jlmmlj
-150445B3JJLMMMLL%jjjjj%%JKKKJklnnljJJKK%%j%jJ%JKJJjlmnljjjjj%%KKKLKK%kjjJJJ
-150378C1KJJKJJJJJ%j%jklkjJLLL%j%KMPPOML%kjjjkjj%J%jj%J%%jkj%KKLMNNNNMLKKJLJ
-150311A08J%kmmmommljjJKKLLLKJ%%%%KKKLLLKkmqrj0rqonmmnmlkjjj%jj%%JjlnnljJMMN
-150246A9NMLKKK%JJJ%%JJLMNLJkmmnkkjJJKK%llkkJKLLMKK%jlmmlk%JLKKJJ%%JJJjjkjkj
-150179C9jj%%JJ%jkkk%jjklkkk%jJ%%jjj%J%%jJ%%JKLLLK%kkkkkjJLLLJJJKLK%lmlkjKMM
-150112C7LMMLKjjkkj%J%jjkkllmlkjJKLNOONK%kkklklklkjJKLMLLJ%jklklkkjjjjlmkj%J
-150045B2%JKKJKKMLL%klkjjjlkjJLMKJklnnlk%JJ%jJKNMLK%%J%%jjkjjj%%jjkkj%%JKMNO
-149978D0NKJ%jlooomlk%%Jj%j%JKMMKJjklmkjkkk%JLMOOMLKJ%jkj%JLNOMJ%jj%j%jkllll
-149911C9mnmlj%%%J%%%%KLMLJjjJLLKJjlmnmkJLMMMLLLMK%%j%JJJkkkkjjkj%JKLMMLKjkl
-149844E8kkk%%JKLJ%%jj%%jjjkllnll%%JKJJJ%%jlmmk%MMMK%jjkj%%%JKKLJ%kklllkklkj
-149777B2KKKJJ%j%%JJKKKLLK%kmlj%%J%%jkkll%JKJ%jjJ%J%%JJJJJ%klllj%JLLLLMJ%jkk
-149710C5kjkmllk%JKKJJ%JKJ%%%%%%%%JJjkjjllk%%JKLLLJ%jjjmmnljJKLKK%%kllmmlk%J
-149643AKMMMLKKJ%jjJKKK%jjjklk%JKJKJkllk%JLNNLJjkjJKLKJJ%j%j%j%%JKKJjkllmllk
-149575B1jkJKKK%jjjKJJ%%%%jjlmkjKKK%jj%JJJKKJ%%j%%%Jjj%jkkllmmmjKMMMLJKJKK%j
-149508B4lj%JLKK%jmnonl%JKJJMOONLKJ%j%%KKKJkj%JLK%lk%JLMLJJjkllmlllllljJKMLK
-149441C3J%JJK%jllj%J%jlmlk%j%kjjjkjj%JKLLLL%jj%KK%jmnnnmj%JMNNKJjkjj%JLLLLK
-149374B8KLKKKLMLKkllljKKKJjJJKLJJ%jjj%JJJ%jj%%%%JJJ%%jjkklkkkj%%LKKJjlkllmk
-149307B9kj%KMML%kkljjJJJJJKK%jkkkjjjklljJLMMLJJ%jkjJJ%klj%KLLLLKKKKLJjllkkk
-149240D2llkj%JJ%%%jkkkjKLLKJ%JJ%jllkjjjj%JLMLLKJJJJJJJ%%%KJK%jkkj%JJ%jlllkj
-149173C8%%%%%JKLKLJK%J%kkmllkkjkklllk%LMMLJKJjjk%KKLKKK%kkkkmmlk%LLMLKKJ%%%
-149106D3%KJ%%j%j%%jjjkkklllnlmlj%JMMMMJjkkjLMNMMML%monlk%j%%J%%klkkjKKLMLML
-149039D0J%%kjjJJ%%kjjkjkklllllmj%%jkj%KLNONNJ%jkjj%%JKLKJJjkkkjjjjj%LNNLJkm
-148972C5lkJJJklmmjJJJJJKLNLLJJ%kkmmmlk%%J%KKKK%kjkk%JLNOQPNJ%kmmnlljjjjjj%K
-148905C4J%lmlkJJLLKK%%jjljjkkmmj%JJJ%KMNNOML%klnmllkjj%%%%klmljjJKLOOQQQNJk
-148838E5klljJ%JJJJjj%%%jkjjKML%jkkllnmmkJLLJjjkkj%JKKLJjjkkkk%JKKLMNNMLKKLJ
-148771F4Jkmoppnmjj%jjjjjjJKK%%kkjj%jjjklllnnnlJMOMK%jKMPQONLKLKJJ%kllkkkkll
-148704B7k%JKK%%%%klnnmjKLLJjkj%JLLLJjlllkkjj%KKK%%jkj%KMMLLLJKJKJJ%jjjJJKKL
-148637D5JJ%jjjj%%%j%j%kklmlkjJKKLLLKKKKJklklkj%jjkj%LLMKjjjkkkj%jjjjj%JJJJj
-148570B9%JJ%%llnlj%KKKKKJJjjllkkkjjJLLLMLMMKJkmmlkjJMNMLJjmnmlkJ%KKJjjjJJJJ
-148503C0%J%%jj%jjkllk%KLKKKJK%jjJJKKKJKJJJjjjklmmmjjjkjjJKLKJ%%JJJKLLK%kmmn
-148436B3mllk%KLKKJKJ%%%JKKKKjkkk%JKJJj%jkkk%KKMNMMK%jjjJJKKLLKKJJ%jkjk%klmo
-148369D0onmjJMLKjllkJLMMMKKJJJLLKJ%jjklkjjj%j%jJKJjkllkkkkjj%JKMNOOMLJ%knom
-148302D3lJKKJ%J%Jjklk%%JKKKJ%%J%jjmmnonmlk%KKLKKLMMMJ%JJKK%lmlkjkkkjkjjj%%J
-148235B3JKKJJJjJJJLKJJJj%jjjjjkjkj%KLJJjjjjJJJ%kkk%KLKJ%%jjkjj%%LNOOOK%jkll
-148168E0lmkkj%jjj%jJJKKJjklklmlljJJKKJKKMNNK%lmkk%JJKKJJ%jjlkj%JLKJJkkmnmj%
-148101B5KMMMLLLLJjkmmnlj%KKKJKLMKJ%%jjllmmmkk%KJKJJjjj%%%J%KKKKKJ%jljjJJKLK
-148034D6%%%j%kmnmlJKKKJJJjjllmkjKKMLKKKKKKJ%%%JJKJjlmlkJ%%jJKLMNMK%%%%J%jjk
-147967E6kmmmmmj%KJJ%j%JLK%J%%%Jjklk%JJKKKKJ%lnmlk%j%JLMNNK%j%KKJ%jjkklklmmj
-147900C0kjjJMNLJ%%KJ%jk%jjjk%JK%j%KKKK%%%jkkkjJKKJklnllklkjkj%%jklj%%jJLLMM
-147833B3LLJJJ%KKLLJjjkkk%JJjkkkJKKLKK%klllkkjjkj%JJjjJLMMLKJKJjmonmjKKJ%jj%
-147766B5JKMNL%jlkkjJ%JJJJLMLL%jkjjjkk%JLKK%kkjjJJKJJjjjklkj%J%%jjj%%J%J%%kk
-147699C2k%LMNOONLK%klnmlj%%jkkmmkjJKMLLLKKMLJjjklkkkjj%JJJlmonlk%J%jj%jj%LN
-147632B8OONNK%jlkj%%J%j%%KLNNM%lmlljjjlkkj%J%Jj%jJMNML%%j%%jklklllkjJJ%%%jk
-147565C5j%KKJKKKKKKLMMKJjklj%JJ%%jkJJJ%jjj%%jJJJJ%JLMNLLJJ%jjkklnoml%KLLLKK
-147498F9KLLK%%kkkkkjKMONLjknmkj%%J%%%kkkkJLKKJJ%J%JJKMNOPOOOMNNNMNNNKK%jlll
-147431A53kklmoonnmonnlkjLMOONLKJ%jkj%KKJJ%%%JJKK%JJK%%j%J%JJJJK%%JJMOPPMMLM
-147365A83LKLMLKKJJKLLLKJKKMMMNLLKMOQQQONNOPPPQRJ0J0J0J0J1J0J1J1J2J3J3J2J0RJ1
-147312E04J3J4J6J6J9K2K3K4K3K3K4K5K7K9L1L3L4L5L8M0M2M2M2M4M7N0N2N3N7O1O7P6Q2
-147279A728R1R8J06J17J30J44J58J72J89K06K28K52K81L14L51L92M38M88N40N97O53P09P57
-147256I139P95Q15Q12P75P03N91M41K58N7j48l40n06o35p26p77p95p86p58p18o70o18n65
-147234F344n13m65m22l84l47l14k83k54k28k04j84j68j55j43j30j19j09r8r1q4p8p2o8o3
-147210A368n9n5n1m8m5m2m0l7l6l4l3l1k8k6k4k2k1j9j9j9k1k0j8j7j6j6j6j5j3j1rrrpp
-147175D75pprj2j5j6j6j5j3j1j0qonnpqrrqqppoponnnpooomk%J%jmmnnmlklklmnmkjJJ%k
-147117A41mmmlj%%%%KKJjlkj%jjkkjj%jkmnooonkJJJ%kjkj%%%KJJkklk%jjklkjJ%jjk%%j
-147051E6j%%J%J%jjk%%KKJJJjjjj%%%JKKLLNQQQQPQQQNKjlmononopppmkj%jjj%%jjkjjjk
-146984F6mmkkklllkkk%J%JjklkjJLNOOPMJjlkj%%jjkkk%jj%%JKLJ%kkjjjjJKKKJjlnnl%K
-146917C8LLKJ%%JJKLLKJ%jklmlk%KLJjkmmljJJ%jjjjjjjjjj%jJ%jlklj%JJJ%%%%JKLKLJJ
-146850C4kkkj%%JJjjjJLMMJjkkklkklkkkkjJKKKJJJ%%KKJJ%%jjkkjJKLJjkkkkjjJ%KJKJ%
-146783B5j%%J%jkkkkj%%%%jjJLMNNMLK%jkk%%%jjjjJKKKKKKKJJJJKJJJ%%%klmlmkkkk%KL
-146716C6MKJjknnnjKMMK%jj%KLKJ%jkmmlk%JKJj%jjjj%%JKKKKLLMK%%j%%%llllkjJJJJ%j
-146649C3%JLLKJ%%jjkjjJKLMLKJjlmmmmmlllkj%J%%KLLJ%j%j%%J%JJ%jj%KLKKKKKJ%kkjJ
-146582C8KJjlmlkj%JLLLMNMKJ%kllkllj%JKKJJJjkmmlk%JJjkk%JKLKJJKKKJ%kj%LKLKKLJ
-146515E5J%%jjjjj%JKKLLLKKKMLLK%kjj%kkkj%J%Jjjllklkjj%%%%%JKJjjklmlmmkj%%%j%
-146448C5j%j%%%JKKJLKJjjj%JJKLK%knopokJLMNMKJjj%%J%jkkjj%JJKKKK%kmmmljJLOOMM
-146381E1JjlljjJJ%%%jkkk%JMMNLJ%%%jkmkk%%%%%%JJ%%jj%J%J%J%J%jlllj%J%%%%%J%jk
-146314C7llllkkJKJJ%JLMMMKJjjjkjj%jkkmlkJKMMMMJ%klkk%J%%j%JJJLKJKJ%%j%%J%%jk
-146247D4jJJJjklllnmmk%%%j%j%J%J%KKLKJ%JKLKJ%%%JJK%%kjkj%%J%JKJJJ%J%jJ%%kmmn
-146180B9lljjJKKLKKJ%%%%jjjJ%J%%%%%%KJ%%%JJKJJJ%jlmllkk%JMNMKjkkjLMMLJ%kmnpp
-146113B5okJLLJJjjjKKLLLLMLLLK%lnoomlj%%JKLLL%%%J%%kmmmlkjk%JKJJJJ%%lllljj%%
-146046A0kkk%KLLKJKMNNNLLKKKJjjlmmmkjJKK%jkkk%%jklkkjJ%JJJJ%%JKLKKJKJKKJKLKK
-145979D9KKJjj%JKKJkmomkjJKJKJJ%jjkkjkjjjj%jjklkk%%JLMMLKjlnnmmkk%%J%Jjj%%KL
-145912A9KKLLLJ%jkkljjjkkj%JJKKLLK%lmopponk%%Jjj%JKMMNMKJKKKKKJJJJJ%jj%jjJJK
-145845B8KKMLMKJJJKJ%kkllkkkklkk%j%%KKKKLLLLKKjjklllkmnnmlkj%JJJJLKLJ%%J%j%j
-145778B2%J%JJKLNOONL%jklklljjJ%J%jjkkj%JJ%J%J%jkkjjjklkjjJJJKLLKKJ%J%KLMNMM
-145711F0KKJKJjkmmoonllj%JK%%kk%%KJJ%%%JKJJ%lmnmjJJJJJJKJLKJjmoomjKMMLJ%jjj%
-145644B8jJKJ%kkkj%%%jjkmmk%KLJKLMMKKJKLLKJK%%%JKJJjllkkjkj%%jjjjk%JMMMLJKJj
-145577E0knmmk%JJKLKLJ%lmllmnnlk%KJKjklkj%JKKLMNLKJ%J%%jkmppmjLMNMMLLKJ%%j%J
-145510C7j%%%JJJJJ%%%%KLNLKjlnnnmmlljJKLLKJJJJJjkkll%JKLLKJKJ%kmmmkjJ%%kkmlk
-145443A3jj%jjJJKKKKK%%%JJKJ%kjk%JJJjkkllkjJLNOOONLMMMMKJjlklkllljjKKK%klljk
-145376C7%jkkmlj%LMMLKKKKJJjkkjjjjjlkjJKMMKJklmlmkk%KMOOMJ%jjjjklnnljKLLLKKK
-145309D3LKJjkklnoonmjJJLMMKJjjkklmkkjJJLMMNLK%j%%%jkj%%jllkkjmllj%JJLNOOMLL
-145242C9KLJKjjmmmmkj%jj%%KLKK%JKKKJjkmnmlk%j%KLMNMLJJ%JKKKKJ%%kmmljJJ%jlkjk
-145175C1kjjj%jkmkkjJJJjkkkJMMNMMMNMLK%kkkjj%J%jklmlmkkjj%KKJJj%%%%%KKLKK%JJ
-145108C8KKK%kmlj%JJ%jkl%KNMMLLLLJ%%JJJjlmllkkk%J%jkklmnomjJJjjjJKLLKJ%KKLMM
-145041D0MMLLKJKKjlnmk%JJjkkj%%J%JJJKKJ%lmmmlklmkl%%KKKK%jkkjKKKKJJ%j%JLLKJ%
-144974D0%JJJJJ%j%JKK%%jkkkkJKLLJ%%jklnljJKJJ%J%%jJJLK%klllkkjj%%jjkjkkkjKJJ
-144907B2jkkJKMLK%%jklmlk%%%%jjjJJLMMMLLKKJJ%jkllkJKLKJKKK%jlmkj%JKJ%JKKKJkk
-144840D1kjkkjjjKKLMLLLJjkklkljjJJ%kk%JLKLKKJ%klnmk%JLLLJJJ%j%%%JLLK%jmmlmlm
-144773C1mmkjjJ%%jkj%%KJ%jkkkkkljJLMK%%%JKJJJLLK%k%%KJJJ%jkllj%KKLMMMMLLKJjl
-144706D9nppolk%%%KLLK%kmnnnmmj%KMONMKJ%j%%jj%JKKJJ%jkloonljKLMKKJLMMMJkklkk
-144639A9kkjjjJKJJKJKKKKMMMNKJJ%LNPONMKKJ%jkkkjjjjlmmnmonmkjJJK%j%JLMMKJjlml
-144572D2ljJjjkjjJJJ%jJLNMMLKJkmnmkllmmj%KJ%jklkkjj%JLKJ%%%jjkkmkjJJJJ%%JKLM
-144505B5ONML%klkjJJj%jJJKKLKKJjjklkjk%JKJjlmnnnnnll%%%j%%%%%KLMOPNLK%J%%%km
-144438B8nnk%LONL%jklmnmkjJKKLLLMMLMK%%JJKLL%klllkjkmmmmkj%JKJ%jJLNNMK%llk%J
-144371C3J%jJJJJKJ%j%%jkj%j%kjmmnljJ%J%JLMMLLLK%klllkkj%JMNNMLK%kmml%JMNMMLJ
-144304E6kklkjJ%%lmmmkjJJLLKJjmmmnmnmkjJLMMMMLMLJ%kkjJJKKKJ%kmnnmlljj%JJJj%%
-144237A5KLLMKJkkj%%J%jJJJJKJLKJ%%jjjj%%JJ%jJ%%%%J%JJ%jllkkJJMMNMKJ%%jjkjj%j
-144170D3j%JKLLLJjllllkj%JJKjmmlj%JKKJjkk%%%jJJLJKJJ%jjJKLMLK%jkllllk%JLLKK%
-144103D7KKLL%jlmmkkkjk%JKLLLLJjlklkkklkj%%%%%KLKJJ%%%jjj%jkklmkj%KMLLKJ%%jj
-144036C5kjkjjjjkk%JKL%%kkkjJJKLJ%%jjJJJ%klk%KLKKJjklmnmlkjjk%KLNNPOPOL%jkll
-143969D0kjJKMMMLK%lnnmkk%%%%%JLLMLKjjkj%JJ%kllkkkjJKLLKJjjjjkjjjkj%JKKJ%kjJ
-143902C8LLKJ%klmlmk%JJJjkljjJJ%%kkjJMMMLJJ%jjkmlmkjjkklk%KKKLKJjj%%JJJJ%%jl
-143835B1k%KLMLKKKLKJjkkkj%JJJ%jkkjkkkjJLLLLJjlmnmkj%KLLMLJJkkkk%%JJJJJ%J%JK
-143768C7LJJj%J%%%JLKKJJJjjj%JKLKKKJJ%jlkkkkljkjjljjjJj%klkkkjjjJLMNOMMMK%kk
-143701E3kkklkkklklkk%JLLLKJJJLLLLLLJ%%llnmlkj%%%%%%KLLLJjkkkj%JKKKJ%kkjkjjj
-143634D1JJKLKJjkkkj%%%%%JJ%J%%jkkj%jjlmk%KLMML%klljJJJJ%%jjkkllllllk%JLLMMK
-143567C1KKJKKKJjlmllkjJJJJJLLJ%jjJJKJ%JJKJJj%kjklmnmlk%J%J%KMOOOOOLJmnpoolk
-143500B9JKMLLK%llljjKJKjlmnmjJKLLKKKJJjjjklk%KKJkkjjj%KLMMLKj%jj%j%j%jjlmjJ
-143433B9LMLK%lllkjjJKNMNJ%klllkkjkkjJKLLKKJ%kkkkjjJ%%kjkjkkjJKLLJJkkl%KKLKJ
-143366C3KJJJJKLKJJ%kmlljKJJjljjJ%JJLLLJ%%JJjklkj%%%%J%jj%%JJJ%jjllll%KLMLLJ
-143299D3J%j%J%jkkkjKKKLLKKLKMMLJjlkkkmmmkjkmmnljkjjkjlkjJLLLJJ%JKLKLJJJjkkk
-143232C1%JKKKJKKMMLKklmljJJJJ%JLMLJkmnnk%KKKK%%j%%%lmmnk%JLKKJJKJ%kkj%%J%JK
-143165D2JLKKJ%kjj%jkjj%J%%%%J%%j%%J%%%Jj%%%%klnnomkJKMMNNMLKKJJjjlmlkjjkjkj
-143098B9kjkkj%%%JKLKJLMONMLJ%kmnoomlj%KKLKJjkkjKLMNMLLJ%%%%JJJ%JJ%jjjllnnom
-143031C0lkjjJLNNMK%jkjjjJ%jjk%JJKLLJKKLJkllj%KLKLK%klnmklmnl%MNMLJ%lnmmkklm
-142964A5mlkJLOPQPQNMJjmlmljj%jkkk%%J%%lmmnkkJKMMM%jlkj%%j%%%J%KJ%jjkjJKJJKL
-142897B9MMLLKKJJ%lmnnlkjjjKKK%%j%KKLJ%kkkllkkjkkkjjjjJJKLLLLMLLJjlnlljjJJKL
-142830B7MNNMK%jllmllllkjj%JJJ%jlkkkjkjJKLLJJ%%jkkj%LLMJjlk%LNMJjlkjJJ%kjjjJ
-142763B3%jkklkj%JKLJJKKKLJKKKJJkkljjjkjj%%J%KLONMKKKKLKJknnonlkkk%%KJJj%KLM
-142696C9LMLKKJLKKjjlkmmmllklkj%j%%%%%JJMLL%klkljj%JLKKKJ%%%JJJJ%j%JJKKJJ%jk
-142629D6kk%jjklklklllk%JKJK%%%JJKKLKK%JJ%j%jj%JKJ%kmmlkkkj%KKLKKJjkmmlkJKML
-142562B5JJ%JKKJJ%%%%%%%%klmkjJLNOOMJjkkkj%J%%%JJKKKJJJjjklkk%KJJ%lmnolkJKLK
-142495C0Jjkkkj%JKLLJJjj%KLLKjjj%JKJJ%%JKKJJ%jjllmmlljjkkk%JMLKJJ%%%%JJ%%JJK
-142428C9KJJ%%%k%jJJJJJJKJ%knnomjJLMNLKLKK%%kjjjlmlk%JJKMNMLKJJ%%%Jjklmlmllk
-142361C4kllllkkj%JJJJKJ%jjj%%J%JJKKKKKJK%jknnmlk%KNNLK%%%KLLJJJKJklmkjJLMLK
-142294D5KJJjkkkkjJKJjlmnnlk%LMNMMLKK%%%JJKK%JKJ%jlkjKKLLLLK%jlmmlllkljjJKKJ
-142227D6%kk%JKJJKMMK%jlmnnlj%%%%JKMLLJjkkkk%%jkjjjjllkjJKLNMLK%jkkkklkjJKKJ
-142160C7jkkj%JJJjj%JKLKJjklmnmlk%j%%KMNMKJ%JKJJjmmljJJjklkj%KKKjjklkmlljJKL
-142093A1LLKKKJKJJKMMLLJ%jjjjjkklkkjJ%%jjkkjjjjjJMNONMMKLLJ%j%%jkklkJJK%%jkk
-142026D4j%KK%JJJ%%kjjj%KKJJjjjkkj%jj%j%kkkjjlmnljKLMNLLJK%klllljjjjJJJKKLJK
-141959C4JJjlllj%J%%%J%%jj%jJKLLLKK%jjj%%Jjkkk%KK%jllmkjjkkkjkjJKKKK%Jjjkjkj
-141892A2jkkJLNMLK%%kkj%KLLLLKLLLMMKJjkklk%jkkkj%KLMNMMKKJKJJ%j%%jjjlmmmlkjj
-141825D3%j%%J%j%jjj%J%J%%%%%j%%JJJ%jJKLLK%JKLLK%%kllmmmlkj%JJ%%JKKKJ%%JJJ%%
-141758E1jjjjJ%jkkkj%j%KKLK%JjklmkjKLKK%jJJKJJjjlllkj%JLNLK%jljjjjjjmnmlkj%L
-141691B4NMLJ%jlkjj%JKKKJjklmllkjjJJJKLNMMKJJJJ%%j%JKJJJ%KLMNMK%lmnmmllkj%%%
-141624D0J%%J%JKKLLKJ%jkkmoprqolJLNNNNNOONLJjjllnnonmlkjkkk%JKKLJjjjJKKMLLLM
-141557D1MNLK%lllkkllkkkj%JJ%jkjj%%jj%%J%jkjjJ%JJKKKjjk%JKMLLKKLLLMOPRRQLjpq
-141490H1qpnlkjkkkkk%%%jkkjJKK%kkjkjjjjj%j%jJLMMLLLKJJJjj%KKKK%klmml%LLL%jj%
-141423E3%%%%J%jjlkk%JKKKJJJ%%jklmmmkjjj%JKKJJJ%KLNNKK%%%%%jkkkkmllllllkjJJK
-141356B9J%jk%JJJj%%KKKKJ%jkkkj%%%j%%JJKKLKJ%j%%%jjkjkllkjklk%JKJ%%%%KKJjlmm
-141289A4k%JKJJ%kkj%%JJLKJ%jkjj%%%%J%JJ%%jkjjKLMJjjjJJ%%jj%j%JLLKKKJKLMONL%m
-141222E2nomljj%KJ%jjkjkjJJ%%%J%%jjkklkj%JJ%kkj%JKK%jjjKLMKJj%J%%%j%jjjjkjJL
-141155B5LLLK%klmmkJKKKKJjj%%%KKLLJJ%JJ%%jkjj%JKJKKJ%kmmlkJKMLLLKK%kklkj%jjk
-141088C8kjlmppm%MPQQPMJ%jjjj%%%J%%KJ%llml%JJjklj%JKKLLMLJ%%%JK%%kllkkjkllkj
-141021B9JJKKJJjkllkj%K%%kllk%JKKKJJjkkllj%JKKJJ%%JKK%kkjjj%%JJJKKK%j%JKMMMK
-140954D4Jkkj%J%%jlllllkjjj%%JKJjkkkj%KJK%JJKJJ%kllkJLMMMMMLJjjj%%%JJJ%%JJLL
-140887E3KJ%%JKK%%kklmmnmmmmkkkllkkjj%JKLLKLKMNMMMMLKJkmnnmkjjkkjjjj%j%jj%jj
-140820A7kkk%JLMKJ%%JLLLJjjJKLMLKJ%%J%KKMMNKjknmmnmljklkj%JKJJjklkjj%JKLLJ%k
-140753C3llkk%LNRJ0J1J0OJmppnnljjjjkkjjJKKJ%klmnmljKLLLJjklkjJKJ%%%J%%llklkk
-140689A4j%JKLMMLK%jjJKLMJJjj%JJK%jj%JK%JjjjjJKLLKLKJJ%jllj%%%jkkkj%%j%JKKKK
-140622E2J%kllllmmk%%JJJKJK%%jj%j%kkj%%JJJ%jjjjkj%JjkkkJKLK%lllk%JLLKJ%j%%kl
-140555B0lkJKMNNMLJ%KJJ%%%%kkjjj%jkk%%KKJjjkkj%JJKJ%kkkkjJKMKJKJK%kkkkklkkkk
-140488B0lllkjJ%%j%%JJJKK%JJJ%kj%KLMLKKKJJjlnnnkKNPQPM%kmlj%JJJ%J%%%%klmmkk%
-140421B4%j%%%KJJJJKMLLKJJj%%%%%JLLJjjjkk%KKJklllj%JKKKLJ%j%jjkjjjkjjKLOPPNL
-140354G0%moonlkjj%J%JKKKJ%JJ%%jJ%J%klkkjklmnnmkJKKKLLKJ%%%jlmlkjJJK%JJJJJ%%
-140287C0JJK%kjjjkmmnomljkk%KLNNONMLLKJKJLMNOLjklkjkkklkjj%JJJ%JJKLLKjjllmll
-140220C4kkk%JKLMMLLJJJLLKjlnnnmkk%JjkkmmmlkJJ%%%JJJKJKKKKJJjjlkj%KKKJ%jkklj
-140153A9%JKJKKKK%kkjjJKMMMKknonl%JJjkklk%JJKKJ%jkj%%JJjjkjJKKKJ%mnljMPPQPNM
-140086E0%knnmlj%JKKKKK%J%KJK%jmmnnoomj%KJJ%%j%%JJK%JJJ%jjkjJJLKKK%%JJJJ%%jJ
-140019C1LKL%jkkjJJKK%%j%%kjJKLJJj%kkjJKLJ%jj%JKJ%%jj%%%%%j%%JMNQQROMknpnllk
-139952F1lllkk%JKJjjj%%KKJjllmmkkkjjkjk%J%J%klj%LKJ%%JJjjkkk%KLLLLKJJJLNNMLK
-139885F3J%lllmmopnlj%jjklkjJJJJJJJKJKJKJK%%jj%%J%jjj%j%jj%%%%%JJ%%JKKKLLKJk
-139818D2llmlkmlljJKKLLKKJJ%LNMLJ%jjj%jkkjjJLMLLJJJ%jkklljJJJ%JJKLKJklmmmmml
-139751B9jjJKKLLJjmool%JJJj%KMMMKK%%%J%%JJ%JJjjlmkklkkjjkkk%%%JJ%jJKMMNLJ%KL
-139684D2LLK%jlmnlljj%JJJKK%jjjlml%KMMLKJKLMLLJ%JKKMLKKKJjloqj0j0qnj%KLKJkkk
-139619B4kjjjjJJKJ%%KJJkkkk%JLLKJjjkjjJKJ%jJJJLKKJJj%%KLLK%jkj%JJJ%%kkklkj%K
-139552C6KKLKKLK%klmmmk%KKJJJjjjJLKLJjlkjjj%%jjkkkkj%J%kkk%JJLLOPPPNLKJJJ%%j
-139485F9llmlmlllmljjJJ%%%jjklkk%%jkjjjjklkjJKLMMLLLJjmnpoljKNOMK%%%%%JMMMML
-139418D6J%lmmlklllllj%%%jjKNPPPNLKjkmnkj%Jj%%JKLLKJklkkk%%%J%KK%%kkklllllj%
-139351B0LLNMNLKKKKMLMLLJkmmmlljjJJJ%jjlk%JKKKKJjjjlklj%KLJjmnljKKLLLJjmnnlk
-139284B7j%JJ%%jJLMOMMKJ%%j%J%kllljJ%KLNONNKJ%knnponmlkjj%%JKKJKJJ%jjkkklmnm
-139217A5m%JKLMLLNNMKKJJJ%kkkkjkllllkkj%J%%kkkjjJKMMLLLJkmnlj%JKJ%kklj%JKKMK
-139150B6J%%jj%%KKLMMML%klnnnlj%jj%JMNMJjkmk%KJ%jlmmljjJJKKKKJ%jj%KLLKK%JJKK
-139083D0J%%KJ%kkkjJJKLKKKJ%%%%%%j%%JJ%klmlmnqqomjKMLK%kj%JKNMNMK%jmmllkkj%%
-139016A5JKLMLK%jkj%JKJ%jkklkkkj%JKLJJKKKJK%J%%kknmk%MMNMLKJKKKJj%KKMMLJlnnm
-138949D6lljkjkkmlkkjj%JKLLKJJKLKLJ%%jjlkj%jkllkjJKMLJjJKLL%jkkjj%kkj%Jjjjjj
-138882B6jkjj%JLKKJJKLLLLKJJ%%kklmmmnmlkjjjjjjJLMNNL%lnmljjj%jJJLMMKKKLKJJ%J
-138815C9J%jjjJKNNNKJJJ%jlmkkJJ%klkkj%%j%lmonlj%JJLKJ%%kkllk%LNOOMKjnpoonmkJ
-138748DJJ%LLMLKKLMNMNMMKJjjj%JJJLK%knnnmlkkk%%%KLLMKKJJjllkkllkJKJ%lmmnljK%
-138680A5%JKNNOMMJ%J%jklkjJJK%%%JJLK%%%JJ%kmnlkJMOONKjkj%KLK%lnponl%%klmljJL
-138613B1MMLLMMMLJjjj%JJ%jkkkjJJ%llmlj%KLLMLLLKLLLJkklmllkljJKLNMLLKJjlonnlk
-138546C9kkkk%JJKKK%j%%KKJLLL%knoommllk%JKKK%jjJKMMLKKJJkkmlmkjJKLLKJ%jjjjj%
-138479C1%%kloppnjjJJLKJjjj%JKKKKK%jkj%KKJjjk%JKKMMMK%%j%J%jkkJKKK%%jjkkjJ%j
-138412B6lmkjKNOPNKjllljj%%Jjkk%%KKJKJKKKK%%%LMLJ%%jlll%JKKjjkj%j%%JJ%jJKML%
-138345E4jkk%%%%J%%%j%jj%JKKJjlklklmkjJKLJ%%%Jj%JKMNMLLLKjklllkJ%%klllkjKKK%
-138278D5%Jjjjj%%KKMMJknnnmlkj%%KLLKKJjklmmlj%%knnmk%%J%JK%jj%JLLKJ%JJKJKJKJ
-138211B8KJKJJ%kmmljJLLKJ%%J%jkllk%jjj%JKJjkkkkj%JJ%%%%KKJjjkjJKLMMLJ%jjjJKL
-138144C5K%knnnmljJLLMMMK%klnnlljj%KKLKKJKKJJJKLLKKJJ%%kj%JJJKLLJjkkkj%%%%kj
-138077D1jkklmmmllkk%%JJKMMONMKJjkklmmlj%JKJ%jklkkkkkjj%JKMMMNNOMK%lmnnmkjKM
-138010B6NONKJjj%%%JJ%%jj%jkjkjkjJ%%jllk%KLMMLLLKJJKKMNMKJjjknpqqpnljKKJ%%%K
-137943C0LKJLLMKKJJ%%%%jkkllkj%%jkklkjJKJKJJ%%JJ%JJ%JJ%%JJJ%%KLKKJjjjjJKKJJj
-137876E6lnll%JJJjjj%KJJ%jk%jjjj%JKLK%%klllllkk%KMLLKMNL%knmmkk%%%jjkjj%jjlm
-137809A8lkJKMLKJ%jj%JKNMMK%jjjJLMJ%kkkkkkkk%JKLLKK%llll%JKJJK%jllmjj%JJKKKK
-137742C7KKKK%JJ%jlmnnnmkkjjj%jk%KLMNLKKLKjkljjJ%%jjlk%KMOML%jjjJLNNMLKJ%JJJ
-137675F5JJjknpqrol%JLKJKjkllk%LKK%jJLNMKJjjjJLLLKJ%jklj%KLKJjlkkj%%JJjlmnnm
-137608B8kj%JJLJJjllmjjJ%%%%%j%JLNMLKJjlmnmljJJKKLLMOPOPNLKjkjj%jjklmnmnlkj%
-137541C3J%JJJ%%%JJJJ%%%kjjkj%JLKJ%kkk%jjKMNOL%kllkmlllkjjjjjJKKJjjlkjj%jjlk
-137474A3lll%JLMNMLLJj%%JJLLMLJkmkj%jklllnmlkj%j%JLMLLKLMNMMKJ%jjjklmnomjJKL
-137407B3JKLLLJ%k%KMNMKJ%%jj%JKKJ%jjjkjkjjJ%%kklk%JLLLLJJJJJ%kklllkj%jjjkjj%
-137340C3jkklkjJJKLLLJ%kllkj%J%j%%%jklkj%KKKJJJJJLKJlnnlJMOMKJ%%%jkkkjkkj%KJ
-137273B5JKJKKLKK%%%%JLMLMKJjjlklllllmllk%JKKJJ%J%JLMNNL%jmllkjjjkllkk%jjjjJ
-137206B2JKJ%jjjJLLLMLK%%%j%%%jjkllkkjjJ%JKKK%J%%J%%j%kjJJKJJJLKJ%kkkj%J%%Jj
-137139C8jllllkkk%%%Jjjjj%JKKLKJ%j%J%j%%%JKKKLKLJKLLMKJ%j%J%klnnljKMNMLKjjkl
-137072E1klkkjjjjkj%%jjjjJKLNNLJ%JKKJjlnnkKLMMLML%lorrrpoonmj%J%LLLLLJjklk%%
-137005HJJj%%%JJJLLJJj%%JJJJ%JJKJJ%kljJLMLJjkj%KJJJJJj%%KJ%kkj%J%jjk%JKJKKKL
-136937D5LLMLLKKK%jkjjJLKLJ%jkklmnmmmmlk%j%j%%jjjjk%JLNNMKjkmlmlmmmlJKKJ%%JK
-136870B3MMMMLJ%jllkklllkj%JLMLKJ%jkklkjjkkj%KMLKJ%jJKLK%%kmmmk%LMMMMKJ%%jjl
-136803C7lnllJLNNLKKJ%lmoonl%JKKLKKKKJjk%KLMLKJ%jllljKLLLLLMLJ%kmmmlk%kklkkj
-136736C0k%%%KJ%J%KLLLLJJ%JJJklllkjk%%j%kkkj%%JJKLKKKKK%jjkjj%%J%klkj%KKK%kk
-136669C3jj%jKLLJj%%JJjlnnml%KLMMKJJJKJJjk%JJjllkjjjmmnl%JJKKLLMLK%%jkjkjj%%
-136602B5JJKMLLK%JJJklnlkKKMKK%jjjkkjJKKJ%jllkkjJK%jkl%JMMNNNOPNNLJ%kkkjkkmm
-136535E6llj%%%j%%%JJjjlkkkkjj%%KLMK%kklmnmkjJJKLLLMMMKJ%JKLJ%klmnnl%JKJKKKJ
-136468D7%%j%kkkjj%%jjjJKKJJJ%kmllj%KK%%j%JJKJ%%%%KLMNNK%jlllkJMLL%kkmmlmlkk
-136401C2kkl%KLLJJ%JKLK%jllooonlk%KLKLLLKKKKKJKKLKKJjlnnmk%JKKJKLLMMKKJ%kkkk
-136334D6lkkkmnomlk%%J%%J%%JKLLJ%llkjKLONNMKJJ%%jjjjjjjjjkklnlJMRRPKjlmlmmll
-136267B8kJKLLJjjklkkkkkjkj%KMMNMK%jkjj%KJJJ%%j%JLKJJ%jjj%j%klmmnmlkjj%KMNPO
-136200C4OOMKKj%kjjjlmlj%%J%%JJKKJjjjJJJJJKKKKJKJjlnmmmlklkkjj%JKKJ%jjJJKJJK
-136133C6JJJJKKJjkmlmkJJKJ%%jjjjJJKJJjkjjKKMNOMLJJKKJjlmnnnnnlkjjkllkjjkjJKM
-136066A6MNMLJJkkkJMOPPMJ%kllllkklmmml%JMLJJJJKJKKLLJ%j%JJJJJLLMMK%jlllllkj%
-135999D9%JKLMNPQOMLJJ%jkj%jjj%JKKNMLKJJJjjj%KLMNMMMMOQRJ0J1J5J8K3K5K8L4M2N5
-135942D20P1R0J16J51J90K26K50K53K40K09J65J02K3o8j54k16k45k43k22j93j63j35j12r3
-135918F62p8o4n3m4l7l2k9k6k4k2k0j9j7j7j6j3j1qpnnnnmmmjj%jlmmmmmmmlkjkllk%LLL
-135869E2LLLKjllmlkklkljj%JJ%%jjklk%JKKJ%%j%%JJKLLK%%%jkllnmnljJKLLLNMMMKKK%
-135802E3%%kjjjkllk%jkkj%JMLKJjkj%KJ%kklmllkjJ%%%%%KMOQQOL%lmnllllmkklllkjkj
-135735A3j%JLMNNNMLKJJJJ%JJKKK%jklkkkjjklljj%j%KJK%J%%j%jklllkljJKLLMMMLJJ%%
-135668D4%jjklmlkjJ%jj%%JKKJJ%JJ%%%%J%%jjJJKK%jkjjkkl%KLLKJJKKLKJkklkkjjk%jJ
-135601C5JMMNLJJKJKJ%%kklnmmk%%%%j%JKKJKKKKjkkj%%%jj%JLLLKK%kjjJJJJkjk%jjlj%
-135534D6KMLL%llkJKJJ%klllk%%%jk%%JK%kmmlk%KJJjknlljJKMLK%%JKKLLLLLLL%jllmll
-135467C7jjjjj%JJJ%kkk%KKJJJjjkjjjklmkj%%KKLMKK%jkjj%%LLMKKKLKJjmonkj%jkjkkj
-135400B1jJJMMOMKJj%j%J%JJJKKMNNKJ%jkmnnnl%KLLLKKMNML%lllllj%JKJjmooonkk%jJ%
-135333B8jjlkkjjJ%%jjj%KLOMLJkklj%JJKLMMMLjkmkjKMK%lmnnlkJJK%%j%%%%Jjjj%JKJ%
-135266B9jklj%KLMLLJ%%Jjlllj%j%%%JKKMMNMLJJ%jjlmnmml%JKNNOMK%klllkkkj%KJK%JJ
-135199D3JJj%%%%jkllljjjjkjjjjkklkk%%LLLKKJKKKKKK%%%KKJ%jjjJKMMLKjmnmkJKJJ%j
-135132D3JKJ%klkmllj%%%jjjj%jj%%KLK%%kkkkjJKMNLK%%%%JKJ%jjk%JJ%kjj%%%jklllj%
-135065B3KKKJJJjklkkjk%jKLNOML%jjkjj%JKjlnnmkJJKJJKLJJ%%%%jkkljjJJJ%lllklkkj
-134998E%JJJJLNMMMKKKKJKJjkmmlkKLMMLK%J%Jj%%%JjllljJKK%jkklllmmj%J%JJLLKKjj%
-134930B7KLK%jkkk%LMNMLJJLNMMJ%kkkklmlmmlkk%j%%JKJKLLK%j%%%%JJ%JJ%%%%kjjJMLL
-134863E5jlmommlj%%JLKLLJJkllmkJMPQNL%jj%JJjkmmmj%J%klllkjjjJKMLNMMLJJjkkkjk
-134796D4kjKMML%klklkk%JKJ%kjkkjjJJJJJ%jjjj%%K%%jj%JJKKJ%klkk%%JJ%JJLLNMKjmn
-134729D5omlk%KKJ%jjJJKLNNMLJJ%jjjllkkkkkkll%JKLKKJkmlkjkkkkk%jJ%JJKLLMLL%%j
-134662D0%%jkj%%%KKJ%%%%J%kjkjj%jjklmmmnlJKLLK%jk%JK%%%KLLLJ%JKKLMKJjkkjjjjk
-134595C5JJLKK%%jj%j%%jkjjkjkkjkkklllkJLNONNLKJJJ%%%llkkjj%KMLJ%j%JJjkklmlll
-134528B2%JJKKKJ%%%%JKMMLJ%%%%%JJ%jjj%J%jjkklklmmmlj%KLLMLKJ%%%%jjkj%JJJ%KLN
-134461D2NNK%JKMMMKjmoomjjjjjJJKJJkmpppmj%JMNOOML%Jjjlllmmlkj%%KJKKJ%jjj%J%j
-134394B9%%%%kj%%JJJK%JJJ%jkkj%KKKjjj%%J%JJJJ%%KKK%kljKOQPMLKJJJklmnmllkkkkk
-134327C7%LMNMK%%%JJJjj%JKLLLK%kmlkkj%jj%%%jllkjKKJjj%%%JJJKKKJ%j%%jjj%%%jlk
-134260D7lk%JKKJLLLKJkkj%J%J%JKKJ%kllkkj%KK%kmll%%KKKLK%jklj%KJJ%%jjjjj%jlkj
-134193C8%JKLKjjjkkkkjJJ%jkklmllj%KLJ%%JLMMML%jkjjkjjjjkj%JKKJ%kmlkkkk%%%%j%
-134126A6KNOPMJjklj%KJJJJKKJ%mmmk%LNNNL%jkjjJLKJkmmk%LLMK%llnmlk%J%JJjklljkj
-134059B4%%KKMMLK%kkmlkjkkkjJ%%%jj%JKLNNMLKKKKJJJKK%kmmlkj%%%%j%j%%%jjjj%%KJ
-133992C8%kkmmmljKKK%%JKJjkjkjlk%JKJKLLLJ%jkkkjjj%j%jjJKLMMK%%jj%JKNOPNMKJjk
-133925F3mnnmljjJ%%J%KLLKJ%%%jmnnnmmlkJKMMONLJ%j%J%JK%jkkj%%kkj%JKKKKjllllkJ
-133858C3LNNMLLJJ%jlllkllkjjJJJK%%knnmlj%%j%JKKJJjjjjjjKKLKKLLLKKKKK%jlmlljj
-133791C5%j%%jkk%JKLJJjkjkj%%%jllmkjJKLKJKKLMLLJKLLKKjjmnonk%KK%kkkJJKJ%JJKK
-133724D0JJ%%%JMOOMJklmnmnl%KNOMMJJ%jkk%KLNLJ%kkj%%%jkkk%KNNNL%%%jj%JLMMONML
-133657A06jklkjJKJJjjj%KNOOM%kkj%KMOQRRQQJ0J1J3J2J2J2J2J3J4J6J7J9K0K3K7L0L5M4
-133608E11N3O3P5Q9J08J31J61K04K59L35M31N45O54P32P57P25O41N10L30R5j70m26o20p22
-133584E471p34o78n93n00m14l42k82k33j94j64j41j21j05r0p7o7n6m9m1l5l2k9k7k4k3k1
-133558C99j9j9j9j8j8j7j7j6j3j0qpprj0j1j1j0qommmmnpomlkjjklljKLLLKJJ%%jllnmnn
-133506H1mmkj%JJKK%jmoomj%JKLJ%%kkj%KKLJjjjkjkmmj%JKJJKLMOOOM%mpqppnonnmmk%L
-133439B2NMMLJjjkk%JKLLJjkkkJLMKJjkjJLKjlmnnnoml%JJKKLNNMKJJJJ%kklkkjjkj%JKJ
-133372C0K%JJKLMNMNMMKKjlmkj%jkkjjjkkkkjjkklmllk%JLKLJJJKKKKKKK%jljKLL%llllj
-133305C7jjjk%LMMLKj%%KKJ%%jjkjj%LKLJ%jkkkklmnnljKKK%%kj%%JKMOOMJjlllllkkk%J
-133238C1KJ%%%%JJJJ%%%%%jkjJJJ%%jkk%J%kkkj%JKJJjk%jKLMOMLK%%jj%%KJjlnmmlk%%K
-133171C2LKKJJjlllkj%%%jjkkjjJKKKKK%%jkj%%%jkmmnonnnkJMPQQPNLLLK%%JJJ%jkkjjJ
-133104C6JK%%jkkmlk%KMNONMK%kjJJJ%kmnmlj%%%%%%JJJ%jkjJJJJJJKLLLK%kkkkkj%klll
-133037C0k%%J%%lklkllmnnnlkKLMMNOOPOMK%kkjkjjjjJJJKJ%%%%KLK%kkjkjklkj%%JJ%lm
-132970A9mjKLMLMNPONLKK%jjj%%jjjJJ%jkjkmmmmmljj%KKKJJ%J%JKMLL%jlklkjj%%KJJ%j
-132903C7kklk%%%%jklk%JKKLLLKMLKJjklmkkj%JLNNLJjkkkj%kkmljJLLLLLLK%lllkkkmnn
-132836B1ljJMONNLJ%%jjjj%JJJJjlmmj%KLLLJKJ%jjj%kkmlklkkkkjj%%J%%jj%KLMMLJ%jj
-132769B9%jJ%KJKKJKJjkkl%JJknnl%JK%%JJKLNMLJKJ%klmk%J%kkmlljJKJLKLLJ%j%JK%%k
-132702C6kjk%jkkkkJKMMLKJJ%jjkjJKKKLKKJ%kklllkjJ%%%J%%kklkJLOOOLKKKJjjllkkjj
-132635D5jj%%jkkkkkkkkmllkJLMNMKJJj%j%%j%jjj%kkkjjkJLNOMK%%KLLJJj%%j%kkjkkjk
-132568C6kkmll%JLMMLLJJ%jjj%KJK%j%%JJKKJJkklljjkklkjJ%jjkjjKKLMML%kkjJJK%%j%
-132501D0jjjjkklllkJKLMMLLKLMMJ%kljj%%KJ%jlk%JJ%%%%jkmmljKLMNMK%jkj%JKMLLJjm
-132434E7mnlkJ%Jjjj%%J%kklkj%j%%KMOOLJ%jkllkkjjjJJJKKKKJjklkj%KKJJ%j%%jjkjJK
-132367D4KLK%%jj%%%jlnnm%JKKKKK%JJjkmllkkJKLJjklkj%LNNMLKJ%%JKLKJJj%kllmkjKM
-132300D8MLKK%%%J%JKJjjkkjkkkllkllljjJMNONLJ%kljj%kllnnmmk%JKKJK%kmmkJLKLKKJ
-132233C2KLK%jkjJJKJ%%%JJJJJK%jlll%JKLLLKJjkllkkjjkkk%%JJ%J%%JKJJjmmmkj%JJJK
-132166B8K%jlmmomnl%%KNOONKjjkj%KLNNPONMJ%%j%JjklkjKKLJ%%j%kkkmnlkjJJKKKKJJ%
-132099D8llmljj%j%J%%jkjlkkkkllllj%JJ%JKLNONLJjlnmkJMMNL%%%JKLMKK%jkkj%jjjJL
-132032D4NMMJjmnoonmmkj%JLNNNMLKJ%jj%%%jjjj%JJLLLKJjjlkkk%JJKJ%lmommk%JKMKJK
-131965D0JLKLLJ%jjlmllk%JK%llmjjKJLKMMMK%lllj%KLKJJJKJjjj%KKLKKJ%%kkllk%J%%%
-131898E0J%JJjkmkk%%klkkkkmmllkjj%kklkjLMNMKK%%%%JJJjJLNNLJjmlljJJJJJJKJ%%%%
-131831C8JK%%jkkkkjkkj%KMLKJJKJJKKJKJLKJkmnlkjJjkkk%LNMMKJJJKJJjkllkj%J%%jjJ
-131764D7MONKkmmkjJKKKJkkmmmm%KLLJjjllllllkjj%JKLMMMNMK%knopoomljj%%kkkjj%%L
-131697GLMMMMNMLLK%%klkkk%JJJ%jj%%%jjj%JLKLKKJ%lmomjJKJJJJJjjkjkkjjjkjKMONMK
-131629D2JKKMML%mnoomk%LMNMKJ%jkkklllkk%%%J%JJ%jkklkkkJKLKJ%%%J%%%%LMNMK%klm
-131562C8nmmllljJMOOMMKK%%jjkjkjjlkjj%JJLKJjkmllJKMKKjkkjkkkjJ%Jjj%LNPRQNKjj
-131495E8jj%%klmmkj%jj%KKMMLLKKKJ%kkmkj%jklmnlj%%KLLMKKJ%J%jjklllmlmlk%JKLMM
-131428C6NNOONLLJ%JJJ%j%%JjklmlkklmnonlkjJKLJ%j%JKKKLLLMKK%%jkj%KLLKJ%%%klmm
-131361E1lkmll%JJ%JKLOQQPNLJ%lllkk%%%%%JJJjjklk%MNNOONMKJJ%%%%J%%jjJJJJ%KLLN
-131294A18PQJ0QOMLMMPQRJ2J4J6J7J6J6J6J8J9K2K2K5K9L3M0M9N9P2Q6J04J26J55J93K45
-131258A600L14M03N08O15O98P36P16O44N21L48J23j36l89n86o96p15o66n84m94m08l37k77
-131236A938k30j94j65j42j23j06r0p7o7n8n0m3l7l0k8k5k5k5k5k3k2j9j6j4j3j3j3j2j2j1
-131206B30rrpppprqpnmlkk%%kkmnoommmmmlllkljj%%jkkklkllkkkkkkkjJKLMKK%jlmnlkj
-131140D5jJJJJjjjj%%JKKKLNNMK%llmmmlkjj%%JJJ%JJJ%%jkklkkjjJJLLMLJjmnmllkkj%%
-131073B8%JJNNOLLJKK%%%jjkkkjjjllmljjjkj%KMMNNMK%klmmllj%J%jjjkjj%JLLLK%%JKM
-131006D6MLMKKK%j%jjkmnnlj%JLLLK%jj%JKJJkmopmjKKJj%KKKKLKKKjjllkj%jkllkjKKJj
-130939C3kmjJKKKJjj%JKLLKJJjkkjj%jjkk%%JJjjkJKKK%%%jjmlmkJMLKj%JJKJJJjkkjjJK
-130872C4LLJ%%kljJLKKJJJ%%J%KJjlonmljjkkkkJLNMLJ%jkkj%KLLJ%j%jJKKLKLJJjklnmk
-130805C4%KJJ%kjjjJ%%%jkkjJ%%%kj%KLKK%JLMMMJ%kjj%JJ%%jklnnmkj%jjk%%%JJJKJ%jj
-130738B7%LMMLJ%%KK%jkj%KKjklmlmmnkJMNNMK%j%jJJJJJJJjkk%KKKK%jjjjkjjkllmljJL
-130671B7MLMKKJKKLLJkmmmllkk%JJLLMKJ%J%%%j%%JKJ%kllkkjkkj%kjjjkklkj%J%%%JKKK
-130604B4KJJ%jJ%%jjj%J%Jj%%KLLLJ%jjkjkklk%JMNNOMLJjjk%%JjjkkjJKKMMKJjklklj%%
-130537D7kkljJLLKJjj%JJ%%j%J%JjjjjkkmnnlkkjjkljJLNOMLK%jkmlmmopooml%LLMLLKLL
-130470A1MNONMLK%jkmmmkjJLLLLJJ%jjjk%JLLKLKKJKJJjkkjKKKLLJjkmnmmkj%%JKJKKLLK
-130403E3Jjkklkkkkkj%jJKLMMLJkkljj%JJKJKKLJ%lnnnmkj%JJJJKMMML%llmkkkj%%%%jj%
-130336C3KKJJJJ%j%JJjnoolkjJKMMKKJJj%J%%jjJLLNL%knonnmml%LMOMMLKKJJjkkllmlk%
-130269B4KMMLJ%klllk%JJKJKKKLJJkllmll%JJJJ%jkj%%J%%%JKKKKJKJJklmlk%%jj%KLMLM
-130202C8LLK%kjjj%j%jkjkkkkjjJJ%jkmmmjJNNNLKJJ%jjjjj%K%%kkk%%%%j%JKKKLLLKJ%k
-130135D2kkkJLMMKJ%J%%%klllk%JJjklkk%%jjjJJJJJ%JJ%%%kkmlmlk%%j%klmmjJMONMKjk
-130068A9kj%j%JJLKJ%%j%%JJKJKLJjlmmlk%JKKKJ%jk%jJJLNOMLKKLMLLKjjjkkllkjjllml
-130001C2kk%%JKJ%J%KJJKKJjklj%J%kllj%jk%KLLJjjmmmmkj%LMLLKJJKLNMMLJJjkkjkkkk
-129934C8%JMNLKjkk%LKKjjkjJJKJK%jjkklmmlkkjk%j%JKLMKjlmkk%j%jkkkll%%JJKKKK%J
-129867B6%JKLMMMLJjjjkllmj%JKJJJKKKKJKJ%%jjJJJ%jjkjjj%%jJJJJJ%jllkjjj%jJJJjl
-129800C4mnmmljKKMMMNLJj%jjjkllkj%KKLKKKKKJ%jlmmmkj%%kjjJKLLLLJ%KKLMNNKJ%klm
-129733D9lmkk%%KMLLJ%%KJJ%j%jjjkllmmkjJKKJMNPQNLjlmmljj%jjkkkkkljjjj%%JJKKJJ
-129666D2%%%JKKKJj%jJJLMLJjk%JKJ%jjj%%%lmlkklkJKLK%jlnnnljKMNOPONK%jJKJjjkmn
-129599E2pnlkkjj%%kkkk%jk%%LLMMK%jkj%KLLKJJ%jjklmlljj%KLLMLK%%JKLMML%klmmlj%
-129532D2JJJJ%jjkkjjjj%%jklkjKLKKJJJJJJ%jkkjKLLJ%jkjkJKK%kmmlkj%%JJJJLLLJ%%j
-129465D1j%%JLLNLKjklj%JKJJKJJ%jkmnnlj%jjjJKMNONNMJ%lmlkkj%%%%%j%%%Jjjkmnnmj
-129398C0j%J%J%jkj%LLMLKjknnnkJLMKJJjJKJjkjj%%%%JJJKJKKKK%%%%%%kkj%JJJjlnml%
-129331B8%%%%%KKKKKKLK%%jkljjJJ%JKKJ%JLLLJjkllllj%%%%%KKKJ%JJJjjkj%KKJ%J%%lm
-129264D4nljJLLMLK%%kklkjJJKJJ%%%J%J%KLKJjjjlkkjj%JKKLJJ%%jkkk%LLMMMLK%%j%%%
-129197G0%kkllkjjJ%%%%jklmljJJKKJ%kkklkkjj%jknopok%KKJKMNNONMLLKJj%jKKMMMJjk
-129130F3lmmkjJKJJ%JJjjkjjj%j%jjklkj%KKKJ%j%KKLJ%%jkjkjllklkjJKKJ%%%k%%KLMNL
-129063E2LKJjjkklmmmlljJJLLK%jj%%j%KKKKJJKJJ%JKKjklkkJJJJKJJJJJjlmnmmjJKLJ%%
-128996D2%lllljJKKKJ%%%j%%JKLLLLK%j%jJLLMNMLK%%jkjkkj%%%JJLLLMKLNNNMKLKLMNPQ
-128929A40J1J4J8K2K5K9L2L6M2N0O4P9J00J25J57J91K18K32K27K05J69J17M7l5j16j79k17
-128902A803k26k15j91j63j36j13r3p7o4n3m6m0l4l2k8k6k2j8j5j3j1j0qppqqrqpollkmoq
-128865H3pnlkjj%KMNMK%lnnnmlkljJJLJJJ%kljj%J%kkmmmk%JKKKJK%jklmnllkjk%KLMLMM
-128798C8MK%%%%J%%lmnllkj%%%%jjj%JKLJkkj%%JJ%J%JKKLKLLJ%kkkjjjjkkkjj%jJKKJ%j
-128731B9j%kjj%JLMLLLJ%j%KKKjkklmooomjJMLK%JJKLMMLLKKLJJ%kkllkj%JKJ%j%JLK%kl
-128664D3lkkkjjj%JKJKKJJKKLK%j%%JKKKKLK%kkkkjk%j%kllkjkj%%jkmmmkLNNMLKJJJJJJ
-128597D8JK%%jjjjJJKK%%%kjjjj%%%%J%J%jkk%JKMMMMLK%%klmlkjjlkj%KJJjjj%jmnomkk
-128530B3kjj%LMMMKK%%%jjjjJKLLLKK%jj%jJJLLKjlooommjj%%%%KMMLJjkkk%%J%%J%JKJJ
-128463C9%jlllk%%JJLNMK%jkmmnmk%KJJ%jjjj%%j%JJKLLKJJKKKLLMLL%jjj%JJjjlklklkk
-128396C6j%JKLLKK%j%j%%J%jlopoonnkJMNNJ%kk%JLMMLK%jjkljj%JJKMMMLLKJjklkkklnm
-128329B7kj%%jkkjkjj%KLLMLKKKKJjkklj%%jjlkkj%J%KLLKK%J%%jjkjkj%j%%%%jJLNONMK
-128262D9%%kkjJJJjkmnnlkjKLNMMJjllj%LKKJkklkjjlkkklkk%%KMMMLJ%kjj%JLKJ%j%%JJ
-128195C8KKK%jjlkllkj%%JKJ%llljj%j%JJKJ%%KKJJ%%%jjj%%kkjjJKKKKJJjjklmljJKKJK
-128128B6KMMMLLKKJJ%%%jkllkklkl%JKK%%JKLLLJjjklnmkj%%JJJJLMMM%jkkkjjjkjjJLLK
-128061D4K%jk%%%J%JLLKKLLLJ%j%jloonkjKKLLMKJkklklkjKKLLKjkmmnomj%KMLLLJjllkK
-127994C6MNNLJjlmnmnomkKLNNMLKjklk%MNNLJjkkj%JLKJ%JJ%jkmlkj%KLLLJj%%jjkllkk%
-127927D1%jjlnnmk%KLJJj%j%%%jklmlj%JJJJJjkjjjjlmlljMMPQQQONMJ%kkj%KLKK%jklnl
-127860D0j%jjllkk%KLMMLLJklmkjJKJJ%KJjkmlk%KJKKK%jkkkJKMNLLKLLLJ%knooqponljJ
-127793A5JJKKJJKLNMLLJ%jjjjj%j%lmnmljJLNNNMLKjjkkklklj%KNMMJJJJLMNMJ%%JKKLLK
-127726G8jknonmlmlmlkjj%JJKJjjjJKJjkklkkjlklkjJLNMK%jk%JLLKJ%%jjjkkk%KKLNNOM
-127659E6L%%lmnoonl%MNNMLKJJ%%J%JJLKKjlmnmljjjjjj%kkjjjJJJLLNMMKJjlmlljlkj%%
-127592C3J%J%%kjjJJKK%jkjkkkjJLMMKKJJKJ%kmool%JJ%jjjj%%KJ%jjJKNOMK%llllj%KKJ
-127525C7J%JKJJJ%KKKJ%kkjkjjKKJjjjkj%KKLKJkmnnnllkjjkj%JLNMMKJJKJKKJJ%jmmnmk
-127458B7%%%KKMMMLMLMLKK%jjjlmoonnkkkjkkjJKMMJ%kkk%%JKLLKLMMLLLLJjlmmnmmmkJK
-127391C3Kjlk%KMLKjllkkk%JKLLMNMKKKJ%jkjk%%JJjj%KKKJKKLMMNMK%knpqqpnmkkk%JKJ
-127324C5JJLMMJklkjjJJJ%JKLML%jklkjjjklmlk%KKLK%%%KLL%jklmljKMKJkjjkjj%JKJjj
-127257C7kmnnmlkkjJLNNOMLK%%j%KKK%jklnnnnl%LLKJJJjkmljKLNNNLKKLKJ%jjkj%%%JJK
-127190D6KJKKJ%jkkj%Jjklkkk%%%jkJKJjlmnoonlkJLMNNNLK%kjj%J%JJKKKJ%j%KKLLJ%%J
-127123D8LLML%jklnmmlkkkk%J%%JKKLKJjjk%%KLMMKK%JJKJ%jjkljj%%JKKJjklllkjlnmkj
-127056B8J%jkjj%KLK%k%%K%kkkkkkkjjJ%KKLLLJ%lmlj%JKKJjjjKLMLJ%%%JKKKKJJJ%%%JK
-126989E0J%%jlkkjjj%JJJJ%j%kllkjKJJjlljJMLJ%%%JKK%%j%JJ%J%jjlmllj%%j%%%JJKKL
-126922C6LKJ%%%%%jllk%J%JJ%%%%kllj%KJLKKLKLLLMJ%kkjjj%kkkjj%jjkkkkJMNPPNL%jj
-126855F1jjkk%%JjklmmoppolJLONLK%%jkjkjj%%%%JJLMMK%%j%klllkJLLLJ%%JJKKJjjjJ%
-126788D2JJLLLKJ%jjkkkjj%JJJJ%%%jlmmkJJK%%%KLMLJ%j%%%jkllllmkkJKLLKKJ%kmmlj%
-126721B9JMMLJ%%JKLLLK%jlkkjj%J%JJ%JJ%klmlk%KMMNL%jlkjj%%J%%%%jjlmnljj%JKKJk
-126654C3lmmmlk%KKKKMLLKJjkjjJKKJ%llmlk%%JJKJJJ%jkkj%JKJKJ%jjklmlj%LMOMMLKLJ
-126587D3%%JLLL%jkkjkjkkj%JKKJJJJjmmljJKJjjkkj%jJLNONL%jjjKKKJ%J%JKKKJjjklkl
-126520E5kjj%JJKJklmmkj%%jjlmoml%KLMMLLLLJjmopnl%%KLLMMNMLJJ%kkjJJJJJjkj%JJK
-126453D8KK%kjllkjJ%%%jJJKKKKKJJjjjkllmlj%JJjJKMMLJjlnpomk%%%jj%JKJjkkljjjJL
-126386A8KLJJj%JJ%JKLMLLKK%jljjJ%%jjkkj%JKLKJ%jkkljjkklkkj%%KJKJ%JKLKJ%%%JKL
-126319D2KLMKJknmnljj%%JjkkkJLNMK%kllljjJKJKJJ%JJJJ%%JJJKJ%klopnm%KNMMMMNNMK
-126252E9jjljkmlmkjJ%JjjjlmmkkJKKK%Jjkkkjklk%JKLMLLK%J%%%jk%%KJ%jkj%JKLKMMLL
-126185E1J%J%jkkkjjjjjjkmoomjJJJ%j%JKLLMLKKJKJ%JKKLKKJK%%%jjllmmnnlkkklklmnm
-126118Bk%NRJ0QMJklmnnmmkkj%JJKKLLLLKJ%jlnnnkJMONNKKJMNNMK%Jj%jkkmlljJJ%%j%%
-126051C6JKKLJ%jjkjkkkkklmlkkJKNNLKJj%%JjjjjjjJ%jjjjjjj%JJ%%%jjJKK%jjj%JLKLK
-125984C6JJJKNNNMK%jllmmk%%jmml%JKLKLMMKKJJJ%%jkkjkkjklkllnmnlljLLLK%%jkk%JL
-125917B4KLKKJjjJLLKLLLJ%jJJJ%%%KKJJjkkllmnmj%%J%%%JJLKLLNMJknnmlj%%jJJKKJ%j
-125850D3kmnnlJNOPONLLJkkljjjj%%%klmllkkk%%J%J%JLKLMLLJjmmlk%jkkj%JJ%jjJKKKK
-125783D0JKKJ%jjJKLK%lnmkj%%JKLMMLKKKK%kmnlkJJJ%jjjjj%JJJ%jjkjJ%klmlmlkj%%JL
-125716B5OOPPNL%jlkk%%JLMNMMK%%jklmmnmllkkmmmk%JKJJ%JKJLLKKKKJ%kkjJLLLKJJJ%%
-125649F1%jjkmnommllkj%%%jjkjj%J%JJKKJJjlnlj%JJLLMMLJ%lkjJLNMMKjkmm%JKKJjkkj
-125582C7%%%JJKKJ%jkkk%%JKLKLLKJ%jllnmk%KMLK%%%JK%%jjkljJJKJ%%j%%JLLKJjkllkk
-125515D3lkljKLMMMKJjjkkjkjJJ%kmlkj%%KJLLMLJ%%%%kkk%JMMLJkj%JLK%jlmnmmk%JJKK
-125448D4KjlmmnlkKKKLLMNPPNL%k%jjknppnljKLMMMMLKJ%lmnnljJLMMLKJJ%%%j%J%klnnn
-125381C8lJKMMJJjJJKK%%kkklllkj%%J%JJKLKK%jlmllkj%%%%%JJjjkkkkkj%J%J%JJKKMLL
-125314C7KLKKJJJJKKJKJ%JJKLMLJ%kllkkjjJ%jkllkjjJKKLLK%kjjkkkljj%jlklkjJJKJjk
-125247C5%JK%jjk%LKLJKJ%kllkl%%LKLJJ%j%J%%JJjjkllkkkj%%%KLNMKJ%%JJjkmnpqqpm%
-125180AKMNNMK%%%%%J%JKKKJjklkj%JKJJJ%j%j%%jj%KKLKJJ%%%JJLJ%klmmkj%%JJKMMMK%
-125112D4JJJJJJKKK%jkj%JJJ%klll%JJJjjklkjKKKJJ%jkjk%J%jkkkkjjj%JKK%%%%jklkll
-125045A9lkJLNMMJJ%J%jklj%LMMLLLKJjmmnlkJLMMLKKKJJ%lmonnllj%JMLLLKKJJ%%%JLKJ
-124978E1JJJ%jjlklkk%jkmmnllkj%J%KNOPNL%%%JJJ%jjllkkjj%%J%%%J%JJKJ%J%%%J%JJ%
-124911D4j%%JJKKJJ%llmllkJMNMJknnmlj%jjjjjjjJLMMLMLKKJJJjkllkjjjjjj%jj%%JJJ%
-124844C4jjjkjJJLKLKL%%kkkj%KJJJ%%JJJ%KJ%jkkj%%KKLMMNLKjjkj%%jklk%jkklllljJJ
-124777C7J%J%J%%JKMKJlnonmj%KLLKJjjkkkj%%%JKLK%%%jjj%jjjkj%KKKLLLKKKJKJ%jj%k
-124710D8kkmmmlj%KKLLMMMNONLLjlopnmkjjkkkj%j%j%jKJK%kjjjJJJJJKLNLKJJKJ%%klkj
-124643D9%%Jj%JJJJJ%jjjkkmlj%JJJJ%jj%j%%kkjJKKJjjlllk%KJ%jjkjjj%jjJKNNMJ%kjl
-124576C4jjKJjjljjj%KKK%j%%JJKJKLMMLjmll%J%jjkjjjJKKKLJ%j%%%JKJ%jkklmnlk%JLK
-124509C4KJ%JLMOOOK%llmlmllkjkkmmljj%JKJJJKLNMLKJ%%jlnnomlk%KKKLLJjklkj%JJJ%
-124442B6%%JJJ%%jkkjKLMLJ%kjj%KKJ%JJKK%jljjj%JKJKLLKJjkkklklllj%%Jj%%JKJ%JJJ
-124375C6%jkj%%KKKKJ%klnmmk%%J%%JJjkmlkjj%JLMMMKjjjjjj%%JjlkkjLNNMK%KKL%jlnm
-124308B7mlljJKKJKKJKKJJKJJJJJj%JKKK%jjj%JKKJJJ%jj%JJJ%jkjjjJJJj%llmmkjj%%kj
-124241B7%JJJ%j%jjj%J%%J%%%JJJJ%%JKMMKJ%JKLLJjkjkklkk%JLLMNMMKjklkklmnlll%%J
-124174C7J%jkjjKKNNPNKjlmkjjjlllj%LLLJJjkjjj%jjjjlkkkkj%KLLLKKJkll%KLMK%%%JJ
-124107D8KLMNMLJklkkjj%kkmmljj%J%%jlkkJJ%kj%KJKJJ%%J%jjjjkkmlkj%JJ%%kkjJKMLK
-124040C3%JJJjkkkj%JLMMML%klljJJJ%lllkkkjjj%LMNMMJ%kkj%JKLMLLJ%%J%%%JJJ%jkmn
-123973D8onnlk%JKLMK%kmlljJ%J%KKKJJ%jklmk%KKKJ%jkj%KKLKJ%JJ%jklmljKNPOMK%kkl
-123906D4%%LKJ%%%%J%jjj%kkkkjkjjjk%JLNMLJ%kklmlmlllkjj%%JKJKKKLLLMLMMLLKKJK%
-123839F5%%%%jjlnopoomjKLMK%%%j%%KLLL%kmopomj%KLJ%kj%MMMLJjjjklllj%%%J%%kkkJ
-123772A6JLMMLJ%jjjjj%%JKMMMLKJ%jjjJJ%%JK%knmkj%%J%JK%jjlj%LMLJ%jk%%JJKJjkkk
-123705D0klk%LMLKJ%kj%%%J%jj%j%jjjkjj%%JLMMMKjjkjjj%JJjlll%KMML%llkkllk%JKKL
-123638D0KKKK%%jj%KKMMLKJ%k%%KLJJklmmmmmmmlj%%J%%JLLLK%%%KLKjkkkj%%JJKKMKJ%k
-123571E5ljJKKLK%jkjj%JJ%lmonmj%KKLLLLKKJ%kjj%j%jjkkmnomkJJ%j%jj%%JKLJ%%%j%J
-123504C0KMMKJjlkj%Jjj%%%JKKLLLLL%kmnmljJKJ%jjjj%%%jlmnlkjJKLLLKJjj%KMMNLKLK
-123437E5LMMMK%mmlk%JKJ%%klmlkkkjk%%J%jjj%j%%%%%J%jkl%JKJjmnmlljjKKKKMMMMLKJ
-123370D6%%jjjj%%%jklkjj%JJ%%klnmlkkj%JMMMLJ%jj%%KKJ%lkkjj%JKKLLLKJ%j%%J%%jj
-123303C8lllkjjkjJJLKLKLKKLLKKKLJJ%jjjjJK%klmnmljJKLLJ%jjkkkj%JKKJJjklmk%KLK
-123236C8LKKJKJ%jkkjJJLLLJ%%%%j%%%%klmnnlkjJLLLL%jkljJ%%jkklj%JKKKJ%jjJKLLKJ
-123169D5%kkkjkjj%%kklklkj%JKLLK%%kkkjJJJJKKKKKLLKKjlmljJ%KLLL%jlooonmmjJMML
-123102B3KJJ%J%KLKKJJKLLJJJJJKKKKJ%jmmpppomkj%JJJJKKMLK%llkj%KKKJK%%jj%%%jjk
-123035B9%JKMLLJ%jlmllj%kj%KMMKjklj%j%jj%%%JJ%jjjj%jkkkkjkJKLMLKKKKKKJ%Jklnl
-122968B7ljJKK%%%jj%%JLNNMLJJJ%j%%J%jkmlkk%J%J%JjjllljjJJ%%%%KLLJJ%JMLLLLLKJ
-122901F1jkkjj%%%klmk%JKJ%JJKMLKJJ%J%JjlnmljJLMKKJ%J%J%jjjjkklmnmlkjj%JKJjkk
-122834C0j%%%%KMNPPPNjmonmlkJJKJ%JJ%j%%KKK%J%%%%JKKLLLKJ%kkmmonnmkkjj%jKLLMK
-122767D6KKJjklnmmk%JLMMLL%J%KJjlmkkkjJKK%lopnljJJKKKKJjlmljjjj%J%j%JKLNONNN
-122700D5MOMLJ%JKKLKjlmooonl%%jlmmkjJKJLLML%kkkj%KLKKJJJJjjkmlljJLKJklllkjJK
-122633B8NMMLKKJ%kklkkjJKLKK%jjJ%J%kjkjkJKLLKKjklmlj%LLJ%kkjkjjJLK%jj%%Jjjkk
-122566C5kjjjjjj%j%%KKKLKJJ%kmmkj%%%%KLLMMMMLKJknmlk%%JK%jlkkj%LLKKJ%KJJ%jkj
-122499D5jkkkkjkjkjJJKJKKKJJJ%JjjkjJKLK%%KKL%jlllkjjjJKNNNMLKK%%jkj%klmnnmll
-122432C5lllkjJKJJJJKKMMKJJJ%%%%JJ%jkjJKK%jjkkkj%%Jj%kjkkj%KJJ%jkkjJKJJJKKJJ
-122365D3jjjJJKJjkkjKLMLJ%j%j%J%JjjlmmlkjJJ%kmoomkJLOPPMLLLLK%jkjkkljj%KKKJ%
-122298D7%Jjjkklmmk%KLNNNLJ%jkkjKLMMNLKJkkkkkjj%%%%%klk%j%%jkklkkj%%J%Jj%jj%
-122231C7J%J%%jkJKLLJ%%jklllk%%JKJ%%%JKK%jjlmljj%jJ%JjjlkJLLMKLLMOPOLJkmnmkj
-122164D9jjkjjJ%%jJJKKKKKJJJ%J%%J%%JLMKJ%klnpppml%KLK%j%j%JJLLKJj%JLLK%%jjkj
-122097E2JKJK%jlnnmkJMNNLK%jkjj%JK%llljJK%jkj%J%%jklmllJKMKKJ%%JKLLK%jlklkjk
-122030C9jkkk%jkkjKMOPQOMJJjjkjjJKJJ%J%Jjjkkkjjjkmmlkjjj%Jjjkk%j%jjjkkkkjj%K
-121963B0MMMKJ%jjj%JKLMMK%jkkkkklllkkkjj%KLKLKKKKJ%jjjJJLLKLKKJ%jjjlmmmkjJKK
-121896C8LLLKJJJJjklmlkjJLLMK%kkjj%%%%jjkjkjkjJLLKKJJjjlkkjJLLKKLJJjkjjkk%JK
-121829D6LKJ%JKLKKJJ%%jmmoolj%KKJ%%%%%JKKKJ%%jjjJJLLJJ%jJ%kklk%J%jkkkJJJJKKJ
-121762E3Jj%j%%JK%jklmlmkj%KLLLLMKJjllkj%JJ%jkkk%KKLKLKLLJJJ%%knoqqonlkjJJ%J
-121695B1j%JJKKKLLLJ%kjjJLLKJjkkjJJKKJK%J%%%jjkmmmkkk%%KKLKK%JjjkjJKKK%JJJ%k
-121628D1mmk%KLKLKKLJ%jjjjkjjjkk%%JKLLLK%kkkllkj%K%%jllk%JKLJKJKLKJ%jkklkkJK
-121561C7LKJKKKJ%kmmmkkj%%JJJJKLKKJJ%J%%%kkkkk%%KJK%%%%J%jj%KMLKKJJ%kkmlmnll
-121494C0kjjjjkjjjj%KLLKJ%%jkkjjjjjjkkjj%KLLLJJKLMMNMKJjklk%KKJ%jlnnmlkk%JLK
-121427B8LLMLLLJJkjjjj%JKMK%jlmnnmk%J%JKLMLKjjllnnmjJKK%jkk%KLNOPOMKjlnnlkkj
-121360C4j%JLLL%jlklljJLLLKJKKLJjlmllj%%jjj%KKK%%%%J%Jj%%j%jjkjjJLLL%jkjjJLL
-121293D5LKj%jjkmnoonmjJKLKKJKKLLMLMMNMMK%%kllkkkmmmmkl%%KKLK%%%%KL%%jJKKLJJ
-121226E3jj%JMLLJjkkj%JJK%%klmlkjKMKKJ%J%KLLKJ%jJJ%%kkJJ%lnnnll%%Jj%JKMMNMK%
-121159F6jlkkjjlkljj%%%jjjkj%KLLJ%J%KJKJ%%%lmmmkk%jllnljJKMMLKJKKK%jkj%KLLKJ
-121092E1KLMKKKKKJ%jj%%JJ%jlmmmllkkjjjkklmllk%LLJ%jJJKLLLKKJJjjjkj%%KJK%%%J%
-121025D8%kkj%KMNNNL%jjkjJ%jjj%jjjJKK%jmlkj%KJJ%JKKJjkkjJ%%%j%%%%%%J%JJ%mnpo
-120958C6mlk%%%kj%KLNNNLJ%jllmjjJ%J%%JJJ%%jkkljjJKJJJJK%j%JJK%kmnlk%KLMMMLKJ
-120891D9%jlmmljKMMMK%jllnnml%KLKKJKLMLKKJJJJ%%lmlkjJKMM%mooljJMOPONLL%jk%%%
-120824F5klmmllkkmmlkjkkkjJJK%kkj%%JLMMLKLKMK%lmnmmmlkkjjJ%JJjjj%JKLMOOOMLLL
-120757E6KJjllmklkljJKLJKJK%kmmlkjJLKJ%%JKKJJJKJJJKKJ%JKLMMLKJjkklllljkjj%%%
-120690E6J%%klmnmjJJKJJJjjlnnonnllkk%JKLMMJjlkj%KMOOMLKK%%j%JJ%jlmmnk%LMMLKK
-120623D1LKJ%lmnml%J%%j%KLMLLJ%klmkk%JJ%J%%%%%JJK%%kkjJKJjj%%JJJKKJKKJ%jjj%J
-120556D6JJJ%jjlklkj%%J%JJJ%J%JJJLLLJ%jj%JKJkllllnnnl%JKKLLLLKJjkjjkjkjj%%jj
-120489C0k%%KJJ%J%%%%KKKJ%kmmkjJJ%jllkj%%KJ%%jjjjj%%J%%jjkj%KMONONOONKjlllkl
-120422D5lmnmj%J%J%%JJJ%JLMMKLKLLKJJ%%jjjllk%%jkkjjjkkj%JJ%%jJJKLLKJJJjkkkkl
-120355D2lkj%LLJ%j%%jjkk%KMNOMLJjkkljJJLJJ%klmmmmmmkJKKKK%%j%KMMLKjkkjklllkj
-120288C1jJKKKJJJ%%%klkjKLK%kmmmkJKLLK%%%%KKK%%JKKJ%jlmnmlkllkJMOONK%kjj%JJJ
-120221C9KJJJKJjkjj%%JJJ%jlkkkjklllkk%LOQQOMKJjj%JJJJJjjjj%%JJJ%%%%j%kmmmmml
-120154C3l%KKKKJJJKKK%jlmmk%LKKKJJJJKLKKJ%%%%jllmj%JKLMMMKJj%JKLJkklj%%Jjjjj
-120087F0j%%Jjkkj%KKKKJ%jjjJJ%J%klmnmllk%j%j%jjjJ%%%%JJ%jj%%%JjjlljJLJjkk%JL
-120020B9NPMK%jj%kllkJLMMMJjkljjJJJ%kjJ%jknoonj%KLMLKJ%jjkllmlj%%%kkllkj%KKL
-119953A0KJ%%KLMMLJ%kjJLNNMJ%%%JJjkkjjj%JJjlmonl%JK%j%KMMMLKKJ%%%j%kkkjJJKML
-119886D7KLMLJ%kjkj%kjklkj%%%jj%K%%kj%%KKLMLJ%kllkjLMONMMLLKK%jjjkmnpqpnl%%%
-119819C6jjj%%J%JKK%kjjJJJJJJKJ%%kkkjJKJKJLMMJjllnml%JJkmmllkjJKLMNMNMMMKJ%j
-119752E8jkkk%JK%jjj%jkklk%%J%JJJJ%%JKJjlmmkkj%JKKJJj%JKK%%%JKKLK%%jJKK%klmn
-119685D4mjJLMJjllkj%%JJJ%j%jj%JLLJklnl%JJJJLMNM%jkk%KKLLKjllmmnnnljJKJ%kkkj
-119618B3KMNNLJkkklkjj%JKJJJjjjj%KLLKK%%jj%JLLLKLJJ%jkjJLLL%%%%%%lmnmmjJK%%j
-119551D6jkjj%%JjkmmmkJLNNLLKJ%Jj%jjjj%kj%%KLLJJJKMMNMLJJjmnnmk%%%jkkljkjjkj
-119484C9%JJ%j%kjj%J%jjj%%%j%JKKMK%lmonkjKJKKLLJ%%j%JJMMKKJKKJ%klmmmlj%J%%jj
-119417C4lllljkjjjKLLLKKKJJJJJJ%%%KKLKJJ%JKLJJ%J%%jkkklkkjjj%JLJ%%JLLMMLJ%jj
-119350F4llmllkjj%JJ%jkjJJJJJJ%%JKMNK%kkkllmlkjjjj%%JKLLLLKKKKJjkkkjJJKJJjjj
-119283E6jKKLJJjjklkjmmoomlkJJLKLJ%jkJKMLL%lkljJJJJJJKLKK%jlkk%%jjjjj%%jkllm
-119216B6mk%KKJj%%KKLLMMNLLKK%%jjjjjklmmnmljjJ%jj%JJLLLJjkl%%%Jj%%jj%j%%%%KJ
-119149C0KJJJ%kkkjjjJKLMLJjkl%JLLKJjkk%J%%%kklkjj%%%JKLKkllk%%j%%JKKjkkjJ%JJ
-119082B8LMLLJ%JJKKKKJJJ%kmnml%KMMMLK%lljJ%%kmoppmjJMMNMLKJ%%%Jjjjkkjj%%jj%j
-119015C2jlkj%JLLOONLjkmlk%JJJ%KLLJknnljJMLJ%j%JKKLKLKJ%jllljjjjjj%%KJJjkkkk
-118948C9kjj%JLNONMJkmnmlkkjkk%KMMMKK%jkkkkjkk%JJ%JKKMKJkmnmllkj%JK%jjJJLKJ%
-118881C6%%jj%KMOMK%kkj%JJjlllk%JJJJKJjjllkjjJLLMJ%kkkj%JKKKjjjKJ%kklj%JMLK%
-118814D6jlmllj%KLNOOMLJJ%JJjlnmmnnmllj%JJJjjkjjjjkkkjjjJKMLLKLKJkkllk%KLMNM
-118747C9MMKJjjjkkkj%KKK%%jJKNLLJjkkmlmmnmkjjjkjJJKKKKMKJJ%KLKK%%JLMNMMK%mpp
-118680E5pl%JKKKKJ%%%J%j%%jjkklkj%jjjkk%J%jkjj%%%kjk%JKKJ%jjj%%%jkllmk%KNNNL
-118613C5%%%%%%%%%JLLK%J%JJ%jjjj%jkkklkj%j%j%%LLMKJJJLNPOMK%%j%jklljjjklmk%K
-118546D8K%kmmmkJKKJ%kkkkk%JMNPPMJJJ%jjjkkmlk%%JJ%%jj%KKMLK%kmmmkk%jKKLLJjj%
-118479D8JLLKJkmnnmlkkjklkkj%j%%JKMMMNMLKJjjlmonmlkjjj%JKLLKJjjjjkljj%jkjj%J
-118412A4KKKLLKKJJJMNNMLLKLJ%jkmnmljJ%%klljKMLK%jjkkkjJKMLLKKJJJjklnmmllklml
-118345B0j%JKLMNNKKJJJj%%%KJK%kkk%%KJJJjjkjj%jjkkmlmllk%JMLMKJ%%%%klk%JKKLJ%
-118278C5%j%%%JKMMMMLJjjk%JJJjkmnmmjjjkkj%%JJj%j%KLLK%%JLMLLJjkk%J%Jj%JKKK%j
-118211E5j%jjkmlnmlmklkk%LMNL%%%%KLJ%jlmmmlmmkJKLNOQOMJkklklkllkk%%JJ%%%JLNN
-118144C8Kjllk%JLLKLJ%klmllj%%%%%%JKMMNLLJ%J%%%%%%kmmljJKLLK%j%jjlnnolkjj%jJ
-118077B0KMMLJllkj%JJJ%JJKKKJ%j%%KJJ%kllljJJLKKLLLMLKK%klnlmkjk%%%JJJJjjkk%j
-118010C2%jklmmk%LNONOMNMLJjjljjKKKJJKKLLJJjjjjkllljkj%jjklmk%KJJ%j%jkkkkmlk
-117943B4jJ%%jjjJJLLLLLMMMLLKLMMKjklljJ%%lkjJMNNLKJjmmononmnmnnljKLMLLKL%lmm
-117876B8mmmkjj%jj%%JLKLKKKKJK%%JJKKJJKKLKKKJKJ%%jj%jkjllkk%jjkk%%JKJJ%J%JJ%
-117809D1%%%JKJJKJ%jkjj%%%%%%jkjkjkkk%KLKJjkk%KLKJKLMNMLLKJlnonlkkkjjjj%%Jkk
-117742C4l%KLK%jjk%jjj%KLLLJKJKJJJKKLLJjjjJJJ%kkkjjjkjlmlk%JJKjkkjKKKjlll%JJ
-117675C4KKKKKKJKK%jlnnnlkJKKLKJKLMK%%JJ%%jlmmmllkkjJKJJKKKJjklmljjjJJKKKKKK
-117608C4%Jjjjjkj%KMMLKJ%%J%jlnmmkk%jjjjjJKJJ%klml%JLMMMK%%KLONNMJj%JJ%klkjj
-117541D8%%%J%jllmmkJKLKJjkllk%KKKJ%j%JJLLONMLKKJ%%%J%JjkkkkklkllmlmmlkjKLLK
-117474C6LJ%jjjjjjJKLLLJ%klmlkj%JJ%%j%%JJjkjj%JJJJJJJKKLKKjkmnoml%LOPPMK%%kl
-117407D7lkkj%JKJjjkljkj%JKK%%%JKJJjkkkjj%jJJ%%jkjJKLKK%kmlk%KLKKJJJKLJ%kmnm
-117340C2kKK%jllljJLMLKKKJ%%klkJKLLLKJjlmmlJLMMLMMMKKJjlmooommjJJJ%%%%J%%jkm
-117273B8kkjJLLLJJ%JJKJ%%kj%jjjlnljLNMMLJ%jkjj%Jjjj%j%%%jkkkjJ%J%J%jjjkjJJKK
-117206B9JKJKKKKKKKKLKK%klmkj%%J%%jjkllj%LKLMMLKJjklnnnlllnmkJLOPNKJjkjjjjll
-117139B7jjjjkjj%JK%%%JKKKLMLKjklk%%%jk%JKLKKKMMLJjj%%%JKKLKKJ%%Jjklmkj%%%%j
-117072E2kjjJKMNNLJjlmlljjjjj%%JKJ%kjjj%J%J%%JjJ%JK%%klmlj%%%%%%jlkl%%%jklkj
-117005B4JKKKLKKKKLKJKK%%j%%jj%KKMMMKJ%JJ%klllklkllklmllkj%jk%%%j%%KLMNLJJJK
-116938D6%%%jjJKKJ%jllkjJKKJ%jllkljjJKJ%%%%J%lnnmkjJJ%%jjJKMMML%jklmmkk%KJKJ
-116871B3J%jjJLMMLKLKKJ%%jjj%KJ%%%JJKK%%%%jkkkj%%jkllllkj%%JKJ%jjj%KLMLJkllj
-116804C2j%JKLMNMK%jkkkJLNNMMK%lmomk%JJLKKjkkk%%%%%JKJ%jkmnmjKMMLK%klmlkkjjj
-116737C5jJ%JjklkjJKLKLLLMMMMKKJ%JJ%%jjjjkkkjJJklooljJMMMNLJ%%jkklmllk%JK%%%
-116670D2JKKKJkknmnlk%j%kk%JJJ%jJJKKJ%%j%JKLKLJ%%%%%JKJKJJJ%%%kkljjkjJKLJ%kk
-116603D2jkkjj%%KJLLLLLKK%%%jkllmmmklljj%%%KMMMMMJ%jJKK%klk%JKKJJKJJ%%JJJ%Jk
-116536E9kmmmkjJLKLJjlnnmlj%JJ%jkkkj%KLKJJJLMNONNKjlmmll%%jkmlk%KLMLLMLK%knp
-116469D4onk%J%%%JLLLJ%%j%%jjjkk%JJj%JKLJJJJkmmmlj%%%jjk%%KLJJ%jjkjkj%LLL%kl
-116402B7lkkj%JJKKKJJ%klk%LMLLK%jjkj%kkmkljj%KLNOONMMLK%kmnnnmkjJKKKJ%%jj%j%
-116335C4%J%jkkklljjJKKLMLK%%%%J%jklmlkjjjj%JJ%%KNOOMKJ%jlml%KKKLLMKKJKJJ%J%
-116268F2%KJ%jjkkj%J%%jjjjjjjJJKLMNNMKjlmopoljJKJ%JjjjjjjjjjjlmlkjjJJJJkjj%j
-116201B8%%%JJJ%%JLKJJJJJKLLLLKKjklmk%J%J%J%Jjjjj%jJJJ%kkjJ%%j%%J%%%JJKJjlnn
-116134C7lkjj%jjj%JLNMLJ%lkkk%KKJknmmk%%LLLK%jlkljj%KKK%jkkkj%KMMMK%%jjklklj
-116067B4%KLLMMNLKJJJ%%j%J%JjJ%kklmk%JKLLLLJKKK%jkkkkjkkmnonlj%%%JLMNMMK%kkj
-116000D3jjkljJLMNML%kmmmmkj%%KMLLJlmnkjJKJJ%%jj%JKLLMLLJKKJjkj%LMML%kkkj%JJ
-115933F5JJ%J%j%JKJ%kmnnnmmlkkjJKKLKKJ%jlkkj%LKK%jllmmmkJKJ%%KLMMLKJJ%jklkjJ
-115866D0KJ%jjkj%%%jj%j%%%%JJJ%%jJJLLLLLJ%lk%J%jmomkJLNMLKJjjJJMMKJkmmljj%JJ
-115799E1Jjjj%%j%jjjklllk%KJJ%jjkkjj%%j%JJJJ%KLLKJjjj%JJJ%%%KKLMKJjlkjJKLLMN
-115732F7OMJkmnnonnlJKLKJJ%JKJJ%%jkkj%JJJ%%jkkjkj%%KKKKLJJ%%JJ%%j%%Jjkmlkkj%
-115665D6JKMNMKknoqppnmkJKKKJJJLKKJJ%JJJ%%j%JKKJ%J%jjj%JJ%jj%%JKKKKKKjkmlkkk
-115598D0j%%%%%%%jjjjJJKJ%%%kkj%JJLLLJ%jllmmkjJJ%JJJLLLLJ%jjj%%JJJ%j%%Jj%kjj
-115531D2jJLKLJjllk%%JJ%J%J%jkkkjJKKKJKJ%klk%KKLJ%lk%JJkkk%KNMMK%jkjjjJJJJJJ
-115464E8JJ%%JKLLKLJkmnmkjkmnonk%LLKJjkmmnmkjjJJ%%jkj%KLLKJKLLMMNMMK%kmmllkk
-115397C8jj%JJKJKJJj%jjkjjj%J%JJJ%JJ%j%%%jjjkkj%JLLMLLMMLMLLL%jllkjJJ%jklmll
-115330E1kllmkj%JJjlmljKLNNMLK%%jj%%JMLLK%%llnmkj%%JKLKLKJ%%JKKKJJjjklkkjjj%
-115263E2%%jkkj%KKLMJ%kj%%KJ%%j%JJKJ%mnppnkj%jkj%JJKJ%%%jKKKLKLJJjlmmmmkjJJJ
-115196B7JJMLLJJ%klljJMMMK%jjjjkjkkkjJJJJJJ%%%jj%JKMMKJJ%jkkjjj%JJJjkmljJLMN
-115129D9MLK%jkllljkjjjjJJKLLKKK%%kkljkjj%JKLLJJjkkllmmnmj%KKJ%J%KKKKKJ%j%J%
-115062D2j%JKKJjkmkjJKKKK%mnnmlkj%J%%JJJJ%J%jjj%%JKLLLKKJJJ%%jklkk%JKLMNMLLK
-114995F1LLJjmmnmnnl%MNNMMLJjllk%JJ%JKJJJjjjjjkkkkkj%JJLLMK%jmoonolkKKKK%jj%
-114928C3%%J%%%KKKjj%JJLJKJJJ%%j%jjll%KMNLJjkllllk%LMLJ%%jkjkjkmkjJKLJkmnmmm
-114861A7mmlljJKLJ%%%JKKMMMLJJ%%%%jjjkjjJJLK%klljKLMMKK%JJKJ%jkkkkj%kklkk%j%
-114794B2%KKKJ%jjj%KJKJJJ%%jjjjjJ%jj%KLMMMKJj%jjllkk%KKLLLJ%%JKKJjjjjJJKJ%jj
-114727E4jkjjjjjjjlmlkJJLLLKK%jklllljj%jjjjJJKLKKJKKJjkklj%%jkmmljJJKJKKNNOM
-114660D8LJ%%jkkj%KKKJ%kjkkkklj%KJJ%JLMNNLKKLLKJ%klljj%%J%jkjj%J%Jjjlmmllk%%
-114593D3jjjkjkkllk%%LLLNOONMJJ%JJKKLK%kmpoomlkkj%%J%%JJJJKJJ%j%KJ%jkklkj%jk
-114526C3jJLMMJjkk%JLLLK%jkj%J%J%kkkk%jj%%JJJ%%jj%%jkj%%KKKKJKKJ%%j%JJK%jllm
-114459D3lj%K%%jkllmnlkjJKKKJKJ%%J%J%kjj%KKLLJJJKK%jjkkjJKMLK%%jj%JKLJ%jllmk
-114392D0%JjkjjJ%%JJJ%%%%%%JKK%jklkj%%jlkj%KLLMKJ%JJJ%J%jlmk%LMKJJJJ%jk%%%jl
-114325D4kjjj%jJ%%jjjjkjjjjjjkjlmnmljJKKMMLJ%JJLMKK%jklkj%LMLLKKKJ%%J%jkj%JJ
-114258D4JJJ%%%jkkkkJKKKJ%JKKLKJjmmlkJ%%jklkkjJJJKLKJ%jjjJJ%jkmljj%%JKMNONNL
-114191F2Kjlmlk%KK%%jlkmllljk%j%JKMMLLK%klnljJKKJ%%%jjjkjjk%%JKJ%jjj%j%%J%J%
-114124C6JJKMLL%%j%%%%jjjkkk%%JJj%jkkmmlljJKKJ%jkkk%JJKKKKLLLMLKjjklkjkj%%KK
-114057C9LLKLJJ%J%kllk%KLLKKJJ%%jj%%%%jj%j%jjklmmmk%JKKJ%J%KK%kllk%JK%knnmk%
-113990A7JJJJKMNONL%kmmlkjJ%J%%jkjkllljjJLLMNMLJJLMMKK%%jkmnomkj%KLKJ%jj%%j%
-113923C5LNNMMKJJkkkkj%JKK%%j%%%JJJ%jjjk%JKKJ%kllmmmkk%KKKKjkkk%%%KJK%j%jKKK
-113856D5LKLLKJKMLJjlmllllljjJJjklllklmllJLMLK%jkjJLNOPOMLLJJjklkkk%%J%%%jlk
-113789E1k%KLLLKJ%kklllnllj%%j%%%%%JKKJKKMMLJ%kklmooomljKKLKKKLLKJ%jkj%%Jjlm
-113722C3lljj%JKLLJJ%JKKK%%KKLLJ%kklk%%jkllk%LLMNNMKJkmnnnl%LMMKJ%jllkkj%%KJ
-113655D2JJ%%k%JLLMKJjkjjklmmljJMMMMKjkkkllkj%JKLKKKJJ%klmmml%JKJjjjJLLLJKKJ
-113588D8Jklmmkjjkkkkjjj%JJKMLNNMMKKJJJJjllmmlkkj%KLMLMLKKKK%%KLMK%kkjkjlnnl
-113521D9jJKJklk%JJJKKKJ%jklkjjjj%LMLK%kllnnll%LONNKJkkkjjjkjkkkj%%JK%jkk%JL
-113454C6KKKKKKKJ%%jkjjJJJ%jjjkjkjKLNMNLLLKJjmmkjKK%jjj%%%%kkjjj%JKJ%kkjJJJj
-113387E4kljjjj%jjjkkkj%JJJJKKKKJ%jjjlmmkjKMMMLMLLJjkkJJKLKKJjjkjjkmmoml%JJJ
-113320D0%%%%%%%j%j%KKK%llmjj%JKJK%J%%JJKK%kjj%JK%%kjkj%%KLLLLLLMLJJ%kknmlj%
-113253E0kj%LMLJ%klkk%KLOPOOMMLKJ%kllkkj%jjlnoonlkkkjjJJ%jj%KKLL%jkkj%Jj%JLM
-113186E4LLKLKJjlnnm%KLJjllmlmllj%KKMMMK%kkj%J%jJ%JJ%kkljJKNNNLJjkklllkk%KJJ
-113119D7%jjjjjkkj%JKKJ%jk%j%%%%%j%J%jjjjjjjJLKK%jJJKK%JJKJ%jkmnnoml%JLLMLJJ
-113052C6%%%jj%%J%JJ%kllljJKJJjkj%JMMKJkj%JKKLKKJJKLKKKJJ%jlllkkk%JKJjlmmljK
-112985C6LLJ%jjkkkk%KLLK%jkkkk%JJ%jj%JJLKKJKJ%%jkml%KOPNLjkmmmj%LLLJjlllkkll
-112918C4mlj%KLKK%JKJKKJ%jkkj%JJKKLLLJ%jkllj%J%%k%%KJKKJKKKklllkk%JJ%%kkmlkk
-112851B9jJJJ%kjjJ%jklkJJLKKJjlllllkj%JKKKJJ%JJKKKKKKKKK%kj%J%lmnljJJKjjj%JK
-112784B6LKJKKLMJklml%KKKJ%jJ%KKKLJJjjklmmmkkkj%%JKjkkj%LLKK%%LMMMKKJKKKKKLJ
-112717F5Jkmoonoonl%%Jjkkj%KLKKKLLLKjlmlk%KLKJ%%JJ%%jkmmnkj%KMMMKJJKLLLLKKJk
-112650E3klkKLNLKJ%jjkklmml%JKMLKKJjlnmljjJ%%%kkkjjjj%%%%j%%J%j%%JLMOMLJ%jj%
-112583D9%jlnnmlj%JJ%JKKLLLLLMML%jklmlkJJLJjkkjJLKK%j%KLLL%jklkj%J%%j%%KKLLK
-112516F6%%jJJKJJ%%jjjllmllmll%MMMMKKJjllmlllkj%%%J%%%J%KKLLL%klkljJKJ%klmlj
-112449C5%%J%JLMLJ%klmnmkjJJKKKKJ%kkjjkjJKLL%lnnlJKLKJjmmlljjj%%K%kjjJLOQQQM
-112382D9LJ%kllk%JKKLLJJjJ%Jjkjj%%KLKjlmomkJKMMMK%%j%klmlljJKKJ%jkkllkkjjjJK
-112315C0KLJJJJLKLLML%jmnlk%JJjjklljJKMML%jmmljjJJMMNMNMNMK%lnoonmkjJ%jjklj%
-112248C3JJJKKLKJ%lllkJLNNM%knnonkjJJKJ%llkkjj%%%jjjJLLMLJJJKLLMK%jlkjjJJLNM
-112181E4LKjlmlk%JJJ%%jjllkkk%J%%JJMLKJj%%JJJ%jKMNNK%%kjkkjkjlkkjlkkkllll%%J
-112114B8%%%JKLLLKKKKKJJJjlmmkkj%JKKKKKJJJ%jkkk%JJJjklmmjKMNONMKK%%%%jklllkk
-112047D5jj%JJLK%jjjjjj%JJKKLK%%%%j%jkkkj%%%JJKLLJJJJJKJKJjjlmopmk%JJ%%kklj%
-111980C3JMNMK%k%%J%%j%%j%J%%jk%JKJJjkkljKJK%%J%%%%JJKJ%%kklnnnmk%KLKJjjkkj%
-111913B4JKJJJjjllkk%%JMMONMKKJLK%J%KJJjkmponk%JKLLKLKKLKLKKjknopoml%KKLJjkl
-111846B8lmk%MOOMJ%jlkk%%%%jlkj%%JJKJKJ%%jkk%%Jj%jjJKKKKKKKLKK%%kjj%%%jkkkjJ
-111779C7JK%kkkjJLMMMK%%kklkkjJKMMLK%jllllkkkkklklkk%%JJJjkjj%LNPQQNK%jlmljK
-111712D6MMKJjkjj%j%%j%KKKJjjkjj%KLMNMJjmnmmmmnnnmk%LNONLKJJKJJ%jkjjkkjj%JJJ
-111645D5JK%jkjj%%J%%jJJJKJjjkkjj%%J%JJ%Jjlkk%JKKKKKKK%%kklllk%%JJ%JJJ%%%%JJ
-111578D4JKMNMMLLKJ%%%jklllklj%JKJ%jkkkjjlnommj%KLLMMMLKJjkmmmkk%%KLKK%%%%%J
-111511D4LMLKK%%%jjklmnnmj%KLJK%%kklk%J%J%JKJJjkjj%%%%%%%JJJLLNMLKjkmmllkjjJ
-111444C6JKLLLKLMMMK%jlmonnmmkj%JJjjjkkj%LNONMMK%llkk%%J%%jkjjkllkJKJJJ%JJJ%
-111377D0jj%j%j%jjklk%JKKLLLLLKKKKKKKJ%klklmnnnmk%LLMKJ%JKMNNMNK%lmnmjklljjj
-111310D0j%JJKLK%lmmkJJKJ%jkjj%%JJJJ%%kkkj%JJJJKLLK%%%KKMLKJJj%jjkllk%J%jkkk
-111243D2jjJJJjjljkj%%JJJjj%%J%J%%%JKLKKJLLLJ%jkkkkj%%JjjlkkJKKJ%j%%KJ%jj%%k
-111176D4lmmnkkJLLKJKKLLK%jkjkjjjj%KLLKLKK%klllllk%JKKJjjkkkkkj%KLLKJ%JJ%jkk
-111109C5kJKLLLKJJkjjj%%JKLNNKJJJJ%lllkkkkllkkjklkkjJKLKLLKKJ%klmml%JKK%jkkl
-111042B8llljj%JJKKJJ%%JKJKJJJLKLJjkllnopnlJLMNMMJJJJLKKjkllkjKNNOMLKJjkj%JJ
-110975E4LLLJ%%jkmnnmmkjjjkk%JKLMLKJ%kmmlmnmml%KNPRQPNLJjjj%%jlllkjjj%JKLKJk
-110908D9lnmjKLKKJ%J%%jkkjjkjkkjj%%J%%jj%%JKJJKMMMLMKJJJKJ%llml%j%kk%%KJJjml
-110841D2lkkjkj%JJJJ%JKKMLL%jklmlk%jJJLKLLKJJ%%jjjjjkmlkkjjj%KLLKJ%%JJJJ%jj%
-110774D3JJjjj%%%KLJjlmmmlljk%%KJJKJJ%%%JJJJ%J%J%JJJKJjkmmnmlk%JJKKJjjjjkll%
-110707A3KLLKLLLJKLLLKjmmnlljJKJLJJjkkj%%kllkJKMNMKJ%%%JJ%jlnlk%%KKLMLLKK%%l
-110640D3mnnljKKK%%j%JKKLLKJ%J%%%%JLMLJJkklllkklj%JJLLMLLMLKknonlljkjjjjj%JJ
-110573C4KKKKLK%kmlk%JKKJJJJKKK%jj%JJ%kkk%JJJ%j%JJKJjkljjJJKKKJ%%J%%%jjkk%J%
-110506D9%%%jlkjjj%J%jjJKLLLJjjkj%%%JLKJ%kllj%J%%%jlk%KLNNMK%jkjJJKJ%%%jk%j%
-110439E8%jkkmlmkj%KKLJJ%j%jkmnmk%KKKJKKLLKKJ%jmnnljJKKKJjjlmljJLLKKJ%%jjjjJ
-110372C6JLKJ%kkj%%JJJJJKKJ%%klkkJJ%%jjkkjj%KLLKLLMLJjj%JKJJ%%KLLK%j%jjJ%jll
-110305F1mnnonmjjJJLLMNMKJ%%%jj%j%j%j%jklklll%J%%jk%KMLLKJJ%k%%J%%KJJ%%JJLJ%
-110238E5jk%j%jkj%JLK%J%J%jjjkjj%%JLOOOKjkjkjkmmlkkkjj%JJLLLLLKJ%JJJj%%KKKKj
-110171G3jkjklll%JKJ%klnnomjJMMLLKJ%kkk%%JJJJKKK%J%JJKK%JJ%kkkJLJjmnomljjjkl
-110104C5mlkj%J%JKKMNNPNNK%kmnnoonlJKK%j%j%JKJ%jJJLKKJJJKK%loooljKKJJjkl%KMM
-110037C5L%%kjjJKJ%j%%jkllljJMNONNNMMJ%klnnnlk%jj%%JJKJJ%jkj%KLMNLK%lnnnmljK
-109970C4KLMNMJjllkj%J%%%jkjjjkkkkj%JLMMK%jkkmkkJ%%%j%jkjkkkj%JLNNONMJ%kkjKL
-109903D9Jlmmlk%%KKK%%j%jjjlmnlk%JJJjj%%%%%%JjJJKLLLKKKKKJj%KKMLLJJjjllklj%J
-109836D6JKJKKJJ%%%JJ%%jkjjjkmml%LLLKjjkjj%JKLJJjjjjkmlj%KLLMLNLLKJjkmmmlkjk
-109769D4kj%JJKLLL%lnmmkJKLJjkkkkkj%JJKKKJJjkjkjkjjj%jJJKJK%jkkj%JKLLKJJ%jjk
-109702C8%%%JKKLLJ%jjllmlkjJ%j%%j%%jJJJKKMMLJ%kjkjlllkj%%%JLLKKLKLKLK%%jj%%%
-109635E5klkj%JJJj%kjjkjJjjj%KLLK%jklmnlkjJKJJKKJJJJJjlkk%%JLMMMKJ%%%jJLNNMM
-109568G5KKJ%%jjjlmnnnnmmlmkkj%jj%j%%kk%JKLKKJJJKMMMLLJ%j%%jjjjlnnnlj%KKLLKL
-109501D5LLLLLJ%%kkllllmommjJKLMLJJjjjj%KKLKKJ%jkkk%j%%J%KKLLKK%jkllkmnnnnmk
-109434A5JLMMMLKjlpomk%%KMNNLKJjjkkkk%JKKLKLK%jllk%LMKKJKLL%jklkkkjJLLKJJLMM
-109367F0Jjnnmkkj%JLKJJj%JJ%lnonljJKMMKjkjjjjlkjjJJLMMLLKJjlnonkJKLLLJJj%JJJ
-109300D2JJJ%kllkkjjJKLMLJkkkjj%JKKJjkmlj%%KLNPONLKK%jmnommklllmljj%%JKKKLLL
-109233C9K%jj%j%jjj%%%JJJj%%%KKJ%jj%%%J%%jjk%%J%kmlllljJLMMLJ%%jkkj%%%j%%KKK
-109166C4K%j%JJJJLMMKJ%jj%%%jkklkllmnl%JKLKLLMMMLJjklkkkk%jjkkjj%kmmml%KKJKJ
-109099B2LLKJ%kkj%JLNMMLJ%jjkklmonljKMMK%jkjJ%%jkk%%KKKKKKJJ%%J%KKLLLKJJJjjk
-109032E2mmljJ%J%%jJ%JjklmlkjjjjkkjjjjJJKKLMKJ%%%%jkj%JKJJJjjj%j%%jjkkjj%KLL
-108965C0KJ%J%%%j%JJJ%jkkkkJKLLKKKLKLK%jjjjj%j%%j%%%%%kkk%JKMMLLKKKKJ%jllmno
-108898D3pooml%LMMNMNNMLLK%jllmkkk%JJ%jJLLKkmmmmlk%JK%%jkkj%%JJJ%%KKLLJ%lnnm
-108831B3j%JLML%%%jjjj%JJ%%KLNNMLK%jkmnlkKLNLJkllmmkkJJJ%%%jjjj%KLK%jkj%KLLM
-108764D6KJkkllklk%KKKKJJJJKKLLKJjkkjklkkj%%jjj%jjkkkj%KKLK%%k%j%lmnmj%KKKK%
-108697B6%JKMMMMMKJjkmlllkj%JJJ%%kkJKLJ%jlmlkjJJKKKK%%j%KLNMLJjkkllk%JKKLKKK
-108630E3K%jj%J%%jjjj%%kkkkkjklkkJKKLJJjjllkjjjllj%%%KMOMMKKKNMNLKJJjklmmmlj
-108563D5j%%%%JKJJ%jkkjjJKLJJ%J%%jklmmmk%KLNNMKJjjjkj%j%%JJjjjlmmlk%JJJJjkk%
-108496B8LMLJ%JKKK%jjKJJ%%jjjlnoomk%KLLMKJ%JKKLKKLLKKJK%%jjJKLKLLNNMLKK%jlk%
-108429H6%J%%jkkkjjjkklkllnnnjLNNMKJ%%kkkj%%j%kklk%JJJ%%JKLMMKKKJjklmoonmmlj
-108362C4jj%J%JK%JjJKMOMKJkmllk%jlkj%%%JJKMNPOMJknmmkllj%KJ%jjj%JJjkkl%JJ%jl
-108295C4momkJLNONMK%kkkjJJKMMMJ%%%JKKLJ%kkljjjjklmlk%KKLKKJJ%JjllllkljJjknn
-108228B1lkJLNOOMMLLLKKJ%klljjJ%jkllljJJ%jkllkj%%JLLNNLLKJ%jjkkkkjj%JKKJ%kll
-108161C9%JLJJjkmlkJMLK%jkjjjJJJ%%%jJKKKKKK%%jJKLLKKJ%klkk%JKLLNMLJjkkkjj%KK
-108094G3J%jjlllkj%%%jj%jkklklmlkjKKMLMLK%jlkk%%%Jjjjjj%%J%%j%%%%jlkjLMONLJj
-108027E7jj%%j%jjjk%j%j%%J%%jjj%%%kkkkj%j%JJKKKJjjkjjlkk%LOOONK%j%%%%J%%klll
-107960D8kjJKLMNK%kmnnljLNMLKJJ%J%J%%Jjjkkkjkllmmkj%%JJK%jkmk%JMMONNJ%jj%%jj
-107893E3kjkkklllkk%KNOOMK%kjjJJJ%jjj%%JLLJ%klmmlk%Jjkllmlkj%KMLNMK%kkjJKMMN
-107826E5K%jj%Jjjjj%%kkkkj%j%JLNNL%jj%JKJJJ%jllllkj%jjkkkkj%%J%%jJJ%JJ%J%J%J
-107759D3%jjk%%KLLNNLLJJ%j%%%jkmll%KLLK%%kloonmlkjJKLLLJkkj%JKKLMNMLK%jjkllm
-107692D9ljJKKJ%%JJJ%%JKJjjllmmljj%jjkkjKLLJ%%%JJ%%%%%%jJJJJJ%J%%jllkjjkllkj
-107625B4JLMNNMKLLLJ%%%J%jlnml%JKJJjkkkkkkj%KJ%klmlkkkj%%%%%KKKKJ%jjKMOOML%%
-107558E0jj%JLNPOMKjjkJJLMMNK%mooomj%KJJJjjkkklmlkllljjJJK%J%JLMMLKJ%%jj%JJK
-107491F4%kkklkmmnljj%%%J%%%%JKNNMMK%kkkkmmlkJLLKjllllj%%%JLMOONLJklmkmmnmmj
-107424B9%KNNNMKJJJj%kkllllkklkJKKLJJjkjkj%JKLLKJ%j%jkj%KJKJJKKLKJjklkk%KKKK
-107357E4LK%%klnml%%KKLLKJ%%kjj%%jlljKMNMJJ%JJ%jljjjjj%j%JKJJj%j%%J%jjj%%%jk
-107290E0llllj%JJJJ%%%%jjj%J%%J%%%%%JLMMMMLKJ%jllll%%%J%jkjjjj%%J%jjjkkkkkkk
-107223C1%JLLKKKJJKKKJ%%kjj%J%jjkkjjjjkj%%jlmljJLOPOL%j%JKJJ%jlkkk%KMMMLKjkk
-107156E9kkmmllj%%JKJKKKJKKLK%jlklljJKKJ%jlmlkkljjJKNML%kjj%%JJJJjjkjkkj%JJk
-107089C8kmlkjj%JKMLKK%klllk%JLMMLKJj%%j%jj%%JJJ%jjkkJKLLLMML%jlnnmlkkjj%%KJ
-107022C6J%%J%KLMLJjjJKKJJjkmmmlk%jjkj%%%KJLLLLKKKJK%%jjj%KJJ%JKLK%klmkk%JJL
-106955E6LLK%JJKJjjlkkllnmmlj%J%%j%%%%j%%J%jlkjKLLLLLLLL%%jjjllkJLMLKjklkklj
-106888D4kkk%J%klmllkjjJKMNLKjj%JKMMMLLJKJK%jlmnmlj%JJLJJjkkj%JJKK%kmmlk%JJJ
-106821C6%JJ%%kljjJ%%jJ%JJ%%%%jkklllkjKMNNLKJJ%%%JKKKJ%%J%JJJKKLKJJKKJ%J%jkk
-106754F4k%JLNML%klmmmkjj%j%jjkklml%JLLLJkllkk%J%JJJKJJK%%%jkllk%jjkjjJLMNLj
-106687D7kmkkk%%JjllklkjJKLJ%jjkj%KMNNK%%%JLKK%jkllkklkjjj%%JJJ%j%JLNNMLKJ%%
-106620E4kkljj%%JKMLLKJjjlmmllj%%J%%kllmnnmkJKMLLKJJKJ%jkj%KKMONMJjkkkjjJKLK
-106553E3Jjjjjjjjjk%j%%%jlk%KMOML%jllkJKMNLK%jjjjkkklk%KLLJ%J%%jjlllkkk%%KJK
-106486D7LLL%jkkj%jjkkJKJ%klkkjjjklk%KLNLLKJKKKLMLMMNNKjlnnm%%JjklkjjJjjjjkj
-106419E1jj%%jlmml%JLLLJJJJLJK%KLLLLJjjlmlmj%JKJJJ%jjkklllk%JJKJJKKKJjlmnmlj
-106352C3JKLKLLMLKLKJjjllmmllk%JJJjjJLNNMKjklklj%%%%%j%%%jjkjJKLLKK%kklklklm
-106285C3kjjjjkj%%%J%J%jjjJKLKKLLKKKJ%J%J%J%%%j%%%jkj%JJJ%KMMLJ%kllmllkkkjjj
-106218C4kjjKMNMLJ%jkkkjj%%%j%%%%j%jjjj%JKJKLMNNMLKjkmmlklmmk%LMLJkkjj%%JJj%
-106151D3JJ%J%%jkkljj%JKK%kllkjKJJJ%%J%%%jJ%%kjjJKMMLK%%lklkjjjjj%JJJJLMLJjl
-106084D4lljkjkkj%JK%%%JJLLKJjjjk%JMLKjkllk%%JJLLJ%jk%JMLK%kjj%KLMLLKJ%kk%jk
-106017F0lmlj%KK%j%%KKJJ%klkjj%%KJKjlmool%JLKKJJjkkkkJJJjjkjJKMNMJjklkk%JJJj
-105950C9jkkj%LMMML%jkjjjkkkk%jJ%JJ%JJJKJ%JJKLMMLJjlmllklmmnkjKMLK%%%%jj%JKJ
-105883D2J%kklk%LNNMKJJ%kkj%jjkjjjjj%KLLJ%kj%KLNMMKKLKK%jjllonmkjjJJKKK%%jkj
-105816E3jklkljJJKJJJJ%J%JJJKJj%J%jmoponl%J%j%j%JJLNNNJjlkjjklklkjJLMLLJ%lmm
-105749B7mj%KLLKJ%jkk%JLKKJ%j%%JJJJK%jkkk%%KKJKKLMNONL%klnnnlk%%J%JJJKKMLJ%k
-105682E9jJLNLKjjjklmmkjJKKLJjkkklkjj%%%klllj%JJKMMMLKKJjmmlkJKKJJJJ%JKJJ%j%
-105615E9%%%%klmnmkjJKK%%%JKKLLLJ%%%%%%jjllkj%KKJ%klnnnmj%JJJj%jkjJJKLLL%%jj
-105548C6JJJj%KLLKKLJ%jjJKML%jkkkkkkkkkkkjjj%JKLKKJKKKJkmoolk%JKLKKJKJKK%jkk
-105481D4jj%LLLKK%j%%%%jjkkkjj%%jjlk%JKJ%jlkklmnmkJLNMNMLLLMLMLKjmmmklmlljj%
-105414C2kkkJKLKJJ%J%JJKKJ%KKLLJjjkkkkkkj%LLLJ%klml%KMMLKKK%kmlkj%jkj%%%J%%%
-105347D2jjJJK%%%%JJJ%%jjkjk%%JKJKJJJ%%%%J%Jjjjjkjjj%%J%%jkj%LLMJ%%%JKJKKLKJ
-105280F4klmmlkj%%%%jkkllljjJKLMMMMMMLKjjkkjjJJJJkllkj%kkkkkJKMLJjllj%KJJjkj
-105213D2%KLNMKJ%j%%kkmllmoomlj%%k%%LKKJKLLJ%kkj%JJJJJKJJKLMMMMJ%%jllnnmkjJK
-105146D0MNNKjlmlk%jklk%KKLJJKJK%%j%%KKLMLK%jkjkkl%%KKLLJ%lnppnmkjKMOONMK%km
-105079E3mmlkkkkj%JKJKJLKLLjkmlk%%JK%jllkjJKLJ%j%JJJKKJJjkkjjJLK%jlkkjjJKKJj
-105012D1%%JJJ%kkj%%jjk%%%JKMNOPNNMMMLLJ%loonmlk%KKK%%%j%JKJ%lll%%%jklklmlkk
-104945C8kjjJKKMLMMMJ%jlljJKKJkll%JJK%KLMKK%%jjjjj%%jllk%JJJ%jj%JKLKK%jjkkjk
-104878E4jlmlkKLLKLLLKJ%lllmnonlljKKJ%j%%%jjkjk%%KKLKKJjkljKMNOML%%%jkjkjk%%
-104811D4jkjkkkjjJJKJJ%%KKJJJJLKKLLMKJjlmlmlkkjjjjk%%KLMMMLJjjkj%%KKK%jklllk
-104744D6%KLMLKJjlnmlj%LMLLK%%j%%K%J%Jjklkk%%KLLKLJJ%lmnnljJ%J%kkkjJLKJ%%JJJ
-104677E1%%jkklnmm%JMLKJ%JJK%kllkj%%KKK%jjjjj%j%%j%JKKLLNPQQPMJkmoonlj%%%j%%
-104610E6%%J%%%j%jkklk%j%jjJKJKJKJKJ%jklnomk%JKJKJJ%j%%JKJJJ%%%%%J%%jj%KKKJj
-104543E1kmlk%jJJLLLLKJJ%j%%jklmljKMMK%kkjj%jkjjlmmkkJJKMLK%jlljjkklk%LLMLKK
-104476D0JJ%JJJKJjlkk%J%jkmnoml%KMMLJJ%JJJ%%%kkkJJLMMMLJklmlk%%%JJKLLLJjkkk%
-104409D2LNLKjjkkjj%Jjklmonmkk%KNPQPM%kkmnmlkklmlj%LMMNLJkj%KKMLLKJJLMMMJ%jj
-104342F6klllllkjjJ%j%%%%%llmmkjKMMMK%jkkjjkkkj%J%%%%%JKMLK%%%JJJjkkkj%KJJ%%
-104275D2JKKKJKJJ%j%jJJJ%%%KLKK%%jlkljJJJ%j%%J%kllk%%%J%jJKLMLLK%jklk%%jkkk%
-104208E0JJJ%%%%jkkjKMMLK%jkllmkk%KKLMNNMKKJJKJjknnnkjJKK%J%KJjjkk%KKKK%lkkj
-104141F1%kkjkjlmnmnljJJK%%j%JJJJ%JLLK%jjjJKJ%%%%KJJJJ%jklllkKMONMLLJJjk%JJ%
-104074F5%klkmmomlkjJJKKKKJ%KKLJ%%j%jjjjjj%%JLLLKJJKJ%jjj%%jjklkllmlk%%jjjJJ
-104007C5JJKLLKJJJ%jkkjj%JKKKJJ%%jjjkkkk%JKKK%kkkk%KKLK%j%JJJjllkkjjjj%%%J%J
-103940C8%%j%JKLMMLLJJJjjkkmmmlj%JJjllk%KJJjJJLLLKJ%jjjjjJJ%jkkklljJLLKJJKLM
-103873E1NLK%jjjjjlmnnmk%KKK%jjlllj%KJLKJ%J%%lllj%KLKLKJjklk%KKJJJKKLJjkllll
-103806C2k%JMLKJJ%%kmllkJKK%j%JLKJJJ%KKLKJjkkkjj%Jjjmmkj%jjJ%J%%%jkk%JLLMMLK
-103739D5KKJK%%j%jjjjkjkkj%JJKKLLK%%kklljJMNMJ%jJKKKKKjjllkkjlkllkjJJJ%%JKJJ
-103672D8jkk%JKKMLKJ%%%KK%jlmmlj%%jkkllkjJLKLLKJJklljJMNMKJ%%JJJjlnolkJLLK%m
-103605D4nnlj%%jkmkjJKLONNNLJ%%%%%jjj%J%%%JKK%jkjjj%j%JKLJJ%kklmkjKLKJKKJKJK
-103538E9KKJJJ%kkkjjklllmlk%J%j%%JJKKJ%KKKKKL%llmlkj%JJKLKJJJ%Jjjkkljk%%KLJ%
-103471D9jj%J%JKJjjmonl%KKKJKJJ%jJ%%klk%JKJJJJjkkkjJ%jjj%J%KJLLK%lkjj%jkj%j%
-103404C3jkj%KKKJKLKK%kjj%%%jJKMLL%jlnnnjKNNMKJjjjjjkkkl%JKKJKKJJ%jkmmmjJLLM
-103337D5KJJJ%%%KKJJjllmmj%KJJKJKJJK%%%jjjjjj%j%JKMLLKJJjlmlkjjjjjlmlj%KJLLN
-103270D8MMKJ%klommj%JjkjjKKKJjkkkkjjJKK%%%jjJKLLMMLK%klllllklj%%%JJJKKLKJ%j
-103203D5jJJ%jjkjlkkjJJLLLKLJ%JJKLKKJJjkkkkjJKMMLLKJjkmlj%j%%%%KLK%kllllmllk
-103136D2jJJKKLKLK%%jj%jjklkj%JKK%jll%KNONM%lnonk%KJ%jj%JKJ%kkJKLJ%jjkkkj%ll
-103069C7ml%JLMNNOMKjllklkkkj%JKKJ%lmnmj%JJ%%JLMMLJjllljJLMMLJ%j%%JKKJJJJ%%j
-103002F0jjjllmkj%KMMM%lmmlj%LLLMMNONM%klmj%%jklk%LMNMLJ%llmnnmlk%LLKJ%jkllm
-102935D9lmmkjj%%JKLKjjkj%J%JKLKJjjj%%jlmnljKLMLJKJJ%JJ%%%J%jmmkJKKJ%%j%J%km
-102868C6omk%MNNLJJJ%j%jKKLLKjlmmlk%JLKK%kmkk%JLMNNLJ%%%j%jjjklnmmj%LMNOMJ%j
-102801E6jjJJJJJKLKJ%jllmnonnnmkjj%k%%LMLKJJJKLLNLJ%j%%%%JKKKKJj%JLNLJjmllkj
-102734E9%JJjmnmkJKLKJ%jklooqnm%KMNMLKJ%jjJLMLLJ%jjJKKK%%jj%%%jkmpqqmkJJ%KKL
-102667B9KKLMMLKJJJLMMLJ%jj%JLKJjklkkj%jkjllmljJLKJjjj%JKJKKLLK%jklklllkj%JJ
-102600D5KKJ%mljKMNNLJ%jjJLLLJjjkkllklkkkj%JJJ%jj%%jJJKLK%jjjjjjJ%%jjj%%j%%j
-102533D6llmkk%%JKMMMMK%klmmlklkjj%%KLKLLLLLLJjllkkjjkkk%JKKKJJjj%KKMLLJKLLL
-102466F8K%j%j%kllkjjjjj%%KJJ%%LMMMLKJJjllmlmmoponkk%%Jjkj%JMMONMKJ%jkjj%j%K
-102399D9LLKJ%jjkkjjkjj%KMMLK%jklmmjJ%J%j%%jjkk%JKLKKK%jjj%JKJ%Jj%j%JKLKJ%%j
-102332F1%%%jkkjkjklmlmll%JKLKKjkkjJ%%kkjjj%JJK%Jj%jJJ%%jj%%JKLKKJjklmk%LLJ%
-102265C7%KNOL%lnl%JJJjJJJKKKKMMNLJjmnml%JKNNNKJ%kmnnnmkjJ%%%jjlkkj%JKKLMMLK
-102198F0KK%jJJ%%lmnmlklkl%JLMMNLKJJJLLKJ%lmoonlkjjJJJK%jkkkjJJJJJJJK%jjjJKJ
-102131D6J%j%JKMMLJj%JK%jlmkjJ%jklmnmk%%KLMNNKjlnmlj%%%%%J%JKMMONNKjmlmkj%KJ
-102064E4KK%klj%%J%jjj%%klmlklj%KKMLKJ%%%jkk%JKMLLKJjjljJKMLKKJ%%jjjjJJKJjln
-101997E8nmll%KMLKJ%kllk%JKLLKJjknmljjjjkllmmmkjKMMKK%J%JKLNMMLLJJ%jjjjjkjjj
-101930D7jj%JJJ%jjkj%KLLLJJ%jjJ%KJKJKKLLJ%jllmmnmmlkkjjjlmmj%KLJjj%KKJJLLMKJ
-101863D5jjlkj%JKKLJjjllmkk%JLNOOOK%lll%KMNMJjmmmmj%JKLLMLKJJ%KJ%JjlmljJLLJj
-101796F7jlkllkllkllmlkjj%JLKLLK%%kkjk%JJJJJJ%j%jjjJKLLMMJjkkkJJKJjlk%JJJ%jk
-101729D7lmllkj%JKLKK%JjkmnljJMLLjkmkjJKMLNLK%%%%KJJJ%jjjjjkkkjJKJ%jjjjJ%jkj
-101662C7%KLLMLJj%jjkkl%%JKJLKLKJK%%J%KKKJ%%kkkllmllj%JJJ%%j%%JJJ%JJLMKK%%jl
-101595E9llkj%%%JKMMKJ%jkllmkk%%jjjj%j%JLMNL%kk%%%%%jjkkkkjJJK%Jjjj%%%jjj%kj
-101528C9j%%jj%%KMLLKKK%kmnllkjjjKKJjklk%KJJ%jj%KJJ%jkkk%JLMOONKjllj%J%%%JLL
-101461E5JJ%%kllj%KLMMKJKJK%jklkk%J%jkkllmkk%%jjjjJj%j%JKJKJ%%JLMNMMJjkllkkk
-101394E0lnnnmlkjJLLMMLJJJKKKKK%kmnl%KMMMKLKJJjjj%JLLMMJjjjkkoqj0qmjJJJKMMKJ
-101328D7j%JJJjkkljj%JKLMLMKJklmmljjJ%%%%%%kllmkk%KLLMLMMNMMMJ%%%%%kllkj%jjl
-101261E1lkljjJKJ%%%KLLKJj%JJJ%jklmmkj%%kkkj%JKLLMLJjkj%LLK%jjkj%jkmkk%JKJK%
-101194D5J%%JKKLLMMK%klnonlkJMNNMMMLL%jkkjkjjjkkkjjjjj%%%%%JKLK%kkjkkllk%%JJ
-101127D5%%%K%%%%JJjjlllkkj%KKLKJ%KKKJ%jJKLLLKLLJjklllljkkkJKLKK%%J%%%jklmlk
-101060D4%JJJjklllk%LNOM%kmljJJ%jkJKMK%jkklllmlk%LLLKLKML%jkjjkkjj%JKKMKKJJK
-100993E5JJJjjkkjkj%JLMNL%knpoomkj%jjj%KLMLK%%lkk%KLLJjklmkk%KMLLJKLMLKjkkj%
-100926E1%KJ%jlmmklkjjkkmmmlkJMNOMK%%jj%JLLKK%JJJJ%jlmnmkJLKJJ%jkklkkjJJJ%%%
-100859B6kjlk%%KKJJK%%jJKMMNLLK%lllkkjj%jlkj%JKLLLLLKK%jklk%J%%jjjjkkj%%j%jj
-100792C0jjJ%jkjJKMLJ%JJ%Jj%j%jj%JJKKKK%jj%%J%%jjjJKJJkklkj%J%llmjJKJ%%j%jJJ
-100725C0LLLNMLK%kklkjJKJJ%jkj%%%%j%kj%%JJJ%JJKMMMLLJJjllmmkkjj%%%J%%J%jjjj%
-100658D4%JKJ%jk%KKLJjkmmmmk%LNNNLJJJKJ%kmmmmkJLK%kk%LMLK%%JJKKKJ%kkkjkjjKKK
-100591E7J%klllj%LNOMJjkmnml%KKLJ%kllmkjj%%JJKLLLK%jkjkjj%KMLKjjjjJJJKLMNLL%
-100524G5%jjkjkkjjjkjjklmomk%KLKKJ%%KJJ%JJ%%j%kjjJKKKJ%jkll%JLLKJjkkkkkk%%%J
-100457D6%JJJKLKJJ%%%J%JKJKJKJjklnmnmljJKLLKKJJKLNNOK%kmnoonkJKJjlllkkkjkjjj
-100390C1j%%JJJJLLNNKK%%%%%JKKLKJ%kkkjj%jJKJJjlnomkJJLKKKK%jlmlk%KK%jlkk%%jl
-100323C2mkjKJKKKKJ%kkk%KLONMKJJK%J%%jk%%%%j%%jkjj%j%%JLLMLK%kmnmmk%KLLKJJKK
-100256E9%jkj%JjlmnnlkJMOONMLLKKjmnonmlk%JJJ%%kjkklkj%KMLMMMKjkmkj%J%%%%jjkk
-100189C7kmkj%JKLMML%lmml%%J%JK%jjk%%JKKK%kkjj%jjjJKMNMLJKJJJjmopnk%KLLJJkj%
-100122C6LNNNKJ%jJJJ%jj%jjjj%KLLJjlnpomlkj%KLLLLLK%kmmlk%KKJKJLKKKKKLLMLKLKJ
-100055G6lmnlmlljJKLMLKK%%k%JJJ%J%J%%%%J%jkmnnmlkkj%KJJ%%%%%%j%%j%%JJJJ%kjjj
-99988D3J%jj%JMNNK%jlmnnmj%JKLK%jkkkkk%KJ%%%KMMKJlmonljJ%%J%JJ%JKJKKKJjkjkkl
-99920C1mnkk%JJ%JJJMMMMLLJK%%j%%JKJJ%J%%%%%J%%kkjjklmmmk%KLKKNOOMJjjjJJLK%jk
-99852F1jj%klmnmmlljJMNNK%kjjJJJKLJJjkkljKLKJ%klnmjKOOONLKJklllj%J%jjkjjkmll
-99784C9kj%JJ%%JKMNNLJkmmmlljJKJ%kkkjJKKKLML%jjj%%jjkj%kllkjJJKKKJJJLLMKKJKJ
-99716F2JKJJJ%JJKK%klnooonljKMLJJ%%kkkmkk%JJKLKKJJjjklllkJNPQPNMJjlllkkklkkJ
-99648D8JKJj%%%KMMMK%kmlmkkJ%%kl%KLNMMKJJjjkmll%%%lnqpljKKKJ%JJKKKKJ%%%KLMLL
-99580F0JJjklmopoolkjjjjJLMPPPNKK%jmlmlllmkjJMMMK%jj%%%%%%%j%JKKLJjlmnmljjJJ
-99512B9JLLKLKJ%%JKKJ%%%%Jkkmmk%j%kjjJJLKJJKKJJjklljjjlmnmmljJKLKKJJ%%jjkkjK
-99444A8KJ%jjJJKLMLMLMJknomk%JKJKKKJ%KKLLK%kjjjjk%%J%%KKKJjlmnlk%%JjJJKLKLJ%
-99376D4klmlljkj%KLLMKKJ%%%%JKMNONKJjjj%KKJJ%jklmmnnlkj%Jjknnnmlj%JJKLOPQPNL
-99308E9Jjk%JK%jkkkjkjjJJ%Jjjjkklkkj%%%%JJKKJJJ%%jkjjkkjk%J%JJJKJKKJ%jJJKJ%%
-99240D9%JKLLKJ%jkllkkjkkjkjkj%jjj%%klkj%%jjj%KMNMLKKKJjkkjkk%JNNOMK%JKMMLKJ
-99172G7JKJJjjjkkkkllkklllkk%JLLKJJj%j%J%jmmmkjJKLLLLMLLL%kmlkJJJ%%kklmkkjJJ
-99104D8KKKJJ%lmnmk%JJJjj%%JJ%%kjj%JLMLLLLJJjklnnommlmlkJLLLMLJJ%j%%JKKLKKKK
-99036E1J%j%KLNMMKKJj%jjkjkjj%%JJJjllkjjjj%JKKLKJ%jkkmmmnnonlk%J%%JJJ%j%%KML
-98968C4MK%jllmllj%KKJJJKKJJJKKKJ%jj%%%%%KKLLKK%jjj%%JJKKJJj%%jjkljjjjjk%%JK
-98900D8LKJ%%j%%Jjmmmkkklj%j%%JJJJ%%j%JKKKJ%J%JJJJJJJJKJKKKK%jlmnlkJJKJjklj%
-98832D1KKJJJjkkkj%jJJJJjjklmmlklklj%LOOOKJjjkkjkjj%%J%%jj%JKKKMNNMLJ%J%JJ%%
-98764E8k%KLMJkklllmnnlkjj%%J%j%%LNMLKjkk%%JKJJjkllkjJJJK%J%%kkjjj%%KKMMMLJl
-98696E3lmkj%J%jkkkklj%KLMNL%jlllkjjkkkJJLJKJKLKJJJJ%J%JJKJJjmnnnjJKJjkkkjkk
-98628B6lkjjlnlkJKMOOPMLJ%jjkklkjjJJKLLLLLKKJ%llljJJJJ%jjlk%KMMNMMKJjklkkjJJ
-98560E5JJ%jkkjJKLJJJJjj%JKK%jJKKLLLLK%knpommmllljjjkkjjJLKMKJ%jkklnmmk%KLML
-98492C4Kjkjj%JJKJJjkkjjj%JJLMMKJ%%%%kkjJKJ%jkjJKKKKJ%jjjJJJjk%JLLLKKJJJJJ%%
-98424F6jkkmllkjjKKLLKKJJ%%j%JKKKKJJjkmllljllllljjj%JKKKJ%Jj%%JKLMLKJ%kkjKNO
-98356G0MLjjlmnnmkjJ%%jklljjkmoml%JKLMMLJ%JLLMK%jjJKLJJ%%jJJLLKJjmmmk%KJKKKJ
-98288F4LKL%%jjkkj%%Jjjkkllkk%JJ%%%KKJJJJ%%%jj%%LMONPNONPOQQRJ2J4J5J4J2QLlqj4
-98225A90j6j6j6j5j3j1j0rrqomj%%%jkkmmmkkjJLMMLKJ%jjmnnlJMLMLLKLKJJjkjjjJKKKJ
-98165F2%%%J%%%jkllk%%KKKKKJJ%kkj%%%%JJJJJJJ%jlnoolj%JJJJ%klmkj%jklmllkkjjJJ
-98097A3%j%%%KLNOOOMLJ%J%jkjjKMNMKK%JJJJ%kkllkJJJ%%%%jj%JLLKJjjlmlj%LKJ%jjJK
-98029F0LKJjjkJJKLJK%Jj%%jkmnnmlkk%LMNLK%klkk%j%jjlkkJKKJ%jjjkj%jkkmllmkkJLO
-97961B9PPNNMJjlkkj%%jkkkj%KLMKK%kjj%JKJJJJJK%%jjjjk%j%JJJKJJ%jjjjJJ%jkmlllm
-97893C8mlk%KKJJJ%JJJJJjjk%JKJjjj%JLMLKJLKKjjkklkjJJLKK%JJJjkllmnllj%LMLMLKj
-97825E2llk%JJJj%jjkkkj%KKKJ%%j%KKKJ%kjkJJKJjkl%%Jjjjlll%JJKKMLMKKKJkmnml%JK
-97757D2JJJJ%jk%%JKJ%kllkk%%JJJLMNLK%jjklk%JJ%JJKLMLKJ%jlooomj%%JKJKJ%JJKLNM
-97689F1LK%jklkklk%JK%klnmkj%KLMLLMMLL%kmnmmllkj%JLMLKLMLMLKJklpppmjKMLJjlln
-97621C8opol%MNNNMMMLJ%kljjjjJLMLKJJ%%%jj%JJKJJjjj%JMMNLLJ%jkkjkkkjkklmlllkj
-97553D3JKLMNLKjklmlklkjkllkljjKLMMK%j%jklk%JKJJKJK%%JJJK%jjlkkj%KLMNMNMMKJJ
-97485G3%%JJ%jjjjj%jkkllkj%JJLKJJkkklllk%JLKJ%jj%JKJJjkjj%%%j%%JJJjjkjklk%KK
-97417D7Jjklk%JLLKJ%%jjjjjkj%%JJ%%%jjjjj%%JJ%jkkjJKLNMNNNLJ%j%%JJ%j%JJKJJ%kk
-97349G1llljjjkkmnomlJKMNOONLJJKLLK%jlnnponmjJKKK%%j%%%KKKKKKJ%jjj%JKJJJJKKM
-97281G1ML%kklmopponkj%KLLLKJKLKMML%knonmj%KKK%jj%jJJ%JjJJKKKK%%%%JJJ%%%%%JJ
-97213F2KKKKJ%jkkkkj%%JJKKKJ%jmponlk%j%J%Jjkj%LLLKJ%%j%JKLLK%jkjjjjkkJ%%jj%K
-97145E1LKJjjlllmj%JKJ%jj%K%jlmlk%%J%JKLKLKJJKJ%%%%%jjj%%KJJJKLKJ%kmopnmlkjJ
-97077B8KJJJ%JJJ%JJKJjjkJJK%jjj%%JKJ%j%klmnmj%K%JjklkkJLOQPPNLLJ%llkjJJ%jjjk
-97009D7j%JKKJJklkkJ%KJ%%%%JJJJJ%j%KJK%%J%j%jjkjJKLJjlml%KMNMLJjjkjkkkkllmkk
-96941D0j%kkkljj%JLLLKLKJjjk%JKLMMMLLKKJ%%JJJJkkkjllljj%kkkk%jjj%JLKJ%%%%jlm
-96873D5nlkjJJKKK%%klmlk%KLKJJKJJ%j%%jj%jj%JJJKKKMLKJ%kkkkjkj%KLLMLK%jj%j%kj
-96805E4jJKJ%kkj%J%jlk%j%%%JJJ%kjjJKMLLJjjkkkkj%KK%%%KKLKJ%jjkj%JJJJJJJJKKK%
-96737G1JJJ%%jklklk%JKKKJ%jjjj%%KJ%kmmlj%KLJJjlkjJKKKLLK%kkklkjKMMMKMMLK%lmn
-96669G4onnllkj%JKKLKJJjjmmnnll%JKKJj%j%JKJJ%%JJKKKK%%jjjjkkkkj%J%J%JKLKKK%%
-96601E5JJKKKKK%kllmmlllllkJMNNKJjkkljkjkkmmlk%%KKKJKK%kkkjJLLMLMMLKJJ%%jkll
-96533D7kjJ%jllkkjkj%KKKJkkl%KLNKJkllmj%LKMLJKJKJJJJK%jkjkk%KJ%j%J%%%k%%J%J%
-96465D9J%J%%%jkj%JLKKJK%%lmmkJKMLJklkkjjklkklmlk%j%kjJJJKMNOONLMKJJ%jllnmlk
-96397D1kjjJKKKJLLMLLKjjll%KMMMKKJ%jlnmljJJKJ%kklmmnlj%%%JLMMMLJ%%kklkkjj%JK
-96329D8LMLK%knonlkklml%%%jj%%JJJKKLMMLKJ%KKLMLL%jjkj%J%%%kkj%%%kjj%J%j%J%jk
-96261D9jkkkkJKLMLK%j%JKKJ%%j%%JKKJ%j%JJKKJJjjjkllmnmmljJMMLL%klmlljKKLKJ%j%
-96193D8%jjj%%KLLJJ%lloonllkk%KLLNLK%%%JJKKKKKLKKJ%kllmmmk%JKKKKKKJjjj%%J%%K
-96125E2LMMMMNMLJ%lkljklklllmllljJKJ%%JKKJjjlmlmmmlkkjjj%KKMNNKJ%jj%%jkjKKJJ
-96057D2JKLKJjlmkJLJ%kl%JLKK%%%KKK%%jjj%j%jllk%JKKKJ%%%jJKNNMLJ%%jjlmnmmj%%%
-95989D7J%JJJLLJjkkkjk%%JJKKKLKKKKJ%klmnmmkjjlnpomJNNNMJjjlkk%KK%J%J%jjKLMLL
-95921D8JK%JJKKKKKJJJjjjkklllllkJJLKJK%J%Jjjlllj%%%kklkj%KKLKLLLKJ%%%%j%%jkl
-95853D6lkk%JJKJjj%KKKJ%j%JJ%knnnmkkj%%jjj%JKJLLLLLKKJj%j%JJLKK%jjjj%%JJjllk
-95785D1jjj%KLMMLLKJjlmnmmllkJLLLKJKJKMNNNJjlmnmlkjj%%jkkljklmllkjjkklkJLMOO
-95717B8NMKJklmlkjJKJJjj%%JLKJ%j%JLLMK%%jkj%%jjkkjjJLMONLJ%%JLLK%lmlkjj%kkjJ
-95649D9LMLLKJJ%jjkkkmmmmkkjJKKKKKMML%jllmlkjjjj%JKKKKKKMLK%jkjkkjjJJKKJ%%kk
-95581E4k%%%%jjj%jjjlllljKMLKKJJJJJ%Jjkllk%%%J%%jjkj%JKKLNMKjkk%%%%%llllj%JK
-95513D1KLJJJ%%jj%%JJ%KLLKjkmmkjJLLMKKKJJK%jlljJJJJJJ%%jkkk%J%JKKLJklonnk%LK
-95445D9K%kkj%J%j%%jjj%JK%jjkjj%JJ%%j%JKKKKJLKJKJ%%klmmml%%%jJJMMMK%kll%KLLK
-95377E7J%JKKJKJJjlkjkkmnmlj%KLK%%jJ%%jjmmmkjJJKLLLJJ%JJJ%%kjklkjj%JJKJLMNNM
-95309F2Jklnlljjklmnnmkk%%KNNOOLK%j%%jkllljj%%JKMMLJJ%%%kjkjjkjKMMMLK%%jlmnm
-95241D0k%JKMOONKJjkkk%KLNMLK%%%%jjjjJ%Jjknonmkk%%%KKMLMKLLLKK%jklllj%KJ%%JJ
-95173G0JJ%jklmllj%%jkjkj%j%j%%JJJ%kllmmkkjj%JJKKKK%jjjJKLLKKKKKJkmmmnllkklk
-95105B0k%KMNNNKJJ%KJJ%JJ%jkkklj%KLLKJ%%%%klnooonlkJJJ%j%KLKJ%LNPPPMJjjkj%J%
-95037E1%jkkj%JJjjk%JLKJjkmnmk%LMMMMLK%k%%J%kmlmljJLMMMLJ%kmmkkkllmllk%J%%j%
-94969B4JKLMNNMLLLMLK%jjkj%JJJ%jmmnmlkjjJ%jjlkk%%KLLK%%JJ%jkkj%JJJ%jk%JKJJjl
-94901C8kjJKKJKJ%%%%J%%j%jJJ%jj%KLNNML%%jkjkjjjj%j%jkllkj%JLKJ%j%JLLL%jj%j%%
-94833E5jj%jJKJ%klllkkjKLMMMMNMJjmml%%%jjjjllkjkj%JKJ%J%%KLKKKKJKJKJ%%jkkj%K
-94765F4%jmnmmkkjj%jJKJK%jlkkjj%jj%JJJ%LMOMKjkkkjjjj%LLMKKK%klnmmlj%KK%J%%jj
-94697D1%j%%%J%jjjjj%JJKJ%jlmllj%jj%JJJKKLJKJ%%%kj%KLLKJJ%klkjJJJJJKLKJkjjJJ
-94629E0KJK%jlkj%KKJjj%%%JKLKJJJj%jkklkk%JJ%jkllmnmlkkkkj%JJKJKJJJJJKMMLJ%%j
-94561D2%jjkjJLMLKJjkklllkj%%JJJJJKLLJjj%JKJKJ%%jjkkjJLLKJ%jj%JKKKKKJ%jjllml
-94493E1lkjJKNMMJklnopqpomjJMPRJ0J0QPNMJjkklklklmmljKLLLJJjkkllj%JKJK%kklkmk
-94427D1k%KKLMLKKJ%jkllmllj%%J%JJKJklkj%LLLKJJjllkJLNMMKJ%jj%JKKJ%jklmmllkjj
-94359D0jjkkj%JKKNMK%kk%JKLKJ%kmoonlkJKLKJJJKKjjlj%%%%%j%JLMONLJjmmmmmlklkkj
-94291B3jj%jlk%KLJJ%kk%MNLJkkj%%JJKKLLLKK%jlmmkJLKK%jkjkjkkjJLLMMLNOPQNLJkmm
-94223G0nmljJKKKJJ%jllmmlkkj%KLKKKJJ%jllljKMMMLKJJJJJjlmmkkjkkjjjk%%JJKKKJjm
-94155D7nmmljk%%KLLLLMNNLLKJ%klklj%JJjkj%%%JJ%%JJKKKKJK%kmmmkjkj%JKMLKJKLJ%l
-94087F3mnnnmkjjllmkjKNNNLK%j%%JJ%%jj%%%J%KKKJKKJ%jkkk%KMKK%J%J%klmljkkmmmkk
-94019B9JJKKJJ%%%JKJJ%j%%%KKKJkmmmljJKMLJ%llljj%%%jkmnljJKLLKJ%%j%%LNOMK%%kj
-93951D2jjjjj%J%JJLMLLLKJ%JKJKJknnnmlkjj%KJJ%%JJ%kmmlk%JJKLJJjj%KKLJJ%jj%KKL
-93883E0K%j%JJKjknnmlJKMMLLKJ%jklkk%J%jklkk%%J%jkmlmmlkJNOPPMJlnonlkjJJKKKKL
-93815C3KKLLLLKJ%jmnmkJJJjkljjKMNOMKJJ%J%%jkkllllkj%J%jjkkj%JLMNMLLLJKJKK%j%
-93747F4jllmmkJKMMMLLJJKLLMK%jllnnppoolkjJ%JJJKKLLKLLKJjkljKLMNLKJjlmlkJKKJJ
-93679F7J%jjjj%%jjjklkkj%%%lmmmljj%jJKLMMNNLK%%JKKKLMNMJjkkj%J%kkmopomjJJJJJ
-93611E1%%%jkkkkk%KJ%jkkjjj%%JJKJKJ%%%%jjjkkjjJ%JJKJ%%kljJJJ%J%%kllnmmkk%JLM
-93543B1MMLLLKLKKJjjllk%%%jkjjjjjj%kj%JLMMMKJ%%LMMK%kllmlkj%JKKJ%JJJJJJ%%jkl
-93475D6mmmj%K%%J%KJJKKLLKKKK%jjjjkllkjjjJKLMMLJ%kjJ%%jjjjj%%%%kjkj%%%jjk%JK
-93407D5KJ%JMNOPNM%kmnlk%%kkklmmnnlk%KKKLLKLLLKJJjkkjj%KKKJ%%Jjklljjjkkkjkk%
-93339C7jjklml%JKKLLNNLLLLLKKJJJ%JJJ%JJJ%J%%%%%jklmlmlllklllkkJLLKJJ%kkljj%j
-93271C3lllk%LMLK%JJLJJjjkllkj%KMNONOLJknmnmlkj%JJ%%JJ%%J%jkk%JKLKMMNNLLJKKJ
-93203G2KKJKLKJJ%Jknppoponmnmk%JKKMLLJjmnnmjJKMMNNMLLKKKKK%%jkkj%JLLMKK%jllk
-93135F4k%%JLLKMLL%jlkkjkkklkkkjkjkjJ%Jjjllmkkjkkmlk%LLMLLMKK%jjjJJKLKLJJ%j%
-93067E6%%%%jjkjjj%kkj%%J%jklkkj%J%JLLMKJjjjkkkKLMMKjknmljj%%kjjj%%%%J%%%%JL
-92999C8MNMMKK%%KKJJJKKJ%%%%jkmlk%JKJjjkjJJLLL%jkjkkj%%%jjkklnmmmkj%JLLMNLKj
-92931E1klj%KLKJ%j%%%J%Jj%kkjJ%JJ%J%kk%JNNNMKkmoqonmkjJJK%%JKL%klmkj%LMNNMKK
-92863E5%jklkjJKMMMKJKKJJ%%j%%%%%jkllj%J%klmljjJJKLMLKJ%j%JJ%%%%jjjjkj%Jjjjj
-92795E4jjklkljJLMOOPNLKjlllljkjkklmnljKLKK%JJK%kmnlklkj%KLMMLMNNLJjkkjlllkj
-92727D8J%J%j%j%KJjkmmlkJKMKK%%jkJKKJ%kkkjkjjJLNMLKJJ%%jklkkj%%%klmkj%%jj%KL
-92659C8NNOOMMLJJ%%jllnmmlkj%KJ%%j%J%J%JJMLLJJJjjkklmmlkk%%j%%%%%j%j%kkjjjjj
-92591C0jj%KKLLK%lonm%LPPNMJJKLMLK%klllkk%j%JJJJ%j%KKLKJJJjjkkkk%JKLKKklll%%
-92523E2JKKK%kklmkkklkjj%Jjkml%KKLJKKLLMLL%jlnnnmkjj%j%J%%j%JJJJJjjj%JKKJJJK
-92455C8JJKJJJ%%jkjkkkjj%%jk%%JJJ%%KMPPMJjkllmonmkj%JKLLK%%jJJKKKLKJKKLLKKJJ
-92387F7JJjmnpqoonnnnomk%KKLLJ%JLMLK%%j%JJMOONONMLL%jlkkjklnnnm%JLLKJKKKKJjk
-92319E0kkk%%KLLLKJ%%jjJ%JJJ%klljjKLMLJjjklooomjJKLKLKJJjjkJKLJJJ%%klmmmlkJK
-92251C4JJ%J%jklkk%JKJKJjkjjJLLLLJJjlkjJKLKLLMKJkmnnnk%J%kj%JKJ%jjjjjjJJJKLL
-92183D2NNMKklmmllkjj%J%J%J%jkmlkKMMMJ%J%%J%J%jllmmlkjKLMMNLK%klmlk%JKMKKJJJ
-92115D6%JJJKK%klj%%%kkkk%%JJ%jjj%%%KLMMLKKKJJJ%jlllkk%%J%JJKK%jlnpqpokJJLLL
-92047B8KJJj%JKLKLJJ%%j%%JJ%kmmljKLLKKJJ%kjkJJKLLLKKJ%%%%J%KKL%klmlj%%%%jkkl
-91979D5mllj%KJJJJ%JJ%%kjj%%%jJKMMKJkk%JKKJKKKKJ%kllllkj%%KKLLMJ%jkkklkj%jkj
-91911D3jKLMNONMKJjjkmmnmmlll%JKKJJ%JJ%JJJJJJJjlnmkJJKJJKLKLLLJJ%%jklmlk%JKJ
-91843E4Jj%%KKKJJjjmljLLMK%%kjlmkj%JJKJKJ%kmmlkjjj%KMNNMKJ%jkljJKKjjj%J%klmo
-91775D5lkLNPNNK%%%jjjjkj%%%kmkj%KLLJ%%jjkjj%jkjjjjkjkkkj%KKLKKKJjkkkkkkkjkj
-91707C2jkjjkj%jJJLLMNLJJ%%jjk%j%%kkk%JLMMNNMKJklllllmmmk%JKJKKKKKJK%JKMMMJl
-91639F2momljj%klllj%%%j%JKJJJLMLK%jJLNOMK%jjj%JJJ%j%kkl%%J%lnonmlkj%JJKLLML
-91571D9K%klnll%KJJJj%%jjkjJKLKKLLNLK%%jjJ%%%%%jjlllj%%J%KJKKJ%jkmnnlk%j%%%%
-91503C3%KNOOPOONLJknoomkkjklj%LKKjlmnnmj%JKKKKJJ%KKLJ%jklkkjkj%%KJKKKKKKLJJ
-91435E5kmmmmmmljJKMMMLKKLLJ%%JJJJJJKLMKK%JKMMJjkkkkkmmlljjjkjjJKKJ%jj%JKKLN
-91367G0MMK%j%kkklllnnnmk%J%%%JJ%jjk%%LMNNMK%jllkkljjj%jklkllmlkJJKNOPPNK%jk
-91299E8kJJJ%jlmmmk%%JjjjjjklmljJKKLLLKJ%j%jJJJJ%%j%%J%%klkj%%LLNNOMLjlllk%%
-91231E2JJKJLJ%jlmlljk%JKKKJJKJJK%%jjllllkkjk%JKLJJJ%%%%%jjjkjjjJLLMMKJJJJ%%
-91163F0%kjllmmlljJKKLLLMMLL%kmnolk%j%%%%%J%J%%kkkj%JKLNMLJJ%jjjjjJKLKK%jlmn
-91095D8mj%KJJK%%jjlllkkk%JJJJ%%%jJJ%Jj%k%%KLJjlmnkjJKJJjJKLMMLJjjk%%j%%JKJJ
-91027D7kjkJJKLLL%knpoljKMMNLKJ%%JJJJJ%j%%%%jj%%%%jjlklklkjjjjkkj%%JJKKKMMNM
-90959E3KJ%JKJJ%jmnlj%J%jjj%%JJ%%%jllmk%JJ%jkkjJLLMLJJJJJ%%jj%%j%%KLMMLJjjlk
-90891E6kkllkjjlllj%JKLMNMMKJ%%kkjKLMLKJJ%%%%jkkkjjjjjj%JJ%kmlkj%KJ%klooomml
-90823A5llkkKLMNNNNK%%JKKJj%jJJJJKMNNOMKjkmllk%KJJJ%jlllk%%jjkkj%JKMMMLJ%JKL
-90755F8Kjkmlklj%KLKJ%kkjJKKK%jjj%%klmmkjKNPOMK%j%%%jknmmlklljJKJ%jk%%KLMNNL
-90687F5K%jjkjkj%JK%%k%j%%J%jjkklmkj%KJLKLK%jkjj%JjlmlkJKNMK%lmlkJJ%jk%JJJ%k
-90619D2lkk%%%jlljj%kk%%KKKKJ%j%%JKMNNOLKJJJJ%jjklkkkjkkkjJKKLLKJjjjkjkkkkJL
-90551D5MML%llmllkk%KMNMKJjjkjj%%%%%jjjJKMML%kkkjjj%JKJK%%J%jkkllllklkk%KKKJ
-90483C8JJKKLJ%lkkmmmj%KKK%j%JKMLMLJ%%kkmnmljKKMMMMK%lmmlk%JKMNNMJjkkj%kkmml
-90415C7kjjKKJJ%%JKKLKJ%jjjj%%KLKKJJjlmmkjJ%JJJJ%%JJJJKKKJJJ%jklk%JJJ%j%%%j%
-90347E3%JKKLJ%jkkkkllllmmmlkJLNNMLKKKJjmllj%j%J%JKMLKLLLL%jkjj%%KJKK%kmmnnm
-90279D2mkjKMNK%%%KJ%jjkklj%%%J%JJJ%J%%jjjkj%JJKJjkkjj%%%KKKKLLNLKklmlj%%%KL
-90211E4LKJ%jjkk%JLLK%jklkkjjkj%%JKJKJ%j%jjjjjj%%%%JLMLKJjj%%%jkllmlkkkk%JKK
-90143D1KKKjkllljj%%%JJJLLLKJ%%%%J%j%%j%jjlkkkj%%kjk%%LOPQQONKjljkkkkkk%KJJ%
-90075F2%j%%%%jjjkkklmmmkk%JMNOPNLJ%jJKLK%klmmlllklllkjj%KMMKKJJ%kk%JKKJ%kmo
-90007D1mlJLLLKJJJKLKLMML%klmnmmljJKKKKKKJK%%kk%JJJKJKJJ%%jkllkkjkkkjj%Jjjkk
-89939C9JKJjj%KLLLKJJJ%%jmnnmljKLLLLJKJJ%kjkJKKK%kklj%KJKJJKK%%jkkj%%jllljj%
-89871D0%%J%jlmjKLLJjklkjJJJ%jj%J%JKLJ%JJJJJKKLLKKKJJKJJ%%%%jkkkJKLLJ%llllkl
-89803E4jj%JKLNOPOMKjmnnnnlk%jJJKK%knnmlj%%jjjjjjjk%%JLLKKKLNNNLJjlmmkj%kjj%
-89735E0JJKJK%%j%j%jj%jj%%J%j%jkkj%%%JJKKKKJ%kllk%%jjkjjj%%j%JJ%j%%LMLL%%klm
-89667D3nnnllkjjJMONMJjlljjJ%JKLNNMMK%jjjj%%%%%jjkllmkkkjjJKMMMLJJKLKJjkjkkk
-89599D9lkJMNOL%jllkjjj%%%jmopomkKMMLKJKKKKLLNMLKJ%jklklkj%%jklnmk%LNNMKJJLL
-89531F2JJkjj%jjj%JJJ%%%Jj%KMLLJJ%%kklmmlk%%%%j%%jjjJLKJkklkkkkjkkj%LMONMK%j
-89463E9kkj%%%jkmlkkmlmlkjjjj%KLKKKLLLJJj%JKKJJJJKJ%JJJJ%jj%KKKJJJJJJJMMMKjk
-89395G9mlmmlkj%%KJJ%%KKJ%kllmkj%JKLJjllmlkjjJKKJJjjjj%JJKJJjj%kkkjjKLMNMLKL
-89327F6MMLJJjkllllllkj%JJJ%%jj%%%%JJKK%%jllj%%J%j%j%%jjj%J%%j%%JJKJJJKKJ%jk
-89259E9jKKKKJ%lmnl%KKJJ%jjj%KK%lllkjjj%JKMLNMLLJJ%j%%JJ%mmnlk%%%jklmmk%JLNN
-89191E3MKjj%j%%jkllk%%J%JJKK%%%KLLMKJ%jjkkjjJMML%jlkkkjkj%jjllllkjKMNONMKJj
-89123F8llmk%%KLLK%kmonljJ%jkmmmkkkjjjjj%%%JKKLLLMK%lllj%JLLLLKKLLKJ%JKLMLL%
-89055G2klnnnnlk%jjjjjklnmk%KNONLJ%JJLMNMK%llllkk%J%jlklkjkjjKKLMNNNNMKJjkj%
-88987F6jkjkjjlnnnmk%J%jjkkjJJKJJklkJMQQQOMK%jlklllkk%JJLLLKK%%KKKjllkklkklk
-88919D7jjJJKKJ%jjj%jj%JJK%kkljkjj%KLLK%jjlmnnm%KMNKJkllmkjJ%JKLLLLLLJJ%%%%%
-88851D9jjj%JJ%kkkjJKKJklmklkj%KLLLLKLLLJ%KKKJKJJ%%jjjjkllkjjkllnllj%jj%%JJJ
-88783C2%JKKK%%jjj%%%J%JJLMLJJkj%%%JJ%%jJJJJJJJKKKKKK%%jkkkkjjkkmml%%Jjjjj%%
-88715C9jkmlkj%j%j%JKLLLLLKLKLLKKKKKKK%jkmnlkJLLMK%llljj%%%%jkjlklj%LLMLKLKL
-88647F4KK%kllkjj%j%%JKKLLJjj%jj%jj%%J%J%JKLKJjlllkkjjklmmlj%%j%JKKMLMNMM%km
-88579F1nllkjjknoooomj%LLMKKKJKJ%kj%JMONOLLJJ%j%kkjjKKLMKK%%J%Jjkkjj%JJJ%knm
-88511E2lk%j%%JJj%jkkllk%%klkJMOPONMKjklk%KLLKKJJJjlllnmmkJMNLJklkj%%%jklmml
-88443C3jJKLMKJ%jkmmjJKMLMLLJKMLL%kll%J%jlnommkkjjjlllkJMMMLLMOPNMKjjjj%jj%%
-88375E9JJJ%%jjjjjkkjj%JJJJ%%j%j%kj%JJJJ%%jjlkkk%%%%%%jjjk%JKKJ%%knppkKLNLL%
-88307C7kmmj%JJ%%%%j%j%%%JKKKLLLLKLJJ%%j%%JKLK%%kkk%JKLLKJJ%%jkkk%%%jj%%jjlm
-88239D8nmlk%KMMLKKJJJ%kkj%KKKjklllj%JJKMNNNK%kkjj%%Jjj%j%kklkkkjjkjkkj%KJLL
-88171D5NMLKJ%kkkjjKKLK%kmlkkj%%JJJJKLMMLJKLKJ%jkjj%J%%JJKK%llnlkkkjjJKKJkkk
-88103E6j%J%JJJ%j%KLLJjlllkljjKKKJ%jj%JLMMMJkmnmkkj%JJJ%kj%jjkkj%%JKKLLJjkkj
-88035E1%J%jkkj%Jjkkkj%KLKLKJjlmkjjj%jjJKLMNMKJ%llmlj%KKKLKJ%%%j%%JJ%klmkJJJ
-87967E0%%JKMMMKjknpom%LNONKjmnpnljJJJKKLLNMLJJ%%%%j%%%%%jkllllljjJJJJ%kllkj
-87899C6%j%%%J%KJJKKMNMKKJ%%%jkmmk%JKLKKK%jj%jjkmnnljLNNNMML%klllk%%LMKKjkjJ
-87831F1JJ%kkkJJK%%kjjjjJ%JJjklkk%JKLKKKLJJkklk%LNLJJ%jjklkk%%%J%J%%JKKJJKKL
-87763G4KJ%%j%%%JJJ%jjj%jjjjjjkjj%%%kmopol%LMNMMK%jjj%KJ%jj%jk%j%jj%KLKLKJJj
-87695F5jjllmmlkKMONNMKJjklllkkjKLLLKJ%jkllkj%%%jk%MNNL%%jkllmllkj%kkkj%%%jj
-87627D1%%JKKK%%JKKJknpolJMLK%k%JLKKKNNNMLK%jlmmkj%j%klnnljJJJ%%%%JJKJ%%j%j%
-87559D4j%JKKLKKKJ%j%jj%%jkkj%%%JJjjkkjjj%%jlmlkjkj%JKJKKNNNMNNMK%%kkmllkJKL
-87491E8LJ%lmmnnmjJKMNMNMMK%%jjkkkj%KJjllljJJLJJJj%jj%KKKKKKJjkj%JJKJKKLKK%k
-87423G8mnmljjkjJJ%%j%KKLKL%loqolkjJJKLLKLKLJ%%JMMLKJjlllkjjjkljjJJJJLKJjjlm
-87355E6lkJKJ%jjkj%jjjjj%jJ%JKJ%%J%jjjkjjjJJLLKJJ%%%jkj%KMNMLJkkkkmmlkjjJ%J%
-87287D8%%JLKKJJ%jjkllmljJLMLLK%j%%%%%jjj%JKJ%kmlmkj%LNMMKJJJJJ%j%jJKKjlmlk%
-87219E3JjkmlmmljJKLLLMLLMLNLKjllkkk%jjkllmlllkkjJJLKLKLKJ%jjjjj%JJJLLLLKLKJ
-87151F6J%jjkjk%klljk%kjkjjJJLKJkllkj%jkkjJKKJJj%jjjj%J%j%%jjjJKLLLJ%%%J%%%j
-87083D5%JLMNMLK%kklkjjj%j%%jj%JK%%%JJJ%%KLNONML%jjklmnlk%JKK%%jjjj%JJ%Jklnn
-87015E4nljKMNNLKJj%k%j%%jlmnkjKLNNOOOLjmmmkkjjjkklmlk%KKKK%jklklkjJJjjllkj%
-86947C2JJJ%J%KLLKJJjjjKMONK%mll%%j%JKKJjmopommjJLNOONMLKJJjjjjjjj%%KKJ%%jjk
-86879E7lkkkjkj%JKJJJJ%JJ%kklkkjj%%%%%J%JLMLJjkklkk%JLMMMMJ%kjklmmkjJKMMNNL%
-86811F7kj%JMLK%jj%J%%klopqnm%JKLNNMNKKKLKKJlmmlj%J%%kjk%jjjJLLMLKLJJj%j%Jjj
-86743G3llj%%%jjjjjJKLKJjlmnnnmkJ%jjkjjKLNLKJkkkk%%%%J%%%j%%%j%JJJ%%jJLMMMLL
-86675F7MLLJ%lmnoomkk%%%%k%JLMLKJ%jklmllnnljKKMLJjlljJLNMLKJJJJJjjkjkkljkkj%
-86607C7%j%k%JKLLLJLKMMLJ%klkk%J%jjk%jj%%JJLMMNMLJjkmlmnnmlj%JJ%jjJLOONLJJ%%
-86539G0jjjjJ%J%jkllllkkjj%j%JLLKKJ%j%jjkjJLLKKK%kmlj%J%klmnmlmk%LNNMKJJLLLK
-86471F1KJjmmnjJLLK%kkjjJ%%%KJKKJ%jj%JKKJ%%j%%%JJKLKJ%jkkkkj%J%jjkjjJ%%kjjJK
-86403E9JK%kmlljj%jjkjJKKJJ%%jkklkkkj%KJKKKKLLKKKKKLKJ%%kkkj%jjkkmllkjjjjkjk
-86335C4k%JJKKMMNLK%%llmmlk%KKKJKJJJJJJKKjmonmjKMLLKKKKjjjkkklkjj%jjj%JKKMMM
-86267E3MMKKLLKjlnnnlljJJKKMLMJjklklkj%%jmnmk%JLKJ%jjjkj%KMMKKJ%jjj%j%kkkjjJ
-86199D0%J%%%JLLLLKJ%jlkkkjkjlkkk%%JKKKKKLLKJJ%jj%%JKMMMLJjlmklmnnmljKMMLKJJ
-86131E4%%jklllljjj%kjjJKJ%%JKKK%%kkkk%JLKLLKKJJ%j%JKKLKKLLKJjlnnmmkj%JJKJkm
-86063D7mmjjJKKLK%jjkknmnkjKNONMLKLKKJ%jklnpqpnjLOQOMLJJjjkkjjJKKLLMLKKJkmnm
-85995E2lkklklkkkjjjlj%KKJJ%%J%jjjJJJ%%%%kjJLNNOMLKJJKMLK%mnonnnmkjJKKKJJ%J%
-85927D3%j%%J%jjj%%%%j%%JJJj%jJLLLKKKK%jklkj%%jjjkkjjJJKLNNMJklmkk%%%%kjJJKK
-85859E2JLKMLLJjlmlk%JJJjjkk%%%%JJjjlllmmlkjjjjkk%KLLKK%%j%kjjJKMMMMNMMJJj%j
-85791F2klmnoonnnllkjJMMNLLKKLKMLLK%J%%J%JKJ%%jkjkkjJLLLLJ%lmonlkj%jkk%%KLLL
-85723D6LKJJJJ%%%jJLLMLJJj%jjkmmnl%KMMMMMLK%%kkmmllkjjjjj%%JJKKKKMMLJjkklkk%
-85655F1%LLJjlmlll%%JjllkjKKMLLJJ%JKLJJKKJjmnopnl%KKKLKJ%jlmmkk%%kkmk%JLNNNO
-85587E1NNMLJjmmljJ%J%jkkjj%%%%JKK%%jk%JLLLJ%jklkJLLLKjjkkkklkkkllkk%%%jklkk
-85519B9kk%LMNNMMMNONL%knmk%LLJ%kjjJJ%jj%KKMKJjjjj%%jkmmnmlmlkjKLLKKKKKJ%%%j
-85451E5j%JKLJJ%jkj%J%%%J%jjklmmlllmkj%KLLMMLKLKLLLLJ%kkj%jjj%%JJLJ%%%JJ%%kl
-85383F3j%%klnllJMOPMKjllmlkkkkmmnll%%KKKMLLL%kkkjJJK%%jJLLMLLJknnnkJKKKJKJ%
-85315E4jklmmkkjJKKKJ%JKKKJjkkj%%JJJKJ%JKK%kmmlj%KLNOOLJjlmlkj%j%KMMNLK%j%%J
-85247G3JJj%%JJJJ%jk%j%jkkjjkjlkllkjkjlkk%jjjJJJKLKKJ%j%Jjj%KLMLKK%jmmmnmmlk
-85179C3kkkj%%JJKMOPNM%jljj%%%%%jkj%JJ%lnnmk%KLLONONLJjlmnmlk%KJJJjjjj%Jjjjl
-85111C7kjJKMNNONNKjmnnlk%jklmmmljKLLLK%%%JLMMLKKJJ%JKKJJ%kmnmkJKLLLKjmonk%J
-85043D8%%j%%J%KJKJjkkj%LMNLKjkllkklnnmj%J%%LMPPOLJkllj%KMMLLJ%kllkk%jkkljj%
-84975E2jkj%JJLLKJjklkjjklk%JLLKK%%JKKKK%jklkjj%jlmnmkJKLK%%%JJ%J%J%JKJLKKKK
-84907F0LKKJjjj%%JJ%kmlkj%JMOOMK%jkkkjJJ%jjjJLMLKjlkkjkkkjKLML%jlmmkk%%J%j%j
-84839F1jJKNNONNLKKK%jmoqol%KLL%klmj%%%%jjj%K%Jjjjklk%JKJKJLLJ%%JJ%%jj%jkllk
-84771F1%%%jklkj%jJ%%%%%KLLKJjkkj%JKKLLKK%%%%j%%%%kk%%KKMMKKJ%jnoponljJKJJ%%
-84703E5j%jjkkkkj%Jjjlk%JKJj%j%JKLKKLLKKJ%jkkjjKKKjlnoljJJ%%jj%%KLLKJ%jjkjjJ
-84635D6LNLK%j%%KLLLKjklljKKKJ%jmmmmlkk%%Jjkkjj%%%JKLLLKKJJ%%JJKKKK%jjjjjlmn
-84567D9nmkJKNMMK%jkkj%%%jkkjj%j%j%JKLKJ%lkl%JLLjllmjJLLKJJJKJJKJKKJKKKLKJ%%
-84499G3JLMMKJ%j%J%%lmmlkjjjjj%jkk%JKJJ%%%kklkkjlkkkk%%%%kkjJ%Jjjljj%JJJJJLL
-84431D5JJjkjj%jkkklkk%LNMMLMLKJjjj%JKLKK%%%%%%%jklmnnlk%JJ%j%j%%%%KMMLjkkk%
-84363D5KKK%knnnl%%j%%JJKKKKJJjjj%JKLNNLJJ%jjjjj%%kkkkjj%KJjkkk%JMNNL%lmmjJJ
-84295D9KLLMLKJjjjj%jklnnllkj%KLKK%klmkk%KMNOONL%kllllljj%%%%%JKLKKKJKJ%%%%J
-84227F3%jklklmljLMONMK%JJKK%klnmmkjj%jjj%jkmmmk%JLKMLMK%kmnooml%%J%j%JLLMML
-84159C9KKLLLMMLLK%jkkk%JLMKJJJJjllmmnmllk%KMLK%%%%%jjkkklkk%jlmmkjJKKLLLNLL
-84091D9%%%jjklllklkl%%KLMMMK%j%KLKK%klkk%%JLLKJjllmml%JKKJ%kll%JMMNNMKjkjJJ
-84023E7%%kj%%%%J%jjj%%%j%%%kmnolkjJLNNOMLJKJJ%%jjjjjkjj%%KNONLjmnl%KKLJK%J%
-83955G0KKJJjjlllmkJLMMKklllj%%j%kklk%%%kkmmnmmkjJLMMMMJkmnljKLLLMLKLLL%jmnl
-83887D5kj%%j%jkjk%%LNMLJjjjjlkljJJLMMMMNMMJjlllkkjjklmlklklkljjKKLJJjj%JKKJ
-83819D1%k%JJJJKMMMJ%jjj%KKK%jk%JKKKjjjkkkjkjjjjkmmnmljJKKKKKJKLLLLMKK%kkklk
-83751D9j%JJ%jkjj%JJKLLLJJ%%%J%%%kkklkjJKLONMK%jj%%jjmoqrpnlj%J%KLLLK%kkklk%
-83683B8KJ%kkkjJLMMMLKJLLMMMKJ%%%kkkjjJ%%jkllljJKLLLLJjlmk%JKKLMNMMKJklmlllm
-83615E9mmkjJjjllllj%KLMLLJ%jkjjjjklkjj%JJ%%jjj%LNONMKJJjkklljJMMMMJ%kj%JJJ%
-83547F6kk%%J%J%%J%jjjkk%%%kmmnm%JLKJ%jkkj%KJJJ%J%%jjj%JKLKJjkkljJKKJ%%j%%JK
-83479E1KKLKJ%jkklllmnmmlj%JLNNNONMJjklkjjjjkkj%%JLNONLKJ%jklkjkjk%KLKJkkk%%
-83411E8KKLJ%%%J%%%%jkkllkjjklmkKNQQOL%kmmlkkk%%KLMNNKklmlklj%%J%JJJJJ%JJ%jj
-83343F3k%KMLK%kllnnnomJLNMLKK%jmllj%%kk%KMMLLKjmnonmllkjJ%jlj%JMLNOPNMK%j%j
-83275E8j%%LMLKknonnml%KMMKJjjjlmlkJLKLKLLMMLjlnnmj%JJJJJLLMLLJ%jjjj%jjlkk%%
-83207E5Jjklkkkjk%KLMMMNLKKJJkkkmmnnlj%KLMKKjlmmljkjj%%JKKK%jklj%JKMMMNMLJ%%
-83139F5%jlnml%LLLJ%j%j%%JKMMMLKJJKJ%JKJJjklmlmmk%%Jj%%jjkj%JJKKKJJJjjlmlljJ
-83071E5KKMMMLLK%%jkkj%%%%jjklk%JKKKLLKJjjjk%%j%jjj%JJJJjklmkkj%%%jkklljjJKK
-83003E2MMONMjmnnmjj%%%%%%KKKJjllkjjjjlmomljJJJJKMLKJJJ%kkk%J%%%%%JLLNNMLKJ%
-82935F7llkjJ%J%J%%J%%%%%%J%%kmnnmkKMONKKJ%jkkkjkkj%jjkmmnlk%JKKKKKMMNK%jkkk
-82867D7kjjjjj%KLNMLK%kkjJJK%%jJJJ%k%%LK%jkkkjllllkjkkj%j%%LNONMKJJ%JKKLK%jk
-82799F8jj%J%jklkjjjjjllllkklkk%KKKMKLJJKLMKJ%jllnlkkjkj%JLLLKKLMLKjjk%%%lll
-82731E0j%KJJ%jjlmmlk%JLMLKjklmmll%j%jjj%KLMNNMLLLJ%kkj%JLNNONNKkmpqqoollkj%
-82663C4jjklk%%%%JKKKKJLMNMK%jjk%%J%%j%KJjjkjj%%%jllnmmj%JKJJj%JLML%jkkj%%%j
-82595C3JKLLOONLK%%jj%J%%kjjjj%jjj%LLMMLJJklkj%%kkjkkkk%JKJ%j%jjkklkkjJKKJJJ
-82527D9KLLLMMNKJ%kllkj%%%j%%%jkknmmkJLMMKJjkkjJKKKJ%jkk%JJJKKKjjmmmljJMLLJ%
-82459E9jjlk%JLLLK%lopqmjLMNNMML%jlj%JJklmmlkjj%j%%%JJJJJjjjJJJKKLMLKJ%jjkkj
-82391E4%%KLNNOMKklk%%%jjjjjjj%%%JKK%jkj%JJjlmmmmlkjKJKKKKjkklkkj%J%JJ%jk%%L
-82323D5KKJ%%%kkj%%%kmmmlkj%JLLNNNLLLMNMLJ%j%%jjkj%%Jjlmkj%%KLKK%jk%%%%%kjkk
-82255E6j%%J%%J%j%%%%jjjkkj%KKLKJ%jkkkklj%LKJjlkjjjJLLMJ%j%JKLMKKJ%JJ%jjllll
-82187E6lj%KLKKjjkjkllnpppmkJMNNMMMKJ%%%JJK%Jj%JKLLKJJ%%j%Jjj%%KJJ%%JJJ%kkl%
-82119F1%jkkkj%j%jjkllkjkjkjjk%%%JJMOPPOOMJjkkkllmlljj%%%JMMML%lnmj%JknonkJM
-82051C7NONLJjkkkkkklmljJMML%%j%KMMLK%jklnnnlkj%%JJKLLMKLKJKLLKKJ%%j%JJ%jklk
-81983F0j%%%JKLLLLKLLJ%klkllmmmmmkjKMNNLK%jllmljJKLKKJKLKLK%klllkj%jkj%JJj%%
-81915E9KJjklmk%LMOONJjlnmmjJKLLMKJjjllnmnlljJKLLKJ%kkj%jjkkkjjJJJJjjjkkjj%J
-81847C7KKLNLK%j%j%%j%jkklkk%JLNNMMJjkk%JKKKJ%kmnppppl%LMLJ%jJ%JJ%JKJ%%jjJLK
-81779D4KKJJJLK%kllk%KLLLLKJjlmmlmlkk%KMOPOOMKJJJ%%jjmmnnmj%JKK%%kkk%LNNNL%j
-81711G1kj%jjkkllk%%%klkkmmnmlljkjjJKNNMLMMMMMK%klkk%JJJ%jJ%KJKjkmlj%JJ%%%KM
-81643E5MLKKLMMLK%loqpmlkkjkkkj%JKLMLLJJKLMMKklonkJKLJjllk%JJJj%j%%LLMLK%%jj
-81575F6jjklmnnkjj%kkkjJKLLLKKJJ%jjkkj%j%%J%%kmmkJJJJKLLLKLK%jljj%JKLJjkkjj%
-81507D9jk%%KLLLLKJjmnnmlkjj%KMKJ%j%JLKK%%JJ%jmnmmlllljjJKLKJ%%j%KJKLKK%%jjj
-81439D0%%%JJJLNOPNL%%jj%jllmnnlkJKK%J%JKKK%monnkkjJNQRQML%jllmnmnmkjJLMMLJk
-81371E2kjJK%jjj%JJJKLKKKK%jj%KLKJ%kjjj%%%jjjkjjklk%JMMLLKKLLL%kkk%%%jklml%K
-81303F3MLJ%%jkkljjjjkmljjjj%J%%%jlljKNOOMLJJ%%%kmnnl%KKKJJJ%jkkkjjkk%%KJJjj
-81235D6kk%JJJKLKKJ%%%%JKLMLK%%jj%JJK%jkjkjjkkmnmlj%jlmnlJMPPNM%jklmmlll%KMN
-81167D3MLJ%jklllk%KNPNMJjklkj%KLLJjlk%JKJJ%%%%KJ%jkkjkj%jjkj%JKMLKJ%jmnmkJK
-81099D9JJJj%%%Jjlnlk%JKLOQPNLKJJJJJJ%jllkkjj%JJ%jklmlllkkjj%%JJJ%JKKLK%jj%%
-81031E6%lllkjJJ%JKKMNMMKLJ%kllkk%%JJ%Jj%jjjlllk%JLMLMLKkmnnmlk%jjjj%JKMLLL%
-80963E7%jjjj%%jkkk%%%%JKK%kj%KKKJjkmmmkk%KKK%jJLNNMJjmmllj%KLLNNMMKjjkk%%jk
-80895F3lj%KJjlllkj%JJKKKjjlllkk%%JJJJJLMMMKJJklljjJLK%kllk%JMLL%kllkjKLMLKJ
-80827F7%%jjmlljJ%jlonlJMNNLJjlkll%JJKK%%jj%%J%%jkjjjJ%JKLKJjlljKLMLJjjk%KNN
-80759F6MK%%%JJjkmmmk%%j%%%%%%%JKKL%lnoljJKLKKJKJKKLLK%kjjkkmonmnmmj%LMMNMMM
-80691E9LK%llnmlkjjj%jjj%JKJJKMNNNLJJkmmmlkkjkk%JKKJKKKLMNNLK%%%J%%%jjmoomj%
-80623E5Jjkj%JKKJ%jlk%KLLJjllllj%KLKKJJJjj%KLKJjlmk%LKJ%kjjj%JJ%jjJKJ%kklljj
-80555D8JJJ%%j%KKK%j%j%JKLMLLJj%%JKKJJjjllj%%jklmlljkj%%%%%j%%jjjjkjkk%KMNML
-80487E4%jkjjJ%%%%klmllkk%KMPPQOM%kklj%%%%JJJ%jJKNMKjklkjjjj%%%JJjknnnl%LMON
-80419F4MK%jklkj%j%jjkkkllkllkjjJJLMLKj%KKKJ%kkjjkjjj%KKJj%JLMKKJJ%%%KJKJLNN
-80351H0L%jkkj%JJ%%J%J%%%kkmnmkj%kj%%JJLMNML%mooommmlkk%KLLKJKLL%jkljjJJLLLL
-80283F3Jjklk%%jlllkjJJ%%JLKK%j%%%%JJjjlkljjJMMNLK%%jJJJ%kjj%KJ%J%%J%%lmooom
-80215C5mmljMOPPNLK%%jjJJKKJ%kkk%%%j%jjklklk%jjkj%%J%%%%%KMMMLKK%j%%KMNNL%jj
-80147G4%jkmnpmjJ%klmkJKLLKJjjjjJKMOLJjj%jkkkkkkjJ%JJJJKLLKKKKJjkllkj%J%j%%J
-80079F0j%J%Jjjkkk%JLKJkmmlkJKKLJK%JjkmljKMNMLLLMNMKJjklkkkmnnnmnmllkjJJKKJ%
-80011D0jjkllkJKMLLJ%klljJKMNNK%lmnljKKJjkkjjjj%JLLLLLLKJ%jjjkjj%%%%%%klkkkJ
-79943C7JKKKKKjjjJ%%%jJKKLJjjkkjjjkjlmmlklkklkjJLOONML%%%JKKJ%jkkljjJJJJKLNN
-79875E6MLKJJ%%%jjlljj%%jjjkkj%%jj%%%jjkjjJ%KLLKK%%J%JJ%jj%JKK%%KKKLKLMLLJ%j
-79807H4jklmmkkjJJLLLLKJjkklnoqpnl%%KLONLJ%%%KJJjkllml%JKJJJJ%%j%JKKK%%kkkjj
-79739E3kjjj%%J%%%JJLKKKK%%klnnk%%%%KLLMK%jkj%JJjklkjJKKKL%%jJJLKJJJKJKLLJ%l
-79671G6lmmnnmk%%JJKK%jkkkkkklmkjjjlnnnk%%KJKJKJKJLMPPPNLKJJKKJJ%J%%%jkjkj%%
-79603F2%J%LLLK%klljJJKLJJjkjjkmmnml%JJKJJ%jjj%kklj%JKNNMMK%klmmljJKMMLK%kk%
-79535F0jjj%jjjjJLKJjjjJ%kmmmljJJ%%j%KLOOOMKJjjjJjknlj%LMMLJkjjJJjkkjJLLJ%kj
-79467F9%JKJJJ%kkjjJJJ%JJJJ%jlllkjJLLJjllkjjjjJKJKJkmlkJLKJj%JJLKLK%%j%%JJJ%
-79399G4jkmnlkjjkmnpqpnk%LNOOMKK%JKKKKLKLKJJkkmlmlmlk%JKLKKKKJKKJLLKKJ%kkllk
-79331E6j%%JLJjkmmnnmkJKJ%klk%LNOOMNMLJ%jkklkkj%J%%k%JJKLKLJ%J%jkk%JJjkljKLM
-79263F6KJkkllkkjj%%JJKLMMK%jklnmnmkjJKMNLLJJKKJJ%JKKKJ%kkmonmkj%LMLLLJJ%jkj
-79195F5JKMKLJJjllllkj%%JKKK%jlklkjJJKJKjjjjjKKLJKMNNK%jjjJJJ%%j%jjjj%%%kmmn
-79127F6ppnljJLMMLK%kklj%J%Jjjkjj%%%J%%%J%JJJJJJJjjjJJKKKJjjjJJ%%%JJKLMLLLLM
-79059H9Kjmonlkj%KKJjkmnnmj%%%%%%KLMLLKLMML%jlmlmnnnmlkjKLNMLKLMMMKKjkllmnnm
-78991E4lnmmkJ%j%%KMMMLKKKLLKKKKLKJ%jklnmmkjjlnmnllk%JLKKKMMMNL%mnonmk%%jjj%
-78923C2jkjJJLNOOMJjlkk%%%%%KKMMMK%%j%JLMMLJknnnmkJLNNLjklmklj%klmnljJKJJ%KL
-78855E0MLKK%jkllkj%JJjj%JLLLK%kmnlkkjjj%JJJJjkkjKMMLMLLJJ%jjkjkkllk%jjkmml%
-78787C1KMMLLKJJJjjj%KJ%%jJ%jjj%%KLNNMKjklkj%%J%j%KLLLJJjkkkjjjklllkk%JKK%%j
-78719E3%k%JKMLLJkmnnk%JKJ%%jJLLL%lmmmlkjJKKLLLLLMLJklkjlljJLLKJ%jkj%%%jkllj
-78651D8jjjKKMMMK%klmlkjj%JJK%%jjj%JJ%kmmlj%KKKKK%%k%%KKLKJ%jj%KLNLKKKKLLKJj
-78583H1lmkk%jjjjJ%jkklkjJJLKLJ%kllklkkjklklljJLNMMKJjlkkjj%%%%%%JLNPOL%klll
-78515E9llk%JLKJklmlkJJKJjjkknnnk%LLNNMMKJkkkkj%JJ%j%JKLLK%%jkkk%JKMMLMKKJJJ
-78447G4JJ%kmoomjKKJJJ%J%J%%KLKKJJJ%JklnnnljJMLMKJ%jllkklnnm%LMKkkkJJKK%JKKL
-78379E5KKKJLLLJkmlk%KMLMKjkkk%jjkllk%KLKKKJ%jjjjjkkkkkj%%%jjj%JLLLJJ%jkjj%%
-78311E7JJ%%lnol%LMMLLK%jkkmlljJLLK%kll%LMNMLL%jklk%KJJkkkkjkjkklk%KLJ%loonm
-78243B5kJLNONMMMLLJJ%JKJJ%%kjkjjJKLMLJjkmnmlkj%JKJ%%JJKK%jkkkjKKLLK%kmmkj%%
-78175E4j%jkj%KMNMK%%%JJJjkllj%%jjjjjj%%JLKK%kmnllj%j%JJLMLKKLKJ%%j%J%jkkljj
-78107E4Jj%JKLKKjjkk%JKJ%JJLKKJjjllmkj%%jkjkllmlkj%%KJLKLKJjjlnponjLMOOMKjjj
-78039D2jklmkk%JKNNONMKJ%%j%JLLLJ%%JJklnpoppnmjKLMMMMMLLJK%Jjjjj%Jjjllj%JJJ%
-77971E0jkk%JJKLLKJ%jjkjkjjkmml%KLLKLKKJJJJJJjjlkl%%%jlllkj%JJ%KKKLK%jjk%%%J
-77903D6KMMMKJklnmljj%JKKLLJ%%%kkmmkjJKJKJJKLNMMJjmnmlkkj%%KLMJ%klmnmmkkjJKM
-77835C6NMKjmmljJLLLJjlk%JLKLKKJJJ%%JJJJ%J%jkkjkjjj%KMMMKJkllk%j%jj%%J%jjjjj
-77767D9j%JJkkj%JJJLMNNLKKKK%%jklmlmllkkj%%%%JKKL%jmnnmkkkjjJMMNNNMLJJ%KLMNL
-77699G9Jjklmnnnkjj%JLNLKjmmnml%J%jkkllnnlJMPOMLKLK%%kkkj%%%JJKKMMNLJklk%KJ%
-77631F5jkkjkjlkkkk%%%KKJ%lll%j%%jjkkjLMOPPPNLJ%kklmmnlkj%%%jj%JLLLJJ%J%%%jj
-77563E9kjjjjjj%JJ%jjjJKLMLJjkmmmnlkJJLJJJKLNNOOK%kjklllkkj%%KLLLKJ%%%%%kmmn
-77495E6mk%JKJJJJLKLJ%jklmnnmkj%JKJKJJJLLLKK%jkjj%jkkkjkjj%j%%j%JKMLLLMNMLK%
-77427G6jjkk%KKKKKLKjmoonk%JJJj%JJJJ%jjjjJ%jjkmlk%JJ%jkjKLNMJJ%JKMLJ%jkjjjj%
-77359F9jJKJJjjkkkkjjkjjjkmmljj%j%%%JKKJJ%jjjJJ%jllkJKMLJjkkjjjJJLLLKJJJjjk%
-77291E2JLLK%jj%JKK%lllkkkkkkjj%KKKK%KJLLKJJJJJ%j%%J%%KK%kkk%%KKKKJjkklmmnml
-77223D4k%JJJLMLK%%kkkmmmlllj%JjlkjJLLLKMMMMJjllnnml%LNOOMLMKKjjklllkkjjklkj
-77155C6j%%KJKLMMMKK%Jj%jjkjjJ%%%%%%%%%JJJJjjjJJ%jk%%Jjjjlllkj%JJ%KJKJK%JJJJ
-77087E4jkkj%JLMLLLKKJ%%jjklklljj%KKJKJKKJ%Jjjjkkj%%%J%jkkkkj%J%%jJ%%j%%j%kj
-77019D6jJJ%%kllkjJKJJ%%jJ%JKKJJ%JJJKJ%kllkk%J%%%KLKJ%%jllkkkklk%KLLLLMLKjjk
-76951E0%KJKLMMK%knnnljjjj%%%%%JKLNOQNLjkllmmmkJLMMLJ%kllllkjjJjj%%KKLLK%%%%
-76883F3jJJKKKJ%Jjjkk%KLLKKJJ%kkljj%%%jjklmmnk%KLKJjkkj%KLJ%jlj%KJJJKJ%J%JKL
-76815F7MLJkmnljjkklkk%JK%%jkj%LMNL%lllkk%KKMLMMMKJjjjjjjjj%J%%kkmlnonnmlmkJ
-76747B4OQPML%%JJKLMMMKK%%jk%JLMMK%kmkj%%kkj%J%kmlkKMNNNLLKKKKKKK%kmnnmllnnn
-76679F2lkjj%KKLNNML%knopnlj%%jj%JLMNMKK%%%JKJJjllnonmk%KKLMNMMLMMMJJjklllkj
-76611G1%jj%JjjlllkmmkkJKKKJ%%kj%%jklkJLNOONJjllkJJ%jkjk%j%%j%jkk%KNNNMLLMLJ
-76543H4%jllljj%JJKK%%kmlljjjlmlmlkljjjjk%%LLLLK%J%J%%jjkkjj%kjjjkjj%%KLNNML
-76475E6LLLKJ%J%%%jjkkllmlklkkjJJJ%j%%JJJKJJ%%JJJjjjJJKJJKK%%kklkkklllmmljKK
-76407B9LKLKLJ%kjlkmljJKKK%jkj%KMLLLLJJJJKK%jjj%JJ%Jjjjk%%J%jlklkJLMMNMK%knn
-76339E2nnmlkjJJJKKKKKJJ%JJLLMLKLLLK%jkkjjlkl%%KJ%%%JJ%klj%K%jkllllmk%JJJJLM
-76271E1MMKJkmmkjj%KMNLKJJ%%%JJJ%jkkkkmmomkJLKKKKMLK%J%%jllnmlkjJ%J%JJKKLKJJ
-76203E5%jllllkk%LMLMLMKKJJjkmomlkJKKK%%%%JJJ%jjjjJJ%%%j%JJKLLKLKLJjkklj%KKJ
-76135F7jklllkjkkklkjJKKKJK%JKKKKKJ%%JKKK%jkkjj%JJJJ%JLKK%jJJJ%j%j%klllj%JKK
-76067F7%jllnmmkj%JKJKLLLJJj%%jJJJjllkk%%jjkj%JJJJJJ%kkkjJJKJJKKJJ%KLMKKjjll
-75999F2kkkkkj%%j%%%JKKKMKJknomlj%j%KLNNOMKJkj%JJK%%kklkmmmlkKLLMLK%llkjj%jJ
-75931E2%%%KLMMLJj%kj%%Jj%j%JKKJjlnnljJMLLJkllkjKLLMKLLLL%lllmlkk%JKLK%%kmll
-75863E5lj%JKJ%jkmnljJLLLLK%kklk%JKLLMMMMMKJ%%k%%LLL%kklkkjjjjjjkllk%JKKKJJ%
-75795F6jjj%KKJKJjlmmmmlkKLKJjkklmnnmjJKKK%JJKJ%j%%jjjkjJJLLKJ%KKJjkk%LLJJ%%
-75727E1JKLMNNMLLKJJjjkkklkj%KKJJ%%kkmmnonmk%%KMNNMKJ%jjk%JJ%jj%J%%lkklllljj
-75659D2%KKLKJ%kkkkjk%%KMMMK%jkmmljJJKKKLK%%JLMOL%mppnk%JKLKJjjjjkj%%KJJJJJ%
-75591E6J%j%KLNL%jjkjj%%jkjjjkkllkjjjkjJKKKKKJKJ%jlkk%%%LLLLKJ%jj%%JJjjj%j%%
-75523E7KJ%kkkj%jkljj%%jkkj%JKKKJ%j%kklkjKKKJkj%KONLJ%JKKKJJjjlmllkj%LMLJjj%
-75455E7JJK%%JJKJjkllj%jlkljkjkkkj%KKKLNMMKJJJJLKK%jlnnppomj%JLMLKJKMMMK%%jk
-75387E9lkkkkkkljjj%jjJKKKJKJLMLKjj%%LLMLJ%kmnnonmmlk%JKJLLKLKLMMMJ%kkklnnml
-75319C8k%JLMKJjjklllj%LMOOOOMK%jkmlk%LOPQOL%mlmkkjkllmlj%JLNNL%jllmllkj%j%%
-75251E5KKKKJ%jkjjJJ%%%%%KKKJJ%%j%%J%J%J%%jj%JJ%%%%jklmnnl%KJJj%JKLLJ%kj%LLL
-75183F7Jlmonmlj%%%jkkkjkjjj%J%KKKJJ%%J%JJJjkkj%LMMMLKJ%J%%%%KLK%kkkjj%JJ%kk
-75115E5jj%jjjjjkkkj%LOPPMLKKLKJjlmmnmlkmmlljj%kjj%JJLNQPOMJ%kkj%jj%jjjj%%KK
-75047F4jknmljJLMLLLLLKJJ%%%%kjkllmmnlj%KKLKKJknonmkKLMMKJj%jjj%KKJjjJKKLLML
-74979F8LLKK%jjkj%%JJKJK%kllllllj%JJJ%klkl%%KKKJ%jjjjkkmmmlllkj%JJ%jjjjk%%JM
-74911B8NPNMKJ%J%JJ%%jkk%JKLKLJJ%%%%jlmmmk%KJKJjkl%LLMK%%kkkkj%kj%LLLLLJJ%ll
-74843E6nmkJLMOMKKJJKKLKJ%kkmlmmmmk%%j%JKK%jkk%JKLLKJJJ%jjj%KJJ%KKJJKLLK%knn
-74775F8l%JKKJJjj%jjkk%JKLLLLKJklnopnmj%LNNLJjlkjjJKKJJ%%%jkmlljJK%jkkk%KLMO
-74707F2PNMKKLK%jkmlllkkklllljjJKJ%%%%KKMLMLKjknpomkKLLKKJKLMMK%klmkjJJK%kkj
-74639F3jjkkklllkkk%KNONMJ%lllmmkJJLJJjJ%KKJJ%%j%JKLLJ%jkkj%%%jjkkj%KKJjkjkj
-74571E1j%KLOOOMJJjkkkjJ%jlnnljJJjjklkkjJKLKJJjjlmmj%%JJKJ%J%%JJKKKKJjlmnmjJ
-74503D0KMMLLKJ%%jj%%K%%kmnmkjJKKJJkjk%KKLJJjjJLKK%kkk%JJKKKJJkkkkk%JJLNNPON
-74435H5L%jlmlJLNLK%lmmnnnnml%JKKLLKKKJJjjkjj%JJKKKLKJ%%%kjJKLJkllmkkj%%jlll
-74367E7jk%%JKKJJK%%%jjklkj%%JKJKJJ%j%J%%%%JJLLKK%%KKLLL%klllkj%KJJkmonnlkKL
-74299E4LKJ%J%J%%%%%jJ%%kljJLJ%kkj%j%kllk%LLMKJ%kklk%KNONKJJJJJ%j%JKK%jkkkkk
-74231F7j%kmnl%%J%%J%%%jjkjJKKL%%kkkjjJ%KKLLK%kklljjJJKLNOOMKJjjkjkjJKLJ%kln
-74163G0onmk%%jjj%JJ%%%JKK%%jjlllkjJKMLKjkk%KJKKK%Jj%kkmmmlk%JLMNLK%jjjj%%jk
-74095D9%%JJ%JJJJJklnpomkJKKKJJJJJJJKKJ%kllkj%JKMNPONMKJJj%j%kklmmml%JLLKJ%k
-74027E7kj%jjj%%KMOONLJjkkkkj%KK%kkj%%Jjjj%KJJ%%%jkkkj%%JJJJKJJKKKLLMLKJjkkl
-73959H3mlmkjjjkklj%%KLLLLKJ%%jjjj%jjkkjjJLLKjllljkjjkklllkkk%JLKMLMLMMLJjkl
-73891F5lmkk%KKJJ%%%j%%%%LMNMMK%jkmkj%J%%%%%%jk%%%knnmnmlkJKKLKJKLNONLLLMKJk
-73823H5monm%JK%%kjkklklklkj%JJJKJKKKKKLJ%kkkkjJK%jllllkjJKLLMMLJjkmnmkjJKJK
-73755E2KKKKKKKJjjjjJJKJ%%klllkjjjjJKKJjkmnnljJKKMLMLKJjknoolk%jjjlkj%JKJJLM
-73687C6LLJ%j%JJKJJKKMMLLJ%JKJJkmnnnlkjj%JLMNMMMLMMNNNMLLKJ%JJLPJ3K3L4M2M6L8
-73625C16K0mk3l4l6l2k6k0j4rqoooonmmmlkkjkkll%JJ%%JKKJ%knomkjJJLJJ%J%JJ%J%JJJ
-73566G3JK%%%kjjj%jjjlkjjk%%jjkkmmmljkjkk%KMMLKJKLLLKJj%%%KLLK%lmmmlk%JKLJJJ
-73498E8JJJJ%jlmll%%%jklmkjJJKKKLKKLMML%kml%JJJLLMLJJ%%kklkk%JKK%jnnol%%JJK%
-73430E1%kjjjjklmmk%JLKKLNMMJj%jjjlmmmk%JJ%kjjk%JLMLKJ%%%JJKJKKJJ%jjj%%JKJLK
-73362F1KJ%JKK%jlklllmnmljJKKKKLLJ%jjjk%JJKKLLLJklmk%KKLJJJKJJjk%JLLKjkkjkjj
-73294F3%jJJ%jlkllkk%%jkj%LLLLJJj%%jkkllllkjj%KLMNNLJj%jj%J%JKKJ%j%JLLLKJj%k
-73226G2kj%JjkkjKLNML%J%jlnnmkkkkj%%K%%klkj%JJ%jkjkjjjjJJKLLK%lllj%%JJKJJJ%j
-73158D9jJKMMMLK%jkj%JKJkmoopoljKNNNLKKKLJjjklllkkljjJKLLLKKKKKKJ%kmkk%JKLJJ
-73090F4kmmmlj%%JJ%jkkj%%J%JJKK%%jjj%KJLKKKKJJjkllkjKMNMMJklmjj%k%%KKKKJ%klk
-73022E9%JJKKJ%kklkJKLJjkkkjkkj%LLMMKLLKLJJ%jkkljkmnomlkjjj%JKJjjj%KNLKjkjjJ
-72954E1KKLKLKJ%%jjjjkkkjJLLKLLKJjllmllj%J%%%jjkllkkjjJLLLLMLLJkllj%%jkk%%%%
-72886E0JJKKJklljJMMML%jjjkjkjj%KMNNL%jlkllkjj%j%jjKLLJjj%%KKKJK%%jlmmnmj%KK
-72818E2KJ%J%KJ%kjjJKJ%kkklj%LMLK%j%%LLLL%jllljJLM%klmljjjkkj%LLNML%jkkjJKKL
-72750F9KJjkj%jkklkmmkj%j%KMMMJ%k%%KJJ%jklmllkKLLLJJJj%JLMLL%klmmmmlkj%jkj%K
-72682D3KKLLMLKJ%%%j%kj%JJJJklmlk%%JMNOOMK%jjkmlljJJJ%klmmmlkjkklk%JJ%KKKK%J
-72614D4KKKJJJJJJJ%%%%%JJj%%%%KKKLJ%JKK%jjjJLLLJ%%kklmljjJ%%kmoomkKLLLJJjj%j
-72546E2jklkk%JKLMMONMMLKJJjjlmnonkjKJK%%%%%JJjj%KMLK%jnoonmk%JK%%jjJJLLLLLM
-72478F3KJ%kljklmljJK%kllkj%%KLLLMLK%%j%kjJKLKKKKKKLKK%%jj%jkllkJKKJjj%%%%jl
-72410F7mmlk%KNNPM%mnomk%KKLLKJjklk%KMLK%jmmml%KMOONNLJJjjmoooml%jkllk%MLLKj
-72342E8jkjkjjkkj%JjjkjJLLLLMMMK%%jkklllkj%jjllllk%%J%%JJ%JKKL%kjk%%KKNNOMKJ
-72274F8JLMMNOMJjklmooonj%KJ%jkkmkj%JJJJ%kkk%%%%JKLKKJJ%kklk%JLL%jmmmlk%%JLL
-72206E0KK%klmmk%%jkkkj%KMLKjlmmj%LMNNMLKKJJ%jkmnnlkjJKJJ%%KJ%llmljJMMNKJ%%K
-72138D9ML%%j%%J%jkmlkkj%%%J%%jkjjJJKLKKLMMNLKKKK%%kmnmkjJJKKMMNNLKjkmlmnmnn
-72070E3nml%LMMMNNMKKKKLKLKLLKjjj%%J%%jjjkknpppnml%KLLKjjkjj%%jkllmlkjJJLKKJ
-72002D4J%%%%JMLKJJJJ%kmmnmm%JLLKLLMKKLKLJJkmnmjj%jklnlkjJJLLMKjkjJKJ%%%JJ%k
-71934D9kj%KJJj%%J%JJ%jkmlllkk%JJJJJKKMMNNLJ%jjjj%klnmljjJjjj%JLLNNNMLJJjjj%
-71866F6j%j%jjjkkllmlljJLNNKJkllllkkk%JJKKJ%J%%%JJJKKLKK%%j%JLMMLK%kj%KMMLjl
-71798H1mljjjjkjlljjKJJJjjjj%%%%%%jj%%%%jj%%JJ%%JJJJKLKJ%%klmmj%JKJKJK%jjj%K
-71730F4KK%jj%jjj%JJ%JKJjllllkjk%%Jjjlmkjjkk%KLLKKKMLLJ%j%%KKLJ%jkllmljjJJLL
-71662E7MLK%JK%kklklj%MNNMJ%kjkllllj%JKKKLMMMLLJ%mmonmmmnmj%%k%%JKJJLKKJ%%JK
-71594E9LMKJjklk%JKKJjjkmlmlkkj%JLKK%kljj%jj%j%%JJ%jjjj%KLMLLJKJKJJJJJJjkmll
-71526E4kjjkjkjKLKJjkkkkkkllkjjJMNNK%k%J%JKMOML%kklmmlj%JK%J%JKKJ%%JJKKKKKKK
-71458G2K%j%jjlnppmjKLNNLKjlllkk%%JJJ%JJJJJjlnoonl%LOOONMK%%kkllkj%%%jkmmmlj
-71390B9JKKKKKKKKJ%jk%%KLJJJ%JJJJ%KKNOPPMKjjlkj%K%kmnnmlkkklkj%JKLNNMLJ%%lmm
-71322F3mkjJJ%jmljJKKJjkj%J%%%%%JJJ%%J%%j%J%jjjjj%jjjJKMLJjmnl%JKKKJj%klkjjJ
-71254D5LLLKJkkj%%J%j%jk%%JKKKJ%j%jjjj%J%J%JJ%%%J%%%j%j%kjjkjj%JKKKJJ%%J%j%%
-71186E6%JJ%%jjlk%%KJJ%j%JKJJJkkkjKMNMMKKjklkj%jklkkkjkkkk%MNLJj%%%JJKMLLK%k
-71118G2lmnnnlmmkJLMMLK%%jkkkkjjKLMMMKJ%%J%%%jjjkkjJJKLLJJjJjjkk%%J%j%J%J%JJ
-71050F6JJKKJ%jjjkjlmlk%KLKJjkj%%%j%j%JJ%%%%jkljkk%JKJjjjJLMLLJJ%JJKJ%%KKK%k
-70982G4jjjkmlljKLMNMLJknnmmmllkklkJKMMLLJJ%klmlkkkkj%JKJLLLKKKLK%kkkJLMLK%j
-70914F9kj%j%J%%jk%j%%%jkljkjkllkjJjjj%KNONLK%jj%%JJ%%%%j%%llnmllj%KLMMLLJkj
-70846E6%LNLJ%%%JJKJ%jlllkkkklkkjJ%JJKKJjjjj%%JJ%kkkjJKKJJ%jjjJKLLNMLJ%jlkmm
-70778E8ll%JMNOMMKJ%kmonmlljkj%%%kmllkJKKMLLKMLMKJjklmmmkk%KMMMLK%lmmlmlnmjJ
-70710C2MMMMKKLLKKKJK%%%jjjkj%J%JJLKKjmnnmlllkkJMNOMLJKKKK%kmlljj%%%jk%JJ%jk
-70642E3mmlj%%j%JKNPQQROMJklmmmmmlkjj%j%kllkJKKJ%jjJLOPPOLKknnmkJJ%llmllk%J%
-70574E4JJK%jjjKKLLK%%%%J%jjj%jjllj%JjkkkjJJKJ%lmmmkjjJJJKJKJK%jkjkj%JKLLMMM
-70506F0LKJ%%%%%klmlljJLNNL%j%%JKJ%jlmkjKKJ%%jjkjJKLKJK%j%JJ%%kkj%JKK%jllkkj
-70438E9j%k%JJKJj%j%jjkjjJKKJ%jjkkkjjj%%j%j%%%JKKJKJJJ%%%KKJj%j%jjkljkj%JKJK
-70370E5J%%%%jklnnmkJKMNNKjjlmmmlj%JKKLMOOOMKj%JLJ%j%%JJJ%klkkjJKJJKJJ%%jlll
-70302F3jj%%kmmlkkkllkj%KJJjjlkj%KLLLLLMLK%jlklkljkjjj%%KJK%jjKKJ%j%KKLKKKJJ
-70234E7Jj%%LKK%kklljJKKKKJjklmmk%KKJJ%%JJKJJJJjlmkkjjjklkjJKLLNNNLJjj%JJ%JJ
-70166F8KKJJ%%%%jlmljJLLKJjjkklljj%kllkjjkkk%JLLL%jklnonl%KNNMLK%j%J%jkjJJLM
-70098E1KKJ%%jjj%%jkllmlj%KLLL%%j%JKKKjkkkkkj%KJKJJJjkjjJLNMKJ%%jjJJJK%%kjjk
-70030E7kkj%%%%KMOPOLK%JjjkjkkmmljjJjjkjJMLLK%%%jjjjjjjJJ%j%%KKJjkkjJKKKK%%%
-69962G2j%%J%%jlllkk%%JKJ%kmoonlk%KLMMNNNNK%kjj%jjlmmnmlmjJNOONK%%kknnnl%LLK
-69894D6%j%%KK%Jjjj%JLMLKKJ%jllkjjKLLKJ%jjlmnnmlJKNNONMK%j%K%%%JKJ%%%jjk%JLK
-69826G4KJ%J%%kmmmmnnlljKLNNLKJ%jj%%%%%%%jjjJLLJ%lllklmnolj%J%%J%JLMNMLLLKKJ
-69758F7J%J%jjjjlmmmlj%JKJ%j%%KKKLJ%%kkkklj%KJKJJJ%%jjjJKKMLMNMLJlnnnlkkj%KK
-69690E9JKJ%J%jjljjjjklkkj%%JKLLJ%kklkk%%%jkkkjLMNM%jllkjKMOPOMLJjkmmljKLKJj
-69622F7%jJ%kkkj%klllkJLOPOOLJ%kmlllklkklkk%%J%jklkjJKJKMMKjjkj%j%%jjj%%J%%%
-69554D9%%%jkjjjkj%j%JJKJKLMONNLJjkmkJKKKJ%jjjjlllllkj%%jkjjJLLMKJjlkj%jlklj
-69486D2KMMLJjkjkj%%KLLLLKK%%%jklmlj%KKJ%%%%J%J%kklllkjjJKLMMLJ%jjjjj%JKKKJJ
-69418F5%jj%JKKK%%jj%jjKKL%loponjKKLLJJ%%JLLJ%jjkmoook%KKKKKJKLKJ%j%jkjj%JJJ
-69350E3JKKKJKKK%J%%JKKK%lnonnkjkj%KKKKK%%%JKJJ%%J%JKLLLKJ%%%j%jj%jj%JJJJJKL
-69282H1LLJjmnpppmlj%%JLKKKKKK%%jknomkkjjJLMNNNNLLJ%%%%JJJJjjlkkklllljj%%%LK
-69214F0KJjjjjj%KKJ%jkk%j%kjkj%JKKJ%klljJLLKK%jJJKKKLKK%%jklkjJJJJ%%j%%JK%%%
-69146G0JJLMML%koooonljJJKJKJLMMLK%%%jj%KLJjkkj%%jj%%JJKLKLK%knonmlj%%JJ%jkj
-69078E7%jkkkjkj%JKKLLKLLKJ%%J%%klnnljKLLKKjjjkjJKKJ%lmlj%%KKMMJ%JJLK%jllmml
-69010E3ljkkllmlk%KNNNLLKKKKJj%JKLJJjkjkkk%JJJjjJLLLLKJJ%%jkklkjjjjkk%MPPM%l
-68942G8mmllj%KLKjlmlkj%JKJJ%%jjj%KMNLK%%j%JKKLJ%kkj%%J%kmnlk%jlmnmkj%LLMMLL
-68874F2LKKK%jklkljJKKKJJkllkj%jjkljk%%%J%JKKK%J%J%J%Jjkkj%JJ%%kkk%%KKLLKJ%j
-68806F1%%JKLLKJlnppoml%JKLLLMLJJJJJ%jj%%KKJ%KJKKJK%%%jkmlmlkjJKLLKLLKJkkjjJ
-68738G0KLMMKKkmoppppnnmk%KLLNNLKjk%%jjlmmmmljKMOOOMK%jj%JJJKJ%jk%JKKJJ%%jkl
-68670E8kjj%JJKJ%JJKKMMMMLJjlkjkkkmllk%KJJJjkmmonmkkj%%JKKLLLLKJ%JKLLMKJj%jk
-68602F6jjjklkkj%JJKJJKLKKK%jJKJKJJklllkj%KKLLKKK%%j%jkllmlj%KLMMMKKJJjlnmmk
-68534F5%J%J%jjkjjjkjkjj%%%jjkkkjJKNMLK%KKKJ%jklkkj%KKJKKKJJjkkkljjKLLLKLKJK
-68466G9%%%%%jJKKMMMLJkkmlkkj%KKklmljjJ%jjJJ%jJJKKJ%jk%kjJKLLLK%jllkjJK%jJKJ
-68398H4KLKJKKLKLLJ%kkj%JKK%JKKKKKKJKJJ%KLJklonmjKLMMNKKLMLLMKJ%jlm%LNNOPOMM
-68330A85NNNQQQOPRRJ0J3J4J3J3J6J8J8K0K4K3K1K2K7L0L2L6M5N1N4O3P6Q6R7J20J47J74
-68293A518K11K68L43M32N56P37R70J253J581J857J828J257K19q55j527j688j535j299j072
-68274E054q65o89n51m40l47k76k29j92j54j27j10r4p9o8o3n5m6m1m0l8l2l0l0k5j9j5j3r
-68246C77nmoqj0j5j7j4rqrqprqnmkllklmkjlnnprrponmk%jjjjkjjjj%KKkkkmmlkkj%JJJK
-68183A26MLLK%jjjkkkllnnmlj%J%JjjjjJLKJJ%kkmllkj%%JJJjk%J%%kkljj%jjjkklk%J%k
-68116G3lnl%JLLNLKJ%jj%%jjj%KLLLKklnljLMKJ%KLMMM%jkjjJjjljJKLJjkklklkk%%JKKK
-68048H8KLLJ%J%jkkj%%%jkljj%%kklllkJKLMLKJkkkkjk%%%%%J%j%%%jj%j%jlkkjjKLLJjk
-67980F7lllmlljJMONNKJ%J%%%jjJ%%jjJKMNMMMKjjlmlnlllklk%%JLMOONML%kmmlk%KK%lm
-67912G6nmkjkk%JLLJ%j%JLJ%jkjJjjlmllllmljJMNONL%kmlkjjj%jjjjj%%J%jjj%LMMLLKJ
-67844F3%jjjj%jj%JKJJjkjjKJK%jlmljJKJK%jj%JKJ%%%J%JJKKKKKJjkllkkkkljj%jj%%JJ
-67776E0JLNONMK%jmnnk%JjkmnnjJNONMLKKLMK%jkklllmmljJMMML%%jJ%JJ%kjj%KKJ%kkkj
-67708F5jlkjj%J%%%%Jjkkkj%JJJJ%%JLKJJ%jmomk%JJJ%%%J%J%JNOOKklljKLLLKJ%jkk%%%
-67640G1jkllj%KLMMNMMJ%jlnonmk%%jkj%LKK%%%jjk%JJKjlmnmjJLMMMK%kkklkk%%LLNNOL
-67572G7K%kkkj%%%%JKJJJJJ%%%JJj%jj%JJK%%kkklkj%KJJKKKJjlnnomnllljjJJJJJ%JJKK
-67504E3LLJJ%%%%JJLKJ%jkkmmnml%LNOMMLLK%%jklkkjkjljjJLMNLJ%jjjJJKJ%kmomljj%J
-67436E4KLMML%%jj%%%%jkkj%JJ%jkmmnlj%j%%%%j%LNML%kkllk%%J%%jkk%KLLLKJJKKK%jl
-67368E8kkj%JJKJ%kmmk%LKJJJKNOOOL%kmlkkjkkkj%Jjjkj%j%%JJMMMMLLKJKK%Jjj%%J%Jk
-67300H6knopnmlk%JJ%%loonk%LMNNKJ%JjjmnnmkJJLKMLLJJ%j%JKJ%%%%%klllk%%KLMMMLJ
-67232F1Jjjkjjj%JKLKKjklllkj%J%%%%%%JKKLK%jjjjj%JK%jkmlkkklkkkJMNOPOML%%kklk
-67164F1kj%%jmponjJKJKMLLKKJJJJkjkkj%JLLLKKLK%jkkk%KMNMMK%jklkk%JKJJjllkjJJ%
-67096G0jjk%JJLKLLKJjkllmkjJLK%looomljKNOMLjjj%KKK%kmnmk%JJJ%j%JKKJ%klj%%JKK
-67028E6K%lnmkj%KKLJKJ%jkmk%JJKKKKKLJ%jk%JJ%klkj%%%kjjKLLJjkjLMNOMLJJJJjjlkl
-66960G2kkjJJ%lppomkjj%kjj%LMLJjk%%LLMNMMLLK%%kllmnnnmkjKKMMLLJJ%JJ%%%jjkkml
-66892D8jjjJj%kj%%JJJLLLLKJ%k%%KJJjlk%JJJ%klkJLNMLJJjjj%%J%kkmlkjJJJ%%jjjj%j
-66824E2JJJ%kjkjj%jjk%%JJJLMONMKknonkJKMLKJjkkjjJJLLKJjkljjjlllljjjjJKKMNNLJ
-66756F6%%%%jklkkJKKJ%%J%KJ%knnnmk%KKJJjkj%%jj%%jjj%jjjkJJJKLMMMLJ%%JKLMLKKJ
-66688G7J%jj%J%jlklkkjjj%JJ%lmonkjJKLKKLMLMKJJ%%JJ%jlmmk%jjj%%JKLLKJ%jklmllm
-66620D7mkj%JKJ%%kkklj%J%jkj%JJLMLKJkkkjKMNOPONMLMLKJjlmmkkkkk%KLLKKKKLKK%kl
-66552H7nmnnmlk%JLNOONMLK%jlkj%J%jj%j%%jklkjjkmmmmlllllkkkk%KMMLJ%kkkk%j%%J%
-66484D0%jJJJJ%%%%%jkk%JLLLLK%J%KKKJJJJKKK%jkjjklmmmmmmk%LNONK%jjjjjJKJKJKKK
-66416F3KJjllkjj%JJJKJJJJKLKKJjlljJJ%jnnponlj%%KMMMLK%%%KKKJ%%j%jjJKKKK%%klo
-66348E6nonnmk%JJjjjkjJJLLNONMKK%jklmk%LLLLKKJ%jkklllmk%J%jlkml%JLKJ%j%%%%%%
-66280C6JJLLLJ%jkj%jklmk%KJJjjj%JJJJJ%%%%%LMMMJjj%J%%%jJJJJjklmlk%JJKKJJKJJK
-66212E5LLNMLLJJJ%jjkklmmmlJKLLJ%jllmmlj%%J%jkljJ%Jj%%J%J%KKLJjjjllmlkjj%JKM
-66144C8LK%%j%J%%%jkjk%KMONNKK%JjjkkmkJMNOMJjlkjjjkkllljjJJJ%jj%LMLJ%JJKKJKJ
-66076G1J%JKLKJkllj%KJ%jj%jjkkkkjkkljjJ%jj%jjkkkjjjkjjjJLNPOOL%lnoommk%KLLJ%
-66008D6%j%%jjkjJJLLLLKKJJJKJKKJJ%jkjj%JJjkkmkjJLMKJklljJ%KJ%%j%K%%kkljJJ%jj
-65940E4JKNONM%lnnnlj%KJKjjkk%KKKJjkj%JKKKJJ%jlmmmlj%KKJKJJ%klllk%JMOONLJjjk
-65872F4jkllk%JK%%kjj%JKMNMNMLJ%%j%j%j%kmnmkj%j%jjklkj%KNONNNMMLLJjj%%%%jkkl
-65804H2kjkklmlljkjjJjmnnk%KKJJKJKKK%JJ%J%%kkljj%%%J%JJ%Jjjlmmnml%KJK%JJKJJJ
-65736D1%%JJKKKJ%KJKJ%j%%JKLMNMMMLLKLOOPPRJ0J2J5J7J8J5J3PKoj1j5j6j5j5j2j0qqq
-65682A13j0j0j0qokKMMLLKJkkkkkkjjkjk%%J%%%kkkkkjjkk%%J%%%j%KKK%jllnmjJJK%%jl
-65618D1lkj%KMOOONKKjkmmjJJ%kkj%JKKLKKKLNOOONOOOQJ2J8K7L4M4N3N4L8Rk2m1m5m1l5
-65563B29k9k4k1j9j6j2j0oonpookjJKJJjkkj%jjkkJLLLJJkjjJ%%%kkk%J%kmmllkkkk%JK%
-65503C5j%KLNNOPOMJkmmmljkjj%%jjj%LMLKJ%jj%jkllkJJKJ%jkkj%%kkll%KMOOMJknppnn
-65435B9mmjJLMOOQONMLLKJJKKJjkllkjj%j%%KKKK%kllmkkj%j%KKKJJJKKK%J%KJJjkkkkkk
-65367F1lklk%jjjj%LLMMLLLLMLJknopoomk%KJJKJ%J%J%%KKJJjjkkkkj%KKKKJKLMNMMK%jl
-65299G6nnnnmmjJKKjklkjKLNMMLKJJKKKLMMLKjjjjjklmomljJ%%kklkjjj%%JK%%%JJJJ%jJ
-65231E8JJ%%j%%jjjj%%KLLK%J%Jjkmnmllj%%J%JKLNNNKJkkllj%JKLLJjkkkkmlkjj%%jkjj
-65163D3%KKLLKJJKKKKKJ%jlkkj%JKLJJJjjklkk%KLLLKKKKKK%jjjj%%J%J%%%%klnomlj%%j
-65095E3kkkkjj%jkmmmk%JJJKLMMLMLKJ%jkjjj%JKKJ%jj%%JJKLLLLK%jlklllkk%%%%%%jjj
-65027D9%J%jkk%JKLJJ%%kjjj%jjjkjJKLLLKKKKLKKJJJJ%jllkjjjjj%JKJ%jkjj%JKLMMJ%%
-64959G3j%%JLLKJjjlmnnoomkJLJJ%%JJKLLMKJjkkkjjkllkk%%%%%jj%%KMNMLK%JJJ%%jjjl
-64891F2lmlkjKLLKJjmpqpmkjLNPONJjkkkjlkkjKLNNMLJ%%klllkjJLLK%kjJKK%jlllmlkj%
-64823C7%%J%KKJJjkk%JKKMMLK%kllmlkJKLK%jklk%KKLLKKJ%kkkj%JJ%JJKKKKKjlml%%J%J
-64755E3jjkkk%JMMNMKJ%%%%jkmmmlmmmmkjKNNOONNLJJj%jj%JJJJ%%J%JKJKJKJ%lmmjJLLM
-64687G9LKkmpnmkjjJ%KJJJjJKKJ%%J%jjllmlmlkjJLMNMMLLMMLKjjkljkj%JKJjjjkklkjj%
-64619F4J%%j%JKKJjk%JKK%jjkklkj%Jjkkkj%%%%jj%kkmmnlj%JLKKJjjjjJKMMMJJ%JKJ%jj
-64551E4jKLKK%KJK%jjkklklj%JK%%k%KLKJjjkkkkkJJ%J%%JJKMLK%%jkjkjkll%JLMONMLKJ
-64483G9jkllkkkjj%j%%jjjkjjjjjjjJLNMLKJJ%KKLK%j%JJjkklk%%%%kkmmmlljkj%KKLLKJ
-64415E6KKJ%%J%%jk%%J%%JKMMLLJ%jkkkkkjjjkjj%jJLKKJ%j%JJKJKKJJjjjk%jjjkklllkJ
-64347E6KKJkkjKMNNLjlnnlkkllkJMNMK%jjkllkkJKLLJ%jjjjkjjj%%JJJ%kllkKLNMLKJKKJ
-64279F7Jj%%KKJ%kmmk%LMNLJjjjJJJJjjjjjkmllkkjjj%%J%%jkjkkllJLMNMLKK%jllkJKLL
-64211F4K%kkkjJLOPPM%lnoqqpl%LLLK%kk%KJ%kkj%LMOMLJJ%%%jkkkkkkjJJKJ%j%%Jjlkkk
-64143E5jj%KKJJJJjkkk%JJLLLKJ%jj%JJ%jjkjjjJKMNKjkkkjjlmkj%jjmmmj%KMONNMKK%jk
-64075F8kk%jjlnmk%LMLJJj%%%JKKKLLK%%JJJ%kkl%JJLLMNNNMJjmmnnlj%JKKLKJJKKJjlmm
-64007H4nml%JLMLJjllljjjjj%JJ%%kjj%jjllk%JKLMLKLLLKJjkkkllmmljj%KKKKJJ%J%%%j
-63939F8kmlllk%KJJ%%JLK%%jjkklk%JMMMLKklnonm%KMLL%jlljJKLKJJJJ%jkllmlkjjjllk
-63871C0jJKLMMMNLJkkkjJLLMLKJ%%jkkllllkkj%%j%KOPPNJkmnmkkkjjj%JLLLKJ%KLNNMML
-63803H6LKKJ%kkjj%JklmmmmljJKKJJJ%Jj%jjjj%j%%jjjjjj%%%K%J%J%KJJjmmnljJJ%jj%L
-63735E4LMJJkkklkjjkkklljk%J%jkmkjKLNNNNLLJKJKLKJJJ%%kjkj%%%%JJLKJkmnljKKKKL
-63667F9KKJ%JJ%%lklkkk%JLMLJ%jllllkk%%JJKJJJJLLJjjk%jkkkk%KKK%lmllk%LMNOONLj
-63599H1kmmj%KJKJJ%kmmnlj%JLLLKJklkjjjjlklk%KKLKJj%j%%%JJ%%jkkkkj%JKKJJ%KKJ%
-63531F2JJK%jj%jjkkk%JKKK%%kjjJLLLK%kklmlkjJJ%jJJKKKJJJJjjljj%JKLKJjlllj%JJJ
-63463F1J%%%j%kkjjjklmlkj%j%%JJLLMONNK%klnmk%KMLJjlnmlkjjkj%JLLLLLK%J%%%JJjj
-63395E8lkljj%JKKMKLLJKJJJLLKJjkl%JJJJ%jklmmlkkkkjjKKLJ%kkj%%j%KLLKJ%%%KKKJK
-63327G3%jlmmkk%JJJK%jjkklmnnmljjJ%%%KKLKKLLLLKLLK%jkjjJ%klmlkjkkj%KJKK%jjk%
-63259D3KKLKKJ%%JJJJjj%%KLLLKKK%jllmlj%%J%%%J%J%JJJKKJ%jllonmkjJJLMMMJ%jkllm
-63191E0lllkjJJKLLLJKJjklllljKLMLLJjjjj%%JJJKLNLjmnnkjJJKJ%J%%jj%%%JJKKJjjkj
-63123E5JKKKJjjjjj%%JJKLK%%kmnljKMNNMKJJJ%kmlmlj%KLKkklkjJ%J%%jjkj%KKLKJjjj%
-63055F1LMLJ%jj%jjkklkj%%J%%%%jJ%%%jj%j%jjjkj%%JJ%%%jkj%KMMMLJ%j%JLLMKKJJjln
-62987G3mmkkjklmmonmjKMMNLJ%%%%%%%JKJjjj%jJKLKJ%klkj%%J%J%jlkj%KLMLKKKLJKJ%j
-62919G0klnmmllkjjjJLMNNKKJJ%JJJJjjjkllj%%J%JJ%jkmmlljJKKK%%j%%KJKKKKJ%jkkkk
-62851E1mlk%JJ%j%JLOPQOMKJJJ%J%J%klnnmkj%%jmnoolj%JKLNMML%jkjjjkjJJLKLJ%%%%l
-62783E8mnlk%JJJ%J%jlmmljJKLLNMLJJJLKK%jjJKLLLKJ%kllmmkj%KKKKKjkmkjJKJJKLLKL
-62715G5LKJklnnlkJJMLMKJ%%jJLKKJjknonmkJLMKjlmnlk%JJJ%JJjklllllkj%%%%%jjjjJK
-62647C5%jkj%KKLLMML%%jJJ%JJKLKK%j%jjJJKKJ%%JJ%%JKNOOLJjkljkjklnmlkkklllkj%K
-62579E1LLLJJKJKJ%%k%%KLKK%%kklk%%JJJ%lmoomljjjjj%JKKLKJJJ%JJ%J%%%%%%JJJJjll
-62511E1llklmmkj%JJKLLK%jklkjjKMMKJklkJLOOMJknnnkj%%jjk%KLMMMKKJJJK%J%jjk%%j
-62443E6jkmll%JLNMKJj%%KMLLJjjkllmlk%%JJjjjjJJJKJKJJLNOOLjkkjj%J%Jj%%JJJJ%%j
-62375H0lmnmmlkjKLLJJ%%J%JKJ%J%JJJJ%%kkjkjkkJKLKK%jkkj%%LKLJJJjjljjj%%jjkj%%
-62307F4%%j%%jkkk%JLK%%%JMLLK%klnoml%jjljjJK%JKJJjk%KMLL%J%%J%%JKLK%klllkkJJ
-62239E9LJJ%J%%%kkmmljJJKJJJJLLMMMMKJ%Jjkmnnnmlklkllkk%jjJJJKJLMNMMMKK%jkkkl
-62171E9jjjjkjkkmmlk%%J%%JJJKKJklllj%KKLLKJJKJJJJLNNNMMK%jkkJJJ%%kklkkJKKKjj
-62103G2llmnmnlk%J%%j%JKL%jmnnnkJLLMNMLKKKJjjkjJKJ%k%%KKMMKKJKJJK%%mnpommj%K
-62035D8JK%%jjj%%jklkkj%KNPNMKJJKJ%knppoljJ%j%%LLNMMMMK%kj%JKKLKJjjj%%%JJJ%J
-61967G4JJjkk%JKKK%kkkjkjjj%jjk%%JJ%kkkkjJ%%kkk%KMNNMJjnpqpljJJJKKJLMNMLK%kj
-61899F5j%JJJ%%%JJ%%jkj%LMLKjlmkkkjkkjjJKLKKJKKKJjjlkkj%jjJKLK%j%%%%kkkj%JJ%
-61831F4JLLMLKjlmmmkKLNNKjlopnjJNOOL%lmnnljjj%%JLLKKKJKJLKJ%jkj%JJK%J%jjkljk
-61763F8j%%%jjjJJ%%%%KLMKKKJKJ%lnoommllmkjKLLK%lmlkjkj%KNNOPMK%kjkjkj%J%JJLL
-61695F9K%%jj%%JJJKKLKJkkjJ%%klmkkJJ%jkjjKJJ%jjkmomjj%kklkkjk%j%%%%%jjj%LLML
-61627D1LJjjkkkjJLMNNOOMKjkljjKKLLJ%jklllmnmlkJJMNMLK%J%%%jjkk%KLLJkkmmmkk%K
-61559E1LLJ%JJLLJJ%JJKKKJJKKJ%jjkjjjjlmlkj%%jkllkjjJJJLNMMK%JJJjkkkkj%%JJJJJ
-61491F8J%klmnljJJJKJJ%%%JKLJ%klmlk%JLNNLJjlllkjk%%JKKJ%jkkkkkjJJMMMNMK%kklj
-61423F5k%KLLL%kll%JKJ%kkllkjklmlj%JJ%jkllk%JKKLMKLKJ%j%jKKMKJ%%%jjkkkklkj%J
-61355D9KJ%%JJJJ%JKNOONK%jlkk%JJKJJ%%kjj%%%jj%%JJJKK%jlllklklkJKLLKJjkmnmkJK
-61287E7KLK%%lklk%JJJj%jj%kklllllj%JKJJJ%%%jkkjJLMNMLLKKLKjkjj%%%kmmljJLMNMM
-61219F8LKjkl%MNNJjllkk%j%JJKJJjjllmljJLLjlmmkj%J%%%%JJ%KJJJjklkjkllk%LNNMKJ
-61151F1JJKJJjlllk%jklmlkkkl%KNNNLJkkjJLLKJJJLNONLjkmlkj%%JJ%kkllk%JKKKJJJKJ
-61083G3J%J%%jkkkjklmnmkjJKKJ%jkk%JKKKJ%kklklklkj%%%%kjlllk%KNOONLLLNNLKJjkk
-61015F5mnonomk%%JJMNOOONNKJj%KJjlnopnlkkllkjKLLLJKKMKK%%JLNMMKJ%klkjjkmonlj
-60947D8JMNMLJJjj%JJ%%k%%%%jlmmmnmlkJKMMLLLJ%k%JKJJjk%%KLKJ%%J%%%jkkklklkkjj
-60879D4jjkj%KLNMKJjj%jjlklkjKKLKLLLKKJJKK%JKNPONMMMLL%jlkkkjlkj%j%%%JJJ%%km
-60811I2ll%JKKJJ%%jlmmnnmnnnkkJKJ%jkjk%JKKLLKJj%%%%jkjjjJ%JJJjJJKJjklkjJLLNM
-60743F8MJjklkjjkllljJLMLKjjk%JLLLL%klmkjjj%%J%kkkJKKJ%JKKJ%lmmlj%%J%jjk%JKK
-60675E3LKK%kkkj%j%J%jkjj%%%jjj%JKLMMMLJjlllllnmmkj%%JKKLJ%Jj%kkllk%%%JKLNML
-60607E0KJ%JJKKKKK%jlj%JKJ%jjkjkjjKLLJ%%%J%kkk%J%JKJJ%jjjjkJKMMLLKKJ%jlkkkjj
-60539F9kjkJJJJ%kllkjjjkjkJLPPPONK%lmnnk%LMLKJjklmmklkmmmljLLLJJjjkjJLLMLKJj
-60471F7jkj%j%JLKK%%j%j%jljjJJKJjjkjJJJ%%jkk%JKKJ%kjjJJJ%jjj%j%%%JJKJJJJ%%%%
-60403F9%jjjjkjjjjkjklk%MNNKjmnnmkj%J%%%j%J%%kljjjJJJKKMMNNNL%jkkkllljJKMOON
-60335G6MLJ%%klmlk%%jkkj%JJjjj%KLLKLKKJ%jjklkkklkk%%%JKJ%%jlkjjJJKLMORJ1J3J3
-60270A20J3J2J1ROLJlooononoooopooonmkj%%jjjjlkkkkkkjKLLJjj%%%jjkkk%MMNLJjkmn
-60206F1nnmml%JKLKJ%jlkjJLKKJ%KLNNMKjkmmlj%J%J%%jklk%KKKKJjjj%J%jkkkkk%%KLLK
-60138E7KLLLJ%jjk%JJKKKJjkmmmmlkkklkkKLLKJJ%J%%kkkj%JJ%%jjj%JJKJLLMM%kmmkj%j
-60070D9j%JKLJjkmnlkj%JMNNNNLJ%kllllkj%JKK%jllmlj%JKJ%%j%%JJJJ%%%KMMMMLKK%kk
-60002F7lmnmmk%KLLLKJJJJKKJj%JLMKKJj%%%JKJ%jkj%KJ%jjkjkjj%JLLMNMLK%kkkkklmnm
-59934G1mkkk%j%k%KKJJ%%j%j%%%jlklkk%%%%j%%LMMKjlkJLLKKJJLLLJKJjlmmljJJJ%J%%%
-59866F9kkkkkjjjjkllkjJ%JJLKK%%JLONNLJ%klnmkjJLLKK%%j%%%jjj%%J%%jj%JJKKKJKKK
-59798H2JjlllmnnmlkjjjjjkjjJJLLKK%lmnljKKKJ%%%JKKJ%jjJLMLJj%j%%JJKJLLLMKJkkl
-59730G2k%JJjkmnonomlkjjJJKKKJKJ%jkjJKKLJKJ%JJ%jjlmnnlkj%KMMNNMLJKJLKJJ%kjkk
-59662F0kj%KJjjjJJJJj%J%%jkj%JKJ%%%JJJLLNMMLJKJKK%jkmoonnll%J%jlnnmj%%JKKLKK
-59594E3KjkmmjJKKKKJJjkjkjjjJKKLLLMLJ%kkj%KJJ%%JMNPONMJjkmmonmmlkj%JKKKJKjjj
-59526G0J%%kmlkJKJKLLLJkll%JJ%jlmmmllkk%KLLKLJJklljKOONL%klmoolk%JjjkjkjJ%KL
-59458D5KKJjklk%KKLJJ%jkjJKKj%JKLK%jlljj%%jjjkj%JLKKKKKJJ%jjklkk%LOPPNK%lmnm
-59390F3j%KJ%%JKKKJjjj%%J%J%jj%KLMMLJjklkkJKKJ%lnoonmllkkkkjj%%j%JJJJ%JJLKLJ
-59322E2%JKLLLJjkkjjjJKMMNLKJ%jlllllmmnmlj%JJJJJKJJJ%J%Jj%jjjjJKMLLLKKJKLLLK
-59254H3KJJKKLKJklmnoomk%%KKKLNRJ1J4J6J8K1K3K8K6J7Kj4k4k8k7k4j9j5j1qolkjkjlm
-59203G2mmljj%J%%kklkkjJJJLLNNLL%%jj%JKLMMONLJkkllkjJJJ%%jkkkmmmlkkjkj%J%jll
-59135E4kk%%KKKK%jkmkjKMMNMMKJJj%jjkll%LONNK%jlmlmllkkj%KKJ%%j%jjklkkJJJJJJJ
-59067E9JJJJJJ%%j%jj%kkkj%%%%%j%%JK%jjkkjklkjKJJjk%JJLJJJ%%J%%jjj%j%%J%JJLKJ
-58999E7KKKJJJ%jnoqpnk%JLKLLLJ%%JLMMMKK%%%KLLKJK%jlmmllkjkklkk%KLKLLLKJJ%%%j
-58931F8jjkkljJJ%kklljjJKLLMMNNLLKJ%klllljKKJjmnooljJJKLMKJjlkkjKLLJ%%KLKJkk
-58863F6lkkkjk%%JKNOOMKJ%j%JJJjjjj%%jllnmmkjJMNPNLJJJJJ%jllmllllj%JJ%JJKJjkm
-58795F2lj%KJJ%%j%KLLJjjj%%%JKMK%lnmmllj%KLMMJ%%%J%%jj%j%%%%kkk%%%KLNONL%lno
-58727F9opoolj%J%%%J%%%JJJJKKKKLLLMLJ%lllkjjjJ%KJJ%%jJ%J%KJJK%Jkjj%JJKKLKJ%k
-58659G6mmmkjKMMLLKJ%lmoppnlKMOOOLK%jkj%JKMKJ%jlkkJLKKjjllmljjjjklmmkJKKK%kl
-58591D8j%JKLKKKJLKLKLKKKKJ%jjkkk%j%jj%%kllmlkjjjJJ%%k%JLMMKKjjkjjllkjJJLKKJ
-58523F2%JKLLLJJkkkkjJJJ%jJLLLKJJ%jloopooomj%KKJ%j%JLMMMMLJJ%%JKKK%j%JLKKJjj
-58455G9lnnoonmlkk%%%j%J%j%%%%JKKK%jJLLMKJ%J%JKKKLJJkj%KLKJj%%JJLJJjlkjj%%jj
-58387G1klmmmnmljJLNMNMKJ%JJ%%j%%%KLMMK%JKK%kopqoolmll%LNLL%jj%J%jkj%JJJLLOO
-58319F9NMLJkmnnmmlllkJKNNMLK%Jjklml%KLNMNMNMNLJjlnonllj%J%%%J%kmmlk%%JK%klj
-58251E5JLLK%j%jklnnmllklkkjJLMNNNNLKK%jllj%jJKMMMKK%KJ%kmmkjk%%KLKKJ%jjj%%j
-58183F6%kjjj%JKJJj%%%KKLLLKJ%%%jklkjJJK%jlkkkkllllj%%%JJ%%%%JJJ%%jkkkJNNOL%
-58115F9%%J%J%%%kkmllk%KKJJJJ%%j%%jkkkjjJJJJLKLJJ%jjjj%jjjklmmmkjKMNML%%JJJ%
-58047F1JJJJjkklkj%J%%%%j%JKKJ%jkklkJLKKJ%jj%JKKJ%JKLKLKJJj%%J%jjkmmnnkk%JKK
-57979E7MLLJJ%jjjk%%%JJ%lmnlk%LKLKKJJjkll%JKLLKJkllmkj%%kmmkkjjlllkjKKKJLLKK
-57911D0KLLMJJ%JKLKK%%%%%%%%%jjj%JLLMK%klklklk%%j%%KJJJ%%LMLJjlllkjjJKLKK%jk
-57843F5kkkk%%jjkj%KJjlnomj%KLMMLLKJJJ%%kjjJKK%jjJJLK%jlmmmmlljJMMOOPONLJ%%j
-57775H0jj%jJKJJ%%j%%jllkkllmlk%KLMMLLJ%kklkjJKKKJJjjkjjjkllj%JKLMONMKjnook%
-57707F5%jjjj%%%J%%jjkj%jj%jjj%kjjJLLJjmmjJMLK%j%JKKJ%%jkjjjmnnjMOOMLK%lmnml
-57639D6jj%j%JKKLLLLJ%j%j%JKLLK%jjk%%%%%J%kkj%J%%jjjjkj%JjjkjJK%kkk%JKKJJJKK
-57571F1J%jj%KLJ%klmlkjJKK%jk%%JJKLMMMLLJJ%Jj%%%KJJ%kkj%%j%%JLMNLJ%lnnnlkj%J
-57503G2%%%%%%JKMMLLJJJjmmnmmkkjlkl%JKLKK%klmljkjlllkjJKMLKLLLMLLML%klnpomlk
-57435D5%jJj%j%KKMMKJJ%%jkljJLKJJJ%%klmk%KLKJKJJ%jkllk%jjklljjjjljjJKJKLLNML
-57367E6JJKKK%jjklkkJLMLJJkj%JLJJ%%jJKLLKJjj%%JJJJJ%jklljj%J%%jjlkjkjjjj%%JJ
-57299F1%jkk%KLMMLJjjk%%%%%JKLJjmmlk%JKJjkkk%%JLLKJj%JKLLKJJ%j%%jkkkkkjkkjjk
-57231F0klkkkkjJLMLLLLLLKJJjklmmmmk%%J%j%%%jjkkj%JJ%J%%%jJ%j%j%%J%JJJJJ%%%J%
-57163E3%jk%KKJJ%KKKJJJ%jjj%KKKKJ%%%%JJ%jllnnm%JMMLK%kkklj%J%klkkjJ%jj%KKKJJ
-57095E4%JJKKJJJJ%%JKLMKLLLKjkkkjjjlmljJNPQQPNOMMKjloqqqpnnmmnnlljj%JLMPQRPN
-57027I0%moom%JKKkmomkJLMMML%klnmlljj%%%JJJLLMLJ%%J%J%%J%%%k%%%JKLMK%jkmmmmm
-56959F1mkJKKJknnnk%LKJjjjjJJLNMNL%jk%J%JJJjjj%jkmml%JKJJKKK%jlnmkjLMNL%lmnl
-56891D5kk%JJJJ%JKKKLJ%jlkj%KJKKLKKJJJKjkkmlmlk%KMLKJLNNNLLJkmonmjj%jj%JLNPO
-56823H1MKjjkkllllklllkjj%k%%KKKKJKKLKKKMNMKJjjklkjklkjKMNNJjlmmnnnnnnmlj%JJ
-56755D1K%%j%%JLLKK%kkk%KMNNMNLLLLKKKKKJjmnmmk%KMLLLJ%moqqolljj%JKMNMLJJJ%jl
-56687F9mmkj%JLKLKKjklk%%%kllkk%JJKJ%%llmlkkklkj%%j%JKLKJJ%JKNORRPNL%lnpomjj
-56619F0JJMMMMLKJ%JLMNNJjmljJLKK%jkmnnnmlk%J%j%KKKJ%%J%%klmnmnkj%J%klkjJKKK%
-56551E3J%%%%%JLMLJ%j%%J%j%%j%JKKK%%J%%kklklj%JLLMMLJmnnmk%%%J%%%j%%%JLLLKK%
-56483G2lmnmjjJJK%lmlkjKJLLNMMMJ%kkjklllllk%JKJ%J%J%%jJ%JklmlkjJKMLLKJJjlkjj
-56415D9%%Jjkk%JKLKKJj%j%JJJLMNLKJJKKLJjmmml%%JJ%kmmlk%%KLLMLK%%%%jjJJJ%jjjj
-56347F9kklkkjk%%%jkkjjkk%KNPONLJkllj%JJ%J%kmnnlj%%jjjj%JKMNMMJ%jjjj%kkkk%JK
-56279E5KJ%j%%kmmmkj%JKKKJLNONKJJKLKJjlllkj%kkjJMMMJjkljkj%%JKLLKjkkj%%%J%JJ
-56211G3jjjjjjJJ%%%j%JLLKKJKKJ%%kklljJ%%klmkklkl%JKKKKJ%jllkj%J%%%%jjlmlmllj
-56143C2%KJ%%KKLKJjkk%MOPMKjj%JKKJjkkjj%%KKLLMLKJklnmlljj%%jkk%KKJ%%JLK%jkjJ
-56075F1%J%%%%JJK%kmllj%LNOMJ%jjlllkjjjjJLLMMKJkkkjjJ%J%J%JjjkkjjJJKMLK%klml
-56007F2lmnlk%KKLMMMMK%jklj%KK%koppokJKMMNNNMLKJ%%J%%kmmkKLLLLJJJKKJ%mpqoljJ
-55939E6KLKKJKJKKLKJJJ%J%JJJ%jlllkjklmnmmkJJ%jllljjj%%JJKKLLLLJJ%%%%JLMMK%jk
-55871F8kjjJKLLKjlnnommllk%KMLLK%kkjjjjJ%JKLKKKKKJkjkj%jjkkkjJJLKJJ%J%J%KKLL
-55803F9JJjjj%%JJJ%jklklkk%JJLLMMMLJJ%kkkllkkjkkmkkjjjjkkkk%JKLMMLJJ%jkkj%%J
-55735E4%j%j%klmlJLMNNNLKklk%KNMONNKjlmnnmjKMPOMJ%kllkjJLMK%kmmnmmjJKKJ%%jjj
-55667F9klmmoppk%KKJ%KKJjlj%LLKLKLLJ%kk%JJ%%k%%LNMLJjjj%jklk%JLMMLKKJJ%%jllk
-55599G2k%%J%kllllj%%%JKK%llj%%%%KJKJ%J%j%JKKKJJjkkkj%%JK%jlkk%JKKLML%jj%%jj
-55531F7lkkJJK%jlkjjj%%JJJJKKKLKKJJKJjllljkmoonml%KLMMMLKJ%J%%j%jkjjjjjjjjJL
-55463E2OPOMJjllmnllkj%%Jj%J%%kk%JLMLLLLMMMNKK%%jkllkjJLLLJ%jllkkjJJJjklmlk%
-55395F4KKKJ%%%%KJJ%jjjjjllkjjjklmlmkjKLMMLMMKJjkmlj%LMLKJ%%jjjj%KKLK%%kmnmm
-55327E5lj%JJKJJ%%klmnmlllkkj%JJJ%JLLMLK%%KLNNOLJ%jkjjjj%jjjj%%JKJJ%kkmmljjj
-55259D5%JKMMLJ%jjkjllkkJKNOOLLJ%kmnoonmkkj%%KLKKJJKLKK%%JLMOMJlonommjJJJJKL
-55191E4LLL%jj%%%%J%JJ%JJJ%%%J%Jjjkkkmmlkj%%%JKKJjjlkljJJLLMLJ%jkjKLMK%kllll
-55123E1%%J%jjkkkkkjjj%LLMLKJJ%jj%j%%%%%%JKLKKJJ%%kkkk%JJLKKJ%kjjjj%JKJJjjkl
-55055E7mmlkjJ%J%%jj%%JKLKJ%%%JJ%%JKLK%%jkmnnmlk%JKKJJJLJJjlkljjKMOOPMKjkmnm
-54987E3klklkj%JLNNMLK%kklllj%J%%%%JJJJKJJj%JJLJJJJ%jkkmmnljjjjJKKMLMLLLKLKK
-54919G5J%kklllkjkkkkj%KLLLLJJJJ%kkklmlllj%J%jkkkkk%%%j%%KNMLKJKKJ%jkklkkj%%
-54851D4jklkj%JKLMKJjj%KMNNMLJJJ%%%j%jjj%%JJ%%JJJJjkllkj%%%jjk%J%jjkj%jjj%JL
-54783E5LLMKKK%jllmjKJJ%%%LLLKjklmlk%J%JjkjjjJMPPPMK%jknnopnlk%%JKJKJ%mnmjKK
-54715D8KK%%j%JLKJJ%JjjjJJKKNNNMMK%klllkk%%%%kmlmkjkmmnl%JMMMK%kkk%JKKK%klmk
-54647D4j%Jjjlj%JKJ%%%KKKLLK%J%Jjjjjjk%JJKKJ%jjjkkkJKKKjkkjJKLKJ%jkkkj%jj%%K
-54579E1JKKJJ%jjj%JJLLK%kkjJJLL%jkjjklnnnnk%LNMLLKJjkjj%JKKLKJJJJjjmlj%KJJJJ
-54511F2JLNML%klllj%J%%kkjJLKKJ%jjj%JJjjmmnmmkjJKLLKJKKKJJ%%j%J%kkmlmlkJLMML
-54443E9J%JJJJ%jjkkkj%KKKKK%jjjjkkkkkjkjj%jjJKKKJJJ%%jk%Jjjkj%%JLNOONLLKJjkm
-54375G5lmkkjjj%%%KJJJJK%jklmmnl%LNMMK%%lklljjj%%KJKKJJ%JJjjkkkkj%KKJ%%%%kmk
-54307D8kJ%KKLK%jjlklkjJJJjjkkjkkjj%%KLMNLJjj%%LMPQQNK%kklkklkmkkj%JKKMLLKJ%
-54239G9j%JKKJJJJKJ%jkkkj%JJJJKLJKKJJ%j%kllmlkjjklmmmlkJKLKK%kkll%JJ%kllkJJJ
-54171E1%jJKMMLK%klkkkj%JMLLKJJ%lmmk%JKK%%%J%jkkkj%J%%jklj%JJ%%%%%jkllkkj%%%
-54103C6j%%JJJKKLLLMK%kmmlk%LKKJ%%JLK%kllj%JJ%KKKKJlmnml%JLLLKJJjkkjJJJ%JJJL
-54035E6LKJjjj%JJKKKJ%jlkkjllmkj%J%JJKLMMLKJjjjjjklkj%%kjjk%%J%kkkJLMKKJKKLK
-53967F6KJKK%%%%jjkjkklkkj%JJLJjj%JKLLKJ%%%%j%J%%%j%%j%%J%j%%%jjjJLMMMMK%npo
-53899G1nkjkklkjjJJKJJJJKLK%klmlllj%%JJKJ%JKMK%lmlj%KKKJ%kjJKMLLJLLLL%kllmkk
-53831F5%KJJ%%j%jklml%KLMMKJJJKJjlmmkklklllkj%%%%KKLKJjjkj%%JjkmmmmkjJJ%jj%L
-53763C0MLLLJKJJKKLLJ%%%JJJ%j%%jklkj%j%klmmj%MLMKKKLKJ%%llkkJKLLKKKLLMLLKJjk
-53695H1j%J%knonnljj%KLNONLJ%JKKJJ%jjmmnlk%JKKJklljklmmlkjJKLMLMMLKJ%JJKKLMM
-53627H7K%jlmmllj%%LLLKJjj%JJ%%%%%jlnnml%JJJ%JJKK%jkk%KMK%kkk%%%J%%JKK%%%%%%
-53559G3%JJjllmmnlljJJJKKLK%jmlkj%%JKLNNLJllk%%KJKJKJ%%kkllllkjJKKKLMMMLKJJj
-53491G9kkklkjJKKKJKKJjkkj%KMLJjkjj%klk%%J%%JJJJ%j%JKNNMKKJKJ%jkjjjllmlkk%%K
-53423H0LMLLMNPRRJ0J1J0J2J3J6K0K5L3M1N3P0R3J22J57J83J81J36M8n1j27j60j59j38j15
-53389F11r2p3o0m9m1l2k5k0j7j5j3j2j1rqonlj%J%jlnppoomjJLMKJklmmjjjjkjjKLKJ%kj
-53335G5jjjjkllj%J%%%j%jJJJJJKKKJklllj%%J%%jjjjkklnmkkjj%%%%kjjj%jk%JKJJJKMO
-53267D6QQQQPMLJKJK%JKKLLLLMKK%jklmllkj%KLLKJ%%jjjjjjjkj%kjllllk%%JjklkkkjJK
-53199G9KJklljJKKKJ%jklkjjj%%JLMONLJkmmomljjjkjj%JKKLKJjlmmmmmkjLMML%jkkkj%J
-53131E4KLLJ%%kjklllllj%JMLOPPNMMLKJ%%JJ%J%jlmllkj%JKKJKKJJ%jkjk%JjjlkjJKKLK
-53063H4%j%%JLLKJ%kmopnl%j%%%jjlmlk%JLLMLK%%%%KKLKKJ%J%J%%kkklllk%JJKJJjkmmm
-52995E5kk%%j%jj%%LMNL%knnnlj%KLKKJjJJKKJJ%JKMMMLJjjllnmlllmlkJJLJ%JJJKJKKLJ
-52927F3Jj%JLMNKjmnnkjKJK%kklj%%klkjJKKKKLLKK%%j%jklkjjlmmljKLMMLJJKKLLLLLL%
-52859H2%%%JJ%%jj%%%%KKK%klmlljJJ%jlmmljjJJKJJjlmnnmlk%%LLMMNNNNMNNMMK%jllml
-52791H0llmmmkJ%J%%jj%%%JJKKMMJ%jkkjjJJKJJ%klllkkj%KJ%%%J%jj%Jjkkj%LK%kmkjJK
-52723E4j%jj%jj%%LNOONLJ%%%KJJ%jklmmmmmlllljJKJ%J%KLMMLMKKKKKJjmoml%KLLK%jkk
-52655F6kklllmljJLLJ%%KJK%%%jjkjjjjJKMNNMK%jkklkkkj%%jkkklklkmnnmjJMOPONLKJJ
-52587E8Jjjj%JJ%Jj%%j%jjjkkk%JJJJKJJ%JKK%jjjj%jj%LMMNLLKklnmmkjjj%JLMMLKJ%%%
-52519G4%%kmnnlj%jjklklj%JJKKJJJKJJJKKKK%%jkkkj%LMMKJJJJKKJ%jjjkmopppmkJMNOO
-52451E7MMJjjkkjj%jjjjJKJ%%%J%JKJ%%kkk%JMNNMJlllkkkkjJKJ%jkkjj%JKKJ%jkkjKLLK
-52383F6J%%J%%jjj%kkllk%JJKJKMKJlnpmjJLMLLJ%%j%%KMNNLK%%jkkjkkkkj%JKJJjlnnl%
-52315E5JLLKjlkjKJjkmkjKKJJ%jjJJK%kk%KMONMK%llllljLONNKjklmlmkkljjj%%JJJJjkm
-52247E2nmkJLLK%%%jJJLMMLJj%%JKKMKLJJjjklkklkkj%jllkk%JKMLJjkkj%KKMLLK%jjkjk
-52179F5kjkjj%JKKK%jjj%J%J%%j%%%JJ%%kkj%KKK%%jjkkjjjkjj%%%%JKLLLK%jlkj%MNOOK
-52111H3%kkj%jkmmmkk%%KKKKJJKLMLLJklmmmmljj%kllk%%%%jJ%JKJLLKKJ%jjkkjj%j%jkk
-52043E0mnmjJLLLJ%kkkj%KLMNMKJjj%%%j%%JLLJjkllkkkkj%KKK%%KKKKKKKLJJ%%kklkkj%
-51975F1KKKJ%%kk%jj%%JLMLKKKJ%jjjj%%%jlkkj%%JKLMKKKJKJKJjmnmlkjJKMLKKK%jkllk
-51907G5k%JJJ%kmnnnmkj%%jJJNOPNKjjlllk%JJJJjkkjjj%%LLNLK%kkJLNMMKJJJKJJjkklj
-51839H6jkklmllkljk%JjkllkkjJKJJJLNNNKjjlkklkkkk%JJKJLKJJJJ%jlnonl%%JJJ%jk%J
-51771D5KLLMNNNLKKKJKJ%jkmmlkj%%jkjjj%JKLMNMLKKJJ%%%JJJLK%%kj%%%jj%jklj%KKKK
-51703I4JJJKKLKJjlnppnlj%J%JJ%J%%jkjjjkjjjJKKJJkkkj%JKMMLJJ%%%%%KKLKLMMMJ%jj
-51635A07lklk%KLNMMLJkklklkjjJKLLLJJjjlllkj%KMOMKJj%%JKKLLJ%jlllkjJJJKLKLK%J
-51568A36%KKLMNOOMLKLKJj%JJK%%JJ%%kjjJLKJjmnonlkj%%JLLNOPNNNLLJJJKLLKKKKLLML
-51501B38LMMMLKKKNNONMNOOOMLMNLKK%J%%KLNPRQRPPONMMMMOPRRJ1J2J4J4J3J2J1RJ0J0J1
-51443E76J2J1J2J3J5J6J9K0K1K3K1K1K0K0K0K2K3K4K6K9L0L1L2L5L9M3M5M9N2N6O0O3O6O9
-51409A634P5Q1Q9R7J05J12J21J30J42J58J76J95K16K42K72L07L49L96M54N20N99O93Q10R51
-51385H924J120J323J566J856K196K583L001L402L711L820L635L099K218J067k23j473k506
-51368C9319l197l520l533l339l035k693k356k047j772j530j322j141r86q54p41o45n62m92
-51350E554m34l84l41l02k71k42k18j96j77j62j49j35j24j11j02r4q8q3p6o8o1n3m9m7m6m8
-51324A493m9n0n2n1m9m5m1l6l4l1k8k7k5k3k2k3k3k4k3k1j9j8j7j8j7j7j8j7j7j5j4j3j2
-51291F04j2j2j1j0qpprqrpqonmmmmnooqrj0j1j1rponooonlkkjkkjklnonononljjklllklk
-51231B74lklmlkkj%jkjjj%j%%%KKJJklllkllnnnlkk%J%J%%%JLLLLJ%kmponmllklmnmnonn
-51164A55mjjj%%jklklllmmmlj%JKJJJ%%j%%KLNNNLJkmmmlkkkjJJ%jkj%JJ%%%%knooonmj%
-51097H5%%JMNOOPOMK%jjkkljkklj%JKLLK%knnnnppponljJJLKKKKLKLKLKJ%klmlkj%%KKJ%
-51029H0jkjjk%jkkkjj%JJKKKLKJjj%JJJ%jj%jjlljKMNMLJJ%%LMNMLLJJ%j%jj%JKLJJ%kln
-50961A07mmllklkkkkjj%%%JJ%jjkjj%j%jJ%JJJJ%JJ%%J%%J%%jjJ%J%jjj%%%JJKKKK%jkkl
-50894H0l%%KKJ%kklj%KKKJj%JLKK%%%JKKJ%lmmmkJLLJklmmlljjJKKKKKJ%JJLK%jjJKJKJL
-50826I1LL%kllkjjkklmnll%KKKK%JKKKKjmmml%KLMKLKLNMML%lnonnmllllj%KKLKLK%J%JK
-50758G6JJJJ%%KKJjmmmljKLMLK%jlmmmmlj%J%JJKKLKKKLLMMML%kmmllllkkkjJKLKJjj%%j
-50690G2%jJKLMKJ%%%jk%j%JJLMLKKKKJjkmnmkjkjjkklkj%%%JJJJJKK%%jj%%%j%%j%j%jjj
-50622F9klljJLMMLKJ%Jjj%%jkmlj%jkjjjjjjjJjkkkjlkk%KKJ%jJJKLKKJ%%%JKJ%jjJLLKJ
-50554G0kkkkj%KJ%jlmmk%%jj%JLLLLLMNONKjklmmmlkjklmmlkJJKKKKJJKKJ%%JKKMLNLKjl
-50486G9nnnnlkjJKMMMMMJ%jkjjJJ%jkkkj%KLMLKJJJLLJjlmkjJJJKJ%%%%J%%jjj%%KJKJ%%
-50418H9kmnnnkj%JKLLMLLJ%%jjjjklmmk%LMNMMNNMMLJjkjjJJJjkmllkjJJ%%J%%kkkkj%%k
-50350H2lnmk%JKKJ%jjj%klkk%jjjKLLKjklk%%JJJJj%%JJ%klmlk%JKLMK%jJMNMK%kjjjkll
-50282F6kj%%%%%%jjj%jj%KNML%lllj%LMLLK%lnnnllkk%JLLKLJkmllkmll%KMNOOPOONJJj%
-50214H6J%JJ%jklnpqpnkjJKJJjlllkj%KLMMMMNLLJJJ%%%jkkkjjkkkkkkJMONLKKJ%%jknno
-50146E9nljJJ%JJK%jlkjjj%J%%%%JJj%JNONKjjJKLKJJ%j%%J%j%jkklj%KK%%kkllkllk%%J
-50078E1LMMKjllkkjj%KLLJ%jjj%%%jkllkkkkjj%KMNMLJJjklkj%%LMNMLJjjjkj%JJK%%klk
-50010F0ljjjkkjj%j%%KMMK%j%J%%kkkjKKLLJJJJJjkkjj%%JJJkllljJLLMKJj%JJ%%JJKJKJ
-49942G4KJ%klnoool%LLJ%%JJJJJ%%JJ%jjj%jjkkkkkkkjJKLLKKLKLKKJJ%Jjjkjjklkj%%jk
-49874E1mooqqpjLONMMKJJ%KKK%%J%Jjjjj%%JJJ%J%%j%%JJJLLMKLJJJJJKJJJK%jmmmnnmnl
-49806C9lj%%%j%JJJKKLLMMNNLJ%kklljJMMLJ%%JJKJK%%jkkjkj%%JJJjmmmm%JLLMKJj%JJ%
-49738G0%jjjjjkkllllkkjJKL%jjJJJjjkllnmkjLLMJ%KMNNMMLL%jlmmk%LMLKJjjkkjjk%JK
-49670F2KJjklmnmljKMOPPPPONJJkjk%j%jkjjkkljjjjklkj%%KKLKKJKJJ%J%JKJ%%jJ%%kkk
-49602H0jjkjjKKLJJJJJjkkkjJKLKjlmnmk%LLLLLLLJjlllk%J%jkkjj%%%%%JJJ%J%J%%%JKL
-49534H2LKLKLKKKJJjjllllj%JLLKjkk%KMNMMKKKJJJjjk%KMNMOMMKKKJ%knprrpoprj0j0j1
-49469F0rpomnnmkJKMMMLJ%%JKJLJJjk%%KLLJ%klmnnlkj%%jjkk%JKMMMLLJjkmllkj%JJJKK
-49401C4KJ%%JKKLKK%jmlk%%JKJK%jkj%KKJJjkj%%KKLMMLLKK%J%%Jj%jjlnmmkk%j%J%J%jm
-49333D3mlkKKLKKKJJJKKKK%%%jJ%%Jjjlj%%%kjJJ%jkkjj%jjj%JKK%jjJLNNKJJ%j%KMLJJ%
-49265G3K%%jkllnnpoljKMNMLJjJ%J%%jk%%j%%%KKJ%jkkkkjjjjjj%KLMLKKKKKJ%lnollj%K
-49197D9LMLK%Jj%jjkj%J%KKJ%jj%%KLLK%%kkljj%%%%JJKJJJ%JJJ%KJLKJloonkjJJJJKKKL
-49129G0LLKJJ%J%j%J%jklnponmlljjJJLLMK%jjkjjjj%JMLMJ%%%JK%%klk%jkklkjJLMMLJ%
-49061F0jlkj%JJ%J%jjjjkjk%JLKKJ%jjj%JJK%%klmlkjjj%%%J%klj%LKJJKLMMMKJ%kkjjJL
-48993F0LJjjkjkjkjJJKJJ%kjj%JKKKK%jkkkk%JJJ%klj%KKLKLLKJJ%KKKjmoonmlkj%%%%JJ
-48925D7J%%JJJKKLLNML%loonk%%kllj%LMNMMLJjmnmmjjJLMOOLK%jkllmlk%J%%JJ%jkkkk%
-48857D7JKLKK%%%JJLLLJjlkkkjj%JJK%JLNOM%kmlklllkjjllmmlk%KKLLKKLMLJkmllj%JKK
-48789E4JJjkkjJJJjjkjjjjkjJMNNML%jjk%LMNOMLJ%%jjjjkkllmnmljJJkklk%JKKLLKKJ%j
-48721F3klkkllkjJJJLNOPMJkmnnonkKMNMLLJjkkkkjjkjjJLLMKKJKJ%%j%KLMLjlnmmjJKJj
-48653F7kkkJKMLKjlmnnlljJLLKJJJjjkj%J%kj%JJ%kkjjjj%kkj%JJj%JKLL%jllmkkJJKKLL
-48585D9LKLJjkkjKKMLKK%%j%%JJJKKJ%klljjJjkkj%%JKLLJ%%j%KJLLK%jj%%%J%jllmkkjJ
-48517F3JJKJJJ%%J%%%J%%JJJJ%kjj%JKKKJ%KKJ%JJjmmnmlkJKLMNMMLKJ%mnpmlJKKJ%jkln
-48449F5mkjjlmonmlk%%%j%KMNOPNMJlllj%jj%KMLJj%%JJJJJJJJ%%jlllkklmonmk%LMMLJ%
-48381D5JJKMLLKKKKKKLKLJJ%j%%klmnnnlj%%jjj%JJJJj%KKMMNMLJJ%%%KJKKJJjkmll%%J%
-48313G5jkkk%J%%%JJJ%%jjkjjjj%JLLLLLLJ%lmmllj%JJK%jkjkkmlmllj%JK%%jJLMOPOMJj
-48245G7mmmmljJKKKMLMKJ%jjkkkjJJJ%jjjkklmmlkklkl%KNMNMLJJ%%jjklmllk%LNPPNKKK
-48177G8KLK%klmmlkJJLLK%Jj%%jjj%%KJJLKKjmlmmmmk%%%%J%%%%jkkjjJLLKJJ%jjkkkllk
-48109D8%KKK%jlk%JLLMMLLLKJ%lllj%JKK%jjlmmmml%%JJ%JLMMNNMMJkmmlkj%jjj%jjjkjj
-48041E3jlkkkJKNOPNK%%j%jjkklmlkkjJKK%kmnmmjj%JKJJ%%%KKLMKKKJJKKKJ%jjklllkjj
-47973D7jjklljjjjkkkJLOOONNKJ%klklkkk%kjlkkklmkjJLMORRNL%jjjjkj%kkklllml%JMN
-47905D5MLJKJ%%kkk%MOONLJKKKjlmmmlk%%KKJ%jljjjj%kkkkj%%jjj%JK%%JJJ%jj%LLKJJJ
-47837F0LKJ%%JJJ%kllkjjjllmkjKLMONOMLKJj%J%Jjkmnnmkj%%%%kjjj%jkkj%JKJKLMLMKK
-47769F9%kjjjjjkkkkjj%%JJ%j%j%jlk%KLMNNLK%%JJJjkk%JKKJJJJ%%jjkklll%KKJjlnnom
-47701D3lj%KMMLLLJJkllkjKMLKJjjkkkjkjlk%JKLJJ%JKLLLLLLL%jjjjkkkkjjjjkklj%JJ%
-47633E4%kj%Jjjjj%JKJKKNNNKJjkkj%%%jkjkkkjjkkj%J%%jlmmlljjJLMMLKj%%J%jlkk%%L
-47565D4LMLLJ%%%kjjklmllkkkkJLLLKKKLLKJKKJ%%JKMLLKjjkkjJKLLL%%jkllkk%%jlkjKK
-47497F5LJjkjJLNONK%jkkjjjkllmkkkjjkkj%JKKLKJjjkjjjlmmkj%JJ%KJLLMLJj%JKJLMNO
-47429H4MJjmmmnnnonmmjjJ%JKMMNLKJ%jjjjkj%%jjkjj%%%j%jJKLKKKJ%j%%%%j%%KKKJ%kj
-47361F3jJ%JJKJJKLKJ%kjjJKLKJjlopomkllljKLLKKLLL%%jjjkjjjk%JLMK%%jj%JJLJ%%J%
-47293F9%%jklkjJKLKK%%%jkmlmmmlk%%j%JJKLLKJ%%%JJLJK%jlkjkjj%KLLLKJ%JJ%%%jkmm
-47225E7ljKKKkmnomlkJLPQPNMMLLKKK%jklkj%KLMNOOMKjmlj%%jlnooonol%LKJjlllkjj%%
-47157D9JLJJ%jJJJJjjk%JLMMKKKKLKJjkllkjJKLLLKJ%%j%jkjkjkkjjJ%J%%JJJJJjkkjj%K
-47089G1JJjkkkj%JJ%JjjlllkkjjjkjjJ%JKNONJjkjJKKJ%%%JLMLK%kj%JJjjk%j%jjkkkkkm
-47021F0mljJKKJj%JJLKJJJjJ%JJJKJJjkjkj%%J%jkmnmmkk%%JLKMLKKKMNKJkljjjklmmnmk
-46953D3kjkklkkj%JKKK%%%JJJKKKJJJj%jJJKJKMMMKJjJKLKklljJK%J%JJkkllkjjjj%j%j%
-46885E3%JJ%JJKLJ%JJ%jjkkkkjlmmj%JJj%%JKJJKKLMMMLK%jmkjjjkllmmlkjJJLKJKKKKJK
-46817E9JJjjkJKKKJJjkklljkjjjjkkj%KLLK%jkmnmkjj%KKKjkkkjKKKKMMNMMLJjmlj%%%jk
-46749E2kmmmmlk%LNPPOLJkl%KMOOLKJ%%JJJ%jkklllllkkkkk%%%%j%%%%JKMNOMKkllkkjjj
-46681F1jkkj%jkkk%JKJLLKKJ%jjkkkkkj%JJKML%lllk%JLMLKJJJ%%%jjJJKK%jkllk%j%jj%
-46613E6%JJjjlllk%%%jjKNNL%jjjjjjkkkjKMMML%jk%%%%J%jj%%JJJ%jlllkJLLL%%jkkkkk
-46545D8ljj%JJKLLMLLLKKLLLK%jklkkkkkkkmnnlJLMMLKK%%j%JJjjkjlkj%%%JKMNOMKKKKJ
-46477H4jjj%jlmnmk%jjlkjJKKJ%klmmmkjKNPPMKjlllkkjkjk%LMOOMKjlmljkmmmlkJKNONL
-46409F3JJjjk%%LMLJ%jJ%jlmonmlllkjJKMPPONK%jjjjjj%JKKJKJJKLMMML%lnnmljklkkkk
-46341F1jjJLMNOMJkjJJJ%kmmmkj%J%%%JLNMKJjjknoqpl%KML%jkkJJKKKKLL%jkkjJ%JJJ%%
-46273F8kjjJK%%kjkmmnkJLMMMJ%jjJJ%%%%%jjjjjjj%%KKLMKJ%j%LMML%jlnmlkJJKJKJKKL
-46205H1J%llnmnllklljLMMKjklk%%J%%j%Jjjj%JKKLLMLJkmnmkjjj%%%JJJ%jj%j%J%JJ%%l
-46137D9lllkJKLJJLMNMLJklnoonml%MNONNMLKJj%%KLLMKJjllmllmnprrpnj%KKKLLMKKKKK
-46069D3LMNMMJ%lmmlkJKMKJjkjj%JJJJjkkjjJKLMLKJjmmnnk%KMNLLLK%kkkkkllkljJLLLJ
-46001E6jllkj%J%kkkjjJJLLMKKKJJJJ%JJJ%jj%%klmlJJ%kk%KKLK%kkjJJJjklkkjJKLMKLK
-45933F1KJkkkjkklkjJ%Jj%JKMNMKjllmlmmj%%%%JKKKLJJ%%%jj%JJJjjkmnmmk%KLNMLKjj%
-45865E0j%%KLLKJ%jkmml%LMMMKJjllmmmkj%KLLL%%%KLNLLJjjklmnmlkJJLLLKKKLLKKJjkl
-45797F7ljjJKJJK%%klklkjjkkllljj%LLNMLKKJJ%kklkjjjjk%KLLK%%jkkjJKLLJ%jjJMOPO
-45729H5Kkmnnlj%%jlj%JJJ%%kmkj%KLMK%%JLOPQRPPOOM%lqqrqmlkllk%%lmmmmkk%%JKJ%%
-45661E9jkklkjJKKJj%jjklj%KJ%%%KKKJKLLKJ%%jjj%%j%%%jjlkjjjJJJJ%%JJJ%JJJJ%%kj
-45593F0%KMOOMK%kkljkjlkkj%lllllkjjJKLJjklmkk%JKKjjJKLJjkklkllj%JLMLKK%%JJKj
-45525E0klkj%KLLLK%jlllkj%JJKKKKMLLKJJ%jjJ%%jkljJJLLMLJjkkk%%JKLK%jjj%J%jj%%
-45457G1J%%kkmnmk%JJJJKKJJJKLMMMLJjkmlkjjlklj%j%%j%JKKLJ%%jjlkj%J%j%JKKKJKJJ
-45389G3%%jj%jkklkkj%%JJ%%%%%%jjjkkkkjJKLKJ%JJJJ%%JKJKKKKJjjj%%jjjj%%jj%KLK%
-45321G2jkkkkkj%J%%%%JKKK%kkjJJKJJJjjlmnljKLNMKKJjjjjj%%JJ%lmmkjj%J%%J%%%jjj
-45253E2JKKJjkjjJJKKK%J%KLMLLJ%kmnonoqpmjJMMNNNNLKJj%JJ%kjlkmmmk%LKLKKJ%%%LL
-45185F3L%jlkJLKKJklmkJKLJ%klk%KJ%kjjkkkjjklljJKKLKJ%%%%JJ%jmmnljLMONLK%%%%K
-45117F0J%%jjkkJLPQOMK%kkkkjjj%jjj%%%%jjkkjkjkmlljJLKLKJK%kklkjjj%JJKJJJj%%j
-45049E6kk%j%J%JJ%j%LMONKJkjj%%jjk%JKLLMMLJkkllkjjkknnomkJKLLMLLKLKKKJ%jkjJJ
-44981G6KjjmmjJKKJJ%%LLJ%jkjjjjk%%%%J%%JJJ%jlkkj%JJjj%j%%KKLLKJkmmlkj%J%JKLK
-44913G2KLJK%%jlmnnljLPQQPL%oppnnk%JKLLL%jmmlk%LLJkmllj%KKKKJJLLLjlonlkklkjJ
-44845D6K%%%KKJJjjklkk%JLMMKJ%kjj%%jlmml%KK%%kkmlljKKLKJJJKKMMMLJ%%%jkkjjLMO
-44777F6ONLJlmoomk%%J%%%%kkljjJJKLKLLKJKLJ%lnlkjJJMLLJKLNMKjklnmljj%%%%%%jkl
-44709F1k%JJ%%%JJKJJJJJJ%klkkkkmlllllkjjj%JJJJJKKKKJKJJ%%j%%KLKLLLJJjjjJ%%%%
-44641F7JKLKKJ%klljjkkljJNOQOOLJJ%jjkmpponlj%Jj%jjj%KMOOMK%jklkjJLKK%%lmmljJ
-44573F6%J%KKKLJ%jklkj%jlnmmjJKKLMMNLJjlkjJJJjjjkklmnmkjKLMMLK%jjJKMKJjlmmll
-44505E3k%%JJ%%kjjJLLLJjjj%JJJKKKKKK%kllmlmll%JLMNNPOOLJj%JJjjkjjlkkJJJJ%jll
-44437G3mmnnljLLLKJjj%LMNLLKLMMKjlmmmmmnlk%jjkkJJJJJKMMLKjkkljjjj%%JJ%KKLJ%j
-44369G1k%%%JJ%%jkj%jJ%jjjKLLK%%%%%J%KKKJ%kkjkJJLLKjkmmlkjJKK%J%KKJ%kkjJKKJJ
-44301H1KKKJ%jjmmllklkjkkljKMNLK%kjj%jj%j%JKLLMK%%%KMNMK%jlmnmkkj%%%k%%KJKKK
-44233H2KLKLJJ%j%%%J%jllkjJ%jklkkjjkmnlJMNMKKJJJJ%jjlk%JJjllkkj%%%%kkmmljJKK
-44165E3KKLKKKJ%jjj%KKLLMKKJ%jklj%%JKKJKKLLKK%%%jkklmlkj%jjj%jjjjjjj%%JJJJj%
-44097G1JLNPPNK%kkk%JKKK%%JJKKLJJJ%J%jjkj%%%%j%JKLLKKJJ%jmllk%JJK%%jjjjjj%JJ
-44029A11%jlkk%J%KJKLK%JJKKJKMMMMKKJ%jkkkjJLOQQOOLMOOPNLLKMONMMORJ2J3J4J4J4J5
-43967C33J7J8K1K3K7L1L5M0M2M6M9N2N6N8O0O1O2O2O2O1N9N5N0M4L7K8J9Q%j0j7k6l2l7m1
-43932A353m3m7n2n5n8n8n7n2m7m3l8l6l2l1l1l1k8k7k4k1k0j9j7j5j3j1j1j1j0j1j0rpnn
-43897C68mmlk%JJJJLLMMPQQRQQRJ0J2J3J6J6J6J6J5J5J5J5J5J5J6J7J7J7J7J9J9K2K4K6K8
-43853H41L0L0L3L5L8M4M9N4O0O7P5Q5R3J04J15J27J41J54J69J86K05K24K43K63K83L04L22
-43826D374L37L50L61L69L75L75L70L61L44L22K94K63K27J90J49J09O9K9pm3p6j04j29j47
-43802H762j60j68j73j75j76j75j73j71j68j65j64j65j67j69j72j76j80j86j92j96k00k03
-43780D888k04k03k02k00j98j93j86j79j71j62j53j44j33j24j15j06r7r0q2p7p1o5o1n5n0
-43755A567m5m1l8l7l3k9k6k4k3k1j9j6j2qonnmmkk%LPJ0J2J2J3J5J8K0K3K6K8L0L2L6L9M1
-43716A532M2M1M2M2M2M4M7M8M9N0M9N0N3N7O4P1P9Q7R7J08J19J31J43J59J76J99K21K45K73
-43687D360L03L38L75M15M61N12N68O26O88P51Q15Q79R40R95J044J087J121J142J150J141
-43667A9711J117J077J019R46Q55P51O34N06L71K32R2m8j81l07m23n26o13o85p41p83q08q21
-43645B1375q20q10p92p66p37p06o73o42o14n89n66n46n28n13n01m89m81m70m58m46m32m19
-43623H377m05l92l76l59l41l21l02k82k65k50k33k17j99j84j72j59j48j34j22j11j02r4q7
-43600C122q2p8p2o6o0n4n0m5l9l4l0k6k2j6j1pmjKNQJ1J5K0K5L0L6M1M5M8N2N4N8O2O6P1
-43564C074P6P8Q2Q3Q4Q3Q5Q6Q9R2R6J02J08J15J21J29J39J52J68J86K07K29K55K83L15L52
-43538F869L93M41M94N51O14O84P61Q49R46J051J163J279J400J523J646J768J885J992K086
-43519B8395K163K220K251K255K229K170K075J948J786J591J368J118Q49N63K68l1l25o08
-43501E2285q69j109j321j502j651j766j848j900j923j918j890j840j774j696j610j520j430
-43484B4718j344j261j181j108j040r76r19q63q13p64p19o77o39o05n73n45n17m89m61m33
-43464H791m06l79l53l29l07k87k67k50k34k18k05j92j80j68j56j45j34j24j14j06r8r1q4
-43441C964p8p1o5n9n4m8m2l5k7k0j4j1ojKPJ1J6K2K6L2L7M2M9N6O2O6O9P3P7P8Q1Q4Q7Q9
-43406D499R1R4R8J00J04J07J11J17J27J38J51J66J82K00K20K42K68K97L34L74M18M68N22
-43383I428N84O53P32Q17R12J016J129J253J385J526J673J820J965K109K243K366K472K557
-43365C6640K616K646K642K601K520K398K233K026J783J504J196Q64N17J60j97n46q81j192
-43347E9530j477j727j939k110k237k324k373k385k365k319k249k164k064j956j840j724j607
-43330B4670j494j386j285j191j103j023r48q78q15p57p06o60o18n79n43n09m78m48m20l94
-43310H435l70l46l23l03k83k63k46k31k16k04j92j81j69j57j46j36j27j20j12j06r9r0q1
-43287C934p4o8o3n6n2m7m3l7l3k8k2j7j1qmJPJ3J8K3K6L0L5M0M7N3N8O0O5O8P1P4P7P8Q1
-43252D296Q2Q3Q6R0R6J02J07J15J24J33J45J58J73J92K13K38K66K97L33L73M17M67N20N80
-43228I686O48P22Q04Q94R91J095J205J321J444J567J689J808J918K017K099K161K202K216
-43210C6487K204K159K079J965J814J630J414J170R02O19L21J9k81n76q56j115j351j556j731
-43191D5317j869j973k043k080k085k065k020j957j877j787j687j585j481j378j277j180j087
-43174A5886r99r17q42p74p13o56o02n54n11m71m38m07l80l55l30l08k89k73k59k44k29k13
-43152E122k00j87j77j67j57j49j41j34j26j19j10j02r5r0q5q2p8p4o8o3n9n5n0m6m1l7l3
-43125B397k9k3k0j5j5j2j1rokJMQJ0J3J6J9K2K3K5K6K7L0L3L4L7M0M1M2M2M4M7N2N7O2O6
-43089C076P2P9Q8R7J06J18J32J51J70J91K14K39K67K99L34L72M14M57N06N60O17O78P37P97
-43065A0771Q55R11R62J009J048J078J094J097J084J057J012R51Q73P78O68N44M07K61J11
-43046B6571m1j90l36m72n99p12q11q94r59j006j035j048j047j032j005r72r33q87q39p87
-43026A0966p35o84o33n84n36m92m50m13l78l46l18k93k71k52k32k14j98j84j72j61j50j40
-43004C130j33j26j20j14j07j00r5q9q5q0p6p2o8o4o1n8n6n2m7m2l7l4k9k7k5k6k6k7k8k7
-42974A199k1j7j3j0rj0j2j4j5j2rplk%JMNOOOOPPRJ0RQQRRJ2J2J4J6J7J8K0K2K5K8L4L8M4
-42930A455N0N5O1O7P4Q2R2J01J13J25J38J54J70J87K05K22K40K57K77K95L12L27L37L42L44
-42905F082L42L36L27L11K90K65K33J99J58J13O5J8l0p3j16j57j95k32k63k89l10l24l32l36
-42881F082l36l31l23l13l00k85k68k51k33k17k02j88j72j57j44j33j22j14j07r9r4q7q3p9
-42857A444p3o8o1n5m9m3m0l8l7l7l7l7l4l1l0k8k6k4k2j9j7j6j6j8j8j9j7j5j6j5j4j3j2
-42824D49j0j1qqpopqrrqpooooonlklmoppnmmllk%%JJjkkklkjjJ%J%%jlmoqpoljJMLL%jkn
-42759B17nnmkjjllmkjJ%jjk%%JJ%klnmlklmmm%LNPNK%lmljJJJkklkj%J%%%j%%%jkmmnmll
-42692A29jk%jj%k%jJJKJKMNMKjlmllk%KKLJjjk%%JJJjkkj%j%KJKJKJJJ%kmnnkkk%JKLKJj
-42625A24mlk%KLMKJjjj%j%%KKLJJKLLMLK%jkkk%JKKMMOMKJ%J%kkkjJJKJKKLLLMNPQJ1J3J5
-42560B43J6J7J8K1K2K5K4K3K0J8J7J6J4J4J4J4J4J2Q%qj6k0k5k6k7k6k6k5k3k1k1k2k1k2
-42525B41j9j6j5j3j1rpnlkJKLJjkkklklj%KLJ%jkjjkkKKJjmmllklmlk%J%jkkjKLMK%klmn
-42463I7oomlj%JJKJKLLMLL%lnnk%JK%kjJJKJJJ%JKKKJjkkJKNNMML%jkllmmllk%JJ%%jjj%
-42395I3JMNMKK%jjjJJKKK%kmmljj%jJKNMKJJKLKKK%%kklkkkmnnmlkJKK%%JKLMNMLMLLLKK
-42327A35KKK%llllmmmnonnlkjjjklmkjKLJ%j%JJK%j%%KNOMLJ%jjj%kjk%J%%J%JK%%%%JJ%
-42260A04%%jklmjKLMMKKjjlkkjjjkkkj%%jJLMMLJKMNNLKJ%lmmnkk%%KJjkmlkJ%JJ%jjj%%
-42193I9%%jkkkjJNNMLJJKNPONK%jkjjJJ%jkj%%jlmmmlkjJKMK%lmnmmlkJJJJ%kkkkjJ%J%J
-42125I1J%jnonmk%KLNNMJklmlj%%JJJKLKJjj%%jkk%JKJKJ%%jj%kkklkkJKKKLLLLKJ%J%JJ
-42057I7J%LLLJkmonmljJKKKKLLMLMNPQQNJjllmmnoolj%KKJJJjjjkkkjJJJ%JJKLKKJJKKKK
-41989A28JjlnnljJKJJjjlljj%%jkkjjJJ%%jj%%%KJJjjjKLKJ%%jjJJKKK%lllklmkljjKLLL
-41922A00LMNPRRQQQPNKjlnoqrj2j1j1qmlkjkllnnnljj%%kjjkj%JKJJJJ%%JKLLLMMLK%jj%
-41858H6JKJJJJJKLMLLLK%%%J%%kllkkj%%jlmooomljJKMKJJJ%%jj%%%jkj%LMML%kkkj%JJJ
-41790H4%jkkkj%KMLK%JJLLJjjj%%%KJJ%%KJK%jkklllmllkjJKLKKKKJ%%%%%JJ%jjllllllj
-41722G1JKLJ%jkjk%%JJJKLLKJJJKKKJkllljJKLMLKKJKJ%j%J%jnpqqoljJLMLKjkmljJK%jm
-41654F5mljKNNNMJ%kklkllml%MONMMLJJ%%%jj%%%%jj%KLLJ%lllkj%j%j%%%jj%%jjjj%kjj
-41586F6jJ%KKLLLLLLJ%jlmll%%KJ%JKLLJkmnmk%%kkkkjJKLLLKKJjjkkklmnljJKJJ%%%J%j
-41518F0jjJJ%JKKJKKKKLLKJ%%jJJKJLMNNMLJJJJjkmnoonmkkkkjjJJ%jjjjjkjjJJJJJJJJ%
-41450G3j%%%%JKKKKKKJJ%jj%J%j%J%kkk%JJ%JKMMK%j%JJ%jklmmmmonmlkjk%KMMMLK%JLMN
-41382H3NMLjlnmk%LKK%jkj%%KLK%jllkJKJ%JJKKJJJJJJJKJJ%%kklj%JKJ%jlmmlj%KKLLJJ
-41314I4jj%%JJJ%Jj%%%jknpponlmmmnmjJLLLLKJ%JKNOOOL%jlljJLMONNKjknoomlkkjjjll
-41246F0kj%J%jlkk%JJ%%JKKLLKJ%jj%KKJJjkkkkj%KJ%jjj%JJJ%%%j%j%%KLLLLLMNNLJlnp
-41178H1onmmmk%JKLKLLLKJJJjjjkjkkklkjj%KKKKKLMKKKKK%jkkjjJjjmnonl%%KJK%jjjjj
-41110E5klmmnjLMONML%kmmjKKK%kkkjkj%JKJjjk%%KKKJ%JJLNMMK%JJKLJjlljkkmnmmkk%J
-41042D9KKLKKMMMMMNMNNNNKJklnnpoonnlkjJ%JLLLK%JKKK%%jklkkJKKJJ%jmlmlkj%JLLLK
-40974G3KK%%JJ%jjkkkkllmkjKLKJj%%KKJKKKLKKjkmnmmkkjJLMNNLLKJjkkkkllj%KJKKNMK
-40906H5%kljJJJjjjkkj%KJJJKKKJJjjjJKLMLLKJ%klmmmlkj%%%jkkkk%J%kmlk%JJJJKKNPO
-40838H7OLKKK%llmlkkkkklkllmllkkkjKKLLKJKLLML%%J%J%jkkj%KKKJJ%kklmmnmlkjLMNL
-40770F8LJ%J%%JKJKLMMMLKjjmmmmj%KJj%JMOOMJkmoonl%JJjkkjJKJ%jkkkj%JKLKJ%%JKKj
-40702H3knljJLLL%jkllllkkjJKJ%kjjj%%%JJMNNMKK%jlllkj%KLLKJ%KJKjklnnmmkj%j%KK
-40634F4LJ%k%KMNNNKJloprolJLMLLLJJKKJJJKLKJ%j%jkllj%JJKK%jkmnmkjjjjJJLLLJ%j%
-40566G4JK%%%%JJJJJ%klonmjjJ%JJKJKKJJJKKKLKJjjjklllkk%JJK%JKKLJkllkJLMLKKKJJ
-40498H9%%%jkkllmnllj%J%%Jj%jj%%JKKJKK%%%jkkkjjjkklj%%Jjjkk%%KLKJJ%JJj%KLNNM
-40430G7J%klmnmmkjkjjjjkjjKLLMLLJ%JJLJ%j%%%KKKJkllkjJKLKJ%JKJK%kjjkkllkjJKKM
-40362G0MONOML%jk%K%jlnnmk%%%J%%jjkjjjJjjj%JK%J%JKLJ%jjkkkkkj%JLLLJjkmmljKLK
-40294G0KK%JJJJ%kklllmmkkJLMMMLJ%jkklllkjJNONMKKJJJKKJkmmkJKLK%J%%J%%jlllmlm
-40226F6mkkJKMMNNNMKjklj%JKJjkmlkkkllkjJ%jjJJ%J%J%JJLKLKJKKKJJklmljjjjkjjjJK
-40158F8LKLMNMMK%kkkkjj%KJK%J%%jkjllmljJJLKK%kkklkmlk%%jjjjjj%JLNNOMMLMLLJ%j
-40090I7jllmmj%K%jklk%KLLK%%%KLJ%jkj%j%%%%%JKKJ%klmlj%klllkkkllmlklkjj%JKKLM
-40022E2MNMLLLMOOOOMMKklllmkkj%kklkjkkmnnlkkkjkjjKMNONNNLLKJ%jknoonmlkk%KLKK
-39954F4%JJKKLKKKJJ%JJJ%%j%KJKKKKJ%jjjkjJKKJ%jlkkj%KJ%lmonnmmmmmk%KKLLMLMLKK
-39886G2JKMMMMLKK%%kkkkjlkk%KJK%%kjklllllmmlj%%%%J%KKKMLLLLMLKKJklmlkkjjkjjj
-39818F7%jjj%%%%j%JJ%kjljjjjj%JJKLKKKLLMK%klnmml%LNPOMJjkmmnnnmll%%JJJ%JKKJj
-39750E6jkj%JJJ%JJKJJjjklk%KLLKJ%lmnml%%JKLKL%%%%JKJKKKKK%%j%%J%jkmmmlkjJLLM
-39682E9NMMJjkkkkkkklkllkJLNONL%knnnkjJKLMLL%kkjJKKJ%JKMNNMJJ%%%%JKKjjj%JJJJ
-39614I4%jjJJKJKLLK%lmmlkJ%jlnomkj%jklkkj%J%%%jkljJKLMK%%kjk%JJJjJJJ%J%klnon
-39546D5ljJJJLMONNMK%%j%%%%%%kmlk%KKKK%jkllkjk%KLKJ%%jJKMPPPMJJ%jjlmk%%%kklm
-39478G4onmlkmlljkjkjj%KMMNNMLKKKkopomjJLNMLKK%%%JKLKKJJ%%%kklkklkJMOQPNLLJ%
-39410I7kkk%J%jkj%%JJ%j%jkmlllkljk%%Jjjkjj%JKKJKJJJ%jJJKJ%%j%kklkjJJJJ%JLMMK
-39342H2%lnnnmljK%jll%KKKKLMNMLJ%%%J%%jjllkj%%JJJ%%%%JKK%jlnnk%LNMLJ%Jjjmnml
-39274F0jJKJ%%KLKKJ%jkjjjlnnmmljLMNLLKKKJ%jklkjJJ%%j%j%KLKK%%jjjJJKJjmnmjJNO
-39206F6PM%jlllkkj%KLKKJjjmmlljj%KLMNNMJklljJKKJ%%j%JJKKKLLLKJJ%jkkk%JKKJklm
-39138H5klllk%%J%JJ%%%%%%lllljkjj%j%j%%%KKKKJ%JJKLKKLKJJ%J%jkllkk%%KKJJ%%%JJ
-39070G9JKJK%jlmnml%LMLK%%%%%%KJJjkkkkkj%%%jJJMML%%jJjjk%j%jjj%JKJjlmmj%KJj%
-39002F6j%%JLKK%j%%%J%%kkkjJJjjkk%KLLKJjklllk%KLKJKKJJ%jjlml%JMLMNMNLJjkmmlj
-38934G6%%KLMNMLKJ%jklkkmnoonlj%Jjjjjjkjkk%%KKKLLKKJJKKJK%kj%LNNKkklkj%%LMMK
-38866H9jkj%JK%jlmml%jjmonnmjJKJJKKKK%jJKLLJ%%J%Jjj%%%%jjklk%KKKKJLKJjlmmkk%
-38798E8j%%KKKKJJKJKJJ%kkkkjj%J%%JLNLK%kmmmllkllj%KLK%%klmlj%KLNNNNNMNNNMKJk
-38730I8lllj%j%jjjJ%kkk%jj%JJJ%lmononnkjj%JKKJJ%JJKLJJ%JkkjJLMMMNLJ%k%JLLLKJ
-38662I0JJJ%%jkkjjJJJ%%JJ%jkmljJLJ%llllmkj%J%JKLL%%j%jJ%%%jkllmoonlk%JKLLJKK
-38594E4LLMMMMMMMLLKK%jlmmmljk%%KKJ%%%%j%kjlk%%%KJ%klk%%KJJ%jj%JKKJ%kllmlkkk
-38526E5kj%jJJJjkkjJJMLMLJ%%j%%%J%KJKKJjjkkk%JJJKKJK%%jjj%J%kkj%%jkjJKLLKK%%
-38458G7%j%jJ%%JJJKJJkkmlkk%%%jljjJKLLMKJ%kllmoonlljJJKJ%%%JJ%kjJMOOPNMLLLJj
-38390H8lmmmmk%MMMLKK%%jJ%%%jjkk%JKJ%jjj%J%J%%jklllllmoonmjKKLLJjklkjLMNNLK%
-38322F3jllmkjKLLK%jkjkjkkmkjJLLMOPONJjlll%LMML%%%%J%KLLMLJjlljJ%%jlmnnnl%KO
-38254G3ONLJjjjj%kkk%JLKKKJ%lnmkkjjklllk%%%jj%K%jkk%LMNNLJlmlj%%%%j%jkkj%KKL
-38186F3LNMMKLKJ%%jlmmk%J%J%%%jkklljjKKLKKJJJKJ%J%JjjkllllkjJKKLLJ%klkjj%%jj
-38118F3jllkkkjJLMMLKKKLLLL%Jj%%j%%JJLJJjkmlj%K%%kkjj%%%%%%jkmnnljKLLLKJjjjJ
-38050F4JJ%%%jjlkkKOPPONK%llnmkk%JLKJkmkkjjjkj%JJKJKLLLKJjjmmlllllmnmlj%%JLL
-37982D8Kjjj%KKKJjkkj%KKLMNMMKKJKKMLLLK%kmlmj%KLKJjlmljJKKKJjjjjjjjllkJJJJ%k
-37914G3jj%%jjkkkkjjJKLLJjlmk%JLKKKKKKKLKKjkkjJKKKJ%%%%JKKJjkkjJJLLK%klnoqpp
-37846E8nlkKLNNNMLKJ%jkkjjjjjjJ%J%jlkkj%JKJ%j%%%JJ%jjJ%JJjkllklk%JJJKLLLJklm
-37778E6lj%KMMOMJjjjjklkkj%j%%JJ%klljJLLK%j%%%KJKJKKLLMLKJ%kljKMMKjmnmlkjjkj
-37710F7k%%J%J%jjjknnpnmk%%LLMLK%%%kkllkJMNNJkmnmmnljKLK%%jKMPPOOLLJ%%kkkj%%
-37642F3klnnnk%KK%jklkjJKLMNOONMLJjkjj%%JJ%kkklmnlk%%JK%J%JKJKKMMNNMLJJJJJjk
-37574H9nnnkj%Jjjj%LLLJjkkkJLLJ%j%JJKKLKjlnnnl%%%jlj%LLKLLJklnmmllk%JJ%%jjk%
-37506E0%JKLMNMMLKjkkk%%JKK%%lnmlj%KKJ%kjjJKKJJJ%%J%Jj%jkjlmljKLMLLKLKJkmonn
-37438E6lk%%JJKJ%%jJ%%KLNMMJ%%jjJKMNMJjllkkjjkklkj%JKJJ%jkkjjj%JJJJkmmlkJLMP
-37370F8OOL%jllmjJLKKJJKNNNKjlmmnnmljj%KLNNNLJjnooooml%JJLKKKJKKLJ%k%JJJjjlm
-37302F8k%LLMLKjkj%JKJJJJ%jllljjKJKLKL%kmmlk%KJJ%jlljj%kkjj%J%%jjjkkmlj%LNNM
-37234F2KJJ%jkkk%KLJ%jjj%KLLJ%lllmll%JKLKKJJKJJJ%%%KLJ%jjjJKKLLLKJjmmnlj%%%K
-37166G3JJj%%J%%%jjjJKJKJLNOONJjmljJLJjkllkj%%JKJjkmooml%KKJJJJ%%%%jj%%JKLNN
-37098H9MMJ%kllmmoomj%%jklkJLNLJJj%%LMOOMJjklkjkmnnoonnlkjJ%KLNPPNKJ%KMML%km
-37030H1opomkKNMKJ%jjjmnnmj%KJ%%j%JLLMMNMLJjlmmmkkj%JKK%%%j%%JKLLLJjkkj%JLLN
-36962H0MMLJjnnnkk%kkkjJKMMJ%jj%%%j%%KKLLLKJklooonmk%%J%JLMLLJ%jkmmmmk%JJJ%j
-36894E3%%jjk%LLMLLKKKK%JLLMLJjjkj%KKJ%kj%JJjkllllmmlkjjjj%J%JLLLJKJJKJjkl%K
-36826G0MNNKJjlkllkjjj%JKLLNLL%klllkjjjj%j%%j%jjjj%j%%%%%kjjjjkkj%%%lllklkll
-36758C3jJJJKMNPOMJ%kjk%JKLLJ%%JJ%%JJJJ%%JKLLKJjkllljjjkklkkjjjj%KKKJ%%%JJ%j
-36690F5lllkjJLNPQQOLKKJ%%jjllnommj%JJ%%JJKKKLNMNMMMMMLLMNLLJJ%jkkk%JLJjlljj
-36622A30kmnmlk%%%jjkkj%%%jJJJ%jlklkkjj%KKLK%jllmkj%JJJKJLKK%jklmmmlj%J%%j%J
-36555G7MNNL%knmmll%jJKKLKKj%%KLKJ%j%%j%jjJJLKKJJ%JJKKJJJKKLLMOOOMLJJ%KMNQQJ0
-36487A85J0J1J0J1J1J1J1RPNMMMMJjnqrj0qnmnnrj1j2j2j0ppnmkj%J%lopponmlmlmllkkk
-36432I5jkjjklllkj%JKJJJ%JJKKMMMLMMLLLKJJKLLLK%jlljJJ%lmmmj%KLKJkkk%LMNNNNNN
-36364A54NNMKJJ%J%%jJJKKKKKJKLOQQPPNNPJ0J2J4J5J5J6J8J8J9J9J8J8K0K0J9J8J5J3J1
-36316E51PLjlmpj0j4j6j8j8k0k1k2k1j9j6j3j0j0j1j3j5j4j3j1j0qoononlmlllllnpponm
-36270A39mkkkjjklnmlkjj%JKJKKKLJjlkkkmmlj%%%J%jj%JKMNMLKKJJjjlkjJKKKJKKLLMNO
-36203A47ONOMNLKKJJ%J%JKLLNNPQPNOOQJ0J1J4J5J5J6J6J7J8K0K1K1K2K3K3K5K3K3K1J9J6
-36156F38J1Njorj1j4j5j6j8j8j9j8j7j7j6j7j9k0k2k0j9j8j7j8j7j7j6j3j0pnlllklmnnn
-36115A71mllkjklklkjlklmlllkj%%%J%Jjklk%%%j%%%%%kkkj%JJJKKJJJjjjj%jkj%JKKKJk
-36048A15lomljJKLMNMMLMMMLMMMLMLMMLLLPRJ3J3J4J4J3J3J2J2J3J4J7J9K1K1K1K1J9J7J4
-35999D95J3J0ROL%korj3j6j8j9k0j9j8j7j5j3j3j2j2j2j1j2j5j6j8j7j4j0rponmlljjjjl
-35956A45mnmlkkkkllmmmljKLLLJJklmmk%%JJJ%k%%KJJ%%JJjlmnljj%jkjj%%Jj%%%jj%%J%
-35889H0%%%JKMNMLKKJJJKLJ%j%JJJKKKJJ%JKMNOOOOOQQJ0J1J2J1J1J3J2J1PNLMMMNMMJjn
-35829C06oqrj0j2j1j2j3j2j0rqpqponmnmllllmmkjjkkj%jkkj%%jmmnnnmnnmlj%KMMKK%j%
-35769G2JJKK%JKLMLJjkkkjkjj%%KJ%kjjJJKLLMMLLJlnnnlk%j%%%jlkkj%%%%KLMMMMLLK%j
-35701I9llkj%%%JJLNOOMKJJKJJKKJJ%J%jj%j%JKLLjmnolkjkllljkjkkkkkj%JKKJ%kkjjJ%
-35633I0KLLJ%kjj%JK%kmopomjKKKJJKJKLLLK%j%jklnnmljj%%JJKKLLKJ%kjjj%%jjJKLMLK
-35565H9%kkjjkj%LML%kmnlkj%j%%%%JJLKLJJJJKJ%%kkj%KLNOLKkmnmkllnoomjJJJJ%JJJJ
-35497F8%%%%%%JJ%%kjj%JJKJjklljj%JJKJJJ%%jjkj%jklkk%JKJ%j%%JLKJJJjkkmmmk%LML
-35429E5LJKMMMKjkjJ%%j%%JKKLLLLMKJjjllljJKJJkllk%%jjjJKMNMLKJ%jlmlkj%J%jjjJK
-35361H4LKJ%kllklj%KKLLLLLLMLJjkmooonlj%JLLK%%j%%%J%%JJkmonkJMNLJjj%J%JJJJJK
-35293H4KJjllnnnmmkjJJ%%JKJ%kjJKJJ%jJKKJj%%KLNMMKKJKJJJjj%%%jjjJJKJ%klmnpppn
-35225E4lkJKKKJ%JJMLMLK%klk%JJJJ%%KKLjlmmmlk%j%%JKLMLKKLK%kll%KKLKJJLLKJ%kkn
-35157H2oonmk%JLLLKLKKJJ%j%%JJK%%kmpnnkjJJJJJJ%J%JJJ%%%JMMLJ%JJJKKLLLL%jkmmn
-35089H3mlkjJLKJ%llmmlk%%JJLMMLJJ%%%J%jkllmljJLMKJjkkkk%LMMLJjkkjjj%JJKK%kkl
-35021G1ljjJJKKJ%jJKLML%jklllkjj%JLLMKKKLLKJJKLLJ%%kmmmmmllk%JJ%jjjjJLMLK%kl
-34953H1nmjj%jjkkj%JJKKLMMMJJ%jlljjjkkk%j%J%%%J%kj%JKLKKKKKKJjklmlljJKMMK%kj
-34885H0j%jkjkjjjjjjkJKLKjklmmlkjj%JKKKMLLKLKJjkk%%J%jkj%%Jj%j%%%%%j%JJJjjj%
-34817F7%JJKJJKKKKJ%%%%j%%jjkklllkJKKKLKLLLJ%%JKJ%kkjjKLLKKKJ%jjkjjJJJJ%%jkk
-34749I2kk%KLKJjlmnnnl%JK%kkjj%%%J%JJJJj%%%%%j%%Jj%kkllk%JJ%%%%JKMNLKjlmjkkk
-34681F2ljkjkkklkj%LMMMJ%jJKKMMNPONLJjkmlmmkk%j%kj%JJLKLLLMLKK%%jjjj%%klllmm
-34613G6lk%JLLKjkk%KLLJjmmmjJJJjjjKKKJj%%%j%%%jj%LLL%jlk%%%J%jjJLMMK%kj%%KKL
-34545I3LJ%kkkjjjkj%%%klmlkjJJ%J%%jjlnnmkj%%%%llk%JKKJKKJjJKLMLKJJ%%KLMLJ%jj
-34477H1j%jkkkj%JJ%JJJ%jklmlmkkjKKLLJjjjJK%kmlkJMLLKLOOPNMJJ%KLJJ%jjklljj%jk
-34409I3lnnmk%J%jjkj%%%jlljJJJKLMLK%j%%%jJJKJJjj%%%jjkjj%J%jj%KLJkllj%JJKJJL
-34341H0LKJ%%%%jllljKLNMMJ%jj%J%%klkkkjlkj%KKJK%%jkkllmlkjKKLKLKKjmnnljJKKJJ
-34273F5%JKKJJjkllmlmlJLNOOL%jljjj%%%J%j%kklk%KMLLMLKJJJKKJjjJKJ%kmlkj%%%%JL
-34205H0MLKKKJjklmlmoopnlj%KKKJ%%%JLMLKKKKK%jj%JK%%%%%%%JjjklkjJLKKJJ%JJKJ%j
-34137H3%%KKLJjklllmkkjjjJJKKKLLK%lml%%JJJJLLLLKJjklllkj%KLNNLKJ%jkllmmmmk%J
-34069G3JJKJJJ%%jjjkkkjjj%%%%KLNOONMLJ%J%J%kmmnljjjklmmlljjkkkj%J%jjkkk%JNOM
-34001F5LKJKJJJKLNLJjkj%jjjk%JKKJjkkmmmlj%%JJJ%jkj%KMLLJ%%kkjjkjjjJJJJJKKKLL
-33933H4KLLLJJ%%j%%jJKJjjjlkkj%jlmmkj%%%KLNNNLK%jjj%J%%%JJjlnmljj%%LMML%kkkk
-33865H6jj%J%jklmmnnmklj%LMOMMKkkljJJLKJ%jkklkj%JJJ%kkklmkkJKLKLJ%%j%%JJKJKK
-33797F9LKJklllkjjjJLMMJjmmljKJJ%%JJJJKLJJJJJKLKK%JJjlmmmllk%JKLKJJKJKKJJKKJ
-33729H8JJjmnmljkj%KLLKJ%jjlkkjkjlklk%KMNML%jklmooppnjKNOOPPPOOLK%jklmk%%J%k
-33661G7ljjJJjmpppnmllk%JLLLKJJJJKJKLMLKJJjjj%JJLNMKKKJ%jj%MOONKjmnpoolk%%%%
-33593G1JJjjkkllJMMK%%JMNNLJ%j%J%JjklkkjjlmlljjJKLLKKKLKJJklmonmlljJKLLLMLJ%
-33525G6jlkklk%LLKjjkj%KLMLLLK%jmnoomlllkjKLKKK%%%JJjllj%LML%jkjjJJKLLKKJKLL
-33457H1NMLJjjjkklkJKKKJjlkk%J%KJ%%kllmlkkjJKLKJ%j%JLMNLLKK%%jkkklkjj%%%kjj%
-33389G9KMNOMLJJKJKJJkmmmj%LK%klmlklllljj%jklljJJKJJJ%JKKJ%J%%KJKKKLJJkkkj%K
-33321H7JK%%jjjj%jklllmlmljj%KKKMML%lmnkjK%jk%MMNLJ%j%JKKKJKJ%j%%%jkkllkjKLN
-33253H1NOMLKJJ%%kkj%KMKJjjkllmlkkkkk%%%jjjkjjj%%%%jJ%%%%JJJJJKKKJJ%lllk%jjk
-33185G0k%%KKLMNMKjkk%JJJjkklljk%%%JKLLMK%jlkkjj%jkljjjjkjjjjkllkjKLNNLK%J%k
-33117G1jkjKLLK%JKKLKJ%JJ%%jkkjkklllj%KLLMJJjjkjjJJJ%jlmmmmmlkjLNOQQQOMLJjjk
-33049I9llkjjkllkjJKMLLJKLMK%klljJ%Jj%jjkmmnmljKKKKJjj%%J%%%jjJLKjj%JKLKKKJJ
-32981I4jjj%%JJJ%JKKJ%J%jnpqpokJLNNMLJ%%J%kmnnmkJKLLJ%%%jjj%%KjkmlkJKLNMKK%%
-32913H2%j%%%%KLMLJkmlljJjklmkkjjjllljjjlk%JJJ%%J%kkjk%%%KKLMML%jj%JJJJ%KKjl
-32845F5mnlk%JJLMOONMLJJ%%%%KKKJjmomkJ%jllkkjJ%jkllmll%JKKKLLLMMK%%kj%J%KJLK
-32777G9K%%%JJ%jjkjj%JJjklkkjjjjj%J%JjkkjKKLKKK%%j%JK%%%%JJJjj%%%J%%%%%jkmon
-32709E9l%LLJjj%J%%jjk%KMNMJjkjJLLL%jkljkklk%JKJ%%%jkkkkJKKLJJJJJJJjkj%KJKKL
-32641H0NMJkll%jjkjklkkljj%KJK%JJLLLKJJjmnnlj%%%%jjj%KKJ%kkk%j%%JKMMNNNNMNNN
-32573A09LJJklnoonmkkkJJJ%kkmlkjj%JKKKKKLLLJ%kk%JK%jklmnmlkjjj%JLLLLKKJjlmk%
-32506F6LMNMMNONMKJjknnmk%%%J%JKKJjklkj%%%jkkjk%JJKLMMKK%Jjjjklllllj%JJKJJJJ
-32438H7J%%%%kklkjJ%%jkkllljkkj%JJJjjklllj%KLLLMMMNMLJJjj%JKKKKJjlllmllkj%%%
-32370G0jkmlnllkk%KNMKJ%%j%%JKKLLLLMKLJ%%jjjJKLKK%JJJLLKJ%llmlkjjjjjjj%%%JJK
-32302H6JJjj%%J%kkk%JJJJjjkjj%%JKKJkmll%LMMK%jkjj%J%jj%%KLK%jklmmlljkjkkJLNM
-32234G2Kjjjjk%KNPOL%jj%jjjjjjkkkj%KKKLLLKJ%jjkjjj%jkkjklmnk%LL%kkkj%JJJJJJJ
-32166G1%jkkkj%%KKKJjjkjJJ%%kkklkljj%KKLLMMMKJjjlkkkj%jjklkjj%LMMMLMLLKKKLLL
-32098I6KJJjklmmkJLLLJ%kkjjlnmmjjj%%%KJJ%jj%jjjKLNMKjlkkkj%%%%JKKMMMLK%jlkll
-32030H4ljKMMKlnpomjKMLMLLK%jllkkjkjjJKLMKJJKKJ%kmllj%%KJ%%%%LKMLLKJ%klmmmmk
-31962G5j%JLLK%jlkljj%%LLLMLMLJJKLLMNLJkmonmkJLMMLK%kllkj%%jjklkk%%JJJJ%%%KK
-31894I8LKLMNOMLJknnomkkljjJ%%%jjkklmlkkJMOOPMMK%jlnnonl%KMNMLKJjllkkjj%%%%K
-31826I5KLKjkkk%jjklmljJKMNNM%kmllkj%j%J%jlllkJLMOMK%llkj%JJ%J%%%klkjjJJ%jkm
-31758G4mmkjJLNNOMK%jj%JLJJj%%%jkj%JK%jkkklkjKLLKJKLJjjkjk%JKLL%%jj%%%%%jjkl
-31690H8kkjjjjJLKjlonkJLK%jk%LLMMK%jklj%jjlnmmkJKJjkjJKKJ%jjj%jjkkk%JJKJKLLL
-31622G2Jj%%KMNML%kkkj%JKKKJjjjj%K%jkkjj%JJLLKKJjjJKLK%jk%JK%%%J%JjkjKK%%k%K
-31554A03LLLJKK%jlmmlkjjkkkjjk%%JJJJKLKKKJJjjjjjklmlmkkk%KJJJ%%JKKKKJjkklkkk
-31487G9klkklkkj%KLKJJ%%jj%%%j%j%J%Jjjlj%JLKLLML%%j%%klkkJLMOMLK%kmlllll%JJJ
-31419G7%KLKKJ%%%j%JKLL%lmnmlk%JJKLMLK%klmlljJJJJJJ%JJKJJjmnml%%%j%JKK%kmlkJ
-31351F3KLNNNMJ%%kkklmnllkkkmlkj%KKKLLKKLKKKjjkjKKLK%%J%jlnonljKMLJ%jjlklkj%
-31283E1JKKJJJJJ%J%JJJj%JJKLJKJKK%JkkkjjJLKKJ%KLMMKJkkmmmnnmmk%KLKK%%JJJJJJJ
-31215G7jkkk%%KJ%J%kkjJJKKKKKJ%j%KKMLKJJJjjkljJ%Jj%%j%kjk%%LLKJjlmmmnllkjjJJ
-31147F4KJJJJ%%jjjj%J%jjj%JJ%JJjjlkk%JJJJJJKJ%jkj%KLLKJJ%JKKJ%%j%kllk%%%%J%%
-31079G2KMMNLLMPQPOK%klmmlmkkk%%KJ%%kkj%j%j%%j%%jjjk%jJJKK%jjkkl%JKjkkkJJLLL
-31011I4K%jkkklljjj%jj%JJJJ%%%%kkk%KLLJjkllllml%JKKJKJKKMMKJ%jjj%%j%KLK%lmmk
-30943G7jJKJ%jkj%%jkllk%%JjkmljJMLJJ%jjjkkjKLOOMKjlmljJKKjlljKLLLLKLJJjkk%KL
-30875H6MKJjjjlkkj%%%j%jjjkklk%%%J%%jjjjJJ%%j%%%jkkkkkjjk%JKLLNNONNLJjkllkjj
-30807G8J%%J%%JLLML%jkk%JKLK%jjj%JK%jklj%jklllj%%jj%JLLK%jjj%%KLMLK%kmnnljKL
-30739H0L%jmmmmmlkkJKMNNMK%%JKKJ%kkk%%%jklmk%LMMMMMLJjkjj%%%%JJJKKJ%jjlmkj%j
-30671H3lmnlj%KMMLKJJJ%kkkkj%KKKKJ%jlklkkjJLLLKjkmnll%KNOOPMJjkkjkkkk%j%jjjj
-30603G7%jkllk%%%klkjJKLLKJ%kjJJKJJ%kj%KOOMK%kkllmkk%KJ%%%jjk%JKJ%%j%JKLNMMK
-30535I5KJJKKK%%jkj%jjklk%%%jjkjjj%kklklkj%%JJjkkjJKNNMKKKJJjkkk%KMMLJ%kjj%J
-30467I5%jkkj%JJJ%jjj%jkkmmmmk%KMMMLLKJjkmlj%%J%JLLLKK%J%KKJJ%jjmmmlk%%JJKKJ
-30399H8KKK%%kkj%JKKJjklkljJLNNMLJ%jjj%kklmnmk%JKJJkmmmlkj%kj%JLLKKJJK%jkjj%
-30331G2KKLLJ%llk%KKMNONMJkllkj%kmonm%KMLLK%%%Jj%JJKJJ%jlllllljKLLJ%%j%%%jll
-30263G3nonjJLMMK%%kk%JLL%kkk%JJJJKLKLKKKJ%jjjjlmljJLMMNMLK%klllkjKKLK%%%J%k
-30195I3lnonmkkjjJJLJJjlllljJLLLMLJJkkmmkjJJLMMLJjjklkkkkjjJMNNLJJ%%Jjjj%JLL
-30127H6MLK%jkjKLLLLLKjlommjjjjjklkj%JKLLLJJJJJ%jJ%J%J%jkmnonmkKKLKJKJ%%jj%J
-30059H1LKLJjjllkllkj%%%%%jjJJJJ%J%j%jllll%KLMMMLLLMLK%%jJ%jlnnmnljJMMKJj%JK
-29991H2KKJJJ%JKJ%%%jllmlkjJKLKK%%%%kjlkkj%JKJJ%%%KKJjlkjjklk%JJjjjkklkjlllk
-29923D8JLMMMNMLKKKK%lllkKLNLK%jjjjjj%%%j%%%%%%jjJLMLLKJj%jjjkk%%LMLK%%%jjk%
-29855I6JJ%jjkjkjlmmljjjj%KKJKKKMLLJ%%%%JKKMLJ%jkkj%KKKJ%%J%klnopopnnkJKLLJJ
-29787G2%%%j%JKLLL%jkjJKJJ%%jjlljj%JKKJ%J%J%k%JKKJjj%jJJJK%%kkkj%J%klllj%%J%
-29719G1%%%jjjkj%KJJJ%JKLMKK%J%JKKJjjJLLJJ%KKLK%j%LNOMJ%jlmnmlklllkklljj%%JJ
-29651H4%%j%%%%JJ%%jjjJLNMMLLKMLLjknnmmkjjj%KKKKJJjj%JJKJKJjjklllmlJKLKjllll
-29583H2kk%KLKMMMJJ%%jjjjjkjkk%%%KJJJ%%jJKJKJJJjj%jjjjjjj%j%JKLMMMLKKJ%jjjJJ
-29515A15Jkkkkjlllkj%%KJJkkkkjkjjj%JJKK%jkljjjjkkkk%JMLKjllj%jjkkjj%j%j%JJKJ
-29448G0KJKJ%%knoomkj%KKKJ%JKLNONMJ%jjjjj%KKJjjj%%%%KKKKKJKLKJjllmllk%%JJKKK
-29380H9KJjjklk%JJJKJKJKJ%kklllmkkk%%JJ%lmnmkKKLLLMMMLMLKKjkljjJjkklkjjjkkk%
-29312F9j%JLNMKjjkjJ%%klkk%%%jkkjJKMLKJJ%jjlkkjKLOOMK%jjjkmmlkk%%KLNNMKKJJkk
-29244I2j%%%klllkjKKKJJK%%kkk%%JJKKJ%%%jjj%JJKLMLKjkkkkk%JLMMK%jkkjllnnpopnm
-29176E3k%%JJKKKLKKJ%jklj%KKKLLLMLKJJjlmllkjj%j%jj%%%%%%JKK%jjk%KJ%%j%jJJKLJ
-29108G5%jljjj%%%klkjkkjj%KJKKKLLMMMMLKKJjkllmkk%JKKLKLKKKKKJJ%jjjjJJ%%jjjJL
-29040A00LNMK%jkjlllmmlmmmljj%JKMNOPNML%J%J%%jkklklllj%JJJJ%j%JKKJKKJjlnnnk%
-28973H5%%%%KKJ%kklj%JLJ%jkJKKJ%%KMNPNKJkjkkkllljj%J%%kjkllj%LLLKKLKLK%%%%jk
-28905A05lmnnnpoolj%KLMNNMLNNOMJjlmmmomkKLLKJJ%JJJJ%%%kkkj%kkmllkj%jjlmkjKKM
-28838F7LMLMKKKJ%jljj%KLMMLLMNNNLKJ%%jkllllllmlkjkklmmk%JKKKLKLKKjkkkjklkk%K
-28770H2KKJ%j%%jjj%%%jjkllkjJKKKKKKJkkk%KMMJklmk%KLLLJ%j%J%jkkjj%kkjjklk%LON
-28702H4NMKK%jlmml%JJJKKLKjjlj%KMLKjjkkkkj%J%%jjjklmllkkjk%LMMLLKJJ%kjkkj%JK
-28634H0K%%jjkj%%j%kklllkjKMLK%j%JLLKJ%%JKJJ%KMMK%%kkjjjkjlkkk%%JJJ%KLMLJjll
-28566H7k%%KKJ%kmk%KKKK%%KLNOOLKJj%jj%KJJklmllmlk%JJ%j%J%%jjkjj%%JJJJJJKLMNO
-28498A17PPONML%%JJKJjjjjjkkjjjjjlmnpnmljkkkjj%JKKKJ%jlllkjJJJKLLMMNNLLKKLNM
-28431A46KJjllnmmkkllllkkj%%jjjjjjkklmlk%j%klmnmllk%JJJ%%%JKJ%%JKMNMLMKJjlkk
-28364H4jjjkk%%J%J%JJKJJ%j%JJJ%%%Jjj%KLNMML%lmlljkklkkkjjjJJK%klmkj%KLNNOOML
-28296A03KJ%klmnlljjJ%klllkkjJJ%jjjJKLMMLKJ%JJKJjjj%JLLJ%knnnlmnnkjJJ%kmll%L
-28229E4NPOOLJ%JJJJ%%%jJKMLLKJkkljKMONMJkmmllkkj%%jkkkjkj%JKJ%jj%KMNNNNKJ%jj
-28161A12%%%%jjkkkkj%JLKLKJjlmmll%%JJJJJ%jjJJKjkmljJLK%%j%JJJ%jjkj%j%JLKJ%jj
-28094I8kkjj%J%jkkjkjk%%JJJJKJJJJ%kkmk%JJJJKLLKJ%jkjjj%KKLLJ%kljkjjJJJJjklkj
-28026H7%KLLK%%JJKK%J%jklmopol%KLKKLLMNMLJ%jkklllklkjJJKLLNONLJjlklkllk%KLKJ
-27958A01KKKJ%jkkj%JJj%jJjklmlllmlkJJLKKJJJJ%%jjkj%JKJj%%%jkkj%KJKJJJJLNMMKj
-27891A06kmnmmkkj%%%J%%J%LLMMLKjlkjJJKJjllk%JKKK%jkj%JKLKJjllllkllj%%%%JKjjj
-27824H2JKKjkmlk%%JJKLMNNNLKJjlmmmmkjJLKKKJLLLKK%%kmoonkKMNNMKJJjkkkkllkjk%%
-27756H7%JJKLK%%%jjj%%jklklkjjj%jkjjJKJKJ%J%jjJLMLK%jj%JLLJjllmnmnlj%J%jjjJK
-27688F9LMNMLKKKK%%j%JLLMLK%jkj%kj%JKLMKKJKMOQJ4K0K9L8M7M9L9J7rl0m0m1l5k9k4j8
-27634A66j4j0pmllllmnmkJKLK%%%%%jjjjklnnmmjJMNNLJJjkllj%JJMLK%klkj%jjjJJLKKK
-27569A05JK%lmllkkk%JJJ%j%jjjmlk%JKKKJKJKLLLJJ%%jkklkljj%%JK%JJJL%jkkjjKLLLL
-27502A04J%jlmlkJKMKJJ%JJjkl%JJJklnnmlj%KKKJ%jj%%JKKKJKMMLKjkjlklj%J%jkkkkll
-27435H0mlkjjjkj%%jkkkj%KLMNNMMOONJ%kk%JJJ%%jkmmmkj%J%jjkjjj%%KKKJ%jjjklkllm
-27367F4lkJLNNNNKJj%%KLKJLLLJJ%%JJ%kmnmlkjJLMMKJ%jjlkj%%%jjkkkj%%%%%j%JKMOOO
-27299A07MK%kkmljJKJ%kklmlkkjJKKKJJJ%jjj%%KJ%jjj%J%JjJ%jlmljKLLMLKJJ%%jj%JKM
-27232A07MJ%kmlmmlkj%jklmlkjJJLNNMK%%jjjj%%kjkjJJK%%j%KLMLMMKjlnnmkkj%JKJjkm
-27165H3lk%JJKLMMLJJJ%%klllkj%%%%kjkkkkk%JJKKLKJ%%%%j%KLMLJJ%%JJ%%%%%jkkjj%%
-27097I2%KJJ%JKKLKLJJjjk%%%%j%%%jjjjlklkk%JLMMK%monmljj%JKJJJjjlnomk%LMNLJjl
-27029G6mmk%KKJJJ%KJLLLMMLJ%jlnml%KKJjklmnmkk%%jk%JKLMLMNONMKJKLJJkklkkjjkjJ
-26961I2LNMLK%jjjkkmmllljJLMMLJklmmlkkk%%KLLKKJKJ%kmlmmkkj%%%%%JJLMOOMKJklml
-26893H8k%JLKJjjjjkmmonnlkjj%%KKLK%%KMOPNMKJj%j%%JJJJjklj%KMMMMLJjlmmlkk%%KJ
-26825I7%jjjjjjjjJJJJ%jk%KKJJ%jkkllljj%KLMOML%kjjjjj%j%%%JJJ%Jj%%J%%%kkk%%JK
-26757I5KJ%jklllkj%jkj%JJ%%jJKKKJjkkkk%JKKJ%%jlmlmlkjjj%%KKKJJKMMMK%%%JJJ%J%
-26689I0%KKJ%j%jj%%%%%jjjjjlnoljJLMLKJKKJK%jlmnmkjJ%%k%KLMLLJJjjlllk%KLKJ%j%
-26621H0Jjmopnl%KKLLKKJJ%jj%KLLLKLKKJ%%JjjkjjKLMK%jkkklkjKKJJJ%KJKKJ%kmll%KL
-26553I1LJJ%jklkkjjjjjjklkkj%KLNNNLKKLLK%klj%%%jjk%%jllmkj%%kjjjjj%JJLKLJjkl
-26485G9lkjjJJJLMMLKKLNMKJjkmlmmoooomj%LKLJ%%%%jjkkklkkjKLLMMK%%JMMNLLKK%lll
-26417H7k%%%jjjjjjKKMMMLJj%jjjkljjjJJLMLKJ%%%jj%JKKJJ%jmnomkjkj%KNONLK%jmonm
-26349H4kkkklllkjj%%KKLMLJjlmnlkj%JJ%jjJJKLLKJjklkJLKjlmmj%Jjjkjj%JJJJJLLLKJ
-26281F9%JJJjkjj%jj%KKLLJKKKJJ%JLMLLJ%jlmlklllkjj%JJJ%J%KKJJJjjjk%KLLLKKKLKK
-26213A03jjjj%%%JJJ%jknnomlj%JKKKJ%klmnm%KMNMNMMLJ%%JK%jklklkllllklkkjjJLMML
-26146G9LLJJ%%JJJJ%jj%J%jklklkjjJJKKKKJJJKJKJ%kj%jjjkjkkkkmlk%JMLJ%%J%KKLLL%
-26078I1%kjjjk%%%JJ%jklmmkjJKNPOMJjlmmjjklkjJLKJjj%KLKJJjjjj%%j%JJ%%JKLMNOPO
-26010A18NL%klmlmkkkkj%%jkkljjjj%JKJJ%jlmonlkj%JJJJ%%JKKKKKKJJKKLKJ%j%KKLK%l
-25943A03llj%jkklml%KJ%%kkljj%%%JKJ%%j%kklk%JLMMLK%jkkkkkkj%%J%jllnoonl%JKLL
-25876E0LKKJKLKKJ%jjjj%%KJJ%jjkjjjJMNNMNLLKKKKKJJ%%%%%jjkkjjj%KKJJKKLKKJJ%jj
-25808A11JKLLKK%lnnmllllj%%%kkj%JJJKJJjkk%JJ%%%KLLLKJ%kmmmmmopponl%KMOOOOONL
-25741I5LNLJ%kkjjJJLMLKJ%kklmkkjlkkkjkjkjk%j%%JJ%KKJjkkkkkj%J%JLLLLLLJjknnon
-25673G3nnmlkjJKLLJ%jjJJLKKKJJKKMLK%%JKLKJJ%%jjjjkk%JKKK%J%%jkllj%JKK%jj%jjj
-25605H7kjkj%jkjj%jJLMKJjkkkJKKLKKKJJJJ%KKKKKJJJjklllj%%JJKJ%%%%j%%KJ%%JJLML
-25537A16L%kkjjkmoommkkkklllk%JJ%JJJJ%%J%%j%j%%KKKKLKJ%%%%JJKKLJJjllmkkjkjj%
-25470G8JJJKJJ%%jJJK%jmkj%JJKKKJ%klljjJLNMKJkkjj%jjjjJKJjkkklkjJKKKKJ%jj%JKL
-25402I0JJj%JKMMMKK%kkllmnoomljJLLLJ%jj%%%%JJKJ%llkjjkjj%J%J%jj%JKKK%kkJKLKJ
-25334H3%jlmmll%LLKKJjjJKMMK%j%%%%JKLLKJJJJj%j%%%JJjlmnmlkjJKMNNNMKklmmlk%JK
-25266I1KJ%%%JLNNLKJ%kmnpnmjKNNMMLMKJ%%jjj%%klnnnnoom%KMMMK%jkmmml%%Jjkjjj%J
-25198F6MMLKKJKKJ%kkj%KKjj%JKJJ%JKJjkllk%j%%%JKJJJJ%klnlj%KKKMLLJ%jnnnkk%jjJ
-25130G0KMPPNLJK%jklljJJKK%%lnpnmj%jjkkk%%JJ%%j%KMMK%jkklk%KKKKJJKLKJjjllmkj
-25062G0KMLMKJ%%J%%%jjj%k%%J%jkkkkjj%KKJJJKKKKJJ%%%kklkkkjJJKKLMNMJjjkjkllmk
-24994G9%LMLLJ%jkkj%%J%jjlnnnlJKNOPQPMKJj%jjj%jkjkkklmmmmlljJKKJ%%JKKK%jkkk%
-24926G4%KLKKLMNNMJjkklmmmnnnlk%JJJKLMNNNMKJKJJ%kkkk%JLLLJjklmmlkklkkjjj%KJJ
-24858G9%jjjjkkkkjjJJJKJKJJjjj%JKKKJ%lmlkj%JKLLJ%JJLK%jlljJLLK%j%JJJJJJJ%JJ%
-24790I3jjklkkkkkkjjjjJJKJKKLLLJjkj%JKKKLJJ%j%%KJ%%j%%%%kmopolj%LKLMLMKJ%%J%
-24722I2%%j%kkkjKLKKJJJJ%j%JJ%%jj%kklkjjj%%%jjj%JLMKJ%kkjjj%%JJJ%klj%JLKLLLM
-24654A01LJjklmmmmkk%JKJKLNNMJklkjjkkkj%%JJ%J%jklllmkjJJKJlnnljJKMMLKLNNONKj
-24587A00kjj%%jkooml%KMMLK%%%%KKKMLLJjkklllljjjkljJMLKJjJJLLMK%jlkkj%JJLKKJ%
-24520A05jjj%%JKKJJjjklllklmmnnmmkJKLJJ%J%%JKNOONMKJjmmk%JKJJJLMLJkkj%%KJjjj
-24453A05kkkj%JJJJJ%jllkjJJKJjlnnmlj%KKKJKJLLMML%knnmkJJ%kkllk%JLKKKJKJKLKK%
-24386I8kkjjkjllmnmmmmk%KMMMMLK%kmkkj%JJJJKJKKK%lmmkKMNMJ%%LLLKMMLJjj%%%llll
-24318I3jjjJKKJKJJ%%JJJJJ%%kklk%%KK%%jj%LNNMK%kkkllnnnkjJKKLKJjkmmnmlkkj%%jk
-24250F7mlkJMNONLMNNOLKKJJJ%jkkkkj%%%%%JJJKJjkmlj%KKMNMJkopommmkjJKKKKLKJ%%%
-24182I4j%JJKLKLJ%%%%%jklkmmnmkJMMMJkkk%jkkkjLMOOMJ%klkkJLMMK%klmllkkmllkkkj
-24114G2kjjKLMMKKK%JJ%J%J%J%%jjj%JJ%jj%j%kjkj%J%kkk%JKLLLK%jj%%jj%jjllljj%KL
-24046G9NNLK%j%%JJKLJJkjkkjj%J%JKKKKJJkkkkjlmonk%KKKJkkkJJLLMMMNMNMJ%jkklljk
-23978A02%jjjjjjjkjjJJJ%%%%jkmnnmm%JLOONL%jj%J%Jjjmooomkkj%JKKKJ%klk%KMOOL%k
-23911H0kkkkkjJ%J%%JKLLKMNNLjknnmmlkjj%%%JKKLJJJKK%%%KKKJ%j%jjkkkkk%klnonk%K
-23843E9KLLLLKKKJ%%j%%%%JjjjJJKLNNLKKLLJknppnmk%KMNNLK%J%%%jkj%%j%kjkklkkjj%
-23775G7JKKLLJKK%jjj%%%J%jjllnmmkJLOOOOMMKjnoonlj%KJKJJkkmlllll%JKJ%JKJKKKKJ
-23707H0Jjjjk%%KKKJjkmonnkKKLLKKLLLKJJJJJ%%KJJj%jklmmj%LLNLLLJJJKLMLjlmmkj%%
-23639I6Jjkmoonl%KKKjjjJMOPNLjjj%%%%jkkj%KLMKJjkJJMMLL%jkklmkjJ%%kjJJ%jlk%J%
-23571I5jlmkJKKK%%%%JJJjllkjklk%JLLJklkj%JKKJ%jkkjjJKKJJKLLLMLKKJkmnmmlmopom
-23503E8k%%%JJJ%%%KMQRRROLJkknnmkJJjkmnmljJKKJ%%%JJJJJKKJ%%%JKJJkklkjj%JKKK%
-23435H9jkkjJKLJ%kkkj%%J%%KJKJKJKKLLJ%klmooomj%KJ%j%%KJ%jkkjj%%JKLLJ%jjKLLLJ
-23367I0kklj%j%jjk%%%jjJJLMLKKJKKJ%jllkkjKMMLK%jkmmnmk%%klljKLMKJJjJKLLMLLK%
-23299A02knopolJLMNOPONKjlmmkjjlmmmklj%LLMJJ%%%JJjjllmk%JJ%%JJJJJKLLKKjlmlk%
-23232H1JLLKKJKK%JJJ%kmnmmllj%KKMLLJ%%%JKKJ%jjkjlklmlk%j%%j%JKJ%j%%klkk%J%KK
-23164G0LL%jjJMMMLKJjkjjjjJJJJ%jKJJ%%%KKJJJ%%jkjk%%J%JKLKJKJJklmnljKLLKKKKJ%
-23096A07%%J%jkkklmnmjKMMK%jllmljJJJJK%jkk%LMNMJ%jlnmmjJ%kkjjj%jj%jjjjkkllkk
-23029E5%%KMLKKKKLKKJKJJJJ%jjjk%%%jlkj%JJKJLLLLLLLJKKJJ%jlkj%J%%J%Jjkoopmk%%
-22961G5%jkj%JLMMMKjkkjjJJJ%%kj%KKJJjjkkjj%%%JKKK%jj%JLMNMKJ%%jjlk%JJKJ%jkjj
-22893I8jjjj%JKLMLKJjklklkkkkkj%%jllj%LMOMNOOML%klmmooppnmj%%KKKK%klk%JJKJJ%
-22825G9%JJJKMMPQJ0J4J9K4K7K6J6Jj5k4k6k2j7j2j0pqoonlj%KJ%%jjjjkllk%KKKKLNNLJ
-22771I6lnoomkjj%KKKJJkmnnkKMMMKJJ%KLMLK%jklk%KMMLLJjjllmmllj%JKJjljJKK%j%%K
-22703H1%jllmmkkJJKKJjkjjKLLJJ%%jj%%JKLLLJJJKKJ%jlmmllj%JJ%%jJKKJjj%jjjj%%JK
-22635G7LLMLKJ%jjj%jjj%LMOONLJjkklkkmkjKKKJklnmk%%kmnmkkkk%JK%lmljKNOPQQPOL%
-22567A08lmnmmmljJ%jkllkkj%%JJjkj%KMNNNL%lopmkJLMKJjkkj%KKK%jjlk%KKLJKKJ%klj
-22500G8JKLJ%j%j%JLMMLMK%jlnmlkkjjj%JKLLLKJK%kmnmkjKLMMK%moomjJKMMKJjkkj%JJ%
-22432H4JJJLMOPONLJ%klmml%%J%jklmnkkjklllljJJKJJjllkkj%JJLKLMLKJ%%jJ%Jjlmmmk
-22364F9%JLLK%%J%jjjkjj%JjjkkjKLLLLKKJJkllkj%%%%%kklkJKMLLKKKKLLLLKLK%jlmmll
-22296H8j%LLMJjmmmmlk%KLLLKKKJjlmmj%JJ%%LLLJ%JJ%Jjknoomkk%JMNMMK%jkmnlkJLMMK
-22228H5%%jJKKKJklll%JLLLKJ%%%JJ%Jj%kklkkkmmljKNNNMKKJKJJ%%kkkklklkjJKLKjjjj
-22160H6JKLKJ%klkjkjk%%JJloqpmJLMLLKKKJJKKJjjlmlljj%J%%JJJ%j%JJJJJJJKLKKJjkk
-22092H1kjJLNNLJ%JjllljJKKJJ%jjjkkkjkkjjj%kkljjJJKLLLLLLJJKLLLK%klllmmmlk%%%
-22024G6JKLLJ%jklkkjjj%JJKLJ%lmmj%LJJkj%%JJ%JJJJ%%%%%jjjJJKKLLKJjkkkjJKKJ%kj
-21956H4jjJKKMKjkmkkj%jklkkJLNMKJjj%jjkjjJ%jjKMMJjkklkjJKLLK%kkkkjJ%%%jkjjkj
-21888G3JKNNNL%%kjkj%%LLKJjmll%KMMMKjkklllklllk%JKKMMMKJjlllj%KLNMLKKKJJKJJj
-21820A12jlnmmlj%%JJ%kkjKLMMJ%kllmlkj%JKLMKJJKJJ%llmlj%KJJK%jkmmmkJLLKK%jj%%
-21753H6JLMKJkkjjjlmklkk%%JJjjj%JJ%J%%%j%jkkk%JJKKLKJ%kkjk%JLNNK%jjjjjj%%KKJ
-21685H8jlnnlljkjJJMMNNLKJkkl%JLMMK%jllkj%jj%KJJ%kmlj%%jjlmnmjLLMKJJKJ%lnnml
-21617E7%KLKKJKJ%kmnmjJLMLKMLLK%J%%kkkmljj%%%JJJLLLKKKJJLLLJj%%j%%%jklmmmlkk
-21549F8klk%%JLKLLLMMNONLKKJ%%%%j%jjj%jkkjjjkllkkmlk%KJJjkllljj%JJj%KMMMLJjk
-21481H1kj%%%jjjjlnnlj%%jkj%LMNMNMONKjkllljjJ%jjloppokJLMMLKMMONNKkmonl%%jjj
-21413F5kkj%KLNOPOJlopnlJKLKJJjlkjjKKMKJJJKJJJJJ%%kkllll%KLLLJJJ%%kjjkkkkj%%
-21345G3K%knopnkj%JJLLLKKJjkkKNOPNNKJJjklkj%KKKK%j%jJKJ%jkkkj%jlllkj%%j%%%jj
-21277F9jjJ%K%%lkllljJLNNLK%%JJKKK%JJKKMMMJjlnoooml%JJJLLKKLMMLKjkklllklkjkk
-21209G0jJJLLKKJ%%JKKJJJJ%klnnmlkk%LOOMK%jj%jlkljj%%JKKLMLK%jmmppomlkkj%%JKL
-21141E5LLKKKK%%%JJJj%JLMKKJJ%kllkjJ%Jj%j%JJJKKJkmmlmlljKKLLKJLLLLKLKLKJjklk
-21073H8kklllklkkj%JJj%jjkjjJKJJjjj%KKKKKJJKKLKLLKK%%j%jjjkjjj%%%jkkkjkkj%KK
-21005G5LJJj%%%%%lnmk%KJ%%jJ%%j%JJJJJKKJJknnomjJMMNNLLKJJJ%%jkkj%JJ%%%kj%J%J
-20937H0jjj%jj%%%JJJKJJ%jJJKJ%j%%%jlllj%%j%j%kjkkjjJLOPPMMLL%jkkklllk%KKL%jl
-20869H6jj%jklmmmlkjJJ%Jj%j%%KLMLJJKKJJ%JKK%kmnlkkkj%JJKJ%%kllj%KLLLKKKKJJkk
-20801G8lllk%LMLLL%lnonl%JKKKLLLKJJkllkjjJJJ%j%JJ%jkjjJJKLMMMLKLJ%jlkklkjJKL
-20733H8LL%kmnmj%KKLLJJjjkkllk%JLKKJjkkklkk%JJJKKJ%jjKMMMJjllj%KKMJJkklllllj
-20665G4k%j%JJ%%%JKJJ%j%%%lkl%JK%klk%%JJJLMLK%%j%jkjjJLNML%lmoomjjjkkjkjj%KL
-20597F0MNMMLJJjjljkjkmmljj%jkjJJJKKJJ%kllmjJLMKKKLKKKLLKJ%kmnlj%JJLKLKK%%kl
-20529G6lj%%kjj%KLK%jjJKKJjkllmnnmj%JJJKJJKKJJ%JKJJ%JLMLKKJJkkl%JL%lmnnmljLM
-20461F5NL%jj%KLJ%mnmlkJLNPPNLJ%%JKKJjjmmmllk%J%%jjjJJKLLK%%jJLMKjlnmmlkjkkj
-20393F6JKLJJ%JjjkkkjJKKKJJLNNMKJKKK%kmnoonlk%%%%JLLMKJ%JJjklkkJKLLKJJKKJKJK
-20325I7%%jkmnnmlkk%j%JKKJ%jllnlk%JJJ%%%j%LMNMLKJJKKJ%jjjkklmnmmk%JLNOMLJ%jj
-20257G9JLLLLJJj%%%kmmmlkjj%JJJJ%JKJJ%J%%jlmooonj%KLKKJJJ%jjJKLLK%kjj%Jjklkk
-20189E8JJJ%jjjj%jklkkkj%KJKLONMLKJJj%JJ%%jj%jjkkk%JKKKLLMKjkmkjJ%jk%LNOMKjl
-20121H8klmk%JJ%jkkkj%KKKJJ%kmmlkkkj%JKKLKJ%JKMLLKJJ%JKLKjnqpok%KKJjkmlk%%Jj
-20053E9klk%JKJJ%JKKKLLLMNOMLjjklklkj%j%j%J%j%j%jjkmml%KLLLKKLMNMKjjjjJ%jlll
-19985H2kkkkjJMMNL%kkj%KJJ%%kmnommkkjjJJJ%KLLLJJ%%%%%%Jjkmmmlk%JKLLKJ%JKKJJ%
-19917G4JJK%kllk%KKMLLKK%%jjj%%j%%%kljjJKJ%%kjllmmjJK%jkjJJK%%%%klllkjkkj%KN
-19849E2OPOLKJ%%%jj%KLLKKKJ%%%jjkklmmkJJ%j%KKJJ%%KKJ%jjj%JKLK%klmmlmlljKMOON
-19781H4LJ%JJJjjkjj%jjllkklmk%KK%%kj%JJ%jjkkljj%JLLK%klkj%KLLLKJLLLJ%jjJKKKJ
-19713H7Jjkmonmlj%LLLK%jklnmlk%%J%JJ%%j%%JJK%%jjjjlkj%KMMMMNML%j%j%kljJKLLKj
-19645H1lnnmlj%JKMNOMMK%%kkklmonnljKMMLJjjJKMMKjjlmklkkjKKJ%jjJKKJ%lmmnnml%%
-19577D2JJJJKK%jllj%KLLKJK%jkk%%%%kjjJLLMMLK%jJKLMMMMKKKKLMLMLKJKjlprqpmkjjk
-19509G2k%%JJLLMMMKKJJ%%%kkmmlkjjjJKMLMLJkllnmmmlklllj%LONOMK%jjk%j%%KLMNMKJ
-19441I6JJkmnkkJKJK%%%%JJ%%%jklmmmljJJ%jjjjjkmmmlj%JJJ%j%JKLLMLK%Jjjkllllll%
-19373D7KLLKMMMKjllkklllkjjj%JJ%JJJKKKKKKLK%JJKLMNMMKJJ%jkklkkjJKLKJklljjkjm
-19305G5oonk%JKJJJ%%JMOPN%lmlklmkjKMNML%jjj%JjklkjJJjlk%JKMMMKJ%JLLMJjklmnpp
-19237F7olJKJKKLKJJKJLJJKJJjkmllkj%JK%%jjj%j%JMMMKJJJKJ%klnmljJJ%%j%j%%%%%KL
-19169G6LKJjlklkmlmmmmllkj%JKLLKjlnljLNNNMMLJ%jjkj%KJKJJKKMMMLJJjJKK%%%%%jlm
-19101H6mjjkjkjjjj%KLKJ%%%Jjllj%%jkkjkkjjJ%KJJJJJJJj%%%%%JLMMJjlkk%%%j%kjjj%
-19033F8J%J%KJKjlnnnkJJ%%%JKJKKLLKJ%jlk%JKKJjkmnmmj%KKLKJj%KMMLJJ%%jkjjj%llm
-18965F0lkj%KLMMKLLLJj%%JKKKJ%%%jjklmlkJLLKJ%jJKKKJjj%%jlllkjjjjllk%KJJjjk%%
-18897F1Jjlnmlj%JKKJ%jj%JKLKKJ%%%KJLMLLKjjlklljjJKLLK%jkkkjjjj%%JJJLKLMMLK%j
-18829H6%j%jj%%%Jjjj%KLMMMKKJJ%jlmnonnljjJLMLKJjkkk%JJ%jkjjJjkmnomj%j%k%jJKL
-18761E4MMLKKKLMMNMKJ%JJklnoponljJLMNMJjkkjJKKJ%jkkjJJJ%klkJLMMKJ%%j%jkj%J%%
-18693G7jjjjJJ%%%%JJ%kkkmlkJKKKK%%kj%%%j%j%JJKJjkkjKLLLKKKMMLKJklkklkjJJKJjj
-18625H4jk%kllkllkkJKKLLKJ%jjlkkJLMMK%jjklllmmlJLLLLKK%jllkjJLKLKKKJJ%%%JLMM
-18557I2NMKjklnnoonkjKKK%%%JJ%jkkkmllj%JJj%j%JKLK%jklljJLMNMK%k%%KJjjllkj%KL
-18489F9MLL%Jj%jkjj%%JLMNNMLK%lmnnmkkj%jkk%LOOOLJjllkj%%Jjjjlkjj%%jjj%%jjJKK
-18421G6KJJjlkjKL%jjkJJJJKJLKJ%lmnnoll%JLLLLKLLLKJklllkJJLKJ%mnonlj%%JjkjKLL
-18353F1MMLKKJ%%jj%JKKMLKJ%%j%k%JJ%J%Jjklooonnl%LMOOOLJkmmmk%JKLKK%lmnmlj%KK
-18285F1LK%jj%KMMMKjjkjjjjkkkk%JKKJJJKLLKK%knmlj%jjkjJLLJ%kllmmmmjKNNLK%JJJJ
-18217F8%%%J%%%JKKJ%jkkkjJJKJKLLJ%lmmnlkjKKMLK%j%JKKLKKLLJJ%jlmnnmmj%KLLJ%JK
-18149G6JJjmnpnlJLNL%klljjj%%LMLLJJ%JJKKJJ%j%kkklkmmmkJMMOMK%klmmnnnlk%LOQPN
-18081F8MMMMKJjjkk%JKKKJJ%jknnonkjKKJkkmkkJJKJJ%%JJ%jljJKLMNMK%lmkjJKJK%kll%
-18013F8JKJ%jkjJLLKJJJ%%llllj%JLLLKKJJjkmnnmjJMMK%jlklkjjJJJ%JLKK%J%jllkkj%J
-17945F0%JKKKJknmnljJK%%j%%%%JKLMLLMMMMLJ%%%JjklnmlJKMLLLJ%klkkkkjjKKK%j%KLK
-17877H3J%kj%JJ%JJK%jjjjJJ%j%jkjk%jjllkjjkkkjjkljj%J%JJ%jkj%JLKKJ%jkkjjJLMMM
-17809F8LKLLKK%jkkkjjjjjjjJ%jjlllkj%jj%KLNNMMLLJ%klkkj%j%JJ%%jjj%%JJK%%jJKLL
-17741H4LJjlkk%KLLKjlnlkjJ%%klnnnk%LMLLJJ%jjJKKJ%kjk%JJ%J%JKKJjlmlkjlllkj%JJ
-17673E3LLKJ%%%jkkk%%J%j%JLLKjkllmlllj%%KLMMMKJKJKLMLKK%J%%jjkllmllkj%KMLMK%
-17605G3kmnmjLNNMLJklk%JJjlmnnnllk%KJKJKLNNMLJKJ%%jkkkkkj%LLNMKJ%%%%%jjkllll
-17537F4kjJJJ%kkjkjjjJJKJ%%KKMK%jlkj%JJKK%J%jkjlkjjJK%jjlkjjJLMMMJkkk%KJjkmm
-17469E5mmlkJKMMMK%J%KJKJJ%J%%jJJKJ%kmnmmmljKLLKKKJKLMNNMLKJknqj1j1rol%KMMNN
-17403E4NNNLK%jjkj%KLMMK%lnmkjjkkjJ%%jjjjklmlnlkJMNNMNLKK%%jJJJLLMOMK%kkj%%k
-17335H6jj%jkkj%KKKjllmlllljjj%KMMLJ%j%%kkkj%%jjjjk%KLMNOMKjlklk%%LMMKjlmllj
-17267G1%%jmmmjj%%%%JKLMKJJ%LLNNLJJ%KKLLK%jklkkkjkkjkj%KLLKj%%%kmnnmlkklkj%J
-17199E9j%J%KKMLKJ%llnmlmlk%KLK%kjjJJ%JJKLLLJjmonl%KMNMLJkllk%JJ%%jjkk%J%J%J
-17131E4J%%jjkjkllk%%%%JJKKMNNML%jk%KJJ%j%j%JKJKKKjklml%JKKJ%J%KJJK%%klj%%%j
-17063F9kjJJJKKJJJjjkjjjjkkjJMNOL%lmnmmkkj%KLLLKJK%jlkkj%%J%jjkkj%j%JJK%jjkl
-16995E4lmk%KMNNMJJjjjk%%KJJkkmlmkkj%j%%%jj%%%jlmmljJLNOQOMK%%%jjklkjJKMMNMK
-16927G4jj%KMMLJjkkkkllmnnmljj%%%JKMNL%mnnmkkjj%KLMMLKJ%klljj%%JLLMLK%%%KLKK
-16859G3KKLLKK%jkkkjjJJKJJj%kkllk%KLNMNLKjmoppnmllk%%%jlklk%KLKJK%JKKNML%jll
-16791F2j%KKLJJJKKKKJJLK%jkjJ%%jlmnmkjj%%kk%%KKKJj%%jJMNNL%lmmk%%%JJJ%klkjkk
-16723E9llllkj%jjjKLNNOONNMKJ%jjkjj%%jklmmmmlj%KJKJKKJJ%jkkljkkjj%%KKKJJJKJJ
-16655F3%kmmljj%%j%%JLKJjkk%%KKMLLJjkkjj%%JKJJ%kkkjJMNPNK%jkjkjj%%%%jkkj%%j%
-16587F4jJJLMMKklnlj%%JJJKJ%lljjJJ%%J%Jkkmlk%KMNMKJ%JKMLJJ%j%%J%%jkj%%%%kmnm
-16519F4l%LLLJJJ%%jjjkkllkJJ%kkk%JKKKJJ%%j%%jmnom%LNONNLKJ%%Jj%%jJ%J%%jjj%J%
-16451G1%J%J%jkkkkmnomkj%JKJJJJJKKLJJJKJjkkj%JK%J%JKLLLKKKLKKJJ%%j%kjj%%J%%j
-16383H3kkkkjjjjjllnnmjJLLKKJ%j%%JJJLLMJjllkjjj%jkjjJKKKJKKJKJJKJ%jkjjj%%jjj
-16315F8%J%%kklj%Jjklk%JKKJLLLJJ%%jJJLKJ%j%%%jlkj%JjkjJKJJkkkklklkljLOONLJJJ
-16247G6%lmmljjkj%jjjkjj%JJJ%JKLLJJ%JJ%%J%%%JKJ%jlmmmjJJJJj%JJKKJJj%jjj%%jjl
-16179E6kk%%Jjjj%KKKLLLJJJJLJJjknmlkjj%LLMK%jkkj%%kjjJ%%%%%jjj%jjjj%JLLMKJkl
-16111F0llJLOOONMLKJ%klmmmllj%KKMLKJ%klmmmnmkj%KKLLKLLK%jkkklj%JKklnnlj%KKLM
-16043E6KKJJ%kllmmmkj%JKJKJJJK%%jj%J%JJJ%jklk%KLNLKK%kkjj%%jkj%JJKLLK%jjj%%%
-15975F0KKLLKJj%jjjjlnoqqnl%MOPPONNNMMNLLKKLJknpomkJKMKKKLKJJJ%%J%%lmnk%Jjmm
-15907G6nmkjJ%jkkkllmjJMKJ%%j%JJLMKK%%JLLK%kmmkjJKJKJ%j%%JJ%%jlmmlk%JKKJjkll
-15839E1jJLLJJ%%jkjjJLLLJkkkJMNMKklkj%JK%%jjkkkjj%JKJJj%JLK%%%%%kjklkj%JJJ%j
-15771F1k%%%%%%%lmlk%j%JJKJ%jj%%%KLLMJ%JKMMKJjkkklklj%KJJJJ%JJLK%%j%jk%KLNMM
-15703H7K%jkkj%KJ%Jjjlnnomkkjkj%JKJ%%%%jjkklmlljJJJJJKLNONMLLLKJ%%jlmllllljj
-15635E5%%%%lllllkj%%j%j%JKLMNMMLKjjlk%KLMNONMKJ%%klopnkjKJKLLLJKKLKLJ%jjkjk
-15567H3mmmkjkkllllllkjjKKKKJjjjj%LLMLJJ%Jj%J%%j%JKLJ%%%jkjkkjjkkljJKMKJjmml
-15499D9l%LMNOMMMKKKLNOQJ0J2J2J4J6J8K0J9J6J1Koj3j7j8j8j7j6j3j2j0pnk%jjllmnnl
-15450G5k%j%%JKLK%jjJLMLJ%klmmmmnnmk%jjlllj%JJLMMKLKMMML%lnnljJKJJJjklkkjjjk
-15382E0lkjJJKJJJKJJkkkj%%jkllj%JKJ%kj%%JJKNPRQPONML%lnnnnmlllllk%KLMLJK%%km
-15314F2kj%%%%JLMMLLJjlmjJKJjjjkkjjj%jjJLMLMK%npqomk%MNOOONNMJJjJLLKjmnnmlkj
-15246G2jjjkllk%JJJ%%kkkkjJJJjkllkjjJ%J%jjJKKLJ%kllkj%%%JKLLKJJjJJKLLJ%jkklk
-15178E4kjjjjjjKLLNLKJjjkj%%%%jjj%KKLMMLKjj%JLLKJlnnnnopom%LKLKJJjj%JJKLKJ%j
-15110E8kkj%jjjjjjJJKJLLMKJ%jjjjj%jkjjJKKLJJ%j%JJKJKJJKKKJKJK%%kllkkj%kjlkj%
-15042F3%%kkkljkjjj%KMONLJJj%llmmjKLOOOLJ%j%kjlllk%jjjj%%%jj%JMONMKjlnnmmlkk
-14974E3%%JJJJj%%JJK%jk%JKKKJ%jjjjjj%jjjjJJLLMKK%%%JJKKK%jlnnmljKMNLJ%%JKKJ%
-14906G8kkmnonnmjKMNNMMKJJj%J%JJKJK%klnpoomlkklmmk%JLLLKKKJKJKMMMMLKkmnmk%KJ
-14838E5J%lmnlk%%JKMNNLKkmlj%%JKLMMKJ%%%j%JJKJjkmmmmmmlkJJKJJJKJKLMLKJjjjJKj
-14770F4kkllkj%JJJKK%jk%%%%jjj%JJJKJJ%kkj%JJjkk%KLMLJj%jJ%JJJ%%%JJJJKJJ%jj%J
-14702G3%J%jljj%jklmmkjJLMLJ%%jJ%j%jjj%JJLLMLjllllkkj%%%jkllkjJKMLKKJJjkkjJK
-14634E7LLLKJ%%jjkmmmlk%%JKKK%jmnnljLOQPOMKLJJjkkkkkllmmmkj%%J%J%JJJ%%%%%JKK
-14566E5JJKLLKKJjjljJLMNLLJ%jkjkkkkjklllljjjjjkjk%jjmljJLLLJJJJJJJKKK%%J%JMM
-14498G0MMJ%jkj%klmnmlj%%J%%%JJLK%jj%JK%%j%%J%JK%%kllkjjlllJKLKKKJ%j%%JKJJjk
-14430E8kkj%JJJKKKKLKJkmnnl%JKJKKMMML%jmmnllk%j%jkjllkjJJJ%J%%JJMLJjlkkkkjJL
-14362D3NMLKJ%KJKJKJJ%lmnml%KKKJ%%%%%JKLLLJJJJJjkkkjJjklllk%%KJKJLKLKKLKJkmm
-14294F6nmmkk%jj%%%%%%J%J%%jk%%LLLNNNLKJJJjkmnmkjJJLKLK%%%jkmlkjJJ%%%%jlnmjK
-14226D8MMLLLKKKJJKJK%jkkjj%%jkkkjlkjj%jjkkj%j%j%%%%%JKK%J%%J%jklllmllk%JKKK
-14158C7KKLNNLJjjjj%jJKLLLLLMMLKJ%jllmmmmlj%KKJKJKJJJ%%%%KLLJknnnml%KKK%jjJJ
-14090F2J%jkjkklkkjj%%JJJ%%j%jkmlk%%%J%%jkkjJJJjkjJMOONJjlkj%J%J%%%jj%jJKLJ%
-14022E2jlmkj%KMLNMLKJJ%j%jjjj%jkl%JLLKJ%kklkjJKJjkmmljJKKKK%jjkjjJKKKK%kjkj
-13954E0JKKK%jkj%KLLKJkmopml%KKLLLLLKMMML%klmlkk%JKKJ%%%JKJJjllkjkkkjj%JKJ%%
-13886E5%J%KJK%kkkj%JJJjjklll%JJJjjjj%KMMLKjj%JKJjjjKKMMLK%jkj%K%jmnnk%KKJJ%
-13818F1kllllkjj%JKKKjjklmmmmj%KKLKMMLLKJJKJkmmkkkk%JLOONLJ%kklkkkkkkkjJJKKJ
-13750D8Jjjj%%jj%JJJJ%kkllj%JJJ%%KKJ%kklkkklkk%JKNNONNLL%jkkkmmnmk%JLLMKKJj%
-13682D9jjk%KLLKJJJJJJjkjJLLLJJjlnonmk%%%JKLLKKLMPOONKjmnljJJ%kjllllllkljJMN
-13614F0MMLKjjlmmnlllkjLMNLKjklklkjJLMLLK%jjjj%%%%%JJKKLJ%%jlnoqoljKKKJKLMML
-13546E8LKK%jkjjkmlkkjjj%J%jj%JKKJ%%%%jjkkj%J%J%JjkkjJJLLLJ%%kklk%%KKJJ%JLNN
-13478F2OLJlmmlllkjJJJJ%jj%%JJJJJJ%kj%KJJjknnmkkj%JJLLNMKKJJ%%j%%jjj%JLKMNOO
-13410H2M%korqponmlkj%JJ%%j%%%%%%J%KLMMLLLMMML%jlnnlkj%j%j%%jjk%%KMLK%kllkk%
-13342D5%J%jkkKMNONKjloonlj%%JJ%jjjJK%jjkkkjJKKLKMMNMLKJ%jkj%JKKK%klllklkjKL
-13274E5JJJ%%klkjJJJ%%lmnmjj%%JKJK%j%jj%jJJKLMLKJ%jjjjkjlkkkj%JJKKKLKJJKMLMM
-13206F9NLLLLLLK%lopnmllkklllkjk%KMNMMJkmnmk%KJ%jlmmm%JMMNMMLLLLKLJJklmnnmlj
-13138D9JJKKJ%JKKJJ%klnnnljJLLKKKJJJJK%%%JJKJkllmkkJJJjj%%J%kkkklkjj%%KKKKLL
-13070D8MLK%J%jjklmmlkkj%KMNMKKJJKJJ%kkljkjjj%j%%J%JKKJ%%jjjkjkj%j%KLMNMKJ%%
-13002F4kkljjJJJKJJJKJKKKKJ%mnnljj%jJJ%%J%J%%JJK%%%%%%%kkjjJJJJJjkkjKLMNLJj%
-12934G3j%jklmmljjj%%%kll%KJ%kkk%JJJ%jjkkjJJKJjj%%JKLLLKLJKJJKJKJJ%KKLLJjmmm
-12866F7mlj%JKJJ%JKKKJ%kklkjllmlkjjjkjj%JJLK%klkjKLMNMLKJ%%%J%jlllj%KKK%jjJK
-12798F0K%kllljkj%%KJJ%kklmlk%%%%jjk%%JKMNNMJ%kkj%klllljJJKLMMNMLJJjkmmmljJJ
-12730D5LLKK%kkllj%j%jjj%J%JKKMNMKJ%%JJJ%%jlkljJJJJJ%jkjljjKLMMJJkkkmmmkJKML
-12662E6J%JKKLMLJj%%%%%%jjjjllmmlj%JKLKLKKK%%JJLLJjlmmljkkkkj%%JJjklkj%%J%km
-12594C9lk%%KKLLLLLLJ%lkljj%%J%jlnopmkKLNNK%k%LMNLLJJ%jjJLNMJjllljj%J%jllk%L
-12526E0LMLKjlll%JLLKJ%jk%%JKjjkjKKMMML%klk%%JJjkklljk%jjjjkkkj%%%jlkkkkkkjk
-12458B7jkkj%JLLK%kj%LNNNMMLKJjklkjjjjj%j%j%j%%kklkk%KNMKjkkkkjjjkjJLMNNLKJJ
-12390E5JJJ%jkl%%jjjk%jJLLKJjj%KJjmmljKLKJjlnonljJJJJJKKKKJKJKJJJKJKJKKK%loo
-12322D7ol%KLMNMLMKJjmnnlkjkllj%jjj%JJKKJJJLJ%JKLLLLKKJ%%kklmmmmlkjkk%KJKJKL
-12254D4MML%%kjkkkj%KKKjkmlmkkk%JMOONLJ%jjkkllj%KLNMNMLK%kmnnjJLNMJlmnnlk%JL
-12186E1LMJ%kkkklllmk%LMNMLJ%JJJJJJ%%jkklkjJKJJJKKMLLJj%j%jlmmlkjj%jJ%J%%%J%
-12118E3%%%jJ%JK%%%j%LLLK%kmll%JLLKJKKJ%jjkj%JKJjlmnnkJK%jjjjjkklkkjJKMKKJ%j
-12050D5kkjJKLKKJ%j%KMMLK%%JLLLLJj%jlmopooomkJLLMMMKJ%%jkjJJLMKJjklnoonnlkj%
-11982B4KKLLMLMMLMLNNMLKJjknpnnmnnljKKLLLJ%lmkJKMLKLLK%lmnnmljjJMMONMKjj%KLM
-11914F8KJjkllkjjkklmlmmlkj%KNNMJ%j%jj%JKJ%%%JKJJJLMLjmnmk%%JKLJ%%%JK%%jkmmn
-11846D2mljJLLLKJKKKMMMLJjlmllkj%%kkllk%KLKLJKJ%Jjjjjlmmmj%KKKK%%JKKJj%%KLLK
-11778E8LJJkmnmkjj%%JKKJJLMMMK%J%%jlnnommlkjKLNNMKJJjkkjJKJ%j%j%JJKLLJjkllkk
-11710E2%JJJLKLKKKJjkmlkjjk%KLLJjklkklkjJJKJLJ%lnmlJMNNKK%kkllkjjJJJjllmlkk%
-11642C1JNMNLK%J%JJKJJ%%jkllkjKKLLLJ%%kjjJJjknnnmmllk%LNQPPLKKJjllmlkkkkkjjJ
-11574C7JLLLLJ%J%%%kkjj%%jjkkkjJLKLKKK%loomlkkj%JLNOOOLK%JKMLKJjkmlmkklkj%JK
-11506D9LKKjlmmmlkj%klmkjKKMLL%jjlkj%KLMNNNLK%kmmkj%kjk%KKLKJjjjjjjjjJKLNONL
-11438F6Jkmk%KKLK%%j%KKK%jllkljjj%%KLKKJ%jjjjkjjjjj%JLKJjjjjJJLJ%%%%klmmnmk%
-11370D2%KMONNMLJ%jjjjkkkkkjlmmk%%%%%KJKJK%%jJ%KJJ%kkllmkk%jjJJKLLKJ%%kknmmk
-11302C0JKK%%j%%%%KJJJ%%%jjkkj%%JJKJJ%%jjjj%%JLMKJ%kjj%J%%%jjjjjkjjJKMKK%kkl
-11234C7l%LOPPNKKJKLKJjknpolj%JJKLL%jlllllkklmmk%LMMKKKKJ%jklkJLKJ%kjjJLKKJj
-11166E0%jJJ%jjj%%%jjjj%%%JKKK%klmkjJLK%kljj%%%jjjjjkjj%JKLKJjj%JJJJK%jmlkk%
-11098C0jkkljj%j%JKKKJ%j%JKKMMONMML%jjjjjlkkk%jkkk%JJjkllkj%JJKLMLK%%%JJKLJJ
-11030E5jllljjKKJK%%J%%%JKKLLMMLLJ%jlllkkklmmmlllkkjJJKJJKJ%%J%J%JKLMLLK%klm
-10962E2lljjkkllk%JKLLKKJ%%kkj%JLLK%%jk%%KMMLKJ%kkkkklmnlkJLLKKK%kklkjjj%KKK
-10894D3J%lkk%KJjkklkjJKKK%JJJjkk%JLJ%kjj%jk%JKMKKJKKLKK%jllkj%jjjjklll%JJKL
-10826C7LKjkljJLLMLKj%%JLLKJknqpokKNMNLMLKjjjj%jkjkkkl%JLNMMKKKLLKKKJjjlmllk
-10758F0kklnl%KLLKJ%%%kj%JKJKLMNMONMKjlonmlklmnnk%KKKJkll%JMMMKJj%%KLJJjkmmm
-10690E5llk%J%jjjkjkjkmmoonl%KLNPPOL%lmkjKLMMMLJJJJJ%kllk%%%kklkk%jJJJ%kjk%J
-10622C4KJKKLOQPNKjlmlmllklnmmkJLNMMK%kml%JLLLKJK%%JK%jkkjkkmnlk%%J%J%J%kklk
-10554B9j%Jjkmll%KLMLKKKKJJJKKJ%JLLMKKjkkljjj%J%JJJKJ%lljKMMK%klnnlmlmmkkJLO
-10486C3ONMLK%jkkJJJJj%%JKLKJkklkjkkjjjjkkj%%KKLMLLJJjjjj%%%jjjj%KKKJJ%jjjjj
-10418E1jk%%%J%%J%JJ%JJJJjlj%KLJjmlljJJJjlkk%%%%%jlll%JJKLLLLKJjklk%JjklljJ%
-10350C3jlnmljKLMNMNNNOMMKJjjj%%%J%jjklllkkkllkjJLMMONNMNML%kklmll%LLML%jlmm
-10282F4mlkjkjjk%%JJJKJ%jkk%KLK%lllkjKLK%jllklkjKNONMJ%j%%JKKKK%J%jlmnomlj%%
-10214D1jlmllkj%LLMLJ%%J%JLMMLKJ%JjjkkjJJKJ%kklkk%jjkkk%jjjKKJ%JJJ%jkjkjkmlk
-10146B4JMNMMNMLLLLK%jklllmmlllljjJ%jjj%JJJJj%KKMKJjjk%%%%JJj%%KKJjjjj%%JKLJ
-10078D8%kjKLKJJK%%jjjj%jllkk%jkmk%JJjkmllkkkk%LMOPPOMK%jkj%LLKJjjjj%J%%kmmn
-10010C9ml%%%%JJ%kllj%JKJjmnnl%KMNNLKJJKNMNMLKJJjjkllnnnl%JKJ%kmkl%%KJKJJKJK
-9942C8JKKLLMJ%jJKJ%%J%jkjjkjkjj%%%%KKLMLKjjkjJKKJJjkkmmljjJKKJjkljjjklmnnmk
-9873A8%LNMMLKK%%jk%%KJJ%jkjjjjkj%JLMNNNK%klmmmkk%JLLLLJ%jklmmlljkj%JJLMNONM
-9804E5MKK%lmllmmmmj%KMMKJjlkj%J%jkkj%%J%%jkjjj%%%JKLLKK%%jjllkjj%%j%%JJjkmm
-9735B0mmlj%KLKJ%jJLNNNNMNNMK%kkj%JLK%kmmkjKJKJJKJjkk%KJkmomkJKMMNNMLLKJjlll
-9666F1mllkJ%KJJKK%klkkjjllkjllmmkkk%KKKLKJK%J%KKJJ%JJLJkmmmlk%%J%kk%KLK%lll
-9597B1k%LLMKJ%JJKKLMLLLLKK%jllnlk%%Jj%jkkkllljjllmmml%JMMNOONLJ%%JJ%jjjJLLM
-9528E0KJjmmmkj%KJJ%jkj%%KLMONNL%jllkj%jjj%KMMLJ%%%J%jkmlljJJJJJ%jjj%JJ%%%jj
-9459E5jkkjkjk%JLLL%kmmkJJ%llljJ%%%KLNL%llljk%j%%JKLMLMLJjllkkjkkjjjJ%%%%J%j
-9390C8jkj%jkmmmj%LMONMK%%%JLLMMMLLLKJjjkk%%jmmnljkjjj%JJKLLK%jkjj%JJ%%kkkkk
-9321D3jjjkmmkjKKMNMK%jjJKKK%jkkklkljkkkj%jklkk%%KJK%JjjkjJKKKJjlnoml%j%jj%K
-9252DKMLLLLJJJJJJ%%JJLK%%%%%JJLLLMKJjlllkjj%%jJKMML%jlnpomjLLMKJKLMMLKjkkk%
-9182D9%JKJjjllkklmmkk%j%%JJKLLLJjkmlk%%%J%KLNOPOK%jkj%%J%%%%jklmnlkjJKJ%jk%
-9113C6JK%%j%%j%klk%JJ%jj%J%jkkjjJKNOMLLJ%jllnnnl%LMMLMLLKJ%%JJ%jkkjjj%kkkk%
-9044C7KJK%jkkjJLK%klk%KNNLK%jjlmnnoolkJLMNMMJ%kj%jjkkklmmljkj%%KMNOOOMNML%j
-8975E3lk%KLMLK%knppqqomjKKKLKKKMMNNMLJJ%%%%JKKJjkmllkjjkkkjJKLMOOONK%mmmkKK
-8906F3LK%knopnmlmmmljJKLKKLMK%kljLNPPMJjlllkljjJ%JKMMLjmomjJKKLJJJKJ%kmnoml
-8837C2k%KLLMLJ%jjj%%%%J%JJ%%%J%J%JKJjlmmmlkk%J%%%%%%jklljJMNMMLK%kkllk%%jjj
-8768B8jKLLLLKKKJJ%%%%JJLJJ%%%J%%jlmmnnmlljjJJJKJJjjjklkj%JLMMLJjllkj%JKJJJj
-8699C0jlll%LNPPPOL%llkkkjj%%JJ%J%j%%J%jjj%JJjklmlmllj%%kj%KLNMKJ%JKLJ%j%KKK
-8630D8%knmlkJKKJ%jjklmk%JLKJ%jllmk%JLMLL%jlkk%%%J%%jjkjjJKLLKLJKKK%lmmljjkk
-8561B1kjj%J%JLMNNMMMK%jj%%%%jjmmonlJLNNKJjjkkkk%j%j%kjj%jkll%JJJJLLMMK%jllk
-8492B7jjJKJJj%KKMMMLKJjkllkkklkkj%%%JJLNNNLJ%kmnonnnnmk%JLKLJLMNNNKJJJKMNLK
-8423F2JJJKLLKJjkmlljklmlkkjjjjJJKJJkklkjJK%klkkjJKLNLKKKK%jklllljJJLMNMMKJ%
-8354F2%%%kklkjjjllmmmlllmljjJKKKKKLKJKLKMLLKJ%%KKMMML%lmmmnmnmmk%JJK%%jlkkj
-8285B6JJJ%%j%%JLMNMKLKLLKJJjmoommlk%JjkjJJJ%%%%%%J%KKLKKK%%JJJjlnnnnmlkJLMK
-8216B6K%KLOOPNLjlkkJ%JJKLK%%jj%klllkj%KKKJLLLJj%jklmmlk%KKLKJJjlmnolk%JMNOM
-8147E0K%jjjkklmkj%JKLKKJLLJ%lmnnmlk%KKJklkjJKNNNMKJJJJJJK%%JJ%%jjjj%JJKK%jj
-8078E8k%jkkj%JJ%%jkjjJ%J%kmnljJKJ%klllkkj%JKKKJKKKJKJ%kllkj%KJjkkkk%JKMMMKJ
-8009D1%kkkkkk%%%klmmnmlkJKMOQQOMLJKKKKLLLKjkklkk%jjjkjjj%JJJJJ%%JJJ%j%jj%JL
-7940E3K%%jjj%J%jkkj%kj%jjjj%JKJ%lmllkk%JKLKKLKK%%j%JJKJKJjkmoonm%KMNK%klj%J
-7871C1JJJKLLLLJ%jjJLK%%jjj%jknnnlk%%jkkj%%%%%%JKKKJjmnmnljJKLKMLKK%%%KKMMML
-7802D4L%jjkkkj%%JKLLLKLLL%lmlk%JLLLM%jmmlj%%%jjkjkkkj%J%jkkjjjJLNMLK%%jJKJJ
-7733E3%jjjkjjkllkJKK%klmnmlj%KMLJjkllk%%KJ%jjkjj%%j%jJJ%%%j%jJKMMMNNMJ%%%JJ
-7664D5KKJKJKJ%jjlllmllkllj%KKNOPOMKjlmmmjjjJJLJjmnmkjjjjkJKLKJJJLLLMLJjlmll
-7595C9jJKLMLKJ%klmmml%KKJj%%JjjjjJKJjjkjJKKLLMLLJJ%jkkkk%J%%%j%jkjjjjllmk%K
-7526C1KJKKLKKKJ%%%%kkmmkjJK%klmjjJ%jjjj%JJKKKJK%Jjkklllk%KLMMLMLLLJjmopol%K
-7457B3LKKLLMLLJjkljkjjkj%KLJ%%%%JKKKJJ%kllmmmlklljJKLMMJ%j%%%jjkJJLMMKjlmmk
-7388B7%KMMMKJ%jkklkk%JJ%%jjJJKJ%jkjjJjjjjJ%%%%KLKJJJJ%j%jJKLKJjjj%%JJJ%%kkj
-7319D3JLKLKJjjjklkmllkjJJKLMKK%jkkkkjJJKKKK%J%jj%%%jmllkkkjJKJJJ%JJJKKK%%jj
-7250D1kjkj%jkklkj%KLLK%kk%MNMLK%jjklmlmllkjjKLNMNMLKJ%%J%JKJJJjkklklk%JLMLK
-7181E4Jj%%%%%j%kkmmmkjjj%KLNMNMLLLKKJ%kllljj%%%%%JJKKKJJ%%klmnlkkmoqonkJLML
-7112B5LKLKJJJLKLK%j%KJJjkjjjlkk%jkmopnjLNONMLLJJJjlopm%MOONMLK%lmkJKL%kllll
-7043C6mlkj%%JJ%JJKKKJjnnponmjJMMLJJJLKLKLKJ%LMNNMJjkjj%kjJ%J%KJJ%j%klmmmlk%
-6974C1JJKJklllJLLK%kkkj%j%%j%%KKKLK%jjlkkj%%KKKLKJ%kljJKLLJkj%KK%kkljKKMLMM
-6905E4MKJJ%jklkjjJ%%jkjjkkkkj%%%jkkj%JKLLJJkjljjJ%jJ%JjjlllljjjjjkjjJNOOLJk
-6836C5lmmlk%JJJJJ%JJ%%jJLKjkmlkj%J%J%%%%JJLLKJ%%j%JJJkkllj%JLKLMLMMKjlnlj%j
-6767C4kjj%jjklllllk%KLLKKJ%%j%jjjjKLKKJJ%JKKLMMNML%kmmmlmlk%JjjjJJJ%KJJjkkk
-6698B8%JKJjllkjkk%jJJKLKLKKKJjkkj%K%%%kkkljj%JJ%j%KKKJ%%%KKKJjklkj%%jlmllj%
-6629A2%JKJ%j%KMML%llk%LLNMMLLKJjkkkjllmlj%JJK%klk%LNMJkmnm%KLLLKK%jkljJLMML
-6560D4%kml%JLKK%klnonmkkj%%KKJ%jjj%%JKMMMJJ%%KKKLLLLK%jjj%jj%%kmnnkjKJJj%JL
-6491C5LLJjlk%KMLJjlk%%KJJjkkkjlmmm%JKLKJKJJJ%j%JJK%jjllllj%%K%J%jjjJJLKLKJJ
-6422C7%j%JJ%jjkk%%KJLLMMLJlmmnlllnmk%LLMLJjjj%JKK%kljJLMNL%kklmmljKMNNLLJ%k
-6353D5lmllmkjjj%%%%JJLLMMNML%kmllkllmmnmjKMNNLKJ%JK%%%kjklj%JLJJ%%jjkkjjjj%
-6284B5JKKLLMMLK%jklkjJKJjllmmlj%KLLMMML%%kjlllkjk%%%J%%%KLKK%jmmmljJJKKLMLK
-6215D2KJ%%jjjkmmmljJJJjkkkj%JLLKLLLKJjlkljkklk%JJLKJ%lllj%LLKJjlmlmkk%%JJKJ
-6146A4%JJLMMLJ%jJJKKKLLKJJ%Jklmononlkj%%KLMNMMNMLJ%kkkkkllnnl%KLLLMMLJjkk%K
-6077C8KJ%jlmlkJMMLK%%%%%jjkkj%KMNML%jlmlkjjjjjjklllkjj%JKKLLLNNMJkmmmkjj%JJ
-6008C2%jjjj%JLLLKJ%%j%kjk%KLKK%jjlllj%K%%%%%%kj%JLLK%kkk%KMMK%jlkjjJjjkk%JJ
-5939C5JJKJK%jkmllj%%J%%jJJJJ%jjjjjjjjjkjj%%J%j%%KKKJKJJJj%kjjJJLLKJkllkj%%j
-5870B5j%%JLLLJJ%jkkkjj%%jkkj%JKKKKKJjkklklmmnml%JLMMLKJjjjjjj%jj%JKKLKLJJ%J
-5801B6%%%jJJKJJ%kjk%jJJ%%j%KMNMMJjj%%J%JJKjjk%JKKJJK%%%%%kklnmmk%JKKJJ%%jlm
-5732C1kj%%jkjJJJjkkj%JjjjJJK%%%%JKMLJ%J%J%jklkj%%JJjkllj%KLKKKJMMMJknmkjJKJ
-5663C4%%J%JJJ%JKNLJjlkkjmopqnl%KLLJK%J%%%%j%%KLK%%jkk%JJ%jkkmnlj%%JLNOOL%kl
-5594B4mkk%KLNMLKJ%JKKKJ%kkkklkj%%%jjjlmmkJKMLLKJ%jlkj%JJ%%JKKKJJ%KJJjkjjKLL
-5525D1Jjlnopnlkjlk%LNQOML%%%%J%%kjj%j%%J%KKKJJJ%JJJjlnmlkjJK%%j%%KJKJJJ%Jj%
-5456C3%J%jkjj%%%jlmnnnmkj%JJLMJJ%JKKMMOMLJ%jjjJJJ%%%Jjjkjjj%kklnmm%JJJ%%JKJ
-5387A8%kkkkkk%%%jkj%KLNMNMKKKKKJKJJ%JJKJ%jjjjKKLJ%j%kllmnmmlkmnmkJKKLLLLJJ%
-5318B2%jjkj%JLNMMKjkklmnmkJLLMNPOMK%lnmnnmj%KKMLLLKKKJ%%k%%KLKLJJ%%jlmooonm
-5249B0lkjj%J%%KKMLL%kk%JJJJjkj%JLMNMLKK%%%%%%klllkjjJJKK%%llmmkkk%%KLLJ%kj%
-5180B5KKKKLKJ%JJJJKJjlnml%%JJJJ%%jkkj%JJKLKJknonk%%%J%J%KLLMLKJ%knnmmj%KMLL
-5111B9Jjkmlkkk%JKMNPPNMJkkmmmmm%%KJKJJ%JjjkkjjJLLLJJ%%%%jklkkljjKLNNNL%%llm
-5042C6nmljjJjjkmkj%%jjkk%jjkkkjJLNONMMMLKJjklklllkj%JKLMMLMNMNMMK%lnononnlk
-4973B0%%jlmmlj%KLKLMMNNNLJ%kj%JJKLLLMMLJknnonnmljjjJKLLMKKJJJ%%%%JJ%jkklkkk
-4904C3k%%KK%%%jjjklllkklkj%%%JKMNNMLLMLJlorrqnlljkj%JJJ%%%JKNOOLKkllljJKKMK
-4835B3Jjlkj%%kjj%JLNLKjkkk%JKKJJKJKLLLMKKjknonlk%JKLJJJJLKKJJ%%KKLKJjlnonon
-4766B3nj%%J%%j%%KJKKLKJjlmlk%JK%Jjj%JKJ%JJKKLKJ%jjkmmlljJKJKJJJjjkjj%JK%KMN
-4697C3NMKJ%JKLMLLLMKK%Jj%jkjkljJLKJ%jjJJK%jlllkllmljJKJjmmlj%%jjkkjJKJ%kklm
-4628B2llkjKLMLJLMOLK%%jjj%%%J%%kkklkkllmllkj%JLMMMLKLMMLJjlllk%LNMLKK%%jjkk
-4559D7mmmlkjj%KLKJjllljjjllk%LNPQOOLKkmooljKNPPPLJjlmnnomkj%kjklmmjKNOONML%
-4490D8jkjj%%jjklkj%LKLKKKLKJJjjjkkjJKJjllnnljKK%kkllklllj%LLNLLKJjjkkjkkkkj
-4421A5jjj%JJKJKLKJj%%JJ%J%J%%kkjjJLLKJ%%jjjjjlkljjKLMNOOPPPMLJjkmnnl%%%kmml
-4352C9kjj%%KK%jkkk%jjjklmlj%%K%JKNOPOLLKK%klnnnnmkKLMLJ%%%jjlllkjKKJJKLLL%j
-4283C9j%JKLMNMMJ%kmnmljjjllmkj%JJKJ%%jjj%%%%J%%%j%%%J%jklkj%%jkkjJKLMNOONLJ
-4214E2klklj%JLLLLJjj%JJLLLJ%jjjjkjkllmkk%JJ%%jllkj%J%%jJKJJjlmmmmjJJ%%%%%jj
-4145A8KLONMJjkj%JKJLLLKKJKJjj%jkkmlkjllkjjkjjJJKKJLLLJjj%KLLLLKKKJ%jkklkkkk
-4076D5mmonomkKNPPPPOLL%%kmmnnlkJKKJJj%%J%jjllll%JLKKJ%jkj%JJ%%jj%JJJjjjj%%%
-4007C3%kjj%%%%jkk%JMMMLJ%KKKJjmnnkk%%jkk%JKJJ%jj%LMML%lmnmk%JJjkkkJKKJ%j%j%
-3938B2jjllk%KMMMLK%%%j%LLLKjkll%JJ%%JJ%%jjklllj%Jj%kjjj%JKLKLKKK%%%jKKK%jkj
-3869C5%J%jjjkmllkkjJLMLJjlnonljKKMLLKKMLNLLJjkj%%JJLJJ%KMNL%knnnllj%%J%JKKJ
-3800D1JJJ%jjjjkjj%KMMKJJJKKJJlorj0qmjLLLLKLKK%j%J%%jkjJJJ%klonml%j%j%JKKJkj
-3732A4%JLLLLJ%%kklkjJLLLKLLLLJKJJjjlklljj%Jjlllj%%%jJ%JJKJ%kllk%J%%JJKMLMK%
-3663C5j%JKLL%kmmmmmmlkjkjjKMMMKLKKjllmkkjjkmljJLMKKKJKJJJLLJ%JJK%jkjj%kklml
-3594A5jKLL%jk%JLKLJKJLKKKLJ%llkkklkJLNMLK%jklkj%JKJJKKLJ%jkmlmnomljjJJK%%JK
-3525B3J%jj%J%J%KKJKK%jklkkkj%JJJ%lmmj%KKLKLLMKJjjlmmk%JKKKLKJJjjj%JJ%%j%JJJ
-3456C3KLLKJJJKK%lnoponjJLMLLKJ%KLKJ%jklllk%jjlk%J%%%j%%JJJJ%J%KLLLJ%jjjkjjl
-3387B8kljJLMMMLKJjklmnmljKKJJ%jj%%%%lmmk%KLMKJ%%%kklkkkkkj%JKMMMKLKKK%jj%JN
-3318C6NMKjkj%jjj%%jkmmlJMPNMJj%j%jkkmmmljJJ%kmmk%KJ%%J%jjJKMLLKJ%jjJKLLLLL%
-3249D9jjjJJ%kjjj%J%JKJ%%%JKKJ%%jj%%j%jjkkkkkkmllljkj%jjlk%LMMMLKJ%jkllmmmmm
-3180Emkkj%jjljjJMNNPPNMJ%jj%JLMLKJ%kkjJJjjjjjJ%j%JJKLLJ%jkkkj%jkkkj%%kmmml%
-3110A0KLLMMLJjmnmk%%%k%JK%%jjj%jkmmkJ%KKKLMNOMKJ%%%JJJKKLKJ%JJJjkklklkjJJJj
-3041C3kk%%%klllmklj%%KLNMLJKJJKKKJ%kllkk%%%JJKKKLLLJklnml%%KJ%%j%%kj%JJJ%%j
-2972B7kkj%KLKJJJJKJkmnll%LNNMKJ%%%JJ%jjllmlmlkkjjKLMMMNNMLJj%JJJjlnoooljJLL
-2903B6LKJjJKMMMJ%%jkklmlkJKLJJj%%%JK%jklmmnnmlJLMMMLLLMMNMJ%%kklnoonlJKLKJJ
-2834C0JKJJ%jkkjj%JMMNLJJJJ%llmnnmk%%Jj%%KOPOLlnpnk%%%%jJJJJjkklkkk%KKKJ%%J%
-2765B2jkkjJLK%J%jkljKKLLLKJKKKLJJKLLK%lnmlk%JKLKJklnoomljJKLMJ%lkkk%JKKLK%j
-2696B6jkj%KLLMKK%%kkk%JKKK%jj%%J%J%%%JJ%jlkkj%JKLJJjk%JLMLJ%%jjklmmkj%JJ%j%
-2627C2JKMNMLJjkllmmllkkjkjjkkmlkkj%JKLMNMLKKJJ%KJJJJ%%kkkkjjj%J%%j%%JKJ%J%J
-2558C3KKJJ%%jjlllllkjJKKJJjj%%JKKKKKLJ%jkkjj%%JJ%j%%JjjmllkJLLKJKLLKJkmmml%
-2489B4JKKK%%klllj%JLLLK%lmonl%KLLLLJjklmnlljJMPQRQMJjklkkjj%jjjkkmmlkklkjJK
-2420HLLLMLMLLK%%jlmnnnjJLKjkk%KMLJ%jj%%KJ%%j%kklkjj%JKLJJkmnmjLNOKK%JJ%jjJJ
-2350B4%KJKKJ%jjjj%klmlmkkjKMMNNLJ%j%%JKJ%jkkj%%%kj%LMNLJjklmkkj%%JLLLKJjklk
-2281C1%JKLMNLK%JJjlnnllkjj%%kknmmkj%KMNOLJ%jjklkj%%jjjJKJKJjkkj%%J%%%KMMKJj
-2212C1kklkjJJLMLLKJJ%%jkkkllkkj%KNOK%mmmmj%JJJKKKKJJJJjjk%%J%JKJJJkjjJJ%%%k
-2143C4jllkkkjk%JMNOML%kmlljKLMMLLJ%lmljJ%jkkk%%%jlkj%J%kjj%%%jjk%JLMNNPNLJk
-2074D9klmmnonmlk%KLMOOOMMKJ%jkkkjkkllkjJ%%%%%JJJJKJJJKJKJ%%%J%J%jllkjjj%jkm
-2005B7lkKLLLKJJ%Jjkklkj%KLKKKLKKJ%j%%KLKJjjkjjJKJklll%JJJJ%kklllmnpmjLNMJjj
-1936B1jJKKLK%jmmmljJKKKJKJJjj%JLK%jkkjkjjJJ%jj%JK%%%JJKLLJjlmkkjkkjj%Jjjkjj
-1867I%jllljKMPOPOOPONLJjlmmlkknnmkjKKLMLK%jjkjjjjk%JKLJkmnl%JKJ%jjJLLKjj%JJ
-1797C2JJ%%jkk%JKK%%jkkj%JKLKKKLK%kklkk%%JJJJ%%klk%KLLJjmmmklkjj%JKKKJ%j%kkk
-1728A9kJKLKJjk%%K%%jk%KKKKJJ%JjjkklmlkjJKLLMKKKJ%%jkkkkkjjj%jkkkJJ%J%J%JJK%
-1659B1J%%%jkkj%%jjkkjj%KJJ%J%%JJJJjkkj%%%JKMNNMLJ%kkllkjKLLK%%%%j%%%KMONLKJ
-1590E5JJJ%%jllkkkjkj%%KJK%klmlkjJJJJ%%JJLKJ%kklmmmnlkj%j%J%%%k%%J%kjJLNNMLJ
-1521C1J%kjj%Jjkll%JJJ%JMLK%klj%%%KLLJjkklkk%%LLLKjj%%J%klmmmk%%LKLLKLK%jmlk
-1452B3%JLNOOK%kjJKKKJ%%klmmlkjJJ%lmlkKLNLK%%JKJjjkkjjjjjjklljJMLMMNMLKJKKJk
-1383E4mnnlllkj%%jkkkjjjj%jj%JJMMNOMK%kllkj%%j%%JKKKKJjmnmk%jj%%LLNMKJ%jkkjk
-1314C2kjjkkkjJ%%JLNNMMLKJJJ%kklmmljjjjj%%%jkjjk%j%Jjj%j%%JJLLK%kllljj%jJKLM
-1245B5KKKKKKK%jkkkkjJJJJjk%jjj%JKJjjj%JKLLLKKKjklkllmnmmmkkjkljJKJKKKJJ%JJK
-1176A6KKKJKJJJ%J%J%KKJJkmoom%KLLJ%j%%jlmlj%LKJJ%Jjlml%%KLKLKKLLLK%%%kjlklkj
-1107A8%J%JKMNNLJ%jjkkjjjjklmmk%MPPOLJ%kkkk%JL%kmnllkkkkJLMNMKjkmlkjKLNLLKLJ
-1038D2%jkj%jjkk%JKJjkk%JJ%j%%JJJJJK%%klmlkj%%jjj%JLMLJjjj%%JJJJKJJ%jkkkjjJJ
-969C1KKJ%jkjjjklnopnk%KKMLMNMLJJJKJ%kkjkkk%JKLMMML%%%JK%JJKMNLJjlmopomk%JJk
-899C0monmjjjj%KLMMLK%%jJKLLMLK%lmml%JJJ%jklkjjk%%%JKKKLKKJ%%%%jklkkkkjjkj%j
-829A4JJKMNLKK%%j%JKMLJjkkjJK%%jkkkllk%JLLLJkllk%JK%jllk%j%%%KKLLKjlmnl%KMNM
-759C1LJ%%jkljJJKJ%JJJJjkmnnlk%KMNMK%jj%%j%kkjkjJJ%ll%KJjklljJLKJ%%%JJJJjlln
-689IlkjKLLLK%%%LKLKK%koqpnk%JKLLLMMMKJkjjJKJj%%KJJ%jj%JLNMLjkmnlkKKKJkkl%KJ
-618B8jkkk%%KLMLKJjkjJJJjllljKMNLL%jjJ%%%J%kmnljJMLMMMLJJJ%kllljJJ%jklkjjkkj
-548B7JJJ%Jj%kljjJKLKKKJJ%J%%jklmmmoml%LNNOML%klj%KLKJJ%jkkjJ%KKKKK%kmlljJKL
-478C4LK%jlkkkkkj%%J%jlkJKMLLJjkkJKNMNMLJjlmlkJKKKJ%%j%%jllkklnmkKLMLJJJJKKJ
-408D3jllkkkkklkk%KMLKjjjjJ%%%%KKMLJklkJLMLJ%jjkjlmlkjk%%JJKMNMMJlmpponmjJKL
-338A5JJjjkllk%%JLMPQPNKJJKJJ%jkmmnnlkkk%KKLJKJJKJJ%%%j%%JKK%jklllklk%JJKKLL
-268C1J%J%J%%kj%JJ%jkj%%J%jkkj%%jjk%%JLLKJjjjjJLLKKKJJ%%%%%JJJK%%%%%%kjlkjj%
-198C6%kkkjj%JJ%kklkjJJLMMLKKJjmonk%K%jkkjjjkkjjj%JKKJKKLLLKK%kmommkjJKJK%jk
-128A3jKLLKJ%jllkjJJ%%jj%%JLKJ%%%JJ%jlml%KLLLKJjk%jjlkl%JKLMKJjklllkj%JKKKK%
-58A9jkkkjk%%JJJ%kkjj%KKKKLKJJ%j%kkkkkjk%%jjj%KMMMML%kkkkjjkkjjJLNNLKLKLKJJ%
12D0jj%%JjjkloonmjJKKJJjJKLLLJ%jj%jkk%JLNOONNLK%lnnnlj%JJJj%%jjlmlmlllllkjj%
84CJKMNMMKJ%jkjklkk%LNONLMKL%lmoonmklkjjjjjkk%%J%%jJLNOONMMLKJj%kjljk%%LLLKJ
157D2%jlmmlj%jj%%JKLLLLKjlnommlj%KMML%llkjjjjj%%KKLKKLLJjmonmJLLMK%%k%%JJKJ%
228B8jkjJJ%%jjj%JJ%klkkJKLMLLK%jj%%%%J%%jlklkkkjkJJJ%kkkjkjj%jjklkk%KKKK%KKM
299A2MKKLMMKJjlnonllkk%J%%%%JLLMKKjlmmmj%KKJ%klkjjJLLLLKJjjj%%%%j%%JLKJ%jkjk
370A2jj%%%JjJJKJ%%%JJJJJKJJjjjjjKLMMLMLLJJjjkkkklllk%J%lmnlk%KJJJ%J%klljj%j%
441EkkjlkjJJLKLL%%j%JJKJ%jlkkjJKKKKLMNNMLjlnmkjJLKJ%%j%JJKKJ%klmnnnmkj%jkl%J
513dLKMLLLJklljLMLKJ%%JJJKKLLLLLLJkkjjjkkkkj%%%%kj%KMMKJjklmkkJKMNL%kkkjj%%J
585C3KKKK%j%%JJ%kllkjjkkjJKKLJJ%%%jJJKKJjjj%JJjmopponkjJJJJ%kk%%J%%jjJKLKJJJ
656A1%%kkj%KKKJ%%jllll%%KLJJJKKKJ%kjjJLLNMLLJ%jkj%JJjjkjj%jj%%JJJJJ%jkjj%j%J
727B4jjlmjJJ%%%%%%JKLLKKLKKJklmnnmlj%jkklkkKLMNMKkkllkkjjJJKKLLMNNKjkmkkjjjk
798A4kKMNNLjmnlkkj%%JKLKJKKKJJJJ%JKKK%kmmlk%%%jkjjkklkkkj%JKKJJ%JjkllkJKKKMM
869A7MMLKK%kkjkjlmljLOOMKJjj%%%%JJJJJKJklmlmmkk%JMNPPOMJjllmkkkkjJJJJJ%Jjjkl
940C1mmmllkjJLLLLKKLLKJjkkjj%kjlklkjJLMKJJJjmlkJKKKJ%%j%jj%LLLK%%%JJJ%jkmmmm
1011A8kkjk%JLNNMK%jkljjJJJjj%JKLLJ%jjjJJJ%kkj%LNNMKjlkljllllJLMLKJJKJ%jkmnmo
1081B2nnmjJjjjjJLNNNML%jjlklkkjjj%%JJKKLLMMLJ%%jkklklllkjkjj%JJKKKJKKMMOMK%%
1151D4kklmmmnlj%KLMMLLJjmmmj%KKJ%%KLKJ%kkJJJ%jjJKJ%jkkj%KJJjjkkjjj%KMOOLJlop
1221C1olj%%JJK%j%%%KJKJklmkjJJJ%jjjjkjJMNLJjklmnmk%JJKJKLMNLKLLLKJjj%JJ%jkj%
1291C9%JKKJ%kllnmnnmljKNPONL%kkllkkjKLNNOMLJjkllkkklnnnlj%J%%jJLNNLLJjlkjJJ%
1361C1%%%kkkjKLLLJ%kjjkjkjkkk%JKJJJ%%%%KJ%jkllkj%LMMMK%JKLK%jklkjJKJJjmmmlll
1431A6mlk%KKKJKJ%%%jj%j%jj%%%%%jjj%JJ%JKJJJ%%K%%kklkj%JKKMNNNMKJ%%%%%kkjJJK%
1501C9jkllk%KKLKMMMK%klml%KMK%%%KJ%kmmmkkj%JJ%jlmklkjjJKLLLJj%%%KKLKLLKJjmmm
1571C3ljj%jjjkj%KLMOOOOLKJjjkklllkllk%KLJJJJjknopomkjJLMLLJ%%%KKKJjmljJJJjll
1641B0k%LKL%JJKMMK%lnoomkkkjjj%%JJJJJjklk%KKKLKKJ%klmlkkk%j%JJLKLLMLKKLMK%kk
1711B8ljj%j%jj%%JJKJJJKKKKKJ%%jjllll%%%%JKJjmnmmlkjJKJJ%%JKLKKKLLKKJJ%%kkkjj
1781B5JJKLLKJkmnnljj%llmnllkJKKKKLKJKJ%JKKMK%%%JKLJ%j%%JKKJ%klj%JJJjj%kkmoqp
1851AonljJLLNLK%kjjJMNPNNKK%%kklk%JKJ%%kkjkjjk%%Jjkkkkjjj%LNQQOK%jkmnnmmklkk
1922Ajk%KMOOMKJjjJJKKKK%jjjkllnlkjkjkjJJJJJJKJK%jnonm%KLKLMLML%jkj%%jkkkjj%%
1993DKJKLLNOONL%mppnkKNNOLJ%JJ%lllk%KMLLJJjjjj%JKJJjkk%%%jlkllnnll%JMNLJjkk%
2064A9LLLK%%K%%kkjJJJJKKJKJJ%jkmnmmlkjJ%J%%KKJJ%JKLKKKJ%jjjjjkkklkj%%JJKKKJj
2134B6%kkmllmmmkjJKKLMKKJKKK%jjjj%%%%lll%LNPOL%%jj%%%jkkllmlk%jjj%%JJJ%lnmmk
2204iJKMLKKKKKJJ%JLMNLK%kllljj%jJJ%%%%JJjjkJKNMNLK%kmlkjj%JJJ%j%JJJjjjjJ%%%j
2275B7%%%J%jj%%%jj%JLKK%kkkk%%KMNNMJjlmmjJLMLK%klkjjJjkmmmlkjj%KMPNLJjjJ%%jj
2345C4jkkkjkkjj%JKLLLKKKLNNNL%%kkmmml%%%lllkjJJJJ%J%KKJjllmmljjj%%Jjjjjkkjk%
2415GjKKJJjj%%JKKMMLJjmmlj%%j%JKNMLL%%kkkkkjkklkkjkjjj%%KJ%klkjJMOQOLJ%j%%%%
2486B6KKLLKKJ%JJLKJklnmkjKKJjjkj%KKJjkmkj%jllmjj%%%%JJ%j%%KMMMKKJ%%jJJJ%jkkk
2556B9kjklmlmk%JMLJJJKLLMLJjkk%%%kkkj%%kklk%JLKJ%j%jjjj%jjjJLLMLLKJJjlkkj%kn
2626A8nnmkKLMMKKKLMLJ%jjjjj%JJJKKLLLLLJ%jlllkk%j%jjkjj%LNOMMK%jkkklklkkkkkll
2696B2lk%KJKKKJjkkjJKNMLJjllllj%JJJJJKLLKK%%kkkljj%KLMLLLLLKJJJklnoonmlljjjk
2766A6kkkjJJKLMML%jjjJJKKJ%jkjj%%%%%%jmmlkJJJ%%JJK%%j%JJJjkmllkjJLLK%%jkkklm
2836@llk%KLMOPOK%klkjjkkjjKMPQPMJkmkj%Jkmnlk%LNPPOLJlkjjJjjlllllk%%%jllkljj%
2907IKLMMKJ%%%%jjjj%JKLJjlml%LMLJjj%JJJ%%kkj%kjk%J%%jjllj%%%%jkj%jklmmlj%%jl
2978a5mmk%LMNMLLLKLKJJjj%KNPON%knnmlj%%j%klmllkjjjJJJKLKLKJ%j%%KLKjmnmljJKKJ
3048AKJ%%kk%%MNNOML%j%KKMLJjnnnl%KMMMLJkmopnmjjJ%JJKLNOOL%kjjjlllkkjJKLMMK%l
3119B9lmkj%KKLMMLK%jjjllmlmkjKMNNLJkkkkJKLJjlmmk%JJjkllnnmml%LMLKKKKLLKLJJjk
3189B1kkkklkj%%J%%jJJKJJ%%%j%J%%%%KLLLKLLKKKK%jkjkllmlkj%KLKJJJKL%kllkj%%%kj
3259A9j%%%%KKKJ%jkj%JJJJ%JKKKJ%jjkj%%Jjjlllkjjjj%LLML%j%JJJJJ%lmomlkjj%KJJkl
3329Dmlk%JLLNNLKKJ%%%jjjjjj%%%%jkkkk%KMMMMKLJjklll%JKJJjkjjkkjjklkkjKLKJ%%JJ
3400A1JJjjkkmlkjJKLMMNMNMKJ%kkjjkkkjkj%KMNNMNLJ%%JK%%klmlmmmkkjj%KMMLKK%jknn
3470B2nkJKMLJ%jj%JJKJJjj%JK%%JJ%%j%JKKKJ%lllkjjjjjJKJ%lllj%JKKJJJKJJJ%%jlmlk
3540A8%J%Jjjjkkllmlj%jJKLLJJjjllllkJJJJLKLJ%J%jj%%KKLKKKLLKJ%lkk%KKKjkkkjlkl
3610A0kk%LNMMLLLKJjj%J%kmlkjJKLLMKJjjkklkllllkjjKLLLKJjklkj%JJ%kkJKNMLK%JK%j
3680C2moonmk%JJK%JJJLKJ%kkj%JJLKL%kmmm%J%jjjKMNMKjkj%KLMLKLJKKLKKjkkkj%j%%kj
3750C7j%JKLLKKjlmmlkkj%%jkk%jjjjJKMNMLJJ%klljjJ%JJJ%KJ%Jj%jjjjjkkklmmlkjklnm
3820dljJLMKMMLjlommj%jjj%KKKJ%j%%JLMNMMJ%jjkjkkjj%JKLNONL%lmonnlk%jjkjjklj%K
3891eJJ%KKMNNMLJJ%%%J%%%j%%jJ%jjkjkkkmlmjJLLLKKLKKJ%jkk%JLLLMLK%%%jjklmonmlk
3962Fk%%%jjJKMLLLL%klljkjjk%j%j%JJJ%%J%%j%%KLMMKKJ%klllj%JJJKJKJMLLJklmmlkkj
4033A2j%jklmj%JLLLJKLMLK%jjjjkkllkJKLKKjlnnmlllj%J%j%jJ%%%%KJ%lkkJLLJ%%KLLML
4103A0KJKLLJjjj%%J%KLMLJ%jklkkkjk%j%%JKJ%%JJKJJklllk%JKLJ%%%KKJ%%JJKKLJjlmll
4173B2jj%jj%jkjjJJ%jkkJKNMKJjjj%%j%jjlmmnmlkJLKMMMNMMLK%j%%JK%J%JJ%lnomlklkj
4243Fj%jjkj%%J%JKJKKKKKK%%%%%%J%KJJJ%jj%JLMNLL%jlmnmljj%jjj%JKJ%%KKKJkkj%%jj
4314A9jklmmkjKKJ%%JMMLKJJJjknmnljk%j%JLLKJ%JKLMLNMNLK%klllkkjj%JJjj%jjjlkjKL
4384B1MMKJj%%JJJjklmnlkj%jkllljlmkJNNOONL%lmlk%JJJ%%%JKKKJJJJjjkllkJLLLK%jj%
4454B2J%%jjkj%JKJJjllk%JJJJj%%JKMNNLKjkj%jlmnmmkk%kkk%JLMONOONMLJ%jjjjkjllmn
4524B6nnnlj%KJKJLLLJjkmmlllmnljKKJ%jjKKLLMMLLK%JJ%%klkkkjKKKJJKJJ%jjjJKJ%jkk
4594A7kkkkj%%JLMNLKJKMK%knonllk%JLMLKJJ%%%%j%J%%%jklk%%KJJJ%JJJKJ%jj%%JJ%JJJ
4664C0JJjklllkllnomnmmk%%JJJLKJ%j%KNNPONL%%kllkjj%JJJ%%jjJKLKJjjlmlllk%%KJJL
4734HLLKJJ%jJ%jjjj%JKLLLLJ%kklkkjJ%%kkj%%%J%KKJK%Jj%JJKJ%%jkkkj%%JJJJ%jkljjK
4805A7KMMNMKJjlkllmkkJKLKKLMNK%lmkjj%jkj%%%%%%%klmljJJLLLLK%kkk%JJLLNLJkmlkj
4875C0%jklnmk%JKKKjkkj%JLMMLK%kmnnlkjj%JJLMLKJJJJ%kkjj%jkkj%j%jj%JJJjjjJKLKJ
4945B0%%JJ%jklkkjjkkkjkj%%KMPQPPLjmnmkJLKK%mnnlkj%%jllllmlmlk%%KKKLKK%%jjj%K
5015gJ%jjjj%%JJJJKKKJLMLJkmmll%KKLLKJ%%klk%%%k%%%jjkllJKMLLNMMK%kkllllk%%JNO
5086A2NNLLJ%%jkj%J%jjjjjkklj%LLLJjlnoomk%KLMMMKJjkkJKMLK%jjklk%JJJJ%JLLMKJjl
5156B8kkkkjkklkkjjJLNNNNLKjjj%JLKKjlllmmoommlllJKMNNLK%j%JKKKKJjknmkkj%j%j%j
5226DjllmjJNMNMMKKJJjjkkjjjKNPOOMKjklkjJJJJjjjKKLLJJ%kkkkkkjkjkjj%KJJ%%%%kjk
5297B7llllnnmj%JKJ%%jJKMPQPOM%klmllk%JKJJjjjkllkjKMNNJjlmmlkklkk%%%jlllljKMN
5367DPOL%jjlkkk%%kjkkj%KMLNONLJllljJKJjkllkjjkkj%JJKKKLMLL%jj%%KJKJJJK%%jkkj
5438B9%KKMLK%jklnonlk%%jjJKKJjmnnmjj%J%JJKJJ%JJLLNMLKKJJJKJJJJjkoonl%KKK%%JJ
5508B3KJJjlmlkJJLJ%kmllj%%%jjkk%%J%J%%JLLMKJJ%jkkkk%LLLLKJJJjkmnomlj%KKKJJKL
5578A3LKJJJ%%kmmjJMMMKJ%klkkkkkjJKMMLLLLJ%%%KKJ%lmmljj%%JJLKJjlmlljJLMNLLJ%j
5648C5kk%%KLMLJ%klnnnnl%LKJjllj%JKJK%%jkklk%KLLMKJJJKJ%jkj%%J%jkklkkkklmlkjj
5718c%JKNLL%kkj%%KJKK%%%jjkjkjlkj%JJMLKLKLLKJ%%jjkmll%%KKKJj%JJKJkklk%KKLLLM
5789B9MLKjkllnnmlmk%LONOONK%jkj%JJ%kkmmmkjjkkj%%jkjk%KKJJJ%jj%%%%%JLLKKJJKJj
5859B6jjjjkkjkjkk%JLKMLKJjllkkkk%JKLJJ%JLMNNMKkklllllkkjjkjkj%J%jkkj%JLLLKJk
5929A8mmmlkj%JKMNOPOM%kkj%jkmkjjjjjklj%JLLMMMKjklllkmllj%LKLKJ%klkjjKJKLLLMJ
5999B7%jkkkkjj%KKK%kkkjkj%%JKMMMNLLJKJJK%kmonlkjJ%J%%%jJJJknopnkJKOOMMKK%jko
6069A7pomk%jkkk%%%%%J%JKNNNNLLLLMLKKjklmlkj%%%kkjkjjjKLLLLK%jkkllnml%KMKJjkk
6139IjJJJJJLLMK%llnkjLMNMNML%jljj%%%J%jjlljjjj%kkmmnoon%JMNOOOLKJj%JLKK%kllm
6210A7nllkjj%jJJKLMLJjklmllmk%JJ%%%JKJJKJ%%%kkkkjj%JJKKNMNLLJjmmlkjJKKKKJK%%
6280A8lmnnmmljkjkkjk%KOONJ%j%JJ%J%%JJKKLLLLLLJJJ%kmllkjjJLNNMKK%jlllmkmmmljJ
6350CKJ%jkk%LNNLKjkjklkj%JJJJJ%%%%%%jJJKLLNMMKjkkkj%%JJJjklmmlkjj%%kkkj%j%jj
6421@%%%%%%KLMLLLKJ%%JKLKLLJjmlmmmmnmljjjj%jj%KMKJjkkkjJLJ%%%%%%%KLLJJj%%JLK
6492A5KJLKK%J%KJJ%%JKJjklkJ%%jlljjj%JJJ%jmmnlj%JLLNMK%jkjj%%KKLKLKJ%%j%%%jjj
6562B6jjkkklllkjkkkjkjj%%%%JJJ%%jjJJJJ%jJ%KLKMMMK%llljkjjKKKK%JJKLLJjkj%%KJK
6632B7%%kkkk%JJ%j%%%%%J%klljjJJL%jmnmk%KKKJJ%%JJ%j%JKKJJJLKK%%JJJKJKJJjlnoom
6702Illlkj%JKLLKKJKJKJKJJJJJ%%%%jlmmljJJJJJJKLLMLKJklnmkKLM%lmoomljJJKKKLMML
6773B0J%jjJJKJJKKLMNMLJ%kjj%JjjmmmmllljkjjjjjJJJ%%j%%JJJ%%kmlkj%KKJJ%JKLKKJ%
6843B1%%%%j%%LMOMKjjk%jkkkkmnnomk%KLMMLJJ%%JJLLLKjlnml%JLMNNMJJjkmmmlk%JJJ%%
6913B2KLMMJjlkJKK%jkjllmkkjkkkjjj%JJLLNML%kmlk%JKJ%JJjklmk%%%lmmmj%%KJ%jj%JL
6983aKLJ%lkk%KKKJ%jkj%j%%J%%%%%JMMMLJ%J%KJKKKLKJjlnmlk%jjj%%LKJ%%j%jj%%kmmnl
7054bl%JMMNMK%jjjJKMKKjjlkllljKLNMOPOMJjlkjjjjjjjkmnnl%KLLMLJklmkjKJKKJJJjkm
7125A9nnmlk%%%KKJ%KLMNKJ%jjkllmkj%JJKKJ%%%kkjj%jjjKLMLJ%klmmllkjjjJKLKKKJJKK
7195A0J%%%%%%jkk%JLKJjknnnmj%KKLNNOMJkmk%LMMLLKKJjkmmlkj%%KKLKKKKJJJKJJJ%loo
7265B3ok%KJjlmmkkJJKKJJ%LMLLJ%JJJKjkmmlllkjj%JJjjj%JKLLLKJj%JJ%knmjJKKJ%llkj
7335Ej%jJ%jkjJMLLKJ%%j%%KKKJklmmlk%JKJJ%%Jjjklknmllkj%JKLNONOMJj%jkmnl%JLK%j
7406CljjJKKLLKLKKLMMLKJJKJJJJ%jjjjkmnpqolJLNNLJ%jklnnnljJLJJ%%kjk%LNQQOMJklk
7477B5lmkkj%jjj%J%JKKMMLJjlll%KLLJjmlk%KJ%%%KJ%kkkjJ%%kllnmonlk%KLMOOPPNJklk
7547A8kkjj%%%jkkkjj%JKLLLJJK%Jjkkkk%%JJJKK%%%jJKJKJ%j%J%JJJKLLJjjkjj%%J%jjjj
7617B7JJMMNNLK%klmmmlkkkkkk%KKKKKKJjlmmmlljjKMLjmonkj%JLMLK%%j%%Jj%kj%j%%%JK
7687A0LKKJjjj%%j%j%%JKKLJJjjjj%%%jjkkkjjklkk%%JLKJjjj%LLLLKKJ%j%%%%j%%JJJJJK
7757B6JJJJ%klkkjj%%j%j%kjk%J%%klmmmlllj%KLMNMNONNJ%jkjkkJKMKJjjkj%jjlnmmjJLL
7827A1LLKKKJJkjj%JKLKjkmkkj%jjkjkk%%%%JJ%J%JKKJ%%JKK%jkjkmmlljJKLMLLKKK%%jk%
7897B0%%%kljJLLLKJ%%JJK%jjkkkj%%jkjj%J%jJ%jjkjJKLLK%jlkjjjkj%JKLJklmmlk%LMNK
7967A5%lmmmmlk%JK%jjjjk%JLLNLKJ%jklkmk%KMKMLLKJ%JKK%jkmnmklkjj%JLMNNK%%kj%KM
8037A6NMLJjloomjKKJ%j%KKJ%%j%klklkj%%J%JJ%jkjJLLMLKK%%%JKKLK%kkjJK%kjkjkkkjJ
8107A6JJ%%%JKMMLLJ%%jlnnnmlkjJKLL%klmlllljJKLKKJKLLMMLJjkllkk%%%Jjj%JKJJJJ%j
8177A7llmlkjj%%JLNMMJ%jlkljJKMNMKKKKJjjkkjjjj%jjJKJjlmnnnkj%JKMMMK%kmllkkjkk
8247ejKMNNONLJjlloooljj%%%%%%KLLK%kj%LLLMK%kmonlllj%JKLLJ%%kj%KJMMMLKJjkkjJJ
8318A4JjlmlkjJJJJ%%J%%%%%%j%%%KJJLKJ%j%jkmlmj%KMMMLLKJjlmlkjj%jJ%J%jjkljJKLL
8388IKKKLMLKJjlmnlkjjjlljjJJMKK%%jlmllj%%KMKMK%%%kkj%KNNONNJ%mmnnmmmllJLLNLK
8459A3JJjj%JJ%JJJ%mmmlkjJKKL%klk%Jj%j%jj%JJ%%%%%JLLLJJJJJJJJ%jlklkkk%JJJjjkk
8529@jkjJKKMML%jkkjjj%j%JJJJjjk%%JJ%%JJKJJjklj%KKKJ%%%jlll%JNNNL%kk%%%jkjkjk
8600GkkkjjJ%J%%JJK%%klllkk%LMNOMKJ%JJjlmlkj%JKJJJ%kmnpom%JLLKKLKJK%JJJ%%kjmk
8671fjJJMKMLKKLLKLKJJJklmlk%jkmnk%JKLLLMNOONLK%klopqqolj%J%%%%%KMMMMNK%kkj%k
8742A8kjj%JKJ%%jJJKK%jkkkjJJjkk%JJ%%j%JJKKJJ%jkkmklkkkj%JKLKJ%j%jjk%%J%jkklk
8812eJMNNOMMKjklj%KJJjjlllkjjJKKKJJj%JJKKJ%jkmmonmnljJKKJKMKMML%klmkk%jjJKMM
8883IMLJ%jlk%%LKKKJJ%jlmllljjjjj%%KJJ%j%JLMMKklmllkjllkk%%%jkj%jj%JLMNOPNKjl
8954A2mk%JKJJJJJ%%%%%jjJJKLKK%kllk%JJ%jJJKJjjjj%JKKKJjlllkkjj%LNOOLJjkkljjjj
9024A9jkjlllmk%%%J%jjlk%KLMOOMMMMMKKJ%j%j%%jjkkkk%JJ%jjkjklklkljjJ%%klmmlmk%
9094a3LNNOONML%KKJ%kmnnmkJMMNMLJ%kljj%%jjjJLNNNLJJ%%kmoonk%JJJJKJK%Jjjkkk%LL
9164B6NNNMKjmnnll%KLMLJ%j%J%jkkklkkj%%%j%JKJ%kllmmk%JKLLKKJJjkllllllllKLNNMK
9234A8%%%JKJKJJ%kljkkklkj%KMMNK%jjj%%%jjj%%%j%j%JKLJKKLL%kllkkll%KLNNLJ%jlop
9304A8pomjj%JKLLMLJ%jj%%jkjj%j%JJJLKJ%%JJ%jlk%KLLK%kmnlkJKKJ%j%jKLLKJj%jj%JK
9374B2KKKKMLJjkk%J%jJJ%%klmlllkj%jklnljJKLMNMMLJJjkkmlk%JKJJjjkllmlkkj%JJJKK
9444CK%%kkj%KKJ%j%J%Jkkkj%JLNNL%jkj%JKLMMNLKjkmllljjjjjjj%KKLJ%kkmkk%%%%%KJ%
9515A2lmmjj%JLLKJ%j%kllkk%jKKKLJJ%JKNNLK%jmmljJJjlll%JKMKLKK%kkljjkkk%KKJJ%J
9585A1jk%JKJ%J%jjjjjjj%JKLJ%%%%jjj%K%jlmk%JJ%kkkjJKJLMMONMJ%lmponljkmnnljJJJ
9655a8KKKKKK%J%%JKKKJJJLMNMK%jj%KLMJ%lllkjKLLLKKJ%kmlkk%JKJKJ%jklnmlkj%JKLKK
9725A8KJJjj%%%j%%JKKJJ%kkkmlljjjJKLKLJKKLLK%jjkkkkkj%%%%knppnkKLKKJJLKKJJJJJ
9795A3%%jkmlk%%%%%j%%KLMJkklk%KLLLJJ%%%j%%JKK%klll%JJKJ%%j%j%j%JKNMMMK%%kkkj
9865B4jjjjJ%jjkkjKMNMLKjkkkk%jjjkllkj%jJJKJJjlllkkkmkjLMNMJjklkjj%KKMLLJJJ%k
9935A5kmmlkjj%KKLK%jlljjJKLMMJ%jkjlkkj%KJJj%%LKKJJK%jklk%%%%kkkjkjjkkmmmnnnk
10005c7jJJKLMMNNLJ%jj%%JJjjj%KKLKKJ%LNMKJjmmokjJK%J%%JJJJKKL%jklkjjjjjj%KLML
10074A0J%jjklkjjJJ%%jJJJjklljjjjj%J%JKKMLNMML%jkkkkkllj%KLMMNNLJklmk%KKKJJJj
10143B5lnpomjJ%KJKLLLKLJjklkkJJLJ%kkkkklllk%KLKMLK%jkkmmkjJJ%%kjk%JMMNNLJ%jk
10212A2llmkkklkkkkkj%JLL%%j%%%%JKLLLKJJ%kkjk%%JJjjlkj%JJ%%%%%K%%klmlmj%LLJ%j
10281a6JLLLKKJJJJKJKKKJjklk%KMMKKKKJ%jlkkklkllkk%JKMMKK%%%%%KJ%mmomljJLKMLK%
10350Ilmlkkjkj%%KMLNMMLMMMLK%%kj%%%jlkjJLLLJJJKLLKjkmmmmllkkllnmllkkjkmmll%%
10420b5KLMMNLKK%jkkjkmmlkLOQPQPL%lmlljJKMLLKJJKLKJ%jkkj%J%klnoomjJLLMMLLLK%k
10489B4mmnnmllmlmlk%j%JJKLLLLMLNMLJKJJkmnnmljKLNNMLK%jkkjjk%%kklj%JKLLLJklmk
10558DjJJJJ%kklkkkJJKKLKK%kjlkklk%%JLLLKJJKKLLLMLKKJjklmllklk%%LNNMKK%jkkkkj
10628A9k%JKKKJJ%jkkkkjj%jkklj%jjj%JJjjkj%KNOPPMJ%jlmnmljjKMKJjllmllkmlk%KKJj
10697e%%%JJKKNMMK%kj%%jkkmlj%KMMKjlllkmlkjKKKKJ%%%KLMMKJ%jkllkj%JJLMMMLL%%%K
10767B8LK%mmnllnmmj%KLMLKKLMLJJ%KJjlnnljJKJJ%%j%KKLJjklllklk%LLLKJj%jJKLL%jk
10836B2jjjlmmmk%KMMJ%%jjkjjKKLKKKJJ%JJ%klmmnnonmljj%%%jkjJLMMLK%%kjj%JNNPNMJ
10905A8jlkkkkkj%JKJJJ%%j%%j%KMNNNMMLKjklk%%JJJjkkkjk%JJjkljkkkkjkjjJJLJj%j%j
10974A1jk%%%jjJLLKLLMKJjjJLMMK%kmmmmk%%J%%jlmmjJKKJ%KJKJ%%kkjjJ%j%%%%jjJLMON
11043C1OLK%kkkkjjjjjjjjj%%JKKK%jkkllj%JJjj%J%jkk%KKJLLLLLKJ%llmmkjJKJJkkjk%%
11112B0KLLKJkmmmlkllkjJKMLNLJkllkjjklmkjJ%jkjJLLLJJkjkjjmkk%%KJJ%KK%JJJJ%kjj
11181@JJKMLLKKKJJkllljkj%%LLKLKKKJjklljj%jJ%kmnnmkjjJKML%J%JJJKMNONL%kmnmmkk
11251Fjkj%jjkkkjkj%JLKKKJKLKLJ%jJLLMNMKK%%jjkllllkkjKJKKJ%jkkkkmnnomkj%KLNML
11321CLLJKKJJ%%jjJKLLK%%%%jkkkkkjk%JKJ%j%JKLKjmlljJKJkkljJJKKJJJjjj%KLKKJKJJ
11391B6J%%klmoonmlmllk%JKLLLNLMK%%%JJ%%jjkklkjJJMKJ%JJKJJJ%%%jkklkk%JKLLKKJj
11460A5%kjkj%J%jjkklklkjJLLMNLK%%kkk%%jjj%kjjj%%JKKKJJJJKL%jj%JJKKMMMMK%jklk
11529C0kJJJklnnlkjklmlllkjjJJ%jjjkk%JKK%jjJKLLLKKKLKLKLJJjkkkljkjklmljJJJkmn
11598a6mk%KJKJLMNM%%k%%JJMLLKJJKJ%%jJ%%klkjjjjjlkk%JKKJKKJJJKLJ%lopmmkkkJKLM
11667cKJKKKLLLLLMLKjkkkmoonlk%JJ%%JKMLMLLKK%%%%JKJJjjj%KJJ%%jjkkj%J%JJ%jlmnm
11737HkkJLMMMLJ%jj%JJjjjjJLNLjknmlkj%JKMNML%jkllllkkljjKLLK%J%%kmmmllkmjJLMM
11807EMKKKJjlonk%JMKJKLNONK%%kjkjj%jjjlmmlk%j%j%JJKjjljkjkjjk%%LNMPONKjklmml
11877Fj%JJKKKKJJJJKJ%kmlmklkjJ%J%%JJJJKJJ%jjkjjjj%%%%KJ%%%j%kkkj%JJ%%jkjjJLJ
11947@%%mnl%JKMLLKJ%%%JJ%KLNNNLJjmnoonljJ%JJ%JJKKLLK%jjkj%%J%J%KKKJ%lllkklmm
12017dlkKMLMK%kkkklkk%J%%%%%%KKMLNMK%j%%jklkjJKKK%%%jjkmlk%%%%jjkk%JMNONLJjm
12087A2ooonl%KMNNOMMKJjlk%JJ%%jJJLLM%lnomkjklmmlkJJKLKJ%%kkj%%%JJJK%jj%KLJ%j
12156@%j%JKJ%jkjj%KLMKJj%LNNMJ%kllkklkkjkjjj%%%KLLJJJ%jjkklkj%j%klkjJKKL%%J%
12226AJ%KKNPNM%jlkklmnmllkkklkljJJKJjkjJLMKjj%%KKJ%jkklk%KMMLKMOMLJJLMMMJ%km
12296C0onmlj%jjkj%KMNMK%%lkljkj%J%%j%%%%%jjjllkj%J%%jj%JKMNNNNL%knoonlj%JJKK
12365FJLKLMLKjkljjjlkkj%%JJJJ%j%JJJjkkj%KKKK%jmmmlnnmllk%JKKLJJ%jjj%JJJJKKLM
12435aLLK%JJJkklljk%KLMMLKJKJ%klmljj%JKJjkkk%JKJJ%jk%JKKJjkkjjKKKJKJJjjjjjJK
12505A2JK%kllkj%%JJJ%j%jkkkljj%LKJ%%kkJKKMMMLJJjkkkjjJLKJ%jk%KLMNMLJjlooonkJ
12574GLLK%k%JKLLKJ%j%J%%klmlkJJKJJ%kllmk%j%%j%jjk%%%%mmmk%JJKJ%jlllk%KJjklkk
12644c1JKNNNNMMJLLLMLL%kmk%JLLKKJ%kkllmkj%%J%JKLMKJjkmlmmnomj%KJKLLKKKKJjkj%
12713C%JJJJJJLKK%j%JKLKL%jkllkkjj%%jmmmmj%KJLKLLJJ%%jJKKLLJ%JJLKKJ%%%kllmlkk
12783A1jjJJJ%jllkljkkj%%JJJ%JKMNMMMLLKKLLKJjjlllmnomjKMMLJ%J%Jjjkkkjk%JKK%jj
12852A7%JJ%kmlk%JKMLLK%jllmkj%%JKJJJKJJj%jJ%J%jkklkjJJjkkkjJKLMMLLKMMJjmnmkk
12921A5%JKJK%jkkjkkjJJJKJKJJjjkjjJJKLKMLLJ%jkllkjJJJK%jklllk%JJ%%kj%%kkkjKNN
12990A7NL%klmljJJ%JJKMMMLJ%kmnnljJJ%Jj%%jklklj%J%%%%%J%%%KJKKJ%J%J%jkjjJ%Jjk
13059A0llljjJLKJ%j%JKK%kkj%LKLKLJjj%JK%jlmllkj%%%k%%JK%j%%%K%%kjJJJJJKKJjjkk
13128Fkkk%j%%JJKJ%JKKKKJ%jkkjjJJKK%jllkkkkkk%JLKKLKK%%j%%%j%klkkKLMLKKJJkkkj
13198IjjkjkjJKKK%kllklk%%JKJJJJKKKJK%jkkkk%%%%JKJJJJJJjkllk%JKMONMKJ%%KKK%jj
13268B7%JJJLKJ%klmmmmlj%KKKK%Jjjlmnnkj%J%kkjjkjkjJJLKJJ%jj%%%J%Jjjkkk%J%J%j%
13337a1%JKJKKLJKJLLJjjJLNOOONMJjlmmnopnnllj%JJ%%JJKJjlklj%%j%%KKKLMMLLK%%%%J
13406B1%jjkk%JJKKKJJ%%JJKKJ%kmmnnnmllk%KJKKLJjkk%KKJ%%%jjjJ%JKMMLJklmommkJML
13475BMLJ%JJKJKKJJJjkmlmmkk%JJKLJ%jlmll%KMLMLMNMNMMJjklnoonnljJJJj%%KLMNLL%k
13545B0lkjj%jklkkj%KK%kkjKLLKJjjjjj%%%JKJkkjJKJJkkjJK%jjjJJLNMKkmmnmlll%%KKK
13614@%J%JKJJJJJKLJJ%jklk%KLJkmnmnmkjJ%KJJJj%j%kkml%JLLMMK%lllmkk%%KLMLLKL%K
13684B%J%%%%%J%JKJjjkkklk%LLMK%%kjjjk%lmmk%KJJJKMMNNLKKJJjlmopmmkKLNPPOMKjll
13754A9lkjj%%%Jjkkkj%jkkjkjj%JKKJJJJLKKJkjkknmnjKMMJJ%%%JKKJKKKJkkkJJKJjmmmj
13823@j%J%JKJKKKKKJ%kkj%JJ%kmkkklmml%LMOOONNMJjlmmmlkj%KJ%jj%KMMMLK%klmj%JJ%
13893A6%%J%kllkjJJKKjmnlkKNQPOK%kmllmlmljJJLMOONNKjloppolkkkjjJKMLLKJ%%JJJ%J
13962A2%J%%%%%Jjjklmlmmmmmlkk%%%KKJjjkkkjj%%KKKKKLLMMMLJkmnmj%JJJJJ%%kkkljkJ
14031b2JJKJ%J%KLMMLLKjkkjjJKMMMKK%%kjllmlkmlj%KMLLKJ%kklmkjKLK%j%%KKLKJLJ%lm
14100Elj%%%jjkkjjJKKKLKJ%%jjkk%J%JJJKJLJJjkkjj%%%%%klkkj%KLNNLJ%%JKKKJJ%%%KJ
14170B6%%jjj%jj%%%%JKJjjkkklmlmlj%J%%kkjj%J%JJJJJLLLKJj%%JJJJ%%%j%%KKKJJJKK%
14239B7kmnonlk%JJKMNMMLLK%%jjkkkkklkk%%JKLMMMKJklllkj%JJ%%jjkkmlkkjj%%Jjjllk
14308i%JKJ%%%JJKKLKKJJJ%kkkj%%j%jk%jJ%JKKJJJKKMKJjlmnlkj%kkjKLMNLLKLLKJ%jjj%
14378B3j%%%jkmkkj%%%%%JKKJKKJjlmmmkkj%kkk%%JJJJKKLMMNMMK%klnoonmk%JKJKKJjjJL
14447FMNMLK%%lmonnkjkjJKKJLKK%llkkjjj%%JJLLMKK%kjjjllmmlj%J%j%%%%%%JJ%kklkkJ
14517b0LNPNLLJ%%jjKLMK%kkkjk%JLLLJjkmmnlk%%JJJ%%jkk%J%%kkjkkjJLMMLK%lknmljJJ
14586a3JJ%J%JJKLL%%%jlkkkjjJKKJJJJ%%jjj%J%%%%%J%%JKJKJ%jjj%%%JJKLMONMKJJ%jjj
14655B7klmmj%KK%jkkkJMPPNKjlmlmmnmmllnmmkk%%JKKJ%jllk%LMMKKJJLLMMLJ%kjjJJJ%k
14724A0kkjJJLJjmmkj%%J%KMMLJ%klkljjjj%JKLKKKJJ%kkllmkkj%JKKMNML%jk%JLLKLKKJj
14793B9lmkkjjlmnmlkkkj%JJJJjkjJJJ%KJJjkj%KLKKLKJJJ%%%j%jkllklkk%JLLKKKJ%Jjkj
14862BkklnmjJKLJJJKKK%KKLLLMLLJkkmlkjjjj%JJJjjlkkjJJJ%%jj%JLJ%jjJK%%j%kkk%jk
14932ckjJLLMKJJ%%%%%KKMLKK%jkjkjkkklkj%JKJ%jjkkj%J%%JJLMLJJjJKKKjjlkj%jklnmm
15002djJMLK%jkk%%%KJJjjjj%j%JKLJkkkklk%%J%jj%jlklj%LNNMJ%jj%kllkkjJJLKJJ%JJK
15072bKLMLKJKJKLKKKK%kmmlkjKLLKJJJ%jkmlk%JJJJ%JJK%jnpomkjJJJ%J%%%lllllkj%JKM
15142a1MKJJ%%JK%JJJKKJjlklmnlj%JJJ%%kllkkj%%%JJKLKJjk%%JJJKLKJKKKKJ%%%j%%%%j
15211A%JKKL%jllkjjj%%JJJ%%%kllk%JKLLKJjjjkj%KJJJLKKJJKKKKLLJJj%%%jkmnnmmllkJ
15281gMLMKJJ%%%jJJLLLJjkllk%KKJ%llmmmkkklkj%%JJKKJjklkJKMLLKK%%J%J%jjlkjJJKK
15351aJKJJ%%jjk%jjjjJKJ%kjjKKKK%kk%%%Jj%%J%j%jJLONMJ%j%J%%jjjj%JJJJJJ%jkmnmm
15421Aj%%KLMOONLJJ%%%jkmllllkj%LJjllj%%j%JKKKJjkk%KLJjj%KML%%kmmmnlljJLKKKJJ
15491Fkmllj%%jj%JJKKK%lml%JMMLLJ%j%JLMMLMLKKJ%klklklj%KKLK%%lllj%j%jkj%%JKJ%
15561A3jjkllkj%KMLJjjkkkkjkj%%KK%KK%J%%jkkljJLJ%j%JMNNM%klnmljj%%jjJJLMMLKKJ
15630A9J%jjkkljj%%j%j%JKLLKJjjkklklkjk%JJJJKKLLJjklljJLLMK%kljjJJ%J%jlklljjJ
15699AJJJ%JKKK%j%%%jkk%KJK%JJJLLLJjllmllj%%%JJKLK%jlllk%KJJKKJK%jlmmnonnkjJK
15769b0KMMNMLK%%%JKKKJjklkjkj%%%J%JjknmjKLLJjllj%JKKJJ%%%%JKKJ%%j%jj%%%%%j%J
15838@LJ%jjJKMMLJkmonlljJJ%%kklklmljKMNNLJK%KKNNNLKjk%KLLK%jmlj%JJKJ%klmmllJ
15908FKLLLKLKJ%%kllljJMMOOML%jllmlkj%JJ%jkkj%JJ%jkkkklnmj%%KJJJKLLLjllkJLMMM
15978B3L%knpnl%KLLLJ%kklmmllkljk%JLKJ%klllkkjJKKKJj%JJKJjj%JJJJKKK%jjJLKK%kk
16047@j%JJLJJ%%j%%KJJ%j%jklkjk%JKKJJJ%jj%%%jjjjJKLJ%jkjjJMLK%kklmlmllkk%%%%K
16117a5NOOPOMJkkjJJMNNMKKK%jkmmnooonmml%JLLLNMMLJjkk%KKJjjj%J%jll%KLKjklkj%%
16186GkmkljJJKJLKKKKKJjkkJKKJ%%%lmnmmkk%jjjj%%jk%KNONL%klj%JKKJ%%kjjj%KLMMLK
16256A8J%jjjlnmkJKL%jkkljlkk%JMLNLJ%kkjj%KLNMLjlljJJJJ%%jj%JJ%jkmlkkjjj%KLLL
16325A0KKJ%%kkk%%JJJJ%jklkjkjjjkj%JKJLKK%klkmk%KMJ%j%%%JJKLKJ%%%jjlkkjllkj%%
16394i%JJJKJ%%%JJJKKJ%lkljjkllk%JLLMLLLLKJJ%KJKjlnnlkkkll%%KKKJjjkkkk%KMNLJJ
16464AJKLMKJjkklkj%kkllkljjJJKJJJJKLJ%J%jjjj%%%%%jkjJKLKMMMLKjjkklllkj%%%%%j
16534a%%%kkmkkjkkkj%KMMMMLJ%%j%KKLKLKLKKKKJJJLLJjjjjjjkmmmmoopmkjKLNNOPNNMLK
16604C2KJ%llmmnnnnmnlkkkjJKMLLLJJJKLLKLKJJ%klmlj%KKJjj%%JJ%klkk%KLMMKJJklmk%
16673GJKJJKJLLLKjjlkk%j%%kmll%JLK%lmkjjj%%JJJJJ%%%%JJLKKJJjjjj%%KKMLKKjklkjk
16743A4klmnkk%J%KJLK%j%JKJJJjjj%%%J%%JJJJJK%%j%KKKJjkkJKK%knnl%%klllkjj%KLLJ
16812@JJJjkkj%JKLMOMMKJkkj%%jmmmlljj%JJKKKKJ%jkkkkl%JJJJj%kkj%%klj%KLJ%jJLMM
16882FLKJkklmlll%%Jj%JJJJ%j%kjj%%%%KMLML%kllklklkj%JKLLKJ%%%%KLMONMJjlkjllkk
16952FkkkkljJKKKLK%%j%JKJJkmmoonmjKMMMLMKLKJ%%kkljJJLK%kjl%jJJJjknllkj%KNPOM
17022IKJ%JKJ%kkkjJ%JJJjjkkjjJMONLJJj%jjkmlljJLMMLLJJjkjkjkjjkllmlk%LLKKKJKLM
17092B4OOOLjnrqpolj%JKJ%j%klmonmkjjJKKLKJ%j%%j%JJJ%jj%%KKMKJjkjjJ%kjjJKMNML%
17161A2%jkklmmmkjjkjjKLLKJ%JJJKJKKKJjmoqonk%KLNNNMKJ%jj%JKKMLKK%%%J%%%jkklkk
17230FJKMMMJklmmj%%%%%JJ%kmmkkj%KMONMLKJKKKJ%kllljjjjklkl%JKLJJjkklllmlkjKKK
17300fMLNLL%jj%%KKKKKJJ%%%%lmnlj%JLMNLK%jmnnnmllmmllkjJJJJKKKKKKKLJ%jkklllk%
17370a7JLMNMMK%kj%LMNNNMMLK%kkjkkjkjlnnomkkj%KKLLMMMLMJjmoqpnnmkjJJKLKLKJjjj
17439dJKJJ%%%%JLKKJ%%j%%jjkjj%j%JJLMLLKJjlnpmmjj%%jjj%JJKJJJJJJLKLKJjllmjkkj
17509ejk%%J%%JKLKKJjjklk%%%jjkj%JKMNNNMLKJJ%JKLLKJjjkllkjjkkkj%JKLJ%llk%J%jl
17579A0jJJKjmoonnkKMNNLLKKJJLNNNMMLK%kmnqpoljJ%%jkjjjkjjjkjjj%JJ%%JKLK%lnnnm
17648b0k%JLKKJ%jkkjJKKJ%J%%%%KLNMMJjk%KLML%lnpmlk%%jlljKMOMOMKjlmljJLLL%jjkj
17717E%jJLLLKjllnmlk%Jjlmmlk%JLMNONNMMLMMMMK%lnnnonmmmlk%KKLKLLKLKK%jjj%JJ%j
17787A3kllmjjJLMJjkkljk%%LLMMJjlkkjj%JKKMMMLJ%klkk%%J%j%JKJjj%JKLK%%kkklj%KK
17856A8KJ%%jlmllljkjjkj%KK%%%JMMNMLKJjjjJj%jJJJJjjlkj%JJJjjkjjjjj%Jjjlljj%JK
17925DLLJ%j%%J%%Jjjjj%%jjjjJKK%jmmmml%JMMKKJ%KLNMK%jlkk%%%KKJKKLLJ%kmonm%JKK
17995A1J%KKKJJJ%jklkjjklnmlk%KKK%jkklkkKOOMMLLJjlnoljJJ%jkjJKJJJ%%J%%jjkjJKJ
18064@KK%JjjllmljJKMMKMNNMMKK%jlmnmmlmj%J%%%%jkjkkkmllkj%jj%%JKKMNMNLMKJjkjk
18134BlnonjJLLJJJLMKJjklkjjKLLMNMLKK%jkkjjlkjKLMMLK%jlkmlkjjkkj%%%%jjj%JLLKJ
18204A0jjkjjkkjjKKLJJ%JK%%%%JJKJJJJJKKLJjkkkk%%KKKK%jkllllllljj%%%%%jjJJ%KJL
18273FNONOMJklmllmnponkJMLL%J%%%%KKKJ%kkjJKLKK%J%%%%kjJJJ%j%JKKKKJ%jmnnnlllk
18343h%KLLKLK%%j%JLLLK%jkjjJ%Jj%jj%%j%%JLL%klkk%%JJKKKKJ%jlmlkJLMNKjkk%%KKMM
18413B9NNMJ%llmmlk%jjkklkkk%%KJJJJKKKKKJjj%JKJK%jkkj%jkjj%J%jjk%JJK%%jJKLJ%l
18482B4llkkjJLMMMJjknnmkkjjj%%JKKKJkkmlkjjkj%JLKLLKJJJ%j%jjkmkk%%%JKJjjk%%%J
18551AJLKJ%jjj%jjkjj%KLMNMLKjj%J%JjjkjllmnklJJKKJ%j%JLKK%%JKK%lmnm%%JKMNNLLL
18621B6MMK%jllmlkklk%KLLLLKK%lmonlk%KLJjkk%jkllmljJKLKLKJ%%%j%jJj%j%%JJJJ%kk
18690Cj%JLLKKJJJJ%jllllj%%%%JKLK%kjkjjlkkk%JLKMKKJ%jllj%JJ%JJ%J%%Jjjj%KJJ%kk
18760Ekj%JKKK%jllkjJJLNNMLJ%j%JJ%%llnoolmlj%KKLMLKJJ%%jjjjkj%J%jkmk%LMMLJjk%
18830DJKJJ%kkkjjjlklkjjklkjJLMNNML%mmnlj%%%kjj%%%J%JJ%jj%JKJ%JKJ%%JKKJJ%J%%j
18900@%%%KJ%%j%jj%%j%%%JJLLJjkklmnmlj%JJJJJKKLLKLJJ%jkj%J%JJJLLLK%jkmommjJKK
18970aJjjjJKJJkknnmk%JJKKJ%%KLMLLJJ%KKK%%j%%jklmkklkllmmkJKKKjlkj%J%KLMMLKLK
19040@NNK%klmlkkkkjJLMKK%jjj%J%JKMNNMKK%kkkkjkkkkkkjjj%%%%JJKKLKJJJ%%%j%JKKJ
19110B1%%jkllllmkkjJJJJj%%%JJJKJ%%kkk%%%jjkkj%%KLKLJJjjJJJjlkkjJJJ%jlmll%JJ%
19179a2kkjjKMNOLMJ%jkkjj%JJJ%kjkj%%JKJLMMMK%jlllklkjjkk%%JKKJLK%lmoolk%%JJKJ
19248a3KLLMKKJJjjljj%JKMLKKJJ%J%%kmnmmlk%jjk%JKLKLJJ%jjj%%jkk%KKJKJLJ%j%KKKK
19317A1jklkkj%k%%KNNLJjkkkjjjj%%J%kllkjjjkjJLMJJJJ%%j%J%%%%%%JKKLKKKKLLJJJ%j
19386B4%kklkjjJKK%lmnmk%%%%k%j%JjjlmmlkkJLNOONMJkkljj%%j%JLMMJ%kjjjJJJ%jlmlo
19455gmljKKLKJ%JjllkjKLMNLMKLKJkkklkkk%jJJKKJ%j%%%JKKLLKKJ%j%%J%%%jjj%jkkk%J
19525A2KK%J%jjklmnmmmmlkJJK%%kj%JKMLLMKLKjjkj%%KKKLLKJ%kkmmkj%%%%%%JJjj%%KJJ
19594Dj%j%%j%%%JJKJJjjjjjjj%JLLJjjk%%JJKJ%kklkkkkj%JLLLKKJKLKK%jkkkjkk%%KJK%
19664A0%lnmnmjjKKLKJ%%JK%KJ%%j%JJJ%JJJJ%%jkmlkjJJ%Jj%jjjmmmlj%KKJJ%KKLNLJjkm
19733fk%KJKJJ%JJKKK%jjk%%J%%j%JJKJ%%kjk%JKLLKJ%JK%%llllkjjjj%%JLKKJjjkkkjljL
19803aLLK%jjllmmk%JKKJKJ%jklk%%KKKKK%%%JKKJJJ%JJKKJ%Jjjllkjjjj%JJKjjlj%%JKJK
19873FLJ%kklljjjjjjjk%%jjk%JMMLJkmmnlkJMPPNNNMLKJ%J%jkkjJ%%kkmll%JJJ%jkkjj%%
19943BkjmmkjJLLKK%jjkkllljJLLMMKKKKKJ%%jjkkjJLMMKJJ%%%%%jjjlkjJJKJJJ%JLKJKJj
20013B5knnmj%JJ%%Jjklk%j%jjlllmkkj%%%KKKKKJKKKJJJ%jjjkjj%%KJ%klkjj%%jjjjjj%%
20082a7%%%%%%JJKKJJ%%j%kjkjllk%JJKJJ%JJLMMNOMLjkmllkljKLMMKJjlkkj%JJ%jjj%j%j
20151b%JJLLJ%jjjjj%JKMKJJ%%%JJJ%jjjjjjjjjkklkmk%KLKJKKJjllmmkjj%%KLLL%jjlljj
20221a3%J%%%J%JLLLKJ%jjj%J%%%%jjjkkj%%j%J%Jj%j%%JKKJjkkjjjj%%JJ%%%J%JKLK%kmk
20290ilkkkkjjjj%KKJJJKKKJ%%JJKKK%klljj%%%%j%%JJ%JJKLKK%%%jkjkjkjjkmlkJJKJJ%J
20360a5JKLLKLJKKJ%JJ%jlmnoljJKKLKJJJJK%JJ%jJKMKK%%jlllkjj%%%JJjjj%JJJ%kjj%JL
20429@KMMLLKJjlnljjjj%jjjjj%%jjkk%JKJ%JJKKLJJ%jjkkjjllkjjjkj%%%kkj%KLLLKKJKJ
20499aJJK%kj%%jj%%%%%%JJK%%jj%JKJJ%JKJJ%%JJKLLKJ%j%KJK%jkjkllllj%%JjklljjJJK
20569BKKKKLLL%jmnmljjJJKJj%%%%jjk%jjj%%jjkllj%MNMLLKJj%JJJJjjkJKMMLJ%jkkj%LL
20639B2MKKjjjklkkk%jjlkkjkklmljJKLKJ%%%jj%%%jjkjJJLKJJjjjj%KJKKKJ%j%JJ%jkjj%
20708DJJJJ%%%%JJJ%jkmljj%%kllllkjjjlkkJJLJJJKLMMNLKKJJ%kjjjkj%%%%KJKKKJ%kjlk
20778Bjjklmlj%JKLLKJ%jjJJJjklmkj%J%jjj%JLKLLLKKJJkjjjjjj%JJLKKKKJJ%jlnmkkkjj
20848hjjjj%j%JJKKKJJ%%kljjJLKJJJJLKKJ%j%jkkj%j%jk%JKJKK%jkkjj%%%JjlmmljjJJLL
20918a0LKLJjjjjKKKKjkkllk%%J%%jk%%%%%%j%jjJLMNMLJjjkkkljjJKKK%KKLLKJ%kjkkjkk
20987AkkljjJKLKJ%j%JKJ%jj%%KJKJjjkkk%%%%kmmlkjKMMMJ%kkkk%jjjjjj%%JKLKJJ%JLKL
21057DLJJjkkkk%%%%%jkj%%%jj%j%j%J%J%JKLLL%klj%JJJ%%kjjjkjJJKKJ%%j%J%%%%jjjjj
21127c%JJJ%%JK%jklk%KJK%%JJJJJJjkkkjk%j%%JJ%%JJJJJ%k%j%J%%%JJKJ%jkklkkkk%JJL
21197fLK%jkjj%%jj%j%kjklk%%KJ%%jJ%JJ%%%jkj%%KJKJKKJ%Jj%JJK%%%jJ%J%J%jklk%%%J
21267hJKKJK%%jkklkkkkk%KKLKLLJJ%j%jkjkjjjkj%%jjj%JKJK%%jjjJJJKKKKKJKJJ%%kjj%
21337@%%%%jjj%jj%%JKJJ%%jkjJJJJjjlkmllk%JKJJKKLMLLLJJ%%%KJLKKJj%jklllkkj%j%%
21407@%jkkjjkllkljj%JKJJJKKLLJJj%kjjJJKLJJ%kkkkkjJJJJJJJJJjj%J%Jjkkjj%%jjjJ%
21477a1Jj%%%JKLKJ%%%J%%j%jjjjkkkk%%JJLLKJ%kjk%%%%%JJJ%%%jkjkj%%JJKKKKJJ%%jjj
21546cj%j%JJKJK%%k%%%JJKJKKKKLLKJ%%jjkkkjkklmkljk%JLKLKJ%j%kjj%%jjklk%j%j%j%
21616a1kjkkk%%KLMMLK%%%jjjkj%KKJK%%%J%%%%%%%lmllkj%KLMK%jklkj%JJKKKJjkjkljjJ
21685a5JJJ%J%jj%jjjlkj%LLMMLMKMLKJkmmllkkj%jjjj%JJJ%jjjkk%%J%jjkjjjKKNMMLKJ%
21754ajj%%J
21759b
##PAGE=	N=2
##DATATABLE=	(X++(I..I)), XYDATA
-240383H6KLMNMK%jllnommkjjJKNNOONLJjkllj%JJ%JJK%jlnk%LOONKJ%%%k%JJ%jjjjjj%JK
-240316A15K%jmmml%%KJJ%kmlj%LMMLJlmjMOOK%%%KKJ%mnmmkJKLJkmnppojJKKKLNNLLK%kn
-240250A02nmk%LNNKkllJKMLKK%jjkkkj%JMMNKjmpomjjJ%klnmml%KNMLJ%j%%Jjjj%jmnnmj
-240184F7jjjkj%KNPPMJkkj%KKKJJJ%JJJ%knnmkjjkkk%LLK%lonmmk%KMLKLLLJ%KLLMKKJJK
-240117I3KLK%klmkj%JJ%%JKK%kkljk%JK%%%JKJJJ%%KKKJ%jjlkkkj%JJJJ%%jjllnnonnkJL
-240050F1LKJ%jj%KNQJ0QMJjjJKLJ%lllmlkkkjJKKJlmppoljLMNOOMKJklkkJKKKJjklkmnm%
-239984F9LONLjkllk%JMLMK%looopomljjkk%JLLJjljj%JLLMLMJJ%J%%jlmnljKKKJKKNOPOK
-239917H5%kkjkkk%JJJJjkjJJJJJKJjlmk%MNL%jjJKMLKJ%jjlmllljJNOOL%%jllnnnmlkjj%
-239850F4%klk%JJLLJJ%jjjJKLLJJ%%j%%%KLMMJkoqrpnlkkkjkkkllll%JLLJ%jjklkllkjj%
-239783A2KKMMNNLLJjjjJLMLKkkjJKKjmpomljJKMKJlljJKLLKKKMLNNNMKjlnnnlKMOMKJjkm
-239716F1llk%JKKKjmmkJLKJJLNML%JLNNNKjklmmmmmmmlllklljJNQRQONLJJjjjlmmmmnopn
-239649D3lKMOMJknml%JKKKJj%JLNMNLJjlmonnkjjlmmjJKKJkmljJKLLLNMNMLKKKjklk%JK%
-239582F2J%jj%jjj%MLKlmnmkjJKJJjj%jjjjjJKMMLJJ%%JJKLKLJ%jkjKKMMLKJjklmlmmkjj
-239515F4%lllllmklkj%KMONMJjllmmmmnnnmljJKMNOONJkl%LMLKJJJ%jkjklnnlJLKJ%%JLM
-239448D6MMLK%%%%jkjJK%klnlkj%JLMNLKkmnmllkj%JKLJjlkjj%kjkjjj%jJJJJJ%jkjjjjJ
-239381B5%%klkjKNPNLJj%%%%klllkjjjkj%KMNOMLjjk%%Jjkkj%%%jjJLML%%JLNMK%lkklmn
-239314D0mlljjjllkKMMLKJKJJJ%KLNNL%%jjmnpomlj%JKKLMNPONMLJJ%lnqrqmjJKjlmkjKM
-239247C0NMMNONLJjjkjJJ%jlnljJ%jjjKMNMJkmmkjjkj%MONM%kllkj%j%KKjmqrpnJLONKjm
-239180C3lkjKNOQOMJkjjjjk%JJKJJJJjlllkjJJJJ%%kklmmljkj%LNOMJ%%%%jlmmmmklj%KL
-239113B6Jjklk%MPPMK%lljJKjlmnlmmmlj%LMMKj%JMLK%jklopnl%JKLLKKJKJJJKJjjkj%LO
-239046B8PPNLKJKKKJJ%jkmlmmlmmmkjJLMLJkopqnjLMLKLNOQOM%lnmlkkj%jlnnmk%JJJJJL
-238979B0MMKJKKMLLJKJjmmmllmmkkkj%klmk%KLLJ%J%%JKNONLKJLKKKJ%klljJKjnppmjJ%j
-238912A8jjklnmk%JKKKLMMNONNK%%JMLJklmlk%%jkkkjlkJLNL%llkjKNOM%mmk%JJJ%JJJKL
-238845D4JJ%JjknnnmljJKLKkljKMMJloonljKNOQOL%knmopqppopmjMNPONOPPPPMJlnoomln
-238778A0nn%LPQQOLkopommkJKMLK%%kmnmkjjkkk%%klllJLNNNMNLKLKMMMK%j%%LLKKJ%%j%
-238711D1JMOMKlnomlkjkkklkjklnlJMNM%kkkkkjj%j%%Jjj%JJjlmloomk%%jklll%KMNNMKJ
-238644g%j%kjlmmmmkjkjjjjk%LMONOMKJ%Jjjjjkmnnnkllnonl%MPPQQPOMJK%%jKLLMK%JKN
-238576A4ONLjlnnll%%JJjkjklmnmjKMLJjjJJ%jkjKLNRJ0J0OKlprrqnl%%J%JJKKL%klkjKL
-238511CK%%lmpnk%LKK%jj%JKJKKLKLJ%jjjj%Jjjklkkjk%KMLJknnnnnnljKKNQJ2J2J1OKjk
-238446B0kjklnpnmJMOPNLKjklkjknopnlkkj%KMLLLLNLLjmoomk%JJJjkl%JMNPOPPNLjnonl
-238379Elk%%KLJ%j%jjkknomlJKKJKJLMMLjlklkkjKMNPOL%lllk%KMMMKkmnlkjjjKLMNOOON
-238311D0%mj1j4j2j0lLOOMLLLLLLJJJjlmnoonnmj%MNNMKKKKKJ%jmnnmmlllk%KLJjlnopom
-238248d5mjj%JJLMMNONPRPPOKjnomkjKJJjmom%LNOLKkkj%%j%%KNNJkoopoomjJKJjlkjJLK
-238181b3K%jmmkjMOQPOMMK%llk%kllkjjkmonlJK%jKLNMKjjJMNLKjnoopqponml%LMK%JKMN
-238114c8LLLMLJ%j%KKK%KKMNLNKjmmmkj%JJJ%kj%KKkmol%KLJ%KLMMKLLLJKK%jlmmlkjJJJ
-238047@knnomljKMNMMJJjjkmoolJMNONNLJkjkKKNLJjklllnmkjjmnopom%KMPQRPNLJj%jjl
-237979gnnmjJJ%jkk%JJjmrj0rpnkjKKLNPRQPMMLML%lnkJOPPOL%jk%K%jl%%K%klmmmkjjjk
-237912a7lnmmjJ%jllk%LPPQONNKKLMLMLL%koprj1j0qnlJMNMJlnnkj%KMMMLNOM%mnpomjLN
-237847b6MK%jjjj%jklmmmonljKJJJJKKJ%jJLNOOONML%%jJKJJ%JJKLJjloqpqppmjJKMMNOP
-237780a9QPMJ%klmlllljKMPPMKjmnnlkjkkklnqj0rmjKKJJMPJ0RNJmokKNOOOLKkmoonljJK
-237715b6KK%jlmkJMPNNKKjkmnpoljLMMLLMJ%j%JKJklmkk%J%%j%%J%klmlmmlmkjJMOPPOOO
-237648iLJjkmml%%knnl%KOOQQPQQPMMJjmpqplkjjjmnppqqpnmJLNMLNPRQPNLKJjmlnmjj%J
-237580a0%%jlmnnnmmoomjLNMK%KMOOOOOL%klmoomlnpol%MNNLLJjkmk%JKMNNLklllllljkk
-237513d7k%%%kllmmj%K%%j%%%jJJMONNNOM%lllJJLKKLNMLJjjj%%JMOONLjnmlkjjjjk%%jk
-237446a5mmmkjkoj1j4j2qkKORJ2J2RNKjkmnnmjJJknqqpkLRJ1J3J3J2PLlnmllmnnmljjLLL
-237388d1Jjj%KLMMMMKLJKJJKJ%%%%JK%jlmmmmlkjjkkj%knqpmJOQJ0RQNK%%j%jlll%J%KLL
-237322a6KjjJ%KJ%kllj%KLKKKJjnoqqrppopmJPJ1J2J2ROKKKKK%jknoomkjkkjKJJkk%LONN
-237258b2JjklkJKKK%j%%%%jkjJKMMMLJJ%%%lnpolk%LNPMJlmomllmmkj%JLLJjkljlmom%LN
-237191e5NMMJ%jjkkkj%kjkkj%JJKJJKKJJJKLKJ%j%JMONJjklkkjmnpnljjJKKMOPQJ1J3J3J0
-237127A9MkoonmjJJLLL%kmmnmmnmoonkjKJJ%%jjkmlkllllkj%KKKLLNNLKJkmopnljj%KNML
-237060e3KJ%kmonom%KLLK%lnnljJKKLOPOMJ%%%J%%KLLMKJlmlkjjknoomkKOPPNJlnm%JKj%
-236993e7KPJ1J1PKjkklmlkjJJ%knooolJNMMJkkJMPOONLJjmnoom%KNORQPNNOOKjlmnpj1j1
-236930b4qmklnnnk%JJj%MPQQM%pj0j2rokJLMLJjjjJJMMNNMLKKLLJkorqponlj%JKKLMMKJk
-236865e5mmmjLLKJ%%J%kmmlJOPPOMKKjkml%JJjkk%KNNONKlqj1j0qmjLNNMLJJ%JJKKJJ%km
-236800d5noppnk%JLNNQRRPMjorrpnlk%JKLNNNK%%%KMLMNLJkkmllj%LK%lopnk%LLMNPNM%%
-236733b5jkmmnmlkklmj%KLNOOMLK%mprpnmkj%%J%%jLOPRQQPPMKLJJ%kjllllmmnnnlkJJ%J
-236666d2%KLOQRPMJknppl%MNONMJlnnmkkjlkjJjnj3j6j3pjNRQOLKKKKjmpj0j0qmjJJ%kj%
-236604i1LNPQQNJ%%KKK%%klnlkjJMOQJ0QPPON%nqqpomllklllopqrqnjOJ1J7J8J5RMJJJJK
-236542a5KJjmpomjkmpppomk%JKJKJKKLMNNNMNMMK%knoonmmkkkkjJKMNLLJJklmk%J%jj%KK
-236475e1LNNNLLJKLNMMJJjlmnonmkJ%%jlnopoml%JKMOPNJkmnnmnmmkj%KMNNMMLJj%KLKjl
-236408e0mjJjnrj3j3j0oJORRPKjlmjLOQQOJloppqom%LPPOMJJ%jj%JLLL%%%jklmlk%MNOOO
-236344d6NMK%jkmookJLMLLJJjkjknnkJMMMLLMLKJjk%JLLL%kmookJMNPQQOMNK%norqpnnom
-236277d7jJK%k%%JJ%%JKKjlnnmllmlljJMLLKKLKKJLMLL%JJLMNNMKKLL%knoonmk%JKKLK%%
-236210b6llmopqpm%LMNMLJ%ljJLONMLJ%klmoookjjjlj%KKLKjmnmjKMNNLJklllkkjJMNNMJ
-236143d7jllmmmmmom%MMLLKJkk%NRJ0OKmpppomKMPML%J%jklnoppmjJLNONNMMLK%jklmppn
-236077h0%LPOLjmomjLNM%kmmk%KKK%%JLKJJKLLKJjkJJKK%jj%LMLJkmoqrpm%KMPQQN%jlj%
-236010e1j%jjjlmml%LMMNLK%llmkj%%%J%jklkj%kmmjKOPPNLJKJKJJLMONMKJJJjnqrpnk%K
-235943e0JkmomkJMPOMJjlmkjjjmoonmjKMLJjJ%%knnm%NPNL%kllkmljLQJ3J3J2J0PL%lmnm
-235880c4oppnkjjjJKJjmnpnk%JJjkl%LLMNNNLJjjkJJK%lmonkJOPPQQPNLKjmnnmnmmllkkl
-235813g0mlj%lnonkjJ%KLMONL%kjj%jjjklnpnkJOQPPNORJ2J2ROKjmorrj0rpollj%KKKNMJ
-235749f9lmkKLJ%jjjjkllkJLMLJ%lopn%KMLLLORJ0RNKkorj0qnl%MMJkmj%KJKMMPQPMjmoq
-235684f0pl%JLLMLLLNOPOJnqrqqpol%JLLMLJkknnoonkKMMMLNPQOOOQPMK%%j%klnnkkklmm
-235617e4lkjJjkmmlk%klnoonkKQJ1J4J4J3RN%k%LOONLJJJJJ%JJ%kprrqomkkjlmonnmoolj
-235554i3KKLNOMK%jKMNOPPOKjlmljkklopolj%JJLMMMMLKJJJKJKMNLlprpnmk%%mqrpnk%LL
-235487i3LKLKLMONNMKJ%%j%jKLLK%kkk%J%jjJML%mqrqojLLK%jkml%KKMMNNPQQPMK%lomkJ
-235420c8LKJjjlmnonnnqqpl%KLLLMLLLNQRPN%lqj0j2j0plJJLKMNNNMMMKKJJKNPQO%nrrqn
-235356e2lkklkjJMPQROKjlnpoonkjJMNML%lmonool%JJKMNJkmmmnmkKMOPPOMLJjlmnopomk
-235289h9%JNOPMJmqrpmjJJjljJKMMNNLMKjmoomljKMMMLLKLNOMK%%%JJ%jjJJ%lmllk%JLML
-235222e6%loonmmmjLNNKJjklkjJMOMK%j%JKJjmqpm%%jmnonm%JMNMLKKMNNPQQMjnpqqqokK
-235155i2NPOMLJkkjjkklljkklllmnlJNPNLJ%Jj%%JMLNQRROLJ%JJJJJJ%klmlkJJ%klkj%J%
-235088e0klkkkkjlnomkjJKLLKjnpj0j0qqpnkKQJ1J2J1QPQQRRPLjmooqj0j1qlJJjlmkJORJ2
-235028g1J3J1LmqqnmllmmkJKMKJJLLLMNMK%loqqpmkJKLOQPN%mqqqnk%%klk%KNONLkkkJKJ
-234963h3JjKMNNKjkkj%%klmmmlJNQQQPNKjmlkKLKkllkjjllk%KKLNORQROL%mqj0j0rpook%
-234898g9KJKKKKKKKMNMKjkkj%LLL%kmpqpmJLKKLNPQROMJlmlmooqonl%MNNJj%j%jj%JJkkm
-234831f8j%J%%kjj%klmmjLQJ0J0QNKklmmmlJMMMLKLJJlmk%KL%kjj%KJ%lnnkJJlqj1j2rnk
-234768a05JJLLNOQQPONLKJ%JJJ%jlk%LOLJlnnmmml%LNMMKJKKLKKkmnonppppmkLONL%kkJM
-234702g2OONNONMJJJJJJklmonnnmkjJjlnnolkJ%kmll%JLKNQRPKlmljjJKNOOL%kj%K%klmm
-234635f7oqj0j0rnjNOPNL%lll%%kkkj%JLNQQPOONNJjkljKKjmppqok%LKKKKKLLJjllk%JLN
-234570f9OQJ0ROJllk%JJLLMK%knpqonmljj%jjkmmljLLMJJ%JJNQROK%%%JJ%%j%kmprpkJKj
-234504f5nponmmmmk%MOOONOPPPOMK%moonlkj%%JjkoqrpmjKKMNNLjlmjKMNNLJjjjklnnnnk
-234437a02%JLPJ0RNkqqojJLKJJ%%j%KOPPL%lmmmll%MOPKlqrpnmmkJKKK%jloopml%%%KMON
-234372a10MLLMNONOMKjk%%klmlJLMNNLJ%klljLNNNKJ%JKKKjlnoonmk%JLMMNL%jjJKJjklj
-234306e9%%jmommklkkkjjjjjlljJLJ%JKKLLNNNLKKMNPM%mnnjJKKJJKK%mnmk%%JKLLJkmmk
-234239f4KML%npqon%MOOMLJkmmkJMNLLKKJjlmmmnpnkKMNOPQQQONJkmnmnnmkjJJ%%kloook
-234172h3KMLJknnnkJMNMJKKMMKjjjJKLLLJknppnl%KLK%lpqnjMNOPOL%mqj1j2qjOJ2J4J4J3
-234110e3J2J1RNKjlmmj%Jjkmnpm%NRQNJklkmprpm%KLJjlllklkjJMMMJmonm%KLNNONNNQJ1
-234046b1J4J1Okpj1j3j3j1qomkJNOPOOMJkmmlljklmnmmnlkKKMMNL%koom%MPNLJj%JLMMML
-233985d0J%lmnnnl%MLKJJLNNOM%nrj0j0pmk%KLLK%JMNNKklnpol%KKJ%%%jj%J%J%%%J%MPQ
-233920e1RPMLJjjkklkjJJJKJ%jknqj1j1rponl%LNNNMKJjJNPNL%knpolj%%j%JK%JJLLKKLM
-233855e9MK%kmoqonk%JJLNQPNJ%kj%%JJKMNOONOOOKjooopon%LNNJmrj0j0rppnlkjlnoonk
-233790a25jJMQJ3J3J0PMK%jlmnponjJMMOOOM%kjJLLOPM%lmnmmnonkJKJkoqqnmmlkkkkJMR
-233727a12RQMKKMOONMNLKknnnlljKMNL%jklkkj%LNNLK%jkmnppnjLOQRQNK%loommjj%%LMN
-233661e9NKJJ%jmpj0j0olJMOPQQOLK%%%jjj%KKJ%kmoqqpnmj%NPRJ0RQNJmrj2j4j5j4j2rn
-233602a29%MNPQJ0J2J0QNL%loprql%KLLLKJ%monk%JLNPQPPPPMjmoonmmmkkklnmlJJ%mpqm
-233539a16KQJ1ROLJkkJLLLJJJKMNMKjkopqpnkJMNOMKJK%%jkmpj2j3j1pk%KLNPRQNjmmkLP
-233477h4PPNL%jmlljjjkkkk%MONKJKMKjmoonlj%Jjknnl%JKKLLMORRO%mponmmmnmljLOPRJ0
-233410f6QO%nqqrqnk%JjkkjLNPNL%jkllll%%J%jk%jj%KK%kk%KKLJjnqqojLMMMLLMNONPQJ0
-233343e3J1QN%lopqomjJJKJLMMLJjjjklopool%JJ%kkJLOPOMLKJKJJjlmnnmk%kklkjKMNNM
-233277e9K%lmonnlllmml%LNQJ0J0PLKLNN%monoopmjKMNNNPRRPN%mpqolkkmpokJNNLJjkkk
-233212f3klkk%LPJ0RQM%kjjKKLLJjjjjlmnponljJJ%jkmkJLOQPOLjkk%jJJJjkmmk%Jjlnpo
-233146g2omnponmnmljJLMLKLOQQNLLJ%%jkllkjj%LMOONLkmooolJK%jkjLMNMK%%%j%JMOPN
-233079d6L%kjJNOPNLjoqqnlj%%jlllj%KLOPQONMKJ%jmrj0j0rrpok%J%jjkj%JLMKKkmppol
-233014a06jKMPRPMLMMNONNMKjorj1j1qlJMMMLKlnnmkjJLMNONMJkmnnnlkkjjKLKKLMNKJjk
-232950f7lljjklponkJLNLLLKKKJjjmnomKPRJ0OKjjkkmmnonmkJKMQQOL%%%jjllmlj%jlml%
-232884i1%%jjjklkJNPQQOKknnoonkKKkopomj%LMMKKJ%kmonm%LNMKJJMNOMLJkjJMML%jjkk
-232817h0klnqrqpnml%%JLMOOMJjklljJKKJKJJjkjLQROJj%%KKLLJjkjjklmmljLOONLKJKLJ
-232750f6jkj%KLLK%llllkkkmnm%KMMK%kl%KNNONLKJKJkljLMM%kmkj%%j%%JjmpqooqrqmjL
-232683a15OPNNMMKj%j%jkj%jjkj%KKK%%JKKLK%kkjLNNML%jj%KKKKKNNOOML%looolkkmprr
-232617h2omkJLOQPNLJ%kkj%%jjkkkkknoolJNOOLKJjjkj%LMNMKKKMMNMMMNOMjmoqqrokkmr
-232550g5rqomlkkkjjKKMOPQOKkoqppopqpmjKLOOOLLOQQPRJ0RNjmoolj%%%jlmnmljJLLKKJ
-232484g8jmnnmljklmmljKORRPMKJ%kklllkkJLLLKKMLKJjlk%LNMKKLNPPLkprrnk%%%j%%J%
-232417g0LMOOL%moqpqrpnkjj%JLMNL%lmlkjjJ%klmkJNOPNM%loqnjLMONMK%kmmljJLMLLLM
-232350g8LJmolj%jjj%%j%JJK%kml%LORJ0P%lmjKKKKKLKKJkkkkkk%j%jkjj%JK%jlj%JJJKK
-232284f5MNLKJjjlnpqrrrolKLNOPNNMKJkmmjKOOOMMNNMJmonlklppqolKNONMNPMKjkjjJKK
-232217e3%lnmljloqpnk%KLKJkkl%KKjlmmllmmkKPJ2J3J3J0OKkkj%J%jJJJ%%kklllkjJ%%J
-232154g4KKJ%kmnnlj%%j%KMNNMNK%jJKMMLJlpoonmnoomk%K%JJ%mopmjMPRRPONNML%kmmll
-232087g8ml%MPPMJ%lmmljLOONMMLKkprqpnl%LNNMLJkmoqqnlJLMNLKKMOPOMMMOOMJJjkoqq
-232020e2oonkMRJ1QNJJ%kmprrnjJJLONM%kkjJLK%lnpqpnlklmljLMOOOL%jKLMLJ%lmmmmoo
-231954i0mlll%JMMLJjkk%JKJ%jk%KMKKLMOONLLLMMMLjnrrj0j0j1qlKMKJj%JJ%jmlkj%JJj
-231890a02jj%KMMMLJjj%j%lkkKPRJ1J1RNKkmnmj%JjjKMLjnpnnml%LKjjjJLK%%klmnnnoml
-231826a07jKKLLMLKJMOPNKJ%%KNNMJmpqppmkKMNMJkorj1j1rlJNOOMJnppm%MNNNOOPNJkoq
-231762i2ppmljjklkKOJ0J2J1ROL%jjjj%JLLMLLKjlllkj%Jjj%%mrj2j0nKORPOMLLJ%%jjlm
-231700g0lkJNQRPMJkkj%KLKJkmnoml%Jkmqqok%JJ%lllllmnljLNNNJkkjJLMMKjmmljjjJLL
-231633i6MLMLJmmljknnmkj%JKMMNNMLKLLML%klkkj%J%jkJKLLK%mnm%LMLLKJJJJLNPQNMJJ
-231566c0JKLLJjjj%JKJ%jkkkklnprqrrrokMPOJknpqqnkJNORRQOL%knoonmmk%JKJ%jjjj%L
-231499i8OOMKKLLLJJJKKKJ%%KJK%kklloookKKLjkljJJjlkjJJkloml%JJLLNLLJ%KLNPONLj
-231432e5kmkklmnljJLNNNNKKJJ%%%kkljllk%KJjjJKLLKJLLMMMKJlopoonnopqomj%LNOPON
-231365g1L%monmlmmmnl%LLKjkjjkllkkjj%j%kkljJKLKLLMLLKLMML%klll%jJJNPRQNKjllj
-231298g2KNOMJlqqnjJjlmmlmj%LMKJkmnnl%JKLJJjjjJMPJ1J3J0NJkllkkklkjKLMLKLKkno
-231234f4onj%KLMNMK%JLMLJkk%K%kk%LLKJJJjlnpom%KLLLJjjJKMLKjlmmmkj%J%jlonkLNM
-231167f6LLLML%jkkj%kkkmkJKLjkmljKMMKJJ%%jKMNNLkpj1j1qmj%jkmlj%%%JJJJKNPNL%%
-231102g0JK%jlklmmmnmk%KLMPRJ1J1QLlnl%LNNLKjnpqpl%LKJJ%%kmpnkJJ%kmk%KNNLJjJK
-231037f6LML%lnnljj%KKJjlmnmlkllnoqro%LOOPNLKLNNL%jlklllmmkJOQRPONMLJ%JLLJkm
-230970e6oppol%KJKLLLjkmmmk%JJ%%%%%j%%%KJJjjklllmljJLJ%%JMKKKKKjmopnlJLNNLKJ
-230903i0JLLL%jmnmjj%jjJLOJ0J0QMkopnjKLjoj0ro%NPPOLJklkkkjKJ%lnooqqokjjlnlJN
-230839a35NMNMMLK%jj%LML%lllmnmkKOJ1J1J0O%lnnljLONNJ%lmmljJKJjklk%JK%jljKJJJ
-230776i1LKJkmnonkJMONLJjJ%kllkjJLNMLJKLMMKKJJKMMLKJ%kljLNMJnprrpolkkmllkk%M
-230709a01PRRPOMMLLJjloonkKMMMMLjlnljklnpnnmlkLOOLJJKKMNONMKLLKKKJjnj0j3j1ql
-230646h7jjj%%KKKKLLNM%mpqolLMM%kj%MMK%jlkkjlmmnll%J%j%JLNPOOK%lnlk%KJ%jjj%J
-230579i0KKJLMMML%%jJKKLKKJjkmoqj0j0j0njMOONKJklmkk%KMMLJKKKKMOOL%ljkknqpokK
-230515i4KK%lmnljJMORPOL%lk%KK%%%JJloppnmlmqrqjNQONMPONK%kklkkjkk%JKKJkjjKMM
-230448i0LK%mnokKMLLJ%KLOONKJ%JKJjkmnmkLMLJJJJkkmmmlkj%JKMLKJKJKKNOPN%momlkj
-230381f3%KJ%%jjkjlmnl%KLJJJMOOLKjnpokKNKklk%J%klkkj%KJJ%j%%%JKLMNNNKjjkjj%%
-230314e5%jkjJKNOOK%jKK%orrnjJjmmjKNNNOLjmljKKLKJ%lljjjJKMLkopnjLLjljKLK%kll
-230247f6jKMNLJlmnll%JJkklKORRPNMK%lonjLOQRPL%lllkkjklnookKNONKknpqrj1j0ojJK
-230182h4J%jmonnkjJMNNNNLK%kmnollmooomljJJ%lnlJQJ1J2J0QQOMJknon%KKJJJLKJ%kkj
-230118h0kj%jjk%JJJJJJLLKkmkKNOLjknprpmJNQPQOONMLKJLLLL%jkjJ%jnonljJJKJkkjKJ
-230051e3jknmmmnool%KMOOMLNPQRQOKkorrqqonljKJ%klkjLMKJjjjjJ%jklkj%kmnmjJKLOO
-229984h5N%mk%JKJJKLJjkl%KMLKKJjjkjj%%%k%%Jjnnkjloqonk%LLK%j%%KLMNPPQONNMKlp
-229917f3qronkjklk%JLLLKKMLLJjlmmkJLNLJjljJLKKJ%kkklkjjjjkjJK%kmmkjJJ%kmnnk%
-229850a17JKKJj%NQRRPKlopnkjJjklj%JJ%JLLLJJjmpplJLKKLMONK%lmnool%MOQQOKkopom
-229784a00kj%%jjJ%JKLOOPMJJJLJjnonjLQJ1QMjlljj%KLNNLJkkj%J%knooonmlkjjJKLLK%
-229719g6%KLLLJjmnmklnnnljj%JJLKKKK%klmjLNNJjmnnkj%%%KKLMMLLKKKJjllkJLJ%j%jm
-229652h6oqokKRJ3J4J4ROLJjmommllkkjkmmnmjKMNLJjkjkkklklmopmjJJ%jjJNPPONLJkmn
-229588h8pnkKLKLLLK%kkmmmmoppokKMNML%j%LNNKjkjJLJjlmljjjkkjJKNPQQONLJjmmnnlk
-229521i6kjk%%JJ%%%klnljLOPPOPONKjjjkmllmlkj%kkjklmkJLLLKjj%KMLLMNNMLLKKJjlo
-229454f4opml%%JjkljkjjJLLKLLLK%lmlJLMKKjkmkkjjjJj%%JKJJKLLMNMNLKLMLK%%%jlmo
-229387e2nqpnjLLLK%kmonmk%%kkmlJKNMMMLJKLNONMKJjjJKJkmnmmnljKLMMJjkk%KMMMK%m
-229320e4pqppnl%LMLMNOMLJLKKKKJjloj0j0qnkJMLJ%j%JJJJJJLMNNONMLKLKLLJlnoonnno
-229255f9mlJNPNL%lmmnoqqnkMOOMJjkljj%KLLJjkl%LNMJklkJLNNLKjjk%JKJkmonmjJKKJj
-229188g6kmmmkJ%jlokJONL%jkjjllkj%jnnmjJMMOMLJJ%K%jlmmmlj%JJJKPRRQMJlnnmmmlJ
-229121i6KLKKKLJJjj%JJ%lllkjjjjk%JJ%lnqom%LNNNLKJKKK%lnoljJKK%%jJMOMKKKNQRJ1
-229055e1J0J0PLjmoj0j0rpnk%LMKJ%KJ%jmmomk%LKJ%j%jjkkjkmom%KLLLLOOOMJ%j%%kmlm
-228992g8llkj%%%%JJmqj0rojKNNOPONKjjlmnomk%%JJKJK%kllkj%j%%JKKLK%lnlLRJ1RPPM
-228927f7JlnnomjKMMJlmmmklkjJKMMMMORJ0J0PKJ%%jlmmkkmnmkjlorj1j1rmjKJJJLNOPML
-228864i1K%jkjjjlmmkj%KLNMLLMJkllk%%%%jmmljJJ%jkjKMMJJJLMOOPQRQN%mnmkKNONK%l
-228797c8nnoolljjJKMKJjlmk%KLKKLK%%%jlml%MMNLJ%jkkJLMLLKJkorj0j0qmjJ%j%jkl%L
-228732h9LKjkkjj%KLLLKKLLLJklmjJKKknqrnkLLMLNNLKjkmmnmnnlk%%KLMMNPRQM%knnpqq
-228665i8m%OQQNKlorrpmJJKjkllmkKLMMNOONNNONMKJ%JJJjlmlnnoppnkKMONMMKKJjjllll
-228598h8kkj%JKNOQRPLjlnnl%LLLJjj%K%klmmlmll%JL%lnonmjJKJjkk%KNPQOMK%JJNQQN%
-228531d4llJLMKJJ%%jjlmmmlkkllmmk%jjjjjloqpnjJMNNNOMjmnmjJLNONLknomk%%JLOQRN
-228464f2KkkllnlkJLJ%jjJJjlqj0j0qnjKNMM%lml%JMPJ0J0PLjpqojKKJklmllnnlJLLNNPP
-228401h9ONJkopomllkjLOPONLKJLLNKjmmkkjjjjkmnnkKKJjljKNNKjlpj0j1qlKOPQQPNLKK
-228336g9%lmk%%J%%%jlnpokKNNONORRPKknnk%KLMKKjjjjkmnnpom%MPRJ0PKknmmkmoopnnn
-228270a09mkKMNKkmoooppokKORPNJmonnljJLOPQQPNNOPQQM%jllllJNNLKJJjkmprplJNPOM
-228204f4MLLLK%lnprqnjLMK%lopoomll%LOONLJ%jjKMMLJJjllkj%KOQROMK%jklllkjkjlmn
-228137h2mlJKMNMLKJJ%%jjjKPRQNKkllllnppoomkjj%%jjlmnnlk%JKLMML%mpqnljKOJ0J2J0
-228072h4Nknlj%klmkJLLJlnonlkKKMLNNMJjmml%LMMLLMLKjnoonmkJLOOPNLJjjklmmkjJjk
-228005i4kjKLNONKjkllmmlkJLNNLKkoj1j3j2qolJLMNMMKjjjJKKKJkk%KLLLJjkjJMLKJMNK
-227941h4%%%Jjjj%JKL%kopplKORQMJ%KLOQJ0QLkpj1j1j0om%MPQPONKknpnlk%kmnnmkjkkm
-227878a02jJNMKJjmooolk%JJK%kkjLMLJ%JJLLKJ%JMNMMMKKJjllmnnmkkklmlllkkkkjKNPO
-227812a06N%mnlJLMMLLJJJJJJKLKJJJJJlmoqpmjj%LMNLJjJ%kmmjLPNJkljJMPOMKJJklmk%
-227746h1LNMKkoj0j0j0rplKNONMMMK%jjjlnmljjjklklkkkjJLMKJ%KOQJ1J1QOKJj%JJKKJj
-227684e9klk%K%kpqql%JKJ%J%%jjljjJ%%JKLLJ%jlmprj1j0pkLPQOLJjjlolKPJ0ROLJ%%J%
-227620h4%j%%KLKJjj%%knnmjJLK%jjj%klnoonkjJLOPOM%kmqomJNQONKLNMJjlkjjk%jkjJN
-227553h8OPMJJKJ%lkjJKLMNL%mnppqrrqonnj%LK%jjJNOPNKKKJkmm%KNMMMLMLLJKJJJ%jj%
-227486f8%KJknqol%JJ%KOPPJknmkJLML%klk%jlnnmmmoponjKNRJ0RQPOOMKkmoonoppom%KL
-227420a04NMLLMLMMNMK%kmpokJMNK%%KNPM%moqqnk%KLKjjjKNRRROMLML%kmprj1j2j2j0rn
-227358a10mkk%%JKMNOPOKJkjJMPPNK%mmmkklmoponk%%%%%JKLNNNK%lmmk%LOQJ0RNJkklll
-227293g1ml%JJ%lk%KKJ%%J%jkklkljJMPPNMKJJ%JJMNMJkmppmkJJ%jjkllnnmkjJ%lmmlkjj
-227226a09jJJJ%jlmljKLJkljJNOQPMjqrqljjlll%NPRRJ0J0RRQONKJ%%KLJkprpjKKjnpnlk
-227162g7lmopnlkkkmlmlllmmljLNQPONKjkklkljKLOONLKKJklkj%jk%jlmljLNNNLJkkmlnn
-227095a13ml%JKMNPPPNMKJJklpqpnj%LNNL%kkjKK%jkkjj%%jjjjjjJLNQQRPM%lmljKLMKJk
-227029f1oqqol%KLLMMNOMJkoonkkjjjJKLMMOOMKjjk%j%kmmnl%LMNLLJjkklmlkmmonnnnoo
-226962a21okLQPPPPPL%%JKJjk%kklklkkljJPJ0J3J0PL%lmnpommlkjkk%JJjlmk%JK%JJJ%%
-226899i3j%%j%JKMNOPPONKJkjkjlmoook%%jllkjkoqqpmll%JKLMOQJ1J2J1QNJjlmnnmkjJj
-226835h6jkmorj1j2j0qonmk%KLOJ0J2J0QNKJJJKKKLL%mppnmnnkKOQONM%klnllJJKKMQRJ0
-226775h0RPNKKJLNONJknmmk%%knpokKNLK%jjklmnmk%LKJknqj0j0qn%%j%%JKKKLMPPPPOLk
-226710g7mmjJJklml%JKKKjmnmjJLLMLLLJjlooopmkjknnlKNPPPOMJkml%LNQJ0J0PM%knmmn
-226645g7nmljlmnljj%JJMMNL%JJKLLLJ%lnopporrpjLNKJKMQJ1J2J0QKjkkj%%jk%%JK%kmm
-226581h3ljjjj%LMOMLKJLKLJ%llmmmnnnlk%KNOL%jllk%J%%%j%kkkjKPRPKjj%LKJjjjKLLK
-226514e8jlljJNPPL%nqrrqnk%KMNNLjnpqpm%KMLLJjklnopqpojKLKjmkNJ1J6J4RM%momljJ
-226450i3JLLLJKLKJ%jklloppoorj0j2j0ok%%klj%LNORJ1J1J0PJmrqkLPPNMMMOOPOLJkmnn
-226389h3mlmnnolmmnmJOQQOMJ%kkmmljjjkk%MOOLjlmlk%KJK%llmllkjJKLLNNLKJKMLJklm
-226322a00nprqqoomJOJ0J1RPNMNNMKKJjkkjKMMMLJlnnmnlj%JkmmljJNNNKKKLJjlmnlljjj
-226258a04JJJ%%klk%KKKMPRQOLjkmlljjknqj0j1qn%NOONNOPPL%monkJNNLjmnnkKPJ2J4J3
-226197e1QLmoppll%%%jkkk%klmnoqonjKOOPONLK%jlnmj%joqj0qmkkkjJNPQNMKJ%%jj%%km
-226131a13nmkkj%jklnolJNQJ1J0PLJ%KLLNONJkmk%J%jJLLJloprqplJMM%mpqnlKMNNNLLKJ
-226067a07JKLONMKLKLKKKLKJJJ%%klnnnlj%JLMMLJkj%KLKKjklmljJj%kkkjj%lmppolJMMK
-226001a05lprpmmmnmj%J%KMNOM%j%MOQN%mlkKLMLK%lnlJMOMJklmljJJKMOMJlnnnmnmnmKP
-225935a24J1J2J0NKJJJKMMJjmoonnj%LKJJLNML%lllj%%%%jkjj%JJjkklkjj%KMPQJ0QOJlo
-225873f4nmk%jjkkjjkjj%%%jmooqrqokLMMML%jllk%%%KLNLJJLNMLKJJKJKLOQQNLKKKjkkm
-225806e9mpqj0qnKNPOMJ%jlorqmjJJjkkk%KKLJK%KKLK%knpmJMK%%j%jkjlmlKQJ2J3J2PLj
-225743f4mnmlknqj0qnjJMMMJJKKLMLJJjkjmmmk%JLKJ%jJK%jjJKLMKJjmmlk%jlnonnllkkk
-225677a37kJMOQQPNNPQNKmqj0j3j2j2qmMJ0J4J3J0RPNMJJjmnm%KKJkmoqrqnmj%KLLLNNLJ
-225619i7jlnpnjLOPMJllj%J%kll%MPQQPMJjlnpoollj%KORRPMJ%%jllklkjJLMLKKJjkkjjk
-225552g8lljJKLKJJ%jjlklmljJJjkllkj%jklljjklmk%jmprqnjLONLjmmjLNNMKJ%JLLNLKj
-225485a17lkJKJkpqpmljkjJMNMKjkj%KOQRONNLKjklkj%J%klkkjnonkJLLKKKMRJ0J0QPNKk
-225421f5llkkkjlmnoqqpmjjlnnljKNJ0J4J6J3Q%oqpolmoqnlJKJJKKKKJKJ%kkkjloqqnjJL
-225358a47NQRQNJloppm%MOONL%lk%LJ%%KLJ%kjjJLMKkopqok%JJLKKJLMMKjmom%OJ2J3QJl
-225294h9nlk%JLNNOLKjknopnnpqrol%JLNNPPQOMKLLKjklmlk%LNMNMMKlpj0rm%JJ%kjjKKM
-225228i7OQPONKjmnnmlllmmmkkk%%%%klljMRJ2J3J2QKkmnonk%jklnllmnookjjjkkjJKKK%
-225164a23%JJKKLMOPPNK%jkjkJKMNNNMJmoqpomkmlkJLLKJ%mopomlloqqnjKNQRQPLJjlmll
-225098a30ll%KMNL%%JKJJ%jj%KMLLKKJJKNOPOMK%kmmmlljLNONKJKKJlnqj0j0plKLJjmono
-225034a25mlj%KMNOLkpj0qplk%JKLMPQOOOPPOMLKjkmoponlJNQQPNL%loppmk%jjkjKKKJLM
-224969i7NMK%kljJJknolkjkmnqokKMNMKjmmmmkKPJ0J0PL%kj%JKjkk%KNMML%kjMRJ0PKJMO
-224905d6NJjkk%Jjknqrj1j1rnmk%KJJJKLkprrpnljJKJJLNOONMKKJKMNMLKKNOPQNM%loqrq
-224840h2qomkkjk%JORJ0PMkmpnk%JJ%klmlmmlkklkjJMLjmonkLPJ0J1RMJjklmoonk%KKKKL
-224776a04MM%lmjJLLNOPOLKkmnprj0j0qnjLNOMLJLLNMML%jklkllkjjlk%KLMNONN%mpomnq
-224712a12j1j1qkKMNMLJj%%JKLLKKKNQPNKKLK%lnkJK%mnrj1j1rnkJOPPNLLLK%j%%%jkmml
-224650a18j%KMMNNKKJJjklkllljJKLKJjllkj%KMKJkllj%KJkmnkLMNL%%%JJ%knnmlkjJ%jk
-224584a29jj%jJMNONML%mnmlljLQJ1RNJkkmmkKOROL%lmopj0j0j0plllljKNOPMKK%%klk%J
-224522a23JK%J%J%kmkJNPNLKjlnmKQJ2J1PLJJLMNLK%lorqolJKK%k%JJ%%j%jmnqrj0pommk
-224459a45JKK%jkmoonlJKKKJKNPQQOMK%llmnnnmlmljKNPPRRRMJkkjJKJJJ%jkjJjkml%LNM
-224393a04Kjmnmml%KLNLLKJ%JJJ%%jj%%%J%j%KMLJ%JLNLjlmlkklml%%jlljJMPPOMLJ%%km
-224327h7mnlkj%%JJJNRJ2J1O%npnljjlopomjLML%nopmkjj%%JKKMNRJ2J1PONNL%lnnonono
-224264i0mmk%j%%%%%%%JLOONK%jjjkmllj%Jjklmkj%J%jkk%%KLLLMLLMNLKLML%knnnl%jkl
-224197i1kmll%MNONKjjjKJ%lmnnmlkjLNQOK%%MOOL%jmmmlnnopmk%JLML%ll%LMJkkklmnml
-224130a22lkkJNRJ1J2QLkprj0j1j1roj%KJMPRRPNLKMML%kljJLK%JKMNMK%kmnnmkj%kmnnl
-224069a10jMPRQLloj0j0qmj%j%JLNNMJjjlnnmlkk%MOPMJ%JKPRRPMKjmoopqpnl%%%kmnjJL
-224005a22LLNPPOLJ%%KJjkmnmmlkkjj%%KMPQOKlnlj%JJKKKJJJjlppolkjkkljJLOONKmqj0
-223940a22rqmjK%kmlkJMNNONMJkkKOJ0J1QMJ%JKKKJLMML%mopn%NQQNKjlmmkkllnnnpqon%
-223876a19KOONKJjjkjkjjjjloj1j2rlJOQQPOLLJ%jJJKK%jkkjkkkjJLNKKKOOM%jjjkjjj%j
-223812i5lmnmjJ%%KOPOLLK%lnm%NJ0J1J1PKjlkkkkkjjmmnmmnookKMLJ%%JJK%jkjKJ%nprj0
-223748a22j0pm%JLLK%jjkjJJMMPRQPNNOPOLjlmmmlkjjloqrpnmljkkmnnmmjJOQJ0QNLLMMJ
-223684a09%JLPPNKjklkmlljj%J%%LMNMKjmpj0j0qm%LLKJjmmnnl%NQQQQQOLlnoonnnnomlj
-223620a42%JLMNPOK%kllljklmmnnnlkJLLLJ%%%LORRPMJJ%KMOONKj%JJKLKJ%klnmopqpmmk
-223554a26k%MLLJKNNPPOK%lk%LOPLjnppoljKKKKJJlopolkjllmnnlJNPPNKJ%j%Jjlml%KNP
-223488a09POOPONMLKkpj0qojLNK%kmlnoqpojLNNMLLKJ%%%jj%KNPNMJ%kjkjjjj%%%KMNPON
-223423f1Kjlnonnkj%%%%jkmllljJjjjkJMPJ0RMmqpmjmoqqnk%KLJJJKLLLLLL%JJJ%klmllk
-223357a16k%JMQJ0J0QJnj0j2j2j0n%OOM%lmlkkkl%JJJ%%JLNNNMLK%jkl%JLJkmmk%KMMLJ%
-223297a01JMOPO%mpqpnjKLMJkmmkjknonnmmoom%KKKLNOMMMOPPONMMLKjmopm%NPNLJjlkj%
-223231i1%jjj%LNNMJmpj0qpnlk%KMNLjmpomkJMPPPNMML%lllkkj%JJ%kljjjkk%J%moppppm
-223165a55JRJ2J3J0NKkllkkk%KNQROMKLLKjmonllkljJ%Jj%%%jjlqj2j5j4rjMNOMMMNOMJk
-223105a23kJOQQMJk%LNPQQOLJjjklmonnmllopqn%KNPONJlmk%J%jkj%%%jkj%%JjlnmkJ%ln
-223039a32lj%KL%jkKNOMLKJKKMNONLJkkjjklnoqrpmkJLNL%lkkJKLMKLKMLLLJjllkllljKK
-222973a14LLJ%jjkkjkmoonjMMKjlmlkkkjJLMMPJ1J2J2ROPPPMjmppqpojLML%llj%LNMMKJj
-222910g2%%KKKKKJ%j%JKJjkmnnnmlmnpqpoopppmkjLNJ0J1J1J0NL%kjk%KNONNMMMLJjmlkj
-222847g7JKLLKjloqrolKNPQO%oj1j3j1qopppmjLNPJ0ROKjlk%KMK%lnpom%NQROLJjjjLNOO
-222784h7Kkmoomj%jlljJNOMKjlmopqqolJNNPQRPMjmljLMJlllkkjLOQQONK%klmlmlmmkkjj
-222717a08k%JJJjkkmmmk%KLKKMOPLJJJLMK%lmmnponjKMLJkmomjLQJ2J3J2RLknomk%%jjkl
-222654i3ll%KLLMMMJjllkjJJkmkJNNNMKJknrj0p%KMLJjkmlljk%MMNK%mpj1j1j1ql%JJ%%K
-222591a46Jkmomkjj%%%%KKLKLMKJJLQJ0RQMJlnmllkk%LNOOOMKjkkJJKjknoprqo%OPOJjjJ
-222526a18JJKJMMLJlmnllJMOQPNMKkmonllklkkkjjkmnonl%KKLLNPPNNLLJ%knoojLPJ1J1R
-222462g6N%kj%J%kmorrj0qolj%LLLLKJKKMOPPNJ%jknppnmomkJLOOONMLK%lnoopnjLNMJll
-222396a15kKKK%jjjkj%JK%jkk%KNPOLklkJKJkmpqomkj%JLOPOMMLMLJKJ%jjjj%JLMKJloop
-222330a03lk%%jjJLMK%kmmmlj%JJLMNOLJ%%KLK%kllmmjJLLMKjnonl%LOQPOK%klmoqpml%J
-222264a15%kmkJLJjjJLMMNPRROM%lmkjJjlllllmmoqpomlk%LMMLKLLMLLJJLMNNMK%morqon
-222198a18lnmnnpqqnnnnmj%LMPQJ1J0J0QNNNNOQPOKjnoml%%KJKLNNM%lnoqqqolj%JKNPOL
-222135i9Jlll%LKjmooonmkkjjJ%jj%MOOMLLKKjknopoooljjlljKMOOQPNK%JLMPOMJklkj%j
-222068a05%%KMNNNMKlprqnkJKKJkjJLLLMMML%lnprqn%MONMK%jklmpoool%ORJ1QNJjmmlkk
-222003a14jkjj%JKMNMKloj0j0rol%KMNNNNOPQPNMJJKLKjmpomlkjjkmkKNNLK%jkllllkk%%
-221939a15JJJkmnpomj%%jjjjKKLJJKNOPNLJkkjJKJ%KJKKJkmpqqnjMORQNKkkkjj%LMMJlor
-221873a15qmj%%lnpnlJORJ1RPNJjpj1j4j0lLRJ3J3J2ROL%%kj%JJ%JLNMJkopqrqqnmkJMNP
-221814a09POKjjJLKjmnponkjJKNNMLjmpol%KKKKLLKjnpqpomljKJKJKKKK%klkj%j%%%%%KL
-221748a38MMJJ%kmnm%KLL%kmkKMOMJ%j%KMMOOMMLMPJ1J0ROLJjjlpj0j2j4j3j3j1rolKNNK
-221690a32%kjj%jkjjklkKNQQOMLLLKJJ%j%jjkj%JMLKK%JJKLKJklooonl%LMMLLJJj%kk%%L
-221624a00LNOQRRPKnqrqnmnnoomlll%JLMMKJ%jmoonlkKMOOPOMLJ%kmmjJLLMNOPPPM%mqj0
-221559h4j0pmKNONNMNMLLkorqononkKNNKJKLMKJjmmnmlkjJMMNMMM%lmljjj%KLL%jmmmm%M
-221493a01PPN%lmjJLNOKknpmkJjjlnorj0ronmj%%jj%MQQOKknoolKNMJj%LMMNNOOLLLNNMM
-221428g7JjlmonmmlmkKNQN%mmnm%NQRRQNJklklmmljJMOOKjkjlnprrqpnjKOPOK%jjkmmjKO
-221361a07OMJkmmljJJ%KJKJkmnmkKLMLKLLNLJmpolJMK%mmljLMMMK%%jloprrnjKMLKLKlpj1
-221295a44j1qn%LPQQRJ0QNK%JMNMK%j%%kkk%LMNM%kmnnonmk%MMMLLK%j%%J%%JJ%%JJ%jj%
-221231i4JKKK%JJKJ%J%KMNONJlpj0j0pmLNNKjmnnnkjklljjjkmljjjkjklnqj0j0j1j0pkOJ1
-221170a84J2J0PPRRPNK%k%%LLMKkoqqnlKMMLKLMNMLK%jjjkmmmkjJJLOQOMKKKJ%j%%J%kll
-221106i4lkkkk%%%JMOOLkoqj1j1j1j1j1j1qkNRQNLLNON%lnomkjjKMNNPRRQMJkl%LNMMMJj
-221045h1npomkjkprrokLPRRO%llljkkk%KLNMNLJ%JLMMLL%monkj%kk%%J%klmjJKJjJJNNOK
-220978i0kmmmlj%JJJJJ%loopnkklkk%KKLKJkmoonnmll%KNMNML%mponjJMMMLLLKJLNOPM%m
-220911a23qpnjKNQRNKkjj%jjlmnlj%j%%JKJ%kkjkkkj%MONJkk%LMNNOOPLjmnmljJKLMMKJJ
-220845i3%jkkllklllll%LNMMLL%jmlj%KKLKKKMNMKjmpj0j1j1j0qmjJKKKJJLNOOPPPRPLlm
-220782h5mlklmmmoqj0rpmklk%JLJjlj%LLNOQQOKklmlllmkjLLL%kJMOPONMMNNOLK%J%knrj1
-220716a05j1qnjKMNPM%ooommnl%KKJ%JLNNJlmmjLMLK%%kjKPOLjj%Jjmpqpnljj%LNQQPMKj
-220651a09kjLOPPOMJknon%KMK%ljj%KLNLJjkmnprrokJLNNQJ0RPL%jmmooonnml%JKLMKJ%k
-220586a06moomlk%KLMLJ%jjJMMMNNM%orj0qkKOQOMMK%mopljjkkkj%jlnonljJLLLKJ%Jjlk
-220521a41%KKKKLLL%%kk%j%JjJKMNLJjjjJjkkjjjJKKLMNL%jkjjjkkmopomjJJJJKKkpj1j3
-220457a66j1roljNRJ2J1RPQONK%j%KJJjkkjjjjjjjJKLLLKKJ%j%JJ%jk%JKOPQPMMLLK%jjj
-220394g2klmmjKOPNKjlmmpqqqnkJKJknpqomjK%jk%MQRJ0QONMLJJjjjlmmkjJJjjkklklklk
-220328a21j%%%j%%JJ%jjj%JLMLKJJ%j%jklk%KMJjmnmjJJloqpljJNPRJ0QNLJ%JLMKjjkJKK
-220263i2J%%KKJjmorpolJMOPQMJlpqonljKNQJ1RNJjkjkkllnpnjKNOPQROK%j%MOQOLJJJ%k
-220197d3moqj0j3j4j5j4j0o%LNNPNLJ%KMNMKJkmnmkj%%%JLLLLKJklmmnonl%JKLJ%JJMNKJ
-220136a09k%LQJ0QLknm%KJ%j%KMMLJjnqqqomlkJLOOMKjlomkKLLLLjnpoljKKMNMLMJjmpnn
-220071a19kKNQQMK%jkmllllmmnpomJMOML%jlmlmklnnl%JJ%KLLLNOPNMKJ%kklj%%%jjklkl
-220005a33k%MOPNJjloqpkKMNONLKKKKKJjkjJLL%jll%LONNLLKLMPPOMJmpqroonlllkKNPPO
-219939g7PNLklnlljLNOL%loopqj0j0ol%%JLONMK%jjlmnnmkJLKJjklk%MNMjkjKNPQM%lll%
-219874a00KNNM%lqj0j1j1rnkklljLMMML%lnjKNOONMMNNLJJJLJJ%kmpj1j0qm%JJJ%%KLNNL
-219813a15LLNOOLjnqqrqpoljKMNNNPPNKlljKKjknml%KKK%jjKOQQPLklkJOPOKkml%KKJ%jl
-219747g6mmmmmkJMPNM%klk%LL%lnmJLML%lnnmkJMOPPNKkmnnlkj%jloonmnnokJKMMLNPQNJ
-219680i1%%JjmnonljJ%llkjklmnlk%LNMK%%KNNMKjlonmlklnpomj%KLOQRQPMKJJjjlll%%j
-219613a21ljJLKKLOPOK%monlj%lmnmkkkkJLOOPL%kjJKLJ%loomlkkkmllk%KKLMNOJ0J0RO%
-219549h9lppnm%JMLL%jknmnlnnn%KMNPQNKj%KMLKJ%JLLK%jjJjknnoomjJ%klljKKKJjlmlk
-219482a31jjjj%KMNMLNPQPOONL%mqj0rpmkk%JjkjLPQOJknooprqnkLMONONOPPPM%nppljKM
-219417a01OQPNKjnppollkj%JJJ%jlmmj%LNNL%lnnonmkjJ%jJJKKKKLK%jkkjJMNNKKjlnnlk
-219351a24kjJLLKklnlkkmmmjJJ%%%KPRJ0RROM%lnm%LKJkmmnpomjKNPNJjj%J%%%K%jkmnnk
-219286a27LOQPNJlnnmnljJMNL%kkjkloonoom%KNNNLKKLML%lnnnnmononl%LQJ2J5J5J2J1R
-219225h6OKkoqrrrppolk%J%%JJjlnomj%KNPPOMJJ%jJ%%kllk%%%jjJKMLMK%%%K%JJJ%j%j%
-219158a23KLLLLKJKKKLKJknqrolKNNK%j%%jmoppmjLNOKkoqpmjKNPONKJ%JMOPNKjj%LMOOQ
-219092g8RQNJkllnopoommlkl%LNL%j%KLJkmonlk%JJ%koomkjJJJ%JLNONML%%jknpnkKLLKJ
-219025a15jnoqnl%KLMLKJKJJJJKKKKJJjknpnl%%kljKJJj%JJKKMOMKjlml%MNMMLJKJ%JJJ%
-218959a00%%%lrj2j3qjKJ%ljKNRJ0J0QOLJ%klkjjkllmlllkkj%%JLNOONL%j%JJLK%nj0j2j0
-218899a30pkkjkj%MNOONNNLJklllmnnnljLNRRROMLLLjnj0j1qnjj%%JJ%mnpoomk%JJ%Jjkl
-218835a62jJMOQPOMJjlkjJLOQRQMkprj0qomjJMNOL%kljJKJJJLLKjlkkjlkkJKMMLJlljLMN
-218770a10OPPOMMLKjkkjkljj%%kkmooqrj0plLORPNJKLLLJkmpqqpmlkjjjkjLOQQMJj%JKNP
-218705a05MJlopon%KLJJ%j%jkkkklkj%%JKLNLK%%JJKMNOPONJlpqonlkj%%KLK%jlmnl%PJ2
-218640a07J1PMMMMKjmpqpn%JKKJjkj%KLMMLKK%lnpj0qm%LLJ%lkljkmnnmllmpnlJMNOPQRQ
-218576a17PMJ%knoqpnjMQPOKlprpm%JJJKJKLKKLKKKJ%kkj%KLMMLLKLLJjkj%jkkljjjkkll
-218510a19kJLOOM%%JKKJ%KKLKL%lppooponnorroJQJ1J1PKloplKORPNMLKJjj%%J%jkj%J%k
-218446a11lmmnnnkk%%JK%j%JLPRJ0PKkmmljj%klmlk%%%j%%jjjjj%LPQPM%kkllnnmlklmom
-218381a52jKLLLMMKloqqm%LNOOONLLLNPNLknppnjMOPMK%jknopnmk%LPPONMKkorrpm%JJLL
-218315a32OQQNJj%JLKLLKKJJKKJkkk%KJkmommkmmll%JJ%LNQQNJJJJKjkkkjkkkjjkkmlnpj0
-218249a33j1j0ojJMNPQQNMLJjkjjjlmlj%%%j%KKMNMNNOQROM%kkkjjlmljjkmmnlk%%%kllk
-218185a23JLLMKjmnlkjk%LQPPMJjlmmkJMKjoonllmlj%KKMMLKKMMMJjjLMJkpolJMOMjk%NP
-218119i3PK%kJKKJjmoj0j0j1j0pm%KNNOMLJjkjj%jkklkjjjllkJMMOPPOOMJlmpqrrpmkJMM
-218056a41LMNMJlprrnjKKKKJ%%%JKLMPNM%lmkjjkljKOQOL%mnnljJMNQJ0QMKJJJ%j%looon
-217991a15jj%jkj%jjmmnmlklkklkjLONK%j%%%%kkj%jJKMLJklnkjKLOONM%mooljJLLLLJjl
-217925a35oolKNNMLLJlprroll%NRJ1QONNM%kmmlmnrj0rkOJ3J7J4RKkmnl%KKMMNMK%%Jjpj2
-217864a15j4j2qlkkkjjJ%jjJMOOLjlj%jkmmm%LOMKj%jJKLMJjjJNJ0J1OJjjJKJ%kljLNOL%
-217802i2mprpmJLMMMKjlnl%LLKLMOOPNKjkkkkk%J%%j%jmqj1j2rojJJjklkjjJKMNLMLK%JJ
-217737a21KKJJLMNNLkrj2j2rnj%JLPJ0J2J2J1RL%noqppml%JJ%kkkj%%jlklmnol%NPQNMjk
-217677a23kJLKJ%kjkjjlopokKMMKJKKJJ%%jmoolkJLOJ0J0RNJ%LQJ0RMmqj2j3j1j0rqrrqn
-217618a79%NPQPLjlljJJJJ%%j%%JKKLLMMNNNNMNNMJkmmljKLNKkorpm%JjlnnmkKQJ3J2J0N
-217555i5%nppmJMOOMJkllklkmmmkjj%JJJKKMNNLJjlkjJLKKKLJkmnkLQJ0J0O%mpok%MLLJL
-217490g6MPQPKmrj3j3j2rokjlnnkKNOMJjkj%kmmmjj%llkjkklmml%LNM%lkKNPQOMLLNOPOM
-217426h8K%kjlmprrpnllk%JJJlnpnkKKKKJKNNLK%jJJKJJKLMLKJ%lnom%KNOMKkkj%Kjknpq
-217359a39pokJMMMOPJ0PKlnnllmkjLNPM%kmpqqqpqmjKMNNOOPOLjk%MQJ0J0O%mnljJKKKJK
-217296i7jmpppmmnonmk%LMNNKjlkJNPPNKklljJLMMJnrj3j3rlKLMJJjjjjkkj%KNONL%%JJ%
-217231a36jlnoqoojJNNJjk%%%kl%JKMMNNMKKMNOQQPMjopqrqn%ORJ1J0QMkprj0okLMNPPQP
-217168h8L%lmmnljLLMKJlnpomkj%llnnnomkJMMNLknopppnkKLLMMNPNNNNPQPL%kkk%kkjKN
-217101a08NLLKLK%loppl%%klk%JLMLKkmml%J%mopn%LMKJKMNMKJJJJjJMNOPNONKjmnlkkk%
-217035i2JJJ%knpqokKOQOM%jjkloqoommlj%KMNMKkkkJMQPM%lomljknqqrpmjJLKKMNOPNK%
-216968a27knoppmljKQJ0J1J0QPOMKjjj%jlprrqppn%NJ0J1J0PLK%JLLKMLKjnrj0qnkJJJ%%
-216909a24jllkjLNJ0J1RNJloppnlkjNQRQMJJ%%JJJkoj1j2j0pkKKJ%%%JJjkkklmol%LLKKL
-216848a38KkorqnjLK%j%JKKJjmooml%MNOL%j%KLMNNNMKMMMJjkkjJKLMNNLjlonmjKONKjll
-216782a16kljJNQQKmqokKNNOMLjnprqnlJKMNOOOLJmoqqppolkkmnmkKMQRRQNLLKJJJMOPOL
-216716h3loqpnmmlmnmlkKMPOKknnnjKMNKjkmmlklmoomjJJk%KMNKJJKJ%kllllkkkjjKLOOO
-216649a46MKloommmmlmmmjMRJ0RQRRQONJkmml%JMLL%%kjjKKJknppolljjKNQOJmomlj%%kk
-216584a45mmjKML%lmljJJLNQJ0J0RMJjknoonllkkkkmnomjLNPPPMKlprqokJKK%klmljLMLL
-216520a58KKKJ%%j%JJJjllk%KJkoomLPJ1J1J1PLLLLK%jlmoqoljKKJJKKMLLKKJjmoopoomm
-216457a60k%LLML%%JMNPOMK%kknoool%LMNKKKMLJjnnponnomlJOQRPMJj%KLOPPM%knnnj%J
-216391a24KKMLLMOOMKjkmnokJMPPMJjkkkjklkj%%%jjlmppj0rnjMLK%JJJJJKLLLMLK%jlkk
-216326a22jJMONLK%kmpppnkJMMLJ%jjkklll%KKMKJkmnprj0rok%LML%lnm%MMMK%JMPPNMML
-216261a34K%jjlmoonjJLLKJjlmmmk%KKMNNJkljjnqqonkLPRJ0J0J0RNKjjjJJ%j%%J%jmmnl
-216198a42kj%%%jjj%MORRQMKjlkjJJKJK%kmmkKMKJk%j%%jjj%kkkjJJjkmkk%KMNMKJknonm
-216132a35lkkj%JK%%%%%%j%%jjJ%jmmk%JLMMMLNMMJJKLMJjkJLLK%lmjkknonlkk%j%klljK
-216066a46MLJlmnlj%JJJJ%%KMM%kkjjj%JOPNKmpj0rnJOJ0J0PNMLLKJKJJjllmlKKJkomkKM
-216003a22LKKMNNMLLLJjkkkkkjkllnppqoomk%KLKKlpqqol%MOONLLJ%jjjkkljJONMjlmmjj
-215937a59jjJKMNLLKMOPRRRN%nqqnljjlkmmolJQJ0J1QNMLLJ%kmlkjmoonmmprokLNMLKKKJ
-215873a34JKLOPOJlmmllllmool%JKKNQJ0J0QOMK%%koj1j5j6j2ojLMMLLMNNNMKJLNMLkmmk
-215813a15JMLJklkKMLJ%j%J%JJKjmpqj0pm%JKKJjlnnl%LNPN%mnlJMNLJJJJ%jmmnnnmmkjK
-215748a59KNNOMLJjmoolj%jjJKOQRRRQNM%kllnonjJKJ%%jj%%%kmnnomjJLJ%lmmlj%%jk%L
-215682a55OPLlj0j3j3j0lKOPQPPQJ1J4J1Njprj1pljjkkJJLMNONMJK%%npqpl%JKJJKJK%ln
-215624a45lljjklkj%j%JJKKLMLKKK%kklkj%jklljJJ%j%JJKLLMMMNNLJlnqpomjJMNMLMNNN
-215558a21Kknomjj%kkjklkJMNNNNNPRRQNLLJJknopnkjJKKK%%kkkjjmopnmkj%KNNONMKlnq
-215492a19ppmlklmnkKRJ1J1OKjlnpomlkjj%%%%J%jjJLML%jjKNQQOMKjmnmkjjklllkjJMNO
-215428a21ONK%jjllmnoom%ORPOMKjj%LML%%jlmppomk%KNMLKJjkj%JJJMMOK%k%%Jknorpm%
-215362a35MONKJ%kknpqrqnj%LMOQPOOPQMK%%j%kmmmklmnmkJLLK%%%JJLLKK%J%%%kkklklj
-215296a31%KLKJjjlnlJPOMlrrrnkjJJ%lkkjlljKNOONMKJLMMMMLLKJJJKKJlnnlj%KLK%mmn
-215230a26lkkJLMLK%jlmlkkmonjMPRQNL%jllljJJ%kkKOQPMKJ%jjkkmnmmmlmlj%JJLLKLKK
-215164a19LKKK%%kk%K%%jJJJ%%JJ%kjkmorqqonmkNJ2J7J6J2PMJjkkllmoonmmmmmlkjKKLK
-215102a40LKJ%JJJjllk%JJLLMLKKjkmml%JLOPQONMNNKJjjjmppnkJ%%moqqpnnlljJLMNLJj
-215036a43kll%JLK%%KMMKJJJjmonljJLMOQOLjj%%kklj%%jkmlkkj%JJJLMPONLJkmmmljJKK
-214970a25KLLJ%monlkj%KLKKJ%%JLLK%jmoonljKMKKJJKLLKKNPRQQPONKjnqj0j3j5j4rnJK
-214908a40LJjlkkjj%KNMMMLJkmnmljJKLMMLLMNOML%%kjkmmoomk%KKJKKJ%knpqromkKLLKM
-214842a50OQPPML%mpqoJORRQNKJjlnnnopolJLKjjJLLKJKJ%kkjKJ%mmkJMNMLKKKLJjjkkjk
-214776a17kmmomljKMMONNMJkmqj0rqpqqolKNQPNNPRQNjlmmmnnnm%LPNL%kj%jjkkJMOONLL
-214711a20LK%jljkkmmnkjKNMKjj%KMOQQOKJJ%%kmnoomk%jmonkLPOLJ%JJ%korj1plKLNOPO
-214646a25Lkmmllklllmnl%LKJjllmljLLMK%knppokKORQOLjkkkjjlnomk%MPPPNLJkkljjJK
-214580a54NNLJklmlj%KKKNQRPNKjkmnnmmjKNONKkprqkKMMKJKKLMMK%j%KLJjlllkjKLJlnn
-214514a30onlKORJ1J0QPONMKjkjkkklj%JLMLkoj0j1qoljjk%KNNMMLKjkkjjlmorqn%MPQPP
-214452a11PMJJ%%jmmmmlmj%KLK%jnoom%JK%%jj%JJJJKNQQPMJkoj0j2j0qolk%KJJJ%%%jkk
-214389a57lmnl%KLLNOPNNLMNRJ2J2PKmqrqqol%LKjlmmmmmkjjjkkjJLNNNLJj%%KKJ%%%%JK
-214325a27MNMLKjlnolLQJ0PNKK%jknqj0qqnmmmkJOJ1J0PLLKKJJ%JJLK%knqqnmnnmk%JKKL
-214263a37NNNONMJlmnpqrqmk%jklkjjjJMOQPPNLJkjkjllkj%jjj%j%jjklj%K%jJLQJ0J0PL
-214199a09%j%K%knmjKLMMJkprrplj%klml%MRJ0J0NKJLOPOONMJjllnoonljjloqomk%jkmnk
-214135a54KORRQONNMKJ%klj%%%llkKMONKjmmlj%J%%lkklnrrmLRJ1O%oj0j2j2j0qlJKLJjm
-214074a71opnjLNMMMNONK%klmmkjJKMLKLNOPNLJKJkmnomkJLKKJ%moqpjMQJ0QL%JKNQROLJ
-214009i5JKKLKKjorj2j2j2j1j0pn%NPPMJkkkkmmkJMMKjlmk%%j%LRJ2J3J0N%nqomkJKLLJj
-213950a26k%%JKKJLLJkllllorqojMPQQOMJ%%kkjKKJmnppolKLNPJ0J3J2RL%kllmnonnnmmm
-213887a39lkJLL%lmkjjlljJLMNONMJKKKKJjjklnnnkj%JLNPOQJ0J1J0PKlonnljJJknqrrpp
-213824a40nk%KMML%lpj0qn%MNNMLLMMNMK%%JJJ%kkljJKK%%kkjJKLKJ%jlk%JJKLMONJmopo
-213759a26k%KKJ%llljJMMOMMLK%mpqnJNNNNMLJlmnool%KLKJjlj%%kl%KJ%jkkmprqnlkJ%J
-213693a67%JJJJLKJjkjLMNMJlomkKMNLKJ%jjjjklnnol%MNMLKKLLMLKJ%%%j%kkjJKLKLLKK
-213627a22kmpqnkjj%%jlllmnnl%LK%lmmml%LNMK%JLNNNOPQQOPPNKknnl%%JKJJLNPONJlop
-213561a02pomjJMKJ%LMONJjjKMNLJKMOMLJlorj2j2j1j2j2j1j1j0qolkj%KMNPQOMJJKKJKL
-213503a41JKJ%%mnpoonl%JJ%kkkkjLNOONNL%kmjjJJLNOOOMKJkmooljKMMMM%kkjJ%knljLL
-213437a33LKKLKK%%%%j%%%kj%KKJKMPOMjlnpom%KMKjloqplKPJ0QKloomkj%%JMONMLLMLKJ
-213372i8knoomj%jknopmkjkkk%LMMLKMNNNNMJkmlj%jlkjKKKJjklmopnjJJ%jlmmnoonkJKL
-213305a78MNNOM%jj%KKjjkjjjJJJLLMLJJjllKPJ0ROK%lllmoqrojNOOMNMMJjJKOOOOMK%jk
-213240i1%jkopojKLK%kmonmjKMMMNLL%knnmjLLNMNNLJnqj0j0pmjJKLNONK%JJKKLLKJ%%%j
-213175i9llkjjkjjjjjJjlmmj%KJJjklkkjj%jklnppl%LOQRPNLMMLLKknqomJORRPL%kk%KNN
-213108h9NKKJKKJkmpnlklmnopqqqnlJLLLLLKKLOQPMkoqolk%JJJKKKJJjkkj%JJknpqomkjj
-213041a62%KNPOLkopokjJLNPPMJ%jkkkJLJJ%jllnllkjJNOMJlll%KLLMMOMKjkljJK%J%KK%
-212975a20jmmmmkJJKJJKJLKKKLLLJkprrnlKNOMKJjjj%%knoopqm%NONLLMMNOMKJ%KNOPOQP
-212909g8PKlprqonppl%KJ%kkjJMNOMLK%%%j%jknpprrpljKNQPNJklj%KLKLJJklopqqpm%NQ
-212842a51QPNJjlkJKKJJKJKKKjmorj0pn%LMMKKJJMOPPOONLJJJKKKjklmlmpqrrrj0rn%RJ4
-212779a52J4J0MJ%%KKKkoqpnmkkkkjj%j%J%%%%KKLLLKjkjJLMLJjlnml%JJknqrpokJNNMJj
-212715a74j%KMOPMJlmnlkKKMLMNMMJJ%Jjj%%J%klnmk%LLKLKKJ%jkkkj%%JMOQPQRRJ0PNJl
-212650g4mqrrqqqrpnnnoonkKKKKLMKJjlllk%%jkkkjKLKjmnjKMLLLOJ0J1J2RPKkooojKNPN
-212586a14Kjlj%JJ%JJLLJknpponllooplJLNMMKMNNJlnpomk%%%JJJKLLONLjoqj0olLPQPMK
-212521a37koqpmkjkkJLLLKJ%JJKLMOJ0J0QKoj0j1pkJKJ%JKJkopokLNOMMMJklllklkljJLN
-212459a48NMLKKjmprponllKNQRNMKK%%JJKJJKLNLJmmlj%%LLLjnrj0okNQQNL%%KNNLKLMKJ
-212394a00%JKLKJ%jkkJLLK%jlmnlkknppmj%%jjkjKML%knnmlJKMMLKLLLM%lopnnmkk%%JKJ
-212328a47MNQPOKknomk%%J%%%KMMMMMMMKjmopqqpnmkklmnnjKNPRRPNKjnoljLMMKJLKKjln
-212262a31nmlkllkKMK%kk%KNNPNMKjkk%jknnkjJJjlmmjJJJJKKJ%%%JJJLKLKJjmmnmnnlj%
-212196a60KJJKMQJ1J0PLjkkmnmkJJKLLJknnnmjjJJLLLJj%J%knppmj%Jjj%%%jlllj%KLLKK
-212132a57LMMNOOOONMLK%kkmllkj%KKKjnqqponnmjLQPOMMLKJj%jJKKKKKJjmmnnnlkkkkl%
-212066a54LOPPMK%mmnnppomlj%LMLLLMOPOOMMLJj%KNONLJlnpomlmnmjjjlopppmj%JLLLKJ
-212000a59J%llk%LLMLJ%jkljKMPOONKkmnljJLLLKJjkkk%jj%JjkljORRQL%lnnnnmlnnmlkJ
-211934a57MPJ0J0RQLknnm%JJjllJLLMKJJjkkkkkjlmnnmkKMPMKkljJLKK%%JMPQQPLknqrj0
-211871a22rj0qokLNOMJ%kllljKNPOONNKjmlkjkkmmmljjjkj%kkj%LLNOPPPRQNJknpj0j0pl
-211808a36LMMLLKMLK%jlmoqrrqmJPRRO%mnmllljJL%kmkMQJ0J0QOMLLKjlnnnlkJKLJjkj%%
-211744a18Jjjjjlopnk%JJJ%%KLNMJkml%LMML%knnnkjJKLMMONMMKjpj1j3j2pl%%JKMPQRON
-211681a18MJjlnmkJKMNOOM%jllnopnljj%JJKMPQOMjnon%KKkmpomklllkj%KNRJ1J0PLJ%kk
-211617a08kkkkk%LMMLKJ%klnnommjjJJLMNLjoomllml%MOONMJjlnoonmjLK%jjKLK%kk%KOQ
-211551a28QN%jkjklkKLJmpqok%%kj%JJ%JKL%kllnoqol%JLKLMMNN%pj0j1rpmj%JJKLMK%jk
-211487a90KMNMKjjmmmk%JLOJ0J1RPNMK%mprqmjJLLKJjmnlJMPNMLLLLLL%loqqpnkJNRJ2J4
-211425a26J3J0NJ%JMNM%koorj0j2j1qmmlnoqqpnopnm%JMOPQRQONMLKJJJjjl%LNPPPNMJjk
-211364a22j%JJ%kklkkmnnmlllljjJLKMMNLJlk%LLML%klml%JKKLLLJknmlJKMKJkkkk%%%jK
-211298a41NQPLjlmkjJLLK%nnmljj%%%jkmnnlkl%JLKKLLMMNLLJJ%%jjkk%j%jj%KLK%lmnmm
-211232a51jJKKKKJJMOPMMMMLJjjjJ%kklkmopnJLPPOOLKjmqrqlKLKK%KJKjmoooqpm%MPPPN
-211166a33L%jkkkllmmnk%MMLKKKJ%kmmnnmljJjklmjLNPOM%kmmk%K%%jJKNMMLLJJKMNJkpj0
-211100a47rpm%MNMLJKJ%%%KKJ%kllmmnnmmjNJ0J4J4J2Olj2j7j7j2nlJKPRRNJjkj%JJ%%KM
-211042a47OPQOLKKLK%jllj%LLKjnrj1qmkjjk%JLKLJKJJ%JJJKJjjjJ%%JJ%loonl%JKKLKKK
-210977a41JLNOONMLJ%%kmnonnnmmmk%LMMLJjnqrrmJMNKJJKLMMLK%jkklmopnmmml%KMLJjk
-210911a80lmoopmk%JLLMMNPRQQOMNML%%jjlmopqpponnlkj%KMNMKJ%JLNLLJ%lmmlkJKMMNN
-210845a65NOOQPOKlnqpnmnnoolKNJ0J1J0J0OMJ%%jkk%%JjlnpqomkKLOPNK%j%J%%j%kmppm
-210783a63lljJMQRPKlponjKMPRQNMLLL%kljkjjkkll%JJJJ%kkjjjjllj%KJKMNNJnj0j3j1p
-210720a70ljkmnmJNPOL%lljJLKKKLNRJ1J1NLLMMK%mppopprplKLNMMMKK%JJKLLK%lnnonm%
-210656a51MPNKlmlmlk%LNNNOONLKJ%jkmpoonmmmmk%J%%j%jjJMMMKjmmooppmKNQPNLJKJJJ
-210590a50KLMNNMKjllllk%%JLNONMKJkllj%K%jkkklkljkj%KKK%kmmkJMMNMK%mll%j%%KJk
-210524a35mpqpl%MNLKJKKjlkJNPQQOKlpomllmlj%J%jkllkJLMKlpqrj0j2j0pjLPPNNNORQQ
-210461a52NLJjjjJ%jj%JJKK%nomljlkkklmmkj%KJJ%%j%jJKKLLJjlmkJLMMMKJjklk%JL%jl
-210395a68mkjj%%JJKJLLKJKNQRROKjmllkmmlkJLOPONL%%kkmom%LK%lmnmkKMLLJJJKJ%%jj
-210329a31kk%LML%kjj%%jjj%JKKjlnmllnonjJLLLK%%%KLJklmnomjKNNNL%kjJJ%%jjjjkkj
-210263a60jJJ%%JJKLNLJjj%JKLLKjjj%JLOPPNJloonnmnllk%KK%kkkkllmljLPQPMLMMNL%l
-210197a22onnkj%%jj%LOPPOOMNKjpj0j3j0pkJLMMLNOQPL%j%%jlmk%%kpqonklmmnolk%%%k
-210134a73lklkk%KOQPKjjj%%jjjk%%J%jkk%%JKKMPOL%llmjLOMKKLKJlmmj%KKLJ%koomjj%
-210068a59%KNQPKlnnmlmnopnkKLKKMNPNMLJJMPPPOMJkmmlmkkkkkjj%jjJKjmoomllkj%jjj
-210002a70jJJ%%JKKKLLNPOOLLKKL%mqj1j0ojJNOPNLLLLLKjkmllk%%LMNLK%KJ%loqoonnmn
-209938a61kk%JML%lmlkJKLK%j%KMMOMJjkljjj%kkk%LOPPPOMLKjlmmkkjkll%KNONMJlopnj
-209872a35%K%jkmmk%K%lpqmjLMMKKJ%JLLMLKLKLKLJknqqpnkJLK%kk%LNOONLK%j%jj%%JLM
-209806a21K%jlkKORROJjlmmmlmorrpmkjlmnnmll%%LMONMLJjkmllmnomkj%JJKLLMNNNL%jJ
-209740a57MQJ0RONJjlllmnqqrpnkJMNNONLJjmlkj%KNOOPPN%mnlk%JKLMKjorj0pommlkjml
-209676a77lj%%kmnopqojMQJ0J0RQPMJlmk%LNNNL%lmnonomjJPJ0J0PKjkljkknonlj%KKKJ%
-209614a68k%KNNL%jkj%%jk%KNMKmqj3j3j0mJMMLKJ%KLMMNPRJ0J0J1ROKklllkkllmopomnm
-209554a61nlklkk%LMPNK%jkj%LLNMNLKJjlorj0j0rokJJKMPOOMNOQPMKjj%LOMKk%KK%mnmk
-209490a28jJ%%%klmkjKL%moplk%KMOMLLJ%llj%jlljJjklkjJKLMNNLKkmmjJMNNJlmmjJJKL
-209424a32LMMLjmnnkj%kmoljLLLLLK%lnoononjMQJ0PMJllj%klmmmlmljLNONMKKLKJjklkk
-209359a50jJLL%jjjJKJjjJMOMKkopomjj%JKMK%lmm%KKJlnpol%MOONL%nppmKPQOLjml%KOR
-209293a40POMMLJ%j%LOPRQM%lmnrj1j1j0pmmnol%MPRN%looopnjJMNOQQPNK%lpqpomjMQJ1
-209231a37J0NJklkJMOPNKJKJJJ%%kmnljjmpqonlkkJKLMLMMMNNLKkklmlkk%jjmnqqonlkjj
-209166a73j%KLLMMMLKjjjj%j%JLMMJkprqnJORJ0J0QPLK%JKKjoqj0rokLMMJlnlkjkjjjj%%
-209103a61JKJLNPOMjjJNPOOL%moqpm%%Jjjk%%KMKK%%%JKLJ%%%%JLMMJknnopqponoonlKOP
-209037a64NMK%%KLLLJJJ%jkmpqpkJLMMJjkjLNNLjlnrj0rokLNPNLjj%MOONLMNPRJ0QKkoqo
-208973a22nmklj%JJJ%%jjlllkk%%%KMOM%jjJKjoqqm%KKJ%%%jjlk%klkjMRJ2J5J4J1PMjnr
-208911a08j3j3j1rokJLMMLJJKLNKloqmkKMLLJ%lmmljJJ%%%JKKKJKLOJ0J2J0OKjjjklpj0j0
-208852a32pl%JJKKKMLJ%%jklmlkj%J%jjkjjjjjj%LNQJ0RQLkppom%LL%lnnmmkjkkl%LOQPO
-208787a26Mjnrj3j2pJQJ1J2J0QNK%lllmoqrj0pjMOPRRRPLjnpqomJNONMJ%lnppoonkKMOOM
-208727a40K%lmmmmmj%JKJ%%kljjKLOONKjjJNOLlqqnmkjKKKJ%KLL%ll%LM%lqrqomlkJLMMJ
-208661a73lmmnnmjLPJ1J2J0QONPOMJjmnoj0j0j0qppmJQJ2J0QMLLKKJJKLLMLLJnj0j2j2qn
-208606a69kJKLMMMLLK%kllkjJMPOMJjj%jjlkjLPJ1J3J2J0OLjoj0j1qmJNNL%kllnmmlmpqo
-208546a53kKJJ%%%%LNOMMOQPMlpom%Jjjk%%J%JKJmoommll%KK%lmlkmmmk%JJLKKMOOOLJKL
-208480a34LK%kkmopqpmjJKKJKJ%kooponnkjKKK%jkjjjJJMPQQPOPQROL%%JJjkmljj%jmopo
-208414a60ooolLPJ0ROMLJklllklnonljjj%JLKKKLOQJ0NJmopl%MNPPPPNML%%%MOOM%lpqrq
-208350a19ppponllkklmnnnljKLKKJJ%j%JJJJLNNLKKKLLLJkmprrpnlJMPQPOLkopnkKOQQNK
-208284a42jlmlj%KK%lnom%LQJ0RPMK%jjjjkllnoomk%JJ%JLNMK%j%JJ%%klmmlkjkkjk%MPQ
-208219a49NKKLLLL%lnnl%KLMLjlonlj%%%kljJJJ%%Jjllj%%kjlljJORRRONKjmppqqplJKKj
-208153a65kllllk%%LMNMJklnnlkLPJ0RPNNMNMKjnqqm%MNMK%j%JMNNJkpj0j0j1j0plKNQQN
-208092a51%jkkkJLKJ%jJjlmj%KKJ%%kklkkkk%%JKLMPRRO%mpoqpomllkJMOOMJjjj%%%%KNN
-208026a48MMKjlmk%JknolJMNNNNNMKklklnqj0j1j0qnkjJLMML%%JLNNOMKjmomkKOPNLknpn
-207963a69mlkkjKMNMMMNMMK%lmm%JKLKMMJ%kk%%kklmoqrokJ%jk%KMOMKJJjlmljLNM%knop
-207897a85pnmlJLPPOLJJ%jjJLMLJJ%J%j%lmoool%LLLKMMNMOPPNMMNNMJjmmlkklllmmml%J
-207831a55LLNLJlllkjjkljjKKJ%JLMLjnnlkJKMLMLMONLjlkkj%KLNMLjnqrpnmmnmk%LL%ln
-207765a73nljJjkoqo%NJ0J2J0QNNNMJjkk%JJ%jjjJjmqj1j1qnlllkJMMMKLNRQPLKJ%lmlkJ
-207704a61LONKlopqnkkklkKPRQOOPQOKjmnnonnmnmmlkKMPPONL%lpqpmkjkllk%JKKK%jkjJ
-207638a81JKjmopnkJKLLKLNONLJJJ%lpj0j0o%MNMNMLKjmljKONMKKMLMJJ%kjkkll%LK%jlk
-207574a65jJLNORROKlnlJNOMJjkkkklnopmjLQJ0J1J1RQN%mnoprj1j0qnlJ%Jj%%jllj%%JK
-207513a61KK%J%%%j%jjJ%JjlmmkJLLJjj%LMMKKKL%loppnmkmlk%%%klomk%KLLMLLMMML%jl
-207447a76jJJJKJJKLNONJknoonljLORRQMjmnklmmljjjJKLMMK%kljJKjmqj0qnk%MPJ1J3J1
-207385a45ROMJkkkkkmnnonmjJKLKJKLOOLK%knoqnljjkklklkjj%kkjJKNORQOK%lopqpn%ML
-207319a76LKKLMMMNLJjllj%KJJKMMMLMNNLJknljJJlnpomj%jkmlk%%KKJKJjmnmkjJJKMKJk
-207253a61lnmkjJ%JKMOOK%JLLJkklmponlJMPPMKJ%klkj%j%%KKLJjmmjJJkllkj%jkj%Jjmp
-207187a87oomjLNNNNNNLKLNPQOLKJloqolJJ%mmmkkjkjJMMNNONLLLLKKKJlqj1rojLNLklkK
-207122a58LMLjkljKJJKNPPNONOOMLJlnool%Jjkk%JKKMNNLknopqqppppokjjmlJOJ0J1J3RM
-207059a26JjJKKKLLKJ%%kmpqpnljkk%JLKJ%klmljj%JKKKLNQQPMJ%klklkkjjjKKJ%jlmpon
-206993a53kjJLMK%lmmljJ%kopnkKLNPRQPNLK%kmljKLJjjjJMNNLknnmjJJJJj%klqj0rpoqr
-206928a96pkMRJ0QN%klkJMPONLLLKJ%JKKLK%lmmmlljJLNNMLKMNNNL%looonmmklklllj%JJ
-206863a57%klnmJPJ0J1QMJjjjj%KLNJkoj0j0pnkjj%LNPMjoppmkJNQRQONKkoqj0rpmj%jjk
-206802a81JOJ1J3J1OK%j%%jkkkmpqpl%KMMKJJknonl%JKKKKJJ%JJJJ%%%klkjJjkklj%KLKK
-206739a67KJJ%JKMOONLjlooml%KMMLK%J%lmoponmllk%JMNNKkkjKLMLKMMNOPMJlmnmmmlk%
-206673a58KOQQPMJ%lmmllkjlmnnkjklnlkj%JKJKMOOMK%kkl%KL%mppnkjjjj%KLLK%KK%%kj
-206607a70LOPPNMMPPNK%JjkoqrnkLNQOMjlmk%J%jklnnnmmj%KMNPQOL%kmnnlkjk%j%kjjKL
-206541a47NKJjjJKKKNMML%jmnnnljkjlmmnppnjKMOLLJ%jJKLKJJjklj%JjmmmkJLLMNOM%mm
[truncated: 284,907 more chars]
