# Supplementary material for: Competition between N and O: use of diazine N-oxides as a test case for the Marcus theory rationale for ambident reactivity
Source: Chem Sci. 2020 Jul 23;11(35):9630–47. doi: 10.1039/d0sc02834g (PMC8162281; doi:10.1039/d0sc02834g)
Supplement: SC-011-D0SC02834G-s014 [file SC-011-D0SC02834G-s014.jcamp]

##TITLE=	6A176201
##JCAMPDX=	6.0	$$ NMR Plug-in 1.3 of MestReNova 6.0.2-5475
##DATATYPE=	NMRSPECTRUM
##DATACLASS=	NTUPLES
##NUMDIM=	1
##ORIGIN=	Bruker BioSpin GmbH
##OWNER=	NMRSU
##.OBSERVEFREQUENCY=	600.070068359375
##.OBSERVENUCLEUS=	^1H
##.SOLVENTNAME=	9
##.PULSESEQUENCE=	zg30
##.ACQUISITIONMODE=	SIMULTANEOUS (DQD)
##$ORIGINALFORMAT=	Bruker XWIN-NMR
##$PARAMETERFILE=	(acqus, ASCII, C:/Users/peter/Documents/Ambident%20reactivity%20of%20diazine%20oxides%20(e.g.%20PyzNO)/NMR%20data%20files/Compound%2013b%20-%20in%20DMSO-d6/1H/acqus, 0)
$$ ##TITLE= Parameter file, TopSpin 3.5 pl 7
$$ ##JCAMPDX= 5.0
$$ ##DATATYPE= Parameter Values
$$ ##NPOINTS= 13	$$ modification sequence number
$$ ##ORIGIN= Bruker BioSpin GmbH
$$ ##OWNER= NMRSU
$$ $$ 2020-01-29 13:39:12.042 +0000  NMRSU@AVIII600NMR-PC
$$ $$ C:/Bruker/TopSpin3.5pl7/data/PB/nmr/6A176201/10/acqus
$$ $$ process C:\Bruker\TopSpin3.5pl7\prog\mod\go4.exe
$$ ##$ACQT0= -2.37394961990228
$$ ##$AMP= (0..31)
$$ 100 100 100 100 100 100 100 100 100 100 100 100 100 100 100 100 100 100
$$ 100 100 100 100 100 100 100 100 100 100 100 100 100 100
$$ ##$AMPCOIL= (0..19)
$$ 0 0 0 0 0 0 0 0 0 0 0 0 0 0 0 0 0 0 0 0
$$ ##$ANAVPT= -1
$$ ##$AQSEQ= 0
$$ ##$AQ_mod= 3
$$ ##$AUNM= <au_zg>
$$ ##$AUTOPOS= <3 >
$$ ##$BF1= 600.07
$$ ##$BF2= 150.887722
$$ ##$BF3= 600.07
$$ ##$BF4= 600.07
$$ ##$BF5= 600.07
$$ ##$BF6= 600.07
$$ ##$BF7= 600.07
$$ ##$BF8= 600.07
$$ ##$BWFAC= (0..63)
$$ 0 0 0 0 0 0 0 0 0 0 0 0 0 0 0 0 0 0 0 0 0 0 0 0 0 0 0 0 0 0 0 0 0 0 0 0
$$ 0 0 0 0 0 0 0 0 0 0 0 0 0 0 0 0 0 0 0 0 0 0 0 0 0 0 0 0
$$ ##$BYTORDA= 0
$$ ##$CAGPARS= (0..11)
$$ 0 0 0 0 0 0 0 0 0 0 0 0
$$ ##$CHEMSTR= <none>
$$ ##$CNST= (0..63)
$$ 1 1 145 1 1 1 1 1 1 1 1 1 1 1 1 1 1 1 1 1 1 1 1 1 1 1 1 1 1 1 1 1 1 1 1
$$ 1 1 1 1 1 1 1 1 1 1 1 1 1 1 1 1 1 1 1 1 1 1 1 1 1 1 1 1 1
$$ ##$CPDPRG= (0..8)
$$ <> <> <> <> <mlev> <mlev> <mlev> <mlev> <mlev>
$$ ##$D= (0..63)
$$ 0 60 0 0 0 0 0 0 0 0.06 0 0 0 0 0 0 0.0002 0 0 0 0 0 0 0 0 0 0 0 0 0 0
$$ 0 0 0 0 0 0 0 0 0 0 0 0 0 0 0 0 0 0 0 0 0 0 0 0 0 0 0 0 0 0 0 0 0
$$ ##$DATE= 1580305151
$$ ##$DE= 56.80099
$$ ##$DECBNUC= <off>
$$ ##$DECIM= 1621.33333333333
$$ ##$DECNUC= <off>
$$ ##$DECSTAT= 4
$$ ##$DIGMOD= 3
$$ ##$DIGTYP= 12
$$ ##$DQDMODE= 0
$$ ##$DR= 22
$$ ##$DS= 2
$$ ##$DSPFIRM= 4
$$ ##$DSPFVS= 21
$$ ##$DTYPA= 0
$$ ##$EXP= <PROTON.c>
$$ ##$FCUCHAN= (0..9)
$$ 0 2 1 0 0 0 0 0 0 0
$$ ##$FL1= 90
$$ ##$FL2= 90
$$ ##$FL3= 90
$$ ##$FL4= 90
$$ ##$FN_INDIRECT= (0..7)
$$ 0 0 0 0 0 0 0 0
$$ ##$FOV= 20
$$ ##$FQ1LIST= <freqlist>
$$ ##$FQ2LIST= <freqlist>
$$ ##$FQ3LIST= <freqlist>
$$ ##$FQ4LIST= <freqlist>
$$ ##$FQ5LIST= <freqlist>
$$ ##$FQ6LIST= <freqlist>
$$ ##$FQ7LIST= <freqlist>
$$ ##$FQ8LIST= <freqlist>
$$ ##$FRQLO3= 1176294.29999995
$$ ##$FRQLO3N= 0
$$ ##$FS= (0..7)
$$ 83 83 83 83 83 83 83 83
$$ ##$FTLPGN= 0
$$ ##$FW= 4032000
$$ ##$FnILOOP= 0
$$ ##$FnMODE= 0
$$ ##$FnTYPE= 0
$$ ##$GPNAM= (0..31)
$$ <sine.100> <sine.100> <sine.100> <sine.100> <sine.100> <sine.100> <sine.100>
$$ <sine.100> <sine.100> <sine.100> <sine.100> <sine.100> <sine.100> <sine.100>
$$ <sine.100> <sine.100> <sine.100> <sine.100> <sine.100> <sine.100> <sine.100>
$$ <sine.100> <sine.100> <sine.100> <sine.100> <sine.100> <sine.100> <sine.100>
$$ <sine.100> <sine.100> <sine.100> <sine.100>
$$ ##$GPX= (0..31)
$$ 0 0 0 0 0 0 0 0 0 0 0 0 0 0 0 0 0 0 0 0 0 0 0 0 0 0 0 0 0 0 0 0
$$ ##$GPY= (0..31)
$$ 0 0 0 0 0 0 0 0 0 0 0 0 0 0 0 0 0 0 0 0 0 0 0 0 0 0 0 0 0 0 0 0
$$ ##$GPZ= (0..31)
$$ 0 0 0 0 0 0 0 0 0 0 0 0 0 0 0 0 0 0 0 0 0 0 0 0 0 0 0 0 0 0 0 0
$$ ##$GRDPROG= <>
$$ ##$GRPDLY= 76
$$ ##$HDDUTY= 20
$$ ##$HDRATE= 20
$$ ##$HGAIN= (0..3)
$$ 0 0 0 0
$$ ##$HL1= 1
$$ ##$HL2= 35
$$ ##$HL3= 16
$$ ##$HL4= 17
$$ ##$HOLDER= 3
$$ ##$HPMOD= (0..7)
$$ 0 0 0 0 0 0 0 0
$$ ##$HPPRGN= 0
$$ ##$IN= (0..63)
$$ 0.001 0.001 0.001 0.001 0.001 0.001 0.001 0.001 0.001 0.001 0.001 0.001
$$ 0.001 0.001 0.001 0.001 0.001 0.001 0.001 0.001 0.001 0.001 0.001 0.001
$$ 0.001 0.001 0.001 0.001 0.001 0.001 0.001 0.001 0.001 0.001 0.001 0.001
$$ 0.001 0.001 0.001 0.001 0.001 0.001 0.001 0.001 0.001 0.001 0.001 0.001
$$ 0.001 0.001 0.001 0.001 0.001 0.001 0.001 0.001 0.001 0.001 0.001 0.001
$$ 0.001 0.001 0.001 0.001
$$ ##$INF= (0..7)
$$ 0 0 0 0 0 0 0 0
$$ ##$INP= (0..63)
$$ 0 0 0 0 0 0 0 0 0 0 0 0 0 0 0 0 0 0 0 0 0 0 0 0 0 0 0 0 0 0 0 0 0 0 0 0
$$ 0 0 0 0 0 0 0 0 0 0 0 0 0 0 0 0 0 0 0 0 0 0 0 0 0 0 0 0
$$ ##$INSTRUM= <aviii600>
$$ ##$INTEGFAC= (0..63)
$$ 0 0 0 0 0 0 0 0 0 0 0 0 0 0 0 0 0 0 0 0 0 0 0 0 0 0 0 0 0 0 0 0 0 0 0 0
$$ 0 0 0 0 0 0 0 0 0 0 0 0 0 0 0 0 0 0 0 0 0 0 0 0 0 0 0 0
$$ ##$L= (0..31)
$$ 1 1 1 1 1 1 1 1 1 1 1 1 1 1 1 1 1 1 1 1 1 1 1 1 1 1 1 1 1 1 1 1
$$ ##$LFILTER= 500
$$ ##$LGAIN= 5
$$ ##$LINPSTP= 0
$$ ##$LOCKED= yes
$$ ##$LOCKFLD= 1730
$$ ##$LOCKGN= 93.934814453125
$$ ##$LOCKPOW= -20
$$ ##$LOCKPPM= 2.49000000953674
$$ ##$LOCNUC= <2H>
$$ ##$LOCPHAS= 2
$$ ##$LOCSHFT= yes
$$ ##$LOCSW= 0
$$ ##$LTIME= 0.25
$$ ##$MASR= 4200
$$ ##$MASRLST= <masrlst>
$$ ##$MULEXPNO= (0..15)
$$ 0 0 0 0 0 0 0 0 0 0 0 0 0 0 0 0
$$ ##$NBL= 1
$$ ##$NC= -6
$$ ##$NLOGCH= 3
$$ ##$NOVFLW= 0
$$ ##$NS= 8
$$ ##$NUC1= <1H>
$$ ##$NUC2= <13C>
$$ ##$NUC3= <off>
$$ ##$NUC4= <off>
$$ ##$NUC5= <off>
$$ ##$NUC6= <off>
$$ ##$NUC7= <off>
$$ ##$NUC8= <off>
$$ ##$NUCLEUS= <off>
$$ ##$NUSLIST= <automatic>
$$ ##$NusAMOUNT= 25
$$ ##$NusFPNZ= no
$$ ##$NusJSP= 0
$$ ##$NusSEED= 54321
$$ ##$NusSPTYPE= 0
$$ ##$NusT2= 1
$$ ##$NusTD= 0
$$ ##$O1= 3705.7
$$ ##$O2= 10079.34
$$ ##$O3= 3705.7
$$ ##$O4= 3705.7
$$ ##$O5= 3705.7
$$ ##$O6= 3705.7
$$ ##$O7= 3705.7
$$ ##$O8= 3705.7
$$ ##$OVERFLW= 0
$$ ##$P= (0..63)
$$ 11.3 11.3 22.6 10 20 16.5 25 50 10000 25 50 80000 80000 1000 500 200000
$$ 1000 2500 100000 600 2000 0 0 0 2000 180 100000 11.3 0 1000 0 1730 20000
$$ 0 0 0 40000 0 0 160 2000 0 0 3160 200 0 80000 46600 10000 0 80000 0 0 0
$$ 0 0 0 0 0 0 0 0 0 1500
$$ ##$PACOIL= (0..15)
$$ 2 0 3 1 0 0 0 0 0 0 0 0 0 0 0 0
$$ ##$PAPS= 2
$$ ##$PARMODE= 0
$$ ##$PCPD= (0..9)
$$ 100 80 55 100 100 100 100 100 100 100
$$ ##$PEXSEL= (0..9)
$$ 1 1 1 1 1 1 1 1 1 1
$$ ##$PHCOR= (0..31)
$$ 0 0 0 0 0 0 0 0 0 0 0 0 0 0 0 0 0 0 0 0 0 0 0 0 0 0 0 0 0 0 0 0
$$ ##$PHLIST= <>
$$ ##$PHP= 1
$$ ##$PH_ref= 0
$$ ##$PL= (0..63)
$$ 120 -2 3 120 120 120 120 120 120 54.33159 120 120 18.92 120 120 11.31 120
$$ 120 -2 120 120 120 120 120 120 120 120 120 120 120 18.92 12.9 120 120 120
$$ 120 120 120 120 120 120 120 120 120 120 120 120 120 120 120 120 120 120
$$ 120 120 120 120 120 120 120 120 120 120 120
$$ ##$PLSTEP= 0.1
$$ ##$PLSTRT= -6
$$ ##$PLW= (0..63)
$$ 0 14.6 35.53 0 0 0 0 0 0 7.4571e-005 2.9828 0.23016 1.143945 0.5733454
$$ 0 5.6848 0 0 14.6 0.29129 0 0.056848 0 0 0.0063164 1.4922 0.24674 0.23016
$$ 0 2.9828 1.143945 3.9478 2.9828e-006 0 0 0 0 0 0 0 0 0 0 0 0 0 0 0 0 0
$$ 0 0 0 0 0 0 0 0 0 0 0 0 0 0
$$ ##$PLWMAX= (0..7)
$$ 54 281 0 0 0 0 0 0
$$ ##$PQPHASE= 0
$$ ##$PQSCALE= 0
$$ ##$PR= 1
$$ ##$PRECHAN= (0..15)
$$ -1 1 0 2 4 -1 -1 -1 -1 -1 -1 -1 -1 -1 -1 -1
$$ ##$PRGAIN= 0
$$ ##$PROBHD= <Z150357_0005 (CP BBO 600S3 BB-H&F-05 Z)>
$$ ##$PULPROG= <zg30>
$$ ##$PW= 0
$$ ##$PYNM= <acqu.py>
$$ ##$ProjAngle= 0
$$ ##$QNP= 1
$$ ##$RD= 0
$$ ##$RECCHAN= (0..15)
$$ 0 2 0 0 0 0 0 0 0 0 0 0 0 0 0 0
$$ ##$RECPH= 0
$$ ##$RECPRE= (0..15)
$$ -1 0 -1 -1 -1 -1 -1 -1 -1 -1 -1 -1 -1 -1 -1 -1
$$ ##$RECPRFX= (0..15)
$$ 1 0 0 0 0 0 0 0 0 0 0 0 0 0 0 0
$$ ##$RECSEL= (0..15)
$$ 0 0 1 0 0 0 0 0 0 0 0 0 0 0 0 0
$$ ##$RG= 45.2
$$ ##$RO= 0
$$ ##$RSEL= (0..15)
$$ 0 1 2 0 0 0 0 0 0 0 0 0 0 0 0 0
$$ ##$S= (0..7)
$$ 83 4 83 83 83 83 83 83
$$ ##$SELREC= (0..9)
$$ 0 0 0 0 0 0 0 0 0 0
$$ ##$SFO1= 600.0737057
$$ ##$SFO2= 150.89780134
$$ ##$SFO3= 600.0737057
$$ ##$SFO4= 600.0737057
$$ ##$SFO5= 600.0737057
$$ ##$SFO6= 600.0737057
$$ ##$SFO7= 600.0737057
$$ ##$SFO8= 600.0737057
$$ ##$SOLVENT= <DMSO>
$$ ##$SOLVOLD= <off>
$$ ##$SP= (0..63)
$$ 1 120 120 11.51 9.38 120 120 11.51 120 0 120 120 0 0 12.99 0 150 150 16.9
$$ 120.87 118.96 122.27 114.95 150 150 150 150 150 150 120 150 19.01 120 120
$$ 120 120 120 120 120 120 120 120 120 120 120 120 120 120 120 120 120 120
$$ 120 120 120 120 120 120 120 120 120 120 120 120
$$ ##$SPECTR= 0
$$ ##$SPINCNT= 0
$$ ##$SPNAM= (0..63)
$$ <gauss> <Gaus1_270.1000> <Gaus1_180r.1000> <Crp60,0.5,20.1> <Bip720,100,10.1>
$$ <Sinc1.1000> <Squa100.1000> <Crp60comp.4> <Squa100.1000> <gauss> <Sinc1.1000>
$$ <Sinc1.1000> <gauss> <gauss> <Crp42,1.5,20.2> < > <gauss> <gauss> <Crp60_xfilt.2>
$$ <Sinc1.1000> <Sinc1.1000> <Sinc1.1000> <Sinc1.1000> <gauss> <gauss> <gauss>
$$ <Q3_surbop.1> <gauss> <gauss> <Crp60,20,20.10> <Bip720,50,20.1> <Crp42,1.5,20.2>
$$ <Q3_surbop.1> <> <Rsnob.1000> <Gaus1_180r.1000> <Gaus1_180r.1000> <> <>
$$ <> <Gaus1_180r.1000> <Squa100.1000> <> <> <> <> <> <> <> <> <> <> <> <>
$$ <> <> <> <> <> <> <> <> <> <>
$$ ##$SPOAL= (0..63)
$$ 0.5 1 0.5 0.5 0.5 0.5 0.5 0.5 0.5 0.5 0.5 0.5 0.5 0.5 0.5 0.5 0.5 0.5 0.5
$$ 1 1 1 1 0.5 0.5 0.5 0.5 0.5 0.5 0.5 0.5 0.5 0.5 0.5 0.5 0.5 0.5 0.5 0.5
$$ 0.5 0.5 0.5 0.5 0.5 0.5 0.5 0.5 0.5 0.5 0.5 0.5 0.5 0.5 0.5 0.5 0.5 0.5
$$ 0.5 0.5 0.5 0.5 0.5 0.5 0.5
$$ ##$SPOFFS= (0..63)
$$ 0 0 0 0 0 0 0 0 0 0 0 0 0 0 0 0 0 0 0 0 0 0 0 0 0 0 0 0 0 0 0 0 0 0 0 0
$$ 0 0 0 0 0 0 0 0 0 0 0 0 0 0 0 0 0 0 0 0 0 0 0 0 0 0 0 0
$$ ##$SPPEX= (0..63)
$$ 0 0 0 0 0 0 0 0 0 0 0 0 0 0 0 0 0 0 0 0 0 0 0 0 0 0 0 0 0 0 0 0 0 0 0 0
$$ 0 0 0 0 0 0 0 0 0 0 0 0 0 0 0 0 0 0 0 0 0 0 0 0 0 0 0 0
$$ ##$SPW= (0..63)
$$ 0 1.5476e-005 6.8784e-006 5.4286 8.8825 0.0053756 7.4571e-005 5.4286 1.8643e-007
$$ 0 0.0053756 0.0053756 0 0 3.04 0 0 0 1.569 4.391865e-005 6.827012e-005
$$ 3.187731e-005 0.0001719117 0 0 0 0.00061189 0 0 0.07121 2.9828 0.76 0.098043
$$ 0 7.5198e-005 6.8784e-006 0.00044022 0 0 0 6.8784e-006 1.8643e-007 0 0
$$ 0 0 0 0 0 0 0 0 0 0 0 0 0 0 0 0 0 0 0 0
$$ ##$SUBNAM= (0..9)
$$ <""> <""> <""> <""> <""> <""> <""> <""> <""> <"">
$$ ##$SW= 20.5566852848515
$$ ##$SWIBOX= (0..19)
$$ 0 1 2 0 0 0 0 0 0 0 0 0 0 0 0 0 0 0 0 0
$$ ##$SW_h= 12335.5263157895
$$ ##$SWfinal= 0
$$ ##$SigLockShift= 0
$$ ##$TD= 131072
$$ ##$TD0= 1
$$ ##$TD_INDIRECT= (0..7)
$$ 0 0 0 0 0 0 0 0
$$ ##$TDav= 1
$$ ##$TE= 300
$$ ##$TE1= 300
$$ ##$TE2= 300
$$ ##$TE3= 300
$$ ##$TE4= 300
$$ ##$TEG= 300
$$ ##$TE_MAGNET= 0
$$ ##$TE_PIDX= 0
$$ ##$TE_STAB= (0..9)
$$ 0 0 0 0 0 0 0 0 0 0
$$ ##$TL= (0..7)
$$ 0 120 120 120 120 120 120 120
$$ ##$TOTROT= (0..63)
$$ 0 0 0 0 0 0 0 0 0 0 0 0 0 0 0 0 0 0 0 0 0 0 0 0 0 0 0 0 0 0 0 0 0 0 0 0
$$ 0 0 0 0 0 0 0 0 0 0 0 0 0 0 0 0 0 0 0 0 0 0 0 0 0 0 0 0
$$ ##$TUBE_TYPE= <>
$$ ##$USERA1= <user>
$$ ##$USERA2= <user>
$$ ##$USERA3= <user>
$$ ##$USERA4= <user>
$$ ##$USERA5= <user>
$$ ##$V9= 5
$$ ##$VALIDCODE= -1
$$ ##$VALIST= <valist>
$$ ##$VCLIST= <CCCCCCCCCCCCCCC>
$$ ##$VDLIST= <DDDDDDDDDDDDDDD>
$$ ##$VPLIST= <PPPPPPPPPPPPPPP>
$$ ##$VTLIST= <20to70>
$$ ##$WBST= 1024
$$ ##$WBSW= 4
$$ ##$XGAIN= (0..3)
$$ 0 0 0 0
$$ ##$XL= 0
$$ ##$YL= 0
$$ ##$YMAX_a= 3773285
$$ ##$YMIN_a= -4357974
$$ ##$ZGOPTNS= <>
$$ ##$ZL1= 120
$$ ##$ZL2= 120
$$ ##$ZL3= 120
$$ ##$ZL4= 120
$$ ##END=
$$ 
##$PARAMETERFILE=	(audita.txt, ASCII, C:/Users/peter/Documents/Ambident%20reactivity%20of%20diazine%20oxides%20(e.g.%20PyzNO)/NMR%20data%20files/Compound%2013b%20-%20in%20DMSO-d6/1H/audita.txt, 0)
$$ ##TITLE= Audit trail, TopSpin 3.5 pl 7
$$ ##JCAMPDX= 5.01
$$ ##ORIGIN= Bruker BioSpin GmbH
$$ ##OWNER= NMRSU
$$ $$ C:/Bruker/TopSpin3.5pl7/data/PB/nmr/6A176201/10/audita.txt
$$ ##AUDIT TRAIL=  $$ (NUMBER, WHEN, WHO, WHERE, PROCESS, VERSION, WHAT)
$$ (   1,<2020-01-29 13:39:12.027 +0000>,<NMRSU>,<AVIII600NMR-PC>,<go4>,<TopSpin 3.5.7>,
$$       <created by zg
$$ 	started at 2020-01-29 13:28:10.897 +0000,
$$ 	POWCHK enabled, PULCHK disabled,
$$        configuration hash MD5:
$$        68 E3 CE 56 42 B1 21 D5 4A CE D9 3D DD B9 57 79
$$        data hash MD5: 128K
$$        0A 35 B5 34 CE 8D 82 5E 6D EB 9D 9F 12 D0 9B 7D>)
$$ (   2,<2020-01-29 13:39:12.214 +0000>,<NMRSU>,<AVIII600NMR-PC>,<audit>,<TopSpin 3.5.7>,
$$       <user comment:
$$        ICON-NMR User ID: PB
$$        data hash MD5: 128K
$$        0A 35 B5 34 CE 8D 82 5E 6D EB 9D 9F 12 D0 9B 7D>)
$$ ##END=
$$ 
$$ $$ hash MD5
$$ $$ 17 6A D0 19 97 C1 2C BC DF E3 A2 5F 02 36 76 F5
$$ 
##$PARAMETERFILE=	(auditp.txt, ASCII, C:/Users/peter/Documents/Ambident%20reactivity%20of%20diazine%20oxides%20(e.g.%20PyzNO)/NMR%20data%20files/Compound%2013b%20-%20in%20DMSO-d6/1H/pdata/1/auditp.txt, 0)
$$ ##TITLE= Audit trail, TopSpin 3.5 pl 7
$$ ##JCAMPDX= 5.01
$$ ##ORIGIN= Bruker BioSpin GmbH
$$ ##OWNER= NMRSU
$$ $$ C:/Bruker/TopSpin3.5pl7/data/PB/nmr/6A176201/10/pdata/1/auditp.txt
$$ ##AUDIT TRAIL=  $$ (NUMBER, WHEN, WHO, WHERE, PROCESS, VERSION, WHAT)
$$ (   1,<2020-01-29 13:39:12.027 +0000>,<NMRSU>,<AVIII600NMR-PC>,<go4>,<TopSpin 3.5.7>,
$$       <created by zg
$$ 	started at 2020-01-29 13:28:10.897 +0000,
$$ 	POWCHK enabled, PULCHK disabled,
$$        configuration hash MD5:
$$        68 E3 CE 56 42 B1 21 D5 4A CE D9 3D DD B9 57 79
$$        data hash MD5: 128K
$$        0A 35 B5 34 CE 8D 82 5E 6D EB 9D 9F 12 D0 9B 7D>)
$$ (   2,<2020-01-29 13:39:12.214 +0000>,<NMRSU>,<AVIII600NMR-PC>,<audit>,<TopSpin 3.5.7>,
$$       <user comment:
$$        ICON-NMR User ID: PB
$$        data hash MD5: 128K
$$        0A 35 B5 34 CE 8D 82 5E 6D EB 9D 9F 12 D0 9B 7D>)
$$ (   3,<2020-01-29 13:39:13.072 +0000>,<NMRSU>,<AVIII600NMR-PC>,<proc1d>,<TopSpin 3.5.7>,
$$       <Start of raw data processing
$$        ef LB = 0.3 FT_mod = 6 PKNL = 1 SI = 32K 
$$        data hash MD5: 32K
$$        58 C2 CF 70 6E A3 EA C6 B3 B7 67 92 0D B2 6B 0D>)
$$ (   4,<2020-01-29 13:39:14.413 +0000>,<NMRSU>,<AVIII600NMR-PC>,<proc1d>,<TopSpin 3.5.7>,
$$       <apk0 
$$        data hash MD5: 32K
$$        6D 9F B7 D2 AE 38 71 1A 64 7A 62 07 81 BA B0 2A>)
$$ (   5,<2020-01-29 13:39:15.084 +0000>,<NMRSU>,<AVIII600NMR-PC>,<proc1d>,<TopSpin 3.5.7>,
$$       <abs ABSG = 5 
$$        data hash MD5: 32K
$$        0F 17 3F 41 6D A6 00 CC 18 17 56 9D C4 2A 02 51>)
$$ ##END=
$$ 
$$ $$ hash MD5
$$ $$ B1 A7 D4 03 F2 FB C3 B3 D7 56 38 79 90 0B 82 99
$$ 
##$PARAMETERFILE=	(format.temp, ASCII, C:/Users/peter/Documents/Ambident%20reactivity%20of%20diazine%20oxides%20(e.g.%20PyzNO)/NMR%20data%20files/Compound%2013b%20-%20in%20DMSO-d6/1H/format.temp, 0)
$$ EDIT_PAR COMMAND FILE
$$ 
$$ DI_MODE         LONG
$$ ED_ENTRY        ACQU
$$ ORDER           FILE
$$ 
$$ 
$$ HEADER		"F2 - Acquisition Parameters"
$$ T_NAME		Date_
$$ 		TYPE	R64
$$ 		CLASS	ACQU
$$ 		SUBRANGE 0.0 50000000
$$ 		REL	"Date_=itodate(DATE)"
$$ 		INV_REL	"DATE=datetoi(Date_,DATE)"
$$ 		FORMAT	"%14.0f"
$$ 		TEXT	" "
$$ END
$$ T_NAME		Time
$$ 		TYPE	R32
$$ 		CLASS	ACQU
$$ 		SUBRANGE 0.0 1000000
$$ 		REL	"Time=itotime(DATE)"
$$ 		INV_REL	"DATE=timetoi(Time,DATE)"
$$ 		FORMAT	"%14.2f h"
$$ 		TEXT	" "
$$ END
$$ NAME		INSTRUM
$$ 		TEXT	" "
$$ END
$$ NAME		PROBHD
$$ 		FORMAT	"%14.14s"
$$ 		TEXT	" "
$$ END
$$ NAME		PULPROG
$$ 		TEXT	" "
$$ END
$$ NAME		TD
$$ 		TEXT	" "
$$ END
$$ NAME		SOLVENT
$$ 		TEXT	" "
$$ END
$$ NAME		NS
$$ 		TEXT	" "
$$ END
$$ NAME		DS
$$ 		TEXT	" "
$$ END
$$ T_NAME		SWH
$$ 		TYPE	R32
$$ 		CLASS	ACQU
$$ 		SUBRANGE 0.0 1e8
$$ 		REL	"SWH=SW*SFO1"
$$ 		INV_REL "SW=SWH/SFO1"
$$ 		UNIT	"Hz"
$$ 		FORMAT	"%14.3f Hz"
$$ 		TEXT	" "
$$ END
$$ T_NAME          FIDRES
$$                 TYPE    R32
$$                 CLASS   ACQU
$$                 SUBRANGE 0.0 100000
$$                 REL     "FIDRES=2*SW*SFO1/TD"
$$                 INV_REL "TD = nextpow(2*SW*SFO1/FIDRES)"
$$ 		UNIT	"Hz"
$$ 		FORMAT	"%14.6f Hz"
$$ 		TEXT	" "
$$ END
$$ T_NAME          AQ
$$ 		TYPE	R32
$$ 		CLASS	ACQU
$$ 		SUBRANGE 0.0 1000
$$ 		REL	"AQ=aqcalc(SW,SFO1,TD,DIGTYP)"
$$ 		INV_REL	"TD=tdcalc(SW,SFO1,1.0e6*AQ,DIGTYP)"
$$ 		UNIT	"sec"
$$ 		FORMAT	"%14.7f sec"
$$ 		TEXT	" "
$$ END
$$ NAME		RG
$$ 		TEXT	" "
$$ END
$$ T_NAME          DW
$$ 		TYPE	R32
$$ 		CLASS	ACQU
$$ 		SUBRANGE 0.0 1000000
$$ 		REL	"DW=1/(2*SW*SFO1)"
$$ 		INV_REL	"SW=1000000/(2*(0.005+DW)*SFO1)"
$$ 		UNIT	"usec"
$$ 		FORMAT	"%14.3lf usec"
$$ 		TEXT	" "
$$ END
$$ NAME		DE
$$ 		FORMAT	"%14.2f usec"
$$ 		TEXT	" "
$$ END
$$ NAME		TE
$$ 		FORMAT	"%14.1f K"
$$ 		TEXT	" "
$$ END
$$ T_NAME		D1
$$ 		TYPE	R32
$$ 		CLASS	ACQU
$$ 		SUBRANGE 0.0 1e38
$$ 		REL	"D1=D[1]"
$$ 		INV_REL	"D[1]=D1"
$$ 		UNIT	"sec"
$$ 		FORMAT	"%14.8f sec"
$$ 		TEXT	" "
$$ END
$$ NAME		TD0
$$ 		TEXT	" "
$$ END
$$ NAME		SFO1
$$ 		FORMAT	"%14.7f MHz"
$$ 		TEXT	" "
$$ END
$$ NAME		NUC1
$$ 		NONEDIT
$$ 		TEXT	" "
$$ END
$$ T_NAME		P1
$$ 		TYPE	R32
$$ 		CLASS	ACQU
$$ 		SUBRANGE 0.0 1.0e10
$$ 		REL	"P1=P[1]"
$$ 		INV_REL	"P[1]=P1"
$$ 		UNIT	"usec"
$$ 		FORMAT	"%14.2f usec"
$$ 		TEXT	" "
$$ END
$$ T_NAME		PLW1
$$ 		TYPE	R32
$$ 		CLASS	ACQU
$$ 		REL	"PLW1=PLW[1]"
$$ 		INV_REL	"PLW[1]=PLW1"
$$ 		UNIT	"W"
$$ 		FORMAT	"%14.8f W"
$$ 		TEXT	"power PLW1 "
$$ END
$$ 
##$PARAMETERFILE=	(intrng, ASCII, C:/Users/peter/Documents/Ambident%20reactivity%20of%20diazine%20oxides%20(e.g.%20PyzNO)/NMR%20data%20files/Compound%2013b%20-%20in%20DMSO-d6/1H/pdata/1/intrng, 0)
$$ P 0
$$ 9.493167   7.145018
$$ 4.567262   4.268018
$$ 4.267391   4.020218
$$ 4.019590   3.815076
$$ 3.814449   3.660749
$$ 3.660122   3.378445
$$ 3.307555   2.927384
$$ 2.889116   2.648843
$$ 2.648216   2.251107
$$ 2.194646   1.512723
$$ 1.390391   0.944977
$$ 
##$PARAMETERFILE=	(parm.txt, ASCII, C:/Users/peter/Documents/Ambident%20reactivity%20of%20diazine%20oxides%20(e.g.%20PyzNO)/NMR%20data%20files/Compound%2013b%20-%20in%20DMSO-d6/1H/pdata/1/parm.txt, 0)
$$ 
$$ Current Data Parameters
$$ NAME           6A176201              
$$ EXPNO                10              
$$ PROCNO                1              
$$ 
$$ F2 - Acquisition Parameters
$$ Date_          20200129              
$$ Time              13.39 h            
$$ INSTRUM        aviii600              
$$ PROBHD   Z150357_0005 (              
$$ PULPROG            zg30              
$$ TD               131072              
$$ SOLVENT            DMSO              
$$ NS                    8              
$$ DS                    2              
$$ SWH           12335.526 Hz           
$$ FIDRES         0.188225 Hz           
$$ AQ            5.3127851 sec          
$$ RG                 45.2              
$$ DW               40.533 usec         
$$ DE                56.80 usec         
$$ TE                300.0 K            
$$ D1          60.00000000 sec          
$$ TD0                   1              
$$ SFO1        600.0737057 MHz          
$$ NUC1                 1H              
$$ P1                11.30 usec         
$$ PLW1        14.60000038 W            
$$ 
$$ F2 - Processing parameters
$$ SI                32768              
$$ SF          600.0700469 MHz          
$$ WDW                  EM              
$$ SSB      0              
$$ LB                 0.30 Hz           
$$ GB       0              
$$ PC                 1.00              
$$ 
##$PARAMETERFILE=	(procs, ASCII, C:/Users/peter/Documents/Ambident%20reactivity%20of%20diazine%20oxides%20(e.g.%20PyzNO)/NMR%20data%20files/Compound%2013b%20-%20in%20DMSO-d6/1H/pdata/1/procs, 0)
$$ ##TITLE= Parameter file, TopSpin 3.5 pl 7
$$ ##JCAMPDX= 5.0
$$ ##DATATYPE= Parameter Values
$$ ##NPOINTS= 9	$$ modification sequence number
$$ ##ORIGIN= Bruker BioSpin GmbH
$$ ##OWNER= NMRSU
$$ $$ 2020-01-29 13:39:15.443 +0000  NMRSU@AVIII600NMR-PC
$$ $$ C:/Bruker/TopSpin3.5pl7/data/PB/nmr/6A176201/10/pdata/1/procs
$$ $$ process C:\Bruker\TopSpin3.5pl7\prog\mod\peak.exe
$$ ##$ABSF1= 16.37576
$$ ##$ABSF2= -4.181051
$$ ##$ABSG= 5
$$ ##$ABSL= 10
$$ ##$ALPHA= 0
$$ ##$AQORDER= 0
$$ ##$ASSFAC= 0
$$ ##$ASSFACI= 0
$$ ##$ASSFACX= 0
$$ ##$ASSWID= 0
$$ ##$AUNMP= <proc_1d>
$$ ##$AXLEFT= 0
$$ ##$AXNAME= <>
$$ ##$AXNUC= <1H>
$$ ##$AXRIGHT= 0
$$ ##$AXTYPE= 0
$$ ##$AXUNIT= <>
$$ ##$AZFE= 0.1
$$ ##$AZFW= 0.1
$$ ##$BCFW= 0
$$ ##$BC_mod= 0
$$ ##$BYTORDP= 0
$$ ##$COROFFS= 0
$$ ##$CY= 15
$$ ##$DATMOD= 1
$$ ##$DC= 0
$$ ##$DFILT= <>
$$ ##$DTYPP= 0
$$ ##$ERETIC= no
$$ ##$F1P= 16.4540596008301
$$ ##$F2P= -4.1027526349839
$$ ##$FCOR= 0.5
$$ ##$FTSIZE= 32768
$$ ##$FT_mod= 6
$$ ##$GAMMA= 0
$$ ##$GB= 0
$$ ##$INTBC= 1
$$ ##$INTSCL= 1
$$ ##$ISEN= 512
$$ ##$LB= 0.3
$$ ##$LEV0= 0
$$ ##$LPBIN= 0
$$ ##$MAXI= 10000
$$ ##$MC2= 0
$$ ##$MEAN= 0
$$ ##$ME_mod= 0
$$ ##$MI= 0.1
$$ ##$MddCEXP= no
$$ ##$MddCT_SP= no
$$ ##$MddF180= no
$$ ##$MddLAMBDA= 0
$$ ##$MddMEMORY= 0
$$ ##$MddMERGE= 0
$$ ##$MddNCOMP= 0
$$ ##$MddNITER= 0
$$ ##$MddNOISE= 0
$$ ##$MddPHASE= 0
$$ ##$MddSEED= 0
$$ ##$MddSRSIZE= 0
$$ ##$Mdd_CsALG= 0
$$ ##$Mdd_CsLAMBDA= 0
$$ ##$Mdd_CsNITER= 0
$$ ##$Mdd_CsNORM= 0
$$ ##$Mdd_CsVE= no
$$ ##$Mdd_CsZF= 0
$$ ##$Mdd_LrLAMBDA= 0
$$ ##$Mdd_LrNITER= 0
$$ ##$Mdd_LrRANK= 0
$$ ##$Mdd_LrZF= 0
$$ ##$Mdd_mod= 0
$$ ##$NCOEF= 0
$$ ##$NC_proc= -3
$$ ##$NLEV= 6
$$ ##$NOISF1= 0
$$ ##$NOISF2= 0
$$ ##$NSP= 0
$$ ##$NTH_PI= 0
$$ ##$NZP= 0
$$ ##$OFFSET= 16.37576
$$ ##$PC= 1
$$ ##$PHC0= -30.64
$$ ##$PHC1= 0
$$ ##$PH_mod= 1
$$ ##$PKNL= yes
$$ ##$PPARMOD= 0
$$ ##$PPDIAG= 0
$$ ##$PPIPTYP= 0
$$ ##$PPMPNUM= 2147483647
$$ ##$PPRESOL= 1
$$ ##$PSCAL= 0
$$ ##$PSIGN= 0
$$ ##$PYNMP= <proc.py>
$$ ##$RDF1= 0
$$ ##$RDF2= 0
$$ ##$RDFWHM= 0
$$ ##$RDINT= 0
$$ ##$RDPOS= 0
$$ ##$REVERSE= no
$$ ##$SF= 600.07004685773
$$ ##$SI= 32768
$$ ##$SIGF1= 0
$$ ##$SIGF2= 0
$$ ##$SINO= 400
$$ ##$SIOLD= 32768
$$ ##$SPECTYP= <>
$$ ##$SREF_mod= 1
$$ ##$SREGLST= <1H.C6D6>
$$ ##$SSB= 0
$$ ##$STSI= 32768
$$ ##$STSR= 0
$$ ##$SW_p= 12335.5263157895
$$ ##$SYMM= 0
$$ ##$S_DEV= 0
$$ ##$TDeff= 65536
$$ ##$TDoff= 0
$$ ##$TI= <Denis Beecher
$$ DB 612/1/3
$$ Single Diastereomer 
$$ C6D6
$$ 
$$ >
$$ ##$TILT= no
$$ ##$TM1= 0
$$ ##$TM2= 0
$$ ##$TOPLEV= 0
$$ ##$USERP1= <user>
$$ ##$USERP2= <user>
$$ ##$USERP3= <user>
$$ ##$USERP4= <user>
$$ ##$USERP5= <user>
$$ ##$WDW= 1
$$ ##$XDIM= 8192
$$ ##$YMAX_p= 430326135
$$ ##$YMIN_p= -18146
$$ ##END=
$$ 
##$PARAMETERFILE=	(pulseprogram, ASCII, C:/Users/peter/Documents/Ambident%20reactivity%20of%20diazine%20oxides%20(e.g.%20PyzNO)/NMR%20data%20files/Compound%2013b%20-%20in%20DMSO-d6/1H/pulseprogram, 0)
$$ # 1 "C:/Bruker/TopSpin3.5pl7/exp/stan/nmr/lists/pp/zg30"
$$ ;zg30
$$ ;avance-version (12/01/11)
$$ ;1D sequence
$$ ;using 30 degree flip angle
$$ ;
$$ ;$CLASS=HighRes
$$ ;$DIM=1D
$$ ;$TYPE=
$$ ;$SUBTYPE=
$$ ;$COMMENT=
$$ ;$RECOMMEND=y
$$ 
$$ 
$$ # 1 "C:/Bruker/TopSpin3.5pl7/exp/stan/nmr/lists/pp/Avance.incl" 1
$$ ;Avance3.incl
$$ ;   for AV III
$$ ;
$$ ;avance-version (13/06/17)
$$ ;
$$ ;$CLASS=HighRes Incl
$$ ;$COMMENT=
$$ # 169 "C:/Bruker/TopSpin3.5pl7/exp/stan/nmr/lists/pp/Avance.incl"
$$ ;$Id: Avance3.incl,v 1.10.2.2 2013/08/30 09:43:33 ber Exp $
$$ # 14 "C:/Bruker/TopSpin3.5pl7/exp/stan/nmr/lists/pp/zg30" 2
$$ 
$$ 
$$ # 17 "C:/Bruker/TopSpin3.5pl7/exp/stan/nmr/lists/pp/zg30"
$$ "acqt0=-p1*0.66/3.1416"
$$ 
$$ 
$$ # 1 "mc_line 20 file C:/Bruker/TopSpin3.5pl7/exp/stan/nmr/lists/pp/zg30 exp. def. part of mc cmd. before ze"
$$ ; dimension 1D; AQ_mode 
$$ define delay MCWRK
$$ define delay MCREST
$$ "MCREST = 30m - 30m"
$$ "MCWRK = 0.333333*30m"
$$ 
$$     dccorr
$$ # 20 "C:/Bruker/TopSpin3.5pl7/exp/stan/nmr/lists/pp/zg30"
$$ 1 ze
$$ # 1 "mc_line 20 file C:/Bruker/TopSpin3.5pl7/exp/stan/nmr/lists/pp/zg30 exp. def. of mc cmd. after ze"
$$ # 21 "C:/Bruker/TopSpin3.5pl7/exp/stan/nmr/lists/pp/zg30"
$$ # 1 "mc_line 21 file C:/Bruker/TopSpin3.5pl7/exp/stan/nmr/lists/pp/zg30 exp. start label for mc cmd."
$$ 2 MCWRK  * 2
$$ LBLF0, MCWRK
$$   MCREST
$$ # 22 "C:/Bruker/TopSpin3.5pl7/exp/stan/nmr/lists/pp/zg30"
$$   d1
$$   p1*0.33 ph1
$$   go=2 ph31
$$ # 1 "mc_line 25 file C:/Bruker/TopSpin3.5pl7/exp/stan/nmr/lists/pp/zg30 exp. mc cmd. in line"
$$   MCWRK wr #0
$$   MCWRK zd
$$   lo to LBLF0 times td0
$$ 
$$ # 26 "C:/Bruker/TopSpin3.5pl7/exp/stan/nmr/lists/pp/zg30"
$$ exit
$$ # 29 "C:/Bruker/TopSpin3.5pl7/exp/stan/nmr/lists/pp/zg30"
$$ ph1=0 2 2 0 1 3 3 1
$$ ph31=0 2 2 0 1 3 3 1
$$ 
$$ 
$$ ;pl1 : f1 channel - power level for pulse (default)
$$ ;p1 : f1 channel -  90 degree high power pulse
$$ ;d1 : relaxation delay; 1-5 * T1
$$ ;ns: 1 * n, total number of scans: NS * TD0
$$ # 40 "C:/Bruker/TopSpin3.5pl7/exp/stan/nmr/lists/pp/zg30"
$$ ;$Id: zg30,v 1.12 2012/01/31 17:49:31 ber Exp $
$$ 
##$PARAMETERFILE=	(title, ASCII, C:/Users/peter/Documents/Ambident%20reactivity%20of%20diazine%20oxides%20(e.g.%20PyzNO)/NMR%20data%20files/Compound%2013b%20-%20in%20DMSO-d6/1H/pdata/1/title, 0)
$$ Analyst LB
$$ Instrument Name GH003107
$$ Peter Byrne
$$ PB-339
$$ Cryroprobe GH003107; 300K
$$ 
##$PARAMETERFILE=	(uxnmr.par, ASCII, C:/Users/peter/Documents/Ambident%20reactivity%20of%20diazine%20oxides%20(e.g.%20PyzNO)/NMR%20data%20files/Compound%2013b%20-%20in%20DMSO-d6/1H/uxnmr.par, 0)
$$ ##TITLE= Parameter file, TopSpin 3.5 pl 7
$$ ##JCAMPDX= 5.0
$$ ##DATATYPE= Parameter Values
$$ ##NPOINTS= 153	$$ modification sequence number
$$ ##ORIGIN= Bruker BioSpin GmbH
$$ ##OWNER= nmrsu
$$ $$ 2019-10-09 15:57:22.628 +0100  NMRSU@AVIII600NMR-PC
$$ $$ C:/Bruker/TopSpin3.5pl7/conf/instr/aviii600/uxnmr.par
$$ $$ process C:\Bruker\TopSpin3.5pl7\prog\mod\cfserverav3.exe
$$ ##$ACB= 0
$$ ##$ACBTAT= (0..23)
$$ 0 72 88 50 88 0 0 0 0 0 0 0 0 0 0 0 0 0 0 0 0 0 0 0
$$ ##$ACBTBA= (0..23)
$$ 0 0 0 0 0 0 0 0 0 0 0 0 0 0 0 0 0 0 0 0 0 0 0 0
$$ ##$ACBTBLK= (0..23)
$$ 0 34 33 0 35 0 0 0 0 0 0 0 0 0 0 0 0 0 0 0 0 0 0 0
$$ ##$ACBTCTL= (0..23)
$$ 0 6 6 6 6 0 0 0 0 0 0 0 0 0 0 0 0 0 0 0 0 0 0 0
$$ ##$ACBTDI= (0..23)
$$ 0 -1779670019 -1779670019 -1779670019 -1779670020 0 0 0 0 0 0 0 0 0 0 0
$$ 0 0 0 0 0 0 0 0
$$ ##$ACBTDM= (0..23)
$$ 0 25 10 10 10 0 0 0 0 0 0 0 0 0 0 0 0 0 0 0 0 0 0 0
$$ ##$ACBTFHI= (0..23)
$$ 0 600 365 92 365 0 0 0 0 0 0 0 0 0 0 0 0 0 0 0 0 0 0 0
$$ ##$ACBTFL= (0..23)
$$ 0 248 248 88 248 0 0 0 0 0 0 0 0 0 0 0 0 0 0 0 0 0 0 0
$$ ##$ACBTFLO= (0..23)
$$ 0 180 6 30 6 0 0 0 0 0 0 0 0 0 0 0 0 0 0 0 0 0 0 0
$$ ##$ACBTINP= (0..23)
$$ 0 2 1 16 3 0 0 0 0 0 0 0 0 0 0 0 0 0 0 0 0 0 0 0
$$ ##$ACBTOUT= (0..23)
$$ 0 1 2 3 1 0 0 0 0 0 0 0 0 0 0 0 0 0 0 0 0 0 0 0
$$ ##$ACBTPO= (0..23)
$$ 0 100000 300000 150000 300000 0 0 0 0 0 0 0 0 0 0 0 0 0 0 0 0 0 0 0
$$ ##$ACBTPW= (0..23)
$$ 0 100 100 5 100 0 0 0 0 0 0 0 0 0 0 0 0 0 0 0 0 0 0 0
$$ ##$ACBTSB= (0..23)
$$ 0 0 0 0 0 0 0 0 0 0 0 0 0 0 0 0 0 0 0 0 0 0 0 0
$$ ##$ACBTSDT= (0..23)
$$ 0 2 2 2 2 0 0 0 0 0 0 0 0 0 0 0 0 0 0 0 0 0 0 0
$$ ##$ACBTY= <no>
$$ ##$AMPDFLT= no
$$ ##$AQSBDCH= (0..95)
$$ 0 0 0 0 0 0 0 0 255 255 255 255 255 255 255 255 255 255 255 255 255 255
$$ 255 255 255 255 255 255 255 255 255 255 255 255 255 255 255 255 255 255
$$ 255 255 255 255 255 255 255 255 255 255 255 255 255 255 255 255 255 255
$$ 255 255 255 255 255 255 255 255 255 255 255 255 255 255 255 255 255 255
$$ 255 255 255 255 255 255 255 255 255 255 255 255 255 255 255 255 255 255
$$ 255 255
$$ ##$AQSBDHW= (0..95)
$$ 4 1 8 8 8 0 0 0 255 255 255 255 255 255 255 255 255 255 255 255 255 255
$$ 255 255 255 255 255 255 255 255 255 255 255 255 255 255 255 255 255 255
$$ 255 255 255 255 255 255 255 255 255 255 255 255 255 255 255 255 255 255
$$ 255 255 255 255 255 255 255 255 255 255 255 255 255 255 255 255 255 255
$$ 255 255 255 255 255 255 255 255 255 255 255 255 255 255 255 255 255 255
$$ 255 255
$$ ##$AQSBDID= (0..95)
$$ 82 88 83 83 83 80 66 66 255 255 255 255 255 255 255 255 255 255 255 255
$$ 255 255 255 255 255 255 255 255 255 255 255 255 255 255 255 255 255 255
$$ 255 255 255 255 255 255 255 255 255 255 255 255 255 255 255 255 255 255
$$ 255 255 255 255 255 255 255 255 255 255 255 255 255 255 255 255 255 255
$$ 255 255 255 255 255 255 255 255 255 255 255 255 255 255 255 255 255 255
$$ 255 255 255 255
$$ ##$AQSBDNO= (0..95)
$$ 1 1 1 2 3 1 1 1 255 255 255 255 255 255 255 255 255 255 255 255 255 255
$$ 255 255 255 255 255 255 255 255 255 255 255 255 255 255 255 255 255 255
$$ 255 255 255 255 255 255 255 255 255 255 255 255 255 255 255 255 255 255
$$ 255 255 255 255 255 255 255 255 255 255 255 255 255 255 255 255 255 255
$$ 255 255 255 255 255 255 255 255 255 255 255 255 255 255 255 255 255 255
$$ 255 255
$$ ##$AQSBDSL= (0..95)
$$ 2 3 4 5 6 21 255 1 255 255 255 255 255 255 255 255 255 255 255 255 255
$$ 255 255 255 255 255 255 255 255 255 255 255 255 255 255 255 255 255 255
$$ 255 255 255 255 255 255 255 255 255 255 255 255 255 255 255 255 255 255
$$ 255 255 255 255 255 255 255 255 255 255 255 255 255 255 255 255 255 255
$$ 255 255 255 255 255 255 255 255 255 255 255 255 255 255 255 255 255 255
$$ 255 255 255
$$ ##$AQSBDTY= (0..95)
$$ 66 192 25 25 25 207 209 7 255 255 255 255 255 255 255 255 255 255 255 255
$$ 255 255 255 255 255 255 255 255 255 255 255 255 255 255 255 255 255 255
$$ 255 255 255 255 255 255 255 255 255 255 255 255 255 255 255 255 255 255
$$ 255 255 255 255 255 255 255 255 255 255 255 255 255 255 255 255 255 255
$$ 255 255 255 255 255 255 255 255 255 255 255 255 255 255 255 255 255 255
$$ 255 255 255 255
$$ ##$AQSBUAD= (0..95)
$$ 16 52 36 37 38 33 32 32 255 255 255 255 255 255 255 255 255 255 255 255
$$ 255 255 255 255 255 255 255 255 255 255 255 255 255 255 255 255 255 255
$$ 255 255 255 255 255 255 255 255 255 255 255 255 255 255 255 255 255 255
$$ 255 255 255 255 255 255 255 255 255 255 255 255 255 255 255 255 255 255
$$ 255 255 255 255 255 255 255 255 255 255 255 255 255 255 255 255 255 255
$$ 255 255 255 255
$$ ##$AQSECL= (0..95)
$$ 4 2 2 2 2 1 2 255 255 255 255 255 255 255 255 255 255 255 255 255 255 255
$$ 255 255 255 255 255 255 255 255 255 255 255 255 255 255 255 255 255 255
$$ 255 255 255 255 255 255 255 255 255 255 255 255 255 255 255 255 255 255
$$ 255 255 255 255 255 255 255 255 255 255 255 255 255 255 255 255 255 255
$$ 255 255 255 255 255 255 255 255 255 255 255 255 255 255 255 255 255 255
$$ 255 255
$$ ##$AQSECLS= (0..95)
$$ 3 1 2 2 2 0 3 255 255 255 255 255 255 255 255 255 255 255 255 255 255 255
$$ 255 255 255 255 255 255 255 255 255 255 255 255 255 255 255 255 255 255
$$ 255 255 255 255 255 255 255 255 255 255 255 255 255 255 255 255 255 255
$$ 255 255 255 255 255 255 255 255 255 255 255 255 255 255 255 255 255 255
$$ 255 255 255 255 255 255 255 255 255 255 255 255 255 255 255 255 255 255
$$ 255 255
$$ ##$AQSETH1= <no>
$$ ##$AQSETH2= <no>
$$ ##$AQSSPLT= no
$$ ##$ATT19F= (0..1)
$$ 0 0
$$ ##$ATT1H= (0..1)
$$ 0 0
$$ ##$ATT3H= (0..1)
$$ 0 0
$$ ##$ATTX= (0..1)
$$ 0 0
$$ ##$ATTY= (0..1)
$$ 0 0
$$ ##$ATTZ= (0..1)
$$ 0 0
$$ ##$BACSAIR= yes
$$ ##$BACSCAP= 596
$$ ##$BACSDEL= 0
$$ ##$BACSFCM= no
$$ ##$BACSOPT= <>
$$ ##$BACSTY= <tty04>
$$ ##$BARPTY= <no>
$$ ##$BFREQ= 600.07
$$ ##$BGAETH= (0..9)
$$ <no> <no> <no> <no> <no> <no> <no> <no> <no> <no>
$$ ##$BIRDS= yes
$$ ##$BMPC= 0
$$ ##$BMPCTY= <no>
$$ ##$BPSUTY= <no>
$$ ##$BSMS= 2
$$ ##$BSMS19FLock= no
$$ ##$BSMSETH= <149.236.99.20>
$$ ##$BSMSTY= <no>
$$ ##$BgaChFac2= (0..7)
$$ 0 0 0 0 0 0 0 0
$$ ##$BgaChMap= (0..7)
$$ 0 0 0 0 0 0 0 0
$$ ##$BgaChMaxv= (0..7)
$$ 0 0 0 0 0 0 0 0
$$ ##$BgaChRouting= (0..63)
$$ 0 0 0 0 0 0 0 0 0 0 0 0 0 0 0 0 0 0 0 0 0 0 0 0 0 0 0 0 0 0 0 0 0 0 0 0
$$ 0 0 0 0 0 0 0 0 0 0 0 0 0 0 0 0 0 0 0 0 0 0 0 0 0 0 0 0
$$ ##$BgaChShimMap= (0..7)
$$ 0 0 0 0 0 0 0 0
$$ ##$BgaChShimMaxv= (0..7)
$$ 0 0 0 0 0 0 0 0
$$ ##$BlaEth= (0..9)
$$ <149.236.99.253> <149.236.99.252> <no> <no> <no> <no> <no> <no> <> <>
$$ ##$BlaNam= (0..9)
$$ <BLAXH2H300/100/150 E 200-600MHZ> <BLAX300 E 6-365MHZ> <> <> <> <> <> <>
$$ <> <>
$$ ##$BlaPN= (0..9)
$$ <W1345096> <W1345092> <> <> <> <> <> <> <> <>
$$ ##$BlaSN= (0..9)
$$ <0236> <0075> <> <> <> <> <> <> <> <>
$$ ##$BsmsAuxEth= <no>
$$ ##$CFASMOD= (0..7)
$$ 1 1 1 1 1 1 1 1
$$ ##$CFASMUL= (0..7)
$$ 1 1 1 1 1 1 1 1
$$ ##$CNFTXDR= (0..7)
$$ 6 6 6 0 0 0 0 0
$$ ##$COMDIG2= 0
$$ ##$CPDBTY= <no>
$$ ##$CRCOTY= <tty01>
$$ ##$CSW1= (0..31)
$$ 2 2 0 16 3 3 0 0 0 0 0 0 0 0 0 0 0 0 0 0 0 0 0 0 0 0 0 0 0 0 0 0
$$ ##$CSW2= (0..31)
$$ 1 1 0 0 0 0 0 0 0 0 0 0 0 0 0 0 0 0 0 0 0 0 0 0 0 0 0 0 0 0 0 0
$$ ##$CSWNUM= (0..7)
$$ 4 3 0 0 0 0 0 0
$$ ##$ConsolePnSn= <>
$$ ##$CryoProAccPnSn= <>
$$ ##$Ctb1Eth= <no>
$$ ##$CubeEth= (0..7)
$$ <no> <no> <no> <no> <no> <no> <no> <no>
$$ ##$CustRegisterNo= <>
$$ ##$DATSTAT= no
$$ ##$DIGI140= (0..7)
$$ 0 0 0 0 0 0 0 0
$$ ##$DIGIB12= (0..7)
$$ 0 0 0 0 0 0 0 0
$$ ##$DIGIB16= (0..7)
$$ 0 0 0 0 0 0 0 0
$$ ##$DIGIFA= (0..7)
$$ 0 0 0 0 0 0 0 0
$$ ##$DIGIFOURIER= 0
$$ ##$DIGIHA= (0..7)
$$ 0 0 0 0 0 0 0 0
$$ ##$DIGIHAF= (0..7)
$$ 0 0 0 0 0 0 0 0
$$ ##$DIGIHRD= (0..7)
$$ 0 0 0 0 0 0 0 0
$$ ##$DIGIIA= (0..7)
$$ 0 0 0 0 0 0 0 0
$$ ##$DIGIO16= (0..7)
$$ 0 0 0 0 0 0 0 0
$$ ##$DIGISA= (0..7)
$$ 0 0 0 0 0 0 0 0
$$ ##$DIGISAF= (0..7)
$$ 0 0 0 0 0 0 0 0
$$ ##$DIGISL= (0..7)
$$ 0 0 0 0 0 0 0 0
$$ ##$DIGITYI= (0..7)
$$ 0 0 0 0 0 0 0 0
$$ ##$DIGITYP= (0..7)
$$ 0 0 0 0 0 0 0 0
$$ ##$DIGITZ= 0
$$ ##$DPPFAC= 1
$$ ##$DRMSETH= <no>
$$ ##$DRU= yes
$$ ##$DRUETH= (0..33)
$$ <no> <149.236.99.89> <no> <no> <no> <no> <no> <no> <no> <no> <no> <no>
$$ <no> <no> <no> <no> <no> <no> <no> <no> <no> <no> <no> <no> <no> <no> <no>
$$ <no> <no> <no> <no> <no> <no> <>
$$ ##$Description= <Avance III>
$$ ##$DppType= 0
$$ ##$FCUMEM= (0..7)
$$ 16777208 16777208 16777208 0 0 0 0 0
$$ ##$FCUPAL= (0..7)
$$ 0 0 0 0 0 0 0 0
$$ ##$FGSVTY= <no>
$$ ##$FQMIX= 0
$$ ##$FUNCMOD= <>
$$ ##$FourPeriBdEth= <no>
$$ ##$FourShimBdEth= <no>
$$ ##$FourierPicsCon= no
$$ ##$GCUTYPE= 10
$$ ##$GCUTYPE2= 0
$$ ##$GPREDEL= 0
$$ ##$GPSCUTY= <no>
$$ ##$GRADRES= 5
$$ ##$GTUTY= <no>
$$ ##$GcConn= (0..1)
$$ 1 0
$$ ##$GradAmpGain= (0..7)
$$ 0 0 0 0 0 0 0 0
$$ ##$GradAmpMaxCurX= (0..7)
$$ 0 0 0 0 0 0 0 0
$$ ##$GradAmpMaxCurY= (0..7)
$$ 0 0 0 0 0 0 0 0
$$ ##$GradAmpMaxCurZ= (0..7)
$$ 9.99999904632568 0 0 0 0 0 0 0
$$ ##$GradAmpName= (0..7)
$$ <GAB in BSMS> <> <> <> <> <> <> <>
$$ ##$GradAmpPN= (0..7)
$$ <> <> <> <> <> <> <> <>
$$ ##$GradAmpSN= (0..7)
$$ <> <> <> <> <> <> <> <>
$$ ##$GradAmpType= (0..7)
$$ 2 0 0 0 0 0 0 0
$$ ##$GradPowClkCtrl= 0
$$ ##$GradPowClkTime= 0
$$ ##$GradPowImax= 0
$$ ##$GradPowType= 0
$$ ##$GradPowVmax= 0
$$ ##$HDIETH= (0..5)
$$ <no> <no> <no> <no> <no> <no>
$$ ##$HFAC= 3
$$ ##$HPCU= 0
$$ ##$HPCUTY= <no>
$$ ##$HPTXLP= (0..3)
$$ -1 -1 -1 -1
$$ ##$HPTXPI= (0..3)
$$ 0 0 0 0
$$ ##$HPTXPO= (0..3)
$$ 0 0 0 0
$$ ##$HPTXTY= (0..3)
$$ 0 0 0 0
$$ ##$HpprCoverType= 1
$$ ##$IF451= 0
$$ ##$IFREQ= 1
$$ ##$INJPTY= <no>
$$ ##$INTFPR= 0
$$ ##$IPSOETH= <149.236.99.254>
$$ ##$IPSOTYPE= 1
$$ ##$LDUETH= (0..0)
$$ <no>
$$ ##$LOCKCONF= <DL>
$$ ##$LOCKTY= <no>
$$ ##$LOCSWID= 0
$$ ##$LOCSWIF= 0
$$ ##$LVDSSPLITETH= (0..5)
$$ <no> <no> <no> <no> <no> <no>
$$ ##$Location= <>
$$ ##$M2FAC= 0
$$ ##$MAS= 0
$$ ##$MASETIME= 10
$$ ##$MASITIME= 10
$$ ##$MASTY= <no>
$$ ##$MAS_CT= 0
$$ ##$MAS_SG= 0
$$ ##$MAS_TO= 0
$$ ##$MEMPRM= 0
$$ ##$MHFAC= 0
$$ ##$MXFAC= 0
$$ ##$MagnCoilPnSn= <>
$$ ##$MagnDewarPnSn= <>
$$ ##$MasEth= <no>
$$ ##$NAMPD= (0..17)
$$ <> <HPLNA 19F1H> <XBB19F 2HS> <2H> <13C> <15N> <> <> <> <> <> <> <> <>
$$ <> <> <> <>
$$ ##$NFCU= 3
$$ ##$NFRED= 0
$$ ##$NMRCH= 2
$$ ##$NMRMEM= 16384
$$ ##$NPSGU= 0
$$ ##$NRCU= 1
$$ ##$NROUT= 0
$$ ##$NSGU= 3
$$ ##$OrderNo= <10246872>
$$ ##$PAMPF1= (0..15)
$$ 75 56 64 96 80 80 0 0 0 0 0 0 0 0 0 0
$$ ##$PAMPF2= (0..15)
$$ 0 0 0 0 0 0 0 0 0 0 0 0 0 0 0 0
$$ ##$PAMPF3= (0..15)
$$ 0 0 0 0 0 0 0 0 0 0 0 0 0 0 0 0
$$ ##$PAMPF4= (0..15)
$$ 0 0 0 0 0 0 0 0 0 0 0 0 0 0 0 0
$$ ##$PAMPF5= (0..15)
$$ 0 0 0 0 0 0 0 0 0 0 0 0 0 0 0 0
$$ ##$PAMPF6= (0..15)
$$ 0 0 0 0 0 0 0 0 0 0 0 0 0 0 0 0
$$ ##$PAMPF7= (0..15)
$$ 0 0 0 0 0 0 0 0 0 0 0 0 0 0 0 0
$$ ##$PAMPF8= (0..15)
$$ 0 0 0 0 0 0 0 0 0 0 0 0 0 0 0 0
$$ ##$PH4= 0
$$ ##$PHF4TY= <no>
$$ ##$POWCHK= yes
$$ ##$PRAMD1= (0..7)
$$ 6 0 0 1610612736 0 0 0 0
$$ ##$PRAMD10= (0..7)
$$ 0 0 0 0 0 0 0 0
$$ ##$PRAMD11= (0..7)
$$ 0 0 0 0 0 0 0 0
$$ ##$PRAMD12= (0..7)
$$ 0 0 0 0 0 0 0 0
$$ ##$PRAMD13= (0..7)
$$ 0 0 0 0 0 0 0 0
$$ ##$PRAMD14= (0..7)
$$ 0 0 0 0 0 0 0 0
$$ ##$PRAMD15= (0..7)
$$ 0 0 0 0 0 0 0 0
$$ ##$PRAMD16= (0..7)
$$ 0 0 0 0 0 0 0 0
$$ ##$PRAMD17= (0..7)
$$ 0 0 0 0 0 0 0 0
$$ ##$PRAMD18= (0..7)
$$ 0 0 0 0 0 0 0 0
$$ ##$PRAMD19= (0..7)
$$ 0 0 0 0 0 0 0 0
$$ ##$PRAMD2= (0..7)
$$ 2147483644 2131230719 2147483647 603979775 0 0 0 0
$$ ##$PRAMD20= (0..7)
$$ 0 0 0 0 0 0 0 0
$$ ##$PRAMD21= (0..7)
$$ 0 0 0 0 0 0 0 0
$$ ##$PRAMD3= (0..7)
$$ 0 1048576 0 536870912 0 1048576 0 536870912
$$ ##$PRAMD4= (0..7)
$$ 16777216 0 0 536870912 0 0 0 0
$$ ##$PRAMD5= (0..7)
$$ 0 0 4 536870912 0 0 0 0
$$ ##$PRAMD6= (0..7)
$$ 0 0 0 0 0 0 0 0
$$ ##$PRAMD7= (0..7)
$$ 0 0 0 0 0 0 0 0
$$ ##$PRAMD8= (0..7)
$$ 0 0 0 0 0 0 0 0
$$ ##$PRAMD9= (0..7)
$$ 0 0 0 0 0 0 0 0
$$ ##$PRAMLED= (0..1)
$$ 15 15
$$ ##$PRAMP= (0..9)
$$ <> <tty10> <no> <no> <no> <no> <no> <no> <no> <>
$$ ##$PRAMPTP= 1
$$ ##$PREEMPTYPE= 0
$$ ##$PREPTY= <no>
$$ ##$PREREC= (0..15)
$$ 0 1 1 1 1 1 0 0 0 0 0 0 0 0 0 0
$$ ##$PRESHLD= 0
$$ ##$PTS160= -1
$$ ##$PTSA2X= (0..7)
$$ 0 0 0 0 0 0 0 0
$$ ##$PTSF2X= (0..7)
$$ 0 0 0 0 0 0 0 0
$$ ##$PTSFMX= (0..19)
$$ 643.52499 643.52499 643.52499 0 0 0 0 0 0 0 0 0 0 0 0 0 0 0 0 0
$$ ##$PULCHK= no
$$ ##$PerMagATempSens= no
$$ ##$PerMagEth= <no>
$$ ##$PerMagFluxSens= no
$$ ##$PerMagMTempSens= no
$$ ##$PramDutyCycPerc= (0..15)
$$ 4 2 2 2 2 0 0 0 0 0 0 0 0 0 0 0
$$ ##$PramPeakPowerW= (0..15)
$$ 4000 500 500 500 500 0 0 0 0 0 0 0 0 0 0 0
$$ ##$PramPowerSwitch= (0..15)
$$ 0 0 0 0 0 0 0 0 0 0 0 0 0 0 0 0
$$ ##$PramPulWidthMs= (0..15)
$$ 10 0.1 0.1 0.1 0.1 0 0 0 0 0 0 0 0 0 0 0
$$ ##$PreampModBisDat= (0..15)
$$ 20170428 20080211 20080216 20080304 20080121 0 0 0 0 0 0 0 0 0 0 0
$$ ##$PreampModPN= (0..17)
$$ <Z103205> <Z003506> <Z003473> <Z003524> <Z003530> <> <> <> <> <> <> <>
$$ <> <> <> <> <> <>
$$ ##$PreampModSN= (0..17)
$$ <00874> <00671> <00593> <00408> <00301> <> <> <> <> <> <> <> <> <> <> <>
$$ <> <>
$$ ##$ProdigyEth= <no>
$$ ##$RCUCDS= (0..7)
$$ 0 0 0 0 0 0 0 0
$$ ##$RCUCFS= (0..7)
$$ 0 0 0 0 0 0 0 0
$$ ##$RCUCSS= (0..7)
$$ 0 0 0 0 0 0 0 0
$$ ##$RCUI2C1= (0..7)
$$ 0 0 0 0 0 0 0 0
$$ ##$RCUI2C2= (0..7)
$$ 0 0 0 0 0 0 0 0
$$ ##$RCUI2C3= (0..7)
$$ 0 0 0 0 0 0 0 0
$$ ##$RCUI2C4= (0..7)
$$ 0 0 0 0 0 0 0 0
$$ ##$RCUI2C5= (0..7)
$$ 0 0 0 0 0 0 0 0
$$ ##$RCUI2C6= (0..7)
$$ 0 0 0 0 0 0 0 0
$$ ##$RCUI2C7= (0..7)
$$ 0 0 0 0 0 0 0 0
$$ ##$RCUI2C8= (0..7)
$$ 0 0 0 0 0 0 0 0
$$ ##$RDCU= 0
$$ ##$RFSINPUT= (0..1)
$$ 0 0
$$ ##$RFSVTY= <no>
$$ ##$RGTYPE= (0..31)
$$ 9 0 0 0 0 0 0 0 0 0 0 0 0 0 0 0 0 0 0 0 0 0 0 0 0 0 0 0 0 0 0 0
$$ ##$RG_max= (0..31)
$$ 2050 -1 -1 -1 -1 -1 -1 -1 -1 -1 -1 -1 -1 -1 -1 -1 -1 -1 -1 -1 -1 -1 -1
$$ -1 -1 -1 -1 -1 -1 -1 -1 -1
$$ ##$RG_min= (0..31)
$$ 0.25 -1 -1 -1 -1 -1 -1 -1 -1 -1 -1 -1 -1 -1 -1 -1 -1 -1 -1 -1 -1 -1 -1
$$ -1 -1 -1 -1 -1 -1 -1 -1 -1
$$ ##$RG_tab1= (0..255)
$$ 0.25 0.28 0.32 0.35 0.4 0.44 0.5 0.56 0.64 0.7 0.8 0.89 1 1.12 1.28 1.4
$$ 1.6 1.78 2 2.25 2.56 2.8 3.2 3.56 4 4.5 5 5.6 6.35 7.12 8 9 10 11.3 12.7
$$ 14.2 16 18 20.2 22.6 25.4 28.5 32 36 40.3 45.2 50.8 57 64 71.8 80.6 90.5
$$ 101 114 128 144 161 181 203 228 256 287 322 362 406 456 512 575 645 724
$$ 812 912 1030 1150 1290 1440 1620 1820 2050 -1 -1 -1 -1 -1 -1 -1 -1 -1 -1
$$ -1 -1 -1 -1 -1 -1 -1 -1 -1 -1 -1 -1 -1 -1 -1 -1 -1 -1 -1 -1 -1 -1 -1 -1
$$ -1 -1 -1 -1 -1 -1 -1 -1 -1 -1 -1 -1 -1 -1 -1 -1 -1 -1 -1 -1 -1 -1 -1 -1
$$ -1 -1 -1 -1 -1 -1 -1 -1 -1 -1 -1 -1 -1 -1 -1 -1 -1 -1 -1 -1 -1 -1 -1 -1
$$ -1 -1 -1 -1 -1 -1 -1 -1 -1 -1 -1 -1 -1 -1 -1 -1 -1 -1 -1 -1 -1 -1 -1 -1
$$ -1 -1 -1 -1 -1 -1 -1 -1 -1 -1 -1 -1 -1 -1 -1 -1 -1 -1 -1 -1 -1 -1 -1 -1
$$ -1 -1 -1 -1 -1 -1 -1 -1 -1 -1 -1 -1 -1 -1 -1 -1 -1 -1 -1 -1 -1 -1 -1 -1
$$ -1 -1 -1 -1 -1 -1 -1 -1 -1 -1 -1 -1 -1 -1 -1 -1 -1 -1 -1 -1 -1 -1 -1
$$ ##$RG_tab2= (0..255)
$$ -1 -1 -1 -1 -1 -1 -1 -1 -1 -1 -1 -1 -1 -1 -1 -1 -1 -1 -1 -1 -1 -1 -1 -1
$$ -1 -1 -1 -1 -1 -1 -1 -1 -1 -1 -1 -1 -1 -1 -1 -1 -1 -1 -1 -1 -1 -1 -1 -1
$$ -1 -1 -1 -1 -1 -1 -1 -1 -1 -1 -1 -1 -1 -1 -1 -1 -1 -1 -1 -1 -1 -1 -1 -1
$$ -1 -1 -1 -1 -1 -1 -1 -1 -1 -1 -1 -1 -1 -1 -1 -1 -1 -1 -1 -1 -1 -1 -1 -1
$$ -1 -1 -1 -1 -1 -1 -1 -1 -1 -1 -1 -1 -1 -1 -1 -1 -1 -1 -1 -1 -1 -1 -1 -1
$$ -1 -1 -1 -1 -1 -1 -1 -1 -1 -1 -1 -1 -1 -1 -1 -1 -1 -1 -1 -1 -1 -1 -1 -1
$$ -1 -1 -1 -1 -1 -1 -1 -1 -1 -1 -1 -1 -1 -1 -1 -1 -1 -1 -1 -1 -1 -1 -1 -1
$$ -1 -1 -1 -1 -1 -1 -1 -1 -1 -1 -1 -1 -1 -1 -1 -1 -1 -1 -1 -1 -1 -1 -1 -1
$$ -1 -1 -1 -1 -1 -1 -1 -1 -1 -1 -1 -1 -1 -1 -1 -1 -1 -1 -1 -1 -1 -1 -1 -1
$$ -1 -1 -1 -1 -1 -1 -1 -1 -1 -1 -1 -1 -1 -1 -1 -1 -1 -1 -1 -1 -1 -1 -1 -1
$$ -1 -1 -1 -1 -1 -1 -1 -1 -1 -1 -1 -1 -1 -1 -1 -1
$$ ##$RG_tab3= (0..255)
$$ -1 -1 -1 -1 -1 -1 -1 -1 -1 -1 -1 -1 -1 -1 -1 -1 -1 -1 -1 -1 -1 -1 -1 -1
$$ -1 -1 -1 -1 -1 -1 -1 -1 -1 -1 -1 -1 -1 -1 -1 -1 -1 -1 -1 -1 -1 -1 -1 -1
$$ -1 -1 -1 -1 -1 -1 -1 -1 -1 -1 -1 -1 -1 -1 -1 -1 -1 -1 -1 -1 -1 -1 -1 -1
$$ -1 -1 -1 -1 -1 -1 -1 -1 -1 -1 -1 -1 -1 -1 -1 -1 -1 -1 -1 -1 -1 -1 -1 -1
$$ -1 -1 -1 -1 -1 -1 -1 -1 -1 -1 -1 -1 -1 -1 -1 -1 -1 -1 -1 -1 -1 -1 -1 -1
$$ -1 -1 -1 -1 -1 -1 -1 -1 -1 -1 -1 -1 -1 -1 -1 -1 -1 -1 -1 -1 -1 -1 -1 -1
$$ -1 -1 -1 -1 -1 -1 -1 -1 -1 -1 -1 -1 -1 -1 -1 -1 -1 -1 -1 -1 -1 -1 -1 -1
$$ -1 -1 -1 -1 -1 -1 -1 -1 -1 -1 -1 -1 -1 -1 -1 -1 -1 -1 -1 -1 -1 -1 -1 -1
$$ -1 -1 -1 -1 -1 -1 -1 -1 -1 -1 -1 -1 -1 -1 -1 -1 -1 -1 -1 -1 -1 -1 -1 -1
$$ -1 -1 -1 -1 -1 -1 -1 -1 -1 -1 -1 -1 -1 -1 -1 -1 -1 -1 -1 -1 -1 -1 -1 -1
$$ -1 -1 -1 -1 -1 -1 -1 -1 -1 -1 -1 -1 -1 -1 -1 -1
$$ ##$RG_tab4= (0..255)
$$ -1 -1 -1 -1 -1 -1 -1 -1 -1 -1 -1 -1 -1 -1 -1 -1 -1 -1 -1 -1 -1 -1 -1 -1
$$ -1 -1 -1 -1 -1 -1 -1 -1 -1 -1 -1 -1 -1 -1 -1 -1 -1 -1 -1 -1 -1 -1 -1 -1
$$ -1 -1 -1 -1 -1 -1 -1 -1 -1 -1 -1 -1 -1 -1 -1 -1 -1 -1 -1 -1 -1 -1 -1 -1
$$ -1 -1 -1 -1 -1 -1 -1 -1 -1 -1 -1 -1 -1 -1 -1 -1 -1 -1 -1 -1 -1 -1 -1 -1
$$ -1 -1 -1 -1 -1 -1 -1 -1 -1 -1 -1 -1 -1 -1 -1 -1 -1 -1 -1 -1 -1 -1 -1 -1
$$ -1 -1 -1 -1 -1 -1 -1 -1 -1 -1 -1 -1 -1 -1 -1 -1 -1 -1 -1 -1 -1 -1 -1 -1
$$ -1 -1 -1 -1 -1 -1 -1 -1 -1 -1 -1 -1 -1 -1 -1 -1 -1 -1 -1 -1 -1 -1 -1 -1
$$ -1 -1 -1 -1 -1 -1 -1 -1 -1 -1 -1 -1 -1 -1 -1 -1 -1 -1 -1 -1 -1 -1 -1 -1
$$ -1 -1 -1 -1 -1 -1 -1 -1 -1 -1 -1 -1 -1 -1 -1 -1 -1 -1 -1 -1 -1 -1 -1 -1
$$ -1 -1 -1 -1 -1 -1 -1 -1 -1 -1 -1 -1 -1 -1 -1 -1 -1 -1 -1 -1 -1 -1 -1 -1
$$ -1 -1 -1 -1 -1 -1 -1 -1 -1 -1 -1 -1 -1 -1 -1 -1
$$ ##$RG_tab5= (0..255)
$$ -1 -1 -1 -1 -1 -1 -1 -1 -1 -1 -1 -1 -1 -1 -1 -1 -1 -1 -1 -1 -1 -1 -1 -1
$$ -1 -1 -1 -1 -1 -1 -1 -1 -1 -1 -1 -1 -1 -1 -1 -1 -1 -1 -1 -1 -1 -1 -1 -1
$$ -1 -1 -1 -1 -1 -1 -1 -1 -1 -1 -1 -1 -1 -1 -1 -1 -1 -1 -1 -1 -1 -1 -1 -1
$$ -1 -1 -1 -1 -1 -1 -1 -1 -1 -1 -1 -1 -1 -1 -1 -1 -1 -1 -1 -1 -1 -1 -1 -1
$$ -1 -1 -1 -1 -1 -1 -1 -1 -1 -1 -1 -1 -1 -1 -1 -1 -1 -1 -1 -1 -1 -1 -1 -1
$$ -1 -1 -1 -1 -1 -1 -1 -1 -1 -1 -1 -1 -1 -1 -1 -1 -1 -1 -1 -1 -1 -1 -1 -1
$$ -1 -1 -1 -1 -1 -1 -1 -1 -1 -1 -1 -1 -1 -1 -1 -1 -1 -1 -1 -1 -1 -1 -1 -1
$$ -1 -1 -1 -1 -1 -1 -1 -1 -1 -1 -1 -1 -1 -1 -1 -1 -1 -1 -1 -1 -1 -1 -1 -1
$$ -1 -1 -1 -1 -1 -1 -1 -1 -1 -1 -1 -1 -1 -1 -1 -1 -1 -1 -1 -1 -1 -1 -1 -1
$$ -1 -1 -1 -1 -1 -1 -1 -1 -1 -1 -1 -1 -1 -1 -1 -1 -1 -1 -1 -1 -1 -1 -1 -1
$$ -1 -1 -1 -1 -1 -1 -1 -1 -1 -1 -1 -1 -1 -1 -1 -1
$$ ##$RG_tab6= (0..255)
$$ -1 -1 -1 -1 -1 -1 -1 -1 -1 -1 -1 -1 -1 -1 -1 -1 -1 -1 -1 -1 -1 -1 -1 -1
$$ -1 -1 -1 -1 -1 -1 -1 -1 -1 -1 -1 -1 -1 -1 -1 -1 -1 -1 -1 -1 -1 -1 -1 -1
$$ -1 -1 -1 -1 -1 -1 -1 -1 -1 -1 -1 -1 -1 -1 -1 -1 -1 -1 -1 -1 -1 -1 -1 -1
$$ -1 -1 -1 -1 -1 -1 -1 -1 -1 -1 -1 -1 -1 -1 -1 -1 -1 -1 -1 -1 -1 -1 -1 -1
$$ -1 -1 -1 -1 -1 -1 -1 -1 -1 -1 -1 -1 -1 -1 -1 -1 -1 -1 -1 -1 -1 -1 -1 -1
$$ -1 -1 -1 -1 -1 -1 -1 -1 -1 -1 -1 -1 -1 -1 -1 -1 -1 -1 -1 -1 -1 -1 -1 -1
$$ -1 -1 -1 -1 -1 -1 -1 -1 -1 -1 -1 -1 -1 -1 -1 -1 -1 -1 -1 -1 -1 -1 -1 -1
$$ -1 -1 -1 -1 -1 -1 -1 -1 -1 -1 -1 -1 -1 -1 -1 -1 -1 -1 -1 -1 -1 -1 -1 -1
$$ -1 -1 -1 -1 -1 -1 -1 -1 -1 -1 -1 -1 -1 -1 -1 -1 -1 -1 -1 -1 -1 -1 -1 -1
$$ -1 -1 -1 -1 -1 -1 -1 -1 -1 -1 -1 -1 -1 -1 -1 -1 -1 -1 -1 -1 -1 -1 -1 -1
$$ -1 -1 -1 -1 -1 -1 -1 -1 -1 -1 -1 -1 -1 -1 -1 -1
$$ ##$RG_tab7= (0..255)
$$ -1 -1 -1 -1 -1 -1 -1 -1 -1 -1 -1 -1 -1 -1 -1 -1 -1 -1 -1 -1 -1 -1 -1 -1
$$ -1 -1 -1 -1 -1 -1 -1 -1 -1 -1 -1 -1 -1 -1 -1 -1 -1 -1 -1 -1 -1 -1 -1 -1
$$ -1 -1 -1 -1 -1 -1 -1 -1 -1 -1 -1 -1 -1 -1 -1 -1 -1 -1 -1 -1 -1 -1 -1 -1
$$ -1 -1 -1 -1 -1 -1 -1 -1 -1 -1 -1 -1 -1 -1 -1 -1 -1 -1 -1 -1 -1 -1 -1 -1
$$ -1 -1 -1 -1 -1 -1 -1 -1 -1 -1 -1 -1 -1 -1 -1 -1 -1 -1 -1 -1 -1 -1 -1 -1
$$ -1 -1 -1 -1 -1 -1 -1 -1 -1 -1 -1 -1 -1 -1 -1 -1 -1 -1 -1 -1 -1 -1 -1 -1
$$ -1 -1 -1 -1 -1 -1 -1 -1 -1 -1 -1 -1 -1 -1 -1 -1 -1 -1 -1 -1 -1 -1 -1 -1
$$ -1 -1 -1 -1 -1 -1 -1 -1 -1 -1 -1 -1 -1 -1 -1 -1 -1 -1 -1 -1 -1 -1 -1 -1
$$ -1 -1 -1 -1 -1 -1 -1 -1 -1 -1 -1 -1 -1 -1 -1 -1 -1 -1 -1 -1 -1 -1 -1 -1
$$ -1 -1 -1 -1 -1 -1 -1 -1 -1 -1 -1 -1 -1 -1 -1 -1 -1 -1 -1 -1 -1 -1 -1 -1
$$ -1 -1 -1 -1 -1 -1 -1 -1 -1 -1 -1 -1 -1 -1 -1 -1
$$ ##$RG_tab8= (0..255)
$$ -1 -1 -1 -1 -1 -1 -1 -1 -1 -1 -1 -1 -1 -1 -1 -1 -1 -1 -1 -1 -1 -1 -1 -1
$$ -1 -1 -1 -1 -1 -1 -1 -1 -1 -1 -1 -1 -1 -1 -1 -1 -1 -1 -1 -1 -1 -1 -1 -1
$$ -1 -1 -1 -1 -1 -1 -1 -1 -1 -1 -1 -1 -1 -1 -1 -1 -1 -1 -1 -1 -1 -1 -1 -1
$$ -1 -1 -1 -1 -1 -1 -1 -1 -1 -1 -1 -1 -1 -1 -1 -1 -1 -1 -1 -1 -1 -1 -1 -1
$$ -1 -1 -1 -1 -1 -1 -1 -1 -1 -1 -1 -1 -1 -1 -1 -1 -1 -1 -1 -1 -1 -1 -1 -1
$$ -1 -1 -1 -1 -1 -1 -1 -1 -1 -1 -1 -1 -1 -1 -1 -1 -1 -1 -1 -1 -1 -1 -1 -1
$$ -1 -1 -1 -1 -1 -1 -1 -1 -1 -1 -1 -1 -1 -1 -1 -1 -1 -1 -1 -1 -1 -1 -1 -1
$$ -1 -1 -1 -1 -1 -1 -1 -1 -1 -1 -1 -1 -1 -1 -1 -1 -1 -1 -1 -1 -1 -1 -1 -1
$$ -1 -1 -1 -1 -1 -1 -1 -1 -1 -1 -1 -1 -1 -1 -1 -1 -1 -1 -1 -1 -1 -1 -1 -1
$$ -1 -1 -1 -1 -1 -1 -1 -1 -1 -1 -1 -1 -1 -1 -1 -1 -1 -1 -1 -1 -1 -1 -1 -1
$$ -1 -1 -1 -1 -1 -1 -1 -1 -1 -1 -1 -1 -1 -1 -1 -1
$$ ##$RG_tabA= (0..255)
$$ 0.25 0.28 0.32 0.35 0.4 0.44 0.5 0.56 0.64 0.7 0.8 0.89 1 1.12 1.28 1.4
$$ 1.6 1.78 2 2.25 2.56 2.8 3.2 3.56 4 4.5 5 5.6 6.35 7.12 8 9 10 11.3 12.7
$$ 14.2 16 18 20.2 22.6 25.4 28.5 32 36 40.3 45.2 50.8 57 64 71.8 80.6 90.5
$$ 101 114 128 144 161 181 203 228 256 287 322 362 406 456 512 575 645 724
$$ 812 912 1030 1150 1290 1440 1620 1820 2050 -1 -1 -1 -1 -1 -1 -1 -1 -1 -1
$$ -1 -1 -1 -1 -1 -1 -1 -1 -1 -1 -1 -1 -1 -1 -1 -1 -1 -1 -1 -1 -1 -1 -1 -1
$$ -1 -1 -1 -1 -1 -1 -1 -1 -1 -1 -1 -1 -1 -1 -1 -1 -1 -1 -1 -1 -1 -1 -1 -1
$$ -1 -1 -1 -1 -1 -1 -1 -1 -1 -1 -1 -1 -1 -1 -1 -1 -1 -1 -1 -1 -1 -1 -1 -1
$$ -1 -1 -1 -1 -1 -1 -1 -1 -1 -1 -1 -1 -1 -1 -1 -1 -1 -1 -1 -1 -1 -1 -1 -1
$$ -1 -1 -1 -1 -1 -1 -1 -1 -1 -1 -1 -1 -1 -1 -1 -1 -1 -1 -1 -1 -1 -1 -1 -1
$$ -1 -1 -1 -1 -1 -1 -1 -1 -1 -1 -1 -1 -1 -1 -1 -1 -1 -1 -1 -1 -1 -1 -1 -1
$$ -1 -1 -1 -1 -1 -1 -1 -1 -1 -1 -1 -1 -1 -1 -1 -1 -1 -1 -1 -1 -1 -1 -1
$$ ##$ROBOTTY= <no>
$$ ##$ROUT14= (0..7)
$$ 0 0 0 0 0 0 0 0
$$ ##$ROUTER= -1
$$ ##$RX22TY= <no>
$$ ##$RXFMAX= (0..7)
$$ 647.5 -1 -1 -1 -1 -1 -1 -1
$$ ##$RXFMIN= (0..7)
$$ 5 -1 -1 -1 -1 -1 -1 -1
$$ ##$RXINTLV= (0..7)
$$ 1 0 0 0 0 0 0 0
$$ ##$RXMSTY= <no>
$$ ##$RockSwitchEth= <no>
$$ ##$SCMTY= <no>
$$ ##$SGUC1= (0..15)
$$ 17 18 34 0 0 0 0 0 0 0 0 0 0 0 0 0
$$ ##$SGUC2= (0..15)
$$ 33 256 20 0 0 0 0 0 0 0 0 0 0 0 0 0
$$ ##$SLCBCONF= <SH>
$$ ##$SPECTR= 10
$$ ##$SY2FLAG= 0
$$ ##$SYNCTRIG= 11
$$ ##$SamChgEth= (0..3)
$$ <149.236.99.55> <no> <no> <no>
$$ ##$ServiceNo= <>
$$ ##$Sgu1PowerLevels= (0..7)
$$ 0 0 0 0 0 0 0 0
$$ ##$Sgu2PowerLevels= (0..7)
$$ 0 0 0 0 0 0 0 0
$$ ##$Sgu3PowerLevels= (0..7)
$$ 0 0 0 0 0 0 0 0
$$ ##$Sgu4PowerLevels= (0..7)
$$ 0 0 0 0 0 0 0 0
$$ ##$Sgu5PowerLevels= (0..7)
$$ 0 0 0 0 0 0 0 0
$$ ##$Sgu6PowerLevels= (0..7)
$$ 0 0 0 0 0 0 0 0
$$ ##$Sgu7PowerLevels= (0..7)
$$ 0 0 0 0 0 0 0 0
$$ ##$Sgu8PowerLevels= (0..7)
$$ 0 0 0 0 0 0 0 0
$$ ##$SguType= 2
$$ ##$ShimMaxVal= 32760
$$ ##$ShimPow1Ch2Sh= (0..38)
$$ 0 0 0 0 0 0 0 0 0 0 0 0 0 0 0 0 0 0 0 0 0 0 0 0 0 0 0 0 0 0 0 0 0 0 0 0
$$ 0 0 0
$$ ##$ShimPow1Imax= (0..38)
$$ 0 0 0 0 0 0 0 0 0 0 0 0 0 0 0 0 0 0 0 0 0 0 0 0 0 0 0 0 0 0 0 0 0 0 0 0
$$ 0 0 0
$$ ##$ShimPow1NChan= 0
$$ ##$ShimPow1TotIMax= 0
$$ ##$ShimPow1Vmax= (0..38)
$$ 0 0 0 0 0 0 0 0 0 0 0 0 0 0 0 0 0 0 0 0 0 0 0 0 0 0 0 0 0 0 0 0 0 0 0 0
$$ 0 0 0
$$ ##$ShimPow2Ch2Sh= (0..38)
$$ 0 0 0 0 0 0 0 0 0 0 0 0 0 0 0 0 0 0 0 0 0 0 0 0 0 0 0 0 0 0 0 0 0 0 0 0
$$ 0 0 0
$$ ##$ShimPow2Imax= (0..38)
$$ 0 0 0 0 0 0 0 0 0 0 0 0 0 0 0 0 0 0 0 0 0 0 0 0 0 0 0 0 0 0 0 0 0 0 0 0
$$ 0 0 0
$$ ##$ShimPow2NChan= 0
$$ ##$ShimPow2TotIMax= 0
$$ ##$ShimPow2Vmax= (0..38)
$$ 0 0 0 0 0 0 0 0 0 0 0 0 0 0 0 0 0 0 0 0 0 0 0 0 0 0 0 0 0 0 0 0 0 0 0 0
$$ 0 0 0
$$ ##$ShimPow3Ch2Sh= (0..38)
$$ 0 0 0 0 0 0 0 0 0 0 0 0 0 0 0 0 0 0 0 0 0 0 0 0 0 0 0 0 0 0 0 0 0 0 0 0
$$ 0 0 0
$$ ##$ShimPow3Imax= (0..38)
$$ 0 0 0 0 0 0 0 0 0 0 0 0 0 0 0 0 0 0 0 0 0 0 0 0 0 0 0 0 0 0 0 0 0 0 0 0
$$ 0 0 0
$$ ##$ShimPow3NChan= 0
$$ ##$ShimPow3TotIMax= 0
$$ ##$ShimPow3Vmax= (0..38)
$$ 0 0 0 0 0 0 0 0 0 0 0 0 0 0 0 0 0 0 0 0 0 0 0 0 0 0 0 0 0 0 0 0 0 0 0 0
$$ 0 0 0
$$ ##$ShimPow4Ch2Sh= (0..38)
$$ 0 0 0 0 0 0 0 0 0 0 0 0 0 0 0 0 0 0 0 0 0 0 0 0 0 0 0 0 0 0 0 0 0 0 0 0
$$ 0 0 0
$$ ##$ShimPow4Imax= (0..38)
$$ 0 0 0 0 0 0 0 0 0 0 0 0 0 0 0 0 0 0 0 0 0 0 0 0 0 0 0 0 0 0 0 0 0 0 0 0
$$ 0 0 0
$$ ##$ShimPow4NChan= 0
$$ ##$ShimPow4TotIMax= 0
$$ ##$ShimPow4Vmax= (0..38)
$$ 0 0 0 0 0 0 0 0 0 0 0 0 0 0 0 0 0 0 0 0 0 0 0 0 0 0 0 0 0 0 0 0 0 0 0 0
$$ 0 0 0
$$ ##$ShimPowMaxUA= (0..63)
$$ 130000 130000 130000 130000 130000 130000 130000 130000 130000 130000 130000
$$ 130000 130000 130000 130000 130000 130000 130000 130000 130000 130000 130000
$$ 130000 130000 130000 130000 130000 130000 130000 130000 130000 130000 130000
$$ 130000 130000 130000 130000 130000 130000 130000 0 0 0 0 0 0 0 0 0 0 0
$$ 0 0 0 0 0 0 0 0 0 0 0 0 0
$$ ##$ShimPowMaxUC= (0..63)
$$ 130000 130000 130000 130000 130000 130000 130000 130000 130000 130000 130000
$$ 130000 130000 130000 130000 130000 130000 130000 130000 130000 130000 130000
$$ 130000 130000 130000 130000 130000 130000 130000 130000 130000 130000 130000
$$ 130000 130000 130000 130000 130000 130000 130000 0 0 0 0 0 0 0 0 0 0 0
$$ 0 0 0 0 0 0 0 0 0 0 0 0 0
$$ ##$ShimPowMaxUG= (0..63)
$$ 524287 524287 524287 524287 524287 524287 524287 524287 524287 524287 524287
$$ 524287 524287 524287 524287 524287 524287 524287 524287 524287 524287 524287
$$ 524287 524287 524287 524287 524287 524287 524287 524287 524287 524287 524287
$$ 524287 524287 524287 524287 524287 524287 0 0 0 0 0 0 0 0 0 0 0 0 0 0 0
$$ 0 0 0 0 0 0 0 0 0 0
$$ ##$ShimPowNum= 0
$$ ##$ShimPowRcbType= 3
$$ ##$ShimPowRes= (0..63)
$$ 1e-020 1e-020 1e-020 1e-020 1e-020 1e-020 1e-020 1e-020 1e-020 1e-020 1e-020
$$ 1e-020 1e-020 1e-020 1e-020 1e-020 1e-020 1e-020 1e-020 1e-020 1e-020 1e-020
$$ 1e-020 1e-020 1e-020 1e-020 1e-020 1e-020 1e-020 1e-020 1e-020 1e-020 1e-020
$$ 1e-020 1e-020 1e-020 1e-020 1e-020 1e-020 1e-020 0 0 0 0 0 0 0 0 0 0 0
$$ 0 0 0 0 0 0 0 0 0 0 0 0 0
$$ ##$ShimPowRng0= (0..63)
$$ 1 1 1 1 1 1 1 1 1 1 1 1 1 1 1 1 1 1 1 1 1 1 1 1 1 1 1 1 1 1 1 1 1 1 1 1
$$ 1 1 1 1 0 0 0 0 0 0 0 0 0 0 0 0 0 0 0 0 0 0 0 0 0 0 0 0
$$ ##$ShimPowRng1= (0..63)
$$ 1 1 1 1 1 1 1 1 1 1 1 1 1 1 1 1 1 1 1 1 1 1 1 1 1 1 1 1 1 1 1 1 1 1 1 1
$$ 1 1 1 1 0 0 0 0 0 0 0 0 0 0 0 0 0 0 0 0 0 0 0 0 0 0 0 0
$$ ##$ShimPowRng2= (0..63)
$$ 1 1 1 1 1 1 1 1 1 1 1 1 1 1 1 1 1 1 1 1 1 1 1 1 1 1 1 1 1 1 1 1 1 1 1 1
$$ 1 1 1 1 0 0 0 0 0 0 0 0 0 0 0 0 0 0 0 0 0 0 0 0 0 0 0 0
$$ ##$ShimPowRng3= (0..63)
$$ 1 1 1 1 1 1 1 1 1 1 1 1 1 1 1 1 1 1 1 1 1 1 1 1 1 1 1 1 1 1 1 1 1 1 1 1
$$ 1 1 1 1 0 0 0 0 0 0 0 0 0 0 0 0 0 0 0 0 0 0 0 0 0 0 0 0
$$ ##$ShimPowType1= 0
$$ ##$ShimPowType2= 0
$$ ##$ShimPowType3= 0
$$ ##$ShimPowType4= 0
$$ ##$ShimSysAngle= <>
$$ ##$ShimSysFunc= (0..63)
$$ 1 2 3 0 4 5 6 0 0 31 32 33 34 0 12 11 10 9 8 7 24 23 22 21 20 19 0 18 26
$$ 25 16 17 30 29 28 27 13 14 15 0 0 0 0 0 0 0 0 0 0 0 0 0 0 0 0 0 0 0 0 0
$$ 0 0 0 0
$$ ##$ShimSysMatId= <no>
$$ ##$ShimSysMatrix= 1
$$ ##$ShimSysOffset= <0>
$$ ##$ShimSysType= 3
$$ ##$ShimUnit= 0
$$ ##$TFXNUM= 0
$$ ##$TOSITY= <no>
$$ ##$TRIPLO2= 0
$$ ##$VTU= 1
$$ ##$VTUETH= <no>
$$ ##$VTUTY= <tty05>
$$ ##$WBREFAM= (0..15)
$$ 101.2 100 100 100 100 100 100 100 100 100 100 100 100 100 100 100
$$ ##$WBREFLM= (0..15)
$$ 1 0 0 0 0 0 0 0 0 0 0 0 0 0 0 0
$$ ##$WBREFPH= (0..15)
$$ 0.13 0 0 0 0 0 0 0 0 0 0 0 0 0 0 0
$$ ##$WBSGU= (0..15)
$$ 0 0 0 0 0 0 0 0 0 0 0 0 0 0 0 0
$$ ##$XFAC= 2
$$ ##END=
$$ 
##$DECIM=	1621.33333333333
##$DSPFVS=	21
##NTUPLES=	NMRSPECTRUM
##VARNAME=	FREQUENCY,	SPECTRUM/REAL,	SPECTRUM/IMAG,	PAGE NUMBER
##SYMBOL=	X,	R,	I,	N
##VARTYPE=	INDEPENDENT,	DEPENDENT,	DEPENDENT,	PAGE
##VARFORM=	AFFN,	ASDF,	ASDF,	AFFN
##VARDIM=	131072,	131072,	131072,	2
##UNITS=	HZ,	ARBITRARY UNITS,	ARBITRARY UNITS,
##FIRST=	9826.60302734375,	-10.885560035705566406,	-7.1549863815307617188,	1
##LAST=	-2508.92333984375,	-10.892438888549804688,	-7.1315984725952148438,	2
##MIN=	-2508.92333984375,	-11.933137893676757812,	-15355.7890625,	1
##MAX=	9826.60302734375,	26607.783203125,	14279.4619140625,	1
##FACTOR=	-0.094113315433524580289,	0.33259729003906252087,	0.19194736328125000524,	1
##PAGE=	N=1
##DATATABLE=	(X++(R..R)), XYDATA
-104412c2%%%%%%%%%%%j%%%%%%J%%%%j%%%%%J%%%%%%%%%%j%%%%%%Jj%%%%%%%%%%%%%%%%%%
-104345c3%%%%%%%%%%%%%%%%%%%%%%%%%%%%%%%%%%%%%%%%%%%%%%%%%%%%%%%%%%%%%%%%%%%
-104278c3%%%%%%j%J%%%%%%%%%%%%%%%%%%%%%%%%%%%%%%%%%jJ%j%J%%%%%%%%%%%%%%%%%%j
-104211c4%%%%%%%%%%%%%%%%%%%%%%%%%%%%%%%%%%%%%%%%%%%%%%%%%%%%%%%%%%Jj%%%%%%%
-104144c4%%%%%%%%%%%%%%%%%%%%%%%%%%%%%%%%%%%%%%%%%%%%%%%%%%%%%%%%%%%%%%%%%%%
-104077c4%%%%%%%%%%%jJ%%%%%%%%%%%%%%%%%%%%%jJ%%%%j%%J%%%%%%%%%%%%j%%%%%%%%%%
-104010c5%%%%%%%%%%%%%%%%Jj%%%%%%%%%%%%%%%%J%%%%j%%%%%%%%%%%%%%%%%%%%%%%%%%%
-103943c5%%%%%%%%%%%%%%%%%%%%%%%%%%%%%%%%%%%%%%%%%%%%%%%%%%%%%%%%%%%%%%%%%%%
-103876c5%%%%%%%Jj%%%%%%%%%%%%%%%%%%%%%%%%%%%%%%%%%%%%%%%%%%%%%%%%%%%%%%%%%%
-103809c5%%%%%%%%%%%%%%%%%%%%%%%%%%%%%%%%%%%%%%%%%%%%%%%%%%%%%%%%%%%%%%%%%%%
-103742c5%%%%%%%%%%%%%%%%%%%%%%%%%%%%%%%%%%%%%%%%%%%%%%%%%%%%%%%%%%%%%%%%%%%
-103675c5%%%%%%%%%%%%%%%%%%%%%%%%%%%%%%%%%%%%%%%%%%%%%%%%%%%%%%J%j%%%%%%%%%%
-103608c5%%%%%%%%%%%%%%%%%%%%%%%%%%%%%%%%%%%%%%%%%%%%%%%%%%%%%%%%%%%%%%%%%%%
-103541c5%%%%%%%%%%%Jj%%%%%%%%J%%%%%j%J%%%%%j%%%%%%%%%%%%%%%%%%%%%Jj%%%%%%%%
-103474c5%%%%%%%%%J%%jJ%%%%j%%J%%%%j%J%j%%%%%J%%%%%%%%%%%%%%%%%%%j%J%%%%%%%%
-103407c4%%%%%%%%%%%%%j%%%%J%j%%%%J%%%j%%%%%%%J%%%%%%%jJ%%%%%%j%%J%%%%%%%j%%
-103340c5%Jj%%%%%J%%%%%%j%%J%%%%%%%%%%%%%%%%%%%%%%%%%%%%%%%%%%%%%%%%%%%%%%%%
-103273c4%%%%%%%%%%%%%%%%%%%%%%%%%%%J%j%%%%%%%%%%%%%%%%%%%%%%Jj%%%%%%%%%%%%%
-103206c4%%%%%%%%%%%%%%J%%j%%%%%%J%%%%%%%j%%%%J%j%%%%%%%%%%%%%%%%%%%%%%%%%J%
-103139c3%%%%%%%%%%%%%%%%%%%%%%%jJ%%%%j%%%%%%%%%J%%%%%%%%%jJ%%%%%%%%%%%%%%%%
-103072c3%%%%%%%%%%%%%%%%%%%%%%%%%%%%%%%%%%%%%%%%%%%%%%%%%%%%%%%Jj%%%%%%%%%%
-103005c3%%%%%%%%%%%%%%%%%%%J%%j%%%%%J%%%%%j%%%%%%%%%%%%%%%%Jj%%%J%%%%%%%%j%
-102938c3%%%%J%%j%%%%%J%%%%%%%%%%%%%%%%%%%jJ%%%%%%%%%%%%%%%%%%%%%%%%%%%%%%%%
-102871c2%%%%%%%%%%%%%%%%%%%%%%%%%%%%%%%%%%%%%J%j%%%%%%%%%%%%%%%%J%j%%%%%%%%
-102804c2%J%j%%%%%%%%%%%%%%%%%%%%%%J%%%%%%%%j%%%%%%J%%j%%%%%%%%%%%%%%J%%%%%%
-102737c1%%%%%%%%%%%%%%%%%%%%%%%%%%%%%%%%%%%%%%%%%%%%%%%%%%%%%%%%%%%%%%%%%%%
-102670c1%%%%%%%%%%%%%%%%%%%%%%%%%%%%%%%%%%%%J%%j%%%%%%%%%%%%%%%J%%%%%%%%j%%
-102603c1J%%j%%J%%%%%jJ%%j%%J%%%%%j%%J%%%%%%%%%%%%%%%%%%%%%%%%%%%%%%%%%%%%%%
-102536c0%%%%%%%%%%%%%%%%%%%%%%%%%%%%%%%%%%j%J%%%%%%%%%%%%%%%%%%%%%%%%%%%%%%
-102469c0%%%%%%%%%Jj%%%%J%%%%j%%%%%%%%%J%%%%%%%%%j%%%%J%%%%j%J%%j%%%%%%%%%%J
-102402b9%%%%%%%j%%%%%%%%%%J%%%%j%%J%%%%%%%%%%%%%%%%%%%%%%%%%%%%%%%%%%%%%%%%
-102335b9%%%%%%%%%%%%%%%%%%%%%%%%%Jj%%%%%%%%%%%%%%%%%%J%j%%%%%%%%%%%%%J%j%%%
-102268b9%%%%%%J%%%%%j%%%%%%%%%%%%%%%J%j%%%%%%%%%%J%%%%%%%%%%%%jJ%%%%%%%%%%%
-102201b8%%%%%%%%%%%%%%%%%%%%%%%%%%%%%%%%%%%%%%%%%%%%%%%%%%%%%%%jJ%%%%%%%%%%
-102134b8%%%%%%%%%%%%%%%%%%%%%%%%%%%%%J%j%%%%%%%%%%%%%%%J%j%%%%%%%%%%%%%%J%%
-102067b7%%%%%%j%%%%%%%%%%%%%%%%J%%%%%%j%%%%%%%J%j%%J%%%%j%J%%j%J%%%%%%%%%%%
-102000b7%%%%%%%%%%%%%%%%%%%%%%%%%%%jJ%%%%%%%%%%%%%%%%%%%%%%%%%%%%%%%%%%%%%%
-101933b7%%%%%J%%j%%%%%%%%%%%%%%%%%%%%%%%%%%%%%%%%%%%%%%%%%%%%%%J%%%%%%%%j%%
-101866b7%%%%J%j%%%%%%%%%%Jj%%%%%%%%%%%%J%%jJj%%Jj%J%%%jJj%%J%j%J%%%%%%%%%%%
-101799b6%j%%%%J%%%%%%%%%%%%%%%%%%%%%%%%%%%%%%%%%%%%%%jJ%%%%%%%%%%j%%J%%%%%%
-101732b6%%%%%%%%%%%%%%%%%%%%%%%%%%%%%%%%%%%%%%%%%%%%%%%%%%%%%%%%%%%%%%%%%%%
-101665b6%%%%%%%%%%J%j%%%%Jj%%%%%%%%%%%%%%%%%%%%%%%%%%%%%%%J%%j%%%J%j%%%J%j%
-101598b6%%%%%J%%%%%%%%%j%%J%%%%%%%%%%jJ%j%%%%J%%%%%j%J%%%%%jJ%%%%%%j%%%J%%%
-101531b5%%%%%%%%%%%%%%%%%%%%%%%j%%%J%%%%%%%%%%%%%%%%%%%j%J%%%%%%%%%%%%%%%%%
-101464b5%%%%%%%%%%%%%%%%%%%%%%%%%%%%%%%%%%%%%%%%%%%%%%%%%%%%%%%%%%%%%%%%%%%
-101397b5%%%%%%%%%%%%%%%%%%%%%%%%%%%%%Jj%%%%%%%%%%J%%%j%%%%%%%%%%%%%%%%%%%%%
-101330b5J%j%%%%%%%%J%%%jJ%%%%%%%%%j%%%%%%J%%%%j%%%%%%%%%%%%%%%%%%J%%%%%%%%%
-101263b4%%%%%%%%%%%%%%%%%%%j%%J%j%%%%%%%%Jj%%J%%%%%%%%%%%j%%J%%%%%%%%%%%%%%
-101196b4%%%%jJ%%%%%%%%%%%%%%%%%%%%%%%%%%%%%%%%%%%%%%%%%%%%%%%%%%%%%%%%%%%%%
-101129b4%%%%%%%%%%%%%%%%%%%%%%%%%%%%%%%%%%%%%%%%%%%%%%%%%%%%%%J%%%%%%%%j%%J
-101062b3%j%%%%%%%%%%%%%%%%%%%%%%%%%%%%%%%%%J%%j%%%J%%%%%%%%%%%%j%%%%%%%%%%%
-100995b4%%Jj%J%%j%J%%%%%%%j%%%%%J%%j%%J%%%%%%j%%%%%J%%%%%%%%%%%%%%%j%%%J%%%
-100928b3%%%%%%%%%j%J%%%%%%%%%%%%%%%%%%%%%%%%%%%%%%%%%%%%%%%%%%%jJ%%%%%j%J%%
-100861b3%%%%%%%%%%%%%%%%%%%%%%%%%%%%%%%%%%%%%%%%%%%%%%%%%%%%%%%%%%%%%%%%%%%
-100794b3%%%%%%%%%%%%%%%%%%%%%%%%%%%%%%%%%%%%%%%%%%%%%%%%%%%%%%%%%%%%%%%J%%%
-100727b2j%%%%%%%%%%%%%%%J%%jJ%%%%%%%%%j%%%%%J%%%j%%%%%%%%%%%%%%%%%%%%%%J%%%
-100660b2j%%%J%%%j%%J%%%%%%%j%%%%%%%J%%%%%%%%%%%jJ%%%%%%j%%%J%%%%%%j%%%%J%jJ
-100593b2%%%%%%%%%%%%%%%%%%%%%%%%%%%%%%%%%%%%%%%%%%%%%j%J%%%%%%%%%%%%%%%%%%%
-100526b2%%%%%%%%%%%%%%%j%%%%J%%%%%%%%%%%%%%%%%%%%%%%%%%%%%%%%%%%%%%%%%%%%%%
-100459b2%%%%%%%%%%%%%%%%%%%%%%%%%%%%%%%%%%%%%%%%%%%%%%%%%%%%%%%%%J%j%%%%%%%
-100392b2%%%%%%%%%%%%%%%%%%J%%%%%%%%j%%%%%Jj%%%%%%%%%%%%%%%J%j%%%%%%%J%%%%%%
-100325b1%j%%%%%%J%%%%j%%J%%%%%%j%J%j%%%%%%%J%%%%%%%%%%%%j%%%%%%%%%%%%%%%%%%
-100258b2Jj%%%%%%%%%%%%%%%%J%%%%%%%%%%%%%jJ%%%%%%%%%%%%%%%%%%%%%%%%%%%%%%%%%
-100191b1%%%%%%%%%%%%j%%J%%%%%%%j%J%%%%%%%%%%%%%%%%%%%%%%%%%%%%%%%%%%%%%%%%%
-100124b1%%%%%%%%%%%%%%%%%%%%%J%%j%%%%%%%%%%%%%%%%%%%%%%%%%%%%%%%%%%%%%%%%%%
-100057b1%%%%%%%%%%%%%%%%%%%%%%%%%%%%%J%%%%%j%%%%%%%%%%%%%%%J%j%%%%%%%%%%%%%
-99990b1%%%%%%%%%%%%%%%%%%%%%%%%%%%%%%%%%%%J%%%j%%%%%%%%%%%%%%%%%%%%J%j%%%%%
-99922b1%%%%%%%%%%%%%%%%J%%%%%%%%%%%%%%jJ%%%j%%%%%J%j%%%%%J%%%%%j%%%%%%%J%%%
-99854b0%%%%%j%%J%j%%%%%%%%%%%%%%%%%%%J%%%%%%%%%%%%%%%%%%%%%%%%%%%%%%%%%%%%%
-99786b0%%%%%%%%%%%%%%%%%%%%%%%%%%%%%%%%%%%%%%%%%%%%%%%%%%%%%%%%%%%%%%%%%%%%
-99718b0%%%%%%%%%%%%%%%%%%%%%%%%%%%%%%%%%%%%%%%%%%%%%%%%%%%%%%%%%%%%%%%%%%%%
-99650b0%%%%%%%%%%%%%%%%%%%%%%%%%%%%%%%%%%%%%%%%%Jj%%%%%%%%%%%%%%%%%%%%%%%%%
-99582b0%%%%%%%%%%%%%%%%%%%%%%%%%%%%%%%%%%%%%%%%%%%%%%%%%%%%%%%%%%%%%J%%%j%%
-99514b0%%%%%%%%%J%%%j%%%%%%%%%%%%%J%%j%%%%%%%%J%%%%%%%%%%jJ%j%%%%%%%%%%J%%%
-99446a9%%%%%j%%%%%%%%%Jj%%%%%%%%%%%J%%%%%%%%%%%j%%J%%%%%%%%j%%%%%%%%%%J%%j%
-99378b0%%%%J%%%%j%%%%%J%%%%j%%%%%%%%%J%%j%%%J%%%%%%%%%%%%%%%%%%%%%%%%%%%%%%
-99310a9%%%%%%%%%%%%%%%j%%%%J%%%%%%%%%%%%%%%%%%%%%%%%%%%%%%%%%%%%%%%%%%%%%%%
-99242a9%%%%%%%%%%%%%%J%%j%%%%%%%%%%%%%%%%j%%%J%%%%%%%%%%%%%%%%%%%%%%%%%%%%%
-99174a9%%%%%%%%%%%%%%%%%%%%%%%%%%%%%%%%%%Jj%%%%%%%%%%%%%%%%%%%%%%%%%%%%%%%%
-99106a9%%%%%%%%%%%%%%%%%%%%%%%%%%%%%%%%%%%%%%%%%%%%%%j%%J%%%%%%%%%%%%%%%%%%
-99038a9%%%%%%%J%j%Jj%%%%%%%%%%%%%%%%%%%%%%%%%%%%J%%%j%%%J%j%%%%%%%%%%%%%%%%
-98970a9%%%%%%%%%%%%%%%%%%%%%%J%%%%%%j%%%%%%%%%J%%%j%J%%%j%%%J%%%%%%%%%%%%%%
-98902a8%%%%j%%%J%%%%%%%j%%%%%J%%%%j%%%%%%J%%%%j%%%%%Jj%J%%%%%%j%%J%%%%%%%%%
-98834a8%%%%%%%%%%%%%%%jJ%%%%%%j%J%%%%%%%%jJ%%%j%%%%%%%%%JjJ%%%%%%%%%%%%%%j%
-98766a9%%%%%%J%%j%%%J%%%%%%%%%%%%%%%%%%%%%%%%%%%%%%%%%%%%%%%%%%%%%%%%%%%%%%
-98698a8%%%%%%%%%%%%%%%%%%%%%%%%%%%%%%%%%%%%%%%%%%%%%%%%%%%%%%%%%%%%%%%%%%%%
-98630a8%%%%%%%%%%%%%%%%%%%%%%%%%%%%%%%%%%%%%%%%%%%%%%%%%%%%%%%%%%%%%%%%%%%%
-98562a8%%%%%%%%%%%%%%%%%%%%%%%%%%%%%%%%%%%%%%%%%%%%%%%%%%%%%%%%%%%%%%%%%%%%
-98494a8%%%%%%%%Jj%%J%j%%J%%%%%%%j%%%%%%%%J%%%j%%%%%%%%%%%%%%%%%%%%J%%%%%%%%
-98426a7%%%j%%%%%%%%%%J%%%%j%%%%%%%J%%j%%%%%%%%%%J%%%%%%%j%%%%%%%%%%%J%%%%%%
-98358a7%%%%%%%j%%%%J%%j%%%%%J%j%%%J%%%%%%%%%%%%%%%%%%%j%J%%%%%%%%%%%%%%%%j%
-98290a8%J%%%%%%%%%%%%%%%%%%jJ%%%%%%%%%%j%%%%%%%%%J%%j%%%%%%%%%%J%%%%%%%%%%%
-98222a7%%%%%%%j%%%Jj%%%%%%J%jJ%%%%%%%%%%%%%%%jJ%%%%%%%%%%%%%%%%%%%%%%%%%%%%
-98154a7%%%%%%%%%%%%%%%%%%%%%%%%%%%%%%%%%%%%%%%%%%%%%%%%%%%%%%%%%%%%%%%%%%%%
-98086a7%%%%%%%%%%%%%%%%%%%%%%%%%%%%%%%%%%%%%%%%%%%%%%%%%%%%%%%%%%%%%%%%%%%%
-98018a7%%%%%%%%%%%%%%%%%%%%%%%%%%%%%%%%%%%%%%%%%%%%%%%%%%%%%%%%%%%%%%%%%%%%
-97950a7%%%%%%%%%%%%%%J%%j%%%%%%%%%%%%%%%%%%%%%%%%%J%%%%j%%%%%%%%%%%%%%%J%j%
-97882a7%%%%%%%%%%%%J%%%j%%J%%j%%%%%%J%%%%%%%%%j%%%%%%%%%%%%%%%%J%%%%%%j%%%%
-97814a7%%%J%j%%Jj%%J%%%%%%%%%j%%%%%%J%%j%%%%%%%%%J%%%j%%%%%%%%%%%%J%%%%j%%%
-97746a7%%%%%%%%%%%%%%J%j%J%%j%%%J%%%%%j%%%%%J%%jJ%%%%j%J%%%%%%%%%%%%%%%%%%%
-97678a6%%%%%%%%%%j%%%%%%%%%J%j%%%%%J%%%%%%%%%%%%%%%%%%%%%%%%%%%%%%j%%J%%%%%
-97610a6%%%%%%%%%%%%%%%%%%%%%%%%%%%%%j%%J%%%%%%%%%%%%%%%%j%%%%%%%%J%%%%%%%%%
-97542a6%%%%%%%%%%%%%%%%%%%%%%%%%%jJ%%%%%%%%%%%%%%%%%%%%%%%%%%%%%%%%%%%%j%J%
-97474a6%%%%%%%%%%%%%%%%%%%%%%%%%%%%%%%%%%%%%%%%%%%%%%%%%%%%%%%%%%%%J%j%%%%%
-97406a6%%%%%%%%%%%%%%%%%%%%%%%%%%%%%%%%%%%%%%%%%%%%%%%%%%%%%%%%%%%%%%%%%%%%
-97338a6%%%%%%%%%%%%%J%j%%%%%%%%%%%%%%%%%%%%%%%%J%%j%%%%%%%%%%%%%%%%%%%%%%%J
-97270a5%j%%%%%%%J%j%%%%%%%%%%%%%%%%%%%%%%%%%%%%%%J%%%%%%%%%%j%%%%%%%%%%%%%%
-97202a6%%%%%%%%%%%%J%%%%%%%j%%%%%%%%%J%%j%%%%%%%%%%%%%%%%%J%%%%%%%%%%%j%%%%
-97134a6J%%jJ%%%%%%%%j%%%J%%j%J%%j%%%%%%%%%%%%%%%%%%%Jj%%%%%%%%%%%%%%%%%J%%%
-97066a5%%%%%%%%%%%%%%j%%%J%%j%%%%%J%%%%%%jJ%%%%j%%%%J%%%%%%%%%j%%%%J%%%%%%%
-96998a5%%%j%%%%%%%%%%%%%J%j%%%J%%%%%%%%%%%%%%%%%j%%%%%%%%%%J%%%%%%%%%%%%%%%
-96930a5%%%%%%%%%%%%%%%%%%%%%%%%%%%j%J%%%%j%%J%%%%%%%%%%%%%j%%%%%%%J%%j%%%%%
-96862a6%%%%%J%%%%%%%%%%%%%%%%%%%%%%%%%%%%%%%%%%%%%%%%%%%%%%%%%%%%%%%%%%%%%%
-96794a5%%%%%j%J%%%%%%%%%%%%%%%%%%%%%%%%%%%%%%%%%%%%%%%%%%%%%%%%%%%%%%%%%%%%
-96726a5%%%%%%%%%%%%%%%%%%%%%%%%%%%%%%%%%%%%%%%%%%%%%%%%%%%%%%%%%%%%%%%%%%%%
-96658a5%%%%%%%%J%j%%J%j%%%J%%%%%j%%%%%%%%%%%%%%%%%%%%%%%%%%%%%%%%%%%%%%%%%%
-96590a5%%%%%%%%%%%%%%%%%%%%%%%%%%%%%%%%%%%%%%%%%%%%%%%%%%%%%%%%J%%%%%%%j%%%
-96522a5%%%%%%J%%%%%j%%%%%%%%%%%%%%%%%%%%%%%%%%%%%%%%%%%%%%%%%%%%%%%%%%%%%%%
-96454a5%%%J%%%%%%%j%J%%%j%%%%%%%%%%%%%%%J%j%%%%%%%%%%J%%%%%j%%%%%%%%%%%%%%%
-96386a5%%J%%%%%%%%%%%%j%%%%%%%%%J%%%%%%%j%%J%%%%j%%%%%%%%%%%J%%%%%%j%J%%%%%
-96318a4%%%%%%j%%%%J%%%j%J%%%j%%J%%j%%%%%%%%%%J%%%%%%%j%%J%%%%%%%%%%%%%%%%%%
-96250a4%%%%%%%%%%%%%%%%%%%%%%%%%%%%%%j%Jj%%%%%%%%%J%%%%%%%%%%%%%%%%%%%%j%%%
-96182a5J%%%j%%%%%J%%%%%%%%%%%%%%%jJ%%%jJ%%j%%%%%J%%%%%%%%%%%%%%%%%%%%%%%%%%
-96114a4%%%%%%%%%%%%%%%%%%%%%%%%%%%%%%%%%%%%%%%%%%%%%%%%%%%%%%%%%%%%%%j%J%%%
-96046a4%%%%%%%%%%%%%%%%%%%%%%%%%%%%%%%%%%%%%%%%%%%%%%%%%%%%%%%%%%%%%%%%j%%%
-95978a5%%J%%%%%%%%%%%%%%%%%%%%%%%%%%%%%%%%%%%%%%%%%%%%%%%%%%%%%%%%%%%%%%%%%
-95910a4%%%%%%%%%%%%%%%%%%%%%%%%%%%%%%%%%%%%%%%%%%%%%%%%%%%%%%%%%%%%%%%%%J%j
-95842a4%%%%%%%%%%%%%%%%%%%%%%%%%%%%%%%%%%%%%%%%J%j%%%%%%%%%%%%%%%%%%%%%%%%%
-95774a4%%%%%%%%%%%%%%%%%%%%%%%%%%%%%%%%%%%%%%%%%%%%J%%%%%j%J%%%j%%%%%%%%%%%
-95706a4%%%%%%%%%%%%%%%%%%%%%%%J%%%%%%%%%%%%%%j%%%J%j%%%%%%%%%%%%%Jj%%%J%%j%
-95638a4%%%%%Jj%%J%%%%%%%%%%jJ%%%%%j%%%%%%%%%%%%%%%%%%%%%%%%%%%%%%%%%%%%J%j%
-95570a4%%%%Jj%%%%%%%%J%j%%%%%J%%%%j%%%J%%j%%%%J%%%%%%j%%%%%J%%%j%Jj%%%%J%%%
-95502a3%%%%%%%%%%%%%%%%%%%%j%%%%%%%J%%%%%%%j%%%%%%%%%%%%%%%%%%%%%J%%%%%%%%%
-95434a3j%%%%%%%J%%j%J%%%%%%%%%%%%%%%%%%j%%%J%%%%%%%%%j%J%%%%%%%%%%%%%%%%%%%
-95366a3j%J%%%%%%%%%%%%j%%J%jJ%%%%j%%%%J%%%%%%%%%%%%%%%%%%%%%%%%%%%%%%%%%%%%
-95298a3%%%%%%%%%%%%%%%%%%%%%%%%%%%%%%%%%%%%%%%j%J%%%%%%%%%%%%%%%%%%%%%%%%%%
-95230a3%%%j%%%%J%%%%%j%%%J%%%%%%%%%%%%%%%%%%%%%%%%%%%%%%%%%%%%%%%%%%%%%%%%%
-95162a3%%%%%%j%J%%%%%%%%%%%%%%%%%%%%%%%%%%%%%%%%%%%%%%%%%%%%%%%%%%%%%%%%%%%
-95094a3%%%%%%%%%%%%%%%%%%%%%%%%%%%%%%%%%%%%%%%%%%%%%%%%%%%%%%%%%%%%%%%%%%%%
-95026a3%%%%%%%%%%%%%%%%%%%%%%%%%%%%%%%%%%%%%%%%%%%%%%%%%%%%%%%%%%%%%%%%%%%%
-94958a3%%%%%%%%%%%%%%%%%%%%%%%%%%%%%%%%%%%%%%%%%%%%%%%%%%%%%%%%%%%%%%%%%%%%
-94890a3%%%%%%%%%%%%%%%%%%%%%%%%%%%%%%%%%%%%%%%%%%%%%%%%%%%%%%%%%%%%%%%%%%%%
-94822a3%%%%%%%J%%%j%%%%%%%%%%%%%%%%%%%%%%%%%%%%%%%%%%%%%%%%%%%%%%%%%%%%%%%%
-94754a3Jj%%%%%%%%J%%%j%%%%%%%%%%%%%%%%%%%%%%%%%%%%%%%%%%%Jj%%%%%%%%%%%%%%%%
-94686a3%%%%%%J%j%%%%%%%%%%J%%%j%%%%%%%%%%%%%%%%%J%%%%%%%%%%%%%%%%%%%j%%%%%%
-94618a3%%%J%j%J%%%j%%%%%J%%%j%%%%%%%%%%%J%%%%%%j%%%%%%Jj%%%%%J%%%%%%%%%jJ%%
-94550a2%%%%%j%%J%%j%%%%%%%J%%%%%%%%%%%%%j%%%%%%%J%%%j%%J%%j%%%%%J%%%%%%%%%%
-94482a2%%%%j%%%%%J%%%j%%%%%%%%J%j%J%%%%%%j%%%J%%j%%%J%%%%j%%%%%J%%j%%%J%%%%
-94414a2%%%%%%%%jJ%%%j%%%J%%%%%%%%%j%%J%%%%jJ%%%%%%%%%%%%j%J%%%%%%%%%%%%%%%j
-94346a3%J%%%%%%%%%%%%%%%%%%%%%%%%%%%%%%%%%%%%%%j%J%%%%%%%j%%%%%%%J%%%%%%%%%
-94278a2%%%%%%%%%j%%%%Jj%J%%%%j%%J%%%%%%%%%%%%%%%%%%%%%%%jJ%%%%%%%%%%%%%%%%%
-94210a2%%%%%%%%%%%%%%j%%J%%%%%%%%%%%%%%%%%%%%%%%%%%%jJ%%%%%%%%%%%%%%%%%%%%%
-94142a2%%%%%%%j%%J%%%%%%%%%%%%%%%%%%%%%%%%%%%%%%%%%%%%%%%%%%%%%%%%%%%%%%%%%
-94074a2%%%J%%%%j%%%%%%%%%%%%%%%%%%%%%%%%%%%%%%%%%%%%%%%%%%%%%%%%%%%%%%%%%%%
-94006a2%%%%%%%%%%%%%%%%%%%%%%%%%%%%%%%%%%%%%%%%%%%%%%%%%%%%%%%%%%%%%%%%%%%%
-93938a2%%%%%%%%%%%%%%Jj%%%%%%%%%%%%%%%%%%%%%%%%%%%%%%%%%%%%%%Jj%%%%%%%%%%%%
-93870a2%%%%%J%%%j%J%j%%%%%%%%%%%%%%%%%%%%%%%%%%%%%%%%%%%%%%%%%%%%%%%%%%%%%%
-93802a2%%%%%%%%%%%%%%%%%%J%j%%%%%%%%%%%%%%%%%%%%%J%%%%%%%%%%j%%J%%%%j%%%%%%
-93734a2%%%%%%%%%%J%%j%%J%%%%%%%%%j%%%%%%J%%%%%%j%%%%%%J%%%%%%j%%%%%%%%%%%%%
-93666a2%%%%%%%%%J%j%%%%J%%%%%%%%%%%%%%%%%j%%%%%%%J%%%%%%%%%%%%%%%%%%%%%%%%%
-93598a1%%%j%%%%%%J%j%%J%%%j%J%%%%%%%%%%%%%%%%%%%%%%%%%%%%%%%%%%%%j%%%%%J%%%
-93530a1%%%j%J%%%%%%%%%%%%%%%j%%%J%%%%%%%%j%%%J%%%%%%%%%%j%%%%%%%Jj%%%J%%%%%
-93462a1%%%%%%%%%%%%%%%%%%%%%%%%%%%%%%%%%%%%%%%%%%%%%%%%%%%%%%%%%%%%%%%%%%%%
-93394a1%%%%%%%%%%%%%%%%%%%%%%%%%%%%%%%%%%%%%%%%%%%%%%%%j%%J%%%%jJj%%%%%J%%%
-93326a1%%%%%%%%%%%%%%%%%%%%%%%%%%%%%%%j%J%%%%%%%%%%%%%%%%%%%%%%%%%%%%%%%%%%
-93258a1%%%%%%%%%%%%%%%%%%%%%%%%%%%%%%%%%%%j%J%%%%%%%%%%%%%%%%%%%%%%%j%%%J%%
-93190a1%%%%%j%%%%%%%%%J%%%%%%%%%%%%%%%%%%%%%%%%%%%%%%%%%%%%%%%%%%%%%%%%%%%%
-93122a1%%%%%%%%%%%%%%%%%%%%%%%%%%%%%%%%%%%%%%%%%%%%%%%%%%%%%%%%%%%%%%%%%%%%
-93054a1%%%%%%%%%%%%%%%%%%%%%%%%%%%%%%%%%%%%J%j%%%%%%%%%%%%%%%%%%%%%%%%%%%%%
-92986a1%%%%%%%%%%%%%%%%%%%%%%%%%%%%%%%%%%%%%%%%%%%%%%%%%%%%%%%%%%%%%%%%%%%%
-92918a1%%%%%%%%%%%%%%%%%%%%%%%%%%%%J%%%%%j%%%%%%%%%%%%%%%%%%%%%%%%%Jj%%%%%%
-92850a1%%%%%%%%%%%%%%%%%%%%%J%%j%%%%%%%%%%%%%%%%%%%%%%%%%%%%%%%%%%%%%%%%%%%
-92782a1%%%%%%%%%%%%%%%%%%%%%%%%%%%%%%%%%%%%%%%%%%%%%%J%%%%%%%%%j%%%%Jj%%%%%
-92714a1%%%%J%%%%%j%J%%%%%%%%%%j%%%%%%%J%%%%%%%%j%%%%%J%%j%%%%%%%%%%%J%%j%J%
-92646a0%%%j%%%J%j%%%%%%%%%%%J%%%j%%%%%%%%%%%%%%%%%%%%%J%%j%%%%%%J%%%j%%%%%J
-92578a0%j%%%J%%%%j%%%%%%%%%%%%%%%%%%%%%J%%%%%%%%j%%J%%%%%%%%%%%%%%%%%%%j%%%
-92510a1%%%%%%%%%%%J%%%%%%%j%%%%%%%%%%%%%%%%%%%J%%%%%%%j%%%%%%%%%J%%%%%%%%%%
-92442a0j%%%%%%%%%%%%%%%%%J%%%%%%%%%%%%%%%%%%%%%%%%%%%%%%%%%%j%%J%%%%%%%%%%%
-92374a0%%%j%%%%J%%%%%%%%%%%%j%J%%j%%%J%%%%j%%%%%%%%J%%%j%%%%%%%%%J%j%%%J%%%
-92306a0%%%%%j%%%%%%%%%%%%%%%%J%%%%%%%%%%%%%%%%%%%%%%%j%%J%%%%j%%J%%%%%%j%%J
-92238a0%%j%J%%%%%%%%%%%%%%%%%%%%%%%%%%%%%%%%%%%%%%%%%%j%%%J%%%%%%j%J%%%%%%%
-92170a0%%%%%%%%%%%%%%%%%%%%%%%%%%%%%%%%j%J%%%%%%%%%%%%%%%%%%%%%%%%%%%%%%%%%
-92102a0%%%%%j%%%%%%J%%%%%%j%%J%%%%%%%%%%%%%%%%%%%%%%%%%%%%%%%%%%%%%%%%%%%%%
-92034a0%%%%%%%%%%%%%%%%%%%%%%%%%%%%%%%%%%%%%j%J%%%%%%%%%%%%%%%%%%%%%%%%%%%%
-91966a0%%%%%%%%%%%%%%%%%%%%%%%%%%%%%%%%%%%%%%%%%%%%%%%%%%%%%%%%%%%%%%%%%%%%
-91898a0%%%%%%%%%%%%%%%%%%%%%%%%%%%%%%%%%%%%%%%%%%%%%%%%%%%%%%%%%%%%%%%%%%%%
-91830a0%%Jj%%%%%%%%%%%%%%%%%%%%%%%%%%%%%%%%%%%%%%%%%%%%%%%%%%%%%%%%%%%%%%%%
-91762a0%%%%%%%%%%%%%%%%%%%%%%%%%%%%%%%%%%%%%%%%%%%%%%%%%%%%%%%%%%%%%%%%%%%%
-91694a0%%%%%%%%J%j%%%%%%%%%%%%%%%%%%%%%%%%%%%%%%%%%%%%J%%%%%j%%Jj%%%%%%%%%%
-91626a0%%%%%%%%%%%%%%%%%%%%%%%%%%%%%%%%%%%%%%%%%%%%%%%%%%%%%%%%%%%%%%%%%%%%
-91558a0%%%%%%%%%%%%%%%%%%%%%%%%%%%%%%%J%j%%%%%%%%%%%%%%%%%%J%%%%%%j%%%%%%%%
-91490a0J%%%%%%%j%%%%%%%%J%%j%%%%%%%%J%%%%%%j%%%%%%%%%%%%%%%%%%%%J%%%j%%%%%%
-91422a0%%%%%%%%J%%%%j%%%%J%%%%%%%%%%%%j%%%%%%%%J%%j%%%%%%%%%%J%%%%%j%%%%J%%
-91354i%%%%%%%j%%%%%J%%%%%%%%%%%%%%%%%j%%%J%%%%j%%%%%%J%%%%j%%%%J%%%%j%Jj%%%
-91285a0%%%J%jJ%j%%%%%%%%%%%Jj%%%%%%J%%j%J%%%%%%%%%%%%%%%%%%j%%%%%%%%%%%%%%J
-91217i%%%j%J%%%%%%%%%%%%%%%%%%%%%%%%%%%%%%%%%%%%%%%%%%%%%%%%%%%%%%%%%%j%%%%
-91148a0%J%%%%%%%%%%%%%%%%%%%%%%%jJ%%%%%%%%%%j%%J%%j%J%%j%%J%%%%%%%%%%%%%%%%
-91080ij%J%%%%%%%%j%%%J%%j%%J%%%%%j%%%J%%%jJ%%%%%%%%%%%%%%%%%%%%%%%%%%%%%%%%
-91011i%%%%%%%%jJ%%jJ%%%%%%%%%%%%%%%%%%%%%%%%%%%j%%%%%%%%J%%%%%%%%%%%%%jJ%%%
-90942i%%%%%%%%%%%%%%%%%%j%%%J%%%%%%j%J%%%%%%%%%j%%J%%%%%%%%%%%%%%%%%%j%%J%%
-90873i%%%%%%%%%%%%%%%%%%%%%%%%%%%%j%J%%j%%J%%%%%%%j%%J%%%%%%%%%%%%%%%%%%%%%
-90804i%%%%%%%%%%%%%%%%%%%%%%%%%%%%%%%%%%%%%%%%%%%%%%%%%%%%%%%%%%%%%%%%%%%%%
-90735i%%%%%%%%j%J%%%%%%%%%%%%%%%%%%%%%%%%%%%%%%%%%%%%%%%%%%%%%%%%%%%%%%%%%%
-90666i%%%%%%%%%%%%%%%%%%%%%%%%%%%%%%%%%%%%%%%%%%%%%%%%%%%%%%%%%%%%%%%%%%%%%
-90597i%%%%%%%%%%%%%%%%%%%%%%%%%%%%%%%%%%%%%%%%%%%%%%%%%%%%%%%%%%%%%%%%%%%%%
-90528i%%%%%%%%%%%%%%%%%%%%%%%%%%%%%%%%%%%j%J%%%%%%%%%%%%%%%%%%%%%%%%%%%%%%%
-90459i%%%%%%%%%%%%%%%%%%%%%%%%%%%%%%%%%%%%%%%%%%%%%%%%%%%%%%%%%%%%%%%%%%%%%
-90390i%%%%%%%%%%%%%%%J%%j%%%%%%%%%%%%%%%%%J%%j%%%%%%%%%%%J%%%%%%j%%%%%%%%%%
-90321i%%%%%%%%%J%j%%%%%%%%%%%%%%%%%%%Jj%%%%%%%%%%%%%%%%%%%%%%%%%%%%%%%J%%%%
-90252h%%j%%%%%%%%%%%%%%%%%%%%%%%%%%%%%%%%%%%%%%%%%%%%%%%%%%%%%%%%%%%%%%%%%%
-90183i%%%%%J%j%%%%%J%%j%J%%%jJ%%%%%j%%J%%%%%%%j%J%j%J%%j%%%%J%%%%%j%%%%%%%%
-90114i%%%J%%%%%%j%%%%J%%%%%%j%%%%%J%%%j%%%%%%%%%%%%%%%%%%%%%%%%%%%%%%%%%%%J
-90045h%%%%%j%%%%%%J%j%J%%%jJ%%j%%%%%%%%%%%%%J%%jJ%%j%%%%J%%j%%%%%%%%%%%%%%%
-89976i%%%%%J%%j%%%J%%%%%%%j%%%%%%J%%%%%%%%j%%%%J%%%%j%%%%J%%%%%j%%%%%%%%%%%
-89907i%%%%%%%%%%%J%j%%%%J%%%j%%%%%J%%%%j%%%%%%%%%%%%Jj%%%%J%%j%%%%%%%%%J%%%
-89838h%%%%%%%%%%%%%%%%%%%%%%%%%%%%%%%%%j%%J%%%j%%%%%%%%%%J%%%%%%%%j%%%J%%%%
-89769h%%%%%%%%j%%%%%%%%%J%%jJ%%%%%%%%%%%%%%%%%%j%%%%%%J%%%%%%%%%%%%%%%%%%%%
-89700h%%%%%%%%%%%%%%%%%%%%%j%J%%%%%%%j%%%J%%%%%%%%%%%%%%%%%%%%%%%%%%%%%%%%%
-89631h%%%%%%%%%%j%J%%%%%%%%%%%%%%%%%%%%%%%%%%%%%%%%%%%%%%%%%%%%%%%%%%%%%%%%
-89562h%%j%%%%%%%%J%%%%%%%%%%%%%%j%%J%%%%%j%J%%%%%%%%%%%%%%%%%%%%%%%%%%%%%%%
-89493h%%%%%%%j%%%J%%%%%%%%%%%%%%%%%%%%%%%%%%%%%%%%%%%%%%%%%%%%%%%%j%J%%%%%%
-89424h%%%%%%%%%%%%%%%%%%%%%%%%%%%%%%%%%%%%%%%%%%%%%%%%%%%%%%%%%%%%%%%%%%%%%
-89355h%%%%J%%%%j%%%%%%%%%%%%%%%%%%%%%%%%%%%Jj%%%%%%%%%%%%%%%%%%%%%%%%%%%%%%
-89286h%%%%%%%%%%%%%%%%%%%%%%%%%%%%J%%j%%%%%%%%%%%%%%%%%%%%%%%%%%%%%%%%%%%%%
-89217h%%%%%%%%%%%%%%%%%%%%%%%%%%%%%%%%%%%%%%%%%%%%%%%%%%%%%%%%%%%%%%%%%%%j%
-89148i%%J%%%%%%%%%%%%%%%%%%%%%%%%%%%%%%%%%%%%%%%%%%%%%J%j%%%%%%%%%%%%%%%%%%
-89079h%%%%%%%%%%%%%%%%%%%%%%%%%%%%%%%%%%%%%%%%%%%%%%%%%%%%%%%%%%%%%%%%%%%%%
-89010h%%%%%%%%%%%%%%%%%%%%%%%%%%%%%%%%%%%%%%%%%%%%%%%%%%%%%%%%%%%%%%%%%%%%%
-88941h%%%%%%%%%%%J%%%%j%%%%%%J%j%J%%%%%%j%%%%%%%%%%%%%%%%%%%%%%%%%%%%%%%%%%
-88872h%%%%%%%%%%%%%%%%%%%%%%%%%%%%%%%%%%%%%%%%%%%%%%%%%%%%%%%%%%%%%%%J%%%%j
-88803h%%%%J%%%%%j%%%%%%%%%%%%%%%%%%%%%%%%%%%%%%%%%%%%%%%%%%%J%%%%j%%%%%%%%%
-88734h%%%%%%%%%%%%%%%%%%%%%%%%%%%%Jj%%%%%%%%%%%%%%%%%%%%%%%%%%%%%%%%%J%%%%%
-88665g%%%%%j%%%J%%%%%%%%%j%%%%%%%%J%%%%%%j%%%%%J%j%%%%%%%%J%%j%%J%%%%%%%%%j
-88596h%%%%%%%%%%%%%%%%%%%%%J%j%%%%%%%%J%%%%j%J%%%%%%%%%%%%%%%%%%%%%%%%%%%%%
-88527gj%J%%%%%j%%%%%%%%%%%%%%%%%%%%%%J%%%j%%%%%%%%%J%%%%j%%%%%J%%%%%%%%%%%%
-88458g%%%%%%%%%%j%J%%j%%%Jj%%%%%%J%%%%%%%j%J%%%%%%%%%%%%%%j%%%%%%%%%%%%%J%j
-88389h%%%%%%J%%%%%%%%j%%%%%J%%%%%%%%%j%J%j%%%%J%%j%%%%%%%%%J%%j%%%%%%%%%%J%
-88320g%%%%%%%%%%%%%%%%%%%%%%%%%%%%%%j%%%%J%%%%%%%%%%%%%%%%%%%j%%%%%%%Jj%Jj%
-88251h%%%J%%%%%%j%%%%J%%%j%%%%%%J%%%%jJ%%%%%%%%%%%%%%%%%%%%%%%%%%%%%%%%%%%%
-88182g%%%%%%%%%%%%%%%%%j%%%%J%%%%%j%J%j%%J%%%%j%%%%%J%%%%%%%%%%%%j%%J%%%%%%
-88113g%%%%%%%%%%%%j%%%%%%J%%%%jJ%%%%%%%%%%%%%%%%%%%%%%%%%%%%%%%%%%%%%%%%%%%
-88044g%%%%%%%%%%%%%%%%%%%%%%%%%%%%%%j%%J%%%j%J%j%%%%J%%%%%%%%%%%%%%%%%%%%%%
-87975g%%%%%%%%%%%%%%%%%%%jJ%%%%%%%%%%%%%%%%%%%%%%%%%%%%%%%%%%%%%%%%%%%%%%%%
-87906g%%%%%%%%%%%%%%%%%%%%%%%%%j%%J%%%%%%%%%%%%%%%%%%%%%%%%%%%%%%%%%%%%%%%%
-87837g%%%%%%%%%%%%%%%%%%%%%%%%%%%%%%%%%%%%%%%%j%J%%%%%%%%%%%%%%%%%%%%%%%%%%
-87768g%%%%%%%%%%%%%%%%%%jJ%%%%%%%%%%%%%%%%%%%%%%%%%%%%%%%%%%%%%%%%%%%%%%%%%
-87699g%%%%%%%%%%%%%%%%%%%%%%%%%%%%%%%%%%%%J%%j%%%%%%%%%%%%%%%%%%%%%%%%%%%%%
-87630g%%%%%%%%%%%%%%%%%%%%%%%%%%%%%%%%%%%%%%%%%%%%%%%%%%%%%%%%%%%%%%%%%%%%%
-87561g%%%%%%%%%%%%%%%J%%j%%%%%%%%%%J%%j%%%%%%%%%%%%%%%%%%%%%%%%%%%%%%%%%%%%
-87492gJ%j%%%%%%%%%%%%%%%%%%%%%%%%%%%%%%%%%%%%%%%%%%%%%%%%%%%%%%%%%%%%%%%%%%
-87423g%%%%%%%%%%%%%%%%%%%%%%%%j%%%%%%J%%%%%%%%%%%%%%%%%%%%%%%%%%%%%%%%%%%%%
-87354g%%%%%%%%%%%%%%%%%%%%%%%%%%%%%J%%%%%j%%%%%%%%%%%%%%%%J%%j%%%%%%%%%%%J%
-87285f%%%%j%%%%%J%j%%%%%Jj%%%%%%%%%%%%%%%%%%J%%%j%%%%%%%%%%%%%%%%%J%j%%%%%%
-87216g%%%%%%%%%%%%%%%%%%%%%%%%%%%%%%%%%%%%%%%%%%%%%%%%%%%%%%%%%%%%%%%%%%%%%
-87147g%%%%%J%%%%j%%%%%%J%j%%%%J%%%j%J%j%J%j%%%%%%J%%%j%%%%%%%%%%%J%jJ%%%%%j
-87078g%%%%%%%%J%j%Jj%Jj%%%J%%%%%j%%%%Jj%%%%%%%%%%%%%%%%%%%%%%%%%%%%%%%%%%%J
-87009f%%%%%%%%%%%%%%%%%%%%%%%%%%%%j%J%%%%jJ%%%%%%%%%%jJ%j%J%%%%%%%%%%%%%%%%
-86940f%%%j%%J%%%%%%%%%%%%%j%%J%%%j%%%%J%%j%%%%%%%Jj%J%%%%%%%j%%%%J%%j%J%%%%
-86871f%%%%%%%%%%%%%%%j%%%%%%%%%%J%%%%%%%%%%%%%%%%%%%%%%%%%%j%%%%%%%J%%%%%%%
-86802f%%j%%%%%J%%%%%%%j%J%%%%%%%%%%%%%%%%%%%%%%%%%%%%%%%%%%%%%%%%%%jJ%%%%%%
-86733f%%%%%%%%%%%%%%%%%%%%%%%%%%%%%%%%%%%%%%%%%%%%%%j%J%%%%%%%%%%%%j%%J%j%%
-86664gJ%%%%%%%%j%%%J%%%j%%%%%%%%%%%%%J%%%%%%%%%%%jJ%%%%%j%J%%%%%%%%%%%%%%%j
-86595g%J%%%%%%%%%%%%%%%%%%%%%%%%%%%%%%%%%%j%%Jj%J%%%%%%%%%%%%%%%%%jJ%%%%%%%
-86526f%%%%%%%%%%%%%%%%%%j%J%%%%%%%%%%%%%%%%%%%%%%%%%%%%j%%%%%%J%%%%%%%%%%%%
-86457f%%%%%%%%%%%%%%%%%%%%%%%%%%%%%%%%%%%j%J%%%%%%%%%%%%%%%%%%%%%%%%%%%%%%j
-86388g%%%%J%%%%%%%%%%%%%%%%%%%%%%%%%%%%%%%%%%%j%%%%%J%%%%%%%%%%%%%%%%%%%%%%
-86319f%%%%%%%%%%%%%%%%%%%%%%%%%%%%%%%%%%%%%%%%%%%%%%%%%%%%%%%%j%%%%%J%%%%%%
-86250f%%%j%J%%%%%%%%jJ%%%%%j%%%J%%%%%%%%%%%%%%%%%%%%%%%%%%%%%%%%%%%%%%%%%%%
-86181f%%%%%%%j%%J%%%%%%%%%%%%%%%%%%%%%%%%%%%%%%%%%%%%%%%%%%%%%%%%%%%%%%%%%%
-86112f%%%%%%%%%%%%%j%%%%J%%%%%%%%%%%%%%%%%%%%%%%%%%%%%%%%%%%j%%%J%%%%%%%%%%
-86043f%%%%%%%%%%%%%%%%%%%%%%%%%%%%%%%%jJ%%%%%%%%%%%%%%%%%%%%%%%%%%%%%%%%%%%
-85974f%%%%%%%%%%%%%%%%%%%%%%%%%%%%%%%%%%%%%%%%%%%%%%%%%%%%%%%%%%%%%%%%%%%%%
-85905f%%%%%%%%%%%%%%%%%%J%j%%%%Jj%%%%%%%%%%%%%%%%%%%%%%%%%%%%%%%%%%%%%%%%%%
-85836f%%%%%%%%%%%%%%%%%%%%%%%%%%%%%%%%%%%%%%%%%%%%%%%%%%%%%%%%%%%%%%%%%%%%%
-85767f%%%%%%%%%%%%%%%%%%%%%%%%%%%%%%%%%%%%%%%%%J%%%%%%%%%%%j%%%%%%%%%%%%%%%
-85698f%%%%%%%%%%%%%%%%%%%%%%J%%j%%%%%%%%%%%%%%%%%%%%%%%%%%%%%%Jj%Jj%%%%%%%%
-85629f%%%%%%%J%j%%J%j%%%%%%%%%%%%%%%%%%%%%%%%%%%%%%%%%%%%%%%%%%%%%%%%%%%%%%
-85560f%%%%%%%%%%%%%%%%%%%%%%%%%%%%%%%%%%%J%%%%%%%%%j%%%%%%%%%%%%%%%%%%%%%%%
-85491fJ%j%%%%%%%%%%%%%%%%%J%j%%J%%%%%%%%%%j%%%%%%%%%%%%%%%%%%%J%%%j%%%%%%%%
-85422f%%%%%%%%%%%%%%%%%%%%%%%%%%%%%J%%jJ%%j%%%%%%%%%%%%%%%%%%J%%%%%j%%%%%%%
-85353f%%%%%%%%%%%%J%%%%%%%%j%%%%%%%%%%%%%%%%%J%%%%%%%%j%%%%%%J%%%%%%%j%%%%J
-85284e%%%%%%%%%%%%%%%%%%%%%%%%%%%%%%%%%%%%%%%%%j%%J%j%%J%j%%%%%%%%%%%%%%%J%
-85215e%%%%%%%%%jJ%%%%%j%%%J%%%%%%%%%%j%%%%%J%%%j%%%%%%%%%%%%%J%%%%%%%%%%%%%
-85146e%%%%%%%%%%%%%%%%%%%%%%%j%%%%%%%J%%%%%%%%j%%%%J%%%%j%%%%JjJ%%%%%%%j%%%
-85077f%%%%%%%J%%%%%j%%J%%%%%%%%%%%j%%%%J%%%j%%%%%%%%%%%%%%%J%%%j%%%%%%J%%%%
-85008e%%%%%%%%%%%%%%%%%%%%%%j%%%%%%%%%%%%J%%%%%%%j%%%%%Jj%%%%%%%%%%%%J%%%%%
-84939e%%%%%%j%%%%J%%%j%%J%%%%%%%%%%%%%%%%%%%%%%%%%%%%%%%%%%%%%%%%%%%%%%%%%%
-84870e%%%%%%%%%%%%%%j%J%j%%%J%%j%J%%%%%%%%%%%%%%%%%%j%%%J%%%%%%%jJ%%%%%%%%%
-84801e%%%%%%%%%%%%%%%%%%j%J%%%%%%%%%%%%%%%%%%%%%%j%J%%%%%%%%%%%%%%%%%%%%%%j
-84732f%%%%%%%%%%J%%%%%%%%%%%%%%jJ%%%%%%%%%%%%%%%%%%%%%%%%%%%j%J%j%%J%%%%%%%
-84663e%%%%%%%j%%%J%%%%%%%%%%%%%%%%%%%%%%%%%%%%%%%%%%%%%%%%%%%%%%%%%%%%%%%%%
-84594e%%%%%%%%j%J%%%%%%%%%%%%%%%%%%%%%%%%%%%%%%%%%%%%%%%%%%%%%%%%%j%%%%J%%%
-84525e%%%%%%%%%%%%%%%%%%%%%%%%%%%%%%%%%%%%%%%%%%%%%%%%%%%%%%%%%%%%%%%%%%%%%
-84456ej%%%%%%J%%%%%%%%j%%%%J%%%%%%j%J%%%%%%%%%%%%%%%%%%%%%%%%%%%%j%%%%J%%%%
-84387e%%%%%%%%%%%%%%%%%%%%%%%%%%%%%%%%j%%Jj%%J%%%j%J%%%%%%%%%%%%%%%%%%%%%%%
-84318e%%%%%%%%%%%%%%%%%%%%%%%%%%%%%%%%%%%%%%%%%%%%%%%%%%%%%%%%%%%%%%%%%%%%%
-84249e%%%%%%%%%%%%%%%%%%%%%%%%%%%%%%%%%%%%j%%J%%%%%%%%%%%%%%%%%%%%%%%%%%%%%
-84180e%%%%%%%%%%%%%%%%%%%%%J%%j%%%%%%%%%%%%%%%%%%%%%%%%%%%%%%%%%%%%%%%%%%%%
-84111e%%%%%%%%%%%%%%%%%%%%%%%%%%%%%%%%jJ%%%%%%%%%%%%%%%%%%%%%%%%%%%%%%%%%%%
-84042e%%%%%%%%%%%%%%%%%%%%%%%%%%%%%%%%%%%%%%%%%%%J%j%%%%%%%%%%%%%%%%%%%%%%%
-83973e%%%%%%%%%%%%%%%%%%%%%%%%%%%%%%%%%%%%%%%%%%%%%jJ%%%%%%%%%%%%%%%%%%%%%%
-83904e%%%%%%%%%%%%%%%%%%%%%%%%%%%%%%%%%%%%%%%%%%%%%%%%%%%%%%%%%%%%%%%%%%%%%
-83835e%%%%%%%%%%%%%%%%%%J%%%j%%%%%%%%%%%%%%%%%%%%%%%%%%J%j%%%%%%%%J%%%%%%%j
-83766e%%%%%%%%%%%%%%%%%%%%%%%%%%%%%%%%%%%%%%%%%%%%%%%%%J%%j%%%%%%%%%%%%%%%J
-83697d%%%%%%%%j%%%%%%%%%%%%%%%%%%%%%%%%%%%%%%%%%%%%%%%%%%%%%%%%%%%%%%%J%j%%
-83628e%%%%%%%%%%%%%%%%%%%%%%%%%%%%%%%%%%%%%%%%%%%%%%%%%%%%%%%%%%%%%%%%%%%%%
-83559e%J%%j%%%%%%%%%%%%%%%%%%%%J%%%%%%j%%%%%%J%%%%%j%%%%%%%%%%%%Jj%%J%%%%%j
-83490e%%%%%%%%%%%%%%%%%%%%%%%%%%%%%%%J%%%%%%%%%%%jJ%%%%%%%%%%%%%jJ%%j%%J%%%
-83421dj%%%%%%J%j%%J%j%%%%%%%%%%%Jj%%%%%%%%%%%%%%%%%J%%%%%%%j%%%%%%J%%%%%%%%
-83352d%%%%%j%%%J%%j%%%%%%%%J%jJj%%%%%%%%%%%%%%J%%%%j%%%%%%%%%J%%%%j%%%%%J%%
-83283d%%%j%%%%%%%%%%%%%J%%j%%%%%J%%%%%%%%%%%%j%%%%%%%J%%%j%%%%%%%Jj%%%%%%%%
-83214e%Jj%%%%%%%%%%%J%%%jJ%j%%%%%%%%%J%%%%%%j%J%%%%%%%%j%%%%%%%J%j%%%%%%%%%
-83145e%%%%%%%%%J%%%%j%%%%%%%%%%%%%%%%%%%%%%%J%j%%%%%%%%%%%%%%%J%%%%%%%%%j%%
-83076e%%%J%%%%%%%%%%%%%%%j%%%%%Jj%%%J%%%%%%%%%j%%%%%%%%%%%%%%%%%%J%%%%%%%j%
-83007e%%%%J%%%%%%%%j%%J%%%%%%%%%%%%%%%%%%%%%%%%%%%%%%%j%J%%%%%%%%%%%%%%%%%%
-82938d%%j%%%%%%%%%%%%%%%%%J%%%%%%%%%%%%%%%%%%%%%%%%%%%%%%%%%%%%%%%%%%%%%%%%
-82869d%%%%%%%%%%%%%j%%%%%%%%%J%j%%J%%j%J%%%%%%%%%%j%%%%%%J%%%%%%%%%%%%%%%%%
-82800d%j%J%%%%%%%%%%%%%%%%%j%%%%%%%%%%%%%%%%%%%%%%%%%%%%J%%%%%%%%j%%J%j%%%%
-82731e%J%%%%%%%%%%%%%%%%%%%%%%%%%%jJ%%%%%%%%%jJ%%%%%%%j%%%%%J%%%%%%%%%%%%%%
-82662d%%%%j%%%%%J%%%%jJ%%%%%%%j%%%%%%%J%%%%%%%%%%%%%%%%%%%%%%%%%%%%jJ%%%%%%
-82593d%%%%%%%%%%%%%%%j%%J%%%%%%%%%%%%%%j%J%%%%j%%%%J%%%%%%%%%%%%%%%j%%%J%%%
-82524d%%%%%%%%%%%%%%%%%%%%%%%%%%%%%%%%%%%%%%%%%%%%%%%%%%%%%%%%%%%%%%%%%%%%%
-82455d%%%%%%%%%%%%%%%%%%%%%%%%%%%%%%%%%%%%%%%%%%%%%%%%%%%%%%%%%%%%%%%%%%%%%
-82386d%%%%%%%%%%%%%%%%%%%%%%%%%%%%%%%%%%%%%%%%%%%%%%%%%%%%%%%%%%%%%%%%%%%%%
-82317d%%%%%%%%%%%%%%%%%%%%%%%%%%%%j%%%J%%%%%%%%j%J%%%%%%%%%%%%%%%%%%%%%%%%%
-82248d%%%%%%%%%%%%%%%%%%%%%%%%%%%%%%%%%%%%%%%jJ%%%%%%%%%%%%%%%%%%%%%%%%%%%%
-82179d%%%%%%%%%%%%%%%%%%%%%%%%%%%%%%%%%%%%%%%%%%%%%%%%%%%%%%%%%%%%%%%%%%%%%
-82110d%%%%%%%%%%%%%%%%%%%%%%%%%%%%%%%%%%%%%%%%%%J%%j%%%%%%J%%j%%%%%%%%%%%%%
-82041d%%%%%%%%%%%%%%%%%%%%%%%%%%%%%%%%%%%%%%%%%%%%%%%%%%%%%%%%%%%%%%%%%%%%%
-81972d%%%%%%%%%%%%%%%%%%%%%%%%%%%%%%%%%%%%%%%%%%%%%%%%%%%%j%J%%%%%%%%%%%%%%
-81903d%%%%%%%%%%%%%%%%%%%%%%%%%%%%%%%%%%%%%%%%%%%%%%%%%%%%%%%%%%%%%%%%%%%%%
-81834d%%%%%%%%%%%%%%%%%%%%%%%%%%%%%%%%%%%%%%%%%%%%%%%%%%%%%%%%%%%%%%%%%%%%%
-81765d%%%%%%%%%%J%%j%%Jj%%%%%%%%%%%%%%%%%%%%%%%%%%%%%%%%%%%%%%%%%%%%%%%%%%%
-81696d%%%%%%%%%%%%%%%%%%%%%%%%%%%%%%%%%%%%%%%%%%%%%%%%%%%%%%%%%%%%%%%%%%%%%
-81627d%J%%%%%j%Jj%%%%%%%%%%%%%J%%j%%%%%%%%%%%%%%%%%%%%%%%%%%%%%%J%j%%%%%%%%
-81558d%%%%%%%%%%%%%%%%%%%%J%j%%%%%%%%%%%%%%%%%%J%%j%%%%%%%%%J%%%%%%%%j%Jj%%
-81489d%%%%%%%Jj%%%%%%%%%%%%%%J%%%%j%%%%%%%%%%%%%%%%%Jj%%%%%%%%%%%%%%%%%%%%%
-81420d%%%%%%%%%%%%%%%%%%%%%%%%%%%%%%%%%%%%%%%J%j%%%%Jj%%%%%%%%%%%%%%%%%%%%%
-81351d%%%%%%%%%%%%%%%Jj%J%j%J%%%%%%%%%%j%%%%%%%%%%%Jj%J%%%%%j%%%%%%%J%%j%%%
-81282d%%J%%%%%%%%j%%%%%%%%%%%%J%%%%%%%%%%%%%%%%%%%%%%j%%%J%j%%%%J%%%%%%j%%%
-81213d%%%%%%%%%%J%%%jJ%%%%j%%%%Jj%%%%J%j%%J%%%%%%%%j%%%%%%%J%j%%%%%%Jj%%%%%
-81144d%%%%%%%%%%%%%%%%%%%%%%%%%J%j%%J%%%%%%j%%%%%%%%%%%%%%%%%%%%%%%%%%%Jj%%
-81075d%%%%%J%%%%%%%%%%%%%%%%%j%%%J%%%%%%%%%%%%%%%%%%%%j%J%%j%%%%J%%%%%%%%%%
-81006c%%%j%%%%Jj%J%%%%j%%%%%%J%%%%%j%%J%%%%%%%%%%%%%%%%%%%%%%%%%j%Jj%%%%%%J
-80937c%j%%%%%J%%j%J%%%%%%%j%%J%%j%%%%%%%%%J%%%%%%%%%%%%%%%%%%%%%%%%j%%J%%%%
-80868c%%%%%%%%%%%%%%%%%%%%%%%%%%%%%%%%%%%%%%%%j%%%%%%%J%%%%%%%%%%%%%%j%%%%%
-80799d%%%%%J%%j%%J%%%%%%%%%%%%%%%%%%%%%%%%%%%j%%%J%%%%%%%%%%%%%%%%%%%%j%%%%
-80730d%%%%%%%J%%%%%%%%%%%%%%%%%%%%%%%%%%%%%%jJ%%%%%%%jJ%%j%%%%%%%%%%%%%%%%J
-80661c%%%%%%%%%%%%%%%%%%%%%%%%%%%%%%%%%%%%%%%%%%%%%%%j%%J%%%%%%%%%%%%%%%%%%
-80592c%%j%%%%%%J%%%%%%%%%%%%%%j%J%%%%%%%%%%%%%%%%%%%%%%%%%%%%%%%%%%%%%%%%%%
-80523c%%%%%j%J%%%%%%%%%%%%%%%%%%%%j%J%%%%%%%%%%%%%%%%%%%%%%%%%%j%%%%%J%%%%%
-80454c%%%%%%%%%%%%%%%%%%%%j%%%%%%%%J%%%%%%j%%%%%%%%%%%J%%%%%%%%%%%%%%%%%%%%
-80385c%%%%%%%%%%%%%%%%%%%%%%%%%%%%%%%%%%%%%%%%%%%%%%%%%%%%%%%%%%%%%%%%j%%J%
-80316c%%j%%J%%%%%%%%%%%%%%%%j%%J%%%%%%%%%%%%%%%%%%%%%%%%%%%%%%%j%%J%%%%%%%%
-80247c%%%%%%%%%%%%%%%j%%J%%%%%%%%%%%%%%%%%%%%%%%%%%%%%%%%%%%%%%%%%%%%%%%%%%
-80178c%%%%%%%%%%%%%%%%%%%%%%%%%%%%%%%%%%%%%%%%%%%%%%%%%%%%%%%%%%%%%%%%%%%%%
-80109c%%%%%%%%%%%%%%%%%%%%%%%%%%%%%%%%%%%%%%%%%%%%%%%%%%%%%%%%%%%%%%%%%%%%%
-80040c%%%%%%%%%%%%%%%%%%%%%%%%%%%%%%%%%%%%%%%%%%%%%%%%%%%%%%%%%%%%%%%%%%%%%
-79971c%%%%%%%%%%%%jJ%%%%%%%%%%%%%%%%%%%%%%%%%%%%%%%%%%%%%%%%%%%%%%%%%%%%%%%
-79902c%%%%%%%%%%%%%%%%%%%%%%%%%%%%%%%%%%%%%%%%%%%%%%%%%%%%%%%%%%%%jJ%%%%j%%
-79833dJ%%%%%%%%%%%%%%%%%%%%%%%%%%%%%%%%%%%%%%%%%%%%%%%%%%%%%%%%%%%%%%%%%%%%
-79764c%%%%%%%%%%%%%%%%%%%%%%%%%%%%%%%%%%%%%%%%%%%%%%%%%%%%%%%%%%%%%%%%%%%%%
-79695c%%%%%%%j%%J%%%%%%%%%%%%%%%%%%%%%%%%%%%%%%%%%%%%%%%%%%%%%%%%%%%%%%%%%%
-79626c%%%%%%%%%%%%%%%%%%%%%%%%%%%%%%%%%%%%%%%%%%%%%%%%%%%%%%%%%%%%%%%%%%%%%
-79557c%%%%%%%%%%%%%%%%%%J%%j%%%%%%%%%%%%%%%%%%%%%%%%%%%%%%%%%%%%%%%%%%%%%%%
-79488c%%%%%%%%%%%%%%%%%%%%%%%%%%%%%%%%%%%%%%%%%%%%%%%%%%%%%%J%j%%%%%%%%%%%%
-79419c%%%%%%%%%%%%%%%%%%%%%%%%%%%%%%%%%%%%%%%%%%%%%%%%%%%%%%%%%%%%%%%%%%%%%
-79350c%%%%%%%%%%%%%%%%%%%%%%%%%%%%Jj%%%%%%%%%%%%%%%%%%%%%%%%%%%%%%%%%%%%%%%
-79281c%%J%%j%%%%%%%%J%%%j%%J%%%%%%%%j%%%%%%%%%%%%%%%%%%%%%%%%%%%%%%%%%%%%%%
-79212c%%%%%%%%%J%%%%j%%%%%%%%J%%%%%%%j%%%%%%%%%%J%%%%%%j%%%%%%%%%%%%%%%%%%%
-79143c%%%%%%%%%%%%%%%%%%%%%%%%%%%%%%%%%%%%%%%%%%%%%%%%%%%%%%%%%%%%%%%%%%%%%
-79074c%%%%%%%%%%%%%%%%%%%%%%%%%%%J%j%%%%%%%%%%%%%%%%%%%%%%%%%%%%%%%%%%Jj%%%
-79005c%J%j%J%j%%%%%%%%%%%%%%%%%%%%%%%%%%%%%%%%%%%%%%%%%%%%%%%%%%%%%%%%%%%Jj
-78936c%%%%%%%%%%%%%%%%%%%%%%%%%%%%%%%%%%%%%%%%%%%%%%%%%%Jj%%%%%%%%%%%J%%%j%
-78867c%%%%%%%%%%%%%%J%j%%%%%%J%%%%%%%%j%%%Jj%%%J%%%%%j%J%%%%%jJ%%%%%%%%%%%%
-78798b%%%%%%%%%j%%%%%%%%%%%%%%%%%%%%%%%%%%%%%%%%%%%%%%%%%%%%%%%%J%j%%%%%%%%
-78729c%%%%%%%%%%%J%j%J%%j%%%%J%%%%%%%%j%Jj%%J%%%%j%%%J%%%%%j%Jj%%%%%%J%%%%%
-78660b%%%%%%%%%%%%%%%%%%%%%%%%%j%%%%%%%%%%%%J%%%%%%%%j%%%%%%%%%%%%%%J%%%%%%
-78591b%%%%%%jJ%%%%%%%%%%%j%%%%%%%%%%%%%%%J%%%%%%%j%%%%%%%%%%J%%%%%%%%%%%%%%
-78522b%j%%%%%%%%%%%%%%%%%%%%J%%%%%%%%%%%%%%j%%%%%%%%J%j%%%%%%J%j%%J%%%%%%%%
-78453b%%%%%%%%%%%j%%%%%%%%%%%J%%%%%%%%%%%j%%%%%%J%j%%J%%%%%%%%%%%%%%%%%%j%%
-78384c%Jj%%%%%%J%j%J%%%%%%%%%%%%%%%%%%%%%%%%%%%%%%%%%%%%%%%%%%%%%%%%%%%%j%%
-78315c%J%j%%%%%%%J%j%%%%%%%%%Jj%J%%%%%%%%%%%%%%%%%%%%%%%%%j%%%J%%%%%%%%%%%%
-78246b%j%%J%%%%%j%%%%%%J%%%%jJ%%%%%%%%%%%%%%%jJ%%%%%%%%%%%%%%%%%%%%%%%%%%%%
-78177b%%%%%%%%%%%%%%%%%%%%%%%%%%%%%%%%%%%%%%%%%%%%%%%%%%%%%%%%%%%%%%%%%%%%%
-78108b%%%%%%%%%%%%%%%%%%%%%%%%%%%%%%%%%%%%%j%%%%J%%%%%%%%%%%%%%%%%%%%%%%%%%
-78039b%%%%%%%%%%%%%%%%%%%%%jJ%%%%%%%%%%%%%%%%%%%%%%%%%%%%%%%%%%%%%%%%%%%%%%
-77970b%%%%%%%%%%%%%%%%%%%%jJ%%%%%%%%%%%%%%j%%%%J%%%%%%%%%%j%J%%%%%%%%%%%%%%
-77901b%%%%%%%%%%%%%%%%%%%%%%%%%%%%%%%%%%%%%%%%%%%%%%%%%%%%%%%%%%%%%%%%%%%%%
-77832b%%%%%%%%%%%%%%%%%%%%%%%%%%%%%%%%%%%%%%%%%%%%%%%%%%%%%%%%%%%%%%jJ%%%%%
-77763bj%%%J%%%%%%%%%%%%%%%%%%%%%%%%%%%j%%J%%%%%%%%%%%%%%%%%%%%%%%%%%J%j%%%%
-77694b%%%%%%%%%%%%%%%%%%%%%%%%%%%%%%%%%%%%%%%%%%%%%%%%%%%%%%%%%%%%%%%%%%%%%
-77625b%%%%%%%%%%%%%%%%%%%%%%%%%%%%j%%%%J%%%%%%%%%%%%%%%%%%%%%%%%%%%%%%%%%%%
-77556b%%%%%%%%%%%%%%%%%%%%%%%%%%%%%%%%%%%%%%%J%j%%%%%%%%%%%%%%%%%%%%%%%%%%%
-77487b%%%%%%%%%%%%%%%%%%%%%%%%%%%%%%%%%%%%%%%%%%%%%%%%%%%%%%%%%%%%%%%%%%%%%
-77418b%%%%%%%%%%%%%%%%%%%%%%%%%%%%%%%%%%%%%%%%%%%%%%%%%%%%%%%%%%%%%%%%%%%%%
-77349b%%%%%%%%%%%%%%%%%%%%%%%%%%%%%%%%%%%%%%%Jj%%%%%%%%%%%%%%%%%%%%%%%Jj%%%
-77280b%%%%J%j%%%%%%%%%%%%%%%%%%%%%%%%%%%%%%%%%%%%%%%%%%%%%%%%%%%%%%%%%%%%%%
-77211b%%%%%%%%%%%%%%%%%%%%%%%%%%%%%%%%J%j%%%%%%%%%%%%%%%%J%j%%%%%%J%j%%%%%%
-77142b%%%J%%j%%%%%%%%%%%%%%%%%%%%%%%%%%j%J%%%%%%%%%%%%%%%%%%%%%%%%%%%%%%%%%
-77073bJ%j%%%%%%%%%%%%%%%%%%%%%%%J%%%%j%%%%%%%%%%%%%%%%%%%%%%%%%%%%%%%%%%%%%
-77004b%%%%%%%%%%%%%%%%%%%%%%%%%%%%%%%%%%%%%%%%%%%%%%%%%%%%%%%%%%%%Jj%%%%%%%
-76935b%%%%%%%%%%%%%%%%%%%%%%%%%%%%%%%%%%%%%%%J%%%j%%%%%%%%%%%%%%%%%%%%%%%%J
-76866aj%%%%%%%%%%%%%%J%%%j%%%%%%%%%%%%%%J%j%%%%%%%%%%%%%%%%%%%%%%%%%%%%%%%%
-76797b%%%%%%%%%%%%%%J%%%%%%%j%%%%%%%%J%%j%%%%%%%%%%%%%%%%%%%%%%%%%J%j%%%%%%
-76728b%%%%%J%%%%%%%%%%%%%%%j%%%%%%%%%%%%%%%%%%J%%%j%%%%%%%%%%%%%%%%%%%%%%%%
-76659b%%%%%%%%%%%%%%%%%%%%%%%%%%%%%%%%%%%%%%%J%j%%%%%%%%%%%%%%%%%%%%%%%%%%%
-76590b%%%%%%%%%%%J%%%j%%%%%J%j%%%%%%%%%J%j%%%%%%%%%%%%%%%%%%%%%%%%%%%%J%%%%
-76521a%%%%j%%%%%%%%%%%%%%J%%%%%%%%%j%%%%%%%%%%%%%%%%%%%%%%%%%%%%%%%%%%%%%%%
-76452b%%%%%%%%%%%%%%%%%%%%%%%%%J%%%j%%%%%%%%%%%%%%%%%%%%%%%%%%%%%J%%j%%%%%%
-76383bJ%j%%%%%%%%%%%%%%%%%%%J%%j%%%%%%%%%%%J%%%%%%j%J%%jJ%%%j%%%J%%%%%%%%%%
-76314a%%%%%%%%%%%%%%%%%j%%%%%%%%J%%jJ%%%%%%j%J%%%%%%%%%%%%%%%%j%%%J%%%j%%%%
-76245b%%%%%%%J%%%j%%%%%%%%%%%%%%%%%%%%%%%%%%%%%%%%%%%%%J%j%%J%%%%%%%j%%%%%%
-76176b%%%%%%%J%j%%%%%%%%%%%%J%%%%%%%%%%%%%%j%%%%%%%%%%%%%%%%%%%%%%%%J%%%%%%
-76107a%%%%%%%%%%%%%j%%%%%%%%%%%%%%%Jj%%%%%%%Jj%%%%%%%%%%%%%%%%%%%%%%%%%%%%%
-76038b%J%%j%%%%J%%%%%%%%%%%%%%%%%%%j%J%%%%%%%%%%%%%%j%J%%%j%%%%J%%%%%%j%%%%
-75969b%%%%%%%%J%%%%%%%%jJ%%%%%%%%%%%%%%%jJ%%j%%%%%Jj%%%%%J%%%%%%%%%%%%%%%%%
-75900a%%%%%%%%%%%%j%Jj%J%%%%%%%%%j%%J%%%%%%j%%%Jj%%J%%%%j%J%%%%%%%j%%%%J%%%
-75831a%%%%%%%%%%%%%%%jJ%%j%%%%%J%%%%%%%%%%%%j%%J%%%%%%%%%%%%%%%%%%j%J%%%%%%
-75762a%%%%%%%%%%%%%%%j%%%%%%%%J%%%j%%%J%%%%j%%%%%J%%%%%%%%%%%%%%%%%j%J%%%%%
-75693a%%%%%%j%%J%%%%%%%%%j%%%%%%J%%%%%%%%%%%%%%%%%%%%%j%%%%Jj%%%%%%%%%%J%%%
-75624a%%%%%%%%%%%%%%%j%%%%%%%%%Jj%%%%J%%%%%%%%%%%%%%%%%%%%%%%%%%jJj%%%%%%J%
-75555a%%%%%%j%%J%%%%%%%%%%%%%%%%%%%%%%%%%%%%%%%%%%%%%%%%%%%%%%%%%%%j%J%%%%%
-75486a%%%%%%%%%%%%%%%%%%%%%%%j%%%%J%%%%j%%%%J%%%j%%%J%%%%j%%%Jj%%%%%%J%%j%%
-75417b%Jj%%%%%%J%%%%%%%j%J%%%%%%%%%%%%%%%%%%%%%%%%%%%%%%%%%%%%%%%%%%%%%%%%%
-75348a%%%%%%j%%%%%%%%Jj%J%%%%%%%%%%%%%%%%%%%%%%%%%%%%%%%%%%%%%%%%%%%%%%%%%%
-75279a%%%%%%%%%%%%%%%%%%%%%%%%%%%%%%%%%%%%%%%%%%jJ%%j%%%%%%%%%%J%%%%%jJ%%%%
-75210a%%%%%%%%j%J%%j%%%%%J%%%%%%%%j%%%%%%J%%%%%%%%%%%%%%%%%%%%%%%%%%%%%%%%%
-75141a%%%%%%%%%%%%%%%%%%j%%J%%%%%%%%%%%%%%%%%%%%%%%%%%%%%%%%%%%%%%%%j%J%%%%
-75072a%%%%%%%%%%%%%%%%%%%%%%%%%%%%%%%%%%%%%%%%%%%%%%%%%%%%%%%%%%%%%%%%%%%%%
-75003a%%%%%%%%%%%%%%%%%%%%%%%%%%%%%%%%%%%%%%%%%%%%%%%%%%%%%%%%%%%%%%%%%%%%%
-74934a%%%%%%%%%%%%%%%%%%%%%%%%%%%%%%%%%%j%J%%%%%%%%%%%%%%%%%%%%%%%%%%%%%%%%
-74865a%%%%%%%%%%%%%%%%%%%%%%%%%%%%%%%%%%%%%%%%%%%%%%%%%%%%%%%%%%j%J%%%%%%%%
-74796a%%%%%%%%%%%%%%%%%%%%%%%%%%%%%%%%%%%%%%%%%%%%%%%%%%%%%%%%j%J%%%%%%%%%%
-74727a%%%%%%%%%%%%%%%%%%%%%%%%%%%%%%%%%%%%%%%%%%%%%%%%%%%%%%%%%%%%%%%%%%%%%
-74658a%%%%%%%%%%%%%%%%%%%%J%%%%j%%%%%%%%%%%%%%%%%%%%%%%%%%%%%%%%%%%%%%%%%%%
-74589a%%%%%%%%%%%%%%%%%%%%%%%%%%%%%%%%%%%%%%%%%%%%%%%%%%%%%%%%%%%%%%%%%%%%%
-74520a%%%%%%%%%%%%%%%%%%%%%%%%%%%%%%%%%%%%%%%%%%%%%%%%%%%%%%%%%%%%%%%%%%%%%
-74451a%%%%%%%%%%%%%%%%%%%%%%%%%%%%%J%%%%j%%%%%%%%%%%%%%%%%%%%%%%%%%%%%%%%%%
-74382a%%%%%%%%%%%%%%%%%%%%%%%%%%%%%%%%%%%%%%%%%%%%%%%%%%%%%%%%%%%%%%%%%%%%%
-74313a%Jj%%%%%%%%%%%%%%%%%%%%%%%%%%%%%%%%%%%%%%%%%%%%%%%%%%%%%%%%%%%%%%%%%%
-74244a%%%J%%%%j%%%%%%%%%%%%%%%%%%%%%%%%%%%%%%%%%%%%%%%%%%%%%%%%%%%%%%%%%%%%
-74175a%%%%%%%%%%%%%%%%%%%%%%%%%%%%%%%%%%%%%%%%%%%%%%%%%%%%Jj%%%%%%%%%%%%%%%
-74106a%%%%%%%%%%%%%%%%%%%%%%%%%%%%%%%%%%%%%%%%%%%%%%%%%%%%%%%%%%%%%%%%%%%%%
-74037a%%%%%%Jj%%%%%%%%%%%%J%j%%%%%%%%%%%%%%%%%%%%%%%%%%%%%%%%%%%%%%%%%%%%%%
-73968a%%%%%%%%%%%%%%%%%%%%%%%%%%%J%%%j%%%%J%j%%Jj%%%%%%%%%%%%%%%%%%%%%%%%%%
-73899a%%%%%%%%%%%%%%%%%%%%%%%%%%%%%%%%%%%%%%%%%%%Jj%%%%%%%%%%%J%%%%j%%J%%j%
-73830a%%%%%%%%%%Jj%%J%%j%%%%%J%%j%%Jj%%%%%%%%%%%%%J%%%%%%j%%%%%%%J%%jJ%%%%%
-73761@%%%%%%%j%%%%%%%%%%%%%%%%%%%%%%%%%%%%%J%j%%%%%%%%%%%%%%%%J%%%%%%j%%%%%
-73692a%%%%%%%%%%%%%%%Jj%J%%%%%%%%%%%%j%%%%%J%%%%j%%%J%%j%%%%Jj%%%%%%%%%%%J%
-73623@%%%%%j%%%%%%%%%%%%%%J%%%%%%jJ%%%%%%%%%j%%%%%%%%%J%j%%%%%%%%%%J%%%%j%%
-73554a%%Jj%%%%%%%%%%%%%%%%%%%%%%%%%J%%%%%%j%%%%%%J%%j%%%%J%j%%%%%%%%JjJ%%j%
-73485a%%J%%j%J%%%j%%%%%%%%%%%%%%%%%%%J%j%%%%%JjJ%%%%%j%J%%j%%J%%j%J%j%%%%%J
-73416@%%%%%j%%%%%%%%%%%%%%%%%%%%%%J%%%j%%%%J%%j%%%%%%%%%%Jj%%Jj%%%%%%%%%%%%
-73347a%%%%%%J%j%%J%%j%%%%%%%%%%%%%%%%%%%%%%%%%%J%%%%j%%%%%%%%%%Jj%%%J%%%%%%
-73278@%%%%%%%%%%%j%%J%%%%%%%%%%j%%%%%%%%%%%%%%J%j%%%%%%%%%%%%%%%%%J%%%j%%%%
-73209a%%%%%%%%%%%%J%j%%J%%%%%%%%%j%%%%%J%%%j%%Jj%%%%%%%%%J%%%%%%%%%%j%%%%%%
-73140a%%%%%J%%%j%%%%%%%%%%%%%%%%%J%%%%%%%%%%%%%%%j%%%%%%%%%%J%%%%%%%%%%%%j%
-73071a%%%%%%%%%%%%%J%%j%%J%%%%%%%jJ%%%j%%%%%%%%J%j%%J%%%%%%%%%%%%jJ%%%%j%%%
-73002a%%%%%J%%%%%%%%%%%%j%J%%%%j%%J%%%%%%%%%%%%%j%J%%%%%%%%%%%%%%%%%%%%%%%%
-72933@%%%%%%%%%%jJ%%j%%%%%%%%%%%%%%%J%%%%%j%Jj%%%%%%%%%J%%%%%j%%%J%%j%%%%%%
-72864a%%%%%J%%%j%%%%J%%%%%%%%j%J%%%%j%%J%%%%%%j%%%J%j%%%%J%%%%%%%%%%%%%j%%%
-72795a%J%%j%J%%j%%%%%%%%J%%%%%%%%%%%j%%%%%%%J%%%%%j%%%%J%%%j%%J%%%%%%j%%%%%
-72726a%%%%%%%%%%%%J%%j%%J%%%%%j%%J%%%%%%%j%J%%%%%%%%%j%%%%%%%%J%%%%%%%%%%%%
-72657@%%%%%%%%%%%%j%%%%%%%%%%J%j%%%%%%%%%%%%%%%%%J%%%%%%%%%%%%%%%%%%%%%%%%%
-72588@%%%%%%%%%%%%%%%%%%%%%%%%%%%%%%%%%%%%%%%%%%%%%%%%j%%%J%%j%J%%%%%%%%%%j
-72519a%J%j%%%%J%%%%%%j%J%%%%%%j%%J%%%%%%%%%%%%j%J%%%%%%%%%%%%%%%%%%%%%%%%j%
-72450aJ%%%%%%%%%%%%%%%%%%%%%%%%%%%%%%%%%%%%%%%%%%%%%%j%J%%jJ%%%%%%%%%%%jJ%%
-72381@%%%%%jJ%%%%%%%%%%%%%%j%%%%J%%j%%%J%%%%%%%%%%%%%%%%%%%%%%%%%%%%%%%%%%%
-72312@%%%%%%%%%%%%%%%%%%%%%%%%%%%%%%j%J%%%%%%%%%%%%%%%%%%%%%%%%%%%%%%%%%%%%
-72243@%%%%%%%%%%%%%%%%%%%%%%%%%%%%%%%%%%%%%%%%%%%%%%%%%%%%%%%%%%jJ%%%%%%j%%
-72174aJ%%%%%%%%%%%%%%%%%%%%%%%%%%%%%%%%%%%%%%%%%%%%%%%%%%%%%%%%%%%%%%%%%%%%
-72105@%%%%%%%%%%%%%%%%%%%%%%%%%%%%%%%%%%%%%%%%%%%%%%%%%%%%%%%%%%%%%%%%%%%%%
-72036@%%%%%%%%%%%%%%%%%%%%%%%%%%%%%%%%%%%%%%%%%%%%%%%%%%%%%%%%%%%%%jJ%%%%%%
-71967@%%%%%%%%%%%%%%%%%%%%%%%%%%%%%%%%%%%%%%%%%%%%%%%%%%%%j%%%%J%%%%%%%%%%%
-71898@%%%%%%%%%%%%%%%%%%%%%%%%%%%%%%%%%%%%%%%%%%%%%%%%%%%%%%%%%%%%%%%%%%%%%
-71829@%%%%%%%%%%%%%%%%%%%%%%%%%%%%%%%%%%%%%%%%%%%%%%%%%%%%%%%%%%%%%%%%%%%%%
-71760@%%%%%%%%%%%%%%%%%%%%%%%%%%%%%%%%%%%%%%%%%%%%%%%%%%%%%%%%%%%%%%j%%%%J%
-71691@%%%%%%%%%%%%%%%%%%%%%%%%%%%%%%%%%%%%%%%%%%%%%%%%jJ%%%%%%%%%%%%%%%%%%%
-71622@%%%%%%%%%%%%%%%%%%%%%%%%%%%%%%%%%%%%%%%%%%%%%%%%%%%%%%%%%%%%%%%%%%%%%
-71553@%%%%%%%%%%%%%%%%%%%%%%%%%%%%%%%%%%%%%%%%%%%%%%%%%%%%%%%%%%%%%%%%%%%%%
-71484@%%%%%%%%%%%%%%%%%%%%%%%%%%%%%%%%%%%%%%%%%%%%%%%%%%%%%%%%%%%%%%%%%%%%%
-71415@%%%%%%%%%%%%%%%%%%%%%%%%%%%%%%%%%%%%%%%%%%%%%%%%%%%%%%%%%%%%%%%%%%%%%
-71346@%%%%%%%%%%%%%%%%%%%%%%%%%%%%%%%%%%%%%%%%%%%%%%%%%%%%%%%%%%%%%%%%%%%%%
-71277@%%%%%%%%%%%%%%%%%%%%%%%%%%%%%%%%%%%%%%%%%%%%%%%%%%%%%%%%%%%%%%%%%%%%%
-71208@%%%%%%%%%%%%%%%%%%%%%%%%%%%%%%%%%%%%%%%%%%%%%%%%%%%%%%%%%%%%%%%%%%%%%
-71139@%%%%%%%%%%%%%%%%%%%%%%%%%%%%%%%%%%%%%%%%%%%%%%%%%%%%%%%%%%%%%%%%%%%%%
-71070@%%%%%%%%%%%%%%%%%%%%%%%%%%%%%%%%%%%%%%%%%%%%%%%%%%%%%%%%%%%%%%%%%%%%%
-71001@%%%%%%%%%%%%%%%%%%%%%%%%%%%%%%%%%%%%%%%%%%%%%%%%%%%%%%%%%%%%%%%%%%%%%
-70932@%%%%%%%%%%%%%%%%%%%%%%%%%%%%%%%%%%%%%%%%%%%%%%%%%%%%%%%%%%%%%%%%%%%%%
-70863@%%%%%%%%%%%%%%%%%%%%%%%%%%%%%%%%%%%%%%%%%%%%%%%%%%%%%%%%%%%%%%%%%%%%%
-70794@%%%%%%%%%%%%%%%%%%%%%%%%%%%%%%%%%%%%%%%%%%%%%%%%%%%%%%%%%%%%%%%%%%%%%
-70725@%%%%%%%%%%%%%%%%%%%%%%%%%%%%%%%%%%%%%%%%%%%%%%%%%%%%%%%%%%%%%%%%%%%%%
-70656@%%%%%%%%%%%%%%%%%%%%%%%%%%%%%%%%%%%%%%%%%%%%%%%%%%%%%%%%%%%%%%%%%%%%%
-70587@%%%%%%%%%%%%%%%%%%%%%%%%%%%%%%%%%%%%%%%%%%%%%%%%%%%%%%%%%%%%%%%%%%%%%
-70518@%%%%%%%%%%%%%%%%%%%%%%%%%%%%%%%%%%%%%%%%%%%%%%%%%%%%%%%%%%%%%%%%%%%%%
-70449@%%%%%%%%%%%%%%%%%%%%%%%%%%%%%%%%%%%%%%%%%%%%%%%%%%%%%%%%%%%%%%%%%%%%%
-70380@%%%%%%%%%%%%%%%%%%%%%%%%%%%%%%%%%%%%%%%%%%%%%%%%%%%%%%%%%%%%%%%%%%%%%
-70311@%%%%%%%%%%%%%%%%%%%%%%%%%%%%%%%%%%%%%%%%%%%%%%%%%%%%%%%%%%%%%%%%%%%%%
-70242@%%%%%%%%%%%%%%%%%%%%%%%%%%%%%%%%%%%%%%%%%%%%%%%%%%%%%%%%%%%%%%%%%%%%%
-70173@%%%%%%%%%%%%%%%%%%%%%%%%%%%%%%%%%%%%%%%%%%%%%%%%%%%%%%%%%%%%%%%%%%%%%
-70104@%%%%%%%%%%%%%%%%%%%%%%%%%%%%%%%%%%%%%%%%%%%%%%%%%%%%%%%%%%%%%%%%%%%%%
-70035@%%%%%%%%%%%%%%%%%%%%%%%%%%%%%%%%%%%%%%%%%%%%%%%%%%%%%%%%%%%%%%%%%%%%%
-69966@%%%%%%%%%%%%%%%%%%%%%%%%%%%%%%%%%%%%%%%%%%%%%%%%%%%%%%%%%%%%%%%%%%%%%
-69897@%%%%%%%%%%%%%%%%%%%%%%%%%%%%%%%%%%%%%%%%%%%%%%%%%%%%%%%%%%%%%%%%%%%%%
-69828@%%%%%%%%%%%%%%%%%%%%%%%%%%%%%%%%%%%%%%%%%%%%%%%%%%%%%%%%%%%%%%%%%%%%%
-69759@%%%%%%%%%%%%%%%%%%%%%%%%%%%%%%%%%%%%%%%%%%%%%%%%%%%%%%%%%%%%%%%%%%%%%
-69690@%%%%%%%%%%%%%%%%%%%%%%%%%%%%%%%%%%%%%%%%%%%%%%%%%%%%%%%%%%%%%%%%%%%%%
-69621@%%%%%%%%%%%%%%%%%%%%%%%%%%%%%%%%%%%%%%%%%%%%%%%%%%%%%%%%%%%%%%%%%%%%%
-69552@%%%%%%%%%%%%%%%%%%%%%%%%%%%%%%%%%%%%%%%%%%%%%%%%%%%%%%%%%%%%%%%%%%%%%
-69483@%%%%%%%%%%%%%%%%%%%%%%%%%%%%%%%%%%%%%%%%%%%%%%%%%%%%%%%%%%%%%%%%%%%%%
-69414@%%%%%%%%%%%%%%%%%%%%%%%%%%%%%%%%%%%%%%%%%%%%%%%%%%%%%%%%%%%%%%%%%%%%%
-69345@%%%%%%%%%%%%%%%%%%%%%%%%%%%%%%%%%%%%%%%%%%%%%%%%%%%%%%%%%%%%%%%%%%%%%
-69276@%%%%%%%%%%%%%%%%%%%%%%%%%%%%%%%%%%%%%%%%%%%%%%%%%%%%%%%%%%%%%%%%%%%%%
-69207@%%%%%%%%%%%%%%%%%%%%%%%%%%%%%%%%%%%%%%%%%%%%%%%%%%%%%%%%%%%%%%%%%%%%%
-69138@%%%%%%%%%%%%%%%%%%%%%%%%%%%%%%%%%%%%%%%%%%%%%%%%%%%%%%%%%%%%%%%%%%%%%
-69069@%%%%%%%%%%%%%%%%%%%%%%%%%%%%%%%%%%%%%%%%%%%%%%%%%%%%%%%%%%%%%%%%%%%%%
-69000@%%%%%%%%%%%%%%%%%%%%%%%%%%%%%%%%%%%%%%%%%%%%%%%%%%%%%%%%%%%%%%%%%%%%%
-68931@%%%%%%%%%%%%%%%%%%%%%%%%%%%%%%%%%%%%%%%%%%%%%%%%%%%%%%%%%%%%%%%%%%%%%
-68862@%%%%%%%%%%%%%%%%%%%%%%%%%%%%%%%%%%%%%%%%%%%%%%%%%%%%%%%%%%%%%%%%%%%%%
-68793@%%%%%%%%%%%%%%%%%%%%%%%%%%%%%%%%%%%%%%%%%%%%%%%%%%%%%%%%%%%%%%%%%%%%%
-68724@%%%%%%%%%%%%%%%%%%%%%%%%%%%%%%%%%%%%%%%%%%%%%%%%%%%%%%%%%%%%%%%%%%%%%
-68655@%%%%%%%%%%%%%%%%%%%%%%%%%%%%%%%%%%%%%%%%%%%%%%%%%%%%%%%%%%%%%%%%%%%%%
-68586@%%%%%%%%%%%%%%%%%%%%%%%%%%%%%%%%%%%%%%%%%%%%%%%%%%%%%%%%%%%%%%%%%%%%%
-68517@%%%%%%%%%%%%%%%%%%%%%%%%%%%%%%%%%%%%%%%%%%%%%%%%%%%%%%%%%%%%%%%%%%%%%
-68448@%%%%%%%%%%%%%%%%%%%%%%%%%%%%%%%%%%%%%%%%%%%%%%%%%%%%%%%%%%%%%%%%%%%%%
-68379@%%%%%%%%%%%%%%%%%%%%%%%%%%%%%%%%%%%%%%%%%%%%%%%%%%%%%%%%%%%%%%%%%%%%%
-68310@%%%%%%%%%%%%%%%%%%%%%%%%%%%%%%%%%%%%%%%%%%%%%%%%%%%%%%%%%%%%%%%%%%%%%
-68241@%%%%%%%%%%%%%%%%%%%%%%%%%%%%%%%%%%%%%%%%%%%%%%%%%%%%%%%%%%%%%%%%%%%%%
-68172@%%%%%%%%%%%%%%%%%%%%%%%%%%%%%%%%%%%%%%%%%%%%%%%%%%%%%%%%%%%%%%%%%%%%%
-68103@%%%%%%%%%%%%%%%%%%%%%%%%%%%%%%%%%%%%%%%%%%%%%%%%%%%%%%%%%%%%%%%%%%%%%
-68034@%%%%%%%%%%J%%j%%%%%%%%%%%%%%%%%%%%%%%%%%%%%%%%%%%J%j%%%%%%%%%%%%%%%%%
-67965@%%%%%%%%%%%%%%%%%%%%%%%%%%%%%%%%%%%%%%%%%%%%Jj%%%%%Jj%%%%%%%%%%%%%%%%
-67896@%%%%%%%%%%%%%%%%%%%%%%%%%%%%%%%%%%%%%%%%%%%%%%%%%%%%%%%%%%%%%%%%%%%%%
-67827@%%%%%%%%%%%%%%%%%%%%%%%%%%%%%%%%%%%%%%%%%%%%%%%%%%%%%%%%%%%%%%%%%%%%%
-67758@%%%%%%%%%%%%%%%%%%%%%%%%%%%%%%%%%%J%%%j%%%%%%%%%%%%%%%%%%%%%%%%%%%%%%
-67689@%%%%%%%%%%%%%%%%%%%%%%%%%%%%%%%%%%%%%%%%%%%%%%%%%%%%%%%%%%%%%%%%%%%%%
-67620@%%%%%%%%%%%%%%%%%%%%%%%%%%%%%%%%%%%%%%%%%%%%%%%%%%%%%%%%%%%%%%%%%%%%%
-67551@%%%%%%%%%%%%%%%%%%%%%%%%%%%%%%%%%%%%%%%%%%%%%%%%%%%%%%%%%%%%%%%%%%%%%
-67482@%%%%%J%%%%%%%j%%%%%%%%%%%%%%%%%%%%%%%%%%%%Jj%%%%%%%%%%%%%%%%%%%%Jj%%%
-67413@%%%%%%%%%%%%%%J%%j%%%%%%J%j%%%%%%%%%%%%%%%%%%%%%%%%%%%%%%%%%%%%%%%%%%
-67344@%%%%%%%%%%%%%%J%%j%%%%%%%%%%%%%%%%%%%%%%%%%%%%%%J%%j%%%%%%Jj%%%%%%%%%
-67275@%%%%%%%%%%%J%%%j%J%%%%%j%%%%%%%%%%Jj%%%%%J%%%%%%%j%%%%%%%%%%%%%%%%%%%
-67206@%%Jj%%%%%%%%J%%%%%%%%j%%%%%J%%%jJ%%j%%%%%%%%%%%%%%%%%%%%%%%%%%%%%J%%%
-67137A%%%j%%%%%%%%%J%%j%%%%%%%%%%%%%%%%%%%%%%%%%%%%%%%%%%%%%%%%%%%%%%%%%%%%
-67068@%%%%%%%%%%%%%J%%%%%%j%%%%%%%%%%%%%%%%%%%%%%%%%%%%%%%%%%%%%%%%%%%%%%%%
-66999@%%%%%%%%%%%%%%%%%%%%%%%%%%%%%%%%%%Jj%%%%%%%%%%%%%%%%%%%%%J%%j%%%%%%%%
-66930@%J%j%%%%%%%%%%%Jj%J%%%%j%%%%%%%%%%J%%%%%j%%%%%%%%%%%%%%%%%%%J%%j%%%Jj
-66861@%%%%%%%%%%Jj%%%%%%%%%%%%%%%%%%%%%%%%%%%%%%%%%%%%%%%%%%%%%%%%%%%%%%%%%
-66792@%%%%%%%%%%%%%%%%%%%%%%%%%%%%%%%%%%%%%%%%%%%%%%J%%%%%%%%%%j%%%%%%%%%%J
-66723Aj%%%%%%%%J%j%%%%%%%%%%%%J%%j%%%%%J%%%%j%%%%%%%%%%%%%%%%%%%%%%%%%%%%%%
-66654@%%%%%%%%%%%%%%%%%%%%%%%%%J%%%j%%%%%%%%%%%%%%%%%%%%%%%%%%%%%%%%%%%%%%%
-66585@%%%%%%%%J%%%j%%%%%J%%%%%%%%%jJ%j%%%%%%%%%%%%%%%%%%%%%%%%%%%%%%%%%%%%%
-66516@%%%%%%%%%%%%%%J%%j%%%%%%%%%%%%%%J%j%%%%%%J%%%%%%%%j%J%j%%%%%%%%%%%%%%
-66447@%%%%%%%%%%%%%%%%%%J%%%%%%%%%%%j%%%%J%%%j%%%%%%%%%%%%%%%%J%%%j%%%%%%%%
-66378@J%%%%%j%%%%%%%%%%%%%%%J%%%%%j%%%%%%J%%%j%%J%j%%%%%%%%%%J%%%j%Jj%J%%%j
-66309@%JjJ%%%%%%%%%%%%%%%j%%%%%%%%J%j%%J%%%%j%%%%%%%%%%%%%J%%%%%%%%%%%%%%j%
-66240@%%%%J%%j%J%%%%j%%%J%%%jJ%%%j%%%%%%%%Jj%%%%%%%%%%%J%%jJ%%j%%%%%%%%%%%%
-66171@%J%j%%%%%%%%%%%%%%J%%%%j%J%%j%J%%j%J%%%%%%%%%%%%%%%%%%%%%%%%%%%%%%%%%
-66102A%%%j%%J%j%%%%%%%%%J%%%%%%%j%%%%%Jj%%%%%%%J%%%%%%j%%J%%%j%J%%j%%J%j%%%
-66033@%J%%%%%%%%%%%%%%%%%%%%%%%%%%j%%J%%%%j%J%%%%%%%%%%%%%%%%%%%%%%%%j%%J%%
-65964A%jJ%%%%%%%%%%%%%%%%%%%%%%%%%%%%%%%%j%J%%%%%%%%%j%%J%%j%J%%%%%%%%%%j%%
-65895@%%%J%%%%%%%%j%%%%%%%%%J%%%%%%j%%J%%%%%%%%%j%%J%%%%%%%%%%%%%%j%%J%%%%%
-65826AjJ%%%%%%%%%%%j%%%%%%%%%%%%%%%Jj%%%%%%%%J%%%%%%%%%%%j%%J%%%%%%%j%%%%%%
-65757@%%%%%%%%%%%%%%Jj%%%%%%%%%%J%%%%%%%jJ%%%%%%%%%%%%%%%%jJ%%%%%%%%j%%%%Jj
-65688@%%%%%%%%%%J%%%%j%%%%%%J%%%%%%%%%%%%%%%%%%%%%%%%%%%%j%J%%%%%%%%%j%%%%%
-65619@%J%%%%%%%%%%%%j%%%%%Jj%%%%%J%j%J%%%%%%%%%%%%%%%%%%%%%%%%%%%%%%%%%%j%%
-65550@%%%J%%%%%%%%%%%%%%%%%%%%%%%%j%%J%%%%%%%%%%%%%%%%%%%%%%%%%%%%%%%%%%%%%
-65481A%%%%%%%%%%%%%%%%%%%%%%%%%%%%%%%%%%jJ%j%%J%j%%%%%%%J%%%j%J%%%%%j%%%J%%
-65412A%%%%j%J%%%%%%%%%%j%J%%%%%%%%%%%%jJ%%%%%%%%%%%%%jJ%j%%J%%%%%%j%J%j%%J%
-65343A%%%%%%%%%j%%%%%%%J%%%%%%%%%%%%%%%%%%%%%%%%%%j%%J%%%%%%%%%%%%%%%%%%%%%
-65274A%%%%%%%%%%%%%%%%%%%%j%%J%%%%%%%%%%%%%%%%%j%%%%%%JjJ%jJ%%%%%%%%%%%%%%%
-65205A%%%%%%%%%%%%%%%%%%%%%%%%%%%%%%%%%%%%%%%%%%%%%%%%%%%%%%%%%%%%%%%%%%%%%
-65136A%%%%%%%%%%%%%%%j%J%%%%%%%%%%j%J%j%%J%%%%%%%%%%%%%%%%%%%%j%J%%%%%%%%%%
-65067A%%%j%J%%%%%%%%%%j%J%%%%%%%%%%%%%%%%%%%%%%%%%%%%%%%%%%%%%%%%%%%%%%%%%%
-64998A%%%%%%%%%%%%%%%%%%%%%%%%%%%%%%%%%%j%J%%%%%%%%%%%%%%%%%%%%%%%%%%%%%%%%
-64929A%%%%%%%%%%%%%%%%%%%%%%%%%%%%%%%%%%%%%%%%%%%%%%%%%%%%%%%%%%%%%%%%%%%%%
-64860A%%%%J%j%%%%%%%%%%%%%%%%%%%%%%%%%%%%%%%%%%%%%%%%%%%%%%%%%%%%%%%%%%%%%%
-64791A%%%%%%%%%%%%%%%%%%%%%%%%%%%jJ%%%%%%%%%%%%%%%%%%%%%%%%%%%%%%%%%%%%%%%%
-64722A%%%%%%%%%%%%%%%%%Jj%%%%%%%%%%%%%%%%%%%%%%%%%%%%%%%%%%%%%%%%%%%%%%%%%%
-64653A%%%%%%%%%%%%%jJ%%%%%%%%%%%%%%%%%%%%%%%%%%%%%%%%%%%%%%%%%%%%%%%%%%%%%%
-64584A%%%%%%%%%%%%%%%%%%%%%%%Jj%%%%%%%%%%%%%%%%%%%%%%%%%%%%%%%%%%%%%%%%%%%%
-64515A%%%%%%%%%%%%%%%%%%%%%%%%%%%%%%%%%jJ%%%%%%%%%%%%%%%%%%%%%%%%%%%%%%%%%%
-64446A%%%%%%j%J%%%%%%%%%%%%%%%%%%%%%%%%%%%%%%%%%%%%%%%%%%%%%%%%%%Jj%%%%%%%%
-64377A%%%%%%%%%%%%%%%%%%%%%%%J%j%%%%%%%%%%%%%%%%%%%%%%%%%%%%%%%%%%%%%J%j%%%
-64308A%%%%%%%%%%%%%%%%%%%%%%%%%%%%%%%%%%%%%%%%%%%%%%%%%%%%%%%%%%%%%%%%%%%%%
-64239A%%%%%%%%%%%%%%%%%%%%%%%%%%%%%%%%%%%%%%%%%%%%%%%%%%%%%%%%%%%%%%%%%%%%%
-64170A%%%%%%%%%j%%J%%%%%%jJ%%%%%%%%%%%%%%%%%%%%%%%%%%%%%%%%%%%%%%%J%%%j%%%%
-64101A%%%%%%%%%%%%%%%%%%%%%%%%%%%%%%%%%%%%%%%%%%%%%%%%%%%%%%%%%%%%%%%%%%%%%
-64032A%%%%%%%%%%%%%%%%%%%%%%%%%%%%%%%%%%%%%%%%%%%%%%%%%%%%%%%%%%%%%%%%%%%%%
-63963A%%%%%%%%%%%%%%%%%%%%%%%%%%%%%%%%%%%%%%%%%%%%%%%J%j%%%%%%%%%%%%%%%%%%%
-63894A%%%%%%%%%%%%%%%%%%%%%%%%%%%%%%%%%%%%%%%%%%%%%%%%%%%%%%%%%%%%%J%%j%%%%
-63825A%%%%%%%%%%%J%%%j%%%%%%%%%%%%%%%%%%%%%%%%%%%%%%%%%%%%%%%%%%%%%%%%%%%%%
-63756A%%%%%%%%%%%%%%%%%%%%%%%%%%%%%%%%%%%%%%%%%%%%%%%%%%J%%j%%%%%%%%%%%%%%%
-63687A%%%%%%%J%%j%%J%%j%%%%%%%%%%%%%%%%J%%%%%%j%%J%j%%%%%%%J%%%%j%%%%%J%%%%
-63618B%%%%j%J%j%%%%%%%%%%%%%%%%%%%%%%%%%J%%%jJj%%%%%%%%%%%%%%%%%%%%J%j%%%%%
-63549A%%%%%%%%%%%%%%%%%%%%%%%%%%%%%%J%%j%%%%%%%%%%%%%%%%%%%%%%%%%%%%%%%%%%%
-63480A%%%%%%%%%%%%%%%%%%%%%%%%%%%%%%J%%%%%%%%jJ%j%%%%%%%%%%%%%%%%J%%j%%%%%%
-63411A%%%%%%%%%%%%%%%J%%j%%%%%%J%%j%%J%%%%%%%%%%%%%%%%jJ%%%%j%%%%%%%%%%%%%%
-63342A%%%%%%%%%%%%%%%%%%%%%%%%%%%%%J%%j%%%%%J%j%%%%%%%%%%%%%%%%%%%%%%%%%%%%
-63273A%%%%%%%%%%%%%%%%%%%%%%%%%%%%%%J%%%%%%%%j%%%%%%%%%%%%%%%%%%%J%%%%%%%%%
-63204B%%%%%%%%%%%%%j%%Jj%%%%%%%%%%%%%%%%%%%%J%%%jJ%%%%%%%%%%%%%%j%%%%J%jJ%j
-63135A%%%%%%%%%%%%%%%%%%%%%J%%j%%J%%%%jJ%%%j%%%J%j%%%%J%%j%%%%%%%%%%J%%%j%%
-63066A%%%%%%%%J%%%j%%%%%%%%%%%%%%%%%%J%%j%%%%J%%%%%%%%%j%%%%%%%%%%%%%%%Jj%%
-62997A%%%%%%%%J%%%%%%%%%%%%%%j%J%%j%J%%%%%%%%j%%%%%%%%%%%%%J%%%j%%%%%%J%%j%
-62928A%Jj%%%%%%J%%j%%%%%%Jj%%%J%%%j%%%%%%%%%%%%%%J%j%%%%J%%%%%j%%%%Jj%%%%%%
-62859AJj%%%%%%%J%%%%%%%%%%%j%J%%%%%%%j%%%%%%%%%%%%%%%%%%%%%%%%%%J%%%%%%jJ%%
-62790B%%%%j%%%%%J%j%%%%%%%%J%%%%%%%%%%%j%J%%%%%jJ%%%jJ%%%%%%%%%j%%J%%%%%%%%
-62721B%jJ%%%j%%%%%%%%%%%%%%%%%%%%J%j%%%J%%%%%%%%j%%%%%%J%j%%%%%%%%J%%%%%%%%
-62652B%%j%%%J%%%%%%%%%%%j%%%%%%%%%%%%J%%%%%%%%%%%%%%%%%%%%%%%%%%%%%%%%%%%%%
-62583B%%%%%%%%%%j%%%%J%%%%%%%%%%%%%%%%%%%%%%%%%%%%%%%%%%%%%jJ%%%%%%%%%%%%%%
-62514B%%%%%j%%%%%%%%%%%%%%%%%%%Jj%%%J%jJ%%%%%%%%%%%%j%J%%%%%%%%%%%%%%%j%J%%
-62445B%%j%%%%%%J%%%%%%%%%%%%%%%%%j%%%%%%J%%j%%%%%%J%%%%%%%%%%%%%%%%%%%%%%%j
-62376AJ%%%%%%%%%%%%%%%%%%%%%%%%%%%%%%%%%%%%%%%%%%%%%%%%%%%%%%%%%%%%%%%%%%%%
-62307B%%%%%%%%%%%j%%J%%%%%%%%%%%%%%%%%j%%%%%%%%%%%%J%%%%%%%%%%%%%%%%%%%%%%%
-62238B%%%%%%%%%%%j%%%Jj%%%%%%%%%J%%%%%%%%%%%%%%%%%%%%%%%%%%%j%%J%%%j%J%%%%%
-62169B%%%%%%%%%%%%%%%%%j%%%%%%%%%J%%%%%%%%%%%%%%%%%%%%%%%%%%%%%%%%%%%%%%%%%
-62100B%%%%%%%%%%%%%%%%%%%%%%%%%%%%%%%%%%%%%%%%%%%%%%%%%%%j%J%%%%%%%%%%%%%%%
-62031B%%%%%%%%%%%%%%%%%%%%%%%%%%%%J%%j%%%%%%%%%%%%%%%%%%%%%%%%%%%%%%%%%%%%%
-61962B%%%%%%%%%%%%%%%%%%%%%%%%%%%%%%%%%%%%%%%%%%%%%%%%%%%%%%%%%%%%%%%%%%%%%
-61893B%%%%%%%%%%%%%%%%%%%%%%%%%%%%%%%j%J%%%%%%%%%%%%%%%%%j%%J%%%%%%%%%%%%%%
-61824B%%%%%%%%%%%%%%%%j%J%%%%%%%%%%%%%%%%%%%%%%%%%%%%%%%%%%%%%%%%%%%%%%%%%%
-61755B%%%%%%%%%%%%%%%%%%%%%%%%%%%%%%%%%%%%%%%%%%%%%%%%%%%%%%%%%%%%%%%%%%%%%
-61686B%%%%%%%%%%%%%%%%%%%%%%%%%%%%%%%%%%%%%%%%%jJ%%%%%%%%%%%%%%%%%%%%%%%%%%
-61617B%%%%%%%%%%%%%%%%%%%%%%%%%%%%%%%%%%%%%%%%%%%%%%%%%%%J%%%j%%%%%%%%%%%%%
-61548B%%%%%%%%%%%%%%%%%%%%%%%%%%%%%%%%%%%%%%%%%%%%%%%%%%%%%%%%%%%%%%%%%%%%%
-61479B%%%%%%%%%%%%%%%%%%J%j%%%%%%%%%%%%%%%%%%%%%%%%%%%%%%%%%%%%%%%%%%%Jj%%%
-61410B%%%%%%%%%%%%%%%%%%%%%%%%%%%%%%%%%%%%%%%J%%%%%j%%%%%%%%%%%%%%%%%%%%%%%
-61341B%%%%%%%%%%%%%%%%%%%%%%%%J%%%%%%%%%j%J%%%j%%%%%%%J%%%jJ%%%%%%%j%%%%%%%
-61272B%%%%%%%%%%%%%%%%%%%%%%%%%%%%%%%%%%%%%%%%%%%%%%%%%%%%%%%%%%%%%%%%%%%J%
-61203C%%%j%%%%%%%%%%J%j%%%J%%%%%%%%%%%j%%%%%%%%%%%%%%J%%%%%%%j%%%J%%%%%%%%%
-61134C%%%%%%%%%%%j%%J%%%%%%%%%%%%%%%%%%%%%%%%%%%%J%%%%J%J%%JJJJ%J%%j%jj%%j%
-61065G%J%J%J%%%jj%j%j%%J%J%%JJ%J%j%j%j%%%J%JJJJ%J%jjjj%jjj%jj%%j%%%%%%%%%%%
-60996Dj%%%%%%%%%%%%%%%%%%%%%%%%%%%%%%%%%%j%%%%%%%J%%%%%%%%%%%%%%%%%%jJ%%%%%
-60927C%%%%%%jJ%%%%%%%%%%%j%%%J%%%%%%%%%%%%%%%%%%%%%%%%%%%%%%%%%%%%%%%%%%%%%
-60858C%%%%%%%%%jJ%%%%%%%%%%%%%%%%%%%%%%%%%%%%%%%%%%%%j%%%%%%%%%J%%j%%%%%J%%
-60789Cj%%J%%%%%%%%%%%%%%%%%%%%%%%%%%%%%%%%%%%j%J%%%%%%%%%%%%%%%%%%jJ%%%%%%%
-60720C%%%%%%%%%%%%%%%%%%%%%%%%%J%j%J%%%%%%J%%J%%JJJJ%JJ%J%%%jjj%j%%jJ%%J%%%
-60651A0%%j%j%j%%%%J%J%J%%%%j%j%%%%%%J%JJ%J%j%j%jj%j%j%%j%%%%j%%%%%%%%%%%%%%
-60583Dj%%%%%%%%%%%%%%%%%%J%jJ%%j%%%%%%%%%%%%%%%%%%%%%%%%Jj%%%%%%%%%%%%%%%%%
-60514C%%%%%%%%%%%%%%%%%%%%%%%%%%%%%%%%%J%%%%%%%%%%%j%J%%%%%%%%%%%%J%%%%%%%%
-60445E%%%%%%%%%%%%%%%%%%%%%%%%%%%%%%%J%%J%%%%J%%%%J%%J%%%%J%%%%%%%%%%%%j%%%
-60376A0%j%%j%%%%j%%%j%%%j%%%%j%%%%%%%%%%%%%%%%j%%J%%%%%j%%%%%%%%%%%%%%%%J%%
-60308D%%%%%%%%%%%%%%%%%j%%%%J%%%%%%jJ%%%%%j%%%J%%j%%%%%%%%%%J%%j%%%%%%J%%%%
-60239D%j%J%%%%%%%%%%%%j%%%%%%%%%%%%%%J%%j%%%%%J%%%%%j%%%%%%%%%%%%%%%%%%%%%%
-60170C%%%%%%J%%j%%%J%j%%J%%%%%%%j%%%%J%%%%%%%%%%%%%%%%%%%%%%%%%%%%J%%%%%%%%
-60101E%%%%%%%%%%%J%%%%%%%%%%%%%%%%%J%%%j%J%%j%%%%%%%%%%%%%%%%%%%%%%%%%j%%%%
-60032E%%%%%%%%%%%%%%%%j%%J%%%j%%%%%%%%%%%%%%%%%j%J%%%%%%%%%%%%%%%%%%%%%%%%%
-59963D%%%%%%%%%%%%%%%%%%%%%%%%j%J%%%%%%%%%%%%%%%%%%j%J%%%%%%%%%%%%%%j%%%%%%
-59894C%%%%%%J%j%%J%%%%%%%%%%%%%%%%%%%%%%%%%%%%%%%%j%J%%%%j%J%%%%%%%%%%%%%%%
-59825D%%%%%%%%%%%%%%%%%%%%%%%%%%%%%%%%%%%%%%%%%%%%%%%%%%%%%%%%%%%%%%%%%%%%%
-59756D%%%%%%%%%%%%%%%%%%%%%%%%%%%%%%%%J%%j%%%%%%%%%%%%%%%%%%%%%%%%%%%%%%%%%
-59687D%%%%%%%j%%%J%%%%%%%%%%%%%%%%%%%%%%%%%%%%%%%%%%%%%Jj%%%%%%Jj%%%J%j%%%%
-59618D%%%%%%%%%%%%%%%%%%%%%%%%%%%%%%%%%%%%%%%%%%J%%%j%%J%j%%%J%%%%j%%%%%%%%
-59549DJ%j%%%%%%%Jj%%%%%%%%%%%%%%%%%%%%%%%%%%%%%%%%%%%%%%%%%%%%%%%%%J%%%%j%%
-59480DJ%j%%%%%Jj%%%J%%%%%%%%%%%jJ%%j%%%%%%%%%%%%%%%%%%%%%J%%%j%%%%%%%%%%%%%
-59411D%%%%Jj%%%%%%%%%%J%%%%%%j%%%%%%%%%Jj%%%%%%%%%Jj%%%%%%%%J%%%%j%%%%%%%%%
-59342D%%%%%%%%%%%%%%%J%%%j%%%%%%%%%%J%%%%%%%%%%%%%%%%%%%%%%%%%%%%%j%%%%%%%%
-59273D%%%%%%%%%%%%%%%%%%%%%%%%%%%%%%%%%%%Jj%%%%%%J%%%%j%%JjJjJ%%%%%%%%%%%%%
-59204E%%%%%%j%J%%%j%%%J%%%%%%%%%%%%%%j%%%%%%J%%%%%%jJ%%%%%%%%j%%%%%%%%%%%J%
-59135E%%%%%%%%%%%%j%J%%%j%%J%%%%%%%%%%%%%j%J%%%%%%%%%%%%%%%%%%%%%%%%%%%%%%%
-59066E%%%%%%%%%%%%%%%%%%%%%%%%%%%%%%%%%%%%%%%%%%%%%%%%%%%%%%%%%%%%%%%%%%%%%
-58997E%%%%%%%%%%%J%j%%%%%%%%%%%%%%%%%%%%J%j%%J%%%%j%%%%%%J%j%%%%J%j%%%%%%%%
-58928E%%%%%%%%Jj%%%%%%%%%%%%%%%%%%%%%%%%%%%%%%%%%%%%%%%%%%%J%%%%%%j%%%%%Jj%
-58859E%%%%%%%%%%%%%%%%%%%J%%%%%%j%%%J%%%%%%%%%%%%%%%%%%j%J%%%%%%%%%%%%%%%j%
-58790E%%%%%%%%J%%%%%%%%%%Jj%%%%%%%%%%%%%%%%%%%%%%%%%%%%J%%j%%%%%%%%%%%%%%%%
-58721F%%%%%%%%%%%%%%%%%%%%%%%%%%%%%%%%%%%%%%%%%%%%%%%%%%%%%%%j%%%%J%%%%%%%%
-58652F%%%%%%%%%%%%%%%%%%%%%%%%%%%%%%j%%J%%%%%%%%%%%%%%%%%%%%%%%%%%%%%%Jj%%%
-58583F%%%%%%%%%%%%%%%%%%%%J%j%%%%%%%J%%%%%%%%j%%%J%%%%j%%%%%%J%j%%J%%%j%%%%
-58514F%%%J%j%%%%%%%%%%%%%%%%%%%%%%%%%%%%J%%%%%j%%%%%%%%%%%%%%%J%%j%%%%%%%%%
-58445F%%%%%%%%%%%%%%%%%%J%j%%%%%%%%%%%%%%%%%%J%%%%%%%%%%%%%%%%%%%j%%%%J%%%%
-58376G%%%%%j%%J%%%%%%%%%j%J%%%%%%%%%%%%%%%%%%%%%%%%%%%%%%%%%%%%%%%%%%%%%%%%
-58307G%%%%%%%%%%j%%%J%%%%%%%%%J%j%%%%%%%%%%%%%%%%%%%%j%%%%%J%%%%%%%%%%%%%%%
-58238G%%%j%%J%%%%%%%%%%%%%%%%%%%%%j%J%%%%%%%%%%%%%%%%%%%%%%%%%%%%%%%%%%J%j%
-58169GJ%%%j%%%J%%%%%%%j%%J%%%%%%%%%%%%%%%%%%%%%%%%%%%%%%jJ%%%%%%%%%%%%%%%%J
-58100I%%j%%%%%%%%%%%%%%%%%%%%%%%%%%%%%%%%%%%%%J%%%%%%%%%%%%%%%%%%%%%%%%%%%%
-58031I%%%%%%%%%%%%%%%J%%%%%%%%%%%%J%%J%%J%%J%J%J%J%JJJJJKJKKKKLKLLMLLKLKKJJ
-57962F5%%%jjjj%j%%JJKLKMMMLMLLLKJJ%jjkkkllkllklklkkjkjjjj%%J%KKKKLKLLLKLKJK
-57894I1J%JJ%J%J%J%J%%%jjkklmlmmnmmnmlmlllkkjkjjjjjj%j%j%%j%%j%%%%%j%%%%%%%j
-57826A7%%%%%%%%%%%%%%%%%%%%%%J%%%%J%%J%J%JJJJKJKKLKLMLMMNMMLLK%Jjkkklkkkj%%
-57758F0JJKLLMMNNNONMNMLLLLKKLKLMLK%jmnooopoommkjJKMMNOMMKK%%kjlkkjjj%KKLLML
-57690A30MLKJ%klmllkkj%KKKLJKJ%jmpqrj0j0rpommmlkkkkjjjjj%%%%%%j%jj%jj%j%jj%%
-57625B6j%J%%J%%%%J%j%%jjjj%j%j%j%%%j%%%%%%%%%%%%%j%%%%%j%%%%%%%%%%%%%j%%%%%
-57557A6%%%%%J%%%j%%%%%%%%%%%%%%%%%%%%%j%%%J%%j%%%J%%%%%%%%j%%%%%%%%%%%%J%%%
-57489A6%%%%%%Jj%%J%%%%%J%j%%Jj%%%%%%%%%%%%%%J%%J%%J%J%%%%%%%%%%j%%%j%%%%%%%
-57421A9%%%J%%%%%%%%%%%J%%%%%%j%%%J%%%%J%%JJ%JJ%J%%%%j%jj%j%j%j%j%%%%%%%J%%J
-57353B2%%%%%%%%%%%%%%%%%%%%%%%%%%J%%%%J%%%%%J%%%%%%%%%%%%%%%%j%%J%%%%%%%%%%
-57285B5%%J%%%%%J%%J%%%%%%%%%%%J%%%J%%%J%%%%%%J%%%%%%%%%%%%%%%%%%J%J%J%JJ%JJ
-57217C9%J%J%%%%j%j%j%%j%%J%%%J%%J%%J%%%J%%%J%J%J%J%J%%%%%j%%j%%%%%JJJJJJJKJ
-57149E5JJJ%J%J%J%%%J%JJ%JJ%J%J%%%%J%%%%J%JJ%J%%%%%%jjj%j%%%%JJJKJKLKKKJKJK%
-57081I2JJ%%J%%J%J%%%%J%%J%JJJ%KJJJJJJJJ%JJ%J%JJJKJJJKKJKJJJJJJJ%JJJKJKKKLKL
-57013A57LKLKLLKLLLLLLMMMMNMNNONOOPPPQRRRJ0J2J2J3J4J6J6J8J9K0K1K3K5K6K9L0L4L7
-56963F82M1M6N1N7O3P1P6Q3Q9R4R7R6R3Q8Q6Q4Q3Q4Q6R2J03J18J41J72K12K59L15L82M58
-56934D402N42O34P27Q17R01R76J035J064J041R59Q41P20O09M84L28J46m2k21l70m77n37n63
-56912A4016n62n45n10m65m10l45k80k39k26k29k34k40k59k86l11l27l28l15k80k18j35m1
-56890G231N5J50K41L24L95M46M67M55M20L85L59L36L14L03L17L62M34N33O66Q29J011J187
-56868A7220J333J426J462J457J428J353J187R14N72K17j24m63q00j113j376j583j739j826
-56850A9545j831j758j622j459j285j111r43p87o45n22m17l30k63k17j93j83j82j84j93k09
-56830E211k28k45k58k65k67k61k46k27k08j88j69j51j35j20j09r8q9q1p4o9o3n9n5n1m8m5
-56804A402m2m0l7l5l2l1l0k7k5k4k2k1k0j9j7j6j5j4j3j2j2j1j0rrqqppoonnmllkkj%JKK
-56761G97LMNOPRRJ1J3J4J6J8K1K2K5K6K7K6K6K7K8L1L5L9M5N4O3P6Q9J06J25J45J68J90K14
-56726B520K35K53K64K65K53K30K00J65J29R7P8P7R6J34J94K74L71M86O17P65R31J115J311
-56703A1060J516J719J906K055K141K142K041J845J559J192P48K52k51p14j108j425j654j770
-56685B3254j773j690j545j347j113q71o43m43k84j80j35j45j96k79l82m88n75o22o35o13
-56665I295n52m64l59k46j31j6R4J97K87L61M09M25M09L67L10K46J78J28J13J38J98K90M07
-56642A2084N32O44P28P80Q01P94P48O56N21L46J29j15l66o16q60j063j196j267j282j237
-56622A0761j143j024q96p73o58n54m64l86l20k63k15j74j42j15r8q8q5q8r4j04j16j26j34
-56599B701j36j37j34j26j17j07r7q7p8p0o2n7n1m6m3l9l6l5l2l0l0k8k7k6k5k4k3k2k1k0
-56569I35j9j8j7j7j6j5j4j4j3j3j2j1j1j1j0j0j0rrrrqrqqqqpppopooonoooonoonooonoo
-56519D81nnonnnnnnnnnnnmnnnmnmmmmmlmlmlmmmmmmmmmmmlmllllllllklkjjjj%jj%kjkll
-56452B46lmmmmmmmllklkkkkklkkkkklklkkkkkjkjjjkjjkjkjkjjkjj%j%%%%%j%jkjkjklkk
-56385A21kkkjkjjjjj%jjj%jjj%jjjjjj%jjj%jjjj%jkjjjkjjkjj%jjjj%%%%%j%%%%j%j%j%
-56318F6jjj%j%j%j%j%j%j%j%j%j%j%%j%%%%j%%j%j%%j%j%%%%j%%%j%%%%%j%%%j%%j%%j%j
-56250D0%%j%%j%j%%%j%%%%%%%%%%%%%%%%%j%%%%j%%%%%j%%%%j%%%%%%%%%%%%%%%%%j%%jj
-56182B9%jjjjjjj%j%%%%J%J%J%JJ%%%%%j%%%%j%%%%%%Jj%%%%%J%j%%%%%%%%%%j%j%%%j%j
-56114B0%%j%J%%%J%%J%%%%J%%%%%%j%%%%%%%%j%%%%%J%%%%%%%%%J%%j%J%%%j%%%%%%%%%%
-56046B2%%%j%%%%%%%%%%%%Jj%%%%%%%%%%%%%%%j%%%%%%%%%%%%%%%%%%%%%%%%%%%%%%%%%%
-55978B0j%%%%%%%%%%%%%%%%%%%%%%%%%%%%j%J%%%%%%%%%%%%%%%%%J%%j%%%%%%%J%%%%%%%
-55910B0%%%J%%%J%%%J%%%J%%J%J%JJ%JJJKJKKKLLMMMNMNMNMMMLLKKJJ%Jj%%j%%j%%j%jkk
-55842I7kklmlllkljkjj%%%J%JJJKJJKKKLKLLKLKLKKK%Jj%kkkllmllmlkkjj%%%JJJJ%%%jk
-55774G4kklklmllklklkjkjjkjj%jjj%j%j%j%%j%%j%%%%%j%%%%j%%%%%%%%%%%%%%%%%%%j%
-55706B0%%%%%%%%%%%%j%%%%J%j%%%%%%%Jj%%%J%%%%%%%%%%J%%%%%%%%J%%%J%%J%J%JJ%JJ
-55638B9JJKKKKKLLLNMNNONNNMMLKKJjjjkkkkkkkj%%%%J%%j%jkjkjkjjj%%j%j%jjjj%%%JK
-55570G3LLLLMLMLKKJJ%%jjkkkkkjkkkkkkjkj%%%%%Jj%kjklklkllllklkkkjkkjjjjjj%jj%
-55502B5%j%j%%%j%%%j%%%%j%%%%j%%%%j%%%%%%%%%%%j%%%%%%%%%%%%%%%%%%%%%%%%%%j%%
-55434A6%%%%%%%%%%%%%%%%%%%%j%%%%%%%%%%%%%%%%%%%%%%%%%%%%%%%%%%%%%%%%%%%%%%%
-55366A5%%%%%%%%%%%%%%%%%j%J%%%%j%%%%%%%%%%%%%%%%%%%%%%%%%%%%%%%%%%%%%%%%%%%
-55298A4%%%%%%%%%%%%%%%j%J%%%%%%%%%j%%J%%%%%%%%j%J%%j%%%%%%%%%%%%%%%%%%%%%%%
-55230A3%%%%%%%%%%%%%%%%%j%J%%%j%J%%%%%%%%%%%%%%%%%%%%%%%%%%%%%%%%%%%%%%%%jJ
-55162A3%j%%%%J%%%j%%%%%%J%%%%%%jJ%%%%%%%%%%%%%%%%%%%%%%%%%%%%%%%%%%%%%%%%%%
-55094A3%%%%%%%%%%%%%%%%%%%%%%%%%%%%%%%%%%%%%%%%%%%j%%%%%%%%%%%%%%%%%%%%%%%%
-55026A2%%%J%%%%%%%%%%%%%%%%%%%%%%%%%J%%%J%%J%%%J%JJJJJJKJKKJKJJJJ%%%%j%j%%j
-54958C4%%%%%%j%j%j%j%j%%%%j%%%%%J%JJJJJJJJJK%JJ%%%jjkjkjkkjkjjjjjj%jj%%%j%%
-54890A8%j%%%%j%%%%%j%%%%%%%j%%%%%%%%%%%%%%%%%%%%%%j%%%%%%%%%%%%%%%%%%%%%%%%
-54822A3%%%%%%%%%%%%%%%%%%%%%%%%%%%%%%%%j%%%%%%%%%%%%Jj%%%%J%%%%%%%%%%%%%%jJ
-54754A3%%%j%%%J%%%%%%%%j%%%J%%%%%%%%%%%%%%%%%%%%%%%%%%%%%%%%%%%%%%%%%%%%J%%
-54686A4J%%%%%%J%%%%%%%j%%j%%%%%%%%%j%%%%%%%%%%%%%%%%%%%%%%%%%%%%%%j%%%%%J%%
-54618A3jJ%%%%%%%%%%%%%%%%jJ%%%%%%%%%%%%%%%%%%%j%%%%%J%%j%%J%%%%%%%%%%%%%%%%
-54550A3%%%%%%%jJ%%%%%%%%%%%%%%%J%%%%%%%%%%%%%%%%%%%%%%%%%%%%%%%%%%%%%%%%%%%
-54482A4%J%%%%%jJ%%%%%%%%%%%%%%%%%%%%%%%%%%%%%%%%j%%%%%%%%JjJ%%%%%%%%%%j%%%%
-54414A4%J%%%%%j%%%%J%%%%%%%%%%%%%%%%%%%%%%%%%%%%%%%Jj%%%%%%%%%%%%%%J%%%%j%%
-54346A5%%%J%%%%%%%%%%%%%%%%%%%%%%%%%%%%%%%%J%%%%%j%%%%%J%%%%%%%%J%%j%%%%J%%
-54278A8%%%%%%%%%%%%%%J%%j%J%%%%%%%%%%%%%Jj%J%%%%j%%%%%%%%%%%%J%%%J%%J%%%%%%
-54210B2J%%%%J%%J%%%%%%j%J%%%%%J%%%%%%%%%%%%%%%J%J%%J%%%%J%%%%%%%J%%%%%%%%%%
-54142C1%%J%%%%%%%%%%%%J%%J%%J%%%%J%%%J%J%%J%%J%%J%%J%JJ%JJJ%JJJJJJJJJJJKKJK
-54074F5JKKKKLLKMLMMMMNMNMNMMLMLLKLLKKLLKLLKLLLMMNNOOQRJ0J1J2J4J5J6J8K0K2K5K7
-54016D23L2L5M0M5N2O0O8P8R0J04J19J36J55J77K01K27K52K74K95L11L21L25L18K91K37J58
-53990D824O7j9r1j44j73j74j54j23q3m4pK5M4M8L3Kl9q2j20j47j62j62j47j25r3n8j9J9N8
-53961B954R4J25J52J68J73J62J38J03O2K2pk2k1lK8O8J13J55J91K20K30K14J62Q0j7j13j98
-53934E233k66l12l34l40l32l18l00k76k53k27k03j79j59j39j23j08r6q5p6o8o1n6n1m7m3
-53909G81m0l7l5l2k9k8k5k3k1k0j8j6j5j5j3j3j1j0rqqoonnmmmlmlmllmlmmmnnonopoopo
-53860B23oonnnmmlmllllklkkkkkkkkjkjkjkjkjkjkjkjjjkjjjjjjjkjjjjjjjjjjjkjj%jjj
-53793I5jjjjjjjjjjjj%jjjjjj%jjj%jjjj%jj%j%%j%%j%jjjj%jjj%jj%%j%%jj%j%jjj%j%j
-53725D7%%j%%%%%%j%%j%%j%J%%%%%j%%%j%%j%jjj%%j%j%%%%j%j%%%%j%%%%%j%%j%%%%%%%
-53657C1%%%%%%%%%%%%J%%JJJ%JJKJJJJJJ%J%%J%%%%%j%%J%J%%%%%%j%%jj%jkjj%j%%jJ%J
-53589D0%%%Jj%%J%%%j%%j%%%%J%%%%j%%j%jjjjjjjjkjj%jj%jj%j%%j%%%j%%%%%%%%%j%%%
-53521A8%%%%%%%%%%j%%%%%%%%%%%%%%%j%%%%%%%%%J%%j%%%%%%%%%j%%%%%%%%%%%%%%%%%%
-53453A5%%%%%%%%%%%%%%%%%%%%%%%%%%%j%%%%%%%%%%%%%%%%%%%%%%%%%%%%%%%%%%%%%%%%
-53385A4%%%%%%%%%%%%%%%%%%%%%%%%%%%%%%%%%%%%%%%%%%%%%%%%%%%%%%%%%%%%%%%%%%%%
-53317A4%%%%%%%%%%%%%%%%%%%J%%%j%%%%%%%%%%%%%j%%%%J%j%%%J%%%%%%%%%%%%%%j%%%%
-53249A3%%%%%%%%%J%j%%%%%J%%%j%%%%J%%%%%%%%%%%%%%j%Jj%%%J%%%%%%%%%%%%%%%%j%J
-53181A4%%%%%%%%%%%%%%%%%%%%jJ%%%%%%%%%%%%%%%%%J%%%%%%%%%%%%%%j%%%%%%%%%%%%%
-53113A4%%%%%%%%%%%%%%%%%J%%j%%%%%J%%%%%%%%%j%%%%%%%%%%%%%%%%%%%%%%%%%%%%J%%
-53045A5%%%%%%%jJ%%%%%%%%%%%%%%%%%%%%J%%%%J%%%%%J%%%%J%J%JJJJJJJJKJKJKJ%JJ%%
-52977C9%%%j%jjj%jj%j%jj%jj%j%%J%J%JJJKKKJJJJJJ%J%%%%%j%%j%kjjkjkkjjjjjjjjj%
-52909B3j%j%%%j%%%%j%%%%%%%%%%j%%%%%%%%%%J%%%%%j%%%%%%%%%j%%j%%j%%J%J%%J%J%%
-52841A9%%Jj%%%%J%J%%J%%%%%%%%j%J%%%%%%J%%%%%j%%j%%%%J%%J%J%%%%Jj%%%%%%%%%%%
-52773B4%%%%j%%%%%%%%%%%%%%%J%%%%%%%%%%%%%%%%%J%%%J%jJ%%%%%%J%%J%J%J%%J%J%J%
-52705C3%JJ%JJJ%J%J%J%JJ%JJJ%JJJJJJKJJJJKJJKKKKKKLLLMLMMNMONPPQQJ0J1J2J4J5J6
-52643B26J7K0K4K7L1L6M2M8N5O6P8R3J11J31J55J85K23K70L19L62L81L91M08M43M83N02M37
-52616E564K70R5k6j09j91k61k86k77k31j57q3k4K3O2Q1P0L3k8r6j56j99k26k42k35k09j69
-52590B993j19o4j1L7Q1J24J65K08K42K48K13J51P6J4l1o0p0n8j9L7R2J40J90K52L16L54L03
-52563E804J53lj11j91k78l52l95m18m09l71l31l08k90k68k39k07j78j51j31j14j00q8p7o8
-52539H79n9n3m7m2l8l5l1l0k7k4k3k1j9j8j6j5j3j3j2j2j0j1rrrqpqopoooonnnmnmlmlll
-52494A79klklklkkkkkkkkjkjkjjkjkjjkjjjk%jjjjjjjjjjjjjjjkj%jjjjjjjj%jjjjjjjjj
-52427I1jjj%jjjj%jjjj%jjjjjjjj%jjjj%j%j%jjj%jjj%j%j%%%%%%j%jjjjj%jjj%j%%%j%j
-52359D6%j%j%jj%jj%%%%J%%j%%j%%j%%%%%%%%%%%%%%jj%j%j%%j%%j%%%j%%%%j%%%%%j%%%
-52291B9j%%%%j%%%%j%%%%%%%%%%%j%%%j%%%%%%j%%%j%%%%%%j%%%%%%%%%%%%%%%%%%%%j%%
-52223B0%J%j%%%%%j%%%%%%j%%%%%%%%%%%j%%%%%%%J%%%%%%j%%%%%%%%%%%%%%%%%%%%%%%%
-52155A7J%%%%%J%%j%%%%%j%%%%%%j%%%%%%%%j%%%%%%%%%%%%%%%%%%%%%j%%%%%%%J%%J%%%
-52087A6J%%%%%%%%%%%%%%%%%%%%%%%%%%%%j%%%%%j%%%%j%%%j%%%%%%%%%%%%%J%jJ%%%%%%
-52019A4%jJ%jJ%%%%%%%%J%%%J%%%%%%%%%%j%%%%j%%%%%%%%%%%%%%%%%%%%%j%%%%%%%%%%%
-51951A3%%%%%%%%%%%%%%%%%%%%%%%%%%%%%%%%%%%%%%%%%%%%%%%%%%%%%%%%%%%%%%%%%%%%
-51883A3%%%%%%j%%%%%%%%%%%J%%%j%%%%%%%J%j%%%%%%%%%%%%%%%J%%jJ%%%%%%%j%%%%%%%
-51815A2%%%%%%%%%%%J%j%%J%%%%%%%%%%%%%%%%%%%%%%%j%%%J%%j%%%%%%J%%%%%%%%%%%%%
-51747A3%%%%%%%%%%%%j%%%%%%%%%%%%%%J%%%%j%%%%J%j%J%%%%%%%%%jJ%%%j%%%%%%%%%%%
-51679A2%J%%j%%%%%%%%%%%%%J%%%j%%%%%%%%%%%%%%%%%%%%%%%%%%%%%%J%%%%%%%%%%%%%%
-51611A3J%%%%%J%%J%JJ%JKJJKJKJJJJ%J%%%%J%%j%%%%J%J%%%%%%%%j%jj%j%j%%%J%JJJJ%
-51543C5%%%%%J%%j%%j%%%%%J%%%j%%j%jjjjjjjkjjjj%j%jj%%%j%j%%%%%j%%%%%%%%%j%%%
-51475A3%%%%%%%%%%%%%%%%%%%j%%%J%%%%%%%%%%%%%%%j%%%%%%%%%%%%%%%%%%%%%%%%%%%%
-51407A2%%%%%%%%%%%%%%%%%%%%%%%%%%%%%%%%%%%%%%%%%%%%%%%%%%%%%%%%%%%%%%%%%%%%
-51339A2%%%%%%%%%%%%%%%%%%%%%%%J%%%%%%%%j%%%%%%%%%%%%%%%%%%%%%%%%%%%%%%%%j%%
-51271A1J%%%%%%%%%%%%%%%%%%%%%%%%%%j%%J%%j%%%%%%%J%%%%%%j%%%J%j%%%%%Jj%%%%%%
-51203A1%%%%%%J%%%%%%%%%%%j%%%%%%%%%%%%%J%%%%%%%%%%j%%%%%%%%%%%%%%%%%%%%%%J%
-51135A2%%j%%%%%J%%%%%%%%%%%%j%%%%%%%%J%%j%%%%%%%%%%%%%%J%%%%%%%%%%%%j%%%%J%
-51067A2%%%%%j%%%%%%%%J%%%j%%%%%%%%%%%%%%%%%%J%%%%%%%%%%%j%%%%%%%%%%%%%%%%%%
-50999A1%%%%%%%%%%%%%%%%%%%%%%%%%%%%%%%%%%%%%%%%%%%%%%%%J%%%j%%%%%%%J%%j%%%%
-50931A1%%%%%%%%%%%%%%%%%%%%%%%%%%%%%%%%%%%%%%%%%%%%%%%%%%%%%%%%%%%%%%%%%%%%
-50863A1%%%%%%%%%%Jj%%%%%%%%%%%%%%%%%%%%%%%%%%%%%%%%%%%%%%%%%J%%%j%%%%%%%%%%
-50795A1%%%%%%%%%%%%%%%%%%%%%%%%%%%%%%%%%%%%%%%%%%%%%%%%%%%%%%%J%%%%%%%j%%%%
-50727A1%%%%%%%%%%%%%%%%%%%%%%J%%j%%%%%%%%%%%%%%%%%%%%%J%%%%%%%%%%j%%%%%%%%%
-50659A1%%%%%%%%%%%%%%%%%%%%%%%%J%j%%%%%%%%%Jj%J%j%%%%%%%%%%%%%%%%%%%%%%%%%%
-50591A1%%%%%%%%%%%%%%%%%%%%%%%%%%%%%%%%%%%%%%%%%%%%%%%%%%%%%%%%%%%%%%%%%j%J
-50523A1%%%%%%%%%%%%%%%%%%%%%%%%%%%%%%%%%%%%%%%%%%%%%%%%%%%%%%%%%%%%%%%%%%%%
-50455A1%%%%%%%%%%%%%%%%%%%%%%%%%%%%%%%%%%%%%%%%%%%%%%%%%%%j%J%%%%%%%%%%%%jJ
-50387A1%%%%%%%%%%%j%J%%j%%%%%%J%%%%%%%%%%%%%j%%%J%%%%%%%%%%%%j%J%%%%%%%%%%%
-50319A1%%%%%%%%%%%%%%%%%%%%%%%%%%%%%%%%j%J%%%%%jJ%%j%%%%%J%%%%%%%%%%%%%%%%%
-50251A1%%%%%j%J%%%%%%%%%%%%%%%%%%%%%%%%%%j%J%%%%%%%%%%%%%%%%%%%%%%%%%%%%%%%
-50183A1%%%%%%%%%%%%%%%%j%J%%%%%%%%%%%%%%%%%%%%%%%%%%%%%%%%%%%%%%%%%%%%%j%J%
-50115A1%%%%%%%%%%%%%%%%%%%%%%%%%%j%%%%%JjJ%%%j%%%%%%J%%%j%J%%%%%%%%%%%%%%%%
-50047A1%%%%%j%%%%%%%%%%%%%%Jj%%%J%%%%%%%%%%%%%%%%%j%%%%%%%%J%%%%%%%%%j%%%%%
-49979A0J%%%%%%%%j%%J%%%%%%%j%%%%%J%%j%%%%%%%%%%%%%J%%%%%%j%J%%%%%%%%%jJ%%%%
-49911A1%%%%%%%%%%%%%%%%%%%%J%%J%%J%%J%%J%%%j%%%%%%j%%%%J%%%%%%%%j%j%%%%%%%%
-49843A3%%%%%J%j%%j%%%%%%j%%%%%J%%%%%%J%%%%j%%J%%%%%%%%j%%%%%%%%%%%%%%j%%%%%
-49775A1%%%%%%%%%%%%%%%%%%j%J%%%%%%%j%%%%%%%%%%Jj%%J%j%%%Jj%%%J%%%%%%j%%%%%%
-49707A0%%%%%%%%%%%%%%%%%%Jj%%%%%%%%%%%%%%%%%%%%%%%%%%%%%%%%%%%%J%%%%j%%%%%%
-49639A0%%%%%%%%%%%%%%%%%%%%%%%%%%%%%%%%%%%%%%%%%%%%%%%%%%%%%%%%%%%%%%%%%%%%
-49571A0%%%%%%%%%%%%%%%%%%%%%%%%%%%%%%%%%%%%%%J%j%%%%%%%%%%%%%%%%%%%%%%%%%%%
-49503A0%%%%%%%%%%%%%%%%%%%%%%%%%%%%%%%%%%%%%%%%%%%%%%%%%%%%%%%%%%%%%%%%%%%%
-49435A0%jJ%%%%%%%%%%%%%%%%%%%%%%%%%%%%%%%%%%%%%%%%%%%%%%%%%%%%%%%%%%%%%%%%%
-49367A0%%%%%%%%%%%%%%%%%%%%%%%%%%%%%%%%%%%%%%%%%%%%%%%%%%%%%%%%%%%%%%%%jJ%%
-49299A0%%%%%%%%%%%%%%%%%%%%%%%%%%%%%%jJ%%%%%%%%%%%%%%%%%%%%%%%%%%%%%%j%J%j%
-49231I%%%%%J%%%%%%%%%%%%%%%%%%%%%%%%%%%%%%%%%%%%%%%%%%%%%%%%%%%%%%%%%%%%%%%
-49162A0%%%%%%%%%%%%%%%%%%%%j%J%%%%%%%%%%%%%%%%%%%%%%%%%%%%%%%%%%%%%%%j%%%%%
-49094IJ%%%j%%%Jj%J%%%%%%%j%J%%%%j%J%%%%%%jJ%%%%%%%%%%%%%%%%%%%%%%%%%%%%%%%%
-49025A0%%%%%%%%j%%J%%%%%%%%%%%%%%%%%%%%%%%j%%%%%%J%%%%%%%%j%%%%%%%%%%%%%J%%
-48957A0%%%%%%%%%%%%%%%%%%%%%j%%J%%%%%%%%%%%%%%j%%%%%J%%%%%j%J%%%%%%%%%%%%%%
-48889A0%%%%j%%J%%%%%%%%%j%%%%%%%%%%%%%%%%J%%%j%%%%%%%%%%%J%%j%J%%%%%%%%%%%j
-48821I%%%J%%%%%%%%%j%%J%%%%%j%%%%%%%%%%%%%%%%%%%%J%%%%j%%%%%%%%%%Jj%J%j%%%%
-48752IJ%j%J%%%%%%%%%j%%%%%%%%%%%%%%%%%%%%%%%%%%%%%%%%%%%%%%%%%%%%%%%%%%%%%%
-48683I%%%%%%%%%%%%%%%%%%%%%%%%%%%%%%%%%%%%%%%%%%%%%%%%%%%%%%%%%%%%%%%%%J%%%
-48614A0%%%%%%%%%%%%%%%%%%J%%%%%%%%%%%%%%j%%%%%%J%%%j%%%%%%%%j%%%%%%%%%%%%%%
-48546I%%%%%%%%%%%%%%%%J%%%%%J%%%%%%%%%%%Jj%%%%%%%%%%%%%%%%%%%%%%%%%%j%%%%%j
-48477I%%%%%%%%J%%%%j%%%%%%%%%%%%%%%%%%%%%%%%%%%%%%%%%%%%%%%%%%%%%%%%%%%%%%%
-48408I%%%%%%%%%%%%%%%%%%%%%%%%%j%%%%J%%%%j%%%%%%%%J%%%%%%%%%%%%%%%%%%%%%%%%
-48339Ij%%%J%%%%%%%j%%%%%J%%%%%%%%%%%%%%%%%%%%%%%%%%%%%%%%%%%%%%%%%%j%%J%%%%
-48270I%%%%%%%j%%%%%%%%%J%%%%%%%%%%%%%%%%%%%%%%%%%jJ%%%%%%%%%%%%%%%%%%%%%%%%
-48201I%%%%%%%%%%%%%%%%%%%%%%%%%%%%%%%%%%%%%%%%%%%%%%%%%%%%j%%%J%%%%%%%%%%%%
-48132I%%%%%%%%%%%%%%%%%%%%%%%%%%%%%%%%%%%%%%%%%%%%%%%%%%%%%%%%%%%%%%%%%%%%%
-48063I%%%%%%%%%%%%%%%%%%Jj%%%%%%%%%%%%%%%%%%%%j%%%%%%%%%%%J%%%j%%%%%%%J%%j%
-47994H%%J%%%%%%%%%%%%jJ%%%%%%%%%%%%%%%%%%%%%%j%%%%%%%%%%%%%%%%%%%%%%%%%%%%%
-47925H%%%%%%%%%%%%%%%%%%%%%%%%%%%%%%%%%%%%%%%%%J%%j%%%%%%%%J%j%%%%%%%%%%%%%
-47856H%%J%%%j%%J%%%j%%%%%%%%%%%%%%%%%%%%%%%%%%%%%%%%%%%%%%%%%%%%%%%%%%%%%%%
-47787H%%%%%%%%%%%%%%%%%%%%%%%%J%j%%%%%%%%%%%%%%%%%%%%%%%%%%%%%%%%%%%%%%%%%%
-47718H%%%%%%%%%%%%%%%%%%%%%%%%%%%J%%%%J%%J%%%j%%%j%%%%%%%%%%%%%%%%%%%%%j%%%
-47649H%%%%%%%J%j%%%%%J%%j%%%%%%%%J%%jJ%%%%%%j%%%%J%%%%J%J%J%%%%%j%%j%%%j%%%
-47580I%j%J%%j%%%%%%%Jj%%%%%%%%%%%%%%%%%%%%%%%%%%%%%J%j%%%%%%%%%%%%%%%%%J%%J
-47511A0%%%%%j%%%%j%%%%%%%%%%%%%%%%%%%%%%%%%%%%%%%%%%%%%%%%%%%%%%%%%%%%%%%%%
-47443H%%%%%%%%%%%%jJ%%%%j%%%%%%%%J%%%%%%%%%%%%j%%%%%J%%%%%%j%%%%%%%%%%%%%%%
-47374G%%%%%%%%%%%%%%%%%%%%%J%%%%%j%%%J%%%%%%%%%%%%%j%%%%J%j%%%%J%%j%%%J%%%j
-47305G%%%%%%%%%%%%%%%%%%%%%%%%%%%%%%%%%%%%%%%%%%%%%%%%%%%%%%%%%%%Jj%%%%%%J%
-47236H%j%J%j%%%%%%%%%%%%%%%%%%%%%%%%%%%%%%%%%%%%%%%%%%%%%%J%%%j%%%%%%%%%%%%
-47167G%%%%%%%J%j%%%%%%%%%%%%%%%%%%%%%%%%%%%%%%%%%%%%%%%%%%%%%%%%%%%%%%%%%%%
-47098G%%%%%%%%%%%%%%J%j%%%%%%Jj%%%%%%%%%%%%J%%%%%j%%%%%%%%%%%%%%%%%%%%%%%%%
-47029G%%%%%%%%%%%%%%%%%%%%%%%%%%%%%%%%%%%%%%%%%%%%%%%%%%%%%%%%%%%%Jj%%%%%%%
-46960G%%%%%%%%%%%%%%%%%%%%%%%%%%%%%%%%%%%%%%%%%%%%%%%%%%%%%%%%%%%%%%%%%%%%%
-46891G%%%%%%%%%%%%%%%%%%%%%%%%%%%%%%%%%%%%%%%%%%%%%%%%%%%%%%%%%%%%%%%%%%%%%
-46822G%%%%%%%%%%%%%%%%%%%J%%j%%%%%%%%%%%%%%%%%%%%%%%%%%%%%%%%%%%J%%jJ%%%j%%
-46753G%%%%%%%%%%%%%%%%%%%%%%%%%%%%%%%%%%%%%%%%%%%%%%%%%%%%%%%%%%%%%%%%%%%%%
-46684G%%%%%%%%%%%J%%%%j%%%%%%%%%%%%%%j%%%%%%%%J%%%%%%%%%%%%%%%%%%%%%%%%%j%%
-46615F%J%%%%%%%%j%%%J%%%%%%%%%%%j%J%%%%%%%%%%%%%%%%%%j%%%%%%%%%%%%%%%J%%%%%
-46546G%%%%%%%%%%%%%%%%%%%%%%%%%%%%%%%%%%%%%%%%%%%%%%%%%%%%%%%%%%%%%%%%%%%%%
-46477G%%%%%%%%%%%%%%%%%jJ%%%%%%%%j%%%J%%j%%%J%%%%%%%%%%%%%%%%%%%%j%%%%%%%%%
-46408F%%%%%%%%%%%%J%%j%%%%J%%%%%%%%%%%j%%%J%%j%%%%%%%%J%%j%%%%%%J%j%J%%j%%%
-46339F%%J%%%%%%%%%%%%j%J%%j%J%j%J%%%%%%%%%%%%%%%j%%J%%j%%%%%%%%%%%%Jj%%%J%%
-46270Gj%%%%%%%%%%%J%%%%%%%%%j%%%%%%%%%J%j%%%%%%%%%%J%%%jJ%j%J%%%%%%%%%%%%%%
-46201GjJ%j%%%%%%%%%%%%J%%j%%%%%%%%%%J%%j%%%%%%%%%%%J%%%j%%%%%%%%%%%%%%%%%J%
-46132G%%%%%%%%%%%%%%%%j%%%%%%%%%%%%%%J%%%%%j%%%%%%%%%%%%%%%%%%%%%%%%J%%j%%J
-46063G%%%%%j%%%%%%%%%%%%%%%%J%j%%%%%%%%%%%%%%%%%%%%%%%%%%%%%%%%%%%%J%%%%%%%
-45994G%%%%%%%%%%%%j%%%%%%%Jj%%%%%%%%%%%%%%%%%%%%%%%%%%%%%%%%%%%%%%J%%%%j%%%
-45925F%%%%%%%%%%%%%%%%%%%%%%%%%%%%%%%%%%%%%J%%%%j%%%%%%%%%%%%%%%%%%J%j%%%%%
-45856F%%%%%%%%%%%%%%%%%%J%%%%%%%%%%jJ%%%%%%%%j%%%%%%%J%%j%%J%%%%%%%%%%%%%%%
-45787G%%j%%%%%%%%%%J%%%%%%%%%%%jJ%%%%%%%%%%%%%%%%%%%J%%%%%J%%%%J%%J%%%%%%%%
-45718A1j%%%%j%%%%%%%%%%%%%%j%%%%%j%%%%%%%%%%%%%%%%%%%%J%%%%%J%%%J%%J%%%J%J%
-45650A3J%JJ%J%%%%%%%j%j%j%j%j%%%j%j%j%%j%%%j%%%%%%%%%%%%%%%%%%%%%%%J%%%%J%%
-45582I%%%%J%%%%%%J%JJ%J%%J%%%j%%jj%j%j%j%%%j%%%%%%%%%%j%%%%%%%%%%%%%%%%%%%%
-45513G%%%%%%%%%%j%%%%%J%%%j%%%%%J%%%j%%%%%%%J%jJ%%j%%%%%%%%%%%%%%%%%%%%%%%%
-45444F%%%%%%%%%%%%%%%%%%%%%%%%%%%%Jj%%%%%J%%%%%%%j%%%%J%j%%%%%%%%%%%%%%%%%%
-45375F%%%%%%%%%%%%%%%%%%%%%%%%%%%%%%%%%%%%%%%%%%%%%%%%%%%%%J%j%%%%%%%%%%%%%
-45306F%%%%%%%%%%%%%%%%%%J%%%j%%%%%%%%%%%%%%%%%%%%J%%%%%%j%%%%%%%%%%%%%%%%%%
-45237F%%%J%%%J%%%%J%%%%J%J%%J%%J%%J%%J%%%J%%%%%%%%%%%j%%j%%j%j%%j%%%j%%%%%%
-45168A0j%%j%%%%%%%%%%%%%%%%%J%%%J%%%%%%%J%%J%%%%%%J%%%%%J%%%%%%j%%%j%%j%%%j
-45100A0%%%%j%%%%%%j%%%%%%%%%%%%%J%%%%%%%%%%%J%%%%%%J%%%%J%%%%j%%%j%%%%%j%%%
-45032I%j%%J%%%%%%%%%%%%%%%j%%%%%%%J%%%%%%%%%J%%%%%%%J%%%%%%J%j%%%%j%%%%%j%%
-44963I%%%j%%%%%%%%j%%%%%%%%%%%%%%%%%%%%%jJ%%%%%%%%J%%%%%%%%%%%%%%%%%%%%%%%%
-44894H%%%%%%j%%%%%%%%%%%%%j%%%%J%%%j%%%%%%%%%%%%%%%%%%%%%%%%%%%%%%%%%%%%%%%
-44825F%%%%%%%%%%%%%%%%%%%%%%%%%%%%%%%%%%%%%%%%%%%%%%%%%%%%%%%%%%%%%%%%%%%%%
-44756F%%%%%%%%%%%%%%%%%%%%%%%%%%%%Jj%%%%%%%%%%%%%%%%%%%%%%%%%%%%%%%%%%%%%%%
-44687F%%J%%%%%%j%%%%%%%%%%%%%%%%%%%%%%%%%%%%%%%%%%%%%Jj%%%%%%%%%%%%%%%%%%%%
-44618F%%%%%%%%%%%%%%%%%%%%%%%%%%%%%%%Jj%%%%%%%%%%%%%%%%%%%%%%%%%%%%%%%%%%%%
-44549F%%%%%%%%%%%%%%%%%%%%%%%%j%J%%%%%%%%%%%%%%%%%%%%%%%%%%%%%%%%%%%%%%%%%%
-44480F%%J%%%%%j%%%%%%%%%%%%%%%%%%%%%%%%%%%%%%%%%%%%j%%%J%%%%%%%%%%%%%%%%%%%
-44411F%%%%%%%%%%%%%%%%%%%%%%%%%%%%%%%%J%j%%%%%%%%%%%%%%%%%%%%%%%%jJ%%%%%Jj%
-44342F%%%%%%%%%%%%%%%%%%%%%%%%%%%%%%%%%%%%%%%%%%%%%%%%%%%%%%%%%%%%%%%%%%%%%
-44273F%%%%%%%%%%%%%%%%%%%%%%%%%%%%%%%%%%%%%%%%%%%%%%Jj%%%%%%%%%%%%%%%%%%%%%
-44204F%%%%%%%%%%%%%%%%%%%%%%%%%%%%%%%%%%%%%%%%%%%%%%%%%%%%Jj%%J%%%%%J%%%%%%
-44135Hj%%%%%%%%%j%J%%%%%%%%%%%%%%%%%%%%%%%%%%%j%%%%%%%%%%%%%%%%%%%%%%Jj%%%J
-44066G%%j%%%J%%%%%%%%%%%%%%%%%%%%%%%%%%%%%%%J%%%%%%%j%%%j%%%%%%%%%%%%%%%%%%
-43997F%%%%%%%%%%%%%%%%%%%%%%%%%%%%%%%%%%%%%%%%%%%%%%%%%%%%%%%%%%%%%%%%%%%%%
-43928F%%%%%%%%%%%%%%%%%%%%%%%%%%%%%%%%%%%%%%%%%%%%%%%%%%%%%%%%%%%%%%%%%%%%%
-43859F%%%%%%%%%%%%%%%%%%%%%%%%%%%%%%%%%%%%%%%%%%%%%%%%%%%%%%%%%%%%%%%%%%%%%
-43790F%%%%%%%%%%%%%%%%%%%%%%%%%%%%%%%%%%%%%%%%%%%%%%%%%%%%%%%%%%%%%%%%%%%%%
-43721F%%%%%%%%%%%%%%%%%%%%%%%%%%%%%%%%%%%%%%%%%%%%%%%%%%%%J%j%%%%%%%%%%%%%%
-43652F%%%%%%%%%%%%%%%%%%%%%%%%%%%%%%%%%%%%%%%%%%%%%%%%%%%%%%%%%%%%%%%%Jj%%%
-43583F%%%%%%%%%%%%%%%%%%%%%%J%%%j%%J%%%j%%%%%%%%%%%%%%%%%%J%%%%J%%J%%J%%%%J
-43514A1%J%%%%%%%j%j%j%%j%%%%%%j%%%%%%%j%%J%j%%%%%%%%%%%%%%%%%%%%%%%%%%%%%%%
-43446F%%%%%%%%%%%%%%Jj%%%%%%%%%%%%%%%%%%%%%%%%%%%%%%%%%%%%%%%%%%%%%%%%%%%%%
-43377F%%%%%%%%%%%%%%%%%%%%%%%%%%%%%%%%%%%%%%%%%%%%%%%%%%%%%%%%%j%%%J%%%%%%%
-43308F%%%%%%%%%%%%%%%%%%%%%%%%%%%%%%%%%%%%%%%%%%%%%%%%%%%%%%%%%%%%%%%%%%%%%
-43239F%%%%%%%%%%%%%%%%%%%%%%%%%J%j%%%%%%%%%%%%%%%%%%%%%%%%j%%J%%%%%%%%%%%%%
-43170F%%%%%%%%%%%%%%%%%%%%%%%%%%%%%%%%%%%%%%%%%%%%%%%%%%%%%%%J%%j%%%%%%%%%%
-43101F%%%%%%%%%%%%%%%%%%%%%%%%%%%%%%%J%%j%%%%%%%%%%%%%%%%%%%%%%%%%%%%%%%%%%
-43032F%%%%%Jj%%%%%%%%%%J%%%%%j%%%%%J%j%%%%%%%%%%%%%%%%%%%%%%%%%%%%%%%%%%%%%
-42963F%%%%%%%%%%Jj%%%%%%%%%%%%%%%%%%%%%%%%%%%%%%%%%%%%%%%%%%%%%%%%%%%%%%%%%
-42894F%%%%%%%%%%%%%%%%%%%%%%%%%%%%%%%%%%%%%%%%%%%%%%%%%%%%%%%%%%%%%%%%%%%%%
-42825F%%%%%%%%%%%%%%%%%%%%%%%%%%%%%%%%%%%%%%%%%%%%%%%%%%%%%%%%%%%%%%%%%%%%%
-42756F%%%%%%%%%%%%%%%%%%%%%%%J%%j%%%%%%%%%%%%%%%%%%%%J%j%%%%%%%%%%Jj%%%%%%%
-42687F%%%%%%%%%%%%%%%%%%%%%%%%%%%%%%%%%%%%%%%%%%%%%%%%%%%%%%%%%%%%%%%%%Jj%%
-42618F%%%%%%%%%%%%%%%%%%%%%%%%%%%%%%%%%%%%%%J%%%j%%%%%%%%%%%%Jj%%%%%%%%%%%%
-42549F%%%%%%%%%%%%%%%%%%%%%%%%%%%%%%%%%%%%%%%%%%%%%%%%%%%%%%%%%%%%%%%%%%%%%
-42480F%%%%%%%%%%%%%%%%%%%%%%%%%%%%%%%%%%%%%%%%%%%%%%%%%%%%%%%%%%%%Jj%%%%%%J
-42411G%j%%%%J%%j%%%%%%%%%%%%%%%%%%%%%%%%%%%%%%%%%%%%%%%%%%%%%%%%%%%%%%%%%%%
-42342F%%%%%%%%%%%%%%%%%%%%%%%%%%%%%%%%%%%%%%%%%%%%%%%%%%%%%%%%%J%%%j%%%%%Jj
-42273F%%%%%%%%%%%%%%%%%%%%%%%%%%%%%%%%%%%%%Jj%%%%%%%%%%%%%%%Jj%%%%%%%%%%%J%
-42204G%%%%%%%%%%%%%%%%%jJj%%%%%%%%%J%%%j%%%%%%%%%%%%%%%%%%%%%%%%%%%%%%%%%%%
-42135F%J%%%%%j%%%%J%%%%%%%%%%%%%%%%%j%%%J%%%%%%%J%%J%%J%%%j%%%%j%%%jJj%%%%%
-42066G%%%%%%%%%%%%%%%%%%j%%%%%%%%%%%%%%%%%J%%%%%%%%%%j%%%%%J%%%%%%%J%%%J%%%
-41997I%%%%%j%%%j%%%%%%%%%j%%%%%%%%%%%J%%j%%%%%%%%%%%%%%%%%%%%%%%%%%%%%%%%%%
-41928F%%%%%%%%%%%%%%%%%%%%%%%J%%%%%%%%%%%%j%%%%%%J%j%%%%%%Jj%%%%%%J%%%%%%%%
-41859G%%%%%%%%j%%%%%%%%%%%%%%%%%%%%%%J%j%%%%%%%%%%%%%%J%%%j%%%J%%j%%%%%%%%%
-41790F%%%%%%%%%%%%%%%%%%%%%%%%%%%%%%%%%%%%%%%%%%%%%J%%j%%%%%%%%%J%%j%%%%%%%
-41721F%%%%%%%%%%%%%%%%%%%%%%%%%%%%%%%J%j%%%%%%%%%%%%%%%%%%%%%%%%%%%%%%%%%%%
-41652F%%%%%%%%%%%%J%j%%%%%Jj%%%%%J%j%%J%j%%%%%%%%%%%%%%%%%%%%%%%%%%%%%%%%%%
-41583F%%%%%%%%%Jj%%%%%%%%%%%%%%%%%%%%%%%%%%%%%%%%%%%%%%%%%%%%%%%%%%%%%%%%%%
-41514F%%%%%%%%%%%%%%%%%%%%%%%%%%%%%%%%%%%%%%%%%%%%%%%%%%%%%%%%%%%%%%%%%%%%%
-41445F%%%%%%%%%%%%%%%%%%%%%%%%%%%%%%%%%%%%%%%%%%%%%%%%%%%%%%%%%%%%%%%%%%%%%
-41376F%%%%%%%%%%%%%%%%%%%%%%%%%%%%%%%%%%%%%%%%%%%%%%%%%%%%%%%%%%%%%%%%%%%%%
-41307F%%%%%%%%%%%%%%%%%%%%%%%%%%%%%%%%%%%%%%%%%%%%%%%%%%%%%%%%%%%%%%%%%%%%%
-41238F%%%%%%%%%%%%%%%%%%%%%%%%%%%%%%%%%%%%%%%%%%%%%%%%%%%%%%%%%%%%%%%%%%%%%
-41169F%%%%%%%%%%%%%J%%%%%%j%%%%%%%%%%%%%%%%%%%%%%%%%%%%%%%%%%%%%%%%%%%%%%%%
-41100F%%%%%%%%%%%%%%%%%%%%%%%%%%%%%%%%%%%%%%%%%%JjJ%j%%%%%%%%%%%%%%%%%%%%%%
-41031F%%%%%%%%%%%%%%%%%%%%%%%%%%%%%%%%%%%J%j%%%%%%%%%%%%%%%%%%%J%j%%%%%%%%%
-40962F%%%%%J%j%%%%%%%%%%%%%%%%%%%%%%%%%%%%%%%%%%%%%%%%%%%%J%j%%%%%%%%%%%%%%
-40893F%%%%%%%%%%%%%%%%%%%%J%%%%%%%%j%%%%%%%%%%%%%%%%%%%%%%%%%%%%%%%%%%%%%%%
-40824F%%%%%%%%%%%%%%%%%%%%%%%%%%%%%%%%%%%%%%%%%%%%%%%%%%%%%%%%%%%%%%%%%%%%%
-40755F%%%%%%%%%J%%%%j%%%%%%%%%%%%%%%%%%%%%%%%%%%%%%%%%%%%%%%%%%%%%%%%%%%J%j
-40686F%%%%%%%%%%%%%%%%%%%%%%%%%%%J%%%%j%%%%%%%%%%%%%%%%%%%%%%%%%%%%%%Jj%%%%
-40617F%Jj%%%%%%%%%%%%%%%%%%%%%%%%%%%%%%%%%%%%%%%%%%%%%%%%%%%%%%%%%%%%%%%%%%
-40548F%%%%%%%%%%%%%%%%%%%%%%Jj%%%%%%%Jj%%%%%%%%%%%%%%Jj%%%%%%%%%%%%%%%%%%%%
-40479F%%%%%%%%%%%%%%%%%%%%%%%%%%%%%%%%%%%%%%%%%%%%%%%J%%%j%%%J%%%%%%%%j%%Jj
-40410F%%%%%%%%%%%%%%%%%J%%%%%%%%j%%%%%%%%%%%%%%%%%%%%%%%%%%%Jj%%%%%%%%%%%%%
-40341F%%%%%%%%jJ%%%%%%%%%%%%%%%%%%%%%%%%%%%%%%%%%%%%%%%%%%%%%%%%%%%%%%%%%J%
-40272G%%%%%%%%%%%j%%%%%%%%%%%%J%j%%%J%j%%%%%%%%J%j%%%%%%%%%%%%%%%%%%%%%%%%%
-40203F%%%%%%%%%%%%%%%%%%%%%%%%%%%%%%%%%%%%%%%%%%%%%%%J%j%%%%%%%%%%%%%%%%%%%
-40134F%J%%%j%%%%%%%%%%%%%%%%%%J%%%%%j%%%%%%%%%%%%%%%%%%%%%%J%%%%%j%%%%%%%%%
-40065F%%%%%%%%%%%%%%%%%%%%%%%%%%%%%%%%%J%%%j%%%%%%%%%%%%%%%%%%%%%%%%%%%%%%%
-39996F%%%%%%%%%%%%%%%%%%%%%%%%%%%%%J%%%j%%%%%%%%%%%%%%%%%%%%%%%%%%%%%%%%%%%
-39927F%%%%%%%%Jj%%%%%%%%%%%%%%%%%%%%%%%%%%%%%%%%%%%%%%%%%%%%%%%%%%J%%j%%%%%
-39858F%%%%%%%%J%%%%j%%%%%%%%%%%%%%%%%%%%%%%%%%J%j%%%%%%%%%%%%%%%%J%%jJ%%%j%
-39789F%%%%J%j%%%%%%%%%%%%%%%%%%%%%%%%%%%%%%%%%%%%%%%%%%%%%%%%%%%%%J%%%%%j%%
-39720F%%%J%%%j%%%%%%%%%J%%%%j%%%J%j%%%%%%%%%%%%%%%%%%%%%%%%%%%%%%%%%%%%%%%%
-39651F%%%%%%%%J%j%%%%%%%%%%%%%%%%%%%%%%%%%%%%%%%Jj%%%%%%%%%%%%%%%%%%%J%%j%%
-39582F%%%%%%%%%%Jj%%%%%%%%%%J%%%%%j%%%%%%%%J%%%%%j%%%%%%%%%%%%%%%%%%%%%%%%%
-39513F%%%%%%%%%%%%%%%%%%%%J%%j%%%%%%%%%%%%%%%%%%%%%%%%%%%%%%%J%%%%%%%j%%%%%
-39444F%%%%%%%%%%%%%%%%%%%%%%%%%%%%%%%%%%%%%%%%%%%%%%%J%%%%%%%%%j%%%%%%%%%%%
-39375F%%%%%%%%%%%%%%%%%%%%%%%%%%%%%%%%%J%j%%%%%%%%%%%%%%%%%%%%%%%%%J%%%%%%j
-39306F%%%%%J%%%%%j%J%%%j%%%%%%%%%%%J%j%%%%%%%%%%%J%j%%%%%%%%%%%%%%%%%%%%%%%
-39237F%%%%%%%%%%%%%%%%%%%%%%%%%%%%%%%%%%%%%Jj%%%%%%%%%%%%%%%%%%%%%%%%%%%%%%
-39168F%%%%%%%%%%%%%%%%%%%%%J%%%%%%j%%%%%%%%%%J%%j%%%%%%%%%%%%%%%%J%%j%Jj%%%
-39099F%%%%%%%%%%J%%j%%%%%%%%%%%%%%J%%%%%j%%%J%%j%%%%%%%%%%%J%%%%%%%%%%%%%%%
-39030Gj%%%%%%%%%%%%%%%%%%%%%%%%%%%%%%%%%%%%%%%%%%%%%Jj%%%%%%%%J%%%%%%%%%%j%
-38961F%%%%%%J%%%%%%%%j%%%%%%%%%%%%%%%%%%%%%%%%%%%%%%%%%J%%%%%j%%%%%%%%%%%%%
-38892F%%%%%%%%%J%%%j%%%%%%%%%%%%J%%%%j%%%%%%%%%%%%%%%%%%J%j%%%%%%%J%j%%%%J%
-38823G%%%j%%%%%%%J%%%%%%%%%%%j%%%%J%%j%J%%%%%%j%%%%%%%%Jj%%%%%%%%%%%%J%%%%%
-38754Gj%%%%%%%%%%%Jj%%%%J%%%%j%%%%%%%%%%%%%%%%%J%%%%%%%%%%%j%%%J%%%j%%%%Jj%
-38685F%%%J%%%j%%%%%%J%%%%%%%%%%j%%%%%J%%j%%%%%%%%%%%%%%%%J%j%%%%%%%%%%%%%%%
-38616F%%%%%%%%%%%%%%%%%%%%%%%%%%%%%%J%jJ%j%%%%%%%%J%%j%%%%%%%%%%%%%%%%%%%%J
-38547G%%j%%%%%J%%%j%%%%%%%%%%%%%%%%J%%j%%%%%%%%%%J%%%%%%%j%%%%J%j%%%%%%%%J%
-38478G%%%%j%%%%%%%%%%%%%%%%%%%%%J%%%j%%%%%%%%%%%%%%%%%%%%%J%%%%j%%J%%%%%%%%
-38409G%%%j%%%%%%%%%%%J%%%j%%%%%%%%%%%%%%%%%%%Jj%%%%%%%J%%j%%%%%Jj%%%%%%%%%J
-38340G%j%%%%%%%%%%%%%%J%%%%%%j%%%%%%%%%%%%%%%%%%%%%%%%%%%J%%jJ%%%%%%%%%%j%J
-38271G%%%%%%%%%%%%%%%%%j%%%J%j%J%j%%%%%%%%%%%%%%%%%%%%%%%%%%%%J%%%%%%j%%%%%
-38202F%%J%%%j%%%%%J%%%%j%%J%%%%j%%%J%j%%%J%%%%%%%%%%%%jJ%%%%%%%%j%%%%%%%%%%
-38133F%%%%%%%%%%%%%%%%%%%%%Jj%%%%%%%%%%%%%%%%%%%%%%%%%%%%%%%J%%%j%%%%%J%%%j
-38064F%%%%%Jj%%J%%%%%%j%%%%%%%%%%%%%%%%%%%%%%%%%%%%%%%%%%%%%%%%Jj%J%%jJ%%%j
-37995F%%%J%%j%%%%%J%%jJ%%%%%j%%%%%%%%%%%%J%%%jJ%%%%%%%%%%%%%%%%%%%%%j%%%%%%
-37926F%J%%%j%%%%%%%%%%J%j%%%%%%%%%%%%%%%%%%%J%%%j%%%%%%%%%%%J%%%%%%%%%%%j%%
-37857F%%J%%%%%%%%%%%%%%j%%%%%Jj%%%%%%%%%J%%%%%%%%%%%%j%J%j%%%%%%%%%%%%%%%%J
-37788G%%jJ%%%j%J%%j%%%%%%%%%%%%J%j%%%%%%%%%%%%%%%%%%%%%J%%%j%%%%%%%J%%%%%j%
-37719FJ%%%%%%%%%%%%%j%%%%J%%%%%j%%%%%J%%j%%J%%%%%%%%%%%%%jJ%%%%%%%%%%%%%%%%
-37650G%%j%%%%%%%%%%%%%%%%%J%j%Jj%%%%%%%%%%%%%%%%%JjJ%%%%%%%%%%j%%%J%%%%%%%%
-37581G%%%%%%%%%%%%%%%%%%%jJ%%%%%j%%%%%%%%J%%%%%%%%%j%%J%%%%%jJ%%%%%%%%%j%J%
-37512G%%%%%%%j%%%%%%%J%%%%%%%%%%%%%%%%%%%%%%jJ%%%%%%%%%%%%%%%%%%%%%%%j%%%%%
-37443F%%%%%%%%%%%J%%%%j%%J%%%%%j%%J%%j%%%%%%%%%%%J%%%%j%%%%%J%%%%%%%%%%%%%%
-37374G%%%%%%%%%j%%%J%%%%%%%%%%%%%%%%%%%%%j%J%%%%j%%%J%%%jJ%j%%%%%%Jj%%J%%%%
-37305Gj%%%%%%J%%%j%%%%%%%J%%%%%%%%%%%%%%%%%%%%%j%%%%%%%%%%%%%%%%%%%%%%%J%%%
-37236Gj%%%J%%%%%%%%%%%%%%%%%%j%%%%%%%%%Jj%%%J%%%%%%%j%%%%%%%%J%%%%j%%%%%%%%
-37167FJ%%%%%%%%%%%%%%%%%%j%J%%%%%%%%%%%%%%%%%%%%%%%%%%%%%%%%%j%%%%%%%%%J%%%
-37098G%%%%%%j%%%%J%%%%%%%%%%%j%%%%%%%%%%%J%%j%J%j%%%Jj%%Jj%%JjJ%%%%%%%%%jJ%
-37029G%%j%%%%%J%j%%%%%J%%j%%%%%%%%J%%%%%%%%%%%%%%%%%%%%%%j%%%J%%%%%%%%%%%%%
-36960G%%%%J%%%j%%%%%J%%%%%%%%%%j%%%%%%%%%%%%%%%%%%%%%%%%%%%%%%%%%j%%J%%j%J%
-36891G%%%%%%%%%%%%%%%%%%%%%%%%%%%%%%%%%%%%%%%%%%%%%%%%%jJ%%%%j%%%J%%%%%%j%%
-36822FJj%%J%%%%%%j%J%%%%%%%%%%j%%%%J%%%%%%%j%%J%%%%%%%%%%%%%%j%%%J%%%%jJ%%%
-36753G%%%j%%%%J%j%J%%%%j%%Jj%J%%%%%%%%%%%%%%j%J%j%J%%%%%%%%%j%%J%%%%%%%%%%%
-36684G%%%%%%%j%%%J%%%%%%%%%%%%%%%%%%%%%%%%%%%%%%%%%%%%%%%%%%%%%%%%%%%%%%%%%
-36615G%%%%%%%%%%%%%%%%%%%%%%%%%%%%%%%%%%%%%%%%%%%%%%%%%%%%j%%%J%%%%%%%%%%%j
-36546F%%%%%%%%%%%%J%%%%%%%%%%%%%%%%%%j%J%j%J%%%%%%j%%J%%%%%%%%%%%%%%%%%%%%%
-36477G%%%%%%%%%%j%%%%%J%%%%%%%%%%%%%%%%%%%%j%J%%%%%%%%%%%%%j%%J%%%%%%%%%%%%
-36408G%%%j%%%%J%%%j%%%%%%%%J%%%%%%%%%%%%%%%%%%%%%jJ%%%%%%%%%%%%%%%%%%%%%%%%
-36339G%%%%%%%%%%%%%%%%%%%%%%%%%%%%%%%%%%%%%%%%%%%%%%j%%J%%%%%%%%%%%%%j%%%J%
-36270G%%%%%%j%%%J%%%%%%%%%%%%%%%%j%%J%%%%%%%j%J%%%%%%%%%%%%%%%%%%%%%%%%%%%%
-36201G%%%%%%%%%%%%%%%%%%%%%%%%%%%%%%%%%%%%%%%%%%%%%%%%%j%%J%%%%%%%%%%%%%%%%
-36132G%%%%%%Jj%%%%%%%%%%%%%%%%%%%%%%%%%%%%%%%%%%%%%%%%%%%%%J%%%%%%%%%%%%%%%
-36063H%%%%%J%%%%%%%J%%%J%%%J%J%%J%%%%%%%%%%%%%%%%JJ%JJJKKKLMMNPQJ0J3J5J8K1K4
-35999A57K4K0J2Jrj8k2k4k3j9j6j2rqonmlkljkjkjjjjjjjj%jj%j%%j%%%j%%j%%%%%%j%%%
-35942A0%%%%%%j%%%%%%%%%%%%%%%%%j%%%%%%%%%%%%%%%%%%%%%%%%%%%%%j%J%%jJ%%%%%%%
-35874H%%%%%%%%%%%%%%%%%%%%%%%%%%%%%%%%%%j%%Jj%%%%J%%%%%%%%%%%%%%%%%%%%%j%%%
-35805G%%%J%%%%j%%%%%%%%%%%%%J%%j%%%%%%%%%%%%%%%%%%%%%%%%%%%%%%%%%%%%%%%%%%%
-35736G%%%%%%%%%%%%%%%%%%%%%%%%%%%%%%%%%%%%%%%%%%%%%%%%%%%%%%%%%%%%%%%%%%%%%
-35667G%%%%j%%J%%%%%%%%%%%%%%%%%%%%%%%%%%%%%%%%%%%%%%%%%%%%%%%%%%%%%%%%j%%%%
-35598F%%%%J%%%%%%%%%j%%J%%j%J%j%%%%J%%%%%%%%%%%%%Jj%%%%%%%%%%%%%%%%%%%%%%%%
-35529G%%%%%%%%%%%%jJ%%%%%%%%%%%%%%%%%%%%%%%%%%%%%%%%%%%%%%%%%%%%%%%%%%%%%%%
-35460G%%%%%%%%%%%%%%%%%%%%%%%%%%%%%%%%%%%%j%%%%J%%%%%%%%%%%%%%%%%%%%%%%%%%%
-35391G%%%%%%%%%%%%%%%%%%%%%%%%%%%%%%%%%%%%%%%%%%%%%%%%%%%%%%%%%%%%%%%%%%%%%
-35322G%%%%%%%%jJ%%%%%%%%%%%%%%%%%%%%%%%%%%%%%%%%%%%%%%%%%%%%%%%%%%%%%%%%%%%
-35253G%%%%%%%%%%%%%%%%%%%%%%%%%%%%%%%%%%%%%%%%%%%%%%%%%%%%j%%%%%%%J%%%%jJ%%
-35184G%%%%%%%%%%%%%%%%%%%j%%%J%%%%%%%%%%%%%%%%%%%%%%%%%%%%%%%%%%%%%%%%%%%%%
-35115G%%%%%%%%%%%%%%%%%%%%%%%%%%%%%%%%%%%%%%%%%%%%%%%%%%%%%%%%%%%%%%%%%%%%%
-35046G%%%%%%%%%%%%%%%%%%%%%%%%%%%%%%%J%%%%%%j%%%%%%%%%%%%%%%%%%j%J%%%%%%%%%
-34977G%%%%%%%%%%%%%%%%%%%%%%%%%%%%%%%%%%%%%%%%%%%%j%J%%%%%%%%%%%%%%%%%%%%%%
-34908G%%%%%%%%%%%%%%%%%%%%%%%%%%%%%%%%%%%%%%%%%%%%%%%%%%j%%%%J%%%%%%%%%%%%%
-34839G%%%%%%%%%%%%%%%%%%%%%%%%%%%%jJ%%%%%%%%%%%%%%%%%%%%%%%%%%%%%%%%%%%%%%%
-34770G%%%%%%%J%j%%%%%%%%%%%%%%%%%%%%%%%%%%%%%%%%%%%%%%%%%%%%%%%%j%%%%%JjJ%%
-34701G%j%J%%%%%%%%%%%%%%%%%%%%j%J%%%%%%%%%%%%%%%%%%%%%%%%%%%%%%%%%%%%%%%Jj%
-34632G%%%%%%%%%%%%%%%%%%%%%%J%%%j%%%%%%%%%%J%j%%%%%%%%%%%%%%%%%%%%%%%%%%%%%
-34563G%%%%%%%%%%%%%%%%%%%%%%%%%%%%%%%%%%%%%%%%%%%%%%%%%%%%%%%%%%%%%%%%%%%%%
-34494G%%%%%%%%%%%%%%%%%%%%%%%%%%%%%%%%%%%%%%%%%%%%%%%%%%%%%%%%%%%%%%%%%%%%%
-34425G%%%%%%%%%%%%%%%%%%%%%%%%%%%%%%%%%%%%%%%%%%%%%%%%%%%%%%%%%%%%%%%%%%%%%
-34356G%%%%%%%%%%%%%%%%%%%%%%%%%%%%%%%%%%%%%%%%%%%%%%%%%%%%%%%%%%%%%%%%%%%%%
-34287G%%%%%%%%%%%%%%%%%%%%%%%%%%%%%%%%%%%%%%%%%%J%%%%j%%%%%%%%%%%%%%%%%%%%%
-34218G%%%%%%%%%%%%%%%%%%%%%%%%%%%%%%%%%%%%%%%%%%%%%%%%%%%%%%%%%%%%%%%%%%%%%
-34149G%%%%%%%%%%%%%%%%%%%%%%%%%%%%%%%%%%%%%%%%%%%%%%%%%%%%%%%%%%%%%%%%%%%%%
-34080G%%%%%%%%%%%%%%%%%%%%%%%%j%%%J%%%%%%%%%%%%%%%%%%%%%%%%%%%%%%%%%%%%%J%j
-34011G%%%%%%%j%%Jj%%%J%%%%%%%%%%%%%%%%%%%%%%%%%%%%%%%%%%%%%%%%%%%%%%%%%%%%%
-33942G%%%%%%%%%%%%%%%%%%%%%%%%%%%%%%%%%%%%%%%%%%%%%%%%%%%%%%%%%%%%%%%%%%%%%
-33873G%%%%%%%%%%%%%%%%%%%%%%%%%%%%%%%%%%%%%%%%%%%%%%%j%%J%%%%%%%%%%%%%%%%%%
-33804G%%%%%%%%%%%%%%%%%%%%%%%%J%j%%%%%%%%%%%%%%%%%%%%%%%%%%%%%%%%%%%%%%%%%%
-33735G%%%%%%%%%%%%%%%%%%%%%%%%%%%%%%%%%%%%%%%%%%%%%%%%%%%%%%%%%%%%%%%%%%%%%
-33666G%%%%%%%%%%%%%%%%%%%%%%%%%Jj%%%%%%%%%%%%%%%%%%%%%%%%%%%%%%%%%%%%%J%%%%
-33597H%%%j%J%%%%%%%j%%%%Jj%%%%J%%%%%j%%%%%%%%%%%%%%%%%%%%%%%%%%%%%%%%%%%%%%
-33528G%%%%%%J%%j%%%%%%%%%%%%%%J%%%%%%j%%%J%%%%%%%%%%%%%%%%%%%J%%%%%%%%%%%%%
-33459I%%%%%%%%%j%%%%%%%%%%%%%%%%J%j%J%%%%%%%%%%J%%%%%%%%%%%%%%%%j%%%%%%%%%%
-33390I%%%%j%%%J%%%%%%%%%%%%%%%%%%%%%%%%%%%%%%%%%%%%%j%%%%%%%%%%%%%%%%%%%%%%
-33321H%%%%%%j%%%J%j%%%%J%%%%%%%%j%%%%%J%j%%%%%%%%%%%%%%%%%%%%%%%%%%%%%%J%%%
-33252Hj%%%%%%J%%%%j%%%%%%Jj%%%%%%%%%%%%%%%%%%%%%%%%%%%%%J%j%%%%%%%%%%%%%%%%
-33183G%%%%%%%%%%%%%%%%%%%%%%%%%%%%%%%%%%%%%%%%%%%%%%%%%%%%%%%%%%%%%%%%%%%%%
-33114G%%%%%%%%%%%%%%%%%%%%%%%%%%%%%%%%%%%%%%%%%%%%%j%J%%%%%%%%%%%%%%%%%%%%%
-33045G%%%J%j%%%%%%%%%%%%%%%%%%%%%%%%%%%%%%%%%%%%%%%%%%%%%%%%%%%%%%%%%%%%%%%
-32976G%%%%%%J%j%%%%%%%%%%%%%%%%%%%%%%%%%%%%JjJj%%%%%%%%%%%%%%%%%%%%%%%%%%%%
-32907G%%%%%%%%%%%%%%%%%%%%%%%%%%%%%%%%%%%%%%%%%%%%%%%%%%%%%%%%%%%%%%%%%jJ%%
-32838G%%%%%%%%%%%%%%%%%%%%%%%%%%%%%%%%%%%%%%%%%%%%%%%%%%%%%%%%%%%%%%%%%%%%%
-32769G%%%%%%%%%%%%%%%%%%%%%%%%J%%%%j%%%%%%%%%%%%%%%%%%%%%%%%%%%%%%%%%%%%%%%
-32700G%%%%%%%%%%%%%%%%%%%%%%%%%%%%%%%%%%%%%%%%%%%%%%%%%%%%%%%%%%%%%%%%%j%%J
-32631G%%%%%%%%%%%%%%%%%%%%%%%%%%%%%%%%%%J%%%%%%j%%%%%%%Jj%%%%%%%%%%%%%%%%%%
-32562G%%%%%%%%%%%%%%%%%%%%%J%%%%j%%%%%%%%%%%%Jj%%%%%%%%%%%%%%%%%%%%%%%%%%%%
-32493G%%%%%%%%%%%%%%%%%%%%%%%%%%%%%%%%%%%%%%%%%%J%%%%%%j%%%Jj%%%%%%%%%J%%%j
-32424G%%%%%%%%%%%%%%%%%%%%%%%%%%%%%%%%%%%%%%%%%%%%%%%%%%%%%%J%%%%%%%%%%%%%%
-32355H%%%%j%%J%%%%%%%j%%%%%%%%%%%%%J%%%j%%%%%%%%%%%%%%%%%%%%%%%%%%%%%%%%%%%
-32286G%%%%%%%%%%%%%%%%%%%%%%%%%%%%%%%%%%%%%%%%%%%%%%%%%%%%%%%%%%%%%%%%%%%%%
-32217G%%%%%%%J%%%%%%j%%%J%%%%%%%%j%%%%%%%%J%%%j%%%%%%%%%%%%%%%%%%%%%%%%%%%%
-32148G%%%%%%%%%%%%%%%%%%%%%%%%%%%%%%%%%%%%%%%%%%%%J%%%%j%%J%%%%%j%%%%%%%%%%
-32079G%%%%%%J%%%j%%%%%%%%%%%%%%%%%%%%%%%%%%%%%%%%%%Jj%%%%%%%%%%%%%%%%%%%%%%
-32010G%%%%%%%%%%%%%%%%%%%%J%j%%%%%%%%%%%%%%%%%%%%%%%%%%%%%%%%J%%j%%%%%%%%J%
-31941Hj%%%%%%%%%%%%%%%%%%%%%%%%%%%%%%%%%%%%%%%%%%%%%%%%%%%%Jj%%%%%%%%%%%%%%
-31872G%%%%%%%%%%%%%J%%%j%%%%%%%%%%%%%%%%%%%%%%%%%%%%%%%%%%%%%%%%%%%%%%%%%%%
-31803G%%%%%%%%%%%%%%%%%%%%%%%%%%%%%%%%%%%%%%%%%%%%%%%%%%J%j%%%%%%%%%%%%%%%%
-31734G%%%%%%%%%%%%%%%%%%%%%%%%J%%%j%%%%%%%%%%%%%%%%%%%%%%%J%%%%%%%%j%%%%%%%
-31665G%J%%%%j%%%%%J%%%j%%%%%%%%%%%%%%%%%%%%%%%%%%%%%%%%%%%%%%%%%%%J%%%%j%%%
-31596G%%%%%%%%%%%%%%%%%%%%%Jj%%%J%j%%%%%%%%%%%%J%%%%%%%%%%%%j%%%%%%%%%%J%%%
-31527H%%%%%%%%%j%%%%%%%%%%%%%%%%%%%%Jj%%%%%%%%%%%%%%%%%%%%J%%%j%%%%%%%%%%%J
-31458H%%j%%%%%%%%%%%%%%%%%%%%%J%%j%%%%%%%%%%%%%%%%%%%%%%%%%%J%%j%%%%%%J%%%%
-31389Hj%%%%%%Jj%%%%%%%%%%%%%%%%%%%J%%%%%%%%%%%%%%%%%%%jJ%%%%%%%%%%%%%%j%%%%
-31320G%%%%%%%%%%%%%%%%%%%%%%%%%%%%%%%%%%%%%%%%%%%%%%%%%%%%%%%%J%%%j%%J%%%%j
-31251G%%%J%%j%%J%%j%%%%%%%%%%%%%%%%%%%%%%%%J%%j%%J%%%%j%%J%%%j%%%%%%%%%%%%%
-31182G%%%%J%%%%%%%%%%%%%%%j%%%%%%%%%%%%%%%%%%%%%%%%%%%%%%%Jj%%%%%%%%%%%%%%%
-31113G%%%%%%%%%%%%%%%%%%%%%%%%%%%%%%%%%%%%%%%Jj%%%%%%%%Jj%%%%%%%%%%%%J%%j%%
-31044G%%%%%%%%%%%%%%%%%%%%%%%%%%%%%%%%%%%%%%%%J%j%%J%%%%%%%%%j%%%%%%%%%%%%%
-30975G%%%%%%%%%%%%%%%%%%%%%%%%J%j%%%%%%%%J%%%%%j%%Jj%%%J%%%j%J%%%%%%%%%%%%%
-30906H%%%%%%%%%%%%%%%%%%%%%%%%%%%%%j%%%%%J%%%j%%%J%%%%%%%j%%J%%%j%%%%%%J%j%
-30837GJj%%%%%%%%%J%%%%%%%%%j%%%%%%%%%J%%%%%%%%%%%%%%%%%%%%%%%%%%%%%%%%jJ%j%
-30768G%J%%%%%%%j%%%%%%%%%%%%%%%%%%%%%%%%%%%J%j%%%%%%%%J%%%%%%j%%%%%%%%%%%%%
-30699G%%%%%%%%%%%%%%%%%%%%%%%%%%%%%%%%%%%%%%%%%%%%%%%%%%%%%%%%%%%%%%J%j%%%%
-30630G%%%%%%%%%%%%%%%%%%%%%%%J%%%%%j%%%J%%%%%%%%%j%%J%%%%%j%J%%%%%%%%%j%%J%
-30561H%%j%%%%%%%J%j%%%%%%%%%%%%%%%%%%%%Jj%%%%%%%J%%%%%%%%%%%%%%%%%%%%%%%%j%
-30492G%%%%J%%j%%%%%%%%%%%%%%%%%%%%%%%%%%%%%%%%%%%%%%%%%%%%%%J%j%%%%%%%%%%%%
-30423GJj%%%%%%%%J%j%Jj%%%%%%%%%%%%%%%%%%%%%%%%%%%%%%%%%%%%%%%%%%%%%%%J%%%%%
-30354H%%%%j%%%%%%%%J%%%%%%%%jJ%%%%%%%%%%%%%%%%%%%j%%%%%%%%%%%%%J%%%j%%%%%%%
-30285G%%%%%%%%%%%%%%%J%%j%%%%%%%%%%%%%%%%%%%%%%%%%%%J%%j%%%%%Jj%J%%%%%%%%%j
-30216GJ%j%%%J%%%%%j%J%%%%%%%%%%j%%%%%%%%%%J%%%j%J%%%%%j%%%%%%%%%%J%%%%%%%%%
-30147Hj%%%J%%%%%%%%%%%%%%%%j%J%%%%%j%%%%%%%%%J%%%%%j%%%%%%%%%J%j%%%%%%%%%%J
-30078H%%%%%%%%%%%%%%%%%%%%%%%%%j%%%%%%J%%%j%%%%%%%%%%%%%%%%%%%%%%%%%%%%J%%%
-30009H%%%%%%%%%%%%j%%%%%%%%J%%%%%%%%%%%%%%%%j%%%%J%%%%%%%%%j%%%%%%%%%%%%%%%
-29940G%%%%%%%%%%%%%%%%%%%%%%%%%%%%%%J%%%%%%%%%%%%%%%%%%%%%%%%%%%%%j%%%%%%Jj
-29871G%%%J%%%%%%%%%j%J%j%%%%%%%%J%%%%%%j%%%J%%%%%%%%%%%%%%%%%%%j%%%%J%%%%%%
-29802H%%%%%%%%%%%%j%J%%%%%%%%%%%%%%%%%%%%%%%%%%%%%%%%%%%%%jJ%%%%%%%j%%%%%%%
-29733G%%%%J%%%%%%%%%%%%%%%%j%%%%J%%%%%%%%%%%j%%%J%%%%%%%%%%%%%%%%%%%%%%%%%%
-29664H%%%%%%%%%%%%%%%%%%%%%%%%jJ%%%%j%%%%%%%%%%%%%%%%%%%%%%%%%%%J%%%j%%%%%%
-29595G%J%%%%%%%%%%%%j%%%J%%%%%%%%%%%%%%%%%%%%%%%%%%%%jJ%%%%%%j%%%%%%%%%%%%%
-29526G%%%%%%%%%%%J%jJ%%%%j%%%J%%%j%%%%J%%%%%%%jJ%%%%%%%%%%%%%j%J%%%%%j%%%J%
-29457H%%%%%%%%j%%%%J%%%%%%%%%%%%%%%%%%%%%%%%%%%%%%%%%%%%%%%%%j%%J%%%%%%%%%%
-29388H%%%%%j%J%%j%J%%%%%%%%%%%%%%%%%%%%%%%%%%%%%%%%%%%%%%%%%%%%%%%%%%%%%%%%
-29319H%%%%%%%%%%%%%j%J%%%%%%%%%%%%%%%%%%%%%%%%%%%%%%%%%%%%%%%%%%%%%%%%%%%%%
-29250H%%%%%%%%%%%%%%%%%%%%%%%%%%%%%%%%%%%%J%%%%%%%%%%%%%%%%%%%%%%%%%%%%%%%%
-29181I%%%%j%%%%%%%%%%%%%%%%%%%%%%%%%%%%%%%%%%%%%%%%%j%J%%jJ%%%%%%%%%%%%%%%%
-29112H%%%%%%%%%%%%%%%%%%%%%%%%%%%%%%%%%%%%J%%%%%%%%%%j%J%%%%%%%%%%j%%%%%%%%
-29043H%%%%%%%%%%%%%%%%%%%%%%%%%%%%%%%%%%%%%%%%%%%%%%%%%%%%%%%%%%%%%%%%%%%%%
-28974H%%%%%%%%%%%%%%%%%%%%%%%%%%%%%%%%%%%%%%%%%%%%%%%%J%%%%j%%%%%%%%%%%%%%%
-28905H%%%%%%%%%%%%%%%%%%%%%%%%%%%%%%%%%%%%%%%%%%%%%%%%%%%%%%%%%%%%%%%%%J%%%
-28836I%%J%%%J%%%%%%%j%%%j%%%%%%%j%%%%%%%%%%%%%%%%%%%%%%%%%%%%%%%%%%%%%%J%%j
-28767H%%%%%%%%%%%%%%%%%%%%%%%%%%%%%%%%%%%%%%%%%%%%%%%%%%%%%%j%J%%%%%%%%%%%%
-28698H%%%%%%%%%%%%%%%%%%%%%%%%%%%%%%%%%%%%%%%%%%%%%%%%%%%%%%%%%%%%%%%%%%%%%
-28629H%%%%%J%%j%%%%%%%J%%j%%%%%%%%%%%%%%%%%%%%%%%%%%%%%%%%%%%%%%%%%%%%%%%%%
-28560H%%%%%%%%%%%%%%%%%%%%%%%%%J%%%%%%%%j%%J%%%%j%%%%%%%%%%%%%%%%%%%%J%%%%j
-28491H%%%%%%%J%j%J%%%%%%%%%%%%%%%%%%%%%%%J%%%%J%J%%%JJJJJKKKLLNNNOML%klnonn
-28422C1llkkkjjjj%j%%%%%%%%%%%%J%%%%%%%J%JJJJJKKLLMNOPRJ1J3J5J9K2K3K4J8J0kj2
-28364B03j9k3k3k2j7j5j1rqoomlllkkjkjj%jjj%j%j%%%%j%j%j%%j%j%%%%%%j%%%%%%%%%%
-28304A1%%%%%jJ%%%%%%%%%%%%%%%%%%J%%%j%%%%%%%%%%%%%jJ%%%%%%j%%%%%%%%%%%%%%%%
-28236A0%%%%%%jJ%%%%%%j%%J%%%%%%%%jJ%%%%%%%j%%J%%%%%%%%%%%%jJj%%Jj%%%%J%jJj%
-28168IJ%%j%%%%%%%%%%%%%%%%%%%%%%%%j%J%%%%%%%%%%%%%%%%%%%%%j%%%%J%%%%%%%%%%%
-28099I%%%J%%%J%J%J%JJJ%%j%jjj%j%%j%%%%%%%%%%%%%%%jJ%%%j%%%%%%%%%%%%%%%%%%%%
-28030I%%%%%%%%%%%%%%%%%%%%%%%%%%%%%J%%j%Jj%J%%%%%%%%%%%j%%%%%%%%%%%%%%%%%%%
-27961I%%%jJ%%%%%%%%%%%%%%%%%%%%%%%%J%%%%%%%%%%%%%%%jJ%%j%%%J%%j%%Jj%%%%%%%%
-27892I%%%%%%%%%J%%%%%%%%%%%%%%%%%%%%%%%%%%%%%J%j%J%%%%%%%%%%%J%%J%%J%%J%J%J
-27823A7JJJKJKLKKLKLKLKJJ%%%jkkklklklkjkkjjjjjj%%j%j%%%j%%j%%%%j%%%%j%%%%%%%
-27755A0%%%%%%%%%%%%%%%%%%%%%%%j%J%%%%%%%%%%%%J%%%%%%J%%%%J%%J%%J%%J%%%J%J%%
-27687A8%%%%J%%%%%%j%%%j%%%%j%%%j%%j%%j%%j%%%%%j%%%%%%%%%j%J%%j%%%%J%j%%%%%%
-27619A0%%%%%%%%%%%%%%%%%%%%%%%%%%%%%%%%%%%%%%%%%%%%%%%%%%%%%%%%%%%J%j%%%%%%
-27551A0%%%%%%%%%%%%%%%%%%%%%%%%%%%%%%%%%%J%%%%j%%%%%%%%%%%J%%%%%j%%%%%%%%%%
-27483A0%%%%%%%%%%%%%%%%%%%%jJ%%%%%%%%%%%J%%j%%%%%J%%%%%%%%%%%%%%%j%%%%J%%j%
-27415A0%%%J%%j%%%J%j%%%J%%%%%%%%%%%%%j%%%%%%%%J%%%%%%%%%%%%%%%%%%%%%%%%%%%j
-27347A0%%%J%%%j%%%%%%J%%%%%%%%%%%%%%%%%%%%%%%%%%j%%%%%J%j%%%J%%%%%%%%%%%%%%
-27279A1%%%%%%%%%%J%jJ%%j%%%%J%j%%%%%%%%%%%%%%%%%%j%%%%j%%%%j%j%%jj%%%j%%J%%
-27211E%J%J%%J%J%J%%J%%%%%%%%J%%%%%%%%%%%%%%%%%%%%%%%%%J%%%%%%%%%%%J%j%%j%%%
-27142A2j%J%%%%%%%%%%%%%J%%%%%%%%%%%J%%%%%%%%%%%%%j%%%%%%%J%%%%%%%%%%J%%%J%%
-27074A6%j%%j%%%%%%%%%%%%%%J%%%%%%%%%%%%%%%%%%%%J%%%%%%%%%%%%%%%%%%%%%%J%%%%
-27006A7%%%%%%%%%%%%%%%%%%%%%%%%%%%%%J%%%%%%%J%J%%%J%J%%J%JJ%JJJKJJKKKKKLLML
-26938E5NNNPQRJ0J2J4J6J9K1K4K6K8L0L0L0K8K5K1J6J1Lkrj5k1k4k7k9k9k9k7k6k3k0j8j5
-26899A44j3j2rrpoomnlmllklkkkjkjjjkjjj%jj%j%%%%%%%%%%j%j%j%j%jj%%j%%j%%j%j%%
-26834B5j%%j%%j%%%%%%%%%%%%%%%%%%%%%%%%%%%%%%%%%%J%%%%%%%%%%%%%%%%%%%J%%%%%J
-26766B5%%%%%%j%%%%%%%%%%J%%%%%%%%%%%%%%%%%%%%j%%%%%%%%%%%%%%%J%%%%%%%%%j%%j
-26698B3%%%%%%%JJJJJKJKKKKJJJJ%%%jjjkjkkkjkjjjj%j%J%%J%J%J%J%J%J%J%%%%%%%%j%
-26630C0%%%%j%%%%%%%J%%J%%J%J%%%%%%%%j%j%j%%%j%%%%%%J%%%%%J%%%J%%%J%%J%%%%JJ
-26562C6%J%J%J%J%%%%%%%%%j%%j%%%%%%%j%J%%%%%%%J%%J%%J%%%%J%%%%%%j%%%%%%%%%%J
-26494D2%%JJ%J%J%J%J%%J%J%%J%J%J%J%J%%J%%%j%%jj%j%%%%%%%JJJJJJJ%JJJJJJ%J%J%J
-26426F8%J%%%J%J%JJJ%%J%J%j%jjkkkklklkkj%%KLMMNOPOPOOONMLLLKKJJJJJJJJ%%%%%%j
-26358A43%%JJ%J%J%%%%j%jj%jjjjjj%jjjj%j%j%%j%%%%%J%JJJJJJJJJKJJKKJKKKLLLMLMN
-26291A81MMNMNMMNMMMMMMNMNMNMNMMNNMNMNNOOOPPPQRQRRRJ0RJ0J0J0RJ0J0J0J0J0J1J0J0
-26235E43J1J1J1J2J3J4J4J6J7J7J9K0K0K2K3K5K5K7K8L0L1L2L5L6L8M1M3M6M8N2N6O1O5P0
-26201A572P6Q2R0R8J06J17J29J43J58J75J95K18K42K69L00L34L71M13M60N14N76O48P34Q36
-26177H856R60J108J285J498J749K042K381K762L180L613M034M411M733M982N115N082M876
-26160F2667M539M087L479K687J760P81k20j259k315l287m085m689n109n329n317n098m741
-26143C8551m303l823l335k871k457k101j800j550j344j174j034r19q25p45o79o22n71n26
-26125G872m84m46m10l76l46l17k90k66k44k25k06j91j77j64j52j42j32j24j15j09j03r6r1
-26102B666q5q1p7p2o7o5o0n8n4n1m8m6m3m1l9l8l5l5l3l2l2l0l0k8k8k8k6k6k5k4k3k2k2
-26069A262k0j9j9j7j7j6j4j5j4j3j4j2j3j3j2j2j3j2j2j2j2j2j1j2j1j1j1j0j0j0j0j0rr
-26035H25qqrqqpqpppopooononmnnononooopooopoonooonoononoonoonoooopopopopppopp
-25968D09pppoopoonoonnnnnnnnnnnmnmmmmmlmkkkkj%%%JJKKLLLKLJJ%jllmnnoononnmmll
-25901A94lkkkkkkkjkkjkkjkkkkkjkkjjjkjjjjj%jjjjjjjkjkkjkklkkjkkkjkjkjjj%jjj%j
-25834I5jjj%jjjj%jj%j%jj%jj%jjj%jjjjjjjjk%jj%j%jj%%j%j%%j%jj%jjj%j%jjjj%jj%j
-25766D7jjj%jj%%j%%j%%%%J%%%%%%%%%%J%%%%J%J%JJJKJKLLLNNPQJ0J1J3J4J4J1O%oj1j5
-25706A33j5j4j3j0qoomlmkkkjjjjjj%jjjj%jjj%j%%j%j%%%%%j%%%J%%%J%%%%%%jj%jkjkj
-25643B0kkjkkjkj%j%%JJJKJKJKJJJJJ%J%j%%j%j%j%j%%%%%%%%%J%%%%%%j%%%%%%%%%%j%%
-25575A7%%%j%%%%%%J%%j%%Jj%%%%%%%%%%%%%%%%%%%%J%%%%%%%J%%%%%%%%%%%%%J%%%%%j%
-25507A8%%%j%%%%%%%%J%%%%%%%%%%J%%%j%%%%j%j%%j%%j%%%J%%J%JJJJ%J%J%%%%jjj%jj%
-25439A7%j%%%%%%%%J%%%%J%%J%%J%%J%%J%J%J%JJ%J%JJJJJKJKKKLLLMMNOPPRJ0J2J5J6K0
-25376A65K2K4K7L0L0L2L0K8K5K1J5RKnj1j7k2k6k8k9l0k8k7k5k2j9j8j4j3j1rqpnommmml
-25336F1klkkkkkkjjkjjjjjjjjj%jj%jj%%%j%j%j%%j%%%%%%%j%%%%%%%j%%%%%%%%%%j%%%%
-25268B0J%J%J%JJJJJKKKLLLLKJJjjllllkkjkjjjj%jj%j%j%%j%%%%%%J%%%%%%%J%%%%%%%%
-25200B2%%J%%J%JJJKJKJKKLLNNPQRJ0J0QOKkoqj0j0j0rpnmkj%JJJ%%jjkkjj%%JJ%J%%jjj
-25137C4jj%%%J%%%J%%J%%%%%%jJ%JJJKKKLLLNOPQRJ0J0ROLjnpj0j0j0qqonmllkkkjjjkjj
-25074C3jjj%%%J%JJJJ%J%%%jJ%J%%JJJ%JJJ%%J%%%J%JJKKKKLLLMMMMLLKJ%jkkkjkjjjj%%
-25006G5%JJJJKJKKKJLKLLLLMLLLLLMLNNONPOOPPQRJ0J1J1J3J4J5J7J8K0K3K6K9L3L9M3N0
-24954E75N8O9Q1R6J13J32J56J85K20K63L15L81M61N62O89Q46J031J242J479J747K037K324
-24932A5062K486K289J585N61m95j378k073k482k458k147j756j411j143r36p74o42n34m45
-24914C309l68l07k58k18j85j61j39j23j09r5q4p5o5n8n2m9m6m4m3m1m0l8l5l2l0k8k5k4k1
-24885E16k1j8j8j6j5j4j3j3j2j1j1j0j1rrrppponnnnnnmmnmmlmmmmmmmlmlkkljkjkjkjkk
-24831A66jkkjjkjjjjkkkjkkkjjjjjkjjkjjjjjkjjjjjj%%%%jj%jkjjkjjjjjj%jj%jjjj%jj
-24764I3%jjjjjjjjjjjjjjjjjjjjjkjjjkjkj%jj%j%j%jjj%jjkkjkjjJ%J%%%jjkjjjJJKKLK
-24696D9LJJ%%%jkjkkkkkkj%%%%%%j%j%%j%%%%%%%j%j%%%j%%%%%%%J%%%J%J%%%%%jjjjj%j
-24628B8jj%jj%j%j%%%%%%%%%j%%%%%%%j%%%%%%%%%%J%%%j%%%%%%j%%%j%%%j%%%%%%%%%%%
-24560A7%%%%%j%%%%%%%%%%%%%%%j%%j%%j%%%%%%%%%j%%%%%%%%j%%%%%%%%%J%j%%%%%%%%%
-24492A1%%%%%%%%%j%%%%%%%%%%%%%%%J%%%%%%%%%%j%%%%%%%%%%%%%%%%%%%%%J%%%%%%J%%
-24424A2%%%%j%%j%jjj%jj%%%JJ%J%J%J%%J%%%%%%j%%%%j%J%j%J%%%%%%%%%%%%%%%%%j%%%
-24356I%%%%%%%%%%%%%%%%%%%%%%%%%%%%%%%%%%j%%%J%%%%%%%%%%%%J%%%%%%%%%%%%%%%%%
-24287A0%%%j%%J%j%%%%%%%%%%%%%%%%%%%%%%%%%%%%%%%%%j%%%J%%%%%%%%%%%%%%%J%%%%%
-24219A0j%%J%%j%%%%%%J%%%%%%%%%%%%%%%%%%%%%%%%%J%%%%%%%%%%%%%%j%%%%%%%%%%%%%
-24151A0%%%%%J%%%%J%%%J%%J%JJJJJKKKLMMOOQJ0J0J3J4J4J4J0Mlqj2j5j5j3j0rponmmlk
-24095B9kkjjjjjjj%j%j%j%j%j%%%%%j%%%%j%%%%%%%%%%%%%j%%%%%%%%%%%%%%%%%%%%%j%%
-24027I%J%%%J%%%%%%%%%%%%%%%J%%%j%J%%jJ%%%%%%%%%%%%%%%%J%%%%%%%%%%%J%%%%%J%%
-23958A5%%%%J%%J%%%J%J%%%%J%JJ%J%JJ%JJKJJJKJKKLKLMMMNOPQRJ1J3J5J8K0K5K9L4M1M8
-23899C48N6O6P6Q7R8J07J14J11R6O4K3k1o2r2j10j15j09r7q3p1o1n1m4l7l1k8k3j9j7j5j2
-23868A48j1j0rqppnnnmmlmlklkkkkkkjkjjjjjjjjjj%jj%jj%j%j%j%%j%%%j%%%j%%j%%j%%
-23803B1%%%%j%%%%%%%j%%%%%%%%%%%%j%%%%%%%%%%%%%%%%%%%%%%%%%%%%J%%%%j%%%%%%%%
-23735A8%j%%%%%%%%%%%j%%%%%%%%j%%%%%j%%%%%j%%%%%%j%%J%%%%%j%%%j%%%%%%%%%%%%%
-23667A1%%%%%%%%%%%%%%%%%%%%%%%%%j%%%%%%%%%%%%%%%%%%%%%%%%%%%%%%%%%%%%%%%%%%
-23599A0%%%%%%%%%%%%%%%j%%%%%%%%%%%%%%%%%%%%%%%%%%%%%jJ%%%%%%%%%%%j%J%%%%%%%
-23531I%%j%%%J%%%%%%%j%%J%%%%%%%j%%%%%%%%%%%%%%%%%%%%%%%%%%%%%%%%%%%%%%%%%%%
-23462H%%%%%%%%%%%%%%%%%%%%%%%%%%%%%%%%%%%%%%%%%%%%j%%%%%J%%%%j%J%%%%%%%%j%%
-23393GJ%%%%%%%%%%%%%%%j%J%%%%%%j%%%%%%J%%%%%%%%%%%%%%%%%%%%%%%%%%%%%%%%%%%%
-23324H%%%%%%%%%%%%%%%%%%%%%%%%%%%%%%%%%%j%%%%%%%%%%%%%%%%%J%%%%%%%%%%%j%%J%
-23255H%%%%%%%%%%%j%%%%%J%%%%%%j%%J%%%%%%%%%%%%%%%%%%%%%%j%%J%%%%%%%%%%%%%%%
-23186H%%%%%%%%%%%%%%%%%%%%%%%%%%%%%J%%j%%J%%%%%%%j%%Jj%%%%%%J%%%%%%%%J%%J%J
-23117A2%J%%%J%j%j%j%%j%j%%%%%%%%j%%%%%%%%J%%j%%%%%%%Jj%%%%%%%%%%%%%%%%%%%%%
-23049H%%%%%%%%%%%%%%%%%%%%%%%%%%%%%%%%%%%%%%%%%%%%%%%%%%%%%%%%%%%%%%%%%%%%%
-22980H%%%%%%%%%%%%%%%%%%%%%%%%%%%%%%%%%%%%%%%%%%%%%%%%%%%%%%%%%%%%%%%%%%%%%
-22911H%%%%%%%%%%%%%%%%%%%%%%%%%%%%%%%%%%%%%%%%%%%%%%%%%%%%%%j%%J%%%%%%%%%%%
-22842H%%%%%%%%jJ%%%%%%%%%%%%%%%%%%%%%%%%%%%%%%%%%%%%%%%%%%J%%%%%%%%%%%%%%j%
-22773H%J%j%%%%J%j%%%%%%%%%%%%%%%%%%%%%%%%%%%%J%%%%J%%J%J%%%%%j%j%%j%%%%%%j%
-22704H%%%J%%%j%%%%%%%%%%%%%Jj%%%%%%%%%%%%%%%%%%%%%%%%%%%%%%%%%%%%%%%%%%%%%%
-22635H%%%%%%%%%%%%%%%%%%%%%%%%%%%%%%J%%%%%%%%%%%%%%%%%%%%%%%%%%%%jJ%%%%%%%%
-22566I%%%%%%%%%%j%%%%%%%%%%%%%%%J%%%%%%J%%%%J%%%%j%%%%%%J%%%J%%J%%%%%%%%%%%
-22497A3%%%%J%%%J%JJJJ%%J%%%JJJKLLLMMMLK%%kkkj%%%jjjkkkjjj%%%KJKJK%%%j%jJ%J%
-22429D0JJJKKKKJ%%jjj%%%KJKLKLLLLLLMNNPQPNKknoppommklklkllkkkj%%JJ%J%jjlkkjj
-22361D6jjj%j%J%%Jjjjkkjk%%%JJKKJKJKJ%%JJKKLJjkmmmnllljk%j%%%j%%jjjjj%j%%%%j
-22293A6J%%j%%%%%%j%%%%j%%j%%%%%%%%%%%%%%%%j%%%j%%%%j%%%%%%%%%%%%%%%%%J%%%j%
-22225A0J%%%%%%j%%%J%%%%%%%%%j%%%%%J%%%%%%%j%%%%%j%%%%%%%%%%%%%%%%%j%%%J%%%%
-22157I%%%%%%%%%%%j%%%%%%%%%%%%%%%%%%%J%%j%%%%%%%%%%%%%%%%%%%%%%%%%%%%%%%%%%
-22088H%%%%%%%%%%%%%%%%%%%%%%%%%%%%%%%%%%%%%J%%%%%%%%%%%%%%%j%%%%%%%%%%%%%%%
-22019H%%%%%%%%%%%%%%%%%%%%%%%%%%%%%%%%%%%%%%%%%%%%%%%%%%%%%%%%%%%%%%%%J%%%%
-21950I%%%%%%j%%%%%%%%%%J%%%%%%%%j%%%%%%%%%%%%%%%%%%%%%%%%%%%%%%%%%%%%%%%%%%
-21881H%%%%%%%%%%%%%%%%%%%%%%%%%%jJ%%%%%%%%%%%%%%%%jJ%%j%%J%%%%%%%%%%%%%%%%%
-21812H%%j%J%%%%%%%%%%%%%%%%%%%%%%%%%%%%%%%%%%%%%%%%%%%%%%%%%%%%%%%%%%%%%%%%
-21743H%%%%%%%%%%%%%%%%%%%%%%%%%%%%%%%%%%%%%%%%%%%%%%%%%%%%%%%%%%%%%%%%%%%%%
-21674H%%%%%%%%%%%%%%%%%%%%%%%%%%%%%%%%%J%%j%%%%%J%%%%%%%%%%%%%%J%%%%%%J%%J%
-21605A2J%JJJJJ%%%j%j%%%%J%JJJKLKLLK%%kkllkljkjjj%jj%j%%j%%%%%j%%%%%%%%%%%%%
-21537I%%%%%%%%%%%j%%%%%%%%%%%%%%%%%%%%%%%%%%%%%%%%%%%%%%%%%J%%%%%%j%%%%%%%%
-21468H%%%%%%%%%%%%%%J%%%%%j%%%%%%%%%%%%%%%%%%%%%%%%%%%%%%%%%%%%%%%%%%%%%%%%
-21399H%%%%%%%%%%%%%%%%%%%%%%%%%%%%%%%%%%%%%%%%%%%%%J%%%%%%%%%%%j%%%%%%%%%%%
-21330H%%%%%%%%%%%%%%%%%%%%%%%%%%%%%%%%%%%%%%%%%%%%%%%%%J%j%%%%%%%%%%%%%%J%%
-21261Ij%%Jj%%%%%%%%%J%%%%j%%%%JjJ%%%%%%%%%%%J%%%%JJJ%JJKJKLLLNOOPPMKkmoppnn
-21192C0llkkkjjj%j%j%j%%j%%%%%%j%%%%%%%%%j%%%%%%%%%%%%%%%%%%%%%%%%%%%%%%%%%%
-21124Ij%%%J%%%%%%%%%%j%%%%%%%%%%%%%%%%%%%%%%%%%%%%%%J%%%%%%%j%J%%%%%%%%%%%%
-21055I%%%%%jJj%%%%%%%%%%%%%%%%%%%%%%%%%%%%%%%%%%J%%j%%%%%J%%%%%%%%j%%%J%%%%
-20986I%%%%%j%%%%J%%%j%%%Jj%%%%J%%j%%%%%%%%%%%%%%%%%%%J%j%%%%%%%%%%%%%%%%%%%
-20917H%%%%J%%%%%j%J%%j%%J%%%%%%j%%%%%%%%%%%%%%%%%%%%%%%%%%%%%%%%%%%%%%%%%%%
-20848H%%%%%%J%%%%%%%%%%%%%j%%%J%%j%%J%%%%%%%%%%%%%%%%%%%%%%%%%%%J%%%%%J%%%J
-20779A2%%%%%j%j%%j%%%%j%%%%%%%%%%%%%J%%%%%%J%%J%%j%%j%%%%%%J%%%%J%%J%J%J%JJ
-20711A6%j%j%j%j%j%%j%%%%%j%%%%%%%%%%%%%%%%%%j%%J%%%%%%%%%%%%%%%%J%%%J%%%%%%
-20643A1%%%%j%%%j%%%%%%%%%%%%jJ%%%%j%%%%%%%%%J%%%%%j%%J%%%j%J%%%%%%%%j%%J%%%
-20575I%%%%%%%%%%j%%%%%J%%%%%J%%J%J%%J%%j%%%j%j%%%%%%%%j%%%%%%%%%%%%%%%%%%%%
-20506I%%%%%%%%%%%%%%%j%%J%%%j%Jj%%%%%%J%j%%%%%%%%%%J%%%%%%%%%%%%%%%%J%%%%J%
-20437A1%JJJJJJKKLLKKJjjlklkkjkjj%j%%%%j%%%%j%%%%j%J%%j%%%J%j%%%%%J%%%%%%%%%
-20369A0J%%%%%j%%%%%%%%%%%%%%%%%%%%%%J%%%%%J%%J%J%J%J%JJ%JJJJ%JJ%JJ%JJJJJJKJ
-20301C5JKJJJJJ%J%J%%%JJJ%JJJJ%J%%%jj%jjjj%j%%j%%%j%jjjjjkjjkjjjj%jjj%j%jj%j
-20233B2jjj%j%j%j%%j%%j%%%%%%j%%%%%j%%%j%%%%%%%%%%%%%%%%%%%%j%%%%%%%%%%%%%%%
-20165A0%%%%%%%%%%J%%%j%%%%%%%%%%%%%%%%%%%%%%%%%J%%%J%J%J%JJ%%Jj%j%%%%%%J%JK
-20097A9JKKLLLLKJ%%jjjJJMMNPQJ1J2J2QKlqj0j3j2rponmlkkkjjjjj%%%%J%J%JJ%J%JKJK
-20035C1LLMLKK%jjkkj%%KKLNOPJ0J2J5J9K3K7L3L8M2L6K3Lj4k7l6m0l5k7k0j4j0pnnnpqq
-19987G9rqoomlllkkkjkjjjjjj%j%j%j%%j%%j%%j%%%%%%%j%%j%j%%%%%%%J%J%JJ%%%%%%%%
-19919A7%%%%%%%j%%j%%%%%%%%%J%%%j%%%%%%%%%%%%%%%%%%%%%%%%%%%%%%%J%%%J%%J%%%J
-19851A9%JJ%JJJJJKJJKKKKLMMNOPRJ1J4J7K0K6L3M0N0O1P3Q8J05J16J01N9Nm3p8j05j13j01
-19807D55q1o2m8l8l2k5k1j7j4j1j0ppnnmmlkkkkjkjkjkjkjjjjjj%j%j%%%%%%%%%%%%%%J%
-19751C4J%JJ%JJJ%KJJJKKKKLLLMMNOOPRJ1J3J4J8K1K3K9L3M1M9O1P4R3J16J43J77K16K61
-19706A496L15L72M22M55M36L08J02j17l00m15m66m46l75l01k38j91j54j25j03q4p0n7m7l9
-19682C78l4k9k5k2j9j8j5j4j2j1j0rqppononmmmmmlllkllkkkkkjkkjkjjkjjjjj%j%jjjj%
-19626D7jj%jj%jj%jj%j%%%%%j%%j%%j%%j%%%j%%%%j%j%%j%%%%%%%%%%%%j%%j%%j%%%%%%%
-19558B7%%%%%j%%%j%%%%%%%%%%j%%J%%j%%j%%%j%%j%%%%j%%j%%%j%%%%j%%%%%%%%j%%%%j
-19490A5%j%%%%%%J%%%%j%%%%%%J%%J%%%%%%%j%%j%%j%%%%%%%%%%%j%%J%%%j%%J%j%%%%%%
-19422A2%%j%%%%%%%%%%%%J%j%%%%%%%%%%%%%%%%j%%%%%%%%%%%%%%%%%%%%%%%%%%%%%%%%%
-19354A0%j%%%%J%%%%%%%%%%%j%%J%%%%j%%%%%%%%%%%%%%%%%%%%%J%j%%%%%%%%j%%%%J%%%
-19286I%%%%%%%%%%%%%%%%%%%%%j%%%%%J%%%%%%%%%%%%%J%%%%%%%%%%j%%%%%%%%%%j%%%%%
-19217H%%%%%%%%%%%%%%%%J%%%%%%%%%j%%%%%%%%j%%J%%%%%%%%%J%j%J%%%%j%%%%%%%%%%%
-19148H%%%%%%%%%%%%%%%%%%%%%%%%%%%%%%%%%%%%%%%%%%%%%%%%%%%%%%%%%%%%%%%%%%%%%
-19079H%J%%j%%Jj%%%J%%%%%J%J%J%%%%%%j%%j%%%j%%%%%%%%%%%%%j%%%%%%%%%%%%%%%%%%
-19010H%%%J%%%%%%%%%%%j%%%%J%%%jJ%%%%%%%%%%J%%%J%%JJ%JJJKJKKLMNOPRJ0J2J2J3J1
-18946A15QLmrj2j4j3j2rqnnmllkkjjjjjj%j%%j%j%%%%%j%%%%j%%%%%%%j%%%J%%j%%%%%%%
-18883I%%%%%%%%%%%%%%%%%%%%%%%%%%%%%%j%%%J%%%%%%%%%%%%%%%%j%J%%%%%%%j%%%%%%%
-18814H%%%%%%%%%%%%%%%%%J%%%%%%%j%%%%%%%%%%%%%%%%%%%%%%%%%%%J%j%%%%%%%J%j%%%
-18745H%%%%%%%Jj%%%%%%%%%%%%%%%%%%%J%%%%%%%j%%%%%%%%%%%%%%%%%%%%%%%%%%J%%%%j
-18676H%%%%%%%%%%%%%%%%%%%%%%%%%%%%%%%J%%j%%%J%%%j%%%%%%%%%%%J%%%j%%%%%%%%%%
-18607H%%%%%%%%%%%%%%%%%%%%%%%%%%%%%%%%%%%%%%%%%%%%%%%%%%%%%%%%%%%%%%%%%%%%%
-18538H%%%%%%%%%%%%%jJ%%%%%%%%%%%%%%%%%%%%%%%%%%%%%%%%%%%%%%%%%%j%%%J%j%J%%%
-18469H%%%%%%%%%J%j%%%%%J%%%%%%J%j%%%J%%%j%%%%%%%%j%%%%%%%%%%%%%%%%%%%%%%%%%
-18400H%%%%%%%%%%%%%%%%%%%%%%%%%%%%%%%%%%%%%%%%%%%%%%%%%%%%%%%%%%%%%%%%%%%%%
-18331H%%%%%%%%%%%%%%%%%J%%j%%%%%%%%%%%%%%%%%%%%%%%%%%%%%%%%%%%%%%%%%%%%%%%%
-18262H%%%%%%%%%%%%%%%%%%%%%%%%%%%%%%%%%%%%%%%%%%%%%%%%%%%%%%J%%j%%%%%%%%%%%
-18193H%%%%%J%%%%%%%%%%%%%%%%%%%%%J%j%%%%%%%%%%%%%%%%%%%%j%J%%%%%%%%%%%%%%%%
-18124I%%%j%%%%%%%%%J%j%Jj%%%J%j%%%%%%%%%%%%%%%%%%%%%%%%%%Jj%%%J%%j%%%%J%%%%
-18055Ij%%%%%%%%%%%%%%%%%%%%%%%%%%%%%%%%%%%%%%%%%%%%%%%%%%%%%%%%%%%%%%%%%%%%
-17986H%%%%%%%%%%%%%%%%%%%%%%%%%%%%%%%%%%%%J%%j%%%%%%%%%%%%%%%%%%%%%%%%%%%%%
-17917H%%%%J%j%%%%%%%J%%%%%%%%%j%%%%%%%%J%j%%%%%%%%%%%%%%%%%%%%%%%%Jj%%%%%%%
-17848H%%%%%%%%%%%%%%%%%%%%%%%%%%%%%%%%%%J%%j%%%%%%J%%%%%%%%%%%%%%%%%%%%%%%%
-17779I%%%%%%%%Jj%%%%%%%%%%J%%%%%%%%%%%J%%%%%%%J%%%J%%%%%%%J%J%J%J%JJJKJKKLK
-17710C2LLMMNNPQJ0J2J4J7K0K4K6K8K7K3J7QKmnnnnqj4j8k3k5k4k3j9j5j3j0rponnlmklk
-17663C7kkkjkjjjjjj%j%j%j%%j%j%j%%j%%%%%%%%j%%%%%%%%%%%j%%%%%%%%%%%%%%%%%%J%
-17595A4%%J%%%J%%J%%J%J%%%J%%J%JJ%JJ%J%J%%J%%%%%%J%J%%J%%%J%%j%j%j%%%j%%%%%j
-17527B7%%%j%jj%jj%j%j%j%%j%%j%j%%j%j%j%%j%%%j%%%%%j%%%%%%%%%%%j%%%%%%J%%%%j
-17459I%%%%%%%%%J%%j%%%%%%%%%%%%%%%%%%%%%%%%%j%%J%%%j%%%%%%%%%J%%%%%%%%%%%%%
-17390I%%%%%%%%%%%%%%%%%%j%%J%%%%%%j%%%J%%%%%%%%%%%%%%%%%%%%%%%%%jJ%%%jJ%%%%
-17321Ij%%%%%%%%%%%%J%%%j%%%%%%%%%%%%%%%%%%%Jj%J%%%%%j%%J%%%%%j%%%%%%%%%%%%%
-17252H%%%%%%%%%%%%%%J%%%%j%%%%%%%%%%%%%%%%%%%%%%%%%%%%%J%%%j%%%%%%%%%%%%%%J
-17183I%%%%%%%%%%%%j%%%%%%J%%%%%%j%%%%%%%%%J%j%J%%%%j%%%%J%%%%%%%%%%%%%j%%%%
-17114H%%%%%%%%%%J%j%%J%j%%%%%%%%%%%%%J%%j%%%%%%J%%%%%%%%%%%%%%%%%%%%%%%%%%%
-17045I%%j%J%%%%%%%%%%%%%%%%%%%%%%%%j%%%J%%%%%%%%%%%%%%J%%%%%%%%%%%%%%J%j%%%
-16976A0%%%%%%%%%%j%%%%%%%%%%%%%%%%%%%%%j%%J%%%%%%%%%%%%%%%%%%%%%%J%%%%%%J%%
-16908A1%%%%%%%%%%%%j%%%%%j%%%%%%%%%%%%%%%%%%%%%%%%%%%%%%j%%%%%%%%%%%%Jj%%%%
-16840H%%%J%%%%j%%Jj%%%%%%%%%%%%%%%%%J%%%%%%%j%%%J%%%%j%J%%%%%%%%%%%J%%%JJ%J
-16771A3JJKKJKK%jjjkkkjjj%j%j%%%%%%%%%j%%%%%%%%%%%%%%%%%%%%j%%%J%%%%%%%%%%%%
-16703I%%%%%%%%%%%%%%%%%%%j%%%%J%%%%%%j%%%%%%%J%%%%j%%%Jj%%%%J%%j%%%%%%%%%%%
-16634HJ%%j%%%%%%%%%%%%%%%%%%%Jj%%%%%%%%%%%%%%%%%%%%%%%%%%%%%%%%%%%%%%%%%%%%
-16565H%%%%%%%%%%%%%%%%%%%%%%%%%%%%%%%%%%%%%%%%%%%%%%%%%%%%%%%%%%%%%%%%%%%%%
-16496H%%J%%%%%j%Jj%%%J%%%%%j%%%%%%%%J%%%%%%%%%%%%j%%%%%%%%J%%%%%%%%%%%%%%%%
-16427I%%%%%%%%%j%J%%%%J%%%%j%%%%%%%%%%%%%%%%%%%%%%%%%%%%%%%%%%%%%%%%%%%%%%%
-16358I%%%%%%%%%%%%%%%%%%%%%%%%%%%%%%%%%%%%%J%j%%%%%%%%%%%%%%%%%%%J%%%j%%%%%
-16289I%%%J%j%%%%%%J%%%%%%%%%%%J%%%%J%%J%J%J%J%JJJ%J%J%%J%%%J%JJJJKJJJJJJ%%%
-16220C5%%j%%%JJ%KJKJJJJ%%jjkjkj%jj%%%J%J%%j%jjjkjjkj%jj%%j%%%j%%j%jjj%jjj%j
-16152A4%%j%%%%j%%%%%%%%%j%%%%%%%%%%j%%J%%%j%%%%%%%J%%%%%%j%%%%%J%%%%%j%%%%%
-16084A0%%%%%%%%%%%J%jJ%%%%%%%%%%%%%%%%%%%%%%%%%%%%%%%%%%%%%%%%%%%%%%%%%%%%%
-16016A1%%J%j%J%%%%%%%j%%%%%J%j%%%%%%%%%%%%%%%%%%%%%%%%%%%J%j%%%%%%%%%%%%%%%
-15948A1%%%%%%%%%J%j%%%%%%%%%%%%J%j%J%%%j%J%%%%%%%%%%%%%j%%J%%%%%%%%%%%%%%%%
-15880A2%%%%%%%%%%J%%%%%%%%%%j%%%%%%%J%%%%%%%%%%j%%J%%%%%%%%%%%%%%J%%%%j%J%%
-15812A4%%%%%%%J%%%%%%%J%%%j%%%%%%%%%%%%%J%%%%%%%%%%j%%J%%%%%J%%%%%J%%%JJ%JK
-15744B3JKKKLKKJJjkkkkjjjj%%%%J%J%%J%j%%j%j%%%%%%%%%%%%%%%%%%%%%jJ%%%%%%%%%%
-15676B6%%%%j%J%%%%%%%%%%%%%%%%%J%J%J%J%JJJ%JJJKJKKLLLMNMNNNMLJ%jjkkkj%JJKLM
-15608I0MNNNLK%jllllkkjJJKKLLMMLKJ%jkllkkkj%JJJKKLMMMNOOPQRJ0J1J3J4J6J7K1K2K6
-15548C19K9L3L9M4N0N8O7P6Q6R8J10J21J32J41J48J49J45J35J20R9P8O0M5L8L8M5O0Q1J05
-15519B749J33J63J93K20K43K57K60K45K13J67J10N2jl9o1o4n1k3J4N8J03J49J92K30K58K71
-15493F041K65K34J78J01J2q0j58k17k50k58k45k14j75j29q3l7LL8O2P6P2N0J2m1j02j59k08
-15466D788k42k57k55k41k17j88j57j28j00p7n7m4l7l7m6o1q0j02j22j39j49j55j53j46j38
-15441A460j26j14j02r1q1p2o3n7m9m5l9l5l2k8k6k4k2j9j9j7j5j5j3j3j2j0j1rrrpqpooo
-15405B43onmnnmmmmllmlkllllkkklkkkkkkkjkkjkjjkjjkjjjkjjjkjjjjjjjjjjjjjjjkjjj
-15338A06jjjj%jjjjjjjjjjjj%kjjjjj%jjjjjjjjjjjjj%jjjj%jj%jjj%jjjj%jj%jj%j%%%j
-15271E1%j%jj%jj%j%%%%%j%%%%j%j%j%jj%j%%%%%%%j%%j%%j%j%%j%%j%%%%%j%%j%%j%j%%
-15203B8%%%j%%j%%%%%j%%%%j%%%j%%j%%%%%%j%%%%jJ%%j%%%j%%%%%%j%%%%j%%%%%%%j%%%
-15135A6%%%%%%%j%%%%%%%%j%%%%%%%j%%%%%%%%%%%%%j%%%%%%%%%%%%%%%%%j%%%%%%%%%%%
-15067A1%%%%%%%%%%%%%%%%%%%%%%%j%%%%%%%%%%%%%%%%%%%%%%%%%%%%%%%%%%j%%%%%%%%%
-14999I%%%%%%%%%%%%%%%jJ%%%%%j%%%%%%%%%%%%%%%%%%%%%%%%%%%%%%%%%%%%%%%%%%%%%%
-14930H%%%%%%%%%%%%%%%%%%%%%%%%%%%J%%%%%j%%J%j%%%%%%%%J%%%%%%%%%%%j%%J%%%%%%
-14861I%%jJ%%%%%%%%%%%%%%%%%%%%%%%%%%%%%%%%%%%%%%%%%%%%%J%%%%%%%J%%J%%JJ%JJ%
-14792A6JJJJ%%J%%%%%JJ%JJJKJKJJJ%%%%%j%%%J%JJJKJKJ%J%jjjjkjjj%j%%%J%%J%j%jjk
-14724C1jjjjjjj%j%%%%j%j%jjj%jjj%%j%j%%j%%%j%%%%%%j%%%%%%%%%%%%%%%%%j%%%%%%%
-14656I%%%%%%%%%%%%%%%%%%%%%%%%%%%%%%%j%J%%%%%%%%j%%%%%%%%%%%%%%%%%J%%%%%%%%
-14587I%%%%%%%%%%%%%%%%%%%j%J%%%%%%%%%j%%%%%%%%%%J%%%%%j%%%%%%J%%%jJ%%%%%%%%
-14518I%j%%%%J%%%j%%%%%%%J%j%%%Jj%%%%%%%%J%%%%%%%j%%%%%%%J%%j%%%%%%%%%%%%%J%
-14449I%%%%%%%%%%%%jJ%j%J%%%%%%%%%%%%%%%%%%%%%%%%%%%%%%%%%%%%%%j%%%%%%%%%%%%
-14380H%%%%%%%%%%%%%%%%%%%%%%%%%%%%%%%%%%%%%%%%%%%%%%%%J%%%%%%%j%%%%%%%%%%%%
-14311H%%%%%%%%J%%j%%%%%%%%%%%%%%%%%%%%%%%%%%J%%%j%%%%%%%%%%%%%%%%%%%%%%%%%%
-14242H%%%%%%%%%%%%%%%%%%%%%%%%%%%%%%j%%J%%%%%%%%%%%%%J%%%%%%%%%%j%%%%%%%%%%
-14173H%%Jj%%%%%%%%%%%%%%%%%%%%%%%%J%%%%%%%%%%%%J%%J%%%%%J%JJJJJKKKKKKLKLKKL
-14104D4JJJ%%%jjjkkkkllkkkkjkjkj%jj%%j%%%%j%%%%%%j%%%%%%%%j%%%%%%%%%%%%%%%%%
-14036I%%%%%%%%%%%%%%%%j%%%%%J%%%%%%j%%%J%%j%J%%%%%%%j%%%%%%%%%%%%%%%%%%%%%%
-13967H%%J%%j%%J%j%%%%%%%%%%%%%%%%%%%%%%%%%%%%%%%%%%%%%%%%%J%%%%%%%%%%%%j%%%
-13898H%%%%%%%%%%%%%%%%%%%%%%%%%%%%%%%%%%%%%%%%%%%%%%%%%%%%%%%%%%%%%%%%%J%%%
-13829Ij%%%%%%%%%%%%%%%%%%%%%%%%%%%%%%%J%%j%%%%%%%%%%%%%%%%%%%%%%%%%%%%%%%%%
-13760H%%%%%%%%%%%%%%%%%%%%%%%%%%%%%%%%%%%%%%%%%%%%%%%%%%%%%%%%%%%%%%%%%%%%%
-13691H%%%%%%%%%%%%%%%%%%%%%%%%%%%%%%%%%%%%%%%%%%%%%%%%%%%%%%J%%j%J%j%%%%%%%
-13622H%%%%%%%%%%%%%%%%%%%%%%%%%%%%%%%%%J%j%%%%%%%%%%%jJ%%%%%%%%%%%%%%%%%%%%
-13553H%%%%%%%%%%%%%%%%%%%%%%%%%%%%%%%%%%%%%%%%%%%%%%%%%%%%%J%%j%%%%%%%%J%%j
-13484H%%%%%%%%%%%J%%%j%%%%%%%%%%%%%%%%%%%%%%%%%%%%%%J%%%%%%j%J%%%%%%%%%%%%%
-13415I%%%%%%%%%%%j%%%%%%%%%%%%J%j%%%%%%%%%%%%%%%%%%%%%%%%J%%%%%J%%%%%%j%%%%
-13346I%%%%%%%%%j%%%%J%%%%%%j%%%%%%%%%%%%J%%%%j%%%%%%%%%%%%%%%%%%%%%%%%%%%%%
-13277H%%%%%%%%%%%%%%%%%%%%%%%J%%j%%%%%%%%%%%%%%%%%%%%%%%%%%%%%%%%%%%%%%%%%%
-13208H%Jj%%%%%%%%%%%%%%%%%%%%%%%%%J%%j%%%%%%%%%%%%%%%%%%%%%%%%%%J%%%%%%%%%%
-13139I%%J%%j%%%%%%%%%%j%%%%Jj%%%%%%%%%%%%%%%%%%%%%%%%%%%%%%%%%%%%%%%%%%%%%%
-13070H%%%%%%%%%%%%%%%%%%%%%%%%%%%%%%%%%%%%%%%%%%%%%%%%%%%%%%%%%%%%%%%%%%%J%
-13001Ij%%%%%%%%%%%%%%%%%%%%%%%%%%%%%%%%%%%%%Jj%%J%%%%%j%%%%%%%%%%%%Jj%%J%%%
-12932I%j%%%%%%%%%%%Jj%%%%%%%%%%%%%%%%%%%%%%%%%%%%%%%%%%%%%%%%J%%%%%%j%%%J%j
-12863H%%%%%%%%%%%%%%%%%%%%%%%%%%%%%%%%%%%%%%%%J%%%%%J%%%%%%%%%%%j%%%%j%%%%%
-12794H%%%%%%%%%%%%%%%%%%%%%%J%%%%%%j%%%%%%%%%J%j%%%%%%%%%%%%%%%%%%%%%%%%%%J
-12725I%%%%j%%%%%%Jj%J%j%%%%%%%%%%%%%%%%%%%%%%%%Jj%%%%J%%%j%%%J%J%%%j%%%%%%%
-12656I%%%%%%j%%%%%%J%jJ%%j%%%%%%%%%%%%%%%%%%%%%%J%%%%%%jJ%%j%%%%%%%%%J%%%%%
-12587I%%%%%%%%%%%%%%%%%%%%%%%j%%%JjJ%%%%%%%%%%%%%%%%%%%%%%%%%%%%%%%J%%%%%%%
-12518A0%%J%%%%%%%J%%j%%%%%%j%%%%%%%%%%%%%%%%%%%%%%%%j%%%J%%%%%%%%%jJ%%%%%%J
-12450A1%%%%%%%%J%%J%%%%%%%%%%%%%%%j%%%%j%%%%%%%j%%%%%%%%%%%%%%%%%%%j%%%%J%%
-12382A0%%%%%%%j%J%%%%%%%J%%%%%%%%%J%%%%%%%%%%j%%%%%%j%%%%%%%%%%%%%%%%%%%j%%
-12314I%%%%%%%%%%%J%%j%%%%%%%%%%%J%%%%%%%%%%%%J%%%J%%%%%%%%%%%%%%J%J%%J%%j%%
-12245A4%j%%%%J%%J%JJJ%%%%%jj%j%%%%%%%%J%%%%j%%j%%%j%%J%%%%%%%%%%%%%%%%%%%J%
-12177A5%%J%%J%%J%J%%JJ%KJJKKLLMNNPQJ1J3J6J9K4K8L4M0M4M4L9K8J0qk5l7m4m4m1l5k8
-12128A52k2j8j4j2j0qoommlllkkjkjjjjjjj%j%%j%%j%%j%jj%%j%%j%%%%%%%%%j%%%%%%%%
-12066A6%%%%%%j%%%%%j%%%%%%%%%%j%%%%%%%%%%%%j%%%%%%%%%%%%%j%J%%j%%%%J%%%%%%%
-11998A2%%%%%%%%%%%%%%%%%j%%%%%%%j%%%%%%%%%%%%%%%%%%%%%%%%%%%%%%%%%j%J%%%%j%
-11930I%J%j%%%%%%%%%%%%%%%%%%%%%%J%%%%%%%%%j%%%%%%%%%%%%%%%%%%%%%%%%%%%%%%%%
-11861I%%%%%%%%%%%%%%%%%%%%%%%%%%%%%%%%Jj%%%%%%%%%%%%%%%%%%%%%%%%%%%%%j%%J%j
-11792H%%%%%J%%%%jJ%j%J%%%%%%%%%%%%%%%%%%%%%%%%%%%%%%%%%%%%%%%%%%%%%%%%j%%%J
-11723I%%%%%%%j%%%%J%%%%%j%J%%%%%%%%%%%%J%%%%J%JJJJ%J%jjj%jj%%j%%%j%%%%%%%j%
-11654H%J%%%%%j%%%%%%%%J%%%j%%%%%%%%%%%%%%%%%%%%%%%%%%%%%%%%%%%%%%%%%%%%%%%%
-11585H%%%%%%%%%%%%%%%%%%%%%%%%%%%%%%%%%%%%J%%%%%%%%j%%Jj%%J%%%%j%%%%%%%%%J%
-11516Ij%%%%%%%%%%%%%%%%%%%%%%%%%%%%%%%%%%%%%%%%%%%%%%%%J%j%%%%%%%J%j%J%%%%%
-11447I%%%J%%J%%%j%%%%j%%%%j%%%%%%%%%%%%%%%%%%%Jj%%%%%%%%%%%J%j%%%%%%%J%%%%%
-11378Ij%%%%%%%Jj%%%%%%%J%%%%%%%%%%%%j%%%%%%%%%%%%%%%%%%%%%%%%%%%%%%%%%%%%%%
-11309H%%%%%%%%%%%%%%%%Jj%%%%%%%%%%%%%%%%%%%%%%%%%%%%%%%%%%%%%%%%%%%%%%%%%%%
-11240H%%%%%%%%%%%%%%%%%%%%%%%%%%%%Jj%%%%%%%%%%%%%%%%%%%%%%%%%%%%%%%%%%%%%%%
-11171H%%%%%%%%%%%%%%%%%%%%%%%%%%%%%%%%%%%%%%%%%%%%%%%%%%%%%%%%%%%%%%%%%%J%%
-11102Ij%%%%%%J%%%%%jJj%%%%%%%%%%%%%%%%%%%%%%%%%%%%%%%%%%%%%%%%%%%%%%%%%%%%%
-11033H%%%%%%%%%%%%%%%%%%%%%%%%%%%%%%%%%%%%%%%%%J%%%%%j%%%%%%%%%%%%%%%%%%%%%
-10964H%%%%%%%%%%%%%%%%%%%%%Jj%%%%%J%%%%%%%%%j%%%%%%%%J%%j%%%%%%%%%%J%%%%%%%
-10895I%%%%%%%%%%%%%%%%%%%%%%%%%%%%%%%%%%%J%%%%%%%j%%%%%%%%%%%%%%%%%%%%%%%%%
-10826I%%%%J%%J%J%%%%%%%%%%%%j%%%%j%%%%%%%%%j%%%%J%%%%%%J%jJ%%%%%J%%J%JJJJ%J
-10757A8%J%%J%%JJJKKKLLMNMLJ%jkklkkjkkkkkjjj%J%JKKLLLLKLLKKJJJjj%jjjkjjjjj%%
-10689D7%%%%j%%JJKLMNOPRRJ1J1J0RN%nqj0j2j1rqpnnmlkjj%J%J%%%jJJJJJKJJJJJ%%%jj
-10627E9klklllllkkkjj%%JJJKKKKKKJKKKLJ%klmmmllkkjk%j%j%%j%j%jjjj%j%j%%j%%%%j
-10559A3%%%%j%%%%%%%%%%%%%%%%%%%%J%%%J%%J%%%%j%%j%%j%j%%%%j%%J%%j%%%%%%%%%%J
-10491A1%%%j%%%J%%%%%%%%%%%%%%%%%%%%%%%%%%%%%%%%%%%%%%j%%%%%%%%%%%%%%%%%%j%J
-10423A0%%%%j%%%%%%%%%%%%%%%%%%J%%%J%%%%%%%%%%%%%%%%%%%%%%%%%%j%%%%%%%%%%%%%
-10355A0%%%j%%%%%%%%j%J%%%%%%%%%%%%%%%%%%%%J%%%%%%%%%%%%%%%%%%%%%%%%%%%%%%%j
-10287I%%%%%%%%%%%%%%%%%%%%%%%%%%%%%j%%%%%J%j%%%%JjJ%%%%%%%%%%%%%%%%%%%%%%%%
-10218Ij%Jj%%%%%%%%%%J%%%%%%%%%%%j%%%%%%%%%%%%%%%%%%%%%%%%%%%%%%%%%%%%%%%J%%
-10149IjJ%j%%%%%%%%%%%%%%%%J%%%%j%%%%%%%%%%%J%%j%%%%%%%%%%%%%%%%%%%%%%%%%%%%
-10080H%%%%%%%%%%%%%%%%%%%%%%%%%%%%%%%%%%J%%%j%%%%%J%j%%%%%%%%%J%%%%%%%%%j%%
-10011H%%%%%%%Jj%%%%%%%%%%%%%%%%%%%%%%%%%%%%%%%%%%J%%j%%%%J%%j%%J%%%%%%j%%%%
-9942H%%%%%%%%%%%%%%%%Jj%J%jJ%%%%%j%%%%%%%%%%%%%%%%%%%%%%%%%%%%%%%%%%%%%Jj%J
-9872I%%%%%%%%%%%%%%%%j%%%%%%%%%%%%%%%%%%%%%%%%J%%j%%%%%%J%%%j%%%%%%%%%%%%%%
-9802H%%%%%%%J%%%j%%%%%%%%%J%%jJ%j%%%%%%%%%%%J%%%%%%%%%%%%j%%%%%%%J%%%%%%j%%
-9732H%%%%%%%%%%%%%%%%%%%%%%%%%%%%%%%%%%%J%%j%%%J%j%%%%%%%%%%%%%%%%%%%%%%Jj%
-9662H%%%%J%%%%%%j%%%J%%%%%%%j%J%%%j%%%%%%%%%%%%%%%%%%%%%%J%%j%%%%%J%%j%%%%%
-9592H%%%%%%%%%Jj%%%%%%%%%%%J%%%%%%%j%%%%%%%%J%%%%%%%%%%%%%%%%%%%%%%%%%%%%%%
-9522I%%%%%%%%%%%%%%%%%%%%%%%%%%%%%%%%%%jJ%%%%%%%J%%%%%%%%%%%%%%%%%%%%%%%%%%
-9452A0%%%j%Jj%%%%%%%%%%%%%%%%%j%J%%%%%%%%%%%%%J%%%%%%%%%%%%%%%%%%%%%%%%%%%%
-9383A0%%%J%%%%%%%%%%%j%%%%%%%%%j%%%%%%%Jj%%%%%%Jj%%%%%%%%%%%%%%%%%%%%%J%%%%
-9314A0%%%%%%%%%%%%%%%%%%j%%%%%%%%%%%%j%J%%%%%%%%%%%%j%J%%%%%%%%%%%%%%%%%%%%
-9245IJ%j%%%%%%%%%%%%%%%%%%%%%%%%%%%%%%%%%%%%%%%%%%%%%%j%J%%%%%%%%%%%%%%%%%%
-9175I%%%%%%%%%%J%%j%Jj%%%%%%%%%%%%%%%%%%%%%%%%%%%%%%J%%%%%%%%%%%%%%%%%%%%%%
-9105A0%%%%%%%%%%j%%%%J%%%%%%j%%%%J%%%%%%%%j%J%%%%%%%%%%%%%%%%%%%%%%%%%%%%%%
-9036A0%%%j%%%%J%%%%%%%%j%%%%%%%%%%%%%%%%%%%%%%%%%%%%%%%%%%%%%%%%%J%%%%%%%j%
-8967I%%%%%J%%%%%%j%%%%%%%%%%%%%%%%%%%%%%%%%%%%%%%%%%J%%%j%%J%%%%%%j%%%%%%%%
-8897I%%J%%%%%%%%%%%%%%%%%%%%%%%%%%%%%%%%%%%%%%%%%%%%%%%%%%%%%%%%%%%%%%%%%%j
-8827IJ%%%%%%%J%%%j%%%%%J%%%%j%%J%%%j%%%%%J%j%Jj%%%%%%%%%%%%%%%%%%%%%%%%%%%%
-8757A0%%%%%%j%%%%%J%%%%jJ%%%%%%%%%%%%%%%%j%J%%%%%%%%%%%%%%%j%%%%%%%%%%%%%%%
-8688I%%%%%%%%%%%%%%%%%%%%%%%%%%%J%j%%%%%Jj%%%%%%%%%%%%%%%%%%%%%%%%%%%%%%%%%
-8618I%jJ%%%j%%%%%%%%%%J%%%j%%%J%%jJjJ%%%%%%%%%%%%%j%J%%%%%j%%%%%J%%%%%%%%%%
-8548I%%%%jJ%%%j%%J%j%%%%J%%%%%j%%%%%%%%%J%j%%%%%%%%%%%%%%%%%%%%%%%J%%%%jJj%
-8478H%J%%%%j%%%%J%%%%%j%%%J%%j%%%%%%J%%%%%%%%%%%%%%%%%%%%%%%%%%%%%%%%%%%%%%
-8408Ij%%%%J%%%%%%%%%j%%%J%%%%%%%%%%%%%%%%%%%%%%%%%%%%%%%%j%J%%%%%%%%%%%%%%%
-8338I%%%%%%%%%%%%%%%%%%%%%%%%%%%%%%%%%%%j%%%%J%%%%%%%%%%%j%%J%%%%%%%%%%%%%%
-8268I%jJ%%%%%%%%%%%j%%%J%%%%%%%%%%%%%%%%%%%%%%%J%j%%%%%%%J%%%%%j%%Jj%%%J%%%
-8198A0%%%%%%%%%%%j%%%%%J%%%%%%%%%%%%%%J%%%%%%%%%%J%%%%%%%%%J%%%%%J%J%%J%J%J
-8129A8%JJJJJKJKKLKLMLMMMMLJJjjlllmmlllllkkjkjjj%jjj%j%j%%j%%j%%j%%j%%%%%%j%
-8060A2%%%%%%%%%%%%%%%%%j%%J%%%%%%%%%%%J%%%%%%%%%J%%%J%%JJ%JJJ%JKJJKKKLLKLLL
-7991D8JJJjjlkllklkkkjkjk%jj%j%jj%%j%%j%%%%%%%j%%%j%%%%%%%%%%%j%%%J%%%%%J%%%
-7922A3%%Jj%%%j%%%%%%%j%%%%%%%%%%%%%%%%%%%%%%j%%%J%%%%%%%%%%%%%%%%%%%%J%%%%J
-7853A3%%%J%J%J%%j%j%j%%j%%%%%%j%%J%%%%%%%%%%%%%%%%%J%%%%%%J%%J%%J%J%J%JJJ%J
-7784B2J%J%%%j%jj%j%j%j%j%j%%j%%j%%%%%%%%j%%%%%%%%%%%%%%%%%%%%%%%%%%%%%%%%%%
-7715A3%%%%%%%%J%%%j%%%%%%%%%%%%%%%%Jj%%%%%%%%%%%%%%%%%%%%%%%%%%%%%%%%%%%%%%
-7646A3%J%%%%%%%%%%%%%J%%%%%%%%%%%%%%%%%%%%%%%%%%j%%%%%%%J%%%%%%%%j%%%%%%%%%
-7577A4%%%%%%%%%J%%%%%%%%J%%%%%%%%%%%J%%%%%%%%%%%%%%%%%%%%J%%%%%%%%%%J%%%%J%
-7508B0%%JJ%J%JJJJKJJJJ%%%jjjjjk%jj%%j%%%j%%%%%%%%%%%%%%%%%%%J%%%%%%%%%%J%%%
-7439B4%%J%%%%%%%%J%%%%%J%%%J%%J%%J%%%J%%%J%J%J%%%%%%%%%%J%%%J%%%%%%%J%%%%%%
-7370C7J%%%J%J%J%%%J%J%J%J%JJJJ%JJ%JKJJKKJKJKJKJKJJJJJ%%%%%jjj%jjj%jj%%%%%%J
-7301G0%JJ%JJJJJJJ%JJ%%J%%J%JJKKLLLKJ%lmnoooonmmllkkkjkjjjjjjj%jj%j%j%jj%j%%
-7232B3%%j%%%j%%%%%j%%j%%%%j%%%%%%j%%%%%%%%%%%j%%%%%%j%%J%j%%%%%%%%%%%%%j%%%
-7163A4%%%%%%%%%%%%%%%%j%%%Jj%%%%%%%%%%%%%%%%%%%j%%%%%%%%%%%%%%%%%%%%%%%%%%%
-7094A2%%j%J%%%%%%%%j%%%%%J%%%%%%%%%%%%%%%%%%%J%%%J%%%J%%JJJJJKJKLLNNOPRJ0J2
-7027H5J2J1N%nqj2j2j1rqommllkjkjjjjj%j%j%%%%j%%%%%%%%%%%%%%%%%%J%J%JJJJJKJKL
-6963C0LMMOPRJ1J3J5J9K2K5K5J8Qlj3k0k5k5k1j8j4j1qponmllkkjkjjjj%j%j%j%jj%%j%%
-6910A6%%j%%%%%%%%%%J%J%%JJJJJJKLLMMOPQJ0J1J2J1QKlqj0j2j2j0qpnmllkkkjjjjj%j%
-6849A7%j%%%%j%j%%%%j%%%%%j%%%%%%%%Jj%%%%%%%%%%%%%j%Jj%%%%%%%%%%%%%%%%j%%%J%
-6780A1%j%%%%%%%%%%%%%%%%%%%%%%%%jJj%%J%%%j%%%%%%%%%%%%%%%%%%%%%%%%%%%%%%%%%
-6711I%%%%J%j%%%%%%%%%%%%%%%%%%%%%%%%%%%%%%%%%%%%%%%%%%%%%%%%%%%%%%%%%j%%%J%
-6641I%%%%%%%%%%%%%%%%%%%%%%%%%%%j%%%J%%%%%j%%%%%J%%%%j%%%J%%%%%%%%%%%j%J%%%
-6571I%%jJ%%j%%%%%%%%%%%%%%%J%%j%%%%%%J%%%%%j%%%%J%%%%j%%%%%%%%%%%J%%%%%%j%%
-6501H%%%%J%%%%j%%%%J%%%%%%%%%%%%%%%%%%%%j%%%%%%%%%%%%%%%%%%%%J%%%%%%%%j%J%%
-6431I%%%%%%%j%J%j%%%%%%J%%%%%%%%%%%%%%%%%j%%%%%%%%%%%J%%j%J%%%j%%%%%%%%%%%%
-6361H%%%Jj%%%%%%%J%%%%%%%%%%%%%%%%%%%%%%%%%%%%j%%%%%%%%%J%jJ%j%%%%%%%%%%%%%
-6291H%%%%%%%%%%%%J%%%%%%%%%%%%%%%%%%%%%%j%%%%%%%%%%%%%%%%%%%%%%%%%%%%%%%%%%
-6221H%%%%%%%%%%%%%%%J%%%%%%%j%%J%%%%%%%%%j%%%%%%%%%%%%%%%%%%%%%%%%%%%%%%%%%
-6151H%%%%%%%%%%%%%%%%%%%%%%%%%%%%%%%%%%%%%%%%%%%%%%%%%%%%%%%%%%%%%%%%%%%%%%
-6081H%%%%%%%%%%%%%%%%%%%%%%%%%%%%%%%%%%%%%%%%%%%%%%%%%%%%%%%%%%%%%%%%%%%%%%
-6011H%%%%%%%%%%%%%%jJ%%%%%%%%%%%%%%%%%%%%%%%%%%%%%%J%%%%j%%J%j%%%%%%%J%j%%%
-5941H%%%%%%%%%%%%%%%%%%%%%%%%%%%%%%%%%%%%%%%%%%%%%%%%%%%%%%%%%%%%%%%%%%%%%%
-5871H%%%%%%%%%%%%%%J%%j%%%%%%%%%%%%%%%%%%%%%%%%%%%%%%%%%%%%%%%%%%%%%%%%%%j%
-5801G%J%%%%%%%%%%%%%%%%%%%%%%%%%%%%J%%j%%%%%%%%%%%%%%%%%%%%%%%%%%%%%%%%%%%%
-5731H%%%%%%%%%%%%%%%%%%%%%%%%%%%%%%%%%%%%%%Jj%%%%%%%%%%%%%%%%%%%%%%%%%%%%%%
-5661H%%%%%%%%%%%%%%%%%%%%%%%%%%%%%%%%%%%%%%%%%%%%%%%%%%%%%%%%%%%%%%%%%%%%%%
-5591H%%%%%%%%%%%%%%%%%%%%%%%%%%%%%%%%%%%%%%%%%%%%%%%%%%%%%%%%%%%%%%%%%%%%%%
-5521H%%%%%%%%%%%%%%%%%%%%%%%%%%%%%%%%%%%%%%%%%%%%%%%%%%%%%%%%%%%%%%%%%%%%%%
-5451H%%%%%%%%%%%%%%%%%%%%%%%%%%%%%%%%%%%%%%%%%%jJ%%%%%%%%%%%%%%%%%%%%%%%%%%
-5381H%%%%%%%%%%%%%%%%%%%%%%%%%%%%%%%%%%%%%%%%%%%%%%%%%%%%%%%%%%%%%%%%Jj%%%J
-5311Ij%%%%%%%%%%%%%%%J%%j%%%%%%%%%%%%%%%%%%%%%%%%%%%%%%%%%%%%%%%%%%%%%%%%%%
-5241H%%%%%%%%%%%%%%%%%%%%%%%%%%%%%%%%%%%%%%%%%%%%%%%%%%%%%%%%%%%%%%%%%%%Jj%
-5171H%%%%%%%%%%%%%%%%%%%%%%%%%%%%%%%%%%%%%%%%%%%%%%%%%%%%%%%%%%%%%%%%%%%%%%
-5101H%%%%%%%%%%%%%%%%%Jj%%%%%%%%%%%%%%%%%%%J%%%%j%%J%%%%%%%%j%%%%J%%%%%j%J%
-5031Ij%%%J%%%%%%%%%%%%%%%%%%%%%%%%%%%%%%%%%%%%%%%%%%%%%J%%%j%J%%%%%%%J%%%J%
-4961A2%%%J%%J%%%%J%%%%%%%%%%%%%%%%%%%%j%%%%%j%%%%%%%%%%%%%%%%%%%%%%%%%%%J%J
-4892A5%%J%J%J%JJJJ%J%J%j%%jj%j%%%%j%%%%j%j%%j%j%j%%%%j%%%%j%%%%%%%%%%%%%%%%
-4823A2%%%%%%%J%%%%J%%%J%%J%%%%%j%%%j%%%%%%%%%j%%%%j%%%j%%%%%%%j%%%%%%%%%%%%
-4754A0%%%%%j%%%%%%%%%%%%%%%%%%%%%%%%%%%%%%%%%%%%%%%%%%%%%%%%%%%%%%%%%%%%%%%
-4685I%%%%%%%%%%%%%%%%%%%%%%%%%%%%%%%%%%%%j%J%%%%%%%%%jJ%%%%%%%%j%J%%%%%%%%%
-4615Ij%%%%%%%%%J%%%%%j%%%%%%%%%%%J%%%%j%%%%%%%%%%J%%%%%j%%J%j%%%%%%%%J%%%%%
-4545I%%%%%j%%%%J%%%%%j%%%%%%%%%%%%%%%%%%%%%%%%%%%%%%%%J%%%j%%%%%%%%%%%%%%%%
-4475H%%%%%%%%J%%%j%%%%%%%%%%%%%%%%%%%%%%%%%%%%%%%%%%%%%%%%%%%%%%%%%%%%%%%%%
-4405H%%%%%%%%%%%%%%%%%%%%%%%%%%%%%%%%%%%%%%%%%%%%%%%%%J%j%%%%%%%%%%%%%%%%%%
-4335H%%%%%%%%%%%%%%%%%%%%%%%%%%%%%%%%%%%%%%%%%%%%%%%%%%%%%%%%%%%%%%%%%%%%%%
-4265H%%%%%%%%%%%%%%%%%%%%%%%%%%%%%%%%%%%%%%%%%%%%%%%%%%%%%%%%%%%%%%%%%%%%%%
-4195H%%%%%%%%%%%%%%%%%%%%%%%%%%%%%%%%%%%%%%%%%%%%%%%%%%%%%%%j%J%%%%%%%%%%%%
-4125H%%%%%%%%%%%%%%%%%%%%%%%%%%j%J%%%%%%%%%J%j%%%%%%%%%%%%%%%%%%%%%%%%%%%%%
-4055H%%%%%%%%%%%%%%%%%%%%%%%%%%%%%%%%%%%%%%%%%%j%%J%%%%%%%%%%%%%%%%%%%%%%%%
-3985H%%%%%%%%%%%%%%%%%%%%%%%%%%%%%%%%%%%%%%%%%%%%%%%%%%%%%%%%%%%%%%%%%%%%%%
-3915H%%%%%%%%%%%%j%%%J%%%%%%%%%%%%%%%%%%%%%%%%%%%%%%%%%%%%%%%%%%%%%%%%%%%%%
-3845H%%%%%%%%%%%%%%%%%%%%%%%%%%%%%%%%%%%%%%%%%%%%j%%%%J%%%%%%%%%%%%%%%%%%%%
-3775H%%%%%%%%%%%%%%j%%J%%%%%%%%%%%%%j%%%%%Jj%%%%J%%j%J%%%%%%%%%%%%%%%%%%%%%
-3705H%%%%%%%%%%%%%%%%%%%%%%%%%%%%%%%%%%%%%%%%j%J%%%%%%j%%%%%%%%%%J%%%%%%%%%
-3635H%%%%%%%%%%%%%%%%%%%%%%%%%%%%%%%%%%%%%%%%%%%%%%%%%%%%j%%%%J%%%%%%%%%%%%
-3565H%%%%%%%%%%%%%%%%%%%%%%%%%%%%%%%%%%%%%%%%%%%%%%%%%%%%%%%%%%%%%%%%%%%%%%
-3495H%%%%%%%%%%%%%j%%J%%j%%%J%%%%%%%%%%%%%%%%%%%%%%%%%%%%%%%%%%%%%%%%%%%%%%
-3425H%%%%%%%%j%%%%J%%%%%%%%%%%%%%%%%%%%%%%%%%%%%j%J%%%%%%%%%%%%%%%%%%%%%%%%
-3355H%%%%%%%%%%%%%%%%%%%%%%j%%%J%j%%J%%%%%%%%%%%%%%%%%%%%%%%%%%%%%%%%%%%%%%
-3285H%%%j%%%%%%%%%%%%%%J%%%%%%%%%%%%%%%%%%%%%%%%%%%%%%%%%%%j%J%%%%%%%%%%%%%
-3215H%%j%%%%%J%%%%%%%%%%%%%%%%%j%%%%J%%%%%%%%%%%%%%%%%%%%%%jJ%%%%%%%%%%%%%%
-3145H%%%%%%%%%%%%%%%%%%%%%%%%%%%%%j%%%%%%J%%%%j%Jj%%J%j%%J%%j%%%%J%%%%%%%%%
-3075H%%%%%%%%%%%%%%%%%%%%%%%%%%%%%%%%%%%%j%%%%%%%%%%%%%J%%%%%%%jJ%%%%%%%%%%
-3005H%%jJ%jJ%%%%%j%%%J%%%%%j%Jj%%%%%%%Jj%%%%%J%%%%%%%%%%%%%%jJ%%%%%%%%%%%%%
-2935H%%%%%%%%%%%%%%%%%%%%%%%%%%%%%%%%%%%%%%%%%%%%j%%%J%%%%%%%%%%%%%%%%%%%%%
-2865H%%%%%%%%%%%j%%%J%%%%%%%%%%%%%%%%%%%%%%%%%%j%%%%%%%%%%J%%%j%J%%%%%%%%%j
-2795G%%J%%j%%%%%%J%%%%%%%%j%%%%%%%%%%%%%J%%%%%%%%%%%%%%%%%%%%%%%%%%%%%j%J%%
-2725H%%%jJ%%%%%%%%%j%J%%%%%%%%%%j%J%%%%%%%%%%%%%%%%%%%%%%j%%%%J%%%%%%%j%%J%
-2655H%%%%%%%%%%%%%%%%%%%%%%%%%%%%%%%%%%%%%%%%%j%J%%%%%%%%%%%%%%%%%%%%%%%%%%
-2585H%%%%%%%%%%%jJ%j%%%%%%J%%%%%%%%%%%%%%%%%%%%%%%%%%%%%%%%%%%%%%%%j%%%%%J%
-2515H%%%%%%%%%%%%%%%%%%%%%%%%%%%%%%%%%%%%%%%%%%%%%%%%%%%%%%%%%%%%%%%%j%%%%%
-2445G%J%%%%%%%%%%%%%%%%%%%%%%%%%%%%%%%j%%J%%%%%%%j%%%%%%%%%%J%%%%%%%%j%%Jj%
-2375G%%%%%%%%%%%%%J%%%jJ%%%%%%%%%%%j%J%%%%%%%%%%%%%%%%%%j%J%%%%%%%%%%%%j%%%
-2305G%J%%%%j%%%J%%%%%%%%%%%%%j%J%%j%J%%%%%%%%%%%%%%%%%%%j%Jj%%J%%%%%%%%%%%%
-2235Hj%%J%%%%%%%%%%%%%%%j%%%%J%%%j%%%J%%%%%%%%%%%%%j%%%J%%%%%%%%%%%%%%%%%%%
-2165H%%%%%%j%%%%J%%%%%%%%%%%%%%%%%%%%%%%%%%%%%%%%%%%%%j%%%J%%%j%%%%Jj%%%%%%
-2095GJ%%%%%%%%%%%%%%%%%%%%%%%%%%%%%%%%%j%%%%J%%%%%%%jJ%%%%%%%%%%%%%%%%%%%%%
-2025H%%%%%%%%%%%%%%%%%%%%jJ%%%%%%%%%%%%%%j%%%%%%%J%%%%%%%%%%%%%%%%jJ%%%%%%%
-1955H%%%%%%%%%%%%%%%%%%%%%%%%%%%%%%%%j%J%j%%%%%J%%%%%j%%%J%%%%%j%J%%%%%%%%%
-1885H%%%%%%%%%%%%%%%j%%%%%%%%J%%%%%%%%%%j%J%%%%%%%%%%%%%%%%%%j%%%%%J%%%%jJ%
-1815H%%%%%%%%%%%%%%%%%%%%%%jJ%%%%%j%%%Jj%J%%%%%%%%%%%%%%%%%%%%%%%%%%%%%%%%%
-1745H%%%%%%%%%%%%%%%%%%%%%%%%%%%%%%%%%%%%j%J%%%%%%%%%%%%%%%%%%%%%%%j%%J%%%%
-1675H%%%%%%%%%%%%%%%%%%%%%%%%%%%%%%%%%%%%%%%%%%%%%%%%j%J%%%%%%%%%%%%%%%%%%%
-1605H%%%%%%%%%%%%%%%%%%%%%%%%%%%%%%%%%%%%%%%%%%%%%%%%%%%%%%%%%j%%%J%%%%%%%%
-1535H%%%%%%%%%%%%%%%%%%%%%%%%%%%%%%%%%%j%%%J%%%%%%%%%%%%%%%%%%%%%%%%%%%%%%%
-1465H%%%%j%%%J%%jJ%%%j%J%%j%%%%%%J%%jJ%%%%%%%%%%%%%%%%%%%%%%%%%%%%%%%%%%%%j
-1395G%%J%%%%%%%%%%%%%%%%%%%%%%%%%%%%%%%%%%%%%%%%%%%%%%%%%%%%%%jJ%%%%%%%%%%%
-1325H%%%%%%%%%%%%%%%%%%%%%%%%%%%%%%%%%%%%%%%%%%%%%%%%%%%%%%%%%%%%%%%%%%%%%%
-1255H%%%%%%%%%%%%%%%%%%%%%%%%%%%%%%%%%%%%%%%%%%%%j%%J%%%%%%%%%%%%%%%%%%%%%%
-1185H%%%%%%%%%%%%%%%%%%%%%%%%%%%%%j%%%%%%%%%%%%%%%J%%%%%%%%%%%%%%%%%%%%%%%%
-1115H%%%%%%%%%%%%%%%%%%%%%%%%%%%%%%%%%%%%%%%%%%%%%%%%%%%%%%%%%%%%%%%%%%%%%%
-1045H%%%%%%%%%%%%%%%%%%%%%%%%%%%%%%%%%%%%%%%%%%%%%%%%%%%%%%%%%Jj%%%%%%%%%%%
-975H%%%%%%%%%%%%%%%%%%%%%%%%%%%%%%%%%%%%%%%%%%%%%%%%%%J%%%%%%%%%%%%j%%%%%%%
-904H%%%%%%%%%%%%%%%J%%%%%j%J%%%%%%%%%%%%j%%%%%%%%%%%%%%%%%%%%%J%%%%%%%%%%%%
-833I%J%%%%%%%%%j%%%%%%%%%%%%%%%%%%%%%%%%%%jJ%%%%%%%%j%%%%%%%J%%j%%%%%%%%%%J
-762I%%%%%%%%J%%%%%%%%%%%%%%%j%%%%%%%%%%%%%%%%%%%%%%%%%%%%%%%%%%%j%%J%%%%%%j
-691H%J%%j%%%J%%%%%%%%%%%%%%%%J%%j%%%%%%%%%%%%%%%%%%%%%%%%%%%%%%%%%J%%%%%%%%
-620A0%j%%%%%%%%%%%%%%%%%%%%%%%%%%%%%%%%%%J%%%%%%%%%%%%%%%%%%%%%%%%%%%%%%%j%
-550I%%%%%%%%%%%%%J%j%%%%J%%%%%%%j%%%%%%%%%%%J%%%%%%%%%%J%%%%J%%%%%j%%j%%%%%
-479A0%%%%%%%%%%%%%%%%%%%%%%%%%J%%%%%%%%%j%%%%%%%%%%%%%%%%%%%%%%%%%%%%%%%%%j
-409I%%%%%%%J%%%%%%%%%%%%%%%%%%%%J%%%%%%%%%J%%%%%%%%%%%j%%%%j%%%%%%%%%%%J%j%
-338A0J%%%%%%%%%%%%%%%%%%%%%%J%%%%J%%J%%%j%%%j%%%j%%%%%%%%%%%%%%J%%%%%J%%%%%
-268A3J%%%%%j%%%j%%%%%%%%%J%%J%JJJJJJKJJJjjjkjkjjj%j%%j%%%%%%j%%%%%%%%%%%%J%
-198A2%%%%%%%%%%%%%%J%%%J%JJJJJKJKJ%%jjkjk%j%j%%j%%%%%j%%%%%j%%%%%%%%j%%%%%%
-128A2%%%j%%%%%%%%%%J%%%%%%%%%%%%%J%j%%J%%%%%%j%J%%%%%%%%%%j%%%%%%%%%%%%%%%%
-58A2%%%%%%%%%%%%%J%%J%%%%%%%%%%%%J%J%JJJJJ%Jj%%%%JJJKKLMMNOPOOK%lnopoommlkk
12B3kjjjj%jj%%%%j%J%%%%J%J%%%%j%j%j%%j%%j%%%%j%%%%%%%J%%%%J%JJ%KJJKJJ%%jjkjj
84A7%j%%j%%%j%%j%%j%j%%%%%%j%%%%%%%%%%%%%%%%%%%%%%%%%%%%%%%j%%%%%%%%%%%%%%%%
156I%%%%%%%%%%%%%%%%%%%%%%%%%%%%%%%%%%%%%%%%%%%%%%%%%%%%%%%%%%%%%%%%%%%%%%%%
228I%%%%%%%%%%%%%%j%%J%%jJ%%%%%%%%%%%%%%%%%%%%%%%%%%%%%%%%%%%%%J%%%%%%%j%%%%
300I%%%%%%%%%%%%%%%%%%%%jJ%%%%%%%%%%%%%%%%%%%%%%%%%%%%%%%%%%%%%%%%%%%%%%%%%%
372I%%%%%%%%%%%%%%%%%%%%%%%%%%%%%%%%%%%%%%%%%%%%%%%%%%%%%%%%%%%%%%%%%%%%%%%J
444A0j%%%%%%%%%%%%%%%%%%%%%%%%%%%%%%%%%%%%%%%%%%%%%%%%%%%%%%%%%%%%%%%%%%%%%%
515I%%%%%%%%%%%%%%%%%%%%%%%%%%%%%%%%%%%%%%%%%%%%%%%%%%%%%%%%%%%%%%%%%%%%%%%%
587I%%%%%%%%%%%%%%%%%%%%%%%%%%%%%%%%%%%%%%%%%%%%%%%%%%%%%%%%%%%%%%%%%%%%%%%%
659I%%%%%%%%%%%%%%%%%%%%%%%%%%%%%%%%%%%%%%%%%%J%j%%%%%%%%%%%%%%Jj%%%%%%%%%%%
731I%%%%%%%%%%%%%%%%%%%%%%%%%%%%%%%%%%%%%%%%%%%%%%%%%%%%%%%%%%%%%%%%%%%%%%%J
803A0%%%%%j%%%%%%%%%%Jj%%%%%%J%%%%%j%%%%J%j%%J%%%%%%%%%%J%%%%%%%%%j%%%%%%%%%
874A0%%j%%%%%%%Jj%%%%%%J%%j%%%%%%%%%%%%%%%%J%%%j%%%%%%%J%%%%j%J%j%%%%%%J%%%%
945A0%%%j%%%%%%%%%%%%%J%j%%%%%%%%%%%%%%%%%%%%%%%%%%%%%%%%%%%%%%%Jj%%%%J%%%%j
1016IJ%%%%j%%%%%%%%%%%%%%%%%%%%%%%%%%%%%%%%%%%%%%%%%%%%%%%%%%%%%%%%%%%%%%%%%
1087I%%%%%%%%%%%%%%%%%%%%%%%%%%%%%%%%%%%%Jj%%%%%J%%%%%j%%%%%%%%%%%%%%%%%%%%%
1158I%%%%%%%%%%%%%%%%%%%%%%%%%%%%%%%%%%%%%%%%%%%%%%%%%%%%%%%%%%%%%%%%%%%%%%%
1229I%%%%%j%%J%jJ%%%%%%%%%%%%%%%%%%%%%%%%%%%%%j%%%%%%%%%%J%jJ%%%%%%%%%%%%j%%
1300H%%J%%%%%%%%%%%%j%%%%%%%%%%%J%%%%%%%%%%j%%%%%%%%%%%%%J%%%%%j%%%%%%%%%%%%
1371H%%%%%%%%%J%%%%%%%jJ%%%%%%%j%J%%%%%%%%%%%%%j%%%%%%%%%%%%J%%%%j%%%%%%%J%j
1442H%%%%%%%%%%%%%%%%%%%%%%%%%%%%%%%%%%%%%%%%%%%%%%%%%%%%%%%%%%%%%%%%%%%%%%%
1513H%%%%%%%%%%%%%%%%%%%%%%%%%%%%%%%%%%%%%%%%%%%%%%%%%%%%Jj%%%%%%%%%%%%%%%%%
1584H%%%%%%%%%%%%%J%j%%%%%%%%%%%%%%%%%%%%%%%%%%%%%%%%%%%%%%%%%%%%%%%%%%%%%%%
1655H%%%%%%%%%%%%%%%%%%%%%%%%%%%%%%%%%%%%%%%%%%%%%%%%%%%%%%%%%%%%%%%%%%%%%%%
1726H%%%%%%%%%%%%%%%%%%%%%%%%%%%%%%%%%%%%%%%%%%%%%%%%%%%%%%%%%%%%%%%%%%j%%%J
1797H%%%%%%%%%%%%%%%%%%%%%%%%j%J%%%%%%%%%%%%%%%%%%%%%%%%j%J%%%%%%%%%%%%%%%%%
1868H%%%%%%%%%%%%%%%%%%%%%%%%%%j%J%%%%%%%%%j%%%%%%%%J%%%%%%%j%%J%%jJ%%%j%%%%
1939G%Jj%%%J%%%j%%%J%j%J%%%j%%%%J%%%%%%%%%%%%%%%%%%%%%%%%%%%j%%%%%%%%%%%%%%%
2010G%%%%%%%%%%%%%%%%%%%%%%%%%%%%%%%%%%%%%%J%%%%%j%%%%%%%%%%%%%%%%%%Jj%%%%%%
2081GJ%%%%%%j%%%J%%j%%%%J%%%j%J%%%j%%%%%%%%%%%%%%%%%%%%%%%%%%%%%%%%%%%%%%%%%
2152G%%%%%%Jj%%%%%%%%%%%%%%%%%%%%%%%%%%%%%%%%%%%%%%%%%%%%%%%%%%%%%%%%%%%%%%%
2223G%%%%%%%%J%%j%%%%%%%%%Jj%%%%%%%%%%%%%%%%%%%%J%%%%%%%%%%%%j%%%%%%%%%%%%%%
2294G%%J%%%%%j%%%%%%%%%%%%%%%%J%%%%%%%%%%%%j%%%%%%%%%%%%%%%%%%%J%j%J%j%%%%J%
2365Hj%%%Jj%%%%%%%%%%%%%%%%%%%%%%%%%%%%%%%%%%%%%%%%%%%J%j%J%%j%%%%%%%%%%%%%%
2436G%%%%%%%J%j%%%%%%%%%%%%%%%%%%%%%%%%%%%%%%%%%%%%%%%%%%%%%%%%%%%%%%%%%%%%%
2507G%%%%%%%%%%%%%%%%%%%%J%%%j%%%%%%%%%%%%%%%%%%%%%%%%%%%%%%%%%%%%%%%%%%%%%%
2578G%%%%%%%%%%%%%%%%%%%%%%%%%%%%%%%%%%%%%%%%%%j%%J%%%%%%%%%%%%%%%%%%%%%%%%%
2649G%%%%%%%%%%%%%%%%%%%%%%%%%%%%%%%%%%%%%%%%%%%J%%%j%%%%%%%%%%%%%%%%%%%%%%%
2720G%%%%%%%%%%%%%%%%%%%%%%%%%%%%%%%%%%%%%%%%%%%%%%%%%%%%%%%J%%%%j%%%%%%%%%%
2791G%%%%%%%%%%%%%%%%%%%%%%%%%%%%%%%%%%%%%%%%%%%%%%%%%%%%%%%%%%%%%%%%%%%%%%%
2862G%%%%%%%%%%%%%%%%%%%%%%%%%%%%%%%%%%%%%%%%%%%%%%%%%%%%%%%%%%%%%%%%%%%%%%%
2933G%%%%%%%%%%%%%%%%%%%%%%%%%%%%%%%%%%%%%%%%%%%%%%%%%%%%%%%%%%%%%%%%%%%%%%%
3004G%%%%%%%%%%%%%%%%%%%%%%%%%%%%%%%%%%%%%%%%%%%%%%%%%%%%%%%%%%%%%%%%%%%%%%%
3075G%%%%%%%%%%%%%%%%%%%%%%%%%%%%%%%%%%%%%%%%%%%%%%%%%%%%%%%%%%%%%%%%%%%%%%%
3146G%%%%%%%%%%%%%%%%%%%%%%%%%%%%%%%%%%%%%%%%%%%%%%%%%%%%%%%%%%%%%%%%%%%%%%%
3217G%%%%%%%%%%%%%%%%%%%%%%%%%%%%%%%%%%%%%%%%%%%%%%%%%%%%%%%%%%%%%%%%%%%%%%%
3288G%%%%%%%%%%%%%%%%%%%%%%%%%%%%%%%%%%%%%%%%%%%%%%%%%%%%%%%%%jJ%j%%%%J%%%%%
3359G%%%%%%%%%%%%%%%%%%%%%%%%%%%%%%%%%%%%%%%%%%j%%%J%%%%%%%%%%%%%%%%%%%%%%%%
3430G%%%%%%%%%%%%%%%%%%%%%%%%%%%%%%%%%%%%%%%%%%%%%%%%%%%%%%%%%%%%%%%%%%%%%%%
3501G%%%%%%%%%%%%%j%J%%%%%%%%%%%%j%%%%J%%%%%%%%%%%%%%%%%%%%%%%%%%%%j%%%%%%%%
3572F%%%%J%%%%%%%%%%%%%%%%%%%%%%%%%%j%%%%%%%%%J%%%%%%%%%%%%%%j%%%J%%%%%%%%%%
3643G%%%%j%%%%%J%%%%%%%%%%%%j%%J%j%J%%%%%%%%%%%%%%j%J%%%%%%%%%%%%%%%%%%%%%%%
3714G%%%%%%%%%%%%%%%%%%%%%%%%%%%%%%%%%%%%%%%%%jJ%%%%%%%%%%%%%%%%%%%%%%%%%%%%
3785G%%%%%%%%%%%%%%%%%%%j%%J%%%%%%%%%%%%j%%%J%%%%%%%%%%%%%%%%%j%%%%%%%%%%J%%
3856G%%%%%%%%%%%%%%%%%%%%%%%%%j%%%%%%%J%%%%%%%%%%%%%%%%%%%%%%%%%%%%%%%%%%%%%
3927G%%%%%%%%%%%%%%%%%%%%%j%%%%%J%j%J%%%%%%%%%%%%%%%%%jJ%%%%j%%%%J%%%%%j%%%%
3998F%%%%%%%%J%%%%%%%%%%%%%%%%%%%%%%%%j%J%%%%%%%%%%%%%%%%j%J%%%%%j%%%J%%%%%%
4069G%%%%%%%%%%%%%%%%%%%%%%%%%%%%%%%%%%%%%%%%%%%%j%J%%%%%%%%%%%%%%%%%%%%%%%%
4140G%%%%%%%%%%%%%%%%%%%%%%%%J%%j%%%%%%%%%%%%%j%%J%%%%%%%%%%%%%%%%%%%%%%%%%%
4211G%%%%%%%%%%%%%%%%%%%%%%%%%%%%%%%%%%%%%%%%%%%%%%%%%%%%%%%%%%%%%%%%%%%%%%%
4282G%j%J%%%%%%%%%%%%%%%%%%%%%%%j%%%%%%%%%%%%%%%%%%%%%%%%%J%%%%%%%%%%%%j%%%%
4353FJ%%%j%J%%%j%%%%%%%%%%%%%%%%%%%%%%%%%%%J%%%%%%%%%%%%%%%%%%%%%%%%%%%%%%%%
4424G%%%%%%%%%%%%%%%%%%%%%%%%%%%%%%%%%%%%%%%%%%%%%%%%%%%%%%%%%%%%%%%%%j%%J%%
4495G%%%%%%%%%%%%%%%%%%%%%%%%%j%%%%J%%%%%j%%%%%%%jJj%%J%%%%%%%%%%%%%%Jj%%%%%
4566F%%J%%%%j%J%%%j%%J%%%%%%%%%%%j%J%%%%%%%j%%%%%%%%J%%%%%%%%%%%%%%%%%%%%%%%
4637G%%%%%%%%%%%%%jJ%%%%%%%%%%%%%%%%%%%%%%%%%%%%%%%%%%%%%%%%%%%%%%%%jJ%%%%%%
4708G%%%%%%%%%%jJ%%%%%%%%%%%%%%%%%%%%%%%%%%%%%%%%%%j%%J%%%%%%%%%%%%%jJ%%%%%%
4779G%%%%jJ%%%%%j%%%%%%J%%%%%%%%%%%j%%%J%%%%%%%%j%%J%%%%%%%%%%%%%%%%j%%%%%%%
4850FJ%%%%%%%%%%%%%%%%%%%%%%%%%%%%%%%j%%%J%%%%%%j%%J%j%%%%%J%%j%%%J%%%%%%%%%
4921G%%%%%%%j%%J%%%%%%%%%%%%%%%%%%j%%%%%%%%%%%Jj%%%%J%j%%%%%%%%J%j%%%%%%%%%%
4992F%%%%%%%%%%%%%%%%%%%%%%%%%%%%%%%%%%%%%%%%%%%%J%j%%%%%%%%J%%j%%%%%%%%%J%j
5063F%%%%%%%%%J%%%%%%j%%%%%%%%%%%%%%J%%%%%%%%%j%%J%%%j%%%%J%j%%%J%%%%j%J%j%%
5134F%%J%%j%%%%J%%%%%%%%%%%%j%%%%%%%%%J%%%j%%%%%%%%%%%%%%%%%%%%%%%%%%%J%%%%%
5205G%%j%%%%%%J%%%%%%%%j%%J%j%%%%J%j%%%%J%%%%%%%%%%%%%%%%%%%%%%%%%%%%%%%j%%%
5276F%J%j%%%%%%%%%J%%%j%%%%%%%%%J%j%%%%%%%%J%j%%%%%%%%%%%%%%%%J%%%%j%J%j%%%%
5347F%%%J%%j%%%%%%%%%%%%%%%%%J%j%J%%%%%%%%%j%%%%%J%jJj%%%%%%%%%%%%%%%%%%%%%%
5418F%%%%%%%%J%%%%%%%j%%%%%%%%%J%%%%j%%%%J%%%j%%%%%%%J%%j%%%%%%%%%%%%%%%%J%%
5489G%%%%%%%%%j%%%%%%%%%J%%%%%j%%%%%%%%J%%j%%J%%%j%%%%%%J%j%%%%%%%%%%%%%Jj%%
5560F%%%%%%%%%%%%%%%%%%%%%%%%%%%J%%%%%%%%%%%%%j%%%%%%%%%%%%%%%%%%%%%%%%%%J%%
5631G%%%j%%%%%%J%%%%%%%%%%%%%%%%%%%%%%%%%j%%%%J%j%%%%%J%%%j%%%%%%J%%%j%%%%%%
5702F%J%%%%%%j%%%%%J%%%%j%%%%%%J%%%%j%%%%%%%%%%%J%%%%%j%%%%%%%%%%%%%%%%%%%%%
5773F%%%%%%%%%%%%J%%j%%%%%%%%%%J%%j%%%%%%%%%%%%%%%%%%%%%%%%%%%%%%%%%Jj%%%%%%
5844F%%%%%%%%%%%J%%%%%%%%j%%J%j%%%%%%%%%%%J%%%j%%%%%%%%%%%%%%%%%%%%%%%%%%%%%
5915F%%J%%%%%%%%%%%%%j%%%%%%J%%%%%%%%%j%%%%%%J%%%%%%j%%%%%%%%%%%%%%%%J%%%%%%
5986G%%j%%%J%%%%%%%j%Jj%%%%%J%%%%%%%%%%%%%%%%%%%j%%%%%%%%%%%%%%%J%%%%%%%j%%%
6057F%%%%%%%%%%%%%%%%%%%%%%%%%%%%%%%%%%%%%%%%%Jj%%%%%%%%%%%%%%%%%%%%%%%%%%%%
6128F%%%%%J%j%%%%%%%%%%%%%%%%%%%%%%%%J%j%%%%%%%%%%%%%%%J%j%%%%%%%%%%%J%j%%%%
6199F%%%%%%%%%%%%%%%%%J%%%%%%%j%%%%%%%Jj%%%%%%%%%%%%%%%%%%%%%%%Jj%%%%%%%%%%%
6270F%%%%%%%%%%%%%%%%%%%%%%%%%%%%%%%%%%%%%%%%%%%%%%%%%%%%%%%%%%%%%%%%%%%%%%%
6341F%%%%%%%%%%%%%%%%%%%%%%%%%%%%%%%%%%%%%%%%%%%%%%%%%%%%%%%%%%%%%%%%%%%%J%%
6412G%j%J%%j%%%%%%%%%%%%%%%%%%%%%%%%%%%%%%%%%%%%%%%%%%%%%%%%%%%%%%%%%%%%%%%%
6483F%J%%j%%%%%%%%%%%%%%%%%%%%%%%J%%j%%%%%%%%%%%%%%%%%%%%%%%%%%%%%%%%%%%%%%%
6554F%%%%%%%%%%%%%%%%%%%%%%%%%%%%%%%%%%%%%%%%%%%%%%%%%%%%%%%%%%%%%%%%%%%%%%%
6625F%%%%%%%%%%%%%%%%%%%%%%%%%%%%%%%%%%%%%%%%%%%%%%%%%%%%%%%%%%%%%%%%%%%%%%%
6696F%%%%%%%%%%%%%%%%%%%%%%%%%%%%%%%%%%%%%%%%%%%%%%%%%%%%%%%%%%%%%%%%%%%%%%%
6767F%%%%%%%%%%%%%%%%%%%%%%%%%%%%%%%%%%%%%%%%%%%%%%%%%%%%%%%%%%%%%%%%%%%%%%%
6838F%%%%%%%%%%%%%%%%%%%%%%%%%%%%%%%%%%%%%%%%%%%%%%%%%%%%%%%%%%%%%%%%%%%%%%%
6909F%%%%%%%%%%%%%%%%%%%%%%%%%%%%%%%%%%%%%%%%%%%%%%%%%%J%%%j%%%%%%%%%%%%%%%%
6980F%%%%%%%%%%%%%%%%%%%%%%%%%%%%%%%%%%%%%%%%%%%%%%%%%%%%%%%%%%%%%%%%%%%%%%%
7051F%%%%%%%%%%%%%%%%%%%%%%%%%%%%%%%%%%%%%%%%%%%%%%%%%%%%%%%%%%%%%%%%%%%%%%%
7122F%%%%%%%%%%%%%%%%%%%%%%%%%%%%%%%%%%%%%%%%%%%%%%%%%%%%%%%%%%%%%%%%%%%%%%%
7193F%%%%%%%%%%%%%%%%%%%%%%%%%%%%%%%%%%%%%%%%%%%%%%%%%%%%%%%%%%%%%%%%%%%%%%%
7264F%%%%%%%%%%%%%%%%%%%%%%%%%%%%%%%%%%%%%%%%%%%%%%%%%%%%%%%%%%%%%%%%%%%%%%%
7335F%%%%%%%%%%%%%%%%%%%%%%%%%%%%%%%%%%%%%%%%%%%%%%%%%%%%%%%%%%%%%%%%%%%%%%%
7406F%%%%%%%%%%%%%%%%%%%%%%%%%%%%%%%%%%%%%%%%%%%%%%%%%%%%%%%%%%%%%%%%%%%%jJ%
7477F%%%%%%%%%%%%%%%%%%%%%%%%%%%%%%%%%%%%%%%%%%%%%%%%%%%%%%%%%%%%%%%%%%%%%%%
7548F%%%%%%%%%%%%%%%%%%%%%%%%%%%%%%%%%%%%%%%%%%%%%%%%%%%%%%%%%%%%%%%%%%%%%%%
7619F%%%%%%%%j%J%%%%j%%J%%%%%%%%j%%J%%%%%%%%%%%%%%%j%%%J%%%%%%%%%%%%%%%%%%%%
7690F%%%%%%%%%%%%%%%%%%%%%%%%%%%%%%%%%%%%%%%%%%%%%%%%%%%%%%%%%%%%%%%%%%%%%%%
7761F%%%%%%%%%%%%%%%%%%%%%%%%%%%%%%%%j%J%%%%%%%%%%%%%%%%%%%%%%%%%%%%%%%%%%%%
7832F%%%%%%%%%%%%%%%%%%%%%%%%%%%%%%%%%%%%%%%%%%%%%%%%%%%%%%%%%%%%%%%%%%%%%%%
7903F%%%%%%%%%%%%%%%%%j%J%%%%%%%%%%%%%%%%%%%%%%%%%%%%%%%%%%%%%%%%%%%%%%%%%%%
7974F%%%%j%%%J%%%%%%%%%%%%%j%J%%%%%%%%%%%%%%%%%%%%%%%%%%%%%%%%%%%%%%%%%%%%%j
8045E%J%%%%%%%%%%%%%%%%%%%%%%%%%%%%%%%%%%%%%%%%%%%%%%%%%%%%%%%%%%%%%j%%%J%%%
8116F%%%%%%%%%%%%%%%%%%%%%%%%%%%%%%%%%%%%%%%%%%%%%%%%%j%%J%%%%j%J%%%%%%%%%%%
8187F%%%%%%%%%%%%%%%%%%%%%%%%%%%%%%%%%%%%%%%%%%%%%%%%%%%%j%%%%%%%%%%%%%%%Jj%
8258E%%J%%%%j%%J%%%%%%%%%%%%%%%%%%%%%%j%%%J%j%J%%%%%%%j%%%J%%%%%j%%%%%%%J%%%
8329F%%%%%%%%%%j%%%%%%J%%%%%%%%%%%%%j%%%%J%%j%%%%%%%J%%%j%%%%%%%%%%%J%%%%%%%
8400F%%%j%%J%%%%%%%%%%%%%jJ%%%%%%j%%J%%%%%%j%%%J%%%%%%j%J%%%%%%%%%%j%%J%%j%%
8471E%%J%%%%%%%%%%%%%%%%%%%%%%%%%%%%%%%%%%%%j%%%%J%%%%%%%%%%%%%%%%%%%%%%%%j%
8542EJ%jJ%%%%%%%%%%%j%J%%%j%J%%j%%%Jj%%%%%%J%%%%%%%%%%%%%%%%%%%%%%%%%j%%J%%%
8613F%%%%j%%%%%%J%%%%%%%%%%%%j%%J%%jJ%%%%%%%%%%%%%%%%jJ%j%%%%%J%jJ%%%%%%%%%%
8684F%%j%%J%%%%%%%%%%%%j%%%JjJ%%%%%%jJ%%%%%%%%%%%%%%%%%%%%%%%%%%%%j%%%J%%%%%
8755F%j%%%J%%%%%%%%%%%%%%%%%%%%%%%%%%%%j%%%%%J%j%%%%%J%%%%%%%%%%j%%J%%%%%%j%
8826E%%%%%J%%%j%%J%%%%%%j%%%%%%J%%%%%j%%%%J%%j%%%%%%%%%%%%%%%%%%%%J%%%j%%%J%
8897F%%jJ%%j%%%%%%%%%%J%%%j%%J%jJ%%%j%J%%%j%%J%%%%%%%%%%%%%j%%%%%%%%%%J%%%%%
8968F%%j%%%%%J%%%%%%%%%%%%%j%%%%%%%%%%%%%%%%%%%%%%%%%%%J%%%%%j%%%%J%%%%%%%%%
9039F%%%%%jJ%%%%%%%%%%%j%%J%j%%%%%%%%%J%%%jJj%J%%j%%%J%%%%j%%%%%%%%%%%%%%%%%
9110E%%%%%%%%%J%%%%%%%%%%%j%%%%J%%%j%%%%%%%%%%%%%%%%%%%%%Jj%%%%%%%%%%%%J%%%j
9181E%%%%%%%%%%%%%%%%%%%%J%j%%%%%%%%J%%j%%%%%%J%%%%%%%%j%J%%%%%%%j%%%%%%%J%%
9252F%%%%j%%J%%%%%%j%%%%%%%%%%%J%%%%%%%%%%%%%%%%%%%%%j%%%%%%%%J%%j%%%%J%%%%%
9323F%%jJ%%j%%%%%%%%%%%%%%%%%%%J%%%%j%%%%%%J%%%%j%%%%%%%%%%%%%%Jj%%%%%%%%J%%
9394F%%%%%%%j%J%%%%j%%%%%%%%%%%%%%%%%J%%%%%j%%%%J%%%%%%%%%%j%%%%%%%%%%%%%%%%
9465E%%%%%%%%%%%%%%%%%%%%%J%%%j%%%%%%J%%j%%%%%%%%%%%%Jj%%%%%%%%%%%%%%%%%%%%%
9536E%%%%%%%%%%%%%%%%%%%%%%%%%%%%%%%%%%%%%%%%%%%%%%%%%%%%%%%%%%%%%%%%%J%%%%%
9607F%%%%%%%%%jJ%%%%%%%%j%%J%%j%%%%%%%%%%%%J%%%%%%%j%%%%%%%%J%j%%%%%%J%j%%%%
9678EJ%j%%%%%%%%%%%J%%%j%%%%%%%%%%%%%%%%%%%%%%%%%%%%%%%%%%%%%%%%%%%%%J%%%j%%
9749E%J%%%%%%j%%%%%J%%%%%%%%%%j%%%%%%%%%%%%%%%%%%%%%%%%%%%%%%%J%%j%%%%%%%%%%
9820E%%%%%%%%%%%%%%%%%%%%%%%%%%%%%%%%%%%%%%%%%%%%%%%%%%%%%%%%%%%%%%%%%%%%%%%
9891E%%%%%%%%%%%%%%%%%%%%%%%%%%%%%%%%%%%J%j%J%%%%%j%%%%%%%%%%%%%%%%%%%%%%%%%
9962E%%%%%%%%%%%%%%%%%%%%%%%%%%%%%%%%%%%%%%%%%%%%%%%%%%%%%%%%%%%%%%%%%%%%%%%
10033E%%%%%%%%%%%%%%%%%%%%%%%%%%%%%%%%%%%%%%%%%%%%%%%%%%%%%%%%%%%%%%%%%%%%%%
10103E%%%%%%%%%%%%%%%%%%%%%%J%%j%%%%%%%%%%%%%%%%%%%%%%%%%%%%%%%%%%%%%%%%%%%%
10173E%%%%%%%%%%%%%%%%%%%%%%%%%%%%%%%%%%%J%j%%%%%%%%%%%%%%%%%%%%%%%%%%%%%%%%
10243E%%%%%%%%%%%%%%%%%%%%%%%%%%%%%%%%%%%%%%%%%%%%%%%%%%%%%%%%%%%%%%%%%%%%%%
10313E%%%%%%%%%%%%%%%%%%%%%%%%%%%%J%j%%%%%%%%%%%%%%%%%%%%%%%%%%%%%%%%%%%%%%%
10383E%%%%%%%%%%%%%%%%%%%%%%%%%%%%%%%%%%%%%%%%%%%%%%%%%%%%%%%%%%%%%%%%%%%%%%
10453E%%%%%%%%%%%%%%%%j%J%%%%%%%%%%%%%%%%%%%%%%%%%%%%%%%%%%%%%%%%%%%%%%%%%%%
10523E%%%%%%%%%%j%%J%%%%%%%%%%%%%%%%%%%%%%%%%%%%%%%%%%%%%%%%%%%%jJ%%%%%%%%%%
10593E%%%%%%%%%%%%%%%%%%%%%%%%%%%%%%%%%%%%%%%%%%%%%%%%%%%%%jJ%%%%%%%%%%%%%%%
10663E%%%%%%%%%%%%%%%%%%%%%%%%%%%%%%%%%%%%%%%%%%%%%%%%%%%%%%%%%%%%%%%%%%%%%%
10733E%%%%%%%%%%%%%%%%%%%%%%%%%%%%%%%%%%%%%%j%%%J%%%%%%%%%%%%%%%%%%%%%%%%%%%
10803E%%%%%%%%%%%%%%%%%%J%j%%%%%%%%%%%%%%%%%%%%%%%%%%%%%%%%%%%%%%%%%%%%%%%%%
10873E%%%%%%%%%%%%%%%%%%%%%%%%%%%%%%%%%%%%%%%%%%%%%%%%%%%%%%%%%%%%%%%%%%%%%%
10943E%%%%%%%%%%%%%%%%%%%%%%%%%%%%%%%%%%%%%%%%%%%%%%%%%%%%%%%%%%%%%%%%%%%%%%
11013E%%%%%%%%%%%%%%%%%%%%%%%%%%%%%%%%%%%%%%%%%%%%%%%%%%%%%%%%%%%%%%%%%%%%%%
11083E%%%%%%%%%%%%%%%%%%%%%%%%%%%%%%%%%%%j%J%%%%%%%%%%%%%%%%%%%%%%%%%j%%J%%j
11153D%%%J%%%%%%%%%%j%%%J%%%%%%%%%%%%%%%%%%%%%%%%%%%%%%%%%%%%%j%J%%%%%%%%%%%
11223E%%%%%%%%%%%%%%%%%%%%%%%%%%%%%%%%%%%%%%%%%%%%%%%%j%%%%%%%J%%%%%%%%j%J%%
11293E%%j%J%%%%%%jJ%%%%%%%%%%%%%%%%%%%%%%%%%%%%%%%%%%%%%%%%j%%%J%%%%%%%%%%%%
11363E%%%%%%%%%%%%%%%%%%%%%%%%%%%%%%%%%%%%%%%%%%%%%%%%%%%%%%%%%%%%%%%%%%%%%%
11433E%%%%%%%%%%%%jJ%%%%j%%%%J%%%%%%%%%%%%%%%%%%%%%%%%%%%%%j%%J%%%%%%%%%%%%%
11503E%%%%%%%%%%%%%%%%%%%%%%%%%%%%%%%%j%%%%%%%%%%J%%%j%J%%%%%%%%%%%%%%%%%%%%
11573E%%%%%%%j%%%%%%J%%%%%%%%j%%J%%%%%%j%%%J%j%%%%%J%%%%%%%%%%%%%j%%%%%%%%%%
11643D%%%Jj%%%%%%%%%%%J%%%%%%%j%%J%%%%%%%%%%%%%j%%%%J%%%j%%%%%J%%%%%%%%%j%%%
11713D%%%%%%%%%%%%J%%%%%%%%%j%%%Jj%%%J%%%%%%%%%%%%%%%%%%%%%%%%%%%j%%%%J%%%%%
11783E%%%%j%%%%%%%%%%J%%%%%%j%%%%%%%J%%%%%j%%J%%%%%%%j%%%%%Jj%%%%%%%%J%%%%%%
11853E%%%%%%%%%%%j%%%Jj%%%%%%%%%%%%%%Jj%%%%%J%%%%%j%%%%%%%%%%%%%J%%%%%%%%%%%
11923E%j%%%%%%%%%%%%%%%%%%J%%%%%j%%%%%Jj%%%%%J%%%%%%%%j%J%j%%%%%%%%%%%%%%%%%
11993D%%%%%%%Jj%%%%%%%%%%%%%%%%%%J%%%%%%%%%%%%%%j%%%%Jj%%%%J%%%%%%%%%jJ%%%%j
12063D%%%%%J%j%%%J%%%%%%%%%%%%j%%%%%%%%%%%%%%%%J%%%%%%j%%%J%j%%%%%J%%%%%%%%%
12133E%%%%%j%J%%%%%j%%%%%%%%%%%%%%%%%%%%%%%%%%%%%Jj%%%%%%%%%%%%%%%%%%%J%%%%%
12203Ej%%J%%%%%%%%%%%%%j%%%%%%%%%%%Jj%%%%%%%%%%%%%%%J%%%%%%%%%%%%%j%%%Jj%%%%
12273D%%%%%%%%%%%%%%%%%%%%%J%%j%%Jj%%%%%%%%%%%%%%%%%%%%%%%%%%%%%%%%%%%%%%%%%
12343D%%%%%%%%%%%%%%%%%%%%%%%%%%%%%%%%%%%%%%%%%%%%%%%%%%%%%%%%%%%%%%%%%%%%%%
12413D%%%%%%%%%%%%%%%%%%%%%%%%%%%%%%%%%%%%%%%%%%%%%%%%%%%%%%%%%%%%%%%%%%%%%%
12483D%%%%%%%%%%%%%%%%%%%%%%%%%%%J%%%j%%%%%%J%%%%%%j%%%%%%%%%%%%%%%%%%%%%%%%
12553D%%%%%%%%%%%%%%%%%%%%%%%%%%%%%%%%%%%%%%%%%%%%%%%%%%%%%%%%%%%%%%%%%%%%%%
12623D%%%%%%%%%%%%%%%%%%%%%%%%%%%%%%%%%%%%%%%%%%%%%%%%%%%%%%%%%%%%%%%%%%%%%%
12693D%%%%%%%%%%%%%%%%%%%%%%%%%%%%%%%%%%%%%%%%%%%%%%%%%%%%%%%%%%%%%%%%%%%%%%
12763D%%%%%%%%%%%J%j%%%%%%%%%%%%%%%%%%%%%%%%%%%J%%%j%%%%%%%%%%%%%%%%%%%%%%%%
12833D%j%%J%%%%%%%%%%%%%%%%%%%%%%%%%%%%%%%%%%%%%%%%%%%%%%%%%%%%%%%%%%%%%%%%%
12903D%%%%%%%%%%%%%%%%%%%%%%%Jj%%%%%%%%%%%%%%%%%%%%%%%%%%%%%%%%%%%%%%%%%%%%%
12973D%%%%%%%%%%%%%%%%%%%%%%%%%%%%%%%%%%%%%%%%%%%%%%%%%%%%%%%%%%%%%%%%%%%J%j
13043D%%%%%%%%%%%%%%%%%%%%%%%%%%%%%%%%%%%%%%%%%%%%%%%%%%%%%%%%%%%%%%%%%%%%%%
13113DjJ%%%%%%%%%%%j%%J%%%%%j%%%%J%%%%%j%%%%%%%%%J%%%%%%%%%%%%%%%%%%%%%%%%%%
13183D%%%%%%%%%%%%%%%%%%%%%%%%%%%%%%%%%%%%%%%%%%%%%%%%%%%%%%%%%%%%j%%J%%%%%%
13253D%%%%%%%%%%%%%%%%%j%J%%%%%%%%j%%J%%%%%%%%%%j%%%%%%%%%%J%%%%%%%%%%%%j%%J
13323D%%%%%%%%%j%J%%%jJ%%%%%%%j%%J%%%%%%%%%%%%%%%%%%%%%%%%%%%%%%%%%%%%%%%%%%
13393D%%%j%J%%%%%%%%%%%%%%%%%%%%%%%%%%%%%%%%%%%%%%%%%%%%%%%%%%%%%%%%%%%%%%%%
13463D%%%%jJjJ%%%%%%%%%%%%%%%%%%%%%%%%%%%%%%%%%%%%%%%%%%%%%j%J%%%%%%%%%%%%%%
13533D%%%%%%%%%%%j%%%J%%%%%%%%%%%%%%%%%%%%%%%%%%%%%%%%%%%%%%%%%%%%%%%%%%%%%%
13603D%%%%%%%%%%%%%%%%j%%%%J%%%%j%%%%%%%%%%%%J%%%%%%%%%%%%%%%%j%%%%%%%%%%%J%
13673D%%%%%%%%%%j%%J%%%%%%%%%%%%%%j%%%J%%%%%j%%%%%%%%%J%%%%%%%%%%%%j%%%%%%J%
13743Dj%%%%%%%%%J%%j%J%%%%jJ%%%%%%%%%%%%%%%%%%%j%%%%%%J%%%%%%%%%%%%%%%%%%%%%
13813D%%%%%%%%%%%%%%%%j%%%%J%%%j%%%J%%%%%%%%%%%%%%%%%%%%%%%%%%%%%%%%%%%%%%%%
13883D%%%%%%%%%%%%%%%%j%%%%J%%%j%%%%%%%%%%%%%%%%%J%%j%%%%%%%%%%%%J%%%%%%%j%%
13953C%%%%%%%%%%%%%Jj%%%%%%%%%%%J%%%%%%%%%%%j%%%%%J%%j%%Jj%%%%%J%%%%%%%%%jJ%
14023D%%%%%%%%%%%%%%%%%%%%%j%Jj%J%%%%%%j%%%%%%%%%%%%%%%%%%%Jj%%%%%%%%%%%%%%%
14093C%%%%%J%jJ%%%%j%J%%%%%%%j%%%%%J%%%%j%%%%%%%%J%%%%%%%%%j%J%%j%%%%%%%%%%%
14163C%%%J%%%j%%%%%%Jj%%%%%%%%%%%%%%%%%%%%%%%%%%%%%%%%%%J%%%j%%%%%%%%%%%%%%%
14233C%%%J%j%J%%j%%%%%%%%%%%%%%%%%%%%%J%%%%%%%%%%j%%%%%%%%%%%%%%%%%%%%%%%%%%
14303C%%%%%%%%%%%%%%%%%%%%%%%%%%%J%j%%%%%%%%Jj%%%%%%%%%Jj%%%%%%%%%J%%%%%j%%%
14373C%%%%%%J%%%%%j%%%%%%%%%%%%%%%%%%J%j%%%%%%J%%%%j%%%%%%%%%%%Jj%%%%%%%%%%%
14443C%%%%%%%%%%%%%%%%%%%%%%%%%J%%j%Jj%%%%%%%%%%%%%%%%%%%%%%%%%%%%%%%%%%%%%%
14513C%%%%%%%%%%%%%%%%%%%%%%%%%%%%%%%%%%%%%%%%%%%%%%%%%%%%%%%%%%%%%%%%%%%%%%
14583C%%%%%%%%%%%%%%%%%%%%%%%%%%%%%%%%%%%%%%%%%%%%%%%%%%%%%%%%%%%%%%%J%%%%%j
14653C%%%%%%%%%%%%%%%%%%%%%%%Jj%%%%%%%%%%%%%%%%%%%%%%%%%%%%%%%%%%%%%%%%%%%%%
14723C%%%%%%%%%%%%%%%%%%%%%%%%%%%%%%%%%%%%%%%%%%%%%%J%%j%%%%%%%%%%%%%%%%%%%%
14793C%%%%%%%%%%%%%%%%%%%%%%%%%%%%%%%%%%%%%%%%%%%%%%%%%%%%%%%%%%%%%%%%%%%%%%
14863C%%%%%%%%%%%%%%%%%%%%%%%%%%%%%%%%%%%%%%%%%%%%%%%%%%%%%%%%%%%%%%%%%%%%%%
14933C%%%%%%%%%%%%%%%%%%%%%%%%%%%%%%%%%%%%%%%%%%%%%%%%%%%%%%%%%%%%%%%%%%%%%%
15003C%%%%%%%%%%%%%%%%%%%%%%%%%%%%%%%jJ%%%%%%%%%%%%%%%%%%%%%%%%%%%%%%%%%%%%%
15073C%%%%%%%%%%%%%%%%%%%%%%%%%%%%%%%%%%%%%%%%%%%%%%%%%%j%J%%%%%%%%%%%%%%%%%
15143C%%%%%%%%%%%%%%%%%%%%%%%%%%%%%%%%%%%%%%j%%%J%%%%%%%%%%j%%J%%j%%%%%J%%%%
15213C%%%%%j%%%Jj%%J%%%%%%%%%%%%%%%%%%%j%%%J%%%j%J%%%%%%%%%%%%%%%%%%%%%%%%%%
15283C%%%%%%j%%J%%%%%%%%%%%%%%%%%%%%%j%%%%%J%%jJ%%%%%%%%%%%%%%%%%%%j%%%%J%%%
15353C%%%%%%%j%%J%%%%%%%%%%%%%%%%%%%jJ%%jJ%j%%%J%%%%%%%%%%%%%%%%%%%%%%%%%%%%
15423Cj%%%J%%%%%%jJ%%%%%%%%%%%%%j%%%J%%%%%%%j%Jj%%J%%%%%%%%j%%%Jj%%%%%%J%%%%
15493C%%%%%%%%%%%%%%%%%%%%%%%%%%%%%%%%%%%%%j%%%J%j%J%j%%%%J%%%%%%%%%%%%%%%%%
15563Cj%%%%%%%%J%j%%%%%J%j%%J%%%%%j%J%%j%%J%%%%%j%%%%%J%%%%%%%j%%%%J%%%%%%%%
15633C%%%%%%%%%%%%%%%%jJ%%%%j%J%jJ%%%%%%%%%%%%%%%%%%%%%%%%%%%%%%%%%j%%%J%%jJ
15703C%%j%J%%%%%%%%j%%%%%%%%Jj%%J%%j%%J%%%%j%%%%%%%%%%%%%%%%%%%%%%%%%%%%%%%%
15773B%%%%%%%%%%%%%%%%%J%%%j%Jj%%%J%%j%%%%%%%Jj%J%j%%%%%%%%%%%%J%%%%%%%%%%%%
15843C%%%%%%%%j%%%%%%%Jj%J%%%%j%%%%%%%%%%J%j%%%%%%%J%j%%%%%%%%%%%%%%%%J%%%%%
15913C%%%%%%%j%J%%j%%%%%%%%%%%%%%%%%%%%%%%%%%%%%%%%%%%%%%%%%%%%%%%%%%%%%%%%%
15983B%%%%J%%%j%%%%%%%%%%%%%%%%%%%%%%%%%%%%%%%%%%%%%%%%%%%%%%%%%%%%%%%%%%%%%
16053B%%%%%%J%%%%%j%%J%%%%%%%j%%%%%%%%%%%%%%%%%%%%%J%%j%%%%%%%%%%%%%%%%%%%%%
16123B%%%%%%%%%%%%%%%%%%%%%%%%%%%%%%%%%%%%%%%%%%%%%%%%%%%%%%%%%%%%%%%%%%%%%%
16193B%%%%%%%%%%%%%%%%%%%%%%%%%%%%%%%%%%%%%%%%%%%%%%%%%%%%%%%%%%%%%%%%%%%%%%
16263B%%%%%%%%%%%%%%%%%%%%%%%%%%%%%%%%%%%%%%%%%%%%%%%%%%%%%%%%%%%%%%%%%%%%%%
16333B%%%%%%%%%%%%%%%%%%%%%%%%%%%%%%%%%%%%%%%%%%%%%%%%%%%%%%%%%%%%%%%%%%%%%%
16403B%%%%%%%%%%%%%%%j%%J%%%%%%%%%%%%%%%%%%%%%%%%%%%%%%%%%%%%%%%%%%%%%%%%%%%
16473B%%%%%%%%%%%%%%%%%%%%%%%%%%%%%%%%%%%%%%%%%%%%%%%%%%%%%%%%%%%%%%%%%%%%%%
16543B%%%%%%%%%%%%%j%J%%%%%%%%%%%%%%%%%%%%%%%%%%%%%%%%%%%%%%%%%%%%%%%%%%%%%%
16613B%%%%%%%%%%%%%%%%%%%%%%%%%%%%%%%%%%%%%%%%%%%%%%%%%%%%%%%%%%%%%%%%%%%%%%
16683B%%%%%%%%%%%%%%%%%%%%%%%%%%%%%%%%%%%%%%%%%%jJ%%%%%%%%%%%%%%%%%%%%%%%%%%
16753B%%%%%%%%%%%%%%%%%%%%%%%%%%%%%%%%%%%%%%%%%%%%%%%%%%%%%%%%%%%j%%%J%%%%%%
16823B%%%%%%%%%%%%%%%%%%%%%%%%%%%%%%%%%%%%%%%%%%%%%%%%%%%%%%%%%%%%%j%%%%%J%%
16893B%j%%%%%J%%%%%%%%%%j%%J%%%%%%%%%%j%%%%%%%%%%J%j%J%%%%%%%%%%j%%%J%%%%%%%
16963B%%%%j%%J%%%%%%%j%J%%%%%j%%%%%J%%%%%%j%J%%%%%%%%%%%%j%%J%%%%%%%%jJ%%%%%
17033B%%%%%%%%%%%%%%%%%j%%%J%%%%j%%%%%%%%%%%%J%j%J%%j%%%%J%j%%%J%%j%Jj%%J%%%
17103B%jJ%%%%%%j%%%J%j%%%%%%%%%J%j%%J%%%%%%%j%%%%%%J%%%%%%%%%%%%j%J%%%%%%%%%
17173B%%%%%%%%%%%%%%%%%%%%j%%J%%%%%%%%%%%%%%%%j%%J%%%%%%%%j%%%%%%%%%%%%%%%J%
17243B%%%%%%j%%%%%%%%%%%J%j%%%%%%%%%%%%%%%%%%J%%j%%%%%%%%J%%%%%%j%%%%%%%%%%%
17313A%%%%%%Jj%%%%%%%%%%%%%%%%%%%%%%%%%%%J%j%%%%Jj%%%%%%%%%%%%%%%%%%%%%%%%%%
17383A%%%%%%%%%%%%%%J%%j%%%%%%%%%%%%%%%%J%%%%%j%%%%%%J%%%%%%%%%%%j%%%%%%%%%%
17453A%%%%%%%%%%%%%%%%%%%%%%%%%%%%%%%%%%%%%%%%%%%%%%%%%%%%%%%%J%j%%%J%%%%%%%
17523B%%%%%%%%%%j%%%%%%%%%%%%%%%%%%%%%%%%%%%%%%%%%%%%%%%%J%j%%%J%%%%%%%j%%%%
17593A%%%%%%%%%%%%%%%%%%%%%%%%%%%%%%%%%%%%%%%%%%%%%%%J%%%j%%%%%%%%%%%%%%%%%%
17663A%%%%%%%%%%%%%%%%%%%%%%%%%%%%%%%%%%%%%%%%%%%%%%%%%%%%%%%%%%%%%%%%%%%%%%
17733A%%%%%%%%%%%%%%%%%%%%%%%%%%%%%%%%%%%%%%%%%%%%%%%%%%%%%%%%%%%%%%%%%%%%%%
17803A%%%%%%%%%%%%%Jj%%%%%%%%%%%%%%%%%%%%%%%%%%%%%%%%%%%%%%%%%%%%%%%%%%%%%%%
17873A%%%%%%%%%%%%%%%%%%%%%%%%%%%%%%%%%%%%%%%%%%%%%%%%%%%%%%%%%%%%%%%%%%%%%%
17943A%%j%%%%J%%%%%%%%%%jJ%%%%%%%%%j%%%J%%%%jJ%%%%%%%%%%%%%%%%%%%%%%%%%%%%%%
18013A%j%%%J%%%%%%%%%%%%%%%%%%%%%%%%%%%%%%%%%%%%%%%%%%%%%%%%%%%%%%%%%%%%%%%%
18083A%%%%%%%%%%%j%%%J%%%jJ%%%%%%%%%%%%%%%%%%%%%%%%%%%%%%%%%%%%%%%%%%%%%%%%%
18153A%%%%%%%%%%%%%%%%%%%%%%%%%%%%%%%%%jJ%%%%%%%%%%%%%%%%%%%%%%%%%%%%j%%J%%%
18223A%%j%%%J%%%%j%%%%%J%%%%%%%%%%%%%jJ%%j%%%%%%%J%%%%%%%%%%j%%%%%%J%j%J%%%%
18293A%%%%%%%%%%%%%%%%%%j%%J%%jJ%j%%%%%%%%J%%%%j%%%J%%%%j%J%%%%%%%j%%%J%%%jJ
18363Aj%%%%%%%%%%%%%%%%%%%%%%%%%%%%%Jj%%%%%%%%%%%%%%%%Jj%%%%%J%%%%%%%%j%%%%%
18433@%%%%%%%%%%%%%%%%%%%%%%%%%%%%%%%%J%j%%%%%%%%%%%%J%%j%%%%Jj%%%%%%%%%%%%%
18503@%%%%%%%%%%J%%%j%%J%j%%%%%%%%%%%%%%%%%%%%%%%%%%%%J%j%%%%%%%%%%%%%%%%%%%
18573@%%%%%%%%%%%%%%%%%%%%%%%%%%%%%%%%%%%%%%%%%%%%%%%%%%%%%%%%%%%%%%%%%%%%%%
18643@%%%%%%%%%%%J%%j%%%%%%%%%%%%%%%%%%%%%%%%%%%%%%%%%%%%%%%%%%%%%%%%%%%%%%%
18713@%%%%%%%%%%%%%%%%%%%%%%%%%%%%%%%%%%%%%J%j%%%%%%%%%%%%%%%%%%%%%%%%%%%%%%
18783@%%%%%%%%%%%%%%%%%%%%%%%%%%%%%%%%%%%%%%%%%%%%%%%%%%%%%%%%%%%%%%%%%%%%%%
18853@%%%%%%%%%%%%%%%%%%%%%%%%%%%%%%%%%%%%%%%%%%%%%%%%%%%%%%%%%%%%%%%%%%%%%%
18923@%%%%%%%%%%%%%%%%%%%%%%%%%%%%%%%%%%%%%%%%%%%%%%%%%%%%%%%%%%%%%%%%%%%%%%
18993@%%%%%%%%%%%%%%%%%%%%%%%%%%%%%%%%%%%%%%%%%%%%%%%%%%%%%%%%%%%%%%%%%%%%%%
19063@%%%%%%%%%%%%%%%%%%%%%%%%%%%%%%%%%%%%%%%%%%%%%%%%%%%%%%%%%%%%%%%%%%%%%%
19133@%%%%%%%%%%%%%%%%%%%%%%%%%%%%%%%%%%%%%%%%%%%%%%%%%%%%%%%%%%%%%%%%%%%%%%
19203@%%%%%%%%%%%%%%%%%%%%%%%%%%%%%%%%%%%%%%%%%%%%%%%%%%%%%%%%%%%%%%%%%%%%%%
19273@%%%%%%%%%%%%%%%%%%%%%%%%%%%%%%%%%%%%%%%%%%%%%%%%%%%%%%%%%%%%%%%%%%%%%%
19343@%%%%%%%%%%%%%%%%%%%%%%%%%%%%%%%%%%%%%%%%%%%%%%%%%%%%%%%%%%%%%%%%%%%%%%
19413@%%%%%%%%%%%%%%%%%%%%%%%%%%%%%%%%%%%%%%%%%%%%%%%%%%%%%%%%%%%%%%%%%%%%%%
19483@%%%%%%%%%%%%%%%%%%%%%%%%%%%%%%%%%%%%%%%%%%%%%%%%%%%%%%%%%%%%%%%%%%%%%%
19553@%%%%%%%%%%%%%%%%%%%%%%%%%%%%%%%%%%%%%%%%%%%%%%%%%%%%%%%%%%%%%%%%%%%%%%
19623@%%%%%%%%%%%%%%%%%%%%%%%%%%%%%%%%%%%%%%%%%%%%%%%%%%%%%%%%%%%%%%%%%%%%%%
19693@%%%%%%%%%%%%%%%%%%%%%%%%%%%%%%%%%%%%%%%%%%%%%%%%%%%%%%%%%%%%%%%%%%%%%%
19763@%%%%%%%jJ%%%%%%%%%%%%%%%j%J%%%%%%%%%%%%%%%%%%%%%%%%%%%%%%%%%%%%%%%%%%%
19833@%%%%%%%%%%%%%%%%%%%%%%%%%%%%%%%%%%%%%%%%%%%%%%%%%%%%%%%%%%%%%%%%%%j%%%
19903aJ%%%%%%%%%%%%%%%%%%%%%%%%%%%%%%%%%%%j%J%j%%J%%%%%%%%%%%%%%%j%%%J%%%%%%
19973@%%%%%%%%%%%%%%%%%%%%%%%%%%%%%j%%%J%%%%%%%%%%%%%%%%%%%%%%%%%%%j%J%%%%%%
20043@%%%%%%%%%%%%%%%%%%%%%%%%j%J%%%%%%%%%%%%%%%%%%%%%%%%%%%j%%%%%%%%%%%%%J%
20113@%%j%%%%%%%%%%%%%%%%%%%%%%%%%%%%%%%%%%%%%%%%%J%%%%%j%%%%%%%%%%%%%%%%%%J
20183@j%%%%%%J%%%%%%j%J%%%%%j%%%J%%%%j%%%%%%J%%%%j%%%%%%%%J%%%%%%%j%%%%%%%%%
20253a%%%%%%J%j%%%%%%%%%%J%%%%j%%%%%%%%%%%%%%%%%%%%%%%%%%Jj%%%%%%%%%%%%J%%%%
20323@%j%%%%%%%%%%%%%%%%%%%%%%%%Jj%%%%%%%%%%J%%j%%%%%%%%%%%%%%%%%%%%%%%%%%%%
20393a%%%%%%%%%%%%%%J%%j%%%%%%%%%%%%%%%%%%%%%%%%%%%%%%%%%%%%%%%%%%%%%%%%%%%%
20463a%%%%%%%%%%%%%%%%%%%%%%%%%%%%%%%%%%%%%%%%%%%%%%%%%%%%%%%%%%%%%%%%%%%%%%
20533a%%%%%%%%%%%%%%%%%%%%%J%j%%%%%%%%%%%%%%%%%%%%%%%%%%%%%%%%%%%%%%%%jJ%%%%
20603a%%%%%%%%%%%%%%%%%%%%%%%%%%%%%%%%%%%%%%%%%%%%%%%%%jJ%%%%%%%%%%%%%%%%%%%
20673a%%%%%%%%%%%%%%%%%%%%%%%%%%%%%%%%%%%j%%%%%J%%%%%%%%%%%%%%%%%%%%jJ%%%%%%
20743a%%%%%j%%%%%%%%%J%%%%j%%%J%%%%%%%j%Jj%%%%%%%%%JjJ%%%%%%%%%%%%%%%%%%j%%%
20813b%J%%%j%%%J%%j%%%%%%%%J%jJ%%jJ%%j%JjJ%%%%%j%J%%%%%%%%j%%%%%%%%%%%%%%%%%
20883b%%%%%%%%%%%%%%%%%%%%%%%%J%%%%%%%%%%%%%%%jJ%%jJ%%%j%%%%%%%J%%%j%%%%%%%%
20953b%%%%%J%j%%%%%%%%%%%%%%%%%%%%%%J%%%%%%j%%J%%%%%j%%Jj%%%%%%J%j%Jj%%%%%%%
21023b%%%%%%%%%%%%%%%%%%%%%%%%%%%%Jj%%%%J%j%%%%%%%J%%j%J%%%j%%%%%%%%%%%J%%%%
21093ajJ%%%%j%%%J%%j%%%%%%%%%%%%%%%%%%%%%%%%%%%%%%%%%%%%%%%%%%%%%%%%%%J%%j%%
21163b%%%%%%%%%%%%%%%%%%%%%%%%%%%%%jJ%%%%%%%%%%%%%%%%%%jJ%%%%%%%%%%%%%%%%%%%
21233b%%%%%%%%%%j%J%jJ%%%%%%%%%%%%%%%%%%%%%%%j%J%%%%%%j%%%%%J%%%%%%%%%%%%%%%
21303b%%%%%%%%%%%%%%%%%%%%%j%J%%%%%%%%%j%%%%%%%%%J%%%%%%%%%%%%%%%%%%%%%%%%%%
21373b%%%%%%%%%%%%%%%%%%%%%%%%%%%%%%%%%%%%%%j%J%%%%%%%%%%%%%%%%%%%%%%%%%%%%%
21443b%%%%j%%%%%%%J%j%%J%%%j%%%%%%%%J%%%%%%%j%%J%j%%%%J%jJ%%%%%%%%%%%%%%%j%%
21513c%%%%%%%%%%%J%%%%%%%%%%j%%%%J%%%j%%%%%%%%%%%%%%%%%%J%%%%j%%%%%%%%%%%%%%
21583c%%J%j%%%%%%%%%%J%%j%%%%%%%%%%%%%%%%%%%Jj%%%%%%%%%%%%%%%%%%%%%%%%%%%%%%
21653c%%%%%%%%%%%%%%%%%%%%%%%%%%%J%%j%%%%%J%%%j%%%J%%%%%%j%%%%%%%%%%%%%%%%%%
21723c%%%%%%%%%%%%%%%%%%%%%%%%%%%%%%%%%%%%%%%%%%%%%%%%%%%%%%%%%%%%%%%%%%%%%%
21793c%%%%%%%J%j%%%%%%%%%%%%%%%%%%%%%%%%%%%%%%%%%%%%%%%%%%%%%%%%%%%%%%%%%%%%
21863c%%%%%%%%%%%%%%%%%%%%%%%%%%%%%%%%%%%%%%%%%%%%%%%%%%%%%%j%JjJ%%%%%%%%%%%
21933c%%%%%%%%%%%%%%%%%%%%%%%%%%%%%%%%%%%%%%%%%%%%%%%%%%%%%%%jJ%%%%%%%%%%%%%
22003c%%%%%%%%%%%%%%%%%%%%%%jJ%%%%%%%%%%%%%%%%%%%%%%%%%%%%%%%%%j%%%%%%%%%%%%
22073d%%%%%%J%%%%%%%%%%%jJ%jJ%j%%J%%%%%%%%j%%J%%%%%%%%%%%%%%%%%%%%%%%%j%%%%J
22143c%%%%%%%%%j%%%%%%%%%%%%%%%%%%%%%%%%%%%%%%%%%%%%%J%%j%J%%%%%%%%j%%%%%%J%
22213c%%%%%%%%j%%%J%j%%%%J%%%%%%%%%j%%J%%j%%%%%%J%j%%%%%%%%%%%%%%%%%%%%J%%%%
22283cj%%%%%%%%%%%%%%%%%%%Jj%%%%%%%%%%%%%%%%%%%%%%%%%%%%%%%%%%%%%%%%%%%%%%%%
22353d%%%%%%%%%%%%%%%%%%%%%%%%%%%%%%%%%%%%%%%%%%%%%%%%%%%%%%%%%%%%%%%%%j%%%%
22423eJ%%%%%%%%%%%%%%%%%%%%%%%%%%%%%%%%%%%%%%%%%%%%%j%%J%%j%J%%%%%%%%%%j%%%%
22493eJ%%%j%%%%J%%%%%%%%%%%%%%%%%%%%%%%%%%j%%J%%%%%%%%%%%%j%%J%%j%%J%%%jJ%%%
22563d%%%%%%%%%j%%%%%%%%%%%%%%%%%%%%J%%j%%%J%%%%%%%%%%%%%%%jJ%%%j%%%%Jj%%%%%
22633e%%%%%%J%%%j%%%%%%%%%%%%%%%%%%%%%%%%%%%%%%%%%%%%%%%%%%%%%%%%%%%%%%%%%%%
22703e%%%%%%%%%%%%%%%%%%%J%%%j%%%%%%%%%%%%%%%%%%%%%%%%%%J%%j%%%%%%%%%%%%%%%%
22773e%%%%%%%%%%%%%%%J%j%%%%%%%%%%%%%%%%%%%%%%%%%%%%%%%%%%%%%%%%%%%%%%%%%%%%
22843e%%%%%%%%%%%%%%%%%%%%%%%%%%%%%%%%%%%%%%%%%%%%%%%%%%%%%%%%%%%%%%%%%%%%%%
22913e%%j%%J%%%%%%%%%%%%j%J%%%%%%%%%%%%j%%%J%%%%%%%%%%%%%j%%%%%%%%J%%%%%%%%%
22983e%%%%%%%%j%%%%%%%%%J%%%j%%%J%%%%%%%%%%%%%%%%%%%j%%J%%%%%j%%%%%%%%%%%%%J
23053e%%%j%%%%%%%%%%%%%%%%%%%%%%%%%%%%%%%%%%%%%%%%%%%%%%%%%%%%%%%%%%%%%%%%%%
23123f%%%%%%%%%%%%%%%%%%%%%%%%%%%%%%%%%%%%%%%%%%%%%%%%%%%%%%%%%%%%%%%%%%%%%%
23193f%%%%%%%%%%%%%%%%%%%%%%%%%%%%%%%%%%%%%%%%%%%%%%%%%%%%%%%%%%%%%%%%%%%%%%
23263f%%%%%%%j%J%%%%%%%%%%%%%%%%%%%%%%%%%%j%J%%%%j%%%%%%%%%%%%%%%%%%%%%%%%%%
23333g%J%%%%%%%%%%%%%%%%j%%%%%%%%%%%%%%%%%J%%%%%j%J%%%j%%J%%%j%%%%%%%%%%%%%%
23403g%%%%%%%%%%%%J%%%%j%Jj%%%%%%%%%%%%%%%%%%%%%%%%%%%%%%%%%%%%%%%%%%%%%%%%%
23473g%%%%%%%%%%%%%%%%%%%%Jj%%%%%%%%%%%%%%%%%%%%%%%%%%%%%%%%%J%j%%%%%%%%%%%%
23543g%%%%%%%%%%%%%%%%%%%%%%%%%%%%%%%j%%J%%%%%%%%%%%%%%%%%%%%%%%%%%%%%%%%%%%
23613g%%%%%%%%%%%%%%%%%%%%%%%%%%jJ%%%%%%%%%%%%%%%%%%%j%%%Jj%J%%%%%%%%%%%%%j%
23683h%%%%%%%%J%%%%%%j%%%%%%%%%%%%%%%J%%%%%j%%%%J%j%%%%%%%%%%%%%J%%%%%%%j%%%
23753h%%%%%%%%%%%%%%%%%%%%%%%%%%%%%%%%%%%%%%%%%%%%%%%%%%%%%%%%%%J%%%%j%%%%%%
23823h%%%%%%%%%%%%%%%%%%%%%%%%%%%%%%%%%%%%%%%%%%%%%%%%%%%%%%%%%%%%%%%%%%%%%%
23893h%%%%%%%%%%%%%%%%%%%%%%%%%%%%%%%j%%J%%%%%%%%%j%J%%%%%%%%%%%%%%%%j%%%%%%
23963i%%%%%%%%%%%J%%j%%%%%%%%%%%%%%%%%%%%%%%%%%%%%%%%%%%%%%%%%%%%%%%%%%%%%%%
24033i%%%%%%%%%%%%%%%%%%%%%%%%%%%%%%%%%%%%%%%%%%%%%%%%%%%%%%%%%%%%%%%%%%%%%%
24103i%%%%%%%%%%%%%%%%%%%%%%%%%%%%%%%%%%%%%%%%%%%%%%%%%%%%%%%%%%%%%%jJ%%%%%%
24173i%%%%%%j%J%%%%%%%%%%%%%%%j%J%%%%%%%%%%%%%j%%J%%%%j%%J%%%%%%j%%%%%%%%%%%
24243a0%%%%%%%%%%%%%%%%%%%%%%%J%%j%%%%%%%%%%%%%%%%%%%%%%%%%%%%%%%%%%%%%%%%%%
24312a0%%%%%%%%%%%%%%%%%%%%%%%%%%%%%%%%%%%%%%%%%%%%%%%%%%%%%%%%%%%%%%%%%%%%%
24381a0%%%%%%%%%%%%%%j%%%J%%%%%%%j%%%%%%%%%%%%%%J%%%%%%%%j%J%%%%%%%%%jJj%%%%
24450a1%%%%%%%%%%J%j%%%%%%J%%j%%%%%%%%%%%%%%%%%%%%%%%%%%%%%%%%%%%%%%%%%%%%%%
24519a1%%%%%%%%%%%%%%%%%%%%%%%%%%%%%%%%%%%j%%%%%%%%J%%%%%%%%%%%%%%%%%%%%%%%j
24588a2%J%%j%%%%%%%%%%%%%%%%%%%%%%%%%%%%%%%%%%%%%%%%%%%%%%%%%%%%%J%j%%%%%%%%
24657a2%%%%%%%%%%%%%%%%%%%%%%%%%%%%%%%%%%%%%%%%%%%%%%%%%%%%%%%%%%%%%%%%%%%%%
24726a2%%j%%%%%J%%%j%%%%%%%%%%%%%%%%%%%%%%%%%%%%%%%%%%%%%%%%%%%%%%%%%%%%%%%%
24795a3%%%%%%%%%%%%%%%%%%%%%%%%%%%%%%%%%%%%%%%%%%%%%%%%%%%%%%%j%%%%%%%%%%%%%
24864a4%%%%%%%%%%%%%%%%%%%%%%%%%%%%%%%%%%%%%%%%%%%%%%%%%%%%%%%%%%%%%%%%%%%%%
24933a4%%%%%%%%%%%%%%%%%%%%%%%%%%%%%%%%%%%%%%%%%%%j%%%%%%%%%J%%%%%%%%%%%%j%%
25002a5%%J%j%%%J%%%%%%%%%j%%%%%%%%%%%%%%%%%%%%%%%%%%%%%%%%%%%%%%%%%%%%%%%%%%
25071a5%%%%%%%%%j%%%%%%%J%%%%j%%%%%%%%%%%%%%J%j%%%%%%%%%%%%%%%%%%%%%%%%%%%%%
25140a6%%%%%%%%%%%%%%%%%%%%%%%%%%%%%%%%%%%%%%%%%%%%%%j%J%%%%%%%%j%%%%%%%%%%%
25209a7%%%%%%%%J%j%%%%%%%%%%%%%%%%%%%%%%%%%%%%%%%%%%%%%%%%%%%%%%%%%%%%%%%%%%
25278a7%%%%%%%%%%%j%%%%%%%%%%%%%%%%%%%%%%%%%JjJ%%%%%%j%%%%%%%%%%%%%%%%%%%%%%
25347a8%%%%%%%%%%%%%%%%%%%%%%%%%%%%%%%%%%%%%%%jJ%%%%%%%j%%%%%%J%%%%%%%%j%%J%
25416a8j%%%%%%%%%%%%%%%%%%%%%%%%%%%%%%%%%%%%%%%%%%%%%%%%%%%%%%%%%%%%%%%%%%%%
25485a9%%j%%%%%%%%%J%%%j%%%%%%%%%%%%%%%%%%%%%%%%%%%%%%%%%%%%%%%%%%%%%%%%j%%J
25554b0%j%%%%%%J%%jJ%%%%%%%j%%%%%%%%%%%%%%%%J%%%j%%%%%%%%%%%%%%%%%%%%%%%%%%%
25623b1%%%%%%%%%%%%%%j%JjJ%jJ%%%j%%%J%%%%%%%%%%j%%%%%%%%%%%%%%%%%%%%%%%%%%%%
25692b2%%%%%%%%%%%%%%%%%%%%%%%%%%%%%%%%%%%%%%%%%%%%%%%%%%j%%%%%J%%%%j%%%%%%%
25761b3J%%j%%%%%%%%%%%%%%%%%%%%%%%%%%%%%%%%%%%%%%%%%%%j%%%%%%%%%J%%%%%%%j%%%
25830b4%%%%%%%%%%%%%%%%%%%%%%%%%%%%%%%%%%%%%%%%%%%%%%%%%%%%%%jJ%%j%%J%%%%%%%
25899b4%%%%%j%%%%%%%%%%%%%%%%%%%%%%Jj%%%%%%%%%%%%%%%%%%%%%%%%%%%%%%%%%%%%%%%
25968b5%%%%%%%%%%%%%%%%%j%%%%%JjJ%%%j%%%%%%%%%%%%%%%%%%%%%%%%%%%%%%%%%%%%%%%
26037b6%%%%%%%%%%%%%%%%%%%%%jJ%%%%%%%%%%j%%Jj%J%%%jJ%%%%%%%%%%%%j%%%%%%%%%%%
26106b7%%%%%%%%%%%%%%%%%%%%%%%%%%%%%%%%%%%%%%%%%%%%%%j%%%J%%%%%%j%%%%%%%%%%%
26175b8%%%Jj%%%%%%%%Jj%%%%%%%%%%%%%%%%%%%%%%%%%%%%%%%%%%%%%%%%%%%%%%%%%%%%%%
26244b8%%%%%j%%J%j%%%%%%%%%%%%%%Jj%%%%%%%%%%%%%%%%%%%%%%%%%%%%%%%%%%%%%%%%%%
26313b9%%%%%%%%%%%%%%%%%%%%%%%j%%%%%%%%%%%%%%%%%%Jj%%%%%%%%%%%%%%%%%%%%%%%%%
26382c0%%%%%%%%%%%%%%%%%%%%%%%%%%%%%%%%%%%%%%%%%%%%%%%%%%%j%%%%%%Jj%J%%%%%%%
26451c0%j%%%%%%%%%%%%%%%%%%%%%%%%%%%%%%%%%%%%%%%%%%%%%%%%%%%%%%%%%%%%j%J%%%j
26520c2%J%%%%%%%%%%%%%%%%%%%%%%%%%%%%%%%%j%%%%%%Jj%%%%%%%%%%%%%%%%%%%%%%%%%%
26589c2%%%%%%%%%%%%%%%%%%%%%%%%%%%%%%%%%%%%%%%%%%%%%%%%%%%%%%%%%%%%%%%%%%%%%
26658c2
##PAGE=	N=2
##DATATABLE=	(X++(I..I)), XYDATA
-104412c7%%%J%%%j%%%%%%%%j%%%%%Jj%%%%%%%%%%%%%%%%%%%%%%%%%%%j%%%%%%%%%%%%%%%
-104345c9%%%%%j%%%%%%%%%%%%%%%%%%%%%%%%%%%%%j%%%%%%%Jj%%%%%%%%%%%%%%%%%%%%j%
-104278d2%%J%j%%%%%%%%%%%%%j%%%%%%%%%%%%%%%%%%%%%%%%%%%%j%%%%J%%j%%%%%%%%%%J
-104211d3%j%%%%%%%%%%%%j%%%%%%%%%%%%%%%%%%%j%%%%%%%%%%%%%%%%%%%%%%%%%%%%%%%%
-104144d6%%%%%%%%%%%%%j%%%%%%%%%%%%%%%%%%%%%%%j%%%%%%%%%%%%%%%%%%%%%%%%%j%%%
-104077d9%%%%%%%%%%%%j%%%%J%%%%%%%%%%%%%%%%j%%%%%%%%%%%%%%%%%%%%%%%%%%%j%%%%
-104010e1%%%%%%%%%%%%%%j%%J%jJ%%%%j%%%%%%%%%%%%%%%%%%%%%%%%%%%%j%J%%%j%%%%%%
-103943e3%%%j%J%j%%%%%%%%%%%%J%%%%j%%%%%%%%%%%%%%%%%%j%%%%%%%%%%%Jj%%%%%%%%%
-103876e5%%%%j%%%J%%%jJ%%%%%%%j%%%%%%%%%%%%%%j%Jj%%%%J%%%%%%%%%%%%%%j%%%%%%%
-103809e7%%%%%%%%%%%%%%%%%%%%%%%%%%j%%%%%%%%%%j%%J%%%%%%%%%%%%%j%%%%%%%J%%%j
-103742e9%%%J%%%%j%%%%%%%%%%%%%%%%%%%%%%%%%%%%j%%%%%%%J%%%%%%%%%%j%%%%%%%%%%
-103675f0%%%%%%%j%%%%%J%%jJ%j%%%%J%j%%%%%j%%J%%%j%%%J%%%%%%j%%%%J%%%%%%%%%%%
-103608f1%%%%%%%%%%%j%%%%%%%%%%%%%%%%%%j%%J%%%%%%%%%%%j%%%%%%%%%%%%%%%%%%%%%
-103541f3%jJ%%%%%j%%J%%%j%%%%%%%%%J%%j%J%%%%%%%%%%%%%%%j%%%%%%%%%%%%%%%%%%%%
-103474f4%%%%%j%%%%%%%%%%%%Jj%%%%J%%j%%%%%%%%%%%%%%%%%%%%%%%%%%%%%%%%%%%j%%J
-103407f5%%%%Jj%%%%%%%%%%%%%%%%%%j%%J%%%j%%%%%%%%%%%%%%%%%%%%%%%%%%%%%%%%%%%
-103340f6%%%%%j%%%%%%J%%%j%%%%%%%%%%%%%%%%%%%%%%%%%%%%%%%%%j%%%%J%%%%%%%%%%%
-103273f7%%%%j%J%%%%%%%%j%%%%%%%%%%%%J%%%%%j%%%%%%%%%%%%%%%%%%%%%%%%%%%%%%%%
-103206f8%%%%%%%%%%%%%%%%%%%%%%j%%%J%%%%%%%%%%%%%%%%%%%j%%%%%%%%%%%%%%%%%%%%
-103139f9%%%%%%%%%%%%%%%%%%%%%J%%j%%%J%%j%%%%%j%%%%%J%%%j%%%jJ%%%%%%%%%%J%%%
-103072f9j%J%%%%%%%%%%%%%%%%%%%%%j%%%J%j%%%%%%J%%%%j%J%%j%%%%%%%%J%%%%%%%j%%
-103005g0jJ%%%%%%%%%%J%j%%%%%%%%%%%%%%%%J%%%%%j%%%%%%%%%%%%%%%%%%%%%%%%%%J%j
-102938g0%%%%%%%%%%%j%%%%%J%%%%%%%%%%%%%%%%j%J%jJ%%%%%j%%J%%%%j%%%%J%%%%%j%%
-102871g1%%%%J%%%%%%%j%%%%%%%%%%%%%%%%%%%%%%%%%J%%%%%jJ%%j%%%%%%%%J%%%%%j%%%
-102804g1%%J%%%%%%%%%%%%%%j%%%%%%%%%%%%%%%J%%%j%%%%%%%J%%%%j%%j%%J%%j%%%J%%j
-102737g2%%%%%%%%J%%J%%j%%%%J%%j%%%%%%%%%%%%%%%%%%%%%%%%%%%%%%%%%%%%%%%%%%%%
-102670g1%%%%%%%%%%%%%%%%%%%%%jJ%%%%%%%%%%%%%%%%%%%%%%%%%%%%%%%%j%J%Jj%%%%%%
-102603g1%%%%%%%%%%%%%%%%%%%%%%%%%%%%%%%%%%%%%%%%%%%%%%%%%%%%%%%%%%%%%%%%%%%
-102536g1%%%%%%%%%%%%%%%%%%%%%%%%%%%%J%%%%%j%%%%%%%%%%%%%j%%J%j%%%%J%%%%%%%%
-102469g1%%j%J%%j%J%%%%j%J%%%%%%%%%%%%%%%%%%%%%%J%j%%%%%%%%%%%%J%%j%%%%%%%%%
-102402g1%%%%%%%%%%%%%%%%%j%J%%%%%j%%%%J%%j%%%%J%%j%%%%%%J%%%%%%%%%%%%%%%%%%
-102335g1%%%%%%%%%%%%%%%%%j%%J%%%%%%%%%%%%%%%%%%%%%%%%%%%%%%%%%%%%%%%%%J%%%j
-102268g1%%%%%%%%%%J%%%%%%j%%%%%%%%%%%%%%%%%%%%%%%%%%%%%%%%%%%%%%%%%%%%%%%%%
-102201g1%%%%%%%%%J%%%%j%%%%%%Jj%%%%%%%%%%%%J%%%%%jJ%%%%%%%%%%%%j%%%%%%%%%%%
-102134g1%%%%%%%J%%j%%%%%%%%%%%%%%%%%%%%J%j%%%%%%%%%%%%%%%Jj%%%%J%j%%%%%%%%%
-102067g1%%Jj%J%%%%%j%J%%%%j%%%%%%J%%%%%%%%j%%%%%%%%%%%%%%%%%%%%%%%%%%%%%%%%
-102000g1J%%%%%%j%%%J%%%%%%%%%%%%jJ%j%%%%%%%J%%%%%%%%%%%%%%%%%%%%%%%%%%%j%%%
-101933g1%%%%%%J%%%%%%%%%%%%%%%%%%%%%%%j%J%%%%%%%%%%%%%%%%j%%%%%%%J%%%%%%%%%
-101866g0%%%%%J%%j%%%%%%%%%%%%%%%%%%%%j%%J%%%%%%%%%%%%%%%%%%%%%%%%%%%%%%%%%%
-101799g0%%%%%j%%J%%%%%%%%%%%%%%%%%%%%%%%%%%%%%%%J%%%%j%%%%%%J%%%%%j%%%%%%%%
-101732g0%%%%%%Jj%%%%%%%%%%J%%j%%%%%%%%Jj%%%%%%%%%%%%%%%%%%%Jj%%%%%%%%%%%%%%
-101665g0%%%%%%%%%%%J%%j%%%J%%%%%%%%%j%%%%%%%%%%%%%%%%%%%%%%%%%%%%%J%j%%%J%j
-101598g0%%%%%%%%%%%%J%%%j%%%%%%%J%%%%%%%%%%j%%%%J%%%%j%%J%%%jJ%j%J%%%j%%%%%
-101531g0%%J%j%%%%J%%%%%%%%%%J%%j%%%%%j%%%%%%J%%%%%%%%%%%%j%J%%%j%%%J%%%%%j%
-101464g0%%%%J%%%j%%%%%%%%%%J%%%j%%%%J%%%%%%%%%%%%%%%%%%%%%%%%%%%%%%%%jJ%%%%
-101397f9jJ%%%%%%%%%%%%%%%%%%%%j%%%J%%%%%%%%%%%%%%%%%J%%%j%%j%J%%%%%%%%%%j%%
-101330g0J%%%%%%%%%%jJ%%%j%J%%%%J%%%%j%%%%%%%J%jJ%%j%%%%%%%%%%%%%jJ%%%%%%%%%
-101263f9%%%%%%%%%%%%%%%%%%J%j%%J%%j%%%%j%J%%j%J%%%%%%%%%%%%%%%%%%%%%%%%%%%%
-101196f9%%%%%%%%%%%%%%%%%%%%%%%%%%%%%%%%%%%%%%j%J%%%%%%%%%%%%%%%%%%%%%%%%%%
-101129f9%%%j%%%J%%%%%j%J%%%%%%%j%%%%J%%%%%%%%%%%%%%%%jJ%%%j%J%jJ%%%%%%%%%%%
-101062f9%%%%J%j%%%%%%%%%%%%%%%%%%%J%j%%%%%%%%%%%%%%%%%%%%%%%J%%%%j%%%%%%%%%
-100995f9%%%%%%%%%%%%%%%%%%%%%%%%%%%%%%jJ%%%J%j%%%%j%%%%J%%%%J%%%%%%j%%%%%%%
-100928f9%%%%%%J%%j%%%%%%%%%%%%%%%%%%%%%%%J%%j%%%%J%j%%J%%%%%%%%%j%%J%%j%%%%
-100861f9%%%%%%%%%%J%%%j%%%%%%%%%%%%%%%%%%%%%%%%%%%%%%%%%%%%%%%%%%%%%%%%J%j%
-100794f9%%%%%%%%%J%%jJ%%%%%%j%Jj%%%%Jj%%%%%%%%%%%%%%%%%J%%%%j%%%%%%%%%%%%%J
-100727f8%%%j%%%%%%%%%j%%J%%%%%%%%%%J%%%%j%%%%%J%%%%j%J%%j%%%%%%%%%%%%%%%%%J
-100660f8%%j%%%%%%%%%%%J%%%%%%%j%%%%%%%%%%%J%%%%%j%%J%%%%%j%%%%%J%%%%j%%%%%%
-100593f9%%%%%%%%%%Jj%%%%%%%%%J%%%j%%%%%%%J%%%%%%%%%%%%j%%%%%%%%J%%%%%%%%%%%
-100526f8j%J%%%j%%%%J%%%%%j%%%%%%%%%%%%%%%%%%%%%%%%%%%%%%%%J%%%%%%%j%%%%%%%%
-100459f9%%%%%%%J%%j%%%%%%J%j%%%%%%%%%%%J%%j%%%%%%%%%%%%%%%%%Jj%%%%%J%%j%J%%
-100392f8%%%j%%%%%%%%%%%%%%%%%%%%J%%%%%%%%%%%%%%%%%%%j%%%%%%J%%%%j%%%%%%%J%%
-100325f8%%%%%j%%%%%J%%%j%%J%%%%%%%%%%%%%j%%%%J%%%%%%%%%%Jj%%%%%%%%j%%%%J%%j
-100258f9J%%%%%%%j%%%%%%%j%%%J%%%%%%J%%%%j%%%%%%%%%%%%%%%%%%%%%%%%%J%%%%%%%%
-100191f8%jJ%%%%%%%%%%%j%%%%J%%%j%%%%%%%%%%%%%%%%%%%%%%%%%%%%J%%j%J%j%%%%J%%
-100124f8j%%%J%%%%j%%%%%%%%%%%J%%%%%%%%%%%%%%%%%%%%j%Jj%J%%%%j%%%J%%%%%%%%j%
-100057f9%%%J%j%J%%%%%%%%j%%%%%J%%%%j%%J%%%%J%%%j%%%%%%j%%%%%J%%%%%%%%%%%%%%
-99990f8%%%%%%%%%%jJj%%%%J%%%%%%%%%%%j%%%%%%%J%%%%%%%%%%%%%%%%j%%%%%J%%%%%%%
-99922f8%%%%%%%j%%%%%%%%%%%%%%%%%%J%%%%%%%%%%%%%%%%%%%%j%%%%J%%%%%%%%j%%%%%%
-99854f9%J%%%%%%%%%%%%%%%%%%%%j%%%%%%%%%%%%%%%%%%%%%%%%%%%%%Jj%%%%%%%%%%%%%%
-99786f9J%%j%J%%%%%%j%%%%%%%%%J%%%%%%%%%%%%%%%%%%%%%%J%j%%%%%%%%%%%%%%%%%%%j
-99718f9%%%J%%%%%%%%%%%%%%j%Jj%%%%%J%%%%%%%%%%j%%J%%%%%%%%%j%%%J%j%JjJ%%%j%%
-99650f9J%%%%%%%%%%%%%%j%%J%%%%%%%j%%%%%%%%%J%%j%J%%%%%%%%%%%%%%%%%%%%%%%%%%
-99582f8%%%%j%%%%%%J%%%%%j%%J%%j%%%%%%%%J%%%j%%%J%%%%%j%%%%%J%%j%%%%%%%J%%%%
-99514f8%%%%%%%j%%J%%%%%%j%%J%%j%%%%%J%%%j%%%%%%%%%%%J%%J%j%%%%%%%%%j%%%%J%%
-99446f8%%%%%%%%%%%%%%%%%%%%%%%j%%%%%%%J%%%%%%%%%%%%%%%%%%%%%%%%%%%%j%JjJ%%%
-99378f8%%j%%%J%%%%%j%%%%J%%%%%%%%j%%%%%%%%%%%%%%J%j%%%%%%%J%%%j%%%%%%%%%%Jj
-99310f9%J%%%%%%%%%%%%%%%%j%%%%%%%%%J%%%%j%%%%J%%%j%Jj%%%%%%J%%j%%%%J%%%%%%%
-99242f8%%%j%%%%%%%%%%J%%J%%%%j%%%%%%%%J%%j%%%j%%%%%%%%J%%%%%%%%%%%%%j%%J%%%
-99174f8%j%J%%%%%%%%%%%%%%%%j%J%%%%%%%j%%%J%%%%%%%%%%%%%%%%%%%%%%%%%%%%%%%J%
-99106f7j%%%%%%%%%%%%%%%%%%j%%%%%J%%%%%%%%%%%%%%%%%%%%%%j%%%%%%%%%J%j%%%%%%%
-99038f9%%%%%%%%%%%J%%%%%%j%%%%%%%%%J%%j%J%j%%%%%%%%J%%%jJ%%%%%%%%%%%%j%%%%%
-98970f9%%%%%Jj%%%%%%%%%%%%%j%%J%%%%J%%%j%%%%%%%%%%%%%%%%%%%%%%%%%%%%%%%J%%%
-98902f8%%%%%j%%%%%%J%%%%%j%%%%J%%%%%%j%%%%%%J%%%j%%%%%%%%%%%%%%%%%%%%J%%%j%
-98834f9%%Jj%J%%%%%%%%%%j%%%J%%%%j%%J%%%%%%%%%%%%%%j%%%%%%%%%%%%%%%%%%J%%%%%
-98766f8%j%%%%%%%%%%%j%%J%%%%%%%%%J%j%%%%%%%%%%%%%%%J%j%%%%%%%%J%%j%%%%%%%%%
-98698f9J%%j%%%%%%%%%%%%%%%%%%%%%%%%%%%%%%j%%J%%%%%%JjJ%%%%j%J%j%%%%%%J%j%%%
-98630f9%%%%%%%%%%%%%%%%%%%%%%%%J%j%%%%%%%%Jj%%%%%%%%%%J%%%%%%j%%%%%%%%%%%%%
-98562f9%%%%%%%%%%%%%%%%%%%%%%%%%%%%%%%%%%%%%%%%%%%%%%%%%%%%%%%%%%%%%%%%%%%%
-98494f9%%%%%%%%%%%%%%%%%%%%%%%%%%%%%%%%%%%%%%J%%j%%%%%%%%%%%%%%%j%%%J%%%%%J
-98426f8%%%%%%%j%%%%%%%%%J%%%j%%%%%%%%%%%%%%%%%%%%%%%%%J%j%%%%%%%%%%j%%%J%%%
-98358f9%J%%%%%%j%%%%%%%%%%%%%%%%%%%%%%%%%%%%%%%%%%%%%Jj%%%%%%%%%%%%%%%%%Jj%
-98290f9%%%%%%%%%%%%%%%J%%%%%j%%J%%%%%%%%%%%j%%%%%%%J%%j%%%%%%j%%J%%%%%%%%%%
-98222f9%%%%%%%%%%%%%%%%%%%%%%jJ%jJ%%%%%%%%%%%%j%%%%J%%%%%%%%%%j%%%%%%J%%%%%
-98154f9%%%%%%%%%%%%%%%%%%%%%%%%%%%%%%%%%%%%%%%%%%%%%%%%%%%%%j%%%J%%%%%%%%%%
-98086f9%%%%%%%%%%%%%%j%%%%%%%%%%J%%%%%%%%%%%%%%%%%J%%j%%%%%%%%%%%%%%%JjJ%j%
-98018f9%%%j%%%%J%%%%%%%%%%%%%%%%J%%j%%%%%j%%J%%%%%%%%%%%%%%%%%%%%%%%%%%%jJ%
-97950f9%%%%%%j%%%%%%%%J%%%%%%%%%%%%%%%%%%%%%j%%%%%%%J%%%%%%%%Jj%%%j%%%%J%%%
-97882f9%%%%%j%%%%%%%%%J%%j%J%%%%%%j%%%J%%%%%J%%%j%%j%J%%%%%%%j%%J%%%%%%%%%%
-97814f9j%%J%%%%%%%%%%%%%%%%%%%%%%%%%%%%%%%%%%%%%j%J%%%%%%%%%%jJ%%%%%%%%%%%%
-97746f9%%%%%j%%%%%%%%%%%%%%J%%j%%%%%J%%%j%%%%%%%%%%%%%%%%%%J%%%%%%%%%%%%%%%
-97678f9j%%J%%%%%J%j%%j%%%%%%J%j%%%%%%%%%%%%%%%%%%J%%%%%%%%%%%%%%%%%%j%%%%%J
-97610f9%%%%%%%%%%%%%%%%%%%j%%%J%%%%%%%j%%%%Jj%%%%%J%%%%%%%%%%j%%%%%%%%%%%%%
-97542g0%%%%%%%%%%J%%%%%%%%%%%jJ%%j%%%%%%%%%%%%%%%%%%J%%%%j%%%%%%%J%%%%%%j%%
-97474g0%%%%%%%%%%%%%%%%J%%%%%%%%%%jJj%%%%%%%%%J%%%%%%%%%%%%%%%j%%%%%J%%%%%j
-97406g0%%%%%%Jj%%%%%%%J%%%%%%%%%%%j%%%%%%%%%%J%%%%%%%%%%j%%%%%%%%%%%%%%%%%%
-97338g0%%%%J%%j%%%%%%J%%jJ%%%%%%%%%j%%J%%j%%%%%%%J%%%%%%j%J%%j%J%%%j%%%%%%%
-97270g0%%%%%%%%%%J%%%%j%J%%%%%%j%%%%%%%%%%%%%%%%%%%%%%%%%J%%%%%%%%%j%%%%%%%
-97202g0%%%%%%%%%%%%%%%%%J%%%%%%%j%%%%%%J%%j%%J%j%%%%%%%%%%%%%%%%%%%%%J%j%%%
-97134g0%%%%%%%%%%%J%%%j%%%J%j%J%%%%%%%j%%%%%%%%%%%%%%%%%Jj%%%%%%%%%%j%%%%%%
-97066g1%%J%%%%%%%%J%%%%j%%%%%%%%%%%%%%%%%%%%%%%%%%%%%%%%%%%%%%Jj%%j%J%%%J%%
-96998f9%%%%j%%%%%%%%%%%%%%%%%%j%%J%%%%%%%%%%J%%%%%%j%%%%%%%jJ%%%%%%%%%%%%%%
-96930g0%%%%%%%%%%%%%J%j%%%%%%%%%%%%%%%%%%%%%%%%%%%%%%%J%%%%j%%%%%%%%%%%%%%%
-96862g0%%j%%%%%%%%J%%%%%%%%%%%%%%%%%%%%%j%%%%%%J%%%%%%%%%%%%%%%j%%%%%%J%%%%
-96794g0%%%Jj%j%%%%%%J%%%%%%%%%%%%%%%j%%%%%%%%%%J%%%j%%%%%J%%%%%%%%%%j%%%%J%
-96726g0%%%%%%%%%%%%%%%%%%%j%%%%J%%%%%%j%%J%%%%%j%%%%%%%%%%%%%%%J%%%j%%%%%%%
-96658g1%%%%%%%%%J%%%%%%%%%%%%%%%%%%%%%%%%%%%%%%%%%%Jj%%%%%%%%%%%%%%%%%%%%%%
-96590g0%%j%%%J%%%%%j%J%%%%jJ%%%j%%%%%%%%%%J%%%j%%%%%%%Jj%%%%%%%%%%%J%%%%%%%
-96522g0%%j%%%%JjJ%%%%%%%%%%%%%%%%%%%%%%%%j%%%%%%%%%%%%%%%%Jj%%%%%%%%%%%%%%%
-96454g1%%%%%%%%%%Jj%%%J%%%%%j%J%j%%%%%%%%%J%j%%%%%%%j%J%J%%%%j%%%%J%j%%%%%%
-96386g1%%%%%%%%%%%%%J%%%j%%%%%%jJ%%%%J%%%j%%%%J%%%%j%%%%%%%%%%%%%%%%%%%%%%%
-96318g1%%%J%%%%%j%%%J%j%%%J%%j%%%J%%j%%%%%%%%jJ%%%%%%%%%%%%%%%%%%%%J%j%%%%%
-96250g1%%%%%%%%%%%%%%%%%%%%J%%j%%%J%%%j%%J%j%%%%%j%%%J%%%%%%J%%%j%%%%J%%%j%
-96182g1%%%J%j%%%%%%%%%%%%%%J%j%%%%%%%%%%%%%%%%j%%%%%%J%%%j%%%%J%%J%j%%%%%%%
-96114g1%%%%%%%%%%%%%%%%%%%%%%%%J%%j%%%%%%%%%%%%%%j%J%J%%j%J%%%%j%%%%%%%j%J%
-96046g1%%%%%%%%%%%%%%%%%%%%%%%%%%%%%%%%%j%J%%%%%%%%%%%%J%%%%%%%%%%%%%%%j%%%
-95978g1%%j%J%%%%%%%%%%%%%%%j%J%%%%%%%%%%%%%%%%%%%%%%%%jJ%j%J%%%%%%%%%%%%j%%
-95910g2%%%%%J%%%%%%%%%%%%%%%%%%%%%%%%%%%j%%%%%%%%%%%J%%%%%%j%%%%%%%J%j%%%J%
-95842g1%%%%%%%j%%%%J%j%%%%%J%%j%%%J%%%%%%j%%Jj%J%%%%%%%%%j%J%%%%%%%%%Jj%%%%
-95774g1%%%%%%%%%%%%%%j%%%%%%%%%%Jj%%%%%%%%%%%%%j%%%%J%%%%%%%%J%%%%%%%j%%%%%
-95706g2%%%%%J%j%%%%%%%%%%%%%%%%%%%%%J%%j%%J%%%%%jJ%%%%%%%%%%%j%%%%J%j%%%J%%
-95638g1j%%%%%%%%%%%%%J%%%%%%%%%%%%%%%%%%%%%%%%%%%%%%%%%%%%%j%%%%%%%%%%%%%%%
-95570g2%%%%%%%%%%%%%%%%J%j%%%%%%J%%%j%%%%Jj%%%%%%%%%%%%%%%%%%%%%%%%%%%%%%%%
-95502g2%%%%%%%%%J%%j%%J%%%%%%%%j%%%%%%%J%%%%%j%J%%%%%%j%%%%%%%%%j%J%%%%%%%J
-95434g1%j%%%%%%%%%%%%%%%%%%%%%%%%%%%%%%%%%%%%%%%%%%%%%%%%j%J%%%%%%%%%%%J%%j
-95366g2%%%%%%%%%%%J%%%%%j%%%%%%%%%%%%%%%%%%%%%%%%%%%%%%%%%%%%%%%%%%%%%%%%%%
-95298g2%%%%%%j%%%J%%%%%%%%%%%%J%%%%%j%%%%%%%%%%%%jJ%%%%%%%%%%%%%%%%%%%%%%%J
-95230g1%%%%j%%%%%%%%%%%%j%%%%J%j%%%J%%%%%%%%Jj%%%%%%%%%%%jJ%%%%%%J%%%j%%%%%
-95162g2%%%Jj%%%%%%%%%%jJ%%%%%%%%j%%%%%%%%%J%%%%%%%%%%%%%%%%%%%%%%%%%%%%%%%%
-95094g2%%%%%%%%%%%%j%%%%%J%%%%%%%%%%%%%j%%%%%JjJ%%%%%%%%%%%%%%%%%%%j%J%j%%J
-95026g2j%%%%%J%%%%%%%%j%%%J%%%%%%%j%%%%%%%%%%%%J%%%%%jJ%%%%%%%%jJ%%%%%j%%%J
-94958g2j%%%J%%%%%%%%%j%%%%%%%%%J%jJ%%%%%%%%%%%%%%%%%j%%%%%%%%%%%%%%%J%%%%j%
-94890g3%%%%%J%%%%%j%%%%%%%%%%%J%%%j%%%J%%%%%%%%%%%%%%%%%j%%%%%%%%J%j%%%%%%%
-94822g3J%%j%%%%J%%%%%%%%%%%%%%%%%%%j%%%%J%%%%j%%%%%%%%%%%%%%%J%j%%%j%%%J%%%
-94754g3%%%%%%%%%%%%%J%%%%jJj%%%%%%%%%%%%J%j%%%%%%%%%jJ%%%%%%%%%%%%%%%%%%%%%
-94686g3%%%%%%%%%%%%%%%%%%j%J%J%j%%%%%%%%%%%%%j%%%J%%%%%%%%%%%%%%%J%%%%j%%%%
-94618g3%j%J%%%%%%%Jj%%%%%%%J%j%%%%%%%%%%%%%%%%%%%%%%%%%%%%%j%%J%%%%%%%%%%%%
-94550g3%%%%%%%%%%%%%%%%%%%%%%%%%%%%%%%%J%j%%%%%%%%%%%%%%%%%%%%%j%%%%J%%%%%%
-94482g3J%%%%%j%%%%%%%Jj%%%%%j%%J%j%J%%%%%%%%%%%%%%%j%%%J%%%%%j%%J%%j%%%%%J%
-94414g3%%%%%%%%%%%%%%%%j%%J%%%%%%%%%j%%J%%j%%%Jj%J%%%%%%%j%J%%%%%%%%%%%%%%%
-94346g3%j%%%%J%%%%%j%%%%J%%%%%%%%%%%%%%%%%%%%%%%%jJ%%%%%%%%%%%j%%%%%%Jj%J%%
-94278g3%%jJ%%%%%%%%j%%%%%%%J%%j%%%%%%%%%%J%j%%%%%%%%J%%%j%%%%%%%%%%%%%%%%%%
-94210g4%%%%%%%%J%j%J%j%%%%%%%%%%%%%%%%%%%%%%%%%%%%J%j%%%%%%%%%%%%%%%%%%%%%%
-94142g4%%J%%%%%j%%%%%%j%J%%%%Jj%%%%%%%%%%%%Jj%%%%%%%%%%%%%%%%%%%%%%%%%j%%%%
-94074g5%%%%J%%%J%%%%%jJ%j%%%%%%%%j%%%%%%J%%%%%%%J%j%%%%%%%%%%%%%%%%%%%%%%%%
-94006g4%%%%%%%%%%%%%%%%%%%%%%%%%%%%%%%%%j%%%J%%%j%%%%%J%j%%%%J%%%%%%%%%%%%%
-93938g4%%%%%%%%%j%%%%%J%%%%%%%%%%%%%%%%%%%%%%%%%%%%%%%%j%%%%%%J%%%%%%j%J%j%
-93870g5%%%%%%J%%%%%%J%j%%%%%%j%J%%j%%Jj%%%%%%%%Jj%%J%%%%j%%%%%%J%%j%%%%%%%%
-93802g5%%%%%%%%%%%%%%%%%%%J%%%%j%%%%%%%%%%%%%%%%j%J%%%%%%%J%%%j%%J%%%%%j%%%
-93734g5%%%%%%%%%%%%%%%%%%%%%%%%%J%%j%%%%%%%%%J%%%%%j%%%%%J%%%%%%j%J%j%J%j%%
-93666g5%%%%%%%%%%%%%%%%%%%%%%%%%%%%%Jj%%J%j%%%%%%%%%%%%%%%%%%%%%%%%%J%%%%j%
-93598g5J%%%%%j%%%%%%%%%%%%%%%%%%%%%%%%%%%%%%%%%%%J%%j%%%%%%J%%%jJ%j%%%%%%%%
-93530g5%%%%%%%%%%%%%%%%%%J%%%%j%%%%%%%%%J%j%%%%%%%%%%%J%%j%%%%%%%%%%j%%%J%%
-93462g5%%%%%j%J%%%%%%%%%%%%%%jJ%%%%%%%%%J%j%%%%%%%j%J%%%%%%%%%%%%j%%%%J%%%%
-93394g5%j%J%%%%%j%J%%%%%%%%%%%%%%%J%%%%%%j%%%%%%%%%J%%%%j%%%%%%%%%%%%%j%%%J
-93326g5%%%%%%%%%%%%%%%%%%%%%%%%j%J%%J%j%j%J%%%%j%%%%%J%%%%%%%%%%j%%%%J%%%%%
-93258g5%%%%%%%%%%%%%%%%%%%%%%J%%%%%%%%%%%j%%%%%%%%%%%%%%%%%%%%J%%j%J%j%%%%%
-93190g5%%%%%%%%%%%j%%%%%%Jj%%%%%%%%%%%%%%%%%%%%%%%%%%%J%%%%%%%%%%%%j%%%%%%%
-93122g6%%%%%%%%%%%%%%%%%%%%%%J%%%%%%%%%j%J%%%%%%%%%%%%%%%%%%%%j%%%%%%%%%%%%
-93054g6%%%%%%%%%%%%J%%%%%%%j%%%%%%%%%%%%%%%%J%%%%%%%%%%%j%%J%%%jJ%j%%%%%J%%
-92986g5%%%%%j%%%%%%J%%j%%%%%Jj%%%%%%%%%%%%%%%%%J%j%%%%%%Jj%%%%%%%%%%%%%%%%%
-92918g6%%%%%%%%%%%%%%%jJ%%%%%%j%%%%J%%%%J%%jJ%%j%%%%%%jJ%%%%%%%%%%%%%%%%%%%
-92850g6%%%%%%%%%%%%%%%%j%Jj%%J%Jj%%%%%%%%%%%%%%%%%%%%%%%%%%%%%%%%%%%%%%%j%J
-92782g6%%%%%%%j%J%%%%%%%%%%%j%%%%%%%Jj%%%%%%%%%%%%%%%%%%%J%%%%%%%%%%%%%%%%%
-92714g6%%j%%%%%J%%j%%%%J%%%%%%%%%%%%j%%%%J%%%%%%%%%%%%%%%%%%%%j%%%%%%J%%%%%
-92646g6%%%%%%%%%%%%%%%%%%%%j%J%%%%%%%%%j%%%%%J%%%%j%%%%J%%%j%J%j%%J%%%%j%%%
-92578g7J%%%%jJ%%%%%%%%%%%j%%J%%j%%%%%%%%%%%%%%%J%j%%%%%%%J%%%%%%%%%%%%%%%%%
-92510g6%%%%%%%%j%%%%%J%%%%%%%%%%%j%%%%%%%%%%%%%%%%%%J%%%%%j%%%%%%%%%%%%%J%%
-92442g6%jJ%%%%%%j%%%%j%%%%%%J%%%%%%%%%J%%j%%J%%j%%%%%%%%%%%%%%%%%%%%%%%%J%%
-92374g6%%%%%j%%%%%%%%%%%%J%%%j%%J%j%%%%J%%%%%%%j%%%%%%%%%%%%%%%%%%%%%%%jJ%%
-92306g7%%%%%%%%%%%%%%%%%%%%j%%%%%Jj%J%%%%%%%%%%%%%%%%%%%%%%%%%%%%%%%%%%%%j%
-92238g8J%%j%%%%%%%%J%%%%j%%J%%%%%%%%%%%%%%%%%%%%%%%%%%%%%%j%%%J%%%%jJ%%%j%%
-92170g8%%%J%%%%j%%J%%%j%%%%J%%%%%%%%%%%%%j%%%%J%%j%J%%%%%%j%%%%%J%%%%%%%%%%
-92102g7%%%%%%%%%j%%%%%%%J%j%%%%%%%%%%%%%%%%J%%j%%%%%%%%%J%%%j%%%%%%%%%%%%%%
-92034g8%%%%%%J%%%j%%%J%%%%%j%%%%%%%%%%%%J%%%j%jJ%%%jJ%%%%%%%%%%%%%%J%%%j%%%
-91966g8%%%%%J%%%%%%j%%%%%%%%%%%%%%%%%J%%j%%%J%%%%%%j%%%%%%%%%%%%%%%%%%%%%%%
-91898g8%%%%%%%%%J%%%j%%%%%%%%J%%%j%%%%%%%%%%%%%Jj%%%%%J%%j%%%%%%j%%J%%%%%%j
-91830g9%J%%%%%%%%%%%%%%%%%%%%j%%%%J%%%%%%%%%%%%%%%%%%%%%J%%%j%%%%jJ%%%%%%%%
-91762g8%%%%%%%%%%%%%%%%%%%j%%%%%%%%%J%%%%%%%jJ%%%%%%%%%%%%%%%%%%%%%%%%%j%%J
-91694g8%%%%j%%%%J%%%%%%%%%%%%jJ%%%%%%%%%%%%%%j%%%%%%%%%%J%%%%%%%%%%%%%%%%%%
-91626g8%%%%%%%%%%%%%%%%%%%%%%%%%%%j%J%%%%%j%%%J%%%j%%%J%%%%j%%%%%%%%%%%%%%%
-91558g9%%%%%%J%j%%J%j%%%%%%%%%%%%%%%%%%%J%j%%%%%%%%%%%%%%%%%%%%%%%Jj%%%%%%%
-91490g9%%%%%J%%%%j%%%%%%%%J%%j%%%%%%%%%%%J%%%%%%%j%Jj%%%%%%%%%%%%%%%%%%%%%%
-91422g9%%%%%%j%%J%%J%%j%%%%%%%%%%%%%%%Jj%%%%%%%%%J%%j%%%%%%j%%%J%%%%%%%%%%%
-91354g9%%%%%%J%j%%j%%%%%%%J%%%%%%J%%%%%%j%%%%J%%j%%%%%%%%%J%j%%j%J%%%%%%%%%
-91286g9%%j%J%%%%%%%%%%%%%%%%%%%%%%j%%J%%j%%J%j%J%%%%%%%%%%%%%%%%%%%%%%%%j%%
-91218h0%%J%j%%%%%%%%%%%%%%J%%%%%%%%%%%j%%J%%J%j%%%%%%%%%%%%%%%%%%%%%%%%%%%%
-91150g9%%jJ%%jJ%%%%%%%%%%%%%%%%%%%%%%%%%%%%%%%%%%jJ%%j%%J%j%%%%%%%J%%%%%%%%
-91082g9%%%%%%%%%%%%%%%%j%%J%j%%%%J%%%%j%%%%%%%%%Jj%%%%%%%%%%%%J%%%%%j%%%%%%
-91014h0J%%%%%%%%%%%%%%j%%%%J%%%%%%%j%%J%%%%%%%%%%%%%%%%j%%%%%%%%%%%%%%%%%%%
-90946h0%%%%%%%%%%%%%%%J%%j%J%j%%%%%%%%J%%j%%%%%%%%%%%%%j%%J%%%%%%%%%%%%%%%%
-90878h0%%jJ%%%%%%%%%%%%%%%%%%%%%%%%%%J%%j%%%%%%%%%%%%%%%%%j%%%%%%%%%%%%%%Jj
-90810h1J%%%%%%%%j%%%J%%%%%%%%%%%%%%%%%%%%%%%%%%%%%%J%j%%%%%%%%%%%%%%%%%%%%%
-90742h0%%%%%%%%%%%%%%%%j%%%%%%%Jj%%%%%%J%%%%%%%%%%%%%%%%%%%j%J%%j%%%%J%%%%%
-90674h0%%%%%%%%%%j%%%%%%%%%%%%%%%%%Jj%J%%%%%%%%%%%%%%%jJ%%%%%%%%%%j%%%J%%%%
-90606h0%j%%%%%%J%%%%%%%%%%jJ%%%%%%%j%%%%%%%%%%%%%%%%%%%%%%%J%%j%J%%j%%%%%J%
-90538h0%%%j%%%%%%%%J%%%j%%%%%%%%J%%j%%%%%%%%%%%%%J%%j%%%%%%%%%%%jJ%%%%%%%%%
-90470h1%%%%%%%%%%%jJ%%%%%%%%%%%%%%%%%%%%%%%%jJ%%%%%%%%%%%%%%%%%%%%%%%%%%%%%
-90402h1%%%%%%%%%%%%%%%%%%%%%%j%%%%%J%%%%%%%%j%%J%%%%j%%%J%%%%%%%%j%%%%%%J%%
-90334h1%%%%%%%%%%%%%%%j%%J%%jJ%%%%%%%%%%j%%J%%%%%%%%%%%%%%%%%%%j%%J%j%%%%J%
-90266h1%j%%%%%%%%%%J%%%%%%%%%%%%jJ%%%%%%%%%%%j%J%%%%%%j%J%%%%j%J%%%%%j%%%%%
-90198h2%%%%%%%%%%%%%%%%%%%%%%%%%%%%%%%%%%%%%%%%%J%%%j%%%%%%J%%%%%%%j%J%%%%j
-90130h2%%%%J%%%%%%%%j%%%%%%%%%%J%%%j%%%%%%J%%%%%%j%%J%%%%%%%j%%J%%%%j%J%%j%
-90062h2%%%%%%%%%%%%%%%%%%%%J%%j%%%%%%%%%%%%%%%%J%%j%Jj%%%%%%%%%%%%%%%Jj%%%%
-89994h2%%J%j%%%%%%%%%%%%%%%%j%J%%%%%%%%%%%%%%%%%%%%%%%%%%%%%%%%%%%%%%%%%%%%
-89926h2%%%%%%J%j%J%j%%%%%%%%%%%%%%%%jJ%%%%j%%J%%%%%%%j%J%%%%%%%%%%%%%%j%J%%
-89858h2j%%%%J%%%j%%%%%%%%%%%%%%J%%%%%%%%j%%%%J%%%%%%%%%%%%%%%%%%%%%%%%%%%%j
-89790h3%%%%%%%%%J%%%%j%%%%%%%%%%J%%%%%%j%%%%%%%%%%%%%%%%%%%%%%%%%%%J%%%j%%%
-89722h3%j%%J%%%%%%%%%%%%%%%%%%%%%%%%%%%%J%%%%%%%%%%%%%%%jJ%%%j%%%%%%%%%%%%J
-89654h2%%%j%%%J%j%%%%%J%%%j%%%%%%%%%%%%Jj%%%%%%j%J%%%%%%%%%%%%%%%%%%%%%%%%%
-89586h3%%%%%%%%%%%J%%%%%j%J%%%%%%%%%%%j%%%%%%%%%%%%%%%%%%%%%%jJ%%%%%%%%jJ%%
-89518h3%%%%%%%%%%%%%%%%j%J%%%%%%%%%%%%%%%%j%%%J%%%%%%%%%%%%%%%%%%%%%%%%%%%j
-89450h4%%J%%%%%%%%%%%%%%%j%%%%%%J%%%%%%%%%%%%%%jJj%%%%%%%%%%%%J%%j%%%%J%%%%
-89382h3%%j%%%J%%%%%%j%%%%%%%%%%%j%J%%%%%%J%%%%%%%j%%J%%%%%%%%%%%%j%%%%%J%%%
-89314h3%%%%%%%%%%%%%j%%%J%%%%%j%%%%jJ%%%%%%%J%%%j%%J%%j%%%%%%%%%%J%%%%j%%J%
-89246h3%%j%J%%%%%%%%%%%%%%%%jJ%%Jj%%%%%j%%%%%J%%%%%%%%%%%j%%%%J%j%%%%%%%%%%
-89178h4%%%%%%%%%%%%%%%%%%%J%%%%%%%%%j%%j%J%%%%%%%%%%%%%%%%%j%J%%%%%%%%%%%%%
-89110h4%%j%%%%%%%%J%%%%%%Jj%%%%%%%%%%%%%%%%%%%%%%%%%j%J%%%j%%%%%%%J%%%%%%%%
-89042h4%%%%%%%%%%%%%%%J%%j%jJ%%%%%%%%%%%%%%%%%%%j%%%%%%%%%%%%%Jj%%%%%J%j%J%
-88974h4%%%%j%%%J%%%jJ%%%jJ%%%%j%%%%J%%%%%%j%%%%%%%%%%%J%%%%j%%%%%Jj%%J%%%%%
-88906h4%%%%%%%%%%%%j%%Jj%%%%%%Jj%J%%%%%%%%%%j%%%%%%J%%%%%j%%%%%%%%%J%%j%J%%
-88838h4%%%%j%%%%%%%%%%%%%%%%%%%%%j%%%J%%J%j%%%%%%%%J%%%%%%j%%%%%Jj%%%%%%%%J
-88770h4%j%%%%%Jj%%%%j%J%%%j%J%%%J%%%%%j%%%%%%%%%%%%%%%%%%%%%%%%j%%%J%%%%%%%
-88702h5%%%%%%%%%%%%%%j%%%J%j%%%%%%%j%J%%%%%%%J%%%%j%%%%%Jj%J%%%%%%%%j%%%%%%
-88634h6%J%%%%%%%%%%%%%%%%j%%%%J%%j%%J%%%%%%%%%%%%%%%jJ%%%%%j%%%%%%%%%%%%%%%
-88566h6%%%%%%%%%%%%%%%%%%%%J%j%%%%J%%%%%%%%%%%%%%%%%J%j%%%%%%%%%%%%j%%J%j%%
-88498h6%%%%%J%%j%%%%%%%%%%%%%%%%%%%%%%%%%%%%Jj%%%%%%%%J%%j%%%J%%j%J%%j%%j%%
-88430h7J%%%%%%%%j%%J%%%J%%%%%%%%%%%j%%%%%%%%%%%%%%%%%%jJ%%%%%J%%j%%%%%%%%%%
-88362h6%%J%j%%%Jj%%%%%%%%%%%%%%%%%%%%%%%%%%%j%%%%%J%%%%j%%J%%%%j%%J%%%%%%%%
-88294h6%%%%%%%%j%J%%%%%%%%%%%%%%%%%%%%%%%%%%%%%%%%%j%%J%%%%%%%%j%%%J%%%%j%%
-88226h7%%%%J%j%%%%%%%%%%J%%%%%%%%%j%%J%%%%%%%%%%%%%%%%%%%%%%%%%%%%%%%%j%%%%
-88158h7%%J%%j%J%j%%%%%J%j%%%%j%J%%%%%%J%%%%j%%%%%%%%%%%J%%%%%%%%%%%j%%%jJ%%
-88090h7%%%j%%J%%%%%%%%jJ%%%%%%%%Jj%%%%%J%%%%%%%%j%%%%Jj%%%%%%%%J%j%%%%%%%%%
-88022h7J%%%%%%%%%j%%%Jj%%%%%%%%%%j%J%%%%%%%%%%%%%%%%%%%%%%%%%%%%%%%%%%%%%%%
-87954h7%%%%%%%%%%%%%%%%%%%j%%J%%%%%%j%%%J%%%j%J%%%%%%%%%%%%%j%Jj%J%%%%%%%%%
-87886h7%%%%%%%j%%%%J%%%j%%J%%%%%j%%J%%%%%%%%%j%%%J%%j%%%%%%%%%%%%%J%%%%%%j%
-87818h8%%%J%%%%%%%%%%%%j%J%%%j%%%%%%%%%%%%%%%%J%%%%%j%%%%%%%J%%%%jJ%%%%%%%%
-87750h7j%%%%%%%%%%%%%%%%%%%%%%%%%%%%%%%%%Jj%%%%%j%%%J%%%%%%%%%%%%J%%%j%%%%%
-87682h8j%%J%%%%%%%%%%%%%%%%%%J%%%%%j%J%%%%%%%j%%%%%%%%%%%%%%%%%%%%%%%%%%%%%
-87614h8%%%%%%%%%%%%%j%%J%%%%%%%%%%%%%%%%%Jj%%%%%%%%%%%j%%%%%%%%%%%%%%%J%%%j
-87546h9J%%J%j%%%%j%%%%J%%%%%%%%%%%%%%%%%%%%%%%%%%%%%%%%%%%%%%%%J%%%j%Jj%%%%
-87478h8%%%%%%%%%%%%%%%%j%%J%%j%%%J%%%%%%%%%%%%j%J%%%%%%%%%%%%%%%%%%%%%%%%%%
-87410h8%%%%%%%%%%%%j%%%%jJ%%%%%%%%j%%J%%%%%%%%%%%%%%%%%%%%%%J%%%j%%%%%%jJ%%
-87342h9%%j%%J%%%%%%%%j%%%%J%%%%%%%%%%%jJ%%%%%%%%%%%%%%%%%%%%%jJ%%%%%Jj%%%%%
-87274h9%J%j%%%%%Jj%%%%%%%%%%%%%%%jJ%%J%%%j%%%%%%%%%%%j%%J%%%%%%%%%j%J%j%J%%
-87206h9%%%%%%%%j%J%%%%%%%%%%%%j%%%%J%%%%%%%%%%%j%%%J%%%j%%%%%%%%%%%%%%j%J%J
-87138h9%%%%j%%%%%J%j%%%%%Jj%%%Jj%J%%%j%%%%%%J%j%%%%%%%%%%%%%%%%J%%%%%%%j%%%
-87070i0%%%%%%%%J%j%%%%%J%%%j%%%J%jJ%%%%j%%%%%%%J%j%%%%%%%%%%%%%%j%%%%%%J%%%
-87002i0%%%%%%%%%%%Jj%%%%%%%%%%%%%%%%%%%%%%%%%%%%%%%%%%%%%%%%%%%%%%%J%%%%%j%
-86934i0%%%%%%%Jj%%%%J%j%%%%%%%%%%%%%%%%%%%j%J%j%J%%%%%%%%%%j%J%%j%%%%J%%%%%
-86866i0%%%%%%%%%%%%%%%%%%%j%%%%J%j%%J%%%%%%%%%%%%%%%%%%%%%%%%%j%%J%%%%%%%%%
-86798i0%j%%%%%%%J%j%%%%%%%J%%%%%%%%%j%%%J%%%%%j%%%%%%%%J%%%%%%%%j%%%%%%%J%%
-86730i0%%%%%%%%%%%%%%%%%%%%%jJ%%%%%j%%%%J%%%%%%%%%%j%%J%%%%%%%%%%%%%%%%j%%%
-86662i1%J%%%%%%%%j%J%%%%%j%%Jj%%%%%%%%%%%%%%%%%%%%%%%%%%%%%%%%%%%%%%%%%%%%%
-86594i1%%%%%Jj%%%%%%%%%%%%%%%%%%%%%%%%%%%%%%%%%%%%j%J%%%%%%%%%%%%%%%%%%%%%j
-86526i2%%J%%%%%%%%%%%%%%%%j%%%%%J%j%J%%%%%%%%J%j%%%%%%%%%%%%%j%%%%%J%%%%%%%
-86458i1%%%%j%J%%%%%%%%%%%%%%%%%%%%%%%%%%%%%%%j%Jj%%%J%%%%%%%%%%%%%%%%%%%%%%
-86390i1%%%%j%%%%%%%%%%J%%%j%%%%%%%J%%%%%%%%j%J%%%%%j%%%%%j%J%%%%J%%%%%%%%j%
-86322i2%%%%%%%%%J%%%%%%%%%%%%%%%%%j%%%%%%%%%%%%%J%%%%%j%%%J%%%%%%%%%j%%%%%%
-86254i2%J%%j%%%%%%%%%%%%%%%%%%%%%%j%%%%J%%%%%%%%%j%J%%%%%%%%%%%%%%%%J%%%j%%
-86186i2%%%%%%%%%%%%%%%j%%%%%J%%jJ%%j%%%%%J%%%%%%%%%%%%%%%%%%%%%%%%%%%%%%%%%
-86118i2%%%%%%%%%%%%%%%%%%%%%%j%%%%%%%%J%%%%%j%%%%%%%J%%%%%%%%%%%%%%%%j%%%%%
-86050i3%%%%%%%J%%%%%j%%%%%%jJ%%%%%%J%%%%%%%%%%j%%%%%%%%%%%%%%%%%J%%j%%%%%%%
-85982i3%%%%%J%%%%%j%%%%%%%%J%j%%%%%%j%%%%%J%%%%%%%%%%%%%%%%%%%%%%%%%%j%%J%%
-85914i3%%%%%%%%%%%%%%%%%%%%%%j%%J%%%%%%%%%J%%%%%j%%%%%%%%%%%%%%%%%%%%%%%%jJ
-85846i3%%%%%%%%%%j%J%%%%%%%%%%jJ%%%%%%%%%%%%%%%%%%j%%%%%%%%%J%%%%%j%%%%%%%J
-85778i3j%J%%%j%%%%%%%%%%%%%%J%%%%j%%%%%%%%%%%%%%%%%%%%%%%%%j%%J%%J%%%%%%%%j
-85710i4J%%%%%%%%%%%%%%j%%%%%%%%%%%%%%%%%%%%%Jj%J%%%j%%%%%%%%%%%%%%%%%%%%%%%
-85642i4%%%J%%%j%%%%%%%%%%%%%%%%%%J%%%%%%j%%%%%%%%%%%%%%%%%%%%%%%%%%%%%%%%%%
-85574i4%%%%%%%%%J%%%%%j%J%%j%%%%%%%%%%%%%%%j%%%%%%Jj%%%%%%%%J%%%%%J%j%%%%j%
-85506i5%%%%J%%%%%%%%j%%J%%%%%%%%j%%J%j%%%%%%%%%%%%%J%%%%%%%%%%%%%%%%jJ%%%%%
-85438i4j%%%J%%%%%%%%%%%%%%%%Jj%j%%%%%%%%%%%%%%%%%%%%%%Jj%J%%%%%j%J%%%j%%%%%
-85370i5%%%%%%%%J%%%%%%j%%%j%J%%%%%%%%%%%%%%%J%%j%%%%%%%%%%j%%%%%%%%%J%%%%%%
-85302i5%%%j%J%%%%%%%%%%j%%J%%%%%%%%%%%%%%%%%%%%%%%%%%%%%%%%%%%%%J%j%%%%%%%%
-85234i5%J%j%%%%%%%%j%%%%%%J%%%%%%%%%j%J%%%%%%j%%J%%%%%%%%%%%%%%%%%%%%%%%%%%
-85166i5%j%%%%%%%%%%%%%%Jj%%%%%J%%%%%%%%%%%%%%%%%%%%%%%%j%%%%%JjJ%%%%%j%%%%%
-85098i6J%%%%j%%%%%%Jj%J%%%%%j%%%%%%%%%J%%%j%%%%%%%J%%%%%%%%%%%%%%%%%%%%%j%%
-85030i6%%%%%%%%%J%%j%%j%%%J%%%%%%%%%%%%%%%%%J%%%%%%%%%%%j%%%%%%j%%J%%%J%%%j
-84962i6%%%%%%%%%j%%%%%%%%%%J%%%%%%%%%%%%%j%%%%%%%%%%%%J%%%%j%%%J%%%%j%%J%j%
-84894i7J%%%%%%%%%%j%%%J%%%%%%%%%%%%%%%%%%%J%%j%%%%%%%jJ%%j%%%%%J%%%%%%%%%%%
-84826i6%%%%j%%%%J%%%%%j%%%%%J%%%%%%%%%%%%%%%j%%%%Jj%%%%%%%%%J%%%%%%%%%j%%J%
-84758i6%j%%%%%%%J%%%j%%%%%%J%%%%%%%%j%%%%%j%J%%%%%%%%%J%%j%%%%%%%%%%%%J%%%%
-84690i6jJ%%%%%%%%%%j%%%%%%%%%%%%%%%%%%J%j%%%%%%j%J%%%%%%%%%%%%%%%%%%%%%%%%%
-84622i7%%%%%%%%%%%%%%%%%%%%%%%%%%%%%%%%%%%%%%j%%%%%%J%%%%%%%J%j%%%%%%%%%%%%
-84554i7%%%%%%%%%%J%%%%%%%j%%%%%%%%%j%J%%%%%j%%%%%%%%Jj%%%%%J%%%j%%%%%%J%%%%
-84486i7%%%%%%%%%%%%%%%%%%%%%%%%%%%%%%%%%%j%%%%%%%%J%%%%j%%%%%%J%j%%%%%%%%%%
-84418i8%%Jj%%%%J%j%%%%%%%%%%%%%%j%%J%%%%%%%%%%%%%%%%%%%%%%%%%J%%%%%%%%%j%%%
-84350i8%%%%%%%%%%j%J%%%%%%%%%%%%j%%%J%%%%%%j%%%%%J%%%%%%%j%J%%%%%%%%%%%%%%%
-84282i8%%%%%%%%%%%j%J%%%%%%%%j%%%%%%J%%%%%%%%%%%%%%%%%%%%%%j%%%%%%%J%%%%%%%
-84214i8%%%j%%%%%%%%%%%%J%%%%j%%%%%%%%%%Jj%%%%%%%%%%%%%J%j%%jJ%%%J%%%%%%%%j%
-84146i9%J%%j%%%%%%%%%%%%%%Jj%%%%%%%%%%%%J%j%%%%%J%j%%%%%%%%%%J%%%j%%%%%%J%j
-84078i9%%%%%%%%%%%%%%%%%%%%%%%%%j%J%%%%%%%J%%j%%%%%%%%%J%j%%%%%%%j%%J%%%%%%
-84010i9j%%%%%%J%j%J%J%j%%%%%%%%%%j%%J%%%%%%%%%%%%%%%%%%%%%%%%j%%%%%%%%%J%%%
-83942i9%%%%%%%%%%%%%%%j%%%%%%%%%J%%j%%J%%j%%%%%%%%%j%J%%%%%%%%%%%%%%%%%%%%%
-83874a00%%J%%%j%%%%%%%%%J%j%%%%%%%%%%%%%%%%%%%%%%%%%%%%%%jJ%%%%%jJ%%J%j%%%J
-83807i9%%j%%%%%%%j%%%J%%%j%%%J%%%%j%%%%%%%%%J%%Jj%%%%%%%%%%%%%%%%%%%%j%%%%J
-83739a00%%%jJ%j%%%%%J%%%j%%%%%%J%%%%%%%%j%J%%%j%%%J%%%%%%%J%%j%%%%jJ%%jJ%%%
-83672a00%j%%J%%%%%%%%%%%%%%%%%%%%%%%j%%%%%%%%%%%J%%%%%%j%%%J%%%j%j%J%%%%%%%
-83605a01%%%%%%%%%%%%%J%j%%%%%%%%%%%%%%%%%%%%%%%%%%%%%%%%%%%%%%%%%%%%%%%%%%%
-83538a01%%j%%%J%%%%%%%%%%%%%%%%%Jj%%%%%%%%%j%J%%%%%%%%%%%%%%%%%%%%%%%%%%%%%
-83471a01%j%%%%%%%%%%%%%%%%%%J%%%%j%%J%%%%%%%%%%%%%%%%%%%%%%%%%%j%J%%%%%%%%%
-83404a01jJ%%%%%j%J%%%%%%%%%%j%%%%%%%%%%J%%%%%%%%j%%%%%J%%%%%j%J%%%%j%%J%%%%
-83337a01%%%%j%%J%%%%%%j%%%%%%%%%%%%%J%%j%%%%%%%%%%%%%J%j%%%%%%%%J%%%%j%%%%%
-83270a02%%%%%%%%%%%%j%%J%%%%%%%%J%%%j%%%%%%%%J%%%j%%%%%J%j%%%%%%%%%%%%%%%%%
-83203a02%j%%J%%%%%%%%%%%%j%%%%J%%%%%%jJ%%%%%%Jj%%%%%%%%%%%%%%%%%%%%%j%%Jj%%
-83136a03%%J%%%%%%%%%j%%%%%%%%%%J%%%j%%J%%j%J%j%%%%%%%%%%%%%%%%%%%%%%%%%%%%%
-83069a03%%%%%%J%%%j%%%%%%%%%%%%%%%%%%J%%%%%%%%%%j%%%%%%%%%%j%%J%%%J%%j%%%%%
-83002a03%%%%%%%Jj%%jJ%%%%%%%%%%%%%%%%%%%%%%%%%%%%%%%%%%%%%%%%jJ%%%%%%%%J%%%
-82935a02j%%%%%%%%%%%%j%%%%%%%%J%%%%%j%%%%%%%%%J%%%%%%%%%%%%%%%%j%%%J%%%%%%%
-82868a03%%%jJ%%%%%%%%%%%%%%%%j%J%%j%%J%j%%%%%%J%%%%%%%j%%%%%%%%%%J%%%%j%J%%
-82801a03%%%j%%%%J%j%%J%%%%%%Jj%%%%%%jJ%%j%%%%%%%%%%%%%%%%%j%J%%%%%%%%%%%%%%
-82734a04%%j%%%%J%%%%%j%%J%%%%%%%%%%%J%%j%%%%%%%%%Jj%%%%%%%%%%%%%%%j%%J%%%%%
-82667a04%%%%%%%%%%%%%%%%%%%%%j%J%%%%%%%%%%%j%%%%%%%%%J%%%%%j%%%%%J%%%%%%%%j
-82600a05%%%%Jj%%%%%%%%%%%%J%%%%j%%%%%%%%J%%%%%%%%j%%%J%j%%%%%%%%%%%%%%%%%%%
-82533a05%%%%j%%%%J%%%%%%%%%%J%%%j%%%%%%%%%%%%%%%%%%%%%%%%%%%%j%%%%%J%%%%%J%
-82466a04%j%%%%%%%%%%%%%%%%j%%J%j%J%%%%%%%%%%%%%%%%%%%%j%%J%%%j%%%J%%%%%%%%%
-82399a05%%%%%%%%%%%%j%%%%%J%%%%%%%%%%%%%j%%%%J%%%%%%%%%%%%%%%%%%%%%%j%%J%%%
-82332a05%%%%j%%J%%%%j%J%%%%%j%%%%%%%%J%%j%%%%%%%J%%%j%%%%%%%%%%%%%j%%%%J%%%
-82265a06%%%%%%%%%%%J%%%%%j%Jj%%%%%%%%%%%%%%%%%J%%%%%%j%%%%%%%%%%%%%%%%%%%%%
-82198a06%%%%%%%%%%%%jJ%%%j%%J%%%%%%%%%%%j%%%%%%%%%%%%J%j%%J%j%%%%%%%%%%%%%%
-82131a07%%%%%%%%%%%%Jj%%%J%j%%%%%J%%%j%%%J%%j%%%%%%%%%J%%%j%%%%%%%%%%%%%%J%
-82064a06j%%%%%%J%%%%%%%%%%jJ%%j%%J%%%%%%j%%%%%%%%%%%%%%%%%J%%j%%%%%%%%%%%%%
-81997a07%%%%%%%J%%jJ%%j%%J%%%%%%%%%%%j%%%%%%%%%%%%%J%%j%%%%J%j%%%%%%%%%%%%%
-81930a07%%%%%%%%%%%j%%%%%%%%%J%%%j%%%%%%%J%%%%%j%%%%%%%%Jj%%%%J%j%J%%%%%%j%
-81863a08%%%%%%%%%%%%%%%J%%%%%%%j%%%J%%%j%%%%%%Jj%%%%%J%%%%j%%%%%%%J%%%%%j%%
-81796a08%%%%%%%%%%%%%%%%%%%%%%j%J%%%%%j%%%J%%j%%J%%%%%%%%%%%%%%%%%%%%%%%%%%
-81729a08%%%%%%%%%%%%%%%%%%%%%%%%%%%J%%%j%%%%jJ%%%%%%%%%%%%%j%J%%%%%%%%%j%%%
-81662a09%%%%%%%%%J%%j%%%%%%%J%%j%%%%%%%%%%%%%%%%J%%%%%J%j%%j%%jJ%%%%%%J%%%j
-81595a09%%J%%%%%%%%j%%%%%%%%%%%%%%%J%%%%%%j%%%%%%%%%%Jj%%%%%%%%jJ%%%Jj%%%%%
-81528a09%%%%%%%%%%%%%%%%%%%%%%j%%J%%%%%%Jj%%J%j%%%%%%%%J%j%%%%%%%%%%%%%%%%%
-81461a09Jj%%%%%%%%%%%%jJ%%%%%%%%%%%%%%%%%%%%%%%%%%%%J%j%%%%%%%j%%%%%%%%%%%%
-81394a10%%%%%%%%%%%%%%%J%j%%%J%%%%j%%%J%%%%%%j%%%%%%%j%J%%%%%%%%%%%%%%%%%%%
-81327a10%%%%%%J%%%%%%%j%%%%%%%%%%%%%%Jj%%%%%%%%%%%%%%%%%%%%%%%J%%%%j%%%%jJj
-81260a11%%%%J%%%%%%%%%%%%%%%%%J%%%j%%%%%%%%%%%%%%%%Jj%%%%%%%%%j%%%%J%%j%J%%
-81193a10%%%%%%%%%%j%J%j%%%J%%%J%jJj%%%%%%%%%%%%%%%%%%%%%j%%J%%%j%%%J%%%%j%%
-81126a11%%%%%%%%%%%%%%%%J%%%%%j%%%%%%%%%%%%%%%%%jJ%%%%%%%%%%j%Jj%%%%%%%J%%%
-81059a11%%%%%%Jj%%%%%%%%%%%%%%%%%%%%%%%Jj%%%%%%%%%%%%%%%%%%%%%%%%%%%%%%j%J%
-80992a11%%%%%%%j%%%J%%%%j%%%%%J%%%j%J%%%%%%%%%%%%%%%%%%%%%%%%%%%%%%%j%%%J%j
-80925a12%%%%%J%%%%%%%%%%%j%%%%%%%%%%%%%%%%%%%%%J%%%%%%%%%%j%%%%%%%%%J%j%%%%
-80858a12%%%J%%j%%J%j%J%j%%%%%%J%jJ%%%%%%%%%j%%%%%%%%%%%%%%%J%%%%%j%%%%%%%%%
-80791a12%%j%%%J%%%%%%%%%%J%%j%%%%%%%%%%%%%%%%%%%%%%%%%%%%%%%%%J%%%j%%%%%%j%
-80724a13%%%%%J%%%%%%%j%%J%%%%j%%%%J%%%%%%j%J%%%%%%%%%%%%j%%%%%%J%j%%%%%%%%%
-80657a13%%%%%%%%%%%%%j%J%%%%%%%%%%%%%%%%%%J%%%%%%%%%%j%%%%%%%%%%J%%jJ%j%%J%
-80590a12%%j%%%j%%%J%%%%%%%%%%%%%%%%%%%%%%%%%%%%%%%%%%%%%%%%%%%%%%%%%%%%%%%%
-80523a13J%%%%j%j%J%%%%%%%%%%jJ%%%%%%%%j%%J%%%%%%%%%%%%j%%J%%%%J%%j%%%j%%%J%
-80456a13%%%%%%%%%%%j%J%%%%%%%%%%%%%j%%%%%%%%J%%j%%%%%%%%%%j%%J%jJ%%%%%%J%%j
-80389a14J%%j%%%%%%J%%j%%%%%%%%%%%%%%%%J%j%%%%%%%%%%%%%%%%%%%%%%%%%%%%%%%%%%
-80322a14%%%%%%%%%%%j%%%%%%J%%%%%%%%%%%j%%%%%%%J%%%%%%%%%%%%%%%%j%%%J%%%%%j%
-80255a15%%%%%%J%%%%%j%%J%%jJ%%%%%j%%%%%%%%%%%%jJ%%%%%%%%%%%%Jj%%%J%%%j%%%%%
-80188a15%%%%%%%%J%j%%%%%%%%%%%%%%jJ%%%%%%%%%%%%%%%%%%%%%%%%%%%%%%J%%%j%%%%%
-80121a15%%%%%%%%%%%%%%%%%%%%%%%%%%%%jJ%%%%j%%%%J%%%%%%%%%j%%J%jJ%%%%%%%%%%%
-80054a15%%%%%%%%%j%J%%%j%%%%%%Jj%%%%%%%%%%%%%%J%%j%%%%J%%%%j%%%%%%%%%%%%%%%
-79987a16%J%j%%%%%%%%%%%%%%%%%J%%%%%%j%%%%%j%J%J%%%j%%%%%%%%%%j%%%J%%%%%%%%%
-79920a16%%%%%%%%Jj%%%%%%%%%%%%jJ%%%j%J%%%%%%%%%%j%J%%%%%%j%%J%%%%%%%%%%%%%%
-79853a16%%%%%%%%%%%%%jJ%%j%%%%%%%%%%%%%%%%%J%j%%%%J%%%%%%%%%%%%%%%%%%j%%%%%
-79786a17%%%%%%%%%%%%%%%%%%J%%j%J%%%j%%%%%%%%%%%%%%%%%%%%%%%%%%%%%%%%%%%%%%%
-79719a17%%%%%%J%%%%%%%%%%%%%%%%%j%%J%j%%%j%%J%%%%%%%%%%%%%%%j%J%%%%%%%%j%%%
-79652a18%J%%%%%j%%%%%%J%%j%%%%%%%%%%%%%%%%Jj%%%%J%%j%%J%%%%%%j%%%%%J%%j%%%%
-79585a18%%J%%%j%%%%%%%%%%%%%%%%%%%%%%%%%%%%%%%%%%%%%%%%%%J%j%%%%%%%%%%J%j%%
-79518a18%%%%%%%%%%%%%%%%%J%j%%J%%j%%%%%%%%%%%%%%%%%%%%%%%%j%%%J%j%%%%%%%%J%
-79451a18%%%j%%%%%%%%%%%%%J%%%%%%%%%%%%%%%%%%%%%%%%%%jJj%%%%%%%%%%%%%%%%%%%%
-79384a19%%%%%%%%J%%j%%%%%%%%%%%%%%%%%%%%%%%%%%%%%%%%%%%%%%%%%%%%%%%%%%%%%%%
-79317a19%%%J%%j%%%%%%%%%j%%%%%J%j%%%%J%%j%%%%%%J%%%%j%%%%%%%J%%%jJ%%%%%%%%J
-79250a18%j%%%%%%%j%%%%%JjJ%%jJ%j%%%%J%%%j%%%%%%%%%%%%%%%%%%%Jj%%%%%%%%%%%%J
-79183a19%%%%%j%%%J%j%%J%%%%%%%%%%%%%%%%%%%j%%%Jj%%%%%%%%%%%%%%%%%%J%j%%%%%%
-79116a20%%%%%%%%%%%%%%%%%%%%%%%%%%%%%%j%%%%%J%%%%%%%j%%%J%%%%%%%j%J%%%j%%%%
-79049a21JjJ%%%%jJ%%%%%%%j%J%jJ%%j%%J%%%j%%%%%%%J%%j%%%%%%J%%%%%%%%%%j%%J%j%
-78982a21%%%%%%%%%%%%%%%%%%%%%%%%%%%%%%Jj%%%%%%%%%%%%%%%%%%%%%%%%%%%%%%j%%%J
-78915a21%%%%%%%j%J%%%%%j%%J%%j%%%%%%%J%%%j%%%%%%%%%%J%%%%%%%%%j%%%%%%%%%%%%
-78848a22%%%%j%J%%J%%%%%j%%%%%%%%%%%%%%%%%%%%%%%%%%J%%%%%%%%%%%%%%%%%%%%%%%%
-78781a21jJ%%%%%%%%%%%j%%%%%%%%%%%%%%%%%%%%%%%%%%%%%%%%%%%%%%%j%%%%J%j%%%Jj%
-78714a23%J%%%j%%%%%%%J%%%%%%%%j%J%%%%%j%%%%%J%%%%%%j%%%%%%%Jj%%%%%%%%%J%%%%
-78647a22%%%%j%%J%%%%%%%%%%%%%j%%%%%%%J%%%%%%%%%j%%%%%%%%%%%%%%%%%%%J%%%j%%%
-78580a23%%%%J%%%Jj%%%j%%%%%%j%%%%%J%%%%%%%%%%%%%%%j%%J%%%%%jJ%%%%%%%%%%%%%%
-78513a23%%%%%j%%%Jj%%%%%%J%%%%%%%%%%%%%j%%%%%%J%j%%%%%%%%%%%%%%%%%J%%%%%%%%
-78446a23%%%%%%%%%%%%j%%%%%%%%%%%%%%J%j%%%%%%%%%%%%%%%%%%%%%%%%%%J%%%j%%%%%%
-78379a24%%%j%J%j%%%%%%J%%%%%%%%%%%%%%j%%Jj%%%%J%%%%%%%%%%%%%Jj%%%%J%%%%j%%%
-78312a24Jj%%%%j%J%%%%%%j%%%%%%%%%%%%%%%J%%j%%J%%%j%%J%%%%%%j%%%%%%%%%J%%%jJ
-78245a24%j%%%%%%%%Jj%%%%%%%%%%%%%%%%%%%%%%%%%%%%%%%%%%%%%%%%%%%%%%j%%%%JjJ%
-78178a25jJ%%%J%%j%%%%%%%%%j%%J%%%%j%%%%%J%%%%%%%%%%%%%%%%%%%%%%%%%j%%%%%%J%
-78111a25j%%%%%%%%J%%%%%j%%%J%%%%%j%J%%%%%%%%%%%%%%%j%%%%%Jj%%%%%%%%%%j%J%%%
-78044a26J%j%%%%%%%%%%%%%%%%%JjJ%%%j%%%%%%jJ%%%%%%%%%%%%%%%%%Jj%%%%%%%%%%%%%
-77977a26%%%%%%%%%%%%%%%%%%%%%%%%J%%j%%%%%%%%%%%%%%%%%%%%j%%%J%j%%%Jj%%%%%%%
-77910a27%%%%%%J%%%%%%%%%%%%%%%%%%j%%%%%%J%j%%%%%%%j%%J%%%%%%%%%%%%%%%%%J%j%
-77843a27%%%%Jj%%%%%%%%%%%%%%%%%%%%%%%%%%%%%%%%%%%%%%%%%%%%%%J%j%%%%%%%%%%%%
-77776a27%J%j%%%%%%%%%%%%j%%%J%j%%%%%%%%%%J%%%%%%%%%%%%%j%%%%%%%%%%%%%%%%%%%
-77709a28%%%%%%%%%%J%%%j%%J%%%%%%j%%Jj%%%%%J%%j%%%%%%%%%%%%%%%%%%%%%%%%%%J%%
-77642a27j%%%%%%%%%j%%J%%%%%%%%%%%%%%%%%%%%%J%%%j%%%%%%%%j%%%%%%%%%%%J%j%%%J
-77575a28j%%%%%%%%%%J%%%%%%%j%%%%%%%%%%%%%%J%%%%j%%%%%%%%%%%%%%%%%%%J%%j%%%J
-77508a28%%%%j%%%%%%%%%%%%%%%%%%%%%%Jj%%%%%%%%%%%%%%%%%%%%%%%jJ%%%%%%%%%%%%%
-77441a29%%jJ%%%%%%%%%j%%%J%%%%%%%%%%%%%j%%J%%%%%%j%%%%%%J%%%%j%%%%%J%%%%%%%
-77374a29%j%%%%%%J%%%%j%%%%%%%%%%%%%%J%j%%%J%%jJ%j%%%%%%%%%%%%j%J%j%%%%%J%%%
-77307a30%%%%%%%%%%%%%%%jJ%%%%%%%%%%%%%%%%J%j%%%j%%J%%%%%%%%%%%%%%%%%%%%%%%%
-77240a30%%%%j%J%%%%%j%%%%%%%J%%%%%%j%J%%%%%j%%%%%%Jj%%%%%%%%%%%%%%%%%%J%%%%
-77173a30%%%j%%%%%%%%%%%J%%j%%%%J%%j%%Jj%%%%J%%%%%%%%%%%j%%%%%%J%%%%%%%%%j%%
-77106a31%%%%%%%%%%%%%%%j%%%%%J%%%%%%%j%%%J%%%%%%%%%jJ%%%%%%j%%%%%%%%%J%%%%%
-77039a31%%%%%%%%%%%%%%%%%%j%%%%%Jj%%%%%%%%%%%%%%J%%%j%%%%%%%%J%%%%%j%%%%%%%
-76972a32%%%%%%%%%%%%%%%%%%%%%jJ%%%%%%%%%%%%%%%%%%%%%%J%%%j%%%j%%J%%%%%%%%j%
-76905a33%%%%%%%%%%%%J%%%%%%%%%%%j%%%%%%%%%%%%%%J%j%%%%%J%%j%%%%%%J%%%%%%%%%
-76838a32j%%%%%%J%%j%%%%%%%%%%%%%%%%%%%%%%%%%%%%%%J%%j%%%%%j%%%%%J%%%%%J%%j%
-76771a33%%%%jJ%%%%%%%%%%%%%%%%%%%%%%%j%%%%%J%%%%%j%%%%%%%%%%%%J%%%%%%J%%%%%
-76704a32%j%%%%%%%%j%%%j%%JJ%%%%%%%%j%J%%%%%%%j%%%%%%%%%%%%%%%%%%%%%%%%%%%%%
-76637a34%%%%%%%%%%%j%JjJ%%%%%%%%%%jJ%%%%%%%%%%%%%%%j%%%%%%%%Jj%%%%%%J%%%%j%
-76570a35%%J%%%jJ%%j%%%%J%%%%%%j%%%%%%%J%j%%%%%%%%%%%%%%%%%J%%%%%%%j%J%%j%%%
-76503a35%%%%%%Jj%J%%%%%%%%j%%%%%%%%%%%%%%%%%%%%%%%%%%%%%%%%%%%%J%j%%%%%%%j%
-76436a36%%%%%%%%%%%J%%%%%%%%j%%J%%%%j%%%%%%%%%%%%%%%%%%%%%%%%%%%%Jj%%%%%%%%
-76369a36%%%%%%%j%J%%%%%%%%%%%j%%%J%%%%%%%%%%%%%%%%%j%%%J%%%%%%%%%%%j%J%%%%%
-76302a36%%%%%%%%%%%%%%%%%j%%J%%%%%j%%J%%%%%%%%%%%%%Jj%%%%%%%%%%%%%%%%j%%%J%
-76235a36%%%%%%%%%%%%%%%%%%%j%%Jj%%%%%%%%%%%%%%%%%%%%%%%%%%%J%j%%%%%%%%%%%%%
-76168a37%%%%%%%%%%%%j%%%%%J%%%%%J%%jJ%j%%%%%%%%%%j%%%%%%%%%%%%%%%J%jJ%%%%jJ
-76101a37%%%%%%J%j%%j%%%%%%%%J%%%%%%%%j%%%J%%%%%%j%J%j%%%%%%%%%%%j%%%J%j%%J%
-76034a38%j%%%%%%%%J%%%%%%%%%%%%%%%%j%%%%J%%%%%%%Jj%%%%%%%%%%%%%%%%%J%j%%%%%
-75967a38%j%%%%%%%%%%%%Jj%%%%%J%j%%%J%%%%%%%%%%%j%%%%%%%%%%%%%%%%%%%%%%%%%%%
-75900a39%%%%%%%J%%%%j%%%%%%%%%%%%%J%j%%%%%%J%%j%%%%%%%%%%%%%%%%%%%%%%%%%%%%
-75833a39%%%%%%%%%%%%%%%%%%%%%%%%j%%%%%%J%%%%j%J%%j%%%%%%%%%%%%%J%%jJ%%%j%J%
-75766a39%j%%J%j%%%%J%%%%%%%%%%%%j%%jJ%%%%%%%%%%%%%%%%%j%%%%%%%%%J%%%%%%%%%%
-75699a40%%%%%%%%%%%%%%%%%%%%%%%%%%%j%%%%%%%%%%%%%J%%%%J%j%%J%%%j%%%%%%%%%%%
-75632a40j%%%%%%%%%%%%%%%%J%%%%%%%j%%%%%%%%%%%%%j%%%J%%%%%%%%%%%%%%%%%%%J%%j
-75565a41%%%%%%%%%%%%%%%%%%j%%%J%j%%%%%%%%%J%%%%%j%%%J%%%%%%%%jJ%%%%%%j%%%J%
-75498a41%%J%j%%%%%%%j%%%%J%%%%%%%%%Jj%%%%%%%%%j%%J%%%%%j%%%%%%%%%%%%%%J%%j%
-75431a42%%%%%%%%%%%%%%%%%%%%%j%%%%J%%%%%j%%%%%J%j%%%%%%J%%%%%j%J%%%%%%%%%j%
-75364a43%%%%%%%%J%j%%%%J%%%%%%%%%%%%%j%%%%%%%%%%%%%%%%%J%j%%%%%%%%%%%J%%%%j
-75297a43%%%%%%%%%%%%%%%%%%%%%%%%%%%%%%%%%%%%%%%%%%%%%%%%%%%%%Jj%%%%%%%%%%%%
-75230a43%%%%%j%%%%%%%%%%%%%%%%%%%J%%%%%%%%%j%%%%%%%%%%%%%%%%%%%%j%%%%%%J%j%
-75163a45%J%%%%%%%%%%J%j%%%%%%%%%%%%%%%%%%%%%%%%%%%j%%%%%%%%J%j%%%%%%%%%%%J%
-75096a44%%%%%%%%j%%%%%J%%%j%%%%%%%%%%%%%%%%%%%%%%%%%%%%%%%%%%%%%%%%%%%%%%%%
-75029a45%%%%%%%%jJ%%%%%%%%%%%%%j%%J%jJ%%%%%%jJ%%%%%%%%%%%%%%%%%%%%%%j%%%%J%
-74962a45%%%%%%%%%%%%%j%%J%%%j%J%%%%%%%%%%j%%%%%J%j%%J%%%%%%%%j%%%%%%Jj%%j%J
-74895a46%%%jJ%%%%%%%%%%%%%%%%%%%%%%%%Jj%%%%%%jJ%%%%%%%%%%%%%%%%%%%j%%%%J%%%
-74828a46%%%%%%%j%J%%%%%%%%%%%%j%%%%%%J%%%j%%%%%%%%%%%%%%%J%%%%%j%%%%%%%%J%%
-74761a46%j%%%%%%%%%%%%%%%%J%j%%%j%%J%%%%%j%%J%%%%%%%%%%%%j%J%%%%%%%%%j%%%%%
-74694a48%%%%jJ%%%%%%%%%%%Jj%%%%%%Jj%%%%%%%%%%%%Jj%%%%%j%J%%%%%%%%%%%J%%%%%%
-74627a47%j%%%%%%%%%J%j%J%j%%%%%%j%%J%%%%%%%%%%%%%%%%%%%%%%%%%%%%%%%%%%%%%%%
-74560a48%%%%%%%%%%%%%%%%%jJ%j%%J%%%j%%%J%%%%%%%j%%%J%%%%%j%%%%%%%%%%%%%%%J%
-74493a48%%%j%%%%%%%%%%%%%J%%j%%%%%%%%%%j%%%Jj%%J%%%%%%%%%%%%%%%%j%%%%%J%%j%
-74426a50%%%%%%%J%%%%%%%%j%%J%%%%%%%j%%%%%J%%%%%%%%%%%%j%%%%%J%jJ%%%%%%%%%j%
-74359a50%%%%%%%J%j%%%%%%%%%%%%j%J%%%%%%j%J%%%%j%%%%%%%%J%J%j%%%%%%%%%%%%%j%
-74292a51%%%%%%%%%J%j%%%%%%%%%%%%%%%%%%%%%%%%jJ%%%%%%%%%%%%%%%%J%%%%%%j%%%%%
-74225a51%%%%%%%%%%%%%%%%%%%%jJ%%j%%%%%%%%%J%%%%%j%J%%%%%j%%J%%%%%Jj%%%%%%%%
-74158a51%%j%%%%%%%%%%%%%%%%J%j%%%%%%%%%%%%%%%%%%%%%%%%%%%%%%Jj%%%%%%%%%%%%%
-74091a52%%%%%j%J%%%%%%%%%%%%%%%%%%%jJ%%j%J%%%%%%%%%%j%%%%%%%%%%%%%%%%Jj%%J%
-74024a52%j%%%%%%J%%%%%%%%%j%%%J%%%j%%%%%%%%%%%Jj%%%%jJ%%%j%J%%%j%%%%%%%%%%%
-73957a54%%%%J%%%%j%%%%%%%%%J%j%%%%J%%%%%%%%%%%%%j%%%%%%%%%%%%%%%%%%%%%%%%%%
-73890a54%%J%%j%%%%j%%%%%%J%j%J%%%%%%%%%%%%%%%%%%%%%%j%%%%%J%%%%%%%%%%%%%%%%
-73823a54j%%J%%j%J%%%%j%%%J%%%%%%%%%%%j%%Jj%%%%%%%%J%%%%j%%%%%%%%%%%%J%%%jJ%
-73756a54%%%%%%%%j%%%%%%%%%%%%%%%%%%%%%%%%%J%j%%%%%j%%%%%%%jJ%%J%%%%%%%%%%%j
-73689a56%%J%%%j%%%%%%%%%%%%%%%%J%%%%%%%j%%%%%J%%%j%%J%%%j%%J%%j%%%%%%%%%%%%
-73622a56%%%J%%j%%%%%%%%%%%j%%J%%%%%%%%%%%%%%%%%%%%%%%%%%%%%%%j%%%%%%%J%%%%%
-73555a56%%jJ%%%%%%%%%%%%%%j%%%%%%%%%%%%%%%%%J%%j%%%%%%%%%%%%%%J%j%%%%%%%%%%
-73488a57%%%%%%%%%%%%%J%j%%%%%%%%%%%%%%%j%%%J%%j%%%%%%%J%%%%j%J%%j%%%J%j%J%%
-73421a57%j%%%%J%%%%%%%j%%%%%%%%%%%%%%%%%%%%%J%j%%%%%%%%%%%%%%%%%%%%%%%J%j%%
-73354a58%%%j%%%%J%%%jJ%%%j%J%%%%%%%%%%%%%%j%%J%j%%%%%%%%%%%%%%Jj%%%%%j%J%%%
-73287a59j%%%%%%J%%%%%%%%%%J%j%%%%%%%%%%J%%%%%j%%%%%%%%%%jJ%%%%%%%%%%%%%%j%%
-73220a60%%%%J%%%%j%%%%Jj%%%%%%%%%%%%%%%Jj%%%%J%%%j%%%%%%%%%%J%j%%%%%j%%%J%%
-73153a60%%%%%J%j%%%%%%%%%%%%%%%%%%%%%%%%%%%j%%%%%%%%%%%%%%%J%%%%%%%%j%%Jj%%
-73086a61%%%%%%%%%J%%%%%%j%%%%%%%%%%%%%%%%jJ%%%%%%%%%%%%%%%%%%%%j%J%j%%%%%J%
-73019a61%%%%%%%%%%%%%%%%%%%j%%%%%%J%%%j%J%%j%%%J%%%j%%%%%%%J%%%%%%%%j%%%%J%
-72952a61j%%%%%%%%%%%%%%%%%%%%%%%J%%%%j%%J%j%%%%%%%%%%%%%j%J%%%%%%%%%%%%%%%j
-72885a63%%%J%%%%%%%%%%%%%%%j%%%%%%%%%J%%j%%%%%%%%%%%%%%%%%%%%%%%%%%%J%j%%%%
-72818a63%%%%%j%%J%%%%%%%%%%%%%%%%%%%%%%%%%%%%%%j%%%%%J%%%%%%%%%%%%j%%%%%%%J
-72751a63%%j%%%%%J%j%%%%%%J%%j%%%%%%%%%%%%%%%j%J%%%j%J%%%%%%j%%%%%J%%j%%%%J%
-72684a64%%%%%%%%%%j%%%%%%%%%%%%%%%J%%j%J%%%%%%%%%%%%%%j%%%%J%%j%%%%%%%%%%j%
-72617a66%%%%%%%J%j%%%Jj%%J%j%%%%J%%%%%j%%%J%%%jJj%%%%%%%%%%%%%%Jj%%%%%%%J%%
-72550a65%%%%%%%%%%%%j%%%%%%%%%%%J%%%%%%j%%%%%%%%%%%%%%%%j%%J%%%%%j%%%%J%%j%
-72483a67J%%%%%j%%%%%%%%%%J%j%J%%%%%%%%j%%%%%%%%%%%%J%%%j%%%%%%%%%%%%%%%J%%%
-72416a66%%j%Jj%%%J%%%j%%%%%%%%%%%%%%%%%%j%%J%%%%%j%%J%%%%%%%%%%%%%%j%%%Jj%%
-72349a68%jJ%%%%%%%%%%j%J%%%%%%%%%%%%%%%%%%%%%%%%%%%%%%%%%%%%%%%%%%%%%%%%%%%
-72282a68%%j%%%%%%%%%J%%%%%%j%%J%%%%%%%%j%%%J%%%%%%%%%%%%%j%J%%%%j%%%%%%J%j%
-72215a69%%%%%%%%%%%%%%%%%%%%%%jJ%J%%%%j%%%%%%%%%%%%%%j%%%%%%J%%%%j%J%j%J%%%
-72148a69j%%%%%%%%%%%%%%%%%%%%%%J%%j%%%%%%%%%%%%%J%%%%%%%j%%%%%%%%%%%%%%%%%%
-72081a70%%%%%%%%%%%%%%%%%%%%%%%%%%%%%%%%%%%%%j%%%%%%%J%%j%%%%J%%j%%%%%%%%%%
-72014a71%%%%%J%j%%%%%%%%%%%%%%%%%%%%J%%%%%%%j%%%%%%%%%%%j%J%%%%%%%%Jj%%%%%%
-71947a71%%%%%%%%%%%%%%%%%%%j%J%%%%%%jJ%%%%j%%%%%%%%%%%%%%%%%%%%%%%jJ%%%%j%%
-71880a73%%%%%%%J%%%%%%%%%%%%%%j%%%%%%%%%%%%J%j%%%%%%%%%J%%%%%%%%%%%%%j%%%%%
-71813a73%%%%%%%Jj%%%%%%%%%%%%%%%%%%%%%J%j%%%%%%%%%%%%%%%%J%j%%%%%%%%%%%%%%%
-71746a73%%%%%j%%%%%%%%%%%%J%%%%%%%%%j%%%%%%%%%%%%%%%%%J%j%%j%%%%Jj%%%%%%%J%
-71679a74%%%%%%%%%%%%%%%%%%%%jJ%%%%%%%%%%j%%%%%%%%%%%%%%%j%%J%%%%Jj%%%%%%%%j
-71612a76%J%%%%%%%%%%%%%%%%%j%%%%J%%%%%%%%%%%%%%%j%%%%%J%%j%%%%%J%j%%%%%%%J%
-71545a75j%%%%J%%%j%%%%%%%J%%%%%j%%J%%%%%j%%%%%%%%%%%%%J%%%%j%%j%J%%%%%%%%%%
-71478a76%%%%j%J%%j%%J%%%%%%%j%%%%%J%%%%%%%%j%%%%%%%%J%%j%%%%%%%%%%%%%%%%%%%
-71411a77%%%%%j%%%J%%%%%%%%%%%%%j%%%J%%%%%%%%%%%%%%%%%j%Jj%J%%%%%%%jJ%%%j%%%
-71344a78%j%%J%%%%%%%%%%%%%%%%%%%%%%%%%%%%%%j%J%%%j%%J%%%%%%%%%%%%%j%%%%J%%j
-71277a79%%%%%%%%%%%%%%%%%%%J%%%j%%%%%j%J%%%%%%%%%%j%J%%%%%%%j%%%%%%J%%j%%%J
-71210a79%%%j%%%%%%J%j%%JjJ%%%j%%J%%j%%J%%%%j%%%%%%J%j%%%%%%%%%%%%%%%%%%%%%%
-71143a80%%%%%%%%%%jJ%%%%%%%%%j%%%%%J%%%%%%jJ%%%%j%%J%%j%%J%%j%%%J%%%%%%%%j%
-71076a81%%J%%%j%%%%%%%%Jj%%%%%%%%%%%%%%%%%%%%%%%%%%%%%%%%%%jJ%%J%jJj%%%j%%J
-71009a81%%%%%%%%%%%%j%%%%%%%%%%%%%%%%%%%%J%%%%%j%%%%%%%%%%%%%%%%%%%%%%%%%%%
-70942a82%%%%%%%%%%%jJ%%%%%j%%%%%%%%%%%%%J%%%%%%%%%%j%%%%%%%J%%%%%j%%%%%j%%%
-70875a84J%%%%%%%%%%j%%%%J%%%%j%%%%%%%%%%%%%%%%%J%%%j%Jj%J%%%%%%j%%%%%%%%%%%
-70808a84%J%%%%%%%%j%%%%%j%%%%%J%%j%%%J%%%%j%%%J%%%%%%%j%J%%%%%%%%%%%%%%%%%%
-70741a84%%%%%%%jJ%j%%%%%%%%%%%%%j%%%%J%%%%%%%%%%%%%%%%%%%%%%%%%%%%%%j%%%%%J
-70674a85%%%%%%%j%%J%j%%%J%j%%%%%%%%%%%%%%%%%%%%j%%J%%%%%%%%%%%%%%%%%%%%%%%%
-70607a86%%%%%%%%%j%%%%%%%%%%%J%%%%%%%%%%%%%%%%%%j%%%%%%%%%%%%%%%%%%%%%%%%%%
-70540a87%%%%%%%%%%%%j%%J%%%%%%%%%%%%%%jJ%%%j%%%J%%%%j%%%%%%%%%J%%j%%%%%%%%%
-70473a88%%%%%%%%jJ%%%j%%%%%%%%%%%J%%%%%%%%%%%%%%j%%%%Jj%%%%J%%%%%%j%%%%%%%%
-70406a89%%%J%%%j%%%%%%%j%J%%%%j%J%%%%%%%%%%%%%%%%%%%%%%%%%%j%%J%%%%j%%%%%%%
-70339a90%%%%%%%%%%%%%%%%%%%j%%J%%%%%%%%%%%%%%%%%%%%%%%j%%%%%%%J%%%%%%Jj%%%%
-70272a90%%%%%%%j%%%%%%%%%%%%%%%%%%%%J%%%%%j%%%%%%%%%%%%%J%j%%%%%%%%%%%%%%jJ
-70205a91%%%%j%%%%%J%%%%%%%%%%%%%%%%j%%%%%%%%%%%%%%%%j%%J%%%%%%%J%%j%%%%%%%%
-70138a92%%%%%%%%%j%%%%%J%%%%%jJ%%%j%%%%%%%%J%%%%j%%%%%%%%%%%%%%%%%J%jJ%j%%%
-70071a93%%%%%%%%%%%%%%%jJ%%j%%J%%%%%%%%%%%j%%%%%%%%%%j%%%J%%%%%%%%%%%%%%%%%
-70004a94%%%%%%%%%%%%%%%%%%%%%jJ%%%%%%%%%%%%%%%%%jJ%%j%%%%%J%%%%%j%%%%%J%%%j
-69937a95%%%%%%%%%%%J%%%%%%%j%%%%%%%%%%%%%%%j%%%%%%%%%%%%%%%%%%%%%%%%%%%%%J%
-69870a95%%%%%%jJ%%%%j%%%%%%%%%%%%%%%%%%%%%%j%%%%%%%%J%j%%%%%j%%Jj%J%%%%%%%%
-69803a97%%J%%%%j%%%%%%%%%%%%%%%%%%%%jJ%%%%%%%%%%%%%%%%j%%%%%%%%%%%%%%J%%%%%
-69736a97%%%%j%%%%%%J%j%J%%%j%%%%%%%Jj%%%%%%%%%%%%%%%%%%%%%j%%%J%%%j%%%%%%%%
-69669a99%%%%J%%%j%J%%%j%%%%%%%%%%%%%%%%%%%%%%%%%%jJ%%j%J%%%%%%j%Jj%J%%%J%%%
-69602a98%j%%%%%%%%%j%%%%%%%%%%%%j%%%%J%%%%%%J%j%%%j%%%J%%%%%%%%%%%%%%%%%%%%
-69535b00%%j%%%%%%%%%%%%%%J%%j%%%%%%%%%J%j%%%%%%%%%%%%%%%%%J%j%%%%%%%%%%%%%%
-69468b01%%%%%%%%%%%%j%%%%J%%%%%j%%%%%%%J%%%%%j%%%%%%%%%%%%%%%%%%%%%%%%%j%%%
-69401b03%%%J%%%%%%%%%%%%%%%%%%%%%%j%%%%J%%%j%%%%%%%%J%%%j%%%Jj%%j%%%%%%J%%%
-69334b03%%%%%%j%%%%%%%J%%%j%%%%%J%%%%%%j%%J%%%%j%%%%%jJ%%%%%%%%%%%%%j%%%%%%
-69267b05%JjJ%%%%%%%%%%%%%%%%%j%%J%%%j%%%%%J%%j%%%%J%%j%%%%%%%%%%%%%%%%%%%%%
-69200b05%%J%%j%%%%j%J%%%%%%j%J%%%%%%%%%%%%%%%%%%%%j%%%%J%%%%j%%%%%%%%%%%%%%
-69133b06%%%%%%%%%%%%%%%J%j%%%%%%%%j%%%%%%%%%%%%%%%%%%%%%%%%%%%%%%%%%%%%%%%%
-69066b07%%%%%%%%%%%%%%%j%%%J%%%%%%%%%%%j%%%%%%%%%%%%%%%%%%%%%%%%%%%%%%%%%%%
-68999b08%%%%%%%%%%%%%j%%JjJj%%%J%%%%%%%%%%%jJ%j%%%%%%%%%%%%%%%%%%%%%%%%%%%%
-68932b09%%%j%%J%%%%%%%%%%%%j%%%%%%%%%%%%%%%%%%%j%J%%%%%jJ%%%%%%%%%%%%%%jJ%%
-68865b10%%%%%%%%%j%J%%%Jj%%%%%%%%%%j%%%%%%J%%%j%%%%%%%%%%%%%%%%%%%%%%%%%%%%
-68798b11%%%%%%%%%%j%J%%%%%%%%%%%%%%j%J%%%%%%%%%%%%%%j%%%%%%%%%Jj%%%%%%%%%%%
-68731b12%%%%%j%%%%%%%%%%%%J%jJ%j%%%%%%%%J%j%%%%%%J%%%j%%%%%%%%%%%%%%%%j%%%%
-68664b14%%%%%%Jj%%%%%%%J%j%%%%%%%%%%%%%%J%%%%%%%%j%%%%%%%%%%%%%%%%%%%%%%j%%
-68597b15J%%%%%%%%%%%j%%%%%%%%%%%%%%%%%%%%%%%%%%%%%%%%%%%%%%%%%%%%%%%%%%%%%%
-68530b15%%%%%%%%%%%%%%%%%%%%%%%%%%j%%%%%%%%%j%%%%J%%%%%j%%%%%%%%%%%%%%%%%%%
-68463b17%%%%%%%J%%%%j%%%%%J%j%%%%%%%%%%%%%%%%%%%%%%%%%%%%%j%%JjJ%%%%%%%%%j%
-68396b18%%%J%%%%%%%%j%J%j%%%%%%%%%%%%%%J%j%%j%Jj%J%%%%%%%%%%%%%%%%%%%%%j%%%
-68329b19%%%%%%%%%%%%J%%j%%%%%%%%j%%%%J%%%%%%%%%%%jJ%%%%%%J%j%%j%%%%J%%j%%%%
-68262b20%%%%%%%j%%J%%%%%%%%%%%j%%%%%J%%%%%%%%%%%%%%%%%%%%%%j%%%%%%%%%j%J%%%
-68195b21%%%%%%%%%%%j%J%%%%%%%%%%%%%jJj%Jj%%%%%%%Jj%%%%%%%%%%%%%%%%%%%j%%%%J
-68128b22%%%%%%%%%%%%%%%j%%%J%%%%j%%%%%%%%%%%j%%%%%J%%%j%J%%%j%%%%%%%%%%%%J%
-68061b23%j%%%%%%%%%%%%%%%%%%%%%%%%%%%%%%%%%%%%%J%%%%j%%%%%%jJ%%%%%%%j%%%%%%
-67994b25%%%%%%j%%%J%%%%%%%%%%%%%%%%jJ%%%%%%%%%%%j%%%%J%%%%%%%%%%j%%%%%%%%%%
-67927b26%%%%%%%%%%%%%%J%j%%%%%%%%%%%%%%j%J%%j%%%J%%j%J%%%%%%%%%%j%%%%Jj%%%%
-67860b27%%%%j%J%%%%j%%%J%%%%%%%%%%%j%%%%%J%j%J%%%%%j%%J%%j%%%J%%j%%%%%%%%%%
-67793b28%%%%%%%%Jj%%%%%%%%%%%%%%%j%%%%%%%%%%%%%%%%%%%%%%%%%%%%%%%j%%%%%%%%%
-67726b30%%%J%%%%%j%J%%%%%%%%%%j%%%%%%%%%%%%%%%%%j%%J%%%jJ%%%%%%%%%%%%%%%%%%
-67659b30jJ%%%%j%%%%%%%%%%Jj%%%%%%%%%%%%%%%%%%%%%%%%%%%%%%j%%%J%j%%%%%%%%%%%
-67592b32%%%%%%%%%%%%%%%%%%%J%%%%%j%%%%%%%j%%%%%%%%%%%%%%%%%%%%%%%%Jj%%%j%J%
-67525b33%%%%%%jJ%%%j%%%%%%%%%J%j%%%%%%%%%%%j%J%j%%%%%%%%%%%J%%%%%%%%%%%%%j%
-67458b35%%%%%%%%%%%%%%%%%%%%%%%%%%%%%Jj%%%%%j%%%%J%%%%%%%%j%%%%%%%%%%%%%%%%
-67391b36%%%J%%j%%%%%%J%%%%j%%%%%%%%%%%%%%j%%%%%%%%%%%%%%%%%%%%%%%%%%%%%%J%j
-67324b37%%%%%%%j%%%%%%J%%%%%%%%j%%%%%%%J%j%%%%%%%%%%%%%%%%j%%%%%%%%%%%J%%j%
-67257b39%%J%%%%%%%%%j%%%%%%%%%%%%%%%%J%%j%%%%%%%%%%%%%%%%%j%%J%%j%%%%%%%%%%
-67190b40%J%%%%%%j%%%%%Jj%%J%%j%Jj%%%%%%%%%%%%j%J%%%jJj%%%%%%%J%%%%%%j%%%%%%
-67123b41%J%%%%%%%j%%%%%%%%%%%j%%%%%%%J%%j%%%%%J%%j%%%%%%%%%%%%%%%%%%%j%%%%%
-67056b43%%%%J%%%%%%%%%%%%%%%%j%%%J%%%%j%%%%%%%%%%%%jJ%%%j%J%j%%%%J%%%j%%%%%
-66989b44%%%%%%%%%j%%J%%%%%j%%%%%%J%j%%%%%%%%%%%%%%%%%%%%%%%%%%%%%%j%%J%%%%j
-66922b46%%J%%j%%%%%%%J%%%%%j%%%%%%%%%J%%%%%%%j%%%%%%%%%%%%%j%J%%%%%%%%%%%%%
-66855b46j%%%%%%%%%%%%J%j%%%%%%%%%%%%%%%%%%j%%J%%%%%%%%%j%%%%%%%%%%%%%%%%%%%
-66788b48%%%%%%j%%%%%%%%%%%%J%%j%%%%%%%%%%%%%%%%%%j%J%%%%%%%%%%%%%%%%%j%%J%%
-66721b49%%%j%%%%%%%%J%%j%%%%j%%J%%%%%%%j%J%Jj%%%%%%%%%%%%%%%j%%%%%%J%j%%%%%
-66654b51%%%%%%%j%%%%%%%%%%%%%%%%%%%%%%%%%%%%%%%%%j%J%%%j%%%Jj%J%%%%j%%%%%%%
-66587b53%%%%%%%%%j%J%%%%%%%j%%J%%%%%%%%%%%%%%%%%%%%j%%%%%%%%%%%%%%%%%%%%%%%
-66520b54%%%%%%%%%%%j%%%%%%%J%%%j%%%%%%%%j%%%%J%%%%j%%%%J%%%%%%%%%%%%%%j%%J%
-66453b55%j%J%%j%%%%%j%J%%%%j%%%jJ%%%%%%%%%%%%%%%%%%%%%%%%%%%%%%%%%%%j%%J%%%
-66386b57%%%%jJj%%%%J%%%%%%%j%%%%%%j%%%%%J%%%%%%%j%%%%J%%j%%%Jj%%%%%%%%%%%%%
-66319b59%%%%%%%%%%%%%j%%%%%J%%%%%%%%%%%%%%j%%%%%%%%%%%%%Jj%%%%%j%Jj%%%%%%%%
-66252b61%%%%%%J%%%%%j%%%%%%%%%%%%%%%j%%%J%%jJ%%%%%%%%j%%%J%%%j%%%%%%%%%%%%%
-66185b62%%%%%%%%%%%%%j%%J%%%j%%%%%%%%%j%%J%%%%j%J%%j%%%%%%%%%%%%%%%%%%%%%%%
-66118b64%%%%%%%%%%%%%%%%%%%%%%%%%%%%%%j%%%%%%%%%%J%%j%%%%%%%%%%j%%%%J%%%%%j
-66051b66%%J%j%%%%%%%%%%%%%j%J%%%%%%%%%j%%%%J%%%%j%%%J%j%%%%%%%%%%%%%%%%%%%%
-65984b67%%%%%%%%%%%%%%%j%%%%%%%%%%%%%%%%%%%%%%%%%%%%%%%%%%%%%%%%%%j%%%%%%J%
-65917b68%j%%%%%%%%%%%%%%%%%%%%%j%%%%%%J%%%%%j%%%%%%j%%J%%%%%%%%%%%j%%%%J%j%
-65850b71%%%%%%%%%%%%%%%%%%%%%%%%%j%%%%%%J%%%%%%%%j%%%%%%%%%%%%%%%%%%%j%%%%%
-65783b73%%%%J%%%%%j%Jj%%%%%Jj%%%%%%%%%%%%%%j%%%%J%%j%%%%%%%j%%J%%%%%%j%%%J%
-65716b74%%%%%%%%%%%%jJ%%%j%J%%%j%%%%%%%%%%j%%%%%%%J%j%%%%%%%%%%%%%%%%%%%%j%
-65649b77J%%%%%%%%%%%%%j%%J%%%%%%%%j%%%j%J%%%%%%%%%%%%%%%j%%%%%%%%%%%j%%%J%%
-65582b78%j%%%%%%%J%%%%%%%%%%%%%j%%%J%%j%%%%%j%J%%j%%%Jj%%J%%j%J%%%%%%j%%%%%
-65515b80%%%%%%%%%%%%%%%%%%%%%%%%%%%%j%%%%%Jj%%J%j%%%%J%%j%%%%%%%%%%%%%%%%%%
-65448b81%%%%%%j%%%%%%%%%%%%%%%%j%J%%%%%j%%%%%%%%%%%%%%%%%%%%%%%j%%%%J%%%%%%
-65381b83%j%%%%%%%%%%%%%%%%%%%jJ%%%%%%%j%%%%%%%%%%%%%%%%%%%%%%j%%%%Jj%J%%j%%
-65314b86%%%%%%%%%%%%%%%%%%j%%%Jj%%%%%%%%%%%%%%%%%%J%%%j%%%%%%%%%%%%%%%j%%%J
-65247b87%%j%%%%%%%%J%%%j%%%%%%j%%%%%%%%%J%%j%%%%%%%%%%%%%%%%%%j%%%%%%%J%%j%
-65180b90%%%%%%%%%%%%%%j%%%J%%%%%j%%%%%%%J%%%%%%%%%%j%%%%%%%%%%%%%%%%%%%j%%%
-65113b92%Jj%%%%%%%%j%%%%%%%%%%%%J%%%%%%%%%j%%%%%%%%%%%%%%%j%%%%%%%J%%%j%%%%
-65046b94%%%%%%%j%%%%%%%%%%%J%j%%%%%%J%%%%%%j%%%%%%%%%j%%%%%%%%%%%%%%%%%%J%j
-64979b96%%%%%%%%%%Jj%%%%%j%%%%%%%%%%%%%%%%%%%%%%%%%%%%%%%%%%%%%j%%%%%%%%%%%
-64912b98%%%%%%%%%%%%%%%%%%%%%%j%Jj%%%%%%%%%%%j%%%%%J%j%%%%%%%jJ%%%J%%%j%%%%
-64845c00%%%%%%%%%%%%%%jJ%%%j%%%%%%%%%%%%%%%%%%%j%%J%%%%j%%J%%%%%j%%Jj%%%%%%
-64778c02%%%%%%j%J%%%%%%j%%%%%%%%j%%%%%%J%%%%%%j%%%%%%%%%%%%%j%%%J%%%%%%j%%%
-64711c05Jj%%%%J%%%%%%j%%%%%%%%%%%%%%%%%%%%%j%%%%%%J%j%%%%%%%%%%%%%%%j%%%%%%
-64644c07J%%%j%%j%J%%%%%%%%%j%%%%%%%%%%%%%%%%%%%JjJ%j%%%j%%%%%%%Jj%%%%%%%%%%
-64577c09%%%%j%%%%%%%%%%%%J%%%j%%%%%J%j%%%%%%%%J%%%j%%%%j%%J%%%j%%%%%%%%%%%j
-64510c12%%%%%%%%%%%%%%%%%%%%%%%%%%%%j%%%%%%%%%%%%%%%%%%%%%%%%%%j%%%%%%%%J%%
-64443c13%%%j%j%J%%%%j%%%%%%%%J%%j%%%%%%%%%%%%%%%j%%%%%%%%%j%J%j%J%%%%%%%%%%
-64376c16%%j%%%%Jj%%%%%%%%%j%%%J%%%%j%%%%%%Jj%%%J%j%%%%%%%%%%%%%%%%%%%%%%J%j
-64309c18%j%%%%%%%%%%%%%%%%%%%%%%%%%%j%%%%%%%%%%%%%%%%%%%%%%j%%%%J%%%%%%%%%%
-64242c20%j%%%%%%%%%%%%j%%%%%%%jJ%%%%%%%%%%j%%%%J%%%%%%%%%%%%j%%%%%%%%%%%%jJ
-64175c23%%%j%%%Jj%%%%%%%j%%%%%%%%j%%%%%%%%%J%%%%%%%%%j%%%%%%%%%%%%%%%%%j%%J
-64108c26%%%%%%%%%%j%J%%%%%%%j%%j%%%%J%%j%%%%%%%%%%%%%%%%%%%%%%%%%j%%%%%%J%j
-64041c29%%%%%%%%%%%%%%%%%%%%j%%%%%%%j%%%J%%%j%%%%%%%%%%%%%j%%%%%%%J%%%%%%%%
-63974c31j%%%%%%%%%%%%%%%j%%%%%%%%%%%%%%%%%%%%%%%%%%%%%%j%%%j%%%%%%J%%%%%%%%
-63907c34%%%%%j%%%%%%%%%%%%%j%%%%%%%J%%%j%%%%%%%%j%%%%J%j%%%%%%%%%%%%%%%%%%%
-63840c37j%%%%%%%%J%%%%%%j%%%j%%%%%%J%%%%%%%%%%%%j%%%jJj%%%%J%j%%%%%%%%%%%%%
-63773c40%%%%%%%%%%j%%%%%%%%%%%%%%%%%j%%%%%%%%%%%%%%%%%%%%%%j%%%%%%%%%%%%j%%
-63706c44%%J%%%%j%%%%%%%%%%%%%%%%j%%J%%%j%J%%%%%%j%%%%%%%j%%%%%%%%%%Jj%%J%%j
-63639c46%%j%%%%J%%%%%j%%%%%%%%%%J%j%J%%j%%%%%j%%%%%%%%%%%%%%j%%%%J%%%%%j%%%
-63572c49J%%j%%%%%j%Jj%%%%JjJ%%j%%%%%%%%%%%%%%jJ%%j%%%%%%%%%%j%J%%%%%%%%%%j%
-63505c52%%%%%%%%%%%%%%%%%%%j%%%%%jJ%%%%j%%%%%%%%%%%Jj%j%%%%%%%%%%%%%%%J%%%%
-63438c54%%%j%%%j%J%j%%%%%%%%%%%%%%%%%%jJ%%j%%%%j%%%%J%%j%%%%%%%%%%%%%%%%%%%
-63371c58%%%%%%%%%%%%%%%%j%%%%%%%%%%%%%%%%j%%%%%%%%%%%%%%%%%j%%%%j%J%%%%%j%%
-63304c62%J%%%j%%%%Jj%j%J%%%%%j%%%%%%%%%%%%%%%%%%%%%%%%%%%j%%%j%%%%%%%%%%%%%
-63237c65%%J%j%%%%%%j%%%%%%%%%%j%J%j%%%%Jj%%J%%%%%%%%%%%%j%J%j%%%%%%%j%%%%%%
-63170c68%j%%%%%%%%%%%%%%%%%%%%%%%%%%%%%%%%%%%%%j%%%%%%j%%%%%%%%%%%%%%%jJ%%%
-63103c71j%JjJ%j%%%%%%%%%%%%%%%j%%%%%%%%%%%%%%j%%%%%%%%%%%%%%%%%%%%j%%%%%%%%
-63036c75%%%%%%%j%%%%%%%%%%%%%%%%%%%%%j%%%%%%%%%%%%j%%%%%%%%%%%%%%%%%%%%%%%%
-62969c78j%%%%%%%%J%%j%%%%%%%j%%%%%%%%%%%%%%j%%J%j%%%%%%%%%%%%%%%%j%%%%%%%%%
-62902c82%%%%%%j%%%Jj%%%%jJ%%%%j%%%%%%%%%%%%%%%%%j%%%%%%%%%j%%%%%%J%%j%J%j%%
-62835c86%%%%%%%%%%%%%%j%%%%%%%%%%j%%%%%%%%j%J%%%%%%%%%%%%%%j%%%%%%%%j%%%%%j
-62768c91J%%%%%%%%%%%j%%%%%%%%%%%%%%%%%%%j%Jj%%%%%%%%%%%%%j%J%%%j%%%%%%%%j%J
-62701c93%%j%%%%%%%%j%%%%J%%j%%%%%%%%%%%%%j%%%%%j%%J%%%%%%j%%%%%%%%%%%%%j%J%
-62634c97%j%%%%%%%%j%%%%%%%%%%%%%%%%%%%j%%%%%%%%%%%%%%%j%%%%%%%%%J%%j%%%%j%%
-62567d02%%%%%%%%%%%%j%%J%%j%%%%%%%%%%%%%%j%%%%%%%%%%%%%%%%%j%J%%%%%j%%%%%%%
-62500d05j%%%%%%%%%j%Jj%%%%%%%%%%%%j%J%j%%%%%%%%%j%%%%J%%%%j%%%%%%%%%j%%%j%J
-62433d10%%%%%%%%j%J%%%jJ%j%%j%%%Jj%%%%j%%%%%%%%%%%%%%%%%%%j%%%%%%%%%%%%%%j%
-62366d15%%%%%%%%%%%%%%%%j%%%%%%%%%%%%j%%%%J%j%%%%%%%%%%%%%j%%%%%%%%%%%%%%%%
-62299d18%j%%%j%%%J%%%%%%j%%%%%%%%%%%j%%%%%%%j%%%%%%%%%%%%%%%%j%%J%%j%%%%%%%
-62232d23%%%%%%j%%%%%%%j%%%%j%%%%%%%%%%%%%J%j%%%%%%%%%%%%%j%%%%%%j%%%%J%%%jJ
-62165d27%j%%%%%%j%%%%%%%%%j%%%j%%%%%%%%%%%%%%%%%%%%%%j%%%%%%%%%%J%j%%%%j%%%
-62098d33%%%%%%%%%%%%%%%j%%%%%%%%%%j%%%%%%%%%%%j%%%%%%%%%%%j%%%%jJ%%%%%jJ%%%
-62031d37j%%%j%J%%%%%%%j%%%%%%%j%%j%%J%%%Jj%%%%j%%%%%%%%%%J%j%%%%%%j%%%%%j%%
-61964d43%%%%%%%%%%%%%%%%j%%%%%%%%%%%%%%j%%%%%%%%%%j%%%%%%%%%%%%%%j%%%%%%%%%
-61897d47%%%j%%%j%%%%%%%J%j%%%%%%%%%%%%%%%j%%%j%%J%%j%%%%%j%%%%%%%%j%%%%%%%%
-61830d53%%%%%j%%J%%%j%%%%%%%%%j%%%j%%%%%%j%J%%%%%%%j%%%%%%%%%%%j%%%%%%%%%%%
-61763d58%j%%%%%J%j%%%%j%%%%J%%j%%%%%%%%%%%%j%%%%%%j%%%%%%j%%%%J%%j%%%%%jJ%%
-61696d63j%%%%%%%j%%%%%%%%%%%%%j%%%%%%%%j%%%jJ%%%%%%%%%%j%%%%j%%%%%%%%j%%%%%
-61629d70%%%%%%%j%%%%%j%J%%%jJ%%%%%j%j%%%%%%%%%%%%%%%%%%j%%%%j%%%%j%%%%%%%J%
-61562d75%%%j%%%%%j%%%%%%%%%%%j%%%%%%%%%%j%%%%%jJ%%%%%%j%%%%j%%%%%%%%%%%%j%%
-61495d82%%%%%%%j%%%%%%%%%%%jJj%%%%%%j%%%%%%%%%%%%%%%j%%%%%%j%%%%%%%%%j%%%%%
-61428d88%%%%%%%%j%%%%%%%%%j%%%%%%%%%j%%%%%j%%%%%%%%%%%%%%%%j%j%%%%%%Jj%Jj%%
-61361d94%%j%%Jj%%%j%%%%%%j%%%%%%%%%%%%%j%%%%%j%%%%%j%J%%%%%%%%j%%%%%%%%%j%%
-61294e01j%%J%j%%%%%%%%%%%%j%%%%%j%%%%%%%%j%%%%%%%%%%%%j%%%%%%%%%%%%j%%%j%%%
-61227e08j%%%%%%%%j%%%%%j%%%%%%%%%%%%%j%%%%%j%%%%%%j%%%%%%%%%jJ%%j%%%%%j%%%%
-61160e16j%%%%%%%%%j%%%%j%%%%%%%%j%%%%%j%%%%%%%j%%j%%%%%j%%%%j%%%%j%%j%%j%%j
-61093e29j%%j%j%j%%j%j%JJJJKJKJ%%%jj%jj%%%JJJK%Jj%jjjjj%j%%%%JJJJJ%%j%jjjj%%
-61026e30JJKKLKKJ%J%%j%j%jj%jj%%j%%j%%j%%%j%j%%%%j%%%%j%%%%%j%%%j%%%%j%%%%%%
-60959e31j%%%jj%J%%%j%%j%%%%%%%%%j%%%j%J%%j%%%j%%%%%%j%%%%%%%j%%%j%%%%%%%%j%
-60892e42%%%%%%j%%%j%%%%%%%%%%j%%%%%j%%%%%%%%%%%j%%%%j%%%%%%%j%%%%%%%%j%j%%%
-60825e51%%%%%%%%%%%%%%j%%j%%%%j%%%%%%j%%%%%%j%%%j%%%%%%j%%%Jj%%j%%%%%j%%%%%
-60758e60j%%%%%%%%j%%%j%%%%%%j%%%%%j%%j%%%%%%j%%%%%j%j%%%%%j%%%j%j%j%%%j%%%j
-60691e75%j%j%j%j%j%j%jj%%JJJJKKKJK%%%j%%jj%j%J%JJJJ%%jjjj%jj%%%%JJJ%J%%j%jj
-60624e74%jj%%JJKJKJJJ%%j%%%j%j%%j%%jj%%%j%%%j%j%%%%j%%j%%j%%j%%%%j%%%%j%%%%
-60557e81%%%j%%%j%%%%j%%%%j%%j%%%%%%%%j%%%j%%%%%%%%j%j%%%%%j%%%%%j%%%%%j%j%%
-60490e94%%j%%j%%%%%j%%%%j%%%%%j%%j%%%%%%%j%%%%j%%%%%%Jj%%%%%j%%%%%j%%%%j%j%
-60423f06%j%%j%%%j%j%%%%%j%%%%%%%%%J%%J%%J%J%JJ%%%J%J%%J%%%%%%%%%%%%%%%%j%%j
-60356f04%%j%j%%j%%%%j%j%%%j%%j%%%%j%%%%j%j%%%%j%%j%j%%%%%%%j%%%%%j%%%%%%%j%
-60289f20%%j%%%%%j%%%j%J%%j%j%%%%%%j%%%%j%j%%%%%%%j%%j%%%%%%%j%%%%%%j%%%%%%%
-60222f31%j%%%j%j%%%%j%%%%%%j%%%j%J%j%%%%%j%j%%%%j%%%%j%%%%%j%%%j%%%%%%j%%j%
-60155f45%%j%%%%%%%%j%%j%j%%%%%%j%j%%%%%%%%%j%%%%j%%j%%%%%j%%%%%%%j%%%%%j%%%
-60088f57%%%%j%%%%j%%%%%%%%%%%%%%J%j%%%j%%%%%%%%%%j%%%%%%%%%%%%j%%j%%j%%%%%%
-60021f64%j%%%%j%%%%%%%j%%j%%j%%%%%%j%%j%j%%%%%j%%%j%%%j%%%%%%j%%%%j%%%%%j%%
-59954f78j%%%%%%%j%j%%%%%j%%j%%%%%j%%%%%j%%%%%j%j%%%%%j%%%%%%%j%%%jj%%%%j%%%
-59887f92%j%%j%%%j%%%%%%%j%%%j%%%%%%j%%j%%%%j%%%j%%%%j%j%%%%%%j%%j%%%%%%j%%%
-59820g06j%%%%%%%j%%j%%%%%jj%%%%%j%%%%j%%%%%%j%Jj%%%j%j%%%j%%%%%j%%j%%%j%%%j
-59753g21%%%j%%%j%%%%%%j%%%%j%%%%j%%j%%%%%%%%j%j%%%j%%%%j%%%j%%%%%j%%%%%j%j%
-59686g35%%%j%%%j%j%%%j%%j%%%%%%j%j%j%%%%%j%%%jJj%%j%%j%%%%%j%%%j%%%j%%%%%%%
-59619g50j%j%j%%%%%j%%j%%%%j%%%%j%%%j%%%j%%%j%%%%j%%j%%%%%j%%%j%j%%%%%%j%%%j
-59552g67%%j%%%%%j%j%%%%%j%%jJj%j%%j%%%j%%%j%%j%%%%j%%%%j%%j%%%j%%j%%jj%%%%%
-59485g84%%j%%j%%%j%j%%%%j%j%%%%%%j%%%%j%%%j%%%j%%j%%%j%%j%%%j%j%%%%%%j%j%%%
-59418h01j%%j%j%j%%%%%j%%%j%j%%j%%%%%j%%%j%%%jj%%%%j%%j%%j%%%j%%%j%%j%%j%%%%
-59351h20j%%%j%%%j%j%%j%%%j%%j%j%%%%j%%%j%j%j%%j%%%j%%%j%%%%j%%j%%j%%%%j%j%%
-59284h40%%%j%j%j%%%%j%j%j%%%j%%%j%%j%%j%j%j%%j%%j%%%j%%%%jj%j%%%j%%%j%%j%%j
-59217h62%j%%%j%%j%%%%j%%%j%%jj%%%j%%j%j%%j%%%%j%%j%%j%%j%j%j%%%j%%j%%j%%j%%
-59150h83%j%j%j%%j%%j%j%%%j%%j%%j%%j%j%%%j%j%j%%%j%j%%j%%j%%jj%%%j%j%%%j%%j%
-59083i07jj%%%%%j%j%j%%%j%%j%j%%j%%j%j%j%j%%%%j%j%%%j%%j%%jj%%j%%%j%%j%%j%jj
-59016i32%j%%j%%j%%j%%j%%j%%j%j%j%j%%j%%%%jj%j%%j%j%%j%%jj%j%%%j%j%%j%%%j%%j
-58949i57jj%%%%j%j%j%%j%%j%j%j%%j%j%j%%%j%j%j%%j%jj%j%%j%%%j%j%jj%j%%j%%j%jj
-58882i86%j%%j%j%%j%%j%%j%j%j%%%j%jj%j%jj%j%%j%j%j%j%j%%%%jj%j%j%j%j%%j%%j%%
-58815a014jj%%j%jj%j%%j%j%%j%j%j%j%j%j%jj%jj%j%j%%j%%j%%%jj%j%%j%j%j%%jj%%j%
-58749a045jjj%%j%%j%%j%%j%jj%j%j%j%jj%j%%%j%jj%jj%jj%%j%jj%%j%jj%%jj%%j%j%j%
-58683a078j%%%j%jjj%j%j%j%jj%jjj%j%j%%j%jj%j%j%j%j%j%%jjj%j%jj%j%j%%j%jj%jj%
-58617a114jjj%j%j%jj%j%j%%j%jj%jjj%j%j%j%%j%jj%jjj%jj%j%%j%jjjj%j%%jj%jjjj%j
-58551a154%%%j%jj%jj%jj%%jj%j%jjj%%jjj%j%j%jj%jjj%j%j%j%jj%jjj%jj%jj%jj%jj%j
-58485a194jj%jj%j%j%j%jjj%jj%jj%jjj%jj%j%j%jjjj%j%jjjjjj%j%jjj%jj%jj%j%jjjjj
-58419a240%jj%jjj%jjjjj%j%jj%jj%jjj%j%jj%jjj%jjjjj%jj%jjjj%jjjjjj%%jjj%jkjjj
-58353a290%j%j%jjj%jjj%jj%jjjj%jjj%jjj%jjj%jjjjjjjjj%jjjj%jjj%jjj%jkjjjjjjjj
-58287a343jj%j%j%jjjj%jjjjjjjjj%jj%jjjjjkjjjj%jjjjjjjjjjjjj%jjjjkjjj%jjjjjjj
-58221a402jj%jjjjjjjjkjjjjjjjjjjjjjjjjjjjjjjjjjjjjjjjjjjjjjjjjk%jjjkjjjjjjjj
-58155a469jjjjkjjjjjkjjjjjjjjjjjjkjjjjjjjkjjjjkjkjjkjjjjjjkjjjkjjjjjjjkjjjjk
-58089a546jjkjkjjkjkjjjkjjkjjkjkjjkjkkjkjjkjjkjjkjkjkjkjkjkjkkjkjkjkkkkkjkkk
-58023a644kkjkklkjkkkkklkkklkllkklklklllkllllllmlmlmlmlmlllljk%%%KKKLLLKLKJJ
-57957a755jjkklmmmmmlkj%KLLNNNOPPPOMMMKKKJ%jjjklllmlmnmnnnnnnmlkkjjJJJLKLKLK
-57891a774KKKKKLLLLMNNNNONMMLLJJ%jkkmlnmnnnnnnmnmnmmmmmmmlmmlmllllmlmllllmll
-57825a861llmllmlllmllmlmlmmllmmmmmmmmnmmnnnnnnonnnnnnmmljj%KLMMNMMLJ%jlmoop
-57759b049ppppppoomlkjJKKLMMMLMLLMMOQJ1J3J2J1ROMKjlnqrj1j0j1rromjKMNONMMLJ%k
-57700b045llmnnmlk%KLNQQPQNLK%kklll%KLNPQJ0J3J3J2ROJkoqqqqrpqpqpopooooonmmml
-57638b096mlmmmmmmmmnmnmnmnlmllllklkklkkmlmmmlmmmlmmmmlmmlmlmlmlllmlmlmlmlml
-57572b331lmlmmlmllmlmmlmllmmlmlllmllmmlmmlmllmmmlmlmlmmlmmmmllmmmmlmlmmmlml
-57506b566mmmmmmmmmmmmmmmmmlmmmmnlmmmmnmmmlmmmmmmmmmmmnmmnmnmnmnnmnmnmmmmlmm
-57440b836mmmmmmmmnmnnnnmnnnmnnnnmnnnnnnmnnnnnnmnnnnononnononononnnmmnmlmmmn
-57374c150nnnnonooopopopooopoonooonooooooopoopooopopoppppoppopoppopoppoppopp
-57308c563pppppppqpqpqpqpqqpqqqqqpqrqqqqqqqqqqqqrqqqrqrrrrqrrrrqrrrrrrrrrj0r
-57243d093rrj0rj0rj0j0j0j0j0j0j0j1j1j1j1j1j0j1j1j0j1j0j1j0rj0j0j0j0j0j0j0j0j1
-57207d458j0j2j1j2j2j3j2j3j2j3j2j3j3j2j3j2j2j3j3j2j3j3j3j3j3j4j3j4j3j3j4j3j4
-57174d876j3j3j3j3j3j4j3j5j4j5j6j5j6j6j6j7j7j7j6j7j6j7j6j5j6j5j6j5j5j6j6j6j7
-57141e381j6j7j6j8j7j8j7j8j8j7j8j7j8j8j8j8j8j8j9j9k0j9k1k0k0k1k0k0k0k0k1k0k0
-57108e996k1k1k1k2k3k3k4k4k5k6k5k7k6k7k7k7k7k7k6k5k5k5k5k6k5k5k5k6k6k7k7k8k8
-57075f828k8k9k9l0l0l0l0l2l1l3l2l4l3l5l4l5l5l5l5l6l6l7l6l7l6l8l8l9m0m0m1m2m2
-57042g976m3m3m4m4m5m6m6m6m7m6m8m8m9m9n1n1n3n4n5n6n7n9n9o0o1o2o2o4o4o5o6o7o8
-57009i754o9p1p2p4p5p6p8q0q2q3q5q7q8r0r2r5r6r8j00j03j06j08j11j14j17j19j23j26
-56981a2372j30j34j37j41j44j48j52j57j61j65j69j75j81j86j93j99k07k14k22k28k36k42
-56959a6293k46k49k50k51k49k45k40k35k35k43k56k74k93l19l50l88m30m76n26n75o21o62
-56937b3906o93p15p19p01o51n66m45k88r2J53M50P74J075J300J457J593J736J850J902J873
-56917a4613J754J565J327J078Q46O37M52K92J59N4j6l1mK8L8K9K1Ql0j03k02l17m46n85p14
-56892h773q12q69q89q75q29p54o45n09l58k23j33r2q2q4j14j82k76l76m63n34n71n44m24
-56869a9411j94J41N49R82J413J863K371K912L380L688L829L857L799L632L338K940K481J963
-56851B3533J399Q27K98j37m69p08q73r72j015j013r74r09q24p23o16n14m31l64l09k61k28
-56830A4717k14k19k35k60k94l31l62l84l97m04m05m02l95l85l74l62l51l39l29l18l09k99
-56808G349k91k82k76k70k63k57k52k46k41k37k32k29k25k22k18k14k12k08k07k03k01k00
-56786B163j97j95j93j92j91j89j89j88j87j86j87j85j87j87j88j88j90j90j92j93j95j96
-56764b022j99k00k02k04k07k10k13k17k19k24k27k31k36k40k44k49k52k55k59k62k68k76
-56742g116k88l01l14l29l45l62l80l97m15m30m44m54m60m60m54m39m15l79l35k87k40k07
-56720a5251j94k05k43l12m14n34o64p96r25j041j139j215j268j291j275j211j081q75n74
-56701c0508j66L54R75J667K374L049L652M155M513M671M597M313L866L300K637J920J226
-56684A6595O14R4l23o12p67q00p30n78l70j46O1K19L20L50K91J49m1k48m63o62q23r38j009
-56661A0183j037j029r84r03p87o38m63k77j08K9J22J69J59Q7k6j41k39l00k98k14n1J71M29
-56638C854P06J007J324J637J921K168K350K435K424K323K111J781J382R68N55J67j56l97
-56620B8560n64o71p30p53p51p30p00o60o14n65n12m57m01l46k97k56k24k01j88j87j95k05
-56598A8353k19k33k46k54k59k59k57k53k46k40k32k23k15k06j99j91j84j78j71j66j60j56
-56576A3606j51j48j44j40j37j34j30j28j25j22j19j16j14j11j08j06j04j01r9r7r4r2r0q9
-56552A0807q6q4q3q1q0p8p7p5p5p2p2p1o9o7o7o5o4o3o1o0o0n8n7n6n6n4n4n3n2n2n1n0n0
-56519H654n0m8m8m8m7m6m5m5m4m4m4m2m3m2m2m1m1m1m0m0m0l9l9l9l7l8l6l6l6l5l4l4l4
-56486G296l3l4l3l3l3l3l3l3l3l3l2l2l2l1l1l2l0l1l1l0l1l0k9k9k8k6k6k5k4k3k2k2k2
-56453F316k1k2k2k3k3k4k4k4k5k5k5k5k5k3k4k3k3k3k2k2k2k2k2k1k1k2k1k2k2k2k1k2k1
-56420E567k1k1k0k1j9k0j9k0j9j9j9j9j9j9j9k0j9j9j8j8j8j7j6j6j5j5j5j4j5j4j5j5j5
-56387D979j6j6j6j6j6j7j6j7j6j6j6j6j5j6j5j5j4j4j5j4j4j4j4j4j4j4j4j3j4j3j3j4j3
-56354D489j2j3j2j3j2j3j2j2j3j2j3j3j3j4j3j3j3j3j3j3j3j3j3j2j2j2j1j1j2j0j1j1j1
-56321D082j0j1j1j1j0j1j1j1j1j1j0j1j0j1j1j0j0j0j0j1j0j0j0j0j1j0j0j0j0j0rj0rj0
-56287C731rrj0rrrrj0rrrrrrrrrqrrrqqrqqqqqqqqqqqqqqqqqqqqqqqqqqqqqpqqpppppppp
-56223C205poppppppopppopopppopopppooopoooonononnonnonooppppppqpqppopoononnnm
-56157B789nnonnnonoonononnnnnonnmnnnnnmnnnnmnnnnmnnnnonoonnonnnnmnmnmnlmmmmn
-56091B461mnmnmnmmnmmnnmmnmmnmmmmmnmlmmmmmlmmmmmmmmmmmmlmmmlmmmmmmmmlmmlmlmm
-56025B195mlmmlmlmllmlmmmlmlmlmlmmmlmlmllmlmllmlmlmlllmlmllmlmllmllmllmlmlll
-55959A967mlmlllmlllmmllmlmllmlllmlllmmlllllmllmlmmmllmmlmlmmmlmmmmlmmmmmmmm
-55893A735nmmnnnnnnononoopnonnllkjjJKKKMMNMNMNLMLKKKKJKKLKLLKKKJjjkllnnnnnon
-55827A653nnmnlmmmllllkkj%%JKKLMNNNNONMNLKJ%%klmmmmmmkkjjJJKKLKLJJJ%jkklllmm
-55761A620mmnlmnmmlmlmmllmlmllmllllllllllklklllllllklklklkkllkklklkklklkklkl
-55695A423lkkllklkklkllklkkllkllklkllklklllklllkmlllllmlmlmmlmmmmmnnmnnnnnmn
-55629A213nmllj%KKMNOPPQQPOONLLK%%jjkj%%%JKJKJJJ%jjkkkkjkjjkjkllmmonmmmkj%KK
-55563A226MMNNOONNNMLLKJKJJ%%%jjkjkkjJ%KKLLKLJK%J%jjkklklmllllmllmllllllkllk
-55497A226lklkkkklkkkkkkkkkkkkjkklkkjkkkkjkjkkkkkjkjkjkkjkjkjkkjkjkjjkjjkkjj
-55431A108kjkjkjjjkjjkjkjjkjjkjkjjkjjkjjkkjjkjjjjkjjkjjjjjjkkjjjjkjjjjkj%kjj
-55365A022jkjjjjkjjjjjjjkjjjjkj%jjjkjjjkjjkjkjjjjjjkjjjjj%kjkjjjjjjjjjjjjjjk
-55299I46jj%jjjjjjjjjjjjjkjjjjjjjjjjjjkjjjjjjjjjjjjjjjjjjjjjjjjjjjjjjjjjjjjj
-55232H78jjjjjjjjjjjjjjkjj%jjkjjjjjjjjjjj%jjkjj%jjjjjjj%jjjjjjjjjjjjjjjjjjjj
-55165H12jjj%jkjjjjjj%jjjjjkjjj%jjjjjjjjjjjj%jjjjjjj%jjjjjjjjjjj%jjjj%jjjjjj
-55098G50jjjj%jjjjjjjjjjjj%jjjjjjjj%jjjjjjjjjjjjjjj%jjjjjjjjjjjjjjkj%jjjjjk%
-55031F87jjjjkjjjjjjjjjjjjjjjkjjjjjkjjkkjjkjkjkjkjkjjkkkkkkkkjk%j%JJJKJKKKKJ
-54964F28JJ%%%%jJ%%%%%J%j%jjjjjjjjjjkjkjkkjjjjj%%JJJJKKLLLLLKJJ%%%jjjjkjkkjk
-54897F18kjkjkjkjjjjkjjjjjjkjjjjjjjjkjjjjjjjjjjkjjjjjjjjj%jjjjjjjjjjjjjj%jjj
-54830E45jjjjjjjj%jjjjjjjj%jjjjjjjjjj%jjjjjjj%jjjjj%jjjjjjjkj%jjjjjjjjjj%jjj
-54763D84j%j%jjjjjjj%jjjkj%jjj%jjjjjjjjjjjjjjj%jjjjjj%jjj%jjjjjjjj%jjjjjjjjj
-54696D25j%jjjkjjjjj%jjj%jj%%%j%%j%jjjjjjjjjjj%jjjkjj%jjjjjjjjjjjjjj%jkjj%jj
-54629C68jjjjjjkjj%jjkjj%jk%jjjjjjjj%kjjjjjjjjjjjjjjjj%jjjjjkjjjjjjjjjkjjjj%
-54562C01jjk%jkj%kjjjjjjjjjjjkjjjjjkj%jk%kjjkjjj%jkjjjjjjjjjjjjjjkjjjjjkjjjk
-54495B27jjjjjjjkjjjkjjjjjkjjjjjjkjjjkjjjkjjjjjjjjjkjjkjjjkjjkjjjkjkjkjkjjkj
-54428A45jjkjjkjjkjkjkjkjkjjkjjkjkkkjjjkkjkjkkjkjkjjkjkkjkkjkjkkjkjkjkjkkjlk
-54361D3jkkjkkkjkjkkjkkkkkkkjkkkjkkkkkkkkjkkkkkklkjkkklkkkkkkkkkkklkklklkkkl
-54293i0kklkkkkklklklklklklkkllkllkllkklllllkllklllklllllllllllklmllmmlmmmlm
-54225b79lmmmlmmlmlmlmlmmmlmmmmmlmlmmmmmnmmnmnmnmmnmmmnnnnnonononnonnnnnnono
-54158e71oonooooooopoppopppppppqqpqqqqrqrrqrrqrrrj0rj0j0j0j0j1j0j1j0j1j1j1j1
-54104a008j2j1j2j2j3j2j4j3j3j4j4j4j4j4j5j5j5j5j6j6j6j7j7j7j7j8j9j8j9k0j9k1k0
-54071a520k1k2k2k3k2k3k4k3k4k4k3k4k4k4k3k4k3k5k4k6k6k7k8k9l0l2l3l4l6l7l8m0m2
-54038b420m4m6m8n1n3n6n8o1o4o7p0p3p5p9q2q6r0r4j00j04j10j16j22j29j37j43j51j59
-54010d888j66j73j79j84j86j86j83j74j60j34r9n2NP3J50K42L49M67N79O54O75O44N72M68
-53986a886L47K28J28N7J4lOL8R0J53K16K60K79K65K26J62Q8J0o3j24j72k04k20k24k10j82
-53960g21j39q4j6O1J36K00K45K61K45K05J49Q9L4mj7kM1J13K10L37M83O22P24P65P52O93
-53934E382N99M83L63K55J61Q1J4m1q3j16j39j53j61j64j63j59j55j50j43j37j30j24j18j13
-53910E089j08j03j00r7r3r0q6q5q1p9p6p3p0o7o5o3o1n9n8n5n4n1m9m7m6m3m0l9l7l6l3l2
-53878C013l1k9k8k6k6k4k3k2k2k1k0k1k0k1k0k1k2k1k2k3k2k3k2k1k1k1k1k0k0j9j9j9j8
-53845B284j8j7j8j6j7j6j5j6j4j5j4j5j3j4j3j3j2j3j3j2j2j2j2j1j2j1j1j1j0j1j0j0j0
-53812A847j0rj0rj0rrrrrqrqrqrqpqpqqqppppppqppppppoppooopoopooopoooononnnnnnn
-53749A398nnonnononnnmnmnmnnmnnnonnnmnnmmmmmnmmmmnmmmmlmlllmlllllllmmmmlmmml
-53683A117lmlmmlmlmlmlllmllmmlmlmllllmlmlmlmlmlmlmmlmlmlllkkjjjjjjjjjjjjjjkk
-53617I30jkkjj%jjj%jj%j%jjkkkllllllkkkjkjjkjjkjj%kjkjkkkj%j%j%j%j%%j%jjjkjkk
-53550H44lkklklkkllkklklkkklkkjkkkkkkkkkjkkkjkkjkkkjkkkkkjkkjkjkkjkkjkjkjkjj
-53483G16jkjkjkkjkjkjkjkjjkjkjkjkjkkjjkjkjkjjjkjkjjkjjkjjjjjkjjkjjjjkjkjjkjk
-53416F22jjkjkjjjkjjkjjjkjjjjjkjjkjjjjjjjkjjjjjkjjkjjjjjjjkjjjjjjkjjjjjkjjjj
-53349E42jjjjkjjjjjjjkjjjjkjjjjjjjjjkjjjjjjjjjkjjjjjjjjkjj%kj%jjjjjjjkjjj%jj
-53282D70jjkjkjjjjjjkjjjjjjjjjjjjjjjjkjjjjjjjjkjjjjjjjjkjjkj%jjjjkjjjjjjjjjj
-53215C96kjjjjjjjjjjjkjjjjjjjkjjjjjjjjkjjjjkjjjjjjjjkjjjjjjjjkjjkjjjjkjjjjjk
-53148C19jjjkjjjjjjjjjjjjjjjjjjkjjjkjjjkjjkjjjjkjkjkjjjkjjjkjjjjjkjkjkjjjjjj
-53081B39kjkjjjkjjkjjkkjkjkjkjkkjjkjjkkjkkjjkjkjkjkjkkkjkjkjkkjkkkjklkjkkkkk
-53014A33kkkkkjkklkkkklklkllklkjkkkkjj%%J%J%JJJ%J%%%j%kjjkkjkkkklllmllmlllll
-52947B3lkj%%%%%J%J%%J%%%%JJ%J%%jjkkkllklljllmlmlllllmkllllmllklllkllmlkllml
-52879a01lmlklllkllllmlllkllmllmmmmmnmnlmmmllmllmllmmmnmmmmlmllmlmmmmmnmnmmn
-52812c42mmnmmmmnmnnnnooonononmnnnnnnonoopoooonooopoppppppqppqqqqqqqrqqqqqrr
-52745g56rrrj0j0j0j0j0j0j1j0j1j0j1j1j0j2j2j1j2j2j3j2j3j3j4j3j4j4j4j4j4j5j5j5
-52710a169j5j6j5j6j7j7j7j8j8j8j8j8j9j9k0k0k1k1k2k2k3k3k4k4k5k5k7k7k8k8k9l0l0
-52677a879l1l2l3l5l5l6l8l9m0m2m3m4m6m7n0n0n3n5n6n9o2o4o7p0p4p6q1q4q8r3r8j02j07
-52644c809j13j21j29j37j47j56j66j76j88k01k16k31k45k58k68k79k88k89k72k28j46n3K1
-52621h095Q1J61K98N28Q17J007J008R15Q21P22N62L75J99M3n0p3n4j5N2J50K53L38L93L90
-52597H26L39K61J71O6m8j49k30k86l17l22l09k83k51k03j33k4J17K51L40L67L39K82K05J19
-52573A128K6n3q7p9n1j2N8J93M28P23R14R32Q71Q14P45O18M73L19J65N1qm5q8j37j77k01
-52547G520k10k10k05j98j90j82j74j66j57j48j40j33j25j18j12j07j03r8r3r0q6q2p9p6p2
-52522D166o9o6o3o1n9n7n5n3n1n0m8m6m4m3m2m1m0l9l8l8l5l6l4l3l2l2l0l0k9k8k7k6k6
-52489B765k6k4k4k3k3k3k1k2k1k1k0j9j9j9j8j8j7j7j7j6j7j6j5j6j5j5j5j4j3j4j3j3j3
-52456B168j2j2j2j2j2j1j1j1j1j2j1j0j0j1j0j0j0rj0rrrrrrrqrqrqqqqqqqpqpppppppop
-52408A731pppoppoppopoonoooooopooooonnmmnmmnnmnnnnononnmnmmmnmmmnmnnnnnnmmmm
-52342A382lmmlmmmmmmmmmlllllkllklllmllmlllmllllllllllllllkllllklllklllkllklk
-52276A178llklkklkkkklklkklkkkklkkllkkkkkklklkkkkkklkkjkkkkkkkkkkjjkkjkkjkkk
-52210A038kjkkkkkkkkkjkkjkkkjkkkkjkk%jkjkjkkjkjkjkjkjkkjkjkjkkkjkjjjjjjjjjjj
-52144I36j%jjkjkjjjjkjkjjjjjjkjkjkjjjkjjjjjkj%kjjkjjkjjjkkjkjjjk%jjj%jj%jj%j
-52077H59jjjjjjjjjj%j%jj%jj%jj%jjjjj%jjjjjkjjjkjjjjjjjjjjjjjjjjjj%j%kjjjjjjj
-52010G97j%jjjjjj%%j%j%j%%j%%jj%jj%jjjjjjj%jjjj%jj%jjj%j%jjjjj%j%jjj%jjj%jj%
-51943G51j%jjjjjj%j%jj%jj%jj%j%%jjj%j%j%jj%jjj%j%jjj%%j%jjj%%%j%jjj%j%jj%%j%
-51876G10jjjj%j%jjj%j%%j%j%jjj%jj%%j%j%jj%j%j%jj%jj%%jj%%j%%j%j%jj%j%j%j%jj%
-51809F72j%j%j%j%j%j%j%j%j%%jj%%%j%jj%%j%j%%jj%j%%j%jjj%j%%j%j%%j%j%%j%j%j%%
-51742F41j%j%j%%j%jj%%j%j%j%j%j%j%%%jj%j%j%%jj%%%j%j%%j%j%%j%j%j%j%%jj%j%j%%
-51675F11%jj%%j%j%j%j%j%j%%j%j%j%jj%j%%jj%jj%%jj%j%j%jjj%jj%j%jj%jj%jjjkjj%j
-51608E71jjjjkjkjkjkjjjj%%JJKJKJJKJ%KJ%JJ%%%%%JJJJ%JJ%JJK%J%%j%jjjkjj%jJJKJ%
-51541E76JJ%JJJJJJ%%%%%J%KJJJJKJJJKJJJ%%%jjjjjj%kjjjj%jjjjj%jj%jjjjj%j%jj%j%
-51474E73j%j%j%jjj%j%%%%j%j%j%j%j%j%%j%%j%j%%%%j%%j%j%%jj%%%j%%%j%%j%j%%j%%%
-51407E47j%j%%%%j%j%%j%%j%%%j%%j%%%%j%%%j%%%j%j%%%j%%j%j%%%%j%%j%%%%%j%j%%j%
-51340E27%%%j%j%%%%j%%j%%%jj%%%%j%%%%%%%%%%%%%j%j%%%j%%j%%%%%j%%j%%%j%%%j%%%
-51273E12j%j%%%%%j%%%%%j%%j%%%j%%%%%%%j%j%%%%%j%j%%j%%%%%%%j%%j%%%%j%%%j%%%j
-51206D96%%%j%%%j%%%%%j%%%%%%%%j%j%%%%j%%%j%j%%%%%%%%%%j%%%%j%%j%%%%j%%%j%j%
-51139D82%%%j%%%%%%j%%j%%%%%%%%%j%%%j%%%%j%%%%%%j%%%j%%%%j%%j%%%%%%%j%%%%%%%
-51072D71j%j%%%%%%%%%j%j%%%%%%%%%j%%j%%%%%j%%%j%%j%%%%%%%%%%%%%%j%%j%%%j%%%%
-51005D59%%j%j%%%%%j%%%%%%%%j%%%%j%%%%%j%%%%%j%%j%%%%%%%j%%j%%%%%%%%%%j%%j%%
-50938D47%%J%j%j%%%j%%%%%%j%%%%%jJ%%j%%j%%%%%j%%%j%%%%j%%%%%%%%j%j%%%%%%%%%%
-50871D37j%%%%%%j%%%%%%j%%%%%%%%j%%%%%%%j%%%j%%j%%J%j%%j%%%%%%j%%%%j%%%%%%%%
-50804D27%%%j%%%%j%%%%%%%%%j%%j%%%%%%%%j%%%%%%%j%%%%%%%j%%%%j%%j%%%%%%%%j%%%
-50737D17%%%%%%%%%j%%%%%%j%%%%%%j%%%%j%%%jJ%%%%%%j%%j%%%%%j%%%%%j%%%%%%%%%%%
-50670D09%%%%j%%%%%%%%%%j%%j%%%%j%%%%%%%j%%%%%%%%%%j%%%%%%%%%%%j%%%%%%j%%%%%
-50603D01j%%Jj%%%j%%%%%%%%j%%%%%%j%%%%j%%%%%%%%j%%%%%%%%%%j%%%%%%j%%%J%j%%%j
-50536C92%Jj%%%%%%%j%%j%%%%%%%%j%%%%j%J%%%%j%%%%%%j%%%%%%%%%%j%%%%j%%%%%j%%%
-50469C84%%%%%%j%%%%%%%%j%%%%%j%%%%%%%%%j%J%%j%%%%j%%J%%%%j%%%%j%%%%%%%%%j%%
-50402C77j%J%%j%%%%%%%j%%%%%j%%%J%%j%%%%%%j%j%%%%%%%%%%%%%j%%%%%j%%%%%%%%j%%
-50335C69%Jj%%j%%%%%%%%%jJ%j%%%%%j%%%%%%%%%%%%%%%%%%%j%%%%%j%%%%%%%%%%j%%%%j
-50268C62%%%%%%%%%%%j%%%%%%%%%%%j%%%%%j%%%%%%%%%%%%j%%%%%%j%%%j%%%%%%%%%%%%%
-50201C56%%j%%%%%%%%%%%j%%%%%%%%%%%%j%%%%%%%j%%%%%%%%%%j%%%%%%%%j%%%%%%%j%%%
-50134C49%%%%%%%%J%j%%%%%j%%j%%%J%%%%j%%%%%jJ%j%%%%%%%%%j%%%%%j%J%%j%%%j%%%%
-50067C43%%%%%%%j%%%%%%%%%%j%%%%J%%%j%j%%%%%%%j%%%%%%j%%%%%%%%%%%%%%%%%%%j%%
-50000C37%%%j%%%%%%%%%%%%%j%%j%%%%%%%%%%%%%j%Jj%J%%j%%j%%%%%%%%%%j%%j%%%%%%%
-49933C30jJ%j%%%%%%%%%j%%%j%%%%%%j%%%%%%%j%%%j%j%%j%j%%%%%%%J%J%JJJ%%%%%%J%%
-49866C27j%%%%%J%%%JJ%%%j%%%j%%j%%%%%J%J%%%%j%%%j%%j%%j%%j%%%%%%%J%%j%%%%%J%
-49799C24%J%%%%%%j%%%%%%%%%%%%j%%%%%j%%%%%%j%%%%%%%%%j%%%%%%%%%j%%%%jJ%j%%%%
-49732C18%%%%%%%%%j%%%%%%%%%%%%j%%%%%%%j%%Jj%%%%%%j%%J%%%j%j%%%%%%%j%%J%j%%%
-49665C12%j%Jj%%%%%%%%%%%%%%%%%%%%%j%%%%%%j%%%%%%%%%%%%%%%%%%j%%%%%j%%%%%%%%
-49598C07%%%%%%%%%j%%%%%%%%%j%%%%%%%%j%%%%%%%%%%%%%%j%%%%%%%%%%%%%j%%%%%%%%%
-49531C02%%%%%%j%%%%J%j%%%%%%%%%j%%%%%%%%%%j%%%%%%%jJ%%%%j%J%%j%%%%%%%j%%%%j
-49464B96J%%%%j%%J%%j%%%%%%%%%%%%%j%%%%%j%%%%%%%%%%%%%%j%%%%%%%%%%%%%%j%%%%%
-49397B92%%%%%Jj%%%%%j%%%%%%%%%%%j%%%%%%%%%%%%%%%%%%%%j%J%j%%%%j%%J%%%%%%%%%
-49330B89%%%j%%%%%%%j%%%%%%%jJ%%%%%%j%%%%%%%%%%%j%%%%%%%%%%%%j%%%%%J%%j%j%%%
-49263B83%%J%%%%%j%%%%%%%%j%%%%%%J%j%%%%%%j%%%j%%J%%%%j%%%Jj%%%%%%%%%%j%%%%%
-49196B79%%%%%%%%jJ%%%%%j%%%%%%%%%%%%%%%j%%%%%%%%%%%%%j%%J%%%j%%%%%%%%j%%%%%
-49129B75%%%%j%%%%J%%%%%%%%j%%%%%%%%%%%%%j%%%%%%%%%%j%%%%%%%%%%%%j%J%%%j%%%%
-49062B71%%%%%j%%%%Jj%%%%%%%%%%%%%jJ%j%%%%%%%%%%%%%%%%%j%%%%%%%%%%%%%%%%%%%%
-48995B68%%%%%%j%%%j%%%%%%%%J%%j%%%j%%%%%%%j%%%%%%Jj%%J%%%%%%%%%%%j%%%%%%%j%
-48928B63%%%%%%%%%%%%%%j%%%%%%Jj%%%%%%%%%%%%%%jJ%%%%%j%%%%%%%%%%%%%%j%%%%%%%
-48861B60%j%%%%%%%%J%j%%%%%j%%%%%%%%j%J%%%%%%%%%%%j%%%%%%%%%%%%%%j%J%%%%%%j%
-48794B56%%%%%%%j%%%%%%%%%%%%%%%%j%%%%%%%%%%%%%%%%jJ%%j%%%%%%%J%%%%j%%%%%%%%
-48727B53%%%%%j%J%%%%j%%%%%%%%%%%%j%%%%%%%%%j%%%%%%%%%%%%%j%%%%%%%j%%%%J%j%%
-48660B48%%%%%%%%%%%jJ%j%%%%%%%%%%%%%j%%%%%%%j%%%j%%%%%%%%%%%%%%J%%j%%%%%%%%
-48593B44%%%Jj%%J%%J%%%%j%j%%J%J%%%%%j%%%%%%j%%%%%%j%%%%%%%%%j%%%j%%%%%%j%%%
-48526B40%%%%%%%J%%%%%%%J%%%%%%j%%J%%%J%%%%%j%%J%%J%%j%%%%j%%%%%j%%%%J%%%%%j
-48459B41%%%%j%%%%%%%%%%%%j%%%J%j%%%%%%%%%%%%j%%%%%%%j%%%%J%%%%j%Jj%%%%%%%%j
-48392B36%J%%%%%%%j%%%%%%%%%%%j%%%%%j%%%J%%j%%%%%J%j%%%%%%%%%%%%j%%%%%%%J%j%
-48325B33%%j%%%%%%%%%%%%j%%%%%J%%%j%%%%%%%%%%%%%%%%%%%%%%%j%%%%%%%%%%%%%%%%j
-48258B29%%%%%jJ%j%%%%%J%%j%%%%%%%%%%%%%%%%j%%%%%%%%%%j%J%%%j%%%%%%J%%%%%%j%
-48191B26%J%%%j%%%%%%%%%j%%%%%%%%%%%%%%%%%%%%%%%%%%%%j%%%%%%%%j%%Jj%%%J%%j%%
-48124B23%%%%%%j%J%%%%%%%%%j%%%%J%%%j%%%%%%%%%%%%%%%%%jJ%%j%%%%%%%%%%%%%%%%%
-48057B21%j%J%%%j%%%%J%%%%%%%%%%%j%%%%%%%%%%%%%j%%%%%%%%%%%%%%%j%%%%%%%%%j%%
-47990B17%J%j%%J%%%%%j%%J%%j%%%%%%%%J%j%%%%%%%%%%%%%%%%j%%%%%%%%%%%%%%%%j%%%
-47923B15%%%%j%%%%%%%%%%%%%%%%%%%%%%%%%j%%%%j%%%%J%%%%%j%%%%%J%%%j%%%%%j%J%j
-47856B11%%%%J%%j%%%J%%%j%%%%%%%%%%%%%%%%j%%%%%%%%%%%%%%%%%%%%%%j%%J%%%%j%%%
-47789B09%%%%%j%%%%%%%%%%%%%j%%%%%%%%Jj%%%%%%%J%%j%%%%%%%%j%%%%%%%%%%%%%%%%%
-47722B06%%%%%j%%%j%J%%%%%%%j%%%%j%%%%j%%%%%jJ%%J%JJ%J%%%j%%%%%%j%%%%%%%%%%J
-47655B05%%%j%%%%%%j%%%%%%%%j%%J%%%j%%%%%%j%Jj%%%%%Jj%%%j%j%%%j%%%%J%JKJJJ%%
-47588B05%%%%%%j%%j%%%%%%%j%%%%%%%%%%%j%%%%%%%%%%%%%j%%%%j%%%%J%%%%%j%%%%%%%
-47521A99%j%%%j%%%J%J%J%%%%%%%%%%%j%%%%%%%%%j%%J%%%%j%%%%%%%%%%%%%%%%%%%%j%%
-47454A97%J%%j%%%%%%%%%%%%j%J%%%j%%%%%Jj%%%j%%%%%%%%%%%%J%%%%j%%%%%%%%%%%%%%
-47387A95j%%J%j%Jj%%j%%%%J%%%%j%%%%%%%%j%%%%%%%%%%%%%%%%%%%%%%%%%%J%%jj%%J%%
-47320A92j%%%%%%%%%%%%%%%%%%%%%%%%%%%%j%%%%%%%%%%%%%%%%%%%j%%%%%%%%%%%%%%%%%
-47253A89%%%j%%%%%%%%%%%%%%%%%%%%%%%%%%%%%%%jJ%%j%%%%%%%%%%%%%j%%%%%%Jj%%%%j
-47186A85%%%J%%%%%%%%%%%j%J%%j%%%%%%J%%%%%j%%%%j%%%%%%%%%%J%j%%%%%%%%%%%%%%%
-47119A84%jJ%%%j%%%%%%%%%%%%%j%%%%%%%%%j%J%%%%%%%%%%%%%%%%%%%%j%%%%%%J%%%%%%
-47052A82%%%j%%%%%%%%%%%%%%%%%j%%%%%%%%%%%%%%%%%%%%%%%%%%%%%%%j%Jj%%%%%%%%%%
-46985A79j%%%%%%%%%%%%j%%J%%%%%%%%%j%%J%%%%%%%%j%%%%%%%%%%j%%%%%%%%%%%%%%%%%
-46918A76%%%%%%%%%%%%%%%%%j%J%%%%%%j%%%%%%%%%j%J%%%%j%J%%%%%j%%J%%%%%j%%%%%%
-46851A74j%%%%%%%%%J%j%%%%%%%%%%%%%%%%j%%J%%%%%j%%%%%%%j%J%%J%%j%%%%%%%%%%%j
-46784A71%%%%%%%%%%%%%%j%%%%%J%%%%%%J%j%%%%%%%%%%%%%%%%j%%Jj%%%%%%%%%%j%%%%J
-46717A70%%%j%%%%%%%%%%%%%%%%j%%%%%%%%%%%%%j%%J%j%%%%%J%%%%%%%%J%%%%%j%%%%%%
-46650A68j%%%%%%%%%%%j%%%%%%%J%%%%%%%%%j%%%%%jJ%%%%%%%%j%%%%%%%%%%%%%%%%j%J%
-46583A65%%%%%%%%%%j%J%%%%j%%%%%%%j%%%%%%%%%%%%%%%%%j%J%%%j%%J%j%%%%%%%%%%%J
-46516A63%%j%%%%%%%%%%%%%%%%%%%%%%%%%%%%%%%%%%%%%%%%%%j%%J%%j%%%%%%%%%%%%%%%
-46449A61%%j%%%Jj%%j%J%%%%%%%%%%%%%%%%%Jj%%%%%%j%%%%%%%%%%%%j%%J%%%j%%%%%%%%
-46382A58J%j%%%%%%%%%%%%%%j%%%%%%%%%%%%%%%%%%%%%%%j%%%%%%%%%Jj%%J%%j%%%%%%%%
-46315A56%%j%J%%%%%%%%%%%%%%%j%J%%j%%%%%%%%%jJ%%%%j%J%%%%jJj%%%%%j%J%%%%%%%%
-46248A54%%%%%%%%%jJ%%%j%%%%%%j%%%J%%%%%j%%%J%%%%%%%%%%%%%%%%%%%%%j%j%%%%%J%
-46181A52%%%j%%%%%%%%J%%j%%%%%j%%%%%J%%%%%j%%%%%%%%%%%j%%%%%%%%%%J%%%%%%%%%%
-46114A50%%%%j%%%%%%%j%J%%%%%%%%%%j%%%%%%%%%%%%%%%%%%%%%%%j%%J%%%%%%%%%%%%j%
-46047A47%%%%j%J%%%%%%%%%%%%%j%%%%%%%%%%%%%%%j%%%%%%%%%%%%%%%%%%%%%%%%%%%J%%
-45980A46j%%%%%%%%%%%%%%%j%%%%%%%%%j%%Jj%%%%%Jj%J%j%j%%J%%%%%%%%%%%%%j%%%J%j
-45913A42%J%%%j%%%%%%%%%%%%j%%%%%%%%%%%%%%%%%%%%j%%J%%j%%%%%J%%%j%%%%%%%%j%%
-45846A39%%%%%%j%%%%%J%%%%%%%j%%%J%%%%%%j%%%%%%%%%j%%%%%%%%%%%J%%%%%j%%%%%%%
-45779A37%%j%j%%J%%%%%j%%%%%%j%%%%%%%j%%%%%%%j%%%%%jJ%j%%%%J%J%J%%J%%J%%J%%%
-45712A37%j%%%%%%%J%%%%%%%%%j%%j%%j%%%j%%%%j%%%j%j%%%j%%j%%%%j%%%%%j%%%J%%JJ
-45645A29KJJJJKJJJJJJ%%J%jJ%%%%%%%%j%j%j%j%j%%%j%%j%%%j%%j%%j%%j%%j%%%%%%%%%
-45578A32%%%j%%j%%%J%JJJJJKJJJJJ%J%%%%j%j%j%%%%%%%%%%j%%%j%j%%%%%%j%%J%%j%%%
-45511A37%%%%%%j%%%%%%j%%J%%%j%%%%%%%%%j%%%%%%%%%%%%%%%%%%%%%%%j%%%jJ%%j%%%%
-45444A32%%%%%%%%%j%%%%%%%%%%%%%j%%%%%%%%%%%%%%%%%%%%%%%%%%%%J%j%j%%%%%%%%%%
-45377A29%%%%%%%%%%j%J%%%j%%%%%%%%%%%%%j%%%%%%%j%%%%%%%%%%%%%%%%%%%%%%%%%j%%
-45310A25J%%j%%%%%%jJ%%%j%%%%%%%%%%%%%%j%%%%%%%%%%j%%%%j%%%J%%%%%j%%%j%%%%%%
-45243A20j%%j%%%j%jj%%%%%%j%%%%j%%%%%%%%%J%J%%J%J%JJ%JJJ%JJJJ%JJ%J%J%%%%%%j%
-45176A29Jj%%%j%Jj%%%j%%j%j%%j%%jj%%j%j%%%%%%%%%j%%%%%J%J%%%%%J%%%J%JJJ%J%J%
-45109A28J%%%%%%%%%%%%j%%%%%%j%j%j%%%%j%%%j%%%%%%%%j%%%%%%%%%%%%%J%%J%J%J%J%
-45042A27%%%%jJ%j%%%%jj%%%%%%%%%J%%%%%%%%j%j%j%%%%%%%%%%%jJ%%%%%%%%%J%%J%J%J
-44975A26%J%%%%%%%%%%%%%%%j%%%J%%%j%%j%%%%%%%%%%j%%%%%j%%j%%%%%j%%J%%%%%%%%%
-44908A22%%%%%%%J%%%%%%%%%%J%%%j%%%J%%%j%%%%%j%j%J%%%%%%%%%j%Jj%%%%%%jJ%%%%j
-44841A20%%j%J%%%%%%%%%%%%j%%%%%%%%%j%%J%%%%%%%j%%%%%%%%%%%%%%%%%%%%%%%%%%%%
-44774A18%j%%%%%%%%%%%%%Jj%%%jJ%%%%%%j%%%%%J%j%j%%J%j%%J%%%%%%%%%%%%%%j%%%Jj
-44707A15%%%%Jj%%%%%%%%j%%J%j%%%%%J%%%%%%%%Jj%j%%%%J%%j%%%j%%%%%J%j%%%%%%%%%
-44640A13%J%%%%%%j%%%%%%%%%%%%j%%%%%J%%j%%%J%%%j%%%%%%%%%%j%%%J%%%%%%%j%J%%%
-44573A12%%%%%%%%%%j%%Jj%%j%%%%%%J%%%%%%%%%%%%%%%%%%%%%%%j%%%%%%%%%%%%%%%j%%
-44506A09%%%J%%%j%%%%%%%%%%j%%%%%%Jj%%J%%%J%j%%%%%%%%%%j%%%%%%Jj%%%%%%%J%%%%
-44439A09%%j%%%j%%%%%%%%Jj%%%%%%%%%%%%%%%%%%%%j%%%%%%%%%%%%%%%%%%%%%%%%J%%j%
-44372A06%%%%%%%%%%%j%%J%%%%%j%j%%%%J%%%%%%%%%%%%%%%%%%%j%%J%%%%%%%%%%%%%%%j
-44305A04%J%j%%%%%%%%j%%%%%%%%%%%%%%%%%%%%%%%%%%%%%%%%%%%%%%%%j%J%%%%%%j%%%%
-44238A02%%%%%%%%%%%%%%%%%%%%%%%%%%%%%%%%j%%%%%%%%%%%%%%%%%Jj%%%%j%%%%%%%%%%
-44171A00%%J%j%%%%%%%j%Jj%%%%%%%j%%%%J%%%J%%J%%%%%j%%%%%j%%%%%J%%%%%%%%J%%%j
-44104A00%%%%%%%%%%%%%%%%j%%%%%%%%%%%%j%%J%j%%%%%%%%%%j%%%%J%%%%%J%%%%%j%%Jj
-44037I8%%%Jj%%%%%%J%%J%%J%%%j%%%j%%%%%%%%%%%j%%%%%%%J%%%j%%%%%%jJ%j%J%%%%%%
-43969I8j%%%%%%%%%%%%%%%%%%%%%%%%%j%%%%%%%%%%%%%%%%%%%%j%%%%%%%%%%%%%J%%j%%%
-43901I5J%j%%%%J%j%%%j%J%%%%%%%%j%%%%%%%%%%%%%%%%%%%%%%%%%%%%%%%%%%%%%%%%%%%
-43833I4%%%%j%%%%J%%j%%%%%%%%%%%%%%%%j%%J%%%%%%%%%%%j%%%%%%%%%%%%%%%%%%%%%%%
-43765I2%%%%%%%%%%%j%%%%%%%%%%%%%%%%%%%%%%%%%%%%%%%%%%%%%%%%%%%%j%%%jJ%%%%%%
-43697I0j%J%%%%%%%%%%j%%%%%%%Jj%%%JjJ%%%%%%%%%%%%j%%%%%%%%%%%%%j%%%%%%%%J%%%
-43629H9%j%%%%%%%%%%%%%%jJ%%j%%%%%%Jj%%%%%Jj%%%jJ%%%%%%%%%j%%%%%%%%%%%%%%%j%
-43561H5%J%%%%%%%%%%%%j%%%%j%%%%%%%j%j%%%%j%%%%%%%%J%%%J%JJKJJJ%J%J%%%%j%%%%
-43493I1%%%%%j%%%%%j%%%%%%%j%%%%%%%%%%%%%%%j%%%%%j%%%%%%%%%%%%%%%%%%%%J%%%j%
-43425H6%%%%%%%%%%j%%%%%J%%j%%%%%%%%%%%%%Jj%%%%%%%%%%%%%%j%%%%%%%%%%%%%%%%%%
-43357H4%%%%%%j%%%%%%%%%%%%%%%%%%%Jj%%J%%%%%%%j%%j%%%%J%%%%%%%j%%%%%Jj%%%%%%
-43289H2%%%%%%%jJ%%%%j%%%%%%%J%j%%%%%%%%%%%%%%%%%%%%%%%%j%J%%%%%%%%%%%%%%%%%
-43221H1%j%%%%%%J%%%%%%%j%%%%%%%%%%%%%%%%%%%j%%%%%%%%%%%%%%%%%%%%%%%%%%%%%J%
-43153H0%j%%%%%%%%%j%%%%%%%%%%%%%%%%j%%%%J%%%%%%%%Jj%%%%%%%%%jJ%%%%j%%J%%%%%
-43085G8%%%%%%%%j%%%%%%%%%%%J%%%j%%%%%%J%j%%%%%%%j%J%%j%%%%%%%%%%%%J%j%%%%%%
-43017G6%%%%%%%J%%%%j%%J%%%%j%%%%%%%%%%%%j%%%J%j%%%%%%J%%j%%%%%%%%j%%%%%J%%%
-42949G5%%%%%%%%%%%%%j%%J%%%%%j%%%%%%%%%%%%%%%%%%j%J%%%%%%%%%%%%%%%%j%J%%%%%
-42881G4%%%%%%%%%j%%%%%%%%%%%%%%%%j%%%%%%%%%%%%%%%%%%%%%%%%%%%%%%%%%%%%%%%%%
-42813G2%%%%%%%j%%%%%%%%%%%%%%%%%%%%%%J%j%%%%%%%%%%%%%%%%%%%%j%%J%%%%%%j%%%%
-42745G0%%%%%%%%%%%%%%J%j%%%%%%%%%%%%%%%%%%%%%%%%%%%%j%%%%J%%%%%%%%%%%%%%jJ%
-42677G0%%j%%%%%%%%%%Jj%%%%%%J%j%%%%%%%%%j%J%%%%j%%%%%%%%%jJ%%%%%%%%%%%%%%%%
-42609F8%%%%%%%j%%%%%%%%%%%%%j%J%%%j%%J%%%%%%%%%%%%%%%%%%%%%%%%jJ%%jJ%j%%%%%
-42541F6%%%%J%j%J%%%%j%%%%%%%%%%%%%%%%%%%%%%%%%%%%%%%%%%%%jJ%%%j%%%%%%%%%%%%
-42473F5%%%%%%%%j%%%%J%%%%%%%j%%J%%%%j%J%%%%j%%%%%%%j%J%%%%%%%%%%%%j%J%%%%%%
-42405F4%%%%%%%%%%%%%%%j%%%%%%%%%%%Jj%%%%%%%%%%%%%%%%%%%%%%%%%j%J%%%%j%%%%%%
-42337F2%%%j%%%%%%%%J%%%%%%%%%%j%%%Jj%%J%j%%%%%%%%%%%%%%%%j%%J%%%%%%%%%%%%%%
-42269F1%%%%%%%jJ%%%%%%j%%J%j%%%%%%%%%%%%%%%%%%%%%%%%j%Jj%J%%%%j%%%%%%%%%%%%
-42201E9%%%%%%%%%%%%J%%%%%%%j%%j%%%J%%%%%%%%%%%%%%%%j%%%%%%%%jJ%%%%j%%%%%%%%
-42133E7%%%%%%%%%%%%%%%%%%%%%%%%%%%j%%%%j%%%%%%j%%%%J%JJ%J%J%%%J%%%%%%%j%%%%
-42065E9%j%%%%%%jJ%%Jj%%%%%%j%%%%%%%%%%%j%%%%%%%J%%%%%%j%j%%%%%%j%%%%%%%J%J%
-41997E6%JJJ%%%%%%%%%%j%%%%%%%%%j%%%%%j%J%%%%%%j%%%%J%j%%%%%%%%%%%jJj%%%%%%%
-41929E5%%%%%%%%%%%%%%%%%%j%J%j%%%%%%%J%%%%%%%%%%%j%J%%%%%j%%%J%j%%%j%J%%%%%
-41861E4%%Jj%%%%%Jj%%%%%%J%j%%%%j%J%%j%%%%J%%%%%%%j%%%%%j%%J%%%%%%%%%%J%j%%%
-41793E3%%%jJ%%j%J%%%j%%%%%%%%%%Jj%%%%%%%%%%%%%%%%%j%%%%%J%%%%j%%%JjJ%%%%%%%
-41725E2%j%%%%%%%%J%j%%J%%j%%%%%%%%%%%%%%j%J%%%%J%j%%%j%%J%%%%%%j%%j%%J%j%%%
-41657D9%J%j%%%%J%%%j%%%%%%Jj%%%%%J%j%%%%J%j%J%%%%jJ%%j%%%%%%%%%%%%%%%%%%%%%
-41589D9%%%%%%%%%%j%%%%J%%%%j%%%%%%%%%%%J%%%j%%%%%%%j%%%%J%%jJ%%%%%%j%%%%%%%
-41521D7%%%%%%J%j%%%%%%%%%%%%%%%%%%%%%%%%%%%%%%%%%%%%j%%%%%%%%%%%%%%Jj%%%%%%
-41453D6%%%%%%%%%%%%%%%%%j%%%J%%%%j%J%%%%%%%%%%%j%%%%%%%%%%%%%%%%%%%%%%%%%%%
-41385D5%J%j%%%%%%%%%%j%%J%%%j%%%%%%%%%%%%%J%%j%%%%%%%%%%%%%%%%%%%%Jj%%%j%%%
-41317D3J%j%%%%%%%%%%j%J%j%J%%%%%%%j%%%%J%%%%%%j%%%%%%J%%%%%%%%%%%%j%%%%%%%%
-41249D2%%%%%%%J%%j%%%%%%jJ%%%%j%%%%%%%%%%%%%%%J%%%%j%%Jj%%%%%%%%%jJ%%%%%j%%
-41181D0J%%%%%%%%%j%%%%%%%%%%%%%%%%J%%%%%J%j%%%%j%%%%%%%%%j%J%%%%%%jJ%jJ%%%j
-41113C9%%%%%%%%%%%%%%%%%%%%%%%%%%%%%%%%%%%%%j%%J%%%%j%%%%%%%%%%%%J%%j%J%%%%
-41045C9j%%%%%%%%%Jj%%%%%%%%%%%%%%%%%%%%%%%%%%j%%%%%J%j%%%J%%%%j%J%j%%%%%%%%
-40977C7%j%J%%%%%%%j%%J%%%j%J%%%%%%%%%%j%%J%%%%%%%%%%%%j%%%%%%%%%%%%%%j%%%%%
-40909C5J%%%%%%%%%%%%%%j%%%%%%%%%%%%%Jj%%%%jJ%%%%%%J%%%%%j%%Jj%%%%%%%%%%%%%%
-40841C5%%%%%%%%%%j%%%%%%J%%%%%%%j%%%%j%%J%%%%%j%J%%%%%%%%%%Jj%%j%%%J%j%%%%%
-40773C3%%%%%%%%%%%%%%%%%%%%%%%j%%%%%J%%%%%%%%%%%%%%%%j%%J%%%%%%j%%%%%%%%%%%
-40705C2%%%%%%%%j%%%%%%%%J%%%%%j%%%J%%%%j%%%%%%Jj%%%%%%%%J%%%%%%%%%%j%%%%%%%
-40637C1%%%%%j%%%%%%%%%J%%j%%%J%%%j%%%%%%%%%%%%%%%%%%%%%%%%%%%%%%%%%%%%%%%%%
-40569C0%%jJ%j%%%%%%%%%%%%j%%J%%%%%%%%%%%%%%%%%%%%%%%%%%%%j%J%%%%%j%%%%%%%%%
-40501B8%%J%%%%%j%%%%%%%%%%%%%%%j%J%%%%%%%%Jj%%j%%%%%%%%J%%%%%j%%%%%j%%%%%%%
-40433B6%%%J%%%j%%%%%J%%%%%%%%%%%%%j%%%Jj%%J%j%%%%%%J%%%%%%%j%%%Jj%J%%%%%%j%
-40365B6%%%%%%%%%%%Jj%%%%%%%%%%%%%%%%%%%j%%%%%%%%%%%%%%%j%%J%j%%%%%%%%%%Jj%%
-40297B4%%%%%%%%%%%%%%%%%%%%%j%%%J%%%%%%%%%%%%%%%%%%%%%j%%J%%%jJ%%%%%%j%%%%J
-40229B4%%j%J%%%%%j%%%%%%%%%%%%%%%%%%%%%%%%%%%%%%%%%%%%%%j%%%%%%%%%%%%%%%%%%
-40161B2%%%%%%%%%%%%%%%%j%%%%%%%%%%%%%J%%%%%%%j%%%%%j%%J%%jJ%%%%J%%j%%%%%%%%
-40093B1%%%%%%%j%%%%%%%J%%%%%%%%%%%%%j%%%%%%%%%%%%%%%%%%%%%%%%%%%%%jJ%%%%%%%
-40025B0%%%%%%%%%%%%%%%%%%%%%%%%j%%%%%%Jj%%%%%%%%%%%%j%%%J%j%%%%%%%%J%%%%%%%
-39957A9%j%%%%%%%%%%%%%%%%%%J%j%%%j%%J%%%%%j%%J%%%%%%%%%%%%j%%%%%%%%%%%%%%%%
-39889A7%%%%%%%%%%%%%j%%%%%%%%%%J%%%j%%%%J%%j%%%%%J%%%%j%%%%%%%%%J%%j%%%%%%%
-39821A6j%%%J%%%j%%%%%J%%%%%j%%%%%%%%J%%%j%%%J%%%%%%%%%j%%%%%%%%%%%%%%%%j%J%
-39753A5%%%%%%%%%j%%%%%%%%%%%%%jJ%%%%%%%%%%%%%%%Jj%%%%%%%%%%%%%%%%%%%%%%%%%%
-39685A4%%j%%J%%%j%%%%%%%%%%%%%%%%%%%%j%J%%%%j%%%%%%J%%%j%%%%%J%%%%%j%%Jj%%%
-39617A2%%%j%J%%%%%%%%%%%%%%j%%%%%Jj%%%J%%%%%j%%%%%%%%%Jj%%%j%%J%%%%%%%%%%%%
-39549A1%%j%%%J%J%%%%j%%j%%%%%J%%%%j%%%%%%%J%j%%%%%JjJ%%j%%%j%%%%J%%%%%%%%j%
-39481I%J%%%j%%%%%%%%%%%%%%%%%%%%%%%%J%%jJj%%%%%%%%%%%%%%%%%%%j%%%%%J%j%%%Jj
-39412H%%%Jj%%%%%%j%%%%%%J%%%%%Jj%%%%%%%%%%%%%%%%%%%%%%%%%%%%%j%%%%%%%%%%%%j
-39343F%J%%%%%%%%%%%jJj%%%%%%%%%Jj%%%%%%%J%%%j%%%%%%%J%%j%%J%%%%%j%%%%%j%J%%
-39274F%%%%%%%j%%%J%%%%%jJ%%%%%%%%%%%jJ%%%%j%%%%%%%%%%J%j%%%%%%%%%%%%%j%%%%%
-39205D%%%%%%%%%%%%Jj%%%%%%%%%%%%%%%%%%%%%%%%%%j%%%%%%J%%%%j%%%j%J%%%%%%J%%%
-39136Dj%%%%j%%J%%%%%%%%%%%%%%%j%%%%J%jJ%%j%%%%%J%j%%%%%%Jj%%%%%%%%%%%j%J%%%
-39067B%%%%%%%%%%%%%%%%%j%%%%%%%%%%%%%J%%%%%%%%%j%%%%%%%%%%%%%%%%%%%%%%%%%%%
-38998A%%%%j%%%%%%%%%%%%%%%%%%%%%%%%%%%%%%J%j%%%%%%%%%%%%%%%%%%%%%%%%%%%%%%%
-38929@%%%%%%%%%%%%%%%%jJ%%%%%%%%%%%%%%%%%%%j%%J%j%%%%%J%%%%%j%%%%%%%%%%%%%J
-38860@%j%Jj%%%%%%%j%%Jj%%J%%%%j%%%%J%j%%%%%%%J%%%j%%%%%%%%%%%%%%%%%%%%%%%%%
-38791b%%%%%%%%Jj%%%%%j%J%%%%%%j%%%%%%%%%%J%%%j%%%%%%%%%%%%%%j%J%%%%%%%%%%%j
-38722d%%%%%%%%%%%%%%%%%%J%j%%%%%%%%%%%%%%%%%%%%%%%%%%%%j%%%%JjJ%%%%%%%%j%%%
-38653e%J%%%j%%%%%%%%%%%%%%%%%%%%%%%%%%%%%%%%%%%%%%%%%%%j%%%J%%j%%%%%%j%%%%J
-38584f%%%%%%%%%%%%%%%%%%%%jJ%%j%%%%%%%%%%%%%%%%%%%%%%%%J%j%%%%%%%%%j%%J%%%%
-38515g%%%jJ%%j%%%%%%%%%%J%%j%%%J%j%%%%%%%%%%%%J%j%%%%%%%%%%j%%%%%%%%%%%%%%%
-38446i%%%%%%%%%%%%%%%%j%%%%%%%%%%%%%%%%J%%%%%%%%%%j%%J%j%%%%J%%%%%%%j%%%%%%
-38377a0%%%%j%%%J%%jJ%%j%J%%%%%j%%J%%j%%%%%%%%%%%%%%%%%%%%%j%%J%%%%%%%%%%%%%
-38309a1%jJ%%%%%j%%%%%%%%%j%J%%%%%%%%%%jJ%%%j%%Jj%%J%%%%%%%%%J%j%%%%%%%%%%%%
-38241a2%j%%%Jj%%%%%%%%%%%%%%%%%j%%%J%%%%%%%%%%%j%%J%%%j%%%%%%J%%j%%%%%Jj%%%
-38173a4%%%%%%%%%%%%%%%%%%%%%%%%%%%%%%%%%%%%%%%%%%%%%j%%%%%%%%%j%%%%%J%%%%%%
-38105a5%%%j%%%%%%%%%J%j%%J%%j%%j%%J%%%%%%%j%J%%%%%%%%%%j%%%%J%%%%%%%%%%%j%%
-38037a7%%%%J%j%%%%%%%%%%%%j%%%%%%%%%%%%%%%%%%%J%%j%%%%%%%%%%%%%%%%%%%%J%j%%
-37969a8%%%%%%jJj%%J%j%%%%J%j%%%%%J%%%%%%%%%%%%%%j%%%%%J%jJj%%%%%%%%%%%%%%%%
-37901a9%%%%%%jJ%j%%%%%%%%%%%%%%%%%j%%%J%%%%%%%%%%%j%%%%%%%Jj%%J%%%%%%%%%j%%
-37833b1Jj%%%%%%%%%%%%%%%%%J%%%%j%%%%%%%%%%%%%%j%%%%%%%%%%%%%%%%%%%%%%%%%%%%
-37765b2%%%%%%%%%%%%%%%%%j%%%%%%%%%%%J%j%%%%j%%J%jJ%%j%%J%%%%%%%%%%%%%%j%%%J
-37697b3%%%%%j%%%%%%%%%%%%%%%%%%%%%%%%%%%%%%%%%%%%%%%%%%%%%%%%jJ%%%j%%%%%%%%
-37629b5%%%%J%%j%%%%%%j%%%%%%%%%%%%%%%%%J%%%j%%%%%%%%%%%%%%%%%%%%%%%%%%%%%%%
-37561b6%%%%%%%%%%%j%%%%%%%J%%%%%%j%%%%%%Jj%%%%%%%%%%%%%%%%%%%%%%%%%%j%%%%%%
-37493b8%%%%%%%%%%%%%%%%%%%%%%%%%%%%%%%%%%%%%%%%%%%J%j%%%j%%%%%%%%%%%%%%%%%%
-37425b9%%%%%%%%%%%%%%%%%%j%%%%%%%%%%%%%%%%%j%%%J%%%%%%%%%%%%%%%%%%%%%%j%%%%
-37357c1%%%%%J%%jJ%%%%%%jJ%j%%%%J%j%%%%%%%%%%%%%%j%J%%j%J%%%%%%%j%%%%%%%%%%%
-37289c2%j%%%J%%%%%%%%%%%%%%%%%%%%%%%%%%%%j%Jj%%%%%%%%%%jJ%%%%%%j%J%%%%j%%%%
-37221c4%%J%%%%%%%%%%%j%%%%Jj%%%%%%%%%%%%%%%%%j%%%J%%%%%j%%%j%%J%jJ%%%%%%%%%
-37153c5%%%J%j%%%%%%%%%%%%%%%%%%%%%%j%%%%%J%%%%%%%%%j%%%%%%%%%%%%%%%%%%%%j%%
-37085c7J%%%j%J%%%%%%%j%%%%%%%%%%%%%%%%%%%%%j%J%j%%%%%%%%%%%%%%%J%%%j%%%%%%%
-37017c8%%%%%%%%%%%j%%%%%%%%%%%%%%%%%%jJ%%%%%%%%%%j%%%%%%%%%%%%%%%j%%%J%%%%%
-36949d0%%%%%%%%J%%%%%%%%%%%%%%%jJ%%%j%%J%%j%%%%%%%J%%%%%j%%%%%%j%%%J%%%%%j%
-36881d1%%%%%%%%%%%%%%%%%%%%%%%%%%%%%%%%%%%%%%%%%%%%%%j%%%%%%%%%%%%%%%j%J%%%
-36813d2%%%j%%%%%%%J%%%%%j%%%%%%%%%%%%%%%%%%%j%%J%%%%%%%j%%%%%%%%%%%%%%%%%%%
-36745d4%%%%j%J%%%j%%%%%%%%%%%%%%%%%%%%%%%%%j%%%%J%%%%%%j%%%%%%%%%%%%%J%%%j%
-36677d6%%%%%%%j%%%%J%%%%%%jJ%%j%%%Jj%%%%%%%%%%J%j%%%j%%%J%%%%%%%%j%J%%%%j%%
-36609d8%%%%%J%%%%%%%%j%%%%%%%%%%%%%%%%%%%%%%%%%%%%%%%%j%%%%%%%Jj%%J%%%j%%%%
-36541d9%%%j%%%%%%%J%j%%%%%%%%%%%%%%%%%j%%%%J%%%j%%%%%%%%%%%%%%%%jJ%%%%%%%%%
-36473e1%%%%%%%%j%%%%%%%%j%%%%%%J%%%%%%%%%j%%%%%%%%%%%%%%%%j%%%%%JjJ%%%%%%%%
-36405e3%%%%j%%%J%j%%%%%j%%%%%%%%%J%%j%%%%%%%%%%%j%J%%j%%%%%%%%%Jj%%%%%%%%%%
-36337e6%%%%%%%%%j%%%%%%%%%%%j%%J%%%j%%%J%%%%%%%%j%%%%%j%%%%J%%%%%%%%%j%j%%J
-36269e9%%%%%%j%%j%%%%%Jj%J%%%%J%j%%j%%%%%%%%%j%%%%%%%%%%%%%%%%%%%%%j%%%%%%%
-36201f3j%J%j%%%%%j%%%%%%%%%%%%%%j%%%%%%%%%%%%%%%%%%%%%%%j%j%%%%%j%%%%%%%%%j
-36133g0%j%%%%%%J%j%%%%j%%%%j%%%%%j%%j%%%j%%%j%%%%%j%j%%j%%%j%%j%%%j%j%j%j%j
-36065h7%j%j%jj%j%%jjjjj%jj%jjjj%j%jj%%j%jjkjkkjklkllmmlmnoooopqrrrrrqojMJ5K9
-35998b01M5N6O0N5M8L4J9Pkpqrrrqpponnmlllllklkklkkkjkjjkkjjjjjjkjjj%jjj%jjjj%
-35938b3j%jj%j%%j%j%j%j%j%j%%j%%j%%j%j%%%%j%%%%%%%j%j%%%%j%%j%%j%%%j%%%%%%%%
-35870d4%j%%%%%%%%%%%%j%%%%%j%%%%J%%j%%%j%%%%j%%%%%%%%%%j%%%%%%%%%%%%%%%%%%j
-35802e1%%%J%%j%%%%%%j%%%%%%%%%%%%%%%%%%j%%%%%%j%%%%%%%%%%%%%%%%%%j%%%%%%j%%
-35734e6%%%%%%%%%%%%%%%%%%%%%%%%%%%%%j%%%%%%%%%%%%%%%%jJ%%j%%%JjJ%%j%%%%%%%%
-35666e8%%%%j%%%%%jJ%%%%%%%%%%j%%%%%%%%%%%%%%%%%%%%%%%%%%j%%%%%Jj%%%%%%%%%%%
-35598f1%j%%%%%%%%%%J%j%%%%%%%%%%j%%%%%%%%%%%j%%%%%%J%%%%%%%%%%%%%%%%%%%j%%%
-35530f4%%%%%%%%%%%%%%j%%J%%j%%%%%%%%%%%%%%%%%%%%j%%%J%%j%%%%%%%%%%%%%%%%%%%
-35462f6%%%%%%%%%%%%%%j%%%%%%%%%%%j%%J%%%%J%j%%%%j%%%%%%%%%%%%%j%J%%%%%%%%%j
-35394f9%%Jj%%%%%%%%%%%%%%%%%%%%%%%%%%%%%%%%jJ%%%%%j%%%%%%%%%%%j%J%%%%j%%J%%
-35326g0%%%%%%%%%%%%%j%%%%%%%%%%%%j%%%%%Jj%%%%%%%%%%%%%%%%%%%j%%%%%%%%%%%%%%
-35258g3%%J%%%%%%%jJ%%j%%J%%%%%%%%%%%%%%j%%%%%%%%%%%%%%%%%%jJ%%%%%%j%%%%j%%J
-35190g4%%%j%%%%%%%%%%%%%Jj%%J%%%j%%%%j%%Jj%%%%J%%j%J%%%j%%%J%j%%%%%%%%%%%%%
-35122g6%%%%%%j%%%%%%%%%%%%%%%%%%%%%%j%%%J%%%%j%%Jj%%%%%%%%%j%%J%%%%%%%%%%%%
-35054g8%%j%%%%%%%%%%%%%%%%%%%%%%%%%%j%%%%Jj%%%%%J%%J%%%%j%%%%%%%%%%%%%%%%j%
-34986h0%%%%%%%%%%%%%%%j%%%%J%j%%%%%%%j%%%%%J%%%%%%%%%%%%%%%%%%j%%%%%J%j%%%%
-34918h2%%%%%%%%%%%%j%%%%%%%%%%%%J%j%%%%%%%%%%%%%%%%%%%%%%J%j%%%%%%%%j%%%%jJ
-34850h4%%%%%%%%%%%jJ%%%%%%%%%%jJ%j%%%%%%%%%J%j%%j%J%%%%%%%%%%j%J%%%%%%%j%%%
-34782h6%%%%%%%%%%%j%%%%%%%J%%%%%%%%%%%%%%%j%%%%%%%%%%%%%%%%%%J%j%%%%%%%%%j%
-34714h8%Jj%%%%%%%%%%%j%%%%%%%%%%%%%%%%%%Jj%%%%%j%%%%%%%%%%%%%%%%%%%%%%%%%%%
-34646i0%%%%%%%j%%J%%%%%%%j%J%%j%%J%%j%%%%jJ%%%%J%%%j%%%%%%%%%%%%%%Jj%%%%%%%
-34578i1%%%j%%%%%%J%%%%%%j%%%%%%%%j%%J%%%%%j%%%%%%%%%%%%%%%%%%%%%%%%%j%%%%%%
-34510i4%%%%%%j%%%%%%J%%%%%%%%%%j%%%%%%%%%%%%%%%%Jj%%%%%%%%%%%%%%%%%%%%%%%%%
-34442i5%%%%%%%j%%%%%%%%%%%%%%%%%%j%%%%%%J%j%%%%%Jj%%%%%%%%%%%%%%%%%%j%J%%%%
-34374i7%%%%j%%%%%%%%%%%%%%%%%%%%%%%%%%%j%%%%%%%%%%%%%%%%%%%%%%%%j%%%J%%%j%%
-34306a00%%%%j%J%%%%%j%J%%%%j%%%J%%%%j%%%%%%%%%%%%%%%%%%%j%%%J%%%j%%%%%%%J%%
-34239a01%%%%%%%%%%j%%%%%%%%%%j%J%%%j%%J%%%%%%j%%%%%%%%%%%%%%%%%%%%%j%%%%%%%
-34172a04%%%%%%%%%%%%%%%%%%%%%%%%J%j%%%%%%%j%%%%%%%%%%%%%%%%%%%%j%%J%%%j%%%%
-34105a06Jj%%%%j%J%%jJ%%%%%%%%%%%%%%%%%%%%%j%%%%%%J%%%%%%%j%%%j%%%%%%%%%%%%%
-34038a08J%%j%%%%%%%%%%%j%J%%%j%%J%J%j%%%%%%%j%%%%%%%%j%%%%%%%%%%%%%%%%%%%%%
-33971a10%%%j%%%%%%%%%J%%%%%j%%%%%%%%%%%%%%jJ%%j%%%%%%%%J%j%%%%%%%%%%%%%%%%%
-33904a12%%%%%%%%%%j%%%%%%%%%%%%%%%%%%%%%%j%J%%%%j%%%%%%%%%%%%%%%%%%%%%%%%%%
-33837a14%%j%%J%%%%%%j%%%jJ%j%J%%j%%%%%%%%%%%%%%%%%%%%%%%%%%%%%%jJ%%%%%%%j%%
-33770a17%%%%JjJ%%j%%%%%%%%%%j%%%J%%%j%%%%%%%%%%%%%%%%j%%%%%%%J%%%%%%%%j%%%%
-33703a19%%%%jJ%%%%%%%j%%%%%%%%%%%%%%%%%%%%%%%%%%%j%J%%%j%%%%%%%%j%%%%%J%%%%
-33636a21%%%%%%jJ%%%j%%%%%%%%%%%%%j%%%J%j%%%%%%%%%%%%%%%%%%%%%%%%%%%%%%%%%%%
-33569a23%%%%%%%%j%%%%%%%%%%%%j%%%%%%%%%%%%%%%%j%%%%%j%%%J%%%%%%%%j%%%%%%%%%
-33502a27%%%%%%%%j%%%%%%%%%%%%j%%Jj%%%%%%J%%%%%%%%%%%%J%%%%%%%%%%%%j%j%%%%%%
-33435a29%%%%%%%%%j%%%%%%%%%%%J%%%J%%%%J%%%%%%%%%%%%%%j%%%%%%%j%%J%%%%%%j%%%
-33368a29%%%%%%%%%%J%%%%%J%%j%%%J%%%%%%j%%%%j%%%%%%%%%%%%%%%%%%j%%%%%%%%j%%%
-33301a31J%%%%%%%%j%%%J%%%j%%%%j%%%%%%%%%%%%%%%%%j%%%%%%%J%%j%%%%%%%%%%%%%%%
-33234a33%%%%%%%%j%%J%%%%%j%%%%%%j%%%%%J%%%%%%%j%%%%%%%%%%%%%%%j%%%%J%%j%%%%
-33167a36%%%%%%jJ%%%j%%%%%%%%%%%%%%%%%%%%%%%%%%%%%%%j%%%%%%%%%jJ%%%%%%%%j%%%
-33100a39%%%%%%%%%Jj%%%%%jJ%%j%%%J%%%%%%j%j%%%%%%%%%%%%%%%%%%%%%%%%%%%%%%%%%
-33033a41%%%%jJ%%%j%%%%%%%%%%%%%%%%%jJ%%%%%%j%%%%%%J%j%%%%%%%%%%%%%%j%%%J%%%
-32966a43%%%%%j%%%%%%%%%%%%j%%%j%%%J%%%%%%%%%%%%%%%%jJ%%j%%%%J%%%j%%%%%%%%%j
-32899a47%%Jj%%%%%%%%%%%%%j%%J%%%%%%%%j%%%Jj%%%%%%%%%%%%j%%%%%%Jj%%%j%%%%J%%
-32832a49%%j%%%%%%%%%%%%%%%%%j%%%%%%J%jJ%j%%%%%%%j%%%%%%Jj%J%jJ%%%%%j%%%j%%%
-32765a53%%%%%%%%%%%%%%%%%%%jJ%%%%%%%%%%%j%%J%%j%%%Jj%%%%%%%%%%%j%%%%%%%J%j%
-32698a55%%%%%%%%%%j%%Jj%%%J%j%%%%%%%%%%%%%%%%%%j%%%%%%J%%%%%%%%%j%%%%%%%j%%
-32631a58%jJ%%j%%J%%j%%%%J%j%%%j%%Jj%%%%%%%%%%%J%%%%%j%%%%%%%%J%j%%j%%J%%%%%
-32564a60j%%%%%%%%%%%%%%%j%%%%%%%%%J%%%%j%%%%%%%%%%%%%%%%%%%%j%%%%%%%%%%j%%%
-32497a64%%%%%%%%%%%%%%%%%%%%%j%%%%%%%%%%%%jJ%%j%%%%%%%%%%%%%%%%%%%%%%%%%%%j
-32430a67%J%%%%%%%%j%%%%%%%j%%%%J%%j%%%%%%%%%%%%%%%%%%%j%%j%%J%j%%%%%%%%%%%%
-32363a70%%%%%%%%%%J%j%%%%%%%%%%%%%%%%%%%j%%%%%%J%%%j%%%%%%%%%%%%j%%%%%%%%j%
-32296a73%%%%%%%%%%%%%%%%%jJ%%j%%J%%%j%%%%%%%%j%%%%J%%j%%%%%%%%%%%%%%j%%%%%J
-32229a75j%%%%%%%%j%%%%%%%%%%%%%%%%%%%j%J%%%%%%%%%%%%j%%%%%J%%%%%%j%%Jj%%j%%
-32162a79J%%j%%%%j%%%%J%%%%%%j%%%%%%%%%j%%%%%%%%%%%%%%%%%%%%%%%%j%%%%%%%%%%%
-32095a82%%%%J%j%%%%%%%%%j%%%j%J%%%%%%%%%%%%j%J%%j%%%%%%%%j%%%J%%j%%%%%J%%j%
-32028a85%%%%%%%%j%%%%%%%%%%%%%%%%j%%%%%%%%%%%%%%%%%%%%j%%%%%%jJ%%%%%j%%%J%%
-31961a88j%%%%%%%%%%%%%%%j%%J%%j%%%%%%%%%%%%%%%%j%%%%%%%%%%%%%j%%J%%%%j%%%%%
-31894a92%%%%%%%%%%%%%%%%%j%%%%%%%%%j%%%%%%%%%%J%j%%%%%%%%%%%%%j%%%%%J%%j%%j
-31827a96%%%%%J%%%j%%%%%%%%%%%%%%j%%%%%%%%%%%%%%%%%j%%%%%%%%%j%%%J%%%jJ%j%%%
-31760a99%%%j%%%%J%%%j%%%%%%%%%%%%j%%%%%%%%%%%j%%%%%%%%%%j%%J%%%%%%%%%%%%%%j
-31693b03%%%%%%%j%%%%%%%%%%%%%%%%%%%%j%%J%%%%%j%%%%%%%%%%%%%%%%%%%j%%%%%%%j%
-31626b07%%%%%%%%%%%%%%%j%%%%%%%J%%%%%j%%%%%%%%%j%%%%%%%%%j%%Jj%%%J%j%%%%%%j
-31559b11%%%%%%%%%%%%%%J%%%j%%%%%%j%%%%%%%%%%%%%%%%%%%%%%%%j%%%%jJ%%%j%J%%%j
-31492b14%%%%%%j%%%%%%%%j%%%J%%%%j%%%%%%%%%%%%%%%%%%%%j%%%%%%%%%j%%%J%%%%j%%
-31425b18Jj%%%%%%%j%%J%j%%j%%%%J%%j%%%%%%%%%%%%%%%j%J%%%%%j%%%%j%%%%%%%%%%%%
-31358b22%%%%%%%%%j%%%%%%%%%jJ%%%%%%%%%%%%%%%%%%j%%%%%%j%%%Jj%%%%j%%%%%%%%%%
-31291b26%%%%%%j%%%%%%%%%%%%%%j%%%%%%%%%%%jJ%%%%%%j%%%J%j%%%J%j%%%j%%%%%%%%%
-31224b30%%%j%%%j%%%J%%%j%%J%%%j%%%%Jj%%%%%%%%%j%%%%%j%%%%%%%%%%%%%%%%%%%%%%
-31157b34%j%J%j%%%%%%%%%%%%%j%%%%%%jJ%%%%%j%J%j%%%%%%%%j%%%%j%J%%%%%%%%j%%%%
-31090b39%%j%%%%%%%%%%%%%%%%%%j%%%%%%%%%%%%%%j%%%%%%J%j%%%%%j%%%%%%%%%%jJ%j%
-31023b44%%%%%%%%%%%j%%%%j%%%J%j%%%%%%%%%%Jj%%%%%%j%%%%%%%%%%%%%%j%%%%%j%%%%
-30956b49%%%%%%%%%%j%%%%%%%%%%%%%%%%%j%%%%%%%%%j%%%%%%%%%%%%j%Jj%%%%%J%%%%j%
-30889b53%J%j%%%%%%%%%%j%%%%%%%%%j%%%%%%%%%%%j%%J%j%%%%%%%%%j%J%j%%%%j%%%%%%
-30822b58%%%%%%%%%%%j%%j%%%%%%%%J%%j%%%%%%%%%%%%%%j%%%%%%%%%%%%j%%%%%%%%%%%%
-30755b62%j%J%j%%%%%%%%%j%%%%j%%%%%Jj%%%%%%j%%%%J%%%%j%%%%%%%%%%j%%%%%%%%%j%
-30688b68%%%j%%%%%%%%%%%%%%j%%%%%%%%%%%%%%j%%j%%%%%%J%j%%%j%J%%%%j%%%j%%%%%%
-30621b74%%%%%%%j%%%%%%%%%%%%%%j%%%%%%%%%%%%%j%%%%J%j%%%%%%jJ%%%j%%%%%%%%%%%
-30554b78j%%%%%%%%j%%%%%%%%%%%j%%%%%%%j%%%%j%%%J%%%j%%%%%%%%%%%%%%%%%%%%j%%%
-30487b84%%%%%%%j%%%%%j%J%j%%%%%%%%j%%%%%%%%%%%j%%%%%%%j%%%J%%j%%%j%%%%%%%%%
-30420b90%%j%%%%%%%%%%%%%%%%j%%%%%j%%%%%%j%%%%%%%%%%%%%j%%%%j%%%%%%%%%%%%%%%
-30353b96%%%%j%%%%j%%%%%%%%%%%%j%%%%%%%%%%%%%%j%%%J%j%%%%j%%%%%%j%J%%%%j%%%%
-30286c02j%%%%%%%%%%%j%%%%%%%%%j%%%%%j%%%%%%%%%j%%%%%%%j%J%%%j%%%%%j%%%%%%%%
-30219c09%%%%%%%j%%%%%%%%%j%%%%%%%%%%%%%j%%%%j%%%%%%%%%jJ%%%%%j%%%%j%%%%%%j%
-30152c16J%%%%j%%%%%j%%%%%%%%%%%%%%j%%%%%%%%%j%%%%j%%%%%%%%%%%j%%%%%%%%%%%%j
-30085c22%j%%%j%%J%%%j%%%%%%%%%jJ%%%%%%%%j%%%%j%%%%%%%%%%j%%%%%%j%%%%%%j%%%%
-30018c29j%%%%%%%%%%%%%j%%%%%%%%%%j%%j%%%%%%J%j%%%%%%%%%%j%j%%%%%%%%%%Jj%%%j
-29951c36%%%%%j%%%%%j%%%%%%%%%%j%%%%%%%j%%%j%%%%%j%%%%%%%%%%%%%%%%j%%%%%%%%%
-29884c43%%%%%j%%%j%%%%%j%%%%%%%%%%%j%%%%%j%%%%j%%%J%j%%%%j%%%%%%%%%%%j%%%%%
-29817c51%%%%j%%j%%%%%%%%%%%%j%%%%%%%j%%%%j%%%%%%%%%%j%%%%%%%%%%%j%%%%%%%%%%
-29750c58j%%%%%%%j%%%%%j%%j%%%%%%%jJ%%%j%%%%%%%%j%%j%%%%%%%%%%%%j%%%j%%%%%%j
-29683c68%%%%%%%j%%%%%%%j%%%%%%%%%%%j%%%%%J%j%%j%J%j%%%%j%%%%%%j%%%%%%%j%j%%
-29616c76%%%j%%%%%j%%J%j%%%j%%j%%%%%J%%j%%%%%j%%%j%%%%%%%%%j%%%%%%%%%%j%%%%%
-29549c84%%j%%%%%%%%j%%%%%j%%%j%%%%%j%%%%j%%%%%%%%%%j%%%%j%%%%%j%%%%%%%%j%%%
-29482c94j%Jj%%%%%%%%j%%%%%%%j%%j%%%%%%%%%%j%j%%%%%%%%%j%%%%j%%%%%%%%%j%%%%j
-29415d04%%%%%%%%j%%%%%j%%%%j%%%%%%%j%%%%%j%%%%j%%%j%J%%%%j%%%j%%%%%j%%%%j%%
-29348d14%%%%%j%%j%%%%%%%%%%%j%%j%%%%%j%Jj%%%%%%%%%j%j%%%%j%%%%%%j%%%%%j%%%%
-29281d24%j%%%%%%%%%j%j%%%%%j%%%%%%%%j%%j%%%%j%%%%%%%%%j%%%%j%j%%%%%%%j%j%%%
-29214d36%%j%Jj%%%%%%%%%j%%%%%%%%%%%%%%%%%%%%%%j%j%%%%j%j%%%%%j%%%%%j%%%j%%%
-29147d45%j%%%%%%j%%%%j%%%j%%%%j%%j%%j%%%%%%%%%%%j%%j%%%%%%j%j%%%%%%j%%%%%%j
-29080d58%j%%%%%j%%%%%%%%j%%%%%%%%%%%%j%%%j%%j%%j%%%%%%%j%%%j%%%%%j%%%j%%%j%
-29013d70%%%%%jj%%%%%%j%%%%%%%j%j%%%%%%%%j%j%%%%%%j%%%%j%%%j%%%j%%%%%j%%j%%j
-28946d84%%%%%%%j%%j%%%%%j%%j%%%%%%%%j%%j%%%%%%j%%%j%%%%j%%%%j%%%%j%%%j%%%%%
-28879d96j%%j%%%j%%%j%%%%%j%%%j%%%%j%j%%j%%j%j%%j%%%j%%%%%%%J%J%J%%%j%%%j%%%
-28812e08%j%%j%%j%j%%j%%j%%j%%%j%%%%%%j%%%j%%%j%%j%%%%%%j%%%j%%%j%%j%%%%j%j%
-28745e26%%%%%j%j%%%j%Jj%%j%%j%%j%%%%j%%%j%j%%j%%%j%j%%%%%j%%%%j%%%j%%%j%%%%
-28678e42j%%j%%j%%j%%j%%%%j%%j%%%j%%j%%%j%%%%j%%%j%j%j%j%%%%j%%j%%Jj%j%j%%%%
-28611e61%%%j%j%j%%j%%j%j%%%j%j%%%j%%%%%jj%%%j%%j%%j%j%%j%%j%j%%%%%j%j%j%%jj
-28544e84%%j%%%j%j%%j%%%j%%j%j%%j%%j%j%%j%j%jj%%j%%j%j%jj%%%j%j%jjj%j%j%jj%j
-28477f13%jj%jj%jj%jjjjjjjjjjjkjjkjjkjjkkklklkllkkkj%LORJ2J3J2J1PMJjkllkllll
-28414f16kllklklkkkkklkkkklkllmlmmmnnnopoqqqrrj0rrpmjPJ7L2M7N7O1N4M3L0J5Mloq
-28357d51qqrpqppnonnmmmlllmklkklkjkjjkjjkjkjkkjjkjkjjjjjjj%kjjjj%jjjjjj%j%jj
-28290f13jj%jjjj%j%%j%%%j%j%j%j%jj%j%j%j%j%j%%j%j%%j%jj%jjj%%%%j%j%%jj%j%j%j
-28223f47%j%j%j%j%j%%j%jj%%%j%%jj%j%%%j%%j%j%%j%j%j%j%%jj%%j%%j%j%%%jj%j%%j%
-28156f75j%j%%j%%jj%%j%%jj%j%j%j%j%j%j%%j%j%j%j%j%j%jj%j%jj%j%jj%%jj%jjjj%jj
-28089g11%%j%JKKJJJJ%j%jjj%jj%j%j%j%j%j%%jj%j%%j%j%jj%j%j%jj%%j%j%j%j%j%j%j%
-28022g32jj%%j%j%%j%j%%jj%%jj%j%%j%%j%j%j%j%%j%%j%%j%jj%j%j%j%%j%jj%j%j%j%jj
-27955g64j%%j%j%j%jjj%j%%j%j%jj%j%j%%j%j%%j%j%%jj%j%j%jj%j%%jj%%j%jjj%jjj%j%
-27888g99jjjj%j%j%jj%j%j%j%%jjjjj%j%jj%jjjjj%jjj%kj%j%jjjjkjjkjjjjkjjkjkkjkk
-27821h60kjkkj%%JJKLMNNNNNONNMLLKJ%%jjjkjkkjkkjkjjjkjjjjjjk%jjjjjjjkjjjjjjj%
-27754h50jjjjjjj%jjjjjjj%jj%jjjjjjj%jjjjjjjjjjj%jjjj%jjjjj%jjj%j%j%%j%j%%%%%
-27687i00%%%%%%%%%%%%%%%%%j%%%j%%%jj%j%jj%jjjjjjj%jjjjjjj%jjjj%jjjjj%j%jjj%j
-27620i35jjjjjj%j%jjjj%j%jj%jjj%j%jjjj%jjjjj%jjjj%jj%jjjj%j%jjj%jjjjj%%jj%j%
-27553i84jjjjjj%jj%jjjjjjj%jjjjj%jjj%jjj%jjjj%jj%%jjjjj%jjjjjjj%j%j%jjjjj%jj
-27486a037jjj%jjjjjjj%jjjjjjjj%jjjjjjjjjjj%kj%jj%jjjjjjjj%jj%jjjj%jjj%jjjjkj
-27420a095%jjjjjjjj%jjjjjjjjjjjjjj%jjjjjjj%jjjjjjjjkjjjjj%jjkjj%jjjjjj%jjjjk
-27354a157j%j%jjkjjjkj%jjjkjjjjjjkjjjjjjjjjjjj%jkjjjjj%jjjkjjkjjjjjkjjkjjjj%
-27288a226jkjjjkjjjjjjjjjjkjjjjjjjjjjkjjjjjjjjjjjjkjjjjjjjjk%jjkjjjjkjjjjkjk
-27222a301jklkkklkklkkkkkjkkjkjjjjjjjkjjjjjkjjkjjjjjkjjkjjkjjjkjkjkjkjkjjjkk
-27156a400jjkjjjjjjjjkkkkkkjkkjkkkkjkkkjkjkkjkjkkjkjkjkjkjkjkkjkkjkkkkjkkkkk
-27090a506jkkkkkkkkjkkjkjjjjkkkkkklkkkkkkkkkkkkkkkkkkkkklkkkklkklkkkkkkkklkk
-27024a636klklkklklkklklkllklkklkllllklllllmllllmllmlmlmmmmlmnmmnnmnmnnnnnno
-26958a856ooppopqpqqqrrrj0j0j1j1j2j2j3j4j4j5j6j6j7j7j7j6j4j1qkLJ0J9K9L8M6N5O1
-26916a956O6O9O8O6O2N5M8L8K8K0J1Mkpj1j3j5j6j5j6j5j4j4j3j2j2j1j0j0j0j0rqrqqqp
-26878a704qoppopopoooononnmmmmmlmmmmmmmmmmnmmmmmlmmmmmmmnmmmmnmnmmmmmmmmmmlm
-26812b004mlmmlmmmmmmmmmmmlmmmmlmlmllmmmmmmmmlmnmlmmlmmlmmlmlmmmmmmlnmmmmmln
-26746b256mlmmnmlmmmnmmmmmmmmnmnmmnmnmnmmnnmnnmmnmmnmmnnnnnonopopoooooonnmll
-26680b561kkkkjkjkjklmmmnooppppppppppoopooononononmnonnnonnooopooooopopppopo
-26614b909oooooooooonooopoppppqpqqppqqpqpqpqqqppqqqqpqqqpqqqrqpqqqpqqpppqpqq
-26548c386qpqqrrrrqrrrrrj0j0rj0rj0j0j0rj0j0j0j0rj0j0j0j0rj0j0j0j0j0j0j0j0j1j0
-26505c792j1j1j0j2j1j2j1j2j2j2j2j2j2j2j2j1j2j2j2j2j2j1j2j2j2j3j2j2j2j3j3j2j3
-26472d184j3j3j2j2j3j2j3j2j3j3j2j3j3j3j4j4j4j5j5j6j5j6j6j7j6j7j7j6j7j6j6j6j7
-26439d661j6j6j6j6j6j6j6j6j6j6j7j7j7j7j7j7j7j8j8j8j9j8j8j9j8j8j8j8j8j8j8j8j9
-26406e231j8j8k0k0k1k2k3k5k5k7k9l0l1l2l2l2l2l1l0k9k7k6k4k3k2k1k0k0j9k0k0k0k1
-26373f041k1k2k3k3k3k4k4k4k4k5k6k5k7k7k8k9l0k9l0l0k9l0l0l0l0l1l2l1l2l3l4l4l4
-26340f965l5l6l7l7l8l9l9m0m0m1m1m3m3m3m5m4m6m6m7m7m8m9n0n0n1n2n1n3n3n3n4n5n6
-26307h467n7n7n8o0o0o1o2o3o4o5o6o6o7o8o9o9o9p0p1p1p2p3p4p4p6p7p8q0q1q2q4q5q6
-26274a0782q7q9r0r1r4r5r7r9j01j03j05j07j10j12j15j17j19j21j23j25j27j30j32j34j36
-26249a3541j39j41j45j47j50j54j56j61j64j68j72j77j82j86j92j98k04k10k15k23k28k36
-26227a7489k41k49k56k63k71k79k87k96l05l14l25l36l47l59l72l85m00m15m30m48m67m85
-26205b5019n07n29n51n76o02o31o60o92p27p64q03q45q89r36r85j037j091j149j210j275
-26185d1478j343j418j499j589j687j793j908k033k162k293k417k527k609k646k613k480k215
-26168g6710j780j156l54O10J747L062M484N893P225Q515R754J0820J1571J1989J2137J2012
-26152A9819J1500J0558R285P823O240M573K925J447K22p47j473j964k248k374k390k336k244
-26135E8616k127k003j878j759j649j548j459j380j312j249j195j143j097j051j008r67r27
-26118C4864q86q48q12p75p42p10o79o50o23n98n73n51n29n09m90m72m55m40m24m10l96l82
-26096B1910l70l58l47l36l24l14l04k94k85k75k67k59k50k44k36k29k24k17k13k07k03j97
-26074A5957j94j89j85j81j77j74j70j66j62j58j54j51j46j43j39j36j32j30j26j23j21j18
-26052A2582j16j13j12j09j08j06j05j02j01r9r8r6r4r3r2r0q9q7q5q4q3q1q0p9p8p6p5p4
-26024I977p3p1p1o8o8o7o5o4o2o0n9n9n7n7n5n5n4n3n4n2n3n1n2n0n0m9m8m8m8m6m6m6m4
-25991H122m4m4m3m2m2m1m1m0m0l9l9l8l9l8l8l8l7l7l7l7l7l7l7l7l7l7l7l6l7l7l6l6l7
-25958F850l6l5l6l5l4l4l5l3l4l4l4l4l4l4l4l3l4l4l4l4l4l5l3l4l4l3l3l2l1l1l1k9k8
-25925E747k6k5k3k1j9j8j6j5j5j4j5j5j7j7j9j9k2k2k3k4k4k4k4k4k4k3k3k3k2k2k1k1k2
-25892E065k0k1k0k0k0j9k0j9j9j9k0j9k0j9j9j9j9j8j8j9j8j8j8j7j7j6j6j6j5j5j6j5j5
-25859D466j5j5j6j4j6j5j6j6j6j6j5j7j6j6j6j6j6j6j5j6j5j5j4j5j4j5j4j4j4j4j4j4j3
-25826C967j4j4j3j4j3j2j3j3j3j2j3j2j2j2j3j2j2j1j2j2j1j2j2j3j2j3j2j2j2j2j2j2j2
-25793C558j1j2j1j1j2j1j0j1j1j0j1j0j1j1j0j1j0j1j0j0j1j0j1j0j1j0j0j1j1j0j1j1j1
-25760C205j1j1j1j1j1j0j1j1j0j1j0j0j1j0rj0j0j1rj0j0j1j0j0j1j0j1j1j0j1j1j2j2j2
-25726B845j2j2j3j3j3j3j3j3j1rplLJ2K1K8K9K7K2J4Mkqj1j3j2j3j3j2j2j2j1j1j0j1j0r
-25689B703qrqrqqrqpqqrqpqqpqqqppqppppppooooonnnnnmnmnonoopppqqrrrj0rrj0rqqpp
-25625B241onnnmnmmlmmnmnnnnnoonoooononnnnnnnnnnnnnnnmnnnnnmnonnnnnnnnnnnmnnn
-25559A913mnmnnnmnnnnnnmnnnmnnmnmnnmmnmnmmnmmnmmmmnmmmnmmmlmmmmnmnmnmmnmnmmm
-25493A621mnmmnmmmmmmmlmmmmmmmmnmnnnnnonnnonnnmnmlmllllklmlnmnnnnonononoonno
-25427A326noonnoonooooooooppoppppqpqqrrrj0rj1j1j1j2j2j3j3j4j5j5j6j6j7j8j9j9j8
-25378H59j8j6j3rmLJ1K0L0L9M9N6O3O8O9O8O5O0N3M3L4K6J6PJnrj3j4j7j6j7j6j6j5j4j4
-25341A414j2j2j2j2j1j0j0rj0rqrqqqqpppppppopopooopooonnnoonononononnnnnnmnnmn
-25283A016nnnnnnnnnnnnonoonononononononmljjKKLLKKjllnnnnnnononnnonononoooono
-25217G30nnonnononnonnonoopopoppqppqpqpqqrrrrrqnlJPJ1J7J8J9J6J2PJlqj1j2j3j2j2
-25160E07j1rpoomnnopqrrqqppnnnnoqqqrqqqpqqqqpqqqqqrrrj0j1j1j1j1j1j1j2j2j2j2j2
-25105E3j2j0rokLQJ3J6J6J5J0Njnrj1j3j3j4j4j3j3j4j3j3j3j3j3j3j4j4j4j5j5j5j5j4j5
-25066b29j5j4j3j3j3j3j4j4j5j5j5j6j5j6j6j6j7j6j7j6j7j6j7j7j8j8j9k0k0k1k1k2k3k2
-25032g99k3k2k3k3k3k2k1k1k1j9j7j8j8j8k1k2k5k6k8k9l0l2l3l4l5l6l7l9l9l9m1m1m2m4
-24998a761m5m6m7m9n0n2n2n4n5n7n8o1o3o5o9p1p4p7q0q2q5q9r2r7j01j06j12j17j23j29
-24968d019j35j43j50j59j67j79j90k03k17k31k48k65k85l07l33l59l88m18m51m87n27n71
-24946a0432o20o70p24p79q35q84r18r21q71p51n47k17K99J116K369L977N405O120O032N346
-24926A1495M274K799J312K37l74o56p74q13q17p99p70p31o86o36n86n37m93m51m16l83l56
-24905I839l30l08k86k65k46k27k09j93j81j71j64j57j52j47j41j36j30j25j20j15j10j06
-24883E820j02r7r3q9q6q3p9p7p4p1o9o8o5o4o2o0n9n6n3n2n0m8m7m5m4m3m1m1l9l8l7l6l5
-24850C817l4l3l3l3l3l2l2l1l0l0k9k8k6k6k5k4k4k3k3k2k2k2k1k1k0k0j9j8j8j8j7j7j7
-24817B996j7j7j7j8j6j6j6j5j5j4j5j4j4j4j4j3j3j4j3j4j3j3j3j3j3j1j1j0j0j0j0j0rj0
-24783B541j0j0j0j0j0j0j0rj0rrrqrrqqqqqqpqppqpqppppppoppppoppopoppqpqpppopooo
-24725B095onoonnopqqrqpoomnnnoprqj0qqoolkkj%k%kjkklmnoopoonnmmmmnmnnmnmmlmlm
-24660A774mmmmmmmmnmmmmmllmlllkkkjkkklklllmllmlmmlmmlmmlmlllllllllllllllllll
-24594A560klllkkklkklkljlklklkllkllkllkklkkkklkkkklklkkkklkkkkjkjkkkkkklklkl
-24528A408kklkjlkkkkkkkkkkkkkklkkkkjkkkkkjkkkkkkjkkjkjkjklkkkkkkkkkjkkjkkjkj
-24462A283jkkjjjkkjkkjkkkjkjkkjkkkjkkjkjkjjjkjjj%jj%jjjjjjkjkllllllkkjkjkjj%
-24396A182jjjj%jjjjkjkjkjjkjkjjjkjjkjjjjj%kjjjkjkjjjjkjjkjjkjjjjjjkjjkj%jkjj
-24330A103jjkjjjkjjkjjkjjjkjjjjjkjjjjjjjjjjjj%jjjkjjjj%jkjjjjjjjjjkjjjjjjjjj
-24264A030kjjjjjjjjjjjjjjjjjjkjjkjjjjjjkjjjjkjjjjjjj%jjjjkjj%jkjjjkjjjjj%kjj
-24198I58jjjjjjkjjjjjkjjkjjjjjkjj%jjjjjjjjkjkjjkkkkkjkjkkkkkkkkkklkklkllllmm
-24131H49mmnnnooopoponmkKOJ4K2L2L6L5L2K5J7PKknnonononmnmmmllllllklklkkklkkkk
-24072H90kkkjkkkkkjkkkjkjkjkjkjkjkkkjkjkjkkjkjkjkjkkjkkkkkjjkjkjjkkkjkjkjkjk
-24005G81kjkkjkkkkkkjkklkjkkkkkkklklklkkklllllkllllllllmlmlmmmmmmnmnnmnnnoop
-23938E81oopppqqqrrj0rj1j1j2j3j3j4j5j6j7j8j9k1k1k4k5k8k9l1l3l6l7m0m1m3m4m4m2
-23899b11l9l1k0lK0N2R8J53K14K64K92K92K64K17J58J00N0J4rk3l1l5l7l9l8l7l5l4l2l0
-23869A504k7k6k4k2k1k0j9j8j6j6j5j4j4j2j2j2j1j0j0rrrrpqqppooooonnnonmnmnmmmmm
-23822A018lmmlllllllllklklllklkkklkkkkkkkkkkkjkkkkjkjkjkkkjkjjkjkjjjkjjkjjjj
-23756H83jjkjkjj%j%jj%jjk%jjj%jjjjjjjjj%jj%jjj%jj%j%jjj%jjjj%jjjj%jjjjjjjjjj
-23689H26%j%j%j%jjjkjjj%jj%jjjj%%jjj%jjjjj%jj%%j%j%jj%%jj%jj%jjjj%j%jj%j%j%j
-23622G81j%jj%jj%j%j%j%j%j%jj%%jj%j%j%%j%j%j%j%%jj%j%j%j%j%jj%j%j%jj%%%j%j%j
-23555G46%jj%j%%jj%%j%j%jj%%j%j%j%%j%jj%%j%%j%j%j%j%j%%%j%%j%j%jj%jj%%%%jj%%
-23488G16j%jj%j%%%j%%j%j%j%%j%j%%j%%j%%j%j%j%j%j%%%j%j%%%j%%j%%j%%jj%%j%%j%%
-23421F90j%%j%jj%j%%%j%%jj%%j%%%j%j%j%j%%j%%%j%%j%%%j%jj%%%j%%%j%j%j%j%j%%%j
-23354F64%%%%j%j%j%%%j%j%%j%%%%j%j%%j%%%j%j%%%%j%j%%%%%j%%j%%j%j%%%%%j%%%j%j
-23287F44%j%j%j%j%%%j%j%j%%%%j%%%%j%%j%j%%j%%%j%%%%j%j%%jj%%%%j%%%jj%%j%j%%J
-23220F23j%%%j%j%j%%%%%%jj%j%%%%j%j%%%j%%%%j%%j%%j%j%%%j%%%%j%%j%j%%%j%%%j%%
-23153F03%j%%%j%%%%j%j%%j%%jj%j%%%j%%j%j%j%j%J%J%JJJJJ%%%%%%jj%j%%j%%%j%j%j%
-23086E90j%j%%%%j%%%j%j%J%j%j%j%%j%%%%%j%j%%%j%j%%j%%%%j%%j%%%j%%%j%%%j%%%%j
-23019E71%%j%%j%%j%%%%%j%%j%%%%%%j%j%%%%j%j%%j%%%%j%%%%j%%%%j%%%%%j%%%j%%%j%
-22952E55%%j%%%%j%%j%%%j%%j%%%%%j%j%%%j%%%%%j%%%%%%%j%%j%j%%%j%%%%j%%%%%j%%j
-22885E39%%%j%%j%%%j%%%%%%%j%%j%%j%%%%j%j%%%%j%%%%j%%j%%%%%j%j%%%%j%%%j%j%%%
-22818E23%%j%%%%%j%%j%%%j%%%j%j%%j%%%j%%%%%J%j%%%%%%%j%%%j%%j%%%%%j%%j%j%%%%
-22751E09j%%%%j%j%j%j%j%j%%j%j%%%j%%%JJJJJJ%%%j%j%j%%j%%j%j%%%%j%%j%%%j%%j%%
-22684D95j%%%%%j%%j%%j%%%j%%%%j%j%%%%j%j%%%%j%%%%j%j%%%%%j%%j%%j%%j%%j%%%j%%
-22617D77%j%%j%j%%j%j%%%%%%%j%%%%j%j%j%%%%j%%%j%%j%j%%j%j%%%j%%%%j%j%%j%j%j%
-22550D56%jjj%j%jj%jj%j%j%j%j%%j%%%%%jjjjjjj%j%j%j%%j%j%jj%jjjj%jkjjkjjkjjjj
-22483D10%jjjkkkllllkj%JMPPQONLJ%%JKKKKJ%jklllllkkj%KJK%%jjkkjjkkjjjJKKLKJ%j
-22416D15klmllkljjj%%%%jJJMPJ3J7K0J9J7J3QMJj%%JJ%JjjkkkmkljjJKLLLJ%%kjjkjkjj
-22355E01k%%KJKJ%jllllmlkk%jJJKJKK%JJKOQQQONKjjkllmklkjjj%%j%j%kjkkjjkjj%j%%
-22288D96jjj%j%j%%j%j%jj%jjj%jj%%j%%%%%j%%j%j%jj%jj%j%jj%j%j%%j%jj%%%%j%j%%%
-22221D64%j%%%jj%%j%%%J%%%j%j%%j%%%%%%%%%%j%%%j%%j%%j%j%j%%%%%j%%j%j%%j%%%%j
-22154D47%%%%%j%%%j%%%%j%j%%%%j%%%j%%%%%%j%%%%j%%%j%%%j%%%%%j%%%%%j%j%%%%%j%
-22087D33j%%%j%%%%%j%%%%j%%%%%%%%%%j%j%j%%%j%%%%%%%%%jJ%%%%%j%%%%%j%%%%j%%%%
-22020D22%%j%j%%%%j%%%%j%%%%%j%%%%%%j%%%%%%j%j%%%%%%%%%%%j%%j%%j%%%%%j%%%%j%
-21953D09J%j%%%%%%%%%j%%%%j%%%%%%%%%%%%j%%%%j%%%%%%j%%%%%%%%%%j%%j%%%%j%%%%%
-21886D01%j%%%j%%%%%%%%%j%%%%j%%%%%%%%%j%%j%%%%%%%j%%%%%%%%j%%%j%%%%%%j%%%j%
-21819C90%%%j%J%%%j%j%%%%%%%j%%%%%%%j%%%%%%%%%%j%%%%%j%%%%j%%%%%j%%%j%%J%%j%
-21752C81%%j%%%%%%j%%%%%%%%j%%%%j%%%%%%%j%%%%%%j%%%j%%%%j%%%%%j%%%%%%%j%%%%%
-21685C71j%%%%%%j%%%%%%j%%%%%%%j%j%j%%%%%%%%j%%j%%j%%%%%%j%j%%j%%%%%j%%j%%j%
-21618C56j%%jj%j%jj%%jj%j%%%KJKJJ%%jjjjjjjkjj%JKMOPPONMJ%%jjjjjjjjjjj%jjjjj%
-21551C70%jj%j%j%%%j%%%j%%%%j%%%%j%%j%%j%%%%j%%%j%j%%%j%%%%%%%j%%%%%j%%j%%%j
-21484C52%%%%J%%%j%%%j%%%%%%%%j%j%%%%%j%%%%J%j%%%%j%%%%%j%%%%%j%Jj%%%%%j%%%%
-21417C44j%%%%%%%j%%%j%%%%%%%j%%%%%%%%j%%%%%j%%%%%%%%%j%%%%%j%%%%j%%%%j%%%%%
-21350C34%%%%%%%%%%%j%%%%%j%%%%j%j%%%%%%%j%%%%%%%j%%%j%%%j%%%%%%%%%j%%j%%j%j
-21283C22%%%J%j%%jJ%j%%j%%%j%%%%j%%%%j%%j%j%j%%%%%j%j%j%jj%j%j%jjjjjjjjkjkkj
-21216B91kkkklkklklj%KOJ0J5J7J7J5J1OLjjkklklkkkkjkjjjjjjjj%jjj%%jj%j%j%j%%j%
-21155C27%j%j%j%j%%%j%%%j%%%j%%%%%%%%j%%%j%j%%%%%%%j%%%%%j%%%%j%%j%%%%%%%j%j
-21088C11%%%%%%j%j%%%%%%%%%%j%%%%%%%%j%%%%%%%j%%%%%%%j%%%%%j%%%%%%%j%%%%j%%%
-21021C02%%%%j%%j%J%%%j%j%%%%%%%%%%%%j%%%%%j%J%%j%%%j%%%%J%j%j%%%%%%%%%%%%j%
-20954B94%j%%%%j%%%%j%%%%J%%%j%j%%%j%%%%%%j%%%%%j%%%%%%%%%%%%%j%%%%%%%%%%%j%
-20887B85%%%%j%%%%%%j%%%%%%j%%j%%%j%%%%%%j%jJ%j%%%j%%%%j%J%%%%%%%%j%%%j%%%%%
-20820B75%j%%%%%%j%%%%%%j%%%%%%j%%j%j%%%%%j%%%%%J%J%%JJ%J%j%%%j%%j%%jj%j%%j%
-20753B66j%j%%j%%%%%j%J%J%%%%j%j%jj%j%%%j%jJ%%jJ%JKKJJJJ%%%%%j%%j%j%%j%%%j%%
-20686B62j%%%j%%j%%%%%j%j%%%j%%%j%%%j%j%j%%%%%%%J%%J%J%%%%%%%%j%j%%j%%%%j%j%
-20619B50%%%%%j%%j%%j%%%%%j%%%j%%%%%j%%%%j%%%%j%%j%%j%%%%Jj%%%%j%j%jj%j%%%j%
-20552B34%j%%%J%JJJ%J%%Jj%j%%%j%%%%j%j%%%%j%j%%%j%%j%%%%j%%%%j%%%j%%%j%%j%%%
-20485B25%j%j%%j%%j%%%j%%j%%j%jj%%j%j%j%j%%j%j%jjj%jj%jjjkjjjkjjj%JKLOOPNNKJ
-20418B30%%jjkjjkjjj%jj%j%j%jj%jjj%j%jj%j%j%j%jj%j%j%jj%%j%%%j%%%j%jj%j%j%jj
-20351A89%jjjjj%j%kjjj%jjjjjkjjjjjjj%jjjjj%%%j%j%j%j%jj%%%%JJJKJJKJKJJJJJJ%J
-20284A72JKJKLKKLLLLKKKJK%JJ%JJJJKJKJKKJJJJ%%j%jj%%j%j%j%%j%jjj%jkjjjjjjjjjj
-20217B03jjj%jjj%j%jjjj%jjjjjjjj%jj%jjj%%jj%jjjj%j%jjjj%jjjjjj%jj%jj%jjj%jj%
-20150A53jjj%jjjjjjjjjjjjkjj%kjjjkjkkjjkjkjjj%%j%%jjkklkllllmlllllk%KLLLJ%ln
-20083G1npoonnkJPJ6K5K8K8K3J7RKlnooonononnnnnnnmnmmmmmmlmnmnnnmmkjJKK%jloqrj1
-20021@j1j2j4j5j5j7j7j7j7j5j2qJJ5L8O8Q9R8R1P4N4K7Nqj3j4j3j0ok%K%kmorqrqqpopn
-19976B47onnnmnmmmmmlmllllllklllkllkkkkkkkklllkllklkllkkkkjjjjkjkjkkjkjkkjkk
-19909G2klklkklklkkkkkklkklklkllklllkkmllmlmlmmmmmmnmnnnmnononooppqpqqqrrj0j0
-19842b06j1j1j2j3j3j5j7j7j9k1k2k5k7k9l2l4l7m0m2m4m2l9l2j9JL9J05J92K56K73K51K07
-19810E05J50P4J2k3l7m1m1m0l9l7l5l2l1k8k6k4k2k1j9j8j7j7j5j4j4j3j2j2j1j1j2j1j1
-19777E7j2j1j1j2j1j0j1j2j1j1j2j1j1j2j2j2j2j2j2j3j3j3j4j4j4j5j5j6j6j6j7j8j8j9
-19743c92k0k1k2k3k4k5k7k8l0l1l3l5l8m0m3m5m9n3n7o2o6p2p7q3r0r9j08j18j28j41j53
-19712b233j64j71j75j70j52j21o4L6J87M04P07J009J163J144R74P21M38J69j1j05j43j58
-19690C285j59j55j48j39j31j20j10j01r0q4p6p0o4o0n6n1m9m5m2m0l7l5l3l1k9k8k6k5k4
-19661A227k2k1k1k0j8j8j8j6j6j5j5j5j3j4j2j2j2j1j2j0j1j0j0rj0rrqqqpppqopopnooo
-19619G46nonoononnmmmmmmmmmmlmmlmlllllllllllmlkllklkkkkkkkkkkllkkkkkkkjkjkkj
-19552E37kkjkkkjkjkjkjkjkjjjjj%kjjjjjjkjjkjjjjjjkjjjkjjjkjjkjjjjjjjjjjjjjkkj
-19485D52kjjjjj%jjjjkjkjjjj%j%%%%%%j%jj%jjjjkj%j%jjjj%jjjj%j%jjj%%j%jj%j%jjj
-19418D01%jjj%jjj%jj%%j%j%%j%jj%jj%j%j%%jj%j%jjj%%%jj%j%%j%jjj%%jj%%j%%%j%jj
-19351C65%j%j%j%%j%j%%%j%j%j%%j%%j%%j%jj%%%j%j%j%%j%j%%%%%j%j%%%j%jj%j%j%j%%
-19284C39%%%j%%j%j%%%j%%%%j%j%j%jj%%%j%%j%%j%j%j%%%J%%%%%%%j%%%j%%j%%%j%j%%j
-19217C20%%j%%%%j%j%j%%j%%%j%%%%%%%%j%j%%%%j%j%j%j%jJj%j%%%%%%j%%%%%j%%%%j%%
-19150C03j%%j%%%j%%%%%j%%%j%%%j%%%%j%%j%j%%%j%%%j%%jJ%j%%%j%%%%j%j%%j%j%%%%%
-19083B86%jj%%jJ%j%j%%%jj%%j%j%j%%%%J%JJJ%%%Jj%j%%j%%j%j%j%%%j%%j%%jj%j%%j%%
-19016B70j%j%%j%j%j%%j%j%j%%j%j%jjjjj%jjjjj%jkjjjjjkkkjkklkkllmlmmmnoonnmljL
-18949A67QJ5K2L0L3L3K8K1J4N%lnnnnmnnmllllklkkjkkjkjkjjj%jjjjjjj%jjj%jjj%j%j%
-18890B85%jj%%j%j%j%%%j%%j%j%%%j%%j%%j%%%j%%%%j%j%%%j%%%j%%%%j%%%%%j%%%j%%%J
-18823B67j%%%j%%j%%%%%j%j%%%%j%%%%%jJj%%%%%%%%j%%%%j%%%%%%j%%%%%j%%j%j%J%%%%
-18756B55j%%%%jJ%j%%%%j%%%%%%%%j%%%%%j%%%%%%%j%jJ%%%j%J%%j%%%%%%j%%%%%%j%%%j
-18689B45%%%%%%jJ%%%%%%%%%j%j%%%%j%%%%%%j%%%%%%%%j%%%%%%%%%j%%J%%%j%%%j%%%%j
-18622B37%J%%%%%%%j%j%Jj%%%%%%%j%%%%%%%%%%j%%%%%%j%%%%%%%%j%%%%%%%%%j%%%%%%%
-18555B31%j%%%%%%%j%%%%jJ%j%%j%%%%%J%%j%%%j%%%%j%%%%%%%%%j%%%%%%%%%%%%%j%%%%
-18488B23%%%%%%%%jj%%%%j%%%j%%%%%%%%jJ%%%j%%j%%%%%%%%J%%%%%%%%J%%j%%%%%%%j%%
-18421B17%%j%%%%%%%%j%%%%%%%%%%j%%%%%%%%%%%j%%%%j%%%%%%%%j%%%%%%%%%j%%%%j%J%
-18354B10%%j%%%%j%%%%%%j%%%%%%%%j%%%%%%%%%%%%j%%%%%%%%%%%%%%%%j%%%%%%%%j%%%%
-18287B03%%%%%%j%%%j%%Jj%J%j%%%%%j%%%%%j%%%%%%%%%%j%%%%%%%j%%%%%%%j%%%%%%%j%
-18220A95%%%j%%%%%%%j%J%%%%j%%%%j%%%%%%j%%%%%%%%%%j%%%%%%%%%%%%%%%%%%J%j%%%%
-18153A90%j%%%%%%%%j%%%%%%j%%%%jJ%%%%J%j%%%%%j%%%j%%%%%%%%j%%%%%%%%j%%%%j%%%
-18086A82%%%%%j%%%%j%%%%%%%%%%%%j%%%%%%%%%%%%j%%%j%%%%%%%j%J%j%j%%%%%%%%%%j%
-18019A74%%%%%j%%%%%j%%%%%%%%%j%%%%%%j%%%%j%%j%%%%%%%j%%%%%%%%%%j%%%%%%%j%%%
-17952A65%j%%J%%j%%%j%%%j%%%%%%%j%%%j%j%%%%%j%%%%%%%%j%%%j%%%%%%%%%%j%%%j%%%
-17885A54j%Jj%%j%%%%%j%%%j%%%%j%j%%j%%%%%%j%%%%j%j%%j%%j%%j%%%j%%%j%%j%%j%%%
-17818A37jj%%j%%%j%j%j%j%%j%%j%j%%j%%jjjj%%j%j%j%j%j%jjj%%jjj%jjjjjjjjjjjjjj
-17751I7jjkjjjkjkjkkjkkkjkkkklllllllmlnmnnnoonppppqqj0j0j1j1j3j2j2j2j0pkNJ7L0
-17693a07M2N1N3N2M5L8L4L3L7M0M0L5K7J8Okpj1j2j2j1j1j0j0rrqpoooomnnmnmmmllmlkl
-17647B48klkkkkjlkkkkkjkkjjkjjjkjjjkjjj%jkjjjjjjjjjjjj%jjkjjjjjjj%j%jjjj%j%j
-17580A66%%j%j%jj%%j%%JJ%J%JJ%J%%%%%J%%JJJJJJKJJK%J%J%%%J%%J%J%JJJJ%J%%%%%%j
-17513A89%j%%%%%j%%%%%j%%j%jj%jj%jj%%jj%jj%j%%j%j%%jj%j%j%%%%%j%%j%j%%j%j%Jj
-17446A63%%j%%%%j%%%j%%%%%j%%%%%j%%jj%%%%%%j%%j%%j%j%%%%%%%%j%%%j%%%%%%%%j%%
-17379A49%%%j%%%%j%j%%%%%%%%j%%%j%%%%j%%%%jJ%%j%%%%%%%%%j%%%%j%%%%%%%%j%%j%j
-17312A37%%%%%%%%%j%%%%%%j%%%j%%%%%j%%%%%jJ%%%j%%%%%j%%%%%%j%%%%%%j%%%j%%%j%
-17245A27%%%%%j%%%%%%%%%j%%%%%%%j%%%%%%j%%%%%%j%j%%%%%%%%%%j%%%%j%%%%j%%%%%%
-17178A18%%%%%%%%j%%j%%%%%%jJ%%j%j%%%%j%%%%%%%%%j%%%%j%%%%%%%j%%%%%%%%%j%%%%
-17111A09j%%%%j%%%%%%%%%j%%%j%%%%%j%%%%%%j%%%j%%%j%%Jj%%%%%%%%%%%%%j%%%%%j%%
-17044I9%%j%%%%%j%%%%%j%%%%%j%%%%j%%%%j%%j%%%j%%%%%%%%j%%%%%%%%%%%%%j%J%%%%%
-16976I0%%%%%j%%%%%%%j%Jj%j%j%%%%%%%j%%%%j%%%j%%j%%%%j%%%%j%%j%%j%%%%%j%%%%%
-16908G7J%%J%%%%%%J%%j%J%j%%j%%j%%%j%%%j%%%j%%%%j%%%%%%j%%%%%j%%j%j%j%%%%%j%
-16840F7%%j%%%%%%%j%%%%j%%j%%%%j%%%j%j%%%%%%%j%%j%%j%%j%j%%j%j%%%jj%jjj%jjjj
-16772D4j%j%%KKMNMMLK%%jjj%jjjjj%j%j%%j%j%%j%j%%%j%%j%%%j%%j%%j%j%%%%j%%j%%%
-16704D6%%%j%j%%%%%j%%j%%%%%%j%j%%%j%J%%j%j%%j%%%j%%%%%j%%%%j%j%%%%%%j%%%j%%
-16636C1j%%%%%%%j%j%j%%%j%%%j%%%jJ%j%%j%%%%%j%%%%j%j%j%%%%j%%%%%j%%%%j%j%%j%
-16568A4j%%%%%j%%%%j%%j%%j%j%j%%%%%j%%%j%%%%j%j%%j%%j%%j%%%%%%%j%j%%%%j%%%j%
-16500d%j%%%j%%%j%%%j%%j%j%%%%%j%%j%%j%j%j%%%%%j%j%%%%j%%j%j%j%j%%%j%%%j%%%j
-16431b5%%%j%%j%%j%j%j%j%j%%%%%%j%%%j%%j%%j%j%%j%%j%j%%j%j%%%j%%j%j%%j%j%j%j
-16363d9%j%%j%j%%j%j%%%j%j%j%%j%j%%j%j%j%j%%j%jj%%j%%j%jj%%j%j%j%jj%j%jj%%j%
-16295g9j%j%jjj%j%j%jjjjjj%j%jjjjjjjjjjjjjjjjjjjjjjjjj%j%j%%%%%j%%jkjjjjj%%J
-16227a28JJJKKJKJ%%%jjjj%%%JJLKLMLMKK%J%j%jj%j%%JKJKKJKJ%%%jjjjjjjj%j%%j%%%%
-16160i7%jjjjjjkjjjkjjjjjkjjjjj%jjjjjjjjj%jjjjkj%j%jjjjjjjj%jjj%j%jjjjjkj%j%
-16092a60%jjjj%jjjjjjjj%jjjjj%jjjj%jj%jjjjjjj%j%jjjjjjj%jjj%jjjjjjjj%jjjjj%j
-16025b15jjjjjjjjjjjj%jjjjj%jjjjjjjjjjjjj%kjjj%jk%jjjkjjjkj%jjjkjjjjjjjjjjjj
-15958b81kjjjkjjjkjjjjkjjjjkjjjjkjjkjjjkjkjjjkjkjjjkjkjkjjjjkjkjjkjkkjkjkjkj
-15891c70kjkkjkjkjkkjkkjkkjkkkjkjkjkkkjkkjkkkkkkkkkkjkkkkkkjlkklkkkkkkklkkkl
-15824d94kkkklkkklklklkklklllkkklklkklkkllklllkllllllllllllllmlllmlmmlmmmmlm
-15757f82mlmmmnmnnmnnnnmmmkjJJKJJklmnnnnonnnnnmmmlmmmmnnnnnononononononnoooo
-15690i64oopoppoopopppppqpqpqqqqqrqqrrrrrrj0j0j0j0j1j0j1j1j1j1j2j1j2j2j3j2j2
-15640a401j3j4j3j4j4j5j4j5j5j5j4j4j3j1j0qpnooqj0j2j4j6j7j8j9k0j9k0j9j8j6j5j2
-15604a890j0rj0j1j3j7j8k2k4k5k7k7k8k7k8k7k6k6k5k3k3k3k4k5k8l1l3l6l9m1m3m4m6m8
-15570b797m9n1n2n4n6n8o0o2o4o7p0p3p5p9q2q6q9r3r8j02j07j11j17j23j27j33j37j41j43
-15541e356j44j42j36j29j15r7p2m4j0K3N5P9R2R1P7N1J8j8n5q4j07j21j21j09q3m1J6R1J75
-15512f216K63L43M04M33M27L85L17K33J47O6Km3o6o6m5KP0J62K75L99N26O37P15P42P20O46
-15486A478N38M11K83J66P4Nl7n4m8k0K6R0J69K54L39M08M51M59M31L71K89J98J11L4k5o7
-15460F334r2j01r8q3o0l0NM1P4J00J13J14J00P5M3Qk7n8q3j02j15j24j29j30j31j29j25j22
-15432E268j18j13j09j04r9r5r1q7q3q0p7p4p1o8o6o4o1n9n7n6n3n2n0m8m7m6m4m3m1m0l9
-15401C133l7l7l6l5l4l3l2l1l1k9k9k8k7k7k7k5k5k4k4k4k2k3k2k1k1k1k0j9k0j9j8j8j8
-15368B276j7j7j7j6j6j6j5j5j5j4j4j5j4j4j3j4j2j3j3j2j2j2j1j1j1j1j2j0j1j1j1j0j1
-15335A840j0rj0rj0rrrrrrrqqqqrqqqqqpqqpppqppppppqoppppopoopooooooopooooooono
-15272A378nnnnnnnonononnnnmnmmnlmmnmmmnnnmnmmmlmmlmmlmlmmmlmmlmmlmlmllllllml
-15206A104lmmklmlllllllllllllkllkllkllllllkllklklllkkklkklklklkkklklkklkkkkl
-15140I27kklkkkkkkkkkkklkjkkkkkkkkkjkkkklkjkkkjkkkjkkkkjkkkkjkjkjkkjkjkkjkkk
-15073H02jkkjkjjkjkkjjkjkjkjjjkjjkjkjjjkjkjjkkjjjjkkjjjjjjjjkjjjkjjjjjjkjjjj
-15006G14jkjjjkjjjjjjjjjjjjjkjjjjjjjjjjjjjjjjkjjjjjkjjj%jjjjjjjjjj%jjjjjkjjj
-14939F43jjj%jjjj%jjjj%jjjjjjjjjj%jjjjj%jjjjjj%jj%jjjjj%jjj%jjjjjjj%j%jjj%jj
-14872E88%jjjjjj%jj%j%kjj%jjj%jj%jjjj%jj%jj%jj%jjjj%jjjjjjjj%jjjjjjjjkjj%jjj
-14805E33kjkjjkjjjkjjj%%j%J%j%%jjjjjkjj%j%JJJKKKJJJ%j%jjj%j%JJKLLLLLLKKJ%%jj
-14738E37%j%%%%JJKKKJKJ%%%jj%jjjj%j%J%%%%j%j%jjjjjjjjj%jk%jjkjj%jjj%jjj%jjjj
-14671E12%j%%jj%j%jj%j%jj%j%j%j%j%j%j%jj%j%j%j%j%%j%%j%jj%j%%j%%%j%j%j%j%jj%
-14604D79%j%%jj%j%%%j%j%%%j%j%%j%%j%%%j%j%%%j%j%j%%%%j%%j%%j%j%j%j%j%%%%%%j%
-14537D56j%j%j%%%%jj%%%%%%j%%j%%j%%j%%%j%j%j%%%%j%%j%%%j%%j%j%%%j%%%%%j%j%%%
-14470D36j%%%%%j%j%j%%%j%%j%%j%%%%%j%%%j%%%j%%j%%j%Jj%j%%%%j%%%%%j%%%j%%%%j%
-14403D19%%j%%%%j%%%%j%%j%%j%%%%%j%%j%%j%%%%%j%%j%j%%%%%j%%j%%%j%%%j%%%%%%j%
-14336D03%j%%%%%j%%%%%%%j%j%j%%%%%%j%%j%%%%%%%%j%%%j%%%j%j%%%j%%%%j%%j%%%%%%
-14269C89%%j%%%%j%%%%j%%%%%j%%%j%%%j%%j%%j%%%%j%%%%%%j%%%j%%%%j%%%j%jj%%%%%j
-14202C73%%%%j%%%j%%%%%%%%%%j%j%%j%%j%%%%%j%j%j%%%%%j%j%j%j%jj%%j%j%jj%j%j%j
-14135C51%jjjjj%jjjjkjkkjkkkjjjj%%JKKLLMNNNONNNNMMMLKKJ%%%jjjjkjkkjjjkjjjj%j
-14068C79%jj%j%jj%%j%%j%j%j%%j%j%j%%j%%j%%j%%%%%j%%j%%%%%j%%j%j%%%%%%%%j%j%%
-14001C57%%j%%%%%%%%j%%%%%j%%j%%%%%j%%j%%%j%%%%%%%%jJj%%%%%%%j%%j%%%%%j%%%%%
-13934C46%j%%%%%%%%j%%%%j%%%%%%%%%%j%%%%%%%%%%%j%%%%%%%j%%%j%%%%%%j%%%%%%%j%
-13867C37%%%%%j%j%J%%j%%%%%%%j%j%J%%j%%%%%%%%%%%%%%%%j%%j%%%%%%%%%j%%%%%%j%%
-13800C29%%%%%%%%%%%%%j%%%%%%%j%%%j%%%%%%j%%%%%%%j%%%%%%%%%%%%%%%j%%j%%%J%j%
-13733C22j%%%J%%j%%%%%%%%%%j%%%%%j%%%%%%%%%%%j%%%%%jJ%%j%%%%%%%%%%j%%%%%%%%%
-13666C16j%%%%%%%%%j%%%%%%%%j%%%%%j%%%%J%%jJ%%%%%j%%%%j%%%%%%%%%%%j%%j%%J%j%
-13599C09%%j%Jj%%%jJ%%%%%%%jJ%%%%j%%%%%j%%%%%%%j%%%%%%%%%%%%j%%%%%%%%%%j%%j%
-13532C02%%J%%j%%%%%%%%%%%%%j%%%%%j%%%%%%%%%J%j%%%j%%%%%%%%%%%%j%%%%%%%J%%j%
-13465B98%%%%jJ%%j%%%%j%%%%%%%j%%%%j%%J%%%%%j%J%%%%j%%%%%%%%%%%%%%%%%%%%%%j%
-13398B93%%j%%%%%%%%%%%j%J%%j%%%%j%%%%%j%%%%%%j%%%J%J%%J%%%j%%%%%j%%%%%%%j%%
-13331B88%%%%%%%%%%%j%%%%%%j%J%%%%%%%%j%%%%%%%%j%J%j%%%%%%%J%j%%%j%%%%%j%%%%
-13264B83%%%%%%%%j%%J%%%%%%j%%%%%%j%%%%%%%%%%%%%%j%%%%%%%%%%%j%%%%%%%%%%%%%%
-13197B79%j%%%%%%%j%%%%%%%%%%J%j%%%%%%%j%J%%j%%j%%%%%j%%%%%%%%%%%%J%%%%%J%%%
-13130B76%%j%%%%%%%%%%%j%%%%%%%%%%%%%j%%%%%%%%%%%j%%%%%%%%%%%j%%%%%%%%%j%%%%
-13063B70%%%%%%%%%j%jJ%%%%%%%%%%j%%%%%%%jJ%%%%%%%j%%%Jj%%%%j%%J%j%%%%%%J%%j%
-12996B66%%%%j%%%%%%%%%%%%%%%%%%j%%%%%%%%jJ%%j%%J%%%%%j%%%%%%%j%%%%%%%%%J%%j
-12929B62%%%%%%%j%%J%%%%j%%%%%%%%j%%%%%%%%%%%%%%j%%%%%j%%%%%%%%%%J%%j%%%%%%%
-12862B58%%%%%j%%%J%%j%%%%%j%%%%%%%j%%%%%%j%%%%%%%j%%%%%%J%J%%J%J%%j%%%%%j%%
-12795B55%%%%%%j%%%%%%%j%%%%%j%%%%%J%%%%%%%j%%%%%%%%%%%%j%%%%%%%%%j%%%%%%%%%
-12728B50j%%%J%%%%%j%%%%%%%%%%%%%%jJ%j%%%%%j%%%%%j%%%%%%%%%%%%%%%j%j%J%J%%%%
-12661B46J%%%j%%%%%%%%j%%%%%%%jJ%%%j%%%%%%%%j%%%%%j%%%%%%%%%%%%%%%%%%j%%%%%%
-12594B41j%%%%%%%%%%%%%%%%%j%%%%%%%%%%%%j%%%%j%%%%%%%%%%%%%j%%%j%J%%j%%%%%j%
-12527B34%%%%%j%%%%%%%%%%%J%%J%J%%%%%%%%%%j%%j%%%%%%%%%%j%%%%%%j%%%%%j%%%%%%
-12460B31j%%j%%j%%%%%%%%%%%j%%J%%%%J%%J%J%%J%J%%%%%j%%%%%%%j%%%%j%%%%%%j%%%%
-12393B29%j%%%j%%%j%%%%%j%%%%j%%j%j%%%J%j%%%%%%%%%J%%%%%%%J%%%%j%%%j%%%%j%%%
-12326B21%%%%%j%%%j%%j%j%%%%j%j%%%%%%%jj%j%j%%j%%%%j%j%j%j%j%%%%j%%%%%%%j%j%
-12259B02jjj%%j%J%JJ%%j%j%jjjjj%jj%%JJJJJ%J%%jjjjjjjj%%%%j%%%j%jjkjjkjjjjjjj
-12192A73jkjjjkjkkklkkklklkllklmlmmmnnooppprrj1j1j1j3j3j5j6j8j8j8j7j5j2mQK6M8
-12139f2P3R7J10J10R9P7N3K8Roj2j6j7j7j6j5j4j3j2j1j1rqqqooonnnmnmlmlllkljkkkjk
-12092C24kjkkkkjkjkjkjkjjj%jjjjj%jjjj%j%j%j%j%j%jj%j%j%%j%j%j%j%j%%j%%j%j%%j
-12025B71%%j%%j%j%j%j%%%j%j%j%%%j%%%%%%%%%%%j%%%%%%%%%%j%%%%j%j%%%%j%%%%%%%j
-11958B56%%%j%%j%%%%%%j%%%%%j%%%%%%%j%%%Jj%j%j%j%%%J%%j%%j%%%j%%%%%%J%%%%%%%
-11891B47j%%j%%%%%%%%%%j%%%%%j%%%%%%%%%%%j%%%%%j%%%j%J%%%%%%%%%j%%%%%j%J%%%%
-11824B40%%%%j%%%%%%j%%J%j%%%%%%%%%%%j%%%%%j%%%%%%%%%j%%%%j%%%%J%%%%%%%%%%j%
-11757B34%%%%%%%%%%j%J%j%%%J%%j%%%%%%%%j%j%%%%%%J%j%%%j%%%%%%%j%%%%%%j%%j%%j
-11690B26%%%j%j%%%%KJLKKJJ%%%%%j%%j%%%j%%%%j%j%%%%%Jj%%j%%%j%%%J%%%j%%%%%%%%
-11623B29%%%%%%j%%%%%%%%j%%%%%%%%%j%%%%%%%j%%%%%J%%%j%%%J%j%%jJ%%j%%%J%%j%%j
-11556B23%%%%%jJ%%%%%J%%j%%%%%%%jJ%%%%%%%%%%%%jJ%%%j%%%%%%%%%%%%%%%%%j%%%%%%
-11489B21%%%%j%%%%%%%%j%%%%%%%%%%%%%%%%j%%%%%%%%%%j%%%%%%J%J%J%J%%%%%%%%j%%j
-11422B19%%%%j%%%%%%%%%%%%%%%j%%%%%j%J%%%%%%j%%%%%%J%%%%%j%j%J%%%%j%%%%%%%%%
-11355B15%%J%%%%%%%%%%%%%j%%%%%j%J%%%%%%j%%%%%%%%%%%%%j%%%%%%%%%%%%j%%%J%%%%
-11288B13j%%%%%%%%%%%%%%%%%j%%%%%%%%%%%%%%%j%%%%%%%%%%%%%%%%%%%%%%%%%%%j%%%%
-11221B09%%%%%%%%%%%%%%%%%%%%%%j%J%%%j%%%%%%%%%%%%%%j%%%%%%%%%%%%%j%%%%%J%%j
-11154B06%%%%j%%%%J%%j%%%%%%%%%%%%%%%%%%j%%%%%%%%%j%%%%%%%%%%%%%%%%%%%%%%%%%
-11087B03%%%%%%%%%%j%%%%%%%%%%%j%%%%%%%%%%%%%%%j%%%%%%%%%%j%%%%%%%%%%%%%%j%%
-11020A98%%%%%%%%%%%%j%%%%%%%%%j%%%%%%%%%%%%%%%%%%%%%%%%%j%%%j%%%%%%j%%%%%%%
-10953A93%%%%j%%%%%%%%%%j%%%%%%%%%%J%j%j%%j%%%%%%%%%%j%%%j%%%%%%%%%%%%j%%%%%
-10886A86%%%j%%%%%%%%%%j%%%%%%j%j%%%%%%%%%%%%%j%%%%%j%%%%j%j%%j%j%%%j%%jjj%j
-10819A71%%J%%%%J%%%%%J%j%%%j%%j%jj%j%j%jjjj%jj%jjj%jjjjj%jjkjjkjkj%j%%j%j%k
-10752A36jkkklkkkjj%KNPRQPOLLJJJ%%jjlllmmmmnmlkk%%JJKLMNMNMLLKKJJ%%jjjkkjjkj
-10685A57llmnooponmlj%NRJ6K2K7K8K7K2J7J0M%klmnonoonmlkk%jjkkkjj%JJKKLKMMNMNL
-10626B64LLKJ%jkkmlmmnlmmlkjj%%JKKKLNQQQPML%jkjkklkkjjjj%%j%%j%jjjkjjjjjj%jj
-10559B49jjj%jjj%jjj%%jjj%jj%j%j%j%j%%%%%J%%J%J%%J%j%%%j%jj%jj%%%j%%j%%j%%j%
-10492B25%%%%j%j%%%j%%%%%%%%%%j%%%%%%%%%%%%%%%%%%%%j%%%%%%%%jJj%%j%%%%%%%%%j
-10425B17%%%%%%%%j%%j%%%j%%%%j%%%j%%%%%%%J%j%%%%J%%%%%%%%%%%%%%%%%%%%%%%%%%%
-10358B13%%%%%%%%%%%%j%%j%j%%%%%%%%j%%%%%%%%%%j%%%%%%%%%%%%%%%%%%%%J%%%%%%%%
-10291B09%%%%%%%%%%%%j%%%%%%%j%%%%%%%%%%%%%%%j%%%%%%%j%%%%%%%%%%%%%%j%%%%J%%
-10224B05%%%%%%%%%%%j%%%%%%%j%%J%%%%%%%%%%%%%j%%%%%j%%%J%%j%%%%%%%%%%%%j%%%%
-10157B01%%%%%%%%%%%%%%%%j%J%j%%%%%%%jJ%%J%j%%%%%%%j%%%J%%%%%%%%%%%%j%%j%%%%
-10090A98%%%J%j%%%%%%%%%%%%%%%%%j%%%%%%%%%%%%%%%%%%j%%J%%%%%j%%%%%%%%%%%%%%%
-10023A96%%%%%%%%%%%%%%%%%%%%%%%%j%Jj%%%%%%%%%%%%%j%%%%%%%%%%%%%%%%%%%%%%%%%
-9956A94%%%%%%%%%%%%%j%%%%%%J%j%%%%%%%%%%%%%%%%%%J%%j%%%%%%j%%%%%%%%%%%%%%%%
-9888A92%%%%%j%%%%%%%%%%%%%%%%J%%%%j%J%%%%%%j%%%%%%%j%%%%%%%%%%%%%%J%%j%%%%%
-9820A90%%%%%%%%%%%%%%jJ%%%%%%j%%%%%%%%%%%%%%%%%%%%%%%%%%%%%%j%%%%%%%%%Jj%J%
-9752A89%%%j%%%%%%%%%%%%J%%%jJ%j%%%%j%%%%%%%%%%%%%%%%%%%%%%%%%%%%%%%%%%%%%%%
-9684A87%%j%%%%%%%%%%%%j%%%%J%%j%%%%%%%J%%j%%%%%%J%%j%%%%%J%%j%%%%%%%%%%%%j%
-9616A84%%%%%%%%%%%%%%%%%%J%%j%%%%j%%%%%%%%J%j%%%%%j%%%%J%%%%%%%%%j%%%j%J%%%
-9548A82%%%%%%%%%%j%J%%%%%%%%%%%%jJ%%%%%%%%%j%%%%J%%%%%%%%%j%%%%%%%j%%%j%J%j
-9480A79%%Jj%%%J%%%%J%%%%%%%%%%%%J%%%%%%j%Jj%%%%%%%%%%%%%J%j%%j%%%j%%%%%%%%%
-9412A79j%J%%%%%%J%%j%%%%%J%j%%%%%%%%%%%%%J%%%%%J%%J%%%%%%%j%%%%%%%%j%J%%%j%
-9344A80jJ%%%%%%%%%%%%%j%%%%%j%%%%%%%J%%%%%%%%%%%J%%%%J%%%%%%j%%%j%%%%%%%j%%
-9276A78%%%%J%%%j%%%%%j%%%%%%%%Jj%%%j%%J%%%%%%%%%J%%%j%%J%%%%j%%%%%%%%%j%%%%
-9208A76%J%%%%%%%j%%%j%%%%%J%%%j%%%%%%%%%%%%%%%%%%%%%%%%%%%%%%%%%%%%%%%%%%%%
-9140A75j%J%%%%j%%%%%%%%%%Jj%%%J%%%%j%%%%%%J%%%j%%J%%j%%%%%%%%%%%%%%%j%%J%%%
-9072A74%%%%j%%J%%%%j%J%%%%%%j%J%%%%%%%%%%%%%%%%%%%j%J%j%J%%%Jj%%%%j%%%Jj%%%
-9004A73%%%%%%%j%%%%Jj%%%%%%%%%%%%jJ%%%%%%%%%%%%%%jJ%%%%J%j%%%%%%%%%%%j%%%%%
-8936A71%%%%%%%%%%%%j%%%%%%%%%%%%%J%%%%%%j%%%%%j%%%%J%%j%J%%%%%%%%%%j%J%%jJ%
-8868A70%%%%%%%%%%j%%%%J%%%%%%%%%%j%%%%%%Jj%%J%%j%j%%%%%%%%J%%%%%%%%%%%%%%%%
-8800A69%J%%%%%%j%%J%%%%%%%%%%%%%%%%%%%%%j%%%%%%%%%J%%%%%%%j%%j%%J%%j%%%%%%%
-8732A68J%%%%%%%%%%j%%%J%%%%%%%%%%%%%%%%%%%%%%%j%%%%%%%%%%%j%%J%%j%%%%%%j%J%
-8664A67%%%%%%%%%%%%%%%%%%%%%%%%%%%%%Jj%%%%%%%%%%%%%%%%j%%%%%%%%%%%j%%%%%%%%
-8596A65%%%%%%%%%j%%%%%J%%jJ%%%%j%%%%%Jj%%%%%%%%j%%J%%jJ%%%%j%%%J%j%%%%%%%%j
-8528A62%J%%Jj%%%%%%j%%%%%%%%%%%%%%%%%j%%%%%%%%%%%%%%%%%%%%%%%%%%%%j%%%%%%%%
-8460A60%%%%%%%%%j%%%%%%%%%%%%%%%%%%%%%%%%%%%%%%%%%%%%%%%%%%%%j%%jJ%%%%%%%%%
-8392A58%j%%%%%jJ%%%%%%%%%%%%J%%j%%%%%%%%%%%%j%%%%%%%%%%%j%J%j%%J%j%%%%%%%%%
-8324A55%%%%%%%%%%%j%%%%%%%%%%%j%%%%%%%j%%J%%%%%j%%%%%%%%%%%%j%%%%%%%j%%J%j%
-8256A50%%%%j%%%%%%j%%%Jj%%%%%%%%j%%%%%%%%%%j%j%%J%%%%%j%%%%j%%%%j%%%%%%%%%%
-8188A43%%j%j%j%%%j%%%%%%j%j%j%%%j%%%j%%j%%j%%%jjjjj%j%jjjj%jjj%jkjjkjkjkjkj
-8120A02jjj%%JLLOPQRJ0J0J0QPNMLJJJjjjjkjjkjjjjj%jkj%jj%j%jj%jjj%jjjj%%jj%j%j
-8055A61%j%j%j%j%%j%jj%jj%%j%j%j%j%j%j%j%jj%jjjjjjjjjjjj%jjkjjj%j%%JKLMNPOQP
-7987A66PNNLLJJ%%j%jjjjjk%jj%jjj%jjjj%j%j%%%j%j%j%j%j%j%%j%%jj%j%%j%%%%%jJ%%
-7919A61J%J%j%%%%j%%%%j%%%j%%%%%%j%j%%%%%%%j%j%%j%%%%%%j%%%%j%j%%j%%%%j%%j%%
-7851A48%%%%JJJKJ%J%%j%%j%%j%%j%j%%j%%j%%%%%j%j%%j%%j%%j%j%%j%%j%%%%%%jJ%JJJ
-7783A43KKKKJKJJJ%J%J%%%%%%j%%%%j%j%%j%%%j%%j%%%%j%%%%%%j%j%J%j%%%%%%%%%j%%%
-7715A49%%%%j%%%%%%%Jj%%%%j%%%%%%%%%%%%%%%j%%%%%%%%%%%j%%%%j%%jJ%%j%%%%j%%%%
-7647A42%%j%Jj%%%j%%J%%%jJ%%j%J%%%%%%j%%%%%%%%%J%j%%%%%j%%%jJ%j%%%%%%%%%%%j%
-7579A37%j%j%%%j%%%%j%%%j%j%%%%%J%j%%j%%%%%%%%%%j%%%%%j%%%j%j%%j%J%j%j%j%j%%
-7511A22j%jjj%j%%j%j%%JJJLLLLKLKJJJ%jj%j%jj%j%j%j%j%%%j%%j%j%%%j%%j%j%%%%j%%
-7443A24j%%j%%%%j%%%j%%j%%%j%%j%j%%%j%%%%%%%%%j%%%%J%J%%%%J%j%%%j%%J%j%%%%%j
-7375A14%%%j%j%j%j%j%%%%jj%j%%jj%j%j%%%jj%j%jJ%J%JKJJKKLLLLLMLMKLLKKKJJJJ%%%
-7307A53j%j%%%%%%%JJ%KJJKKKKKKKKKJJJJKKLNPRJ1J3J2J1RPMK%kkkllllkklkkkkkjkkjj
-7243B34kjjkjjjjkjjkj%jjjj%jj%j%j%jjjj%jj%j%j%jj%%jj%j%j%%j%j%%jj%j%j%%%j%j%
-7175A87j%%%j%%j%%j%%jj%%%j%%%j%%j%%j%%j%%%j%%j%%j%%j%j%%%%j%%j%%j%j%j%%j%%%
-7107A65j%j%j%%%j%j%j%j%jj%%j%j%%j%jjj%jjj%%jjj%jj%jjjjjjjjkjkjkjjkkkklllllm
-7039I7lmmnnnnlljJPJ4K2K8L0K8K2J7QLkmmnnmnmmlllmkllklkklkkkkkkkkjklkkkklkkll
-6977A26lmlmlmmmnnnopppqrrj0j0qpmjOJ6L4N1O0O1N4M3K9J3Jnprj0rqqqpoonnnmmmlmll
-6921B34klkkkklkklkkkkkkkkkkklklklklllllmmmnnnnmnlkJMJ1J9K6L0K9K5J8J2M%lmnmn
-6861B71mmmlllllklkkjkjjjjjjjkj%jjjjjjj%jjj%jj%j%%%j%%j%j%%j%%j%j%%%j%%%j%%j
-6793B00%%j%%%%j%%j%%%%%j%%%j%%%%j%j%Jj%%%%%%%j%%%j%%%%j%%%%j%%%%j%%%%%%%j%%
-6725A87%%%j%%%%%%%%%%j%%%%%%%%%%%j%%%j%%%Jj%%%%%j%%%%%%%%Jj%%%Jj%%%jJ%j%%%%
-6657A81%%j%%%%%%%%%j%%%%%%%%%%%%j%%%%%%%%%%%%%%%%%%%j%%%%%%%%%j%%%%%%%%%%%j
-6589A75%%%%%%%%%%%%%%%%%%%%j%%J%j%%%%%%%%j%%%%%%%%%%%%%j%%%J%%%%%j%%%%%%%%%
-6521A72%%%%j%%%%%%%%%%%%Jj%%%%j%Jj%J%j%%%%%%%%%%%%%%%%J%%j%%%%J%j%j%%%%%%J%
-6453A70%j%j%%%%%%%%%J%j%%%%%%%%%%%%%%%%%%%%j%%%%%%%%%%J%%%%%%%%%J%j%j%%%%%%
-6385A67%%%%%%j%J%%%%%%%%j%%%%%%%%%%%%%%j%%%%%%%%%%J%j%%%J%%%%%%%%%%%%%%%%%%
-6317A66j%%%%%%%%%%%%%%%%%%%%j%%%%%%%%%%%j%%%%%%%%%%%%%%%%%%J%%J%%%%%%j%%%%j
-6249A63%%%%%%J%%%%j%%%%%%%%%%%%%%j%%J%%%%%j%%%%%%jJ%%%%%%%%%%%%%%%%%%J%%%%j
-6181A62%%%%%%%%%%%%%%%%%j%%%%%%%%%%%%%%%%%%%%%j%%%%%%%%%%%%%%%Jj%J%%%%%j%%%
-6113A60%%%%Jj%%%%%%%%%%%%%%%%%%%%Jj%%%%%%%%%j%%%%%%%%%%%%%%Jj%%%%%%%%J%j%%%
-6045A59%%%%%%%j%%%%%%%%J%%%%%%%j%%%%%%J%%%%j%%%%%%%%%%%j%%%%%%%%%%%%%%%%%%%
-5977A57%%%%%%jJ%j%%%J%%%%%%%%%%%%%%%%%%J%%%%j%%%%j%J%%%%%%%%%%%%%%%%%%%j%%%
-5909A56%%%%%%%%%%%%%%%%%%%%%%%%j%%%%J%%%%%%j%%%%%%%%%%%%%%%%%%J%%j%%%%J%j%%
-5841A55%J%j%%J%%j%%%%%%%j%%J%%%%%%%%%%%j%J%%%%j%j%J%%%%%%%%%%%j%%%%%%%%%%%%
-5773A53%%J%%%%%%%%%%%%%%%%%j%%%%%%%%%%J%j%%%J%j%%%%%%%%%%%j%%%%%%%%%%%%Jj%%
-5705A52%%%%%%%%%%%%J%%%%%%%j%%%%%%%%%%%%%%%J%%%j%%%%%%%%%%%%%%%%%%%%j%%J%%%
-5637A52%%%%%%%%%j%%J%%%%%%%%%j%%%%%%%%%%%%%j%%J%%%%%%%%%%j%%%%J%%%%%%%%%j%%
-5569A50%%%%%%%J%%%%j%%%%%%%%%%%%%%%%%%%%%%%%%%%%%%%%jJ%%%%%%j%J%%%%%%%%%jJ%
-5501A50%%j%%%%%%J%j%%%%%%%%%%%%%%%%%%%%%%%%%%%%%%%%%%%%%%%%%%%%%%%%%%%%%%%%
-5433A49%%%%%%%%%%j%%%%J%%%%%j%%%j%%J%%%%%%%%%%%j%%%%%%%%%%J%%%%%j%%%%J%%%%j
-5365A47%%%%%%%%%%%%%%%%%%%%%%%%%%%%%%%%%%j%%%%J%%%%%%%jJ%%%%%%%%%%%%%%%j%%%
-5297A46%%%J%%%%%%j%%%%%%%%%%%Jj%%%%%%%%%%%%%%%j%%%%%%%%J%%%%%%j%%%%%%%%%%%J
-5229A46%%%%%j%%%%%%%%%%%%%%%%%%%%%%j%%%J%j%%%%%%%%%%%%%%%%%%%%%%%%%%%J%j%%%
-5161A44%%%%%j%%%%%%%%%J%%%%%%%j%%%%%%%%%%%%%%%%%%%%%%%%%j%%%%%%%%Jj%%%%%%%%
-5093A42%%%%%%%%%%%%%%%j%Jj%%%%%%%%%j%%%J%%%%j%%J%%%%%%%%j%%%%%%%%%%%%%%j%%%
-5025A39%Jj%%%%%%%%%%j%%Jj%%%%%%%j%%%jJ%%%%%%%j%j%%%%%%%%j%%%%%j%%%j%%%%%%%%
-4957A32%%%J%%%J%J%J%%J%%J%%%%J%%J%%J%%%%j%%%%%%%j%%%%%%%j%%%j%%%j%%j%jj%%%j
-4889A32%%%%%%%JJJKKKJKKJJJ%%%J%%%J%JJJ%%%J%%%j%%j%%%j%%%j%%j%%%%%j%%j%%%%j%
-4821A47%j%%%%j%%%%%%%%%JJ%JJJJ%%%%%J%%%%%%%J%%%J%%%%%%j%%%%%%%%%j%%j%%%%%%%
-4753A51%%%%%%%%j%%%j%Jj%%%%%%%%%%j%%%%%%%%%%%%%%%%%%j%%%%%%Jj%%%j%J%%%%%%%%
-4685A47%%jJ%%%%%%%j%%%%%%Jj%%%%%%%%%%%%%%%%%%%%%%%%%%j%%%%%%%%%J%%j%%%%%%%%
-4617A45%J%j%%%%%%%%%%%%%%%%%%%%%j%%%%%%%%J%j%%%%%%%j%J%%%%%%%%%%%%%%%%jJj%%
-4549A43%J%%%%%%%%%%%j%J%%%%%%%%%%%%%%%%j%%%J%%%%j%%%%%j%%J%jJ%%%%%%%%%%%%%%
-4481A43%j%%J%%j%%%%%%%%J%%%%%%%%%%%%j%%%J%%%%%%j%%%%%%%J%%%%%%j%%%%%%%j%%%%
-4413A41%%%%%J%%%%j%%J%%%%j%%%%%%%%%%%%%%%%%%%%%%%%%%%%%%%%%%%jJ%%%%%J%j%%Jj
-4345A41%%%%%%%%%J%%%j%%%%%%%%%%%%j%%%%%%%%%J%j%%%%J%%%j%%%%%%%%%%%%%%%%%%%%
-4277A40%%%%%%%%%%%%J%%%%j%%%%%%%%%%%%%%%%%%%%%%%%%%%%j%%%J%%%j%J%%%j%%%%%%%
-4209A39%%%%%%%%%%%Jj%%%%%%%%%%%%%%%%%%%%%%%%%%%%%%%%%%%%%j%%J%%%%%%%%%%%%%%
-4141A39%%j%%%%%%%J%%%j%%%%%%%%%%%%%%%%%%%%%%%%%%%%j%%%%%%J%%%%%J%%%j%%%%%%%
-4073A38j%J%j%%%%%%%%%%%%%J%%j%%J%%%j%%J%%%%%%%j%%%%%J%%%%%%%%%j%J%%j%%%%%%%
-4005A37%%%%%%%%%%%%%%%%%%%%%%%%%%%%%j%J%%%%%%%%%%%%%%%jJj%%%%%%%%%J%j%J%j%%
-3937A36J%%%j%%%%%%%J%%%%%j%%%%%%%%%%J%%%%%j%%%%%%%%%%%%%%%%%jJ%%%%%%%%%%%%%
-3869A36j%%J%%%%%%%%%%%%%%%%%%%%j%J%%%%%%%%%%%%%%%%%%%%%j%%J%j%J%%%%%%%%%%%%
-3801A36%j%%%%%%%%%%%%%%%%%%%%%%%%%%%%%%%%%%%%%%Jj%%%%%%%%%%%%%%%%%%%%j%Jj%%
-3733A34%%%%%%%%%%%%%%%%%%%%%%%%%%%%%%%%%%%%%%%Jj%%%%%%J%%%j%%%%%%%%J%%%%%j%
-3665A34%%%%%%%%%%%%%%%%j%%%%%%%%%%J%j%J%%%%%%j%%%%%%%%%%%%%%%J%%%%%j%%%%%%J
-3597A34%%%%%%%%%%jJ%%%j%%%%%%%%%%%%j%%J%%%%%%%%%%%%%%%%jJ%%%%%%%%%j%J%%%%%%
-3529A33%%%j%%%%%J%%%%%%%%%%%%%%%jJ%%%%%%jJ%%jJ%%%%%%%%%%j%%Jj%%%%%%%%%%%%%%
-3461A32%%%%%%%%%%%%%%%%%%%%%%%%%%jJ%%%%%%%%%%%%%J%%%%j%jJ%%%%%%%%%%%%%j%J%%
-3393A32%j%%%J%%%%%%j%%%%%%%%%%%%%%%%%J%j%%%%J%%%%j%%%%%%%%%%%J%%%%%%j%%%%%%
-3325A31%%j%%%J%%%%%%%j%%%J%%%%%%%%%%%j%J%%%%%%%%%%%%%%%%%%%%%%j%%%%%%%%%%%J
-3257A31%%j%%%%%%%%%%%%%%%%%J%%%%%%j%%%%%%%%%%%%%%J%%j%%%%%%%%%%%%%%%%%%%%%%
-3189A30%%%%j%%%%%%%%%%%%%%J%%%%%%%%%j%%%%%%%%%J%%%%%%%%%%%%%%%%%%j%%%J%%%%%
-3121A30%%%%%%%%%%j%%%J%%%j%%%%%%%%%%%%%%%%j%%%%J%%%%%%%%%%%%%%%%%%%%%%%%%%%
-3053A29%%%Jj%%%%%%%J%%j%%%%%%%%%j%%%%%J%%%%%%%%j%J%%%%%%%%j%%%%%J%%%j%%%%%%
-2985A28%%%%%%%%%%%%%%%%%%%j%J%%%j%%%J%%%%%%j%%%%%%J%%%%%%%%%%%%%%%%%%%%%%%%
-2917A28%%%%%jJ%%%%%%%%%j%%%%%J%%%%%j%%%%%%%%%%J%%%%%%j%%%%%J%j%%%J%%%%%%j%%
-2849A27%%%%%%%%%%%%%J%j%%%J%j%J%%%%j%%%%%%%%%%%%%%%%%%%%%%%%%%%%%%%%%%%j%%%
-2781A26%%%%J%%%%%%%j%%%%%%%%%%%%%%%%%%%%%%%%%%%J%j%%J%%%%%%j%%%J%%j%%%%%%%%
-2713A26%%%%%%%%%%%%%%%%%%%%jJ%%%%%%%%%%%%%%%%%Jj%%j%%%%J%%%%%%j%%%%%%%%%J%%
-2645A26%j%%%%%%%%%%J%%%%%%%%%%%%j%%J%%%j%%%%%%%%%J%j%%%%%%%%%%%%J%%%%%j%%J%
-2577A26%%%%j%%%%%%%j%%%J%%%%%%%%%%%%%%%%%%%%%%%%%%%%%%%%%%%%%%%%%%j%%%%%%J%
-2509A25%%%%%j%%%%J%%%%%%%%%j%%%%%%%%%%%%%%%%%%%%%%%%Jj%%J%%%jJ%%%%%%%j%%%%%
-2441A24%%%%%%%%%%%%%J%j%%%%Jj%%%Jj%%%%%%%%%%%%%%%%%%%%%%%%j%%J%%%%%%%%%%%%%
-2373A24%j%%%%%%%%%%%%%%%jJ%%%%%J%%%j%%%%%%%%J%%%%j%%%%%%%%%%%%%J%jJ%%%%%%j%
-2305A23%%%%%%%%%j%J%%%%%%%%%%%%%%%%%%%j%%%%%%%%%%J%%%%%%%%%%%%%j%%J%j%J%%%%
-2237A23%%%j%%%%%%%%J%%%%%%%%%%%j%%%%%%%%%%%%%%%%%%%%%Jj%%%%%%%jJ%%%%%%%%%%%
-2169A22%%%%%J%%%%%%j%j%%%%J%%%J%j%%%%%%%%%%%%%%%%%Jj%%%%%%%%%%%%%%%%%%%%%%%
-2101A22%%%j%%%%%J%%j%%%%%%%%%%Jj%%%%%JjJ%%j%%J%%j%%%%%%%%%%%%%%%%%%%%%%%%%%
-2033A21%%%%%%%%%%%%%%%%%%%%%%%%%%%%%%%%%%%%%%%j%J%%%%%%%j%%%%%%%%%%%%%%%%%J
-1965A21j%%%%jJ%%%%%%%%%Jj%J%%%%%j%%J%%%%%%%%%%%%%%%%%%%j%%%%%%%%%%%%j%J%%%%
-1897A20%%%jJ%%jJ%%%%%%%%%%%%%%%J%%%j%%%%j%%%%%%%%%J%%%%j%%%%%%%%%%%J%%%%%%%
-1829A20%%j%%%%%%%%%%%%%%%%%%%%%%%%%%%%J%%j%%%%%%%%%%%j%%%%%%%%%%%%%%J%%%%%%
-1761A19%%%%%%%%%%%%j%J%%%%%%%%%%%%%%%%%%%%%%%%%%%%%j%Jj%J%%%j%%%%%%%%J%%%Jj
-1693A19%%%%%%%%%%%j%%%%%%%J%%%j%J%%j%%%%%%%%%%%%%%%%%%%%%%%%%%%%%%%%%%%J%j%
-1625A18%%%%%%%%%%%%%%%%%%%%j%%J%%j%%%%J%%%%%%%%%%%%%%%%%%%%%%%%%%%%%%%%j%%%
-1557A17%%J%%%%%%%%j%%%%%%%%%%%%%J%j%Jj%%%%%%%%%%%%%%J%%%%%j%%%Jj%%%%%%%%%%%
-1489A17%%%%%%%%%%%%%%%%%%%%J%j%%%%%%%%%%%%%%%%%%%%%%%%%j%%%%%%%%%%%%%%j%%J%
-1421A16%%%%%%Jj%%J%%j%J%%%j%J%%%j%%%%%%%%%%%%%%j%J%%%%%%%%%%%%%%%%%%%%%%%%%
-1353A16%%j%%%%J%%%%%%%%j%%%%%%%%%%%%%%J%%%jJ%%%%j%%%%%%%J%%%%%j%%%%%%%%%J%%
-1285A16j%%%J%%%%%%%j%%%%%%%%J%j%%%%%%%%%%%%%%%J%%%j%%%%%%%%%%%%%j%J%%%%%%%%
-1217A15%J%j%%%%%j%%%%%%J%j%%%%%%%%%%J%%%j%%%%%%%J%%%%%%%%%%%%j%J%%%%%%%%j%%
-1149A14%%%%%%%j%%%%%%J%%%%%%%%%%%%%%j%%J%j%%%%%%%%%%%J%%%j%%%%%%%J%%j%%%%%%
-1081A13%%%%%%%%%%%%%%%%%%%%%%%%%%%%%%%%%%%%%%%%%%%%%%%%%%%j%%J%%j%%%%%%%%%%
-1013A12%%%%%%%%%%%%%%%%%%%%jJ%%%%%%%%%%%J%%%j%%%%%%%%%%%%%%%%%%%%%%%%j%%%%%
-945A11%%%%%%%%%%%%%%%%%j%%%%J%%%%J%%%J%%j%%%j%%%%%%%%%%%%%%%%%%%%%%%%%%%%%%
-876A11%%%J%%%%%%%%j%%%%%%j%%%%%%%%%%%j%%%J%%%%j%%%%J%%J%%J%%%%%%%j%%%%%%%%%
-807A11J%%j%%%%%%%%%%%%%%%%%%%%%%j%%%%%%%%%%%%%j%%%%%%%%j%%%%%%J%J%%%%J%%%%%
-738A11%%%%%%%%%%%j%%%%%%%J%%%%%%%%%%%%%%%%%%j%%%%%%%%%%%%%%j%%%%%%%%%%%%%%j
-669A08J%%%%J%%%%%%%%j%%%%%%%%%%%%%Jj%%j%%J%j%%%J%%%%%%%J%%%%j%%%J%jJ%%%j%%j
-600A08%%%%J%%j%%%j%J%%%%%%%%jJ%%%J%%%%%j%%%%%%%%J%%%%%%%%%%%%j%%%%%%%%%%%%j
-531A07%%J%%%%%%%%%j%%%%%%%j%%%%%%%%%%j%Jj%J%J%J%J%Jj%%%%j%%%J%j%%%%%%%jJ%%%
-462A08%%%j%%%%%%J%%%%%J%%%%%%%%j%%%%%%j%J%%%%%j%%%%%%%%%%%%%%j%%%%j%%Jj%%%%
-393A05J%%%%%j%%%%j%J%%%j%%%%%J%%J%J%%%J%%%%%j%%%%j%%%j%%%%%%%%%%%%%%%j%%%%%
-324A04%j%%%%%%%%%%j%%%J%JJJ%%%J%%%%j%%j%%%%%%j%j%j%%%%%%%%%%%J%%%J%J%%%%%j%
-255A04jj%%jj%jj%jj%j%%%JJKMMMLLJJ%%jjj%j%jj%j%j%%j%j%j%%%j%%j%%%j%%%%j%%j%j
-186A02%jj%j%jj%jj%%JJKMLMMKK%j%%j%%%j%%jJ%%j%%%%%%%%j%Jj%%%%%%j%%%%j%%%j%%j
-117A09%j%%%j%%%J%%%j%%%%%%%%%%%%%%%%%%j%%%%%J%%%%%j%j%%%%%jj%%%%j%%%%%j%%j%
-48A00jj%j%%%%jJ%%j%jjjjjjjjk%j%%J%J%%jkkkllkllkj%JNRJ3J6J7J5J3J0NJ%kklklkkk
15A50kkkkjkkjjjkj%jjjj%%JJJ%J%%%%%%j%j%jj%j%jjjjj%jj%j%jjjjj%j%JJKLLLLKJJ%j%
86A31j%%%%J%%%%%%%%j%j%j%%%%jj%j%%%%%j%%%%%j%%%%%%%%%%%j%J%j%%%%%%%j%%j%%%%%
157A20%%%%%%%%%%%j%%%%%%j%J%%j%%J%j%%%%%%%%j%%%%%%%J%%%%%jJ%%j%%%j%%J%%%%%j%
227A16J%%%%%%%%%%%%%%%j%%%%%%%j%%%%%%%%%%%%%%%%%%%%%%%%%%%%%j%%%%%%%J%%%%%%%
297A15%%%%%%%%%%%jJ%%%%%%%%%%j%jJ%%%%J%%%%j%%%%%%%%%%%%%j%%J%%%%%%%j%%J%%%%%
367A14%j%%%%J%%%%%%%%%%%%j%%%%J%%j%%%%%%%%%%%%%%%%%%%%%%%%%%%%j%%%%%%J%%%%%j
437A12%%%%%%J%%%%%%%%%%%%%%%%%%%%%j%%%%%%%%%%%%%%%%%%%%%%%%%%%%%%%%%%%%%%%%%
507A12%%%%%%%%%%%%%%%%%%j%%%%J%j%%%%%%%%%Jj%%J%%%j%%%%%J%%%%%%%%j%%%%J%jJ%%%
577A12%%%%%%%%%%%%j%%%%%%%%%%%%%%%%%%%%%%%%%%%%%%%%%%%%%%%%%%%%%%%%%%%%%%%%%
647A11%%%%%%%%%%%%%%%%%%%%%%%%%j%%%%%%J%%%%%j%%%%%%%%%%%%%%%%%%%%%%%%%%%%%%%
717A10%%%J%%j%%%%J%%j%%%%%%%%%J%j%%%%%%%%%%%%%%%%%%%%%%%%%%%%%%%%%%%%%%%%%%%
787A10%%%%%%%j%%Jj%%%%J%%%%%%%%%j%%%%%%J%%j%%%%%%%%J%%j%%%%%%%%%%%j%%J%%%%%%
857A09J%%%%J%%%%%%%%%%%%%%%%jJ%%j%J%%j%%%%%J%%%j%%%%%%%%%%%%jJ%%%%%%%%%%%jJ%
927A10%%%%%%%%%%%%j%J%%%%JjJ%j%%%%%%%%%%%%%%J%j%%%%%%%%%%%%%%%%%%j%%J%%%%%%%
997A10%%j%J%%%%%%%j%J%%%%%%%%J%%%%j%%%%%%%%%%%%%%%%%%%%%%%%%%j%%J%%%%%jJ%%%%
1067A10%%%%%%%%%j%%%%%%%%%%%%%%%J%%%%j%%%%%%%%%%%%%%%%%%%%%%%%%%%%%%%%%%J%%%
1136A10%%%%%%%%%%%%j%J%%j%%%%%J%%%%j%%%%J%%%%%%j%%J%%j%%%%%J%%%%j%%%%%%%%J%j
1205A09%%%%%J%j%%%%J%%%%%j%%%J%j%J%%j%%%%%%%%%%%%%%%J%j%%%%%%%%%%%%J%%%%%%j%
1274A09%%%%%j%%J%jJ%%%%%%%%%%%%%%j%%%%J%jJ%%%%%%%%%%%%j%%%%%%%%%%%J%%J%%j%%%
1343A09%%jJ%%j%%%%%J%%Jj%%%j%%%%%%%%%%%%%%%%j%J%%%J%j%%%%%J%j%%%%%%%%%%J%%%j
1412A08J%%%j%%%%%%%%%%%%J%%%%%j%%%%%%J%%%%%%%%%%%j%%%%%%%%%%%%%%%%%%%%%%%%%%
1481A08Jj%%j%J%j%J%%%%%%%%%%%%%%%%%%j%%J%%%%%%%%%%%%%%j%%%%%%%%J%%%%j%%Jj%%%
1550A07%%%%%%%%%J%%%j%J%%%%%%%%j%%%%%Jj%Jj%%%%%%%%%%%%%%%J%%%%%%%%%%%j%%%%%%
1619A07%%%%%%J%j%%%%%%%%%%%%%%j%%%J%%%%%%%%%%%%%%%%%%%%j%%%%J%%%%%%%%jJj%%%%
1688A06%%J%%%%%%%%%j%%%%%%%%%%%%%%%%J%%%%%%%%%%j%%%J%j%%%%%%%%%%%%%%J%%%%%%%
1757A07%j%%%%%%%%%J%%%%%j%%J%%%%%%jJ%%%%%%%j%%%%%%%%%%%%%%%%J%%j%%Jj%%%%%%%%
1826A06%%%%%%%%%%%%%%%%%%%%J%j%%%%%%%%%%%j%%%%%%%%J%%%%%%%%%%j%%J%%%%%%%%%%%
1895A06%j%%J%%%%%Jj%%%%%jJj%%%J%%%%%%%%%%%%%%%%%%j%%%%%%%%%%J%%j%%%%%%%%%%%%
1964A05%%%%%%%%%%%J%j%%%%%%%%J%%%%%%%%%%%%%%%j%%%%%%%%%%%%%%%%%%%%%%%%%%j%J%
2033A05%%%%%%%%j%%%%%%%%J%%%%%%%j%%%%J%jJ%j%%%%%%%%%%%%%%%%%J%%%j%%%J%j%%%%%
2102A04%J%j%J%%%%%%jJ%%jJ%%%%jJj%%%%%%%%%%%%%%%%%%%%%%%%%%%%%%%%%%%%j%%J%%%%
2171A04%%%%%%%%%%%%%%%%%%%%%%%%%%%%%%%j%%%%J%%%%j%%%%%%%%J%j%%%%jJ%%%%%%%%%%
2240A03%%%%%J%j%%%%%%%%%%%%%%%%%j%%J%%J%%%%jJ%%%%%%j%%%%%%%%%%%%%%%%J%j%%%%%
2309A03%%%%%%%%%jJ%%%%%%%%%%J%%%%%%j%%%%%%%%j%J%%jJ%%%%%%%%%%%%%%%%%%%%J%j%%
2378A03j%%%J%%%%%%%%%%%%%%%%%%%%%%%%j%%%%%%%J%%%%%%Jj%%%%%%j%%%%%%%%%%%%%J%%
2447A03%%%%jJ%%j%%%%%%%%%%%%%%jJ%%%%%%%%%%%%%%%%%%%%%%%%%%%%%%%%%%%%%%%%%j%%
2516A01J%%j%%%%%%%%J%%%%%%%%%%%%%%J%j%%%%%%%%%%%j%%%J%%%%%%%%j%%%J%%%%%%%%%%
2585A02%%j%%J%%j%J%%%%j%%%%J%j%J%%%%%%%%%%%j%j%%%%J%%%%%%%%J%%%%%j%%%%jJ%%%%
2654A01%%%%%%%%%%%%%%%%%%%%%%%%%%%%%%j%%Jj%%%%J%%%%%%%%%%%%%%%%%%%%%%%%%%%%%
2723A01%%%%%%%%%%%%%%%%%%%%%%%%%%%%%%%%%%%%j%%%J%%%%%%j%%%%%J%%%%%%%%%%%%%%%
2792A01%%%%%%%%%%%%%%%%%%%%%%j%%J%%%%%%%jJj%%%%%%%%%%%%%%J%%%%%%%j%%%%J%%%%%
2861A01%%%%%%%j%%%%%%J%%%j%%%%%%%%%%%%%%%%%%%%%%%%%%%%%%%%%%%%%%%%%%%%%%%%%%
2930A00%%%%j%%J%%%%%%%%%%%%%%%%j%%%J%%%%%j%%%%%%%%%%%%%J%%%%%%%%%%%%j%%%%%J%
2999A00%%j%%J%%j%%%%%%%%J%%%%%%%%%%%%%%%j%J%jJ%%%%%%%%%j%%%%J%%j%%%%%%%%%%%%
3068I9%%%%%%%j%%%%%%J%%%%%%%%%%%%%J%j%%%%Jj%%%%%%%%%%%%%%%%%%%%%%%%%%%j%%%J%
3138I9%j%J%%%%%%%%%%%j%%%J%%%%%%%%%%%%%%%%%j%%%%%J%%%j%%%%%%J%%j%%%%%%J%%j%%
3208I8%%%%%%%%%%%%%%%%%Jj%%J%%%%%%%%%%%%%%%j%%%%%%%%%%%%%Jj%%%J%%%j%%%%%%J%%
3278I9%jJ%%%%j%%%J%j%%%J%%j%%%%%%%%%%%%%%%%%%%%%%%%%%%%%%%%%%%%%%%%%%%J%j%%%
3348I8%%%%j%%%%Jj%%J%%jJj%%%%Jj%%%%%%%J%%%j%%Jj%%%%J%%%%J%j%%%j%%%%%%J%%%j%J
3418I8%jJ%%j%%J%%%%%%%%%%%%j%%%%%%%%%%%%j%%J%%%%%%%%%J%%%%j%%J%%%%%%%%%j%%%%
3488I7%%%%%%%J%%%%%%%j%%%%%%J%%%%j%%%%%%%Jj%%Jj%%%%%jJj%J%%%%%%%%%%%%%%%%%%%
3558I7%%%%%Jj%%%%%j%%%%%%%%%%%%%%%%J%%%%%%%%%%%%J%j%%%%%jJ%j%%%%%%%J%%%%%%%%
3628I7%j%%%%%%%%%%%J%%%%%%%%%j%%%%%%%%%%%J%%%j%%%%%%%%%%%%%%%%%%%%%j%%J%%%%%
3698I6%%%J%j%%%%%%%%%%%%%%%%%%%%%%%%%J%j%%%%%%%J%%j%%%%%%%%%%%%%j%J%%%%%%%%%
3768I6jJ%%jJ%%%%%%%%%j%%J%%%%Jj%%%%%%%%%%%%%%%jJ%%%%%%%%%%%%%j%%J%%%j%%%J%%%
3838I6%%%%%%%%%%%j%%%%%%%%%%%%%%%%%%JjJj%%%%%%%%%%%%%%%%%%j%J%%%%%%%%%%%%%%%
3908I5%%%%%%%%%%%%%%%%%%%%%%%%%%%%%%%%%%%%%J%%%%j%%%%%%%%%%j%%%%J%%%%%Jj%%%%
3978I5%%%%%%%j%%J%%%%%%%%j%J%%j%%%%jJ%%%J%%%%j%%%%J%%%j%%%Jj%%%%%%%%%%%J%%%%
4048I5%%%j%%%J%%%j%%%%%%%%%%%%%%%%%%%%%%%%%%%%%%%%%%%%%%%%%%%%%%%%%%%%%%%%jJ
4118I4%%%%%%j%%J%%%%%%%%%%%%%%%%j%J%%%%%%%%%%%%%%j%%J%%J%%%%j%%%%%%J%j%%j%%J
4188I4%%%%%%%%%%%%j%%%J%%j%%%%J%%%%%%%%%%%%%%%%%%%%%%%%%%%%%%%%%%%Jj%%%%%%%J
4258I5%%j%%%%%%%%%%%Jj%%%%J%%%%j%%%%%%%%%%%%%%%%%%Jj%%J%%%%j%%%%%%%%%%j%%%%%
4328I3%%%%%%%%%%%J%%%%%%%%%%%%j%J%%%%%%%%%%%%%%%%%%%j%%%%%%%%j%%%%%%%%%%%%%%
4398I2%%%J%%j%%%%%%J%%j%%%%%%J%%%%%%%%%%%%%%%%%jJ%jJ%%%%%%J%%%j%%%%%%%%%%Jj%
4468I3%%%%%%%%%%%%%%jJ%%%J%%jj%%%J%%%%J%j%%%%%%%J%%%j%J%%%%%j%%%%%%J%%%%%%%%
4538I4%j%%%j%%%%%%%%jJ%%j%%%J%%%%%%j%J%%%%%%%%%%%%%%%%%%%%%%%%%%%%%%%%J%j%%%
4608I2%%%j%%%%%J%%%%%%%%%%%j%%%J%%%%%%%%%%%%%%%%%%%jJ%%%%%%%%%%%%%%%%%%%%%%%
4678I2%%jJ%%%%%%%%%%%%%%%%%%%%%%%%%%%%%%%%%%%%%%%%%%%%%%%%%%%%%%%%%%%%%%%%%%
4748I2%%%%%%%%j%%J%%%j%%J%%%%%j%%%J%%%%%%%%%%%%%%%%%%j%%%%%J%%%%%%%%%j%%%J%%
4818I2%%%%%%j%%%%%%%%J%%%%%%%%%%%j%%%%%%%%%%%%%%%%J%%%%%j%%%%J%%%%%%%%%%j%%%
4888I1%%%J%%%%jJ%%%j%jJ%%%%%%jJ%%%%%%%%%%%%%J%%j%%%%%%%%%%%%%J%%%%%%%%%j%%%%
4958I1%%%%%%%%%%%%J%j%%%%%%%%%%%%%%%%%%%%%%%%%%%%%%%%%%%%%j%%J%%%%%%%%%%%%%%
5028I1j%%%%%%%%J%%%%j%%%%%%%%%%%%%%%%%%%J%j%%%%%%%%%%%%%J%%%jJ%j%%%%%%%%%%%%
5098I0%%%%%%%%%%%%%Jj%%%%%%%%%%%%%%%%%%%%%%%%%%%%%%j%%J%%J%%j%%J%%%j%%%%%%%%
5168I0%%J%%j%%%%%%%%%%%%%%j%%%J%%%%j%%%J%%%%%%%j%Jj%%%%J%%%%%%%%%%%%%j%%%Jj%
5238H9%%%%%%J%%%%%%j%%J%%%%%%%%%%%%%%%%J%j%%%%%%%%%%%%%%%%%%J%%j%%%j%%%%J%%%
5308I0%%%j%%%J%%%%%%j%%%%%%%%%%%%%%%%%%J%j%%%%%%%%%J%j%%%%%%%%%%%%%%%%%%%%%%
5378H9%%%%%%J%%j%%%%%%%J%j%%%%%%%%%%%%%%%%%%%%%j%%%%%%%%J%%%%%%%%%%%%%%j%J%%
5448H9%%%%%%%%%%%%%%%%j%%J%%%%%%%%%%%%%j%%%%%%%%%%%J%%%%%%%%%jJ%j%%%J%%%%%%%
5518H9%j%%%%J%%%j%J%%%%%%j%%J%%%%%%%%%%j%%%%%%JjJ%%j%%Jj%%%%%%%%%%%%%%%%%%%%
5588H8%%%%J%j%%%%J%%%%%%%%j%%%%%%%%%jJ%%%%%%%j%J%%%%%%%%%j%%%J%%%%%%%%%%%%%%
5658H8%%%%%%J%%%j%%%%%%%%%%%%%%%%%%%%%%%%%%%%%%%%%%%%%%%%%Jj%%%%%%%%J%%j%j%%
5728H7%J%%J%%%%j%%%%j%%%%J%%%%%%%%%%%%%%%%%%%%%%%%%j%%%%%%%%%%%%J%%%%j%%%%%%
5798H7%%%J%%%%%%%%%%%%%%%%%%%%%%j%%j%%%J%%%%%%%%%%%%%%%%j%%%%%%%%%J%%%%J%j%%
5868H7%J%j%%%%%%%%%%%%%%%%%%%%%%%%%%%%%%%%%%%%%%%%j%%%%%%%%%%%%%J%%J%j%%%%%%
5938H7%%%%%%%%J%%j%%%%%%%%%%J%%%%%j%%j%J%%%%j%%%%%%J%%%%%%j%%J%%%%%%%%%%%%%%
6008H7j%%%%%%J%%%%%%%%%%%%J%%j%%%J%%j%%%%j%%J%%%%%J%j%%%%%%%%%%%%%%j%%%J%%%%
6078H7%%%%%%%%%%%%j%%%%%%%J%%%%%%j%%%%%%J%%%%%%j%%%%%%%%%%%%%%J%%%j%%%J%%j%%
6148H6Jj%%%%%%%%%jJ%%%%%%%%%%Jj%%%%%%%%%%%%%%%%%%%%%%J%j%%%%%%%%%%%%%%%%%%%%
6218H6%%%%J%%%%%j%%%%%%%%%%%%%%%%%%%%%%%%%%%%%%%%J%j%%%%%%%%%%%%%%%%%%%%%%%j
6288H5%J%%%%%%%%%%%j%%%J%%%%%%j%J%%%%%%%%%%%%%%%%%%%%%%%%%%jJ%%%%%%%%%%j%%%%
6358H5%%J%%j%%%%J%%%%%j%Jj%%%%%%Jj%%%%%%%%%J%j%%%%%%%%%%%%%%%%%%J%%%%%%%j%%%
6428H5%%J%%%%%%%%%%%%%%%%%%%%jJj%%%%%%%%%%%%j%J%%%%%%%%%%%%%%%%%%J%j%Jj%%%%%
6498H5%%%%%%%%%%%%%%%%%%%J%%%%%%%%%%%%j%%%%%%%%%%%%%%%%jJ%%%%%%%jJ%%%%%%%%%%
6568H5%%%%%%%%%j%%%%%%%%%%%%%%%%%%%%%%%%J%%%%%%%%%%j%%%%%%%J%%%%j%%%%%%%%%%%
6638H4%%%J%%%%j%%%%J%%%%%j%J%%%%%%%j%%%%%%%%J%j%Jj%%%%%%%j%J%%%%%J%jJ%%%jJ%%
6708H5j%%%%%%%%%%%%J%%j%%%%%%j%%%J%%%%%%%%%%%%%%%%%%%%%%%%%%%J%j%%%%%%%%%%%%
6778H4%%%%%%Jj%%%J%j%%%%%%%%%%%%%%%%%%%%%%%%%%%%%%%%%%j%%%%%%%J%%%%%%jJ%%j%%
6848H3%J%%%j%%%%%J%j%%%J%%%%%%j%%%%%%J%%%%%j%J%%%%%%%%%j%%%%%%%%%%%%%%%%%%%%
6918H3J%%j%%%%%%%%%J%j%%%%%%%%%%%%%%%%%%%j%%%%%%J%%%%%%%%%%%J%%%j%%J%%%%%%%j
6988H3%%%%%%%%%%%%%%%%%%%%%%%%%%%%j%%J%%%%%%%%%%%%%%%%%%%%%%%%%%%%%%%%%%%%%%
7058H3%%%%%%%%%%%%%%%%%%%%%%%%%%%%%%j%%%%%%%%%Jj%J%%%%%%j%%%J%%%%%%j%%%%J%%j
7128H2%%J%%%%j%%%%%%J%%%%%%%%%%%%%%%%%%%%j%%%%%%%J%%%%%j%%%%%%%%%%%%%%%%%%%%
7198H2%%%%J%%%%j%Jj%%%%%%%%%%%%J%j%%%J%%j%%%%%%%Jj%%%%%%%%J%jJ%%j%%%J%%%j%%%
7268H2%%%%%%%%%%J%%jJ%%%%%%j%Jj%%%%%%%%%%%%%%%%%%%%%%%%%%%%%%%%%%%j%J%%%j%%J
7338H2%%%%%%%%%%%%%%%%%%%Jj%%%%%%%%%%jJ%%%%%%%%%%%%%%%%j%J%%%%%%%%%%%%%%%j%%
7408H1%J%%%%%%%%%%%%%%%%%%%%%%J%j%%%j%%%%%%J%%%%%%%%%%%%%%%%%%%%%%%%%%%%%j%%
7478H1%%%%%%J%%j%%%%%J%%%%%%%j%%%%%%%%%%%%J%%j%%%%%%%%%%%%%%%%%%%%%%%J%%j%%%
7548H1%%%%%%%%%%%%%%%%%%%%%%%%%%%%%%%%%%%%%%%%%%%%%%%%%%%%%%%%%%%%%%%%%%%%%%
7618H1%%%%J%%%j%%%%%%%%%j%Jj%J%%%%%%j%%%%%%%%%%%%J%%%%%j%%%%%%%%%%%%%%%%%%%J
7688H1%%%%%%%%%%%%%%%%%j%%J%%%%%%%%%%%%%%%%j%%J%jJ%%%%%%j%%%%%%%J%%%%%%j%%%%
7758H0%%%%%%%J%%%%%j%%J%%%%%%j%%%%%%%J%%%j%%%%%%%%%%%%%%%%%%%%%%%%%%%%J%%%j%
7828H0%%%%%%%%%%%%%%%%%%%%%%%%%%Jj%%%%%%%%%%%%%%%%%j%%J%%%j%J%%%%%%%%%%%%%%%
7898H0%%%%Jj%%%J%%%j%%%J%j%%%%jJ%%%%%%%%%%%%%%%Jj%%%j%%%J%%%%%%%%%%%%%%%Jj%%
7968H0%%%%%%%%%%%%%j%%J%jJ%%%%%%%%%%jJ%%%%%%j%%%%%%%%%%%%%%%%J%%%%j%%%%%%%%J
8038H0%%%%%%j%%%%%%%%%J%%%%%%%%%%%j%%%J%%%%%j%%%%%%%%%%%%%%%%%J%%%%%j%%%J%%%
8108H0%j%%%j%J%%%%%%%%%%%%%%%%%%%%%%%%J%%%jJ%j%%%%%J%%%%%%%%%%%%%j%%%%%%%%%%
8178G9%%%%%%%%%%%%%%%%%%%%%J%j%%%%%%%%%%%%%%%%%%%%%%%%%%%%%%J%%%%%%%%%j%%%%%
8248G9%%%%%%%%%%%%jJ%%%%j%%%%J%%%%%%jJ%%%%%%%%%%%%%%%%%%%%%%%%%%%%%%j%%J%%%%
8318G9%%%%j%%%%%%J%%%%%%%%%%%%j%%%%%%J%j%J%%%%%%%%%j%%J%%%%j%%%%%%%J%%j%%%%%
8388G8%%%j%%J%%%%%%%%%%%%%%%%%%%%%%%%%%%%%%%%Jj%%%%%%%%%%%%%%%%%%%%%%j%%J%%%
8458G8%%%J%j%%%%%%%%j%%J%%%%jJ%%%%%%%%%%j%%%J%%%%%%%%%%%%Jj%%%%j%%%%J%%%%%%%
8528G8%%%%%%%%%%%%%%%%%%j%J%%%%%%%%%%%%%%%%%%%%%%jJ%%%j%%%%%%%%J%%%%%%%%j%%J
8598G8%%%%%%%%%%%%%%%%%%%%%j%%%%%%%%%%%%J%%%%%%j%%Jj%%%%%%%%%%%J%%%%%%jJ%j%%
8668G7%%%%%%%%%%%%%%J%%%%j%%%%%%%%%%%J%%%j%%%%%%%%%%%%%%jJ%%%%%%%%%%%%%%%%%%
8738G7%%%%J%%%j%%%%%%%%%%%%%%%%%%%%%%%%%J%%%%%j%%%%%%%J%%%%%j%%%%Jj%%j%Jj%J%
8808G7%%%%J%j%%%%%%%J%%%j%%j%%J%%%%%%%%%%J%%j%%%%j%J%%%%%%%%%%%%%%%%%%%%%%%%
8878G7%%j%%%%%%%%%J%j%%%%J%%%%%%%%%j%%%%%%%%%%%%%%%%%%%%%%%%%J%j%%%%%%%%%J%%
8948G7%%%%%%%%j%%%%%%%%%J%%%%%j%%%%%%%%%%Jj%J%%%%%%%%%j%%%%%%%%%%%%%%%%%%%%%
9018G6%%%%%%%%%%%%%%%%%%%%%%%%%%%%%%%%%Jj%%%%Jj%%%%%%%%%%%%j%J%%%%%%%%%%%%%%
9088G6%%%%%%%%J%j%%%%%%%%%%%%%j%%%%%%%%%J%%%%%%%%%%%%%%%%%%%%%%%%%%%%j%J%%%%
9158G6%%%%%%%%%%%j%%J%j%%%J%%%%%%%%%%%%%j%%J%j%%%%%J%%j%%%%%%%J%j%%%%%%%%%%%
9228G5%%J%j%%%%%J%%%%%j%%%%%%%%%J%j%%%%%%J%%%%%%j%%%%%%%%%%%%%%%%%%%J%%%%%%%
9298G6%%%%%%%%j%%%%%%%%%%%%%%%%J%%jJ%%%%%j%%%%%%%%%%%%%%j%J%%J%%%j%%j%J%J%%%
9368G6j%%%%%%%%%%%%%%%%%%%%j%%J%%%%%%%%%%%%%%%Jj%%%%%%%%%%%%j%%%%J%%%%%%%j%%
9438G4J%%%%%%%%J%%%%j%%%%%%%%%%%%%%j%J%%%%%%%%%%%%j%%%%J%%%%%%%j%%J%%%%%%%j%
9508G4J%%%%%%%%%j%%%%%%%J%%%j%%%%%%%J%%%%j%%%J%%%%%%%%%%%%%%%%%%%j%%%%%%%%%%
9578G4%%%%%%%%%%%%%%jJ%%%%%%j%J%%%%%%%%%%%%%%%%%%%J%jJ%j%%%J%j%%%%%%%%%%%%%%
9648G4%%%J%%%j%%%%%%%J%%j%%%%%J%%j%%%%%%%%%%%%%%%%%%%J%%j%%%%%%%%%%%%%%%J%%j
9718G4%%%%%%%%%%%%%%%%%%%%%%j%J%%%%%%%%%%%%%Jj%%%%%%%%%%%J%%%%%%%%%%%j%%%%%%
9788G4%%%%%%%%%%%%%%%j%%J%%J%%j%%j%%J%%%%%%%%%%%%%%%%%%%%%%%j%%%%%%%%J%%%%%%
9858G4%%%jJ%%%%%%j%J%%%%%%j%J%%%%%%j%%%%%%%%%%%%J%j%%%%%%%%%%%%%%%%%j%%%%%J%
9928G3%%%%%%%J%%%j%%%%%%Jj%%J%%%%%%%%%%%j%%%%%%%%%%%%%%%%%%%%%%%j%J%%%%%%%Jj
9998G3%%%%%%%%%%%%%%%%%%%%%%Jj%%%%%%%%J%%j%%%%%%%%%j%%%%%%%%%%Jj%%%J%%%%j%%J
10068G3%%%jJ%%j%%J%j%%J%%%%%%%%%%%%%%%%%%%%%%%%%%j%%%%%%%%Jj%%%%J%%%%%%%%%%%
10137G3%%%%%%%%%%%j%%%%%%%J%j%%%J%%j%%%%%%%%%%%%%%%%%%%%%%%%%%%%%%%%%%%%%%%%
10206G2%%%%J%%%%%%j%%%%%%%%%%%%%%%%%%%%J%%j%%%%%%J%%j%%%%%%%%%%%%%%%%%%%%%%%
10275G2%%%%%%J%%%%j%%%J%%%%%%j%%%%%%%%%%%%%%%%%%%%%%%%j%J%%%%%j%%Jj%J%%%%%%%
10344G2%J%%%j%%%%%%%Jj%%%%%%j%J%%%%%%%%%%%%%%%%%%%j%%%%%J%%%%%%%%%%%%%%%%%%%
10413G2J%%%%j%%%j%%%%%J%%%%%%%J%%%j%%%%%J%j%%%%%%%%%%%%%%%%%%%%%j%%%%%%%%%%%
10482G1%%%J%%jJ%%%%j%%%%%J%%j%%%%%%%%%%J%%j%%%%%J%%%%%%%%%%j%%%%%%%%%%%%%%%%
10551G1%%J%%%%%%%j%%%%%%%%%%%%%%%%%%%%%j%%J%%%%%%%%%%%%%%%jJ%%%%%%%%%%%%%%%%
10620G1%%%%%%%%%%%%%%%%%%%%%jJ%%%%j%%%%J%j%%%%%%J%%%%%%%%%%%j%J%%%%%%%%%%%%%
10689G1%%%%%%j%%%J%%%%%%jJ%%%%%%%%%%%%%%%%%%jJ%%%%%%%%%%%%%%%%j%J%%%%%%%%%%%
10758G1%%%%%%%%%%%%%%%j%%%%%%%%%%%%%%%%%%%%%%%%%%%%%%J%%j%%%%%%%%%%%%%%J%%%j
10827G0%%%J%j%%%%%J%jJj%%%%%%%%J%%%%%%%%%%%j%%%%%%%%%%%%%%%%J%%j%%%%%%%%%%%%
10896G0Jj%%%%%%%%%%%%Jj%%%%%%%%%%%%%%%%%%%%%%%%j%J%%%%%%%%%%%%%%%%%%%jJ%%%j%
10965F9J%jJ%%%%%%%%%%%%%Jj%%%%%%%%%%%%%%%%%%%%%%%%%%%%%%%%%j%%%J%%%%%%%%j%%%
11034F9%%J%%%%%%%J%j%%%%%%%%%%%%%%%%%%%%%%%%%%%%%%%%j%%%%%%%J%%%jJj%J%%%%%%%
11103G0%%%%%%%%%%%%%%%%%j%%J%%%j%%%J%%%%%%%%%%%%%%%%%%%%%%j%%%%J%j%%J%%%j%%%
11172F9%%%%%%%%%%%%%%%%%%%%%%%J%%j%%%%%%J%%j%%%%%%%%%%%%%%%%%%%%%%%%%%%%%%%%
11241F9%%%J%%%%j%J%j%%%%%%%%%Jj%%J%%%%%j%%%%j%J%%%%%%%%j%J%%%%j%%J%%%%%jJ%j%
11310F8%%%J%%%%%%%%%%%%%%%%%%%%%%%%%%%J%j%%%%%%%%%%%j%J%%%%%%%%%%%%jJj%%J%%j
11379F8%%%%%J%%%jJ%%%%%%%%%Jj%%%%%jJ%%%%%%%%%%%%%%%%%%%%%%%%%%%%%%%%%%%%%%%%
11448F9%%%%%%j%%%%%%J%j%J%%j%J%%%%%%%%%jJj%%J%j%%%%%%%%%%J%%j%%%J%%j%%%%J%%%
11517F9%%%%%%%%%%%%%%%%%%%%%%%j%%%%%%%%%%%%%%%%%%%%%%%%J%%%%%%%jJ%%%%%%%%%j%
11586F8%%%%%%%J%%%j%%%%%J%%%%j%%%Jj%%%%%%%%%%%%%%%%J%%%j%%%%%%%%%%%%%%%Jj%%%
11655F8%j%%%%%J%%%%%%%%%%%%%%%%%%%%%%%%%%%%%%%%%%j%%%%%J%%J%%%j%%%%%%%%%%%j%
11724F7%%%%%J%%%%%%%%%%%%j%%%%%%%J%%%%%%%%%%%%%%jJ%%%%%%%%%j%J%%%%%%%%%%%%%j
11793F7J%j%%%%%J%%%%%%j%%%%%%%%%%%%%%%%%J%%%%%%%%%%%%%j%%%%%%%%%%%J%%%%%%jJ%
11862F8%%%%j%J%%%%%j%%%%%%%%%%%%%%%%%%%%%%%%%%%%%%%%%%%%%%%%%%%%%%%J%%j%%%%%
11931F7%%%%%%%%%%%%%%%%%%%%%%%%%%%%%%%%%%%%%%J%%j%J%%%%%j%%%%%%%%%%%%j%%%%%J
12000F7%%%%%%%j%%J%%%%%j%%%%%Jj%J%%%%%jJ%%%%%jJ%%%%j%%%J%%%%%%%%%%%%%%%%%%j%
12069F6J%%j%%J%%%%%%%%%%%%J%j%j%%%%%%%%%%%%%%%%%%%%%%%%%%%%%%%%%%%%%%J%%%%%%
12138F7%%%%%%%%%%%%%%%%%%%%%%%%%%%%%%jJ%%%j%%J%%%%jJ%%%%%j%%%%%%j%J%%%%%%%%%
12207F6%%%%%%%J%%%%%%%%%%%%j%%%%%%%%J%%j%%%%%%%%%%%%%%%%%J%%%%%%%%jJ%%%%%%%j
12276F6Jj%%J%%%%%j%%%%%%%%%%%%%%%%%Jj%%J%%j%%%%%%%%%%%%%%%%%%%%J%j%%%%%%%%%%
12345F6%%%%%%%%%%%%%J%j%%%%%%%%%%%%%%%%%%%%%%%%%%%%%%%%j%J%%%j%%%J%%%%%%%%j%
12414F5%%%%%%J%%%%%%%%%jJj%%%%%%%%%%J%%%j%J%%%%%%%%%%%%%%%%%%%%%%%%%%%%%%%%%
12483F6j%%%%%%%%%%%%%%jJ%%%%jJ%%%%%%%%%%%%%%%%%%%J%%%%%%%%%j%%J%%%%%%%%j%%%J
12552F6%j%%%%%%%%%%%%%%%%J%j%%%%%%%%%%%%%%%%%%J%%%%%j%%%%%%%%%%%%J%%j%%%%%%%
12621F5%%%%%%%%%%%%%%J%j%%%%%%%%%%%%%%%%j%J%%%%%%%%%%jJ%%%%%%%%%jJ%%%%%%%%%%
12690F5%%%%%%%%%%jJ%%j%%%J%%%%%%%%j%%J%%%%%%%%j%J%%%j%%%%%%%%%%%%%%%%%%%%%%%
12759F4J%%%%%j%%%%%%%%%J%%%%%%%%j%%%%%%%%%%%%%%%%%%%%%J%%%%%%%%%%%%%%%%%%%%%
12828F5%%%%%%%%j%%%%%%%%%%%%%%%%%J%%%%j%%%J%%%%j%%J%j%%%%%%%%%%J%j%%%%%%%%%%
12897F4%%%%%%%%%%%%%%%%%%%%%%%%%%%%%%J%%%%%%j%%%%%%%%%%%%%%%%%%%%%%%%%%%%%%%
12966F4%%%%%%%%%%%%Jj%%%%%%%%%%%%%%%%%%%%%%%%%%%j%%J%%%j%Jj%%J%%%%%%%%%j%%%J
13035F4%%j%%%J%%%%%%J%%%j%%%%j%%%J%%%%%%%%%%%%%%%%%%%%%%%%%%%%%%%%%%%%%%%%%%
13104F4%%%%%%J%j%%%%%%%%%%%%%%%%%%%%%%%%%j%%%%%J%%%j%%%%%%%%%%%Jj%%%%%%%%%%J
13173F4%j%%%%%%%%%%%%%%%%%%%%%%%%%%%%%%%%%%%%%%%%%J%j%%%%%%%%%%%%%%%%%%%%%%J
13242F4j%%%j%%J%%%%%%%%J%j%%J%j%%%%%%%%%%%%J%%%j%%jJ%%%%J%%j%%%%%%%%%j%%%%%%
13311F2%%%J%%J%j%j%%%J%%%%%%%%jJ%%%j%%J%%%%%j%%%%%JjJ%%%j%%J%%j%%%%%%%%%%J%%
13380F3%%%%%j%%J%jJ%%%%j%%%%%%%%%%%%%%%J%j%J%%j%%%%J%%%%%%%j%%%%%%%%%%%%%%%%
13449F2J%%j%%%%%J%%%%%%%%j%%%%%%%%%%J%%%%j%%%Jj%%J%j%%%%%Jj%%%%%%J%%%%%%%%j%
13518F2%%%%Jj%%%%%%%%%%%%%%%%%%%%%%%j%J%%j%%J%%%%%%%%%%%%J%j%%J%j%%%%%%%%%%%
13587F2%%%%J%j%%%%%%%%%%%J%%%%%j%%%%%J%%%j%%%%%%J%j%%%%%%%%%%jJ%%%%%%%%%%%%%
13656F2%%%%%%%%%%%%%j%%J%%%%%%%%%%%%j%%J%%%j%J%%%%%%%%%j%%J%%%%%%%j%%%%%%%%J
13725F2%%%%%%%%%%%%%j%%%%JjJ%j%%%%%%%%%%%%%%%%%%%%%Jj%%%%J%%%j%%J%%j%%%%%%%%
13794F1%%%%%%J%%j%%%%%%%%%%%%%J%%%%jJ%%%%%%%%j%%%%%%%%%%%%%%%%%J%%%j%%%%%%%%
13863F1%%%%%%%%%%%%%%%%%%%J%%jJ%%j%%J%%%%%%%%%%%%%%%%%%%j%%%%%%%%%%%%%%%J%j%
13932F1%%%%%%%%%%%%%%%J%%%%%j%%%%%%%%%%%%%%J%j%%%j%%%%%%J%%%jJ%%%%%%%%%%%%%%
14001F1%%%%%%%j%%%%J%%%%%%j%%%%%%%%%J%%%%%%%%%%%%%%%%%%%%%%%%J%j%%%%Jj%%%%%%
14070F1%%%%%%%%%%%%%%%j%%J%%%%j%%%%%%%%%%J%j%%%%%%J%%%%%%%j%%J%%%%%%%%j%%%%%
14139F0J%%jJ%%%%%%%%%%j%J%%%%%j%%%%%%J%%%%j%%J%%%%%%%%%%j%%%Jj%J%%%%%%%%%j%j
14208E9J%%j%J%%%J%j%%%%%%%%%%%%%%%jJ%%%%%%%%%%%%%%%%%%%%%%%%%%%%%%%%%%%%%%J%
14277F1%j%%J%j%%%%J%%j%%%%%%%J%j%%%%%%%%%%%%%%%%%%%%%%j%%%Jj%J%%%%%%%%%%%%%%
14346F0%%%j%%J%%%%%%j%%%%%J%%%%%%%%%%j%%%%%J%J%j%%%%%%%%%%%%%%%j%J%%%%%j%%%J
14415F0%%%%%%%%%%%%%j%J%%%%%%%%%%%%%%%%%%%%%%%%%%%%%%j%%%%%%%J%%%%%Jj%%jJ%%%
14484F0%%%%%%%%jJ%j%%%J%%%%%%%%j%%%J%%%%%%j%%%%%%%%%%%%%%%%%%%%%J%%%%%%%%%%%
14553F0%j%%%%%%%%%%%%J%%j%%%%%%%%%%%j%%J%%%%Jj%%%%%%%%%%%%%%%%%%%%%%%%j%%%%%
14622E8%%%%%%%%J%j%J%%%%%%%%j%%%J%%%%%%%%%%%%%%%%%%%%%%%%%%%%%%%%J%j%%%j%J%%
14691E9%%%%%%%%%%%%%%%%j%%J%%%%%%%%%%jJ%%%%%%%%%%j%J%%%%j%%%%%%J%%%%%%%%j%%%
14760E8J%%%%j%%%J%%%Jj%%%%%%%%%j%%%J%j%J%%%%j%%%%J%j%%%%%%J%%%%%%%%%%%j%%%%%
14829E8J%%%j%%%%%J%%%%%%j%%%%%%%J%%%%%%%jJ%%j%%%%%%%%%%%%%%%%%%%%J%%%%j%%%%%
14898E8%%%J%%%%%%%%%%%%j%%%%%%%%%%%%%%%J%j%%%%%%%%%%%%%%%%%%%%%%%%%%%j%%%JJ%
14967E9j%%%%%%j%%%J%%%%%%%%%%J%j%%%%%%%%%%%%%%%%%%%%%%J%j%%%%%%%%%%%%%%%%%%%
15036E8%%%%%%%%%j%%J%%j%J%%%%%%%%%%%%%%%%%%%%%%%%%%%j%%J%%%%%%%%%j%%%%%%%%J%
15105E8%%%%%%j%%%%J%%%%%%j%%%%%%%%%%%%%%%%%J%%j%%J%%%%j%%%%%%%%%%%%%J%%%%%%%
15174E8%%%%%%%%%%j%%%J%%%%%%%%%j%J%%%j%%%%%%%%%%%%%%%%%%%%%%%%%%%%%%%%%%%%%%
15243E7%J%j%%%%%%%%%%%%%%%%%%%%%%%%%%%%%%%%%%%%%%%%%%%%%%%%%%%%%%%%%%%%%%%%%
15312E7J%j%%%%jJ%%%j%%%J%%%%%%%%%%%J%%%j%%%j%J%%%%%%%%%%%j%%%%%Jj%J%j%J%%%%%
15381E7%%%%%%%%%%%j%%%%%%%%J%j%%%%%%%J%%%%%%%%%%%%%%j%%%%J%%%j%%J%j%%%%J%%%%
15450E7%j%%%J%%%%%%j%%%%%%%%J%%%%%%%j%Jj%%%%%%%%%%%%%%%%%J%j%%%%%%%%%%%%%%%%
15519E6%%%%%%J%%%%%%%j%%%%%%%%%%%%%%%%%%%%%%J%%%%%%%%%%j%%%%%%%%%%%%%%%%%%%%
15588E6%%%%%%%%%%%%%%%%%%%%%%%jJ%%%%%%%%%%%j%J%%%%%%%%%%%%%%%%%%%%%%%%%%%%%%
15657E6%%%%jJ%%%%%%%%%%%%%%%%%%%%%%%%%%%%J%%%%j%%%%%%%%%%%%%%%%%%%%%%%%%%%%%
15726E6%%%%%%%%%%%%%%%%%%%%%%%J%j%%%%%%%%%%%%j%%J%%%%j%%%J%%%%%%%%%j%%%%%%%J
15795E6j%J%j%%%J%%%j%%%%%%%J%%%%%%%j%%%%%%%%%%%%%%%%%%J%%%jJ%%%%%%j%%%%%%%%%
15864E5J%%%%%%%%%%j%%%%J%%j%%%%%%%%%%%%%J%%j%j%Jj%%%J%%%%%%J%%%%j%%J%%%j%%%%
15933E5%%JjJ%%j%%%%%%%%%%%%%%%%%%%%%%%%%%%%%%%%%%%%%%%%%%%%%%%%J%%%%j%%%%%%%
16002E5%%%%%%%%%%%%%%%%%%%%%%%%%%%%%%%%%%%%%j%J%%%%%j%%%%%%%%%%%%%%J%%%%%%%%
16071E5%%%%%%%%%%%%%%%%%%%%%%%%%%jJ%%%%%%%%%%%%%%j%J%%%%%%j%%%J%%%%%%%%%%%%%
16140E5%%%%%%%%%%%%j%%Jj%%%%%J%%%%%%%%jJj%%%%%%%%%%%%%%%%%%%%%%%%%%%%%%%%%J%
16209E5j%%%%%%%%%%J%%j%%%%%%%J%j%%%%%%%%Jj%%%J%%%%%%j%%%%%%%%%%%%Jj%%%%%%%%%
16278E4%%%%%%%%%%%%%%%%%%%%%%%%%%%j%J%%%%%%%%%%%%%%%%%%%%%%%%%%%%%%%%%Jj%%%%
16347E4%%%%%%%%%%%jJ%%%%%%%%%J%j%%%%%%%%%%%%%%%%%%%%%%%%%%%%%j%%%J%%%%%%%%%%
16416E4%%%%j%%%%%%J%%j%%%J%%%j%%%%%%%%%%%%%%%%%%%%%%%%%%%%%%J%j%%%%%%%%%%%J%
16485E4%%j%%%J%%%%j%%%%%J%%j%%%%%%%%%%%J%%%%%%%%%j%%%%%%%%%J%%%j%%%%%%%%%%%%
16554E3%%%%%%%%%%%%%%%%%%%%%%%%%%%%%%%%J%%j%%%%%%%%%%%%%j%%J%%%%%%%%%%%%%%%%
16623E3%%%%%%%%%%%%%%%%%%%%%%%%%j%J%%%%j%%%%%%%J%j%J%%j%J%%%%%%%%%%%%%%%%%%%
16692E3%%%%%%%%%%%%%%%%%%%%%j%J%%%%%%%%%%j%%%%%Jj%%%%%%%%%%%%J%%%%%%%%jJ%%%%
16761E3%%%j%%%%%%%%%%%%%%%%%%%%%%%J%%%j%%%%%J%%%%%%%%%%%%%%%j%%%%%%%%%J%%%%%
16830E3%%%%%%j%%J%%j%%%%%%%%%%%%%%J%%%%%%%%j%%%%J%%%%%%%%%%%%%%%%j%%%%J%%j%%
16899E2%%%%%%%%%%J%%j%%%%%%%%%J%%%%%%j%%%%%%%%%%%%%%%%%%%%%%%%j%%J%%%%%%%%%%
16968E2%%%%%%%%%%%%%%%%%%%%%%%%%%%%%%%%%%%%%%%%%%%%%%%%%%%%%%%%%%%%%%%%%%%%%
17037E2%%%%%%%%%%%%%%%%%%%%%J%j%%%j%%%%%%%%J%%jJ%%%j%%%J%j%%%%Jj%%%%%%%%%%%%
17106E1%%%%J%%%j%%J%%%%%j%%%%%%%%%%%%%%%J%%j%%%%%%%%%%%%%%%%%%%%%%%%%%%%%%%%
17175E1%%%%%%%%%%J%j%J%%%%j%%%%%%%Jj%%%%%%J%%%%j%%%%%%J%%%%%%%%%%%%j%%%%%%%%
17244E1%J%%%%%%%%%%j%%%%%%%%J%%j%%%%%%%%%%%%%%%%%%%%%%%%%%%%%%%J%%%%%j%%%%%%
17313E1%%%%%%%%%%%%%%%%%%%%%%%%%%%%j%%J%j%J%%%%jJ%%%%%%%%%%jJ%%j%%%%J%%%%%%%
17382E1%%jJ%%%%j%%%%%%%%J%%%j%%J%j%%%%%%%%%%%%J%%%jJ%j%%%%%%J%jJ%%%%%%%%%%%%
17451E1%%%%%%%%%j%J%%%j%J%%%%%%%%%%%%j%%%%%%%%%%%%%%%%%%%%jJ%%%%%%%%%%%%j%%J
17520E0%%JjJ%%%%%%%%%%%%%%%%%%%%%%%%%%%j%%%%%%%%%%%%%%%%%j%%%J%%%%%%%%%%%%%J
17589E1%%%%j%%%%%%%J%%j%%%%%%%%Jj%%%%%%%%%%%%%%%%%%j%%J%j%%J%%%%%%%J%jJ%%%j%
17658E0%%%%%%%%%%%%%%%%%j%%J%%%%%%%%%%%jJ%%%%%%%j%J%%%%%%%%%%jJ%%%%%%%%%j%J%
17727E0%%%%%%%%jJ%%j%J%%%%j%%%J%%%%%%%%jJ%%%%%%%%%%%%%%%%%%%%j%J%%%%j%%%J%%%
17796E0%%jJ%%%j%Jj%J%j%%%%%%J%%%%%%%%%%jJ%%%j%%J%%%%j%%%%%%%%%%%%%%%J%%%%%%%
17865E0%%%%%%j%%%%%%%%%%%%%%%J%%%%%j%%J%%%%%%%%%%%%%%%%%%%%%%%%%j%%%%%%J%%j%
17934D9%%J%%%%%%%%%j%%%%%%%%%%%%J%j%%%%%J%%%%%j%%%%%%%%%%%%%%%%%%%%%%%%%%%%%
18003D9%%%jJ%%%%J%j%%j%%%%J%%j%%J%j%%J%%%%%%%%%%j%%%%%%%%%%%J%%%%%%%%%%%%%%%
18072D9%%%%%%%%%%%%%%%%%%%%J%%j%jJ%%%%j%%J%%j%%%%%%%%%%%J%j%%%%J%%j%%%J%%%j%
18141D8%%%J%%%%%%%%%%%%%%j%%J%%%%j%J%%%%%j%%%J%%%%%%%j%%%%%%J%%%%%%%%%%%%%%j
18210D8%%%J%%%%j%%%%J%%%j%%%%%Jj%%%%%%%%%J%%%%%%%%%j%%J%%%%j%%%%%%%%%J%jJ%j%
18279D8%%%%%%%%%%%%%%%%%%%J%%%%%j%%%J%%%j%%%%%%%Jj%%%%%%%%%%%J%j%%%%%%Jj%%%%
18348D8%%%%Jj%%%%%%JjJ%%j%%%%%%%%%%%%%%%%%%%%%%%%%jJ%%%%%%%%%%%%%%j%%%%J%%%j
18417D7%%%J%%%%%%%%%%%%%%%%%%%%%%%%%%%%%%%j%%%%J%j%%%%%%%J%j%%%%%J%j%%%%J%%j
18486D7%%J%%%%%%j%J%%%%%%j%%%%%%%%%%J%%j%%J%%%j%%%%%%%%%%JjJ%%%%%%%j%%%%%J%%
18555D8%%%j%%%%%%%%%%J%%%%%%%j%%%%%%%%%%J%j%%Jj%%%%%%%%%%%%%j%%J%%%%%%%%%%%%
18624D7%%%%%%%%%%%%%%%%%%%%%%%%%%jJ%%%%%%%%%%%%%%%%%%J%j%%%%%%%%%%%%%%%%%%%%
18693D7%%%%%%%%%%%%%%%%%%%%%j%J%%%%%%%%%%j%%%J%%%j%%%%%%%%%%%%%%%J%%%%j%%%J%
18762D7%%%%j%J%%%%%j%J%%%%%%%%%%%%%%%%%%%%%%%%%j%%J%%%%%%%j%%%J%%j%%%%%J%%%j
18831D6%%%%%%%%%%%%%%%%%%%%%%%%%J%%%%j%%%%%%%%%Jj%%J%%j%J%%j%%%%%%%J%%%%j%%%
18900D6%%%%%%%%%%%%J%j%%J%%%j%%%%%%%%%%%%%%%%%%%%%%%%%%%%%%%j%%J%%%%J%j%%%%%
18969D6%%%%%%j%%%J%%%%%%%%%%%%%%%%%%%%%%j%%%%%%%%%%%%%J%%%j%%J%%%%%%%%%%%%%%
19038D6%%%%%%%j%J%%%%%%%%%%%%%%%%%%%%%%%%%%%%%%%%%j%%%%%%%%J%j%%%%%J%%j%%J%%
19107D6%%j%%%%%%%%J%%%%%%%%%%%%%%%%%jJ%j%%%%%%%J%j%%%J%%%j%%%%%J%%%%%%%j%%J%
19176D6j%%%%%%%%%%%%%J%%%%%%%j%J%%%j%%%%%%%%%%%%%%%%%%%%%%%%%%%%%%%%%%%%%%%%
19245D5%%%%%%%%%Jj%%%%%%j%%%%%J%%%%%J%j%%%%%%%%j%J%%%%%%%%%%%%%%%%J%%j%%%%%%
19314D5%%%%%%%%j%J%%%%%%%%%J%j%%%%%%j%%%Jj%J%%%%%%%%%%%%j%%%%%%%%%%%%%J%%%%%
19383D5%%%%%%%%j%J%%%%%%%%j%%%%%%%%%%J%%j%%%%J%%%%%%%%%%%%%%%%%%%j%%%%J%%%%j
19452D4%%%%%%%%%J%%%%%%%%%%%%j%%%%%%%%%%J%j%J%%j%%%%%%%%%%%%%%%%%%%%%%%%J%%%
19521D5%j%%%%%%%J%%%%j%%%%%%%%%%%j%%%J%%%%%%Jj%%%%%%%%J%%%j%%%%J%%j%%%%%%%%j
19590D3%%%J%%%%%%Jj%%%%%%%%%%%%%%%%%%%%%%%jJ%%%%%%%%%%%%%%j%J%%%%%%%%%%%%j%%
19659D3%%J%%%%%%%%%%j%%%%%%%%J%%%%%%%%%%%%%%%%%%%%%%%%%%j%%%J%%%%%%%%%%%%%%%
19728D4%%%%%%%j%J%%%%%%%%%%j%%%Jj%%%%%J%%%%%%%%%%j%%%%%%J%%%%j%%%%%%%%%%%%%%
19797D3%%%%%%%%%%%J%%j%%%%%%%%%%%%%%%%j%J%%%%%%%%%%%%%%%%%%%%%%%%%%%%%%%%%%%
19866D3%%%%%%%%%%%%%%%%%%%%J%%%%%%%%%%%%%j%%%%%%%%%%%%%jJ%%%%%%%%%%%%%%%%%J%
19935D4%%%j%%%%%%%%jJ%%%%%%%%%%%%%%%%j%%J%%%%%jJ%%%%%%%%j%%%%%J%%%%%%%%%%%%%
20004D3j%%%%%%Jj%%%%J%j%%%%J%%%%%%%%%%%j%%J%j%%%%%%%%%J%%%j%J%%%%%%%%%%j%%%J
20073D3%%%%%%%j%J%%%%%%%%%%%%%%%%%%%%%%%%%jJ%%%%%%%%%%%%%%%%%%%%j%%%%%%%%%%%
20142D2%%%%%%%%%%%%j%%J%%%%%%%%%%%%%%%%%%%%%%%%%%%%%j%%%%J%%%%%%%%%%%%%%%%%%
20211D2%%%%%%%%%%%%%%%%%%%%%%%%%%%%%%%J%j%%%%%%%%%%%%j%J%%%%%%j%%%JjJ%%%%%%%
20280D2%%%%%%%%%%%%%%j%%%%%%%%%J%%%%%%j%%%%%%%%%J%%%%%%%%%%%%j%%J%%%%%%%%%j%
20349D1J%%%%%%%%j%%%J%%%%%%%%%%%%%j%%%%%%Jj%%%%%%%%%%%%%%%%%%%%%%%%J%%%%%j%%
20418D1%%%%%J%%%%j%%%J%%%j%%%%%%%%J%%%%%%%%j%%%%%%%%J%j%%%%%%%%%j%J%%%%%%%%%
20487D1%%%%%%%%%%%%%%%%%%%%%j%%%%%%J%%%%%jJ%%%%%%%%%%%%%Jj%%%%%%%%%j%%%%%%J%
20556D1%%%%%%%%%%%%%%%%%%%%%jJ%%%%%%%%%%%%j%J%%%%j%%%%J%j%%%%%%%%%%%%%%%%%%%
20625D0J%%j%J%j%%%%J%%%%%%%%%%%%%%j%%%%%%%J%%%%j%%%%J%%%%%%%%%%jJ%%%%j%%J%%%
20694D1%%%%j%%Jj%J%%%%%%j%%%%%%%%%%%%%%%%%%%%J%%j%%%%%%%J%%%%%j%%%%%%%%%%%%%
20763D0%%%%%%%%%%J%j%%%%%%%%%%%%%j%%J%%%J%j%%%%%%%%%%%%%%%%%%%%%%%%%%%%%%%%j
20832C9%%J%%%%%%%%%%%%%%%%%%%%%jJ%%%%%%%%%%%%%%%%%%%%%%jJ%%%%%%j%%%%%%%%%%%%
20901C9%%%%%%%%%%%%%%%%%%J%%%%j%J%j%J%%%%j%%%%%%%J%%%j%%%%%%%%%%%J%%%%%%%j%%
20970C9%%%j%J%%%%%j%%J%%%%%%%%%%%%%Jj%%%%%%%%%%%%%%%%%%%%%%%%%%%%%%%%%%%%%%%
21039C9%%%%%%%%%j%%J%%%%%%%%%%%%%%j%J%%%%%%%%%%%%%%%%%%%%%%%%%%%%J%%%j%%%J%%
21108D0%%%%j%J%%%%j%%%%%%%%%j%J%%%%%%%%%%%%%%%j%J%%%%%j%J%%%%%%%%%%%%%%%%J%%
21177D0%j%%%%%%J%%%j%%%%%%%%%%%%%j%%%J%%%%%j%%%%%%%%J%%%%%%%j%%%J%%%%%%%%%j%
21246C8Jj%%%%%%%%%%%%%%%%%%%%%%J%j%%%%%%J%%j%%%%j%J%%%%%%%%%%%%%%%%%%%%%%%%%
21315C8%%jJ%%%%%%%jJ%%%%%%%%%%%%%%%%j%%%%%%%%J%%%j%%%%%%%%%J%%%%%%jJ%%j%J%%%
21384C8%j%%%%%%J%j%J%%%%%j%J%%%%%%j%%%%%%%%J%%%%%j%J%%%%%%%%%%%%%%%%%%%%%%%j
21453C7%%%J%%j%J%%%%%%j%%%%%%%%%%J%%j%%%Jj%%%%%%%%%%%%%%%%%%J%%%%%%%%%%j%%%%
21522C7%%%%%%%%%%%%J%j%%%%%%%%%%Jj%%%%%%%%%%%%%%%%%%J%%%j%%%%%%%%%%%%%%%%%%%
21591C7%%%%%j%%J%%%%%%%%%%%%%%%%%jJ%%%%%%%%%%%%%%%%j%%%%J%%%%%%j%%%%%J%j%%%%
21660C6%%%%%%%%%J%%%j%%%%%%%%J%%j%%%%%%%%%%%%%%J%%%%%%%%%%%%%%%%%%%%%%j%%%%%
21729C6J%%%%j%%J%%%%%j%%%%%%%%%%%J%%j%%%%%%%%%%%%%%%%%%%%%%%%%%%%%%%%j%%%%%%
21798C5%%J%%%%%%%J%%%j%%%jJ%%Jj%%%%%%%%%%%%%%j%%%%%J%%%%%%%%%%%%%%%%%%%%%j%J
21867C6%%%j%J%%%%%%%%%%%%%%%jJ%%%%%%%j%J%%%%%%%%%%%%%%%%%%j%%%%%%J%j%%%%%%%%
21936C5%J%j%%%%%%%%%%%%%%%%%%%%J%%%%j%%%%%%%J%%%%%%%%j%%%J%j%%%%%%%%%%%%%%%%
22005C5%%%%J%%%%j%%%%%%%J%%j%%%%%%%%%%%%%%%%%%%%%%%%%%%J%%%%%%%j%%%%%%Jj%%%%
22074C5%%%j%%%J%%%%%%%%%%%%%%%%%j%%%J%%%%%%%%j%%%%%%%J%%%%%%%%%%%%%%J%%%j%%%
22143C5%%%%%%%%J%j%%%%%%%%%%%%%%%%%%%%%%%%%%%%%%j%%%%%%%%%%%%%%J%%%%%%%j%%%%
22212C4%%%%J%jJ%%%j%%%J%j%%%%%%%%%J%%%%jJ%%%%%%j%%%J%%%%%%%%%j%%J%j%%%%%%%%%
22281C4J%%%%%j%%%%%%%%%%J%j%%%J%jJ%%%%j%%%%%%%%%%%%%%%%%%%%%%%%%%J%%%%%%%%%j
22350C4%%%%%%%%%%%%%%%J%%j%%%%%%%%%%%%%%%%%%%%%%%Jj%%%%%%%%%%%J%%%j%%%%%%%%%
22419C4%%j%%%%%%%%%%%%%J%%%%%%%%%%jJ%%%%%%%%%%%%%%%%%%%%%%%%jJ%%j%%%J%%%%%%%
22488C4%%j%%%%%Jj%%%%%%%%%%%%%J%%%j%%%%%%%%%%%J%j%%%%%%%%%%%%%J%%j%%%%%%%%%%
22557C3%%%%%%%%%%%J%%%%%%%%%j%%%%J%j%%%j%%%%J%%%j%%%%J%%%%%%%%%%%%%%%%%%%%%%
22626C3%%%%%%%%%%%%%%%%%%%%%%%%%%%%%%%j%%%%%%%Jj%%%%%%%%J%%j%%%J%%%%%j%%%%%%
22695C2%%J%%%%%j%%%%%%%%%%%%%%%%%%%%%J%%%%j%J%%j%%%%%%J%j%%%%%%%%%J%%%j%%%J%
22764C3j%Jj%%%%%%%%%%%%%%%%%%%%%J%%%%%%%%%%%j%%%%%%%%%%J%j%%%%%%%%%%%%%%%%%%
22833C2%j%J%%%%%j%%%J%%%%%%%%%%%%%%%%%%j%J%%%%%%%%%j%%%J%%%%%%%%%%%%%%%%%%%%
22902C2%%%%%%%%%%%%%%%%j%%%J%%%%%%%%%%j%%J%%%%%%%%%%%j%%%%%%%%%%J%%%%%%%%j%%
22971C1%%jJ%%%%%%%%%%%J%%%%%%%%j%%%%%%%%%%%%%%%%%%%%%%%%%%%%%%J%%%%j%%%J%%%%
23040C2%%%%j%J%j%%%%%%J%%%%%%%j%%%%%%%%%J%j%%%%%%%%jJ%%%%%%%%%%%%%%%%%%%%%%%
23109C1%%%%%%%%%%%%%%%%%%%%%%%%%%%%%%%%%%j%%J%%%%%%%%%%j%%%%%%%Jj%%%%%%J%j%%
23178C0%%%%%%%%%%%%%%%%%%J%%%j%%%%J%%%%%j%%%%%%%%%%%%%%%%%%J%%j%%%%J%j%%%%%%
23247C0%%%%%%%%%%%%%%%%%%%%%%%%%%%%%%%%%%%%%%%%%%%%%%%%%%%%%%%%%%%%%%%%%%%%%
23316C0%%j%Jj%%%%J%j%%%%%%%%%%%%%%J%%%%%%%%%%%%%j%%%Jj%%%%%%%%%%%%%%%%%%%%%%
23385B9%J%%%%j%%%%%%%%%%%%%%%%%%%%%%%%%%%Jj%%%J%%%j%%%%%%%%%%%Jj%%%%%%jJ%%%j
23454B8%J%j%%J%%%%%%%%%%%%%%%%%%%%%%%%j%%%%%%%J%%%%jJ%%j%%Jj%%%%%J%%%%%%%%%j
23523B8%%%%J%%%%%%%%%j%%%%J%%%%%%%%%%%%%%%%%j%%%J%%%%%%%%%%j%%%%%%%%%%%%%%%%
23592B8%%%%%%%%%%%%%%%%%%%%%%%%%%%%%%%%%%%%J%j%%%%%%%%%%%%%%%%%%%%%%%%%%%%%%
23661B8%%%%%j%%%J%%%%%%J%%jJ%j%%j%%J%%%%%%%%%%%%%j%%%%%%%%%%%%JjJ%%%%j%J%%%%
23730B8%%j%%%%%%%%%%%%%%J%%%%%%%j%%%%%%%%%%Jj%%%%%%%%%%%%%%%%%%%%%%%%%%%%%%%
23799B7%%%%jJ%%%%%%%%%%J%%%%j%%%%%%%%%%%%%%%%%%%%%%%%%%%%%%%%%%%%%%%%%%%%%%%
23868B7%%jJ%%%%%j%%%%%%%%%J%%%%%j%%%J%%%%%%%%%%%%%%%%%%%%%%%%%%%%j%%%%%%J%%%
23937B7%j%%%%J%%%jJ%%%%%%%%%%%%%j%%%%%%%%%%%%J%%%%%j%%%%%%%%%%%%%%%%%%%%%%%%
24006B6%%%%%%%%%%%%%%%%%%j%%%%J%%%%%%%j%%%%%%%J%%%%j%%%%%%%%%%%%%%%%%%%%%%%%
24075B5%%%%%%%%%%%%%%%%%%%%%J%%j%%%%%%%%%%%%%%%%%%%%%%%%%%%%%%%%%%j%%%J%%%%%
24144B5%jJ%%%%%%%%%%jJ%%%%%%%j%%%%%%%%J%%%%j%%J%%j%%%%%J%%%%%j%%%%%%%J%%%%%%
24213B5%j%%%%J%%%j%%%J%%%%%%j%%%%%%%J%%j%%%%%%%%%%%%%%%%j%%%%J%%%%%%%%%%%%%%
24282B4%%%%%%%%%%%%%%%%%%%%%%%%%%%%%jJ%%j%%%%%%%%%%%%%%%%%%%%J%j%%%%%%j%J%%%
24351B3%%%%%%%%%%%%%%%%%%%%%%%%%%%%%%%%%%%%%%J%j%J%%j%%%%%%%%%%%%%%%%%j%%Jj%
24420B2%%%%J%%j%J%%%j%J%jJ%%%%%%%%%%%%%%%%%j%%%%%J%%j%%%%%J%%%%%%jJ%%%j%%%%%
24489B2%%%%%%%%%%%%J%%j%%%%%%%%%%%%%%%%j%%J%%%%%%%%%%%j%%Jj%%%%%%%%%J%%%%%%%
24558B2j%%%%%%%%%%%%%%%%J%%j%%%%J%%%%%%%%%%%%j%J%%%j%%%%%%%%%%%%%%%%j%%%J%%j
24627B0%%%%%J%%%%%%j%%%%%%%J%%%%jJ%%%%%j%%%%%%%%%%J%j%%%%%%%%%%%%%%%%%%%%%jJ
24696B0%%%%%%%%%%%%j%J%%%%%%%%%%%%%%%%%%%%%%%jJ%%%%%%%j%%%%%%%%%%%%%%%%%%%%%
24765A9%%%%%%%%%%%%%%%%%%%%%%%j%%J%%j%%J%%%%%%%%j%%%%J%j%%%J%%%%%j%%%%%%%%%%
24834A8%%%%%J%%%%%%%%%%%%%%j%%%%%%%%j%%%%%%J%%%%%j%J%jJ%j%%J%%j%%%%%%%%%J%j%
24903A7%%%%%%%%%%%%j%J%%%%%%%%j%%%%%%%%%%%%%Jj%%%J%j%%%%%%%%%%%%%%J%j%%%%%%%
24972A6J%%%%%%j%%j%%%%%%J%%%%%jJ%%%%j%%%%%%%%%%%%%%%J%%%%%%%%%j%%%%%%%J%%%%j
25041A5%%%%%%%%j%%%%J%%%%%%%%%%%%%%%%%%%%%%%%%%%%j%%%%%%%%J%%j%%%%%%%%%%j%J%
25110A4%%%%%j%%%%%%%%%%%%%%%%%%%%%%%%%%%%%%%%%%%%%%%j%%%J%%%%%%%%%%%%%%j%%%%
25179A2%%%%J%%j%%%%%%%%%J%j%%%%%%%%%%j%%%%%%%%J%%%%%j%%%%%%%%%%%%%j%%J%%%%j%
25248A0%%%J%%%j%J%%%%j%%%J%%%%%%%%%%%%%%%j%%%%%%Jj%%%%%%%%%j%%%%%%%%%%%%%%%%
25317I%%%%%%%Jj%%%%%%%%%%%%%%%j%%%%J%%%%j%J%%jJ%j%%%%%%%%%%%%%%%%%%%%%%%%%%j
25387G%%%%%%%%%%%%%%%%%%%%%%%%%%%%%%%%%%%%%j%J%%%%%%%j%%%%%%%%%%%%%%%%%%%%%%
25457F%j%%J%%%%j%J%%%%%%%j%%%%%%%J%%%%j%%%%%%j%J%%%%%%%%%%%%%j%%%%%%jJ%%%%%%
25527D%%%%%%%%%%%%%%%%%%%%%%%%%j%%Jj%%%%%%%%%%%%%%%%%%%%%j%%%%%%%%%%%%%%%%%%
25597B%%%%%%%%%%j%%Jj%%%%%J%j%%%%%%%%%%%%%%%%%%%%%%%%j%%J%j%%%%%%%%%%%%%%%%%
25667@%%%%%%%%%%%%%%%%%%%%%%%%%%%%%%%%%%%j%%%%J%%%%%j%%%%%%%%%%%%%%%%%%%%%%%
25737a%%%%%%j%%%%%%%%%%%%%%%%%%%%%%%%%%%%%%j%%%%%%%%%%%%%%%%%%%%%%%%%%%jJjJ%
25807c%%%j%%%%%%j%%J%%%%%%%%%%%%j%%%Jj%%%%%%%%%%%%%%%%j%%%%%%%%%%%%%%%%%%%%%
25877f%%%%%%%%j%Jj%%%%%%%%%%%%%%%%%%%%%%j%%J%j%%%%%%%%jJ%%%%%%%%j%%%%%%%%%%%
25947i%%%j%J%%%%%%%%%%j%%%%%%%%%%%%%%%%%%J%%j%%%j%%%%%J%%%j%%%%%%%%%%%%%%%j%
26017a2%%%%%%%%%%%%%%%%%%%%%%%%%j%Jj%Jj%%%%%%J%j%%j%J%%%%%%%%j%%%%%%%%%%%%%%
26086a4%%%%%%%%%%%%%%%%%%%%j%%%%%%%%%%%%%%%%%j%%%%%%%Jj%%%%%%%%%%%%%%%%%%%%j
26155a7%%%%%%%%%%%%%%%%%%%j%%%%%%%%%%%%%%%%Jj%%%%%j%%%%%%%%%%%%%%%%%%%%%%%%%
26224a9%%%%%%%%%%%j%%%%%%%%%%%%%%%%%%%%j%%%%%%%%%%%%%%%%%%%%%%%%%%%%%j%%%%%%
26293b2%%%%%%%j%%%%J%j%%%%%%%%%%%%%%%%jJ%%%%%%%%%%%%j%%%%%%%%%%%j%%%%%%%%%%%
26362b5%%%%%%%%%%%%j%%Jj%%%%%%%%%%%%%%%%%%%%%%%%%%j%%%%%%%%%%%%%%%%%%%%%%%j%
26431b8%J%j%%%%%%%j%%%%J%%%%%%%j%%%%%%%%%%%%%%%%%%%%%%%%j%J%j%%%%%%%%j%%J%%%
26500c0%%%%j%J%%%%jJj%%%%%%j%%%%%%%Jj%%%%%%%%j%J%%%%%%%%%%%%%%%j%%%%%%%%%%j%
26569c4J%%%%%%%%%%%j%%%%%%%%%%%%%%%%j%%%%%%%%%J%%j%%%j%%%%%%%%%%%%J%j%%%%%%%
26638c6%%J%j%%%j%%%J%%%%%j%
26658c7
##ENDNTUPLES=	NMRSPECTRUM
##END=	
