# Supplementary material for: Competition between N and O: use of diazine N-oxides as a test case for the Marcus theory rationale for ambident reactivity
Source: Chem Sci. 2020 Jul 23;11(35):9630–47. doi: 10.1039/d0sc02834g (PMC8162281; doi:10.1039/d0sc02834g)
Supplement: SC-011-D0SC02834G-s015 [file SC-011-D0SC02834G-s015.jcamp]

##TITLE=	6A176237
##JCAMPDX=	6.0	$$ NMR Plug-in 1.3 of MestReNova 6.0.2-5475
##DATATYPE=	NDNMRSPECTRUM
##DATACLASS=	NTUPLES
##NUMDIM=	2
##ORIGIN=	Bruker BioSpin GmbH
##OWNER=	NMRSU
##.OBSERVEFREQUENCY=	600.07000732421875
##.OBSERVENUCLEUS=	^1H
##.SOLVENTNAME=	9
##.PULSESEQUENCE=	hmbcgpndqf
##.ACQUISITIONMODE=	SIMULTANEOUS
##$ORIGINALFORMAT=	Bruker XWIN-NMR
##$PARAMETERFILE=	(acqu2s, ASCII, C:/Users/peter/Documents/Ambident%20reactivity%20of%20diazine%20oxides%20(e.g.%20PyzNO)/NMR%20data%20files/Compound%2013b%20-%20in%20DMSO-d6/1H-15N%20HMBC/acqu2s, 0)
$$ ##TITLE= Parameter file, TopSpin 3.5 pl 7
$$ ##JCAMPDX= 5.0
$$ ##DATATYPE= Parameter Values
$$ ##NPOINTS= 258	$$ modification sequence number
$$ ##ORIGIN= Bruker BioSpin GmbH
$$ ##OWNER= NMRSU
$$ $$ 2020-01-29 15:35:18.858 +0000  NMRSU@AVIII600NMR-PC
$$ $$ C:/Bruker/TopSpin3.5pl7/data/PB/nmr/6A176237/11/acqu2s
$$ $$ process C:\Bruker\TopSpin3.5pl7\prog\mod\go4.exe
$$ ##$ACQT0= 0
$$ ##$BF1= 60.804565
$$ ##$FnMODE= 1
$$ ##$NUC1= <15N>
$$ ##$NusJSP= 0
$$ ##$NusT2= 1
$$ ##$NusTD= 256
$$ ##$O1= 12159.168
$$ ##$ProjAngle= 0
$$ ##$SFO1= 60.816724168
$$ ##$SW= 409.026007744694
$$ ##$SW_h= 24875.6218905473
$$ ##$TD= 256
$$ ##END=
$$ 
##$PARAMETERFILE=	(acqus, ASCII, C:/Users/peter/Documents/Ambident%20reactivity%20of%20diazine%20oxides%20(e.g.%20PyzNO)/NMR%20data%20files/Compound%2013b%20-%20in%20DMSO-d6/1H-15N%20HMBC/acqus, 0)
$$ ##TITLE= Parameter file, TopSpin 3.5 pl 7
$$ ##JCAMPDX= 5.0
$$ ##DATATYPE= Parameter Values
$$ ##NPOINTS= 13	$$ modification sequence number
$$ ##ORIGIN= Bruker BioSpin GmbH
$$ ##OWNER= NMRSU
$$ $$ 2020-01-29 15:35:22.181 +0000  NMRSU@AVIII600NMR-PC
$$ $$ C:/Bruker/TopSpin3.5pl7/data/PB/nmr/6A176237/11/acqus
$$ $$ process C:\Bruker\TopSpin3.5pl7\prog\mod\go4.exe
$$ ##$ACQT0= 1000000
$$ ##$AMP= (0..31)
$$ 100 100 100 100 100 100 100 100 100 100 100 100 100 100 100 100 100 100
$$ 100 100 100 100 100 100 100 100 100 100 100 100 100 100
$$ ##$AMPCOIL= (0..19)
$$ -1 0 0 0 0 0 0 0 0 0 0 0 0 0 0 0 0 0 0 0
$$ ##$ANAVPT= -1
$$ ##$AQSEQ= 0
$$ ##$AQ_mod= 3
$$ ##$AUNM= <au_zg>
$$ ##$AUTOPOS= <3 >
$$ ##$BF1= 600.07
$$ ##$BF2= 60.804565
$$ ##$BF3= 600.07
$$ ##$BF4= 600.07
$$ ##$BF5= 600.07
$$ ##$BF6= 600.07
$$ ##$BF7= 600.07
$$ ##$BF8= 600.07
$$ ##$BWFAC= (0..63)
$$ 0 0 0 0 0 0 0 0 0 0 0 0 0 0 0 0 0 0 0 0 0 0 0 0 0 0 0 0 0 0 0 0 0 0 0 0
$$ 0 0 0 0 0 0 0 0 0 0 0 0 0 0 0 0 0 0 0 0 0 0 0 0 0 0 0 0
$$ ##$BYTORDA= 0
$$ ##$CAGPARS= (0..11)
$$ 0 0 0 0 0 0 0 0 0 0 0 0
$$ ##$CHEMSTR= <none>
$$ ##$CNST= (0..63)
$$ 1 1 90 1 1 1 80 100 1 1 1 1 50 8 1 1 1 1 1 1 1 50 30 40 1 1 1 1 1 1 1 1
$$ 1 1 1 1 1 1 1 1 1 1 1 1 1 1 1 1 1 1 1 1 1 1 1 1 1 1 1 1 1 1 1 1
$$ ##$CPDPRG= (0..8)
$$ <garp> <> <waltz16> <> <mlev> <mlev> <mlev> <mlev> <mlev>
$$ ##$D= (0..63)
$$ 3e-006 1.5 0.00345 0.0023 0 0 0.0625 0.4 0 0.06 0 0.03 2e-005 3e-006 0
$$ 0 0.0002 0 0 0 0 0 0 0 0 0 0 0 0 0 0 0 0 0 0 0 0 0 0 0 0 0 0 0 0 0 0 0
$$ 0 0 0 0 0 0 0 0 0 0 0 0 0 0 0 0
$$ ##$DATE= 1580310246
$$ ##$DE= 55
$$ ##$DECBNUC= <off>
$$ ##$DECIM= 2560
$$ ##$DECNUC= <off>
$$ ##$DECSTAT= 4
$$ ##$DIGMOD= 1
$$ ##$DIGTYP= 12
$$ ##$DQDMODE= 0
$$ ##$DR= 22
$$ ##$DS= 16
$$ ##$DSPFIRM= 0
$$ ##$DSPFVS= 20
$$ ##$DTYPA= 0
$$ ##$EXP= <15N_HMBC.icon>
$$ ##$FCUCHAN= (0..9)
$$ 0 2 1 0 0 0 0 0 0 0
$$ ##$FL1= 90
$$ ##$FL2= 90
$$ ##$FL3= 90
$$ ##$FL4= 90
$$ ##$FN_INDIRECT= (0..7)
$$ 0 0 0 0 0 0 0 0
$$ ##$FOV= 20
$$ ##$FQ1LIST= <freqlist>
$$ ##$FQ2LIST= <freqlist>
$$ ##$FQ3LIST= <freqlist>
$$ ##$FQ4LIST= <freqlist>
$$ ##$FQ5LIST= <freqlist>
$$ ##$FQ6LIST= <freqlist>
$$ ##$FQ7LIST= <freqlist>
$$ ##$FQ8LIST= <freqlist>
$$ ##$FRQLO3= 1244578.95700002
$$ ##$FRQLO3N= 0
$$ ##$FS= (0..7)
$$ 83 83 83 83 83 83 83 83
$$ ##$FTLPGN= 0
$$ ##$FW= 4032000
$$ ##$FnILOOP= 0
$$ ##$FnMODE= 0
$$ ##$FnTYPE= 0
$$ ##$GPNAM= (0..31)
$$ <SINE.100> <SMSQ10.100> <SMSQ10.100> <SMSQ10.100> <SINE.100> <SINE.100>
$$ <SINE.100> <SINE.100> <SINE.100> <SINE.100> <SINE.100> <SINE.100> <SINE.100>
$$ <SINE.100> <SINE.100> <SINE.100> <SINE.100> <SINE.100> <SINE.100> <SINE.100>
$$ <SINE.100> <SINE.100> <SINE.100> <SINE.100> <SINE.100> <SINE.100> <SINE.100>
$$ <SINE.100> <SINE.100> <SINE.100> <SINE.100> <SINE.100>
$$ ##$GPX= (0..31)
$$ 0 0 0 0 0 0 0 0 0 0 0 0 0 0 0 0 0 0 0 0 0 0 0 0 0 0 0 0 0 0 0 0
$$ ##$GPY= (0..31)
$$ 0 0 0 0 0 0 0 0 0 0 0 0 0 0 0 0 0 0 0 0 0 0 0 0 0 0 0 0 0 0 0 0
$$ ##$GPZ= (0..31)
$$ 0 70 30 50.1 -10 -5 0 0 0 0 0 0 0 0 0 0 0 0 0 0 0 0 0 0 0 0 0 0 0 0 0 0
$$ ##$GRDPROG= <grad_out>
$$ ##$GRPDLY= 67.9842376708984
$$ ##$HDDUTY= 20
$$ ##$HDRATE= 20
$$ ##$HGAIN= (0..3)
$$ 0 0 0 0
$$ ##$HL1= 128
$$ ##$HL2= 90
$$ ##$HL3= 90
$$ ##$HL4= 90
$$ ##$HOLDER= 3
$$ ##$HPMOD= (0..7)
$$ 0 0 0 0 0 0 0 0
$$ ##$HPPRGN= 0
$$ ##$IN= (0..63)
$$ 2.01e-005 0.001 0.001 0.001 0.001 0.001 0.001 0.001 0.001 0.001 0.001 0.001
$$ 0.001 0.001 0.001 0.001 0.001 0.001 0.001 0.001 0.001 0.001 0.001 0.001
$$ 0.001 0.001 0.001 0.001 0.001 0.001 0.001 0.001 0.001 0.001 0.001 0.001
$$ 0.001 0.001 0.001 0.001 0.001 0.001 0.001 0.001 0.001 0.001 0.001 0.001
$$ 0.001 0.001 0.001 0.001 0.001 0.001 0.001 0.001 0.001 0.001 0.001 0.001
$$ 0.001 0.001 0.001 0.001
$$ ##$INF= (0..7)
$$ 0 40.2 0 0 0 0 0 0
$$ ##$INP= (0..63)
$$ 0 0 0 0 0 0 0 0 0 0 0 0 0 0 0 0 0 0 0 0 0 0 0 0 0 0 0 0 0 0 0 0 0 0 0 0
$$ 0 0 0 0 0 0 0 0 0 0 0 0 0 0 0 0 0 0 0 0 0 0 0 0 0 0 0 0
$$ ##$INSTRUM= <aviii600>
$$ ##$INTEGFAC= (0..63)
$$ 0 0 0 0 0 0 0 0 0 0 0 0 0 0 0 0 0 0 0 0 0 0 0 0 0 0 0 0 0 0 0 0 0 0 0 0
$$ 0 0 0 0 0 0 0 0 0 0 0 0 0 0 0 0 0 0 0 0 0 0 0 0 0 0 0 0
$$ ##$L= (0..31)
$$ 1 1 1 1 1 1 1 1 1 1 1 1 1 1 1 1 1 1 1 1 1 1 1 1 1 1 1 1 1 1 1 1
$$ ##$LFILTER= 500
$$ ##$LGAIN= 5
$$ ##$LINPSTP= 0
$$ ##$LOCKED= yes
$$ ##$LOCKFLD= 1730
$$ ##$LOCKGN= 93.934814453125
$$ ##$LOCKPOW= -20
$$ ##$LOCKPPM= 2.49000000953674
$$ ##$LOCNUC= <2H>
$$ ##$LOCPHAS= 2
$$ ##$LOCSHFT= yes
$$ ##$LOCSW= 0
$$ ##$LTIME= 0.25
$$ ##$MASR= 4200
$$ ##$MASRLST= <masrlst>
$$ ##$MULEXPNO= (0..15)
$$ 0 0 0 0 0 0 0 0 0 0 0 0 0 0 0 0
$$ ##$NBL= 1
$$ ##$NC= -6
$$ ##$NLOGCH= 3
$$ ##$NOVFLW= 0
$$ ##$NS= 4
$$ ##$NUC1= <1H>
$$ ##$NUC2= <15N>
$$ ##$NUC3= <off>
$$ ##$NUC4= <off>
$$ ##$NUC5= <off>
$$ ##$NUC6= <off>
$$ ##$NUC7= <off>
$$ ##$NUC8= <off>
$$ ##$NUCLEUS= <off>
$$ ##$NUSLIST= <automatic>
$$ ##$NusAMOUNT= 25
$$ ##$NusFPNZ= no
$$ ##$NusJSP= 0
$$ ##$NusSEED= 54321
$$ ##$NusSPTYPE= 0
$$ ##$NusT2= 1
$$ ##$NusTD= 0
$$ ##$O1= 3780.418
$$ ##$O2= 12159.168
$$ ##$O3= 3780.418
$$ ##$O4= 3780.418
$$ ##$O5= 3780.418
$$ ##$O6= 3780.418
$$ ##$O7= 3780.418
$$ ##$O8= 3780.418
$$ ##$OVERFLW= 0
$$ ##$P= (0..63)
$$ 11.3 11.3 22.6 14.7 29.4 16.5 25 50 10000 150 300 80000 80000 1000 0 100000
$$ 1000 2500 100000 600 2000 0 0 0 0 180 100000 11.3 0 1000 0 0 20000 0 0
$$ 0 0 0 0 0 2000 0 0 0 200 0 80000 46600 10000 0 80000 0 0 0 0 0 0 0 0 0
$$ 0 0 0 500
$$ ##$PACOIL= (0..15)
$$ 2 1 3 0 0 0 0 0 0 0 0 0 0 0 0 0
$$ ##$PAPS= 2
$$ ##$PARMODE= 1
$$ ##$PCPD= (0..9)
$$ 100 80 120 100 100 100 100 100 100 100
$$ ##$PEXSEL= (0..9)
$$ 1 1 1 1 1 1 1 1 1 1
$$ ##$PHCOR= (0..31)
$$ 0 0 0 0 0 0 0 0 0 0 0 0 0 0 0 0 0 0 0 0 0 0 0 0 0 0 0 0 0 0 0 0
$$ ##$PHLIST= <>
$$ ##$PHP= 1
$$ ##$PH_ref= 0
$$ ##$PL= (0..63)
$$ 120 1.81 0 120 120 120 120 120 120 63.59 14.45 26.85 8.21 120 120 120 120
$$ 120 1.81 20.47 120 120 120 120 120 120 120 26.85 120 120 8.21 120 120 120
$$ 120 120 120 120 120 120 120 120 120 120 120 120 120 120 120 120 120 120
$$ 120 120 120 120 120 120 120 120 120 120 120 120
$$ ##$PLSTEP= 0.1
$$ ##$PLSTRT= -6
$$ ##$PLW= (0..63)
$$ 0 14.6 108.5 0 0 0 0 0 0 7.4571e-005 2.9828 0.23016 1.6282 0.81767 0 1.042
$$ 0 0 14.6 0.29129 0 0 0 0 0 0 0.19139 0.23016 0 2.9828 1.6282 1.9377 2.9828e-006
$$ 0 0 0 0 0 0 0 0 0 0 0 0 0 0 0 0 0 0 0 0 0 0 0 0 0 0 0 0 0 0 0
$$ ##$PLWMAX= (0..7)
$$ 54 248 0 0 0 0 0 0
$$ ##$PQPHASE= 0
$$ ##$PQSCALE= 0
$$ ##$PR= 3
$$ ##$PRECHAN= (0..15)
$$ -1 1 0 2 4 -1 -1 -1 -1 -1 -1 -1 -1 -1 -1 -1
$$ ##$PRGAIN= 0
$$ ##$PROBHD= <Z150357_0005 (CP BBO 600S3 BB-H&F-05 Z)>
$$ ##$PULPROG= <hmbcgpndqf>
$$ ##$PW= 0
$$ ##$PYNM= <acqu.py>
$$ ##$ProjAngle= 0
$$ ##$QNP= 1
$$ ##$RD= 0
$$ ##$RECCHAN= (0..15)
$$ 0 2 0 0 0 0 0 0 0 0 0 0 0 0 0 0
$$ ##$RECPH= 0
$$ ##$RECPRE= (0..15)
$$ -1 0 -1 -1 -1 -1 -1 -1 -1 -1 -1 -1 -1 -1 -1 -1
$$ ##$RECPRFX= (0..15)
$$ 1 0 0 0 0 0 0 0 0 0 0 0 0 0 0 0
$$ ##$RECSEL= (0..15)
$$ 0 0 1 0 0 0 0 0 0 0 0 0 0 0 0 0
$$ ##$RG= 2050
$$ ##$RO= 0
$$ ##$RSEL= (0..15)
$$ 0 1 2 0 0 0 0 0 0 0 0 0 0 0 0 0
$$ ##$S= (0..7)
$$ 83 83 83 83 83 83 83 83
$$ ##$SELREC= (0..9)
$$ 0 0 0 0 0 0 0 0 0 0
$$ ##$SFO1= 600.073780418
$$ ##$SFO2= 60.816724168
$$ ##$SFO3= 600.073780418
$$ ##$SFO4= 600.073780418
$$ ##$SFO5= 600.073780418
$$ ##$SFO6= 600.073780418
$$ ##$SFO7= 600.073780418
$$ ##$SFO8= 600.073780418
$$ ##$SOLVENT= <DMSO>
$$ ##$SOLVOLD= <off>
$$ ##$SP= (0..63)
$$ 1 75.26 69.24 120 120 41.89 64.91 120 120 0 41.89 41.89 0 0 120 0 150 150
$$ 120 61.18 59.27 62.58 55.26 150 150 150 150 150 150 29.09 150 120 120 120
$$ 120 120 120 120 120 120 120 120 120 120 120 120 120 120 120 120 120 120
$$ 120 120 120 120 120 120 120 120 120 120 120 120
$$ ##$SPECTR= 0
$$ ##$SPINCNT= 0
$$ ##$SPNAM= (0..63)
$$ <gauss> <Gaus1_270.1000> <Gaus1_180r.1000> <0.0> <0.0> <Sinc1.1000> <Squa100.1000>
$$ <0.0> <Squa100.1000> <gauss> <Sinc1.1000> <Sinc1.1000> <gauss> <gauss>
$$ <0.0> <Gaus1.1000> <gauss> <gauss> <0.0> <Sinc1.1000> <Sinc1.1000> <Sinc1.1000>
$$ <Sinc1.1000> <gauss> <gauss> <gauss> <0.0> <gauss> <gauss> <Crp60,20,20.10>
$$ <Bip720,50,20.1> <Bip720,50,20.1> <0.0> <> <Rsnob.1000> <Gaus1_180r.1000>
$$ <Gaus1_180r.1000> <> <> <> <Gaus1_180r.1000> <Squa100.1000> <> <> <> <>
$$ <> <> <> <> <> <> <> <> <> <> <> <> <> <> <> <> <> <>
$$ ##$SPOAL= (0..63)
$$ 0.5 1 0.5 0.5 0.5 0.5 0.5 0.5 0.5 0.5 0.5 0.5 0.5 0.5 0.5 0.5 0.5 0.5 0.5
$$ 1 1 1 1 0.5 0.5 0.5 0.5 0.5 0.5 0.5 0.5 0.5 0.5 0.5 0.5 0.5 0.5 0.5 0.5
$$ 0.5 0.5 0.5 0.5 0.5 0.5 0.5 0.5 0.5 0.5 0.5 0.5 0.5 0.5 0.5 0.5 0.5 0.5
$$ 0.5 0.5 0.5 0.5 0.5 0.5 0.5
$$ ##$SPOFFS= (0..63)
$$ 0 0 0 0 0 0 0 0 0 0 0 0 0 0 0 0 0 0 0 0 0 0 0 0 0 0 0 0 0 0 0 0 0 0 0 0
$$ 0 0 0 0 0 0 0 0 0 0 0 0 0 0 0 0 0 0 0 0 0 0 0 0 0 0 0 0
$$ ##$SPPEX= (0..63)
$$ 0 0 0 0 0 0 0 0 0 0 0 0 0 0 0 0 0 0 0 0 0 0 0 0 0 0 0 0 0 0 0 0 0 0 0 0
$$ 0 0 0 0 0 0 0 0 0 0 0 0 0 0 0 0 0 0 0 0 0 0 0 0 0 0 0 0
$$ ##$SPW= (0..63)
$$ 0 1.5476e-005 6.8784e-006 0 0 0.0053756 7.4571e-005 0 1.8643e-007 0 0.0053756
$$ 0.0053756 0 0 0 0 0 0 0 4.391865e-005 6.827012e-005 3.187731e-005 0.0001719117
$$ 0 0 0 0 0 0 0.07121 2.9828 6.0021 0 0 7.5198e-005 6.8784e-006 0.00044022
$$ 0 0 0 6.8784e-006 1.8643e-007 0 0 0 0 0 0 0 0 0 0 0 0 0 0 0 0 0 0 0 0 0
$$ 0
$$ ##$SUBNAM= (0..9)
$$ <""> <""> <""> <""> <""> <""> <""> <""> <""> <"">
$$ ##$SW= 13.019232392649
$$ ##$SWIBOX= (0..19)
$$ 0 1 2 0 0 0 0 0 0 0 0 0 0 0 0 0 0 0 0 0
$$ ##$SW_h= 7812.5
$$ ##$SWfinal= 0
$$ ##$SigLockShift= 0
$$ ##$TD= 4096
$$ ##$TD0= 1
$$ ##$TD_INDIRECT= (0..7)
$$ 0 256 0 0 0 0 0 0
$$ ##$TDav= 1
$$ ##$TE= 300
$$ ##$TE1= 300
$$ ##$TE2= 300
$$ ##$TE3= 300
$$ ##$TE4= 300
$$ ##$TEG= 300
$$ ##$TE_MAGNET= 0
$$ ##$TE_PIDX= 0
$$ ##$TE_STAB= (0..9)
$$ 0 0 0 0 0 0 0 0 0 0
$$ ##$TL= (0..7)
$$ 120 120 120 120 120 120 120 120
$$ ##$TOTROT= (0..63)
$$ 0 0 0 0 0 0 0 0 0 0 0 0 0 0 0 0 0 0 0 0 0 0 0 0 0 0 0 0 0 0 0 0 0 0 0 0
$$ 0 0 0 0 0 0 0 0 0 0 0 0 0 0 0 0 0 0 0 0 0 0 0 0 0 0 0 0
$$ ##$TUBE_TYPE= <>
$$ ##$USERA1= <user>
$$ ##$USERA2= <user>
$$ ##$USERA3= <user>
$$ ##$USERA4= <user>
$$ ##$USERA5= <user>
$$ ##$V9= 5
$$ ##$VALIDCODE= -1
$$ ##$VALIST= <valist>
$$ ##$VCLIST= <CCCCCCCCCCCCCCC>
$$ ##$VDLIST= <DDDDDDDDDDDDDDD>
$$ ##$VPLIST= <PPPPPPPPPPPPPPP>
$$ ##$VTLIST= <TTTTTTTTTTTTTTT>
$$ ##$WBST= 1024
$$ ##$WBSW= 4
$$ ##$XGAIN= (0..3)
$$ 0 0 0 0
$$ ##$XL= 0
$$ ##$YL= 0
$$ ##$YMAX_a= 39740
$$ ##$YMIN_a= -38420
$$ ##$ZGOPTNS= <>
$$ ##$ZL1= 120
$$ ##$ZL2= 120
$$ ##$ZL3= 120
$$ ##$ZL4= 120
$$ ##END=
$$ 
##$PARAMETERFILE=	(audita.txt, ASCII, C:/Users/peter/Documents/Ambident%20reactivity%20of%20diazine%20oxides%20(e.g.%20PyzNO)/NMR%20data%20files/Compound%2013b%20-%20in%20DMSO-d6/1H-15N%20HMBC/audita.txt, 0)
$$ ##TITLE= Audit trail, TopSpin 3.5 pl 7
$$ ##JCAMPDX= 5.01
$$ ##ORIGIN= Bruker BioSpin GmbH
$$ ##OWNER= NMRSU
$$ $$ C:/Bruker/TopSpin3.5pl7/data/PB/nmr/6A176237/11/audita.txt
$$ ##AUDIT TRAIL=  $$ (NUMBER, WHEN, WHO, WHERE, PROCESS, VERSION, WHAT)
$$ (   1,<2020-01-29 15:35:22.166 +0000>,<NMRSU>,<AVIII600NMR-PC>,<go4>,<TopSpin 3.5.7>,
$$       <created by zg
$$ 	started at 2020-01-29 15:03:25.952 +0000,
$$ 	POWCHK enabled, PULCHK disabled,
$$        configuration hash MD5:
$$        68 E3 CE 56 42 B1 21 D5 4A CE D9 3D DD B9 57 79
$$        data hash MD5: 4K * 256
$$        78 7F CE 15 B3 A6 02 33 C7 47 10 B6 BA 15 16 F6>)
$$ (   2,<2020-01-29 15:35:22.384 +0000>,<NMRSU>,<AVIII600NMR-PC>,<audit>,<TopSpin 3.5.7>,
$$       <user comment:
$$        ICON-NMR User ID: PB
$$        data hash MD5: 4K * 256
$$        78 7F CE 15 B3 A6 02 33 C7 47 10 B6 BA 15 16 F6>)
$$ ##END=
$$ 
$$ $$ hash MD5
$$ $$ 13 8C 97 E7 C0 09 A8 5C 2A DA 92 8A 91 82 2A ED
$$ 
##$PARAMETERFILE=	(auditp.txt, ASCII, C:/Users/peter/Documents/Ambident%20reactivity%20of%20diazine%20oxides%20(e.g.%20PyzNO)/NMR%20data%20files/Compound%2013b%20-%20in%20DMSO-d6/1H-15N%20HMBC/pdata/1/auditp.txt, 0)
$$ ##TITLE= Audit trail, TopSpin 3.5 pl 7
$$ ##JCAMPDX= 5.01
$$ ##ORIGIN= Bruker BioSpin GmbH
$$ ##OWNER= NMRSU
$$ $$ C:/Bruker/TopSpin3.5pl7/data/PB/nmr/6A176237/11/pdata/1/auditp.txt
$$ ##AUDIT TRAIL=  $$ (NUMBER, WHEN, WHO, WHERE, PROCESS, VERSION, WHAT)
$$ (   1,<2020-01-29 15:35:22.166 +0000>,<NMRSU>,<AVIII600NMR-PC>,<go4>,<TopSpin 3.5.7>,
$$       <created by zg
$$ 	started at 2020-01-29 15:03:25.952 +0000,
$$ 	POWCHK enabled, PULCHK disabled,
$$        configuration hash MD5:
$$        68 E3 CE 56 42 B1 21 D5 4A CE D9 3D DD B9 57 79
$$        data hash MD5: 4K * 256
$$        78 7F CE 15 B3 A6 02 33 C7 47 10 B6 BA 15 16 F6>)
$$ (   2,<2020-01-29 15:35:22.384 +0000>,<NMRSU>,<AVIII600NMR-PC>,<audit>,<TopSpin 3.5.7>,
$$       <user comment:
$$        ICON-NMR User ID: PB
$$        data hash MD5: 4K * 256
$$        78 7F CE 15 B3 A6 02 33 C7 47 10 B6 BA 15 16 F6>)
$$ (   3,<2020-01-29 15:35:23.554 +0000>,<NMRSU>,<AVIII600NMR-PC>,<proc2d>,<TopSpin 3.5.7>,
$$       <Start of raw data processing
$$        xfb same F2: SI = 2K WDW = 4 SSB = 0 FT_mod = 6 PKNL = 1 F1: SI = 1K ME_mod = 2 NCOEF = 32 WDW = 4 SSB = 0 FT_mod = 6 FCOR = 0.5 PH_mod = 2
$$        data hash MD5: 2K * 1K
$$        A0 F2 C5 C0 EE BB B8 C8 D6 E5 0A E4 C7 D9 D6 5C>)
$$ (   4,<2020-01-29 15:35:23.850 +0000>,<NMRSU>,<AVIII600NMR-PC>,<proc2d>,<TopSpin 3.5.7>,
$$       <abs2 F2: ABSG = 5 ABSF1 = 12.80962 ABSF2 = -0.2096945
$$        data hash MD5: 2K * 1K
$$        C2 45 77 CD 39 92 EE 39 5C B8 45 1D E3 10 A8 14>)
$$ (   5,<2020-01-29 15:35:24.225 +0000>,<NMRSU>,<AVIII600NMR-PC>,<proc2d>,<TopSpin 3.5.7>,
$$       <abs1 F1: ABSG = 5 ABSF1 = 404.5252 ABSF2 = -4.582594
$$        data hash MD5: 2K * 1K
$$        80 BE 90 99 A8 EC C4 4D C7 0E 11 04 98 2C 84 FA>)
$$ (   6,<2020-01-29 15:48:51.417 +0000>,<NMRSU>,<AVIII600NMR-PC>,<proc2d>,<TopSpin 3.5.7>,
$$       <abs1 F1: ABSG = 5 ABSF1 = 404.5252 ABSF2 = -4.582594
$$        data hash MD5: 2K * 1K
$$        0D 97 D2 1F 14 F6 70 4B 6A 80 DF 40 88 B9 0A 11>)
$$ (   7,<2020-01-29 15:48:54.802 +0000>,<NMRSU>,<AVIII600NMR-PC>,<proc2d>,<TopSpin 3.5.7>,
$$       <abs2 F2: ABSG = 5 ABSF1 = 12.80962 ABSF2 = -0.2096945
$$        data hash MD5: 2K * 1K
$$        BC C1 53 C1 72 40 EE 4C DA 27 2F 2F 75 1B 63 D6>)
$$ ##END=
$$ 
$$ $$ hash MD5
$$ $$ D2 7E B1 AE 10 9E C1 13 C4 FD 2A 9E 19 A1 64 8F
$$ 
##$PARAMETERFILE=	(clevels, ASCII, C:/Users/peter/Documents/Ambident%20reactivity%20of%20diazine%20oxides%20(e.g.%20PyzNO)/NMR%20data%20files/Compound%2013b%20-%20in%20DMSO-d6/1H-15N%20HMBC/pdata/1/clevels, 0)
$$ ##TITLE= Parameter file, TopSpin 3.5 pl 7
$$ ##JCAMPDX= 5.0
$$ ##DATATYPE= Parameter Values
$$ ##NPOINTS= 2	$$ modification sequence number
$$ ##ORIGIN= Bruker BioSpin GmbH
$$ ##OWNER= NMRSU
$$ $$ 2020-01-29 15:35:24.350 +0000  NMRSU@AVIII600NMR-PC
$$ $$ C:/Bruker/TopSpin3.5pl7/data/PB/nmr/6A176237/11/pdata/1/clevels
$$ $$ process C:\Bruker\TopSpin3.5pl7\prog\mod\proc2d.exe
$$ ##$LEVELS= (0..255)
$$ 25668.75 38561.35 57929.5 87025.66 130735.91 196400.44 295046.2 443238.6
$$ 665863.37 1000305.55 1502727.48 2257500.11 3391371.22 5094750.04 7653682.33
$$ 11497885.61 17272910.98 25948549.47 38981687.59 58560960 0 0 0 0 0 0 0
$$ 0 0 0 0 0 0 0 0 0 0 0 0 0 0 0 0 0 0 0 0 0 0 0 0 0 0 0 0 0 0 0 0 0 0 0 0
$$ 0 0 0 0 0 0 0 0 0 0 0 0 0 0 0 0 0 0 0 0 0 0 0 0 0 0 0 0 0 0 0 0 0 0 0 0
$$ 0 0 0 0 0 0 0 0 0 0 0 0 0 0 0 0 0 0 0 0 0 0 0 0 0 0 0 0 0 0 0 0 0 0 0 0
$$ 0 0 0 0 0 0 0 0 0 0 0 0 0 0 0 0 0 0 0 0 0 0 0 0 0 0 0 0 0 0 0 0 0 0 0 0
$$ 0 0 0 0 0 0 0 0 0 0 0 0 0 0 0 0 0 0 0 0 0 0 0 0 0 0 0 0 0 0 0 0 0 0 0 0
$$ 0 0 0 0 0 0 0 0 0 0 0 0 0 0 0 0 0 0 0 0 0 0 0 0 0 0 0 0 0 0 0 0 0 0 0 0
$$ 0 0 0 0 0 0 0 0 0 0 0 0 0
$$ ##$LEVSIGN= 1
$$ ##$MAXLEV= 20
$$ ##$METHOD= 0
$$ ##$NEGBASE= -25668.75
$$ ##$NEGINCR= 1.8
$$ ##$POSBASE= 25668.75
$$ ##$POSINCR= 1.8
$$ ##END=
$$ 
##$PARAMETERFILE=	(format.temp, ASCII, C:/Users/peter/Documents/Ambident%20reactivity%20of%20diazine%20oxides%20(e.g.%20PyzNO)/NMR%20data%20files/Compound%2013b%20-%20in%20DMSO-d6/1H-15N%20HMBC/format.temp, 0)
$$ EDIT_PAR COMMAND FILE
$$ 
$$ DI_MODE         LONG
$$ ED_ENTRY        ACQU
$$ ORDER           FILE
$$ 
$$ 
$$ HEADER		"F2 - Acquisition Parameters"
$$ T_NAME		Date_
$$ 		TYPE	R64
$$ 		CLASS	ACQU
$$ 		SUBRANGE 0.0 50000000
$$ 		REL	"Date_=itodate(DATE)"
$$ 		INV_REL	"DATE=datetoi(Date_,DATE)"
$$ 		FORMAT	"%14.0f"
$$ 		TEXT	" "
$$ END
$$ T_NAME		Time
$$ 		TYPE	R32
$$ 		CLASS	ACQU
$$ 		SUBRANGE 0.0 1000000
$$ 		REL	"Time=itotime(DATE)"
$$ 		INV_REL	"DATE=timetoi(Time,DATE)"
$$ 		FORMAT	"%14.2f h"
$$ 		TEXT	" "
$$ END
$$ NAME		INSTRUM
$$ 		TEXT	" "
$$ END
$$ NAME		PROBHD
$$ 		FORMAT	"%14.14s"
$$ 		TEXT	" "
$$ END
$$ NAME		PULPROG
$$ 		TEXT	" "
$$ END
$$ NAME		TD
$$ 		TEXT	" "
$$ END
$$ NAME		SOLVENT
$$ 		TEXT	" "
$$ END
$$ NAME		NS
$$ 		TEXT	" "
$$ END
$$ NAME		DS
$$ 		TEXT	" "
$$ END
$$ T_NAME		SWH
$$ 		TYPE	R32
$$ 		CLASS	ACQU
$$ 		SUBRANGE 0.0 1e8
$$ 		REL	"SWH=SW*SFO1"
$$ 		INV_REL "SW=SWH/SFO1"
$$ 		UNIT	"Hz"
$$ 		FORMAT	"%14.3f Hz"
$$ 		TEXT	" "
$$ END
$$ T_NAME          FIDRES
$$                 TYPE    R32
$$                 CLASS   ACQU
$$                 SUBRANGE 0.0 100000
$$                 REL     "FIDRES=2*SW*SFO1/TD"
$$                 INV_REL "TD = nextpow(2*SW*SFO1/FIDRES)"
$$ 		UNIT	"Hz"
$$ 		FORMAT	"%14.6f Hz"
$$ 		TEXT	" "
$$ END
$$ T_NAME          AQ
$$ 		TYPE	R32
$$ 		CLASS	ACQU
$$ 		SUBRANGE 0.0 1000
$$ 		REL	"AQ=aqcalc(SW,SFO1,TD,DIGTYP)"
$$ 		INV_REL	"TD=tdcalc(SW,SFO1,1.0e6*AQ,DIGTYP)"
$$ 		UNIT	"sec"
$$ 		FORMAT	"%14.7f sec"
$$ 		TEXT	" "
$$ END
$$ NAME		RG
$$ 		TEXT	" "
$$ END
$$ T_NAME          DW
$$ 		TYPE	R32
$$ 		CLASS	ACQU
$$ 		SUBRANGE 0.0 1000000
$$ 		REL	"DW=1/(2*SW*SFO1)"
$$ 		INV_REL	"SW=1000000/(2*(0.005+DW)*SFO1)"
$$ 		UNIT	"usec"
$$ 		FORMAT	"%14.3lf usec"
$$ 		TEXT	" "
$$ END
$$ NAME		DE
$$ 		FORMAT	"%14.2f usec"
$$ 		TEXT	" "
$$ END
$$ NAME		TE
$$ 		FORMAT	"%14.1f K"
$$ 		TEXT	" "
$$ END
$$ T_NAME		CNST13
$$ 		TYPE	R32
$$ 		CLASS	ACQU
$$ 		SUBRANGE -1e38 1e38
$$ 		REL	"CNST13=CNST[13]"
$$ 		INV_REL	"CNST[13]=CNST13"
$$ 		FORMAT	"%14.7f"
$$ 		TEXT	" "
$$ END
$$ T_NAME		D0
$$ 		TYPE	R32
$$ 		CLASS	ACQU
$$ 		SUBRANGE 0.0 1e38
$$ 		REL	"D0=D[0]"
$$ 		INV_REL	"D[0]=D0"
$$ 		UNIT	"sec"
$$ 		FORMAT	"%14.8f sec"
$$ 		TEXT	" "
$$ END
$$ T_NAME		D1
$$ 		TYPE	R32
$$ 		CLASS	ACQU
$$ 		SUBRANGE 0.0 1e38
$$ 		REL	"D1=D[1]"
$$ 		INV_REL	"D[1]=D1"
$$ 		UNIT	"sec"
$$ 		FORMAT	"%14.8f sec"
$$ 		TEXT	" "
$$ END
$$ T_NAME		D6
$$ 		TYPE	R32
$$ 		CLASS	ACQU
$$ 		SUBRANGE 0.0 1e38
$$ 		REL	"D6=D[6]"
$$ 		INV_REL	"D[6]=D6"
$$ 		UNIT	"sec"
$$ 		FORMAT	"%14.8f sec"
$$ 		TEXT	" "
$$ END
$$ T_NAME		D16
$$ 		TYPE	R32
$$ 		CLASS	ACQU
$$ 		SUBRANGE 0.0 1e38
$$ 		REL	"D16=D[16]"
$$ 		INV_REL	"D[16]=D16"
$$ 		UNIT	"sec"
$$ 		FORMAT	"%14.8f sec"
$$ 		TEXT	" "
$$ END
$$ T_NAME		IN0
$$ 		TYPE	R32
$$ 		CLASS	ACQU
$$ 		SUBRANGE 0.0 1e38
$$ 		REL	"IN0=IN[0]"
$$ 		INV_REL	"IN[0]=IN0"
$$ 		UNIT	"sec"
$$ 		FORMAT	"%14.8f sec"
$$ 		TEXT	" "
$$ END
$$ NAME		TDav
$$ 		TEXT	" "
$$ END
$$ NAME		SFO1
$$ 		FORMAT	"%14.7f MHz"
$$ 		TEXT	" "
$$ END
$$ NAME		NUC1
$$ 		NONEDIT
$$ 		TEXT	" "
$$ END
$$ T_NAME		P1
$$ 		TYPE	R32
$$ 		CLASS	ACQU
$$ 		SUBRANGE 0.0 1.0e10
$$ 		REL	"P1=P[1]"
$$ 		INV_REL	"P[1]=P1"
$$ 		UNIT	"usec"
$$ 		FORMAT	"%14.2f usec"
$$ 		TEXT	" "
$$ END
$$ T_NAME		P2
$$ 		TYPE	R32
$$ 		CLASS	ACQU
$$ 		SUBRANGE 0.0 1.0e10
$$ 		REL	"P2=P[2]"
$$ 		INV_REL	"P[2]=P2"
$$ 		UNIT	"usec"
$$ 		FORMAT	"%14.2f usec"
$$ 		TEXT	" "
$$ END
$$ T_NAME		PLW1
$$ 		TYPE	R32
$$ 		CLASS	ACQU
$$ 		REL	"PLW1=PLW[1]"
$$ 		INV_REL	"PLW[1]=PLW1"
$$ 		UNIT	"W"
$$ 		FORMAT	"%14.8f W"
$$ 		TEXT	"power PLW1 "
$$ END
$$ NAME		SFO2
$$ 		FORMAT	"%14.7f MHz"
$$ 		TEXT	" "
$$ END
$$ NAME		NUC2
$$ 		NONEDIT
$$ 		TEXT	" "
$$ END
$$ T_NAME		P3
$$ 		TYPE	R32
$$ 		CLASS	ACQU
$$ 		SUBRANGE 0.0 1.0e10
$$ 		REL	"P3=P[3]"
$$ 		INV_REL	"P[3]=P3"
$$ 		UNIT	"usec"
$$ 		FORMAT	"%14.2f usec"
$$ 		TEXT	" "
$$ END
$$ T_NAME		PLW2
$$ 		TYPE	R32
$$ 		CLASS	ACQU
$$ 		REL	"PLW2=PLW[2]"
$$ 		INV_REL	"PLW[2]=PLW2"
$$ 		UNIT	"W"
$$ 		FORMAT	"%14.8f W"
$$ 		TEXT	"power PLW2 "
$$ END
$$ NAME		GPNAM[1]
$$ 		TEXT	" "
$$ END
$$ T_NAME		GPZ1
$$ 		TYPE	R32
$$ 		CLASS	ACQU
$$ 		SUBRANGE -100.0 100.0
$$ 		REL	"GPZ1=GPZ[1]"
$$ 		INV_REL	"GPZ[1]=GPZ1"
$$ 		UNIT	"%"
$$ 		FORMAT	"%14.2f %"
$$ 		TEXT	" "
$$ END
$$ NAME		GPNAM[2]
$$ 		TEXT	" "
$$ END
$$ T_NAME		GPZ2
$$ 		TYPE	R32
$$ 		CLASS	ACQU
$$ 		SUBRANGE -100.0 100.0
$$ 		REL	"GPZ2=GPZ[2]"
$$ 		INV_REL	"GPZ[2]=GPZ2"
$$ 		UNIT	"%"
$$ 		FORMAT	"%14.2f %"
$$ 		TEXT	" "
$$ END
$$ NAME		GPNAM[3]
$$ 		TEXT	" "
$$ END
$$ T_NAME		GPZ3
$$ 		TYPE	R32
$$ 		CLASS	ACQU
$$ 		SUBRANGE -100.0 100.0
$$ 		REL	"GPZ3=GPZ[3]"
$$ 		INV_REL	"GPZ[3]=GPZ3"
$$ 		UNIT	"%"
$$ 		FORMAT	"%14.2f %"
$$ 		TEXT	" "
$$ END
$$ T_NAME		P16
$$ 		TYPE	R32
$$ 		CLASS	ACQU
$$ 		SUBRANGE 0.0 1.0e10
$$ 		REL	"P16=P[16]"
$$ 		INV_REL	"P[16]=P16"
$$ 		UNIT	"usec"
$$ 		FORMAT	"%14.2f usec"
$$ 		TEXT	" "
$$ END
$$ 
##$PARAMETERFILE=	(parm.txt, ASCII, C:/Users/peter/Documents/Ambident%20reactivity%20of%20diazine%20oxides%20(e.g.%20PyzNO)/NMR%20data%20files/Compound%2013b%20-%20in%20DMSO-d6/1H-15N%20HMBC/pdata/1/parm.txt, 0)
$$ 
$$ Current Data Parameters
$$ NAME           6A176237              
$$ EXPNO                11              
$$ PROCNO                1              
$$ 
$$ F2 - Acquisition Parameters
$$ Date_          20200129              
$$ Time              15.04 h            
$$ INSTRUM        aviii600              
$$ PROBHD   Z150357_0005 (              
$$ PULPROG      hmbcgpndqf              
$$ TD                 4096              
$$ SOLVENT            DMSO              
$$ NS                    4              
$$ DS                   16              
$$ SWH            7812.500 Hz           
$$ FIDRES         3.814697 Hz           
$$ AQ            0.2621440 sec          
$$ RG                 2050              
$$ DW               64.000 usec         
$$ DE                55.00 usec         
$$ TE                300.0 K            
$$ CNST13        8.0000000              
$$ D0           0.00000300 sec          
$$ D1           1.50000000 sec          
$$ D6           0.06250000 sec          
$$ D16          0.00020000 sec          
$$ IN0          0.00002010 sec          
$$ TDav                  1              
$$ SFO1        600.0737804 MHz          
$$ NUC1                 1H              
$$ P1                11.30 usec         
$$ P2                22.60 usec         
$$ PLW1        14.60000038 W            
$$ SFO2         60.8167242 MHz          
$$ NUC2                15N              
$$ P3                14.70 usec         
$$ PLW2       108.50000000 W            
$$ GPNAM[1]     SMSQ10.100              
$$ GPZ1              70.00 %            
$$ GPNAM[2]     SMSQ10.100              
$$ GPZ2              30.00 %            
$$ GPNAM[3]     SMSQ10.100              
$$ GPZ3              50.10 %            
$$ P16             1000.00 usec         
$$ 
$$ F1 - Acquisition parameters
$$ TD                  256              
$$ SFO1           60.81672 MHz          
$$ FIDRES       194.340790 Hz           
$$ SW              409.026 ppm          
$$ FnMODE               QF              
$$ 
$$ F2 - Processing parameters
$$ SI                 2048              
$$ SF          600.0700000 MHz          
$$ WDW               QSINE              
$$ SSB      0              
$$ LB       0 Hz           
$$ GB       0              
$$ PC                 1.40              
$$ 
$$ F1 - Processing parameters
$$ SI                 1024              
$$ MC2                  QF              
$$ SF           60.8045650 MHz          
$$ WDW               QSINE              
$$ SSB      0              
$$ LB       0 Hz           
$$ GB       0              
$$ 
##$PARAMETERFILE=	(proc2s, ASCII, C:/Users/peter/Documents/Ambident%20reactivity%20of%20diazine%20oxides%20(e.g.%20PyzNO)/NMR%20data%20files/Compound%2013b%20-%20in%20DMSO-d6/1H-15N%20HMBC/pdata/1/proc2s, 0)
$$ ##TITLE= Parameter file, TopSpin 3.5 pl 7
$$ ##JCAMPDX= 5.0
$$ ##DATATYPE= Parameter Values
$$ ##NPOINTS= 4	$$ modification sequence number
$$ ##ORIGIN= Bruker BioSpin GmbH
$$ ##OWNER= NMRSU
$$ $$ 2020-01-29 15:48:51.401 +0000  NMRSU@AVIII600NMR-PC
$$ $$ C:/Bruker/TopSpin3.5pl7/data/PB/nmr/6A176237/11/pdata/1/proc2s
$$ $$ process C:\Bruker\TopSpin3.5pl7\prog\mod\proc2d.exe
$$ ##$ABSF1= 404.5252
$$ ##$ABSF2= -4.582594
$$ ##$ABSG= 5
$$ ##$ABSL= 0
$$ ##$ALPHA= 0
$$ ##$AQORDER= 0
$$ ##$ASSFAC= 0
$$ ##$ASSFACI= 0
$$ ##$ASSFACX= 0
$$ ##$ASSWID= 0
$$ ##$AUNMP= <>
$$ ##$AXLEFT= 0
$$ ##$AXNAME= <F1>
$$ ##$AXNUC= <15N>
$$ ##$AXRIGHT= 0
$$ ##$AXTYPE= 0
$$ ##$AXUNIT= <>
$$ ##$AZFE= 0.1
$$ ##$AZFW= 0.5
$$ ##$BCFW= 0
$$ ##$BC_mod= 0
$$ ##$BYTORDP= 0
$$ ##$COROFFS= 0
$$ ##$CY= -3
$$ ##$DATMOD= 1
$$ ##$DC= 0
$$ ##$DFILT= <>
$$ ##$DTYPP= 0
$$ ##$ERETIC= no
$$ ##$F1P= 404.821685791016
$$ ##$F2P= -4.88034942238687
$$ ##$FCOR= 0.5
$$ ##$FTSIZE= 1024
$$ ##$FT_mod= 6
$$ ##$GAMMA= 0
$$ ##$GB= 0
$$ ##$INTBC= 1
$$ ##$INTSCL= 1
$$ ##$ISEN= 128
$$ ##$LB= 0
$$ ##$LEV0= 0
$$ ##$LPBIN= 512
$$ ##$MAXI= 10000
$$ ##$MC2= 0
$$ ##$MEAN= 0
$$ ##$ME_mod= 2
$$ ##$MI= 1
$$ ##$MddCEXP= no
$$ ##$MddCT_SP= no
$$ ##$MddF180= no
$$ ##$MddLAMBDA= 0
$$ ##$MddMEMORY= 0
$$ ##$MddMERGE= 0
$$ ##$MddNCOMP= 0
$$ ##$MddNITER= 0
$$ ##$MddNOISE= 0
$$ ##$MddPHASE= 0
$$ ##$MddSEED= 0
$$ ##$MddSRSIZE= 0
$$ ##$Mdd_CsALG= 0
$$ ##$Mdd_CsLAMBDA= 0
$$ ##$Mdd_CsNITER= 0
$$ ##$Mdd_CsNORM= 0
$$ ##$Mdd_CsVE= yes
$$ ##$Mdd_CsZF= 0
$$ ##$Mdd_LrLAMBDA= 0
$$ ##$Mdd_LrNITER= 0
$$ ##$Mdd_LrRANK= 0
$$ ##$Mdd_LrZF= 0
$$ ##$Mdd_mod= 0
$$ ##$NCOEF= 32
$$ ##$NC_proc= -3
$$ ##$NLEV= 6
$$ ##$NOISF1= 0
$$ ##$NOISF2= 0
$$ ##$NSP= 0
$$ ##$NTH_PI= 0
$$ ##$NZP= 0
$$ ##$OFFSET= 404.5252
$$ ##$PC= 4
$$ ##$PHC0= 0
$$ ##$PHC1= 0
$$ ##$PH_mod= 2
$$ ##$PKNL= no
$$ ##$PPARMOD= 1
$$ ##$PPDIAG= 0
$$ ##$PPIPTYP= 0
$$ ##$PPMPNUM= 2147483647
$$ ##$PPRESOL= 1
$$ ##$PSCAL= 1
$$ ##$PSIGN= 0
$$ ##$PYNMP= <proc.py>
$$ ##$RDF1= 0
$$ ##$RDF2= 0
$$ ##$RDFWHM= 0
$$ ##$RDINT= 0
$$ ##$RDPOS= 0
$$ ##$REVERSE= no
$$ ##$SF= 60.804565
$$ ##$SI= 1024
$$ ##$SIGF1= 404.5252
$$ ##$SIGF2= -4.582594
$$ ##$SINO= 16
$$ ##$SIOLD= 1024
$$ ##$SPECTYP= <>
$$ ##$SREF_mod= 1
$$ ##$SREGLST= <1H.DMSO>
$$ ##$SSB= 0
$$ ##$STSI= 1024
$$ ##$STSR= 0
$$ ##$SW_p= 24875.6218905473
$$ ##$SYMM= 0
$$ ##$S_DEV= 40966
$$ ##$TDeff= 512
$$ ##$TDoff= 0
$$ ##$TI= <>
$$ ##$TILT= no
$$ ##$TM1= 0
$$ ##$TM2= 0
$$ ##$TOPLEV= 0
$$ ##$USERP1= <user>
$$ ##$USERP2= <user>
$$ ##$USERP3= <user>
$$ ##$USERP4= <user>
$$ ##$USERP5= <user>
$$ ##$WDW= 4
$$ ##$XDIM= 1024
$$ ##$YMAX_p= 468493419
$$ ##$YMIN_p= 0
$$ ##END=
$$ 
##$PARAMETERFILE=	(procs, ASCII, C:/Users/peter/Documents/Ambident%20reactivity%20of%20diazine%20oxides%20(e.g.%20PyzNO)/NMR%20data%20files/Compound%2013b%20-%20in%20DMSO-d6/1H-15N%20HMBC/pdata/1/procs, 0)
$$ ##TITLE= Parameter file, TopSpin 3.5 pl 7
$$ ##JCAMPDX= 5.0
$$ ##DATATYPE= Parameter Values
$$ ##NPOINTS= 9	$$ modification sequence number
$$ ##ORIGIN= Bruker BioSpin GmbH
$$ ##OWNER= NMRSU
$$ $$ 2020-01-29 15:48:54.802 +0000  NMRSU@AVIII600NMR-PC
$$ $$ C:/Bruker/TopSpin3.5pl7/data/PB/nmr/6A176237/11/pdata/1/procs
$$ $$ process C:\Bruker\TopSpin3.5pl7\prog\mod\proc2d.exe
$$ ##$ABSF1= 12.80962
$$ ##$ABSF2= -0.2096945
$$ ##$ABSG= 5
$$ ##$ABSL= 0
$$ ##$ALPHA= 0
$$ ##$AQORDER= 0
$$ ##$ASSFAC= 0
$$ ##$ASSFACI= 0
$$ ##$ASSFACX= 0
$$ ##$ASSWID= 0
$$ ##$AUNMP= <proc_2dpl>
$$ ##$AXLEFT= 0
$$ ##$AXNAME= <F2>
$$ ##$AXNUC= <1H>
$$ ##$AXRIGHT= 0
$$ ##$AXTYPE= 0
$$ ##$AXUNIT= <>
$$ ##$AZFE= 0.1
$$ ##$AZFW= 0.5
$$ ##$BCFW= 0
$$ ##$BC_mod= 0
$$ ##$BYTORDP= 0
$$ ##$COROFFS= 0
$$ ##$CY= -3
$$ ##$DATMOD= 1
$$ ##$DC= 0
$$ ##$DFILT= <>
$$ ##$DTYPP= 0
$$ ##$ERETIC= no
$$ ##$F1P= 12.8082599639893
$$ ##$F2P= -0.20834297338942
$$ ##$FCOR= 0.5
$$ ##$FTSIZE= 2048
$$ ##$FT_mod= 6
$$ ##$GAMMA= 0
$$ ##$GB= 0
$$ ##$INTBC= 1
$$ ##$INTSCL= 1
$$ ##$ISEN= 128
$$ ##$LB= 0
$$ ##$LEV0= 5
$$ ##$LPBIN= 0
$$ ##$MAXI= 10000
$$ ##$MC2= 0
$$ ##$MEAN= 0
$$ ##$ME_mod= 0
$$ ##$MI= 0
$$ ##$MddCEXP= no
$$ ##$MddCT_SP= no
$$ ##$MddF180= no
$$ ##$MddLAMBDA= 0
$$ ##$MddMEMORY= 0
$$ ##$MddMERGE= 0
$$ ##$MddNCOMP= 0
$$ ##$MddNITER= 0
$$ ##$MddNOISE= 0
$$ ##$MddPHASE= 0
$$ ##$MddSEED= 0
$$ ##$MddSRSIZE= 0
$$ ##$Mdd_CsALG= 0
$$ ##$Mdd_CsLAMBDA= 0
$$ ##$Mdd_CsNITER= 0
$$ ##$Mdd_CsNORM= 0
$$ ##$Mdd_CsVE= yes
$$ ##$Mdd_CsZF= 0
$$ ##$Mdd_LrLAMBDA= 0
$$ ##$Mdd_LrNITER= 0
$$ ##$Mdd_LrRANK= 0
$$ ##$Mdd_LrZF= 0
$$ ##$Mdd_mod= 0
$$ ##$NCOEF= 0
$$ ##$NC_proc= -3
$$ ##$NLEV= 20
$$ ##$NOISF1= 0
$$ ##$NOISF2= 0
$$ ##$NSP= 0
$$ ##$NTH_PI= 0
$$ ##$NZP= 0
$$ ##$OFFSET= 12.80962
$$ ##$PC= 1.4
$$ ##$PHC0= 0
$$ ##$PHC1= 0
$$ ##$PH_mod= 0
$$ ##$PKNL= yes
$$ ##$PPARMOD= 1
$$ ##$PPDIAG= 0
$$ ##$PPIPTYP= 0
$$ ##$PPMPNUM= 2147483647
$$ ##$PPRESOL= 1
$$ ##$PSCAL= 0
$$ ##$PSIGN= 0
$$ ##$PYNMP= <proc.py>
$$ ##$RDF1= 0
$$ ##$RDF2= 0
$$ ##$RDFWHM= 0
$$ ##$RDINT= 0
$$ ##$RDPOS= 0
$$ ##$REVERSE= no
$$ ##$SF= 600.07
$$ ##$SI= 2048
$$ ##$SIGF1= 12.80962
$$ ##$SIGF2= -0.2096945
$$ ##$SINO= 16
$$ ##$SIOLD= 2048
$$ ##$SPECTYP= <>
$$ ##$SREF_mod= 1
$$ ##$SREGLST= <1H.C6D6>
$$ ##$SSB= 0
$$ ##$STSI= 2048
$$ ##$STSR= 0
$$ ##$SW_p= 7812.49999999737
$$ ##$SYMM= 0
$$ ##$S_DEV= 43678
$$ ##$TDeff= 4096
$$ ##$TDoff= 0
$$ ##$TI= <>
$$ ##$TILT= no
$$ ##$TM1= 0
$$ ##$TM2= 0
$$ ##$TOPLEV= 100
$$ ##$USERP1= <user>
$$ ##$USERP2= <user>
$$ ##$USERP3= <user>
$$ ##$USERP4= <user>
$$ ##$USERP5= <user>
$$ ##$WDW= 4
$$ ##$XDIM= 2048
$$ ##$YMAX_p= 468493335
$$ ##$YMIN_p= 0
$$ ##END=
$$ 
##$PARAMETERFILE=	(pulseprogram, ASCII, C:/Users/peter/Documents/Ambident%20reactivity%20of%20diazine%20oxides%20(e.g.%20PyzNO)/NMR%20data%20files/Compound%2013b%20-%20in%20DMSO-d6/1H-15N%20HMBC/pulseprogram, 0)
$$ # 1 "C:/Bruker/TopSpin3.5pl7/exp/stan/nmr/lists/pp/hmbcgpndqf"
$$ ;hmbcgpndqf
$$ ;avance-version (12/01/11)
$$ ;HMBC
$$ ;2D H-1/X correlation via heteronuclear zero and double quantum
$$ ;   coherence
$$ ;optimized on long range couplings
$$ ;no decoupling during acquisition
$$ ;using gradient pulses for selection
$$ ;
$$ ;$CLASS=HighRes
$$ ;$DIM=2D
$$ ;$TYPE=
$$ ;$SUBTYPE=
$$ ;$COMMENT=
$$ 
$$ 
$$ # 1 "C:/Bruker/TopSpin3.5pl7/exp/stan/nmr/lists/pp/Avance.incl" 1
$$ ;Avance3.incl
$$ ;   for AV III
$$ ;
$$ ;avance-version (13/06/17)
$$ ;
$$ ;$CLASS=HighRes Incl
$$ ;$COMMENT=
$$ # 169 "C:/Bruker/TopSpin3.5pl7/exp/stan/nmr/lists/pp/Avance.incl"
$$ ;$Id: Avance3.incl,v 1.10.2.2 2013/08/30 09:43:33 ber Exp $
$$ # 17 "C:/Bruker/TopSpin3.5pl7/exp/stan/nmr/lists/pp/hmbcgpndqf" 2
$$ 
$$ # 1 "C:/Bruker/TopSpin3.5pl7/exp/stan/nmr/lists/pp/Grad.incl" 1
$$ ;Grad2.incl  -  include file for Gradient Spectroscopy
$$ ;   for TCU3
$$ ;
$$ ;avance-version (07/01/17)
$$ ;
$$ ;$CLASS=HighRes Incl
$$ ;$COMMENT=
$$ 
$$ # 27 "C:/Bruker/TopSpin3.5pl7/exp/stan/nmr/lists/pp/Grad.incl"
$$ define list<gradient> EA=<EA>
$$ 
$$ 
$$ # 31 "C:/Bruker/TopSpin3.5pl7/exp/stan/nmr/lists/pp/Grad.incl"
$$ ;$Id: Grad2.incl,v 1.14 2012/01/31 17:49:21 ber Exp $
$$ # 18 "C:/Bruker/TopSpin3.5pl7/exp/stan/nmr/lists/pp/hmbcgpndqf" 2
$$ 
$$   
$$ 
$$ "p2=p1*2"
$$ "d6=1s/(cnst13*2)"
$$ # 25 "C:/Bruker/TopSpin3.5pl7/exp/stan/nmr/lists/pp/hmbcgpndqf"
$$ "d0=3u"
$$ 
$$ "in0=inf1/2"
$$ 
$$ # 1 "mc_line 30 file C:/Bruker/TopSpin3.5pl7/exp/stan/nmr/lists/pp/hmbcgpndqf exp. def. part of mc cmd. before ze"
$$ ; dimension 2D; AQ_mode  (F1) QF
$$ define delay MCWRK
$$ define delay MCREST
$$ define delay d0orig
$$ "d0orig=d0"
$$ define loopcounter t1loop
$$ "t1loop=0"
$$ define loopcounter ph1loop
$$ "ph1loop=0"
$$ define loopcounter ST1CNT
$$ "ST1CNT = td1 / 1"
$$ "MCREST = d1 - d1"
$$ "MCWRK = 0.500000*d1"
$$ 
$$     dccorr
$$ # 30 "C:/Bruker/TopSpin3.5pl7/exp/stan/nmr/lists/pp/hmbcgpndqf"
$$ # 30 "C:/Bruker/TopSpin3.5pl7/exp/stan/nmr/lists/pp/hmbcgpndqf"
$$ 1 ze 
$$ # 1 "mc_line 30 file C:/Bruker/TopSpin3.5pl7/exp/stan/nmr/lists/pp/hmbcgpndqf exp. def. of mc cmd. after ze"
$$ LBLAV, MCWRK
$$       "d0=d0orig + t1loop * in0 "
$$ # 31 "C:/Bruker/TopSpin3.5pl7/exp/stan/nmr/lists/pp/hmbcgpndqf"
$$ # 1 "mc_line 31 file C:/Bruker/TopSpin3.5pl7/exp/stan/nmr/lists/pp/hmbcgpndqf exp. start label for mc cmd."
$$ 2 MCWRK 
$$ LBLST1, MCWRK
$$   MCREST
$$ # 32 "C:/Bruker/TopSpin3.5pl7/exp/stan/nmr/lists/pp/hmbcgpndqf"
$$ 3 p1 ph1
$$   d6
$$   p3:f2 ph3
$$   d0
$$   50u setnmr3|0 setnmr0|34|32|33 ctrlgrad 0
$$   p16:gp1
$$   d16
$$   p2 ph2
$$   50u
$$   p16:gp2
$$   d16
$$   d0
$$   p3:f2 ph4
$$   4u
$$   p16:gp3
$$   d16
$$   4u setnmr3^0 setnmr0^34^32^33 ctrlgrad 7
$$   go=2 ph31
$$ # 1 "mc_line 50 file C:/Bruker/TopSpin3.5pl7/exp/stan/nmr/lists/pp/hmbcgpndqf exp. mc cmd. in line"
$$   MCWRK  wr #0 if #0 zd 
$$ 
$$   "t1loop+=1"
$$       "d0=d0orig + t1loop * in0 "
$$   lo to LBLST1 times ST1CNT
$$   MCWRK 
$$   "t1loop=0"
$$   MCWRK rf #0
$$   lo to LBLAV times tdav
$$ # 51 "C:/Bruker/TopSpin3.5pl7/exp/stan/nmr/lists/pp/hmbcgpndqf"
$$ exit 
$$   
$$ 
$$ ph1=0 
$$ ph2=0 0 2 2
$$ ph3=0 2
$$ ph4=0 0 0 0 2 2 2 2
$$ ph31=0 2 0 2 2 0 2 0
$$ 
$$ # 61 "C:/Bruker/TopSpin3.5pl7/exp/stan/nmr/lists/pp/hmbcgpndqf"
$$ ;pl1 : f1 channel - power level for pulse (default)
$$ ;pl2 : f2 channel - power level for pulse (default)
$$ ;p1 : f1 channel -  90 degree high power pulse
$$ ;p2 : f1 channel - 180 degree high power pulse
$$ ;p3 : f2 channel -  90 degree high power pulse
$$ ;p16: homospoil/gradient pulse
$$ ;d0 : incremented delay (2D)                  [3 usec]
$$ ;d1 : relaxation delay; 1-5 * T1
$$ ;d6 : delay for evolution of long range couplings
$$ ;d16: delay for homospoil/gradient recovery
$$ ;cnst13: = J(XH) long range
$$ ;inf1: 1/SW(X) = 2 * DW(X)
$$ ;in0: 1/(2 * SW(X)) = DW(X)
$$ ;nd0: 2
$$ ;ns: 2 * n
$$ ;ds: 16
$$ ;td1: number of experiments
$$ ;FnMODE: QF
$$ 
$$ ;use gradient ratio:	gp 1 : gp 2 : gp 3
$$ ;			  50 :   30 : 40.1   for C-13
$$ ;			  70 :   30 : 50.1   for N-15
$$ 
$$ ;for z-only gradients:
$$ ;gpz1: 50% for C-13, 70% for N-15
$$ ;gpz2: 30%
$$ ;gpz3: 40.1% for C-13, 50.1% for N-15
$$ # 89 "C:/Bruker/TopSpin3.5pl7/exp/stan/nmr/lists/pp/hmbcgpndqf"
$$ ;use gradient files:   
$$ ;gpnam1: SMSQ10.100
$$ ;gpnam2: SMSQ10.100
$$ ;gpnam3: SMSQ10.100
$$ 
$$ 
$$ # 96 "C:/Bruker/TopSpin3.5pl7/exp/stan/nmr/lists/pp/hmbcgpndqf"
$$ ;$Id: hmbcgpndqf,v 1.6 2012/01/31 17:49:23 ber Exp $
$$ 
##$PARAMETERFILE=	(title, ASCII, C:/Users/peter/Documents/Ambident%20reactivity%20of%20diazine%20oxides%20(e.g.%20PyzNO)/NMR%20data%20files/Compound%2013b%20-%20in%20DMSO-d6/1H-15N%20HMBC/pdata/1/title, 0)
$$ Analyst LB
$$ Instrument Name GH003107
$$ Peter Byrne
$$ PB-339
$$ Cryroprobe GH003107; 300K
$$ 
##$PARAMETERFILE=	(uxnmr.par, ASCII, C:/Users/peter/Documents/Ambident%20reactivity%20of%20diazine%20oxides%20(e.g.%20PyzNO)/NMR%20data%20files/Compound%2013b%20-%20in%20DMSO-d6/1H-15N%20HMBC/uxnmr.par, 0)
$$ ##TITLE= Parameter file, TopSpin 3.5 pl 7
$$ ##JCAMPDX= 5.0
$$ ##DATATYPE= Parameter Values
$$ ##NPOINTS= 153	$$ modification sequence number
$$ ##ORIGIN= Bruker BioSpin GmbH
$$ ##OWNER= nmrsu
$$ $$ 2019-10-09 15:57:22.628 +0100  NMRSU@AVIII600NMR-PC
$$ $$ C:/Bruker/TopSpin3.5pl7/conf/instr/aviii600/uxnmr.par
$$ $$ process C:\Bruker\TopSpin3.5pl7\prog\mod\cfserverav3.exe
$$ ##$ACB= 0
$$ ##$ACBTAT= (0..23)
$$ 0 72 88 50 88 0 0 0 0 0 0 0 0 0 0 0 0 0 0 0 0 0 0 0
$$ ##$ACBTBA= (0..23)
$$ 0 0 0 0 0 0 0 0 0 0 0 0 0 0 0 0 0 0 0 0 0 0 0 0
$$ ##$ACBTBLK= (0..23)
$$ 0 34 33 0 35 0 0 0 0 0 0 0 0 0 0 0 0 0 0 0 0 0 0 0
$$ ##$ACBTCTL= (0..23)
$$ 0 6 6 6 6 0 0 0 0 0 0 0 0 0 0 0 0 0 0 0 0 0 0 0
$$ ##$ACBTDI= (0..23)
$$ 0 -1779670019 -1779670019 -1779670019 -1779670020 0 0 0 0 0 0 0 0 0 0 0
$$ 0 0 0 0 0 0 0 0
$$ ##$ACBTDM= (0..23)
$$ 0 25 10 10 10 0 0 0 0 0 0 0 0 0 0 0 0 0 0 0 0 0 0 0
$$ ##$ACBTFHI= (0..23)
$$ 0 600 365 92 365 0 0 0 0 0 0 0 0 0 0 0 0 0 0 0 0 0 0 0
$$ ##$ACBTFL= (0..23)
$$ 0 248 248 88 248 0 0 0 0 0 0 0 0 0 0 0 0 0 0 0 0 0 0 0
$$ ##$ACBTFLO= (0..23)
$$ 0 180 6 30 6 0 0 0 0 0 0 0 0 0 0 0 0 0 0 0 0 0 0 0
$$ ##$ACBTINP= (0..23)
$$ 0 2 1 16 3 0 0 0 0 0 0 0 0 0 0 0 0 0 0 0 0 0 0 0
$$ ##$ACBTOUT= (0..23)
$$ 0 1 2 3 1 0 0 0 0 0 0 0 0 0 0 0 0 0 0 0 0 0 0 0
$$ ##$ACBTPO= (0..23)
$$ 0 100000 300000 150000 300000 0 0 0 0 0 0 0 0 0 0 0 0 0 0 0 0 0 0 0
$$ ##$ACBTPW= (0..23)
$$ 0 100 100 5 100 0 0 0 0 0 0 0 0 0 0 0 0 0 0 0 0 0 0 0
$$ ##$ACBTSB= (0..23)
$$ 0 0 0 0 0 0 0 0 0 0 0 0 0 0 0 0 0 0 0 0 0 0 0 0
$$ ##$ACBTSDT= (0..23)
$$ 0 2 2 2 2 0 0 0 0 0 0 0 0 0 0 0 0 0 0 0 0 0 0 0
$$ ##$ACBTY= <no>
$$ ##$AMPDFLT= no
$$ ##$AQSBDCH= (0..95)
$$ 0 0 0 0 0 0 0 0 255 255 255 255 255 255 255 255 255 255 255 255 255 255
$$ 255 255 255 255 255 255 255 255 255 255 255 255 255 255 255 255 255 255
$$ 255 255 255 255 255 255 255 255 255 255 255 255 255 255 255 255 255 255
$$ 255 255 255 255 255 255 255 255 255 255 255 255 255 255 255 255 255 255
$$ 255 255 255 255 255 255 255 255 255 255 255 255 255 255 255 255 255 255
$$ 255 255
$$ ##$AQSBDHW= (0..95)
$$ 4 1 8 8 8 0 0 0 255 255 255 255 255 255 255 255 255 255 255 255 255 255
$$ 255 255 255 255 255 255 255 255 255 255 255 255 255 255 255 255 255 255
$$ 255 255 255 255 255 255 255 255 255 255 255 255 255 255 255 255 255 255
$$ 255 255 255 255 255 255 255 255 255 255 255 255 255 255 255 255 255 255
$$ 255 255 255 255 255 255 255 255 255 255 255 255 255 255 255 255 255 255
$$ 255 255
$$ ##$AQSBDID= (0..95)
$$ 82 88 83 83 83 80 66 66 255 255 255 255 255 255 255 255 255 255 255 255
$$ 255 255 255 255 255 255 255 255 255 255 255 255 255 255 255 255 255 255
$$ 255 255 255 255 255 255 255 255 255 255 255 255 255 255 255 255 255 255
$$ 255 255 255 255 255 255 255 255 255 255 255 255 255 255 255 255 255 255
$$ 255 255 255 255 255 255 255 255 255 255 255 255 255 255 255 255 255 255
$$ 255 255 255 255
$$ ##$AQSBDNO= (0..95)
$$ 1 1 1 2 3 1 1 1 255 255 255 255 255 255 255 255 255 255 255 255 255 255
$$ 255 255 255 255 255 255 255 255 255 255 255 255 255 255 255 255 255 255
$$ 255 255 255 255 255 255 255 255 255 255 255 255 255 255 255 255 255 255
$$ 255 255 255 255 255 255 255 255 255 255 255 255 255 255 255 255 255 255
$$ 255 255 255 255 255 255 255 255 255 255 255 255 255 255 255 255 255 255
$$ 255 255
$$ ##$AQSBDSL= (0..95)
$$ 2 3 4 5 6 21 255 1 255 255 255 255 255 255 255 255 255 255 255 255 255
$$ 255 255 255 255 255 255 255 255 255 255 255 255 255 255 255 255 255 255
$$ 255 255 255 255 255 255 255 255 255 255 255 255 255 255 255 255 255 255
$$ 255 255 255 255 255 255 255 255 255 255 255 255 255 255 255 255 255 255
$$ 255 255 255 255 255 255 255 255 255 255 255 255 255 255 255 255 255 255
$$ 255 255 255
$$ ##$AQSBDTY= (0..95)
$$ 66 192 25 25 25 207 209 7 255 255 255 255 255 255 255 255 255 255 255 255
$$ 255 255 255 255 255 255 255 255 255 255 255 255 255 255 255 255 255 255
$$ 255 255 255 255 255 255 255 255 255 255 255 255 255 255 255 255 255 255
$$ 255 255 255 255 255 255 255 255 255 255 255 255 255 255 255 255 255 255
$$ 255 255 255 255 255 255 255 255 255 255 255 255 255 255 255 255 255 255
$$ 255 255 255 255
$$ ##$AQSBUAD= (0..95)
$$ 16 52 36 37 38 33 32 32 255 255 255 255 255 255 255 255 255 255 255 255
$$ 255 255 255 255 255 255 255 255 255 255 255 255 255 255 255 255 255 255
$$ 255 255 255 255 255 255 255 255 255 255 255 255 255 255 255 255 255 255
$$ 255 255 255 255 255 255 255 255 255 255 255 255 255 255 255 255 255 255
$$ 255 255 255 255 255 255 255 255 255 255 255 255 255 255 255 255 255 255
$$ 255 255 255 255
$$ ##$AQSECL= (0..95)
$$ 4 2 2 2 2 1 2 255 255 255 255 255 255 255 255 255 255 255 255 255 255 255
$$ 255 255 255 255 255 255 255 255 255 255 255 255 255 255 255 255 255 255
$$ 255 255 255 255 255 255 255 255 255 255 255 255 255 255 255 255 255 255
$$ 255 255 255 255 255 255 255 255 255 255 255 255 255 255 255 255 255 255
$$ 255 255 255 255 255 255 255 255 255 255 255 255 255 255 255 255 255 255
$$ 255 255
$$ ##$AQSECLS= (0..95)
$$ 3 1 2 2 2 0 3 255 255 255 255 255 255 255 255 255 255 255 255 255 255 255
$$ 255 255 255 255 255 255 255 255 255 255 255 255 255 255 255 255 255 255
$$ 255 255 255 255 255 255 255 255 255 255 255 255 255 255 255 255 255 255
$$ 255 255 255 255 255 255 255 255 255 255 255 255 255 255 255 255 255 255
$$ 255 255 255 255 255 255 255 255 255 255 255 255 255 255 255 255 255 255
$$ 255 255
$$ ##$AQSETH1= <no>
$$ ##$AQSETH2= <no>
$$ ##$AQSSPLT= no
$$ ##$ATT19F= (0..1)
$$ 0 0
$$ ##$ATT1H= (0..1)
$$ 0 0
$$ ##$ATT3H= (0..1)
$$ 0 0
$$ ##$ATTX= (0..1)
$$ 0 0
$$ ##$ATTY= (0..1)
$$ 0 0
$$ ##$ATTZ= (0..1)
$$ 0 0
$$ ##$BACSAIR= yes
$$ ##$BACSCAP= 596
$$ ##$BACSDEL= 0
$$ ##$BACSFCM= no
$$ ##$BACSOPT= <>
$$ ##$BACSTY= <tty04>
$$ ##$BARPTY= <no>
$$ ##$BFREQ= 600.07
$$ ##$BGAETH= (0..9)
$$ <no> <no> <no> <no> <no> <no> <no> <no> <no> <no>
$$ ##$BIRDS= yes
$$ ##$BMPC= 0
$$ ##$BMPCTY= <no>
$$ ##$BPSUTY= <no>
$$ ##$BSMS= 2
$$ ##$BSMS19FLock= no
$$ ##$BSMSETH= <149.236.99.20>
$$ ##$BSMSTY= <no>
$$ ##$BgaChFac2= (0..7)
$$ 0 0 0 0 0 0 0 0
$$ ##$BgaChMap= (0..7)
$$ 0 0 0 0 0 0 0 0
$$ ##$BgaChMaxv= (0..7)
$$ 0 0 0 0 0 0 0 0
$$ ##$BgaChRouting= (0..63)
$$ 0 0 0 0 0 0 0 0 0 0 0 0 0 0 0 0 0 0 0 0 0 0 0 0 0 0 0 0 0 0 0 0 0 0 0 0
$$ 0 0 0 0 0 0 0 0 0 0 0 0 0 0 0 0 0 0 0 0 0 0 0 0 0 0 0 0
$$ ##$BgaChShimMap= (0..7)
$$ 0 0 0 0 0 0 0 0
$$ ##$BgaChShimMaxv= (0..7)
$$ 0 0 0 0 0 0 0 0
$$ ##$BlaEth= (0..9)
$$ <149.236.99.253> <149.236.99.252> <no> <no> <no> <no> <no> <no> <> <>
$$ ##$BlaNam= (0..9)
$$ <BLAXH2H300/100/150 E 200-600MHZ> <BLAX300 E 6-365MHZ> <> <> <> <> <> <>
$$ <> <>
$$ ##$BlaPN= (0..9)
$$ <W1345096> <W1345092> <> <> <> <> <> <> <> <>
$$ ##$BlaSN= (0..9)
$$ <0236> <0075> <> <> <> <> <> <> <> <>
$$ ##$BsmsAuxEth= <no>
$$ ##$CFASMOD= (0..7)
$$ 1 1 1 1 1 1 1 1
$$ ##$CFASMUL= (0..7)
$$ 1 1 1 1 1 1 1 1
$$ ##$CNFTXDR= (0..7)
$$ 6 6 6 0 0 0 0 0
$$ ##$COMDIG2= 0
$$ ##$CPDBTY= <no>
$$ ##$CRCOTY= <tty01>
$$ ##$CSW1= (0..31)
$$ 2 2 0 16 3 3 0 0 0 0 0 0 0 0 0 0 0 0 0 0 0 0 0 0 0 0 0 0 0 0 0 0
$$ ##$CSW2= (0..31)
$$ 1 1 0 0 0 0 0 0 0 0 0 0 0 0 0 0 0 0 0 0 0 0 0 0 0 0 0 0 0 0 0 0
$$ ##$CSWNUM= (0..7)
$$ 4 3 0 0 0 0 0 0
$$ ##$ConsolePnSn= <>
$$ ##$CryoProAccPnSn= <>
$$ ##$Ctb1Eth= <no>
$$ ##$CubeEth= (0..7)
$$ <no> <no> <no> <no> <no> <no> <no> <no>
$$ ##$CustRegisterNo= <>
$$ ##$DATSTAT= no
$$ ##$DIGI140= (0..7)
$$ 0 0 0 0 0 0 0 0
$$ ##$DIGIB12= (0..7)
$$ 0 0 0 0 0 0 0 0
$$ ##$DIGIB16= (0..7)
$$ 0 0 0 0 0 0 0 0
$$ ##$DIGIFA= (0..7)
$$ 0 0 0 0 0 0 0 0
$$ ##$DIGIFOURIER= 0
$$ ##$DIGIHA= (0..7)
$$ 0 0 0 0 0 0 0 0
$$ ##$DIGIHAF= (0..7)
$$ 0 0 0 0 0 0 0 0
$$ ##$DIGIHRD= (0..7)
$$ 0 0 0 0 0 0 0 0
$$ ##$DIGIIA= (0..7)
$$ 0 0 0 0 0 0 0 0
$$ ##$DIGIO16= (0..7)
$$ 0 0 0 0 0 0 0 0
$$ ##$DIGISA= (0..7)
$$ 0 0 0 0 0 0 0 0
$$ ##$DIGISAF= (0..7)
$$ 0 0 0 0 0 0 0 0
$$ ##$DIGISL= (0..7)
$$ 0 0 0 0 0 0 0 0
$$ ##$DIGITYI= (0..7)
$$ 0 0 0 0 0 0 0 0
$$ ##$DIGITYP= (0..7)
$$ 0 0 0 0 0 0 0 0
$$ ##$DIGITZ= 0
$$ ##$DPPFAC= 1
$$ ##$DRMSETH= <no>
$$ ##$DRU= yes
$$ ##$DRUETH= (0..33)
$$ <no> <149.236.99.89> <no> <no> <no> <no> <no> <no> <no> <no> <no> <no>
$$ <no> <no> <no> <no> <no> <no> <no> <no> <no> <no> <no> <no> <no> <no> <no>
$$ <no> <no> <no> <no> <no> <no> <>
$$ ##$Description= <Avance III>
$$ ##$DppType= 0
$$ ##$FCUMEM= (0..7)
$$ 16777208 16777208 16777208 0 0 0 0 0
$$ ##$FCUPAL= (0..7)
$$ 0 0 0 0 0 0 0 0
$$ ##$FGSVTY= <no>
$$ ##$FQMIX= 0
$$ ##$FUNCMOD= <>
$$ ##$FourPeriBdEth= <no>
$$ ##$FourShimBdEth= <no>
$$ ##$FourierPicsCon= no
$$ ##$GCUTYPE= 10
$$ ##$GCUTYPE2= 0
$$ ##$GPREDEL= 0
$$ ##$GPSCUTY= <no>
$$ ##$GRADRES= 5
$$ ##$GTUTY= <no>
$$ ##$GcConn= (0..1)
$$ 1 0
$$ ##$GradAmpGain= (0..7)
$$ 0 0 0 0 0 0 0 0
$$ ##$GradAmpMaxCurX= (0..7)
$$ 0 0 0 0 0 0 0 0
$$ ##$GradAmpMaxCurY= (0..7)
$$ 0 0 0 0 0 0 0 0
$$ ##$GradAmpMaxCurZ= (0..7)
$$ 9.99999904632568 0 0 0 0 0 0 0
$$ ##$GradAmpName= (0..7)
$$ <GAB in BSMS> <> <> <> <> <> <> <>
$$ ##$GradAmpPN= (0..7)
$$ <> <> <> <> <> <> <> <>
$$ ##$GradAmpSN= (0..7)
$$ <> <> <> <> <> <> <> <>
$$ ##$GradAmpType= (0..7)
$$ 2 0 0 0 0 0 0 0
$$ ##$GradPowClkCtrl= 0
$$ ##$GradPowClkTime= 0
$$ ##$GradPowImax= 0
$$ ##$GradPowType= 0
$$ ##$GradPowVmax= 0
$$ ##$HDIETH= (0..5)
$$ <no> <no> <no> <no> <no> <no>
$$ ##$HFAC= 3
$$ ##$HPCU= 0
$$ ##$HPCUTY= <no>
$$ ##$HPTXLP= (0..3)
$$ -1 -1 -1 -1
$$ ##$HPTXPI= (0..3)
$$ 0 0 0 0
$$ ##$HPTXPO= (0..3)
$$ 0 0 0 0
$$ ##$HPTXTY= (0..3)
$$ 0 0 0 0
$$ ##$HpprCoverType= 1
$$ ##$IF451= 0
$$ ##$IFREQ= 1
$$ ##$INJPTY= <no>
$$ ##$INTFPR= 0
$$ ##$IPSOETH= <149.236.99.254>
$$ ##$IPSOTYPE= 1
$$ ##$LDUETH= (0..0)
$$ <no>
$$ ##$LOCKCONF= <DL>
$$ ##$LOCKTY= <no>
$$ ##$LOCSWID= 0
$$ ##$LOCSWIF= 0
$$ ##$LVDSSPLITETH= (0..5)
$$ <no> <no> <no> <no> <no> <no>
$$ ##$Location= <>
$$ ##$M2FAC= 0
$$ ##$MAS= 0
$$ ##$MASETIME= 10
$$ ##$MASITIME= 10
$$ ##$MASTY= <no>
$$ ##$MAS_CT= 0
$$ ##$MAS_SG= 0
$$ ##$MAS_TO= 0
$$ ##$MEMPRM= 0
$$ ##$MHFAC= 0
$$ ##$MXFAC= 0
$$ ##$MagnCoilPnSn= <>
$$ ##$MagnDewarPnSn= <>
$$ ##$MasEth= <no>
$$ ##$NAMPD= (0..17)
$$ <> <HPLNA 19F1H> <XBB19F 2HS> <2H> <13C> <15N> <> <> <> <> <> <> <> <>
$$ <> <> <> <>
$$ ##$NFCU= 3
$$ ##$NFRED= 0
$$ ##$NMRCH= 2
$$ ##$NMRMEM= 16384
$$ ##$NPSGU= 0
$$ ##$NRCU= 1
$$ ##$NROUT= 0
$$ ##$NSGU= 3
$$ ##$OrderNo= <10246872>
$$ ##$PAMPF1= (0..15)
$$ 75 56 64 96 80 80 0 0 0 0 0 0 0 0 0 0
$$ ##$PAMPF2= (0..15)
$$ 0 0 0 0 0 0 0 0 0 0 0 0 0 0 0 0
$$ ##$PAMPF3= (0..15)
$$ 0 0 0 0 0 0 0 0 0 0 0 0 0 0 0 0
$$ ##$PAMPF4= (0..15)
$$ 0 0 0 0 0 0 0 0 0 0 0 0 0 0 0 0
$$ ##$PAMPF5= (0..15)
$$ 0 0 0 0 0 0 0 0 0 0 0 0 0 0 0 0
$$ ##$PAMPF6= (0..15)
$$ 0 0 0 0 0 0 0 0 0 0 0 0 0 0 0 0
$$ ##$PAMPF7= (0..15)
$$ 0 0 0 0 0 0 0 0 0 0 0 0 0 0 0 0
$$ ##$PAMPF8= (0..15)
$$ 0 0 0 0 0 0 0 0 0 0 0 0 0 0 0 0
$$ ##$PH4= 0
$$ ##$PHF4TY= <no>
$$ ##$POWCHK= yes
$$ ##$PRAMD1= (0..7)
$$ 6 0 0 1610612736 0 0 0 0
$$ ##$PRAMD10= (0..7)
$$ 0 0 0 0 0 0 0 0
$$ ##$PRAMD11= (0..7)
$$ 0 0 0 0 0 0 0 0
$$ ##$PRAMD12= (0..7)
$$ 0 0 0 0 0 0 0 0
$$ ##$PRAMD13= (0..7)
$$ 0 0 0 0 0 0 0 0
$$ ##$PRAMD14= (0..7)
$$ 0 0 0 0 0 0 0 0
$$ ##$PRAMD15= (0..7)
$$ 0 0 0 0 0 0 0 0
$$ ##$PRAMD16= (0..7)
$$ 0 0 0 0 0 0 0 0
$$ ##$PRAMD17= (0..7)
$$ 0 0 0 0 0 0 0 0
$$ ##$PRAMD18= (0..7)
$$ 0 0 0 0 0 0 0 0
$$ ##$PRAMD19= (0..7)
$$ 0 0 0 0 0 0 0 0
$$ ##$PRAMD2= (0..7)
$$ 2147483644 2131230719 2147483647 603979775 0 0 0 0
$$ ##$PRAMD20= (0..7)
$$ 0 0 0 0 0 0 0 0
$$ ##$PRAMD21= (0..7)
$$ 0 0 0 0 0 0 0 0
$$ ##$PRAMD3= (0..7)
$$ 0 1048576 0 536870912 0 1048576 0 536870912
$$ ##$PRAMD4= (0..7)
$$ 16777216 0 0 536870912 0 0 0 0
$$ ##$PRAMD5= (0..7)
$$ 0 0 4 536870912 0 0 0 0
$$ ##$PRAMD6= (0..7)
$$ 0 0 0 0 0 0 0 0
$$ ##$PRAMD7= (0..7)
$$ 0 0 0 0 0 0 0 0
$$ ##$PRAMD8= (0..7)
$$ 0 0 0 0 0 0 0 0
$$ ##$PRAMD9= (0..7)
$$ 0 0 0 0 0 0 0 0
$$ ##$PRAMLED= (0..1)
$$ 15 15
$$ ##$PRAMP= (0..9)
$$ <> <tty10> <no> <no> <no> <no> <no> <no> <no> <>
$$ ##$PRAMPTP= 1
$$ ##$PREEMPTYPE= 0
$$ ##$PREPTY= <no>
$$ ##$PREREC= (0..15)
$$ 0 1 1 1 1 1 0 0 0 0 0 0 0 0 0 0
$$ ##$PRESHLD= 0
$$ ##$PTS160= -1
$$ ##$PTSA2X= (0..7)
$$ 0 0 0 0 0 0 0 0
$$ ##$PTSF2X= (0..7)
$$ 0 0 0 0 0 0 0 0
$$ ##$PTSFMX= (0..19)
$$ 643.52499 643.52499 643.52499 0 0 0 0 0 0 0 0 0 0 0 0 0 0 0 0 0
$$ ##$PULCHK= no
$$ ##$PerMagATempSens= no
$$ ##$PerMagEth= <no>
$$ ##$PerMagFluxSens= no
$$ ##$PerMagMTempSens= no
$$ ##$PramDutyCycPerc= (0..15)
$$ 4 2 2 2 2 0 0 0 0 0 0 0 0 0 0 0
$$ ##$PramPeakPowerW= (0..15)
$$ 4000 500 500 500 500 0 0 0 0 0 0 0 0 0 0 0
$$ ##$PramPowerSwitch= (0..15)
$$ 0 0 0 0 0 0 0 0 0 0 0 0 0 0 0 0
$$ ##$PramPulWidthMs= (0..15)
$$ 10 0.1 0.1 0.1 0.1 0 0 0 0 0 0 0 0 0 0 0
$$ ##$PreampModBisDat= (0..15)
$$ 20170428 20080211 20080216 20080304 20080121 0 0 0 0 0 0 0 0 0 0 0
$$ ##$PreampModPN= (0..17)
$$ <Z103205> <Z003506> <Z003473> <Z003524> <Z003530> <> <> <> <> <> <> <>
$$ <> <> <> <> <> <>
$$ ##$PreampModSN= (0..17)
$$ <00874> <00671> <00593> <00408> <00301> <> <> <> <> <> <> <> <> <> <> <>
$$ <> <>
$$ ##$ProdigyEth= <no>
$$ ##$RCUCDS= (0..7)
$$ 0 0 0 0 0 0 0 0
$$ ##$RCUCFS= (0..7)
$$ 0 0 0 0 0 0 0 0
$$ ##$RCUCSS= (0..7)
$$ 0 0 0 0 0 0 0 0
$$ ##$RCUI2C1= (0..7)
$$ 0 0 0 0 0 0 0 0
$$ ##$RCUI2C2= (0..7)
$$ 0 0 0 0 0 0 0 0
$$ ##$RCUI2C3= (0..7)
$$ 0 0 0 0 0 0 0 0
$$ ##$RCUI2C4= (0..7)
$$ 0 0 0 0 0 0 0 0
$$ ##$RCUI2C5= (0..7)
$$ 0 0 0 0 0 0 0 0
$$ ##$RCUI2C6= (0..7)
$$ 0 0 0 0 0 0 0 0
$$ ##$RCUI2C7= (0..7)
$$ 0 0 0 0 0 0 0 0
$$ ##$RCUI2C8= (0..7)
$$ 0 0 0 0 0 0 0 0
$$ ##$RDCU= 0
$$ ##$RFSINPUT= (0..1)
$$ 0 0
$$ ##$RFSVTY= <no>
$$ ##$RGTYPE= (0..31)
$$ 9 0 0 0 0 0 0 0 0 0 0 0 0 0 0 0 0 0 0 0 0 0 0 0 0 0 0 0 0 0 0 0
$$ ##$RG_max= (0..31)
$$ 2050 -1 -1 -1 -1 -1 -1 -1 -1 -1 -1 -1 -1 -1 -1 -1 -1 -1 -1 -1 -1 -1 -1
$$ -1 -1 -1 -1 -1 -1 -1 -1 -1
$$ ##$RG_min= (0..31)
$$ 0.25 -1 -1 -1 -1 -1 -1 -1 -1 -1 -1 -1 -1 -1 -1 -1 -1 -1 -1 -1 -1 -1 -1
$$ -1 -1 -1 -1 -1 -1 -1 -1 -1
$$ ##$RG_tab1= (0..255)
$$ 0.25 0.28 0.32 0.35 0.4 0.44 0.5 0.56 0.64 0.7 0.8 0.89 1 1.12 1.28 1.4
$$ 1.6 1.78 2 2.25 2.56 2.8 3.2 3.56 4 4.5 5 5.6 6.35 7.12 8 9 10 11.3 12.7
$$ 14.2 16 18 20.2 22.6 25.4 28.5 32 36 40.3 45.2 50.8 57 64 71.8 80.6 90.5
$$ 101 114 128 144 161 181 203 228 256 287 322 362 406 456 512 575 645 724
$$ 812 912 1030 1150 1290 1440 1620 1820 2050 -1 -1 -1 -1 -1 -1 -1 -1 -1 -1
$$ -1 -1 -1 -1 -1 -1 -1 -1 -1 -1 -1 -1 -1 -1 -1 -1 -1 -1 -1 -1 -1 -1 -1 -1
$$ -1 -1 -1 -1 -1 -1 -1 -1 -1 -1 -1 -1 -1 -1 -1 -1 -1 -1 -1 -1 -1 -1 -1 -1
$$ -1 -1 -1 -1 -1 -1 -1 -1 -1 -1 -1 -1 -1 -1 -1 -1 -1 -1 -1 -1 -1 -1 -1 -1
$$ -1 -1 -1 -1 -1 -1 -1 -1 -1 -1 -1 -1 -1 -1 -1 -1 -1 -1 -1 -1 -1 -1 -1 -1
$$ -1 -1 -1 -1 -1 -1 -1 -1 -1 -1 -1 -1 -1 -1 -1 -1 -1 -1 -1 -1 -1 -1 -1 -1
$$ -1 -1 -1 -1 -1 -1 -1 -1 -1 -1 -1 -1 -1 -1 -1 -1 -1 -1 -1 -1 -1 -1 -1 -1
$$ -1 -1 -1 -1 -1 -1 -1 -1 -1 -1 -1 -1 -1 -1 -1 -1 -1 -1 -1 -1 -1 -1 -1
$$ ##$RG_tab2= (0..255)
$$ -1 -1 -1 -1 -1 -1 -1 -1 -1 -1 -1 -1 -1 -1 -1 -1 -1 -1 -1 -1 -1 -1 -1 -1
$$ -1 -1 -1 -1 -1 -1 -1 -1 -1 -1 -1 -1 -1 -1 -1 -1 -1 -1 -1 -1 -1 -1 -1 -1
$$ -1 -1 -1 -1 -1 -1 -1 -1 -1 -1 -1 -1 -1 -1 -1 -1 -1 -1 -1 -1 -1 -1 -1 -1
$$ -1 -1 -1 -1 -1 -1 -1 -1 -1 -1 -1 -1 -1 -1 -1 -1 -1 -1 -1 -1 -1 -1 -1 -1
$$ -1 -1 -1 -1 -1 -1 -1 -1 -1 -1 -1 -1 -1 -1 -1 -1 -1 -1 -1 -1 -1 -1 -1 -1
$$ -1 -1 -1 -1 -1 -1 -1 -1 -1 -1 -1 -1 -1 -1 -1 -1 -1 -1 -1 -1 -1 -1 -1 -1
$$ -1 -1 -1 -1 -1 -1 -1 -1 -1 -1 -1 -1 -1 -1 -1 -1 -1 -1 -1 -1 -1 -1 -1 -1
$$ -1 -1 -1 -1 -1 -1 -1 -1 -1 -1 -1 -1 -1 -1 -1 -1 -1 -1 -1 -1 -1 -1 -1 -1
$$ -1 -1 -1 -1 -1 -1 -1 -1 -1 -1 -1 -1 -1 -1 -1 -1 -1 -1 -1 -1 -1 -1 -1 -1
$$ -1 -1 -1 -1 -1 -1 -1 -1 -1 -1 -1 -1 -1 -1 -1 -1 -1 -1 -1 -1 -1 -1 -1 -1
$$ -1 -1 -1 -1 -1 -1 -1 -1 -1 -1 -1 -1 -1 -1 -1 -1
$$ ##$RG_tab3= (0..255)
$$ -1 -1 -1 -1 -1 -1 -1 -1 -1 -1 -1 -1 -1 -1 -1 -1 -1 -1 -1 -1 -1 -1 -1 -1
$$ -1 -1 -1 -1 -1 -1 -1 -1 -1 -1 -1 -1 -1 -1 -1 -1 -1 -1 -1 -1 -1 -1 -1 -1
$$ -1 -1 -1 -1 -1 -1 -1 -1 -1 -1 -1 -1 -1 -1 -1 -1 -1 -1 -1 -1 -1 -1 -1 -1
$$ -1 -1 -1 -1 -1 -1 -1 -1 -1 -1 -1 -1 -1 -1 -1 -1 -1 -1 -1 -1 -1 -1 -1 -1
$$ -1 -1 -1 -1 -1 -1 -1 -1 -1 -1 -1 -1 -1 -1 -1 -1 -1 -1 -1 -1 -1 -1 -1 -1
$$ -1 -1 -1 -1 -1 -1 -1 -1 -1 -1 -1 -1 -1 -1 -1 -1 -1 -1 -1 -1 -1 -1 -1 -1
$$ -1 -1 -1 -1 -1 -1 -1 -1 -1 -1 -1 -1 -1 -1 -1 -1 -1 -1 -1 -1 -1 -1 -1 -1
$$ -1 -1 -1 -1 -1 -1 -1 -1 -1 -1 -1 -1 -1 -1 -1 -1 -1 -1 -1 -1 -1 -1 -1 -1
$$ -1 -1 -1 -1 -1 -1 -1 -1 -1 -1 -1 -1 -1 -1 -1 -1 -1 -1 -1 -1 -1 -1 -1 -1
$$ -1 -1 -1 -1 -1 -1 -1 -1 -1 -1 -1 -1 -1 -1 -1 -1 -1 -1 -1 -1 -1 -1 -1 -1
$$ -1 -1 -1 -1 -1 -1 -1 -1 -1 -1 -1 -1 -1 -1 -1 -1
$$ ##$RG_tab4= (0..255)
$$ -1 -1 -1 -1 -1 -1 -1 -1 -1 -1 -1 -1 -1 -1 -1 -1 -1 -1 -1 -1 -1 -1 -1 -1
$$ -1 -1 -1 -1 -1 -1 -1 -1 -1 -1 -1 -1 -1 -1 -1 -1 -1 -1 -1 -1 -1 -1 -1 -1
$$ -1 -1 -1 -1 -1 -1 -1 -1 -1 -1 -1 -1 -1 -1 -1 -1 -1 -1 -1 -1 -1 -1 -1 -1
$$ -1 -1 -1 -1 -1 -1 -1 -1 -1 -1 -1 -1 -1 -1 -1 -1 -1 -1 -1 -1 -1 -1 -1 -1
$$ -1 -1 -1 -1 -1 -1 -1 -1 -1 -1 -1 -1 -1 -1 -1 -1 -1 -1 -1 -1 -1 -1 -1 -1
$$ -1 -1 -1 -1 -1 -1 -1 -1 -1 -1 -1 -1 -1 -1 -1 -1 -1 -1 -1 -1 -1 -1 -1 -1
$$ -1 -1 -1 -1 -1 -1 -1 -1 -1 -1 -1 -1 -1 -1 -1 -1 -1 -1 -1 -1 -1 -1 -1 -1
$$ -1 -1 -1 -1 -1 -1 -1 -1 -1 -1 -1 -1 -1 -1 -1 -1 -1 -1 -1 -1 -1 -1 -1 -1
$$ -1 -1 -1 -1 -1 -1 -1 -1 -1 -1 -1 -1 -1 -1 -1 -1 -1 -1 -1 -1 -1 -1 -1 -1
$$ -1 -1 -1 -1 -1 -1 -1 -1 -1 -1 -1 -1 -1 -1 -1 -1 -1 -1 -1 -1 -1 -1 -1 -1
$$ -1 -1 -1 -1 -1 -1 -1 -1 -1 -1 -1 -1 -1 -1 -1 -1
$$ ##$RG_tab5= (0..255)
$$ -1 -1 -1 -1 -1 -1 -1 -1 -1 -1 -1 -1 -1 -1 -1 -1 -1 -1 -1 -1 -1 -1 -1 -1
$$ -1 -1 -1 -1 -1 -1 -1 -1 -1 -1 -1 -1 -1 -1 -1 -1 -1 -1 -1 -1 -1 -1 -1 -1
$$ -1 -1 -1 -1 -1 -1 -1 -1 -1 -1 -1 -1 -1 -1 -1 -1 -1 -1 -1 -1 -1 -1 -1 -1
$$ -1 -1 -1 -1 -1 -1 -1 -1 -1 -1 -1 -1 -1 -1 -1 -1 -1 -1 -1 -1 -1 -1 -1 -1
$$ -1 -1 -1 -1 -1 -1 -1 -1 -1 -1 -1 -1 -1 -1 -1 -1 -1 -1 -1 -1 -1 -1 -1 -1
$$ -1 -1 -1 -1 -1 -1 -1 -1 -1 -1 -1 -1 -1 -1 -1 -1 -1 -1 -1 -1 -1 -1 -1 -1
$$ -1 -1 -1 -1 -1 -1 -1 -1 -1 -1 -1 -1 -1 -1 -1 -1 -1 -1 -1 -1 -1 -1 -1 -1
$$ -1 -1 -1 -1 -1 -1 -1 -1 -1 -1 -1 -1 -1 -1 -1 -1 -1 -1 -1 -1 -1 -1 -1 -1
$$ -1 -1 -1 -1 -1 -1 -1 -1 -1 -1 -1 -1 -1 -1 -1 -1 -1 -1 -1 -1 -1 -1 -1 -1
$$ -1 -1 -1 -1 -1 -1 -1 -1 -1 -1 -1 -1 -1 -1 -1 -1 -1 -1 -1 -1 -1 -1 -1 -1
$$ -1 -1 -1 -1 -1 -1 -1 -1 -1 -1 -1 -1 -1 -1 -1 -1
$$ ##$RG_tab6= (0..255)
$$ -1 -1 -1 -1 -1 -1 -1 -1 -1 -1 -1 -1 -1 -1 -1 -1 -1 -1 -1 -1 -1 -1 -1 -1
$$ -1 -1 -1 -1 -1 -1 -1 -1 -1 -1 -1 -1 -1 -1 -1 -1 -1 -1 -1 -1 -1 -1 -1 -1
$$ -1 -1 -1 -1 -1 -1 -1 -1 -1 -1 -1 -1 -1 -1 -1 -1 -1 -1 -1 -1 -1 -1 -1 -1
$$ -1 -1 -1 -1 -1 -1 -1 -1 -1 -1 -1 -1 -1 -1 -1 -1 -1 -1 -1 -1 -1 -1 -1 -1
$$ -1 -1 -1 -1 -1 -1 -1 -1 -1 -1 -1 -1 -1 -1 -1 -1 -1 -1 -1 -1 -1 -1 -1 -1
$$ -1 -1 -1 -1 -1 -1 -1 -1 -1 -1 -1 -1 -1 -1 -1 -1 -1 -1 -1 -1 -1 -1 -1 -1
$$ -1 -1 -1 -1 -1 -1 -1 -1 -1 -1 -1 -1 -1 -1 -1 -1 -1 -1 -1 -1 -1 -1 -1 -1
$$ -1 -1 -1 -1 -1 -1 -1 -1 -1 -1 -1 -1 -1 -1 -1 -1 -1 -1 -1 -1 -1 -1 -1 -1
$$ -1 -1 -1 -1 -1 -1 -1 -1 -1 -1 -1 -1 -1 -1 -1 -1 -1 -1 -1 -1 -1 -1 -1 -1
$$ -1 -1 -1 -1 -1 -1 -1 -1 -1 -1 -1 -1 -1 -1 -1 -1 -1 -1 -1 -1 -1 -1 -1 -1
$$ -1 -1 -1 -1 -1 -1 -1 -1 -1 -1 -1 -1 -1 -1 -1 -1
$$ ##$RG_tab7= (0..255)
$$ -1 -1 -1 -1 -1 -1 -1 -1 -1 -1 -1 -1 -1 -1 -1 -1 -1 -1 -1 -1 -1 -1 -1 -1
$$ -1 -1 -1 -1 -1 -1 -1 -1 -1 -1 -1 -1 -1 -1 -1 -1 -1 -1 -1 -1 -1 -1 -1 -1
$$ -1 -1 -1 -1 -1 -1 -1 -1 -1 -1 -1 -1 -1 -1 -1 -1 -1 -1 -1 -1 -1 -1 -1 -1
$$ -1 -1 -1 -1 -1 -1 -1 -1 -1 -1 -1 -1 -1 -1 -1 -1 -1 -1 -1 -1 -1 -1 -1 -1
$$ -1 -1 -1 -1 -1 -1 -1 -1 -1 -1 -1 -1 -1 -1 -1 -1 -1 -1 -1 -1 -1 -1 -1 -1
$$ -1 -1 -1 -1 -1 -1 -1 -1 -1 -1 -1 -1 -1 -1 -1 -1 -1 -1 -1 -1 -1 -1 -1 -1
$$ -1 -1 -1 -1 -1 -1 -1 -1 -1 -1 -1 -1 -1 -1 -1 -1 -1 -1 -1 -1 -1 -1 -1 -1
$$ -1 -1 -1 -1 -1 -1 -1 -1 -1 -1 -1 -1 -1 -1 -1 -1 -1 -1 -1 -1 -1 -1 -1 -1
$$ -1 -1 -1 -1 -1 -1 -1 -1 -1 -1 -1 -1 -1 -1 -1 -1 -1 -1 -1 -1 -1 -1 -1 -1
$$ -1 -1 -1 -1 -1 -1 -1 -1 -1 -1 -1 -1 -1 -1 -1 -1 -1 -1 -1 -1 -1 -1 -1 -1
$$ -1 -1 -1 -1 -1 -1 -1 -1 -1 -1 -1 -1 -1 -1 -1 -1
$$ ##$RG_tab8= (0..255)
$$ -1 -1 -1 -1 -1 -1 -1 -1 -1 -1 -1 -1 -1 -1 -1 -1 -1 -1 -1 -1 -1 -1 -1 -1
$$ -1 -1 -1 -1 -1 -1 -1 -1 -1 -1 -1 -1 -1 -1 -1 -1 -1 -1 -1 -1 -1 -1 -1 -1
$$ -1 -1 -1 -1 -1 -1 -1 -1 -1 -1 -1 -1 -1 -1 -1 -1 -1 -1 -1 -1 -1 -1 -1 -1
$$ -1 -1 -1 -1 -1 -1 -1 -1 -1 -1 -1 -1 -1 -1 -1 -1 -1 -1 -1 -1 -1 -1 -1 -1
$$ -1 -1 -1 -1 -1 -1 -1 -1 -1 -1 -1 -1 -1 -1 -1 -1 -1 -1 -1 -1 -1 -1 -1 -1
$$ -1 -1 -1 -1 -1 -1 -1 -1 -1 -1 -1 -1 -1 -1 -1 -1 -1 -1 -1 -1 -1 -1 -1 -1
$$ -1 -1 -1 -1 -1 -1 -1 -1 -1 -1 -1 -1 -1 -1 -1 -1 -1 -1 -1 -1 -1 -1 -1 -1
$$ -1 -1 -1 -1 -1 -1 -1 -1 -1 -1 -1 -1 -1 -1 -1 -1 -1 -1 -1 -1 -1 -1 -1 -1
$$ -1 -1 -1 -1 -1 -1 -1 -1 -1 -1 -1 -1 -1 -1 -1 -1 -1 -1 -1 -1 -1 -1 -1 -1
$$ -1 -1 -1 -1 -1 -1 -1 -1 -1 -1 -1 -1 -1 -1 -1 -1 -1 -1 -1 -1 -1 -1 -1 -1
$$ -1 -1 -1 -1 -1 -1 -1 -1 -1 -1 -1 -1 -1 -1 -1 -1
$$ ##$RG_tabA= (0..255)
$$ 0.25 0.28 0.32 0.35 0.4 0.44 0.5 0.56 0.64 0.7 0.8 0.89 1 1.12 1.28 1.4
$$ 1.6 1.78 2 2.25 2.56 2.8 3.2 3.56 4 4.5 5 5.6 6.35 7.12 8 9 10 11.3 12.7
$$ 14.2 16 18 20.2 22.6 25.4 28.5 32 36 40.3 45.2 50.8 57 64 71.8 80.6 90.5
$$ 101 114 128 144 161 181 203 228 256 287 322 362 406 456 512 575 645 724
$$ 812 912 1030 1150 1290 1440 1620 1820 2050 -1 -1 -1 -1 -1 -1 -1 -1 -1 -1
$$ -1 -1 -1 -1 -1 -1 -1 -1 -1 -1 -1 -1 -1 -1 -1 -1 -1 -1 -1 -1 -1 -1 -1 -1
$$ -1 -1 -1 -1 -1 -1 -1 -1 -1 -1 -1 -1 -1 -1 -1 -1 -1 -1 -1 -1 -1 -1 -1 -1
$$ -1 -1 -1 -1 -1 -1 -1 -1 -1 -1 -1 -1 -1 -1 -1 -1 -1 -1 -1 -1 -1 -1 -1 -1
$$ -1 -1 -1 -1 -1 -1 -1 -1 -1 -1 -1 -1 -1 -1 -1 -1 -1 -1 -1 -1 -1 -1 -1 -1
$$ -1 -1 -1 -1 -1 -1 -1 -1 -1 -1 -1 -1 -1 -1 -1 -1 -1 -1 -1 -1 -1 -1 -1 -1
$$ -1 -1 -1 -1 -1 -1 -1 -1 -1 -1 -1 -1 -1 -1 -1 -1 -1 -1 -1 -1 -1 -1 -1 -1
$$ -1 -1 -1 -1 -1 -1 -1 -1 -1 -1 -1 -1 -1 -1 -1 -1 -1 -1 -1 -1 -1 -1 -1
$$ ##$ROBOTTY= <no>
$$ ##$ROUT14= (0..7)
$$ 0 0 0 0 0 0 0 0
$$ ##$ROUTER= -1
$$ ##$RX22TY= <no>
$$ ##$RXFMAX= (0..7)
$$ 647.5 -1 -1 -1 -1 -1 -1 -1
$$ ##$RXFMIN= (0..7)
$$ 5 -1 -1 -1 -1 -1 -1 -1
$$ ##$RXINTLV= (0..7)
$$ 1 0 0 0 0 0 0 0
$$ ##$RXMSTY= <no>
$$ ##$RockSwitchEth= <no>
$$ ##$SCMTY= <no>
$$ ##$SGUC1= (0..15)
$$ 17 18 34 0 0 0 0 0 0 0 0 0 0 0 0 0
$$ ##$SGUC2= (0..15)
$$ 33 256 20 0 0 0 0 0 0 0 0 0 0 0 0 0
$$ ##$SLCBCONF= <SH>
$$ ##$SPECTR= 10
$$ ##$SY2FLAG= 0
$$ ##$SYNCTRIG= 11
$$ ##$SamChgEth= (0..3)
$$ <149.236.99.55> <no> <no> <no>
$$ ##$ServiceNo= <>
$$ ##$Sgu1PowerLevels= (0..7)
$$ 0 0 0 0 0 0 0 0
$$ ##$Sgu2PowerLevels= (0..7)
$$ 0 0 0 0 0 0 0 0
$$ ##$Sgu3PowerLevels= (0..7)
$$ 0 0 0 0 0 0 0 0
$$ ##$Sgu4PowerLevels= (0..7)
$$ 0 0 0 0 0 0 0 0
$$ ##$Sgu5PowerLevels= (0..7)
$$ 0 0 0 0 0 0 0 0
$$ ##$Sgu6PowerLevels= (0..7)
$$ 0 0 0 0 0 0 0 0
$$ ##$Sgu7PowerLevels= (0..7)
$$ 0 0 0 0 0 0 0 0
$$ ##$Sgu8PowerLevels= (0..7)
$$ 0 0 0 0 0 0 0 0
$$ ##$SguType= 2
$$ ##$ShimMaxVal= 32760
$$ ##$ShimPow1Ch2Sh= (0..38)
$$ 0 0 0 0 0 0 0 0 0 0 0 0 0 0 0 0 0 0 0 0 0 0 0 0 0 0 0 0 0 0 0 0 0 0 0 0
$$ 0 0 0
$$ ##$ShimPow1Imax= (0..38)
$$ 0 0 0 0 0 0 0 0 0 0 0 0 0 0 0 0 0 0 0 0 0 0 0 0 0 0 0 0 0 0 0 0 0 0 0 0
$$ 0 0 0
$$ ##$ShimPow1NChan= 0
$$ ##$ShimPow1TotIMax= 0
$$ ##$ShimPow1Vmax= (0..38)
$$ 0 0 0 0 0 0 0 0 0 0 0 0 0 0 0 0 0 0 0 0 0 0 0 0 0 0 0 0 0 0 0 0 0 0 0 0
$$ 0 0 0
$$ ##$ShimPow2Ch2Sh= (0..38)
$$ 0 0 0 0 0 0 0 0 0 0 0 0 0 0 0 0 0 0 0 0 0 0 0 0 0 0 0 0 0 0 0 0 0 0 0 0
$$ 0 0 0
$$ ##$ShimPow2Imax= (0..38)
$$ 0 0 0 0 0 0 0 0 0 0 0 0 0 0 0 0 0 0 0 0 0 0 0 0 0 0 0 0 0 0 0 0 0 0 0 0
$$ 0 0 0
$$ ##$ShimPow2NChan= 0
$$ ##$ShimPow2TotIMax= 0
$$ ##$ShimPow2Vmax= (0..38)
$$ 0 0 0 0 0 0 0 0 0 0 0 0 0 0 0 0 0 0 0 0 0 0 0 0 0 0 0 0 0 0 0 0 0 0 0 0
$$ 0 0 0
$$ ##$ShimPow3Ch2Sh= (0..38)
$$ 0 0 0 0 0 0 0 0 0 0 0 0 0 0 0 0 0 0 0 0 0 0 0 0 0 0 0 0 0 0 0 0 0 0 0 0
$$ 0 0 0
$$ ##$ShimPow3Imax= (0..38)
$$ 0 0 0 0 0 0 0 0 0 0 0 0 0 0 0 0 0 0 0 0 0 0 0 0 0 0 0 0 0 0 0 0 0 0 0 0
$$ 0 0 0
$$ ##$ShimPow3NChan= 0
$$ ##$ShimPow3TotIMax= 0
$$ ##$ShimPow3Vmax= (0..38)
$$ 0 0 0 0 0 0 0 0 0 0 0 0 0 0 0 0 0 0 0 0 0 0 0 0 0 0 0 0 0 0 0 0 0 0 0 0
$$ 0 0 0
$$ ##$ShimPow4Ch2Sh= (0..38)
$$ 0 0 0 0 0 0 0 0 0 0 0 0 0 0 0 0 0 0 0 0 0 0 0 0 0 0 0 0 0 0 0 0 0 0 0 0
$$ 0 0 0
$$ ##$ShimPow4Imax= (0..38)
$$ 0 0 0 0 0 0 0 0 0 0 0 0 0 0 0 0 0 0 0 0 0 0 0 0 0 0 0 0 0 0 0 0 0 0 0 0
$$ 0 0 0
$$ ##$ShimPow4NChan= 0
$$ ##$ShimPow4TotIMax= 0
$$ ##$ShimPow4Vmax= (0..38)
$$ 0 0 0 0 0 0 0 0 0 0 0 0 0 0 0 0 0 0 0 0 0 0 0 0 0 0 0 0 0 0 0 0 0 0 0 0
$$ 0 0 0
$$ ##$ShimPowMaxUA= (0..63)
$$ 130000 130000 130000 130000 130000 130000 130000 130000 130000 130000 130000
$$ 130000 130000 130000 130000 130000 130000 130000 130000 130000 130000 130000
$$ 130000 130000 130000 130000 130000 130000 130000 130000 130000 130000 130000
$$ 130000 130000 130000 130000 130000 130000 130000 0 0 0 0 0 0 0 0 0 0 0
$$ 0 0 0 0 0 0 0 0 0 0 0 0 0
$$ ##$ShimPowMaxUC= (0..63)
$$ 130000 130000 130000 130000 130000 130000 130000 130000 130000 130000 130000
$$ 130000 130000 130000 130000 130000 130000 130000 130000 130000 130000 130000
$$ 130000 130000 130000 130000 130000 130000 130000 130000 130000 130000 130000
$$ 130000 130000 130000 130000 130000 130000 130000 0 0 0 0 0 0 0 0 0 0 0
$$ 0 0 0 0 0 0 0 0 0 0 0 0 0
$$ ##$ShimPowMaxUG= (0..63)
$$ 524287 524287 524287 524287 524287 524287 524287 524287 524287 524287 524287
$$ 524287 524287 524287 524287 524287 524287 524287 524287 524287 524287 524287
$$ 524287 524287 524287 524287 524287 524287 524287 524287 524287 524287 524287
$$ 524287 524287 524287 524287 524287 524287 0 0 0 0 0 0 0 0 0 0 0 0 0 0 0
$$ 0 0 0 0 0 0 0 0 0 0
$$ ##$ShimPowNum= 0
$$ ##$ShimPowRcbType= 3
$$ ##$ShimPowRes= (0..63)
$$ 1e-020 1e-020 1e-020 1e-020 1e-020 1e-020 1e-020 1e-020 1e-020 1e-020 1e-020
$$ 1e-020 1e-020 1e-020 1e-020 1e-020 1e-020 1e-020 1e-020 1e-020 1e-020 1e-020
$$ 1e-020 1e-020 1e-020 1e-020 1e-020 1e-020 1e-020 1e-020 1e-020 1e-020 1e-020
$$ 1e-020 1e-020 1e-020 1e-020 1e-020 1e-020 1e-020 0 0 0 0 0 0 0 0 0 0 0
$$ 0 0 0 0 0 0 0 0 0 0 0 0 0
$$ ##$ShimPowRng0= (0..63)
$$ 1 1 1 1 1 1 1 1 1 1 1 1 1 1 1 1 1 1 1 1 1 1 1 1 1 1 1 1 1 1 1 1 1 1 1 1
$$ 1 1 1 1 0 0 0 0 0 0 0 0 0 0 0 0 0 0 0 0 0 0 0 0 0 0 0 0
$$ ##$ShimPowRng1= (0..63)
$$ 1 1 1 1 1 1 1 1 1 1 1 1 1 1 1 1 1 1 1 1 1 1 1 1 1 1 1 1 1 1 1 1 1 1 1 1
$$ 1 1 1 1 0 0 0 0 0 0 0 0 0 0 0 0 0 0 0 0 0 0 0 0 0 0 0 0
$$ ##$ShimPowRng2= (0..63)
$$ 1 1 1 1 1 1 1 1 1 1 1 1 1 1 1 1 1 1 1 1 1 1 1 1 1 1 1 1 1 1 1 1 1 1 1 1
$$ 1 1 1 1 0 0 0 0 0 0 0 0 0 0 0 0 0 0 0 0 0 0 0 0 0 0 0 0
$$ ##$ShimPowRng3= (0..63)
$$ 1 1 1 1 1 1 1 1 1 1 1 1 1 1 1 1 1 1 1 1 1 1 1 1 1 1 1 1 1 1 1 1 1 1 1 1
$$ 1 1 1 1 0 0 0 0 0 0 0 0 0 0 0 0 0 0 0 0 0 0 0 0 0 0 0 0
$$ ##$ShimPowType1= 0
$$ ##$ShimPowType2= 0
$$ ##$ShimPowType3= 0
$$ ##$ShimPowType4= 0
$$ ##$ShimSysAngle= <>
$$ ##$ShimSysFunc= (0..63)
$$ 1 2 3 0 4 5 6 0 0 31 32 33 34 0 12 11 10 9 8 7 24 23 22 21 20 19 0 18 26
$$ 25 16 17 30 29 28 27 13 14 15 0 0 0 0 0 0 0 0 0 0 0 0 0 0 0 0 0 0 0 0 0
$$ 0 0 0 0
$$ ##$ShimSysMatId= <no>
$$ ##$ShimSysMatrix= 1
$$ ##$ShimSysOffset= <0>
$$ ##$ShimSysType= 3
$$ ##$ShimUnit= 0
$$ ##$TFXNUM= 0
$$ ##$TOSITY= <no>
$$ ##$TRIPLO2= 0
$$ ##$VTU= 1
$$ ##$VTUETH= <no>
$$ ##$VTUTY= <tty05>
$$ ##$WBREFAM= (0..15)
$$ 101.2 100 100 100 100 100 100 100 100 100 100 100 100 100 100 100
$$ ##$WBREFLM= (0..15)
$$ 1 0 0 0 0 0 0 0 0 0 0 0 0 0 0 0
$$ ##$WBREFPH= (0..15)
$$ 0.13 0 0 0 0 0 0 0 0 0 0 0 0 0 0 0
$$ ##$WBSGU= (0..15)
$$ 0 0 0 0 0 0 0 0 0 0 0 0 0 0 0 0
$$ ##$XFAC= 2
$$ ##END=
$$ 
##$DECIM=	2560
##$DSPFVS=	20
##.ACQUISITIONSCHEME=	NOT PHASESENSITIVE
##NTUPLES=	NDNMRSPECTRUM
##VARNAME=	FREQUENCY1,	FREQUENCY2,	SPECTRUM
##SYMBOL=	F1,	F2,	Y
##.NUCLEUS=	15N,	1H
##VARTYPE=	INDEPENDENT,	INDEPENDENT,	DEPENDENT
##VARFORM=	AFFN,	AFFN,	ASDF
##VARDIM=	1024,	2048,	2097152
##UNITS=	HZ,	HZ,	ARBITRARY UNITS
##FIRST=	24596.97802734375,	7686.668670654296875,	1.7866189479827880859
##LAST=	-278.64306640625,	-125.831329345703125,	2.2810633182525634766
##MIN=	-278.64306640625,	-125.831329345703125,	-3.4261691570281982422
##MAX=	24596.97802734375,	7686.668670654296875,	1381.71337890625
##FACTOR=	-24.31634515518084072,	-3.8165608207132390994,	0.01727141723632812445
##PAGE=	F1=24596.97802734375
##FIRST=	24596.97802734375,	7686.668670654296875,	1.7866189479827880859
##DATATABLE=	(F2++(Y..Y)), PROFILE
-2014A03n6n7K3n2j7J13J35p5j68L5P9r9R7o0k3l7J50Q5j22j33P0O6m8J9M8Ll0n5n8O2o6J18
-1982E0rk5J8L4m4p1j7K6J7P8K1o3n5Q1J5l5J0K3m8p4K3mL4L8r1P8o0J34n9J8n5n3k9J1O2
-1947b1M8n3K6L0j9l3rK2L0J7n7o4N8K8nm4O6J6p4o2O5K3L0J0k4k8O5q9L3M7M0m9m2m1M9P
-1911dK4q4J51k9j08O0R5p6l2j26qJ07m7M4r3J10Q9o1q5J11N6oo7j6M4l9qm8Q1n8K8QOj44
-1877a25O4N6l6J02J45r2q6m0o6L4K2l6l0JL5O7p8Q6J3j15L7k6MR5J08j23q3L2L6n6K5nJ08
-1844G3P2m0M9o5j16J01o3o4L0L7J1oJ3L2P5j5q0q3J04M7k7j54P9l4j9R2N3j15n1MNjN3l3
-1810c6O3N3n4o5J09N4mj18j5L5lmk1p7J20K9j23M3J7J34j0n5r6P2p4J5J0k6m2N7rn1R1L9
-1776E8k3j8p9O9j06N9M2Q8q9m4Pjm3K9J1Q1k6rj11J31n7j6M6k4q9J07O3Pl2j9j31J75p2l9
-1742e5J10k3m7m4JJ03o8Q4J9q3K4Km0k7M1No7R4p6O2j4l6jl4L8J3qPl0J3n0R4pl1L7L2p0
-1705c2l1P1o2Q2O5p3m5RJ4O6J54p2k8j7p6%NO5m0p7J01m4J8o9L0J06Rj31o6J24k2q7K2k9
-1671f0J01K7m8j3LrJ8P7k6l6n3pk2O0nm4R7m3j7n4J03O9j8p2j06JJ2J0O2%l2k1J4JM1J7n
-1634B2Pp0mK7l0L4J4o5K3L3J6L0o4k2J10l0k6m9qP2L1j03Rl1R1M9k2n5j02R1O2k2P3k0j45
-1599g4J3j4N0%N1r8P6J0k3N3m2k1J7Q5N6o1nn8j6Rn6oJk2P7l8J88q0K6P2r5o6M2P6J3j08
-1563C2m4j2M7L4l0n1J1L7l7M6M8k7l2k6J7J2Lp1o1L0M3N0J0N2ko6p9LL4k2Q7m6M3m2O9L8
-1527I8k9j24R6Om8L0J4m4J0l1m1Mj8J5J9j2J4P6Rl9k1LL9p4N6j7K9P7o9j28P6J23q8j9m3
-1492e1P8k4j08O3K4k1n5Q3l0J99l2j06o5K5N1R4o4j1K0N4m5j07qJ5N3J3r6j4K8j4L2J0J43
-1459A34L6j23p3l9K5L7M2J3m3J6q8P2j3k4k5k4O8Q3P3j19N6n0Ok1j7o3J0L4R7r5N6Oo0M4
-1425C1M8Rmj05l0O8k2j6R2rl6j6m0l2N8Mm5K1j0K5Rn1N5J13o0M0k3p7pJ1m6llK6J5pK6k7
-1387a8J2%O1k6p5Q8L8j7Rk7K1O5Om6j9j03K2M9j23jP1L0M3p8kkK0L1q3M1k2k6N7N9k1j0N8
-1350H2j9r7Q0j1k2k0J20n6r6R3j1n9o2J24j3k3N0j2J06l1j43m0nN3j3PJ9QL7k5L8o0o5J59
-1316I3o4n3P2n5k0j3N8J2m7m1K2oj5J37K1j0r0j2Q0m3k9PJ7o9O9j9m2O8rm2k8J10K8j31M4
-1281@j3R0M4M4r5m5L0n6J8m4M8j4o1K2m8M2N0O9M2r3r5O6q0O5N0l1o5J32q8j8J69p6j44R9
-1247A4Q4M4r%o7l1j0l2j7l3J18k0j05R0K4n2o7L3J9k6L1N9l0Kj0k2J2m9J4k1M7j2QPJ4o2
-1211e5N9J2m6K03j16p0N4l4mj17J1L7M7J8J03k6l1k5O3n9k5K3pK9o8o9J9K0O3K7m1O1nn3
-1177b%K2LL5l0J9r7J14n3J0o9O6m8P9Q8p1n6J11M7j23q0l4M4M2m1O1j6k1J8k8j8l6J2K0k
-1142c4Ll5L9O4K4NmJ26j25r4M5l0p3P9J38J25j94j13j4J21J67j01j60M7R5om7r0N0K8%n4
-1110a8n2Q3j3j9j2k0j5N8jl2m3J45Q8j43k0R2j5m5K7p7K3l5k1N2J5mr2L6oJ3J13m0q9m3P
-1075a03J33n6M7j9J9M5Pk0j12O3Jk1m5kj3N0OJ0K5qO1j9l3Mn0J02P4r5j32R2o2K0J07N8k3
-1040A11k0r7p0J09L1q1J8l0J1Jj9J3Kk0J02J12l5r2m7m4K8o1j3P2L6l1j4k9P9k5m4P8j1J1
-1006C1l9jK6JPj5Rj5K4q9j4Mk8K5M5n6O6n4L1Q4m3k8M3mp1MK2JL4%o4M3k7J41%j26k8N5j4
-967b0k4M0m4N9m5lJ1%qLp5J12Rq0J8J4k4L1K4K0O2q9K7qNj2k8%L0j2n4j1RL2M1k2l9k2K2
-928e1J9O1k6p0N7k5j9J7J06p4m4L1N6k2j3N8O4l2j14Q2p8qO0p3l7j5J02PJ3K6r4mMQ0mNk5
-891B0k4j2Q5r2m4M0j4O2o8P0K1l7m2l0J40j8J7M6j00p1QP9O4j16L4j7M7k4l8m8M4O5n7o7
-857g7RK1Lm6O5j4n3J21o8M4k3L3J15m7n4k3%J6L1j0o8j9k3J4n2J5J23l9jN0m9n7J05q3L2
-822iM7p0n4K3nO8Lj7k2O9J8Nk5JJ7O5q3o9Jk6Q4K8r5kJ2N5N3j18M0L0pn6J3K7KK4q1K7N5
-783B8j0k4J07k4j55R3L9QN7j03o1l1L2m7O4O3j3m1N2J0k1J47j25j5j7K4o2j2L3K8M2p8O1
-750D9mn0l1Q4qKJ4m7k2R4m3l0m3k2R3N3Rj03p9J69m5J7m6k0R0o3m8N9O0q8k8N9ll4l5N0L7
-713D7j01J22qO5j9j72R6q6k7J46k6r0O1N3J3L6m5q7J4Q2KK4l8n5n4o5m9J15P9K7m5l3L0n
-679GK04p7j40J8P2m2om0J41p4o4M8r4L3J4l9J03o3j7K9J44R5m7J1o4j73Qjn6Q6j1l1O1k0
-645A5l1k3J8J3M3J0K1j1o0m6M2N2n1j2J5PN2j04lKPK2J2Pl8J8K6M6l8Jk4M3l5O4q6L7rn8
-607e6KJ28M3j46p5J82j6m4m3M9qQJ6p3J8O0l3j17j7J45l2j8K7Qk2n6O1n4O6J8o5L8qPL1p8
-571e4L6l1J4j2Q2k6J32q7p7J6k5Q3J1J38p8m9q9Kn0J08N5l8q0J45N4n8q4q1m4R5K5l6o4O5
-537bn3P6M8m7Mk3K7K9l8lL9M3j56Q5r2J57j47OL8l8k3L1J3L2n6K8L3k1J2j02K05o3o9O9P
-502D9p0L3O2J10j58p5K31j26Jj3n0n5KO4K6m8m5m0R7M7k2j29Q9M2Oj33Q8m5L3NM4l1l2K6
-468a7n5P2o8J6L8O1k2p4M4J55q0r5Om7M6O7J9k8o1K2j1P3p6K3R5r1n4O0L4m5K4n5PK9m8J00
-432F4j07N9J4r5O8O6k1j37O7L1m4R6kp5KNL0m4O8nj14J9Q1Q6j03nl3P1j7K8m2J73L0j51j46
-397h3J21N8Q1q6o5K7l4m1J12k2m7o1pL2J2K0M2J0J6j22NL2J8l9K7N7l6k2P0p8rp4P5N3l4
-362H%M8m6n6L2L0j3K0p1qJ2kO5QL8k6k0J1n3n4P1m1Rl0J29m7l1n2N1J6n0M7jp1J33l3p7K8
-324b6R5n1j17Q0K2J1n3L3M4l1p5Jl2J01oL2L1n4n0M3M5o0n0P2K0q3K3K9p7J9Q0j2k9P2k3
-289B4k4J00L1j39J64o7j68P8L0k4o4Q8O3j26N0M7L4p1j31N8K2Ljj9R4L2j26P7l9P1j7r3M
-256c9j4NjM6L9n6k0j1N2n2N0N0k7j14Q0J69q3j35O2K6J8Mj44J74J16l7q6o5m8Q2J21j17j44
-223i9K9J02o1n7L9NJ2M9J4qq1J17j3j2L1l2j8j8j7J9L3n0J44r8j10PR8M9q4Jm1K6R6J4q5
-188Ao0J0JQ0Jm3m7M5k9M5QN3k4rk2k9rP4M4k3j4nm8l2j8O3K2K7M3j82KN8O3l2o1k6l7M7k5
-149h8J01K7j14J05k7PO4j6j07k9J43R8j51o3K1m1M7j1kJ4K1N2m6nj0K7j1LJ1k9m6O8m3l4
-115f4M4kk5l7M0R7Jp1l3p4Q0N1ro0nR8q8J2P0L8J1l8m9k7L4O7J9n0Ol8k4Q6q2n2K9M5LN3
-77E6q7n0J36NLo2n1J3L7o3P8M8o3j9j4j3Q3p0j0K6%j0j7J06o2Lj25M6M0ln4M1MP2P3n4l1
-40A2P7N6m6q4m2m2K9j0OK8Jj5L8RP8K0j51M0J02J54j70r7Q2N1m4k2j7J6jp0K3m0kJ31j05
-5ek9J2qJ4O2o2j8%q8R7M7m4j14R1J04j45O6PK7r4J68p1J19O1r0j35J16l1m5n7l6M9J6RR9
29I2l5J7O5
32A39
##PAGE=	F1=24572.661682188569102
##FIRST=	24596.97802734375,	7686.668670654296875,	1.6121051311492919922
##DATATABLE=	(F2++(Y..Y)), PROFILE
-2014I3l0n2nn5j2J01J15o2j19NQ9j04P5l8J0n3J42R8r4j17k9R3m5L8Q8l2m5n4o9M6m3J27
-1982F2k6j4K9J8n3p4L7lK2Q1J3p4n9N5K8l1J3L8j0j01j6K7L9L9q5M5j1R9q1Ll9p2L8OL7M7
-1946B7m3J6N4o7JnO2Nj8p3qN4Oj7n9O5N0q7m1mM6O5Qk7k3M3p5K1M5L2n2J3l6KJ5Pk8J48n1
-1907G1j08P2R6p9l4j51k8R2j1Q3q3M0Q1qj24J23M0jp1k1K7l4K7k9N9n5L8k1L5j22J8Q7k7
-1874a8Q7J76r3j30m9k7j7L2l1oJ3RP5r0J05pj04J9j7K1R5R4j13r6M2L6o0J0QQ7J22k5J1q4
-1840G5j24J23o3l5J6k6L1L4k3L6J16j9q3o0M9M8j2j50Q8m6l9Q1N6p1k0k0j9K1O9k1k2O8k8
-1807C0l8O5N6Kr3m8L2k6lJ0m7Q5M1j27K4O0J22j2o8q8O3q0L7pm2PM5lk5J04K9r0j2p0O9j08
-1771a06P1L5R9p4j04RM5n8M1rO2k8M4r6O3m5J3N9%j12R9N7j5m1J5j01J15m0n0J12k6n8%j0
-1737c4Q5n2NN2r0M9Rm5l8O0K8j03J05p5O7l4l8K9m0O2J4l2j1j5L9j01Q6oJK5K8l0p4N0l5
-1702e9J22M5r7n0j2NP8J59m6j3k9q2J5J2J9k9l5J39p0l8o4L3J01Jj30j6R7l4j04M3l1J15
-1670D5Oo5olRL2P9o5k1l8ql6N9J9o0J03l8k3k9Q5N3k1n6j40K3L7K0M1j5Nl9M9j6O4mj9mo9
-1632d6K4K4m6L1J4k5jK9NK4k5j7O2k5Ok8m0K0N4q7oLJ07J3k6m6n5N7K3k5P7L1j24m7qM9m
-1595b8K6p7Q3J2oM8l7jKP3M1n7Lj01M1%q0K0J9m8O0k8J79o3L0M7j07l6M9N9M6q7p2l6M3K9
-1559D6k3l0K1J6n0N5M3l5oj2k6krk7mk2L8P0j4L4J3n5p0NL2m9P6j7J7j5L3K6j0p7P9Nq4N3
-1521B5Mq1N6K6n1mj7oK1n2K2N8M8j6j9l9L1q7J09k7K3N7p8r4P0R8q3K7k4L7nr7L4M4nj12
-1485a07J14n3J77j2j00j07mO2J04k5Jj9N0k4r2J7K4L2Oq3l8L0qL8J6J45L7j35o8n2J8P1O8
-1452H3Jp8Mr4P9k5%j6rL0P9N9j21Q9k7j0l2J0j02K9L5R7j07M5Qm2N2M0%k7j35kQ2oJ0P6j5
-1415F0k9k5p2L1O0po3nj3kM9m5N1R4m7N4%r4l9M1pJ1m4L2L0mk4k9K6kN5l0n9O6OpM8j2j0
-1376D5L4K9k4Kp7L3J2j54pP6O8L6r5PJ5jK4n0j4k2O2M4M3k8p0J06J1j76Q3Nk2k1J07m5q5
-1341d9P9k1n9k1J25j3o0O4j6J22j0j16o5k1N3j0qM4mL2JL5o9q7J74o9p1P7m4Ml0R3Qo5o8
-1306f5N3l6PJ13J0j0p9l5Q8l9m0N8rn3N7l2m7L6J3k6l1J22Nj59R2j6J07N1K6j01m6K2o2L8
-1272A2qM1l5o2J3l9M6M4L5N6n8j33O2l5O3L0k8p4J28q9j4J65m5j59J10J03M6k2k2o8l2Kk1
-1239A2k0m1Q4J2q8P4K1n3m9lL1j1L2N1l6m1Kk8K6n2N4j5L7j2Pl0J5m1O7L2j04J96r2o5M5
-1204A7j4%j28K6K6M0M5R0ok5l9L6m3J2kk9Np9nK4L4L6J3l6N0J6m2n6K3K4M9m2L3j06O7l0
-1168a6K7m7M5l7Q2Q5p1r3J54O0j44o1nK6M3r7P7l4k4K4k7Qpoj2QKn6J06L7rPjJ21j27o7O8
-1131C9o7k7O4J21J20j68j39nJ09J33p7j41L4R6J2k9n7rlK0n7m6P9J4m5k8OL9N2m5n2l6J16
-1098B3P7j00K3P6m1m1M2q6M5m9l9L3M8nr8K7k6M6J12m3m6n0K4J07q8N4k3JO7K4k8j10L1j1
-1064b4Kj5Pj6K3jL1J3j5N0k8m9L7k5P2M1o2j07O6l6j8R9K1m7L7o5q6J10N9p8J1Qo3L0OrJ
-1027b0m7J37R5m3p4o3mro3N7J1Qkj6j4O4k7m0R6jJm6j9N6k3N6j3m1jK3p6j8Ll4nN5m7M9m0
-988g5M5P8o1QL4k5o5J5J5QQJ2o7O6l3J28oj27pO0rl0pj9O0n1J4J7kM0qr7P1J9o5L6l6j1N2
-949a5N1K6M0j18L1j1J7nm0jK3k6l5J8O1p0N0J8j4m0QK0M4m1k8M9l2Jo1J26l5o0L4O9j7j1
-913B6L6L7k7p4N8l9j02P7n5k3L9N0RL4K3j03J4K0L3nkk5m1K2P0p1l9M2j5P4p5M4J1k5k9m3
-877g4J33kQQq7n4L5J04N1j03L5j1%m3j2m1OP3k2o1j2j3L4m3Q3rj10J11n6P2m6L3J09j2j1
-842G3l9k2mRPl9l8K4Ll6QR7k5l0M6m0m2J09o3lP5r2o8M3k2O6NLk9R1Rk2j5Rj9N9n8l2K5j04
-802h1Q2Rp1nJ9R8N6j24mPJ5j9L4j6KK7p8%K4j5K8J23k7j63J10J8J7P6j28m9l9M3q3J04O2
-767E2k5l1K7L4m4J19j33N3n7j3l7K0QL0O9n4j0M3k4n1Q2j7rK9o1m7Q2Mk7j7m1P3N2L1p9o6
-731c5J54p0l2k6j3R3n4o3O4O7r3J1N4l5k6m4M7K6p8J29l4L7l3j19J07j01NJ13k1n0PN6QN5
-697A06m8r0KP2L6L8l7o2o7m1l9J13Q4K6p7m4M9k3J95q6j13K4N5j8J1l4J49p9j12O5j24O6
-665cJ4oO3o5l1K8J51Q3m3J2o4j71K4Qo8Q3qn7O5l1M8m4j1K2M6pJ6n3l0j8K2M4l4j9L4J2O9
-628H1j43J3jmK9L0Jn0K5J0L4m2L3l1J0n1P4m3N6j3r2RJ55K2j23n8J34j9p3k7O2k2LL1o8J6
-592c2N7Oo9n1J52k7n9L6Ll6k3N6o9K4L7j5n9L7J5L6p5Ok7N2qN9k9J41r2p4K6K0Q1J3J24j28
-556A08n8o6L2p6Q7O0l1p5J52O6q5r5n6n1Q8J3l1q4P7m1R5N3m3j1mJ9J8m4j1M7P4j81O1o4
-522e7J51j39K3k2k2KK6M5K7q2nM1k0J8j16J98m3p7R0K5o4j9J45P5j93l8K25j17j8Lm2n5j4
-489d9O3K7n4k6l1M3O0l3j14J10L5J8j59R0j4J8k4L9l9MK2n1M6o1L1O6M3m6q1O9J48r5q5O
-455b4n3J1P7L0k9k9N2k5L8q2N7J07r6q0M8M2n5J7m7K6O6p7N8p7M5J4j04O2P0Jj48Q6Nj4N7
-420B9K2p6j4M2K5n4L6ol5NQ2M8j03j7j1Q0k7Jk4J68L2k01p6Q8O5Q3o7n0J3m8k5J00k8l5m5
-385b3kM1P%lL8L1j05rK8K0m3L3Q7m9l4O8q5Nn5MR9j9j1L3m7n0J7M6J4K5o3n7k7M7N9oO0l9
-346C5k3Pj8p3P0j2J6j5R5n1o0o3P0L5l0j6%j4R5m4p3L9P8o7m7O4K6%o5N2M6j2m5n9l0J22
-310C3jKK6m3n8K1R0m4p0P8K8p5l2J4l2K4P8l0m0P0J1k9J02M2k06J96m5j71O1M1l7p0Q2M9
-276F5j04P7J1ll3r0LN5J1lj1R3K4j18N5k4M7l1q3mk0L7ON2L4m0m5rK8p1Q3J6j9n9P2J55q1
-239G6j28N6L2J3rj29J65J00n4q8n2k9R4J10r8j27L4P7r2JR3l8k3Q1k1j9r4J42j7m4J2ok4
-206flj0M9L2o6J87j15j27j4J07L4p0K0n3J8O0Nn4l4j2%R5K0j3j36P3NL8kP2j5l1m8k5m0O6
-170GO8Oj0l3p5m4%J03L0J4L6j73J5N3O3j9j05l2JN1j6J01jj14J06l5RM5j3q0m4J31J19j18
-136D6j23L2l4L2RRj6N4N6o8JKRn3qOlJO5n2pM1qk1n7LJ07K7n6j2q0O2L5j6m5J5O9r8O3P8
-96F5j5k7K8l5o7K8Q4Qm7qn6KJ39r3r5O5L6J4N9j15k6J14k2Lk3o5l1N6l0N4Pl7Nqk4O0m9j8
-58f4L6K5kj2P8p3k6j04Q6M6rl6j7mJ02Q1o9l4Q9O7n7q4o0%M7m1kQj1LM3jQ4J5j37O6P2J62
-20B67j75r4N3J8J2k0l0K7N0p3l0oj0P8j24L5K2%j7P9n2o8J9o4O4O0k2j00L0Q5q3P7%J1o8
14d9J43q2J42M7r9j01P7j6k3o4m6O3Rk2R8j6J4M8
32A23
##PAGE=	F1=24548.345337033388205
##FIRST=	24596.97802734375,	7686.668670654296875,	1.2430189847946166992
##DATATABLE=	(F2++(Y..Y)), PROFILE
-2014G1nm8l3m4JR1Q7o1p9mQ6j04M6%J6o4J42J06o7r4q3Q6l4N3J06o0o7n0p0L5k1J18l6j3
-1980GM0lo5n3Q5j8MP3J0p3m3K6M0j8J5M3K2j00p5N2L5L6o4K8J0O5p9j1nl6L3j2J6K8k7J3
-1944aQ3j20L8%Q6k2m5q8M9N2nj3p3L2P5r7koK1P8J7j7n8J6n4K4L3K9m0P1m0n0OJL8J21o5
-1907G4q3P2Q4r0j4j47n2N3J9J14o9PK5M1j31J05M6Kq6k4K2l9O3j7M0n1M5m6O1o9m4R9j8O8
-1873F0J90p2j37p9Lm0K9l7J9L1j1N8r4J30l7r1J8J0K4O9P6r7p5L3L2o8kK2P4J59j4l2r4j40
-1839h3J50o9%K4r0M1O2k8K5J40j8q4n0QM6qj38R9n3l2N4M9j0j4k8m0K5P0nr1P6J1j2J2N0
-1804H9Mn7q2L7k6l9O0j6M1M3r8J2O5J01nq0o7M9p5M2j8m9M2J9K0KJ02K3j52lm4O0q3N8J1
-1769a4J07m7j11oN8o2N0l7K1j1R9r6K9k5J6N7K4j21Q3N9l9m2N4o3L6Jo2R1k5n1L5k2N8pq3
-1734d6N0o7N7J8k1l9N0M4j22J01q6R0n5l3N0m5R4K1o0l3j2N9j00K9LK9RK0Mn7j8J9J26L4
-1700A13j09k5qo0Q6J58k5%m2p7K8K7l1j9J9J52r4q6m7L8Q4j4q6jN7l9j09O2pR9j0p3lKJ7
-1665b3L3Q1r1k7j4pK3NJ9n8R6m0j2j1M3M1k2k3j63K6N8L4K2k1M0n6P8l2P3k4l3Kn5L2K0n9
-1629d5L3J1Oj7J8KK1K1l2J3j8L5ll8n0O7p1lM4R2j3l1k6k2K5qk2P5O6j01o7l2M5pJm4P1J6
-1591A2J3L1k3J3j3N5L1n1Kj11Q1j0r2M1L1o6M0k6J85m2J1J9j02rM4M5O9o2q9n2L8K4j5oL2
-1556D8j4n8N4M2m6K4J4o1j6lK6jn5M0R3n1KK4l8m4j3K7l3M3Ok2J5kKJ0k7O0Lr7P5j4o9N4
-1518bO9n2j1j7rK4r6J7M1P9J4Mp1oq2J45k8lK2o6k7M8N9q2O4oKJ2q9J3O2Pj51J40n8J12J4
-1481I2q6m7J4n7R5J7K8n8L1jp0L3L0J5Op9m8M0j6M8J3J39N3j24o2p2MP7R2kj03rr2P1j2Q
-1445c2mN%O2L9j09J16qj9m2L5j32L6K7R9j05L5Pl8N0M5mn3r5NM8J2N4L9l7j5j9n7L3P2j8
-1409C2p6n1O6q2Q7l9M1N9k9O8K1j01o4P1J7K1p4K6M6jo5j5J8RL3k3l5N2k3pP4jm7J1N0j0
-1373E9K5n7L6j1j20m8P9Q3K5r8J7L1j6J5j5l9j7R8K8K9k6j32J35M7j82L1K4k1l1R3k9o4M6
-1340ek6l6J0J17j1q6O4k4J24J7q4p2m4L6Pk4N3nL3J4J6p0q4J76o5r0P2k5L5m1J05kp3p4R1
-1305B9m5pP3Kpo5k9P7k1o5J06k2n0L4l4m6%K9j6pJ15l1q2O2l4J12O5J5j10l8L1n8J9L0L1
-1270F3n0m7Rn1L8M3nM6j6r8K9JM7Nk3o2R6p7j0J53qj21Q6J09M9m0m6o1l7J3qk4m0N0N0p5
-1234a2L0L1l4m8j5M1mK5L9l4q7L%L5n1P6j8K3J0jm2mj5N8N1j39J61p1n6L2J6Qj28K7OO8L8
-1197A9P6Nk2m0Pk6M1k0m2j2o8L7L0L2J1nk4L7K8k8q5J2L8M6m4M6q8klM6k3L1k0N0Q1o1j29
-1160f9J94N1j47l5OK6M7j22P1n5k6L0l4L7K3l1l4K8j7j3J08Ol7J2oJ17j07n5R5r8OM6J01
-1127A18J13j37j44nQ8R3n3j17J1R0M1Kl8m6m3L9n9k6O6L2m0p4M2Q8N7r3p2k7Q5O3m3M8N8
-1094A17o5l7L6r1Q4n7m3K1M8jj08L9o0Q7Q8m4j6l3K6Q2j09N8j9j7Q2L9k6j07kj8J9K6Nl5
-1060c1J1ML2Pk2L6k6o5O6NM7lk9p6K4ln3Q9np3Q4k6r7R1Q1p5J0N3o6nK1j8om6J61O4o0o5
-1022C6p0L1m8J7N8l1m4L3j0k1N0k5k5J14J0j6o6l5Q4k8R2j9q7L1J7n4k2om6rO0m1K7j9K9
-987c3P5p2M0K5m9n1L5K5J3m4J4n1P2l7J10k2j07J6O8ok6m7j5O9m1J0K5QN4k2r4L0M0o5M5
-952hm7j9O6Q5M3K8j43%pJ7km6J4kj2l0M8R6p7k0M3Pm0rJ4K6m3LL6l8K0n7O9kn2J9O9p%J1
-912E3Pj3l6L3kj15J7j7ON2KJ3M5J5j01L2M0Mj8j5jj6RL3n2%K5j3R0q9K0Jj5k8n7J33J2j7
-874C7l1m0n3N9J18M7q9K7ll1o8K4j9m3O9Qm4KKm6NP9qr2K4m5R9n8K9Q6K1L9l8m7k5j0J0j5
-836b0JK9j4j5lO6jm5J8l5j9J19l7n0R3r9p3M9mM2j4K1j7R9nm5kK1o1N1k1kN2j39N5k3m9j
-798g8J9J30N6j13n1j4L8J5N4n0pK7p3NKNK0J18k5j63J34rK9Q3j31l9n6M3n6Q9M9l4k0MN2
-763E3o0Q7j23J10r6rj1J9j5L9P4l9l7P0Np4O2j7k5M8o0o7N4M1j5Kk9K5L7M1l4l4J40j18q0
-728c6K5j7P3m0p3N8O9q5O5L3o3j7l7K6Rn3J34m8Po3k5Q9j06K3Q9j4j5n4O6JO9m3q6j6P4N8
-692G7L9k6o3o6k1l9J10R2K8r8n0M5l6J75r5p8J8M2MK3l3J59p8j45P7j30O1QN7K6o9m2K8J36
-658A36O1m6No9j29L5K0q3O8op3P1l9J26o0m7K2N5k1Or2OJ6ML2j1j7L6J8O9j41RlqJ8N3mn9
-620d2K3j2K9m9N6j4m4J1PJP1qp5OJ34lr1l8Q5j6q5j1N9l0j7M5n2J8M5L4k0n9J33j7r5K9j
-583Gm1J7M5p9j4N9K5l5k2J2L9o0k5lN1%O8l7J22q7p5L3N8P6PR9j64n9l2O0o2J7O5k2o3J46
-547A26O7r9j01j2q8J04Lk6r9P4k0R7O9l5m6J8J4%l5j6L9R9j39Jm5J31j18K6Qm1mJ3P8J3r3
-512c7k1K4lPn2R2j4l2P0L6o3o2K13L1j96j0K08j07k8J8l8n4NM8J1o1kj2OM1m8m6Q4K8K8j42
-476g8P1rNm8K9j4M6Ln7L4l8J3O6K5n4p3R0J24r6n4j7p7N4M5J9j1jP3l2j4p4Q9J01r0j01N0
-440aL0n4Kn0M7R3p6%m0L1L0j16N2P6Mj23R0LM1k7L9q4l3P4L5l0m8mM9mO6Jj07oKQ6l4j9p
-401a2J49L0k34J0O1P4P5n4l6rn7nQ6m0j2l0mM9Mk4j6M7L9p6k3K0J0m2L6R9n5l5O7q3J5m8
-365b4n9J43rk2K9n9l8QM6M2L8n6q4oL0L7j9P4n0k2PJ8p0N3NK3JO8n8p2m2L3O7ko4NQM7n1
-326b5n4M1N4n3J8L8K0k2m3M4L7Lj0p6m2J28qk3L1k7n8KJ04k1p7O2L6o1o2l4L4K5P0m6l6O2
-290C1M0l3Q9N4k48K10j2j73L8N4n0o6O1K2l5O8k5m2Kk9j3L1K9%lQ0%r8M2j0L2m9p5J6l4M7
-254d9jO2L9l5o6J2K7l8O3l7k0j7P4J30p8j08N1K8Kj8r3J30P3n8p4l3j8Q5R5o9j00L1N1j09
-220f8O5J32q3m6R1n7k1q9J46k5p4pL0j9J1j1P0K1p0K12j20j25l1J02J0n0M5o7J4M8qk6k0
-187b0m1JJ09K9Pj04jM4L2j0R1Jo2p9j6o5M8Q9K7mo2r0j0j0J12L5J4K7j54J8L4O5Jj48ML2
-151e6L9j1R3m5q5R0m5J4K2j4m4n1J17J26q7j64L8j9K2L0J5j3N0N3q7JJ8%p6K4j2j4L6M6n0
-116c9K6K1j0Np4l6R9N0m6J8o5M1Jk7j5K1L6r6R1R4n0n3P7k5q4j0Q7Lk5k2j5m2J86r2j26R4
-80bJ7K5O0j38OQ7m4PQm9o6M0qM2j8J0j3joJ9k8J6PL4J1nM5p7m3o8Q7O8j7j1r2N7O6O7p2l6
-40a5R5Q1p3q3o6M7P1p2j0Jl5J7M2j1P4J3j12Q3L8J56j65r7K0mO7j0m1L4R6m9r0J7j5K2j12
-5h6Q6J6Rm2Q9l9j18L0l5M1O1j6p9rO1ON8kj4l5J16r2J54K2j08n9O3lk2n7m9O0Pn8P4QK3K8
32H9
##PAGE=	F1=24524.028991878207307
##FIRST=	24596.97802734375,	7686.668670654296875,	0.87842822074890136719
##DATATABLE=	(F2++(Y..Y)), PROFILE
-2014E0J3n3n0k4K8P2M7o1n2J1O9r0L9J3mo8J48J09m6o9q4M5k5O5J09p4r1m9o2K8NQ7l0l0
-1980b4M9k2p5QR5k8k9O0J4o0j4kN3mK0L9L7r4j01N6K1K7l4J9J4L8n6j8K2pNk4Qnj0K3J03
-1943A04j40M2JR3m0o1q7J01M4j6Jq0j8Q6j00M2J9MN9K8j0j02lj4J2J8K7j5J07l8j01rJ2Q6
-1909E2Q3o3m5N8M9j03L6j45o3N5NJ24m9Ro4P5j01O8R5j4j14j0L8j5K2j3K9n5N6o6P8rq2P4
-1875ej2N1J83l9j14j00J9k5Nn6L7M9j7K2n1J14p2p0K0L1K2L5O0p8l5J8K1n9j7K8O8J72mp3
-1841A28r0j35J51q7L8M6j02K5O7j3qJ39oq5l8j6L7j5j20J09n5j7L3L3M3j6l0m5K0N2Mq7M1
-1808AN1Jm1M2Jk0j00M1J4r3Q9Q%L4m4J6K5P9Nr3k8L1n5K7k4l3N4j4M8K4R1K2k05Rj5N4n7
-1771e5M8k6J03rp4jPm4N4n8m0Q0O9j04K2mJ0L4M6j12N6P3n5l5Q1l3l5M1o7N1k3j8N6l8J8
-1736A8N4j00l3l0N1L8Rl4K2N4j20R2j08J13p0j7N5m1J18K8q5m8k5Q0p4qOK4j5J5K3k3k8K0
-1702c9J24L1j12Mrq1M6J48j2J3n2o3L5M3o9j5O4J50j11j16k3L7O2l5j1j0Nl9j01P0K9P0j4
-1669A9n4k3J0J8K5Q8q2p1K4k2J00l5Lp4R7m9J6qqL6j5J4j39k5P2N2Rk2P0o9R0m3O7m2m3K3
-1633Il6K7J7o9L5ML0k3jNK3N9n2j8j0M9K0k0q1L7n4KO3Q0k5l2%m%l5k2P5Q2p3p0n8L8j5j8
-1594f1mM4K3L0OrK1j9L6K1m0ro8Q1k1q9M0M7p7L2m4J95k3j6kq6PM2K9P8l5r4n7L3J8j0J4
-1557C3M3l9o2M5L8o0N7M3q0j8J5M6j2p2M5J14r2l5L2k1k0l5K3qJ1L2o9M9l4k1L2KM5Kp1P3
-1521C1l4j2J8P6m8j8j3jL1q5n3L1J01M7L1q5n3l9J37k3k4k9k8J9L7J9q9Q4Nj8K5q6KP2J4
-1486D2j43J44m3OM6o9J7K9j13L7M9N9p4j6K6m4L0L7KJ0p7k7L9l4N7NJ37P8j08n9r1oN3J09
-1452A08Lj12j6q1N2L8k2J0J5k4L9Rm9J10nl1l7N5j17RKJ00q8K4Nn0M2O3Lo8qj9mJ6R6Kp1
-1415aJMk0mR3k9p7n5R0p3M4k9K7K4j8Q2L2r8o2Q6J7K9q4J1N2Kr3QKK1Nj3nO0qj3L4Jq1OP1
-1374C9j5L9m7L6j4p0n1N3P5K0q8J6M6k3NJ4m2j8J03J0J7j7j59J17Q6j47m2N1k2pO2k4n0L
-1340d4k2J8PJ06rr8N3l3J08M7n4o7l7j6K9k9M1OL6J0j2o5m1J47n3j07N8kO0l8R7j6p1o3J25
-1305G1n1k6K4jMm2rN1J0p5J06k4n4J1k7k1OMl0M1Q8q0J4K2n0J06Q0Qj24k5N2l7k7O0J7n6
-1269A6k1Qq1K3N1k6mK5n1K7PK8j2k7j9N2p0j0J34L0p6O3J09N1o0o9m1m2K3Jk6l2L5O9o7l1
-1233a3N2j1n4pM1mL0K4l2j07j5M6K4l6O8j9J0L4j1k6pj1L7O1j24Q4n8l7K0N2K6j15mk1J15
-1198A2JO5Rj5k9j9j8O3k8m8j5j6K0L3K5j5j5qK6K9j2p6j8L6L4l0M8n7n5N6J3ML1k5QP8m8
-1161D4j47K16K7j37qLL4N7j27N1p0l0N1n7O5M9n7j9L1m9K4J01k2n0J3oJ11p0o4J18j14K7
-1129eK7P9J03j08j34nO2N1l2r2oO9P4L9l5o2p4M3n3KN3L3k5p3M2J17N6j39p2k2O5O1jN3M1
-1094A32q4l3J7j04J37o0l2K4J7J7j09L2p4R7N3l7Lj5L0O3j14N2pk9Q8N0j9j07k4k5K8O5K
-1061C4o1LJ6L5Pl2J9k0p7R3L3L0m4om0l6L6p7P9PQj6Qq1L7Q8p3J6R0n8k5K8k1j5k7J64L4
-1024A56p7o2o2M7p9R3N8n3j04O6ll9M2k4PJ24K0m6r3m6J14k1J10l9j19P8%l5k0nn1mN8l7
-990d6J3oqP2m7M4J8p6l1O1L7J6r1qj2N3l4R1m4o9L3P3nj2n6m8R4k1k1L3J8M5l1p8LO8o8L1
-952ik4m2O5J24O3K2j53n6NJ1on2M6l1L0m9O1J21o1q0M3K2l6k1J2Ql3J2K5l9L9m0J0J1k4o
-916c2N6OJ9j2qMj4J1K5o2m2j9J6N7l6J5M3Rq0L4N5j3k5l0M5K2j8j9m3M1J3pJ17j13qkpl4
-878c6o2J24K1m9l8L0q7P0J15N5p8J4Ml9r6N9%n7L7K8k9J6K1j08N0O3j4o3m1J4N2o2L4M7M2
-843C7Q4k3p0m7rqNM8K8k8Kj7L3K5m3k7l6J2J24pr0R3r5n7L6K3K0m7L1J1R2j7n3KL6q9L3J8
-805C0K0P6j57L3l8n7J9RJ51M4q7q5qK6M1O3o5k6K6o5J7K9K9l0Q5j8j42J43l3M1P9j18m0p5
-771h3M7%M9K1l8j2rO4p1O1q1J24r8K6l4Kk7N2O4l8k0O9L5r0L0j4l9O5m5n7J7M3KQk0qJ4L7
-733D6K0RJ35j69r8P8l9L2k3q4M2O6n2J05Lp4jj8j7j5k1J35m7j4p6N9M2j06L0P7j2J2q2N9
-699Bj3Q0l3q2mQ0M5K2on3n5k1m1J15R8L0j07n5L1l5J43j02m4kL9K4L3k7J60q1j57P8j24L6
-665b6lJ32Nq1m8L0J07L8n6j1p2o2L8L2j00M6po3O8j5J62o6q1LP6k8j8q0jN8MJ1LrK6K0N8
-628I0j23LkmkP2lo4J2l4K1n4O3J4m6P8j06M5P8Jm7mR8k1o1j9M2mo0%K1j8l5L3qMK3M4K0n7
-588a0J12pj14Qol6N8L3q1l9O3N6j4m9j2M6m2l4K6J5J4P4m2R6p2q0L4Q2O9nO5j80n0MQ1k8
-552C5n9O4j6m7J27N6r4j05M1p9O1J3j9n0mnR6R7l8q9L8Nk5pLJ5J01p4l2n2R9q4J0N0m7j9
-516c4KJ04kr6krK3l0K2j4oJ6M8M3o1n1K12j0j70LJ83r0l0K7m1n4K5M6po2J5%JQn5nO7K0L8
-477G4j25O5k4nm4K7L7L3j9o7L7j6rM0J4l8l7P5R3q4j8n3l4O1Qj5K2J6Q8m0o9MN5P9p4j20
-441f3N8J4k6l6n8O5J11p0n1J3QM6r5L0P0j4n0O9PO3q1L8p7l9P5M7mj19LJ02j0M9m9j15N7
-406c2qO9l6l3J2J24J7j73L3M3P2N1m9k1k8n3PP1n6J8k1pN2Ol8J3K1K9m7l3K1j0m1L5R1n2
-370D7k0N9o2J2n0n8J30kk7L8q6j7NK4O5M7n1q4J7OJ0k7P6n3j8J4M2n7L9QK5J4N6n8q2l7l
-333e8J01K4q2RMkn1JJL0RL0K0Ml9JQK0J5K4o9m2J13k7l5L7j0m7j1R2lp2L6M1m7n6j3J6K1
-294gO0n4k1M4O0l9P4N9k15J62K7j72QO8o5m4K9rM4L6m5n7OJ8Pj8N1QLN7l8o8M2%K8o6n7L4
-256e0k0K6l4P5N2m2o6L7M1j6M3m7m9j5Q7R8p3q0M3K0j0k2n3Q6M3m7n7j7nN3P9l6o8J8L0q9
-220f5R7J58j23n3P6q8nn2J02l2q3J2L6j3J3j0P1Oo2K12j11j06l7Q1j7k0O5q0nN6j4jj1p1
-186g4J5J17K1J1n8o5P7K8j3J05J8r6j05Jo0PJ00L2Oq9m1J0k0P2L9K2J2j28J5MP3K7j75N7
-152e5L8K7j4P5r0k3O0o0J4Pj7ok3P8J10o3j39kPK8L5QnM5M5j00qM0Jo3K6J2l8L0K0l7N5q
-114A0j1L3r6mL3O6l9M9l9K6m8m3L1K2Nq7Q4J14n4m8P5j3q2l0N3MOl6L6j03K15q0j27R2mL2
-78D2N7j51L5O3n8J2K7k7m3jk6L2L5J3n4OK3j8j7M2k2M1J9OJ9p9j4n8N7J01l0J0j02O5K4L2
-42F1o4l8R6R0r0p7n5Q2R7j01j3J2m0J1K5k3N2K0q4Q5J2J40j37j17j7NR5Pm2L7J30j6j27J6
-8C2j9k1l4O2LJ4n4R4k8j08ppK5M9j6n5l3M1P4M6Jm0pQ7r0J60j0j21k1O1Lk8l7m2M8Oq8K9
29c1L1L9J5
32E4
##PAGE=	F1=24499.71264672302641
##FIRST=	24596.97802734375,	7686.668670654296875,	0.55531889200210571289
##DATATABLE=	(F2++(Y..Y)), PROFILE
-2014C2K2o2l7j7N5M5ln2l8M6M4n7P4l2m1n6J43J09l3m5p2J0k3P6J08p2j09m9l2KL2M2nn4
-1980d9M0l5m0M8P1l3o7N1J9l8J5k5O4NK7L4L6q7r9N0kJ5jJ0J1K3k2k3L3J6k2l6J8n4RM6J05
-1943A13j22J2JP9m4o7j7R5K7k8Rp5m1O6p5N7L8qM2L4j1j34QJ5j8%L1J3J21l3j39j7K9J05
-1909F6M7m5qL5mj08J07j49p8P4nJ12k9K3o9J2n0N4J43l5j27JL8k6nj9L6p5P5p3P4M7q5J6
-1875c0j2L9J56pp4q8J6j5qp2M3O5j6j3J0P4j05l8QN0J8lM7n4OLPl9k2K0O6J60Jr9p1q9J01
-1838C5j10P6O8q6J1P1%n5J09K0q9j9k6K2k8p3Q9n0rK9J4P8k3k6m1J9K4mk6rO7Kp7K9%Np9
-1801f2K9N3p5L8K4l4K6J4J9l0O8Rj10K8J1k3jl4J0M0m5P4L9Q0K0k31J8JN2l6M6m3O1L0l1
-1766C5J0n0j4N9o3l9J15mj13K5K0Lj0O5q5K1R6n1k8Q4j1r1P4o2Nk4L6O1m8l4J10n5p6n9K7
-1731g1O3L1l1j0N6r3Q2j03Q9o9%M7k6J28L0j03m7m5R2l9Pqj1l1ORK8opJ29K5j09K1j8p8K
-1695f0J28nK5n4m8L6N3q0k5R1J37j17j25jL5L7n4O7k4n5l5n0M6N4L8ql0m1J4J5J2J03m9r5
-1661f5L0n3J68n5Rq6O2n5M3j9k4L0kL5j12n6N6P1Pl6R7q1Q4m2M4n1m7N3k0K0J5q2L6rM3j3
-1625ek4LL5Q3p1j4oM1L9nq3kl5jO2P1k3k6K8Nk7n8l0Q5P9m5n8p8K7k4k7L1J2L3M0k1jK5j1
-1586B4J6J2l0k0j1O6k7p2J1O6p8L7p7J93ql5qo8J1M7J1P5pr0n5K8J1rK4N4n5o2L3L8q8R4
-1550E1O6q3j1K5M6k4p1M8J26j24o7L8j1nn3K3Qj4N9j06P7m4J9J3k0L4Jk4N3m7L5LN1m7k5
-1515@JPM2o4q9RR0P5N1q5q4OJ17j4k6n9JK1L1kj03Q0Mj2K7p9J2N1J2q2J28k9r5O6n3P1M0
-1478F6j09j1M0P3m8r9N7j9J3L9mK1p4RK5m9N9kJ49R8j05o1r9mJ1J07J6j05nq0N5P2n7K1J9
-1443A9m1K2l2L3Q8j8m9j3O7r6lm0R5n8PKo7K5R4J8n8L4l5k8jJ24k6j04J8L3Pl6J13l9o4j4
-1407b3M0n8J5j5RQj8Q6L0q7l6Q2oL9p9JM6Mj05L1%J7k9MK5P3K6j6l9j0j06M8P9m2L3m8L5
-1370A4jj7m5L8N2J6o8OM9k1KK9m4j8R5pP%j24L4J22r8j08Q0j8L3L6l6m7l7jM1PR3qj04M9
-1333Al0O6P4l0n6np4L8j7J7K5L0j2l2n9K1R8m0j12L1K2P6k1P4l1n9m3J52n4m2k3kK7k0j1
-1298b1M3L6p2P6k1n9kj9J6L2k9k9O5N2j40J01qn6R0R0Jj33j8P3j1o7P9Kn5ORj15MO7Lj10
-1262a20N9nL6lJ6mm7L3L5r1mR5O6l5L9J09N4p8q7j3m7L4Ol0k0K9P3n3j07Q2Rn0J3K2qN0Q
-1225F6l2r1l0M8K5k1M4k1JN3k6lJ3j8J7N9j01J9n3oRQ1M8j08l9pJ16n1O0Nkql3k6P8k9m6
-1188ipJ4LL5Pl5j2OK0K8Ln3m9J7K2nM2k7k6L3j5L5M1n5k3P6m5r2J63mj15J5qM2P0j25K8o9
-1150g4JO0p5N5O8p0J5J4p3M3Q7m2n3J0J1R7l5p8J30j14L7J7N4R0r1j11kL4J4j8o4RJ4J01
-1116F1P2l9o5o2Rm1K1M9K1j2m9L5J24M7j78m5k6O1P0J5M6K1r5k6jr5J56n7j7L2k2N4r5j2
-1082d3n9P4J3k7J6jL6N5j05L7Rl3Q4N4j1j06l3l1K8R6%q3JK6N0J1m9jj8p4J12M8J6o6Qj0
-1046B4q8O5q3N9M7L7r1L1n9rO6p8L8J06m1k3L0k4k0k2J56J6q4o0l0L4p9J33N3o1j34P5%n0
-1012f6K9k2M0J26L1q0j22k4J18rJ10p2j19J22k8k1j3J3l9j7N4l7OJ0n7O7mL3K1r2k4Q7M2
-979F3J5r9n9L6J6l4Q9n6k6K8P4j1Rm5p9J12j2o3M4K0K8l3n4lQ7o6kRn9M8J57Q3J3j49j12
-944c1K3J1j1o8Q0l6M1n2M8J35m2j15L2K6k4k8K0j2j9LJ9l7N6k7j3j4J4j6K0J6M0k8PJ1j3
-909A6lM0j4m7n9K3N6n8J1K6J0l6J1N8k3j9m0R6M7l4o2m9P5J0jJ49j38m5Mjm0n0R0K5p1M2
-873aL0j09M5R5P7o6qJ2k9j15P9J3o0QM0k2K4M5r3L5L7k5l5l7L4Ko1M1NL9J18mq2p4J6m3M3
-836b6P7J6l2J4l6lM8k3q1m3N2J14K8j16P4q2j7RM3J0p9K1N1O9j9m4j2N5q4LL9L4R9j60J0
-801Ij9r3L8nJ72J4n6r1Pj0N0O5o0n8L1m7J2N2N7n9L3qj02J32m7M9P0r7n2r3O2M6J4j3l9m
-765d0%O6p9L3k1J00p0L0n5j1k4O2N0m9NN8O4r5lj1m9P9j8k7%KJ3jj2k3oK1O7N2J47k04n4
-728cP1p0j2no8NM8RJ08l5n7K0j4n3m5K2J24l1j3j6L4oj08L0P8k1L4n3K0l7Q8j6q0K1Q6Rm
-691F0J4l0m1l3m3J25R7K4j08n6K4l2J15j02k8k5M9L6M8j3J47r2j49O3j15K9k1J86kr6m6L2
-659A7P6L3o8l0o0j7L2M3j20L5onK2K7J56o4r6m1J12k1o4J7r6J04J5oNnJ8J8M2j05LJNk0Q5
-622D2Ko4mn4Oj8K3L9J5R2j26J1P2Rk2j5O1l0m2KKJ5k3j0kj2k0J1J4qjM1M1m7R4%j13k1j4
-583e4j5R0K2q0m8M5P5Kn1l9N4k8k4L9j8L0O1m6P9n1q7L0Q9N8j9L0j75l9M3Q9J4r7L5j3l2
-548c1J01L6p5r6Q0n6%L6oj1n8nR6J14n5j30N7jn0K1M7qO8Ml7q0N7m0j2Q5m7k9j0J23j6r9
-512b7K2k1M0p2Q4l8o1L8L4M4n4qJ64m0j23jJ54o5k3L0n1n7L9M7j4m6J0MJ2j1m5j1O5RM5j11
-476c8O5m3j1j1L5M8J1l9p1M1mk0NJ9Nk5M9O4o0J2r1K3M1pn4O4K5R4n2j00Q4JM5n3j25O2%
-439a1J2p5n1O2J21o4n8M4l1N2p5K4O1m5L8N1QO0j07J9n6l0M8M9J8j20jR5rM4j02p5J03j7
-405a8K5m2j7J5R9j0n6QL2N6J9m8jm1l4KN6o9M5j2pM4J4l4M5qjk9l1K8l1l6K3O8m8J7M2k9
-367C6%m6k1Q0lk4N4j03%Lk2Q1M8m4o2L5j3j7k9O7m9rK3N1l6L2jJ9J7N9m3r5m2l1J26M1q8
-330fK5j3m1j3K1m6QP8K5Lj4l7L9m0kK5N2m6k9Q2n3l2L6Lk9j6O4J2n6NL5l7nK1l2J4M8n1j4
-291a6K3P0m1O6M9j68J20N9j69k1P7q0lkk8R0pl1J2n2RL8n0N5K0J0K5q2l3N1J2L2p4m4M1l
-255d5J6o4O8O7o0k1L8M7j1K7k7o3m6J08N8o9m9K9J0j5k7j2N1J7l5n1rJ4J8N6ll6%K2l8Q6
-219E1J67j51n0M6j08K8j1L4l4j1M1j0k2LoM8ql6J84r1p4l4M9l9K4O8q1n4O6qK4%p0K8J09
-184G2nJqj07R1K8j1J10L4j26j17J9m3oP7J7J4j09M2ok6L7M7L0j3r1Jj8Q8L9j46N8L9K0l1
-149AM9j24N4L6o8kPk4L3PL4P8n6p9k4J1M5K4rKM7L4j03k2O1J1l7k1N1l5Okj4P4m2rN1j12
-111f7L9k5O5l3P7nJ1r6m6O6K3j7p8M2J35l0l4M2Qp6j0J4jK7m9N6j01J85o1j12P0k2L2M9j51
-76g3N0N2o4J2L6rj5jm1j5J22j6q4J3M5l4j8M8n0N4J5J9Np6L3p1K1J36m7K7q5M6qj2n1m0R3
-39A7R3j07o1jP2J14j20j5L1k5nJl7K9K5n8P3KJ18r0j46j9Q7JK5l2L7J46J6j37pk4l7L2L1
-4B9j8J9n5R5j8o0l2pPL6om2n3N5Q3L9On7J3N4o6J57m3j36PN8jl7jk9L1Mr5l3M1N9J2
32A6
##PAGE=	F1=24475.396301567845512
##FIRST=	24596.97802734375,	7686.668670654296875,	0.19584354758262634277
##DATATABLE=	(F2++(Y..Y)), PROFILE
-2014A1K6o8J0l9P7J8m3m5k1P6J3mJ07r7p8j7J04J06k3k6n8j1k4Q5J06n3j20m2k3NM2jK2l8
-1980b3k0k8L7K2L9l5j00O8J0%J2m3P3RL1L6K3p8q2M5k3oL1jLJ9J1k9L4L9l8n1M6j08J9P2
-1944A4R3r3k3MM7l9n8M7Q6Ol4Rn8k6K2m0M4N1j4K4L3j7j36L1J4m8j5L7L7J18k6j59QJ1J10
-1909F0J6j9K2J2o1q2J65j57j00J00oR2j3L0n9n8J0O2J60m5j27lJ9m3qk9N7o4N2n4L9Q7o4
-1876ik4l7K3J15K1l1m8Qj3j3p7L9P8j7l2N8L2j21j1j7P0J4m7L9l1M5j2nk0k2J3O5J31jj09
-1841E4m5n2M9j03Q4Q3o2LQ9Or7N4N5j00J0k7%m0j8N7l8j0L4jR4k7k1l2K5Ll6M4l2N2j0q8
-1805d3J6PNl8J8P0n4nL2n7K9N9J4q2P8jj05O0%J1l2m7O0J1o9R9M7P3J1k15J6mN2k1M8l1j2
-1768@O0J3K6r9J1O2n7pJ05p6r9PM7ko6P9m0k5J24l0k9P0jj24R5m7l9k4R1N7n1q6J50Jo1j12
-1732g7PP4L1k9m0N1m9O8q6M0n2J3L1mJ24L0j10l8l1P1j2K5k2l4rj5m3Q0Lj3J39Mj08L1l0
-1697B0p1l2J06KM0m7m3L4N3o2m7R5J20j09j07JL5J2o2J21k7p9j6k8L4L7ROj5n0K0J2mJ18
-1663G6j8r2J5m3J72n9L6r2Kn2N3l0L1J1jK9r3n7L0Q0J2p0J20q9O2l0J5m8k8O6j3J4K2r7K5
-1628d1j6L9J0l5j6N7Q3q3K3lJ3N0Jq0k0j8pM3O3j3j4N6Om6p8m7J00O2j8l4q9J4l1k7N5rM3
-1591gL8m4j0L0QoJ0k3j4J7M5k2m0l7Q8p5N2o3J22Jm3Pn9J0O0rO9J7q7n1K4Mj2K1O5n9o1K8
-1553fM2j18J15Q5p6KK4L0k9n6M5J26j40p9M3rmo3L1Ll5Q8q7N5k1M9Jp4K8PJ3K7m8O0OK2n6
-1516Al0K5J0M9l6p0jJ2R6N7p7p1L2Q8mj5n6rNK5Kj08M5rK4J4m8L2j1LOJ01j7p4k2l7J04M6
-1478H2r0npO9Np8j8j1j4L9LL5o9M0Kn5N3KJ69J02j15o4r8Nk0P5K9q1J9q2O2Q6q2L2J6n6L0
-1441A0n4O6O8l5o6K1O9p2lo2N8k2j2jn5j3J20L4m2M8m5l7j4J34m5j11K4N5J3m1J14m3m1J4
-1407C4k2m9RNj4J9j2O2J8p7jP1m4N0o9OM1Oj01L8J3ln9J9M9P5N0qr8l5p8R3O4o3lm8L2J4
-1369a6K2l2M1J9Lm5jM1j1JL1m2j7P7k0%K3q1m7J48m5j12N7oN6K1n4m5m9J4L0J1Q1j3j05O6
-1333Aj4RQ7j7m2L4j08K4ONL9Rm7k2l0M2M2k7q0kJ6Q3QM0m4m1k0J71n2m5n1j9N3j6k6N4N0
-1296G0o7M4j8n9kj1M2N0n6LP4Rj56J31k5o2P2Q9oj32k1Q6J2q0Q3j6m4L3Pj40LO7M2j03j1
-1261i2K3K5j8J3M5n2L9M3j17K2J9R1jRJ13O0r2r2J9n9M2Ol1j0J7P6k8j17M7J9k7L7j8j1P4
-1226G4ll7p1l1K7M3j1J1k3jO0m4K4L8k4%M8p8j4l4OnR3P2j00o8J2R8j05O5kJ2J0k7m3Q3k3
-1189C2m1KK7j0L1k0m6QJ7RL6J5k8p4j1J0K5L5lmJ3l4O7N4j05j5O4n5l1R6l3q8L3k6N1P7j09
-1152c1Jl5L6N0q2J7P5n4L4pp0L9O7n2m7PL2P4j3p4J18j05M9J6L1O8q2p7JPj5j3k2L5n2J03
-1116B9R6l8o4k5k0m4K3N5Oj1j8L4J12L2k06Jl1N2R0K2L1lj00j4rl7J04n2kM4n7J00p5p4m2
-1081i1N1j4k1K5oM2O0q4J5K5l4P3N1nj02k8k5J3J15Jq0rK6P6J8p1j9l0m7J14M8jo9K1J6r5
-1045d1N3p1J9Q2L8j17L6m9j7J2j9L7O7k1jK9k9j7l6J30J3p8n8J0Nl6J27M2o2j19N7Jk6j8
-1011e7j3N8J19M3r6j18K7O0kR6j08l5R4o0j1kM4j9l9M1l4kL0p5L0L2K8M1r5l6J10L0J5p9
-977A7q3M8j4n3J08l4j9J8O7k6K7k9q2J08rj08N7J5J2k5k9PR0o3l8L8n6RJ79R7Kj33j44L5
-943a1K8j3n3N9l2L7m1J2J36k3j27J9K3j1k2L3l7nj6J5k5P1k5J3o1L0Pk9%O2k7L5kj7lL9K1
-906F0m3r1L4M4n3lmK6J4j3M1l9mk7J24N9l9q9n0Q8J3KJ79j56q6J2J0m2l9M1L6n4J02J1j26
-871f2J4O4J14n2l3J4j5j14P3K0n6kM1k9K4P1o2J9Rl8j0l8O6k5n8M2j9PJ34J8q5j08N0n5Q7
-836FP3pk4K3n5l8O1Pj12o4R6P9O4j10K4n3L1k0N2Qq2kO4L8rk7l0O9n7k1L2M8J18j52k0Pj07
-799i0L1j2J97k6l7q1J5k8M0N6l9j00M1pj5N5Q4n8k6jn2J07n1N3O0p5o6o0L8P0pm5k9lM1M7
-763B7r1mK2Q0l5K3p5j0lN4L9o3J6M1Q5r0k1j1n4Q7J6J5j1n0K1k4rk1k2KJ02Q1J70k12j9N4
-727A10r7m7J9l8LNM6Q4p2j3K9k4o0n3L3J02nklK6l5j16K7Q5m4N5k1Ln1P8Oq4M1Q7k6l0L0
-690D8Jk8m9m1J34Q3Mj00n2L2l6J01r3l7m3P4L5O5QJ23j12j20L2q6M8k4J69%j03m2L0N4N4
-657A29o5l6l9l4J8M8j14N4Llj1N0J45n7r7n6J17nj12R4j16P2K3j4OnJ4J7K3r4OOJ8l2R5Q
-621E6n9j8n3J4MRJ4N7J05j30k2N7J0Nj9L0l9l8K3k9L4Kj9qk4kJ5J0j5j1L2L6k8P9Kr8l9k9
-583h6K5R5J7q3m8J5Q7J2m0m6M9j9j0M3l2M3K8n0P1l2q9K4Q0M2k9jj32qM6P4N4j00mj2k0P3
-547C7K1m9o9P9k8j6K0J2J8q8JR1J01q1r2PK9k1l6R8j7QP4k8j05J1Nj2R9m2m1k5J35k6j08
-512c8M1j7N2j02J24l8r2J8K3M2l8K5J07n2p7j5J29l3j0K7o4o2M1N1mk5j1jK9pl7l1P1j0M1
-477E7r1O4n4j0K0L8M7j1n7o2L6mj8k0M9M0l3K1M2l0L1j20O6J8j7p1R9K5R4o6q4J22n4Rl2
-442D4q4M2j5L4q2l7M5J16n6l1L9o8M0n3J6N5o4J12M2J2M9j20j9l2k6J6M4M1r0mN6J3M3j55
-408g7K8P5j9j0n2K4LO7m0L3KK0L1j2m8K2m4j1rL9p3N9KpL0K8k0N8k3l8k7k1M0m4j8qM0m9
-370d9P1J7Prl3PL2j3j6O7q9%jq2R1M2l4k8N1k1m5j9M0l1pL5M4j1L6j9KJ0O9j4j06n0j5J01
-332C0M8r0O6l7o6K5K2q0kJ20J5j5k8j8N5p8k3M2O6j8j3M2o9k0K6Qj2j5L3K5l1k8J6l0P5L9
-296H0p6J1L6m9j8LP1l5O8K7j20R6P7j70l9P7q8M6k2j9P3m7J4M4o3l8O7m0K0L5J9rj25J6M8
-261c0K9L8p1m2M4RJ2m9L3O7q6M5L0L5j6J3kn9o0J20J1o8j8Rlj3k9K7L2J0n1n9J4K3j0K8K9
-224hqj5L5jN4J59j62m0Oj17P8J1l2j5O6L5l9l4KnNpKJ28o3l7k3J4k0L5N9o5p6J4KN6J6m6
-186c6M0R5m5j8L5j15P3K9pJ07M9j43j13K9l4KN2j3J6j01J01k8k8K0O0L1m3n0k2LQ2K8j12
-153e6M9M1J4n5J2p1O3K6n0k3J5l1N3K3j0L3n5ok4jO1J0l2NN0K5r7l2P3K0%r1Q3k0j4j7J2
-116a7Q3p1NN1j13O8n3L3k4R6K3%j18rM6K4k9o5k9J56Lk8RL9p0J3J9j3K1n4M1p8J53l9r7L8
-80A4l5L0L3j37M4N9m3j5L7MPJ8l8l9J65n6q6J7N9l3k3L2p9P9pL0Oo7P2q5j1J62p0L8n7K1
-44D6l0m7m8J1M1Q7j18LK0M0J25j27j7N0rj7j3n1J6K0l3M9LR0k7j10L1O7j28M4pL1J42L5j25
-9D4m3k7j4O2Jl4K5n1Q6mnl5k0j0L4J4m5p5P7N5L3J4o6L0K0k3J43p6j36K1M0j3m5M7j3J5m
27B2q1MrK3K2
32a9
##PAGE=	F1=24451.079956412664615
##FIRST=	24596.97802734375,	7686.668670654296875,	-0.24061132967472076416
##DATATABLE=	(F2++(Y..Y)), PROFILE
-2014a3K5n9N2o5R5lm1m6OO3j8N9J29j63j03J7N3R6rj4n1j1k4Q8J04k3j25l8k2K4L9k5K7J
-1980B5p2MN3oJ4l8o4P1k0J6po1Q4J6J8M4Ro4n5L6l2l5N2j0oJ8M0l0K1O5l6o3P7j13k0Q4P3
-1943H8n8n0QJk6k8P7P4j7k3Ol2j0j3k2K9O2j7OK4k6j00K4Nn8MJ6M4J02k3j47N2l8J05rJM6
-1906G7lr9j0J69j63j13J22j1P5kK6n6r5N6O8J52m0j18j7pn2Ol8P1l0J5l8lJ11l5k5l1m9P3
-1872a4M5nN%j0j5p3L1Q5j8l7Q7%j22Jl9Q5J4r1L1oO9k3j5pk0J1O1J03j1j02k4k5Jl9K8R1
-1835E2l2jJ14J0j20j9R5j19M4k5k2l7K1J8j6j1L3nR0k0j7l0L6Kp5R7l1K0l2n9j9K5k5PJ4
-1800c7O6l0l3L4o3M7P2kj15J12k3m4K2KL6n9l1P3k4p8J21M8O8pj76Oj1M9j1M8op5O5N2M5
-1765A41j26J9N8m5K2Q6j25n5m5P5Lp0M1On4J21nl4N0lj34J03k6n5l4J24N1m7j13J55M8l7
-1733I5j55K2O6J9k5p5M6%M7p2ll0K0J4K1J11K9j04l1j5N3NL5l8l9Pj7m8P4mNJ41k8j09L6
-1698E3l8n2n8P7J1N2k9m8L3L8l2n7P2J05r0p1j4L7j1n1J36k2n0j8k9L0Jj4K3ln6L5J6k4J21
-1663G3Kp9Pl0J48n3O7r2n9m4M7k7R9Pj8J3p0n7PQ7K2j20J38r4L1qkk7MM6j8J1L6j04LQKL0
-1625a4j9l0O1N5r1P8mj7N1jp2k2roJ3N3jNP8Kn5q2k7O6L4Llq8Ll4k2O7pM6K5n4m2M8K0k7
-1585a9J9k7J4PJ4lJq5J09p1O7l6L4Mm0L4n8PP8l1P1K8q7n3K3Jj9PP3n6n4K7N5j11Q3R7o2
-1548D1K1J0Kk6l2L5J13j34n5L9j4j1n5L9k6n7J10m4J6J1N1%j07J7K0L3jl7O4J3J2o9l0N1
-1514@LL9jm0ro5J04M9o3k1L8N5Kon4k0j0J3K4j00Km5R6k2J3L5q5mR0O9j5l1r5jQ8N2o8Nm1
-1475a9N9N8o6n8k9k7K4L5L0n6N4k4m7L6J9J81R1j27o5r2J7k0MM0m8N1p5N4Q6r1M1No0N6m2
-1440eL1M9m2p8N5O5m9Kn5j0J6l0kn%N9M4l2N1m9l8j1J24n9p7J7N4%j8R2l9j6L0p9n2L2K2
-1403cl8L3nL9jo9L8N1r0O9o1J6N4J8r2K1K2j5o9J4O4N9O1J5j37o7J9P5N0o6l0j4KjM1j5N6
-1366D4j8k5j9KK2LMK5m0j4N3k3j1N3l6r1J36jr9L2PO0J4p8l3l2OQJ7O7k3p1P4lqN3j1l0O7
-1327H1j21NK4J4M4rq9K5kJ8j2k1l1K9m1O4L9ln2j7LJ78l9l7n3n7O5k6j1M5N0n5J6j8n2Pp
-1290d6N2N4p3N7P5l4j23J05k8p3N3P8rj18l2Q7K9o6P0l3k4N6Mj52K6M4N6o9l1J4k0l3K7R8
-1256B1l3RM7j36O1k2P1K4l0J16O7r5p4M1q0M2Lk8Jj0Q3Rp2l5J7J0O3p0j9R3ol8n0m0J0P2
-1220B2j0j8k9ON4o5N1N9k6j3L3n4k4j4Mk0R2R5q5q7K4P3j39O7jJ7J2nm5P0j6l3OL1j9K1n3
-1183a9l2K5K3rM6L0Kr1m6PM4L5QQjm7J02O1j56K0M3o6J0L7n4l3K1n8O8P4q2j6J3N2M3j02
-1147d0k6P7j4L4k3n0K9M6n4l8K9PN5lm1Q2r5O3K3J4L9p7l4nj2k7k9L3N1p9N4J12k9o2J2j8
-1111Do7J0O6nk1J3L3R1J3k02L8k2K0J18K9Ok7r7%j3QM9m5J2N3p7J40m6j28l7L3K3k8K7n7
-1076h6M0P2n9JL1l6N9M4nr3j3qj3J28Pn7l2J0J13K5r4k7n4k0J15L5k2n7L6L6r7M1n0l4J05
-1041D1L2j15L3n3j2J6N0J5pj8L2L0l3j5n3P9K3o3n4M7k9J5J10K3o0q9M6Ono5J0N2R7N8p2
-1006G2q3K2J2mQ0j26L9N2r0KJQ0Oo0K0k6j4N3o8j3M8K6P3r8n0J23OJ6n0r0M6k1q7J28mk8
-970gK0N9n2K8j5o4R5qj37O1NMj2lJ5Q5o2o4O0l9m0J78J03rj05j40K9O1on8K7l1L3j8m5J33
-934H1oj10kJ9%%L4o2Ol6K0KP0l4O1o0j7L1Ko9M9%M0k3nlL3L7m0j03M4K6k8k2l2N3M6nJ6p8
-894f5QMJ22N9l6r9l8P9K2JJ95j63j14J0K6l5l6j8O6qJ11kj36j9M1J57l2m8jj7j05O1J9m7
-860c8J1K8m6J8R0k1Pk0m5J2n0J07m0n2L7l3l2J40L5p9j39P3k5J04M9l5lL5p3o3N8L8q1o5
-826i8P6K7R5p6n2LO3m5M6J3o1jK3J2Qj9l3P0k6l3QO3J28j33n8L3j01J2j6K24o0m1o1J8k3
-791a5K8L2j4r8RM2k4%J10l3p0mlP3m4N3N0n6o6j7OO2j0o5Kj1O8L2r5pJ4N4JOq8L3MK7K7n8
-751d5J4KR0p6k0rn1Q4M8O7k2r5K3n2pj8oj2R6R2J90j97mM2j13p5M7j5JLM0M9r2L5K0l4m5
-714d5l2NP2K4Nj5L2m0j02J1P9p1P7Nkm7N7K6q9N2P7n2m6L4L5k1o0k8J35N8l8q3m0N4n1J06
-678H2p4p2l3R0K2P7K9R5j25q1rl9P1j9J05Rq9m3K2M8Q5m9l2n2n6jM0p3P1Qk1m2O8J28m8q9
-642Cl5Q9J5j19J19j09LK2j0J8rJ2J8Nr0QJ1L1l9J06J2n3k8l5K4KK7j1O3J15j32m8L8PL2j0
-606E2J1n8m0M1n3M8J6k2lm1LL1Kk1qK2J5qO7Kp8l1m6N1R2J3r0k8mO5J6k0m4L8j2NM2l2N5
-567D8j9m8O3k1q1K0N6K3l3j5k6NJ1K9R0p8m3j2oN3K8l5n7O1kj8lL5L4j07J1R2O3j04k0m7
-531e3R0J1j14J09j4n2J20j3j17l0M2J2J01m2n6l6J32k6j26N6kN5j08J31l5r5rJ1L4j0M0N3
-499E9n0m7k5J04LQK3p5o9K7O2J4ql9j1N1J0l7l8P7m8K9o5O1m9LL2L6M3l0o5m5K0j7j2jO8
-462aN5m6lL0lM0j31Q7ok4n3J12J2R2p4m6J31j01k2j8l1M0m2L1o9l2M7J03m9k5M5q7Mk2mN0
-426a0m1J37M2K5M2j32o7j5k9j6M1O6n9oJ4O2L5j65O9M2j3l4m9M6JL1n1P4QJ3jl2m8M6l5k
-390a1oJ4m1L1K1nRM6jM8k3o8l7j3N1m0J3m3K6p5J20qL7kj5J7ml1j0O9m8j0qo5K3L0j2jO3
-351D1j1o5jj3Kj8M7K7J4M6l7k4lP4J9j06m9J6N1M2q8J26o0p9L4K7q3J4J07Pl7l6MN5q1k7
-315f5L8O9Pjko3lRJ4qj8RL5rn9j3j0J56M0j03QK5n5l1j3O4j7P4Mq0Q9P6j67m3O3p4Q1l1k0
-276b4L7p7P0N0o1p3Q2j0k9N2K8l9p3J8mN3M4o3k9L1QOl5L1M8j11J04K7Ok6%J9m4m0J21l5
-240F2p1Lj5j5j0k8O4K1J8q8m9O1nk5j0O5J0j7N8QJ2J35j52l1k6q3R5J0p4M6Q1J9n7m3J8j9
-204c2k2K7RN5l2lqj9K3J8M3m0l5m8j4N0L6j8O2P9q7l8O7r6K4K7mR9O2j40r7L1l6ON0l0nk2
-166e8Q1n2k0QP8K9p1j6m8M5O6Kp9L9M4Qq0k7L7J4K8k4k1J6l1N1L3n9j0k5L8k1mO7rn3KN0
-128B8J8q4k8P0K3M5j12N2lk9k2L3Q4q5L6L3j03P5o3j8j1J05M1rj02QK6K2l3m7m0J08K5k8
-94A5j5P1o2L2M4k5Kn1Lm7J34j7q8Qm1K3J2r0mQ3ql0JNK5N1l4k1J62j00o6J7P1j6l2kq7R4
-56A7m5M1J4n0R3q8l2J69r5M0j9rl6o1n9R0m1P3j05Q4mJJ30j16k1O0Oj9j3o6L1j3nK1PN3L7
-19G0o1O2L5j52j9K8J3J25M0j03p4l4M4N5k3l6M4m9N3J4M1l2l0j7L8K9n8q8Q8J5K4K4o8N0
14D8j5K7J17j02r8J5Ok3l4P2MKk1o5O1ro5L3
32d7
##PAGE=	F1=24426.763611257483717
##FIRST=	24596.97802734375,	7686.668670654296875,	-0.71873372793197631836
##DATATABLE=	(F2++(Y..Y)), PROFILE
-2014d1K2m1P3p6J07j6qn6J7M7n1J28J42k21j09J7J4Q0Qon2Lj4Q0J00J0j24m9j1M9K8l5RM3
-1980F7r6J3N3k3Jl5k5P9m5Mj5o1O2L4j4N2Km0k7K6l0n2M0qj9J2O9k4lR0k3o3R6j20l5O8N1
-1943F1k5n2Jm7j1J6P2N3l8QOm%m0j7J4P4j7j3J2l6n4jlj5K2rJ5P6k5q7P8m6M2k7RO1nj02
-1904e4M8J54j59j07J24j8O7%J6o6p1N3O2J30k1j01l2l5k9Om1O5Pql2m3J21qj3k7n0O6K3l6
-1870iM6ljj3p0J7R1j7l6J01j3j18Ko0R7J9j00J7LP0k4k4nj7J2N2R1j5q0l4Nm5J6l2R3k%J34
-1832A48J7j20q5J23j40P2j7l9qK6k1RKJ5LO9jrm3M3J5p4R3k0km3k7o5M9l7J1J0N0om3K6m1
-1795f0N6O1k3j07J35m3Nk4J7M2o5KN4n9n7J19M8N7k7j32roL7LL8J7j03M4Q0O3j28QM5k7M5
-1760A06O7j47rr6R8J9l3j9K6m7P4J0l7L2j4j07Q2Jl8m2J11M2l8j07J30P5j1j81N1N2Lj2j18
-1727g7M6M4K2n3j9k6J9jM0R7L0r3l0mM2J6L4n5k6J9j6j9M1j8L2J27o3j00L4m3j2m8K1J0N1
-1692B2rn3L9J0lm3K5R6o4l6l4M1k9l7J25j2k4j6k6J8k6k7L3J3m8M2K9m3J07J1n6Rl0J10m0
-1657G4Q6p8j04l5J9OJ37J6m5nl8n3j8R5L4j74J44r1jJ3J5rJ8K3k9KN5j03j2M3k4J1J4j0L1
-1622GJ0r3J32j5l9M5mo0j6j2Kj4M0NL2Q6mn4o2MRkJ7K7p6jl3j5P0jN0J1m6l8L4Mm2L9l7L4
-1582fj3l3K5N0j08J13p0P4qk7ml9N9m8kR6n0P6K2q8n7K3Ql7oP1m6m3L1O2p0J6J07m5M0j2
-1546F1l6j1j0J8R2j10j0L5j3rm9M0m5p9J03kk0L7L3Mq2k2L3L8l2mM9J5K1p1%M0j1J2L2nk0
-1509B2j11Q9K8l8M1L0K0Ono1j7j4lN0q5pk9Q7o0P1L0j19L4Q5L6k3Pj17J7N3O0m6J0o4N8R1
-1473A26n3p8n1kPL9J0k8O0m6l7PM5J75P7j30o4q4K4mp7M8j2P7n3L4P2q9M7j4l9Q0n1nL4l5
-1437A0p8P2O1l0J0m0p8M6l9PK5J1RM7l0N5m9l1%J00p0l1J4M0k5J9N6l1PL7j18o6P8K5n6L2
-1401a1NK9k4o1P8K2j28R9m5JQ2L8r0oK4j2o7jO7K4P4M5j64l9M4N8L6n8k2J4j0l3K7lP1n2
-1365A2n5LJ4lJ8NJ9l5j0K6j1k7Q3Rq2P6J9p7J4J8N9J3j17kj3pj0J6N1l5ON4j%Krk2R0j23
-1326c2rL6K5M7qj11N5llm1k8QN9n0J4O0m9n3K1J2J68j5k1n4q9N4l5N9j4L6l9Jk0m2J6kM5
-1289bM2p2J22O5p1r2Q1k3q4L0O1rr0k1N0L5l3M4m3J0O6jj49L4K9M2m8j8J1m1J1lJ01j0j8
-1254FL5j15P8k3K2M0o8J07P6q7m2N2r9K9lk1J0m8R5N5j8r4j9N1Q8j19l1R8%l2k6n1NR2j4
-1219B9m2l6J8M2n9M4P0k2j9J5l0k6lNl4Q1J13o4r1K5M8j23L5K1RpJ9l0M9j1k3PK3j8Pq1L4
-1182b5rL2l8M5N7L8r8q0J4M9L1QJ6rn6J32O1j91N2K0o6K9no6M6pk8PN6m5j0M4O6M0j33p6
-1146i9Q3K6K9l3k2K0L0m6m2M6l2M7KQL6q7P5L4jRo7J0k3j4k0m1O0O0p7k5J27k0n8M2kr6l
-1109f4P6j1l5L5K5O8oj22J5%k7J50L2k5m9q8J0j8M4%l5K0N9q0J63j2j51m6J8O7k2K8q2kP3
-1074Hl8LK3m0M9L5j1p9PJ7l8J35J9l8o1j7J50L4j10k7p1mJ08J1m2l4M8N4r3K8k6r0J15L2
-1040E7r7K2n6j2O7O7Qn2m0N4L6k9k2l4j3L6n1m0P3o3P2Q4mm9n5L9J7Rj04L9L4N4Q0j5o2O
-1004E6k6j4P4j08N3J3j12L3j2J05L7p0j3rk5O4n6l5M9K6R9j01n5J26k6K0k3r8N0k3j02J19
-972A6J9k8L8N3q8Qlk5P4qj18M3j8PmK4J2P7n8p5P3j8m8J15R8j8o6j09J2R4Lp2ol0L2Pr9J15
-934B9K3o4l5J6lK7K1p9J0m0M1J7O1n1J00k5p5L6L3p1k7M5J4m4K9mK2L4m0q5L5J6Km3nM0N9
-897A9K5Qr7k9K8J01N2k3r4k2N8L4kJ91j62j12rM4k0l5n7Q7K5J05oj41l7L0J87qn2k7m1r2
-863g2M9J6l8L4Pm0QQ2J8lm6l6K7p5J44m2m2K7m8n9J38M7o6j23M3PJ09K2o4K9M8q3o7L3O1
-828D5n1n2N2j4J04k6j08M9O8o2K7K4l2%k2OJ6k7rN2ll4j6P6J24j10r2N7q2pk4K40p3o5l5
-793dJ8pL3kjn8m4P3j3n5R5Rq0j3J9L7k9N2L7m3l9Pj4K7ko3L3k4P4K5p8J2j0K6J8k4n0M9K
-754gKJ2l9L2o0N4n6KPk8M0P4J22k9j29K0o3j1lK7j7M3Q3J97j73jL8j12r9P4Nr%L1J9p9N7
-717B4%l9j8j3k1L8M2J4l3M3k9q0QN1q7R4J8jn1N4L8r1N4O1p0m8L0N9k1n9lJ27L2j02o1j8
-681e8P5o9J29n6j12K3O6%P7M7P0j23m3m8PQ9k0L0K6n6n5J4N8J00l6l1q6m4k5J8j2P5J5m0
-647Ep1Q6J02l9p1j8O3L3j08J26r2q3J1OM0j3PK4qo8j6J4L8m1J14J7m8l3rJ9KM3k5O4J18j28
-611F1p5J5MN9J0jp8m9N1o3N7J8j9Ql5k4N3jj4j5J0j2J5N5Jn8nn4N2Q7J1j01MKOK2km0K6m
-571b3J8L7k2O3o6l3L7j7n3J8J8Ok6K0M0%j3l5J18m0p5j8J4M7N1l9p4N5J7k4j8N6L9j14K3
-536a3Q9J3j15M7m1J12K2j50P9lp0J04Mj13k1K5M4J09m8p4l5J09j8j43O0K2M5q9J13l5q7m
-504f2j4J4K7L6J5l9m1k3P4M7K1J8q2m9lP1K5j0o2j8O9L5m3k1P7j05J6l7N6l0K7K2K6M2l8
-469D1m7m0Ml4K3j0O8O7n1k3K7J6M2j29R3k8l5j0J14j6Q6p1jJ26j33m7j6K6M8q1J4m0k2M7
-435HR5n1l2N3q6l9J4k7L4NJ24M6M4M4j43j14kk6m3L7Q3l4j1j8J27J3j47O3QKn1k6M3Pmk5
-399b9N0K4J3l4l8n2P2k1rJ3j1J0k7M5mj0O4J2K6j7p7n2j2N3j8L9m6L6m5N1k4N6K5j2J5k1
-363D5n4j0N4Pj7j4k8l3qL2kO9J4p0J0o5J9k8O4ML0N8m8n3JN5M0r2l1L3OK3p7J87p5q1J3M1
-325A9o7J8R1Lo5l3J1M8m6j9J0O9K2Lm0k9J0KK5k5l3qM0%p8m3N9J80L1j13MJ1p0m1j9M5J3
-288a5P2pm6R0N7j64l1M0l0Q6l2l1lq3J07L8n5o8O7K0o1O6K9n8j0Nl4O7M3n7rJ2rnk3M8K9
-251D5j30J47K7l1l3j1K6j9kJ21p8p7J5l7k2j7j5R4JK9j15NP9l6m6J9M9RrP1Jk8R7j22k1m1
-215e5qO5qn2N7P1%o6m5M3m3K7K5j2j5%K1Rm9N4MK1j1Nl8k8k3N4LQ8O8j18m7Q3p4k9J2oR1
-176G4P0j15o9J9l9QM9Km0K6M7o4Mk6R9K9r4Pp5Q8N0k3m7L7L9mq5j8P1l0L4Kj0K0l1M7M1j14
-138b1l7O1J5j7KO5l3o8mM1J1o3j6O3J6Q6q5j0%m5j1M5P6p6O6J0r4O4o4o6KJ04M7j6o0J4J1
-101A3J7l5k2KL0J8l0k7Q9n4M3P2l7j8l7m0k5J28Mp9j6l8J0j1pl2N9Qj4k7l7L3R2l4RJ47j38
-64A6l6J4Q3J2m5m4n7P6q6N0K6k7R2q2l6J57j15K6K6l9k0l9k2P5m9nj2O8l4m0J33q9k0N9J1
-29B7j1jp8N8m3J0QnJ7Q4j0Q7j1j37m4K3pR8L7q0p2n4J02K5l7j8O5n5QL4O6k9l3j2M1L0p1
7A2q1Q9l1J1L2o5Q1n4P4Q3j18m6J6k4J3kPJ9jm7m9J03kq1o
32f7
##PAGE=	F1=24402.447266102302819
##FIRST=	24596.97802734375,	7686.668670654296875,	-1.1078475713729858398
##DATATABLE=	(F2++(Y..Y)), PROFILE
-2014f4J2j3O2o7J14k3K6o5K6L6q4J97J46k64j02rlN1L0kn7J7RO3R2L9j14p6J6P0J2l5k6P6
-1980I0j07J3M8k6Jk1j0Q4n8j8Rl7j2O3o3N6OnpJ4k0m9rJ8k8jQ7j5l8J10pm9J04j29m2M9L1
-1943C2%l2j9o8%L5N6L0o1N5J7J0Qn0k5j2R3j5l2ml2j1l3PL0J9k8k1M7k9%R3n6k0k7jN9Ko8
-1904e1M9J46j37r3J18k6O8mKq5k6L0M7J00Qp9m7n6K5j8m4M4L5ol3p7J22NMk1l2J07Lj03N3
-1869B8kJ3j0p2nJ00nl5J01qj05lq6J02K8r3K2rN2j4l0j3j5RM1R9Qn8p4L3n4Pq0R2K6J3J36
-1832A39K8j01j21J21j46P8lk9JK5n5K2K4qJ7M9J9Po9M0K9n4O5j4ll2k7r5O9Pk3k6L8J5m1
-1797e4J0j4N6M2m6n0J20n4L3n8L5L4l8K0K0q3j9R9M2L7l9q7l1J5J5K0K5L0j04J5R7P3j12
-1764D9j6K8nO5N0j52K8j21J10L9pn2J5l8L3Ml0K0l0m3L1K7k1m2Q3K9l1q5J01Q3Qj89Q2L7
-1730F0rQj56M8P1Mk3rn1J2QL0Q5L0q5l3KL6K7K1o7lK8j4RJ7l6N7J00r3p0J9l8K5k0j0j1K6
-1692eKm7M6j4J0j1k8R5m1j1m8M5m1l5J11klj8k3%j4l7K1L3m0N3M6o2Q3J4k4J2m1O9l1R1n5
-1655A00j11k3l7N3J43L6p7k6Nm3l9R6M6j92J06q2k7L0N6qK1Pm2j4P5r4j1N9j9l8M2K1Mk7
-1621a0o3J39l6m9L4Pl8j3l7J5l3K6kO7P8j1m6k3K1l9l4K1N0n8Mk9%N9%N2Lk9k1J8l5l1M2
-1584am2K7pp8K9R6j12J13o7O6J4l3k5l8N4k3pJ09o5O8Oq4n6K6K2l9kK0k6k6K9N1k9l6J23
-1549E7l4N7l9p2J8jrO4p0L5L6kMo5L9l3q5O4K5n1N4KJ8m0m9L0L7o2M6K3NL5n4J8K9k0k3N0
-1511C7K6k6j15M6KkR2J1j0J0j3p5Mnj1N7n9J0jL4q1J04K3r9N4M0J3m2L4r6J3J6O7k5Qp8P0
-1474C3R3l6q1o6J2J8J5j6K3O2n1m0l6P0J57O8j19n8p7K3J3r3M2pP5j7J4M3q5M6l5J8Q1o9
-1440B0l5K7j5p5P4N6j1J4k3r5K3j9PL2J7k8N2l3O5m9j7PO7p7OJ7K7m6N0K0j9J9L9j28l9P6
-1404FJ6n8PK1K7m7m2J09j6j02J02k0m0Q8O7r3l0K0Jp0nO2k5J06O6j85J5K4M0K5m4j8M2jn2
-1369dJmP7p7n8LL1k1J7JK8l0rKJ4m1R3N0n7J2J6n3NK4O9K1j64K9jj7j9NK9k2P0K5pJ0l3m
-1329A1j4J05j20k2L8K9N2J3j05M5j5j7k3l2%P4m3nN2r0j5L8OJ41J8po7j02K5j0J21q2J3k6
-1295a4Kk5l3J7J2J7K1l3J63M5r6o7O7k1q4JM4lo1Pj0L7KJ3m2N0O4j0j32K3K5J2m8NK1nK0
-1258a6k2O6J8l4Po2P5k7pM7r1P7Q1o5j7N8j06Prj6J8o0Q3J01L6j19p6Q0J05j53m6Q7J1j4
-1224A7kn1J7Q5k5n8l9K6L6j7j4P8j9j8lrk2JMl9O4J15l9q0J8L0r2J5M9qn1L7oL5j4oMNqn
-1184A1m7O5p6M7l8kR2P9r1j05RN6J3%K3qo2J53N2j95O2mn5L7k8m9R8k2Jo7K4K%O3Q0L8j58
-1147bp9N0M1K7l7RJ3K0m0n3O3q1N1QN6pp9Q1M3j5k1n0M4m2%rl4N4O7o7q4J24j7n8O5J1j15
-1110f3RP1j9m4M0J4M8k5k4j9K7p3J81K3n5o4p6Qk9P9l9j5J8N9p0J70J9j49n6NR6j7M0q1m2
-1075e3M3j9J3Nm1M2L3k2o4K7M7m7J25L1k9q8n1J80M3j17k2o6oR5j8n8j0N4P3q3J1mj19R7
-1041BM2p3Nk3%N2Q1Kn8n7M8M6k0l3lp1Pl9LO0k5N9N4l3k3k1K1L5J7j20N2J8nJ10M7n5qn5
-1003C9k6P6q6L4j5r2O0l6J01O8o2n4J3k7N4m3n2O5J7J13j06m6J17n9K7mj06N7k7r3Q6K9j0
-970A2O4M7j25k8J0K4M7pp1K7m9R%M6MO6n0p0Q0Jn2L5Q4j8k2o8j0J19J2q4l7j6K4L0j11O1
-934a6O9k7n1J2k5L8%n3j0j1M1J1N8o2J11K4j10K0N3o7p2O2j6m4O1j0QK1m4m0PK7J8o3K3K4
-898c3O4O5Pj10o6K7P4M2jq0j1L4M8qJ69j57p7m3N8jk7k9M1L9J04mj43l1K5J92J6n5n0p5o3
-863e9L6Jl0N7j9MPL8M4j7o7pL1j04J71l9k4J4o4p9J36N1m5p8pK5R5kq6O5O1q2n9%O6k7l8
-826c1L2k5Q5K4q9K8N5o9JL5Ojo2K9Qn5L1K6Qk3l2Q2J04q5j17P8n3k2m2K40o3r8qJ7J1M9l2
-789D2lk2p3P9Pk4k1O1n7k0%QpM7K4l4mK1k2k0J1n2O2l8N8L2m8J4j7K3Ln7OM4lj2Qk4N2o0
-749a6l4qj7M0j7j6R1J67l0j49J0n8j9K9L7l8J2O3J83j51lM5r0r2O3K3k3j0K0Jl5M3j8l5P
-714b5Ml6J3K5L2l5M8j8n6J7J7o7P3K7mn4O2L7q6M6M0p7l6K3O5k7m0K4J16K1j68o0L9O0m0
-679d0J14m1j05M1L6k2O4N6N5r7k2p3L7R7k6l7N0j7p0PP5R4k9l3j27%m9j3N9O0K2m7q8R1O9
-644I1l3m5pM0N2r2J23o7j52lL3M4orL1j2k3m4JK6j4Q4K5m3l2K0%NN6l2O9J13j18j06qPQ2
-607E6L2j3q5o8N2l8M2J5j2K0rp0P1J6Rl7k4k9L7M2kl6K1o4N1Q4Oj10L7Pm4K5J2l1RMK6L2
-569C4j0O3r8qj0k2MJ6l8KL5M6M1mk4j08J43Pr7m1M4M8O9m7j03P2K1l6k7P3L5j08L0P9l7j05
-533f1R7l4J31K0j65M5J1m0L0J9r4J2j2O5J21n5r3j4O1Kj27K5N0K3n2Q1l5q1J3j5pM5K6rk2
-498c9m7K4qJ06J8J3q2k1J3M1K0l2n7j6O2N7m5MP7j38Ll1L5LM7JJ3M6k9mn7ok0M3n1M8P9m5
-460B5l8L5K5L6j17R2m8m8M3J16n9P3n6L9J19j48o5k7P9N6j25pKrM5R4o2n3N8p0o4L5k7lM4
-425a0R7M6O0N4j45j41J2K%j4M6j6j3l5J79j6j35N2k5K0o3J4K3K0k9J3j5M0K3o0k4n0P6mk3
-390d1L3k1M8o9N0%k9P8K2krp1n1lJ3K2N4m2N5l9j0k8P1N3k3Qk0p9LNO2j7j3Lm0o1P3k1O6
-351C0M4o4J5p9j5qO6j7L0O5m7p6M5OL4p2kL8k4j2k6K09q2o6k6N0m6K2P5Lr6j3pM4jk7rP0
-313C1L0Ko5J5K5J2L0m4n9j7L0qo2kQ2J48J5j09jlr0l5onN0N8jj5Q8K8j57j5J4K8P5k9m4m1
-275d7k7P6K2n3k9K6M6n6O8J5o7K6Nl0O4M0n3Orl4j6j4O9J7j34J63L1o5l1j3RPM4J16j11q2
-239b1K3n3j5m5M2Q4l0L7j11N0Q0n2o9M2M3%KO9j0n5M5p7j0j9K6N3l5l7N5N4j7o3k7N1o7R2
-203C5Ql1o9K0M1K4p4P7lpJ5M1k9l6p8O4J0J09O3j30m6Q8n9n8l0j2R3O4p4l4mk5J6J9M9m1
-167dK0J4n0K5p2J06L6j11J9p7J17K4m1j5M3K1k1o2K9L1o0L8J8J1K8l5M4N3j66mR5j5j3J3
-133C9N3n9p7mK4Jl7kN5JJ16m6m9j8o6L1L7N6n0Q0j0q1M1o2o0lP7M9k8j2J6NJ3m1ML5Nj7k7
-94a1k3O3m0M4R3m7l3j8o6j8J16K8o4l3k6pk4O6k1LkPkl9m6J20l9M6J23j66%NR4M2n8q2k1
-57c6N3r2L3M2mO5p4k5J36j13j4P2o3J7j5pO0n5n9M0N2n4q3J35m8pM3JNJ7p9P5n1MJ4k9K0
-20b4P1M0J01n8j11n7K3k3O6L6n8k8o9J11j2l8J1O8o3l1M9P1l0k9PM1J4q3m3P9q1%L7m4J03
14D6r6J20M2j12kK3k2M0j5n3L9%p2j1J12Jr2l0
32h2
##PAGE=	F1=24378.130920947121922
##FIRST=	24596.97802734375,	7686.668670654296875,	-1.1564596891403198242
##DATATABLE=	(F2++(Y..Y)), PROFILE
-2014f6j8M2Jm4J10k4M9o4L8K6j11K56J39k87p9j9k1J5M4km6KL6M7Q0N7r2j11N2Q2mk9p0R5
-1980H4j05QM2j7QkqQ1o3l5N6k1r6R1q8K7K4L4%Jom1o9O3k1K0N6j2p0J08Lk6J05j31m1L4J0
-1943CJ6nm2m5kK0N5Qr3J04L5PJ7l7m4n0J13j0m7k1%Ql5L5K1Pm6m5J5l1Q5J07o7o5J2j3J2
-1906a8Rl1J3J47r7p6J07k7P4j5j2j11K3kK5P8L8n4o3o1O8l7n0K4M3Rl0r3J16jJ6rj1J37k
-1871A27j41K9jK8pp6m0J19J7l7Q4J5p7j2q5O9K9r1L7j8L0Ml1k9k0J1K9J18N7n1j15M5n2k8
-1837f3r6Q1M1L6J13M4p6j24R1j22N1J8j3mL0o5OM3k3L2M7K2L1r9K8L4l2M1k4Npl9j04Q1M6
-1802C0k8q9L4L4l7j4ON3K0o5J5R3n6M6p7M6K6K1J4k5q9J1P6K9J0l7l4o4N0j8M1J3K8r7mJ07
-1766F9P2r0m0J5K2P7L4j51N2j31J28N4Pp0j3k3Pj9j2J0m7K0j8N4j2k9N7Pl4l9O2P4J9j80
-1732f8J08J8j8L3j50K1Q1lJ9pq5J2K4LP3L1q2l4KL1M2jo6K0K8qL1Kn2P2O5j11j5j1j7L8Q
-1695C4j6l1nj4k4M7k0JL0m7O9k8Nn2N1m5j7Q2kQk4k9j8M1m5j5N0l2O7O4q0N7J2OJ5n2L1l1
-1657D3Q3k4q7j5p2O5J31O2j09n3M9k4m7Q5N6j78L6o7l6L4R7j2J6Km8m2R3p4oN7rp3M6N6j6
-1622A9l2j1J00o1n5L2L4j6j8n7J1k8Pk8J04N1j4k9J9K7p0m1KN9l8J6k0J6L8rM8Nj0lNq1J3
-1585a5K0m2nL3k5o5J13r8J04n7L9L0j5l5k7J7RNJ15q1M2j3p2l6K8L5j7Qo5L0k6PJ7Mm6J34
-1549E0l2P1n4q6L9j1m4L5nM8L7J4J6q7L7j1r5M7L1n9M7l2N6j2n7J6K2p9R2qnL9l0K2K6j8
-1513B0l7L7M3k7r9Jk6N4J09j3k8J4k3r0L6J8LK0j8K0Oro5J02J8p0N6mNo4M3n0oj6P2qJp6
-1475e1P8O8j4o8p3K1K7j4l7P9O5l9n3r4R2J32O6r4n0o6J4K5n6L8k7M0K3LJ0q7L1m7J02N5
-1441I9r3m0L4kp8O7N4J0J4j2q1l0NJ0K8J8n4O5l1P3m4j1QL2p6K3K3J8n0O6kj0K0L7j10JL9
-1404B0Jm1l1L3L2o9qJ18n5l1Q5Kn6L4R9r1m3QJ8p5LN4o9J51O6k08N9lK2J9k9j5N7J6n3j0
-1368A0j3O6r5j6j2L6j0j9j2M9k1j7lM0l1N4Q4l4l4qk9MK6R7K8j82L0%k3k9qPM7P1pj5J6m7
-1330@J0kJ23j23l9L1K3N4M1q3J9l5j9%k5k3P0j9lK9j13K4L4kJ07N6Lr5r7oM4J46j32mk6J2
-1294b0k5l2J1L2j9PM5J50J7j08m5O2l0o9k5L1Pl9K5m3K1K6j6lO9M5k4j00kL5Lp9PL6N1J7
-1258A8l0J2M4l6k2KN5l1k3M7p9J9P9l1qO0r9j3j5j6K8J1pJ37Q5j22j01O0J13j68m8N1K7J1
-1224A0J9l5K8O4m0o4l0J5M6Nn9P8k5pk1Npmml2M3J01j2n4jK4n6L0N5k9r8L5K1K8k2J6jj9
-1186CRj0PO5j44O9%q0J13J17p1j18j6O6j1j1L0Jm8J44L7j66M8k9l9M0l5%J15k7K4j35k6O7
-1152a1kP3R0L8j68n4J1J2L7l4L7NJ3l5o8P9j26N4K2Q9l9o2P7M4l3m4l1O4o2K8Jk3M0P0m8
-1117D4r8R3l0o0Q2J3j23N6M8m0m3L3J2L6m1N4m7M9r3J95Nq0o8o8rl6J05o9L6NM7n8J62M0
-1083A52j27o3oJ10j5N4o8o1j3LJ7j0l6L5L7k8m1K6Q1m7J00M0k4j01p5J79N1j14j6m6j2P7
-1051E9m6p1J2N1R3o6qJ2j10M5N8n4oL3kPQ5mm6n8L2N6qm6K9p7o0j4L6L2J8L9K1o1K5Mj0N1
-1013E1K1j22N9J5q1J52Q9n7j1p1l4P4q5J4l0j5N3m7O2R6m0r3K6j2K7l5n9Q5NJ08j12k4R8
-980A07q2L5Nj14O1l5n8L2L1K1R2L7j58o5K6P5J4oj8K6p5pJ1N5rN9l7n5Q1J5n4m4O4pJ8k9
-944A2k9J27K0q9o3J6QM2r5jJ22j7n2J1m7K3k1Qk1j7M0%O4n5Q4P5j20mN8o0p5M1k9OL9j2j2
-907b3Qm9J0j1N2Rp0K4J5O9J00Nj22q2QM8L5K6o3j0J3N8j6J38j51k1p0N2J7j1ppM4J10%j42
-871a4j5K6J78L5n9p0j00j4K0j7l0P1m6N8PLN5l7p9K8K2j16J78l2mKp5r8J34M7j7l6l2J4O7
-836E4j5q3Q1O7p1n4k4N7j2k1J6k5N5O3o2J2L0p0k2M4M7mq9O1jq8O1PLkl7Q1P3o6j20Q6k0
-799A2l2o6K21l6j22J3J2K7O3n3rPq5O9L3J6j45J13k1l3l2pK1K8J5k7K9L1k5o3K1l9J02n4
-765a6J7N0j3LpK5k1q0M8L7j0j5K1k0N5l1l3j6p6P1j7n1Q5J93k7j52mn7k6O8L5o6J3M7J52
-730A82j47%N9n5o5K3L8l3j9mLRJ7k2k1RJ8l4K0n3O4j0M4k2l4K9mo3N8L6qm6O2K2p2L0J9p9
-692d9JJ0N0l3pL9J09K8j58o6M6LJ4P7k9o7K9J1l7L7N8N4o1k1p5M8R3l9p9P7J0p8PR0P1l0
-656A33l3j49M2o1pQ6K4L2m4o9N9L2k9j2jJ9P2o9R9l7j37JL2lRk3K4nJ2m8j1LK8PL7k9k0L7
-618Al2J7O0l7Q1J00j05j30l1J6J01M6k9o3j09N5OJ7OnL5J2r8P4N2L2n4r0l3O2K8qqL5o5M5
-582a6Q0oj15O7J0o8K4J8j6j3J1K9K8lN4j08J7o4L9PJ0r2K0Q3M2L4kk6j36J24N2j06p3P6M4
-547B5P5n0j25J03J2n5k3Q1K6r1K7O1p9o5J13k6J37J4j60K2K0j6m3L5o8K6j5O0J30o1j03J9
-515FnK9p7l0O7j0nM8l0p9J9MRJ4K2k1J0k3J6j6J01kMo9JK4K1J1o6kj2J2O7l7L2P6j11Jn6
-476e7k8M3N9k4KN3nL9p9j9J3M1o0j6Q4k9m3M6K6K4r6Q5o0o0R5J17j05M7l2P0J11j47p7m8
-442c0J21N9j63k6N1%M8R9p6q4N4m5o2L0j5l6O6O4L8O7O5j31j33L5L0J5l1k0kom3K01m0j23
-408b3M0n7M2o1M5lL7l7L2n4J7M3p1J0j8K4J5k8L9j2O5o7J3Pm4Q2L0k6ro0k9K8o3O3N5l7O1
-371D9l7m3k6Q6O4m3Lj1r3M7q5J02qoK5k9p1P4l3M6P2n0J6p3k7OL9l1J5O1l5p8J06l2pl7P
-334c7K7k3p1P5J79q7l5m9K5k8K5O4Lj15J0m0N2K8m0j5O7K8Jo9N2M0K8K7n5q0k5Pk9J7J6Q4
-298E7R9nr4nj8j09POn3O0K8J9J6P9mj42mrQ6O1l0n0l1j6M3J1o7K2j3N3k0O6j3o9M0J5k1O6
-260F1L9n1J2l2o2mk2Q4J1j06J38L6q6j8kk9K4Q4J05j35p8K7n4kp9R3O8o2M1p8N3P8m7o6L1
-225b8M2lRN4k0o3j3l2RJ0L9N7o0m6N0L7k9m9J8K7p1J31j3l6q1lO0L4q9R0jk1K9N8k6m0r4
-188f4N9LJ18O5j23m3Q5n0n6p3J4P0K8k4%l2JL4m2R4l5Kj0j8L7q6O3M8j17J9l3J15pn5J3N6
-152E6j3m2k3O0j9n1K7J3L7L6m3N1P0k03M7Q7l9nK3L3q3q0J3lrnJ3M4k0J30j6n4m9q8R8J4
-116GK3j9P6k5n5Oo0j3lK4O3m0J0K0RJ0n0K3N8Qm3k7j8J5k3L6J04n5l9%n6j6O6N5m1m1j2k3
-78d6j8J09j2m0k7L4K6l6m4N4m2P4R4j81M0j1R5P0o6j11J9L1o3jN2K0K8q5%J18q3p5J06p8
-44d9N7pRM9o4o5L0M0m9q5Q4NJ6J5k1K5L1o6Q4m9j6K9n3O4JP9J05r9p0p2L1l2L5M4l8Kn6R4
-6C8m6k3K8M7o2n0N4N9l6k3L9L8j5r1K2N6j22%K9J5Q3j02J31Lp3J4K6qN0m2r9P3rr2N2Q8m
30D8j01l6
32h9
##PAGE=	F1=24353.814575791941024
##FIRST=	24596.97802734375,	7686.668670654296875,	-0.77540647983551025391
##DATATABLE=	(F2++(Y..Y)), PROFILE
-2014d4NO0o1k2N7j5N7m9M6J6j26K92J23k94l8mo2K4J5qj2m7O0M2O2O0n7j31P2Q5j6k0j15
-1981d5R7r0KL7KJ6J5j1P0o0m6J07rj47Q3m5n6M4O0jrOk8r2P9j9M5L6k1n6M8PlJ03j18l1K1
-1944iqK1J3n7rj6J5P4j2j00J03M7oK9j2o4q5J27pn3m2N3Jj5M7Jj1o3j9j0k5J03J21p8q1M0
-1908A3ol8JLm4J43m1n6R5k5Q3l1k9j15N6m6QP2N6l0p7n1R4m7n4K7kL6j6p8R9k7K2NJ0J48
-1872A58j1j51J8j0L5oo9o2J26L6m0M8N0l9k1p8L1J2q4M7k4J7K7l3m2kK6mJ25J05n4j34M0
-1839C7o4l4m4N7J4L5P1O0m8j15N4q5J7L5jj3M2n4l4N4k4M2O6PN3j16OK7j1K7n2J3J7m2r3
-1804i6Q7Q0k0j34J3N6l7m0J3M6jo1O1N6n0N2p4L8L1Q1j2o6q3K6N6J0j5k0K5p7O2o2O6J1J3
-1769C5r3j1J16N7o8n5J9M2P8J5j49O6j31J52O1J4p4m9Mj2n6J5Jn8O6n5Q3k0MM3k3n1L1RN4
-1734F0K0j54J16kk0N5j22j4P9NN9k1j14K1L7k5N6L0p9k4qL1N6k8m7L1K0jM9mp0Q1K7j11M2
-1699C1m0J9K0L2j5m2j3o2RM1qj4O5m9L2k9K2m8O0m0J3N0j6Lk7m8j9J00m9m7M8k2Q3P9r2L4
-1663F1LK1K0n2Km4O8Pm7qp5M2J13P9j32q8Q6Jl2O3N7j45l8n0k6K1J21j1KOm0n0Q0m8jM0m
-1626Bp6K0Q9k8oK4N5p5o1M8N6ok8n6rk4J2m4J05J6kmM2J9q3k1j9M6k1K9oK5J3k2L6J4RJ4
-1588H3qj23P4rm4m1P5K1r2O6n3O1l8%L5Ol9lk0L1L8J14j02Mk7n2j1K8M7KJ1r3M7l1j4k2R
-1551g0JJ18l4R2n2p4K8k5n3N1J1J5L6K9K2j02L1J6r1L3K3n2K9l3Q5qn9J3j2m4Q5l9oL3j2
-1516a5J9K7ok5LL7j8p6l0l4R9R4l9l5J9k9l3J1L3K8l5K7K0ll9k7Q3J7n7M6l1Qp2L1Kl3l3
-1479f6P0Krm4O0K5J0m5o9L2K7m2%P5O8k2o4j46R9J07P0o8m0n1QK4k3L3k9nN8Jj0q3k1LJ49
-1442H4J5j21LL0kq0N2N0L5J1j0o2o8J0J6K0J8p1Q4k1P1l3j2%lo0J7K8J3l8P1nqJ1L6q3K7
-1405B5%j2j7n9L3L7q4L1J03q5L7P3J7m3o2J28p9l8rK7p9K3M4m5J37N5k31Q5k7J0J6j8j4O0
-1371C9L3m0mj7M1j07J8jL4km7l6P4j1l4J6N1j8NJ00k1n7l5j2RL1J25K4j65J1nk6m5kJ8P9
-1335B3M4l3k2J7l9K9J6J43j31o0K3MN0O6n5qn3j5J4j5l6M7K3%Nj20K8L1%P9Q6Qj31p7l3R4
-1299BJ47j49lm0K7k4m3KN5l8L6P7J06j5j07k3O1m9l6n0K5K0k6K8l1qK0k5M6O5K0l9o0l1O0
-1264@L4q2m7J9J04Ql2m6O6k8m2N8K7l7k7M6m4n2O8J0rN2q2k0j8k9M5O9p1J49J23j11j11K7
-1230A7J08j65k2j7M4L7L7qL3L7n4n5j9j2O4J3n6M8m2Ml3RJ6pk3j6K5O8J7k3k5K9j3O1M1n3
-1194F5j24KN1L0l6M0nm5K5lM0N5j54M9M4p6N0J45m4j20n0P4l1k5L8J4k8J21K2j22K5n1k6
-1161e0M0k9M4J22k5M1j84l6Q7j1P2R5L8j59l4j0n1O8l3O3jLl5q2R2q8j7M7R9o2l0O5L6n4
-1127B1n6j5O6p8O7Rj2J8O9k6q8O3m9o7R0Mj00R7K6p3m3M1K5L6l9O1o2O2r8K01j2r8o3o6j4
-1092a03ON7MJ6lK4n6J44M6r5o6j0J09j8O8m4p0p6L1Qk3oJ0M3k2j7PJ12l5N8M5k0r6o6J30
-1057I2N4j04j0j8j4N6o7q0K9M6J07m8j8J6q9k0P1k7j0Q5qm7P9j2l0m6K1O4Ln6N0q6p8J0L4
-1022e1J3M9J7oq7Q5K5n4O1K2j08O3J7j34J75J01n9pp1l4N4j01J3m0O5N0n7K6J07j1j20K4
-990B7J3Jm0m1Q4lQ4j18J2O8r1M5Qj15M8l9ol0K5O2J10K0j80k6QQ6j6pK7L3r1k7K7M3j8N3
-954C6k1l5P8K3n3j04M0K6L3Om7J14L2q9p7M8oM2q0l0J50k2m3J5o1j6l4P8j2n7L8j0P6l0L0
-919C8J17j11k6M9n2p0K0mL0Rnl7ml1M0%N5j0o7OJ4P1J22jj21q8rK0M4M7n1j8kO1k4J11j41
-882a8L2o1J1K1PNm9M9J21Jj35OK4J52M7o8q4j07M2Ok8l4O7o9J10jj1O1n8o5L9kj01J69k3
-847E6J2qp1j05J09L5K2km3j4M0qk9L4O2n3n4l6L9nPJ0m5L2Q4l0%No9k9M8Q2j1r4Q1lq3L4
-809@Rj8K3l2P7M1o0q9O2J4l9p4J70Jj29K6LL5O7o5rK4q1N1O3N4j56N5J8n6l7pK7pJ4j8M9
-772FM3k9q5K2k8J49o4m7P8J3j2J4K2m3p5O1K6j3j4M4k1L6Kqm5j15R1j5o2O4J94k8j41j7n9
-737e6k4J03J4r5N2M1J24j67K9N8k8n1j4N8l2pn1J8K6Lmk2lK8k4L7p7M5mM9l3j9L8qo1L4N2
-700B9j3k8M7Kn4J0%n9M8j2J5k2J8M4J02M0j20p7K9m9N2M1j5k5Ppm3J2M9O7l5k9o0M7P9n6
-664C4p5R0J3p6J5R1M2l4l1j22M8n5L4O2k8N0l7l1J0pk2K2OoQ9m3N4nr2J8J5m4J5k2OOK8m8
-626c0j1MM6r2N7LKK8o9L7N6l8R0P9q7j37j7JJ07M7n3j4r5J1L0jj0LN0K2r1N1R2N3n6j30j1
-589g3L1J2k4L1L5n7L7O9k6j11R4Mo8K4J7%k6J1K8K4lL7r2K7o5R6l3Lq1NQ2L2L1Nk1j05N7
-552GQ1j06n0N6L2O8m7j05J03Kp3j1Q1J5o8J5L5j08OR3k5J32J3j43J6J7pq8M9m1NK4L2J28
-518A38o6q8N1p1N1k8m6M4m9M2K2j2n7QJK6j9L5l7N3j2pJ4P1l0pm5J8K5JQq0N6j5l9N6j3M8
-480D7P5p0Op9j08Q4O1m4nN6K7P0r4l9M4M2m4o1M1pl9N6J7J0p1P6o0l6J04J17j33plQ9J03
-445B25j33q3p0J45N4j76l6Q3J2N4J03q8j15L5j3l6oLm7O9L3J7O2P8j03j13P2N0K1m4q2RJ1
-412in9K01n4j01K9p5N6k9L6k1N0l5L5j0r0P1n8K9nj5L3j3L7lO5o6j9J8n2P1L9m2j7n2KO3
-376A0o3K3M6l5M7l3k7l7R6N3n9Jkr1R8o3J4nPL8j3o3O7k9J4R1l1J1o3j6PJ0m0%L6j6m9J41
-338G5m3m0mj3J0lm4Q0J42r5Jn4k6j9L2M8Pj13J9l5N2K1n2QM5MPm2O5N2M2J3n4q8l6j3k0P4
-300CJ4Q4M7k2p5ql2q7K9Nl4KqM6M4O5l4j10j0QJ03M7l6m1ql7L0J6q2M9k6K0K9O8m3p3M9K4
-262A6j6P2M4n0Nn5p8M3m8P9Po2R1L9q8kJ8n9J1J14Q7j51n9K5m1%q1J08N7p1K6m0K2P2j8n0
-226c3PL6MJ6L1l5n8n9NL2K6M9O1p6o8M5K6l1qL8%m8J26l5k9o2n4P5L7q6Q6QkK1N4l3l9r0
-188f3N6j3J12P1j02m4P9m6l6p6L0N1k5K1K1n9K4N7j04J20k3k2j6J5M0q0nO3j02JJ8J13l3
-155D3p0L5O7n5n3OP5o1Plj8O2L7n0P0Q8k12P4O8n8ML0J0j04p5L3k1qK2K5L2l8J25om0p1m9
-118g9J10nj9JN5k4j9l3o5L7Pj5R1m5j4K7J9Pn7L3O8J8n4l2j6k9KJ8J03n5l4J1l6J1j6P3j1
-81C3m2jl6lJ26oo9m8N6N6m3k4k2k1O9O3j84Q2l3P9R0o0j29O4J4m2k0N3N1J6j39K8J08m6q9
-46f9P9p2P6qK8M0p3q1K0M0pm6l4O5M1j6m1L3L9m3Q4m5l6M4p0J04p7J05R7j22k4q5M5l8RN7
-10A9k2Pk7P6p1%L3Qn6l8M1M6m5l0P7L8m9p4Q2K0j20RrP3M4o2J03l1k4J7K4KN3p6r5R8m0j00
27i9J10N7j9j05k5
32h1
##PAGE=	F1=24329.498230636760127
##FIRST=	24596.97802734375,	7686.668670654296875,	-0.65939468145370483398
##DATATABLE=	(F2++(Y..Y)), PROFILE
-2014c8L6R4q0n0KkM8k6N2Jj15K91R6k83J4J5j08L3nj7J7p4N5M5M2N0j8j11N1Q1j7j2j33O1
-1980em9PK7J2K0K4qN5n6m9J44lj56M6Mo6OO3qrJ1j2n8M6k6P3K7l6l1k7NK3R3q4j7Nk5K8Q
-1941Bm6J3l6M1Q9k9q7O8M5k3M2J1p4p2R8qm6m2P5j1%N5j6k9p1K0Mm2P6J31q3p9N1Mo1j8L5
-1904a3o0P9K0k8Q3k3R0n0m8p6N7j04RQ6M6qq8k2R8m8n3M1p8N9J1n3R3n6J4J7K9J38k9j46
-1870a3M1k4K6mm0l3Q1M0m7nR5kl2o6Kj9m6L2l5K2M2l3l8J6L6j8J09J34n8j36K8q1j0j6N2
-1835@MOK0P0k2r4J4m3j4M5Kk4N7l6o5M3j3M7R6j7O5j20j5J1QK7p6jL1l1o3Q8J01lj45m3Q3
-1798gl2l7NJ4k3K3L0J0l8N7m3mO4J12m9r1p2K8M0j5k5jQ8n0L2r5P4J9mr5%J16L2n8n8N5L7
-1761C9O1mj34O7j02J54N6J9n9p4L5l8r2L8on3Q1o5J02m4M7M0m6o4Q7m0K4J3j04R6k6qO5q5
-1727b0m7P2K2Q7m8j25L6M9m9K6K7o7Ll1L9O0n5j2K0ROO3lq8Q8or7Q1o2N9oM3rm7oj16M5K3
-1689c6Rj0Q2n4Om5L7l5O7k7M2K4l8rk3o2K9J00n2o1K3j1R3R2r4J7j7K0K6l2j9o6N5L1j0j
-1653E1p2L1Q9Q1j45j11R4K4KM1M4j00q0om6J7R8lj9J6j9k4L1k2lK0nn2k9J16l6L9M3Qo1p5
-1617f3O9O1lk8n9k4k5K6m5Q6j1L0J9L3Nq0ok3K9qL8RK5j2l4J6L0K4L4k6j56J42l2m9l7O1
-1581A6M7j05N1j8J0j4l1K2K0m6L0k6K0Q8J04j24l7k5l4kL1N6J8Mq1L2k7l4K1o5N2R0l0J23
-1547A36m1q7K1l1l3P3j9k0L5L9K3j07K0M3o0LJ1m3J6pQ3rn9J6n4J8N3p2QJ6kJ4K8J0pk4J0
-1510AJn1m0PQ4O2o4l0K1l4M0k5L9N1q2P2Rk7m6J3O6J9o7K2l6J8n6J0L5o0j5M8Lj6RJ2k4L1
-1472@j7n2N1J1n4M0M0P2po2j11L1Q2O9m7l2l4OJ4MK5k9l9Q2Pj3n5q5R2J31k1j55O7J5%p5
-1436d9K8M4N9Qj6l7p4j9K2J3J5p4R4j0O5j8j7j1l2l1j1L3Mj3P3lj1JL2n1M1l3j6lo6K9L5
-1399Aq6N6P3j05R6O0K9j2j73J50n6j5l5K5p8N0L2JR6M5k23O9m3J5J5k6lN3M0k5J4oRj02Q
-1364e1L5L8j1n6l9P3Jn7M5N8j1l6R4j9o0n4JJ5M3J31Nj30Jrk6o3L3L0O9Qm2k9K1k2M5L8J54
-1327B23j39p3J9k4L9Q0k7l0o2rJ9rl5J8O8lj1j20OK7J4O6R8Rj61n1n5J28J29j32J2n8M1k0
-1293b3n8QN3l2P6P1N4n0r7KN9p5J2p3L1L1k4K2j9k0kRM7O3nm9j9n1Q5P2p7n8lQ0ok3r8Q3
-1255dj2m6Q5lm0k3N5mq9J2N8j3K5n9j0k1m2O4R9r2J28J46r0j13nR6j52Rl2MO1N3K0L0Qn6
-1219D7l1j8m9Q5J2l7K2o7Rl4OL9qm3MJ1K1N0Nn1M0L3Q8K1p9j20m8P3L8n6O5po5L4J5L6M0
-1182H1j10JP3n6pJ55j3j14p1O7k8k6K5K3j2R5J9q1Op0j9L1j5P6J19j6N2k07j5O5j9O6R4L7
-1148B06j37k0k2j23J15l7Q2lj4l4r5R9m6o3O3Q8p5J2M9J9p5l1k3N4j00J08J7Jj1O2jp3M3
-1115C5n7o3P3j2k9R0J0j04j2M9L6L7m0K2o2O7r5K01k2j12n3o4N0J8j8N9LnMo0J24L7o0o8
-1081b1j0R8k4P8j1p2j25N4j7k6M0k7L6lOk4J33rMM2pp7o2P9N3r2nJ1j1L5q3l5KM9J00l5j3
-1044C1J1o4p1N2J9j2J11j0q6O0j8j5k9J8O8Qn8N8j03l4JK3NO4j0k3j12J43M5r7N9K2p9O1
-1010C8K5j08J20R1n9Lo1k6J7j23N3JO2N4o8QR8J5j27NM0j1n8j8P2kM8j23N4L3q5N2J4j04
-976g0Rj3K9k5k2Q6J08nj66N0k0N3l6j6N6M1r0k3J9J0k3N0nj5P1L2m9q8J7L6OL7o0P9M8q4
-940B7o9O2j2K8o6l3J49l0k7K3o3o5j7J14Pj14L8k0R2Pl5J43r2m1L3m2o6K2K2K4j3J2n8j5
-906g5J2M2K0M6k6o4j7J7P1J24rj04q3j4qN9N6m6k6pM9k9R8j26O3m0j1qJ7Np9O1J27Jj21L0
-870EJ9J13M9p7r6p8Q3nk9m1N2o8J35k0j4P0o0l0J8m1p0J61j7K2j4o0j06P2K0O3K5n1m7L0
-836A3J7Qj6M7l2n8m1K0OM5K2r9K0P7Nmj3o3kL0R4k0p2Q7oo6k0L7m7M0j9P4J3p1m6K5M2m3
-798a6m6Q1M4j09J9j2M2N5p0JL0o6L8Q7Q5j36k7N1q4J9j7km5J7JM9N4l7p6RqJ82o3j24J10
-763C6K6k3M0J1o2m8N1J6pj4O1k7PK7J9o6j13Q7j0p7N7J69l6j13k5m8LR2j1p7O6M0J19j96
-729b6Q9K7l3n2l0P8k5K4p8J0J2J6Pm2qL8j8M4k9Nn6O5l8oM5km5rO9j3j1K1j5l3j3j5RN6k6
-690hl2L1JL7R8M5r3q5J9o7N5J0%J4j3k4m4kL6Q6l1l7m0M6N7o8j9P1no5L3P4Rl7k7p2M3m2
-652d6O2L2p6P7l8J1l7l9j2M9K0m2J04j8oK4l7L2Oo7Oj7mJ5K8m7j1J7O5r1j9N1R%p3L9M3l0
-614b0Q4N4o3j11Mk7J01L4q0M9p5rJ9j3k7J6N5K7o4J1J23P1m6j37j3J0nm9P1K2m4L3N0n2r4
-579i5J15j0n9K9J3J2k2PJ9J9pJ6o1K7k1J12p3ml8l1N9K0K8J8j2q1NR0r6j2K9J1N3m3o4Q7
-543D0lq1%P9Lm3rJ0j10P2N8k8J14J9j20K3Mj4m8J0j8m5Q0NJ13p2l9O0r4L9Om4J6q9Q1LJ9
-506cl3Ok8L1l4N3o1R3j3l1M3M5m9k2j0K9J3k2J5m4O4j9o0K9K0M4P2l0Lr1j07M9N1m8lM8N1
-469E1Q8j00o0P0M6j4o6l9J0k8N8Lkm7O2m0j1R5J15j31q3K3R8R1j14p5q3J39M6j24j2L1L0
-436B7N5R7r3j17mJ5J0p4K4k3M8Oj5N0R1o9p6J00O0K0n3j27J1L2q3J91n6o7K0n5L8j1K0k2
-402c0N4l1L3O0j48L1k6K1Ol7M3RM9%M9o9l8K6m9M2N2m7l7m7M0R1o9j1M2l8Rk5L0o0R4K7o7
-365b1PKo7J27j9n9l2K8L6J4n1O1k5j6R8j0%n0JPj3n4J1j4%qJ47m1m5Pk7LQj6O9J17j02K8
-327A01n4q5j6L7L4J0q8J5LL8on7N1J1m3J8J2N6N4M9qm1q7n1rL6O9jP6Ml4n2qm6l4J8lk1l6
-288h8J9K7N1M6n5o1l2M3Q7L8m3j7nn2K7K6o6L4j1m9P7P5o7p9N4K8j4P6N3m6j2p4o6Q6o7N6
-252akoL2L7p2PL9n8k7J24O0j55k3J9l0j2o5J06N5n4nkl2N4L0k9j0K4K0K3Mn5n5l1pL8K8N8
-214B7N3p9q5L9K5qK4M4j7l4R9n1j5m7p0O8K3o0O0J4L5J0L7m6l8p6N8k5R1P6p7m8P5m5j1o7
-178d1K6N8m8M3K3q2L8P9j30J02j0m3lL5L7o6p6Q1n9l1N3J10m7q5M8P3r5l9PP7r1Q4k4o8P6
-143A2L2n1R6R7j91P6M5p1RL4j2j19k5L0n2J5L4L6K5n4J08j6k2p2pJ10j5n7KK3KQn4m3M0J8
-107il7J16m0o3L5L2Lo1L6O7K4n6m2j0n7L3rR5m3k2J5k7M9n6M2J6l1Jm3J4J19mq0n0O6P7n7
-70D3Kq9J9L3L3j17O6o4N0R6m1r8Q3jl6l0N0Q5M8k01J9J02j7p1K0l7N8j2N0L3p3p7k3O6M5
-35A4k6q8O8N9m3l2J3L5j5P7l7n5N1p8J28j43J16Q0j23K4q7N8m8pO5qj3J0O5q0J9L8l9n4j4
0g0L5M5m0p2J02L9p1j0R3k4q1Nl9R7Ok0Q0n6J1K0K1QN1j11k9R2q1j05J50K8l5j04m
32f9
##PAGE=	F1=24305.181885481579229
##FIRST=	24596.97802734375,	7686.668670654296875,	-0.66692835092544555664
##DATATABLE=	(F2++(Y..Y)), PROFILE
-2014c8O3J30r0p7j1j5J8jN7j8p7K51O6k61O1L6j38J9ok7L7n0RN1K2K9J4o4MP5j0oq9l2K9
-1979c9J6OLK2J9QL4n2m5J56jj46J3M4n0m1M6j1NMPk4J7m1J02K1n3or1lN2P1k3j5j5l7L7j0
-1941b0j2J7o2Q5R5n0q4N0K3k9N0K1p2l7O4j4l5k2O4k0ON7k3m1n1L2J0o7N3J35q0o1M3J2o4
-1906b7l9P1j9n2Q0MP4k7R3o9o6k3N1j18J9O9J2J4r1J4R2n0n1M8m7l2M9k7R5p1jJ3M5J14n3
-1871I4j37Q8l2QnKoM3K5n2p1J46K2m2m9k0n3K7Jn8M4M5k9l5L0M6k7R2J37n5j26K2r7RkM7
-1835C2J3l0k0P0Lo2l2Ml6M2kl4P2k0n7jJ1L0J28l9O0j09k6j3K5L8o1n0K9nl3Q4J06J9j36
-1800@j07J00j7k1qj2K7K2Jm8j2O7j1n4J04J07q3q5l4j8K4m0L1kJ13j6no6J5L7j1p4K5P7O
-1765C2n8m9R6J1K9j8r1M5l7J20M0K5k9o5M9p5j09L8%l4O0l1R2q3R4M0o0n5J05p2qjl2N4n3
-1730c0K1N6m6p8O4M4R9q4r5L4O0o2j7K3l3K3m9M8M9p8K1JmJ4P5%q8Q6l8p2R1p3R7k0L7%n1
-1693B5nj49Q3lJ7J1Q5n7j3o3M6k4P3rO1Kn6k4mm8N9P6n4o7j1JR3J06q6Km2ML4Ll1r0N7M0
-1655D2PMo0M2O0O1j38m8%L7M7K6K1n6p1Jn1K3L9J6n2L2Np%mrJ6rl3o5J21m9R1M8l6k5r2Q1
-1616A5N2mj2p1l3j7K6n1R4l2P0K9Pj0p0Kk3L3nM1K1J5l6l5oM9L3N4m7j58J84m4n4k2J8M6
-1580E9r8P0nk9Qk7j1J1l7M7j4j0J43Q7j42o8j1k1pK7O2K9j0n9J6j1n0M7o6L9N6j6J60l4j22
-1545A3K2k8j2P9l9m9L5M2K2r8jP1j6l6ml8J6J1O5ln6K0r1Q6J6j05L1lLJ7J7K6Ll7k7L3l2
-1508d7l7K4Q0K7q7j1J4m1R2m7M0O6r7R8ko3k9M5N3K5r1k1j2K1l3J2L4q3K1L0kj0M1m0o3M1
-1472e2J1j7O5j3l9L3RP6Jn0n9KM0M9l5k6j5OpL2J2l2n6R1J6lk1o2Q2J08m1j52Q7j0J2o4%
-1435b2L4P9Mk4po5n6K2ONn4Q9lN6%j9k2n3Jl4L0j9J7P8rj9oK8j5M4m5j7mo5L8K4p5O1L5r8
-1395h0J21N1L8K4k21J13k8J8o4J2o8P5J8M2N1M1j96K5l6M5J0o1M9K4K0k0L6J4k1p1l7P3M8
-1362D5l1n9k0N7J3q2P1O6lo3O2k6m6o0J6J6N7J07k6p9Nqk5o0N6K6M6k0k3m1K9mM1O1J50j40
-1326A08p1J9n2J8P9mm6n2nJ6nk7qJ05j4j6j05k8PN0N8R0Pj69k6j7Q7R2r1L7p5N0j1o3JM3
-1290a8k7J08O3Qq2q0K4N5j05P0q3M1K9l4J8pl1JK7L1O1k6m5J2n8J01R2p1n6oK3k0rj04P9
-1255a9Om8P8k3m3j3Q3K7q7m7P4nl1l3Rl5J9K9R2q6R7J51o0j11k9P7j30L1qn4O8O4M3K2k0
-1220H8m5Rl0q9J01Nqkq2Mk5KN4qm6J7nl0Q8J6o6M7P2J06%j00r7n5M5M5p4Q8ro6K1M3oK5l8
-1181em6P5l9l4J53J4r9o8M5Jj2kJ3kP2K7n3pp4k4J0JR2J10kN4k02mM3k0O2Q4M1j15j2l0j20
-1144g3J01m1R2ml6l4p3O8mn8M1O8p8N1L7mr6K3m5M3p2P9K2J4m2M5L2n6K3m9l8K5j9L5O3M
-1108D4j03L6L3L9L2n8j7n1O9r1J94k7j27m0k8Q6K4m2O0mqj6n9J10K2k8o5j5P7k7Q4K6p1j24
-1074f5L7n1K1M3m2kK5K8n2J26L0n0L1J4n2o6L9M8p8JL3lJ3r1J5j4O2O7l8PQm1l8j4L7k3J10
-1037G5rr7L4j4jj3RP0Mn1N3j07J1j2J6LO4l7k4p1J20O1j22L8K0m1N4L7q1O9O8o0J3m8j6j9
-1001dq4Q2JM3O9q0%P8L3j16k2O3j4q0J6M3OJ1j22R2qo2N5K7p8k1K3J2ok2O9Q9l5r5P8m1K0
-964B0m5l3O6M6o8oj1l3mL2NLN9M3l9o2L2J9l1O5o6K4P2p7m4N1nNm8k6J34l8j3L1n7m4j2Q1
-926B6L2j46K6J1N1M7q9J49p3m8J8k9n6N5OOk4L1o2k8N0M1L4L4l6o3l2K3O4J08j7p3p2rk2
-891f7N3O0l8l3mK6l4J01j06O5j8jl7Jj5p4P1J12jr4M7J0O4M3q4r6PP1j5j9m8L2k9J21m4k3
-855DQ0l0jj4r0k1J49j5K8k1m8j09M1NR9M5o2p2M0L6K7n3K7j1o4m0QM2O6M0j29lK9L1%j3l4
-818c3J8OP8l1l4R1j7n4p4Q1o2L0jP2j0q7j4nN9m6Jj0Q4p7jk3M9K1p1K0L5n4L8J03J02j07
-782G7j00P0j10J05m1m3k9LJ9J6O7m8m7j5J7J92n7j73J20L0k5O1op5rK7J1Oj4O0l7k3M0M5
-748A14p1p9O7mj02O6J25n4o6k3j4kP9j0nJ2L0J27j98J34j1o4o6pQ6j9N5q0j6j5M3%o4KM3
-713A3j7L0L3mj36P7l1PM8Mj6n1P6j0Jj3j5j4l3k1N8O5l3o5P3k5K5R4L6q2p8J8n7L1j3J8L9
-676C2k9m4m0LK3R6m5l8j9M9K4p0M8M9k5n1N6L6k3l5k5l3O1l2O9Mr4J04n3M8o2l0k4M7M7q4
-640f0J01Qn8L7J2M1J0p4j0j8kK4Rm4qL0R0n9p0N2Ml1j8lK4j5O5K8l1o5j1l9J00J3j07J11
-604C6o1k1Rj9l9M5L5L4l1m1J38Q4k5j36p%k0m5P2%l0L5K2q6l7J10l2n0M1MK0nMNQj2%l0K0
-565eK5J22j04j0Qn4J9MK6L3mo2l9Q4p3K6Oj0L1m3j6O9lp8PP6lk3l7j5m0P6J7k8Q4L0j02L9
-527C3j0l4Kk2%j5M4j1R1q2L4M6q1NK3l5lj06R1rN2j4Rn3J0j0N0o5J01k1n2O8J8n1l9L1L7
-490C2j2m5K3MN4j5o4K2M0K4O5jqr0q5RL2l5LL2N6R4r8p2Q5N4K1o3r4Mj0M8j5ll1M3%%P8J09
-450A91j07j59M3R5P4q8n4o3Q0L7l0k2j7N6M5P9r5p9l1K3N0j11oJ8K5k2m3O2Q6n3j5J00O0
-417A29J4n8j36j2M7r4J75n7k7J3l7K8rjnN3l3L5J21j53m1MmK0l8L8K8P5jK4p3m5L0m1KO8
-381C9m1o4l7P9J00q1l6M8l0n7J8O3p9P7mo2K1%k6J21K4p3p6L7K8M4l8M8k5l5R4Rj3l8K1R
-345F5k9p5L6m0j1K8J28l9l4J5l0J0M%N1J08j00M1n7j36j6L8K6Qm8QL8K4k5o0Q4j2j01K6P5
-310@L9M8M5l2j5q1o9K7P2M9k1O1k9l5k4rn6J5Lj4j9k4M6LL4K7o4k0l9M3P0L1m1J0j4n0J7
-273a6L0n0L1Op2O0Q4p5q6N0K5j4P9O2l6k9r5j0Q9p6L3j8N0j9K5l9%N4m5m7J12K7j56L3J0
-238b3l0l7m6J03O0l6k5L4o3j8R4j0j5J6L7K7j8p8o4K6j6K3J7O5K9o8o0OL4L1K5N2j6m0O5
-203H1o0%m3n1N3ok4J4K0P0LJ9n5l6n9N9k5N9P3n6m2P0n2J4n8J9P1l1M5Or7M2R6j23N3Ln6
-166dK2M0L1m7j40J00qm5N1J00m9r8N4P2j19Kk3O3q2J41l4r5N4K1l7J09R3j50O4K6p7PL2k0
-132E4j23L7K3r8M5L6M4K4p3R7l8j1n0K0J03j3q1j5qN0J1m3k0J4K2n1J32l2j07M1M2kn6L6
-98A0N7K4n8m6jp1O1l5Q3k0j3K2l3Q7m9j9K8j1lm5L2R3j2p8l2O7Q8p8L2j41N2nRk1K4r8L0
-61g0O9j5j2O6j6m4l5M7J13J03k26l5R2lm3k6MJ8j9O6K9n9m0n4P7P5k7r6M4P0p2kj3J6J2O7
-25F1k6p3N1p6J33j67R4N2r7O3o1N8n9k2O7Pn8M3O5p4K7M7o5p3J1M3O1k2j06P2L8p3O7P0o8
9A0l6pn4J01k2J2O6p1K0L3K3LM7j37O1P5j19j12J64Mm4r5K3
32e5
##PAGE=	F1=24280.865540326398332
##FIRST=	24596.97802734375,	7686.668670654296875,	-0.72316706180572509766
##DATATABLE=	(F2++(Y..Y)), PROFILE
-2014d1Q5J55j06p8Lm5k1J6O8m2k7J92L8k27Q4N7j41j1Om0N1k7k6N4J2MK7j0m5O8kll0m7L1
-1979a8K3oj9K6NL6Mm5l4J39nj24qP7l5p9J8QL4k1K0Kko3J27J2o6K1j12J6L8K8N0k3m3l5M0
-1942a4k4J8J7q4J28R0p3q4M5j0j5M5K0n6lM1k5k7mM9k5LN4j9m5k4L1Qp4K1J24o0l7K4J5m7
-1906a7p4J12K0p4L3L6O4l3R0q4q1K9M0p6j1M7k4L5q5M1Q3n0n0L9lq1N1pR6o8j1j1N6Q8p2
-1871D8j35J36k7j2lM0OJ7On3r8J57K9n2l4l3p7J10k0o2M2L7k2l2L3N8l6P4J21m2j09K5j04
-1838a2ROL7K5n7m1N8K9k0q1M9n2L7j7k5P4j6m6pJ8oJ55n4L3p8k6m6M4N2k3r7K7J3j6P7R1
-1802A14M0j10j14N2Rj0k4nN5Mj1r6L2O3jm8R1P7j07l1%m5l8l2J14oO6J2l0l7m0N6j0m6M3
-1767a3M6on2k6Q4k0j3j9k4%M2P0J5K9Pk7M5j11j05J5K7k2K2J2P6j26J36L5o7l9J01q5k7j0
-1733c0L5J4q8O8K8rj03M6O7R8j20k7J4O7o3o9L3PK1n8N2L2r0L6j5j0J8Q2On1O1o5n6Q2p6
-1698f3J28j2K1J0n3k6j42J14k5%M0Q4n8k2o2L3k5P5J6O2j2o7l8K3j8O7N4o3o2l2JQ1J23p6
-1664G6j8n8k0L6M6l3r4O6L0lQl9O7K8L0j13K5j11L6R0K3ok4l9km2K6l3N7r4L8K5%pKj6M5
-1627Bkm9n2P3o5J40M2p5K0j01P5L2j0K4q7m3J0Lm8J23n0R8K6k0k0n7Lj9N8j3L6K8ko1j7k5
-1591b3O6L3P1o5j23J87n2n1k0k5J7p2J05kn0K7j7k8jkJ3nl2J87O6j53q6NrmMO0L3k6l0KJ1
-1554A1m7L9l0OJ4J1J91l4j67L5j6mP2m4o7L4M2K5q0l8J04K7o9k4m0L0J9L1Pn0K2o6J03j9
-1520B8j31N3j2OL2j6M5lm1n0P0k8l3K5Q2lr3L1Ll1P5n5L7P4q4J03oj05J0N6M7L5j07r3M4
-1485c5J2k0L2J2q2L8K7KKM2q0l5J1K8J2O6l2l5OJ1P2pl2mOmK2l1k5JNl2O0Ln5n2R0K4RJ3
-1445D5l6N8R3l9j44Q6l9K7m9k7K5Q9jl2K6n3q4J3Kj4j2P3lM4K2j7k9n3J6k5J6n0L6P4l2k2
-1409a6rK2K0M6l5j9j8o3N8On7N4Ln1Q9N1M2N1j83K5mL9q7j3k5P4%P0J4M1j68k4J0O8Lp6N9
-1372cL2k1l6N7L0m9k4n0O5N6n5n6OM4K5r6P5P6Kp6J3l0j7o9M0RO7O3o0k4J7Lj9o1P2J4K0
-1335D0k3J8n3K7%K4Q2J29j34n4K9p6rO4On0k7mQJj7k6J22k9rp1l2oO4K7P2jj27k4RM7L6m1
-1297hO4q4M9Po2j6L5l6J26O0k4j04n4K9N2j04R7o7M6J0n7L1Mn0J9K5J4O1m2k1K7o0J04R2
-1263A63o8m1kl5l2Po4O7J6o2N1l6l9MJ15M5q8m6M5lq9PJ1n9Q9jO8p4P1J44k7j08m0N0j01
-1228f2M1J2n6L0P0N9Pm4k1N5m8j26J10oJ9k1q2pj0RN8j2k8J7k9nN9J1n0K8R5J17k1j12o7
-1193a0m7J1M6p6R5j0n1kP1p9J4M6o2L6l6k7J43L1p8m4K4K6%j3q%N5L7l6j6p4k1k5K0R0R8
-1157A28J4M9j75KJ9j1O3O7M5r8rl0p5N3m3R2rn9k8l8K5L1l3QM5o3P2L0k5j16O3n2M9m4K9
-1122b4K4K5o6J5P5l7pk8k4j3MN6K0Po2O3J0L4K7q4l7k8O5r2J76l7j42k2J6J10L4m0L2mj7
-1087B9m0l9R6J1Jn7l1M6k0Q5O0p0j11J5n2M3L9m0n5N5M8n0O7P6r2J3M1l2p2J5M2o3J4L2O
-1052A0rp0M9k5P6K9n9L5J3j6nk1ml7Q7nq8J4NJ5oj0O6ql7M0q1K1k4K1MN3o5Qk4N9P3j19o
-1013d1J8mM5M9n4L3L7o5K6m4rm4K2N7k0K5R5r3j6N7M2r0m5P4j2r6N8JJ8j8p3P2m3k9N0N1
-977C4m7rJk1J2j5O6O0n7rP9n7j1m8n4P6L9l1Rm9p1O0k9QL1L5N1k4l8M4Qo2R1o4m4R9o4k5
-939b6L1K0k6j9k5J18m2rL6m7j5j1L4N7j23K2J7j7Q1j17J33n9m9J7j6k5N7k4j3k4M5m3k4N8
-905b8L7L7K4m0o3l5L1N0P7k2l4n7%k9K9O6l1l2Mpl0J03q9N3OK0l6k4n6kL3P5%n6M7%PL0q2
-866b4n3P9K7k2ln3J9LJ11o0m9Q2K6J6m2j30K3J30j3L0l4m2j05K2mJ19N6p3p4N1L6M3p5RO
-831C2o5l5lQ4P2N6j35k6k6L7R%qK6oM7m5J4R7l9m2j21J21n8LJ5O7k5r9KJM4m6N0p0J03n0
-794a9k1j7M9k7m3J5M9o2N3J09J04p6j53P1j02J67o9q6J0QJ8k4P9o2j5l7L7J76m8j60Q5K7
-762C6j9P4k5q0L3jJ2J7j0N0n6n0L4P4n7l4M7%j35P8P6q0Nj6Rj2P1K4M5n5OJ34j74J55m4j02
-726C0q5N5P3j7Q7p6m4m8O9j8p0K0M4j3j1R5J1j35Lj4K2N0nK5p9O4nNn0Qjm7kO2P3l1q2R3
-688E6n0J4Q9J7q5o1K4l9Mk3L1M9l6o8j2NK5P8o9k6nN4j0o2R4L9k8l8P4k1m9j7k0j1Q3l0N7
-651C3j8m9R9q1P5o0k2l3L5O7j06P4L2n5RL3M7K3o7l0k2PL7k8l6pL6J22k7q9K4j1n6N1l6j2
-615d1LN2LJ0k9m8m0J04pr7J26n0k9J2k1m0O5ON1j1p7J21Q8Kj21PKl3l7O5k4k2L8j4j18M6
-579e8R0n4m0M1oK4K0Qj6rj6j0%jP0J26j20j1M6o0k5j6K4M4Km8p4O3k9N3j0l0J3n8L4N3%o2
-541d2PP1klo4l9L3P0k3j5M7L0r1N8j3o2M0m1K2K4j6j2O8r3J08J5o1k0K7k3j0q9O6j5P9KJ9
-504E2p2l2M1L0o8Q9l0o3Q5ol7n5O8M1m3n0J0M8M2Ko4L0M9%N8J8k7q3n2k0Lr%K3N2Q8r7o5
-466d4Q4O2N3o1j14j3ML0l7K1k3J1N1jN1R9p1j66RQ2N3o1k5l8J4K5O0m2m6Q0K1N2r2k4j2N
-430cP2r4l4KRn1K9N8L8q6M5Q7N5Jn8r5o3M6l1J22p7KJ2k7K9j0l0L0M4l9L9J58j43q4J6l4
-394f5L5k1K1L6J07Kkq1m5L2l3l9Q4l1q0j5J02R0j00n0N8nm7M7Qr0N5l5mPkPQ4N8n2r4K2K0
-356a6P2l2K8k9m2Q0K7k5k8M3J0l5j00N9l0l5M6R0m0j9K4k0K6qPK3J04q1M2o4j60ORK9j2M
-320d7LN8J5k8o3R3k5q6k1J12K5L9L1n1K1p6p9P4P9K8m3L7n0k5Oj1n3N0pk2l0jN6oK0J0n3
-283b0mm2K5N0K2k3K7k4k7rL3k5L4J7o2%R4p1q3K7J9J7N6N9j7l0j25N3P3p6K1m3J00m6lKk3
-246b4O0k6m1R1mj51Q3Om3m4m4Q7P3k6k6O2m6p5R6lj4J7M6L0l5q5m3J8j1J5jP0om4rl5L9N7
-208A4K2O2on3L2o2Rm7l0N1j6rj1jR1jPm8l6l2L8pJ7O2m2j5N8o3L3n0J3Q0OL9k0j05M2J03
-170A25j00jJ1n5M9L0K6l2j52Q7L6m1K7P6m5j03N3O1j17M1n3L5LJ21l8q4QJ8j0Q3P4r4M5J3
-136I7o5mK5j2r7O3K3j02K6L0M5K9r2Q9m5j6j9K8R3nq5m2j9R0qj2j3nK1p0J35j9j29L7N1n
-100A8m4L7M5J8o8l4Mp5P3m7P2Kj5M1m3J08l4n5K0J3j4m0M6O2l0o9mO8Q8j05O4j61N6l5qO5
-64A9rq7N9l6j7P9M5k7n8l9N4J23J53k25q7P1%pk3Ok1k8O6K5k7kl4N7P7m3r7L2P4j02K9k5
-28b5j4L6N6j2q5M2o3J25j06JJ4n0Q4k4N8o2m3O1K8q2K3P2n2K6N2o4p5J1M8Q0rj12J4L2n8
6g3J19M1j04J3k8n7R6m0L4N7p4RM8L2j3M0j41J43N2j42j22J55j4m4q0N1
32d2
##PAGE=	F1=24256.549195171217434
##FIRST=	24596.97802734375,	7686.668670654296875,	-0.94257259368896484375
##DATATABLE=	(F2++(Y..Y)), PROFILE
-2014e4J03J62j28m6J4o5l7%P6o4K6J26K5j72N3Q3j20k5J1n6N7j6l7M8J3j0MM6n9M0klK3j3
-1980Cj8L3j5l5L2j1O7l0l4k0J00j3r5j9J04k4j08jO9L4l4J7Pj5p7J35ko7M7r3K3J9j8J13
-1946G4l8p4kJ5j0J4K4p9J39Q0r4q2L8m2K4L3J6l9J8K3l5k4QL5k0oM9qm4oL4nm3nP1k1k1P
-1908DJ2j5j08J34N1o1l5O3N0l5Q8r5r8P5K3k8m7L1m8N7p8M8P7m5n1K2M1o1OKQ7n3j3m5O0
-1873A5O9o2p6Q7j1k4kO4MJj1m0j8O0K3n0l3m3RR3l2n3K2K9j5l1K6O8m4N2R8k2q9L4j02J0
-1837FMJ0L9p2l8L1N7K6j23Q2o4L0l4J1N8k6l8J0J3l3J59n7j4k0k0o5L8O0Oj19M9K%O4N9N7
-1801A48o9r8j0K9ol9J3P2j6j1p3J9N0nk2N9L6j11L4K0m8o9J5R3pJ2K5l4rq2O5nk9O8L2nl0
-1764A2k6M2m6n8mM4l8J06K3j1K6K8K3L5j33r6pO7k3k0N1N8j01J02K8p1k6Q2p6l0PP2j7r9
-1730g6R0lK3j04OP6R3j49N2pO8n7j01O0J3Oo4M8K2q2K7j4K5j4O7J5LL5r1n6O9p8J54J0OK3
-1694I5n1o8p8J04l2l8O4Q0n8k2l7Qm1P2M0M6j5o9m5M7PP3L8q0m6l4j4O9J40p7m4o0k8J8Q4
-1659D8k8p8P0J8l1Nj2R3jkp4P7j81PJ19L0j9k0%Jl0K8j01J14j00j0L4KOlj3Q3J0q0m5L2k5
-1622g6J18L0j03O7r3N1Nk9P6r9n3N3m6J5J15o7J09J6l9k4n0JpR2k9K6L0k5q5K3l9P6K6Q3
-1588A48q0p9J71n7l9k6o1l6k2J33km6L4j5l9J0K5l2ol0K01M3j54q6J0J4%k5M4K8l3omL8l2
-1553a1MQj8l1N0K08l9k15P0Nj5M7l7p1L4M0L1n9q1J35N4q6m3m7N4K0j7J9m6K4j6R4l9j25
-1519i9M4J4oL4m4O2k3m1jO2m5l6J8Q2k4n8N8Kk2Qk6K1P2n9Q7lj41O1N0M5M6j01j03M8j8k5
-1483f1N5j4l5RL2J8ML0r6mJ4K7J5N8l8l4l1N8M7l3k1M9J6m3Qk3l1J2ln3Q3Pr6m3R0K7K1L9
-1445F0j7K9R3k5j50R0o2L5l0n0J3R1nm4O1l8j02JJl6M4N2pK6M1j1k6l9J0%On2K3M9o6j8o
-1408e9J4M5N4j2k3j7o3O1j1m1M5j8kL7O3L7O4j30k6JM1j02k1J5N3j0Q4j6M0j41n7O5P2j0
-1374C2q0N0O2m8o2O4L2p1L2l9K8N5p2n1L6L6L4r1N1Q6Lp7l9k7L4n6J9LO7J5p3J8K4K0qo8
-1338f1P5lPRM7o4QKmJ00R5j22k3M4q9m1M2Nl8jklRqm0J18m2Qk9k0MN8k6N4j4o0l1K3K4k9
-1298a8JQ7q1L2L3n8l7L2n3J24N6m0j05j3JN4m7O2l0M7k7q6P0Po9K8K1KN9n2J8K5o2R7P4o4
-1262H8k4Pp7m1K8l7Q0K0q2K0m0k6J6J35N6r0m1K5j6j07L7Lm1J06k9M4o3M9J28Lj02k9J0p2
-1228f2L8K8m2rO9O6j0o1J1J00o9j41J03k1L7l5p5j1J1J3O2j4qJ2o0K5L0lrqJ04J13l9j12
-1194C3m0m0kL4m4P4j3l6j1Q7j20l0J21m0Po5jJ11L0n4qJ2L4Qj0l0%L8M1j9k6o8qo2L5P1Q6
-1157I5K8L9j31J1qMO8M3M1q4jk6l0Ml5Q0j7p8k0%j3N6j1k5K2l8Q0L2l9j26P8n4O2k9JK3K3
-1120B5o7l3J24j5m6j0k0k3K9N5l2J3rQ4k2K7K6j11j2pN3j02J43n9j03K9j5J22M8l1nLk7p7
-1086d5QP5PL0m4n5PjP4Q3o6r3nk8L9L8l5o4M3O5k7j9J16j10j1O5k1p7MM0m1L8jJ1k8j1M9
-1049A0l8Q2Mr4O2K4J0K3k7m0m8N4Mp7KL4L1pl2O1k6j9K6m7Jk8M4KL3q6P1j0%P5r3n8K0J8
-1011c9L4O0k5K1Lp6N4o8j3j8Q5L4m4J7J22r9n6L8M6n1o0P3j1q6Q9m7L1k7nJ2o8QK9Q5j3n
-975C0k9o1K7rP6L3o2O0O8o7m0m8m5O8J9J0K1r3l2O9n7OM5qM5nj9N4kq3J09n2j17J21m9mP
-938a4N5n4J3l6J11m3j0L2m0OorP4q2K8Op4R8j19J08n0l9K4j6rN7n2k9j5M7j3jN2K6K1J8m0
-901B5n7k5L7L2M0k1Jl8Ml2kP0k1k7J8m5j2Q6p9M6K6L9j5l4p3J3J1M1Rk0K8rn4K1p0N4P6k1
-863B2k5J2n5J7J7J12o2q9P9Q6K5o4j44M3J07j2L1n5m4r1J4OJ13N6q2m1M3K0N9q5KJ6n9k0
-829d8k7J20O5O6j23n0l7%K3J5KL6pJ4n8N6J03o2l3j44J32m5j8K0O0l6q7rN2Nl9P5p1P6l3
-794gl9PM3n2J2l8P6p3M6J14R1m7j74N0m9J74q9j08J9K6K5n3R2q0Om7M4J38m1j37O4K2j4Q3
-760H4m1p8P4k1J2J3LN2p8r3J9J05k7%L6%j43N9L1j05R9j6J0j6O8O1P3j14k5J26j25J53p0
-727A26j31q1J13M6j6J17p0p3q0Q5l6l2J4M2Lp9J45M3j01p4pL7N4l2O8r1L9%%q7N4Mn8J0O3
-692A5P3k6r2J01o5NQ3qr9m0L7k3j3MJ2M5l8q6O8k1K0M3q6M7n1N9k4l6P2M3pl2Q1p7j4NJj3
-654c7M8l8L2l3K6P9j08Q4m5k2l1K8P0j08L8N2mm0J7N1M3n4m5k8J7N0o3k5pK4J54kr4j1k9
-619a1o3J18n3p1M1M0j6M4rq6l8J04j9k8O8l9k5K1k0m2P7k2O7jp8O3Q3L1r5K8J4m4l0O1m8
-584B2j7L5n0n6M1P6o4l3J8rJ8M9J0l7k5k4j5L1l3J07J25j21oP1n6n9l7K3M2J0k8p5nM5N7
-549C0j9m5Rr1Q1L6Jl5LO5NJ4p4l8N2P1o1KK2J2q9P9np3M9n6N1M9p4JN6q0J30j8m2l4K3qp
-510hp7M9j9R9J7L2q6p8Q7Rp1N8k6o1Q6k7j1o8R8L8p4J0o9Q3L5L5o8K9N6j4N3L0m9q1j0l4
-474b7k4J2j6K5O9O2j07l8O2P0P7o4j17j6OJ4o0O8j5k7Q4rK0Q4l2j38k7O0K8l7Nk2lj1J13
-439F9n8m9Q2lK3q4L4J4j0P9p2n0k5Lo0O4O9K1q8L2P1M5j9n1l0p4j7O5Q1j18QK4k0L3ol7M4
-402a0K8l9L8J67j24r4J0n7M5JNK8J37J1k1r2m5L4k6p4R5j6q0QJ09O7j18l8M5K7OM4p2q8N2
-367c7j8K6k7mK7L4O7j8r2NK5Q5k8Ol8m0N5M3l3j8O2J3l5j23P5j0m4M7M1m3mL2qM5j3Lj1R7
-329A44m6M0p8j23J9j9L3n8N0mO7J2j7o8P9l1k7m7Q4QL5J2n9O4p6n5Q8O3J0n8Ro4j0L5j2l4
-293c4O7qk1m5J1N0qJ6kk7rm6JK7OJ7K5k1jm4N0LL4J6n6n5J01n5p7kJ9Q5JK9J6qj40O8N2o5
-253c0K1p4J36m6m0M2m8M9Mk4P6k7j16Q3Qo3mo4M2Q7k5mO9j2m2K0j8k0K0N2K9m4p4Nl7qL0
-216d7l3Q0k9j2K3n7K3O8J9P4Qo5Qn9J3l8l0M8Oj8Nj8N3jNk9l2pjK3l1M7k7K7L6p7M7m5J9
-177b4P2M4L2n0j02M4R9p0m2Qk7N8J0K1k5j21N1O8k7lM1m1r1L7M5q5N4n3j6R8Q3m2o5j1K5
-142ekL9L9l6L2Ll5rRPo7O9K9j04J0J1L2L9j05P5k3k9MK4P6Np6o0MQ2l3K3j0j3J8r3J19jj21
-103g3K6N9pl1M7L4Pq3jj4o5O0m0O1J1k3O8m3J07k9n3NL0k6l4N2M0n0o6L1P7P6j38R3j46K9
-67in2kJ15k9o9J04n3o7R5K2l3n7o1Q1J07J82k02j17M2pL8K0l1l9l4L5K1J7L0rM5N9o7r3K8
-32A0P5j30M8j8m5N4M7Nr1K3l2J11n4n6n4K5P1PO2n2o4M4N2m5p0P2j2J6M3m7m8MK8R5oj11
3d3j3J1l9J38K2j28O2n2m1Q3l9K8M9n4j7N3M7l4K5r6J75K7j47j28J31k7m3l8N7
32c1
##PAGE=	F1=24232.232850016036537
##FIRST=	24596.97802734375,	7686.668670654296875,	-1.1691707372665405273
##DATATABLE=	(F2++(Y..Y)), PROFILE
-2014f7J16J51j48PJ2o6k1l4O5p7O6O8L0j08k5J13q3rno6N2k1k9L9K1pn3R7k3nk9kO6J8p2
-1979b9M9k1m1K9j1R2o4k4mN6k6o5j5J21k3j14K8R1J8l1J4j0l0n0R8k1l9O1p2J3J2k7J31n2
-1945D4r1K7j0J5j5M0n5J20P3j10p7K2o3Q0K8K3m2J4Pl8k0J1K0mj5M7Km5MM5l0Omj4K9k3%
-1908AMK3j02R8P0m3q6Q2L3l3R5j02j20J23j5K0p9L1o6Q3o8K3O9l0m8MO9k5k2pO9k8j2p4N3
-1873a0O2j8l6RJ1k6lP4qj0k4j4M3k0J9j7m4m3O4O7l9m3KK3nl4J3P3m8K4P4No9M1r2L0pl3
-1835iM5o9j8j0Q3O8j45R3o8J8l9M2M2m4l9K8J4k9J31n2p4O5j9n2QM2J6j12O6j7K9M8J3O8
-1801A23k2p8m5L0j3n0L1Q4l3nm5NL3j2LL3pj00P6M0m7o3K0P3mm4J7j5J7q7M4nk0R8K9lkl3
-1763B3j3o1q9O4M2k5J18j6k0RJ9O6L1j32q4lQ8l3n2P1M3o4N5J4p4k0N9n2j2L5Q1m1q2Q2k4
-1728CM7r4j4M4Q8j65J24j9N4m5j01P1%pm3PJ6m1lK6L1k7J3K8N9J7j08m8K9pJ03L3JL7m5j01
-1692c7k0Q4k8n9N6P0o0j3rnl7L6N5J5qn6l1N3K3Q2K1j07j8l6j9P0J45r5p6m1Nk7R3k0o2O9
-1656A3J8o4jJ7J10k6k4l3J02j90l2J12M1ql9L2Rk4L6j09J18q2q0L0LL1j4J2R6J6j00n0PK2
-1622e1P6J7j16J11p3K9j3q1J28p7k0L8j00R0Q3p0J02Km6j9n4%J3J18m6J4L1m2j10P5n2P6
-1590C3J6Q8q7l8J44o4j9l0p9o9L5J10Lk4K8k4n2L5M7o7j7pJ82K0j44p0J0M0lm1J2J8k6Rm
-1555c5O3j9l7M0l2p0R3K04m5k49J29K5m0jk1o5L5L7L7l2r9J28O5q8n3l0N4J6o6K8m7L4L2
-1522iO7m4r2J2O2j9Qm2O9n1k4N6M7p6m9J8P1l9JN9Mk2o0M4NN3m8N6Rj55J02L3M4N5p7o7J0
-1485A1n0m3O8l8K1k7L6L9jK0r0j4L3L9J4M1l0k4k8P6J6o1k8R0K2p5J7j0m1J8j4n2Q0J9r2
-1450e8n6P1K2L0N4rKJ07j4j65J05p7L0ro2JQ7j0n7Q9k4j04oLj2N0L3j2KN2jj5k9MK4km4J0
-1412A0Qr5J5LJL6O8Jj6J1o7L2k7k6L7k5K9pP4K7O1p1m1j1K8j05QJ4K9qQ6l9K9j07k9O4O1
-1375E8k7q2M3Q9n0o5M6J4q9Q9l7JM2p5k9N1L7L6q0J9Q7ko8q1oQ0m6j6JO0k4j7J6lL9J0p3
-1338e2M6j4K5M2N4o7k0Jl0J07O1j10J4O3q9p3K0Kj1PPj3J9%o5J03m5K7J3rJ3O3r1N1l5Kl1
-1301a5K8J4p1J3J04o3oO5n3n3L3p0R6M8m2p8K1l7N5J1K2J4M1p3j01J28mq5K3J8mN7o0O5J0
-1266E1o5Q4M3n6j0J1r8k4M7l6R9J8r7Rn0KJJ46O1q7m1J7l7p2L3Nj5R2n5L0n0K1J10K6r2%
-1230B1l6m9K9L4j9l9O2O3k6o9M6J36q9j32Q5l1L0l9p1K1J4%P0pQOq6K8J6j2L4m1J05R5n7
-1195A00j02k5k8J0PlM9j7l1NQ3n4l0L7JM3o3l6N9Kl1K6RK1J8Jm2JJ7L7kl6m4%r0N4L2P5L7
-1156I0K5q2K3k9K1O8J4K4o6J5j7Qm2j4N4k9q7j2L6k9N5Ln2oqQ3L8m0j17O5n1P0k2kJ9J1m9
-1119c2q8J65Mq1Kk5%L4N6p7LM5R8n6K2K9j35M7MM2j23J05r4K5On1J21O5k4m1J6k7j28P4M1
-1084B2J3N6l1p6l2L3M3R0n9p1k3kK8M4l3o2K6P8No6J03j02l2P7k0p5LL6j5O0m5Qm5N9L7n5
-1048b3P5Lj33P8L6L6L8l4n9m5K1J5o8k0O0M6om8N8m3JJ2l5k8j7Q7j0Oq5J36k0n1P0o0o1K7
-1012d1j5K0P4nL0k3p9R4r9k3M1P3J8o8L1J40r7j22K1N0lo4N9rm5R1q5L6j4L5m3n4J6lJ20
-977E7K1nn5j14M2%Q7J6m7R5M5o9o4k9j7M3lL8K8j30K4O0n6J0M4m4J5J3%O1j4r0J11l0j53
-942a10R6l0K6j5Q9p3L6n7J08l8nJ9l8J5Kl3O9l3M0j5j04R2j10R3m1j5J7k8mO0p3k9j0L9J6
-907d4K9M9%rJ6l7m1lM0RQj6K9k1Kl4k5O6j4j8L8p7J2M8p3M4M2M7J0k5p0rlK9K6lKj3r5L7
-867d7oO1N8n3l3K4n1J8K3J17o0j18P4J26L5q2j43N0P8qL0q0n4o7K0K1R3M8q2QK0qP9q7MK2
-831C0m6on4J43M4O8r9o7l1k5K7J8MM8kpo8P8J05p7k9j29R7l1j7QM9l9m7KO6j5k7O4p1N4k3
-794em8K6M2l4J2o6J03n5kJ13P1k8j66J9MJ60r3q8k4M9L8p1J11j04J5m2M1Q1l8j06N7K0j8
-761b6R1m8n4R0k1Lj0K3Q1q5o8o9J14kJ7L6lj33K0kK9M7l2mnN4P9R4j51n9J03n5J29q7j50
-726e4K0Q2OlJ45o7j01j13R0m8M3j4L4L3j39J52Q5o1j17j7N1N6o8J08r4J3Kj0r7Q4Qo5RO9
-692B2O4k4r3J02p1JP7l3j15k8N0oj4L1rL6m5k6Q2l9KJ2k4L0o3N8J0m3jN3K4k6P7j16O5LJ6
-655C9j5j1n4Pm5J02N6j23P2k4k0j9K2N2r6QO6N1o8k5N1O1l9m8l1K1N5p1j5j1rJ74J5q4m4
-620@m6j0J30n7p3N6Ll9O3Rp9m5P2qJ8jj4pK1j8n6Q7l9O6Kn3mO6N4n9M6K9m8j6N3o9j1K2q1
-581c6J6K6P1o6l9j3QJ0O0J1n3l7l7j9O7n8J22J10j05NP6m5p6m9J9K5J7Ol7rK8L8k2n3K0m9
-545f8L2J5mJnN9J5L2o8l8M6P2q6J1Rj4q4Q6Qn2K7n9P7M8j12K0N9m2Q9m8k2l8J7LMn8L5j9
-507e2J04L2M6r7j17J14np0Rpl0N0l6J9p4J12K8q2Q5j19M7M7P0p0kO8j5N3L7o9q5L2l3l6J9
-472b7l6L4J06K3j31mK6P5R1o7j16%kJo2R6Ol9O8j8j3P0Nj09l5L5Mk6L2j7K9l6J01o4l2O4
-436C2k4ko7Q0L4k0P8m8o1m9Kk6L4O7L2p2lN9L5m7k8L2o8j05J66N0j42j8N9k0L2Rj1J8Pk8
-400a3L5J45j03q3Jo4M2J8J%J62K4k8j01m9L5k0r1Q9%o2K2J05M0j29%%O1O0L3j52o0O9PRn2
-364d9pN1MK7J2p6LL6Q2k5j1m9l7L0N3l9pP6J5k8j34P4J3m1M1rm6OL7JN8mom4Q0lM4r8o0J8
-324a2k7L2q3N9j6O9K2np1N2k6K5o1M2j1M1nn1R4p1j8P8L2mo0j2q0kO0pj2P2Krn7LL7j0J7
-285B7j2kj4m1j1j3oP7kmRp6Q5K4K3On0r5R9l4p1MK9J20m2l0N7K1j41M6L3m7L0p2J19k8p2
-248e4P0n7J5L9jO7m3r1P6J2q0L8p1jQ1l1L7N0K0Jk3n3m0J5N7L1n1m6M7q0k7P0p6R1nnL0p5
-210f3J0O1J3Q7K1o9mn2PLm5J4M4k8J2rkOQj8k0J0m6N8o7J6J2N2J3q2N0m3L6N1O6K3p2r2N7
-171A8P9m3n5lJ5M8j8J9k5r2L4Q4pk7jl8n2jK1k9M0k3j4J12L9m6m7kK7j3J2rRL3oJRqJ2n0
-131CP5L8j07Qj3%M7r8M7J4k4KJ1N7J4n9o5L1M7n2M7loJ9j07O7K1q1J7O5j5k0O2K5mr7L4m9
-93d9l5K4j6L9Ok8R5k9R2l7l2QL1l9k9M7L2o1p4P0R0N8j79J18j15ko2K7J23l5n6J36l6q7M9
-58D4%k9k5p9Q0Q2J86j64j22Mj7Q2P2p6l8k9k2K0N5N8J5L3L8r5q6L2P1j46M6%o6O0M7J9q6
-23c6mJ1R8l2p1p4M6L6K9O6l3p6J3P6lj15J1M3jJ6j8rLpR9j2j04Jqk3J16J5j32R9o7pO5k7
14a6qL7k0k8L1P0n3lj0J51jj37j14J08l3n4K6L1
32b3
##PAGE=	F1=24207.916504860855639
##FIRST=	24596.97802734375,	7686.668670654296875,	-1.1206516027450561523
##DATATABLE=	(F2++(Y..Y)), PROFILE
-2014f4J06J26j53O0mn2nm5L6p3Q1K3M8o1j10J39l4Rk3q2M7k9j0L1K6lp5J03J9k9p1PQ3M3
-1980F4j22P2k9k7NK3R0q9k0QK5l2k3QR1k9r2O7Q0mj6J8l5n7mM7m0K1N5n8pNj2J22n9q1L2
-1943cj8K3n1O6k8Q3P1j15p0rm6J11M1L5n8rj1l2j3RJK1j6M7Ln2J2O2o2N3J1q7O6l8kpN6q5
-1905d1M9P7j9j24R4J7l0J10j08j16J63q1N3r6N4p9J00m9k9N2ql0%O0J9l2k7M0olp5K4O5K9
-1871E3j5o2L1k0jP7k3k3l8K0P8p5L1L5m1l9N7L8m3l1j4J9Om0jP1m7oN8K7n0M2p2O1j8p6M5
-1834A4m8j3l3Q5R9j53R4n7qk4N0L0m9n0L4K1j2R8m5j21J44k6m0JkJ6o4N0m0O4L3l7P2K0n5
-1799D8m8J6k8n9M3R0l9mj6kRj6K5J9m1p3O9O4l7n7J9O4qq0k4K9M1o1pkk0J21K8qK9k9o8o8
-1761h1j5M8J3K0R2m4rrj9Q2L1j02n9J3Q4m7p1P4L0k7J2op7k3L9oLN4Q2o2n7P0l5O4q2ok2
-1724d8Q8j53J62k1K7l2j06Q3rj2j2m7OJ2j6M8L0j8o6M7J06J1j13k0m4P4M3M5ON1l7r3jN6
-1690D7k0n1J9N2o2jJ5nk8J1M1k3Ol1mN3L5Q8mj37J9m2j4Q5J34j22j06j3L4j3M0j3n6O7K4
-1655B5q4j3M9J11m3l7jJ09j58m5O1M9J9n2M4J9l3M3j15J25o0j42O6mK3k1M2Q2J5j05n4lN1
-1622c7L5Pr1J33n7K5jm0L0k4pK1q1Q0M5n5Q2j3m2mp0ML1J29n8ML4m1p8O6p0O4QQ8q8JJ09
-1585A39p4Pl2o8J1j6N3K1jJ0m2o2P0N1q4k6J4J48jj26m3J7N4j4m2k1NPk%Q2j2o9N7l9q5J17
-1548DJ85m9k12J50L1o1n6j1m5L0L4L8oq9R0O1p8m8ML1Or7L4k5L9M1K4k7m9k0J04k1m1j8O8
-1513B1p3J4Q1M2j06p3M1M4n1N2M7Lk4r4J07%L1n7J5K8j14R8QM0O1n3l6j5p6m8N8n5P4o0L5
-1478c5N3qK4p2n5O1N4J5J7j2%j3O0np5m7J15J7r4M7Kn3K5k5n0O9K8n7p0M2J2L5N7j2j7J27
-1442A60j6j78J24q3J2J5o4qQ2j2p1J02j1q8jQJ8K5J4j4k0N0J7lk5KM1ql7J0l8o6L5JpJ0P1
-1405D7nJ2M3p9qm1j5L1k4M4l0P2J5N0j6m1k8J2r7L2J3MNQ4o1On7oN9M0m7q0M3J00l4n5K6
-1368A4j5p2R8m4qK3n5MM6M3L2o9j1Q0j5m9r1MJ08l3m9JM5m1M8Qm8N1L1o2k5pP2M2N1n9m8
-1331@mn2J09L7j05M6Q2p6r8J2J1J1j5K6j8L1Nj03Q9l7M0M6mJ9P1j48O7n9M4k4K4Mo8nJ14
-1296G2l7n7R5m5o1L3p8M9L1k3j9J9m6L0O7rM3K7j17l5J26k3r4NJ9kN4o5J02j0o6O9J4l8q
-1261B2Mj00L1M6n8J11Rj02L4p3K7k3J43O1q0l9J3o5j6K8J6lO9p4J7l1rQ9L8p4K9p0l5K1K5
-1226a9Pn2N4M6l5o4P4J58j06j16P4k1om1n0M5J7k9P3RK5Mj00JJ1j1O2o1J12N8p0r3k0qM2
-1191c0k9L9K6k8l3L8O7ll1l3M1Q8o5p0L3m0j9N1N%L0J6m7NnK6J5m5qkj00Q0k2O8L3Rl7L5
-1153E8l7L4O0j8nl6M0rK8p3J6J9m1q6kO4k7L5Jo6m4K7Q9M3l2r9M2l5O3k1J0J6j3j7q3J30
-1117C1J6q6ll6M0L7O2q3l3P2J03r0K4L1j44R8J8L3j43O1j29J47k1p6J13P9k8o4K9j2j11O9
-1085D%K6P2k0q9n3O5LP5m5m9l8K2J2N6l4o6J6R2L5n3L8r0l2O9k2o1KK6NP7p2ok1P6K4p3O0
-1047C1K3r9J0M3N7M1m1n3k5lJ7n1n7P5N1Jn8O1n2J6om5l9J7J28l6l3m1J68l9r0N7l0m2L4
-1012a0m2nQ7%M3l7n6J15j04lL3L8Rr0O3J42q1j76j8N4M6n3L2lnQ2r1K1jN8q0k4Pl8J41N0
-976A04ko9j32L5LQ7Ok3R7On7p4J5%J4j3M3L3j49P2M8n4RM4n7k6K8J5O8k6p7Q2%j11j%N1j0
-938b1R0p8M7q5R9k2J0Lm1J1J0k7L3J5N1l9j01O5r5Q7k5rRm1qO9q0mk5L9K4N9N2l5n1J4k9
-901b9pJ9L7j3j1j4M9qol7l7N7pj2N5q6K6Mp1N1M7M0K8no1l3j5L6L9Qk3j0l7K6j4L3M8n8m6
-862c7K7m2K1K9J19o5j26P8J32M7r9j36N7M7jK4r0n8l6M3PO8L5p0M9jm3J00q3QK6l1Lp5J53
-827H0J3N9o8p1k3j3J4L%O9Lj2o7O3J03p6l0j09N2k0Ok7M2l5QJ5N9j3j8L6p0L0j4m7L1M8j0
-790A1jp5J21k3m8R3N1k1j42j1M4J36p2o1p1N4M8o6J22j24J9l0L1J8l8o1M5K6l6J01m7j8Q2
-757E7jj2m8M5J30p9p6n0M4MJ5M8pj20j7J7J02J1n4k3J4K5P0J15j61q5O8L0Q6r1j46J12L3
-724E6m0K7J68o8j27j35Q3j1Q2m5K1O4j29P2J27k4j39k6O9M9j06J45q8j2jj5l6L8J4n7qP9
-692B7M9l1p9R6o9MO8n3q0k1J4K0mK7k1L4o5N2Q1n2k9JJ1J4n9O5M7o0p5N3N1j7O8j18J09J
-656E9K7j7n2q0okJ08L1j17L7MqqJ2J7p0j0P0Q9p6o8M8P1k3m2k0J5M4l9k1j5n2J73K6o2o3
-620b0l9L4J14m9n1O2l2p9O9L5l5p3N1K5J4p2L8PRj3p6R8m4L8Mj3n8L9P1k2N3M0m6J0L9r2
-584C6nPq8O3J9P3p1n3l8L7J1N2Lo2l7n9K3O2k9P8P6p7J9O2l1p2n6J6rL1N1kJ3j6J1j6o1L0
-546ik3nj0j6M7j5N6J9N1m9m6L0O8r1NKk4l4L0J4k0Ml0P7K1j24L9O7j5K8o6jl0KJ1K2k7K9
-508a3j9Q3N0N4j01j44J14on1n0K9ork0M0o4R4J7j8R9j16l6P6Q6o6n9Q1kN3M1q1r9P3k5l0
-473b5J7l0L3J24j3j49J4j3P9R9o9j13K6j7mk1O9L8l4J7j9m1N5L5p8k7K3j9l4N6k2O4m2O4
-439D3o0qM5l7k5j9Q2M1k9P2k2o2o7PJ4kK4N7n0k6N5K4q3K6O1o0j03J67J5j35j7P4k5J7L4
-404B8Qj0j8nL7J02r1o0lo4L0L1J1m7J79M1k4j06n9L4j0p8N7J9l8L2Q6J4j23L4m4Q0J08J4
-370A65k12j8Q1J3mo5rP3Km7K9n2J7M7O2k3j2o3l3J0N0m6J0Q1J3j5j12M0L4l3L2n2m3J2N1
-335a7lN1J8j3o9N4M0N7j12j0J2k7K5p9M2l3P0M2Kp2K6mN5p5Kl4N5j2l2J04o2J3O3lj5m4j6
-298ao5j5M8LLP4J7Mo7j0K3j5J5k3J7qk4jk8J9Q3m5J2pp2R7L8Nom8r4O8j4n5K2K9J37o9q9
-259d2R6M0j44K2J8k5M5n7P1mq9Q1m4l2P5J9N6n7p5P3J7q9P6p1j2L8l9Q7RL6N6l7q6o7j6O8
-223cM0n3j6Q1j06n7J20r6P3M5k3L4r3J7M1oR5K9n9nm5oN8n2n3P5k4J3jk6J4Pl0jK7q9Q9n7
-185d3m7O9L8Lp7M1m2N8K6O3J1q1o4P0M6k3m4j2N1L0n0J9l0o7L0R1J4m6l8l6qk2j5K8K2Ol
-148c2R5ln0l4K0K1l3K5m0KN3rK0M4j6nm0Q2M8j10J9k7n1M6o9J0M6jj2mL4K0m0n9M3Rn7N3
-110bRQL0q5m1M8k7K9O5l2j5P2K0j6r7N1q9J3J2j3Koj0R3JP3n8qL7J4n0k7L1L4n3q9J05J03
-72A32M1k32J39p9k2n2L6J14l2m5J43j9r1Mk0j3K0p1L3P0J65j12j16l7k9J18J13j09l2j6o3
-41f2J5P0P9L2K2K1j15q3M1O3j38J3K6o3M0N8K8p1k9M7Q3l4o8l4J3KM3O1j3p1k8R5L7q7q6
-6i3Q0k3l0L6K7jm6Q8k7r3M1Nj4O4J5p6O9n4J0N1k2l9J4J1j0k2J04n0l7N9J00k8j19q4J10
28A6j6m8K2%
32b6
##PAGE=	F1=24183.600159705674741
##FIRST=	24596.97802734375,	7686.668670654296875,	-0.58898776769638061523
##DATATABLE=	(F2++(Y..Y)), PROFILE
-2014c4N9R3j24Q6l0l5Ol5J3n6O9lN7k7j14R1K0J8l6j07M3k5PK5K2J1m3M7N2l8j04L9N9N9
-1980F5j25O9m1LkM6O5j00k2RK0k5J3J7M9m3o0R1O5k3%K9n7r1N1ln2P8M6m7l0j0PJ04n7o1
-1944b2K6rJ7q8R9mL7P1j11n6m1KR5O4M1o6l7l6qj0J2k3M3j0M5%o2K1P6r2Q4L3j25P5o5mj2
-1907d0Q1n6LO6J1j54R4J5k9J23j14m5J60j53N0q4R3p7Q0k2n1j0RJ0J0J4N9k4n0J1LPn3oO6
-1872cN6Pj12M5j1MQ5l7l9n3M3Q3r8N6P2k3m6L2J1l8j9k4J4J4m4jN2m1l7N4L9l5L6m5R0k1
-1836F6r3L7k1l7pM0J14j46Q9l6m1mM5K1k7m8nL2QP1m2o2J17l8k7Qn1L1pJ6p1R4K0p8O9M3
-1800H0l0k6Km9o4M4R3l7j3J4%k3j5M1J8o0j6KQ3j9n2K0O4k3o5m0L9M3l9o1K6j5J08J8k2O0
-1764H6j1j11p0L0L5RO2N6o5Nqn1N1K8n2k3K5O5o1q0O9K0J0k0l3m0K0l0L0nN5Q0q2j3M5l7
-1728a1P6o9J0o9O7j02J53j2j2k1r3P0j3pK1n9l0M6qM5L2nj16M0J37J4j06Mq7J18mM0J5O2
-1694A26k9o8JL1j1l1k4K6o8J5L2Mk2J3%o5K6MJ3O3N3Q4l9j61N6m8kR8J09j39j06oL5K0kj7
-1658b9o0P0K9q6J4M6R2n8l6J4J00r8m9KM8M5k9L5K2o0M7j18J31l5j42P9j7pj0N3N3Or4l9
-1624h1J8K8jLl4J31m9L1J5k6m8K4jRp1O4Lk2N7k3l3K0q3J2L0J19n8lM5j8l5K3r0M3KQ6q1
-1587FL5P4q7K9k6m1O6n5KM9Oj1o2n1Q4M0q6j7J8J06j5j05j3L0N6k9l1l9J0K1k3RR4j1r0N8
-1551Am2n2R3J62n3j39J46K5p0q8k7j1J4K6L9J4q0N7N3o1k9K7Rj4o8J6J0L1J1l1NOl5J14j1
-1516D8q9OO1q7N3R0M2j25j06Q2J9n2O3K8kk2m8J03JJ2p5k0N3m8O1k4L4O0k9pl7q7l7L0k6
-1481g5Q0p8K1N4rM4n3q0O5N9J8pJ0L2jK5k3p3o5J25Jr3Q6Oo1L5l3n7N6L0k1p4K0PL3N4j9
-1444C9k6J45l8j74J36q2j5L7n4j1P8qp2Q2Nn8J2RK9kj1j3l7L9M3Qk7ON1j3l1J5p2rL2j0j6
-1407a3RN2k0N9O2r4m8n4pK7k0N1l6N4KL9L2m0m3%p8M6J9j8J4Q3p9k2N%N8J3n9o3M4P9j6m2
-1369dJ9l9k6N8n7jkKJ4L7N3K3o1l0O7l7k1o0k9J20po5oK6l4O1J7p6N6N0l7j16N2Q4QM8l9
-1332D8o8j5n9J02L2j17O8R6n2j11K8L2ol9N0k2M2J8j24N8j3K8O8nJ7P8j81R3p1N5pLj2l5
-1298b1k9J17qj06J16l8o0L0q5MLN9J5j3k0j7J08j1M2Lj53N8J04m6r4j5K2MN1p1J18k7o0N6
-1264C6lkk1j9o9P0L7q7J11oj04Q7r6M8m1J16N7o8l2Pq2M6J5K3jM9q1rkl4O5L8m6M2q3k0J8
-1227d1KK3m8M8K2l3j1N0J62j18r5O4ll8n1J0L5J4n6N8K6N1Mj04l8OKP2p6J26J7q0q0l4K9
-1192h5P1o0P5Rm7l9P6M6K5l2p5O7J22o3r3K5o2k9O3lj9M1L2m7J6k7J4K2m9K7j5o8Q9p5O4
-1157dJ6qmM0l0M5M4n1l8J7N8rK8q1N3j9n2o5%P6j6Rj4n3m3L0Q7L3k3p2J5mM8l2K4J5l9K2
-1119Co7O9J7n0k3n4Q3M5O9o8m9M9R9j10L2J9j32J21L4K7j45Qn3J38m3q6J02Q3l9p1M2Qq9
-1086c1O2l8L4P5j3r0o0R1j9L2k3l6m6L7pP5m0p5J2J06N6k2j8r3k3O0k3n1J0J0J6Q6p8j6L
-1051c7O5J7q9M9N4o7n3K9P1L0m2k0Lrll5k5K9L0J3o1O4m5J9k6m1M6j2J33o0q3J3J82o1j14
-1016c6M0pk2L5l9k3R1j0L8l9k1J14r6K3J5mMj02R0J32n1j68l2j1Q1k9mLK2P2q3JKP1q9j3
-980d5Rl4J07P0Np3r9L0j4N9MmP5m4k2o8O2Mj4rK6L5j27R4K8n1%L6n0l8K1K6P4l6m6K3L3o4
-942a7l4K3K8OO9p2N0j13Q4OK5qm5%QNk3N0N7o1o9K7p4Q5j1j7Jm1k1P9p2loL9QQ7N4p0r1J
-902e6j1M5L2K7l2j6k2O5lj5l9m2M8Kj0O3p8L2l4p6O8M5J6L4K1m0n8k2N1L8K0l9%KK0l6kM7
-864D5l3o5J8k4K3M0J16p8j08O8J17N9j10j28P1J6NJ7n8nn9K9KM2K1m4O5j6p8J19p4QL2j9
-830A4Jq5J55k2M0l7o0j4J0%k4KR6Mj0o6L1R5n3l5r2J0j8M5p2L0k2O1K3M5Jj4J0o2kol6J5
-792d2N9J9j8p2J26J6p7N6L4k8j13k4N8J16l5l9o5KM4k6J09j17J2j9J9m2j1lj1M7l9P5m1J1
-758a9P0K4k4r3O3J85o7r4l4oKkO7j1j10l3O6J09pp0m1L1j5M4J34j43j03M2J08L1p4q2J26
-725G4k4q7P9J77o8j50q2K8N6O3p3PQ3j01j8J55Mj46k2Q4L4j38J75p6l3mpPj1K8l9l2Q8K9
-691F0m7l9P5o1J4N3n9k1j2pK2k5J9l0M6p5R8P7n7o3JK0Mm9P6P7p2q9qO4JN5r1J18%L0k1n4
-653C0j15K1M3O1Oq7k2N7onJj5l4k4N5J08o8q7L4O8mk5j1J2J3J4l2k1n4J16L3l4o1jK9R3l7
-616E1k6P6o0j30O4P3J6j03N7N0k0j27R9%jpr2J08l7j6J5L2q0K9N5%M5M3m0M5J9j15kon2P0
-580C3J6P7q2o5m1N3J3M6j0o4l0m8N2L1kM6J5l8L0L5j5n0n9J5n4O6P8K2L5m7j6qo6K7j3k2
-544d0j5k3P2k1M9J3P0k5n5LO1p2j6kj2J0l8J2J7nJ2N5k4j15N3O9Ml7o4J8oj5jN0J1L2k3M1
-506D3O8N3r9j55R0Oj5ok5j5pk7L5l9M9QN9Q7j10n6P7P8n5j26R7J7N0L5q2j11J08j4j8J0j0
-471@L0J09m3j43K0n3R2R7o5j15N1l0lJ1L3P8k6m6no5M1N6m7j2K5k8o7Q8m5Q6l9L1m9J0M5
-436B2m3m7K1O6L8l7O0On5p3J7M5mp3Q1k6j5M7J0j18R4N4m7p2J29k7r4PP0l3j1O2J8l3m5K0
-400A4M8N4q7l3jn8J2L7K6r8J83N7j0j04p3L3Lo3L3M0j7L4O1j1j00N1n8O7J46j6k25OQ3J5
-366D9j2n8JP2Nj07K7k2L6M7L2k2%o5k7JK4n7L8P0OKp2qN2l1K6q7k2J4R0j0j1N1j3q4K8P0
-328C3Q5j10kRk4J7p1K4m8P3O2jo6J1K8N4q5l1o0P7qj7R5m5L7M5k3k9j9rl4j2LRMP3L0J2p5
-289A2j5J7l0Rm6L1J2ORl0N4P4p3J0m0m3Q2N2j7j2m9o0J4Ok8K3K2J48q8r9R9M0j36OLON5m7
-251b3J9J4r3P6k0o6J02L3L7p3n6P3K2q7J04o3j7j2l2J29m6K9J13k7j09p4l9L8N8m4%J00j20
-218e4o6J51q5L3Q5m8L9j03M0K7m5R4L3l8Lm0k6J09m6j05N8LPkj5J7Jn5K3M7j02Q4j9o3N8
-183@RJ2p4L0m3Q7kL7mp0j4O3Qqk3j2P2Rp8K0l4m9L2R3L2o1o7k5K1j1kK3J3J3oP4l5n7k2M7
-143bNn1P0j1q6R3JlQ5j6l6k9Q5O3j17L7k6j00K7l2pM7L2k7j7J4K3k3n3M3k4k1K1K3K1M2m7
-106Dj08K8K2M9O7n4j6P3J7k9q3N4j24O7K0k5m0j8M7L9M1N9p7kQ3j6n6k2OM1l6o4R3J12K7
-71A79k36J08m8k4l2K0R9k0l8J21pp2l3l4J1N8n9k3P4J32n5j10p4l8J35J38j22k8Jp3NN8R4
-38A07L6J6J3j19r1N5N1j10m1N3l7OP3K6n3l7O0O1m7n3Rrk9M9M6%n3o2J01O9l6q9K4l9o4J07
-2gK9j3o8N3m8p4Q0K4OK8J2m0M0k4LM1k2m6k3L1K4p7J36l2l4O3M1n2r9m5J29J4n6%k5
32c1
##PAGE=	F1=24159.283814550493844
##FIRST=	24596.97802734375,	7686.668670654296875,	-0.032769769430160522461
##DATATABLE=	(F2++(Y..Y)), PROFILE
-2014aPN4o1P7n9k1RrNl5M2j4M5Ln4oO8J9m1r6rMJ4J8J3L6k3pP2l8j02N6K5O4p6L3n2L5L2
-1975B7K0L3r3k1j0K9j0K5K3J8o1l7J10M8l2J0M3p1j18J06n0j9P3M0l0n2l3K5Q3m7m2J8NQ
-1941A8q6J02J1j5P5r6l5j8k7P7Q6M2n5o5o7M0k4K7j7K3kL6lo9L4Q2j09R0O0j40O8r8lj1R3
-1906B4k1j6K6N0j55N2M0l4J13j18M4J54j76j1k7R5o6M0Ql2lk5PJ2l7Q4jo9lrK6l4mL7O1L2
-1870F4j26M4nJ6R7m8n3m0K3N9r3P7Q7Jn2Rrk4j4k1NJ7l8J0J7l7k8L8L0k2K5j9J10j9q7L3
-1834B7pp5K9j2J16j21Q0qp2RL2K6J2m5p1M1K4N1m4nQ4n0pK2q0N3K0%r2Q7J3j06P1L8lJ6j0
-1797D3p2m1K5Q2l4l3M4Qn6oM6K3n6M1m0M7km5K8O3m7j6KlK7k7j02N9pQ2j1m6Q6K2j29q1M5
-1760h1L6K5R2K3q5PJ5l6j7lNJ8K6M1p6q1O3J5M3l7n5L8L0k8j1l0M5P2j03N3Nk6Q1n4K8p0
-1724c2J6o2J37Nm7k2n0J3oKM8k7l1MPL3L5J0q5k4J35K2q8K0q9J14l0J7K4P4k4m1LJ4olo4
-1687Bmo0J5L9J5k1K7m3n7jM2J8P8P5P2p5j72Q7n4J5R6P5j36p1k5J0N3qk4m2M2K6o7M8L6N7
-1651F8p0l3J1Q6k2n3m7L1O6J8K8J7r4L8j05J17nj20P7l9k5J5M1K0no3NL4l0k2oJ7J29l9L4
-1616G4J9k3q4N1MNp6M6l5J9L5k3l2N1q1J4J9Q6m9lN7J0qj6j04J3%Q0o3O3M3r5L5j7pR9p7
-1579C0l1P1Lk9q3lN5J4p7J7%P0k6q0J2M4M9m0j5m1J8Qk8K7R2%j18N3m4l4Q0J39n6p4J38J0
-1543A51o8p8n3MmJ9M0K1p3L7N0l7qL5qm6l8J7K5L1k1q7M4N9l8R5Qj09QN1r5Q4R0M4j29j32
-1507a11J15J0n2M3NJr%Q2Mpq8j9P4lJ2o0L3N5j0K4o3p4l4NJ7O6p3qL8KO9l6n8L0M6K1k8L1
-1468E0P1Nk4l8n8q3J26k1p1J19Lo2M5l2o3L3K1J1o5JRK6N0k5k6J54p7j17J04p7m2N3l6pP6
-1433C3nn5L6K6k5K6QK4l4l6qn0K0P9J4k9J2N5j8k6K1q5L4L3k7l1K1K9k7J08O1j08p6o6jK2
-1397d5rN0l3K2mL6O4m3m9nn2M7L6l3MQ2q8m3O3pN8j1n2l5L7L3ql1K5m7nK9n8lk1P2LL3N9
-1358G1J2n6l5N1o2Pk7o4J10K9n8j8Lj5K6L3p6N6O9lr0K2N5m0M8j1p6j4k8N4M2j17M8J02k0
-1323B8j08M9M7m8k2M7k6N5L5j16J8QJQ1rOP4j76J08n9M2Rk9l3J5n1J11J7j23J06l0n2K2r6
-1289i9J9L5Q5Kn6J3m6J18J4K5l1j53J17Q1o6q8k3J7J4M6p7J06l1m3M2lL5l0m0k1O1K4j09
-1256f2J03k4j06J53j11N8m7P3N1n1j9mm5N8KJ7%L7p3n6L7m7L5K4nK9q1J0J5j4J1l2M9lj5
-1221c3RL7J57j25p2M9J1m6o1O2K3Nn8K6K1Q5Rj05n7pJ2O6q5J37j7p8k0m4J8P5q0J07jp2k4
-1186g6Q8K9K2k7p9O7J34n5j00K3n2n1N8j5k3M5M6m3L1m3KJ2l8M6l9NP4j10N7j1k7J2M5j4
-1152gN2K3p7n6Q8N0k2Rn7Q5n1o3j6j1O6lj2l9kJ8mN9Pk3m5j2L5M3o1L5J4o3O7o0NNK1m6n5
-1113a03R4N4P2n1o5K5R0j07L8j1j03J20M5K4j27n2K7J01n7p7R0P2n1o1N2K1p8P5o3L1O2o
-1081H1q3o4J09ok1%m1l9L5k7R7m9p3RJ06O6Rm2r9k3N4k2m6K0oJ6Q9p3j6QM7J6r7O2P1n0o4
-1044d6k9P0J5k5K7K1Kl6l3J6Mj9L1n0N1l0J4m0K9N8k7J28o9j02K1J84q1j22K2J0mK9k6l1
-1010c8R2j6Ll2J4R7p5N4mm4Lr2Q6J12j0j34k3n1N7Jl6kM2O7q0j3oP8p4k3K3rL8P9J3o8n7
-973b8M6k8J6PKL6q5N2n2O8Nm1KjL3p3R6Nm8j8J0k3k%J5P6l8j7m7O6j9pJ0j1K2M3n5M5j33
-934g1O7M2K9qn0rqM4p9O4N8p4j7k0m2P9mk9j0j5mM4n4j8K9L0j4J06N7r4q2m6M1O1L6Qm5j0
-896hm2P8oj7m3m5M8K2k5N6o3M1n1r8R0M9j5J3N8j5q1j5O4J2L6m3J3K5On7m0N8J3p8j0RK0
-859d1M8J13r0p0K9Q9P0j12j16R0j2J0J3PK6q6P%K4J2j4N7k5j04J29n8KL7j1j0p6J42m8J1
-825D3ol9qL3j5n5L9J00kro5pQ5j1l3r1ll8Q2m6n4KR8K7K9J9j4rm8m1Ok4j8P4N0l3o3J18N3
-786A26q6J4K5n1q7j6M9J06Kk5m0n2J2M7P5q6Kj4Rq5O3j6o1P6j7J3l2L0N3M6l0j30P3K26m7
-751A72j12k9m1Rk4Q3j7j03j6Q4R3pp6n6M4o0L1J34j06j10O5J24k5l4l1J20q0j35J52J69o6
-720A52j63m0K8P0M1r3kP8p4q7J66K5j30nQ3J3j35J64n5m9j1K2J8n5N4j9m3P7J0p0K3M4m8
-687a1K8K5n0QLLJ4m8Pm4O3n3R8P2n4r5JJ3jl6Q4R8p7q9o7N6K6M4n6J07jK5k2k5j29N5N3Q
-649C3j6m1n5R8k8j4qJ1k7m6K6J08m8o5J1M2K4oj8J5k4P0m4k5m6M3M0j0l6K0J5P4k3jQ7p3
-613F3j31mJ22N8j19P1N6o0j01R3k0j2Mr6J14k8q1N9M9q7N8J6mK6L8l5Q5oj34lj3J1M8J5P8
-578A30r6o6rL8QN1j8o6j7k1M7J0J0M2o3J3K3N%j5m9Qk7N4O4L5N4o2l5lo4J1k1j3J7j5M4j2
-540hL5j0Q6ko3k9N3l3m6mRL5q1qN6KM4K9p5j00O9N8J7q6l%J7j0m4P2M5M5l6nQ3M1q7j41M2
-501c3K5K4K6o6k6M2p4K5j8JL0J00N7j07m8P9O1m4j20N7L3M0J7p6r6J24ppJJ2K6O6o3j12K0
-466c1p9J29O8o2j11N6j8rK4j1J20k1j06L7n6j1O9j8PK9k7q1J02n7O5k9J2l4J3N7l5o1J8O0
-432IL2m1M1L5m2o6K8O1J9j25L4j5L8K7mq8R0K9k9m0Q5n8m4J7P7l6n0Q5J9m8p0M1O1J5q3p
-396cLm1mK8L9j24J54O9Qr2r1L0K3n1K3O0rL2L4l1o9N4n2M3J68n3j88JP0K5j5l5J3N0kj13
-360d6J2PL7L9jk4J7n2qj2ok3K2M6pK1k9n0O4m3K7j11K6MJ33oj19Q9lq7RQ2J12r5k6Pj5Oo3
-321f6J0l1O5O2rm5NM7L5q9m8n8O6Pj5Q0k6M9L2j7n0%jj4rqMmO8L8J3q2nJ5n1%q0L7M5M2J3
-280B5l9Q8O6q8Kp2j3N7O4l6kn8j9l8K2KJ1PJ51r8o8P2L0j13jj1M7M9m0j8J4q6N0Oo9J11L7
-243D2J4q9l2P6K3p5J18n1j9n2%J45r8oJ60jj20n6Om8N4j9rJ01j28n4J59n6NR8p4L9j04P0
-209A9K3p1O6L1pJ5l9n0J45l1j06k2M4Mj3PJ7op3M5O7r5N8K2q7M1j3K7p3K3n0J26l0lk1l5
-173d5M0L1k7PnmP9j0j02K5l4l0L1R2M2p2q5lK8J7K6PMKj6N0n4o6j3P9k1k8Q9K9j23R0K0n9
-135iJ12j0o9j5Q3Q0j21N1j4j23k0KJ0J5O0k8k5qK4qn1L2m9O2k7J1L1N1qp6j9PO6O9p4j9O1
-98E4J8m3n7M9j18Q4K6l2m8k1P3l1Q9M8p9k1J27n0n3j3j6M6k3m5Q3J08K0j73K9l6rj9kQ4r
-63D0l1P6ml6n4m3L8P8l9o7O7R7Lr9j06k0J16J39j14l0K4p0j1M8R8K2K0J7j07j11P3L3p8q5
-29a16O8nRN8J0l2k6M8K8o0j8M5k2m7L8K2Jk6o4P9R0J7q2k6l8j2R8J0l1o7nl9J9J0M4K4K4
7B6%l1K9Jj3L2k3l7n7M0O6p6J06j6k0M8j3p3p3qJ38N0o9j7l9
32b9
##PAGE=	F1=24134.967469395312946
##FIRST=	24596.97802734375,	7686.668670654296875,	0.29374980926513671875
##DATATABLE=	(F2++(Y..Y)), PROFILE
-2014A7l1J0NN3p8j5J8J9Rj9J8k3J3L3J1q3R4J8l7o6n2K3NOKP0j6n7P8k6q9O2J0N0k5Nn2O2
-1976B2O7k2%o7j4m0L2nL2K8Kp6k9J22M2l3J1N4p7r3J12q2QM7L7qo1o3M0O0l4k6J0K1%n6Q2
-1939D3J7o2P4o6j4j1o4O7J00M0k9q9r2R3m6M4j1jLJ9Lp3N0P5j08P7Q6j49O0q0j8j4P3J4p
-1904Dl1Q8j09m6Q9l0O0j10J31J37j68n7NP8n0oL2kK9k9l7Jk3L6L2q3J8j8P3n2j6LM5N4j14
-1869f6L8lL2J08n9o6mn%n6P2P6L0n4pj5mj5mj3J5j7J4j4m0K1RNj3J7mJ25j6q2L5%j05N8n5
-1830f2J09p8O1J8p3nK1N3L3m8q3pL9L0m8L4N8o0J6L7q1O6K0Qr4M0J2r4O5JL5O2k3r7oL0M2
-1793C1m3n7O9K2q5J2L7K6k7R5l9m1jl2M1N3p2L9L2k5J0k2j00N0lP7n4p6R9O2j23o5J4L9M7
-1758a0J12%j03oM8om6o0L6N5K4J2r1n2M3MP7m4m2O6M1k3l6o5L0N2j21J31m5JQ0l4L5n4j9
-1723a0m8J19K6m7n3j7n2J5LO9J0k4m3K0J9M1J9n5n0R7K8o6L4r3J03l7j6K7Q7j7k1J0PoK7
-1688A06r4l5pk5K5K6k1M3p6L1l0MJ7Q6R7N6j02j65J05n7L0Q1L0j11l6l0j6N7J4j7k0J3Om1
-1654e6O1L9J9q1k7qP5N2n7q0KP7P1L6Rj18J0o4P0K2q5O3o6%J5J9j0j4oM9L6r6k6k5M8J27
-1618H1k1L0Rk6p9N8J0Pr4L1o6O2K0j6m1Q3p6J2J5L6l6JO6L0Pm1j10qoO6l5Q2J5r0K2qL0J07
-1580A27q0m7Q3nl6r8L3K1j9o4O7k9M9l5n2K4N3L8m3Nm1RrrM9Q0K4j41K5l2l9P9J19n9k7J20
-1544A40rn8m5o1qj6J8L7J3o4K8N8lOK5j9q5nJ3L2L5l7m3j2J04m1N7K9j05kL9r8J08Q0M6j14
-1508D3j31J19Mo2J8j4K9J9J1N2Pk6r0L0P3J4m5q3M4M2J0N1j00l8m4jL5N7n8l6KL6P7j6l1
-1473bJJ7K3m0M6J12J0p4n3l6j07J21l2l4J25jn6N4k6n5j%K9l9j6J5J4M3k4j8J52j21l3M8
-1439D2o5o0N6j4%P3rl6%M5OM0JKo1n9ln1rJ24J6l0J5N6k1k4K2p4O1L4m4n0L0OqJ36M8j19
-1401G6q8p7NJ3J5M2l4j5%N1P1m7m1j2j8L9N6m1k7P8q2OM6k3N8k5k0l3K7pj8k2M2m1KK5k9
-1364d8n0N5M8j7L1O3Jn5k2L3r1L8J0p8N4O3l3k8k2J1l8M4k7L4Q2L1o8j1K4q7N2K6p6K2k4
-1329e3RM3n3KO2Pq9N4N2r4M3Pk7O4N9j01j5J6j7Q9j2j1M9j36J07m0K9K1o0n0O3p7R8L8j08
-1294c1P2k4m1Qn2K7O1P8j7r9M3m9R8N0J4p0j13J23O1p8q0k8J6K4M1q5P1j4k2K6KO1k4l4o
-1259IM0Kj19Q8l2n7J62j17N3m5K5M8k8kj5j2O5j6LLL7n4j16P9m6mPL7Lo4M7Kj1k5j4N8k4
-1222c3J0mL2J48j21n0K6J5l9l7Q2J0ql9J4l0J21J7j05o0j2NN9p1J11l0n9L8l3k9O3q3J24
-1189C2jr6J5P0K1qj9n2M3J26m1r2J7k9o3N0k9kK7N6l4M4n4j2oJL0p0R7M2j19N0m7m0J2O2
-1153a9lM5Or4N7N4J2m8j9LR8p2p3M7k9L9Pk0n4M3N6k2M2j4l4k2m2P5N6j01L6J1p5J02n8m9
-1117e9j8J06o1n5Q5N6P5l7p6NP7q2M0n0o5J02M3K2r0j03Q0N9n9n8P7M9n5l6N6J5p1J07p0
-1084IJ3L8Qp6p1J20K8m9Oo1j6Rj6R4o3k4JO6O3L0l1q6l4L4j5l3J9j8MQ6o5j0%K9J9p0P3O1
-1046G2m1m6n5J1OL7L8K6K1n2n5N7j2n8L7j8J4j8Rm5J00M8l8J23n4j01oJ76r5j19OK4RJ6j1
-1011Fl6R5j2n3k2M1P2m0Q2j5p8Ko4N0Q4L9r0k3o4J9L8o2j4O6N8q5k2j7P6m3m5M3J4l3P6J5
-975E8n8nO7l7k4J2pj1l8R8o1M0J1o6J5k2K3j1R4j7m8m0l3L6M0j2j2O7l1Mj10R0K0K7ln0L2
-938C8K1l1L4j30M4P0K3Kn3j6k9P3j07N1M7p0L7o4mP0mm4k3L1ORl0nL4Pl4J12O2j03k8l8J9
-901b3N3L3j8m5%o8Q4j4kn2k0K7N0n7M2n4N6m0j32J12O5k1n4J00kr9J5O8m4N2l1K2L7j5p2
-866d7o1P1O5o6l6L0JM3J14q9l7k4N3P5j00q7R9l6J6J6O8M0j04j8kJ8RRM1l2j14J19l4oM1
-831C5qk1n2J09n0j6J9k4pM7l0p9J05Q1j8j0o3m3P6M3k2j11Mo1J10k4j17L0J11K2J9L6j8j8
-797E5l5p6J8qk9N0P7l8n5R7Q2q0j8K3q5o7J2K7J12J6j7qq4l3J27K6m4pj0Lj05J07l4r0Q5
-762fml1rK8L2N6k7j48O7K50k2j25l7o5L7l2P5k6j01J0Q6O5Mo6o9N4o3M8P4p2j09J17Q8p3
-728FJ4kJ15j24p5J30J46o1j64j6M7N8K8j06lM6m8p4J09M8q0LO1lq7R3l0o1j4M8J4q9Q9kl8
-693b2M5or6Q9J4k8L5j3k6J0K8J9On8j0o3P6k4Q7O7m3j13j2j%l0Q6J09q0q2l0l7N3L9k7Q2
-657D4jJ7j7J8j22P3N6m1l5Ml6Q8o2k8j1Q0n0o3J2O6j8k6RkN9jm0K3m2J01m8k6m3rL6JnK3
-619a6J4N7nJ2R0p5j08n3J37Q4j17P2N0r1o8Q4m0k9K0q7J15k0q9Q1L4q4P1ok3J0L6m5J22l3
-585A00j41Jj1O4J4J2P5j08m6J8K2rO6j3o5p%K9jK0N1j32O1oj6J2K1k5mjL8L5L6P1n7m5pn2
-547@rn0L1L2qJ8MK3m1R2J2o9n8M6J4p4KJ5N3q9m2Q9J6O4Nj18n4M9L8K1o9O4m0J7Qn6M3P2
-509E1N8o0l8R5K1o7j15j0M4N6M8r8j5O6j24L0mqN6Q5J7j03l3Q7N0l6j00K8M2K1j1o3m0J10
-475D0nmj2L5J3J1o1o3Rn4J49K2o9q2L3K4l4K3l9J29j8j13O7m0m7M3PK5L3k6q3J05m4Rj3K
-439b8j3MN8j7o5j2O6K7l5J3O4k5m9L3O3M5j15m4m0J07Oj2l8M9klj2M8n4k5J3R4l6r3R7J3
-403H2n2q3M7P0np6J9Nk0j1J0L8r6P6P4K4p2r5J7M5m4J7P8qK1J2m2l4M8m5L0J71q7j38j1N1
-367A6M3j8mJ8J7j6q9J5K7K3K1l1l2L6k6K0l8j6OnK4j9L5J1p8O6p1M4q5M3k7J67Rj45M1J5
-331cp4LO6J24q2n5J2mpn5KJ5N1L6j3ooM1J3q8m0nkK1k0O7rM7K5J3p2lPLj4jJj2N5M8Rq2J6
-288B2Oo9Nj7o8O8P7Nm7J09N8r1jr2RK6P7n1K6p6J6p0K7K7npJ35r6l7M7J7p3rrQ5K7l7j1j3
-249a0o1KJ7m2R6L1qj04RP0K0n5J15l6j7q2L5J55j32p2J89L7j21l0N1p6jOk3Q8j24m4J56j9
-215B0NQ1r3K3r4J04J5p6K6K1L0K6m0p3J60j3p9j17Q2J4l2K2J7j2o8N0Q5q0L3M5j08K4k2L6
-181A2o8K0o2J64n6l3m6L4N8j0n5K6KOP9k7j16K8j9kJ0Q8M6p9p8QK4M5N7mj5j4k7K3n5o4J2
-144h8Q0n2N2M9N8j10O9L6j12J05kr0KP2R8j20N6Jj23p7L9K5j4P2j9k4l2K2Om6Nl7J22m7k9
-109e3L2N1K5m5k5k2P6O4q5k5M0K4n7k3L6q1P0K6l3l6j8O9q6J33L7o8m6J50q1l9Ok9M5k4l0
-74b2P4Q8K0r1k9n8K0j4j7P1qk6J9nRo2m8O3P8j3o5RO7N2p4j28RQ7J13r1l6M8o7k8O0Q4nL6
-36A20K7q1j42R2J2n2n8K2K3L2L3j6j2nJ8ro8M4O2l2m9Q%j3Ll0K7R9N9o1o7k1M1P3j0m9o4
0d4m1O4Kn5N1K9K9j1l1L2K0l1K5k6j9p9L8J12o6N9qrL6n4p8j9nJ23Q3p8k5m3
32a9
##PAGE=	F1=24110.651124240132049
##FIRST=	24596.97802734375,	7686.668670654296875,	0.47173583507537841797
##DATATABLE=	(F2++(Y..Y)), PROFILE
-2014B7m8l7M8L1p8%M1K6QmPl8k4N8P5j21P1K1k6l2m0kj2j5mR3qr2O5nq3O6K3K4Rj2l4Q0Q3
-1975A41o7l1k6j0m6Oj1L8L1Kp9l5J27N0l3KN9p5m9R9r9J5J8L3J6m8q3L5M0k1j5jL6pk3O3
-1939E2J7j01P2k9lj2r8O5R9L4Lj08n5R8o4M8j3j3OmJ6o9O2N6r6O3J03j50M9k8l1l0L7L6J7
-1904B9p8J10n8j09J05pl0m7J58J09j47m4j1M4l5m1M0L2O4j6p3j4L1o7P1r4N7J5R3q7m9Nj
-1871d5O6q7L8pM7J12o7q6L5oq1K3J5M7N5m8j1jMj2J4l0RJ3Ol1n5O0J2j5j2J3qJ40j7q3L7
-1834D4Mj00N8q7J05l0L7L0o6j4K2Q1L0n4q9k5L3Nm0M3M0o9L2N2p1O8J6L3q8k6J5m4M1m2Q1
-1799B5R5l8j26L9L9Ko8l5M7L5r3K4J7K7K5J34l0j11l6JM6K9r1Q5M9k9pk0p0J5lQ6q6Nk1J02
-1763F3j07n2LK3O4J25j5j16k2Q3Rm1n3j6Q6K0j4j04PK5l7J09m2k5P2N1rl8j06OK0l2J06r7
-1729e4M6P4j3L1m1k5n5R8M8k3r5j0o3K2pO6M6j8p4K2QN0J8l0o5O0K8m2M3j00Q9k9n2K3J00
-1694G6oqK2Pj0N3j12n7L2m0j7L1j8N9p3Q1k6n6K6P5J07M1j15j32J03o0M7N1k2o9j8j1LkN0
-1659A2Oj2mj6k6O5M7j1q7k0l7P5J02n9r6l4Q6J14N3Mj24k3k9J6M4m6L6p6M6ppl5j1N6Q5L0
-1623A17j58k1m5N6J16OK6j5k9n3N4J7J5j19K7m3N0J2on5J06p2J4J6j3l0J1O4L7J4n3r8Nr
-1589e6J4jQ3po7qmP3R4o6o0Q6pk9r8L1nm9K0N0n6N3n2j9J3N7K9l5J9l5k0j8K8O3O1N4j52
-1552a6j7pn0P4R8o1lR6k9m8kn6k6qJ2K3%n5K9P5L7J2%k3j14K3oL4M2k6J4q4J37m5LM3q8o
-1514a8K9r6J23N9M3q2j06J01qp5kk1P6M7j2K0J3m8q0Q9O5Qr8m8M3K2L0O1j40Mn8JL4N2l4
-1479fn5n0Q9N7Olj9j7K5m1N4J46J5j09o6j8q1N9j6pJ01nm2O1j6l6k6l9K9jk7J7%L3k0jJ41
-1442A32j59M4pm2n2L4PNO3k4j5j6N7L4N4j2k9p6o0j7pJ4P6K2l0PN3k1k4J7m4P2M0n9o6K3
-1406fj4L2J37L0j23q2q8J6RL7L4l6o7K2Q6M8m7j7k1QL4O2m4n9O5o6N0K6m4N5k2J4m6J7l2
-1371c2m6rO7l2J8M0j9n8P6K9m0L0O1j0n0LJ4j10N5M7o6k3O7J1l6m5L7r5M6N5j3Q3N8n8m2
-1336A3Lp6PP2p2N0l5j4K2J4K1mOo9M4M9j22J13m4j4N4Q9p9m9J9k0R0j3k1Pr1R7j6K1L0p6
-1300Fk2N3j05P9N3q1L5j4k9oMJ6P4P2l0j32O9m2O2Q5J7j06p7J11N0p6p4m1K5L4L4q6J7L1
-1266Fj3RmP5jj3oJ2k5j18P2k3J2J31j11K3l4j3M7kJ1j9NO5l0j5J1M4k9j50R1l4m7qP7j2j7
-1229c3M2j9mm8j3P6l6K5k6K0J40j07k7pJ2k6J2Q2j0k2j0K4j10J54K7r9o8nqN8m4O2k7l2P5
-1194B8k4p3M9n9J13Nj14M9M8K1l6j5k5J5J08k2q5Qj0n2N0l1OLO3k3M8o1k5oL6po0J49nr8
-1158c2M1q3K2l0P7j0Qlo6J25K1l1p8m7Q5Q7q0p6J01m2jJ4rm3M3P7k8K7j8l7j0p2J13Q0j41
-1123a6K6Qp6J16n9p2k5J55o8p2Q0N0Q0k4q6qO0m8L7p7k3P1K3K9m5r8O2K2n4l3O3K0m8jM8
-1088A7j2o0J46o3j1J2L3p2q1J17O7m9lq3Ok6L3N8p8L5j3K7N0L3%n4m9J0rk0J2k2j4Q1o4O
-1052d0k2J4K4rO3L0k6k4l0p3K3Q8J1K0M3l8p2O7l0o8J9K0k1k0Ok7J42K6n0J24j4j02l8J54
-1018A70r8j07qL2J7%Ll9R4Kj05k1N9M7NR9k1j00Jl9NM9R0l9k7p8nP2p8j8Q2L9r2k6pN1rn3
-980e3M8K8q2N9Lm6O0P7l5n8J6k8n8Q4Q0q3LK7q2J6qj6M7R1l0m9m4QK5M7j9m0N3k3J7j12O3
-943a4M3O1j2q0L8NnJ8j14K7P6J4J8m8k7l9Q1j02K1K3k7N4q5J8O0pm8rM8Qk1%J5K9k6n1J09
-906E1O4r4J9m0%M9K8m4l7Qq9Q2j6K3p0J5NP2r8L8n3O6j6j16J05O8jo5O5j7j05N6O9j22P0
-871c0j2K5M6m0p7QL7Q8m3l2J4k2J6J19p3j8n1kO7q0k0P9o1K2L2R8N3j12m4lK1J0K5K4l9r7
-835g2P7nrM0j0k3k8O8k4k1K3k5j5N2m5o1J50M7l9j4n5p6P1J00j0j44J2p5J34j1j26L4J06
-802B6J3J0N1k1k0l0r8K7J7rk2R6k9n3O3J00o3l1K6j26j5J7K0J13jj3K2r4J5J11k5rj7%%j22
-766g1J30m6r4O7Nm8J3K3NN3k0j36M3K49Pj31n1q3Q2j1L8l9o7nP8L1K3m3o8N3k4N9%n9j01
-731a38J44N0j04N6J5J09j42NR1J13n6j53kN6L5L0j11Knk7l2M9Q2k4nL0rn0J6no8j1N8Mj05
-696a02J26J2l3Nj2j15J35j1kL1n3N%N7L2ln3k5q7Q1J0P5O3k8j16l7pMl8P5J12q5n7J9o7K6
-660f3K9j0M8kJ0QN3j10Q1O0p3n0L2k6P4q9l7MJ32p3o5K3k5K2J2J8k1O6kn9K2j4Q5m1k0m0
-624d1Qj6k6K8J9L1M0J7OQ0o7q3l7R5R4r8N4L5j04m0P8m7o1M2o7J04j1n5P6Po1M9k1l4OM4
-588D4p4J44n6j13K4MN4k3J0O2j12mK8J0l7Q5Oo3%J8Lj0L8N8j31M9m8j3ON6Mj8J1K5MK8Q3
-551A52l2m8k0l5j8q6Q4K5rjK7J9p1Q4J4p1p7M1O1r1J2LO1p4m6Q5L0P0rj40nJ3J5J5J0Q5p0
-514CnK6o8J7Q8O6r1m7J05nm4q7m2N0P6N9j11RO3j75N1lJ8N7N3k4r3j2R0M6k8q7L0M0km5m9
-477g1K9R2oj3k9N3ml6j3l4j5j3J60k0q8m9L5N5o7J7j1O3j8l6L8l8l7lJ7L7L4k0q7R8k1m5
-441d6MlRJL2Pn5l5N5K7k0k2R2ok9L8N2N6r7p4j9Q8j1j2MJ1m2K8RK7k0m9J1J09l8j26R1Jm1
-402Gp0K7P3no7M4Klrj0K4o1J1O5L6m8o3k5P0m2MR0j1Kkl9%M1m2K9J59j10j00j9M2N9k6K1
-364E4J5j5k9n4L0M1NJn3m8N3J2M9p6rJ6k8J3k3M0M3q7N5j05Q6l1K2o8J79K7j24l3K8l6%K9
-328b1J14p0o7J7Ok2l9NM3M6%NL0k7R%q2j4K5m6K9k1O5MK0K4N0q9k5K4J4l1QOjJ7O5J2p2K8
-288C9pq1K8K3o8kR4j1n0J08M7q4J0r4J6lQ5n4O4r8L4n9NM0plP8o8k5K4J0k7l3K1J10ml3K6
-250E1l2n1omk8O3K0k0q7M2M4Qk6R7k6j1r4N9J63j51j34J82P9j09jQ5q3o0J5k3O6r7j5J15
-216C1J0K5N2r9j3p1J34jq0jPO5L4m1r1J56Lm2j31M0L7m3J9J8j7l9L1J00n8J2M7j20%lK6n3
-180e6K0m8J57p5k7l1N1N0n2p1M7nJ4P6m0q2qJ6K3k1P6M3p6l3j8K1O3Q9j5m5k7l0nk5k5K0
-144d9L9m8J01oP4q2N6M3j27N1Nr3J9N2J16j12M7J5j10o6M3jj5N5%j6n3J3J5j7n2N1J01n5
-110fo4K8M5M1j6j6l5P7N4q7l1J1L5o5OK2m3N1J9l0j8j4N6r0J35K3n7n2J41j01j6L0l5M5l6
-75Gk2O3N6L4j1n8r4M7j9j7N9j6k6l3QM1o5n1Q0O5J2n0o2N2P8l7j29K1P4P0p0m1P0o4m1R0
-39B1N2l6N8L8n1j70J05ql6l4oM1N3J2m2J5J1j7m4m6Q9O1l4m4l5rm3L1J2j1Q2Q8k8r4nP5M9
-2A00j9o0p0KQ7j6p3K0K0K9j9k5M2L1m1K5l3kq1K1J50n4J1olL0p9k9Rk6R1J06q6k1m1
32a0
##PAGE=	F1=24086.334779084951151
##FIRST=	24596.97802734375,	7686.668670654296875,	0.32248923182487487793
##DATATABLE=	(F2++(Y..Y)), PROFILE
-2014A8m3q3O2K1o2M0N5J5jJ1Qn7k0M7J24j31J6K8j3Kk5j5l1m4nR6Mp3JK6n7L5N7J4J1k1q
-1977BQ8P6j05n7K3j0l9k4l0M4L6J1o5l2J04P1l8j4N8o4j1P9j03J5j0K5M3j8q8J0K8k0oj0
-1943c1M6j6J0M6J5j22O5KOk0r8M6P9K8K7j24PR7p7L3j5j1Pl6M1o2P3K7q3O1J06j41L3J6m6
-1908a1m0K0L8L7r4J08rj07N7K5j21O4J16P1j21nl3nk3l6OO4R7J4r0k0O7j45Q3r7Q1O9R2j15
-1874C7q6K1k9N1m9M0j5N1J11o5j10O3J3r6K9m3NP2l7JK7pLK1m3JM3ll6n1N7L3j0k0J1l5J53
-1837A08j6q9L4Oo9M0j02J08KJ7K8n4j4L0R4J1o1r3oJ8k1oK0L3p2J6O8o1O1K3O6p4q9PJK3
-1801a3m5J04J06n5j55R3L9l6r5L0j4M7o9OlL1Q7J54k3j41p2L0L2kp9Q7N6k0k8j8k1k7rR5
-1767G2r1O5j21J17r1m6J4NO5J32k5j13k0R4Jl1k8o8J09K0l2r5M7L0o1Q8k7k1O8O3J2j6j41
-1734b5m3jO9N1j33R4O4OJ7l9j5o8P8O7J2j32l1j5J6j1K8P1pq4KON9J2j2o9L2J7k2N0j11P8
-1698A1qo7j0J13PjL5Qj3P2j18o1N0l5p2K9j0P6l3P8j7j00M2M9J00K7j11q3Q5o2O3J2p4j4
-1664c2j7K5K2o5Q3L3j0j8l2k0O4N1k8q0j5m3P9J02o1r4o2R0J36P1Mj18m8j4k3N6j2Ll0O4
-1630F1m1k6n4RR4J09K2k00k9l8K8R7L6K5m1k4k8M6K0K8j42L8KQJ1Jo2J07o7K0J7m5l8K8M7
-1595A9L2J4m9o2K4Jl7NP1k7l4l4pJ14O7m1p7Q4moq3%nj1M5Pm2L6n6j9K2L5K5k3K8k5m1j0
-1557f4M8O5L7P7j50m8J7m4M9P3o0%P5m7m8M6m1l3J5j2kol5K7R6P0J6l3k4r3Ml0L2N3KM3j39
-1520f4J69n2n8M5o6KK4q7J24L3L3m2o8P9l1q1pj0R8O8m2mJ7p0n8J26N6rj35L7K0NM3N6j72
-1485b1L8o1j1L2N1po7n1R0K1K7K6k9n0K9l0N1J66K3j24p7j5n6J3L0j6N6ok2O6oj2l5o5j5
-1450e7M7k3Nj1J6j7K3J23j77R9n5j1k3J4J5lM6m8Rj7N6O0O8k8o1o7ok4LL5kL6l4j0M5j9k2
-1413a5NqP7M5o6p3rl2Q3J16J6j19n9r2M9K2J1M0k4q1J8R2J7m3Qk9K8K8M9l4o7K9m5P2J9o7
-1377c9N2nL3n9Om3p8O6N3l6L2N1k8l4O9J6n7K6N5k0l3K9rj09N0Q0n2m4JN9l9n7M8o6M2P5
-1341C5n5O9P1o0o5jj0q3J16o7N9m3l1qR1M7l8k5o2L4L7q3J25r6J9J9J18m5p9J2pQ1j4j9k7
-1306A5p1Q4QJ7L6p0QJ6j30O8N6n2O%j5pM4j0P5O7l6j50R3l4J9J11K5j32m7R3M3n8o9o5M2
-1271b0M1K6p5l8Q6k1mk8Q6L1Roj6n6r9M6RN6R8r3k9k0k5M5J2J9j2NO1m1k6J8N3pj40O1j3
-1234gn9MO0J4LK1m2ql5l0R7m4K5k6k6J34q1om2RLN2O8l5l5K0L7j57J52L3q1q5Mj9O7k0J9
-1197a6k1rR9j7j04L4k5Q3J6j21O6L3K2l9k2j2j0J01lr1rOj9N1l0j1pO9j9M7o2l4K2M3l4j3
-1161c6J36n2n3L3j03N6j8O9l1m4moJ27Jn6r8RP8N9p3o6J29m7m6K3J3k5J2Q7l1J5j2k3Jr7
-1126g3J36J07j74J4Lp1J11n9p1J1J36o5r7P9L9Q8j5r1j5L5j6L5q3J4L5rN1pr9L9Jm4nN0q
-1091a8l2K3L3n1l0J67n1l4JO1p2q9J00R3l6j3r3J3m2P0J7q9R0k6KL6PM0j7n8j2op%k4k7P6
-1054Bp0M2l9k1K6N6M1j1Ll%q4J9Q2j6NO4lo5M4n9n6rN5l9l8J2LJ50jo4J34M2j07o9J25r1
-1017F0q7k2L1J8j4J7l7Q5K0j16l0M8K7M8J00k4j04lk1m0J6J34J6l3r5k0J00q4qQ3J3r7k5
-984d4K3J5K0m1L0L0q5L1j5j7R6P2k7q6J8n3q0J59N8r5k6M9p5mL1p2Q8Q5k8n0k2O1mK2k7n8
-948b1L8j7K3p2J0M6R8j7j06N0pJ6Kr4PO7QL2l1m3l0O5q1OmM1J6o6QM6nk5PM1Pm6K9M1K3p2
-908a0n6R9O0p4M8m2k2N0K4o4k0J0j04P5NL7r4M7j1Q1j25O8m4K1Pp5R5O1J6n1J6n5p3O8O9
-873C7r6mRPO1n4m5N2J6Q3j7l2lm0l2J23m7j0l2k8J6o8O2M1q7L0M6J04O6j12o5mL1J2L4J2
-837F6m9p1K2K9qL2j1k2qL2K1j3Nl6k5M9n5oJ62Ro3k0m0n9K8J44lj73J1n4J35rj21M4R8Np
-800C9N7j3j1l5j09L2M4lp5R5pm8RJ04l9k2K8j24L5j0L0R8l8j5M3q7P2R0o8J0l2J4Kj40J38
-765F4m7q6L3J1m4K8K5k4M1j2j09J8K25L4j27o3n4Q3J5Om8j8l1L9LM3mm6L1j1O7l4o0p3J23
-730bJ9r8P7J4J02j29N9P3P9o0j36J5M6J3M3j11Nn4j8jM1J09J6j8kj0l0m6Ro4pM5jq3J35K4
-694E4k9l5j0p6J05l1L2J1r1M6lQ0L1j6k9l8j04O8N4N8O2rj15o5NOl8L0J05q4JM6n4j5LmL
-657d6oJ1N8P4j04P8O8q4n8L7l1N9r8k1K8J38q9n1K0o6K4L9K5k0N3nn6LK6N6k8j3k9J7l4n4
-621g9L1J7N1K1L8j1N6n6n8j4O0R3p5K0K1j00k0P6l4q7N3m4P8mk4O9j2l0Pl9l1J6O1j11J46
-586H5p2m5M1NJ7n6J4L4j08M8K4Mm9Q3K9n5NL6k2k4O2N7j21L7r0K3k6Q7L2l3QJ5k1J6Q8J0
-550A38m9m2j2k1q5R3Nj1k0N1K5q9O3Op0o3K9Q8p7lPN1o1l6P2L4O7rj42L0j9J0j0Q4R7q3m6
-513BM1p9jR5O6j26l5J16k8k6o5m8M4Q0O4j03K9L8j86N3j5N2N3J5n4m1J0M9N1j7p4M0K9k2
-479Gp3l3Q2P9ol5m3O4k3l7N1n0m4L2J61n2j14lN7O3r9J1J1j0j7L7J4l8j6k2JM3L4pq5O3P
-442A0o5MpK8J6j7K2k6j4lK9jn7J19QqM6L4M1q1p8%O1k2oM0rr9O3K2K0Pq5K8J05m1j40O3j2
-403ej7k6j8P2J9p1O5nRpk3Jl4k0M4L8k3k4o0Q9m3k1R6j5k3pk1L4L6m7L3J36j11q5k3N5N8
-366E6l6L6Jl9k8j1M0M7pj9o1p3O8N3P4j18KJ5m2Qj3L1O7p6K7p4Q7LLq9J42M8j01p6K6J6N
-329hj9Q2n4m5J7Ml5kQL3M2l0M2M2m8l2Np9J3M1o1K8j3P5J0k3K6P1r7n0N7Mn2J3J8L7m9Q4
-291E5K7n3K5j9q6M4M9n2m3P2k9l4P5L0o6L6p4lk0Q3l6R0j12L1m0j0M5J1J0qql1j5J3K5q1
-255i9P2J19l4k9P0l4n7Rj7m2J9J5j7k0K4J2j1J0O7k4Lr3O8J68j65j04Q1J15q3K1J04q4j00
-222c6MmM0n2J1Q2LM7K4q1n8k6J40k5r2j1KQ2L5m0r1J31J5mr6l9O3l1mJ9k2rJJ15l7JK8j15
-184c0k5L3%k7K3k9J13q3J0lK9L5q8l9L9j5RP1n1Lm2RM1m4N4L7o2Om3K6O1J17k8p9l1j9m3
-147f5M1j6K5Nk3J11m8P3m2M5M0j13k5Qp0K4L2J27j00K7K2r1l5M9m6J0J7K2lo5jJ1K4m2N8
-112a4O2n8o3K3L4K8OQl0O8M2q4l3k4M8p0K9PnK8J0k7KpL7p7J22J0m8l9J08j08QN1m1N2m7
-75Hk1M8J6O9M9p2j13N5k1j6N3k8l0o8N2L6o7k9N9M9L0l2p9N2M0jj18K0P2L7o9m2Q6o4j3R1
-39C9J2n5O8N3k5j88J07j9k7j9j7M9O6lo0M6K1m8p9L0P8M5k9l4p8J0p6L6M6J2OJ05J5r6j7
-4b6Q7L4j4n7q7N1R3l2p2j5JK2k4j4N6L7l9L4m4Lo0j4J74l9k9qnK8r0L9J0m1O0J10r7ml6
32h
##PAGE=	F1=24062.018433929770254
##FIRST=	24596.97802734375,	7686.668670654296875,	-0.057974897325038909912
##DATATABLE=	(F2++(Y..Y)), PROFILE
-2014ck6q2M8J7m7O0N7Qj7K6J8p4lL2J51j30m3L3jL1mj1n3p5mQ3J8k5n3L2j9k6R9L5j1k8J5
-1977B8Q0M7j23p4O1qj7m3n2M9M5J0m6j0O1R0n0k6N2m9J3N5r6J2k7J0P5K1r4j8K0k5jk0N2
-1942Bk8M3K8K0j20M8J8K0k6q6J9M7J9L8j03O3R1r3Pj6%J2p6P3n0P7np3O5J00j21J1M7o8k3
-1907d0J1K4M8q9Q7L5r3NO1r6O2N6L2r3M1m3n4k7K4k9L7J21N6q3k4P8j46L5p4N9J19Q5j30
-1874E5j10L0k2J8nL8k3L8J05m6j12N5L3r5J7p4lL9l3N4L3m0M0Nm6lO2ql4j0KO2Lk9Qp0J57
-1837I1rr0K1Pk6K1j02J02K7KJ5l5j2L2R0j0o7r3M3Lm3K6KL2n9m5Q2n0M9M2R7n7j05k8K2L
-1801b2rR6J03p1j80J46K4o9r2P5o4N5m8ok3M9J32J59k0j38p7L2Ml0m1M6N9on6j3L8o2j2Q6
-1767F5q4J06j31O0q5m7K2L0L8J25l1q5mP5k3k5Nj05J25K9m0n6M8M5o4K5Kk7N4P4L6J6j59
-1734A4q5L6P7%r9Q7M9J9%m4kq1O3P9N6j42r3M3K2j8rQ7Rp5m5RP0Njo2J1Oj5N5j24Q0K1l0
-1696b7m9O9K1LM5Nj2Q2j12n3N6k6q3L5k4P3mN3jj16M5L6P3J2r5k9N8o4P7k9j15O8l4M5K6
-1661Io6O4N4rl3l9j9N9N0l2n6pj7O8O1o7p4n3O7J30Q5Qj06n7j3m8O2J2k8M7O3p5l9n8K8J03
-1625G4J23Rk13n6j1j6P1O1K8n8Lk3L2K0L8j50O2K4k3J3No3R0o1L4J0n9m7N8J2J3Ql7oJ9J9
-1589Ck7m7O2n7Jj4K0Q5L7j3j04Q4LK5n8j8J3JM4k4k9K0n6k8N6jJ6j8L3j1l0pM5N9J1Q4j34
-1552B6n5K6k9K2M4n2oO9n2q8R5j8j0J5m7l0K9ljJ10R0J7o5k7n6k2l0K1N3K3M9j76K06o3j19
-1517e4L6j9LK1p3J10J2J0jk4O1n7o8MqQ8Q1o3j3J5q6k8J28M8k6j58J33j3nM9M5j79N8n0m0
-1482f3L0N5K0p7k6O1j1L7N1k6q1L7j2M4J65L1j22q8k0l3jO4l7Lj%O7JJ0l1o6p3Q3ll3pok2
-1444h0N3R5j35Q8q0J5MJ8Rk2K6q0M4k3M7Q5P8m4p9k5K0k6NM2o1O3m6l3L8k1k1rK8Q1M5o8
-1408C1o4m1j7Q5P8Rj05k7m8N7L5m6N9No4k4P3Jm1J4k8N4J5K0jn5l0k4Q1J8q7N1J8L4o3lm3
-1371g3l9Q4M2m7J8N6l6PM4J3o5K1M4k9JL9k9r9L7J00m4l2q8J02l7n2M1n4Q0P4q3M5O5p0p4
-1336c8J1M2j44J40n7N3m6m6M1J01O2n9n9o9L5J8j6R8j37O3l3J43or2jQO3j9j3k3q1O0K9J4
-1302D2M5n2K3k6r6K7L7k5j7K5K%O0l7O3O2l4j49J06k9j9J21K8j43j4P2L5l5n6q0M7L8J9n3
-1268a3n2R8l3j3o2J00N9K7km3q0n9LN2P8P0o9p5k3KL6%J9OmM8m4k6K0N9J3j24K8J1m9J0L1
-1231aN1QJn9k9ml2J04m9J6qq9J20m1J1o8M5J8N5M7o2n2M5M7j20Q3K9n0r9kj9Q3olk2KJ14
-1194F4j2j15K1mN8K7j22O5K7J6k2l4Jk9J04J3j09k3J9J6M3k8m4kP3k0M3n3l8N2M0m0J2J06
-1160A05r1OK8j07O3MN2m6r4KL7J07j0n4p1M9K9K9n6n1J36m0r2L5M3j9k7Q8l5NoOJ6j06J32
-1125F7J30j97J3oo4R4n6o2M3J03m8j18P4L3R2j3r0j6J0%L2o4M3Kl8Q8Pj10J7jl2K6M7k6j9
-1090c9J8K1r3M0J36l5n0J1P6p1r7Q2R6k4j7q6Lj6O2j5q9J32l5rL1m4P2J6n6k7oPj6k6l7P6
-1054ip6R0m2p9K4J10J3n3M6J3K3p9jP0l3j4P9M4m1Nr3l6k8P5l9l0J6OJ30k4p7J49J03j12
-1020A30r6R3p5o4l9K2J2k2L3k8O3L6q6k4LJ2O9Q7k5q3rj3q0rJ66P0l7j18k6J15p6KP6j9r2
-985c2k1N5qL2j7NJ7o4K4KjP7N4j5j06K0o9k8J05M2q2l7O9m4l7N9r4Q4P5j5m5%R6j4k2l7o0
-948c2K6j8K7l1k2L1J37k2j31P2k0L1j0p8k0M9OM0kn6qL4n8RPN4l3k9j8K2J5QJ1L4No4N1P3
-910I0J3j20m7Q6M6n0N8l8m3M7K0p0lPj06O2M5L0j15P7l1Q2j00Q3m7l8K0l2R0N3K3m1k2r0
-876f1j4N3O1n1l7Kl5Q6l1k5N1NP9Ql1j3n4q4J12j7pPkj1o4P4Rj06K7N2R9P6j09q0jM6J2L6
-838F2On7m3m0O4nK2nl0NK1N8j3j7m7l0M1n1M0J67k5q8k9j6j0k6J57lj74JjR6j8j08O6R2%
-801F2l9N0J2Rm8j16L6O8j1q8P5J6l2n2Q1j1jL1q2M5l0L4P6p3j8M6o7J23P4r3J3n7L3Nj53
-766h2J33m0o8lJ1k5L3L3m6K5j3q2J0J80N4j11n6mL7L8pm3Ql8j4k3O4M3k7J0k5N6l3m6l3O2
-730b2lk0M1oQ7r1Q5P6N0p6j19L9K2LN3j04jp6l4J4P5J18M2k3l3j5k2p5Pn3qJ8Kl3J16L0k8
-693C6o8Om7O1m4O4j9j13Q8K3Q1J4l9Ol9r9M3R3L0O3J2j14q6K0Pj6rO1o3O3M4m8m2k3KNm8
-656i5J3J18P8j04O1P8p7o2L0m6M2q6J3L5J21r5k7Ml4k6N2K6j3L2pl3k3N3L0j3mj6J9l9m3
-621c8KJ6N7KN2k7K5m1l2QL5Q3n9j7J4q4j3Q0j1p2L3k4M0%mN5k1Ql7o6j0K6P5j26J20p5K3
-584cM7kk0p8K8ql0K8J2JjK7M2m1J1N0l4n0Q7M9j13L3j06O6o6J05M9m6nQl6PQ5N8m7p1J0j8
-546B8p2Q4k0rm1O9L4r2L4no2oRP7n0l0M0L1o4k6O2K5N9Jj37O0l9J4j8J05J07p7r3M7q0j5
-510e0R3N8j63LJ23m7j6n4l6L4O9O8p5L4Kj25Nm2Q9M1j6o4N1Qj3N6Kn2L4J4l4n6l1R0P0mo2
-473Dn4P0l3K2N5p6o6P7J49p3j32M7P8N8j27NK3n9k9R3ll2J0l2k2M4L3J2p4ML1m3j2j5L6M5
-437A4m3oJ8%l8K8Pl4R1J6QN8J8Lp7o9K2L5k5JO7oj62R8K4K1J3j13O8P2m5j12Pk3PL1n9Q2
-399cM4r0P4rJ0Kl4k5k2j6J9L6pQp0J00m7m0P7j8n2kNO6L7n3K8J05r2q6j3P6L9m0L2k0m9%
-361c0K2M2M0j0l2m4n9K3R4Q7j55NJ4m4KLJ7Q5n3j4k1P9J7qr4P5P1q0r1J4O3K1o6L5l0LJ7
-324bql8L0JJL3m8P9L8o5n9L2q5K4M8n6K4pR0J6o1K8O4j01n6R5k4l9LPR8j05P5N1l3J3k1r0
-286d8M8O1l2n0L0m3lJ1J1l9Q1n0l1PK8J0Q5j15J7j7k2N4K9J5p8M7k9n4J4P2q2O7J15o0k2
-251B7J07k8o5K6k4o4k4K2kK0Qql6N1L3k3K2q9P0J61j83m3j6J26n0M0J04q8j06k5K7J5j2M0
-217A3P7m6N6Nm3p7NJ37m8j13mJ5N9K7l6o7R1K1K7o0r5P3j2j0Ok6Qk7J34k4qLr5l4N6k0oK8
-179a0k1N4p4M1J3J6J7j05J7J7Mj2M6o7Q4m3k4M7n3K5L0l7K5n4L7L5J35l8j07k0Mn7P4k8L9
-144A0j9j3J09n8O0KL0K8q6r1%k4J1K9J17q9NJ9o9rO5q3L7k7M6J3o9nj5O5j1L4Ro0j1K3K3
-107drJ1L7j8N6L1p6l1o7O1o8M0LK2MJ2l7K2KJ8p3J12Kl7k0P1r4J0O8m8O5n2k6K8k1J22P7
-70A93p9j13N0j2k4M2l2k6q0P7K3o1k1M3L5L9k1l5N3k6J5j11K0O8L4j01k7R1o8L8O9k6o0N5
-36B2P8pj87R4k5j3j3k7N7P0j3o3O9L0o6q2O1O3K4k3j8p8J4n3k8O6M4p2J18N6p3o2P3L4Ll7
0C6j03P9Q7m3o1l8rJ3k8LN1M3k5M3n6ml1l7J62k0n2pj8L0r0Q9Rm9M0R7j10J9k6
32f
##PAGE=	F1=24037.702088774589356
##FIRST=	24596.97802734375,	7686.668670654296875,	-0.61847126483917236328
##DATATABLE=	(F2++(Y..Y)), PROFILE
-2014c5nm2O7J1p0M3M4J6l1M1K7q4%L4J59j22r4L5J0N2K7Nq1r7oO8K8K3n7oJ8o5J05O9l0l2
-1978B5J9N8Qj17p3P0LJ3m5l0K7M7pl6J4K6R5o5k8M3l1J5K9p3J0l5rJ18M9j06l3Lk3lk5N4
-1942a3m1O6J2L4r5J9K1M2l5p9JRRL8LN9P4j12k2j7J7K2p9O2l5P7k6o7O0R0r7j1O0q9K5L%
-1905a5N3p1M9O8q4j9Q7q3O1J%o0P3l8m9l7L6J3n1J03J02n9l6P8j37Kl2MJ44Q0j29j08K6j8
-1871d6RK6L8l0J0R8j8r5L2L7j04J7o7M5J3k6N5Jn8O9k9l8J9M4mk8K9n3P9J8l7Qq5J24Pq0
-1835b0jQK2Mq5P2N3q%j6qK2P2k8p0m8Q7k1o8M5lL4m3m9K8l6L2O1J19l6r2n9J3j6K7Q4R2q4
-1797H4j89J80%r6j9O0r7N6l0Rj1K9J48J54k1j17o6K1k6n2rQN8Oq2pR0p8lN8q8J33j17Rr0
-1762i5K0n8R7LR5l5l4nM9m5j0L2j28J32M3m3j8M3N5o3m7M0l5L4Q1N2M9j52q4M8M0m3m7P3
-1728D4K8K5j1n4Or0O4Q3J05j15j48N1K9k1l8R6L4o1r6PP1MOn5jJ0k5N2r8O3M4Mm0k1L3LM8
-1691C6JqQ1r5l8N3j6o2M4n2O1J1J5J3j05L3M4L9np2J6K8o2Q8o7kL3m5K1J7l9K8O0j2m2m0
-1655d0j5N4L6k3k0PPN6Rp1m4n7N2J12Q7J7r1n4j5o4O9K4m4J16N5j02n0n7M4J05J20j0j99
-1622A4q6J9m2J7P8L3n7L9l2J6J4M1j30Q2L1m7J6Oo7O9n3N3Ko0k5O6k9j8Mk1M1pM8j3r3Q7
-1586dq9kL8L8M4PJ5r1M1NN7k7j2jkM8l7k5Ln3k5R3j1j4l9L9Nj5nM3M4j4P5j08l7J8rjJ8m3
-1546c3JQ3l3q6L7J2J9%q7RN2j4j9J18R3J8r2l1j4l5rRL0K9L7j64K11p2j59PP9l1J1n7Q4L
-1510Fk0K4K4M9p3l5Pk6O6Q5o6j0Mq7lJ03M2l7j12J53m4j1M5L9j59O8l1n7QN9M3q4kL3k5K7
-1474CO8j1j07N2%L6J48L7j10j01k5j2QP8n5m3NK2O3MK6k5o3m0M2K1q3J6Oo5O7O2p1N3m2r
-1438d5J7L6%m3No2N6l9J1J06Q5n8o5J5J9k3PM1r8Q8n9n3L0l1j9rN4Q2L2o4m2jJJ6K0Qq2O
-1400e8oO8M2j07Q4L8o2n8M3Nm3olP6pnN0n1r0J3O1K3j01N1L9K3n4nl0J3N8M8n1l0O2l2N1
-1363D9MK0o0J3L0l3M0L4m5q9L1J05n0oj05P1k9k7L3p5J18P7r4K3L6p1o4K6O7j30R7l9L7m0
-1329d6m9R5J00O6q6q0q1N6j0L4O5j62J01p1J49L1q3j9K2L4k9pJ0q6RN0J3N4l4K7o7l5Nj5
-1295c9ll0O5RkO5n6M2O1k7j36J04k3m7J16K0j39K9M9J8j2l8p0K8K3J5k3m0P7l7j8q1J04O9
-1261G3L5Qo1r4rm5Q9Q2N2m2p6n5L7L1l4NL1j8L0l9k3K4O4K6j02j2L6l2J1NP6J3j1o3o4K8
-1225b4j9J05n3KJ0r8N2RK0n7O4J7M8K6p9q1N8N4o3K9Oj8p0n8N1N4j0nl3NJ19qj04RmN3L5
-1188D2j19M6K8Jrl7K9l4R6K2j20MJ0J8L1j6r6K5O7k3M1l6l7O5L9l2K1O3j18P0K5j00N7K1
-1154D4K7n3q6l3P0O6j8k7l8N0oRl5l6J26k5j24M4P1k4o0Q5m7Mj2M3L8j06J09J43k07K2j5
-1121an4P2m6n7O3O4j8r6M3L1P8k0q0lj0j2L1k7O7k7l3J10lj23j0J2k4O1N5l0k5nJ7r7P4R1
-1085F8k0n9L3P4n9j03O3P7j7j2o3k0K4L7l8p0J50l4j2K8r2Q1L6m0l8nK6k8l2m4O7l9J09n9
-1051a1r6K4J14j5r0R6K0L4p0k0N4l8l3R1R0j6l3j25j2mM6l1j2J0QQ9l0q4J60J58j17j12O1
-1018A06n7m0n8MOj7L9j0L3M2m8k1j8lN9O5k4l8j3j0r8K5J21J10l2j41l1J19n6jP3n0q0j7
-984f1Q0j4L0J0k0pm0L6L0rM7L4jj16K1n9pK0L1l8lN2rn6N1p8M2O5Nl6J5J15op0n2l2Pk6L0
-945a9Kj7NJ70l1j61J02l7M4j2o9n5K5OM4L5n3QLl9J3K0N3p6Mn3pO1L4J0K1Mo2N9J03Jj60
-908b4l3P5K7k9N7k4o7L5J7o4J5lo9K4P7J4j15R7o0P5n1R2n8q2J5jR1M6K5m0m8q3K3K7M0k
-872A9l3j9q6J20J0k4L4j0P6L4k8j9o2n9K0J2j2M8L1j2q4Q6j0j03oN3R0Q1j06q6RN8J1L5N
-837G3o6j8n6N4oJ6J4n2OL5P6k0l9n5k1K8l0O1J71n0j12m0K3J9m6J32j0j31nK9M3l4q5R4Q8
-802H6mp6K7N1L2o1j20L7Q1k8p7O7K5no1nJ2K4L4n0N7m2L2M6r1k1L2l7J54O9r7Nr2N1J0j65
-766a00J18j7m7j5qJ4J6L6n1J5l2o3K2J19O9q6k9J4rN1mk4J5l4j3k3K4P8k1km9K8j6lpQk8
-729e4N0J0l5O5m6R0R3K6r6j03N7JJ1N0r0k0o8n3J3J05J15O6j7o3k8j7o5j1l8k3LONR3K9k5
-693C6q9L2m2K2k5O1n8mK3O2O9rp8M7l0q3M9R6rO6L3j17r2K7J1J3j1mj6P8K6m8o0m1J7N8l5
-656b5k3J14O8j07L4Q9o3n8J7o1K3n9L8L8R2r2Jj8pm8N2J6JJ2j3mm5O3J2kK%K5m5l0j5J4N0
-618D6j6N4l6jk7kL0J2O7n5m4J5o4j5Q3J4m9K0j3J0ljL6k1M5n8j13L4K0P9j13P3n6O6M1pm7
-581Dq5N3l3M6j5j9NN7j8K2j9J5O1k9q2R5L8r9L1q3Q5q8J00N6n7k3Mm0OP4J00m3r8K7j5o5
-545c2P9m4Rj9K5L9q1Pnm0L4jM3k1n8P9K4q0j4M5J0N1J6j33Q5m1LLQ3J12n8j31M3o3j9O8M5
-508F3j77O2J00n8j3n2pJ4N0P1l9K2l3n6k2j9N8K0l5k7R3On6N3K0l3K2kl3j5m4P0O6jq4n1
-472f7P0j7N7K9r0l8Q0J28q4j11O1Q9M4j43jK0m7p6J21mj6L4m8l7M0L0K8n6m2L2j1j8k7L3
-438c7P8m4o5O6Km7L3jj8P2J8J3P6Om0r1n7M7J4j7LQ0Rj68R0J7K1kj24J19J8m5n3JJ2k9L6
-401gp1R6N2j16P0mJJ5m5m7k2J0%L1jK4n1R7n5k4J7j8n9QQR8M0m9LP0o4q1J7P3J0k5J1n2l9
-362g9N2L0M5K0j1l6j4m7k1J25Q7j78oJ8l0j3J9LJ01k4o5K5P3J5nq9MR5p0q7LR9M4j07j1o
-326d1N1K1j9l5M7j2l7K0n6R6K8o8l9M8q4PM4l6K0rJ02K1p8K1L4j00k5J15o3K2mn1J55j04
-292iJ5P3j5Kj3r9M9O2j4m1pm0On2j0M1Q9l7l1pqO2N6j09NOl8O9L5Rr2N1j7m5qJ03o7L5J00
-253A09p6j5J32k1o9L9l0q3n8N0%L6kj4n4Q8lj5M4q7O5J37k03L0l0N6j5O0Q3r7p4l8L2nJ6
-218a2O8Q5j08M6oRo4J0J33o1j19lK2J7J0k8l1N3K2M9l0j03M1R%j7l2J8l7J50k6j8k1o8pM4
-182ek2rM1k3%l5L0K5J0%q5M6OK0j4J6o4J16m2m4M0n0oK4pK6n2M8j0J41m2j15J5J9k8M3n0
-145c7O6l5k2R7l5M5M3QPn6j16l1K3lM6Q2q2j6J2m7NQ6r2M7o7O9K8p0%k6P1K1J0m5p3O4L4
-108A1J4k5j4N7kL9K8o9l1j04O3n9M3J4K9j3L5o5L4J2Pp5R5Nk2mM4n8k4P5n4Q5m9l6Nj9J54
-71A26P7q8r9M4Lm3K3k5rp6O1K1l9k0K4K5M5k1LN8n8J0j06K5N4N5j47%P9p4R1L7n3m4J1J12
-35H2Mj60O4l3Pom4O3P4j9n2P1M6p1q2O8N4Kk1ko1J7m3o0N7O7o6Q7P1m5j17L0N3K7pj10P9
1B4P2m6m9m5RJ3j8RJ2M6qM5o6j3ql6J18Kn7ml9L4n4R2On0K1Q5j14L4j3
32B
##PAGE=	F1=24013.385743619408458
##FIRST=	24596.97802734375,	7686.668670654296875,	-1.0315191745758056641
##DATATABLE=	(F2++(Y..Y)), PROFILE
-2014e9J3OJ05j0j00K0J3L4l6N5L1q5j3M5J51j05j27L1K0O3O7K4j12j11mO6K1N8n7l4M6o8
-1982e2O8R4l4l5RK5k8r1l7K9L0M1m0j9K4M8k7m0L6MQ6p7j9L1j7lRl5Ml0k9J63O0j17l8k7
-1946c4oooL1m8P7jN1n9j4J7O3m7p0km1J1N0R1N0N0j32m5j7K9L4o1K8j7P1k5o6L7Q3p5l4O0
-1909B7j03Q5%j9N2m9jQ6q0oR4q7O0l5k2k5Q8k9k4l3JO2n9LJ39k9n9P9j18j2Nn1J36Q5j14
-1874D7r0K1l2J9L8M3l7k0Q9J1p8K6J9j19L0o5P6L3k4M2l1l9O3o1j9K3K4Jj2N9q5O2K8l4Q
-1839A6o4M9K6n0m5J7P2j0n6J7Q0rj3kqPM5l5o2M6R6n0j04N7nL6k5m2k0j4%O4J33j2o6p9r
-1802a9k6N1P3P1q9j47J56k8j17P9K8j10M6j0L6mMJ41J43k4q9n1Pn2p1K0j2N3Rq3rJ13o9J0
-1768C0L7j15J42r7j4n6O0p6Q3j9M2l5K4k1J8m9L9K5j04R1N3m6J9L9N6n9j20P8l3J4P7N2P8
-1735B13j22o6M1j5o9J2N4LK5j5n8Kq5Q6P3J54p2j72%L2k0n2J05N7m5j04nK9J0J3o1JL0l2
-1701e3K5m8L3N5K9l0q0K7JM6jjP3p2k7M7j1l3N5p6L9K2k6K0p6J4O2K0j9n8M6%m7Q9r4R0J9
-1664F0n9j3Nj4mN2j7m2l8qN7J2nJ5K2K9L6k8o0k3q9M4R9Q0K6p3l8j1q7Q4K6l8J47M9j21n9
-1628A6n7N9J11J00l7j57j00L1l0m8N7M1l9O1l5LOL0p6Q4K7o9K2Op0N2m7P4Lm9j0N6n1l3L2
-1593c7LPm2Q3Kq1J00p8l9M1N0K1j9L6m6k3qQ1J1jl0j3N0l2k5j8m4j0J27Kn4q5L9K5rMM1K3
-1555E2l3O0p9qNOj6Kl3K0J02mp4l8K2L8k5j04Q4L9l2l8J17Q7K0j10l8K6k7R%%K3J2j14J88
-1519A39p4j30j5J23p0om2M9Qm5K4O4M8p0oLn6M6P8n3kj4n9%P1L3k9l7J07o3j6L2L9j19P0
-1484B8kn5m0O3N9q7K2Rj5%O6J2j24P2LK7J20M2r4j14k5LJ9Q3o1m8j2L2N6OL4j9o0nJ8L8j08
-1447e7K3L2o9K0K8j8K8Ol9J9O5j2o3nkL8k4j9N3R0o8j1K5Nj2PL4j16J02o5o1K9m6k1J6O1
-1411b7O6Qn4j3L1J7k4n4J1m1J7L1P7M5j57J00O6o7p3PJ8l3o2O4P4l6J5P7o3q7K4J4K0p9K3
-1376f5M2J6l4Qj8L9L1N6m3r3O1rQ0l7L3m7KK0l3P2K2n7p8L3J06p6J9o9Kk1J4M5q4Q2R0q7
-1340B2Rj5l6k7OP1j09M7j0J5k3m7J22J11O7j23q8p3P8l8N3K7j15P6n1R7O3o1l0K9%m0pN1
-1306E1p4m7O2J6O5k6K3r8L4nn8oj0Q7Oj2N9n8K0O2j5j24Q8j4n8R9Jj23P1L3njj9n4J2jJ4
-1269ePl1N8k9k8m7P1N2L6K4p0r0L5r0J15P6M2k1m2q2L8L7o0l1N7k9Ql3k2M7O0K8p4n1N0j1
-1233eJ0j6Q4J9j2n8r8N1NJ00n2j6K1p4l3O2K6n3P0K3M0Pp2j08L7O3%J0l5pk1p0Q0K3k8%m4
-1196g1J1J04mp4Jk2P2L7j13K6J2k0j0k7P0k2O6K4j06K7PoJ9J1q9J3L9LL0l3l4N4M3j4K1J5
-1160F0j35J30J9p8M3K6lm4m7n8P0J1k7J1j5L7l5K0l0j5J00or7PQ9l3p5Q3p5M2n1O9O0r0O7
-1125C0J47k07M0k7l7N5l1o2P4K0K1m5J8J5M3l1n9J9po3L3K7P5n3NJ03j6j26m7K8k4J00O5
-1092H3k4m2l7K4p0O9M9j0n8M5O0l3r7L4M9j8kk8m7O3Nn3l6J50k0j7J9j02N2M0j5m2JM9l2
-1057Il4m5L1J9J09q2r6K1R9l3r8J21K2K8n5k9L2l4m4J04J21Jo5j41NK7Pk3NJOM3rp6J52J93
-1021B92j16j16L0m3j4p9j3LOL1MJL7k0j3j9j4K5L7j9K6j3qp0K1O7J30k1j52l3J17l7k0Q3
-987I0o7o3k6R4kJ8K8l9l4k2N7M7k2J4J8J3j12J9k8j4o5K0N0J9K0J7n7J9o3PN4K5k6K1J23
-952A33J5j14o7L0k3l5K2K7J2j5J85m0j91J27n6O2oo6r6QJ7L5P1l2Nj5k6J6NN8q4Pq8M8M9
-917b2L5OLNm0N4J26j3j79k7P0Rj5N1kp9J0Qm9K7j1k5j3Q9kq8J05j02O6J3Q8o8r7j0NR8M3
-880F9K2m6n9j6J3%LN3k3l1j16J33N0k0J2l6O2O3k4k0o2k9n8K5k2Q1N3or7J02j8r8m0N4P9
-845E3P7j02q4J9O9PL3Op3%m0J8j0J5M3p1j5O2P6k9o0n9LJ0rP0J71o5j31m9O8K4m8R1k1o3
-809a4nL7j3n1m6J13Q4nr4j2Q4N1o8j22L3Q0m5n9Q1K0K7m8q0J3L8L5k8O4m2K2J4r5j4QmJ61
-773A20O8q1qj28O4J5j32N2K2k9lk6L2jL3m1K2p4l1K9N6P7o1oJ7m5N1Q%J5k3Qk5qQ8j9mn8
-735b6j8PM4Mj5n6P6nm8L7rQ2J16Lj11q8O1pL5L0p1m1o1k8K2P6R6R3Lr2n1rl7j8k9n0M6j8
-697e7PO9K4j7q7M8n2J3K4lr3J12l2Q6N8k5j27Q4ro6P1P6m9P1M9j22q2K7J7M0qm5J2P4Jn4
-661C5o6k3J7J04k5k4P8M4j06LR6m4m7Lo1Kl7M9M5N3p9K9m4J3m6N0qJ8Lk6K2o1N8KKPJ4M0
-623I0n3j7k5J6M2m0M3l6j8j2K8M8nM3o3m0J2m9k0Q2L1k7J4Jmj9qJ8j8P8n0j16K7mP9q3K0
-586c5nO9K3j1n9p9Q9OL5l2o5K6Q5l6k9NK3O6j3r8O5K6p3K9m8R3r5Q2N2o7l6Ol8PN9J28l5
-549A20j17L5j1o4Q1o0M3K5m8K1n7j7K2j9L4lJ1Lo8R9K3r1pK5nN0K6j30J02k5k6L1N0J07l2
-514A28j42L2l0k1K3L1q6L9N7o4mk1%j2J9O8pJn4%j3J8Mk0Mk1R5J3o2L4K6k1J0j2k2J7n3M3
-476cO2Kj00j8N5NN1%p3OO0J02q4p5N1Q6K8j45pPqj20J24J0PM2o8l8L2K0L8l7l0oJ0k0l2K9
-438c7J00m8j19J09lm7M9j3j5O6J6JR5kp0j15k5N3n%kP2K1j32P4NJ6l0r6J39l9l2J2L7J9o6
-402a2J8n8J03M8j35N4J1j7L5n3o4j0L6k0K5%J1rQ2o6pk8j0J0k3j7J04L8l8l5M0l1m3K0N1
-367A0j5Qqr2L2M8J8N8lj6l7J8m6l8J39P2j78l5L2pl0K5lJ14%j11N6O4MQp9m7J14p0p9KJ15
-330D3O8j34m0OR0K6k4l5N7k8p4Nm2P3J6n6L4L2p9lJ7j2J8k0J09K2p8Rmr5M2J07q9P3%j02
-294f8J70q0l4P7Lojj07N3N4nk1k7k5k0l3J8L2O7k6k2m7K2P0J5r4OJ8n7P8K8%p8L0Kl4mJ13
-256F7n5MP7p8j1J41j7o8M9l7r0m2M7j7M0j0ln4J03l7J2N9q9N5R9k19J15j2m5J3Q3M8j13j9
-222dl1J2j3L0R0Q9j53J4lN8l8J1J22o7j17qJ9j2j6k4J0K8J7O5rq5j1K8J6m9l1K6jJ36m1l5
-186B3l7m3K4L3j9k9O4l6o%l0L7Rj2l4N3nK2rLn3J07l4n2K8m1l0J4K2J7m6O1o4J30l6q4N3
-149@J6j1J4q4J00l9m7P9NM2O8j4k1k5j09n4L6kO0M5q3l0Mj2rJ05p8M8r8Q7M0o8jj5N2M9m
-112D6o0m8O2M4kj3m3N8J6K1L5o6l8r0J0l2L2L6J7nN6r4L0J8Qn7N1J8mKL3l1n9P0n9J04l9
-75B7n0j0N4J20N9j00q0M1J8o7qoK5o1J4K0jk0jJ7N0k6J8N0n5Pr7L2L4Q0j36j7N5q4J37%n5
-38a6nm5J25J2j20K8n4L1Rl4L4Q6k0m2N1P3o7r6Q0N0j5k4Nm2K4m1q5N0P7l9Q7N3l3j41n5R5
-2dM6K7j16O0N3l5m0m0L4K1%mk3M5NL3p4j2Lk8P2K3m8Kn9L2nO9Jm4j1Q5q7K1O
32H
##PAGE=	F1=23989.069398464227561
##FIRST=	24596.97802734375,	7686.668670654296875,	-1.3940327167510986328
##DATATABLE=	(F2++(Y..Y)), PROFILE
-2014h0J6N4J30l1j21Pm1O4k8O3K3p4l5N6J29p6j38K5K3P2J09L4j42j15QO5QP1n2n0O5o7L1
-1981CR3k4l1j0j1m9n0Nk9O8N5l4j6K5N0l4n4N3oO6q4mK1rl3KJ5j3j6m1J89N9j23l2o5K8j2
-1944d8RJ6m6P6rN9k1m5J2P5o1m6Nm8J7O2J06M3K3j47n0k5L2M4m1oMO0qo9QR0o6o0N5p9J06
-1907B7Nk9M7l6m6R7q6L5Q5j03N9m9l0JQ7j8pl1l4J12n4r4J59mr0Q6q4j3K8q8J00J16q9q5
-1873b6K2n5K4L9N2m4n1Q2L8o7M0j3j27M3p4R1O1j8M0n8j8N2p5j0J7ONJ9P6j02K4K7j7Ol7
-1838b8k4M7oq9K9J01k2j9l1Q0Jk3Nj2rJ8j9j6J05R1p6j46O2rL7ql3m6Jl0M6J39J5l4r2k9
-1802b4k8O8N9M6q9r8J15m5n7J01mj10K5J0O3Kk5J19J27k5o2l7op2q6N3j3L5Qm3k8J00m2K5
-1768F2L6j41J11p4j1j9Q9p5L7k3j2l6P7l6k3oQ2j2p6N4M5m9N7L5M6n1j57Q4k1NN9L3R8p4
-1734A14m0K0p5p7P0L2k1J8pn7j2l9R6O3J89m1k00m6K8j0n9J20O9l1r1j9j5J0K0p9K1M2k6
-1701c3j5k1J4O3M7k3r8RJL4LNO1m6k6M1j5MP4q7j2L5n1J2l7K3M3K5j9o0O2k5k0P7r1J32J4
-1664A00p4m0MJl2L2j6j9j2k0N8k2QM6L3M5J2l5l7k5j34L5J01O1L4n2j5lj14J04K8l3J51M2
-1630B12j30o7n2O9J19P5p2j00q4J7j7l3l0L4qN6k4LnOlO8J7q8K9Rm7K5m9R3J7l9j5M2o4r
-1594d5N6ql8l5Q2J8n2J05q1m9K0N8J4l6M7oo6l8R3M6Nn6k1M6j7k9m1k7OJ57K6q8r7j4M3r
-1558c1K1L2jm3N8n9J9rJ5k2nk4L4J24J8p1o8PM0n1n3R6L6n0o2J01Q1K3j18m3N7mK2j2k9K2
-1522E1k1n8J52o7j00J2J17r9k3k8RJ7k4LO9N0m8OJr6L1O7k7Km2jk1O9J1pmN0n9k2J5M3p4
-1485d6O2L2m5q0N3O6q2M7j4Pk7M2L8j24R0mJ5R1M2p5j23j3KK2Q3n6j4l2J5M7OL6j4n7K8J0
-1449B8M5j06J2N5o5l2OJ5J5L5n7K2R3k6p5oL7L1krn4R0o4N6Nj1PPK0j17J00o1n1L4l7rJ3
-1412e6N1L4k7l4K2M9L1m7j08J7QmN8Q0M4j75Q9Q7p0o7j8K0po4P1N3o3Q4N8q5o0L2rj9l9j5
-1376g9K6J5kJ9j6N5J3N6k2q8j8K9Q6o7N0l5j1J5k4Q9Qo4o7M5J12j19L1k6n1j9N9P4p2j8J03
-1341H7o3Oq2N1k2j2O0r5OK2nJn7J28J35P0j68q3l3Q0n5M3j4k8J0KK0Q4l6k9L1l0m8j8Q9n2
-1305em1K1K4P2l3J6j06Q9j2n1k7J1Q1pk3M3m4QO4jj23O2Ln6P3k2r4R3K5k4lpl3Pl4J5L8l0
-1267c1O0k3m7j4M8K1K9M4p1o6O2j28J31O7L7rnr5K1M6n7p0O3l6j4l1k0Q8M2K3m5o9L9J0J1
-1232A1l6Q0K4qm8j04N0L1R4n0l3K3n1p1Q7K8o0O2L6L5om7q6l6P2M5K3o4m4L3m4P7%n0Rn0
-1196f8L1N3Pl0ml8R0L4j03K8l6l1nj5Q4jK7J5o8L1Pl8J8N1o1j5J1L8K4n0k8K2N2KK2k1r4
-1159e9J21Rm5K4J9k8j8j8n9M8m0k6M3J0J0p1P1n8K5N7J3n7k5Q2l8n7P7p2P6p3K3P7o3K1J49
-1124A48j87L9m1k3N6j5p3Q2l1O2K1Nj8ol9k8M6Oo9MN9O8p3L8Q7k2j15p8L1j1J19P1j5n2p8
-1089c2L2m2O8J5j2m3L9L7Lq1pK4k5J0J2o2Q8k6o0kJ43Nk8Jr2J5K7J3l9J3P1k8l0m6j6P3J02
-1052A20j01r0NQ2l9n6R6K2Pl4k0Kk9j7R6J30Kq8j34J0N1k4j9J7omRL3o7J36K03j11j06Kl9
-1017C9J2r2k6J2K2K6Ml0K5jmj2j3k4J8j7R0j1Jm7kL7J26rj44k3J15l4n5J10n7n7l7Q3K2J3
-981F0K6n2o0rP7M7l5j8J1K6r3J2J2l2l2mP6mkL0m9k0m7pL7M2k3K1J27M5j47p0Q3m7l0mM2
-944a1M3l0J87m5j94J22p2Q4Po5j11L7JJ2Q4j0qk1k4K3l8P2o0j9m0P8mJ3Mj6LlM3J35k6j70
-908a9l3O6KkM1J5p4j4ol7K5j1J6l9P7j3n2J13j28L6Q1O9p3q6j6m6J07M3J8n4m3N1mk2m4J11
-872E5j5k8j06R4Q5lj5o6L2R3k2j6n7Mp8ql5R8O0Kr3J16k1r5n5N4O5O8r2o9J0P4KL3J1p8R
-835A3k6oj7J9O9o7l7O2O9k9q4o4M8rqP9J64p2j47m0R5Ql4M7l4J5j2L8o4l9j3J10P8lp8m7
-799a6P9O4o5j20K2O5n5l8J01J1N7k9j01rK5L3j3O0l2J0j4r2Rk2K8J46O5n3k1j54P0K4p1n3
-765h9P7k0Pl4M4j6K5k3L2q8j1K3J6P1m6j0K4m5J7K1K7J3j1L2l6k2Q2j3Nn2m6J0P4Lk2p4O4
-728Irl8J3J0P1J34j9j15o8N1LN4%m7m9p5%L9L6O7J17L5j19p6%nj1k0p7P4k7j1M7J6Jo0M0
-691io2M5L2o4o4J55o7P9M9k8j56J02J5n3Q9M7q2P9O0j25n8K4K5N3po9J8O8k3o1o0K9mJ37
-657A14j5j6L8J3j04k7R3k0k8qm8j6k8M6N5J2n3M4o7K2k2M5m1L7Om0L6p4M7k%QK4O2o1jk8
-620CL3K7p2K4l0k4kN8N8j7J5p3%pm4j9P0M0qOK2jm5%Lk2R9l4r9kl5Q3n1k3N3N3jj5o4n3J25
-579C1L5J1k9r3K9Q5l3r3L3L5O5Jq8mJ9k5J9j8R0r0N5M2p3m4J6l1LM5J39k4j23L6rn9R0p4
-543c1Q0O4q9l9k2l0N7k5K5lrK0n8Q9K4q9rOpN0K7j12R8lo1N6K5Q6pj22K8pk9j9K6j0J5J6
-505A1o5L4Pj0k3J0K2J0k6l9J4K6M1k4m0L4o9J00L0m6J4J4j8%j1pM0n7J6O1%j08J4M0J7L1
-469D3k2k1L3L2Q2q0n3M1P2J2j30j1j4K9j15R8K7K4L4q5l2K2J0L6j9Ok9Kk5k5L8J01o5j53
-435a37J42j1m2O9k2k3P1J4l1J08j0p9j22N3Rl6K5j1L9K4q0P9j1J3o7j0R5p4JN0P1J3j02J1
-401A9m1J03M6j46K9L1l6O0n7p6K3L7m8K2Pj5L8O0q0%k4JM1l4j6O9K9k6p8M3mk4J5K2l0M6
-365Fll7K0OoP8j1k3n2M2m2l1J34M1j48o2L8J6m4K0J0J16J1j39N9N7j0K6o9o4J17p1p0QJ12
-330C5Q8j49l2rJ17K3k1l2N7m6r8RJ4j9Kk8J08Lo8Lk7J2J8l6J08J8o7%l9lL2Q7r1R1J0j09
-294c9J21n4m3O1J8j1J3j08N5M4pLk5j1n3qK9RN3rj1q8P4N9k8p3J8J8p4O8J4Ln7OK4k6J6J05
-256H6m8k5N6o2j5J33j7o2N7l6p9k7L6m2L6k4L0m6J01o7N1O7q9M0N2j99J78Kj30K2J09Oj30
-223c6L6k4mrL6R9Q0j70k4QR5j2J4J02p3j07j1J2k3l9l2M8J0J1P9J0o4o1M1K8q1kK1M1J16
-188A15n7o2m2k8M9L2j5m9Q4n6L8rr5M5J0j7K1N8j9J5nLn2Q7k8m8K5l2j7rL0jl8P5q9P5j9
-151b5qO0J2kj5j18J30l7n0L9L6N0P7l0m8Mr8m8K4J2N6J8q7l3J7K4l1J02o9N7j10Q3M6n9j4
-116c5JL1O9%l5l5K7M7l2Mn7N4L7MN0o6n4o9n2L3j2O5nL3N3j15J6J8J8l4ML5NLL1j6n9M3p0
-77f5J15j8o4K0R3P8L6j10o5L9K6p8n3K4O3m1k1j0M7j6l6J5N5k8kL3l2K4q4L2K3R4j14l1K1
-42c0n7J34l5j6K4m1N9K5q1Mn5QL2j5nJ09j8m6K0J12o3j09R3M5j9l2Jk7L4m1j07M5P3qJ18
-7A31K5m9j24q0P8M1N7j06J9L5j1l6l0M7L3K5j8n2L9J3J3q1Omj5M0M0l7Qm9ML2M5ok6o3R9
29D3l9nL2
32C1
##PAGE=	F1=23964.753053309046663
##FIRST=	24596.97802734375,	7686.668670654296875,	-0.89808386564254760742
##DATATABLE=	(F2++(Y..Y)), PROFILE
-2014e1j9R1J32m9j30J3p6O5%N9%n2n3N6J02m2j26J4K0Q1J39L1j66j06K2N4LO1m2n3P3o2N
-1981fO0lk0l1m6kj2j1k8O3M9k7k0K6N3k5p2O2qM4q6J2J3nm9L3K9l9Jk9J66N1j16j9q5N8l2
-1944e1K4J1m8Q5j1M7J7p2J2P3p3j4J5o5K3R0Q9L6jj51m4l9L3M5j7l7K2N0J5p1j5J12p4r1
-1910g5N6l7Q7J5k6L4k8p4J08r3P0P1j23N9m4k8J7P6j3mk9n7J52m6j14J11Pj21R9l2j1L9j10
-1877f4O4J69o7j07K0o5J2L1O2n3p0P8N8o8O4m4q5J5l9L6Q7pM4p1j2M5p6j0J0JmO1P7j07k3
-1842c8K0J4jj2o5N4M1m9pP5l2K2l1K0J8k9J1k1j8kK2L6J12Q4r0j80O1j5L2Lj9o1J1n4J5J37
-1806F4M0Jr4m8j5P2M3J8q1n2O7l2J3Q7k4j03qK6Q7Qn6Q7J09k1m1k4j9q4r4R2ljNK3n3O4l
-1769E0L4M9j43M0n3J2MJ15p4j4j9m0l3J01l3n4N6Q1n4m2L0J5m9R5K7K7m0j18K5mOL4JJ07
-1735A39k1j2j0j12l9P5Nl7QPn0l4M2P2P1K03l5k17p8K3J0o6J37O0j4p3l1k8lK6o4J0L5j8
-1701a9m2k3jP4O2j9r4mJ5JQJ6N1k6l2L6k8N8Q7q7q4N1l9l0J7N5j9N0rp6P2m3KO1o9J36J6
-1664A24r0n8J5On4J0J9J6ll2M5l8jO6L0N9mj6k3l8j34NR5L2M0l3OMj21J10L3m1J45L3j35
-1629G2o6m3O8J23N7j13l6n3qj0j7k4l9J2L2kJ5j1k3O2M5Kj08M3J3qln4J05L0k9l1K2o5K2
-1594b0O5j9p7K6L9L3k8J00q7n3KN5K3m1M8K2r1o9R3P3Np5j4L8ml5o8JJ6J74N2j11r2n3L3
-1559c9j0L4J6k5m9R8n7K1j6J9k0j0j7M3J41L3p6p4j0K9p3JJ02L9o1q3O4Q1K6j17m5P6K3K8
-1525I2k5m8L4n0k0J10n1q5L9J13j12l6j7k0J5K2K7K5L8k4Ojj10OM6Ooo2N7m0J05k5Pqpl3
-1489c2k3J2L2m0M0O9k9q2J2O3o3O5l6K8l9nN8r4R2j5JO9L1n3j19Pk0J1Q1m1K5k6k3L6QL0
-1453C0pn3N1J0N0r5JP3n7p5L2j1J4M0o6L8J09l8p6nM8L8L4lj36O0l0R2k6k8L2PLj09Q6m8
-1417a5k6M0k3mPL5kn7PM1M8L9o4r6K5Rk5O6P6M2j54M4R7o7m4j9KK0l6M2K9o5J40K0j08k4
-1381@M7j8o6pk8k4K8L0K6k4O7NM7Mm9j01M0P6p4O3l1k0J8j2R2ko8n7N8J29j57J3J8n8m5R8
-1345A8J03n7j20J01l2J3n3N8m4j3L7r4LL9k1K6o8J04J64P9k13n7NP2n7K1n9P0p3N5m6R0j4
-1312C7k1K8m5m5m4J13k3j6j0K6P6n7J0o8R5j7l0k5QO4k7k8K2k0NO5J1j17K4K6m3L2l2o1Q4
-1277cK2k3j6j2oJ5m8kO2l0Q6l2p4RL5pJ9O1o6l2P5j32J09O5L4j0K3r8jN3k9q4L9l8l9l0L1
-1240g4Q8OJ6j3n6lK9J2m6P6J6ml8p4K5N2Q7m3m7J5l2n1P0L0p5L5N6L4j4j9o6l8M3N0N0o3
-1204C4j21Q4j2P2k0n7K3n3M3j1L1J6ql6Q0L5r0M5r1kL3l9L9J8qnj5K1Po6K9Q5l5l9JN3K0
-1167F1o7j8k2O3J4K3k9m0P4moLKl8J9ko1J7m3rM5L6k6p2R6j02O8RL0j5m3M8l3k5P3m5P4o2
-1129gm2P3l4j9J62j38pn3k1P4no9Q6r1R6R1jo6n1m2K4N8J6n5nM6N2q6N6O9j8r7q9K6J0J07
-1093E0P1jm8j26L3pP7j2k7j9K0JM5n7m9J0m3K1M9n1R1n1n3K4J25L5l9k9q1qQL6l1L3Q5k2
-1057F0k1m8n3J08Q9j13p4k3O2l6k1P9J7j5mpl2k2K8P6J22j0j02j12MP1m1k2K3rj6J9N2p6
-1023d7J33J88j01q2j9n2M0r4l6K2K5L4nn5MJ5Nn%n2N2k9Q4j3K0k3l5J9J02jj14oJ19n2q9
-988d8J42l5o3l7N0N2K2Mo0p7oR4L1m8l7J3L2o6nO2n0L6KM5n2pK5l5n1k7K9LL5k4RJ35P4j67
-950@l5Q5o6k1k1M5O7n0J82m3j75R4q1J07K3o4j04L8mJ4Q1Nk6k0k8L5r8R2l3m8J2J00n3j8
-916hPk5qL4L1J31l3j42l7N8NK0K0J8o0j0j7m5MJM4m5M9l1j2J19j07JJ06M1p3n8lj34J16M3
-880@J6m9J1P0j0m1o1J40j6rj08M9J11J9l9q3j3J19k7j1l9L4p7m9j0O8M7J1o9J19k5r8m6N7
-846iN3N9p6n3j7P3pL6K1p9J0j3j5k2J9Q0m7l6K8O5j6j04j5L8j7j6P4J45p3j58jQ0j7oOm5
-810e5R3k4K5j05M5l2R0O6Pm6o4L9P0m9j14LM4m6j9J04KQ2rj00k5mK7mN1k1Lk9q3L9m8M8J21
-773H2N3k3l0j63P2L8k1n9L9j9Ol3N5l0K0nM0r3J1J6PN3m6m5M0kl9J5N4J1MM6n3k5P1JK1m9
-735B0m9JQ8j0k0q5L7qj3%J3O3J41m1j09l7M9K0M3l1k1l1r2kN4LL3J34P0j42r7RJ6J1or1P7
-698cl2l8L1J1K8l0J9n8P8K2r4NJ28q4L7M3k3r3N4K9m7R1J9r7Q7O3j26k6K6K9N1j1q7J6O0
-663G8m2o3m1Q8l0J54qpPj0j06n6P4J0kj5k7k4k7K3O8k6qL5q8K4J5M1q3N6K0n2L9q3M1qj1
-626d4RK9Q6o5J7j8N6Nj13J3k0k6NP9N9k3j2p0M3k9n0oM8M3Rj3N4Np4L5nl3J01l1q8j2n1P9
-588hk6j7O4M1j7k8p2qJ52M8j9j9j19K6P6k4j42N9N3N7Oo9q1K5L1lNP3p5K7K7p5m3L8k3j6
-552g6L4J37j4j16L3ol9R6q6J00R8r3j10Qk7O4m0J9mj3K6m4O8J8p3j9%KM2J8o5P0J4q6O5K1
-516B2M8Rq4L5lm0m2K9K6Kj5o1Q7J6j3l0J1k5%m5J9k2P5N2l4k4Qp0Q1L5k6Lj3k2j0%ON0n2
-477a7ON9j0j06K7K3J9J7l1M3M5LO7q1l9L2N0Jj03j2l7M8p6P2L0L6J7r5k5J5LK3nM1k8j8l8
-440d4j1N5R4q8j18J11j9k9P8k5l4Q2J7p8J08k2o8o8Q5k3m9K1n%Jl1R5k2J4r8N6M6o6K7O0
-405E2R6nj26J1l0J04M7j51OM7n6Q7m8q9M8L0p3J7J6k6O6L7r1n%J1N2l6%K9J1j9o7N5ml9O
-368c7ml3P2K4kJ0l4l7R6Qj9q6M4l3pJ10%q9l4j2L4n0NM0R8J0j34K7O6k7M0o5k7P6o4m2QQ5
-330A7R9j54lk1J19J4j1k1M3o2j01M8K9j7km8J14l2m4J4p2L0K3n3R5J1n4%k8N1J7O3q6Q6K7
-295I1q6M7m6j5L3K7j5L0r8M8L2j7L1qOp2k8L2pM6J7Lr2Q7M8o4m8K6J3q4L9NK8l0j5L4k1L4
-257A1Q3m5m6M7l8l1J14k1n5O5k2n3l2K6n8K8n0P7m5R1r0R0P4q3J9Kj14J74J1j63mJ29l5j19
-223f3N4k0l%L5R4N6j58n3K1J12QK2P1p9r2mkj3k7k0K1mQQ3L2m5p4K5L1j03N9kN9R8o2r4l5
-185f4k6O3M2j2l7O8p8Q5k7r1NPNM2O1l4jmJ0n0N7k5m1L8k0J4j4Ok7l5R1m7m3J0P0N0J0Jl7
-146B2j09J10l3j1mK3N6P5l0p4K9q4l7J5K5L9Or0j5N4L0l0P9q8P6j09O6M6m7l3J4J6Q1J5j2
-111G1l1KL8p1J6n7N7N7j0P4p0p7m6k0J9m5P9k0O9L0j33MK0K9j4k4L8O%K7kk3J5q6R6J1p1
-74d2O7J03M3J6j14n4L4J9o8o9M3P6k1l2o2R8j4p1K2M8j6n1K3mN6p6K3K5Q8q8l4j5lQ9o3M9
-38B5L5l8jM2n2qk4m9L5J3l0J22k0o2kJ50o2j12J00L9k0l3j0k1M5l6j24L6O1K2J55Rr0r1k4
-3b0J3OP9p7l9K4K4k8k9M0M7N5l3p9L3J8j2q3L6k5lL3M7k7J2m4j4N2K8j4Lj19J06Qj7O1
32F2
##PAGE=	F1=23940.436708153865766
##FIRST=	24596.97802734375,	7686.668670654296875,	-0.24343256652355194092
##DATATABLE=	(F2++(Y..Y)), PROFILE
-2014a4n0J09J12n8j29K9l3JK7M8l4k4m3L2P6j4r7kK3Q5J45J6j76q5L5L5KL7l2m5P3n4nKK1
-1979A3km9n2R9l6m5K4J8L0k4l1L2N5lq6O2nK8q0J4NQJL9Mo7J3k2J28L8r2nm8M4o8L7J7n8
-1941f4J08qJ8M6q8J9O1p8J1K7q6L8J15N4K3k0j38l7n5M0L3J2o5L5M2M1p4k6J42r3q7L1k1
-1908d4O4K5j5J5k4p4J22r0P4N5j35N9k8j5K7N9j7j7k9o0J73l9j00N2jj20R2K4JL9j27N0K15
-1875B11m9j43Ro6nK1P3o2n5N4P0q1Q3o0l5j7ll7J02PN5p2k2M1p1j3J8Qk6J00O3j01o7J1N4
-1840ej6Mn7L9P8j7k5K7l9O2no8L8l4K8l3k7oN9O1J02P6r0j93N5j6J7Onp2K0o8mJ12N7L5q7
-1803Io4K1N5K2no8rJ9J2M1P5l3q9m5L0J01J2q0N3R2pk3k2l4p8n8R8Km7MQ6p4L3L1L2O7j36
-1766B3l3k8L4J3J28o5o3nl4l0Q8j4m4P3N7q7oK0k9m2J27J4Lk5p1k3QQJ4l1J01K5J2l8q0r
-1730iK1j6m1jK6m7mP1K8R4J98n2k19r0L2L7q5J52L4jn5l3k5j1L6m6j4J6j1n5m6L7L7P8j5
-1695B1q3pM0m0ML5L8j6l7L5m0J18Q9q3j40M9no8N5Q5r5Q4Mr0Q1n1OM1m4J26K6j07o9L0Ro7
-1659f6OP1J8nl6K8m5nO9J2O9kJ4l0n1j27MP1PM4k1J5J2j16J11M4o3J45J9j43n5k9N1J15N2
-1624A83j50K8j9l4j1jj4p0JJ9J4K2j2pP1K3j9j12N4RL1k5m8J05L1j6m8km3M0N5k0j03P6J9
-1589B7M2j5Q4q9n2j5M3L9l3M3L7j09q2Q3Q7%q4J4L1mm0p7K2J0J72P2j15q3m3j4J4J2jk7k5
-1554g6J20n8j5rK6rk6j5O1J46L3q6o5k1Pq4L9J07M5o5q5J1Q3K7j09l3P4M1K6l1n4N5o2j4
-1520a6O7k7q4N5J17j10m6nl0qN9P3PMj6Jlq2j6KL2j7k6M5l5J35m6lk4m1pj3L3Jk1qJ08rp6
-1481c0k1N7l0O3n7N0m3o9P5n0Q4j9j1N9kk6r8K0m0k3Q1k5O5qo1J9J9J3Lm5O1J2N5q0rQ8m2
-1444C5j11N1l7K0L1o8O5J05m5o9qM0N3P8mj52j8L1Q2n9l7N5Oj6q2N8l1OM2j4%jJ8l3n5N0
-1408a4L7K6L6p7n9L9lm2O1O4M0j09j9R5n5j4j2j7L7j9K4J0m1J56k0j24J1O9k1j01K0j6l7
-1375g5J0K6L6m2P3RK8L1kj22j9O1n5O7l6j9K4lQ7qo8m9O5J45j68l0N1k5m9Q4J21m5j42L8
-1341apK7L3Oo9lKr9N5J7k2L4m9L7J90R2k41j1J1O0m8Qn4J09j23O2p1O6pj0K5m6k2j7N2NJ1
-1304Bj3K4P3q9Rj4P1k0rj3NL8n0k6MOKO2K0r6j0M0k6j5k8l9N3K2mk8l6M5K1k8j9M6k1J10
-1266F9n4r8K3K7k5PP2o2QP2j17P0P0L4k4L7r1k0N2J1p6Rl7o5L1O2L5m2J8K2k9m3L2J3l3P1
-1230B9lj3k8l6JO4Q3l1n6Nj7k3N4K5q7j0Q1L1j5%m9j3J8K9P4n0j60R2J5O1l6m2L9o2M5n7
-1194d2O3N2j6l2N6L9o9O3j27J0N9o3JL0m1k7L4OOn0L2Q9j3n3lN2J0p3oo2P5J6K3rj4L4k1
-1157B9L0j5k0k4N2Mo8j4joM4N2n5m2Q1r2N0l6M6L0o2J3k5lO9k9P0m7o2M9j5m3J76r2o5l6
-1121e7NM7rm2Q2j02O7J51mj17p9k9P1N8J9m8nK3L3q9N4N6pq0q7K9J9Q1O6J8l1j57J0L9R0
-1086G5l6n1NNm8Q7l0q7K0k0k9P7j9Q0n8k8K1R7O5n0o4p4j0qM2j7N5Q8j7j0n0o7J13P9j16
-1051B0n3m9L1k9jQ0J0k4L1on9J1L4N5J05k6j08q3nQ7m8k7K1%RM5J6j01J48J53q5m6l1p9O5
-1016F1q2l7J5K2M8j3p4j7L5J0pJ7l0Q2l6J6j3M2Ro7JO3Lo7J0J22p8p7J34j7o6l0PP6M4k8
-980G8o4p5j8J06No0k8J1K7m0k6J15o0P8J1K1j03LMk0k0j6M4j3J0k2k7J52R3j70lO2p3j2k3
-945e3L6Q3p5J69l5j38N5q3J22L7n8q2K4j4J8R0K0m7k0l1M1j15Q1j7o8N5J06q7n7J6Jk9M5
-912a0J9J15k9j05k3M5NN3rJl9Rj6o1k9J6N4l2L0o9K5J23p6oQ9Qo8k0Pj85R4L8K3qN2M8mn1
-874A4m8J34k0J3j19J1J22L7o1p7m1J19m3nlN3p7q0K0L3J7J9l0J07l3j05j4N7N3N1n9m4m7
-841d6O0k2M3L6p1LKj4k4J2P2k1k6pO5Mj03J4K4k7oN1J22p4j63M0M6l7K9l3%J07l4Mj34J44
-805C6o4O1N1K6k4o9mP4k5j03k3L0jj3O6kR6J1r2l2l6J8LL6j0Lk0n3M2n9M7Q9L8Jl4j58P8
-768a6N4Ol1k1k4nj0M7l7K2MM7r2L7QmM6n1p0M7L7m2m9P5J5J3M8p0k5O4K2L5m9n2%R5l1j6
-730B7q4NkJ6pQN8J38n8r9kP6K9mn7OOq4n8O8j5LJ37R9j55j15J6K7L6J7j01P2m0n7J7QN7r
-692b1ok8Q8Nq8M2J03q7l0L4j1k6L5K1m2Q0rr1R6N3j21PL0L1L7j7r8RM6n4m7lJ18n6J51m%
-655A47j0lj16r0L8N0K4j9jk3l3j5Q5n0M8%j04K0N7M1j23O4L6n5L0p3L9j7m0J1K7J10n9L9
-621C5lP2k2j53L8rqk3Q0N3k5k5m6N0l1o4J5J9M0L1m9R3Pj03Q8j3m2R9m8q1%l9M5qJ4N4L2
-584G3j6m7r3M7J67M8m9pj42K0O3j7j63P1P7M5Lm2r9J6M8k5J8N1n3lJ3p6k7O8k4m0K4J23o
-549D6r6K5%%R0j01R8J24p2j29nk5N6n6K0poK4l0M2Lm9l3L2j1K1RlN2Mp5L7L9JJ3m5M4j3m4
-510b0m2L8K8km0k9J17J3nm1Nm5l0OPk3Q9M5k8pk8l6P4J4j5%m5k6k8K5J0M3l9J5N7k2q2O%
-471d1J9J3l0J02N0k3N3r2l0K9K7oo7qo3N2k3M9J8M3kr5j7J6NqKO5j0l6n7OP4Q5r5q6O9j8
-433c0j1P3k7m1R1K5j16Q0l8m5J0R0l6m9J1J4K1k2n1R2k7K0r1P0ll3K2P4J09k9j33J4l1J14
-399A17M8j54mM9p9J14k9r9N6K6r3J4K5k6P2J8r0k1K0K7N5l1K1pj3j8j6O1k2o4j0pl0O7N4
-364C1K9No9o7J07L9jr9jk0K1P4m7nj7m7M6m4MM9O4Kr7j7R1m5L2o8N2Mn1%jM4R7j58L4k0J07
-325E8JJnJ8p2p6P7K9J5lp7Q6o6j0K6j04L6K9m8N3Mm4K0J6M4J6L2q6P9M9m3Or8L6PK5j8M9
-287F2p9L2J3k9N9J8K3p9p7L3j7M1M7J9p9P7M1q6k1K5Lq1pL0N5j7k7L2j3M1N3m4n7N4k0n1
-251b6Q7k8m7P1jk4m6J8n3L1o0Q4n0P6j07J17Q3o9om3k5J47J5j63l3J38o7m9J1k8K0LL3P8
-217H7J6j18n7J9J09J9L2L6q9p2J2j8Ojj3pj8J6N9N7k4q3J5K2o1O6k2N8Q3n3j22l2oN0N4r
-181A1j5L1q9J18m5n9qj0K8L2N6m5j6qJ6m2K5l1l3O0kM7nk6o1LP1ll1k6Q3L0RLm9q5P2l3L4
-142Gml8N0O9j6r4M9o1k8OK6K1J1q6J2Q0K6k9P5j32J02j05M3M2l3m8K1J3Q1K5oj9pK1j11J8
-106a9m8O7P4j7J05q0j02k2K8ml8N8k1P3Lj32RLM1kk4K1rmK2J4L1Nq3K0M6o4J04R6J5Jj05
-69F2m0J9Km1k0J7N7j4k7p6J13j6q4K8K6Jo5L2oP7p9kL6O8n9l0l4M1L5q2J09L5m0l6O0l2j7
-32A8On8j9M5k0J02k7q7K1J52o2j03J01K7k4k8j6k2N6k8j30J8N0M1J81J7j37o9J9j9l1Q6l4
0B6q1J0N7j2m3K0O6P8n0j02K9J8l5l5L0n4MN3L9j6J2m6k0N0K2j7L5q6J6M2lQ1
32H8
##PAGE=	F1=23916.120362998684868
##FIRST=	24596.97802734375,	7686.668670654296875,	0.3497715294361114502
##DATATABLE=	(F2++(Y..Y)), PROFILE
-2014B0q0J14P9n5j20M0Ql8L8M1p2jk1J5N8qo4nK9P5J27lj68n4M0J0NQk8k5O3m1lo6N3J6n8
-1977g1M1P9n1o9O6j6Jk6m7M2N8K6q7M9JK4n9j1lK7M8L7j8q8J6j2P5K1m2jj0L7r4K6K8o9J32
-1940F0jj4N9r0L2M5q2K9L7j02P0J27Rll4j09l3o6N7MM0q5M1M5O0p3l2J68j09p5kk5M6L0J
-1905B5qj3n4J32p4M5M3j34N8j0MM3L5l3m0k7n2J74l5p8J7k2k5J5N6K3K9j44N7K37k8j72j8
-1872B6o3j7L3P2o6j9OP4q7P8n8Nl7K5p0O6K6O5o0m1L0o4K5K4Kk9R5M3q4r9L0O8l7Pm1L1J05
-1835F4J0l8k0l9R4K3j52N8l7O3l1n3pO7P1Q4O9p6j82M3j1%%J0o5J1o2J5M9N1O5p6p6P1K2
-1800A5mj5m3J7k5O5M6O5l5p2p3J5J02J2q9K6P6J8kl5n6m7MP3kq1J0J16q2K4M2J8P8j19q3
-1765d1kM3QJ26n1r8J6j2m2O6J1k4P0K6j07K8J9p0k1J30%j5rk2m5M%Kn1Q3O0K6m8lk8m5l1
-1728d7j9OK5l1M3N4k6J21J76q4k01q4O9N8j13J57mOm2k4j7mN2m0m2mno1NM3l9Q8pp2rO7n9
-1691f4k9O4J5j3l5L9k0J45Q0p8j42NJ9o0N7J04j52J04J1q9Q4n0mJ6k2J25L8j22p3M3J1p2
-1659f5J9R5Rml3J1o1J8N0j2P3K0L5n1n9j17KN5lM8j8RK3j04J13N7r2J61Lj61m0j1K5R0N9
-1624A44j77Q5Rn5k2J5mq2mL7PJ0j5K4O7kl9n6K4j4O2m5j8R0J4Kn9k0NL0K5pj06R9K1M1j2
-1587G4O7q3n1l3K5N7j4L5L8j16q3P4Q5oq3N1L2j7m5m6J0mJ49Q1j03o7l0m5L7l0NK5j4Q8n8
-1552Eo4RN0Mn2k0R4J31J9r8m7k4k1p7M8J13N1o6o3l0O8K1r0j1N1N2J4k8m8O9o2k4K9Lr2N6
-1516c0J24q9n6Rm5jN4J19J9l2k5oqm5k0l4L1j7J0J2j3J44m9k2l3l1j8j2O0j8%o7J30Ro1m2
-1480e3N7jM4p5P6m4r2M0kO7j0k0O5n8Mo1J4j6k9K4j4Q8J8q2j7N6k1Rk3N2J3N9o8j4R8k3j31
-1443g0M3m8L5K7n9P2Q1m0n6j8K2P1J17qj61o6P7N5q3m0P2Ml8k9K6k2L5L8rMj1jn4NM9K3o
-1406C7K2q7%M3j5n6N2M5M1o4p8Q4l5J1qk2L8j4J9Nj5J42n2j30M3Q8j9j19M7jl3j2jM5n2O6
-1370A5J8PN0M0j36p3N3k1N7m8J5RJP7ro5l8N5J51j53p3O9J8l9N2J21m2j04k3k2M8J12m2q6
-1336fJm1n1O1lj7L3k4j7J91J02k31K3oM2l1Qj5R7j28K5m3K4k1j6K5l2J0J6l8L2L8lK5O9j15
-1300a6K1J5M0k1MNJ2Pp5j8kK2qN5K7o2k1L1j5l4j9m5J0K3K7l0L1K4Lk6j9L3qJ13p0j04J8
-1263g2K4l0nP3o1M8N0q6K4P5M0m6L8p8l2M6N3o1pl5m3N5P4k4j01L6N7nn8J0QMO3k2l3j3J
-1226c3k7O2Q6j6o0KJML5Qr2j2N9K4j4Rl1RNJQ7l6j26M8L1M0m9j2M9p3M3o4Q5P1k7l3K8M6
-1188A28m3P7j44JP8q1j6L4q2l9O8oQJ5J4O1Jn1pL7ro7Ro7O4J2J6K3nKl0N2k8l9J4P4Lq0l1
-1149c4L4j0N3N1o7k8P8n5Jp7O5P0q5Jk2%N4j5O8l6m9L8j3o4J83n6j10mK3J7k3mP3r9K2J85
-1113A65nj57p5oQ7N7J2m4rKJ8q4L3M9Ro6p3L7J4M7O0L5jj33m1P2R7o1p5J9J0j11J33qj10
-1078a03N1J8p2N3J9O5n2j7K5N3R1n5r9n7JK6j9LP1Q2j3Jm8o8R6P2j14l2n1j2k1J5Q2knN7
-1042D1j9o9K8K6L2Q5l6j08l9mQ1n4k9J5K2N6M4l6j24J67J06o1ok8j14Q0n6k5qJ4N3j6p5k6
-1008h3M5J3k1L0k0J10m5m3pN6M3q0k6K0Rj1J0J15j00j3Q7j5n6k2m0Q8P2n4o3n1m2J08j6q0
-974h2L5j6%j3k7J39n8R3J7Jj41L2m0lM1k2M8j9rj1j8J12J00j62J9K7p1jj5K1R4j00J44k4
-940I1q9J1o5J13M0m4m5Pl7J9J09M1o8k4l0L4q5N3j3p7P1R8j05m7rM7l1PNR2j5o4RK9mQ7m2
-903F9k9j5K9mp0m3J3L9oL7j05L0J21m4j3O5k2n9K1Rj63O7lM3M2N6J3J0n1n1J31k5L2j34j3
-868b3J17M3p3m8k2P5p2QM9M7p7j00M8Rl0K7J4Q4m8j14L8M6O3M6m4l5o4K2l8N2N0n0j0K2j3
-833ak4kN3Jnl7O5K1q5L2Rl8J1K6J02p6j47N2ONJ3o3P3P3l6k0o8J48r3L2L4N3k5o7k4P1mq6
-795b1m5M1K1j1J5mJ02K7q1l6o2NJ3K4oQJ0k1K4n9L6N3K8J2l0j34Q0O3NJo9k8j2K9K0m2L4
-758a0kN5q1N7Jk6M8m8k8PM2k9j00P4K2J7L9q9k0O6M2M5n5n7J6R2n7np2k1ML4j0LM9J30o6
-721F7q9L1J19K7o7p4K9M5o2j36R4k2k4J25J15j57j20QK9O2M3j01O8n5l1J3JM2Jl0K1P7j4
-688C5o8O1Q6p8j11K7J9J8L5Ll2O4l1o6R3L3j13M0L1K8K4j9j00j0K2n9J2K4J10p2J25oNj4
-654A16L7j24j19%Q3L6k0K0j6l9n2J04n4Q8m6r4MQ7M8j24K9M9n2J1k6K8j7l9omJ13m2O4PP3
-619A23n0j47P4j4k3k6O0M0k1j9k2K9j2p2L3jJ9N9r6J36lj13J24k3m2J04p0q2K2k7KJ4M1M4
-585F1K8oo8j04Q8J64M3p4Kj53J9M0j2j27L2J02L4mj0n7lJ3m7K9L1k8l0Kp2L6O2l5l4j3J01
-550A0ln3jJ2L9P8j16P4J41l2j07m2l3M5o5K2j2QK1j4J1j7k3l8P1l9JjO2N8m2n0kO4l2Mj8
-513a9M5k6m0j7M6J4lo2K1J20jJ5n0qn4m4O3l8K3O5K2j8J1o3NQ8j7j4jo7k5n1N5MJ4k0L8N3
-475F4k5n1l5j0QJ6k1J44N4m2L3j09j9L0Rj1k9Jq5M3K5K3JN0k0q7qL0Qn3J7O3J2l7n9qR7P7
-437I6p3p2K5oKO1l4l9R4L4j13J1n8qP1Q4l6m8J8L6O1j6j11O7k5K4o6O0n1j0MJ02J08n2j11
-402B9Pl8J36L6j51%L9j11J38mj01M8K3j05K1K8k8O3J0p6k2J1M7N7k3M0l7m0k3M1O4m4p4l6
-368g5L3l3K9O8O1Nr9q4J03P0J9r1n6j4M4L4q8Q5j3n8N0l4K1K9K2nm3j4R4o6Lo3J29o2m5L6
-332hj3KR1j69O8j4J05j4PJ0rp3l8Q9K5L2pr2N3r8L9L4j14K9K5j9j5Mk1M7L1K3K8nq9P9P1
-295I4J0J2k06R4j0Pj3O9o1J7j4m4Q5M8L7p8j24K9k0L0P4L4o4N4M2q9KJ4j1o2k1O5M5j4m1
-260a0L2%L7K4m1n6P0j7o7N4k6m8P4J4Mn2Ol3M5m2M7m8N1j18J22R1m5l2o2L3J04J3j44m2J32
-225G0q4L1k6n3M9%K9N7l2n1n9J8Q8J7M4Jr9n3L5l3K7J9oj6k4K8J4P2%r7K2LrO0m2M8P3l1
-187I0j35n0J1M7N5o%j1p4J28o0k7Kk0K7K3M0m7k1j9J3k5kJJ4mK3P7J3n6p8L3M5J8Pl3N3M
-149E6KOm4p5N1m1P0J1q7K2N3J3j08N8j7l7j1K0J9L3n3oJ02J9k9P8j73J22j00J8L2j9m9K3
-115d1K5O9J5j7KK%j12J2o1P7Q4j2J35r4j26KP0k5k2L7k6N9j8q1Ql6N1Pk3J5m5KKL5Q7Qq4
-77a9n9O9l8J18P5ooq5j6kk4rK1LK6k1j5l3Q2k7o2K1lJ3j2L2l4P6q4l7M9L6k7j8k1N4j0n3
-39d6J02K7l9m4O4rl0L4m1q2N9NP4m4j08R4J07o4q3R3Rl3j6j4k2O2j9j21LN4K3J89L9j58p8
-4a3M9k8n0P2J2q5oO5Ko0J0Q2Q1o7j19K7J5n0L8Jo4%P8K0pJ2n2j3K2L1rN5o1o1O3K7Q9
32A06
##PAGE=	F1=23891.804017843503971
##FIRST=	24596.97802734375,	7686.668670654296875,	0.81282663345336914062
##DATATABLE=	(F2++(Y..Y)), PROFILE
-2014D7j12J17M5m1r8K2M2m9L5M3j01KKJ8M8k0l7J1K6N3R3k0j33k1K8j1Qkn0LM6k5Jj6POm6
-1977g9R6M7m9p5Q2k7l2l3J0j2N0N3p3K9J3L1m4m5j6M4P6L1k6r5ROJ6JL4j5J9L8q5k4M0o7
-1941g2J38Pl5M7p6M7K9q8L7N0j08J10J29l8l8m8o7l4m1N2l5O1r4L3P5O5p5l2J82j20n6l9
-1909c4l4K7K9K0l0J8l3J29n2kL5j19N5MK7O0J2n4o4k4m6J65l6n1Ll7O8k4M5M1Qj56P4K36
-1875B60oj85n8n9k1P5N4n6pl7O7o4L7m1L3m7M3m3k2N4O4m3k0j4l7O3J5j1j9N6K4n6j14P8
-1841c7L8n5Kl6L9J22K8m5n3k4J04M4j69L1k9R2k6o7l3N7P5O3O1n4j50K7jj4qK7l6j6n6K7
-1807g2K9QQ3o8n3R0j2l3Jj1K0n6R9M2N3l2m6q5j7Q4Qq1J7O0M8K0n4q5OK9N9rq0L4Q4p6L6
-1770D0K6kP9j00q6J5L1rJ09k9j18M6Ln3L9K7qO3Mj15N2K4p9%R5j2k1NJ9m7qk1ln1O9P1K7
-1733H2k7N9n9j11m0L4K4MNN8L4q1J39J36j13j71m9J11O3j31J41l7jk8j1j5J7P1m2p2j5Nn3
-1700g3M1M0n9N3Oo7j4R2n1q7R9j7j9j7M5J4J45O3p5j27l2J9m8O7J09j66R0J7p4P7m4j4j0
-1667a7kJ34M5j38o2N6J2p8J7J05%kk1Jp9N1J6l0P4M9L5p3n7j12oM6LN7j7j0L5r0J17O4j11
-1632A2J81nj75l8PkN0Q2j60R3K0o5m1L3%q8K5L9olk4N1O8k4n9ROn9P9n1K4O1j5K0o2j8M7
-1595A2J3k4J8r5J00M1K9j5N3o5n3n1KP1J1L0K9j17o8O1P4oq2Q5L5l2m6j9Mj5J06P9q0m5j7
-1560B3n3L6p0M7N4j5M8n1j16L1Q8J8p8k5J27J01kj06k8k1m9l6J5J25M4o2l1l6L1Nn8kK7O0
-1526D1kk0l8O4n7k4nL6p2J2J33n8o9K8o9N3JJ48M3n6m0j4j8pj7m8OqK7j2J3J32l5m1l1Kl1
-1489c3l9P1k2L3q0R1K4l7o1O4J9J5r0J09m0n8k9J6M4J1k2P2j06J9k0kJ5%j8KM5M3p8m3Q9
-1454Dm0j9JM0J4N7o0j4J02lj34Ol8N6L4n2N6M6k3m0l3JQ4J45j2j63o5Q3K2r5j4N7Oo2L0J6
-1418gk3M5L1j0Ok2j5n7O4L8Ql5jq6P1L2k7o5M6K2M2l3r2M4j9K2oj0K8k4K8J6JJ08p3j21O3
-1381a1J04j7j19P5Ol5l0k8N8m7M4K7j3N6P1j41q5M8lL5n3O5k2mP2qo4j9K5J38j22p9N9N8
-1347D1j8K3R2m7m5k8q2O9J69p2r8qn2QK4j8j1K9Kj4J35J05j90L8l7J8j2J7K2P5j22j1lJ3
-1313A2l2o3K1pL7L7q6L4N7KL0P0j14L7NQk0PK4K9k0r4rMK0k5M8K9j6k3J3rj5j9n5J1j0M1
-1275d1k5P5J5k2m2j0L7jR5p1r3LK3l0%N0l1O3Om6mN6N2p1L4o0k6M9Q4o5pl6k5P3Q3o5j09
-1238h2M1N2J3n6k7lM4N0k6m5J3J6m8L5R4ln9PK8K9Rj8r1K8LRj0J2j5K0%j8Q1k8q0K5L2On7
-1199a9K4M7p8M1m3R6P9m1m3MN3j7Q8j46j7P9q2j8L8j21rM3j0J8Q3kJ5Kk9j3Rl1n5K2l7M1
-1163b9J0JM4qj4k8N8l5m9O6Q0Jr3k3M0j9O2L6o5k0R2j3o1r9P3R7j06J9k8j8K8KO5k9k2M7
-1127F2k1q2J75l0j31K4M0j0l8L3O0j03JJ83rj74m1nR6N1jm3j7j2J1p1pN3K7n7l8L6LK0M2
-1092B7M1L6q9n0O3R1q7q2OL6n8P6oj05N2M3n9K2L2L9m5mL3pJ14n3j29Rk3N3n2MP2P2pRm5
-1055B9n6O6O4j13j3m3J0m2K1O4k0L2O8l4o5K8J2NO3l0j08K8ON1o2k7J6K9R7K6q5j22J67O5
-1021A27l7L3j7j33P3j8ql0%L9j3o0k0L0K1l4L7l1J26m6r0L1L9P3p5n6k1M0L2j2R3j09O5M0
-987H9l4l6j6p8Q4R5o7n5j9l6P3j6n5M1l9l0L6KR6m6R4J9k4j25L9j00L0P8k4M8k4k1mRO8R3
-951A45j44L7j5o6J0mLJ06j09R7rm1k5k0O3K9k2Mqo6J1J29O9q4l1k4Pm4M6j2p6N9P4j04K0
-916En1N7k4k8rN6Nk3M4J7k0J12p6o2J4M2J2o5m3JNK3N5j00pJ09j7k5M3m6m9N8%j38P1nM5
-879a4O5M4j9K5l8p9J32l0M4j40k1R4L9p6kOL0j01M6Q5J8p7j07P6rq2L3N0N7o2q5O1K3P4M1
-844A01l0k0o2l7m4N9N2k2k4M6j7k8j5L1J4K4o0O0K9n4M9rm6K9NR0p4j16L3k8P2l0m8Q7L9
-809E6k9k8k1J46j10J0K0P8n2m7k1N1J1o3n9M7K3mk6qJ06M2p0m1q3%K1J1oJ6M5oPn5K3J3K9
-772B6J6j7r4O9O0j6K5r5k7LN7k3l8N3k5O5o0P1mn8N4l8K3k5J9j7q8K4L4J2K2q7j6O9N0M5
-736F9n9n7M3P5q0J0n6k6ML1o%L2J15n9q0N2J62J6j26p9N0P4l6j54R4l7n5J06J16j46p3Ql1
-702a03P6O5q3O6o6J2LmKMn0P7N4l3m1O9P1o1j48J1P3KL0j4j2N8m8m2P7J0q7N8K4K5J7rr7
-665a4m1j8k0O5K8Q5p8P7j1LnR2j17j27N1K0K1j8L2lm7m1R5m6R4q9l6qO9O6j00k5N0l8qJ7
-629b5J5qk3pkL8k0Q3NO1p3p3P4l0m7k1L4K3plj7NJ8o7M6kk1P7j26J65k4o8R9l3l7J21p6r0
-591c6L4k0n0N0N8L1K5Oq3p8Q7J41L6q8J0j40K2J0j5q2k3J28K7pK0j3j5l5o7L9K0km2j8j8
-556h8N9M9n2k0j5M0NJm1L1O1O0j26L7J45J7o7p7m6L4o7J9j2K0K4Ok4l0rj2P4o8K6J1O4P3
-520A02r7l1l2P8m0j3pL3l1l0K6N2Lj2p4O0J08k6M8o1k4o2j6Q3q1P5L7j2j0K9q4L7J02m6j3
-485G1%p7j5m4N4%m4KO7M8j3k3q6K4j8Nj1J72N7n3Mj28lL4jj3JJ5q4J6M3Nj5N5l5p2RM5%p3
-445h1L4K4K9j7k3l8Q4P0l1o6j5J4J1M1m9k7Q6M4r0n3l1K9N5O8k6m2M0M5Q5nj59M4j5J5l8
-410A2M6r5Nk7J43R3n9n8k3m3J60Qj38J5K1j37J40K2r3L0K0j08M0K1m0M5J4m7%l2P1N6j6M7
-376I3n2o5k8R3N5o1n8l1M5n0K8L1R0Oj24p3Q0Q2L3o7p6l3N9kjN3k9m2N1k5L2Lk2LMJ7Q0q6
-338A3l2k7J66j06m7O3l3j9Q4j61N8MJ17k7pK2l1o5MQ9J0K3j0q8K5j22R8L6j04J6MJ9n3PJ8
-303e6K8K4oN2l8r0Q6Q1O2L3k31O5k1k2lR0n1J2m7n7R8P3M8o8j22MmrQ4M8n0K3M8p3K3rk7
-266bk8QO4J5j4n1L1K0K7Ll4m6Q2k6p4K0qn0N8J4L3m5j9oO3l0J6l3K9j03P2J00j6n4k7L3M5
-229F7%j02l6J14q6J02l6p6N3kK4M0q0L1q4L6N6RN3k7j08QJ7l2K7L4kqk7L4j6O1K6j11M1k5
-193b5M6M5o5L4P1jj20o7nN7M0nKn0j5J02p1kJ8k7K2J9J8m6lj5l2Pj7Q0J6q7M5R9L9q0p1L9
-155eL2J1L7k1K5k8j5J0j8p8M6m2P4K6q0OlL6p8K2K8o4l2L2M6M1l0l6J14J0k7P7j79J21r8
-120d0mJ9ql0K4L8N6j4m7K6K7j6m2J5r2L2Q5PJ57j11j46K7R7m3lJ2l8M1j5k1Jp9O3K3k9K4
-84dq8L0m8N8J29J5q4o9K7pJ12L9j4j0o0J9k4m4J1N2knm3J0L0L5n0k2J1k9J5L7L4o3P6p7p3
-47g6N1QMMJM8l4l1P0J6k7m3N9K1m7N3j3j13L5L4M8o9p9J37M6o6n6P9j1m8jnj6O4j2j01LN7
-9a0j9J76O4j43j05N9k1m3L7M4p3j1N8Rp2K3Q3O4p9j27K5OmN3k3m6J0O5jlJ5n7Jk8N4J0O1
27E2n2r4O6M9Q3
32A04
##PAGE=	F1=23867.487672688323073
##FIRST=	24596.97802734375,	7686.668670654296875,	1.1646443605422973633
##DATATABLE=	(F2++(Y..Y)), PROFILE
-2014F7j40J25K1k8o9k2O4l8K6N1r3l4K8K2M3l5k0L2J5K9N5k4p6jOl3RK4n4rJ2llP7k9l8l3
-1977g6J17J7l6o4P7k3n0k6N7m3jP3n2K1L0L6m6o3k2K8R3K0k0q2nK6l8mJ06m3L2M5o8m8K1
-1942a1m6J17J6l5J1n1N2J6r2M5N7j02J44J27p6p2o6k4l8qM6o4O1r0J2J36N2q7j9J75j22k7
-1910C7o4l0j8J6M2m4P3l7J19l1n4L5r9N3J1M6P3lp2q1j6m5J52m3k5opJ07k4K3L4k4j52R3
-1876C9K14J4j77j04n8oJ17K7l8j3p3N5k5j6j9N3n0M9pl5L6M0k8M2l6l4O8Lk6j3MQk4r7R5
-1841a5J1p0kk8N4J17L3m0o3jR0N0j48rlR8k3o3l6%P3M3N1l1j07J2Nj9qM4j5l1o2J5N2k2P1
-1804B3o7j3Q7m4o3N2QJ0o0R3L4L9k6j2q1m3L5Km3K6L3O3M2o8j13O2K2M9j2o0N9L2n3M5jk3
-1768C4P6q6n0J6J0l4Q8%j23P1Qm9JL0JN5Jj15O6K9m6mL6j2j1J1M4m3j6n1kl6Q6M7QJ7Q2p9
-1730F0j15k8K9L6qM1O7Rj13J28Q4j24j42K7J16O3j34J04m6k4j0%k6M2Q7m8r4k0K4l2M7L0
-1698C0n6J9J9o6k3J14l5j45J30l5l5K0L3L6J37M3p3j04n3jl1P7J01j55O3K3m6N4l3j5k1J5
-1666a3J38L7j50m2P2J4q8KJ01qJmNq3O5k6k0O9O9J6q7m0j04j6K5J4P2j7l2M7p7J18N9j06
-1632A1J88Kj73n3K2k1OJ20r6L5J1o5o2N1np8O1K6j9nl8O9P2m5o8O0Pr1O2k8N4K2n0L7n5J2
-1596b4N5jp9M9p9R1O4Pk1M6l5n6n9k5P7L3K6J4j07m6M2O1Mq1J02L7m6m1%Pj9N2O9n5k2Kl9
-1559CJ7r3Q1O1j1Pm7j39L3J18L6r4k6J43O8k0j07j1j4p1pJ0J32J7n7Jl0qj1k3qOP3pj7k3
-1523a8K4m7Lm4O7l5k0J07k1q6M9m4O6n6J49O6p0m8k1l3K8rm5k9%L4j9K9J03j0n0k4L0j6n3
-1488d3K8k1P1p4L6L2np3N8L7j7r7J42l3k7m8j1K2L3k0O7p4j7jj6L9K2l4NlO2o1k9Q4l9o6
-1452g1J1M0J2M8n4mR6J4j17m9qO8M0n0L1PNk2n0j8Q7J51j1j53k9O0j2q9L2J5J5p2O1K6k4
-1417a4L9J7j2Kl4j2n0J01K5%n4k7KO7Ol8o6N1JL7l2n0rk3K1LKK0m4M0M0kP1q5l8QJ14j5r5
-1378c3Q8Nl9m3n1P0l1J6L5k7M2Q7j28m8M2j5J1l7R3n4j2P3ko9Qk4J10q4n1L5Q8J1MM0n7J5
-1342F8mj16O1J94q0j11k4oJ7k1k6oK7K5lP6R6j33L7p0qLL1N0N4j06l4K1L5k4r7qlN2N5n5
-1306c3qN5pL8P5q3M4l2k1j8KL6N8m1r7oMJ3m1L8K9L2k2noQj4m8K7j9J8k7R1J2m5o0OM3kO7
-1266F1n3r1JK8l0J8OK8N2m9qQ%O5r3K9k9lP8Q9r9ql4j9Q8Q8p1o7J5J6K5n2n5k7Q4K9k0l1
-1228c1L2J3n0k0J08%n3J6N9N2j8n0q8O2l0mj0K0qJ6Lk5O0l3l0K2K8l7o7N7L7o8M5k4J05P8
-1192A67n7n6j6N9KR7j34l6O2o7j1M3r4k1lj1M0J29j4k7k0Rj9k2m0l9J4kL4J9j0L5k0k0j3
-1157d2M9l6m1J04Q1kr7j6L1j8N7J0m3j9J16K5j24q2N5J00j21N7l6m9lK9N3k7J3O2k9r5J57
-1124A19j2j40N2N3l6m8O6L7j04PJ50k2j58nqR3M1k1l9k5j2Pn4n9O3M6m8J0K6oK4JJ9P1l4
-1089E4m5M5P7j11n4m0O2QL3k7q5K1O6l5K5K2Km4K6M0p9J30m7j24N6m9P3n0j4O2O2%J8m2m1
-1054eL6M8j22J1l6L6m2J5M7l5N9P2m4n8K2%j7M2Mr2N9RL3o3l6J7K0J22kj18q5J44L5k2O6
-1019A20nj28N0K2J2m6j4Rqm1j8RL3l7M4o3J28m4j09Q7oR1n5q0n7J05M8m9N3j03J34Ro7j1
-985A3j0n0J1J08o4m0Ok1L5ll0J6l2j5M5J6M8l2J02J8o2p6K5r0K7O7k4M4k5l1kM1M0P5j16
-950A4N0n6o3J6Oj6J22r8L1Rnl6QRKJ2M9j5q1k2J47J00r2m0j0l8mN6qp0L3L9q7Q5o9L4j8k1
-912b7pj4K2K0O7Nl7J22j04r0M7M4L1m6m6lk5K9P4r0l6R1Jl9K4n8k7P0j9j16Q0ON5P6K9m2
-876F7L7j8j18J32l7M7j31j5N9K5o8N1K0Lj02Q7R0k3p5j03J09j8j29M5N1M1n9qJ8nP5L2j1
-843F9Mn0p2l5M9K4Kl2O6k1m1k4J3K1M9p4M5L3j4O5k9n2M8j0Q1o7q9Ql3J00o2j4P0Oj9j4L
-806DJ38j08qJ9Q9r5nj4J6J7k7o2J9K8Rn2j3J10N8o1m9r4L1mlrK7O5onm7J2l2M7J6Ln4N2M6
-767E8m1L2j00k3M6O3o9k7O9n7P7l4P8pr7O4k0O3m6j8ko7j9M9kQk1k4M0L6L6n4m2O2M6r6K4
-730a5m6k1MK0RlJJ00l9n9N0J86lj64p4O7R5j8j36J05p1p4P8J05j24k1J8k5qQ0m3O3o6L5j2
-695fj0l6K1m9J01K8n0j0P2M8m1j10QP5l5Pk5J6N9n2l9N5pl9N3J2K2J9Mj00o7pL9L9L5M8p3
-658EJ5k0oJ3J43q9j27Q1j5j0j9L1J6n2MP2m3P4j24L2pL9R3q8n9M1k0OJ0KMj2mNl4OQ5nM6
-619H9q4LP6m8p0j3ONK0J2l0j3N3n8N7Rn8O6j05J58n2pM6l8l0J40o0r5K5rp8O6N5J9J8J8q9
-582Dm6P6R7L0q7K1j03L1j6l3l9l5R9K3oM3K6k5q3l4J2PK8k5j5k2Q3L8p1oj5j8L2L3m5K7N8
-545D4L9j26JJ29O8k3r9n8K5o6RnK4L3K4m9k2j9OP2q4O8J6M4Q4j38k6k8O4l0l6nMK1j2K5O2
-508C6%k5o4O2Q3n5Q9p2l9p4L6P9j10J14J7m9j1M4q2M8J05o5n%p1pj7L8Jr6%R7M2J5lj42P4
-471gl3k0mJ85O2n6l2j46K0M1jj3J6K8p8j0L6J2l1N5m7m3K2M4j8k7J8l8L6J8Pl3L7N9J6o1
-435A4m6L5K4J3o5j9P2N6p1n6K9OQM4j3k9O8L9Q6%j78L4koj1L4j19K2l0J36O2l2jo5l9J70
-399A70k9j16K8Qj04P0L9p6J0K0q8N1Ln2J2L3rJ8o8Q7N3j5M2n2p8k5J23L5p0k5j0K7n6N1k9
-364b2J02Pj41m3M9O9L3l3o1n3N7pQ7oo0jN3k4L0k1n0L1J8M5O1r9n7J5J73j34m0Q4o3j6Q2
-329F5j22KL1J30l5l8K6m5m8M7Q2j8j4j0o5Pj08J34K9q5Kl2O3m3%L3qJ3m1Q2n5k8L7O5J11
-294A64N1k30K8k8n4J4J01m6J9o6m0N5Q7N4n0r1j5PlK8N7l9rN4m2M2l7m1J5K8N5j9j4n0K4
-259IM2J7qk1l4Q3l7p4j0J9l0J7NN2k9o1K6P7j8qj1K1r0nJ11J6p1K8Qk0k3k1l1P8p7J55l0
-222E5r7M6kK0L5j29J10j17O7K0MN2m5p5M3j7k0J1M3%Ml1L5j0K6M3j21O3n5J00K5r3K2P6L0
-187A18r2p1l5N7J7%j3q4P5N5p6RL2l2K2K6%m9K5Kq3M8m2J34J8j30L0J11O8r6o1M0L0qM9N
-151I9Ro1m3J7K4q3L6k8M6L5m4K8o2K4m2j0M6r3J1M2M2L3j3o8J09jj4O5j43R8j03j3RmlL3
-115b2L7M8m2j03N2N8k0L3L2j30j9Q0L4J63j26j59N4J02o0J7j7n2L5K2J5j0j21P4N2l9L0r1
-83g3L8m6J5J50K2p2m3l5J4Q7jj2j3l3N6m5n1J9P2%l0o9N2Q4k1q1K0Om5OP7K8r4Q3n3q6K6
-46d8oL1L2J1L5l8k9L2Nkm1M4O2o4N4J7j17j0N8L2r4kJ24j0o6k4O1l1o2J0MKO5j1p6QM9n5
-8e0J46P9j05j03M4j4k7PM8o0pM7Op3M9O8M1q4r3lj6P3L5m0j7K1M1k3lK2n7J7n3M4L9O0n7
28Bq6O4M5O9
32I4
##PAGE=	F1=23843.171327533142176
##FIRST=	24596.97802734375,	7686.668670654296875,	1.274548649787902832
##DATATABLE=	(F2++(Y..Y)), PROFILE
-2014G3j44J26Mk2m5n6O5j4J2N9o3n9L2J6L9l3j7M2KNL1ol0J0j9n4QO3l5m3l4L3l2J70n6p4
-1978d6m3J31rj4m8O5j4n2j0P5n8n2P9k8L2M2L0m8p0j4j8J05Jrn0j3L6p4M7J06o8K7N3m5n3
-1943gqk5Q6K2j1l1k8L8Rp1M3M9r0J62J21r9q9q2Pm3J6M1n9L2n0J3J51L3j11J0J49j22J2o4
-1909Dl1k5l2M5k6J06n9J10k0j00M8q8N2J5N6P8rq0p7j5k7J30m4k3k2N3J05oJ2%o1j21J05
-1876E3J75K2j48j42k3MJ21kj8k3r9L9J5o0K0N2m7M1K8k2J4J3j8J09l9o5P9qm0j8m8jPo2P7
-1841a4np6K7JL9Q1K3j9m9J1O2M1j18l5K7Q8k1m3k3n1M2K9L9j9o0kMj1KN4ok8n5k7P3j1L4
-1804Dp0J4Q1o9o9J03PJn6O7K4K1j4K8o6n2k8j3M0J9KN3N6p0j04P4KM2qm3Q4j3k3M2k8l5P9
-1767H2p4j0Pj0n4P3K4j09P1Nk1k7mJN0K4j18P7K5Mk0k6LjJ6N2m0j8o0J0j1J00Kl3O5P2q3
-1730D4n1l1j3M3j0P1Q0j8j22R7K6j02q1M9J04O5j24N4k8m5J0Mn4O0R5m8j04k2M3j0L7J4m9
-1697a6MK8o2l4J28j7j84J44k1k0PJ3M4J24K4p0p3o8k1jO7P8j32M2L5k1J9j9pJK0J19J5j53
-1663gk0Q8J8r5j2Q0j4JJ3K1p1N3n9J9O3O5j4q7mp9lQm3Q8j5m1M9n7J05L5o8J73K3j60o9L1
-1627A5k9l4J61n0k0j3m8q2O0k2j2N6Rl8Pm4O2P5o1o6R7J7q5J4J6N7k0p6M1k3L0L8lj04N9
-1592a6m5O5P4k2k6M4Mo2n0k8O5K7K4Kq6k7J5N4K4q2R8M0n5l5J4J6j7jN5l7%K3mpr1P1N7J
-1554H2k5m9q5QQ6N9r6j9J38L4l0j03Ppp2LL9J25j6n7J8k6l6k2Lj1j8Q9J2k9jm4l2M9n2N4
-1518b4kML8J2j10P2rO7j00J19Q2p7m4k6n3N5Ok8n9MM1j2K1O5K3m8k0N2J4n6l3k5R4o5%L0
-1482HL1o6K1N6m7p4J44k1%n9l2K0L6j9M0j0m0j8j8N3L8m9Ql2O5l7j7P6l3r2kM2MM4m0OQ2
-1445F8K5q8n3k5O9L7m4Lk9L7%o2l2P3J33lj28K2K7m8m5M7k7L5m4L1M3k1K3Kj5mm8J1m2J11
-1409C9J6%n7m8P4O4j9n0n3N9j4K5n7%k5n6L4M4l4L1m1J2O8k1M2q4M5n4J14j3n1Q0lm4n1m9
-1373g7O2j4lL9l7J0Q8r2mL7k9j0j6R6p8j6Q4Qq3L8q0P4n0j1K7J03L7lj6o9O2K9j11K7J86
-1338B08p1j26l8M9Rn8k7lK9M6JK8P8p6K7r0l9J4M5O6M2r1l6K2O8oj04j7m6N3O9rl8M1k6M4
-1302C8Q4l0L7q3m5j1kL3Q9n4q1j6JKm4K1K7P5k0k2MJ6mk3K6k5Pk8Q1J2o3n6J6M2qM0k7r8
-1264h9J6L2k2L4m6Q4M6r7PM6n9O6r4QJ7J7J17Q6j49k1k8k3R6R2n2m5oqL4n5o7LO4Nj2nL9
-1227C1Ml8l5Q4j8m9L0Q4P4l9p7r0Q5m2pj5L7rnJ2j9L8n5J1L3K9o8p2N3L3l7M8j8J10P0p2
-1191A01p0k6O8%J01j07m8L1l7%M0n3m9Lk5M3J49k0m9o8N7k2m7L5l8n7K0L5L2LNm5k8J8K9
-1156a9l2k4J18Q1pq6k6K2nL9k0mk4J39N1j75m9K9Q5j24R4l7q5%M8J7l1M6P4l3r2J34oj40
-1122d2P8N7o0m5Q4Qr3K5J05m5j06K5j2P4K3m5k9k7lOl8j7j0N3l1M8J7pM4m0l8R9K2l5L1O1
-1086A37j31%n9K9O9J1n5n8k6Q4j2M1J3m8m0P0L7j48J38l9o0M3n7Q3m4k6M1N8LL2m0l0J4K0
-1052E0j04K3m8N8l8NM4m1O8P0m9m8J7j0k3M5M1p6L8RL6n3n8J0NJ25k9j37j0J09K2l5Q7Mj06
-1017AK6O1K6n2k3k8kk4j9j6M7l3N5j05J13l7p4J03n4J00l4q9k2J09N6q5ko3J61qr8J2pj7
-983b2n5J02m8j7J8qJ1Jj9QMnL0J8J0j9J28J8j11m0J4p0K3M2k4L6j8l9nP1L1N1q3N5q4o4J1
-946d9J2k9J35p5l1K7J0j9J1l5l7O4P2j6o0o0J27J28r0m5J0p8PP3Mo2J2pm5J20p9Nj5J0Mn7
-910e8JO1P5on1J18j19j01P1K9N3j4n4lj8rQ3p0n8P7J1m8Lm2J2K8k8j11Q6J7P4Q5J1n3M3K
-874I7j51J28m5M3j09lK1J3n7R6J6op8J12Q1o4p2r0J45j1j73N6K4M3l0J9j3k3O4J4J5L7l7
-841F2q1l2M1j5Rl5P6j9o1l4J7J9N9p5J5L7K7P8m6n6O3j9O9n4o5j0k7R3p3J7M5k5qJ8OJ27
-805A43q7k6L1Q4j42M7k0k1K3J5n0m3M6K3o6j8J12P8n3n7j01N1k5pk0M2O5j8lm4Rk4K0K2K5
-770A1k7L6K8m4K1p4l5Q5N8j04j0P2p1O1mQ0j0j32P1LR0o0n7J4m2n1O6k5J3L3k9J6J9J8m3
-735b3j3O4J4j00K3m6j0NK1L9j6m2Q2pl2L7J77k7j74m3O8J04j3r9J22j11n1K2Q8r4PK9j4n5
-701f8N3J4N5o6M2k4j6p0P7m2Q0Ko1L0O5J2j9p0J3P0n7l4l1M4N9m4n2L7j7J9L8oK4K3Rj14
-665b5n3O0QJ2N0Pn9l0l7l4M7J63m2j28Q8k4l8j7J2L9n2N0O2n1L9j43J01qJ9J17q7q7L7oK3
-630A3j1nJ5njJ3q3K9O3j8M6q0N4P4o1q0qk5qO2J4m4k2P7n0O8K3p8K4n8J38p6M7j2l3k9J47
-593A20l4r0J3J1n1K4L3J1NK4p9j8N8M3K3p2M0o1L9k7n1p%J4K6mN4M9k8j20M8k9k9O3rj9l8
-556f8J12K3p7Lj1o0O5M1m3K4L3J5j10LO8J09J5j03o5J3n8KQJ0M8L8o4ok9J0P0q0Q0K3J9Q4
-520A42j46k9JM2k9o2%k4J14l2J1O9%l7l4M0M9q6J33q0n3p4P7O0j14J31J1q2k0N6n3K6R5p6
-486B6J5kn3qJ9K4Lo8n5J02L3M4J0j59P9l9l8kJ84O8m9p1j38K5N0Pj1J7L7p1m8L1N2l9L6n8
-450d7%J4K5l6L0Oo4NN7K1k0oN0N2m8p2N6M5k4p2k2N0P2o5l0O6j5l1J5joQ6K1O1Jj67M3J0
-412F0l5J1K4q8K5nP2K0L1L1j05l0J59o1q2L0Kn8j3M0n4kK4m9M7k4k1m4L4L2K6p4Q1M3k0L1
-376E8l5q0kJ16Oo3RPKm8P2o0P5Pj46j2L2L0K0Ll1m4L1L1J12m9r7N6N6k7Pl4k8M3oO4L9j04
-338A0o6N1J57j52oR2r9QP6q9k6M0J33l9p2K0m9k5R2O7n6o8ok6ol4J16J8o6j0p5J08l6kM0
-303B0m4J5p5J02n6L0jJ9J52O7k15Jm0p0L0R8m6L2o6jk6Q7N6k6o1j9J0Kk7O4l2l4N5lN9o0
-267cl3M1L2L4m2j9k8ON6J1rqk1P2m3o9k6L3Nj2QM1j9j16P0P7rk9J6L2q0r8J20M7p6P3j4p7
-229e7m4R4m8K7o2J84k5j09M0%J4M5j36J34j34Q6j0J1L5n0k6M2l8k1J0M6pK0l5L1J5mL8j23
-195e7Q5q1J43J2j25J5P9N3n8p3o1M7oJ3l2j3O6Jp0OL9l6L1M6nn6L7J4o9M8q8J70K1j40nJ17
-159F8R0j05m6M1K6k2M3L3J1q8p7K9O5p8KpJ2L7JN6r6j5j6j7L8n0K8L6J1K5Qr5Q0qJ0M3p4
-122aO3j17QJ2j4QM5K6M1m1j02OP4j5R1M8j68m9P6N6J50j33j59P6R1p8L0m5l4L3P3J6k1j45
-88i9O7Q4m2K7r8N1m2k0J51K9m9k2o5J7M9m0Kj7j3Q7o2m4K0Q1Ml8p2Q2J14p6j18N7Pm9nJ03
-52F1J6j24Q2rq1j5RM8N2NK0l1l4qkK8m5K9J06p5L6M0j07n5P1K8j01O0R2n1n9PL9m2o9J4N
-15f0K9O6j8m7J7K4p3J06P7o3n9K2k1j2MJ6n0NL8j3n8P2M4K0p7m1j9j3R2J7n5J4L8J2m6mK4
21Hn2L7k5j9O1O3o5p2O4L2N0
32H2
##PAGE=	F1=23818.854982377961278
##FIRST=	24596.97802734375,	7686.668670654296875,	1.0770310163497924805
##DATATABLE=	(F2++(Y..Y)), PROFILE
-2014F2j24J17j3k3k4n4M8Qj2N9k8n5J4QL1j1k3L2j1pK8L0k0K1l8p1JQ9k0o4l7M2j4J90q1
-1979E0r7o6J39l0Rl0N2om5LQ2o5q1O6qN7M6J6m5o9pm1J05k7j5lj0L0r0P9R8q2RO0k2n2k5
-1942a5j0N4K2K4m5k8LJ5j0K1J9p9J61J11j06q6p7J0m7K6L7l8lj4M1J38J4j38M4J14j20N6
-1910I4n5l9j5j5j2mJ05q1J12k6j26P3r2M9J6N7P3j0p1n7k2j1J22k6m8n2J11Q9J6J0n0r0o1
-1877c6J02J19J6j02j41J7j1J03l3Ol0j04J9M7p2N6L1l6K0N7j0j1Mj6J64m0j04J00j7n0k7
-1846B1q2jJ8k3L3jm6J7L0M1K7OJ4k2QK8J9q0n4O0O7k0j4no6k0K2L1k0k3j1lOJ5N7mj6k9m4
-1807f4L7J4Qo5RQ1r5J8P2mlm9K8J2J0LN9l9o2LnK1mj5K9N6n9n7M3j8K8Nl4J01l7PL1n5k6
-1768a6R1n4Krk8m1O8K2q9M5MJ4l1n2j3M9O2j08O8RN1l8p4K9qK9M4l6j5j4Pk0J15l6r0J03
-1732D0M3p3J6l6m7M9pQ9R8m3j33P7k8m9l8M3Q5P3j05mOm5J6J1p1M1R6l8r5k8N0J3K2j0m3
-1697b5J1L0n2m3J31nj90J28PLj9qM1J06Po6l6p7nPL3N3r6K4N6j1k3oPL3K8Q1j9j43JR6K2
-1660H1r1j4M8k3%K8M2n7K7o8O9N8M2m6p5L8n1PJ1j03O4j1k4L7l3O9jLJ36N1j43p7M3l3p3
-1625f9J85k0n2l5j6o3K1n4P3L8%n4J4l6L0P0p2k5R7K5p0LK7N4o1n2nL9J3QQn4LqM2O6n4l1
-1587a5M9M1o2l9j2O3j2J6mn3j9j2N4M5q6Q2M1n0l1J3L1pm1L5k4J3M5L6k7r5M4N2K3m4n8l3
-1551d1J6MQ3q3lJ19Ll3r7K4km6NN7J25l7o7J3k3m9l0J9mj0O3M3m3K8p6k1N3l6PL0L6k0L7
-1514D4j39R3K6O0j28P7Q1p9l0k6p4P2K4oo9RN2j5jK9N4l5j9O0M5m6p4m8R0n6nJ6O7m5m4Q1
-1478D1p1j3R9nK3p4k8L3K1k0LN5m8n9mO1M6o2J2l4M5j6nO4k3r2j4K2j4N6k0RP0K6n4m8n1
-1441f9O5K1k8l1n2P1K5n6l3L7Q1J2p1O2nr3K8L1o0O1j0k8O1j2%j0j4j2o3N3m6J00J2Qm5m6
-1405e6J08O0l7o1l2O3k1Pr1L9j9q8Q4P0r3N4j2n2R0n1M0m2O9j07J05rjN5pn1n8j1K2noM2
-1369bm1m5Q4l1K4L2l6k1j1Q3r1j2J04K0j02O9r5Rl5L2L9J01N3on9o8P8O2q9j1J55n7j36m6
-1335d9R1kq0j7lL0O6lpN5k8J5q4o0J7M5P5L5q9j5JR7J5j06k0q3M5Q1M0o7K6m9M9R5L2J9j35
-1298C2o7jJ6LJ15o4n2k9Pj6j8j2J4J10j9m4K6NJ9QJ4l8J1k5M9J4p3k3OM3k0K3nq8K2K9pM6
-1260A1q7J21M4j18qQ4q2M8o1k5K5L8J50Q6j90m5j4l7J01R2l0l8j8j8M5o4p0L3N3j1j2J1L5
-1227D9jk2qM8o2m8L9J01Q7m8r2r6R4l5pk3O3j7l7K2nL0p8K7M9L2o4m5l0O1qM2k4J09O2q4
-1191H1q4k1Q6k8R2o9m8rMK3J3j5o8M1m2K1J49k0m5j35J06k2l4O8l4n3j5K3M1L0rn7o8N4l
-1156d7k0j8J20Q3j3o7m9K0J4J5m3M4l9J54O4k06k2RO4r8J00l1j15N5L8l1m7O8Q3l4p6J16
-1124I1pj36R6N2p9k7Q4k3o8M2O7p6m1N0j3M5lo7j2k4J3%k4M1m5OjO5J5j1N9o3j09J16P4k4
-1088F3K6M6j42O0n5m2J21jq0k0l0M9oO3Pj00kR2K3j28O9l8NK0m1Q5l9l5J8N8oM7l7j9mj6
-1052A1prq3O2l1mN1l9O3O4n4l7J6j3kO8N0q2nMN9l0q3poJ00m8r1M8P0K1q0R5Rp8J0R4L2m8
-1013I0k1o2%j6j5m4N9k5O5j22P4l3rP9p7R2k0q0K9R1O2r7q3K4J26j7j14L2rJ3o1M4l4J5K0
-978b4lJ2j1rL0K4mNJ4j4rJ63K4j58k7Nn8K3K0k4K3ol7rQ6L4L2n4N6j03o1JJ2l5J41m9n3J0
-940c3J1J2Mn6k2P6N3rk0m9L5J49p9m5L2o6m9Q9J9n0Qo1K0J09q1j7j5M3J1n7l1Q7O3j6n8J06
-904A13j09n6L3%P6K2n7lMn5O6m0p5P4K0l2k1jLjJ5j13O1qQ3R5on8M2J9j62J15l8L4q5JqK5
-866b7m6J02oLn8J31O8r4o7p2J76Rk15N0KN9oK1l1k2M7rM3P1k8r8l0M0k5rl6P4rq4m5N2QM3
-828a8l7n2M6N9Q3n4n7P1k3N2l8m0j1j8N7n8L0K5m8kN4nJ17n5m4M7O8j81R1l2n2K9N5k9j01
-793g1P0K4p3j5R5J03m3o2j13O2l8J6n7O2N0l9K9n0PM1m4J2M8j4K1J2oK1m0o1Q8M3j12j7P9
-758B8m6kL3P3j3j59P6K2J06o9r2L4j7p2Q2n3M2M4k6JK1Km1J1N5mr4Qo1MQN8N7l7p3M4L0j4
-720c4L1J37n8j39J5L7J02k4n1J35j48qk1O0o8J5M1lm7j3P0L8o9M1k5k7m7J05n5N3j9o4O9
-687B9M9l5Nl5K1N7n9p4j5M4N2k2p5K8j7O6K1k2K9K1Jj30J8P9l0oO4k9l8%k7m8mJ28J7j30
-651f7Q0j4n7nk6O0m5Q5O3o0qo6Q9j8J6J31r3j16L5PL8l3nJ8LLK3j11M5K5k1O9o3N3O5o5p1
-614c6om7K6N8Pl7k4P1m4P7L3q5l6NJ14q6Q0o1j5l2J24qp4J7L5k7k5KJ4j9K5n7ML9lMm3O4
-576C4l4M8l5n8K1K9m6QJN6N4k7j24J15n0p9R6jk6n0J32Mn9Lj0o0O5L7l6K4jj2p9L7rJ20M3
-539A31r3o0Jn0J7Nj9P5L7p2Rk8J3O5p5O7L3mP2j18k8K2M6n0q6J1K7J11o2%O9jm3J1PJ1j02
-502e1J66q6o8pM3L3r4J32J1j05l3P3j6k1P6p7M2ql3j4O4Rkm7m8P6K3N8J8j53N3l3m3lJ56
-467I1P7l2j05p0k2N4K3qJ0L5n9o0K4Q6m9J6o4L0knm9Q8rm6j1N2J9ml1L8P1l3q8P3P0o4o0
-430a4k6OQ9o4jR4l0n9j4QK1R1kJ8jj36O7K1o8K8J7l3J9KK4k4J06L5j37k0J34p7m1J5Jj0p5
-393c6K4l6pL1j4M4m8K6k4n1O6K5p5P5K5k7J8np2J1J01k6l5L2J5k6l1Q0n4K2Oj34J4L1j2K5
-357d2J%k1nP0J08p7j09J02N8l7l2k8J9L6m4O6J6r4o2P9J23j57M9Q3j32M1N8o5j8K7J27m2
-324I8q9Nn4RJ28M9r7j08LPj8K8J00Nm6k0r4J30l6oM4p5L7p2O9n0P5j7l9J70Q6j81k3n9n4
-289i5M1O6m3M3o2L4o3M6N6lm4rJ3Jo5O6l1k2K1L5P9o8kL8J8Rm3l9Pj6N4J0lPj0N5m6o3k3
-250e1L0M3k1L0Qk4p7L3N9j0m4M3N7o7j01L0P0n0Q1k2j09N7P2o7j1m3J70l2j00M1KKO5j06
-216d2J06j26Q4l1L0Km4QM2m7l2K1M5k1L6m0K5L9j4J6j19J03q7J55J2j41PO7O1k1p6p6K9k1
-182e0L2j5L0M5n6n0rL8l3M5P5oo3L1K1m4N4j24J63K6j42l3J24R7j03k8L9J3k3K5N8L0j04
-149F3j07M9Q6o4n6K1j9L3M7P6j19n6Oj5J9J5L4K4l0K4L2j11K6rM7J7J1J9j24M5J9k6nN6R
-114C7L0j6o7j9L2j2J28N9j99o4P6O7J22j28j49R3P1j00L8o3N1MR9jk9j30K1J12l4J6j03O1
-82Cl3m7J38L9k1j2p2J4Rp0K8k9%J03p9k5K2P7J0l4m7Q0J25j17j39O9J1m1kJ08Mj25L8M2o7
-47d0n2L8N6N8qJ3k4l4m9KN0m9J4J43p6KM9q6q7O7L3o5P3M9p3m0L5J2m2l8rrN7O2k7j9K7j3
-9@p1O2O1l1KJ1l3kJ2k4m7K4M1m4%M9RJ0o0KrLO8jo8M4N7k0n7qJ7m2N5Mn9N0P8o8p0N9J9L4
32E7
##PAGE=	F1=23794.53863722278038
##FIRST=	24596.97802734375,	7686.668670654296875,	0.56505370140075683594
##DATATABLE=	(F2++(Y..Y)), PROFILE
-2014C2q7R8l0k1pl1L5J9m0M3Ol8lJK2J8k6Jk2pM7N5l4L8m5p5j7R2jp6j6L2OJ93j01j05l8
-1977h2Q6n3M1k3M2%k6OP8o5q3L6PQ4L9kl2o0lk5R4m5o2M7%J8r1P4R5p7j8O3jm5l0MK2J4N6
-1938H3k9m2m1L4N2lk1p2J43R6j01p4m8Ln0J9L0j1j8KO3J20%j57P1Q0j19R9m3m6lJm5qR0q9
-1902c4J17m3j06Q2r0K9J8M8N8j1m8l2l0qJ24Mp8o2J30O6L9J2j05j00J5Q1N0jm6r8L1l0P4
-1869E6o3L2l5p1j5P2o5O4K4k6jP0Om8Qj3J94l9j39J30k2n9l7o8QrPk8L1k4nN6M6k4nM5%%
-1831E3lj1m0o7R3M0j7J3J5p1p6J7L2k9Kj7rK6K3N2qQOm0l0L5nm2k4R5j27R7M5k2nl7k2%L8
-1792a2J3O0ro9L0mJ4l3k2J0L9k8j1Lk4oK5k4J01m3L6J6q5KR8k4jl4m2mP0Kq3J4J4M1l7l4
-1754d1k3J8Q3r7M5qQ5n0q6L7k8N8J6k6lJ8Kl2J32o0j25J11%n9O7m1o1N3lR3J20o6j50Q2p6
-1719a5J6l1L7O1Q5q1n9M1l2J0K7o8oR0j6p3l1L0M0Ql4m8L7K7l5n0J21Jj79R5K9L1l2k7K8
-1684cQ3j1n9Kq0L9j7lM9m7mP5j5o5%L0N1L7M3o0j19J7R2K5p7mK1l8LL3N7m8kk5R2N1J5p1
-1646F7n9O9k2J2K1j23j6RJ0J5k0K1m2J01Q6P9j28p6N2l2j19J84J0n3m5J6n3j5lP3J4kn7M
-1612b2k6pN3p5L7P8K5n6J6J8N3r4po8J07k4k7K6%m0J3K8M7q3k9N5O7n8l4PP9o1kJk5j2l6
-1575g6O1O1q9N4M3k6l5jM6J0o1RpRO3O9m8j01J4N5M7m5p6ML7r6J07n4J8J01k4l9r7M3Kj6
-1539c8J9O0J26m4q8mj8m9l9K7J0RJ9O8m6N3n4l4K3j6l9N8O0n7N8j63J02N8M1j43M6O3q0j2
-1505b4k2m1K8M6Qn5QO4k7j9NP2j5j7M5P1k4r2p6N4m1J8j2R9j6j12J02r2N0L9J5M2r1jM7%
-1469C6j6oP5n0j08K4O1N4o8Oj9J3K%M9qp5j1rn3Q6jKO4K3k9m1p4N9kpo4K2L1M1m0k4L4l0
-1430e3L2K9N3k8j13P2Qp4P4J5q7P4kk2k0rj4n2P4n3P0J3J9k1k4J04N3m2p0rN7k2pq9K2Mo2
-1393a00R1P7j33O6J2j06J02q1Q0NN2j48Q7lM1K1Mn9p2K9j5oNL7k3m4J4L8K3K5l4k3k2N6r1
-1358i5KJ26L4j18R2p3lr7P7N5Q9N1j0q0n6O8Q4n7m5J10m2j40m1J05j3q0NKJ9Q0j2l0L4PO
-1323E4n1n9K1J7Q9J9j03J5k7J10L8j03j7j09L5Q9Q1r6Ro1M8J06R0nj77q9J8N5l8J16p5j3
-1291a3l0L1m1l%m0J24j3p8N9rN1L2rn0K0k1QJ4p6J8j1N6l3J3Qn8J3J7J1O1j06J26M8j20l6
-1255c7J02q0M0m3m3OO3J64Q2k04p3Nl9J00P9k3m0j9j1N5p8o5O0N1j8j1J1K0lpL0L4j09n2
-1221e3L1J07R1m7r1r3P7j1k0k3R1k3q4L8J3L4p8QO3L4l6l5l6N0k2L2k9R9O1q3j06JJ10o0
-1187A0N4k9l5m5M9N8l5No9P5n2j4J34j2k6j28Q1k4lO3k0l7l4pM7N7Jn6p7L4l9Kl0J10Q9j9
-1151G8m3p5K4K8pm4Q4n9J55O6k14j3oO4m3N1j5j19R3L2o4p6P5Q6l3n0J00nj23R5M1q7kO8
-1117F2n2k8M8M6r9KP6j6J7k9q4Qj7K8j2j0R1m6o3K4P6J6k1N9p2j19P4J15j2L1L7j51J16n1
-1083D4j11J55mr6K2k6Pk1Q4Lj41Q2P0nr2J7m0M9nj1P8k9m0pO0k8N8l1mk1n1J05l8r6K0k2
-1047f5MN0l6N8N8o4l3K2kK7Q8M0r8o1oR6Pj02k5KL0n0L8M3L0K2j32Q7J0n0MJ19L0l6pq8m
-1010Fj5mo9O6k3P0j12L8k8K8M5m5N3k3n7P1P3O5q2j56Q3P5k5j00M2j8L6l6j3l7N0K4j9L7
-976@k1nN6K5kk4Kk4jJ99K7j90l2kn1K1Qk8QRj9nO8M1K5l2N3j14m6nOk0J24k4l4n4ON0qm8
-936f1K8M8RLK3m0n1J52n9l5M9k6j09P6L1l7K1r5N9P2p4k2j9O9Pn2j4P5L8j9o3R3p0k7nm2
-900f7J00N8m8rJ8p4J9pq6Q1L4qk1nj9K7M7j13M9j4J7J08k0o6L5L0j45R3jL3q4j0j1N6l9O0
-864A8l6K6n3J45N3j06n9n6J96L7k31J5j0P7KJ0l3j0M0k2N6J03k4j21k6L1j5k6m5O3Qj00k1
-831a14O5j1J1J7r5N7M3Q4n0m6N8j9L4k6j2J0oLk7J6J7n1nP7k6J15k5n9N8M7k09J28m0p2K9
-796b4P9Kp9M3Mp8JN1J24k6o1j15N4l6N6p7M3K4o3J01n1j0Q0o2k9P2j6OJM3N2k9q5P5K2j07
-760a5l2Q6k3n6O4N5j7j59O4L9J13p6j21N6Oq3R2p7O8L2j7nM1on5K7M2nq8Or3L9NR7O3n9o8
-723f0k5O1j1L5P5q7k5%K5Q6m2%J36j72L7l9K8n2J0N1J2l4k0P6Rq0M0j8m3jJ18p2K5l5n3R1
-687D6K4p8L2j0K9L9n1p6J8NM1Kj05M0lP5Ol0L4Pj7j15Q6O9o2j4O9n0k0N0j8l7o1M8O9j26
-651h4Q2qo7K0rMJO9P6o8n5L6N1l3K6J33r6j45L0J8M7n3RJ0J0J0L1j15N3k6RR8o0J7N1o2m2
-614c2pk6M7K3nj4k8M9l9Q3L9q5r2P1Q9q1Q9r0Nk8O5J3m4L3N4k0o2k5L1m6J3k7J8K4j0l0l0
-577g5Q6k0O1n2o0N4N1o3m2%O0M0k1p9J34o4j17J19Lk8n2J29j9j3lj7n5O4K5k8K9l5m3l8O2
-542gj2O4N9p3n0km8M5j4m4J11K1q2K2k1K2N7o5K3M9k5N6o3k5L0O5q2q5ON7R9q7nN7ll9O7
-505G8k6k7n8J42r3p5M3NQo2J23J4j19j3P5Lp6N2n9O5k0k2jR6j1j2l6k5O4J6N3K6j38J1j3
-470a2l7nJ06Q6j0j29kn2M1M1mKK2m7j3NP5o2J2o6M1k0m2KR0k7k2RK3KJ6l5J8O8j9r2Q3R2
-432A38j02l5pp4J05o0L2J07l7p3m6J5M7Q4k2k9Jj05R7K9j00M1J5K3QMmn9J57K4j57j5J06
-399A08p1Jj5JL5r6Rl1j8M0MM7m4M0op2M7K7r1P9%m2J7L0n9J7Q1n6RL5J1m6j4P6l2k1Jj03
-361a02L0L5jO6m8j0rm2R4Q9q8o1R5N7m9p4lN3K3p5N7j2p4m0R9Q7j23P4N7j46P1K3n2PPJ14
-325A29m4q1j7n7N4J41K8j29n5J5l5l7P3Q3qk8k3p3J12m4j1M2r2P8o2Nn0J26j7o5J30J06j32
-292F2m2q9qM8J1l0M3o5P0n1l0O0J5m8K4J4rq5O5l3L8o1O5J02n5J4L3oj7j7q0M5l0L3J4MK1
-255B5KL3m6n4nK2P0k6N4j5l8l6LL2j9n1P0Q9n5q3k9L7%M8j4j03J16M8q4k1l9J28m8o5M9K
-219cj5Q1p5O6j06P3l9M9l7k7L3M1m9l4L0L6m5N8m7K1N1j2rj02J09q3J45K1j36jL8N4J1p5
-185B2p5Ok7M9K0M2K9j08k0k8L6qM3R8ro6J9K1j7P1j42J14L6j47m3J32Q4r1j0L8j1j0MP1O0
-150A83j04j27O9Q5m3j28N1l4K1Q7Q3j25r5K4j7MQ2L2Qp3L6N4j19m0J4P2QQ2k9j02O1K5l6
-117Ik7N8pRK0n1Jpk3J46O6k21o8P4O8Q1j05j40J11M8j18M1lQ4l5J08k1l4r5m6J32j6Kj04
-83f3P2k4o1J08N4Pj6o9K0k4n6K5m3LJ03q9JK1O0J1j9k1O4J26j38j13L3J4k5OJ03kq2n1P7
-48A2m7n9M1O4N2j6J3k1k0p9J5M9n2jJ67o9l2M1o2q1L1M3qM9Oo7qN0k2k7Rl0rM5M4k6NL3n9
-9b6m7J7M6k0O0Ml9OK4n4n2M6O0m0J7J3k7Ol4L3RRM0j5q5P3P1m6n3j0pk6P3K9o6jJ02o1p7
29d8M6J1J9
32B8
##PAGE=	F1=23770.222292067603121
##FIRST=	24596.97802734375,	7686.668670654296875,	-0.10367275774478912354
##DATATABLE=	(F2++(Y..Y)), PROFILE
-2014fm1O9m6j1J5j0L3K1p0J3L5j9rkJ0M6k8m0k4QO3O8n8N6l9p1l4P6J6p2oK1K6J83j13j00
-1978d0qL5n9O6k9L3OmjO2n2p1OJ2J02K4k0j1m7lJR0m3j26Q2J0Lp4L5R4n5m9O4J3l4k3J7n
-1940AmP6Jm9q4O4Q8k1n8o8J14Q0r3n9j5Rm4QQJ6j4kP4R7rj56P9N4j18J32k8m6PJ7o7k7O7
-1903C0q0J15n7n4P0q6QK6L1L7j7j5j2l1k0J21L7r0o4J20M3O1K1j56q8Q4M8k5k7J1l7L6n2
-1870a2M1q6O6n0j7m2Q4p7P8L2k0k0O8K8r2J6qJ98l6j57J64k7o5m5n4K7l5K7p0O4k5qO4L5
-1836D6o0RN3J3nk6m2mn9J00J5rK8L5o7q1KKmjl2NL1K3M2j5L7M2l7q0M0pk0k6R5j08R3K5l9
-1797A4j2j9p2J1R6LK2J6o7M2nK1o1k7KJ4K9J2l2j8l3K7mP6m2O6lj17M2Q5J1%n9n6L7P0j7
-1760E2q6j1L9M5m8ro%P9r3J9j1R6n6p0K3rO2k3pJ2K6om0J49p2r9P4l7o7Q4m1m3M6JQ3J38
-1723A94q6j53J02j03P1n1K3L6J01n9j00O6j7JM9o5m5Q3Rn2l0nO8Kn4n8O4K5j2n4R5Jj53M8
-1689e9L9O0l0l6LN7k3n4L5o5Q0o0l0R7l2k7P9k6p7k2P9L4L6J7j00o1J0O8K6o0J5J4n3K0J0
-1654c6O1m6k4N0R0L8qq4m6Q5LJ6L3j26q0M0K8ok8l8qJ51L4R9j17o8N4l1j67J62M3k4m1L4
-1620D3n0m6M7P2j4on5lj5l3J6o4Q9O2J5m8L5NN6j17K9r2J42o3o6M9M0n9J4K0K9j05K1K8O9
-1585D5m5m5L2R8r2l9J3qkm6O9O8q1J3M1J2l9l0O3K7n8l2K2rP7Q5p2r5j6P0O6l5q7J3O2j13
-1549f8N2k2M5R5m4n6r8N3RJ6L4N6J26n1j15k2j0m0l7J6K4K4j6P9l3O4l0m6kNo2O5O1o5P8
-1514H5j72R4P6J7j46L9K8o8j3j2K4l4N1J1qqO3m1j9PN9Mj2J1Q7Qr8r3LmL0m1J23Qj01N5j14
-1477a01J02j9L8N6j16M7N1j4pL1L7n4j03K2M3O1n8j5kj8J0kL6J0n1lj3l7M7Jj1O8J9j6l1
-1442Hr2N1k8J5q3J17pL3k9j2M7n0rR2K4m3p6N8j5o5O4L3q3K6Pm5k2KJJ5K3l3JK0K9R%Q3M0
-1403A06l5p1OM3j4j8l9n5M8l4P5P6j46O6K7j06P3m6Q6K6K7j70O3RO2j3L1o3q0M7k8k7J9K5
-1369c0J4PmoRJ6k7j6l8J5j9j7J22M6j22J02m9Lj21Q3O2P6L3j8q1m5N0R4k7o8O2k9j30l0R4
-1334A1k6n3K4J7mQ2k3l7J9K5Mj5n9L8j4J10j3j20M4l8R3N9q8j0j27L2R0J04j17j3n8M2J14
-1301I3J33l4j92n6j4Q5l6O5q7L3j7N6n1k3J6n0R3%j13P6%Q5L3l6n6K9j7l8J2o4M8k4Q1m5
-1267a5pK5k3jkK8Q0j11J12N4j16n7R7p0M9m3n5LP5J49P3j89r2K3j9R6M7l8m7qLO2q9n0P8
-1232B2N4k9kPmmLP1L5j38n2jJ05Q3l9p9p1L6K1m9jJ12k4j36M4L4L7o2j6P3L0ll2lK2o7K3
-1195@k8Q6P6n8j52L6J23n6j6jj8o3Q6R5p0j8m9R1n2n1J02Mko3J8l7J8M6krl8m8N4P6J8n6
-1159D2q8J9n4J4k4O2R6k6k1p4J2L2k3qR6q0J45O4k02l1rR9pk4J5q4P4L5o8q2L4Q5k8k1Q1
-1124E1Pr7O7K9p8K1M0p4K3M2L8r0mR7k1jm7o1pj6M3k9QJ32l8r5J0P9K0l8M3o8n3k8J41%M4
-1087I0L2j54J58n1j49J49Nr8N9l0k1n7J04Lr1R4L4l8o4Jj8M5l1K6O2j3l7l2O5n8N5k4K1l0
-1053Gn7J84o7j04k7oL2K8l7O5N7p3n1L2K3M7R5K4j16j23pJ27N2j06l4K0n7LR4M7j2K1j42
-1020f1N0Nl4J1J32K2j5J3j04j5j6J3p5N8l4O7j01N0k6J8J4%K6l3l4R7O1O0m7j44L9K5l1m2
-986e1K5l5M5rj3l4L9L8m7O3k0rO2J9Nn0rk8QK20K6k02m3rm0J8Jm0JJ6J6JK4M7K8j7N1j13
-948a6k6lPnJ00j0j0j16K5N3k4k9M9M0l4J8N6l0j13J29l2j8N5Rj08K7K8k7M1q8M5K8n8j1k6
-913g4Q3rm0K7M5Pj1p0Q3k7k3j2o8R7Q5k5k1J4o1m3K7o1O4M4Pj2k6l5P7N6j10M2j7n3J20k9
-877E1q0J9M2j02N6N3M2j04k7MP6l2Qn9N3o4J46M0j00n1m4K02O4k23l4qR1jj2k4LM3j3N1J26
-842A92j9j48j4J1jl5n5M3K8j03K3N5l0PL7p0M6k3P7l4k1K8qK0k4J5M9kl8j1j3K6l9j7Q3m4
-806iJ15lo9N9K6k16J52k8o6nQ4L3m3K9k5q3J6oJ35ln2j01K7rQ2r2J6ol6J39m4l0Q7o5o3R6
-770D2k2j9nP2R2j5j00N8lr9m3R0kp3O2K8k2j28L6N2J18q4j20N7K0q6R5q7P1J5nkO6j4o6L7
-734A6K3%q6L0q5J8K3J19N8p1o0o7O2j9M2Pr5Q0l1K7N9m9L6J23j80P6m1Lm3LN5L1k0KN8l0
-698G4r6M0mo0M3J26q2om2l4R2oj12P2mL8K1m2m5K7j3M1Pj31N2J2N9%k7L0j3l9l0Q2M4p3r
-661hN5m7j6P9j4l3q9jQ1j09J14j4q4M7K4m1K3L0R2p4o9R9J8n2M6J21q7j57K0J3M3o1L0oJ9
-626hJ4M1j00N0p7P0J02o8k6L4n6%qLN1j1k1J0k8K4l6Q8L9p8n8N6O1o5P9r7K1k2jJ7pN3O1
-589A07k5q2l7N4o3j6J0K6PK0k5p2Q9mP4p5p4R2O5m9q6k7P1J1j4k1J27o9j38J23Pk0m0J01
-555D7m7N9j8l3l9N6Qk1L6n2p6QN9J1J9N8n6l3J1n6O4m1l1J25Mj00K8j1L0N3n1l7P3m3L8J
-519D3k7L5P6j05p8LO5Q1r7mK9ok2J21m8o1OR8j04n2M6k2%m6J13J4j27K8O9J0j16J9oN3l4
-484d6k2N6Q5l3k7l5RO1RL7L8j12l5J0k5pN0R4Mj39N2n7J3N8jLll7M9j2L7o5K0o9L8l8n0O4
-446b6M9m6ML8Qk4L5k4j2M9j1q2Q3J05j29lK7j15N3l9O3J02l5p4p4K2N8O7k8m7Oo7Q4L3j26
-411g6N2J8O5KOk0q0J69Pj63rQ1m6L4n2JP1q4K4m0m1L8ON2j4K7%p7L6L3j06P3k6o2M0M7m4
-374e8K6N6q2N8K4pn1kO2rl9Jp1M4L3K1R0o8l4j1p3R9O5q0nP0N1n7j01L1N7J0q3M9n2m9pJ08
-336A6P6p0N2K1j29Q4j9n8M5j5R7m8n1l9l4P8J27J0j44J8J5p4n4R5O4k0j1j8m5Q9n8j7L3q9
-302g3J23o0o6n5J84j2m3K9J21p5n4j06L9M7n6jL3o6R3k8q0M9M1o6N7Pj5q2N5j0N4n2J0J24
-268F6l5J4L0l0l5J9r0L3k4LJ4RL6J5J0m8l6K0K3O7l3O9k1m8nk1Rk4k9P9J11m8p5k8k8L8K
-231IPq8J24M5r1k4m1Q2p2mN5Rk9P2m5J9q3O2l1O3q2jN8M0n0k1K4K0o8Q2n5K0M6qk1q2J09
-194E0p4J20L0j18qPL3L4o7n6j3k9N1N3M7J7j41J3m7L5L2K5J04j9n7OJ6J1R2j51M8N3j45l3
-160h1J20N6p1ML5m4J7j1O2R6q9j41Q3P7k5j86P4l9MJ18P9j08r4kl1K9J08J9pj08P2O2j23
-127d5k1K4K3L8J10p4n6N8K3l6n4M6j5k2N2m3L8j7m3J47P1k31p0O3O6L4o7j05J01K2j13M5
-95e1P0P5p3J10l4l3n8j04J27Por9Q0j5o1O5P1L0k7o1K9l9l5J4m3mQ5q0J7K0L0KLJM1J21j37
-58C8p5jKkOR7kk7r3M3j9m7K3O5L8j2K1k7jq6K7L5n1k0J75n9n5J7m1l5oL1M4Qj9k8RN9o2l
-18c3M3l9j2L1Pj4L1L2j03j1k1M7m0J00nl5J7L3o5o2O8Q9j1Nl1o0MnN3L2LJ3k4j03R8P5o4
18D3m0ol7mP9M8n2o4J27m9q9L2J3k
32a
##PAGE=	F1=23745.905946912422223
##FIRST=	24596.97802734375,	7686.668670654296875,	-0.68432080745697021484
##DATATABLE=	(F2++(Y..Y)), PROFILE
-2014c9RL3n9J2L8KL3J7r1k1N2j1j%KO2l3p3MQO2P4p9O9k5n9m6N0L3n4rML8J62j17q7J6Kj9
-1975d1N6l6J5J5J0rL8l0n0k3J5J03Ml7J2l2pK7Q7l5j36O9J5j2m9j6Q9k4q1O3K2j9rK8k6l2
-1939c6Q6L4m4j11Q3J02l5q2o6Q1O4q4n3K7K3k8Ol5M4qj3P1P1j5j32O7L7j17J48ol4PK9q3
-1905bm0M2o3J02n5j2N2q0ML1J5J8k6J2Kk3l3R2P1q0o7J05J9Q2M2j89o8J30Pr3n7N7K9K8p0
-1870a8J6o2P4q2L1m3P3r9R3N9k1m1N3N4j17OJJ81k9j47J93l7p2m5n1M7n5M3n7N4l4KO6Lq7
-1835d8M6L9J9mm0o8K8k0O2lML0N0n5n7Rn7K8oo1L4J6K3K7k7O8P3l3j03L4roj0R7r9P3J4n2
-1797A6k2ln1K4R7ql2L3n4L3oM2q1l3kKQ5J2n5j0k3kJ1N8n6R8k6j46Q0N2M6J5p6p3P4N8k8
-1760D9r2k6Q2K9o3J1J0rP2p9JpQ3o1m8J5K5N0o0J1K6K0j8m0J62p2q5O8m3n2Nl6PK4OO2J43
-1723A70j00r6Q9q0P9p7j0J8J17m6j15P5pnO9o5n9P1K8l7l0l4R5mo4l2M7K8J5o0O0jj19j0
-1689i0L3Q6j1l3k6L2km8K3k0J05r5NR4m3m0O8l5n2k0R6NJJ3j22K1KkL7n8L0K6l3K3l3N2n4
-1652f5j7J10P5K1k5q4l8Q6K5J8M9j17o2K5J8k1n2l1R0Q1kJ02j04n7M5l4j52P2P6K9l4L2m5
-1619A4o9Q7P0l9j8n0Njl8l6pP5N3Ln0N2nO2j26N1r3J53r3r5O0O1n4mK1J6n1L5j7M8k8o2N7
-1582a3J11r1r3K4rJ8m4P4P2o7l7L8N0l5o0P1M2m1p2M3k0Q4Q1r7n1m3P7O6k0p8oQ0n7m6jP1
-1546B1R6n6p8p9L6K1M1M8N0J21o5j39l5j0k0Pk0K2L2l5P2j2N9qn4j4K7n5M0M1l3Q5j76Q0
-1512A0Q1j2j34M8kk9n1kP3m1J4jN9k5L9n1jK5K6J4mk7Q9M4j02r3rL4%l4J04K1o9J0j21J21
-1476Do9O8O0j32R5M5k3OP5j3o7m0pRO3m2l4Kl9Rj1L0K9l1OMrmj7j8P0K2j8k2j00M6Ok1k0
-1437h8J15k2J9k8lN5k9k5R2rn6l3M8l4n7M9M6o1l0J0n7MjK3M6lk1l9K5RM0J7N7K1k0o7J4
-1400GK6Lk3J1p8N2l1M9O5j35N8L6q2M1mQ1L3Mj78M6K3O4m0O3n9q0L9k5l5J5JO0M2j2n0nO
-1363a2k1nj6KK8m9Q7N6j11R9k4j1j10Q2O2O4Pl3p0l7L6R0%q0K1j5j03j7P8n5RJ3L5k7O8k4
-1327A7m1J0K9J3Jo6O4m3J35m7j18N5k5N0Q0o4Jj38K7Q6J12j29l7l5K7J18J52o3j68j8n3R0
-1295B2j3%j00Q4kP7n3n7L1n3O2J6p2JM0J03J5o0n0L3j5o6j3qL4j5J00n3m3N9jj3k4M4R7j05
-1259BQ9N6j03p0O9n5O6n2m7K3N7J05O3j50r9L5J1R4Rp0n1J3J0O7r5k7Q2N8m8J3J1l1rPJ12
-1224A45L8j47n5k9R7O3l2o2m0qN1q7O0J10j8j31j9N1K6m3j0P5K1K0l0L7j7j18K1k2P0J11
-1192A28j6j96M5J22k6n1j6mm2R4J18p1p6k4Q6l9o9M1K4J8Qk2o2L0K2RK4k8q9O3Q2L2n9r1
-1158c5Pk3mlj5J09l4ll5k7K3l4N2Q7r5J29O5j77o4J0J33Oj10O6m9K0M6n1p3k6Q1j8ON3L3
-1123E0p2K2J4m6L3J0r2Q6L1L4p4k8J07l5pm3j3m8k8O4l6QJ60j7j12rP2K0n3J1o0J5j9O3J3
-1088B1N9L3j51J75n1j36Q7K7q5P9l8m0r5J19Nk4R1mp2n0LJ6L0n1N5L8J1k3n8P4q2K7j6N4
-1054B8k3j3J88r8r9n8J1N8ll9P9O1p0r6M9M9N5Q8Pj31r9M1K3J04r7l8K8j5pO4N2n3K6j09
-1020c7K0j9m0L0J31J5OL2j13k7j4L3p5M7n5N9q7P3l4JpL3K1k1l3R3O1N2mj23j6j8l3J1J4
-985b4n0L8J4J0l3K4N8n7N7j8j9N4J5J8p0j1l7J9K20J8j90n6j2j1J3qn1L6k5N1Kl4N6L6qN5
-949H0r2j7jJ6JQ3pPj07J9K1m6kM3M5o5L2P2j7j15N1OmM8L2r5J2J0k4O1p7J6Kk4j6l6Q8l5
-911c5j1O2Rj7Qp1O3lk9J2l0K7R5Ql1j3l3q6O0l2M0M3J3Ln1k8J13N1j08M7j5j11J24k9j05
-876f0jO6n6J2J01M7j23l8J7Q8k2l3l9M7o0J09K6q1m1m1J93Q4j99p5KJ02om2j4J2M7J1L9J38
-842B10j4j72Pj4Ml7m7RM8q8M7M5m1M1J1n0M4q3N9j5PjOK4m4M1Q7on6j5m7M7k9l4Q4n2J12
-805H8J2p1M8Nj52J18%n3n1P4O1nK0n1q8L1n3J17K7l8q1kK5R4j05ll0K8J28l0m8P6n9q3J13
-770F2j8n3j5P1J24J0r7M0k4q9m9R0J0o3L8jk4r7K1O2J18r1q2K9J9p9R3r2N8NQLQ3k5n6M1
-734C0mjq3O8q4%N0J26N0p0n4r4N2k7L7m4J6M4o1L8K9k8L6J02j69R4l2ql4LM7N1j0L4L4p4
-698F4j11M0J1o9P0J28p8l9m2j2P7l9j00J02k8M6Pl1pK9j0N3qj33K9K2M6Pk2J4k8n3M8N5J5
-663E3n3jK5j9l1Q4j6l0j00N4np7J61k8j03O4M6n2J9nJ00p9l8J08mp6P1R7o9j48K7qK0n5M5
-628b3j7K1J9M6p5L8r1R3R4p3n5K3n5M0j0K7M8m1m5L4j7pl3R4L5o8k0M5L8n1N5q3L4k3k8j6
-592d7K7O6N5l7q1l2O6o2l9M2K5j9N1or8O9K4P3p7r5J04P2j6q8o9N6k3rL5J01o7j35R7J8%
-557a9k4O4q1J39l5n3j5M2j3j5M3m9l2j2K6K7K3L9n1j7L2o0O2p0mJ33jj18J5%L3N5l0r7J01
-522C8n3K3M9l0L6P5j17o3PN5N2r1Mmj0jJ60n4q3N3O4j15k4K7k7K3o3Q5K0j30O3O7J6j06n
-487e9QK5l6j5J08N1n0m3m1M2N7NJ7N5p6o6J6rj0J2R4jj31Q6n3j4O7NJ2k6l1J06l8nn2L1p1
-450c0K1n1J7N3No4K7P0Mm3N0j3m5K1qo0P1J06j42K4P4j03o6%Q8Q2k3o3q0J5M5M9j8j0%l4
-414c1K4L3j44O2K0R4ROl1r7J55j2j60J1O4j8N1r0JR7n6M9m8n6K4oN6L1Pj0o7K7M0j02M4l5
-378e8j00J06K5l6L7L8r5R2Ol4m0LM2Ql3J2l9M7K1L4R9p3m8j4q5Q5M2n4L0M1M1o1r0M3L7j
-342B8o7O7r5m1K0J10R5m6J5j3r2Q6m9r5R2l1P6n7mn3J9O7Q7%j45P0J6r4n5R2M9l0Lpk2P1
-306F7p9j8K1o7J55n6j21OJ59j4j5o7J18k1n2p8N1L4j15K5K8l2O9ro6J1O9m9K5rpo6M1JO3
-271Bk5n0J33j8ML3m8m2M4o8j3lJ1lj9O0K6j4n4NL9K1L9m2P6j4m8J7m2rpPO5J19m7p3j4o0
-233a2M1l6K9p0Q5O6q7l6l3M4j00O4N7K8l7L8j8l2n8N8j4O7j24L1P9L9m8j4J7%q5J05o2K2
-199DK4mj8o8J06n9Q6L5r6j1j6MM5n2j9j5l1K7P9M6Nj33K7n8L1O5J0R1l3m0mJ1L7J12j56j1
-163B1P7j16l0Q1K9n1QL0p7O1k1K5J29o2j54Q9P4j3j66L4l6j1J31O7p6p4m2k5O9P9lj6j02
-130g1J05M9j25L9Rm2Q1J06j05nM6J9k4p9J3j1o1P5m0Q0pn5J36P4k24p9M4O3j1k2n1P0op2
-96h1M7J02N4j06J13l5l2k4j08O2L2oq8Q8j0n0J0Q7M8l9n3M0l8l2J5k4k1N6n1J6K3j0j6K9
-62bK4OJ12j17m1j5k4K6oQ7KK2p7l7K1m6QN5J9NL0l8J1q4M5K3m5m5J67n0o3rk6J9Qk1P2l6
-24b0jJ7rO6r1J2O7l9j8K2m9J3N9J8j14J3n1O3m6Q5j7k6K6M6n6p5Q2J18K1j2p8q2J4J6O2N2
11H8j5j2k4r8R5O9p3k4Ln6J0P6N7k2j14J34l8r6K9J8l5
32b8
##PAGE=	F1=23721.589601757241326
##FIRST=	24596.97802734375,	7686.668670654296875,	-0.72468620538711547852
##DATATABLE=	(F2++(Y..Y)), PROFILE
-2014d1L3ko4L4N8QL3J4j06k4M4k4PRNN8m3m6J6k0N0Q7r3O6qm3m8L1M1l0j4j6L5J23j13o3
-1978d6K7qMO4l7nK0K0j9J5kl3m9K5Q7j9n0L3k4j4M5Q7k5j20N1J2k6k1l3N3Qr3L9L0jLL3m0
-1940in9Q5O2k7j19Q5J00m7r2n7M7N3p9j1L2L1rJl9L8rj8M8M7j7j00N6K2p8J04K6j5jK8r0
-1905a1l1L0o0R6l8qL1o9J6K6JJ4k5J5J1j2k8L2R6m7n4Q5j1R5P5j98o0J55l2j44K4k6Q1J2
-1871D1q3J3LN5r8K6j7M3o7N0J01k5o5K5Q1j01l7J2J48j4j06K01n0p7l7n1N8p3N9l6M3m1P
-1838a2P3l8j08Q5J5K1Mm4p5M5J6Rj1J7K6N6l9k6K3p6J0%q0M4jK9Pl7R1R3l0j01K9j0lRJ01
-1801A12r0M3Qn5l0J0l4K4R6rp8L7l3J0rO8q1m3rK1J02Jo4nj0j9J2O5q7J27n5r0M1MP4M2q0
-1764A6r3J04L5l7r6j8J34Rp7PJ8k1O7m2Mj9N1o2k3J8M5L8q3J7M0Ok7l4J65n9q3P4l5m8n8
-1729f7k2L4kJ5L9J28j05nN3o5Q9r3m8MJ26m0r6O0jmP4o4n3N6L7k7l1l9J12j2p4kK3L8M0p0
-1693HK3Kq1l2j4Q8K0j8k7LN4l6m6J4J34r0JP8n1m7M6l5k4j4J10Kp0J9p0K4Jm9O2n8oM8pJ5
-1655b3n9L1l2M5O9N8Kl5p3l2P5L7K5O4j02l4J6Jl3n9M4R1K2k3R1q5m0K1m4j06mP8Q4l0J9
-1620E9l5q9J20O0n4l8m4L4J3l3o8%O0N1jn8O2j1O8j19O1r5J55j03o0QN7l1l6L5MJ3L6m9J8
-1585a0j1o3O4J12o4r6Lk8J8l1P5P4m9q2L1P6k2n9M9M7j8p1K1j5Q5O8r9Pm8M3M5j0m7l7Q1
-1550C9Jq5j8R2R2o4r1n3K0L3M9N8M4J10q6j44l0l6NO3k5qK4m1N0RL9J4o1lM2m0NJ0L6O9j70
-1513e1O0P3l9j01N5j5%n9nP9l6k3j2J21l4%n7K7M5j3J2Rm3O3P4j03p5L1K7m1j3O7K1l5j8
-1478io9P6q1P5N0r1Q6L1k8K1J09m9q9L7l0k6N0l0m3km8%k3L4M7k6J6K7J5l4n0MM9L2l0j9
-1442a8o5K6M6n9J9R7k4J2l6jM6j3j8Q3l7p2J7M2m5n3L5N5m0o4JJJk1K0O3nk3k6J6l4O2K7
-1405A5K8kmn6J4J9K5k9M7n6L1n0J8M9j08M6M2m6J7K3P0L2j5j73M6L2N4o2Q7m9q0L1k1j9o
-1370e0l2J07O6k3p9j7kk2RJ8L7Qp8N3O3r2Q8Jm7p7Q8N6N2k1n1n3l2L0P6J9q3nMo9lQ2p3L7
-1332a5j3M9m5N0j1n3NK4K3jo9P9o8J58p3p9L2%NR9l5J0j39J2Q0J08j31n5nJ6J13J47r1j12
-1298A5%p7P4J7n7l8O3PQ7m7r3M3n5M0L5k6m5M4J05op3l7K8rjqm2k0L9Q3n2p9R7Nk3m4N7J11
-1260A18r2O1N3q9p4L3m2Q1n3k7M1L1M7N9r9j00M1L6Q8k2r7m1K9JP2r3rP9N7p2L0K7n0k4J3
-1225A3J44L4j46n4l8Q3L8l8m0nl4N6p5J03Q8rj10r6O6j0k7L1P1J5K2k7P3o6j51L4l1N9J56
-1192A29K0k07J9J04Nl0n1ojQ4J24n0j26k1O8j8m9m9M3K7P3l8q2L3LnN6rj19P3P2L7o2q1m
-1157c8J9j7Qo4J05m5QJ0o4J0j1P9P8j02J05O9j53n1K6J20Rj68J17l2m5N4k4p2mPK3PJ3O8
-1123D5o0k5lQL0j9r1J43K1K7p0l9J01n8pj1K1o3k8N1k1k1J71J3j22j9O1J0o3k6m1O3J7k3
-1089b8K2P1L7j37J63n0j00MN5n9P9m8n2m6O6OK3Q0l6r5l9J3L0K6m1N5NM6lq0P9p5m2pR2%
-1053A4K3J67j28p8o0J7O3l0l3Q9O7n8j27M6O8N1P3nj40lO3j11J43p9m7L4K7l2K6N2q0L6o1
-1020a3K9m7o1M1J19J0K0M0j17l3jM3p3L9q0N1l6N2m9kkK8M3jm4N7P4M4L6r2o3n0j0J9Rm3
-984f3LL4L0k9K0P5m9K5k2k2M0J2L1q0On4K6J94Pj59p1%K6Rk0j9N0o1M4jm0J8M0lO2n6k2l
-946b2L1LO7mJ7p7m%p3L6K1N2q9M5O7%r2l6N4%L0L9p5K5nk2P1p3j6L7om1l9O9n1K7P1k1j5
-907AK5n8K3rm1O3lk9Q5M5l2n6np1O3j5J4L0J9J9p2KJ22L7j07O5j3j47J19k8j20rQ8l1k3J20
-871G1M5j34l1J9R7po2qL1l4N1Qn5l6m4J72Q9j65p3nJ07ko7j2J0M0L8L2J37qj88K8k9ml8j2
-835c9k5N8o9N1L7l6P3k1m0M2r5KMK6qJ8L5p5O2J13k1n1k9p6P1k9n1Q3m1R5K2o1K5j3q2Q1
-799C6L0m4q6P7P1K3J5p3r0M6n3M9N9k3o3k5N1R2j14mm1O4J17j1n9N4n0q6J17mq2k5L6J32
-765A36M2p2K4l6p6n1Q3J6n0J3k6k0o2J2O7J12r5m1Pjn7Q6r6L2J0J4QQ6l6j8L5l4j5o6J06
-730C7r1j2P5J23M0n5m8j20M6l4J9m2R0j1q2N0J5QkP9j38Q0k0mj2RK0P4qO4J4j16j22L6L0
-695hn7O4J25o0p4l3ON4n8MN7p9N3kj7K6K4OO6k7j28j1K7M8L0k5j2l3k6O0K3jj1klJ4n0O4
-657C4k1k9q9J09p9m2J86l3j20P6O2n5Oj1Q1q0lJ00j1j05R7O4m5j34L4pkm1L8rJ0J9N2n2J8
-622A8q6Q4Q1o4o3L0n3N0j2M3L6o1p6N1Rl6l5R8L2n3J3M4K3n1K4n8M3l0po0L8O1M4m4o3k3
-586e3O4n9k5N4J2n3P2J3j16Q4L3N3n6q4O5P1K6p0q5Rl6j4P6O1n8j05M1K2L2pL9l4J19n3p2
-551c4J4K2k4j5M5k6J3l4LJ5N8J2o0nN4n6M3r7L0J29Oj14k9J1K9O2oj38J28n1J3O7l8L8O3
-516A28j13m5J7M0J0o7J4k2k3J5J71m6q8P7L8j23JKpM5o6J4L3j06P7N7K9p9J7k7k0k4J5J24
-482F8Rn3n8m0N1N2L%P3l2o9mLj2lQ8k5j08R4m5l2O8J3K9l9l4J47p2l8k0K9o9jm4P2L5l5q0
-444g9M8R6Rn5N8op1lj2l2M9R4j41M3J19q0r7l4R4N7jm6o9nJ8L2J3L5j4k8k7L4j15M0J2J11
-408D7K6Nm1j12J28l0j17L6M7j9N9j24JJ08j6O2n2n6Ok0N4P9kl3m6J0L9r1J7j9o7R6j0l6L9
-373c2L4r2J00j0o0j6MJ8K0k6L7j2M1KL8R2o9m9j4p7O2L4k1L0J0L0n8n6L4Pmm5J09r7p2K7
-337h1J06J14m6j4l8m9Q5n7j33J14m0N7o9M6n8P4L8L7jj30Q8J9r2m0P2L6l7J6%nN8r9j4J1
-303c2l9J68l8j30L9J10k8J1j06O4K5m2k4M3J5j18lL9QK9Nn0KQ6l0l0l2J7l8K4mQ2rr1J17
-268D0j1jL8n7m1N2l7n7K0M8qq2Q5L5l9n9O0M7J0km9P4Lm0L5o2j9L4K2M2J17n0p3Qp0K7n5
-231a5M1m0JJ01p3m8oNj14J02N6N8m0nKp6j9M8MO1j08J8Q2M3m6j6Qj8q2J17o6K4qOjo3R3l9
-193a3N4L4q3rk2j5L0k9K9pl7qR0M1nr3K6o2J6R1PO0m7k0j0RN8J32j63m7J01p3m6L6K3m0m
-156DK2j04J22k5m3J54l0j59Q0P7lj19qk8k6J23N3m6n4o6J1Q0L3l8qm0R3K8j24Q0mr0J13Q8
-122A46j16M0L2J7mr3m3J6p3M6l8J19J2o0J24P8k04r2J9N8m3J6RK8l5k2M7J11L4j29J12k1
-90I1l8Mq4j8N0%o8R2ml7n5J01O3m9m4N0k9l9K3Lm1K7k2J5K4m8l9O2M1l5R6q3j5j7n3N5j6
-53c7O1QO0m5r3N2o1NM0MK2L5n1Pp3O6J7l2p3J42m4n3k6PM9J3n4P3p7P3K2m5O9j03K2Q0k9
-16C1k9J9j14M5Q9nq0Rp0O7k8L8k8j8L2O5l3q0Q0J35M9k4j23q9M4K1N7P0m4l6j9o5O7N8p4
18A7j6K0n4MO7N5J7j35J16k9r9M2J9o5
32d1
##PAGE=	F1=23697.273256602060428
##FIRST=	24596.97802734375,	7686.668670654296875,	-0.27979862689971923828
##DATATABLE=	(F2++(Y..Y)), PROFILE
-2014a6J9k3n5K6P6J7L5J3j17j2L8l3j9K8K1L5o0J8jn2M7J00r2M4Qk3m3K5L9pj6k3LP3j05
-1979c2j6OLJ3Q0k8k8K1L2l1MK1k6p4M8O1l7o1M7k2k8N6R1j4r2M2%l4jj0J5J6o8j7L6J9QK9
-1941B9m6p1P3P6nj09P6Q4n7r0l8K7M0l5K4j6L4Qpk7K8j6j6J4K6k1o9O3J1kj4P4Kj5J5q9O
-1904c3L3q1J26l3m0J3m7K8J0j4K2%oJ4jj0k5R2Jk4P0m7R2J07j98n3J67o3j68R1j02R7j2q5
-1870g9N2L2N2r0k8K5Lmk6J53l2q4lR1n2r9K2J13Pn8J93o2p5k4m3M9q9P6k0L5l4pQ6o8r5Q1
-1834bpJ7J9m6n0L5L8l6pJ5K6M7k5J3L9r2rNq0L3j7M4j4J1M5J02k7q6L2oj1K5J03p6POm9l3
-1796a1J9l2K0Q5Jj04L0nk2j2Q7o3n5j2M7Q6j4o0MJk6NQ4j18J50q4l1Mn1R0P2o8j00J07Pm5
-1760a4q4L9J53mr0k5J6m2O7J8K1m9J0o2J0K4N0K4q9J0N4qk7k6J50l6q1P0k8m0k7l7Mk0K4
-1725d5K4R5r9P6K0n8R3r5o5mJ14l7o0L9%oP0o2m0M1L9k0l3j8J20k0r2K0PM9O1p8rJ0m5m2
-1689e0nNN2Rlj5Q5m4q0J5J64n8k7M5m7m9J8k8mrJ21K3j33Qj3J0Pn6O8n1m0L8J6No3K2K8L8
-1651BJ5M0j3l8n4k7N5M0M0P6q7qOj3l8k6P7P6k1l3P2o1j9rn7o8K4NJ21k5jk7r8J37M3n2n8
-1614dl9P4K6k4q2l4N0N4Lo5O2rO9j03O5j00J50r7k8k9K8ll7M0k7P0L4o9j2Ll7M6J02k8q0
-1579c1rnn4%N9P8l6o7J5N6qm8J9M0Ql9k9KR0O2n7J2n7RRr%n4N6N1q7m3J01P4p0q5l7K8L8
-1540a8M4N9M0R5j09j13jr3K0J13j4l4Km2K1K4J1L9p2K6M7k5k8qJ09L5j53L4N3n8n1N4j8k
-1506a3m7j5Q2k8n8PJ41l1l6o1N4O1n1jK3k8J8Q9j01m3O8Po4JK6Rkl6kL5n5L9L1l4N6J4k9
-1469B6L3J28o4j15J10m3n1J8k4l9om6rOMN6l9K6N2M0n1p3M2J3L6l7l4k3K4N0o4K3P8j8J4
-1434D3m3j0K4qJP2n1r3P8L4m7m9J8O5k2o8k2L6jl3OP9Pl3j2J2n3O7K8Kk9Pm1J0L7L8l9O8
-1396G8k0J0q0j2L6p6K5M7rRL2N1K8l1j56N8L6M1p4R0l3q0K9j8Qk2m2J14Q6k7r8k9Jl1J6M3
-1360@O6j6r9K3O5p0P3K4r6k0R6M1L6m5o4l6k8K7N9K9p9oJ9m7J5R4o8K2l4N6o1M5Rp8PQL2
-1323arm2N4p8J64p8l1j5L0k5J11j1J8j32rO6J01j20n8J4J3J02J22j14m5Nq7M6M4r4L7K8J0
-1290A6Q1l7j23N3n6K9M9Pl2KQ7k2p1k1J7MQ2oj00k6N7N6m4m4O9rk8n3O7J18p8L6M1p5o8%
-1254b2l5Q7m2%M2J2MO0o0j03N2M0P1l8r5kJ8k5P7q7kP1N2r4M3N1n1m9L2J54J6j41m8l1O8
-1219B5J7n5j4K7k6K1j4J11N8kr2j36O3o3pQ3O1J6Rl2R9j12j03K6m2J0J96M0j94oO8K2J5o5
-1185Dk1M0P0J14k3j47m5N0%pq3MK3J21l4q8L6jn4P4J4j21O9N2L2o2n0k6O9k0jn0O2n7J2M1
-1149cp5LL1O3P3j01O6P4j35j3L3R1J1j43J01k5q0L6Kq3J7k1O0j0l9R9n8l2j2N4km4%J11J1
-1114F0K1p3l8Q5p7j7M4M6o6l2K6pl6J47M9j23j7M7j4o3l1K9J4N4q2K1Q2M0j15J24m2n7q1
-1081h2Q0k3O3n5o4M9K1oL1N4n7q0L7K0o5M8oK0l0R0J7r7P7n1n7j0P1K1M7J36j51m3n2K2N3
-1046B8n0j1Q2O6m2j35L2P5M1N4rj35P6Q4j69J18o0o2L7N4n8j1N0q7N4k1N1o3m9J1J05J0J8
-1013H4L4j17k0J5L5p0L4r7N2OK0n5PJ4PP9%n8jR5M3O6n5q6o4J0kKk2k4L5L9k4K7Q2l3j0l6
-975A2qL2lL7p4L7o2J9J43oj14r2M3L6Pl1J0O2p5J6nJ4m2J0nO8j8l2nM6NM0RK6l9l6j1o9N0
-936eOM5j10O3L9J7o0n0M7j3J7L7o1M3oj3P0o8l1Q3rn4m3L9j9J8O1l3J1K6m5j2l0n0J09J2
-900C1o2N8Q2k2r5jk7O3j2j1QK9L1q9M1J15J9j07R1j0j68J04k7j03J7O5l0l9J08L1j30kQJ04
-866G0Op6LK4mJ4j3l6l3m0J32P7j25m7j2J01J2o8k3LJ2N8L2J25pj89M6l0k3l7M1m8N9o1M2
-831a5L1j9J02n5m0L6q0m6JL7RK8M2j03P2J19m0k4m9q4Q1l5n7P1j5N7L3m2Kl0k3M3N3k8j01
-796f9R8N5L6J7r4q7O9m7j4Q2rn3l7O0P6j16J3m6P2J13J1o6K9l9q3J08J6r1l1mQ8P4l1J1l0
-761H1n7n3P1J3m0j3l6j0k5KP4R4r7Lj3l3j9P7q7nJ7J0J5P1m0L5K3n8m8j0J17j05j8R0J13
-726A39L6l3m3j39M0m4jJ0R5n2q6O2K7K6o0N8q5L0qJ3K6J8k9R6j1Q7jj47j13J7M9l3L2J25
-692A01l8j10qJ6K9l6O8K3j35N0rJ1M9J0K3P4m1j18l4OP1N4l8m2k0NL1LJ4J9j9rK8n2K9l0
-656b5k9o1J26q5m7J91k9j23Q3P2n9oOL7p4K3R1rj34J21K9k5j17M0N%l9K3RmJ5N8l8pq6O6
-620bP1m1n8M3m6M2j3M8K0o8r4M6M0n8l2R2K7l4M3M9J6o6ql4M7l4J3n5K2L0L7l4l6l1N9o3
-584f2PO0rq4Q8K3j26J19J4K7k5o5K3O3O9m7r5k8j6j9Q0K9m3q5L4j5N0J0M0J4O1o9q2M0O%
-548a3j5RMM2m3J0j2P8rp9LP0m1J8j08N1J05K1q4p6QJ6P4J5j38J29l7LO4m3M1M8r3l9L6L5
-512E0l8l9J6kl6JJ48k9p3Q3J2j23K5j0J1N2m5r0O1n1P3K9M0m4M9m6q7j1L4J24k5l5o3k5J5
-477d9M6Oj2Q7J4n3l3Qj5j4Q4n1q1Q2l5l9O1K3M7l9l8J66j10n2J6J0o0k0KR0J1o5r3O8J10
-442G2J6o2N5Jq5j8j6pK4P2j28M5J55m8p5p9O2L5K9k8o0k8J4JN3N5l3k5n5L2n8J0kJ08M5K
-406G9m7j03Q8l2k5J9K8m7O4j08l3R9K8N7n4m3pj7K7J23Qn7l0j6K7p0kQl4P4k8l0LM8q2R2
-370Gj7n5j2KJ6L0n7P2J1K8k2L8P1o0m1no3M8L9MNj6K2m9l1K5k2J2m2J51q9r0K4R3J15n3k8
-333F1n4nQ1m9r1M7m9M6o3P5n8J14Kj2Pj00P2K3o7j9M2K4l6K6kRM8j18JPk4J66j3j28M8P3
-297H4n0L5p7l5N1k6L0L5qq9k5L8K8KJ0l1lR4j6q3m4L6JJ1j9J03jj22P9j3PM3n4l3M0Kq4K3
-259f1P9Oj11Q2L8p1l2Q6N2j4m4m7O4K4k9N5p1k1P1J9QJ09n1p2L0o4J2o1M7nj01J33n1m2K8
-224el9q8P8N4R2m4m4J9p8J5K2RM7o6JN7N1m3l1kk5m9J04o4K0l9M1Rm6M4j5L0L3q5mqJ3m2
-186g8QO6%m4l2P8M3j9n0K6n8j3J11J5K1n6lj3J2P5J44j75n6J19l6o7lL6l6k5J0p9J46k7j28
-151h8J72Kj52N4Q6J0o9l5k0m1J01L7l1l1o8L9R2nr0J6QQ2Oj15R7j8j01J13O3j06P2K2J9J7
-117A38r5j12P5k0p6j8J33K8n6J12Q6j78j06KM3m7L0O3j2o1J8L8J16J9j34J00Ln3K4m9o2M5
-85fOm9R1Pk6r8Q7P2n1l3N3k4m5L2L1o0jPJ9K3p2kM1M0o9O7m2jj3p9Q6j1J4J1Q1nj10N8q2
-46e3J3L8jK1K9n3j9l9O9J3j2r1R4l7l5kM5M2jp7O6r4J45Oq4O2j02L8Q0j2l7J8j27K4J17l4
-10A0l5Qp5M8k5J9l8j7N5O9j2r2R0J35O2k8j61p3P8J5M3Q3p5o8j2j8L4N1o8j9L7l6j6N0M4
24F3N9j36Q4k1r6O1J4n6
32b8
##PAGE=	F1=23672.956911446879531
##FIRST=	24596.97802734375,	7686.668670654296875,	0.081660896539688110352
##DATATABLE=	(F2++(Y..Y)), PROFILE
-2014DNk7m0j6R4K8M2J7j23k0N4j3o1K6M3Op2P8k6q2O6J02q0J2J4ll2L2L1Rj4k1l5J2q6M9
-1978b7n1L0QR6j5n2K0N3m8ML6k9r1P4L7m9o9N4k9m0N3J00on1L8j8l5J0J6J0jn3j3K0J8MJ6
-1941B0l8n9M2P1J8q4O7O2p2p7j9L5J9OJ8n1L6K4k0jJ6k4j1j5Qk8PM1%N4r6Q6Nl1pp6N5M4
-1903B5j11J80m7q5JOJ1j3l4L9L2k8J2PQj9K8M4J7N9q1P3J24j92l5J67q0j82J21j03N0l5k7
-1870f8P0K6N9q0q0N7l4O8p7J69l8q9j0O9lj07j4Q4K4k9J76o4o2j0l3L0j01R3qK5j4m1R6p4
-1836A0n7L7j7RL6m7k1K3M5n1J1k2L2K4j9O3N0j06k3Pp7K0J6K9k6M4j0R6k4o1M2Kk7L4J02
-1801A44n4l4Nl5l0K1l8J7O2K2j09QL2m4qP2l3o4pN4N4k8m4J9J2k8oR9j29J59j02J8k6n6M5
-1766c2R9m7q1P4j7o2J0N6J54j3j11o3Lo5P6Q5L5q1l4n8M5K7M5Rq3jO3j6j6k2J14mo9M5k3
-1731D2k0J3o1k4k7L1K2N2q0J24kn5Q7q2n4j1P8k4l3K7mj5O4n3l2K5L8j5l4J4J27k2j20K9
-1697EjO1P6q4l0K2j5n5no1P5M5K2l2R6n5j01OJ95j6o0Kl3m6j1j6MmJ21N4j58l2L1OJ5o7O8
-1660B2l8l2j0L5on3M1M8K8m6J8j3l3l4k0K2L8O8Q0p7Qmk3l3J8R1M9m7l6M9l4jl6p0m3N8l9
-1623e5J35j6k6k4r5J36K1l3o9k5J02L5oq9o7K6N5J0o2N1%O5q9P0j07J41q3qm5j5K8J3J8p8
-1589h6J13L0p6l8Rj5L2Q5Nn9j8K0r3J1L2Q1k5n3K7K2pm8J0K4K4ko7J7R8P3k1j4o5j4k4k3
-1553c5N4m5J4P4p6n1R9M2p5n5k6L9M2K9N1L9Q2j25n4K2j24kJ48Qo0k0m3nK6mO5r5O2M5j1
-1518C5n5J7J35mj28QK8o5%N0k9k1k7j3Q9k4r1M1J22j5n4o8P5P0q1k1L4Jj4Q0r2oQ7k4n5N
-1482a0j1rK1n1P6J5o1J1J3J0K9mk6M4J32n8j39J64m3o3k7k7k5nl5KL1m0O4o8L7P4O6n8p5
-1447d6N8lK6l5o5J8K0M1o0J5O7j1K2m2k5kj3J6O0m4n8Q1K3m6l7lP4mo5m0M4jl5j1Q8K5m3
-1410a1mJ2n1O1K3k1o0J3k4J6P3L5n1P3K1kj11k6K3n4pM7K3J5K9K9K4m6j32P5L7L2p7P1j5
-1375D0p3L3j6L4k5l6R1J08j9j19m2K0l6QM6Q1l6j04kO2n1N5M6j51O2J00J8J4o0n7l8j1J5
-1342d3M3K7p2K0J9k9K8R2o0J0m3N3p6N8J9j03J7j4L4ONpk4J08o1j3o4N3l0J10%K4j13k8M3
-1307a1R4r4m2RJ5Q8Q6j32J3Oq0QO9r5P5QNO3k7j41O2n8L0N1K3j0k0M0k7m9m%K2J46Jj65L
-1270c8M6L0k8kL4l6k9n8Q5J15o7J8J9o4m5k8l4Q1rJ7K0QOO0n3j13P5J6M2m3n2L2mm7P3p7
-1234e0LN6M1j09M9P9l5o0M8J38j2j38l8j4N3Qn9J3L0j0k3M1J16L3%q2j56O5n9K4O5M5K3n
-1200H0m8J09j44l2K0l2n8K06M7j55k1K5J8O4o0l9P8N1R3%j49p4M5OM2p3n6kJ52j7p8L2Jq7
-1166e6N2L0r1M9K6K2n6jo1J20j5k5l5L5o1PN8o9J0M4M5P7r5J1P3j18K9M6N7J1j03P4k2o8
-1132@mJ6j03L2LN6j8q4J05o2M4J3K3m8m6N8P2lK0o9l6P2o3m8R1P0p1m5P%l2R6Q4j16j0L8
-1096D2n0o0L9M4n8Q2r6LQ9L6q7O6k3k2r8M2K0L6m5n7J10J8k5KJ8o6qO0L6q7QJ8j2n7J22K8
-1060F8j01O4l0k4qOK8O1J03j58%l9K2K6n1K0O0N3l0j35K8P1L0L9pj13J17J00j73P0m8q1M3
-1027A1O0p8l8N7o2O2mO3p1k3k2J01NKK0j14J7K0Qo6L5j05O5L1j3k0nNL5Q8k0p0n6J12M9Q1
-991A60j6q2p2Qk2kkk7K0L3k2M3P7j8l2m6K3K6l8L2n1O7n9J3Q2k6o7o1M3K2Kl4M0O6q1j1l
-954a5O0o5m4j4P1Ol6oN6RLL7L6pp3pn4N2J2K0j23Q3qK9k4rKl8K5L5o6N1LjO4n3j6Q3j0n1
-914A7n0J4J5pM6k3L4K1l6l1k7k1P4J6o7K5J14nj09m2L3O1j3l9j1M5L2j00P7J04%j06J20j1
-880A50j77Q0k8o5M0L3m3m5P7J2j07M2j4J06J6p8lK5K6jl0k3l6k9Q3N0r0pj2P8L2n5l5Nl0
-845e3O3L6J03qj77O1j8m9oP2p5O8o5K6K6OJ27q1n0K1n2m3J1NK1L5M4j22P1J03n8K6p6n5O0
-810cm0k9K6J9JM3j6rm5ROO8pq4J12K5L7K2j11p9R5m7l0P8%n4l8N6M8j13M6n3O4J15L2p3P
-773G8k6q2R0L6p7l7Pk8Q5J7Nll5n3N6Kl6l6l1O%kQ4O1r4N1l8o9L2P0p4j2j2qL1M0j8P2J0
-734F2o5p7O1R6j23k9R3J04M4j0m1j47L2n9j4O1P4p0o1O0N3J6j17M8l6l6K0K3P7K6r6J12j9
-701F2J01pj61n3k8N5k2nJ32k3j41M0QJ1K5P8pj49J5j5M2O1j3M2P4m9j02j1l6Q2O5n1o8LJ7
-666b8nJ4N6Km3KK1k9qm4k9l4J11m7o3J72k0j06Q5P4o4j7L4j9n2L5Q1jj62J41Lj6j00M5J8
-631GJ0l7J0K3j3J2O1l2l2q4L2P4j0n8N1l1L9j8M7%o0n3j5O2p0RM3J9j4O9N9J3r0l5j8M4l4
-594b0K8l5K0k4M5nk1n0N8p7M4O3l7p3Q4J3j03J21k3LQl9j3N1J03k6r5m8%j9Q2K2k8r4O3j8
-558d0jL3N1L6Lq3p4N7jM5j3n7L3O0m2K0k7P6k2r9NP3j1jq7L5O2L6l1p2l4jP6L0j17J09j8
-521I%M9l9M2L9o4m8N9M3o6l3ML0m1k9J09j5m0Q1k1j06M8kLM8lj61O0mP7j0L9JP2m3j46j9
-484g7M0J13m2ko4j4m0N0Qk0R7N0k9n4Nj8l7Q4n1o8N5k4l8N6L0O0l1l9J69j45m0L6k3m6j5
-449f4N6Q0j4q3r5Q1J07K4o9M3J0r0k0j4J0LM2j07K9J75j0m2r8RJ9O1j5n6m9N2l3O8N3n7k7
-414b1n1K7j8%%P7N1Lm6p9O1j0J7OPp0O9q0m8O0P3L1n7k3j1Nj6J54K9p3k3m7Kl9j0K8nN6l2
-375cj5n3O4o5P4j9j9k8rL7M5j13R5K7J3m6M2L9m8k4J0n2L7N4J9k7l3J8l6k6K0l8N5p8J81
-340I8q0q7K4P0R2n5k2o4M1P1m1m2j1p1M8oM8o0J31l3m1J5o1K5L3k4jJ0J1k9L4j5K3M1j31
-305e9K3Nk4J49J4j28M4N0o3N7l6p5J8k2P8K7k6n6rJ8K5pJ7k0j3R5j0j23LJM5jl2J19lj48
-269f7L0k4L6M6m1j2jM8q1rR7L2j15P1L4j06K0Q4N2m8p2l5M7M9k1P4o8j7Q5Ql2R5m6o7M5m6
-233D5Ko4N4L0j26Q0k3jM0q7p8O1N5J19n1p9L8k9J9qJK8k6LJ1O3m3n3j6j6mP8n1J0n0Q4Om0
-195a8j5J0J7L6r4kJ8M9o2MP4Jm4n1N1P6n1k1K5m2n0J20K9j4n3Mj4J9Q2J48j89m3J24j0q5
-160B9k8N0l1m3oj3J29k6j88J66L0j35J4R3L0k3m9k1n6P8K4l8km5N1J01j6j59N1K6P2j1r4
-127d0R1k8p3P3L3p5Q4J8K7L5q6j40J24J2j38K4N2L5n3J06J00j51j18OJ5kjR9m5p7M2J7J20
-94H6J7j14O9K6p5L7j0o1K2J0m3Q6K5j9q9K9O7m2k0M9k8m5L8M9p5j9L0L0J5q0L6K4K2p2J8
-59gqQqo1P9jl6J0Q5L7j07M5r6K7N3KKJ4l8m8LM6RJ1r6K8k2j4M5O5K8k3r9O0n0J54k1j13M2
-20Er4O7O9Rm3K0p7n3J39n3j0J9o5K9l9J3m4K9O2M1qj08J13J16N9k6j81k9Q9OK9R0r9j12j0
14d7M1KN4n8k8N0j7l6K6K9R2j29N2qq7P2Mj2
32@
##PAGE=	F1=23648.640566291698633
##FIRST=	24596.97802734375,	7686.668670654296875,	0.17659091949462890625
##DATATABLE=	(F2++(Y..Y)), PROFILE
-2014A0ok2k6m5P9M0N2K5j12o4Q1K7o9j9P0k3m6R9n8o6P1P9o1j6J0J2k0M0K4K1rj1o7m5%L6
-1978ir8N2NR5%p8J9Q3p0RM5m3q1Q7J5n3o1M1l5K8m4J11LlL3m0k6J2L3K3k3m8LK2Kjoj4m4
-1939e6PM9L9n0O4M1q8n9j1M7MK5Oo9L5L9l6L6Jk9qk2Jk8N7J4oR1o1Jj8m2l3qN7M6r9J96o5
-1900F8j20J3N2k2k9j7J7N5m0PJ4J8J5l1N2O0M9j07M6J21j80mJ55q4j60J03p9j8k3N3N1NO6
-1867A06o6r2M6n3J29q7J37m1q2QL0J9r6k2N2K1l0J52n2l7Kl0J3q9R8jRRq5R4n5k8kj0pN2
-1831A2m7OJ0L6k9J3m4K0qk0J26N1j19l0Mo9ON7K5k8M0n5P8k1l1N8J0m4L3J01l0p2Kj8l1J8
-1795A0m0K5K6M7q9l6P7l4NJ1on9rM5K1l4k5M2J8l0rR5j11J52j07M9m6l4k7J18k7n6L3k7q5
-1760a17J10P2J47k6j34r4j3k3M9J19L8j00p8m3O8L1L6no2k1O6j8Lk1O0L2m3%j7PM7r1l2l0
-1726h3L7K7J2n1J31j2n0P1o1k9j9L4J1k8L1j8k9O2m0l0J2K8j1l2M9J34k0j43J5kP3Q4q8l8
-1692B7L6Oo6j8o1N2Q3L3m8R8o8j23MK18L1q8m5ql8l9kMjJ05P8j48q0P1J0K2p6M7j5j6n7N0
-1656b2j4m0N9O1J8j11mJ0j3k4n%MJ02P4p0Qj1k9k3O5Q9J9n7l5K4j0J0n5p4l6Q2m8J31Kn2
-1620B5k9p8J14lMo0rJ00L9K1p6p6j0L7Qm9L9J1N7q6P9j12J32o6nn2m5N3N8Nj03J11K6o7o3
-1585g0J3nK5O2L2l6k3M4j03RlQ3j8m0L7Mk0n3K1NK3L8r3K9J03Q9qm1o6k4l9n2R6j8j0M9n3
-1548a3m7Q6Qp2j2pL1M9NL5M5P7j31LK7j37k8J64L7q4l8l9k1J2J5Q2j12P5L6jo4O0J17m0r6
-1513B2j4Mn5L7M3m9m9kJ8Q7k5j02M4R0Pn5p2Q7O8r5m3L9K3j1N2q0L0Q2o1j4kk5Kpo8J56O
-1476F8q5j9PL8Lj6j8N1J27m1j56J97l3o7p4l8lMk0J8L7m8N0o7L2P1Q9o5p0O7nJ3k5r7M3J5
-1440a7K1m8QO4j0K8k8l1%k4j6M6pJ6K8Rm3j9k6P9J3o1n1L6jk9k4Q2M7m9%J2l5N3J3m0q7R
-1402h2KN4Q0K1n3O2N8mj32j9Kn3k9K6M9K9K2J3J8o0j01Q8L1K7o3L4Ko1M5j8N8k4l4O7J32
-1367A87oj44n0M2l8JL4P1m4r1k5N8l4L0O6j21P6R9j0j2n9k6o7J7qK9J9o0M6J3j0L0P4n3M
-1332C8l2M5q4P1J7j16K4k8L4M8K6n1L2N9m8l2p4M3k3J00kK9q8l8J3R6n3l4nJ9P2N1j40M7
-1298A6Mn9l1Q5o5Q0nLL6k1j32N6n7L4M4K3J3j2k5k3j1PmJ9J82J4k19L3L3J6j3L1Mo6l1o4
-1262a05J21J01o3Ppn1on6l9O1M0L2l2K1M4N4o7j20J05l3Kl8J8M7k4o2N9n5J9K4K6j00L6J03
-1228F2qn3M3J12m1j34l0RL2J6j8QJ2mn5P7J15J8lp8j61O6j5L6L4K4K9qp3J01j52J8K5j5p2
-1193h3J49M4r5l0rMJ00n6m8J02L3P0J1j37r5N5%Q2o2q7k9J58Ro4K0Np9j3L9m7K7MNm1N5q1
-1157h4J40jn6k8J4n4NN8n9K2M3K8Q6q3m9P0j03O6O3K7Oo6M1j8l2l6J6j09K4L5M8k4p6M8n8
-1122i6J22L0J3q5k0N7K8j7K2n4l7P0j7m9O8R4p5o6oLk3M2J11j01%L0q9l8R8N0j19Q6q5j2
-1088f5R2K6n5KMln3m3O0Ojk9J06L0m3l5j4n3L3P2N8p4l7J9k0l3Q4L3r5M8k0jNl6J0O8P8j45
-1050b1L9k5J3rj7L7L0K5k5j23L2N6K7K8lq2J20J11j56L0m3r4N0M7r0k0P1k7M5j4O0p2J0m7
-1016c7J01ok2Pr4N6J2l0o3M0p5M7N3m2K0k2j2P4Q8m5q2k9O1N6P8K2n8p9j1k9oJ1l6K8J6k8
-980c6O4O1ql6l5M7J5p9J6j1Q0m7J6L5n7k8k7L1lpk6P3N9q3l1KR2q0p8k9Q2Jk6nN2J4l6P1
-942D3M3J1r8J1m4N4K3j0j10R1n8K6J3K2k9o3O6L7p6J7J8NO2k4JN1nl3n6lK7l1L5JM0K1k9
-905D9l6nj9L4J2m6LJ34J1j07j05R3N6j4o2k1N8K3j06J07Q8j3r9J38j2j75M4k8j7N1No3m9
-872g1L6mm0O7m6J04K0p2j8K9N1ml2j4m3j6L8J5n7K3lL8N4l5m1J2n4L7M2Q0j6j48O9%o8O0
-836gO1j13Q2p7J2K5L4J44r4p5Mj6l0K8lOL7M6j31N6P3n7P7j08j8L5l7rJ0L5o6N1J8ol3j5
-800f1k5P3J3m7J11pL1K8j22o2J17n1k1O1Ro2l1M6Rr1P6o0M6J21M7q0j1j3q1O7N0n1m5M4p8
-765e0kN7KM3j3m6M2j7l5n2j6K0MNR4K4r1R2o1q5P3O4o2j6l1m4N3j0M7O8kn3m1O3O6j38n0
-728i8Q6J02O2Rm0j44K3q6KQ1M5o8m1P1O8mj56N1j2k6M4j4J14L3j73J19k6J05qj55J1m1L6
-695c0k4l7J43k1j31O7qPP8O5l2j36j7pL8O7l5N9P4n5q7K1m1N5O0n5q7K5K0m2O8Q1m1p0J8
-660a0LQm1n6k1%N8ql9J23j3p4Q5O6p4k1N9p0lK1P1Kj53J30%k6q0L7K9J5k4jL2k1J0N9l0m8
-622en3m0R9J2o8N3mL9k3L7j7l8k4l6M9p3N1jrJ0R2O7J0j10n3j6L6k2L7qK9r3P3K0k1n6N3
-585cp5O1N5o7j7N9j0p1R0o2L7Pk7l3L4J18rq6n2J1k1R0L3j6j17P8j4m0N6N9M0m7r5l9N8O
-549iQ0j4j13M9O7l1J3l0P0l0j12%O5K9mn9KLM5L5l9o1j0M5L8r1P2OlL4k5L5L8l6o4Q4N9o9
-511F9n7j3N6m3n5P1j2LP7o0o8P0J1k1L6M6j53J1NR6m6J6N2Q4k8j82m6L5R4l6L0p0ro5O2j8
-475e8k2J01P1nn9mj8p1Q4j3p6J9pl0N8K4N8k2k9J60j58j5K4n9l3M0P8N6l9q4p6O6R4L0p8
-440GK8K0q5j4rK4j2J0n7k3J74L0or9l5nR1nn9m3P3l7N1M5q4l7j2J2%mJ5L7M1Pl5n6N2J1L9
-401E0oj9p2P5o7n0M4R3qn9lpL0m4J60N4q2l0p5k8jmL1K3L8l4J0n3K9m4N1j7Ll5k7N8O7j16
-363f5N5M0%p4N3Nk9j0L5m7J7O6L3m9l8J1k2l6J5j2P7j11J72o7o5K5L7N4l6mq3R0N4l6Jl1
-327B5r0L6M2K5o9J22n9l7J3k1m6N0L4Qk1oj3L8l4M2L2j39N2nl1J25L1j34L0M8n2O9on9k9
-292b9m6J07K1l9j9J8NOlK8j9l0Q9j2j39N4m0Q1j1l9J28pj66k9QM0M4j4J1n3P8o3k4P2O1j12
-256d3P1K6j39P0P6M6q5o7l1K6P7j8Q5n6j5P8Ko8O8l5n2M4j4np2P1N3q4l3RN4L7j32q3O6N7
-220a6J32n6j14N1L1J9l4j2PJ2J8m6P7m6p2l9K5J9N0k8Lk0Q9pl9o8K7J3M6p8k9M4P1n2nO5
-184C8km0p1P0J01r9k0K4k0o5R6M3l2l3nj2K5P4J42j97k0J16Kr3l7N0j4m9l0N2J04k4j53R2
-150A3M5j17jP2M9J0n5l1o1N8J9o8L2lM2J08oj93N5J6O1k3o2O9k3l2J2kl1P7K3L8M4o9q8J15
-114I3K2j50J3j3L4n8J01J17j26j18J1oK5lJ02n9q7N4j8J23L1p4J8M5r8M0K5m8J8J4n6P8M3
-81I3j4o8j6M1k1jL5m5l1L4N5q6k4M3M4Jp5O2J6jm9l6J2J5Jl3O4Pp9JQ1P9r5J5r8M5P1Qj9
-42C2oj6l6mK2NK9q9j8K5l2P8P8J1m0j02M0J1J35n6j26Rl0N8M9K9m5J9l3j02J49m4k1L3m7
-7c5K4m0rn7O7P5K3k0j13J22Q3M2j9j78K6P3JK0R3j07j29qO5l6P0n0k6N5qm4j1L9Q7j14K4
27a5J5p4O3qM4
32B5
##PAGE=	F1=23624.324221136517735
##FIRST=	24596.97802734375,	7686.668670654296875,	0.21770039200782775879
##DATATABLE=	(F2++(Y..Y)), PROFILE
-2014A2j2j8j3l0J1N2O4L2q2j40J09P6n7p5R4m8NR0q5l1O9M5m3l0%J5j0M3J9L3nNq5q1N7J0
-1978dq6L3K1O4J5j01J9J15r5J5N0o3l8P4jm3m3Rj6O7q3O5J2L9K5n5j2NL7M2m0m7K1L3j6n
-1942A3l0K1m0l1K3N9j7O7K6j01m0j0N1lL4j1n3J0N9n6P2j2l0nk1Rk9Q0j5nJ15j8n9o7m9k
-1906f5N0J0L6o7J79p8j32N5P0o2k5J6j4M9m5NK0K2M3n2K2R6L6j23K1R9j56L0J33p5j21P0
-1874D7m6m8L6M1L2k0O5m7p1Rm7J57q6R7m3p0K7MJ3p6k0M1Jn5J31l4pJ0l5Ro2R4Nj3K9j11
-1838d3O9k3j4k8J3j3M5m5L2pJ4NJ2l8qm8L0J44M2j21l9pm7j4R0L0l4K3p8M7k0kP8J3n7K3
-1802B4J00lj06pJm1Pk5N4k0O5m9r2J16j6J7m0Kl8l0K7Nk5j6O4J8l4KO4o6J35j05O0n7l1j5
-1766e5P5j7l4Nrk9R1R4J33m6j49j12j9N4J6R8L4j02j16PM6M5K2j5k1m0M3j4K1j7oO7kn2j4
-1731a8K9P0j11j7m5N1K8j4l8J18j1l4M5m0nk3%N8m9M3l4l1N2k2l1PLj5k2Q4J35j8j46k9P
-1696b3R2P8r2l3M6J7o4m6l2K7J08K8n9J00p9j31%K17P0j03q5K2k3n3J%%P3Q8j23r3J00J5
-1663D3J7o8JK0np3L4j7k3O9P3Mj62J8L6Ol2PK7m2Q5N5n7nj0m0j9J10P6on2l2kRRo0o1n9J10
-1624a6l0J07K8p8m3m6O8k0N2m2qQ8M0N0l7q6m4J2Kl4L2K1M7r4R0j06J20m7j5o6l0N3R1rj10
-1589f0Q5K3m3p6K2MmL7N0ol4O2r5J0l9Q0j1k8L7ml3k5J2MqP6r1J6R9J01j3n5n6k7k4rK7J6
-1551B0jj8k4l6O6j0l8jJ6PN5k1J3O3Q1j27L1K0j44k9J57O5j03n1k4j7k4O1P9r5M7K3Pn5Q4
-1516G7Q2o9n8k6rl6N4K9o8o5J6O3P2l1j04L2N0L2m3p0R0N7r1n3K7K8K0K7p0N9N9r9M4j5l
-1481HK9n7l0J44Kj09n6J8M4j7rj1M9J15k1j62K08j6o8j10m6J5K3j3L2L9k2Rl1K0L7J03p6
-1448D1n6O6kQj3j05L3J2Kk6J2O1j6K5pk1J7k7n4J9L2N4j7nm2Mm8P6K7n2n0J8kj8k3M6P6n1
-1410fKJ6j6M0Kn4n1NRO7N8Pl9L8Q2Nj40rj8p2%rM3L5J8J0Np4l3O0K0K6l1j9K1m4N8k2P5k3
-1370D2l6N0J49Oj67m6O0m5%K1M0m3n8n5O0j4nQ0n1O1Q9l5l4m4J0j06M9l4J1Ol3N5RKK4M6
-1334F4n1QjL5p8O6Qj14K4k8L8Q4K5o8O7L7n2o2m1Qk9R0j3L4n9l6j3R9j0l7j9K2N5K1j33N7
-1298bKl1m4O9k7O7j7J3Rk2r2K8n1L3K8J7L0K0q4k2L2J3LrJ87L5k45N6K4J3lM9j6r2l6o7J67
-1261C5Q2o7jk8l0L5q6m6L4Q8N2j09M4Q9N0q4j09J26q4n2k2Q9M7l8p8L6mL3j8J4o0lJ15K1
-1227G1m1K3Q7o0j26k5L6kM1K8j0mro4Q1J09J6j2p6j45N0K1N7J1JL1Qr1O7j38L8M3Ko1P1L1
-1191E9k2m0k8J1J02o4m7J05K0M8Pj17r5O9j2J08n2r7k3J23M1n1nJ6p0n9L7qJ5j4j6JP9q5
-1157f4J36J7q4l0km3J2M2n1L2M0J2R3o8q9Q0q4O4Q7%om2Rj4Rm7Rq9%N8M0l7m8k7L3J02M1
-1120I1K0j02nL4j6k5K6l1m1P7K8n2L6J16p6q7j2%j9QJ21q2J6K2j01K0R0M4j51O0o1j7R1J0
-1086C2k2n6L4kj6l9L1k0N4k6R9M3o1o0j3j4nP6P8l9p5J4j3k5M4L7q2L8k3RL2n1l7P9O1j10
-1050b8O0j4Jn1N0L5kj4k8q8L2L2L0K4nn5J04J16j31Jm3q9N5K1q7M7P1k5K5k7M1o5M6p1J05
-1015G3k1m8Ll4N6op2n9N3k8KQ5o3L7l0k1J02Q0o0r7L5lN6N9N2j6q4l9l1oJ3m9N9lm0Q0L8
-978G3nk6lN3oj09kL6P5l4K6J1r2ljJ9l2k3nJ06M1p8m7PJ06q8q0j4R0m1ljJ9K1p0J02L8J2
-940G2r0L4m1N3K9l6p6Q2p0rM1M0m9p5J11M0p6l4K4NO1J6J1%Rj0n3j5J3m6L3K0L3L0k0k8J3
-903D2l3jQj0oJ41K3j03j45J28M5j2p7j5N4J3j09J29O5j8q3J38j0j61%k3K6N5j2q1m7k8N6
-870e1J4M8p3R1K0o4l0L4O2kk0mn0pJ2k0j4J4J0nP2j7m0J8m5j7N4O1k9r8N0K0m7J01K7j50
-834g5R3r6J0K3O5J50r4j14j1K7j1M9j0j3L0N3j32L7L7j7R2j36J3J8k9nL5K6q2J5M8Kk6m2
-800g0qK8K3oR7l4K1L3j29l3J23m6j8M7K0o5j9L6l6k6O2o1K5J27N4q6k7Jp0M3N2k7n5P5k7
-765B4q3jJ2Q9kk7L1m0j9m1k7K5j2K3J00oq6J11p8n3P5N8n6k3j6m1J8m6J05L5j3k2mM7L8j42
-729d7l9L5J13P5K2m2j29J4j02M0N7J6m9l6R2O1j8j53N4k8M0N1n2J17L8k03R0k2Q7j0j29O4
-697Gm4K1l2qR6l3p3N0j7J1J08M3n1j17k5JJ9O3m8P3P7o5p4N1m4K8M1m7r4M0K4p9J37Q0q4
-662C5q7K8k2N0p7j9JJ5Oj8J2P6j7l9Q4M7q4j1O7j01O0qN1kr9Q5K5m7n4NL1J4lj3L9k5NN0
-624F0l1n0Km2N5J0q7N7L0L4k6K6k9j0rl6K4o1P5j9o1L0J11P1Mj16n9k5K1PM2J5M3j07N2K6
-588B7k7l6L6n0N3L7r3M3L9l0m1L3l6J11l3n7l1J2R6Ko8m6K3k9J05M6pj32O4Jo4Q1N5L4q5
-553C3j02J2N1J8J00j7j50N0O8j4j1l1P3l6j14lL9P4Om1k6k8J8R5Pp8j8J9M3p1K3K8kK3rK0
-517D9L7j2p3J07P4o4q5l4P5m2p4M9k0L3P5r1j2Q1J7m4K2Q6j52pj1J23o5l5J05Q8j4j97p7
-484h8M2O1nL8p7pj3M7p5%P7P3J4m8j2j6p2M4N6r6J2LqN0j3L9j6pJ49j39qnn0m1Q9Q5K4o1
-446D6o6p1M9Q1L4q7RL1p2JqL8k0k9Kj8R2O9K5r0m1m8J11%o6j9P3l6K9L9j00k4J9j3Jj3L7
-409c5oK4J5j7m0M9K2O3j9m8m8P6o7m4O1Q0m8o4J7%N7m9J36Q4r3m8r3k2QJ1J6M9J6l6M5l6
-373A6rk9L2j5J1l4m8O9Q7j07NO3pj12P5k9QrO0m3j9O8M7m5m0qj0l9KL5P6j07J13n0l0K3j
-336aK0J1Kj08J37L0l4L6k0r6NP1J5q1Q7p1kjJ3p9K3R9Rn4j9OL6n3O5K6j48Q0k1l6R9L3j47
-299f8J2O4oO4Kl9k9o3P9K2m9J4M8%j3JM3k4m9P3j9j31Q0n7J03k1m1J33j2j67%L9l7L8J3K9
-263C2o5N1l9oK5O7j05Q1J7j30P5O7L4j16j2o4J8R4j2P9m5j8O0Oq0J7j6k0J5L2j7q1R2O3l2
-228F7j40N3R3K2j52p4P3N4J27n2j12OQ4K5n0k4j5M6L6j00R5n7l4jj1%K4MJ1jP4k1l4p2LJ0
-192d3N6m8n7N1Q4m4NN1j2k9r1J41Q3j40l4J6Jm6N3M6k3j1j9j0K0N5J26j77mQ9%r3l4M0Rl8
-156b7o2J13P6k9j20O4L8j03K5J9N0K8m9m8m1L5K7m2JL2K1J07J2j89M1kL3k8k5M7Kj2m8l8
-122i2K0N2L7M9M2m8k7J07J3j59Mm2K7n1N8J34j02r4Pk1L5J4Q3n5r5O3o3J21O3l4m0N8j08
-89d4K7M6l0L1J9p8O5N7rl9m7KPK2J9p0jJ9M3r1mL2O0k2o5Q0J2k0j6o6NK9J5oM2J0j15j2Q0
-50a3J17p0l9q8O4P9J2k7k4qrk1NnM1p3J9K4o8R2Q2pm5q0J1N6J16r8j25NM7RK4M5m4J5qj11
-12a00J50k0m7L9l0K3m0k0p4Q7Q8K3k6j19J06N1J9j4j44O0M6jJ9R3r9q0lJ3p7R0m9j2O0j2
21@l8m7Q4K4p2PK8o4L5k5J01
32C3
##PAGE=	F1=23600.007875981336838
##FIRST=	24596.97802734375,	7686.668670654296875,	0.30723595619201660156
##DATATABLE=	(F2++(Y..Y)), PROFILE
-2014A7j8j7kj2n5O8P1K8l7j41M1J23k9j22J03o2N2P5r8oO7J1k2l5pQoL4J6M5jK3q7r3O6j6
-1978a8o2K4M3K6K5j09K3J29j13J4N4p7RN2ok2m1k1PQ3o7j7K3O8J5n8Pj1L0N8m8n1M1M4k8
-1943B6qn0O1m9o6kP3OP3J9j08k1rM5kM0l2k1k7Q4p2R1j9k2lk7K0m3J05m3lJ30K5q4j31k4
-1907f8O0L9l5J6k3J31q4j20J09P1j01rL8k5K5n1PL0K4M7m8k4J21K5j30MO5j19N5J09n8q2
-1875aM4j2l3M0K9J1m6N2k1m4j9l1J56p4N6m5n6L4j3Jm6k1L7j7l1R6l7KJ2m5J8l4R5J1l6M1
-1839G3q4K5kk8m4M2jJ9m2N0k2j8M2J0k7j5j9M8J10K7j09n2k0j8j5Q9L8m5Kp1nj9K7R6Qo1
-1803a1J1R9J7j23l0K4o3K6j0Q3n1N0jp4P3j0L0n2j2j7l9lL4j6l0O6J2l9K1K0j0J13j06O1
-1769D3n7m4J8L7k1j8QK0KN1J16J15o7j52r8j6R0jN3L1q9j06K2RP0Jk0L2m4j5nL4rn4P7M9
-1733F2p6k3K6Q3r7jo5O5K2k2o1R9lJJ5k5J2k1J2O6q6O1m7mK2%l8J5k3m1mJ13J27j9j27r6
-1697g8N2R9N7j00k0M9J7m6o5k4K9J14Rn5J04p1p1k2J33R6j06j08M9lm8j4mJL3P5q7l8R0J4
-1663F1jm8m3N3lo2mj0j5P3Q2j0j27N1NJl0J2M0m8M0L1l5j2om5nJ11N1k5l5k7j9J7nm5j2m9
-1625i3Q1mN3N9r8n7j1Kj5Q8k5k3P9L6P6J8r5q7mjj3L2K0L9j02R5q8J01k4k5q9OM5J07l0j09
-1589e6N7K3rp0L4J3n8RO4K4m8P4p6J8p1P0jk0K4j0k1K4k6K4k8Q0q0qQ7R8k5m5m0k8JJ0l4
-1552b0L9K9r8J6k7M7JJ2m0L8j9N8m6lQ6Q6j19L7Mj48KJ28Q0j13n3Lkl2N8O9o5J6J1J2m5Q5
-1516H7M6q7j4k6j7k5O7Pp5k6jQ7M8m2j04K2J9M8k8o3Q9M3p7m3J6oO5J9o6Q1L1j20Q4l0L7
-1481D6M3q0k1J17Kj15q6K5K9k5N4k7K0R7pj55J99Ko8j15j1J1K1k2M5N0Mm0kJ3KJ05q5l7N6
-1446D5KJ3mj08J6J2rJ1K3N3k5J3J5oJ4l3m0J5J4O2m2j4m5K9o7O6L8m1l9Lrlj4j2J12n0MK1
-1408B0%K4mo2lJ2J0N5K0kj3J0R0J8j36%l3j02M0J9J2rK0J9j5n5QK1RK2J7q1M3k8P1k8Q1k5
-1370D5l5L8J57J3j83k4O3n5MJ7Mm3j2o9M3J4l4P1QN0P3m6m9k5L8j37P4n0lj1nN4QkJ3K2n1
-1333b5J0M5K6n8L9kr6K3k8M2J04J4o6Q2L1o2q6mnn7P5k4M0k9k8k3R2J9m1k8J9M1pj09O0K
-1297a4rk8J8J7M0l2L3ol0n1%l7K8LQL7O1r5l6N0J7J6n0J62N8k29O5J7K7kN4k9j08m6j0J56
-1261E5O2p2j3l4JN7j12n5K2J13P9j85N4J23N2r4q6J41j17j00K1J06L4m4r3jP8M0o0Jk1l2
-1229h0J12M8l3kO1o4j04k2N4m3P8N4k5rk2n7O1J03K3k5p5r9J2K7Q4Mj8K8L9q7Rj17M4O5J2
-1194C6l9J3LM4n2l7L8Q3q2l6Q0J3L1j1q9p0O7k0J21m2q7j6P9P2m2l4L3o9o8M0%J5k4k8L8
-1159d0Q0q9J28L2j02l9j2k5K1J4m3L3M0kR0n3p6R5p1K6J10k2k3l2j6k0M9l9Ko3j5O8K9n6
-1125b1k0o4R8N6M8L7r9jln2k3L5j3m0Q7N4n4MJ31o4r9j9rk3jJ19o3M3J6p9L8O7K5j51J6k9
-1089e3j2P8qJ5j00N4j2Rj4kk6Q7l3R6N0p6o0Lrn3P4Q9Qj02RNl3PM4o3L4l8J1O9m9r3J01M8
-1051E5p7O7oj4q9J28K1l2n0l8k8K2mM1K1j4l5Q4J11j02k2m6m7M4rn9Q5P3l5Nk5J1n9Q2r5
-1016c6J10l4p1ML1M2k5r9LRK0o0J27p0J5k3j6J08O5o0j11Q7l9N2K5P2L8q2p3l0mOo1J04k2
-981Bm9Q5J3pj3L7M7l4j12j9P6N5k2L5%j22J5J6J3n0m2J9J28K3p2n8%J03q2n5NR6p1Rkj4J7
-944c0n4Q6J6Jk4L2m6N1L2n2m2N8n4l5M7M1o1m9J18M2p4n1PnO0N3J3n4K8J7l6l1j8m1K2K6
-908gK0M7mpJ6n4l1RL1j4J42L2j02j52J32L6oq3oL7J0j09J42L4j4o8J29mj36m8rN6N0j1q1
-873b3k8jQ1j1J8q8O1J8n4k5K7O1nJRm9pPm7K3k0K1l2P6ml2J7j9m7N2N2m6n6QL9%J18j2j60
-834g7P7j12M0JQ8J47q3j67OM9J3O6j9l3J4O5j23K2NM6O6j52L6Rj9nP0Qp1j5N7nl0m1K2l0
-798g5K3K4P6n0QL2j31J4J02k7k8L3L2n7kK9p8N2K3o2J2J25N5q6m1J8m3K3M3k3o8R0K7n3j10
-763i3N7P0l%K1o1Rl3m3L0l3M1R7k3p8J04q5mO4M8n0l6K1k5l5NO8ok7J8K6K4J9j30klR5P0
-725A17K7m3j10Ro3M1J5ll2l5J04L8k2j08M9p5R6O7p3R6M2j66M4RL7l0q3Q3m7K0l8PN5m6l2
-690e0L8j5J7J17K2o5r4k4nK1M3m2P7Q4p6p1P7m9OJ1k5p6L1L7r5J67O4j07q3L4n0P6p0K9L
-655d3J1%n0L3N2l7qQ0K0q9J8N1q6R3l3K0j3m3N0O5o1m4k2J3J5J2k4M9k7JL2l5l5N2k6Npn6
-617f7L1M7K2k8J6l2J5ml5Rm1Q0k1r8K3J26O4kj04n8j8j9M8M6K8N9r8RJ5k9kRk1M6J1j09R2
-580A0J9l7ql0P4J15m9r4k8KK6Lm9k1K9m1J20N1Nj29J8K3p1R6M5K5j07p2L5M0L0J08k0j68
-546e0L8O8Qm6l0Q0m5j04K0k2J20J7l0l9J5l0Q5N4q8l5J6M7o4j8M4JJ8lkM0No7J23Q3n8j06
-510D5n1Q5m1q5M8k1K5O9p9K6Q0J3n4J3J04j61mk9J49o0j09J53Q6nj97j01P7K5J9J8p6qM3
-477cM0j10L4K7N2K7k7j9ok9k8J11j10L4j1RN2n3Mj6K3J40j02k5k7J1m7P4R0j0p8l4o7J4P7
-442A7L6r2oL9m9K2j4M6j8m3J8J0rJ08M5q0k6p3J02Oq1QO2l1QL3q4M0j2l5nm2O2k4j4K8Ol6
-404g8M5K9Q9l5p8nP4p8k2Q2N2q0o0K4MP9l9R9J23j09q2q3M3l9J8JN9j1l1Q2j4l6k8K2j1J5
-368B1l5n1N3J00r2l8J03rj68J02n9O7k8Q1l4n5M2O0j3m7m4Pj8k2O8O6r0N4k8MJ4m4L2N1k0
-333C0j15J61Mk9O4Oj06k4Q5K1j01L7n4L7k1L8l7n7J45jq4k5K4L0o8Q7K7j62J02l7l1P2J6
-300C4j52RP6N4M2pk0pn4J6K8o5M4O8Ok4kO3k8p6N6l0j02P8m8J10l3l6J33j2j54L3M4r2M3
-265eK4M0m7j0j8K3NL4j02R9J2r4M8N9J9j27M3j04M0P8kN7l8k4L5K5n0o8K2K7n0Q6l8n8P8
-230A9O6J6j41K7R7Kj39n2O4N4J12l8p0n8P7M7o0k7l7P3N0j31J02o6K1K1m9k5KL6K5LN0l1
-196D0l0n3Lk2N7k3n6L4Q7l5L1L0k7rj13K16M1j56m6lJ7j8L5M5%j1l4oRL2J08j06k4M1j3q3
-160d2k4L1L1j8m7J20M8m7r8P4J3q3M2j3K3L6l4o4J0RL6J6m2K8mR7K8j79N3nk5k5NM0L9k6
-124Co8J7l3QO4N3L0k4L0R6j0j63Qm1K8k2m1J41p3n4Rl7K9K8O3l9q9O5p2O9J05pr6P2q1j5
-88d7M3j2N4K3r6M5O3Kj1o6m1L8M6Pr6L9nK1q0M2nP2n0o4Q9Rk9J7o1l3N8L4QJ7J2j18l5O6
-50d4J49l9j10o4P3P6J6k5l1k5K0k3Jk6M3m7O5Rj02J08P4k8m0n0oQ2J03j38j12O3M8l3KN5
-16D4m3OJr3J47%n9L2j7K3n0j4p9Q1R7L9j7j39P3L2Mj8r7P5J4%K9Q7q6l7pk9j05J03n2OO7
20A8k6k5m6J09n6PPLn8%k5J30
32C8
##PAGE=	F1=23575.69153082615594
##FIRST=	24596.97802734375,	7686.668670654296875,	0.43093639612197875977
##DATATABLE=	(F2++(Y..Y)), PROFILE
-2014B4k4k1ONr6Q6P1NJ1r2p4J57Jj28P3o5R1N8r5jO4j4Ol5rnj3K3RN6LL9p7j02N1l1m7L5
-1976e5N8kK5q9K8J15j13MN8o8K7L1Oqm9m2J7R1n2o6K8P6Om0J8l1J8O6m6n9N8N5l4j2n5Q9
-1940E3o0o3L1mRP8K3j07mmK7J6M3n4Jm4R5p1P5j5kLm9L3o2J21o4LJ32O1q1j81J9P6K6o9k
-1903a1J6O7q8p6J51O1j33QN3k7Ln9J3M1K7K6l5o4J34J6j31LK1o6O2Q6l6n4K6J8k4M2K1pp5
-1868IL4Qk2k6j7J32n5K2m7m1K8l0Nj5k9K9k3N2Q7p2m6Pn5L6rR8J5n0M3l8K3k1o3o0P1J2j
-1831il9O1l6m9P3Qj6lKN7P0J4q1o4k7Mj5P1M7n3j9n6n1j8N7J03pn6KR7L2j17n6M2l8Q2m9
-1794c7Q1n0oM4m6K9k8M2l3k3qk5J2K3l2m1O1Lm3L7k0M5Q9j09N2m4o3M4J8k4oL3K9J5PJ39
-1758A65R5q7j39o2j5R5j6J4L6p6p5J3j3Q4j9k7Q6m2p9QL3Lj6J0R6o1l4j6R2n2mq3P5J8k0
-1723a3r0O2MN1pk0J3lN2L8j30Q0n1L6j7K4m4K3j5n5j2J14J06k6q3q7N1Q4L1j14pM1Nj3n1
-1688b3m9L8J09j6l4J12l9l0m3L8R9r9j13O9J4k8m0nOpM1m6L2P5Rk9k3n1N9rm4l4J1l0P9Q1
-1652H0k6p8P1j6j2j7J5M6n7NJ0j0krl1J0O9J7l7j1k1j6J1k8PK6l4N5Kj5R0j11n1MQJ1K5p
-1614b7l6O0L2Q4P8r8j34m%J2L5J1L0r9Q8n9P3Jk0q9J2L4J05n6r9L5K4K6n3M0K0j09J9L6M9
-1579B1n6P5n2L2r1M2J4j1Kk3M0M3o8N0k2N0p0j7O5P5l8lk8l4K0J4p9M9O4j62N8k7M8J7L3
-1544C1q6O0l7N4o4pJ04P7j04L8j6j43M1R2P9j13l1K5J2k9K6M9k3oKJ4m1O5J8q7L8k2l5k6
-1510d5Q6k1o6NnR5J4n5r8L3J5K6j0n5Q8K6n9k4K0o2R6K2n6R1J3r7O4m1P5M4q1k2Q3%r6n3
-1474e0l1OL7Q1n0k1O6kj25J64J5n9q9J7PQl8O1O5K2q9J7Nk1R7q9j6L7NK3Lj06LJ4j0M6L6
-1437C9M0k8MK7jj0l7kJ6j9N5m6j5n2N6p7M9M4l3k6%j9J3mo2J36n3QK8QQmo4L1J8K0L0k7l
-1398D8J7j1Q1K8j21J1l2j00K7O8Pp2J3L0m0L4j5l0K1lQ0j25M1j9Q3l4P7l4k4L0J53J3j88
-1365A4J9M3o9QL5j4o3L7o1JM4l1K7M7L9N4m1n3j5N7j51R3o1kk5JO1Nj9MMl9NQ2J2k8Pj2o4
-1326d9J8l1L7J11Ln6Q6K9o2j05K4Oo5K3l7N6kj5j9O1L7m1l3J2K8l1p0P3Prj4j6M8Qn3N4k
-1289A1m0k3j3l6M5k6%J9R6o6m6L2K5L0n7P0P8j60N5J0M9mM8m0j05n3L3J39M8p2l0k5K8N7
-1255G7j27n8L8R9J05j62l9J45O1r9n2J45j23p7J3P6J4m2o6M0M8L9r2j1J3m2Q7O9k9k8L7n2
-1223Gp2qM7n4R2N4l3jk7n5K9J04L0m2o9l7nl2J12J2l4K7P4o8m9j00O0O7J2j2pl4Q8o4l9N9
-1187C2O4r0k4K8J6J6l9n7j7M1k7J25k7o3j0K9R8m0n5N1p7n8N5j3K2l5j3M4P5q8J13M1j15
-1154Bm3j2nK8j0l0OM1qP3m1k6J07p3mJ23l3m5l2j6m8P6j6km1k4P5J8q0Mm1J01LM9O1q5nm3
-1116Dp5nM5ll1R0N6n3k5J37l2r5l8k0k3LJ10m3P7J1o3L9L8pj28k8J6kM8k8N3j20N1j6J8J6
-1080b3l0qQ8m5J03N0q8l8j0qp3N4Q3N3j11NK3m3k8N6l6K8n1RJ04m6q5Q2L0o1P1kk8j15J96
-1045A06Jo0o9n2L0J6l1M2J6k2k3O6R5p3m0n2K2K0l1k7R6P1m6j5jj6o4J10j18J14l6p2k2Q8
-1011B3K7l8p8K7j9N3o7J11o0m1KqR7M5m5j07J00n0N5j0O6R5p0j06k8lml4J16l9n1Q1rj1l
-976A7P1L5o2q8k2Q7L2j9M3nj39K5K9J1m6l1J2J33Oo3p0j7Q2o4qJ9R0q2Rnj6kj2M6k4J1M8
-939C1Pn1M8L3m7k7K2l5k5L2L1o1k8J15M5o6n3qj2M6P6J0r7M9M5rn1l7j3k7J4RO7K3K1Lp9
-902An8L1N6k4J35M0r5j52J25L3Jq0mJ4J5j01J44Jj0o0J18J0j06r1J4O5L8Qo4j7L7P9l8qq8
-867c1K9J0m7mJ5M3j2K3K5m2j5J5p6M9l7J9k2N8jk3ROk5L4L9o2n7k4N5N4J21n0j33L8m7L0
-831c6m0Q7J36o7k07R4pM0P2l2n3JP8j08J2j4R2K7j52M9NmQR1j6o8j0M8k6l9k1L0o4M0K2N5
-795B3n4LK1p3J2N8%m3J5M2l6J6K4p5Q5k0o7OJ16N6p7n7M3rML5m2q3R3O7j4j20O1J7j5L2R
-758E3p5L4l4m6L6l3L5Q3k7p0P8p6L8N6L3m3n2O6pq3M4L0l8m9O1M6lJ0j02L1JN2M2K6m5q7
-722a5Oj5M1j8j0l3j4Q5Mj0o0M6p4Q1Q1p9O1M1j12M6L3jo4n7Q2m6K6l8RK0n7j3L2lJ8J14M
-685A11p4o4j7j8L7J1j8P1Q6q3p9R5m9rk7Lm6J5N9p4J33L7j04o5N4m8L4LK7Lmnl6J3M6o5J8
-648b9P0j1o7L7K3n8J11l6k6k9RK9J01o3n0l8pK0Lk7O2k4kJ3l4k0Q5j9l2k7KK0L3Ml1J0k6
-611b4L2ll8Nk3P5k2p3l3J28M5j0p1n9Rl2M5M8L6P5r2l4Ol3L8k1KM0j2q9J03mk8K1k4J05J04
-574A92m3j00m7Nl4l0k7L4Rn7J33M7J6j04m4M0o4R7L1J3j11MJ8J9M2J06k3j68J6P2L4o2k4
-541a0O0o0q4N0m0J09K1k0l0L6j0J6R1q9n6K1M7o0l1L9J0J3rk8N1J7n3J31Q7n1j20n6R0n1
-507C1q5N6kk5N7j2L0O6%m7J3R4j76J5l5J63l7j87J85Q1mj80j04J04J4J5j4o5j3Q9L7j17N4
-474Aj7J6L2nk0J1Po2J17j08M7l0M1N1q8k7k6O0J31p5m8k9N4n3N8R2m1q7jn1l3Q0L1o9jJ1
-438c1j2L1k2M9rl6mL4r0J41N2p2op5P7J2r8L0M4k6qK4l9P9l8m5lo4N3J3m5K6J4k1J2L7R9
-401H3n3j05M6P1r7J9R1K1j02l2J0jR2k1N7J66j24j24l0P0p5J8LM5m0lJ04jn2l9J8kK3l7m8
-366d9K7J04q1n3J48j8j77P7m0P4m4R2j8o9k0O9L2n4q7K8J6k2N4N5o8K1j1K2Lq0J00M0n9p9
-332f7J48k3k1R1K7j17m5R5L2j23j2lM6m4N7Oq5J42j7j07j4K8K4p5R5L6j61R3m3kL4ql4QJ
-297c8P2J8k2nJ9m0l3L7q7N6P9K0j9j5Q0k5j08M1m3n7N1j7J06m5k9J27nj35M4M3j15O2J1M1
-263F9k0n9j1N3J4k2j07J17J4o0J7N2Nr5M8q8L9L5J0K6l7k6J1N1Nq9L1N0j07J04o1kK3O7N8
-228A15j11lO9j7j01l8N4N8R6k3k8o3j1Q2o8k2m4Q2N4j31R1o9O2L8q6k9nM1L7%K2l7k6l7K9
-193a9m7L3nk8RO8j4N8Nm7J7j28K60rj46m1k8J8J0N4N5Ql5m9JKJ7R4j9o0j9l0n6k1L5L5Ok4
-155d0J09K7p8q5J01k3m5M0k6j5K8j2n5N8rL3O4o4Mk4P4L7j62R0nq7%KN5O6n5n9M7o5j0P5
-119iM2J8rP1Q0l9j55K7l5L0mq4R3m6j0J7n0RL2N3j5p3N8o9PJ43Rj53R2l2m3nLQ1K4r8J5O2
-81C7J7J1o8p7N0P1Nj14P0k2ol5O1j0O6o6r4Q5Lk3M0m1k1N0N1Nj1K1r5l1J2J68j1j80j0M4
-45d8O1K3j3j9o9M1JRo0L1qR7j0j27J29N7m9l8j7rR3R8j66q7J00M1o5j2O1m5lmn5J38Nm8J8
-8E1qK6p8Mp8O5J01O3jj64L0L3Pl1o2P9rKM4P4p6pk2n5j08J04n1J8O8m1qm0J26j22R3Ql4m7
29d6l6J8J02
32C8
##PAGE=	F1=23551.375185670975043
##FIRST=	24596.97802734375,	7686.668670654296875,	0.47697529196739196777
##DATATABLE=	(F2++(Y..Y)), PROFILE
-2014B7k8l0J1K0p3O8O8l3M5l8j04J05K2r5K1o3J20M4q7j1N6l0M4l2oj8k2J6rO2PM9o3j06
-1980f3L0mp5O0O2j6J5m4K4Q1r6j0N9m2J6K2K8qo0n0J6R2m1p4J1P0%mK1n4PO7l7o8O8O7l5
-1943C5k1m1R8o9l2L5n0k8Q2L9r7NMMM4M9p7Pl2Q1n9L7MK3J0p5M4p5J12p2J1J22Q2o0k01L7
-1907b4Q5Rq9j3M6Pj00MJ59M6j54K0O4l0j0n8J4N2L1j4j6r3J37J2j31K3k6NM3O5j5l6MM2j6
-1872D3M3K0k0j09L6K6j5j3nQ7l2Jn2k1J6n7M3km9K0j4J38R6j06j17pj5J1RJ01J5n2L8J1M0
-1837A08n9r3n3O5K6j2l8O1m3n0P5NrJ2J7N8L3Om4o9k7J4qL5N3n1l7m2k4mK5Q7k9l9oR5M0
-1800G8q6m5K2RJ03q9P1m1p0P9j3J2p7M8mj5mj7K9J2m5o3O0kl8L4l1P0O7j06L2k0m2J9J4O
-1764d3JL1K8J5l7J67P0r8j20k2j5Q8l3mN2q1n4J5j9P4l1l5J29l1j32K0K1J2L4m9J23l7l8
-1731Ao0R7qj6j00Q6K1j7p2knQ9j3j6JJ8R1Lj71R2l6O8n1M7m8K4jn9j8R5P3l2l0n8M7O2J1
-1694A13j26pK8j3K3j5o7K5R7m0KJ18Kpo7l2P8r1p5N4K1no0oJ5j5k4OP0O1Lo2Jk9M6j8k2m8
-1656f6L1n7Q7P1l7m0Q6k7k2jJ9M5o8j8mQJ4j3j8J3K8k3l9J8k2J4qm4O6M0j9M2op7J09j10
-1620b8l2lO7om9K3lkL3N6J25q7j59J7k0L9L7oK2q2O9k6M2K2Kp4KJ4Q3q1p6K0K4N2k8L8K3
-1583D8j26M4k4O7m1N7l6N0r9LL5mk5l9J18M6j06O9j4J3o0LL8K8l4N0k7m4L0J0r4L4R7j25
-1549e8K0l5O8J0L4j19Q4m9M5p2J5R0N4p9N0k9j16M2O2O4j01J1L4K5l1j3J9K4j4nJ2m7L5L
-1515C3n3Q0k3p0k7J04n0m6J9LR2k0p0n8N6J9l0J6m9Q7Nm7lK7o6O0L1l5Q6J1p1K4m4R8L3o8
-1479E4j7M4jn9l2p3K0O9R0o8m6J9lp5J06K4l2n3K0J1mn9P6Q1K5j29L3j1j7P8q2LJ1JL5Lq7
-1442d5NPj2P1M1L3k9LL1qn0l6N1J0m7L8l3j0n7Q1p2K5M7l9j5J0k7K7Op3J16n5J4L5QpMo2
-1404a4N1K2L2np4OM1k2N9L5r6K6k0q8j2J15J6r0k1K0m9J05k9q7O6k8J22j25pj3Q6m0P0m6
-1370FMJ5J41Rj87O7J2q5J3P0kj10P8n2m1O8j2k6O8K5L3k2m7j7P2j51J00o4J0k7j1P0Kl7N
-1335b3j0JJ6N4j2J1k0j7l0Nl4K5J09km3Q3L4n6j16L2K8m3m5n5Q2K1krPM0l0l4lJ7n2J4N8
-1298AJ7k3oj6N4k0m5L0J6m0rj2n4P2k6kpQ8l1m6JM6M1l6o6Q6n2L5lP5pL5m9q4l9L7J17M2
-1260A20o1m8j5M3M8j34m7M2Q5J21j26j22J42P0r5j7J39j15o2%M2ml1qQ2j6L3j11j9M2l5M5
-1228a2Q2k9m6J3l0m1PK8j1O2K8k9J6j5o4mJ10K8o2m8J9Lj29J28L0m8K7J05m6q9n8O1M3JJ9
-1193D9nn5J02p6l4O3N0p8j9l2K5jo6kK4J4m4J16ll7nk2J16l9n6N4q6l9N9j8K7m1J3K8O8q1
-1157c1R4M0j21m2NJ0L1j1j6n8M2%M2l5L2J12p6j0J23l5o6l1K1p0N0J4qk8l1Q2J3j01K3k0
-1123e6R1l8M0Q3o3ro9q7J2N9kk0Q3M5n7m5J36J9p5p2k8J7j3R0j8R5No0L2J4m6r6n1N9J0Q
-1087gn0R0j17K7pJ6L9n1K5O4n6J19M5r7ko4Oj8JL9Q1j05RL5n1l1M3ORm1J0J10m5o4O7Qo3
-1050b0P6jl9j15K36k0q9o5l9M7J3l0K1Ok2j9N4P0m9n0n2Q7ol8j3J04O1n6l9M3k5q9J24j35
-1016f9J17k1l4p4J04J8m4l6L2l7P4o2Q4l9r9L8%O8K1k4p1N9m4P4k0QJ47m6j32k6mnKJ01m5
-981A5m7P1k3j5NR1K0q5n3k0Q0J7k1M4oj40K5M1J3k8qpJ22mn3q0m4M8l0L9L2O6q6J4q%j3%
-943b8L0n2Q9K7k2m9M3L2k9l0j9j7lK0J4m4k8J16N4n6o2j4JJ4Q0Oj21O7P4J7p0j2j4p7j9L
-907g9Q0O1M6k1j03p3Q0M5l7J24M4p9j42J02L8Np5oj0K4q1J33k9j1n4J12K4p3j23L8N7K3L3
-874G3l7k1P1P1o3k5p8Onm1J6OK2k2M1M1k8l2K9r3M7j8JjM0lj5mK2NL0J3p2k8m8K2J04J07
-836A33p6r6J2J8K1p0O1J22n3j37R8p9O9O0m3p1PQ1r4Mk0J07jj25L8JK0L3Q9m6o7NL7n4l4
-801e0rK6p1P2j1M1l9OOoj5J8J2l5j4L7qL7J7l5Q6p1p0KJ02N7o1o9O9K0k0L4o3p5P7P5K4j12
-763a6N9k3l2O0mp1M7m3l6L9k1J8N7k6o1M8n4O3N3K0l6o9J04J2j15O8nl6r6R8N7k7J0o1N1
-728C2NJ5QJ9m7o2NL6M5m1j4m7RO1k9K2k5L8o3M0Q9o5PL8n1O8M5j6q6o6P8l4K9l3Oro2k1L4
-689d2J0J6J04pp7l0nk0M6k6J4O4P7q3r9J08m6j6m7J3j9LQ5n9Q7Nq3m7Q3n4j2P5K1%k8j4m
-652goM4r6M6N6m1k2L7jm4J29j7p4m9N0J4J28n5o2n3j1K4l2j2P3j8kOk0l1R6j7n6l8N7K4J2
-615C2j6l8J1j2L6Jm2Qj6O1k4m0m1Q5J5j9k6l4KnJ3L8M3R1q6o8J3m2O2l6KL7k0m9Q0j9j0M5
-577C2QQ3Q0k0q1p6J3m1j11J7O5j2o5J35L4K5o7o3Nl6P3J5Nr7P0Mj4N8R1k6j53nQ4N6m7j8
-541B1Pp9n2O9j9O2J4pnK6K6m1J13q2o4J1M5n5k0K0K2Ok5m6P3J5l4J28Q9m6j23m9Q8p0p6N9
-505AK1q0M5P6PM3j4k7K1O1j92M6k2J63j3j85J29P2pj47q6J10J6pm4m4j8J20K9j07P4m7k8
-472c4K8Qj3K9L2p1R1q9M6n2R4L8j17l6m7R9J15o9o0j2P1n7M5Q9o4q7K9k6n8N8K3k3J3k9J1
-437b5L0k3N4Nm1l1N7p9R0N5o9J2o5N2K0j14M4K4k2j8J2J3J01n6n1Pn6MN3l8J3Oj3nM6Q2o5
-400Ir2N4O9j17O5R2rj11J0j4j5R5lJ5K00j28j54L3O5r8J7J8J9o8N2J01ko2n6J9J0L3l5m5
-366c3J0R8q1k3J67l9j83N9rO0m9Q8mp2p5O2P3n3n8j5N0k4L1M5n3K2pK8rq0J51Lr9k1J19m5
-330C4k0J22L4j28n0J02M3j44l0M8K4o4O3M3q9J23l4j05OJ3K2p2Q3M6j43N4l0M0j3k0O2J0
-298C0m1M6kl1JM1k3n3M2p2J0P7M2ll2Q7j0j45L2n6oK8QR7n3k7J18Pj20L9L3j01Q3k0L4Mp3
-261ik1P7K9o0q9R6K1l8qM5mn1K1m9L5j6K2j4l7j3jO5N4n3K0M5j08N7o0K6l2Q0Q8p5k7K4k8
-224A2o1k3M1O1Q2j8Kl3j06J17p9j3k8O3M8j11O7n6P8N6j20mMOM2jjl5l3j9N8m6rPJ5lJ1K4
-186eP5k0o7M2j20K45n0j11k6m4pL6R0P7Jo8o5J6oJ7Q6N2r6p3m5kj2K0K5K9pQ6J7j08o7J09
-150B4o1J1K0k8k0j5NK0M6j7J5J00o7k6l7M3L7j30J34rr2pk3Q2P6q6n1O1o9J4O1K9J1oQ5O2
-114A92o8j32M9l4L0Rp0J6l4K8L0o1j3K0N9Pm8M7p4k8J52K3j83R3J8l8q0J7R5K1q2k6O1L5
-80C1K2n0o4lQ9J5j15Q3l0l2J5O5PO1o0j06K4qJ4K9j7nN3O0ql4L8p6l3k6J78Pk20K9kM2L4
-43GMJ2q4LM9J6q3pM8J03l0j30J44L9o4m9RkR4J01j78n9J19K7q4j4O2m9j4j6rJ26nj8MqL9
-6A03j13Ro9M9J09Q1J0j82j0N0J7m1m9Q5j6lO1N7p9Qm8o4p9R5m5J7O0n3J3l3J32j53J52Oo2
28A5k8p2O5O0
32D0
##PAGE=	F1=23527.058840515794145
##FIRST=	24596.97802734375,	7686.668670654296875,	0.40083286166191101074
##DATATABLE=	(F2++(Y..Y)), PROFILE
-2014B3l2l6J1L4n2O1O6n9M5K1r2K3K6m3k0n1J23L4q4k7M8m0Q8l1mk1k9J1l1O2J2M9m9r7K1
-1979d0N1q5K7N1j5PMJ3M0o5k4N2k2%K6N0k5o6m8J7Q9l7p7lO2pL8K1p6JO2k2o7O2Q0l6l7j6
-1941a5R3o7jK7o0r4Q5O3q1MJ4k0P7N5j00%j3O3m1nL4M4J8r4M3o9P6p2K4J02Q0k9j98L9R2
-1906G4j0r9j5O7k4j12O9J45L4j64K5O8l6j6l9RO0L4n9Lr8J26Rj31O2l9L8J7M4Mk3l3N9oM4
-1871H7K7l2j41R5J2l6J0J1K9j5no1J2Mq8R3rp6J2J6K04R1j26j65k1M5m8K1R9J0m5L0N6N1
-1837A47j01r8j6J9L6j0l6M6m3mL5kkJ6L2N4KLlo7k7J9Pj7N6m0m8l0P%J3N3m8jk5Q4M7m3k6
-1798a1nL2J07j07O1l1j21R2K5K5j11J9J4J0Kk2M5J9m4r6M7Lk4R%L9N2p9j2J3j1j5J6N1MM
-1762@K1J0p4J98M3j02j03J2pP6m7%P3r9m5J9k4M9k1l6J37j0j37jJJ7P2p1J21k1l0q4R3J7
-1728D7k2j17J00K5j1n4jj0N1j0mj4L0J19k5k03R5kQ1p7O7m6J5Qo2j4P3L0k8J8l3N1M0jj33
-1693a7j5J8l6N1K3n6nP7o2M4J20L5Lq5o5M1q5k2L6OJ4o1rK6koj6N7M0lq7J7MK7k2On7M8q5
-1654a03J00N0m5j6R0k3k7J3K3M2q1k5j3J6K5j7rJ1qn9j9L3k4N4k7k7P9M6nK8j8j15J09r3
-1620c5j2k1J25l3j04O4L3l7L1qJ40o0j03Qo8N9L6k4J3o0M6PJ7K7L4o0nqM0j01k9J7J4O2m
-1585AK8K5j08L9n4O6j0L6l4O9j02m1O1Lm8J8J13M1j33P8ol2n1N0J2l2OP2l0n1K9Qp4KJ11
-1550F2p7j7m8Q9rJ8j21J04n8L4m6J9N4K3l9O7k4q7J0M3L9p7N0L8L7l3n3j4O6rj3On6%NQJ02
-1513I3l5j07oR5q1qJ9QQ3n2q2J4O7Ro8L9m1Q5k5l9J9K9o0J0M4oO8J3o0pl2R9J1m3jRnj7k2
-1474A7r9M1P8R6p7n9k6j2k6M9L2K3l7NK0j3q4R1R0J5j56M9l2K1M9o4K1j9j5M0pl4J6j4k9
-1439e0Q6M1L4k9NL1k3r6j8R7ln6J7j7kn9J02n5%M5n2j4L3l1L8J3p4P8n2K1M3jj6J6n8O4K3
-1402H1L7m4j12K2N3k3L1M1o8M7pp9m3J42K6q4m5j1k8J40l3j42J05k1J37j24n1kP5m6O2m8
-1370a2M6j7J23Pj85J02j6j00K7J10J5j52R6m3p8Q7Qo6P8ORMl9k0Q0j36Q9o2L0k4j4O7Km2
-1336b0J8k6L2M4nn7N8l6j3pk3k3J0R8jk5P9N0n7j23K0N1op0k6L8L2J2Km9K2pk8l0Kn4R4L3
-1298IL1m0nJM8l5mm6M2l4Kj1m4O9k5LmM0nl8l1Q4L8j5m8m7N2J5k5R9nJ7n4n8j3K5Q7M1l8
-1259G8n9k1M6M8j32l2L6P2J20q9j41Q5P8q8J6J23j04n5j5J3j6oM3J19q5K7j14j7N6j9%Q6
-1227E3k7n4nj6j1K7pM3K8j4qL1Pq0j5J04J5q3mN5J1j10L3M8p4L5J23l1j08oM9J0j6M7Nm7
-1191HQ6q4k6N5L7n6k0p4L6k5J0J1KK1m5N2K7j9ko5J25l3l3L0p1qJ8nK4k6K4LN9p0P2L1j18
-1154d9k9L2J1L0Qrq3j4K1RoM9J09p5QJ10k9q3j9O9n0k3K8j8k3l8Q5J8j06L1j8P3m2K0R0l4
-1118E3oo6m3m8P5kj7P0L4o7n9J34Q3n3j10k3O0k7N8J2Q6lo3K9lq3p1m0Q2K3k8o8J12j05P
-1083f7J6KM4o0N6L2o1J36M1j03L1j22L7K9j6m1Q5r0J8L7m7K4k8O1k8mJ3Q4n0m3N8rp2Q3j
-1048D5m6p9K33l8j15m0j4K9J3k0Kpj4k3N1L8l4m9OQ3l3l5oJ12M6p0o1R6k0j23J20j25R8J4
-1014C4Po3K9J0m4OL4n3Q9m7N3j5j06M6OL1ppl4Nk3J01Mj03J83j6j42k0rJ7J4P0l8l8N7k5
-978Fj1PR1Kr8k5k1Q0Nk4M3lj27K1N0J0qLj7J04qm3q4qj7L2J4M3L5r0L5j0J1j0j3L4m2J51
-940A18l5m5l9L4K8j0l4n9LJ7J4pj5m0J25O4m8q2j7K8j5O4Mj15O6J00L6q5L4l8j04j7ML5R8
-905F7O3m7j21j5P9J2n6J12M6n4j19O3M6Lp1ql0L1m7J10n0k3m1J12K8m4j32N1M4MN4j0l0R3
-871A20O3q7l0o2mk9k7K4KMj1M1M5j2n1M3m2k2J7k2OL6lj2rK2L5K8k2o0Ol4l4J14Q0q3o1J1
-833b0N9J5r2K8J11m5n6R4j42R0L8n2p6M4O2r3rk2J07j3q0QkN5N6O9p8o4J8K6p4lk2J2j5O1
-797en3L9kLOJ2l1J7k3J0rk5J6N1J2J1P7j19n8nP7N6m1p1Q5M0m9L7p0l7N6M6M8r8N5m2n3P7
-759D0j6l7L5m9k1L2o%K6k3n4K4k4P3N2Rk5q4J20L0j20P3k8Lj01N7N5m1J4j4O1jj5j6Lm7l4
-722d9LQ4M9n0k4o1K9L9n5P8j7J8m7mR1l7o3L2OR3N0k4r2q3P7pK2k3%l2o1m1L8J1RR4qp6N
-683b6J2rM1n8M0O3N3p4j24J13l2j7Km5n%J02m9M8k2n7k8R7p4j9J16J2qn0k4K8j0M4j12N7
-648a5L9o3K2K9qm4J38J9j11n8O2kJ42l4p8o1JJ5p5L3O4pJJ1po2Q9j6n6l9Q7L7Jl7n0J6ML0
-610A7Ql5Rk5M4k8nl4M4j9l3K1Kl1K5%J5M6J05p9q2L6n0N6k4l3L7ok8N9k6QO2L0M3N2J1n0
-572A42j03K4j9j22LO0k6m8J08J9K5k1m3o5%L7nPp8J13Ln2P3O1l0j23j7J04O4k1k4m2r4jO4
-537b7oK8jOL1j5O6o6J18o8n9k0M6m7njL6mm4k2P2jj2J13R0m2j14l5P9r6n0M9L6r8M1J26k4
-500H0J4k5JL4J1k01Q3OJ55Kj78O7N5j5r6o3J04J9l0o3k4qJ23J9q8R1o0o1RJ0kM3M5o4N6o0
-464a1L1p4J57J6j36l1m5J13Q8q6m9J2P4o3L6Q1p8q3N3Ln5J8J1K4K0n3J7K5j7O3K0n6n4P9
-430E0n7L1N4o3K2n0L4K4j22N5Jk0j5j0N8J09o7n0J6m6l4O5k9OLlqM8N7o6m7K2O9j30R9Q9
-394I5l3j04N0l7k8Q2J0k3K12j16j48P2M3j12J9L6kp9R4Q9j5o8p2K2K3L7k1m1OQ5r8L2J63
-361A73p0j81N5K0M1m4O9Lp2n7LR1l7j1o5P9l8K2L3n6M4j4L0j5n5J66l5j28L9Q6n4l5J48L1
-327A66j33m0J07M5j56pO4j2p5N3O7p5R9m9o8K2j2K4n7N2M5j16jOP6m6k3J17Oo7J6j6k4pN3
-292C4j1n1M5n0m6O5O3J8m1P5J5j59Qo1L4L7LQ1m9l3J02K2j07K1J9o2R3n4K2K2o0l0R0L7o6
-257B6n7M9K7k7k5M0qk5klK0n7L5o8l3M5K1J5Q2k1K5K6j06J3k7J7o6J03R9m3m7k2k0l7nK2
-221c4N9O9k4J6J2j26J01r8KrL6L4q0L6l6Q2P3j49L7J0m3M3Jj4k7m0K4M5l4l0K3L9qp0Q7P0
-185G7l8q4N5r2J85p7n8pl0l1J0J31J04j0r9q0L1j2L1P6J03j24j11m5M8j5jK2M5KN2J7j16
-152d1j5N6p7N9j3k0L6k6k3M2K5j3j6J22n5n2l8J1K5p2J58k2r1qm5J14P1j12m0O5o2L5N8K1
-118E7J0j2P6M1q8r6O1l6K8J6n4k3m7N8M3o5k8rP0L1k0L2p7m2J37L9j41K9O1j6j03K6N0Om7
-83c3n1M2N4J6j3m2p4R6L1r5P2k9m9M5O9K7O1m4j32rk0O0k0J2J1O0N7k4m5N5o3l8n2J90J1
-48A36k10L4m6PN2K4M9n8p6R1K2q0l2P5Q1n0r6J38K3o0o5NQR0J04j76l1J30Or2pO2n3k6l6
-13e7M1J12k3K5j0j7N7j27k7n6N5J20Q2Mj83l5P0J9m1m3R7j2k1P6M4r3Nq0m0l7P0l3OM3n9
21f8L9k7J21j42J63Kq0Kj01J01K0
32C0
##PAGE=	F1=23502.742495360613248
##FIRST=	24596.97802734375,	7686.668670654296875,	0.33898264169692993164
##DATATABLE=	(F2++(Y..Y)), PROFILE
-2014A9l4k5%L8l2N3O4n3PP4o7m3KJ7k3m7R9K8r2k9L6m9J28l2jj8l2Lm6O2J3L6l7p2M0P6q6
-1977b3j6L3oJ2M0oMl3l4L1j0j1M3N9m9o0m3K6Q3l7r0OM6j3P2K1r2MM9j0n1M4R1m2n5J3P9
-1940G5n3K4J0n4j01L6Q2o2nK3l7J03N8j21j0RM2k2k1N1N9K4j00K4n2L3o2L7P9N0Lj74K9J00
-1906G7k7j06j7R3k3o8M6J16K3j61K7O6m9k1mJ0N8L5r5J9o4Q7Mj27R4j7L1KJ8K1qq6O7J1M3
-1871G5L5m0j36J57qq1K3L6k7j0%p1N3lo7Q1j8p9oN3K30P1j30j81kN0r6L0Q8Jk8J5R1M9j37
-1836A8p9J5k0L8Ml1J3k7L6Jj2J2pN5M7j3LK7n7k8J7L4q0N4j6n5k5L0PJ1J2m9M5m6N2N4Jj8
-1798B3k9M1Q6q7M6k1j33O7O1N6j13k8OM3J0m3O3M3l4j19J5J6j6mJ7j0M5l4m0J7J4j8JQ3Q
-1763C2k7J0Lr4K22J4r4j03M5MO7n4J5R5r8n0%l1J5J5j3Q8K1j28j7k3K0Q8o7R9j8qq6Q1K5
-1728D8k3j31J22K1lm0OllpJ7j4J9J38l9k11P1M4P8r1P8l5oPn6mN0j7NL6j4N9K1qj36k8K9
-1691b0m6M3N4l0k2M1q0R0J09N2Qr5p3Lp9K4L2j5J6l6pK7MJ9l7K4J4j1q8J5M0Lj8M6o7N4q9
-1654i5R8K3m7kP5qj8J8K5L6r2j7j6J3K5j6mjl4q6N4Qj3P1l5rO6M1J0J5l2j15Q4o3Qm7J66
-1617H6n7j05P6O3m8L2m1R0j8l7rj06O3L2m3J0m0K0L3J2NO7m4qk4k0p4J0J5oN4J4J0L3p0J5
-1581a0n1M4J7K5l4Q1r9m6N0Rn8O2R7L0j42P2Jo9m4J02j4r0P8N1l0n1K1J4m0j5R1l1m6n7R4
-1546A2l4lm8P9p2K1nMJ7mLQ1op2k7L4J1m5P5L9M3l5q2l9R0Nk2jn8m3K6N6J18m8j22L6M4j06
-1508g8N2R%O3p6p4P2P2rp5N0l1P6n6l4M1L4o1l5O0K1M5Mo3j4lP9j9j5L0j6j7K0j9j10M8Q1
-1471E2R8p8o3n9k0J2PM5Q0l9j8K9k3j07J01Q7nj57O5o4R4J6m5M1m9m0L3k4M5K1l3n7Q8L5
-1437F8M0k7NL2m1j30K9J03k1k9Lk8Mm9J12l3j7L7n5l2O2l1M4J6p8L4m1K8N2j6j4K4n1P1K4
-1402I5K8p9j27L6M9j8J3N1n2O7jp2m6J39L3o6n8m8NJ47k9j59J05nJ46j30p0ON5n0N5l1Q2
-1369G1o0R9Rj75J11l4r4N8J21J7j69R0l2j02R3L0r0Q5j1k0K7l4j8Q0j09N9n1M8j8%M6Pl9
-1336eL1l8M3Q1n2j24J10m3ljo2PJ0O5%%Q4O8p5j23pO8L9o1k5PL6K7J4p4l1K9qm5m4K6P8M
-1298FM3m9rJ6L9l5L9j03M0k4J7k1j6N0k9J2l%J3k6n2J24K0KMm8Lkn1J15jmm5l4J6J5M1M4
-1260A07qo1m6M5O7j21k6K6N3J07o0j30K4P8p4L7R9r4m2l0j7k3M0O9J43j44K7j05JM4Kk8P6
-1227C6k0n6j4j5K5M4n8R1kn8L1L3K7r3jQ0mj07O8O4J5r2j2N2r1J9J20k5r5L0L5k3l4O3J4
-1192D7j4N3q6k4M5K2l5j7p9L9k0O7j8oM2m6k9O4j2Lr4J23j1j1ol0Om6K3J4J3J5k5M6n7N5
-1156A1J7q1%K7nK9L0no0k5l2M4L3m0R9o3L7Q6j9q8JR9k5n4Pl7j6m1P2L2r5K6k4M7JrP2%O
-1117E7m2m3p2Q0pk4N2M2q7k9R8J39l6j38j7Q9l1K3L8N6j4n1L0qj03p0k2R2L7n0n1Q8q9J2
-1083e1L2k0L0n4P1Pn5J42M0j06N0q8K4L1k6q7N1p2L6K3k2P3j05J15o6L2J4M8n8k6N4j9q1
-1050f3R3Ln2m0K16m1j23k0j1J2Pj2Kj9j1k7N6J3l6j1L3N7n1k8OJ13K7q3n9J31j4j48R8p5
-1016e7M3N6L6m5l3j2m4M0L9p0R7k0K6jr7N3J0Jl3Lj1l5OJ20L5j98J70J7j32mj2M2OK3j4k6
-980b1L9j7KLP5j6j06rj8J01j9k6M8Jj06L8M1mN%j8P9j1l3q0K7K4Ll6N1J3q8O6qjjl9M6k1
-941a6J82r0n6k2K4J0Kk6q2L4J8J1l6K4n5J43O6m3j06j4N9l7L4Lp5L8J17M5r1P7o7j12MNl0
-906f2J27P2o7j30M4Q0k3q0J04M4k7r0K3M8oo8ol7K9oQ1o1m9LJ05J1k0j21M8L7j0O1J3m6J03
-871A24O0j11k7m0qn7jJ9lkL8J1K8Oo3N4K8p4J9l9rM1%j0kJ6N3K2n3j4J8k5n2P5M6p0l1K3
-833a0Q1Pj00mJ02m4J8Q7j85J01J1n7n3P7L7j08k6k2J04rl8k5RQ3P0L8j07n8K5J6p5L3m2J
-799f3N4K4q3N3K9rJ2Ll6L8q5O8Ro1NN1J3N0O2j59k4j5M3M8k2o0Q5N0p5L9n9j0O0LN2p9M9
-762F0m1o2O2k3PJ7l7j6J2Qj2kj6m7JKP1N2Qj1p6Q9M7j01N8k9N0r6pM3m0J8K9O5k0l5k4j6
-724a2n2JmJ18N6n2l9o6M4K0o0J30k1j8k6l9R1kj53L7M7J08N2k9r0q8Q1L2J0j8rm8n5j2J0
-689e6k0%P7Np1L6K8OL6q4N8O0K6n8j44J08pj4L8p8j6kJ05m0L1k5m3PO5j02L0J03Kj8o1k9
-653d7M5MN1r5K5K3p2M8K5ml5J17O2j30n2M7k3J41or1n7K1jp5N5L8QOJ5oq8O8ok8l9Q3M9L
-615G9n4o7K1K0J8J7j6Mm8L0l6L1j7J8l6n7N0L7p6M7J0mL2J11o5p5N4n8L8Op4K8K9l3M0j7
-579a3J8P1L0NL0M0j9j21L9J0j24j7M6l1k5O8J0J6K2j8j04RJ9l5M6o1R9J6p0O1K1l5q4pJ26
-544C8N0ol5o1p9L1M8m%j6K0O1p2J03o3J14m7n4o0N2l7Oj9M4j0o1L6L8j7J2Q7Q5l8r0k4O4
-508I6j16j3K9M1p6N9J12n7j1l1L3M5m6j69Q9L5J52Pj76RL0k4k9m5R5J6m7o9j0J9J00No4J00
-474H9n4o8k8%J2M5N1m3K1l0Pp0J95j1j47k4j7J11M6j14JJ8P7p4K7O9q6o7O2L1m1k3lO6K0
-439D8p2J4J7KP9K8p3p0J00k6l7M5n2L0l3K6J7j18O5j9k2Jl6Q4J00o7m1J7l4m1L0j3MOPqM6
-402DL2n5j9KO9j27J06Q4m9q2Q6n9l5N6J3m8J94r4j11R2J1j19K3M7qo4R7Q2l2p5q1K6L6K7
-368B9Nl3J2P1j23R0J38j03j66O1M6K1l8M6ko7j4k9N9oK5j03J02n9L6J9p7P0k2L2j6l8J66
-335A32o0j15N9N7m6o9J63K7j25k3J07L4j53K2O1m9p1K8P7n0P1n8lK7l7L4l8K4K0q4m7M7R3
-302E5n5m2J47jp7qk1ml3N9om6N0k8p7L2Q2L7l8M5M4j30l9k5J8O0j5N9l4m2Q2L5r9KNj6Q4
-265F0p8J0K9l2k2R0L6m9k7PK2k2l3L4mj5oK2%p9N5j00KP2L3n0Q6NL1Lr9k7K2on3J08R3j8
-227A00o5n1Jl1J3pN4N7m3J4O2q9N8j18J9OPJ7m3%j2Q1Q9j67P4J1r3N1jj8j6QK7Jk6j7M1L8
-189C2j2r2J06M6m8q6M3o0J15r3MQn%n5J30J25j8j22o8J8j6N3N9J42j44j34j6O2k2k3L2N7
-156A8kJ0K7q3K5k6j8L6m0j4J04Jn1%mKm9J24l0o7k7j0pJ5J45l5q7pm9J32N7j24k3O7n8M3
-120eO1J8J3k1N7K2r8n7N5l7K7J8m2l0o9P6N2o3k1m3O2N6J1J1p0n2J13N6j00k5R1J4j00K7
-86GNk6pl6qO3%K5k7r3N7M5n9M3j8m7L8P5M0O7k4j57j3rP4p4M4J5O5M3l8m4O5n3m2o8K05P
-48A40j85L3m9j1J8M1P8l7r0P1K6o4j1N3M3o4m7J24J1m0n1n2RQ3J04j67jJ38j8r4PN9n3l9
-14c5o0R3R5l9P3k6m0P6j02j13m0R8J23O8k1j66l3P3J2l6k9J14rm7Q5L8j09j2j00N4m9L3j6
18d7rJ7l4M5k1R5j17J40lq2L8j02J09j4
32A5
##PAGE=	F1=23478.42615020543235
##FIRST=	24596.97802734375,	7686.668670654296875,	0.17938114702701568604
##DATATABLE=	(F2++(Y..Y)), PROFILE
-2014A0k9Nk4L1j6L7N9j9l8J07l5p9n8P9mn2O4K2j03J0Ol4J26l5Lj3l4j7l9O3PJ9k7l7O1Q0
-1978I6q2n2J5QL7M6k1j4j0l8j2mj2O8N2p0m0l9L7P1l3p3J8J3mO5K7j02J9K6ml3L8R0n6o9
-1942d2L9O5l0L9j4m0o0j2O0m5j2K9m3J16N6j32k3L1J8nML8O9L1r6j1l1Mm9M1O2MK3j27RJ04
-1906G0l9j08l1J32nl6J2P7J4j50L2N9o5l7M5J9M5L8j12K4l9O6kj06R2LL1%j4L0J5j42O4L6
-1872A8L1L9m4p4J71j3j30J3P3o4k6Rp7R5kp6P6j4m8rM8K24L9j17j71K3L5j30M7N6qjj0J09
-1838I2L6j57m7L6m1L6K4k2l8L6L3k5k1L5m8Q3L9m%K9m2k8J5O5j14K1J2n4k8M5J3J3k7j8P0
-1803A9o1%O7L7k2m9M3M8l5K0j1j13J7R3Q8j11m6k3P3J8p3P9P0j9j30j5K7j2%K2m5J6J3k3
-1769c8k8L3pj1R6Qn0jlq2K16j2p4j17O9J9N9n2K8J15p0o0m9k8k7O5J4J0N9j06k5l9K1P3n2
-1734d6O8k3K3p6O5K8k7r5J10J1%l8J2Pm3rM3JJJ45m8k08M2Q7O3r2Q1k3k7rl9J0K7n8P0J3
-1698D6pP5Qj5j42l6O7l8rP1Pk8Jp2J17Q0M9J2r1p5l0n4N2L6k7jMLK1LL0n1oj4k3pk5L8k7
-1659e8J4Q3q1M3p8R0qm4K0L4RPJ4K1L1j01Jj4JJ6omk4m3RK6k0J8M5l1OL3K5K7Mn0p8M0k5
-1620d8L4q5J82p0o8O5R0n3L0j8J8J6Ll1j23N5K5n7J3k7jM5K7l8R2l0qk7o8L6l8J3k5L8K2
-1585a1j0N0l0k0k8J4L2K1j9Q1r4l7L1J2n7Q6P8J6j34N6Qp1%Q3m3r0J09J0k5m2PK4nrN1Lo5
-1548a8m9O6m9k6M2N3r0J2K5rj8k0L6Q2J7o0n7L0j8qQ0L9M3l6r2k3O1K4l5ml9n2J0P5J33o1
-1512F4r7O2j6j03R8kk0L7r6RM9P2l1n2N0k6O3q7k4O5M2p0o7P5L7J9k0p0mM3N2n2RO9l2l5
-1476A1M9k3j04L4Q5R6p4o3p4j7K5KM5J18m2m4L2l2j02Q9O8l1j05N6p7J50j2l2N9p6n8J2k9
-1443f4J25J5m7p6O9K5M7k8LL4n6j04N9O6m2L4Op9Mk7J12j5k7L0k7p0Q0k2M0J5q1j8k2L6O2
-1408E7l6JK2m2P3K8Pj07q2J9K6k2L5O3p1Q2ko5k7J16L3m2o1q2L5J36j8j56Q4J5J45j34o4
-1375c4QL4n3N2LR6j04O9J5j43Q7m0m5P3J00Kj55O7k0j08Q5M9r9R1j8n0M5l2j8P3p4J9l3N8
-1341@j2K2J5J3l3M1m4L4J24o9j35Q5m1Rj2q5L8K1K1j0L1J04O9j00j15m0Q1P3l1l3j7L9M0
-1308H3K3p2p6N1J0l7o5L0P1k6N1n0j4J9L3k1O9r1j6j4K7l8K5K1l7K5%k7K0j6l4J30j0J4M5
-1273A03j9m8k0o4J08Ok3k1j0M1Pj1M4K1o0p8M9J00j05k9J2L0Q8m5j16j2P3n8M3P5q4j5l4
-1240e2l8lN8N9J49j83L7q8J4K6K1l1N0po0j1rO0M8j01J04k2r9Q8K2L2r5J8N0j9r0J10N5K0
-1206A13q3j9N1p4k5R0k1n4L4K6m7n1O3J5K8J7p3l8M2Pk3pn4L7J4N3m2NN8m8q4Q8j1Rq7Q8
-1170cK5pl5RJ1p8K1J5N1nm3K4m4N4Nj4J0Ml0K4M6Nl8k6o8Q1L6j18R0l1M5N8rq1J6J09Kn4
-1132E7k7n7Jk9K8M6q2J6j9J7N4k1L6L3K0k5n7n5P6k3l6K7P0q8rN9J67k3j50j8J07k9rN4J4
-1097A25j6j3L3j2r6p2l6Q8N1n4k7M7o7L2M1l5om7P2lm1J34L9j06O0l5J7Ql7q8qj7K5kK0R3
-1061F7j32J19q6M7J3J5o8j5N0j5p6R9Qn3j5J99k6j03l4k6Lrj0K5k7j6j3M4Ll5K0K6L0m7j8
-1026e6J8R9Mq0kJ13k0j54O1j5j8Q8N1j5n5n1m5N4M3q3J00J4J3or9P7J4k6n0QKm6K1J25N8
-991A42j73L6N0r6J5j2M8kl4K1j0J5kK6j0M9l3j04j0L2J12o5l2O3Jp5O3K2k1J2j6j7M4j1k1
-956Go9N5O1j7r0M9J4o0P6ol2Rp3O2pJ88j22n1mJ2k0Pko0N0JOn1M7o6J57N9m1j24K0O8n4k
-918cKl5QJ23M7q8J06r1j05J5J1p7J40P4p9j30R2Q1m7j02J01M0po5nM1j9p0RpQJ9N1o6n8M3
-882d3Q6j6nr5L3L5j0N3L1o5J00O2j34k0j6j3p4L3Pj9PQ9j7rK6o2N8R8r0j2n3l3L5PmJ5QN8
-844E1J0o6M7Pk7n5K9Qm1nL7Q7%q8l3R1m8P0Q6k08R9j1n8j4Q7J9j30k5j0P7Nln5M0R0P5%j29
-806Im6K5J2o0M7m1JR3j7p4N5M2j6J2j3l7N8j32J11K6o9j8L2K7P3L9j82K1k0NL2mm5P6N1r3
-770b0L9l8J0O1k3L5n5M8k6n7J4k5M8jpj7k1J9j6k1Rj6oqL7N0J6Pm8J9O2o4K3oQ3j02n2K6
-732b3j7PO4O6m3m6j1k8o1L4j1J16O7m9n7o0N2Nm5J62k6o6Mo2R1L4j32k3K8J06M5l1q1o7Q2
-697B4Q0nk4j8n7m5K2qj9k7J4K9k8K8L8J7K9j01P6M7Nl4j25O5K8j3M9p8l0k3J00l5L8rl5M3
-661A8Rr9N5O7nk5o0k2L7L5O1q1j6J3o1N6K9qoO0J01j35l5K2m2J19K7j01l2L9j2m4L6K2K0
-626D2J0Rj3j00M9J7Kn3O1O1J3o5q6K2L3J1K3Rjq6L1m7N9PJ1k7n9K2O4p1QL1mlJ08m3o1O1
-588D5o5K6M2q2mN7m9K5LJ8O7J3j3K4N6lj26N6L5j19k9K1k2JJ4J3lN5Lj03oL1m4O8o6N6L8
-551C3m9J4k5l5jj4J31K0qm3l3n3L1M3j3k4k7K6Q2j30J28m0J08k3o4q1N9l1J3l7M7j0p2Q3
-517Ekj4L0N1O9l3n2j4M0j20K6J4L3n1Q6P5q5k7l2O5N4j01p6L2N4J58Qj73m7Kj0K3m0Q8J1
-482D7n5o5JM5O6j4l8R7l6n1o0QoK9N6rlj3j8j0J63l4j51j8K1J04nj36Q3lQ3p8LO3q9l0M0
-445a3M9k0n2j9R2Qq4QJ3L6R4L1q8p8J15J2j02K1l7M2j9K7kr6O6l2k6K3n9Q9P4n4k1Qj8k1
-409c3n0K8MNJ3oL2J4l8pJO9j22R1Q0n6n0J12p2l6K3Nn3J51p7o0J09k5j18L1L7Nm0P3Q2m3
-373G9q4p5K3N7lL3j2K1N5j38J28R5j33j32O7P1%l5K5j5n2K9k4mK5N2j17J03q4O8Mj08R1k2
-339a2L3j4l4J56o3p2M0L2k6r3J50L8j02k3J03J4j37M2M4p8n0j0P6k2M4o0P2K4n7M8j4J1k5
-306C5n5l1L1R0l9q4J63lp1k1k2J7o1N4om8N8mp7KP3M7k0MP3p9p9PpO6k8L0j0m7N9M3r2j6
-268d8kJ8O1r0KL2KKQ0K4k3Mk6Pj6l8K8Nj3J3J5k6p6P7m7KM4L3r4O9K1L0j9q1o6P4k7jQ9P7
-228A16%p9n7J7k8K2l8M7M3o7jJ01l1J9j29L5J5k0Jml4OQ0R8j64R2Rj24O8j9j2qN3L1n6k6
-192d4J7N7K9j7o8Q9J5m8p6J3l3O2r2N1RJ7L4n5O8J30k3j31k5l2k1P3M5J68j57j41J1O3k8
-159d0l4L9O7j8l4N0l5M0r6N3rl7k4J49M1p8m4m0J8o0R1Lo3j3QpL1J11l8p9ol6J27L7j11j7
-123e4Q1o0L3O7J7J2k2L7Pr6l3M0l5K8J8l2j0o7N7M8n5km5KQ8L6j4n0n4Q5O4o7n4J05M0r4
-87B1L0j3o6J9j5n3N6j4N1j7o4RL6j7Pnk3jQ1M1P5Jj65k0J0P6j00O3MO7K0m7l1O3m6m1o7K16
-49A41Kj59L0l9kl8M7R1k9r0M9K9m0J2K8Jo9LJ06jj6k9q6k3P9Q8j54K7J44l7r8K2N8m7n1o3
-13a14J25P0m1J14m5p4Q5m9j64l2J29J07M3n5j34lN6jl3rJ29pp5Q2M3j17l6l2Q2p3rJj9qJ2
21e2K9j8O3r2R4j1p3P6q6J07l8
32a
##PAGE=	F1=23454.109805050251452
##FIRST=	24596.97802734375,	7686.668670654296875,	0.001984167611226439476
##DATATABLE=	(F2++(Y..Y)), PROFILE
-2014@j0L1m5J4oJ8M6K6m4R9nq1q8P4K1n7K4J5j03O5k5JQ5m4J1ql8m9M0J2lRk2jP4O8o7q5
-1976d8RK0O4L6k9kql8p1JlQ9L2o7ql8L6N0j6m2J3pJ2K3M0j04L7%mj9M4P8p4n2L4N8nM3l7
-1937D7k8j4k2Nl0j0L1m6J21M7j23l8M4j0J4L4K2Q0L3q7n3j0nm2L5N6l1J8o4j4R7m0q5qJ07
-1902C1J7j8k3L3Nj30M0N2m9l0L3L4K5M6j05Qk2N6kp4N7K5L0J3m2K6M3j22oO0lM2m7LJ62k
-1866A66j66k2J18p1o2J5o9J24Qj04O5J0k0j7M7J96%r1j36M3J4j35N7J0k1L8m2J02K2j51j9
-1835i1L9m3L9M4j5n3O9J3m2j8M5l1O3K3J6oPk2k1J2R2j02m2L2m5l6N4J6J7o0K3Q4p5m3P9
-1800B2N4l6o7N0K0J4j7jq5k9J16J08j09m4m5R5K3j01Q4Q5lj20l5L1rPL7m4m5M2jp7M8Qj8
-1765d2R3Nn9rpn7J85k4m7r9M4K7N0m1L9J30k8o6j17kl2O6M0p5R7p3k6m0J3L7l9L8l7O5o4
-1730e5N3L1l4l5Q5lnn4K0J7n1k3O1K4MJ34o6k11M1J07M6p9P1j2m3l3j2K2Np5J29l2j2R7M
-1695A16k4j50l8J18k4p6P3M2k3l5j6J01L4L0K0p4p4o6K7L5L3j7l0L9K3J5rK9n3l1l9l8Q0
-1662bk5oo4Q3R6r8K4o4P8m0k2M3j8J4M3J5LK5j13K6nj6JRQk8lJ5pl0M4J6j8K5j9jM8Np9l0
-1622f7oJ7O2j25J66o6k3N5J14n6J9J9j1J9J4n1j22M4J9o7J8j6j6L8N6r2J06j9qj4j4M2q0
-1589d5J2m3K4J1k6Q6qn1mj4M0J3J8O8q9k8J8J1m7R4O0jj11L5J7l6K2L6o5k4P7l4j6k8j4L2
-1553a0L5jJ4K4p6l1J9l7l7R8L6j07J8L8k1m5j5M9N7M1m2o6J5l8K3P0L7L8l1q3QMM3n0lJ0
-1517a6j7m6M4J47p1m7P3o8n7R9j3l7J0j05P3K2O4m7rL7k6M6j05j6Q6N5q4o7O8M2jn3p0PR7
-1482A5L2p8K9R3m4n1O6l0q6NR3R0o8o4p4MJ4K2K4J38l9o3K5l9o5O9K6n5pJ8k9J31l2l0P3
-1447A13j01n8j1J7J48%n1p6L4QM8k9kM0o6l9N5J9n6J07J4j46jNJ02ml0K7K0j04P5oL2Rp3
-1412B0q6PL7P7n6K7Ol6O8L7j4j23j3Nkm2R9N9j22Q5mn7%R0K8j9n6j09O2J09qj42N8L3J33
-1377A51j37l1KK0n2M7L8R2j41L7J6q2M3m6RQ4O4k5j14M1j0r6N8O6r3Q7j5p0P1k2m5O2l8j9
-1343d8j0N7pM3j9J4k1M8m4QJ63n6j20K0l2K0l5k4LK7j4l6O8J31N0j20r6n8Q3Q2Ql9l3L7M8
-1308I8K9n7j03N5K3l0p1NP4m6M7m0j0kK8J4P5o5m9j3K5m7N6j4l3L4Qm6K0j4jJ14m1K0P1J6
-1272A30p8l1n8O9J7l7J5J8M9jn5L9M3o0j06O1J28q8l3MLP0m6j12j5O7m2L7N3o6K1k0j6KL0
-1237hK4J33j96O4p1J7OL5j5J5Mp0RJ4P8M3j24P6k9p5Q9NK6q4L2J9k0j6Q4L8L3p8k8N3m9n1
-1201a7M2j1j7K8K0n8n8M5jO0lm4o7M4lk6K9l4L6L1K3n7K7O2m8n3N0qJ2q0N0O1j5m2K2J7o2
-1164d5k5M3O3k4m7rk4O9mL7J4k5n2J5N7J6k1l2q7R5L4j32O6J2K0L2lo5J7J05K8m4n5p0K9
-1129a2j9k7N3p2NQOO8j8QN3K8j7o4k2P7m4m9oJ09p5k4M0J72j0j48k5J13k3l5N5k2MM1K8k2
-1093A34q4n6n2N0O2m2nJ2n2N4N2l9m5o2O2Nl0J15L6r6O6OK0j8m4p3n6L1J1qM1R5j30R5p8
-1058b3L3J2pq0RL2ml0P6Qm7pJ84%p7o7m7Nl4jN3l1rrJ9Lj1J2KQJk4K5O5k2n2N0R9m1j45K3
-1017d9L5o2R3N6J8m0o4l0LM5p5R7L9J7k6j19J08J9m8n6J5J2m9J7J25P3j26r0P8m5J9j8N0
-984B2jr2N5J0j2J2N4k5J9m2p7%P1J07j12n0Q8j1l0P7jk7J6l1k5%%ko8P6Q7k8j16J0M1k7P2
-947D0ko3J8q0M9mJ66j25l4RPn3OL1k5O0j5jj4J6p1J54M3m2j08O8M9p5l3j%j4J17M8q7J22
-911A56j04q4J3K0p4J05P4p9j23J23P6o3j11J06L2Km6k3L1l0p7M2J3J6J5J9o1j2J5O6l5Jo3
-878f0NL7OM2M1q5Q3P0j51j9Pk0l1K7J5o8L8J17l5o3N1m8N4J51q4m8n8m2nJ7J4K4QM9pn0Q5
-841F7j0m0m9j0k2pK0M7P9ln7n1O6m9R0R1k07Q2k2o2K3P9Qj39K7kJ6J1K6p4O8Q8P4l7j43l0
-805e2K5J4m2L9j9RR8n6m1M8L7nJ1l7l6P3j11Q6M0o9l1%N4P4J2j75N8j8k5kJ5k6O5L9r5M2
-769ak1K1M8k9Rl4N8ln7l9OM8qK9j8n7K2j3j9L5lj6pqM8K9K5k2m3P3l2k6L7Q9j09p5J5J9j8
-730d7Q0O8n8m3Lj4o2L3j0Q7P9m8p3m7N3nk4J71k3j18L8p1Q9P1p9n0n2P9L0k8o4j0O4J24k0
-695A23m1k5n8l5M9k0Lj9r6M6L8JL7J4K1j09R7K2nmr4J2O4j1L9n9l0n7J13m4M5Lj4P1m0n9
-659b2K4K6ok5m9rK3N9O6p9n0J4k7O8K5l8K6kJ24j29j4%m0O6N4j03J0N0j2l7J9K8K5J2pk5
-623D5r7M1M4K2p7L2O5K6o2j05J7M7OK9L2nj28N5n0N6L8Qj1n8j0Q0l8m3L0J1m4R4j0n8O4p3
-587b7K8P7p0l3O3o2OL2RN1qKK7N4mj19O8N1j06l3qnK4m4L1k8P2J2q0k0M8m1O4o2lO5j7l6
-549b2k4K7pl6J28j7k2k6J6o1L6N1k4m6l3J7R4p6M0j1J04lq7m9L9k9J7n7N5qm7P8m2J6L2P
-513C0M0k8%lJ0j04N5J1K0l8J07L8j02k5m3J03N9j37j4j7N9J64J7j66j04lP1j4m6Q7Jn0n2
-480g4J2O1L1l8j3Q0j3k2p5L1m0nO1K7j3j0k9L9J15m7j46j7O0R0n2p3R5l9Q8o7l2O5q1PQM5
-444B9Oo8l3R4j6q6JJ6Q6R9K9r7p8J24M5j48k0k5O4j0L7l2n9O1l9l3M2o8P9K9k4Ml%Qn7J4
-407b9lpJ2kKKj9j0K9O3j30O8P6n3j9J25p0l2j0j0k3R0q4LJ18o2q3K5jK9j4L1R3m0j02m1m
-370h2Q5m3N1K0K9M1j28J29M0j52q5P2Q6j5l5Qk4j8N1j4n5M5P1j09P5j04J03j0j31J01j1K8
-338A9j4l3J35m7l1J1J2nq4J14O8q3l7R0j1j10M5J9r7j0l1M8qM0o7J39J4p3O6J1J0o8l7Nn
-303eP0pj36J69Mn3k3l0L5p8M1j3n6O8J5o4J9K3M0Kl1R9k9j03K9j1M3l8mJ8m0L6M0q1l1RK6
-266d7L7o5pPN1J4O5QlL5m9j4km5K1J1oL4j0n2n2R6qPK1K1j16M4K6K1l4m3m4N1l3M4O8N9J2
-227A23q8n0J6j4K4n7L7K5q5l1J26J9lj22M7K4l5l0L5j5l1Q1R4j39Q9Mr1N3m8KrR2K9j05l9
-192g2N8P2J5k2m9Q2j1m8o4Mk4L1k3J4lL1P2n1L4J15l2j29Oq1pO1N5J75j65j37L1O0l5l0L9
-157b8P0m2o1P7lL9j28Q2m0jm7J60R0r7p0m8j3J3k4L4l3QJ2K9kO8k4n8j1k2J03J8p1m0J02
-122D2n2PP0J1J0j2K6jr1k6K6l3K9K2oK2n7K0K7m5J3k9o6J13M7m1j7n4N6O1m0o0J04N9q5L0
-86H0j0q6J6kq5M0j7N7j0k3%kJ9k5OOm6Q5K7Q2L2j47m1K1P2q9O4j2O3qm7j5M6l6k8m6K12n
-48A48j38L0l4Ko7M2Q6l3q0L4K8j3L7Kl1o5M1Q7j8Mrq2m8O1N2j36M6J41l9j05K9N8l2m7k0
-13f9J04L6k8J35o1j16P6J7j13m2R8P4J9q4r4L9L8k3l4OJ39lr8O5N6j12n8M5Q5r3m2Rk2j9
20g0L7K1j7L6o7L7l2n4J07n8J04n4
32a0
##PAGE=	F1=23429.793459895070555
##FIRST=	24596.97802734375,	7686.668670654296875,	-0.25626763701438903809
##DATATABLE=	(F2++(Y..Y)), PROFILE
-2014a4J4M5n9LpJK7O4j4O6J6o4p5J5M1n8j7Rm3N9m2K5N0n8K2om3l8R6m6k2K2k1J4P9M8m8
-1977D1j07J0L1Q1J8k5K7j9l3q0j8LP6Mj9Qm4L2K3J9k6Nj9K0k6O3j01N1k2j1j0N4N8q2j3L
-1941b8O2NM0m7k7L2k0m7k2OK6n1J21L5r3l4K3m2L7N3J3R3K9q0q7Qnm3K5N3k7j4jk8P8l5n3
-1904d5J2O8L9mo0j3jj06M8N7Nml8L4NO0q4k1j2N0J1m0nN8K0M0o0NP1r7l2M5n0M7n2P9J36
-1867A66J6j70q8J68n6j00J4l6J23K8j00NM3Lk9N3J53l9n7q1N9j3j40P5k5l9P4m8N6K5r5j4
-1835f9j2k1N0N3j0l0N8j1n4kL7J1L4jK8j3k0%qJ0J13p4r3L2l2m2N6J2L0q2N0R5q3m9O8M6
-1799G7n4p5P2L0Qn7J1n9o0J30J08j11k5n2J08K9j06O0Q0Rq7m2K8mPO2k8q8L0J4j13N5K8k1
-1765c6P8jn3rom5J41j5k3o0jK1L5k4M9J29K2o6j81M5pJ8N8j38J19l9j6l8Lnl1J1k3Q5o0N2
-1729a1L6l4J9N2j3j8q3L6J5j6l8N1M6L3J11j02j78L2R7L3n6N4pm7o1K1K9j3l2J18p2k7J19
-1696I4J1l2j60rJ42j7j31O7O7j1o3M4P8j8KK8l9o4n2P1pK4Qm5M4M8J3k3J1m7m6n0l0J16j7
-1661Gl7m6J01R6j14Pm8O1p0J5N8m8j0Q2L0k5J2j25N1Ql4j6K8L3joql4k6O5nlM9p1k2O9K2
-1624D5j01k1k2M0Q2j29R5m8J8N2J33n8%M9j1NJ4o5j10L5J2o9K1kk5K1Q3j06O8j0j0J4O3J6
-1590G9j14J2n9K2k1pJ06rp0J2l0N2j6O9N1r1j6J1Ql0Q3M9j6q1J9K0LL3j2p9L2N2p1j2j0l9
-1554g0L0P6J2j7L3q0ll4%l0R8L1j16K7M4k5o8MN7%O2j1n9k0j5J9M8L5L2j9o4K4n0O4o5PO1
-1517A8Op5NJ37q1KP2r5j5Q4j9m2mp7P5mN3m3K8J4l2K9r8j7R9O8j00m3M6M4j8o2ll2J07L0
-1481E7q3M1R1o0o3P4l7n8l0J07P8o6o7m2RmM4qJ43k9o7Rm3j6O6k0n6N3j2LJ06m7l3P6j21
-1446el1l4P4J44j9m8o4%j6M4l0pM5o9QN2j8n6J66K0j99j7M3Q5lk4K6O6j25N6J7K0Mn1j03
-1411d9j6K7R1o9N1j6m0N8N0k3j21K3J8Jm8J23M9j78P6nm4K1O9K3jn2j20Q2P5lj22L7L9J12
-1377A18j29J2mJ0m3L9N8Q0j70J2OrJ4o7N1R1K1n4n2K5mq2K3P6p6O9lq0J06pq2M4rl6KM6M
-1340@N2n0LON2m1l1J93k6j10m2j6K8o4M2l1K7k1q2J09J49J6j21p0l3O1N1N0m2l8L3N1K6l9
-1306I2j22N7K8k7p1k2Q1m3K5k0J2m3J9N8N8l0n9k3J6k6M8m5lK6J8n7J8k1K7Q4o4K3Q5M3q7
-1271E5k5m4J2L1m4N0M6M1j1q1K9N1o3j18Q0J31o8k4jk3N7n5j23J5N3k2J7M1l1M1lPqJ0k0
-1236CR4j75R7n9J2j2M0Oj6Rp2M3K6Q7L0j44M2k1j7M9pRn9L5%nL3N5J7N4p3n0M7j3n9mLlK8
-1197C0J7n9n1K2qL5J2op4J8j8pP3k6J9L4j4o2N2N5m4j9L8mQr0K7Q0j9l4J5K3l6o8Q0N1l8
-1160A2l5m9J0Q0j5O9K2n5o4jP1K6j9m4q6Q6K5r8N3L1j3J4%m5PQ8N0l7p0p1N8j0p1M4o7lN1
-1123e6J2M4mqN3K8j1n8J2Q0n6o5l2J38o7l8K0J63Nj36l6J12j7n1L9l3M5P9J7m1p4k8n2j0
-1089b6P6k3J8j4m8P3O1l2o9j00L4L0l1Q9L3o8O7K4L3l9m3m3n8K2oQL7Q8j14O0n2NJ0nq6O7
-1053b2k1JJ9M9kl7mJ70K1n7r6o6J1pML5l0Lj8jjJ0Kl5KP1m3K7J6m8LP2R8o7j28JO6p6O3N2
-1013C7M6om7l9n5M5m0Q6M7K9m1j60J35K4o0n0K1L1p7J5J16Q4o7j02L5j4Qk3M4Qj19O4K5l4
-979c4K1P6l1j5m4k3MP9J00j36o6R8l2K6P4k5k2K2k8n0n1L2K4q6R1R7l0r6n9N6oP3Oq0L4l6
-943c7qj7J19j12OLPoM3l8j6P4k3pK3rp7J28K5m7l7R3J2r9n7lK7k3J01N6r2J23j06m8kL3n4
-906d5N5O8p0r2J16O4p3r6J17J9ol5l6L2l0o1N2NM4Pj4m8J4rM7l4ll4k1M6J8L4M5r9N3P8j53
-869d5l3K8k8M0MM2p4K3J19m3j18O6k3L8J86p0p4n0k6n3K5L7JJ4L2k5rQ5k3o0l7j7MJ%N3O8
-832E8Jj7o0K7l6P3J05j90M9j6o3L9N8Jr7O9j2k4oN3p6P2Q8O8p0j45qL0J3l7K7J5J3Q0q8J
-796eL1K3K6K0p0l6Q2p6M3N1o3l6k4P7N5j3j26O7j3m0n0L3pN8J6p4M5j2J7K2k4pl5Q3K2o0
-760@n3L5J3pN5j1q3J1lj5N1Nk4Kl5L7M1L8mo4O9k5q0R1P1j15p4K7L3m0P7P0n6l2J2pp0M2
-722a8j4P0Q1n7q4l0N5j3j0J59qj62O9p2Q1J10k8p3j04K6jrk0K6M3J54l5n9k7n6k0O6l4L1
-688C7mj06k2P6qK3kOn7P5j7jK6n9l8R2lJ3l1k2n6J35o5K1mK8R0o7m0j1q%j8l6kK8N6O1q4
-649Fp1L1J4Q7J1p9M1m4J24j19J6k1rj0O0r2N8N6j1n1J2N4K5Rk7l5q7M1N8M1j01LN9L7m6j10
-613g0pN9J0L3M7oj33P4m4J2P1MKn2k9Q1On6k2L0o9O7K6o8P4q4L5J09n2n6N7o5k1O4lK5pL7
-575G9J5M7j3j06O6N6q7k9l3J5M5r4M8n1P4J3m8k5N3m3N5m4o1Q3J3o5L7K6k5n3J18m7l6N3
-541C6J0q4M2O5l1o2l8pJ07k1m3J4J00J1j02LKk9K1p1P5j6k4N6p9O4J9l8Mk5O2J2k0o6N8K3
-505B8J1m5J19Pj01po9J40O2j49Pm8N2J62L0j49j21K6R9p5n7Q9rl3l8J4P6ko5J6M8PJ5p6M3
-470Gn8j7M3N5j7j4j8N6P0m6j21oN8P5p7J2O7p9Q7m3o9P7n7J7oJ6K8o3m5O8m5lppJ10Q8K2
-433A58j01p4J28P2j75o8j3R2pM4o1j6N0l9m1N3o1O4l1K4K0jK1L2m4j6j6j8PLk9j3Nk1O5N3
-397D6j31L3O8m3jJ27n3k1m0j7PN6j22P5J08r5k4J6m6L5J1j7J14k4j25Ll2R9m6K3N6L4K8j06
-363dJ05j4j61k4O6R1k4l4%j3J0M6op3M6Q6r5K6j04J22k2j23R0NJ4j6k5J03k1kj4nJ1n6Q9
-328G4J01q4n0P1l6p7L6j6j02M2nk2j5P4p8J66Pr1Q5L5J3r6k7M0m2L7L3j50J32J8k5k2n1N3
-294B8p6J8j6o6P0K7m7M8oJJ8n2J21Rj13M7KOm8l5L7k3K0K8n6j3MJ6N5k6k2k6O9JM9oQO0o9
-255D2k4J9n8RJ0PM7l7o8j9J04K0J7LNj20K3K3Mk7Monj2M7N1M4J8r1m6J1MK3n6K7Mo8j3O8
-216a6L8j5r1N2M0k5r2O5K0m5M3P6j00P7nl1K8o7J3k0J20K2j20l3N5Q0%k4l9Q3k9n3n2L3k1
-181c3J4Rk0k2L3J12m0K8R6n2j29K2j00K6oR8J59j66j27N4M8m4j7M6N6o7k1N7KK1j14O6n5
-148f6M8n8J32J39j05o4j7j05Q7n1k1J5L4j9O3k8L0Ol8j5j6P2Nk1p6J06k6k6O6%NJ1K3lq5
-113Bl1K6l2K0L6M3M4o1mkm0J4j4p1R4L7o5K4o1K6N2j8n1R9O3p3L0Nq9jmq3jmM3kJ9J1l9M1
-73a7m1NL2p5Q7kP9O3j02o1J4N6o3O0k5N3l3l7kJ9k4kj3J91j7j15L2l8Op6K9O9m6o2K6K4J3
-36GN8k3m4n2O5O3l7K0Po9m7M1Lr4M0J15j9j01J3N7j0j8PP8Mj0J37o9j56M3Q2m7m3N9L4jr7
0dn1Q2K7n1m3J5J39Nj08K9P6r3p5Q9Q8j00o5Nk1j7N0J6j7K0m4Mo8k1R6k3J01n9
32a8
##PAGE=	F1=23405.477114739889657
##FIRST=	24596.97802734375,	7686.668670654296875,	-0.47117778658866882324
##DATATABLE=	(F2++(Y..Y)), PROFILE
-2014b7L4M5o1Jk0qQQ7K2L5K3m2o0l1N0m8o4J0J9L8m7L6L3p7L8j1m0K6R4q4m5M6k4kP9K9l0
-1977C2r8kM1Q4nj0N9l2k6m8l3j6L5k0N2Km7K9NN6k5lk8K3p4R0r2N6l2k5oN8L8o2lj4O8mL6
-1938E9l8m3O9kp6l4L2J6n7J14K5n0l2qo1N7M4J8J04J5p1j06K1nm8J5M3Mm5N1l5N8l2l0K7
-1903aL5N8Qr9n9lo1M2P1N4Qq2Rj1Q0o5m3j1M1L8oq6R8lP3o6k1R1p5k7J0q3P1p2J27R9L4j41
-1865C2j52J89k8j10Rj3J10M7p0q0P3K0m8P4R8p4j8j5O5l9j42Q8l0n4Q1k3J0N4m8l5m4qM0
-1832d1N7j3j0M9m0n7J4K1N1J3l0K7j4l3J9QOJ21m1j21J4j4m7N1OM9r0N5J03p9m3N5J9o9o0
-1797f4R5M9l5q6K4m2m8J12Q3j14J0n1J16L7q1J5M7J0l8l5J9MkR1pj05KNq5PN4k1N7j1l3%
-1761b1jl2O9J2j0k8k1NOlN6J06O9n4k22R7J1l6O6j12O3ojl2pm3l0J1N1K5o2O5L6nL6J0j8
-1724E0k5j02N9j8L8l5J0O2P1Q5j46j05PO2K6k6L1pl8q5N4L1k9J2Q2q7m1J24K5l5j61L5J30
-1691E4j0j38M0P6oo2P7N4n7l3L7Pl5lN1n1J0L9l8J9P0J9l5k4l7m8m6LR7rm9k3J08Q5j24%
-1655A8l3M2r2M4O1m6m8J15N1m9mj41P3K6m8l2M1O2J9k2l7n4j1Q0j6OO9r2pN8M4q2p8K0J0
-1620e3Q2j07NkK7N8J39n7k1O2j0j0J7o7q8K5Op0K8J3l5J9R0o6k7Jj3M8J20j2j31J0o8L2l6
-1585i1M9O4k8o5NqO0o9J10L7r7mJ2MoN5M6k9m6J1J6K1M5m6p6O2L6j00pMm7lJ20K2m0L7q1
-1548b7L3o4J5l8R9L3j18L0N7k3r4K4O8o7P3L0m0n5J9KJ3L6K6Mn3K6q5Q1o4J2R6J8r1J7Q8
-1513H1q5K4N7j00J2O4k1l0Kn8N3k5M8j6M3j8m0J9o2l4J00P1j13j0K1N0k8j9K7o2P8M1p9N4
-1479D5P2p9o8P2m2k3n7J20N7o0p8RPk2N3l8J34j4n9j4m3L4P6l9k9L8k7J8P6n4m2P1j34K0
-1445b0n5J14J37l9m0m5k7m2L6k7j2M9o6K2N7l9l1J84K7k13k8N3O4rj0K0R9j32L6L9J1%k3
-1412I0r6m8KR8o6N7l5n0M4O5rr0mM7K1m6J22L5k21O6ml0L4N3K0Qm9j06Q5M7qj05L9K2Q4j02
-1376c0N2j1Nl0L3N8O5j94J6l0O0Op6N7R0j9p8J6K6jp7j7Q1m9M1J9p6J22J3j02J0Rl4lL6L5
-1340B3M2q0j7M9M9l8o9K07Pr9j00QK9q4Q9n3K3kj15J21J49k0r6m4qN2j0Q9m0l5L2M8J5k4
-1306I8j36N8K2k7o1l9Q7j7j1%M6n3j1Q0L0%n7l8J8LJ5o6M1PK7n8J8l2M0M4p7L3R0N3q0ll4
-1269A0l8M4m8P4O6K5k3q8J7M6o8j04Q9J11n0K%m4M1m6j23L2L2jLL2JM5J0K7j9%n1K7r1Q8
-1233B8n4Ok1L2K7m0Ol6N1K1R1J5j56J4MJ5J0j0pl0L3qK0N2K7oP5o1p6J9L3n0l7J2j2M2J0
-1196C9n3l2RM5r5O9K0m9k9j2M9N3k1nK9n6m6O4M1m2J5M7Mpj06J8Q1j5k4jL3op9Q1K8m4j5
-1159a2q4N1P3k9R6L0q6o1j7R5K9l0o4o6N8J1n2N8L0l6MKk7j0O6O3l6p1o2Q1ln7J7o3j1P2
-1123d1KK1K0j4K7K2ml5L3Q0n4q0m2J45o1l1j6J44K2j22m3J04j5n9RKP5Q6Ro4o6Rm2o9R5p
-1087D0L8l0n4Q5O4j7p1j18m1O8m5O1K9j4N9K0M6m9l2pm7ll3K5K5P6q7K3k1k6J3J7o6R5m9
-1052b6j1M4K5k0k3PJ49K8m2j12q2J8L4J6lk2Ok9Oj8J9nn5Q1M6o9L2m0n1N1O5J01q5j03LP1
-1016Fo9K6M3N2L2j3n9r8L6pQ4L9M1m1j58R7L2o0l6K4N8j24L1P7R9j1q1J3j8qk9L5K0j09M7
-981b9L1m3J9Q7k6n1l5L0rQ0R0j39n5P7n9Q8N4m9qL2rq3p0N5M1j06R4R2l0n9n8opQ0K0p3N2
-944A8j4l8k5N3m2K0k2jO0N0r0j9Q1l1lM5j2q3P8J3n8N6J04l1j22o4J3J9j3P5P6r7J05r5j2
-909fk2M3l8J5N5n4o6R9M3q0n1J30jk6l0m9N3k4m2M5k0Q1%m5l2K8j5K8k3j2j7j7N6LK7M9j07
-872b2K2P7j28j5pj5P3lP1q0J5J09m0r7rJ6%K11n7q9k9pm4J4L8m6J8J8m1L3O3k9q7j4M3K2
-836a6k2m2O1O0J3J2o2j6pL1J27j73J3kk7MK2LpP4k9m3k9P3o7N6Q8O0q9j34J5L1Nl6K5M1J5
-799B8M4j11M3NLP3M4j06m2Q9m2oN3n1k8j1O1K9l1o4N9pm4o8J7RN7qm0M5pJrj8J6q2J12N0
-761F3o0k9K5qJN6Jr0rPk8O4J2j8J1m1K3M1M6Mn6N6l7j14J31L6j15m6L8K3m4O0P1l5k2J2j2
-724A7p5O1k0P6O8p7q8j5O3j6j7J35J6j82Q5o6O2J44K0r5j33j3j9N0OJK7J64m4o8k7n5%P1
-690E6m5N5Qq8n7N8llj9pL2J7o6J6M8k2n4P9J1j9Lj6l1J60q8j8l2Q3R9p7l3m4k5J0ql1JM3
-652gL6M2q6n6M0N1R6nj05K6n2R8j04M4l9L3n6J9l7P4N6j3q1J5R4K1Om7l9p8L3O6O2j15j4
-617b2L6L7j7r3m6O5J5M0N0mq9O5m7l7R8pJ6l2m4O9M8m3r3M3o2L3M8p9R1r1K4J41l6p6M7n6
-581hn5R2rLL3M2j3M5j5r1N0M9o9k1m7L8N8j22M9o1O3Oj1k3M2m8M7k3r6Q6L3o5N8K0k7n0R7
-544E7o2k4J23k9j05M4P2l3o8m6l8J31J6j01K9R6J8p3J7l3k8K4n1Q3l7j1K9j03R7Jp1nK8M7
-510fK8l3k8L8M0J4n9J15j1q9J2r4J65O0j50J6n6M1J42L5j22r3K0Q4j08n7Q5j7j0k5J3Q7l5
-477Bp4L3J1J6N2o3M9o8jJ4O4j8k4NN4L9l6r7oM8O8p7N0M6j10P6j5r1R2l8J7pj7L7m0o3L6
-440c6k3P2nk1R0N7J2j04o9J34R2j90r2J9Q3j1M5q3K2L5k9m8N6m2M7r0P6J9K2L8M7m1m1l0
-406A1k5PLm1k6L5k3O2M2j08MM1k8%J13k3ko0mNN0j03Q0Q3j21L0K0l7j8K6o6J44kj22Rj8O2
-369@j0l4Q5L9J3q7P6n9j27K3M1Q0k5k4J2J1JK9lo6M0R9q3l1n5Q6l2r1P3J9j1pj2O8JJ6l0
-332B5k2J9k5Q8J14r5m7M7o0l9K4n4p9P7Qm9KP0q5J49Qj14J02N5J6j07j6O6p0rP3j02M8K8
-298D6Nj9q6P7o2qj6j9K5J3k5P8mn7J3n2J38K6j07O4J9k3o3l5K0nJ5Oj3J4j4K3Q4l9l1l0O3
-261B1k1L8rMP6q7mL0p7j1JK9M6n0o6KJ05L4K9pj2j11J8K5j2pK6J2l1LL0L5L6J8r2m8MK3K5
-222B5m1J8j2l6ML5J4l7m3N5O4j8j12L2M9m6OM3n8O3j1K7%o0J4m1J34J1r9kMQ1j2k0m6R2m0
-185C7n9m1P9j0J4lm3m0J9J51k4L6Q5q2j39K9p8M1q5J56J24j57j13Q3L1n3%N9K5p7L9J4j2
-152Fnp7L0o1J01n3P5J77r9m1J5j41Q6k0q3L2O2o6Q6m4J3L2k5j5j5M4%K4p3M3J9n5M9j5%M3
-116D9K4lp5l7L7k6qO3R1M9o5j6k7l8%pm2O7J2p8O2q0nM5Lm0R2N8n8K6K6q3j6j7l1l8k3K3
-78h6KN3K6n9N2l7j4M7p0P9k7N1Q5m1o0j2K5l3N2k8M1n4j8Mrj6L5K0J63m1q2M0n3J4p3QM7
-41C1n7m4K6J2L5P5m5m0k7P6L0n2M0K1o8m4K5l9k3J5O3J7p7k4N1J8J4J3O0j5LJ24o2j83j5
-6f6J32K6l9J9pqr2j4J20J7p9o0L4J25J1j08j4R9o7r4J04R1r5p5mk3mN7J3j9J2k2J7l7l4J9
29f5J0R3n2
32a4
##PAGE=	F1=23381.16076958470876
##FIRST=	24596.97802734375,	7686.668670654296875,	-0.53135389089584350586
##DATATABLE=	(F2++(Y..Y)), PROFILE
-2014c0L8L4n1Pm1mj3R1N0J4J8k1m0n6N2l1r1J6M4J5l9L8L1r9N7k0k4O8Q7j00n5N0k6l0P9
-1979A8J6j2o0l0N0P5l1J1Q3m2k1j5m8l3pl0J10j0m5L2LP8l5ql3J9r2R4q1N8l2l7nM4K8j8
-1943fl1LN8k9L4j0p3R5K7p9n8N3Ln7R7K0ll2m2k6L5PL3J12rn5j05K1j3m1J4RM1n5Q7l9M9
-1906C5l9j1L5PP5J7j36q5J1rK8O5Q3J4j00l0oR1n0m4k9K9P1K4j01P1l8J06o4m2R6n4k0k2
-1872b2oM5o3Q7N7M4q9j09Q8Nr7J3rR3O0l4j18N7K5o6J06L8j01K0M6O2o2j37R3j6n8O1ROP7
-1837A05l6n5m1k3K1N6j9KM2o3n7L3KP8mn9K0kmJ3J0%J15qj33lNm8K9%P9q6L2J13o4l7M4j5
-1799D2q0%Q7M3p4q7K7l0j8Q7M2j19O0n4J16M7m2j5lj9J5j4KK1k1J16J6j06rm2k1o4Q3k0L6
-1764Bj8j0J2J2j3k1M3j1mj5km6J9O1N7J10l3k20J28K3q4O4o3kJ4K3k3qp5j6L7O6j9n7O9L2
-1728C2M2K4l9j9j8o4M6p4Q9l3k6O3J01O1j66l4j5J0K5NQj2k2m2K5K8l5L3L7o2MM6L9l4j20
-1693i7L4J07jj21L0P4j7l9P0L8o8p1M7M7MJ5L1q7kO6j7k4Q4K9l6o8k9m4l1K6O8pm2nJ12O7
-1657A43j30Ok3K5j00N0N7l2p3J33P3o0j9j50Q2M3n4m9M4Q6L1l9o5n6J6P3j8RP7q0J6L8N5
-1624A09o5j11M1j6O5p6OLoO3J31n7l2O0k2k5L0n4o4J7jp2M5K6n6M1P8k8j19M0j1M9J45l0
-1590A04j29jo5M8mM3L2n4m2k1L6N5p7Q7L2j04NK1MJ9J1N0l8j0J1KK0N6n0o5O7K5j25MJ4j7
-1554e6J4O6L1o2M0p6O9o7nn3J15L6j14K1P8j8j11L2P1r7N4P3j9n7K7j4j9L4J0L6n9K0q1Q2
-1520Al8pJ10K0r2M3N6p5jL0r3L2M5k0jK2o0K1l7N5J9L5n5m1K8k8m7Q1O4j20K5kO2l4K2L1
-1484E1q6N4N5o8O3M8r4o6O0m2J2o4J17L1n0q2N4Ol7M6n2J13Jm4m1l9P7Q7l2k1Mk7K0M5n9
-1449D0m6N9j32P8q0J40J28n5l3k3n0o4L8j8k1M9n5LO9m2lJ76L3j90k4K8M4j3LNJ16j27J7
-1416E0N6O%kq9o1k3R5n3M5l9o6L0Q0J7n6o2Q4M4m8J19J8k48P2j9j7M7M2J6Pm5o9O8L2k0q9
-1380g8N3qO0n0O3j2jj5L0M5N1k15O1m8N9J4n9K7Q0m5r4P4L2Mp9n1P7j3J8M6o5J01L5j02k5
-1345c0J5l0j0K6Q2K3j07l8R7L5l3p3J89K8q4j51L2K7o6Q3o2J9K9j02P8J31m4n0j9NM9p6J15
-1312H8l2k9L7M2kj3j33M7Ql1m2l6Q1K0l4kQ2m7k4O3NJ8n0o1M5J7k0o0O2j7L4m4K2m3L7Jo1
-1275g2L8R3M3p1K7k9n1L8n2P9P1J2l0q6NL0p0m5O9P5m0L8Pn6J6j4r0jJ8J8%J3J5M5K4M4k7
-1238H4kn4m7rO3m9%j9QM2n0NlM5J0Q8Nj57RL1J8k7jk1JK4%L3N1Ok5Q5m4q4l6P6k5n3Jk6O7
-1197B0Jm7%%J09j03J5J8k7n0J0O7K2j4k6J7q9J2L1L3m7L6O8J6l0j21K3O6%j9j7M5K5p8N8
-1162B4Mm0Op2N2M8l9J20L2j13m6k8J27L0m9r5k8J3Jj0O5K1m7LJj3k4M3O8m4n6k2O3Nk8L1
-1126Cp2j4O2k4K2M0j6k1J1NkL6P8l6r2l6J31n7nm8J13L3j08m0Q7k0o4k9Q1O1P4J0q6n2M0
-1091F5k0j14J21mM8l8o5R0O4jn7j14n0K7k6j0K4O2L9J2M9n4j5K3k6k7p1L3J1O7n9jkm7K0
-1056d6M6o5J21o1k1N5Km1kK6J17K2l2j15r1J9P6K7m0rjl5L7l8J2nkR1Mr7M4r0M2LM2R5q5
-1019Ep4K4O0o5L3K5L1N7J9q0r1J1j1Q4K9M9k5j42L7L9m6k5K8Q4j37M3kJ18L4o9J6k7k3l2
-985b3K3L0r5L7L1m4RQ7j3q7jO2l2O9P5j24l2M9q5J40K2o6J2M5J8j16l1K5M7j22J02P4l2k3
-951C1l1n3k9P5L5m9O3j0n8j8RK5J0k7k8J01N2j25rP4m4J3N4Jq5J7J0p4J42J04o7j27m1J9
-917d0k2J1M5R8q6P4q0Pl8M9l0rL5l5l3O8J1q3J9J43k6n2k5o9R0k4m1M4m6J15kp0k1M2lJ0
-881B6k2j4j4LP6l1J2N7j10MO6q3Jn1J4N4J3R0q4J4J02l0r1p6O9n9K23m2j00JMl6J7L7r3J3
-845d0J1m0N0L8k7j04L1P3J7k9m7M7N6K3K3n2o3K3JJ44j69nN%k4l1O1M6N7m4n1m0Q1n0K3R1
-809H5N2r3j11L0K1j0k3L4N2J3Rj06M8k4j8J26P7j39n3R4j1n4M2l7mJ9K1J0l7k1N1om4n0k1
-774g8J1O6k3j5M6%j9l3nO2p6M6P7n7rJ1mkM7J1q1k2J4m0N0K3%J4l6J3L5N1Jm2M0n6p4J04
-736E0oj07KL0Kl1M8O5nj9J0l0o1P6k6R2M5j01q0oP5j7m0J08L9j57O9n7L4J66N8j06j52j0
-702d2M7L7j5l2J5J54m0o2k8n8K0O6n4P4J0o4q1L9Pk8oJ5O3m6q4K4L9J2l4L6K3m9K8j1J0J70
-666A55j06n1o7J35R7p4l4o4k9J9lk4KN4J2J3q2NK2P4R3k0j01k2l3O3r1O8n0O9n2o7N7N0N3
-631G1j1j28K5J34J6Ln8l7p5K0O7Q3j17pRJ3J5o6m5L0K0M7M1Jm1N4n6o8J06k3L7%o0M5Q2k2
-595A05j50M0m2K8L6n8R4q7j6J71k6r5M2m0r3J19mlO9J7m2M6pp5K7L1n3j3m5N8O3j33L6n3
-561e3M2jK1k1K5n2M2pq4N1M3m5M7Rj5k3P1o4PJ46p0j08L8O3l5n8n7j1J10K8j03J1Q7K5lj8
-525C8o5k5K7j3Q6o4%Pq7P2k3m4P9L3n1M2k5j0NO0K0o3R9j9p3J9j03J63N5j36K8n1M4J12J8
-490A55r5o1nM7j06l2O0k1J4j2J0R0o3l3Qk4J3Q1l7N1p2KOO9k0l9K4N2K7l5q4nM0O7p5M9M5
-453I1j28N7J1r8J05k7J3kl8K8pp8L8M6O0pk4P6J1mj08n9J44J06k00o6L3N0k0L5r1N2K0j8
-419Am9N3j5K4p1N3OO1M8N4m7o2l7l2RKm3j2N2k9L4K7o2j0Kj0lP8J5J9p0J2j1L9o8P5O0j35
-381d2O5L1op7K6j01J61J9j14PKML6o6R0M3jp7N0q0l3J4J1M9k0lM3K1l0J0om4L5J09p5q3R
-344b3K2m3l0N5J8m5L6j4M5PK4l5l8J8JR5J07j08j8J8q3MK4o6l4N6Jl1J8L0r8J36J6j36J03
-309C2P2J6j04jQ4q0o9J07l8j9J5L4j7j26J10m5l4j8L2Kk3pJ00Rq7l2lJ20K3q8P7L3m0p7%
-274d2k1J0Nj9K9L5k0K7R2o0l7k7O0m0K7JqP9j01N2J8r6l5nM2L5m6l1oJ04L7L5j7k4r0K9L4
-237B6k3JK5K1k6MPJ8L5J5r2n6jL9K9k2J2k1k2KN6Lq4mO9Q6k3j36NO5l6k2Kk0N1j1O7l0l0
-198b1Qo9J33%n9K3m8Q0k2j1o6J14n0p0k2J18OK3l5n8l7k4J83lM6P9j16j50L6n1O4m6Q8Q2
-164A25j41r3J13J3n9K4O9k0o0P2k5l0k1m4L5l5P7l9J3J89p8j8L9j47N9Kq5J3Q8r6P7n0K6
-131gL5j6j3j2K4OM8l8o1O4o2J3k3j2P8K3jo4l3N1rm8Q7J20M0o2j6m6l6j7j2mN3j4p2Q4j09
-94f1j8K4K1l0Q3M5m1J8M7p1k6k3L7m0n8K3rM2L8o5O4k8l8M7n4P4k2rQ9K1l6l8j4j2M0k0K5
-57B5o9J0Ll6pO9M8J30p5k8M5o5K5o8j8K1n8k6L2j1M9Q3n7k3JQ0rn6P2L2r1n2J0m5L6j3KN6
-19B2m6n1L1M5M4%M7j6LJ09m3j87n0J19Q9l0j5l6Jp0JJ44J0r6r0P4J03Kj01n2J18m0j09R1
14B1R2p9p3j0k5J7N3Qj9J0mL8k1m7k1K7P0l7
32@
##PAGE=	F1=23356.844424429527862
##FIRST=	24596.97802734375,	7686.668670654296875,	-0.53129190206527709961
##DATATABLE=	(F2++(Y..Y)), PROFILE
-2014c0K5K1k9Qo2J6k8P0N8LRpj5o0N3po5lK6nj9K8M1j17P6k7mQ4P5r9o5M2j8m6O7J5%j6n7
-1975f2N8O3n9L2R6m9j6J4o3m3l1mJ02k1l3M2J2P7m6j0l3Ro6N4o6O0k4l7j2J6L2J6o8N0K7
-1940A7n6M3J7q9R5N6o7p1N5j3n3P5K4M2l3p7%K5m4N7J11l4k8r4J0l1J2K1n7N3m4J06l6N1
-1906D3o3J8L6k0Q6K0j67nJ0k7L3L0R1J8j01o0K4P7m0l2n4J8R9M6r9L7q1J28n4m9Q0l4j3m4
-1872d9P0M0p0M6J7M4l1o7j1L1p4K0jP6O2Jj12J9J8p2J32k4j04M3Q6M8q0j20Q6Nn1L1L8K1
-1838F8Q2l7o1l9l6OM8k7J1L4p9n0M7j0R0k4q3J5L7M0pqrR6J9j29j7K9m1j5%J11p1j6J20l4
-1802F0l0K8m5q6P5O7Nq9m7kopP2J6n2L1o0J02N8pj9k6q6M9J2j5M4m0J26L5r4Qj25N6p5N0
-1766a7j7J9j2LK0L2Kr7O7l0J2ORq8J8O5j0J41j0j81J33L1j19N8k2m7J9M5oJq8j3L9O9m1l6
-1730d5N6K4Q8Kq5k4Qj4J6r8J02l1m9N1J14M7j34pk6l9K1K9j3j9okJK5l1L0qOM6l7L2k9p6
-1693g5K3P3J3r0K4Q3l9k3M3L4n4q3L2O8M0J8J3j13pQ5J0o4P8L7k4j07k8l2j5L6M1j2k2J0
-1659b7J10M5j30K0j9J3r6L2N1j5p6J32Q7n6k3j39O7N4m6o0K5J05L5m4r0l8M2M5j7MP4m6K7
-1626D6K2N3m7j13L4l0M3l9M2j8l1N9J10n9l2N7l9m9N0l2m0J1rp7P7L1q5O7O6Qj48M6oJ9J40
-1591A27l5j13j7n3O4J8L4K0p2m0l4O6M2n2L0L8r7%L4J1L5l7N5m2K5J3j2LO2k8n6O0J2j48
-1557h7K7K0K0L1MM3r5M9p1R8o6k9l8J14L4j05MR7oj13K0O2p3PJ04Nn0L0k9k7K5l0O7p3J3
-1522a8m5P2j6l5J11J2q4P0N0o0m4qq2N5L2k5M0M5o5j3o0P6M3K2q9k4N3k3n1N5M7j18N5k0
-1488d2P5m2M1K8r7L7O9m3N4K2j00n3L8l7M1o0J02Jl2o1P1Rm4K2m6R6J1m0o4k3R8R0j3k9k5
-1453E4j7J3J4n8m7N1n5O1j04J61J13o9k8no7p7N2jl5M5l8m0Q3k7J2J56L9j48k4LK4rJ1j9
-1419B4J17j09lO1OLPp7o0m3Q1l6K8l0j8m0R3L9k6j14J01O2m7J16kk61J09n8j7O5M2Mok7k0
-1384c6L9K0l3p2O2l0M5KN8j0lKK4K6L8k19J05m7J8K9m0mO1l8n8N3L1J5p9n1L7K9J9N5o3O4
-1348D9N4r0n0J1l0pJ0J33Pj22j3R1J1k9l5J52L0o4j70K5J6j9M0n7J6N4j01M7J03m7NLKM4
-1314F9j23J19k4k3M6L6j8oj03J5On0k1j5O3N7l3l3J10m1k7M0j0K4l8q9Q9J3m5l2N0l7L2j6
-1280a5K7m5K4l1J4pR8K8p0M6k9l5K1o0P2O1Qk7q4nQo3J8M9N3n0O8J3n4j7K1p3k8J9L5oj1
-1243b7J3M8M0N5k9%l3o0pL7m1lj1k4M5m4J1RL3mP9Kj43L3L8ln6K2k8K7RJ2L5L7nl6P8k8n9
-1204B2j07J03J0n4k8j0O7lm9M6j6J64p6m9%pn2J0Q7j8ol6Jq0K9NL7m6J9R2L2n4j26K7M6K3
-1168Cj8k0M7N1p5K5j6k6K3m3L9J1k8J29K0j28k5l2J52L4o1j18Jk7K3j6P0J1m5LoKl5K2O7
-1133A4n4j4jK5J7MN4r3j9P0l4K8L8j9p3mJ4L5K1P6or4k4J01n3K9n6P9L5r6j9N9m0p0K2P7
-1097B9J1N2K6j01k9N1Nj16J34j3M5m0p5Q5O2J9l3j00l7k4K6n3lR9J7J6L8o5mM2Qm7j02K0
-1063e7NO7m9Kpm7L0O3q4J43o5j9N5j4o2M1L9O8J2k4j09p5MR9L3p0J3j7l2P7m8q%L8R4l8j11
-1026e3N0o8P6n4J4O9o1m7N1M3o8O0J6J4N9L5r9o5Nn5P8K8N3mj32kM3j9l0L7R9j31N3q1J31
-991D5O1o4K1k8l1l0J3M0o5J4K6l8oP7Mj07N3O0o3N2N3j02LJ8q9J59j6p1L6N8M5j39qlM9j03
-955g6Q9N1m0Lkn6nK1L9k5N7j7o7J%L7J0k3n2J13N3j45J0O0n7L9M7K0q0m2K1l4J40R8q6j07
-919ek5Qm5K8J2J13o5N1o9On3N6k9k0J7j6J2K9l7o2Q1J55m7q1j2p3J03l3n3N3o3J33%q9j0
-884c0N7J4j0k5j4k0K7J02o3j3O4j05J0M3m0%p7K3K6N1R1q2K2R9k0r9j06J06p3J67j9j13L2
-851B5J2l6K2M3j21rJ7j4L2K3k4m3K5N4Jk1k1L5L9K3J9l0r6L8lJ47j75NpK2k3j3Q5K3K9n5
-815B8n2l8Q0k9k0R6M7p9r1L9mk6LM3N6J0lp1jm3k5J55J06j58p3J00J4r2K4k8L3M2k0Rm2K
-779hM7j5m5k4l9%P2k4qM7J4l5m1J8Q3m5m2R4m9K%Oj9M8J5o5k0J2l0jL2K9J4l4QK9N3j0l0
-740C9K6p4j2N7m2q9N1Mk0qN4N6J7k3Rn5k8P4k9J04K0j17o0oQ8j7p4Q9N5j17M8m9NJ68Q1j01
-704A24j54lR6L6m1o1LJ30k1m2l8o3L2N6n5Q2Om0r2K7J5m9L6M4N7j06j7j3k1M2j1NL0m7J0
-669d3pO0J58j21p0o7J42R0n9l6p4k0K2lj1MN8j5j8n1N3LP4P7k5p3p9j4L8p8Q1n1Q9l6j07
-634a09J03K5N1Kj78L5J52J4Jn8l3p8K2N9Q5j08J5ml1L9l6m5QK6N4J8PkM1o0o7Q7m0O9L1q0
-598A5J1J04jj76J8k3M4J0j4Q4q2n7J91k3j12M1j9j06J29NMO1po2M3Rn8QRm3ml0P1N9j36J5
-562b2k6J1JM0j9Qn3M2po1K5M5k1J6lOK0N6o8J5J51r9r3L5L2m4l3n7N3N7J8o7j8O8M1N4o7
-525C6q0k6K9K7Q4q7J7no3L7n0L2J01J8j14M5j0ml1P5K6n2Q0k1n7J7j01J35M9r8L7m6N9R8
-491A57j9q1l3m1Lp9KK8j9L4mOQ2p2J8l1l5KQ3jN2p7pJ0Q3k5n5L7N3K2m7p5KL4O8q4L1N9j29
-452d8L8L1j00J14k3J0Mm1KL2p2N6P0M0j2k0P5m2k8j09m2J58J14k04m8N0K7l4J4q5P3Qpm7
-418d6N2Qkm4J8mJ03M5N7n8p5l3l7Qlm1K0N8m5kJ4Lk6k2QPK6M4L5p0Qj6J2m1Q1M7j37Q2M4
-379G8K2j18K2q0J10L8j03J0K2o1P5o4P2M8j8p5L1o9K0K8j2Lj7J9Q1K0o6nj2j5L0J14p1j10
-345e3O0n3n2N8L2Lq1J09m0L9LK1l3n4J2K1R6Q2j11L2j4j05M9L8m1l2L0j8OJ5k4j09J43K5
-311E4j27O6P9K0r2J6R5p3j27J19L2n1k7N2j2r2Q3l6n8j7P4qm2oJ05K1q4p6N9P4Mo2Q9L9m7
-276D4q7L7k5Lk1l1M8N2j4K3P2p6l0j9N4n3J7J7j7O7r7J17j3j10k9J5JJ5k5Ok2J04L6K8k9
-241E8l2o2N0M3l0j0J3L0lLj6mL7J5r3o6jM7L5oMj9k2j4R1J9j25J7R1R7l7j60pO7k0l9l0N
-203g4L2MP8m7NJp4R6qj9L8r2R4l5Jn3J22o7p7lJ23J9L5p0n5j8m3J57K3N0P3j47j49M6l3R4
-167B7KNM4j20n5J19nn7M8P0o7k5P9n5m2nl9Q3m5M0k4l7J70m4pN4j33K4J2p2OJ06q9K5m3N7
-131GJ8qj6jJ7J4N3Rj32N4l9k7J6k7N6J6Nm8k2N7K0p2P9J24J9m5qo0l0k5l4L5N4l0n7R3j32
-94f7J9k3J7j1M8L3k0%O4n5k7qR0n2q7M5j5MN0p0Q5k5n3K5l2O9jo0O2P6%n4m8oK7j1J1p7M0
-55c7Ml6kO5O8R6j11M2M7o2L4o9m7jm5j5M0l9N2Q1o0MK6P7n0l9J09L6j28p8%K9L5n4m8Q5j5
-18fn8LO8O0k7M7oqR4j4j82jJ2J27k0l5m4K2n0JJ52Jr4j17J19Q0k5r5o8J24j7r9M4Q2n2o1
17d3lj7K6L7Kk0J1PM6rn2k1L0M0k7
32G
##PAGE=	F1=23332.528079274346965
##FIRST=	24596.97802734375,	7686.668670654296875,	-0.40573126077651977539
##DATATABLE=	(F2++(Y..Y)), PROFILE
-2014b3QK1qj1p1M7l5K3M7%NlOm7N7K4l9k7kk1LJ2N6j15Q2k9QQ4N7r0p2K7Mk8K3K9LJ7p9O9
-1974A2N1q4N2R8n4j1L3p3m5k0J1O0k7j7O2K0N7n3j1k6rk0nn2O6j2l2k6JL7K9n9O4j0n8N6
-1938EJ6o8O7P0m9o9L9k8n1N6L7P9l7j04OK4n3M9R4m3J1r4Ll9P8K2m7k9j2Q3j9N4r6O1L4n0
-1902@Q6J6j85Q8pl8M4j1P6K2q5o1M4N0k8k0p9J7J04O0q6J1j13J24l7m4M9k1ol9J23L3p5J7
-1868B9j3L2K2k9r6M5m0J8J8N9N6L5r6oJ0n7J24p4o1K6R7K2q6r1O3K6l5MN7L2P1l7n2l6m7
-1833a0lL5l5J6K6q0k7M2qQ8m5q1K3O6N9k0l1k5O9L5j09k2N3k4o7NJ28m7q6J27Pj9No5q1J44
-1797D3M3n1q0nm5M0k0O1L3j4ko4P3P0J9j1k1j22K1L5k9P2n1J17N0p7M0j98J14p2Mj0NK1j2
-1762b3K5N6Nj41P9n7K0K5K2q1j7P0q6J72%j26J24L2j33N3Mo7KO4J8J6q9l1L0O3m2j0L7J1
-1728B5J24j8j21l0M6K4k3q3Q7l2n6L2J07N8p4k2k8m8rM0l2k5OL3k3K5j5Pm8R4P0p2nk4m8
-1693e8J7K5L4n1PJ03n4k5OM4l2p9OO9P6J0jj23pR5L5q4M8L8rj27k7j9lL5K2j8nK9R6K5j27
-1656b9M1k4Rp9j0M8Km4R7Q6l9j3j15M3N5k9m7k1J19M0l9j03k1N6J1k4rP1jK3PM2l2q4Ol8
-1620d5L2nP1l3m2M7Q8o9k8O6l7q6N6rj5Rj8n9Q8L4j15Q8O0L6j49K3qkJ18l0q9l3k3O5K8L0
-1584D4K5p3p0oM9K4k6k4N7n5k1L2K2M0q2N6m2N8J3j8j9N7Pm9N3rj14J1J7N3M5m7N9j34O1
-1549fo3J07o7m0J5Q5J6q6jR2Pj00J8L4m8j1J00K9m1L3l7k7K6r1R2p7njO8no4J01oo9R3O1
-1513A32m6p3m6m1N8J6m5Q9O7o6l0j09R4N5J7j20J3P1l7m3K9K5q5N4l3Q3m8L3K4r9M1P4j0
-1480D4K8pr4k5Qk5N3m9Q0l1j2k2P1J3m0j2l8J08J1n5p4J7P5Q7Rm7m1jkj2m7m5O4RK8j08J64
-1443H2Q7q1k7J2p9p5O9J7m6M0k3p0P4PJ3J25M2j00k2j8MNJ2m7J08q4k5N3J1QJn9m6n2N7k3
-1407e0J5nK2q2Q9M1J0j06M5P1m3J21k7k00J04n8j7J6N6j1l1K0K0RNm9m9N8l4L5L3N1njK0
-1372G3J5LK6j87J16n8qM8l1k5L5lk9J2J9L2p1l7rO6L1M0o3L1O3p2o4Nl1J7k9J73Nj17K1N7
-1336E4j7k7J6J29J7m4j64oJK4lm2J6N3j01L1P7l0N0K4j2L7j26P4j6j7N6L3k8ko4j6L3p5k5
-1301i0KN3Q0k0p4J27m1k1K4j4K0j5r0J05lm7k4M1m3KK1L1l9J3k5M3n1J10L4q3M4k8j5Mn7
-1266b6N5M0J7j8q9pj4j8K7M8O6p5O6J6l9m5K9o0m6L9M8j5m6NO1N4N6k5KJl8m7J2l0n%n5L7
-1228a9k9K1LJ4pO3Qj07N2K8l3n1M4m0M6j2K4K8J4nl8N6j4j2q1K0M4m2n9O5KRo5R1l6K00m2
-1191A40j02j5J6m2j4J03n3ol5j0m5J0oN6k9l8J02N2o8r0j1K6N6k4JL2O3o9j0k5pL3rK2l2
-1156b8J5J09kj32mk8J59M2n7j11lm4M4l7N9J6l6mj9K5n2J2O0n7M0rk6L0L8P1j14k1R5j3O
-1121B4K1k4j11LNO3pP9K7q1j5O1m5N2n1O3L1q1KM5o4q0J05J0n1K4O0j13J1L2K4p3J28l0K7
-1086G1l6p8P0O3M1mq1l5m9O6m4j3O7OL5K3r0j1N5M6n8j10j4L1O9p7K9k9k6L1O9j17J55n8
-1052cj0M6k2o5R5L6LJ3k0j07k9NO4L3q6M7k5k8J08m3l7NN9Q5o9p8J9k8Q0r2OJj3k7P3K1o8
-1015e1Q2RJ9N1L2j15l2Lq1M0L8N2Rj16lK7J1n0N9R6j25O2r0R1P4o0J1j7k9k2RN2l3k1K0l1
-979b9j8O1J7q8Q6L9r7L5K7p8M4j1o3J34n1o2O0O6O7j45qk7N3n9N8K2m3J3K1m2L3kK2j3L4
-944E6j9o2K5%J8J7j8o4J06N5j51K1M3o1N9L6L4o7q4L3LJ11Q8q5p8k4%m2K8j9J13m6M2o2q
-909bo6O9l3k1LKO3Kj00K5P1J63n6j09Rn6Q2m4p5O0m5J16Lr8NO5J8k9k1j1l3M7J33q7m5O7
-873G2r1K9K1j6%r7K2mJ03P4p7L5J02j1j15j04J25n8O7J5j23N8J7m4K4N9j33l6L2J8%K3k4
-840c7J0J4K0k2JJ5L7J1QQMr7K0J2J41j84K6k2L8rK4P6j7on6m7l4Q1j1o1J01N2n9q0M3m2l8
-803h0L9M1N9QJ8m9n9j4LR7J20j59j00J02L8j11J2m4P9N0m6K0n7K3M3l0n4J1j9QL1k4j2M6
-769a0L2l7n0M2Q0j3q7Q3l9J1j3J0m6P1J1m8j1Ok1n7M2N7J0l7J0K8N0k6j8J8r5M9J3o6m2P3
-733b0l6k1NP2N2J6k5Qq2J0N7k1J05qj17l6qR6k1j00Q3N8q8M3m7k0J52Q5p7j31j7J33M5o3
-699H2q3qJ01Lk0n0o7L3M0m3Q4lk0r0K1K0o2O9O4N4j52L2k8q8N8J2KK3j1n0nJ15J23j36p2
-664e2j4Q7Q1k8m0p6rJ9oOJ5N0l5n0J6O3j6M8N6j8l4j08k1K5n1O8l8R1k5p5P7J2N2L2j68J5
-628e1J05J4Jm4k8p0L9L6N9r0L9lo9M7qm7jM2N8j7QK1L1n9m0N4n2J04N0r9k6J12K0j75j5j2
-592f6N9rL1P2q0o5J84k6j25M3Mq5J24kJ2J5j7o4L3K4l5jj4k9Qj5P2N0j36j2J0k2J9L7j6k
-556b4n2M3j6k6%M3nj6PJ1O2N1p9jJ44j08o4M5j1p5K5k3O8P%k8l0M3O1P5j05o8m1L3N5P7j00
-519b2M6j3n0M3l6K6R8lj33L4%No3P5K8k9O8j9m0J3r3Q0N0m3L5m6P6J01n1q4j3p9mp0K7Nl
-482h4L3kMO4m1M2p2j6J0L9L2N7q7k5K0J07l7o5M1N5J4o3o1J5L1N9r1J2P6j15J9M8j07J20
-448C2k0J1Ol1l3O2m6O6O7K0j9pQ5r5n8r9k0J66J15j97m2O7J4n2j1p2R1Qj0m3N8K4k6l6pO
-412b6J29K7N5o6p5j9m1%rm3O1N6o9l3NP2m3k2K2J3MM2L6o1j5nk5k5R0M2j27Q6N6L5j37K6
-376A6o7N2N4q4J7L7q8O9m9N1N4l9p9K4k7K7N6k9m8j5L2J10J8r3j0j9RK7J10o6r9Q0j03MP1
-341CQk2r7J74p5L7LJ0k9o5ML4Q4M7j01Q9m8j25R4O0j1l9Ml8N1mr3m5J04K4q7MP9K7p5L3R7
-304A16n5j24O1R5n4q2N8j0l1M4l5p0J9O9k0m6j0R9K6o8m2N3K8k6l2J04L4n1r0O5j4j1n2q
-270f0K8O2KJ3K3q0krM4n6kL6k0M3m9J45m6j17PK9n1j8J2K1k9J02M0J1m6l5l5P5M6l8l0lL9
-233E2K5Nl3l0M0J9r3p6QM4L9Mkj0k1m5J17M1j38L0J12R5n6j80JN3Mm9l5J1%K4O9m2L0nm5
-196c7M0k0NL5j19J34n7J0QJ06q8p3oR6K3M2r4k7nj0O5N2M7O4j66j05M1l6J20M8p5L3q7m8
-162h4J13k1m4O3O1j04J2P2p0m0L0n7J20o4J3j5n6J25oj3O3j07j3J1m9J4J08n8m8j8Q1oMk3
-128fJ6K0J9M3N4j33k7Pl1O0k8l3QJ4l5qO1N6p9L6J06j1j7Oo9k0j1p4P6O0l0n4J01j32M9l5
-92d1qJ7k0K7J4m0P3l5k3L1J09o8j05N7j7j9N9p7J10l2n8pj0O0K5o7J2J01L8o4o9lJ4nkp3
-56i6O1Qk2LK8P6O4j39J19L9l8M1p7p5j3l1oM5o5M2P2n0L1M4O6q6%J37L0j59j21K7J17Oj11
-21c3n7Q1On1k0Q1O3n7O5Nk9Q3J4j79K9n2J27j4l6k7L8m5LJ43pp3j03J18O4o2r0n1J05Jo3
13b3rM3j5m2RJJ8J6nk0J4QL5Mm4nL2J9l1
32E
##PAGE=	F1=23308.211734119166067
##FIRST=	24596.97802734375,	7686.668670654296875,	-0.28568914532661437988
##DATATABLE=	(F2++(Y..Y)), PROFILE
-2014a6J2L5j1m5m3N0m1k6K1%K6j8K3k4O5N1k0n6k2l8J7LO7r1P3k7RP6L3p9o8LL7Ok6M9mL7
-1976C8r5Q2L0r9P7R0n7qL9p4m2OJ2J7k0oQ5K3K3n5j2j5l0L4o2n1P2Lk1m3J3K7K1j7N3m2k3
-1939b7O1j9m3M8O5k6n9J6l8n5M0N8J01m0j17j1K9oPN8j5L7j12J3JQ9J7m4p1jL2J4N3j31J15
-1904C9L2q0P1Nj45J28k8l9N6m8M3L4o4m4M4K3j1j1q9J6Q5O8o1qp5M4j4l1K0l1MK1J12K1p0
-1869A7Kl0J7O4mj24RNJ2L7M3N0O4q3j9J3m8J04j02l3J0R5j2p8n1K7L6j4nN8L5M2l6k6l6n4
-1833a5lK4m1J3K0o2NJ8kR0n2l0J3M8N9k1m7m0L5L4q1j5P1Mp5qJ00j1j50J19M8mk1p6k6J59
-1797H0K0j04m3Jk8M0m8M6P5rk2o0L8Q1L4kj3j07m4N1l6R4n2R6N6n7P5k06J04o3l9%PO1m6
-1762b0L0P1pj63J01q3J9L5K8o6l4P4l5R4ro7R5K6j28N5J7p2k9P3M6K7q4n2RM9k5J6J6%J44
-1727A51l0j40m3Q8N1o6n6P0l4n6J2R7R3l5m8k3k8l7K9m3j8qO2n2L0J1j9n5J47P7o3m2k4m0
-1693d2J7l6O9j6k2J20n5l6l1O5k1q2j1O7J07mpj19nR7O1q4jK5Lj28j1r%K3K8Nl4N0O9J1j21
-1656e8O4l2Kk8qk6K2kM1P0j4J2r2K6M4pk0n9J26M7k8j11k4O2j7m2k6R4K7K%J9k3l1l0m7L9
-1619b8K0Q5m1m6L5P3p9l6Q9j1j02K1MPJ3k9l2R0L6j34R5O2N4j47j7j3oR4k2o6k8PM8K9L0
-1584E5M0o9q8PK0%jm7O8k4k1J4L1M0j00L1mN4J0j1l5L5M2m2M7l4m1k6JP9N4q2P9j49N7n9
-1548f9R5p1j9N2N5j1n9J6N1K7p4M1Lm7j8P5N2l8L2l5k4L7j14O9n2m0L4P2rq9Q1k8m4J06P7
-1513A34l6p9n2J5K5%p8J43Q0o4k1j23M4N6K0j34M4P5n0k7POl4K9l4P5m8RJ6q1N7O5K2rl2
-1478B0q4Rj6oL9l0N4o2NK0O4J9k6l1m8J40Jq4m9K4N0Q0K3o5l9J1j5k1k8l0P2L2jq4J46M8
-1442A38r1k8K8q6m5O7L7n1L5j4n8J7N6J8P9L9n7j6l0j7K2J4p5R7n8n2L2K0J3rm1k3l8J8j9
-1407g8K4K2L9j00O8L4M5p5l5O9l0J31n2j17R0m4pp0P8j6j6N0K6j1j4o3l1N2k9K9M6L9%NL7
-1372I6Jk4J9j38J09p4lN6l6l3NL5j5j5oN3n4k9k1P5L8Mn8K2N9n6p1Ml1N2l8J46J9r7M0K9
-1336F3m4k8O0J19Nl3j59k9pN3l3k4J2K9q9K0P0oP7L7l2L2j03Mrj2O4L0l0Kl2k0O5r2n0LN4
-1299c3Q7kj12J33m6j2K2j3J0J9o2Q2j8l5l7N1k9o3N1L5k3NnM6r7J22N9j00K8k2j2ll3L3J9
-1264D5K7j4r3Pl0K1LN6J00q8L7J4j8n2km0o2P3N7k8q6J2P8N3M5j7ML7j1q8j1j6j2J5p3J0
-1228d7rL0j4MkM3K5p1N6J2o5K0K9n4N1l8L5K1j0Jl0K3jL0l3o3O2k0l4Q5p3L8o4J03n8K10
-1192A92pj43j8L9k6n4J10p6j1k8pk9plP8j1n9N7O7o0l9o0L3N4l2L4OO0n8l9j8OL2L0Np8O8
-1155HP6k7j14Oj5J33N6l9q7k3n4M0k3L6L2k8j3l8N6p1J6M6m3N9j4q6M5O4P8j29j4J28K1l5
-1121D7nl4j10O5l5M6l8Q6N4n4j4K0l8O1m0N7L0o2J7M7p9q5J40n3r1lJ00j26O4k7L8j1J11
-1088G8m4kk3o7L8O5O9K7o9m0n4R2m1k5M7J2N4Qj22l4O4Q1n8j03k3M8P4j04L1k6k8L2P6j21
-1054h8J22m5jL1k0l9J29K5p1L3j7j15J7OK0K5q2R0j5l5J18k2p4OO5O5p5j9l5MP3j08J6p5
-1020i1M1l0Q5ko2R1kM2M6J5j21pJm9j5K2N2Lp0J4j1L1o9R0P6j28P2p7M5Q6m7k0oj7j0J3O4
-983E5j2n3J2k2k5M3K0m5R9Pj27L2j0m8P9l9k1Q5p7k2O2O4Q2j31l5l2N8pJ6j0l0LK6k0Q4m
-947E7lj1%j1m2M4J2l2K6j0o3R2O1j41ML2m1N1K2M0m8j06L9K8Q2P0p0n4l0Kk7K5m5J03m2L7
-911E1n3k5o3P7l8j5LQJ14pj08M2M8J62n1j28K6m3O0l8p5J8pP8J1r8K6N9Kl9opn5O5J65j00
-875E9q1O4o7M7%pNj10K2k2J44M1o7M6J08kj30r1J35l2m9N3j18P7K0n6K2P9j33n4M6M1k4K6
-841hl2M3Rj5l9K3N2M5k2j8nM4p4j6L2J33j82L2k7N3LN2N9o1l7m6m4k9Q3Nq5J02O7m7p2L9
-805A7q7l9O9L1O1J1N5m1r2K0j0N5J18j46j15Q6O1j05L6o9P5M6l6J9q8O8K5m1p4N8J5Oj3k7
-771e1k3M0N3k2p7O5O1J9q8N7k9J7k4Kn5R7ml5jnj1j04N1P4Mm3J7L1M2m2nJ9r9P8j7o1KP2
-733Eq1J8j5Q6N5Jk1Nj04L8L5kR6l7j02j4rR6l2j00Q3N1q2N2m6l6J20P2l6q2n6J55O0p6r7
-698@j1P0J5ln5o3K1K1j7Q1rrq0K0K2o7P4P7O1j76O0l6p7KK6J7J6J7p2RJ14Q1j47o6M1J9P7
-661E3J4m6p7LJ4j0J8L6L4m6p2O8O9l4%L6J%q9m8J4k2L8j4P5k0m9N4J2N9P1j65PL2J8Mk8k1
-623a1l1L1J6J7p2N9Jp4L6J1l9j1O7O0n5kK7K2n0kK9m8J15N7j15n7J10L8j54m8j4O2j3O8N8
-588H8p9m6J60l1j28M0K7n7J25l3K1m6j4n2J9L5p%k6j1K5j8O4M6j36m8M3m2M5J4lon1M0j8
-553f0Ql2M6lrL6k4Q2N0q7l3J28j00l0P2l1j03P7LM6l6qJl3K2P3O5j22l3o1L5O4O5j03Q7k3
-517B9m2O8l3%Q2k1j16RNK1n8K8K3KO5j5j8J2q1K2O0qK1n3Q7J12o4r0or9N4j15L6oJ5K0pN
-479e6M9J7L4j10NK5kN5N9r6m7L3J29n4o5L8M9Rp2m4K8K4M3p8J0O9r2jO0j06J13j2J1Pk0o1
-443d9P6rO5M7Jk7J6R5j38q7l9l3J59J11j79m5Q1J1p3l9n4J08J9k7l6O8L5m4m7k1M7J23pN0
-409A58o2o2ml9j5j5m0R0M7r5m4J4J14o2kK7NJ4K0K9m7n1J9o2j3R1M1j08Q6O1K8j39M5n9r
-374c9O6n4J8M4n3J4m0L6N8o1p8J7J9K3Q5m5q4nJ3J24J7j05jj4J4K4R3n8o3P8o5J4N3j1n1
-339a7o8J84r9K9J1ok6o6oM2O4Rp5J33p9j41J30P9J4l3k6m5Q7k9j56N2L8Ol4k8N8L6o3N2R2
-304A19l7r9j6J40l9j21M3j2K5J6l6n7N0M5l9n1jQ7K8m9mN5j7o0kJ24K0n5r4R0kk8q6K6JO6
-268C0J7Nm2p1N7j2K3m3l3M9j2J2K5J34o9j15L7L4p9m6M3K3l2R5M4jo2l1k3R8M6m0n3k5N0
-233C3M6Rm2n4M1K7q7o0PK0L9PjOpp6J07N2j12M0J21P9p1j91K1L3L1m6m5K1m0M2N4j5L3qm
-196A0Rl4JJ1p1J32p8QO2R9j07q1qN9J2M4j00K3pK6k8P4M1N2j66l7K3k8J12Q4j34O1n7q2J03
-161B8l5k3O3N0j22L9N9p1k3M6p1J28p1%j1n7R7K1l7P1q4m8Jj9L2R6j7j25L1P3k5K2l7M3K6
-126E0J7K8Q6j12j13O4j8P4l9j00%K3k9NP0Q7q2k0P1m0J7J6p0oK2r9R2P0k3p4J16j24O4l2
-92ik0L7p1K0N9o7L8j3k0P9J04q8j07N7j6k2O3p9J22m2n6l3QM5N4o2rQ5O7p2q6J5Lnj3n0O6
-55a8Rk2J3j5P1L4j39J77K3KM7q9r6pl2QL9q9K8N7l2O1N0N0j15N5J47J8j70j70J03J61k4j65
-21c0m1N3J4l9l0Q0N5p4J05Ln9P5L6j80M2n8Q2j2k0KM2m8J6J22j6m5q1J02N6r6p8k4P5Rj6
13B2k0m3K9k4J6K3Jmrj8J7MOK2k4QM3J8n3
32A4
##PAGE=	F1=23283.89538896398517
##FIRST=	24596.97802734375,	7686.668670654296875,	-0.25853082537651062012
##DATATABLE=	(F2++(Y..Y)), PROFILE
-2014a4L8M5l1o9pL5n2l0jk0O5l3J9LO8N9pq5k1l0j2K0N7o5O1k4JP0Qp4l7k1N2L8n5O7k2L9
-1976C5r9R3mr9J09P6n7pL1o4m1L6Rj1Jj0J02K5j5n9j5km8Q5p7r6Q1J9om6J3J7OK5L9o2J8
-1939BO3o3k1L0N1Lm3j0l8m9J7P7J08m3j14m2K9M3rPM7L5j33L3K9R8Km9q3lk1O0L9j51J57
-1904E8L4j01L8j0n7J10m1l5O4p0KN7m2l8L5LJ3mq8QN1P4k4k9l9j6J0k7M7m4k3O3P8Nn0pl6
-1867c1J2R2Lr7n9M5J2M9K4M4Q8p7k7K3m6Q3j04l3jR1m3n0j6lK1NLM6K9Kl7J1l2o0%K4m1n
-1829e5J7k3K4JrJ03l1j2rK8O2j7m5m4Non0jP9L8n5k8M0K9j01J8O9J6l9p8L5J50nj40J3j5
-1793c6J4Rq4K7J18j5l3m6KR5L8jj1p9q7N5k5R3m8P5N3l8J00j89Q0n2p8J6L2Q5q6L3P6k7j61
-1758i5J20r7K5K2J9m4l1P3mO4j0l2N3J2j07N3K7p9n1P2O8K4p4o4k2L5JL5jLJ43l6j42n4J18
-1723B4O7r1l9N5l6n7kQ9J30k2o3j6lm5Ol8Lm1O6n6J1M4k5j8J21P5l6n9k9m7K1r5J21ln3J25
-1687H4m0n0n9Q8k5p6QK7J31k3pr8nR1Q6p2m9lLp8k1PjjN4M3p3N5K7Kj04Q3k9k2L7pp4K8J6
-1648d7j6M8J2M1o5J6K2J5J0p7J27N9k3j20m0P1l4n5oJ10J1l1Prl3L7n0l1L4K3Q1m7m5K8O7
-1613I0p7p0J13K1r5k6MK9J7m0pQ6M1j37R0P2N6j40o2l0J6P5k3m9PJ8K1K0L6N6n9q9Jjk9K0
-1577d5%K7j9j6ML8L6p6oM3J4JNl5MO4l3L8n4L0n0k5R4O1j04R6j36M4o6P8p2K0O2K9m8j9L5
-1540A9nN2l7Q0k0p2l1N1P2m0K3k3k4N9r0Lj0o0L6P8k5r6M4n5K8P8R2l3o9k6L5nj1j14K01
-1505A05Q6o9Jj31j5M6K9j14L8O7n6plj0RRl2N3l7rj5J4L0M2M5n0k6p0J1k3RKMK4Jj0rN6K1
-1466A6Jj7n7J40j8j13%J0L1O8K5p8k0J3j0mk2k6O5M0k2m9J16Jr4l0M9q5jM3N3m5L5j5n6j3
-1430f9R1L2K9K6k6pl0l7L6J9r8Q9l7p1JL1J9j5l7Monl3N7K6L2j15M7K9P4m4j05N5LJ29p0
-1394B4m0O9k5Mj00N6LM6K1Oj8k7o4l8O0l1L3M1J5OJ4N0j7n6J8q3R7q7K5M7m8l0k5O0%k7m3
-1357f4P3k8k5j3P1K8m2m2M4M1m4p6Pk6P4k2P3M7o8M4J1n2m3Q7J15%l3j56l4JO4m0j6Kj7l0
-1321h9j5Q0J3Q8L8n1K7p6o1%JO1K7k8PpoP8j09n5j3N9Q1J7j39J34m9nK8j5mN3l3N4k4j9o2
-1284a4P9j2j08L5L8LM%M2j35J24R0j13J0qk5lJ0J6PK5k8q3L1m1K4j6N8J35q4QP%m0m1j0r3
-1247a08J08O2l6q8K1P2K8K8pNO9J5j15l1nk2L0p4l2J3L4l4L8j3K1M5o1N4oq4R8J2o7M9o8
-1212d9M5J9j8Pl0lJ3M8Kp7L5QjQ1j36O9m9R4p5J93K3j74nN5lr4R2p8j8k6K0m1mPQ9kl8rN7
-1173B7j8po6N1%l6N6j5M7m0n6nQK0O9j1j09J03M1m3p1nJ1P0P2j0o1m1o1PK4J7M8k4j4n9Q1
-1136@q2K2M2m1N8oo9NN4P3j34PJ55N5q5l3m4k6P6o2km9Q6O5j9k0j8l2N4k7N0L4m1L4N5q3
-1100E2r6J44r7n0J3O4q2L3r8M0N6Q7m8l4ll6j6O9R9N5o8n1m5J01l9l4L8K6P2j2j47o8P4J07
-1066A06m7q8j9M0Q7r5j0Nn3L8Q1j11Q0k6pJ5j5qJ48J9j40O4j5j31O1Jk0J4n6J26Ln1J14O
-1032A16j10KO1L8m5L3r0K7N7j10K6k4j8m7Q4k3m7Q4j6O8M9lj16Njnlm1M5l0J9J5n1L4n3J03
-996C3L9j42Q2n6jJ10j8n7j0pQJ7P3qo8Mj2k9K3J9kJ02k7j42M6n0JP8o4J7M0q4L8K9N6Q8r8
-959B8q9LN5L0k3l9K0l0rJ2J40kk8j3l9J0k2N7L8r8L3jn5Q2O6j26k6K8mJ6PL5k5j08M4N1N9
-922G7L9n5m2l5J6nJ9o4R4n3K5m4j2j9K6l6LJ0kJ56or4J6K8J50l3j35L1k5L9j3n7o5L5L7K2
-886B8r1M5M1k0l3NMr1Q7J91j02j16N2l7N5j8j3J9j01L7jJ21Kn3M6J12Qj36p1J33%j66Q5q9
-852f7Q7K2o4J7R3j27n0M6N4l4K3n0O8Lm1j9J9P1N5m8n3j4Q1l7n4M6J28j71K2k3O7J2O7L7
-818A66r6o4k8m1k6Q7J5o5Q4Q3n7n7K8j32nO7J0O2K0Q7l8q7K8l7L6J00j23p2PQ4q1O9o6J3
-784b9M0J2j2r4J05j2l3j5L2L7rm7l4k7K2P0Rj19Q5L2M4o2L8k4K2l2j0KP6l1k6%j9%r8K6P0
-747a1km7K9L7K7n6J2K6o6M7k8k3J5P1j26P0m5Q5O4k0ojj18M6K0K5Q1o7p5joQ8m9o2P1M5r8
-710d8O1l9m3Q2M7J4k1r6J48P5q2r6nM5kRm9n0J1j1K5P5rj1o3J7K5o8N2Q1P6j72O4m0m7l1
-674g6J1K8J7K9m4J2Q2M3j41l4L8l8R2M8n5q0J3Pj3K2O8J3m3q1Q3P8n2m8J9K5J9n7m2oj3J3
-638f3J5M4k1l3L9J9P2J12j74Ll1K5Mj5j3K0nOpo5O8No5L3J9k4k5R4O5q9k1K1J2l6L7J9m3
-601BJ01N8j21p9J07N3j27p3MK1kQ6M9q0j8J33l4j15K6M6k4J25q1L6r1j9l8QM6J8Qk9MM3l8
-566EO2N1j31q9N7l4N4j0K1j1n1L2kJ8o3N3rK3M2n0Q6M4q3n7R1p9MJ04k3q0O1J6Pp1jJ5k8
-529b6J0O7L9j18Ro3K7N0M9r4J29m0l0Q8l7k1N7k3q6k3RM3l2m6KM5O8j2NK1p5LO0j7Oo8Q7
-492F3J18n9p7j5r0R7j57N4k1K6Nj5K0M8O4Qj43K4M3k2N5N7j01o1M1J40p6n5K6M1J4o2l1K8
-458a3J1K4l3J8L2o3j9N5q6R3%NRpp6P0L5N8J6j6l7M7R4j63r6K9o9J43J04j51m7Q9J5r4o9
-423i2j6J04L3m3l3Q0M1m9p1j8Q7R7m9M3l8m2Jl1k8j9j5Q0L1j15lK6J03p9K6K7j6L4kJ9k9
-388D4q8N0o3nN8L4q4Q8N6Jj20P2n6o3P4j7OM7mk9n1L1N5q1l7k0N4K9R9n8q4J0m6J15J6r0
-352e7J6MNJ0O2m5j4O1j3J2L6j9p9k3J60j02RK4k2k5n7j4M8M2k7k4J39j03p2P1Q8L6j8n1l7
-317B1J05n1j44P7k8j6K8k2K3L8o4P5Q4k7p5o4J47j9j22Lk3O9ml0l1P3J7n9m7JQ3K5l5L3O8
-282A09o4r3K3J45Oo1r6J07Km6j05N3j9O3K6Kr2%P0k7j2k4m7L9Jk2R4J07p4j04N0L1r2m1M8
-247d3K1l8Q1M4Jo5j7l6J13M5l4o6o1O6M9J4m1o9L8L6p5k1oj9K7RJ9K1J1p6M7M2m2L7J15N4
-211A81q3j79M0J7M7k7o4L2l4K8L7NK0lL8nm6ql3J7R8q9JR5Q8j21r3OJ8j0L9r1Q2j9O5r9O8
-174A8L5M0j45J3J0nQ2J07j67J07m4j32J01m9LN0M5j00K4M7o0qM2p3J09o2onn3J11K8o3Q3
-141H3p9p3oKM8P6J8j33L6L6l7M6n6P4L4NJ5J02r0j55J01j7P4m7j36kK5l2J2R3R9q2p2L1n4
-106f1N5Op3J4O5o1M5P4j3j11J35j18O9k6j6N1q8J4R5o4l4Nk1J27Q3j08r5M5j1j0N6p3J19
-73G5n2m7l3J1K0Q5o5j1O5Q3p8j15N6j0%k2m2Q3Ml2K5n6N6Mm1J38JM9N3j00j04Qm6K5K4r5
-37h4LL6j0Q9M7K8j30J12J40Kj55j32R5J74m0j81n3L9Rl0k5O2L8n3J41j2r1O7M8j86M2l3K7
-4a6j5QK6L6n0M4R2k9k0n9P7M7j07n1j8N3PL0j0j14M8j4K2M6k4j6j3j7J7jk7M8mJ6N3L1q0
32A6
##PAGE=	F1=23259.579043808804272
##FIRST=	24596.97802734375,	7686.668670654296875,	-0.20517532527446746826
##DATATABLE=	(F2++(Y..Y)), PROFILE
-2014a1O9M1n3n9J1Ro1j7K1l3N8k9J1J2O7N0kj08Kj2l9M3K6n3N0k3qP7j7q2J8N%N9o1P7m4
-1977fK4q2R0n1p8J38O1n0j2J3m4n0P3Ok9L3k2J05K8m8o8k0J1o0J31m9j47M7L3K3k6k3J3o
-1943d2N8K2o6M4O6r7oML6M0k3l6k4k8j2P9R9m2r4l9j9Q4mm0J14J5j36M2M6J03k0o3p7jl5
-1908e2Q0J3j17J38L6j02ok5L0P3m4k6O3p4l0Q8l0n0J9mM2%p8lJ0Q0J9n5j3k2J3l9Q9l0l9
-1873d6L8L7j0j9j4l3K1J04pn8q0M1J9N2OL4J01p6l1L2m7O8q2m1k2R6n7k5J2j1k1PK4L0J7
-1838E9m0m1M9j6n8j2L8k7m0L5LL2kl1J17Nj9l7J3Q1j6l0l3mo3n6J9P4P4l2m6k8O6n0l2M8
-1802@L5m1o4O8J36l6j44O0k7M1k6j02K3J18k6l7k0k6J04L4j2j3n0r4N6qO4m3O3L9j7J08j65
-1769bO9m4r8K5O5Q8j15K8P4m4j09R1j05N0Ok0j4j2O2MO4J8k4J6rp8L6L7r3k6N1O6Ln4n9k6
-1733g9J8kM1j1L4J27m6j38j2Q6P7q3m8L9l4o3K5M5J46j6n7rJ6l7j6k1J5m5L3qo6P7jj7R0
-1698F0O4jo1l5o1K3r2J37rq3J20j7n9o2Q5l5l4K3k1J33m7mo0pP6J12o1q3l9rL3o9K2ml1Q0
-1662a6P1r4M8j7j0n8Q2qn6Q6k1p8J8J6n3K6K9O9l9NJK8M1r0J28P4k0j26o5Q0l5l8QJ15k9
-1627G2o5K7k2p3J06m0MOJ1O0n5l9K7O6n9j13J19M1q7m1kM2J9n3J4P6N1j28P9Q5M3j22q5n5
-1593i1M8N0l5m2N1K3oLM3P0m6q1j0pm2K0M8om2oMM1K8m4PL9k8j1K2k3k2P9l3K4o2Q6o0m5
-1555e6Q9O7j12J00j17M0p9Q1l9J4O2Oq8K0N3o4Q4MJ11l6j00m8L6Q2m1Oj0k5R0n4o4K6p2L4
-1521@P7m7p7j5k8Q9K0R9l7n5KL9l3pj08K20Q3q4K7j32n2K1L4p6J2N3n3Qlk5M3%l3K5j7Jp6
-1484a05J12MK0N6q4K6n3l6j9J1j8L5PO4j8p6M2K2L0J3n2J08l9j31M9qK0N8J0q1PJ1J7J4m3
-1449b7l8O5M4l2j7P7m4q2k7P3m7jJ3O3k9L9k4o2J1P8N2j5LqLj9n1M4K6j15Q1k1n9m1M1K0
-1413b6Ok4j2K1ll2M9L1J6j11OL2R5j5j15j5P9Q9p4J3M6mJ4r2K6K5Q8qk4j5l6n3n5P3m0M5
-1377@K9k1J1K3N8l6r3L0l4Q5r1N7K3n7j9m6O9J8k6p7P5Nk5nP0Lp5j6P2K5l0p6Ll5Q5o%P9
-1339E2l3L2Om1o1Q9J09ml7j52j5QP1k5j6j1m8K6p1R4M0Q2L0p0K1n2r8K6OM2K4k3QK1NP2j23
-1302a6l8l8O1O8L5j46J27l5rL0k1k2P4%K8k1pq4J04Jj24nL7L1J0j5L3j07P1J16j22KJ2l8
-1268hpO0R%J1o0m9M9o1OJ6J4J57o3k%Ok6m4Rj16J11O1l7p3K8O0j0J4KLR5L9j26m7Jl9M8o3
-1229c2p1L1K7k0P6m5QN4o3M3j8n1J19jp4M3r3M8K5mJ2m6j7L2L9J9n3oM2J7O8j74Q1l1R1q7
-1193a1J54M9j94K0O0J9j03L4p1ql7O2o8M4mP4Kj3j6jL8%o1N9m0k6M6k7L8j6o5lJ1jJ03k3
-1157B5q3P7Nm7k1k0M2rP8K8l6n4l6k4L9JN3j8mq4R7p6J8N3n2M8J3l2k0%O3j23L4J67P6j29
-1121D9o0l6P2O9r4m7k3N9N9J9k9m9k9M1j8L7M0k0N7O3q2j11J28j15K0L2K1p5J2q5jP9N8l7
-1087Dn2K1j4l6L0J27Q4p7o8k5R5m1l0L5M0Q4l7j52l2RJ22k6o8k1J7R7o3o8M6p5M6P6j03O9
-1053A4j5l1NrJ1J50K4j84Q9j2j33Q0j2l2rj2J40K0o8J04K7j36jM8J1J8O2j36L8L6j02L7K1
-1020D3n9p1O7l1k6O6l1Q6N6j9r7LnM4K8r2L4q5J24Mq2K0j2J00lj62R5k1o1J42J3o4l3j5K8
-985a6K0P7k0o5lKl2LJ6L6R6o0j27P1k6rL8p1L6J2m3L8KM8Q2n5j35N3L6M9m7m0N1m4p8O1J71
-948A27%n1k0p0L1j4P1P5j55K8J0m9P0O6j03m6K9K6k8qK2nr0N2P5M5on0l4m4M1J9J6q4R0n4
-912a8pl4N9j1m0k0K1J0j8J82Mq5j5J0J24pj28K6lJ9K3l6j42O0LL7q7N4K1k7Rk1K0o4N1J94
-876A64j01j43L7nM7l0l4M2n2N5J2P0k9k5K1J08J9j28n2J23L3j76J7m8R2K6n8QQ5j18l8M6
-844c2N7k8J5p9R1nn0K9qO3O7n9q8j6J02%q2M9J28j55Jj4P7K0P1J6j17q4mk8kN3J9l1P7Q7
-808A40q5k9Rj55L4M8j2N0L4R6k8n3J6o5L6P5j00k9o2R9n8R2o7m4O0N7o5k8Q1o5LL3K2L7l4
-773D3p3l4j0pO6N2j26O6qN7j5K8k5K0l5rO9M4n8k5j3l1J2p2QM2j3k5K6M3Qo9L5K5k1j0j8
-736e3OK9O9j44R0o2O7P4l8J9j0j24M1J9M7O5r4m4JKO9o7MM8M4j06L8k4l8M6K4N9L3j15J11
-701H6Q1q5q2J2K6m4J4l1l0K3l8N0O6j0j9m2J1K8o6J3P9Q9j42N1m0k0k8j2J6K1L2rJ9M6J5
-666H0r8j0j2l6R0N4o3q3K2Jj9K4R7ok8p4N8Q5o3o5nM0K0l0j3j5k2QL7%j4m0M2J9R0J45j82
-629C4%o8L4jk2nQ0o2OPo6N1Qo0M4K4om0J14P2j15l9J4ok1P1K3n1O9N8j12q4J00O1r8r9L3
-592e2k2J3P6M8q4PJ05k9q5jO2J4J22j40N7p7p5j9K8K8L7J9l1LO1n4O0O3j22j06M0JL3j6M2
-557Fk4m4J8K0J1q6O0j6M7M1o3Q8K6o6m4L5o7L7J28j1p1N6J9l4r7K1J5k0RM1J9j04M1n9L1
-522c7K0K6p0J54n6j2Q7l8k8L4j0o6n3J8O4rq5j4O1O4j4K6L1p2RM6l9jj02P4J17m2m0l2o1
-487e0J02j54O3m5L7j3j2M0O5P9k6j60L7O3k6L4M5r7n0L9J25r6l5JN1K7m3k8RrJ3K4K5j2l5
-452a2k1K1m7O8Rj1J5Rp4N0P5N3j3l3m9P8P8j66o1M5j03J25R6j15m8R2K2j10o3J0P2L8m3l4
-418d7Q8M6m7q3j1J02O6q8L4Nk5oj9l6j9kO3J4j25N2K7Q0r3N5K3m6N7j9J1j1r4O8l4j0OJ9
-382Ao2R2M5l9p2Q7n9q2O3J5j3M5M9m4q4L3M1r2J4m5O2M5R6p1p0J1m1M1J0k7NK3Jk1K3k7M4
-345cL1L7NK1j4j00J8J23r3j9L9l6k2m5j5N1K4n5M0J08j08j4NQ1N6Lo8k1J05o2r6O0r3rP9
-310A3qJK6p4R9P7k7n5p9J18Mr8l5m2Q6j6j3nR0ro0k0l5R0J7k8O8Q3j10j19L9J61mp0q4J13
-274I4qo1o9L4l1N8K3On1K5N2l7n6k2j5nJ5l4J18P9n6q7M6J6q8k8N5Rm5O0L7J7n0%o6J16M5
-237I6k2o3j01Q1L4J6l4o2L2L7o2J7j7n9KM1M6J3K0p2j3J6N7J9R7K1q5j14K0K5L3jp3L1pK3
-201hK1pkQQ1j9n7no8Q0N9q4nJ03O7j28r3L3k2k0J5j8P5k9J01j04%K4L3j06L6JK6M5J15j83
-165c5J53m2j65J00o1K5L3N3n7k7L8m1jK5o7O9l3j0Mm1J33K8p5R5q3p7OrN3N3L9j03J8j3m0
-130e5P2p5J04L6j7J1J02p0j44J04l2O9m9j41PPk6LJ29Q4q1r8lM2L3m3l8%P5j2%O4jj48J52
-95F1j15O4k3ON3r2K7J08o0p9Kj6J65N4j24q0K7NPL3n8J02n8k9j5J4k4J20p5k6P3Q7p9j50
-61i5R9k4J9l0l2R0rm1L1q5L3j8O9P0j9R3N9j06r9K1o7M4Ko5rj9J2J10M0Jj36J63J22j1j19
-26I4r9P0J67l3j61p1K5mk5j2L0J6J3J46l6j13N9N2j79J7lRk2J9L9K8l6O8O0m5ol6M1M0r0
8B2j9l0M3pO9Lj04opL6O3n7k2j2j5J0lj2N2mJ8O2M6j00
32B6
##PAGE=	F1=23235.262698653623374
##FIRST=	24596.97802734375,	7686.668670654296875,	-0.14558829367160797119
##DATATABLE=	(F2++(Y..Y)), PROFILE
-2014hQ8K3o7k0J3j9o7j0K5k3M3k2KK0P5L0lj19L4Om1M2Po3M4k3j0R1l1r9N8L1k6N1n1P8o5
-1977fol9O5j03lJ20N1l5k2j0j9o4J15km4O3k7R3L3p0q5k3K0n8J65mj69l0L9O5lq0J3mO9Q
-1941A3n6N1O9j15Ql9K8P9jn8Mj2k6N9P9l5o3j0k0L5J1n7J51rj22M0N0J04m6q4n3K%O2j6o9
-1905d6R4K7q1n0l4J01K8l2j7N1o5k6R8k7p2mJP6Jo5j4nO4N7q5KJ3jo3J19j1m8KJk2J3k0k1
-1867f1L9R9l0j3o9J3K3N5pJ6J00p4k7K9m4N9m2m2m2R9m8k3L3rn5k2N2J2Oo9n2Q1J5m1l2L8
-1831c3j2k9N1k0L8Mm9J15M2l7o6J4J08k0j1j6jo2r2mN1J03j3n6q4Q1ml6PM7k2m7P9J19o4
-1796H1r7O6l7N4n5q7N5N1m3l7J3l4R2K8l1j1k6p6O4j5K7l6N9J6NJ02j38P5m3p1%Q5P6j24
-1762a2J2P3l6o4L9j03Q6Oq5J5J7M2LO8N2k2mk4n1KL8j01J3N2L0l0j8l9KK6o6K8j2Q4J11o3
-1726F9j43J5O6Q1n5p4L1l0k3M1m3J33jl1%K5k0l0pK2m1ML5r8N6L3l5N6N0L4n3m3p2J5m3J27
-1690E1k3j04J12No3n3N8k9PK1l6J10o6nj5pN0J35n2j07p1L2Q7q6J2j1m7Q6Q8j05M3n9k9J2
-1656e9O5J6o4R5m4p5J2J6k9J5OP8k1j0pK5O4r6J24R0j6j26r1Q8k1k1PJ16o5q4M8j2q4J10
-1622E0j6L4j9JK7o8k5K7O2l7r9O3N0q0k6j0M7J3n9K3O3O2j06O2R4K1r1o8l5J7K0n5k4P0K7
-1587A5l0j5N2P6k8p2k3nl9J8P6k2q5K5OL0J8j3K1L1n4l2L9ol4R2m9Mn1J12n7m6O3O9r9Q3
-1551G0j04M9r5J14j4qN9rj18L9O2j14J20M2J24n1j14n7K8P9l5rrk9J23k0j18M7p8M7O4p2
-1519A3m4n7N4O6k2R9m0m7K2K6n1Rq6K24P5j08M8j19o7qK8l7jM1n0Pjl7O7Lm2kOJ8o1J20k1
-1482B5ON6j00Q5m8p2l6K0K3J8jQ8j9j23L1JN8M4m5O7n6j08O1k2K0M3j0p7L3J1M9J3p0n0O5
-1447b0N1l0%L5o9j4J9J4j4k3qO0lM7l6p4L9N8P1m4k2lQKn6M2L2j20O3mk5n5K8J6L6j8m1L4
-1409b4%l8L6M7mq4k6K2J08J0r4l4R2K9o4M4J8K0J8p9K2L8J10l0n2qm3m1o2P7m4N4J6n9J7
-1374hK8O1n5j31O6rP9q3P6j1n7Jk4L5L2j7n8J4L6j7%O7l0l9mN4J9np8%m4O8Rm9R7KLJ4k1
-1335B1o9P1R6qm6j36L0rQ3kj5k3k3J4j27J05Q2O2J8r0Ol0q1M8pK1K2j8LN5%N2j23j3o1N5
-1299c7N3N2j33J12qk0K3l2m4Q3L2MqLr6J14Oj32k1K1N6K1m5J8n3K1J24j25LL2k4l4R9J2j2
-1264F5kr7LN5q4j6Q9o7J46k7J5lmk0j5Rj34J01N6l3o1L0M6m4J8PjJ10N3j17n5Jo2O8n0n0
-1228g0OJK4Q6p7LN2m4J7l3JJ07j0p3L9r1K2L4K0J5o7j8M5L4J6k7l9P5K6M6j87P4j5R4q9J02
-1192I9P0k07N7M7L9p8l9p4K8l1O6m7M9j7M8kJ3J5n9O6lm8O0o1k0K1k9M4J2q9lK0k3J22k7
-1157A9m1M3l2n5L0l2O9l5K5O5j4n8QLk3j8N2pJ0r9R0n1lP6n9L0L6Kl9n5N7r1M3J61Q3j59
-1121C1p9K1J25M5j25p4OL3L9N5l8p1k6K8k1K6M5mQ8O5q2j22R9j13P9L9np7jn7J0L2L0ok7
-1086c2J5j6j3l5J36J11q9q1lQ0m3j5L1M6R2o5j23J7o8J22mm8k9k0J00j5j29Q7q5N5M9r0R0
-1053B8j5o5J9k0J3J33M1j75Q5j1j06O0k9k0k8J6J41L4p9Q8L4j47NK4pR4P0j70M0J2q3M9O0
-1020I1q5r8M1j7j1L9l2Q1N7k8o6oqQ5N7j23K4n5J32mj03rL7R0m6j29N9L3r4J26L8m5m9m4
-986f2M6K5P5m7m6qJ4l4j4J0P0Q4q9q6Q7J0m1mn1K2Rk0L4j4M5O3j3r4K8ON4n1j6M6m5n4L8
-949b3J66jp0k8r1M3k1Q9J15j82OK5m5M6N9p4l7K6L7o6k3LJ5n2O0R1L9n8n5j9n8O9L5J7j03
-914f5Q6k2l2JR6l6r7RK2Pl1J89J9p2m9nQ8J6j07J5K0oO2pj50J8j2N0r6N5OmN6o7L6k6K2J61
-876A50j00j53J8K6K5l4n8O4OP6J2K2l9J8k0P5K9j04l4J06O3j20q4k6R7L1m4KN3j06k7N3M8
-843B5rJ2j04J06j8m1O4l4L6Q0n3j05PP4K8r6L8J28j35k0lQ0K8O6Jj17j03K1OJ0OJ8MQ0P4
-808A54j22J2j3j38L1M7rmM9Q1qlmp9M2N2q6Qo7N9m2R7o6o6J04N5j20N2M1j25O8O8K5J5o8
-773D0q0k7J5pJ3R6j15N1n1N4M5J7l5Rl6J7J14J8p6k9m2k8J4m6PJ4l6L5KL0Om3J7JK5o2jK1
-735e3M6O2j33P5o1L9Q4n0M8j9j20L4K9M7N1j11j5nJ3M0m8N0J9M8q2m1jk0K1J8P3P4j13O6
-701F5O9q9n4L1Qp0qlj1N2k3L2M9k2k5j0jL0n8j4N8R1r9K9l7%j4k0j1J9L3L0K8J1rm6%o3J3
-662c9O1M1o3p5K3lk8K4J11j7jn8%Q5o4j7k9PK0k6L1j2l6K1M8m9J6q1Q4k1J10J66j82po6L1
-626Epm3pJ46j27K5M0p3J4J2o3N6L8Qn0J20P9j32m5K0l8j1R8L0p0L1N4q8p0Q6N8o3j26N4k1
-591f0NM5N4p6QP7j5m6l2P2N3J16j94P8k2j20J2L5j6L4K9l0j8P5o1O0P2j06j15M4K6mnM8m2
-556a9k9jM3oq0N2k5O0L2o2R2mm1lJ3q5N2J34oo5N7J3o7j09M5RoJ0QJ9r4O0n4M5Lj3k9J39
-518H8o4J0O6l5j4J6Mo0p1K4Q1J5q1RK0M8k4L8M2p0J0K7m0Mj06mJ09j8J7n0l2Q3j14N9o4M4
-482c3l2QM6Q8Q0o3j54M0Q1k2KK3q7l4M8Q4j06ll2J02K0l4l2k3l1J4P6K5m2k1nl8J0M4Ol1
-446b6K4L2n9K0J02N8l0n1o1R5M8j46qL1j29J03Q9p3m9R0K8j18k5KM4K7k5l9R4M6m6o6k1R2
-412E3M2j07K0N1j5k1nl6j7kM7Jr5N9K6O4j06Q1J4p3Q0l0JMo1O4ok1l2jn1R2L4q1J0O9o7o5
-374h0M4L2l3L9R2m1j19L5K0p6L5m1N1O1Q5q3n7Nk5qJ2L8l1K4Qn5k2M2O4j1P3kJ0%j10N5Q3
-337A14q2m8N4m8k2l2j0N5J2o4Q0O9q9J8n8O1P4K2p2pQ8o1n1L7j39P0O4jnPq6J16O8k7m2q2
-301a7Q2K4o3n3l9M9k4J3J6R9k8l6Jq6J09jk8J01R6j49j39M6J69rq2n0J10l9o0j2ml1M3J1
-267A9K0NK4M0l9o9o9K1k7J8kP4N6j6o7K7po9%N0j5m2L2K2M4k7J4r5J09M2rn1q0M2RJ3j6l4
-229e3J9K6m7M6k8n6k3J07K4k1Qo5j3mJ08j0P5j0q1k6j4N0pL0p0J5K1L3J1m4k4K3J17l6o3
-194A8J2p8R5K0o3mQ4M0j29m8M1m5K9j6K4J9k6J22p5q5NL1o3M6pN1J6J05j81J84m9j20N7p8
-160f8M1K7O8l1q1L1k3%jn0J7K6l2J8mJ18K7p7R9p6p5J1j6N5L2M2o4Po6j2P2q0J19L4n0J7
-124E5R0n5j12R7n6O0m0j29J2kQk3J46M6q1q4RR3L3o3k6k1L9L0k9M3J6j20J11j07M1l0M6M2
-90C9r0N1J02n3r5k1J4J78K4j32p1QK8K1kl6P5n5nKL2p1J42p1n6R1P9o8j22O9l8M4l5j6Q1
-55D3k8m4L3r2J8J0Q6J0l6J32N9j04q6K5q6P0l1j1rk3l1J19L2k8j26J91J02j7p7p7L0J53q
-22A99j19o8Nk3l0KLj9R8J23o3j22N4N8j48k8K2N3l3j5L3K3pP8L1o0jk0ML2n1Jm3M3l0R6J6
14I4q8n8LO2O6r2k2rqj0KM7L1k1J7P1N4j10
32B9
##PAGE=	F1=23210.946353498442477
##FIRST=	24596.97802734375,	7686.668670654296875,	0.13266021013259887695
##DATATABLE=	(F2++(Y..Y)), PROFILE
-2014GR1oo7K9Rm5o7j0J0rL4k0j3L2Q9Rj0j17O8K7m0L1Nq9M5k7JJ02l8j05O6O6k2K0m2O9p7
-1977Fm0QL1q9L2P0N1j5l4k7mm2J33k5o4Q7j8P0M2q1j10k3K7l7J80L4j84l5l2J10J5r8k2J4
-1943g0N3Km0M2P1j16K3p5MJ20J7p2L9ol3L1N3k4k8J7j0k5K2m6J58k8j04L4M2J03p1j10j1
-1910c8KM2M3m6j7M0Km4p9j7J23j4Kj3K7n3QQ6k9q6l2J0J11nm6k3PK6P9j00mN7j7q7J31J5
-1874F1n4l2k9j6L3k3lN0Q2n9L0m9nJ1N9pj2Q5o9j4J3l3N6jl4m6R5l9l1N1j3o1p4P8nop3o3
-1836a47R7N4j7k2ppkO0m5M0J2n5R4P1n8q8L7J22k7R%Nm3j21l4K1J07Kn0n1LK3k2j5M9Rm3
-1799c9Q3J05p6l5M7n0N4p2o0R1np7j9K5k7O5K5m4J0j5o2P0m1mj6N1j4L0Q9j09Q7n0l7k3Q3
-1764D0N5j09j9Q9ln5j4p0R8K3j24lN4J4QO5O5j3jl0k6l9J5q4O1N4k2n3L8k7RM2j14K0rJ03
-1728C8J07p9j55K6O0P8k9r8L0k1J5N7p4L1K6LJ5K7ll6PK2l7j1O1j03J4O8n9K0L5O4m1n0p0
-1693f2j2PJ25l3j06J04J5o1o7L6J2J9J1m4R1n4pKjJ1J51m1j32o4J08O8q6ok1n2Q6R0j11M0
-1659A6q9J5K6L8L0n7Q4p1n2rK5kK6j1O9j6l0nJ3P4r4J12J03j0j17j10Q8OjoJ00r0p5N5Kn9
-1623b2O7lO3l0jqq2qK4N0j6p3MN9n9qk6M5Mm1J1M3O7p1M2R3on3l7k1j0mp5K6M0K6m5l0O2
-1584cP2po5l6mk6K8R1k6q0K1%OMJ1L3K3n0m7M1Pm2J11p6k4j6J03m9l1L1O5o6N3j06N8r3J53
-1547F4kl3N6rj14J1O0r5J05O8J13o1j06n5K0O3j8rl1l5J50Oj56N5o9O4L9q9rl6O1M3m9R8
-1513A00l3m8K9Kn2K6o3K18O6j26N8j00p3k6J7kPL7n3rnm8Q4J3n5k4K4K4k5J08m1nN0r8J27
-1478A04m4q8o8M1N5Qj2Q9j7j43M7m9P4O7l6K6o4o0M6l0K1K6k1o2M1K4N8Pp9j6J8N1k0Llk6
-1442c2L2J1k4Km2j6M9K0N7m5r1N5M6Q4o1l9lKK5n0L4K8j08M1J4Po9J8J8N6k1n8L7lm5K2O8
-1405A9j9n0j4j8J19K9p8k2O8l3m3N5lL6J7o5L7M8J12m5p2jn0k6o0P2m1N2Mq8K5L4N6o9p0
-1370h4M5k8P7o4P3m3n0L0KNK8mk8j7K1PmN4n9N0l1J7J8K2q3Pl7L4J2l9O8K8l4L0no7N3P6
-1332H0j8n5p1N5m4R1K6j2l5j0nj52J03J22L7J1j11k5j0l5O0k5NK3j3mR1j9K5j06Rp1L9M0
-1298dO4j11R3J9k9J1m4o1Q1N5j8J0J4r7J09Nj34Kj2O4L9q2mJ1LJ04j11NL4J2p2J19K3l5q
-1263E5j23N4N5q6oJ20j13O6J4N3Mk2l3J6Mj40Q9N0k4n4K2K5n7L8J3rJ11N3r1n3lq6Q4l7k2
-1228c3pm4O9Q5r7rM9Oj7n1L5Q7j7o1L9p4j7L2M1J8p9j8N3N0Nj1o9J06K5J9j74N3qJ00q1M7
-1192E2Q2k02R6J9N1l4p1o9K6pK8k0M7k7K4j5L7N6q0M8rl0N7o4k2rj4N6L2j17PJ7j7J05k0
-1157A3MJ9o6p1P4m2Q8mp7R6Ln1N5K5q7m0N6jK0q4M9j0l8J00n7J0N4L4n5r4N9o0M8J34P2j63
-1121A3p9P3J45J4j44p8K0K5JQ6m3q4k2K1l0K7M0PJ17N6q4j24O6r8J17L2k0p1j0l9K4nQL4
-1087eQll3J1l8Q5J33j00p8J8N7m1OJ9M1R1q6o7M7j07R7J2k9m0n9Q6M2j44Q0p2O3oo5J25j7
-1052C1j00N5m9J5P9P0j24O1j4p8K9k6joj8J28M3q0P5J9j48L4j6JJ54O0j89L3rn3O0Q8r3j25
-1018i4J0K7j8J4rM4M5l7k5nj3J09P7j33J4pJ10qj13l6P4P4q3o1LQ3r0O4N0j8n0o5N2L4P9
-983I8q8k7j2K1l3k6OR7P0j08n5J04M3q0l2j8j3K3k2M1k0N3L3J9m7Lk7M3l5PK3m0pNJ43Kq3
-946F1l7r8L8l9J12J49j73k8M3l7J2M4n1%J8K9q5k1k9K4ON6R5L2j10n2J8n0N6L4K2j19P5K6
-912B1j5K1R7p1j24K8J0Nm2J79L7n5p7j8M3L7q0PL2l2R7L0j47k4JN3r7L4LL6P1j03M5NJ0J07
-876A24r7j12mK1kk5J4J3K7R7Kj8k2N6l8OK6o5j9Q9Q2p3j14n8J03L8l2%J0q9j7O2K8J9Rr6
-840e5J02k5l6P8n2%R2l3r3K9K3L5j01J8J25j07m1J1P6L4N6mj03j16L8M0K4m0J0L4Q3M8j54
-807dN8l4j24K5O4Rq1N9M6K6M9k3p0L6M2q1L2n3J8m0Q5o2j8J14K0j62J23pj42J16R0K9k1j01
-773A8n5k8L5Rn1J21j02O1n3K5Q7Pn1j8l5O0J32Kq1l4q0Rj2k6J9J5l2M1j0nL5pk7m0O4n6j5
-736g8J8N2N0j07M2m2OR2n5P7k3j02L5K7L0L7j19J6j3J9ML7M0j3N2m9j08pJ1J4K3M5J03r9
-702A5L3M4r2k4M6j5j8n9Qj7Q1KJ4K6m8k1K8j4L2m0LJ3O4o2J3l7J2Pk2l6QL0O8M1k1l2oJ2
-664C6r1L7L9L1n1n6J6pl4K4J04k1K9l9p0P1m6M7m8l1M4m8O2jm8L2O0r7N6q4R1o2J01J67j61
-629E2j9m8K5j1o9j8K11j72O0M7p7k3J7n2L8O4K1o1J14Q3j40m5M4o7j1J15L1r1jM4n7m3O9
-596C0L9k2j13K5npJ7O4m5l0N0Non4P3Q5J13k21P9M0j18mM1m0QL5j9o8Q8n8N6P5q7j17Q0L2
-560B1l7MM3n9qk0O1k2n6L6m0O2K0m3Q9l7j5M6J9j04M2J22j3n8O2Lq4j11O6KJ0J0k1L6r1O7
-524Bn4O2Rm5lR2n1K2L4k5J6Jjn6o5J5R4L8o7K1mL4m3M4N0p2JJ0j0J3p3p9N4lP7o2j4O1p0
-485d7M5o2M3n2L4M2J02Q1r5j28L7Q8j3l2op3k2O6L6r4K9j2J16j4l6l1n3m1L7R0K8m5m4J6
-451a0p0M7K0om0L5N4m0j5J12P3k8o4p7R1J3j12L4J7j10N3P1k8n3Q7K7j16PnK9%Mm2R4L9n1
-415D0l0l5O0L0q9JP1ol7Pl0j4j3M2qn3L7K7N0j15R9Lq0J00l5k1J4k2O0J9l7n5j2m7P9K5j15
-378i0J04K7p5n5N2L7m5K9J18l4j46M3j0k1J7l6M2P4P5r4n3%j4QM1K3n8MJ6n8N2L3L2n1Q0
-343F7pJ0J1j06R0N4q4p9P3o2k1k1JN6Km4Q3L4n4L0q6J2Q9L7p3kN8n3kJ1j00J07K2kmrr4J19
-305F3N5k1l4q5N5M0k9n7l0mk1L5K5R9l4MRj33J31k7l3J28J09j78j50M1J70pr9JJ03p9l9L1
-271C9l7j9J1mM1M0J9L8l2n4j09J7j9QK2J2M2L7n0Nl1m5L1L8m5j0Pk0P7oK2j07Q7L9nl8m2
-234d1Ok1NK1j1J0Lk1N3l6l5J3J06jo4k1m1K9L0N6m0N6k9p5M9l7P6n4N7n5qM3M9Kq9l7L9J38
-196A25n2o4L5p8P5rk6jM7J5j30M9J4m8O2j0J6k7j5J23m2j18j7K5k4K8j1N2NP7j42J81p0m0
-162EJ8j06N2L5P6k4j16K2j4Jk4l1K4O3m7mL8P9J9p3Q7m9o9Nj2N7J1L3j6Mj08L3M2o3J10L0
-126H8q7K9P2m0q3Q7p8N0k2j11J6J8J4k5J34nq7k2KJ02O1o0m8k9JO4m1J3M2p3O2r3J1n9J00
-91CK0q5P5Q2m3r0m1N1J70Mj34p5LM3L1l9j5M2m2K0J2O0p0J13n0o1P6N3m4q1J9m2O6m4kO4
-55D9m7l8K9p6L3M7K3l2l7J51N1r8o9K3r7J05p6N5j6k2o1J14K5n5n2J48Q0j6m1o1j7J41K4
-22A87p5l8on1m8J1nl5J41Q3q9j19N5P5j08m7L3Q8m6n4J8K0K0P7Qo8%j3k9L0j0Om7M7n9J13
13F5K9o7j08K9Q0N7j18j7qJ2l5MR1K2m1J8Q1N3j12
32C5
##PAGE=	F1=23186.630008343261579
##FIRST=	24596.97802734375,	7686.668670654296875,	0.48950034379959106445
##DATATABLE=	(F2++(Y..Y)), PROFILE
-2014B8P8l6n4O8No7o5j3j3LL5k1l5M0J06pk2j00R7N0l9J0J3j21N7l4K1J00m5j11P7J06lj9
-1980H9m0N0p0n7K8%k2OJ7O1Nm0l5qQJ38o0r4J02MM9N1r0j34j7K7qJ88N6j96k6o9J12K4q1
-1945c2l0qK1J1k7K3O9j04L6l1kO3K7o9O7j3l2KK6pKL5On9Ml3J58l4q9K6K9J01r3j30M7j5
-1909e5P1L7o9K9ln1Nn9PQ3m5N7j4nm7M2P4l0p4qn0J41j6k2l0PmQ6q6l0R2k9j02J24M1n4n5
-1872d2n1M2J1k1LN0O4q8N8k6jk1O0Qm5O3o4J2j3j3N0K9k2l8R2m3k7O1k2n3j14Q8k5k3k3k6
-1836a10L7Q2kpm3k1K4P6o5L9K0o1P0Q5p7r8P4J12l7L4J3J4j9j44o0K8N9J1k2Lp0Onj3M5L9
-1800A7n1Q2R3n7NJ8o4N0p4l4J27l9j10NJ1k1L8K7l7L4ro0O0o5j8K0K3m3N3P9p3Q0n5om1N8
-1764B3K9p1o0J26L0p3n6j9R4M0j18m5P1k3K7O1L9J2J8k8no8l5k1Q6M7p1k3P3l7mN4j32M5
-1730a4k1P4J14q4j39KN7O7rj13L7rM1P0n1p7QL5L3L1Kl8K1K0l4k3P6r8j8R4p5j3J7Q2k6n4
-1694a5l3j6lJ20l4q6R1J5n6o6mO3J6Jo7Q5kNl4J0m1J61k5j58J7J21L2q1k3k9m8Q4Q6j18L4
-1659Bq6Q2PjL0l8O3r6qm1L8J3L1mN9k8n4J1mP0q0R1J11oj06j04P1M2K5l0O4j01l5M5Jl6L1
-1622B9qQ9k4Nl4r3MJ9L1Kl9m3P4j6j8m8M2pkO%O1l0K2P6k7j6r%l2k0q4N6MK2m7l9O7O2J5
-1582E0o3m9qK6K0R6k1o8J3j2j8j2K5M1J9k6l5K2Mn0J34r6o4L2P4m1j0KN7k8L6j10M3n8J64
-1547H9Ln8N8Oj01l3M6l8P1Q1P7o3p8m6KM4QNo8l9J62J8j75O1l8O8Pr9K8j9N1K4n9R5j3n1
-1511B6K6k7l4L1m5J99N9j27N7q7p1l4RL0K1L0n9k0j6m8Q2K5o5l9L4K1J5Q9n3j5L8p2J45m3
-1477H2r0r0N8P7Kl0P5j4j42P0o4M5Q0k9po5j8L3l2J9Rrm0K9L9M3Rn0Jj6K5rnrL7K3ln0J2
-1438dm7k1M2K6P0m8j05M9M9Q4o9m0Pk1L8l7K6J3p8L0J8K8q3NK8O8k8o3K9pm9NR2k9j9%l7
-1401g8J28M1p2j6M3p8k1N0j2M0J5o0O3O2R5n4q0Kn5qn4O0l1L6oj00L5L9M7p4K1Pm2N3m0N4
-1365A0n2l2M3J2j0J1Qlkl3M4j2K5o5J18o5j6J8M5q4J7k5K3Jk4L3M1p3M9Nn4M2M9l4n5J9N4
-1328B8o4P0N3nm2j1k6j21Q2J34J6J3j27p8RK1O8m1rK3j0kJ19m3np6K4o7J8K4P2q5P4L6l2
-1293D0%n1l3M1O1m4L8K5r2J08pj36L7l1M8N7j00j8M5J4O6p4MRM6j06J25L9o1j4j24Q8N1o8
-1259a7J2J20j14o3N3J05J4l7o4L2Jj27P8M7qn6Mll5N6K6k4R8L8n0l9j0j04Q8k4Qj2n0O3P7
-1224H3j01l7N5O9m2p3M6O2k3l9M0n9m2J3N2J8p4j8N6P6%rr5J31J7pj41K7j6J02o1%P6j68
-1190h2J26j7N0J3n9o4mQj2kM4k9Ml0O2Q2p5Qj2oN3n8l3k5K4M0M5j13joJ5O7%M5Jq0m2M5n2
-1151g0R7L2j26P7K0l2R3L7j44n7P3rJ8n6OL1o6J10n6mO5N9n8j18N8k9N8Q8M6j42o0Q3J47
-1118A71j5j43o1K4L4n1J03l9r0rJ8j6L5RJ2J36L4r1j13M5p4J24J5l0n0j9l4M1j8j8P0L2k2
-1085A0m6L3l0L5J39j08m2J8M2l5J8KK4Q3r9JN9j21O3K0pn5n9L0R4j05K6l7O4q7JJ38j8j19
-1051f8Q3p5M4k2R8o9M3k3n6NJ9J3mo6R6N1p0P1j7j34Q1p4P0J51L8j95K2k3j8O8R7q4j44q
-1017a00O4l4lJ1OK0m8K8Lj7J14Q7j25kL3Q6rj12m2Q3N3j11J5m8J17q5PN0Om5n7N3M5Q9j26
-982Fk9j5J1k5k7QJ09O1j08n4J17P4j19l1Pn8M1l8O0j9P3PK6jj5m6PpK1ql0M0k3J04J1q7m2
-945Ap9J3j3Q3J63j39n7N6j5rK5o3M8QJ1q4J5k0kL1M3Q5K1j58JL6m0K9J0L0j17N1P1PL8Q5
-909A65j05j12K7qLn3J54N7l4r1l0KO7o7KK6n2J23O5j34n3K6N3p9J5J3M1N9j22M8K5QM6q8
-875cn2qj4j5J0M7mJJ12j4l9NQ3l0o0kj7j3P7R2m4j14p7Q6M7k8%k5o9j0O9kN1Lq0J08j5n4
-837BQ0o3l4J00j1o8M1j5K1j00j1J14o6n7K6O6L9M4kq7j19M4O8M4p7mN5Q0J4j61R1n1j19L4
-803h2P7K5r7LJ0O9Q9l5m0J1M3p5L9m0om4N9n3M4J11k5j68J56n3m2P0R6K7o3j19km2M5K1q5
-768g6J05q3Q3m3K7R4mo2n6m0J01J31lp2l6j04M9n5rM0K6l6K8mm4Q3Lo7o8Q7j7l9NL8L3p0
-732e5Kj4j4Q7o0J05j9q2M4QRK0j16M9j6J4k5J25J7m1N5k4q9n3OJ6K6lJ22p1J2J4q0j4N2l3
-696b6O7n2k7m5Q3K3J2lq9oP5k7K9j1K7j5J9m3Pl7K4K9k9n3nK0R9N5m1n9J2L3r0K7K0K9k5
-659Gm0Prl7K8Q4k2N7k6j13K6J0P7o9l1P3m9L9J2n5L3P2j31Q0o8P8o1M9J43j10m2k5J9j0q4
-624h8L6J87j75Q4K4p3n1K0k2qR1L4p3R9Q4j36n0P9q1k0J22K6j02qJ7k7j8N3RK0r6j1Lj0Q
-589e3O7jo9MK8K9n5O1R9J06k17P2R7j12k8M2m7k1L5Oj36R0m7M8O5o6q8J10L3n5kK9o6J1l4
-554f5P4k3l5J8n7N1J3rP0o2QQ9K3j07K8R3k8m7P0qq8r7P4oK5Ml7N4q8P3o9Q1K4n1rL6j5K0
-516B7krN5j9k4n0l1rJ00O1n3K2k0L2o1L9N6p3j6OL0J3m8m4Ro8J10o3j2N5n0K3l6L5o6N2L8
-479IR5Q7j16r2L8P7jn9l9n8j1Q8j0n8M2K2J10n7l8j8o7RK0O6M1j9r0J0j8J2%k5J1K5N1l4
-443Cm0J04R2j2o7r3O9j9p8O5Oq1K5L0J4n6Q3J2r9L0j4K8k8K9l9Q8J9n6J7l6PK8l5j6M4Qm9
-406a7J7j9j2k9M9j1l2J7L0L4j14J03ol4R0l5o2J7RO1L6n6o5pl4M3J8p9J28k4n9k2K6M5n2
-371d6J8J21l0j65P4m5J9J4l5K4Q3P3j02o0NpJ7P4Ko9l8K1%Q7K1Mo9M8nK0Nq7J21M2r6j13
-335g4R6p1k7KMM2kj6P4Pk0L0p2l4Q3M5p4rJ8m2O1j8l1J06k1kjj8r9J09L3jk8q6M3M2kn3k5
-296c1l2JK4K2Q8k7M8Pj57J41n1l9J40J24j96j48K0J66%j15N2R8j08pM6n6kl0k5P2M9J3M1
-263A28k4k3r8l8mMJ9l8L2R1l5j3n0k1N2J9n9L2Lo6Q0RK3r8N8L6j5k8kj4m3J5M9j6Lj0J3L8
-225Im3j4M8J00k4r7n2J9K4N0J9o7M2k5o0Q2m3R2r6P9l3l3N4O3nj27rL0J34o3n7N7p7L1k0
-190a2J2ON%r6J12k0m6P5JJ6n0j5J08j5j12j2K4l1Qj3L6QM3p3J45j03N5qj52O9M4P2k3j16
-155e8J7k5jol5Q5L9n1l2O0M7mo4N3on0j0mN5j0J9L7J2j14M5Om0R5K5j18L6N2k2n8P7r2L6
-118dnq5J8L3K0k7J15n7q5O3k9P4J03m6p5l4k5Q4l8j6P4l5K3q7J1n2R4mq1Q9N5l0o9l1N9J51
-82A51lj37q4K2L5L7o9%J0j3L3J0R0n0P7k8n3M4J9j4m7k1l3P4n3LM7o0l0J8n2N9O2n1l6jJ13
-45F9L1r0n3K2n6J03q4P9l1k9p0J09J4p6L3R6N2j5j7m7n4J40M1m2J4lp7q1J4%j7J29L5j14
-11B5j00N6J00p1o4N3J11o5q7MJ9L9P3j2o9Mj4n7L8J7Jl5M3q7J20M1m1j49O4P4M7j24rj1L8
23b8l3k0J07K5n5J9R2M5j04
32D8
##PAGE=	F1=23162.313663188080682
##FIRST=	24596.97802734375,	7686.668670654296875,	0.86708122491836547852
##DATATABLE=	(F2++(Y..Y)), PROFILE
-2014E0O1n7l6Q3jp9o6j7j0j0M8k6J5k9J12j3l4o8J11P2m3j5K9j48P2m3M4Q3n3j07J02J34
-1982A61J7n6m6K9m7m9J4k3K6k1k5P3K6l8m1k6N9J52r9j29J05L7L9N4j02j50pK0K0J92O0k00
-1950B5j2o1O8K5n4k7l2J2K8m0jO5q4L9K5Nj2L1m1P1l1k3k5MQK2M6K7o1l2l5J56k7p9J7J7
-1914A4R8j06m0J1m6P7M4q6O9k0j13M0j2LL4m5J06j6l0n0N7O7k5n1J6j12J64l4Ok9j7k0P8
-1881C2n4m8J01l7r4R3O5n0o0j5N3pk5oM1O0r7M5lK1m9L6L7p6M3o3M9l3PL6M0j0k5Q8n8NN3
-1844I5l5l4j10N5l2mL0l9kR2MJ0n5n2M0R4p6L4K7p0N0Q0q9r5J12Q1n1O4K5K6Pj61p3M2pJ7
-1808@K5L9p9m6LpM0M9o2P7Q6k4J7pp4M5o1j5J58o1j21J0j0j1RL2j2M0Qo6L9p4kL1pm5N2P2
-1770D8m0N5n7K5n2J3Pk1p8J50M3r3p7J6Q5N0j01l5L2o4N7Q0k1L8M2k6J4p7r1O3Q6K7j04M1
-1736C5P7m8l3N4j18P2l9K7J25p7j12k2M6N3Nj15M0NM9P5j4o2q2J6N6L9j2l7L6J5l3l3Q6q5
-1702a1l7J07p9l5%Q1j1n2K2J6m8R1l0n9P4J3m7l4k9O1K2lr7P1O2K0q8K7r1J50jj72J00J18
-1668A11j5p3l6k9l8P6Q3j22J9l8J14lm7K5j8L9j14L8n8M1J2K3K8N5n5q2L4j8N2n1P0J05p
-1635A21r5p1L7Q0N5n6J1r7J9K9k1k0Rk6J13oRm5q8%J2J4J9ko7Q1K6m5o3L5j3L7J7m5L5QO
-1598A3N0m3J4J0L5m8k9r1O9l1J3l0l4N8M4L8o6n4LO9MR7j5o0Qk4l7k3K3M5K1Pk2Orn6J51
-1561A06j03j03P8M6m7J5j9M5OL9r5j5nJ50Kp8O8L2r5o4J9J6N3P8K6n5l7m4k0L5L1J9r8l1
-1527d5J46J7j69O8NN1k6r4N9j2L1J0n5R0J1m3J9m0j6J9l9J69N6j05M8q6o8l3J3N2K8J1n6
-1494A6k4k6l4N8L5o4n0M1K0M3O2n5k2K8k8J40m9q9r2O6Q9km9N0j3j14Q0o0LQ4k7k5o5K3K0
-1459c0l1J4%J4l9K5M6J4L3j1jk9j2nlJ6M5Pj6o8L1l6l8N3LQ6m2r7KP0O9o9l2L0l5K2k3J9
-1421a8j1k4L5jL4p1k2L3P7l2o5J2j2j5L1L3l4LQk9J36M4o9j6K5q8j6K4nL0K2n3Q3P3O3o1
-1385A24p8Ln5J2n2M7j5J0j9p8L2M9L1o1O4j5k4Qj2K4j0k3K7Rk4kJ4J7J6p1P8k1j0m8J39q7
-1349am0J2O4q0K2oL1pl9K1M2r5N8Ok3K7K1n4j9O6N4o6K3P6Om6k2m7p3P6J16OJ9j35n8k6M8
-1312d3O8n1k5J8pJ3J29o3l0m4L4n0mNP5o1N8M4k9pn1JLM7o6P8K8q5J27k4j37N3l2K0O8p5
-1276a5NJL0K6l1Lk7O6j29J22O0q2k9j08J12M1m4K7J07r2j34L0J51K8m9r7K6jr3O8N4Qo4k4
-1242e4l8M2K9N4m2P9Rjj2j6j08O7j4M2rm1L7O0r5p6P4J23n7r2N4K9l4j0L9m5m5k4N2J4n4
-1207f3j5N1R9Nj6j18J54Ml2j00Ql7R5l0k2L8r2J30n2L3N3l2o2k5J1m1qM8k3pk7P5Q0o0l2
-1172a0j3K3N5m8m9kM5KM5r4j8k6M5L0L2P1j8p2j0lo3R6N8j13K2L8oJ16L6j86n7Q8k8Mk6J4
-1136b2K5m8Q5p3qO9P6m9j29M3K2O4L0J4j06m8O1J36l0j18l4L0M9p8P3k5r0J3J9rM4j9J9J34
-1102A20Pr9q9L8m6J00jl1k0l0l5N7mm9P9M2l3n1N1k7J4J22j08J2JL6k6J8j8NO7j03O1O0j15
-1067EK2K5J7o8l0m6J33n9j4lO1j30N1J19j5j34J05r3Q7o9N8l1K8l4l3%O7K8j4j05M2N3m2
-1034a9P0n9j7M3q4J17R7Oj89J2j4JP1Q7o4j44KN9m5mJ1qk0L1J4j1j4J01Q7j00k4O0O0oj01
-999Fk9O8K9j26R4r0J24p2m2M3K0l7l4O4N9J00j51n2j1l0mk1K8R6N7q2q0J17R3j48J0J1j01
-966i1N3n5P7j1R7LLK8k1l6l5J0K3l9k0Q5m1M1K8q1m4l4j7N9J0J34r9o5N9J7kJ8j19Q8jnp5
-929e8M9Lj3L1K9N8J0j86Q7J5l9J5k8L7q2K9Q0J6N8O4j28o8J5k9ln9J16P3pq7l8oJ08p9k2
-894c9jj1R2Q8j15n5M1N0n8K0J1K8L3j23M1L4Oj0o6Pj6m5J1QN0lk6J18l4l7K4R8qr0n2K9j3
-857a3P0R2l0j02p1M5N7k7Kl6m8j1O4l7Q4j0n3J15Nq2P5o8o4R9J0m0M4l1lj00k2P8j8o8M6
-822d8N0M3L2Kq1j10M8Q1O8j01k5P2P1k2j07P3o2p6K9O0L6o7n8L1M8R1l6pk1N1o4L2k9j1n0
-787e7K5l0Q4J03o7j26J32q7O3K6R2J3r8j08M4n2M3K5r3N9m7R5l9N9Q5j2o5q6m5J11J17jn3
-754A10l2r8O0r4PO5L6n1J3J5o4J14Jj10o2R0Qo0MK5J1l6k1%JN9p1J24qo2N0j5j2Lr1O2j4
-717d3M%J49on6N5j6n7o7k8J5M2o1J26l4%j0l4m4M5rJ17m7m8m6M4K7K7k8j35K3J08l4K2K7
-682B8M1l4j1m8J0k7M1M3m3p1RqJ12P0m9p7kO5p7%J1K2Ql2%j2l5L6O7k9Q0k2j14k9P8O5q1
-645a5j6R3n4J9K0n9K8Q2j45Q7m5M3m7LR8l1p5pJ4op0Q1J33j56R6ro1o2J3Nj0O8M9q2P7Q0
-609A39j09p8J21q1k9J16J7r3J0j2j9jL9k0N2q1l0Kj8J8N9M3p4m7K3N5l7M5R0R0j93P4J38
-576B09r9n7L5m4m2L4L6j35J1k4K6M8n1pJ06L0n8k3J3n1J3l4P2%k5oo3K2J3K3M3p3L1J17J5
-541A05q8J3N2m2l3P6j0q3o6O0j3K9ml2N6p6P0q3Q7M4m5k8qL0Ok7NQ5m5m7m4J7l1J00P9m7
-505F2J5l2M0o9J9O7o9l6K0N0Rl4j3J8r4P8o0k2O2n4jJ0K3o7N6L0O9R8j25n2M0N4J1p6p0m0
-469h3J3R2m4k0L7N7R6r3l8Po3L2J2L7O7J3j08n3M5k3j2m2O4K5K9m0n2Q9J10Po2j08M4l8n5
-434e8Q1Kn6K5k3M5n6Q0j8o3L6k5L9l8L3k9P2pn7O7j7l8J9J0k7jK8n8K1oj0k0M9j2l1ML0J6
-396Gj04Q8lK8P5l8j08J3K6O5M1p4n9Kk1J9KpJ00o7poj5N9n8J6J01l6j25Q2o0J8K5l5nR2P6
-359A07j05p9L6Mk2J10j0o7q8L6N5J02J4j4o1pLL3k0n6J44M3j08j44J14o2l7L5j2J1oJ3O6
-326B8j1%K9m7l6N0N1q7lj7j8J04m8J4R4n1OKk5r9Q3QL1j9p5M2K0Qm1k2k3J3jPP0pQ4jj48
-287c5J33o5m2J29J37j99j34OJ38J2j21P7R9j03LM3n7J3n2m9R4M5jM3j8J1p0q2nNOk5k7J37
-253D6k5j8n3lN7ol0M1mo7M2J7J9p9L2L9l4k7L7k1n1M7M1l3rkL9J4m8OP3Q8m1j06j5K6j5N6
-215C3Kq7K9lk8O2l0R2j24R2nn5N0P4j2j51N1J1R5o6m5P5o8l1j5M2J2k8Kj2R9m8m3O7J8K3
-179G8m6l3Q5Mr6j6L0l0j7oK0RK4k5J13j38J40j7j78O0L9O2j7r2L0m0k4O2o5R5L4n7m7O7L2
-144D0l3l9j1M0j7k9jM7k6MQ9K6r2L0k8k0P9K0j19K2L1jk6P0r3nKm3J4M1K6k7Q7q5K1M6l6
-107Dj9J45k2j01l7l6Q5k5l1J07j0j8p8L4l6O0k0p6Q4K6j7l4j8N7J26%j46q6N1J4L8q3LKR
-72d8L6pJ10qM1j7m7J4j0J9k0n0j7P3o1LL3p0k5Ol1Q1P0j23L3J5L7Jq1l9K2J9P3l9M7n3m3
-35e6o1J07Km8P1N7J7k2ql3o4J43L2k2P1J6r3j20RP%J07j0j38j7JJ34m2q9P8J29q5j14pK0
0b8N0P0l1o1Qk0p5M9K9rqK7p6Q5N0j5j53P6M6L3r6olM3k5l5R5L9o2J7R9L1q5
32E9
##PAGE=	F1=23137.997318032899784
##FIRST=	24596.97802734375,	7686.668670654296875,	1.0675752162933349609
##DATATABLE=	(F2++(Y..Y)), PROFILE
-2014F1M8o1k8P5oq4o5k1K7n0P3m0P9n7M9pm5j5J00Q7n2m0N4j58P8n6O5N4o2n8J11J41K8q9
-1980A36n2Rj4l2j0l7N1m4n9Q3N0k8n0m4R6J72j29j65R2P7M9M9j23j50LNM8J86N1k02J0m3
-1948a5K6J3k6k0m0L4K8o5k8N6l6J3N7J5o0L0mN9n7ml6qML1M9N4m9n7l4J27qp7OJ3R3j06M0
-1911A8k2n9M4O4r3Q9j2o7k9J0krJJ11j3m3n0M4O3j2l1L2j52J74n6L9k6n3k1N2j7m3P8m4n0
-1876h5L8Q2l9m0PN1j3l5j2K2P2o9k3J4N8m5l5O8r5N4o0O1j4kJ6L2Kj2P6p3N6L0m8j2r3J9
-1840d7jM7K8o1m3J01jK6n1p1L2J07p7K8K9q1M0N5r2m6J08M2p2R5L5L9K7j62p3M7n5J7P0N3
-1806I3o9o7Lj0K6M1p0O7Q1MJ3k1p7M7m0mJ76p7j04ll3Lj9M0J2L1L7p3J2o3K0K3k4l4M2N5
-1770C8j4K6n2N2n2n0kL0k7J08L3j02o2J5P2M7p9mk3k1K7J21n5J6M8k5K8p0n7N7P5kj16R5
-1736G5P1n0o8M4p7R3o0j9J33o2q6l8L2L9J8j06L0K1L4P1K8m8r7m8P4N1m0m1N1J5l9l0Q8p0
-1702a1m2J07p2m2JM6Jm1O6M9o5L9l0k7M8J6l7jm1L9M2Jr8J0J14L4j32M5r5Q5K5j26J24J01
-1668A33o1o9l6j9k3M8Q8j09j9L2J31or0K8mJ0j23O8n1L3mRQ1N3q9r9N0k6K3k0O2Q7j0r6k5
-1633d3KJ12Q5p7m8q4O6K3n6k1Kl8J43JJl7p0j9J3kM1K6o6P2N3p8o0K4j5O9L1p8lL8mK1m9
-1596b5K6K3Q1o2l0j07P6n8J0nk9M5K1O0o8k8L3N5j5R7j1n2Ol7n0k3QM8K7L3rqk5n1J51r4
-1560A3r3P5K9o7L9l6L3L0N4p2p7L9J22qr2R3N9r6p7j3N4M9O6k7l5jn1l9M5M5K1j15KR8Kj19
-1524e0O5L8J8n1p7Q4k1MLl8Q3K9k1J3l5rPn1J38N3p5L8r5o2k6K6O2K4j8m6k1k9j6K5M3n2
-1488d0n6N3L1M1L0m5l2L7J1J21n9q6r4P8R2ro2J7j0o2P2n5l0P5k6k8o0O4Ml1MOK6m5K0M7
-1452aj3P3J3ok8m8lK0K9J7qk6p2O3k1p0P4l5J03l1p4k0N9L7o0j7M8k2k2j0J7m0M3L5k2K8
-1416A0l5m0J0R0l0o0j6k2M8M1l8l7RQJ1J34L4o4j8K9p8l3rJ3QM9k9P0P6K7p0p0Ln0K9n2M0
-1379a2Jk1l0k0PO3J1m1O2k2Rl9J6pN0k2Mll9nJ3K8L4q1R8l0m7l0J35r1n4KP5o9J1J6N0j1
-1341A1o3J9M1o7K4%K2Nnp5N9N6N0n6l6R9J9m7l5p4j7P4Q5OK2j28J2m2LN7n2m8P%L6J19p2
-1304Im9j1L8k6k0k3P5l7M4M5k2j4l6K3l4K6m2J01J1p5J57l6j32M3k7oO7l3Rl6L8j0PQo4Q6
-1268E4j34R3Q6q7o6n9J15K0k1M1Q5n9o8m5J16L8n6j12Rj4m2N4P3J3p2m3j7P5l4R2o4P1k7
-1235A5M6K2k0j03K8mP1Lk5ML8q7j18J06J56o7j01O6rm8K0L5k7l7l3J6Qk4j5M0J08J5k5j36
-1201h2J79rn8o2Jo7Q2Qj1l5J4J09p6nQ3mn4l2Ql7m8M6j0pJ4N8M5m0n7j5N2O6l9n2K2N2l6
-1164CK5p2l5J8J3lP6P8m0m9J7m9p5Q8O9q3k0O1J9J19K4k11m4R4m8j2mN7j1mO2j14j2P0Q2
-1129H9k6j27J4Q7O2k7j6p4l4NJ16k2p4j2M0O1o5Nmq4L7K4l3N4l6K6J22j6j00n4K3k0O6lj3
-1094ikm3l1O5J0p1O3M1l7m6O7l8K6R4r7N5k8M3j8J0l1j6N4j06J03N2q8l0L0M1p6Km8R9k2
-1059A8j3MN4q4J7R3pj55J21r6J28m2l5k6J2l8KJ2Q4M9k8j29k1N1RN0o3O3Om4J15L3l3j72
-1025f5MK2j0P3N4l4j22RM2n2RLJ2K0L6k6m0jP6P4o6m7P4L5mq0oM4Nj03J42j16J03n1p5L0
-989c1K2m0jR0P2J03j63p5Ko5K9l9N7N5N3l8r3Q5R9j55O2Mj23M4k3M5MJ13J3l4L6k1nm9jJ5
-953D7o1j5J20l5n1M7o4m5J8l9R8j6O1o4m7M7N0J7J6j51Q6nj2o7O6L1j4L3J3K3Kj10Q1k4m0
-918dJ4n9L4l3L6M5JP9M1j30j2Lm8j5n1O4Q3K3p1l2J5J24r1o4l6P4K9Q9j02l4M9M3l9L3lJ3
-882F8J3j15K5L2Qo3j9M1j6n9L6J0PJ3m2J01n1j8L1J05J4r1r9O2j2O8Q5k5p3o3qO9k5Ol0l2
-846d7j7N1p1J13k9j6J11K7j03O6o6r2Q6K9j1M0k8k2j04J6%K2l2K9L1M5J9jq7q0M9P3R0j05
-812a4n4Q6O0n3j3J9o9pJ7J6M4l0l8N5k0M7k5J7n4O6m6J4k2jn0j1J7Q1Q9r3q3R0r6J46rP9
-776A55j3j13n9N6n7L2K0q9PK0P2l9J02P3j8o0r8m0P8R3J1l3k0q0N2j23K6R2M2p1JL5o0J20
-742A14j0j52k7Q8Op7RL7rk4mj9K6L5p3J06Rl7N0l6l4qm0M0j2lM1J42k4n8N2k3k6o9n9PP6
-705A4p3P0Oqk2J2p3J6Q1R9m5o2l9QQM8l6p1k8R8l3J2O4M5n2k1o1J8nN7M4o2q4K1nR0Q4m4
-667G1q1m5J07o7k1J3oL7k7mj1l1N1N4m6R2k4j04kP5L8p9qJ03n9MK3n6K1Q7j37Q3j5j0l0k2
-631b6L8N4j05KR%m4J09P9j42J04l7m0n3j0K4J7J6O5q9N4P4n6j26J55p4l7J01J5o5K4k7l1
-598b2QK7m1O8p0j5Rm1J7M8P8o4m5l4O8j4M1O3N8j63R4J55q0q4K2l6m9L7N8j12o9L5k9J3j9
-563h8O8Q6K3m8n1mj9jk6O1L6k0l1o3J2lL0K0o5N3J23lm5mPn1j8P5kp5m7N6k1J9rj1M8o3N7
-524Fo4N4O4l4n0j8N2qk8KJ00p6l0m0L7l6R6R3n7Jm1N5o2j6Q3n0n0L9M3Ml4J2L1r5M8o2l5
-487f6O6p0j9P0Pn4M9J7K6J12j21j3M1K0K1p6r4QK3P6o8lK7Q7Q6j06m1L5o3M3J0J1R3M2j02
-452G4j39J00n0qn8Q2L8Rn1n3P6J20K2n2j18L0l5n2P8Jl5L1o1O4n2P6n7pJ9l9N1k5K1j1M1
-417C0l3m8J11K1m8j0J8l6l7N2o5J7KpJ1M6j5m2%K5%r5N4K9P2O0m4j36jL1O7L5r4j6rj0K0
-380d5k1M2O7r5N7ln1P4o3K2O7n1m5P0p1KM1l3l7R9Q0j02r2O2K4q7J45j2o2r3N3N1J04J0j6
-345I1m4m7JM0n6j0J46M8j07j44R9m0m5O1l2l3rL6O4k0NL0k3k4J9N4r6L6pRO9p6L4P1o0K5
-309F5%l5q8M5j5O6pn2M2k0Mk6j8mJ7j6j6N1J9J06j1j16J11o4l5R1J47j89j07J8P1K9j02N3
-275A4J04p3qL7m8K0m2l6O7M5k8L2j5M2k9j09j7KPJ5n0J04j7j2m6J3N7m3K4L1k4o4J9K0J1
-240Cn4RM6m1l7O2j7n2N0M4m8k6K3M9qn3K7Q3O7n0q3L1On3N0Qr0mJ8pM7j1Q0j36R2K8p1L4
-202A6P5j6j57J06J1L0o2l1Q4n2r4J4M1K0m3RM2Q5o5l4M4L5L2l2n6O1J7p5k4M1k7m1J6RqL4
-166Ej7R2j62J97rj72K1J7M9jo3N0l6m3J15q8O2L9n6n6O5K5m3oo0M4K3m8oL0k9kJ25M1n8J0
-130E5o4lO1J8q6j1OJ9J5P8r9o3lLNN0L5l1N4o9Q9L7k1j28J61Pj20m4l0O8qrJ15Lo7l9M6l4
-92dL4k3p1O4jj0Pj2N8R4Qj55o4N8nL6p8KL3j5L8l2J09M7J6k2m9oj8N3oo8kO8n8JJ8p8k9l
-52f5j6R6P1j71J18Pl2k8q4J6JP2M3J3Rp8n8j8Q3lJ5O3L1j8l7j3j5m4J27Qj0J17M2r3j50l
-16dJ5J4Q3l9j52P6o8J62k0j13R2J42r9j35j7K4O1O6n0m7Rk8o1L3K9j6K9Jk4K2M2J0j27O5
17b5OJ6l5j5OL3j5m6Q2N6o3J2R7Rn7
32F1
##PAGE=	F1=23113.680972877718887
##FIRST=	24596.97802734375,	7686.668670654296875,	1.1479339599609375
##DATATABLE=	(F2++(Y..Y)), PROFILE
-2014F6L8n1l2N3j1q4m3PJ7p6J00n7J25n2m3Nl8J9R0R1o8n6Q9j47O6p1P9J8p1K2J03J27K6
-1981B41j14n3mJ8j3k9m3N6o4q1Q8P8k0n9m0R4J95j44j74M7J14P5M2j49j35Rj2P1J67L8k05
-1950fL7j6Oj5rj3l8M5L9q0n6M2RKM3L0q1L3K6M1q2K1k4lj8J6M2Q5l1o3j7O8J1q0qJ7Q4r7
-1912d0Q8l7n8nR0q9Q3Rk5o5llk9L9R4nm8m4J6N7Qj2L6j63J66p6P0j9p6j5J1J2l0M0m7J3j0
-1875f7P7j8oPM4k0m2orR2l4q4QR3j6j21Q3r8J06l2J2Rk3RK6%jN2p1R8%n2J2p5j2N3O5K9q0
-1836Hq7J18qL1m5p4J6J07o6J8K9q9L7J5q7K2Q4K1j04J08M6N0L4j44o0M5l4j4Q1M4n8o8J0
-1803a4pJK0o8N1P4J3Rk4p2O2k2jJ80q9o3k5n6J3l5N0J7K1P2p8j7m2L8J0k9k8M2J9RNm8P7
-1766F5m6j08K3M9J3O7J2r0k2j1M6L0n1L2p9O4j3J56l0n3K2k7L5n4j5M2N7l4j10J24O2l9j00
-1733A7K9k3J04p4n6J33m7o2m7K2K5K2q7J1M2mO0O7l7r2p1P5N7o4o0O3K1m9QP1o6l6R5n8m2
-1698e3J3kPk1Q5P9o0j0l4KJ5K1k3K2n5K9O1Or4m6J39M2j53N6o0j2M2n2J16O8r3o9j9Kj2l
-1662f6J01o5o1Q7J34lj23M5lk1j21P2l1K5k7oJ39N3j10p4K1k8mj3P9O6rj13J2j5J25J09q9
-1629H6r6o5R0L2p8n5PK9J35k5k9j4m8m0K6pM9M4n7N9O3j09l8J0j3Q6M0j01l2N3pNm6J4M2
-1594A0J21p7k6j13O3n0J3jm4N0KP3o9J4M6K9l6R5rm5Rm8n7j0j5M9L4M5lj5l7l8J36p6q2P1
-1558IK6r2N6m5J6M9O7n1j00M6Q5k2r5J28P5j01p1l3O2N2N0p1nK0o3m2P1M4Pj17M2M5k0m6
-1524b4N1N3j7o6m8R5l9k2nj1P7L6RQk7qRp4J19L9n2K9j07n0j3M0O2J5n5l2j3k4%%M5l8n4
-1487i2O9M7J9mk3m7N8L4J00o7q2r3Q8Q5j9p0rjpN1m9m9M8k8nm7Q9j0l0j5J3K9m3NM3k7J12
-1450G3J8jj5p8KM9J6k4j9k9o2J05j8j02R1p1J17j9m6mJ4ml4nN1mn9kJ6l9Q2K3m1J8Lm5l0
-1413g3J08j5n3l8j4Q4M4r5j1k8nP8J18Rn4k2N5q3m8l0K4pQ0jM3O3Jq0n6Mm5M4n2L5J9m0k8
-1376f9OMO9j3k0L2j7M2q1M7l6J04j6j8k1n5%LL3M4o3J04l8p4k6J28q0o7nP9l9l2L4P0qp4
-1340e3J2M8l4qj5O1j4k7l1O3L8M2l8j00J31K8m5l9j00K4P0N4J1J8j07O9m8l8L7m3p8%J8N0
-1306d4Q9o7o3L7K7lk5n1N9j0K7M5j4k1j0L3q0J1N9O9k2o0J76l8j23K5k5j9N1PMn7L7m1L5
-1271A8J6q6J24j16J5J10o5j15L5P1qj1N1O2j8%n4K1M1o5p2K0n7j0K4R2J0p3k7L4L9j10J32
-1238B8q6R3o6P5N7k0r2k2KR2K1ml1J4q2r1Q3J61p4q9P6m6o6M8L0Ll1k5j8J7j3k4K5J00K5
-1203G0l6j36K03j9q2l8Rl0OM0J1n4O3O9q5o1J06K0l6l3Onk8k2j4%M6M5rj4n1k7P4P2k8m5
-1167a3K8N7n6j4n4j1O3n7k4J19P0o2j4L6q2o7N3O4m6l4P9L6J00Rk14l5Q6o1oj1J10m5M8N3
-1133A05j56l2P1P7Mj11OJ23M8o9l6n3Jo2N6J6k3qM8O6l7l7No3M6K3p9O4m7K7J12k8q8j0k1
-1098f2J0K8J5J9pn6k3P0Rq3M3L3l9k3O9n8N7P2p6O7n6N4qKl8l3M8j13J19M0m6p9L4N8p8L0
-1062ak7N6kJ4oM2m2j1O7Qj62J12q9J58pr8n1olK4J4P4O7l5j36k1K0M1J0j2P6k4nJ03j5o6
-1026F7j43j0N5l8Q1Omp9RJ8n5K7OM1M0K6n5o1J4M3M9k8n9O9J5nn3K2K1j6l9J44j30P0k6r0
-990f8J9Qm2J9J23Q4R2j61p9J1k1J0p7P4NM5J3r1M0R3j22Q6qj28K7J6J4J8J08K5o0K0j9K9
-956A03l3k4Kp4j6J51j4j44N1m6k6N4o7J16nj9n1rK7P6L2J4j50O1lpo2O3O2qL2jrkm8P2o5
-919C3l6K3n9QJ5M0Ql2R1K1r7L6lo7l3l7K6P4N4m8k1J4J27q8j04k6R7mP4r5qO2K7k4M7k4l
-882F8Rr8kL4J7r7K5M2nn2M5K1o0M4l7M6o9J5K8R8L5p7j20P2mO3P4k0l3o3n4P9k4J2k5k3j9
-845e5L5j00J41n9L3R0M5j09N1n3j04M8M9J8L0j7k7r2M5k4oJ2RJ4M6Pj5r8j8L3M3J03q4q5
-811i4R3M8o7P1l3p1N7Ml3M8J5j8O8o4j9oK9q2R3l1j3j6J9m7k6N4N5P1j03n4M6m6J62l4N7
-776A33m5r4oM8n6J5J1p4NN2K0l4J39O0k3n1j03m0M1O9K8k0mo1L6j34M4J16M3q8pN4n1J12
-742A35k6j87M6P2k4q7K3O1j3m4L4n0M1K7o1N3K7qM7n4n5LoLpmQ0J18l6m5M3l8no0p4j3J17
-705C3n1j0L7j2k3L5p3l4J86N4m4o6l4ol1O2k2no5N5k5jR5M1o8j5p6K8K2O8L5p7q5J7PO7R4
-668A13l2p6q5J39o3k1J4m9N3k3Jnk4O6L6o9R7k5r8K0P8J4p0qJ08o3j1K4m5J4Q6j06P2J9o0
-633B1l4j2j8J05j13qNNj5J25L7j40J07m7j5l3m0L0M1l5Q4r0L0P2J2j21J12o6m1Q0K5l5J9
-600D7k9m8J3J7m9P3o4J2L1o4qM0J04n0m5o5N8ON0L8J3j39J22J45n5j01Rk7m5M4O5r2q7N5
-566b6j8k5M0M8O2J7l5p6k2J6k0j8M8P4qo0o3K2k6MLk3N2J16k7J4k2l6n1nO6Ro3l1N4l2jL
-528d0MM5o0L5j0j3R0k9o5KM1j4Jj1Q1j07N8m4jk8R8J01p9j7m3O4l8o3J04j6o1M5L0J2n0J7
-492C9M9p5J9o7m9N5q0KJ02rl7M2moJ11j10K0L4j2K3n2p3K3J6O1p7j5J2J12R1r2m9N6p8N5
-457C7Rj3J10O5q1k07J28o9J6q0O8N2jn2m8O6J16K9l8j20L5j3o6N7kj8L4p2O8m5O9q9N1j4
-423a8n2N9nPJ5kn2j3J28O0l1m1qm6m1O2o9JLJM6M7j8n7%J7j1p7lQ7Q6M5n3j32j1J4O6J7j18
-384i7Q2m6j6L0l3O7L1j06J13np3Q0n4K4L3o5L3N0q5pN2k6o7J02Q5r8p9N6M6r2J22qn9p4N5
-349b9K4R2J2ol0n8j1L0q5M3J31M9r3j37P5j6m7Q3n3p6RL0O3k0jL2Jj1pN1q7Q0J5J7K0r9L9
-312C0M1l5M6qn1o6oj1Q3Ml3M3n9j3oj7J3K4k2m4N1L7J05j7q3Q8m8k4L8J47j66o9K8%M8p1
-276b3mJ16m3k4L5l5J8j4rK7N2n5Lj1O8J6j27l4jL2K5n8N6rLm0L2N8q0P2J5n0n9J3J8Mk7j4
-238e4N4k9m5O4mm8L0M6m9m5N0M8j8o4M5P9L7m8l8O0j6p3L8K1p7m9K3K2L9JN7j25P9O1q4J1
-202aO6j8j45J48J7l3n4k2Q5l4q6J1%K4k0lO6P8p0j7J4M6L5j5p2L7K4n0k6N2l1n3M3ml6N7
-166A3l4P8j44K00J1j55k1j8L5K8m1O4k1n1J56r7LN0m6o9O1J3k4J3l3j3M2o3pjJ0KJ11N1j8
-131H5j1r3MM2K2m0l2l0L0N6R7j20q7J7j2pO3M8l8J5k2J21L1Kj57R3M0j34m8rK9K2L4R6Mj15
-95dK7L9m5K2j7o9L9k6j1M5j0O2N7J8j61k5M5j5L3n9J2M1m7M7n1P5J09Ml9n8j2KP3jp7J1O2
-58I6m6Lmq4l7%j2J01O4j19J12j1p7k3k0J0j4N8J9O7l3j00j0j5M5MN9M8J1l7n5l1Nj4R2j5
-22C7MJ34O7p8j62j3K5K1O2m7j00P9r2J62rj33R2J46j02j44l0L3O7O1o6l2Rl5j8j5K6j7O4
10dk3K6j4QK8r7O3k2k6L9k9J4J2kn0P1P1n8NQ4k0k6
32E0
##PAGE=	F1=23089.364627722537989
##FIRST=	24596.97802734375,	7686.668670654296875,	1.0572203397750854492
##DATATABLE=	(F2++(Y..Y)), PROFILE
-2014F1K9l9l9L0j5q4J9J9j7p4J11o8J43l7j16J0jJ7Q6Q7r2n2J18j35N5o3O4k0n7Q7Q5R6J4
-1981B22j29m9nM1Ll2m6N2q4o0O6R5j6o5j1M9K13j38j45l0J40J05L9j72j11J0j7P9J34L1k06
-1950c7O0J5Rm4j1j1k9M8M9p9o5PM5J2j0M7q0M8L6K0r7M5lkk0LOJ14no4qK7J8q3k5K1P1p9
-1912e1R7l0n0m9J10p4N7K6Mo9k5Mj9L4P2Nm8l3j3M4L1OK9j50J47r0R2j0o4k2K0om3J1l7O1
-1876c3j0L8QK1mK6l2l7J2m0R5mp9l8J09J8r3k9k2J05j6l5J2l5K2M4k5QJ5l4R6k8l7L5o4l5
-1840f6R7P2K4q9j24J37rK3m1p5J3R4m7LK8q8L2k3m5M1P1L2q7L4O0M8K6r8m4L6J8l4N1K2n4
-1805C8o2K4Nk2rn3K7N8PK0k6n1Q4k1KJ69j00j4m0p5Qk6N4MK0J00p9m2k8N4%k6j8M6l5K8l
-1768A8m4R2l2j14M0L1L8L0j3n6K8m0KJ6k2N3j07J22m0J80Lj10k0k8L3l3J5L1L8o2r2J27N2
-1735A36k1j17J3K6J06p5q3J23l4m2n0J8PJ3m9j5P0n8M4R8k7p5n7O5N4n9n9K4L2o7P8M5q0
-1702a6k0P4m0m3K5k9pKP6R8m2m3l0K2j2K1j2K7o6L7O7J0q4p3J24M0j36N0k3p0J7L3R0K6j05
-1667a2p0K6J6j1k2O8kk5N0J26Lj38O5j0m9j13N6nJ9m5rJ69N8j08m7j2l5J5o9J12O0nj18O
-1633e6nJ11J23q9j24m0Q3N6o0o9J6O2J22o0p3Ol1n5M6lM0N2m7N0N7j36Jlj5Q9M1j12n0N6
-1599a7JQl6k1P9J32r2j8j05L4j6K5k1m3M1JO3p0N3N0Kn6R0j0l8J8n3n6Ql0M1L5M1lj6m1j8
-1562c8J08n5p0O7K9j06N9m0rO4O9l7q9L1M7m2n6J37P5j04n5k7L4N3L9j00K3K8p1k3R4L5k0
-1529E0j02P4Ll7QL7N5m4o5j9R2n6l8k5J4Q2K8M2mk6MK2r5J23Pm9K2j10l4ON0N1J2q3l8Qj5
-1492e0PPK8l5l9Q1O0pl5Oo3O8N0P9p1o8r1R4P0l5o9k9K7K7K8m4m9lk3L9m0R8j8k4m5J1L5
-1455b3k8j6L0k1J26J2K2Mj02QP3j3o1k6k5l1J30k5j25R9q7J16j4j7J7k5m9K4lL0J1p6MR%
-1420e2P8%n5KM3m3p6J24Pm0l5JR6L3j25Ml5L9N8Q4k1l9k4Q4j00n9k5J1kR2J9K0M2or0l9N
-1383b4l9N2m2K7L4k8j3j7J2P1l2jrj0O4j09P6o2J38Kl4m1o2jrK6N0k9R9m2q6l1J32o6q9%
-1347i3P0K2o1lQ2kn5kN8k1k3l5Q7k8l7MN8K3K6k0j51J73K6l9k9j10K5O4L3J5Op3J01m7o3
-1312a9J5l1n9K6J1QN1n9oL4J2J1k8l4jK2JM3rl4K6L9j00K5J14K8o1l4J65k9j00Kk5k1K5L2
-1276D0%o4L3n6M1K4p3J67j02p3J20k5q3M3K8k9k3N0M1K5O0n0p0L7p7pM4n7l8j3J01Oo5kN7
-1241A0J8j21R5r9J50q7N9Q6j6p7o1rJ01M0K0o2j2p7l1M4J31p6n5P6q0k1K0K1L6k6j9l1M4
-1208ik3l6RP9K7m7q5J96k4j02l0L0r%K4RkN1J8p9o9O3M4j5l2J2K9on4n4PN8L9o2J9k6l8P8
-1170a0O6j7l5K9N7o1n3l8M6P5j26j8J32N4p7K3M3r1n4J4M4j3k4Q8M2O2lj95l4O7o3L2n6J53
-1136E9n6R0N2j76o8O7O9L4q6K5J16K4q9l8m1M1l2r7O6Nk4M6P0jm3Ll8M4J6j33P0m7J5J04
-1102D7k6n2K0n8J9j3M3M8j6p1k1Q2%q3K7J5l6J8N4p2Q1O2n4M9p5O4Kkl8m8O0j10R3K7kq5
-1066e1J3N7o9M8rL3mM9k2K6mk8M1K7j44P4p2J69K0j27p9qN7J0JN0P7l1j28OJ9K6m2M9O3m0
-1030E7K6Q2l5p2j13k5M5o5J00m6K1k6Jj1m5M2J8O7M2Mp4o2K3PJ9J0n8M8kqk1M8Pl1J7J33
-994A23j33M2qr0K0j2J2l5J50Q9P0j37p0J2K5Jj22P8l8L0O4q2MQ3p2P8j8j29K0M7kK2Q6L0
-960A38o5j2j9N8ll9j2q4j4J76Rj65j0l1K7N1q2R9J9n2o9K6KR0M0Rj32M5Jmn0M3Q8LK8j4k5
-923G0mj2O0r8k6M0m2j6M7L5k4o6Q7Qk7N8nq3m9l5L7M2P2k3j2j0J07o9j26oR2j7O0r6J6P7
-887F2J3k1O0m5k2K1p7k8N1L8o7j0K2J2l6N2L4j17P5k4k8o0K0K4P5N0n1j09N6PN6N8j2Mo9
-852A4o3P2k4J5l7j1j6K3p5J20r3P9N7N9j01K8k9o6j9O1L3J4jk3q0N9j0n6M9qMM7ol6q6K1
-816h5K1LJ05m1p2M1M4n6J14p0o3J07j2p2N2N3jO3q8p7PL5r5J27k1n3rM4m2j9P0K5N4j04m1
-781e6NL5J34m9K8p7l1J8L5n6nK0l9L0K6l8j4J51M5k7m1j08l5J1O5M1l0J2m3K0r8K5J37M1
-747A32j00pO2m1R4m3j95J31N2q0p0L6P1rp9P3p4M2L0m5j7M7K7M0o8p4M2nl9%MJ15Q2m7k5
-712F2L2n0Qm4p0j4J12l0n8N0j3j2L4n2k9K07J3l8o5l3Mn0L6QL7q8Rj1j4J13L2p5Jr3M0M6
-676EP0J9q5o8LJ3N2R9j7p0r0J35n6j2Jo2L0mJ3Lj3O8Pq9R7j1j02K4R1on9j0J07o1l3K4k6
-639a3J1P7o2O0N3p9p8J9l6R0r7k6kQJ9J25J3j44J05m3J0j1o5K2N6p0J02r2LQ1P2j05N3o2
-605fl8O3M5j9%l1o2J9J0m7P7m7J7N9q4l7L8J18l9m0o7K4J8O8K9k5j40J44J14k5j07%k0k5
-571a6M9N2p3p3O4Kl0M9L2L3J7j7r2m4M0l5j3L6J08J2q5o8K3l6j9j2K8K8R7m6P5l4p5m7K3
-536d7M3J2n0pM6m4k1L6nM9p1J0N9q2J21l4n7QK1j8M6nK2j31J65o4m7rR9J08j07l4l8N8oj03
-500g7J20K2p6L8L2L4o8kP1m7j5o7n9K7l1L8P2k2k5L8k8J9O2j09N1J6l4J7om3J9jN1p2n0J3
-464i2J13J16o6n1O4j06P1Ol0J12P7n4k28J14p2M4q8J6O4Jk8m5M5R9L0k1j13O3J2q9K2rMK7
-430Hn4O0m3O3q6P6n1o1N6J7jM6n5m9L0J18R1j0o1m2o0j4N6o9l0lJ6P9M7j8p2lJ2j4m5JO9
-393DQ1K9o5j04qrN6ln4J06p2l8K2l1P8kr0J36j0p2P2l3K0J5l7M7K2r3j0N8j3q4Q9Q7r1o8
-357f5M3O9p1Q5mn7o7N4JP0K0Rk2n1k0Nr3Q5J04M7p3j26M9Lm0J01p4o2K0j5N3j4j1L5K2Nl3
-320a8L8n2J01L2K4l3j13M1J3K0N3j8o9m1n4L3O4Rl0M8r1k8K0k3J9L6k0m7P8J0Q2j4o2P2k7
-285E3j3j3J32j32k6L7o3O5m8m3J13l3k7L7k7QJ7K3oN2p1l1mR1N3j39n0MO1Ro0QLK0l0M4N8
-248G2j00J00lp8m5J8R%Jl7N6qm6N5J3m5LM4m1n2N9M5j4p3N1O2Kl8K2O8l6o6K8K2o2o0K6L3
-210a5L5j0L1j01P8P8r7j9N1j6r6J47K6p3n1k3Q5k5n4j1l2K7J3j3O0P5o2Lj2M0L4%p4J3K4
-175C6k5j4N9m2m3N2k3n2O7n5P1j05J74M0j33o3Kj9N5l3N9jm4J77q9m4N7l7q9N9nQK0k5j9
-140b4L1p7J5l1N6%P0N2J9l0j10KK3L2Pl4o1K2Q0J20j38p4K6n2j0O8O6m7k4K3J38K7K3j50
-106C8J2P1j42m8J1nO8N8O3kj44R1K1n9J5no5J7m4k4P0rP0J9K3j56J6J8j4L3l2K3L0p9O1l8
-70c8pJ65On9o6RK8P1kp9J9N4k7Nl1q3k9Mj7R6M9o0R3k9r4J5koj8L0J6J04p5j14N3k6J0J7
-32a8Q1L0ql8o0o5K8J5M1k6L7J05Q1n4j52j4L5J9M8l7o4P0j05J70j2j49Q4J40r5j37l2L3N7
0HN6p1j3Pl6J9n1PnQ1l5N9j9l8M0o3O3j4o1N9m0K1rJ6l5L5Q5m7JO2n7N
32C0
##PAGE=	F1=23065.048282567357091
##FIRST=	24596.97802734375,	7686.668670654296875,	0.7628504633903503418
##DATATABLE=	(F2++(Y..Y)), PROFILE
-2014D4J4l0l6J0j2p5P8J7m6o9J17o7J32k0j26j5K5J0Q6Q2j12k1J13j30N5m3L5n9K6Q1N9N5
-1982A78nj32m0LN2J7j9m8M4j00jL1Q4j9o1K2j9K26j17j01o5J09J31M3j84q8J2j2P2R3L6j79
-1950c7M4M7J8n8k7j7j4M8M9o4o1l1O5L1p8O0n0O5L0nr6O0J2oj8J5l0J20K9o6rNJ2p8l3PO3
-1913Bm5N7kl3p4J04n3L0K7J6m6m1J2j1J7N0J8m3j9l9K3N1K6Rj12J19r5J03pk9m1N5k3r3L1
-1878e6j5N3kJ6L2L8j8pm8j5L1n5O4K1m9o3J00M1o5p9J2Q4mo7oj9L3P8o0J4k2K4M6m5JN1o0
-1841a6n2J22O7J3q6j33J39jRm5p9L3P5k6j7K0o8K0m5J8J2O9N6o4n4P7K8Nj9m3K2P7l9Mon5
-1805A8n1L9J6l2l2l1oL0J0M9l7kP8l9J2J46j10K8m1p9k4J1N0k7L8J09p8n9k6O1Jj8nM7r0
-1770d4M1Lm2R6j6r8M3J6N0ml5j0Q4p2m3L9oK8p7J19o3J86K9j41n7j9K1j2K9K5K5q3o8J06
-1736E0M2Jj21J5M7R9o2j04J04k3k3m6J9j9oJ6m8R9q4J7J02k1n5k8N6M6k9m3l2L0q7J47K6
-1703H5j05KN3k4l4L0l9l9K0M6J04k3n5rL0k3J2j2J2o5N7N8J1o2p5P9L1r3L3Mn0l1Q5N6j0
-1668E9r7m2L7J4j3K8l2N6J2J0J07J1j39P6j5p0q7J5K4J2l8J1J36O9q6l5k9n2N5j01J00O7
-1636F3or7j6MP8J28q4j22k1N9Q9l0o2J7N1J16p0r0j1k5n9N7mL4N8m1M2M5j54M1j3k0P6L7
-1602G0j02o1M8K3J6l1l6J11J16j11qr2QJ3M1l6m7M2QL4p5R0M7j7p2Q0j0l7L5m9m2J7l3K5
-1568c5K3K6qql1%P2l7n8N7L8j01M1k2l5P8N6l4o4J7J7o3L7Q9O2j02l2j0rM9L5j12L9L4o9
-1533f0MR9K7m7o6Q7k8m2K6K7N1n5n1kQ2o2l3k3j8J03PO8k9k8K6M3r8J34l7o0K1r7k6K8N7
-1498B8L2J7p5q8N5qj0M0Ln0j2Q5O5k7o3M4o9M9O9N5p4l9r0R6M8n8o1l1O4L6Ql9l6o6M5L6
-1462b1m7J05k6j5o5j3M6oj4j3RJ03PO3K1j21PQ8m4q3l0j1pJ38l7j32J00o9Q7k0RM2n3p1P4
-1427ApPJ1p0J0rL3P0k4o7j6P9k8o1P1K0j6j5J3J05Nj31jj3P9K1M1m5j8k0R3j19o7MjRO5K8
-1389C7LK9J1r5k6Nm0O1l1J4M9onm4J7P2m1J7l7j8O9j16R5q6J51K6m0n9n3j4k0PN4J4Q5m3
-1353D2q4k4J38o6r7rP0Q0n8o5O5Mj0pN4k9k7m9R4l6k4J5N1J5Orr1J30J1k7j2j11jO0K5J0
-1317C4ll8J05l8p4rj3j7L8%l6L3o8M2K9J2K0l7k4k4L4j4K3j0m4O5M2n7L3R9j2r4%J20j0o2
-1281D5k4k3j5lL8No4K8l0LL0k6J88r3j19Q9J6m1L7kl1l6J8K3N9R8m2j31K9r1O2N3m4o6n0
-1246a10R7J0m8J3P0J7q8Lk5J49j03K2J06j1n9p4l9R0N7M1q1l6p1K7K9O2p4mO0j04O7j9j9
-1213d5O5j5k0l2P3l3m0rN0K1o2lJ75k9j12k9M8lK6lj2M5M4l1o7k0l7P1Ll1K7N3J0p9q8J3
-1177g6M9L6r1O0k9l2P6M6pk2K8N2n8p7nQ3O7j68PJ09L7p7M3M1p4m8oJ7OkQ5L9J0oj56l6M5
-1140c4m7O3m9J10l4J11M6j79q4M7O4N3n7N3Q6qq6k9k8P2kr9nkm7K9P2M2l0Jj2L7Jj18J4j8
-1104f7l3J00qoK7n1j4n0O9O3k1q0k8J04rp7K4oj4L6L6m0M8O1l8J9q3O8J1Jl2n8Q0j03M4J8
-1068iL1m6j5K2m5N1MK2j8P8l7RK5l3J9M7j11K3m9J57L7j27r4K0Q1j1j9J9P8j0j11K7L3%r2
-1033d4J03M2l9L9N5j9n2j17k9J7r0J22p5K3K5j7l8LM0K9Q1K8l1q1m6K7k7JL9n0J3j0kRN9
-998a2Km2N1J20j31L5nq3K5j2N6o6J28Q5M0q9n2LP0Jj68P0o2NJ06o6k8Q1l2N7k3j26K0O6m
-963B0J9M9K9m9n3k3Q1L5m3k7r4J1J82K1j41p5k7P4L4o8M8L2k5l8k9j8R0M0Nj07M0Pj4l0J8
-928b6J02J6J9k2k3pjM7j14j9O6k2l1P1K0n9p8O0ON8N7mr1o0m7O1K2P5Kom2N8l9j13J2P3l2
-891a1N3r6L3Q9Ll2P4o2m8M3n1m6Q0O2m5n2mK8j6O3M3j48Q8j7o1k1m2M0K6N8j7r1L7J4M1M3
-855E8oL1p0l8N2k5J5o5MqJ5l9R6j10R9J8O7q2kJk2k1L2K4oJ5j5p4N8Pp7O8k1JM8j8n8k4%
-816g2J4nP3J0n8k2M5k5J16q9m6J34k8r0N3Q2OM4r5j07LM7p7J38j5r3nO6l9qQ4%L8j09k5j9
-780g4Q8R8n5mr7N8J5J7o0k7O2nK2lr0L4J29K7l1l2j15j5OQ8K6o6K2l0J5n7MJ52L3j01JN8
-744I3l8P3o0j31J66L6j41l4L6O2lj14J08q5K8L3k1q8O7N5L2p4p9P9k6n7pK0J43L8o0mK1n3
-710A5K1k6m7QM2j1n7M0j2LJ9k0k6J92pk5o0l8K7l3k9L7N9r9k7Ok4J14J9o7K2r3L3O4O2Lq5
-673@m6J%M5R8ko7p6J10l5j6k2l5j3L7J6NlN1k3r7J00J2r5RR2k4n0j0J03m6p2L6rPO4j7M8
-635G6Q0o5j38M1n3P1p4j9j8MM8J14Mj30Q0l6L4Rq1KN6o5J04r7k4R9J08q7ko3k2N6O1j9k6
-600B8l2p0K6Nl6Q5j6j4Q4r0o8M5J19l0l2n2k2K1Q5M0l0j20R7P1Lj03Kj7J3M2K0n8m6Q2K2
-565E4m6N1J9NK5J0j04o1M3m4qK8J32L6j00q1J4k9K7k2%J1N9n1J22l9j05l2O7J5kn0K7L3o0
-530e6j3O0l6N5q7j1J27j04J20m3k5k4J5k8Q9K1n2o5J75p8q4J6Q2J13j32m8j9L2K2q4Q4N6
-498G8r5K6M7O2o9l5Q9l0m8n6n7rL9M5M3l2j5L3n2P4nj20P4ql5kN8l7K8k7L7n5m0O9kJ50m6
-461G7l7O6j41R1ll6R6P7k5k12P4n2O4q0m7N9J6J6n2J2P3K6kr5J07K6j11j4k2L5J1k0M4m8
-427b7O6o6P5q4m4L0K8MP3j04j1L5J04J07Mo8o0p5J7M5o5o7rL2R9M5j3q1j4J1j2j0K3K5P1
-392H4Qp4o4j0oL3kL1P7q5m8j3k1P8k6l9J16j4n5N1j1J7K2LJ2j2q8j0O0J0q2N2Q3q1m8J8Q6
-355E2m7N2%n1o8N3j4M1L1K4k6l6nl6m1O4Q0L9n4j12K4J0j9J11r3k9K3l1P%j3K8M5K2m9J1
-319gqR2M5L3q6j07M0oQ1M5k9p6k1p2N4N1Nm4N6j07j4L6j8qN0k1k0R2l0M9mo5P5j0mm9R9r3
-281DJ7M4j09P8l4kM7n6QK6k8pL9N5k5L3p2n3RJ08P6j45o2K3P7k4n2m5L5K9j9M5N0r2J05k3
-245F0j02j5K2j0J2J7n3M8J5m4M5L1m7j7L7l4n0N3N1Kp6L3M1k6k7Q2O0n2l9K4Nm4m3L1L1L0
-209E1l8Op3J03P2j15m8L3j2m0J29L3q1m8l3Q3l1l7k2NJ5nNJ9P8m2J8l5K1L3J8p0kJ1jLO5
-172F8n4k1M5m3m6M9o4P3p7J53O4j02j04N1k1J7k1J5J8k1J67o7n3N9m2j01M6j2K9K3m5J2P
-139Bq3M9j5M3mL1M2M6m4j09j1KN2M9k6p4JP6J35j38n4K4q3K9K7Q4m9o3N9J45K3L3j30m2R5
-104A22j42n2K6j3J06N6L0j3j35J17Lo7QJ0n7Jm4k1M6lP7j8K4j36M6j5pL7nL1J8j08P2pn0
-69f3J40K5p3n9O4J9M8mp2K1M5j0Nn7o4j6Nk2R1K0%O8m1q8L0Nj8j9PM4J03j09j09R1l4j7K4
-32b0Q5K0k7k6n0m2j2M4j5j1Q0K9P2l0j22lM4J0M2k9m6O6j17J91k6j62Q0J17q1j14j9K1K7
0b4N1n7J1Mk4L9o4l1K5O7l6P2j2o6M2k5N9mo1L0m5K6mJ8k1j2R6l3JL6r0L3
32A
##PAGE=	F1=23040.731937412176194
##FIRST=	24596.97802734375,	7686.668670654296875,	0.3857345879077911377
##DATATABLE=	(F2++(Y..Y)), PROFILE
-2014B2ok8j6nOj8O1J1n3q1J24n2R6or8pJ7oP6Q9j02mP3j24O4k2J0r9J12O1K7J3k4j15l7J6
-1978b5M8K7J0n1L1j04M2J7N8k4m7M2q7K31r0n8n3L9J48N0j85o3J5j4O1N5N2j15j6O8K2o1
-1946B3l8k8PN2K9m2n1l8M8N2j08L2QO6K0k8q6O2K2j0j7K9l0R3O6o8j6j0jo7k0j9O3kk4L2
-1910Aop1O2k7J4NJ4mm7J6j5RK7L0l2pn1qO3M3j9n4Q5r1J06j3J3o6R2j9j21N1j8K5PJ7M7M8
-1872A06l4m7o1K1M3n7OL9j1o5R2M7m9l6l6N9Oq0l0M2OJ08q9J1l8O4j8n7N9N3n5o9J28N7k
-1837A13p5j00J08J3ln4q5O9O7j6l7Kl8Nk7K6j1O6P2m8j04R3qqO8n6%J31l5m0l0n1k6L1J4
-1802B6k7k9k5k5lO9M1m5K9N2o4L0J17j15N0k6o8p1N6M4o9P3R2o9o8l6N0J6jJM8j17L1K1m1
-1767e3Q3Kq2M2J2N5l4n3L8J38j02p5R0ql1k4Q6q7J76M1j44p6J%OL0K2K0r2m1O5L0K1j12M1
-1732a5L3Q7l8j25P9j1rl3J9n0mQ1p3J11m7kM7k4m5RM7L2Ql1n8J2o6J57J3j30L1L5j2j5L6
-1697D9n9o9L5JR5qm3K2K7j5jk9j8m7P8L5J2l0o6K9J8m6K0J4j8jP3L0j1q3m0J0J2j4P6q1O2
-1660A9M8l0Q3J5j28P5j9p8n2k5M6JrL2O6Q6o0k8l6o5R7r1L7P7j8o3mkK6J24p7q8j5K4J21
-1625H9no0K7J9J02m3p2o3k6m6M5j2M4O0l9L2L8j62P0k4k4M9L3n9l4PM0Rk7k5J25Q9j32Jq0
-1590e4kL1N5m0n7N3NJp2J18L7k6p9O5qm3N6l5k6K1l1QJNj2JmRL8k8m9M2M9p7M%m0P2M2m1
-1550a1l8J2Lj1M6L2M2r0pJ4l6J8M1p6mN1n2J0R4K4p0j3Q2n4m2L2J6M2m7l4%P1m9k4Op0J15
-1513B3k6P6o3j5M5O5q2J32p4p7L5n8m4M3O4J2K3m5j03O2lm9P7j8o8J8P9O1m0r0R5o2J5Q6
-1479I4K3q0kq8R7K1q3l4k0P5L7ol1j9n6O4J2n6J20m7po7k0K8J1Pn4L4N8J2J05K9j34pR8o5
-1443D9p9k7Nj7J36m6j16Q9n1O1l4K5O7o5m1P3j1pKn2J0l1N6O3m4p7k0J11ol0%PJ9J0K9J01
-1407A59l5j20j3J1J19j8nm8Pj0P3j31p3L8J9lPK6lM8M0j00k8Lm1O2k2JN9K0lo6J8P0m2L7
-1371E6n0m4O4r6R4j02J42M9l5p2l5l4k3j7N2N3O6l9p3jJ35p8q5j6P0J16n7r3J4LN1KL3m3
-1337Gl0n0Q4l8PMM0J5j4pk2R7j2j3Oj16k6O0J9MKk2Q5k3p0l2J2K6M2j1o9M3o0K0K4K9L4n4
-1299ij7k4K9j1oj8k3P6M3k3M0O9m4j17M0M9J5j7n2j6Jk3J9K3o1K3J8n3K5K8J87q2j22L4M7
-1264D8oL4j9k2l5l6RP4J09l4j54K6n1Q1L6l1q1l7L4K2k4J7P9L7p1q0N9J37j23lJ14rm2p0
-1230a2n5M8O6N8q6n0o4P0L6k8o7N7K7o3R9k8p9P4Ok8j4R1m2l5k8K0J7q8Q4J54l8j15k2N0
-1196A5lN5k1m6Q2M6o7n8K0j05Q5J3k1M6O1J6j03j03J9K5L3o0O5o1j6P8K2npK8M2n4p7K9R9
-1161G2M6j73K3P5J9o2L9M0m2m6j3KRJ3P3L0m6Kj07l3N0k4M7k4L4J7J10L2j70q9M1N6N6k4
-1127C3P7M6m6o5j5j3R2J7r5o3j5o3J0O0Q1j6OK1K4j8p9l1J4k9K2J9L0K5l9m5n6O6O2k3o1
-1092f7l1J07pq0L1j7JL3L3o%O3k7j5p9O3J6J3k4n7R5j05PK0L3jj5l4jK9J3Rl2R5m5rM1k6
-1054B4JO3o7k6k6J25M6j06r1M5Q4l1l8j0P0K5r4M4N1k6j31J45K0k6L0L0K2l1j43k4Rn9O8
-1021b7l8pM1l9k8M4L9L0P4Jo9p4k7L7n8M7K0m9j0J1K4kL6Jm5N9J05j24M7j1o8J6MQ4p2Q3
-985E5O6J3k3l7rJ06Rk07N0o3j5J25m4n9Q2j1L9k4j16K0P4%J2J1K0j6r2l1R7P6m1m5j00O3
-951a5J60J9j06r6k8Q8J6m4J7MK0k0p2j3O7K9Lp2L2Pl2oPQ9K5J1k3oj1j1M3j06k7R4Km7R4
-914I2Nr7p3J4L6J16M6nq9o2o3P4J7O8K2Jn8j5ro4M0M2o7M5q9M6R1Ln9Q6o7q1O2k0n1J05P9
-877A21l0q1k6L5NP7M9j64Q1on8k1o2M7m2O3K0p8K3J1K2K5jM5n8%L2k2J2r2J3LQlQ1q6O7j9
-839iO8n8l2L1J6j4J8kk0L0j2p0M6K0o5O7l2MN0k8o5J4k1PJ7L5M0n5o7M2MJ00r3k1J37m3q3
-802d4M9R6NK0r1q6l0P2o1J33oj04j9P1l6KR8j6K3j24Qj3R0O3n5l4n3R2Mqo4m8J22K1j1l0
-766C6j26R5Q7J0l2k2j16K4J7J10j0j11J8j7K7l7LJ53J7r3J8L9m2N4p4n1J84L0j92oL2M3O
-733G4j35J28q4LL1J0j26N9P3K3p0m5P2m9ql2J2J51kq2J3J1l9L8j4j2K2n1l%J2j9J5jJ9l5
-697d1J56lon3m8N3mr0M8O5r8m8K2k1R8km5L9p4J0P7N0rq5k8J7k8M0R2J0o8n9P7%k9n0%k5
-659f0P2KN%K0m3p5J03K4p9K3N2m3m8qR8j6r8M4qLM5J5L6J00l6j62K2l6N5p3J4j2pL7J06p
-622F5j00M2m7O7K3q9j8M3k2R1j10j8R5J17p1n1o3RN0O4k3m9l4l4J9k3LP2Rn8J01q0p2L9J06
-587E3k3k3k9p2K7Q5N3pj10M7K9K7j03K0k5O7K5k7n2rJ05M2o6L9Rk4M0M8j13o8K7n0lK5J42
-552A06N7j00r9JnO9k7l7J5pl3J43m0j22K8P5Mk4p4N9K3p7J9N9p0N6q1K8J09j11J12l9Lo6
-518d6K5n0J16O0j08lJ62q2r5L4M1J17j50o1PKL8l4K5Q3j07J8O3Q1n8n7Q9k9p4l0m3pM3N5
-484B5K3l8kK2p5J11m8q9M0l5K1kO3m9N2l9%l7J1Q9j00J56m0%O4j77J12j6l3O4P0Nj67RNN7
-448E2o2l2k6M4N1o2k3M7J7J5o9J56K4j26m3m2P8j0J5K3n5Q4o4P2j08nQPK4Q8j22MK4R8J06
-413A88Mo4n3q0M1K7n9o8PKR2M1kp8l7J3oK3L5j3O3j2p9k9j3J1K1K1O1M9q8n6k3k6O4l4jJ01
-375D3j4l8K4PJ6M4L0l8m5p0j2O2M1p2PP0p1j0j5Q6k3J9Nl4p0N6k6J1M3L0m3j4L2o7j2M1O3
-338E6K7m2j00NKK1J06j06KK3k5m8J3LJ2O9L2n6j8K1O2O0M2j32o8K7j7J20K9l8o7%p1M7N3
-303D4mp0O4j06K2L2nk5M2k7QR6o5K0Pr1J11j1Jn5M6n5M8M6j24Q5k6N0j5j09Q5pl8j8M8P5
-267G9k5pn6n4K4J13Q0j40o6M6P9n3l9m9O0LqK9K9n5R7m7j07K4J3l4M3J2o3L5L5l7L4M4n4
-232a5k2K3l0n1M6P3J8p5%K1k5k8J24M5o6kK2j4k4k9K6M4J9p0j4m3J37N2j28p4J0KJ1R7L7
-197I7o3m9k9P2n1l9j7M2K0m9M3m1Q9j4K1n4nL7M1o4nj8K2RP5n8kL0n5k9Rl1O2o2J35P8o7
-160H0j41Q6j3j2%l8K1J2J25m3l2O8n8r3J5J4J8K3q8N8j5o0O1nL1mlK9O0m9j03l0j5P5Q0j2
-124D2p8oL5J40j16l9J3o3N2l2R9m5r7P9J47J5K8j00o4J14j31o8L8nJ29L9Jk4j02J11ro6%
-91C7K4m2j1k7j3rRP6m1J8j02O2n2OM0J9L3J1r3M2K3%PN1o8k7J10j2Rjo0J6L2KKp0k3j1Ql2
-51e7R3j6M8M6m6p1J9J3k9j7NQ7O7j35p2Q8l9l3J8P9J7m0j0l1qo1P5m1K1Q6m5L3j4q0J5M4
-15IML9l2l3O8j28K16m6j67P9Q4o8q4lJ2j5M9l0M3Jj6N1o9n0K9M3k6O7Lp0L1J2N1mo5J3m6
21d8L7J9Kpn4R3j6OQr0N0
32@
##PAGE=	F1=23016.415592256995296
##FIRST=	24596.97802734375,	7686.668670654296875,	-0.055773712694644927979
##DATATABLE=	(F2++(Y..Y)), PROFILE
-2014ck2m5K9k7M9J2L3%m0r2J17k4L8No2J8K1l0N5J09o3k3J5j05O9kmj14J59M1pk2k7o4m3
-1979d9LL8K5N1n9Pr3O8OL9k1l2M2p5J72p3k1m1j4J60N5j83l0J4k8N1K9P0m8q4Q1J5n5m1m1
-1944f2L0O2mk4l5l9L5O6p6l7M6O7J3l4p7M6L0j7j8M0j7N8R9o6k1k1k3n2%rM9K4q6L5K6n7
-1908d9N%J2l8jN1l8J4l1J9%M2j6mn2KK2N8n6K4M5q2J11l3M9q8J20Nj16L6l6JJ5L6N2N2m5
-1871H6q6o0N3M5n2o5N5L0n3R0M1n3K0q1L3J1o9J0K7j9J25r7ok6Q4p3n1R0M3m8q3J19M8j5
-1837G3o0m7O2K6j2n6n9P5P2j9n1k7j1pnJ7k5N3P4k8j13R9m6L5R8p7k8J77k4p8m2l2kMlj2
-1801Aql0k4J8Q3Rl6L3K2q8N7Q5j08N2ln4n8M2L6j10J07N7n3o8k8pM5K5kM4r0J1K2l7N5J6
-1765A6o8L3K3N6n8p6Q6J78j24q8J32j2r4L1M7j12J46M4j22q2K8k4K2K3K1K5r7j1J5J6L6r8
-1733h8Q6OP2k4j30M3jjj6J8m8Q3M1q2R7NKj7m3m4M7L5J1L6j7o5Lm3J39Nj51O7K0nJ1M2r1
-1696Cq6M6m3O9Qj5M7K2Jj1n8n6%P8QJ1J3n3j3J3k7K2OOM0P2K4J0j00o6j9J9j4J13q0K6P4
-1659I0n9N9J4j11O3k2p7j2k7L4j2K3N3JR5m5k5k8p0J33q2k5P5l4k6L4mm4J18p0l4j5k2J44
-1625I2J1n3M0k6P6J0m6j15k3j9J2k7P4N5m6K3L8j54P4l4k4J2M3Kj4JJ8j3j6j2J31O4j49M
-1591Ip1KL9O3l2o0N8ol2k9J10K3l2p8N4on6P8j4j6K2j8j0l0j8oML0J3J4l2m4K3O2m6m3J9
-1554e6j5M3L8m7k6J9PL5K4k2K5p5K7L5j9n3N5j5q6P9l2oQ3K6q3M4O7p9m7N2LK4k5k0j4O8
-1518C4k4l0K7o7R9o4O3r5O8J7P2o1J09r1q5O8k3p3M5O9kJ8j9q9N4Lq5R9l5n6K0O5N2n0j16
-1483h3J56m8LQ1j7q8L6q4R8qj05L3j9M3L7j2k3%m4P6ln6J43q3po5pNJ0L1n6K9K3K9J20K7
-1447A72j39l3J06p0n2k0Jm1J21m7q1O8l9M8m6J8R0o0j8P2j1j8j0l0Qn2P2N7n9q3K2J15J4
-1414G5j6m8l7N8L7M2Q3p8r3k9L0J50n3m0l2K8NL7j33p6O1N2k2o3J3J0J12M9j15l6Jm4N5k0
-1380c7jO0M0mq0J8O7l7N2n6p1N6o3Q0j03J09O4j9p5j7n0j9kK4O3M2l0n4K0J18q8n9j6O8J26
-1345A26n6r7k9k1J16J9Nn7l4m1O9l3M0j7K2K0k8j2M0P5l7JK4j21n2P1NOJ8l0N1kn6n3N0O1
-1309D3M3k3r2N1o1j6J6N6N4p2j3j8J7jk3l2J8O7M0j2L9M1o3j17P2l1M1K2p5nK5k4k7M8m1
-1274e3J7M6p1pO7J62o6j04j2N9K0L8k7j6k4q1ON8R3k6j39K9L0O7mk6q6ql3L2%J0R4O2p3j06
-1238g2Q8J24j37j6J13j1k9n9n3oO4O8p3n2n5Q7O0r8k6O8j5J1R0k2q7J2L7m3L0Q9m9k4m5k
-1204c3K4p0R6J33n2j14j2M1kQ2l6q0J08N1q3n6M9j22O8J6NO1N6Qj21q7J4lK4oN1r8MP6Qj2
-1168a2QK8K7m8n9N1J00J6j49L5L5Lm5K2M2nm7j5LJ0J6M8J9r4K6o7k6Q1k2RRm3P6R5J0j52
-1132a5o9M9L5M2PR4Oq1l2nLJ00K2r5j00j8l3K5l5J11pJ7N5Ql4l2m4J9k3l9M1M8J4l4o0l0
-1096i0M1M5k4pj9P3J3j06M5k5pK9M7J3l8O5j8m2o4N0J2L1j6m6J03j10lK7jK7Lo3L0mJ7j0
-1060b2l7R7m6k0L5j2nP0k1o4nQ3M7p1p5N2P5m7m9l4O0O7q0N3P1m6j58J74Oj6LJ9O8k6j69
-1025b3qK9n5J4j1NK0n8L5M1M4L2M2l0j02m4j9N5l9O5qn8K2J4K1k4NJl6M2Q6j14P2j3n2rK3
-988c5J02o5L9L3jM1k6j6J29J9k32K4m9nJ03j9q3P3%K6k1j01J5P2MJ0k2RJ8j13k3Q9J09l9
-954F5o2q3J01J24Po9r9l6R9Lk4K5o2N3mr5kM6J5Ql6J3Kn6K5J5M4K6Rj8J7j2l1N6p1o2J12
-917D3K8o6J16jj23p9K1O1J16K9j3p3n5p0O6J6N3L8J0n0p7%KO7Rr9K7q0O0Q0J0q9Q8o2j20
-882a17P8J0m3J17Q2j8q7l8K9K3R3N3j69N4Rl9m3n5M9o8L5M6o5QLkRJM7l5M0J8j2J0q6lLm
-844f7L9O7o0L4m8N0k7n1N0M2j4J8k9j7M1j9o7K7L1l2N4m3QN3l3n2J8l3JL0K5M6o0m0j3K1
-808e0Q1q4LJ18n7n3L7R9j%q2m5l4P7o6J22J1r3m0O2l1MJ10k4J0j45N3j0P7L9n3n5K7P1ml7
-772C7o3o3J71M2n3m6j20J23M5mk6ko5QJ3J32m5j35mMM3m5L8J32rp7L7J3n3L9q2K6J89L2k27
-737ENK7K3J4j28J27p8k3J9M1r6JP4J7m9j6M7n9O1m9j2J44l1j12K3Oj6M7kL1L1j29k6Q6j8
-702a5l2J3j9O1n0J09K8Qm9n4P2K3j19K7O1q7n6L2nQ1l6j1L6m2rQ6M0j7r0k2L6m5K8Q2J8p2
-666A1m4M3L9m7o1J6MQ0k2Okk3l9j4R7Kn9N8No2n0qR1J7o9K1l1JK5K4K6J09jj54k0M6L6q9
-628c8K0%pJ1J13m0p4J2p7J07K7q7l0K4K9P9j25J2P3J07n7q9o2M7L6N4k3o2l0L9Nq4P0L0J9
-593B9r4J06n4m1PQ2j5j9jq9L9L6N4K7j00K3ML8r1K7m5J22Pp9n5L0J26O2q2J6nn5N8R6j18
-558D6o2ln5MK6J33O9q3j15qK8J00l7o9L3p2K2J06l5j12P1P9Kl4j10P1K2r1N1N1r8M7k8L0
-524b1P8j24J06j7K0r8L4o9J22J00j37L0J47o9q7M6j4J09j57p4L1j3M0J7l0J03q8K0N6Q1m1
-493A01o7O9l8q7Lk1j5L5P3Rm0J8Pj07J20n9m0k0qN6J9K2o9Q8k7m8m3N7J12j13P4m5N2O5k02
-458f9J20k8k6K2O0M2j08p7R3K3m9j6o1N1O3o6l9K4jK3m0J90J6j29o3j8P8k8L7Kn5J11q7P4
-424F9j25M7Km6N4R2j09j4J4R6Q9j0n5k7p1N8Mm9o3J5j2O0L2J7o4o2J4JM4M2m1O3k8p2j3j9
-388f7L3K2M0O2K5q2o2j2l9L7l3K7R5ml4kJ8K3O5M3q9p5m1j4O6P0o1k4M3o0L9m1O6kj4J3j0
-351B1p2N7l6oN2K7p2RP3p0k3L6N0J3l3j01Qk4P6Q1j12K2K0j0p8QK5jR0L3n9l8L3K0P5N1j63
-314a8Kmk8J31J1m8l8K6p4L7O5j8r5O7r1M2K6J2j8J6l8L5Q4q7LJ1q4J32l6Kk7ll6N6L9r9Q3
-277C8j7Q4n7p5P5m7m8rM4O1mn9j6l2K1R8O6j17n6N3Q4o6l1lN4l3nQj2NQ7p4o7K9kn2P5mp5
-238g9K1N6k4J5N0o1j7J2k2n4K8J07K8p0m1QK6l3J15K8q3L8K2k1j0k7J1O8Pr4l1%J49K9j34
-203A7r0KK6L0O0L6l0n4k6O3o6n7K6M1K3q0Q2r6R6J8J1p4j3L2O7o4Rn1O0l1R0m6OJ0m3k4k9
-166f9K8L6o2J24P4k8j61J01j0l1K6n0%K7N8k1lQ5p1o7k8N3mK7j09P3m2nM9%K5Ml7J8P3m0
-130D3r6j8qK4J01Lp3Ml5J36p8l5jj0O3n8P9m1p4L7J38ROo4n5J25j01q7L4PJ40J1j9l1o6Q5
-94I5j2n2j4L6j8j7pj0o2K1O6m5Oo3O8p1LM0L4L2J3o9QM5M3j20P5m3J2J33m2l8Om3JJ9J0k
-56C8o0K1j5J4m6J00n2Q2K7m5n5%K2m2j3L2J14J6j45l3P0l8m6NO7K4m6Kj0J6r2R8l2K0P6p2
-20Bk5nl5K4L3J2K8m3j7P1j09K09o3j49O6M8o4n4J2J0j2J3mP3mj2O2p6n7J8K4j2M6K2o2J9
15a1M5L7j4o7J4m7N3M1k2Rp8P5JPj5m5M2
32B5
##PAGE=	F1=22992.099247101814399
##FIRST=	24596.97802734375,	7686.668670654296875,	-0.32955783605575561523
##DATATABLE=	(F2++(Y..Y)), PROFILE
-2014a9Po7M5l7P1J8Qrj7p6P9Nl2J0k7N5M0n4K6J34k3o1m5n7N2J2qq6J51K7m0m2Lpm8l7K4
-1977b5OR9p2l1p4Q4oL9j0k9K7j2R4p4Kk4m8J69N8j88J3Qn1M2K1P5Qj39R2om3k2n2L5P4l1
-1941Ik3j5l2L5P0m3o2L1O6J4k3o8J0M0k3k1L8LK6J21o1j9k2m9m3K4J7L7K8p6l0N9k8l3pJ2
-1905c8m9J5L3j6J5m9L5j6M0jj3m9L5j3M3n4P1Mo7J23o4O5j01J35M2j03Ko0kJ2O6N1M9n2j11
-1870b2l3N5L9m6r9L4P5l0Q1L5p7P4j11K2Km4L0Nl3J34q4k4nR6p6k7M5K4l5r9J06M4j9m2j
-1835fJ7L1j9m3j0M9P9k7n4o2Qj6RMk0J5O7Mq7Q2o4J13O4r1n2K03rj07m4pJ3k4j8JJ6l2k2
-1798c9L8P8j7j9K4mj03Q4N3q4M9Rm3l0K3K4j25J10J5l3n8J9lm3N9oK9l2K5ml9K3K3o7K4M3
-1762CN3p3p7R7K03j36q4J53j5j44Q6J4j29R7M0q1q2N4m6K7J3K9L3r7J1k2qO1n7Q9MN7m0r1
-1728e8%jMoJK7J05rq7P8N0J0o0o7m0P5J9j7N1Jo4Rk6J06Kj66J07PjL6M3j20r3M9m4J3L7M
-1690b5N6J6J5j5q8k5QM7nkO2l7l6J8n6M3pQQ5P9L1K3j23r5n2L6j2J33o5j3Q8p5M1Qr5M5k5
-1653io6K4j6J7j6L9P6j9P4n3k5qo3J58q1p1O1n1RP8Oj09J02o4K2j6p1J52K4l9N2p6M2P3k8
-1618A28j48j1J3j9k8R4L8o0J0M8j41O7m7j6j3P1L4KRk1l8mOJ30M4j57%p2J4M7O2j2n1M9k3
-1583En6K9R0Qm6p3N6j2o4Q9NpK6Ol0o3k6Pj1N2K1Pm9l8LP0j9o5QJ4J5M8k5l7K3RN0Oo0J4
-1543b0o1O9M7Mj05N8K9q8M2k0l9P7L1p3Q1M4j00n3Q7j0lkj0l7Q0jn4M4n4R6r3L2n3J47m2
-1508E0M6m9O9q2p3R9qr5L7P0qLoo3M8J4j06R8m4k4JM6M4o0q3J60l0J6N5n8r2O3p6R8l1r3
-1472f4Q2j8k6M3j2j6J7m0R2j1m3J70j24k2o3O%nM7l8K0J1M7J03J9j34o5J13o2j8j6j5n4Q5
-1438Il8l8M5l3M2l3j7R9m3nP1nk7k5qPo8Q7M8p2q0O5J25K4j3p5r0R4N4M8N1j15n3m3M5J61
-1402A94p8n6j0M4K2Lj29p2O6P9l3r3l7O5J63L2j35l7jn1M0j9J1M7N4j2q1K1O2l4O3o5q5N1
-1368a1l4O2q3O1O5%p0kn4j8L4K1J8K1j8l3L4Q8q9k7j4O1J16n1p7k3o0J29L7j7o3l8l1O1k0
-1333b5O0l7lK2k9j9Q2O6n8OM1j15q3Q7j7K4K8n2J9J6l2o7R1Q9L6l4j04M3n3n0oQ4P8q8jj3
-1297a4jMj7n3M9O4L6k6K6K1o2p2O6q5M9M3r1J3N1j3q0O0nK1M7n0m0O2J23n1p5l6N7L3M8l3
-1261F9j3j2j04K8MN6j5r0L1R6O1m6l3q9K7l7%RjJ16P7q8q2O4J07j32k5J03j4k0m2m4l8L9
-1227c8O7m5m6m2Q6Q2q2j9M1m0N1P5rq0n6O3o0Q6P6n8nn3qL5n5P4J07o7j07pK8JJ06m1j21
-1192f1J29N4p7o4O3j08L5K3M1P0M4j4j33m3Lj5ML2L9q5k1O8Qk2J8K7J1l2l6N5Q8k0j02M1
-1158B0pj2k7kM9K8m7j7J5J1QJ4Qj21P0n2k3J17l0l4M1o7Q9P8j3j30k3N6OJ9L3J00k6j07J5
-1123C9j3J5J00J4r1j17rqO3n6L9%K4Q6pm2J4m6J0k5n0L7N0Qm1o3pK9K0k3N6rK8M4j39O0l1
-1086d1k7K0O5K8o4O6ro1l7M2j5N2pl5J12j12nK8l7L4L1n8L0l0J3l1j4O7m0j1kJJ2P0J0q8
-1050d3J3M9M6l8n6M6N2n3n7k5M0R8p2N3R0n6j75J92kj8k9K7J00l5j84J8N6o4l4jL4om7P8
-1016cL2N2L0nn2j15K0l9O4l4P8k1o2M9OPl7rJj3J2N6r3R1om3m4L6J10m4J0j1PP7j9j1J38
-979B15K2k40Ll2J6P1lq2M7LJ6j9p8JO2OJ3m2LM2p4mK7J25m0p7m1J09Q8j3l5r4m1J05kj3N0
-942I4j23N4J2r4NL5MJ6j0j0op4P0K2k3J5K3j1L6j0n2Q8l3q8R8N3q2J29Jj23q5P4M2Q3Pk6
-906A11m7l7o7M1J1L2M7K1k1r3k3N9Q3k8j06Qo0O3N6J7r9O6n2j30O5L4k2J07P3np5m4J8L5
-872C8J07N7j62PK8j8p2k6M4m0j2M0m7j7J3j3mOONO8RJ0Oo6j9j0k4Q0N3l1Ln7PMl4L5N0k2
-833BK8m7J3L8l5o5J1L9RL0n6J4N7l3l9Rl4LK4K7M3p2Jm8J5O5o0J6Q1o8%RR6pop6j1k3Q0o4
-793c4Q7L6p8o0N4k4mJ18k7kj62R9j8O8K7n4o2Q3M4j2o4n7o0J90N8r5l9p9J04Rj4j1L5l3j5
-758HJJ50p3j31j9J9M1o4R7J01m7n3N5j9o6K8q4R5J81L4k42LJ8QK0r3J10p7l2jN4n6l5N4J9
-723Dj8rJ4l1J01o0l3J28m5j42J8K4J9J3K3P8K6j24m4R9m9m2ll2J02o6P2O9J0m9m9P5M6j22
-689Cj2N2p0n5L4J6P3q1L3J1lj9R0L6k4j02k1M8m5QO9J9p1l2J7O6n6l0j3M0O9m5J4j1p3OM9
-652a0Q6m8k8R5l4p9m9j0Q1M0l9km8KJ0RJ9J10K9j27o5J38L4j05MJ8mj0J23r0n3pj00J26K0
-617C6p1l2J3O3P1j32K7O0R8m2j15n0O6RL5j2o5j2R5rj13J13j8Mj00R3j4kl1M7Jk8L2p2M5
-582a0l8L4O1p7J2PM0n8Lo6J60rj23k4K6J36Q1q6j1k6q6P1J47j14m5l2o8J9K4J04O9n1j23
-549e3J4L9J14m7r1N5p1K2N4k9p7Q5Q1Ol5j28M6L4r6P1M5j14K6K6K1N3r9M8K0K9j13K9o5J01
-515AJ32j46N1J27m2o8N1p1Q8j58m0J3pK8O0o6J13m5L4L1N5k6p0L0m5q5L3Nl5L0R7lm3M3l
-480F9j41R7m0Kp9P0L6M1j5q7J20mp2q0Q4J35r7k3n5J08O4k00J01l0k7j2N1R1o5j28J60k8
-448D6m9nn1L9O4n7l6J9k4joJ94Oj18p5K5O2m7M4j3l8J30j24P9j37J08mj00P8R1q7m0NR4O3
-413A35l9m2Mm6P3k4l8n6K3j4J5J9L9m1p2MPN3M0n3O3l2n1k5j9N0K9N2M8Oo6o5mm6Kk6N2Q8
-375D3J1l3k1K5K9P4M8j30j00j3qP5Q6m7l9Qm7Q6o5M1J7k8K2Lp8M4m2LN7K8r5K2Q5o5m0N2
-339HL4kj8j19L7J6N3M5j15K8J7J1o8l2M4kJ02K5o3n0M3k3Q8N8j73O2k3m9J17nn5JN8q0L3
-304CP6l4j07O1p4M2K0L4Jj1n0O0N6r8%QKQ0p0mJ5j0m0K9J9l0O7j2R9q0k3L4p4n1J9M0ML1
-266C2r9O0m0J0O4L9p3l8M0R8n7l5L0N6n5j3mp8Q1P7r5k9K6j6m6Q1j4r0J1P7j2j4N4o7oJ1
-230c4ll6PJ05L4o5p4J3O3m2R8J6j07P8L1j5j2l9j3J01lj01m6M9J35Mj27q7K6K6J9K4L0Rn6
-195Hl1N1o4l7L1K1K4o0Q9q3M5M1j1q1M2k6P8o7K9l9Q6r7Q8k3%pj0m0j1L6J1p1J30M4J0j53
-159d7J04j6n5N5l3j0J1j9KQJ08p6k7p9R0k1L9n4%o0N7K5%K9J4o7K0R7k1j10mjm3J09J5n8
-123a8K0r2J09l5l5k4N5P4m7M3n1l9j3J06Mk2k3l2J35n8j01J1K3J45k8l4l2l7N3rl3k3M0J2
-89D4j9J1qq5J2M5k8j2k9P3n5k7K9L8K9K2m4j6N4P5j23rJK8J45o0r0K1k2k4J3J9j4l2M9j7
-53fK2o0J07q4J04Ql9l6j9K8o1qQ0J16l1j39kN3l4o0oN4L0l7mJ4L1j03J04k4MO2o8n8K9j4
-17d7KJ2M3%n9NO9n2J59p0j11L6L0p8j4J0RM5j7k1Q8qoO7q3o2LL4j2J2M2m8J3O4J6k5o2K9
20A3n1P0N1m6K5q7N7J5jl3jL3
32D5
##PAGE=	F1=22967.782901946633501
##FIRST=	24596.97802734375,	7686.668670654296875,	-0.25202029943466186523
##DATATABLE=	(F2++(Y..Y)), PROFILE
-2014a4M2n3Rl2O3J9oj2Ko3M3K8q5j3NR9O7o9nJ48Nj04q2JJ0K3pn3J31K0p1l5N3J5n6o6K3
-1977b0m0J50q6p8l5P9oN1ql8ON0N0q5Omo8J79N7k00O1mp9L5L3O5L9j71J05l4k3J6n6NQ8l0
-1941A0o1J3j3M1O5j7p5MO0K1ln7l3N6k9k0K0K5mJ29n5j1qo3m9M4M8K0J8n1r1Q4J1l6n5RJ3
-1904d0L3n5J3K7l9Rj2K6Nl1l4N8kNJ6L1l2l4J26q3M4r0J22R0r0m6q1L2j9J00M6L4n4j14r
-1869d8M5L1m0m2n0J04lN6L6j08J07j17L4j6k9K9j3l5J32n5k5QJ04o3k7Qjk3j01R1M0j1k5
-1836gK0j2K4k5j7K3K4P9l1n1p9Mk2J8j1J4l4M5N3n4L9l2J50Rr6n4J99Kj26m1J8J9l9j1oM3
-1800C5l2k7L8P5k6rQk6j02J03J9m3N0Lm0OJ8Mj19Q7k1j0m1N8M9j16K5Qj4L3N9k9n0J1J5p7
-1764g8L4M8M0p7k2L7K11j35o7J51j7j75J36pj25M3L3m1p4N7n1J3OM3M2q9J3j6j1P3l1N1L1
-1731D6N0q8l4KrQj8k7P8J09m7q6N8Q0J8q6p6j6O7Pn0N0K2n6K3j0O3Oj70J38kLN3L7j40q7
-1695h4M3j7%N3j9M7J4K1j5r9M2k7J4Rl1J03j6n6J8q3N7Ol0J22Q7L9K8j33j03o8K7%J27m9
-1661B7m0Q8p5L4Kq5K0k1rJnJ2j0L3R3JL6p9k3J9n4J72q4r7M0o6L6J14K8j43O3n6O7j9r7J32
-1625E5L5j4N2j21J8J19k3j54QL9l2pQ4J5p6oN9j24O0o7PL3M7K9J6K0o2o0%L9J17K6j49j0
-1591b7n1LN3N0J4k9K4l5m7O3P3qp2n5O0k8n8Q2J9KL1L6m4r2rjk8N6M0J1p2k7J0L4Kl5m2L6
-1553f1oO0J0m5J3nN4pq0J2n1J09N0K3j31N7M7q8L0j4q7Q1M0l5P7J8j16l2J03k8l0J6Mo0J04
-1518C2J0r6N4k7R8j05nN2J58q2Kn1K5n3m8J09lj04K6O1qj0qk9M3K7j09Q1m2Mk8L2M2o6nJ05
-1482H2j3L9J9r5q7Q1o5J00m4m9R1j2j11N0nj1L3n1J11j2j7J90j56m9o6J5J0k0N4j1J0J3N5
-1449G9P4Rj18r5J17m8J4j8l3m7L1j5mK5k9L9ol1O2j7lO4Qk9m8J0J3p3R6L6q8o8R4J41K9j5
-1413A56r0j21J14N6M4Pj33qn0O1J48r4m8LM9M0j5j19o1N5Q3l5o5k6N7J72%j51k5mn5K0k2
-1380e7L0L0N8k6p2L7N3l6O5p6q0M5j5M5n3K2M2K3n9J0m8k2O7K5l4Noj1L9N6q3lj4M7R6l1
-1344F9l4%o3N6N6k6n9l7l2O2jO4m9l3K3k7j3R2O9o8lN6r6j19J01l8N7K1p3PJ6mm5J00J07
-1309A36K4m5j05K5l9m8j9O2R9r0J4j0j7pPo4N6O5L0m2jKl4rL3n6mL9o5kP8lp0K0J7K9L7j9
-1271B4n8L3P9m4m0l4N0L6N3m5j0lj03O2n7K2Ll5J3J38N7o6m9r8N9k0k4MmJ30P6j03n4K3R1
-1236A06j06l7Q5j4j1k4l2k3j0M7j7m7lP9Q7p0j7L2m0M9N7Mo2q5N3p4J35N6o6J9m9KL8o2N0
-1201E0P9p9r4j1J6MJ30k9j59J28N5n6p6O2q1LL9O6P6L2m6j37J8rnrL0K7o3l0N0Nj7J9J8k
-1165Dlk3M9O7o3m0M5m6k8pk9N9M9m7j4K9J5j0k1kk5L7o7k2J34l3p3O2rK4O9l0j08L0N7j7
-1129A3j0N0R7m8j07O9m0J1R2Jp9j19J4rR5m7m0K6LJ09j6m1M7m6jl3l4K2M7J4n7o3QK6Kj3
-1093e7J01pk1P8j57O6k5m2j1P8L7p3O8Lp6MM0o1O7Kk6J23j11j6K4m6J2O3l8J5m0Jk5K1lk2
-1057e4K7m7k5P2O1Or9K8M5L9k2m2L1K2n2o0M4L3O6p1M0J09n2j82J93j0l3n4N4J05m6j80M6
-1024hP5p4n8PM3l2kQ5K5N4K5n4n4p5L7o0O5l9Q5k3n7O3pj4m5MKQNK1n0O4Mm6n4K2J09j5O
-985D2m0J7O5j3J1J35J2k31j0j3K5N9on8K4mJj6n1k0N2lK3n8J3N2k4j2qJ24m4q6kJ06N9l5
-949H6qq4m0J00Nj4P5j48J8K9p7J1K8lK2Lk8j6k1O5J7q7j3P1k1M3mo1J21j0r3O2P2r3J31O
-913A44r9q2J05K3M2j5m0j9j1o0J0KNM8L7J1q8l8R9P4o3q5Mm7P1K3J3p8K7m9m9K7j%Q5N7Q
-876I1n7m9J2L7J11O3j43n4N1Jr9J2L8nl2lk0m0N6LK0ko5K3N5J3L3mn6j9j7nO6L0Lk3m9m4
-838f8K2jJ0M6l9L9n5O5K6o0o0J1M2L7jo3J4O8l2l2mk3J4J6J0M3q1L9n0j6N1k4J5L3q3P9l3
-801d5Q9jkq0Rj4Q4l5K3O6o3p8N3j4k3J23k8j3j27R6l4O7K6n9n9J06K1k2q5m8l1J71O4j26
-767A1Oo3P7k6j7J0P5j3l6j3J58q8j09p%K6o2J45P2q9k3O5m8q0K5o8J33J66L1k42JJ1j0K2
-733D0m8R5q4j9nK4j6m4K7L1Lk3j5K3J03o0m9J10m6j24l2R0K9n8O1J07J4r7l1O4p6m7k0lR2
-698A6p1N5R8Ln0k3N8N6j07o0M7n1m6K4L7P1j20P3k6M0k6R0L4l7j09j6M1k5j3N0J5o1k4J5
-664d2O1n1K4m1M1M4n5K9k4j11P8Q1P5j01J4J14o5q9m4j2O9M6j5k6m8Pok2J9J06N2q9q1J91
-630A29L5j04k3L9Lk5J22j41l2on0M9Nm4k1J1P4O4j27K1N3J04j7j27l9N8k6J2Rn8QJ33k7j11
-596d9J34n9l4o3N4L1L5p0QK8n3O5m5N1p2k3P8m5mJ8M6l3k0p2J73k4j52N5k3J22R7q2k8n3
-562in2J3J91r4k2n3p3K8J0O1N5j0j15N6L1J13o0r9P9m0k%k3m2Q8P9J7l1j27qN7r3Q1M5j13
-527f2qO6OM0m9m3O3L5j11Kl6O5J48j48P4J01om8N3j18N5j51M5l4oJ5Q1o1J01mM8J4J1j4o8
-492E6k5m0n7L2L4n1K9J16j7m6O4mj36K2oL0r3J05J6N7m1r6J35K1p9r6P0J49p2r8p4J57O3
-459A25j76O5j7m3k0M2J36n1q3J45p4p3Ll0L5O7m3m4K4k8l7K5J66jr7q2O8M7p0M2k1lJ31j61
-425c3Q3j34J66j8j28P5Q8n9o7JQ6L1p4k8L0qQ3n1k7m6L5j1l3ON5j4n8j3QM8L2n4O2k2l2n0
-389g1RL7L8O0L2mm8o3nm5m0jO7O5K6k9k6L0K7O8N1j52j13jKR0Q6l2l5k3l0J11q7K2L0j5L1
-352F2Kr0Ml6L1O5L8q4KN8o2m0P6J2j5Nj03L0N2L2Rj16J8J8L8n3n8M5NR6J3o8n1O5n8Q4O1
-315H7j60Q8j6n8O7j9o3M0R1q0L4P9m6j03M3o0K7J6N6L1l1o3P8K2j01OJ1O9K4r2k0N6J2m6
-281b1j5j7P0L5rR7q4J6j2q6l6L5N2o2N9m5N5p0NK9nqj8NJ23l5m4M6O0o5k5Jr3R2O7j00j8
-244b1K3k3l4P8j1q0J8N7om5O3p5MK1J7k4mQ3M2n7q5K8N8n5R2Rj37J27M9j3l2n6k8J29qr0
-208A4o5R8R9k1j09p1M0K6%kJ1N3n0n1L5l8pJ2lK0k5R2p0J2N4l8n8P7o6O0p3M5JJ11j20L8
-172C1jj9k1K4o8L3K2j0p1J45oK7j11J06k3j04Q0omj5q3N7l8J24o9J8j15R6l1P2j7o4JM4k
-137BoL6K3q3K8J32j2j38kKo0P3K2l5M0p0J5mJ0j0K6Q7j7K4p5j1l5L4kl1J6j5J41j3j14j4
-101c6L8J52o6n5l0j4K3mj4k1L7L9k4K4jq3j1J5Jj6j6Q3n1m7J5L4K7L1k7k3N9R0q5j18N6K5
-65GJ46o3j40M2jn7N3K7o0pO1j5L2o8J06j10J22j4k3j6k6K2q2NJ16R9o4j19K0N0l0p8JM2K1
-30aj6k9L6L3r9R5j9j3M2n6m0P0j6l2mP2m0p1K6O8MR3n9q5J4M2q7K5l0QR5j6n2Q8j2LO9q6
7B0o9j4P8l1l2O3l3K1O6j4l2m9M7n4Q1M9o6M0q9N5K3k1m5K9K1
32D4
##PAGE=	F1=22943.466556791452604
##FIRST=	24596.97802734375,	7686.668670654296875,	-0.060982149094343185425
##DATATABLE=	(F2++(Y..Y)), PROFILE
-2014cN8m5j0k9N7J8j2qJ2n4J1L8m8n8k8J43R3p0l4J40J8j39o7K5l9K8nj5J03J8r5J2P3J5
-1980A03n5q7L7j03J99r5p5%L0K0M7k1n7j4J06L0q6JJ2p0J68N4j97R6k6j03L8N3M6L6j53J01
-1948C5o5NN3p3k3R7Kj23L6J6M1N8Lq5k4N3K9J2l7p2P5l4rj4M9l8J25m9kJ8n7n3L8P7Klk4
-1911C9j14Q1N5l6j01J5N9M4j03K6M5l4l5pK6Lm9J2M9J0LM4no4NJ22q3Mn6P9J34p9r4p3Q1
-1876Cn7J04M0J1n5r7oM3J9l3J9o5O6J7K8L9j31J18j05O2k3m1Pjk7R6j3j2J8J00n1k3j4k8
-1842Hk3p5O7L0Lj2K1k0J0k9NM5KP1l1m2p7j2k9L0l0O0MJN3l8k0L3J46n2r2k4J56Oj34l4M4
-1805B1J6m0K2k8O0k9m3K1Q5j3k1j4l9p4R8j5LN5j2m2M9K4k0j11N5k4Ql3P8R8j38n7N5q2Q8
-1770AR4l7p1J2kn6N6RJ7p1J7rK00j25m1J28rj96J80k4j12L1K5l4o5M5m2pK7K7N2o7oPnR1
-1734D0l6jP1M8j41J8Rj2J3l0l4Q3J02p1p9M5R4K2j03m1jL3lq0L8M0m6M2NJ5J9j35J27oQN8
-1698A11K1j45p3L3PK3N3n8L6J4J8j2p7P1n3qL8m6J13Kq5J1m9K6L9o9J26Q5M0L3j17q3o3j8
-1664e6K4R6m4m8Q1p0M3Qp6k9N1J4n5mJ3kJ9R3K8Rj02j6M3n0J76q6j08K2m6K1J34N3j48J7
-1630Em5R1j9q5Q3M2J5L8j51L1J20l2j35K2N8l5J2P1or1k6O6r0N1q2L0N1L3J2L3L2r6o5k3
-1596h5R2Q7J0j26j6oj5L3K8M4%j1l3j2O9O0k6j01j9M9m7l9N5K8QL8O8m9j13Lj2l9M4O8K3
-1561E8r5j3K2j7J2jm2J7kM0M0l6jl4N4rq3J4j8J09M9L4j51P6L8q9M9j1j32Q7M8pO1qj24J5
-1525e0Q1m4m6K6K5m5R9J3j42M6QR9j01j6J12J47r5l8o5Mk5k4J00%r8J4M2qlk7LL8M3j02N8
-1490B9l0J8n9L3M6o6M8M8KN7j9j20p3Q8m7J01m1j6Q6Lj52J0K0j1L9p4J33rJ1J98j72p6p8
-1457g3L1K3k3M8J5kJ1O2M7mr1j09J03l2M5k7n0l4j5K8MQk5L5J8j6LMrN3K4j4p9J0L0o4R3
-1420B8K6j05l0Q6J53L1j6r4j31J22M3K8l8j29L1m2Q3J16j03l0MM1N8j6r9m6L3N7k6k3j7N7
-1388E2J56l5j53Kj3n5%k8M8J8N3n0m8N7M3m1N8q4m9K4qL3k1J4j3M3m3K2m1j4Q2K8p5j0J1
-1353c7%M2M7q1mj8K4Q2J3OJ7p3l0O8j9m1k9m6O6J5O1m8n6K4l4LP2Q6o5k9O4o8j40R6m2Q8
-1317A4jp3M9n0K6pQ4J14Rn4q9Pk8k4Lj9J18p9L6j5k1m4M4o3M9N8K7k9k3m8K5K8lj6m8J6o
-1280c3m3J00Pm5K%L2K5J2p5NM6m8j6MM7L0M4o7jkp0Q1q2M7Lm6j5J55N0o2o2j11P7ol7J3P
-1242c4J22O0j07l7k2Q2p2m6N5nLj6j5jj3j1lR%Q1P5q2k1L7l6L4M1J1m0p9J8o0J41L4o9M8
-1206H2l2J7K7p4K7M9q3o9lQj0J41Rj26L2N7k9q1L7m6j9O4O5P7K4q1j24P8j9J5j4JK0m4j3
-1171c7L7k2lK0NrK5k6M6M6j09K6L8p2m4K4m3M8N4m5jM2J1k9n5pR2Jq1JJ00l6o4K7N8l9O9
-1134D8l8q4P0N0k9l5N4Q8n6p8J16p1k1Q0rn4j15M0l2J15l4o8N5n0J23j8l0O1n1j0m3m%M8
-1100A8L6o0p4PJ9lJ4J11qp3J11j45N3rl7l3N1L7o7P0J4q0N4L4j04O1J2j7J33j06l6J7l2j9
-1066e1Q4j8kl8j4K1K7p3J5M9k1l0M9N5k7r9M1O7K6k8k9J5j4m7m4J10N1Mp5J4J26l5j79J72
-1032A02k1n5o1Q4R1n4j48O2P9p7m5J6J7m6L4Q1J9N1J1q9l1k7K9q0N8m4R4k3m5O4k5l4n0M1
-998b2%K0J5K2l8K1Pn7k5k6J04J9K5l4oJ5oN1J25j4k06j9J1J8P0k5l1K2j7k0j4k1l5M7l7L4
-962b7p5N3N0Nl1j9J10m7q6L0R8M3o2Po8l4Q7K1k7R0j34l8N6o2J3K6qJ9Ql5k7K7P2Or5J7L7
-925@m4K9Lk6J09kq6L1Q1r6J19J0o7p2J23LNl2m7OJ4n3k1mk7M2N7L6q5l1J21M2q7m0J2m0R0
-888G3j8pm6Jn7K8Ol3RO5N4K1n9o0J7L6R3P1j14j07O8J3j13M2L3K7l8n1Qj7O5J2K3j0m9pK3
-851BK8M4k0n8jj0K1K6nL5m1l2n0j1K2NM1o4M4n5J22Rr0k8LM3N0m2l0lO9k9l8j8kL1L2l6M5
-812In8L6m9l2L0J3J1k1l8J07p6Q3J9%q4Qj0Q5J5n4R6m7r6N9nm7J24l1j5q2P5n2P6L1o7n2
-776c9J02Ml3j00l1QJ37M7j34P7p7M7o1j0K8J08%m7k3J59r1q0Rl8J2k4J53N3j31J5O7p2r0
-743e5L5k8J22J52K1k35J3J1l6J2mQ8r6%Qk4J3m2K7L7%m4k6N9Q7m8n6R1m1r2k1R9L2o6M3J02
-707A38ko8j5K7r2n2nJ9N0o4N0J10%m9J8K9M7q3j00M4l3l4PN2O6j41J01n4O8l0Q5L1n3j04
-673c7kJ7Ol2K8Ml5pL6J4k7N6l5MJ2l8M1l3k9L7R0O1j22M9J05r2r0k9j8N6L4Jm8k5J0l8k2
-636i8J3Q9O5m7n8J85L2q1n3N8J2l1J04j83jJ6k5l5Ok3kNP3N9j10qN0J28K0j41m0M4o6rL8
-601a4m4K3J55n0r1J38q3p2l3K7P9O0j11k5P0q8Q4j2N8o9j7Pj9l5K4N8j1l8o2J60l7j08P6
-568@m6O8J03p2k9q1O2j23K15n5kn5o3QjK1K2K7o5P5J4J01p0r4J04j2k1n1k2j0P9P5L5k5j14
-533bp3Q3q7R0M9j04m2Q4qL9lj13R2M0r1m1j5L7J44j45J09O6K9l4N2j43J4j07R3n1k7J1P7
-500B3l0Q5J7N9J2l9on8q3j1j3j6N7l8L2J13l0n4P8Jj18n1K8M8o1Q5mP0n5r8J27M4p2r2L2
-465a8J56m7j33rR5O2j41L3%p1K1K0J45n4l1J37r8r4j3j4M3P5l5o2K0k3m7M2J14mp1q2J13
-432B9L1r8L3j8L5J19j89Q7r3J84l8j36N4Q8l3q4JO9Jj00k4M3M7P6p3j2l1N3j6o1pN3J4m0
-398c6k5J1L0K1m5N4Jk6p0L3K2M3O5K5pl0n8nm2n7L0N8J8L3j4j4K6J3N1N9j56p0nj6R0P2j3
-361F6k1m6qJ13j08RL6J2M3jr9n6nM5P6N3p3k1Ro1j0Q2j3j7K8q2J4Q3J7j6j18%K7O8m4o1L9
-324d0OO5jp0j0P0o0L7N7j42Q8K1m1j3l8l0L1J15o8L7P4n0r2K2n0J0PP6O4m1p6Q8lj02J4L5
-288a0R1l3q0n1Q3M0l8l4qR8nj0Q8p7L6m9q5lL4O4p3L1lN0r9NJ1o0O7lm3J49j1n2N0O3o5l7
-250C1J9o1M4N5q5l0K0k9j8P0Po3K6L4j0o4P6q2%K9L1j2j6O2N4m8p7L8L2p4R4Rj50J68P0k4
-214A26o3o5PJ13qp6q4J35O0m5q4n3M0L5k3j6k4R6l1p7J9%Rrk4J1RR3o0NN5o6k1Q6q7L5q2
-177f4N7M7J35j26mPl9l0M5r9P1K1k8m0J42m6%n3J20j7j63P3K5Rl9o9J00r7Q3n9O1q0J9l6
-143g4J29qj08O1L0k8k0M5K6p8K8J66j2j59pMm7RK7rN9n3m2J9P2nl9R6K0K1r5Lm0m6j8P2j5
-106a6l6J44K2j21l4N0J64q9q7k9QJ0j5lLK9M9l3L2J0p4k9j6K4Qk4R0n6o1J0K2K8K9j3j9O9
-70D6R0n1j23K3J1J39n5j32K8Ql5Q3K7j21nN3oM3o7J00j38J44l8J9nk8Jn9J1J00O6p4r1L8
-36BO1l0r0J1M3lJo3N6K4q6P5j4k4K6k6k2R8j6n6PO0q0l9J4Q3L0K1l3p7RO6o8K2o2JJ24pp7
2c9P9j0J2O5q2p9lJ09n8p0P9j9L7O0n0l5l4O0n1Q0M3p6N3p8N5K9m4o3M9L
32B2
##PAGE=	F1=22919.150211636271706
##FIRST=	24596.97802734375,	7686.668670654296875,	0.026879269629716873169
##DATATABLE=	(F2++(Y..Y)), PROFILE
-2014AN7l7j0k3M9K1k1mJ7m5qK7J5o5r6J63J16n9n8J09J7j59jOq9L4rK7P2J7r9Q1N4%l9r9
-1978c8N6j12J77r4k2qrM1L1m2o8MJ10K0o6OPo3J40M7j63J04n3j16N5O4L3np1O3r0L7O7r5
-1944e3kO4M7j12k3M6L6M9J7q4n3N2L1J3j0r7R0l1jl0N2p4J12m2NM5l7m9J2R9j3k4nr4M9Q9
-1908G4l1j32M0P2M5j06K4O2l7q4oL7%l0K8L1K1K3M7m7q1M1J09p3j9k5K2J64p3j20k4R9p4
-1875b3O4L6j6n5o9j1M4Lk6P8o2LL4OM1j34J08q4R2j5p4k4P1k8J3L0J2K4Q3m1pj6n4l5m3M1
-1839c4J2K2oJ1j2Ol1QO0j4N7k5l1o8lk6J9k9P7L5%K9l5q5J10J24j08r1K0J00Jj33k0P9Nl8
-1803a4N8m7O5k5o4j6J23Pn2l9m5j1O0m6M2N6k2m2R1L5m5r9J6J2J9m7Q1J32j43j31J07p7O3
-1770BJ18l3r0Oj3rO5m3j1o0L6j1J62j09j8R2J7j94J89l9j03M7K6n1o1M1m3K0M0k0O4l8k9
-1737e0J9j0J25m4o7J14M7j84O2J8k0J5l5l5O9Q9q0o2L2R9J8j10K8mj2j4q5J0N1l5N7J9k9
-1704dL8q8R6qJ3N3jj37n3L4J4M0N3r6L1J4J2ql7P3o8j5O0l0Q8J2j17KnJP1p1Q3O9L2M5o9
-1667A27n2p5n0M8N4n2l3P3p2O3K2p1o9J24J0q9k6J7jNP2M6%j02MM7n4J74q3j15J9k0rJ37
-1633F9P3j39j7k7Q8j5n7M4L9L6J3j60Q1P7n1r1J9O6k8K3N7j8j01m4O3m5M1p2K6M9J8mN3M1
-1599A07j13m3%P5M1pq7qK4k2jPO9K8m6j5J6P1M5l8j24K0K6n2k1J1L3J2M3R6m2j23Jj8m5K4
-1563e6R8L6j11%L0o4J2K6k7NRlN6j1rn8M0no9J2J7Q8N0L8j67J14Nr4R8qj41O3M8PM3k9j24
-1526h1N7M7o3m7L5N0j2P6J9j37j0L5Q5q2OJ07J17q8o4p5M8m5qP7Mp8OJ3j2L6n7J6L7N9q8
-1491a7L0j2J5q4N6N2o2O3jJ7O4n6j29n3Q3k1J01k4kP0K3j30o5N6j2K2n6J10nL3J91j72r1
-1458fn4L7Pj4L9K2j7PO3L1j8n6r6O0j2O9m1o2j9LL6j3mj8K7K9Ml6J1j9M0L7K0p8m4N3m6P7
-1420A9J8j00%N8J53L2j3q4j28J20K2Lp2r4M4j3J02Q6j10k6%K1P5np2k8J3Mj6K7j5N9J26o7
-1386A39j37L6k4n3rk2L8K3L9q6nO8L1m0M3q4qoj5K8QL0o1L4k4M0m5K4P6J7r3k7L0kM4P1q7
-1349il6j6jQ6O3K0J7p6j11O9Krk0o0N6L0N5m0n8L1o3J6M9J06n3o7O1m0j13N1j1Q8k7k6Q3
-1314D7j17K7K8N3J08rn6n8Kk5%K6r4J30n2N1l0oj05Q6n4M4L9K8J6j3j10O1L3l6J3p5qM3p3
-1279h6J17J8j8ok6K1J6L4q9rK8n4j6O9M8K3J9r4K1qj8P8q4Q5qq2l8J46L7l3o6j16O7Om2L6
-1243b4K3R8L7r4l5o7R6n3l0mJ5K5k4MJ4jl2qP2j8R3O5j10m5M4l4K2L0Qk3o6pk8J11J1o5P8
-1206G8pK9Rq0MK7p9k9L6nk6J06N9j06n9O8j1o6j6n%N4M1P5K2j08m1O7k9M2k0k8J2l0K0L7
-1170D1p2MK5kj3M0l5M9M1j32N8K2p1k2J5k5%M6l3K4L2%m4k1K6Q9j6q0K7M9m8J0n3R4q6P9
-1134A8l7n7Q2L7l0m6M4P8n4l4J45q6p4O2pk3j00M8m4J02j5n7O0r1J29j6j6N7o4j1n0L1k5
-1101d4O1N6n1q3rKjM1J02pj29J47j09K0J2k7k3JJ8n3P4K4n7R3J4j26K8K4mJ32r5o2J1j0k7
-1066e7P5Mk3l0k6P0L2q3J5M1Rk7J3N7n9q6M6Q5J1m0j1Mn1m6K6J23O6n2p9j8J37oj68J30l3
-1031D9q4m9J10O2m8r8O1P3p0k6K2j0l3L3P0K2M4j0r9%%K8r5M1m5J06k3l6M8l9l6k0M6mK1
-996A1K8M9m9j8Kp6J3n4R0M7N5k2m8m0lJ01J10n1j67l0M4nR1m6j1K7k5l9l%m4N6p6J9k0N0
-960c4M1K1n9k2R0m7q1N5R3L6r0Rn1k0O6M6n1Q7r9o6Q1o4OL6j8RJ3l7k4M8Q4lp1L8j3n9MJ3
-922c3K6O9op2K0P6r3R6J2l2o3J32j6k2l9l9K0L2m8m9mo2L4Q5M6r1oJ21pq7J7K1l4J17n8m4
-886A9j4Jp2R0j3n7J6N0P5L2q5p7L0L8N5P5p7j28O3J5r7M1L5M6l6q6L2J1O3J3J7k4k9j4JL9
-850D8M3l9n6K7MM2k2m9N9n3j1k2m6OK3M0m4j1m1J59oj20K3j5M4N2r1O6k2L4l2n4l4K4M9O5
-814D0o6K6j2mn4j1nL5J3m2N2N2r1O6M5rp9lmO5P2j20J17k8j17P1%p1J23l5qn3N5o3R1M0q1
-777Gm8Q5rm1l6k6nJ11%p9J07j08K5p6N7k2J13J1n0k4J53q2m9J6q1RQJ43M2j63O6O0r2p6M7
-742gj6J06J39Pk25M0K0o7qK8Q6j02QK4n9K9l9M2L5j5n9j5N3O6k5n3P6l7p4lJ10L2l5KP2j4
-706A22m4%Jq5p7L0J8Pm8M2J13Ol8O0KJ3n5j26M6j5k6j2O0N4j42J09n5P1l2P8K1o3q3J1JK5
-670a1m1Pj4OK0M4l9JO6k0l7j7ML7l0K5JR3M4j01N8P5j11p6rk7M1QJ2o3J4J7m8K2jOP0ql6
-631a8J59K4m4q1P1K0k9P2k04L6M8k7r6O0m8PlO3N9q7m8M6J66N8j63m6L1j05j4N9k6L2J63
-598A35p7n7J23r0n7o0K9J13O6j48j7R7j10O8K6N9n7J4o3j2n3kO9J1n4l8J28n0l3P6m9qR7
-565G6o2j7r2J51j19R8nJ7m4n9j7PK9k3jK6O3qQ3p2n7J05mk7r3k1J4N9O8N8j9r3q3N0p6R6
-529HN7r2n7P0k1N3L1q7M8L8o8l9o0L2J22j32J43K5N5k9N0j46j8l2Q4n5m6QN8RP2J8O7K5q3
-494A08mm0j12L0ro9P1KL6R2l9o6P7J2r0p1K3N7l0N3k1P9n8r6R9O3o0p3LJ43k9j20K0L5O1
-459G7r7J6Mr5O6LJ22n9K4J34r5q9n1k0N4Q4l7q2J1j8k6M6N3j0m8m9J29J7j23J9j1P1R7j99
-425h2Q7l9J76o3j27K5R1j2r1NM7j4m7m6j1J16M4q5JmO5l0n1j0K8L0k7l7K5%Ql3M6K9l2n2
-389g0K6KM2O7K9mj7n3Om4n5N1M9l3K2QLJ2rL5P7j47l1Jk2N7N0J8no5RJ03j22kL5L9N8Lr8
-350B5m8mJ0Q2O7o4l6m5n3L0O0l2nM3o0jJ03Pk8j19j1L9Q8m1n7N1qJ4j0o0N6N4o1j7N1j16
-314i6O2P7j9p8o3O4n0J18m2L4O1m3p4Km2OJ0O1R4l9q8R1j4j06J9P0P6q6l4n9O0O6j7k3K3
-279B1O7m6j2P9o6L7p1p4M0K3O2m8k0J7M2j13J0J9j0K4Lo9J47J3o0M4O3n8m1L9m3MM2n8n4
-244d7J3k9jO0L2m1K8J7k2n0P7r1j4K6L7%k0M4O9m1o1M0Oj04R8J1j05J65Q3m2j00m5P4O6r
-209A24p3r6J55K9o5n7l7K6N1m3k2o9J29Kq1KK5Pk7l7OK5Q8n0J2N5q7J2P6r6J8r1N8R4J55
-174B18j29k7Qn3l1M9j02O7L8l8j1J33n0o5kJ45kj76PN4J7n5k6J15r8%o0R3l3n4J7J25k5j21
-140g2R4K4m6m2N2K3n3J7J85j5j61rRl6n6L3RP4m2o4M7J14Jr9Q1N8J9j03J6n2l5j7J09n6p5
-105f8J42M3j23m2M9J77q9j22l7M6Pm4NL0K9L9m7L5K4o0m3l4L0N0l9Q6o5n4%ML5J5j0mR0P8
-69A33k4j13j8j2J32m0n8j5j4J0R4K5j59L0k9RN6n4Q9j23J23m9P4j2k7k6pMM9K6o2n9N8P2
-35H3l2r4J2M7j8Ro2L5Po8M7lkK3Pl4J07j3p4J7L5j01J5qJ06J7m5Lp9J7P9m9J5p3LJ11Or0
2d4O9kJ2N8p1q6L0J09q4o4N9nM2O7q6l9k5O8l9O7L6p4O5n0M1L3n4q9N8j1
32i
##PAGE=	F1=22894.833866481090809
##FIRST=	24596.97802734375,	7686.668670654296875,	-0.030444571748375892639
##DATATABLE=	(F2++(Y..Y)), PROFILE
-2014aM2l1Kj0L7K7l9lK2j8j5j4Q1o9j29J48J31l7p8O0Qj52P0k7r4J4k8O4M4J6o5J30J4k9
-1980G1or9P4r7J10p7K6j6l6M5J4n3k6K8M5Qk7K2j6n4J07L7j09R3p9j03O5O2K9o1K7J9r6O1
-1946a2N6j19N0J5Q7q7q7O6K9L5K9o6p9O1J6lJ8r5Q8j8%k5L8p1O8l4JO4j2l6k4J13k2l0on9
-1910e1J2J07k4j33O2O6L4r0K6P5l6j32rN2MqL1J3L2N5L1r5p4O1R1n8j5j4k8J73o8j15J9J04
-1876I8q3J0L6l8n4l3KK8l0j1J27n2p2M3KL7j08Q3o2J09mj04J9R3m3q6P2L6K8N5l0K2np5m6
-1841c6k4NkM8ppPJ6l0j3P0j9M3j9k1n4J8k3Lj8P4N4kJ5k6j48J87R6j42j09N8O4j4j36L0J02
-1805D0j4m2P7n5O1k1p0l4J44J2q6o2l9N0J6o8O3N3k1l6J29M5o8q3l0O0L5p5P3J43j31j62
-1773i6J26n7K7J29j8j07pk1M9O0r1l9m7M0K6J07q2j2N4O0j71J59n5r3N8L1n6n0M2n0M2M7
-1741Eo0P9j2m8J3k2J57m3j36J59M4j95P7K9l0Ol4l4N6P4q2l0J5J01Kj07J00rn6k9n5nK4n
-1707e1M6K4n4N9n5O3rJ3M4k4j20l3N8nN0M5j27L8ORkQO2p3j2P5jM9Mj42KK9rQ5n4L4L5J7
-1669H4O8Jk6r5o7O1J5o7jO8q4Q4L4p2o5J51Lj03n1J4nnL7M7Qp2K8L1o2J68p1j22K1j2k1J27
-1633D9P9j22l1nO6j1k7K7K6M1j4j41J22L5o9m2kO4j5K7M3j8j03n8N3kL0n7J9L6%j8P3M8j16
-1598a3j4L7L0j3j8k9ML2k6l5rR0M7o9NL3P2K9m3j32M3Nm0j1l5L1J3M4J15k8j19j2j7m3MJ15
-1562D3M5j16J1L3q3oL3mQJ1m6N5K7j1l7k2Lm8J5L4O5N4L6j80J63m0j02J61qj40L3M3J3K9
-1528G2m3q9N9J1q3nK5O1J7M8L8j06j6pM6n0L2O4P6o5p4p3J33r6oM6Rm5Lk3j3Q5o2j5M0P5
-1492F9p2nO%p4P8M6o3N9l5K8O0q7q3j1OK3Q8jMM1M0r3o9L7onJN2qM1J70j58q9j3N1k5j8M2
-1453B7%l0J1N3K2l2j2p3KJ3Q6n8o5rL7L4l2j1oJ6K7K4n1Kk8K7M2O2m8p6K3l0N2J5n6nK0J42
-1415A15L2qo0j04R7Mk0p3j2k0K7J08P8j17m7%j0R4J3m4mon2j2P0j3N3R3q8j10O9l8n0p%J
-1379d1M4K4j28M6N7J7k7K6o0J1l1l5K7L6M7l6m6kN8n7Q0O7j1r5m4M5j5M9J07j00o9J3K4N5
-1345C6P9QLp2j35L2K2K8rn8K6L7N0k8m8M7r6J4M7J09l8j09N1k1n3OJ5O8m8M1R8j39qM8J2
-1310A5Q6k6m8j1J2l0J3M5j32J21j4N7n5J9r7M7m2M9J6L3N8Oj26M3K1o0L1q5j5O7p7J11L4
-1277F6Ok1m5kJ3M3r8rJ5l6l2J28M4J7j1j14N3pJ9O3q1J06k0j05n3J23J7Ro1j05L3K3l7N3
-1243fL6O8J0o2m3p6J10p0J3k8PL9o1L3J6Nk7J3J07m7J03P2j28j04M5l0J9K4kk0m9j5mP1q
-1208A1n9J07K4K9j0p7rK0o8LP6j9l6N1J03r5j16Q4j4m0l8RJ7K4J0P0K3r7L6L0l8O7k6m8P
-1173A1k4N9L8j25LL1Kk0M6m4N3O5r4Qll9pj3j4k3L4J2K3Kj6m3N1L2M1j9p2N0J8p2Q6n4K6
-1136Ir5Q0l0m8Q4J9j2l6J5O4m3LJ56p9j36M6PNp9M3k1N1lm4N9q4J10j2pL9p9pl8N1l3P2N9
-1099H6m4q1k3k2J3M9Q4kj53J54o4k8L6j3j5pl6l9P9L8j3J14j7j34j1K5J6J22q2q6LJ2oM0
-1065eK8m2k7k5J07L7o5lK5K2k0k2N5o7o0M1Q4qm6J3Kp8m0Q0J26O8r4p6m8J38K8j51P2l3q4
-1030f8j4Q5K8k9o1N5O4n0j7K1k5%jO0L4L5l2p8J2J3L7r4J0m1J15k3l9K0m2NJ8J3j4J7L4Q4
-994A32o2m8rr3M7m2N5O4Q4k1q4n7k9J44R1r2j16m6Q0k7J00n9jL0k5m9K0Qn3O8o4k9O6J0K1
-959A4M0p1l8O2m1m9M4R7K8j07pl6PM0P0o9N5n8m0P1o7j4O2l8QK4m2jK7R2pm7M8n8o2j2L7
-922c8N3K7k1n5L4N9q5O8J3Mo4J31k5l8l7j6K2L8m3o9Ol7l2J16M1r5J7R0n8n4O2L1l0J41q3
-887G3r3J3K0p9J29k1r4L2L2J07M2j18r2M2M5J6O6l8j07K9J0o0J4M5M6k9j00N1L0N7NMm0n
-853C2Lj2L4L7n8m0O1J5N3o9r7P1n2J4Jl6m7N0M0k3o7pJ53j8r8L5m5M7N2j15J66m4om1n8k5
-817i4jO6R9p0JK0m2o0J7LJ6J6j0P1lq4N1O3k3o8kJ2J3J22j42J04mj40Q1Kq8J15l8Pm5M0o3
-780e8J11M9r5n1N8j4m8M6j5l6J06o1J7P9j37K1j1N4n7O3K1m2j6J38o8j6J4j12K0J0J23L1
-748A24j83J36M4j08m5M7k1R4J29ok14O7L0q6l6N2Q5r5rL8o7L1l8N7L0l0o4j1K4N7%m2O6l9
-714A7o7K0J15K9kl4L8j8k7J4po1j02M2J3j1m0J8J13K1k0R0j7l9k8j28M9jk3k4N8L5j22R3
-680fk9M7l0P4Po2n4J4L3%l8Kj5J7M3L4o7J3O4qo2k7K9K5k0N1k2R4K6o2N0L4j20m5J0l4K1
-643a3k3K3n6L5M0j4kj4o7P2K8k0J23J2oj04P4K5j5L3k00P0P6m2q0R7r7lmM7O1o2o5J5K07
-608A51R1j91n2J6j15L6J1rM2J57j06j8R2q3nq7L2J17N5j76L9R2j26L7O1N6m7M2r7j8l4m6
-576h3M7L1o8mQ2o2M9P5n0p2P7n1rl9J62r1j8M0L7k7o1m0K7N3jm5M1M4l3O7n3nQ1k4k3j11
-540e7j5K4L4N1P9j5o4n7k2l5P7O0p7m3K6l1Q5M5o1K8K4n1l8q0K2Q3o9J30j3O3l4M6j25k7
-506c7J1O1n0n4JL6M7N4OP2N0j11j9j2p0J8k7n6J9N7M0O3m0q0O1K3n8n4J6N0qJ4l0Q1n5r5
-470g6O3P3m6m8RJ09l1q0K0j1O3n2J0j1p2O2nQ2n7O9J38p5p2q5m6O2R1m2r7Lj9J0M7Ok5l8
-434g1J5J11Rj33jpJ00P3j90Q8%J51q7r6j2R5%r1J2K7PK2o5m5J24lq4RK6O5n0l3lL1J7j5m8
-397e2L5l9pj2L5N7l8j2Kk8M0O3M0mln2K7n0n5P7M8o5j2K6J6j2k8K7J04j33j0J2j9J5K8O0
-361H1Kq4K1R2j30j3K9N8P3J3q2ll5l7Q0P6o0m4p1j3K1K2m7K3M7l7j2J11Jl4j10j4M5R4l8
-326B5m4P5l4m4j6k6J02L5o8o5N2n8rJ35kj05m6P4n4O2j6J6M4k6n2j3l1K5K5OJ11l2r5R2j7
-291B6j08J7J02L8j18J9m4J2P9J2oM0L3q1rO9n6K0p2n7Q1J3M3k3n7K3K4r5K5J8L6k4On3J03
-256C6L5o8L7N5m8l2N1l7k4K9k5q1Lj4J2M3N3j5K8jl2j1O5j05k7J6L0J3j6L1Q2l2m4L5nj16
-220g9O4J5m8J52Q4n8j31J5J15K9j5q2r4J57Qp7l1k4%P2n3l2o8R9M4o0oK0Lm1m0J3QP6m3K9
-184B1N4r1L8M8r9K3p9K7J32J67j33l7J3o0k3L9q8L3O4l6PJ12l3j08J3J69J2j79l0P2J2p4
-152a4KJ18q6m1o5J03Mn8L6R9n4j08R5K4n7o6N6J2j3mJ84j5j41%K1m1r3N1j4Q1l6o8P9J37
-118A28J7j28K6Q7J2r8L0p2jmJ09q3j00J37M9j19m4L5J83p1j43n4R6lp3K5L0M1K0o4L6L7m4
-85cn0k7RR4m0O5p2l6j1j6M0ojOJ12O5Mj08o0m0J25k0J8m0n4M6J05K0j76Q1j21K2O3m0Q1o9
-49c4N4m1J15k5k0n3M0kj4j3l1k7P5P6l3r0J1M5k5J5n8Non2J8K3L9K8Mm7J09j5q9K0J2q5M0
-12c1j8J26j5r0L8p5K1P6l3Rp8NR0J7q9O6J1mM8n4q5N7R4j01m9L7J1K7R1j04n1k3O7j9M3L5
23E0o4P8j8J4L5n0r0L9m
32a0
##PAGE=	F1=22870.517521325909911
##FIRST=	24596.97802734375,	7686.668670654296875,	0.090651653707027435303
##DATATABLE=	(F2++(Y..Y)), PROFILE
-2014EK4k7K0OJ8L4o6jK9L4j4q7J35o7j49J23J37qr2KMj09J04m8m9j6l7M6K1J7kJ43k2q1M1
-1979F8q3Q0q1K9m7O0j9o2M4km0K5L3k0j8K6M0m7m4P7K3n0P4j00p3O0N9K4p0Q5k5r5Q3L2j17
-1944g1Q5k7J08o2j27O4K3K1L6l5r0P0j3l5M4p2P1Mmj7K1l2K9k5l0P1J3k1o6J21j7j4l2k8
-1910c7j5R9j7j07P1N4J2o5L6Q5l1j62mM9J4%L1nM9R1Kj44l9N6O9m4Kj1o3J60n4r2M1J07q6
-1875E2m7L8m9m6LK4Lp2J2J54l7r8qK2K6n2M2m0J01Kj00Q0P9o7j10M5N2K9K2j5N6J4q8l5l9
-1840d7l7L6N2j8m4L1L5k5m6P3j0L2j5j8l9M0j7k1pP0N5qJ2j1j64K20O8j48j19O2P1l6j28
-1807a01P0J03l1n3P8n5N2j6m5LR5oj07p4J1N4k2p1N8M4mj8J53M5q8o5o2Q6N6j02N8J32j10
-1774F8j42J04l3JJ24Mj14l5j9J07L6j24m8l8M2N5O2m5l2K5J08j57J26o8o6M3L8l7l3M3m8
-1743e3L3M7p9R1J1o6j1k9J72l2j53J67M4j73N1M1l9j0l4l2O3N2p9Qj1J08k1r5J49j1q9m4
-1711b4l1J9j3K4J5J7m1O7m3L4oKL4m2j00j3R2l6N3K6j42O8k7NQN0M4o9MQ4L0jk1j39J8K8
-1675b6lP5l4kqLR9P0rj12o8N9k2p7L5O3r8J02L6p0m5J60rj07o5Oj0qkL9J7j8M0J1o9J62n2
-1638F3j23Qj1j5J08O5j01k1J6L5qoK5J3L1l8r9J36Ro8j1l3N8JK4K6nr3o7L9L5J9n1J5K4o
-1602fn1R3N3j08OP4k1o1rL4RK4l7n9j0R6O0p9J3M2P5J0l8j25M7j1k0km5mQM0J20qj04l1j1
-1565c6l1RR1N4j11J7L4p2j8mK9J8Jo1K4P0lrp7J0m1L0L0M4O3K7j72J97p7r0J89j1j27KL0
-1530B9J6K4n1n8N4op4K1J4N2L9J3O8p3j6m3j3rN1JM6l6o7k3J52j33rJ0J9j0Nm4RQ8n1n2L7
-1493b0Q8n6n2K5k0lO1K6p0N1m8L5M5j06Rk1QJ5N1K0QQM9n2o9J8Nk2N0J3j6K9J40j35p6J8
-1457FQ0m9m5M9l3m3L6K6J7m4L7m6o0M5R0p0n8mN1L5m6qRJ0J5L6n4j4k6J4M0R6j2q0k9k2J7
-1420c4K3qk2rJ19K7kl3n5N5lk1l6mo0N0J02Q6j21p9J3n1J17L2j5J5k6o9j6P8pM0O6r4q1Q8
-1384F5n1n0NJ9l8P6J0r9J4L5KkJ0j3Lm7k9ON2N7lq5j5O3n6J35N7m6r3n8N3l0O0J26j06p4
-1348d7L9M4L6O3j2j8o4q8rrO6%n7JL4M7j5m1P0j10J8N5P6k6j12J3rJ3lpN2n3R6J00j49l5
-1312d1N8m1N3l8k8M3L3m0J4N3j27R5K0O1p8L6o9j3l2O5JL8P2J3j31K8J2p8M5o2JM0o4Q7N3
-1277G9K2m2n4k7K0M0r7olkJ4J09L0J0l4j15P9RL1L8p1J07l2j09n7R6j3N6n1r1MM5k7N1M7
-1242E6L8j7j9n0m8J01j07N5j3j1L4r8O0PNk7M6J43q1R7R4j28j74K9k2K7J8j1l1j8k2J0L4
-1209b3j2o5J33N3J3k5o1qL3o5J6J09l5m5MJ25q3j30R0k8j9j0j0J7pk2O7K5l7N6kn1Q8l2n0
-1174IMk3Q9L4j59KK4J5l2O0l9M4J12o8n9k4mj2l9j0j6N0K9J1k6k6k2P3L9rj0o4P0J0q6J34
-1138H1m1n5m4L4Kn8N7J4K4j8k8M8k5J9J49n3j88L5K6K1o0L6J1J3pm2M7m4R0j1pJ2r0MpM4
-1102a1j2O6M0m1o4l2l8L5L5O0J1q7P6l1p3N6Mj3J0n2k2M3M7L0J24n4j35k5ML8J02o9j03l
-1068h4K8J7PO1m3m9jJ11M1l8k0J2J5j3n4M4m9k9L7O4k8m5L9Qq0j0Q1J20N9j22o6n7J14N9
-1034A29j28Qmqn3N1J0j2o1M2O1k1j9Qk3L7m7N8N2K8m6m7kK5N3q4j9m4J22k8n1j5k2O2L7k1
-998B8l2J0L4J17o7o9k1p9N1l4L3O7J12k7j05j3n4J16P0j27n5n7R9k4P6o3KK4j4m8M7Mn9P5
-964A7n4MP8k5oP2o9o2L4j8l0J5J04J6j08k7k7L6K1Q5o4pk4j4N6n5k6Q2o1K8L3n1J1lQ7nk4
-927A9M8r3n3K8L1M3om2l9O7L1o5L9K1M0q0J14k1l5l3%J8L9l0p1J0j7m7R8L5p7PL1o8QN0M5
-890D5l2J54q9j39L3N1p4J40j0j47N2NJ36N2j39r5L9N7kL4np3nOk6j7O5K2k1r2O7L7M5nj1
-855E8n9K1L7k3J4L3p4pQ6K6N3j07j39P0m1M3Rj5m5L0K9j4p8J4J22l4k6J0q2M7N5m5J84o7
-821H5l8n7l8rn6P3J21n8j2L0o3m2J6K3PQJ4P3n8o8M8P3l3n6NK6l4J50j30O8K0j58Q3jq4Q9
-785A7l3J5n0L5m8J22O0j06o0K8j0n3J07Oo4J06q0O4M2j50L9K4L5o6JK8k9JJ10n1J7Pj12K4
-751b4j0R2J5j61J96K1j23j8M3k9Q8J21j2k02P6L8r0o4P8P8p5m8N3o1L0m1O7K1l9n8l3JP0
-718@Rk5O0m9n8L7J08K6K2n7J2j6j5K8Ll9j11K6J8Qn4k4J06M2kJ03k8r1rj10N8Pk8k6M9J3
-682gr4O1J6Mj7P6j4m4l1J2P2l4l1J4Pj0O0J0p1J1N7lo4k1K1J5qO1l7R9Lk2L6j4j16kK6l2
-644a1on3L8k7K4Q0J6m8k0r5L3O7j0Q9pK2j16O5K8Qj1j25N1Q9o1j5J15j42k7MK0O9l6m8m6
-609h6K39J15k16o2Nm6L4n4LN8J38j27J4N2o8N1r1L0J05L2j96J08Q0j48J4Q7N0m1O2j01k4
-578A7k1n2qM0p7L4L2p2J21P1n0r1L9l3k5K4J40o2p7N2O7k0o6n3L7O6K1l7J7K4n6N6j2L1M8
-543A25p0oj03oK4J5K1R0j5l3k8r1J9N1N0n6j0j8l9J17M6m1J6Mm0m6p0J1M2mJ00l4N4m7L8
-508F6r1j2J7L2l5m9nRP9K9rP2P9j11n6K5k1om8rm0Q9M4M0k7r7L3L0k5k7K6L4Kj9l5P9n3r6
-470h6K6P5l5k2M4P4o0l4Om2O8j0Ol8l3L7ML8n1R3J44m9n6j05q2O5R9l6r6j1l1M9N0j2m4m6
-434a01P0Q3Rj24k2j1J18N4j63Q5J4J19j08m1n1Q9Nq7K1J3M9N5q9m1J11l9p1J0M3N5p0j8K
-401c1O2q%n1K9p6j4NK7P6l4K3j3p0L4O5M7j5J1n5N3n5n4J06N0p6n3K8J8l7m0M0J28j16j0
-366fK2pk6J3J02lj00K5R1j33k5K0O6Q3K7o3M5o3q6P4P9o3m2m9J8k2k1n0N3M5j8j5J05kl7
-331C7q6k0M4Q9l5k0J02n9j04j0J4J19J9p2j08P2j2n5J50J0j14l9P5l6L2qk8L0Kl4k1j2M7
-298c1K6l4J04k4r3R1j6j04OJ23qr7L1l7JO2L9J3M6jj02LN5n1j1n8j1R0PJ3j5n2K0j6k9L6
-262b4j4O1m7Jl4P1M9p6L4L8l9oM8m1l7J6Pq8j8K4J2J9N7J4K1j7l2L2M4j18l2K9JJ3nK0Q8
-225G1j6k7K3Lq9l5J5J2J34P2o2j52R9J24Kk4r1p7J46mq0j1j3l7R5m8m9k2J6Q5k7k1J4Km8
-190b0l5J9k5N8m4N2N4p1M9J7j08M5m9k2J53J69j35m3K6n9j0K2p3j1R0k9K1P5j6j05%J84J5
-157A94j72k7Q7Jj04J6J03o5m3p0R7K2m4M2Q1p7r4P6L2o7p2M1lL8k4J56rj02K0L0n3q8N9m7
-123f6O0l1m0Q6J41M3j29n0R9lq7M6r6L6PJ05r8j03J25M9j05n0QJ82m5j48k9J04k3p9M4MN8
-90A5%p4L5M1k8n3j6nJ25k4L6p3k4j6k4J9LJ9j5J26N1L8j04j03l4P9LP6n3r0P5J08J2j58J19
-55H6j46J2M0m0Q2k4j5k3J27l2lp6P8qp1l3nJP8P3k8p8J4L5l3K4n0l0%l6nM6N9L5j5n3J08
-18I4k1r8K1lm4M1k8J35m7j03N8o3J2P1k0Lq2LP3K4p6O8K2k9L8l8p3P0O9j06l5K5K5oJ21j04
17cn9j3M3LJ9L3n0Q7Rj4L1l7q4J8J7
32@
##PAGE=	F1=22846.201176170729013
##FIRST=	24596.97802734375,	7686.668670654296875,	0.10292869061231613159
##DATATABLE=	(F2++(Y..Y)), PROFILE
-2014EJ8k6K6K1lL8r4KM5R7j3j64J54n5j47Q2J36K2j00m5K1m8Q9m3j5l8k8J%K6N5J38l9j51
-1980c3R4o0P2o6m9j2P6j7q8O0k9LN3L7o9o7R3M7p7l2N3R%N5j03n3N0N7J3nP4o0j01J15J3
-1945E3q6P9n2J05m4j42M8K4J1L7or8P9l8p1O2m3M6L2j2j0QJ1L0l5o4P1L8j2j11J29mQp1n
-1910c3k3O3pp1P1M0j7m0N2R4j8j75ML7K3mK8j9P0J25l4j85J4K7M8l5J6j0p4J35k7p6N4J05
-1876A58q5r6L7m7k7K3L9j2o6nJ59j7o9j03N2J4Lqj1P7lo0J18N7r4q0oM3K6nMQ3L5q8pq0l5
-1839g6P9L2k8p0K1N2j5o0N7QK5j4k8k5N8pn3KO6M1j6J8J1j39K12L8j39r9L3J11n0j12O1J01
-1805I5m5o6O9n0M1rMM0K8m1j09l1J9L6m8m7K8K5K3J7J58K9j00m5n8O6P9j24M4J02q5j12Q1
-1772A4oj5J05L1j11p2JJ40jj25ql1N5OL9Lq2J6J39j42R0o9j6K0L0pk4M1m2J3M0p8J02L0q7
-1737am7k2J65j6r6J27M4j54J6N0l6k6m5k3Q8K5p8L5l5J15l9p8J70rj10m6l0M7k8K9oLj5P4
-1703D8m0J5%k0K0m4n7j5J07n8M4Jq7P4o0k7K8P1K0n7L2Q6N2n0n8p3QLJ2M0j4j9m2jJ19J19
-1667A77%j14o3M4n1p5O0N1j00J11K9o4j0J53k6j07o6kj2pJ1QnM0M0no5J60l8j12k6mj2R3
-1633A3L5q2J4K7J0l%K4LJ4n1n1J27ql5op0N4J6J4J1J7p0p0K2O3J1o0J7J4J0r7J01N5j00J1
-1597b0J06o5r1M8O5LKn5n3j3Q6P0p8MM5Q0j0k2j03L1j9lPk9l9kK2J10J0p9n2jj5K2M8P0j00
-1560b0J1L5n4j2l8M6K1j4m5k1J02J1Rp2%o5M0J9L1P1J5j29J93r1n5J64j8j02k6QK0K6n3l7
-1526c0N0%m6PJ1L6N7k4J02m4j5o6p4L2O2o4N8j9l7MJ20j37j1k8L4J5Rm6L4O2m5n4J7R5l5
-1491C0j05L5l7Q0L6lp7N5n1L7K5p4L0k5M2kQL3J3j6M2j7o5jJ8k8R2j2k7OJ02j00o4M2J10
-1456A32n8r1N4o3m2P1j4L1o2P3k1q5N2Q2p4n0KM4L1n1OK7OjM2n4l1j0qL6J17K3q1o9qk3M1
-1419b6J4l8j8Q4K0kj1J6NJJk0k7n8M1Q4J03j21r9L3o9J16N0J5K0n1n0rM7%K5N4q3o2Q6o4
-1383Gn1K9K5o1R8jq9j3J7j6L2lL2j3n7NjL4N3K3q4l6M3j9J59M4p3r1o4M6m2Q0J13r9m8M3
-1347B2N1K9M4k4l2o4n0Ol8M6J2n7rJ9M3Km2R3j05K3N7L3j9p8j4JM4j1l4M7m0J16R3j54m6
-1312c6O0r0J0l1J1P2N5m9MM9j03P4M5O9q5L0l5p5k8Q5MM1N3Kj25K6J2r0N4j0lJ0n3O0P3K5
-1276A11o3n3m9M2L5n9j6j6j6O4Q6QLm4r8Q8L3K4Pm6R6n0r7m6P9n4R5m2p7jN7k6M4N0J6m5
-1240D0K9n3l9R8j33Q9j2j4L3r5N4qNl3Q0J71j19P5J21j04k18k5oL8J1qk7K4n3J6jL3m1Q3
-1206A1P2k1l4k8J0M2p7K6J29m9m8l3J18o3j22R5m6kJ6j6J3k4n0N8L3J5M2j2o6R8l9l3Ql2
-1172iJ02K4j69J8nL7m9R7k4K6J51o9j15l3J6k7m1j3j2O9L0Ll7k3j8O5M9n1%n4Q2K0p7J45
-1138A08k6j18nOM7n7nL5M8j2n7K7qK3J19j7j77MK6L3m9L3L9jk6m7K5J0P8j1k1j6p3JJ3L3
-1102a8J5N3J0m0l2m1m5N5J9L6K6l4J8j6j00O5K2k3L1k8j5J1L7N8J30q6j39j1j9M5P7n8q3
-1069h0J8qK2nR8l4q1K1R6M1j2l1J6nk0p2K1j6OL7L4m8m0O0K1p2KQ2J08M3j32n3n3P4P8j02
-1033A4m5M5L1r3N3K9k8q4J8O6J0l0j2kO3q8O9O4K0n0l0k0M5O5p2m4n3J34m1p2m9N0P7N3n0
-998D3o2QK8J40o1p9l0m4L7l4J8N7J39l4j10L0n4N1M7j43Rm9Q3jM1o9nJ2Jl5P1no0O5l9M7
-962A3P5n0l7J12o3p3OJ1l0j4J05%r7k5oL0J2Q5l8m9k6pM2k4lO8q7N9L7n8J1l1O9jlM4r1l9
-924g3M4L0J4k3o6QP8jl6K2L3P0r4P2pj2l4qJ2M6no6jj4n9Q7L8o0j2l7N6l2OO3m3J51p6j64
-886i3M6Q5o8J33J6j90N4l3J60N6j42q0J7O8Oj3J3l8k9OLm2Q8j7j7m6N8L3L0j5k4p6M6P2l0
-851C7j9L4q2L3R9L5M4j32j13Pj7O6JJ2l1QOj7n2K5Q0n4N4k0j22M4O6K1K02q7o0p8k4Nn2L5
-815d6J17m0j0K3o4j7KM2J8j1K0O7j03m5M6Q1l3m9J0L7n2J47j11L2L7j63P2mo3N1k2Qm8L4
-781c7k5J22O8j09o8pOk6J12L2q6R4n8O8J1j46O3K5J3o4m4L3j5J6P0l1N1lr2K1l1N3j5l4J71
-746A38qj30%L3l2Q1J19mj90O3L8q3q9J12O7n0r5P2n5L0m5O7J4m2m6n9M9M2j2qN7o2l6L4Q9
-711E9K6L6o6Lj6rM1J9l1j14J7L5K9q2n2R2O1OR8l1j19pq3P5Ml4k5M1po7M9M5n1J9P2l4k2
-674b3j7K1Q4o2k2K9L5m6P1j7p1J1M5mm9k3J3QNO4n5J10j8J1J5o1j09N1M2k3l8n3L8j3J8J15
-638H2M0j02j8n7l3P3oO7k6L4j23O1L1L1o3k0J5Q2p8O9J22j77n8K1j3Q2ql4r5K53J23k27p6
-605b8PL1J5j10QQ0J12j33K8J0m9R4p8K8Q5Pk03J63P1j68jJ00M0l5P6q4k0k7n7l6K9k9J8j7
-571g3k8J23O4n2q3K2j0m1M7J03l8o6K5J01k6p0o3L3O9L9j2kOo8M3L2N2J3j26J9p7kK7J5j6
-536b0Q3k0pjj10L8L2K4k7K6m0m7J27N3l2mj4l4o3m9J0J8L3P5l5L6o3J8m8JQQj5l6Qj8Q6K
-498Cj2O0J00q0j17P3J6l5o3M0m6O5M2L4rj13JL2OJ1L4J5Nl8l4P1n7r3NN9l2JR2N4j06Lj7
-461c0n7Q0K0no7J6PK7J6n5Q2J49k6m2j08j01L8J13qp8m5j9N3N7j6m9k4O0N0K1j06m6nJ19
-427B1M3j44Q9J0Q3j17K1o5N8Np7K3OQ3O7j08l7J09n0o4J0M8M3q2j6JR8k8K0m9J4r9K6l0K5
-392f3Q2j6M5k1q7LQ1M3l9K2o5P5n8m0J25N3p9q3J4J3o0k5N9J36q8k7K2J1n3J3J19j4j05K1
-358A4J07j32m0PO2Q3L8m5Q7p9j27P0Q0p8l6KK7o9l6l4M4M5pj0R3pm0m8l2L7P5l5J3J28p5
-323H2j39qL2J19Rp1j32R9No2J22J9j07m1P4j4L4j6q5J7L5k3k2J3N9K2n0P5j9p6Q6j8q9qJ24
-288D6n0j6j6l6K3K6N4L2M6l2j08K8L2m6n6JJ0P9Lj4k8QJ5q8N4M0n2O2m2j7k5P1M4p7L8J2
-252B1k7K8K8m5m0NL3o2l9M4OML7M2J0l2k0P3J8j30k0O6k3j1oJ0Q2J4j8J1K3p0r8j0N0J03
-216E7N2n6j57J84J02j4l2r2m9J34j0p7Jjp8J12l2o8J2o0J19Pm1K1J0n2l0J3n0L1m5P4M8l3
-182@N1%j35Q4k9n0J43J62j27n2M4n4KJn4n9J08j5K8K7j0p1rJ85Kj57pJ12kj43K8P2m5k0p9
-147f9Q6K2l5N5O8q6p9M4M1p3l8rk4R5l2J03Kn7L8L6n8r1P2n1Pj8J6P1J22P0j18j16Q8k3p7
-112a8O1j17Q4KR8r5r3J10M9q7n9j5J65k1j38J3R2n0o0M9l1P5j8p1K9L3j2n3rnJ35RJ4p2k6
-77c2j3j5l1M8K5m4J25L7P1r6j35K1k3K6J07n8j04R2J04Mj12J32j52OK2n7R2Pp2rJ15k9K1
-44G3r4J01j1j02ml0K2O5O1j4n6K9J4m6L2l4o4J9j7j6M6O1M1l6n7J03k5j00K5moL1m0J30o6
-9C1q4N5n1JP7prq8mO1K1n0O9K9n3K7k6n4P3L6r6j8J5L8n1J47r2n9MJ6J4LK4l7R2K8l5K3k6
29D4o8mL6
32H
##PAGE=	F1=22821.884831015548116
##FIRST=	24596.97802734375,	7686.668670654296875,	0.29629203677177429199
##DATATABLE=	(F2++(Y..Y)), PROFILE
-2014A7K5j6J5K6k7L7j18PP9J48k0k09J24l8j21K4J29M9j02n3N3k1O0j7ln8k5k3k1M6Q3J24
-1982A74l2k29J41l6N2n2j07J3P9j5r1R7q0N5O5L5q4n2P9L8r9k1L2kL3L9p8n1L3N9nQ3L6q0
-1948B9j07J46J4p0O1n7Q6m2j39L3L1J3K8Pj05Q9n3l7J3j8J5N8j7pLM9M1n7q6P9O1j1j40J23
-1914C3PJ8j00J0j5J8Kl6O0K5m5j9O7J06Kj76PK9K6k0K3k5R3J48p1j98N7j3L2l4J6nn6J03
-1880F9J0p5O7R6q4j29K9l6rK7N1k0n4j8J51Ol6j29J8K6L5o3K1N2j7oJ42L4j20n9k1J6J5j7
-1846b8K5R4N0p3K7j26J5P5Rk8n9k1M6jm3L0K4J2qm6k2P4Oq6QN9J8k2K8L1j00J92Mj31p2K0
-1810a9J48n9j13M7J00n5p6N5m0L2kN4O5k6q4q8QPJ9n9k2M7k0L4N9J44jj05k3l2K0R7j37L3
-1776HP2n8q9N9K7k5P2N8r9r1L5J26m4p6K5l7Q0p0M2M1j47L3J32j16M7n9M1K4MQk1L6l0rK7
-1741B6p0J15M9j14q6J2J27jk2R2M0j53kN2k4l2o0lR8Jp3M5n0J13m6o5J72Kj21l7m0O5l7K3
-1707dj6onR3l5PPm1Jk8l5j7J10o3J7k1KN5n7l0J2M8pl4O3Q1O0r3r2J2j3j1J8j2Mj2k1J6P3
-1668B6J34Nr7n7K0o9k2L2K8q7J10J6n2L3J31m5j05n8oqlM1%n6P8L0pn3J59l5r7o0J2k2Q4
-1633@Jm5M1K9rNpK4nlm4k3J08k5K1k3r2M7K2MKM2l8p1OQ3Oq3K6pL9r0N8M9r9OJ25r1o1Q6
-1593A4P5ql1p4j0m2P1P9p3j6M7Q4k8%o7Rk6JJ8oo3jQP1K0n2o8J3KK8J1R5r1qL2l5Jj5J6J0
-1553ik9k5j1P8L0J3n0Jr7N1kK4P1Nr0J80q3k7J22k9o7m3k5K2L7n1k7M4K5l2j2RK4O9n1J27
-1517A72j8j5p9j16O3O5j17J12k5rmO5r6j4o3M9K4J3m7M8M7m7l8lR6j5r7j2K2P8Nl6p3P3n2
-1482d4L0J2j3pk4P9rk8L9J6k2K1Mn7k3L0k7J32l1m2j4N3n0n0N4J34n7j47N2o8K2M5m3R1p2
-1447a4L8%p1K8O7o8n5J1L0K1l4J0M9Mk5M6m7m7J7k9K6J24M9q0r4J9l9M7rl6lK8J2pLR8m2
-1410B7PK3l4m1l4J5N8J23j11q2L3k4O0O3L9Rq1j5ONLJ5N4p0m9O9p5m8O0K0p2J10j8q6l5L5
-1374d1k6M1j9O6l0o4M0pK7M0K9p0m0J3L3J60K1p9q5o8K6l7R8P1q2pL4M4L0M1k2k9q1m4K3
-1339Fk9j2K7n2ojL4J9l2J00q8J8N5nj8m1rK0L9k5m4M5l1J17Q2j54m5N6r2l1N2OK6P1n8lL1
-1302B8p3O2O4Q1p5Loj17m2J08J6M1K3l0j15M2K0q4N0L9j4j4m9L7R0J7p3n1o1P1L9j9k4j0
-1268b6q7J13O4j6km3o7P6N9Mk5pQ3p3p7k2P5r4J15l4o6ON8k5L5M5%o7P0n3m2R1j30J07j7
-1233B8j4L6q7N2k6J1l0Q6J92j54L8J45n9k19j07K2L9JML4J4q7J8mO8m6N0P1o7l5J9L3L3r5
-1199c6M6J28n2m7n6Q3l3j05J00n8ML9j2J4k6n1L0N0J3K1Oq8R9m7%J5m9R6J1j54L8l5N8o8
-1165f6J50j4J2J70q7j49k9J7l9oj7m0P3L0Ml0k3l7N6N2q0Ml3P9M4n9J37j4j45J4jQ1n4m0
-1131d0M4M5j0p1PJ0J9O9K4j45pMM7l5J9O6ln0n6JN9P2nm8k7l0k8J1K8L2L8k0l8Pm0o0P0J6
[truncated: 4,392,665 more chars]
