# Supplementary material for: Competition between N and O: use of diazine N-oxides as a test case for the Marcus theory rationale for ambident reactivity
Source: Chem Sci. 2020 Jul 23;11(35):9630–47. doi: 10.1039/d0sc02834g (PMC8162281; doi:10.1039/d0sc02834g)
Supplement: SC-011-D0SC02834G-s017 [file SC-011-D0SC02834G-s017.jcamp]

##TITLE=	W602602
##JCAMPDX=	6.0	$$ NMR Plug-in 1.3 of MestReNova 6.0.2-5475
##DATATYPE=	NMRSPECTRUM
##DATACLASS=	NTUPLES
##NUMDIM=	1
##ORIGIN=	Bruker BioSpin GmbH
##OWNER=	nmrsu
##.OBSERVEFREQUENCY=	75.46770477294921875
##.OBSERVENUCLEUS=	^13C
##.SOLVENTNAME=	3
##.PULSESEQUENCE=	udeft
##.ACQUISITIONMODE=	SIMULTANEOUS (DQD)
##$ORIGINALFORMAT=	Bruker XWIN-NMR
##$PARAMETERFILE=	(acqus, ASCII, C:/Users/peter/Documents/Ambident%20reactivity%20of%20diazine%20oxides%20(e.g.%20PyzNO)/NMR%20data%20files/Compound%2014%20in%20CD3CN/13C%7B1H%7D/acqus, 0)
$$ ##TITLE= Parameter file, TOPSPIN		Version 3.2
$$ ##JCAMPDX= 5.0
$$ ##DATATYPE= Parameter Values
$$ ##NPOINTS= 1	$$ modification sequence number
$$ ##ORIGIN= Bruker BioSpin GmbH
$$ ##OWNER= nmrsu
$$ $$ 2019-07-18 23:00:01.254 +0100  nmrsu@CZC3047DXV
$$ $$ //Nmr-data/nmr/AV300data (new server)/data/PB/nmr/W602602/11/acqus
$$ $$ process C:\Bruker\TopSpin3.2\prog\mod\dirdata.exe
$$ ##$ACQT0= -6.36618283677107
$$ ##$AMP= (0..31)
$$ 100 100 100 100 100 100 100 100 100 100 100 100 100 100 100 100 100 100
$$ 100 100 100 100 100 100 100 100 100 100 100 100 100 100
$$ ##$AMPCOIL= (0..19)
$$ 0 0 0 0 0 0 0 0 0 0 0 0 0 0 0 0 0 0 0 0
$$ ##$ANAVPT= -1
$$ ##$AQSEQ= 0
$$ ##$AQ_mod= 3
$$ ##$AUNM= <au_zg>
$$ ##$AUTOPOS= <42 >
$$ ##$BF1= 75.467749
$$ ##$BF2= 300.13
$$ ##$BF3= 75.467749
$$ ##$BF4= 75.467749
$$ ##$BF5= 75.467749
$$ ##$BF6= 75.467749
$$ ##$BF7= 75.467749
$$ ##$BF8= 75.467749
$$ ##$BYTORDA= 0
$$ ##$CAGPARS= (0..11)
$$ 0 0 0 0 0 0 0 0 0 0 0 0
$$ ##$CFDGTYP= 0
$$ ##$CFRGTYP= 9
$$ ##$CHEMSTR= <none>
$$ ##$CNST= (0..63)
$$ 1 1 145 1 1 1 1 1 1 1 1 1 1 1 1 1 1 1 1 1 1 1 1 1 1 1 1 1 1 1 1 1 1 1 1
$$ 1 1 1 1 1 1 1 1 1 1 1 1 1 1 1 1 1 1 1 1 1 1 1 1 1 1 1 1 1
$$ ##$CPDPRG= (0..8)
$$ <> <> <waltz16> <> <> <> <> <> <>
$$ ##$D= (0..63)
$$ 0 1 0 0 0 0 0 0 0 0 0 0.03 2e-005 0 0 0 0.0002 0 0 0 200 0 0 0 0 0 0 0
$$ 0 0 0 0 0 0 0 0 0 0 0 0 0 0 0 0 0 0 0 0 0 0 0 0 0 0 0 0 0 0 0 0 0 0 0 0
$$ ##$DATE= 1563487182
$$ ##$DE= 10.53386
$$ ##$DECBNUC= <off>
$$ ##$DECIM= 1104
$$ ##$DECNUC= <off>
$$ ##$DECSTAT= 4
$$ ##$DIGMOD= 3
$$ ##$DIGTYP= 12
$$ ##$DQDMODE= 0
$$ ##$DR= 22
$$ ##$DS= 0
$$ ##$DSPFIRM= 4
$$ ##$DSPFVS= 21
$$ ##$DTYPA= 0
$$ ##$EXP= <UDEFT.c>
$$ ##$F1LIST= <>
$$ ##$F2LIST= <>
$$ ##$F3LIST= <>
$$ ##$FCUCHAN= (0..9)
$$ 0 1 2 0 0 0 0 0 0 0
$$ ##$FL1= 0
$$ ##$FL2= 0
$$ ##$FL3= 0
$$ ##$FL4= 0
$$ ##$FOV= 0
$$ ##$FQ1LIST= <>
$$ ##$FQ2LIST= <>
$$ ##$FQ3LIST= <>
$$ ##$FQ4LIST= <>
$$ ##$FQ5LIST= <>
$$ ##$FQ6LIST= <>
$$ ##$FQ7LIST= <>
$$ ##$FQ8LIST= <>
$$ ##$FRQLO3= 461449.54761
$$ ##$FRQLO3N= 2
$$ ##$FS= (0..7)
$$ 83 83 83 83 83 83 83 83
$$ ##$FTLPGN= 0
$$ ##$FW= 625000
$$ ##$FnMODE= 0
$$ ##$FnTYPE= 0
$$ ##$GPNAM= (0..31)
$$ <> <> <> <> <> <> <> <> <> <> <> <> <> <> <> <> <> <> <> <> <> <> <> <>
$$ <> <> <> <> <> <> <> <>
$$ ##$GPX= (0..31)
$$ 0 0 0 0 0 0 0 0 0 0 0 0 0 0 0 0 0 0 0 0 0 0 0 0 0 0 0 0 0 0 0 0
$$ ##$GPY= (0..31)
$$ 0 0 0 0 0 0 0 0 0 0 0 0 0 0 0 0 0 0 0 0 0 0 0 0 0 0 0 0 0 0 0 0
$$ ##$GPZ= (0..31)
$$ 0 0 0 0 0 0 0 0 0 0 0 0 0 0 0 0 0 0 0 0 0 0 0 0 0 0 0 0 0 0 0 0
$$ ##$GRDPROG= <>
$$ ##$GRPDLY= 76
$$ ##$HDDUTY= 20
$$ ##$HDRATE= 1
$$ ##$HGAIN= (0..3)
$$ 0 0 0 0
$$ ##$HL1= 0
$$ ##$HL2= 0
$$ ##$HL3= 0
$$ ##$HL4= 0
$$ ##$HOLDER= 42
$$ ##$HPMOD= (0..7)
$$ 0 0 0 0 0 0 0 0
$$ ##$HPPRGN= 0
$$ ##$IN= (0..63)
$$ 0 0 0 0 0 0 0 0 0 0 0 0 0 0 0 0 0 0 0 0 0 0 0 0 0 0 0 0 0 0 0 0 0 0 0 0
$$ 0 0 0 0 0 0 0 0 0 0 0 0 0 0 0 0 0 0 0 0 0 0 0 0 0 0 0 0
$$ ##$INF= (0..7)
$$ 0 0 0 0 0 0 0 0
$$ ##$INP= (0..63)
$$ 0 0 0 0 0 0 0 0 0 0 0 0 0 0 0 0 0 0 0 0 0 0 0 0 0 0 0 0 0 0 0 0 0 0 0 0
$$ 0 0 0 0 0 0 0 0 0 0 0 0 0 0 0 0 0 0 0 0 0 0 0 0 0 0 0 0
$$ ##$INSTRUM= <spect>
$$ ##$L= (0..31)
$$ 1 1 1 1 1 1 1 1 1 1 1 1 1 1 1 1 1 1 1 1 1 1 1 1 1 1 1 1 1 1 1 1
$$ ##$LFILTER= 200
$$ ##$LGAIN= -2
$$ ##$LINPSTP= 0
$$ ##$LOCKED= yes
$$ ##$LOCKFLD= 4300
$$ ##$LOCKGN= 118.650871276855
$$ ##$LOCKPOW= -38
$$ ##$LOCKPPM= 1.92999994754791
$$ ##$LOCNUC= <2H>
$$ ##$LOCPHAS= 320.9222
$$ ##$LOCSHFT= yes
$$ ##$LOCSW= 0
$$ ##$LTIME= 0.100000001490116
$$ ##$MASR= 4200
$$ ##$MASRLST= <masrlst>
$$ ##$MULEXPNO= (0..15)
$$ 0 0 0 0 0 0 0 0 0 0 0 0 0 0 0 0
$$ ##$NBL= 1
$$ ##$NC= -6
$$ ##$NLOGCH= 4
$$ ##$NOVFLW= 0
$$ ##$NS= 512
$$ ##$NUC1= <13C>
$$ ##$NUC2= <1H>
$$ ##$NUC3= <off>
$$ ##$NUC4= <off>
$$ ##$NUC5= <off>
$$ ##$NUC6= <off>
$$ ##$NUC7= <off>
$$ ##$NUC8= <off>
$$ ##$NUCLEUS= <off>
$$ ##$NUSLIST= <automatic>
$$ ##$NusAMOUNT= 25
$$ ##$NusFPNZ= no
$$ ##$NusJSP= 0
$$ ##$NusSEED= 54321
$$ ##$NusT2= 1
$$ ##$NusTD= 0
$$ ##$O1= 8301.45239
$$ ##$O2= 959.854302379881
$$ ##$O3= 6036.59031507675
$$ ##$O4= 6036.59031507675
$$ ##$O5= 6036.59031507675
$$ ##$O6= 6036.59031507675
$$ ##$O7= 6036.59031507675
$$ ##$O8= 6036.59031507675
$$ ##$OVERFLW= 0
$$ ##$P= (0..63)
$$ 10 10 20 15 30 16.5 25 50 480 26 52 40000 40000 2000 0 0 1000 2000 500
$$ 600 2500 0 0 0 1000 0 500 10 1000 2000 0 0 5550 0 0 0 80000 0 0 0 4000
$$ 0 0 10000 1050 0 0 0 0 0 0 0 0 0 0 0 0 0 0 0 0 0 0 0
$$ ##$PACOIL= (0..15)
$$ 0 0 0 0 0 0 0 0 0 0 0 0 0 0 0 0
$$ ##$PAPS= 0
$$ ##$PARMODE= 0
$$ ##$PCPD= (0..9)
$$ 0 80 90 0 0 0 0 0 0 0
$$ ##$PEXSEL= (0..9)
$$ 1 1 1 1 1 1 1 1 1 1
$$ ##$PHCOR= (0..31)
$$ 0 0 0 0 0 0 0 0 0 0 0 0 0 0 0 0 0 0 0 0 0 0 0 0 0 0 0 0 0 0 0 0
$$ ##$PHLIST= <>
$$ ##$PHP= 2
$$ ##$PH_ref= 0
$$ ##$PL= (0..63)
$$ 120 120 120 120 120 120 120 120 120 120 120 120 120 120 120 120 120 120
$$ 120 120 120 120 120 120 120 120 120 120 120 120 120 120 120 120 120 120
$$ 120 120 120 120 120 120 120 120 120 120 120 120 120 120 120 120 120 120
$$ 120 120 120 120 120 120 120 120 120 120
$$ ##$PLSTEP= 0.1
$$ ##$PLSTRT= -6
$$ ##$PLW= (0..63)
$$ 0 35 7.4 0 0 0 0 0 0 0 5.6 0.23134 0.20556 0.1665 0 2.463 0 0 35 0.54688
$$ 0 6.66e-005 0 0 0.0010656 0 0.060422 0 0 5.6 0.20556 0.82222 0 0 0 0 0
$$ 0 0 0 0 0 0 0 0 0 0 0 0 0 0 0 0 0 0 0 0 0 0 0 0 0 0 0
$$ ##$PLWMAX= (0..7)
$$ 218.9 43.4 0 0 0 0 0 0
$$ ##$POWMOD= 0
$$ ##$PQPHASE= 0
$$ ##$PQSCALE= 1
$$ ##$PR= 1
$$ ##$PRECHAN= (0..15)
$$ -1 2 0 1 -1 -1 -1 -1 -1 -1 -1 -1 -1 -1 -1 -1
$$ ##$PRGAIN= 0
$$ ##$PROBHD= <5 mm PABBO BB-1H/D Z-GRD Z104275/0275
$$ >
$$ ##$PULPROG= <udeft>
$$ ##$PW= 0
$$ ##$PYNM= <>
$$ ##$QNP= 0
$$ ##$RD= 0
$$ ##$RECCHAN= (0..15)
$$ 0 1 0 0 0 0 0 0 0 0 0 0 0 0 0 0
$$ ##$RECPH= 0
$$ ##$RECPRE= (0..15)
$$ -1 2 -1 -1 -1 -1 -1 -1 -1 -1 -1 -1 -1 -1 -1 -1
$$ ##$RECPRFX= (0..15)
$$ 1 0 0 0 0 0 0 0 0 0 0 0 0 0 0 0
$$ ##$RECSEL= (0..15)
$$ 0 1 0 0 0 0 0 0 0 0 0 0 0 0 0 0
$$ ##$RG= 209.37
$$ ##$RO= 20
$$ ##$ROUTWD1= (0..23)
$$ 1 2 2 2 2 2 2 2 0 0 0 1 0 0 0 1 0 0 0 0 0 0 0 0
$$ ##$ROUTWD2= (0..23)
$$ 1 2 2 2 2 2 2 2 0 0 0 0 0 0 0 0 0 0 0 0 0 0 0 0
$$ ##$RSEL= (0..15)
$$ 0 1 2 0 0 0 0 0 0 0 0 0 0 0 0 0
$$ ##$S= (0..7)
$$ 83 83 83 83 83 83 83 83
$$ ##$SELREC= (0..9)
$$ 0 0 0 0 0 0 0 0 0 0
$$ ##$SFO1= 75.47605045239
$$ ##$SFO2= 300.130959854302
$$ ##$SFO3= 75.4737855903151
$$ ##$SFO4= 75.4737855903151
$$ ##$SFO5= 75.4737855903151
$$ ##$SFO6= 75.4737855903151
$$ ##$SFO7= 75.4737855903151
$$ ##$SFO8= 75.4737855903151
$$ ##$SOLVENT= <CD3CN>
$$ ##$SOLVOLD= <off>
$$ ##$SP= (0..63)
$$ 120 120 120 120 120 120 120 120 120 120 120 120 120 120 120 120 120 120
$$ 120 120 120 120 120 120 120 120 120 120 120 120 120 120 120 120 120 120
$$ 120 120 120 120 120 120 120 120 120 120 120 120 120 120 120 120 120 120
$$ 120 120 120 120 120 120 120 120 120 120
$$ ##$SPECTR= 0
$$ ##$SPINCNT= 0
$$ ##$SPNAM= (0..63)
$$ <> <Q5.1000> <Q3.1000> <0.0> <0.0> <Crp60comp.4> <Crp60,0.5,20.1> <Squa100.1000>
$$ <Crp60,0.5,20.1> <> <Crp60comp.4> <Crp60comp.4> <> <> <0.0> <> <> <> <0.0>
$$ <Q5tr.1000> <Q5tr.1000> <Q5tr.1000> <Q5tr.1000> <> <> <> <Gaus1_180r.1000>
$$ <> <> <Q5tr.1000> <Q3.1000> <0.0> <Q3.1000> <> <> <> <> <> <> <> <> <>
$$ <> <> <> <> <> <> <> <> <> <> <> <> <> <> <> <> <> <> <> <> <> <>
$$ ##$SPOAL= (0..63)
$$ 0.5 1 0.5 0.5 0 0.5 0.5 0.5 0.5 0.5 0.5 0.5 0.5 0.5 0.5 0.5 0.5 0.5 0.5
$$ 0 0 0 0 0.5 0.5 0.5 0.5 0.5 0.5 0 0.5 0.5 0.5 0.5 0.5 0.5 0.5 0.5 0.5 0.5
$$ 0.5 0.5 0.5 0.5 0.5 0.5 0.5 0.5 0.5 0.5 0.5 0.5 0.5 0.5 0.5 0.5 0.5 0.5
$$ 0.5 0.5 0.5 0.5 0.5 0.5
$$ ##$SPOFFS= (0..63)
$$ 0 0 0 0 0 0 0 0 0 0 0 0 0 0 0 0 0 0 0 0 0 0 0 0 0 0 0 0 0 0 0 0 0 0 0 0
$$ 0 0 0 0 0 0 0 0 0 0 0 0 0 0 0 0 0 0 0 0 0 0 0 0 0 0 0 0
$$ ##$SPPEX= (0..63)
$$ 0 0 0 0 0 0 0 0 0 0 0 0 0 0 0 0 0 0 0 0 0 0 0 0 0 0 0 0 0 0 0 0 0 0 0 0
$$ 0 0 0 0 0 0 0 0 0 0 0 0 0 0 0 0 0 0 0 0 0 0 0 0 0 0 0 0
$$ ##$SPW= (0..63)
$$ 0 0.0007362 0.00038133 0 0 5.3476 0 0.001665 5.3476 0 5.3476 5.3476 0 0
$$ 0 0 0 0 0 4.176912 6.492875 3.031713 16.34977 0 0 0 6.1431e-006 0 0 0.038241
$$ 0.5534 0 0.0029024 0 0 0 0 0 0 0 0 0 0 0 0 0 0 0 0 0 0 0 0 0 0 0 0 0 0
$$ 0 0 0 0 0
$$ ##$SUBNAM= (0..9)
$$ <> <> <> <> <> <> <> <> <> <>
$$ ##$SW= 240.022390154251
$$ ##$SWIBOX= (0..19)
$$ 0 1 2 0 0 0 0 0 0 0 0 0 0 0 0 0 0 0 0 0
$$ ##$SW_h= 18115.9420289855
$$ ##$SWfinal= 0
$$ ##$TD= 13040
$$ ##$TD0= 1
$$ ##$TE= 300.0024
$$ ##$TE1= 300.0024
$$ ##$TE2= 0
$$ ##$TE3= 0
$$ ##$TE4= 0
$$ ##$TEG= 300
$$ ##$TE_PIDX= 1
$$ ##$TE_STAB= (0..9)
$$ 1 1 0 0 0 0 0 0 0 0
$$ ##$TL= (0..7)
$$ 120 120 120 120 120 120 120 120
$$ ##$TUNHIN= 0
$$ ##$TUNHOUT= 0
$$ ##$TUNXOUT= 0
$$ ##$USERA1= <>
$$ ##$USERA2= <>
$$ ##$USERA3= <>
$$ ##$USERA4= <>
$$ ##$USERA5= <>
$$ ##$V9= 5
$$ ##$VALIST= <>
$$ ##$VCLIST= <>
$$ ##$VD= 0
$$ ##$VDLIST= <>
$$ ##$VPLIST= <>
$$ ##$VTLIST= <>
$$ ##$WBST= 1024
$$ ##$WBSW= 4
$$ ##$XGAIN= (0..3)
$$ 0 0 0 0
$$ ##$XL= 0
$$ ##$YL= 0
$$ ##$YMAX_a= 325777
$$ ##$YMIN_a= -298807
$$ ##$ZGOPTNS= <>
$$ ##$ZL1= 120
$$ ##$ZL2= 120
$$ ##$ZL3= 120
$$ ##$ZL4= 120
$$ ##END=
$$ 
##$PARAMETERFILE=	(audita.txt, ASCII, C:/Users/peter/Documents/Ambident%20reactivity%20of%20diazine%20oxides%20(e.g.%20PyzNO)/NMR%20data%20files/Compound%2014%20in%20CD3CN/13C%7B1H%7D/audita.txt, 0)
$$ ##TITLE= Audit trail, TOPSPIN		Version 3.2
$$ ##JCAMPDX= 5.01
$$ ##ORIGIN= Bruker BioSpin GmbH
$$ ##OWNER= nmrsu
$$ $$ //Nmr-data/nmr/AV300data (new server)/data/PB/nmr/W602602/11/audita.txt
$$ ##AUDIT TRAIL=  $$ (NUMBER, WHEN, WHO, WHERE, PROCESS, VERSION, WHAT)
$$ (   1,<2019-07-18 22:59:42.924 +0100>,<nmrsu>,<CZC3047DXV>,<go>,<TOPSPIN 3.2>,
$$       <created by zg
$$ 	started at 2019-07-18 22:41:05.291 +0100,
$$ 	POWCHK enabled, PULCHK disabled,
$$        configuration hash MD5:
$$        E5 0B D5 85 C2 FA 37 C2 01 BA 9A 8F 2F 85 E1 CB
$$        data hash MD5: 13040
$$        3B 33 05 9A 84 02 75 33 D5 C2 92 2B 57 9F 98 2B>)
$$ (   2,<2019-07-18 22:59:43.813 +0100>,<nmrsu>,<CZC3047DXV>,<audit>,<TOPSPIN 3.2>,
$$       <user comment:
$$        ICON-NMR User ID: PB
$$        data hash MD5: 13040
$$        3B 33 05 9A 84 02 75 33 D5 C2 92 2B 57 9F 98 2B>)
$$ (   3,<2019-07-18 22:59:43.969 +0100>,<nmrsu>,<CZC3047DXV>,<audit>,<TOPSPIN 3.2>,
$$       <user comment:
$$        ICON-NMR User ID: PB
$$        data hash MD5: 13040
$$        3B 33 05 9A 84 02 75 33 D5 C2 92 2B 57 9F 98 2B>)
$$ (   4,<2019-07-18 23:00:01.644 +0100>,<nmrsu>,<CZC3047DXV>,<dirdata>,<TOPSPIN 3.2>,
$$       <wrpa from 1 11 "W602602" "C:/Bruker/TopSpin3.2/data/PB/nmr"
$$        data hash MD5: 13040
$$        3B 33 05 9A 84 02 75 33 D5 C2 92 2B 57 9F 98 2B>)
$$ ##END=
$$ 
$$ $$ hash MD5
$$ $$ 18 E1 4F F4 23 3F 84 86 FE 44 64 15 18 89 21 36
$$ 
##$PARAMETERFILE=	(auditp.txt, ASCII, C:/Users/peter/Documents/Ambident%20reactivity%20of%20diazine%20oxides%20(e.g.%20PyzNO)/NMR%20data%20files/Compound%2014%20in%20CD3CN/13C%7B1H%7D/pdata/1/auditp.txt, 0)
$$ ##TITLE= Audit trail, TOPSPIN		Version 3.2
$$ ##JCAMPDX= 5.01
$$ ##ORIGIN= Bruker BioSpin GmbH
$$ ##OWNER= nmrsu
$$ $$ //Nmr-data/nmr/AV300data (new server)/data/PB/nmr/W602602/11/pdata/1/auditp.txt
$$ ##AUDIT TRAIL=  $$ (NUMBER, WHEN, WHO, WHERE, PROCESS, VERSION, WHAT)
$$ (   1,<2019-07-18 22:59:42.924 +0100>,<nmrsu>,<CZC3047DXV>,<go>,<TOPSPIN 3.2>,
$$       <created by zg
$$ 	started at 2019-07-18 22:41:05.291 +0100,
$$ 	POWCHK enabled, PULCHK disabled,
$$        configuration hash MD5:
$$        E5 0B D5 85 C2 FA 37 C2 01 BA 9A 8F 2F 85 E1 CB
$$        data hash MD5: 13040
$$        3B 33 05 9A 84 02 75 33 D5 C2 92 2B 57 9F 98 2B>)
$$ (   2,<2019-07-18 22:59:43.813 +0100>,<nmrsu>,<CZC3047DXV>,<audit>,<TOPSPIN 3.2>,
$$       <user comment:
$$        ICON-NMR User ID: PB
$$        data hash MD5: 13040
$$        3B 33 05 9A 84 02 75 33 D5 C2 92 2B 57 9F 98 2B>)
$$ (   3,<2019-07-18 22:59:43.969 +0100>,<nmrsu>,<CZC3047DXV>,<audit>,<TOPSPIN 3.2>,
$$       <user comment:
$$        ICON-NMR User ID: PB
$$        data hash MD5: 13040
$$        3B 33 05 9A 84 02 75 33 D5 C2 92 2B 57 9F 98 2B>)
$$ (   4,<2019-07-18 22:59:45.779 +0100>,<nmrsu>,<CZC3047DXV>,<proc1d>,<TOPSPIN 3.2>,
$$       <Start of raw data processing
$$        ef ME_mod = 2 NCOEF = 4096 LB = 2 FT_mod = 6 PKNL = 1 SI = 256K 
$$        data hash MD5: 256K
$$        83 D1 1D 70 B1 9E AA ED 9F E2 F2 29 5B BF 88 78>)
$$ (   5,<2019-07-18 22:59:54.156 +0100>,<nmrsu>,<CZC3047DXV>,<proc1d>,<TOPSPIN 3.2>,
$$       <apk0 
$$        data hash MD5: 256K
$$        4F 15 E8 B7 9F C8 58 06 87 C1 5E 8A 57 40 F1 A2>)
$$ (   6,<2019-07-18 22:59:54.608 +0100>,<nmrsu>,<CZC3047DXV>,<proc1d>,<TOPSPIN 3.2>,
$$       <abs ABSG = 5 
$$        data hash MD5: 256K
$$        98 48 BE 5C A9 AF 7F E9 B4 4F 28 F0 89 A7 5F 56>)
$$ (   7,<2019-07-18 23:00:02.050 +0100>,<nmrsu>,<CZC3047DXV>,<dirdata>,<TOPSPIN 3.2>,
$$       <wrpa from 1 11 "W602602" "C:/Bruker/TopSpin3.2/data/PB/nmr"
$$        data hash MD5: 256K
$$        98 48 BE 5C A9 AF 7F E9 B4 4F 28 F0 89 A7 5F 56>)
$$ ##END=
$$ 
$$ $$ hash MD5
$$ $$ 28 1E 64 3D 2D 06 65 BA 0A 22 E3 C8 E7 88 4B 8B
$$ 
##$PARAMETERFILE=	(cpdprg2, ASCII, C:/Users/peter/Documents/Ambident%20reactivity%20of%20diazine%20oxides%20(e.g.%20PyzNO)/NMR%20data%20files/Compound%2014%20in%20CD3CN/13C%7B1H%7D/cpdprg2, 0)
$$ 1 pcpd*3:180
$$   pcpd*4:0
$$   pcpd*2:180
$$   pcpd*3:0
$$   pcpd  :180
$$   pcpd*2:0
$$   pcpd*4:180
$$   pcpd*2:0
$$   pcpd*3:180
$$ 2 pcpd*3:0
$$   pcpd*4:180
$$   pcpd*2:0
$$   pcpd*3:180
$$   pcpd  :0
$$   pcpd*2:180
$$   pcpd*4:0
$$   pcpd*2:180
$$   pcpd*3:0
$$   lo to 2 times 2
$$ 3 pcpd*3:180
$$   pcpd*4:0
$$   pcpd*2:180
$$   pcpd*3:0
$$   pcpd  :180
$$   pcpd*2:0
$$   pcpd*4:180
$$   pcpd*2:0
$$   pcpd*3:180
$$   jump to 1
$$ 
##$PARAMETERFILE=	(format.temp, ASCII, C:/Users/peter/Documents/Ambident%20reactivity%20of%20diazine%20oxides%20(e.g.%20PyzNO)/NMR%20data%20files/Compound%2014%20in%20CD3CN/13C%7B1H%7D/format.temp, 0)
$$ EDIT_PAR COMMAND FILE
$$ DI_MODE         LONG
$$ ED_ENTRY        ACQU
$$ ORDER           FILE
$$ HEADER		"F2 - Acquisition Parameters"
$$ T_NAME		Date_
$$ 		TYPE	R64
$$ 		CLASS	ACQU
$$ 		SUBRANGE 0.0 50000000
$$ 		REL	"Date_=itodate(DATE)"
$$ 		INV_REL	"DATE=datetoi(Date_,DATE)"
$$ 		FORMAT	"%14.0f"
$$ 		TEXT	" "
$$ END
$$ T_NAME		Time
$$ 		TYPE	R32
$$ 		CLASS	ACQU
$$ 		SUBRANGE 0.0 1000000
$$ 		REL	"Time=itotime(DATE)"
$$ 		INV_REL	"DATE=timetoi(Time,DATE)"
$$ 		FORMAT	"%14.2f"
$$ 		TEXT	" "
$$ END
$$ NAME		INSTRUM
$$ 		TEXT	" "
$$ END
$$ NAME		PROBHD
$$ 		FORMAT	"%14.14s"
$$ 		TEXT	" "
$$ END
$$ NAME		PULPROG
$$ 		TEXT	" "
$$ END
$$ NAME		TD
$$ 		TEXT	" "
$$ END
$$ NAME		SOLVENT
$$ 		TEXT	" "
$$ END
$$ NAME		NS
$$ 		TEXT	" "
$$ END
$$ NAME		DS
$$ 		TEXT	" "
$$ END
$$ T_NAME		SWH
$$ 		TYPE	R32
$$ 		CLASS	ACQU
$$ 		SUBRANGE 0.0 1e8
$$ 		REL	"SWH=SW*SFO1"
$$ 		INV_REL "SW=SWH/SFO1"
$$ 		UNIT	"Hz"
$$ 		FORMAT	"%14.3f Hz"
$$ 		TEXT	" "
$$ END
$$ T_NAME		FIDRES
$$ 		TYPE    R32
$$ 		CLASS   ACQU
$$ 		SUBRANGE 0.0 100000
$$ 		REL     "FIDRES=SW*SFO1/TD"
$$ 		INV_REL "TD = nextpow(SW*SFO1/FIDRES)"
$$ 		UNIT	"Hz"
$$ 		FORMAT	"%14.6f Hz"
$$ 		TEXT	" "
$$ END
$$ T_NAME		AQ
$$ 		TYPE	R32
$$ 		CLASS	ACQU
$$ 		SUBRANGE 0.0 1000
$$ 		REL	"AQ=aqcalc(SW,SFO1,TD,DIGTYP)"
$$ 		INV_REL	"TD=tdcalc(SW,SFO1,1.0e6*AQ,DIGTYP)"
$$ 		UNIT	"sec"
$$ 		FORMAT	"%14.7f sec"
$$ 		TEXT	" "
$$ END
$$ NAME		RG
$$ 		TEXT	" "
$$ END
$$ T_NAME		DW
$$ 		TYPE	R32
$$ 		CLASS	ACQU
$$ 		SUBRANGE 0.0 1000000
$$ 		REL	"DW=1/(2*SW*SFO1)"
$$ 		INV_REL	"SW=1000000/(2*(0.005+DW)*SFO1)"
$$ 		UNIT	"usec"
$$ 		FORMAT	"%14.3lf usec"
$$ 		TEXT	" "
$$ END
$$ NAME		DE
$$ 		FORMAT	"%14.2f usec"
$$ 		TEXT	" "
$$ END
$$ NAME		TE
$$ 		FORMAT	"%14.1f K"
$$ 		TEXT	" "
$$ END
$$ T_NAME		D1
$$ 		TYPE	R32
$$ 		CLASS	ACQU
$$ 		SUBRANGE 0.0 1e38
$$ 		REL	"D1=D[1]"
$$ 		INV_REL	"D[1]=D1"
$$ 		UNIT	"sec"
$$ 		FORMAT	"%14.8f sec"
$$ 		TEXT	" "
$$ END
$$ T_NAME		D11
$$ 		TYPE	R32
$$ 		CLASS	ACQU
$$ 		SUBRANGE 0.0 1e38
$$ 		REL	"D11=D[11]"
$$ 		INV_REL	"D[11]=D11"
$$ 		UNIT	"sec"
$$ 		FORMAT	"%14.8f sec"
$$ 		TEXT	" "
$$ END
$$ T_NAME		D12
$$ 		TYPE	R32
$$ 		CLASS	ACQU
$$ 		SUBRANGE 0.0 1e38
$$ 		REL	"D12=D[12]"
$$ 		INV_REL	"D[12]=D12"
$$ 		UNIT	"sec"
$$ 		FORMAT	"%14.8f sec"
$$ 		TEXT	" "
$$ END
$$ T_NAME		D20
$$ 		TYPE	R32
$$ 		CLASS	ACQU
$$ 		SUBRANGE 0.0 1e38
$$ 		REL	"D20=D[20]"
$$ 		INV_REL	"D[20]=D20"
$$ 		UNIT	"sec"
$$ 		FORMAT	"%14.8f sec"
$$ 		TEXT	" "
$$ END
$$ NAME		TD0
$$ 		TEXT	" "
$$ END
$$ HEADER		"======== CHANNEL f1 ========"
$$ NAME		SFO1
$$ 		FORMAT	"%14.7f MHz"
$$ 		TEXT	" "
$$ END
$$ NAME		NUC1
$$ 		NONEDIT
$$ 		TEXT	" "
$$ END
$$ T_NAME		P1
$$ 		TYPE	R32
$$ 		CLASS	ACQU
$$ 		SUBRANGE 0.0 1.0e10
$$ 		REL	"P1=P[1]"
$$ 		INV_REL	"P[1]=P1"
$$ 		UNIT	"usec"
$$ 		FORMAT	"%14.2f usec"
$$ 		TEXT	" "
$$ END
$$ T_NAME		P13
$$ 		TYPE	R32
$$ 		CLASS	ACQU
$$ 		SUBRANGE 0.0 1.0e10
$$ 		REL	"P13=P[13]"
$$ 		INV_REL	"P[13]=P13"
$$ 		UNIT	"usec"
$$ 		FORMAT	"%14.2f usec"
$$ 		TEXT	" "
$$ END
$$ T_NAME		P26
$$ 		TYPE	R32
$$ 		CLASS	ACQU
$$ 		SUBRANGE 0.0 1.0e10
$$ 		REL	"P26=P[26]"
$$ 		INV_REL	"P[26]=P26"
$$ 		UNIT	"usec"
$$ 		FORMAT	"%14.2f usec"
$$ 		TEXT	" "
$$ END
$$ T_NAME		PLW1
$$ 		TYPE	R32
$$ 		CLASS	ACQU
$$ 		SUBRANGE 0 218.9
$$ 		REL	"PLW1=PLW[1]"
$$ 		INV_REL	"PLW[1]=PLW1"
$$ 		UNIT	"W"
$$ 		FORMAT	"%14.8f W"
$$ 		TEXT	"power PLW1 "
$$ END
$$ NAME		SPNAM[5]
$$ 		TEXT	" "
$$ END
$$ T_NAME		SPOAL5
$$ 		TYPE	R32
$$ 		CLASS	ACQU
$$ 		SUBRANGE -1.0 1.0
$$ 		REL	"SPOAL5=SPOAL[5]"
$$ 		INV_REL	"SPOAL[5]=SPOAL5"
$$ 		FORMAT	"%14.3f"
$$ 		TEXT	" "
$$ END
$$ T_NAME		SPOFFS5
$$ 		TYPE	R32
$$ 		CLASS	ACQU
$$ 		SUBRANGE -1e38 1e38
$$ 		REL	"SPOFFS5=SPOFFS[5]"
$$ 		INV_REL	"SPOFFS[0]=SPOFFS0"
$$ 		UNIT	"Hz"
$$ 		FORMAT	"%14.2f Hz"
$$ 		TEXT	" "
$$ END
$$ T_NAME		SPW5
$$ 		TYPE	R32
$$ 		CLASS	ACQU
$$ 		SUBRANGE 0 218.9
$$ 		REL	"SPW5=SPW[5]"
$$ 		INV_REL	"SPW[5]=SPW5"
$$ 		UNIT	"W"
$$ 		FORMAT	"%14.8f W"
$$ 		TEXT	"shaped pulse power SPW5"
$$ END
$$ NAME		SPNAM[8]
$$ 		TEXT	" "
$$ END
$$ T_NAME		SPOAL8
$$ 		TYPE	R32
$$ 		CLASS	ACQU
$$ 		SUBRANGE -1.0 1.0
$$ 		REL	"SPOAL8=SPOAL[8]"
$$ 		INV_REL	"SPOAL[8]=SPOAL8"
$$ 		FORMAT	"%14.3f"
$$ 		TEXT	" "
$$ END
$$ T_NAME		SPOFFS8
$$ 		TYPE	R32
$$ 		CLASS	ACQU
$$ 		SUBRANGE -1e38 1e38
$$ 		REL	"SPOFFS8=SPOFFS[8]"
$$ 		INV_REL	"SPOFFS[0]=SPOFFS0"
$$ 		UNIT	"Hz"
$$ 		FORMAT	"%14.2f Hz"
$$ 		TEXT	" "
$$ END
$$ T_NAME		SPW8
$$ 		TYPE	R32
$$ 		CLASS	ACQU
$$ 		SUBRANGE 0 218.9
$$ 		REL	"SPW8=SPW[8]"
$$ 		INV_REL	"SPW[8]=SPW8"
$$ 		UNIT	"W"
$$ 		FORMAT	"%14.8f W"
$$ 		TEXT	"shaped pulse power SPW8"
$$ END
$$ HEADER		"======== CHANNEL f2 ========"
$$ NAME		SFO2
$$ 		FORMAT	"%14.7f MHz"
$$ 		TEXT	" "
$$ END
$$ NAME		NUC2
$$ 		NONEDIT
$$ 		TEXT	" "
$$ END
$$ NAME		CPDPRG[2]
$$ 		TEXT	" "
$$ END
$$ T_NAME		PCPD2
$$ 		TYPE	R32
$$ 		CLASS	ACQU
$$ 		SUBRANGE 0 1e38
$$ 		REL	"PCPD2=PCPD[2]"
$$ 		INV_REL	"PCPD[2]=PCPD2"
$$ 		UNIT	"usec"
$$ 		FORMAT	"%14.2f usec"
$$ 		TEXT	" "
$$ END
$$ T_NAME		PLW2
$$ 		TYPE	R32
$$ 		CLASS	ACQU
$$ 		SUBRANGE 0 43.4
$$ 		REL	"PLW2=PLW[2]"
$$ 		INV_REL	"PLW[2]=PLW2"
$$ 		UNIT	"W"
$$ 		FORMAT	"%14.8f W"
$$ 		TEXT	"power PLW2 "
$$ END
$$ T_NAME		PLW12
$$ 		TYPE	R32
$$ 		CLASS	ACQU
$$ 		SUBRANGE 0 43.4
$$ 		REL	"PLW12=PLW[12]"
$$ 		INV_REL	"PLW[12]=PLW12"
$$ 		UNIT	"W"
$$ 		FORMAT	"%14.8f W"
$$ 		TEXT	"power PLW12 "
$$ END
$$ 
##$PARAMETERFILE=	(intrng, ASCII, C:/Users/peter/Documents/Ambident%20reactivity%20of%20diazine%20oxides%20(e.g.%20PyzNO)/NMR%20data%20files/Compound%2014%20in%20CD3CN/13C%7B1H%7D/pdata/1/intrng, 0)
$$ P 0
$$ 141.399467   139.988352
$$ 135.338356   134.727575
$$ 130.944761   128.643571
$$ 118.438855   117.566179
$$ 77.147479   76.555012
$$ 1.864800   1.278743
$$ 1.277827   0.139595
$$ 
##$PARAMETERFILE=	(parm.txt, ASCII, C:/Users/peter/Documents/Ambident%20reactivity%20of%20diazine%20oxides%20(e.g.%20PyzNO)/NMR%20data%20files/Compound%2014%20in%20CD3CN/13C%7B1H%7D/pdata/1/parm.txt, 0)
$$ 
$$ Current Data Parameters
$$ NAME            W602602              
$$ EXPNO                11              
$$ PROCNO                1              
$$ 
$$ F2 - Acquisition Parameters
$$ Date_          20190718              
$$ Time              22.59              
$$ INSTRUM           spect              
$$ PROBHD   5 mm PABBO BB-              
$$ PULPROG           udeft              
$$ TD                13040              
$$ SOLVENT           CD3CN              
$$ NS                  512              
$$ DS                    0              
$$ SWH           18115.941 Hz           
$$ FIDRES         1.389259 Hz           
$$ AQ            0.3599040 sec          
$$ RG               209.37              
$$ DW               27.600 usec         
$$ DE                10.53 usec         
$$ TE                300.0 K            
$$ D1           1.00000000 sec          
$$ D11          0.03000000 sec          
$$ D12          0.00002000 sec          
$$ D20        200.00000000 sec          
$$ TD0                   1              
$$ 
$$ ======== CHANNEL f1 ========
$$ SFO1         75.4760505 MHz          
$$ NUC1                13C              
$$ P1                10.00 usec         
$$ P13             2000.00 usec         
$$ P26              500.00 usec         
$$ PLW1        35.00000000 W            
$$ SPNAM[5]    Crp60comp.4              
$$ SPOAL5            0.500              
$$ SPOFFS5  0 Hz           
$$ SPW5         5.34759998 W            
$$ SPNAM[8] Crp60,0.5,20.1              
$$ SPOAL8            0.500              
$$ SPOFFS8  0 Hz           
$$ SPW8         5.34759998 W            
$$ 
$$ ======== CHANNEL f2 ========
$$ SFO2        300.1309599 MHz          
$$ NUC2                 1H              
$$ CPDPRG[2        waltz16              
$$ PCPD2             90.00 usec         
$$ PLW2         7.40000010 W            
$$ PLW12        0.20556000 W            
$$ 
$$ F2 - Processing parameters
$$ SI               262144              
$$ SF           75.4677059 MHz          
$$ WDW                  EM              
$$ SSB      0              
$$ LB                 2.00 Hz           
$$ GB       0              
$$ PC                 1.40              
$$ 
##$PARAMETERFILE=	(procs, ASCII, C:/Users/peter/Documents/Ambident%20reactivity%20of%20diazine%20oxides%20(e.g.%20PyzNO)/NMR%20data%20files/Compound%2014%20in%20CD3CN/13C%7B1H%7D/pdata/1/procs, 0)
$$ ##TITLE= Parameter file, TOPSPIN		Version 3.2
$$ ##JCAMPDX= 5.0
$$ ##DATATYPE= Parameter Values
$$ ##NPOINTS= 1	$$ modification sequence number
$$ ##ORIGIN= Bruker BioSpin GmbH
$$ ##OWNER= nmrsu
$$ $$ 2019-07-18 23:00:01.972 +0100  nmrsu@CZC3047DXV
$$ $$ //Nmr-data/nmr/AV300data (new server)/data/PB/nmr/W602602/11/pdata/1/procs
$$ $$ process C:\Bruker\TopSpin3.2\prog\mod\dirdata.exe
$$ ##$ABSF1= 230.5955
$$ ##$ABSF2= -9.45343
$$ ##$ABSG= 5
$$ ##$ABSL= 3
$$ ##$ALPHA= 0
$$ ##$AQORDER= 0
$$ ##$ASSFAC= 0
$$ ##$ASSFACI= 0
$$ ##$ASSFACX= 0
$$ ##$ASSWID= 0
$$ ##$AUNMP= <proc_1d_apk0>
$$ ##$AXLEFT= 0
$$ ##$AXNAME= <>
$$ ##$AXNUC= <13C>
$$ ##$AXRIGHT= 0
$$ ##$AXTYPE= 0
$$ ##$AXUNIT= <>
$$ ##$AZFE= 0.1
$$ ##$AZFW= 0.5
$$ ##$BCFW= 0
$$ ##$BC_mod= 0
$$ ##$BYTORDP= 0
$$ ##$COROFFS= 0
$$ ##$CY= 15
$$ ##$DATMOD= 1
$$ ##$DC= 0
$$ ##$DFILT= <>
$$ ##$DTYPP= 0
$$ ##$ERETIC= no
$$ ##$F1P= 240
$$ ##$F2P= -10
$$ ##$FCOR= 0.5
$$ ##$FTSIZE= 262144
$$ ##$FT_mod= 6
$$ ##$GAMMA= 0
$$ ##$GB= 0
$$ ##$INTBC= 1
$$ ##$INTSCL= 1
$$ ##$ISEN= 30
$$ ##$LB= 2
$$ ##$LEV0= 0
$$ ##$LPBIN= 26080
$$ ##$MAXI= 10000
$$ ##$MC2= 0
$$ ##$MEAN= 0
$$ ##$ME_mod= 2
$$ ##$MI= 0
$$ ##$MddCEXP= no
$$ ##$MddCT_SP= no
$$ ##$MddF180= no
$$ ##$MddLAMBDA= 0
$$ ##$MddMEMORY= 0
$$ ##$MddMERGE= 0
$$ ##$MddNCOMP= 0
$$ ##$MddNITER= 0
$$ ##$MddNOISE= 0
$$ ##$MddPHASE= 0
$$ ##$MddSEED= 0
$$ ##$MddSRSIZE= 0
$$ ##$Mdd_CsALG= 0
$$ ##$Mdd_CsLAMBDA= 0
$$ ##$Mdd_CsNITER= 0
$$ ##$Mdd_CsNORM= 0
$$ ##$Mdd_CsZF= 0
$$ ##$Mdd_mod= 0
$$ ##$NCOEF= 4096
$$ ##$NC_proc= -7
$$ ##$NLEV= 6
$$ ##$NOISF1= 0
$$ ##$NOISF2= 0
$$ ##$NSP= 0
$$ ##$NTH_PI= 0
$$ ##$NZP= 0
$$ ##$OFFSET= 230.5955
$$ ##$PC= 1.4
$$ ##$PHC0= 1.74
$$ ##$PHC1= 0
$$ ##$PH_mod= 1
$$ ##$PKNL= yes
$$ ##$PPARMOD= 0
$$ ##$PPDIAG= 0
$$ ##$PPIPTYP= 0
$$ ##$PPMPNUM= 2147483647
$$ ##$PPRESOL= 1
$$ ##$PSCAL= 4
$$ ##$PSIGN= 2
$$ ##$PYNMP= <proc.py>
$$ ##$REVERSE= no
$$ ##$SF= 75.4677059094945
$$ ##$SI= 262144
$$ ##$SIGF1= 0
$$ ##$SIGF2= 0
$$ ##$SINO= 0
$$ ##$SIOLD= 262144
$$ ##$SPECTYP= <>
$$ ##$SREGLST= <13C.CD3CN>
$$ ##$SSB= 0
$$ ##$STSI= 262144
$$ ##$STSR= 0
$$ ##$SW_p= 18115.9420289855
$$ ##$SYMM= 0
$$ ##$S_DEV= 0
$$ ##$TDeff= 26080
$$ ##$TDoff= 0
$$ ##$TI= <SLC-7-561-HV
$$ 
$$ >
$$ ##$TILT= no
$$ ##$TM1= 0
$$ ##$TM2= 0
$$ ##$TOPLEV= 0
$$ ##$USERP1= <>
$$ ##$USERP2= <>
$$ ##$USERP3= <>
$$ ##$USERP4= <>
$$ ##$USERP5= <>
$$ ##$WDW= 1
$$ ##$XDIM= 0
$$ ##$YMAX_p= 423035462
$$ ##$YMIN_p= -2741245
$$ ##END=
$$ 
##$PARAMETERFILE=	(pulseprogram, ASCII, C:/Users/peter/Documents/Ambident%20reactivity%20of%20diazine%20oxides%20(e.g.%20PyzNO)/NMR%20data%20files/Compound%2014%20in%20CD3CN/13C%7B1H%7D/pulseprogram, 0)
$$ # 1 "C:/Bruker/TopSpin3.2/exp/stan/nmr/lists/pp/udeft"
$$ ;udeft
$$ ;UDEFT
$$ ;avance-version (12/01/11)
$$ ;1D sequence using
$$ ;   flip back pulse at the end of acquisition to decrease
$$ ;      relaxation delay d1 
$$ ;   and NOE
$$ ;
$$ ;M. Piotto, M. Bourdonneau, K. Elbayed, J.-M. Wieruszeski &
$$ ;   G. Lippens, Magn. Reson. Chem. 44, 943-947 (2006)
$$ ;
$$ ;$CLASS=HighRes
$$ ;$DIM=1D
$$ ;$TYPE=
$$ ;$SUBTYPE=
$$ ;$COMMENT=
$$ 
$$ 
$$ # 1 "C:/Bruker/TopSpin3.2/exp/stan/nmr/lists/pp/Avance.incl" 1
$$ ;Avance3.incl
$$ ;   for AV III
$$ ;
$$ ;avance-version (07/12/14)
$$ ;
$$ ;$CLASS=HighRes Incl
$$ ;$COMMENT=
$$ # 165 "C:/Bruker/TopSpin3.2/exp/stan/nmr/lists/pp/Avance.incl"
$$ ;$Id: Avance3.incl,v 1.9.8.1 2012/01/31 17:56:17 ber Exp $
$$ # 19 "C:/Bruker/TopSpin3.2/exp/stan/nmr/lists/pp/udeft" 2
$$ 
$$ # 1 "C:/Bruker/TopSpin3.2/exp/stan/nmr/lists/pp/Delay.incl" 1
$$ ;Delay.incl  -  include file for commonly used delays
$$ ;
$$ ;version 00/02/07
$$ ;
$$ ;$CLASS=HighRes Incl
$$ ;$COMMENT=
$$ 
$$ # 9 "C:/Bruker/TopSpin3.2/exp/stan/nmr/lists/pp/Delay.incl"
$$ ;general delays
$$ 
$$ define delay DELTA
$$ define delay DELTA1
$$ define delay DELTA2
$$ define delay DELTA3
$$ define delay DELTA4
$$ define delay DELTA5
$$ define delay DELTA6
$$ define delay DELTA7
$$ define delay DELTA8
$$ 
$$ define delay TAU
$$ define delay TAU1
$$ define delay TAU2
$$ define delay TAU3
$$ define delay TAU4
$$ define delay TAU5
$$ # 29 "C:/Bruker/TopSpin3.2/exp/stan/nmr/lists/pp/Delay.incl"
$$ ;delays for centering pulses
$$ 
$$ define delay CEN_HN1
$$ define delay CEN_HN2
$$ define delay CEN_HN3
$$ define delay CEN_HC1
$$ define delay CEN_HC2
$$ define delay CEN_HC3
$$ define delay CEN_HC4
$$ define delay CEN_HP1
$$ define delay CEN_HP2
$$ define delay CEN_CN1
$$ define delay CEN_CN2
$$ define delay CEN_CN3
$$ define delay CEN_CN4
$$ define delay CEN_CP1
$$ define delay CEN_CP2
$$ 
$$ # 48 "C:/Bruker/TopSpin3.2/exp/stan/nmr/lists/pp/Delay.incl"
$$ ;loop counters
$$ 
$$ define loopcounter COUNTER
$$ define loopcounter SCALEF
$$ define loopcounter FACTOR1
$$ define loopcounter FACTOR2
$$ define loopcounter FACTOR3
$$ 
$$ # 58 "C:/Bruker/TopSpin3.2/exp/stan/nmr/lists/pp/Delay.incl"
$$ ;$Id: Delay.incl,v 1.13.8.1 2012/01/31 17:56:17 ber Exp $
$$ # 20 "C:/Bruker/TopSpin3.2/exp/stan/nmr/lists/pp/udeft" 2
$$ 
$$ 
$$ # 23 "C:/Bruker/TopSpin3.2/exp/stan/nmr/lists/pp/udeft"
$$ "d11=30m"
$$ "d12=20u"
$$ 
$$ 
$$ "TAU=0.0030200"
$$ # 29 "C:/Bruker/TopSpin3.2/exp/stan/nmr/lists/pp/udeft"
$$ "DELTA=d1-30m"
$$ "DELTA2=aq+TAU"
$$ 
$$ 
$$ "acqt0=-p1*2/3.1416"
$$ # 1 "mc_line 36 file C:/Bruker/TopSpin3.2/exp/stan/nmr/lists/pp/udeft exp. def. part of mc cmd. before ze"
$$ define delay MCWRK
$$ define delay MCREST
$$ "MCREST = 30m - 30m"
$$ "MCWRK = 0.333333*30m"
$$ 
$$     dccorr
$$ # 36 "C:/Bruker/TopSpin3.2/exp/stan/nmr/lists/pp/udeft"
$$ # 36 "C:/Bruker/TopSpin3.2/exp/stan/nmr/lists/pp/udeft"
$$ 1 ze
$$ # 1 "mc_line 36 file C:/Bruker/TopSpin3.2/exp/stan/nmr/lists/pp/udeft exp. def. of mc cmd. after ze"
$$ # 37 "C:/Bruker/TopSpin3.2/exp/stan/nmr/lists/pp/udeft"
$$   d20 do:f2
$$   d12 pl12:f2
$$   30s cpd2:f2
$$ # 1 "mc_line 40 file C:/Bruker/TopSpin3.2/exp/stan/nmr/lists/pp/udeft exp. start label for mc cmd."
$$ 2 MCWRK  * 2
$$ LBLF0, MCWRK pl1:f1
$$   MCREST
$$ # 41 "C:/Bruker/TopSpin3.2/exp/stan/nmr/lists/pp/udeft"
$$   DELTA 
$$   p1 ph1
$$   gosc ph31
$$   4u
$$   (p13:sp5 ph2:r):f1
$$   4u
$$   DELTA2 pl1:f1
$$   p1 ph3
$$   4u
$$   (p26:sp8 ph4):f1
$$   4u
$$   lo to 2 times ns
$$ # 1 "mc_line 53 file C:/Bruker/TopSpin3.2/exp/stan/nmr/lists/pp/udeft exp. mc cmd. in line"
$$   MCWRK wr #0
$$   MCWRK zd
$$   lo to LBLF0 times td0
$$ 
$$   MCWRK
$$ # 54 "C:/Bruker/TopSpin3.2/exp/stan/nmr/lists/pp/udeft"
$$   d12 do:f2
$$ exit
$$ 
$$ 
$$ ph1=0
$$ ph2=1
$$ ph3=0 
$$ ph4=0 2
$$ ph31=0
$$ # 65 "C:/Bruker/TopSpin3.2/exp/stan/nmr/lists/pp/udeft"
$$ ;pl1 : f1 channel - power level for pulse (default)
$$ ;pl12: f2 channel - power level for CPD/BB decoupling
$$ ;sp5: f1 channel - shaped pulse (180degree)
$$ ;spnam5: Crp60comp.4  (Crp80comp.4)
$$ ;sp8: f1 channel - shaped pulse (180degree)
$$ ;spnam8: Crp60,0.5,20.1 (Crp80,0.5,20.1)
$$ ;p1 : f1 channel -  high power pulse
$$ ;p13: f1 channel - 180 degree shaped pulse
$$ ;     = 2msec for Crp60comp.4 (Crp80comp.4)
$$ ;p26: f1 channel - 180 degree shaped pulse
$$ ;     = 500us for Crp60,0.5,20.1 (Crp80,0.5,20.1)
$$ ;d1 : relaxation delay; 3 to 4s for all molecules
$$ ;d11: delay for disk I/O                             [30 msec]
$$ ;d12: delay for power switching                      [20 usec]
$$ ;d20: set to 5 times longest T1                      [200 s]
$$ ;ns: 1 * n, total number of scans: NS * TD0
$$ ;DS=0
$$ ;cpd2: decoupling according to sequence defined by cpdprg2
$$ ;pcpd2: f2 channel - 90 degree pulse for decoupling sequence
$$ 
$$ 
$$ ;aq: acquisition time 360 ms - do not change this value !
$$ # 89 "C:/Bruker/TopSpin3.2/exp/stan/nmr/lists/pp/udeft"
$$ ;Processing
$$ 
$$ ;ME_mod=LPfc
$$ ;NCOFF=4096
$$ ;LPBIN= 256k
$$ 
$$ ;LB=2 
$$ # 99 "C:/Bruker/TopSpin3.2/exp/stan/nmr/lists/pp/udeft"
$$ ;$Id: udeft,v 1.4.6.1 2012/01/31 17:56:41 ber Exp $
$$ 
##$PARAMETERFILE=	(title, ASCII, C:/Users/peter/Documents/Ambident%20reactivity%20of%20diazine%20oxides%20(e.g.%20PyzNO)/NMR%20data%20files/Compound%2014%20in%20CD3CN/13C%7B1H%7D/pdata/1/title, 0)
$$ pb311 PyzNO + Ph2CHCl + AgOTf (CD3CN)
$$ 
##$PARAMETERFILE=	(uxnmr.par, ASCII, C:/Users/peter/Documents/Ambident%20reactivity%20of%20diazine%20oxides%20(e.g.%20PyzNO)/NMR%20data%20files/Compound%2014%20in%20CD3CN/13C%7B1H%7D/uxnmr.par, 0)
$$ ##TITLE= Parameter file, TOPSPIN		Version 3.2
$$ ##JCAMPDX= 5.0
$$ ##DATATYPE= Parameter Values
$$ ##NPOINTS= 45	$$ modification sequence number
$$ ##ORIGIN= Bruker BioSpin GmbH
$$ ##OWNER= nmrsu
$$ $$ 2017-09-21 12:26:45.480 +0100  nmrsu@CZC3047DXV
$$ $$ C:/Bruker/TopSpin3.2/conf/instr/spect/uxnmr.par
$$ $$ process C:\Bruker\TopSpin3.2\prog\mod\confwiring.exe
$$ ##$ACB= 0
$$ ##$ACBTAT= (0..23)
$$ 0 66 66 50 0 0 0 0 0 0 0 0 0 0 0 0 0 0 0 0 0 0 0 0
$$ ##$ACBTBA= (0..23)
$$ 0 2 2 0 0 0 0 0 0 0 0 0 0 0 0 0 0 0 0 0 0 0 0 0
$$ ##$ACBTBLK= (0..23)
$$ 0 1 1 40 0 0 0 0 0 0 0 0 0 0 0 0 0 0 0 0 0 0 0 0
$$ ##$ACBTCTL= (0..23)
$$ 0 0 0 6 0 0 0 0 0 0 0 0 0 0 0 0 0 0 0 0 0 0 0 0
$$ ##$ACBTDI= (0..23)
$$ 0 102 102 -1779670252 0 0 0 0 0 0 0 0 0 0 0 0 0 0 0 0 0 0 0 0
$$ ##$ACBTDM= (0..23)
$$ 0 10 10 10 0 0 0 0 0 0 0 0 0 0 0 0 0 0 0 0 0 0 0 0
$$ ##$ACBTFHI= (0..23)
$$ 0 400 400 47 0 0 0 0 0 0 0 0 0 0 0 0 0 0 0 0 0 0 0 0
$$ ##$ACBTFL= (0..23)
$$ 0 73 74 8 0 0 0 0 0 0 0 0 0 0 0 0 0 0 0 0 0 0 0 0
$$ ##$ACBTFLO= (0..23)
$$ 0 9 9 45 0 0 0 0 0 0 0 0 0 0 0 0 0 0 0 0 0 0 0 0
$$ ##$ACBTINP= (0..23)
$$ 0 1 2 8 0 0 0 0 0 0 0 0 0 0 0 0 0 0 0 0 0 0 0 0
$$ ##$ACBTOUT= (0..23)
$$ 0 1 2 1 0 0 0 0 0 0 0 0 0 0 0 0 0 0 0 0 0 0 0 0
$$ ##$ACBTPO= (0..23)
$$ 0 150000 60000 5000 0 0 0 0 0 0 0 0 0 0 0 0 0 0 0 0 0 0 0 0
$$ ##$ACBTPW= (0..23)
$$ 0 10 10 1000 0 0 0 0 0 0 0 0 0 0 0 0 0 0 0 0 0 0 0 0
$$ ##$ACBTSB= (0..23)
$$ 0 0 0 0 0 0 0 0 0 0 0 0 0 0 0 0 0 0 0 0 0 0 0 0
$$ ##$ACBTSDT= (0..23)
$$ 0 -1 -1 2 0 0 0 0 0 0 0 0 0 0 0 0 0 0 0 0 0 0 0 0
$$ ##$ACBTY= <no>
$$ ##$AMPDFLT= no
$$ ##$AQSBDCH= (0..95)
$$ 0 0 0 0 0 0 0 0 0 0 255 255 255 255 255 255 255 255 255 255 255 255 255
$$ 255 255 255 255 255 255 255 255 255 255 255 255 255 255 255 255 255 255
$$ 255 255 255 255 255 255 255 255 255 255 255 255 255 255 255 255 255 255
$$ 255 255 255 255 255 255 255 255 255 255 255 255 255 255 255 255 255 255
$$ 255 255 255 255 255 255 255 255 255 255 255 255 255 255 255 255 255 255
$$ 255
$$ ##$AQSBDHW= (0..95)
$$ 5 1 0 0 0 0 0 0 0 0 255 255 255 255 255 255 255 255 255 255 255 255 255
$$ 255 255 255 255 255 255 255 255 255 255 255 255 255 255 255 255 255 255
$$ 255 255 255 255 255 255 255 255 255 255 255 255 255 255 255 255 255 255
$$ 255 255 255 255 255 255 255 255 255 255 255 255 255 255 255 255 255 255
$$ 255 255 255 255 255 255 255 255 255 255 255 255 255 255 255 255 255 255
$$ 255
$$ ##$AQSBDID= (0..95)
$$ 82 88 83 83 65 86 86 86 66 66 255 255 255 255 255 255 255 255 255 255 255
$$ 255 255 255 255 255 255 255 255 255 255 255 255 255 255 255 255 255 255
$$ 255 255 255 255 255 255 255 255 255 255 255 255 255 255 255 255 255 255
$$ 255 255 255 255 255 255 255 255 255 255 255 255 255 255 255 255 255 255
$$ 255 255 255 255 255 255 255 255 255 255 255 255 255 255 255 255 255 255
$$ 255 255 255
$$ ##$AQSBDNO= (0..95)
$$ 1 1 1 2 1 1 2 3 1 1 255 255 255 255 255 255 255 255 255 255 255 255 255
$$ 255 255 255 255 255 255 255 255 255 255 255 255 255 255 255 255 255 255
$$ 255 255 255 255 255 255 255 255 255 255 255 255 255 255 255 255 255 255
$$ 255 255 255 255 255 255 255 255 255 255 255 255 255 255 255 255 255 255
$$ 255 255 255 255 255 255 255 255 255 255 255 255 255 255 255 255 255 255
$$ 255
$$ ##$AQSBDSL= (0..95)
$$ 2 3 4 4 8 12 14 15 255 1 255 255 255 255 255 255 255 255 255 255 255 255
$$ 255 255 255 255 255 255 255 255 255 255 255 255 255 255 255 255 255 255
$$ 255 255 255 255 255 255 255 255 255 255 255 255 255 255 255 255 255 255
$$ 255 255 255 255 255 255 255 255 255 255 255 255 255 255 255 255 255 255
$$ 255 255 255 255 255 255 255 255 255 255 255 255 255 255 255 255 255 255
$$ 255 255
$$ ##$AQSBDTY= (0..95)
$$ 67 214 50 50 5 148 147 145 217 7 255 255 255 255 255 255 255 255 255 255
$$ 255 255 255 255 255 255 255 255 255 255 255 255 255 255 255 255 255 255
$$ 255 255 255 255 255 255 255 255 255 255 255 255 255 255 255 255 255 255
$$ 255 255 255 255 255 255 255 255 255 255 255 255 255 255 255 255 255 255
$$ 255 255 255 255 255 255 255 255 255 255 255 255 255 255 255 255 255 255
$$ 255 255 255 255
$$ ##$AQSBUAD= (0..95)
$$ 16 52 36 37 54 160 161 162 32 32 255 255 255 255 255 255 255 255 255 255
$$ 255 255 255 255 255 255 255 255 255 255 255 255 255 255 255 255 255 255
$$ 255 255 255 255 255 255 255 255 255 255 255 255 255 255 255 255 255 255
$$ 255 255 255 255 255 255 255 255 255 255 255 255 255 255 255 255 255 255
$$ 255 255 255 255 255 255 255 255 255 255 255 255 255 255 255 255 255 255
$$ 255 255 255 255
$$ ##$AQSECL= (0..95)
$$ 0 2 2 2 9 2 0 1 0 255 255 255 255 255 255 255 255 255 255 255 255 255 255
$$ 255 255 255 255 255 255 255 255 255 255 255 255 255 255 255 255 255 255
$$ 255 255 255 255 255 255 255 255 255 255 255 255 255 255 255 255 255 255
$$ 255 255 255 255 255 255 255 255 255 255 255 255 255 255 255 255 255 255
$$ 255 255 255 255 255 255 255 255 255 255 255 255 255 255 255 255 255 255
$$ 255
$$ ##$AQSECLS= (0..95)
$$ 2 0 2 2 2 0 1 2 2 255 255 255 255 255 255 255 255 255 255 255 255 255 255
$$ 255 255 255 255 255 255 255 255 255 255 255 255 255 255 255 255 255 255
$$ 255 255 255 255 255 255 255 255 255 255 255 255 255 255 255 255 255 255
$$ 255 255 255 255 255 255 255 255 255 255 255 255 255 255 255 255 255 255
$$ 255 255 255 255 255 255 255 255 255 255 255 255 255 255 255 255 255 255
$$ 255
$$ ##$AQSETH1= <no>
$$ ##$AQSETH2= <no>
$$ ##$AQSSPLT= no
$$ ##$ATT19F= (0..1)
$$ 0 0
$$ ##$ATT1H= (0..1)
$$ 0 0
$$ ##$ATT3H= (0..1)
$$ 0 0
$$ ##$ATTX= (0..1)
$$ 0 0
$$ ##$ATTY= (0..1)
$$ 0 0
$$ ##$ATTZ= (0..1)
$$ 0 0
$$ ##$BACSAIR= yes
$$ ##$BACSCAP= 60
$$ ##$BACSDEL= 5
$$ ##$BACSFCM= no
$$ ##$BACSOPT= <>
$$ ##$BACSTY= <tty04>
$$ ##$BARPTY= <no>
$$ ##$BFREQ= 300.13
$$ ##$BGAETH1= <no>
$$ ##$BGAETH2= <no>
$$ ##$BGAETH3= <no>
$$ ##$BGAETH4= <no>
$$ ##$BGAETH5= <no>
$$ ##$BGAETH6= <no>
$$ ##$BGAETH7= <no>
$$ ##$BGAETH8= <no>
$$ ##$BIRDS= yes
$$ ##$BMPC= 0
$$ ##$BMPCTY= <no>
$$ ##$BPSUTY= <no>
$$ ##$BSMS= 2
$$ ##$BSMS19FLock= no
$$ ##$BSMSETH= <149.236.99.20>
$$ ##$BSMSTY= <no>
$$ ##$BgaChMap= (0..7)
$$ 15 15 15 15 15 15 15 15
$$ ##$BgaChShimMap= (0..7)
$$ 0 0 0 0 0 0 0 0
$$ ##$Bla01Eth= <no>
$$ ##$Bla01Nam= <BLA2BB 150/60 20-400>
$$ ##$Bla01PN= <W1345049>
$$ ##$Bla01SN= <3239>
$$ ##$Bla02Eth= <149.236.99.20>
$$ ##$Bla02Nam= <BSMS/2 LOCK TRANSCEIVER 300>
$$ ##$Bla02PN= <Z109887>
$$ ##$Bla02SN= <00223>
$$ ##$Bla03Eth= <no>
$$ ##$Bla03Nam= <>
$$ ##$Bla03PN= <>
$$ ##$Bla03SN= <>
$$ ##$Bla04Eth= <no>
$$ ##$Bla04Nam= <>
$$ ##$Bla04PN= <>
$$ ##$Bla04SN= <>
$$ ##$Bla05Eth= <no>
$$ ##$Bla05Nam= <>
$$ ##$Bla05PN= <>
$$ ##$Bla05SN= <>
$$ ##$Bla06Eth= <no>
$$ ##$Bla06Nam= <>
$$ ##$Bla06PN= <>
$$ ##$Bla06SN= <>
$$ ##$Bla07Eth= <no>
$$ ##$Bla07Nam= <>
$$ ##$Bla07PN= <>
$$ ##$Bla07SN= <>
$$ ##$Bla08Eth= <no>
$$ ##$Bla08Nam= <>
$$ ##$Bla08PN= <>
$$ ##$Bla08SN= <>
$$ ##$CFASMOD= (0..7)
$$ 1 1 1 1 1 1 1 1
$$ ##$CFASMUL= (0..7)
$$ 1 1 1 1 1 1 1 1
$$ ##$CNFTXDR= (0..7)
$$ 6 6 0 0 0 0 0 0
$$ ##$COMDIG2= 0
$$ ##$CPDBTY= <no>
$$ ##$CRCOTY= <no>
$$ ##$CSW1= (0..31)
$$ 1 1 8 0 0 0 0 0 0 0 0 0 0 0 0 0 0 0 0 0 0 0 0 0 0 0 0 0 0 0 0 0
$$ ##$CSW2= (0..31)
$$ 2 2 0 0 0 0 0 0 0 0 0 0 0 0 0 0 0 0 0 0 0 0 0 0 0 0 0 0 0 0 0 0
$$ ##$CSWNUM= (0..7)
$$ 2 1 0 0 0 0 0 0
$$ ##$Ctb1Eth= <no>
$$ ##$DATSTAT= no
$$ ##$DIGI140= (0..7)
$$ 0 0 0 0 0 0 0 0
$$ ##$DIGIB12= (0..7)
$$ 0 0 0 0 0 0 0 0
$$ ##$DIGIB16= (0..7)
$$ 0 0 0 0 0 0 0 0
$$ ##$DIGIFA= (0..7)
$$ 0 0 0 0 0 0 0 0
$$ ##$DIGIHA= (0..7)
$$ 0 0 0 0 0 0 0 0
$$ ##$DIGIHAF= (0..7)
$$ 0 0 0 0 0 0 0 0
$$ ##$DIGIHRD= (0..7)
$$ 0 0 0 0 0 0 0 0
$$ ##$DIGIIA= (0..7)
$$ 0 0 0 0 0 0 0 0
$$ ##$DIGIO16= (0..7)
$$ 0 0 0 0 0 0 0 0
$$ ##$DIGISA= (0..7)
$$ 0 0 0 0 0 0 0 0
$$ ##$DIGISAF= (0..7)
$$ 0 0 0 0 0 0 0 0
$$ ##$DIGISL= (0..7)
$$ 0 0 0 0 0 0 0 0
$$ ##$DIGITYI= (0..7)
$$ 0 0 0 0 0 0 0 0
$$ ##$DIGITYP= (0..7)
$$ 0 0 0 0 0 0 0 0
$$ ##$DIGITZ= 0
$$ ##$DPPFAC= 1
$$ ##$DRMSETH= <no>
$$ ##$DRU= yes
$$ ##$DRUETH01= <149.236.99.89>
$$ ##$DRUETH02= <no>
$$ ##$DRUETH03= <no>
$$ ##$DRUETH04= <no>
$$ ##$DRUETH05= <no>
$$ ##$DRUETH06= <no>
$$ ##$DRUETH07= <no>
$$ ##$DRUETH08= <no>
$$ ##$DRUETH09= <no>
$$ ##$DRUETH10= <no>
$$ ##$DRUETH11= <no>
$$ ##$DRUETH12= <no>
$$ ##$DRUETH13= <no>
$$ ##$DRUETH14= <no>
$$ ##$DRUETH15= <no>
$$ ##$DRUETH16= <no>
$$ ##$DRUETH17= <no>
$$ ##$DRUETH18= <no>
$$ ##$DRUETH19= <no>
$$ ##$DRUETH20= <no>
$$ ##$DRUETH21= <no>
$$ ##$DRUETH22= <no>
$$ ##$DRUETH23= <no>
$$ ##$DRUETH24= <no>
$$ ##$DRUETH25= <no>
$$ ##$DRUETH26= <no>
$$ ##$DRUETH27= <no>
$$ ##$DRUETH28= <no>
$$ ##$DRUETH29= <no>
$$ ##$DRUETH30= <no>
$$ ##$DRUETH31= <no>
$$ ##$DRUETH32= <no>
$$ ##$Description= <AVANCE NANOBAY V3-I 300MHz>
$$ ##$DppType= 0
$$ ##$FCUMEM= (0..7)
$$ 16777208 16777208 0 0 0 0 0 0
$$ ##$FCUPAL= (0..7)
$$ 0 0 0 0 0 0 0 0
$$ ##$FGSVTY= <no>
$$ ##$FQMIX= 0
$$ ##$FUNCMOD= <>
$$ ##$GCUTYPE= 10
$$ ##$GCUTYPE2= 0
$$ ##$GPREDEL= 0
$$ ##$GPSCUTY= <no>
$$ ##$GRADRES= 5
$$ ##$GTUTY= <no>
$$ ##$GradAmpGain= (0..1)
$$ 0 0
$$ ##$GradAmpMaxCurX= (0..1)
$$ 0 0
$$ ##$GradAmpMaxCurY= (0..1)
$$ 0 0
$$ ##$GradAmpMaxCurZ= (0..1)
$$ 9.99999904632568 0
$$ ##$GradAmpType= (0..1)
$$ 2 0
$$ ##$HDIETH1= <no>
$$ ##$HDIETH2= <no>
$$ ##$HDIETH3= <no>
$$ ##$HDIETH4= <no>
$$ ##$HFAC= 3
$$ ##$HPCU= 0
$$ ##$HPCUTY= <no>
$$ ##$HPTXLP= (0..3)
$$ -1 -1 -1 -1
$$ ##$HPTXPI= (0..3)
$$ 0 0 0 0
$$ ##$HPTXPO= (0..3)
$$ 0 0 0 0
$$ ##$HPTXTY= (0..3)
$$ 0 0 0 0
$$ ##$IF451= 0
$$ ##$IFREQ= 1
$$ ##$INTFPR= 0
$$ ##$IPSOETH= <149.236.99.254>
$$ ##$LOCKCONF= <DLMT>
$$ ##$LOCKTY= <no>
$$ ##$LOCSWID= 0
$$ ##$LOCSWIF= 0
$$ ##$LVDSSPLITETH1= <no>
$$ ##$LVDSSPLITETH2= <no>
$$ ##$LVDSSPLITETH3= <no>
$$ ##$LVDSSPLITETH4= <no>
$$ ##$Location= <University College Cork>
$$ ##$M2FAC= 0
$$ ##$MAS= 0
$$ ##$MASETIME= 10
$$ ##$MASITIME= 10
$$ ##$MASTY= <no>
$$ ##$MAS_CT= 5
$$ ##$MAS_SG= 0
$$ ##$MAS_TO= 0
$$ ##$MEMPRM= 0
$$ ##$MHFAC= 0
$$ ##$MXFAC= 0
$$ ##$NAMPD1= <1H/2H 1H>
$$ ##$NAMPD10= <>
$$ ##$NAMPD11= <>
$$ ##$NAMPD12= <>
$$ ##$NAMPD13= <>
$$ ##$NAMPD14= <>
$$ ##$NAMPD15= <>
$$ ##$NAMPD16= <>
$$ ##$NAMPD2= <1H/2H 2H>
$$ ##$NAMPD3= <XBB19F 2HS>
$$ ##$NAMPD4= <>
$$ ##$NAMPD5= <>
$$ ##$NAMPD6= <>
$$ ##$NAMPD7= <>
$$ ##$NAMPD8= <>
$$ ##$NAMPD9= <>
$$ ##$NFCU= 2
$$ ##$NFRED= 0
$$ ##$NMRCH= 2
$$ ##$NMRMEM= 16384
$$ ##$NPSGU= 0
$$ ##$NRCU= 1
$$ ##$NROUT= 1
$$ ##$NSGU= 2
$$ ##$OrderNo= <10111417 Z133001_00031>
$$ ##$PAMPF1= (0..15)
$$ 75 24 96 64 0 0 0 0 0 0 0 0 0 0 0 0
$$ ##$PAMPF2= (0..15)
$$ 0 0 0 0 0 0 0 0 0 0 0 0 0 0 0 0
$$ ##$PAMPF3= (0..15)
$$ 0 0 0 0 0 0 0 0 0 0 0 0 0 0 0 0
$$ ##$PAMPF4= (0..15)
$$ 0 0 0 0 0 0 0 0 0 0 0 0 0 0 0 0
$$ ##$PAMPF5= (0..15)
$$ 0 0 0 0 0 0 0 0 0 0 0 0 0 0 0 0
$$ ##$PAMPF6= (0..15)
$$ 0 0 0 0 0 0 0 0 0 0 0 0 0 0 0 0
$$ ##$PAMPF7= (0..15)
$$ 0 0 0 0 0 0 0 0 0 0 0 0 0 0 0 0
$$ ##$PAMPF8= (0..15)
$$ 0 0 0 0 0 0 0 0 0 0 0 0 0 0 0 0
$$ ##$PH4= 0
$$ ##$PHF4TY= <no>
$$ ##$POWCHK= yes
$$ ##$PRAMD1= (0..7)
$$ 2 0 0 0 0 0 0 0
$$ ##$PRAMD10= (0..7)
$$ 0 0 0 0 0 0 0 0
$$ ##$PRAMD11= (0..7)
$$ 0 0 0 0 0 0 0 0
$$ ##$PRAMD12= (0..7)
$$ 0 0 0 0 0 0 0 0
$$ ##$PRAMD13= (0..7)
$$ 0 0 0 0 0 0 0 0
$$ ##$PRAMD14= (0..7)
$$ 0 0 0 0 0 0 0 0
$$ ##$PRAMD15= (0..7)
$$ 0 0 0 0 0 0 0 0
$$ ##$PRAMD16= (0..7)
$$ 0 0 0 0 0 0 0 0
$$ ##$PRAMD17= (0..7)
$$ 0 0 0 0 0 0 0 0
$$ ##$PRAMD18= (0..7)
$$ 0 0 0 0 0 0 0 0
$$ ##$PRAMD19= (0..7)
$$ 0 0 0 0 0 0 0 0
$$ ##$PRAMD2= (0..7)
$$ 0 1048576 0 0 0 1048576 0 0
$$ ##$PRAMD20= (0..7)
$$ 0 0 0 0 0 0 0 0
$$ ##$PRAMD21= (0..7)
$$ 0 0 0 0 0 0 0 0
$$ ##$PRAMD3= (0..7)
$$ 2147483644 2131230719 2147483647 67108863 0 0 0 0
$$ ##$PRAMD4= (0..7)
$$ 0 0 0 0 0 0 0 0
$$ ##$PRAMD5= (0..7)
$$ 0 0 0 0 0 0 0 0
$$ ##$PRAMD6= (0..7)
$$ 0 0 0 0 0 0 0 0
$$ ##$PRAMD7= (0..7)
$$ 0 0 0 0 0 0 0 0
$$ ##$PRAMD8= (0..7)
$$ 0 0 0 0 0 0 0 0
$$ ##$PRAMD9= (0..7)
$$ 0 0 0 0 0 0 0 0
$$ ##$PRAMLED= (0..1)
$$ 0 0
$$ ##$PRAMP1= <tty10>
$$ ##$PRAMP2= <no>
$$ ##$PRAMP3= <no>
$$ ##$PRAMP4= <no>
$$ ##$PRAMP5= <no>
$$ ##$PRAMP6= <no>
$$ ##$PRAMP7= <no>
$$ ##$PRAMP8= <no>
$$ ##$PRAMPTP= 1
$$ ##$PREPTY= <no>
$$ ##$PREREC= (0..15)
$$ 0 0 0 0 0 0 0 0 0 0 0 0 0 0 0 0
$$ ##$PRESHLD= 0
$$ ##$PTS160= -1
$$ ##$PTSA2X= (0..7)
$$ 0 0 0 0 0 0 0 0
$$ ##$PTSF2X= (0..7)
$$ 0 0 0 0 0 0 0 0
$$ ##$PTSFMX= (0..19)
$$ 649.9 649.9 0 0 0 0 0 0 0 0 0 0 0 0 0 0 0 0 0 0
$$ ##$PULCHK= no
$$ ##$PramDutyCycPerc= (0..15)
$$ 2 2 2 0 0 0 0 0 0 0 0 0 0 0 0 0
$$ ##$PramPeakPowerW= (0..15)
$$ 150 300 500 0 0 0 0 0 0 0 0 0 0 0 0 0
$$ ##$PramPulWidthMs= (0..15)
$$ 0.02 0.1 0.1 0 0 0 0 0 0 0 0 0 0 0 0 0
$$ ##$PreampMod01PN= <Z003950>
$$ ##$PreampMod01SN= <00830>
$$ ##$PreampMod02PN= <Z003950>
$$ ##$PreampMod02SN= <00830>
$$ ##$PreampMod03PN= <Z003954>
$$ ##$PreampMod03SN= <00397>
$$ ##$PreampMod04PN= <>
$$ ##$PreampMod04SN= <>
$$ ##$PreampMod05PN= <>
$$ ##$PreampMod05SN= <>
$$ ##$PreampMod06PN= <>
$$ ##$PreampMod06SN= <>
$$ ##$PreampMod07PN= <>
$$ ##$PreampMod07SN= <>
$$ ##$PreampMod08PN= <>
$$ ##$PreampMod08SN= <>
$$ ##$PreampMod09PN= <>
$$ ##$PreampMod09SN= <>
$$ ##$PreampMod10PN= <>
$$ ##$PreampMod10SN= <>
$$ ##$PreampMod11PN= <>
$$ ##$PreampMod11SN= <>
$$ ##$PreampMod12PN= <>
$$ ##$PreampMod12SN= <>
$$ ##$PreampMod13PN= <>
$$ ##$PreampMod13SN= <>
$$ ##$PreampMod14PN= <>
$$ ##$PreampMod14SN= <>
$$ ##$PreampMod15PN= <>
$$ ##$PreampMod15SN= <>
$$ ##$PreampMod16PN= <>
$$ ##$PreampMod16SN= <>
$$ ##$PreampModBisDat= (0..15)
$$ 20130605 20130605 20130604 0 0 0 0 0 0 0 0 0 0 0 0 0
$$ ##$ProdigyEth= <no>
$$ ##$RCUCDS= (0..7)
$$ 0 0 0 0 0 0 0 0
$$ ##$RCUCFS= (0..7)
$$ 0 0 0 0 0 0 0 0
$$ ##$RCUCSS= (0..7)
$$ 0 0 0 0 0 0 0 0
$$ ##$RCUI2C1= (0..7)
$$ 0 0 0 0 0 0 0 0
$$ ##$RCUI2C2= (0..7)
$$ 0 0 0 0 0 0 0 0
$$ ##$RCUI2C3= (0..7)
$$ 0 0 0 0 0 0 0 0
$$ ##$RCUI2C4= (0..7)
$$ 0 0 0 0 0 0 0 0
$$ ##$RCUI2C5= (0..7)
$$ 0 0 0 0 0 0 0 0
$$ ##$RCUI2C6= (0..7)
$$ 0 0 0 0 0 0 0 0
$$ ##$RCUI2C7= (0..7)
$$ 0 0 0 0 0 0 0 0
$$ ##$RCUI2C8= (0..7)
$$ 0 0 0 0 0 0 0 0
$$ ##$RDCU= 0
$$ ##$RFSINPUT= (0..1)
$$ 0 0
$$ ##$RFSVTY= <no>
$$ ##$RGTYPE= (0..31)
$$ 9 0 0 0 0 0 0 0 0 0 0 0 0 0 0 0 0 0 0 0 0 0 0 0 0 0 0 0 0 0 0 0
$$ ##$RG_max= (0..31)
$$ 203 0 0 0 0 0 0 0 0 0 0 0 0 0 0 0 0 0 0 0 0 0 0 0 0 0 0 0 0 0 0 0
$$ ##$RG_min= (0..31)
$$ 0.25 0 0 0 0 0 0 0 0 0 0 0 0 0 0 0 0 0 0 0 0 0 0 0 0 0 0 0 0 0 0 0
$$ ##$RG_tab1= (0..255)
$$ 0.25 0.28 0.32 0.35 0.4 0.44 0.5 0.56 0.64 0.7 0.8 0.89 1 1.12 1.28 1.4
$$ 1.6 1.78 2 2.25 2.56 2.8 3.2 3.56 4 4.5 5 5.6 6.35 7.12 8 9 10 11.3 12.7
$$ 14.2 16 18 20.2 22.6 25.4 28.5 32 36 40.3 45.2 50.8 57 64 71.8 80.6 90.5
$$ 101 114 128 144 161 181 203 -1 -1 -1 -1 -1 -1 -1 -1 -1 -1 -1 -1 -1 -1 -1
$$ -1 -1 -1 -1 -1 -1 -1 -1 -1 -1 -1 -1 -1 -1 -1 -1 -1 -1 -1 -1 -1 -1 -1 -1
$$ -1 -1 -1 -1 -1 -1 -1 -1 -1 -1 -1 -1 -1 -1 -1 -1 -1 -1 -1 -1 -1 -1 -1 -1
$$ -1 -1 -1 -1 -1 -1 -1 -1 -1 -1 -1 -1 -1 -1 -1 -1 -1 -1 -1 -1 -1 -1 -1 -1
$$ -1 -1 -1 -1 -1 -1 -1 -1 -1 -1 -1 -1 -1 -1 -1 -1 -1 -1 -1 -1 -1 -1 -1 -1
$$ -1 -1 -1 -1 -1 -1 -1 -1 -1 -1 -1 -1 -1 -1 -1 -1 -1 -1 -1 -1 -1 -1 -1 -1
$$ -1 -1 -1 -1 -1 -1 -1 -1 -1 -1 -1 -1 -1 -1 -1 -1 -1 -1 -1 -1 -1 -1 -1 -1
$$ -1 -1 -1 -1 -1 -1 -1 -1 -1 -1 -1 -1 -1 -1 -1 -1 -1 -1 -1 -1 -1 -1 -1 -1
$$ -1 -1 -1 -1 -1 -1 -1 -1 -1 -1 -1 -1 -1 -1
$$ ##$RG_tab2= (0..255)
$$ -1 -1 -1 -1 -1 -1 -1 -1 -1 -1 -1 -1 -1 -1 -1 -1 -1 -1 -1 -1 -1 -1 -1 -1
$$ -1 -1 -1 -1 -1 -1 -1 -1 -1 -1 -1 -1 -1 -1 -1 -1 -1 -1 -1 -1 -1 -1 -1 -1
$$ -1 -1 -1 -1 -1 -1 -1 -1 -1 -1 -1 -1 -1 -1 -1 -1 -1 -1 -1 -1 -1 -1 -1 -1
$$ -1 -1 -1 -1 -1 -1 -1 -1 -1 -1 -1 -1 -1 -1 -1 -1 -1 -1 -1 -1 -1 -1 -1 -1
$$ -1 -1 -1 -1 -1 -1 -1 -1 -1 -1 -1 -1 -1 -1 -1 -1 -1 -1 -1 -1 -1 -1 -1 -1
$$ -1 -1 -1 -1 -1 -1 -1 -1 -1 -1 -1 -1 -1 -1 -1 -1 -1 -1 -1 -1 -1 -1 -1 -1
$$ -1 -1 -1 -1 -1 -1 -1 -1 -1 -1 -1 -1 -1 -1 -1 -1 -1 -1 -1 -1 -1 -1 -1 -1
$$ -1 -1 -1 -1 -1 -1 -1 -1 -1 -1 -1 -1 -1 -1 -1 -1 -1 -1 -1 -1 -1 -1 -1 -1
$$ -1 -1 -1 -1 -1 -1 -1 -1 -1 -1 -1 -1 -1 -1 -1 -1 -1 -1 -1 -1 -1 -1 -1 -1
$$ -1 -1 -1 -1 -1 -1 -1 -1 -1 -1 -1 -1 -1 -1 -1 -1 -1 -1 -1 -1 -1 -1 -1 -1
$$ -1 -1 -1 -1 -1 -1 -1 -1 -1 -1 -1 -1 -1 -1 -1 -1
$$ ##$RG_tab3= (0..255)
$$ -1 -1 -1 -1 -1 -1 -1 -1 -1 -1 -1 -1 -1 -1 -1 -1 -1 -1 -1 -1 -1 -1 -1 -1
$$ -1 -1 -1 -1 -1 -1 -1 -1 -1 -1 -1 -1 -1 -1 -1 -1 -1 -1 -1 -1 -1 -1 -1 -1
$$ -1 -1 -1 -1 -1 -1 -1 -1 -1 -1 -1 -1 -1 -1 -1 -1 -1 -1 -1 -1 -1 -1 -1 -1
$$ -1 -1 -1 -1 -1 -1 -1 -1 -1 -1 -1 -1 -1 -1 -1 -1 -1 -1 -1 -1 -1 -1 -1 -1
$$ -1 -1 -1 -1 -1 -1 -1 -1 -1 -1 -1 -1 -1 -1 -1 -1 -1 -1 -1 -1 -1 -1 -1 -1
$$ -1 -1 -1 -1 -1 -1 -1 -1 -1 -1 -1 -1 -1 -1 -1 -1 -1 -1 -1 -1 -1 -1 -1 -1
$$ -1 -1 -1 -1 -1 -1 -1 -1 -1 -1 -1 -1 -1 -1 -1 -1 -1 -1 -1 -1 -1 -1 -1 -1
$$ -1 -1 -1 -1 -1 -1 -1 -1 -1 -1 -1 -1 -1 -1 -1 -1 -1 -1 -1 -1 -1 -1 -1 -1
$$ -1 -1 -1 -1 -1 -1 -1 -1 -1 -1 -1 -1 -1 -1 -1 -1 -1 -1 -1 -1 -1 -1 -1 -1
$$ -1 -1 -1 -1 -1 -1 -1 -1 -1 -1 -1 -1 -1 -1 -1 -1 -1 -1 -1 -1 -1 -1 -1 -1
$$ -1 -1 -1 -1 -1 -1 -1 -1 -1 -1 -1 -1 -1 -1 -1 -1
$$ ##$RG_tab4= (0..255)
$$ -1 -1 -1 -1 -1 -1 -1 -1 -1 -1 -1 -1 -1 -1 -1 -1 -1 -1 -1 -1 -1 -1 -1 -1
$$ -1 -1 -1 -1 -1 -1 -1 -1 -1 -1 -1 -1 -1 -1 -1 -1 -1 -1 -1 -1 -1 -1 -1 -1
$$ -1 -1 -1 -1 -1 -1 -1 -1 -1 -1 -1 -1 -1 -1 -1 -1 -1 -1 -1 -1 -1 -1 -1 -1
$$ -1 -1 -1 -1 -1 -1 -1 -1 -1 -1 -1 -1 -1 -1 -1 -1 -1 -1 -1 -1 -1 -1 -1 -1
$$ -1 -1 -1 -1 -1 -1 -1 -1 -1 -1 -1 -1 -1 -1 -1 -1 -1 -1 -1 -1 -1 -1 -1 -1
$$ -1 -1 -1 -1 -1 -1 -1 -1 -1 -1 -1 -1 -1 -1 -1 -1 -1 -1 -1 -1 -1 -1 -1 -1
$$ -1 -1 -1 -1 -1 -1 -1 -1 -1 -1 -1 -1 -1 -1 -1 -1 -1 -1 -1 -1 -1 -1 -1 -1
$$ -1 -1 -1 -1 -1 -1 -1 -1 -1 -1 -1 -1 -1 -1 -1 -1 -1 -1 -1 -1 -1 -1 -1 -1
$$ -1 -1 -1 -1 -1 -1 -1 -1 -1 -1 -1 -1 -1 -1 -1 -1 -1 -1 -1 -1 -1 -1 -1 -1
$$ -1 -1 -1 -1 -1 -1 -1 -1 -1 -1 -1 -1 -1 -1 -1 -1 -1 -1 -1 -1 -1 -1 -1 -1
$$ -1 -1 -1 -1 -1 -1 -1 -1 -1 -1 -1 -1 -1 -1 -1 -1
$$ ##$RG_tab5= (0..255)
$$ -1 -1 -1 -1 -1 -1 -1 -1 -1 -1 -1 -1 -1 -1 -1 -1 -1 -1 -1 -1 -1 -1 -1 -1
$$ -1 -1 -1 -1 -1 -1 -1 -1 -1 -1 -1 -1 -1 -1 -1 -1 -1 -1 -1 -1 -1 -1 -1 -1
$$ -1 -1 -1 -1 -1 -1 -1 -1 -1 -1 -1 -1 -1 -1 -1 -1 -1 -1 -1 -1 -1 -1 -1 -1
$$ -1 -1 -1 -1 -1 -1 -1 -1 -1 -1 -1 -1 -1 -1 -1 -1 -1 -1 -1 -1 -1 -1 -1 -1
$$ -1 -1 -1 -1 -1 -1 -1 -1 -1 -1 -1 -1 -1 -1 -1 -1 -1 -1 -1 -1 -1 -1 -1 -1
$$ -1 -1 -1 -1 -1 -1 -1 -1 -1 -1 -1 -1 -1 -1 -1 -1 -1 -1 -1 -1 -1 -1 -1 -1
$$ -1 -1 -1 -1 -1 -1 -1 -1 -1 -1 -1 -1 -1 -1 -1 -1 -1 -1 -1 -1 -1 -1 -1 -1
$$ -1 -1 -1 -1 -1 -1 -1 -1 -1 -1 -1 -1 -1 -1 -1 -1 -1 -1 -1 -1 -1 -1 -1 -1
$$ -1 -1 -1 -1 -1 -1 -1 -1 -1 -1 -1 -1 -1 -1 -1 -1 -1 -1 -1 -1 -1 -1 -1 -1
$$ -1 -1 -1 -1 -1 -1 -1 -1 -1 -1 -1 -1 -1 -1 -1 -1 -1 -1 -1 -1 -1 -1 -1 -1
$$ -1 -1 -1 -1 -1 -1 -1 -1 -1 -1 -1 -1 -1 -1 -1 -1
$$ ##$RG_tab6= (0..255)
$$ -1 -1 -1 -1 -1 -1 -1 -1 -1 -1 -1 -1 -1 -1 -1 -1 -1 -1 -1 -1 -1 -1 -1 -1
$$ -1 -1 -1 -1 -1 -1 -1 -1 -1 -1 -1 -1 -1 -1 -1 -1 -1 -1 -1 -1 -1 -1 -1 -1
$$ -1 -1 -1 -1 -1 -1 -1 -1 -1 -1 -1 -1 -1 -1 -1 -1 -1 -1 -1 -1 -1 -1 -1 -1
$$ -1 -1 -1 -1 -1 -1 -1 -1 -1 -1 -1 -1 -1 -1 -1 -1 -1 -1 -1 -1 -1 -1 -1 -1
$$ -1 -1 -1 -1 -1 -1 -1 -1 -1 -1 -1 -1 -1 -1 -1 -1 -1 -1 -1 -1 -1 -1 -1 -1
$$ -1 -1 -1 -1 -1 -1 -1 -1 -1 -1 -1 -1 -1 -1 -1 -1 -1 -1 -1 -1 -1 -1 -1 -1
$$ -1 -1 -1 -1 -1 -1 -1 -1 -1 -1 -1 -1 -1 -1 -1 -1 -1 -1 -1 -1 -1 -1 -1 -1
$$ -1 -1 -1 -1 -1 -1 -1 -1 -1 -1 -1 -1 -1 -1 -1 -1 -1 -1 -1 -1 -1 -1 -1 -1
$$ -1 -1 -1 -1 -1 -1 -1 -1 -1 -1 -1 -1 -1 -1 -1 -1 -1 -1 -1 -1 -1 -1 -1 -1
$$ -1 -1 -1 -1 -1 -1 -1 -1 -1 -1 -1 -1 -1 -1 -1 -1 -1 -1 -1 -1 -1 -1 -1 -1
$$ -1 -1 -1 -1 -1 -1 -1 -1 -1 -1 -1 -1 -1 -1 -1 -1
$$ ##$RG_tab7= (0..255)
$$ -1 -1 -1 -1 -1 -1 -1 -1 -1 -1 -1 -1 -1 -1 -1 -1 -1 -1 -1 -1 -1 -1 -1 -1
$$ -1 -1 -1 -1 -1 -1 -1 -1 -1 -1 -1 -1 -1 -1 -1 -1 -1 -1 -1 -1 -1 -1 -1 -1
$$ -1 -1 -1 -1 -1 -1 -1 -1 -1 -1 -1 -1 -1 -1 -1 -1 -1 -1 -1 -1 -1 -1 -1 -1
$$ -1 -1 -1 -1 -1 -1 -1 -1 -1 -1 -1 -1 -1 -1 -1 -1 -1 -1 -1 -1 -1 -1 -1 -1
$$ -1 -1 -1 -1 -1 -1 -1 -1 -1 -1 -1 -1 -1 -1 -1 -1 -1 -1 -1 -1 -1 -1 -1 -1
$$ -1 -1 -1 -1 -1 -1 -1 -1 -1 -1 -1 -1 -1 -1 -1 -1 -1 -1 -1 -1 -1 -1 -1 -1
$$ -1 -1 -1 -1 -1 -1 -1 -1 -1 -1 -1 -1 -1 -1 -1 -1 -1 -1 -1 -1 -1 -1 -1 -1
$$ -1 -1 -1 -1 -1 -1 -1 -1 -1 -1 -1 -1 -1 -1 -1 -1 -1 -1 -1 -1 -1 -1 -1 -1
$$ -1 -1 -1 -1 -1 -1 -1 -1 -1 -1 -1 -1 -1 -1 -1 -1 -1 -1 -1 -1 -1 -1 -1 -1
$$ -1 -1 -1 -1 -1 -1 -1 -1 -1 -1 -1 -1 -1 -1 -1 -1 -1 -1 -1 -1 -1 -1 -1 -1
$$ -1 -1 -1 -1 -1 -1 -1 -1 -1 -1 -1 -1 -1 -1 -1 -1
$$ ##$RG_tab8= (0..255)
$$ -1 -1 -1 -1 -1 -1 -1 -1 -1 -1 -1 -1 -1 -1 -1 -1 -1 -1 -1 -1 -1 -1 -1 -1
$$ -1 -1 -1 -1 -1 -1 -1 -1 -1 -1 -1 -1 -1 -1 -1 -1 -1 -1 -1 -1 -1 -1 -1 -1
$$ -1 -1 -1 -1 -1 -1 -1 -1 -1 -1 -1 -1 -1 -1 -1 -1 -1 -1 -1 -1 -1 -1 -1 -1
$$ -1 -1 -1 -1 -1 -1 -1 -1 -1 -1 -1 -1 -1 -1 -1 -1 -1 -1 -1 -1 -1 -1 -1 -1
$$ -1 -1 -1 -1 -1 -1 -1 -1 -1 -1 -1 -1 -1 -1 -1 -1 -1 -1 -1 -1 -1 -1 -1 -1
$$ -1 -1 -1 -1 -1 -1 -1 -1 -1 -1 -1 -1 -1 -1 -1 -1 -1 -1 -1 -1 -1 -1 -1 -1
$$ -1 -1 -1 -1 -1 -1 -1 -1 -1 -1 -1 -1 -1 -1 -1 -1 -1 -1 -1 -1 -1 -1 -1 -1
$$ -1 -1 -1 -1 -1 -1 -1 -1 -1 -1 -1 -1 -1 -1 -1 -1 -1 -1 -1 -1 -1 -1 -1 -1
$$ -1 -1 -1 -1 -1 -1 -1 -1 -1 -1 -1 -1 -1 -1 -1 -1 -1 -1 -1 -1 -1 -1 -1 -1
$$ -1 -1 -1 -1 -1 -1 -1 -1 -1 -1 -1 -1 -1 -1 -1 -1 -1 -1 -1 -1 -1 -1 -1 -1
$$ -1 -1 -1 -1 -1 -1 -1 -1 -1 -1 -1 -1 -1 -1 -1 -1
$$ ##$RG_tabA= (0..255)
$$ 0.25 0.28 0.32 0.35 0.4 0.44 0.5 0.56 0.64 0.7 0.8 0.89 1 1.12 1.28 1.4
$$ 1.6 1.78 2 2.25 2.56 2.8 3.2 3.56 4 4.5 5 5.6 6.35 7.12 8 9 10 11.3 12.7
$$ 14.2 16 18 20.2 22.6 25.4 28.5 32 36 40.3 45.2 50.8 57 64 71.8 80.6 90.5
$$ 101 114 128 144 161 181 203 -1 -1 -1 -1 -1 -1 -1 -1 -1 -1 -1 -1 -1 -1 -1
$$ -1 -1 -1 -1 -1 -1 -1 -1 -1 -1 -1 -1 -1 -1 -1 -1 -1 -1 -1 -1 -1 -1 -1 -1
$$ -1 -1 -1 -1 -1 -1 -1 -1 -1 -1 -1 -1 -1 -1 -1 -1 -1 -1 -1 -1 -1 -1 -1 -1
$$ -1 -1 -1 -1 -1 -1 -1 -1 -1 -1 -1 -1 -1 -1 -1 -1 -1 -1 -1 -1 -1 -1 -1 -1
$$ -1 -1 -1 -1 -1 -1 -1 -1 -1 -1 -1 -1 -1 -1 -1 -1 -1 -1 -1 -1 -1 -1 -1 -1
$$ -1 -1 -1 -1 -1 -1 -1 -1 -1 -1 -1 -1 -1 -1 -1 -1 -1 -1 -1 -1 -1 -1 -1 -1
$$ -1 -1 -1 -1 -1 -1 -1 -1 -1 -1 -1 -1 -1 -1 -1 -1 -1 -1 -1 -1 -1 -1 -1 -1
$$ -1 -1 -1 -1 -1 -1 -1 -1 -1 -1 -1 -1 -1 -1 -1 -1 -1 -1 -1 -1 -1 -1 -1 -1
$$ -1 -1 -1 -1 -1 -1 -1 -1 -1 -1 -1 -1 -1 -1
$$ ##$ROUT14= (0..7)
$$ 0 0 0 0 0 0 0 0
$$ ##$ROUTER= 3
$$ ##$RX22TY= <no>
$$ ##$RXFMAX= (0..7)
$$ 647.5 -1 -1 -1 -1 -1 -1 -1
$$ ##$RXFMIN= (0..7)
$$ 5 -1 -1 -1 -1 -1 -1 -1
$$ ##$RXINTLV= (0..7)
$$ 1 0 0 0 0 0 0 0
$$ ##$RXMSTY= <no>
$$ ##$SCMTY= <no>
$$ ##$SGUC1= (0..15)
$$ 17 18 0 0 0 0 0 0 0 0 0 0 0 0 0 0
$$ ##$SGUC2= (0..15)
$$ 33 256 0 0 0 0 0 0 0 0 0 0 0 0 0 0
$$ ##$SLCBCONF= <SHNV>
$$ ##$SPECTR= 10
$$ ##$SY2FLAG= 0
$$ ##$SYNCTRIG= 11
$$ ##$SamChgEth= (0..3)
$$ <149.236.99.59> <no> <no> <no>
$$ ##$Sgu1PowerLevels= (0..7)
$$ 90 74 58 42 26 10 0 0
$$ ##$Sgu2PowerLevels= (0..7)
$$ 90 74 58 42 26 10 0 0
$$ ##$Sgu3PowerLevels= (0..7)
$$ 0 0 0 0 0 0 0 0
$$ ##$Sgu4PowerLevels= (0..7)
$$ 0 0 0 0 0 0 0 0
$$ ##$Sgu5PowerLevels= (0..7)
$$ 0 0 0 0 0 0 0 0
$$ ##$Sgu6PowerLevels= (0..7)
$$ 0 0 0 0 0 0 0 0
$$ ##$Sgu7PowerLevels= (0..7)
$$ 0 0 0 0 0 0 0 0
$$ ##$Sgu8PowerLevels= (0..7)
$$ 0 0 0 0 0 0 0 0
$$ ##$SguType= 3
$$ ##$ShimPowMaxUA= (0..63)
$$ 130000 130000 130000 130000 130000 130000 130000 130000 130000 130000 130000
$$ 130000 130000 130000 130000 130000 130000 130000 130000 130000 0 0 0 0
$$ 0 0 0 0 0 0 0 0 0 0 0 0 0 0 0 0 0 0 0 0 0 0 0 0 0 0 0 0 0 0 0 0 0 0 0 0
$$ 0 0 0 0
$$ ##$ShimPowMaxUC= (0..63)
$$ 130000 130000 130000 130000 130000 130000 130000 130000 130000 130000 130000
$$ 130000 130000 130000 130000 130000 130000 130000 130000 130000 0 0 0 0
$$ 0 0 0 0 0 0 0 0 0 0 0 0 0 0 0 0 0 0 0 0 0 0 0 0 0 0 0 0 0 0 0 0 0 0 0 0
$$ 0 0 0 0
$$ ##$ShimPowMaxUG= (0..63)
$$ 524287 524287 524287 524287 524287 524287 524287 524287 524287 524287 524287
$$ 524287 524287 524287 524287 524287 524287 524287 524287 524287 0 0 0 0
$$ 0 0 0 0 0 0 0 0 0 0 0 0 0 0 0 0 0 0 0 0 0 0 0 0 0 0 0 0 0 0 0 0 0 0 0 0
$$ 0 0 0 0
$$ ##$ShimPowRcbType= 3
$$ ##$ShimPowRes= (0..63)
$$ 1e-020 1e-020 1e-020 1e-020 1e-020 1e-020 1e-020 1e-020 1e-020 1e-020 1e-020
$$ 1e-020 1e-020 1e-020 1e-020 1e-020 1e-020 1e-020 1e-020 1e-020 0 0 0 0
$$ 0 0 0 0 0 0 0 0 0 0 0 0 0 0 0 0 0 0 0 0 0 0 0 0 0 0 0 0 0 0 0 0 0 0 0 0
$$ 0 0 0 0
$$ ##$ShimPowRng0= (0..63)
$$ 1 1 1 1 1 1 1 1 1 1 1 1 1 1 1 1 1 1 1 1 0 0 0 0 0 0 0 0 0 0 0 0 0 0 0 0
$$ 0 0 0 0 0 0 0 0 0 0 0 0 0 0 0 0 0 0 0 0 0 0 0 0 0 0 0 0
$$ ##$ShimPowRng1= (0..63)
$$ 1 1 1 1 1 1 1 1 1 1 1 1 1 1 1 1 1 1 1 1 0 0 0 0 0 0 0 0 0 0 0 0 0 0 0 0
$$ 0 0 0 0 0 0 0 0 0 0 0 0 0 0 0 0 0 0 0 0 0 0 0 0 0 0 0 0
$$ ##$ShimPowRng2= (0..63)
$$ 1 1 1 1 1 1 1 1 1 1 1 1 1 1 1 1 1 1 1 1 0 0 0 0 0 0 0 0 0 0 0 0 0 0 0 0
$$ 0 0 0 0 0 0 0 0 0 0 0 0 0 0 0 0 0 0 0 0 0 0 0 0 0 0 0 0
$$ ##$ShimPowRng3= (0..63)
$$ 1 1 1 1 1 1 1 1 1 1 1 1 1 1 1 1 1 1 1 1 0 0 0 0 0 0 0 0 0 0 0 0 0 0 0 0
$$ 0 0 0 0 0 0 0 0 0 0 0 0 0 0 0 0 0 0 0 0 0 0 0 0 0 0 0 0
$$ ##$ShimSysFunc= (0..63)
$$ 1 2 3 4 5 7 9 11 15 16 8 10 12 14 6 17 13 18 19 20 0 0 0 0 0 0 0 0 0 0
$$ 0 0 0 0 0 0 0 0 0 0 0 0 0 0 0 0 0 0 0 0 0 0 0 0 0 0 0 0 0 0 0 0 0 0
$$ ##$ShimSysMatrix= 0
$$ ##$ShimSysType= 1
$$ ##$TFXNUM= 0
$$ ##$TRIPLO2= 0
$$ ##$VTU= 2
$$ ##$VTUETH= <149.236.99.20>
$$ ##$VTUTY= <no>
$$ ##$WBREFAM= (0..15)
$$ 24.3 49.5 100 100 100 100 100 100 100 100 100 100 100 100 100 100
$$ ##$WBREFLM= (0..15)
$$ 0 0 0 0 0 0 0 0 0 0 0 0 0 0 0 0
$$ ##$WBREFPH= (0..15)
$$ 79.99 -67.37 0 0 0 0 0 0 0 0 0 0 0 0 0 0
$$ ##$WBSGU= (0..15)
$$ 0 0 0 0 0 0 0 0 0 0 0 0 0 0 0 0
$$ ##$XFAC= 2
$$ ##END=
$$ 
##$DECIM=	1104
##$DSPFVS=	21
##NTUPLES=	NMRSPECTRUM
##VARNAME=	FREQUENCY,	SPECTRUM/REAL,	SPECTRUM/IMAG,	PAGE NUMBER
##SYMBOL=	X,	R,	I,	N
##VARTYPE=	INDEPENDENT,	DEPENDENT,	DEPENDENT,	PAGE
##VARFORM=	AFFN,	ASDF,	ASDF,	AFFN
##VARDIM=	16384,	16384,	16384,	2
##UNITS=	HZ,	ARBITRARY UNITS,	ARBITRARY UNITS,
##FIRST=	17402.51275634765625,	-5.0817265510559082031,	-14.488996505737304688,	1
##LAST=	-713.42864990234375,	-16.206823348999023438,	-11.477464675903320312,	2
##MIN=	-713.42864990234375,	-85.232879638671875,	-6834.66162109375,	1
##MAX=	17402.51275634765625,	11338.8671875,	6519.14599609375,	1
##FACTOR=	-1.1057768056064212203,	0.14173583984375001665,	0.085433270263671881595,	1
##PAGE=	N=1
##DATATABLE=	(X++(R..R)), XYDATA
-15737c5L5J6n2j10M1R4jJ5O7j7j03k5K9l3l7J2M9N8L7N1J2k2O6Jj27K9J29l6j09o1k2L4N0
-15704C5L0Pk8o6n0kl1j7L7OO4O5q5l1R6J8r8n5N4J3K7R8k5pL9j09n7M1M6M4r4r7m2k9J43
-15669f0O2n9J28Q8n1poqp0j09m1k2P8Q5q2k1M1k6Q0J02pj8o1o4Ok4q4n1N1M8j5M1K1jR2O
-15633D2l4P5on9j7n0pJ3m5l2k1lO5J20J12k6j91j36R7J58M7K6O1N9l2k05k12j7R5j1j21l5
-15601b90P0N6oj5K8o4j30MO0N2N7jJ4J6LO8M8%p3r7J20J48m2jN2K2P6mj22LJ57N3j37j52
-15567b7q4k8O1M0p0n8nL5N2J1J12J78j36l09m5J28J05J08N2p8j47j06Q0K14O6j39j53q7L8
-15538a92J07k7n6O8Om3Q1Q7J5k2m1M3pj40J0P2m6m6j11k4J89P0m7QO2P6p6q4P2mj25j10m1
-15505b76L7R8J40Lp5J26J28r7j55m6R3O0j14j66k4Q1Ml9jPRMJ11J95N2p4j22j47m5N6N5Q
-15473a14j0k5l1No2LK27P3j79k38j82J31K36J6M9J36K0j17j36QJ6j19MK06R9n8K4N2j00j21
-15443a87Q4K18M0j91j57L4R6o2q5L9k5L1J24m6r8J2J85K77O7o7q4j94k67j89J39K27o7m4
-15415a90P1k3k3J3L0K4Nm5j05K5N8k2O8n2j76N5J33nJ5L9j55j01K42R6q4J85J21j09q2nJ96
-15384A99R6k35q5N5p3N7J63p9k31r8j3o8k1K2nJ03J20o2p0M2J19J47k9j21M4M5j12j45n0
-15355b85M0J02J63J7j29K6K9o7M7J9l6M4J0m2J7R9L6m0N2Lp6n7j82j6K64Q3j4L8m9K3k2j65
-15323f8RM8o6J43K41rj33j47k34m3K62L5k10j0M5J16J69k26j89K20J06n9j02o2J52J5j56
-15296a53j6Kl7j4QNJ6J46Q4K7J71%j57o9q6r0j22j2J77k8o1J72J11K9J0PN1ll6o8m8k1j54
-15263a59k9J84M5m9l7m7l3m3J0K5Q1J54l4p5J2j57j30R9Q4m5M1K24L6j92p6lQ1M6j91q5M3
-15232b20n8m0pN8K8l8J36J03q0q2l8J28J02r6j4R9J03L3q4j04j40n2M6MN8nn5L6n7j3L0o8
-15200b87J11J00q1K3N1M0O2OM8pq7Q7J8l58k53K01K11L9O0l6j00O5J34J2j2Q1j9j11N0O4
-15170A12j35j62J1P3p0j40j11M7K32O1k6J05KK5J05j4%j01k06M0J80J16J9j36r9R0Ok06m3
-15141b25J72M0q5j02k1J08k9p0J35N6p7J2k4o0P7N0p1k0K7KoM1J03Lq9n4q7kJ24J1o0O5J83
-15108A27J46P8L1j16n4Q2q4j03n6j84l4J66O3o5q3n1k4K1N7L6k9o8P6J04j27q8J06j1k23
-15079c07j07J81N7j04R9O6q2NM2Q8Q7l0k8mo6p3J6Q3N1l4p8M3J33K9k7l8m2l6j10K4K52J54
-15047B44j01k03n2N9j06j43J1O1L6l2p3k5%M5J28J2r1Q6Nk24OK05J10j1j64j36j8K0N1k1
-15017c21J0J17R3K1j54j18J34J43Q6ql3J06J5mL7j59q2J23J28J07k8j39j16p1n4k1J06M8
-14989c4K0J37r1j05J07p8l9P2r8JJ5q1O1N2pK4qJ5J9q3j60k0J76J20J1o7q9M4k0j39RJ51
-14957h5J64J0j54o6k7q3K3J25O1l2M3J12ll0M6m6j23M8J31r1j81rJ31J44J5o3mj7k8k0j12
-14926a21j75l4J63N2o7Q0P7N0J35R2L4r3j93o7k8j16p5J14J41j7J7M9qK1p1j2J32J4k9n4
-14896A1r3l5o9m8o6j57p3Q8K46J26m8Q5O1N0Q1r7m1J7K2J11m5n2Lj28q2J5J84J41j69m0M6
-14865D4r4q1j27P5K58K9o0l0on4j75MQ2p7m2j5J4J64J65j2p2J3q0j26k4j2J69J67j20q5r4
-14834b02j53N2O2Q8J93L6qP3k7r9nK5n3N7J25p9j9P8j51r3O7r7o2J09P6K5k4m1L4N1J2j7
-14802C3K7kj35n5N2O2J13k3r9J6p5j38j9O4J30P4l7J1J40Q6j14j22o5q3L7J83J12o6oQ6j54
-14771C3j49N2q5o7P0RPL2P6K0j15j2K1n5k4jP5kj12J03J79k8j42o0P4L9%L6m7m5L9q1r9J14
-14737a45J06j8K0pJ9O1j28j03P8N0L4l5p9M7J00P4l2r2L3K1q6m2J00J52K1l1j4j20n3J23
-14707E4J1j24rM6M6M6j39q7Q9m3L7J24JJ19J5j52RM6Q2j7j83K3J8j42n7k9L9R7J9m8o9N0
-14675a28O2n3K3N6p8j50r7j7R2J76Qj40r5j7J99J64k9Q9K6m5J15j6j57j18RJ42o6j89K9J26
-14645g9R2K2OO0L9j4j01j11J0N6kp9o0O6J35Qj90j4K36J5j95m6J13n6k02J31K29k2Qq8j75
-14614b08N1P3M4O6Kj1j02j41k4P9J64N4j26j21k4M3l1o0K2lL6Q5O2J03L7p5j10p4R0J17J8
-14583C6K1m2j45j54o5N1J19J02j24j86J32J73%OmL4N1J0O9N4K3m3r0P9M5n5N4QL5L3j91j23
-14551h7k8q7j4M2P3rj28k3R8J15Nm0R8M0PJ2j45j0O5p0L3m4j31J7k4L3J64M0RP3J8o0l4K
-14517A0r6j19J7N5k4p2k5N7J0n4J43K04j97k84K6O3J24J63n9n4M6kP1J33N4l6j16j64n1J11
-14487f6L5l7K3J2J8k8l3N6m0MR0j51j84L2J03M4o6l2M3Q6J73L2j03K6K3r4n6M3J9n1n1n9
-14455a89j6M9l9o2O8R9M8R7J33K1j7L4J2k3j10j67k7N6k3k1O6oq1N1J4n2J28R8N1L8k28o2
-14423f0K78O7q5m7j16n0L8n5j24K2M7j27j6P9o0K6J05K8Km1MNqJ34P7L6Q4j55j17J06m9m5
-14391a7J10J6n7k2ok8k2M2mr9j03m6n3j42j2K07J46L3l8o1R0R3p7q6k9n6k4Q1N8k9O3K10
-14359A38J16j07j04o3r5M1k0j31P5K0m3J37J4l4Rl3J01n2j54R0n4j08J06j6n0J11P6m9q3
-14330a62k2j6n2o6N7K60J32OQ7p7q9L1j70j37M4n7j0J53J16K5%qj30j70O8J55m7j05NJq5
-14299b63m2J59J92k8l1R3j5m0k2r0M0J3j48O8J23q2kM3m7l9l2Mn2j00N1K5n1J6K9J61J96
-14268A29n3j53q7J7P6J2j1l7m4K6J9J2Pk6l1j8P4Q5M9P8l0KP4q5k8N5j18j45J6J30K6K8K36
-14235B85L5k08m7j6r8l9R4R0j57j75Q7J96R2j01p4M9n0r9o4q0QN1k2pL0k5m3k1l6N0J84J58
-14203D7l5k25j00J54J01l7m4jP7L8j14r0O0j3j40m3l4nJ84R9NK1j22j6J20pL0M3l3J4%O0
-14171fJ36o6k54j04J79J53n6m4K8O7J25o3k52n0J66L7j05o4RO5J8o2k3pJ7O1J0Qj3p3j0k
-14139a75K0N3o0m8J5Q2K02k1k01k8k1k4N6L6J02R1M0Jj84j39Q9J76J39k8K5J05j21m8M1j41
-14109C4K6M9j91KJ59M5J9n6q9l9JJ33R2j22j54j29OJ80L1j15m4oL3jj4J51J13m8K1M9k7R
-14077A18L9k7j03j14LJ26K6j14nR0m5j49j12j16n5J20M8k6J53N0o4J16%o0J45L3j01m2L2
-14048c4J30N6o7r3j19n5o2o6Q8J11O9M2p6j15o1N4J26no4L1P1pj65m8K12J02qL8o1n0j1o5
-14016a02O2P7n6k7n6p6R4J42K3p2o8Rj0j07QK43J34j35o2N5p2j16J4M3%N4rm4J37O8j0J41
-13984B82k4j29N1k7j61j25MR6J9j4l6r9k2P9Q9on3j0o4o5J5N5O8M9O2q9j38J31L2o2J16K5
-13952D9Q0J41m0j3p3n8J13Pq0j03RJ76q0k00kJ1n5n7N6L5j00L6M4m3J00K5p9M1m3j22N4M8
-13920a23p8M2R6j3o2q8L4J29M7R3J11jj26j68L8J16O6Q3j17j82n4j0J15O9m4RlL3j9j33N8
-13889h2J60J2n1N4J34N2j4r0j59l6K8l5o1KM2j08j47L5J76K47J23j07j80j05K5nk4R3L4o6
-13859e3q3p7K0J00Q4J3L3J00J3J8P0o7j23k7N4J3o6p5m2J03O5r3J9Lj1J14m4o6j6j10J09
-13828b2J83l5j15j53n3R1L0j34k12lK30J43o7q2O0M2K4O6j13j06J21J24M1rO0Q0r5r3l0p4
-13798a01k7L1Q3M8j10j32J0J30K9j69j09O8O8J9O3l5j50P5K00O7L2q4j69o6%O7M3kK6j01
-13768a96r5Q2O6N0J24R4p6j34P0J13l9j3n8k00J2K17j1j34MM5J13O4r5N4Q2r8q8j00k1M8
-13738a20n3R4M6k14jJ17jJ28Q3j53j70J0J91R4m8J9j3K6K14N8j50l3Qn4k6m9l4J05J75R3
-13708C42q3j51J3J17J0j38j47L8R1q6l3J06l8j21k1p4j62J5J66L2n8M7J62J50k6l4O2r5j26
-13679d2K2qOP7N5Mj10m4J73O9j26LQ4o2l0Q8qp1m6m7l3j33j58Q7J76K9k3M2N4j2k6J2j9q
-13645b5O3o5k65j93MN8K4Q4J25o4j23Q1O6j5J19J10q3q5R0K9j24m2j5L6J38J7R2J44q3K6
-13615A24J24k0k8j16j42j6P1J53M2r9j30j46Q2J55r0n4J19j4j91l6J23m7o8J59J92O3l2j15
-13587F3j82n6P0o3k9J41J09M1q3l0J82N6j06j13j06L5M5n2M9O0r9j47q5q0O5K82Q5j51k4
-13558a23J1o7L3J44K0r7J00J86n2j47n4K5L2M3K1r1M5J42j27q2L7j10O7K13l3j25j9k8j45
-13529a81j16O6Q7L7L5k7m0L9M2n8n6N3kq9PJ33J44p0k18kJ89J49P7O7R2p3k12l0J7p6M6J45
-13497A75M9j31j96p4k4P5K77J15j33l5L2J8P5J0j02j11l7K6o2m6J07k5n8K03R0j39rMj42
-13468f8p2N2O1Q7Nk00q9J70P8o9k5Q3J37K7n7k3j6J1Mm3n9m9k8j25r6J06K6k0P4q6o7J33
-13436a38K5p6K7J15R1L2Q0K0j83r2J07n4j85L7K09R5j26j18J45J34p5j8O2K4j5q5l9rn8M0
-13406b8L8n9j3n0L4K73L1k38j1L4n3J7o9m1J23P1np2l9O2n1o7N2M7N9L3JL2K1K9kj3K2n6
-13372A12m2k4j11l3M5j3mP7M0m6R6J08j95j95J2K1RL1N8P0L4j9p9q8m4J2K8J9P0l5j95n2
-13340c33J32Q1r0p2J34M3r6Jn5p8J6rL5J11J24R1J6L7j4n4J34M6k57j15J78Q9r5j02p2P9
-13310i5J79k2qJ52k4j03m7n9N2k2j61j1Qk1J24O4o6LR2P2N4J16K4k06j70K0J0j09p0J00K37
-13279A13K43m6k53J6J67N0K5q7q9M2qK3N6p8j28j32l8O0k8k7Jj6O4L5nL1n4o1J7oM9P6k7
-13246a5J1O6l2q4m2R0J13n7q2pM8N7j16k7K20J8j68r7o8m6J1J56J01j10L1J13J4Q8jj68j21
-13215a04l6J9L3M1l6j54r5J4J24J75M7j6N2P0q2j94p3K5R5J10l4l0M6J18J45j24j92n4r9
-13186b09lP0PQ3J25N5p7l8J46R6n6k64k33J58J2j85J59L1j61J82K01L5O6m1q9j8o1PP7q2
-13156gn1P9o1m3R6Kj9N9M2j0o8k4N3O3O6j19l20j12R1j0R1K16m8r3J30k2j35Q1P5k6K7M2
-13124D5L8j1r6K2J11q6j60N0J13n3j65p7J06R6o2n3L9P4P3K1NlO3J72r7k15J88J34k00q8
-13094a6N3J00Lj73k8J0j42m6N7Q5O3m0m0M0J28L1k05j44p1j61l7J09P0N6J77K17n0k09l3
-13065a96O9M2Jo7RR3j9q3k1N4J1j65n9J32j9P1K63M2l4k7j29OO0QK2m3J8J00j6j91k05R3
-13033a80K04j5m4j6p2l5J5nk4P8R8m4k6L4Jqk2K4L7k5m8j03n5N5l1k6J83K01j6j81j18Q2
-13001h2R4q4n8P3O9Q2J05J66O4k34j21P9n2k8k5r1k6j4J17R1k27j50N6o7j24M9J81M0j06
-12972b23m1j0P0K60J81j14j14O0k8j31q2n1N4J32N0j5l2k3n3j11o2K8J36K41J35l0K1o4k66
-12943h2q1R1mM7J9o2Qk5K9J05K4Ln4n3M5Q9J15l6r9Pj30j48K7J0K6J70J26n7L8R3j60j06
-12911b5N1K5J0j40k8J05j32j9J38L2J6j16j38j15o3K51J22j30K2N1L6m5j04Q9P9PK2k2M6
-12882B5kj12o4m7M0J44O2jO4M2p6k4Mr8L6J79O1j50k62j24L0R4J53m1j52R5J58mp2r9jK39
-12850I7K61rk48k29l0L0j7Q0J53J32M2q7j4N1q3j25n5N1P3k0k8o2j26l4M7K2L6R8P0N7Q6
-12819B19r9k15p2O3J21n8j71Q2J18m2o2J1J60M2j59KJ13J0r6p6O5J3n8O0J7r5k6M1Q9J58
-12789A55O3j42j27j2n3k6J47J67jj19j28o3N6R7j2p8O5Q3j41q3Q1j0P0K02Q8p6k07j05J40
-12760C1J11j01j12J25J02p5P6P1j10j23j18K6O3kJ08M5J5Rj77q8Ok8K3Q8K22k9k30J63J07
-12731A98j58k9l5K0O7j7Q7R7K8j7j35j27p5j4K0k6JJ6R5J42j7k2o6k03LM7j66j7K23J62k8
-12700E4j41r0k2mL7R2J50N1j45p7K8J6J27O4p1M5M0o4j20j39M7lj85O5J88o6j30P5J96N7
-12670G5o2k1M8O7j20j67K1K4P7P8j34m4N6k9R6Q2j15j43p6R4J88%j06n9o2M9J46m8j76j09
-12640c70o5P5J32pJ2jp5R5J06j2N6k9k0K04M8q9J26L8k28j64J5O5N8N7j9o1K9J1m6ol3j1
-12608a09K3o2j1O7J9L5rj14j11qK50K79j43k90jR0m4p1lM9J29J65k5j56k9rp9L1J36L7n1
-12577a5N9R3m9q1m8k4l1p3L9L8r3J02K69J34o8j93m0J62J18m9k06j10Q0J06J02m6j76o7k4
-12548i1L7Q1m7m2qq5n2n0k6J17L3r1Q1K04N7j20q7M1l0m5R4qq7M4M0j0KN2P6m0k1P0k5j9
-12514D5Q1J00J2j54j14O0J51J32j60l17NK21R7k9n0p0j94k07M5J66Q3O4m0j46l4L8N8K6q2
-12485b13NN5J2J39O7j58j77n3J15R9oN5R3J9j13q6J21J03J3M1L8%q2PJ27o2r2J7r6j11j9
-12454a42PL8j8q4mR8Q4L4j7p8JP9J5nl6n1R6J01j06j39K4Q6Ml3kLJ1K6j20k39l4J75J73O7
-12420A4p8k1N6n0j2L2J5P9J7k1k6r9OM8l6L2M9o8j47p0J03J12J4NQk2KJ1o9jR2o7o2P7m6
-12385a23k1J31k2o1Q4nl5O8N0Q5oj40Q9J29j02q2n9n6NqM3K6m5K3L2o8o4J31J06k11j60J39
-12353a27J37j4m4M2Lr1o2n0j8k2N5K36j2j98J12R6j44L4K47Qk29k3J10L2P4J4j44j19Ok1
-12323a12p9N8N3r6j48j36J18J87m6k0l4QJ75j7o3J00R8P2l0k1J2l6Q5k8k19j35n3J30J45
-12294c2o9j0M8L0J48J00j45k08J0J32L2j0N3J19k3k01J2J46q4j30K8O1O0L2p1k3qj87l1K37
-12264A6J08j2RJ0J0k5K4M6n2r4m4k3j28j13L0O9J49Q7n2J6n5p3O5rp2j16j2J87J0m4Q4m1
-12232d5o0l9j1J14M0j9j4k6O6m6j58Q5J51m3j9J24M4k4J28J13j48k47j27m0j1R9J62O5m9
-12203F5o6k6j10j80P7K37J11J14K0j88q4Qp2L6R0p4o3J01L6j31j15k7K0J14J07l6o0L3J11
-12174D8R2o2j47l8J16J05n5r7l5k7L0R1K2J7Q6L5J2K2j4O7Kk66j95P8J31o6k94j20J55P7
-12144b30%Q7J51M3r2m8j65k00J58K59L0j40j19kr0m4J54J10J63J55l3j3j24j82Q0Q4k4L1
-12116ap3o3J88R0k64k29P7J60qk5N7p9L1K27l4m0J45M3O4q8k26pj2rQ4JK6j5o4J5k0l6p5
-12083a60q2J5L4J03K5j39n8OJ50K60M3l1k6j09MO7l6j34k26j19J42J66L0M3N2n7j22n0J10
-12054i9N0q7R5R1j60o1P4n2r5K0J53J30m0jJ67L3j15n8r3m0K6j04J7J42l3n9P0J49N4j17
-12024E7k7L9m3rmp3q7j5pn1R2J08q9n7O2O3K7jk1j01r0J8j6j03r2M9J72J08l0o2N4O0k4M0
-11990e3J1M3K18Rk00m4J9M9J16J4o0k2m6o1l0J1P7j9j53K2J43N3N5J1o6kK0n5m4p5j98M2
-11958b15K40p6n6J28o0NN0j16j1J39J12j33j63J26N7pN2j25n6O3K1L0n5n2j7N3J92n4k21
-11929a49j1O9P7K4KK8j10k4J47j7n6J23N9j49p2J19O2j03q8N8rj30L8P2j4L8q5o5J33K5m0
-11898d8N1rj16p4R1J03n4p8J9Q7J00jr8K3Q3p5k0M5o1j6l6j10k2O4J34M0l9J6m1R1J28j05
-11866G2OJj60jO2M7j0l4J59Mj36J01L0o7l3j51q6K7O3J22l8r0J23P5q5K4P5r1j24J1R4O8
-11834E8n1n9J06N5j01j9k5j10k3m9p2O0O5L7O6Q7J00oq1j33j32J26R6j56M7J69n1m0P0k8
-11804Fj72j43lN8Q7P9l5m0R8R8O4J19Nj12n0j03r2Q6R4Lp8n5N9N6N0Pq9n4n4l1K1k8M7O5
-11770c7%J27P6j36j15k6OrmQ1K5j09l2J5r3J6J83J11L8n8r8J21J28j39k11j07L1O4l1j3J3
-11739a83o2l5On5k6P2R3R9K0j33j04m4j05lJ42O4QL9n3o6R9J45O9km4Nl7j45k3P5M5Q2J5
-11706d2nJ83J53m8j29j77m0J97J09m9k7q3j34j5Q4M3N7J06m7j19l5p4R0K36o3q2J16j28k59
-11677a82oJ19J4r9j04m4R2K23P9r8j1Kn6O2L3j06k9J5mQ5P5j5k5Mj4m5qJ5Q1P6j76j38R1
-11644i4Ok9o1j11O2L4m7P7O3J6QN7J52N2j1O2k0j46n8R3j4q2M8n7j52l3L7P9M6kl3j24l1
-11611b13N3n1lJ46J65M8j3l4j73q7Q6j7k6j4m0J18J00k2P1J23O7K1m4j13n9M8k5q2K9K7p2
-11580A4p1L6Q7n5q6L2j0m1N3P4P2J14P0j20j57l7j28j60mj2K2P6MO7O8K5J38Q4n2q7q9jl0
-11547a04j52n1J67J84m4j18k3o1k1J28J50J7j14j9on3J45P5j14K6P0jj1n0o4m0Ml2L8J64
-11517I0p1j40J40R5o0lP2L7j04r5L1L0OL9q9k80l0K60j5k04j8J16J64J44R2J5l3kq0j12k8
-11486c3Lk8j58q9Q6J0M3K2j15O4J65M3q3j36J18J99o1j23n7J6J03J08P3o9q7J09L4k03r5
-11457a41L2n7M1L2k51j26R4N5J65J19o4j5k5J5R5n3j13m9K7J34M0m5O7M9m6k6R1J73l1j72
-11427A5L6K9j59o8N2R0P7m5r5j08r1J0P8J57J64L5n4q7p8n5%L7n7l2j5j50K4K32J22L0q9
-11396Ep2J68R2j75j29O9P5l5m0k4j5J59K49o5l34r8J08J9J13J70Nqo7j83o2%k8O1K5k8J17
-11365G2L4k21r3Q3L4L2j2L5J44n2p8Q7o5r2Q8P3L1j6k7Q0N6n0p3l1J1o0j26j9J01K3p0L0
-11333g1L4J5J66L7j22L7o5k17K9J54K5jQl0M5P1o6p0o3n4J15Q6K4P2k6o7j05j8J76o5j54
-11302a00N4j4L2R1K4L1j25j13N4mNN5N3pj14k2R5J12K0j13L6J08p9k12j75J09J70N3J44l8
-11272A30k20p0JJ02J03n9lJ02L9n8J9P0j30j13M1j20k34l7J24K4j7J09J06N8j0k7J19L8q7
-11243@J6l9j04Q7J95Qj70p1P9J66R0j33o4J09N4k0r0p9O8J48L3j21j5R2no0j11r2lk8J0Q6
-11211C6O7k5j18o4M2J37J25j00j32Oj9n9m3J9K1j21q0J66J24j85r2K02Q5OK7j06K2J01l3
-11182IL8K4r3q7q0N3J34OL7J04r3k29n6J55K7k93j88J37P7O8K30J30R5J10m5q4m6Nk3j74
-11152e2l0K03R5o1r0j07m3O6K3l8k0n0k1ol0J3p0k4Q4n5J9K5j94MJ50l1r4kJ52N2r8R1J06
-11119c3j09q6M4N4J23J66n6j11L0o5j02j7J0L5r2p6J34R9o2n7O7k8j01J50Q0r3R3N6r6o5
-11089a08MP1J0k6l8m5J52J57k3l1r0j33p7j9R7M3j13j2P6K9J23K6k26k4J39M3J42j8j90J38
-11059G7J83j10r1N5k4j30k9L7k4o3j2J31J8j48k3L1J02Q4j88j24O4Q1J49N8p7o6l4q6j46
-11030c05J01K09rJ1K3k5J32M5j81q2O5p5j21J06Ok13NJ92R9L6M3k0m1M5k8o2L7p8j20rk3
-10999b37LM9P0O4K2M5L2J8%j5J06lj92m7K5m3m1m7k0N2J11M8%L4J2J27J48j22j75q8p4q8
-10967b26q3J35J59k0N3K3m0M1j1J2N5L5Q0j7j18r2k0O4J9P1J52j1o8m4r4j12j47mJ59R3P2
-10936A16Qp3mK0Ok3J8R0o0r2N1Q7N9j00m6N2k15k2L20P9Lqj20J6o8j16Q8nn2P1l9o3O8n4
-10902hj33N3N2l5k0n0Kj6OJ73K2l4J20k1p2n8p0M3l6q4m5l8O3n0l5J99O7n9m0o4O2J17k1
-10869a0j42o2J27J73O7j31p3P9j21j04J23O2ql6mK1l2Q6J3j38L3M9l8K4J7j8m0o4pJ30J08
-10838H4o0l3M4O6L0j81j21J26Q7nMN9o6k12j5L0n0J13J29N7Q3R0K7j33j67k7J46J51l3p3
-10808A50k8Pj01k89J6J52j63l8L9n6L6q6k5K03J44O8p6j74k1O6O9J15P8q7m1J04k7p6k1J1
-10778e1O7o1LJ76K4m0m2k0M9j03j37o5J2J74J32J05L5k21k02p6%Qn8R9J35j1nK5J43J16j63
-10747D8j76m6%P5O6qL7J7j28K4J74rk8o0j70j3N2J37K21l8j58o9n3l0l2oK1R0J66J5j05j19
-10715a05j24k4l8q3O1J48N7j3O8L9q0N6J65Kj50j62j37r2L0O0O7J59N9j0K4j14m4J11Rj3
-10685g4Ml8L1P1Op5r7q9n4P4Q0rK2OK3J30K1j01o3j18j03N3N1NJ02J48kr5L3kj02K3J9O5
-10651e5K43P8j17k6J02M9j23l5P3j7m6j52r6J22M7n2q1K8J91Pr2j15k30K8J49pM1K0l4J4
-10621h6j1n8q8q6k1J59J92j1Rk1k28m3J59Q5K3o0j7J20Q4J6J8J2j0r5j74r8o0q2J04J39n1
-10590a80J6J32R5M2l1p6q7k2j0j9J16L0j22o4n1J18K01o7j33n7k7O0L0l2K3O6j5J9J46rj05
-10559a3qM5J63M4p2O4q5j23K2j20j08k2J6K01P2j46N0J07j46o6J43nL2J66j16k33p4J4J01
-10530i7M2J3Q2r9j87K0P5J01J78p3k14Q4J55Ln4r7M4P2l9Q8k2k22J1J58nj10j2%j52j0K17
-10499e0R4j13j64k3J21O8m6p6o5m9L3L1m1O5O3K0J47N8%O5j68j93J72K12m6l3O0j37j34K7
-10469a02k7M7P2n4J0j4j31j52o5J70J56p9j03K3J07K8n0knM0J36J08J3n8k7K9Mm3o4KJ71
-10438A40J68j34k46o5n4m9P8Q5J00Q0o2j04l1M7L7Om4o3O2P0J05J40j83k58p7p3N2Q2M6R3
-10408e2k9MLj53pJ25Q7K3lM9o8n8J45K0j72j54jQ1k8Jqr6J41K84N1j36l1J20K9p5j20j10
-10376a38R0R4r4q6k9k0M6J14J3j16L3R3j05p8M2J9M9Kj36q3PJ4J02J26L2pKLp0l7P0m1k1
-10343a10J38M1o7r4q7K5O7Q5J03P8oj46k7J12q6j44J6J11J07pnJ15O2l8rm5j06rP3J47J14
-10312D08j13n5K7j14Qk5k17n3Po1lO2J66J30l4m9N9L6j26q6n9j25J8kr4M4M1K0J16J10L2
-10281F8n8r4q3KK6j08r7lQ7K18J25n4n9N0O9p7m0J9m4l8o2P6J67k6o9r2k0J51j2j15q8k1
-10249b02J92J12QP7Rj0p7j42k6j3q9m5J07R9k4Q5J38L3J00R8j30k03ol5j11J17M5j07J2p7
-10219f5q7R1R6j1q5J7k1j15K0K7R3J31n7o7j42j45Q4J20J02j1q7K1L3J36O5j48n7JP5L1j95
-10188a50l5J18K3n9m4N1o3OJ57LJ23P4k95k18M1K28J55o6m1n2J4m6k19J16J34j65N5P4j71
-10159b52m4K24K44J2j40j40o0L6%on5o4R3L0m0N2M1L4Nk8K4N7K8j42k03j1J28J36N5kO2J24
-10127A98Q5l3j08o9L5Kj68r0Q3J10J15pl6J9p1r9r5L0J24J8Qj82j93J23K2J20K24j17l6L2
-10097D4k2P8j79j65O4OO5jq0j1m2rp1k6J55N5J9M7P1J74Ok00j88PJ82Kp1J03P1o8o5R1k5
-10064A7k67k9J34J14K24K3p7Q5j34k92j01N7J37M4j01M0J95P6j36j71O6J35j42j57K0JL1
-10037b08O7N2J18J06K7o6j47j05n5L6Q0n2M8K51L6k24p6J44N2p2L5Qq9P0K2j55L4J15lk6
-10007B3p0K1J31M8Lm6p9n9m9L8L4j9k1j6P0k0n8Q5j12j86pNJ66K40O6l9p0k4n9j11j02r5
-9975c12J08J29l1L1P9J05qr4O6l6o5j2j49J00J37j17L4L3qJ29P7J2j13r7P4o8j73p3M5J75
-9945b2J09M8J49K3k24j79J5J15Q0q6l1J05o2p8j8o0O2k0o1R7k2j05j52j62J2k0M4J96J22
-9916a25Q7k4j00o3l2J05P8N4O5j30q2Kj6J56J55Q9O5n5n1kk8q7n4oq2pn5k21j6M6j20j16
-9884e70j8Q5K2N2K38J56j9p9jn1j72J34K41j8o1o6M4Q7o2J1m4j37P4R6j56k71j0K24J48J14
-9854iM8j9M3M5Jj07l9J10j4r6j05k9J01R4K40N0l29o7M1o9J58J48po0j08j8j5j31rK11O6
-9823A25j34K2J9p1N8Mj03m0J7l9n5O3o8j47Q5O6L6J13kq6j11N1J71pl0no6m1k6J8m2r5k8
-9790c48j5J33J81l5j00o3q3l7J59J55l9L8o9j62J46N7p4P1pK0M4jl1j72K8J72Q2K91K25p8
-9760D88j63j62K0J0k38j54J5m2q7k5J2O7Q9RJ18J20j28l9P2m0K3ko2N0m8j59J07K57M8L0
-9730A86J26r2l06k31N4K24N3j09k6Q6O1N7P5j23k39q3N0R6j0n9P3Q2N3j4j5J01l9q3J3j09
-9700a48o6M1K2K0MO2M3P4J97k8j71J2nj45n7R1o1j25J59K60J27m6j74j15MM8n0r0k4n6J0
-9669a87J2nO0j13P7L06o5j21nl0N2k6L5L8r3j5j08l7J72J12R2j20j38P2q2J6K46J62kq3J26
-9638C48P0k04m0J78L15K55Q3M6J3L39M71N01J221J956L327L526l30l637l106j780r62n74
-9616B016m61k60k74j15rk08j86j69j9J02j69j05J07M6qJ7J87Q6J2K80Pj28J54Q1L25N02O78
-9589B489J288J954M493N027j160n544l547j732j175n19l36j35k33j76m4k48O6P6j06J14q4
-9568D68q4k4j64Q9L5o8oj79q2JK7P4r8k7K0j0Q5j4pj8j45j13l9J66J30LJ08r1n8J68o7j23
-9536d3n4j33j6N7k9K3J21p5j20K16K15j6j40j11J01Mj25RN8J33Q0j2l0j64k3Q4k6L4pj10
-9506i9j54q4P7M7Q5Q0J0N7o9j0L1j28M9R7Q7J11j07n5n3n5J49N4L2j3r1j8j80LK07k4L8L7
-9474A11q9p3J8J95rj24Mn8N0j7m9J33m6%R4j7O5KM2%j96n9j09q7Q2k1M8J0r4K7M7M4NJ17
-9440D6J22j75o2K6p1jj24r1O6J33J65K3R1L5r5J49K3j50k9n4j22k27pJ46o0J16O5j35L3j6
-9410a80rL7N7R3k12j50J02M5J46Q6l1o4j33K6P2J01O9j82m0L4j09Q7J61M5p0j27j4M7K3k5
-9380a15LO5Oj9N2J96O7j50J3q3j21J73M0l2p4k31K9J36J39J85j11k30l3J11q0k31KJ0L0N7
-9350a96j18O4O5q7m7j38N4J30Q1J96j10j17Q2k2J53R1m9K4j00m8l5o6P2J18J47J4O5Jm22
-9321a98o3K42r5l2O6M3Pn1N5n5r5k4m7J2o6L7O9j43PP7O9K7p5J92Q1j00J4r7R0L1j97M9p2
-9288b42pK87P5p0o0L7j1p2J36j1l2N3p1J11o7j48Q6j76j00J01J03J57q0l8L0k5N9j21l1q3
-9258b10k14J83J03K8oj88J44Pl2J45j24J27nj66J70j68o0J03l6K03l0K7nj40K83j34JK13
-9230B19l01K44K6o9L45l18J11m9j88M34o02K62L15k84J667L01N418J1490k388j1277k639
-9209B717o94j595K93n83K83L66n68J47l18j21J56j70J95k45KK30l27J73L4j81L1k25J35%
-9185b65j02K77j49L1K13k0R0k41l5J72j56J61O6j27jj18Q8m5j64P4j00NJ33K5pk0J96l6j45
-9156b00J09j83k0J64k8J05j22n7J36r0Q1k8n7J55j06J9J25O2N1k02M0Lk54R9J01O2J5q5J25
-9127B0j03n9J08j49j7j11q8J54m6M9j9lK15j16N1J83j09l1J6K52O0l33L8Jm2J18n4P1m3q6
-9097g3N1k74k19n7N1K31J32J34q5m3K56N8J38p6l59K6L5J06L0k10Q3o2l4Q4k17M6M8l4L3
-9068b01k20J13K19J2K9j38J17N8j19J27j18oL6k04Q5K9K11K64k01m2j48j19J11j37J23N0
-9042f9j04J35j11Mk3r5K27j15q5J01rK84Oj93K9P2J71j43q3J02k71j24n8k5K66R3Qk4Q6J73
-9012B25j14QM5L4k8m04l9J22k7K10m9q6J4p2L2j46N3J76LJ00j27J35K40j87J2j80n8K29k57
-8983a36p8mM8K83j74pL9j35R7k29m8P4o5K67l1Q0J02j95K85n6l7K92k53M6j12k78K87j38
-8955g6l6J13j69K01q2j73R4K7K53j2%J24k47J47R1k56Jj30K11K95k35J86r0k06N39l36L53
-8928E87R34j83K435J713O904K2409O350k2356j2318o67m038O12m61j363J307j443O76Q0j030
-8909A48J671j205P3M08j367J463j127p6J243j314K077o82n85J999j908K450k40K59O818J402
-8889A1507K9341L9151k2306l9273o959m521l473P62k376M20n62j000O34o59M42J77n51J37
-8871H91j30o9j33p9J9O5j97j67L10j99N26J46k69P49q06N56L91n74K341q01L056M703N657
-8848A5986L6182K4359l4097k9460k501n984q81k06k676J562j571q1O02j372J133o62n2Q19
-8830A100m65J542j48o82P2r31R13j36q23L26p40K60R1l03M32n42K69J43k72M44j64J038L80
-8807A804j077J72m62o7L74o31K82k5j12J84n02K56L6J20M15o15P3Kj86M14m27l9J5k38M50
-8782B16l04M3M71l12q3j59J98K94k21K90L7Q9K43k82J84n2k26o7m31K03L5j94K22l52m2J51
-8756d9j72J00j49J90K61k05O4j47M2J79k28L20M24j8k91k57J54j29k0K79n9O0L39Q87L71
-8731A946r64m67j12k76o3l29R1K21p3J60k36j61J49L7K91p1k18J32R8J94N0K4O5j51Pp9j59
-8704A06n3j4K00j8l5K97N69N28o54q81n3j17O5J4j66K41K4j18k3K56M79k75l15j8j73J62
-8678B8M0M9K04j35Lj05p2J40k20l8K4J1J64k30q4k9q2L22l8r2K00J63K76j27j67O9j58L7
-8650A53l1j09N7j77j8Q8j3Oj72QJ14J4k3k11l0J3n6J59J35J52j41k93J78J15K2j4j12K05
-8622A9kk00L1L1J56J72J22p0l29M5J07j20n7p4J47J41n4o5k37p3L5k9J74Lj48k7M8J06M0
-8593a08Q2o1j03J13j23l5J58j7P6n0o6O2n6R8n6p5J85j4J29M6k23J18L0j66j23j18P2K5O3
-8564a37J47J7nk15j43P1nJ62R4m3L2p3K4M8NL4n8Q6oj53N3NK3J04J14O1k35n7J20l3J04o
-8532A35r3L2m3jn5m0O8q2r9m1R1J07j01j1j7n6N4j2N4Mk7Q0n1M3j8j41K13J70j33j72K6J54
-8500C8j38o7J23%J16jj43l0L7J97k3k20l1M5J91J12l8m2j58K1L0q4j9j77nO1r6R3l0M4J50
-8469d4j59l2p3j19J17q5o8N1Q8L13J31o6j06j52k0qN7P9Rk1j35J10J43r6J05L8j7J10j14
-8440C6q3r1j32J43K9l6K25J87q1k03p2J8N4Q0K9N3o8j26k0o3Nj7j03n6p4J05J46K8L2j24
-8410a79Jl0j87K45P5k65J21J71J5o3r4K7k0l1j10j34J34J62P7l1n2Q8o4m7J6p6J41Q9l4R6
-8380D1Nl7j5jj3j00J2l7n1J26K0jm6j66j9O6P9o1j03J38L8l1M4k3O6K0m3L9J5J2p9oJ13l4
-8346c2om6p1N0j69j47J06R0J18J13K3p1o6O5K5m2o2%J22J6OK8j0J34pj54M2J30J30Jj81j76
-8314d1o7P8J5j55j01J54J77j95j36J42J2K7J3j0P4r6P2K14k2o1k08j93k4k7J96J02n1J65
-8286E4j2j35P7J22N3J0N1j33k50K0P6J2N9J29L6k96j50J35Jno3p6J47J16N8O8L3j0p3k1j00
-8255f7j66k4k2j8L1J09J49l7l8P6O6M2r3l2N5l3L9%j23j20o5P6K7o9n1j3J39J06O7J06n1
-8224F6O9J28j82k59j64L8J93J14N1p7j14k6j3J16J10p9q0k0n7n3Q1K5j88r0J10J58N8q4n2
-8195b21p4l4J23lr1J2J49K20n2j86P1J13m1q6k2K3m0o4lro3Qrm5J42Oj03K51J08j85kN2P8
-8162B3N5j52o7P4jm1%K1l2r6r0J4N6OJl7O0J33j11r3J32P8nlP1J06nn3k5Q1J56J20Lk68k24
-8127a13N6L4J5K3k4m1n7P8J8q3R4J4J8Q2j44N2J56k00j21Lq3N1Kj73l5J01M6k8JJ48M9j78
-8095b39k0Q5j04j74o1J53J51M2M5j21j00K8k5J54J07m4J38J9o1P0L8J05R3P0K3k07j27J3
-8067E1K0M6l5J39L34K10J09N8J43L00M53P39R02R59J101J268J086M63m7n83j072j126j211
-8044D307j110q09p08l40p9j90j41r6j02p2p3j78k74r7LP1J57p3kO6k49j9K43M9MMk1L7P2
-8015C80J9r4j75k42j10jr8J5N9M4J47j2LJ15o9j24p1M2L3p6J87J83j18l6k5r7L1Q3J05J22
-7985B20j7j70o1P2NO5M4j86j93j28o6J37J62l4q7m1j26rK36J01J5J29J5q2l7o9j11j6P7j2
-7955a67m8M5J29J95J08l7j36j31N5Q8j1k1q3q8L7J24rj97j24kP4J16R2J49L0m6P6m9l7K5
-7925A57j55j01J5M6k8j22O4K9q1L7l6j2J5p0J0o6JJ59l6o5M7J5J2K2kkJ47J23q8o4m6L5P3
-7892C3k00j27O2J4R9O7j3lM6J62l0j77J2J9m9N4J32l7j88J2R4k0n1p5J5N0K1N2j06j00J41
-7861i1J23k4j05j10j6M5L1N3N3j0O0J4j97r1K6N7J29n6qJ71J7Ro8j85K3O7L4N6l9lOn9K9
-7828e9M1j0Q1N3p5R4J45j05q6l0m3k6j82q8M0m3Q9L2m0J82J04k0K3j8l8K6R6o2j62L1L3o5
-7796h2m3k4k7n7N1O8L8K15K2k45q9J1O1N0j04r7j5J3J8J05P1j84r9J52J23kj10J9J02j3J21
-7765D9J11n9j5l5QOj13M2L9j48QJ41k2j34j7R6mr9l2O0J14J16J4j05m5M8n1n9J23K6j51j9
-7733a07K4nJ9j04l5J26J27J06j31j48Q8m5k7J11K4J01Kj44jnj8L0J2N6j0r2j8K3j05j36L6
-7702b46L2N6R7j13j3M5k14j05O9J54J48o3J6j7j23K11K31knj5o6j57o1O4n2QK1j26j9Q2P2
-7671i1Q2jj03o3P3Pp4Q1N5r9n2kQK4j6Q5K18n7k58N2M6k45j5K22M8o9j1J8Nj4q1m9N1oK6
-7636b05J13M4J3MJ7K7q9q2L3K7n1JK05J36j51j79n3qm9M4J42l5n2R3Q1J19P3o9j16j58m8
-7605a73R3k6j47l9L6k5R4J71J6%n5q0Q9j1j01K6O4J05J8j07l8jo8j51m5J40N9n1j01q7K4
-7574c71l9j8J57R0rj5l9N2J60M1j27p8l9k6J38J38J1o7j59k7O6j15j10Q3J92J20k3N2J19
-7545A57j7j20j46m1Q7K5k5m6l7J22J37j7r5q8O8J72R5K9j24j80o7j23n2J07J3M7J08M9K9
-7516F7j20j68l3M5R3K3K2O8m2j4q0k03K7J00n9m3L1R1J4j15k9O6O4O5K9lN0K5j53j25J3p7
-7484c71o3O5K6K2Q3J61J33j15j23O2l3r5K1P2M8l3K8J45j8j04K6J07J65L5n9P3n4j14M2o8
-7454F4m7N1p7RQ6n9l3N7N2Mo2j10n3O7pm7N9p7j29O2N9N6R3j9OO5p9o9J18N0j21NJ06n4m6
-7419b0Q1Kl7o0j71k7J00J7R6O7j34j10n6n0M0Q9K6n3M5P7J6J55R5n0M2j04j95J1K9k3PK0
-7387g5k7l1J24K8j49LK6j9M7j9J07K15n3j54k7k4o9r4r2k7P4L6n3R2J08j61j06J23M4m2L2
-7356a63N7N6J15R6o9j20OP8j5j47o6nq7R9J28r4L9N9n9N2k5j14o4k0Q5o9j32J42J89J09m
-7325E7j05O6J67O1m5p0o1q2%o3j45J11J71O5J3j96k02n6OP7M0No1j40r5p3M9J21N3R3R5J30
-7293a4N5q1O1o9j45K12K07P2r3l01p5k9q2J01n9j50K0R1J65M7j13m0rk0K7N5k0j04m2ML0
-7262b99J36J65R6L6k8j16o0N8l9o4Qq6k6J28L7m4J8Lj2Q7K1j15J8M6m8R5R0p4r1j23l9P9
-7230a43l9j9J22N0K5K1j14o5N9L2N6J3o4N1P4m5n2J8J4r9j21N8J80R7l4m7l2m3k2n5nQ7j07
-7197a49j42J57J55J3K3j01j01L7q3j14PJ3M7k8m8J60N4j33l1K3P9P5n8l0P4J18J8o0J02P4
-7167A51m7K2j17j72P5J07j5l1j0K6ln8j1M8L9k8j58j37K1R3J28M6j8R8n8j99M8J51R6m9j78
-7136a40pj1n2Q1o6k4J57j14k32N8K10R4l1n2k0M7j33k76O8J13j17J51K82Ok3J33P1n8N5J19
-7106B89p9k00j47K6J64J12J8j1N7K8j79j84k2M8J01J29l7k84j95M7K2P1J23k5MK9r4j06m4
-7077c39J32K32K2j61o8Q2K0p6p4j83p4K35J49m0nMjJ5K9k1l5J00j8k09m9Mj36j07J09K32
-7047b31m5j20J83J08m1L3j1n8j27j27L0J07J33J0q2M6j4mJ57L2n7kj2nm1m8L3O9Kq6l7L8
-7015a67N2J00R0j9j40j82j26oJ06R3N9l0j19P2J18j4J1j36j21J41J29N4j02j84O2J14M3M8
-6987e4m5r1j5J16K4j57j18j67J7L00L1m6J58O2M5Q1m3j09k7O6p0j66k1pr8p7k9L4J02j0j34
-6956d48j1N6J01J81J1o2j2oJ12j8j28N9Kl4J24J21K7n7%O5K8N0l1j90k37p3J65J45N7l8l3
-6925g4K07N1j49j0j71j78P2J3MLj49r5J45J89p3j06N6j7j3M0QP6N7N2J13k5j22KM0o6k4P4
-6893g0O2N1k4o0ml5o3j07OL44K37j40j27K4Lj41k08n0J72J66q1j57m0l6m9PJ07J13K0M5j
-6862c6o3K3o1r4R4J15j9o8j0q8k01jJ29M9J06P9j9N8L6m3l7j60j26R0j5l9J30R9J02l0j68
-6831a68Qj2K3J01j38J4K16J6o7j31o9P9L7Q9K2j26n1%k4n2RN3m9M3J66J07K1j17q8N6J14
-6800H2J10k2n8q1q1J40K4k14k6Q5k3q6j7Q6J2q0n6N7J29O5N6j9j29pJ09M5p9k9J04k1j12
-6769c6M0R4p6j60O1Q0j10J0P6J5N4PK5L7p4j40j11N6M5n5K1l5K5J73Rp9M2J24L5j34j43j48
-6737b72r3jq8o4O8J43J06m3N1Q5o2P2J03l4k0J3P6N8l9j03j47QO7mP2rMJ14j60k33j6l5O0
-6704c23K26O1j97j90J24K37qnO4j19l2Q4j10n7O8m3K1O1n2N0R5k1L5Qj15qJ6q3l1K5J09J30
-6672B0JL6Q1J8jq0p3p7j35M7Q3l1J2q3j64l2J05J01p0n6R6Q8J19J5j50nk2j99j3J69Q2L4
-6640h4Np1k2P8P1Np1n6N6J04O1n0j64j29k6J1N8M7n5rP4m9j13J8J25L5o6R5J05j08m7K4m0
-6607a88k7n4m7o9l5K18J93j7l6p3m7K6n5n0J10J36m1j80j54P2K25k3j11J15J15%j24j08R3
-6578a36L0l7K4K5R9m2j65K6K2l2K7n3j37o7J11J20Oj7n4OL6l4N0O5M0L6p6n7l7n1K9nl2o3
-6544c43m3J91J55l3k7j33j50L0P5J01P4q8k3J05j5K2J49L1M0J11r8l24l01J7K91J57j15j94
-6516c38q5Q1J89J53O1J6j14o2J33p1j33K0j33J1J97n2r4M1O2m9n6J87M0k29q2JK1R5J16J27
-6486E3J2k3J4m6n1r4o4K5p7j00n5n1O1J13J01J05Jr2l9J1KL0l7j02l1m1P3K48P0r5j00j32
-6454c11j01l5J35K03k6j63r7M6J32J5%R6j7j09pM2J01J80O4K6Qk02j16k7j10J23O3j81k9
-6425b97m9rJ93M9q0qO9j19k94R5K12m2P1oj70j3j6r0mJ76K10N9Q9N6q4m6j24j03M7l2L6J36
-6393h8rl2m2j31k3J56J08j33j34J34J60L4P2O9l5m2L0K3k6l0q3p9N0Rn0L5p5j78J0J21P6
-6362a03R0J05J3r2j10j03j2M3n9J4J12m3q5q7j54l5O9O5N8N7J04Q9P6K2j69j28Kl1K9M3O4
-6331a56J56M7%K9l0l0r5k0Q6r8j0J01j38m1J54R6R0j8j72j72p9pn7M1K04R0l8k5k1j04q1
-6300b98J73J42n5M2m7k22pK5j62j8J48O9Q2P8j18j48M1J36L4nJ29lk14k9R9K9ml1N4J8j44
-6269b06n9K7k6J1J18J04j9n2k1M5P6k9j3oj14q6o7m0jn8l5%J64K74L0m7mm6l0j38k3K21R6
-6236D6j6J0N9M7p6n2r1p8J57L6j23K4lj10m4P0J34J18J6p0o0j11l3J18l0NJ63o4j68o7l1
-6205b24N9P8K0pk5J3J22Q7j82j80K5N7J63M8k44j51k8L9J37M3k9r1j00J03K27J31r1j17K3
-6176i4j25k45J3K26J10j4O2K7n9k2K6J30R5n0q2j12jP4j02j42P3K54O2j29K1l7j02Pp0J8
-6146a88J71J37K9j14QO0j11l4j0o3L3M3j0n2k3J7K0N1o4j49j06oK02Q2j53m2Jn3J1J26J26
-6115f1L4M4n4l9J36m8q8O6l7o3k3O1P6n2L2J2p6n1j52L4J70l0L6O4j02j30LJ35l3o3J49O0
-6083A0k9K3K5K5j7j6K8O5j2j31oM6k0N0J1o9r7o6O9k1j79j53o9K2K3M4Q1J11K26R6r4o9n6
-6050a49K0J0p5R5J45l2r6p0o4l8k4j23m9J89K01J25l9j57M7M2j87j78j9J06O2j1k2O4K74
-6021D7R1j84k3j4m0J08l6j36nL9P5O8j0Rm7j70J4J80Nk1J8q7J3O9q0o8N3R6J7j28j81pJ69
-5988a66O9qK0j1L3L3J7Lr9J5P7k2J30J35j39k55q9J14Rm3O2k3J7M0o2J05J34j00j25l1m9
-5957b09lJ52L0j50m9o2k5J43N7j8k8j6J13N5j23j75J8J93n8r9J45J7j1J00n9o7J3p4l7O5
-5927a62Jp3L6J48O0q3j02l1j3N7J77M9j51j72o3R1J5r7P3P7o5j0J1L0Q7m7j34J5Q4j2N9J61
-5895A6n0j74K2J45P1n5j7M7o1KJ22J6k7l8n4p6j19Ql1n9K90J56k68j02J03K9j8%L4J6O6J07
-5863A01m5j05j4j8j11r0L2K0l4l8k9J10J45j5rP3J5k9pJ3K1l8q0J0O3M1P7P3J2l9p9q1o3
-5830a18m9o1P8K49Qj98j5M6qk9l2j4q5JN4q3K3P0k7K5kJ3K7p4l4N7J57P7j53k2J17N2J48
-5797A98N6k28j94M6J05n1j71o3J53J29l0j7l5j00q3j3Q3RoJ14K7j5k0q0J0K6N2J10j6r5o1
-5766a60O8L3j42J02J91j21j28n8k4R8J3n8N2M1j00n0O5k5j7N1j7m0o2mOj01P8K27Q9m2m0
-5735g5J13N4n9K2r9r0L6p0k5ro4l6r6Q1K22qj17m1J4j8k2K7k7K9L2o1M5l9o4J69L7j21r3
-5702c53p8J41K03N5M3j9m7L3L%O3J6p1o1j08j98J0J57r1j38L3M9P6l0j18J35K13P8J4j02
-5672i2l5J09J06J22j33l40m6Q7j0M1k9j69p6J01J05J00J42k3j25J6M2l1n9j4O6J6o0q6k8
-5643c03J33O6j06k7O1O9P7nm3J0M4N9L0no3j28N0J67l0m6N0J0rj28k13j32o5rj6J29K38n6
-5611a91q3J00m4q7L7J25P5n6K5K2l6P2M5L0l4j72m1R2Q5ko5Qj10j50M2M4N5Q2K9N9L8Qm5
-5578d3j00k5K5R3Q1O3J51o6k08k8r0j11M3oKO1j14j72Q0J37K9Q0L0jJ01Oq5j7%q1j03J4J04
-5545a50J28J9q2J37J84k0p2j35rJ23j9k1q4j40J01J63N6l2r2j09j17O7J39m7l4O0k1j30r
-5516a46J54J3%J15j3l9n9j63j5J43K2j39j22j10r5R0J61P7k8m0Q0l1o4J35K2r5o4j7N8j30
-5486c00n4L02J29j24o9k4k4nk6j30o4L1j5Q8O3k7N8pK6Q2n9mKq3n1q6m4N2R0J07N2K8k6l8
-5452a50K8o4q3M1Q3M1nQ0J07m3o5L0O7Qq7j62j18J04J19o4j19r3J51L04M8j00j36j68n0l1
-5422c27l9j5J8J91J34j20j16j2K4O7O1N9J23R1l3j26j15N0N6j03j17r6J16K66k5n2M2k22
-5394b20j92M9P3P6R9O6m8j00n4%N8N6J39J05j05k2j8j68p6n6l5K6K1J47J40M5m7j70J5J30
-5364f6o0q4Q1J67O6L3Q0K8K3j34j77N1q2j29J58J17m8p1pM2J7Q7N3k1l0j88j13Q5o8j78k1
-5333c89J25P5l7n9o5J3J53J31NL4J42m1k13OJ97J37p9k23j62j41l8J14P4J38N5k51j11Q8
-5305c22j39j40J54J65M2O5K1q3l9O1K9l1N5P9l4p9l3K7l1k7J46J33jk19l47L9K92%j62N7
-5275c22K04M5M0O8j51j07J7mm2j05L4J6oR9m5J49R9p9K61p6PL18N3Q43R43K634N799J004
-5247A1696n384l352j014j006o9j75j93N8k43p4j31n0J18j42J0Mj15p0j76J32K27m5M7pj89
-5222a43j17J22J80n3o5j3j0J01q7j75P5J08N2N0n2j06k9j38j72K10K02j13rR2R4J7j51p2
-5194b02l8j6K9j02L6J13o2m8q4oJ49m6j35N8J71J05L4Jj46n9J17r8j66j1J3L7N9J58J12j08
-5164a35j0K2o5J66J15q8P5O1l6k0j43l3J10k7K1l1k52o2O8p1j3Q5J14J20rr2n0o5o9L6J29
-5133a49J18l7j24N2M6j19M4J26J2O6P1J1m8j89j69l4L6N5m2r5kM7Q3J67J09K8Q5l8j99j9
-5103a08J24O9Lr3j00n9m3j5p9l7Q7K6O1J98O5m7L5o1j16N1K2j3J0j48k5J13p4j1M4r4m4l7
-5071b96mJ44J07lr2j67q7J04J29m4rJ21l1j10L2qj33pR5j9K1J16M0jo1j15o2L8J06l3p1R7
-5039b03M0J7O3l0J9M1kQj76k23N8K33J39l8m9J1J6J22J11r8q6N9j3j14lL0r6l9O4m5l3J23
-5007i4P6l8m7m4m9n2K8J9j15RP9l4R2N9m5J17M1o7L3L0l1n7Q3J05j11j8M2j35p3rM8R8j08
-4974a68j54JL1j9n3KP1J12O0j26j13Q5M2q2O9J31k5K8J0q3R9Nj14Q0j4MJ60N0J07P8p6j9
-4942A79o1m9m2j74p2N0J24J21j46j50P6M1k6%L3M8Rl9p5n3m6p5J8L3j17nK12N6j14mL4j3
-4910b27j%K0K5j1m5n1K7P3K0n1l5N5m9j07Q5oj01N9l4qJ26m4O9K02l3NQ4kM2l9o6Or4j6M4
-4874g8o7N1O5l4K2o8j26RM9K3j3j6K9N5M9n2m5J07O7M5R5j40l09p8R6K5J0M3j1j06p6J53
-4842b26J97J9J7%n1L1l5r7m1j11j18j7K1R5J50Jj22L2Q4o4j03r1N9J70m0j04Q2K03J36l7
-4812D0n7j05r9N6n5LK19K1n6qm8Q7N3k0K1j27j06Q8O4J3P0N6o2m4Rq5r3K0R3P6ml4o5o9l
-4777a51J6j3q5o7L3j3p8o7P1K23K7q8J11J05MK0l1j29j19L0J01K6m9o6j1M7J19Q1j20n4J27
-4746@k3j03J2j8MR9o6j96q7k0J05J30j04j01j3K1J66Rj34L3KL1J55n1k06m0J43J49Q0J0k8
-4715d1Q0R3o6j02j7J26P2j16n8l3k9nj93j06J51O3QM1J6N1M1m7r6N4J68j18k65P1K27L0j35
-4684a35j57m5Q9R0P7L7o3RQ2%L1j7k20j71M4J13N9K9O1R9J04K1n3k5l5j46j29J34J19k22
-4654b20j48R5K8n0j53j46O6J21N8n8p8J37J83K8p5mJ27k5l8J99O8j08m1m1o0m6J5N8M0N9
-4624ik8k2J17j0j18l4rO4J4j42lJ48K5j10j17L2K05J50j7l6J1o7j38L1J50l4q3oq9j9N5r6
-4592a85m0L7n2O4J32J0km5p7MrJN1j6l2n6o1J58J07j99q4J06L0Ol5j9J30J19N8N4j6m7K0
-4559A12K2j39k06l9Q5R8K7p2p2o2J0O6j9L2R9L3L2L7K4n4j25o0p5J8J54N6J40J84k9q1j23
-4528G3j52j56j26J37R3j10M9O6r0j42k1J69O6N9J36n4j9Oj72j07k0K3K5p9JJ43J44Mj05N3
-4498a06P7r4k8Q1J7j0M8rk0J22K2j37j41j38O1P3j30O6J50m7k8l6p0k7m3Q0J83j5j27L0M8
-4467a48l9J9M1J5j7rJ23K2j50m0j7j00q8NJ22M9J2P1k0l1n0m3J29M1j9J14l3r8K8k4q3j04
-4435c22p6Q3J21P1J00K0q4QJ04R7L1j15j02O4Oj39q5J3Q9J45N0o6l4l7r0m3JM8J24N4J8J40
-4403A94J18l1j38k20r3J24N0l4Pq6j34j3M2m3o6J05J01j61j37J40J85q3j47J77K15L7Mj42
-4375b9j17L9m2L0O7q4k7K6M9Q5l2m4L3Jm5o9K8J51K8j17l4K3M5J43L3q0kj20j52P6J34J15
-4343A12M3j08p8QK1M6K6r2q5N8m3q0R6n2j30L9JjL5j5K2M2M9k0r5P6J44O0N2n8j65n6N0J
-4309i7kL5RM6L5k0L6K7k4l9q2o5o2n1qk5L3O6RJ5k3j17r6J20K14o1j93m8k6p0rK09K55j8
-4275b7j10l0l5l7j2O2M1p1jJ01K5r1n9nk1Q2J54J09P0m0n6j9q5o7l3J2O6o3n9P4l5r5J15
-4242a40J58n4k9P3p3m0P2l5p5l2N4Q7p6j51o9M4J33P4J3l0p9l%n9Q7J62L7Q5J15j03j16o6
-4210c6j47Q4J99m3l5N1j7m1k5K4Q3Q0n7j63l4k3o1Q2P3k0j17j25J15J03j6J23N2j21q8j1
-4180a11P4M8o0q6J0J23lj32o7m5O7J13p2n2k0j63m2J84J59K0j3O5L3q2m2L4q3k11j29RJ11
-4149c63J58N8M1N4r3j1O2j30PK11K3r7J5Q1J2rN3k9p4L8O3o6j46mP9OL7Qn3j17j80L5Q8l0
-4115b73Q4Po7j9r2J27K06m0m3o5k5R7pj4m9p4J37N0j46J8J03k6q0r3j15qJ64K17N0j88p0
-4084b34J49L0j09j53j0J99K4m5P8mK9np2Q4m8j26J56J04j21l1R3Nj4P5j0m0L1k3K2M8o1o7
-4052d6p9j01m3O1J58L8r9J1O5p4j68q0L4K6R3J74j0j46OO8p3j10RJ03P7K4J6k7n5o6n7J01
-4020a70O3j29O1J66p9j65j36n7J8J5J93K30J8K9rj38k9M4L7J6l6N5Q1j6k7m9qJ5j32q2L8
-3989a83j9J1O7P8J26M7r2r9n8r8p3J12J26M4P7k9q5m3j43n5J22K6o3jP4Pj44j16K1J73J81
-3958ir6k06K5K15J36r0j23l6p4qJ42J60L7j12m6rj54k6J11NJ02J93J0j47p8J10Qk20r8N6
-3928b22J44J80o3j81j23r9O9J16O1J02Jl9L1p5j65n4R7Q3M0Nj37n8R6L9P0j8j47O6J33o9
-3898a17j01L5N3q3p8l3o4Nrl2N0L0J7J6LM2L0j5j21q3J43R7J2Q7R8Q9m9p4N3j11j40K9JP0
-3864a50R1mmj39j31R1P6k6r6n7J36L3j46J5J04R3J32ro0Q5R3L8jq6r6q2p9j4%o3oJ05L3m8
-3830a72L7O8Kk4jN8L9n8j12LJ64K2j57qM2m0M8j9j37Q3J56p2m1P9M7K0j30j46K0k2Q4J47
-3798b0j14k5P4j34k8R9lk1L7Q6J1k2l5j93j9K64J14m6n0l9j0n0p4p8m1P2P7P8J04m7j85j20
-3766c38%P6R3M5R5K65Q4k80j82K4Q5J56j7j43K0K6j05j20k8j9q6N6J56O1M8M4R3J4k17r0
-3736a84j2j54l1K3R3J96k6p6l0p6R3M1n8J23Q3Ml3j64K7K47M1j67q1k5r4k2N0jM3Q9Q3R7
-3704I9M4p0k14j39J79K30P1K0n1j43j62j12K7J24O8Nlm7l3K6J5K2K1j6n9r7k4N8L1m5p6Q4
-3672a67J79P3k5j73j65M8R0M7j2j5P2j3RJ30km0K0m4m0m6j25j37n6K7R4J14K5J01J69j14
-3642B4j82nJM6M4j5jq9l6J47O7o6n7j07j49O1J75K5O7P9q1l9k5m7jn9L7O9r5J7N1j32J3J78
-3608h5O2j7lN4J34j3k62j72Q0J23O2l5j33p7J4M5Q3Nj09k6K5m5M0N8q2m6M3O3R3qj11l3Q0
-3575a93Q9M2M7L5K2N6r4k06j8K2j14l2P3O5J05R3M6Q9L2n1N4j2k34j12Q2J0l4K2O1K2o8L0
-3543g1O9j69j14R3n5j27j7N6Q1q4m3J82L9JP4p6K8P3j04OPj11P9J86j2j60p5m0j1J74J2j57
-3511b66J26j1l03j9K27J89l8k46j3K11J38K0j04n8k0j33MJ60N4l2kP2J45J96N5k43j26J24
-3483A07j11k12L3L6k7N5R7P5LK6P1o6p7J8r2q4M0o2j16L0J19N9l9M2J57J4j18l7J0m8j19
-3452b16o2J11N0j12N2J45n4p8p9j19J45J94p0K3J42k0n6K7M2p1j77k2J85J69j04l50j56J94
-3424b67K29K5j53p5L7J9N2n3j01J01M9p8nM8J28Pj50M4j3j82J13J85k9N4M5j19j4M6j39j67
-3394c63JJ01J78K04O2n3k2n5j67j26nk8j05k0R8J12J77J24j41j49j9l2J29J28j20j02p0o7
-3366c30L9J5L9k3j04J23R9l1J25Q4mr3k34oJ60L7K2j5m9J0K5K1mk6j9K4N7O0J07J4p3Kr1
-3333c9r9J2o4l8l2k4J10k1J8K20M5kPj20kK2k4mj03P0J31k13q0K25Q3J3n8j87RJ27l1p2n1
-3300a72n3j4j2QJ34J87K7p6m2j08l2J04q0j24K7k1p2m9J2P1K7Q8J08QMp8o4J01N1J4M4o1
-3268d3j13m9Q8R1p5l4L7PR6K5q0R1M0k34j69P8J73J14m7r4j1o8o7J64K23K9j13j58p9R9J15
-3237C6k2q5J5J18K9k9N5kj09j17j28n9L0QL1J37J38L5m4j42j80k5K6r9k0J71J67J3o5k2p3
-3206b12j24P1K39R7p7p8m5K3M9l1J07J98r1k46j69J4J61l2m6J62K8l6L6p9o3J18J67J1q9
-3177F3K7L7m8j7Jl4o0p1q4m0M1J7ML2L0K6o1m1M5m2l5n4j30%l8j14Q5J68J39P6o9j0J19M3
-3143El2n8q0P8J69m8j49q2K1J79K1j62m0m2k6Lo0N7m1j44J22Q5l8R6Q4J4j00j15J41J25o4
-3112h1q7j00J19L14P9q9j24j99n1L8p3J5J36Q3M4j8j73j84KN2P0J58o3j98L3L7m1qk0Q7L7
-3081b05j20%L5qJ17O9j18m5J18n5k29K0K05N4j4P2R9L3m7m6j0j04q0J18l3j89N0Q7j8k5j03
-3050c72JJ33P1J0l1Q5J40r5k25j38P3K08P1N1J16n3j29L4O1j54j23J23K6j13l0J1L5n9p2
-3021c45J55J8j56Q1L2r1J43J15r3q6o8l6L9J76J96j00r3J29m0q6K1r4q1KN5R5om0m6q9pO2
-2989b38J4r2m2J94K03p4l00p1L43J70j01Jm1n4K7p7K0J39o1j00K7nK5M9r1k5J22L3m3n8n4
-2958a60LJ8L6n0j35L1R6j5J9J16N2o0jj9j29O8K22O9l6k5j6p0o5k7n6M2Q8K4J07R9l7j39
-2926E0m7J96O3p4M8r6j08k4j48K9J33n2k6l3j12n5J8L4k0L5J22L9J2L1l8o2NN4PNl7j97k4
-2893b72K15Lj78j15k6P6O3N2P5k6n7l5RJ26O9J2P4j3j00j17o2R3M5n8M1Q8Rl5j0pj5J6n2
-2860a12q0L8P0L2l0K5J16l0k2O8j33j31ll5N4M7j60j91M1K18Q5m6J3L7K4Ol6o3l8J4K8J00
-2828i4J17j4r7j05l6J8N2J58M6m4K6j63j83LlJ06O4j03k0l7JR9k6p8q6rJ11k2J1R8l5Orm4
-2794b92J25L4n2Q0J4k7O0L1lp9j22M2L3j94j35J06J00L1J01O5r8o5O4J8K7J35J5q3OJ9Q1
-2763C7J02o9p0k2j27q3O2O5m9o5J5J8J22J78j9NJ45jj33j02p0k2Q9O2o8qJo6kn5l3O5k7o1
-2729a86p7j2J12j1KP2l2J3L5K9mp9Q2O9j01r6n1J25R1p9R4J11J1M3j8p0j16K7J23j44p2J68
-2697E9J16P7j10k56j25l3J4J8M4R3L7j7l9P2Q9j15j9J21nOM3k5j06j06J56K23r6j76k6n6
-2667a42o4M3nn9NJkPnP8J32L3k8j5j29j30R9K4q0M6l9j3O4j1J37O3m4J87L5k09r2K3L8l7
-2633h9k9j0M8K17j3j60J02Qp8Q6J3j05j49j46j2J18P2LJ04K2q7J3m7K9J11q9L3P5p2M3o0
-2602d9o1J54K1QL4j00K5J1j91p7Q8M5N3P6n1j6J8k35j42J61P7k4o4r6jO8K02J04k06n9R4
-2571a33l0J8np1j5K6J45Q0r3o3m6P1J35m7n5j4j4N2m0RJ34N2M9pr4rOj9%op1j09K3M6J0N5
-2535c0l7J3N5j75j03J09J47K08Q4r8j16o6J23Q9k20j33O4q8k6J17l4OO3j7R4j1j49k7n9l
-2505b20P3k7O1J07L6p8j73R1J65p2QR8o7j81rJ91Qj73o5N5Oj58j48K8K29K46l1m8P1m5j4
-2474c6jk5O3O5J27Jk66j77KP8J0lJ88Q5r6p7k5J31P8QJ12k6j72j94r2J09J1q8l0J2J30R5
-2442cN6Q7m9j9O4n8j07n9o2q5j2J00K00J56j59j14J50o0p7J66K1o3N2p3j45J10J77J1L5o3
-2412A77j55Kl5l2J2j27n6J0j0l0j13L3Jj56M5J31J95J95o9M8K04l4j75j61j07o3NM4n1pJ8
-2381b61o3O2J13J5kJ9P7L4j19j37O1K30J08k0K3l5p7P8J49r4k11K4M4o0K9l2r5K6lr2l0K5
-2349b14J20K60P6j59L2J29k3l9n6q3p0m9Q7P9o7l2Qr1r1R1J35k8o6Oj6j17o3J11J1j32j3
-2318b64J08J76Q0j52j67l3R9J51R3J5r8p3kj7P8O2MO1m5j8N9j31j00Oo6P4K01J34Kj69j22
-2287e4K9l9j06p0n7oM6P5J01l3j22L8M3q0Q7K64O7j90j17L9rK4J16k6n2J06j2j89p1Q7R7
-2256a4L8mJ2O1P8j10k53K5J92nn8j6K2O2m8j49j37j2Q5m1k3Q2M4J48R7p6L5M2p1m7m7j4m5
-2223a47j09N9J69J5j31j11lP1R8J22J32P6l5q9k1M7o2j79o1R3O7KM6M4j00r6L1M6O8o1k37
-2192b56n1J13L4O4J38L0j18r6l0k0Qk2K3O6q3%J58j9p3L6J2j0r3j90j8K00J28j5nL5O9O5
-2160H0j9q0q8pQ1N7J07J38n7j97q1O5N0o1j21rJ12o9j01K20J20j58o7j20k19RK07J49p7j56
-2130b92l3j8J4J30N4o3N0J66M8j12j56r4O1O7p4l8N4K0m1nJ29J25K7L8Om3n2j64j33R5J17
-2099a17j4k0k2k4R0P3j05j15k3Nro4k3O4j4l9P2N9J4P8J24O3o7j06m3n5n7M0L2k5L7N1j2
-2066a52K7N2l4J5J32nj30K0J00L6L2ml5O0R6j2p8o1n1jK0r5k5J33j12j93K15J56j77M6J86
-2035A61r6j33p3j62K8K67J06l9j0n1RP6k4J3Q8L1Kl3j6qk7J6j56j67J36pj35O4pj2Q5N3P3
-2002E2pP9J28k25k13k5j12l3P8J09P7n1k1l9m4M8p8o2J07Q5O9M0k2pP4J16K0J2rl0J32l0
-1970B18k19%K2q2p7k7O6m5n8O3p3j43n0J06J67J0N9Q6n3Jn1p6R3Q5M2j7j5N6r4j13j1j1J53
-1937A2J39lM1n0o2O1k3p7o4j20j06l4J3K1O4R4O2J06K7j63p4P2N2L2l1n8o5j05J17K75j2
-1906A41j67%N5j8l1J4n0j45j3J14O2kr7j09oJ2Ln6q8N3N2jO2l5k9M0o1Q4J30j03o4LJ16K93
-1872A59L5j42k1r1j07K5J03K2j19j8N7j6p2j34j1K0j00N6P7k9J19J87N7n7K2K9j31m2p5k04
-1842d01O0J76J96K09j14j41Q3K7j17j62QJ49J24P1j34j20Q7N7P5O1p2n6n2mM8o6o3L8oq9
-1812a28rR2l9j21n1p4l3J17J55R8N1Nk1Ok9j17p1L0j0j00n7j6K1K32J33j78JJ96K0j01n6
-1781e4P6Q1l6l0l5o1j03j02Q0Q2o3nM1k0l2K9O0M8P4N0J3k7r4n4q6r1Q1O2j1j5n5M6M3m4
-1747a52N6P1K5M7j2l8P1Q0q6p8P4J01J2k08j68J37P3j9J8p5L1O3m9Q1O4j07m6J03O8q6k4
-1716B7k1j65O3K09m6k01j87j6K00J61p1j54P8J45jP7M2j62j69q6J2J3PR4Lk0P5K0lp1K3K74
-1684A50M8j56j9n2oP6J9O4lo4M2J0n7n5J6Q3l5n5%p2p6o8k2Q3qm7N0n0j56l6J06J28P9N9
-1650b4P5k1j60j3J69M4l9Nqn3k08j80J02J24R8J63j9q1K2j04p6Q4N5J24M3k10k4J47M5L5
-1620A15j21j71m7j88m2L17J39j33j12j8J11J88N3j27j3J22L2rr1q7J06L1q7n0j24n5Q5L7
-1592a39ok1k1J7M7N0n7j21J3J5j52m0J73P7K8Q0p6j11JK0Q7Q3%Jk7o0m6lJ30K18J04j40j71
-1559d7M7Q7j9m7j22j55r2J5J60J11r%j02j27L9Q3J15L6j40L6J09j36r6N6P9O6J0K9m3j64
-1529b21m3R9R0m8p1J49N3k09j08J4J2N8P7O6P7P9l5j19LP6O1O0Jp2j45j38j06p6J16J25j8
-1498a93R9P6r3r5j07K5J19m3%N7k0Q8O1n6o2j52n3R0M8J30Jj67P7N0r7J14J66J21Q1j16j31
-1467A8J0O2j5j56o7J06N3OQ1M8o9j8Nj57q9R2N0M9L7j11q0N8J7m0J9O4O9pj08n5Jl5k1N7
-1433a26J30N0o0o2j32j02M8N8k3j81r9K01J28j0J04J32k6j29K5K2q3J60R7k35j28O0J08M9
-1405b4n6qj3j1lo3J29J45j71j63L9R4N0lk9j34j26Q2J04n4m3Q8M5o4m4m8l8J09J81N3k1P9
-1373H2Rj36m1K9M8M8m3l6j44j57J93J00k50o5K28K11L9k4O3J3q4q7p4l8l9KQ9N5m6j59j55
-1342c69RJ61K54J53pl0j51j19J22J6j62n6RKK7M8M2r5j86m2O6Q4J32K2j19l1O8O0Lk8R4O3
-1310D0j77j51K6M5K4MpJ6O2R4M0m5j02l6R3L1n2K1Q1Oj04P8J66k18k26J16J12R6P9r5j62
-1279a45r9J02J16q6p9q6n5J64J62Q7R9j9j31j20j1O3M1P8lj71k6J70J5j03J5k8j22J1K2j17
-1249b56o7Q4J21O5L6Op7r8L1J23J5l9M3MQJ65J51q8k34j04L8P3P6o7r2k8j02K8J06k0L5J0
-1217e4n0l2m3J58J45j08L0O6j92j09J44N5q1Q2J03m1J6M2M0L7n7n0l2ln5j85N9K28L3k3o7
-1186E6j19m0Qk3q9m6j32k08J52K74Q3R0J1k9Kp8l0k5m3Q3R5j04k44L5J97k0Q8K3l05l3J45
-1155b26rJ52J62k7k3qJ3J5j29j87p9J1J42K16k3k39j47KJ79K99J36p4p5Kl0q2J0L5j00o9
-1125a53L9mM3J14N0On5m7O1J9k0j2o5N8J46J9m7n2K1Q6kp5j07l4P3o0j24M5J00N9L0k3n6
-1092C3p7q6k0Q7N8p0j1Q8j7o9j5m2qJ06J52Q8m9K7P4k22j88J10l2j52J8J18R1l5j3P8j8K7
-1060C1R6o0j39o6Q8J74O4p4j27l9O0l2q9j5l8j19MK11J20l1N7P9q1j71n3L2q4lJ07j23j53
-1029c74P7J10P6j1j79j24N0O1Q2J26K4J0N9m9qP7q3j52o6j2klJ17J24l0J9L5q8j7O5J6l0
-997a00q0o6O5J36R0J25L3k40p6J91M9Nm3j22N8m9k04OJ1OJ57J22P0m4j17M7J10M3m6j66p7
-966a06R7L8o2N6J52%r8l2j7m0j9Jl2j4nr3m8L3MR8J23K8M8l0r6O7N6j40j04k7p3O6J61Om6
-931d8j00j14J52J96l8j07m6K1Kj9K8o2q6O2P5k0o2n4RQ7O6m7j10o7M1R3J12J24j07k39M2
-900b16R7k5P2Q0%q8j90n5J45J40P9L1j40j40K14K12j36r6k1r1M2Qk04p7J98J74K8qm6n3q9
-869a55j34O4J05n7R0J81Pr3o8K7J9lJ02N3OM4j10j10Q7P1K3k7j78q3Q0NJ5M5m6m5k0J6Q4
-836eR1J29O4q1p4l2k0m7j8J05M0mP3%k6MjN1o5k32k05q2N4Q9L6PnLj4l5KO3J10P6m2j02m
-799i7N5l1lO5N8K1j07K6K04n6j21L2p7q7J2J4L4K4l5p6j7ml0J40J68j0l8qJ6j2j11j34n4
-766b39J26J57J0n9j88r9K34J93l6j21j69r1O0K2r2Q2J62p9n6J9J8J24p7j10J11m9K0K55N5
-737A83j08m9L8l1j22OJ6rK3j6O3o7j51Q3m1n6J66L6J12J95l8k6qj15j41o5J82J54r1o0OP3
-705A42J52k2j53OJ50O4o1j05j31j5Q6m3n0J21J19j5n8l9p7q0l6k3N9J09No7k8P8L1j84j23
-674a88N0k3K8Q1q8K6K11K6q0k5j0Q6K7j30j5O0j16j74J03K98N2j10k7q3j5O2r7p0OmJ07J29
-642I7O3l5j43j08j16q6R7J69J50N2n6l3p9l1J48Q4rL1n1j76j19jJ7N6O2l8RJ00K2r1r3k5
-610a33p9k7J53o3j57K20K19m7j12j22MQ3K3J28J48r1j56Plj32m5J41J77J7j39j0J03k2q1
-581Dl9MJL2J29o0j67P9j3j06J30kj02J02K7k5M3j1K4n3j52M2pj85J5J07L4O2m1m2J27N6o2
-548d9k4m9j28j7J92Q1j49m4J07P0J05K04J24j41k29M1J68p6j73k0N3J19J11m6n8J8K1j3o8
-519A30l0q9j70j2L0K2M1q3Q5J90j6L4L6p2o4q3N0M8m5O7l1o8N6kK8O3L3j6j50j28j46q7J42
-486b37Q6J00Q4j57n2L6lJ29M4m6K3k7j23j03O4Q1kO8K2j7L3m3o9k2K7L8K1R5L3p5jnK3J01
-452A26j21k89OJ60j46p2K14J2J2K20K3j16l0MQQ1R0j39j32N4j0M1m3k24J15K54L5O2m6k18
-422f9k9J13L6P4O4j32p5O1r5j80p7lMJ9Q6m1p3J54K3n9K41J72n9r5j41mP6n6j2pn7M7l1m5
-388a70K03J66j4n4j50j37K6J11O5n9q8j12j25P1K08J58Pj77j13N9M2oL7R3N8k0o8q3rN8M5
-357B2k9o7N9M1j2J14j7j47n0r4j6J52P7p1r1J17J30q5J7Q0p5n1K9N2J4q3j02j3J05J1j68
-326a51j02j2n3QJ88J82KJ7N5n4o0j17k26p1J54J24L7J06N7o7k1j10j41J11J20K2O9NK3O4
-296A59j00r4N7K4m2k7pl0j25q8R3J04J9K4L4L8K4J9%p5k7M2olJ0J2Q6K9j66j65J2M2j4l0
-262a71l7O0M4q0N6J35nn4l0j7r5n3J58P7o6j5j4qm3o3lk3Q3J26o6p7NK7L4q0p2O6O7K7K8
-227g9K0L7J14J51K7m6j9j28j87MJ24M1m5r5o9k6o2Q1J35j51j12J43P5M9R3J2J3rj36j74o0
-196b79N4M2M8N6j8M5K6j84r0J17J04J18L8j17r7q9l2J14R7K6rj0NLO2Ro4M0nj02q4q7K5R2
-162a46Q0Q6q5j49m6jJ00P6k2OM0P1n4j58K6Q5m5j04l9O0L5P5P3q9J0Q3r0l8N3K2M8l0p5L9
-128a03l0j5J50j11k44N5N3J33J61J42J014P48r91r51q3o7M5o4J1K67l5j8j13j84J69q2K51
-101A08L91N42K916J758k597k019k66m42J39r9oL43l60j64k81l1L64l40O84M43J988P107J786
-78A1964o240l038o58j082J93m06J19K55o49J92k63k0K85k51R29M35L902P592j548p152j973
-57B586r07r04J95m13L65K2l18J54l73L96J18J3Q33N17M704N041m069n554q59p47l65L5l76
-34I4K95q0j11L5j50L62q4J31M02K44K927K413k434k558l46l05j70j71l23k69j89L10J85n7
-10A51J08k8J95Q7M8J114O31r48p30j39j39P1Lj75k3l1j33n1Klqo2j7Q1J7p7k7J27K00P9l8
20B85j7Lk6K5O2p7j44m7J9L6m2r7m0l0R2J49r6j42k6jJ39J62m5j11%N5K4R6N7k04r7J96O3
53B21n4M7o1j74q4m0l0K1M6Q6j2k12m4K95J94j34j78r1p0Q3J68j09k45J1J18NO6K31J93N9
83C06L0or3j78j20J23J23j23j15NLn9o5O4J27R4L0n7Q2J30j88k29PK9M7J76O7j50n3P3kK9
115A07%j00K0K8n6N3N1q7J2K06O1j73n1R1R6L3j69j56o0j47n4Jo2J19K14J23M0j15j01K3j16
146a69j63Q9Q9p1J00J74j1m4m1k6L8K0M4m0j30R8J35m9NP7L5j01j26J22J07j52j21jN5N1j3
177a9N3J01O5j0j45m0L8j28l0Q3rK7lJR2j9m4k8r7O0R7j12n3J78J51n8p0M6j0o2o2j57j74
210c38o8J02K63J07j41J5J54o9j51p7l3J25J27K6J31Q2j03l2M9l3j25j63m7J45J07l6KL5J3
239F7N0om6Q0J11n7j30J3L7j72k71n1J88Q7M3J88J2j16PK5R8j7j37M6p9j60lm9J71K85n7r8
271E9O2Q2nj15q6q0nJ30P4j0o1n6m7j03J1J23J07Q5J5K9pj10q7o8L0J00on8q7MP1r3n4Q7P1
306BO3N1K6o3n5K7p7p1ml4M8M1K0M5k4n2j87j41J68R7K8J75P9l5o5p2j4m8n9O2J63J07j22
339G9k34q4R9P8k9O2J45j4q0Qp9r8J27J29q0j50j24k3Q4R4P9O6J29Q3r1o3n1j06M1P6J6J11
371B00%k90k20J01K17J29j20k00Q2P2p3O9n5q6K60J56j82j40J3j9j0J57K7j47M3P8qO3P3j6
401A74j34r3K8J0nn6j7J19L1k4N6R1N3j56j67O4R6K3n6j17p1o0r3q8M5J87Q6n9r4jJ22k7r2
434b25J19M0j04M7N8n0J1L2j3O0J16K2n9K7O6o9o5R1J02l1j90k18o6O1R0P3Q6J07No0Nk3o4
467a9P8J27j05j73k8N2J66J55N7P2r0j35M8k3n9jo4q4j52j27j9j7P1N9m0J9K8K6M0L0M2K0
499d6J35J68l3l9J8kJn5j8om7J16P7j71p9Q5L2%n2j99j75L4J06Pm0k1l0K9J21N5pj7q1K1J30
534A7J8j3N7N0k7r5j7K0k5L7Q8J10M3j99j63M4k9j9R5o5r9J31J50L9j0j50j70Q9J53m2n8j4
566e4r0JJ42O0o4j11q8J0P5L2n3l8P2J02J5j4M3K0J8P8r0j94j0L0L1J38R3L2J5o0r7n1K9k3
600ap0O2J6j28l7O1M2M5K2n7o4M5N3k6l3l7j7J6o8q8N9R2J9Qm2l7M2m%O9K2j6k0kmqJ07K9
638E0r2J02M8j62o0pP
645a14
##PAGE=	N=2
##DATATABLE=	(X++(I..I)), XYDATA
-15737a69O6P3J14r2k01K2O3l8N8J69K3j17qK4p8j05p4mJ5L5R7lPJ96Kj97R5K29L4o7j02q3
-15705a6KN3P7Q5L3o2m3j4j04n0l2o7J36R4j51k3J65O1j42q6J6q7N9J37l6J26R7j45p1oJ30
-15674A36J38q8r2k09j48J65o5j09K13J16K5O2Q1J14m5j11j29j39J23Q6j34km8j15J18J42
-15648H5R0Q6m3l1O1j3j51j36K0k1o0L8o6mJ45l7J2J61K5J9Jo7K9J7n5o4j19j25j9J69K96
-15617B43J06k68k89K2J24M5P4J83L12K05j56k88n3J37k2k05j14L1N3k2L0J18j09k27r4n7
-15591b21J8K6l7Pn6l6Q2R6P7j77k42J39J34o7K5J8O0K14L0j91J7L16K35k0j13j55r7R1N8
-15562B31r1j12r8j7l7j02K67M62q6m17j79j9O8K16K05K5k12k90K3L46K24l4j79k12RJ16j03
-15535Dp4P9q4j13Q3J12R0oj4J83lj95O3Q3J4m4l14j18J96M4n5k2J43J89r6l4J89O7j05j96
-15505F6j85j28N1K00p0j24K60K86oj80p8J92J95q9k44p1O0l7p2n4n3j10j64J03L18K25J21
-15478D12o2k04j17J4N2K7K6l6j3j1k53l3M09K69k6l84m80K4J29q3J00K69J78p9j52N8m9l28
-15450c43j07K29R8n0J39J46j60k75O8L96K05j68k21M7J40j22q9j4j71N2J65j03k52k21J72
-15425d39M40K81K54K05m2m13m65J11K01j37jO5m6l9j3L9O3R6o3j77L7j4NK06j31l08K4Q3
-15397a78l9J19R3l92k36K68q3j39L30J93m2j72n5M40K20k28J4Mj75J77L88M5j96p5p0j72
-15371C9r1j29j58J23J44j20j62q6J45K89j1r7J66J54q5k21j94j40N6K83K0j32R7l1q7P9l6
-15344a85m1O8j9j15j5J48K7KJ72O1O4o6m58j21K53N1J02P9nJ98k7k27L6j08k49K11M20J99
-15316D55J18j00m74j20L89jk53r2j31K92L41m07k42K52J54M0k06p8K87J3j44lm5q1q5o3j61
-15289c45j00J36k2J06M02J27PL2l6j14l45p3J56k35j54J38J03Q6K3P5J46J04P3k6P3j1l37
-15262a1p4K05P7L0rk7p2j15p4j16J22K71jR8J19k72k30O3J0k11L9M27J35j32r0n1K54J31
-15234D96k30l8Pj10j25j09M3j16j37K14J45l8j75j51J95R9j56n4R9K40J85P8l7k13q5m4l2
-15207d9J07n8j6L6j38J9j02j94J69M3j23Oj8O3O5M6J83ol6M00J97n68m97P0R1O9J57r1k02
-15178c77N0J53qN5K23qj00K05K07j17k09M5J38m8k35l92r8K03n7oJ12p2J07J62J05K10j46
-15151A02l66n9J56K61J64j49p7K49K7l50p7K10J00n0k06m3J31j65j16J98L9m2O5j00j07J26
-15125g9M9r3k9km2q6M6K04N7j7p0k42o4J06r7k27o4J55J94K73K00q6J09K40lQ4m3l52r8J90
-15095B13J32mo9r4j03k4O0Q5p0j42J90J89j81m6K56M5l93k15J98p8j72J57J4j24o8m7J34
-15068a57J42J3N9N5r0j54m1Q8J01o1j85L1J72R2O7PL1p6l31p6L67L79M4j84M9J53j45k08
-15040A42o0M3P4l8j12j02j41LK00l6q1K64l5m05p5J95K67J43j53j73j31m3j3j69p1Q9J99
-15013b19J19k98k64K2J09J48o7j0J68J0J72J19k72j62M3J93L04J37k7q2r3j91j22Q0p3J14
-14987a42K77j67jJ57j60P3O1j35P5p4j41O5QJ8L4jJ01J33q7l37j52J48J74J29o8p2J36q1
-14959b9k87j33J26L23J10j07rj05k34p3J05J9j10O6J68MN5J67o0k02J30K64j01k90j51R5
-14933b59K23O5J2P1L2Q5J03j23l62j63J39p8j60K7m8L0J94K53L03L9j31J1l6k63k54P4J00
-14906a16n8O3M0O2O1j73J7J92R5J25Nj6J1n5K8j18l45l83j41K26K6q2R4PJ86J60r3ko7Q8
-14876a63K13k0J08N6j72k22j34L38K15j62J05Q2k5j59l96M2L02R1M0M2J54n3k69M3M9j23
-14850a8j02k11j47J71K63M1M6J46r4j45j87j90K90K59k4N9k10k92r6j84M0K17J5Q5J97J2
-14824e9r4L9j8j52J46J80j03J58J80k08j2P2k39j40N5P6P3m7p2K8P5K8J2J56M5j96j10o1
-14796a88P8K37mpJ23j16k33j84o0J30O1j16j1K80K41k1m7j36k70p3K31J73o1J86K62j81o5
-14769B29P7k02r5J2n1m4RJ87M6j21M0Jp3r7m6J38j07k55J40K86M6j78j04O3KN3R5p3J5R4
-14739H7k08k14J06O4JM5m6J41J54k09j41K3M4R8r3j65j3J15J77l0r3R8K1j80j77P9K12P9
-14711b5J16O1k07n7K15Rj54l2mJ57J33k36p3J7k07N0L3QL10K7j35%O6K93J2j65J69K7j37
-14682B71j15j63OJ09P0p5j29R1M4p3J21J79j2j80k32k25L5K68M4j55l06k35J95Q3j9K01k4
-14655b26M6L06R4j17k28L3K69j34l09q9N8R5JK9J28J63J24q7j48MR3L0j45j69M4K70L5l60
-14627a90qL86O4k36j7K27j92m13J56K18P9K09j43k45kj7P7J16J19J31j05k24j84J5K83J74
-14601B78p1j51l7N4r9j01o0j35l6nN7K19J52J3j74j85Q2J25J13K02J01j03k45k20q3J60K21
-14574G2k64l66Q8J08Jqo3L2mj0R8J11J47o8j09J60Rj2J03L0K72J91j45m0p6j72j04lJ46l3
-14544I1k41j49L5J38p0n0J40M8J77O3j94P8K9m0J57j04j51n8k30k4J45KN6J71J07JQ2J12
-14516C21j16j70QP3k9j40q0N0j14k06L16M42k35l58j44j60J51K04r9l2k6j02P7K23K20J55
-14490B29m4k60j11J11pl0K0K9O9p0OQ1j01J53K36k07k79o7R2L2j46j26j23N4K95N8n6J46
-14462a6P8j05n7Q4N5j2m9j37l6L8j60k01l3k1n8J11J99O5P0J41J65J69o5k17l9K8r8l5J15
-14433b1o8j24P2j32j42J23P8K74J34m37p2L74J48J05M9j20NJ25p7j82R1K0k41nnj93mP0N5
-14404a00Np5mj33q5J46M0K22K50k15m6J40j49k2J71N5nK2L2l8J0J54R7m5q3oj33m06k04J22
-14374b83J45J07q2j14J77J76l4m0m6j69j25M7l0j90OL54K85K7M1p8j03J42j21j86R4j43n3
-14347a96J79j1M3m7J2K68j27j03J75j93j08J11j46r7J47J47j2p0j4m2j65l39j00K70J09J69
-14321a40K76l2J20J70k33j18k3k52j27J17J46R8J54J53j81l03Q2K11n2j01K8l5k60k42J49
-14296c95K26o5M4J76K7Q3k4j10J61n5k60J46J11r7P7P2lk5j3P1j28j65M6o9j26j42j51K36
-14268c52L58O2j19j56qP4L7L6p0p2MrK9Ql9j21j28K3J5R7J32n2J27J45r3J12J57j52k72p6
-14238c03P9j49N1M85J40j08P1pj64j09K07K16k46l30qK71K08p7K5J58Kk9r8j68j5J6p2mL8
-14209H0m7o4j21k31q3K23L61Q6l31j90J56J16qp3j2J88J34j30o9J58j6j67j00k73j46J65
-14183c94O2J26M9k42j2P1n6Q4K5k7oq4J59L62K6l91k62J81J67o4n5m0J56L68Pl61q2K21P2
-14154F0r9j17l0J03K6o7m5q4jO0K2Q7j0q6l1p7N1O9j17j20j61R8M04J8j63k8j47r8o7o2J04
-14123e08J20K26J27k88l04p6J74J72n5K05K17j12J29M4j82J95J2l40k1J26J14J40j8q1j41
-14098a25o6K70K43kj55l16o3K41M1j07r7p3kj62j29J94J09m3R6P7kR0J61R1q7k10k7K16N3
-14069B16j41P4K34N8p0j22l04k06N4j48j11J99o8o0J85j24n0K55O2q7j23RK40J83R7j5r4
-14042A43m6k07k16JN9J56J55l1j64k00K1J55l8r5L4J76J7l65j56K05P6J01J31m1K1o4j39
-14015c11J22R6j3L1j65k08P0J98J09m4o1N7n8l25j11L58K21j11M5J45r5j70k0l9k9P6j40
-13988c72j12J73k2P5L31jj5K29P3j52k27m6Q7L5P0m2j87j14N5J37J4PK7j23j47r5j3J8J08
-13959b29J91k08j95J58j29q9O1j00J85K02P2J15j38j2K09R7k5k17R5L68o6j69K0J1j12j25
-13933c0J10k6j69O5o9o9J85ok9J42j08j83Q3l0j74N2J14L5j09k48m5K6k5J64K55J84j24k73
-13905c02oN1K01K87p2j68j88j28J35L7k9KrJ33r2k84L1J66j8j22N9K14J97K00oj58oM9m2
-13876A32j02N6J09k13l51k18O1L88L40O1j58j21J3j15n7J51Q5j3j38k16j04L4M4o3M6J30
-13850b19OJ44K19nj25k7J11O8l3j58j25J74M1r9N8j01M4K03m1M5j08k63J81K94J37k2k26
-13823A73p7J63J50j79m63j87K09J84j06j19M2k8J14J46k39k13N8J18M7j9K05K16k5Qk2j19
-13797C7r3j5J81J61j10k25l0K44J01k40j98kj4K5J65j21l36K6J84J85K43j1j64j49r1N4N
-13770a88O9Q9k15j92j5p0nK07K36q8j97J31J51L9J69p7l93nK90m3j63r2l8K09N6j16K02J76
-13742A27J0m6j82pm9j28K60J0l50k2l8p1K76K00j69l47j30J91O0l8J2j80J0L86J37q4N8K5
-13714g9k7k1j72j86M5K72K74k5j83N0K49J60j30k16R2J08j60K5K19rn8O6j58l71r7J19p3
-13687b86k06q7J84K31pJ09K05j07j15qj08l1P5J41N8k36r5K80Q6j48Q5J26j01K8J85O6K7
-13660C51J0M5O0k63l63jJ39ol9P1J06J3K7O5j6J06L15R0k99l24j41j11j41Q8J93j61k10M6
-13632c50p6j03J93J87j22r0J88L5j46j05k09l2M6j17K00J62j33J42K03J38J51j07j97j54
-13608b96L4K78J74N4j84l05J29J74j70j3K58Nl04m7J06k31k26J20K64K39J85k7k51n7K7k45
-13582c09j33Q5J60J05j96k6L22J81M5j15j61O5pq0J56J86m3j37k14l88o3L86J08j31K5o2
-13556b41k05j3J96n3k18J86L28L1j26q9j7NJ18J6j91J78K31j56K3l4k97J27L33L8l4J01L9
-13529B76k40k41k1J0M7O6n8p0P2P9j07p3Q7o1k20j23J61L03r0m01j69P5J21R0K17L57K1j87
-13501g9L2n6j91L9K68K44o2k28k06l27o2L92J69j00LpN8K12J37k6j22j7L8j85o5J27k10j14
-13473c38L46J29p8J43M6k06j41l9M4K45P4l53j78J72N3j30j30O9K17Q9J9J6J5R0Q3L6j3L5
-13445C15K8k61j72P7r2K6J03k38j13J41n1j83p4Q2O8P3K88J47k30m1K12j34l72o7K64J86
-13419a8k23k23K02J46q9K0R7J28N8o8J2n3j11Q4K1n6n0k84J2M99P1k14O3j5j4L6k07j03J17
-13390a62J22O0j16nR9j35j19k7qP1J4J3M1N0R5K1Q3J08j2P1lj72n0Lr7n0J09mq8L05K97j90
-13358C24k11n8o9o5m0M5J19J41Q8l3j03r6k4k7M7K30rl15j44J41J12j97j15K08K6m8N1j35
-13330a57j32r7j88j13mJ15R9O2J38o5l9L79J53l74j75K33J46m2j75k65N9J86j22Q0K90M5
-13304C7J1o1m9J87m3k05l9j66j18J43K6j47o4N0K6J08L59K26j77j76M5k4k77l21j26K67M89
-13277a9Kl36J8J55J66J76q2m0N9k4J57K04N9p5k12n4L5p9l6q9p6O4kM5Q5r1p3n0j03O4O8
-13246h4p0O5J36jj44j41J33J87m2q7o0J20R1k82nL85J12p2q9j45k19j37K17O7j98O2O8P5
-13218e8L06J37j01j38r3l0M7J58Nk28k63k13L4J78M2jJ69K65j1k32j86j32Q9J19q0q2l8K70
-13190f7L77m1q3r0k39o9o9j22M4J88J26j47m2K65L49K04l73k96K48k07k70K33k13l51J54
-13165d91J42J38K23K0MJj28P7J22j54LR9j66m4J00n6k3Q6J14M0r2l6N3K06L69j7m37j96r2
-13136a35k68R7K86j46m9K40j09j92R4K9m3K9O6J44Rj55J13K47j13k23R1K19nk64j99J01Q9
-13109d7j24j33o0L4O9K2j2j05J61L93k00k67L90K01j89j09M8K77P0j60R8lk31j41m6J00R1
-13082A27n5r5N0L51K04j25l4j41l69k17o9j41j26K36M30K4k22n8L7R0Mj36L5J56jj01l9J53
-13054c2L1l31j14Nk90O0L28J07J60Mj68K3K9N9M2q7R1K73J59k59m01P4K16J1N1Or7o0j0r5
-13024b15j28J08J19o1KL8K4j0m4P1R0N9kj83r0Lk34j97K06L65J19k08k04J09R9j78j39l8
-12996e19l1PJ23M51K71k18oJ17k6Q7k0q7j01r0L28K33k61j03P0j90l22m9K13K9j41j49k69
-12969f53q7L77L40o7rK00L0r9j59k12j4J33R6M5K6N5n0k13k52k34JL08K18J33L26M3l42r4
-12941a54ln8J04j3n7k9j44J5J04P5P0j00j13l2J40K66J5N7J40j97k04p4j96j04K13J43p0
-12914b06K39K24j77o9L6J31O7k45P6R2k77qJ17J54J72o5j16l90k47L21N5j46J6M9J26j33
-12888b04j84Q1L2N5J9lJ70L9r3j31k25n1J22K9QJ69J08n0P7k3k26M3L39L21j7l20k60j78
-12860c53N4K42j41k84R0J86O2q5l13k01K94N30K69j62k76r6j30k02l5J26K52J37n0J23J81
-12835B18k2j46j28O3J09M5Q6o0k07j12n3j04m0P6M9K02L22j8k45j83N6K36j44k76R6J10n5
-12808a25j81l8K97M7k19K2J77Q6j34r9J00n5p5J29Lj55j23j00N6L17K20q9q4l5k17j73J60
-12781b88K92J48l8j78j69K9J37n5j38J74J34k36j04k9k05M1L04L01O6l00j96J84J77j84k00
-12756c33J88N1q4K39J88J4j39k27qp3m6J42N8K15J06j99q6j05j48j71P4M39j32k77L35J00
-12730A21j01k9j43K7j6q0J31J65K26J55m4j06j36l8l6r3r2j20J34K18Q4K08m6k63R4k7m01
-12703b08j65K18K91Q7j13j16j20j32j03M6K93J43j55q2r6m9K19O5l2J76J69R6j30j68J55
-12678B89j15l77Q0K15j55k93PK43R8l3k3J71K37j37j91n3q1J92J21j91ql7r1K26J97n3k21
-12651A7k61P6K78O6l1r0j85R6K96L2j40k22k64J6P3m7N7j16k03R0L0lQ9j97m4L16%k1L85
-12622I3J99k12k24q0j1O8J27j9n1Q4J6j2J2o8K7J4j41k9L2K9J41N0j48l35k54L73N51q6l13
-12593a67J0Q1q6j55j45j01J61L34M5j19K2p9k17k7J56Mr0J44J90K7k4l9Qr5j69N0j15l44
-12565g40J2L41L44M0k73q7K26L19R4k56j88lJ56L00M5j34r5j23P0J26l4M9J7q8p1k07j20
-12538b80J29q5k61M5L06J69j08n5O9j27m9J54p0j25L3Kn3o4Q2J07r0J8Q5q6n4J05K60J45
-12510B02j83k00k1L01M30j39m82q4K27J90J16J49R1k79m18r6N9J05K06j4j88j01l5R5Jj63
-12484b31j7p1k8L05K12j13k95k11N5J1p7O2J82R9k14j84R8O3L2Q9J38N5j40J07K54l1M7J21
-12456C18r7j24q6k1O6n6j99j05M9R2J13kj41nQ3M5N3j01j14J99K20j04j93QR8J3j5J4J2J19
-12426A39K05j38m47k41M4K12J15j02M0N8r3j2m2J3J37N7R7j2j45L9J2o1J11J55k5k57k09
-12399c50M8Q4J9M3K4k3N7J8j49M5J34j48l4P1j83j1J69j06n2J04q7o2K1N9K40l4k01K30K19
-12370A45j0Oq6o4n0n8P7Mo1P8P0j54j40K96K25l29k70J09J55j3j3J43N6n1p3j07j09k55K7
-12341d52L97r9k55K20L8l13N8M43N6k79k2N7O5K59J60j01r4N2q4j28J41J33k4k84l78R5J35
-12314b04o4k5k29j3K01j33j13M5J39J52lP7jL1L19P1j91k80k65J30J03j35k9q0k1L05K93
-12287H0j22l18m9R3j2o0R8L14J0k86R6K31j14j73l3K3J34Q8n2J13k3m35j51K09R6M1M2O5
-12259i5M0j6J22J67L6l7N2M0k21k32j53o0K04R6K9J21j06m1J18M4o8l10o4K05p7K7J37l3
-12231g5m6j64o3J26L6L4n2jJ85j44l02Q7J27j42m0J59j1k3L44L91J7k04j78k04k08K5K08
-12204a18J61L0K9Q6k33m49o4J27J36L59J62j49om0j61R0J29j43o7K07J19j28j71j81j21J12
-12178b84J35o4j34k8J77K33j0k23j23J54J95j3p5q5j45k0O3m7J8J18O0R8O4P1L64K09k95
-12151D13k70J00L27Nm75k65L8o9j21O3K73J44O7J10l46m52J02L34J61j17q7l6l30k11l2m3
-12125g17K62K44J42K13j75k50R7L2L9R9k07j01M17K67l23l84jJ21q8J1J4l06M9K61j51J1
-12099d24J58J68L48m7j97kj37pO7J7J22j5j9O1K6K7j33j50j02l4K02K7j94k19k69J14L31
-12072b81J31J60L8j05R9K04J54n8m03l41L3Q9MJ30J62qk06j25J54l0j49K47J40k09j9R1j26
-12045b24k53j32J46J39j29L4L27J34K7J9j36K1k2k64K3J43j09j53K9K73J26r6N9O4rQ2O9
-12018A88o0j10j4j18j72J50J31j40r2L2Q6Q3J12P9j11q6N3j6k14l08j08J39J35o7j23O0J
-11991d90o0J5j55P1M30P5j71o9r2N6K04P8L0N6k5p2r5KJ85n7k94l3Q3O5J66O2k8Q8R5J9J00
-11960B39j30m47N6K50k12K7J23j21J22L0k29p9K24K64k22k04J40rJ29J12j91n2J0N9Q0p5
-11934a06q6j82R2L89n6k60r8nQ5MR9O0k43j4J80j08o3K61J33k08r2K03J43j11p7J50o2k07
-11906a79N0J0M3R9k16r0J57k0JJ48L7j93j79J06J35q3j51p4Q0J93J7j42J05J17j00O6O6l7
-11878c4P2p1k04j74k5J62J5Ll3j56K18J58p7J89k0k18m5J2Q1j29l3L10o2j02K13O6J00L6
-11850B52k21j65j31M5J85j43j40J98O3j04J30J74j01j95o2J10J25j09p8K20J01m2J05j8r8
-11825A01lj73j90l1m8m0LJ39K34J40O1k25k49K18K5k94J09K00o6M6K26Q5j96k50j53q2O3
-11798c50P8j40j39M5K4J19K99J14K7M7j95j77O9J37O2j24j00K8O0J68Q2l0k1j10m4n3j30
-11771b54L7l6l0K94K05p2j00m9j5q5l1J72N4j28J4n3k92q8J50J74J80q9j35L02L40ok07j92
-11743F0J4M7n4L8K6r2k2k3j70j37k1Q4K44J44q6m6j10l03j24P6lL5O6j70k08L1J43J46N3
-11714c62J6J33m2k51j05n6k0P1j32r0K92L18J59n1l40j35K44J61P9J16p8k27r1J1l7J26K48
-11687d3jn3j08k92J51L47q9J11L60j23l39m8J44O0j13k35k85j8L00J15o1O5m3q0J59M8j31
-11660b02l9q7p9J04J09J8J6N7on9m7l2K46K21k41j24R6QN7j52k00M7j10j37K5Kl8j24K5K05
-11630d41O3R3K45P9j69k6J78l1nJ85o1j97j33m5Q1P0J07pk05m0k3k27j59R8K21J41J90P8
-11602F0k49q7O2p0k4j63j77J05J5j03O3J59J85J94P3r9j7J25m1q2R0P1r3j43O6J52q6q6L5
-11573f5r7j25j7NQ1K94L01jmR1j84k17j09j88n4m6j12L4n2j1K47K05R6l0n9R8m5l26k34J66
-11543c58K84qo2m2k20j61R5K53O7j04L1j44j32K51M9j37P0R0P9O8pp5n5m6j89P2K76j92j97
-11514d44J89Q8o5J4J84J49j01r8L7K5J02K65p3n20p1L39q1l37k21o8R1J75K14J20J22J65
-11488B00j6o8OJ09L0k76j45op9J10p2k75L2J96J55j57k99J79K93lj17j70q5N1J88K07q3m9
-11460a44L21J45k01l5rj03K32Q8m07k41j44j17K18J26k3Oj07P0J85m0j47k01n7J46k5p1J10
-11433d25N7r9j31J41L65Oj35J96O1k10j42l5J37J84N6k6j77k34j84r9J46K60J82Q5ro2r6
-11406a88K9N5q2M5j01m15j10J70J87J38j86j10L31K05j98j81P4Q2l8m9j67j99K47N58O0m09
-11380b52j52n4j51J54K37J37K30J9j80n7j00r1O8o8l9L13J06l01j40j1j6Kj40P7K34j13j
-11353b89J58j69j46N0O9P9n4l5J62J49K9l9K8J02o7k30q4J11l3j30Oj12oL17N3k0K34j21
-11325A2l64k6J08J2L9j2p6J26J46k0k8j96j65Q7K2R6J74P0pk47K6L07j34j32Oj33M3P6J48
-11296d2J62j78j13J0q7k9M7J49Ok04j05N9K19L7j47J60K77N8l20l91J8K5J11L86K4k09j71
-11269b48j48J25R3j24kJ65Q0n2J81K18j20J5J97j53m03j71J9j58j49L1P7R4q7m2K22L8l5
-11242c37R7j38k61P5L26O8k26j99j5K75J74j85o1J38J39O9j36j83M6K61R3j39N1J77J22O1
-11216B92j12r3n0j36m6J03J68L2j63j75o8K37K78n9p1N1np5q1P7M1k84k13K56J57l72j75
-11189d86J75L7J29L4j93P7P8k4J69R7k8j39k33K2J05l6J77L24j8l16q6L34J25m80l70o5k44
-11162h35q2J60Q0K41K77Q5J4J3J60Ol40r1K68K03Q8j7j55o7R7M1K1J0n5Rl4LL2j73J0O4j06
-11131g3J76j3l51NJ44p1k33r8J99l5j70J88J52j56j48p8q3K00L26j4J5J42o2r3o7M1P0k36
-11103c23j72J51J26j00n2J32j75j91K27j0j05K08R7p4j19k2Q9J4Nj70j78K10K27J29J48k2
-11077E0j23j85j05J49J8k05n4l9mL20M2l61o4pM4L34j07k92K71K76q2pJ79J2j48j2M8l1j69
-11048b52m7K50J6j75r3o8K58J79k69k00j07K0K46J51J2QM7k09l81P2J65l1Q4n4j4L32J53
-11021I3j76rJ46j73j47K33p3m16j22J06O8R1J25j3J5J39l6K5J43j00j28p6j41j05n8K8K1
-10994e40MO3M4P2l1K9L17O3j82jJ3m0p2j51j63l9Q9Ojk5o4L09L69K2n6n9p9k71l05R9P0m2
-10962e52J15k2k0L5p0J0J3Q9K26P8q0j66q1qj07J26K71R3R5O9Lj51l59j44N0O9J63L1o6K
-10932b88K1Nr0P2J73j08j34PJ68J50j35J18M3n34q0L16J09K18M2k8J52j54j08J32p9mJ39
-10905A23q9oJ77j17j79P0K8%l7r5l1k02m0K16o6N2K34N1N0p9l8J16l9n9j40p2M8k72j04K40
-10875b60P9K1q9j65Q1K09J8k56k11O4K87J92j49M7J55k54j51R9O6K1o3K9m3n2K20k0j74P0
-10847b29Jm3M7L9K0o3j90j22J65J40p3l3M0K29J47k90j92R8P8KQ5K55n5k76l0j62k18L6M2
-10818e52L9J35K70K22q0k60j51J91K58P2L6R7K69r1m46J23J10k51Jq0o2ol45j70J23K02K52
-10791i4n5k44j21p2nJ95J49j40J7J79k0n9r3K9O4k19J6K34Q7O1m1R7J76q5j70k74j40J14
-10763d14J52L88K78j21j94j66m0j47k36P7R2l3q0m1L33L04r5j63j52j06N6L5j8J46Pk73N7
-10736c54K18N8J55p3k59j46j63J99M09P7m0m2n4o3j04j03j23J07L11J67O1q7j36k1j76k72
-10710d54m8J12Kl3J48J4j67J25L48K02Mj03k35k50j19j46j7J84N6J19Q8k08m0J13kM3j4p7
-10682c55N7J59J17Np1j92j81L6K1l7J0r4L2K60J09K4J5k17k16l6j00j38R3K39%p7J18o2j67
-10653f48o2k20QL69J42j05mK43J35j27N2J42J24O6k62j39J38P4n2k31M5L17J24J40j48m08
-10627b87nM9l8R3J0KP3M9k0j35k74k44J42K07L6K37Ll90j34P9J04M6j60p4J23J07Q7J18J65
-10598c1J93K0j49r1k30k89P3N8j83m5J07J69J67Q8k5r0j9j19n5K28O0r2j65k52J78L18pq5
-10570b68j37r5M6k5j04NL9j36L9K50j3j14j26PK86N2P9K50p5J7R9j70j56k46r7L06L8k01
-10542d50J82J53k69n9J24j19J93L98m8k26k02q8P6k7J11K42j45k81j01j07J52L72j26l13
-10518e58R9J77J10n0j63R8K0KL06k8l27K4K27K8r3R0k9l57q8K93K25o8k60r6J38J29J3m9
-10490a87j26j40Oq4j55K0r1k7K00M5J89K49l06l53J99K61k5J53K13j55j02k9j19J11P7j1
-10464a87J50P6j12l40k63J79J88j08j96m0J16%o9o4j52n0J39J88R1l1RQ0N7m2j82r6L27M35
-10436A03k1j81o5k09j80m2KJ79J91qj26o7L6N7N9j03j36J0oL28M32r5j82j89k46l5n8O1J13
-10407c78l8J43k1k88r4N8J04J6P4J39j62k3L12J45j46k50l3K8r0K9j85l64R7L92J33j51J0
-10380e43K29J57O0j70j92J65J51p1q0j05j36J3K01Nj73J32J46j47q5rPJ64N6j81j47j52j47
-10353h52N6J27O1K9P2N0j32k2P2j73l5K07J16K0j43j92r4n8M0J38K36P4k04N7K03j37k52
-10326g36j19O7J05q2j9J88J20N2J15m0j74j14j3K88K47o1J31P6o1K31Lk48m6j01j87j92q3
-10299f53J99K00omK21J65m8L8r8j76M9j22j93l0j16p5J07J95J64M8o8j14N9N1j88k37k62
-10272h94o7K53J89l3p3J39J30p2K6L0k2j05k29J07K28N2j1k27j2K36J3j05k95j69J74M8P6
-10245f13J65J26J77k8j28J1m8k31k01O2j4j53Q5R9M5L12L58l4j34R6j51j57K25J9l1Q2j92
-10218b53j65P6J62Lo8J15q1j73o6j16J74K21P3P1k69k90n1O9J83m2j06p3k8L04J31j14p0
-10191c83m4K44N6k97m9J14N5j07k8L0k46OQ8k6M42K53l32m10j61K70K04L6K7k9K00j50l73
-10164f10K37L7k38J79K8l78k49K16M05J98j4j56p1J8NL2j66j27R4n8p6K1K4P2nm3L5J85J94
-10135b11j71l61k01lJ00Lp1M3K11K48R9o1l7J76O0k70j99m9J08J95K9R5J31Nj14k28K0J25
-10107c28J58J92l37k71k1k40K47K82j13Q8j3J58K51k60j57l3l9J44k0m1l1n5l3k81j28Q5
-10081g96l8j3o7J20M02J87j63l49m8K07r7r1J71J41q3k9L07m1m37j58j15R3L73M5J47L87
-10055E5n8l48k71p5J58j9k53OL15K46j31k55J76K42j84j81q0j43n6o3k5J50K18K23O3j02
-10029c92j58j90Olk68L7M44J20k93j11J86L1o0J34l9j06K05k6k54M6J06N0k9j90jJ50J25
-10002d80J33L0k1r5r8M8K6Jp1j1J46q1M8K36j77k46k27k72J12K93K05Q2M0J12Mo8k43k88
-9974h62P5L8j05k9Q0K32k4k5J71n3O3j07l17J92O1j61N7j07l2J64K04J77j27rK08o7k51k92
-9946h46j25J13K1J13M14K25j95k54q0J59J33j44O1J97m8J0p2o4J32j05kK17Q8L6k32k57j42
-9919f47l19j15Q9J39K17L3o6j78j42O1J2J93J53j60q3j92j84J00J30K28K10M8P1J29Q5l8
-9893b26N7M1l3J92n8k91L9K8j94k91j85p6k67j04K49K45N8j9J30j85m03J54K66O3l2j36J26
-9866h52J00j2J59j05j95J88K52k03n46k34L4O7J63M6PR5J57Q4j70LJ95N1p3k48j46q8N9N84
-9838f28J56l38Kj59k01J99K13J55J6p7P3m3l18q4L16O3j13J23k7m7J69L9r4j8N0j00l2J57
-9810e48j98k47J6p9N5J87Q0j09k70N3J99J8Q0L7l2m9j8P8p7j39j85k17J55K63L5l0q2k62
-9782a286k26J69J26J8K08k10k32J96o1n8N4o8N3M5J14q8m06q8j06o1M92M79K29j7r0K71J49
-9755c94k46j42Kj12j85j68j61j4l3j08K41J71j74K8M1m9R1n2m6J39j90m09M0K41K6K28M51
-9728g84J21l43m64p5K45M6j74q5M5L8K07L13n5k94k20l8Q2j24j52QN9Q8q0L9K07m8K4M5k00
-9699a569j22n7m5p8r0qj14J29L94J5j03J37J5k41p2J06k76l75M9L06L41J22j30j43J5J02
-9673a692o9p9q8j58l9j33nn1m40J16L78q8n9j05o3mj24J00j3q7o2l90k09JJ17J77k81j90
-9645c540j04m74k37Q5J11j77k70J36j46o02n64l63l2j04k71o38r52o67j174j451j007M29
-9623a2012N833R256M946J25j187j264q75p98o60n36o47k43j78l76m29n81j89j25n71m18k34
-9602a163k87m46l82r7m41k96P8n65o54p08j101r52j408j445j788m77Q127J2837M992j429
-9582A2395j520j639j392r91p18m01o44k96m20o32l8k63j72R6k25j2k18l06R5p4L8j4k97j76
-9558B176j96J8J7k10o2j43m8P0m4J03nj99l40k77J05j3O6J93k37L6K83m2lr7k60p6n1j93
-9530E71QJ54l09l13K26L06J27j88j32J78p2j95j30m4J80J25J67K4k47J1L4j1J51Q8o5k93
-9504C51k15q1j04O8RP1R6j26R8n7k58j5l5K09J93o5K3k21j08J36N6J85J2N2k3m23RJ34o5
-9475i4J55O4q8k32NL22k5l1m0r8J03j74k2J34j58O2L8J5J16L9K99R2r4K5k58j08j3r5J12
-9446E1p2j57n1j3l3r4L04K11j72N2j1jK9k82k59j69O7J08KK55l0l8L75R4MJ10J06j25m35
-9417a74j9k3j72K49oj19L8j07k9n4K21K19l53k06r1p3K08J34J14q5k23m7k1K70J28k26M8
-9390c99j02k68N8K01J77m4j68n8J7kj06k2M3n8j53ML78J16l8J73k45j29K36Q0K00j22l94
-9363f25r0m4K85M41j5k34L1K94j07k68n1j36R9k4k10J49L1j0j45l63m6j06J52L23k16o9p3
-9336a027j27K51P7J02J03r3Oj65j91p3J04J99P1M92J06o38K3J74j85l2K1J12j8J5J66n9l9
-9309f25p5m5l6j95J25ok67o8m7J10j43j57L22M3L1j7j62K86o2j83K9m04o7L22J30k8o0J20
-9281a129j39o5J98q7R2j3j6L07j62J2J33l60j90j14J42K17j14N4l2R4J23j15J46l30l72J33
-9255a587j6K00j65k61J75k35Q4K4j95L25k35m4J85m09l6k07q5J71j64J79l47j19K82n06K64
-9230b722j17m96L31n14J65J46n81K54q79n5j87j852o1k415k025k288p713J0137K4385L150
-9210A6663p113m22k481j617n97j690O12k54m64J36q32k8k90j46J53o81K68o0m63L54j91q
-9188H49j77m12J88m26m1J92m53J20O5J69J78m70J24k8k46L33JK5o6j40K41j96j17Ml22l8
-9162f43L7K2j63k4L64j62K1J17m14K9PL8J91l04M4K5j25J65k31L5J16k57L9N4K76Q7k21K89
-9134e88j57l64M4nJ85q5J2K32k30J27J01j12O8l55r1L5j43O0k90O5J65l18K03J53j11j61
-9108a560n7O05M8k97J26j80M6P5j8K47q2J83K01l46l46m48j81L1J19K02l30l3K10J45N73
-9083a067q3l48k9q0L35n1j58J60k18J70Ll22R9j04J10j14m97J12R3J40k9k29K74r9KJ70k29
-9056a989J94j37l02q0k75M64L38l4J65l28rm3k74K46j50MJ35j87J22k99m4K73l26n3j97n2
-9030b838M87o4j65j03J77L29k25K09J69l30j50m51j94J77L2j8j92K12J87j25J03N9M04Pn94
-9005b897l8j97l6K85j35J4r5l2o4m27L1k2N8K8l87L73K16l6J57m65J65K14l84r8m02J49K66
-8978c759k93J78j55kP9m97n0l59j74J55k97K69k35k34L61m39K46K36k70L39n38k52K15m84
-8954e960P2k49k71K28m44l23l53k03J42l52Q8j83n78J84k95m89n17r08j3l84q07k01j476
-8931a3292r89q43k909j154l273m841l629j3750O617M8215K3997j4554m819l686n958R05l991
-8914B046q51l19l029J439k691m86J225k860J304k043j330J100m020O89j923k304K114m889
-8896a6828l0k281n541L15j1990n053j4115k4476O0167Q5269k974k2482l686j0577l251k847
-8880A9620m319r5l372j485j123k061K07j016j026n57q01o59r10p86o59m79j353q38r42j457
-8860d111Q8j724o97q16l276l32m386l063k900j0659l532k0553o708P7207O1768j8824j4486
-8843D2996m394j0325K6n160k928J53m339N98k057j783N67k788J95j231o93K308p55M61q92
-8824I959j150J729r82j32j70j344N05q71J6l0j125M90p85k35m11o96K296J72m83M35j141
-8803F047N71r6p66M68n32L55k06p43K43n91P24L27p40L94o01J83M13o82K53o39j14L80r26
-8780C722M01L55k78k10o61L67q8k98L36k62N05J69j58O01o4K50k48n90M17l41R6K23o59J21
-8756C706j59j66j04n54L81Q1j34N0m92J84k01o12M21O16L23l82k16J04n48l0N5m07m66J74
-8732A624K034J105n60L5k11r7k38p37J10q5N1K71n35k10k24j5M65k92k83q8kK49J1K62J20
-8707B760n4J85j25j74l15j29J45l69l61L5J313J577m38o25k02l82J38l48k61K62j19k83m46
-8684A784N11Q31k51n3k40l14J33k21K37K29m0J76k69J43J47l17Mk07J93K21l24j4m41j53
-8660A765L42l34j61k9K98N65j27J10P9j35K16j20O2O6l06K7J5J15nl11K0P4J83pl09l5k54
-8633A804k14K6J92M36l16l93J43K1J53j83j28L88j06k21j39j52J30K59M94k4l81J89P9o0
-8609A997j69k25K47J95J92K9l35p4j97q6K75m4j92j73l0L2O5K17j68qJ37l28LN8JJ80j47
-8582A452J0l8o3J86k77m5J06p3M16j9j80L32R1l8k28k24k6j70Q5J68K08J53l38j76j47j62
-8556A003K09L1M8K5j38M8j8P2j1o9K47q6j67J5j40k5O1L40J68l36J3J1k7K46l2MN5nP3j25
-8526A490M4J29q9j68j82J57J01j06N2j20o5j7o6R0j00K2N4q4J72k18k68L46K84q6k85J11
-8500A198J94k88m2Nj0K80nj39j80L4M06k5k38j97q2K83J78J82J7j67J54K4P2ll00O8r9j23
-8472A197P5k10K20J82j22J05k53j03R4k70j88k91m1M19K57J64o3j60r1j34N1N8J05j02l04
-8447E95J97K8j21J96n1J56K35n0N7k69k26J19k11j46L31L99M9j83j11q3M4P8J30K35k0l2
-8421A346rp4R7k6q8j91k75P5Q5J54Q7j38J69k64l02M54r7l79J34J84J50n7n4O1J6N2k94l24
-8393D92K6J27J54q7J6J43j23J7j38j93J82j0J1J75M2L3J2J12rq8O1j80o1J45M7J72n1k37
-8365G90j05M0J45k06j58J49m9Pj3n3J25k4k1M1P2M9j78N2J33OJ15r1N4J36l48k79q2o1J10
-8336C56J78J17j01p2R8M2l9j87l7J09l1M9o1QK96m1k11j1J75L71K15o2k12j03J67M5k85k73
-8308E00K63K69l39j41P0n8O2q2N8L1k78J70L08K04J69k43k22k84k35K08p8k8K99r6j96M4
-8282C75J46R5J80L19j40l19k5l3n8O4M00K02m11j49P1k8L5k54k14O9M3R5J36J74Q9N7J52
-8255A071j05j86q1j56j63j53J05J75r9m3N4J67J22j18M2M6nJ94R5o3k02j41Q6j1j06k26j74
-8228A25O3mJ52J32p9L33L85l1k91m04j16J15J84J94m9r7j30j20K02J96k0rJ2j24q9K08N0
-8201G88l18k45NK15J14k4k3k19p5J44q2k22j82J75M00p2k17J32J85J5p1J9P0m1p0K3n0j14
-8173B60Mj76j22J95k30j92M26R3j82j9jK38J38j91m3R0jl7L7R5K3j32j86m4pj8o6j83J14
-8144a17J75k56j68Q3L5n6r3Q6J53K2r7j38M7K30M22K81k80k46jl9M0L4J3j11j13J35r4j07
-8116a60J03p9J64Q3k52K77K67j99k4q1j31J54m1l11j36K7j4j63o3K80O2k42N5J40j40l84
-8090h08l08L4M4J05J08k38j60k14k54J20j01j14J49j38j38r0j13L9L4K20P1l39k86k76k27
-8065b880l41o04k94m3j17k91n54o16o99n94j86J11M17J092K169K744K725K639J900J141O30
-8044H349j52m20o56r23m65k69l53k35k12j70o7Ok68m87l44l46l0P4k36J34j9n58j18J41O
-8019B382L7k7m7O8K17K23J38p8l20j36j58l01j18j82k0J23j33Q6K01m1j67j88K6j76k72K94
-7993A431K03p5O4j04k01q1k4J51L01Q5k00m7L8JK83K33r0j75l31k87R6J92k2l0j06m15j72
-7966G18J70k2N6K53R1K4N5p9k16o9M1j28j96j46M8K84K79J48j30j90Q0J07Q1O9j15j76L9
-7939A076K80P6k36k47k10p1l3O6K50K3P6J96k3J64J33j61j15nJ32q7j68J33m3n3M9q9N1l2
-7911A132o4j1k58LJ76j11p4Jl2j4mj19j03K57K08ok0j02K07J74k96j63j00j01R7L4k8j07
-7883E76Q8L53j5j59M9m9j34R3L02k4k45M2J03L9o0j46nj2R2J33k37j90J60K08R3q7j75q8
-7855G05m0l8O3L6LK54Q9k49j57j56M5J27k18K0J97R0K19q9k54j8l1P0P0m9N5l5j13K5l7n9
-7825E25J54Rj48K51K71j4M3J0J08M1k81j03j26j71P6j81j40K10R1N4R2ko4J04K69n8j59R5
-7797I56M2l9m5k1j10j81%j08M6M82J22k04j16o6J43J16j04j36r1j01p1K30J30l38k08R6J72
-7770E96j0k21J5j6j03K26J51L1M9k7J36pj43J72J6k57L5K26pk00k7J43j2j72j53n3J11K33
-7742G32J02j00QR8j44o7K60L9j61mk9N1K1k57j41L1K34K85j86j02R2j92l2L4L4K81K5j05
-7714H07L2n6j0jM1J70L9o9P6J23j61k01l5r6J49J35j54J75O9l49k75j58J61J29q0J18k28
-7687C51l25K42K60J24J56J69M1k06k0M3j00J10nk29r6j4Q0J83P3j40p9J22o7j11J75Q6r6
-7660G27o4o5k0n3j76J54M75m0k56K43jm57p2K26N0n3%K7O1J9j56r0j6j46j8R8N1M8J3J21
-7630F30J14j13j04L2ok11q6L72L25n1j54o5r5k18K9J54j42j04J1N9K71K48J34k3k25l5J77
-7603I24k6k16q4j07k18Q0J81Q2J27j09o2J78o1j37m7N6K45R7m5N1J05m2k92j17J56J16L1
-7576H66j50j22l1k50j36J31P0K5n8j64L3K85J37q2o4j87j58J51K14J88Lk13L8Q1k58l15q4
-7549e0J72J00o2J50K75J51m3k21q0P9K6qj62j62J46K16P1j28k29K0K03K78K91qo3m8k91j21
-7521E02Pj16L9J12J92K15r5k09j53k5P4k6J05J35M8J86j12l12M2O0j14j26j5J62J2j93j07
-7494B88k4K8Q5L3K9K18J65j53q0Nk17j55m3j21j25l0K72K82j24o6J21r6j72o0M5J1j59M0
-7466cK22o3j79j05P5K74M8O5K51n3j1J11j25L1M0j60P2J01r8m2P4J33J23Nj61o8R4o9OJ48
-7436G36j80k15k7p0O8J06n2R7J34j59r3K16N5j83O8J53j01lJ51O9J25m2k96p2j0m3K47J74
-7408H53q1q3j53j82m5P5m2j56J3o0n0K70J30J18K79r4k03J1k0m6ML3j23o4K57J8j72J9o8
-7379D38l2l7j84K07M03M7m2O4N5pj07j99j25N8o4j55K12J72k78j59J01l6j09l3l8RK19K51
-7351F31j3j19N1K16O7j50j9j26k46J61P8j41J31J9j0J78Lq9j63l9J32k69l30J9J48K21k6
-7324C15j98P2K50K11R3O9j2m0J09j85l02Q7J83L05K52j37k06j77p7O1P7J31j7j47k25l07
-7298A85j00n7p8rM3K52N8jK17k59k70K32L35M56O9k45J2j72p3J83j60k58j61PK66Q9q2k3
-7270D56n8p5K6J22j4j58j33j86j54N1J71J93K10R6j17mJ23n4%Pk26p5J38J0l8L2o2k6J95
-7241D50J9j51O7l7r9K10J90N8l7k20n4M3j85p0J01L7J49R0j70r4qJJ20j5j04J13J30k4l1
-7212D79R4R3j74k91m1K08J76N2M3OJpj33N7J75k69k80J48J41J53J78r9j0J18j35j49q2m0
-7184D12N3j89j15K57M3j58j09q7J03P2j29j20L6J77l3q2K08J05J03K09j77k55P5J09J4k4
-7158D98LQ3J2q2j7R0J78Q0k12k64j47qJ48lN9K93j04l04qJ80K93Lj57M9j18k2J06k10P3L13
-7128H05k06m16o2K04J52M4l3Q7K57k32m60M9j46m24J08K58p3k3K19Q9o5K13L36P6k04l12
-7102B41j01J34J52O2N7K80K34j37k20j27n1J72M02J60l31k65r5j63P2J19l8J13R6r4k39k68
-7076A65J07L77J23j61n3J64Q5N6m7m44k57K17J26pK4L%M3R0n7J7L13M3j96L3pk94l67N1K77
-7046D24k19j94K28Q2M0J35J02N0k01k67j31L8J96l0p5N2j63j5K26N3J1L1K9M3p2r7K9J33
-7018D38L4j25q8n1OJ81K75J90j9k02k81j57J4Q2J56q1k22J04J04J03J29k83k27R0J88K34
-6992E92j50k87J8M9J08J46j1j46k4K71J13n7j73n21j00K71j43n5J52M0J78K41O4q0P9K42
-6966H17k6j35M9Oj24j57j71k1J60n9k45j45j60O7K42K2j4q8mK33q1j37O5j49j26J05J81Q1
-6938A86o6L9Q7J33K83J82j33m23k67N7J24J16j59k9M22J24P3J90k60j96L2m3J03K3l11k92
-6912eJ43K50j33r1L0j14m6o7p4L7k6J08K56J3j21N7M0j39p0L4R5J45J0kM6pj12m23j99M88
-6882A23M04k7j0J82J84j12l63k15K09L01k7j17m7j20j94j45O3Q0M1J48RLJ08j52j77J13J85
-6855D47M2K6J43j33l80j14l5n4J35N7JJ68J16J22R1k62j66N5k03j33M7J17K97j5j51Nj49
-6828G4J18Q2l30M8K76J41M1k15j08mJ0K32P9j03l3mo0j49ql7k28l7J49K29J35j51j60l2J58
-6799A13K20Q7P3j58q8L36M2k59mJ07k5j67m8J17J5j48j99k3Q5R9K03Rj96k9J62R3j30RK11
-6770E07m1j46J12K22j07k34J37L5j93QOK5Q0K0J53J83M2j78j85P1k4o1j2k12K0K40mj04P6
-6741D36L09K33M5l6j90r4n1k64k64j19J10M4j33J08J6j41J34J17j2l6kJ71J83J24q5k25j
-6714C77k6lJ20p0J86L42j66k28j38k94oL57J94k93m13Q5K27l7J48J27j74P9J20j92k8J7j33
-6687A78N1%j43Q4Q0lJ71L2j22N6j0j52j55j34R3J15k5J04J48J67J50K5P0j17k25P6O1M6J51
-6658G72r8k79j71R0J07j85j34jQ1L01P5j00J61o2l84j20R1O7J13L4j27o7P9J39P4r9j18M1
-6630B80J90K54J01j30j61j19p5P3M4j16K7J39r1k28n1J47l5j32K16J66r7L1M0LMo1p6l10
-6602C3k40K29K33J03O6q0kM4j58j49J57K87Q3k34l72L0K80j26j60J43K18J36j80j33J15k1
-6576C02k8k8P3K79m5j55O7j5K6J23l3k59k18P0J04N3nj05K3k8j00M1M7J44J28k8Rp8o4L8
-6546C38j1l1k58j99K29J96J23J27j90k52j02m2J52R2j78j7P3j44L3J77L5K56M59J75l41n96
-6520A04j86L18K84n1l00l09j12J29J77K10J54j66L8K84r6j2ll43M9K37r4j14M8J01j81p5
-6494I1L99R4k30j33j70j13k8J21K14P0J12J26P6N6j01NR1q3j09j90k32p7lJ13K17P1o8k0
-6466B99qL2J21l3j12j28k84J9L62K03Q5j2j51k58k55J30L22M7j92k43k4J01o7K9J86k8j63
-6439b2j11j30P0K43J51L12K04j50Pj42j92K85M9j60l4k72o3K47P0o2R5K97k16n19R5R7l8
-6412A11K50j7j72kj30l12k60Q1J49O9K69J73Q0R1j82j03j8j85N3J68L4Q8m9k80j39K12J81
-6385A60k62k92O7Q3J9J62J56PLJ06J00Q5P2j05q3J00j4J6J70j28l23j07kKJ33K54J75M5p0
-6356E29j53PJ6j61P1J98K9M2j15k97j79r0n4o6k8Q0J18K79J81j63j11q8j45o3j29K5J89O3
-6328a5J08J09Q2L8j65O2J04j98J08J09k92r3R3J67L25J81o5j87j12j22k97o7K22J31L3O9
-6302C28L6k56k18K30J40M3K93k1k41Q8m3l52j28L2nJ98K04j54k64k9J19m3L3L42L7k78m3
-6275D8O5N9j5l0J92O6j77o7m5j59r1J29J55K2m9o7R5J33K1J42Q6n8o0j27n6o9j71k45l03
-6246e76J11L30P6Q2M6N1k3l68j25K07Q9RK1J82J49K3M7k24j14K65J1r3J12j5j99j85m6J32
-6218b5K27J27N7pk25l2J11j61J07L31nj23j49j44J6O2L9j0r5k3L03K69j96k15j14MM03J83
-6190G15k25k02k25m3J35Q4L7k18l11j2L07K99k8K8K00k03m91j64J62M0j4J35L6p0j12m1K19
-6163C8K06R4l0j67O9J37j97l60j4L69P9m6J48p2o7n1k67r3J37K62J02j10J61J09q7M4n7r5
-6135B42M4P8K4o5k3j2Q7J91nj62l10j31L02R3j51k8r0k07j44P7R6R4J35j38L0K46r3j1J18
-6106B87l8r1j07J12O9m1J53M8M6q7l49L8J11p8J60J52j00k55k7J50j91j09J68L2pK9O0O6
-6078B01j2k1O6K11L0j49M3J3QJ65J14L4j19l3K23P4j56k53k17j40j76j25j44K7L54K02K4
-6051B44l4p7P8p5j78J59K56Q1Lk4o7%n8l63k66O4K32L28Qj22K39J63j91l10j59L1or6k53
-6022c93j6M69J54j12O6j09MK28n4j66q3m5R5R4N3J63n7l32kJ85pR2K6j37R1J08j24j28M7
-5993A10K03J58j34l58j22J29K3J9Jl5M8L2J14Qj78M2k0q2L22L81j3l28j39J05r2l1M3r0P3
-5964A89m3j52K31K61l6o9m6j88l7K86O9j01m3k41j01J33N2J8j05l8K32J87j16l45J6K44k05
-5937E2j01J60p2Q4J88n3K0L5j43n6Q6n5j95lK24J70l2r7r5j66L9L41K20o0k40j27J22q4j78
-5908a6J13M8q5l0p4O1J87p2k21k0Jj49J11L04o8k68m3J70J12o6N3O1j53L2J77R3R4N1N9r2
-5878C70j62Pl11k10N16K33l15j06O4Pn1k5qn0J46K47K5l4R1M6j56j39J1j7o7j75k03Q8J36
-5849d2o2J3J11L6qkN2Q7n4j49m4j4JJ19J67J49Q6Nm7o1j47k86O0M31M9j80J7N4L9j3K9j8
-5817C78j67M6kj80M0J0l7K2m8O9K1j52j63l8K79J07k41l3J8O8M20K74k02k44P1K06k0l08
-5789A94j99J56J49L9J04K0j07j89q4M9j18k4J39M1Q1l2j23l3p9Q8K07N3j06j02J70m5k86
-5762c7K46L03n3p1j69o4J29l5p1J35Q4j54l4O6q7J2P3J8l6j19J9j24l44j2K32J48o9m0K32
-5733A78Q6R3J69j14NN8p9M4k5l2j36l24P8L04M2q9l7J6o7j9pq4Q1k1n9R8k06r4K68O6p3k54
-5701a34l17O8J51J10J50qnP0rM9J88J40O7J17j19l58L8K06j80k06q8j4J16j97l31O3J87J98
-5673d8J00j66o0P5K77M91m3l90n3mrJ59j8l09k39m8m1J31K82Jj12N8P7j0j08k8J10O3m6k11
-5643a19j16J91N5j66q9k8O9J25jn6k2M1J10J14J25p6k58Q8K23k7M0J31J81K31j2j82k14j89
-5615A69k12l05J19K90j41j8J41j16j90o0J57O5o4Q4m1m6R6R4K16J5k45j01O9J61K9L9J34
-5588C39j96k34o9j02J0K0J4R4R9J22k7j35j23q3O3J1J91M28L0p0Q1j68j31J1r1O9J57k36
-5560G4l47j3Jk0R8m1L1K11M8m2N2N4j36k41j36K4J71q2k07K16K78J50J4k20L8J56N1J19j87
-5531A14k78O6J98J98J06K1j63k64Q2J48q2J0J49k1k70m0J49p1P7K12Q1J52k5k62j6K62J41
-5504F74n2q3k69l11l4J24J14p4j7J46j46n4K34O4l9j20L3P1m13j54M12K08k0%JQR4J4k06
-5475B05j02j04j33R4j9k6N9q3J09J13l8J10L6k7n2k06j78j02J6R0Q9J02k3K5Q6j30j69l5
-5447b93N1j7p5J48J93j8n6P3J89J72K7k46k42J28J65k7k53l74J25M35K40J44o4j59o7j18
-5421H1j25k27j32K80K22j02j45j22q4j1l7K6K18K56J31j06j38J45J24o0k24l64J17L43j2
-5396E4K05K07l03k91j06p1J4J48J70Kj05j44r5o2k9K79J96k3J88M3j41q6j82j34j75j45J18
-5369d68J76K16l0k83M4J33j63k37nJ45L6J03J59K09K68j30j02J41k66k30J78J49j3j02k2
-5344i4k2jJ78J38J99J23k41n8J77j15l18j46R4P6k5j19k54j48J05J08n8J19L56j7l20m9L03
-5317iM06J32q6j58l31j77l5QL68J74l15l1R9l67l52L4N5K8J47N3j30q0N7l0r2R4J41Kr8m8
-5287e41J1j80j26J84L20K91k72o56o7K83j20l65l7J45j6J99J61j90j19m9j6j78k75r4k76
-5262a983j44j93l83N2l91l20l1q97n22j058j572j245k888L515J2629O160k221j326j358j300
-5242D524k43o83j67j31l53j46m52m4k1k64P1q7p2k82n08J03J11m8K10K9l15l22J07K00o5
-5217A152k8j14L4K28j96k82LM1J21J78Jj5O4l76m15K45J43j80l5P8K67J15j04l7j13L2k6
-5190G81k35Q8J13k5m4k59j2J98j55k96o5J39J35J99J11k16L4K30j42k11j36j37j35p6K43
-5165A27J34j30N9j36j74K64O7p5J93J15J40O2k26K6J23J9K73K2l33n0k4k20j43m8J23K31
-5139D19O8j8j3j44k14q6J34K27n2j57J37k2k43L8O4pJ49J84K46J43j60k18j38%P4j08k08
-5112I5j49j61m6J59R7J28L17J9k66m0J34J92J48j2m4p0l0l8k27j37k7j77J3K73R4P4J93p5
-5084D37j05R6J4J29N6k51M4J10j22R4N5r7o2k04j02J60K03J67j9k71k38Q3J15j33M1K27m0
-5057C87q3J26l3k46l5K9j41OJ33J16J27j6j55j80QJ35j44j16P5l6O4O8m5Q0O8J59J83k76
-5029B58m61j24K04J78k9l9p3n5K44K34p8j9J77J1j17P6M9j64k3N7j68r0J64J32M2J5np3r9
-5000B24Q6k4k34Lm9j27J29n0o5K03K1m4Q2P8n7j23K09J67j03J55J03j30r1j06J36K27j16
-4973E04j80l2J0p2j58j15%K02J55j95j69R8n8k16Q2J00m0J29o7r7K05r8j19O2k04k4R6K3
-4945a78K80J76P6J26J2J35Pk51j80q5K36K63k00j65O9J1m1k6M9J12J08M2l0jq2j47N7j8l28
-4916B7p7K78N3j17J4J3j6j6k3L6N9K8p2j21MJ02O2p6mJ41j34j25J49j13j13L0k22k0L3k54
-4886d74J11K05q1Q6R2Q1J76rN1M1j46M5j3j29J09N6M5J48r2j73m1J5J8n6o5j7Q4R3j35q3
-4856e8J11N3K44M13m8l87j47J1n1QR3Ok66k81J16J89O8J47L5L8J73K9J9M1j56k04j72j60
-4828a36N9K38j1j66R7J39k0j70k88L1J91j54k68m1K55K47J07Q6j56r2K6k88j4K74K1L5o4
-4801f2q7J46N3J20J28k12j66M7jjJ61J44k1O3Q6j19j72n8J02J39Q8O3m6p0QP0L8j30q4M2
-4771B69m3j91l11j9K62p3j39J45J24J04J81R1j44k13j1J16P4m5j23j12k8K23J63j86NK29
-4745C48k3n9L0q3Q9K82lj94k05j90J55J86j29j26j93l4K66m7j42%j54P4L02n4l48k16K4J16
-4717c28J25on5J88K06qj49m9K63J67l5L1k6J14N9l76k06P4k7jL%J09J26n4k00J57L80j79
-4688C03m29M1L10J65q7k64j74k0L2J35N5j08M9J00O1K57J20k84l17r8J0k8n1LJ30K23J36
-4661B70O9J48R7k22k17L13K36k91j46J02J01M0k80l22o9O3O0k23k68Q0K02M9j60JJ59j80
-4635c88m8L38J39JM0j8q5j28l8oN4J03j00K3K46K6q0p4m1J68Lk63k0K07R1j51l12j18K19
-4606b12K22N7Q7J56o6k43P1K38nK6K7j50N3O5j68k4o2j95O1J36P1J03m1p1kp2J5P7OJ0j90
-4575b0j69L06J56k93j11M5M%j78j39Q4R8J37J68N3K4J91K21j05k90j53J9J50R1k6r3j68k5
-4547b3nj36MO7L2P2J21J78Rq7j11k85q2K3p4K72L57K00J72K9m8l03k77J81Lj59J28J23r8
-4518B83l30j44R1o3J59K21lK00J06j64j37j14K0m4k50j38J03K29nj41J45R2j49l2Q3j1J4
-4491B1R6o9K1L07J68J3j78k56J19l1k79J16J56mN6m8p4j31k30P2K76l0j45N9Rp1J6M1L8q4
-4461d6jK91R1r7N3Kj48k45j05P6l6M6J09MJ2j77j07J48n3M7K38l4l0J07K6n4k39k58l9kN1
-4430c70J84K7j46l3J11K34J80j10p2J83N1j76j89j48L2K20J20QO1k3j33j29j58m1R7l6nK66
-4402EL25K39Ll07j46J41N0O8J33q4j80k9L8j56j75J96J60l01l09J32K43k43l25J67K31K22
-4376I8J86j56o9Jj31J00O3j24o2o9P3J33m6j6O6L8p3k01mK42N8j32p0j05K6K60Q2O1J38k22
-4346A45k84l8Q3K43J53p5o7k2K0J43J29j14m7J29j34l8J97j25j43Mq9j1k1p2k1K9J13r6k25
-4317b34M1J25J61K52K6j88p1J8n5j4jk1Q9L6LJ17J05J02N7k1k2r1p1p6j22J2M6L7J12K7k25
-4286A54k84J54L72j2j62n9j26l09k72K07L64N8j6Nm3r7p1J00K6j48j4J64O9j01q0j30j99
-4259d50j5J12J99K09N0Q5O6n9o8j08M2J05j37m5J11j59k35J47J87q5P3J29j21K2J30j8r8
-4232F9j03J16K04m5k11k33o8J02R3R7k1j05Lj25k39L3J04qK56K90nL4j49l47J06K10o2L1
-4204B7R1J4m6p9mJ61K66J7j33J1j28j33J02J39Q1k29k57J00k0k7K73J40p3j28n5J28J14m8
-4176C04j63J7K47N3q8j23j72J18J59n8O9m8l81k22J09J60J4J6J86J22m4P4K10j0k84l08k33
-4149b76k1J04J4J45R4j41R1L2l23rK71J9j24J8J07JN4J51k7p5J18J96m2k08pM4K3J38J19
-4120D86J07j56l11J7m4o3J49k7j3j47l08J69K32L4K9j54pJ15J4P0j61j22K57K8j98O5J66
-4093B27N3lj45l18k27R1L67J50k66n8K26J24r3l49q0K07o9qP5rJ28o3l7J91j93k04K48J12
-4065G7j70k4J01m7K1J40j7J8N0l5J28J43L4L0q1j87k08mK38N4r9J09K00j3k29j69j06j55
-4037b01R6L05J7j60P2J28j04k14q9O5P5Q0R9L5nj51j40J86J0k41J69L04L9j21k45j83k41
-4010d15k58J66K30Q4K22M5j54m5OO4j2q5J08J32P1M2l6J18Q5j88r4l1j34p2m0P2K60J92J6
-3981C49qk8k38k26N3O1J13K26N0O4Ok72r7J31Mj02lJ81P4k01k87j70K18L33j18l61r4K80
-3953f2K74k3n1o6k40j52J06K78J43o3R4j2k98p6k4j60J40L47J43j49m6L05P3k84k20j23K09
-3926F3L78O4q0k24k74k9oP2J86K6Q0J84l9k58j57M1O8J61O6k32r0K5L7K13n7k31J40K10o0
-3897B77j07J16J28n7k3p2j11j2j13j00kk7Kl5k1N5R9L2k84k22P9k5m3N6J76K38k3P5K03j55
-3867A04j42n7j09J03J14J33J33k26j99Q3J01J2k20j27K10m0k70q9n0R2K08n1q2J14J55K01
-3841A01J65L9Jp3j07qm6j88p2J09k0r9L9Q0J5m9j2J23J32m5k28j7K96M1j73L7j3l9J50j03
-3811C6k74J33J71j22k6Q9J76J82j56j51p4j95J73J76j71J11P4k38l1O9m7q2L2J37N3J35l2
-3784A48m42j23K91J78O8J1L2O3qo8j91j63k1j5J48K86N5k01k42j67n2k1j42Q3N74L06k42
-3757A45k09j23R3L17J7r7J42J23p3j37k5j39k87l6P6L6N0R5L51J63j77M8n9k58j55k18Q8
-3730b49K65j3J4j26j60J21r9j16J53J12J63l4l52K0M00J53r3Km6j92p6n4j27m0J2R7K15K50
-3702B00N9l77l56J04K38K08K47J45l4k07k66q3R2O9O3M4o6m1QOO4Q6P3m0j64p2M7N1j35k42
-3672b79L8K26K52J58k14k58l7M1N6p7j3P5j17M9K06K7P5J11L9R4N5j22k35k21j62LK6q9K46
-3643d7L71p8j44n6o7P0M3N7L6k15q0K13J39M6N3j97l55j4Q8l4J89J49k6M3l7rl4j48J06M3
-3613A05j59J09pl09m7J65O8pm6J28M04J67l08k75jJ33J91M3j49j34q1J9J70L1j35ml6j20
-3585h5Q9O1j49j14o2N2J78Pj87j34J6M8L6Q8O0J61K86m4k19L9l2k47j53q8o0O6M9P1K10P9
-3555B2M9L16J16k81j25O4l9p3KJ25L9q8J98J85k37o1J56j04j93j41M3P5k81j01J68m5J00
-3528a11P9j30J55P3j09J03q0k52J11L27Q3j16p1k09o1L09p8j29L66o7n16j97J82L67k7m25
-3502d23j29J64K46J34o4M7o4l17q2J26K0j01j22m5J64M80K78k46K1K97j67k55mr1j35k6Q7
-3475b07R4lJ38K00k9M5J09j27m2R3j44k50p1R7J8j46O5K94R4o1L4R4qk26j44J57j6k29J10
-3446f1K06nJ0k37l41J62J47j68R3K11Mj6J21K00m8l12j31K79M71L9n23l76J07L22J16j65
-3420A05q4k6K9J32j50j53J47Oj15r8K5K75lj37J83j51l65J26J24l2K11R7j14J20J50j96l16
-3393b10k25j17J38L18J91J12K02R3j45j25J3r8k69j88q6PL37L06r0r5j27j52K56K34m0k3
-3367B17j51j21k8l5R5j67k35J29l5o6J97J86K33p4l90n9R2M0Q5k6o3j2J9L8%n7q9l0j5P8
-3337b44K38P5O6J38j00l8J9j02n0j93q1N4k51mK55O6J81N3j13N8OO2l6k25K38J75m13j20
-3309b86K15J42K29l1k76M7J69J3j8p1r8q3j73j65J21K99J28P7L7j79M3K07j13j00M9m7j28
-3282Hj83q2n2r6R5J18Q9Q7j66j03R7K2J09J55k1j73j47J27J06j15l0m9k1J93ro2L16J63l15
-3253F1l30o8J84K12rm0Rk44k65J54L43K10jk30j89R1J65k0j60%J65L5M8K17J40K5p6k08j42
-3224G7p7j60r4J34K35K22J63r7k29j5n6l09j99J23K23O9J4N8j74l53l1K97J86Lo7j05K6k8
-3196a64j59K52M48P5k24l43m3J45k05o3J97qN4P7j89j88J05K65M7n4J22Q8PO5Q8N5J5m8j48
-3167B69r2Lm0j4J8Q8R1q3J9R3pQ1q2j66J5k26l44r5M2J90J08j37oJ72J12O2r2j99J46L15
-3137B41L5j24k15jL43P3q9Kq8J3o6q0J49k02k65J14n4r5J06J53J30k07k18J96J63Qj80l72
-3109e30Q3M53K69J91k1k38k4l7k26n4J14J47K47J71j73k66r8j13J10L41q3k14N4j8m0q9q2
-3082a26J76J5j69qr1o9K17J15j76PK69j12m30p6J51j7n7Q6J86J41K9P5Q4j86n9K57j05k69
-3054a42N2N1L9n1k64q5P9P8k3j11K13L43J1k92l77n8J40jJ63K82rj10J81J76k40j33K02J8
-3026A32j09o4RP7k02j16K69p7j97J41j23j77K41J78j9p2j65k12j52K51L20j53J3K43m1L7
-3000C2Q3j26j34j10M8J40L8M7n5j63m9P3Kk78k11K48M18pn78k42M08J79J1J15o3K0J8j97
-2972c33Q4K24q1p8Oo5R6O9j92l3J64R0L3n7p2l0L5J31j02k52nK4j26k2J70P7l8R7j02l34
-2942f22J4K56J42N7Q3P0n1l9r8j86qk1l5J87K31N1k57p9L05P1R7K24o1M5n4k90Q1J39j6Q9
-2912C25j8j55j34l7m5j62j1J12L1Q7J06j8q3J3Q4N8J79nl74k3L39P1j57k27j58k0l7P1J23
-2883f5j6p1j65p5J23L2Q6K15J07k5j99j36J07j7j24M5J22M5mK7rK8P9j04j47rO4K7j09P6
-2853i2J88l9J57K17j25q3o2r3J72J52k39m22j07J99N7n2J6M4P5O7lr4r4q9p4J41K33J07m1
-2824A16j43j04j32J1K53Q7J63K30j82j88j24j14J91O3p6j3j52K3J47J3p1k30m6O5j47M3P9
-2797b38n5M9j37r1J70m5m0J25k8jJ10J25J41p6j34J80R2l33k82pl8l0J83J18j51r7J7j10
-2769e83K1K22K0p3l1m9J86K20LP7M0j96j60N0P5j07j31j28j74J28K03p6J02L29J46j8o8j47
-2741a19q7J49Q6m2Q4Nk0L5j29rR7kn9k20n0P8j10L4M4p1J3K0J03n5j30J88J19o9k07j92J56
-2710c60j8j68J26R2R9J60J04l6k17J39J68k97j16J39K59L83L4k16j86j45r6j23j8Q3N4n6
-2684b12j15J65J08k14J1J17j7Q1J34O6k13k76K59M03j5p9K6j21q3O2n0q5k7n8m0r0j29N7
-2656c35J88J00J15J21k13j77J39p0p2L2j68l0q5j08J98p0j1M29J33j67j13J6L9p4p6j98M6
-2629d11L87p0j12K10n2j9K23J50K6j75l05j57N1l8k0K04J0m2Pj76J09Q8j62J39L2k4J22k15
-2601b20o2J70jJ59O5p4K14N9k81j37Pl0J22J47k4K03J34m00k23J27P6M9j13k04j92n7L78
-2574a08J74k62qM8m5Q0l7j15j51o5K34J31m7j05j83J09J81l7j4q1j2L0j80k0J15Q7J95M5
-2546d1n7M0J9J7O8Q4j00j77nl9K9O7r0J57J02l27k55j09P9L56K39L9j37j05L34K29k53o0
-2518A04M3k41k0P9j21M4oOK66J0r5l7j88j5k0j33O2J59J93j32l20J49J47j13J16K45l6l12
-2490a66j3L26O4j80p3J32N9k71m10k68J94K95o0N6J05m8L2p1o2J2J09M19J76k54k64j11J2
-2463b60j86q2K84J40m2j75j09J54K6J25L43J72m8k99j52J22m8j39j97j32P0J9J40J63m7J01
-2437e7J90K0m5k8j23k48k19o0L21K96k44l8K12k15o3K38nL5J76j67k87J22J81J26K63j4q0
-2410B87O8n7R2N4j56m5k2M9q7j90R2j60l70j78j20K44K06j52K10M36J95kj04j35j58j0Mj28
-2382a37Kr4k09K0P0mm7jJ76J21j90l55o7K40J22P1J34n4j40J94L61o7k15Q2Jl4J14p3j07
-2353h6O3n1j87j95k36L4M09J02j86J30K04Q8J02J9l5j46j29J42J15m6N4O0j81k14J01J88
-2327A19jj7R5K5k21j06J70m2k50j73K0L19K30j24k63k13oJ41K05J25q1n7q5r7Q9K0P4J37
-2299C3o1J36J61j58o4j14k73j5K30L41K00j20m8J14qq4j21j72j25q1P0J89p2j80N4q2l03
-2272e53N3M38K08j72j03lj28M4J77q4kK76L4k64j74RQ3M2j1PJ85L14j08m08K0K07J3k7m2
-2243C1R3K08O0j41k59n9K9j94j03p5o5K42J04n4J63J05J0pk9N0j29k71L3K48R2j45k26j60
-2215d49r0k4R5K24K28P2m7P9K14j1k62j42N1L2nJ58J49j15j10qR6K74l0l63j31j0r6O9K69
-2186A17J53n9o5o6m3k9j11O2N3k27K3K15m2l7O5Q1J27j27m13j91J45J01l1l7KJ20J64P4o3
-2157c9j77q3pk1K22L66P5j90r8J11J40l8k08J1J74k46j72L97K14mJ27j90m35j61K17K73m2
-2130B16j58r1j91p7J43jj70N4L01K17Oj92j80P9N6j42p7L2k4j75j29J09J23R0J65J15J35
-2103B34P0k61k57O9J03KJ2q6o8J97J83o7j06m4J0k4j62o3L8j31j30J6l9p6O0K24K13K4l7
-2074i6pj24j24J5m0r5K3Ro7M3L3j36K9K40k2k02pO5N2Q9k3p0J18K10R4J2k6o2O7M3k04M2
-2042a21K60l11l36L32J00k87J82L12k4oj56m57j11K64J13M4J3j18L3O6q7L1J18J07Q3K1P3
-2015A38L0J19J85k73j83K17j27j50L7j47o0MN9Q4n1L51L81j75j01p4k70j70n4J32R8k0L0
-1988A0j08j9N0k39j74lJ3Q6L7p4r4P7J47O4J16m2N4L89J7j79J00N4n1j39k1J06j18kJ36j07
-1958H6k79k79K2Q9p0J49J05kQ6j55j48N7Q9J07k4R5J69j14j19j80j68J75J28J01J75m7K8
-1931G6J81O7O3J5j30j80j41j21j27k1J3O3K81J18k01r8L2Q3J09J7Nj81l54J23M23L2j42M5
-1903E0R5RL6J39m5k48o5J09J54J19q4j21k9J1M4j39j82J8m8MQ0j08Jn0k04J65J43j46j56
-1874d48k64J03M78J25L5J08j15j71nJ98N5j41L0J04R2o1k03J5j08k52J2j02k06P6K47J13
-1848b85j3J98J07p5J08k16m44j47n2L14L96j12o9J96J44j26l19j11P0K39K11j94j48K9J0
-1823b89J96J51J7jp8O5J10q5m2R8%j54K4J85j7r0r2k64k33j8R9J29J32P3O3J47N5j25o6P8
-1793F8qj55j43k66j46L53J32l04L3K74R1j08r9J38J39M5P8N2J6j90k13R4M3j10jK8p1j09
-1765c39l4rK5J15J24J57P0j5J9j91j82N9K6K2o8j29N6m4j21L4K2M9R8m4p3J63J63j19j07
-1736b73R8K79J83l17k43J26RN4Jj53P8rr1J94J02j53p5J90J27m5J31p2l32J31L63J00j93
-1709B10m02k06J97K58j21k74Q2R7K1K94K16o5j86j70o1j33m8Q3r4l4O1L4j9l02qM40Q6n1
-1681i5J2j46j1K6L4J62qk4J21O4l5j03O5J61nN2P6l3o5j72n4R9o6j1J43q5l02k17l4N0M1
-1650c60J10K35J5k80l5K12P2N0J06J70Q3l50l63n6p2J21K82JM5R2k06j29j9J0L30R1l06q
-1622a59J36J86K59p0m7p8n42k09L69J87j11k19k04M4K93R9j86J2J60J33J25j43q1K15Q1L9
-1596B89kk29j09N1K7J1m6n7j5R8J65n1j37R3j2l52j55J09nJ18J88r1j35j03q6Q8R0M7P0r
-1566a50q7j88j92P2L77L19r4j78J06J56J32J11p4k14k89j45J46J15R4J21j64k21p9J3K38
-1541g5L6k08J67J62j97j57l6O5P9P3J92rk50j30R0J40j43r0L38J31k27j50j20j17l8%K4J36
-1513c14K19oj56k4M9J27K00J95R9o8j20k71k76P1Ro9K24J59Qj07k55K2Q1j24K3k4o1J79J26
-1484h4Q4k0k87j36o3kK72p5k31J28j15k52L5J19K93K71n7j11L9J87M2k54j31O7j6jJ79J19
-1456@k1J41P9k52j44K8RJ60J17j49r5O2k4r0k3Q4J88O9r3l2k0j09j33J9K23J48R2M7j90j61
-1426g0K5J34Rm16k85J29rq7J55K68Qj30J11r6j42L93J93k67k02l0J44O4k9K5l5L4r9j77K97
-1397h5K79j89k17k7R4R9J22P9k20k43P4R2j34q3J28O4m6n6j97k32L0J98L8L3K48P1j31n2
-1369b63j4J17J20P5J03l18k81L36O2m73k67J38K45O1N7K16J42L6l4n8o0j38m4J30J77O2k30
-1342a03l69k78j1L00K60K10J62j99r9K66N1j57o8n5m3LJ30J97q3k87j70j02L3K26M8j66q0
-1315c84L9Q2l8m5K72J99j95j97n2j5lm2p8p0L8J53J41Rj71p7J17Kr7K2J64j4k05K78L53l31
-1285a45l13NK5K28K42Rk24k21J52J54m9o5l01k56O1Q2J74K81J32q2j76o0%N3K36L9k88k6
-1257c33K59K9m1J34m3j45P4J1k42k16k4O9P6J21Q9j06k14j4J31l0m4L3j20n9L02M06O7k30
-1229f0j60m6J23J80m0rp7k46K1M0m4R2ll5j72j97K54J44j15K29J43l11j75J60m1j67J30Q6
-1201b96m8L8M3J45J31J9J3J3J40j17l98M4K53J34J58Lr3j5P5J4l7M6l68n54MJ24R2J91N1
-1172a95R8O0n6J1j03j05J65K73j33m41K0J03n4L67K8m74o9p2j76K06K03M6N2L6J68J90q4
-1145F4k44k59k22J35M07P8k82l70l32K8L78K69K9K0J03j2r8R2P4j62r9m6j39%J15J07Q1q9
-1117c74n3Q7J6L5o3j93O0J95R2j0q5O5J85J15%j50JJ51j29k21j9O5J09J21P3K4p6j79j02
-1088b60J10N5j40J0J38k2m9n0j83j54K4K14J50k1K80K85k87j53J81j25k74j06R1R4j01J3
-1062b80P1p8J19K20pk03k20L9K59K14K4j39JJ33k1o5L2j04l45j46K11R4j7K03K70K2j70M
-1034A21J9j90Q4J97k29k57j2R0K25Q3k57k40j00j10L6J30kR2J15p1J14K23k9j46j28r0j56
-1007d88j59J21J10m1J21N0j37j7P7O6%j74k28m7M4R5L70J46l70q2J97R6J85m4o6K38j05k61
-979c03o4k18j25R3J60K13n0j72N5J68K16M8k38j27J05k6j69Q5K65P3k7K8Nl5QJ5l7M7Pj74
-949a74j05j07j45P7J01Q8J87l4r3K20J58j14o0j26k51M9J93Q0N6k39k92J84K80M1p9m6L9
-922a12k2K8R4j29j52O6J05J8p9j40n9J18J51lj67j91p8oK13L53j22l22L6j3q4J13J65J67
-894e2n9l53k21L7J12K08J65k89k97L49L20o2M2m7j09J79Qm14k65J34J79J20J01L7M8j72k90
-867e91M7l0k25J07K59R3q1r6J4q5m5J34M9J42J73j68j41R3J05K03O5k55j09K6o8N2O1o2q6
-838d19j46r5k4O0K56J85Qj5lj3j50o8J16rM3J49M0N8M2J31L14J28j73l04k52o6J6Rj3j8L
-807b10n8j27j14j1J50J77j3j41QL1j03l9M2J41L3k53J07L42m8NJ10j09j00m5k1N8P6k8j14
-778b54m1j64k00J55K14N2K6M6J45J00q3k61k25J10K09J68L3l96k65K69L12J64j1k27j63N9
-752b28r4k63J27J81j20m7j07N1K23k05r1O4k98QL62J39m8J0J59l4j41J1m5Qk2J5J99j71j65
-723e22P9k84j34M0j52K07K74M5J60J13o7l07k35K38J80q7q9j17J04K98Lk24pK37J96R6n8
-696a3k11j0Q8j60j29J52K03Q2O1N3n9q7j17j45M6J61M6q1k7K38J41k39j34l0j61N4K1k86
-668e43J3K78N5k0o5k5K17O2j52P9J46k38m42L3L97J11K9L2j40P2J00j43r1j35j35P9J90K48
-640A2J06m8p9k92l10q7Q9K29J23M1J4k09r4J80J05J16K38P3j75j65r9q6O0M7j09K4J96J29
-612B9m5m9k9k50m3K25k94l40K64K97R1q9k27n3m8q4K49L23l4j13R7j7k82k07J01K93O6j79
-584c48M1J72K0o7o0k8r7Q2K94j08j50J67j58j14K10j18j11J34k0K7O6M8J89p0j54J70q4l26
-556c93n3j2L3R1j56p9J86Q7jO4p5l21j34K59P2k67j43l6r5O4L87L88q5k99J21L02o1k12j32
-527e00n9J74J99nlP1J25P2L2J27j07k44p7r7K7o5k87J02J64qJ73J06K8q5j50R3k2j7J47r5
-497a81n1L6m9O3J21K25J38m1q2l59k46Ql8K48J34k04m1j13n4J90M3L0J39M5j89k18K5j4k8
-468d63J05JM7J00l7r6r1j4m5mJ89N5l8K7n2J56L52j15m36N0J29m01j32J48k04L4L41P5o5
-439c84k7m4m0K20K40j71r9J8k6K05j80m77Q3J94J19L14Jk99o3M5RK38J92j20N7K15n4j99
-411c3j57j00j35k8R8k22j54J59k15j74L45K85J42k5k01M5O9o8M1p6p9N1k37j76K54K54J89
-384a48J13j67k26m8J56J59L1j2k35l64r3J79L26J41k10j58J2k9q6%J36J44Q0m5j35n2N7R6
-356c78p3j12Q0m0L4K87L4o1n9k76j05J63J26j52k05J85J24j18J27J30p4n3L5J45J17n1j67
-329c37k1K42Q6j78j19j23k91k02J57J90K1J54J79Q9J40j03m23k65L3%KK10J16M4J00k40k84
-302h23N5J9L4R8j3J53J79j19q2R8N1pRP5J0k51k29J9L6j5KK6N3N2J09N0j00j3M2j9Qk7L2
-269d88K64J94j55k05j4Rj7r9j17R1k8j99P5J82N2oL4J0k50j37K03P9j8J5RM3p5q3r9j66J29
-238g67J78p3q0m5N9O6j77j65rqj7k5p7o6J39K72J46J50J86j14k87l6J47J29L9q7n6j24k18
-209i20J62J85l11j95O0l0Q1J38Q6J95J60q6k53j61m9n6M7L3l4J99P8l22k03j8O2K60J47l5
-181g80q5k42j61N3Q0N0pkl3jJ45Kk8J58N0m2j44k33p3rJ51K27o6j66j81j32Q3L6m6l0Q1K12
-149a133p7k28M4J11m8k02j34n3p9J28N7j72Q0P7j71o9k8RR5r7r8J7k06J4K82k91m24k26l58
-120c180j19o03l10K129J820o53p11l26k99j16n03q2J52j39K6n54m60m00j036m67j810m51
-98h092N950M308j471r90p27p83l9p78J61J98n24l86j310l88j030j988j211m893J719J4334
-78B060O284l453r28j599j251l07j344M50m77r08j72j445m02j578j843k108n037O908J5876
-59H726K297m027p07k169j017q03j110L48p71l34o66j216n7j609j008k520k694R868J1580
-40A2111j464l274q15j748m55q89p78M2o51k32p09n31p7j095l63j828j279N889N479j060j421
-19D852l34m84n0k79m23q36o89J10j98j76j89l56Q4p80k87K217J522m74l76k77k42J71m2j77
4B287M2p4k06j24q9m4p4k11j10N2n7k54k52J8K22J25RL8J5m0J23K06k7j46q8J8R8m7j18j52
34A140k00J46K41j10j70k00j89J58K39l2j48l4j9j1K77J56l50j34K44N3O9K43K0j42r8j33
60A016j25q3J7K16j5m76k12L95L61j6j13j92k54J22L14j74m08j15p3k63j20J96K32J84K32
85F46K14N7k50k23K16K07j13j10Koj68k27m9P1J49K2j05K88L46j88k69r6j71k0L01J31j84
112D71l1M5rJ31j4j31O1m0j12J06K1k37j7L66J32j91o0J02K97K47p8k1o2k49j02k18l29j0
140F8J72K62K05p9PJ27k41l01O6o8k42J13K05M1J3q1m6LL0J48j31k58J29J10q1K8J67J64j67
169C63j97K57J88j52j72j02J9j9r8L9J38K32Q9j51P5L9k34l3J6l7L6r0L1J51KM9q4k02J25
198B78R5k67j62K24K42k6J4J54Q1R9N9j80l49l78p6L32J07k23J11K80k4j41k40k21N9Qj1K76
226A21J65o4P0J77J01r9l23j94J20P7o3PnK3J03m7r1J70K62Mq9J80K28j76m99k44N6j19M1
255a08L14J6p9l5L9K66k2m9J91j55j81k05l65K07L57o5p5J00K19J07l9q8k26q1J33J34Q1j8
283C73Qj03k69j16J4J07J21Q2J96J02l5j01j76L4J38O3l7j65N3P4k09j30jL0P8J38J31m6L9
312C93R8r9m9q1j06L0qP7J15J11M8l95l06O6j11j0K47J73J01j4l1J3j33j95j1K86L30l1l18
341A90k02M5j2j47R3K38J8J7R2j91j95K02K46K5j52k67j85o4oj4L5K69K09QP0q8j85L6RO7
371A61L91J83l89m24n6K64L07j61k69J27l4o2J29k95j93M27K81j40j20j5j76n6K73j9k02N8
397a0J2k5J25K17J07j40r5PJ2nj83o2J25k2m5O2K57K42j78k14N7J49J69L8n5k4o4k07l17q5
427a52J91J34m4j98j7J72j45j32J91k7j53P9J6r3Lm3j12M8J77L8o9J13J38j11q9J65K97J83
455E60j45l27k37j07m2l3R3J89L9j1O6p6j52J75K65j02k38k18j32J40J51K14K95n3l6J53P
482D38O6J07O9J9j98j87j70j67L4k9j15m7o9l9m6k8p8j20J97K46J5M8N8Q4O1m0M6p7q7K92
512B83J66j98n7J11J13K04R7k50l09m6P0k0n7r2j77n1J12N7N9l8k11qJ26j9j0J05J53J6j07
541B2ll6j05j5R3L27K39k03j36K7j55OJ39k07k25J08J78K08J66k11k99J05J88k2K6l3k23m5
569h6J95J59K4j28j80n9O9K4j35j44L1J04qj2O5mJ28K70q5k39q0j51n9J35J22J57J55L2q6
598B14l5Q6p4q3J62K1j93q9mJ8J01Q6q3r9P0Q1J7kn2K0O0j54j96J3N7M7M4q8n2K3q5j8P9L6
632g2jl0mr2m5K00l1r8K78R5j49o6j19
645a34
##ENDNTUPLES=	NMRSPECTRUM
##END=	
