# Supplementary material for: Competition between N and O: use of diazine N-oxides as a test case for the Marcus theory rationale for ambident reactivity
Source: Chem Sci. 2020 Jul 23;11(35):9630–47. doi: 10.1039/d0sc02834g (PMC8162281; doi:10.1039/d0sc02834g)
Supplement: SC-011-D0SC02834G-s018 [file SC-011-D0SC02834G-s018.jcamp]

##TITLE=	4I199901
##JCAMPDX=	6.0	$$ NMR Plug-in 1.3 of MestReNova 6.0.2-5475
##DATATYPE=	NMRSPECTRUM
##DATACLASS=	NTUPLES
##NUMDIM=	1
##ORIGIN=	Bruker BioSpin GmbH
##OWNER=	nmrsu
##.OBSERVEFREQUENCY=	400.1300048828125
##.OBSERVENUCLEUS=	^1H
##.SOLVENTNAME=	3
##.PULSESEQUENCE=	zg30
##.ACQUISITIONMODE=	SIMULTANEOUS (DQD)
##$ORIGINALFORMAT=	Bruker XWIN-NMR
##$PARAMETERFILE=	(acqus, ASCII, C:/Users/peter/Documents/Ambident%20reactivity%20of%20diazine%20oxides%20(e.g.%20PyzNO)/NMR%20data%20files/Compound%2014%20in%20CD3CN/1H/acqus, 0)
$$ ##TITLE= Parameter file, TOPSPIN		Version 2.1
$$ ##JCAMPDX= 5.0
$$ ##DATATYPE= Parameter Values
$$ ##NPOINTS= 1	$$ modification sequence number
$$ ##ORIGIN= Bruker BioSpin GmbH
$$ ##OWNER= nmrsu
$$ $$ 2019-07-17 21:03:39.008 +0100  nmrsu@GH416706
$$ $$ \\143.239.221.79\nmr\400data (new server)/data/PB/nmr/4I199901/10/acqus
$$ $$ process C:\Bruker\TopSpin2.1\prog\mod\dirdata.exe
$$ ##$ACQT0= -2.3109243697479
$$ ##$AMP= (0..31)
$$ 100 100 100 100 100 100 100 100 100 100 100 100 100 100 100 100 100 100
$$ 100 100 100 100 100 100 100 100 100 100 100 100 100 100
$$ ##$ANAVPT= -1
$$ ##$AQSEQ= 0
$$ ##$AQ_mod= 3
$$ ##$AUNM= <au_zg>
$$ ##$AUTOPOS= <49 >
$$ ##$BF1= 400.13
$$ ##$BF2= 400.13
$$ ##$BF3= 400.13
$$ ##$BF4= 400.13
$$ ##$BF5= 500.13
$$ ##$BF6= 500.13
$$ ##$BF7= 500.13
$$ ##$BF8= 500.13
$$ ##$BYTORDA= 1
$$ ##$CFDGTYP= 0
$$ ##$CFRGTYP= 5
$$ ##$CHEMSTR= <none>
$$ ##$CNST= (0..63)
$$ 1 1 145 1 1 1 1 1 1 1 1 1 1 1 1 1 1 1 1 1 1 1 1 1 1 1 1 1 1 1 1 1 1 1 1
$$ 1 1 1 1 1 1 1 1 1 1 1 1 1 1 1 1 1 1 1 1 1 1 1 1 1 1 1 1 1
$$ ##$CPDPRG= <>
$$ ##$CPDPRG1= <>
$$ ##$CPDPRG2= <>
$$ ##$CPDPRG3= <>
$$ ##$CPDPRG4= <mlev>
$$ ##$CPDPRG5= <mlev>
$$ ##$CPDPRG6= <mlev>
$$ ##$CPDPRG7= <mlev>
$$ ##$CPDPRG8= <mlev>
$$ ##$CPDPRGB= <>
$$ ##$CPDPRGT= <>
$$ ##$D= (0..63)
$$ 0 2 0 0 0 0 0 0 0 0.06 0 0 0 0 0 0 0.0002 0 0 0 0 0 0 0 0 0 0 0 0 0 0 0
$$ 0 0 0 0 0 0 0 0 0 0 0 0 0 0 0 0 0 0 0 0 0 0 0 0 0 0 0 0 0 0 0 0
$$ ##$DATE= 1563393807
$$ ##$DBL= (0..7)
$$ 120 120 120 120 120 120 120 120
$$ ##$DBP= (0..7)
$$ 150 150 150 150 150 150 150 150
$$ ##$DBP07= 0
$$ ##$DBPNAM0= <>
$$ ##$DBPNAM1= <>
$$ ##$DBPNAM2= <>
$$ ##$DBPNAM3= <>
$$ ##$DBPNAM4= <>
$$ ##$DBPNAM5= <>
$$ ##$DBPNAM6= <>
$$ ##$DBPNAM7= <>
$$ ##$DBPOAL= (0..7)
$$ 0.5 0.5 0.5 0.5 0.5 0.5 0.5 0.5
$$ ##$DBPOFFS= (0..7)
$$ 0 0 0 0 0 0 0 0
$$ ##$DE= 6
$$ ##$DECBNUC= <off>
$$ ##$DECIM= 16
$$ ##$DECNUC= <off>
$$ ##$DECSTAT= 4
$$ ##$DIGMOD= 1
$$ ##$DIGTYP= 7
$$ ##$DL= (0..7)
$$ 0 120 120 120 120 120 120 120
$$ ##$DP= (0..7)
$$ 150 150 150 150 150 150 150 150
$$ ##$DP07= 0
$$ ##$DPNAME0= <>
$$ ##$DPNAME1= <>
$$ ##$DPNAME2= <>
$$ ##$DPNAME3= <>
$$ ##$DPNAME4= <>
$$ ##$DPNAME5= <>
$$ ##$DPNAME6= <>
$$ ##$DPNAME7= <>
$$ ##$DPOAL= (0..7)
$$ 0.5 0.5 0.5 0.5 0.5 0.5 0.5 0.5
$$ ##$DPOFFS= (0..7)
$$ 0 0 0 0 0 0 0 0
$$ ##$DQDMODE= 0
$$ ##$DR= 18
$$ ##$DS= 2
$$ ##$DSLIST= <SSSSSSSSSSSSSSS>
$$ ##$DSPFIRM= 0
$$ ##$DSPFVS= 12
$$ ##$DTYPA= 0
$$ ##$EXP= <PROTON_qNMR.c>
$$ ##$F1LIST= <111111111111111>
$$ ##$F2LIST= <222222222222222>
$$ ##$F3LIST= <333333333333333>
$$ ##$FCUCHAN= (0..9)
$$ 0 2 0 0 0 0 0 0 0 0
$$ ##$FL1= 90
$$ ##$FL2= 90
$$ ##$FL3= 90
$$ ##$FL4= 90
$$ ##$FOV= 20
$$ ##$FQ1LIST= <freqlist>
$$ ##$FQ2LIST= <freqlist>
$$ ##$FQ3LIST= <freqlist>
$$ ##$FQ4LIST= <freqlist>
$$ ##$FQ5LIST= <freqlist>
$$ ##$FQ6LIST= <freqlist>
$$ ##$FQ7LIST= <freqlist>
$$ ##$FQ8LIST= <freqlist>
$$ ##$FRQLO3= 1891556.29139073
$$ ##$FRQLO3N= 0
$$ ##$FS= (0..7)
$$ 83 83 83 83 83 83 83 83
$$ ##$FTLPGN= 0
$$ ##$FW= 90000
$$ ##$FnMODE= 0
$$ ##$FnTYPE= 0
$$ ##$GP031= 0
$$ ##$GPNAM0= <sine.100>
$$ ##$GPNAM1= <sine.100>
$$ ##$GPNAM10= <sine.100>
$$ ##$GPNAM11= <sine.100>
$$ ##$GPNAM12= <sine.100>
$$ ##$GPNAM13= <sine.100>
$$ ##$GPNAM14= <sine.100>
$$ ##$GPNAM15= <sine.100>
$$ ##$GPNAM16= <sine.100>
$$ ##$GPNAM17= <sine.100>
$$ ##$GPNAM18= <sine.100>
$$ ##$GPNAM19= <sine.100>
$$ ##$GPNAM2= <sine.100>
$$ ##$GPNAM20= <sine.100>
$$ ##$GPNAM21= <sine.100>
$$ ##$GPNAM22= <sine.100>
$$ ##$GPNAM23= <sine.100>
$$ ##$GPNAM24= <sine.100>
$$ ##$GPNAM25= <sine.100>
$$ ##$GPNAM26= <sine.100>
$$ ##$GPNAM27= <sine.100>
$$ ##$GPNAM28= <sine.100>
$$ ##$GPNAM29= <sine.100>
$$ ##$GPNAM3= <sine.100>
$$ ##$GPNAM30= <sine.100>
$$ ##$GPNAM31= <sine.100>
$$ ##$GPNAM4= <sine.100>
$$ ##$GPNAM5= <sine.100>
$$ ##$GPNAM6= <sine.100>
$$ ##$GPNAM7= <sine.100>
$$ ##$GPNAM8= <sine.100>
$$ ##$GPNAM9= <sine.100>
$$ ##$GPX= (0..31)
$$ 0 0 0 0 0 0 0 0 0 0 0 0 0 0 0 0 0 0 0 0 0 0 0 0 0 0 0 0 0 0 0 0
$$ ##$GPY= (0..31)
$$ 0 0 0 0 0 0 0 0 0 0 0 0 0 0 0 0 0 0 0 0 0 0 0 0 0 0 0 0 0 0 0 0
$$ ##$GPZ= (0..31)
$$ 0 0 0 0 0 0 0 0 0 0 0 0 0 0 0 0 0 0 0 0 0 0 0 0 0 0 0 0 0 0 0 0
$$ ##$GRDPROG= <>
$$ ##$GRPDLY= -1
$$ ##$HDDUTY= 20
$$ ##$HDRATE= 20
$$ ##$HGAIN= (0..3)
$$ 0 0 0 0
$$ ##$HL1= 1
$$ ##$HL2= 35
$$ ##$HL3= 16
$$ ##$HL4= 17
$$ ##$HOLDER= 0
$$ ##$HPMOD= (0..7)
$$ 0 0 0 0 0 0 0 0
$$ ##$HPPRGN= 0
$$ ##$IN= (0..63)
$$ 0.001 0.001 0.001 0.001 0.001 0.001 0.001 0.001 0.001 0.001 0.001 0.001
$$ 0.001 0.001 0.001 0.001 0.001 0.001 0.001 0.001 0.001 0.001 0.001 0.001
$$ 0.001 0.001 0.001 0.001 0.001 0.001 0.001 0.001 0.001 0.001 0.001 0.001
$$ 0.001 0.001 0.001 0.001 0.001 0.001 0.001 0.001 0.001 0.001 0.001 0.001
$$ 0.001 0.001 0.001 0.001 0.001 0.001 0.001 0.001 0.001 0.001 0.001 0.001
$$ 0.001 0.001 0.001 0.001
$$ ##$INF= (0..7)
$$ 0 0 0 0 0 0 0 0
$$ ##$INP= (0..63)
$$ 0 0 0 0 0 0 0 0 0 0 0 0 0 0 0 0 0 0 0 0 0 0 0 0 0 0 0 0 0 0 0 0 0 0 0 0
$$ 0 0 0 0 0 0 0 0 0 0 0 0 0 0 0 0 0 0 0 0 0 0 0 0 0 0 0 0
$$ ##$INSTRUM= <spect>
$$ ##$L= (0..31)
$$ 1 1 1 1 1 1 1 1 1 1 1 1 1 1 1 1 1 1 1 1 1 1 1 1 1 1 1 1 1 1 1 1
$$ ##$LFILTER= 200
$$ ##$LGAIN= -15
$$ ##$LINPSTP= 10
$$ ##$LOCKED= yes
$$ ##$LOCKFLD= 5782
$$ ##$LOCKGN= 115.900001525879
$$ ##$LOCKPOW= -40
$$ ##$LOCKPPM= 1.92999994754791
$$ ##$LOCNUC= <2H>
$$ ##$LOCPHAS= 333
$$ ##$LOCSHFT= yes
$$ ##$LOCSW= 0
$$ ##$LTIME= 0.136000007390976
$$ ##$MASR= 4200
$$ ##$MASRLST= <masrlst>
$$ ##$NBL= 1
$$ ##$NC= -2
$$ ##$NLOGCH= 1
$$ ##$NS= 16
$$ ##$NUC1= <1H>
$$ ##$NUC2= <off>
$$ ##$NUC3= <off>
$$ ##$NUC4= <off>
$$ ##$NUC5= <off>
$$ ##$NUC6= <off>
$$ ##$NUC7= <off>
$$ ##$NUC8= <off>
$$ ##$NUCLEI= 0
$$ ##$NUCLEUS= <off>
$$ ##$O1= 2470.96654339884
$$ ##$O2= 2470.96654339884
$$ ##$O3= 2470.96654339884
$$ ##$O4= 2470.96654339884
$$ ##$O5= 0
$$ ##$O6= 0
$$ ##$O7= 0
$$ ##$O8= 0
$$ ##$OBSCHAN= (0..9)
$$ 0 0 0 0 0 0 0 0 0 0
$$ ##$OVERFLW= 0
$$ ##$P= (0..63)
$$ 11 11 22 0 0 21.12 32 64 20000 0 0 80000 80000 0 0 400000 1000 2500 10000
$$ 600 2500 0 0 0 0 250 0 11 0.1 1500 0 0 20000 0 0 0 0 0 0 0 3000 0 0 0 0
$$ 0 0 0 0 0 0 0 0 0 0 0 0 0 0 0 0 0 0 0
$$ ##$PACOIL= (0..15)
$$ 0 0 0 0 0 0 0 0 0 0 0 0 0 0 0 0
$$ ##$PAPS= 2
$$ ##$PARMODE= 0
$$ ##$PCPD= (0..9)
$$ 100 75 100 100 100 100 100 100 100 100
$$ ##$PHCOR= (0..31)
$$ 0 0 0 0 0 0 0 0 0 0 0 0 0 0 0 0 0 0 0 0 0 0 0 0 0 0 0 0 0 0 0 0
$$ ##$PHLIST= <>
$$ ##$PHP= 1
$$ ##$PH_ref= 0
$$ ##$PL= (0..63)
$$ 120 -0.5 120 120 120 120 120 120 120 58.67 8.78 20.61 120 120 120 120 120
$$ 120 -0.5 16.17 120 120 120 120 120 120 120 20.61 120 120 120 120 120 120
$$ 120 120 120 120 120 120 120 120 120 120 120 120 120 120 120 120 120 120
$$ 120 120 120 120 120 120 120 120 120 120 120 120
$$ ##$PLSTEP= 0.1
$$ ##$PLSTRT= -6
$$ ##$POWMOD= 0
$$ ##$PQPHASE= 0
$$ ##$PQSCALE= 0
$$ ##$PR= 1
$$ ##$PRECHAN= (0..15)
$$ -1 3 2 -1 -1 -1 -1 -1 -1 -1 -1 -1 -1 -1 -1 -1
$$ ##$PRGAIN= 0
$$ ##$PROBHD= <5 mm PABBO BB/19F-1H/D Z-GRD Z108618/0693
$$ >
$$ ##$PROSOL= no
$$ ##$PULPROG= <zg30>
$$ ##$PW= 0
$$ ##$PYNM= <acqu.py>
$$ ##$QNP= 1
$$ ##$RD= 0
$$ ##$RECCHAN= (0..15)
$$ -1 -1 -1 -1 -1 -1 -1 -1 -1 -1 -1 -1 -1 -1 -1 -1
$$ ##$RECPH= 0
$$ ##$RECPRE= (0..15)
$$ -1 -1 -1 -1 -1 -1 -1 -1 -1 -1 -1 -1 -1 -1 -1 -1
$$ ##$RECPRFX= (0..15)
$$ -1 -1 -1 -1 -1 -1 -1 -1 -1 -1 -1 -1 -1 -1 -1 -1
$$ ##$RECSEL= (0..15)
$$ 0 0 0 0 0 0 0 0 0 0 0 0 0 0 0 0
$$ ##$RG= 71.8
$$ ##$RO= 20
$$ ##$ROUTWD1= (0..23)
$$ 0 0 0 0 0 0 0 0 0 0 0 0 0 0 0 0 0 0 0 0 1 1 0 0
$$ ##$ROUTWD2= (0..23)
$$ 0 0 0 0 0 1 0 0 0 0 0 0 0 0 0 0 0 0 1 0 1 1 0 0
$$ ##$RSEL= (0..9)
$$ 0 0 2 0 0 0 0 0 0 0
$$ ##$S= (0..7)
$$ 83 4 83 83 83 83 83 83
$$ ##$SEOUT= 0
$$ ##$SFO1= 400.132470966543
$$ ##$SFO2= 400.132470966543
$$ ##$SFO3= 400.132470966543
$$ ##$SFO4= 400.132470966543
$$ ##$SFO5= 500.13
$$ ##$SFO6= 500.13
$$ ##$SFO7= 500.13
$$ ##$SFO8= 500.13
$$ ##$SOLVENT= <CD3CN>
$$ ##$SP= (0..31)
$$ 1 69.02 63 120 120 0 58.67 120 120 0 37.59 37.59 0 0 120 0 150 150 120
$$ 60.96 59.05 62.36 55.04 150 150 150 150 150 150 22.85 120 120
$$ ##$SP07= 0
$$ ##$SPECTR= 0
$$ ##$SPNAM0= <gauss>
$$ ##$SPNAM1= <Gaus1.1000>
$$ ##$SPNAM10= <Sinc1.1000>
$$ ##$SPNAM11= <Sinc1.1000>
$$ ##$SPNAM12= <gauss>
$$ ##$SPNAM13= <gauss>
$$ ##$SPNAM14= <>
$$ ##$SPNAM15= <>
$$ ##$SPNAM16= <gauss>
$$ ##$SPNAM17= <gauss>
$$ ##$SPNAM18= <>
$$ ##$SPNAM19= <Sinc1.1000>
$$ ##$SPNAM2= <Gaus1_180r.1000>
$$ ##$SPNAM20= <Sinc1.1000>
$$ ##$SPNAM21= <Sinc1.1000>
$$ ##$SPNAM22= <Sinc1.1000>
$$ ##$SPNAM23= <gauss>
$$ ##$SPNAM24= <gauss>
$$ ##$SPNAM25= <gauss>
$$ ##$SPNAM26= <gauss>
$$ ##$SPNAM27= <gauss>
$$ ##$SPNAM28= <gauss>
$$ ##$SPNAM29= <Crp60,20,20.10>
$$ ##$SPNAM3= <>
$$ ##$SPNAM30= <>
$$ ##$SPNAM31= <>
$$ ##$SPNAM4= <>
$$ ##$SPNAM5= <gauss>
$$ ##$SPNAM6= <Squa100.1000>
$$ ##$SPNAM7= <>
$$ ##$SPNAM8= < >
$$ ##$SPNAM9= <gauss>
$$ ##$SPOAL= (0..31)
$$ 0.5 0.5 0.5 0.5 0.5 0.5 0.5 0.5 0.5 0.5 0.5 0.5 0.5 0.5 0.5 0.5 0.5 0.5
$$ 0.5 0.5 0.5 0.5 0.5 0.5 0.5 0.5 0.5 0.5 0.5 0.5 0.5 0.5
$$ ##$SPOFFS= (0..31)
$$ 0 0 0 0 0 0 0 0 0 0 0 0 0 0 0 0 0 0 0 0 0 0 0 0 0 0 0 0 0 0 0 0
$$ ##$SUBNAM0= <"">
$$ ##$SUBNAM1= <"">
$$ ##$SUBNAM2= <"">
$$ ##$SUBNAM3= <"">
$$ ##$SUBNAM4= <"">
$$ ##$SUBNAM5= <"">
$$ ##$SUBNAM6= <"">
$$ ##$SUBNAM7= <"">
$$ ##$SUBNAM8= <"">
$$ ##$SUBNAM9= <"">
$$ ##$SW= 20.6885126702362
$$ ##$SWIBOX= (0..15)
$$ 0 1 2 0 0 0 0 0 0 0 0 0 0 0 0 0
$$ ##$SW_h= 8278.14569536424
$$ ##$SWfinal= 0
$$ ##$TD= 65536
$$ ##$TD0= 1
$$ ##$TE= 673.2
$$ ##$TE2= 300
$$ ##$TE3= 300
$$ ##$TEG= 300
$$ ##$TL= (0..7)
$$ 0 120 120 120 120 120 120 120
$$ ##$TP= (0..7)
$$ 150 150 150 150 150 150 150 150
$$ ##$TP07= 0
$$ ##$TPNAME0= <>
$$ ##$TPNAME1= <>
$$ ##$TPNAME2= <>
$$ ##$TPNAME3= <>
$$ ##$TPNAME4= <>
$$ ##$TPNAME5= <>
$$ ##$TPNAME6= <>
$$ ##$TPNAME7= <>
$$ ##$TPOAL= (0..7)
$$ 0.5 0.5 0.5 0.5 0.5 0.5 0.5 0.5
$$ ##$TPOFFS= (0..7)
$$ 0 0 0 0 0 0 0 0
$$ ##$TUNHIN= 0
$$ ##$TUNHOUT= 0
$$ ##$TUNXOUT= 0
$$ ##$USERA1= <user>
$$ ##$USERA2= <user>
$$ ##$USERA3= <user>
$$ ##$USERA4= <user>
$$ ##$USERA5= <user>
$$ ##$V9= 5
$$ ##$VALIST= <valist>
$$ ##$VCLIST= <CCCCCCCCCCCCCCC>
$$ ##$VD= 0
$$ ##$VDLIST= <DDDDDDDDDDDDDDD>
$$ ##$VPLIST= <PPPPPPPPPPPPPPP>
$$ ##$VTLIST= <TTTTTTTTTTTTTTT>
$$ ##$WBST= 1024
$$ ##$WBSW= 4
$$ ##$XGAIN= (0..3)
$$ 0 0 0 0
$$ ##$XL= 0
$$ ##$YL= 0
$$ ##$YMAX_a= 396708
$$ ##$YMIN_a= -454651
$$ ##$ZGOPTNS= <>
$$ ##$ZL1= 120
$$ ##$ZL2= 120
$$ ##$ZL3= 120
$$ ##$ZL4= 120
$$ ##END=
$$ 
##$PARAMETERFILE=	(audita.txt, ASCII, C:/Users/peter/Documents/Ambident%20reactivity%20of%20diazine%20oxides%20(e.g.%20PyzNO)/NMR%20data%20files/Compound%2014%20in%20CD3CN/1H/audita.txt, 0)
$$ ##TITLE= Audit trail, TOPSPIN		Version 2.1
$$ ##JCAMPDX= 5.01
$$ ##ORIGIN= Bruker BioSpin GmbH
$$ ##OWNER= nmrsu
$$ $$ \\143.239.221.79\nmr\400data (new server)/data/PB/nmr/4I199901/10/audita.txt
$$ ##AUDIT TRAIL=  $$ (NUMBER, WHEN, WHO, WHERE, PROCESS, VERSION, WHAT)
$$ (   1,<2019-07-17 21:03:27.663 +0100>,<nmrsu>,<GH416706>,<go>,<TOPSPIN 2.1>,
$$       <created by zg
$$ 	started at 2019-07-17 21:01:36.466 +0100,
$$ 	POWCHK disabled, PULCHK disabled,
$$        configuration hash MD5:
$$        14 5D 95 01 CC 53 D7 77 55 1B E0 15 73 37 3C 8C
$$        data hash MD5: 64K
$$        EE C0 52 A0 97 6C AB A4 A9 26 62 19 C2 01 7E 2E>)
$$ (   2,<2019-07-17 21:03:38.742 +0100>,<nmrsu>,<GH416706>,<audit>,<TOPSPIN 2.1>,
$$       <user comment:
$$        ICON-NMR User ID: PB
$$        data hash MD5: 64K
$$        EE C0 52 A0 97 6C AB A4 A9 26 62 19 C2 01 7E 2E>)
$$ (   3,<2019-07-17 21:03:39.211 +0100>,<nmrsu>,<GH416706>,<dirdata>,<TOPSPIN 2.1>,
$$       <wrpa from 1 10 "4I199901" "PB" "C:\Bruker\TopSpin2.1"
$$        data hash MD5: 64K
$$        EE C0 52 A0 97 6C AB A4 A9 26 62 19 C2 01 7E 2E>)
$$ ##END=
$$ 
$$ $$ hash MD5
$$ $$ F7 3A E2 B9 1B CB 1F C0 34 87 F3 3B 9C 56 9F 40
$$ 
##$PARAMETERFILE=	(auditp.txt, ASCII, C:/Users/peter/Documents/Ambident%20reactivity%20of%20diazine%20oxides%20(e.g.%20PyzNO)/NMR%20data%20files/Compound%2014%20in%20CD3CN/1H/pdata/1/auditp.txt, 0)
$$ ##TITLE= Audit trail, TOPSPIN		Version 2.1
$$ ##JCAMPDX= 5.01
$$ ##ORIGIN= Bruker BioSpin GmbH
$$ ##OWNER= nmrsu
$$ $$ \\143.239.221.79\nmr\400data (new server)/data/PB/nmr/4I199901/10/pdata/1/auditp.txt
$$ ##AUDIT TRAIL=  $$ (NUMBER, WHEN, WHO, WHERE, PROCESS, VERSION, WHAT)
$$ (   1,<2019-07-17 21:03:27.663 +0100>,<nmrsu>,<GH416706>,<go>,<TOPSPIN 2.1>,
$$       <created by zg
$$ 	started at 2019-07-17 21:01:36.466 +0100,
$$ 	POWCHK disabled, PULCHK disabled,
$$        configuration hash MD5:
$$        14 5D 95 01 CC 53 D7 77 55 1B E0 15 73 37 3C 8C
$$        data hash MD5: 64K
$$        EE C0 52 A0 97 6C AB A4 A9 26 62 19 C2 01 7E 2E>)
$$ (   2,<2019-07-17 21:03:35.539 +0100>,<nmrsu>,<GH416706>,<proc1d>,<TOPSPIN 2.1>,
$$       <Start of raw data processing
$$        ef LB = 0.3 FT_mod = 6 PKNL = 1 SI = 64K 
$$        data hash MD5: 64K
$$        40 26 B1 5A FB 4B 76 44 96 5B 9F 8A D9 A9 F8 27>)
$$ (   3,<2019-07-17 21:03:36.195 +0100>,<nmrsu>,<GH416706>,<proc1d>,<TOPSPIN 2.1>,
$$       <apk 
$$        data hash MD5: 64K
$$        89 24 92 7B 57 41 3A B3 D5 12 80 F5 AE AB 71 B4>)
$$ (   4,<2019-07-17 21:03:36.398 +0100>,<nmrsu>,<GH416706>,<proc1d>,<TOPSPIN 2.1>,
$$       <abs ABSG = 5 
$$        data hash MD5: 64K
$$        E4 B2 4B 8B 20 1D 7B C1 1C 3A AC CB D1 A3 F3 EC>)
$$ (   5,<2019-07-17 21:03:38.774 +0100>,<nmrsu>,<GH416706>,<audit>,<TOPSPIN 2.1>,
$$       <user comment:
$$        ICON-NMR User ID: PB
$$        data hash MD5: 64K
$$        E4 B2 4B 8B 20 1D 7B C1 1C 3A AC CB D1 A3 F3 EC>)
$$ (   6,<2019-07-17 21:03:39.633 +0100>,<nmrsu>,<GH416706>,<dirdata>,<TOPSPIN 2.1>,
$$       <wrpa from 1 10 "4I199901" "PB" "C:\Bruker\TopSpin2.1"
$$        data hash MD5: 64K
$$        E4 B2 4B 8B 20 1D 7B C1 1C 3A AC CB D1 A3 F3 EC>)
$$ ##END=
$$ 
$$ $$ hash MD5
$$ $$ FE 73 07 9C 0D 0E 13 C7 7B 67 F5 35 74 6C 23 4D
$$ 
##$PARAMETERFILE=	(format.temp, ASCII, C:/Users/peter/Documents/Ambident%20reactivity%20of%20diazine%20oxides%20(e.g.%20PyzNO)/NMR%20data%20files/Compound%2014%20in%20CD3CN/1H/format.temp, 0)
$$ EDIT_PAR COMMAND FILE
$$ 
$$ DI_MODE         LONG
$$ ED_ENTRY        ACQU
$$ ORDER           FILE
$$ 
$$ 
$$ HEADER		"F2 - Acquisition Parameters"
$$ T_NAME		Date_
$$ 		TYPE	R64
$$ 		CLASS	ACQU
$$ 		SUBRANGE 0.0 50000000
$$ 		REL	"Date_=itodate(DATE)"
$$ 		INV_REL	"DATE=datetoi(Date_,DATE)"
$$ 		FORMAT	"%14.0f"
$$ 		TEXT	" "
$$ END
$$ T_NAME		Time
$$ 		TYPE	R32
$$ 		CLASS	ACQU
$$ 		SUBRANGE 0.0 1000000
$$ 		REL	"Time=itotime(DATE)"
$$ 		INV_REL	"DATE=timetoi(Time,DATE)"
$$ 		FORMAT	"%14.2f"
$$ 		TEXT	" "
$$ END
$$ NAME		INSTRUM
$$ 		TEXT	" "
$$ END
$$ NAME		PROBHD
$$ 		FORMAT	"%14.14s"
$$ 		TEXT	" "
$$ END
$$ NAME		PULPROG
$$ 		TEXT	" "
$$ END
$$ NAME		TD
$$ 		TEXT	" "
$$ END
$$ NAME		SOLVENT
$$ 		TEXT	" "
$$ END
$$ NAME		NS
$$ 		TEXT	" "
$$ END
$$ NAME		DS
$$ 		TEXT	" "
$$ END
$$ T_NAME		SWH
$$ 		TYPE	R32
$$ 		CLASS	ACQU
$$ 		SUBRANGE 0.0 1e8
$$ 		REL	"SWH=SW*SFO1"
$$ 		INV_REL "SW=SWH/SFO1"
$$ 		UNIT	"Hz"
$$ 		FORMAT	"%14.3f Hz"
$$ 		TEXT	" "
$$ END
$$ T_NAME          FIDRES
$$                 TYPE    R32
$$                 CLASS   ACQU
$$                 SUBRANGE 0.0 100000
$$                 REL     "FIDRES=SW*SFO1/TD"
$$                 INV_REL "TD = nextpow(SW*SFO1/FIDRES)"
$$ 		UNIT	"Hz"
$$ 		FORMAT	"%14.6f Hz"
$$ 		TEXT	" "
$$ END
$$ T_NAME          AQ
$$ 		TYPE	R32
$$ 		CLASS	ACQU
$$ 		SUBRANGE 0.0 1000
$$ 		REL	"AQ=aqcalc(SW,SFO1,TD,DIGTYP)"
$$ 		INV_REL	"TD=tdcalc(SW,SFO1,1.0e6*AQ,DIGTYP)"
$$ 		UNIT	"sec"
$$ 		FORMAT	"%14.7f sec"
$$ 		TEXT	" "
$$ END
$$ NAME		RG
$$ 		TEXT	" "
$$ END
$$ T_NAME          DW
$$ 		TYPE	R32
$$ 		CLASS	ACQU
$$ 		SUBRANGE 0.0 1000000
$$ 		REL	"DW=1/(2*SW*SFO1)"
$$ 		INV_REL	"SW=1000000/(2*(0.005+DW)*SFO1)"
$$ 		UNIT	"usec"
$$ 		FORMAT	"%14.3lf usec"
$$ 		TEXT	" "
$$ END
$$ NAME		DE
$$ 		FORMAT	"%14.2f usec"
$$ 		TEXT	" "
$$ END
$$ NAME		TE
$$ 		FORMAT	"%14.1f K"
$$ 		TEXT	" "
$$ END
$$ T_NAME		D1
$$ 		TYPE	R32
$$ 		CLASS	ACQU
$$ 		SUBRANGE 0.0 1e38
$$ 		REL	"D1=D[1]"
$$ 		INV_REL	"D[1]=D1"
$$ 		UNIT	"sec"
$$ 		FORMAT	"%14.8f sec"
$$ 		TEXT	" "
$$ END
$$ NAME		TD0
$$ 		TEXT	" "
$$ END
$$ HEADER		"======== CHANNEL f1 ========"
$$ NAME		NUC1
$$ 		NONEDIT
$$ 		TEXT	" "
$$ END
$$ T_NAME		P1
$$ 		TYPE	R32
$$ 		CLASS	ACQU
$$ 		SUBRANGE 0.0 1.0e10
$$ 		REL	"P1=P[1]"
$$ 		INV_REL	"P[1]=P1"
$$ 		UNIT	"usec"
$$ 		FORMAT	"%14.2f usec"
$$ 		TEXT	" "
$$ END
$$ T_NAME		PL1
$$ 		TYPE	R32
$$ 		CLASS	ACQU
$$ 		SUBRANGE -6.0 1e38
$$ 		REL	"PL1=PL[1]"
$$ 		INV_REL	"PL[1]=PL1"
$$ 		UNIT	"dB"
$$ 		FORMAT	"%14.2f dB"
$$ 		TEXT	" "
$$ END
$$ NAME		SFO1
$$ 		FORMAT	"%14.7f MHz"
$$ 		TEXT	" "
$$ END
$$ 
##$PARAMETERFILE=	(intrng, ASCII, C:/Users/peter/Documents/Ambident%20reactivity%20of%20diazine%20oxides%20(e.g.%20PyzNO)/NMR%20data%20files/Compound%2014%20in%20CD3CN/1H/pdata/1/intrng, 0)
$$ P 0
$$ 8.964158   8.282913
$$ 7.947026   6.879384
$$ 2.175382   1.750157
$$ 
##$PARAMETERFILE=	(parm.txt, ASCII, C:/Users/peter/Documents/Ambident%20reactivity%20of%20diazine%20oxides%20(e.g.%20PyzNO)/NMR%20data%20files/Compound%2014%20in%20CD3CN/1H/pdata/1/parm.txt, 0)
$$ NAME           4I199901                
$$ EXPNO                10                
$$ PROCNO                1                
$$ Date_          20190717                
$$ Time              21.03                
$$ INSTRUM           spect                
$$ PROBHD   5 mm PABBO BB/                
$$ PULPROG            zg30                
$$ TD                65536                
$$ SOLVENT           CD3CN                
$$ NS                   16                
$$ DS                    2                
$$ SWH            8278.146 Hz             
$$ FIDRES         0.126314 Hz             
$$ AQ            3.9584243 sec            
$$ RG                 71.8                
$$ DW               60.400 usec           
$$ DE                 6.00 usec           
$$ TE                673.2 K              
$$ D1           2.00000000 sec            
$$ TD0                   1                
$$ 
$$ ======== CHANNEL f1 ========
$$ NUC1                 1H                
$$ P1                11.00 usec           
$$ PL1               -0.50 dB             
$$ SFO1        400.1324710 MHz            
$$ SI                65536                
$$ SF          400.1300000 MHz            
$$ WDW                  EM                
$$ SSB                   0                
$$ LB                 0.30 Hz             
$$ GB                    0                
$$ PC                 1.00                
$$ 
##$PARAMETERFILE=	(procs, ASCII, C:/Users/peter/Documents/Ambident%20reactivity%20of%20diazine%20oxides%20(e.g.%20PyzNO)/NMR%20data%20files/Compound%2014%20in%20CD3CN/1H/pdata/1/procs, 0)
$$ ##TITLE= Parameter file, TOPSPIN		Version 2.1
$$ ##JCAMPDX= 5.0
$$ ##DATATYPE= Parameter Values
$$ ##NPOINTS= 1	$$ modification sequence number
$$ ##ORIGIN= Bruker BioSpin GmbH
$$ ##OWNER= nmrsu
$$ $$ 2019-07-17 21:03:39.524 +0100  nmrsu@GH416706
$$ $$ \\143.239.221.79\nmr\400data (new server)/data/PB/nmr/4I199901/10/pdata/1/procs
$$ $$ process C:\Bruker\TopSpin2.1\prog\mod\dirdata.exe
$$ ##$ABSF1= 16.51973
$$ ##$ABSF2= -4.168911
$$ ##$ABSG= 5
$$ ##$ABSL= 3
$$ ##$ALPHA= 0
$$ ##$AQORDER= 0
$$ ##$ASSFAC= 0
$$ ##$ASSFACI= 0
$$ ##$ASSFACX= 0
$$ ##$ASSWID= 0
$$ ##$AUNMP= <proc_1d_noPrint>
$$ ##$AXLEFT= 0
$$ ##$AXNAME= <>
$$ ##$AXNUC= <1H>
$$ ##$AXRIGHT= 0
$$ ##$AXTYPE= 0
$$ ##$AXUNIT= <>
$$ ##$AZFE= 0.1
$$ ##$AZFW= 0.1
$$ ##$BCFW= 0
$$ ##$BC_mod= 0
$$ ##$BYTORDP= 0
$$ ##$COROFFS= 0
$$ ##$CY= 15
$$ ##$DATMOD= 1
$$ ##$DC= 0
$$ ##$DFILT= <>
$$ ##$DTYPP= 0
$$ ##$F1P= 11
$$ ##$F2P= -1
$$ ##$FCOR= 0.5
$$ ##$FTSIZE= 65536
$$ ##$FT_mod= 6
$$ ##$GAMMA= 0
$$ ##$GB= 0
$$ ##$INTBC= 1
$$ ##$INTSCL= 1
$$ ##$ISEN= 128
$$ ##$LB= 0.3
$$ ##$LEV0= 0
$$ ##$LPBIN= 0
$$ ##$MAXI= 19.29798
$$ ##$MC2= 0
$$ ##$MEAN= 0
$$ ##$ME_mod= 0
$$ ##$MI= 0.1
$$ ##$NCOEF= 0
$$ ##$NC_proc= -3
$$ ##$NLEV= 6
$$ ##$NOISF1= 0
$$ ##$NOISF2= 0
$$ ##$NSP= 0
$$ ##$NTH_PI= 0
$$ ##$NZP= 0
$$ ##$OFFSET= 16.51973
$$ ##$PC= 1
$$ ##$PHC0= 188.1477
$$ ##$PHC1= -2.43532
$$ ##$PH_mod= 1
$$ ##$PKNL= yes
$$ ##$PPARMOD= 0
$$ ##$PPDIAG= 0
$$ ##$PPIPTYP= 0
$$ ##$PPMPNUM= 100
$$ ##$PPRESOL= 1
$$ ##$PSCAL= 0
$$ ##$PSIGN= 0
$$ ##$PYNMP= <proc.py>
$$ ##$REVERSE= no
$$ ##$SF= 400.13
$$ ##$SI= 65536
$$ ##$SIGF1= 0
$$ ##$SIGF2= 0
$$ ##$SINO= 400
$$ ##$SIOLD= 65536
$$ ##$SPECTYP= <>
$$ ##$SREGLST= <1H.CDCl3>
$$ ##$SSB= 0
$$ ##$STSI= 65536
$$ ##$STSR= 0
$$ ##$SW_p= 8278.14569536424
$$ ##$SYMM= 0
$$ ##$S_DEV= 0
$$ ##$TDeff= 65536
$$ ##$TDoff= 0
$$ ##$TI= <PMc
$$ 5-405 ppt
$$ 
$$ >
$$ ##$TILT= no
$$ ##$TM1= 0
$$ ##$TM2= 0
$$ ##$TOPLEV= 0
$$ ##$USERP1= <user>
$$ ##$USERP2= <user>
$$ ##$USERP3= <user>
$$ ##$USERP4= <user>
$$ ##$USERP5= <user>
$$ ##$WDW= 1
$$ ##$XDIM= 8192
$$ ##$YMAX_p= 354974189
$$ ##$YMIN_p= -36213
$$ ##END=
$$ 
##$PARAMETERFILE=	(pulseprogram, ASCII, C:/Users/peter/Documents/Ambident%20reactivity%20of%20diazine%20oxides%20(e.g.%20PyzNO)/NMR%20data%20files/Compound%2014%20in%20CD3CN/1H/pulseprogram, 0)
$$ # 1 "C:/Bruker/TopSpin2.1/exp/stan/nmr/lists/pp/zg30"
$$ ;zg30
$$ ;avance-version (07/04/03)
$$ ;1D sequence
$$ ;using 30 degree flip angle
$$ ;
$$ ;$CLASS=HighRes
$$ ;$DIM=1D
$$ ;$TYPE=
$$ ;$SUBTYPE=
$$ ;$COMMENT=
$$ 
$$ 
$$ # 1 "C:/Bruker/TopSpin2.1/exp/stan/nmr/lists/pp/Avance.incl" 1
$$ ;Avance2.incl
$$ ;   for 1
$$ ;
$$ ;avance-version (07/08/21)
$$ ;
$$ ;$CLASS=HighRes Incl
$$ ;$COMMENT=
$$ 
$$ 
$$ 
$$ 
$$ 
$$ 
$$ 
$$ 
$$ 
$$ 
$$ 
$$ 
$$ 
$$ 
$$ 
$$ 
$$ 
$$ 
$$ 
$$ 
$$ 
$$ 
$$ 
$$ 
$$ 
$$ 
$$ 
$$ 
$$ 
$$ 
$$ 
$$ 
$$ 
$$ 
$$ 
$$ 
$$ 
$$ 
$$ 
$$ 
$$ 
$$ 
$$ 
$$ 
$$ 
$$ 
$$ 
$$ 
$$ 
$$ 
$$ 
$$ 
$$ 
$$ 
$$ 
$$ 
$$ 
$$ 
$$ 
$$ 
$$ 
$$ 
$$ 
$$ 
$$ 
$$ 
$$ 
$$ 
$$ 
$$ 
$$ 
$$ 
$$ 
$$ 
$$ 
$$ 
$$ 
$$ 
$$ 
$$ 
$$ 
$$ 
$$ 
$$ 
$$ 
$$ 
$$ 
$$ 
$$ 
$$ 
$$ 
$$ 
$$ 
$$ 
$$ 
$$ 
$$ 
$$ 
$$ 
$$ 
$$ 
$$ 
$$ 
$$ 
$$ 
$$ 
$$ 
$$ 
$$ 
$$ 
$$ 
$$ 
$$ 
$$ 
$$ 
$$ 
$$ 
$$ 
$$ 
$$ 
$$ 
$$ 
$$ 
$$ 
$$ 
$$ 
$$ 
$$ 
$$ 
$$ 
$$ 
$$ 
$$ 
$$ ;$Id: Avance2.incl,v 1.17.2.1 2007/09/14 16:17:35 ber Exp $
$$ # 13 "C:/Bruker/TopSpin2.1/exp/stan/nmr/lists/pp/zg30" 2
$$ 
$$ 
$$ 
$$ "acqt0=-p1*0.66/3.1416"
$$ 
$$ 
$$ # 1 "mc_line 19 file C:/Bruker/TopSpin2.1/exp/stan/nmr/lists/pp/zg30 expanding definition part of mc command before ze"
$$ define delay MCWRK
$$ define delay MCREST
$$ "MCWRK = 0.333333*30m"
$$ "MCREST = 30m - 30m"
$$     dccorr
$$ # 19 "C:/Bruker/TopSpin2.1/exp/stan/nmr/lists/pp/zg30"
$$ 1 ze
$$ # 1 "mc_line 19 file C:/Bruker/TopSpin2.1/exp/stan/nmr/lists/pp/zg30 expanding definition of mc command after ze"
$$ # 20 "C:/Bruker/TopSpin2.1/exp/stan/nmr/lists/pp/zg30"
$$ # 1 "mc_line 20 file C:/Bruker/TopSpin2.1/exp/stan/nmr/lists/pp/zg30 expanding start label for mc command"
$$ 2 MCWRK  * 2
$$ LBLF0, MCWRK
$$   MCREST
$$ # 21 "C:/Bruker/TopSpin2.1/exp/stan/nmr/lists/pp/zg30"
$$   d1
$$   p1*0.33 ph1
$$   go=2 ph31
$$ # 1 "mc_line 24 file C:/Bruker/TopSpin2.1/exp/stan/nmr/lists/pp/zg30 expanding mc command in line"
$$   MCWRK wr #0
$$   MCWRK zd 
$$   lo to LBLF0 times td0
$$ 
$$   MCWRK
$$ # 25 "C:/Bruker/TopSpin2.1/exp/stan/nmr/lists/pp/zg30"
$$ exit
$$ 
$$ 
$$ ph1=0 2 2 0 1 3 3 1
$$ ph31=0 2 2 0 1 3 3 1
$$ 
$$ 
$$ ;pl1 : f1 channel - power level for pulse (default)
$$ ;p1 : f1 channel -  90 degree high power pulse
$$ ;d1 : relaxation delay; 1-5 * T1
$$ ;NS: 1 * n, total number of scans: NS * TD0
$$ 
$$ 
$$ 
$$ ;$Id: zg30,v 1.9 2007/04/11 13:34:31 ber Exp $
$$ 
##$PARAMETERFILE=	(title, ASCII, C:/Users/peter/Documents/Ambident%20reactivity%20of%20diazine%20oxides%20(e.g.%20PyzNO)/NMR%20data%20files/Compound%2014%20in%20CD3CN/1H/pdata/1/title, 0)
$$ pb311 Pyz + Ph2CHCl + AgOTf (CD3CN, 20 C)
$$ 
##$PARAMETERFILE=	(uxnmr.par, ASCII, C:/Users/peter/Documents/Ambident%20reactivity%20of%20diazine%20oxides%20(e.g.%20PyzNO)/NMR%20data%20files/Compound%2014%20in%20CD3CN/1H/uxnmr.par, 0)
$$ ##TITLE= Parameter file, TOPSPIN		Version 2.1
$$ ##JCAMPDX= 5.0
$$ ##DATATYPE= Parameter Values
$$ ##NPOINTS= 25	$$ modification sequence number
$$ ##ORIGIN= Bruker BioSpin GmbH
$$ ##OWNER= Administrator
$$ $$ 2015-01-16 15:56:28.828 +0000  nmrsu@GH416706
$$ $$ C:/Bruker/TopSpin2.1/conf/instr/spect/uxnmr.par
$$ $$ process C:\Bruker\TopSpin2.1\prog\mod\hconfserver.exe
$$ ##$ACB= 0
$$ ##$ACBTAT= (0..15)
$$ 0 66 66 0 0 0 0 0 0 0 0 0 0 0 0 0
$$ ##$ACBTBA= (0..15)
$$ 0 1 1 0 0 0 0 0 0 0 0 0 0 0 0 0
$$ ##$ACBTBLK= (0..15)
$$ 0 0 0 0 0 0 0 0 0 0 0 0 0 0 0 0
$$ ##$ACBTCTL= (0..15)
$$ 0 0 0 0 0 0 0 0 0 0 0 0 0 0 0 0
$$ ##$ACBTDI= (0..15)
$$ 0 102 102 0 0 0 0 0 0 0 0 0 0 0 0 0
$$ ##$ACBTDM= (0..15)
$$ 0 10 10 0 0 0 0 0 0 0 0 0 0 0 0 0
$$ ##$ACBTFHI= (0..15)
$$ 0 400 400 0 0 0 0 0 0 0 0 0 0 0 0 0
$$ ##$ACBTFL= (0..15)
$$ 0 73 74 0 0 0 0 0 0 0 0 0 0 0 0 0
$$ ##$ACBTFLO= (0..15)
$$ 0 20 20 0 0 0 0 0 0 0 0 0 0 0 0 0
$$ ##$ACBTINP= (0..15)
$$ 0 0 0 0 0 0 0 0 0 0 0 0 0 0 0 0
$$ ##$ACBTOUT= (0..15)
$$ 0 1 2 0 0 0 0 0 0 0 0 0 0 0 0 0
$$ ##$ACBTPO= (0..15)
$$ 0 150000 60000 0 0 0 0 0 0 0 0 0 0 0 0 0
$$ ##$ACBTPW= (0..15)
$$ 0 10 10 0 0 0 0 0 0 0 0 0 0 0 0 0
$$ ##$ACBTSB= (0..15)
$$ 0 0 0 0 0 0 0 0 0 0 0 0 0 0 0 0
$$ ##$ACBTY= <no>
$$ ##$AQSBDCH= (0..95)
$$ 0 0 0 0 0 0 255 255 255 255 255 255 255 255 255 255 255 255 255 255 255
$$ 255 255 255 255 255 255 255 255 255 255 255 255 255 255 255 255 255 255
$$ 255 255 255 255 255 255 255 255 255 255 255 255 255 255 255 255 255 255
$$ 255 255 255 255 255 255 255 255 255 255 255 255 255 255 255 255 255 255
$$ 255 255 255 255 255 255 255 255 255 255 255 255 255 255 255 255 255 255
$$ 255 255 255
$$ ##$AQSBDHW= (0..95)
$$ 1 2 2 0 0 0 255 255 255 255 255 255 255 255 255 255 255 255 255 255 255
$$ 255 255 255 255 255 255 255 255 255 255 255 255 255 255 255 255 255 255
$$ 255 255 255 255 255 255 255 255 255 255 255 255 255 255 255 255 255 255
$$ 255 255 255 255 255 255 255 255 255 255 255 255 255 255 255 255 255 255
$$ 255 255 255 255 255 255 255 255 255 255 255 255 255 255 255 255 255 255
$$ 255 255 255
$$ ##$AQSBDID= (0..95)
$$ 88 83 83 65 67 66 255 255 255 255 255 255 255 255 255 255 255 255 255 255
$$ 255 255 255 255 255 255 255 255 255 255 255 255 255 255 255 255 255 255
$$ 255 255 255 255 255 255 255 255 255 255 255 255 255 255 255 255 255 255
$$ 255 255 255 255 255 255 255 255 255 255 255 255 255 255 255 255 255 255
$$ 255 255 255 255 255 255 255 255 255 255 255 255 255 255 255 255 255 255
$$ 255 255 255 255
$$ ##$AQSBDNO= (0..95)
$$ 1 1 2 1 1 1 255 255 255 255 255 255 255 255 255 255 255 255 255 255 255
$$ 255 255 255 255 255 255 255 255 255 255 255 255 255 255 255 255 255 255
$$ 255 255 255 255 255 255 255 255 255 255 255 255 255 255 255 255 255 255
$$ 255 255 255 255 255 255 255 255 255 255 255 255 255 255 255 255 255 255
$$ 255 255 255 255 255 255 255 255 255 255 255 255 255 255 255 255 255 255
$$ 255 255 255
$$ ##$AQSBDSL= (0..95)
$$ 2 3 4 8 9 19 255 255 255 255 255 255 255 255 255 255 255 255 255 255 255
$$ 255 255 255 255 255 255 255 255 255 255 255 255 255 255 255 255 255 255
$$ 255 255 255 255 255 255 255 255 255 255 255 255 255 255 255 255 255 255
$$ 255 255 255 255 255 255 255 255 255 255 255 255 255 255 255 255 255 255
$$ 255 255 255 255 255 255 255 255 255 255 255 255 255 255 255 255 255 255
$$ 255 255 255
$$ ##$AQSBDTY= (0..95)
$$ 3 16 16 5 9 7 255 255 255 255 255 255 255 255 255 255 255 255 255 255 255
$$ 255 255 255 255 255 255 255 255 255 255 255 255 255 255 255 255 255 255
$$ 255 255 255 255 255 255 255 255 255 255 255 255 255 255 255 255 255 255
$$ 255 255 255 255 255 255 255 255 255 255 255 255 255 255 255 255 255 255
$$ 255 255 255 255 255 255 255 255 255 255 255 255 255 255 255 255 255 255
$$ 255 255 255
$$ ##$AQSBUAD= (0..95)
$$ 52 36 37 54 26 32 255 255 255 255 255 255 255 255 255 255 255 255 255 255
$$ 255 255 255 255 255 255 255 255 255 255 255 255 255 255 255 255 255 255
$$ 255 255 255 255 255 255 255 255 255 255 255 255 255 255 255 255 255 255
$$ 255 255 255 255 255 255 255 255 255 255 255 255 255 255 255 255 255 255
$$ 255 255 255 255 255 255 255 255 255 255 255 255 255 255 255 255 255 255
$$ 255 255 255 255
$$ ##$AQSECL= (0..95)
$$ 2 2 2 3 2 255 255 255 255 255 255 255 255 255 255 255 255 255 255 255 255
$$ 255 255 255 255 255 255 255 255 255 255 255 255 255 255 255 255 255 255
$$ 255 255 255 255 255 255 255 255 255 255 255 255 255 255 255 255 255 255
$$ 255 255 255 255 255 255 255 255 255 255 255 255 255 255 255 255 255 255
$$ 255 255 255 255 255 255 255 255 255 255 255 255 255 255 255 255 255 255
$$ 255 255 255
$$ ##$AQSECLS= (0..95)
$$ 0 3 1 0 0 255 255 255 255 255 255 255 255 255 255 255 255 255 255 255 255
$$ 255 255 255 255 255 255 255 255 255 255 255 255 255 255 255 255 255 255
$$ 255 255 255 255 255 255 255 255 255 255 255 255 255 255 255 255 255 255
$$ 255 255 255 255 255 255 255 255 255 255 255 255 255 255 255 255 255 255
$$ 255 255 255 255 255 255 255 255 255 255 255 255 255 255 255 255 255 255
$$ 255 255 255
$$ ##$AQSSPLT= no
$$ ##$ATT19F= (0..1)
$$ 0 0
$$ ##$ATT1H= (0..1)
$$ 0 0
$$ ##$ATT3H= (0..1)
$$ 0 0
$$ ##$ATTX= (0..1)
$$ 0 0
$$ ##$ATTY= (0..1)
$$ 0 0
$$ ##$ATTZ= (0..1)
$$ 0 0
$$ ##$BACSAIR= yes
$$ ##$BACSCAP= 60
$$ ##$BACSDEL= 10
$$ ##$BACSFCM= no
$$ ##$BACSOPT= <>
$$ ##$BACSTY= <tty07>
$$ ##$BARPTY= <no>
$$ ##$BFREQ= 400.13
$$ ##$BGAETH1= <no>
$$ ##$BGAETH2= <no>
$$ ##$BGAETH3= <no>
$$ ##$BGAETH4= <no>
$$ ##$BGAETH5= <no>
$$ ##$BGAETH6= <no>
$$ ##$BGAETH7= <no>
$$ ##$BGAETH8= <no>
$$ ##$BIRDS= yes
$$ ##$BMPC= 0
$$ ##$BMPCTY= <no>
$$ ##$BPSUTY= <no>
$$ ##$BSMS= 1
$$ ##$BSMSETH= <no>
$$ ##$BSMSTY= <tty02>
$$ ##$CFASMOD= (0..7)
$$ 1 1 1 1 1 1 1 1
$$ ##$CFASMUL= (0..7)
$$ 1 1 1 1 1 1 1 1
$$ ##$CNFTXDR= (0..7)
$$ 6 6 0 0 0 0 0 0
$$ ##$COMDIG2= 0
$$ ##$CPDBTY= <no>
$$ ##$CRCOTY= <no>
$$ ##$CSW1= (0..31)
$$ 0 0 0 0 0 0 0 0 0 0 0 0 0 0 0 0 0 0 0 0 0 0 0 0 0 0 0 0 0 0 0 0
$$ ##$CSW2= (0..31)
$$ 0 0 0 0 0 0 0 0 0 0 0 0 0 0 0 0 0 0 0 0 0 0 0 0 0 0 0 0 0 0 0 0
$$ ##$CSWNUM= (0..7)
$$ 0 0 0 0 0 0 0 0
$$ ##$DATSTAT= no
$$ ##$DIGI140= (0..7)
$$ 0 0 0 0 0 0 0 0
$$ ##$DIGIB12= (0..7)
$$ 0 0 0 0 0 0 0 0
$$ ##$DIGIB16= (0..7)
$$ 0 0 0 0 0 0 0 0
$$ ##$DIGIFA= (0..7)
$$ 0 0 0 0 0 0 0 0
$$ ##$DIGIHA= (0..7)
$$ 0 0 0 0 0 0 0 0
$$ ##$DIGIHAF= (0..7)
$$ 0 0 0 0 0 0 0 0
$$ ##$DIGIHRD= (0..7)
$$ 0 0 0 0 0 0 0 0
$$ ##$DIGIIA= (0..7)
$$ 0 0 0 0 0 0 0 0
$$ ##$DIGIO16= (0..7)
$$ 0 0 0 0 0 0 0 0
$$ ##$DIGISA= (0..7)
$$ 1 0 0 0 0 0 0 0
$$ ##$DIGISAF= (0..7)
$$ 0 0 0 0 0 0 0 0
$$ ##$DIGISL= (0..7)
$$ 0 0 0 0 0 0 0 0
$$ ##$DIGITYI= (0..7)
$$ 0 0 0 0 0 0 0 0
$$ ##$DIGITYP= (0..7)
$$ 0 0 0 0 0 0 0 0
$$ ##$DIGITZ= 0
$$ ##$DRU= no
$$ ##$DRUETH01= <no>
$$ ##$DRUETH02= <no>
$$ ##$DRUETH03= <no>
$$ ##$DRUETH04= <no>
$$ ##$DRUETH05= <no>
$$ ##$DRUETH06= <no>
$$ ##$DRUETH07= <no>
$$ ##$DRUETH08= <no>
$$ ##$DRUETH09= <no>
$$ ##$DRUETH10= <no>
$$ ##$DRUETH11= <no>
$$ ##$DRUETH12= <no>
$$ ##$DRUETH13= <no>
$$ ##$DRUETH14= <no>
$$ ##$DRUETH15= <no>
$$ ##$DRUETH16= <no>
$$ ##$DRUETH17= <no>
$$ ##$DRUETH18= <no>
$$ ##$DRUETH19= <no>
$$ ##$DRUETH20= <no>
$$ ##$DRUETH21= <no>
$$ ##$DRUETH22= <no>
$$ ##$DRUETH23= <no>
$$ ##$DRUETH24= <no>
$$ ##$DRUETH25= <no>
$$ ##$DRUETH26= <no>
$$ ##$DRUETH27= <no>
$$ ##$DRUETH28= <no>
$$ ##$DRUETH29= <no>
$$ ##$DRUETH30= <no>
$$ ##$DRUETH31= <no>
$$ ##$DRUETH32= <no>
$$ ##$FCUMEM= (0..7)
$$ 520192 520192 0 0 0 0 0 0
$$ ##$FCUPAL= (0..7)
$$ 256 256 0 0 0 0 0 0
$$ ##$FGSVTY= <no>
$$ ##$FQMIX= 0
$$ ##$FUNCMOD= <>
$$ ##$GCUTYPE= 1
$$ ##$GPREDEL= 0
$$ ##$GPSCUTY= <no>
$$ ##$GRADRES= 5
$$ ##$GTUTY= <no>
$$ ##$HFAC= 3
$$ ##$HPCU= 0
$$ ##$HPCUTY= <no>
$$ ##$HPTXLP= (0..3)
$$ -1 -1 -1 -1
$$ ##$HPTXPI= (0..3)
$$ 0 0 0 0
$$ ##$HPTXPO= (0..3)
$$ 0 0 0 0
$$ ##$HPTXTY= (0..3)
$$ 0 0 0 0
$$ ##$IF451= 0
$$ ##$IFREQ= 1
$$ ##$INTFPR= 0
$$ ##$IPSO= no
$$ ##$IPSOETH= <>
$$ ##$LOCKTY= <tty03>
$$ ##$LOCSWID= 0
$$ ##$LOCSWIF= 0
$$ ##$M2FAC= 0
$$ ##$MAS= 0
$$ ##$MASETIME= 10
$$ ##$MASITIME= 10
$$ ##$MASTY= <no>
$$ ##$MAS_CT= 0
$$ ##$MAS_SG= 0
$$ ##$MAS_TO= 0
$$ ##$MEMPRM= 0
$$ ##$MHFAC= 0
$$ ##$MXFAC= 0
$$ ##$NAMPD1= <2H>
$$ ##$NAMPD10= <>
$$ ##$NAMPD11= <>
$$ ##$NAMPD12= <>
$$ ##$NAMPD13= <>
$$ ##$NAMPD14= <>
$$ ##$NAMPD15= <>
$$ ##$NAMPD16= <>
$$ ##$NAMPD2= <1H>
$$ ##$NAMPD3= <X-BB19F_2HS>
$$ ##$NAMPD4= <>
$$ ##$NAMPD5= <>
$$ ##$NAMPD6= <>
$$ ##$NAMPD7= <>
$$ ##$NAMPD8= <>
$$ ##$NAMPD9= <>
$$ ##$NFCU= 2
$$ ##$NMRCH= 2
$$ ##$NMRMEM= 16384
$$ ##$NRCU= 1
$$ ##$NROUT= 1
$$ ##$NSGU= 2
$$ ##$PAMPF1= (0..15)
$$ 75 99 0 27 2 0 0 203 0 0 0 0 0 0 0 0
$$ ##$PAMPF2= (0..15)
$$ 0 0 0 0 0 0 0 0 0 0 0 0 0 0 0 0
$$ ##$PAMPF3= (0..15)
$$ 0 0 0 0 0 0 0 0 0 0 0 0 0 0 0 0
$$ ##$PAMPF4= (0..15)
$$ 0 0 0 0 0 0 0 0 0 0 0 0 0 0 0 0
$$ ##$PAMPF5= (0..15)
$$ 0 0 0 0 0 0 0 0 0 0 0 0 0 0 0 0
$$ ##$PAMPF6= (0..15)
$$ 0 0 0 0 0 0 0 0 0 0 0 0 0 0 0 0
$$ ##$PAMPF7= (0..15)
$$ 0 0 0 0 0 0 0 0 0 0 0 0 0 0 0 0
$$ ##$PAMPF8= (0..15)
$$ 0 0 0 0 0 0 0 0 0 0 0 0 0 0 0 0
$$ ##$PH4= 0
$$ ##$PHF4TY= <no>
$$ ##$POWCHK= no
$$ ##$PRAMD1= (0..7)
$$ 0 1048576 0 0 0 1048576 0 0
$$ ##$PRAMD10= (0..7)
$$ 0 0 0 0 0 0 0 0
$$ ##$PRAMD11= (0..7)
$$ 0 0 0 0 0 0 0 0
$$ ##$PRAMD12= (0..7)
$$ 0 0 0 0 0 0 0 0
$$ ##$PRAMD13= (0..7)
$$ 0 0 0 0 0 0 0 0
$$ ##$PRAMD14= (0..7)
$$ 0 0 0 0 0 0 0 0
$$ ##$PRAMD15= (0..7)
$$ 0 0 0 0 0 0 0 0
$$ ##$PRAMD16= (0..7)
$$ 0 0 0 0 0 0 0 0
$$ ##$PRAMD17= (0..7)
$$ 0 0 0 0 0 0 0 0
$$ ##$PRAMD18= (0..7)
$$ 0 0 0 0 0 0 0 0
$$ ##$PRAMD19= (0..7)
$$ 0 0 0 0 0 0 0 0
$$ ##$PRAMD2= (0..7)
$$ 0 0 0 0 0 0 0 0
$$ ##$PRAMD20= (0..7)
$$ 0 0 0 0 0 0 0 0
$$ ##$PRAMD21= (0..7)
$$ 0 0 0 0 0 0 0 0
$$ ##$PRAMD3= (0..7)
$$ 2 0 0 0 2 0 0 0
$$ ##$PRAMD4= (0..7)
$$ 2147483644 2146435071 2147483647 134217727 2147483644 2146435071 2147483647
$$ 134217727
$$ ##$PRAMD5= (0..7)
$$ 0 0 0 0 0 0 0 0
$$ ##$PRAMD6= (0..7)
$$ 0 0 0 0 0 0 0 0
$$ ##$PRAMD7= (0..7)
$$ 0 0 0 0 0 0 0 0
$$ ##$PRAMD8= (0..7)
$$ 0 0 0 0 0 0 0 0
$$ ##$PRAMD9= (0..7)
$$ 0 0 0 0 0 0 0 0
$$ ##$PRAMLED= (0..1)
$$ 15 15
$$ ##$PRAMP1= <tty01>
$$ ##$PRAMP2= <no>
$$ ##$PRAMP3= <no>
$$ ##$PRAMP4= <no>
$$ ##$PRAMP5= <no>
$$ ##$PRAMP6= <no>
$$ ##$PRAMP7= <no>
$$ ##$PRAMP8= <no>
$$ ##$PRAMPTP= 0
$$ ##$PREPTY= <no>
$$ ##$PRESHLD= 0
$$ ##$PTS160= -1
$$ ##$PTSA2X= (0..7)
$$ 0 0 0 0 0 0 0 0
$$ ##$PTSF2X= (0..7)
$$ 0 0 0 0 0 0 0 0
$$ ##$PTSFMX= (0..7)
$$ 429.9 429.9 0 0 0 0 0 0
$$ ##$PULCHK= no
$$ ##$RCUCDS= (0..7)
$$ 8388608 0 0 0 0 0 0 0
$$ ##$RCUCFS= (0..7)
$$ 4096 0 0 0 0 0 0 0
$$ ##$RCUCSS= (0..7)
$$ 1048576 0 0 0 0 0 0 0
$$ ##$RCUI2C1= (0..7)
$$ 78 0 0 0 0 0 0 0
$$ ##$RCUI2C2= (0..7)
$$ 0 0 0 0 0 0 0 0
$$ ##$RCUI2C3= (0..7)
$$ 0 0 0 0 0 0 0 0
$$ ##$RCUI2C4= (0..7)
$$ 0 0 0 0 0 0 0 0
$$ ##$RCUI2C5= (0..7)
$$ 0 0 0 0 0 0 0 0
$$ ##$RCUI2C6= (0..7)
$$ 0 0 0 0 0 0 0 0
$$ ##$RCUI2C7= (0..7)
$$ 0 0 0 0 0 0 0 0
$$ ##$RCUI2C8= (0..7)
$$ 0 0 0 0 0 0 0 0
$$ ##$RDCU= 0
$$ ##$RFSVTY= <no>
$$ ##$RGTYPE= (0..31)
$$ 5 0 0 0 0 0 0 0 0 0 0 0 0 0 0 0 0 0 0 0 0 0 0 0 0 0 0 0 0 0 0 0
$$ ##$RG_max= (0..31)
$$ 46341 0 0 0 0 0 0 0 0 0 0 0 0 0 0 0 0 0 0 0 0 0 0 0 0 0 0 0 0 0 0 0
$$ ##$RG_min= (0..31)
$$ 1 0 0 0 0 0 0 0 0 0 0 0 0 0 0 0 0 0 0 0 0 0 0 0 0 0 0 0 0 0 0 0
$$ ##$RG_tab1= (0..255)
$$ 1 1.1 1.3 1.4 1.6 1.8 2 2.2 2.5 2.8 3.2 3.6 4 4.5 5 5.7 6.3 7.1 8 9 10.1
$$ 11.3 12.7 14.3 16 18 20.2 22.6 25.4 28.5 32 35.9 40.3 45.3 50.8 57 64 71.8
$$ 80.6 90.5 101.6 114 128 143.7 161.3 181 203.2 228.1 256 287.4 322.5 362
$$ 406.4 456.1 512 574.7 645.1 724.1 812.7 912.3 1024 1149.4 1290.2 1448.2
$$ 1625.5 1824.6 2048 2298.8 2580.3 2896.3 3251 3649.1 4096 4597.6 5160.6
$$ 5792.6 6502 7298.2 8192 9195.2 10321.3 11585.2 13004 14596.5 16384 18390.4
$$ 20642.5 23170.5 26008 29193 32768 36780.8 41285.1 46341 -1 -1 -1 -1 -1
$$ -1 -1 -1 -1 -1 -1 -1 -1 -1 -1 -1 -1 -1 -1 -1 -1 -1 -1 -1 -1 -1 -1 -1 -1
$$ -1 -1 -1 -1 -1 -1 -1 -1 -1 -1 -1 -1 -1 -1 -1 -1 -1 -1 -1 -1 -1 -1 -1 -1
$$ -1 -1 -1 -1 -1 -1 -1 -1 -1 -1 -1 -1 -1 -1 -1 -1 -1 -1 -1 -1 -1 -1 -1 -1
$$ -1 -1 -1 -1 -1 -1 -1 -1 -1 -1 -1 -1 -1 -1 -1 -1 -1 -1 -1 -1 -1 -1 -1 -1
$$ -1 -1 -1 -1 -1 -1 -1 -1 -1 -1 -1 -1 -1 -1 -1 -1 -1 -1 -1 -1 -1 -1 -1 -1
$$ -1 -1 -1 -1 -1 -1 -1 -1 -1 -1 -1 -1 -1 -1 -1 -1 -1 -1 -1 -1 -1 -1 -1 -1
$$ -1 -1 -1 -1 -1 -1 -1 -1 -1 -1 -1 -1 -1
$$ ##$RG_tab2= (0..255)
$$ -1 -1 -1 -1 -1 -1 -1 -1 -1 -1 -1 -1 -1 -1 -1 -1 -1 -1 -1 -1 -1 -1 -1 -1
$$ -1 -1 -1 -1 -1 -1 -1 -1 -1 -1 -1 -1 -1 -1 -1 -1 -1 -1 -1 -1 -1 -1 -1 -1
$$ -1 -1 -1 -1 -1 -1 -1 -1 -1 -1 -1 -1 -1 -1 -1 -1 -1 -1 -1 -1 -1 -1 -1 -1
$$ -1 -1 -1 -1 -1 -1 -1 -1 -1 -1 -1 -1 -1 -1 -1 -1 -1 -1 -1 -1 -1 -1 -1 -1
$$ -1 -1 -1 -1 -1 -1 -1 -1 -1 -1 -1 -1 -1 -1 -1 -1 -1 -1 -1 -1 -1 -1 -1 -1
$$ -1 -1 -1 -1 -1 -1 -1 -1 -1 -1 -1 -1 -1 -1 -1 -1 -1 -1 -1 -1 -1 -1 -1 -1
$$ -1 -1 -1 -1 -1 -1 -1 -1 -1 -1 -1 -1 -1 -1 -1 -1 -1 -1 -1 -1 -1 -1 -1 -1
$$ -1 -1 -1 -1 -1 -1 -1 -1 -1 -1 -1 -1 -1 -1 -1 -1 -1 -1 -1 -1 -1 -1 -1 -1
$$ -1 -1 -1 -1 -1 -1 -1 -1 -1 -1 -1 -1 -1 -1 -1 -1 -1 -1 -1 -1 -1 -1 -1 -1
$$ -1 -1 -1 -1 -1 -1 -1 -1 -1 -1 -1 -1 -1 -1 -1 -1 -1 -1 -1 -1 -1 -1 -1 -1
$$ -1 -1 -1 -1 -1 -1 -1 -1 -1 -1 -1 -1 -1 -1 -1 -1
$$ ##$RG_tab3= (0..255)
$$ -1 -1 -1 -1 -1 -1 -1 -1 -1 -1 -1 -1 -1 -1 -1 -1 -1 -1 -1 -1 -1 -1 -1 -1
$$ -1 -1 -1 -1 -1 -1 -1 -1 -1 -1 -1 -1 -1 -1 -1 -1 -1 -1 -1 -1 -1 -1 -1 -1
$$ -1 -1 -1 -1 -1 -1 -1 -1 -1 -1 -1 -1 -1 -1 -1 -1 -1 -1 -1 -1 -1 -1 -1 -1
$$ -1 -1 -1 -1 -1 -1 -1 -1 -1 -1 -1 -1 -1 -1 -1 -1 -1 -1 -1 -1 -1 -1 -1 -1
$$ -1 -1 -1 -1 -1 -1 -1 -1 -1 -1 -1 -1 -1 -1 -1 -1 -1 -1 -1 -1 -1 -1 -1 -1
$$ -1 -1 -1 -1 -1 -1 -1 -1 -1 -1 -1 -1 -1 -1 -1 -1 -1 -1 -1 -1 -1 -1 -1 -1
$$ -1 -1 -1 -1 -1 -1 -1 -1 -1 -1 -1 -1 -1 -1 -1 -1 -1 -1 -1 -1 -1 -1 -1 -1
$$ -1 -1 -1 -1 -1 -1 -1 -1 -1 -1 -1 -1 -1 -1 -1 -1 -1 -1 -1 -1 -1 -1 -1 -1
$$ -1 -1 -1 -1 -1 -1 -1 -1 -1 -1 -1 -1 -1 -1 -1 -1 -1 -1 -1 -1 -1 -1 -1 -1
$$ -1 -1 -1 -1 -1 -1 -1 -1 -1 -1 -1 -1 -1 -1 -1 -1 -1 -1 -1 -1 -1 -1 -1 -1
$$ -1 -1 -1 -1 -1 -1 -1 -1 -1 -1 -1 -1 -1 -1 -1 -1
$$ ##$RG_tab4= (0..255)
$$ -1 -1 -1 -1 -1 -1 -1 -1 -1 -1 -1 -1 -1 -1 -1 -1 -1 -1 -1 -1 -1 -1 -1 -1
$$ -1 -1 -1 -1 -1 -1 -1 -1 -1 -1 -1 -1 -1 -1 -1 -1 -1 -1 -1 -1 -1 -1 -1 -1
$$ -1 -1 -1 -1 -1 -1 -1 -1 -1 -1 -1 -1 -1 -1 -1 -1 -1 -1 -1 -1 -1 -1 -1 -1
$$ -1 -1 -1 -1 -1 -1 -1 -1 -1 -1 -1 -1 -1 -1 -1 -1 -1 -1 -1 -1 -1 -1 -1 -1
$$ -1 -1 -1 -1 -1 -1 -1 -1 -1 -1 -1 -1 -1 -1 -1 -1 -1 -1 -1 -1 -1 -1 -1 -1
$$ -1 -1 -1 -1 -1 -1 -1 -1 -1 -1 -1 -1 -1 -1 -1 -1 -1 -1 -1 -1 -1 -1 -1 -1
$$ -1 -1 -1 -1 -1 -1 -1 -1 -1 -1 -1 -1 -1 -1 -1 -1 -1 -1 -1 -1 -1 -1 -1 -1
$$ -1 -1 -1 -1 -1 -1 -1 -1 -1 -1 -1 -1 -1 -1 -1 -1 -1 -1 -1 -1 -1 -1 -1 -1
$$ -1 -1 -1 -1 -1 -1 -1 -1 -1 -1 -1 -1 -1 -1 -1 -1 -1 -1 -1 -1 -1 -1 -1 -1
$$ -1 -1 -1 -1 -1 -1 -1 -1 -1 -1 -1 -1 -1 -1 -1 -1 -1 -1 -1 -1 -1 -1 -1 -1
$$ -1 -1 -1 -1 -1 -1 -1 -1 -1 -1 -1 -1 -1 -1 -1 -1
$$ ##$RG_tab5= (0..255)
$$ -1 -1 -1 -1 -1 -1 -1 -1 -1 -1 -1 -1 -1 -1 -1 -1 -1 -1 -1 -1 -1 -1 -1 -1
$$ -1 -1 -1 -1 -1 -1 -1 -1 -1 -1 -1 -1 -1 -1 -1 -1 -1 -1 -1 -1 -1 -1 -1 -1
$$ -1 -1 -1 -1 -1 -1 -1 -1 -1 -1 -1 -1 -1 -1 -1 -1 -1 -1 -1 -1 -1 -1 -1 -1
$$ -1 -1 -1 -1 -1 -1 -1 -1 -1 -1 -1 -1 -1 -1 -1 -1 -1 -1 -1 -1 -1 -1 -1 -1
$$ -1 -1 -1 -1 -1 -1 -1 -1 -1 -1 -1 -1 -1 -1 -1 -1 -1 -1 -1 -1 -1 -1 -1 -1
$$ -1 -1 -1 -1 -1 -1 -1 -1 -1 -1 -1 -1 -1 -1 -1 -1 -1 -1 -1 -1 -1 -1 -1 -1
$$ -1 -1 -1 -1 -1 -1 -1 -1 -1 -1 -1 -1 -1 -1 -1 -1 -1 -1 -1 -1 -1 -1 -1 -1
$$ -1 -1 -1 -1 -1 -1 -1 -1 -1 -1 -1 -1 -1 -1 -1 -1 -1 -1 -1 -1 -1 -1 -1 -1
$$ -1 -1 -1 -1 -1 -1 -1 -1 -1 -1 -1 -1 -1 -1 -1 -1 -1 -1 -1 -1 -1 -1 -1 -1
$$ -1 -1 -1 -1 -1 -1 -1 -1 -1 -1 -1 -1 -1 -1 -1 -1 -1 -1 -1 -1 -1 -1 -1 -1
$$ -1 -1 -1 -1 -1 -1 -1 -1 -1 -1 -1 -1 -1 -1 -1 -1
$$ ##$RG_tab6= (0..255)
$$ -1 -1 -1 -1 -1 -1 -1 -1 -1 -1 -1 -1 -1 -1 -1 -1 -1 -1 -1 -1 -1 -1 -1 -1
$$ -1 -1 -1 -1 -1 -1 -1 -1 -1 -1 -1 -1 -1 -1 -1 -1 -1 -1 -1 -1 -1 -1 -1 -1
$$ -1 -1 -1 -1 -1 -1 -1 -1 -1 -1 -1 -1 -1 -1 -1 -1 -1 -1 -1 -1 -1 -1 -1 -1
$$ -1 -1 -1 -1 -1 -1 -1 -1 -1 -1 -1 -1 -1 -1 -1 -1 -1 -1 -1 -1 -1 -1 -1 -1
$$ -1 -1 -1 -1 -1 -1 -1 -1 -1 -1 -1 -1 -1 -1 -1 -1 -1 -1 -1 -1 -1 -1 -1 -1
$$ -1 -1 -1 -1 -1 -1 -1 -1 -1 -1 -1 -1 -1 -1 -1 -1 -1 -1 -1 -1 -1 -1 -1 -1
$$ -1 -1 -1 -1 -1 -1 -1 -1 -1 -1 -1 -1 -1 -1 -1 -1 -1 -1 -1 -1 -1 -1 -1 -1
$$ -1 -1 -1 -1 -1 -1 -1 -1 -1 -1 -1 -1 -1 -1 -1 -1 -1 -1 -1 -1 -1 -1 -1 -1
$$ -1 -1 -1 -1 -1 -1 -1 -1 -1 -1 -1 -1 -1 -1 -1 -1 -1 -1 -1 -1 -1 -1 -1 -1
$$ -1 -1 -1 -1 -1 -1 -1 -1 -1 -1 -1 -1 -1 -1 -1 -1 -1 -1 -1 -1 -1 -1 -1 -1
$$ -1 -1 -1 -1 -1 -1 -1 -1 -1 -1 -1 -1 -1 -1 -1 -1
$$ ##$RG_tab7= (0..255)
$$ -1 -1 -1 -1 -1 -1 -1 -1 -1 -1 -1 -1 -1 -1 -1 -1 -1 -1 -1 -1 -1 -1 -1 -1
$$ -1 -1 -1 -1 -1 -1 -1 -1 -1 -1 -1 -1 -1 -1 -1 -1 -1 -1 -1 -1 -1 -1 -1 -1
$$ -1 -1 -1 -1 -1 -1 -1 -1 -1 -1 -1 -1 -1 -1 -1 -1 -1 -1 -1 -1 -1 -1 -1 -1
$$ -1 -1 -1 -1 -1 -1 -1 -1 -1 -1 -1 -1 -1 -1 -1 -1 -1 -1 -1 -1 -1 -1 -1 -1
$$ -1 -1 -1 -1 -1 -1 -1 -1 -1 -1 -1 -1 -1 -1 -1 -1 -1 -1 -1 -1 -1 -1 -1 -1
$$ -1 -1 -1 -1 -1 -1 -1 -1 -1 -1 -1 -1 -1 -1 -1 -1 -1 -1 -1 -1 -1 -1 -1 -1
$$ -1 -1 -1 -1 -1 -1 -1 -1 -1 -1 -1 -1 -1 -1 -1 -1 -1 -1 -1 -1 -1 -1 -1 -1
$$ -1 -1 -1 -1 -1 -1 -1 -1 -1 -1 -1 -1 -1 -1 -1 -1 -1 -1 -1 -1 -1 -1 -1 -1
$$ -1 -1 -1 -1 -1 -1 -1 -1 -1 -1 -1 -1 -1 -1 -1 -1 -1 -1 -1 -1 -1 -1 -1 -1
$$ -1 -1 -1 -1 -1 -1 -1 -1 -1 -1 -1 -1 -1 -1 -1 -1 -1 -1 -1 -1 -1 -1 -1 -1
$$ -1 -1 -1 -1 -1 -1 -1 -1 -1 -1 -1 -1 -1 -1 -1 -1
$$ ##$RG_tab8= (0..255)
$$ -1 -1 -1 -1 -1 -1 -1 -1 -1 -1 -1 -1 -1 -1 -1 -1 -1 -1 -1 -1 -1 -1 -1 -1
$$ -1 -1 -1 -1 -1 -1 -1 -1 -1 -1 -1 -1 -1 -1 -1 -1 -1 -1 -1 -1 -1 -1 -1 -1
$$ -1 -1 -1 -1 -1 -1 -1 -1 -1 -1 -1 -1 -1 -1 -1 -1 -1 -1 -1 -1 -1 -1 -1 -1
$$ -1 -1 -1 -1 -1 -1 -1 -1 -1 -1 -1 -1 -1 -1 -1 -1 -1 -1 -1 -1 -1 -1 -1 -1
$$ -1 -1 -1 -1 -1 -1 -1 -1 -1 -1 -1 -1 -1 -1 -1 -1 -1 -1 -1 -1 -1 -1 -1 -1
$$ -1 -1 -1 -1 -1 -1 -1 -1 -1 -1 -1 -1 -1 -1 -1 -1 -1 -1 -1 -1 -1 -1 -1 -1
$$ -1 -1 -1 -1 -1 -1 -1 -1 -1 -1 -1 -1 -1 -1 -1 -1 -1 -1 -1 -1 -1 -1 -1 -1
$$ -1 -1 -1 -1 -1 -1 -1 -1 -1 -1 -1 -1 -1 -1 -1 -1 -1 -1 -1 -1 -1 -1 -1 -1
$$ -1 -1 -1 -1 -1 -1 -1 -1 -1 -1 -1 -1 -1 -1 -1 -1 -1 -1 -1 -1 -1 -1 -1 -1
$$ -1 -1 -1 -1 -1 -1 -1 -1 -1 -1 -1 -1 -1 -1 -1 -1 -1 -1 -1 -1 -1 -1 -1 -1
$$ -1 -1 -1 -1 -1 -1 -1 -1 -1 -1 -1 -1 -1 -1 -1 -1
$$ ##$RG_tabA= (0..255)
$$ 1 1.1 1.3 1.4 1.6 1.8 2 2.2 2.5 2.8 3.2 3.6 4 4.5 5 5.7 6.3 7.1 8 9 10.1
$$ 11.3 12.7 14.3 16 18 20.2 22.6 25.4 28.5 32 35.9 40.3 45.3 50.8 57 64 71.8
$$ 80.6 90.5 101.6 114 128 143.7 161.3 181 203.2 228.1 256 287.4 322.5 362
$$ 406.4 456.1 512 574.7 645.1 724.1 812.7 912.3 1024 1149.4 1290.2 1448.2
$$ 1625.5 1824.6 2048 2298.8 2580.3 2896.3 3251 3649.1 4096 4597.6 5160.6
$$ 5792.6 6502 7298.2 8192 9195.2 10321.3 11585.2 13004 14596.5 16384 18390.4
$$ 20642.5 23170.5 26008 29193 32768 36780.8 41285.1 46341 -1 -1 -1 -1 -1
$$ -1 -1 -1 -1 -1 -1 -1 -1 -1 -1 -1 -1 -1 -1 -1 -1 -1 -1 -1 -1 -1 -1 -1 -1
$$ -1 -1 -1 -1 -1 -1 -1 -1 -1 -1 -1 -1 -1 -1 -1 -1 -1 -1 -1 -1 -1 -1 -1 -1
$$ -1 -1 -1 -1 -1 -1 -1 -1 -1 -1 -1 -1 -1 -1 -1 -1 -1 -1 -1 -1 -1 -1 -1 -1
$$ -1 -1 -1 -1 -1 -1 -1 -1 -1 -1 -1 -1 -1 -1 -1 -1 -1 -1 -1 -1 -1 -1 -1 -1
$$ -1 -1 -1 -1 -1 -1 -1 -1 -1 -1 -1 -1 -1 -1 -1 -1 -1 -1 -1 -1 -1 -1 -1 -1
$$ -1 -1 -1 -1 -1 -1 -1 -1 -1 -1 -1 -1 -1 -1 -1 -1 -1 -1 -1 -1 -1 -1 -1 -1
$$ -1 -1 -1 -1 -1 -1 -1 -1 -1 -1 -1 -1 -1
$$ ##$ROUT14= (0..7)
$$ 0 0 0 0 0 0 0 0
$$ ##$ROUTER= 3
$$ ##$RX22TY= <tty10>
$$ ##$RXFMAX= (0..7)
$$ -1 -1 -1 -1 -1 -1 -1 -1
$$ ##$RXFMIN= (0..7)
$$ -1 -1 -1 -1 -1 -1 -1 -1
$$ ##$RXINTLV= (0..7)
$$ 0 0 0 0 0 0 0 0
$$ ##$RXMSTY= <no>
$$ ##$SCMTY= <no>
$$ ##$SGUC1= (0..15)
$$ 0 0 0 0 0 0 0 0 0 0 0 0 0 0 0 0
$$ ##$SGUC2= (0..15)
$$ 0 0 0 0 0 0 0 0 0 0 0 0 0 0 0 0
$$ ##$SPECTR= 5
$$ ##$SY2FLAG= 0
$$ ##$TFXNUM= 0
$$ ##$TRIPLO2= 0
$$ ##$VTUTY= <tty05>
$$ ##$WBREFAM= (0..15)
$$ 100 100 100 100 100 100 100 100 100 100 100 100 100 100 100 100
$$ ##$WBREFPH= (0..15)
$$ 0 0 0 0 0 0 0 0 0 0 0 0 0 0 0 0
$$ ##$XFAC= 2
$$ ##END=
$$ 
##$DECIM=	16
##$DSPFVS=	12
##NTUPLES=	NMRSPECTRUM
##VARNAME=	FREQUENCY,	SPECTRUM/REAL,	SPECTRUM/IMAG,	PAGE NUMBER
##SYMBOL=	X,	R,	I,	N
##VARTYPE=	INDEPENDENT,	DEPENDENT,	DEPENDENT,	PAGE
##VARFORM=	AFFN,	ASDF,	ASDF,	AFFN
##VARDIM=	65536,	65536,	65536,	2
##UNITS=	HZ,	ARBITRARY UNITS,	ARBITRARY UNITS,
##FIRST=	6610.0394287109375,	0.15183562040328979492,	-2.332378387451171875,	1
##LAST=	-1668.1060791015625,	1.4616984128952026367,	1.8195465803146362305,	2
##MIN=	-1668.1060791015625,	-0.57439923286437988281,	-1735.1990966796875,	1
##MAX=	6610.0394287109375,	2686.17529296875,	1234.0838623046875,	1
##FACTOR=	-0.12631640356775006295,	0.033577191162109373823,	0.021689988708496095449,	1
##PAGE=	N=1
##DATATABLE=	(X++(R..R)), XYDATA
-52329D%%jj%JJJ%%J%j%%jjjj%J%%j%%j%%JJ%%%J%%j%%%J%%kj%J%J%jj%%%%J%%%jJ%J%%jj
-52260@%%%JJ%j%%%j%%Jj%j%JJJj%j%%%%%%%%J%j%%%%%%j%%%jjJ%JJ%%%%%jJ%%%j%%jJjJ%
-52191a%JjjjJ%JJjj%jJJJjj%j%Jj%JKj%%%Jjj%k%J%%%%jj%%%j%JJJ%JJjj%%%J%j%j%jJ%%
-52122dJ%%%J%%%jk%J%%j%%JKjjjJJJ%%%jk%%J%jj%%JJjj%%KJ%j%%jjjK%%%%%%%K%jj%J%%
-52053d%%JkjjJj%%JJjj%%%jj%jJJJ%%J%jJJjj%j%J%J%%%%j%%jJJJj%%JJkjjJ%j%%%%%%%J
-51984g%%%%%jJJ%j%J%kj%%%%KJjj%JjJ%kjJj%%JJ%%KJkj%JJjJJjk%%j%%jjJJjJ%%%j%%%J
-51915i%jj%JJJ%j%J%%%%%kj%K%%jj%JJjj%JK%j%%%%J%jjkJJJ%j%%jJ%%%%jJJ%jjj%J%%jJ
-51846a1%JKjj%JJjjj%%%%%%J%%jk%j%JK%%jJKjj%J%jj%J%%jj%JK%jjjJJJjjkJJ%j%%%J%%
-51778a2jjJK%K%%k%%%%%J%%%JjJ%%%%jj%%J%%kjJJjjJJ%J%j%%%%j%%%%%Jj%%JJJjjjJJJj
-51710a0j%%j%%J%j%%JJj%%J%%J%kk%J%Jjj%%%%JKjk%K%%%j%%%%%%%%JkjJJj%J%k%K%%jjJ
-51642a3J%%J%j%%j%%%j%JJJKjjjj%jJJ%JJj%%%jj%j%%%Jj%%J%%jJJJ%Jj%Jkk%KJjJJjjjj
-51574a4JJjJJ%%J%%j%%j%%%j%jJJjJ%j%JJjjJKKJ%%jj%%jjj%%jJJj%%Jj%JjjJ%jjjk%KJ%
-51506a4K%kjJJJjj%%%j%K%JJ%j%%%%%%%%jJ%J%%%%J%%Jkjjj%JJJJjJ%jkjJ%jj%Jj%JK%%%
-51438a2%JJjjJ%J%%J%%lj%J%JJj%j%jj%%J%%jj%%J%J%%JJJ%J%jJkjJJ%jjJJ%kjj%%%LL%j
-51370ikkj%%J%KJJj%jjjj%%KJJ%j%J%%jj%j%JJjJJ%jj%%%J%kj%JJ%J%%j%j%%%jj%%JJ%J%
-51301a2J%J%Jkk%jJJ%%%k%JJJ%jjJJ%j%%J%kj%JJj%jj%J%JJJJ%k%%J%%J%jk%JJ%j%K%%%j
-51233a1jK%%%jJ%J%%%j%jJJK%jk%%%jjJ%%J%J%%jj%%JJjj%%jj%KJ%%JJkjj%%%Jj%%JK%%j
-51165a0%%%j%j%JkjJK%%J%j%%jjJ%j%JJJJ%%J%j%%%jjk%%%J%%J%J%%Jjj%%J%jjJ%%jJJ%j
-51097a1jj%K%j%%J%%%%J%J%%jjjj%%Jj%KKJjJj%%kj%%kKJ%%jJK%k%%%jjJJJ%%%j%JJJj%j
-51029a0jJ%%%j%J%j%J%%jkjJ%JJJ%j%%Jjj%%J%%JJ%JjjJJJjkjJ%%%k%JK%%%%%JJkj%%jjJ
-50961a1JJj%k%KJ%kjjJJJ%%JJj%%jjk%%L%jjj%JJ%JK%J%Kjk%jjJ%%%%%%JJj%j%J%jk%J%J
-50893iJ%%j%jjj%J%%%%%%%JJ%JJj%%%j%j%%%j%JJJ%%%jkJ%J%%J%jj%j%JjjJJJJ%%Jjj%%K
-50824gjk%J%%%%%J%jJ%k%%%J%JJJ%j%JjjJJjj%jkk%%K%JJjjJ%%%J%KJjj%J%jjj%J%J%%%%
-50755hjj%%%%%%%jj%%J%%%JK%j%jJ%%k%%Jjj%%%JJJJJ%k%%k%%%j%%JJJjjKJ%%Jjj%%JJJ%
-50686fjj%jj%%J%%%%JJ%%jj%%JJjjJ%jj%J%jJJjJ%%%%%%j%%jj%J%K%%%Jjj%%%kJJLJ%j%%
-50617fJjjjk%%JJj%J%Jk%%K%%jJ%%J%%%j%%%%%kj%%j%%JJJJj%%j%%K%j%j%J%Jj%J%%KJJj
-50548dj%%lkj%JK%%jjj%%%%%JJjJ%%%JKJjjKJjjjjj%J%%%%K%%%%J%%kj%%%Jj%%%%JjJ%j%
-50479h%%%j%%J%%%%%%J%j%JJ%%jJJ%j%%j%%JJ%j%%k%JJjj%Kj%J%jlJJ%JJ%jj%%j%j%jjJK
-50410iJL%jk%%%J%JJ%jkJ%%jJ%jkjjjJKKJJ%kjj%JK%JJ%jk%JJj%j%%j%jj%KKJ%j%JJkj%J
-50341gJ%jJ%jk%%%%%J%J%jjjJLjjJJ%%%%j%%%%%%J%JJJkkj%J%JJJ%J%%j%%%Jkk%J%%kjJJ
-50272gjj%%JJJ%jJJ%%%%JjjjJJjk%JJ%%%%%J%jjjk%JKJJJJ%kkJ%%%j%jJ%%JJJ%%k%Jjk%J
-50203g%%%J%kjj%KJk%jJJJ%Jj%j%K%%%%%kjjJKJjj%%%Jjj%Jjj%%JK%jJjj%J%%%%J%Jj%%%
-50134g%jJJ%j%%JJkjjJ%%%%KJj%jKK%jk%%%%J%%%J%%jjk%%J%Kkj%%J%JJJj%jj%J%%J%%%%
-50065e%%J%j%%%kj%J%Jjj%J%JJJ%jj%J%%JjJJjj%%%jjJ%j%JjjJKj%j%J%%%%k%JJ%jjjK%j
-49996hJJ%jj%JJK%%kjJ%%jK%j%J%Jj%k%%j%JJ%%%j%%%jJ%JjJ%J%%j%J%J%kKJj%jJJjk%J%
-49927ejjJL%%%jj%%j%jJKj%jjj%%%%KJJ%jjj%%%%%J%%%J%%%jj%%%%JjJJ%%K%kj%%JjkKK%
-49858d%j%j%J%JjJ%k%KJjJ%jj%jjJ%j%%jj%JJJJ%JjjjjJK%k%%%%%JJj%%JJ%j%JjjJJK%jj
-49789djj%%%J%JJjJjkj%%J%j%JJ%%%%%j%%%%%j%%j%jJK%jjj%KKK%%jjkkJK%KJJjkj%%JJk
-49720f%JjJjj%J%J%JjJ%%jjK%jjK%kjKJ%%jjKK%%%jjjj%%jJJ%%j%%jJ%%kjJJJ%%JjJ%jj%
-49651g%J%%%J%%k%%%%JJJ%kj%%KjJ%%%JJJ%kkjJJ%J%%%%%j%%J%jj%%%%Jjj%KKjj%%J%%j%
-49582e%%%K%jj%kj%%KKJ%J%%j%jJJJ%%k%j%jJj%%%%%L%j%%%jk%JJ%Jjjj%%JJj%%j%KJj%%
-49513dJ%%jj%jJjj%JJj%%%JJKJ%kj%%%%j%JJjjJ%jj%J%jJ%jJ%jj%JJjj%jK%jJJJ%Jj%%Jj
-49444dj%%j%%JJ%jkKLK%J%jkjj%%%JJJjjj%%Jkj%%%%%%JJ%j%Jkj%j%%KKJjk%J%%%%%%J%J
-49375cj%j%jjk%JJJ%%J%%K%j%%%%j%%%KJj%%j%%j%%%Jj%%%%%%%JJj%%%%j%K%J%kkJK%%%%
-49306cJ%jJ%jkk%jJJJ%J%%%%%%jJ%J%j%%J%%j%JKj%k%k%%KKJ%%jjk%jjKJ%%%JJjJ%jjjkj
-49237hJjJKJ%J%j%JjJ%k%K%kjJKJjkj%JJ%%%jk%J%%K%%jjjJ%%J%j%%K%%%%%j%j%%JJ%%jj
-49168fjJKj%jjJ%Jj%K%J%jJ%%jJ%%%%j%j%%jJJjj%J%%%j%%JK%jJKkjjjKJjjjj%J%JKj%%j
-49099eKJj%%jj%%JJkk%J%%%%J%J%%jjjJJjJJj%Jj%%%%KKJ%kj%j%%%%JjJ%%%J%jJ%jj%J%%
-49030cjJJJJjjjj%%jj%%JJ%j%JKJ%jjjJJJ%%kkJ%jJ%KJjkj%JJ%jJJ%kk%J%J%jjJJj%Kjj%
-48961eJJJk%%JJ%%%J%j%k%%%jJJjkjJj%%KLjjJj%%%%%J%jj%%J%%J%%Jjj%J%jJjj%%Jj%Jj
-48892ej%J%j%JJJ%j%jjKKJJ%%jkj%%%%%JK%%Jjj%j%Jj%%j%jkJ%%J%%jJJ%%JJ%%%j%KJ%j%
-48823aj%%j%%jj%Jj%jJ%j%J%jJJJJ%Jjk%JjJ%jjJ%%%k%J%%j%%%%JJJJj%jjj%%Jj%JJ%%%j
-48754ej%%K%%%JJ%%%J%%jjjJJ%j%JJ%%j%%%%jJ%JJ%jjj%J%J%%%%%%jjkjJJJj%%%%%%KK%j
-48685ajj%%%jjJJ%%%%%JJjkj%%j%%%JJ%K%j%%%jJJ%%jk%J%K%JJjj%jj%JjJKjljJ%K%j%j%
-48616ejKJ%J%jJ%jkJ%jj%%J%%jJ%%JjJJ%j%%%%J%%kjJJJJ%%jj%%K%%J%jj%%%%j%jJJJkj%
-48547e%JK%Jjj%jj%%k%%JJ%%%J%jj%%%JJ%J%j%j%%JJ%J%J%%%%%jk%%%J%%JJk%J%%%%k%jJ
-48478d%KK%%j%Jj%J%jk%%kJJ%k%%JJ%JJ%jkj%JJJj%J%j%%%%Jjk%%KJJ%Jjkj%%%%%J%%Jj%
-48409c%jj%JJ%%j%%%K%%%J%j%J%jj%Kj%J%%%j%%J%ljKJJjjJJ%j%%kj%%JJ%%%jjJJJ%%k%J
-48340c%jj%J%jJ%jJ%j%JJKJ%%J%j%jjk%J%J%%jJ%k%J%j%JK%%j%j%j%J%jjJK%jJ%jj%%J%%
-48271cj%j%%%KJJj%%jJJjk%%%J%jj%KJJ%%%%jjj%%Jk%J%j%%%%KJJ%%jjj%JJ%jj%%%J%%%j
-48202djJJJ%kJKJk%K%jkJJ%jjjJJJ%%%%%j%Jjj%J%jj%JJ%j%J%%j%J%jjJJ%%j%%K%%%%%%j
-48133b%%%k%JJ%%%%J%%jJ%%%Jjj%jk%J%jj%%%JJJKJ%jj%jKJ%jj%%JJ%%Jj%%j%jj%K%%j%K
-48064@%%jj%jJ%jj%K%%j%%%J%%jJj%%%J%%%jJ%%%jjJJ%jj%K%%%k%j%JJ%JJ%Jj%Jjjj%JJj
-47995bj%Jjk%%J%JJ%%%%%jJJjjjJ%%j%%JJK%%%%jj%%jj%J%jJ%JJ%jJ%%J%kj%%JJjk%J%%J
-47926bj%jJJ%jj%JjKK%%%%jkKJ%%%%j%%jk%%%j%JJJJ%%jj%kj%JJJJjjJJ%jkJ%%%JKJ%%kj
-47857c%%JJJjjkjJJ%J%%J%k%jJ%jj%J%%%KJ%J%kJ%J%%%%%%%jjjJ%J%J%%%j%J%%jjjjj%JJ
-47788cK%%j%jjJKJJjjk%%JK%%jkJJ%%%%%jj%JJ%%%J%jjJJ%%%%%jjj%kjJKJ%%jjk%JKJ%%%
-47719b%%%%jJ%jJK%jkJJ%j%j%J%%JJj%J%jjJ%jjj%%J%k%%jJ%KJ%JJ%jj%%%jJJjjJJJjjjJ
-47650b%JJj%j%%j%%JJJKjj%%jkJ%j%j%K%%J%%%%k%J%kJJ%%%JJ%%%%%%j%j%JJ%%%%%jjJ%%
-47581ajK%%jJKK%k%k%j%JjJJjjJ%jkjJJJJ%j%%jj%%J%%Jj%J%jK%%j%%%%jJJ%j%J%%%%j%J
-47512@%%%jk%%%%%%%JKj%J%%%%%kjK%jK%%%%jj%Jj%%k%JJ%%%J%%j%%%Jk%%%JJJjj%K%Jj%
-47443@%%%jjjJj%J%J%jJJ%%%%%j%%J%%l%JK%Jj%j%%%%jkj%JJJJ%%%%%J%%%%jJ%%%%%%j%j
-47374bjjj%JJ%%j%JJ%j%%%%JJj%J%j%K%%jJj%%JKJ%kjjjkjJJ%%%j%JJ%%%%%JJ%j%%%%J%J
-47305AJjj%%%Jj%%%%%j%kkJ%JJJ%%J%jjjJK%%jj%JJjkj%JJJJ%jk%JJ%%%%%j%JJkk%JK%kk
-47236eJ%%%%JjjJJJJjjjK%%J%J%%%%JJj%%jjjJjj%%%J%jjJJJJk%%K%jjjjkjJKJJ%%%%%j%
-47167cJ%%%%%j%K%jJJ%j%J%jj%%JJ%%j%JK%%%%j%J%jj%%%%%%j%%%%%Jjjj%K%j%K%%j%%%%
-47098a%J%%%%%%%%jj%%k%JJJj%%%%j%J%%jjJ%J%%j%%JJJ%jj%j%j%K%KKJl%%%%%%%%K%jj%
-47029@%J%jJj%%%jj%%JJ%jjjjJJjj%%%J%%%%JJ%%JJ%Jjj%%J%j%jj%%JjJJ%%jkjJJ%JJ%jJ
-46960@%%%Jj%%%%kj%%%%JJ%jk%%J%J%JJ%%%j%j%%JJ%%%%%Jj%jJ%%%%j%%%j%J%%%%%%jJJ%
-46891@%jjj%JJJ%%%%%%%k%%%%%jjJJJ%%j%Jj%jJ%%%%J%%jk%JJJJ%%%j%Jj%J%JjjjJJjJ%J
-46822Ajj%J%jjj%J%%JJ%J%j%jj%J%jJJ%jk%K%k%jJJK%%%j%j%%J%%J%Jjk%J%%J%j%Jj%%J%
-46753@%%%jjJJ%%%J%%jkkjJ%K%J%J%jj%KJ%%j%%%J%jkK%j%J%%jJ%%kj%J%%j%JJJ%%%%%%j
-46684aJ%%%%jj%J%Jj%J%JJk%%%%%%%j%J%%Jj%k%JJ%%%%%%%%%jJJ%%j%jJ%J%%jJ%j%%j%%%
-46615aj%JJ%%%%%%%%%%%%%JJ%%j%jJj%%%%%jj%K%jjjJ%jJJJ%%%%%k%%J%j%J%J%jjJJJ%j%
-46546@%%J%%jkJJ%%%jJ%%%%%%j%J%jj%j%%%K%j%JJj%%JJj%j%JJKJkk%%%j%jJJ%%Jj%%J%j
-46477@jj%%J%%jjK%%Jj%kk%KJjJ%JJ%%jJ%Jj%%%J%kjJJ%%%j%J%j%%jjjjJJJj%%JJj%J%J%
-46408@jjJ%%%j%%JJ%%%%%Kj%j%%%%jjK%%%%%kjJK%%j%Jj%J%%%%%%j%%J%%jjKJJJ%%%j%%J
-46339Ckj%%%%JJjj%%jj%JJ%j%%%%jj%jJ%Jjj%JJJ%%J%%kkjKKJ%%%%%%jjj%J%J%%jjJK%%%
-46270@%%%%%%%jj%JJ%%%%%%j%JKjjj%Jj%%Jjj%j%%KJj%jJ%%%JJjJ%jjk%JK%%jJ%%%%J%%j
-46201@%%%%%%%%J%j%j%j%JJ%%KJkj%%%j%%jj%K%%jJJ%%%J%%%%j%jjKKJ%%j%%k%%J%Jjj%j
-46132aJ%j%J%j%Jjj%%%K%j%JJj%%%%jk%JJ%%J%%%%%%J%j%%%%%%%J%%%%j%jj%J%j%J%j%%%
-46063b%jJK%%%%jj%%J%J%J%jj%J%%%%%%jJ%%%%%JJ%%%j%j%j%%%%%J%%%%%%%%jjJ%J%jj%j
-45994cKJJj%%J%%j%%%JJkjJj%JJJ%j%%j%%%J%%jjj%%J%Jj%J%%%%%%%jj%J%%j%%JJ%jkKJJ
-45925A%jJJ%%%JKjjjjj%%j%J%%%%J%j%%%%%%JJ%j%%%j%%J%J%%%%jJ%jjJKjjJ%%J%j%%jjj
-45856aj%J%J%%%%JJJJlj%%Kj%%%%j%%Jj%%%%%j%%%jJ%%%J%%%%%jJ%J%%J%jj%jJ%j%Jj%jJ
-45787aJ%%%%%%jJ%%%%%JJ%jj%JKkj%%JJ%jj%J%j%%JJ%jJjj%jJJJjj%J%%%%%%j%J%%j%%jj
-45718b%K%%%%Jj%J%K%%%jk%%%Jj%%%%%%%%%%j%%JJJk%%%%%%jj%K%%J%j%j%J%%%%%JJjjJJ
-45649B%%k%%jj%%J%%%J%%%%%%jjJJ%%%%%%%%j%J%%jJ%j%J%%%%%%J%j%J%%%j%%KJJ%kj%j%
-45580@%%%%%%%%%Jj%%j%%J%%J%%%%j%%%%%%%%%%%%%%%%%%J%j%%%jk%%KKJk%%J%%jj%%%%%
-45511aJ%%%jj%K%j%J%%JJJk%%j%Jj%%%%%%%jjJJ%%%%%%%%J%j%JJ%%%Jj%%%jj%%jJ%%Kjj%
-45442@%%%%%jJ%j%J%J%%%%%j%%%%jjk%%%JJ%jKJ%%%%%%%%%%%jkKJ%%%%%%jJJJ%jj%%%%J%
-45373Ajk%%%K%%%%%J%%%j%J%%j%%J%j%j%J%J%%%j%%%%jjJ%%%JjjJ%%j%j%K%J%%%K%k%%%%
-45304@%J%J%k%%%%%%%Jj%%%%%%JjjJ%JJ%J%j%%kj%%JJJK%jl%%%%%JJj%J%%k%%%JJjk%%JJ
-45235A%j%%%%%jJ%%%%%%JJ%k%JJ%%k%jJK%jj%%J%%j%%jjjJJ%JJj%JKJ%jkj%%%%%%KjjJ%j
-45166@JJJjj%%j%JJ%%Jkj%%%j%J%J%JJ%%%%Jkjj%j%J%KJjk%%%%J%%j%%%%JKjjj%%%JK%l%
-45097@jJJJ%j%%%j%j%JJ%%J%j%jKJ%%Jkj%%%%J%%%jJ%%k%JJjj%%J%%%J%%jj%K%%%KJjjj%
-45028B%%j%Jjj%JJ%%j%%J%%J%jkjJjJ%%J%%jJJJ%jJ%j%J%%jjj%J%%%K%%jj%%j%J%jJj%j%
-44959a%J%%%jJ%%%%jJ%%%Jj%%%%%%J%j%J%Jj%K%%jjj%KKJjjk%Jj%j%jJ%J%%j%%%%%J%%Jj
-44890Aj%%J%jJJjj%%j%J%%%%%%%%JKJj%j%j%K%k%%%%j%%%J%J%kJ%JJ%j%%Jj%j%j%%K%jj%
-44821@%%%%%%%%%K%%JJjjjj%JJJ%kjJjJ%j%%JJ%JjjJJ%%%%%%kjJJjj%%k%K%%%%j%JJKJj%
-44752Cj%JJjk%%%Jjjj%JKJj%J%jj%J%jj%jJKj%%j%J%j%%JJ%%J%%Jjkk%JJ%jJJJ%j%%%JKj
-44683DkJjJKJkl%%j%%%jJJ%%%JJ%jjj%%Jj%J%j%%JJ%J%jjJ%j%jJ%j%%%Jj%%%jJJj%%%%J%
-44614AJJj%jj%J%%%KJjjjj%%%KJ%kj%%JJjj%%%%%%k%%%JJ%JJj%J%%k%JJJjJj%K%%j%%%%j
-44545B%%jj%%Jj%%%%%Jj%%%KJ%%%jj%%%%j%J%%J%%j%K%%%%k%JjjKjj%%%%%JK%k%j%%%JJ%
-44476B%JJ%jjJJj%jk%%jJJ%j%%KJ%%J%j%%jk%%%J%JJjJJ%jkj%JJ%%%%%jj%JJJ%k%KJJjk%
-44407Bj%%%J%jjJKJjkjJ%%j%%%%%LJ%J%jk%%kJK%jkjJ%%JKJ%j%jj%%KK%%%jjk%J%%J%%j%
-44338BjjKK%jj%%J%%j%jj%%J%jJjJJK%%%jkjj%%j%K%JJ%%J%%j%%J%jj%%j%J%%jJK%jk%JJ
-44269BJjk%JjJJ%j%KJJj%j%J%%%j%%%j%k%Jj%KJ%%jj%%%L%jj%JJJ%j%J%jj%J%%%j%%j%jJ
-44200BJ%%%J%%J%kjJj%j%j%J%%%%J%%jJJ%%J%%j%%KJJjj%%jj%j%JKJ%kj%%kJJjJJjjJJ%%
-44131DJJjjJjj%J%%%jk%%Jj%J%%%%%%%JJ%%%%%%j%jJJJ%%j%%%%jJJ%jkkJK%%%%jj%J%J%j
-44062BJJjJ%%%J%%j%%jj%%JJ%jjJ%jjJ%jJKJ%%%J%%jk%%J%JJ%jjjkJK%%%J%J%kjJJjjJ%k
-43993B%%J%%J%%%%J%kjjKJJJ%%%Jjj%jkJKJ%kj%%JJ%%JJ%jj%%j%jKJ%j%%%jkjKJ%%%%Jjk
-43924BJJ%%%jjjKK%%%Jj%%J%jjkj%%%%%KKJj%jj%%J%jj%jj%JJ%J%JJ%jj%JjKK%jjJ%JJkk
-43855D%%j%JJJ%jkjJJJj%Jj%%JjJ%%kj%%%JJ%Jj%KjlJKKJ%kkjj%JKJjjj%K%jjJJjjjJ%j%
-43786BJJ%j%%Jj%jjJJJ%J%j%J%%j%JJJj%kj%%%%%JJKjj%j%%%kJJ%%%jJ%J%J%kjJ%jJjjJJ
-43717DJ%%j%J%%%j%Jj%%%kjJJ%%JjkJJ%J%%%jK%J%%jjKjJjkKJJjjk%K%KJkjjjjJK%j%%%J
-43648EJ%%%jjjk%%JJJ%jjj%JJj%J%JLjjjK%j%%jJK%%Jjmk%JjJKJJKjjj%Jj%j%J%Jj%%%jJ
-43579EJ%J%jjJJ%jJ%jJJJkjjj%%JJjk%%JJJ%%%%%%kkj%%KJ%JJJ%JJjjjk%%j%KJk%%%%J%J
-43510Fj%j%JJ%j%%%jJ%%JJ%kj%j%J%%jk%KK%jjjJJJk%K%%%j%%JJjjK%jj%%%%%%JJ%j%%%j
-43441DjJjkj%jJ%LJ%JJ%jkJ%jjJJj%%J%%k%JJ%j%JJk%JJjj%JJj%jJj%KJ%%%kk%JJK%j%JJ
-43372GkkjJ%j%J%j%Jjj%j%Jj%JjjJK%%Jjj%J%K%%jjjJ%%%JJj%j%%%J%%J%J%%%Jjj%%%%kj
-43303AjJ%%%j%%JjJJ%jJK%j%J%%j%%jjJJJ%%%jkJKJJJ%jJ%jjjj%%JJ%jkj%%JJJjJ%Jjk%K
-43234D%j%JJ%%%j%J%%J%kjj%JjJ%%%j%JJ%J%jj%jJJJJJj%jjkJKj%Jjk%jJJJJj%j%jj%KJJ
-43165E%J%jj%%%%%%J%%kJjJJJj%jJ%jjj%k%%JJJK%%jjjjJ%JJJkj%j%JK%%Jj%jj%JJ%jjjj
-43096@%%J%%J%j%%JJj%j%JJ%%%%j%%jJJ%KJ%jkj%K%%%jJ%%jk%KJ%j%%JJ%%%jkJJjj%%%%%
-43027Bj%Jjj%%%JJJjj%%%JKJ%kjjj%KJ%%j%jJ%jKJ%l%JJj%j%JJjjj%%KJjj%%KJ%Jj%j%%j
-42958B%%jJJj%j%%JjJ%j%jJ%%%j%KJ%jJjjJ%j%JJ%j%Jj%jj%J%%J%%jJjJJJ%J%j%%k%%jjJ
-42889ALKjkjk%%K%JJk%j%%KJ%%kjj%JJ%jJJ%jj%J%j%j%L%%jjj%%J%%JJJjJ%j%%kj%J%%%j
-42820@%J%j%%%Jj%%%%J%j%jJ%JJ%%j%jJJJ%%JJ%k%jj%%J%Jjk%%JJ%jK%%kJJ%J%j%j%%Jjk
-42751@%%J%%%Jjj%JJ%J%j%%%jJ%%jj%%%%JJjj%KJkjJ%%J%k%%%%JJjj%KJj%%j%J%%%J%%j%
-42682Bj%%KJj%%%jJJjj%j%%Kjjj%%JJJjjjjJ%%%%%%%JJjjjJJ%j%%%J%JjJk%%%JJjj%%%%J
-42613AJ%%j%%%j%J%J%%J%%%jjj%jJ%%%j%Jjj%KJJ%%J%%%%jj%j%%%%%%KJjk%%Jj%KJjk%%J
-42544AJ%jj%%%Jj%J%%j%%%%%%KJ%Jkk%%%JK%jjj%%%%%K%%%%J%jjjjJKJ%jk%%KKjjJJjjjj
-42475@jJ%%jJ%JjKJ%%JJ%jjj%jj%%%%%%%KJ%j%%j%JJ%jk%%JKJj%jk%%JJ%%%jj%JKjjj%%%
-42406@jlJKJ%%jJ%%%JK%%%kj%%%JJjjj%JJKKjjjj%j%KJ%j%JJJjjk%JKkk%%j%J%j%%%%J%J
-42337A%jJJJJ%jjjJKJ%k%%jjj%jJ%%%JJ%%%J%%j%jj%%%%JjJ%%JjJ%k%%%%Jj%Jjj%J%j%JJ
-42268A%J%j%%JJ%jj%j%%%%%%%jk%%KJJJJ%%%%j%%jj%%%%J%J%Jj%j%%%J%%%%k%%jJ%%%%%%
-42199@J%j%%%%%%%JJj%%j%jJ%KJj%jJ%%jJ%jJJj%%j%jJ%J%J%jk%%K%j%%j%%%%%%%jJ%%%%
-42130@%%%%Jj%%J%%%j%j%%%%JJJ%jj%%%j%%J%j%%J%J%%%JJjjj%jJ%jj%j%L%%%Jj%%J%j%%
-42061@J%j%%%jjJ%%jj%JJ%J%%%%kJJL%jk%%%J%%%%j%%%%jJ%%KJjkJ%%j%J%J%J%%jk%%J%j
-41992@%%K%jj%JjJJ%%%%Jk%KJjjj%jJ%J%jjjJJJ%%%%%j%Jjj%Jjk%JJ%J%j%jJJ%j%j%J%Kj
-41923AJJJ%jK%jjJjjj%%j%JJj%%j%j%J%%%KJ%kjjJ%J%JJjk%%%%%%%J%%Jjj%%%%%%%Jj%%%
-41854@%%J%j%%jJ%%jJ%J%%JK%%kkJ%jJJJjJ%j%j%%j%%%%%%K%%jj%j%%j%%%J%jJJKj%%jjj
-41785b%JJ%%%JK%%j%jJj%jJ%%jj%%J%%%%%%%%%%%%%%J%jJJjj%%%%%%%%%Jj%j%%JJJjj%%J
-41716Aj%JKJj%%j%%%%%J%%j%k%%J%%J%jjJj%%%JLJ%jlj%%%%%%j%%JJj%Jjj%%JJK%jj%j%%
-41647@%Jj%%%%%%JJ%jj%%jJjJ%%%%%%%%%%Jjj%J%%%%%%JJjjJJJjjj%%JJJJkjj%%JJ%jJ%j
-41578A%j%%%JJJ%%J%jj%%jjJ%%j%KJJjJjjJ%kj%%%%%%J%Jjj%Jj%%%%%jJ%%%JJJj%J%J%jk
-41509AJjj%JJK%Jjjk%j%JKJjjk%%%%JJ%%%j%%JJjj%%%j%J%%%JK%j%%j%jjJ%%%Kjjj%JJ%J
-41440C%jjj%JK%jk%j%J%%j%%J%%%jJ%%%%JJjj%jk%%%JJJ%%%%%kJJ%%%%K%JK%kj%J%kj%%%
-41371@JJK%kjJjjKJkjK%jjj%JJ%j%%%KJ%kjKJKj%j%%%jjj%%%%j%%J%%j%J%%%%%%%%%%%%%
-41302@k%K%KjjJJ%J%k%%%JJ%%%kj%%%K%kj%JJJJjk%%J%%%JJ%%kjJ%j%%Jjjj%%K%kK%J%%j
-41233@%JJjj%%jjJJJJJ%%%%%%%%kj%%%%%j%%%%J%JJjj%KJjk%%Jj%%JjJJjj%%jj%K%K%j%J
-41164B%%%%%%%jj%j%%JJK%j%k%%J%j%JJK%kjJJ%Jjkj%%j%J%%%%KJJjk%Jj%j%%%%KJjj%%%
-41095AjJj%k%JJJ%%j%%J%%%%%K%%jj%%%%jKJj%J%jjJJJ%jjjJJ%kj%Jj%%%%j%jJJj%J%KJJ
-41026D%jJjjjjjJJJkj%%J%%JJjj%%%%jj%JKJ%%jj%K%jj%%%%%%JJ%jjJ%%JJ%jjj%J%KKjj%
-40957C%JjjJ%j%jJjJ%kjjj%KJ%%%%%%%%Kjj%JJ%%%%%J%jk%%J%%%j%%JJ%jj%J%%%%%j%%%%
-40888@%%J%%j%%%%%JJj%jJJj%j%j%J%%%LjjJ%%k%%%j%J%%%%J%j%%%%%%J%%%%%jj%JJ%%J%
-40819Bjj%%KJ%l%K%j%%j%%%%%%j%%J%J%%jJj%kkJJJJ%%J%j%J%%%%Jjjj%%j%JJ%%%%jJ%J%
-40750AJJj%jj%%%%%JJ%j%%j%JjJ%j%jJ%JJj%j%%%%%%j%J%JJJ%%%kj%Jj%JJjjk%JJ%jjJJ%
-40681@J%JJjjj%JJJjk%j%j%k%JKJ%%jJ%%jjKJ%%Jjj%%%%%%KJjjjJJ%jjjJJ%%J%Jj%jj%JK
-40612CJjk%j%%%%K%k%%%%J%jJ%%%j%%Jj%%%%%%%jjJJ%%JK%%jjj%%k%JJJj%JJJ%jjJ%%j%%
-40543A%J%j%jjJ%j%J%jJ%jjJJ%%%%%%%%%%jjjJK%%%JJ%j%Jjj%%%JKJjk%J%jJJ%kj%jjjJJ
-40474aJ%%%%%KJjj%Jjj%j%JJ%jj%J%%%%%K%%jjJJj%Jj%j%jJJJJ%j%%%%%%%j%%jJ%%J%jJj
-40405Aj%%%K%jJ%k%JJ%%jK%kj%%%%JJ%k%%%j%J%%%%jJ%%%%%jJ%%%%%JK%%Jk%Jk%%%%j%%J
-40336AKjjj%%%%J%JJJjk%%jJ%j%%Jj%%%jJ%J%j%j%%j%%k%%JL%%%j%JK%%%jj%J%%%%%j%%J
-40267AJ%jj%%%%%%jJ%%%%%%JJ%jJ%KJ%kj%%jjJ%j%jj%K%%%%%%Jj%jJ%%%%%%%%%%%J%j%jJ
-40198@%%%%%%lkJK%%J%%J%j%J%%%JjJj%%%%J%%j%%%%%%%%Jj%%%%k%JJ%J%%%j%%JjjJ%J%%
-40129A%%JJj%%J%jk%%JKjjj%%%JjjJ%%J%j%%Jj%%%J%JK%jk%%%%jJ%%j%%%%%%%JJKjkj%%J
-40060AJ%J%%jJjj%%%jJJJ%kk%%%J%%%%%%%K%%%jJjj%%%J%j%JKJjj%%Jj%jjKJ%j%%jJ%%%k
-39991@j%JJKj%%%jJ%jjJKjk%%%J%jJj%%jJ%J%J%%k%%%%%%%%jJ%%jjj%%K%J%%%%kJJJ%%%%
-39922Aj%%%jj%%%JJ%%%%%%%J%J%%kj%%J%%J%%KjjJk%%JK%kj%%%%jJ%%J%%%%Jj%%%j%k%KJ
-39853AJk%J%Jjjj%j%JJ%%%%JJ%%J%%j%%k%K%j%j%%%j%%J%%J%JK%jjJ%j%J%j%jjj%J%%j%%
-39784aJ%%Jj%%%Jj%%%%%J%%j%jJj%%%%%J%jJK%jj%Jj%%jJJ%j%%JJ%jjJ%%jJJj%j%%JJ%jj
-39715@%%Jjj%%J%%%%%%%J%JKJjkjJJjjj%K%jj%J%JJ%%j%%%jJJ%j%%%%%JJ%kjjjjjJKJJ%%
-39646B%j%JJjjjjJK%k%%jJJ%%%%%%j%%K%j%%%%J%j%JjJ%%%%%%kjjKJJJ%%j%j%%%J%k%%%%
-39577@%%%%%%%jjJJ%%%%%%%%%%%%%J%J%kjJJJ%jj%%%%%%%%%%%%j%%J%%%%%%%%%%%%j%Jjk
-39508cJJjjJJJ%%%%%JJJ%k%%j%%%%jJ%%%%%%%%%%%%%%%J%j%%%%J%%%j%%%%jJJJJJj%j%%%
-39439BJ%j%%%J%%%JkjjJ%%%J%%jj%%%%%%%%%%j%%%J%%%%%Jj%%%%%jj%KJ%Jj%%%j%%%%J%%
-39370A%j%jj%K%JJJ%%%%%%J%k%%J%%Jjkj%JJ%%j%%j%%%JJ%k%%JJk%%J%j%%%%j%%jK%J%%j
-39301@%%%%%%%%JjKJjj%J%J%j%jjK%%Jjk%%%%%jk%K%JJ%%JJkjJ%%jj%J%J%j%%%%%%%%%%%
-39232@jjJJJ%%%j%%%%%%%%%%%j%%JJ%j%Jj%%%%%J%%%Jjj%jJ%%jjJjJJ%%%J%j%jjJJ%%%jJ
-39163@%j%%J%%%KJ%jj%j%%%%%%J%j%K%jjJ%Jjj%%%%%%%%%%%JJj%%JJ%kj%%%jj%J%JJJ%k%
-39094@%%J%j%%K%k%%%%%%K%%j%%%j%%%%j%J%%%%%JJJ%jj%%K%jjj%J%j%%%%%%%%Jj%%%%%%
-39025@%%J%%%j%%%%kjJJJj%JK%k%%%%%%k%JJ%%%%JJjj%%J%J%j%j%%%J%%J%jjjj%JK%%J%%
-38956Bjj%J%jkjJJJJJjj%%%%J%%%j%%%%j%%jK%%j%J%%%J%j%J%j%%K%kJKJ%j%%jjJ%JJj%k
-38887A%J%Kjjk%%%%%%%%%j%J%%%JJ%%jJJ%%jj%%%j%%%%%%%%%j%J%%J%j%%%K%%jj%%%%%%%
-38818@%%%jJ%%k%K%%jJ%%%JL%jJkj%Jjj%%%jJ%J%%%Jjj%%JjJJjj%%%%J%j%j%JK%k%%%%%%
-38749@%%%%J%%jJ%%jJ%%%jK%%kjJJJjj%%%%%%J%%JJjj%JjJJKJjjk%j%j%%%%%%%%j%JjJ%J
-38680AJ%JJjjjJJjjjJJj%j%%JJJ%%%%j%j%%%%JJ%kj%%%j%J%%%%J%jjJJJ%jj%%%j%Jj%Jjj
-38611b%JJJ%%j%%%Jj%jjJJ%%%%JjJ%%j%j%JJJ%%%Jjj%%%%%Jjj%Jj%J%j%%%%%%j%J%JJJ%j
-38542B%%jKJkjJJJ%J%jjj%Jj%J%%jkjJ%%JK%%jj%J%%j%%%%%j%%%jjJ%J%JJ%%%%%%%%%k%J
-38473A%j%%%%J%jJJJJ%%Jjkjj%J%%%%%JJ%jjjKK%jkj%%%%J%j%%%KJJ%j%%%%%%%JJj%%%j%
-38404Ckjjj%JJ%jJ%%j%J%%%%%%%JJ%%%%jj%jj%JJ%jJ%Jj%%J%Jjjj%%J%%%%K%k%%J%j%Jj%
-38335@jJ%J%%%JJ%j%%%jj%%KJJJkj%%Jjkjj%%K%%j%%J%%%%JJ%%Jkj%%%JJK%k%%jj%%jj%J
-38266aJJJJ%%kj%%%%%JJjj%%%%%%jj%JK%%%j%%%%%J%%j%%J%%j%Jj%%%%Jj%%%%J%j%%%j%%
-38197a%%JJ%jKJjk%JJjj%%%JKjkjJ%JKjjJ%%Jjj%J%j%%JJ%jk%%K%%j%%%j%%JJjj%%%%%%%
-38128@%%JjJK%jjj%JJ%jJ%kJJJ%%jjj%JKJ%%Jjk%j%j%J%%JJjk%%%%jJJ%%%jJJ%j%%Jj%%J
-38059B%jj%%%J%j%%%%%J%j%j%J%%%JJ%jJ%j%%%j%Kj%%%Jjj%%%%j%J%JJJjkj%JJJj%%%%j%
-37990@j%%J%JJ%jkjKKk%j%jJJ%%JJ%%%j%%J%%%jj%J%%%J%jj%jJ%%%JJ%Jjjj%j%J%%%%%%j
-37921aJ%J%JJ%%%jk%%%%%%%L%j%%jjjk%JJjj%JKK%j%%j%J%%j%%jJJK%%jj%%%%j%JjJJ%jj
-37852@%Jj%%%k%KLJ%kk%%JjjjjjJ%KJ%%%JJ%%%J%%%jjj%%%jj%%J%j%%KJ%%j%KJ%%%Jj%%%
-37783Cjj%j%%%%%%%%KJJjj%J%JjjjKJkj%%J%%J%jj%j%%%%%%J%jJ%J%%k%%%%%%%jJ%%J%%j
-37714@j%jJJ%J%j%%JjJKj%k%%J%%%%%jJJjj%%%L%%%k%%j%%%%JJJjk%%%%%J%jJJjj%j%J%%
-37645@K%k%%J%jJJ%%jj%%%%K%%%Jjj%j%J%j%%j%JJ%%j%%%JJ%%J%jjjj%j%jJJJ%%%%JJ%JJ
-37576DjjJjjj%%%%j%%JJj%jJJjJ%jjjKKJj%jj%%%%%JJ%%k%Jj%%Jj%%%%%%%%j%%J%%%%J%%
-37507A%j%%JJ%J%kj%J%j%%%%%%%%k%%%JJJ%j%%%%%%%JJJj%jj%%%%%%J%j%JJ%j%j%%%%J%%
-37438Aj%j%J%%%Ljk%%%jJ%J%j%jJ%%%J%%jKK%%%jj%jj%%j%J%%%JjJJjj%%%J%%JJ%k%j%%%
-37369@%JJj%j%%Jjj%%%Jjk%%KJ%%JKjk%JJk%%%Jj%%%%%%J%jJJjj%Jj%%%%%%%%%%%jjJJ%%
-37300@%JJjj%JJk%%Jj%j%J%%%%%%%Jj%%k%%JJ%j%J%JJjjJKJjkjjJ%JjjJJ%%j%%%%%J%%%%
-37231AJ%%jjJ%%%%J%Jjk%%kjJJ%J%%%Jj%%%J%j%%JjJ%jJjjJ%K%%jj%%JjJ%j%%J%J%%j%%J
-37162B%j%JJjjj%%%KJk%%K%jJ%j%j%%%%j%%%%jJ%J%j%%j%J%%%%jJKJk%j%%j%j%J%%%%J%j
-37093aJ%JJJ%jjJ%JJjkjKj%%%j%%J%%J%j%J%%jjkKJJjj%j%jJJ%j%%%J%KJJ%JkkjJ%%%jjJ
-37024@JJjj%%jJ%%jJ%%%%%JJjj%%%%%%%j%j%j%KJJJjkj%JJJJj%%j%%J%%Jjj%%%%%%Kj%%%
-36955A%%j%%JK%kjjJ%%%%J%%%%%J%jjJj%%JJ%%j%JJ%kJjj%jjJ%%%J%%Jj%JjKK%jKJ%j%j%
-36886DJ%jjkjJJ%KJjJ%j%jj%j%%j%%%%JJKj%jjj%%%%%%Jj%%j%%%%%%J%%%%%J%%jJ%j%%%j
-36817aJ%%JJj%J%%j%%%j%Jj%%%%%JJJjk%%%%%%K%%jj%%%%%%%KJj%jjj%jJJK%jj%%%%%%%%
-36748@JJj%%JJkj%JJ%%j%Jj%jj%JKKjjjj%%%%%%j%%%J%%%%%%J%%%%%%j%%k%J%J%%%%J%%j
-36679@jJ%%%j%J%%%%%%JjjjJ%%%JJJJj%K%jjj%%%Kk%%JJ%%j%k%K%%Jk%Jj%Jjj%j%J%%j%J
-36610@JJ%j%jj%%jjK%%%J%%JJ%jj%%J%%j%kJJ%j%J%%%%%J%JJ%%jJ%%jk%%jJ%%%%JKjjj%J
-36541A%j%%j%%J%%jj%j%%J%J%jjJjJJJL%jjj%%jJ%%%%K%%%k%JKj%%%j%%%jJ%j%%%%J%j%%
-36472@%%%Jj%Jj%%jJ%%J%%%%J%%%%jJ%J%%jjj%%J%%jJ%KJjjjjJ%jj%%J%%%JJ%k%jjjJ%J%
-36403aJjJ%%%%%%jjjJJJ%%%%%J%j%k%J%jj%J%J%J%JK%%%jk%J%JjjKJjjKJjj%%jJJj%jjJK
-36334CJ%k%J%kj%%%%%%%J%%%%%%j%j%%JK%%jjJ%jJ%%%%JJ%k%%j%%%%%%%KJ%jj%%%KJjkj%
-36265@%JJJ%%jj%K%%%j%%%j%j%J%%jJj%JJ%KJjkJ%j%%%j%%J%%kjj%JJ%%%%%%%%J%Kjjj%%
-36196@J%j%%%%%%JjjJK%%j%j%%%%%%%j%J%%K%k%%%%J%%j%JJ%JjjjK%kJ%%j%%%%J%j%%JJj
-36127A%KKKjkkjjJ%j%jJ%%%%%%%JJ%%%k%%J%j%J%%%j%jJ%%%JJ%%j%%j%%%%%JKJ%jkj%jJ%
-36058@%jJK%jjJJj%j%%%%%%%jJ%%JK%jJ%jj%Jjj%%%%%%%j%J%%%J%%J%jjjJ%%JJJjjKJ%jj
-35989BJ%j%K%jk%%j%%%JK%jj%%%%%jJJJK%jj%%jJ%jj%Jj%j%%%JJ%jjjJ%%Jj%%%%%%%%JJK
-35920DJjkk%J%j%%%%j%%%J%%%%%%%j%%J%JjJK%jjJJJ%ljJ%J%%%jj%JJ%jj%J%%%%j%JJjj%
-35851@J%%j%%J%j%%Jj%%%JJJ%jj%%%%j%J%j%%%%%JJ%%jj%J%j%%J%j%%%jJ%Jj%j%JK%j%j%
-35782@%j%%%J%%%%%j%%J%%%%%KJ%%J%j%jjJJJjjj%J%k%%%%%%%%%%%%%%J%%%jjJ%%%%%%%%
-35713@%%%kj%JJJ%%%Jj%%JJjj%%%%%%%%J%%%%JJjj%j%%%%%K%k%%%JJj%%j%J%j%JK%%%%k%
-35644A%%%j%JJ%j%%%Jjj%j%%J%%%JJ%kkjKJK%%jk%%J%%JJ%%jj%%%%%j%JJ%jJJJJjj%%jj%
-35575@%j%J%%%%%%%%jjJK%%JJj%%J%j%j%%j%KK%Jjjk%j%%J%j%J%Jj%%JJj%jj%%K%jj%%J%
-35506AJ%j%jkj%KJJ%j%jJJ%j%%%jJ%%%%%%J%j%j%%j%K%%jJ%%J%JJjjj%JJJJ%jj%%jJ%%%%
-35437BJJj%%%%%%%%%J%jkj%%JJJjj%jjjJJ%J%%%%%%J%jK%%%kj%%jJ%%%%%Jj%%J%JJkJjj%
-35368@KJjjJjj%%%%J%jjj%JJj%J%%%%JJJ%jj%Jjj%%%%j%%%%%%JK%j%%jJ%j%%%j%%J%%jJ%
-35299@Jj%%J%%J%%j%Jj%j%%Jj%%J%%jjJJ%j%%%Jj%K%%%%j%JJ%J%jKjk%jj%%Kj%j%JJJJ%j
-35230Cj%JJJkjjj%%%%%J%%J%kjJ%KJJjJ%kjJ%%JJ%%jk%%j%%J%j%%%j%j%j%JJ%J%%%JJjj%
-35161@KJ%%j%jjjJ%%JJj%J%j%j%%Jj%%%%J%J%jj%J%%jJ%%%j%%%%%%J%j%Jj%jjK%%%JJ%%j
-35092A%j%%jJJKj%%%%jjJ%%j%%%KJj%jjJ%%%jJJJ%%%J%jkj%%%Jj%%%%%jJJ%j%J%j%%%%JJ
-35023BJ%jjjjJJ%j%%%Jj%%JJJ%kj%%%jJj%%%J%%J%J%jj%JJ%J%jjj%%%%K%jjj%J%%%%%%%J
-34954AJJJ%%kjjJJj%J%J%%jj%j%%%JKjj%%%Jjj%%%%J%jJ%jJ%%Jjj%%%%jJj%J%%JJ%%%Jkj
-34885@K%%jj%%K%jJJj%Jjjj%%%JK%kj%%%%%J%%%jJKjj%J%jJj%%%Jjj%%%JJ%%%%JJj%%kJ%
-34816B%j%%K%kj%%J%%%jj%JJJj%%K%Kjkj%%J%%k%jJJj%%%%KJjjj%%%%%%%JJJjj%%j%kJJJ
-34747AJj%%%jJ%K%j%%j%j%JJJ%Jjjj%jjJ%%%%Jjj%JJ%%%jJJjjKJ%J%jjk%%%J%%J%kj%JJJ
-34678B%j%%j%%%%%%J%J%%J%jk%%jJ%%jjJJ%K%%%jjJj%Jj%%%%%%%%%%%%%%%%%%JjJ%JKjl%
-34609@%%%jj%j%JJJ%jJJJjJ%jj%%%%jJJ%J%%jJ%%%k%%%%%J%%%%%%jjj%K%%%%K%J%jjjj%J
-34540@KJj%%J%J%%%%j%jjjJ%%jj%%Jk%JjKJJ%k%J%JK%kj%JJ%kj%J%jJJjj%jjJ%%%%J%%%J
-34471A%Jjj%%%Jj%%%%%%%%%j%%JK%%%%jj%%%j%JJ%j%J%j%%K%jj%J%%%%%%%j%%%%J%jj%JJ
-34402A%jj%%J%%J%%%J%%%j%J%%jjJ%j%K%%jj%%%%k%%jj%J%KJ%Jj%%%%%jJ%J%jjjJJ%%JJ%
-34333Bk%%%%%JJj%j%JjJ%j%%jJ%J%K%j%%jJ%J%%kjJj%%%%%%%%K%jj%%j%%jJJ%%%j%jj%JJ
-34264a%%JJjJJJjjj%j%J%%%%%%%J%%j%J%%%Jjj%%%%%%J%j%%%%jJ%%%Jj%%%%%%%j%j%K%J%
-34195AJ%%%%jjJ%%j%%%%%%JK%jk%%%%%j%jJKJ%J%%%J%%%jjk%%%%%%%%J%%%j%%j%%%J%KJj
-34126BkJ%jJ%j%JJ%%jj%Jj%JJJ%j%%%k%%J%j%jJJ%%%%%j%%%%%j%%J%%%%Jj%%K%%j%J%%%%
-34057B%jj%%JJj%%j%JJ%JJj%J%jk%%%j%%%%%J%%J%%jjJ%j%%%%jj%Jj%JJ%%J%%%%%j%%j%%
-33988ajjKJJJ%%%j%KJ%%jj%j%j%Jj%%J%%J%k%kjJJJjk%JJJ%%Jj%J%%j%%jjJJJ%%%%%%JJJ
-33919DJ%jkjJJjjjJ%j%%%%%%%%%JJ%%%%%Jj%%k%%%%%%%%%%%KK%jl%j%JjjJJ%%%%JJ%jj%%
-33850@%%%%%J%%j%%%%jJJ%%%%j%j%J%%%J%%%j%%%%%%%j%%j%K%%JK%j%%%%%jJjj%%%KJ%jk
-33781@%JJ%j%%%%%Jj%jJJ%%k%%%Jj%%%%Jj%%JKJ%kjkjKJj%%%JJJ%%kjJK%jjj%%%j%J%%%%
-33712@%%%%jjJJ%%JjJj%%j%J%%%%JJ%k%J%j%%JjJj%%j%%j%JJ%%%%J%%%Jj%j%%JK%k%%%J%
-33643B%%Kjkj%%%%jj%JJJJk%%%%%jJ%%%%%%K%jjJ%j%%JJj%J%k%Jj%%%J%%%j%%%%%%%%%%%
-33574@%K%j%%j%%%%%%%%%Jj%jJ%%J%jjJ%%%JKjk%%J%J%JJ%%j%jK%jkkj%%jJKJJ%j%%JJ%%
-33505Ckj%JJ%%k%%%J%j%%JjJK%jj%J%J%%%jj%%j%JJ%jJ%jj%%%%%J%%%%%%JJJjk%JKJjj%k
-33436A%%%%Jk%jjJJ%Kjj%JJKKJjkjj%j%jJ%jkJJ%%J%j%jJ%jJ%%JK%jjjLLKjkj%Jkkj%%%%
-33367@%JJk%j%JJ%K%jj%%%Jk%K%k%%%JK%j%%j%J%kjJJJJ%%kj%%J%Jj%j%%%%%%%Jj%jJ%KJ
-33298C%j%jjJJ%%%J%%%%%j%k%%%%%%%%%%%%K%J%jjJ%%jjj%%j%%%%%JJjJ%%%%JJKJkkj%%%
-33229@%j%J%KJ%%jj%J%%%%J%%j%%jj%JJJ%j%J%jjj%%%JJ%%jjJJJ%%%jjj%%J%%JJ%%JjjJj
-33160Bj%KjkkJJJJ%J%jjJ%jjjjJ%%J%%%%j%J%J%%%%%j%%%J%j%%JK%J%j%%J%kj%%KJk%%%J
-33091CJjjjJ%%%JJjj%J%%jj%%KKk%j%J%%jk%%K%kJ%%JJjk%JJj%j%%%K%k%%%J%%J%%%k%%%
-33022@%%%%%%%%%%JJ%j%J%%j%%JJ%k%%jjjJ%%JjJJJ%jj%j%JJJjJJjkj%JjJ%JJj%Jj%jJJ%
-32953Bk%KJ%jj%%JJJ%j%%%J%j%jjj%JJjj%K%Jjk%%J%j%%%kj%KJ%J%j%jjJ%%J%J%j%JJjjJ
-32884AjjJ%%%%%%%%%%%%%%jJ%%jJ%%%%%%%jJJK%%%j%%Jj%Jj%Jj%J%%kj%Kj%%JJ%%k%JJj%
-32815BJ%j%%jJJ%%k%JJ%JJjjj%JK%jkj%J%%%%jjJ%%JJJkjj%%%%%%JK%j%jjJj%K%k%%JJJJ
-32746Dj%JjkjjJ%%K%k%%%%%%jJj%J%%%J%KJJ%j%%%%jkJ%jj%%J%%J%%%J%%j%JJJ%jkj%jJj
-32677@%J%jJ%%j%%%JJ%jjJJ%jjJJ%%jj%JJJJ%kj%%j%%K%J%jj%%j%%J%K%k%%JLjjjjj%%%J
-32608AK%Jj%%%j%j%JJkj%%%%%JjJJ%%Jj%%jjJJ%%Jj%jj%%%%J%%%JjjJK%%jj%%JJJ%kk%%%
-32539@%%%%%%%j%J%J%jjJ%%%JJjj%Jj%%J%%%%j%%%Jj%%%%j%JKJ%j%jj%j%J%%K%%%%%%%JJ
-32470DJ%%kjJ%jk%%%J%jKJ%jj%%%%%KJJjlj%%%JJ%J%%%kj%%%J%jJ%jJKjjJ%%KK%kkjj%%%
-32401@KJ%%j%JK%%jj%%jJJJkkjj%JJJ%k%%KJK%JJjjj%j%JJj%JJ%%jjj%%j%%%JJ%Jj%j%JK
-32332F%%j%JJ%j%Jj%%JKj%jj%j%%%%%%J%jjj%j%J%J%JKJ%%j%j%%%%%j%JJJK%Jj%jj%KJJj
-32263A1Jj%j%j%%jJJJ%Jj%jjjKJj%JjjJKKJ%%jJJ%%%J%j%%jkJjjKKJjj%Jj%%JK%%%J%J%%
-32195B0%%j%JKjj%%L%j%%%J%%%JJjkJ%kj%J%%JJj%Jj%JJ%jJ%%%j%j%%JJ%j%J%kj%%K%KJ%
-32127B6kj%%lj%jjJJ%jj%JJJ%%%%j%%%%%jkjjJ%J%j%jJ%%%%%j%%Jjj%%%j%j%jJJ%%J%%j%
-32059A2JJ%%%%Jjkjjjj%J%Jjkjj%%JJ%%JKj%j%Jj%%jjjJj%KJJJj%jkj%JJjjjjJJ%J%Jjk%
-31991DJkj%JJJ%jjj%K%%%j%%jKJJ%jjJ%%kj%%%%%jKK%%%k%%JJ%j%JJ%j%%jj%%jj%%JJJk%
-31922B%%j%JJjjJJ%JJjk%J%%j%%JJj%%kj%J%%%j%%%JJjj%%%%%%%%%%%%%KJ%J%%%jjJJ%jj
-31853BjJ%%Jj%%%j%%j%J%%JJjjJ%jJ%%jj%Jj%%L%%JJjjJj%JjkjJJ%JK%k%k%%%jJKJJ%jj%
-31784C%jKKjjkj%JJK%j%JJj%kl%%JJj%%jjJ%%JJj%j%K%J%%%%JJJ%%jk%%jJ%jjj%%JJ%jJJ
-31715C%%%jjJ%%%Jj%%j%JJj%%%J%jJ%Jkk%JJj%%%Jj%JJJ%%%jkj%JK%%%%%k%%JJJkjjjJJj
-31646@J%%%%J%jJJ%jj%%%J%%Jj%jj%%%%%%%%j%JJJ%%K%jJ%%kj%%J%jKJj%j%J%j%Jjjj%J%
-31577Aj%J%j%JJJ%J%j%jjj%%JJjj%%%K%jj%%%%%kjJK%JJ%%JJkjJ%Jj%j%j%%j%J%%%%JKjj
-31508AjJJ%jJ%%%J%j%jjJ%j%JJ%%j%j%%%%J%j%%%%%%%JJJj%jj%%%J%%%%%J%%j%%j%JJjj%
-31439@%%%KJ%%%j%jkj%JJ%%%%%%%J%j%%j%%j%K%Jj%%J%%%%%j%%%%JKjjj%%k%J%JJ%JJ%j%
-31370BK%kjJ%jj%%%%%%j%JJjJ%jj%J%JJ%%%j%J%%%J%jk%%%JKJj%J%J%kkj%%%%%%%%%Jj%%
-31301@%%Jjj%J%%%J%j%JK%%jjjJKJkjJJjj%J%%%j%K%j%k%J%%%J%jJ%jj%%%%JJJjJJ%j%jJ
-31232CJjjk%%%%KKjkj%%%k%K%%%JJj%J%kj%J%KJkjJ%%JJJ%jjjj%JJJ%kkJ%J%%%%JJ%k%%K
-31163CKj%j%JjjkJ%%KJj%jk%%%%%Jj%%%%%kJKJj%J%j%jJJJ%J%jkj%%%J%j%%%%JJJJ%%J%j
-31094Dj%%%%jjjJJk%%%jJ%JJjj%%JJ%%%%kjJ%JJjj%%%%%%j%%%Jj%J%%%%%%%%JJJ%%k%KJ%
-31025Djjk%jkJK%%%%jJ%%%%Jj%%%JKKJ%%%Jjjj%j%%%%kj%%%J%j%jjjJK%%%%JK%jjJjjjJK
-30956BJj%k%%J%%j%%%%%%%LJjjjJj%jj%JJJKJ%lk%%%%j%J%%%%jk%JKj%J%%%J%JJ%%jjj%%
-30887@%%%%%%JJ%%J%Jjj%jjJJ%j%J%jjJK%kj%%%%JKJ%j%%%jjj%JjJJJ%%kj%Kj%j%jJ%K%j
-30818A%Jjj%KK%kkj%%%JJJK%jj%jjk%%Jj%J%J%%Jj%%%l%JK%%%kJJ%%%jj%%j%JJ%JJJ%JJj
-30749C%%%%jjJ%jj%%%%K%J%j%%k%%%Jj%kjKJ%j%J%%J%%%%j%kjJ%%JJ%%JJjj%%J%j%J%j%j
-30680ajJJ%KJJ%jJJ%%J%jjkkjkJjJJ%%J%jjJ%%%%%JjjJ%J%Jj%%%%%%%%Kj%%J%jJJ%jk%%%
-30611@%%%%%%JJ%%%k%jJ%%%%%%%JKjj%j%%%%jJKJ%Jj%%%k%%J%jj%JJ%Jj%%%%k%Jj%jJ%J%
-30542Aj%%JJj%j%%%%jJ%%%JJj%JJj%J%%%%%j%Jjjj%%%Jj%J%%j%%J%j%JJ%j%jjjJ%JJ%%%%
-30473A%j%J%%JJjk%%j%%JJ%%j%%%%%%%%J%%j%%%%J%j%%%%%Jj%JJ%jj%JJ%jjJ%j%JKjk%JJ
-30404Bj%jjJ%%%%%%%%%%%%%%%%%j%J%%%%K%J%%%kj%%%%J%%J%jj%J%%%KJ%%j%jjj%J%jJ%%
-30335AKJ%%k%J%%j%jJjJKj%%%%jj%%%%%j%KJ%%jk%J%%%%jJJj%%%j%KJj%J%%%jJ%kj%%%%%
-30266@%JJ%JJjkj%%%%%Jj%%%JJjJKLj%jmj%JKjj%Jk%j%%J%JJ%jj%%%%j%j%JJ%J%j%K%jj%
-30197@Jj%jJ%lk%Jjj%K%j%JLJJjJ%j%%%%kKKJJLJjJJJjjj%jkmjjj%J%J%%JLKJ%jjJJj%%%
-30128E%jkjjj%jkJj%KKJKLK%jJj%jJjkjkjjkjj%KK%J%kjKJ%j%%jj%J%%K%%J%%%%J%k%%%%
-30059@%KJ%%%%k%%J%%%%jJJJJJ%ljjjjJ%JJ%JJ%%lj%%%%%%%%%J%j%%jJ%%%%J%jJ%jJJj%J
-29990BJjj%j%J%j%jj%JJ%%%Jj%%%%%%%j%J%%%%%k%%K%%%%j%J%J%%j%J%j%J%%JjJJ%%JJ%k
-29921CkjJj%%JJJK%j%jj%%%%k%%J%%J%J%%%K%jjJj%Jj%%%j%j%JJK%jjJ%j%%%%Jjj%J%%J%
-29852D%%K%j%%jk%%Jjj%%%%j%%J%%%JJjj%JJ%jJJ%j%%kj%%%j%JK%J%jj%%%%J%%JK%%%%jk
-29783Bj%%J%%j%%j%%K%%%j%JK%jjjJkJJ%jjJ%%j%K%JJjjjjJJjj%%%Jj%JJ%jj%K%jj%K%jj
-29714@%jJjJK%jj%j%jJJ%%%%%%%%%%%jk%%%KJJKj%%j%K%%j%%Kkj%J%%%JjJj%%jjj%JLJKj
-29645Ej%%%%%%j%Jj%k%%j%j%J%J%j%%JJ%jjKJJ%jk%%Jj%%j%%%%%%%%j%J%JJJ%jJ%%jjjjj
-29576b%%J%%%JK%%jj%%jJ%%j%J%%%k%%K%%%%%%%%JJ%%%Jj%%j%%%%jJ%j%Jj%JJj%%Jjj%KJ
-29507CJj%%%%kjJJjj%Kj%%%%%j%%jJ%%%JJJj%%%%%%%JJJJ%jk%JJ%J%k%J%%jj%%%Jj%%jj%
-29438AJJJ%jjk%%%%%L%%JJ%j%j%%%%j%k%%JJ%%J%j%Jkj%%%%JJ%jJjj%%%jJ%J%JJjjjJ%%%
-29369A%J%KJjJJj%%%j%j%kj%JKJKjkjjj%%JJJJkjjJK%%j%J%%%%jjjJJJ%%jjj%JJ%%k%JJj
-29300A%J%jjjJ%Jj%J%J%J%%%jkJJj%%j%%%%Jj%K%%J%j%KJ%jjk%J%%%%Kjj%%j%KJJJ%J%lj
-29231CJjj%%j%%%JJ%%JK%kkJJ%JJkljJL%J%%%%jJjj%J%JJjj%%JJ%jjj%%jJjjJKjkj%J%%j
-29162@%%%%%%JKK%%kJ%jj%jj%%%J%J%%JJj%J%jjKj%%%%JJjk%Jj%%%%j%j%jjKJ%JKJjkj%J
-29093BJ%jjJJj%%%Kj%Jjk%%%J%jJJj%j%%%J%%%%%%JJjj%%j%%KKj%kk%%Jj%%%%JJ%J%%%%k
-29024A%%JJJ%jjJ%jJJjk%%J%JJ%j%J%jj%J%%J%%%%%%j%%%k%%j%%%J%j%%%JK%j%%J%%j%%j
-28955A%%j%%jj%K%JJ%%%jj%J%J%%jj%%J%%J%jj%JK%jk%jJ%%%%%JJ%%jj%J%%J%k%J%jKJk%
-28886A%j%%%%JJJjjJ%j%JJ%j%%j%jJ%%jjj%K%%JJJ%j%%jjJ%j%%J%%%%JjjJ%j%JJ%%%%Jjk
-28817@%%%Jj%%%JK%jj%JJ%j%J%j%%Jj%%%%j%JJJ%kj%%J%k%%%%%%%%JJj%%%%Jj%%%j%J%Jj
-28748Aj%%%%%J%%JJJ%j%%J%jkj%JK%%j%J%j%%%%k%%%%%JJ%jj%%%%%%%%JK%%%%jj%%j%jJJ
-28679AjjJ%%%%KKj%jjjK%jJ%jj%JJ%j%jj%jJJ%%j%J%%%%%%%%%J%j%J%j%%K%k%%%Jj%%%%J
-28610AJ%j%Jj%J%%%%%%j%%%%jJJJj%%j%%%%%j%%JJ%%%jj%%%%J%Kj%J%j%jj%J%%%J%jJJjJ
-28541C%j%JJJJj%%jk%J%jj%%j%JJJjJJJ%lk%JJjj%j%%%J%%J%J%j%jJKJJ%j%Jjj%%JJ%%jj
-28472Cj%j%j%K%j%JJ%%j%%%J%jJj%%%Jjj%%%%%JjjJj%LJ%k%%J%%j%jj%%%L%%%J%J%%j%%J
-28403Ej%%j%%jj%J%JJjJ%J%%%jjj%jjJLj%%jjjKJ%%j%Jjj%%%JJ%JJjjjjJKjJJJj%kj%%jj
-28334@KJjkJKJjj%%%JJj%J%kjKJ%%%%kJJ%jj%%%J%%%jj%J%j%j%J%%K%%JJj%%%JJjjJ%k%%
-28265CJJ%%%%jj%j%KJjkkJJjjKJ%jJjk%%%%%JKJJ%%Jjk%jj%J%j%LJ%%%jk%j%%%%j%%%%%%
-28196@%jJJJjjJj%%%%JJjj%J%jJKjj%%%j%%KK%%%%kjJLJjkj%%J%jjjJ%jJ%JJ%jj%J%jJJJ
-28127D%kj%%j%JKJjkj%%%JJ%%%JJ%%jj%%%JJjjkJJKJ%%jJJjkjJJJ%jj%J%j%JJ%%%%%K%jJ
-28058G%j%j%Kj%j%JjkJLJkkJK%%jj%j%%jK%%J%%%jJ%%%j%KkJ%j%%%%J%%J%j%%%%j%%Jj%%
-27989EK%j%%jJJjj%JkJK%%%JK%%%jkjjJj%%J%JjjJjj%%%J%%%j%j%K%JJ%j%j%%%JJ%J%%%k
-27920FjJK%%%%%j%%JJKjj%J%jj%k%JJjl%%%JJJJJj%jJJJKjj%%JJJ%jj%J%J%%jj%J%%%KJK
-27851A7J%%JKLNNONPPPNMMLJLLJ%KLLMLK%%JjKKJKMLJkjklmkllmkkkjj%JJLNLLMNLNNLJj
-27783A31kkm%%JLMMMJJkmljlponpprpnmmnmnklmlkkjklk%%%%jk%%%kk%%Jjjj%%k%%%Jjj%
-27716A7jJ%J%%jk%j%jJjj%%JKJjj%j%%%JJJ%k%%%JjJJ%kj%%%j%%%J%kjJLJKkj%KJJJJJJ%
-27648B2kk%%j%j%jj%jJ%jjj%J%%jjJK%J%kk%JJ%J%%jj%%%%%%jjjJLjjjjjJKjj%%%JJ%Jj%
-27580A0JJjKJjjjlk%jJLJ%%%jJJJJ%%j%J%%jjj%%JJk%jk%%%j%%JKJ%%%J%%J%%lkKJJ%kJ%
-27512A0jJKJjJ%j%J%jkk%J%%JKJjjJ%%%KK%%%JJ%%J%%JJ%JKJ%%JJJJ%JLKJKJKLLLLNMNON
-27444G8MLMMKJkj%JJjjkjllkkkjjjl%JKKjJKKLLKKKKLLMMMMNMK%%jklmmmmnnllnnljjmlm
-27376F4ljlljjkkj%kj%%jjkj%j%%%Jj%%J%JKKLLMNOPPQQNJjklnmmljjkkljjklkjkj%%%kk
-27308E3jj%J%j%%J%jJkk%j%jJJJJj%%J%%Jj%j%%j%jlkJ%JKJJ%kj%%KKKLJj%%%%%%%JJ%%J
-27240E7K%j%%JjjJJ%%j%%%%J%J%%%J%%J%j%%j%J%JKJKLJj%J%JJK%KMMMMNORJ1J3J5J8K0K0
-27177B10J9J5J4RM%mpj0rj0j2j2j1rpmljJKLJKMLKLNLMOOOPOPPPPRJ2J4J8J8J7J5J1OJ%m
-27125C81ponqomkkjjjj%kJLKJLMOQJ0RJ2J4J3J4J2J0J0J1J3J5J7J9J9K4K5K8K9K8K9L3M4
-27080H01N6P3R5J15J25J25J22J12Q8O6N0L6K8L4N3O2N8M6K0j7m7n7m6k1OK9M1N5P6J09J50
-27049B443J79J83J80J69J59J43J23J14J26J46J65J91K31K88L55M36N46O92Q94J167J555K129
-27027A2614K988M204N661P038Q126Q644Q602Q132O968M866K157l64k460m205n409n927o060
-27010E5575o056n892n590n195m599l784k955k297j812j449j166r41p56o16n19m53m13m03
-26992A0679m09m18m24m24m12l92l63l34l04k74k45k16j83j45r9p3q8j22j55j82j89j58j07
-26969D963q3q5q8r3j15j37j47j61j78j88j84j76j63j47j35j27j22j13r9q8q0p4o9o4n9n5
-26943A933n2m9m8m4m3m2m1m0l7l5l2l1l0l0l0k9k9k7l0l1l4l6l6l9m0m1m0l9l9l8l7l4l2
-26910G18l0k7k7k5k2k1j8j7j4j3j4j4j2j4j4j3j4j4j3j2j3j4j3j2j1rqrj0rpoooonlnnmm
-26869B05ooqj0j3j3j3j3j4j1rok%LMMKLNNMLKKKKKJj%%JJJJK%JJJKJKJLNKJKJ%%%%J%%JJ
-26809A56jllk%Jjjjk%Jjljj%jjj%JjljJ%%KKJ%jJKKLMLKLKJ%KJ%klnollkjmnnnnmjmnlkk
-26742I2lkmkklmlkkl%jjkmkkkjj%jjj%%jjk%JjJKLKJJJK%%J%%%JJklmmlmkjkjjjjjk%%%k
-26674B1jJ%JJ%j%%%jJ%jkk%%JJ%%Kk%%%J%jj%j%k%%J%%%%%jj%%%Jj%JJ%%%jk%%%J%%J%kJ
-26606A4%J%%jJ%jk%jj%%Jj%jjJL%kjj%%JJJ%%j%%Jjk%%j%kjJJJ%j%jkk%JKJJKJ%%%J%J%%
-26538A1%%%J%kjjJ%%j%J%J%kk%%%JJ%j%kjJ%J%%%JKj%jJ%%%jjJ%%J%JJ%%jJ%j%%JkjjJ%%
-26470G%%%kj%JK%J%j%JJ%JJjjjj%jjj%JJ%JK%j%KJJ%kjJjk%jjkj%%%%%jjJJKjjJjJ%jk%%
-26401@JKJ%jJ%%%jJL%kj%Jjl%%K%%jJjjjKJj%KJ%Jjjkk%%JKJJjjjk%%%JJ%%JJ%%%JJjkkK
-26332CK%JJJjjk%%Jj%jjj%%%%JJ%%%JLKjk%JJ%j%JJ%JJ%%KJLOMKLMMLLKKKLMMKKJJJJJ%j
-26263G1j%%jlmkjklkkjjkjJj%KJKJLLKJJKKKMOPPPPOOPONLL%kllnoooommmlkj%jkKJkllk
-26195G6lmlknllk%jj%KONNMOPNKJkmopnmkkk%KJjj%jkmmkknllj%jlkkkkjkj%%jj%jj%jj%
-26127A0%jj%J%%%kkjjJj%%KJ%j%%j%%%%jjj%jJJjjJJJ%jj%%K%%%%%jjj%KJJKj%jj%jJ%%j
-26059B%%%%%j%jjJKJj%JJ%%%jj%JJJjjkjJJj%%j%KJ%jj%j%jJJJjj%KJ%%%jJ%%%%jJ%j%%j
-25990A%%%j%JJJjjK%l%j%J%KJ%%jJ%%j%J%%kj%J%j%JjJKK%kj%k%%J%J%jj%KJkj%%%%%%%K
-25921BJ%jJJ%kj%J%%%J%jJ%kjJJJJkjJ%%JJ%%%%k%JJ%%%J%%KJjj%jjk%jjjJL%k%JJj%%K%
-25852D%j%%%%j%KK%%JJjk%%jjj%J%JJjj%%%%jjJK%%%jj%%%kjjJJjjKJJ%KJjjkj%%JJj%j%
-25783@J%%J%Jjj%JK%%%%%%J%jJ%j%%%JJ%jj%jjJ%jj%%%JJKJKJj%%%JNNLNMOMNMJJlnlJLP
-25714E2QOPJ0QLjmmmnoonl%KPPLLJjnpqrpmklljllkjjJkj%J%kkjj%J%jJjjj%%JJ%jjJJKK
-25647A6Kj%%NPJ0QMjkljJOPNJLKjlmppm%NNjmloolmnkj%%kjjj%%jjJ%jjjjJKJ%%KJKJKLN
-25580B8QRNLjmkjNQOKKLJjnqqokKNLjlmnnmkklkkjjjj%jj%%jj%k%JJJjkl%J%j%JJ%%j%j%
-25512F%%kjJJ%kJ%JjJ%J%j%K%%%jkjJJJK%%Jjkj%J%kj%%%%%%%JJJjj%%%%jjjJ%j%JJJj%j
-25443B%%j%j%%%JJJ%JjJjjjjJ%KJ%j%j%%%%JJJJjkj%%%k%%%JJ%jj%%%%%K%%J%j%%J%%jjJ
-25374BJ%%%%Jj%jjJJ%%%j%%%%%jjKL%JjjJJJKMKJJJK%jj%J%JJLMKjjj%j%kkkjkjKKJjJ%J
-25305B2jkjll%jj%%%%kj%j%%%jjKJJ%%%%%%%%%%jjjj%jjJJ%%jJj%jkJJJJ%J%%%%Jkjkj%J
-25237AJJ%%%j%KKjJjjjJ%j%JJ%jj%LKJLMKJjkk%KKKK%Jjkjkk%JJ%J%lkkjj%J%jjJ%j%J%%
-25168I%%%%%j%%kk%KJ%JJ%JLLJJJJlk%KKJJJJKkjklj%K%J%%kjjjjjjj%%Jjjj%jJ%kj%jj%
-25099CK%j%jjJJjjJJkjj%%J%j%JJJJJkj%%%%JJKjkjjJK%%j%Jjjj%%%%JJ%j%%%JJjj%j%%J
-25030BJjk%%JLJj%%%%j%%%%%j%%j%K%%%j%jj%JK%j%j%K%jjjJJJjJJk%%J%%%%JJ%j%%%%jJ
-24961D%kjjKJJJ%%%%%%jj%%Jj%%%K%kjj%JJKj%%%JJ%jlj%%%%%Jjj%%JJ%J%%Jj%%JJ%J%%j
-24892Ej%jj%%%JJ%%jjJJ%j%JJJ%jJ%%%jj%%jjjKJ%j%%JJ%%%%Jjj%J%j%JJ%kj%JJJjjJJJJ
-24823HJJjkjJ%%j%%%%%j%%%j%JJ%%%%J%%jjJJ%jj%JJl%K%%j%%JjJJjj%%J%%J%j%%j%J%jJ
-24754FJJ%%%jjj%KJ%%J%%J%%jj%K%jJJ%K%JJLKJ%JJJLKJKMPJ1J6J9J5PMKK%kjMJ2J2Nkrj0
-24691A28qponmllkjlnpnpqmkllkk%J%Jjk%JJLMMPOMjljkjKMOQJ4J7J7J5J6K0J3Loj4j9j7
-24634A38j1mMJ3K2J5Lqj4j5j1j0j2j1j0qojKJ%KLMONLK%kmmokjJLONL%jkk%J%Jloonomk%
-24578F6%%JJLOPLKjmnmmlJJLNRJ0J0NNK%llkJLLMORJ2J3J4J6J6J4Qjj0j6j6j5j3j0olj%j
-24524A38lmnnonoookkjJLLMNPNNLknoqpolkjJNOPMMJjlljLNOON%konl%KMMKkoqrqqopmmm
-24457E8lll%%k%kkkjJJ%J%%j%Jjkkkkjk%%kj%JJJjkJ%kk%kkjj%%LJJjj%%%J%JKLKJJKNQQ
-24389E6PM%ll%KNNMMKkk%KJjmlk%JKLJlmoopnjkkllj%J%kkk%L%JJJjKKNRNJkjKNJ0J5J4R
-24324A12NJJNRJ5J4Ooj1j1rnl%jknnk%j%JJmoqpppnlkklk%kj%kj%KKJJKMKLOQLJ%jlljJO
-24261H1J2J3QKmrrqml%MNK%%J%kknommk%JJJJjjj%KKkkj%LMNPM%lljJLMJ%j%jkKKJjjj%K
-24195I1MOOMklnonjKKJjj%kjlljjjjkkjJ%JJjkKJJJjjk%j%kk%%%%%%%KJJ%KJ%k%%JJJjjk
-24127G4%Jj%KJjJKJJJJ%%JJJj%JKKJKJKMJ%J%JLKJJMQJ1J2J1QLjmnnmnjKMKKMNOMjjJJMQ
-24062A83J1J3J1N%kljJjjKLLLLKKMKKLMORJ3J4J4J3QMJjj%JJJMNOPPRQOPJ1K1L2M6N1L8J4
-24008F04kj1rJJ0J1J8L0L6K7J0joj1j3j4j3j3r%J0J1J0RJ0QJ1J4K1K8M0M9N1N1N3O2Q6J25
-23970A294J62J51J02O3N9R9J95L36M25L50J74Pr4j14n7L8J43K13K31K33K43K62L62N15N68
-23945E960N82P01Q28P56N66M67N50P36Q45P26M34K78N45J435K991M909N866M854K344n01
-23925C5872k678l713l663k983k152j250k29N47P46N73M93P96J432J912J699P10n18j115p56
-23906B5723M43K351M628N772M224R99j856l511l891l007j458k66m8l75o35p87p35k39L18
-23887B7650L50j89o44p80o94j11J154K819L959M510M281K669R7k310l815m356m103l293k307
-23868B4887j605j208p83k32Ok27n56p97j100j346j345j233j125r32o40l86l07l51l94l99
-23848I927l28j57Q0K11J18j10l46n05n56n09m24l34k62k33k31k30k19k03j81j74j93k15k14
-23825D712j94j80j69j58j51j38j21j13j15j15j09j01r7r5r3q6p5o5n3m0l7m8n6o0p0p4o8
-23798B031n9m8k4J1J9rm8p5r1r1q2p1o6n7m7l7l2l2k6k2k3k3k0k1k4k6l2l3l2l4l0k5j9k1
-23764G81k4k6k7k4j7j1rj1j0rj3j5j7j9k1k0j7k0k2k3k4j7j1pmmnoprj0rqppqnmkkj%jlm
-23719B61nm%MMQJ1RJ0QNLLMJ0J2QMOJ2J1LJ%KMO%ookorj1j3j4j0ponljk%K%%J%klmkjknl
-23662B80l%%kklkjjjkjj%mljj%%%%%%kk%J%JJ%KLLNNPPOMOPMK%kkjj%%Jlpqrj0j0j0qolJ
-23598B34MNMkorrqrplk%%%%llooponnmjjj%KJKKMQJ0J1QOLKLNJ1J5J6QJmqrrnkMJ3J8J9J7
-23539B96J1KnnlKQJ0OJLRJ3J7J6J0%oplNJ1RPLnppmOJ9K6K1J5J0OLjkkKRK1K9K9K2J5J2R
-23490F36RJ4K1K0J1jj1j9j6JJ9K6J4ok2l0l0k6k2j8j5mPJ5J4J0PJ2K1K9K7J5Jrj3j4r%J2
-23451F76K4L2M0M0L1J7J1J5K6L3L6K7J5O%%koolKPPPOOOMlj3k1k2rJ8L9M3N1O3N7N2O7P7
-23409A456P9J04J37J46J73J96J61J35J68J79J27P1N3K9j1k3l1m1m7n0l8J0Q7J72J97J47J08
-23382C694J02J17K00L68N16N80O05N93O29Q43J221J682J894J557J196J140J099P50K33j50
-23362A8869m41p60q34o31n07m32l07k44k75r4K23L05K38M57Q00R27O61K44l1j82k28o9J54
-23339A7843J96K48K84P9JJ98O1m07p26q55r20p55l36K22N74N73O20P37N34K95L26K27p2l30
-23315A8617m59l74%L47L50P2j90l90m94m83k99j78l34n18m80l34k84k09j13n2J74O34P94
-23292A5797O15N03N03M46J56k51m93p24j079j283j198r71q01p80q32p81o51n50m53l46k75
-23271F552k65k74k82k85k53k02j60j39j38j37j20p7k4pk3k7k7n7q2p8q1j02j27j40j38j24
-23245C183j17j18j12j00r9j09j09j06j04r8r2q5p2o3n8n3m6m2m2m0m1m6m9n2n2m9m4l7l6
-23216A112l0k8k7k6k5k5k5k4k2k2k0j7j5j6j8k0j9j9j9j6j2j1rrrj1j5j7j9j9j7j6j4j1r
-23181D81oonrj2j4j1qnkKLKJlopponl%OJ1RM%nqqpmjNJ4J9K1J6Mpj5j9j7j5j4j2rkLL%kq
-23128C36j2j1rppmll%JJK%%JKMNRJ0J0PMJJ%%%JJMPJ2J7K1K3K4K3K2J9J6J2QLjkj0j0qoj
-23077E13LJ0J6K1K3K9L6M4N1N9O5O8P3P7Q6R7J11J34J62J98K47L06L84M77N86P05Q28R48
-23049F357J054J150J224J258J236J174J074R27P37N24K96N6j71l67n42p00q35r40j009j040
-23029A1463j035r98r39q67p88p01o09n20m42l73l16k69k34k03j78j58j43j32j21j09j03r9
-23007B126r3r0q5q1p6p1o5o0n6n5n3n0m9m7m6m5m3m1m1l9l6l6l3l0k9k8k6k3k0j8j9j9j7
-22974F06j6j7j4j3j4j1j1j2j1rj0j1rppponppppopqnnprqpoqqoprj0j0j1j1rppqqqnnnmp
-22922A67nllmpomlmomkkmlmk%jjklk%JK%kj%kjkkj%jjkjjkkjkjjJJJ%%jJ%%mj%%%%%%%%%
-22855F7LJJ%j%JJJJKj%%KKJJ%%j%JKKJJJj%jkjjjlmk%%jk%J%%%%J%%%jkkJ%JJ%JjjJKJJk
-22787G2%jlkjJj%j%JkjjJJJJ%kJ%%%kjj%kkkk%j%JJJ%%%JKKKLNNNNLLLKKKjJMJKJ%KKjjj
-22719A08J%jjkmljLNNMNOOLLJ%jJJkmkllnjklmnmkjJLLLKKLNNLJkkjkllkljKKJ%%jkklmn
-22652I8omkj%J%%J%jkkjmnmlmkkkjlkl%kkkj%kkk%%%kjJ%%%%k%Jk%%JJkm%%jjjjj%%jjjJ
-22584A7JJj%jj%JJ%jjj%%JJ%jj%JJjj%JJkj%%%%j%K%J%jj%J%J%jj%%J%%%JJjj%%Kjjkm%K
-22516A1JJJK%k%%kjJj%JJJjjjJKJjjjjJjj%J%%j%JKJ%JJJj%%%J%jKLKKLKNMMNOPNOPNMML
-22448I5J%j%lmonnnomnnmkllklkkkkjj%%JjkjJJ%%jJK%jjkjjkjJ%jJjjl%JJ%JJJj%%%%%J
-22380A3jjjJjj%J%%jj%%J%K%jj%%Jjj%%jj%Jj%J%JJ%%jj%%JJJJJJJJJ%JJJKLMNMMOPJ0J1
-22314G5J2J2J1J1J3J1QNM%kmpqj0rj0j0j1rqonnnnmmkklkk%%%kjKjkljjjjJ%%%%jkjJJj%
-22256A6%j%%jjjK%k%%JjjjjJ%jJKKJ%kjjJJ%%%%%%%jjJ%kjJ%jjJ%%%JjjJJjjJ%%j%%%J%%
-22188Ikk%JJJjj%%k%Jj%%JKJ%%%j%%jjjjJL%kj%JK%%jjJJJjk%%%%Jj%JJ%%J%J%Jjk%%J%%
-22119Hjj%%%%Jjjkj%KJ%%J%%%%J%%kj%Jj%%jJj%KK%%%jj%%jJjj%jJ%%%JJj%%j%%%%%%K%k
-22050Cj%%jJ%JJj%jJJJJ%%%%jjJjJ%%j%%j%jJ%%JJ%J%k%%%%JJJkkj%K%%%%k%%JJ%%%jjJJ
-21981DJ%%kjJJ%%%%K%j%%%%Jjj%JkjJ%%%j%%JJ%%J%j%jjJjJ%%%KKJjj%%%jj%%JJj%JJj%K
-21912Hj%jjJ%jJjkJJKjjjJ%j%%KJL%jj%%k%jjjj%jjJJKJ%%%Jj%%jj%%K%%Jkj%k%JKjjJ%%
-21843C%%jJ%j%%jJJ%jJ%j%J%j%jJjJ%%j%j%%J%JJk%JJJ%%%%%jj%%%%J%j%jjJJJJjj%%%J%
-21774Cjk%%%J%jj%JJ%%J%jj%JJk%JJ%%%%%KJj%%%J%lk%JK%%j%k%JJ%KJJj%j%%Jjk%JK%%j
-21705D%%Jjj%Jj%%%%%%%%%%JjjjJ%%j%%J%%%%%%%%Jjj%%%%%%J%JjJ%j%K%%KJJkjj%J%jkk
-21636@j%J%%j%JJJ%jJJ%JJj%%%%%jj%jj%%%JK%J%%%%%JKJjkjjj%K%k%jJJ%%%J%j%%%%%%j
-21567B%J%jj%j%%%JJ%%jJKJ%jk%j%JJ%%j%%j%%JJkjJ%j%%%Jj%%%J%Jj%Jj%j%J%j%%%%KJJ
-21498DJJ%%jk%j%%%%Jj%%%%%J%jj%Jj%J%Jj%JJ%%JJJ%%klk%j%JJJJj%%%%%J%k%J%%j%j%%
-21429@%KJKJkk%J%J%%j%jJJjJJ%kjj%%J%jJ%%jjjJ%J%%j%%Jj%%%%%%%%%KjJ%%JJjkj%JJJ
-21360Cjk%%%J%j%%%%%jJ%JJ%j%j%J%%JJJ%%jjjj%j%%JJ%j%%%%KJj%jj%K%k%%%%%%j%JjJ%
-21291@%%%%%%%%%KJjjJ%j%JJ%%jjj%%%%%%%%%%J%j%KJ%kjJJ%%jj%%%%%JL%jjjJKj%%%Jjj
-21222B%jjjJ%%J%JJKJkk%%%KJjjjjjJKK%%jkjjJJJJjjkJ%JJ%kkJ%J%JJ%%j%%jjKJj%%%J%
-21153Cj%%jJJJjjjKJ%j%%%jj%J%J%%%jkJJjj%%%J%%jJJ%k%%%%%%%%J%J%%J%%j%k%KK%jJ%
-21084Dj%%%JjjJJjJJj%j%%%jj%%%%jJJJjj%J%%j%J%k%Jj%Jj%%%%JJjj%J%%%JKj%%jk%%%%
-21015@%JJjj%LJjkjJJJ%%kj%%%%Ljjj%%%%JJ%%J%jjj%%%%Jj%K%%%%%j%JJj%Jjjj%J%%%%K
-20946C%j%%J%jj%%JKj%%%jj%j%%%%%JJj%%K%%kj%J%j%K%K%kk%%%%Jj%%%j%%%%J%JJ%JKjl
-20877Aj%%%%Jj%%%%%%%%%%%%%%J%J%J%jjj%%%J%jKK%k%J%%kjk%%JJ%%Jj%JjJJjJKJ%j%%%
-20808DJ%%kl%%%JJ%%%%jj%JJKJj%jj%jjJj%%%KjjKJ%jk%%J%JKKjkk%JJ%kjjJ%%%J%j%%%%
-20739@%%%LKJjlk%jJ%%%J%j%%%%%%%%%%%j%J%%JJ%%j%J%j%j%%JJ%J%%j%j%%%J%jj%%jj%%
-20670bJ%%j%JJJJj%j%%jJJ%JJjk%KjJj%%%j%%%%KJjj%%J%%JJ%jJ%%jjjJjjJ%%%j%KJ%%kj
-20601@%%%j%%J%%KJjjjJ%j%%j%jJJ%%%%%j%j%J%%JKJkj%%%%%%J%j%%%Jjk%%%KK%%k%%%%J
-20532Aj%jJ%%%%%%J%j%%%%j%%JJ%%%j%jj%K%jj%J%%JK%jj%%%%%%%j%j%K%%%J%%%%J%jjjj
-20463bJ%j%KJ%jjJ%%%J%j%%%%%jJJ%%%j%%jJJJj%JJ%%j%j%JJj%jJJJkj%%%jJJjJKJ%kj%%
-20394B%%J%%%%kj%%kjJJ%jJJKKj%J%jJ%J%%%%%jjj%%k%J%%j%%KJ%%%jj%%%JjjJK%%kj%%%
-20325@%%%%%%jJ%%%%%%j%Jkj%JJ%J%k%JKK%jj%%%J%JJjjj%jJKJK%%jjkk%%%%%J%j%%%%%K
-20256B%jj%%JJjJ%%jjjJ%KjjK%jJKJJk%KJ%kJ%%jjj%k%jJJj%%jJJJJ%%j%%%J%JJJjjkkJJ
-20187C%jJJ%jj%%k%%jj%KKJJ%Jj%jjjJ%k%%%%JK%%%JJ%kkJJJJ%%KJJK%%%JLKJKMOPOPRRO
-20118G4NPNMLJjlmmopponnnmnnkklkk%j%jJ%jkj%%%JJJjJ%%k%%JJK%%KLLLMNMORJ0QNPOM
-20051A00KJ%jmnoqpomlnnmlljkjjJJLKLLNPQQQPOLJJJkloppoopnnlnmlljjkjj%%kkk%jjj
-19984A5jJJjkl%j%jjj%JJj%%J%k%J%%JJ%jjj%%%jjjKJ%kjJJj%J%kJ%j%J%K%jj%JJ%%J%jl
-19916Cj%K%jjj%JjjJJJKjkk%j%JJ%j%Jjjj%K%%%%%j%J%JjkJJ%%%%%%%%%%%%JJ%jj%Jj%%%
-19847@%Jj%%%%%j%J%%%%%%%%JJ%%k%%%%%%%%%%J%j%%%%%%J%j%%%J%%Jj%JJj%%jj%Jj%j%J
-19778@j%%K%%%kjjJK%j%%J%%%%KJ%JJ%Jjjkj%%j%jjJJJJJj%jj%%%j%%JJ%%Jk%%%%Jj%%%%
-19709@%%%%%JKjk%jjJ%J%%%%%%%%%%%%JJk%%LKJjjkk%%j%J%j%JKj%j%j%%jjJJ%J%%Jj%%%
-19640@%%%J%%%j%%%%%JJ%jjk%%K%%KJjkJj%%%j%J%%%%%%%%%%%%JJk%KK%j%J%jk%jjJ%%%%
-19571@%%J%JJJJ%jj%%Jjj%%%%%jj%%%%J%j%j%J%JJJJ%j%%kj%JJ%%K%kjjjjJ%%j%JK%%Jjj
-19502@%JJj%j%%%%KJ%jJjjj%%jk%KKJjjJ%Kjk%%%%%%%%%%Jj%%JK%%kjJ%j%%KjJJjkkjKJJ
-19433A%%jj%J%J%%%%j%%%%%%JJj%%jJ%J%%k%%%jjK%%jj%J%%%%JjJ%j%kJ%%JJ%%%%%%%jjj
-19364c%Kj%%JJ%%Jj%%Jj%%%J%%%%%%%j%%%%jjK%%%%%jj%%JJ%jJ%JJk%%%%%%%Jj%j%jjJ%%
-19295bj%J%%JJj%J%jJJJk%%%%J%j%J%jjjJJ%%%JK%%%l%%JJ%%j%%jJ%j%%%%%JJ%%Jjjj%J%
-19226A%JjjJJjj%%%%%J%%J%J%Jjk%%%%%j%%jJ%jjjj%%%%%J%J%%%K%%%%Jj%%J%%jJ%J%J%j
-19157B%J%jkjJ%%Jj%%j%%jJ%J%%%%%%%%J%%JjjJJ%Jj%j%%j%J%jJ%j%%%jJ%J%j%%%J%%%%%
-19088A%%Jjj%%j%j%%JJ%%%jjJ%J%%%%%J%%J%jj%%%%%%%%%%%J%jJ%J%%j%K%jk%%%%jJ%%jk
-19019c%%JKjjjJKj%%JjjJJ%%%j%JJJjjJ%%%j%%%Jj%%%%JJ%j%JJ%%%jk%%%j%%%J%KJ%%jk%
-18950@J%KJ%ljj%%%%%jJJJJJjkjJ%jJ%%JJ%%jj%%%JK%%k%J%%k%J%%Jjj%j%%%J%%%%%K%jj
-18881@%%%%%%%%%j%%%J%%Jj%jj%KJ%j%jjJJ%Jj%%%Jj%%%%j%%%JJJjj%%jj%J%J%%%%K%jj%
-18812@Jj%%%%Jj%%JJj%jJJJ%jk%%jjJ%J%JJjJJ%jk%%%%%jJ%%%%%%%%%jj%JJ%jk%JJJ%%%j
-18743a%%k%jJKJ%%J%j%%%jJ%%%jJ%j%JK%%%jj%%JJj%j%%%%%%Jj%%%J%j%jj%%K%%%%%J%j%
-18674@%j%J%%%%%%j%j%J%JjJ%jjjJJjJ%J%%%K%kjJ%%JKjjjjJ%J%j%%%%%%%%%%jkJ%%%%JJ
-18605@%%%%%%jjJ%%%%%%jJJ%jj%%JJ%jJJ%%j%jk%JKJKJjk%%Jk%KJJ%jj%%jjjJ%jjJJ%J%j
-18536@j%J%%%%J%jkj%J%K%j%%%J%%j%J%%%%J%j%JJJ%jjjjj%%%K%%Jj%%%%%k%JJ%jJ%%%%%
-18467@JKJjjj%j%%%%j%J%%%%JJ%k%Jj%jJjJJ%jj%%J%%J%%%j%%%%%%%J%%J%k%%%%%%%J%j%
-18398@JJ%%j%JJ%jjjJK%k%%Kjj%J%%jJJJJ%%%%JJKJJKK%%%j%jkkJ%Jkkj%jkJJJkk%%Jjj%
-18329A%%jJ%%J%%jj%%JjJKJ%j%jjj%JJ%%jJ%k%%%KJjjJ%%j%j%J%j%%J%Jk%%%Jj%%%J%%%J
-18260B%%%jj%%%%%%J%j%%%%%%jJ%K%j%J%%%j%%J%%%%%%j%JJj%k%%%KJJjkj%%JJ%k%%%%%%
-18191@%%%%%%%JK%jj%Jjj%%%%%%JJ%Jjjj%%%%%%J%%%jKJj%jj%%K%jJ%jjj%J%Jj%%%%%%%%
-18122@J%%%%j%Jj%%%%%%%JJ%%jkj%J%%%%%%%j%%KJj%jj%J%jjJ%%j%%j%j%KJK%jkJJJ%ll%
-18053fJKK%jJ%k%%KJ%Jj%%jjkjj%KJJ%jj%KK%%jjJJj%jJJ%%%%%%%%%%%%%%Jj%%jJ%%%j%%
-17984aJ%K%jj%%%%%%j%JKK%k%jj%%%%j%%%jJ%J%%jJJJjj%jj%%K%j%JJ%%%%%j%%%%%j%%J%
-17915@%%%%%%%jj%%Jj%jJJJ%%j%%%%JJJ%jj%%%JJJJ%Jjkjj%%L%jJ%%jkjjK%J%%j%j%%%kj
-17846dKK%KJjjj%%%%%%%%%%%%%%%%%J%JjJJ%j%jj%%%KKjjjj%%%j%%%%J%jJ%%%JJJJjkJJj
-17777Bjj%kj%JJJ%%%KJ%jkJK%%jjj%jJ%%jJ%%JKJjjjj%%j%J%%%JJ%jj%%jj%J%%jJJ%j%JJ
-17708AjjjJjJJ%%%%J%jjJ%%%%%J%%j%%%%%%%JKjJjjjj%j%JJJ%JJJjk%%jjJ%%JjkK%jJ%%%
-17639@%jJ%%%%%%%%j%J%KJ%j%JjkkKKJkjJ%%%%j%%JJJjk%J%jj%J%jJ%%%%%J%j%%jjjjJJJ
-17570aJ%%%%%%Jj%%%%%%j%JJ%j%%%J%%jj%%jJJ%%%jJ%%%%%%jjJJ%%%%%j%J%%jJJJ%jjjJ%
-17501@J%%%jKKjkkjJJ%%%j%J%%jJ%JJ%%k%%%%%%J%%j%%%jJ%%%%%JJjJjKKjkkjJ%JjJJjj%
-17432@%Kjj%%%%JKjk%%%%%%%%%%%jj%KJ%%%j%J%%j%j%J%%%JjJJjJjjJJ%k%%JjJJJjj%%j%
-17363@%%%%JJ%j%j%K%%%jJjj%J%%j%J%j%%K%j%%%j%%%J%Jj%J%jjJJ%jjJJ%%jj%%%%%%%%J
-17294AJ%%LJ%JJJ%JKLKLMLOOORJ1J2J5J8J8J8K0J8J3J1QNjnpj1j3j3j5j7j4j4j0rrqpomn
-17243E3ollmkkjjkkkjjkjjkj%J%kjjJ%jjjjjk%J%KK%%k%Jjj%jkj%%%JKjkJJJ%jj%%%Jjj%
-17175EJ%k%j%J%jj%jjj%JJ%jJK%jk%%%%%%%%%%%j%%J%%JJ%jJj%j%jJ%J%j%Jj%Kjjjk%%j%
-17106dKJJ%%JJjJj%JjJj%%j%%%%JJ%%jJ%k%j%%JJj%%%%%%KKjk%J%KJ%J%jjjJ%%j%j%%Kj%
-17037C%%%jj%J%%jJ%j%%JJ%%j%%J%%%j%JK%%jjkjJ%Kjj%%j%%%%%%%%Jj%%%%%j%%%%J%%JK
-16968Cjj%JK%%kjjJJj%%%JJ%j%Jj%%%jj%%%%%%Jj%%JJj%j%%%%jJ%%%JKK%jk%%jj%J%%%JJ
-16899Cj%%J%%%%jjj%%%j%JJj%%%%Jj%%%%Kjj%%%J%LKJ%%JJKKJKJ%JJ%%%jj%%klkjj%%jjj
-16830E%jjjJJJJjjmj%J%Jj%%%Jj%%%%%%JKJjkj%%%j%J%%%%%%j%%%Jj%JjjjJjjKJ%%%%j%J
-16761ajJJ%%jjJJ%J%%j%%%J%%K%j%Jjjj%%%JJJ%%jkj%%j%J%J%%%JKJ%k%Jjj%JJj%J%%j%k
-16692@%%J%J%jJ%k%JJJl%%%J%%j%jJ%%Kj%JJjk%%%JJ%%k%%jjj%KJJ%jJ%%j%%j%J%jjj%%J
-16623bJ%%%jkJKjj%KJ%%%%%j%%J%j%J%%J%%%%j%%%J%%%%j%%KjJJjk%jJ%%Jj%%%%%K%jjjJ
-16554@%J%J%jjJJk%%JKjjj%%%jJKJjj%j%%JJ%jj%%%j%%%J%%%%%%%%JjjJ%jj%%J%J%j%J%%
-16485@%j%%%J%%%%j%%%j%JJ%%%K%jj%jkjJJK%%%%%%J%j%%%%%%%jJ%%jJ%%%J%j%%%%k%Kj%
-16416ajjJJ%jjJjJKKkJ%jj%%%%%%%J%jJJJk%%Jj%%%%%%%%J%Jjj%%%%%%%%%J%j%%K%%%%kj
-16347aJ%%J%%%Jjk%%J%Jj%jjJJj%JJ%%j%%%jJ%%j%%%%j%%j%KK%j%%%%%J%%jj%%j%JJJj%%
-16278@%jj%%J%J%%%JJjj%Jj%%%JJjjj%JJj%%j%%JJ%j%%%Jj%%j%JJ%Jj%%%j%%%%%%jkJ%JJ
-16209@%%%%jkJ%%K%%jj%%%%JJ%%%Jj%%kkJ%JJ%%jJJ%%%Jj%j%%%j%K%%JJJ%jjj%%%%%j%J%
-16140@%%%%%jJ%%%%J%%%%J%jj%%%%%%%%%%JjJJJjjJJjk%%%%%%%%%%%J%jj%j%JJ%%j%J%%%
-16071@%%%%%%J%j%%%%%%%%%%%%%JJJkjjJ%%%%%%j%J%j%J%j%%J%%%j%J%%K%jjjJ%%%%%%%k
-16002bjKJjjJJ%j%J%JJ%%jJjj%%kj%jKJJ%%%%J%jJKKjkjj%%%%%jJj%%%j%jJjjJ%J%k%KJJ
-15933@%%%%%%jjKJJ%j%Jjj%%%jjJJ%jJ%%%j%jj%%%J%%%JJ%kkJLJj%%%JJ%JJjkj%J%jJJJJ
-15864DjjjjkjK%%%j%JJ%%%%J%jjjJ%jJJ%jJ%%j%J%%%%J%kk%KJ%kjJ%%j%%JKJj%%J%%j%J%
-15795Aj%%%%%%%%k%JJ%%J%%jjjj%JJj%%%%K%%%kjJjJK%%%%jJj%JJ%%%%j%kjJJJJjk%J%J%
-15726@j%%%j%j%JJJj%J%%%%%%jkJJ%J%%%%%%JJj%%j%%%%%%%%%j%J%J%%jJJJJJ%jjkj%%%%
-15657@Jj%%%J%j%jj%J%J%%%%%%%%%%%%jj%jJJ%%%%jJJj%j%%K%%%kj%JK%j%J%J%j%jj%J%J
-15588@%j%%%%%J%j%%%JJjjJ%%jj%J%J%%jj%JJ%Kj%j%%%k%%K%%jkJ%JJ%%%%JJJkkjJJJ%%j
-15519@jjK%%%%%JJjjJ%j%%%%J%%J%%Jj%j%%J%jJ%jjjJ%JJ%jkJ%J%%%%%j%j%J%%jJ%%k%KJ
-15450A%j%Jj%jk%%J%K%%jjk%KKj%%%%J%%j%J%%jj%JJ%%k%J%J%%%%%%JJ%j%%%j%%kkJKJ%%
-15381@%%Jj%k%J%jJJ%%%%Jj%jk%KJ%%%JjJ%%j%j%%%%%jJ%jJ%jjKj%jJ%%J%%jJJ%kjj%%JK
-15312ajJJ%%%j%J%%%%JK%j%j%JJjk%%%%%%%JKjj%%%%%j%%%%%jJ%K%k%%%J%j%%%%%Jj%%jk
-15243c%%%JjkJLJ%j%%%%%%JJjjj%%j%J%jJ%K%j%%%%J%%%j%JJJkk%j%JK%%%%%j%Jjj%j%%%
-15174cKJ%%%%j%J%%%%j%J%%Jj%%k%K%J%j%%%%%%jjJ%%%%%%%%j%jKJJ%%%jJ%j%%%%%%%%J%
-15105A%j%%J%jJ%J%j%%j%%%%%KJjjj%%%jJ%%%J%%%%K%kk%J%%j%J%JJ%jj%%j%%%%%%JjJ%%
-15036@Jj%KJkj%j%%%jJjjJ%K%%%jjJJ%%%jJ%%%%%%j%%%J%j%%%J%%%jjJjk%JKJ%%j%J%k%%
-14967bJJJJjjj%jJ%%jljJKJJJ%%jj%JJ%%JK%kj%%%%J%j%%%%%%J%J%%%Jjk%%%j%Jj%%JjjJ
-14898a%%%%%%%J%%%%%%%%%%%j%%%jj%KJ%%jj%jKJ%%%j%%JjJ%%Jj%%%Jjjj%%JJk%JJ%%JJ%
-14829Bj%j%j%Jj%%J%k%K%%J%%jj%%J%J%%j%jj%%JJ%%jJ%%%%%%JKjjj%jJ%jkJK%%j%%J%%%
-14760@%JJ%k%%%jj%KJ%%%jJ%%jkj%%%JJ%J%%%j%J%%%jjj%jJKJ%Jj%%%%J%%J%jj%J%j%%%%
-14691@%%j%%JJ%j%jjj%%KJ%jjj%%KJ%kjKJ%%%%%JJjj%j%%J%%%%jJJjkk%jJKJJJ%%j%jj%j
-14622cjJLJ%%%j%%%jjj%J%%jKJ%%%%j%J%%%%%k%JJ%JKjk%jjjJ%KjjjJJ%%j%JJjJ%%j%J%%
-14553@%K%jj%%%%%%j%J%jj%K%%JJjj%%J%j%%J%J%jjJj%J%j%%J%jjjjKJ%jjj%KJ%%%JJ%jj
-14484@jJ%jkjJJJJ%%K%jKJkjj%jJ%%%%%%jJ%%%JjJJ%jj%%%%%%%%J%j%%%%K%k%j%jJJ%%%%
-14415@%%%%jkJJj%JJ%%%%%%%%%%%%%JJ%jj%%%%%%%%K%%jjJjj%%J%%%%jJ%j%J%%%%%%j%J%
-14346@%%%%%%jJ%%%%%%J%%j%%%Jj%K%%%%k%J%%JJkjk%%K%J%jj%J%%%%K%j%j%%J%j%kj%jK
-14277bJJ%%jJ%%%%kJJ%Jjjj%K%%%Jj%kj%%J%%%JJjjJ%J%%%%%%%%%%%kk%J%%%L%%j%%%J%%
-14208@%%%J%j%j%J%%J%%%%%J%%J%kj%%J%j%%%%%j%jJJ%%%%%J%Jj%%%%JJ%k%j%%%%%j%Jj%
-14139a%jjJK%Jj%%%%%%jjjJKj%%JKjj%%%%%%Jj%k%JjJj%%JJ%%%%%J%%j%j%%%%J%%%%%kjJ
-14070bJJ%%%J%jj%%J%%%jjj%JJJ%%%%Jjjj%JJ%J%k%jj%jJ%jKKJ%j%%%jjJJ%%j%J%J%j%jj
-14001b%K%j%jJJ%J%%j%%jj%%JJK%JJjj%J%j%jj%%%%%%%%%J%J%%jJ%%%kj%%%%%j%%%KJ%j%
-13932@%%%%%%%%%J%J%%j%jjjj%JJ%jJ%j%J%J%%%%%%%K%%jj%%%kj%KJ%%%%%%kJJ%%%%%%%%
-13863@%%%%J%jJj%k%K%%jj%j%KJJKjj%j%%%%%%%%%j%%J%J%k%%%J%%%j%%J%%%%%%%J%%jj%
-13794a%%jj%JJJ%%%%%%J%j%%%%%jjjJJJJ%%jj%%%jJ%%JJ%j%%%%KJ%jjj%jjjJKJ%j%%%%%J
-13725AjJJj%%jjjj%KJJ%%%j%%%%%j%J%%%%j%j%K%%j%JJ%%jj%%%%JJJ%%J%jk%Jj%%%%%%J%
-13656A%J%k%j%jJ%JJjjk%JJJ%%J%jJ%%Jjj%%%jJ%JJj%JJjk%jJ%jJ%JJ%j%%j%J%jk%%%JJJ
-13587A%Jjj%%%%jj%%j%j%K%J%J%%%%%J%jjJJ%jJ%%j%%%%jJ%%%Jj%jjjKJ%%%jkJK%%%%%%%
-13518@%%%%%%jjJJ%j%k%JJJ%JJ%%k%%k%JJ%%%j%%jJJ%%%%%J%%Jkjj%JJ%%JJjj%%jJ%%j%j
-13449bJJjJ%JK%J%%k%jj%%JJkj%JKj%Jj%j%%J%%Jk%J%JJ%kj%%Jj%%%%JKj%%k%%%J%%j%%%
-13380@J%%j%JJkjJJ%%Jjj%%%%jJJj%%%jj%K%%%%j%%J%JKKJLLKLJ%jll%kk%jj%k%%%j%%%J
-13311Cjj%%%K%J%jj%%%%JkJJ%%jj%JJjjjJJjj%%%j%%JjJK%jjJJ%k%KJ%%j%%k%%Jj%%J%Jj
-13242Aj%%%k%JJj%JJj%jJ%%Jj%%J%J%j%%%j%jJ%K%%jj%KKJjjjkjJJj%%%jkJJJ%%%jj%jjK
-13173bK%%%%%%%%%%%%%%%%%J%%JJj%jJ%%%jj%%%%%%%%%KK%%kj%j%JJ%jj%%jJ%%%%%Jj%%%
-13104@%%Jj%j%J%%%JJJ%j%%jj%%Jj%J%j%K%%jjjJ%%%%%jJJJ%jJ%%%%kJJ%j%Jk%J%%j%%J%
-13035AJ%JJ%%kk%%%%%JJ%jJj%jjJ%%J%%j%%%%JjKKJ%jj%%%%jj%%%JJ%j%%j%j%%%%J%%%%%
-12966AJ%Jj%KJJjj%kj%j%%LJJJKJKJJkkJjkjk%%jj%j%J%Jjjj%%%%%%JJ%JJ%%K%%j%%jjj%
-12897Bj%JKJJ%%KJ%J%%%%kljjjJ%KJj%Jjj%%kjJ%k%%%%%JJJjjJJ%J%jkjJJJ%KJj%%jJJ%j
-12828E%j%%jjjJJj%J%J%%%jkjJ%J%JJjjj%%j%jJJJ%%JjJJ%kk%%%%J%jjJ%%%%%J%%j%%%%%
-12759@%kj%%KJ%%%%%J%%%%j%%%%JK%%JJKMKJJjlljj%jj%%%kk%%j%%%J%%%%kkJJjJJ%J%%J
-12690A%%j%jj%%JJ%%%jjJJ%%%%%jj%JJ%%%%%%%%jJK%%JjJ%jjj%%J%JJJ%jj%j%JJJ%jJ%j%
-12621CJJJJKKKLMLLLMMNNOMMMK%jjmmmmnnlkklmlk%ljjj%jj%j%K%jjk%%jkj%%j%J%%%jK%
-12552F%%jj%K%%jkjj%jJK%j%JK%%jj%%%%jkJJjj%%J%%%kj%JJ%%J%JJj%%%KJ%kjk%%%%%K%
-12483B%k%%%%%%%%%%%%%%%%%%%%j%%J%%%%%%%%%%J%j%%%jjJJ%%%%jj%J%%JJj%jjJ%%Jj%%
-12414aJ%%Jj%%J%%%jjjJJJj%%jJ%%%%jj%Jj%J%J%%J%J%jJJ%%kj%%%%%JJk%%Jj%%%%%J%%J
-12345BJJKJK%%jljjjj%jJ%j%%%%J%j%Kjj%JKJ%jl%%JJK%jjk%%J%j%%%%J%jJJjj%%%%JJ%K
-12276Djj%%%Jj%JjkjJJ%jj%%%JJ%%jjk%J%K%Jj%JKJkjj%KJkj%%%%%j%J%%%J%%j%%JJ%jj%
-12207@%%%%%%K%jj%%%%%%KJjk%%%%J%%jJJ%%J%kj%j%%J%J%J%%%%%jj%j%%J%%%Jj%j%%jJ%
-12138a%%j%K%%J%JJ%%%jk%%%%%%kjJJJ%%JJjJjjj%J%J%%jjJJ%%%%J%%jjJjj%JJ%j%JJjj%
-12069@J%J%jj%j%%%j%%JJ%%J%j%%%j%J%%J%J%j%j%%%%%jj%JK%j%%J%%%%j%KJ%jjjjj%JJJ
-12000A%%j%J%JJ%jkj%jk%JJ%J%jJJJJ%%k%%%%%l%%JJ%J%jJ%%%Jj%%%%J%%Kj%J%%jjjKJjk
-11931@%j%%%%%%jj%J%jJjJK%%%%j%JjJ%%%%%%%%jJ%%%kJJjj%%JJJJ%jj%J%%J%%%j%jjJJ%
-11862Akj%K%%%J%%%%%%j%%%%%%k%%%%%%jJK%j%%j%JJ%%K%jjj%JJj%%%%JJjj%%%%%%J%J%j
-11793AjJJj%%%jJJkjj%%JJ%%jjjjJK%%%%J%%KJ%jk%%j%%J%j%J%j%J%%%%%jJ%%%%%%JJ%J%
-11724C%%kj%%%%%%jJJ%j%jJ%%%%%KJjk%%%%%%%%%%JK%j%%jJ%%jj%%%%%%j%J%jJJ%%%%%Jj
-11655A%%jJj%%%%%%%Kjj%%%%%%%%%JJ%%k%%%%%K%%k%%K%%%%jj%%%%%%J%jJJJ%Jj%j%%%%j
-11586A%jJJK%jkjJJ%J%J%k%%jj%%%JJ%Kjk%J%jjJJ%jj%JJjj%j%J%%%%KJ%j%%%%JjJJ%k%K
-11517D%jjj%j%%%j%%%KKjjJ%jj%%%J%j%%%%%JJ%jJ%K%kJj%j%%%KKjl%J%j%%J%%J%j%Kjjj
-11448A%Jjj%%%jJ%%JJk%kjJJJK%k%%j%J%K%JJ%jj%%jjJJ%K%j%jj%%J%j%%Jjj%%%jJ%%%J%
-11379Aj%%%k%K%J%jjk%%%KJ%%JKjjj%%k%JJ%%%%%%%K%%jj%%JJ%Jj%j%%j%j%j%J%jJJJ%j%
-11310@J%j%KK%j%jj%Jjj%j%%Jj%%J%%J%%j%jj%JJ%j%%j%%jjKK%%%%Jj%j%JJJJjjjjjK%%%
-11241@%%Jjj%%%%j%JJ%JJ%jJ%jjJ%%J%j%%%jJ%%jJJjjJK%J%jkj%J%Jj%%j%%%%JJjj%%%%j
-11172ajJJKj%j%%%%%%%k%K%Jj%%J%j%%jj%JjJJjJ%%jJ%%%%JJ%J%j%jj%%%%%%%%%JjJj%%%
-11103@%JJk%%%%%%jj%%%K%%%%%%J%j%%KJJj%%%j%J%jj%%%%j%%%%Jj%%%%%%%%j%J%%J%jj%
-11034a%%J%JJj%%%%%%%%JJ%j%J%kJ%%%%k%%%JJ%%jj%%%%%%%%jJ%%%jj%JJ%%%%%%jJ%j%%%
-10965a%J%%%%%%%%%%%%%%%%%%%JJ%%JJ%jKK%k%jkk%%J%j%%%%%jJJ%jj%%J%jjJJ%%%%%J%K
-10896C%%%%%j%JK%%%jkjj%jjJ%JJJjJJJjjjj%jJ%%%%%%%jJ%%%%%%%%%%j%%%%J%%LJ%jjJj
-10827B%%%J%%%%jjj%j%%J%%%JJ%j%%jJ%j%%%JK%%%J%kjj%%%%%KJjj%J%j%j%%%%%%J%J%jj
-10758@%J%%%%J%jjJJkj%JJ%j%%%%%%jjl%JLJ%%%%%J%%%j%%j%%J%%%%KJJkk%%%%%%%JJ%jj
-10689@j%JjJ%%%%%%%kJjJ%%jj%J%jJJ%J%%%J%jJ%%jJ%%%j%k%Jj%JJJ%%Jj%%JJ%j%k%%J%j
-10620@%Jjj%J%%%JJ%%jjJ%JJj%%jJj%j%%%%%%J%Jj%JjJ%%JJ%%J%JLMMLLNQJ5K4K1Pmj1j5
-10556G3j4j1qqonljjj%j%j%j%%jj%j%jjjj%JJ%%jjkJjJ%%j%%%jJJJ%Jjjj%%%%%j%%%j%j%
-10490@KJJJ%jkjJ%%%J%jj%J%%%j%%jJJ%%%%%j%Kj%%%jJj%J%jj%J%K%j%%J%%%kj%%%%%%%%
-10421@%%%%%%%%%%%jJ%%%kJJK%%%JjjjjkKJ%%%%%Jj%k%Jkj%JJK%%%%j%J%jJJj%j%%%jKJJ
-10352B%jjj%J%%%%jJj%%JJ%J%j%JjJ%j%%%j%%%%%%jJJ%jk%J%JJ%%Jj%%JJ%%jjj%%%%J%%%
-10283A%j%%Kj%%j%%%%%%jj%J%jKK%%jj%j%J%jJj%JJJjj%j%%%J%%%%JJj%%%j%%%%Jj%jjJJ
-10214@%%%%kkJJ%J%%%J%%%%%%%%%%%%%%jJjjjJJkjK%jj%%KJk%%%JJj%jJJJ%%J%J%%jj%%%
-10145@%%JJjj%%J%j%%j%%J%j%%J%jj%J%%JJ%jJJjJJ%kj%%%j%%j%%JJ%%%JJ%%%%jjjj%%%%
-10076bJJj%jkKJ%JJ%jjJ%%%%%%%%%%%%K%%%%k%KKjjk%%%JJJjk%j%%%JJJ%kjj%%%jJJJJjJ
-10007AJJJlj%j%J%Jj%%%%%%%JJjj%%%%%%%%J%%j%%%J%%%JJ%Jjjj%%%%j%%jjJJKJ%%kj%%K
-9938Bjj%%%%Jj%%JJ%jj%JJ%j%j%%%J%J%%j%%jj%%%%JJ%J%%%jj%%JjjJ%%%Jj%%Jj%%%J%%%
-9868A%%%Jjj%%%%j%%%%%%%j%JJK%%%K%%%%kjj%%%%%Jj%J%%%J%k%%jJ%%%Jj%%%kkjJJJK%%
-9798@%%jjJJ%%%J%Jjj%JJjj%J%%%%%j%%JjJ%jkJJj%JKj%j%jJ%%%%%%%%%j%%J%%%%%%%%Jj
-9728@%%%JJ%%jjj%J%J%%J%%%k%%%%JJ%Jk%%jj%J%%j%JJ%%%jJ%jj%%JJ%j%K%jj%J%%%%%JK
-9658Dj%j%jj%%%%%%%%Jj%%%%%%%%%%jj%%J%%J%%%%%%%jJ%%J%j%JJjjj%%%%J%%%Jj%Jj%%%
-9588@%%%j%%J%%%%JJk%%J%J%%%%%%J%j%Jj%jJ%j%j%%%%%%%%Kj%%%J%%jj%%%%%jJjjK%%%%
-9518@%%%%jj%%%jJKJJ%j%j%%%%JJ%jj%jj%JJ%%jjJJJJJjkjJJjjJ%%%%%%kjJK%%J%%%j%%J
-9448Aj%%j%%JJ%j%J%%jj%KKjjjjJkJJ%%%%%%%%J%j%%%%%J%j%jjjJJ%%Jjj%%JJ%%%%JJ%%%
-9378Bj%%Jjj%j%%J%%%jJ%%JJK%jjjjJJjj%J%j%%J%jJ%j%%%Jj%j%J%j%J%j%j%J%%%%J%%%%
-9308@%%jJ%JJjj%%%j%jjjJKJJJ%jj%%%%%%j%j%%J%JJj%j%%%j%KjJ%%j%%JJJj%%j%%%%jJ%
-9238@%%j%%JJ%%jJK%j%JkjJ%%%%j%%%%%kJJJj%jJ%%%%%%%Jj%%j%J%%%%%%%%%JJ%kj%%%%J
-9168@jkj%JJj%%JJJJ%%JJ%j%jJjj%%J%%JkjJ%JJjjj%%%%J%Jj%%%%jJ%%%%%%jjJ%%J%J%jj
-9098a%J%%%jJKJjkjJ%%%J%%%%%j%%%%J%%j%%Jj%JJJ%%kj%jJ%%%%%%J%%%j%j%JJ%%%J%k%%
-9028@J%%jJ%J%%j%%%jkjJK%%%%Jj%j%%J%%Jj%%%%%%%%%%JJ%jj%JJ%%j%%j%j%%J%jJJ%%jj
-8958a%%%%JJ%j%%%%%%%%%JKjj%K%jk%%JJ%%%j%%%%%J%%%%jj%JJjJJJkjk%J%k%KJ%JJj%%%
-8888Bjj%%%%JJJ%l%%%%%%J%%%Jj%%%%JjjJj%%%JjJJJK%j%jJ%jjJ%jk%KKjjj%j%%%J%%%%%
-8818AKK%j%kk%%%J%K%k%Kjj%j%%J%%%%%j%%%%Jj%%%j%J%J%%jjkjJJJ%J%%%jk%%J%%%JJ%%
-8748@j%%%%J%%%%%Jjj%J%%%%jkj%JJJ%%%%jJJ%%%%JLJjkk%%%%Kj%J%k%%%%%%J%j%%%%%JJ
-8678BJjjj%jJ%%%%J%%j%jjjJJJ%Kj%j%J%j%%j%J%%%%%KJ%j%L%kkjJ%j%%%%%%%%%%%%JJk%
-8608@%j%j%J%%J%%%%%%j%%JKjj%%Jj%JJ%j%j%%%%%%%%J%%%J%J%JJjjJJJll%%JjJKJ%%Jjj
-8538Ck%%j%%JJ%%Jjj%%J%Jjk%J%%%%j%%KJJjkj%%J%%%jKJ%%JJKJjjj%%kj%%jjJJKJ%%JJj
-8468Fjj%kjj%JJ%%j%%J%%%%j%J%J%%K%jjkj%J%%%JJj%j%%%JKJj%j%%j%JJKJjj%j%j%k%Jj
-8398AJjj%%K%%Jjjj%KKjjk%%K%jJJJ%%%jj%%jJK%kj%JJJ%%JJJ%j%%j%jj%j%KJj%%jjjJ%j
-8328A%%Jjj%%%%%KJ%%jJ%%%J%Jjj%JKJ%%J%%kjKJ%jj%%k%%jJjjjjjJ%jJJ%%%%j%%%%%J%J
-8258BJjjj%Jj%%J%j%J%j%%%%%J%j%%%%%%J%jkJj%JJK%%Jjj%%%%jJj%%%%%%%%%J%jjJ%%%%
-8188@KJ%%%%j%%kj%J%KJK%jjjj%j%j%JJ%j%J%j%KJkjjJJ%%%j%%%%%%%J%jJ%%j%%kJ%J%%%
-8118@%J%j%jJJjj%%J%j%%%J%%%%%%Jj%%%jj%JJ%%%j%J%%%%%%%%Jj%%%%%JJ%j%j%%%%%jjJ
-8048a%jjJjJ%%JJJJJkk%JJJ%%jj%%%j%JJ%j%%Jj%%%j%J%%%%%J%j%%%%K%k%%j%J%Jj%%%%%
-7978@%JJ%%J%jJK%kkJK%%JjjJKK%JJJJ%jjk%jj%%jj%j%%j%%%%J%k%J%%Jkjj%J%%%J%jj%j
-7908bJJJJ%J%%%%%%jjj%Jj%%%%%%jJJj%Jj%%%%JJjj%jj%%%%JJ%Jj%%%%%%%Jjjj%J%JJ%%J
-7838BJJkk%%%%%JJJjk%%J%jJJkjk%JK%%jJ%%%%%%%Kjj%%j%%JK%k%%%%%%%%%jjK%JJJjjj%
-7768@Kk%J%j%%%%%%%%J%J%%%%%j%Jj%j%%%j%%%JJ%JJ%%J%%jj%K%jj%%JJk%%%J%jj%%%%%%
-7698AK%jk%kKJJjj%K%jj%K%kK%%%%Jjj%J%j%j%%%JjjJJ%j%%LKj%kj%%j%%%%J%%J%%%jJ%j
-7628A%%%%KKjJjj%JJ%%JK%j%j%J%j%j%jjJJJK%k%ljj%%K%j%k%JJJ%j%%%j%jkJJ%%%JJjj%
-7558@%%%JKJJkjJ%j%%%JK%jjjj%%j%%jj%KJJ%Jj%Kjj%%jjJj%%%%%%K%%jj%j%%%J%%%%%%%
-7488@%JJj%Jk%%JJ%%jJJ%%Jj%jjJ%%k%%JJkj%%J%%%%jJ%J%%jJj%K%%j%J%JKKjjj%%JjjjJ
-7418C%jjjJJ%k%JJj%j%%%J%%J%j%jJJjj%j%J%JJ%jJ%JK%kjjj%%JJ%jj%%K%%J%%%JjjJ%jj
-7348Aj%Jj%%%K%j%%%Jk%j%J%Jj%%%%%%%%%JJ%k%%%jjJJJ%jjJ%%%%J%%j%%%JJ%jJJ%J%j%k
-7278AjJ%jJ%JjjJK%j%jjJ%jJJ%%Kjk%J%%jj%%%%%%J%%%%J%j%%Jj%%%j%J%%j%JJJJJ%kkjj
-7208a%J%%JKJjj%jj%JJjj%%%%%%%K%%JjkJ%j%K%%%jJjjJJ%k%jjJJj%jj%JK%%%K%%jj%JJ%
-7138Bjj%J%%j%%KJkj%%%jJJj%j%J%%JJ%%k%%Jj%%%J%Jk%%J%j%j%J%%%%%%%%Jj%%KJj%%j%
-7068A%%j%%%%%%%%%j%%%%J%%jkJJJ%K%j%j%%%j%%%%jjJKJjJjjJ%%%LJJ%%kkj%%%jJ%%%%%
-6998@J%%%Jjj%j%%jJJ%%%J%j%%JJJ%%%kj%KJjk%K%j%k%J%%%jJ%%%%%jk%JJ%J%%jjjKJj%J
-6928@%J%%j%J%j%%jjjJJJJJJjj%JJ%%j%jj%JJjJ%%%jJ%%jj%j%%%%J%jk%KJ%j%JJJJj%k%j
-6858a%%J%%JjJ%jj%J%%kJJJ%jJK%%%jjj%jj%J%%J%%%JJJJJjjjJ%%JKJK%kjJjkk%KJ%J%J%
-6788GJMMNLJkkjkljjjj%%%KMKJLML%lmmlkkkjk%KKJKJKMK%jkkkljkkkJK%j%%KJK%jjj%%k
-6718H%k%%%%j%jk%j%KJ%%%%jj%J%%J%%%jj%JJJJJ%Jjl%%%%%kkj%JJJ%J%%j%JJ%%j%jJJJ%
-6648Ekkj%%%%JJk%%%K%Jjj%Jj%%%J%JJ%jj%jKJjk%J%%jj%%K%j%%J%J%lj%JL%%jJ%JJJjjj
-6578C%jjJKK%j%jj%%j%%JJJJj%%%J%%JJjjj%%JjJ%%%%%%jJ%%%Jjj%j%JJ%%%J%%%jkJJJJJ
-6508I%%%JjjjJJk%J%%JjJ%jJ%jJ%kj%JKJkj%J%JJjk%J%k%j%J%JK%%j%j%%%J%j%%%%JJ%J%
-6438A0%jjjJJ%JJJkkjj%J%%%J%%%JJK%%%%j%%kJ%%%%j%JJKLJ%Jjlj%J%%%%jjjjJJ%KJ%J%
-6369A6%J%%j%Jjkj%KKJ%jJJjj%JJJ%J%j%jjJJ%%JJ%%KKJLKKJMOOJ1J1RPK%%MPMkopqplkl
-6302F8jjKKLNNQJ6J8J3OLk%LOJ1J9L0M3N9P7P7Q2J31K37L42K86J23j8j35j93j74j30r9q5
-6265H37o9k8K1O6J08J33J23J63L10N61O66M03Q5j66l61l98l17k36j97j81j33m8L9J09J66
-6240A656J78J74K97N87R33Q38L51o2m07o05n63m29l41l16k94k08r9j1M3P2O7R2K25M70O24
-6215C272M09Q5j64l69m32l61k75k34k26j97j27o3j8NJ4J5N1J40K64K69J21k2j40k19k17j74
-6189A407j42j31j28j05p4n2m1l9l6l4l3k9k2j8j6j5j5j7j9j8j5j5j5j3j3j2rj0rj0rroom
-6154B68mooprqprrrnmmlnnnmllmmmmmkmmnmlklmk%lllmlmkkjkjjlmjjkkkkjklkjj%kjj%j
-6086C9jkjkj%Jkjlkj%J%%J%k%%Jjkj%jjjJ%jj%LK%j%%%j%%%J%%J%lk%j%%%JJJKJjjJ%%%%
-6017B1%%%%JJ%j%J%kkJJk%JJK%J%k%%%j%%%J%jj%jjKK%j%%%l%JjjJ%%%Jk%J%J%%%%%%%kj
-5948A6jj%j%jJ%%jjJJ%jJjjJ%jkjjjJJK%jk%JJJJjj%Jkk%%j%%jJJ%%jJK%k%jjjj%JJ%J%J
-5879FJ%jjjKj%jjjJJJ%%jj%kjKLK%jJJJjj%jlk%%KKjkjLK%j%j%%J%kjJK%jjjJKjjJJJ%%k
-5809DjJ%kJK%%j%%jJj%%j%JJkk%%JJ%jjJK%%j%J%J%J%jj%J%JjjkjJLKjkj%KJ%J%%j%%%J%
-5739F%%jJ%jKLL%%%j%%kjjjJKKJ%j%JKKJKjkk%j%kkj%J%LMNMLLJkklmkjljjj%jJ%JLNMJk
-5669B5nljjjj%%jjk%KKjjJJJjkk%%%%%j%%jJ%kJ%j%%KJkk%jk%J%%%JJj%Jjj%%%%%%JJJlj
-5600B%%%%K%%j%jJJ%J%JKjkjjjjJJ%kj%%K%%JK%%j%j%j%JJjk%KK%%jJj%%J%j%%%J%k%k%K
-5530CJJjj%j%JJ%j%J%%J%jjJJ%jjJJJ%jj%jJ%%%%JJjk%%JJKKJkjjj%Jjj%JjjjjJK%j%KJ%
-5460Fj%K%%%JjkJ%%k%J%%%j%JJjk%jj%KKJJk%JJJJj%%%kjjj%KJj%JJ%%k%Kjj%%JJ%kjjJJ
-5390E%j%%%%JJj%j%JJ%%j%%j%j%J%%JjjjKJ%%j%Jj%%k%LJj%%jJJ%j%kkJjJJj%JKK%j%JjJ
-5320Gjj%%%%%KJJjj%j%jJ%jk%Jj%%%JJ%%%%J%jk%JK%jjJK%j%jkJJJJ%j%%%J%jjjj%%KJj%
-5250E%%JJkjJ%jJKJk%%%j%%%jjj%%%K%JJ%%%j%j%JKK%%%jkjj%%%KJj%%jj%Jj%%%%j%j%KJ
-5180EjjJj%J%j%%%jJJJJJj%J%%%%j%j%%j%J%jJ%%%%j%L%kJJJ%%%JjkjJJ%%jJkk%%%%j%JJ
-5110D%%J%JjljJK%JKJjkJ%%J%%K%jj%JKjjjjjj%%%%%JJJ%%jJJJj%%%j%%%JkjJK%jj%%%JJ
-5040Hjj%J%jJJjkk%%jJ%%JJ%kjJJJ%J%jj%%j%%%j%%%jJJj%J%K%j%%jj%KJjjK%jjjJKKjj%
-4970Ekk%JJ%jJJJj%%%%j%Jj%K%j%%%%%%%%%kk%JJKJjlj%JJJjjjJKKj%%%%%j%jj%j%KJJ%%
-4900DJKJjjjkj%%%k%%%%%J%JJ%%%%j%J%J%%j%Jj%%jjjJJKJj%%j%%%%%%%J%j%jJ%jJ%%Jj%
-4830C%J%jj%j%J%k%JJj%%%JK%j%%%J%%J%j%%%%Kjk%KJJJkk%%JJJkjjjJ%%JjkjJ%%%%j%%J
-4760A%J%K%%%j%j%J%JJ%jk%J%Jj%%JjJ%j%Jjj%%jjk%jJK%%JJjj%%JJ%JJJ%%%%k%%jJ%j%%
-4690B%jj%%%%JJ%%%KL%kj%%jJj%K%Jj%%Jjj%%j%%j%%%JJjJJjk%%jJJK%jJJ%jJkkJJ%JJ%%
-4620F%%JJjJJklk%JJjj%LJjj%k%JJJJJ%j%j%%j%kKKJJKjk%jkkJJJj%Jjj%JK%j%j%%%%%%J
-4550E%%%%JJ%J%jkJj%%Jj%%JJ%%kkkJK%JJJkk%JLJJjjjj%J%k%JJ%%jj%j%%K%%JJ%jJKJ%k
-4480Hjjk%JJ%%%j%%JJJ%%%J%j%Jjk%JJ%%%jJ%%J%%jj%K%jK%kk%%%JJ%JJ%%kj%%J%%jj%J%
-4410G%%%J%Jj%j%%%%%%%%J%%K%%%JkkJJ%%JjjJJJj%J%%%%%J%j%J%j%kjJKjJ%%%%kkJK%K%
-4340A2%J%KK%kjJjjjk%K%%%j%J%Jjj%%K%jJJjjJ%j%j%J%%%JJ%J%JjJJ%J%j%J%%%%JJ%%%j
-4271A9%JJ%%%jJjJJ%%%%J%Jj%K%jjJJJJjjjJJ%J%%jj%%%KJ%JK%%JJjjJ%j%JLJjkj%jJJ%%
-4202C3JJ%JKJj%%%%%%JJj%JJJJj%%JJjj%%KJ%%J%j%KK%kJKJJJjj%KKKKJJ%j%LJJ%J%%%JJ
-4133F8%%%JLKjLJJ%%KLKJJJKKLMLKJJKMMKJKLLJKJJ%jjlnmnllllmnnmnlkkjjl%k%jlkkkj
-4064E3%%j%jjJjjkjjjkjjkj%%kk%jJ%jjjJJJkk%jjj%%%jjJ%%k%%%jjJ%Jjkj%JJj%%jjjK%
-3995A9J%kj%Jj%J%J%%kjJj%%%J%j%j%j%J%%%k%%jj%J%%JJJJkkjJKJ%kJMML%jjk%jjjlk%K
-3926A5%JjJ%jk%%j%kjj%JJ%%J%JjjJJJ%JJ%j%j%JJKJ%KMOOKjmmmklkj%%%j%J%kljj%JJjj
-3857A0jjJ%%JJJjjjjj%JKJJJ%jjj%JJjJKLLJJjkljJ%jljJ%jkj%%JJj%%%j%%J%kkJJJMJjk
-3788A0lkJJ%%j%Kjj%%jkJKJ%j%%K%%j%j%J%jjjjJJ%JjjJ%JJ%j%%j%JJJ%%jj%%%J%j%kjK%
-3719E%J%%%%jjJJ%J%%%k%%Jj%%%jjJLJJjj%%jjJJj%kjJ%J%%%JK%%jj%%kj%JKJ%Jkj%jjJK
-3649F%%jJ%%jkJJ%%JJ%j%J%jj%J%%%jJJJ%jJjj%J%jjj%J%j%JjjJ%%JJ%%jj%j%JL%kj%J%%
-3579EJ%JJ%j%%j%%j%jJJ%jJ%%%%%%%j%k%J%kjJJ%J%j%J%jj%j%j%KJ%J%%JKJjkjJ%%jjj%J
-3509Cj%J%K%j%%J%j%%%JJ%jk%%%JkjKK%jjj%jj%JJ%j%%%K%kKJ%j%JjJj%JJ%J%%j%%j%Jjj
-3439CJJJ%%%j%JJjJ%kJjkjjK%%J%%jJ%Jjk%JJJ%%%kjJ%%J%%%J%%jjj%%JJ%jjJJ%%J%kj%%
-3369Bj%JJjJJJj%%jjjJKJj%jj%JJJj%kj%JJj%K%J%%j%%j%%jjJ%K%j%J%J%%%k%%%%jjJK%J
-3299EJjk%%%kj%%J%%%JjJJ%j%%J%%%%%j%Jj%%%%%j%%%%J%%%j%J%%%j%JJ%%J%%jkjKK%Jjl
-3229Aj%%kkKK%%JJ%%JJkkj%%%J%JJJ%%J%j%%Jjjj%JJJ%jj%%%%jj%J%j%%%%K%jJJkj%%%KJ
-3159C%k%%J%JK%jJ%kjJJJ%jj%J%J%J%jkjJJ%j%J%kjJjj%Kjj%JJK%%l%%%Jj%KJJ%j%jJJ%J
-3089Fjjl%J%j%JJ%J%K%%%J%%Jjjk%%%%J%%J%%jjj%JJ%%%%j%JJjj%%j%%j%%K%j%%jk%%J%J
-3019B%JKJJj%kjjjjJJJj%%JJ%jjJJJ%%%jkj%KJjj%JJ%%jK%%%%jj%J%JJ%%J%%k%KjjjJJ%j
-2949EJJj%%%jj%JjJKJJ%%jjJJK%jJJJJ%JJ%JJjjj%Jj%jJJJ%J%j%%%%%jKKJ%jKJj%jj%jkk
-2879A5JKJJJL%%JJJNMLKJjkllk%JkjjjjjjJJJ%jjjj%%%JJ%jjjjjjjjJJ%j%J%%%%%%KKJJJ
-2810B6%J%kjJKjll%J%%kj%%%JJjjl%KK%%jjjkj%Jj%Jjkj%Jjj%JKJ%%%k%%jJk%%j%JKJJjk
-2741A0jj%JK%JJJ%kjjJ%kj%J%JjjjJ%%%jj%%%KJjkj%%%jJ%JJj%j%jJjj%KJjJ%KJ%jjjjjj
-2672C%%J%j%J%J%%jk%JJ%jj%jJJJJJjj%%%jJ%j%%J%jJ%Jj%%%jjK%k%%%%%%KJjjk%K%%%%J
-2602D%J%J%Kjkj%j%kj%J%%%%%j%%JJ%j%%j%JJJJ%J%k%%JJjk%%%%Jjj%%JJJJjjJ%jkjKJJ%
-2532Djj%%%J%jjj%J%JK%%jj%j%j%%%%%%KJj%%%j%j%%J%jj%J%K%jj%JJjjK%k%%%%JJJjjJJ
-2462CjjjJK%kj%J%JJJjk%j%J%jj%JJ%J%j%JJj%J%jk%%%jj%KJJJJ%j%jj%%%J%j%JJJjkj%%
-2392@%%Jjj%J%%%%%J%%%%jJK%%%j%jJ%jjJj%%J%JJjjj%%%%%%J%J%%%Jj%j%%%%j%Jj%%%%%
-2322@%%j%%%JK%jj%kjJJJJj%JJ%%%%%%jj%%%%%%jJ%%%%J%%%j%%%%%kk%JKJJ%J%%%%%%%%%
-2252BjJjjl%KJL%jjjJ%%J%%J%k%j%%%%JKjkjJ%%%%%%%%%%%%%%%%%JJJ%jkk%j%%%J%%JJK%
-2182Bj%j%Jj%%J%%JJ%%j%%%kjk%KJ%%%%%j%J%%jJ%j%%%J%%%%JJj%jj%JJK%kj%JJ%kj%JJj
-2112@%%%%%%%k%%%%JJJ%%j%%Jj%%%%%Jj%%%j%%%JkjJKjj%JJJKjJKjjjk%%K%j%%jJJ%j%%%
-2042AJj%j%%%J%j%%%jjK%jJ%jj%J%%%J%%JJ%Jjjj%%J%jjJjJ%j%%J%jjJJ%JJj%%j%%%%%jJ
-1972@%%%%%%%%j%J%jj%%%J%j%%JJ%%%JJ%%Jkj%kjkJMJ%jjJ%%jJ%%%%j%%J%%%%jj%%JJ%KJ
-1902C%%j%jj%%%%J%%J%jj%%%%%%%%%J%%jj%J%%%J%%j%%K%jj%%JJ%J%j%jjJ%jjk%%%JK%%J
-1832Aj%%%%%%%JJJ%%kj%JjJ%j%j%%K%j%jkJJJ%jj%%JJ%%J%j%J%%%%j%%jj%J%%J%KjjJ%j%
-1762@%%Jj%%Jjk%JJ%k%%%%%K%%k%%JJ%%%%%%%%J%j%%%%%%%%%jj%K%%%%K%j%%jj%jJJ%KJ%
-1692CjjkJ%%%%%%j%J%%%jJ%%J%%j%%%jj%JKJ%Jjk%JJjjjjjjJL%%%JJ%%%%K%jkj%%jJ%%%%
-1622@J%J%%%jJj%%jjj%%JJ%%%%Kjj%%%j%%%%Jj%%J%%%%jJj%%%J%JJ%%j%jj%jj%K%%%J%%%
-1552@jJ%jJ%K%jjkjKJ%JJjJ%jj%Jj%%%jjj%%JKJJjJ%%j%KJkkJJ%%JJ%%%jjj%%j%%JJ%%%%
-1482Bj%KJ%%jkj%%%%%%jjjKJ%Jj%%%%%J%%jjj%K%%%%JJ%j%j%%%%%%%%%J%%%%J%jj%k%K%%
-1412@jJ%%%%jJ%%J%j%%%kJJJ%%jjJ%%%%%%%jJ%j%%J%%%J%JJjjj%%%%%%%Jj%%%JJ%j%JJ%j
-1342BkJJjj%%%J%J%jJjj%%%%%J%j%%%jjj%JK%JJ%jJjj%%%%%%%jJJj%%%Jj%%%jj%J%%%J%%
-1272@k%j%KKJj%%%%jj%%%%J%j%J%%%J%%j%%%k%jJJJ%J%j%%%%%%%%%%%%%%%%Jj%%j%J%%%%
-1202@%J%%JJ%j%%j%j%kjJJ%J%%%%J%J%%jj%%jJ%%%%%%K%JJ%%Jjkk%JJ%%%j%j%j%%%JJ%J%
-1132B%%%%j%%%%j%J%%%jJ%j%%%%j%J%%%KJjj%jk%%%JJ%J%%j%j%%J%JJ%jjjJ%%%Jj%%j%J%
-1062@%%%%%JKjjj%%%Jj%%K%%%%j%j%%jjJJ%J%%%j%%j%J%%%%%%%J%J%jjJJjj%%%%%jjJJJj
-992@%%%%%%Jj%%KJj%%Jjjj%jJ%%%j%JJj%J%j%%K%k%JJjj%%%%%%J%%%j%%%%%%%JJ%%%jj%%
-921@%%j%JJj%%%JK%%%j%JJjjj%j%JJjj%%%jJ%%%%%%JJJkj%j%J%%%jJJ%J%kk%J%J%J%%j%%
-850@%%%jjJjJ%%%%JL%jk%%%%jkJJJ%%%%%jjJJ%%%%%%%%%%%%JJ%k%%%%%J%jjj%KJj%J%j%J
-779Aj%%%%%%%%jjJJ%%%%J%%%j%JJjjJJ%%J%%kjK%j%JJ%J%%kk%%%J%j%%jjKJ%%%%%%JJjjJ
-708BKjjJ%jkJ%%jjJ%%Jj%%JJ%jJJj%jJ%j%j%k%K%%%jJj%J%%Jj%%%%%jJ%%%J%%%j%JjjJ%%
-637@j%jjJJJJJ%j%%%j%%%%J%JJjk%%%JJ%%JjkJj%%%%%%%%%%%%J%j%K%%%jj%KJ%J%%%J%kl
-566@%%J%%JKjjk%%K%%%Jjk%JJJ%%%Jjj%JJ%%jjjjjjJJ%JjJ%j%%%Jj%%%JJ%jJ%j%j%%%jjJ
-495aJ%jJ%%jJjjkKJ%%%J%%%%%%jjj%L%%%%%%%%%%%%%%%%%%%%Jj%%Jj%%%jJJ%j%%%%JJ%J%
-424C%k%%j%%j%%%J%%J%%%%J%jjkJJ%%j%JK%%jJ%%%Kj%J%J%%j%Kjj%J%%%JJJJ%kjjjjk%JJ
-353C%J%kjj%JJj%j%JJ%%%%%%j%K%kj%%j%%%%jJJJ%j%J%j%%%j%J%jj%%%JJ%J%j%Jjj%J%%K
-282B%jJj%%%%Jk%%jJ%K%jjJJj%j%%%%%%K%jj%%%J%j%%%%%%%%%%%%%%%jJ%JJjj%J%Jj%JJ%
-211Cjj%j%%%%Jjj%%%jJJjj%JJJJj%J%J%%Jjk%%Kjk%%JJ%j%%j%Jjj%JJj%%%%J%jjk%LJK%J
-140D%%jjJ%jjJ%j%J%%J%%k%%%%j%%%j%%%Kj%%%%jJ%JK%jjJ%%jj%%%%j%JL%j%%j%%%%%KJj
-69Ck%jjJKJ%jk%%%%%%KJkj%LJjkj%j%JJ%%%j%%k%JJLjk%%J%JJ%kj%J%%%%J%j%Jj%%%%%J%
2B%Jj%%jj%%jJ%%KJjk%%j%J%%%%%%%%%%J%Jj%%%%%j%J%j%Jj%%%%%%j%J%%%%KJj%%%JJJjlj
76@%%jJ%JKJJjkkj%J%jk%JJ%J%%jJ%%J%jJj%%k%K%JJ%k%%%%JKj%%jjjJ%%J%J%jjJJ%k%%%%
149@KK%jj%%%%%jjjJJJj%jjJJ%j%%%J%j%%%j%J%%jjJJJj%%%jJ%Jj%JJ%jj%%%%%%%JJk%%%%
221@%%%%%J%j%Jj%%%%%JJjj%%%JJj%Jj%%jJJJJj%%%l%j%J%%%%%%%J%%j%jj%%J%%J%JJKjkj
293@%%%%%%JJ%jjJ%K%kj%%%%%%%%%JJjJJJ%j%%%JJkkj%kJJJ%%j%J%Jjj%JJ%jjj%%%J%J%Jj
365Aj%%%%%J%J%%%%jJj%%%j%%%%K%%j%Jj%J%%%%%%Jj%%j%J%%jJJJkjj%%J%%JK%%J%j%j%%%
437CjkJJ%J%%%jj%%JKjjjj%J%%JJkjjj%%jJJJ%KJjj%J%%kj%JK%Jj%%%jJ%jj%%%%j%%J%%%%
509@%%JJ%jJJjj%%j%Jj%%%%%j%%%j%%%%J%J%%Jj%%%k%K%J%j%%%%jJ%%%%%%%J%j%JK%%%%%j
581BjJJ%jk%%JJ%%jj%KJjJjjJJj%%%jJjj%%%%JjJJJj%jjJ%%j%%%%Jj%%j%JJ%JJJ%%jj%Jj%
653B%Jkj%J%j%%%%%%%%%%%%%%%%%%%%%JJ%jJkj%%JJ%j%j%%jj%J%JJ%%%%jJ%%%jJ%%%%KJjk
725@%%%%%%J%j%jjJ%JJJ%%j%%Jjjj%J%J%%J%k%%%%%Jj%J%%%%JJ%%J%jk%%%J%%%jkkJ%J%%J
797@%JJ%jj%%%J%%K%kjj%J%jJ%%JJj%%%J%jj%%%%K%j%Jjjj%JJJJ%jjjk%K%JJ%jjjJ%%%%%%
869@%KJjj%%%%jJj%%%K%%%%J%%kjJJ%j%%j%%j%jJ%%%J%J%%j%%%J%J%jj%%%%%J%J%jJK%%j%
941C%kj%%%%%J%%jJj%%%%%%%%JK%jjj%%%%%%k%J%JjkJJj%JJJ%%j%%%%J%j%j%J%%J%j%%%%%
1013@%%%Jj%%%%J%%%jj%%%J%%%%J%j%%%%%%%%jJJJj%%J%jj%J%%%%%j%jjKJ%j%Jj%%Jj%%%%
1084@%%%KJ%J%jkj%J%J%%JjJ%k%Jjj%%%L%%%kj%%%J%j%%J%j%%%jk%KJ%%%%%%%JJJjk%%JK%
1155CkjJj%%%%%%J%%%JJJjj%%%jj%%%%j%JJJj%JjjJ%%%K%jjJ%jjk%j%K%%J%%%jJ%j%%JjJj
1226a%J%%%jJKjjJJ%j%j%%J%%%%jJj%%%Kj%JjJ%%%%Kjk%%j%J%%j%%%k%JJJ%j%j%J%Jj%%%%
1297@%KJ%%jJ%%%JjjjjJJJk%K%j%jj%j%JJj%J%j%%JJ%j%J%k%JJJ%j%jjJ%JjjJ%Jk%j%J%J%
1368Aj%j%J%%j%J%%JjJJjjjj%KJ%%j%%%%J%j%Jj%%%jJKK%%jjj%jJ%%%JJjj%j%%%JKj%Jjk%
1439@%%%%%%j%JJ%j%JJ%%%kJ%%JJJJ%j%%j%j%%Jjk%j%J%j%J%%%Kjj%j%J%%%%%%jjJJjJ%Jj
1510@%jJ%Jj%%%J%%%Kjk%KJ%j%%%Jjj%%%%%%%%j%K%jj%KKj%j%%%%jjJ%%jj%%J%J%j%%JJj%
1581A%J%%J%jj%jJ%%%JK%k%jj%%%KJjk%%%%%%%JJJ%jk%jJ%%%%%%%%%J%J%%%J%jjj%%%KK%%
1652Dkj%%j%%j%kJ%J%JJJJ%%k%j%%%JJ%j%jJ%j%%jj%K%%JJJJjk%JJjk%%%%%%%%J%%%j%%jj
1723b%K%J%j%%%jJjjJJ%J%%%JJ%%%Jjj%kj%%J%%%jJJ%j%%%%j%J%%%%%%%%JJj%%%j%j%JK%j
1794A%Jjj%%%Jj%%jjJJ%%%%%%Jj%%%%jJ%%%%j%J%%%%J%jJJj%%%%%j%JJJjj%j%%%%%%%%%%%
1865@%J%%j%%%J%%%%j%%%%%%%%%%j%%JJ%J%k%JJ%J%%%%%%Jjjjj%%%j%J%%J%j%%K%jj%%%%%
1936@%%%%%JJ%kJj%%%%j%JjJ%%jJ%J%kl%KJJJJ%%%k%KJKkl%%%%%%%%%JJjjjj%K%%JJjJJj%
2007Bj%%%jJK%kjJJ%%%j%%%%%%%%K%jk%%%J%Jj%%%%jJJ%%jj%%%%%J%%j%%%%%%%KJjj%%j%%
2078@%J%j%%kJJ%jjJJ%%%%%%%%%%J%%%%jJj%JJj%j%%J%JKjljJ%JJ%jk%J%%%%%%%%j%JJ%j%
2149@%%jJ%JJ%jjk%JK%jJj%j%%J%%%JKjj%J%%%jj%J%j%%%%%J%%J%JjjjkjJK%%%JKJjjJk%%
2220A%j%%JJ%j%jj%%j%JJ%%%%%J%%j%k%K%%%%%%jjjJJJ%%J%%%j%Jj%%jJJ%%JjjjJ%J%%%%%
2291A%%%jjJ%%%%%%%JJk%j%J%%%%%j%jJ%J%%%JJ%kk%JJ%JKJjkJ%jj%%%%%j%J%%%%%jJ%JJj
2362Aj%%Jj%%%jj%j%KJ%%%%%%Jj%%%%%KJ%kj%jjJJJJ%jj%%%%j%KJ%%%%%jJJjkkJJJ%j%jjJ
2433aJ%%J%%j%%J%%J%k%%%%%JJJ%%%kj%%%%%%%jJ%%%%%%%%JJJ%%%j%%%j%%%%j%%%%%%%%%J
2504A%%%j%JJj%%j%kjJJJ%%%%%%%J%%jj%%J%%%%%jjJ%J%%jj%%K%Jj%%%Kjkj%K%%JJj%j%%j
2575aJ%%%jJ%%j%%J%%%%J%j%%%JJjj%%%%jj%KJj%JJ%k%Jj%%%%%KJ%J%%j%J%%jl%%%%J%jj%
2646aJ%j%%%JLJjjjjj%%%%J%JJjj%J%%jjJ%%%%J%j%%%%%jJ%%%%K%kj%JKJkj%j%%J%jjJJ%%
2717@%%%%j%%JJ%J%jj%%%%J%%%j%%%%%%JJk%%%%J%j%%%%Jj%%%%J%%j%%%%%%J%J%Jj%Jjj%%
2788A%j%J%JJkj%JK%J%jj%%Jjjj%%jj%JJLJjj%%%%jj%%%K%k%%J%%jJ%%%%j%J%%j%k%JJ%%%
2859@J%j%%%Jj%%%%jj%JJj%%%J%%%%J%j%%%%%jJ%%%%%%%%%%%j%J%%%%%Jj%j%%%%jJ%J%%%%
2930@%%%J%j%%%%%%%%%%%jJJKJjk%%%%j%%%%JJk%jJJJjjjJ%%%%J%%J%jj%%%%%%%%%%%%%%%
3001@%%J%%%JJKJ%jjkk%%JJ%j%%jj%JK%%JjjjkJ%jJJJ%%%J%%%%j%Jj%J%%%jj%j%jJJJJj%J
3072B%j%%j%%%%JJ%jjjjJJ%%%%j%J%%%%jJ%%%JK%jjjJ%%Jk%%%J%%j%J%%%JJj%j%%KJjJjjj
3143A%%%%JJ%jjJ%k%jjjJKJj%%jj%%K%%K%%%%%%Jjj%%%%%Kjkjk%JJ%J%%J%j%%%j%%%Jj%jK
3214@%%jJJ%%j%%j%J%JjjJ%%%%%%jJKj%%%jjJ%JJ%JJ%k%Jkj%JJjjj%%JJ%j%j%%J%%KjjjJ%
3285@%%j%J%%%jjjJ%%KJJjjJjJJJj%%%%j%j%%%J%%j%%%JJk%%%jk%%JJ%%%J%J%%jjJJJj%%%
3356Aj%%%%%%%J%%j%%%%JJJjk%J%j%j%jJJ%%%JJ%%%%%j%%%%j%j%J%%%%jj%%J%%%jJJ%%%%%
3427@Jj%%%%%%k%K%%Jjk%JJ%K%j%%%%%%%%%j%jj%%J%J%jJ%%JJJjjj%jJJ%%Jjjj%JJ%j%%J%
3498AJjj%%%%J%j%%jJJJJjjJJj%k%J%%%j%%%%%%%JK%kj%J%j%%JJ%%j%JJjk%%JJ%jj%%jJ%%
3569@%%%%%%%%%%JJ%%%%j%%%j%%%Kjj%%%jjJJ%%%KKJjjkj%%%%J%j%jJ%j%J%jJ%J%j%jJJJ%
3640Bjj%%%J%%JjjJ%j%%jjJ%J%%JJ%jJJ%k%%JJj%J%jjK%k%%j%%%%JJ%JjjJ%kjJ%%J%%j%%%
3711@Jj%J%%%JkjjjjJJJJKJjk%%jJ%JJ%J%jJJjkjj%KJjj%%%%%%%%%%%%JjJ%%%j%K%k%JjjJ
3782@j%J%%JJk%J%J%jj%J%jJ%%j%J%j%J%%Jjj%%%%%%%j%%J%JK%%jkK%%J%%%JJ%%%Kkkj%%J
3853Ckj%KJjj%JJJJjjj%%%Jkj%%k%KJJ%j%JJKJ%jjjJjjjJ%k%jJ%j%%jJJ%%%%%%JJjj%%%J%
3924A%j%%%jJ%%%JJ%%k%J%JKJkjjj%K%k%%KJj%%Jj%%j%%j%%LJ%jjjJ%%%%Jj%k%%%%j%J%%%
3995@%jJJjJKJjjj%%%%j%%%%JJJjjjj%%%jJ%J%%%J%j%%%%j%J%J%%%JJj%Jjj%jJJJ%jjj%%%
4066@%%%%%jJ%%%JJ%%%%j%j%%%J%%%JK%jk%%%%j%JKJ%kjj%JK%%j%j%%%J%jjJj%J%j%k%JJ%
4137@%KJ%J%%k%J%jjJ%J%jj%%J%jj%%Jj%j%J%%J%%%jJ%J%JKjkj%Jj%%%j%%%%%JJJjkj%%JJ
4208A%%J%jjJ%%j%j%J%Jj%%%%%%Jj%%%%%%Jj%JjJjJ%j%%%K%J%j%k%%%J%JJ%%%%jjjJj%%jj
4279b%K%Jjj%JJ%j%%%%JJ%k%%%%%%jJ%%%%%J%%%J%J%k%j%%%j%%%J%KJJJ%kkJJJ%JJ%jk%Jj
4350C%%J%%jjj%%Jj%j%%%jj%K%KJl%%Jj%JJ%jJ%kjJ%%jJJ%j%%%%Jj%JJ%%%jj%%j%J%JJJ%j
4421BkJJ%%%%%%jjj%JJ%%%%%jJ%jJ%J%jJ%%j%%%Jjj%KJ%kj%J%jJ%j%%%JKK%%%Jjlk%%%jJ%
4492@%JJ%%%J%%j%j%%%%j%J%%jJ%%J%%jJ%%j%j%%%%%JjJJ%%j%JJ%jjj%%%%%JJ%KK%jk%Jj%
4563Cjj%jljJK%kKJJj%%jj%%K%%J%%JJjk%%kj%KK%J%%%Jjk%%%%%%Jj%%%%%J%J%Jkj%%JJ%j
4634Aj%%J%%jJJ%k%%J%j%%j%%J%%%%jJ%%J%j%%%JJJ%l%JJ%%%Jjj%%jJ%%J%%%jj%%%%%%%%J
4705A%j%%%Kjjj%J%J%%JK%jjj%jjkJJ%J%%%%%J%%JJ%%jk%%%%jJ%%jJ%%%JJJjk%%%%Jj%j%K
4776ALj%J%kJ%jJj%%J%jkJJjj%%JJJjJ%j%j%JJl%%%%%%%kJJ%Jj%KJ%%Jkjj%%J%%jJ%%jk%J
4847a%jJJ%JJj%%J%%%%%%jj%%%JJjj%%JJjj%%%%%jJ%jJ%J%KJ%kj%J%%%%jjj%J%K%jj%%%%%
4918@%%%%%JJjJ%%%k%KJ%jjjJJJ%%%j%k%K%%%J%%j%j%J%jj%%J%jJJ%j%jKJjj%%%J%%J%%JJ
4989Ejj%%kj%J%kj%JJ%JJ%jj%%%%J%%%%%j%%%%%%%K%%%%j%%jJK%%J%%j%J%kJJ%Jjkj%j%J%
5060A%%j%%%%%%JJ%%%J%%%j%k%%%JJ%%%%j%%j%JjjJJ%%J%j%J%jJJ%%Jjkjk%%K%J%j%j%j%K
5131@%%%J%j%J%jJJ%%jj%%j%JL%Jjjjj%%%%%jjK%J%jJj%j%%%J%JJjj%J%j%j%%J%%JJ%j%%%
5202A%j%KJjjj%%%%j%JJj%jJJ%j%%J%%j%%%%%%%jJJJ%kjJJj%%%KJJj%j%%%J%j%jj%%%%%%%
5273@%KJjj%%%%J%%k%%%%%J%J%%%j%%K%%j%JJj%JJ%lk%%J%%%%J%jj%K%%j%%J%%jJ%%%K%%j
5344Ckj%KJJJ%j%j%JjjjJJjjjJj%JJJ%j%J%j%Jj%%j%jJ%%%%j%J%j%KKJ%%jjjkJJ%K%%J%kj
5415BJ%k%J%J%kj%JJ%JJ%j%%j%%%jj%JJj%j%%%JK%j%j%JKkj%JJ%%jj%j%%%%%j%JJj%jJ%%J
5486A%j%%%%%J%J%%JjjJ%jJ%%%%j%Jj%jJJJ%jK%kj%J%%%jJJJjjJjJj%%%%%jJJjj%K%j%%J%
5557CjjjjJ%j%JKJ%jJjjj%Jj%KJjkJj%%%J%%J%%jJ%jj%%%KJ%j%KJ%j%jjJ%k%%J%k%JJJ%j%
5628BJjk%%KJ%jj%%J%JJ%jj%%%%%%j%j%%K%J%jJ%Jj%jJ%%%%j%%%%%%J%jjj%JJ%%j%%%%j%j
5699aJKJ%%kj%JJ%lJ%%%J%%%%%j%KK%j%JkjJJjj%j%%%JJJ%jk%%%%%JK%Kj%%kj%%%J%%%j%%
5770Aj%J%jK%jjJJJ%%J%%jjJj%Jjjj%%J%J%%%%k%%%J%jJJ%jJJ%jjJJjjJJ%jj%jjjJJKJJ%k
5841Bj%%j%Jj%%JJJ%%j%Jj%%%%k%KjJJj%Jjj%%JJ%%%j%j%%J%%j%%jKJjj%j%JJ%J%j%%j%%%
5912A%j%%JJJJ%jjJ%%%Jjjjj%%J%J%j%%jJ%%j%%J%J%jjJJJ%Jj%%%%jj%JJ%%J%%%%jj%%%K%
5983D%%%kjJj%J%%%jJ%Jjjj%%%J%JJ%%JJjk%%jJjj%%%J%JJ%%j%%jJJJjjJ%%J%j%jJK%Jjj%
6054D%jj%%%J%k%JJ%jjj%KJJjjJ%Jjl%JJJk%J%Jjkjj%K%JJ%jj%%JJ%%JK%jkjJjjJKJJ%kkj
6125@%%%%K%J%J%%%%jk%Kj%%%J%%%%Jjj%J%%kj%%Jj%%K%jj%J%%%jKKj%%%jj%%KKJkjK%l%%
6196B%jJJ%jjj%K%J%j%Jj%%jjJJ%%J%kj%J%%%j%%%%%%JJKK%%jjjjj%%JJjk%%%%jJJK%jjjJ
6267AKJjk%%JKJ%jj%%J%%j%k%%%j%%%KKj%K%jkj%JJ%%jj%J%j%Kjj%%%KJJJJ%kjj%jjJ%%Kj
6338Ck%%j%%J%JJKj%jj%%%%j%%J%J%jJ%%%jj%K%j%j%%%JJ%jjJJ%%JJkjjj%JJj%%JJJjj%%J
6409CJJJj%j%JjkjJJJ%lj%K%jJjj%%%JJK%%jjj%jJ%%J%%%%jJJ%%j%J%j%jj%%JJjj%%%J%JJ
6480C%J%%%j%JjJJjkk%%%%%%%%%%jJ%%%%J%JJj%KJkjk%%%%%JK%j%J%j%Jjjj%KK%jj%j%%J%
6551Bjj%jj%%JJJ%%%K%jjJJ%%j%JJ%k%J%%jJj%JJjl%J%jJ%JJ%jj%Jj%%%%JjjJJj%%JJjJK%
6622EJ%j%jk%JJ%J%jjj%JJjj%%%j%KJjjJJjjj%j%JKJ%%%%%jk%%%jjJ%%J%%J%j%JJj%%%%%%
6693B%KJjjjj%JJ%jk%%%J%J%J%j%%%JJ%jjj%JJJJJ%%j%%%%%%%j%%%%jj%%%KjjjjJ%j%%j%%
6764a%JKKjjjj%KKkk%Jj%%%Jj%JJ%%%JjkJ%J%%%%JJ%kjKKJkj%%%jk%JJ%Jjj%J%j%%%%%j%K
6835BKj%K%jj%%%%Jjj%J%%J%J%k%%%J%%%jj%JKJjkjk%JJJ%JKJjj%%Jjk%KJJjk%jj%Jjj%%j
6906@%K%j%J%Jj%%J%Jj%%k%jJJJkjK%jJj%%Jj%%%%JJJ%%%KJjjkk%%JJjk%%J%%j%KJJj%J%%
6977D%kk%%JJJ%%JKjJjk%%%jjJJJJJjjj%%%%jjj%%J%%MJjk%%jJj%Jkj%%JJJ%j%jJJJ%JJj%
7048Ekj%JJ%jk%LJ%%%%jj%%JKjjjj%%jJKj%J%JJ%jjjkJJ%J%Jj%%%j%jj%JJJ%j%jk%%JJ%%j
7119AJK%jjjJjj%%%K%%%%k%J%%J%JK%%J%%%jk%%jJJ%jjK%jjJjJ%JJjj%kjKJJJJJjk%%jjjj
7190@%%j%JJJJjjj%%%%JJ%k%%%%%%%JJ%%JJJjJj%%%jjjjJJK%j%%jj%%%j%K%JJ%%jj%%%j%J
7261BJ%jJj%%%KK%%jkj%k%%JJ%%%%j%%K%%J%j%jj%%J%j%J%%J%%j%jjjJJJj%%Kj%%%%J%j%%
7332BJ%Jj%%%%j%J%j%%J%%%j%%JjjKJjj%%J%%%%%JJjj%%%KjjJJJKjj%kj%%JKJ%%JjjJjkj%
7403C%%J%JJ%kJjlJJjJJj%%jk%JK%J%%jj%%j%%KJjjjJ%jJJ%J%%%%%j%%Jk%Kjjjj%%%J%JJj
7474B%JJjJJJjjj%%J%%%%%%j%J%jkjJ%%jJ%JJJJjk%%jj%JJJ%%%%%j%JKJ%jjkjKKkj%JJjkj
7545@%J%%J%%JJjj%JJ%%jJj%%Jjj%%%%Jj%J%%j%%%J%JK%jjJ%jj%%jjJ%%%%%JJ%%%%%jJjjj
7616AJJ%j%J%%j%jJJ%J%%%JJj%Jjjjk%%K%J%kJJjjJ%%kjKK%jJjj%j%%KJ%kJ%%%j%j%%JJK%
7687E%%J%lj%%%J%J%%%%%%%%%jJJ%j%K%j%j%jjK%J%j%kj%%%%J%j%%j%JJ%J%jjJK%%%%j%K%
7758E%jj%J%%kj%%%JJj%jj%%JJ%%j%jJJJjjJ%JJk%j%JJjj%%Jjj%JKJjj%JJjkj%JJJjj%J%%
7829BjJ%%%JJjjJJJ%%j%%k%k%JJK%%%JJ%%j%Jj%%k%J%Jjj%j%%J%jJ%kJJ%jKJ%kj%j%JJjJ%
7900CJJJ%j%%%j%k%Jjj%KKJkk%%%J%j%j%Jj%JJ%%jj%JJ%KJ%jjj%%%%%JJjkk%J%%j%JJ%%jj
7971@%%%JJJJ%%jk%JKJ%%JJ%ljj%jJ%%jjJJJj%JJ%jJJ%jk%J%JJ%j%J%j%j%jKJ%%j%jjj%%J
8042Bj%JJ%%KKjjjj%%J%J%jJ%Jj%J%kjj%J%Jj%%jJ%%%%Jjjj%%J%J%%%j%%jK%%K%jj%%jjjK
8113BK%%%j%jJ%%%JJ%J%jjJJ%%j%%JJ%k%J%%jk%%jj%JKjjj%jKJJJ%J%J%%jkj%Jjk%JKK%jj
8184Dj%%%JJ%jjJJjj%Jj%JJjk%%j%J%JJ%%J%jjjJ%jjj%%%%JJJJJ%j%%JJj%%ljK%%JJJ%k%%
8255DJ%%JjjjJJJjjj%%%k%JJ%jJJ%JJ%jjJjjJJ%Jjk%j%J%%JJJjjkJ%J%%j%J%J%jjJk%KJJj
8326EjjJJ%%%%j%k%jJKJ%jl%%JKJ%Jjjk%%%JJ%%%j%JKj%J%jkkJ%KK%kj%%jj%%J%%%J%k%%%
8397AKKJjmjJJJjkJJ%JJ%Jj%%%jjK%jj%KJjjJJkjKJ%JJJ%jjjjj%j%LJjJ%jj%%%%J%Jjj%k%
8468BJJjjjJJ%J%J%J%%%jjJ%kjJ%JJJ%%%jj%%jj%JKJ%j%JJjj%%j%j%j%JKJjjJ%J%jkJj%%k
8539AJJK%%%%%%%jj%Jj%J%Jj%%%jJK%j%%J%%%j%%j%jj%J%%Kj%jj%JJkjKjj%KK%jj%JK%kl%
8610AJ%%%Kj%%%%JJjj%Jj%%J%%%KjjjJ%%jjJ%JjJK%jjj%%%JJ%kJJ%%J%%jjj%J%%%%%%%kjj
8681@K%%JKKjjJj%Jj%j%Jj%%KJ%%jlj%JJj%JK%%%jj%JJ%J%jjJK%jkJjj%J%jJj%J%j%%j%Jj
8752CjJJJ%j%JjJ%jJ%%%J%J%k%JJkJ%J%jjj%KJ%jkJJ%%jjj%KJjk%%%KJjJ%%%jk%K%J%jj%J
8823EJjj%%k%K%j%%%JJK%%jjjJjJ%%j%J%%j%JJjJJ%j%%kj%%%%JJJ%jjj%%KJJjkJJkJK%k%J
8894Fk%Jj%JJ%%%%%%%jjjjJ%JK%%%%%j%%k%%j%jj%JJJ%KJ%%jj%%%%jJJjJJJJ%kjJ%%j%Jjj
8965D%%Jj%j%JJjjJJK%jj%kjJJ%%%%jJj%JKJ%kJ%jjj%JK%%%%J%k%JJ%%%j%K%k%%%j%%%jJJ
9036FjkjjKJj%JJjKJ%%jk%J%JJkjjk%J%%JjJ%%jJJJJj%%JJ%kkj%%JJK%j%%J%J%jJjjjJj%j
9107CJJ%jkJKjjJJ%jjJ%%jj%%JJ%jjjJj%J%%%%J%%K%%lk%%JKJ%JJjj%%JJjkJKJ%%l%K%kj%
9178CKJ%jJ%%kj%%JjjjJKJ%j%k%J%%%jJJJj%J%%j%J%%JjjjjJJ%JJ%%%j%Jjj%J%%Jj%k%JK%
9249Fj%j%%KJjjJJ%%%%jjJJ%jj%jJ%%JjJJJ%%%%%jjJ%j%jjj%jJKJ%%%%%%k%Jkk%%%JJ%%%%
9320C%J%%%Jj%jj%%%K%%J%%%%%KK%kjj%%%J%%jj%%%K%%%jkJ%Jjk%JJ%KJ%j%k%%J%J%%jj%K
9391F%j%J%JJjjjj%%KJ%%k%Jj%JjjJK%%j%jJJJJ%jjl%%%J%Jjj%%%j%%%JJJ%J%kj%%%%j%Jj
9462C%%KL%jjj%j%j%%JJ%K%kj%J%k%JKKJjkjJ%J%%%k%J%j%Jj%JJJ%%%jkj%Jjj%J%%J%%JKj
9533Gk%j%j%KJ%%j%jJJ%j%j%%j%JJJ%%J%%jJ%j%%kj%JJJ%j%J%j%%%j%j%JK%%JjjJjjJLKkk
9604FJ%jjJjJ%%%J%JjjjjjKJ%J%j%%JJjj%jjJJK%jk%%j%JJJJ%%%%j%j%J%k%j%JJj%%J%%jj
9675DKJJj%jkjjJJK%%j%J%%%jJ%%jjJ%%%j%j%%j%JJjJJ%%J%j%Jj%%%%JJ%JjkjJJ%J%%%%jk
9746D%KJ%j%%j%%%jj%j%JJ%J%JJ%%%jJjjj%%%%j%JJJ%%jj%J%k%KJJJjjJ%%j%%jjJKJ%j%%K
9817IJ%kjK%jk%JJkj%%%j%K%%%%jjJJJ%jjj%J%j%%%JJjJJjJJ%jkj%%jjKJ%l%K%JJ%JJ%jj%
9888F%j%J%KKJjj%kj%JK%j%jJjk%JJ%j%%jjJJJj%%j%%%%jjJ%J%j%J%%JJ%%j%j%j%%%%%JJJ
9959G%j%%jjJ%jJJ%%jJ%%%jj%J%J%K%kkjJJjJJ%jjJ%KJ%jj%%j%%j%%%J%K%j%JJ%jk%JJJ%k
10030Fk%J%J%%K%%%%jjJjkj%JJ%%%%J%%k%%%J%jjJJ%%jJJj%J%j%J%JJ%j%%%%%j%KK%jkl%%
10100D%%%JjJK%%jJ%%%k%%%JJjJ%jJ%%kJ%Jjj%J%%j%%jJKJjj%JjJ%%%kjJ%JJ%%jJKj%JJ%%
10170A0%j%j%%kjJ%%J%j%%%%%%j%J%J%J%%j%jj%%JJ%j%KJlj%%JJJJ%%jJjjk%JJj%%%%%%%J
10239G%jkJJjjJJJ%%%Jj%%%%j%JJkkJ%jJKJj%jJ%Jjj%%J%%JJjkj%JK%jjJj%JKJ%jkj%%%%J
10309G%KJjkJ%j%JK%Jj%J%%%%j%jj%JJjjkjkjK%J%%%jJ%%k%K%KjjKKj%JJJ%%J%%%%kkjJK%
10379A0%jkj%JJjj%Jjjj%JJJ%%jj%J%k%JJJJJjj%j%%%J%Jjj%j%%%jKJ%%JJJ%K%j%kj%jJJJ
10448A0%kk%jJJJ%%J%jJ%%%lj%JJJ%j%j%%K%%jj%%%%JJJ%%J%J%jjlk%KK%kjj%j%%%J%JJK%
10517HljJ%J%%J%%J%j%jJK%Jj%j%j%%K%%%kj%J%%%J%j%%%jJ%kjJJ%JJj%%J%jJ%jjjJ%j%%%
10587EJKJKjj%%Jj%%jjJJ%Jjjlj%JJ%%J%%%%%%%jkj%KK%%%%JJ%JjjJ%%%%%jj%JJJj%%J%jj
10657HJ%j%%j%%J%J%%%%%%JJjjj%J%%jkJLLjj%jk%Jjjj%Jjjj%J%%%JJ%JJK%%k%%%%j%%Jjj
10727G%JjjK%j%KJJ%j%jkjJ%JJJjkj%%j%%jJJ%%JJJ%jJJ%jJJjj%JJ%J%%jjj%%%%%jj%%%KJ
10797A0%%%JJk%%%j%J%jjJj%jj%%%%JJK%jJ%jj%%j%%KJjjj%%J%%KJ%jl%%%J%JjJJ%J%%%jk
10866Hj%jJJJ%%%j%J%jj%%jJJ%j%k%JLJ%J%%%k%%%J%jjj%J%%jJ%JJjj%JJJ%ljJjj%jJJ%j%
10936FK%j%j%jJKJ%jjJ%j%JJ%%%%%%Jk%%JJ%%%%%jkk%KJJJJ%kjJ%%K%jkj%JJJj%%%%jjjjj
11006DJJ%JJJJJjjj%%%%%%L%kkJJ%%k%JJ%JJk%jjj%JJ%%j%%j%JJ%JJj%J%jj%%%%%Jj%Jj%J
11076IJ%k%j%J%%%JJJjkJ%%J%%JJjl%Jj%JjkjJJJj%%%JJ%jJjJJj%%%jJJJJJk%%jj%jjJ%Jj
11146H%%%%JJ%j%%j%%JKJ%k%j%J%j%%j%jj%K%%JKJ%%%kjjj%%%jjj%J%LK%J%%J%jj%%%%J%j
11216A0j%JK%%j%kjJJj%J%k%%JJ%%%J%kj%%%J%jjJ%j%JJ%j%jJK%j%%KKJkkJj%%jj%jJJJJJ
11285A2jJkjJjjJJj%JK%j%Kjkk%%%j%%Jj%%KJjk%JJj%%K%jk%jJJ%l%JJJLJ%j%%jj%KJj%%k
11354I%%jj%%JjKJJJ%k%%%%J%kjJK%kj%J%%%J%%jJJJ%jj%%j%jKJ%jjJJJ%%%%Jjjj%J%%jj%
11424Ij%JJ%j%%J%%J%%k%%JJjjjJJJjk%%%JjJ%KJ%%jkkJ%jJLKjjj%J%%%jk%JK%j%J%%jk%J
11494IK%kJJjj%J%%%kj%J%J%%kjjKK%%%j%JKjjjj%K%KJ%%JJj%jj%%kJ%j%%J%jjJJ%jjjJJj
11564H%%%JjJJjj%jJ%%JJK%jk%J%%JJ%%jJ%k%K%jjJJkjK%%K%%%%j%J%%jjjj%KJKjkjJ%%jJ
11634A1%jjJ%%jJJj%%jJj%%%JJj%%jJ%%jj%%j%j%JJ%%j%KKJ%%j%jkj%%KJJ%jk%Kj%%%J%%%
11703A0JJjjj%%%%j%%JJJj%%j%JJ%jj%%J%%%%JJJjj%%J%J%kjkjJJJ%%%%%J%%J%%%%%j%%J%
11772A2kk%KJ%JJJJ%j%j%k%kjJJ%%JKjj%%J%%%%%%jjJKjj%K%j%Jj%%j%jJJ%JkJ%jjJjk%KJ
11841A1jJ%%j%Jj%%%%J%%%%J%%KJ%jJjj%%Jjj%j%J%jj%JJ%%%%%jJ%jjj%%J%J%%j%JJ%J%jJ
11910A3J%Kjk%%j%J%%J%j%%%j%JJjkj%JJ%jj%%%%jJ%JJJj%j%JJjjJJ%jjjJJJk%%%%%j%jJJ
11979A1JJ%j%jJj%j%jJJ%%jJ%%%%%%%jjJ%%Jj%J%j%%JJJ%j%%%%%Jjj%j%JJ%%%%j%J%J%j%%
12048A2JJJ%k%%%%J%%%J%%%kj%%J%JJj%kjkJJ%j%LL%jjJ%%jJjjK%%%Jkk%%%%kJJ%%j%Jj%J
12117A2j%%%Jkl%KKJjJj%KJ%%J%%%JJ%jjJ%k%j%%J%%%%jJJ%J%%%kjJ%jkjJ%J%j%KJJjjjjj
12186A0KJJ%j%j%KK%%jjk%j%JJ%Jjj%Jj%j%JJKJ%%%J%%j%jj%%j%%%J%%JjjJj%JK%kk%%J%j
12255A2%JJJJ%KJkjj%JJ%%j%%%j%KJ%JJjkj%JJ%j%jjjJJ%JJ%%k%j%Jj%j%jJJJkjJJJ%j%%J
12324A6%JJjJ%jj%J%J%%%%%jj%%%%J%jjj%%j%JJ%J%j%%%K%%%kjJJ%JJ%jjjJ%%%KJ%jj%JJ%
12393A9j%j%j%JKj%%J%JJ%j%j%Jjj%JJ%%%%jj%j%%%K%K%k%%l%J%%%JJ%Jjj%J%%%%Jjjj%JK
12462B0%%%%Jjjj%jj%%JKJ%%jjJ%%%j%J%JJ%%%jj%J%J%jjjJ%Jjj%J%J%%J%kj%j%J%KK%%j%
12531B1jjJ%J%%%JJj%JJjjj%JJj%J%%%%jj%%%%JjjJJ%jj%JK%jj%j%JJ%%%k%JK%%J%jjj%%j
12600B0j%JJJj%%J%%j%JJjj%jj%J%jJJK%%%jjJ%%JJ%kj%%%J%K%%%%%JjjJ%%%%J%j%%%j%j%
12669B2Jj%JKJ%j%%%%J%%jj%%%%Jj%JJj%JJJjjj%%%%%J%j%J%%j%jJJ%Jj%%jj%J%jJJ%%%j%
12738B5%j%KKjjjj%%J%JK%%jj%JJ%j%%jjj%JJ%%JJ%JJjjk%j%%J%J%%%%%%%%%%k%JJJJj%JJ
12807C0Jjkj%%jJLJj%j%Jj%JJ%jj%j%%%%%%%J%J%%jkj%J%KJj%JJ%j%j%Jj%%%jj%%JJJ%%j%
12876B9%%%%JJ%%%Jj%%J%%%%%j%%j%KJJ%%%j%%%J%%%kjjJ%%%jJJ%J%jk%JJ%KJ%%jjjJJK%j
12945C5kj%%jJJ%j%J%jJ%JJ%jJj%%J%%Jjjjj%%J%%JjJjJJ%jjJj%J%JJ%%%%%%j%%J%j%%%%K
13014C7jj%%J%%J%jJ%%%%JK%%%jjj%jJ%JjJ%%%JJj%%%j%%%%%j%j%%%%%J%KJ%jj%%%K%j%Jk
13083C8%JJ%JjjJ%j%JJ%J%j%j%%%%JJJJj%%j%j%J%%j%%%%J%jJ%J%%J%jJ%jj%j%J%%%j%%JJ
13152D3%%%j%%%J%%kj%%%JJJJ%%j%%J%jjJ%%JJ%jj%J%j%%jJJJ%jj%jJ%
13205D3
##PAGE=	N=2
##DATATABLE=	(X++(I..I)), XYDATA
-52329a07%J%jkjjJJ%KJJ%JJ%jjjjJ%%%j%jk%%%%%J%J%%j%%KK%jkj%%JK%jkjjJJ%Jjj%jKJ
-52262a08JjjjjjJKJj%Kj%jJJ%kljJKK%Jjk%%%Jjj%KJjJJj%J%j%jJjkjj%JJJ%%j%J%%J%%j
-52195a10%%j%jKK%kkj%KK%jjkJJJJj%j%%kjJK%%%K%J%%kjJ%jK%jj%%jlj%%%%KK%jj%JJ%J
-52128a11%jjkJj%Kj%jJKJJjkjJJ%jkjJKJkk%JJKJJjjj%JJjk%jJJ%kkjKKJ%JJjljJJjJ%jj
-52061a16jLJ%j%%%J%KKjk%%%kjKJ%j%%JjjjljJJ%%JjjKJ%%jjj%%J%JJ%j%jjjJKjjJLJ%jj
-51994a15%%%j%j%j%%%J%%%%j%KJkJKJkj%jjkKKJkJ%%K%kj%kjjJ%j%LKkj%J%%JL%jJ%j%%k
-51927a17jJ%j%JJ%j%k%KJkkjjJKJjjJ%J%KJkl%KJ%kkJJJjkjJK%jJj%JKJ%jljJJJjJjkJJ%
-51860a19%j%JJJjjk%JJkjjjJL%j%JK%%%k%JjjJJKJjkjkk%K%jjKKjjJJJjjjJJ%jkkKJK%kj
-51793a23%JKJkk%%Jjj%j%Kjkk%%JKK%j%j%j%%J%J%%JjJKJjjj%JKJklJJjk%%%KJj%%Jjj%%
-51726a24%jJ%%jj%JK%jjJJJ%%%%kj%Kj%%kJJ%kJK%JKJjl%%JJjjjjj%JLjl%JJJ%jJ%j%%%%
-51659a24KJlj%Jj%KjkjJK%kj%J%%J%%JjJj%%kjj%KLJj%%kj%jJK%%JJJjj%jjjJ%jj%%Jjk%
-51592a30%JJJ%KKklkK%%JK%jjkJjjJJjJKJ%%%%j%J%%kkJ%%%%jj%KkkjJKKKK%%JJ%j%%kjK
-51525a24%k%JJj%Kj%JJJkjmkJ%%L%kk%KKj%%%kl%J%JJJjJ%j%%%%j%jJJjJ%%JJKKj%lkjjJ
-51458a30K%JKJ%jj%%jjj%kkJJ%%j%JKjj%J%%JJLKlk%%jJK%J%JkjjjJJ%jjkk%%%j%%%K%L%
-51391a29%KkjJKJkjKKJjkkjklLLLLkkjjkjjJKKJJ%%jkl%%JK%j%JKJjJjk%jJjJKJjj%j%LJ
-51324a25lkjJ%%JKjJ%jJ%%jkkjJj%J%%%JMJjjjlJJ%J%kk%KJ%jjKJ%%kJK%jkjJJJ%ljjk%%
-51257a36%KLJkj%%%JJKkkjJ%%k%K%J%jjJJ%j%jJJJ%%%jjjJLK%j%J%kj%j%%JJJJ%jkjLJ%j
-51190a29%Jjlj%J%%LK%kj%j%JjkjJKJJj%K%%jjJJlmKJjJJJ%J%kj%%kk%%JJ%KK%%%KK%kk%
-51123a30l%Jj%%jJJJJ%jj%KJk%%JjkJL%j%l%K%jk%J%jJj%JKJJ%%k%j%jlkJLJ%KJJJjkJkl
-51056a35JJ%%kJLJk%J%kkjJ%JJ%kjJKJJ%%j%JJjk%J%jJJ%K%lkjj%JJJ%j%J%kj%%j%%JJJ%
-50989a34kJKL%l%%%J%lj%JJjJ%jLLjj%%jk%JJJ%n%KLJjlk%%%%%JK%K%Jjll%L%Jklj%%kJJ
-50922a39%JKM%%%k%Jjj%%%%JJJ%k%LJjlj%jJLJj%Ljkk%%%j%%jjjJ%jLJ%%J%%Jjj%jjj%JJ
-50855a35K%Jjk%%%%%KJ%j%k%JkkjJ%J%KJj%jJL%lj%J%%%%Jj%Kjj%jj%j%JKJjJKj%KJ%JJJ
-50788a27lklj%jJKk%%jj%%%KJJjJK%%%kj%J%%KJJkjJj%%%JJkkjjJ%kjJL%Jj%%Ljjk%K%kj
-50721a37jk%JjKLJjJ%j%%jkjk%KJkkJK%JJ%jk%JJLJj%J%kk%J%jjjJKJJ%kj%KKkjJJ%k%Jk
-50654a38jJ%%K%%j%Kj%J%jkjk%K%%JLjk%JjllJKLJ%%KJJJjlk%Jj%%jKJkk%K%%jJ%%%KJ%j
-50587a36%JJK%jj%kjkkJ%JJJ%%jk%KJ%jk%%J%j%%j%JLLJ%LJkklj%JK%j%jjjjkjK%k%%jkJ
-50520a44LKk%LK%J%kk%Jjj%jK%%JjKL%%kj%%Jk%%%J%jKjjJ%Jjk%%jJ%%jjJJ%jkJKJjj%KJ
-50453a37%%JjkjKKJjJ%kjJKkj%Kj%KKjm%j%JLJj%%%%jj%klk%JMLjjjj%%jKLJ%kJ%%%JKj%
-50386a34kllk%JKLJjjlj%%JKKKkk%JK%%j%Jj%klk%KJJ%%KKkkjJK%%KJ%kjj%jj%JJ%JkmJL
-50319a41jj%JJJj%%%%%jj%jJJLLjlk%jj%JJ%KJJjJ%KKjkjJJJkkJJkjkj%JJ%jJJ%JjKJJlj
-50252a40KKjkk%J%J%%%KJ%%kmjkJJJJMKkj%%J%jjkJjj%KKK%jJKjkjJjjKKJjjmjLJjkk%J%
-50185a41%Kj%k%JJJJJJjkl%KK%jjJ%JjjJJjkkkJK%JKkjj%Jjj%%JJ%%%%jjJJJjj%KKjkjj%
-50118a44%k%JJ%jkKLK%jkJj%J%%J%JKJjkk%%JKl%jjj%%KK%%%k%%%%J%%jJ%%K%%JK%kkk%J
-50051a42Kjkjj%%JKKjk%J%%JjKKjjK%%jjJ%kJJkkJK%%kjKJjKjkjJKJjkkKjjJJ%jkjjJLKJ
-49984a40jkJ%k%K%jJjJJK%jj%kjJ%%K%jj%jj%Jj%%%JJjk%JJJjkKJJjjLKjkjKJllJLJJJ%j
-49917a40%%%jkKJJJ%kk%jkjJKKJj%%jjj%%%%%jKJ%J%jjjjJ%k%J%%LKkj%%KllJKK%jJk%%%
-49850a44%%KJm%KJ%K%J%%%kKjj%Jklj%%J%JKJ%lj%LJlJjjj%JJjk%JJJjJJkjjKKKJ%jjjkJ
-49783a44j%KJJKJkjjj%%jjJJ%%JJ%j%%%%%%%j%jlJKJ%lkk%KKKK%%ll%%jKKLJkk%%JJj%jJ
-49716a44Jjjk%%%J%%K%JkjKJkjKJljJJJjjkJKKJKJ%jk%jj%JJJj%jjJJJll%%J%%JjKJjjj%
-49649a46%%%%JJ%j%jjkJJL%jjlJJj%JjkJLLJjkk%%%J%%JJ%jjJJJj%jjjJKkljLJ%%jjJK%j
-49582a46%jjJKJJ%%klkl%KJJJJJ%k%%JKKJj%%j%%j%jjj%LJjJJKkkj%JJK%kkj%JJjJ%ljLJ
-49515a45%j%JJJJjj%%%ljJJjjjjjJLLJjj%J%%kjLJk%K%%kjJ%jJj%K%%kjJJj%kjJjlJJ%K%
-49448a48%JJJjj%%jjkJJKlmjKKLLLJ%jkk%jJKKJjkJJKkjj%j%jjJKJkJKjjjjklJKL%kj%%J
-49381a47%j%%%KJ%J%J%klk%%%j%%%%KJ%%%%Jjjk%LJ%Jj%J%%%k%Jj%%%j%j%JJ%%%JjlJ%KL
-49314a45JlmJK%%%JJ%JJKJkjlkjj%JKj%J%%%j%jK%jjJJJjjkLLJ%j%lkj%KKKJKjk%klJJj%
-49247a49%JJ%KL%%jkkjljJ%JK%%%J%J%k%LJmk%KMJkljJJJJJjkj%k%KJK%lj%%%%Jjk%JK%%
-49180a48%%J%kj%%K%JJklJJJ%jk%%%k%JJJj%JJ%j%JJJ%J%j%kjJKjjj%J%%jkkJLjjLLj%kk
-49113a51LK%jjkjjjJJJ%jjKJJJJkj%jLKjlj%j%j%JjK%K%lkJj%J%j%Jj%jkjJLLJ%%jj%%%j
-49046a52Jj%JjJJ%jJJ%kjJJjk%JLJKJk%%%jkjj%J%kk%KLK%kk%JKLJlj%jjj%LL%jlkJJ%jK
-48979a49KKjlj%%J%kjJ%j%K%kj%KJjkjKJJjJJKJ%k%%jjKLjl%jkkkKLjJJj%jJ%%J%%jjj%%
-48912a53%J%JK%lJK%%J%jk%JjJJkkJ%%kkJJJ%Jjkl%JKJMKJkjjjjjjJJJKKj%%%%J%J%jKkk
-48845a50jj%jJjlJJk%K%%JJl%LJK%%%JJjJ%%k%%JkjJjjj%%kjJJJKK%kJ%%J%jjJ%J%kjJ%%
-48778a51jjk%j%%LJJKjjjkJJlj%JJJ%%kkjK%k%%JJjJKJJ%kj%J%%kJ%JJjJ%Jjk%JJJKj%k%
-48711a53jJJJJjJKJJjmk%J%%%jjJkjJLK%%jJJjjk%J%%%j%KL%jj%jjkjj%jJL%%%%%j%K%Kk
-48644a52kjj%J%KL%%Jjk%JkJM%lkj%K%J%jkkK%%K%jKKkjJJ%kjj%JjjJj%%jJJ%%%jj%KJJl
-48577a55jjjJKK%jjk%JJJK%%%%%%%Jkk%KKkjjlJKKK%%Jj%JkkjjJjJj%JJ%kj%jj%JJJ%%jj
-48510a58k%%JjJK%K%JKjkjkJJk%KJk%JJJJ%kjkkjKJL%jJJjJKK%j%jl%L%ljjjJ%JKK%jlk%
-48443a58KJj%K%j%%%%K%klkKJ%KLJk%jjj%jJ%JJ%%%jkkJK%%%jk%J%%JJ%jJJJkkJJjJ%J%J
-48376a54j%%L%mj%KKkjJK%%JJkjjk%JJJ%lj%JKKjk%K%jjkJ%jJjjKjkkj%JJJJMK%JJjljj%
-48309a57JJ%jKJl%JjkjJJKJ%J%kj%%Jjl%L%%JJ%jkJ%Kj%jjjkjJJK%%JjJKjj%j%J%jljJJK
-48242a57%%KKj%jjJ%k%%%jj%l%%JKJL%kk%JKJkj%j%%%J%kj%JJjkjLJkJLJkjJJJ%kkjJK%%
-48175a58JJ%kJJ%j%JJjkkJKjj%%K%k%K%kj%JJ%kkJK%%JJ%%%%J%lkJKj%jJJJkJJ%%JKjJJj
-48108a54l%%Jkk%kjjjJJKKj%jlKLJ%kj%%%JJKJJjJ%jl%JJ%l%LLJkJkjKJkl%JJ%jJk%JJj%
-48041a58%%%j%%JJj%%%JJkkJK%jk%JJKjjjjk%%%%JJJ%JJJjkjKK%j%J%kkjj%JJJ%%%jjLJ%
-47974a57kj%J%kjjj%LJ%KJ%jK%kk%Jjj%jJJ%%%%%LJjkjjKLkk%%jJJ%jlJK%%k%jk%KL%JJl
-47907a61jJ%LJJ%jJKjkjJjlj%jJKKKjJ%kljj%KJjk%LJjk%jkj%KLLJkkjj%KKJ%klJ%%%%JK
-47840a59%j%j%Jjk%jjjjJ%JL%k%%JJjJ%JKJ%lk%%%jJLJjjjLKJ%jJkmkjJKJ%J%lkjJLLKkk
-47773a61kjJJJKjk%J%%%J%jjjJ%%jJK%jj%J%%KLJ%j%jll%JJKJJllkjJJJJ%%jJjjKjk%LKj
-47706a61kJJ%%%k%%%jKJj%KJ%jJJJkjj%J%jkjjkjJ%%KJK%j%%jjJKkk%LJ%jk%jKK%%jJjjk
-47639a66k%jML%JKJjk%%%kkjJ%%JJJJ%l%Jjk%%%jjJK%%%JJ%%jjkJ%J%JKJkkJjjkKJjl%ML
-47572a62KJJ%kj%jjLKkjKKjlkkJJJJ%JJkjjj%jK%j%%j%JKj%%%%jkJJJk%KJ%%JkjJKKKjkj
-47505a61jj%jjkJKkJKJ%%L%mjJj%JJJJ%jjJJjJjkk%%%%%JJJj%jJJkjjj%JKjkjJJKJJ%JJ%
-47438a60kjJljJ%%jj%KJ%%JJjkJJLjlkjKKKJjjJ%JKjkmkJj%J%%%j%KJJKkj%KJ%jKJ%%Jjk
-47371a61kkJJj%jkJK%jj%jjJJj%KjlJJK%jJjkjJLML%%%%mk%%%%jkjJ%%%%j%J%J%j%j%%%K
-47304a66L%jjjKKJjjKJ%JJmkjjjJ%%JJKjkkJKK%jkJJK%kkjj%KJKjljJ%JJJ%%k%LJjljJKK
-47237a61kkJjjjJ%jl%%KKjkkJj%JjKJ%j%KKJJKJkjKjjk%%J%kkjJKJjjJKK%%%jlm%%%JJ%j
-47170a69JJk%%%%J%jlJK%jjKJkJJJjjkjJJ%%kkKKJJJJjJKJ%jj%%JKj%jjj%JK%kl%Kjk%KK
-47103a65j%%%jj%KJ%%jK%JJjjJjkk%KJkJ%%%jjJJ%kj%%%Jj%kj%JLJ%%jj%lk%kJOKj%%jj%
-47036a70%jJLJj%%%J%JJ%J%%jjj%JJJ%jjk%Kjjjk%Jjjjj%JjkKKJL%%kJKK%j%jj%jjJ%LJj
-46969a65kl%j%JKjjJj%KJJKjJJkj%jjjJJJ%kk%j%%kJJKJ%%jjjjJJ%%j%KK%jjJJjJJj%%jk
-46902a70J%J%%%%jjJJJJjjkjjJ%KJ%J%K%k%%%J%kkjJJ%%jJ%%%kJ%%j%JJ%%lkj%%LJJ%kJJ
-46835a70kjKJK%jkJjjJJL%k%JK%kkkJkjJjKLKJ%kjjJ%kJKJjlJJ%jkjkJKJK%j%jkJ%jjJLK
-46768a68%lj%%jL%kJ%%k%KJ%J%ljJjJ%KKJK%jlljj%%%JJJkljKKKJj%jJLJlkLjj%JJjjJL%
-46701a67kkjJ%jkj%%JJ%%JJjj%KJ%%jk%jJ%jj%%LK%jj%%%KjjjjKKJ%%mkJJ%%J%%J%jjkKJ
-46634a72JK%lj%%JKj%KJ%%jj%%jjk%K%j%J%%k%KJkj%JKJJ%%%KjjJ%Jj%kjKKjkj%jk%J%J%
-46567a72KKjjkjJj%j%%JJkk%KK%jJ%%JL%kl%KJ%jkKKjj%J%j%KJj%jjkj%J%jkK%jjjLJJjk
-46500a75k%JNL%jj%%j%k%j%JKj%JLJ%jjk%%JJljJ%JKJJlmkJ%j%jJ%K%k%JL%%k%MJkkjJJJ
-46433a71Jk%JJ%%J%jkljJ%%jjJ%%%%%K%kJ%%%%jjj%JJ%jkLKJJjjJJ%ljJJ%KKjlk%JJ%kJ%
-46366a75jjJJ%jKJjjk%KJjlk%JKK%JKj%LJjjj%j%KKJ%%jjkjJKJjjJ%J%jkjjJJjkk%%J%%K
-46299a74KJkmk%%KK%%KJ%%kkj%%JJ%kl%KJ%JJjjJJK%kkj%%JJJJ%jl%LL%jj%%%jJJ%jjjl%
-46232a79KJjjjJ%jjKJ%KKJkmk%LKkj%%j%JJK%Jjj%%jj%JKJJjjjk%kJjJLKJj%J%j%%kkjJ%
-46165a78%kjK%kJKJ%JJj%mlJKLKJ%JJljJ%KKj%jkJJk%J%jJ%%kjk%MjkjKKj%%KKklk%Jjj%
-46098a80KJj%%%KKjjjj%J%%J%JKJ%j%k%%%k%J%j%%%kk%JKJ%%%jkjj%%KKKjkjJ%J%J%kkJJ
-46031a79%%jjJKJKJJj%jj%k%j%J%J%%Jj%Jjk%jLJjkklJKJ%j%KJ%j%%%KLkk%kjjKKJ%%Jjj
-45964a78JjJLJ%kkk%%J%kjKJ%jJJ%%jjjJ%%kk%%KKml%KJj%%K%%%KLJ%Jj%%%m%%J%kJK%%j
-45897a79jjjjJJK%%%J%kjj%JJ%JJj%JJjkJKj%%j%LKjJJJjkkkj%J%jjjJ%MLjlkKJ%jJJJjk
-45830a78KJjj%J%%%j%jj%jjjKJ%%j%kjJK%%KKJ%kj%%j%Jjjk%JJ%%%j%k%JJ%jkKKKkkjLKj
-45763a79jjjJKKkj%Kjk%jJKJ%J%%kl%LJjj%%Kj%%KjkJ%L%%JjkljJ%jjJJkJ%%KKJJ%jj%JJ
-45696a76k%%%jJj%J%%kk%%KKjJj%jLJkmjJJ%KK%kkjJj%%%%JK%kJJM%j%Jljk%%%jjKJ%jJJ
-45629a79%kk%K%%%j%KJkjjKJk%Kjjj%jK%kjJKJkjJJJ%jkjJKLKj%%jj%jJ%%JjjK%jKjjjjj
-45562a83%%KJjK%j%jJ%%J%jjJj%%%kJ%%KJ%%%JkkklJMKkjJJKJk%jjjjjJKK%kkkKJl%%%%J
-45495a85LJ%%%j%Jj%j%J%K%kkjJ%J%%%jkJJJkjKJ%%JJ%JJKj%jkjj%JLJjkj%JJ%j%jkjJJJ
-45428a82J%%K%%%JJ%%jljl%%JlkKJ%JJ%%%kKJJ%kl%JJ%%%JljJJKK%j%j%%LJjl%kkJJJ%k%
-45361a87JJJ%%jJJ%%j%KJ%lk%%JJ%KJk%KJjjjj%%J%jj%%Jjjlj%%K%kKLJkj%%j%%JLJkj%%
-45294a86%%jJJjJ%k%%JKklj%JK%KJ%JKjllj%jKMKJlkjJj%JJ%jJL%jkjJKKjkjlJKJj%%%%j
-45227a86kJ%%%jJjJK%jj%KKJjllJLJj%j%JJJ%J%lkk%jkJKjkJKLLJjjjjjkjJKj%Jjj%KKj%
-45160a86J%m%JJ%LKkj%%jkjk%J%KJ%%JKK%j%jlkjJLK%jkj%%K%Jjk%jjKKJ%kjj%JLKklk%K
-45093a88K%jJJ%jjlkJKjJKj%kjJJJJLkj%%j%%JJj%%K%kjJKjkj%%Jj%JJ%jl%Ljj%KL%%%jJ
-45026a85%j%Jjjj%JJ%j%jJ%JKK%kkjk%jJ%Jjj%JJ%%JJjJ%JJ%jjj%Jk%KJK%k%%j%Kj%K%jk
-44959a86k%%KJm%L%j%jk%JjJJjJ%%jl%L%k%%J%j%KJK%kkkJLLJ%k%J%Jjkl%J%KJkJjjj%J%
-44892a89JJJljJJj%KJjJ%kkjJ%jj%%%k%%KKJKj%k%L%jJjJJkkk%J%Kjj%jKK%%j%K%%%%kj%
-44825a90KJjJjjJjjjj%j%J%%KKK%kl%%JKJjj%jJ%jk%J%JKkkJJJJ%%KJkjJK%jJkmjJJ%jjk
-44758a94k%JKKJ%j%KK%jj%K%%kmkJKJ%%KJj%%JJ%jmjKJ%%%kJKjkjjJJjJJ%KLJkmk%Jjj%J
-44691a93K%j%j%KLjj%k%NMjkJ%k%jklJJ%j%JKK%jkjK%kkL%jlJ%%JKKk%K%%k%Kjj%jJKjj%
-44624a90kkJKj%Jl%%jKKJJjkj%Jk%KKJJjkjk%KMJl%j%JK%kjJ%%JjkjkjjjJJJ%%JJJlkJK%
-44557a94jJj%KK%j%K%J%J%jkj%JjjKk%%Jjlj%KK%JJ%j%%jJk%%jJ%%JjjKJJJ%k%Jk%Ljl%%
-44490a94jjjJMJj%jkk%%J%jJKKjjJKJKjj%lljL%kjjJJJJK%%JJ%jlk%%jK%jKKK%lkjKJjJ%
-44423a93%JkkjjKK%kkKKM%jj%jj%JJkjkMLjkjJ%%%kkjjjKJJKL%jJkkJKJJlljjk%KKK%%%k
-44356a96kjJLJJJKjl%%j%JKj%%klJMJ%jj%JJJ%JjljjKj%%kjJLJKK%%kkjjlk%J%Kj%JJJ%j
-44289a96%KJ%jj%jjJ%jkJKKjkj%JMkmJ%k%J%kjJLJ%%jJ%JJ%%J%%Jjk%jkjJJK%%kjkjMJ%k
-44222a99jjKK%jJKJkj%J%J%%J%jkkJJ%%%J%%KKj%%j%j%k%%%kjJ%%%kK%jJ%%%%kjLKJ%JJ%
-44155a94%jjkj%KM%jj%jkJj%JJjk%J%%KJ%%J%j%%%KKkkj%%jj%%%%%jj%JJ%%%JJjJjkjJKJ
-44088a96Jk%JJjjJKJJlm%JJJJ%jkjj%KjjJ%%%%%J%K%jJJjjjkJKJjjJJl%%%ljJKJjJJK%%k
-44021a98j%%jJLKjJll%J%%%%JKJjjJJjjK%kk%%j%J%%%JKJjmk%%JK%%JK%%Kkm%KKJjjkj%J
-43954a99j%KKJ%j%%%kjKJ%%JJJ%llJ%%J%JKkkJJ%%%%kl%L%jJKj%JKK%%kjjkjkjJKKJ%%j%
-43887a97jKJ%j%jlj%%%j%JJKkkJjkJLKjjJ%KL%jjjjjjJLK%lk%K%j%JjjK%jKJJkk%jj%%J%
-43820a99jJLkm%%LMK%jkkjjKKJkj%K%%kJK%k%%%kjJJ%%jJJ%%ljj%%JJJj%%J%%kJKJK%jjj
-43753a98j%jjjLKJjJjjKjl%JJ%jjjJ%JLJkjJj%Jkk%JJJ%jJ%%J%jJJj%K%lk%J%JJkl%%%J%
-43686b01JkjJJJJJl%K%KlkJKKKjmj%JLL%jjkk%K%kJj%JJJKJ%%jkkjjKK%jjk%%%k%jkLK%j
-43619b02%K%%%jjJJJKMJmljjlj%JKLJjjJ%J%kj%JJ%j%jj%%JJJjj%K%%Jjj%ML%jjjjjJLkj
-43552a97ljJJJ%%JJKJ%llljJ%jJJ%JKLJ%%jjjl%KJj%%k%%KJJjkjJK%j%Jjj%J%%LKjj%k%J
-43485a96%JjmkKKJ%jkjKJkjK%JJk%jJKjjKKjjJjj%j%JK%%%KJkJK%klklljL%JJLKjjJ%jj%
-43418a99Jj%jJKjjkJJjjJJJk%JJjj%JJ%j%jjjKJJLJkljj%LJj%KL%kkK%jjJJj%J%j%k%JkJ
-43351a98JlnJK%JJ%jk%%KKJjjj%j%jKJ%%jjj%%%%%JJ%JJKj%%%KJjkjJj%%kj%jj%J%l%L%%
-43284b03%JJ%jJ%lj%%K%JJkljJJJK%JJK%JjjjkKKJ%kjkkJJj%JJK%ljK%kkKJ%J%%%%jKLJj
-43217a97jlJ%j%%%jj%jJJJJ%%kkj%JLJK%%kkJJ%JKjjkkjJK%J%%Jklj%JJJLJjj%j%%j%KKj
-43150a99j%k%KK%%%JJ%jJjkjm%%JKKJ%%jk%j%LJ%%kljJJJJK%%jjkKKJJ%kkkjJ%%%Jjk%JJ
-43083b02Jjkj%JJJJjjJjk%jjLLJ%jk%JJ%j%JKJkljJK%%jjJJJJKjlKKjj%%j%JjjKjjjkj%L
-43016b02J%kj%k%LKKJkkkjK%J%J%kJkjKLJm%J%J%jjJJ%jjljLKjkk%K%KJJJj%%%%jjKJj%%
-42949b01kJ%jJJ%kjJ%JjljJK%%KjjJjjjJK%jJJ%Jkk%%j%J%%j%kJJ%JK%%KJk%%ll%LNKjjl
-42882b03lJ%jLJ%jjkjKKLJ%jnjJJ%j%KJjj%J%%jl%LJK%jkjj%jjJK%JK%JK%kkkJJJ%k%JJj
-42815b03lJJJjkjjJJJ%kk%jJJJJjjjj%J%%KLJjJ%kj%%KKjkljKJk%KKjk%%JJJJ%jjJLjlj%
-42748b06%%jJKjkj%J%KJj%J%jJ%Jj%jkj%KKklJLJkj%%JK%kj%jjKKkljKK%%%j%%%%%JJJj%
-42681b06jk%K%J%Jj%KJ%j%%kJK%jkj%%LJJ%lkJJ%jj%k%KL%llJLjk%%%%JJJJjlj%JK%j%%j
-42614b09kJJK%%%%%l%jJJ%JJ%KJJ%%kkjKJkj%%kkl%KJ%JJJJJJ%%jj%%%kkJLK%mjJJk%KK%
-42547b07kjjJKJ%jjjJ%j%JJ%jjkJjl%LJLKjkkjjJKK%j%%lJk%K%%%%KKJjml%LJK%lkjKLjj
-42480b11KKJJjlkK%kkjKkjK%%JJKKJ%%%jjj%jkjj%JL%Jj%j%JKJjkjk%LJJL%lljJJJJJjkk
-42413b12LKJJjj%Jknj%JJjkjJ%jJLJK%jkj%%JJKkmkjJLLJ%%jjkjJK%k%JLKJjkjLLjj%%lj
-42346b11J%jkjjj%%Kjk%JJKK%kk%LLJjJ%J%kljJjj%J%Jj%KJJJJjl%%jJj%%jJJ%K%jj%%%J
-42279b10jJJkk%JjkkJ%JKJj%jJKJ%%%j%%%%%JKlllkjJ%JKJJK%%JJjjjkjJjJJ%K%%jJj%J%
-42212b12JJJjjkjJjJ%%j%K%jjJ%kj%%%K%K%jkkk%KKJj%J%%%%j%K%JJjj%j%%%%KLjkkJJJ%
-42145b11%JjjJj%jJjk%JJj%Jk%JJjkJJJ%Kj%k%jl%%KKKjjKj%jkjKJkkj%K%J%%KK%%%jjJJ
-42078b12jjjnjKJ%JKjkJK%%j%KJj%J%k%%%%jkkJj%JjJLlmkLMK%%ljJJ%%K%jj%%kjjj%MKj
-42011b18jJ%jjjJ%%JJKKjkj%Kjjk%KJjj%%kJKjJ%JJljLKJj%k%jJKJjllJJJJ%J%Jj%KjjJL
-41944b12llk%%JKJjklJL%JkkkjJJj%JKjJLKjJJ%%jJ%m%JJ%%K%lkkK%kJKKK%mkjJ%%KL%k%
-41877b17j%%jjJJjKKjj%j%%jjJJ%jJjkJK%%%jkJ%kj%%KjkKKLJjk%%k%KJjKJ%JjJ%kjjJ%k
-41810b20JJKJJjj%j%jkj%%jl%LK%JK%lkk%%JjkJLK%JjJJj%jKJJjkjj%Jk%%%J%%%j%%%%%%
-41743b22%KJj%j%J%jjjJ%KJkkkkJLJ%k%%%jj%KK%J%j%%j%JKJ%J%kk%JjJJJjjJ%klkKLLMJ
-41676b14lkJj%%%%kjlJK%JKkkjkjKLKjJJjk%%J%jjjJ%jJKLjkJjjj%%%%%%%j%JjJKjkkJJj
-41609b25k%%%K%jj%KL%jkjj%JLK%jljjKKk%KJj%%lk%JJ%%JKK%jJ%kjJ%jl%JJK%K%jLJjjj
-41542b21j%jjjJJK%kjK%j%kJjl%JjjJJJj%JJJLjjKjnjjKJLKJ%j%llJLKJJkkkk%K%JJj%%k
-41475b26KKj%%j%kJ%jj%JKKjKjJ%k%%%j%L%jkjJ%JKJ%jjkJLK%%kk%%%%jj%%%%j%%%jj%LL
-41408b21%jJjkkkk%%JJJ%Jjlj%%%j%JjKMKjkJKJjk%jk%JM%j%JjkKKkjLJ%kmjJKJkjk%JL%
-41341b26lj%KLJ%%JJJJjjj%Kjkjj%Kjkj%J%J%jJj%jJJJklk%JK%j%%JL%jjj%JJJLJjkkkJL
-41274b25Jjmj%JKK%jkjJ%j%KJKJkjK%jjKKk%kl%JkkJJJJ%j%KJ%j%%ll%jJK%JJJJ%JKJ%l%
-41207b26%%Jjk%jkj%%KJjkJKL%kjJJkkJJjJJJ%Jjkll%KJJ%jJJJJ%%JJ%jjkkk%JLJJ%kkJK
-41140b29jkjjJMKkjJ%KLJkk%kk%%j%jjKKLjjJJjJkk%k%LK%%%%%%K%klkj%KJ%jjJ%%%jjJK
-41073b31JJ%j%j%jkKKjjKKljJJKJJjkJKKkj%Jjj%J%jklJ%lj%jKKKJJKK%jlk%LKklj%jjJK
-41006b31J%%Jj%JlkkjKKK%jj%KK%kk%j%jjJKJ%k%j%JLJ%jl%jjLK%%%JKjkKJ%j%%JL%j%lm
-40939b33k%KJj%JjjjJKjk%J%J%%%JKKjjljKJ%j%jjJKJ%k%J%jJJKkkjJ%j%JJJ%kk%%jJK%%
-40872b32jK%JJjkjj%jkJL%%JL%j%jjk%jJ%jJJ%%j%Jjj%K%jJK%kkj%J%%KJj%kjKLJm%L%jK
-40805b30Jkj%jJJjkk%%JJK%%K%%lljj%JjJK%j%J%JjKKJkk%jjkjJJJJl%jjJJJKJJjjj%%j%
-40738b37JJ%%J%j%%jKKkjkjJJKJjj%%%%JkkkjJJKJJKJjkJj%%JL%jmjJJ%kkj%%%JKKJ%k%%
-40671b36KLJjj%j%jmljKKJjjJJjllJL%JK%j%Jkkj%KL%jkKKKklkJJj%JJK%%jjjjLMj%%%kk
-40604b38j%LKjkjjJKjj%JJ%jjJKjjjJJjJ%lk%JjjJKLJ%%%%jlljL%jj%JLJj%%K%jj%%KJJ%
-40537b34kjJ%lJJjjL%kkjJJj%%J%J%Jjjkl%%J%jKK%jKKkkjjkJMLjk%KjjKLKjj%kkkkJ%%j
-40470b43%kJKLjjKLjjjkkJLJkjj%jjKkjLJJjj%J%J%%JjlkjJJKKj%%jJJJ%jJkjJ%JJj%Kjj
-40403b40jlJL%%Kjkj%KJk%LKk%jjj%JLJk%JjkjJj%Kkk%K%%j%k%%JjkjJK%LJjJJj%%%Jkl%
-40336b44KL%j%jk%%j%JKLJjj%%J%kjK%jJ%jkjKKJJj%%jj%jlkl%LKj%kkJLJJJ%k%KjJ%J%k
-40269b43kjKKJ%jj%%J%jkJjj%%%%%Jj%j%KNKjjKJljK%%%jlkK%%%j%JK%kjJJjj%%%J%%j%K
-40202b42J%j%jjKJ%KJnmJ%j%%%jKjj%%%jJJJJkj%J%J%%%%%%J%jjJJJj%Kklk%%JJ%JJjjK%
-40135b46lj%%J%%%%KJjjKKJjjkjKL%j%kjKJkk%%%JJk%J%%jk%%kKMK%k%J%jjJJJjk%j%%kj
-40068b51%KMJkjk%%%JJK%%J%j%%jjjLLKjmjjjJJkj%%k%KK%%JJ%kkj%KjkkJLK%jjKJ%%kjJ
-40001b48JJ%%%jJKJJklkkKKJjJ%%JJkkKL%kk%%J%J%%%jkj%J%KKJjl%K%kKJkjJK%%kjlj%J
-39934b50J%%JjljK%JK%J%J%j%kjkk%KJ%%%j%jJKJJKjlkj%jJJ%JK%J%jljKLJ%j%%%kjj%%J
-39867b51%%%JJ%%K%%kllJM%j%%KK%%jkl%%j%%jjJKjJJKJ%%%kjL%%JjjJjkjjjjJ%kKMJj%K
-39800b49%j%KJJK%kkjj%%jj%j%JJ%%jJJ%jjj%%KJK%kj%j%jjj%JkkKLKjkJKj%kk%K%%j%JK
-39733b52%jjJ%j%JJ%Jkj%JJK%kkJK%kl%K%j%jjj%%jJLLJl%KJ%kk%KJjk%%jJJJJj%%jjJK%
-39666b52%j%JjjKLJJ%jjmlk%KJ%JJjjLK%%llJLJj%ljJ%%JJjJJklJK%%%%kJKjjJ%jJJ%J%L
-39599b49%kml%JJKK%Jj%j%JK%jj%%J%%k%%K%mkJKj%Jj%J%jj%Jk%JJKKkmjKKK%j%j%JJk%J
-39532b53%%%%kj%%%%j%JJ%%J%J%k%JjlJ%kk%jJK%%k%%KLKjjJ%jJ%kj%%%%j%J%%%jJ%jjJK
-39465b57%j%jj%J%JJkJ%jklJ%JJKJ%%%j%JJjJkJJ%%KLjkkJ%kKKJ%jjj%%J%j%JJkjjj%%%j
-39398b60J%JJj%%J%jjlkJJKJ%jJKkj%jJJJ%%J%kmk%%%JK%%JJjKK%jj%%JJL%kkjJJJ%jJ%%
-39331b56kkjKLJkkjLKkl%KKj%jJjj%lkJJJJJjj%%J%k%%%jKKjk%JJJJ%%jjK%JK%j%j%JJkn
-39264b62j%jJJ%%LKk%J%KjljjJKKjk%j%JJ%j%KjkkjJK%K%jj%%Jjj%J%%%kjkJLJj%J%jj%%
-39197b63%JJjKK%%kjJ%%k%kjJJj%%KK%jljJJ%%jjJJkj%jjj%KLK%%%k%%Jjj%JJk%KKk%%JK
-39130b60%kj%%kJ%j%jj%KJjjJKKJ%j%J%jmjjj%KL%jjj%K%jj%L%jj%jJk%KJJ%jKJkjKjjjj
-39063b66%%jj%jJKK%%%k%LJJ%ljLJjjj%JjjjJJ%kJJj%%%jKJ%Jj%%JJml%%JkkKMJkJ%jJKk
-38996b65lj%J%%lJLJjjj%%JK%J%jjk%K%JKJJjlkmJK%JJJJ%jJKJjlmkJJKKj%%k%J%JJJ%%%
-38929b65j%kJkkKJkk%JJj%JjjJKjkjJJ%lJKKJjJJk%j%KJK%kjjKLJ%jjjj%j%JJjkjjJjj%K
-38862b70J%kKJJKj%%J%kj%J%j%JJkkjJ%%JJjjjJJJJ%jj%J%%%%%JjkJJjlkKKkkJjjjJMJJK
-38795b67j%%J%jj%kjjJJ%%JKjjj%%jKK%%jjjjKK%klkKL%%%%%%jjjj%J%J%jJ%%%%%%j%KKJ
-38728b68lljMKjjk%JkkJ%%jKK%k%%kjKMKK%jJ%jk%jj%JJ%kk%%kk%K%%KKJjjJKjjjKj%%jk
-38661b75jJJJJ%K%%%j%%%jJKLjljJ%klKJ%k%LJkljKKKJj%%kkKJk%Jkkk%L%K%jjjJK%%kk%
-38594b77jJ%%J%jKJ%%jlk%KJ%jKLj%j%%%%KjjJ%j%K%jkjJJjjkkj%KJJJ%%jkLKkkJJ%%LJ%
-38527b73%kJJjJ%JK%lkjljKKKJjk%JK%j%%%J%%%%jkkjjjJJJJ%%%%JJJ%kjKJl%jj%J%kjJJ
-38460b79JJJLKjkl%%%%%%j%LJjkkJMKJjljjj%JJkjk%JJKJj%JjJj%JKJ%%KKJ%Jklkj%%%j%
-38393b76JjjjJjjK%kj%JJJJKJ%%jjkkJJkkJJJjj%JKK%kjk%j%Jj%L%kjJK%j%Kkjkj%JJj%J
-38326b81KJj%K%jjl%%JMKjj%KL%jjlljJK%jjkJ%jkjKK%KJ%jjkk%KMJjJJ%%%jjll%%JKJKJ
-38259b77j%%kk%%KK%jJ%j%Jjjkm%LJJJ%jj%jJJjJ%jjKJjjJKkkJ%%KjkJ%%JJj%Jk%jjkjJK
-38192b84jjKL%kjJKk%jj%KL%llj%JL%kJ%JK%kjK%jjjKKJ%kk%KJ%j%JJjl%JK%k%Jj%%jkjJ
-38125b86%j%LJKklj%K%%KkkJJJJJJkllJKJJKL%j%jjj%%j%LK%kjjJklJJJ%j%%K%j%%J%j%K
-38058b82Jjj%j%K%%jjj%JJJjjjj%jj%JJJjJJ%%J%lJJ%%%%Lkj%%%%ljjJJLKJkll%LJ%%%JJ
-37991b83%%kkjj%LJK%njKL%jjkl%%JjJJ%KJkjJJJJJjjj%%%%KK%kjkj%%%%JLKj%JkkjJ%j%
-37924b88%%jkjJJjJKK%LjjjjkJ%lJLK%JJKjjllJ%%llkKLJ%JJk%J%%J%kljKKKJjj%JKjl%J
-37857b89kJKJ%j%J%%%kmlKLML%ljKK%kjlkkjJ%jj%JKJ%%JKJK%j%jJ%kjk%JjkkkJK%JljLJ
-37790b94JjKJ%JJJ%j%jj%%kjjj%%LJ%j%JJKjk%LJ%kj%%%JKJ%%%kk%JjjJ%%jjJLJ%j%%jj%
-37723b91J%l%jJKKJkjkk%jJK%%k%JkJLJ%kj%J%%%J%j%Lkjkk%LJKJj%%%k%jjJKKJkjjJk%J
-37656b93%jKK%%kkjjjJLJlj%KjjJJJJ%kj%jjK%JJK%j%j%JKkj%kkJK%%jJk%JJ%%LJJ%jk%j
-37589b93kl%%Jk%%jK%%KK%JK%j%j%JkjjjJK%ljK%%KJjml%MJJKjkJ%jkjKJKKl%JjkKKk%%j
-37522b96%j%K%jkjJk%J%%K%%jk%%JKLJklJK%JjkJ%%%Kjkkjk%KL%j%jj%%ljLJKJJ%j%j%jk
-37455c01JK%ljKKJ%%j%jj%KJ%%%kj%jkKMj%%j%kjJJJ%kjJ%k%JJkjJLJKJ%%J%k%jljJ%%%%
-37388c01%JKj%jkjJJjJLJj%j%j%jKJJ%kJJJjjj%%KjllkJ%%%KL%kjLJjjkK%jK%kj%JJjjJK
-37321c00JkJJjjjJ%%jJj%J%kkjJ%%%JK%jjKKk%%K%jkjJj%Jj%jKJJ%%lkjJK%lk%JKKjlJLM
-37254c00Jjmj%KJllJKJJ%k%jkJKj%jJJJKkjJjJ%%%KL%jJjlkk%%%j%KJ%kjJK%k%J%%KkjLj
-37187c05ljJK%J%jj%JjJJjl%%JJJ%j%%J%j%KK%j%jmjM%jj%Lj%KJ%%j%JJj%%j%kjjKJJ%jj
-37120c06jkKJ%jjlJMKjJ%%%jjkkKjjj%Jkj%jJJL%j%%%KKJl%Jj%J%jjJjjJK%j%KJK%nkJJK
-37053c06J%%kjl%L%kjkj%jKJKLL%ljJJ%JlkjLJJj%kjJJljKJ%l%JJLjjJ%%jJJj%jjjlkjKL
-36986c12LJlljj%KK%%Jjj%JjKJ%%kjjJjJJ%J%jK%ljjKLK%kk%jjkJ%%J%%J%J%jJjk%%K%%j
-36919c14%JLjJKj%%lk%kj%j%J%j%jkJK%jKKK%%%%KKJ%mkjj%LJ%KJJJjj%%%%jjjk%%KK%KJ
-36852c07jkjJ%k%JJ%Kkkj%%jk%K%j%%%J%JjK%jj%jl%J%%KjJ%J%j%K%kJJj%j%jj%KL%jj%k
-36785c16%j%KJK%kk%Jjjj%KKKJ%l%kljJLKj%%jjj%JjkKKjj%LJjkkKJJ%jJJJ%klkjNL%%Jj
-36718c13jj%J%jjjj%%jJjjJ%JJ%%JJ%JJkljjj%J%J%%LJjl%KJkk%J%%jj%KK%lk%jjjjJKJj
-36651c23JLJJjj%kJKk%kJJKJ%%kjJ%KJkJJj%KJj%m%J%jkkJKK%KJjj%%mkKjjj%%%JKK%kjJ
-36584c21JJJ%jl%%Jkj%JjjjJ%%JJJJjKKKjjjkj%JjjjLK%%j%JJjJjk%jJL%jjjkj%jJJ%kjj
-36517c27kkjKML%%jjjj%%jjJK%L%lkKKj%K%jJ%j%J%j%%%jJJ%%kj%JJj%Kj%jjkjJJ%%j%K%
-36450c26%Jj%%%KJJ%jkj%JJjjjjML%Jl%KJkkjj%J%jJMJj%jkkj%jJj%JJ%jKJjjjlkJKJj%%
-36383c29JKKJkl%J%kkjj%jjj%JLK%K%kj%jKjkKKkjKKj%JkjKJJ%kkjKLJj%KJjj%jjjj%%J%
-36316c29%%JJJ%lkkjJKJJj%Jk%%%%j%KL%jJ%kj%jkj%jKKJ%jjj%KL%kjjjjJKJKkk%JK%Jj%
-36249c29JJjjjjJJjj%k%%j%LLj%J%%JjJjj%KKJjllkJJ%j%j%%j%%KK%%jj%JJjj%JjkJKlkJ
-36182c35KK%J%kjJ%%%J%lj%k%MKjkkjJJ%Jk%%JKJ%kjLjj%J%%jjj%K%jjkJJkkJMNJ%%kjJ%
-36115c31%jl%J%%jj%kJJJK%jj%J%j%%JJ%%kjj%%jJJJKj%%jjjj%kJKLK%Jjkk%JllKL%j%JJ
-36048c35%%%%jj%JJkl%jkJM%%KJ%jJJkjJ%%%J%kk%%jk%K%JJK%mjjj%%JKjkJLKjjJ%j%LKj
-35981c35jJjkkjkKLJ%%k%%jjj%jKKK%jJ%%JJjjJ%%%j%lJ%KLjkl%%J%Jjj%%%jjjJ%LM%jjj
-35914c38KJjkjJ%jkk%JJJj%K%kjjjkK%kJKJjjJKLJmj%%JJ%Jjk%%KJjjjJJjJjk%KJ%jjJJ%
-35847c40kj%K%%lKJ%ljjJKK%%%%%%%j%J%%jjjk%KK%Kjk%J%%j%K%%%jjkJJJJklkJLK%%%Jj
-35780c42j%kjJJj%%%jkjJ%k%%jJJJ%L%%KjlJKKJjj%KJkkJjjJ%%j%Jjjk%KJKJllJK%jJ%kJ
-35713c46KjJ%kklj%JJjK%%%kLK%jjk%J%k%%JJj%%JK%%%jJjkkJLJk%jjKJ%%jj%JJmkKKJ%L
-35646c46jjJjJ%kjKJ%j%%JK%%kkj%%jj%LLJkmm%KKKLjlkj%j%JKJKk%%%%%kkjJJ%k%JKL%%
-35579c49JJjj%jkj%JJ%kJJ%jll%K%jKK%j%JJJj%JjmjJKKKKjjJkk%K%kj%JJj%jKK%Jkjj%K
-35512c51Jjj%j%JJJKJjmlk%KKJJllJKJ%%%jkJJ%k%%%LJ%jjjjkj%Jjj%jJ%%KKj%kk%%KKKk
-35445c57%JjjJ%j%jKJjKj%%J%%%%LJJjklkKJKJjJ%ll%jJJ%%%%j%Jj%LJJKjkjjj%j%%j%J%
-35378c58jj%%LJjJ%ljLKjJJj%%l%KJJ%ljkJKljJj%k%%JLJ%jKJ%j%%%%kjJjkjkJLJ%Jj%K%
-35311c58kJJjjjkJJjk%JJjj%%%%JJJjJJ%%kkKKjl%KJJkl%KJ%kk%Jk%K%J%%jj%J%K%JL%jJ
-35244c59%llJKjjjj%%JKJ%k%%LKJJkljjJj%%%JKJllk%JJK%KJjkJ%j%KKL%k%%kjJJ%%%Jjj
-35177c61j%kjkj%%j%%%KJjkjKL%JJJ%kl%j%KJj%K%%%kjJ%%%jj%%%LJjk%J%%jJ%KjjJjj%j
-35110c68JJj%J%J%lk%%j%%KJJ%%%%kmjMJ%J%J%jj%JJjkjjKJJJkjJjJjkJJ%J%JLJJkjkkKJ
-35043c67%%%jjjk%LjjJJJjjkjJ%%LKJ%ll%KJjjjJJjkJ%JKLjk%%jj%jjjj%%%%JK%%jkJ%%L
-34976c71K%j%jkj%LJ%kk%%jjJ%jjjJ%KJLJjkjJ%j%%%KJ%J%jk%kkLK%j%%JJ%kj%kJJ%jK%k
-34909c75J%%KJkj%Jjj%kk%%%%JJ%KJkjJK%jjkjK%jKJjKJ%Jkl%j%MJj%jkj%%%J%jkJL%k%J
-34842c77%%Jj%jJJ%jk%kJK%j%%JK%KjkJJj%j%LKklj%JJ%Jjmk%L%jk%JKM%j%kJKJ%jlkL%l
-34775c80%jkJLKJ%kj%j%j%jJKJ%%J%%kmj%KJ%%JjjjJK%%J%%jkjJJ%KKJ%%Jlk%j%kKKkkk%
-34708c85JJJjkKJl%J%KKK%jj%jj%%JL%klkJ%KJ%jJjjJ%jj%%%J%JLK%kjjj%%%kk%kJKJJJj
-34641c83%%%JJjkjJJjj%%%Jk%%J%jjJ%j%%KMJkj%JJl%jljjJKkk%KJ%KJj%%%jjl%JJJJ%jK
-34574c86%K%k%jk%jKJ%%%KKkklkK%kkJJJKJJJjnk%KKj%%%JJJJJJ%J%jjJ%J%kk%Jljkk%LK
-34507c90%k%j%JM%jj%JKKkk%KjjKKj%%lk%%jj%%%%%JJK%jjjJJ%jjjKJjjJjkjkJKKJ%J%jJ
-34440c90%kkj%K%j%K%kj%KJjj%%JJ%jJ%JkJ%j%KJkljJKJjjk%jj%K%j%KJjJj%JJJjjK%m%L
-34373c93JJ%%%%Jjk%Jkljkj%JKJJ%jjJ%kjKKJjlkJ%jJ%LJ%jkj%%JJJjjJj%KjJ%lk%%jKJJ
-34306c99%JjjJ%KKJk%J%kj%%j%kKKK%%%jk%jkJJ%%J%%jlkJjjkKJ%%JLK%k%kj%Jjj%Jj%K%
-34239d02j%%%JjJK%k%%%j%%KJj%jj%k%%%JJ%%%J%jJ%kjkk%J%JJJJ%JjjJJ%%lJJkkjKLKJk
-34172d03jjJJkjknJJ%KJ%%KJJJKKjlk%%%%jjjK%JJjKkjkjjj%LK%kKjjJjj%J%JJ%k%%jk%K
-34105d09KJjJJJkk%KJ%lkJJjJJJ%jkJ%JjjjkJJjkKJjl%LJj%jJJ%J%Kkjj%%J%Jjl%Jj%KJ%
-34038d10JKK%jjjJ%kjjkJJ%%KJ%j%J%jJJj%jlJjlj%J%%K%J%JJjJjk%jllJJJ%K%JkjKKKJ%
-33971d10jJj%j%Jjk%J%JLJ%%ml%KJkljlJK%JJk%KK%jj%kljJJJ%jJjkJJKKL%kkKK%k%%%Jj
-33904d15k%%Jjkj%JJ%%%JJJ%K%jjjjjJjj%%k%KML%jjkj%jl%J%%k%KKKkJ%l%%%j%JKJk%%%
-33837d19kkJJ%J%JJjkk%Jj%JJJJkJjJ%%%jj%jlj%jjKM%j%JJ%%%J%jkkjKKLjk%jK%j%%%jJ
-33770d23J%jj%JK%j%jjKjlJjJJk%j%JMKJjmlKJjjj%%%KLJllJLK%%j%%jl%J%J%JjjJjjkj%
-33703d29K%%JJ%j%jjjjJ%jJL%k%J%j%J%%JJj%j%kkk%JJ%kJ%%JJ%JjjjjJKJj%j%J%jKMJjk
-33636d27jJ%%lkk%%MJjJj%%kjj%%J%j%KJk%J%jj%J%%JK%kJ%j%j%%JJ%%j%JjjkJ%k%%%K%J
-33569d33%%j%%%%%j%jK%JjmJ%JK%lkJJkkLL%kkjJ%j%KKJ%Jj%LKKjlljjmkJKJJ%jjJJLJkk
-33502d38jJJKJkkj%J%jk%%jJKJjj%%%JJJJj%j%jjJJ%jKJ%kj%ljJ%J%j%j%jLK%kl%ML%J%k
-33435d38%%jKJjjllj%JJ%kjjjLMLKj%j%%%jJJll%%j%LJjjlJ%kjkjKL%%lmKMNKjjKLjkj%j
-33368d41jk%KJ%kkmJ%JLJ%jj%J%k%L%kkjjJLJ%%%j%KJlljJJJKJ%kk%%JJJ%jkJ%jjjKJ%lk
-33301d51j%KL%%%jkJ%Jj%J%%KJ%KJkkj%k%%%%kj%%%KL%j%JKJJjkjjjj%jkj%%%j%%jj%JMM
-33234d48%jkj%%%lkj%KK%Jjj%J%%j%KK%jJJlljJJK%jJJK%jkjl%KJ%Jkk%K%JK%%%kkj%%j%
-33167d58K%JLj%JjjJL%lnj%JK%KJj%JKJkkk%jj%J%JkkkJJ%J%J%%%jl%LjljkJK%KJ%j%LKk
-33100d58jljMJk%j%KJJkj%%j%JJ%j%%K%jjkjLKj%jJJJKjkl%Kjj%%%JKjkjKJ%%jjj%K%j%k
-33033d63%%%%KJJJkjj%j%jj%KjkjJ%K%j%JKjj%%%L%%%JJll%j%jkjLKJ%%kljJJJjKL%jl%k
-32966d69jkJK%%%J%jj%K%ljJLJkjj%%JK%%%%JJJJ%%%lkJJ%k%JJLjkkJJ%J%J%knkJJJKJjj
-32899d70jk%jjJ%J%j%KKk%KkkJ%%%J%jJjj%Jj%jjJ%kkJJ%J%%%klkJKKJJ%k%JjJJj%Jj%JK
-32832d74JllJJjkjKJK%kjJJjjK%jJjkJJJ%kj%JjJL%jjkKKL%ljjJ%%Kjjk%%%jMK%jljj%jk
-32765d83jKKJJ%k%JkjL%kkkJ%KK%JLJjllj%JKJjjj%%Jjk%kjJkj%j%JKKJ%JjKKjj%%jjjj%
-32698d86jJ%j%%K%%jj%KKL%k%jj%jjJ%j%J%kJjkJK%jk%KJkkJJJJjkl%KJLKjk%Jkm%JJLJj
-32631d87j%%kjj%%LjjjkKMJ%%jjjlkJJKJjJKj%%jjKLkkj%jk%%jJJjKJjJ%kkJJjJK%Jjk%%
-32564d93k%%%%%Kjl%KJJj%k%JKKKjk%l%Jj%%%%jkj%KK%kk%jj%LJjj%Jjk%J%JJ%kjJ%%jKj
-32497e00jjklJLK%JJ%kjkk%kJJJ%%%jj%%KJLJk%JK%lljJ%jkJLJjj%j%k%JLLJlljj%%jK%J
-32430e06KJkk%jjJjjJkjJKk%jkJJNK%jjlkkjKJJjjjJJKJj%%jjJLK%jllkj%KJml%jJJJLJJ
-32363e13j%jjkJJjjKJK%%%j%jjkjjJ%J%%%ljJJJ%kjJL%kJJkj%JLJJjjJjj%j%jJJJjjjjkj
-32296e24jk%jjLJJJ%%jj%%%jkjk%JJJK%JjljJK%JK%%%%j%kk%J%JJ%JjlkKJk%JkljJJKJjj
-32229e32JK%%%L%%JJk%jlk%LKjjJjjjk%KJj%%JK%%JJkjJK%jkJKJ%J%jK%%jLLjjL%kk%%%%
-32162e21J%%J%jjJK%jKJJ%J%jj%JJJ%%KKjlj%%%LMJJ%KKl%jkkJKj%kjjJKJ%J%J%%JJK%jk
-32095e04jj%JJjjjK%%%J%j%%JJjjJ%%jjkj%%%%K%%jjJJJ%JJLJ%%jjm%JJKjj%lkk%%jjKJJ
-32028e09%jJJj%Kjk%kk%j%MK%K%kk%JJ%jkj%j%JJKjjJ%kkk%JKJjjljJJJ%k%kkJKKJj%%JK
-31961e14kjkj%%lkJKJJJkjjJJ%j%JJJ%%J%kK%jkkj%LJk%%jjkJKkkJ%%JL%l%%J%jjjKJJJJ
-31894e21lkjJJjJjkjjKKjjj%%jk%J%kjjjjJ%JK%JKkkKK%%k%%%%Jj%J%j%%ljKjjJKjjJjjK
-31827e34%%jkjJkk%J%%KJ%J%jJK%ll%%jJLKj%kJjlkjKJKKjj%jlLLJ%lkk%JKJj%KKKJjlkj
-31760e40J%%J%kl%jkKJ%jl%%J%%%jjJKJKKj%Jk%J%%jkjj%JjjJJ%K%kj%%jK%%Jjk%%Jj%j%
-31693e48J%jJKKkljK%jj%%%jj%%K%KK%kmjJJ%J%K%jkkJLK%jlkJj%%%j%%%%j%KKk%%j%%%%
-31626e53KJ%j%kjj%JjJjmk%JJjJK%J%KKkkj%JkjKKjJjkKJj%K%jk%JJljJjjj%J%KK%%K%jk
-31559e57l%KJJkkjJKJ%jjk%Mjnm%%%JJ%%KKjj%JJ%%J%%%jlj%%kk%KKJkkJJ%kJJ%%JJJ%kj
-31492e66JJkkJJJ%Jjk%%j%JJj%%jkj%j%LJ%J%kk%%Kj%jjJ%KJj%%kjJK%jjlkJJJKKJJJjkl
-31425e72jjJj%%jJj%JK%j%jjjkk%KKjjjJJ%%J%j%%ljLKJjJJkmk%kjKjKK%kKL%%jJJj%jk%
-31358e80K%kljJJ%JJkl%%kJJJJ%k%J%jJKKjkkkj%LJj%JKKK%jkj%jkJj%jJJjjjjL%kkj%%j
-31291e91JJ%ljJKJJ%klJLKkkKJjj%%%J%k%KJ%%k%j%%%Jj%K%%kjkk%%JJjJK%J%jJJKjk%jm
-31224e96%LM%j%k%jm%%%jjKJ%%KJkmj%jLKkj%jjJ%LK%%klJjJLLlmkJJ%%kjJL%kkkKLJ%jJ
-31157e99K%jkjjjLJJLlk%j%%J%jk%JJkn%KJjjL%%kjjJJJKK%jjkj%J%jjk%k%%KJjJLJj%J%
-31090f04%J%jkJKkjJlkjJJKjjjjJJ%JL%mjjjKK%jj%J%%%jjkJjk%%%%Jjjk%j%KJK%kjKLKJ
-31023f09j%%mlkK%%%jk%JjjJKkkjkjJKKJJJLJ%%%j%JKJkkjj%Kj%Jkkmj%Jj%jKKJj%K%llj
-30956f26LKJJkl%JJ%%jkJ%lk%MK%jJ%J%jmkj%KKMLkjj%%jkkJJ%JJlkk%Jk%%k%%%JJJJJ%J
-30889f28jjk%%jjkjJJ%%%KK%%%kjJ%%j%K%klKLJjkjjkj%JLKj%JKjjk%jj%JJKJkk%K%%jkk
-30822f39kJL%jJJkkjKMK%kljkj%jJMK%JJJjmj%jjjj%%%KJj%KklkjKKJkl%K%JJkjj%ljjjj
-30755f54jJJ%LJJ%%JJj%%J%jk%k%JJJJ%K%kk%K%J%mk%K%ljj%JK%JJK%jlkjkk%J%%KJ%%k%
-30688f57J%%%JJjjlkjk%JKJ%jJL%JKLKJ%%mkkkj%%%JJkkJjJjj%Kkkjj%JJ%%jjJ%jkJKj%%
-30621f66Jj%JKK%jkj%j%%kj%%JKKKkljj%%%%%kkKKJ%%jjjJllJJ%KK%%J%jj%JJjlkJ%JK%%
-30554f71%J%kJJjkkj%JJjj%JKj%%jjJkk%JkkL%j%J%jJJ%J%K%k%K%jjjjJjj%J%JkkJK%kj%
-30487f82L%JJjlkjlJK%%%Jjj%%%%KKJk%jkkjJ%K%jJjk%%j%%JKjk%%j%K%kj%%%%%jkKJJjl
-30420f94%JKJk%JjkkLLjkkKJJJkkj%%%j%Jj%%%jJ%%kJ%lj%j%k%KJJJKKkmjJjj%%%L%kkjJ
-30353g04j%kKKKjJK%lk%Jkj%jjJKK%k%%%%Jjj%kJK%jJK%jjj%j%%kj%KJK%lj%%%%jjJ%Jjj
-30286g11Jm%K%jJ%JJ%jL%%kkj%jkjJJjLKJkjj%%j%Jjlk%J%ljMLKM%llkKK%jK%jkjjkj%KK
-30219g17%%%jj%%jjkjj%JKjj%LJ%kJK%k%KJlljJkmj%jllkKL%%L%kj%%lnjJ%JMK%JLLKJJL
-30152g22K%lllklkj%ll%JLM%j%KJJ%JKJJJjljjklkmlk%%%MLJKKK%JLKJ%jjkkkml%%KJ%ll
-30085g45KJ%j%JjmjJlkKjJJ%%%JKJkl%kjjJJJKJ%jk%Jj%%jj%%JKLKj%jllj%%%%JKLJkjjj
-30018g52%j%%%j%J%%%kj%jjkJJj%JjjJJk%KKj%%kJJ%%%jljj%%kKKk%%J%j%jjlKJj%Kjlkj
-29951g71JK%jjkjkKJJjkJJjj%j%%%j%%%%LLJ%lj%klj%jKLJ%JjjJ%%%lk%%k%%%J%jjLKjjJ
-29884g78k%J%%%%%kjkjJKKjj%Jj%%%%%%k%%jjJJj%L%%KJjkjJJjjj%%jkk%Jjj%JJ%kj%Kjj
-29817g91%L%JJ%lj%%jmk%JJKJjj%jjj%jjJKJJKJ%l%jkKJjkJ%kk%J%jJjl%MJ%j%%lJJ%jj%
-29750h02%jk%J%%L%JklJKkj%j%JkkJKJjl%KJjk%JK%%kkkkKKKJjkjkl%K%%JjjJj%J%%kkkl
-29683h23l%%KJJJ%kjKJJkjKKjm%KjjJ%%J%J%jllmJJKLj%J%J%J%jJJ%%j%%jjmjjKJ%lk%%K
-29616h31%kkJ%LLjkj%J%%%j%%jj%%%kkkjjJKJ%J%KJJ%jjlkk%jkkKKK%%%%kjJ%jl%K%%%ll
-29549h51jJJj%%jjkJJ%%%J%J%j%%%%jj%Jk%%kjJJjjJKklj%KK%j%K%kkJKjmK%j%J%%jj%kl
-29482h67%%jj%JJj%%j%jj%j%KKJ%lj%JJKJl%JJJjjjj%Kj%%jkkJJKJJjmk%jm%JJ%JJJ%JkJ
-29415h75%%%JjklkKJk%K%jJLkkkkk%JKj%Kjjj%kkjj%%JJJkjj%%l%jjKJjKJ%JJ%J%%Jmmk%
-29348h98%KMKkJkmjjjJKJ%lk%JJ%kjJJ%JJjkkj%JKJ%kljJ%JJmjJJj%JJjll%J%k%%j%%J%K
-29281i11Jkk%%%Jjjjjk%%kjJ%%Jjk%KK%Jjkj%jjjJJJk%jlk%%KJJMJl%%j%jjkjjjjJjjKLJ
-29214i28klJ%jKLjmn%JJJjJJj%Jjkj%%KJjjk%JKK%k%j%jJkkJKJkl%%%%jl%%kkk%JKLjjK%
-29147i46%j%jk%kk%j%%jJ%%%JJkjJ%%jj%KJjjJjj%Jj%%%kjlm%%j%LL%kkj%JJjkJJkjkJJj
-29080i70JLjkjk%JjjJ%Jjk%kjKjjJjjjJKj%j%jlkLL%Kjlk%Jkjkkj%J%J%jKjjkjjJKJjj%j
-29013i91jJKjljjjj%L%k%JJjk%%jjJ%JjJ%Jj%JJl%jk%k%Jjjkkj%K%%kK%%Jj%JjJ%jjjknk
-28946a018J%%J%%J%kjj%JK%kkjj%%%KJlkj%LK%klkJjj%k%%%J%jjjJk%K%l%JljLJkJjjkjk
-28880a041jJJJjjJ%kj%K%jJjJjk%JKjmmj%jk%KKJjJ%kkJ%kjj%Jjj%Jjj%jjj%%%%jJLjkkk
-28814a065J%ljkjJK%jjj%KjjjK%jj%%j%%%jjjjJKJjjk%K%kl%jj%%ljJJjjJj%%jj%%kj%JJ
-28748a089jj%lkj%%jk%KKjj%J%K%lkl%JKjkJJ%j%jJ%kjjjkjJJJjjk%%jkjjkJJJ%%JjjJJl
-28682a117kkJJljjjjkjKK%JjkjJj%%%%l%%JJ%Jkkkkj%Jjkk%%jJ%jlJjkK%k%J%kk%KKllj%
-28616a153%%jjkj%KjjJjk%J%j%%%jjj%jjkjJKjjJkjJj%jkkj%K%%%%ljkk%j%KjjJ%Jjjljj
-28550a187%j%%kj%%jJ%kk%%KJjJJ%l%%%jkj%kljJ%k%KLKllkJKjjjlkkl%j%jJj%jjlkJJK%
-28484a221j%J%lj%%JJ%%jj%jjmjJjjjjJ%j%jk%%%jJjjjJ%jkjk%j%%jk%mkKKJlj%%%%%%lk
-28418a260kljKjj%%%%Jjj%%%jJjjJkjkkjjJjjjJ%%%J%jjjkm%Kj%%kkl%J%%j%%kk%lk%%jJ
-28352a301Kj%ll%%jjJKJ%jkj%llJJlljKJkjjkjJ%jjJ%llJ%%%JkkjK%kjjk%%j%%jkj%j%kl
-28286a347lJl%%kjKJkjjkKKkjJ%klk%J%%J%jjkmjKK%llj%lkJJj%Jkkjkmljj%JJ%JKjj%mk
-28220a395j%jmjJ%KJ%%kjjkj%jkkjjjj%kmjJJjj%jlkkkK%kkjJkl%Kjjk%jmmjJJjJJ%mm%K
-28154a453Ljkkk%Jjjlk%kkjk%J%jkk%kkjJK%kkjklljLLkkmkll%%jjjj%J%kkkjj%JjlmljK
-28088a520jJkkJKjmljJjJlljJkljjj%k%kjJk%JjjjljJjkkJ%mmkLKlmjJ%%jjkkjlkjjjjj%
-28022a587jkj%jklJjk%kjjjmj%jj%%kkjjjljj%lkj%jk%kkj%jljkmj%jkk%%JJ%jklkjkkkk
-27956a669%%l%jlklkjjjjkkkmkjk%jjjkkkllj%kjjJkmmj%kjk%kllkk%JjmjJjkjlmkjJlnl
-27890a777nlllk%jllmlk%%lmkmk%jjmnklljklmomlnnomnlmoqqqqpmmmjKMLMNKJMLJk%KKN
-27824a920NMKL%%JKJLORPNNMKJJ%kklmnmpnonm%ljJKJORQPNMJlJljKMQJ0J0J1QOPJ0QMNM
-27762a775K%lolkmlonmmonnnmnponlmkmokkkonmkkknmklnlmljmlmmlljjjmmklnlkmmmnlj
-27696b005%lllmllmljjklllllmj%%nmkkmmmlkklnplk%%momkkkjj%J%mljlkkmkklmlkllln
-27630b177llklnnljkjjmonkllkkjlmmlkllllnok%klmnokkmmmmnlllkmnkknJkkjlopopmkl
-27564b391lknnmllkklmlllklnnmmjlmlmpnlnooomllmmmmmllkkrpmllnolnqmllnlmnmllnp
-27498b654qomppollopmoqonlnopmnonnopoopomnppooporqnpooj0pppqonnm%j%jKLMKklkJ
-27433b969Jjkjjmnnqpnorj0rqnoj0pqpomonooonlkk%MNMMKLLJj%lkoomnqrrnoorj0rqj0j1
-27371c244rqj1j0rj0j0j1rrqj1j2j0j1j2j0j1j1j0j2j2j2j2j4j3j4j3j2j3j3j1rpnJNMLJ
-27331c604%loqj0rpqqrj1qrrj2j1j1j2j2j2rrj3j2j3j4j1j1j2j3j1j2j0j2j1j0j3j4j3j4
-27291d016j4j4j4j3j1j3j2j3j4j2j3j3j2j3j3j4j4j3j4j3j4j8j8j6j8j6j5j3j3j6j8j8j8
-27258d489j9j7j7j4j3j4j6j7j7j7j6j8j9j8j7j8j9j8j8j6j7k0j9j8j9k1k1j9j9k0k1k1k3
-27225e085k1k2k2k3k2k2k4k4k3k3k4k5k3k4k6k5k7k8k8k9k9k8k9l0k7k6k9l1l1l2l4l4l3
-27192e963l6l8l8l7l7m0m1m3m4m1m1m1l8l1k4j7j3rmnoqj3j9k4k7l0l8m2m7n0n1n3n3n2n1
-27156g145n0n0n3n2n0n2n4n5n3n7n7n7n6n6n8n9n8n9o3o5o4o4o1n4n0m4l8l9m3m7m9n6o2
-27123h930o5o9p7q1q2q3q6q7r0r2r4r8j04j04j05j09j14j18j22j23j24j27j30j30j30j32
-27097a1606j33j38j45j53j57j63j67j71j78j84j88j92j95k03k17k33k48k60k67k66k44k12
-27075a5920j83j57j26j08j15j30j50j81k19k30k13j99j86j78j98k59l37m14m72n07n30n53
-27053b1565n87o30o65o74o54o33o31o44o74p11p80q83r96j103j221j363j528j705j897k129
-27033d1673k401k718l086l516m015m563n044n168m488k885m42K613N737Q998J2385J5213
-27017c5053J6449J6080J4854J2963J0463P937N860M050K381R12m41j695k561k872k815k627
-27001D3885k406k186j972j755j531j322j132r62q19p20o59o29o18o21o29o29o21o12n99n84
-26981B2879n67n49n25m72l74k81k32k20k39k91l39l24k64k17j85j47j16j17j22j20j34j66
-26959A6878j96k20k38k46k44k41k42k50k50k42k33k24k19k11k03j97j88j82j76j71j64j58
-26937A2183j54j52j49j45j39j32j27j22j19j15j10j05r8r5r3r2r1r1r3r5r8j00r9j02j04
-26912I363j05j06j05j04j03j03j01j02r8r7r3q9q5q4q1p8q0p5p5p5p5p3p1p1p3p3p2p1o7
-26883F878o6o6o7o6o4o3o1n9o0n6n4n4n2m8m7m6m3m4m6m9n1n2n8o2o3o4o4o2n8n4m9m9m8
-26850E033m7m3l9l8l7l8l7l7l4l3l3l5l6l4l4l4l3l1l1l2l1l1l0k9l0k9l0k6k3k4k4k2k2
-26817C966k4k2k4k3k2k2k2k0j7j9k2k4k4k2j9k0k0k1k3j9j7k0k1k1k1j9j9k0k0k0j5k0k2
-26784C282k0j9k0k0j7j6j6j8j9j9j7j8j4j1j3j1j1qj0j0qnnopj2j3j2j3rpj0j2j3j4j6j4
-26747B799j0j5j6j4j4j3j3j4j4j3j2j5j5j5j4j6j5j4j1j1j4j5j5j5j4j6j4j3j4j3j4j3j2
-26714B343j2j5j5j3j4j5j4j2rj0j0j0rqqrqprpnlnprj0j0j4j1j1j1j1j1j0rj2j3j0rrj3j1
-26672A915j0j0rprrrqrrpppj1j2j0rqqroprqqpppppqpqj0rpppqpoorqqqoorqooonnqqqpp
-26612A447oopmppppmnpnmnopoppooonpqqnlmnpqpopmmnmonnlnpnonmqqommnnloqqrooomm
-26546A067lmonlmmnmlmmllnonnlnommmkloonommlmlmponmmomoljmnmmllmomnnmlnlklmmk
-26480G92lmnjllonlmmlklponmllkmnmllkkjllmlmmnommmmljlnmkjJjmkjmllllnnmmmknnn
-26413E60njkllmmjknomolkjlmkllloj%jlml%loolkkllkloojknmjkj%jkoonnlkj%kllnomm
-26346C53klmmkjllmj%kopkllj%jkmlmlklkmnmmnlnmlmmomJ%momlllnommnmmpopqojkllj%
-26279A25%j%kk%KMKKLKKKMKJ%KMK%lj%kmmnlmpomppmnonkklmnnppolk%KMLPQJ0J2J2J3J2
-26217A14J0RJ0OMLjjkllmll%klLLK%%Jklkkooqooprj0qkkkjMRJ0J0J0J0NJjmnkmnkJK%KK
-26157A01LKkjJjmmok%kmklnkmmnlklllllklmkknmjkk%jlmmlmlmlk%jkjlmkk%jmkllnj%nm
-26090f5kjj%lmmk%jkkjjkmnljlJ%%jkkll%kjkljkjkkjnokJjkljJjk%kllkJJ%lmljjkklll
-26022a88%%JkkljlnkJ%mmkj%jjkjjk%jlk%%kkjljjknljJ%lkK%lmmmljjJ%lk%%kkjjJ%mlj
-25955b89jlljkmkJK%k%jnljkk%%kmkK%kmklkjllk%%jkjJ%llkjjkjjjkJjmlljK%nkjkkj%j
-25888c89kJjmlj%kkj%lkKK%jj%kkjlnojKjlkjjklkJ%jljkjkml%JkjKJjk%jkllkkj%Jkkkk
-25821d79%kllkJ%%jkjk%Jmnmjkmmkj%kKJjjlllk%jjlml%kkjjjklljjjkjkkjjkk%jkmkkj%
-25754e87%kkklmjkmmmmnlnkkkjmnoqqkmlj%JKOOOOjqrrp%J%NJ3J8J5J1ROOL%nqqqnOQPJ1
-25692f02J3J1QM%nonkmlkmnnnlklnl%jlnlnlklkjmmmmmkklnnomlkknrj0pkPJ1RL%lpnKQO
-25629g12NJ0J0QQMlpqmNJ0OMMkmklqnnklllnmklmmkklmnpmllonmmmopplLQRQLkpp%PQNPJ1
-25565g48J2J1OjpqpjPQOMJ%mmjklmmklllklljklkkmlk%JJmnlkjmlj%%jkkkkj%mmj%llkkj
-25500h28ljkjjkk%j%Jlmlkk%j%JJklkj%%lklkkkkjkkJ%kkjj%jjmkjllkj%%jjkjjkkmkklk
-25433i28jj%%j%jkmlkk%%jj%lkkkkkjKJ%kljjjlmlk%%Jmmljkljjk%%kkjkj%jmlk%jjkj%j
-25366a022kllkjjjkkkkkkknnj%jjmmlkojKJj%JK%jkkjkllKNMK%JKJJ%kjlnmjK%jJJKJJ%l
-25300a085mkklkj%jllklljjnmj%jjjjk%jkj%%kkkjkmmk%jkkjj%mnlkjjjjkjj%%%lnkmlkj
-25234a204jkkmlJ%jjjmljjmljjjmpmklk%KMJJjomj%KKKL%%%mlkj%%LJjlllmkjkkljjmkjl
-25168a296jjkjkjkjjmomklkklnlJ%J%MJlnm%jJ%jLLJKkmnjj%JJ%jjkjljklljKklkkl%%ll
-25102a384jmnj%jkkmmJjll%%mkmlkjkmnjkkK%kmkkmljJJjmlmjj%klj%kklllkkl%jkkmk%%
-25036a511kkkmlk%JmmmnjJjjkj%kljkkkkkkkml%jkjkjlnlk%jklllJjllnkjjl%jmlkkkkkl
-24970a645j%kkjljlk%jlomkljJkkjkjjlmljjlllkKkllmml%jlkklJjJkmmlllljklmmlkklj
-24904a785ljklllkkj%jkkkkllmmljkjkmmk%mmlljjkljk%jmlklknnjjlmllljljmk%lmm%lm
-24838a943lj%lmnnkjjmnlkl%j%jnlkklllmkjmllllnllllklljlkmmkjlmnkjkpmkklmmlmlk
-24772b128klnmlmmklkmmmnllmomkllkmlnpolmmlnmmllmooolponooooopnmoppqqqrj1j5j5
-24709b448j5j2KJ4J6J3RQQNlpkJ5K4K3J8QJJ%kllkk%KLjllqj2rqqj0j1j1rqooj0j1j0j0j2
-24660b495j0rqjKKmprj4j5j5j7j7j5q%MOJ6L2L6L3K4J0pj6k0k2j7JK5L3K8J8O%%kpj2j4j6
-24617b501j9j3rj0j2rrnjJLML%koj1j0j0j0o%LKKjlmkjKMKmoqj1j2j2rrj1j1j0rlKKL%mq
-24565b748rj4j5j4j5j5j2o%LLLMJnrj1j1j0j0j2j1qljOJ2K4L3L5L1K0RKnj0j1j0pmjJ%kl
-24520b805mnoqj2j4j2j3j4j2j0rpmjLQRNJkqj1j3j2j4j5j4rmjJLJjpj0j1pl%OQPLnppnlL
-24469c047QJ0QLJmpprj0rrrj1j2j1qqpprj0j1j0qqpnooqolnpqprqj0qpj0j0qqooqqoorqp
-24414c411j0j0j1j1j2j0qoqrj1rj1j0j1j2j1j0rj0j0j4j5j1n%LLlqj0j3qnmjL%oon%jkpr
-24368c744j0ppmKJjloj0j3j3j0j0j1j4j4j3j1j0j0j3j4j6j3j2j3j3j1j5j6j6j8j2mnj0j6
-24330d135k0k1k1j2lLNjpj1j0lJ2K5K1J0%qj0j1rllnj0j2rpro%%korj1j4j7j7j5j4j5j7j3
-24286d420j5j7j3j4j8j8j7j5j4j6j6j5j4j5j7qloppj0j4j9k0k3j6nOQO%rj5j9j8k1j8j1p
-24247d890rj0j0qqpj0j3j6j7k0j9j7j6j6j4j3j5j7j8j6j4j2j7k0k1k0k0j7j3ppj0j5k0j9
-24211e411j8j3j1j2j5j4j5j8j9j5j3j5j6j9k0k1k1j6j2onrj2j6k3k4k1j7j6j6j6j7j7j7j8
-24176e964k1k1k0k0k0k1k2k5k3k1k3k0j9k5k5k1k2k0j9k2k3k3k3k3k3k6k6k6k5k6k6k6k7
-24143f717k7k6k5k7k6k4k4k6k9k8k8k8k5k7k8l0l1l0l0l3l1l0l1l3l2l2l2l2l1l2l3l5l4
-24110g687l2l5l6l8l7l7l6l7l8l8l7l5l7l9m0m3m2m1m2m7n0m9m5l9l2k7k6k8l4l8m2m6m9
-24077h959n5n4n1m9n3n2n2m9m4m7n3n7n8o3o2n9n3m3l9m4m9n5o1n8o0o5o7o6o6o6o7o7p0
-24044a0813p1p1p5p9q0q3q5q2p8p3o8o5o7p2p7q2q7r0r2r7j01j02j04j05j07j09j08j14j23
-24015a3360j33j39j40j25r5o2n7p4r6j24j39j39j40j49j45j22r9r7j10j21j34j48j62j74
-23991a6284j89k06k20k20k17k20k29k36k48k64k78k93l08l18l17l17l29l49l78m06m13l62
-23969b2601k85k67l25m21n27n97n43k90lJ09K9j66m04o03p24p54p10o68o81p26q20r48r07
-23946c3832p70p65p76n39k24j85m12o67p02m82k35m01j140k249l248l464j753K299O733R344
-23926c3468R333P219M140J249p69j979k727k828k096j141p13q99j236j030J12J692K658K114
-23908b0369K65j823l377l774j941K833P933R881Q545N578K126p01j767j035K02O94N71K16
-23890D057m38q89m61M83Q93L68m17j471k689l476k763o44K029N437Q579R785Q670O207L416
-23871C6676R42p90j478j435j341j370j000p9O58Q64R02Q20L79j51m90p76j064j168r87o91
-23851B8421n38n38o26p61q40o95k72J76M03L80J80q1k96m11m45m12l49l14l09l13l11k94
-23829B1755k50k23k40k79k98k99k99k95k97l00k91k69k57k58k61k56k47k45k46k52k52k46
-23807A5895k39k19j86j68j64j59j61j79j93k03k11k20j88j13n5m5o4r6j31j54j61j66j75
-23784A2245j75j69j57j55j50j41j32j28j24j15j09j05j05j11j12j15j21j23j15j05j05j06
-23762I467j11j17j20j13j03r8r6q9q3q2q2q1q5r0q6q4q5r0r8j05j03r9r3q7q2p9p7p7p9q0
-23732F713q1q0p9q0q1q0p9p6p5p2o8o7p0p2p6p8p7p4p2o6o2n7n2n1n3n6n8n8m9m2m5m9m5
-23699D533l3k9l5l7l8l7l1k1k7l4l2k8l0l1l6m5m9m7m9m9n0m7m5m6m3l9m2l8l5l5l7l8m0
-23666C280l7l5l7m0m2m0l7l6l6l8l9l7l9l5l6l8l7l4l5l8l9l8l8l7l6l6l5l4l5l7l9l7l7
-23633B056l7l6l7l9l7l8l7l5l4l0k7k8k9k3k0j8k0k2k5k4k6k4k4j9j6j9k2k3k8l1l5l8m1
-23600A114m3m1l8k9k3j9k1k6l1l3l6m1m2m1l8l6l5l1l1l1l1l5l8m0m1m3m6m5m5m4m4m6m5
-23567i5m5m7m9m8m4l8l3l2l3l8m0m6m4l7k5j4j5k1k7l5m4n0n6o1n8m9l5k7j7j5k5l7m3m9
-23533a372m8l9l3l8m7m8m5l7k6j6j6k6l9m9n3m3l5l1k7l1m2n2o3p3o8n0l3k8k7k9l2l6m4
-23500b676n3o2p0o9n4l5k5k4k7l1l5m1l3j6mlj2l1n7p2o0l1kNrk9n1o6p4q1r4j02j00q9p5
-23465d288p2q0q7q5p0n0l6l7n0o6q5j02j14j20j16j08r2p3n7n6p2q9r0q1o3m6m4n1o3p1p5
-23434f589q3r6j06j14j13j12j13j15j19j21j19j20j32j56j89k28k46k33k25k29k17k05k24
-23411a0204k43k38k53k77k58k33k24j50q5j15j21l3L6J8j6j6n5j15j56k06k63l35m31n26
-23387a4499n78n46m38l95m64n62p03q78r57q62p41o57o56q32j044j044o19M04J263J392J452
-23366b1964J903K438K520K275K008J555Q04L63K18M2q7p7k61n90n36k09k49m37j48N52J213
-23345h667J336J131Q41M75J45K05L80M47P28R14O63P83J340J423R85N08p0p60j235j228o66
-23324c22k06m8L79Q77Q32Q46J162J254J016O00O8j76J85Q14J145J129R55O68L41J58L81N55
-23302A2613L34l6j46j88k98l44m46o94m90K62P30Q71J080J506J942J981J810J768J507Q77
-23282B4639K57m5o1j0j36l82n05n44n79n51m53l61l29l25l63m11m21l91l45l18l22l44l55
-23259A7345l10k20j65j44r6n6o9p7n4l5m8q0j13j28j25j31j42j39j24j25j38j47j56j63j70
-23234A4190j79j81j73j66j64j56j46j38j30j21j15j17j21j27j34j37j35j32j31j25j20j17
-23212A1125j13j11j10j11j07j07j08j04r8r4r0r2r2r2r5r7r4r1q8q1p8p2p0p3p7q0q3q4q5
-23183H448q7q5q1p8p2o7p2p6q1q3q2q2p7p1o6o1n8o0o4o6o8p1p3p6p4o4n2m8m5m6n3n9o5
-23150F185o9p2p5p1o0m1k5j6j8k6m0n0n5o0o4p0p1o3n6n1m7m6n5o1o6o8o9p0p1p3p3p0p0
-23117D293p0o8p3p4p5p7p8p7p3o8o4o4p0p2p5q0q4q7r1r8j03j05j04j00r6r1q5q3q0p9q0
-23086A769q1q5r5j00j11j28j43j56j70j82j92k01k05k17k30k42k53k61k69k77k90l06l29
-23063b754l57l88m27m71n14n63o12o58o96p16p08o62n74m34k53l1K43N68R04J226J538J828
-23041d511K057K222K321K343K277K158K010J827J607J353J080Q04N39K99R6p1k09l17l94
-23022A7491m31m46m40m22l96l71l45l19k93k70k52k38k21k02j92j83j75j68j65j60j55j51
-23000A1496j43j35j29j24j21j15j12j08j07j04j03j00j01r9r7r7r4r2r1r0r0q7q0p6p7p5
-22974H849p2p2p0o7o7o4o2n9o1n6n5n5n7n3n0n1m8m4m3m3m2m0m0l8m0m0l4l2l3l6l5l3l2
-22941G225l4l1k8k9k9l1l2l4l5l5l3l3l2l5l5l3l2l0l0l3l2k8k5k8l1l1k8k7k9l1k9k6k7
-22908F209k7k8k9k8k6k4k4k4k7k8k4k2j9k0k2k0k0k0k0k1k1k0j9j9k0j9j8j9j9k0k0k0k1
-22875E481k2j8j6j8j6j7j7j5j3j6k0j8j7j6j6j6j7j6j5j9j7j2j4j2j5j6j5j4j3j4j1j2j3
-22842D965j5j5j1j0j2j0j1j1j3j4j1j1rqqqrpj0j0j0pqj1j4j4j1j0j2j4j2j0j1j1j1j0qj0
-22804D558qrrj2j3j1j0j0rqrj0j1rqnpqoqj0j2j0qrj0j0pqj0j1j1rrporrqpoqqqqqqj0j1
-22755D123j2j1j2j2j1qrj1j1j3j2j1j2j3j0qqmmnmmlknpokmkomjkmonkmlmpj1j4j5rqoom
-22705C766JJLLK%kLMJlj%nollloj1j1j3j2rqnnoom%LNLjJj%mmopom%Jj%K%%%knrrqpnmnk
-22643C587jjjk%%koonppnnnoqonpopnnoqronnqpnnnmmqlnpmnl%oqmnnmopomnopqmmlnmop
-22577C253nmllnnpommllonollmonjlonnnmnomlmkmnnnllllnnnmlmnlklmmnkjlkoj0ommmk
-22512B983jknklomnnmnljmoom%klmonknonmlnoookmnmllomommrqooooponmmmj%JMNNQRRR
-22446B782PQJ0QNLJJ%kkmmnlmnmnnnnopnnllloolllmmk%kkkllmonkmlkjoonmmmkjlmlkll
-22381B620kjlnkkmmmlkllnmlnkjjlnmkjmmkmmnmlnnmmlklkonpommomnnmmnpppqj0rooqqr
-22316B338qnjLMOJ0J7J8K0K2K2K1J9J8J5J1RPMJlnmnlmnoopnnooonkmnl%jmnlnmnllkkjl
-22261B415nnjklklkklkmm%kmlkjjmnlllnmj%Jjkmlk%lkjjjjkmkJjmljkmkkkljjllj%ml%j
-22195B268lkkkkj%%lnmj%jljjlmjllmmkJ%jjjkjkjkmokL%lnljj%%mmj%Kkmklljklkjjl%j
-22129B146jk%Jjlkkj%%kmjkk%Jkkmnl%jlj%jkkjjJ%mm%%lkkkklljJjJ%lk%kk%kkklkkkk%
-22063B047jjjkkk%kkljJ%klkllkjj%klljjj%%jjJlkjk%jjjkjjmkkkkjj%%jkjkjl%JKkmmk
-21997A954Jjj%klll%%j%jmlk%J%%mljjjkk%%jk%jk%%jk%%mkjjjkklkj%kjJ%kjkljljklk%
-21931A868KKkkj%%klkjjjjk%jk%Jj%kk%jj%llk%Kkkk%kjnkjJKKj%JjkJjkljllmkj%j%j%J
-21865A804kJjkklkJ%J%kjkll%Jkk%jj%kk%%kjkl%jjj%jl%Jjjl%kk%%jjkklkjjJjlkj%J%j
-21799A733%%%jkkjjkJjjjmkjjJJjkjjj%KklkjjJjlml%%jjJ%kljJjmjj%jjkjkJJjj%%KJmm
-21733A668l%%Jk%klkjl%jJKj%jk%JjmlJJ%jjj%%jljJk%j%kjj%kj%Kjlk%%kkjk%%j%kjjj%
-21667A612%jjkkjjkjj%jjj%lkJk%JKKj%l%KJJkknl%%lllkJ%kjjj%JJjj%%Jjj%jkllkljJ%
-21601A554%jj%jkjMKJjjkm%Lkkkkj%jj%Jjjjj%jJjljK%jkjjlkk%%%kl%JKKkjjlk%%Jjj%%
-21535A511kkjK%kk%%jlkJ%jlkj%%%k%%j%k%%jkkml%jJ%JKJJjjkjj%j%jk%j%k%Jjjl%jkj%
-21469A459%jkj%%jj%JLKKjkklmlj%J%j%jjj%Kjlj%%%jjllkjj%LLklj%jJJjjkkK%kJL%kjk
-21403A421kjJjj%J%%llkjJJjkkJ%jkj%kk%kkJj%%j%KKjlkj%JJ%lkj%%%jj%jkkjkjJ%%%jj
-21337A375k%jkJJ%JK%jj%kmkkJK%lk%l%KK%%km%Ljjj%jjjjkjjk%Jjjk%k%jl%KJjj%%kjJ%
-21271A336KJjjjjkjjjkj%j%%jljKKJmj%%K%jlkjlkkJLJ%jmJJ%%jJ%%%%jml%jjk%kJLLkkj
-21205A299kjKJ%%jkmkJLKJjkkljJ%KJljjk%LKmnkJjjJ%Jj%%%lk%Jjjj%J%j%kjjJKkkkJJ%
-21139A267j%JJklj%jJJJ%jmJKjlkjj%Jjk%Ljkkjj%%kkj%j%jJJ%%%jmlJK%jJ%j%jJ%kj%%j
-21073A233JJ%%j%%%jjk%%kkjJKjkjJ%%k%J%kj%j%%jlkj%JKkljJ%ljKK%%J%kkjjkjK%kljL
-21007A202K%lk%%KK%kkjkkJK%jjjkkj%Jj%JJJjlkj%%jkjJJ%jJjjj%JkJJ%jkjjjjj%J%%kJ
-20941A173JJjkkkJK%%%Jj%jjkkkj%J%jkJJJJjm%J%lj%JLJjkjjkJ%%%%kkjjkkj%J%kLMJkk
-20875A147jkjJ%jjk%%%%jkj%Jkjj%%%JJJ%jklj%%jkJL%kJJKJ%llllJjkJ%j%%l%%k%JKJ%j
-20809A117%%JLKjmlkj%J%%J%klkj%KKJJ%j%k%%lkkK%kkKKKjmkj%l%MLKljj%KJ%mlj%j%K%
-20743A095kjj%jkm%KMN%jklk%j%%%%j%%%j%%jkjJjkjkj%%K%%k%K%%jkjk%J%%JJ%jj%jJJ%
-20677A072%jJjkjl%%%kljkJJK%%%jllJ%%KKklJ%%%%%%%jkljjLKjkjj%%jJKj%JJJjj%%l%%
-20611A046j%%l%JJKJk%%jkkjk%k%KKJkjK%%%jkjkj%%j%Jj%jlj%kkJMKl%%j%%k%K%k%%JKk
-20545A024lklkJLJKkkj%%K%ljJ%j%%l%KJljK%jkkjK%%L%j%lkjJJjlj%ljKKJ%j%jjjKJjjk
-20479I97l%%jkJJ%%%%KK%kkkJkmjJLJkk%%lJKJk%jj%kk%JJJJkkkk%JJjkJK%%Jkk%%J%jj%
-20412I73KKkk%%kj%jk%KLJjjjjjJJ%%JJjjJkllj%kll%KKj%KjjJjJK%%KJ%%k%%lj%J%lm%J
-20345I52JJ%Kjjk%J%kk%LKjj%jjj%%j%jjk%%%%%%jjJjklk%jJJkklkLKJjj%k%JjKKjjjkkk
-20278I24J%MKJK%kl%%kkJ%%kjjjlJKJjkk%%%%JJ%jlmjJJkjJkl%JKJkjJL%jKJ%%jJjkkk%%
-20211I05jjkkj%%%J%j%kj%jJKKJ%km%JjkjL%jjJ%ljklnlJ%%J%KjJ%lk%%lljlljJjkk%Kjm
-20144H54mlkkjllkkk%kmnnkmponmjkJPPORJ1J3J4J5J3J4J1J1J0OLJJ%%jkloklmnmllkm%j
-20086H93kmllmljjkkjjlmmmmlkopmlnolmnkLPPPJ1J3J2J3J2J5J2J1RNKjjjJlmlonnoopop
-20027H76mnnoljKOQJ1J4J2J2J2J4J3J2QNML%jjk%mmmmkkllj%%jlljjjllJJJklkkjkllkJj
-19968I24kk%Jkkk%jkJK%%jkjJ%jmk%K%kk%jj%Jjk%jkjj%K%jkkJKjJJLJlmjKJ%kk%%kkj%K
-19901H87LJkjjllJJ%jJ%%kmj%%J%%jl%%JKll%JjjJj%%jkJkk%JJKjkKJkjjjJJ%jjjJjl%jJ
-19834H58JjjjjkjKKK%jkjj%jJJkj%J%j%%jk%%Jj%%kjJjJJk%JJ%JJjj%J%lj%jkk%KJL%lkl
-19767H37%J%kjj%jjk%J%%JJLLJ%jjJj%jlljjJKJJJ%jk%jkl%%JJJJk%%k%LkkJ%%%jjjkKM%
-19700H27%jljjkJ%j%%J%j%j%kkLJklkLMLJJ%kj%mJJkljKK%%J%k%%kl%j%j%JJ%j%%jkJJ%K
-19633H10jkJ%kk%JKKJkmkkJj%KL%j%%%%jlj%%%%%%%kJ%kk%KJlkKLJkJKKj%%lk%jj%jl%%%
-19566G89%%KJK%jjKKjj%%J%%%klKk%JJjklj%j%JJJK%JJklj%J%%LK%Jjlkj%jkl%K%KJjljK
-19499G81J%%%kkkJKJ%JK%%j%jjnk%KKjj%JLJkkjjjJ%j%jJJkjkJLK%kjK%lkJJ%KLJknljJK
-19432G69K%kkj%J%%%JJk%%jk%%K%%JjjjJJLJl%jJljKJ%jljKkj%Jj%KjJkk%kkJJK%k%JK%%
-19365G59kl%Jkk%%jJKJjkJJjkjJJ%%%JJJjj%%JjkkJ%%JKJlkk%%%%k%%LKjjj%jj%KK%jJjl
-19298G44%j%jk%%jj%JjjJjk%LKjkj%%JJj%KJ%ll%%jjjJKJL%kljJK%%%JjjJ%k%jjj%J%%KK
-19231G35%jl%%jKJkjK%%j%jkjJJjj%JJKK%jj%%J%%JkjJJ%jkkj%kkjj%%jkjJJ%J%%%%jJ%j
-19164G18%%%jJK%%%LJ%kl%%J%%Jjj%kkj%%%Jj%%jj%J%J%jkJJJK%%j%%jkK%jJJ%k%jl%%K%
-19097G11%jjjJJ%%%%%JK%jj%%jkkjJ%jK%jkj%j%J%%%%jK%K%jjk%K%kj%%kJJj%jJKJjkJKK
-19030G05jj%%JkjK%JjlkjJJ%klJJjjJ%kjJ%%JjljJJKj%%JK%lj%%Kjkj%jJJJkjKJ%LJjj%%
-18963F93jkjkkkJKLJJjl%j%LMKjljjjj%klj%JML%kk%jj%kkKKJ%JkkjjJKK%j%JJ%kjJjKK%
-18896F86jjkkjjJJ%kkJLJ%jk%JJ%%j%%jjj%j%JKJ%lmjLKJ%jkljJKJ%%lKKjk%K%jkjk%LK%
-18829F73j%%kk%jj%%%jJKJ%kJ%jj%JjJjjjKJ%jj%%LL%k%jkkkjJjK%%KKKjkkJ%Jjk%JJkjJ
-18762F63K%%%jl%JJJklkjKJJJ%jJjjlljJ%%KJ%%JJlkJJKjkJkkkJLJ%J%jj%JJJj%j%%jjJJ
-18695F54%k%JJ%J%kjkkJJ%%jJJ%%Kjkj%JJ%j%%%jjj%%%jKJjkkJjkj%J%jJLJkkJjkLLJ%mj
-18628F42%JJ%%%%%%J%j%J%jl%%jjj%J%JjJKjkjKjj%jJkkKKJjkkjJ%jj%KJJ%Jknkk%JMMjk
-18561F32%JJlkJLKJJjJJ%klK%kljJ%KK%lkJJ%j%LLkkkkj%Kjj%j%J%jj%jJjj%K%j%%JKKKj
-18494F30jjkkkjJ%JK%%kJJjkk%JjjJ%jjjkJMK%J%%jj%JjlkJJ%k%KKJk%JJkjjkJKJkkjj%j
-18427F12KJ%JJkjj%j%kJJJ%K%jjjkj%%%%%jjJ%Kjk%KJ%%kk%Ljjj%Jjk%%JjlkJJ%%%jkj%%
-18360E97JJLLLLJKLKkk%LL%jjJjmJKKkkjJJjk%jjj%%jK%%kj%jjk%JLKjJJljk%JJ%jK%jkl
-18293F03%LJjjJJ%JkkJKjkj%%KJjkjJ%%jkJ%j%J%%KKjkjj%%kJJ%%k%J%Jlkj%L%j%%JJ%jj
-18226E96%J%%%%J%jkKK%%kkk%JKLJkkj%%KJk%Jjl%Jj%Jj%ljJLJ%jJK%lk%JjjkJKJK%%%k%
-18159E92jkjJ%%JjkKKJJjkl%L%%KK%lkk%JJ%j%j%KklJK%%JJjJj%%j%%jkJJKJM%mkj%%%%%
-18092E86%%jjkjKLJ%jk%JJjkJ%Jjj%jjmk%JLLklJJLLlmmkJLjJKjkl%J%KKJKJ%jjlmjjJK%
-18025E73jmjJK%KkjJ%%jk%KJjjJ%Kj%%kjJ%KJj%jkJK%k%jjkJLL%l%%%jJjlk%LLJKJkj%%J
-17958E70jjj%jk%%J%jl%LLJj%jkkjK%lkKK%JJJj%%%%%%jl%JKj%j%KKjkjjJjjkjj%KKjk%%
-17891E56kk%KJK%jjkj%JJJLLJkjklJKJjK%LJkmk%JJKJjjj%%%ml%j%MJK%jk%J%jJjj%jj%J
-17824E51j%%%j%JjJKKjJ%jlk%LL%J%kjJjj%k%%j%jjjJj%JKK%jJK%J%%mkkk%%%j%JLKjl%K
-17757E46KKJj%lkK%kl%%jJLLJ%%k%kjj%%k%KKK%%%jjkj%Jkj%Kjk%KK%kjjlK%j%%JKJlkJ%
-17690E37%Jj%JK%kj%J%kkjKKJKJ%k%lljjJ%%KKK%%J%lj%%KKmj%jj%JJJjk%Jjj%%JJkkjjj
-17623E26LK%%JKKmnJLKkjJ%%Jj%jkJJL%k%JKjkjj%k%KjjJJJKj%%%jlljjJJ%%jj%JJ%Jj%%
-17556E24JjljKK%j%jJ%KKjkjkj%%KJkk%J%J%J%kk%j%K%JjkjJ%kk%KKK%kkkJJJJkjLLKjmk
-17489E15%jJJjk%%JljJjJKK%jl%%%j%KJ%%k%jk%%%%k%J%%jjMMJ%kmjJ%kJK%kkJLjjjkJkK
-17422E05Ljjj%%Jj%k%JJ%kmj%KJ%jj%KJ%jjlj%%jJj%J%JJkk%KJlk%%j%KJj%%%jj%jjj%JJ
-17355D90%kkjK%%%%Jkk%%%%ljJ%jmJJ%kJ%jl%kj%%%k%%%lk%Jjkl%%jjjlllkkklllllnlkk
-17288D13nmllppooppqrqqj0rpokNQJ4K4K8L0L2L6L6L3L1K7K3J9J6QM%ljkmmolknnlnnnll
-17235F06jkllkklkklmj%jkmjJ%kjk%lnklkJKK%kjJJj%%lljklJLjlj%KJjjJk%KkjjKJjjjk
-17168E37KJj%JkllkjJ%lJLJ%ljJj%jJkjJJjkkj%kjKKj%J%%%kk%%J%jJjjKK%%jljkmk%%Jj
-17101E08%K%%JjJ%%%%J%k%jk%%JKj%KKkjkljJJj%kj%kjLK%kkjjL%KKJ%jjJJJ%jjkJJ%%%J
-17034E06%jjj%JjjJ%jk%J%K%kj%J%J%kj%LJKJ%kkjJK%j%Jkj%jj%JjJJkj%J%jjjjjj%kjKK
-16967D94%kj%LKJ%kjJ%jjj%JKj%J%jJJ%j%j%%%k%%%jjK%Jj%jJ%kk%jkk%LLK%%%Jkl%J%kj
-16900D85KJjjJJ%JJJ%JkjjjkkJJ%kj%%J%kkkJKjjjljlj%K%%jjjJKKKLJLKLLLJJLMJ%kjjJ
-16833E00J%jj%jkk%%JLLJnmjjJ%j%jJJkk%%%jkJMKJjkjJjkjJj%K%%%jjj%Jj%Kjjj%lkJ%J
-16766D81%%%kj%k%KLkkjj%%JK%%k%%%jJK%%JJJ%kjkkJKJLKJlk%kkjjj%Jk%%KLJj%J%kjK%
-16699D76j%KJ%J%kk%j%Kj%LjkjJLJkkj%KJ%%kkjjJKj%KKJkjkjKJKKjk%%kmj%JK%%JJJ%%%
-16632D75k%KJjjljj%J%%KklJJkljJJJJJJjjj%%%jjjjJJK%J%jjkJJ%J%JjlJJ%KK%jkjj%JJ
-16565D66%%jjkJKJJkkk%K%KJkjKJjkkJM%%k%Kll%LKJ%%kkjKLLkk%Jjk%k%J%%J%j%jLJkjK
-16498D64Jjkjk%JJ%k%%JJ%jjj%jKJJ%jjJjkjjJ%%JLJJ%%jllk%JJJ%%kKKJjk%J%%JkjJ%jj
-16431D54K%kJKJ%j%Kjl%K%jjk%J%jjjmjNKjL%jj%j%j%jjKkj%LJjjKJk%%jJ%k%jJKJjj%Jj
-16364D50Kk%jkKJ%%j%JJJJJkkjjKJjJJLjljj%KJJ%llJJkkJLJ%%%JjkJJ%%jjJ%jjjllKL%%
-16297D45JJjjJJKJjj%jklJKJJ%Jjjjk%jkJJ%jKK%j%J%jjjLJJjm%KKj%%jkk%M%jj%%KJjjk
-16230D41kJJK%%%J%%Kjj%JKkl%k%K%jKLll%k%JLKkkj%jj%%%JJK%KJlkkj%%JjkJJj%JKJjk
-16163D36Jj%ljJj%JJLJJj%%%%%kk%JJ%J%jjj%%jk%KJ%%JJKj%kj%JjJ%kj%JjjLKjjKK%j%%
-16096D37jjj%JjJ%%KJj%jlk%KKjkkJJ%%J%jj%%L%jjjK%j%%jJjjj%JMKjkkjK%%JJjlJKjk%
-16029D30J%jk%%KJ%kjjjKLJ%kjJj%J%JJ%lkK%kj%J%kkJJJJKJ%K%%%%kklk%%Ljk%%K%k%MM
-15962D31J%j%j%%JjjJ%jJ%jjjJkjj%J%mj%%JJ%JjJJllJLJJjJK%%JJjljJ%%%%%J%%Jjkjk%
-15895D20JjjjJKKmnjLJJ%kJJ%%KM%kkJ%jj%KLJKJ%jmkJ%%%lkJKjjJJKJ%kjJkj%Jj%JKjkj
-15828D17%JJ%JLJkmjJK%jjjJjkkk%KLjkJKJ%j%J%%%J%%%%KjlkJJ%%KL%%jkjkJ%j%jkJJ%K
-15761D16Jkjjl%KJ%JjjJkkLJ%JK%JJllj%LKjkj%%K%%j%%%jkjjK%%%%%jJJJJkl%jJ%jJ%jj
-15694D06%KJJJJkjJ%j%JjJkkjJjJKjk%JJJLKK%jkj%%%Jj%jjLJ%Jklk%%K%%%JJk%J%JJJkj
-15627D10kj%%J%j%kKJ%%kkjKKL%kmkJJJk%%KJJJJklJj%Kj%jJjj%K%jjj%LJjj%JJjl%%%J%
-15560D03Jkkj%%KKJ%%%J%ljkKKJkl%k%JJJj%%MLjmkjJKJJ%lj%Jjk%JJKjjL%lj%%%%%%J%J
-15493D00JJ%j%jK%jJK%kl%J%KLkljJJ%%JJJ%jjj%Jj%%JjlkJM%jJKJJkkkjjJ%KJ%klkJK%j
-15426C96%j%JJj%j%LJkkj%JL%ljj%J%%%k%%KKJ%%KJj%Jlm%%%J%%KJKjljJkj%J%%JJK%%jm
-15359C92k%JJ%J%%KKJjjjj%%JjjJ%jJJl%Kjjj%kJJ%%kJLJkjkjlJ%jJJ%%%jjJ%%j%%LJJ%j
-15292C89%KKjj%%jk%j%JLJj%%%JJjjj%JkkjKM%k%%%JJjJ%k%KJ%KJjljkJ%kmjKL%%%j%jj%
-15225C85LL%jjjjj%%jjk%LJj%j%j%KKjl%KMKkkjklJK%J%J%j%Kj%jkjkj%KK%JjjjJJJJkjj
-15158C81JjKJ%Jjmj%KL%lJK%%J%kkJ%j%%%J%jjkmJL%JJJjKJkj%Jj%kjJJ%Jj%%%%jJJJ%%K
-15091C83jk%%kj%LKJjjJ%kkJ%%%%%Jj%MKjlkJK%ljjK%LJ%%%%jkjJjjJjj%jKJkJLK%JjkjJ
-15024C81j%%kjjjJKJJlk%K%J%j%%J%%%Jjjj%JJjjj%JKK%k%KllkjKKJjjjL%kjjkKKLKj%kj
-14957C75J%Ljnljj%%KLJkkjj%j%KLK%j%jj%JJjKjkjjJ%JK%%KLjkK%jj%%jjJJk%j%%j%j%j
-14890C69JJj%K%%%%J%%%j%%jljJKJJjjkkJJK%j%jJjjj%KJ%%%KLkjkkjKJlk%K%jKL%%JJjk
-14823C69%%jjJJjm%J%K%KJjkjj%KJK%%%jkkj%JJjj%J%jJ%jKL%J%kjJJkl%%K%jjj%JJjjJL
-14756C67Jj%J%klkKK%J%%JKK%kkkjk%%J%JJ%k%%JKJ%ljklkKKJJjJjj%J%JKKkj%KJkjK%jK
-14689C66%jkk%MK%%%kkkjJKJ%jkkkLK%llKJ%%JjJKK%%jjkjJKJ%kjJNJlklkk%jKLL%jJj%j
-14622C60lljKKJKKjjJJjjkj%%kkJKJJJjk%K%%%Kjlk%%%LLK%jjkjkJLjkk%K%jjjJ%j%KJlj
-14555C52%%jKLJj%J%j%%%kJJ%jlj%jJKK%jkJK%jjj%KKJj%%kJJ%%%jLJjjllKLKkkkk%JJjj
-14488C50KLK%jj%J%llk%JjjJK%%LL%%%kk%J%j%Jk%jjjKJjJKJ%kkJJ%jjJ%K%jj%j%MKjjjk
-14421C51kJ%JJjJ%%KJlk%%kk%KJ%jj%JJ%%j%j%KK%%%jj%%JkkJLJJ%JJkjk%%%%%j%Kjk%Jj
-14354C47%%JK%l%JjJ%j%Kkjj%JJkjJJJ%%k%JJkjKJ%KJl%%%JKL%jlm%%JKKjkj%jjjJLJ%%%
-14287C48%%LJj%jklkJjKJjj%JKJkk%%KK%kkjJJ%JKKjkjk%%jj%%Kjjj%%JJJJjj%%KKJklj%
-14220C42kkjLKjjjj%%JJ%kJLJ%kjjj%%J%%J%%%%JMJ%lk%KJ%j%jJjjjk%%JJjkJJJJ%%%jjK
-14153C41M%%%j%j%%%kJJj%%lkjJKJJJjjJKJkllKJjkjLK%k%JJ%%JJKkl%%%%jkkJJJj%JJ%J
-14086C39K%jj%%kjJ%%KKjkl%J%Jj%LJ%kk%JJKjjjkkjJJJ%%KLjkkj%%KMJk%jjkk%lkJJLJ%
-14019C34JJ%lkKJ%%k%j%LK%%jl%Kj%jkj%JKKJj%%kjlljKK%JL%jJKJJ%j%%%jkKjkjJ%JJ%J
-13952C34%J%KLklJjkKjkjl%JKJ%J%kJ%k%%jJ%JKK%JJ%jkljJJjj%%jk%jKJj%J%j%KKJ%%JJ
-13885C35jklk%%JK%%Jkk%JK%k%KjjK%kjJLj%KJkljKKJkjjlkjJKLJJjJkJJk%%JKjkjj%JM%
-13818C31l%j%j%KJkjjK%k%JJkJKJJ%jj%JkkkjJ%%%JJ%jK%J%jKJjjjm%%%LK%%jj%jjJljJL
-13751C24%jJkkJKLKJj%jjklkJLJj%Jk%J%jKK%JKjkjll%KJ%K%%%JjJjk%JjJK%k%lkKKjjjJ
-13684C20JJK%kkj%kjKJJ%LKjkJKkjj%j%%JJ%KK%kjjkj%JLKklkjjJ%%K%jJ%KKjjj%jkj%LJ
-13617C20%jKL%jkj%jjkJKJJ%J%jJKJkkjkkJ%JKKJjj%K%jj%j%jljj%%%%%KJk%L%ljJK%jKJ
-13550C19J%jj%jj%JjJLJjjlkJJJJ%kmJK%Jj%%%JkJJJJjkkJKJ%kljkJJ%KJKJ%%jkkJJ%J%j
-13483C14jjk%K%j%%%JJKKjkkk%%%%LJ%%%jj%%%%kk%%jkjJL%LKJ%%%jkjKKjmkJLjJJ%%jk%
-13416C09%JJ%jj%jKLJjk%%%j%%jkKKJJJkkj%JJ%k%jJJKkk%KKlk%K%JJ%jj%%kkJJ%%JJkmj
-13349C02JJ%Jkkkkklj%%jJLMNOOMjJJj%j%JjkjJ%jkjKJjjjkjJJKJjj%JkJJlJJJJjk%KKjj
-13282C13kJK%j%%k%kjjkJKKjkJK%ljKJK%%JJljJJjj%%JK%%kJjkj%%kjKKJkk%jK%jjJ%JJJ
-13215C08j%K%jkljJKK%jljKMKJKjmjKJj%KJlmjJ%JKJk%jmk%JJJ%kJJ%%kjK%JjkjJ%%%KJ%
-13148C03%%%%KJjj%k%%jJjljLLKJj%%kkKKJ%%%kj%j%j%JKjjk%%JK%jljJ%jj%KK%%K%%kjK
-13081C02jk%K%kjKL%%kkJ%j%%%m%KJ%kK%JKkj%KJkK%kjJ%%%jk%%%%KJLJ%kkjj%jJKjJJ%%
-13014C00kkj%%JJJjkjj%jkJLKKj%%JJ%jjj%kJL%%%%%jj%jkJ%%j%j%%%JkjJKL%%Jjjkkmj%
-12947B86%jJJKMML%JLJ%jk%J%jjkjjKKj%kjjjkjj%%jJJj%LJJ%%K%kjjkl%%%KjjKKKKJJLL
-12880C05JkjlkjkKK%KJj%JJkjK%lkJjlj%JKkj%J%KLjlkkJjjLJJ%%jJKJJ%jJJ%lkJ%j%J%%
-12813B96JKJJlkj%%%KJJ%jJ%jlm%K%%J%jKLKjjkkjKJ%jlJJjj%J%K%k%KjjKjlkkkJ%J%jj%
-12746B85J%J%Jkkkjj%J%kkjJMMNOL%j%%%%%%KJ%ljjjjkkJKJJJml%jl%%%Jj%KJJJjkkjk%K
-12679B84J%%jl%J%%%J%kkkJ%%J%jjj%kl%K%JJ%J%%jlk%jj%JJJjjkkjk%Jkk%jmklllkklm%
-12612B32j%%jJJKNPQRJ1J1J0J0J0PNNL%j%KKjklj%kljjjjjkk%KJ%jjJJ%lk%kjjjjJkjJJJ
-12550C10%jk%JKKjjjjlk%J%kjJKJJj%j%KJkkJJjkj%JJK%lmj%jj%%%JJ%Jl%LLKJjlk%jkJK
-12483B98K%jj%Jkj%J%k%J%J%%%j%Jkj%jJ%j%%%%jjJJJ%%J%jjk%JkJLJkk%jjkLL%jjk%%%J
-12416B90jk%%jJLkkJJJKJ%km%KJJjjjJ%%JJjl%%k%jjJj%J%KjjKJKJj%k%jj%LJlkJKjk%jj
-12349B81%%k%jjJKKMLLKjJjjjjjKjkjjj%J%kJKkk%%JLLjklkJJLKJ%kk%J%%jj%%%%kJK%j%
-12282B85jjj%JJLj%%jJJjKKJllJKJjkjjkJJKK%jmkjkJJJjj%ML%jl%LKjjjJ%%jk%%j%J%J%
-12215B83%jj%LKjk%j%jjkKKK%k%j%jk%LLJkkjjJJJjj%J%JLJj%jkkkJJjJJ%JJJJ%Jkkjj%J
-12148B81%%K%%jj%jj%%jkjJj%%JJKJKK%jkj%JLklkk%%%%L%JLjkk%kJJJKkl%JKjjJKJ%j%K
-12081B81jmjKJJkjJK%jjJJKKjj%jj%%kk%jJjJK%%JJkkjjJ%%JL%%Kkj%J%%jkl%M%kkKJ%%J
-12014B76%k%JLK%%%klk%JJJj%jJ%KKLJjj%klk%jjJ%kkJLJKKkjJJKjlkkJj%Kjjj%%KJk%%%
-11947B71%%jJK%J%JK%kjKMJkjjj%%%%JkkjJjj%l%JJKJjj%jjJJ%%J%JJkkJKJjlJ%jjjkjJK
-11880B68KK%m%J%%JJK%J%kk%MJlljJ%jJ%JJ%JJ%%j%KjKjkj%j%%kkJKj%Jjkk%J%%MK%lkjL
-11813B68Jjj%%%JLjk%j%jj%%JKKkjKJ%%JjjLLkjkl%%LJ%jjkl%JjJjk%%%LKKKkj%jjjKjk%
-11746B64Ljk%J%jJKlkJKjk%%%%JJK%LJjjjj%%%kkJL%%kj%Kjkj%LL%jjj%jjJ%%kjJLJ%%%%
-11679B65JKJ%kk%jJJ%kkJkjJ%K%%%%K%%j%JkJ%%%%lKK%jk%%%%JjkjKKK%jjjjk%KKJlkJJ%
-11612B61KJJjjjk%%j%J%k%%JJKJj%%J%%%jkkJMKjkkJj%JJKJ%%%%klj%JjKM%l%KJlj%KKjk
-11545B62jJK%Jjlj%k%k%KK%j%JjJ%jJLJljLKJj%%j%%kjjkkKL%%JJ%jkj%KJjjjkjjKJj%%%
-11478B57Mj%J%%k%kjMM%ljK%jk%JjJK%kJLJjjJJ%jjJlk%JjLK%jmkkjKLJ%%kkkjJJjKLKj%
-11411B60J%kk%%JKJJJjk%%JJ%jKKkj%jjkJ%jJJJ%JJkm%%KKJJlkkkkJJJjKLJ%jJjlk%JKjk
-11344B54%%j%KKKkk%%%%KJJJjJJj%jjkjJkk%JLjk%K%ljKLK%JjjKKj%%kj%JkkjJ%JJKJ%jj
-11277B57jjjKJj%%j%%mkJJ%%%JK%jkkJJLK%Jjlj%%J%jKKkjj%%jkjj%%KK%%JJkjJjJJJjJ%
-11210B53jjJJkjKJkkJJJKK%jjj%%JJJj%jjjjKL%kjKj%kkjJL%Kj%jj%%Jjlj%KJ%j%KJ%K%k
-11143B53k%jkJ%%%%jj%%jJj%KJK%JKk%%kj%%jJjJ%%J%%%k%KJj%Jj%J%jk%lkKJ%%Jj%JJlj
-11076B44jJKK%%J%%%KJjjJjLjlJjjJJ%%jJ%%jj%j%jjJL%jjkjj%JJJ%%%%%j%jjLKjjJK%j%
-11009B48%JJ%%kkjKK%J%j%%%j%JJkkJKJ%kkk%%JK%%%jjJJkj%jjJjJJ%%j%J%j%%J%jjjkjJ
-10942B39Jj%KJ%jKMKJJKjllJKjjjJ%jjkJKJjjk%JJlk%J%Jkjj%%KJJ%JJkkJLJKL%%j%%lkk
-10875B42k%K%jJKKKJjjjk%%jJ%%jjjJKjk%%J%J%jj%jl%jk%LLJ%%Jj%%%K%%KJ%Jjkkjj%k%
-10808B38%JJKj%%jJ%jjjj%KJ%%MKjjjkjjj%JL%j%J%Jj%%%l%%%%%K%%jjJJ%kJKJjkKLll%%
-10741B39KJjJ%Kj%%Jknlj%KK%kjKJ%JKj%%lk%JJjk%KLL%kj%%%kj%KKK%kk%%j%J%%%%Jjj%
-10674B36j%JJkl%%jk%%%%jJJ%%%JJj%JJ%JJkl%%ljjJJJ%J%k%%L%KjjjjJ%jK%kkj%jk%K%J
-10607B25%k%jjKJ%%j%J%jjkjjlj%j%%kjjljjkkkklloomlkmqj0rOK8M1L7K8J7P%kkmnonll
-10546B72jkk%jjkKj%%jjJjjkklJJJ%Jkjjj%%j%%jkk%J%KJJjj%j%J%j%%%jklj%JKKK%kj%%
-10479B46j%KJkkjJJJ%jjjj%J%%%J%kJJj%Kj%%kJK%jkjj%KJj%J%JLJkk%%k%Kjj%jj%JJ%kJ
-10412B41Jj%kJ%Jkm%KJJ%JLJ%JmmJJJ%%jJLJjlJ%kklkJKJJJjkJ%jjKKjj%%%lk%LLK%kkj%
-10345B34%JKk%jjkjJJ%KJkJ%%JJ%%%Jjj%%J%kj%LKkljkjJK%J%%j%JJKK%jkj%j%JJ%%%%k%
-10278B33KJJj%%%%jJJkk%jjlJMKJ%j%k%JkJ%ljJLKJjjj%kjjJJjjKK%%JJjkJ%JJJ%kj%%%J
-10211B34JJkmJjj%%%%jJK%j%JJj%%KJ%j%KjjkKJm%J%jjkjKJkjj%J%%kjjJj%JJ%KK%Jjj%J
-10144B28kjLKj%k%L%jJJkkjLJkj%%J%lj%jjJKj%K%jJLKj%Jjj%j%ljj%J%j%KJJ%KJJ%jjkj
-10077B26jjK%J%lk%jjJLJljJJ%J%jj%J%jkJKJ%JJllLMK%kkk%JKL%%jkjkj%KMJ%kk%%lkjj
-10010B18K%jJKLMkkjjlJKJ%%%kj%%jKLjk%%j%Jj%%J%%j%j%Jj%jKJJKJ%jj%JJ%%kklkJKKL
-9943B25JjkkJLjk%j%%J%jj%KKjk%JJJ%%%jkjJjKK%%JJjkjkjj%K%JJK%%jkJKjlKjkKJ%kJJ
-9875B22jjjJJ%%%JjJK%%jjJ%jjjjJjJjklkKKJjJKJJLJ%jjj%kjJ%j%JJjJL%j%jk%%%KJ%%J
-9807B24JkllkkJKJ%K%kkjJJ%jJJLjkjJK%k%J%JjK%jkLjjLKllJ%lkLKJJ%kj%%%%%Kj%Jjjk
-9739B15j%KjjJJjjL%k%%kJLJJ%kkjjJ%%JJ%K%jjkj%K%KKjJJjl%%KkkkJK%J%%JJjkljJKJk
-9671B13%K%JkjJ%J%kjKLJ%JKkj%jjj%%%JJ%j%%J%%%J%%kjjjJjjJJJjj%J%k%jJK%k%KKJkj
-9603B14jjjjKj%JJ%%J%j%jJJjkj%JjjjJKJjk%jJK%%%Jj%K%%J%Jj%K%jJkjJjjJjkJJJ%jJJ
-9535B14JKj%%j%JkJjkkKJj%J%J%%jk%%kljJLKJJ%jk%k%KLK%jj%lkJ%JJkkj%KJMKll%LjkJ
-9467B10%J%J%%ll%%%JJJJ%%j%LjJkjkkKJJjjJJKjlkLLK%kj%l%%%%J%%%%%J%%%%jjJKJ%%%
-9399B11klJ%jJJ%kkkJJJjkJJJ%KJjJ%L%jkk%jJ%%jkj%%%KKKJ%k%JKjl%L%kjJJjJK%jjjJK
-9331B10%jj%Jjk%J%%%k%Jj%k%%JJ%%JkkKjKK%%J%j%%jllj%KJLJ%%%%j%J%%jjkj%jLK%%kJ
-9263B04%jl%KkKJjjkj%KK%J%j%K%k%j%J%jkkJJJ%kJKJ%KJjj%J%JJjjjJJkl%KK%jj%%%jj%
-9195B00J%K%jJljJK%kJ%k%J%JLKkj%jjJK%lkkJJkkjjjJKjJKK%%%JKjkj%J%KKkkkJKLj%jk
-9127A99jjj%KKjjJJjk%%KJjJ%kkJkjJJKKkkjJJ%klJML%kkJjj%J%J%J%j%jk%KJj%%%%k%%J
-9059A95LKJ%jkk%J%jj%%JJ%J%jlkJK%jJL%kkJJJjkJJ%JJ%%KJjml%J%JjKK%k%k%jjJKj%%%
-8991A94%%Jjjk%JL%jkJ%JKJjJJ%kkj%%%lKJJKjkj%jk%LJj%%%%jJjljKLjj%LKjkk%JJjJJj
-8923A92J%jj%JJ%%JjjjJ%kJMKJjm%%jlk%JJJK%%%Kjj%jk%%JNJlkjJjkK%j%J%%JjjKJj%Jj
-8855A91lkJ%kJjKKK%%%KJkjKKkljKLJk%%k%%jjJ%%kjKLJL%jkjjj%%KJkJK%%j%j%Jj%K%%j
-8787A93k%%K%jJJkjj%JJJKKkllj%j%KJKJjkkj%%jjJJ%Jj%jjjK%J%jJLjk%%JJ%Kjlkk%%%%
-8719A83J%jk%%JjkkJOMKkkkjkKJjKKKkk%jjjKJ%j%%jj%JJL%%%kkJ%%j%KJKjjjkkjjjKKJ%
-8651A83j%JJ%JjljJJjkk%LJJkJML%kkLjj%%kjJ%%%%jk%LKj%%j%kjj%jJ%%%JJjjlkKLJkjJ
-8583A78%jjKK%jJ%k%%jj%j%Jj%jJ%%JJJjJ%MMkll%%l%JK%KKJjj%%kkjJKj%Kjj%jJJKjkjJ
-8515A78%%%%kk%JKL%k%ljJ%%kkJJj%jJMKKjJK%k%%jkkl%LJ%%LKJ%JJjjlj%%J%jkJ%%%%%j
-8447A76%j%JjJLKJ%klj%j%jJJJjjjkkJLJJJj%jjjj%LLJ%J%%J%k%j%Kklk%LjJJJjmkLLKkl
-8379A74k%Jj%jJJJKJkjJkk%LJjl%jJ%j%%LL%%J%%Kk%%l%KJ%JKjkjJ%jjJKjjkjlk%JJJj%J
-8311A71j%%jKJjkj%L%%JKKJkkKLK%JJ%j%jJJJ%%llJljJ%J%%%j%%jj%%%KK%kjJ%jjJJjjjL
-8243A75%jjJk%%KJj%jjj%JL%kk%ljkJLjKK%jJ%%%%Jjjk%JjJjjJKJjl%jjk%KJJJK%%K%llj
-8175A66jjJJML%%%%JjjllJLjkJK%ljMLjllJJ%L%kjjj%Jj%J%J%%JJJlk%jJJjj%LJjjlJMjk
-8107A66%jJjJjkj%JJ%%%J%%KJjjkk%%JJ%k%%%%j%%%%JJk%JjjjLK%JJkj%JJ%kjJ%kjjk%jk
-8039A54%JKLK%mlJKJKKjk%%jkkKK%jjJJJ%j%lj%J%%jKKjkj%j%M%%jjkj%JJ%kj%jj%%JjJJ
-7971A52kjKLKlmJJj%KkkjJJJJKKMKKJ%%%%%Jj%%%j%j%%j%K%l%%%KKjjljjJ%%JKkjklk%K%
-7903A53%KJ%%KK%j%jJ%kj%%J%jlJJ%J%j%j%%JKJ%jjjkjjj%JJJ%jJ%jj%KJ%kkjkkKK%jJLM
-7835A56kkk%%%j%KKJkk%Kj%KMjlll%KJjj%%JjjjjKL%j%jjkjKKKjkj%%%J%JjlkjJJKK%jkJ
-7767A45Kk%KJjk%jkJjjJ%%KjJ%J%%%J%JjkJkjjljJ%%JJjK%JJ%k%KJJjk%KJjj%%KJkjJ%j%
-7699A43lKLJ%jlljLJ%m%LJkk%KjkK%J%%JJk%JJj%j%jJJlk%K%ll%LLKJjjJjkj%jjJj%J%Jk
-7631A34%J%j%jkjJK%Kjjj%JjjJLJJ%%J%JJ%%%lj%jKNJK%jkjk%K%Jjmk%KJ%J%%%JJlm%Kkj
-7563A33%JJ%j%kjkJ%LLk%J%jj%kJLKJj%%%Jjj%knk%KJJ%jJL%jK%jjJ%k%jjkJKK%Jjkj%kj
-7495A27J%j%%jj%%JJjK%kkjJK%%k%JJJJJ%jjJKJkljLKjljk%JJ%ljjJJ%jJ%l%JKjjjjj%KM
-7427A23JjJ%%KJjjJJjjk%K%kkJJJj%jk%Jj%JJ%jjJK%jjkkk%KJjj%jKMJJ%kkkjJKKkkljKj
-7359A14JJJjJLk%JJJjk%%jkj%KKk%JK%jjlj%KKljJj%%kJj%%LJj%%jkkj%L%kjJ%%kjKJ%k%
-7291A07jj%J%jJJJJJJJlkJjj%JJkkJKJ%%jkJjj%JjJL%k%J%J%jkk%%j%J%%%jJJjjJJj%Jjk
-7223A01jJJjkkJ%JKLKJ%mljjjjJKKJ%%jkjKJ%jk%j%jkJKkKLkkJ%kjKJ%%J%jj%LJj%lj%%%
-7155I5%kkmJJjjJKJJ%kkJKJ%kjJJ%lj%MKjk%%kkJL%lkj%j%JKK%kjJ%jkjJ%LJkk%K%%jkjJ
-7086H2j%%J%kkKJlj%KJ%K%j%J%k%%jJ%kK%jjj%k%%KJlljjjKKK%%%jJ%kj%%jklkKJJKjm%%
-7017F5l%KKKMK%kl%%kj%j%jjJ%J%%K%jjj%jljJ%j%KjjkkJJKJK%kl%LKkk%KJJjlkK%%kjJ%
-6948E6k%LJkmj%j%%KJjmj%%jjjJJ%JkJK%j%%jlkkjjJKK%kjJJJ%JJlkkK%%%%JjjJKJ%%kkj
-6879C7jk%K%kllJKjkl%KKJK%jkkk%jjK%jKJkm%J%km%%J%l%KJK%J%jjlljjkj%kkj%%%KK%l
-6810Cjjjk%JJKJj%K%mmkj%jkjknljLPOOKJKJkjkkjkmn%J%%LPPPM%%jkkllnnjj%jkKOMMLK
-6740A1J%jjkln%%%kkk%KLJ%%jJ%%%l%j%%%%kkjmk%Jj%Jjjlk%j%%%%jjkl%j%JJJL%kjjJ%J
-6671b6jlol%%j%J%jljJ%%Jjkk%%MJjljklkjKjkkkj%J%jk%%ljjjjkJKJkjkkKKkljj%Jkmjj
-6602h5Jk%kjj%K%mnm%K%kjjk%KJjk%jlmkJK%%%kkjjlkkk%%Jkjl%%k%%J%ljkjjjj%kkj%jl
-6533a52%jkJ%kjllkj%jkk%%%jmmkl%%%jj%Jklk%%mkjk%lkJkk%kk%%mmlkJ%kmkkkJ%kllJl
-6465b47llmkknj%%kjmkklljklllmljljjjkknmkllkJjkmnnmkmnlkmmnmjkkkllmknnlmmlnp
-6397d41onnljlj%lpommmmnmnopqnqnmonmonnnnqnnprj0rponqrporj0rrqrqqrj0j0j2j3j1
-6336h31j2j3j3j2j3j5j6j4j7j5j5j5k0k0k0k0j9j1pmlrj4j7j0lkqj4k0k6l0k8l1l3l6l7l8
-6298a481m0m2m5m9m9l7k8l1l7m7o1p0q1r2j04j14j22j24j14j02j37j85j69M2L49M74M55L51
-6270a690J72J3o6r9j31j87k38k56k53k33j88j92k91l60j90M07R09R78Q74N91K26j1r8j36
-6246d49k10l20l82l87l53k98k33l03m47m45R4J047J488J447J199P00K30Qn3j02k27l52l84
-6223A268l46k87k26k04k89l69k54K94Q56R77Q98O60L03N4l4n7j00j93k48k41k04j67j36j46
-6199A809j90j99n6K60M53M62M01K51Q7Mj8k9n9r9j07r4p5o4o0n6n5n8n5n0m3l8l2l0l1l3
-6169B196l3l0l1l0l0l0k8k6k5k4k5k5k5k3k1j6j6j4j3j5j7j4j6j7k1k0j9j6j5j4j3j5j5j5
-6135A489j2j2j1j3j2j3j1j0j1j0j3j4j1rj2j3rpqqj0j0j1j1j1rj0roorj1ppqqqqpqqj0qp
-6091A063ppqpnoopoqqnmnnqj0qonpnlnonmlnpmmnopmmornkklmllmnmlmllk%knnmnnnnlmk
-6025G38jjlllkkmkkllmj%jlk%%nnjjnnkk%jJjll%klkkj%jkljmm%%jkjKkmjklkk%kjjllj%
-5957F11k%jjj%Kjkjkkkklk%k%ll%%kj%kj%%jklmmjjJ%knjkjK%%lJJkmjjkjlkk%jkl%KJk%
-5889E29kjlmkjkjjj%JJjljJj%kllkjJJ%kjjno%JJjjJJKJjKjmlmkJKjnmKK%j%kjjJ%ll%J%
-5821D64jkl%JkkjJJJ%kkJll%K%jjJkjJk%%ljKJkmlj%JkkkjJ%jkjjj%JJj%kkJ%J%%nojKM%
-5753D16mlkJ%jK%jkjjjJ%jkjjlmjLKKJJ%J%jjmmk%JK%kljJJMMKjj%%Jlmmlmnm%MMOPQMLK
-5685D08k%jkkkkkmklm%OQPLjkj%jkJ%%knkJKkjJKLJkkjj%%%j%jjJ%k%jjkjLLk%Jllj%kjj
-5617C77JJkJJjk%jj%kj%MJlkj%m%KJj%kk%%j%jLM%%%%ll%K%jmljJ%lJK%%J%j%kjJKlmjJK
-5549C52Jj%Jjk%K%%k%%K%jjmjJJK%kjjj%J%kj%%%JJkkJJ%jkjKJJ%jjjj%Jl%KJ%lkkj%KMK
-5481C39Jjjj%J%k%JJkll%KjkkKKjk%K%%KKjkJJjk%%%JjjjJKjjjkll%JKJkjJ%KJ%JKJj%lk
-5413C23kJJkjK%K%k%Kjj%jJKJ%lk%J%jj%jjJJ%%kj%K%J%%%j%l%%%JJ%lk%JJ%%%Jj%%mkL%
-5345C11%JjjKJ%JJljklJ%kkkLLj%J%%J%j%j%kjJKL%%%j%jJKjkj%jjjj%J%%%%KJjlkJJJkk
-5277B99JL%%JkljJ%K%jJjJJJJjkjkjKJjjjJJKkkJjk%LJjJJj%%%%Jjljl%%%%J%JJ%jkljKL
-5209B93KJKJjjkjkkLK%J%jkKjj%%JjjjkjLJk%JkjJJjj%jkjjJJJjJJ%JJ%%%%j%jjJjj%%%J
-5141B86%m%Ljk%JJ%JKKjkjJ%J%JLkk%jjJlk%%%%%KK%mljJk%KLjjj%J%kJKKjjjKL%J%%kkj
-5073B80%%kjj%KJjkJKJjJJ%j%%JJjlJKJjjj%%JJ%j%J%jKLJkkjjj%k%%K%kk%%JJJJJj%%jj
-5005B77J%jj%jkJ%k%%%K%%JJkljL%jjKJ%kl%KLJJJjmk%%%kJJJ%jJ%%j%%jjL%%jJj%JJjKJ
-4937B74jmkjJLL%kmk%JJ%kkkKK%%J%JJ%Jk%klj%%JjjJMKKK%jkjKjlk%jj%%k%KJj%%j%%%J
-4869B61JJkK%jJ%%lkk%KK%Jj%%%j%%%%Kj%jjJ%j%%J%%%jKJ%%jkjK%lj%%%%ljJK%jJjjJj%
-4801B52KJj%%jJLklkKJLLkjj%%KKJ%ljJkJL%kk%j%%%kl%%%kJKJJ%%jjj%%JKKjl%%JJjjJ%
-4733B51%K%jJKj%%Kjjkmm%%j%KJ%jlj%%jJK%JJKJkJjjJ%%%%%%kjkjj%JjkjKMJ%%j%j%jjJ
-4665B40JJjJJKjjJ%j%jjjjjK%jJKjjjjkkJK%kJL%JKmkj%%%JJ%j%KJ%LL%lkkJJlkjLJ%%%m
-4597B34k%%JJKJ%%jJ%%lljKjLMJ%K%lljJ%jJJjklKK%J%jk%%%j%%%jj%%JJKKjj%j%%%jj%J
-4529B31JLKjlmk%%JKKkll%KKKK%jkjK%ljJ%KJj%jkl%JkjJK%lJLLJJ%klkJJjJkjjj%J%J%%
-4461B22JJjJKjkk%JJ%%kJ%%%JJjlJJj%LKjkjkkJ%jJKKJkjj%J%JjkjJj%jjJJ%%%jjJjj%%j
-4393B14j%jjKJ%JKkkj%%J%jk%JJj%%J%%j%Kj%%K%J%km%Kj%J%JJmm%jjK%k%%LMJjJJ%Jklj
-4325B07JjJjj%jK%kjjjK%kJKjlKJjkjjj%jk%%%jJ%j%%J%%j%J%%jkJK%jJkkKJ%Jjj%k%%%J
-4257A92j%%J%kJK%kj%%KJ%kj%%%J%%%jkkkJ%jJJ%JJKkjJ%jl%MM%jkjk%j%jj%jJKJ%J%j%j
-4189A85jK%jk%%K%%%jKKjkkjJJkJJ%mjJKjk%%%JJ%lljJJJKJJl%KJJKJj%%%J%kkjK%jKJJk
-4121A83kJJKJj%%%JMNKJJKNPMLMPOQQQJ0J0RJ0QNMLLLMML%JjlljkJjk%jJJj%klj%jjJj%J
-4056C19J%%%%Jjjkjj%%jlkj%J%mlJKK%j%jkk%j%jk%J%k%%jkj%JJ%kkkJ%jJ%jlkJ%K%jk%%
-3988B83kj%%JK%k%%kjj%KJj%%jkkJJJ%kJjklk%jjj%LKkkmkKJknlKNNLLJ%KJJ%llk%JJjKK
-3920B73%lJ%%%klljjj%j%%%kkj%%%%Kj%jklk%%kllJPJ1J0PMJj%jlkj%%jJKL%lkl%J%%kkj
-3854B65jkjJJKJkjjllkJJJKJ%klj%%mkJLMMNL%k%LK%ljJJ%kkkjJJj%Jjj%%JJllkk%OLMjl
-3786B63ljJ%jj%K%j%Jkm%J%Jjk%KK%%%kJJ%%%kkj%%Kkj%jJKj%%jkj%JKK%jj%%%KJ%jkk%%
-3718B49%%%J%Jkk%%JJ%K%kjKjj%Jjll%KKK%%JJjkJJJ%l%kj%JkjJLJJ%%K%lkl%JJLJj%%kl
-3650B42%JJ%jJJKlk%Jk%%L%kJJJ%kj%JJjlJKJ%%K%k%KJ%jk%JjjJJkkJjjJJJJ%jjklKLJkk
-3582B39%%j%JjKK%%J%jK%jjk%K%jJ%J%%jKJ%Jl%%Jkk%%%J%j%K%%%jjjllJJjJ%j%LLJk%JJ
-3514B41Jjjk%%kj%%K%%%%Jj%%%kKLJ%kjjK%lkJLJJ%j%jljJJjjjj%JjkJJJj%%%%%lJ%KJ%J
-3446B34%%%j%Jkj%jK%JJjjJK%K%%K%jlkJkJJ%j%%JKjkk%JJ%K%kj%jJ%%JjJKJ%kjjkJKJkk
-3378B30J%%JLJkj%jjk%%j%KK%%JjkkjLK%%jjjjKKJJlkjJ%k%%JJKJjJ%jjJjjkjL%j%%J%JK
-3310B32%jjJjJkl%JJKK%%%J%jkk%%jjJj%JJ%jj%J%J%JjjJJj%%%%%jjJj%%J%jj%J%%%kj%J
-3242B24%JKJKjmjJJKMKkl%%nlj%%%JKj%LL%ljjmj%%jJKjJJJj%JJJ%lkJJKJ%%j%KJkljJ%%
-3174B21j%kjK%jKKjkkjjKK%kk%%jJK%%L%jkjJJK%kj%J%JKJ%jk%KJk%KKl%%jl%J%ljjKKKJ
-3106B20ljjjJljJJKJ%jjJ%KLJjm%%jkjj%%j%L%jJJJJKKjkjj%jKj%JJK%jljJJ%%J%jjJL%k
-3038B17J%kJ%kkJK%%JJjll%j%kjJJLKKJjj%kljK%jjjJJJjkjJKJ%K%lljKJjkj%J%jjJJJ%%
-2970B07jkjj%JJjJ%K%k%K%klJJ%kJ%%J%%kjkjkj%KJ%%jkkJKjk%J%%%K%%KLJ%kJ%%jk%%J%
-2902A98KJj%%%%kk%LJ%kLLJ%%JJjlml%kkJL%kjlkLOONPOLJjjKK%%%%jjkjKL%K%jk%%%JLJ
-2834B31%J%%%kkk%JjjjJj%jjjkJJ%LKJLLk%LMLkl%JK%jjj%jJMJjnkLJKKJJjjkJ%kJK%kk%
-2766B37%jkkjJKJKJkJjJJl%jkkjJLL%jjkl%J%JKLK%kjLJkk%%JKjjkJ%JJjk%jjLL%kjj%kj
-2698B31%%K%%%%j%Jkl%Jj%jJKKKJ%%j%jl%J%jj%%JKJjlj%KJjjjljJ%KK%%jJj%%Jkj%J%j%
-2630B26JKj%J%kkM%k%%jjk%LJJ%n%%J%j%%%%J%KMJj%%J%kkj%%%jJ%jkj%J%%JkkjjJJJJK%
-2562B24jjJJKjj%jjJJ%kk%%JJK%jKJ%mkJKJJ%jjjJJKjkkj%jJKJK%%%jJk%%ljj%LJ%%J%%%
-2494B23jj%JKklk%%LJ%kjKJkjLJjjkkjJKJjjKK%kkJL%jjjj%%KL%j%k%KJllkK%%KJkjJJ%J
-2426B19KJ%kJjjjmk%JJJKJJJ%k%jJ%%jjJKLJkk%jjKJ%lk%Jjj%J%%%Jjk%KJJJ%j%K%k%%jj
-2358B15%jJKKJjj%jkjjJjJJ%%K%J%jJ%%Jj%Jjj%jjJK%kkkjJMJJJklkkjKJj%JJ%JKjJK%lJ
-2290B16%%j%jk%KjkJK%JJjjjKKjkmkk%K%JJ%JJ%%JJJjJL%lmmjKLL%kj%%%J%%L%%%jj%jkK
-2222B12MJkkj%%Jj%%Jj%J%%%jj%%JJLKKlk%kkjjjjk%JL%JJj%Jj%jJjjKJKJ%%KK%lnjJJ%%
-2154B11%J%k%%Jj%Jj%jjj%KjjjKKK%kkkjKLJjj%JKKjmjLJj%JjjKJjkk%kk%KKKjj%JJ%k%%
-2086B08jKJ%%KjjjjK%ll%Ljkkk%LJkLMJJ%lk%KJjJjkKKj%%%JJJ%kk%JKJj%%%kkK%jJ%jjj
-2018B06jJjk%%%KJJKJj%jJK%kj%jJJkjJJ%kljJJKJ%J%%%jJJjj%jJJ%%jK%kjKKkjjjjKjk%
-1950B03j%%%j%KJJKL%J%klnkLMJkjJJkjKj%JjjjJ%%%KJkkkjjjJKKKJJ%j%jjjjK%%LJjj%j
-1882B04jJj%%jJJJKkl%Jj%%JJ%jkJKKjjk%%J%LJJJkJJJ%kkkkk%JjKKk%J%j%jjJJKKKjl%J
-1814B05%KJ%kkk%LJJJkm%J%JjjkjJ%%JJ%%%JjJK%%J%kk%jjjjLJ%%JJjj%JJj%KK%mjJJ%j%
-1746B03jjk%JK%kkjJJ%J%%%j%JKJjjj%JK%kKjkkjJ%%jJL%JJ%j%ll%JjLKKKkl%JJjJJkk%J
-1678B00%%%k%%%KJ%%%%%jlkjKKKK%k%KKJjjkln%K%JkJK%JkKMK%%j%kk%%%jjJJJ%J%%JJJJ
-1610B05%jlkj%%J%kKK%J%Jjj%%jjJ%kjJJ%JjjJjjj%j%KJKJK%k%%jmjK%k%JJJjkJ%kjJLLJ
-1542B01jnlK%%K%JJJ%jJJ%j%J%lljljKJJjKJ%k%MLllJ%j%KJ%KK%%j%JkljJJJJ%%kjKKJLJ
-1474B05jkjjKjJ%jlk%jJK%JjkJ%JKJjkkkJJ%jjKKJJjj%%k%%J%k%JJ%%%KJK%kmjLKkk%JJ%
-1406A98kj%jJKJ%%JkljJKKJkk%JJjJ%%jkJ%jjj%J%%%%LK%j%%jj%jjJJ%jkJ%K%jjKKLklKK
-1338A99jkj%%J%K%JJ%k%%jkJKJ%jJ%jkkk%jjLK%JK%k%%JjJ%kjJK%jjKKjjJJkk%%jkJLKjk
-1270A95jlmKLJ%JJK%%kj%jJ%%jkJ%J%JK%%%Kkjkl%Jj%L%jJ%%%%JjjJjj%%J%JJj%%ljJJJk
-1202A90jJ%%%KK%%KJjJJjllj%%Jk%jK%J%KJ%%%jk%jjjJk%J%KJ%JMKkljJJJJ%J%jjjjkl%K
-1134A90%JJJ%J%%%jJ%j%J%JjjK%%j%Kjkk%%%jLL%%Ljljkkj%JKJJ%jkk%J%%KL%lkJJjK%jJ
-1066A93jkjJJ%k%%jKLJj%kjJJkkJK%JJJ%%JJjmj%jJJ%K%%%jkjK%jj%%Jj%JKJjjJKjj%J%J
-998A94jkl%KKjj%jjjKJlj%LJ%%JKJ%%jmJJJ%mjKJj%JJjj%L%kjKJ%%%jjjkJK%J%%j%%%jjj
-929A87JK%JKj%j%JjljJJ%%klKKJK%jjKK%%%%k%JK%j%%kjjK%%jjjJLKJjkk%jKJkkJJ%MJkl
-860A90jj%jKJK%k%JJ%%jjjj%%kjjJNL%l%JJJlljJKj%JJjjl%JJj%JJj%jJ%jjKLJjk%%jJK%
-791A90%jllKKj%K%jK%kjJ%%JJj%kkJ%j%%JjJJ%k%JKkkK%%JJJJl%K%kjJJJJLKjljj%Kj%Jj
-722A89llKJ%%%%j%KKkkKK%%JKjkJJ%kkj%KJkk%JJ%jKJJ%jKJ%J%klkJJJjjJkkK%JJjJjJ%k
-653A86jJ%j%JJJJkKKkk%K%j%lljj%KLJ%%%Jjj%jjJ%KL%ljjjJ%JKLkJ%k%kjJJ%j%%kjJJ%k
-584A82%KJ%JjmjK%JJJ%KKL%mljJj%KKJ%km%K%%JLjl%j%JKjJKjjjKJKK%J%kll%J%%%K%%jl
-515A85JKj%kjKK%%J%KJjj%Jlj%Jj%J%%%J%kmJJjjJjJ%JK%%jjmjK%%K%%%jJj%%J%j%j%%%J
-446A83%%%JJ%jj%lJK%%%kj%%JJJLJjJ%j%jk%k%jjJJ%%%JKJJkm%%J%llJL%%%%jjJJ%jJ%JJ
-377A81JkKJ%k%K%jj%JLMKJJ%jjkk%%JKJ%jkjJ%%jjjJ%JjJ%KjjJKK%jjjj%jjjl%KK%kJKJ%
-308A88%j%jjJ%jj%kk%JJJJjJJ%lj%kJLjJKj%%%JKk%kkkJM%%kJK%%%%jj%kJKKjjj%%KjjJj
-239A83%%%%%JjJj%JJkkj%KJ%k%%JJk%KKJ%%%j%jjKKjkjJkjJ%jkl%JKJj%%JJJJK%kjJL%lj
-170A82jJKJjJ%jJKlkkJLjjjjJKJJlnl%JKKJJKj%K%jjJJkjKjJJKJk%%J%%j%%kjk%L%j%jjk
-101A78%%JKJ%jK%Jj%jJJkmkJMJjJ%%%j%j%LL%%%ml%KKK%kKjkkk%MKkl%LMKkjkl%JJJ%J%J
-32A85klljLM%jm%J%JKKkkJ%j%%%JJj%JjJ%jjJJ%%K%J%%%jjkjjJKL%j%%kj%J%k%%j%Jk%JJ
37A80J%%J%%%j%KjjJJ%%kjJJkjj%JkkJKLj%jjKLM%jkjkkjj%KNLKjlkjLJklk%j%KJkjj%KKj
108A80%JJJkmjjJKK%%jjjjKK%KJ%ljjj%JJJ%j%JJJkkjjjKLK%%j%JJJJllJJJKjkk%KJ%j%%J
178A82J%j%jk%JKjkkjKK%j%jk%JJjjKKJ%k%%j%%%%KKkjj%jjLjkJK%j%KjkjJ%jKK%jkjjKJj
248A77JJj%jj%%LJJJL%jjljJ%j%j%jJJKJj%kjjk%%k%%%MLJk%%kj%kjLK%jj%%MJ%kk%%j%jj
318A74%%%Jj%JJK%%%%MK%%jkmkKJ%%k%J%Ljk%JKJJjljjkJ%%KJ%%jk%%j%J%J%J%%JjJ%%jj%
388A76k%L%%kJ%%jJ%J%j%JKj%%k%J%jjJKLjjkj%jjj%KJ%KK%%%%JJkk%%%JJJJjjjkLKKjkj%
458A80Jj%MLkjkk%kljjj%MKj%%KK%klkJJJJJ%%%%KJjjjJKjkjj%%%%k%jJKJkKLjjJ%jJJj%J
528A81%j%j%Jjjjjk%%j%JJJ%JKkmjK%JJ%J%jjj%jJ%k%%JJ%kkJKJJ%K%%k%LJ%kkjJ%JJjk%J
598A75J%KjjJJ%%%%JJk%j%kJ%jjKL%%jj%J%%jJkK%%jjkk%%%JJKKJ%k%K%%JKkj%JJ%kj%jj%
668A76J%jK%j%j%%%%%k%KK%JLkkkjKKJ%jj%%jkk%jJJ%%JkjKKjjkjJJjjMK%%kjJJkjLJ%%lj
738A73jl%LK%J%jJL%jlk%J%%%KKjjjjjK%k%%%%%jJK%JKKjjjjJJJKK%lljj%jk%JJKKjjjk%K
808A74jJLLjljkJ%k%j%JJ%Jj%LJjjjjkJL%jKK%kljjJKKKKjkmj%%JKK%lj%jJJ%kk%LK%jjJJ
878A75%jKkkkJK%%jKJKJkj%K%%J%%%jjjkJjjk%JKJ%jjjJ%JJK%jjjjk%%JJ%kJLJJ%KJ%kk%%
948A75j%JJjJ%jJjj%%j%jJLKj%%%J%jKkkjJ%KklJ%kkjJLK%jjj%JK%%jkjJJ%K%%k%Kjj%j%J
1018A72J%j%jJJKJjjk%%j%%j%KKjj%j%%%Jjl%KJ%%jKKjjjJ%JJjK%jllJK%jJKkjJ%%%jJ%kl
1087A66%KJJLK%jkk%J%%J%JL%lJK%lkkJLJLJkkjj%JKjj%JJ%jJKlmjJ%jJ%j%j%%LKj%kjKKJ
1156A74j%Kkj%jjj%%%%jJLK%j%K%JjkJ%jlk%KJ%%KjjJ%kJLJ%%KJJjljl%JkjJK%j%J%jj%%%
1225A70%k%JJjkjKJ%jJJJJ%jl%JJ%JjJ%jjj%Kj%%%%JJjJL%%%jjjJKjjJJ%lljKKJjjkj%JK%
1294A70kjjj%JJK%%%J%JKJkjk%LJl%KK%Jjj%lkKJj%K%jkkKK%j%KJlk%JKJJJk%jJKjj%KJ%k
1363A73kjjJKK%jkjJ%jjj%%JJjKKJkkljJJJJ%%kjJKjkJJ%%%kljKLKJJ%%kjJ%j%JK%%j%jkj
1432A67JKjKL%kjJjj%%jkkJK%jj%JKJjk%j%J%KK%%KJ%%%jJKJjkjj%Jkj%%kLK%jjj%Jj%jJJ
1501A71%jl%%j%JK%jkjKJ%jkJJjjKLjmjKK%J%jJKjj%J%j%%%%k%KKkm%KL%J%jJ%JjjKJ%kkj
1570A68jj%K%%j%J%%jjKjKJ%%%%kJ%kjKLJ%Kkjjk%LK%jjjk%Jjj%KLK%jkjjj%%J%kj%%J%JJ
1639A69jJK%JjkjkjKKLKjjJ%%Jj%kljjjj%JJKL%%%j%ljKK%J%jK%j%%kljJjjJJKL%k%JL%jj
1708A71kJ%%jjJJ%K%jJjkkj%JL%j%%j%Jkkj%%%J%jKJJ%KKJKJlkj%j%JkkJL%k%KJkk%%%%%j
1777A66%%j%KJ%%JJ%klkJLJjKKjjk%JJJ%Jkl%%%jK%jJJ%%J%kj%J%%jjjJ%%%%J%kKJj%JjJJ
1846A68l%JKJ%J%j%k%JJjj%%kjJKJ%k%jJJ%J%%%%%j%JkJj%jjjk%K%L%kjJ%jKJ%JJjJKK%jj
1915A70J%kkj%%%K%kk%LK%%j%%j%j%%jjKK%%Jj%J%jkJjjJJjk%JMKlnkjjJKJKJ%ljJLN%l%j
1984A67%jjJjj%KKJjklkJj%KJjJK%%j%%jkKL%jk%K%Kjj%%Jj%%kJLJ%k%jkJJJ%%%%jjJJKJ%
2053A70kj%jj%JJJk%%%%jkJLJ%%KjjjjJL%jJjmKKkjk%%%J%Jk%%jjJJ%JJj%%j%JJ%%j%j%jL
2122A66MJkmjJJKKjkk%JJ%%%jJ%lkJL%J%jjk%%JLK%kll%LJ%K%kjj%j%jjKL%j%J%JJ%j%J%j
2191A66jj%j%J%%JJKKJkmkj%%k%JKL%JJk%JJkkJJJJJJjkJjlj%J%JjjJJJJJjmjL%jJJK%klk
2260A61j%J%J%KJj%%J%%lkL%JJK%lkJ%JJ%J%%%K%kj%j%JjjjJLJ%%kjjJJ%Jj%kjj%%%%jKMK
2329A68kllj%jJML%jKJjlJJj%jk%JJ%Jjjk%%LLjjkJJJ%%JjkjlkJK%j%J%J%%%%%k%KLJJjjk
2398A63lkJKLJjjjJJkljJKJJJ%%jKM%lmj%LJ%Jmk%JjJJJ%jj%JjJL%jjjj%j%JKJKKjkjJjjJ
2467A64%jj%%%%k%%jjJJJKJ%%%JJj%%J%j%%j%JjjkJK%Jjj%JKjKJJ%mljJ%j%JJ%%%JKJjkj%
2536A63%%jKJjjk%jKLJlkkjJKJJkjKM%lljJjjLJJJJ%kk%K%jj%J%kj%jJJ%JJJjjkjLLkkJJJ
2605A63JknjL%j%JKJk%J%jjkj%JJJJKJj%KKL%kkk%jL%%kjJjjjkkJNLJ%JkjkjkjJ%KKjkJJK
2674A64%kjj%KjjK%%%%%%jkJJjkKM%kkkJMKjJjjj%%JllKK%%j%%%kkjK%KKJ%jj%jjKJJjJjj
2743A60j%%%LJkjjjJK%jJj%JJjkjj%KJ%%%j%jjJ%jJJJjKJ%%%jJkj%jLKkljJJ%LK%jjKJ%%%
2812A65%jkkllKLKJ%%%K%%jkkJLJlkJK%j%%K%%%j%JJJJklk%Kj%%L%%%kJKkJJJjkjkJKk%j%
2881A59j%J%%JJ%J%j%jkJK%kJK%k%J%jk%KJ%k%JK%jj%%%jj%jJ%%jJj%JJJ%j%%jjJjJ%jkk%
2950A53KKL%%%%J%j%jjjLKjlj%KL%lkJ%%j%J%JKJjk%%JJkjJjjJ%jjJjj%%%%jjJLKLK%jkkj
3019A58KJJjJJjmkJKJJKK%lkjjljKJJj%JJ%J%j%JkJJJJK%%jkkljJK%%JJJ%%%%jj%jJKLjjk
3088A60k%%JJ%jl%KJ%%jlJjj%JLK%k%%%JJjk%%J%%jjJ%j%KJ%%jk%KJJK%j%%jjjKKJ%%KJj%
3157A65jllkKL%JjkkkjJjJJJJJj%KJ%%%%%jKM%jjllj%jJ%JK%%%J%j%kJ%%kjJ%%lJKKJj%%k
3226A57j%LJljJ%%J%jkjJK%JJ%ljjjJ%JKLJjJKkjjJLJklk%JKJ%jkj%%jJLJjkjKJjjjJ%KJk
3295A59kjjljJKKj%%j%KK%jJKj%Jjjj%JKj%j%%KJ%%J%jkkk%%jj%%JKJJkl%KJ%J%Jj%%%Jjk
3364A55%KJ%%jjj%%KLjkJKJ%jjkkj%j%%KJJ%JJJjJ%J%%kj%%J%%%%jjjJjJkkJ%%%J%J%%J%j
3433A56JKkljJJKKkm%jjJLJj%%JJ%%%JJJ%kkjjj%JjkJ%jKKKJ%jkk%J%KK%kkj%K%%k%JJJ%%
3502A56jjjJJJ%%llK%KKkjKKJ%l%J%K%kj%%jj%%JLJk%jK%kk%%KJ%j%KK%kjjJKJ%jj%k%%%j
3571A54%%%%J%k%jJ%JJJJ%jJJk%jJKj%jJJmj%jjk%KMLKJkjjjkJK%JjkJ%k%%jk%JLJ%kl%KJ
3640A54Kjj%jJJjJJjJJ%jJJmk%jj%%JJ%jJKJkj%K%%%KJkjM%j%%%%ljjJ%KK%jKKlk%j%JJ%%
3709A56j%%Jj%%%JKK%kjkmjk%JLM%jjjkk%K%JKJjKLJjkmjLKjjj%%j%%%Jj%%%%%%%Kjj%LJl
3778A54KJkj%kkJ%jL%k%J%KJk%%JjjK%%j%%%j%JjJK%j%%kJ%JkkjjjjJKKKkkJj%J%%%%KJjK
3847A54MJkj%JJklkKKjjjjJLL%jjJjKJjjJkmlJK%%jj%%KMK%%%K%k%LJjl%j%j%jljJJ%%jJj
3916A52JKJkj%J%%JjJ%kj%jk%KJJ%k%jjJLL%JjljL%jmjLJ%jKJ%%%%%jjljLKK%j%%jJ%JJK%
3985A59jkjJ%kjJJjjkjJ%kJLKJ%%j%%%j%%j%JKKJjjj%jkjj%J%j%K%%J%jjkjjJJJj%KJjJKj
4054A54Jkk%JLJ%Jjk%%Jk%Jlj%%j%JJJ%J%J%jkj%%JkjKLK%jj%Jjkk%KLJJkkkJKJ%J%%jj%J
4123A54KjjJk%KJ%kmj%%kjKK%KK%kJKJkj%%KJ%jjJKJkjj%K%kjjjj%JJ%jj%%J%KLJkjJJj%J
4192A56%jj%%m%KKMjkjkk%K%%K%j%J%K%kkjjKKk%%%%jJJj%j%%%%Jj%%%JjKJlkkJKJJJJJkk
4261A51jJk%KK%JJJJjjJ%%%klkJKKkkjJJJj%%%jJKJjj%%j%%lJJ%%j%%%%jJJL%%jJ%jjkkjj
4330A45jjKJJLLkljJJ%JLJ%j%J%j%KJJJjjj%JJ%jj%%jlkjJMKkkJJljJKJ%KJkk%%kjJK%jJl
4399A49%JJkjK%JKJjjJkkjj%JJKKjl%JJ%JJJJjjmjJK%%jJjjKjj%%K%j%K%kJ%%Jjk%JLKlj%
4468A51Jjj%%%k%l%KKKJLLKllJ%mk%j%JJ%%J%JJ%Jjj%J%k%J%%j%jJ%JjJ%J%Jjjj%%j%j%J%
4537A50K%jjJJJJ%k%jjk%%j%KLM%j%KJJ%%K%nmjKklJKJ%K%jkljJjJJjJLKJjj%lll%KJK%%K
4606A51L%kj%%%k%J%%%%jj%J%LJ%kk%JJKjjk%JJjjKL%kkJKJjj%kj%%%J%kkJ%JKjkj%%%KL%
4675A51l%J%%%JKj%%%jjJ%JJJ%JjjjjjJ%k%KJ%kjKL%klk%JJjjKLJJJJ%jll%j%JJjkj%Kj%K
4744A48KKJ%k%J%kj%JkkJj%jJKL%kjj%JJjjlmLL%%L%jKjJ%j%%KJjkKKkkk%%JJ%K%J%k%LJk
4813A52j%jJ%%jm%%JJljKKJKK%jkkJJJj%JJLkmj%jk%%%K%%jJ%JJJ%JJjlj%%KKjkj%KJJjjj
4882A48JJkjJkkjJj%LKKjj%%J%JK%kkk%JKJ%jjjj%%%%jj%J%%JJKjl%%LJjjk%JJ%KJ%%ljK%
4951A48j%JJJ%%kJK%%lj%J%k%K%%jkKLjk%j%%J%%%%KL%%KKmjJK%mkkjJ%JLJj%kjjjK%%JKj
5020A49jjk%Jjk%KJ%Jj%Jkk%Kj%KJJ%%J%kJ%LK%j%jlJJ%%Jjjj%%kjJJ%jKJ%K%J%kk%jJ%J%
5089A49J%jKjjJJkl%JjJJ%%%JjjJJJKKJ%kll%%JKJ%jjjl%%%%JKjkJKkjJKJJ%jjjllKLKKJJ
5158A52%jjj%%%lk%LJ%%Kjjjjkj%%KLjj%JK%jkk%jj%KK%%%%%Jl%LK%%%jJJkkk%L%lkKK%%j
5227A45%JJJkj%J%%j%ljLKJklJJ%klJJLJ%J%%jJJ%K%jjj%j%jj%kLKjjJ%j%KKjj%kk%%%JJj
5296A43J%%l%KJJk%JJj%KMKklk%J%k%%K%%l%JJ%j%%Jj%jJ%k%KKK%klj%J%LJ%%%JJJljJK%j
5365A48j%lj%KJ%%jK%j%JJ%%j%j%%%%%k%%%lkJKKKK%%jl%j%JJJLJkjK%lJ%%K%kkjJ%jKKJj
5434A48J%%%JJjm%JJJ%kjljJL%J%jlLLjkjKJKJj%%j%%k%JkkJKjjkJ%jLjk%%%j%%%J%JKk%%
5503A44%jJJ%%%jJ%%kkJJKjjLJjj%jJ%%kjKLj%%%%%%jJ%jjKJ%k%JKj%%KK%jkk%%lkjKL%JK
5572A48%jj%%kjKK%jJkjkJ%j%KJj%JJkj%kjK%Jk%KK%JJj%K%kjJKjlj%JJ%%KJ%kn%KLJkjj%
5641A43%%JJK%jjJ%%%%%%kl%KjK%%jJK%j%%J%J%j%Jj%%%JK%jkkK%J%j%%J%%kn%LKKJjl%JM
5710A49jmj%%%Jj%%J%klKLJjKJkjJK%j%jkj%jKLJjj%jlk%%JKKJK%jj%jjJJJ%%j%k%Jk%KJj
5779A44ljK%J%JKKk%%%%K%%lk%%%JJJJ%k%k%%%j%J%j%L%jjK%%jJJKj%JjmlkJJKM%jjJ%k%%
5848A43%jk%JJJJj%K%j%KjmJ%%K%kKJjjj%%JK%%%%j%%%J%kJkjKK%%jkkK%JKj%J%jjJJjkkj
5917A39%%JLJj%%J%JK%%jkjjJjKJj%jjJ%%jj%%%J%%l%J%JJ%%JJ%jkj%J%%JK%%J%k%j%K%JJ
5986A46Jk%j%%%jJj%%JK%jk%jjj%JJj%KL%jJjjK%kl%%jj%JK%%%jj%KJk%J%%Kj%jlJJKLjjK
6055A46Kjk%jJK%kkJKJjkkkJKK%j%KLjmj%KJk%%LK%ljml%KJJJk%jjJ%jjJLLJk%%kljKKMKk
6124A46%kkjjj%J%JJJ%KKklJJ%jj%J%JjJJ%jJJKJjlk%KklJKKkljJJ%kkKKJ%J%jjljKMJk%M
6193A46%k%%jjKJJjjkj%JKj%J%%J%kkJ%J%KJjk%%%%%jJjkjkkJjKMKKJ%%jjjjJLJkl%Jll%J
6262A38LJ%lj%KK%kkj%LKJ%j%%J%JJ%j%jJklkjLKk%MKJkkj%JJJjjjJ%lJK%jkkjJJ%KMK%%%
6331A46jjjj%JK%j%Jlk%jj%KL%KjkJ%%%jk%%JJj%J%JJjk%K%Jjk%j%JJ%%k%Jj%MKjjjkjJ%%
6400A41kjJJK%kjjJ%KJJJjKJJlk%JM%kkjK%%Jjkjjk%KJJKJj%jjjjJjJJ%jj%L%%j%K%JJjkj
6469A42jKJjkjk%%jJ%JL%%JjJ%%KL%%lk%%%%%%JjkjjJ%kjJjJJjJLL%jjjjjljJLJjjK%%JK%
6538A44kmkKLK%%%%j%JJ%%jjlkkjJK%lKLJkkJJJ%k%KK%k%K%%jJ%jJMjlj%j%jjKJJ%kJJjj%
6607A39jJJkj%JjjjJ%kJJKKJJJjljJ%JKJ%jkJJJ%kJj%jkKKjjKJ%%k%kkjKK%JJKJ%jj%Jklj
6676A38%%%%%K%jkJJ%jJ%j%%jLK%%%kj%KKjkjk%%%%%K%jjjJJJKjjkk%%%KJJJ%J%JjJJ%j%K
6745A44JJkj%kJLJjk%J%jJkjjllJKMJjjkjKMjlK%kjjJ%k%J%%%JKjkj%J%JjjJL%mkKLK%%%J
6814A42Jjlj%%KJkj%JJk%%%JklkKKkJLK%jj%jJJ%k%%%jJJK%jj%%%JK%jlkJMKKkjlkj%%jJL
6883A38KJjjJKJmjJLKJ%j%k%Kjj%%l%JJk%%%J%j%%JJ%K%jkjjKJkjK%jJjjJ%%j%kj%%J%%%L
6952A39MK%kkk%KKjkjj%%%m%JJKjJJ%KJjkkk%%JjjKK%L%j%%Jkkj%JKL%%jj%KJ%kjkjjkjNK
7021A40JjJj%%%JJkkjk%JJ%%jk%J%jLKJJjkkJKKklkKK%JJJjjjjKLJjj%jjlJKkjKjJKKK%ll
7090A38%%%JJJ%J%J%%jkkJJK%JKjlmjK%JjjJKJJjjKjkjk%J%JKjkjj%j%j%K%JJKKJ%k%jjJJ
7159A40JkjKJ%jj%j%KKjJ%mk%J%JKM%jK%%Jkj%jmk%%LL%jk%jj%%LJkjjkJ%kjJ%j%JKJ%K%%
7228A39JJ%%lkkJLJ%J%j%j%jk%%jJKKJjj%%jj%%J%%Jjjk%JLLJJj%jkk%%Jj%J%jkjL%jKJ%J
7297A40jjj%J%jjJ%%JJJJ%jlljL%k%%K%j%jJ%Jj%jJJJ%jJ%%jjJJjj%J%%JjjJJkkKJ%jj%%%
7366A34%%j%KJjj%j%LkkJjKLJJ%jkjk%JKJJKjJL%jjkj%%jJL%%LjmJ%kJJjJKjlk%J%JJJj%%
7435A39%jl%KK%kjKkjJj%K%J%J%%jJJk%LjJjjkl%Jj%Jj%J%j%JM%jj%%%J%J%J%k%KK%lj%jj
7504A36jjjJJJLJkJ%kkjjJJ%%J%JlkJKLJJ%lkLKjk%KKjkjjj%j%JjJK%kkJK%%%J%jJKjk%%j
7573A35J%j%%J%%jjj%jJLKj%JKjjJ%k%j%j%j%%J%K%%%JJ%kkJJ%k%J%J%kk%%%J%%%KJ%JKJ%
7642A41jkl%%JKjkKJ%j%J%lkKJ%JJ%%jjkkKLjjJ%J%%jkjjjJK%JJLJjjkjj%%%JJ%%%j%Kjk%
7711A34LjjJK%JJ%jkjJJK%K%kjj%%jJJj%jkj%%JJ%kk%KJJJjj%JL%%k%JKJkkJjjJJ%JjjjkJ
7780A35JJ%jjk%JKjjjJKJ%jjjJK%kjJKkkjjKK%jjKKJklj%JK%kjJ%%j%%k%KKjkjKKKj%K%jj
7849A35klj%K%%jJKJJjJJ%Kjjj%JLj%jj%jJj%J%l%JjjKLJj%kkjJ%j%j%JLJ%%JJJ%l%JkkkK
7918A33LL%k%jjJJ%jkJ%jk%JKJjlkJ%%KKJJ%j%%%j%KLJkmjJJkjjJJJ%%kkjj%JJJJJjkk%JJ
7987A31%%LMJjj%kj%J%lj%J%jjJKjjJKJjjjj%JK%kJK%%%%kjJK%JJ%%kjj%%kjjJjjLLJ%jjj
8056A32%jK%%%%JJjJL%%jk%jJJj%%j%Jj%JJJkjj%jjK%%%%%kjJj%LK%jJ%jmkKK%%J%kjJjj%
8125A29J%%KJjj%%Lj%%jKKJlJJJKjj%JljkJL%jkkk%%%J%JJLJK%jk%Kjll%JLK%%kj%jJJJ%j
8194A34%Kjj%%j%KLjjjjjjj%J%%KKJjjjKJjjjkjkjjJ%JK%j%%KJJJJmjj%j%KL%k%jJJ%Ljjk
8263A32%LK%jj%JjljJ%jjJj%JL%%%%k%%JKJ%j%k%jj%%KL%jkjjKJ%k%%JJJkJ%ljJKJ%%lJK%
8332A34%J%KjjkkjKLKjljl%JJKL%jjjk%J%JJkjjKKkJLK%lkjkKLKj%%Jkj%j%j%%L%ljkkKMM
8401A37Jmm%KJjl%%kJJJJ%%%JkjKJjkjKKkjJJkk%J%%JLKKj%jj%lkKJJK%%jjj%%JJK%JjkjJ
8470A33%%kk%%%J%%%JJJ%%%J%jk%k%JK%JJ%jJJlkk%KK%jjKLj%J%j%%jkk%KKjj%JKKjj%jKk
8539A33lj%KJ%J%%%KkkJJk%jJJjJ%jk%LJk%J%KJ%%%%JJjlj%jJKJ%jjkL%lJJjmjKKJ%jkJML
8608A37jmj%%kJJj%%j%KJ%k%Jj%%%j%JK%jjJJ%jk%%%kKLJ%jkj%jJK%l%KjJJJJJjjj%%%%%J
8677A32K%klj%kjjLK%%JjJJ%%kJJkj%JKKL%llkJJklKKjKKklJ%%JJJjjJLKjjJjj%Jj%JkJJ%
8746A33kJJl%Kkk%%K%j%%%JjjJJk%%KK%kjK%j%JKJjjl%KJKjlJKJ%j%kjJL%ljjkKJ%JJKJjm
8815A30%%%KJjjjKK%jJjljK%k%jk%JKKK%jj%jJ%%j%JJjjkJ%jKJK%KJkkj%jj%JJK%jkkjJKK
8884A32jkKjjJKJkJJk%%jjJJ%%JJ%JJ%jkk%k%LJ%%JJ%K%kJ%jjjljk%%%JKJJ%j%%%kjK%k%%
8953A27KLJk%JJ%kJJ%jjJJj%ljKJkk%KKJJJjkj%%%%%j%%kjjKL%jJKjjkkJJ%J%%Ljjj%JJJ%
9022A32k%M%j%%JjJJkkKL%klj%JkjJjjKLJKjl%jKKK%Jlkj%j%%j%JkkJ%JK%jjKMJjljjljKL
9091A30j%%jK%JJ%K%j%%%jkJKJkkJJjkJKJjjJJJjkj%%KKjk%%kjJjjJj%%%LLKlmlk%J%JKJ%
9160A28jj%KJjm%LJL%lJK%jljJKJ%JJJjjj%J%kl%JKJJjk%Jj%jjjJJjJ%J%jjJ%JK%%kl%%%J
9229A26%JJ%jJKjjj%%JJJ%njJKJJjkjkKKjjJJJ%JJkj%KKjj%kJj%%k%KJJJJJJjjJ%K%%jjkl
9298A27jKJK%%JK%kJKjkkkj%%J%%j%%%%JJ%JkjjkjKjJ%%%jk%KNK%k%jjJJK%jk%j%J%KJjk%
9367A28JJjlkJjjKKKJjjkjJ%JJ%%kjK%j%%%KK%%jjl%KJJJk%%%%JklJKJJ%jjj%KKLKjl%kjJ
9436A29JJ%j%Jjjjkj%J%JLJjjjJ%%k%%jklLLLJjj%JjkkjJjJM%jk%K%lljKLL%k%j%JJKjkJJ
9505A29jj%Jkj%JKKJJJkj%Jjl%jjJ%%jLL%j%k%ljKJJ%%jjJJJ%Jk%jjjjJ%%%JJ%%JJJ%%kjk
9574A25%JK%jjK%%%%%%jkkjK%KJj%Jkl%MLjjK%k%%jJj%%%KK%%jlkJ%JJ%%j%JKJj%kkjJLLj
9643A30jjjkj%jKKJ%JJ%%jJKjjjjjJJjj%JKjljJLJKKjklkk%LJ%j%J%J%jJK%k%jJJ%%jj%%k
9712A26j%%kJJ%%K%k%Kjj%j%%%KL%kk%J%%JJJJjljKK%%%J%j%Jj%jljj%%%%%KJJ%JJ%%k%%%
9781A27jjk%JJK%jjjKjlkK%JKj%JJ%%%%kl%KJ%%j%KKKk%KKjk%KJk%%%jkjKJjJJlkJJKJ%%k
9850A27jJ%jj%jJ%jJJjJKL%kj%%ljJK%njJjJ%jKKJ%j%jk%kjKMKJJJkljJKJJjJK%ljJ%J%J%
9919A30kk%JJ%J%j%JjJkj%jJ%j%%%j%KJJ%%%%jkJjjj%JKJ%%JkjJjj%JJj%J%%Kjl%%%jJMKk
9988A28ljJjjJJ%jjkJKKJ%jJj%Jjjjjjj%L%j%JKKjlj%LKJkl%%%%k%KK%JKj%L%ll%jJ%jjJK
10057A26J%k%j%JJkj%%JjkJJk%Ljk%JkJKKj%jJJjjjJMKKjlk%%k%jj%KJj%JJJ%jjk%J%%Kj%
10125A24JJjj%JJjk%%K%j%kkjMJ%j%%%J%JJlk%jJ%%%kJJj%JKJKJ%%%K%lj%%jJJ%j%%%%%kj
10193A22%jJ%KJ%JJjjljJK%k%LKkkkjJ%JJKjKKJkkjJ%%%jJj%%jKKkkJ%kk%K%%%JJ%JjJ%kj
10261A22LKkk%jl%KJ%%j%JJJkj%JjjLLjkkkJKKk%jjjjLLJJkj%jjjj%LKjj%%kj%JJK%%J%JK
10329A27J%JjkJKKJJjkmk%%%%%jjJJjljj%KljKJkJ%JJJJJJJKLjklJKJK%jkkKJ%kJJ%kkk%%
10397A22KK%jk%Kjkk%%%KK%Jj%jj%%JJ%%%jjjkkJJj%jJ%KLJKJjjjk%LKKjkkkjK%jJJ%%JJK
10465A28Jllj%KJ%%%kjJ%JJjj%%kj%JJ%J%JLKKJlnjKKKjjjjjjkj%jjKNJlkjjJjJ%jJJ%Jkk
10533A18%KJK%Jj%%k%JJKJkjj%JjJJJjjJ%jK%kkkJjKJj%%Kj%KJjjkJ%jjkk%%LKJjjKJ%J%j
10601A23kJJKJK%lkk%%%%%%JjJJ%Kjlmj%K%j%jK%JKj%%%J%J%jjk%K%%J%K%jjJJ%%jjjjJjJ
10669A20J%%%%jKKj%kJ%JJllkLNJJJ%kJJ%jj%%Jklj%%jk%Jk%KKKKjj%J%%j%Kjj%JljK%ljK
10737A19KKJJJ%kkj%jLL%jj%jjjjk%JkjjJJJj%J%%KJjk%%JJKJJJj%%%jJJkjkk%JKj%%LJj%
10805A23J%kJK%j%JJjjjjjjk%JK%%KJjjJ%jk%KK%jkj%%jjKLLjkjk%jJ%jJ%JJJKK%kkjk%J%
10873A21JKjkJK%%j%%lJK%j%ml%KJJJJL%j%j%KJ%jk%%Jk%j%JK%k%J%MJlJJ%jklJJ%l%LJj%
10941A22jjljKKJj%J%kk%JK%%%%JJkj%JJ%J%KKjkmk%%JJLJkj%jJLK%jkk%KJ%jJJJJ%klk%j
11009A18k%%KKKJjjj%JjkJMJkk%JJ%kj%%%LK%%%kkjJJ%%%j%jk%%%KJj%KJjj%%%jJ%j%JjjJ
11077A19L%k%j%%jjjJKK%k%j%J%%KLJl%Jk%L%lljK%j%j%%J%%%jJJj%%jjj%KLJ%KJjjJkjjJ
11145A20%%%jk%KJ%%%%jjkjLLJ%jj%Kj%J%%%jljJkkJLJKKK%jj%jjJjkkklkKK%J%KKJ%%k%%
11213A18%K%%kjJJKJJJlkKJk%Kjk%jJJj%KKJkj%jjL%k%JkjjJJ%%klJK%jkjKNKj%%%%J%kkj
11281A17j%JJJKJj%%jlJJjjJKJjJMKkkj%Jkj%Jkk%JM%m%J%%j%KK%jkk%K%mkjj%LKJJJ%jl%
11349A15LJ%KJk%Jjkj%kkJJJL%j%%j%LJlj%L%jjjjJj%K%jk%KKJ%jJ%jkkJK%jjjJJJ%%KK%j
11417A21j%JJ%j%%ljJK%jjjJ%jKK%kj%KJ%l%%JKj%jk%%kj%KLKJ%kk%kmJLL%%k%J%KKjmj%L
11485A19%jJ%JKjm%%L%kJKjk%JJKJkkjj%KJJkmkJJJ%%jjJL%%kmj%jKK%jLLJ%%%JjjJ%k%%J
11553A19Jkk%KK%kk%Jj%%%%kKKjjjk%%k%JLKjk%%%j%KJ%jK%lJJKjlL%l%%j%KJJ%%%%J%KJ%
11621A21klj%KLJjkJJjjJKjj%%jjJJ%%%%%%kj%JJJJj%%JJjj%%%jljJj%%kk%LKKJ%K%klkj%
11689A12KKJ%k%Jjjj%J%j%KKJjjjJ%jjk%%K%%J%kjJKKkk%j%%%%j%KK%j%%%JKKJkklj%J%%j
11757A12jJ%jJJ%%%JJjjJL%klk%%%%JKJKJJJ%%%ll%%jjJL%jj%JjJJj%KkkKJ%l%KJjJJ%J%%
11825A17kkJ%K%%%Kj%JkljJ%%J%%j%Jj%j%j%%jJjJjjKKJ%K%jjKJ%%jj%K%jljJJJ%%Jj%JJ%
11893A17jkjj%%J%%kjJ%%J%j%%KLJk%%kJJkJK%%%%%%jKLjkk%%KJk%jjKkjjj%KJ%%k%JJj%%
11961A13KJ%kj%KJjj%%J%jjkj%KKJ%jJ%Jjjjj%%J%jJ%jJ%%J%jjjjJJk%Kjjjj%JK%%%%%%JJ
12029A13%j%lkKJ%%Jjjj%%KJkk%%KL%jj%%%%%%%KJK%kjj%%%JKJJ%lkkJjmjKLKj%JJjJKkjK
12097A13%jMKkj%%%%l%JJjkK%kJJj%jJKknlJJ%%%k%%J%J%J%%%LJ%%JJ%jjjjJJjJjk%JJJJK
12165A14JjjKJjkl%jJ%kj%LK%%kkkJJ%J%%kkJKLJKjjkkkJJ%Kjj%%%jljkJJKJ%%KK%JJ%k%%
12233A10j%jj%%JJjj%j%JKKkkjjJ%lk%%J%%LL%kk%JJJ%%%j%kjJJ%LL%kjjJL%jJjjkjJjJJK
12301A10J%jj%J%%%klJJKkl%%K%jj%jJJ%JJJjj%j%K%%KJJjj%%j%JK%kj%%lj%jJK%k%j%JKJ
12369A07%kl%%%JKKjkj%jjjKKJjjjJKJ%%jjjkJJ%%j%jKKJjJj%J%jj%JJJJ%%%jjjk%%JL%JJ
12437A09%m%Jkjj%JJLjk%%%%%JJ%jkkJJJJjKK%jjJjkkk%KJJJjj%J%jjj%jKJ%%Kjj%%JJJ%k
12505A04j%JJkj%jjJJJK%%kjkjjkKKKJ%%kj%jJ%%jJJkJKJKkk%J%jJJJ%J%%j%jjJJkjJK%kj
12573A01jJL%jJ%kkJJJJ%lk%K%JKJJjjJJklk%JJ%j%J%%%jKJ%%%jkj%jkjJKJ%JjkJ%jJKJjk
12641I8%jjkJK%Jj%%K%j%%jJ%JJ%jJJjjj%jjjjJL%jJ%%jK%J%j%jjJ%k%JJjkJLJJjj%%j%%J
12710I9%j%%KjJkkJ%JJjKJjk%JkkJJJJj%%jkjJM%%jkjj%kJKK%%jjJJJ%J%jjkjjJ%kJJ%LKJ
12779A00j%jkjj%%%%%J%%%%J%%lkjJJJjj%LL%jk%jl%KJJJj%%j%JLJj%%jj%jjJj%%%KJKjkk
12847I3jjjJJj%JJJJjjJJk%K%kkjj%%JK%jj%j%j%J%jK%j%%JJj%JJjj%kkJJJJJJ%%kJJJKJj
12916I5kj%j%jj%%JJJjlj%j%KJJK%kk%JLKJkjj%k%J%k%JjjjJ%K%%JjjJ%%JKJ%kkj%%%%%j%
12985H7j%KJjj%jjj%JK%jJ%%%%j%J%%j%j%K%jj%j%jK%jJj%jjJKJKK%jjjj%%%%j%%%JJ%JJ%
13054H9j%%%%Jj%kjjJkjj%KJKjj%j%JJjJJlkJJJJjjJ%jj%%JJJJjjj%jj%JJK%JJ%jj%J%%jj
13123H4%%%J%j%jJ%%K%%K%jJjjj%J%%jjjJJJJj%%j%JK%jkjjkjJ%KJ%j%%K%jj%%jJKJjjJJj
13192H5%%jk%KJJ%j%jj
13205H3
##ENDNTUPLES=	NMRSPECTRUM
##END=	
