# Supplementary material for: Competition between N and O: use of diazine N-oxides as a test case for the Marcus theory rationale for ambident reactivity
Source: Chem Sci. 2020 Jul 23;11(35):9630–47. doi: 10.1039/d0sc02834g (PMC8162281; doi:10.1039/d0sc02834g)
Supplement: SC-011-D0SC02834G-s020 [file SC-011-D0SC02834G-s020.mol]

N-benzhydrylpyrazinium 4-oxide (13a, iodide counter-ion).mol
  ChemDraw04132006472D

 20 22  0  0  0  0  0  0  0  0999 V2000
   -0.7145    1.2354    0.0000 C   0  0  0  0  0  0  0  0  0  0  0  0
   -0.7145    0.4104    0.0000 C   0  0  0  0  0  0  0  0  0  0  0  0
    0.0000   -0.0021    0.0000 N   0  3  0  0  0  0  0  0  0  0  0  0
    0.7145    0.4104    0.0000 C   0  0  0  0  0  0  0  0  0  0  0  0
    0.7145    1.2354    0.0000 C   0  0  0  0  0  0  0  0  0  0  0  0
    0.0000    1.6479    0.0000 N   0  3  0  0  0  0  0  0  0  0  0  0
    0.0000   -0.8271    0.0000 C   0  0  0  0  0  0  0  0  0  0  0  0
    0.0000    2.4729    0.0000 O   0  5  0  0  0  0  0  0  0  0  0  0
    0.7145   -1.2396    0.0000 C   0  0  0  0  0  0  0  0  0  0  0  0
    0.7145   -2.0618    0.0000 C   0  0  0  0  0  0  0  0  0  0  0  0
    1.4265   -2.4729    0.0000 C   0  0  0  0  0  0  0  0  0  0  0  0
    2.1385   -2.0618    0.0000 C   0  0  0  0  0  0  0  0  0  0  0  0
    2.1385   -1.2396    0.0000 C   0  0  0  0  0  0  0  0  0  0  0  0
    1.4265   -0.8286    0.0000 C   0  0  0  0  0  0  0  0  0  0  0  0
   -0.7145   -1.2396    0.0000 C   0  0  0  0  0  0  0  0  0  0  0  0
   -1.4265   -0.8286    0.0000 C   0  0  0  0  0  0  0  0  0  0  0  0
   -2.1385   -1.2396    0.0000 C   0  0  0  0  0  0  0  0  0  0  0  0
   -2.1385   -2.0618    0.0000 C   0  0  0  0  0  0  0  0  0  0  0  0
   -1.4265   -2.4729    0.0000 C   0  0  0  0  0  0  0  0  0  0  0  0
   -0.7145   -2.0618    0.0000 C   0  0  0  0  0  0  0  0  0  0  0  0
 13 14  2  0      
 12 13  1  0      
 11 12  2  0      
 10 11  1  0      
  9 10  2  0      
  9 14  1  0      
  7  9  1  0      
 19 20  2  0      
 18 19  1  0      
 17 18  2  0      
 16 17  1  0      
 15 16  2  0      
 15 20  1  0      
  7 15  1  0      
  1  2  2  0      
  2  3  1  0      
  3  4  2  0      
  4  5  1  0      
  5  6  2  0      
  6  1  1  0      
  3  7  1  0      
  6  8  1  0      
M  CHG  3   3   1   6   1   8  -1
M  STY  1   1 SUP
M  SLB  1   1   1
M  SAL   1  6   9  10  11  12  13  14
M  SBL   1  1   7
M  SMT   1 Ph
M  SBV   1   7   -0.7145    0.4125
M  STY  1   2 SUP
M  SLB  1   2   2
M  SAL   2  6  15  16  17  18  19  20
M  SBL   2  1  14
M  SMT   2 Ph
M  SBV   2  14    0.7145    0.4125
M  END
