# Supplementary material for: Competition between N and O: use of diazine N-oxides as a test case for the Marcus theory rationale for ambident reactivity
Source: Chem Sci. 2020 Jul 23;11(35):9630–47. doi: 10.1039/d0sc02834g (PMC8162281; doi:10.1039/d0sc02834g)
Supplement: SC-011-D0SC02834G-s021 [file SC-011-D0SC02834G-s021.jcamp]

##TITLE=	6A152537
##JCAMPDX=	6.0	$$ NMR Plug-in 1.3 of MestReNova 6.0.2-5475
##DATATYPE=	NMRSPECTRUM
##DATACLASS=	NTUPLES
##NUMDIM=	1
##ORIGIN=	Bruker BioSpin GmbH
##OWNER=	AVIII600NMR
##.OBSERVEFREQUENCY=	600.07000732421875
##.OBSERVENUCLEUS=	^1H
##.SOLVENTNAME=	0
##.PULSESEQUENCE=	zg30
##.ACQUISITIONMODE=	SIMULTANEOUS (DQD)
##$ORIGINALFORMAT=	Bruker XWIN-NMR
##$PARAMETERFILE=	(acqus, ASCII, C:/Users/peter/Documents/Ambident%20reactivity%20of%20diazine%20oxides%20(e.g.%20PyzNO)/NMR%20data%20files/Compound%2014%20in%20CH2Cl2%20-%20contains%201H-15N%20HMBC/1H/acqus, 0)
$$ ##TITLE= Parameter file, TopSpin 3.5 pl 7
$$ ##JCAMPDX= 5.0
$$ ##DATATYPE= Parameter Values
$$ ##NPOINTS= 11	$$ modification sequence number
$$ ##ORIGIN= Bruker BioSpin GmbH
$$ ##OWNER= AVIII600NMR
$$ $$ 2018-08-24 12:55:51.280 +0100  AVIII600NMR@AVIII600NMR-PC
$$ $$ C:/Bruker/TopSpin3.5pl7/data/PB/nmr/6A152537/10/acqus
$$ $$ process C:\Bruker\TopSpin3.5pl7\prog\mod\go4.exe
$$ ##$ACQT0= -2.37394961990228
$$ ##$AMP= (0..31)
$$ 100 100 100 100 100 100 100 100 100 100 100 100 100 100 100 100 100 100
$$ 100 100 100 100 100 100 100 100 100 100 100 100 100 100
$$ ##$AMPCOIL= (0..19)
$$ 0 0 0 0 0 0 0 0 0 0 0 0 0 0 0 0 0 0 0 0
$$ ##$ANAVPT= -1
$$ ##$AQSEQ= 0
$$ ##$AQ_mod= 3
$$ ##$AUNM= <au_zg>
$$ ##$AUTOPOS= <17 >
$$ ##$BF1= 600.07
$$ ##$BF2= 600.07
$$ ##$BF3= 600.07
$$ ##$BF4= 600.07
$$ ##$BF5= 600.07
$$ ##$BF6= 600.07
$$ ##$BF7= 600.07
$$ ##$BF8= 600.07
$$ ##$BWFAC= (0..63)
$$ 0 0 0 0 0 0 0 0 0 0 0 0 0 0 0 0 0 0 0 0 0 0 0 0 0 0 0 0 0 0 0 0 0 0 0 0
$$ 0 0 0 0 0 0 0 0 0 0 0 0 0 0 0 0 0 0 0 0 0 0 0 0 0 0 0 0
$$ ##$BYTORDA= 0
$$ ##$CAGPARS= (0..11)
$$ 0 0 0 0 0 0 0 0 0 0 0 0
$$ ##$CHEMSTR= <none>
$$ ##$CNST= (0..63)
$$ 1 1 145 1 1 1 1 1 1 1 1 1 1 1 1 1 1 1 1 1 1 1 1 1 1 1 1 1 1 1 1 1 1 1 1
$$ 1 1 1 1 1 1 1 1 1 1 1 1 1 1 1 1 1 1 1 1 1 1 1 1 1 1 1 1 1
$$ ##$CPDPRG= (0..8)
$$ <> <> <> <> <mlev> <mlev> <mlev> <mlev> <mlev>
$$ ##$D= (0..63)
$$ 0 0.1 0 0 0 0 0 0 0 0.06 0 0 0 0 0 0 0.0002 0 0 0 0 0 0 0 0 0 0 0 0 0 0
$$ 0 0 0 0 0 0 0 0 0 0 0 0 0 0 0 0 0 0 0 0 0 0 0 0 0 0 0 0 0 0 0 0 0
$$ ##$DATE= 1535111750
$$ ##$DE= 55.73436
$$ ##$DECBNUC= <off>
$$ ##$DECIM= 1109.33333333333
$$ ##$DECNUC= <off>
$$ ##$DECSTAT= 4
$$ ##$DIGMOD= 3
$$ ##$DIGTYP= 12
$$ ##$DQDMODE= 0
$$ ##$DR= 22
$$ ##$DS= 0
$$ ##$DSPFIRM= 4
$$ ##$DSPFVS= 21
$$ ##$DTYPA= 0
$$ ##$EXP= <Proton.icon>
$$ ##$FCUCHAN= (0..9)
$$ 0 2 0 0 0 0 0 0 0 0
$$ ##$FL1= 90
$$ ##$FL2= 90
$$ ##$FL3= 90
$$ ##$FL4= 90
$$ ##$FN_INDIRECT= (0..7)
$$ 0 0 0 0 0 0 0 0
$$ ##$FOV= 20
$$ ##$FQ1LIST= <freqlist>
$$ ##$FQ2LIST= <freqlist>
$$ ##$FQ3LIST= <freqlist>
$$ ##$FQ4LIST= <freqlist>
$$ ##$FQ5LIST= <freqlist>
$$ ##$FQ6LIST= <freqlist>
$$ ##$FQ7LIST= <freqlist>
$$ ##$FQ8LIST= <freqlist>
$$ ##$FRQLO3= 1176294.33099997
$$ ##$FRQLO3N= 0
$$ ##$FS= (0..7)
$$ 83 83 83 83 83 83 83 83
$$ ##$FTLPGN= 0
$$ ##$FW= 4032000
$$ ##$FnILOOP= 0
$$ ##$FnMODE= 0
$$ ##$FnTYPE= 0
$$ ##$GPNAM= (0..31)
$$ <sine.100> <sine.100> <sine.100> <sine.100> <sine.100> <sine.100> <sine.100>
$$ <sine.100> <sine.100> <sine.100> <sine.100> <sine.100> <sine.100> <sine.100>
$$ <sine.100> <sine.100> <sine.100> <sine.100> <sine.100> <sine.100> <sine.100>
$$ <sine.100> <sine.100> <sine.100> <sine.100> <sine.100> <sine.100> <sine.100>
$$ <sine.100> <sine.100> <sine.100> <sine.100>
$$ ##$GPX= (0..31)
$$ 0 0 0 0 0 0 0 0 0 0 0 0 0 0 0 0 0 0 0 0 0 0 0 0 0 0 0 0 0 0 0 0
$$ ##$GPY= (0..31)
$$ 0 0 0 0 0 0 0 0 0 0 0 0 0 0 0 0 0 0 0 0 0 0 0 0 0 0 0 0 0 0 0 0
$$ ##$GPZ= (0..31)
$$ 0 0 0 0 0 0 0 0 0 0 0 0 0 0 0 0 0 0 0 0 0 0 0 0 0 0 0 0 0 0 0 0
$$ ##$GRDPROG= <>
$$ ##$GRPDLY= 76
$$ ##$HDDUTY= 20
$$ ##$HDRATE= 20
$$ ##$HGAIN= (0..3)
$$ 0 0 0 0
$$ ##$HL1= 1
$$ ##$HL2= 35
$$ ##$HL3= 16
$$ ##$HL4= 17
$$ ##$HOLDER= 17
$$ ##$HPMOD= (0..7)
$$ 0 0 0 0 0 0 0 0
$$ ##$HPPRGN= 0
$$ ##$IN= (0..63)
$$ 0.001 0.001 0.001 0.001 0.001 0.001 0.001 0.001 0.001 0.001 0.001 0.001
$$ 0.001 0.001 0.001 0.001 0.001 0.001 0.001 0.001 0.001 0.001 0.001 0.001
$$ 0.001 0.001 0.001 0.001 0.001 0.001 0.001 0.001 0.001 0.001 0.001 0.001
$$ 0.001 0.001 0.001 0.001 0.001 0.001 0.001 0.001 0.001 0.001 0.001 0.001
$$ 0.001 0.001 0.001 0.001 0.001 0.001 0.001 0.001 0.001 0.001 0.001 0.001
$$ 0.001 0.001 0.001 0.001
$$ ##$INF= (0..7)
$$ 0 0 0 0 0 0 0 0
$$ ##$INP= (0..63)
$$ 0 0 0 0 0 0 0 0 0 0 0 0 0 0 0 0 0 0 0 0 0 0 0 0 0 0 0 0 0 0 0 0 0 0 0 0
$$ 0 0 0 0 0 0 0 0 0 0 0 0 0 0 0 0 0 0 0 0 0 0 0 0 0 0 0 0
$$ ##$INSTRUM= <aviii600>
$$ ##$INTEGFAC= (0..63)
$$ 0 0 0 0 0 0 0 0 0 0 0 0 0 0 0 0 0 0 0 0 0 0 0 0 0 0 0 0 0 0 0 0 0 0 0 0
$$ 0 0 0 0 0 0 0 0 0 0 0 0 0 0 0 0 0 0 0 0 0 0 0 0 0 0 0 0
$$ ##$L= (0..31)
$$ 1 1 1 1 1 1 1 1 1 1 1 1 1 1 1 1 1 1 1 1 1 1 1 1 1 1 1 1 1 1 1 1
$$ ##$LFILTER= -1
$$ ##$LGAIN= -1
$$ ##$LINPSTP= 0
$$ ##$LOCKED= no
$$ ##$LOCKFLD= -1
$$ ##$LOCKGN= -1
$$ ##$LOCKPOW= -1
$$ ##$LOCKPPM= -1
$$ ##$LOCNUC= <off>
$$ ##$LOCPHAS= -1
$$ ##$LOCSHFT= no
$$ ##$LOCSW= 0
$$ ##$LTIME= -1
$$ ##$MASR= 4200
$$ ##$MASRLST= <masrlst>
$$ ##$MULEXPNO= (0..15)
$$ 0 0 0 0 0 0 0 0 0 0 0 0 0 0 0 0
$$ ##$NBL= 1
$$ ##$NC= -6
$$ ##$NLOGCH= 3
$$ ##$NOVFLW= 0
$$ ##$NS= 16
$$ ##$NUC1= <1H>
$$ ##$NUC2= <off>
$$ ##$NUC3= <off>
$$ ##$NUC4= <off>
$$ ##$NUC5= <off>
$$ ##$NUC6= <off>
$$ ##$NUC7= <off>
$$ ##$NUC8= <off>
$$ ##$NUCLEUS= <off>
$$ ##$NUSLIST= <automatic>
$$ ##$NusAMOUNT= 25
$$ ##$NusFPNZ= no
$$ ##$NusJSP= 0
$$ ##$NusSEED= 54321
$$ ##$NusSPTYPE= 0
$$ ##$NusT2= 1
$$ ##$NusTD= 0
$$ ##$O1= 3705.669
$$ ##$O2= 3705.669
$$ ##$O3= 3705.669
$$ ##$O4= 3705.669
$$ ##$O5= 3705.669
$$ ##$O6= 3705.669
$$ ##$O7= 3705.669
$$ ##$O8= 3705.669
$$ ##$OVERFLW= 0
$$ ##$P= (0..63)
$$ 11.3 11.3 22.6 0 0 16.5 25 50 10000 0 0 80000 80000 1000 0 100000 1000
$$ 2500 100000 600 2500 0 0 0 0 180 100000 11.3 0 1000 0 0 20000 0 0 0 0 0
$$ 0 0 2000 0 0 0 200 0 80000 46600 10000 0 80000 0 0 0 0 0 0 0 0 0 0 0 0
$$ 0
$$ ##$PACOIL= (0..15)
$$ 2 1 3 0 0 0 0 0 0 0 0 0 0 0 0 0
$$ ##$PAPS= 2
$$ ##$PARMODE= 0
$$ ##$PCPD= (0..9)
$$ 100 80 100 100 100 100 100 100 100 100
$$ ##$PEXSEL= (0..9)
$$ 1 1 1 1 1 1 1 1 1 1
$$ ##$PHCOR= (0..31)
$$ 0 0 0 0 0 0 0 0 0 0 0 0 0 0 0 0 0 0 0 0 0 0 0 0 0 0 0 0 0 0 0 0
$$ ##$PHLIST= <>
$$ ##$PHP= 1
$$ ##$PH_ref= 0
$$ ##$PL= (0..63)
$$ 120 120 120 120 120 120 120 120 120 62.87 13.74 26.13 120 120 120 120 120
$$ 120 1.81 19.76 120 120 120 120 120 120 120 26.13 120 120 120 120 120 120
$$ 120 120 120 120 120 120 120 120 120 120 120 120 120 120 120 120 120 120
$$ 120 120 120 120 120 120 120 120 120 120 120 120
$$ ##$PLSTEP= 0.1
$$ ##$PLSTRT= -6
$$ ##$PLW= (0..63)
$$ 0 14.6 0 0 0 0 0 0 0 7.4571e-005 2.9828 0.23016 0 0 0 0 0 0 14.6 0.29129
$$ 0 0 0 0 0 0 0 0.23016 0 2.9828 0 0 2.9828e-006 0 0 0 0 0 0 0 0 0 0 0 0
$$ 0 0 0 0 0 0 0 0 0 0 0 0 0 0 0 0 0 0 0
$$ ##$PLWMAX= (0..7)
$$ 54 0 0 0 0 0 0 0
$$ ##$PQPHASE= 0
$$ ##$PQSCALE= 0
$$ ##$PR= 1
$$ ##$PRECHAN= (0..15)
$$ -1 1 0 2 4 -1 -1 -1 -1 -1 -1 -1 -1 -1 -1 -1
$$ ##$PRGAIN= 0
$$ ##$PROBHD= <Z150357_0005 (CP BBO 600S3 BB-H&F-05 Z)>
$$ ##$PULPROG= <zg30>
$$ ##$PW= 0
$$ ##$PYNM= <acqu.py>
$$ ##$ProjAngle= 0
$$ ##$QNP= 1
$$ ##$RD= 0
$$ ##$RECCHAN= (0..15)
$$ 0 2 0 0 0 0 0 0 0 0 0 0 0 0 0 0
$$ ##$RECPH= 0
$$ ##$RECPRE= (0..15)
$$ -1 0 -1 -1 -1 -1 -1 -1 -1 -1 -1 -1 -1 -1 -1 -1
$$ ##$RECPRFX= (0..15)
$$ 1 0 0 0 0 0 0 0 0 0 0 0 0 0 0 0
$$ ##$RECSEL= (0..15)
$$ 0 0 1 0 0 0 0 0 0 0 0 0 0 0 0 0
$$ ##$RG= 10
$$ ##$RO= 20
$$ ##$RSEL= (0..15)
$$ 0 0 2 0 0 0 0 0 0 0 0 0 0 0 0 0
$$ ##$S= (0..7)
$$ 83 4 83 83 83 83 83 83
$$ ##$SELREC= (0..9)
$$ 0 0 0 0 0 0 0 0 0 0
$$ ##$SFO1= 600.073705669
$$ ##$SFO2= 600.073705669
$$ ##$SFO3= 600.073705669
$$ ##$SFO4= 600.073705669
$$ ##$SFO5= 600.073705669
$$ ##$SFO6= 600.073705669
$$ ##$SFO7= 600.073705669
$$ ##$SFO8= 600.073705669
$$ ##$SOLVENT= <None>
$$ ##$SOLVOLD= <off>
$$ ##$SP= (0..63)
$$ 1 74.54 68.52 120 120 41.18 64.19 120 120 0 41.18 41.18 0 0 120 0 150 150
$$ 120 60.46 58.55 61.86 54.54 150 150 150 150 150 150 28.37 150 120 120 120
$$ 120 120 120 120 120 120 120 120 120 120 120 120 120 120 120 120 120 120
$$ 120 120 120 120 120 120 120 120 120 120 120 120
$$ ##$SPECTR= 0
$$ ##$SPINCNT= 0
$$ ##$SPNAM= (0..63)
$$ <gauss> <Gaus1_270.1000> <Gaus1_180r.1000> <> <> <Sinc1.1000> <Squa100.1000>
$$ <> <Squa100.1000> <gauss> <Sinc1.1000> <Sinc1.1000> <gauss> <gauss> <>
$$ <> <gauss> <gauss> <> <Sinc1.1000> <Sinc1.1000> <Sinc1.1000> <Sinc1.1000>
$$ <gauss> <gauss> <gauss> <gauss> <gauss> <gauss> <Crp60,20,20.10> <Bip720,50,20.1>
$$ <> <> <> <Rsnob.1000> <Gaus1_180r.1000> <Gaus1_180r.1000> <> <> <> <Gaus1_180r.1000>
$$ <Squa100.1000> <> <> <> <> <> <> <> <> <> <> <> <> <> <> <> <> <> <> <>
$$ <> <> <>
$$ ##$SPOAL= (0..63)
$$ 0.5 1 0.5 0.5 0.5 0.5 0.5 0.5 0.5 0.5 0.5 0.5 0.5 0.5 0.5 0.5 0.5 0.5 0.5
$$ 1 1 1 1 0.5 0.5 0.5 0.5 0.5 0.5 0.5 0.5 0.5 0.5 0.5 0.5 0.5 0.5 0.5 0.5
$$ 0.5 0.5 0.5 0.5 0.5 0.5 0.5 0.5 0.5 0.5 0.5 0.5 0.5 0.5 0.5 0.5 0.5 0.5
$$ 0.5 0.5 0.5 0.5 0.5 0.5 0.5
$$ ##$SPOFFS= (0..63)
$$ 0 0 0 0 0 0 0 0 0 0 0 0 0 0 0 0 0 0 0 0 0 0 0 0 0 0 0 0 0 0 0 0 0 0 0 0
$$ 0 0 0 0 0 0 0 0 0 0 0 0 0 0 0 0 0 0 0 0 0 0 0 0 0 0 0 0
$$ ##$SPPEX= (0..63)
$$ 0 0 0 0 0 0 0 0 0 0 0 0 0 0 0 0 0 0 0 0 0 0 0 0 0 0 0 0 0 0 0 0 0 0 0 0
$$ 0 0 0 0 0 0 0 0 0 0 0 0 0 0 0 0 0 0 0 0 0 0 0 0 0 0 0 0
$$ ##$SPW= (0..63)
$$ 0 1.5476e-005 6.8784e-006 0 0 0.0053756 7.4571e-005 0 1.8643e-007 0 0.0053756
$$ 0.0053756 0 0 0 0 0 0 0 4.391865e-005 6.827012e-005 3.187731e-005 0.0001719117
$$ 0 0 0 0 0 0 0.07121 2.9828 0 0 0 7.5198e-005 6.8784e-006 0.00044022 0 0
$$ 0 6.8784e-006 1.8643e-007 0 0 0 0 0 0 0 0 0 0 0 0 0 0 0 0 0 0 0 0 0 0
$$ ##$SUBNAM= (0..9)
$$ <""> <""> <""> <""> <""> <""> <""> <""> <""> <"">
$$ ##$SW= 30.0443861871085
$$ ##$SWIBOX= (0..19)
$$ 0 0 2 0 0 0 0 0 0 0 0 0 0 0 0 0 0 0 0 0
$$ ##$SW_h= 18028.8461538462
$$ ##$SWfinal= 0
$$ ##$SigLockShift= 0
$$ ##$TD= 131072
$$ ##$TD0= 1
$$ ##$TD_INDIRECT= (0..7)
$$ 0 0 0 0 0 0 0 0
$$ ##$TDav= 1
$$ ##$TE= 318
$$ ##$TE1= 300
$$ ##$TE2= 300
$$ ##$TE3= 300
$$ ##$TE4= 300
$$ ##$TEG= 300
$$ ##$TE_MAGNET= 0
$$ ##$TE_PIDX= 0
$$ ##$TE_STAB= (0..9)
$$ 0 0 0 0 0 0 0 0 0 0
$$ ##$TL= (0..7)
$$ 0 120 120 120 120 120 120 120
$$ ##$TOTROT= (0..63)
$$ 0 0 0 0 0 0 0 0 0 0 0 0 0 0 0 0 0 0 0 0 0 0 0 0 0 0 0 0 0 0 0 0 0 0 0 0
$$ 0 0 0 0 0 0 0 0 0 0 0 0 0 0 0 0 0 0 0 0 0 0 0 0 0 0 0 0
$$ ##$TUBE_TYPE= <>
$$ ##$USERA1= <user>
$$ ##$USERA2= <user>
$$ ##$USERA3= <user>
$$ ##$USERA4= <user>
$$ ##$USERA5= <user>
$$ ##$V9= 5
$$ ##$VALIDCODE= -1
$$ ##$VALIST= <valist>
$$ ##$VCLIST= <CCCCCCCCCCCCCCC>
$$ ##$VDLIST= <DDDDDDDDDDDDDDD>
$$ ##$VPLIST= <PPPPPPPPPPPPPPP>
$$ ##$VTLIST= <TTTTTTTTTTTTTTT>
$$ ##$WBST= 1024
$$ ##$WBSW= 50
$$ ##$XGAIN= (0..3)
$$ 0 0 0 0
$$ ##$XL= 0
$$ ##$YL= 0
$$ ##$YMAX_a= 7238153
$$ ##$YMIN_a= -7482122
$$ ##$ZGOPTNS= <>
$$ ##$ZL1= 120
$$ ##$ZL2= 120
$$ ##$ZL3= 120
$$ ##$ZL4= 120
$$ ##END=
$$ 
##$PARAMETERFILE=	(audita.txt, ASCII, C:/Users/peter/Documents/Ambident%20reactivity%20of%20diazine%20oxides%20(e.g.%20PyzNO)/NMR%20data%20files/Compound%2014%20in%20CH2Cl2%20-%20contains%201H-15N%20HMBC/1H/audita.txt, 0)
$$ ##TITLE= Audit trail, TopSpin 3.5 pl 7
$$ ##JCAMPDX= 5.01
$$ ##ORIGIN= Bruker BioSpin GmbH
$$ ##OWNER= AVIII600NMR
$$ $$ C:/Bruker/TopSpin3.5pl7/data/PB/nmr/6A152537/10/audita.txt
$$ ##AUDIT TRAIL=  $$ (NUMBER, WHEN, WHO, WHERE, PROCESS, VERSION, WHAT)
$$ (   1,<2018-08-24 12:55:51.280 +0100>,<AVIII600NMR>,<AVIII600NMR-PC>,<go4>,<TopSpin 3.5.7>,
$$       <created by zg
$$ 	started at 2018-08-24 12:54:47.476 +0100,
$$ 	POWCHK enabled, PULCHK disabled,
$$        configuration hash MD5:
$$        4F BE B4 D3 A1 80 6E 95 0A 07 3F 27 4A 52 36 44
$$        data hash MD5: 128K
$$        7C 65 EA 95 10 88 F6 FD 5D E5 F8 3D 5D 48 20 E9>)
$$ (   2,<2018-08-24 12:55:51.358 +0100>,<AVIII600NMR>,<AVIII600NMR-PC>,<audit>,<TopSpin 3.5.7>,
$$       <user comment:
$$        ICON-NMR User ID: PB
$$        data hash MD5: 128K
$$        7C 65 EA 95 10 88 F6 FD 5D E5 F8 3D 5D 48 20 E9>)
$$ ##END=
$$ 
$$ $$ hash MD5
$$ $$ 95 DE AC 8D D2 03 60 3B C0 EB F5 E8 AA A7 03 78
$$ 
##$PARAMETERFILE=	(auditp.txt, ASCII, C:/Users/peter/Documents/Ambident%20reactivity%20of%20diazine%20oxides%20(e.g.%20PyzNO)/NMR%20data%20files/Compound%2014%20in%20CH2Cl2%20-%20contains%201H-15N%20HMBC/1H/pdata/1/auditp.txt, 0)
$$ ##TITLE= Audit trail, TopSpin 3.5 pl 7
$$ ##JCAMPDX= 5.01
$$ ##ORIGIN= Bruker BioSpin GmbH
$$ ##OWNER= AVIII600NMR
$$ $$ C:/Bruker/TopSpin3.5pl7/data/PB/nmr/6A152537/10/pdata/1/auditp.txt
$$ ##AUDIT TRAIL=  $$ (NUMBER, WHEN, WHO, WHERE, PROCESS, VERSION, WHAT)
$$ (   1,<2018-08-24 12:55:51.280 +0100>,<AVIII600NMR>,<AVIII600NMR-PC>,<go4>,<TopSpin 3.5.7>,
$$       <created by zg
$$ 	started at 2018-08-24 12:54:47.476 +0100,
$$ 	POWCHK enabled, PULCHK disabled,
$$        configuration hash MD5:
$$        4F BE B4 D3 A1 80 6E 95 0A 07 3F 27 4A 52 36 44
$$        data hash MD5: 128K
$$        7C 65 EA 95 10 88 F6 FD 5D E5 F8 3D 5D 48 20 E9>)
$$ (   2,<2018-08-24 12:55:51.358 +0100>,<AVIII600NMR>,<AVIII600NMR-PC>,<audit>,<TopSpin 3.5.7>,
$$       <user comment:
$$        ICON-NMR User ID: PB
$$        data hash MD5: 128K
$$        7C 65 EA 95 10 88 F6 FD 5D E5 F8 3D 5D 48 20 E9>)
$$ (   3,<2018-08-24 12:55:52.185 +0100>,<AVIII600NMR>,<AVIII600NMR-PC>,<proc1d>,<TopSpin 3.5.7>,
$$       <Start of raw data processing
$$        ef LB = 0.1 FT_mod = 6 PKNL = 1 SI = 128K 
$$        data hash MD5: 128K
$$        55 3E 92 6B 40 29 42 22 F7 68 D8 FA 5C A3 7D 4B>)
$$ (   4,<2018-08-24 12:55:56.303 +0100>,<AVIII600NMR>,<AVIII600NMR-PC>,<proc1d>,<TopSpin 3.5.7>,
$$       <apk0 
$$        data hash MD5: 128K
$$        F3 4F 41 D9 5F 5F 26 9A CE 11 22 74 77 47 86 1A>)
$$ (   5,<2018-08-24 12:55:56.397 +0100>,<AVIII600NMR>,<AVIII600NMR-PC>,<proc1d>,<TopSpin 3.5.7>,
$$       <abs ABSG = 2 
$$        data hash MD5: 128K
$$        3A 6B A4 42 FF 6D CE 2E F2 D9 42 C3 CD 0B 7F F1>)
$$ ##END=
$$ 
$$ $$ hash MD5
$$ $$ 97 A5 57 4C 73 13 5E 4B 17 DB 8E 8B 77 C8 6D F5
$$ 
##$PARAMETERFILE=	(format.temp, ASCII, C:/Users/peter/Documents/Ambident%20reactivity%20of%20diazine%20oxides%20(e.g.%20PyzNO)/NMR%20data%20files/Compound%2014%20in%20CH2Cl2%20-%20contains%201H-15N%20HMBC/1H/format.temp, 0)
$$ EDIT_PAR COMMAND FILE
$$ 
$$ DI_MODE         LONG
$$ ED_ENTRY        ACQU
$$ ORDER           FILE
$$ 
$$ 
$$ HEADER		"F2 - Acquisition Parameters"
$$ T_NAME		Date_
$$ 		TYPE	R64
$$ 		CLASS	ACQU
$$ 		SUBRANGE 0.0 50000000
$$ 		REL	"Date_=itodate(DATE)"
$$ 		INV_REL	"DATE=datetoi(Date_,DATE)"
$$ 		FORMAT	"%14.0f"
$$ 		TEXT	" "
$$ END
$$ T_NAME		Time
$$ 		TYPE	R32
$$ 		CLASS	ACQU
$$ 		SUBRANGE 0.0 1000000
$$ 		REL	"Time=itotime(DATE)"
$$ 		INV_REL	"DATE=timetoi(Time,DATE)"
$$ 		FORMAT	"%14.2f h"
$$ 		TEXT	" "
$$ END
$$ NAME		INSTRUM
$$ 		TEXT	" "
$$ END
$$ NAME		PROBHD
$$ 		FORMAT	"%14.14s"
$$ 		TEXT	" "
$$ END
$$ NAME		PULPROG
$$ 		TEXT	" "
$$ END
$$ NAME		TD
$$ 		TEXT	" "
$$ END
$$ NAME		SOLVENT
$$ 		TEXT	" "
$$ END
$$ NAME		NS
$$ 		TEXT	" "
$$ END
$$ NAME		DS
$$ 		TEXT	" "
$$ END
$$ T_NAME		SWH
$$ 		TYPE	R32
$$ 		CLASS	ACQU
$$ 		SUBRANGE 0.0 1e8
$$ 		REL	"SWH=SW*SFO1"
$$ 		INV_REL "SW=SWH/SFO1"
$$ 		UNIT	"Hz"
$$ 		FORMAT	"%14.3f Hz"
$$ 		TEXT	" "
$$ END
$$ T_NAME          FIDRES
$$                 TYPE    R32
$$                 CLASS   ACQU
$$                 SUBRANGE 0.0 100000
$$                 REL     "FIDRES=2*SW*SFO1/TD"
$$                 INV_REL "TD = nextpow(2*SW*SFO1/FIDRES)"
$$ 		UNIT	"Hz"
$$ 		FORMAT	"%14.6f Hz"
$$ 		TEXT	" "
$$ END
$$ T_NAME          AQ
$$ 		TYPE	R32
$$ 		CLASS	ACQU
$$ 		SUBRANGE 0.0 1000
$$ 		REL	"AQ=aqcalc(SW,SFO1,TD,DIGTYP)"
$$ 		INV_REL	"TD=tdcalc(SW,SFO1,1.0e6*AQ,DIGTYP)"
$$ 		UNIT	"sec"
$$ 		FORMAT	"%14.7f sec"
$$ 		TEXT	" "
$$ END
$$ NAME		RG
$$ 		TEXT	" "
$$ END
$$ T_NAME          DW
$$ 		TYPE	R32
$$ 		CLASS	ACQU
$$ 		SUBRANGE 0.0 1000000
$$ 		REL	"DW=1/(2*SW*SFO1)"
$$ 		INV_REL	"SW=1000000/(2*(0.005+DW)*SFO1)"
$$ 		UNIT	"usec"
$$ 		FORMAT	"%14.3lf usec"
$$ 		TEXT	" "
$$ END
$$ NAME		DE
$$ 		FORMAT	"%14.2f usec"
$$ 		TEXT	" "
$$ END
$$ NAME		TE
$$ 		FORMAT	"%14.1f K"
$$ 		TEXT	" "
$$ END
$$ T_NAME		D1
$$ 		TYPE	R32
$$ 		CLASS	ACQU
$$ 		SUBRANGE 0.0 1e38
$$ 		REL	"D1=D[1]"
$$ 		INV_REL	"D[1]=D1"
$$ 		UNIT	"sec"
$$ 		FORMAT	"%14.8f sec"
$$ 		TEXT	" "
$$ END
$$ NAME		TD0
$$ 		TEXT	" "
$$ END
$$ NAME		SFO1
$$ 		FORMAT	"%14.7f MHz"
$$ 		TEXT	" "
$$ END
$$ NAME		NUC1
$$ 		NONEDIT
$$ 		TEXT	" "
$$ END
$$ T_NAME		P1
$$ 		TYPE	R32
$$ 		CLASS	ACQU
$$ 		SUBRANGE 0.0 1.0e10
$$ 		REL	"P1=P[1]"
$$ 		INV_REL	"P[1]=P1"
$$ 		UNIT	"usec"
$$ 		FORMAT	"%14.2f usec"
$$ 		TEXT	" "
$$ END
$$ T_NAME		PLW1
$$ 		TYPE	R32
$$ 		CLASS	ACQU
$$ 		REL	"PLW1=PLW[1]"
$$ 		INV_REL	"PLW[1]=PLW1"
$$ 		UNIT	"W"
$$ 		FORMAT	"%14.8f W"
$$ 		TEXT	"power PLW1 "
$$ END
$$ 
##$PARAMETERFILE=	(intrng, ASCII, C:/Users/peter/Documents/Ambident%20reactivity%20of%20diazine%20oxides%20(e.g.%20PyzNO)/NMR%20data%20files/Compound%2014%20in%20CH2Cl2%20-%20contains%201H-15N%20HMBC/1H/pdata/1/intrng, 0)
$$ P 0
$$ 7.904185   7.696739
$$ 6.982484   6.232470
$$ 5.224123   4.353997
$$ 
##$PARAMETERFILE=	(parm.txt, ASCII, C:/Users/peter/Documents/Ambident%20reactivity%20of%20diazine%20oxides%20(e.g.%20PyzNO)/NMR%20data%20files/Compound%2014%20in%20CH2Cl2%20-%20contains%201H-15N%20HMBC/1H/pdata/1/parm.txt, 0)
$$ 
$$ Current Data Parameters
$$ NAME           6A152537              
$$ EXPNO                10              
$$ PROCNO                1              
$$ 
$$ F2 - Acquisition Parameters
$$ Date_          20180824              
$$ Time              12.55 h            
$$ INSTRUM        aviii600              
$$ PROBHD   Z150357_0005 (              
$$ PULPROG            zg30              
$$ TD               131072              
$$ SOLVENT            None              
$$ NS                   16              
$$ DS                    0              
$$ SWH           18028.846 Hz           
$$ FIDRES         0.275098 Hz           
$$ AQ            3.6350634 sec          
$$ RG                   10              
$$ DW               27.733 usec         
$$ DE                55.73 usec         
$$ TE                318.0 K            
$$ D1           0.10000000 sec          
$$ TD0                   1              
$$ SFO1        600.0737057 MHz          
$$ NUC1                 1H              
$$ P1                11.30 usec         
$$ PLW1        14.60000038 W            
$$ 
$$ F2 - Processing parameters
$$ SI               131072              
$$ SF          600.0700000 MHz          
$$ WDW                  EM              
$$ SSB      0              
$$ LB                 0.10 Hz           
$$ GB       0              
$$ PC                 1.00              
$$ 
##$PARAMETERFILE=	(procs, ASCII, C:/Users/peter/Documents/Ambident%20reactivity%20of%20diazine%20oxides%20(e.g.%20PyzNO)/NMR%20data%20files/Compound%2014%20in%20CH2Cl2%20-%20contains%201H-15N%20HMBC/1H/pdata/1/procs, 0)
$$ ##TITLE= Parameter file, TopSpin 3.5 pl 7
$$ ##JCAMPDX= 5.0
$$ ##DATATYPE= Parameter Values
$$ ##NPOINTS= 9	$$ modification sequence number
$$ ##ORIGIN= Bruker BioSpin GmbH
$$ ##OWNER= AVIII600NMR
$$ $$ 2018-08-24 12:55:56.459 +0100  AVIII600NMR@AVIII600NMR-PC
$$ $$ C:/Bruker/TopSpin3.5pl7/data/PB/nmr/6A152537/10/pdata/1/procs
$$ $$ process C:\Bruker\TopSpin3.5pl7\prog\mod\peak.exe
$$ ##$ABSF1= 21.19768
$$ ##$ABSF2= -8.846891
$$ ##$ABSG= 2
$$ ##$ABSL= 50
$$ ##$ALPHA= 0
$$ ##$AQORDER= 0
$$ ##$ASSFAC= 0
$$ ##$ASSFACI= 0
$$ ##$ASSFACX= 0
$$ ##$ASSWID= 0
$$ ##$AUNMP= <proc_1dconlf>
$$ ##$AXLEFT= 0
$$ ##$AXNAME= <>
$$ ##$AXNUC= <1H>
$$ ##$AXRIGHT= 0
$$ ##$AXTYPE= 0
$$ ##$AXUNIT= <>
$$ ##$AZFE= 0.05
$$ ##$AZFW= 0.05
$$ ##$BCFW= 0
$$ ##$BC_mod= 0
$$ ##$BYTORDP= 0
$$ ##$COROFFS= 0
$$ ##$CY= 15
$$ ##$DATMOD= 1
$$ ##$DC= 0
$$ ##$DFILT= <>
$$ ##$DTYPP= 0
$$ ##$ERETIC= no
$$ ##$F1P= 8.08909361356612
$$ ##$F2P= -0.441223288012697
$$ ##$FCOR= 0.5
$$ ##$FTSIZE= 131072
$$ ##$FT_mod= 6
$$ ##$GAMMA= 0
$$ ##$GB= 0
$$ ##$INTBC= 1
$$ ##$INTSCL= 1
$$ ##$ISEN= 256
$$ ##$LB= 0.1
$$ ##$LEV0= 0
$$ ##$LPBIN= 0
$$ ##$MAXI= 10000
$$ ##$MC2= 0
$$ ##$MEAN= 0
$$ ##$ME_mod= 0
$$ ##$MI= 0.5
$$ ##$MddCEXP= no
$$ ##$MddCT_SP= no
$$ ##$MddF180= no
$$ ##$MddLAMBDA= 0
$$ ##$MddMEMORY= 0
$$ ##$MddMERGE= 0
$$ ##$MddNCOMP= 0
$$ ##$MddNITER= 0
$$ ##$MddNOISE= 0
$$ ##$MddPHASE= 0
$$ ##$MddSEED= 0
$$ ##$MddSRSIZE= 0
$$ ##$Mdd_CsALG= 0
$$ ##$Mdd_CsLAMBDA= 0
$$ ##$Mdd_CsNITER= 0
$$ ##$Mdd_CsNORM= 0
$$ ##$Mdd_CsVE= no
$$ ##$Mdd_CsZF= 0
$$ ##$Mdd_LrLAMBDA= 0
$$ ##$Mdd_LrNITER= 0
$$ ##$Mdd_LrRANK= 0
$$ ##$Mdd_LrZF= 0
$$ ##$Mdd_mod= 0
$$ ##$NCOEF= 0
$$ ##$NC_proc= -1
$$ ##$NLEV= 6
$$ ##$NOISF1= 14.58333
$$ ##$NOISF2= 12.58333
$$ ##$NSP= 0
$$ ##$NTH_PI= 0
$$ ##$NZP= 0
$$ ##$OFFSET= 21.19768
$$ ##$PC= 1
$$ ##$PHC0= -18.8
$$ ##$PHC1= 0
$$ ##$PH_mod= 1
$$ ##$PKNL= yes
$$ ##$PPARMOD= 0
$$ ##$PPDIAG= 0
$$ ##$PPIPTYP= 0
$$ ##$PPMPNUM= 2147483647
$$ ##$PPRESOL= 1
$$ ##$PSCAL= 0
$$ ##$PSIGN= 0
$$ ##$PYNMP= <proc.py>
$$ ##$RDF1= 0
$$ ##$RDF2= 0
$$ ##$RDFWHM= 0
$$ ##$RDINT= 0
$$ ##$RDPOS= 0
$$ ##$REVERSE= no
$$ ##$SF= 600.07
$$ ##$SI= 131072
$$ ##$SIGF1= 0.7
$$ ##$SIGF2= 0.6
$$ ##$SINO= 400
$$ ##$SIOLD= 131072
$$ ##$SPECTYP= <>
$$ ##$SREF_mod= 1
$$ ##$SREGLST= <1H.C6D6>
$$ ##$SSB= 0
$$ ##$STSI= 131072
$$ ##$STSR= 0
$$ ##$SW_p= 18028.8461538487
$$ ##$SYMM= 0
$$ ##$S_DEV= 0
$$ ##$TDeff= 131072
$$ ##$TDoff= 0
$$ ##$TI= <>
$$ ##$TILT= no
$$ ##$TM1= 0
$$ ##$TM2= 0
$$ ##$TOPLEV= 0
$$ ##$USERP1= <user>
$$ ##$USERP2= <user>
$$ ##$USERP3= <user>
$$ ##$USERP4= <user>
$$ ##$USERP5= <user>
$$ ##$WDW= 1
$$ ##$XDIM= 8192
$$ ##$YMAX_p= 509958191
$$ ##$YMIN_p= -10133
$$ ##END=
$$ 
##$PARAMETERFILE=	(pulseprogram, ASCII, C:/Users/peter/Documents/Ambident%20reactivity%20of%20diazine%20oxides%20(e.g.%20PyzNO)/NMR%20data%20files/Compound%2014%20in%20CH2Cl2%20-%20contains%201H-15N%20HMBC/1H/pulseprogram, 0)
$$ # 1 "C:/Bruker/TopSpin3.5pl7/exp/stan/nmr/lists/pp/zg30"
$$ ;zg30
$$ ;avance-version (12/01/11)
$$ ;1D sequence
$$ ;using 30 degree flip angle
$$ ;
$$ ;$CLASS=HighRes
$$ ;$DIM=1D
$$ ;$TYPE=
$$ ;$SUBTYPE=
$$ ;$COMMENT=
$$ ;$RECOMMEND=y
$$ 
$$ 
$$ # 1 "C:/Bruker/TopSpin3.5pl7/exp/stan/nmr/lists/pp/Avance.incl" 1
$$ ;Avance3.incl
$$ ;   for AV III
$$ ;
$$ ;avance-version (13/06/17)
$$ ;
$$ ;$CLASS=HighRes Incl
$$ ;$COMMENT=
$$ # 169 "C:/Bruker/TopSpin3.5pl7/exp/stan/nmr/lists/pp/Avance.incl"
$$ ;$Id: Avance3.incl,v 1.10.2.2 2013/08/30 09:43:33 ber Exp $
$$ # 14 "C:/Bruker/TopSpin3.5pl7/exp/stan/nmr/lists/pp/zg30" 2
$$ 
$$ 
$$ # 17 "C:/Bruker/TopSpin3.5pl7/exp/stan/nmr/lists/pp/zg30"
$$ "acqt0=-p1*0.66/3.1416"
$$ 
$$ 
$$ # 1 "mc_line 20 file C:/Bruker/TopSpin3.5pl7/exp/stan/nmr/lists/pp/zg30 exp. def. part of mc cmd. before ze"
$$ ; dimension 1D; AQ_mode 
$$ define delay MCWRK
$$ define delay MCREST
$$ "MCREST = 30m - 30m"
$$ "MCWRK = 0.333333*30m"
$$ 
$$     dccorr
$$ # 20 "C:/Bruker/TopSpin3.5pl7/exp/stan/nmr/lists/pp/zg30"
$$ 1 ze
$$ # 1 "mc_line 20 file C:/Bruker/TopSpin3.5pl7/exp/stan/nmr/lists/pp/zg30 exp. def. of mc cmd. after ze"
$$ # 21 "C:/Bruker/TopSpin3.5pl7/exp/stan/nmr/lists/pp/zg30"
$$ # 1 "mc_line 21 file C:/Bruker/TopSpin3.5pl7/exp/stan/nmr/lists/pp/zg30 exp. start label for mc cmd."
$$ 2 MCWRK  * 2
$$ LBLF0, MCWRK
$$   MCREST
$$ # 22 "C:/Bruker/TopSpin3.5pl7/exp/stan/nmr/lists/pp/zg30"
$$   d1
$$   p1*0.33 ph1
$$   go=2 ph31
$$ # 1 "mc_line 25 file C:/Bruker/TopSpin3.5pl7/exp/stan/nmr/lists/pp/zg30 exp. mc cmd. in line"
$$   MCWRK wr #0
$$   MCWRK zd
$$   lo to LBLF0 times td0
$$ 
$$ # 26 "C:/Bruker/TopSpin3.5pl7/exp/stan/nmr/lists/pp/zg30"
$$ exit
$$ # 29 "C:/Bruker/TopSpin3.5pl7/exp/stan/nmr/lists/pp/zg30"
$$ ph1=0 2 2 0 1 3 3 1
$$ ph31=0 2 2 0 1 3 3 1
$$ 
$$ 
$$ ;pl1 : f1 channel - power level for pulse (default)
$$ ;p1 : f1 channel -  90 degree high power pulse
$$ ;d1 : relaxation delay; 1-5 * T1
$$ ;ns: 1 * n, total number of scans: NS * TD0
$$ # 40 "C:/Bruker/TopSpin3.5pl7/exp/stan/nmr/lists/pp/zg30"
$$ ;$Id: zg30,v 1.12 2012/01/31 17:49:31 ber Exp $
$$ 
##$PARAMETERFILE=	(title, ASCII, C:/Users/peter/Documents/Ambident%20reactivity%20of%20diazine%20oxides%20(e.g.%20PyzNO)/NMR%20data%20files/Compound%2014%20in%20CH2Cl2%20-%20contains%201H-15N%20HMBC/1H/pdata/1/title, 0)
$$ Analyst LB
$$ Instrument Name GH003107
$$ Kevin Sheehy
$$ PB-233
$$ Cryoprobe BB-H&F, 300K
$$ 
##$PARAMETERFILE=	(uxnmr.par, ASCII, C:/Users/peter/Documents/Ambident%20reactivity%20of%20diazine%20oxides%20(e.g.%20PyzNO)/NMR%20data%20files/Compound%2014%20in%20CH2Cl2%20-%20contains%201H-15N%20HMBC/1H/uxnmr.par, 0)
$$ ##TITLE= Parameter file, TopSpin 3.5 pl 7
$$ ##JCAMPDX= 5.0
$$ ##DATATYPE= Parameter Values
$$ ##NPOINTS= 147	$$ modification sequence number
$$ ##ORIGIN= Bruker BioSpin GmbH
$$ ##OWNER= nmrsu
$$ $$ 2017-10-03 16:37:12.575 +0100  NMRSU@AVIII600NMR-PC
$$ $$ C:/Bruker/TopSpin3.5pl7/conf/instr/aviii600/uxnmr.par
$$ $$ process C:\Bruker\TopSpin3.5pl7\prog\mod\cfserverav3.exe
$$ ##$ACB= 0
$$ ##$ACBTAT= (0..23)
$$ 0 72 88 50 88 0 0 0 0 0 0 0 0 0 0 0 0 0 0 0 0 0 0 0
$$ ##$ACBTBA= (0..23)
$$ 0 0 0 0 0 0 0 0 0 0 0 0 0 0 0 0 0 0 0 0 0 0 0 0
$$ ##$ACBTBLK= (0..23)
$$ 0 34 33 0 35 0 0 0 0 0 0 0 0 0 0 0 0 0 0 0 0 0 0 0
$$ ##$ACBTCTL= (0..23)
$$ 0 6 6 6 6 0 0 0 0 0 0 0 0 0 0 0 0 0 0 0 0 0 0 0
$$ ##$ACBTDI= (0..23)
$$ 0 -1779670019 -1779670019 -1779670019 -1779670020 0 0 0 0 0 0 0 0 0 0 0
$$ 0 0 0 0 0 0 0 0
$$ ##$ACBTDM= (0..23)
$$ 0 25 10 10 10 0 0 0 0 0 0 0 0 0 0 0 0 0 0 0 0 0 0 0
$$ ##$ACBTFHI= (0..23)
$$ 0 600 365 92 365 0 0 0 0 0 0 0 0 0 0 0 0 0 0 0 0 0 0 0
$$ ##$ACBTFL= (0..23)
$$ 0 248 248 88 248 0 0 0 0 0 0 0 0 0 0 0 0 0 0 0 0 0 0 0
$$ ##$ACBTFLO= (0..23)
$$ 0 180 6 30 6 0 0 0 0 0 0 0 0 0 0 0 0 0 0 0 0 0 0 0
$$ ##$ACBTINP= (0..23)
$$ 0 2 1 16 3 0 0 0 0 0 0 0 0 0 0 0 0 0 0 0 0 0 0 0
$$ ##$ACBTOUT= (0..23)
$$ 0 1 2 3 1 0 0 0 0 0 0 0 0 0 0 0 0 0 0 0 0 0 0 0
$$ ##$ACBTPO= (0..23)
$$ 0 100000 300000 150000 300000 0 0 0 0 0 0 0 0 0 0 0 0 0 0 0 0 0 0 0
$$ ##$ACBTPW= (0..23)
$$ 0 100 100 5 100 0 0 0 0 0 0 0 0 0 0 0 0 0 0 0 0 0 0 0
$$ ##$ACBTSB= (0..23)
$$ 0 0 0 0 0 0 0 0 0 0 0 0 0 0 0 0 0 0 0 0 0 0 0 0
$$ ##$ACBTSDT= (0..23)
$$ 0 2 2 2 2 0 0 0 0 0 0 0 0 0 0 0 0 0 0 0 0 0 0 0
$$ ##$ACBTY= <no>
$$ ##$AMPDFLT= no
$$ ##$AQSBDCH= (0..95)
$$ 0 0 0 0 0 0 0 0 255 255 255 255 255 255 255 255 255 255 255 255 255 255
$$ 255 255 255 255 255 255 255 255 255 255 255 255 255 255 255 255 255 255
$$ 255 255 255 255 255 255 255 255 255 255 255 255 255 255 255 255 255 255
$$ 255 255 255 255 255 255 255 255 255 255 255 255 255 255 255 255 255 255
$$ 255 255 255 255 255 255 255 255 255 255 255 255 255 255 255 255 255 255
$$ 255 255
$$ ##$AQSBDHW= (0..95)
$$ 4 1 8 8 8 0 0 0 255 255 255 255 255 255 255 255 255 255 255 255 255 255
$$ 255 255 255 255 255 255 255 255 255 255 255 255 255 255 255 255 255 255
$$ 255 255 255 255 255 255 255 255 255 255 255 255 255 255 255 255 255 255
$$ 255 255 255 255 255 255 255 255 255 255 255 255 255 255 255 255 255 255
$$ 255 255 255 255 255 255 255 255 255 255 255 255 255 255 255 255 255 255
$$ 255 255
$$ ##$AQSBDID= (0..95)
$$ 82 88 83 83 83 80 66 66 255 255 255 255 255 255 255 255 255 255 255 255
$$ 255 255 255 255 255 255 255 255 255 255 255 255 255 255 255 255 255 255
$$ 255 255 255 255 255 255 255 255 255 255 255 255 255 255 255 255 255 255
$$ 255 255 255 255 255 255 255 255 255 255 255 255 255 255 255 255 255 255
$$ 255 255 255 255 255 255 255 255 255 255 255 255 255 255 255 255 255 255
$$ 255 255 255 255
$$ ##$AQSBDNO= (0..95)
$$ 1 1 1 2 3 1 1 1 255 255 255 255 255 255 255 255 255 255 255 255 255 255
$$ 255 255 255 255 255 255 255 255 255 255 255 255 255 255 255 255 255 255
$$ 255 255 255 255 255 255 255 255 255 255 255 255 255 255 255 255 255 255
$$ 255 255 255 255 255 255 255 255 255 255 255 255 255 255 255 255 255 255
$$ 255 255 255 255 255 255 255 255 255 255 255 255 255 255 255 255 255 255
$$ 255 255
$$ ##$AQSBDSL= (0..95)
$$ 2 3 4 5 6 21 255 1 255 255 255 255 255 255 255 255 255 255 255 255 255
$$ 255 255 255 255 255 255 255 255 255 255 255 255 255 255 255 255 255 255
$$ 255 255 255 255 255 255 255 255 255 255 255 255 255 255 255 255 255 255
$$ 255 255 255 255 255 255 255 255 255 255 255 255 255 255 255 255 255 255
$$ 255 255 255 255 255 255 255 255 255 255 255 255 255 255 255 255 255 255
$$ 255 255 255
$$ ##$AQSBDTY= (0..95)
$$ 66 192 25 25 25 207 209 7 255 255 255 255 255 255 255 255 255 255 255 255
$$ 255 255 255 255 255 255 255 255 255 255 255 255 255 255 255 255 255 255
$$ 255 255 255 255 255 255 255 255 255 255 255 255 255 255 255 255 255 255
$$ 255 255 255 255 255 255 255 255 255 255 255 255 255 255 255 255 255 255
$$ 255 255 255 255 255 255 255 255 255 255 255 255 255 255 255 255 255 255
$$ 255 255 255 255
$$ ##$AQSBUAD= (0..95)
$$ 16 52 36 37 38 33 32 32 255 255 255 255 255 255 255 255 255 255 255 255
$$ 255 255 255 255 255 255 255 255 255 255 255 255 255 255 255 255 255 255
$$ 255 255 255 255 255 255 255 255 255 255 255 255 255 255 255 255 255 255
$$ 255 255 255 255 255 255 255 255 255 255 255 255 255 255 255 255 255 255
$$ 255 255 255 255 255 255 255 255 255 255 255 255 255 255 255 255 255 255
$$ 255 255 255 255
$$ ##$AQSECL= (0..95)
$$ 4 2 2 2 2 1 2 255 255 255 255 255 255 255 255 255 255 255 255 255 255 255
$$ 255 255 255 255 255 255 255 255 255 255 255 255 255 255 255 255 255 255
$$ 255 255 255 255 255 255 255 255 255 255 255 255 255 255 255 255 255 255
$$ 255 255 255 255 255 255 255 255 255 255 255 255 255 255 255 255 255 255
$$ 255 255 255 255 255 255 255 255 255 255 255 255 255 255 255 255 255 255
$$ 255 255
$$ ##$AQSECLS= (0..95)
$$ 3 1 2 2 2 0 3 255 255 255 255 255 255 255 255 255 255 255 255 255 255 255
$$ 255 255 255 255 255 255 255 255 255 255 255 255 255 255 255 255 255 255
$$ 255 255 255 255 255 255 255 255 255 255 255 255 255 255 255 255 255 255
$$ 255 255 255 255 255 255 255 255 255 255 255 255 255 255 255 255 255 255
$$ 255 255 255 255 255 255 255 255 255 255 255 255 255 255 255 255 255 255
$$ 255 255
$$ ##$AQSETH1= <no>
$$ ##$AQSETH2= <no>
$$ ##$AQSSPLT= no
$$ ##$ATT19F= (0..1)
$$ 0 0
$$ ##$ATT1H= (0..1)
$$ 0 0
$$ ##$ATT3H= (0..1)
$$ 0 0
$$ ##$ATTX= (0..1)
$$ 0 0
$$ ##$ATTY= (0..1)
$$ 0 0
$$ ##$ATTZ= (0..1)
$$ 0 0
$$ ##$BACSAIR= yes
$$ ##$BACSCAP= 596
$$ ##$BACSDEL= 0
$$ ##$BACSFCM= no
$$ ##$BACSOPT= <>
$$ ##$BACSTY= <tty04>
$$ ##$BARPTY= <no>
$$ ##$BFREQ= 600.07
$$ ##$BGAETH= (0..9)
$$ <no> <no> <no> <no> <no> <no> <no> <no> <no> <no>
$$ ##$BIRDS= yes
$$ ##$BMPC= 0
$$ ##$BMPCTY= <no>
$$ ##$BPSUTY= <no>
$$ ##$BSMS= 2
$$ ##$BSMS19FLock= no
$$ ##$BSMSETH= <149.236.99.20>
$$ ##$BSMSTY= <no>
$$ ##$BgaChFac2= (0..7)
$$ 0 0 0 0 0 0 0 0
$$ ##$BgaChMap= (0..7)
$$ 0 0 0 0 0 0 0 0
$$ ##$BgaChMaxv= (0..7)
$$ 0 0 0 0 0 0 0 0
$$ ##$BgaChRouting= (0..63)
$$ 0 0 0 0 0 0 0 0 0 0 0 0 0 0 0 0 0 0 0 0 0 0 0 0 0 0 0 0 0 0 0 0 0 0 0 0
$$ 0 0 0 0 0 0 0 0 0 0 0 0 0 0 0 0 0 0 0 0 0 0 0 0 0 0 0 0
$$ ##$BgaChShimMap= (0..7)
$$ 0 0 0 0 0 0 0 0
$$ ##$BgaChShimMaxv= (0..7)
$$ 0 0 0 0 0 0 0 0
$$ ##$BlaEth= (0..9)
$$ <149.236.99.253> <149.236.99.252> <no> <no> <no> <no> <no> <no> <> <>
$$ ##$BlaNam= (0..9)
$$ <BLAXH2H300/100/150 E 200-600MHZ> <BLAX300 E 6-365MHZ> <> <> <> <> <> <>
$$ <> <>
$$ ##$BlaPN= (0..9)
$$ <W1345096> <W1345092> <> <> <> <> <> <> <> <>
$$ ##$BlaSN= (0..9)
$$ <0236> <0075> <> <> <> <> <> <> <> <>
$$ ##$BsmsAuxEth= <no>
$$ ##$CFASMOD= (0..7)
$$ 1 1 1 1 1 1 1 1
$$ ##$CFASMUL= (0..7)
$$ 1 1 1 1 1 1 1 1
$$ ##$CNFTXDR= (0..7)
$$ 6 6 6 0 0 0 0 0
$$ ##$COMDIG2= 0
$$ ##$CPDBTY= <no>
$$ ##$CRCOTY= <tty01>
$$ ##$CSW1= (0..31)
$$ 2 2 0 16 3 3 0 0 0 0 0 0 0 0 0 0 0 0 0 0 0 0 0 0 0 0 0 0 0 0 0 0
$$ ##$CSW2= (0..31)
$$ 1 1 0 0 0 0 0 0 0 0 0 0 0 0 0 0 0 0 0 0 0 0 0 0 0 0 0 0 0 0 0 0
$$ ##$CSWNUM= (0..7)
$$ 4 3 0 0 0 0 0 0
$$ ##$ConsolePnSn= <>
$$ ##$CryoProAccPnSn= <>
$$ ##$Ctb1Eth= <no>
$$ ##$CubeEth= (0..7)
$$ <no> <no> <no> <no> <no> <no> <no> <no>
$$ ##$CustRegisterNo= <>
$$ ##$DATSTAT= no
$$ ##$DIGI140= (0..7)
$$ 0 0 0 0 0 0 0 0
$$ ##$DIGIB12= (0..7)
$$ 0 0 0 0 0 0 0 0
$$ ##$DIGIB16= (0..7)
$$ 0 0 0 0 0 0 0 0
$$ ##$DIGIFA= (0..7)
$$ 0 0 0 0 0 0 0 0
$$ ##$DIGIFOURIER= 0
$$ ##$DIGIHA= (0..7)
$$ 0 0 0 0 0 0 0 0
$$ ##$DIGIHAF= (0..7)
$$ 0 0 0 0 0 0 0 0
$$ ##$DIGIHRD= (0..7)
$$ 0 0 0 0 0 0 0 0
$$ ##$DIGIIA= (0..7)
$$ 0 0 0 0 0 0 0 0
$$ ##$DIGIO16= (0..7)
$$ 0 0 0 0 0 0 0 0
$$ ##$DIGISA= (0..7)
$$ 0 0 0 0 0 0 0 0
$$ ##$DIGISAF= (0..7)
$$ 0 0 0 0 0 0 0 0
$$ ##$DIGISL= (0..7)
$$ 0 0 0 0 0 0 0 0
$$ ##$DIGITYI= (0..7)
$$ 0 0 0 0 0 0 0 0
$$ ##$DIGITYP= (0..7)
$$ 0 0 0 0 0 0 0 0
$$ ##$DIGITZ= 0
$$ ##$DPPFAC= 1
$$ ##$DRMSETH= <no>
$$ ##$DRU= yes
$$ ##$DRUETH= (0..33)
$$ <no> <149.236.99.89> <no> <no> <no> <no> <no> <no> <no> <no> <no> <no>
$$ <no> <no> <no> <no> <no> <no> <no> <no> <no> <no> <no> <no> <no> <no> <no>
$$ <no> <no> <no> <no> <no> <no> <>
$$ ##$Description= <Avance III>
$$ ##$DppType= 0
$$ ##$FCUMEM= (0..7)
$$ 16777208 16777208 16777208 0 0 0 0 0
$$ ##$FCUPAL= (0..7)
$$ 0 0 0 0 0 0 0 0
$$ ##$FGSVTY= <no>
$$ ##$FQMIX= 0
$$ ##$FUNCMOD= <>
$$ ##$FourPeriBdEth= <no>
$$ ##$FourShimBdEth= <no>
$$ ##$FourierPicsCon= no
$$ ##$GCUTYPE= 10
$$ ##$GCUTYPE2= 0
$$ ##$GPREDEL= 0
$$ ##$GPSCUTY= <no>
$$ ##$GRADRES= 5
$$ ##$GTUTY= <no>
$$ ##$GcConn= (0..1)
$$ 1 0
$$ ##$GradAmpGain= (0..7)
$$ 0 0 0 0 0 0 0 0
$$ ##$GradAmpMaxCurX= (0..7)
$$ 0 0 0 0 0 0 0 0
$$ ##$GradAmpMaxCurY= (0..7)
$$ 0 0 0 0 0 0 0 0
$$ ##$GradAmpMaxCurZ= (0..7)
$$ 9.99999904632568 0 0 0 0 0 0 0
$$ ##$GradAmpName= (0..7)
$$ <GAB in BSMS> <> <> <> <> <> <> <>
$$ ##$GradAmpPN= (0..7)
$$ <> <> <> <> <> <> <> <>
$$ ##$GradAmpSN= (0..7)
$$ <> <> <> <> <> <> <> <>
$$ ##$GradAmpType= (0..7)
$$ 2 0 0 0 0 0 0 0
$$ ##$GradPowClkCtrl= 0
$$ ##$GradPowClkTime= 0
$$ ##$GradPowImax= 0
$$ ##$GradPowType= 0
$$ ##$GradPowVmax= 0
$$ ##$HDIETH= (0..5)
$$ <no> <no> <no> <no> <no> <no>
$$ ##$HFAC= 3
$$ ##$HPCU= 0
$$ ##$HPCUTY= <no>
$$ ##$HPTXLP= (0..3)
$$ -1 -1 -1 -1
$$ ##$HPTXPI= (0..3)
$$ 0 0 0 0
$$ ##$HPTXPO= (0..3)
$$ 0 0 0 0
$$ ##$HPTXTY= (0..3)
$$ 0 0 0 0
$$ ##$HpprCoverType= 1
$$ ##$IF451= 0
$$ ##$IFREQ= 1
$$ ##$INJPTY= <no>
$$ ##$INTFPR= 0
$$ ##$IPSOETH= <149.236.99.254>
$$ ##$IPSOTYPE= 1
$$ ##$LDUETH= (0..0)
$$ <no>
$$ ##$LOCKCONF= <DL>
$$ ##$LOCKTY= <no>
$$ ##$LOCSWID= 0
$$ ##$LOCSWIF= 0
$$ ##$LVDSSPLITETH= (0..5)
$$ <no> <no> <no> <no> <no> <no>
$$ ##$Location= <>
$$ ##$M2FAC= 0
$$ ##$MAS= 0
$$ ##$MASETIME= 10
$$ ##$MASITIME= 10
$$ ##$MASTY= <no>
$$ ##$MAS_CT= 0
$$ ##$MAS_SG= 0
$$ ##$MAS_TO= 0
$$ ##$MEMPRM= 0
$$ ##$MHFAC= 0
$$ ##$MXFAC= 0
$$ ##$MagnCoilPnSn= <>
$$ ##$MagnDewarPnSn= <>
$$ ##$MasEth= <no>
$$ ##$NAMPD= (0..17)
$$ <> <HPLNA 19F1H> <XBB19F 2HS> <2H> <13C> <15N> <> <> <> <> <> <> <> <>
$$ <> <> <> <>
$$ ##$NFCU= 3
$$ ##$NFRED= 0
$$ ##$NMRCH= 2
$$ ##$NMRMEM= 16384
$$ ##$NPSGU= 0
$$ ##$NRCU= 1
$$ ##$NROUT= 0
$$ ##$NSGU= 3
$$ ##$OrderNo= <10246872>
$$ ##$PAMPF1= (0..15)
$$ 75 56 64 96 80 80 0 0 0 0 0 0 0 0 0 0
$$ ##$PAMPF2= (0..15)
$$ 0 0 0 0 0 0 0 0 0 0 0 0 0 0 0 0
$$ ##$PAMPF3= (0..15)
$$ 0 0 0 0 0 0 0 0 0 0 0 0 0 0 0 0
$$ ##$PAMPF4= (0..15)
$$ 0 0 0 0 0 0 0 0 0 0 0 0 0 0 0 0
$$ ##$PAMPF5= (0..15)
$$ 0 0 0 0 0 0 0 0 0 0 0 0 0 0 0 0
$$ ##$PAMPF6= (0..15)
$$ 0 0 0 0 0 0 0 0 0 0 0 0 0 0 0 0
$$ ##$PAMPF7= (0..15)
$$ 0 0 0 0 0 0 0 0 0 0 0 0 0 0 0 0
$$ ##$PAMPF8= (0..15)
$$ 0 0 0 0 0 0 0 0 0 0 0 0 0 0 0 0
$$ ##$PH4= 0
$$ ##$PHF4TY= <no>
$$ ##$POWCHK= yes
$$ ##$PRAMD1= (0..7)
$$ 6 0 0 1610612736 0 0 0 0
$$ ##$PRAMD10= (0..7)
$$ 0 0 0 0 0 0 0 0
$$ ##$PRAMD11= (0..7)
$$ 0 0 0 0 0 0 0 0
$$ ##$PRAMD12= (0..7)
$$ 0 0 0 0 0 0 0 0
$$ ##$PRAMD13= (0..7)
$$ 0 0 0 0 0 0 0 0
$$ ##$PRAMD14= (0..7)
$$ 0 0 0 0 0 0 0 0
$$ ##$PRAMD15= (0..7)
$$ 0 0 0 0 0 0 0 0
$$ ##$PRAMD16= (0..7)
$$ 0 0 0 0 0 0 0 0
$$ ##$PRAMD17= (0..7)
$$ 0 0 0 0 0 0 0 0
$$ ##$PRAMD18= (0..7)
$$ 0 0 0 0 0 0 0 0
$$ ##$PRAMD19= (0..7)
$$ 0 0 0 0 0 0 0 0
$$ ##$PRAMD2= (0..7)
$$ 2147483644 2131230719 2147483647 603979775 0 0 0 0
$$ ##$PRAMD20= (0..7)
$$ 0 0 0 0 0 0 0 0
$$ ##$PRAMD21= (0..7)
$$ 0 0 0 0 0 0 0 0
$$ ##$PRAMD3= (0..7)
$$ 0 1048576 0 536870912 0 1048576 0 536870912
$$ ##$PRAMD4= (0..7)
$$ 16777216 0 0 536870912 0 0 0 0
$$ ##$PRAMD5= (0..7)
$$ 0 0 4 536870912 0 0 0 0
$$ ##$PRAMD6= (0..7)
$$ 0 0 0 0 0 0 0 0
$$ ##$PRAMD7= (0..7)
$$ 0 0 0 0 0 0 0 0
$$ ##$PRAMD8= (0..7)
$$ 0 0 0 0 0 0 0 0
$$ ##$PRAMD9= (0..7)
$$ 0 0 0 0 0 0 0 0
$$ ##$PRAMLED= (0..1)
$$ 15 15
$$ ##$PRAMP= (0..9)
$$ <> <tty10> <no> <no> <no> <no> <no> <no> <no> <>
$$ ##$PRAMPTP= 1
$$ ##$PREEMPTYPE= 0
$$ ##$PREPTY= <no>
$$ ##$PREREC= (0..15)
$$ 0 1 1 1 1 1 0 0 0 0 0 0 0 0 0 0
$$ ##$PRESHLD= 0
$$ ##$PTS160= -1
$$ ##$PTSA2X= (0..7)
$$ 0 0 0 0 0 0 0 0
$$ ##$PTSF2X= (0..7)
$$ 0 0 0 0 0 0 0 0
$$ ##$PTSFMX= (0..19)
$$ 643.52499 643.52499 643.52499 0 0 0 0 0 0 0 0 0 0 0 0 0 0 0 0 0
$$ ##$PULCHK= no
$$ ##$PerMagATempSens= no
$$ ##$PerMagEth= <no>
$$ ##$PerMagFluxSens= no
$$ ##$PerMagMTempSens= no
$$ ##$PramDutyCycPerc= (0..15)
$$ 4 2 2 2 2 0 0 0 0 0 0 0 0 0 0 0
$$ ##$PramPeakPowerW= (0..15)
$$ 4000 500 500 500 500 0 0 0 0 0 0 0 0 0 0 0
$$ ##$PramPowerSwitch= (0..15)
$$ 0 0 0 0 0 0 0 0 0 0 0 0 0 0 0 0
$$ ##$PramPulWidthMs= (0..15)
$$ 10 0.1 0.1 0.1 0.1 0 0 0 0 0 0 0 0 0 0 0
$$ ##$PreampModBisDat= (0..15)
$$ 20170428 20080211 20080216 20080304 20080121 0 0 0 0 0 0 0 0 0 0 0
$$ ##$PreampModPN= (0..17)
$$ <Z103205> <Z003506> <Z003473> <Z003524> <Z003530> <> <> <> <> <> <> <>
$$ <> <> <> <> <> <>
$$ ##$PreampModSN= (0..17)
$$ <00874> <00671> <00593> <00408> <00301> <> <> <> <> <> <> <> <> <> <> <>
$$ <> <>
$$ ##$ProdigyEth= <no>
$$ ##$RCUCDS= (0..7)
$$ 0 0 0 0 0 0 0 0
$$ ##$RCUCFS= (0..7)
$$ 0 0 0 0 0 0 0 0
$$ ##$RCUCSS= (0..7)
$$ 0 0 0 0 0 0 0 0
$$ ##$RCUI2C1= (0..7)
$$ 0 0 0 0 0 0 0 0
$$ ##$RCUI2C2= (0..7)
$$ 0 0 0 0 0 0 0 0
$$ ##$RCUI2C3= (0..7)
$$ 0 0 0 0 0 0 0 0
$$ ##$RCUI2C4= (0..7)
$$ 0 0 0 0 0 0 0 0
$$ ##$RCUI2C5= (0..7)
$$ 0 0 0 0 0 0 0 0
$$ ##$RCUI2C6= (0..7)
$$ 0 0 0 0 0 0 0 0
$$ ##$RCUI2C7= (0..7)
$$ 0 0 0 0 0 0 0 0
$$ ##$RCUI2C8= (0..7)
$$ 0 0 0 0 0 0 0 0
$$ ##$RDCU= 0
$$ ##$RFSINPUT= (0..1)
$$ 0 0
$$ ##$RFSVTY= <no>
$$ ##$RGTYPE= (0..31)
$$ 9 0 0 0 0 0 0 0 0 0 0 0 0 0 0 0 0 0 0 0 0 0 0 0 0 0 0 0 0 0 0 0
$$ ##$RG_max= (0..31)
$$ 2050 -1 -1 -1 -1 -1 -1 -1 -1 -1 -1 -1 -1 -1 -1 -1 -1 -1 -1 -1 -1 -1 -1
$$ -1 -1 -1 -1 -1 -1 -1 -1 -1
$$ ##$RG_min= (0..31)
$$ 0.25 -1 -1 -1 -1 -1 -1 -1 -1 -1 -1 -1 -1 -1 -1 -1 -1 -1 -1 -1 -1 -1 -1
$$ -1 -1 -1 -1 -1 -1 -1 -1 -1
$$ ##$RG_tab1= (0..255)
$$ 0.25 0.28 0.32 0.35 0.4 0.44 0.5 0.56 0.64 0.7 0.8 0.89 1 1.12 1.28 1.4
$$ 1.6 1.78 2 2.25 2.56 2.8 3.2 3.56 4 4.5 5 5.6 6.35 7.12 8 9 10 11.3 12.7
$$ 14.2 16 18 20.2 22.6 25.4 28.5 32 36 40.3 45.2 50.8 57 64 71.8 80.6 90.5
$$ 101 114 128 144 161 181 203 228 256 287 322 362 406 456 512 575 645 724
$$ 812 912 1030 1150 1290 1440 1620 1820 2050 -1 -1 -1 -1 -1 -1 -1 -1 -1 -1
$$ -1 -1 -1 -1 -1 -1 -1 -1 -1 -1 -1 -1 -1 -1 -1 -1 -1 -1 -1 -1 -1 -1 -1 -1
$$ -1 -1 -1 -1 -1 -1 -1 -1 -1 -1 -1 -1 -1 -1 -1 -1 -1 -1 -1 -1 -1 -1 -1 -1
$$ -1 -1 -1 -1 -1 -1 -1 -1 -1 -1 -1 -1 -1 -1 -1 -1 -1 -1 -1 -1 -1 -1 -1 -1
$$ -1 -1 -1 -1 -1 -1 -1 -1 -1 -1 -1 -1 -1 -1 -1 -1 -1 -1 -1 -1 -1 -1 -1 -1
$$ -1 -1 -1 -1 -1 -1 -1 -1 -1 -1 -1 -1 -1 -1 -1 -1 -1 -1 -1 -1 -1 -1 -1 -1
$$ -1 -1 -1 -1 -1 -1 -1 -1 -1 -1 -1 -1 -1 -1 -1 -1 -1 -1 -1 -1 -1 -1 -1 -1
$$ -1 -1 -1 -1 -1 -1 -1 -1 -1 -1 -1 -1 -1 -1 -1 -1 -1 -1 -1 -1 -1 -1 -1
$$ ##$RG_tab2= (0..255)
$$ -1 -1 -1 -1 -1 -1 -1 -1 -1 -1 -1 -1 -1 -1 -1 -1 -1 -1 -1 -1 -1 -1 -1 -1
$$ -1 -1 -1 -1 -1 -1 -1 -1 -1 -1 -1 -1 -1 -1 -1 -1 -1 -1 -1 -1 -1 -1 -1 -1
$$ -1 -1 -1 -1 -1 -1 -1 -1 -1 -1 -1 -1 -1 -1 -1 -1 -1 -1 -1 -1 -1 -1 -1 -1
$$ -1 -1 -1 -1 -1 -1 -1 -1 -1 -1 -1 -1 -1 -1 -1 -1 -1 -1 -1 -1 -1 -1 -1 -1
$$ -1 -1 -1 -1 -1 -1 -1 -1 -1 -1 -1 -1 -1 -1 -1 -1 -1 -1 -1 -1 -1 -1 -1 -1
$$ -1 -1 -1 -1 -1 -1 -1 -1 -1 -1 -1 -1 -1 -1 -1 -1 -1 -1 -1 -1 -1 -1 -1 -1
$$ -1 -1 -1 -1 -1 -1 -1 -1 -1 -1 -1 -1 -1 -1 -1 -1 -1 -1 -1 -1 -1 -1 -1 -1
$$ -1 -1 -1 -1 -1 -1 -1 -1 -1 -1 -1 -1 -1 -1 -1 -1 -1 -1 -1 -1 -1 -1 -1 -1
$$ -1 -1 -1 -1 -1 -1 -1 -1 -1 -1 -1 -1 -1 -1 -1 -1 -1 -1 -1 -1 -1 -1 -1 -1
$$ -1 -1 -1 -1 -1 -1 -1 -1 -1 -1 -1 -1 -1 -1 -1 -1 -1 -1 -1 -1 -1 -1 -1 -1
$$ -1 -1 -1 -1 -1 -1 -1 -1 -1 -1 -1 -1 -1 -1 -1 -1
$$ ##$RG_tab3= (0..255)
$$ -1 -1 -1 -1 -1 -1 -1 -1 -1 -1 -1 -1 -1 -1 -1 -1 -1 -1 -1 -1 -1 -1 -1 -1
$$ -1 -1 -1 -1 -1 -1 -1 -1 -1 -1 -1 -1 -1 -1 -1 -1 -1 -1 -1 -1 -1 -1 -1 -1
$$ -1 -1 -1 -1 -1 -1 -1 -1 -1 -1 -1 -1 -1 -1 -1 -1 -1 -1 -1 -1 -1 -1 -1 -1
$$ -1 -1 -1 -1 -1 -1 -1 -1 -1 -1 -1 -1 -1 -1 -1 -1 -1 -1 -1 -1 -1 -1 -1 -1
$$ -1 -1 -1 -1 -1 -1 -1 -1 -1 -1 -1 -1 -1 -1 -1 -1 -1 -1 -1 -1 -1 -1 -1 -1
$$ -1 -1 -1 -1 -1 -1 -1 -1 -1 -1 -1 -1 -1 -1 -1 -1 -1 -1 -1 -1 -1 -1 -1 -1
$$ -1 -1 -1 -1 -1 -1 -1 -1 -1 -1 -1 -1 -1 -1 -1 -1 -1 -1 -1 -1 -1 -1 -1 -1
$$ -1 -1 -1 -1 -1 -1 -1 -1 -1 -1 -1 -1 -1 -1 -1 -1 -1 -1 -1 -1 -1 -1 -1 -1
$$ -1 -1 -1 -1 -1 -1 -1 -1 -1 -1 -1 -1 -1 -1 -1 -1 -1 -1 -1 -1 -1 -1 -1 -1
$$ -1 -1 -1 -1 -1 -1 -1 -1 -1 -1 -1 -1 -1 -1 -1 -1 -1 -1 -1 -1 -1 -1 -1 -1
$$ -1 -1 -1 -1 -1 -1 -1 -1 -1 -1 -1 -1 -1 -1 -1 -1
$$ ##$RG_tab4= (0..255)
$$ -1 -1 -1 -1 -1 -1 -1 -1 -1 -1 -1 -1 -1 -1 -1 -1 -1 -1 -1 -1 -1 -1 -1 -1
$$ -1 -1 -1 -1 -1 -1 -1 -1 -1 -1 -1 -1 -1 -1 -1 -1 -1 -1 -1 -1 -1 -1 -1 -1
$$ -1 -1 -1 -1 -1 -1 -1 -1 -1 -1 -1 -1 -1 -1 -1 -1 -1 -1 -1 -1 -1 -1 -1 -1
$$ -1 -1 -1 -1 -1 -1 -1 -1 -1 -1 -1 -1 -1 -1 -1 -1 -1 -1 -1 -1 -1 -1 -1 -1
$$ -1 -1 -1 -1 -1 -1 -1 -1 -1 -1 -1 -1 -1 -1 -1 -1 -1 -1 -1 -1 -1 -1 -1 -1
$$ -1 -1 -1 -1 -1 -1 -1 -1 -1 -1 -1 -1 -1 -1 -1 -1 -1 -1 -1 -1 -1 -1 -1 -1
$$ -1 -1 -1 -1 -1 -1 -1 -1 -1 -1 -1 -1 -1 -1 -1 -1 -1 -1 -1 -1 -1 -1 -1 -1
$$ -1 -1 -1 -1 -1 -1 -1 -1 -1 -1 -1 -1 -1 -1 -1 -1 -1 -1 -1 -1 -1 -1 -1 -1
$$ -1 -1 -1 -1 -1 -1 -1 -1 -1 -1 -1 -1 -1 -1 -1 -1 -1 -1 -1 -1 -1 -1 -1 -1
$$ -1 -1 -1 -1 -1 -1 -1 -1 -1 -1 -1 -1 -1 -1 -1 -1 -1 -1 -1 -1 -1 -1 -1 -1
$$ -1 -1 -1 -1 -1 -1 -1 -1 -1 -1 -1 -1 -1 -1 -1 -1
$$ ##$RG_tab5= (0..255)
$$ -1 -1 -1 -1 -1 -1 -1 -1 -1 -1 -1 -1 -1 -1 -1 -1 -1 -1 -1 -1 -1 -1 -1 -1
$$ -1 -1 -1 -1 -1 -1 -1 -1 -1 -1 -1 -1 -1 -1 -1 -1 -1 -1 -1 -1 -1 -1 -1 -1
$$ -1 -1 -1 -1 -1 -1 -1 -1 -1 -1 -1 -1 -1 -1 -1 -1 -1 -1 -1 -1 -1 -1 -1 -1
$$ -1 -1 -1 -1 -1 -1 -1 -1 -1 -1 -1 -1 -1 -1 -1 -1 -1 -1 -1 -1 -1 -1 -1 -1
$$ -1 -1 -1 -1 -1 -1 -1 -1 -1 -1 -1 -1 -1 -1 -1 -1 -1 -1 -1 -1 -1 -1 -1 -1
$$ -1 -1 -1 -1 -1 -1 -1 -1 -1 -1 -1 -1 -1 -1 -1 -1 -1 -1 -1 -1 -1 -1 -1 -1
$$ -1 -1 -1 -1 -1 -1 -1 -1 -1 -1 -1 -1 -1 -1 -1 -1 -1 -1 -1 -1 -1 -1 -1 -1
$$ -1 -1 -1 -1 -1 -1 -1 -1 -1 -1 -1 -1 -1 -1 -1 -1 -1 -1 -1 -1 -1 -1 -1 -1
$$ -1 -1 -1 -1 -1 -1 -1 -1 -1 -1 -1 -1 -1 -1 -1 -1 -1 -1 -1 -1 -1 -1 -1 -1
$$ -1 -1 -1 -1 -1 -1 -1 -1 -1 -1 -1 -1 -1 -1 -1 -1 -1 -1 -1 -1 -1 -1 -1 -1
$$ -1 -1 -1 -1 -1 -1 -1 -1 -1 -1 -1 -1 -1 -1 -1 -1
$$ ##$RG_tab6= (0..255)
$$ -1 -1 -1 -1 -1 -1 -1 -1 -1 -1 -1 -1 -1 -1 -1 -1 -1 -1 -1 -1 -1 -1 -1 -1
$$ -1 -1 -1 -1 -1 -1 -1 -1 -1 -1 -1 -1 -1 -1 -1 -1 -1 -1 -1 -1 -1 -1 -1 -1
$$ -1 -1 -1 -1 -1 -1 -1 -1 -1 -1 -1 -1 -1 -1 -1 -1 -1 -1 -1 -1 -1 -1 -1 -1
$$ -1 -1 -1 -1 -1 -1 -1 -1 -1 -1 -1 -1 -1 -1 -1 -1 -1 -1 -1 -1 -1 -1 -1 -1
$$ -1 -1 -1 -1 -1 -1 -1 -1 -1 -1 -1 -1 -1 -1 -1 -1 -1 -1 -1 -1 -1 -1 -1 -1
$$ -1 -1 -1 -1 -1 -1 -1 -1 -1 -1 -1 -1 -1 -1 -1 -1 -1 -1 -1 -1 -1 -1 -1 -1
$$ -1 -1 -1 -1 -1 -1 -1 -1 -1 -1 -1 -1 -1 -1 -1 -1 -1 -1 -1 -1 -1 -1 -1 -1
$$ -1 -1 -1 -1 -1 -1 -1 -1 -1 -1 -1 -1 -1 -1 -1 -1 -1 -1 -1 -1 -1 -1 -1 -1
$$ -1 -1 -1 -1 -1 -1 -1 -1 -1 -1 -1 -1 -1 -1 -1 -1 -1 -1 -1 -1 -1 -1 -1 -1
$$ -1 -1 -1 -1 -1 -1 -1 -1 -1 -1 -1 -1 -1 -1 -1 -1 -1 -1 -1 -1 -1 -1 -1 -1
$$ -1 -1 -1 -1 -1 -1 -1 -1 -1 -1 -1 -1 -1 -1 -1 -1
$$ ##$RG_tab7= (0..255)
$$ -1 -1 -1 -1 -1 -1 -1 -1 -1 -1 -1 -1 -1 -1 -1 -1 -1 -1 -1 -1 -1 -1 -1 -1
$$ -1 -1 -1 -1 -1 -1 -1 -1 -1 -1 -1 -1 -1 -1 -1 -1 -1 -1 -1 -1 -1 -1 -1 -1
$$ -1 -1 -1 -1 -1 -1 -1 -1 -1 -1 -1 -1 -1 -1 -1 -1 -1 -1 -1 -1 -1 -1 -1 -1
$$ -1 -1 -1 -1 -1 -1 -1 -1 -1 -1 -1 -1 -1 -1 -1 -1 -1 -1 -1 -1 -1 -1 -1 -1
$$ -1 -1 -1 -1 -1 -1 -1 -1 -1 -1 -1 -1 -1 -1 -1 -1 -1 -1 -1 -1 -1 -1 -1 -1
$$ -1 -1 -1 -1 -1 -1 -1 -1 -1 -1 -1 -1 -1 -1 -1 -1 -1 -1 -1 -1 -1 -1 -1 -1
$$ -1 -1 -1 -1 -1 -1 -1 -1 -1 -1 -1 -1 -1 -1 -1 -1 -1 -1 -1 -1 -1 -1 -1 -1
$$ -1 -1 -1 -1 -1 -1 -1 -1 -1 -1 -1 -1 -1 -1 -1 -1 -1 -1 -1 -1 -1 -1 -1 -1
$$ -1 -1 -1 -1 -1 -1 -1 -1 -1 -1 -1 -1 -1 -1 -1 -1 -1 -1 -1 -1 -1 -1 -1 -1
$$ -1 -1 -1 -1 -1 -1 -1 -1 -1 -1 -1 -1 -1 -1 -1 -1 -1 -1 -1 -1 -1 -1 -1 -1
$$ -1 -1 -1 -1 -1 -1 -1 -1 -1 -1 -1 -1 -1 -1 -1 -1
$$ ##$RG_tab8= (0..255)
$$ -1 -1 -1 -1 -1 -1 -1 -1 -1 -1 -1 -1 -1 -1 -1 -1 -1 -1 -1 -1 -1 -1 -1 -1
$$ -1 -1 -1 -1 -1 -1 -1 -1 -1 -1 -1 -1 -1 -1 -1 -1 -1 -1 -1 -1 -1 -1 -1 -1
$$ -1 -1 -1 -1 -1 -1 -1 -1 -1 -1 -1 -1 -1 -1 -1 -1 -1 -1 -1 -1 -1 -1 -1 -1
$$ -1 -1 -1 -1 -1 -1 -1 -1 -1 -1 -1 -1 -1 -1 -1 -1 -1 -1 -1 -1 -1 -1 -1 -1
$$ -1 -1 -1 -1 -1 -1 -1 -1 -1 -1 -1 -1 -1 -1 -1 -1 -1 -1 -1 -1 -1 -1 -1 -1
$$ -1 -1 -1 -1 -1 -1 -1 -1 -1 -1 -1 -1 -1 -1 -1 -1 -1 -1 -1 -1 -1 -1 -1 -1
$$ -1 -1 -1 -1 -1 -1 -1 -1 -1 -1 -1 -1 -1 -1 -1 -1 -1 -1 -1 -1 -1 -1 -1 -1
$$ -1 -1 -1 -1 -1 -1 -1 -1 -1 -1 -1 -1 -1 -1 -1 -1 -1 -1 -1 -1 -1 -1 -1 -1
$$ -1 -1 -1 -1 -1 -1 -1 -1 -1 -1 -1 -1 -1 -1 -1 -1 -1 -1 -1 -1 -1 -1 -1 -1
$$ -1 -1 -1 -1 -1 -1 -1 -1 -1 -1 -1 -1 -1 -1 -1 -1 -1 -1 -1 -1 -1 -1 -1 -1
$$ -1 -1 -1 -1 -1 -1 -1 -1 -1 -1 -1 -1 -1 -1 -1 -1
$$ ##$RG_tabA= (0..255)
$$ 0.25 0.28 0.32 0.35 0.4 0.44 0.5 0.56 0.64 0.7 0.8 0.89 1 1.12 1.28 1.4
$$ 1.6 1.78 2 2.25 2.56 2.8 3.2 3.56 4 4.5 5 5.6 6.35 7.12 8 9 10 11.3 12.7
$$ 14.2 16 18 20.2 22.6 25.4 28.5 32 36 40.3 45.2 50.8 57 64 71.8 80.6 90.5
$$ 101 114 128 144 161 181 203 228 256 287 322 362 406 456 512 575 645 724
$$ 812 912 1030 1150 1290 1440 1620 1820 2050 -1 -1 -1 -1 -1 -1 -1 -1 -1 -1
$$ -1 -1 -1 -1 -1 -1 -1 -1 -1 -1 -1 -1 -1 -1 -1 -1 -1 -1 -1 -1 -1 -1 -1 -1
$$ -1 -1 -1 -1 -1 -1 -1 -1 -1 -1 -1 -1 -1 -1 -1 -1 -1 -1 -1 -1 -1 -1 -1 -1
$$ -1 -1 -1 -1 -1 -1 -1 -1 -1 -1 -1 -1 -1 -1 -1 -1 -1 -1 -1 -1 -1 -1 -1 -1
$$ -1 -1 -1 -1 -1 -1 -1 -1 -1 -1 -1 -1 -1 -1 -1 -1 -1 -1 -1 -1 -1 -1 -1 -1
$$ -1 -1 -1 -1 -1 -1 -1 -1 -1 -1 -1 -1 -1 -1 -1 -1 -1 -1 -1 -1 -1 -1 -1 -1
$$ -1 -1 -1 -1 -1 -1 -1 -1 -1 -1 -1 -1 -1 -1 -1 -1 -1 -1 -1 -1 -1 -1 -1 -1
$$ -1 -1 -1 -1 -1 -1 -1 -1 -1 -1 -1 -1 -1 -1 -1 -1 -1 -1 -1 -1 -1 -1 -1
$$ ##$ROBOTTY= <no>
$$ ##$ROUT14= (0..7)
$$ 0 0 0 0 0 0 0 0
$$ ##$ROUTER= -1
$$ ##$RX22TY= <no>
$$ ##$RXFMAX= (0..7)
$$ 647.5 -1 -1 -1 -1 -1 -1 -1
$$ ##$RXFMIN= (0..7)
$$ 5 -1 -1 -1 -1 -1 -1 -1
$$ ##$RXINTLV= (0..7)
$$ 1 0 0 0 0 0 0 0
$$ ##$RXMSTY= <no>
$$ ##$RockSwitchEth= <no>
$$ ##$SCMTY= <no>
$$ ##$SGUC1= (0..15)
$$ 17 18 34 0 0 0 0 0 0 0 0 0 0 0 0 0
$$ ##$SGUC2= (0..15)
$$ 33 256 20 0 0 0 0 0 0 0 0 0 0 0 0 0
$$ ##$SLCBCONF= <SH>
$$ ##$SPECTR= 10
$$ ##$SY2FLAG= 0
$$ ##$SYNCTRIG= 11
$$ ##$SamChgEth= (0..3)
$$ <149.236.99.55> <no> <no> <no>
$$ ##$ServiceNo= <>
$$ ##$Sgu1PowerLevels= (0..7)
$$ 0 0 0 0 0 0 0 0
$$ ##$Sgu2PowerLevels= (0..7)
$$ 0 0 0 0 0 0 0 0
$$ ##$Sgu3PowerLevels= (0..7)
$$ 0 0 0 0 0 0 0 0
$$ ##$Sgu4PowerLevels= (0..7)
$$ 0 0 0 0 0 0 0 0
$$ ##$Sgu5PowerLevels= (0..7)
$$ 0 0 0 0 0 0 0 0
$$ ##$Sgu6PowerLevels= (0..7)
$$ 0 0 0 0 0 0 0 0
$$ ##$Sgu7PowerLevels= (0..7)
$$ 0 0 0 0 0 0 0 0
$$ ##$Sgu8PowerLevels= (0..7)
$$ 0 0 0 0 0 0 0 0
$$ ##$SguType= 2
$$ ##$ShimMaxVal= 32760
$$ ##$ShimPow1Ch2Sh= (0..38)
$$ 0 0 0 0 0 0 0 0 0 0 0 0 0 0 0 0 0 0 0 0 0 0 0 0 0 0 0 0 0 0 0 0 0 0 0 0
$$ 0 0 0
$$ ##$ShimPow1Imax= (0..38)
$$ 0 0 0 0 0 0 0 0 0 0 0 0 0 0 0 0 0 0 0 0 0 0 0 0 0 0 0 0 0 0 0 0 0 0 0 0
$$ 0 0 0
$$ ##$ShimPow1NChan= 0
$$ ##$ShimPow1TotIMax= 0
$$ ##$ShimPow1Vmax= (0..38)
$$ 0 0 0 0 0 0 0 0 0 0 0 0 0 0 0 0 0 0 0 0 0 0 0 0 0 0 0 0 0 0 0 0 0 0 0 0
$$ 0 0 0
$$ ##$ShimPow2Ch2Sh= (0..38)
$$ 0 0 0 0 0 0 0 0 0 0 0 0 0 0 0 0 0 0 0 0 0 0 0 0 0 0 0 0 0 0 0 0 0 0 0 0
$$ 0 0 0
$$ ##$ShimPow2Imax= (0..38)
$$ 0 0 0 0 0 0 0 0 0 0 0 0 0 0 0 0 0 0 0 0 0 0 0 0 0 0 0 0 0 0 0 0 0 0 0 0
$$ 0 0 0
$$ ##$ShimPow2NChan= 0
$$ ##$ShimPow2TotIMax= 0
$$ ##$ShimPow2Vmax= (0..38)
$$ 0 0 0 0 0 0 0 0 0 0 0 0 0 0 0 0 0 0 0 0 0 0 0 0 0 0 0 0 0 0 0 0 0 0 0 0
$$ 0 0 0
$$ ##$ShimPow3Ch2Sh= (0..38)
$$ 0 0 0 0 0 0 0 0 0 0 0 0 0 0 0 0 0 0 0 0 0 0 0 0 0 0 0 0 0 0 0 0 0 0 0 0
$$ 0 0 0
$$ ##$ShimPow3Imax= (0..38)
$$ 0 0 0 0 0 0 0 0 0 0 0 0 0 0 0 0 0 0 0 0 0 0 0 0 0 0 0 0 0 0 0 0 0 0 0 0
$$ 0 0 0
$$ ##$ShimPow3NChan= 0
$$ ##$ShimPow3TotIMax= 0
$$ ##$ShimPow3Vmax= (0..38)
$$ 0 0 0 0 0 0 0 0 0 0 0 0 0 0 0 0 0 0 0 0 0 0 0 0 0 0 0 0 0 0 0 0 0 0 0 0
$$ 0 0 0
$$ ##$ShimPow4Ch2Sh= (0..38)
$$ 0 0 0 0 0 0 0 0 0 0 0 0 0 0 0 0 0 0 0 0 0 0 0 0 0 0 0 0 0 0 0 0 0 0 0 0
$$ 0 0 0
$$ ##$ShimPow4Imax= (0..38)
$$ 0 0 0 0 0 0 0 0 0 0 0 0 0 0 0 0 0 0 0 0 0 0 0 0 0 0 0 0 0 0 0 0 0 0 0 0
$$ 0 0 0
$$ ##$ShimPow4NChan= 0
$$ ##$ShimPow4TotIMax= 0
$$ ##$ShimPow4Vmax= (0..38)
$$ 0 0 0 0 0 0 0 0 0 0 0 0 0 0 0 0 0 0 0 0 0 0 0 0 0 0 0 0 0 0 0 0 0 0 0 0
$$ 0 0 0
$$ ##$ShimPowMaxUA= (0..63)
$$ 130000 130000 130000 130000 130000 130000 130000 130000 130000 130000 130000
$$ 130000 130000 130000 130000 130000 130000 130000 130000 130000 130000 130000
$$ 130000 130000 130000 130000 130000 130000 130000 130000 130000 130000 130000
$$ 130000 130000 130000 130000 130000 130000 130000 0 0 0 0 0 0 0 0 0 0 0
$$ 0 0 0 0 0 0 0 0 0 0 0 0 0
$$ ##$ShimPowMaxUC= (0..63)
$$ 130000 130000 130000 130000 130000 130000 130000 130000 130000 130000 130000
$$ 130000 130000 130000 130000 130000 130000 130000 130000 130000 130000 130000
$$ 130000 130000 130000 130000 130000 130000 130000 130000 130000 130000 130000
$$ 130000 130000 130000 130000 130000 130000 130000 0 0 0 0 0 0 0 0 0 0 0
$$ 0 0 0 0 0 0 0 0 0 0 0 0 0
$$ ##$ShimPowMaxUG= (0..63)
$$ 524287 524287 524287 524287 524287 524287 524287 524287 524287 524287 524287
$$ 524287 524287 524287 524287 524287 524287 524287 524287 524287 524287 524287
$$ 524287 524287 524287 524287 524287 524287 524287 524287 524287 524287 524287
$$ 524287 524287 524287 524287 524287 524287 0 0 0 0 0 0 0 0 0 0 0 0 0 0 0
$$ 0 0 0 0 0 0 0 0 0 0
$$ ##$ShimPowNum= 0
$$ ##$ShimPowRcbType= 3
$$ ##$ShimPowRes= (0..63)
$$ 1e-020 1e-020 1e-020 1e-020 1e-020 1e-020 1e-020 1e-020 1e-020 1e-020 1e-020
$$ 1e-020 1e-020 1e-020 1e-020 1e-020 1e-020 1e-020 1e-020 1e-020 1e-020 1e-020
$$ 1e-020 1e-020 1e-020 1e-020 1e-020 1e-020 1e-020 1e-020 1e-020 1e-020 1e-020
$$ 1e-020 1e-020 1e-020 1e-020 1e-020 1e-020 1e-020 0 0 0 0 0 0 0 0 0 0 0
$$ 0 0 0 0 0 0 0 0 0 0 0 0 0
$$ ##$ShimPowRng0= (0..63)
$$ 1 1 1 1 1 1 1 1 1 1 1 1 1 1 1 1 1 1 1 1 1 1 1 1 1 1 1 1 1 1 1 1 1 1 1 1
$$ 1 1 1 1 0 0 0 0 0 0 0 0 0 0 0 0 0 0 0 0 0 0 0 0 0 0 0 0
$$ ##$ShimPowRng1= (0..63)
$$ 1 1 1 1 1 1 1 1 1 1 1 1 1 1 1 1 1 1 1 1 1 1 1 1 1 1 1 1 1 1 1 1 1 1 1 1
$$ 1 1 1 1 0 0 0 0 0 0 0 0 0 0 0 0 0 0 0 0 0 0 0 0 0 0 0 0
$$ ##$ShimPowRng2= (0..63)
$$ 1 1 1 1 1 1 1 1 1 1 1 1 1 1 1 1 1 1 1 1 1 1 1 1 1 1 1 1 1 1 1 1 1 1 1 1
$$ 1 1 1 1 0 0 0 0 0 0 0 0 0 0 0 0 0 0 0 0 0 0 0 0 0 0 0 0
$$ ##$ShimPowRng3= (0..63)
$$ 1 1 1 1 1 1 1 1 1 1 1 1 1 1 1 1 1 1 1 1 1 1 1 1 1 1 1 1 1 1 1 1 1 1 1 1
$$ 1 1 1 1 0 0 0 0 0 0 0 0 0 0 0 0 0 0 0 0 0 0 0 0 0 0 0 0
$$ ##$ShimPowType1= 0
$$ ##$ShimPowType2= 0
$$ ##$ShimPowType3= 0
$$ ##$ShimPowType4= 0
$$ ##$ShimSysAngle= <>
$$ ##$ShimSysFunc= (0..63)
$$ 1 2 3 0 4 5 6 0 0 31 32 33 34 0 12 11 10 9 8 7 24 23 22 21 20 19 0 18 26
$$ 25 16 17 30 29 28 27 13 14 15 0 0 0 0 0 0 0 0 0 0 0 0 0 0 0 0 0 0 0 0 0
$$ 0 0 0 0
$$ ##$ShimSysMatId= <no>
$$ ##$ShimSysMatrix= 1
$$ ##$ShimSysOffset= <0>
$$ ##$ShimSysType= 3
$$ ##$ShimUnit= 0
$$ ##$TFXNUM= 0
$$ ##$TOSITY= <no>
$$ ##$TRIPLO2= 0
$$ ##$VTU= 1
$$ ##$VTUETH= <no>
$$ ##$VTUTY= <tty05>
$$ ##$WBREFAM= (0..15)
$$ 101.2 100 100 100 100 100 100 100 100 100 100 100 100 100 100 100
$$ ##$WBREFLM= (0..15)
$$ 1 0 0 0 0 0 0 0 0 0 0 0 0 0 0 0
$$ ##$WBREFPH= (0..15)
$$ 0.13 0 0 0 0 0 0 0 0 0 0 0 0 0 0 0
$$ ##$WBSGU= (0..15)
$$ 0 0 0 0 0 0 0 0 0 0 0 0 0 0 0 0
$$ ##$XFAC= 2
$$ ##END=
$$ 
##$DECIM=	1109.33333333333
##$DSPFVS=	21
##NTUPLES=	NMRSPECTRUM
##VARNAME=	FREQUENCY,	SPECTRUM/REAL,	SPECTRUM/IMAG,	PAGE NUMBER
##SYMBOL=	X,	R,	I,	N
##VARTYPE=	INDEPENDENT,	DEPENDENT,	DEPENDENT,	PAGE
##VARFORM=	AFFN,	ASDF,	ASDF,	AFFN
##VARDIM=	131072,	131072,	131072,	2
##UNITS=	HZ,	ARBITRARY UNITS,	ARBITRARY UNITS,
##FIRST=	12720.09130859375,	-19.413545608520507812,	-4.7168850898742675781,	1
##LAST=	-5308.75439453125,	-19.27227783203125,	-4.7640666961669921875,	2
##MIN=	-5308.75439453125,	-20.015306472778320312,	-53837.6015625,	1
##MAX=	12720.09130859375,	124340.21875,	69050.453125,	1
##FACTOR=	-0.13755022623711576912,	1.5542527343750001112,	0.86313066406250005258,	1
##PAGE=	N=1
##DATATABLE=	(X++(R..R)), XYDATA
-92475a2%%%%%%%%%%%%%%%%%%%%%%%%%%%%%%%%%%%%%%%%%%%%%%%%%%%%%%%%%%%%%%%%%%%%
-92407a2%%%%%%%%%%%%%%%%%%%%%%%%%%%%%%%%%%%%%%%%%%%%%%%%%%%%%%%%%%%%%%%%%%%%
-92339a2%%%%%%%%%%%%%%%%%%%%%%%%%%%%%%%%%%%%%%%%%%%%%%%%%%%%%%%%%%%%%%%%%%%%
-92271a2%%%%%%%%%%%%%%%%%%%%%%%%%%%%%%%%%%%%%%%%%%%%%%%%%%%%%%%%%%%%%%%%%%%%
-92203a2%%%%%%%%%%%%%%%%%%%%%%%%%%%%%%%%%%%%%%%%%%%%%%%%%%%%%%%%%%%%%%%%%%%%
-92135a2%%%%%%%%%%%%%%%%%%%%%%%%%%%%%%%%%%%%%%%%%%%%%%%%%%%%%%%%%%%%%%%%%%%%
-92067a2%%%%%%%%%%%%%%%%%%%%%%%%%%%%%%%%%%%%%%%%%%%%%%%%%%%%%%%%%%%%%%%%%%%%
-91999a2%%%%%%%%%%%%%%%%%%%%%%%%%%%%%%%%%%%%%%%%%%%%%%%%%%%%%%%%%%%%%%%%%%%%
-91931a2%%%%%%%%%%%%%%%%%%%%%%%%%%%%%%%%%%%%%%%%%%%%%%%%%%%%%%%%%%%%%%%%%%%%
-91863a2%%%%%%%%%%%%%%%%%%%%%%%%%%%%%%%%%%%%%%%%%%%%%%%%%%%%%%%%%%%%%%%%%%%%
-91795a2%%%%%%%%%%%%%%%%%%%%%%%%%%%%%%%%%%%%%%%%%%%%%%%%%%%%%%%%%%%%%%%%%%%%
-91727a2%%%%%%%%%%%%%%%%%%%%%%%%%%%%%%%%%%%%%%%%%%%%%%%%%%%%%%%%%%%%%%%%%%%%
-91659a2%%%%%%%%%%%%%%%%%%%%%%%%%%%%%%%%%%%%%%%%%%%%%%%%%%%%%%%%%%%%%%%%%%%%
-91591a2%%%%%%%%%%%%%%%%%%%%%%%%%%%%%%%%%%%%%%%%%%%%%%%%%%%%%%%%%%%%%%%%%%%%
-91523a2%%%%%%%%%%%%%%%%%%%%%%%%%%%%%%%%%%%%%%%%%%%%%%%%%%%%%%%%%%%%%%%%%%%%
-91455a2%%%%%%%%%%%%%%J%%%%%j%JjJ%%%%%%%%%%jJ%%%%%%j%%J%%%%%jJ%jJ%%%%%%%%%%%
-91387a1%%%%%%%%%%%%%%%%%%%%%%%%%%%%%%%%%%%%%%%%%%%%%%%%%%%%%%%%%%%%%%%%%%%%
-91319a1%%%%%%%%%%%%%%%%%%%%%%%%%%%%%%%%%%%%%%%%%%%%%%%%%%%%%%%%%%%%%%%%%%%%
-91251a1%%%%%%%%%%%%%%%%%%%%%%%%%%%%%%%%%%%%%%%%%%%%%%%%%%%%%%%%%%%%%%%%%%%%
-91183a1%%%%%%%%%%%%%%%%%%%%%%%%%%%%%%%%%%%%%%%%%%%%%%%%%%%%%%%%%%%%%%%%%%%%
-91115a1%%%%%%%%%%%%%%%%%%%%%%%%%%%%%%%%%%%%%%%%%%%%%%%%%%%%%%%%%%%%%%%%%%%%
-91047a1%%%%%%%%%%%%%%%%%%%%%%%%%%%%%%%%%%%%%%%J%%%%%%%jJ%%%%jJ%%%%%jJ%%%%%%
-90979a0%%%%%%%%%%%%%%%%%%%%%%%%%jJ%%%%%%%%%%%%%%%%%%%%%%%%%%%%%%%%%%%%%%%%%
-90911a0%%%%%%%%%%%%%%%%%%%%%%%%%%%%%%%%%%%%%%%%%%%%%%%%%%%%%%%%%%%%%%%%%%%%
-90843a0%%%%%%%%%%%%%%%%%%%%%%%%%%%%%%%%%%%%%%%%%%%%%%%%%%%%%%%%%%%%%%%%%%%%
-90775a0%%%%%%%%%%%%%%%%%%%%%%%%%%%%%%%%%%%%%%%%%%%%%%%%%%%%%%%%%%%%%%%%%%%%
-90707a0%%%%%%%%%%%%%%%%%%%%%%%%%%%%%%%%%%%%%%%%%%%%%%%%%%%%%%%%%%%%%%%%%%%%
-90639a0%%%%%%%%%%%Jj%%%%%%%%%%%%%%%%%%%%%Jj%%%%%%%%%%Jj%%%%%%%%%%%%%%%%%%%%
-90571a0%%Jj%%%%J%%jJ%%%%%%%%%j%%J%jJ%%%%%%%%%%%%%%%%%%%%%%%%%%%%%%%%%%%%%%%
-90503i%%%%%%%%%%%%%%%%%%%%%%%%%%%%%%%%%%%%%%%%%%%%%%%%%%%%%%%%%%%%%%%%%%%%%
-90434i%%%%%%%%%%%%%%%%%%%%%%%%%%%%%%%%%%%%%%%%%%%%%%%%%%%%%%%%%%%%%%%%%%%%%
-90365i%%%%%%%%%%%%%%%%%%%%%%%%%%%%%%%%%%%%%%%%%%%%%%%%%%%%%%%%%%%%%%%%%%%%%
-90296i%%%%%%%%%%%%%%%%%%%%%%%%%%%%%%%%%%%%%%%%%%%%%%%%%%%%%%%%%%%%%%%%%%%%%
-90227i%%%%%%%%%%%%%%%%%%%%%%%%%%%%%%%%%%%%%%%%%%%%%%%%%%%%%%%%%%%%%%%%%%%%%
-90158i%%%%%%%%%%%%%%%J%j%%%%%%%%%%%%%J%%%%%j%%%%%%%%%%%%%%%%%%%%%%%%%%%%%%%
-90089i%%%%%%%%%JjJ%%%%%j%Jj%%%JjJ%%j%%J%j%%J%j%Jj%%%J%%%jJjJ%%%%j%%J%%%%%%%
-90020hj%JjJ%%%jJ%%%%%%%jJ%%%%%%%%jJ%%%%%%%%%%%%%%%%%%%%%%%%%%%%%%%%%%%%%%%%
-89951h%%%%%%%%%%%%%%%%%%%%%%%%%%%%%%%%%%%%%%%%%%%%%%%%%%%%%%%%%%%%%%%%%%%%%
-89882h%%%%%%%%%%%%%%%%%%%%%%%%%%%%%%%%%%%%%%%%%%%%%%%%%%%%%%%%%%%%%%%%%%%%%
-89813h%%%%%%%%%%%%%%%%%%%%%%%%%%%%%%%%%%%%%%%%%%%%%%%%%%%%%%%%%%%%%%%%%%%%%
-89744h%%%%%%%%%%%%%%%%%%%%%%%%%%%%%%%%%%%%%%%%%%%%%%%%%%%%%%%%%%%%%%%%%%%%%
-89675h%%%%%%%%%%%%%%%%%%%%%%%%%%%%%%%%%%%%%%%%%%%%%%%%%%%%%%%%%%%%%%%%%%%%%
-89606h%%%%%%%%%%%%%%%%%%%%%%%%%%%%%%%%%%%%%%%%%%%%%%%%%%%%%%%%%%%%%%%%%%%%%
-89537h%%%%%%%%%%%%%%%%%%%%%%%%%%%%%%%%%%%%%%%%%%%%%%%%%%%%%%%%%Jj%%%%%%%%J%
-89468gjJj%%%%%%%Jj%J%%%%%%%%j%%J%%%j%JjJj%J%j%%%%%%%%%Jj%%%%%%JjJ%%%%%%%%%%
-89399g%%%%%%%%%%%%jJ%%%%%%%jJ%j%J%%%%%%j%%%Jj%%%J%%%%%%%%%%%%%%%%%%%%%%%%%%
-89330g%%%%%%%%%%%%%%%%%%%%%%%%%%%%%%%%%%%%%%%%%%%%%%%%%%%%%%%%%%%%%%%%%%%%%
-89261g%%%%%%%%%%%%%%%%%%%%%%%%%%%%%%%%%%%%%%%%%%%%%%%%%%%%%%%%%%%%%%%%%%%%%
-89192g%%%%%%%%%%%%%%%%%%%%%%%%%%%%%%%%%%%%%%%%%%%%%%%%%%%%%%%%%%%%%%%%%%%%%
-89123g%%%%%%%%%%%%%%%%%%%%%%%%%%%%%%%%%%%%%%%%%%%%%%%%%%%%%%%%%%%%%%%%%%%%%
-89054g%%%%%%%%%%%%%%%%%%%%%%%%%%%%%%%%%%%%%%%%%%%%%%%%%%%%%%%%%%%%%%%%%%%%%
-88985g%%%%%%%%%%%%%%%%%%%%%%%%%%%%%%%%%%%%%%%%%%%%%%%%%%%%%%%%%%%%%%%%%%%%%
-88916g%%%%%%%%%%%%%%%%%%%%%%%%%%%%%%%%%%%%%%%%%%%%%%%%%%%%%%%%%%%%%%%%%%%%%
-88847g%%%%%%%%%%%%%%%%%%%%%%%%%%%%%%%%%%%%%%%%%%%%%%%%%%%%%%%%%%%%%%%%%%%%%
-88778g%%%%%%%%%%%%%%%%%%%%%%%%%%%%%%%%%%%%%%%%%%%%%%%%%%%%%%%%%%%%%%%%%%%%%
-88709g%%%%%%%%%%%%%%%%%%%%%%%%%%%%%%%%%%%%%%%%%%%%%%%%%%%%%%%%%%%%%%%%%%%%%
-88640g%%%%%%%%%%%%%%%%%%%%Jj%Jj%Jj%%Jj%%%%%%%JjJ%%%%j%%JjJj%Jj%%%Jj%%%%%%%J
-88571fj%%Jj%%%%%%%%%%%%%%%%%%%%%%%%%J%%%jJjJj%Jj%J%%%%%%%%j%%%%J%%%%%%j%%J%
-88502fjJ%jJj%JjJj%%%%%J%jJ%%%%%%%%%jJjJ%%j%%%%%J%%%%%%%%%j%J%%%%%%%%%%%%%%%
-88433f%%%%%%%%%%%%%%%%%%%%%%%%%%%%%%%%%%%%%%%%%%%%%%%%%%%%%%%%%%%%%%%%%%%%%
-88364f%%%%%%%%%%%%%%%%%%%%%%%%%%%%%%%%%%%%%%%%%%%%%%%%%%%%%%%%%%%%%%%%%%%%%
-88295f%%%%%%%%%%%%%%%%%%%%%%%%%%%%%%%%%%%%%%%%%%%%%%%%%%%%%%%%%%%%%%%%%%%%%
-88226f%%%%%%%%%%%%%%%%%%%%%%%%%%%%%%%%%%%%%%%%%%%%%%%%%%%%%%%%%%%%%%%%%%%%%
-88157f%%%%%%%%%%%%%%%%%%%%%%%%%%%%%%%%%%%%%%%%%%%%%%%%%%%%%%%%%%%%%%%%%%%%%
-88088f%%%%%%%%%%%%%%%%%%%%%%%%%%%%%%%%%%%%%%%%%%%%%%%%%%%%%%%%%%%%%%%%%%%%%
-88019f%%%%%%%%%%%%%%%%%%%%%%%%%%%%%%%%%%%%%%%%%%%%%%%%%%%%%%%%%%%%%%%%%%%%%
-87950f%%%%%%%%%%%%%%%%%%%%%%%%%%%%%%%%%%%%%%%%%%%%%%%%%%%%%%%%%%%%%%%%%%%%%
-87881f%%%%%%%%%%%%%%%%%%%%%%%%%%%%%%%%%%%%%%%%%%%%%%%%%%%%%%%%%%%%%%%%%%%%%
-87812f%%%%%%%%%%%%%%%%%%%%%%%%%%%%%%%%%%%%%%%%%%%%%%%%%%%%%%%%%%%%%%%%%%%%%
-87743f%%%%%%%%%%%%%%%%%%%%%%%%%%%%%%%%%%%%%%%%%%%%%%%%%%%%%%%%%%%%%%%%%%%%%
-87674f%%%%%%%%%%%%%%%%%%%%%%%%%%%%%%%%%%%%%%%%%%%%%%%%%%%%%%%%%%%%%%%%%%%%%
-87605f%%%%%%%%%%%%%%%%%%%%%%%%%%%%%%%%%%%%%%%%%%%%%%%%%%%%%%%%%%%%%%%%%%%%%
-87536f%%%%%%%%%%%%%%%%%%%%%%%%%%%%%%%%%%%%%%%%%%%%%%%%%%%%%%%%%%%%%%%%%%%%%
-87467f%%%%%%%%%%%%%%%%%%%%%%%%%Jj%%%%%%%%%Jj%%%%%%%%%Jj%%%%%%%%%%Jj%JjJj%%%
-87398f%%%Jj%Jj%%%Jj%%%J%jJj%%J%j%J%%%%%%%%%%%%jJj%%%J%jJ%%%jJ%%%%%%%%%jJ%%%
-87329e%%%%jJ%j%%%%%%%%J%%%%%jJ%%%%j%%J%%%jJ%%%%%%%%%%%%%%%%%%%%%%%%jJ%j%%J%
-87260e%j%%%%%J%jJ%jJ%%j%%Jj%%J%jJ%%%%%%j%J%%%%%%j%J%%%%%%%%%%%%jJ%%%%%j%%J%
-87191e%%%%jJ%%%%jJ%jJ%%%%%j%J%%%%%%%%%%%%%%%%%%%%%%%%%%%%%%%%%%%%%%%%%%%%jJ
-87122e%%%%%%%%%%%%%%%%%%%%%%%%%%%%%%%%%%%%%%%%%%%%%%%%%%%%%%%%%%%%%%%%%%%%%
-87053e%%%%%%%%%%%%%%%%%%%%%%%%%%%%%%%%%%%%%%%%%%%%%%%%%%%%%%%%%%%%%%%%%%%%%
-86984e%%%%%%%%%%%%%%%%%%%%%%%%%%%%%%%%%%%%%%%%%%%%%%%%%%%%%%%%%%%%%%%%%%%%%
-86915e%%%%%%%%%%%%%%%%%%%%%%%%%%%%%%%%%%%%%%%%%%%%%%%%%%%%%%%%%%%%%%%%%%%%%
-86846e%%%%%%%%%%%%%%%%%%%%%%%%%%%%%%%%%%%%%%%%%%%%%%%%%%%%%%%%%%%%%%%%%%%%%
-86777e%%%%%%%%%%%%%%%%%%%%%%%%%%%%%%%%%%%%%%%%%%%%%%%%%%%%%%%%%%%%%%%%%%%%%
-86708e%%%%%%%%%%%%%%%%%%%%%%%%%%%%%%%%%%%%%%%%%%%%%%%%%%%%%%%%%%%%%%%%%%%%%
-86639e%%%%%%%%%%%%%%%%%%%%%%%%%%%%%%%%%%%%%%%%%%%%%%%%%%%%%%%%%%%%%%%%%%%%%
-86570e%%%%%%%%%%%%%%%%%%%%%%%%%%%%%%%%%%%%%%%%%%%%%%%%%%%%%%%%%%%%%%%%%%%%%
-86501e%%%%%%%%%%%%%%%%%%%%%%%%%%%%%%%%%%%%%%%%%%%%%%%%%%%%%%%%%%%%%%%%%%%%%
-86432e%%%%%%%%%%%%%%%%%%%%%%%%%%%%%%%%%%%%%%%%%%%%%%%%%%%%%%%%%%%%%%%%%%%%%
-86363e%%%%%%%%%%%%%%%%%%%%%%%%%%%%%%%%%%%%%%%%%%%%%%%%%%%%%%%%%%%%%%%%%%%%%
-86294e%%%%%%%%%%%%%%%%%%%%%%%%%%%%%%%%%%%%%%%%%%%%%%%%%%%%%%%%%%%%%%%%%%%%%
-86225e%%%%%%%%%%%%%%%%%%%%%%%%%%%%%%%%%%%%%%%%%%%%%%%%%%%%%%%%%%%%%%%%%%%%%
-86156e%%%%%%%%%%%%%%%%%%%%%%%%%%%%%%%%%%%%%%%%%%%%%%%%%%%%%%%%%%%%%%%%%%%%%
-86087e%%%%%%%%%%%%%%%%%%%%%%%%%%%%%%%%%%%%%%%%%%%%%%%%%%%%%%%%%%%%%%%%%%%%%
-86018e%%%%%%%%%%%%%%%%%%%%%%%%%%%%%%%%%%%%%%%%%%%%%%%%%%%%%%%%%%%%%%%%%%%%%
-85949e%%%%%%%%%%%%%%%%%%%%%%%%%%%%%%%%%%Jj%%%%%%%%%%%%%%%%%%%%%%%%%%J%j%JjJ
-85880dj%%%J%%j%%J%%jJj%JjJ%j%%%%J%%%jJ%jJ%%j%J%%j%%%%%J%%%%jJ%jJjJ%%jJ%j%J%
-85811d%j%%J%%j%JjJ%jJ%%jJjJj%%%Jj%%J%j%J%%j%J%jJ%%%%%%jJ%%%j%%J%%%%%%%%j%Jj
-85742e%J%%j%%%Jj%%J%%%%%%%j%%%%%%%%J%%j%%JjJjJ%j%%%%J%%jJ%%j%%%%%%%%%J%jJjJ
-85673dj%J%%jJ%%%%%%%%j%J%%%%%%%%%jJ%%%%%%%%%%%%%%%%%%jJ%j%J%%%%%%jJj%J%%jJ%
-85604d%j%J%jJjJ%%%%%%%%%jJ%%%%%jJ%%%%%%%%%%%%%%%%%%%%%%%%%%%%%%%%%%%%%%%%%%
-85535d%%%%%%%%%%%%%%%%%%%%%%j%J%%%%%%%%%%%%%%%%%%%%%%%%%%%%%%%%%%%%%%%%%%%%
-85466d%%%%%%%%%%%%%%%%%%%%%%%%%%%%%%%%%%%%%%%%%%%%%%%%%%%%%%%%%%%%%%%%%%%%%
-85397d%%%%%%%%%%%%%%%%%%%%%%%%%%%%%%%%%%%%%%%%%%%%%%%%%%%%%%%%%%%%%%%%%%%%%
-85328d%%%%%%%%%%%%%%%%%%%%%%%%%%%%%%%%%%%%%%%%%%%%%%%%%%%%%%%%%%%%%%%%%%%%%
-85259d%%%%%%%%%%%%%%%%%%%%%%%%%%%%%%%%%%%%%%%%%%%%%%%%%%%%%%%%%%%%%%%%%%%%%
-85190d%%%%%%%%%%%%%%%%%%%%%%%%%%%%%%%%%%%%%%%%%%%%%%%%%%%%%%%%%%%%%%%%%%%%%
-85121d%%%%%%%%%%%%%%%%%%%%%%%%%%%%%%%%%%%%%%%%%%%%%%%%%%%%%%%%%%%%%%%%%%%%%
-85052d%%%%%%%%%%%%%%%%%%%%%%%%%%%%%%%%%%%%%%%%%%%%%%%%%%%%%%%%%%%%%%%%%%%%%
-84983d%%%%%%%%%%%%%%%%%%%%%%%%%%%%%%%%%%%%%%%%%%%%%%%%%%%%%%%%%%%%%%%%%%%%%
-84914d%%%%%%%%%%%%%%%%%%%%%%%%%%%%%%%%%%%%%%%%%%%%%%%%%%%%%%%%%%%%%%%%%%%%%
-84845d%%%%%%%%%%%%%%%%%%%%%%%%%%%%%%%%%%%%%%%%%%%%%%%%%%%%%%%%%%%%%%%%%%%%%
-84776d%%%%%%%%%%%%%%%%%%%%%%%%%%%%%%%%%%%%%%%%%%%%%%%%%%%%%%%%%%%%%%%%%%%%%
-84707d%%%%%%%%%%%%%%%%%%%%%%%%%%%%%%%%%%%%%%%%%%%%%%%%%%%%%%%%%%%%%%%%%%%%%
-84638d%%%%%%%%%%%%%%%%%%%%%%%%%%%%%%%%%%%%%%%%%%%%%%%%%%%%%%%%%%%%%%%%%%%%%
-84569d%%%%%%%%%%%%%%%%%%%%%%%%%%%%%%%%%%%%%%%%%%%%%%%%%%%%%%%%%%%%%%%%%%%%%
-84500d%%%%%%%%%%%%%%%%%%%%%%%%%%%%%%%%%%%%%%%%%%%%%%%%%%%%%%%%%%%%%%%%%%%%%
-84431d%%%%%%%%%%%%%%%%%%%%%%%%%%%%%%%%%%%%%%%%%%%%%%%%%%%%%%%%%%%%%%%%%%%%%
-84362d%%%%%%%%%%%%%%%%%%%%%%%%%%%%%%%%%%%%%%%%%%%%%%%%%%%%%%%%%%%%%%%%%%%%%
-84293d%%%%%%%%%%%%%%%%%%%%%%%%%%%%%%%%%%%%%%%%%%%%%%%%%%%%%%%%%%%%%%%%%%%%%
-84224d%%%%%%%%%%%%%%%%%%%%%%%%%%%%%%%%%%%%%%%%%%%%%%%%%%%%%%%%%%%%%%%%%%%%%
-84155d%%%%%%%%%%%%%%%%%%%%%%%%%%%%%%%%%%%%%%%%%%%%%%%%%%%%%%%%%%%%%%%%%%%%%
-84086d%%%%%%%%%%%%%%%%%%%%%%%%%%%%%%%%%%%%%%%%%%%%%%%%%%%%%%%%%%%%%%%%%%%%%
-84017d%%%%%%%%%%%%%%%%%%%%%%%%%%%%%%%%%%%%%%%%%%%%%%%%%%%%%%%%%%%%%%%%%%%%%
-83948d%%%%%%%%%%%%%%%%%%%%%%%%%%%%%%%%%Jj%%%%%%%%%Jj%Jj%%%%%%Jj%%%%%%%%%%%%
-83879d%%%%%%%%%%%%%%J%%j%%%%%%%%%%%%%%%%%%%%%%%%%%%%%%Jj%%%%%%%%%%%%%%%%%%%
-83810d%%%%%%%%%%%%%%%%%%%%%%%%Jj%%%%%%%%%%%%%%%%%%%%%%%%%%%%%%%%%%%%%%%%%%%
-83741d%%%%%%%%%%%%%%%%%%%%%%%%%%%%%J%j%%%%%%%%%%%%%%%%%%%%%Jj%%%%%%%%%%%%%J
-83672cj%%%%%%Jj%%J%j%JjJ%j%J%jJ%j%Jj%J%%j%J%j%%Jj%%J%j%%%%%Jj%Jj%Jj%%%Jj%Jj
-83603d%%%%%%%%%%%%%%%%%%Jj%%%J%j%J%j%JjJj%J%%%j%%%%%%%%%J%%%%%jJ%j%J%%%%j%J
-83534c%j%J%%%%%%%%%%%%%%%%%%%%%%%%j%%JjJ%%jJ%%%jJ%%%%%j%Jj%Jj%JjJ%%j%%%JjJ%
-83465c%%jJ%%%%%%%%%%%%%%%%%%%%%jJ%%%%%%%%%%%%%%%j%%%%J%%%%j%J%jJ%%jJ%%%%%%%
-83396c%%%%%%%%%%%%%%%%%%%%%%%%%%%%%%%%%%%%%%%%%%jJ%%%%%%%%%%%%%%%%%%%%jJ%%%
-83327c%%%%%%jJ%%%%%%%%%%%%%j%J%%%%%%%%%%%%%%%%%jJ%%%%%%jJ%%%%%%%%%%jJ%%%%%%
-83258c%%j%J%%%%%%%%%%%%%%%%%%%%%%%%%%%%%%%%%%%%%%%%%%%%%%%%%%%%%%%%%%%%%%%%
-83189c%%%%%%%%%%%%%%%%%%%%%%%%%%%%%%%%%%%%%%%%%%%%%%%%%%%%%%%%%%%%%%%%%%%%%
-83120c%%%%%%%%%%%%%%%%%%%%%%%%%%%%%%%%%%%%%%%%%%%%%%%%%%%%%%%%%%%%%%%%%%%%%
-83051c%%%%%%%%%%%%%%%%%%%%%%%%%%%%%%%%%%%%%%%%%%%%%%%%%%%%%%%%%%%%%%%%%%%%%
-82982c%%%%%%%%%%%%%%%%%%%%%%%%%%%%%%%%%%%%%%%%%%%%%%%%%%%%%%%%%%%%%%%%%%%%%
-82913c%%%%%%%%%%%%%%%%%%%%%%%%%%%%%%%%%%%%%%%%%%%%%%%%%%%%%%%%%%%%%%%%%%%%%
-82844c%%%%%%%%%%%%%%%%%%%%%%%%%%%%%%%%%%%%%%%%%%%%%%%%%%%%%%%%%%%%%%%%%%%%%
-82775c%%%%%%%%%%%%%%%%%%%%%%%%%%%%%%%%%%%%%%%%%%%%%%%%%%%%%%%%%%%%%%%%%%%%%
-82706c%%%%%%%%%%%%%%%%%%%%%%%%%%%%%%%%%%%%%%%%%%%%%%%%%%%%%%%%%%%%%%%%%%%%%
-82637c%%%%%%%%%%%%%%%%%%%%%%%%%%%%%%%%%%%%%%%%%%%%%%%%%%%%%%%%%%%%%%%%%%%%%
-82568c%%%%%%%%%%%%%%%%%%%%%%%%%%%%%%%%%%%%%%%%%%%%%%%%%%%%%%%%%%%%%%%%%%%%%
-82499c%%%%%%%%%%%%%%%%%%%%%%%%%%%%%%%%%%%%%%%%%%%%%%%%%%%%%%%%%%%%%%%%%%%%%
-82430c%%%%%%%%%%%%%%%%%%%%%%%%%%%%%%%%%%%%%%%%%%%%%%%%%%%%%%%%%%%%%%%%%%%%%
-82361c%%%%%%%%%%%%%%%%%%%%%%%%%%%%%%%%%%%%%%%%%%%%%%%%%%%%%%%%%%%%%%%%%%%%%
-82292c%%%%%%%%%%%%%%%%%%%%%%%%%%%%%%%%%%%%%%%%%%%%%%%%%%%%%%%%%%%%%%%%%%%%%
-82223c%%%%%%%%%%%%%%%%%%%%%%%%%%%%%%%%%%%%%%%%%%%%%%%%%%%%%%%%%%%%%%%%%%%%%
-82154c%%%%%%%%%%%%%%%%%%%%%%%%%%%%%%%%%%%%%%%%%%%%%%%%%%%%%%%%%%%%%%%%%%%%%
-82085c%%%%%%%%%%%%%%%%%%%%%%%%%%%%%%%%%%%%%%%%%%%%%%%%%%%%%%%%%%%%%%%%%%%%%
-82016c%%%%%%%%%%%%%%%%%%%%%%%%%%%%%%%%%%%%%%%%%%%%%%%%%%%%%%%%%%%%%%%%%%%%%
-81947c%%%%%%%%%%%%%%%%%%%%%%%%%%%%%%%%%%%%%%%%%%%%%%%%%%%%%%%%%%%%%%%%%%%%%
-81878c%%%%%%%%%%%%%%%%%%%%%%%%%%%%%%%%%%%%%%%%%%%%%%%%%%%%%%%%%%%%%%%%%%%%%
-81809c%%%%%%%%%%%%%%%%%%%%%%%%%%%%%%%%%%%%%%%%%%%%%%%%%%%%%%%%%%%%%%%%%%%%%
-81740c%%%%%%%%%%%%%%%%%%%%%%%%%%%%%%%%%%%%%%%%%%%%%%%%%%%%%%%%%%%%%%%%%%%%%
-81671c%%%%%%%%%%%%%%%%%%%%%%%%%%%%%%%%%%%%%%%%%%%%%%%%%%%%%%%%%%%%%%%%%%%%%
-81602c%%%%%%%%%%%%%%%%%%%%%%%%%%%%%%%%%%%%%%%%%%%%%%%%%%%%%%%%%%%%%%%%%%%%%
-81533c%%%%%%%%%%%%%%%%%%%%%%%%%%%%%%%%%%%%%%%%%%%%%%%%%%%%%%%%%%%%%%%%%%%%%
-81464c%%%%%%%%%%%%%%%%%%%%%%%%%%%%%%%%%%%%%%%%%%%%%%%%%%%%%%%%%%%%%%%%%%%%%
-81395c%%%%%%%%%%%%%%%%%%%%%%%%%%%%%%%%%%%%%%%%%%%%%%%%%%%%%%%%%%%%%%%%%%%%%
-81326c%%%%%%%%%%%%%%%%%%%%%%%%%%%%%%%%%%%%%%%%%%%%%%%%%%%%%%%%%%%%%%%%%%%%%
-81257c%%%%%%%%%%%%%%%%%%%%%%%%%%%%%%%%%%%%%%%%%%%%%%%%%%%%%%%%%%%%%%%%%%%%%
-81188c%%%%%%%%%%%%%%%%%%%%%%%%%%%%%%%%%%%%%%%%%%%%%%%%%%%%%%%%%%%%%%%%%%%%%
-81119c%%%%%%%%%%%%%%%%%%%%%%%%%%%%%%%%%%%%%%%%%%%%%%%%%%%%%%%%%%%%%%%%%%%%%
-81050c%%%%%%%%%J%%%%j%%%%%%%%%%%%%%%%%%%%%%%%%%%%%%%%%%%%%%%%%%J%j%%%%%%%%%
-80981c%%%%%%%%%%%%%%%%%%%%%%%%%%%%%%%%%%%%%%%%Jj%%%Jj%%%%Jj%%Jj%J%j%%%%%Jj%
-80912c%Jj%%%%%%%%%%%%%%%%%Jj%%%%%%%%%%%%%%%%%%%%%%%%%%%%%%%%%%%%%%%%Jj%%J%j
-80843c%%%%%%%J%j%%J%%j%%%%%%%%%%%%%%%%%%J%jJ%%jJ%j%%%%%%%%%%%Jj%J%%%%%%%%%%
-80774b%%%%jJ%%%%%%%jJ%j%J%j%%%%Jj%J%%%%%%jJ%%%%%%%%%%%%%%%%j%J%%%%%j%%J%%%j
-80705c%J%%jJ%%%%%%%%jJ%%%%%%jJ%%%%%j%Jj%J%%jJjJ%%%%%jJ%%jJj%%J%j%%J%%%%jJj%
-80636cJ%%%%jJ%%%%jJ%jJ%j%%Jj%%JjJ%%%%%%jJ%%%%%%%%%%%%%%%j%%J%%%%%%%%%%%%%%j
-80567cJ%jJ%%%jJ%%%%%%%%%%%%%%%%%%%%%%%%%%%%%%%%%%%%%%%%%%j%Jj%%Jj%JjJjJ%%%%
-80498b%%%%%%%%%%jJj%J%%%%j%%%%%%J%j%J%j%%JjJ%j%JjJj%%%%%J%%%%%jJ%%%%%%%%%%%
-80429b%%%%%%%%jJjJ%%%%%%jJ%%%%%%%%%jJ%%%%%%%%%%%%%%%%%%%%%%%%%%%%%j%J%%%%%%
-80360b%%%%%%%%%jJ%jJ%%%%%%%%%%%%%%%%%%%%%%%%%%%%%%%%%%%%%%%%%%%%%j%J%%%%%%%
-80291b%%%%%%%%%%%%%%%%%%%%jJ%%%%%%%%%%%jJ%%%%%%%%%%%%%%%%%%%%%%%%%%%%%%%%%%
-80222b%%%%%%%%%%%%%%%%%%%jJ%%%%%%%%jJ%%%%%%%%%%%%%%%%%%%%%%%%%%%%%%%%%%%%%%
-80153b%%%%%%%%%%%%%%%%%%%%%%%%%%%jJ%%%%%%%%%%%%%%%%%%%%%%%%%%%%%%%%%%%%%%%%
-80084b%%%%%%%%%%%%%%%%%%%%%%%%%%%%%%%%%%%%%%%%%%%%%%%%%%%%%%%%%%%%%%%%%%%%%
-80015b%%%%%%%%%%%%%%%%%%%%%%%%%%%%%%%%%%%%%%%%%%%%%%%%%%%%%%%%%%%%%%%%%%%%%
-79946b%%%%%%%%%%%%%%%%%%%%%%%%%%%%%%%%%%%%%%%%%%%%%%%%%%%%%%%%%%%%%%%%%%%%%
-79877b%%%%%%%%%%%%%%%%%%%%%%%%%%%%%%%%%%%%%%%%%%%%%%%%%%%%%%%%%%%%%%%%%%%%%
-79808b%%%%%%%%%%%%%%%%%%%%%%%%%%%%%%%%%%%%%%%%%%%%%%%%%%%%%%%%%%%%%%%%%%%%%
-79739b%%%%%%%%%%%%%%%%%%%%%%%%%%%%%%%%%%%%%%%%%%%%%%%%%%%%%%%%%%%%%%%%%%%%%
-79670b%%%%%%%%%%%%%%%%%%%%%%%%%%%%%%%%%%%%%%%%%%%%%%%%%%%%%%%%%%%%%%%%%%%%%
-79601b%%%%%%%%%%%%%%%%%%%%%%%%%%%%%%%%%%%%%%%%%%%%%%%%%%%%%%%%%%%%%%%%%%%%%
-79532b%%%%%%%%%%%%%%%%%%%%%%%%%%%%%%%%%%%%%%%%%%%%%%%%%%%%%%%%%%%%%%%%%%%%%
-79463b%%%%%%%%%%%%%%%%%%%%%%%%%%%%%%%%%%%%%%%%%%%%%%%%%%%%%%%%%%%%%%%%%%%%%
-79394b%%%%%%%%%%%%%%%%%%%%%%%%%%%%%%%%%%%%%%%%%%%%%%%%%%%%%%%%%%%%%%%%%%%%%
-79325b%%%%%%%%%%%%%%%%%%%%%%%%%%%%%%%%%%%%%%%%%%%%%%%%%%%%%%%%%%%%%%%%%%%%%
-79256b%%%%%%%%%%%%%%%%%%%%%%%%%%%%%%%%%%%%%%%%%%%%%%%%%%%%%%%%%%%%%%%%%%%%%
-79187b%%%%%%%%%%%%%%%%%%%%%%%%%%%%%%%%%%%%%%%%%%%%%%%%%%%%%%%%%%%%%%%%%%%%%
-79118b%%%%%%%%%%%%%%%%%%%%%%%%%%%%%%%%%%%%%%%%%%%%%%%%%%%%%%%%%%%%%%%%%%%%%
-79049b%%%%%%%%%%%%%%%%%%%%%%%%%%%%%%%%%%%%%%%%%%%%%%%%%%%%%%%%%%%%%%%%%%%%%
-78980b%%%%%%%%%%%%%%%%%%%%%%%%%%%%%%%%%%%%%%%%%%%%%%%%%%%%%%%%%%%%%%%%%%%%%
-78911b%%%%%%%%%%%%%%%%%%%%%%%%%%%%%%%%%%%%%%%%%%%%%%%%%%%%%%%%%%%%%%%%%%%%%
-78842b%%%%%%%%%%%%%%%%%%%%%%%%%%%%%%%%%%%%%%%%%%%%%%%%%%%%%%%%%%%%%%%%%%%%%
-78773b%%%%%%%%%%%%%%%%%%%%%%%%%%%%%%%%%%%%%%%%%%%%%%%%%%%%%%%%%%%%%%%%%%%%%
-78704b%%%%%%%%%%%%%%%%%%%%%%%%%%%%%%%%%%%%%%%%%%%%%%%%%%%%%%%%%%%%%%%%%%%%%
-78635b%%%%%%%%%%%%%%%%%%%%%%%%%%%%%%%%%%%%%%%%%%%%%%%%%%%%%%%%%%%%%%%%%%%%%
-78566b%%%%%%%%%%%%%%%%%%%%%%%%%%%%%%%%%%%%%%%%%%%%%%%%%%%%%%%%%%%%%%%%%%%%%
-78497b%%%%%%%%%%%%%%%%%%%%%%%%%%%%%%%%%%%%%%%%%%%%%%%%%%%%%%%%%%%%%%%%%%%%%
-78428b%%%%%%%%%%%%%%%%%%%%%%%%%%%%%%%%%%%%%%%%%%%%%%%%%%%%%%%%%%%%%%%%%%%%%
-78359b%%%%%%%%%%%%%%%%%%%%%%%%%%%%%%%%%%%%%%%%%%%%%%%%%%%%%%%%%%%%%%%%%%%%%
-78290b%%%%%%%%%%%%%%%%%%%%%%%%%%%%%%%%%%%%%%%%%%%%%%%%%%%%%%%%%%%%%%%%%%%%%
-78221b%%%%%%%%%%%%%%%%%%%%%%%%%%%%%%%%%%%%%%%%%%%%%%%%%%%%%%%%%%%%%%%%%%%%%
-78152b%%%%%%%%%%%%%%%%%%%%%%%%%%%%%%%%%%%%%%%%%%%%%%%%%%%%%%%%%%%%%%%%%%%%%
-78083b%%%%%%%%%%%%%%%%%%%%%%%%%%%%%%%%%%%%%%%%%%%%%%%%%%%%%%%%%%%%%%%%%%%%%
-78014b%%%%%%%%%%%%%%%%%%%%%%%%%%%%%%%%%%%%%%%%%%%%%%%%%%%%%%%%%%%%%%%%%%%%%
-77945b%%%%%%%%%%%%%%%%%%%%%%%%%%%%%%%%%%%%%%%%%%%%%%%%%%%%%%%%%%%%%%%%%%%%%
-77876b%%%%%%%%%%%%%%%%%%%%%%%%%%%%%%%%%%%%%%%%%%%%%%%%%%%%%%%%%%%%%%%%%%%%%
-77807b%%%%%%%%%%%%%%%%%%%%%%%%%%%%%%%%%%%%%%%%%%%%%%%%%%%%%%%%%%%%%%%%%%%%%
-77738b%%%%%%%%%%%%%%%%%%%%%%%%%%%%%%%%%%%%%%%%%%%%%%%%%%%%%%%%%%%%%%%%%%%%%
-77669b%%%%%%%%%%%%%%%%%%%%%%%%%%%%%%%%%%%%%%%%%%%%%%%%%%%%%%%%%%%%%%%%%%%%%
-77600b%%%%%%%%%%%%%%%%%%%%%%%%%%%%%%%%%%%%%%%%%%%%%%%%%%%%%%%%%%%%%%%%%%%%%
-77531b%%%%%%%%%%%%%%%%%%%%%%%%%%%%%%%%%%%%%%%%%%%%%%%%%%%%%%%%%%%%%%%%%%%%%
-77462b%%%%%%%%%%%%%%%%%%%%%%%%%%%%%%%%%%%%%%%%%%%%%%%%%%%%%%%%%%%%%%%%%%%%%
-77393b%%%%%%%%%%%%%%%%%%%%%%%%%%%%%%%%%%%%%%%%%%%%%%%%%%%%%%%%%%%%%%%%%%%%%
-77324b%%%%%%%%%%%%%%%%%%%%%%%%%%%%%%%J%%j%%%%%%%Jj%%%J%%j%%%%%%%%%%%%%%%%%%
-77255b%%%%%%%%%%Jj%%%%%%%%%%%%%%%%%%%Jj%%%%%%%%%%%Jj%%%Jj%%%%%%%%%%%%%%%%%%
-77186b%JjJj%%%J%%%%%j%Jj%%%%%%%%%%%%%%%%%%%%%%%%J%%%%%%j%%%%%%J%j%%%%%%%%%%
-77117b%%%%%%Jj%%%%%%%%%%%%%%%%Jj%%%%%%%%%%%%%%%%J%j%%%Jj%J%j%%Jj%%%%%%%%%%%
-77048b%%%%%%%%%%%%%%%%%%%%%%%%%%%%%%%%%%%%%%%%J%j%%%%%%%Jj%%%%J%%%j%Jj%%%J%
-76979aj%%%%Jj%%%%%%%%%JjJj%%%J%%%j%%Jj%Jj%%%%%%%J%j%%%Jj%%Jj%%%%%J%%j%J%%%j
-76910bJ%%j%%%J%j%%%%%%J%%j%%%Jj%%%J%j%%%%%%%%%%%%%%%%JjJj%J%j%%%%%%%J%%j%%%
-76841b%%%%%%%%JjJ%j%%%%%%%%%%%Jj%J%j%J%%%%%%%%%jJ%%%%%%%jJ%%jJjJ%%%j%J%%%%%
-76772aj%%J%jJ%%%jJ%%%j%J%%j%JjJ%%%%%%j%J%jJ%%%j%J%%%%%j%J%%j%J%%j%J%%j%%%%%
-76703b%J%j%%%J%j%%%J%%j%%%%%J%jJj%%J%%j%J%j%%%JjJj%%%%%JjJjJ%%j%%J%j%JjJ%%%
-76634a%jJj%Jj%J%%%%%%%%%%%%%%%%%%%%%%%%%%j%J%%%%%%%%%%%%%%%%%%%%%%%%%j%%%%J
-76565a%%j%J%j%J%%jJ%jJjJ%%%%%%j%%%%%J%jJjJ%jJ%%jJ%jJjJj%%J%jJ%j%J%%j%%J%%%%
-76496a%%%%%%%%%%%%%j%J%%%j%J%%%%%%%%%%%%jJ%%%%%%%jJ%jJ%jJ%%%j%%%%J%%%%%%%%%
-76427a%%jJj%J%%%%%%%%%%%jJ%%%%%jJ%%%%%%%%%%%%%%%%%%%%%%%%%%%%%%%%%%%%%%%%%%
-76358a%%%jJ%%%%%%%%%%jJ%%%%%jJ%%%%%%%%%%%%%%%%%%%%%%%%jJ%%j%J%%%%%jJ%%%%%jJ
-76289a%%%%%%%%jJ%%%%%%%%%%%%%%%%%%%%%%%%%%%%%%%%%%%%%%%%%%%%%%%j%J%%%%%%%%%
-76220a%%%%%%%%%%%%%%%%%%%%%%%%%%%%%%%%%%%%%%%%%%%%%%%%%%%%%%%%%%%%%%%%%%%%%
-76151a%%%%%%%%%%%%%%%%%%%%%%%%%%%%%%%%%%%%%%%%%%%%%%%%%%%%%%%%%%%%%%%%%%%%%
-76082a%%%%%%%%%%%%%%%%%%%%%%%%%%%%%%%%%%%%%%%%%%%%%%%%%%%%%%%%%%%%%%%%%%%%%
-76013a%%%%%%%%%%%%%%%%%%%%%%%%%%%%%%%%%%%%%%%%%%%%%%%%%%%%%%%%%%%%%%%%%%%%%
-75944a%%%%%%%%%%%%%%%%%%%%%%%%%%%%%%%%%%%%%%%%%%%%%%%%%%%%%%%%%%%%%%%%%%%%%
-75875a%%%%%%%%%%%%%%%%%%%%%%%%%%%%%%%%%%%%%%%%%%%%%%%%%%%%%%%%%%%%%%%%%%%%%
-75806a%%%%%%%%%%%%%%%%%%%%%%%%%%%%%%%%%%%%%%%%%%%%%%%%%%%%%%%%%%%%%%%%%%%%%
-75737a%%%%%%%%%%%%%%%%%%%%%%%%%%%%%%%%%%%%%%%%%%%%%%%%%%%%%%%%%%%%%%%%%%%%%
-75668a%%%%%%%%%%%%%%%%%%%%%%%%%%%%%%%%%%%%%%%%%%%%%%%%%%%%%%%%%%%%%%%%%%%%%
-75599a%%%%%%%%%%%%%%%%%%%%%%%%%%%%%%%%%%%%%%%%%%%%%%%%%%%%%%%%%%%%%%%%%%%%%
-75530a%%%%%%%%%%%%%%%%%%%%%%%%%%%%%%%%%%%%%%%%%%%%%%%%%%%%%%%%%%%%%%%%%%%%%
-75461a%%%%%%%%%%%%%%%%%%%%%%%%%%%%%%%%%%%%%%%%%%%%%%%%%%%%%%%%%%%%%%%%%%%%%
-75392a%%%%%%%%%%%%%%%%%%%%%%%%%%%%%%%%%%%%%%%%%%%%%%%%%%%%%%%%%%%%%%%%%%%%%
-75323a%%%%%%%%%%%%%%%%%%%%%%%%%%%%%%%%%%%%%%%%%%%%%%%%%%%%%%%%%%%%%%%%%%%%%
-75254a%%%%%%%%%%%%%%%%%%%%%%%%%%%%%%%%%%%%%%%%%%%%%%%%%%%%%%%%%%%%%%%%%%%%%
-75185a%%%%%%%%%%%%%%%%%%%%%%%%%%%%%%%%%%%%%%%%%%%%%%%%%%%%%%%%%%%%%%%%%%%%%
-75116a%%%%%%%%%%%%%%%%%%%%%%%%%%%%%%%%%%%%%%%%%%%%%%%%%%%%%%%%%%%%%%%%%%%%%
-75047a%%%%%%%%%%%%%%%%%%%%%%%%%%%%%%%%%%%%%%%%%%%%%%%%%%%%%%%%%%%%%%%%%%%%%
-74978a%%%%%%%%%%%%%%%%%%%%%%%%%%%%%%%%%%%%%%%%%%%%%%%%%%%%%%%%%%%%%%%%%%%%%
-74909a%%%%%%%%%%%%%%%%%%%%%%%%%%%%%%%%%%%%%%%%%%%%%%%%%%%%%%%%%%%%%%%%%%%%%
-74840a%%%%%%%%%%%%%%%%%%%%%%%%%%%%%%%%%%%%%%%%%%%%%%%%%%%%%%%%%%%%%%%%%%%%%
-74771a%%%%%%%%%%%%%%%%%%%%%%%%%%%%%%%%%%%%%%%%%%%%%%%%%%%%%%%%%%%%%%%%%%%%%
-74702a%%%%%%%%%%%%%%%%%%%%%%%%%%%%%%%%%%%%%%%%%%%%%%%%%%%%%%%%%%%%%%%%%%%%%
-74633a%%%%%%%%%%%%%%%%%%%%%%%%%%%%%%%%%%%%%%%%%%%%%%%%%%%%%%%%%%%%%%%%%%%%%
-74564a%%%%%%%%%%%%%%%%%%%%%%%%%%%%%%%%%%%%%%%%%%%%%%%%%%%%%%%%%%%%%%%%%%%%%
-74495a%%%%%%%%%%%%%%%%%%%%%%%%%%%%%%%%%%%%%%%%%%%%%%%%%%%%%%%%%%%%%%%%%%%%%
-74426a%%%%%%%%%%%%%%%%%%%%%%%%%%%%%%%%%%%%%%%%%%%%%%%%%%%%%%%%%%%%%%%%%%%%%
-74357a%%%%%%%%%%%%%%%%%%%%%%%%%%%%%%%%%%%%%%%%%%%%%%%%%%%%%%%%%%%%%%%%%%%%%
-74288a%%%%%%%%%%%%%%%%%%%%%%%%%%%%%%%%%%%%%%%%%%%%%%%%%%%%%%%%%%%%%%%%%%%%%
-74219a%%%%%%%%%%%%%%%%%%%%%%%%%%%%%%%%%%%%%%%%%%%%%%%%%%%%%%%%%%%%%%%%%%%%%
-74150a%%%%%%%%%%%%%%%%%%%%%%%%%%%%%%%%%%%%%%%%%%%%%%%%%%%%%%%%%%%%%%%%%%%%%
-74081a%%%%%%%%%%%%%%%%%%%%%%%%%%%%%%%%%%%%%%%%%%%%%%%%%%%%%%%%%%%%%%%%%%%%%
-74012a%%%%%%%%%%%%%%%%%%%%%%%%%%%%%%%%%%%%%%%%%%%%%%%%%%%%%%%%%%%%%%%%%%%%%
-73943a%%%%%%%%%%%%%%%%%%%%%%%%%%%%%%%%%%%%%%%%%%%%%%%%%%%%%%%%%%%%%%%%%%%%%
-73874a%%%%%%%%%%%%%%%%%%%%%%%%%%%%%%%%%%%%%%%%%%%%%%%%%%%%%%%%%%%%%%%%%%%%%
-73805a%%%%%%%%%%%%%%%%%%%%%%%%%%%%%%%%%%%%%%%%%%%%%%%%%%%%%%%%%%%%%%%%%%%%%
-73736a%%%%%%%%%%%%%%%%%%%%%%%%%%%%%%%%%%%%%%%%%%%%%%%%%%%%%%%%%%%%%%%%%%%%%
-73667a%%%%%%%%%%%%%%%%%%%%%%%%%%%%%%%%%%%%%%%%%%%%%%%%%%%%%%%%%%%%%%%%%%%%%
-73598a%%%%%%%%%%%%%%%%%%%%%%%%%%%%%%%%%%%%%%%%%%%%%%%%%%%%%%%%%%%%%%%%%%%%%
-73529a%%%%%%%%%%%%%%%%%%%%%%%%%%%%%%%%%%%%%%%%%%%%%%%%%%%%%%%%%%%%%%%%%%%%%
-73460a%%%%%%%%%%%%%%%%%%%%%%%%%%%%%%%%%%%%%%%%%%%%%%%%%%%%%%%%%%%%%%%%%%%%%
-73391a%%%%%%%%%%%%%%%%%%%%%%%%%%%%%%%%%%%%%%%%%%%%%%%%%%%%%%%%%%%%%%%%%%%%%
-73322a%%%%%%%%%%%%%%%%%%%%%%%%%%%%%%%%%%%%%%%%%%%%%%%%%%%%%%%%%%%%%%%%%%%%%
-73253a%%%%%%%%%%%%%%%%%%%%%%%%%%%%%%%%%%%%%%%%%%%%%%%%%%%%%%%%%%%%%%%%%%%%%
-73184a%%%%%%%%%%%%%%%%%%%%%%%%%%%%%%%%%%%%%%%%%%%%%%%%%%%%%%%%%%%%%%%%%%%%%
-73115a%%%%%%%%%%%%%%%%%%%%%%%%%%%%%%%%%%%%%%%%%%%%%%%%%%%%%%%%%%%%%%%%%%%%%
-73046a%%%%%%%%%%%%%%%%%%%%%%%%%%%%%%%%%%%%%%%%%%%%%%%%%%%%%%%%%%%%%%%%%%%%%
-72977a%%%%%%%%%%%%%%%%%%%%%%%%%%%%%%%%%%%%%%%%%%%%%%%%%%%%%%%%%%%%%%%%%%%%%
-72908a%%%%%%%%%%%%%%%%%%%%%%%%%%%%%%%%%%%%%%%%%%%%%%%%%%%%%%%%%%%%%%%%%%%%%
-72839a%%%%%%%%%%%%%%%%%%%%%%%%%%%%%%%%%%%%%%%%%%%%%%%%%%%%%%%%%%%%%%%%%%%%%
-72770a%%%%%%%%%%%%%%%%%%%%%%%%%%%%%%%%%%%%%%%%%%%%%%%%%%%%%%%%%%%%%%%%%%%%%
-72701a%%%%%%%%%%%%%%%%%%%%%%%%%%%%%%%%%%%%%%%%%%%%%%%%%%%%%%%%%%%%%%%%%%%%%
-72632a%%%%%%%%%%%%%%%%%%%%%%%%%%%%%%%%%%%%%%%%%%%%%%%%%%%%%%%%%%%%%%%%%%%%%
-72563a%%%%%%%%%%%%%%%%%%%%%%%%%%%%%%%%%%%%%%%%%%%%%%%%%%%%%%%%%%%%%%%%%%%%%
-72494a%%%%%%%%%%%%%%%%%%%%%%%%%%%%%%%%%%%%%%%%%%%%%%%%%%%%%%%%%%%%%%%%%%%%%
-72425a%%%%%%%%%%%%%%%%%%%%%%%%%%%%%%%%%%%%%%%%%%%%%%%%%%%%%%%%%%%%%%%%%%%%%
-72356a%%%%%%%%%%%%%%%%%%%%%%%%%%%%%%%%%%%%%%%%%%%%%%%%%%%%%%%%%%%%%%%%%%%%%
-72287a%%%%%%%%%%%%%%%%%%%%%%%%%%%%%%%%%%%%%%%%%%%%%%%%%%%%%%%%%%%%%%%%%%%%%
-72218a%%%%%%%%%%%%%%%%%%%%%%%%%%%%%%%%%%%%%%%%%%%%%%%%%%%%%%%%%%%%%%%%%%%%%
-72149a%%%%%%%%%%%%%%%%%%%%%%%%%%%%%%%%%%%%%%%%%%%%%%%%%%%%%%%%%%%%%%%%%%%%%
-72080a%%%%%%%%%%%%%%%%%%%%%%%%%%%%%%%%%%%%%%%%%%%%%%%%%%%%%%%%%%%%%%%%%%%%%
-72011a%%%%%%%%%%%%%%%%%%%%%%%%%%%%%%%%%%%%%%%%%%%%%%%%%%%%%%%%%%%%%%%%%%%%%
-71942a%%%%%%%%%%%%%%%%%%%%%%%%%%%%%%%%%%%%%%%%%%%%%%%%%%%%%%%%%%%%%J%%j%%%J
-71873@%%%jJj%%Jj%J%%%jJj%%Jj%%Jj%%%%%%%%%%%%%%%%%%%%%%%%%%%%%%%%%%%Jj%%%%%%
-71804a%%%%%%%%%%%%%%%%%Jj%%%%%%J%%jJj%%%%%%%%%%%%%%%J%j%%%%%%%%Jj%%%Jj%%%%%
-71735a%%%%%%%%%%%%%%Jj%%%%%%%%%%%%%%%%%%%%%%%%%%%%%%%%%%%%%%%%%%%%%%%%%%%%%
-71666a%%%%%%%%%%%%%J%%%%%%%j%%%%%%%%%%%%%%%Jj%%%%%%%%%%%%%%%%%%%%%%%%%%%%%%
-71597a%%%%%%%%%%%%%%%%%%%%%%%%%%%%%%%%%%%%%%%%%%%%%J%%jJj%%J%j%%%J%j%%Jj%%J
-71528@%j%%%%%%%J%%%%%%j%%%J%%%%%%%%j%%%%%J%j%J%jJ%%%%%jJ%j%%J%%jJ%%%%j%%%Jj
-71459a%%J%jJ%jJjJ%j%J%%%%%j%Jj%Jj%J%%%%jJj%Jj%%%%%%%Jj%%%Jj%%%%%%J%%%%%%%%j
-71390a%%%J%%%%%%%j%%%J%%%jJ%%%%%%%%%%%%j%J%%%%%%%%%j%%%%%Jj%%J%%%%%%%%j%%J%
-71321@%%%%%%%%%%%%%j%%%%J%j%%%%%Jj%%%%J%%%%jJjJ%%jJ%%%j%Jj%%%JjJ%%%%%j%J%jJ
-71252@%%%j%%%%%%%Jj%%%Jj%JjJ%%%%%%%j%%J%jJ%%%jJ%%jJ%%%jJj%Jj%%%JjJj%J%%%%%j
-71183a%Jj%J%%%jJ%%%%jJjJjJ%jJ%j%%%%%%%%J%%j%J%%%%%%%j%%%J%%%%jJ%%jJ%%jJ%%%%
-71114@%%%%%%%%%%%%%%%%%%%%%%%%%%%j%J%%%j%J%%%%%%jJ%jJ%%jJ%jJ%%%%%%%%jJ%%%%%
-71045@%%%%%%%j%%%%J%%%%%%jJ%jJ%%%%%%%%%%%%%%%%%jJj%%J%jJ%%%%%%%%%%%%%%%%%%%
-70976@%%%%%%%%%%%%%%%%%%%%%%%%%%%%%%%%%%%%%%%%j%%J%%%%jJ%%%%jJ%%%%%%%%%%jJ%
-70907@%%%%%%%%%%%%%%%%%%jJ%%%jJ%%%%%%%%%%%%%%%%%%%%jJj%J%%jJ%%%%j%%%J%%%j%J
-70838@jJj%%J%%%%%%%%%jJ%%%%%%%%%%%%%%%%%%%%%%%%%%%%%%%%%%%%%%%%%%%%%%%%%%%%
-70769@%%%%%%%%%%%%%%%%%%%%%%%%%%%%%%%%%%%%%%%%%%%%%%%%%%%%%%%%%%%%%%%%%%%%%
-70700@jJ%%%%%%%%%%%%%%%%%%%%%%%%%%%%%%%%%%%%%%%%%%%%jJ%%%%%j%JjJ%%%%%%%%%%%
-70631@%%%%%%%%%%%%%%%%%%%%%%%%%%%%%%%%%%%%%%%%%%%%%%%%%%%%%%%%%%%%%%%%%%%%%
-70562@%%%%%%%%%%%%%%%%%%%%%%%%%%%%%%%%%%%%%%%%%%%%%%%%%%%%%%%%%%%%%%%%%%%%%
-70493@%%%%%%%%%%%%%%%%%%%%%%%%%%%%%%%%%%%%%%%%%%%%%%%%%%%%%%%%%%%%%%%%%%%%%
-70424@%%%%%%%%%%%%%%%%%%%%%%%%%%%%%%%%%%%%%%%%%%%%%%%%%%%%%%%%%%%%%%%%%%%%%
-70355@%%%%%%%%%%%%%%%%%%%%%%%%%%%%%%%%%%%%%%%%%%%%%%%%%%%%%%%%%%%%%%%%%%%%%
-70286@%%%%%%%%%%%%%%%%%%%%%%%%%%%%%%%%%%%%%%%%%%%%%%%%%%%%%%%%%%%%%%%%%%%%%
-70217@%%%%%%%%%%%%%%%%%%%%%%%%%%%%%%%%%%%%%%%%%%%%%%%%%%%%%%%%%%%%%%%%%%%%%
-70148@%%%%%%%%%%%%%%%%%%%%%%%%%%%%%%%%%%%%%%%%%%%%%%%%%%%%%%%%%%%%%%%%%%%%%
-70079@%%%%%%%%%%%%%%%%%%%%%%%%%%%%%%%%%%%%%%%%%%%%%%%%%%%%%%%%%%%%%%%%%%%%%
-70010@%%%%%%%%%%%%%%%%%%%%%%%%%%%%%%%%%%%%%%%%%%%%%%%%%%%%%%%%%%%%%%%%%%%%%
-69941@%%%%%%%%%%%%%%%%%%%%%%%%%%%%%%%%%%%%%%%%%%%%%%%%%%%%%%%%%%%%%%%%%%%%%
-69872@%%%%%%%%%%%%%%%%%%%%%%%%%%%%%%%%%%%%%%%%%%%%%%%%%%%%%%%%%%%%%%%%%%%%%
-69803@%%%%%%%%%%%%%%%%%%%%%%%%%%%%%%%%%%%%%%%%%%%%%%%%%%%%%%%%%%%%%%%%%%%%%
-69734@%%%%%%%%%%%%%%%%%%%%%%%%%%%%%%%%%%%%%%%%%%%%%%%%%%%%%%%%%%%%%%%%%%%%%
-69665@%%%%%%%%%%%%%%%%%%%%%%%%%%%%%%%%%%%%%%%%%%%%%%%%%%%%%%%%%%%%%%%%%%%%%
-69596@%%%%%%%%%%%%%%%%%%%%%%%%%%%%%%%%%%%%%%%%%%%%%%%%%%%%%%%%%%%%%%%%%%%%%
-69527@%%%%%%%%%%%%%%%%%%%%%%%%%%%%%%%%%%%%%%%%%%%%%%%%%%%%%%%%%%%%%%%%%%%%%
-69458@%%%%%%%%%%%%%%%%%%%%%%%%%%%%%%%%%%%%%%%%%%%%%%%%%%%%%%%%%%%%%%%%%%%%%
-69389@%%%%%%%%%%%%%%%%%%%%%%%%%%%%%%%%%%%%%%%%%%%%%%%%%%%%%%%%%%%%%%%%%%%%%
-69320@%%%%%%%%%%%%%%%%%%%%%%%%%%%%%%%%%%%%%%%%%%%%%%%%%%%%%%%%%%%%%%%%%%%%%
-69251@%%%%%%%%%%%%%%%%%%%%%%%%%%%%%%%%%%%%%%%%%%%%%%%%%%%%%%%%%%%%%%%%%%%%%
-69182@%%%%%%%%%%%%%%%%%%%%%%%%%%%%%%%%%%%%%%%%%%%%%%%%%%%%%%%%%%%%%%%%%%%%%
-69113@%%%%%%%%%%%%%%%%%%%%%%%%%%%%%%%%%%%%%%%%%%%%%%%%%%%%%%%%%%%%%%%%%%%%%
-69044@%%%%%%%%%%%%%%%%%%%%%%%%%%%%%%%%%%%%%%%%%%%%%%%%%%%%%%%%%%%%%%%%%%%%%
-68975@%%%%%%%%%%%%%%%%%%%%%%%%%%%%%%%%%%%%%%%%%%%%%%%%%%%%%%%%%%%%%%%%%%%%%
-68906@%%%%%%%%%%%%%%%%%%%%%%%%%%%%%%%%%%%%%%%%%%%%%%%%%%%%%%%%%%%%%%%%%%%%%
-68837@%%%%%%%%%%%%%%%%%%%%%%%%%%%%%%%%%%%%%%%%%%%%%%%%%%%%%%%%%%%%%%%%%%%%%
-68768@%%%%%%%%%%%%%%%%%%%%%%%%%%%%%%%%%%%%%%%%%%%%%%%%%%%%%%%%%%%%%%%%%%%%%
-68699@%%%%%%%%%%%%%%%%%%%%%%%%%%%%%%%%%%%%%%%%%%%%%%%%%%%%%%%%%%%%%%%%%%%%%
-68630@%%%%%%%%%%%%%%%%%%%%%%%%%%%%%%%%%%%%%%%%%%%%%%%%%%%%%%%%%%%%%%%%%%%%%
-68561@%%%%%%%%%%%%%%%%%%%%%%%%%%%%%%%%%%%%%%%%%%%%%%%%%%%%%%%%%%%%%%%%%%%%%
-68492@%%%%%%%%%%%%%%%%%%%%%%%%%%%%%%%%%%%%%%%%%%%%%%%%%%%%%%%%%%%%%%%%%%%%%
-68423@%%%%%%%%%%%%%%%%%%%%%%%%%%%%%%%%%%%%%%%%%%%%%%%%%%%%%%%%%%%%%%%%%%%%%
-68354@%%%%%%%%%%%%%%%%%%%%%%%%%%%%%%%%%%%%%%%%%%%%%%%%%%%%%%%%%%%%%%%%%%%%%
-68285@%%%%%%%%%%%%%%%%%%%%%%%%%%%%%%%%%%%%%%%%%%%%%%%%%%%%%%%%%%%%%%%%%%%%%
-68216@%%%%%%%%%%%%%%%%%%%%%%%%%%%%%%%%%%%%%%%%%%%%%%%%%%%%%%%%%%%%%%%%%%%%%
-68147@%%%%%%%%%%%%%%%%%%%%%%%%%%%%%%%%%%%%%%%%%%%%%%%%%%%%%%%%%%%%%%%%%%%%%
-68078@%%%%%%%%%%%%%%%%%%%%%%%%%%%%%%%%%%%%%%%%%%%%%%%%%%%%%%%%%%%%%%%%%%%%%
-68009@%%%%%%%%%%%%%%%%%%%%%%%%%%%%%%%%%%%%%%%%%%%%%%%%%%%%%%%%%%%%%%%%%%%%%
-67940@%%%%%%%%%%%%%%%%%%%%%%%%%%%%%%%%%%%%%%%%%%%%%%%%%%%%%%%%%%%%%%%%%%%%%
-67871@%%%%%%%%%%%%%%%%%%%%%%%%%%%%%%%%%%%%%%%%%%%%%%%%%%%%%%%%%%%%%%%%%%%%%
-67802@%%%%%%%%%%%%%%%%%%%%%%%%%%%%%%%%%%%%%%%%%%%%%%%%%%%%%%%%%%%%%%%%%%%%%
-67733@%%%%%%%%%%%%%%%%%%%%%%%%%%%%%%%%%%%%%%%%%%%%%%%%%%%%%%%%%%%%%%%%%%%%%
-67664@%%%%%%%%%%%%%%%%%%%%%%%%%%%%%%%%%%%%%%%%%%%%%%%%%%%%%%%%%%%%%%%%%%%%%
-67595@%%%%%%%%%%%%%%%%%%%%%%%%%%%%%%%%%%%%%%%%%%%%%%%%%%%%%%%%%%%%%%%%%%%%%
-67526@%%%%%%%%%%%%%%%%%%%%%%%%%%%%%%%%%%%%%%%%%%%%%%%%%%%%%%%%%%%%%%%%%%%%%
-67457@%%%%%%%%%%%%%%%%%%%%%%%%%%%%%%%%%%%%%%%%%%%%%%%%%%%%%%%%%%%%%%%%%%%%%
-67388@%%%%%%%%%%%%%%%%%%%%%%%%%%%%%%%%%%%%%%%%%%%%%%%%%%%%%%%%%%%%%%%%%%%%%
-67319@%%%%%%%%%%%%%%%%%%%%%%%%%%%%%%%%%%%%%%%%%%%%%%%%%%%%%%%%%%%%%%%%%%%%%
-67250@%%%%%%%%%%%%%%%%%%%%%%%%%%%%%%%%%%%%%%%%%%%%%%%%%%%%%%%%%%%%%%%%%%%%%
-67181@%%%%%%%%%%%%%%%%%%%%%%%%%%%%%%%%%%%%%%%%%%%%%%%%%%%%%%%%%%%%%%%%%%%%%
-67112@%%%%%%%%%%%%%%%%%%%%%%%%%%%%%%%%%%%%%%%%%%%%%%%%%%%%%%%%%%%%%%%%%%%%%
-67043@%%%%%%%%%%%%%%%%%%%%%%%%%%%%%%%%%%%%%%%%%%%%%%%%%%%%%%%%%%%%%%%%%%%%%
-66974@%%%%%%%%%%%%%%%%%%%%%%%%%%%%%%%%%%%%%%%%%%%%%%%%%%%%%%%%%%%%%%%%%%%%%
-66905@%%%%%%%%%%%%%%%%%%%%%%%%%%%%%%%%%%%%%%%%%%%%%%%%%%%%%%%%%%%%%%%%%%%%%
-66836@%%%%%%%%%%%%%%%%%%%%%%%%%%%%%%%%%%%%%%%%%%%%%%%%%%%%%%%%%%%%%%%%%%%%%
-66767@%%%%%%%%%%%%%%%%%%%%%%%%%%%%%%%%%%%%%%%%%%%%%%%%%%%%%%%%%%%%%%%%%%%%%
-66698@%%%%%%%%%%%%%%%%%%%%%%%%%%%%%%%%%%%%%%%%%%%%%%%%%%%%%%%%%%%%%%%%%%%%%
-66629@%%%%%%%%%%%%%%%%%%%%%%%%%%%%%%%%%%%%%%%%%%%%%%%%%%%%%%%%%%%%%%%%%%%%%
-66560@%%%%%%%%%%%%%%%%%%%%%%%%%%%%%%%%%%%%%%%%%%%%%%%%%%%%%%%%%%%%%%%%%%%%%
-66491@%%%%%%%%%%%%%%%%%%%%%%%%%%%%%%%%%%%%%%%%%%%%%%%%%%%%%%%%%%%%%%%%%%%%%
-66422@%%%%%%%%%%%%%%%%%%%%%%%%%%%%%%%%%%%%%%%%%%%%%%%%%%%%%%%%%%%%%%%%%%%%%
-66353@%%%%%%%%%%%%%%%%%%%%%%%%%%%%%%%%%%%%%%%%%%%%%%%%%%%%%%%%%%%%%%%%%%%%%
-66284@%%%%%%%%%%%%%%%%%%%%%%%%%%%%%%%%%%%%%%%%%%%%%%%%%%%%%%%%%%%%%%%%%%%%%
-66215@%%%%%%%%%%%%%%%%%%%%%%%%%%%%%%%%%%%%%%%%%%%%%%%%%%%%%%%%%%%%%%%%%%%%%
-66146@%%%%%%%%%%%%%%%%%%%%%%%%%%%%%%%%%%%%%%%%%%%%%%%%%%%%%%%%%%%%%%%%%%%%%
-66077@%%%%%%%%%%%%%%%%%%%%%%%%%%%%%%%%%%%%%%%%%%%%%%%%%%%%%%%%%%%%%%%%%%%%%
-66008@%%%%%%%%%%%%%%%%%%%%%%%%%%%%%%%%%%%%%%%%%%%%%%%%%%%%%%%%%%%%%%%%%%%%%
-65939@%%%%%%%%%%%%%%%%%%%%%%%%%%%%%%%%%%%%%%%%%%%%%%%%%%%%%%%%%%%%%%%%%%%%%
-65870@%%%%%%%%%%%%%%%%%%%%%%%%%%%%%%%%%%%%%%%%%%%%%%%%%%%%%%%%%%%%%%%%%%%%%
-65801@%%%%%%%%%%%%%%%%%%%%%%%%%%%%%%%%%%%%%%%%%%%%%%%%%%%%%%%%%%%%%%%%%%%%%
-65732@%%%%%%%%%%%%%%%%%%%%%%%%%%%%%%%%%%%%%%%%%%%%%%%%%%%%%%%%%%%%%%%%%%%%%
-65663@%%%%%%%%%%%%%%%%%%%%%%%%%%%%%%%%%%%%%%%%%%%%%%%%%%%%%%%%%%%%%%%%%%%%%
-65594@%%%%%%%%%%%%%%%%%%%%%%%%%%%%%%%%%%%%%%%%%%%%%%%%%%%%%%%%%%%%%%%%%%%%%
-65525@%%%%%%%%%%%%%%%%%%%%%%%%%%%%%%%%%%%%%%%%%%%%%%%%%%%%%%%%%%%%%%%%%%%%%
-65456@%%%%%%%%%%%%%%%%%%%%%%%%%%%%%%%%%%%%%%%%%%%%%%%%%%%%%%%%%%%%%%%%%%%%%
-65387@%%%%%%%%%%%%%%%%%%%%%%%%%%%%%%%%%%%%%%%%%%%%%%%%%%%%%%%%%%%%%%%%%%%%%
-65318@%%%%%%%%%%%%%%%%%%%%%%%%%%%%%%%%%%%%%%%%%%%%%%%%%%%%%%%%%%%%%%%%%%%%%
-65249@%%%%%%%%%%%%%%%%%%%%%%%%%%%%%%%%%%%%%%%%%%%%%%%%%%%%%%%%%%%%%%%%%%%%%
-65180@%%%%%%%%%%%%%%%%%%%%%%%%%%%%%%%%%%%%%%%%%%%%%%%%%%%%%%%%%%%%%%%%%%%%%
-65111@%%%%%%%%%%%%%%%%%%%%%%%%%%%%%%%%%%%%%%%%%%%%%%%%%%%%%%%%%%%%%%%%%%%%%
-65042@%%%%%%%%%%%%%%%%%%%%%%%%%%%%%%%%%%%%%%%%%%%%%%%%%%%%%%%%%%%%%%%%%%%%%
-64973@%%%%%%%%%%%%%%%%%%%%%%%%%%%%%%%%%%%%%%%%%%%%%%%%%%%%%%%%%%%%%%%%%%%%%
-64904@%%%%%%%%%%%%%%%%%%%%%%%%%%%%%%%%%%%%%%%%%%%%%%%%%%%%%%%%%%%%%%%%%%%%%
-64835@%%%%%%%%%%%%%%%%%%%%%%%%%%%%%%%%%%%%%%%%%%%%%%%%%%%%%%%%%%%%%%%%%%%%%
-64766@%%%%%%%%%%%%%%%%%%%%%%%%%%%%%%%%%%%%%%%%%%%%%%%%%%%%%%%%%%%%%%%%%%%%%
-64697@%%%%%%%%%%%%%%%%%%%%%%%%%%%%%%%%%%%%%%%%%%%%%%%%%%%%%%%%%%%%%%%%%%%%%
-64628@%%%%%%%%%%%%%%%%%%%%%%%%%%%%%%%%%%%%%%%%%%%%%%%%%%%%%%%%%%%%%%%%%%%%%
-64559@%%%%%%%%%%%%%%%%%%%%%%%%%%%%%%%%%%%%%%%%%%%%%%%%%%%%%%%%%%%%%%%%%%%%%
-64490@%%%%%%%%%%%%%%%%%%%%%%%%%%%%%%%%%%%%%%%%%%%%%%%%%%%%%%%%%%%%%%%%%%%%%
-64421@%%%%%%%%%%%%%%%%%%%%%%%%%%%%%%%%%%%%%%%%%%%%%%%%%%%%%%%%%%%%%%%%%%%%%
-64352@%%%%%%%%%%%%%%%%%%%%%%%%%%%%%%%%%%%%%%%%%%%%%%%%%%%%%%%%%%%%%%%%%%%%%
-64283@%%%%%%%%%%%%%%%%%%%%%%%%%%%%%%%%%%%%%%%%%%%%%%%%%%%%%%%%%%%%%%%%%%%%%
-64214@%%%%%%%%%%%%%%%%%%%%%%%%%%%%%%%%%%%%%%%%%%%%%%%%%%%%%%%%%%%%%%%%%%%%%
-64145@%%%%%%%%%%%%%%%%%%%%%%%%%%%%%%%%%%%%%%%%%%%%%%%%%%%%%%%%%%%%%%%%%%%%%
-64076@%%%%%%%%%%%%%%%%%%%%%%%%%%%%%%%%%%%%%%%%%%%%%%%%%%%%%%%%%%%%%%%%%%%%%
-64007@%%%%%%%%%%%%%%%%%%%%%%%%%%%%%%%%%%%%%%%%%%%%%%%%%%%%%%%%%%%%%%%%%%%%%
-63938@%%%%%%%%%%%%%%%%%%%%%%%%%%%%%%%%%%%%%%%%%%%%%%%%%%%%%%%%%%%%%%%%%%%%%
-63869@%%%%%%%%%%%%%%%%%%%%%%%%%%%%%%%%%%%%%%%%%%%%%%%%%%%%%%%%%%%%%%%%%%%%%
-63800@%%%%%%%%%%%%%%%%%%%%%%%%%%%%%%%%%%%%%%%%%%%%%%%%%%%%%%%%%%%%%%%%%%%%%
-63731@%%%%%%%%%%%%%%%%%%%%%%%%%%%%%%%%%%%%%%%%%%%%%%%%%%%%%%%%%%%%%%%%%%%%%
-63662@%%%%%%%%%%%%%%%%%%%%%%%%%%%%%%%%%%%%%%%%%%%%%%%%%%%%%%%%%%%%%%%%%%%%%
-63593@%%%%%%%%%%%%%%%%%%%%%%%%%%%%%%%%%%%%%%%%%%%%%%%%%%%%%%%%%%%%%%%%%%%%%
-63524@%%%%%%%%%%%%%%%%%%%%%%%%%%%%%%%%%%%%%%%%%%%%%%%%%%%%%%%%%%%%%%%%%%%%%
-63455@%%%%%%%%%%%%%%%%%%%%%%%%%%%%%%%%%%%%%%%%%%%%%%%%%%%%%%%%%%%%%%%%%%%%%
-63386@%%%%%%%%%%%%%%%%%%%%%%%%%%%%%%%%%%%%%%%%%%%%%%%%%%%%%%%%%%%%%%%%%%%%%
-63317@%%%%%%%%%%%%%%%%%%%%%%%%%%%%%%%%%%%%%%%%%%%%%%%%%%%%%%%%%%%%%%%%%%%%%
-63248@%%%%%%%%%%%%%%%%%%%%%%%%%%%%%%%%%%%%%%%%%%%%%%%%%%%%%%%%%%%%%%%%%%%%%
-63179@%%%%%%%%%%%%%%%%%%%%%%%%%%%%%%%%%%%%%%%%%%%%%%%%%%%%%%%%%%%%%%%%%%%%%
-63110@%%%%%%%%%%%%%%%%%%%%%%%%%%%%%%%%%%%%%%%%%%%%%%%%%%%%%%%%%%%%%%%%%%%%%
-63041@%%%%%%%%%%%%%%%%%%%%%%%%%%%%%%%%%%%%%%%%%%%%%%%%%%%%%%%%%%%%%%%%%%%%%
-62972@%%%%%%%%%%%%%%%%%%%%%%%%%%%%%%%%%%%%%%%%%%%%%%%%%%%%%%%%%%%%%%%%%%%%%
-62903@%%%%%%%%%%%%%%%%%%%%%%%%%%%%%%%%%%%%%%%%%%%%%%%%%%%%%%%%%%%%%%%%%%%%%
-62834@%%%%%%%%%%%%%%%%%%%%%%%%%%%%%%%%%%%%%%%%%%%%%%%%%%%%%%%%%%%%%%%%%%%%%
-62765@%%%%%%%%%%%%%%%%%%%%%%%%%%%%%%%%%%%%%%%%%%%%%%%%%%%%%%%%%%%%%%%%%%%%%
-62696@%%%%%%%%%%%%%%%%%%%%%%%%%%%%%%%%%%%%%%%%%%%%%%%%%%%%%%%%%%%%%%%%%%%%%
-62627@%%%%%%%%%%%%%%%%%%%%%%%%%%%%%%%%%%%%%%%%%%%%%%%%%%%%%%%%%%%%%%%%%%%%%
-62558@%%%%%%%%%%%%%%%%%%%%%%%%%%%%%%%%%%%%%%%%%%%%%%%%%%%%%%%%%%%%%%%%%%%%%
-62489@%%%%%%%%%%%%%%%%%%%%%%%%%%%%%%%%%%%%%%%%%%%%%%%%%%%%%%%%%%%%%%%%%%%%%
-62420@%%%%%%%%%%%%%%%%%%%%%%%%%%%%%%%%%%%%%%%%%%%%%%%%%%%%%%%%%%%%%%%%%%%%%
-62351@%%%%%%%%%%%%%%%%%%%%%%%%%%%%%%%%%%%%%%%%%%%%%%%%%%%%%%%%%%%%%%%%%%%%%
-62282@%%%%%%%%%%%%%%%%%%%%%%%%%%%%%%%%%%%%%%%%%%%%%%%%%%%%%%%%%%%%%%%%%%%%%
-62213@%%%%%%%%%%%%%%%%%%%%%%%%%%%%%%%%%%%%%%%%%%%%%%%%%%%%%%%%%%%%%%%%%%%%%
-62144@%%%%%%%%%%%%%%%%%%%%%%%%%%%%%%%%%%%%%%%%%%%%%%%%%%%%%%%%%%%%%%%%%%%%%
-62075@%%%%%%%%%%%%%%%%%%%%%%%%%%%%%%%%%%%%%%%%%%%%%%%%%%%%%%%%%%%%%%%%%%%%%
-62006@%%%%%%%%%%%%%%%%%%%%%%%%%%%%%%%%%%%%%%%%%%%%%%%%%%%%%%%%%%%%%%%%%%%%%
-61937@%%%%%%%%%%%%%%%%%%%%%%%%%%%%%%%%%%%%%%%%%%%%%%%%%%%%%%%%%%%%%%%%%%%%%
-61868@%%%%%%%%%%%%%%%%%%%%%%%%%%%%%%%%%%%%%%%%%%%%%%%%%%%%%%%%%%%%%%%%%%%%%
-61799@%%%%%%%%%%%%%%%%%%%%%%%%%%%%%%%%%%%%%%%%%%%%%%%%%%%%%%%%%%%%%%%%%%%%%
-61730@%%%%%%%%%%%%%%%%%%%%%%%%%%%%%%%%%%%%%%%%%%%%%%%%%%%%%%%%%%%%%%%%%%%%%
-61661@%%%%%%%%%%%%%%%%%%%%%%%%%%%%%%%%%%%%%%%%%%%%%%%%%%%%%%%%%%%%%%%%%%%%%
-61592@%%%%%%%%%%%%%%%%%%%%%%%%%%%%%%%%%%%%%%%%%%%%%%%%%%%%%%%%%%%%%%%%%%%%%
-61523@%%%%%%%%%%%%%%%%%%%%%%%%%%%%%%%%%%%%%%%%%%%%%%%%%%%%%%%%%%%%%%%%%%%%%
-61454@%%%%%%%%%%%%%%%%%%%%%%%%%%%%%%%%%%%%%%%%%%%%%%%%%%%%%%%%%%%%%%%%%%%%%
-61385@%%%%%%%%%%%%%%%%%%%%%%%%%%%%%%%%%%%%%%%%%%%%%%%%%%%%%%%%%%%%%%%%%%%%%
-61316@%%%%%%%%%%%%%%%%%%%%%%%%%%%%%%%%%%%%%%%%%%%%%%%%%%%%%%%%%%%%%%%%%%%%%
-61247@%%%%%%%%%%%%%%%%%%%%%%%%%%%%%%%%%%%%%%%%%%%%%%%%%%%%%%%%%%%%%%%%%%%%%
-61178@%%%%%%%%%%%%%%%%%%%%%%%%%%%%%%%%%%%%%%%%%%%%%%%%%%%%%%%%%%%%%%%%%%%%%
-61109@%%%%%%%%%%%%%%%%%%%%%%%%%%%%%%%%%%%%%%%%%%%%%%%%%%%%%%%%%%%%%%%%%%%%%
-61040@%%%%%%%%%%%%%%%%%%%%%%%%%%%%%%%%%%%%%%%%%%%%%%%%%%%%%%%%%%%%%%%%%%%%%
-60971@%%%%%%%%%%%%%%%%%%%%%%%%%%%%%%%%%%%%%%%%%%%%%%%%%%%%%%%%%%%%%%%%%%%%%
-60902@%%%%%%%%%%%%%%%%%%%%%%%%%%%%%%%%%%%%%%%%%%%%%%%%%%%%%%%%%%%%%%%%%%%%%
-60833@%%%%%%%%%%%%%%%%%%%%%%%%%%%%%%%%%%%%%%%%%%%%%%%%%%%%%%%%%%%%%%%%%%%%%
-60764@%%%%%%%%%%%%%%%%%%%%%%%%%%%%%%%%%%%%%%%%%%%%%%%%%%%%%%%%%%%%%%%%%%%%%
-60695@%%%%%%%%%%%%%%%%%%%%%%%%%%%%%%%%%%%%%%%%%%%%%%%%%%%%%%%%%%%%%%%%%%%%%
-60626@%%%%%%%%%%%%%%%%%%%%%%%%%%%%%%%%%%%%%%%%%%%%%%%%%%%%%%%%%%%%%%%%%%%%%
-60557@%%%%%%%%%%%%%%%%%%%%%%%%%%%%%%%%%%%%%%%%%%%%%%%%%%%%%%%%%%%%%%%%%%%%%
-60488@%%%%%%%%%%%%%%%%%%%%%%%%%%%%%%%%%%%%%%%%%%%%%%%%%%%%%%%%%%%%%%%%%%%%%
-60419@%%%%%%%%%%%%%%%%%%%%%%%%%%%%%%%%%%%%%%%%%%%%%%%%%%%%%%%%%%%%%%%%%%%%%
-60350@%%%%%%%%%%%%%%%%%%%%%%%%%%%%%%%%%%%%%%%%%%%%%%%%%%%%%%%%%%%%%%%%%%%%%
-60281@%%%%%%%%%%%%%%%%%%%%%%%%%%%%%%%%%%%%%%%%%%%%%%%%%%%%%%%%%%%%%%%%%%%%%
-60212@%%%%%%%%%%%%%%%%%%%%%%%%%%%%%%%%%%%%%%%%%%%%%%%%%%%%%%%%%%%%%%%%%%%%%
-60143@%%%%%%%%%%%%%%%%%%%%%%%%%%%%%%%%%%%%%%%%%%%%%%%%%%%%%%%%%%%%%%%%%%%%%
-60074@%%%%%%%%%%%%%%%%%%%%%%%%%%%%%%%%%%%%%%%%%%%%%%%%%%%%%%%%%%%%%%%%%%%%%
-60005@%%%%%%%%%%%%%%%%%%%%%%%%%%%%%%%%%%%%%%%%%%%%%%%%%%%%%%%%%%%%%%%%%%%%%
-59936@Jj%%%%%%%%%%%%%%%%%%%%%%%%%%%%%%%%%%%%%%%%%%%%%%%%%%%%%%%%%%%%%%%%%%%
-59867@%%%%%%%%%%%%%%%%%%%%%%%%%%%%%%%%%%%%%%%%%%%%%%%%%%%%%%%%%%%%%%%%%%%%%
-59798@%%%%%%%%%%%%%%%%%%%%%%%%%%%%%%%%%%%%%%%%%%%%%%%%%%%%%%%%%%%%%%%%%%%%J
-59729Aj%%%%%%%%%%%%%%%%%%%%%%%%%%%%%%%%%%%%%%%%%%%%%%%%%%%%%%%%%%%%%%%%%%%%
-59660@%%%%%%%%%%%%%%%%%%%%%%%%%%%%%%%%%%%%%%%%%%%%%%%%%%%%%%%%%%%%%%%%%%%%%
-59591@%%%%%%%%%%%%%%%%%%%%%%%%%%%%%%%J%%j%%%%%%%%%%J%j%%%%%%%%%%%%%%%%%%%%%
-59522@%%%%%%%%%%%%%%%%%%%%%%%%%Jj%%Jj%%J%%j%%%%%%%%%%%%%%%%%%%%%%%%%%%%%%%%
-59453@%%%%%%%%%%%%%%%%%%%%%%%%%%%%%%%%%%Jj%%Jj%%%%%%%%%%%Jj%%Jj%%%%%%%%%%%%
-59384@%%%%%%%%%%%%%%%%%%%%%%%%%%%%%%%%%%Jj%%%%%%%%%Jj%%%%%%%%%%%%%%Jj%%%%Jj
-59315@J%j%J%%%j%JjJ%%%%%j%%%%%%%%%%Jj%%Jj%Jj%%%%J%%%%%j%J%j%%Jj%%%%%%%%%%%%
-59246@%%%%%%%%%%%%%%%%%%%%%J%%%%%%%%%%j%%Jj%%%%%%%J%j%%%%JjJ%jJj%%J%%j%%J%%
-59177A%j%%%%%%%%%%%%%%%%%%%%%%%%%%%JjJj%Jj%%%J%j%%%%%Jj%Jj%%%%%Jj%Jj%%J%%jJ
-59108A%jJj%J%%%%%%%%%%jJ%%%%jJ%jJjJ%jJ%jJjJ%%%j%JjJj%JjJ%j%%%Jj%%%J%j%%%%Jj
-59039@%%%%%%%%%J%%%%%%%%%%%%%%%j%%%JjJ%j%J%j%%J%j%Jj%%Jj%J%j%%%J%jJj%%%J%%%
-58970Aj%%%Jj%JjJ%%%%jJ%j%J%j%J%%%%%%j%%J%j%Jj%Jj%%%%%J%%j%%%%%J%j%%%%%%%Jj%
-58901@%%%Jj%%J%%jJ%%%%%%j%%%J%j%%%%JjJ%%j%%%Jj%%%%J%%%%j%J%j%J%jJ%j%J%%%%j%
-58832@%Jj%%%%%%%%Jj%%%%%%J%%%jJ%%%%%%j%%%%JjJ%%%jJ%%%%j%%%J%%%%%j%J%%%%%%%%
-58763A%%%%%%%%%%%%%%jJ%%%%%%%%%%%j%J%jJ%%%jJ%%%j%J%%%j%%%%%Jj%Jj%%Jj%%%%%%J
-58694A%%%jJjJjJ%%%%%%jJ%%j%%%%Jj%%%Jj%%%J%j%%%%%%%%%%%%%%%%%%Jj%%%%%%%J%%%%
-58625AjJj%%%%J%%%%%%%%%%j%%J%j%JjJj%Jj%%%%%%%%%%%%%Jj%Jj%%%%%J%jJj%Jj%%%%%%
-58556@%Jj%Jj%%%%%%%%%%%%%%%%%%%%%%%%%%%%%%%%%%%%%Jj%%%Jj%%%%%%%%%%%%%%%%%%%
-58487@%%%J%j%%J%jJ%%j%%Jj%%%%Jj%%%%%%%%%%%%%%%%%%%%%%%%%%%Jj%%%Jj%%%%%%%%%%
-58418@%%Jj%%%%%%Jj%%%%%%%%%%%%%%%%%%%%%%%%%%%%JjJ%jJj%%%%%%%%Jj%%%%%%%%%%%%
-58349@%%%Jj%%%%Jj%%J%j%%J%j%J%%j%Jj%%%%%%%%%%%%Jj%%J%%jJj%%%%%%%%%J%%j%%%J%
-58280A%j%%%%Jj%%%%%%%%%%%Jj%%Jj%%Jj%J%jJ%%%jJjJ%jJj%%%%%%Jj%%%%%%%%%%%%%%%%
-58211@%%%%%%%%%%%%%%%%J%j%%%%%%%%%%%%%%%%%%%%%%%%%%%%%%%%%%%%%%%%%%%%%%%%%%
-58142@%%%%%%%%%%%%%%%%%%%%%%%J%%%j%%%%%%%%%JjJ%%jJ%j%%%%Jj%J%%j%%%%%%%%%%%%
-58073@%J%j%%%%%%%%%%%%%%%%%%%%%%%%%%%%%%%%%%%%%Jj%%%%%J%%%%j%%%%%Jj%%%%%J%%
-58004Aj%%%%%%%%%Jj%%%%Jj%%%%%%%%%%%%J%j%%%%%%%Jj%%%%%%%%%%%%%%%%Jj%%%%%%%%J
-57935A%j%%%%%%%%Jj%%%%%%%%%%%%%%%%%%%%%%%J%j%%%%%%%%%%%%%%%%%%%%%%%%%%%%%%%
-57866@JjJ%%j%Jj%%%%%%%%%%%%%%%%%%%%%%%%%%%%%%J%%j%%%%J%%j%%Jj%Jj%%%Jj%%J%%j
-57797@%%%%%%%%%%%%%%%%%%%%Jj%%%%%%%%%%%JjJj%%%%%%%%%%%%%%%%%%%%%%%%%%%%%%%%
-57728@%%%%%%%%%%%%%%%%%%%%%%%%%%%%%%%%%%%%%%%%%%%%%%Jj%%%Jj%JjJj%%%J%%j%%%%
-57659@%%Jj%%%J%jJj%%%%%%%%%%%%%%Jj%%%%%%%%%%%%%%%Jj%%%%%%%%%%%%%%%%%%%Jj%%%
-57590@%%%%%%%%%%%%Jj%%%%%%%%%%%%%%%%%%%%%%%%%%%%%%%%Jj%%%%%%%%%%%%%%%%%%%%%
-57521@%%%%%%%%%%%%%%%%%%%JjJj%%%%%%%%%%%JjJ%%jJ%j%%%%J%j%%J%j%%%%%%%%%%%%%%
-57452@%%%Jj%%%%%%%%%%%J%j%%%%%%%Jj%%%%%%%%%%%%%%%%%%%%%%%%%%%%%%%%%%%%%%%%%
-57383@%%%%%%%%%%%%%%%%%%%%%%%%%%%%%%%%%%%%%%%%%%%%%%%%%%%%%%%%Jj%%%%%%%%%%%
-57314@%%%%%%%%%Jj%%%%%%%%%J%j%%%%%J%jJj%%J%%j%J%jJj%%JjJ%%%j%%%%JjJj%%%%%%%
-57245@%%J%%%j%J%%j%JjJj%%Jj%%%%%%%%%%%%%%%%%%%%%JjJj%%%%%%%%%%%Jj%%J%%%j%%J
-57176A%jJjJ%%j%J%%%%%j%%%%%%%Jj%%%%%%%%%%%%%%%%%%%%%Jj%%J%j%%%%%%%%%%%%%%%%
-57107@%J%j%%%%%%%%%%%%%%%%%%%%%%%%%%%%%%%%%%%%%%%%%%%%%%%%%%%%%%%%%%%%%%%%%
-57038@%%%%%%%%%%%%%%%%%%%%%%%%%%%%%%%%%%%%%%%%%%%%%%%%%%%%%%%%%%%%%%%%%%J%j
-56969@%%Jj%%Jj%%Jj%%%Jj%%%%%%%%%%%%%%%%%%%%%%Jj%%%%%%%%%%%%%%%%%%%%%Jj%%%%%
-56900@%%%%%%%%%%Jj%%%%%%%%%%%%%%%%%%%%%%%%%%%%%%%JjJj%%%%%%%%%%%%Jj%%%%%%%%
-56831@%%%%%%Jj%%%%%%%%%%%%%%%J%%j%%%%Jj%%%%%%%%%%%%%%%Jj%%%%%%%%%%%%%%%%%%%
-56762@%%%%%%%%%%%%%%%%%%Jj%%%%Jj%%%JjJ%%jJj%%%%%%%%%%%%%%%%%J%j%%J%j%J%%%%%
-56693AjJ%%%%j%J%%%%%%%%%%%%%j%%%%%%%J%j%J%j%%%%%%%%%%%%%%%%%%%%%%%%%%%%%%%%
-56624@%%%%%%%%%%J%j%%%Jj%%%%Jj%%%%Jj%%%%%%%%%Jj%%%%%%%%%%%%%%%%%%%%%%%%%%%%
-56555@%%%%%%%%%%%%%%%%%%%%%%%%%Jj%%%%Jj%%%%%%%%%%%%%%%%%%%%%%%%%%Jj%%%%%%%%
-56486@%%%%%%%%%%%%%%%%%%%%%%%%%%%%%%%%%%%%%%%%%%%%%%%%%%%%%%Jj%%%%Jj%Jj%%%%
-56417@%Jj%%%%%%%%%%%Jj%%%%%%%%%%%%%%%%%%%%%%%%%%%%%J%j%%%%%%%J%%j%%%Jj%%%%%
-56348@%%%%%%%%%Jj%%Jj%%%%%%Jj%%%%%JjJ%j%%%%%%%%%Jj%%%%%%%%%%%%%%%%%%%%%%%%%
-56279@%%%%%%%%%%%Jj%%%%%%%JjJj%%%%%%%%%%J%%j%%%%%%%%%%%%%%%%%%%%%%%%%%%%Jj%
-56210@%%%Jj%%%Jj%Jj%%Jj%%%J%%j%%J%%%j%J%%jJ%%j%%%%J%j%%%%%%%%%%%%%J%j%%%Jj%
-56141@%%%%%%%%%%%%%%Jj%%%%%%%%%%Jj%%%%%%Jj%JjJj%%%%%%%%J%%%%%%%%j%%%%Jj%Jj%
-56072@J%j%J%%%%j%J%%%%j%%%J%j%%%%%%%%J%j%%%%%%%%%%%%%%%%%%%%%Jj%%%%%%%%%%%J
-56003AjJ%j%J%j%%%%%Jj%%%Jj%J%j%%%%%%%%%%%%%%%%%%%%%%%%%%%%%%%%%%%%%%%%%%%%%
-55934@%%%%%%%%%%%%%%%%%Jj%Jj%%J%jJ%%j%J%%%%%j%J%%%%%j%%%%J%%j%%J%%j%%J%%%%%
-55865Aj%%%%Jj%%%Jj%%%J%j%Jj%%%%%%Jj%%%%%%%%%%%J%jJj%%Jj%%JjJ%%jJj%%%%%%%Jj%
-55796@J%j%Jj%%%%%%J%%j%%%%%%Jj%%JjJj%%%%Jj%%Jj%%J%jJj%%%%%%%%Jj%%%%%%%J%%j%
-55727@%J%j%%%%%%%%%%%%Jj%%%JjJj%%%J%j%Jj%%%%%%%%%%%%%%%%%%%%Jj%%%%%Jj%J%%%j
-55658@%%%Jj%Jj%%%%%J%%%j%J%%%j%%%%%%%%%%%%%%%%%%%%%%%%%%J%%%%%%jJ%%j%%%JjJj
-55589@%%%%JjJj%J%%%%%%%%%%j%J%%%%%j%%%%%%Jj%J%j%Jj%%J%jJ%%jJ%j%%%J%jJ%j%%Jj
-55520@%%%%Jj%J%j%%%%%%%Jj%%%%%%%%Jj%J%j%%J%%j%%%%%%%%%%%%%%%%%%%%%%%JjJj%%%
-55451@%%%%%%%%%%%%%%%%%%%%%%%%%%%%%%%J%j%%JjJ%%%j%J%%%%%%%%j%%%%%%J%%%%%jJ%
-55382A%%%%%%j%JjJ%%%jJ%%%%%%%%jJ%%%%%%j%J%%%%%%%%%%%%%%%%jJ%j%J%%%%%%jJ%%%%
-55313A%%j%JjJj%%%%%%%%%J%j%Jj%%%%%JjJ%%j%%%J%%j%%%J%j%%%%%%%J%%j%JjJ%j%%%J%
-55244A%%j%J%%%%%%jJjJ%jJ%%%%%%%%j%J%%%%%j%%J%j%J%j%J%%j%JjJjJ%%%%%%%%%%%%jJ
-55175A%%%%%%%%j%Jj%JjJ%%j%J%j%%%%%J%j%%%%%%%J%%%%%%%j%Jj%Jj%J%%j%J%%%%%j%J%
-55106A%%%%%%j%Jj%%J%%j%Jj%%%%%%%Jj%%%%%%%Jj%%Jj%%%J%%%jJj%J%%j%%%%%%%%%%J%j
-55037@J%%%j%%J%jJjJ%%%%%%%%%j%%%%J%%jJ%%%j%%Jj%%%J%jJ%%%j%J%%%j%%Jj%%%J%%%%
-54968Aj%Jj%%%%%J%%j%Jj%%Jj%%J%j%J%%jJ%%%%%%%%%jJ%%jJ%%%jJ%%%j%%%%J%j%J%j%J%
-54899A%j%JjJ%j%%%J%%%%%jJ%%jJ%%%%%%%j%%J%j%%J%%%%%%%%%%%%%%%%%%%%%%%%j%%%Jj
-54830@%J%%%%%%j%J%%%j%J%j%%J%%%jJjJ%j%%%J%%%j%J%jJ%%%jJj%J%%jJj%J%%%%jJ%%j%
-54761@J%%%%%jJ%%%%%%%%%%%%%%%jJ%%%jJ%%%%%%%%%%%jJ%%%%%%%%jJ%%%jJ%%%%%%j%%J%
-54692A%%%%%%%jJ%%jJ%%%%%%%jJ%%%%%%%%%%%%%%%%%j%J%%j%%J%%%j%%%%%%%%%%%%%%%%%
-54623@%%%%%%%%JjJ%%%%%%j%%%J%%%%%jJj%J%%%%%%jJ%%%%%%%%%%%%%%%%%%%%%%%%%%%%%
-54554A%j%%J%jJj%J%%%%%%%%%%%%%%%%j%%%%%%%Jj%%%J%j%%%Jj%J%%jJ%%%%%jJ%%%%%%%%
-54485A%%%%%%%%%%%%%%jJ%%%%%%%%%%%%%%%%%%%%%%%%%%%%%%%%%%%%%%%%%%%%%%%%%%%%%
-54416AjJ%%%%%%%j%%J%%%%%%%%%%jJj%%%%%J%%%%%%%%%%%jJ%%%%%%%%%%%%%%%%%%%%%%%%
-54347A%%%%%%%%%%%%%%%%%%%%%%%%%%%%%%%%%%%j%%%%JjJ%%%%%%%%%%%%%%j%%%%%%%%%%%
-54278@%Jj%JjJjJ%%%%%%%jJ%%%%%%%%%%%%%%%%%%%%%%%%j%%J%%%%%%%%%%%jJ%%%%%%%%%%
-54209A%%%%%%%%%%%%%jJ%j%J%%%%%jJ%%%%%%%%%%%%%%%%%%%%%%%%%%%%%%%%%%%%%%%%%jJ
-54140A%%%%%%%%%%%%%%%%%%%%%%%%%%%%%%%%%%%%%%%%%%%%%%%%%%jJ%%%%j%JjJj%%J%%%%
-54071A%%jJ%%%%%%%%%%%%%%%%%%%%%%%%%%%%%%%%%%%%%%%%%%%%%%%%%%%%%%%%%%%%%%%%%
-54002A%%%%%%%%%%%%%%%%%%%%%%%%%jJ%%%%%%%%%%%%%%%%%%%%%%%j%%J%%%%%%%jJ%%%%%%
-53933A%%%%%%%%%%%%%%%jJ%%%%%jJjJ%%%%%%%%%%%%%%jJjJ%%%%%%%%%%%%jJ%%%%%%%%%%%
-53864A%%%%%%%%%%%%%%%%%%%%%%%%%%%%%%%%%%%%%%%%%jJ%%%%%%%%%%%%%%%%%%%jJ%%%%%
-53795A%%%%%%%%%%%%%%%jJj%%%J%%%%%%%%j%J%%%%%%%%%%jJ%%%%%%%%%%%%%%%%%%%%%%%%
-53726A%%%%%jJ%%%%%%%%%%%%%%%%%%%%%%%%%%%%%%%%%jJ%%%%%%%%%%%%%%%%%%%%%%%%%%%
-53657A%%%%%%%%%jJ%%%%%%%%%%%%%%%%%%%%%%%%%%jJ%%%%%%%%%%%%%%%%%%%%%%%%%%%%%%
-53588Aj%J%%%%%%%%%%%%%%%%%%%%%%%%%%%%%%%%%%%%%%%%%%%%%%%%%%%%%%%%%%%%%%%%%%
-53519A%%%%%%%%%%%%%%%%%%%%%%%%%%%%%%%%%%%%%%%%%%%%%%%%%%%%%%%%%%%%%%%%%%%%%
-53450A%%%%%%%%%%%%%%%%%%%%%%%%%%%%%%%%%%%%%%%%%%%%%%%%%%%%%%%%%%%%%%%%%%%%%
-53381A%%%%%%%%%%%%%%%%%%%%%%%%%%%%%%%%j%J%%%%%%%%%%%%%%%%%%%%%%%%jJ%%%%%%%%
-53312A%%%%%jJ%%%%%%%%%%%%%%%%%%%%%%%%%%%%%%%%%%%%%%%%%%%%%%%%%%%%%%%%%%%%%%
-53243A%%%%%%%%%%%%%%%%%%%%%%%%%%%%%%%%%%%%%%%%%%%%%%%%%%%%%%%%%%%%%%%%%%%%%
-53174A%%%%%%%%%%%%%%%%%%%%%%%%%%%%%jJ%%%%%%%%%%%%%%%%%%%%%%%%%%%%%%%%%%%%%%
-53105A%%%%%%%%%%%%%%%%%%%%%%%%%%%%%%%%%%%jJ%%%%%%%%%%%%%%%%%%%%%%%%%%%%%%%%
-53036A%%%%%%%%%%%%%%%%%%%%%%%%%%%%%%%%%%%%%%%%%%%%%%%%%%%%%%%%%%%%%%%%%%%%%
-52967A%%%%%%%%%%%%%%%%%%%%%%%%%%%%%%%%%%%%%%%%%%%%%%%%%%%%%%%%%%%%%%%%%%%%%
-52898A%%%%%%%%%%%%%%%%%%%%%%%%%%%%%%%%%%%%%%%%%%%%%%%%%%%%%%%%%%%%%%%%%%%%%
-52829A%%%%%%%%%%%%%%%%%%%%%%%%%%%%%%%%%%%%%%%%%%%%%%%%%%%%%%%%%%%%%%%%%%%%%
-52760A%%%%%%%%%%%%%%%%%%%%%%%%%%%%%%%%%%%%%%%%%%%%%%%%%%%%%%%%%%%%%%%%%%%%%
-52691A%%%%%%%%%%%%%%%%%%%%%%%%%%%%%%%%%%%%%%%%%%%%%%%%%%%%%%%%%%%%%%%%%%%%%
-52622A%%%%%%%%%%%%%%%%%%%%%%%%%%%%%%%%%%%%%%%%%%%%%%%%%%%%%%%%%%%%%%%%%%%%%
-52553A%%%%%%%%%%%%%%%%%%%%%%%%%%%%%%%%%%%%%%%%%%%%%%%%%%%%%%%%%%%%%%%%%%%%%
-52484A%%%%%%%%%%%%%%%%%%%%%%%%%%%%%%%%%%%%%%%%%%%%%%%%%%%%%%%%%%%%%%%%%%%%%
-52415A%%%%%%%%%%%%%%%%%%%%%%%%%%%%%%%%%%%%%%%%%%%%%%%%%%%%%%%%%%%%%%%%%%%%%
-52346A%%%%%%%%%%%%%%%%%%%%%%%%%%%%%%%%%%%%%%%%%%%%%%%%%%%%%%%%%%%%%%%%%%%%%
-52277A%%%%%%%%%%%%%%%%%%%%%%%%%%%%%%%%%%%%%%%%%%%%%%%%%%%%%%%%%%%%%%%%%%%%%
-52208A%%%%%%%%%%%%%%%%%%%%%%%%%%%%%%%%%%%%%%%%%%%%%%%%%%%%%%%%%%%%%%%%%%%%%
-52139A%%%%%%%%%%%%%%%%%%%%%%%%%%%%%%%%%%%%%%%%%%%%%%%%%%%%%%%%%%%%%%%%%%%%%
-52070A%%%%%%%%%%%%%%%%%%%%%%%%%%%%%%%%%%%%%%%%%%%%%%%%%%%%%%%%%%%%%%%%%%%%%
-52001A%%%%%%%%%%%%%%%%%%%%%%%%%%%%%%%%%%%%%%%%%%%%%%%%%%%%%%%%%%%%%%%%%%%%%
-51932A%%%%%%%%%%%%%%%%%%%%%%%%%%%%%%%%%%%%%%%%%%%%%%%%%%%%%%%%%%%%%%%%%%%%%
-51863A%%%%%%%%%%%%%%%%%%%%%%%%%%%%%%%%%%%%%%%%%%%%%%%%%%%%%%%%%%%%%%%%%%%%%
-51794A%%%%%%%%%%%%%%%%%%%%%%%%%%%%%%%%%%%%%%%%%%%%%%%%%%%%%%%%%%%%%%%%%%%%%
-51725A%%%%%%%%%%%%%%%%%%%%%%%%%%%%%%%%%%%%%%%%%%%%%%%%%%%%%%%%%%%%%%%%%%%%%
-51656A%%%%%%%%%%%%%%%%%%%%%%%%%%%%%%%%%%%%%%%%%%%%%%%%%%%%%%%%%%%%%%%%%%%%%
-51587A%%%%%%%%%%%%%%%%%%%%%%%%%%%%%%%%%%%%%%%%%%%%%%%%%%%%%%%%%%%%%%%%%%%%%
-51518A%%%%%%%%%%%%%%%%%%%%%%%%%%%%%%%%%%%%%%%%%%%%%%%%%%%%%%%%%%%%%%%%%%%%%
-51449A%%%%%%%%%%%%%%%%%%%%%%%%%%%%%%%%%%%%%%%%%%%%%%%%%%%%%%%%%%%%%%%%%%%%%
-51380A%%%%%%%%%%%%%%%%%%%%%%%%%%%%%%%%%%%%%%%%%%%%%%%%%%%%%%%%%%%%%%%%%%%%%
-51311A%%%%%%%%%%%%%%%%%%%%%%%%%%%%%%%%%%%%%%%%%%%%%%%%%%%%%%%%%%%%%%%%%%%%%
-51242A%%%%%%%%%%%%%%%%%%%%%%%%%%%%%%%%%%%%%%%%%%%%%%%%%%%%%%%%%%%%%%%%%%%%%
-51173A%%%%%%%%%%%%%%%%%%%%%%%%%%%%%%%%%%%%%%%%%%%%%%%%%%%%%%%%%%%%%%%%%%%%%
-51104A%%%%%%%%%%%%%%%%%%%%%%%%%%%%%%%%%%%%%%%%%%%%%%%%%%%%%%%%%%%%%%%%%%%%%
-51035A%%%%%%%%%%%%%%%%%%%%%%%%%%%%%%%%%%%%%%%%%%%%%%%%%%%%%%%%%%%%%%%%%%%%%
-50966A%%%%%%%%%%%%%%%%%%%%%%%%%%%%%%%%%%%%%%%%%%%%%%%%%%%%%%%%%%%%%%%%%%%%%
-50897A%%%%%%%%%%%%%%%%%%%%%%%%%%%%%%%%%%%%%%%%%%%%%%%%%%%%%%%%%%%%%%%%%%%%%
-50828A%%%%%%%%%%%%%%%%%%%%%%%%%%%%%%%%%%%%%%%%%%%%%%%%%%%%%%%%%%%%%%%%%%%%%
-50759A%%%%%%%%%%%%%%%%%%%%%%%%%%%%%%%%%%%%%%%%%%%%%%%%%%%%%%%%%%%%%%%%%%%%%
-50690A%%%%%%%%%%%%%%%%%%%%%%%%%%%%%%%%%%%%%%%%%%%%%%%%%%%%%%%%%%%%%%%%%%%%%
-50621A%%%%%%%%%%%%%%%%%%%%%%%%%%%%%%%%%%%%%%%%%%%%%%%%%%%%%%%%%%%%%%%%%%%%%
-50552A%%%%%%%%%%%%%%%%%%%%%%%%%%%%%%%%%%%%%%%%%%%%%%%%%%%%%%%%%%%%%%%%%%%%%
-50483A%%%%%%%%%%%%%%%%%%%%%%%%%%%%%%%%%%%%%%%%%%%%%%%%%%%%%%%%%%%%%%%%%%%%%
-50414A%%%%%%%%%%%%%%%%%%%%%%%%%%%%%%%%%%%%%%%%%%%%%%%%%%%%%%%%%%%%%%%%%%%%%
-50345A%%%%%%%%%%%%%%%%%%%%%%%%%%%%%%%%%%%%%%%%%%%%%%%%%%%%%%%%%%%%%%%%%%%%%
-50276A%%%%%%%%%%%%%%%%%%%%%%%%%%%%%%%%%%%%%%%%%%%%%%%%%%%%%%%%%%%%%%%%%%%%%
-50207A%%%%%%%%%%%%%%%%%%%%%%%%%%%%%%%%%%%%%%%%%%%%%%%%%%%%%%%%%%%%%%%%%%%%%
-50138A%%%%%%%%%%%%%%%%%%%%%%%%%%%%%%%%%%%%%%%%%%%%%%%%%%%%%%%%%%%%%%%%%%%%%
-50069A%%%%%%%%%%%%%%%%%%%%%%%%%%%%%%%%%%%%%%%%%%%%%%%%%%%%%%%%%%%%%%%%%%%%%
-50000A%%%%%%%%%%%%%%%%%%%%%%%%%%%%%%%%%%%%%%%%%%%%%%%%%%%%%%%%%%%%%%%%%%%%%
-49931A%%%%%%%%%%%%%%%%%%%%%%%%%%%%%%%%%%%%%%%%%%%%%%%%%%%%%%%%%%%%%%%%%%%%%
-49862A%%%%%%%%%%%%%%%%%%%%%%%%%%%%%%%%%%%%%%%%%%%%%%%%%%%%%%%%%%%%%%%%%%%%%
-49793A%%%%%%%%%%%%%%%%%%%%%%%%%%%%%%%%%%%%%%%%%%%%%%%%%%%%%%%%%%%%%%%%%%%%%
-49724A%%%%%%%%%%%%%%%%%%%%%%%%%%%%%%%%%%%%%%%%%%%%%%%%%%%%%%%%%%%%%%%%%%%%%
-49655A%%%%%%%%%%%%%%%%%%%%%%%%%%%%%%%%%%%%%%%%%%%%%%%%%%%%%%%%%%%%%%%%%%%%%
-49586A%%%%%%%%%%%%%%%%%%%%%%%%%%%%%%%%%%%%%%%%%%%%%%%%%%%%%%%%%%%%%%%%%%%%%
-49517A%%%%%%%%%%%%%%%%%%%%%%%%%%%%%%%%%%%%%%%%%%%%%%%%%%%%%%%%%%%%%%%%%%%%%
-49448A%%%%%%%%%%%%%%%%%%%%%%%%%%%%%%%%%%%%%%%%%%%%%%%%%%%%%%%%%%%%%%%%%%%%%
-49379A%%%%%%%%%%%%%%%%%%%%%%%%%%%%%%%%%%%%%%%%%%%%%%%%%%%%%%%%%%%%%%%%%%%%%
-49310A%%%%%%%%%%%%%%%%%%%%%%%%%%%%%%%%%%%%%%%%%%%%%%%%%%%%%%%%%%%%%%%%%%%%%
-49241A%%%%%%%%%%%%%%%%%%%%%%%%%%%%%%%%%%%%%%%%%%%%%%%%%%%%%%%%%%%%%%%%%%%%%
-49172A%%%%%%%%%%%%%%%%%%%%%%%%%%%%%%%%%%%%%%%%%%%%%%%%%%%%%%%%%%%%%%%%%%%%%
-49103A%%%%%%%%%%%%%%%%%%%%%%%%%%%%%%%%%%%%%%%%%%%%%%%%%%%%%%%%%%%%%%%%%%%%%
-49034A%%%%%%%%%%%%%%%%%%%%%%%%%%%%%%%%%%%%%%%%%%%%%%%%%%%%%%%%%%%%%%%%%%%%%
-48965A%%%%%%%%%%%%%%%%%%%%%%%%%%%%%%%%%%%%%%%%%%%%%%%%%%%%%%%%%%%%%%%%%%%%%
-48896A%%%%%%%%%%%%%%%%%%%%%%%%%%%%%%%%%%%%%%%%%%%%%%%%%%%%%%%%%%%%%%%%%%%%%
-48827A%%%%%%%%%%%%%%%%%%%%%%%%%%%%%%%%%%%%%%%%%%%%%%%%%%%%%%%%%%%%%%%%%%%%%
-48758A%%%%%%%%%%%%%%%%%%%%%%%%%%%%%%%%%%%%%%%%%%%%%%%%%%%%%%%%%%%%%%%%%%%%%
-48689A%%%%%%%%%%%%%%%%%%%%%%%%%%%%%%%%%%%%%%%%%%%%%%%%%%%%%%%%%%%%%%%%%%%%%
-48620A%%%%%%%%%%%%%%%%%%%%%%%%%%%%%%%%%%%%%%%%%%%%%%%%%%%%%%%%%%%%%%%%%%%%%
-48551A%%%%%%%%%%%%%%%%%%%%%%%%%%%%%%%%%%%%%%%%%%%%%%%%%%%%%%%%%%%%%%%%%%%%%
-48482A%%%%%%%%%%%%%%%%%%%%%%%%%%%%%%%%%%%%%%%%%%%%%%%%%%%%%%%%%%%%%%%%%%%%%
-48413A%%%%%%%%%%%%%%%%%%%%%%%%%%%%%%%%%%%%%%%%%%%%%%%%%%%%%%%%%%%%%%%%%%%%%
-48344A%%%%%%%%%%%%%%%%%%%%%%%%%%%%%%%%%%%%%%%%%%%%%%%%%%%%%%%%%%%%%%%%%%%%%
-48275A%%%%%%%%%%%%%%%%%%%%%%%%%%%%%%%%%%%%%%%%%%%%%%%%%%%%%%%%%%%%%%%%%%%%%
-48206A%%%%%%%%%%%%%%%%%%%%%%%%%%%%%%%%%%%%%%%%%%%%%%%%%%%%%%%%%%%%%%%%%%%%%
-48137A%%%%%%%%%%%%%%%%%%%%%%%%%%%%%%%%%%%%%%%%%%%%%%%%%%%%%%%%%%%%%%%%%%%%%
-48068A%%%%%%%%%%%%%%%%%%%%%%%%%%%%%%%%%%%%%%%%%%%%%%%%%%%%%%%%%%%%%%%%%%%%%
-47999A%%%%%%%%%%%%%%%%%%%%%%%%%%%%%%%%%%%%%%%%%%%%%%%%%%%%%%%%%%%%%%%%%%%%%
-47930A%%%%%%%%%%%%%%%%%%%%%%%%%%%%%%%%%%%%%%%%%%%%%%%%%%%%%%%%%%%%%%%%%%%%%
-47861A%%%%%%%%%%%%%%%%%%%%%%%%%%%%%%%%%%%%%%%%%%%%%%%%%%%%%%%%%%%%%%%%%%%%%
-47792A%%%%%%%%%%%%%%%%%%%%%%%%%%%%%%%%%%%%%%%%%%%%%%%%%%%%%%%%%%%%%%%%%%%%%
-47723A%%%%%%%%%%%%%%%%%%%%%%%%%%%%%%%%%%%%%%%%%%%%%%%%%%%%%%%%%%%%%%%%%%%%%
-47654A%%%%%%%%%%%%%%%%%%%%%%%%%%%%%%%%%%%%%%%%%%%%%%%%%%%%%%%%%%%%%%%%%%%%%
-47585A%%%%%%%%%%%%%%%%%%%%%%%%%%%%%%%%%%%%%%%%%%%%%%%%%%%%%%%%%%%%%%%%%%%%%
-47516A%%%%%%%%%%%%%%%%%%%%%%%%%%%%%%%%%%%%%%%%%%%%%%%%%%%%%%%%%%%%%%%%%%%%%
-47447A%%%%%%%%%%%%%%%%%%%%%%%%%%%%%%%%%%%%%%%%%%%%%%%%%%%%%%%%%%%%%%%%%%%%%
-47378A%%%%%%%%%%%%%%%%%%%%%%%%%%%%%%%%%%%%%%%%%%%%%%%%%%%%%%%%%%%%%%%%%%%%%
-47309A%%%%%%%%%%%%%%%%%%%%%%%%%%%%%%%%%%%%%%%%%%%%%%%%%%%%%%%%%%%%%%%%%%%%%
-47240A%%%%%%%%%%%%%%%%%%%%%%%%%%%%%%%%%%%%%%%%%%%%%%%%%%%%%%%%%%%%%%%%%%%%%
-47171A%%%%%%%%%%%%%%%%%%%%%%%%%%%%%%%%%%%%%%%%%%%%%%%%%%%%%%%%%%%%%%%%%%%%%
-47102A%%%%%%%%%%%%%%%%%%%%%%%%%%%%%%%%%%%%%%%%%%%%%%%%%%%%%%%%%%%%%%%%%%%%%
-47033A%%%%%%%%%%%%%%%%%%%%%%%%%%%%%%%%%%%%%%%%%%%%%%%%%%%%%%%%%%%%%%%%%%%%%
-46964A%%%%%%%%%%%%%%%%%%%%%%%%%%%%%%%%%%%%%%%%%%%%%%%%%%%%%%%%%%%%%%%%%%%%%
-46895A%%%%%%%%%%%%%%%%%%%%%%%%%%%%%%%%%%%%%%%%%%%%%%%%%%%%%%%%%%%%%%%%%%%%%
-46826A%%%%%%%%%%%%%%%%%%%%%%%%%%%%%%%%%%%%%%%%%%%%%%%%%%%%%%%%%%%%%%%%%%%%%
-46757A%%%%%%%%%%%%%%%%%%%%%%%%%%%%%%%%%%%%%%%%%%%%%%%%%%%%%%%%%%%%%%%%%%%%%
-46688A%%%%%%%%%%%%%%%%%%%%%%%%%%%%%%%%%%%%%%%%%%%%%%%%%%%%%%%%%%%%%%%%%%%%%
-46619A%%%%%%%%%%%%%%%%%%%%%%%%%%%%%%%%%%%%%%%%%%%%%%%%%%%%%%%%%%%%%%%%%%%%%
-46550A%%%%%%%%%%%%%%%%%%%%%%%%%%%%%%%%%%%%%%%%%%%%%%%%%%%%%%%%%%%%%%%%%%%%%
-46481A%%%%%%%%%%%%%%%%%%%%%%%%%%%%%%%%%%%%%%%%%%%%%%%%%%%%%%%%%%%%%%%%%%%%%
-46412A%%%%%%%%%%%%%%%%%%%%%%%%%%%%%%%%%%%%%%%%%%%%%%%%%%%%%%%%%%%%%%%%%%%%%
-46343A%%%%%%%%%%%%%%%%%%%%%%%%%%%%%%%%%%%%%%%%%%%%%%%%%%%%%%%%%%%%%%%%%%%%%
-46274A%%%%%%%%%%%%%%%%%%%%%%%%%%%%%%%%%%%%%%%%%%%%%%%%%%%%%%%%%%%%%%%%%%%%%
-46205A%%%%%%%%%%%%%%%%%%%%%%%%%%%%%%%%%%%%%%%%%%%%%%%%%%%%%%%%%%%%%%%%%%%%%
-46136A%%%%%%%%%%%%%%%%%%%%%%%%%%%%%%%%%%%%%%%%%%%%%%%%%%%%%%%%%%%%%%%%%%%%%
-46067A%%%%%%%%%%%%%%%%%%%%%%%%%%%%%%%%%%%%%%%%%%%%%%%%%%%%%%%%%%%%%%%%%%%%%
-45998A%%%%%%%%%%%%%%%%%%%%%%%%%%%%%%%%%%%%%%%%%%%%%%%%%%%%%%%%%%%%%%%%%%%%%
-45929A%%%%%%%%%%%%%%%%%%%%%%%%%%%%%%%%%%%%%%%%%%%%%%%%%%%%%%%%%%%%%%%%%%%%%
-45860A%%%%%%%%%%%%%%%%%%%%%%%%%%%%%%%%%%%%%%%%%%%%%%%%%%%%%%%%%%%%%%%%%%%%%
-45791A%%%%%%%%%%%%%%%%%%%%%%%%%%%%%%%%%%%%%%%%%%%%%%%%%%%%%%%%%%%%%%%%%%%%%
-45722A%%%%%%%%%%%%%%%%%%%%%%%%%%%%%%%%%%%%%%%%%%%%%%%%%%%%%%%%%%%%%%%%%%%%%
-45653A%%%%%%%%%%%%%%%%%%%%%%%%%%%%%%%%%%%%%%%%%%%%%%%%%%%%%%%%%%%%%%%%%%%%%
-45584A%%%%%%%%%%%%%%%%%%%%%%%%%%%%%%%%%%%%%%%%%%%%%%%%%%%%%%%%%%%%%%%%%%%%%
-45515A%%%%%%%%%%%%%%%%%%%%%%%%%%%%%%%%%%%%%%%%%%%%%%%%%%%%%%%%%%%%%%%%%%%%%
-45446A%%%%%%%%%%%%%%%%%%%%%%%%%%%%%%%%%%%%%%%%%%%%%%%%%%%%%%%%%%%%%%%%%%%%%
-45377A%%%%%%%%%%%%%%%%%%%%%%%%%%%%%%%%%%%%%%%%%%%%%%%%%%%%%%%%%%%%%%%%%%%%%
-45308A%%%%%%%%%%%%%%%%%%%%%%%%%%%%%%%%%%%%%%%%%%%%%%%%%%%%%%%%%%%%%%%%%%%%%
-45239A%%%%%%%%%%%%%%%%%%%%%%%%%%%%%%%%%%%%%%%%%%%%%%%%%%%%%%%%%%%%%%%%%%%%%
-45170A%%%%%%%%%%%%%%%%%%%%%%%%%%%%%%%%%%%%%%%%%%%%%%%%%%%%%%%%%%%%%%%%%%%%%
-45101A%%%%%%%%%%%%%%%%%%%%%%%%%%%%%%%%%%%%%%%%%%%%%%%%%%%%%%%%%%%%%%%%%%%%%
-45032A%%%%%%%%%%%%%%%%%%%%%%%%%%%%%%%%%%%%%%%%%%%%%%%%%%%%%%%%%%%%%%%%%%%%%
-44963A%%%%%%%%%%%%%%%%%%%%%%%%%%%%%%%%%%%%%%%%%%%%%%%%%%%%%%%%%%%%%%%%%%%%%
-44894A%%%%%%%%%%%%%%%%%%%%%%%%%%%%%%%%%%%%%%%%%%%%%%%%%%%%%%%%%%%%%%%%%%%%%
-44825A%%%%%%%%%%%%%%%%%%%%%%%%%%%%%%%%%%%%%%%%%%%%%%%%%%%%%%%%%%%%%%%%%%%%%
-44756A%%%%%%%%%%%%%%%%%%%%%%%%%%%%%%%%%%%%%%%%%%%%%%%%%%%%%%%%%%%%%%%%%%%%%
-44687A%%%%%%%%%%%%%%%%%%%%%%%%%%%%%%%%%%%%%%%%%%%%%%%%%%%%%%%%%%%%%%%%%%%%%
-44618A%%%%%%%%%%%%%%%%%%%%%%%%%%%%%%%%%%%%%%%%%%%%%%%%%%%%%%%%%%%%%%%%%%%%%
-44549A%%%%%%%%%%%%%%%%%%%%%%%%%%%%%%%%%%%%%%%%%%%%%%%%%%%%%%%%%%%%%%%%%%%%%
-44480A%%%%%%%%%%%%%%%%%%%%%%%%%%%%%%%%%%%%%%%%%%%%%%%%%%%%%%%%%%%%%%%%%%%%%
-44411A%%%%%%%%%%%%%%%%%%%%%%%%%%%%%%%%%%%%%%%%%%%%%%%%%%%%%%%%%%%%%%%%%%%%%
-44342A%%%%%%%%%%%%%%%%%%%%%%%%%%%%%%%%%%%%%%%%%%%%%%%%%%%%%%%%%%%%%%%%%%%%%
-44273A%%%%%%%%%%%%%%%%%%%%%%%%%%%%%%%%%%%%%%%%%%%%%%%%%%%%%%%%%%%%%%%%%%%%%
-44204A%%%%%%%%%%%%%%%%%%%%%%%%%%%%%%%%%%%%%%%%%%%%%%%%%%%%%%%%%%%%%%%%%%%%%
-44135A%%%%%%%%%%%%%%%%%%%%%%%%%%%%%%%%%%%%%%%%%%%%%%%%%%%%%%%%%%%%%%%%%%%%%
-44066A%%%%%%%%%%%%%%%%%%%%%%%%%%%%%%%%%%%%%%%%%%%%%%%%%%%%%%%%%%%%%%%%%%%%%
-43997A%%%%%%%%%%%%%%%%%%%%%%%%%%%%%%%%%%%%%%%%%%%%%%%%%%%%%%%%%%%%%%%%%%%%%
-43928A%%%%%%%%%%%%%%%%%%%%%%%%%%%%%%%%%%%%%%%%%%%%%%%%%%%%%%%%%%%%%%%%%%%%%
-43859A%%%%%%%%%%%%%%%%%%%%%%%%%%%%%%%%%%%%%%%%%%%%%%%%%%%%%%%%%%%%%%%%%%%%%
-43790A%%%%%%%%%%%%%%%%%%%%%%%%%%%%%%%%%%%%%%%%%%%%%%%%%%%%%%%%%%%%%%%%%%%%%
-43721A%%%%%%%%%%%%%%%%%%%%%%%%%%%%%%%%%%%%%%%%%%%%%%%%%%%%%%%%%%%%%%%%%%%%%
-43652A%%%%%%%%%%%%%%%%%%%%%%%%%%%%%%%%%%%%%%%%%%%%%%%%%%%%%%%%%%%%%%%%%%%%%
-43583A%%%%%%%%%%%%%%%%%%%%%%%%%%%%%%%%%%%%%%%%%%%%%%%%%%%%%%%%%%%%%%%%%%%%%
-43514A%%%%%%%%%%%%%%%%%%%%%%%%%%%%%%%%%%%%%%%%%%%%%%%%%%%%%%%%%%%%%%%%%%%%%
-43445A%%%%%%%%%%%%%%%%%%%%%%%%%%%%%%%%%%%%%%%%%%%%%%%%%%%%%%%%%%%%%%%%%%%%%
-43376A%%%%%%%%%%%%%%%%%%%%%%%%%%%%%%%%%%%%%%%%%%%%%%%%%%%%%%%%%%%%%%%%%%%%%
-43307A%%%%%%%%%%%%%%%%%%%%%%%%%%%%%%%%%%%%%%%%%%%%%%%%%%%%%%%%%%%%%%%%%%%%%
-43238A%%%%%%%%%%%%%%%%%%%%%%%%%%%%%%%%%%%%%%%%%%%%%%%%%%%%%%%%%%%%%%%%%%%%%
-43169A%%%%%%%%%%%%%%%%%%%%%%%%%%%%%%%%%%%%%%%%%%%%%%%%%%%%%%%%%%%%%%%%%%%%%
-43100A%%%%%%%%%%%%%%%%%%%%%%%%%%%%%%%%%%%%%%%%%%%%%%%%%%%%%%%%%%%%%%%%%%%%%
-43031A%%%%%%%%%%%%%%%%%%%%%%%%%%%%%%%%%%%%%%%%%%%%%%%%%%%%%%%%%%%%%%%%%%%%%
-42962A%%%%%%%%%%%%%%%%%%%%%%%%%%%%%%%%%%%%%%%%%%%%%%%%%%%%%%%%%%%%%%%%%%%%%
-42893A%%%%%%%%%%%%%%%%%%%%%%%%%%%%%%%%%%%%%%%%%%%%%%%%%%%%%%%%%%%%%%%%%%%%%
-42824A%%%%%%%%%%%%%%%%%%%%%%%%%%%%%%%%%%%%%%%%%%%%%%%%%%%%%%%%%%%%%%%%%%%%%
-42755A%%%%%%%%%%%%%%%%%%%%%%%%%%%%%%%%%%%%%%%%%%%%%%%%%%%%%%%%%%%%%%%%%%%%%
-42686A%%%%%%%%%%%%%%%%%%%%%%%%%%%%%%%%%%%%%%%%%%%%%%%%%%%%%%%%%%%%%%%%%%%%%
-42617A%%%%%%%%%%%%%%%%%%%%%%%%%%%%%%%%%%%%%%%%%%%%%%%%%%%%%%%%%%%%%%%%%%%%%
-42548A%%%%%%%%%%%%%%%%%%%%%%%%%%%%%%%%%%%%%%%%%%%%%%%%%%%%%%%%%%%%%%%%%%%%%
-42479A%%%%%%%%%%%%%%%%%%%%%%%%%J%%%%%%%%%%%%%%%%%%%%%%%%%%%%%%%%%%%%%%%%%%%
-42410B%%%%%%%%%%%%%%%%%%%%%%%%%%%%%%%%%%%%%%%%%%%%%%%%%%%%%%%%%%%%%%%%%%j%%
-42341A%%%%%%%%%%%%%%%%%%%%%%%%%%%%%%%%%%%%%%%%%%%%%%%%%%%%%%%%%%%%%%%%%%%%%
-42272A%%%%%%%%%%%%%%%%%%%%%%%%%%%%%%%%%%%%%%%%%%%%%%%%%%%%%%%%%%%%%%%%%%%%%
-42203A%%%%%%%%%%%%%%%%%%%%%%%%%%%%%%%%%%%%%%%%%%%%%%%%%%%%%%%%%%%%%%%%%%%%%
-42134A%%%%%%%%%%%%%%%%%%%%%%%%%%%%%%%%%%%%%%%%%%%%%%%%%%%%%%%%%%%%%%%%%%%%%
-42065A%%%%%%%%%%%%%%%%%%%%%%%%%%%%%%%%%%%%%%%%%%%%%%%%%%%%%%%%%%%%%%%%%%%%%
-41996A%%%%%%%%%%%%%%%%%%%%%%%%%%%%%%%%%%%%%%%%%%%%%%%%%%%%%%%%%%%%%%%%%%%%%
-41927A%%%%%%%%%%%%%%%%%%%%%%%%%%%%%%%%%%%%%%%%%%%%%%%%%%%%%%%%%%%%%%%%%%%%%
-41858A%%%%%%%%%%%%%%%%%%%%%%%%%%%%%%%%%%%%%%%%%%%%%%%%%%%%%%%%%%%%%%%%%%%%%
-41789A%%%%%%%%%%%%%%%%%%%%%%%%%%%%%%%%%%%%%%%%%%%%%%%%%%%%%%%%%%%%%%%%%%%%%
-41720A%%%%%%%%%%%%%%%%%%%%%%%%%%%%%%%%%%%%%%%%%%%%%%%%%%%%%%%%%%%%%%%%%%%%%
-41651A%%%%%%%%%%%%%%%%%%%%%%%%%%%%%%%%%%%%%%%%%%%%%%%%%%%%%%%%%%%%%%%%%%%%%
-41582A%%%%%%%%%%%%%%%%%%%%%%%%%%%%%%%%%%%%%%%%%%%%%%%%%%%%%%%%%%%%%%%%%%%%%
-41513A%%%%%%%%%%%%%%%%%%%%%%%%%%%%%%%%%%%%%%%%%%%%%%%%%%%%%%%%%%%%%%%%%%%%%
-41444A%%%%%%%%%%%%%%%%%%%%%%%%%%%%%%%%%%%%%%%%%%%%%%%%%%%%%%%%%%%%%%%%%%%%%
-41375A%%%%%%%%%%%%%%%%%%%%%%%%%%%%%%%%%%%%%%%%%%%%%%%%%%%%%%%%%%%%%%%%%%%%%
-41306A%%%%%%%%%%%%%%%%%%%%%%%%%%%%%%%%%%%%%%%%%%%%%%%%%%%%%%%%%%%%%%%%%%%%%
-41237A%%%%%%%%%%%%%%%%%%%%%%%%%%%%%%%%%%%%%%%%%%%%%%%%%%%%%%%%%%%%%%%%%%%%%
-41168A%%%%%%%%%%%%%%%%%%%%%%%%%%%%%%%%%%%%%%%%%%%%%%%%%%%%%%%%%%%%%%%%%%%%%
-41099A%%%%%%%%%%%%%%%%%%%%%%%%%%%%%%%%%%%%%%%%%%%%%%%%%%%%%%%%%%%%%%%%%%%%%
-41030A%%%%%%%%%%%%%%%%%%%%%%%%%%%%%%%%%%%%%%%%%%%%%%%%%%%%%%%%%%%%%%%%%%%%%
-40961A%%%%%%%%%%%%%%%%%%%%%%%%%%%%%%%%%%%%%%%%%%%%%%%%%%%%%%%%%%%%%%%%%%%%%
-40892A%%%%%%%%%%%%%%%%%%%%%%%%%%%%%%%%%%%%%%%%%%%%%%%%%%%%%%%%%%%%%%%%%%%%%
-40823A%%%%%%%%%%%%%%%%%%%%%%%%%%%%%%%%%%%%%%%%%%%%%%%%%%%%%%%%%%%%%%%%%%%%%
-40754A%%%%%%%%%%%%%%%%%%%%%%%%%%%%%%%%%%%%%%%%%%%%%%%%%%%%%%%%%%%%%%%%%%%%%
-40685A%%%%%%%%%%%%%%%%%%%%%%%%%%%%%%%%%%%%%%%%%%%%%%%%%%%%%%%%%%%%%%%%%%%%%
-40616A%%%%%%%%%%%%%%%%%%%%%%%%%%%%%%%%%%%%%%%%%%%%%%%%%%%%%%%%%%%%%%%%%%%%%
-40547A%%%%%%%%%%%%%%%%%%%%%%%%%%%%%%%%%%%%%%%%%%%%%%%%%%%%%%%%%%%%%%%%%%%%%
-40478A%%%%%%%%%%%%%%%%%%%%%%%%%%%%%%%%%%%%%%%%%%%%%%%%%%%%%%%%%%%%%%%%%%%%%
-40409A%%%%%%%%%%%%%%%%%%%%%%%%%%%%%%%%%%%%%%%%%%%%%%%%%%%%%%%%%%%%%%%%%%%%%
-40340A%%%%%%%%%%%%%%%%%%%%%%%%%%%%%%%%%%%%%%%%%%%%%%%%%%%%%%%%%%%%%%%%%%%%%
-40271A%%%%%%%%%%%%%%%%%%%%%%%%%%%%%%%%%%%%%%%%%%%%%%%%%%%%%%%%%%%%%%%%%%%%%
-40202A%%%%%%%%%%%%%%%%%%%%%%%%%%%%%%%%%%%%%%%%%%%%%%%%%%%%%%%%%%%%%%%%%%%%%
-40133A%%%%%%%%%%%%%%%%%%%%%%%%%%%%%%%%%%%%%%%%%%%%%%%%%%%%%%%%%%%%%%%%%%%%%
-40064A%%%%%%%%%%%%%%%%%%%%%%%%%%%%%%%%%%%%%%%%%%%%%%%%%%%%%%%%%%%%%%%%%%%%%
-39995A%%%%%%%%%%%%%%%%%%%%%%%%%%%%%%%%%%%%%%%%%%%%%%%%%%%%%%%%%%%%%%%%%%%%%
-39926A%%%%%%%%%%%%%%%%%%%%%%%%%%%%%%%%%%%%%%%%%%%%%%%%%%%%%%%%%%%%%%%%%%%%%
-39857A%%%%%%%%%%%%%%%%%%%%%%%%%%%%%%%%%%%%%%%%%%%%%%%%%%%%%%%%%%%%%%%%%%%%%
-39788A%%%%%%%%%%%%%%%%%%%%%%%%%%%%%%%%%%%%%%%%%%%%%%%%%%%%%%%%%%%%%%%%%%%%%
-39719A%%%%%%%%%%%%%%%%%%%%%%%%%%%%%%%%%%%%%%%%%%%%%%%%%%%%%%%%%%%%%%%%%%%%%
-39650A%%%%%%%%%%%%%%%%%%%%%%%%%%%%%%%%%%%%%%%%%%%%%%%%%%%%%%%%%%%%%%%%%%%%%
-39581A%%%%%%%%%%%%%%%%%%%%%%%%%%%%%%%%%%%%%%%%%%%%%%%%%%%%%%%%%%%%%%%%%%%%%
-39512A%%%%%%%%%%%%%%%%%%%%%%%%%%%%%%%%%%%%%%%%%%%%%%%%%%%%%%%%%%%%%%%%%%%%%
-39443A%%%%%%%%%%%%%%%%%%%%%%%%%%%%%%%%%%%%%%%%%%%%%%%%%%%%%%%%%%%%%%%%%%%%%
-39374A%%%%%%%%%%%%%%%%%%%%%%%%%%%%%%%%%%%%%%%%%%%%%%%%%%%%%%%%%%%%%%%%%%%%%
-39305A%%%%%%%%%%%%%%%%%%%%%%%%%%%%%%%%%%%%%%%%%%%%%%%%%%%%%%%%%%%%%%%%%%%%%
-39236A%%%%%%%%%%%%%%%%%%%%%%%%%%%%%%%%%%%%%%%%%%%%%%%%%%%%%%%%%%%%%%%%%%%%%
-39167A%%%%%%%%%%%%%%%%%%%%%%%%%%%%%%%%%%%%%%%%%%%%%%%%%%%%%%%%%%%%%%%%%%%%%
-39098A%%%%%%%%%%%%%%%%%%%%%%%%%%%%%%%%%%%%%%%%%%%%%%%%%%%%%%%%%%%%%%%%%%%%%
-39029A%%%%%%%%%%%%%%%%%%%%%%%%%%%%%%%%%%%%%%%%%%%%%%%%%%%%%%%%%%%%%%%%%%%%%
-38960A%%%%%%%%%%%%%%%%%%%%%%%%%%%%%%%%%%%%%%%%%%%%%%%%%%%%%%%%%%%%%%%%%%%%%
-38891A%%%%%%%%%%%%%%%%%%%%%%%%%%%%%%%%%%%%%%%%%%%%%%%%%%%%%%%%%%%%%%%%%%%%%
-38822A%%%%%%%%%%%%%%%%%%%%%%%%%%%%%%%%%%%%%%%%%%%%%%%%%%%%%%%%%%%%%%%%%%%%%
-38753A%%%%%%%%%%%%%%%%%%%%%%%%%%%%%%%%%%%%%%%%%%%%%%%%%%%%%%%%%%%%%%%%%%%%%
-38684A%%%%%%%%%%%%%%%%%%%%%%%%%%%%%%%%%%%%%%%%%%%%%%%%%%%%%%%%%%%%%%%%%%%%%
-38615A%%%%%%%%%%%%%%%%%%%%%%%%%%%%%%%%%%%%%%%%%%%%%%%%%%%%%%%%%%%%%%%%%%%%%
-38546A%%%%%%%%%%%%%%%%%%%%%%%%%%%%%%%%%%%%%%%%%%%%%%%%%%%%%%%%%%%%%%%%%%%%%
-38477A%%%%%%%%%%%%%%%%%%%%%%%%%%%%%%%%%%%%%%%%%%%%%%%%%%%%%%%%%%%%%%%%%%%%%
-38408A%%%%%%%%%%%%%%%%%%%%%%%%%%%%%%%%%%%%%%%%%%%%Jj%J%j%%J%%j%%J%%%j%Jj%J%
-38339BjJj%%J%%%%%%%%%%%%%%%%%%%%%%%%%%%%%%%%%%%%%%%%%%%%%%%%%%%%%%%%%%%%%%%
-38270B%%%%%%%%%%%%%%%%%%%%%%%%%%%%j%JjJ%%%%jJ%%%j%%J%%%%%%%%%%%%%j%%%JjJ%%%
-38201B%%j%%J%j%Jj%%%%%%%%%%Jj%%%%%%%%%%%%%%%%%%%%%%%%%%%%%%%%%%%%%%%%%%%%%%
-38132A%%%%%%%%%%%%%%%%%%%%%%%%%%%%%Jj%Jj%%%%%%%%%%%%%%%%%%%%%%%%%%%%%%%%%%%
-38063A%%%%%%%%%%%%%%%%%%%%%%%%%%%%%%%%%%%%%%%%%%%%%%%%%%%%%%%%%%%%%%%%%%%%%
-37994A%%%%%%%%%%%%%%%%%%%%%%%%%%%%%%%%%%%%%%%%%%%%%%%%%%%%%%%%%%%%%%%%%%%%%
-37925A%%%%%%%%%%%%%%%%%%%%%%%%%%%%%%%%%%%%%%%%%%%%%%%%%%%%%%%%%%%%%%%%%%%%%
-37856A%%%%%%%%Jj%%%%%%%%%%%%%%%%%%%%%%%%%%%%%%%%%%%%%%%%%%%%%%%%%%%%%%%%%%%
-37787A%%%%%%%%%%%%%%%%%%%%%%%%%%%%%%%%%%%%%%%%%%%%%%%%%%%%%%%%%%%%%%%%%%%%%
-37718A%%%%%%%%%%%%%%%%%%%%%%%%%%%%%%%%%%%%%%%%%%%%%%%%%%%%%Jj%%%%%%%%%%%%%%
-37649A%%%%%%%%%%%%%%%%%%%%%%%%%%%%%%%%%%%%%%%%%%%%%%%%%%%%%%%%%%%%%%%%%%%%%
-37580A%%%%%%%%%%%%%%%%%%%%%%%%%%%%%%%%%%%%%%%%%%%%%%%%%%%%%%%%%%%%%%%%%%%%%
-37511A%%%%%%%%%%%%%%%%%%%%%%%%%%%%%%%%%%%%%%%%%%%%%%%%%%%%%%%%%%%%%%%%%%%%%
-37442A%%%%%%%%%%%%%%%%%%%%%%Jj%%%%%%%%%%%%%%%%%%%%%%%Jj%%%%%%%%%%%%%%%%%%%%
-37373A%%%%%%%%%%%%%%%%%%%%%%%%%%%%%%%%%%%%%%%%%%%%%%%%%%%%%%%%%%%%%%%Jj%%%%
-37304A%%%%%%%%%%%%%%%%%%%%%%%%%%%%%%%%%%%%%%%%%%%%%%%%%%%%%%%%%%%%%%%%%%%%%
-37235A%%%%%%%%%%%%%%%%%%%%%%%%%%%%%%%%%%%%%%%%%%%%%%%%%%%%%%%%%%%%%%%%%%%%%
-37166A%%%%%%%%%%%%%%%%%%%%%%%%%%%%%%%%%%%%%%%%%%%%%%%%%%%%%%%%%%%%%%%%%%%%%
-37097A%%%%%%Jj%%%%%%%%%%%%%%%%%%%%%%%%%%%%%%%%%%%%%%%%%%%%%%%%%%%%%%%%%%%%%
-37028A%%%%%%%%%%%%%%%%%%%%%%%JjJj%%%%J%j%%%%%Jj%%%%Jj%%%%Jj%JjJ%%%j%JjJ%jJ%
-36959Bj%J%%j%J%%%%jJ%%jJ%%%jJ%%jJ%%%j%J%j%%%%%%%%%%%%%%%%%%%%%%%%%%%%%Jj%%%
-36890A%%Jj%%%%%%J%j%%%%%%J%j%%%%%%%%J%%j%%%Jj%%%%%%%%%%%%%Jj%%%%%%%%%%%%%%%
-36821A%%%%%%%%%%%%%%%%%%%%%%%%%%%%%%%%%%%%%%%%%%%%%%%%%%%%%%%%%%%%%%%%%%%%%
-36752A%%%%%%%%%%%%%%%%%%%%%%%%%%J%j%%%%%%%%%%%%%%%%%%%%%%%%%%%%%%%%%%%%%%%%
-36683A%%%%%%%%%%%%%%%%%%%%%%%%%Jj%%%%%%%%%%%%%%%%%%%%%%%%%%%%%%%%%%%%%%%%%%
-36614A%%%%%%%%%%%%%%%%%%%%%%%%%%%%%%%%%%%%%%%%%%%%%%%%%%%%%%%%%%%%%%%%%%%%%
-36545A%%%%%%%%%%%%%%%%%%%%%%%%%%%%%%%%%%%%%%%%%%%%%%Jj%%%%%Jj%Jj%%%%%%%%%%%
-36476A%%Jj%%%%%%%%%%%%%%%%%%%%%%%%%%%%Jj%%%%%%J%jJ%%%%%%%j%%J%jJ%%%%%%j%J%%
-36407B%%%j%J%%%%%%%%%%j%%J%%%%%jJj%Jj%%Jj%%%J%%jJ%%%j%J%%%%%%%j%%Jj%%JjJjJ%
-36338B%%%j%J%%%%%%%%j%J%%%jJ%%%%%j%J%%%%%%j%%J%%%%%%%%%%jJ%%%jJjJ%j%%%J%%%%
-36269B%%%%%jJ%%j%Jj%%%%Jj%%%%Jj%%%J%j%%%%%%%%%%%%%%Jj%%%%%%%%%%J%j%%Jj%%%%%
-36200A%%%%%%Jj%%J%j%%%%%%%J%%%%%%%%j%%%%%%%%%%Jj%%%%%%%%%%%%Jj%%%%%%%%%%%%%
-36131A%%%%%%%%%%J%%%%j%J%%jJj%%%%%%%%%%%%J%j%%%%%%%Jj%%%%%%%%%%%%%%%%%%%%%%
-36062A%%J%%j%J%%%%%j%%%%%%%Jj%%%%%%%%%%%%%%%%%%%%%%%%%%%%%%%%%%%%%%%%%%%%%%
-35993A%%%%%%%%%%%%%%%%%%Jj%Jj%%%%%%%%%J%j%%%%J%j%%%Jj%%%%%%%%%%%%%%%%%%%%%%
-35924A%%%%%%%%%%Jj%%%%%%%%%%%%%%%%%%%%Jj%%%%%%%Jj%%Jj%%%%%%%%%%%%%%%%%Jj%%%
-35855A%%Jj%%%%J%%%%%%%%%jJ%%jJ%%%%%jJ%%%%%j%%%%%Jj%%%%%%%%%Jj%%%%J%j%%Jj%%%
-35786A%%JjJ%j%J%%jJ%j%Jj%%%%%%%%%%%%%%%%%J%%%%jJ%%%%jJ%%%%%%%%%j%%%JjJ%%%%j
-35717A%%%%%%%%%%%%%%J%j%%%%%%%%Jj%%%%%%%%%%%%%%%%JjJ%j%%%Jj%J%%%%%%%j%%J%j%
-35648A%%%J%%%%j%%%%%J%%jJ%j%%%J%%j%%%%%%%J%j%JjJ%%%%%j%%%%%J%%%%%%%j%%%J%%%
-35579Bj%%J%%%%%%%%%%jJj%%%%JjJ%%%%j%%%Jj%JjJ%j%%%%%%JjJ%%j%%%%%%%Jj%Jj%Jj%J
-35510B%j%%%%%%J%%%jJ%%%%%%%%%%%%%%%%%%%%%%%%%%%%%%%%%%%%%%%%%%%%%%%%%%%%%%%
-35441B%%%%%%%%%%%%%%%%%%%%%%%%%%%%%%%%%%%%%%%%%%%%%%%%%%%%%%%jJ%%%%%%%%%%%%
-35372B%%%%%%%%%%%%%%%%%%%%%%%%%%%%%%%%%%%%%%%%%%%%%%%%%%%%%%%%%%%%%%%%%%%%%
-35303B%%%%%%j%J%%%%%%%%%%%%%%%%jJ%%%jJ%j%%JjJ%jJ%%%%%%%%jJ%%%%%%%%%%%%%%%%%
-35234B%%%%%%%%%%%jJ%%%%%%%jJ%%%%jJ%%%%%%%%%%%%%%%%%%%%%%%%%%%%%%%%%%%%%%%%%
-35165B%%%%%%%%%%%%%%%%%%%%%%%%%%%%%%%%%%%%%%%%%%%%%%%%%%%%%%%%%%%%%%%%%%%%%
-35096B%%%%%%%%%%%%%%%%%%%%%%%%%%%%%%%%%%%%%%%%%%%%%%%%%%%%%%%%%%%%jJ%%%%%%%
-35027B%%%jJ%%%%%%%%%%%%%%%%%%%%%%%%%%%%%%%%%%%%%%%%%%%%%%%%%%%%%%%%%%%%%%%%
-34958B%%%%%%%%%%%%%%%%%%%%%%%%%%%%%%%%%%%%%%%%%%%%%%%%%%%%%%%%%%%%%%%%%%%%%
-34889B%%%%%%%%%%%%%%%%%%%%%%%%%%%%%%%%%%%%%%%%%%%%%%%%%%%%%J%%%%%%%J%%%%%%%
-34820D%%%%%%%J%%%%J%%%%%J%%%%J%%JJ%JJKJJKKJLLLMMNNNNMLJ%jklllllklklkkkkkjj%
-34751B6JJJKKKLKKLKKLLLLLKKJjkmnnonnnlmkkkkjjjjjjjj%j%j%j%%j%%%%%j%%%%%%%%%%
-34683C%j%%%%%%%%%%%%%%%%%%%%%%%%%%%%%%%%%%%%%%%%%%%%%%%%%%%%%%%%%%%%%%%%%%%
-34614B%%%%%%%%%%%%%%%%%%%%%%%%%%%%%%%%%%%%%%%%%%%%%%%%%%%%%%%%%%%%%%%%%%%%%
-34545B%%%%%%%%%%%%%%%%%%%%%%%%%%%%%%%%%%%%%%%%%%%%%%%%%%%%%%%%%%%%%%%%%%%%%
-34476B%%%%%%%%%%%%%%%%%%%%%%%%%%%%%%%%%%%%%%%%%%%%%%%%%%%%%%%%%%%%%%%%%%%%%
-34407B%%%%%%%%%%%%%%%%%%%%%%%%%%%%%%%%%%%%%%%%%%%%%%%%%%%%%%%%%%%%%%%%%%%%%
-34338B%%%%%%%%%%%%%%%%%%%%%%%%%%%%%%%%%%J%j%%%%%%%%%%%%J%jJ%%%%%%%%%%%%%%%%
-34269C%%%%%%%%%%%%%%%%%%%%%%%%%%%%%%%%%%%%%%%%%%%%%J%jJ%jJ%%%%%%%%%%%%%%%%%
-34200D%%%%%J%%%%%%%%%%%%%J%%%%%%%%J%%%%%J%%%J%%%J%J%%JJ%JJJJJJJKJKLKLLLMMNN
-34131E7OPQJ0J3J5J8K0K2K3K3K3K0J5J0Mlpj0j3j3j3j2j1qpmmmmmnmmjKNPJ1J2J5J5J5J5
-34087B60J5J6J9K3K8L6M3M9N4N6N5M8L8K2Mj7l7n3o4p0o9o4n6m7l8l0k2j7j3rrqpqqpnmk
-34048A02JLNPRJ0J2J2J3J3J4J5J9K2K9L6M4N2N9O3O4O1N2L7J8nk5m5n7o4o4o1n4m5l6k8k1
-34011B67j5j1rrj0j1j2j1rpmjKMOOONNLNNPRJ2J3J3J1QN%mj1j7k2k6k6k5k2k0j7j3j1rpn
-33965D8mlllkllkkkkkjkjj%jj%%j%%j%%%%%j%%%%%%%%%%%%%j%%%%%JjJ%%%%J%%J%JJJJJK
-33897A6KJKKKLMNNOPOONLJklmmnmmmlklkklkljkj%JJKKKLKLLKKKLLMLLKK%jmnopoonmllk
-33829A5jk%jjjjj%j%j%%j%%%%%%%%%%%%%%%%j%%%%%%%%j%%%%%%%%%%%%%%%%%%%%%%%%%%%
-33761B%%%%%%%%%%%%%%%%%%%%%%%%%%%%%%%%%%%%%%%%%%%%%%%%%%%%%%%%%%%%%%%%%%%%%
-33692B%%%%%%%%%%%%%%%%%%%%%%%%%%%%%%%%%%%%%%%%%%%%%%%%%%%%%%%%%%%%%%%%%%%%%
-33623B%%%%%%%%%%%%jJ%%%j%%%%%%%%J%%j%%%%%J%%%%%%%%%jJ%%%%%j%%JjJ%jJ%%j%%%%%
-33554AJ%%%%%%%%%jJ%%%%%%%%%%%%%%%%%%%%%%%%%%%%%%%%%%%%%%%%%%%%%%%%%%%%%%%%%
-33485B%%%%%jJ%%%%%%jJj%%J%%%%%%%%%jJ%jJj%%Jj%%J%%jJjJ%%%%%%%%%%%%%%%%%%%%%%
-33416B%%%%%%%%%%%J%%%%%%%%%%%%J%%j%%%%%%%%%%%%%%%%%%%%%%%%%%%%%JjJ%%j%%%%%%
-33347C%%%%%%%%%%%%%%j%%%%%%%%%%%%%%%%%%%%%%%%%%%%%%%%%%%%%%J%%%%%%J%jJ%jJj%
-33278C%%%%%%%%%%%%%%%%%%%%%%%%%%%%%%%%J%j%%%%%%%%%%%%%%%%%%%%j%%%%%%%%%%%%%
-33209B%%%%%%%%%%%%%jJ%%%%jJ%%%%%%%%%%j%J%%%%%jJ%%%%%%%%%%%%%%%%%%%%%%%%%%%%
-33140B%%%%%%%%%%%%%%%%%%%%%%%%%%%%%%%%%%%%%%%%%%%%%%%%%%%%%%%%%%%%%%%%%%jJj
-33071AJ%%%%%%%%%%%%%%%%jJ%j%%J%%jJ%%%jJj%%%%JjJjJ%%j%%%%%J%%%jJ%%%%%jJ%%%%j
-33002AJ%%%jJ%%jJ%%%%%%%%%%%%%%%%%%%%%%j%%J%%%%%jJjJ%%%%%%%%%%%%%%%%%j%%%J%%
-32933B%%%%jJ%%%%%%%%%j%%J%%%%%jJ%%%jJ%%%%%%%%j%J%%%%%%%%%jJ%%%%%%%%%%%%%%%%
-32864B%%%%%%%%%%%%%%%%%%%%j%J%%%%%%%%%%%%%%%%%%%%%%%%%%%%%%%%%%%%%%%%%%%%%%
-32795B%%%%%%%%%%%%%%%%%%%%%%%%%%%%%%%%%%%%%%%%%%%%%%%%%%%%%%%%%%%%%%%%%%%%%
-32726B%%%%%%%%%%%%%%%%%%%%%%%%%%%%%%%%%%%%%%%%%%%%%%%%%%%%%%%%%%%%%%%%%%%%%
-32657B%%%%%%%%%%%%%%%%%%%%%%%%%%%%%%%%%%%%%%%%%%%%%%%%%%%%%%%%%%%%%%%%%%%%%
-32588B%%%%%%%%%%%%%%%%%%%%%%%%%%%%%%%%%%%%%%%%%%%%%%%%%%%%%%%%%%%%%%%%%%%%%
-32519B%%%%%%%%%%%%%%%%%%%%%%%%%%%%jJ%%%%%%%%%%%%%%%%%%%%%%%%%%%%%%%%%%%%%%%
-32450B%%%%%%%%%%%%%%%%%%%%%%%%%%%%%%%%%%%%%%%%%%%%%%%%%%%%%%%%%%%%%jJ%%%%%%
-32381B%%%%%%%%%%%%%%%%%%%%%%%%%%%%%%%%%%%jJ%%%%%%%%%%%%%%%%%%%%%%%%%%%%%%%%
-32312B%%%%%%%%%%%%%%%%%%%%%%%%%%%%%%%%%%%%%%%%%%%%%%%%%%%%%%%%%%%%%%%%%%%%%
-32243B%%%%%%%%%%%%%%%%%%%%%%%%%%%%%%%%%%%%%J%%%J%%JJ%JJ%J%J%%%%%J%JJ%J%%%j%
-32174A3jjj%%j%Jj%%j%jjj%j%j%%%%j%%%%%%%%%%%%%%%%%%%%%%%%%%%%%%%%%%%%%%%%%%%
-32106B%%%%%%%%%%%%%%%%%%%%%%%%%%%%%%%%%%%%%%%%%%%%%%%%%%%%%%%%%%%%%%%%%%%%%
-32037B%%%%%%%%%%%%%%%%%%%%%%%%jJ%%%%%%%%%%%%%%%%%%%%%%%%%%%%%%%%%%%%%%%%%%%
-31968B%%%%%%%%%%%%%%%%%%%%%%%%%%%%%%%%%%%%%%%%%%%%%%%%%%%%%%%%%%%%%%%%%%%%J
-31899C%%%%%J%J%J%J%J%%J%%%J%%%%j%j%%j%%j%j%j%j%%%%j%%%%%%%%%%J%%%%%J%%JJ%J%
-31830GJ%%J%%%J%%%%%j%j%j%%%j%jj%j%%%j%%%%%%%%%%%%%%%%%%%%%%%%%%%%%%%%%%%%%%
-31761B%%%%%%%%%%%%%%%%%%%%%%%%%%%%%%%%%%%%%%%%%%%%%%%%%%%%%%J%%%%%%J%%%%%%%
-31692D%%%%%J%%j%%%%%%%%%%j%%%%%%%j%%%%%%%%%%%%%%%%%%%%%%%%%%%%%%%%%%%%%%%%%
-31623B%%%%%%%%%%%%%%%%%%%%%%%%%%%%%%%%%%%%%%%%%%%%%%%%%%%%%%%%%%%%%%%%%%%%%
-31554B%%%%%%%%%%%%%%%%%%%%%%%%%%%%%%%%%%%%%%%%%%%%%%%%%%%%%%%%%%%%%%%%%%%%%
-31485B%%%%%%%%%%%%%%%%%%%%%%%%%%%%%%%%%%%%%%%%%%%%%%%%%%%%%%%%%%%%%%%%%%%%%
-31416B%%%%%%%%%%%%%%%%%%%%%%%%%%%%%%%J%%%%%%%%%%%J%%%%%%%j%%%%%%%%%%%j%%%%%
-31347B%%%%%%%%%%%%%%%%%%%J%%%%%%%%%%J%%%%%%%%j%%%%%%%%j%%%%%%%%%%%%%%%%%%%%
-31278B%%%%%%%%%%%%%%%%%%%%%%%%%%%%%%%%%%%%%%%%%%%%%%%%%%%%%%%%%%%%%%%%%%%%%
-31209B%%%%%%%%%%%%%%%%%%%%%%%%%%%%%%%%%%%%%%%%%%%%%%%%%%%%%%%%%%%%%%%%%%%%%
-31140B%%%%%%%%%%%%%%%%%%%%%%%%%%%%%%%%%%%%%%%%%%%%%%%%%%%%%%%%%%%%%%%%%%%%%
-31071B%%%%%%%%%%%%%%%%%%%%%%%%%%%%%%%%%%%%%%%%%%%%%%%%%%%%%%%%%%%%%%%%%%%%%
-31002B%%%%%%%%%%%%%%%%%%%%%%%%%%%%%%%%%%%%%%%%%%%%%%%%%%%%%%%%%%%%%%%%%%%%%
-30933B%%%%%%%%%%%%%%%%%%%%%%%%%%%%%%%%%%%%%%%%%%%%%%%%%%%%%%%%%%%%%%%%%%%%%
-30864B%%%Jj%J%%%%%%%%%%J%%J%J%J%J%JKJKKKKKKJ%J%%%J%%jjkkjjkjjjjjjjjjjj%j%%%
-30795E%%%%%%J%JJJ%JJ%JJ%KJKKLKKJJ%%jjjj%j%%%jkklkkjjkjj%j%j%%j%%%%%%%%%%%%%
-30726Cj%%%%%%%%%%%%%%%%%%%%%%%%%%%%%%%%%%%%%%%%%%%%%%%%%%%%%%%%%%%%%%%%%%%%
-30657B%%%%%%%%%%%%%%%%%%%%%%%%%%%%%%%%%%%%%%%%%%%%%%%%%%%%%%%%%%%%%%%%%%%%%
-30588B%%%%%%%%%%%%%%%%%%%%%%%%%%%%%%%%%%%%%%%%%%%%%%%%%%%%%%%%%%%%%%%%%%%%%
-30519B%%%%%%%%%%%%%%%%%%%%%%%%%%%%%%%%%%%%%%%%%%%%%%%%%%%%%%%%%%%%%%%%%%%%%
-30450B%%%%%%%%%%%%%%%%%%%%%%%%%%%%%%%%%%%%%%%%%%%%%%%%%%%%%%%%%%%%%%%%%%%%%
-30381B%%%%%%%%%%%%%%%%%%%%%%%%%%%%%%%%%%%%%%%%%%%%%%%%%%%%%%%%%%%%%%%%%%%%%
-30312B%%%%%%%%%%%%%%%%%%%%%%Jj%%%%%%%%%%%%%Jj%%%%%%%%%%%%%%%J%%%%%%%%%%%%%%
-30243C%%%%%%%%J%%%%%%%%%%%%%%%%%%%J%%%%%%%%%%%%%%%%%%%%%%%%%%%%%%%%%%%%J%%%
-30174F%%%%%%J%%%%%%%%%%%%%%%%%%%%%%%%%%%%j%%%%%%%%%%%%%J%%J%%J%%%%J%J%%%%%j
-30105A0%%j%%%%j%j%%j%%%j%%%%%%%%%%%%%J%%JJ%J%JJ%JJ%JJJJJ%%jjjjjjj%j%j%jj%jj
-30037E%%j%%%%%%%%%%%%%%%J%J%J%JJ%%%J%%J%J%%%j%jj%%%j%j%j%j%j%%%%%%%%%%%%%%%
-29968D%%J%J%%J%J%%%%%%%J%%%j%%%J%%j%%%%%%j%j%j%%%%%%%%%%%%%%%%J%%%%J%J%JJ%%
-29899A0J%%%%%%%%%%j%%J%%j%%%%%%j%j%j%j%%%%%%%%%%%%%%%%%%j%%%%%%%%%%%%%%%j%%
-29831D%%%%%%%%%%%%%%%%%%%%%%%%%%%%%%%%%%%%%%%%%%%%%%%%%%%%%%%%%%%%%%%%%%%%%
-29762D%J%%%%%%%%%%%%%%%%%%%%%%%%%%%%%%%%J%%%%%%%%%%%%%%J%%%%J%%%%%%%%J%%%%%
-29693IJ%%J%J%JJJJJJKKKKJKKJKJ%%%%%%%j%jj%jjjjj%%%JJKKKMLNOOPQQRRJ0J0RJ0J0RJ0
-29628A68RQQONNLLLOPRJ1J1J2J5J9K6L4M1M8N2N4N5N6N6N0M0K4Onj0j1rj2j8k3k5k5k1j4
-29587F77qnnlJQJ9L2M5N5O4P2P5P3O2M3J9lk4m1n0n2m8m0l2k0lJ6L5M8N5N8N9N5M1Nm1q1
-29549A161j01j08j05r7r1q4p5o5n4m7m0l4l0k5k0j6j2qmjKKLLLJknrj2j2j1j1rrppoonml
-29507D0ljkjjjjjkjkkkjjjjj%j%%j%%%j%%%%%%j%%%%j%%%%%%%j%%%%%%%j%%%%%%%%%%%%j
-29439G%%%%%%%%%%%%%%%%%%%%%j%%%%%%%%%%%%%%%%%%%%%%%%%%%%%%%%%%j%%J%%%%%%%J%
-29370GJ%JJJJJKJKKKJKJKJJKJJKJJJjjjlklllkkkjjj%j%j%jj%j%%%%%%J%JJJKJKJKKKJKK
-29301B9LKKLLKLLKKK%jjklmmnmmmllkkkj%jj%%j%j%%j%%j%%%%%%%%%%%%%%J%%%J%J%JJ%J
-29233A1J%%%%jj%jjj%%j%%%%%%%%%%%%%J%%%%%%%J%j%%%%%%%%%%%%%%%%%J%%%J%%J%%%%%
-29165A0%%j%%%j%%%%%%%%%%%%J%%%%%%%%j%%%%%%%%J%%%%%%%%J%%J%%%J%%%%%%%%%%%%%%
-29097A2J%J%J%JJKJJKJJKJKJKJJ%%J%j%j%jJJJLKLLLLKJJ%J%JJKJKJ%%jjlklkkjj%%%%%J
-29029E1%JJJKJJK%Jj%kj%%%KKKLKKLKLMLMMMMLLKJJjjkklmnooooonmlljjjj%%J%J%J%Jj%
-28961D7%jj%j%JJJKKJKLKKLKLLKLKKJ%jjjjjJ%JKLLNOPRJ1J4J6J9K1K4K7L0L1L3L2L2L3L4
-28906D71L4L1K3J6J0Mlrj4j6j7j6j3j1qo%MQJ2J5J7K0K0J9K0J8J7J2P%oj2j8j9j9j9j8j8
-28867E36j9k0k3k2k3k0j5j0lLQJ5K0K4K7K5K0J5J2QLmj1j4j5j0qm%NJ0J5J4J0Knj3k1l2m0
-28827D40m5m6m2l8l2k7k2j8j4j2j0rppnmmmklkjkkkkllmmlllkjj%%%%J%J%%%JJKJKJJ%jj
-28771F0llmlmkkj%%%%%jjjjkkkkjkjj%j%%%%%j%j%j%j%%%j%%%%J%%%J%J%J%J%J%J%JJJJ%
-28703B6JJKJKJLLLLNMOOOQJ0J1J2J5J7J9K3K5K8L1L3L4L5L4L2K8K4J8J2Llj2j8k5l0l4l6
-28660C67l7l6l5l3k9k6k3k0j6j4j1rponmllkjjjj%%j%%j%j%jj%j%j%%%%JJ%JK%JJ%%J%%J
-28604D6J%Jjjkkjkjjjj%jjkjj%j%J%J%%%%%%%%%%JJJJJJJ%%JJJKKKKKKJJjjklllmlllkjj
-28536B4j%j%jjjjj%jj%j%%%%%%%%%J%J%JJ%%J%%J%%JJ%%j%jjj%j%%j%j%j%j%%%%%%%%j%%
-28468A2%%j%%j%%%%%%j%%%%%j%%%%%%%%%%%%%%%%%%%%%%%%%%%%%%%%%%%%%%%%%%%%%%%%%
-28400H%%%%%%j%%%%%%%%%%%%%%%%%%%%%%%%%%%J%%%%%%%J%%%%J%J%%J%JJJ%JJJJJJ%JJJ%
-28331B4JJ%J%J%%%j%jjjkjjjj%jj%%%%%%%%%J%J%J%JJJ%J%J%%J%%%%%%%%%%%%%%%%j%jj%
-28263B2jjjj%jjj%j%%%%%%%%J%%%%J%%%J%%%%%j%j%j%jj%j%j%j%%%j%%%%%%%%%j%%%%%%%
-28195G%%%%J%%%%%%%%%%%%%Jj%%%%%%j%%%%%%%%%j%%J%%%%%%%%%%J%%%%%J%%%%J%%%%%%J
-28126A1%%%j%%%%j%%%j%%%%j%%%%%%%%%%%%%J%%%%%%%%%%J%%%%%%%%%%%%%j%%%%%%j%%%%
-28058G%%%%%%%%%%%%J%%%%%%%%%%%%%%%%%%%%%%%J%%%%%J%%%%J%%%J%J%%J%%%J%%%%%%J%
-27989A6%%%%%%%%%%%%%%%j%%j%%%%%%%%%j%%%%%%%%%%J%%%J%%%%%Jj%%%%%j%%%%%%%%%%j
-27921A3%%%%j%%%j%%%j%%%j%%%j%%j%%%%%j%%%%%%%%%%%j%%%%%%%%%%%%%%%%%%%%%%%%%%
-27853E%%%%%%%%%%%%%%%%%%%%%%%%%%%%%%%%%%%%%%%%%%%%%%%%%%%%%%%%%%%%%%%%%%%%%
-27784E%%%%%%%%%%%%%%%j%%%%%%%%%%%%%JjJ%%%%%%%%%%%j%%%%%%Jj%%JjJ%%%%%%%%%%%%
-27715EJ%%%J%JJ%JJJKJJKJJKJ%J%%%jjjkjjkjjjjjj%j%j%%%%%%%%%%%%%%%%%J%%%J%%%%%
-27646I%j%%%%j%%%%%%%%J%%%%%%%J%%%%J%%%%%j%%%%J%%%%j%%%%%%%%%%%%j%%%%j%%%%j%
-27577F%%%%%%%%%%%%%%%%%%j%%%%%%%%%%%%%%%%%%j%%%%%%%%%%%%%%%%%%%%%%%%%%%%%%%
-27508D%%%%%%%%%%%%%%%%%%%%%%%%%%%%%%%%j%%Jj%%%%JjJ%j%%%%%%%%%%%%%%%%%%%%%%%
-27439C%%%%%%%%%%%%%%%%%%%%%%%%%%%%%%%%%%%%%%%%%%%%%%%%%%%%%%%%%%%%%%%%%%%%%
-27370C%%%%%%%%%%%%%%%%%%%%%%%%%%%%%%%%%%%%%%%%%%%%%%%%%%%%%%%%%%%%%%%%%%%%%
-27301C%%%%%%%%%%%%%%%%%%%%%%%%%%%%%%%%%%%%%%%%%%%%%%%%%%%%%%%%%%%%%%%%%%%%%
-27232C%%%%%%%%%%%%%%%%%%%%%%%%%%%%%%%%%%%%%%%%%%%%%%%%%%%%%%%%%%%%%%%%%%%%%
-27163C%%%%%%%%%%%%%%%%%%%%%%%%%%%%%%%%%%%%%%%%%%%%%%%%%%%%%%%%%%%%%%%%%%%%%
-27094C%%%%%%%%%%%%%%%%%%%%%%%%%%%%%%%%%%%%%%%%%%%%%%%%%%%%%%%%%%%%%%%%%%%%%
-27025C%%%%%%%%%%%%%%%%%%%%%%%%%%%%%%%%%%%%%%%%%%%%%%%%%%%%%%%%%%%%jJ%j%%%%J
-26956Cj%%J%j%%%JjJ%%j%%%%Jj%%%%%%%%J%jJj%%J%j%Jj%%%%%%%%%%%%%%%%%%%%%%%%%%%
-26887B%%%%%%%%%%%%%%%%%%%%%%%%%%%%Jj%%%%%%%%%%%%%%%%%%%%%%%%J%%%%%%jJ%%%%%%
-26818C%%%%%%j%%Jj%Jj%%%%%%%%%%%%%J%%j%Jj%%J%%%%%%%%%%%j%Jj%%%%%J%%%%%%j%%%%
-26749B%%%%%%%%%%%%%%%%%%%%%%%%J%jJ%%%%%%%%%%%%%%%%%%%%%%%%%%%%%%%%%%jJ%%%%j
-26680B%%%JjJ%j%J%%%%%%%%%%%%%%%%%%%%%%%%%%%%%%%j%Jj%%%%%%%%%%%%%%%%%%%%%%%%
-26611B%%%%%%%%%%%%%%%%%%%%%%%%%%%%%%%%%%%%%%%%%%%%%%%%%%%%%%%%%%%%%%%%%%%%%
-26542B%%%%%%%%%%%%%%%%%%%%%%%%%%%%%%%%%%%%%%%%%%%%%%%%%%%%%%%%%%%%%%%%%%%%%
-26473B%%%%%%%%%%%%%%%%%%%%%%%%%%%%%%%%%%%%%%%%%%%%%%%%%%%%%%%%%%%%%%%%%%%%%
-26404B%%%%%%%%%%%%%%%%%%%%%%%%%%%%%%%%%%%%%%%%%%%%%%%%%%%%%%%%%%%%%%%%%%%%%
-26335B%%%%%%%%%%%%%%%%%%%%%%%%%%%%%%%%%%%%%%%%%%%%%%%%%%%%%%%%%%%%%%%%%%%%%
-26266B%%%%%%%%%%%%%%%%%%%%%%%%%%%%%%%%%%%%%%%%%%%%%%%%%%%%%%%%%%%%%%%%%%%%%
-26197B%%%%%%%%%%%%%%%%%%%%%%%%%%%%%%%%%%%%%%%%%%%%%%%%%%%%%%%%%%%%%%%%%%%%%
-26128B%%%%%%%%%%%%%%%%%%%%%%%%%%%%%%%%%%%%%%%%%%%%%%%%%%%%%%%%%%%%%%%%%%%%%
-26059B%%%%%%%%%%%%%%%%%%%%%%%%%%%%%%%%%%%%%%%%%%%%%%%%%%%%%%%%%%%%%%%%%%%%%
-25990B%%%%%%%%%%%%%%%%%%%%%%%%%%%%%%%%%%%%%%%%%%%%%%%%%%%%%%%%%%%%%%%%%%%%%
-25921B%%%%%%%%%%%%%%%%%%%%%%%%%%%%%%%%%%%%%%%%%%%%%%%%%%%%%%%%%%%%%%%%%%%%%
-25852B%%%%%%%%%%%%%%%%%%%%%%%%%%%%%%%%%%%%%%%%%%%%%%%%%%%%%%%%%%%%%%%%%%%%%
-25783B%%%%%%%%%%%%%%%%%%%%%%%%%%%%%%%%%%%%%%%%%%%%%%%%%%%%%%%%%%%%%%%%%%%%%
-25714B%%%%%%%%%%%%%%%%%%%%%%%%%%%%%%%%%%%%%%%%%%%%%%%%%%%%%%%%%%%%%%%%%%%%%
-25645B%%%%%%%%%%%%%%%%%%%%%%%%%%%%%%%%%%%%%%%%%%%%%%%%%%%%%%%%%%%%%%%%%%%%%
-25576B%%%%%%%%%%%%%%%%%%%%%%%%%%%%%%%%%%%%%%%%%%%%%%%%%%%%%%%%%%%%%%%%%%%%%
-25507B%%%%%%%%%%%%%%%%%%%%%%%%%%%%%%%%%%%%%%%%%%%%%%%%%%%%%%%%%%%%%%%%%%%%%
-25438B%%%%%%%%%%%%%%%%%%%%%%%%%%%%%%%%%%%%%%%%%%%%%%%%%%%%%%%%%%%%%%%%%%%%%
-25369B%%%%%%%%%%%%%%%%%%%%%%%%%%%%%%%%%%%%%%%%%%%%%%%%%%%%%%%%%%%%%%%%%%%%%
-25300B%%%%%%%%%%%%%%%%%%%%%%%%%%%%%%%%%%%%%%%%%%%%%%%%%%%%%%%%%%%%%%%%%%%%%
-25231B%%%%%%%%%%%%%%%%%%%%%%%%%%%%%%%%%%%%%%%%%%%%%%%%%%%%%%%%%%%%%%%%%%%%%
-25162B%%%%%%%%%%%%%%%%%%%%%%%%%%%%%%%%%%%%%%%%%%%%%%%%%%%%%%%%%%%%%%%%%%%%%
-25093B%%%%%%%%%%%%%%%%%%%%%%%%%%%%%%%%%%%%%%%%%%%%%%%%%%%%%%%%%%%%%%%%%%%%%
-25024B%%%%%%%%%%%%%%%%%%%%%%%%%%%%%%%%%%%%%%%%%%%%%%%%%%%%%%%%%%%%%%%%%%%%%
-24955B%%%%%%%%%%%%%%%%%%%%%%%%%%%%%%%%%%%%%%%%%%%%%%%%%%%%%%%%%%%%%%%%%%%%%
-24886B%%%%%%%%%%%%%%%%%%%%%%%%%%%%%%%%%%%%%%%%%%%%%%%%%%%%%%%%%%%%%%%%%%%%%
-24817B%%%%%%%%%%%%%%%%%%%%%%%%%%%%%%%%%JjJ%%%%J%%J%%%%%%j%%j%%%j%%%%%%%%%%%
-24748B%%%%%%%%%%%%%%%%%%%%%%%%%%%%%%%%%%%%%%%%%%%%%%%%%%%%%%%%%%%%%%%%%%%%%
-24679B%%%%%%%%%%%%%%%%%%%%%%%%%%%%%%%%%%%%%%%%%%%%%%%%%%%%%%%%%%%%%%%%%%%%%
-24610B%%%%%%%%%%%%%%%%%%%%%%%%%%%%%%%%%%%%%%%%%%%%%%%%%%%%%%%%%%%%%%%%%%%%%
-24541B%%%%%%%%%%%%%%%%%%%%%%%%%%%%%%%%%%%%%%%%%%%%%%%%%%%%%%%%%%%%%%%%%%%%%
-24472BJj%Jj%%Jj%Jj%%%%J%%j%%%%%%%%%%%%%%%%%%%%%%%%%%%%%%%%%%%%%%%%%%%%%%%%%
-24403B%%%%%%%%%%%%%%%%J%%%j%JjJ%%%%%%%%%%%%%%%%%J%%%%%%%%J%%j%%%%%%%j%%%%%%
-24334C%%%%%%%%%%%%%%%%%%%%jJ%%%%%%%%%%%%%%J%%%%%%%%%%%%%%%%j%%%%%%%%%%%%%%j
-24265B%%%%%%%%%%%%%%%%%%%%%%%%%%%%%%%%%%%%%%%%%%%%%%%%%%%%%%J%%%j%%J%%j%%%%
-24196B%%%%%%%%%%%%%%%%%%%%%%%%%%%%%%%%%%%%%%%%%%%%%%%%%%%%%%%%%%%%%%%%%%%%%
-24127B%%%J%j%%%%%%%%%%%%%%%%%%%%%%%%%%%%%%%%%%%%%%%%%%%%%%%%%%%%%%%%%%%%%%%
-24058B%%%%%%%%%%%%%%%%%%%J%j%%Jj%%%%%%%%%%%%%%%%%%%%%%%%%%%%Jj%Jj%%%Jj%%%%%
-23989B%%%%%%%%%%%%%%%%%%%%%%%%%%%%%%%%%%J%j%%%%%%%%%%%%J%%j%%J%%j%%%Jj%%%%%
-23920B%%%%%%%%%%%%%%%%%Jj%J%j%%%%J%jJ%%%%%%%%%%%%%%%%%%%%%%%%%%%j%%J%%%%%%%
-23851C%%%%%%%%%%%jJ%jJjJ%j%J%%%%%%%%%jJ%jJj%Jj%%%%%%%%%%%%%%%%%%%%J%j%J%%j%
-23782BJ%%%%%%%%%%%%%%%%%%%%%%%%%j%%J%jJ%%jJ%j%%%%%%%%%%%%%%%%%%%%%%%%%%%%Jj
-23713B%%J%%j%%%%%%%Jj%%%Jj%%%%%%Jj%J%%j%%%%Jj%%%%%%%%%%%%%%%%%%%%J%j%%Jj%J%
-23644Cj%%%%%%%%%%%%%%Jj%%%%%%%%%%%%%%%Jj%%%%Jj%Jj%%%%J%%%jJ%j%%%%%%%%%%%%%%
-23575B%%%%%%%%%%%%%%%%%%%%%%%%%%%%%%%%%%%%%%%%%%%%%J%%jJ%%jJ%%jJjJ%%%%%%%%%
-23506C%%%%%%%%%%%%%%%%%%%%%%%%%%%%%%%%%%%%%%j%J%%%%%%jJ%%%%%%%%%%%%%%%%%%%%
-23437C%%%%%%%%%%%%%%%%%%%%%%%%%%%%%%%%%%%%%%%%%%%%%%%%%%%%%%%%%%%%%%%%%%%%%
-23368C%%%%%%%%%%%%%%%%%%%%%%%%%%%%%%%%%%%%%%%%%%%%%%%%%%%%%%%%%%%%%%%%%%%%%
-23299C%%%%%%%%%%%%%%%%%%%%%%%%%%%%%%%%%%%%%%%%%%%%%%%%%%%%%%%%%%%%%%%%%%%%%
-23230C%%%%%%%%%%%%%%%%%%%%%%%%%%%%%%%%%%%%%%%%%%%%%%%%%%%%%%%%%%%%%%%%%%%%%
-23161C%%%%%%%%%%%%%%%%%%%%%%%%%%%%%%%%%%%%%%%%%%%%%%%%%%%%%%%%%%%%%%%%%%%%%
-23092C%%%%%%%%%%%%%%%%%%%%%%%%%%%%%%%%%%%%%%%%%%%%%%%%%%%%%%%%%%%%%%%%%%%%%
-23023C%%%%%%%%%%%%%%%%%%%%%%%%%%%%%%%%%%%%%%%%%%%%%%%%%%%%%%%%%%%%%%%%%%%%%
-22954C%%%%%%%%%%%%%%%%%%%%%%%%%%%%%%%%%%%%%%%%%%%%%%%%%%%%%%%%%%%%%%%%%%%%%
-22885C%%%%%%%%%%%%%%%%%%%%%%%%%%%%%%%%%%%%%%%%%%%%%%%%%%%%%%%%%%%%%%%%%%%%%
-22816C%%%%%%%%%%%%%%%%%%%%%%%%%%%%%%%%%%%%%%%%%%%%%%%%%%%%%%%%%%%%%%%%%%%%%
-22747C%%%%%%%%%%%%%%%%%%%%%%%%%%%%%%%%%%%%%%%%%%%%%%%%%%%%%%%%%%%%%%%%%%%%%
-22678C%%%%%%%%%%%%%%%%%%%%%%%%%%%%%%%%%%%%%%%%%%%%%%%%%%%%%%%%%Jj%%%%%%%%%%
-22609C%%%%%%%%%%%%%%%%%%%%%%%%%%%%%%%%%%%%%%%%%%%%%%%%%J%%j%J%%j%%%%J%j%%%%
-22540C%J%jJ%%jJ%%%%%%%%%%%jJ%%%%%%%%%%%%%%%%%%%%%%%jJ%%%%%%%%%%%j%J%%j%%%%%
-22471CJj%%%%%Jj%%%J%jJ%j%%J%%%%%%%%%%%%%%%%%%%%%%%%%%%%%%%%%%%%%%%%%%%J%%%%
-22402E%%%%%%%%%j%%%%%%%%%%%%%%%%%%%%%%%%%%%%%%%%%%%%%%%%%%%%%%%%%%%%%%%%%%%
-22333D%%%%%%%%%%%%%%%%%%%%%%%%%%%%%%%%%%%%%%%%%%%%%%%%%%%%%%%%%%%%%%%%%%%%%
-22264D%%%%%%%%%%%%%%%%%%%%%%%%%%%%%%%%%%%%%%%%%%%%%%%%%%%%%%%%%%%%%%%%%%%%%
-22195D%%%%%%%%%%%%%%%%%%%%%%%%%%%%%%%%%%%%%%%%%%%%%%%%%%%%%%%%%%%%%%%%%%%%%
-22126D%%%%%%%%%%%%%%%%%%%%%%%%%%%%%%%%%%%%%%%%%%%%%%%%%%%%%%%%%%%%%%%%%%%%%
-22057D%%%%%%%%%%%%%%%%%%%%%%%%%%%%%%%%%%%%%%%%%%%%%%%%%%%%%%%%%%%%%%%%%%%%%
-21988D%%%%%%%%%J%%%%%%%%%%jJ%%%j%%J%%%%%%%jJj%%%%%%%%%%%%%%%%%%%%J%j%J%%%%%
-21919EjJ%%%%%%%%%%%%%%%%%%%jJ%%%%%%%%%%%%%%%%%%%%%%%%%%%%%%%%%%%%%%%%%%%%%%
-21850E%%%%%%%%%%%%%%%%%%%%%%%%%%%%%%%%%%%%%%%%%%%%%%%%%%%%%%J%%%%j%Jj%%%%%%
-21781E%%%%%%%%%%%%%%%%%%%%%%%%%%%%%%%%%%%%%%%%%%%%%%%%%%%%%%%%%%%%%%%%%%%%%
-21712E%%%%%%%%%%%%%%%%%%%%%%%%%%%%%%%%%%%%%%%%%%%%%%%%%%%J%%%%%%%%%%%%%%%%%
-21643F%%%%%%%%%%%%%%%%%%%%%%%%%%%%%%%%%%%%%%%%%%%%%%%%%%%%%%%%%%%%%%%%%%%%%
-21574F%%%%%%%%%%%%%%%%%%%%%%%%%%%%%%%%%%%%%%%%%%%%%%%%%%%%%%%%%%%%%%%%%%%%%
-21505F%%%%%%%%%%%%%%%%%%%%%%%%%%%%%%%%%%%%%%%%%%%%%%%%%%%%%%%%%%%%%%%%%%%%%
-21436F%%%%%%%%%%%%%%%%%%J%%%%%%%%%%%%%%%%%%%%%%%%%%%%%%%%%%%%%%%%%%%%%%%%%%
-21367G%%%%%%%%%%%%%%JjJjJ%%%%%j%%J%%jJ%j%J%j%%%%%%%%%%J%%%%%%%%%%%%J%%%%%%%
-21298I%%J%jJj%%%%%%%%%%%%j%%%%%%%%%%%%%%%%%%%%%%%%%%%%%%%%%%%%%%%%%%%%%%%%%
-21229H%%%%%%%%%%%%%Jj%%%%%%%%%%%%%%%%%%%%%%%%%%%%%%%%%%%%%%%J%%%%%%%%%%%%%%
-21160I%%%%%%%%%%%%%%%%%%%%%%%J%%%%%%%%%%%%%%%%%%%%%%%%%%%%%%%%%%%%%%%%%%%%%
-21091A0%%%%%%%%%%%%%%%%%%%%%%%%%%%%%%%%%%%%%J%%%%%%%%%%%%%%%%%%%J%%%%%%%%%%
-21023A2J%%%J%JJJJ%J%%%jjjjjj%j%%%%%%%%%%%%%%%%%%%%%%%%J%%%%%%%%%%%%%%%%%%%%
-20955A3%%%%%%%%%%%%%%%%J%%%%%%%%%%%%%%%%%%%%%%%%%%%J%%%%%%%%%%%%%%%%J%%J%%%
-20887A7%J%%%%%%%%%%%%%%%%%%%j%%%%%%%%%%%%%%%%%%%%%%%%%%%%%%%%%%%%%%%%%%%J%%
-20819A8%%%%%%%%%%%%%%%%J%%%%%%%%%%J%%%%%%%J%%%%%%%J%%%%%%J%%%J%%%J%%%J%%J%J
-20751B8%JJJJKLLLMOPJ0J2J4J8K0K3K8L5M8O3P4P8P8P5O9N2J2l3p0r5j02r8q4o6n0m2l1k1
-20711G7j4rpmmlkkjjjjj%j%j%j%%j%%%%%%%j%%%%%%%%J%j%J%%%%%%%%J%%%%%%%%%%J%%%%
-20644B5%%%%%%%J%j%J%%%%%%%%J%%%%%%%J%%%%%%%%%%J%%%%%J%%%%%%%%%%%%%J%%%%%%%%
-20576C1%%%%J%%%%J%%%%J%%%%%J%%%J%%%J%%%J%JJJJJKKKKLLLLMLLLLKKJ%%jkklllmlllk
-20508E5kkkjjjj%%j%%%%%%%%%%%%%%%J%%%J%%%J%%%J%%J%%%J%%%J%%J%%J%%J%%J%%J%J%J
-20440E8%J%%%%%%%j%%%%%j%%%%%%%%%%J%JJ%JJ%JJ%JJ%JJ%JJ%J%JJ%J%%J%J%%J%%%J%%J%
-20372G9J%JJ%J%J%J%%J%J%JJ%JJ%JJJJJ%JJ%JJJJJJJJ%JJJ%JJJJJJ%JJJ%J%JJ%JJ%JKJJJ
-20304A29KJJJJKJJJJJJKKJKKKKKKJJKJJKJJJJJKLLLJJ%%%JKJJJJJJKJKKKKKKKKLLLLMMNL
-20237B42MKLKKLKLLLMMNMNOPPQPPOOOOOPOOOOOONPPPPQQQQQQRQJ0RJ1J0J0J1J2J2J2J2J3
-20180F26J3J3J3J3J4J4J5J4J5J5J5J6J6J6J7J8J9K0K2K3K5K5K7K6K8K8L0L1L4L7L8M0M3M5
-20146A404M7M8N0N3N5N9O1O5O8P1P4P7Q1Q6R0R5J01J08J15J23J32J44J55J67J80J94K12K31
-20118D346K55K84L15L52L93M43N03N70O38P15Q03R21J081J256J404J529J623J685J720J783
-20098B2619J877K073K334K528K590K606K657K744L044L424L580L873M546N142N521N046L175
-20081G9379O20j478k959m165n167n863o099n968n690n224m635m034l465k964k526k151j833
-20064A5778j571j353j174j024r01p97p11o36n73n17m69m25l87l51l19k88k61k36k12j92j77
-20043C204j61j50j40j31j23j15j06r9r2q6q1p7p3p0o6o2n7n4n2n2m9m7m4m1l8l5l3l2l0k8
-20013I80k6k6k5k3k4k3k2k1k0k0j9j9j8j8j8j8j7j8j6j7j5j3j3j2j1j1j0j0j0rrrpqppop
-19975C98oooonpopoooooonooooonnmmllkkjjjjjkkmmnnmmmllklkjkj%jjjjjklllklmmlml
-19908A55mlmllkkkkjkjjjjjj%jjkjklklkkjkjjjj%j%jjj%jjjjjj%jj%j%j%%jjjjjjkjjjj
-19841F9jjj%jj%jjj%jj%%j%%j%%j%%j%%j%%%j%j%j%%j%j%%j%j%j%j%j%j%%j%j%j%j%%j%%
-19773C8%%%%%j%%%%%%%%%%%%%%%%J%%j%j%jj%jj%j%j%j%j%jj%jj%%j%%%J%%%%%%%%%%%%%
-19705B4j%%%%%j%%%%%%%%%%%%%j%%%%%%%%%%j%%%%%%j%%%%%%j%%%%%%%%%%%j%%%%%%%%%%
-19637A7%%j%%%%%%%%%%%%%%%%j%%%%%j%%%%%%%%%%%j%%%%%%%%%%%%j%%%%%%j%%%%%%%%%%
-19569A1%%%%%%%%%%%%%%%%%%%%%%%%%%%j%%%%%%%%%%%%%%%%%%j%%%%%%J%%%%%%%%%%%%%j
-19501IJjJ%%%%%%%%%%%%%%%%%%%%%%%%%%%%%%%%%%%J%%%%J%%J%JJKKKLMOPRJ2J5J8K0K4K8
-19437A67L7N2O6P7Q0Q1P7P2N0Pl7p3r6j01r7q3o4n1m1l1k1j4rpomllkkjjkjj%jjj%j%j%%
-19392A0%j%%%%%%j%%%%%%%%%j%%%%%%%%%%%%%%%%%%%%%%%%j%%%%%%%%%%%%%%j%%%%%%%%%
-19324E%%%%%J%%%jJ%j%%%%%%%%%%%%%%%%%%%%%%%%%%%%%%%%%%%%%%%%jJj%%%%%%%%%%%%%
-19255D%%%%%%%%%%%%%%%%%%%%%%%%%%%%j%%%JjJj%%%%%%%%%%%%%%%%%%%%%%%%%%%%%%%%%
-19186C%%%%%%%%%%%%%%%%%%%%%%%%%%%%%%%%%%%%%%%%%%%%%%%%%%%%%%%%%%%%%%%%%%%%%
-19117C%%%%%%%%%%%%%%%%%%%%%%%%%%%%%%%%%%%%%%%%%%%%%%%%%%j%%%%J%j%%%%%%%%%%%
-19048B%%%%%%%%%%%%%%%%%%%%%%%%%%%%%%%%%%%%%%%%%%%%%%%%%%%%%%%%%%%%J%%%%%%%%
-18979C%%%%%%%j%%%%%%%%%%%%%%%%%%%%%%%%%%%%%%jJjJ%%%%%%%%%%%%%%%%%%%%%%%%%%%
-18910B%%%%%%%%j%Jj%J%jJ%%%%j%%%%%%%%%%%%%%%%%%%%%%%%%%%%%%%%%%%%%%%%%%%%%%%
-18841A%%%%%%%%%%%%%%%%%%%%%%%%%%%%%%%%%%%%%%%%%%%%%%%%%%%%%%%%%%%%%%%%%%%%%
-18772A%%%%%%%%%%%%%%%%%%%%%%%%%%%%%%%%%%%%J%jJj%%%%%%%%%%%%%%%%%%%%%%%%%%%%
-18703A%%%%%%%%%%%%%%%%%%%%%%%%%%%%%%%%%%%%%%%%%%%%%%%%%%%%%%%%%%%%%%%%%%%%%
-18634A%%%%%%%%%%%%%%%%%%%%%%%%%%%%%%%%%%%%%%%%%%%%%%%%%%%%%%%%%%%%%%%%%%%%%
-18565A%%%%%%%%%%%%%%%%%%%%%%%%%%%%%%%%%%%%%%%%%%%%%%%%%%%%%%%%%%%%%%%%%%%%%
-18496A%%%%%%%%%%%%%%%%%%%%%%%%%%%%%%%%%%%%%%%%%%%%%%%%%%%%%%%%%%%%%%%%%%%%%
-18427A%%%%%%%%%%%%%%%%jJ%j%%Jj%J%jJ%%j%J%%%%%%%%%%%%%%%%%%%%%j%J%%jJ%%jJ%jJ
-18358A%%%%%%%%%%%%%%%%%%%%%%%%%%j%J%%%%%jJjJ%j%J%%%%%%%%%%%%jJ%%%%%%%%%%%%j
-18289@%%%%%JjJ%%j%%JjJ%%%%%%%%%%%%%%%%%%%%%%%%%%%%%%%%%%%%%%%%%%%%%%%%%%%%%
-18220A%j%%%%%%%%%%%J%j%%%%Jj%%%%%%%J%j%%%%J%%j%%J%%j%%J%j%%%%%%%Jj%J%%%%%%%
-18151A%%%%%%%%%%%%%%%%%%%%%%%%%%%%%%%%%%%%%%%%%%%%%%%%%%%%%%%%%%%j%%%%J%%%j
-18082@%%%%%%%%%%JjJ%%j%%J%j%%%J%%%%%%%jJ%jJ%%j%%%%Jj%J%j%%%%%%%%%%%%%JjJjJ%
-18013A%%%%%%%%%%%%%%%%%%%%%%j%Jj%JjJj%%%J%jJ%%%%%%%%%%%%%%%%%%%%%%%%%%j%%%J
-17944A%%jJ%j%J%%%%%%%%%%%%%jJ%jJj%Jj%Jj%%%JjJjJj%%%%%%%%%%%%Jj%%%%%J%%jJ%%%
-17875A%%%%%%%%%%%%%%%%%%%%%jJjJ%%%%j%J%j%%J%%%%j%Jj%J%%jJ%%%%jJj%%%%%%Jj%%%
-17806@%%%%%%%%%%%%%%%%%%%%%%%%%%%%%%%%%%%%%%%%%%%%J%%jJ%%%jJ%%%%%jJj%%%%%%J
-17737Aj%%%%%J%%j%%%%%%%Jj%JjJ%%%%%%%%%%%%%%%%%%%%%%%%%%%j%%%%%%%%%%%%%%%%%%
-17668@%%%%%%%%%%%%%%%%%%%%%%%%%%%%%%%%%%%%%%%%%%%%%%%%%%%%%%%%%%%%%%%%%%%%J
-17599AjJ%%j%J%%%%%%%%%%%%%%%%%%%%%%%%%%%%%%%%%%%%%j%%%%%Jj%%%%%%%%%%J%j%%%%
-17530@J%%%%%%%%%%%%%%%%%%%%%%%%%%%%%%%%%%%%%%%%%%%%%%%%%%%%%%%%%%%%%%%%%%%%
-17461A%%%%%%%%%%%%%%%%%%%%%%%%%%%%%%%%%%%%%%%%%%%%%%%%%%%%%%%%%%%%%jJ%%%%%%
-17392A%%%%%%%%jJ%%%%%%%%%%%%%%%%%%%%%%%%%%%%j%%J%j%%%%%%%%%%%%%%%%%%%%%%%%%
-17323@%%%%%%%%J%j%%%%Jj%%%%%%%%%%%%J%%%%%%%%%%%%%%%%j%Jj%%J%%%j%J%%%%%%%%%%
-17254A%%%%%%%%%%%%%%%%%%%%%%%%%%%%%%%%%%%%%%%%%%%%%%%%%%%%%%%%%%%%%%%%%%%%%
-17185A%%%%%%%%%%%%%%%%%%%%%%%%%%%%%%%%%%%%%%%%%%%%%%%%%%%%%%%%%%%%%%%%%%%%%
-17116A%%%%%%%%%%%%%%%%%%%%%%%%%%%%%%%%%%%%%%%%%%%%%%%%%%%%%%%%%%%%%%%%%%%%%
-17047A%%%%%%%%%%%%%%%%%%%%%%%%%%%%%j%%%%%%%%%J%%j%%J%%%jJ%%%%%%%%%%%%%%%%%%
-16978A%%%%%%%%j%%%%%J%%%%%%%%%%%%%%%%%%%%%%%%%%%%%%%%%%%%%%%%%%%%%%%%%%%%%%
-16909A%%%%%%%%%%%%%%%%%%%%%%%%%%%%%%%%%%%%%%%%%%%%%%%%%%%%%%%%%%%%%%%%%%%%%
-16840A%%%%%jJj%J%%jJjJ%j%J%%%%%%%%%%%j%J%%%%%%%%%%%%%%%%%%%%%%%%%%%%%%%%%%%
-16771A%%%jJ%%%%j%J%%%%%jJ%%%%%j%JjJ%jJ%%%%%%j%%J%%%%%%%jJ%%%%%%%%%%%%%%%%%%
-16702A%%%%%%%%%%%%%%%%%%%%%%%%%%%jJ%jJ%%%%%%%%%%%%%%%%%%%%%%%%%%%%%%%%%%%%%
-16633A%%%%%%%%%%%%%%%%%%%%%%%%%%%%%%%%%%%%%%%%%%%%%%%%%%%%%%%%%%%%%%%%%%%%%
-16564A%%%%%%%%%%%%%%%%%%%%%%%%%%%%%%%%%%%%%%%%%%%%%%%%%%%%%%%%%%%%%%%%%%%%%
-16495A%%%%%%%%%%%%%%%%%%%%%%%%%%%%%%%%%%%%%%%%%%%%%%%%%%%%%%%%%%%%%%%%%%%%%
-16426A%%%%%%%%%%%%%%%%%%%%%%jJ%%%jJ%jJ%%%%%%%%%%%%%%%%%%%%%%%%%%%%%%%%%%%%%
-16357A%%%%%%%%%%%%%%%%%%%%%%%%%%%%%%%%%%%%%%jJ%%jJ%%%%%%%jJ%%%%%j%J%%%%%%%%
-16288AjJ%%%%%%%%jJ%%%%%%%%%%%%%%%%%%%%%%%%%%%%%%%%%%%%%%%%%%%%%%%%%%%%%%%%%
-16219A%%%%%%%%%%%%%%%%%%%%%%%%%%%%%%%%%%%%%%%%%%%%%%%%%%%%%%%%%%%%%%%%%%%%%
-16150A%%%%%%%%%%%%%%%%%%%%%%%%%%%%%%%%%%%%%%%%%%%%%%%%%%%%%%%%%%%%%%%%%%%%%
-16081A%%%%%%%%%%%%%%%%%%%%%%%%%%%%%%%%%%%%%%%%%%%%%%%%%%%%%%%%%%%%%%%%%%%%%
-16012A%%%%%%%%%%%%%%%%%%%%%%%%%%%%%%%%%%%%%%%%%%%%%%%%%%%%%%%%%%%%%%%%%%%%%
-15943A%%%%%%%%%%%%%%%%%%%%%%%%%%%%%%%%%%%%%%%%%%%%%%%%%%%%%%%%%%%%%%%%%%%%%
-15874A%%%%%%%%%%%%%%%%%%%%%%%%%%%%%%%%%%%%%%%%%%%%%%%%%%%%%%%%%%%%%%%%%%%%%
-15805A%%%%%%%%%%%%%%%%%%%%%%%%%%%%%%%%%%%%%%%%%%%%%%%%%%%%%%%%%%%%%%%%%%%%%
-15736A%%%%%%%%%%%%%%%%%%%%%%%%%%%%%%%%%%%%%%%%%%%%%%%%%%%%%%%%%%%%%%%%%%%%%
-15667A%%%%%%%%%%%%%%%%%%%%%%%%%%%%%%%%%%%%%%%%%%%%%%%%%%%%%%%%%%%%%%%%%%%%%
-15598A%%%%%%%%%%%%%%%%%%%%%%%%%%%%%%%%%%%%%%%%%%%%%%%%%%%%%%%%%%%%%%%%%%%%%
-15529A%%%%%%%%%%%%%%%%%%%%%%%%%%%%%%%%%%%%%%%%%%%%%%%%%%%%%%%%%%%%%%%%%%%%%
-15460A%%%%%%%%%%%%%%%%%%%%%%%%%%%%%%%%%%%%%%%%%%%%%%%%%%%%%%%%%%%%%%%%%%%%%
-15391A%%%%%%%%%%%%%%%%%%%%%%%%%%%%%%%%%%%%%%%%%%%%%%%%%%%%%J%%%%%%%%%%%%%%j
-15322A%%%%%%%%%%%%%%%%%%%%%%%%%%%%%%%%%%%%%%%%%%%%%%%%%%%%%%%%%%%%%%%%%%%%%
-15253A%%%%%%%%%%%%%%%%%%%%%%%%%%%%%%%%%%%%%%%%%%%%%%%%%%%%%%%%%%%%%%%%%%%%%
-15184A%%%%%%%%%%%%%%%%%%%%%%%%%%%%%%%%%%%%%%%%%%%%%%%%%%%%%%%%%%%%%%%%%%%%%
-15115A%%%%%%%%%%%%%%%%%%%%%%%%%%%%%%%%%%%%%%%%%%%%%%%%%%%%%%%%%%%%%%%%%%%%%
-15046A%%%%%%%%%%%%%%%%%%%%%%%%%%%%%%%%%%%%%%%%%%%%%%%%%%%%%%%%%%%%%%%%%%%%%
-14977A%%%%%%%%%%%%%%%%%%%%%%%%%%%%%%%%%%%%%%%%%%%%%%%%%%%%%%%%%%%%%%%%%%%%%
-14908A%%%%%%%%%%%%%%%%%%%%%%%%%%%%%%%%%%%%%%%%%%%%%%%%%%%%%%%%%%%%%%%%%%%%%
-14839A%%%%%%%%%%%%%%%%%%%%%%%%%%%%%%%%%%%%%%%%%%%%%%%%%%%%%%%%%%%%%%%%%%%%%
-14770A%%%%%%%%%%%%%%%%%%%%%%%%%%%%%%%%%%%%%%%%%%%%%%%%%%%%%%%%%%%%%%J%%%%%%
-14701B%%%%%%%%%j%%%%%%%%%%%%%%%%%%%%%%%%%%%%%%%%%J%%%%%%%%%%%%%%%%%j%%%%%%%
-14632A%%%%%%%%%%%%%%%%%%%%%%%%%%%%%%%%%%%J%j%%%%%%%%%%%%%%%%%%%%%%%%%%%%%%%
-14563A%%%%%%%%%%%%%%%%%%%%%%%%%%%%%%%%%%%%%%%%%%%%%%%%%%%%%%%%%%%%%%%%%%%%%
-14494A%%%%%%%%%%%%%%%%%%%%%%%%%%%%%%%%%%%%%%%%%%%%%%%%%%%%%%%%%%%%%%%%%%%%%
-14425A%%%%%%%%%%%%%%%%%%%%%%%%%%%%%%%%%%%%%%%%%%%%%%%%%%%%%%%%%%%%%%%%%%%%%
-14356A%%%%%%%%%%%%%%%%%%%%%%%%%%%%%%%%%%%%%%%%%%%%%%%%%%%%%%%%%%%%%%%%%%%%%
-14287A%%%%%%%%%%%%%%%%%%%%%%%%%%%%%%%%%%%%%%%%%%%%%%%%%%%%%%%%J%%%%%%%%J%%%
-14218CJ%J%JJ%JKJJJKJJJJJ%%j%jjjkjkjjjjjjj%j%%%j%%%%%%%%%%j%%%%%%%%%%%%%%%%%
-14149A%%%%%%%%%%%%%%%%%%%%%%%%%%%%%%%%%%%%%%%%%%%%%%%%%%%%%J%%%%%%%%J%%J%J%
-14080E%J%J%%J%%%%%j%j%j%j%%j%%j%%%%%%%%%%%%%%%%%%%%%%%%%%%%%%%%%%%j%%%%%%%%
-14011A%%%%%%%%%%%%%%%%%%%%%%%%%%%%%%%%%%%%%%%%%%%%%J%jJ%%%%%%%%%%%J%%%%%%%j
-13942B%%%%%%%%%%%%%%%%%%%%%%%%%%%%%%%%%%%%%%%%%%%%%%%%%%%%%%%%%%%%%%J%%%%%%
-13873C%%%%%%%%%%%%%%%%%%%%%%j%%%%%%%%%%%%%%%%%%%%%%%%%%%%%%%%%%%%%%%%%%%%%%
-13804B%%%%%jJ%j%%%%%%%%%%%%%%%%%%%%%%%%%%%%%%%%%%%%%%%%%%%%%%%%%%%%%%%%%%%%
-13735A%%%%%%%%%%%%%%%%%%%%%%%%%%%%%%%%%%%%%%%%%%%%%%%%%%%%%%%%%%%%%%%%%%%%%
-13666A%%%%%%%%%%%%%%%%%%%%%%%%%%%%%%%%%%%%%%%%%%%%%%%%%%%%%%%%%%%%%%%%%%%%%
-13597A%%%%%%%%%%%%%%%%%%%%%%%%%%%%%%%%%%%%%%%%%%%%%%%%%%%%%%%%%%%%%%%%%%%%%
-13528A%%%%%%%%%%%%%%%%%%%%%%%%%%%%%%%%%%%%%%%%%%%%%%%%%%%%%%%%%%%%%%%%%%%%%
-13459A%%%%%%%%%%%%%%%%%%%%%%%%%%%%%%%%%%%%%%%%%%%%%%%%%%%%%%%%%%%%%%%%%%%%%
-13390A%%%%%%%%%%%%%%%%%%%%%%%%%%%%%%%%%%%%%%%%%%%%%%%%%%%%%%%%%%%%%%%%%%%%%
-13321A%%%%%%%%%%%%%%%%%%%%%%%%%%%%%%%%%%%%%%%%%%%%%%%%%%%%%%%%%%%%%%%%%%%%%
-13252A%%%%%%%%%%%%%%%%%%%%%%%%%%%%%%%%%%%%%%%%%%%%%%%%%%%%%%%%%%%%%%%%%%%%%
-13183A%%%%%%%%%%%%%%%%%%%%%%%%%%%%%%%%%%%%%%%%%%%%%%%%%%%%%%%%%%%%%%%%%%%%%
-13114A%%%%%%%%%%%%%%%%%%%%%%%%%%%%%%%%%%%%%%%%%%%%%%%%%%%%%%%%%%%%%%%%%%%%%
-13045A%%%%%%%%%%%%%%%%%%%%%%%%%%%%%%%%%%%%%%%%%%%%%%%%%%%%%%%%%%%%%%%%%%%%%
-12976A%%%%%%%%%%%%%%%%%%%%%%%%%%%%%%%%%%%%%%%%%%%%%%%%%%%%%%%%%%%%%%%%%%%%%
-12907A%%%%%%%%%%%%%%%%%%%%%%%%%%%%%%%%%%%%%%%%%%%%%%%%%%%%%%%%%%%%%%%%%%%%%
-12838A%%%%%%%%%%%%%%%%%%%%%%%%%%%%%%%%%%%%%%%%%%%%%%%%%%%%%%%%%%%%%%%%%%%%%
-12769A%%%%%%%%%%%%%%%%%%%%%%%%%%%%%%%%%%%%%%%%%%%%%%%%%%%%%%%%%%%%%%%%%%%%%
-12700A%%%%%%%%%%%%%%%%%%%%%%%%%%%%%%%%%%%%%%%%%%%%%%%%%%%%%%%%%%%%%%%%%%%%%
-12631A%%%%%%%%%%%%%%%%%%%%%%%%%%%%%%%%%%%%%%%%%%%%%%%%%%%%%%%%%%%%%%%%%%%%%
-12562A%%%%%%%%%%%%%%%%%%%%%%%%%%%%%%%%%%%%%%%%%%%%%%%%%%%%%%%%%%%%%%%%%%%%%
-12493A%%%%%%%%%%%%%%%%%%%%%%%%%%%%%%%%%%%%%%%%%%%%%%%%%%%%%%%%%%%%%%%%%%%%%
-12424A%%%%%%%%%%%%%%%%%%%%%%%%%%%%JjJ%%%%%%%%%%%%%%%%%%%%%%%%%%%%%jJ%%%jJ%j
-12355A%J%j%J%%%%%%%%%%%J%%%%%%%%%%%%%%%%%%%%j%%%%%%%%%%%%%%j%J%%%%%%%%%%%%J
-12286C%%%%%J%jJj%%%%%%%%%j%%%%%%%%%%%j%%%%%%J%j%%J%%%%%%%%%%%%%%%%%%%%%%%%%
-12217B%%%%%%%%jJ%j%%%%%%%%%%%%%%%%%%%%%%%%%%%J%%%%%%%%%%%%j%%%%%%%%%%%%%%%%
-12148A%%%%%%%%%%%%%%%%%%%%%%%%%%%%%%%%%%%%%%%%%%%%%%%%%%%%%%%%%%%%%%%%%%%%%
-12079A%%%%%%%%%%%%%%%%%%%%%%%%%%%%%%%%%%%%%%%%%%%%%%%%%%%%%%%%%%%%%%%%%%%%%
-12010A%%%%%%%%%%%%%%%%%%%%%%%%%%%%%%%%%%%%%%%%%%%%%%%%%%%%%%%%%%%%%%%%%%%%%
-11941A%%%%%%%%%%%%%%%%%%%%%%%%%%%%%%%%%%%%%%%%%%%%%%%%%%%%%%%%%%%%%%%%%%%%%
-11872A%%%%%%%%%%%%%%%%%%%%%%%%%%%%%%%%%%%%%%%%%%%%%%%%%%%%%%%%%%%%%%%%%%%%%
-11803A%%%%%%%%%%%%%%%%%%%%%%%%%%%%%%%%%J%j%%%Jj%%%%%%%%%%%%%%%%%%%%%%%%%%%%
-11734A%%%%%%%%%%%%%%%%%%J%%%%%%%%%jJj%%%%%%%%%%%%%%%%%%%%%%%%%%%%%%%%%Jj%%%
-11665A%%%%%%%%%%%%%%%%%%%%%%%%%%%%%%%%%%%%%%%%%%%%%%%%%%%%%%%%%%%%%%%%%%%%%
-11596A%%%%%%%%%%%%%%%%%%%%%%%%%%%%%%%%%%%%%%%%J%%jJ%j%J%%j%%%J%%%%%%%%%%%%%
-11527B%J%%%J%J%J%%%%%%jj%j%%j%%%%%%%%%%%%%%%%%%%j%%%%%%%%%%%%%%%%%%%%%%%%%%
-11458A%%%%%%%%%%%%%%%%%%%%%%%%%%%%%%%%%%%%%%%%%%%%%%%%%%%%%%%%%%%%%%%%%%%%%
-11389A%%%%%%%%%%%%%%%%%%%%%%%%%%%%%%%%%%%%%%%%%%%%%%%%%%%%%%%%%%%%%%%%%%%%%
-11320A%%%%%%%%%%%%%%%%%%%%%%%%%%%%%%%%%%%%%%%%%%%%%%%%%%%%%%%%%%%%%%%%%%%%%
-11251A%%%%%%%%%%%%%%%%%%%%%%%%%%%%%%%%%%%%%%%%%%%%%%%%%%%%%%%%%%%JjJ%%%%%%%
-11182B%%%%J%%J%J%JJJKJKKKKKKJ%%%kjklkkkjkjjj%j%%%j%%%%%%%%%%%%%%j%%%%%%%%%%
-11113A%%%%%%%%%%%%%%%%%%%%%%%%%%%%%%%%%%%%%%%%%%%%%%%%%%%%%%%%%%%%%%%%%%%%%
-11044A%%%%%%%%%%%%%%%%%%%%%%%%J%%%%%%%%%%%%%%J%%%J%JJ%JJKJJJJJKJJ%%%%j%jjjk
-10975A3jjjjkj%jj%j%%j%%%%%%%jJ%j%%Jj%%%%%%%%%%%%%%%%%%%%%%%%%%%%%%%%%%%%%%%
-10907A%%%%%%%%%%%%%%%%%%%%%%%%%%%%%%%%%%%%%%%%%%%%%%%%%%%%%%%%%%%%%%%%%%%%%
-10838A%%%%%%%%%%%%%%%%%%%%%%%%%%%%%%%%%%%%%%%%%%%%%%%%%%%%%%%%%%%%%%%%%%%%%
-10769A%%%%%%%%%%%%%%%%%%%%%%%%%%%%%%%%%%%%%%%%%%%%Jj%%%%%%%%%%%%%%Jj%%%%%%%
-10700A%%%%%%%%%%%%%%%%%%%%%%%%%%%%%%%%%J%%%%%%%%%%%%jJ%%%j%%%%%%%%%%%%%%%%%
-10631AJ%%%%%%%%%%%%%%%jJ%jJ%%jJ%%%%%%%%%%%%%j%%%%%%%%%%%%%%%%%%%%%J%j%%J%j%
-10562A%%%%%%%%J%j%J%%%%%j%%J%j%%%%%%%%%%%%%%%%%%%%%%J%jJ%%%%j%%%%%%%%%%%%%%
-10493A%%%%%%%%%%%%%%%%%%%%%%%%%%%%%%%%Jj%%%%%%%%%%%%%%%%%%%%%%%%%%%%%%%%%%%
-10424A%%%%%%%%%%%%%%%%%%%%%%%%%%%%%%%%%%%%%%%%%%%%%%%%%%%%%%%%%%%%%%%%%%%%%
-10355A%%%%%%%%%%%%%%%%%%%%%%%%%%%%%%%%%%%%%%%%%%%%%%%%%%%%%%%%%%%%%%%%%%%%%
-10286A%%%%%%%%%%%%%%%%%%%%%%%%%%%%%%%%%%%%%%%%%%%%%%%%%%%%%%%%%%%%%%%%%%%%%
-10217A%%%%%%%%%%%%%%%%%%%%%%%%%%%%%%%%%%%%%%%%%%%%%%%%%%%%%%%%%%%%%%%%%%%%%
-10148A%%%%%%%%%%%%%%%%%%%%%%%%%%%%%%%%%%%%%%%%%%%%%%%%%%%%%%%%%%%%%%%%%%%%%
-10079A%%%%%%%%%%%%%%%%%%%%%%%%%%%%%%%%%%%%%%%%%%%%%%%%%%%%%%%%%%%%Jj%%%%%%%
-10010A%%%%%%%%%%%%%%%%J%%%%%%%%%%%%%%%%j%%%%Jj%%%%%%%%%%%%%%%%%%%%%%%%%%%%%
-9941A%%%%%%%%%%%%%%%%%%%%%%%%%%%Jj%%%%%%%%%J%j%%%%Jj%%%%%%%%%%%%%%%%%%%%%%%
-9871A%%%%%%%%%%%%%%%%%%%%%%%%%%%%%%%%%%%Jj%%%%%%%%%%%%%%%%%%%%%%%%%%%%%%%%%
-9801A%%%%%%%%%%%%%%%%%%%%%%%%%%%%%%%%%%%%%%%%%%%%%%%%%%%%%%%%%%%%%%%%%%%%%%
-9731A%%%%%%%%Jj%%%%J%%%%j%%%%%%%%%%%%%%%%J%j%%%%%%%%%%%%%%Jj%%%%%%%%%%%%%J%
-9661Bj%%%%%%%%%%%%%%%%%%%%%%%%%%%%%%%%%%%%%%%%%%%%%%%%%%%%%%%%%%%%Jj%%%%%%%
-9591AJ%j%%%%%%%%%%%%J%j%%%%%%%%%%%%%%%%%%%%%%%%%%%%%%Jj%Jj%%JjJj%%%%JjJj%%%
-9521A%%%%%%Jj%%%%%%%%%%%%%%%%%%%%%%%%%%%%%%%%%%%%%%%%%%%%%%%%%%%%%%%%%%%%%%
-9451A%%%%%%%%%%%%%%%%%%%%%%%%%%%%%%%%%%%%%%%%%%%%%%%%%%%%%%%%%%%%%%%%%%%%%%
-9381A%%%%%%%%%%%%%%%%%%%%%%%%%%%%%%%%%%%%%%%%%%%%%%%%%%%%%%%%%%%%%%%%%%%%%%
-9311A%%%%%%%%%%%%%%%%%%%%%%%%%%%%%%%%%%%%%%%%%%%%%%%%Jj%%%%%%J%j%%%%%%%%%%%
-9241A%%%%%%%%%%%%%%%%%Jj%%%%%%%%%JjJ%%%%j%%%%%%%%%%%JjJj%%%%%%%%%%%%JjJjJj%
-9171AJj%%%%J%j%%Jj%Jj%%%%%%%%%%%%%%%%%%%%%%%%%%%%J%%j%%%%%%%J%%%%%%%%j%JjJ%
-9101B%jJj%%Jj%%%%%%%%%%%%%%%Jj%Jj%%Jj%Jj%%%%%%%%%%%%%Jj%%%J%j%%J%jJ%%%%%j%%
-9031AJ%j%%%%%J%%%j%%%%%%%%Jj%Jj%%%%%%%%%%J%j%%J%%%%%%%%%%%%%%j%%%%%%%%Jj%%%
-8961A%%%%%%%Jj%Jj%%%%%%J%%%%j%JjJ%jJjJjJ%j%Jj%%%%%%%%%%Jj%%%%%JjJ%j%%%%%%%%
-8891A%%Jj%%%%%%%%%%%%%%%%%%%%%%%%%%%%%%%%%%%%%%%%%%%%%%%%%%%%%Jj%%%%%%%Jj%%
-8821A%%%%%%%%%%%%%%%%%%%%%%%%%%%%%%%%%%%%%%%%%%%%%%%%%%%%%%%Jj%%J%%jJj%%%%%
-8751A%%%%%%Jj%%Jj%%%%%%%%%%%%Jj%%%Jj%%%%%%%%%%%%%%%%%%%%%%%%%%%%%%%J%%%%j%%
-8681A%%%%J%%%%j%%%%%%%%%Jj%%%%%%%J%j%%%%%%%%%%%%%%%J%j%%%%%%%%%%%J%%jJ%j%Jj
-8611AJ%%jJ%jJ%%%%j%J%%%j%Jj%%J%j%%%J%%j%J%jJjJjJ%j%J%%%j%%%%%%Jj%J%%%%j%%%%
-8541A%%%%%J%jJ%%%%%%%%j%%J%%%%%%j%%%%%%J%j%J%%j%J%jJj%%%Jj%%%%%%%%%%%%%%%%%
-8471A%%%%%%%%%%%%%%%%%%%%%%%%%%%%%%%%%%%%%J%j%%%%%%%%%%%%%%%%%%%%%%%%Jj%%%%
-8401A%J%%%%%%%%jJ%%%jJj%%Jj%J%j%%%%Jj%Jj%%%%%Jj%%%%%%%%%%%%%%%%%%%%%%%%%%%J
-8331Bj%%%%%J%%%%%jJ%jJj%%J%jJj%%%%%%%Jj%%%%%%%%%%%%%%%%%%%%%%%%%%%%%%%%%%%%
-8261A%%%J%j%%%JjJ%j%J%%j%%%%%%%%JjJj%%%J%%%%%j%J%%%%j%J%jJ%j%%%J%%%%%%%%%%%
-8191B%%%%%%%%%%%%%%%%%%%%%%%%%%%%%%%%%%%%%%%%%%%%%%%%%%%%%%%%%%%%%%%%%%%%%%
-8121B%%%%%%%%%%%%%%%%%%%%%%%%%%%%%%%%%%%%%%%%%%%%%%%%%%%%%%%%%%%%%%%%%%%%%%
-8051B%%%%%%%%%%%%%%%%%%%%%%%%%%%%%%%%%%%%%%%%%%%jJjJ%%jJ%%%%%%%%%%%%%%%%%%%
-7981B%%%%%jJ%%%%%%%%%%%%%%%%%%%%%%%%%%%%%%%%%%%%%%%%%%%%%%%%%%%%%%%%j%%J%jJ
-7911Bj%%%J%%%%j%J%%%%%%jJ%%%%%%%%%%%%%%%%%%%%%%J%%%J%J%JJ%JJKJJJJJJJ%J%%%jj
-7841A7%jjkjjjjjjjj%j%j%%j%%%%%%%%%%%%%%%%%%%%%%%%%jJj%J%%%%%%%j%%J%%%%%%j%J
-7772B%j%JjJj%%%%Jj%J%%%j%%%%%%%%%%%%%%%%J%%%j%%%%%%%%%J%j%%%%Jj%%%%%%%%%%%J
-7702Bj%J%%%%%jJ%%%%%%%%%%jJ%%j%%%%%J%jJ%j%%%J%%%j%J%jJ%%%jJj%%%%J%%j%%J%%%j
-7632A%J%%%%%jJ%%%%%jJ%%%%%j%JjJj%%Jj%%%%%J%%%%j%%%%%%%%%%%%%%%%%%%%%%%%%%%%
-7562A%%%%%%%%%%%%%%%%%%%%%%%%%%%%%%%Jj%J%%jJj%JjJjJ%%%j%%%J%%j%J%%%%%%%%%%%
-7492B%%jJj%%J%%j%%%%%%%%J%j%%Jj%J%jJjJj%J%j%%%Jj%J%%%%%%%%%%%%%jJ%jJ%%%%%%%
-7422B%%%%%%%%%%%%%%%%%%%%%%%j%%J%%%jJj%J%%%%jJ%%%%%j%Jj%%J%%jJ%jJ%%%%%%%jJ%
-7352B%%%%%%%%%%%%%%%%j%J%jJ%%%%%%%j%J%%%%j%%%%Jj%%Jj%J%jJ%%j%Jj%%%%%%%%%J%j
-7282A%%%%Jj%J%jJjJ%%%%%%%%%%%%%%%%%%%%%%%%%%%%%%%%%%%%%%%%%%%%%%%%%%%%%%%%%
-7212B%%%%%%%%%%%%%%%%%jJ%%%%%%%%j%%%%J%%jJ%jJ%%%%%%%%%%%%%%%%%%%%%%%%%%%%%%
-7142B%%%%%%%%%%%%%%%%%%%%%%%%%%%%%%%%%%%%%%%%%%%%%%%%%%%%%%%%%%%%%%%%%%%%%%
-7072BjJj%%%%J%%%j%%J%j%%%Jj%%J%jJ%%%%%jJ%%%%%jJ%%%%%%%%%%jJ%%%%%%%%%%%%%%%%
-7002B%%%%%%%%%%%%%%%%%%%%%%%%%%%%%%%%%jJ%%%%%%%%%%%%%%%%%%%%%%%%%%%%%%%%%%%
-6932B%%%%%%%%%%%%%%%%%%%%%%%%%%%%jJ%%%%%%%%%%%%%%%%%%%%%%%%%%%%jJ%%%%%%%%%%
-6862B%%%%%%%%%%%%%%%%%%%%%%%%%%%%%%%%%%%j%%%JjJjJ%%j%J%%%jJj%J%jJ%j%J%jJ%%%
-6792B%%%%%%%%jJ%%%%%%%%%%%%%%j%J%jJj%J%%%j%%%J%%%jJ%j%%%J%%%jJ%%%%%%jJ%%%%%
-6722B%jJ%%%jJ%%%%%%%%%%%%%%%%jJjJ%%%%%j%JjJ%%%%%%j%%%%%%%%%%%%%%%%%%%%Jj%%%
-6652AJ%%j%%%%%%Jj%J%%%%%%j%%%Jj%%%%%%%J%%j%J%%%%%%jJjJ%%%%%%%%%%%%%%%%%%%%%
-6582B%%%%%%%%%%%%%%%%%%%%%%%%%%%%%%%%%%%%%%%jJ%%%%%%j%%J%%jJ%%%%%%%%%%%%%%j
-6512AJ%%j%J%%%%%%%%%jJ%jJjJ%%j%J%%%%%%%%%%%%%%%%%%%%%%%%%%%%%%%%%%%%%%%%%%%
-6442B%%%%%%%%%%%%jJ%%%%%%%%%%%%j%J%%%%%%%%%%%%%%%%%%%%%%%%%%%%%%%%%%%%%%%%%
-6372B%%%%%%%%%%%%%%%%%%%%%%%%%%%%%%%%%%%%%%%%%%%%%%%%%%%%%%%%%%%%%%%%%%%%%%
-6302B%%%%%%%%%%%%%%%%%%%%%%%%jJ%%%%%%%%%%%%%%%%%%%%%%%%%%%%%%%%%%%%%%%%%%%%
-6232B%J%%%%%%%%%%%%%%%%%%%%%%j%%%%%%%%%%%%%%%%%%%%%%%%%%%%J%%%%%%%%%%%%%%%%
-6162C%%%%%%%%%%%%%%%%%%%%%%%%%%%%%%J%%%%%%%%%j%%%%%%%j%%%%%%J%%%%%%%%J%%%%%
-6092D%%j%%%%%%%%%%%%%%%%%%%%%%%%%%%%%%%%%%jJ%%j%%%%%%%%%%%%%%%%%%%%%%%%%%%%
-6022B%%%%%%%J%%%%%%%JjJj%%%%%%j%%%%%%J%%%%%J%%%%%j%%%j%%%%%%%%%%%%%%%%%%%%%
-5952B%%%%%%%%%%%%%%%%%%%%%%%%%%%%%%%%%%%%%%%%%%%%%%%%%%%%%%%%%%%%%%%%%%%%%%
-5882B%%%%%%%%%%%%%%%%%%%%%%%%%%%%%%%%%%%%%%%%%%%%%%%%%%%%%%%%%%%%%%%%%%%%%%
-5812B%%%%%%%%%%%%%%%%%%%%%%%%%%%%%%%%%%%%%%%%%%%%%%%%%%%%%%%%%%%%%%%%%%%%%%
-5742B%%%%%%%%%%%%%%%%%%%%%%%%%%%%%%%%%%%%%%%%%%%%%%%%%%%%%%%%%%%%%%%%%%%%%%
-5672B%%%%%%%%%%%%%%%%%%%%%%%%%%%%%%%%%%%%%%%%%%%%%%%%%%%%%%%%%%%%%%%%%%%%%J
-5602C%%%%J%J%JJ%%Jj%jj%j%j%%j%%%%%%%%%%%%%%%%%%%%%%%%%%%%%%%%%%%%%%%%%%%%%%
-5532B%%%%%%%%%%%%%%%%%%%%%%%%%%%%%%%%%%%%%%%%%%%%%%%%%%%%%%%%%%%%%%%%%%%%%%
-5462B%%%%%%%%%%%%%%%%%%%%%%%%%%%%%%%%%%%%%%%%%%%%%%%%%%%%%%%%%%%%%%%%%%%%%%
-5392B%%%%%%%%%J%%%%%%%%%%%%%%%%%%%%%%%%J%%%j%%%%%%%%%%%%%%%%%%%%%%%%%%%%%%%
-5322C%j%%%%%%%%Jj%%%%%%%%%%%%%%%%%%%%%%%%%%%%%%%%%%%%%%%%%%%%%%%%%%%%%%%%%%
-5252B%%%%%%%%%%%%%%%%%%%%%%%%%%%%%%%%%%%%%%%%%%%%%%%%%%%%%%%%%%%%%%%%%%%%%%
-5182B%%%%%%%%%%%%%%%%%%%%%%%%%%%%%%%%%%%%%%%%%%%%%%%%%%%%%%%%%%%%%%%%%%%%%%
-5112B%%%%%%%%%%%%%%%%%%%%%%%%%%%%%%%%%%%%%%%%%%%%%%%%%%%%%%%%%%%%%%%%%%%%%%
-5042B%%%%%%%%%%%jJ%%%%%%%%%%%%%%%%%%%%%%%%%%%%%%%%%%%%%%%%%%%%%%%%%%%%%%%%%
-4972B%%%%%%%%%%%%%%%%%%%%%%%%%%%%%%%%%%%%%%%%%%%%%%%%%%%%%%%%%%%%%%%%%%%%%%
-4902B%%%%%%%%%%%%%%%%%%%%%%%%%%%%%%%%%%%%%%%%%%%%%%%%%%%%%%%%%%%%%%%%%%%%%%
-4832B%%%%%%%%%%%%%%%%%%%%%%%%%%%%%%%%%%%%%%%%%%%%%%%%%%%%%%%%%%%%%%%%%%%%%%
-4762B%%%%%%%%%%%%%%%%%%%%%%%%%%%%%%%%%%%%%%%%%%%%%%%%%%%%%%%%%%%%%%%%%%%%%%
-4692B%%%%%%%%%%%%%%%%%%%%%%%%%%%%%%%%%%%%%%%%%%%%%%%%%%%%%%%%%%%%%%%%%%%%%%
-4622B%%%%%%%%%%%%%%%%%%%%%%%%%%%%%%%%%%%%%%%%%%%%%%%%%%%%%%%%%%%%%%%%%%%%%%
-4552B%%%%%%%%%%%%%%%%%%%%%%%%%%%%%%%%%%%%%%%%%%%%%%%%%%%%%%%%%%%%%%%%%%%%%%
-4482B%%%%%%%%%%%%%%%%%%%%%%%%%%%%%%%%%%%%%%%%%%%%%%%%%%%%%%%%%%%%%%%%%%%%%%
-4412B%%%%%%%%%%%%%%%%%%%%%%%%%%%%%%%%%%%%%%%%%%%%%%%%%%%%%%%%%%%%%%%%%%%%%%
-4342B%%%%%%%%%%%%%%%%%%%%%%%%%%%%%%%%%%%%%%%%%%%%%%%%%%%%%%%%%%%%%%%%%%%%%%
-4272BJ%j%%%%%%%J%jJj%%%JjJ%%%%j%%%%%J%%j%Jj%J%%%j%%%%%%Jj%%%%%%%%%%%%%%%%%%
-4202B%%%%%%%%%%%%%%%%%%%%%%%%%%%%%%%%%%%%%%%%%%%%%%%%%%%%%%%%%%%%%%%%%%%%%%
-4132B%%%%%%%%%%%%%%%%%%%%%%%%%%%%%%%%%%%%%%%%%%%%%%%%%%%%%%%%%%%%%%%%%%%%%%
-4062B%%%%%%%%%%%%%%%%%%%%%%%%%%%%%%%%%%%%%%%%%%%%%%%%%%%%%%%%%%%%%%%%%%%%%J
-3992CjJj%%JjJ%jJ%%j%%%%%%%%%%%%%%%%%%%%%%%%%%%%%%J%%%%%%%%%%%%%%%%%%%%%%%%%
-3922C%%%%%%%%%%%%%%%%%%%%%%%%%%%%%%%%%%%%%%%%%%%%J%%%%%%%%%%%%%%%%%%%j%%%%%
-3852C%%%%%%%%%%%%%%%%%%%%%%%%%%%%J%%%%%%%%%%%%%%%%%%%%%%%%%%%%j%%%%%%%%%%%%
-3782C%%%%%%%%%%%%%%%%%%%%%%%%%%%%%%%%%%%%%%%%%%%%%%%%%%%%%%jJ%j%%%%%%%%%%%%
-3712B%%%%%%%%%%%%J%%%%%%%%%%%%j%Jj%%%%%%%%%%%%%%%%%%%%%%%%%%%%%%%%%%%%%%%%%
-3642B%%%%%%%%%%%%%%%%%%%%%%%%%%%%%%%%%%%%%%%%%%%%%%%%%%%%%%%%%%%%%%%%%%%%%%
-3572B%%%%%%%%%%%%%%%J%j%J%%%%%%%%%%%%%%%%%%%%%%%j%%%%%%%%%%%%%%%%%%%J%%%%%%
-3502C%%%%%%J%%%%%%%%%%%%j%%%%%%%%%%%%%%%%%%%%%%%%%%%%%%%%%J%%%%J%%%%%J%%%j%
-3432E%%%j%%%%j%%%%%%%%%%%%%%%%%%%%%%%%%%%J%%%%%J%%%%%%%%%%%%j%%%%j%%%%%%%%%
-3362C%%%%%jJjJ%%%%%%%%%%%%%%%%J%%%%%%%%%%%%j%%%%%%%%j%%%%%%%%%%%%%%%%%%%%%%
-3292B%%%%%%%J%jJ%%%%%%%%%%j%Jj%%%%%%%%%%%%%%%%%%%%%%%%%%%%%%%%%%%%%%%%%%%%%
-3222B%%%%%%%%%%%%%%%%%%%%%%%%%%Jj%%%%J%%j%%Jj%%%%%%%%%%%%%%%%%%%%%%%%%%%%%%
-3152B%%Jj%%%J%%%%j%%%J%%jJjJj%%%%Jj%%%J%%jJ%%%jJjJ%%%%%%%%%%%%%%%%%%%%%%%%%
-3082C%%j%J%%%%%%jJ%%%%%%%%%%%%%%%%%%%%%%%%%%%%%%%%%%%%%%%%%%%%%%%%%%%%%%%%%
-3012C%%%%%%%%%%%%%%%%%%%%%%%%%%%%%%%%%%%%%%%%%%%%%%%%%%%%%%%%%%%%%%%%%%%%%%
-2942C%%%%%%%%%%%%%%%%%%%%%%%%%%%%%%%%%%%%%%%%%%%%%%%%%%%%%%%%%%%%%%%%%%%%%%
-2872C%%%%%%%%%%%%%%%%%%%%%%%%%%J%%%j%%%%%%%%%%%%%%%%%%%%%%%%%JjJ%j%%J%%%%j%
-2802CJ%%%%%%jJ%%%%%%%%%%%%%%%%%%%%%%%%%%%%%%%%%%%%%%%%%%%%%%%%%%%%%%%%%%%%%
-2732D%%%%%%%%%%%%%%%%%%%%%%%%%%%%%%%%%%%%%%%%%%%%%%%%%%%%%%%%J%%%%%%%%%%%%%
-2662E%%%%%%%%%%%%%%%%%%%%%%%%%%%%%%%%%%%%J%%%%%%%%%%%%%%%%%%%%%%%%%%%%%%J%%
-2592G%%%%%%%%%%%%%%%%J%%%%%%%%%%%%%%%%%%%%%%%%%%%%J%%%%%%%%%JjJ%%%%%%%%%%%%
-2522A0J%%%%%%%%%%%%%%%%%%%%%%%%%J%%%%%%J%%%%J%%%%%J%%%J%%J%J%%J%JJ%JJ%JJJJJ
-2453B8JKJKJKKJKKLKKKLKKLKJKJJJ%jjjkllkmllllklkkkjjkjjjj%j%jj%%j%j%%j%%j%%%%
-2384A6j%%%%j%%%%%%j%%%%%%%%j%%%%%%%%%%%%%%%%j%%%%%%%%%%%j%%%%%%%%%%%%%%j%%%
-2315I%%%%%%%%%%%%%%%%J%%%%J%%j%%j%%%%%j%%%%%%%%%%%%%%%%%%%%%%%%%%%%%%%%%%J%
-2245I%J%%%%%%j%%j%%j%%%%%%%%%%%j%%%%%%%%%%%%%%%%%%%%%%%J%%%%%%%%%%j%%%%%%%%
-2175F%%%%%%%%%j%J%%j%%%%%J%%%%%%%%%J%%J%%%J%j%%%j%%j%%%j%%%%%%%%%%%%%%%%%%%
-2105E%%%%%J%%%J%J%JJJ%J%%%jj%jj%j%j%%j%%%%%%%%%%%%%jJjJ%%%%%%%%%%%J%%J%%J%%
-2035H%%%j%%j%%%j%%%%%%%%jJj%%%%%%%%%%%%%%%%%%%%%%%%%%%%%%%%%%%%%%%%%%%%%%%%
-1965D%%%%%%%%%%%%%%%%%%%%%%%%%%%%%%%%%%%%%%%%%%%%%%%%%%%%%%%%%%%%%%%%%%%%%%
-1895D%%%%%%%%%%%%%%%%%%%%%%%%%%%%%%%%%%%%%%%%%%%%%%%%%%%%%%%%%%%%%%%%%%%%%%
-1825D%%%%%%%%%%%%%%%%%%%%%%%%%%%%%%%%%%%%%%%%%%%%%%%%%%%%%%%%%%%%%%%%%%%%%%
-1755D%%%%%%%jJ%%%%%%%%%%%%%%%%%%%%%%%%%%%%%%%%%%%%%%%%%%%%%%%%%%%%%%%%%%%%%
-1685D%%%%%%%%%%%%%%%%%%%%%%%%%%%%%%%%%%%%%%%%%%%%%%%%%%%%%%%%%%%%%%%%%%%%%%
-1615D%%%%%%%%%%%%%%%%%%%%%%%%%j%Jj%Jj%%%%%%%%%%%%%%%%%%%%%%%%%%%%%%%%%%%%%%
-1545C%%%%%%%%%%%%%%%%%%%%%%%%%%%%%%%%%%%%%%%%%%%%%%%%%%%%%%%%%%%%%%%%%%%%%%
-1475CJ%%%j%%%%%%%%%%%%%%%%%%%%%%%%%%%%%%%%%%%%%%%%%%%%%%%%%%%%%%%%%jJ%%%%%%
-1405C%%%%%%%jJ%%%%%%%j%J%%%jJ%%%%j%J%j%J%j%%%%%%%J%j%%%%Jj%%%%%%%%%%%%%%%%%
-1335B%%%%%%%%Jj%%%%%%%%%%%%%%%%%%%%%%%%%%%%%%%%%%%%%%%%%%%%%%Jj%%%%%%%J%%%j
-1265BJ%%j%%%%%J%j%%%%%%%%%%%%J%j%%%%%%Jj%J%%%%%%%%j%%%J%%%%%j%J%%j%%%%%J%%%
-1195C%%%%%%%%%%%%%%%%%%J%%%J%J%J%J%%%%j%jj%j%%%j%%%%%%%%%%%%%%%%%%%%%%%J%%%
-1125D%J%%JJJJJJ%JJ%%%jjkjjj%j%j%%j%%%%%%%%%%%%%%%%%%%%%%%J%%%%%J%J%J%%J%%j%
-1055Gj%j%j%%%j%%%%%%%%%%%%%%%%%%%%%%%%%%%%%%%%%%%%%%%%%%%%%%%%%%%%%%%%%%%%%
-985C%%%%%%%%%%%%%%%%%%%%%%%%%%%%%%%%%%%%%%%%%%%%%%%%%%%jJ%%%%jJjJ%%%%%%%%%j
-914BJ%jJjJ%%%%%%j%JjJ%j%%%J%%%%%%%%%%%j%%J%%%%%%%%%jJ%%%%%%%%%%%%%%%%%%%%%%
-843C%%%%%%%%%%%%%%J%%%%%%%%%%%%%%%%%%JjJ%%%%%%%%J%%%%%J%%%%%%J%%%%%%%%j%%%%
-772G%%%%%%%%Jj%%%%%%J%%%%%%%J%%%%%J%%J%%%%J%%j%%j%%j%%%%j%%%%%%%J%%%%%%j%%%
-701H%%%%%%%%J%%%%%%%%%Jj%%%%%j%%%%j%%%%%%%%JjJ%%%j%J%j%%%%%J%%%%%%%J%%%%%j%
-630H%%%%%%%%%%%%%%%%%%%%%%%%%%%%%%%J%%%%%%%%%%%%%%%%%%%j%%%%%%%%j%%%%%%%%%%
-559G%%%%%%%%%%%%%%%%%%%%%%%j%%%%%%%%j%%%%%%%%%%%%jJj%%%%%%%%%%%%%%%%%%%%%%%
-488D%%%%%%%%%%%%%%%%%%%%%%%%%%%%%%%%jJ%%j%Jj%%%%%%%%%%%%%%%%%%%%%%%%%%%%%%%
-417C%%%%%%%%%%%%%%%%%%%%%%%%%%%%%%%%%%jJ%j%%%%%%%%%%%%%%J%%%%%j%%%%Jj%%%%%%
-346B%%%%%%%%%%%%%%%%%%%%%%%%%%%%J%%j%%J%%%%jJ%%%%%%%%%%%%%%j%%%%%J%%j%%%%%%
-275B%Jj%%%%J%%%%%%%jJ%jJ%jJ%%j%%%%%%%%%%%%%%%J%%j%Jj%Jj%J%%%%jJjJ%%%%%%%%%%
-204C%%%%%%%%%%j%%J%%%%%%%%%%j%%%%%%%%%%%%%%%%%%%%%%%%%%%%%%%%%%%%%%%%%%%%%%
-133B%%%%%%%%%%%%%%%%%%%%%%%%%%%%%%%%%%%%%%%%%%%%%%%%%%%%%%%%%%%%%%%%%%%%J%%
-62CjJ%%%%%%%%%%%j%%%%%%%%%%%%%%%%%%%%%%%%%%%%%%%%%%%%%%%%%%%%%%%%%%%%%%%%%%
9B%%%%%%%%%%%%%%%%%%%%%%%%%%%%%%%%%%%%%%%%%%%%%%%%%%%%%%%%%%%%%%%%%%%%%%%%%%
83B%%%%%%%%%%%%%%%%%%%%%%%%%%%%%%%%%%%%%%%%%%%%%%%%%%%%%%%%%%%%%%%%%%%%%%%%%
156B%%%%%%%%%%%%%%%%%%%%%%%%%%%%%%%%%%%%%%%%%%%%%%%%%%%%%%%%%%%%%%%%%%%%%%%%
228B%%%%%%%%%%%%%%%%%%%%%%%%%%%%%%%%%%%%%%%%%%%%%%%%%%%%%%%%%%%%%%%%%%%%%%%%
300B%%%%%%%%%%%%%%%%%%%%%%%%%%%%%%%%%%%%%%%%%%%%%%%%%%%%%%%%%%%%%%%%%%%%%%%%
372B%%%%%%%%%%%%%%%%%%%%%%%%%%%%%%%%%%%%%%%%%%%%%%%%%%%%%%%%%%%%%%%%%%%%%%%%
444B%%%%%%%%%%%%%%%%%%%%%%%%%%%%%%%%%%%%%%%%%%%%%%%%%%%%%%%%%%%%%%%%%%%%%%%%
516B%%%%%%%%%%%%%%%%%%%%%%%%%%%%%%%%%%%%%%%%%%%%%%%%%%%%%%%%%%%%%%%%%%%%%%%%
588B%%%%%%%%%%%%%%%%%%%%%%%%%%%%%%%%%%%%%%%%%%%%%%%%%%%%%%%%%%%%%%%%%%%%%%%%
660B%%%%%%%%%%%%%%%%%%%%%%%%%%%%%%%%%%%%%%%%%%%%%%%%%%%%%%%%%%%%%%%%%%%%%%%%
732B%%%%%%%%%%%%%%%%%%%%%%%%%%%%%%%%%%%%%%%%%%%%%%%%%%%%%%jJ%%%%%jJ%%%%%%%%%
804B%%%%%%%%%%%%%%%%%%%%%%%%%%%%%%%%%%%%%%%%%%%%j%J%%%%%%%%%%%%%%%%%%%%%%%%%
876B%%%%%%%%%%%%%%%%%%%%%%%%%%%%%%%%%%%%%%%%%%%%%%%%%%%%%%%%%%%%%%%%%%%%%%%%
948B%%%%%%%%%%%%%%%%%%%%%%%%%%%%%%%%%%%%%%%%%%%%%%%%%%%%%%%%%%%%%%%%%%%%%%%%
1020B%%%%%%%%%%%%%%%%%%%%%%%%%%%%%%%%%%%%%%%%%%%%%%%%%%%%%%%%%%%%%%%%%%%%%%%
1091B%%%%%%%%%%%%%%%%%%%%%%%%%%%%%%%%%%%%%%%%%%%%%%%%%%%%%%%%%%%%%%%%%%j%J%%
1162B%%%%%%%%%%%%%%%%%%%%%%%%%%%%%%%%%%%%%%%%%%%%%%%%%%%%%%%%%%%%%%%%%%%%%%%
1233B%%%%%%%%%%%%%%%jJ%%%%%%%%%%%%%%%%%%%%%%%%%%%%%%%%%%%%%%%%%jJ%%%%%%%%%%%
1304B%%%%jJ%%%%%%jJ%j%J%%%%%%%%%%%%%%j%J%jJ%%j%J%%%%%%%%%%%%%%%%%jJ%%%%%%%%%
1375B%%%%%%%%%%%jJ%%%jJ%%%%%%%%%%jJ%jJ%%j%%%%%%%Jj%%%%%%%%%%%%%%%%%%J%%%%j%J
1446B%%%%%%%%%%%%%%%%%%%%%%%%%%%%%%%%%%%%%%%%%%%%%%%%%jJ%%%%%%%%%%%%%%%jJ%%j
1517AJ%%%%%%%%%%%%%%%%j%%%J%%%%%%j%JjJ%%%%%%%%%%%j%Jj%Jj%%%JjJj%%%J%%%%%%%%%
1588B%%%%%%%%%%%%%jJ%j%Jj%J%%%%%%jJ%jJ%%j%%J%%%%%%%%%%%%%%%%%%%%%%jJjJ%%%%%%
1659B%%%jJj%J%%j%J%%%%%%%%%%%%%%%%%%j%J%j%J%%jJ%jJ%%%%%%%%%%%jJj%J%%j%J%j%Jj
1730A%%%%%Jj%J%%%%%%%%%%%%%%%%%%%%%%jJ%%%%%%%j%JjJ%jJ%jJjJjJj%J%%j%%%%%%J%%%
1801B%j%J%%jJj%J%%%%jJ%%%%%%%%%%%%%jJ%%jJ%%%%%%%%%%%%j%J%%j%Jj%%J%%%%%%%%%%%
1872BjJj%J%%%%%%%%%%%%%%%%%%%%%%%%%%%%jJ%%%%%jJjJ%%jJ%%%%%%%jJ%%%%%%%%%%%%%%
1943B%%%%%%%%%%%%%%%jJjJ%jJ%%%%%%%%%%j%%%%%%%J%%%j%%J%j%%%J%jJ%j%%Jj%%%%%JjJ
2014B%j%%J%%j%J%%%%%%%%%%%%%%%j%J%jJ%%%%j%J%j%%J%jJ%j%JjJj%J%%%%jJ%%%%%%%%%%
2085B%%%%%%%%%j%Jj%J%%%%%%%%%%%%%%%%%%%%%%%%%%%%%%%%%%%%%%%%%%%%%%%%%%%%%%%%
2156B%%%%%%%%%%%%%%%%%%%%%%%%%%%%%%%%%%%%%%%%%j%Jj%J%%%%%jJ%%%%%%%%%%%%%%%%%
2227B%%%%%%j%J%%%%%%%%%%%jJ%%%%%%%%%%%%%%%%%%%%%%%%%%%%%%%%%%%%%%%%%%%%%%%%%
2298B%%%%%%%%%%%%%%%%%%%%%%%%%%%%%%%%%%%%%%%%%%%%jJ%%jJ%%jJ%%%%jJ%j%%Jj%%%%%
2369AJ%%j%JjJ%%j%J%%%%%%%%%%%%%%%%%%%%%%%%%%%%%%%%%%%%%%%%%%%%%%%%%%%%%%%%%%
2440B%%J%%%J%J%J%J%Jj%j%jj%j%%j%%%%%%%%%%%%%%%%%%%%%%%%%%%%%%%%%%%%%%%%jJ%%%
2511B%%%%%%%%jJ%%%%jJ%j%%J%%%%%%%%%%%%%%%%%%%%%%%%%%%%%%%%%%%%%%%%%%%%%%%%%%
2582B%%%%%%%%%%%%%%%%%%%%%%%%%%%%%%%%%%%%%%%%%%%%%%%%%%%%%%%%%%%%%%%%%%%%%%%
2653B%%%%%%%%%%%%%%%%%J%%%%%J%%%%J%%%%%%%%J%JJKKKLLLNPQRQQQPO%mqj0j1j0rpommk
2721A4ljjj%%%%%J%JJKJKKLKLMMNOPPONLJ%mpqqrponmllkjjj%j%%%%%%%%%%%%j%%%j%%%%%
2791B%%%%%%%%%%%%%%%%%%%%%%%%%%%jJ%%%%%%%%jJ%%%%%%%%%%jJj%%%%%Jj%%%%%%%%%J%j
2862A%%%%%J%%%jJ%%%%%%%%%%%%%%%%%%%%jJ%%%%%%%j%J%j%J%jJ%j%%%%J%%jJ%jJj%%%%J%
2933B%%%j%%%JjJj%JjJ%%j%%%%%%Jj%%%%%%%%J%jJj%J%%j%Jj%%%%%%Jj%%%%%%%%%%%%%%%%
3004A%%%%%%%J%j%%Jj%J%j%JjJj%%J%j%%%%%%%Jj%Jj%%%%%%Jj%Jj%%%Jj%J%j%J%%%j%%%%%
3075A%%%%J%%j%Jj%%%J%%%%j%%%Jj%Jj%%Jj%%%%%%%%%Jj%%%%%%%%%J%%jJ%jJ%%%%%%%%%%%
3146B%%%%%%%%%%%%%j%%%%%%J%j%Jj%J%%%%%%%%%%%%%%%%%%%%%%j%J%j%%Jj%%%%%%%%J%%j
3217AJ%%%j%J%%jJj%%%%%%%%%%%%%%%%%%%%%%%%%%%%%%%%%Jj%%%%%%%%%%%%%%%%%%%%%%%%
3288A%%%%%%%%%%Jj%%%%%%%Jj%%%%%%%%%%%%%%%%%%%%%%%%%%%%%%%%%%%%%%%%%%%%%%%%%%
3359A%%%%%%%%%%%%%%%%%%%%Jj%%%Jj%%%%%%%J%j%%%%%%%J%jJ%%%%j%%%%%%%%%%%%%%%%%%
3430A%%%%%%%%%%%%%%%%%%%%%%%%%%%%%%%%%%J%j%%%%%%J%%j%%%%%%%%%Jj%Jj%%%%%%%%%%
3501A%Jj%%%%%%%%%%%%%%%%%%%%%%%%%%%%%%%%%%%%%%%%%%Jj%%%%%%%%%%%%%%%%%%%%%%%%
3572A%%%%%%%%%%%%%%%%%%%%%%%%%Jj%Jj%Jj%%Jj%%%%%Jj%%%J%j%%%%%%%%%%%%%J%%j%%%%
3643A%J%%%j%%%%%%%%%%Jj%JjJj%J%%j%%%%J%%%%%j%%%JjJ%%%j%%%%JjJj%J%%jJjJj%JjJ%
3714BjJj%J%jJ%%%j%%J%j%%%%Jj%J%%%j%Jj%%%%%%%J%j%%%%%%%%%%%%%%%%%%%%%%%%%%%%%
3785A%Jj%%%%%%%%%%%%%%%%%%%%%%%%%%%%%%%%%%%%%%%%%%%%%J%j%%%%%%%%%JjJjJ%%%%jJ
3856Bj%%Jj%%%Jj%%%Jj%%%%%%%%%Jj%%%%%Jj%%%%%%%%%%%%%%%%%%%%%%%%%%%%%%%%%%%%%%
3927A%Jj%%%%%%%%%%%%%%%%Jj%%JjJj%%%%%%%%%%%%%%%Jj%%%Jj%%%%%%%%%%%%%Jj%%%%%%%
3998A%%%%%%%%%%%%%%J%j%Jj%%%%Jj%%%J%%%%j%%%%%%%%%Jj%Jj%%%%J%%j%%%%%%Jj%%%Jj%
4069A%%%%%%%%%%%%%Jj%%%%%%%%%%%%%%%%%%%Jj%J%j%%%J%j%%J%j%J%jJj%%%%%%%%%%%%%%
4140A%%%%%%%%J%%%%jJj%%Jj%%J%%%j%%%%%%J%%j%%%%%%%%Jj%%%%%%%%%%%%%%%%%%%%%%%%
4211A%%%%%%%%%%%%%%%%%%%%%%%%%%%%%Jj%%%%%%%%%%%%%%%%%%%%%%%%%%%%%J%%j%%%%%%%
4282A%%%%%%%%%%%%%%%%%%%J%j%%%%%%%J%j%%J%j%%%%J%jJ%%%j%%%%J%%%j%%%%%%%Jj%Jj%
4353AJj%%%%Jj%Jj%%%%J%j%%%%%%%%%%%%%%%%%%%%%%%%%%%%%%%%%%%%%%%%%%%J%%j%%%%%%
4424A%%%%%%%%%%%%%%%%%%%Jj%%%Jj%%%%Jj%%%%%%%%%%%%%%%%%%%%%%%%%%%%%%%%%%%%%%%
4495A%%%%%%%%%%%%%%%%J%j%%%JjJ%%jJj%%%%%%%Jj%%%%%%%Jj%%%%%%%%%%%%%%%%%%%%%%%
4566AJ%%jJj%%Jj%%%%%Jj%%%J%jJj%%Jj%%%%%Jj%%%%%%JjJ%%jJ%%%jJ%jJ%j%%%%%%%%%%J%
4637Bj%%%%%%%JjJjJj%%%%%%%%%%%%%J%%%j%J%j%%%%%%%%%%%%%%%%%%%%%%%%%%%%%%%%J%%
4708Bj%%Jj%%Jj%%%%%%%Jj%%%%%%%Jj%%%%%%%%%%J%j%%%%%%%%%%%%%%%%%%%%%%Jj%Jj%%%%
4779A%%%%%%%%%%%%%%%%%%%%%%%%%%%%%%%%%%%%%%%%%%%%%%%%%%%%%%%%%J%j%%Jj%%%%%%%
4850AJjJ%j%%%%%%%%%%%%%%J%j%%%%%%%%%%%%%%%%%Jj%%%%%%%%%%J%%%j%%%%%%%%%%%%%%%
4921A%%%%%Jj%%%%%%%%Jj%%%%%%%J%j%%%%%%J%%%j%JjJ%%%j%%%%%%%Jj%%%%%%%JjJj%J%j%
4992A%%J%%%%%jJ%%%%%j%%%J%j%J%j%%%J%%j%%%%%%%%%%%%%%%%%%%%%%%%%%%%%%%%%%%%%%
5063A%%Jj%%%Jj%%%%%J%j%Jj%%%%%%%%%%%%%%%%%%%%%%%%%%%%%%%%Jj%%%%%%%Jj%Jj%%J%%
5134B%%%j%J%%%%%%%jJj%%%Jj%Jj%%%%%%%%%%%%%%%%%%%%%%%%%%%%%%%%%%%%%%%%%%%%%%%
5205A%%%%%%%%%%%%%%%%%%%%%%%%%%%%%%%%%%%%%%%%%%%%%%%%%%%%%%%%%%%%%%%%%%%%%%%
5276A%%%%%%%%%%%%%%%%%%%%%%%%%%%%%%%%%%%%Jj%%%%%%%%Jj%%%%%%%%%%%%%%%%%%%%%%%
5347A%%%%%%%%%%%%%%%%%%%%%%%%%%%%%%%%%%%Jj%%%%%%%%%%%%%%%%%%%%%%%%%%%%%%%%%%
5418A%%%%%%%%%J%%jJj%%%%%%%%%%%%%%%%%%%%%%%%%%%%%%%%%%%%%%%%%%Jj%%%%%%%%%%%%
5489A%%%%%%%%%%%%%%%%%%%%%%%%%%%%%%%%%%%%%%%%%%%%%%%%%%%%%%%%%%%%%%%%%%%%%%%
5560A%%%%%Jj%%%%%%%%%%%%%%%%%%%%%%%%%%%%%%%%%%%Jj%%%%%%%%%%%%%%%%%%%%%%%%%%%
5631A%%%%%%%%%%%%%Jj%%%%%%%%%%%%%%%%%%%%%%%%%%%%%%%%%%%%%%%%%%%%%%%%%%%%%%%%
5702A%%%%%%Jj%%%J%j%%%%%%%%%%%%%%%%%%%%%Jj%%%%%%%%%%%%%%%%%%%%%%%%%%%%%%%%%%
5773A%%%%%%%%%%%%%%%%%%%%%%%%%%%%%%%%Jj%%%%Jj%%%Jj%%%%%%%%%%%%%%%%%%%%%%%%%%
5844A%%%%%%%%%%%%%%%%%%%%%%%%%%%Jj%%%%%%%%%%%%%%%%%%%%Jj%%%%%%%%%%%%%%%%%%%%
5915A%%%%%%%%%%%%%%%%%%%%%%%%%%%%%%%%%%%%%%%%%%%%%%%%%%%%%%%%%%%%%%%%%%%%Jj%
5986A%%%%%%%%%%%%%%%%%%%%%%%%%%%%%Jj%%%Jj%%%J%%j%%%%%%%%%%%%%%%%%%%%%%%%%%%%
6057A%%%%%%%%%%%%%%%%%Jj%%%%%%%%%%%%%%%Jj%%Jj%%%%%%%%%%%%%%%%%%%%%%%%%%%%%%%
6128A%%%%%%%%%%%%%%%%%%%%%%%%%%%%%%%%%%%%%%%%%%%%%%%%%%%%%%%%%%%%%%%%%%%%%%%
6199A%%%%%%%%%%%%%%%%%%%%%%%%%%%%%%%%%%%%%%%%%%%%%%%%%%Jj%%%%%%%%%%%%%%%%%%%
6270A%%%%%%%%%%%%%%%%%%%%%%%%%%%%%%%%%%%%%%%%%%%%%%%%%%%%%%%%%%%%%%%%%%%%%%%
6341A%%%%%%%%%%%%%%%%%%%%Jj%%%%%%%%%%%%%%%%%%%%%%%%%%%%%%%%%%%%%%%%%%%%%%%%%
6412A%%%%%%%%%%%%%%%%%%%Jj%%%%%%%%%%%%%%%%%%%%%%%%%%%%%%%%%%Jj%%%%%%%%%%%%%%
6483A%%%%%%%%%%%%%%%%%%%%%%%%%%%%%%%%%%%%%%%%%%%%%%%%%%%%%%%%%%%%%%Jj%%%%%%%
6554A%%%%%%%%%%%%%%%%%%%%%%%%%%%%%%%%%%%%%%%%%%%%%%%%%Jj%%%%%%%%%%%%%%%%%%%%
6625A%%%%%%%%%%%%%%%%%%%%%%%%%%%%%%%%%%%%%%%%%%%%%%%%%%%%%%%%%%%%%%%%%%%%%%%
6696A%%%%%%%%%%%%%%%%%%%%%%%%%%%%%%%%%%%%%%%%%%%%%%%%%%%%%%%%%%%%%%%%%%%%%%%
6767A%%%%%%%%%%%%%%%%%%%%%%%%%%%%%%%%%%%%%%%%%%%%%%%%Jj%%%%%%%%%%%%%%%%%%%%%
6838A%%%%%%%%%%%%%%%%%%%%%%%%%%%%%%%%%%%%%%%%%%%%%%%%%%%%%%%%%%%%%%%%%%%%%%%
6909A%%%%%%%%%%%%%%%%%%%%%%%%%%%%%%%%%%%%%%%%%%%%%%%%%%%%%%%%%%%%%%%%%%%%%%%
6980A%%%%%%%%%%%%%%%%%%%%%%%%%%%%%%%%%%%%%%%%%%%%%%%%%%%%%%%%%%%%%%%%%%%%%%%
7051A%%%%%%%%%%%%%%%%%%%%%%%%%%%%%%%%%%%%%%%%%%%%%%%%%%%%%%%Jj%%%%%%%%Jj%%%%
7122A%Jj%%%%%%%%%%%%%%%%%%%%J%j%%%%%%%%%%%%%%%%%%%%%%%%%%%%%%%%%%%%%%%%%%%%%
7193A%%%%%%%%%%%%%%%%%%%%%%%%%%%%%%%%%%%%%%%%%%%%%%%%%%%%%%%%%%%%%%%%%%%%%%%
7264A%%%%%%%%%%%%%%%%%%%%%%%%%%%%%%%%%%%%%%%%%%%%%%%%%%%%%%%%%%%%%%%%%%%%%%%
7335A%%%%%%%%%%%%%%%%%%%%%%%%%%%%%%%%%%%%%%%%%%%%%%%%%%%%%%%%%%%%%%%%%%%%%%%
7406A%%%%%%%%%%%%%%%%%%%%%%%%%%%%%%%%%%%%%%%%%%%%%%%%%%%%%%%%%%%%%%%%%%%%%%%
7477A%%%%%%%%%%%%%%%%%Jj%%%%%%%%%%%%%%%%%%%%%%%%%%%%%%%%%%%%%%%%%%%%%%%%%%%%
7548A%%%%%%%%%%%%%%%%%%%%%%%%%%%%%%%%%%%%%%%%%%%%%%%%%%%%%%%%%%%%%%%%%%%%%%%
7619A%%%%%%%%%%%%%%%%%%%%%%%%%%%%%%%%%%%%%%%%%%%%%%%%%%%%%%%%%%%%%%%%%%%%%%%
7690A%%%%%%%%%%%%%%%%%%%%%%%%%%%%%%%%%%%%%%%%%%%%%%%%%%%%%%%%%%%%%%%%%%%%%%%
7761A%%%%%%%%%%%%%%%%%%%%%%%%%%%%%%%%%%%%%%%%%%%%%%%%%%%%%%%%%%%%%%%%%%%%%%%
7832A%%%%%%%%%%%%%%%%%%%%%%%%%%%%%%%%%%%%%%%%%%%%%%%%%%%%%%%%%%%%%%%%%%%%%%%
7903A%%%%%%%%%%%%%%%%%%%%%%%%%%%%%%%%%%%%%%%%%%%%%%%%%%%%%%%%%%%%%%%%%%%%%%%
7974A%%%%%%%%%%%%%%%%%%%%%%%%%%%%%%%%%%%%%%%%%%%%%%%%%%%%%%%%%%%%%%%%%%%%%%%
8045A%%%%%%%%%%%%%%%%%%%%%%%%%%%%%%%%%%%%%%%%%%%%%%%%%%%%%%%%%%%%%%%%%%%%%%%
8116A%%%%%%%%%%%%%%%%%%%%%%%%%%%%%%%%%%%%%%%%%%%%%%%%%%%%%%%%%%%%%%%%%Jj%%%%
8187A%%%%%%%%%%%%%%%%%%%%%%%%%%%%%%%%%%%%%%%%%%%%%%%%%%%%%%%%%%%%%%%%%%%%%%%
8258A%%%%%%%%%%%%%%%%%%%%%%%%%%%%%%%%%%%%%%%%%%%%%%%%%%%%%%%%%%%%%%%%%%%%%%%
8329A%%%%%%%%%%%%%%%%%%%%%%%%%%%%%%%%%%%%%%%%%%%%%%%%%%%%%%%%%%%%%%%%%%%%%%%
8400A%%%%%%%%%%%%%%%%%%%%%%%%%%%%%%%%%%%%%%%%%%%%%%%%%%%%%%%%%%%%%%%%%%%%%%%
8471A%%%%%%%%%%%%%%%%%%%%%%%%%%%%%%%%%%%%%%%%%%%%%%%%%%%%%%%%%%%%%%%%%%%%%%%
8542A%%%%%%%%%%%%%%%%%%%%%%%%%%%%%%%%%%%%%%%%%%%%%%%%%%%%%%%%%%%%%%%%%%%%%%%
8613A%%%%%%%%%%%%%%%%%%%%%%%%%%%%%%%%%%%%%%%%%%%%%%%%%%%%%%%%%%%%%%%%%%%%%%%
8684A%%%%%%%%%%%%%%%%%%%%%%%%%%%%%%%%%%%%%%%%%%%%%%%%%%%%%%%%%%%%%%%%%%%%%%%
8755A%%%%%%%%%%%%%%%%%%%%%%%%%%%%%%%%%%%%%%%%%%%%%%%%%%%%%%%%%%%%%%%%%%%%%%%
8826A%%%%%%%%%%%%%%%%%%%%%%%%%%%%%%%%%%%%%%%%%%%%%%%%%%%%%%%%%%%%%%%%%%%%%%%
8897A%%%%%%%%%%%%%%%%%%%%%%%%%%%%%%%%%%%%%%%%%%%%%%%%%%%%%%%%%%%%%%%%%%%%%%%
8968A%%%%%%%%%%%%%%%%%%%%%%%%%%%%%%%%%%%%%%%%%%%%%%%%%%%%%%%%%%%%%%%%%%%%%%%
9039A%%%%%%%%%%%%%%%%%%%%%%%%%%%%%%%%%%%%%%%%%%%%%%%%%%%%%%%%%%%%%%%%%%%%%%%
9110A%%%%%%%%%%%%%%%%%%%%%%%%%%%%%%%%%%%%%%%%%%%%%%%%%%%%%%%%%%%%%%%%%%%%%%%
9181A%%%%%%%%%%%%%%%%%%%%%%%%%%%%%%%%%%%%%%%%%%%%%%%%%%%%%%%%%%%%%%%%%%%%%%%
9252A%%%%%%%%%%%%%%%%%%%%%%%%%%%%%%%%%%%%%%%%%%%%%%%%%%%%%%%%%%%%%%%%%%%%%%%
9323A%%%%%%%%%%%%%%%%%%%%%%%%%%%%%%%%%%%%%%%%%%%%%%%%%%%%%%%%%%%%%%%%%%%%%%%
9394A%%%%%%%%%%%%%%%%%%%%%%%%%%%%%%%%%%%%%%%%%%%%%%%%%%%%%%%%%%%%%%%%%%%%%%%
9465A%%%%%%%%%%%%%%%%%%%%%%%%%%%%%%%%%%%%%%%%%%%%%%%%%%%%%%%%%%%%%%%%%%%%%%%
9536A%%%%%%%%%%%%%%%%%%%%%%%%%%%%%%%%%%%%%%%%%%%%%%%%%%%%%%%%%%%%%%%%%%%%%%%
9607A%%%%%%%%%%%%%%%%%%%%%%%%%%%%%%%%%%%%%%%%%%%%%%%%%%%%%%%%%%%%%%%%%%%%%%%
9678A%%%%%%%%%%%%%%%%%%%%%%%%%%%%%%%%%%%%%%%%%%%%%%%%%%%%%%%%%%%%%%%%%%%%%%%
9749A%%%%%%%%%%%%%%%%%%%%%%%%%%%%%%%%%%%%%%%%%%%%%%%%%%%%%%%%%%%%%%%%%%%%%%%
9820A%%%%%%%%%%%%%%%%%%%%%%%%%%%%%%%%%%%%%%%%%%%%%%%%%%%%%%%%%%%%%%%%%%%%%%%
9891A%%%%%%%%%%%%%%%%%%%%%%%%%%%%%%%%%%%%%%%%%%%%%%%%%%%%%%%%%%%%%%%%%%%%%%%
9962A%%%%%%%%%%%%%%%%%%%%%%%%%%%%%%%%%%%%%%%%%%%%%%%%%%%%%%%%%%%%%%%%%%%%%%%
10033A%%%%%%%%%%%%%%%%%%%%%%%%%%%%%%%%%%%%%%%%%%%%%%%%%%%%%%%%%%%%%%%%%%%%%%
10103A%%%%%%%%%%%%%%%%%%%%%%%%%%%%%%%%%%%%%%%%%%%%%%%%%%%%%%%%%%%%%%%%%%%%%%
10173A%%%%%%%%%%%%%%%%%%%%%%%%%%%%%%%%%%%%%%%%%%%%%%%%%%%%%%%%%%%%%%%%%%%%%%
10243A%%%%%%%%%%%%%%%%%%%%%%%%%%%%%%%%%%%%%%%%%%%%%%%%%%%%%%%%%%%%%%%%%%%%%%
10313A%%%%%%%%%%%%%%%%%%%%%%%%%%%%%%%%%%%%%%%%%%%%%%%%%%%%%%%%%%%%%%%%%%%%%%
10383A%%%%%%%%%%%%%%%%%%%%%%%%%%%%%%%%%%%%%%%%%%%%%%%%%%%%%%%%%%%%%%%%%%%%%%
10453A%%%%%%%%%%%%%%%%%%%%%%%%%%%%%%%%%%%%%%%%%%%%%%%%%%%%%%%%%%%%%%%%%%%%%%
10523A%%%%%%%%%%%%%%%%%%%%%%%%%%%%%%%%%%%%%%%%%%%%%%%%%%%%%%%%%%%%%%%%%%%%%%
10593A%%%%%%%%%%%%%%%%%%%%%%%%%%%%%%%%%%%%%%%%%%%%%%%%%%%%%%%%%%%%%%%%%%%%%%
10663A%%%%%%%%%%%%%%%%%%%%%%%%%%%%%%%%%%%%%%%%%%%%%%%%%%%%%%%%%%%%%%%%%%%%%%
10733A%%%%%%%%%%%%%%%%%%%%%%%%%%%%%%%%%%%%%%%%%%%%%%%%%%%%%%%%%%%%%%%%%%%%%%
10803A%%%%%%%%%%%%%%%%%%%%%%%%%%%%%%%%%%%%%%%%%%%%%%%%%%%%%%%%%%%%%%%%%%%%%%
10873A%%%%%%%%%%%%%%%%%%%%%%%%%%%%%%%%%%%%%%%%%%%%%%%%%%%%%%%%%%%%%%%%%%%%%%
10943A%%%%%%%%%%%%%%%%%%%%%%%%%%%%%%%%%%%%%%%%%%%%%%%%%%%%%%%%%%%%%%%%%%%%%%
11013A%%%%%%%%%%%%%%%%%%%%%%%%%%%%%%%%%%%%%%%%%%%%%%%%%%%%%%%%%%%%%%%%%%%%%%
11083A%%%%%%%%%%%%%%%%%%%%%%%%%%%%%%%%%%%%%%%%%%%%%%%%%%%%%%%%%%%%%%%%%%%%%%
11153A%%%%%%%%%%%%%%%%%%%%%%%%%%%%%%%%%%%%%%%%%%%%%%%%%%%%%%%%%%%%%%%%%%%%%%
11223A%%%%%%%%%%%%%%%%%%%%%%%%%%%%%%%%%%%%%%%%%%%%%%%%%%%%%%%%%%%%%%%%%%%%%%
11293A%%%%%%%%%%%%%%%%%%%%%%%%%%%%%%%%%%%%%%%%%%%%%%%%%%%%%%%%%%%%%%%%%%%%%%
11363A%%%%%%%%%%%%%%%%%%%%%%%%%%%%%%%%%%%%%%%%%%%%%%%%%%%%%%%%%%%%%%%%%%%%%%
11433A%%%%%%%%%%%%%%%%%%%%%%%%%%%%%%%%%%%%%%%%%%%%%%%%%%%%%%%%%%%%%%%%%%%%%%
11503A%%%%%%%%%%%%%%%%%%%%%%%%%%%%%%%%%%%%%%%%%%%%%%%%%%%%%%%%%%%%%%%%%%%%%%
11573A%%%%%%%%%%%%%%%%%%%%%%%%%%%%%%%%%%%%%%%%%%%%%%%%%%%%%%%%%%%%%%%%%%%%%%
11643A%%%%%%%%%%%%%%%%%%%%%%%%%%%%%%%%%%%%%%%%%%%%%%%%%%%%%%%%%%%%%%%%%%%%%%
11713A%%%%%%%%%%%%%%%%%%%%%%%%%%%%%%%%%%%%%%%%%%%%%%%%%%%%%%%%%%%%%%%%%%%%%%
11783A%%%%%%%%%%%%%%%%%%%%%%%%%%%%%%%%%%%%%%%%%%%%%%%%%%%%%%%%%%%%%%%%%%%%%%
11853A%%%%%%%%%%%%%%%%%%%%%%%%%%%%%%%%%%%%%%%%%%%%%%%%%%%%%%%%%%%%%%%%%%%%%%
11923A%%%%%%%%%%%%%%%%%%%%%%%%%%%%%%%%%%%%%%%%%%%%%%%%%%%%%%%%%%%%%%%%%%%%%%
11993A%%%%%%%%%%%%%%%%%%%%%%%%%%%%%%%%%%%%%%%%%%%%%%%%%%%%%%%%%%%%%%%%%%%%%%
12063A%%%%%%%%%%%%%%%%%%%%%%%%%%%%%%%%%%%%%%%%%%%%%%%%%%%%%%%%%%%%%%%%%%%%%%
12133A%%%%%%%%%%%%%%%%%%%%%%%%%%%%%%%%%%%%%%%%%%%%%%%%%%%%%%%%%%%%%%%%%%%%%%
12203A%%%%%%%%%%%%%%%%%%%%%%%%%%%%%%%%%%%%%%%%%%%%%%%%%%%%%%%%%%%%%%%%%%%%%%
12273A%%%%%%%%%%%%%%%%%%%%%%%%%%%%%%%%%%%%%%%%%%%%%%%%%%%%%%%%%%%%%%%%%%%%%%
12343A%%%%%%%%%%%%%%%%%%%%%%%%%%%%%%%%%%%%%%%%%%%%%%%%%%%%%%%%%%%%%%%%%%%%%%
12413A%%%%%%%%%%%%%%%%%%%%%%%%%%%%%%%%%%%%%%%%%%%%%%%%%%%%%%%%%%%%%%%%%%%%%%
12483A%%%%%%%%%%%%%%%%%%%%%%%%%%%%%%%%%%%%%%%%%%%%%%%%%%%%%%%%%%%%%%%%%%%%%%
12553A%%%%%%%%%%%%%%%%%%%%%%%%%%%%%%%%%%%%%%%%%%%%%%%%%%%%%%%%%%%%%%%%%%%%%%
12623A%%%%%%%%%%%%%%%%%%%%%%%%%%%%%%%%%%%%%%%%%%%%%%%%%%%%%%%%%%%%%%%%%%%%%%
12693A%%%%%%%%%%%%%%%%%%%%%%%%%%%%%%%%%%%%%%%%%%%%%%%%%%%%%%%%%%%%%%%%%%%%%%
12763A%%%%%%%%%%%%%%%%%%%%%%%%%%%%%%%%%%%%%%%%%%%%%%%%%%%%%%%%%%%%%%%%%%%%%%
12833A%%%%%%%%%%%%%%%%%%%%%%%%%%%%%%%%%%%%%%%%%%%%%%%%%%%%%%%%%%%%%%%%%%%%%%
12903A%%%%%%%%%%%%%%%%%%%%%%%%%%%%%%%%%%%%%%%%%%%%%%%%%%%%%%%%%%%%%%%%%%%%%%
12973A%%%%%%%%%%%%%%%%%%%%%%%%%%%%%%%%%%%%%%%%%%%%%%%%%%%%%%%%%%%%%%%%%%%%%%
13043A%%%%%%%%%%%%%%%%%%%%%%%%%%%%%%%%%%%%%%%%%%%%%%%%%%%%%%%%%%%%%%%%%%%%%%
13113A%%%%%%%%%%%%%%%%%%%%%%%%%%%%%%%%%%%%%%%%%%%%%%%%%%%%%%%%%%%%%%%%%%%%%%
13183A%%%%%%%%%%%%%%%%%%%%%%%%%%%%%%%%%%%%%%%%%%%%%%%%%%%%%%%%%%%%%%%%%%%%%%
13253A%%%%%%%%%%%%%%%%%%%%%%%%%%%%%%%%%%%%%%%%%%%%%%%%%%%%%%%%%%%%%%%%%%%%%%
13323A%%%%%%%%%%%%%%%%%%%%%%%%%%%%%%%%%%%%%%%%%%%%%%%%%%%%%%%%%%%%%%%%%%%%%%
13393A%%%%%%%%%%%%%%%%%%%%%%%%%%%%%%%%%%%%%%%%%%%%%%%%%%%%%%%%%%%%%%%%%%%%%%
13463A%%%%%%%%%%%%%%%%%%%%%%%%%%%%%%%%%%%%%%%%%%%%%%%%%%%%%%%%%%%%%%%%%%%%%%
13533A%%%%%%%%%%%%%%%%%%%%%%%%%%%%%%%%%%%%%%%%%%%%%%%%%%%%%%%%%%%%%%%%%%%%%%
13603A%%%%%%%%%%%%%%%%%%%%%%%%%%%%%%%%%%%%%%%%%%%%%%%%%%%%%%%%%%%%%%%%%%%%%%
13673A%%%%%%%%%%%%%%%%%%%%%%%%%%%%%%%%%%%%%%%%%%%%%%%%%%%%%%%%%%%%%%%%%%%%%%
13743A%%%%%%%%%%%%%%%%%%%%%%%%%%%%%%%%%%%%%%%%%%%%%%%%%%%%%%%%%%%%%%%%%%%%%%
13813A%%%%%%%%%%%%%%%%%%%%%%%%%%%%%%%%%%%%%%%%%%%%%%%%%%%%%%%%%%%%%%%%%%%%%%
13883A%%%%%%%%%%%%%%%%%%%%%%%%%%%%%%%%%%%%%%%%%%%%%%%%%%%%%%%%%%%%%%%%%%%%%%
13953A%%%%%%%%%%%%%%%%%%%%%%%%%%%%%%%%%%%%%%%%%%%%%%%%%%%%%%%%%%%%%%%%%%%%%%
14023A%%%%%%%%%%%%%%%%%%%%%%%%%%%%%%%%%%%%%%%%%%%%%%%%%%%%%%%%%%%%%%%%%%%%%%
14093A%%%%%%%%%%%%%%%%%%%%%%%%%%%%%%%%%%%%%%%%%%%%%%%%%%%%%%%%%%%%%%%%%%%%%%
14163A%%%%%%%%%%%%%%%%%%%%%%%%%%%%%%%%%%%%%%%%%%%%%%%%%%%%%%%%%%%%%%%%%%%%%%
14233A%%%%%%%%%%%%%%%%%%%%%%%%%%%%%%%%%%%%%%%%%%%%%%%%%%%%%%%%%%%%%%%%%%%%%%
14303A%%%%%%%%%%%%%%%%%%%%%%%%%%%%%%%%%%%%%%%%%%%%%%%%%%%%%%%%%%%%%%%%%%%%%%
14373A%%%%%%%%%%%%%%%%%%%%%%%%%%%%%%%%%%%%%%%%%%%%%%%%%%%%%%%%%%%%%%%%%%%%%%
14443A%%%%%%%%%%%%%%%%%%%%%%%%%%%%%%%%%%%%%%%%%%%%%%%%%%%%%%%%%%%%%%%%%%%%%%
14513A%%%%%%%%%%%%%%%%%%%%%%%%%%%%%%%%%%%%%%%%%%%%%%%%%%%%%%%%%%%%%%%%%%%%%%
14583A%%%%%%%%%%%%%%%%%%%%%%%%%%%%%%%%%%%%%%%%%%%%%%%%%%%%%%%%%%%%%%%%%%%%%%
14653A%%%%%%%%%%%%%%%%%%%%%%%%%%%%%%%%%%%%%%%%%%%%%%%%%%%%%%%%%%%%%%%%%%%%%%
14723A%%%%%%%%%%%%%%%%%%%%%%%%%%%%%%%%%%%%%%%%%%%%%%%%%%%%%%%%%%%%%%%%%%%%%%
14793A%%%%%%%%%%%%%%%%%%%%%%%%%%%%%%%%%%%%%%%%%%%%%%%%%%%%%%%%%%%%%%%%%%%%%%
14863A%%%%%%%%%%%%%%%%%%%%%%%%%%%%%%%%%%%%%%%%%%%%%%%%%%%%%%%%%%%%%%%%%%%%%%
14933A%%%%%%%%%%%%%%%%%%%%%%%%%%%%%%%%%%%%%%%%%%%%%%%%%%%%%%%%%%%%%%%%%%%%%%
15003A%%%%%%%%%%%%%%%%%%%%%%%%%%%%%%%%%%%%%%%%%%%%%%%%%%%%%%%%%%%%%%%%%%%%%%
15073A%%%%%%%%%%%%%%%%%%%%%%%%%%%%%%%%%%%%%%%%%%%%%%%%%%%%%%%%%%%%%%%%%%%%%%
15143A%%%%%%%%%%%%%%%%%%%%%%%%%%%%%%%%%%%%%%%%%%%%%%%%%%%%%%%%%%%%%%%%%%%%%%
15213A%%%%%%%%%%%%%%%%%%%%%%%%%%%%%%%%%%%%%%%%%%%%%%%%%%%%%%%%%%%%%%%%%%%%%%
15283A%%%%%%%%%%%%%%%%%%%%%%%%%%%%%%%%%%%%%%%%%%%%%%%%%%%%%%%%%%%%%%%%%%%%%%
15353A%%%%%%%%%%%%%%%%%%%%%%%%%%%%%%%%%%%%%%%%%%%%%%%%%%%%%%%%%%%%%%%%%%%%%%
15423A%%%%%%%%%%%%%%%%%%%%%%%%%%%%%%%%%%%%%%%%%%%%%%%%%%%%%%%%%%%%%%%%%%%%%%
15493A%%%%%%%%%%%%%%%%%%%%%%%%%%%%%%%%%%%%%%%%%%%%%%%%%%%%%%%%%%%%%%%%%%%%%%
15563A%%%%%%%%%%%%%%%%%%%%%%%%%%%%%%%%%%%%%%%%%%%%%%%%%%%%%%%%%%%%%%%%%%%%%%
15633A%%%%%%%%%%%%%%%%%%%%%%%%%%%%%%%%%%%%%%%%%%%%%%%%%%%%%%%%%%%%%%%%%%%%%%
15703A%%%%%%%%%%%%%%%%%%%%%%%%%%%%%%%%%%%%%%%%%%%%%%%%%%%%%%%%%%%%%%%%%%%%%%
15773A%%%%%%%%%%%%%%%%%%%%%%%%%%%%%%%%%%%%%%%%%%%%%%%%%%%%%%%%%%%%%%%%%%%%%%
15843A%%%%%%%%%%%%%%%%%%%%%%%%%%%%%%%%%%%%%%%%%%%%%%%%%%%%%%%%%%%%%%%%%%%%%%
15913A%%%%%%%%%%%%%%%%%%%%%%%%%%%%%%%%%%%%%%%%%%%%%%%%%%%%%%%%%%%%%%%%%%%%%%
15983A%%%%%%%%%%%%%%%%%%%%%%%%%%%%%%%%%%%%%%%%%%%%%%%%%%%%%%%%%%%%%%%%%%%%%%
16053A%%%%%%%%%%%%%%%%%%%%%%%%%%%%%%%%%%%%%%%%%%%%%%%%%%%%%%%%%%%%%%%%%%%%%%
16123A%%%%%%%%%%%%%%%%%%%%%%%%%%%%%%%%%%%%%%%%%%%%%%%%%%%%%%%%%%%%%%%%%%%%%%
16193A%%%%%%%%%%%%%%%%%%%%%%%%%%%%%%%%%%%%%%%%%%%%%%%%%%%%%%%%%%%%%%%%%%%%%%
16263A%%%%%%%%%%%%%%%%%%%%%%%%%%%%%%%%%%%%%%%%%%%%%%%%%%%%%%%%%%%%%%%%%%%%%%
16333A%%%%%%%%%%%%%%%%%%%%%%%%%%%%%%%%%%%%%%%%%%%%%%%%%%%%%%%%%%%%%%%%%%%%%%
16403A%%%%%%%%%%%%%%%%%%%%%%%%%%%%%%%%%%%%%%%%%%%%%%%%%%%%%%%%%%%%%%%%%%%%%%
16473A%%%%%%%%%%%%%%%%%%%%%%%%%%%%%%%%%%%%%%%%%%%%%%%%%%%%%%%%%%%%%%%%%%%%%%
16543A%%%%%%%%%%%%%%%%%%%%%%%%%%%%%%%%%%%%%%%%%%%%%%%%%%%%%%%%%%%%%%%%%%%%%%
16613A%%%%%%%%%%%%%%%%%%%%%%%%%%%%%%%%%%%%%%%%%%%%%%%%%%%%%%%%%%%%%%%%%%%%%%
16683A%%%%%%%%%%%%%%%%%%%%%%%%%%%%%%%%%%%%%%%%%%%%%%%%%%%%%%%%%%%%%%%%%%%%%%
16753A%%%%%%%%%%%%%%%%%%%%%%%%%%%%%%%%%%%%%%%%%%%%%%%%%%%%%%%%%%%%%%%%%%%%%%
16823A%%%%%%%%%%%%%%%%%%%%%%%%%%%%%%%%%%%%%%%%%%%%%%%%%%%%%%%%%%%%%%%%%%%%%%
16893A%%%%%%%%%%%%%%%%%%%%%%%%%%%%%%%%%%%%%%%%%%%%%%%%%%%%%%%%%%%%%%%%%%%%%%
16963A%%%%%%%%%%%%%%%%%%%%%%%%%%%%%%%%%%%%%%%%%%%%%%%%%%%%%%%%%%%%%%%%%%%%%%
17033A%%%%%%%%%%%%%%%%%%%%%%%%%%%%%%%%%%%%%%%%%%%%%%%%%%%%%%%%%%%%%%%%%%%%%%
17103A%%%%%%%%%%%%%%%%%%%%%%%%%%%%%%%%%%%%%%%%%%%%%%%%%%%%%%%%%%%%%%%%%%%%%%
17173A%%%%%%%%%%%%%%%%%%%%%%%%%%%%%%%%%%%%%%%%%%%%%%%%%%%%%%%%%%%%%%%%%%%%%%
17243A%%%%%%%%%%%%%%%%%%%%%%%%%%%%%%%%%%%%%%%%%%%%%%%%%%%%%%%%%%%%%%%%%%%%%%
17313A%%%%%%%%%%%%%%%%%%%%%%%%%%%%%%%%%%%%%%%%%%%%%%%%%%%%%%%%%%%%%%%%%%%%%%
17383A%%%%%%%%%%%%%%%%%%%%%%%%%%%%%%%%%%%%%%%%%%%%%%%%%%%%%%%%%%%%%%%%%%%%%%
17453A%%%%%%%%%%%%%%%%%%%%%%%%%%%%%%%%%%%%jJ%%%%%%%%%%%%%%%%%%%%%%%%%%%%%%%%
17523A%%%%%%%%%%%%%%%%%%%%%%%%%%%%%%%%%%%%%%%%%%%%%%%%%%%%%%%%%%%%%%%%%%%%%%
17593A%%%%%%%%%%%%%%%%%%%%%%%%%%%%%%%%%%%%%%%%%%%%%%%%%%%%%%%%%%%jJ%%%%%%%%%
17663A%%%%%%%%%%%%%%%%%%%%%%%%%%%%%jJ%%%%%%%%%%%%%%%%%%%%%%%%%%%%%%%%%%%%%%%
17733A%%%%%%%%%%%%%%%%%%%%%%%%%%%%%%%%%%%%%%%%%%%%%%%%%%%%%%%%%%%%%%%%%%%%%%
17803A%%%%%%%%%%%%%%%%%%%%%%%%%%%%%%%%%%%%%%%%%%%%%%%%%%%%%%%%%%%%%%%%%%%%%%
17873A%%%%%%%%%%%%%%%%%%%%%%%%%%%%%%%%%%%%%%%%%%%%%%%%%%jJ%%%%%%%%%%%%%%%%%j
17943@%%J%%%%%%%jJ%%%%%%%%%%%%%%%%%%%%%%%%%%%%%%%%%%%%%%%%%%%%%%%%%%%%%%%%%%
18013A%%%%%%%%%%%%%%%%%%%%%%%%%%%%%%%%%%%%%%%%%%%%%%%%%%%%%%%%%%%%%%%%%%%%%%
18083A%%%%%%%%%%%%%%%%%%%%%%%%%%%%%%%%%%%%%%%%%%%%%%%%%%%%%%%%%%%%%%%%%%%%%%
18153A%%%%%%%%%%%%%%%%%%%%%%%%%%%%%%%%%%%%%%%%jJ%%%%%%%%%%jJ%%%%%%%%%%%%%%%%
18223A%%%%%%%%%%%%%%%%%%%%%%%%%%%%%%%%%%%%%%%%%%%%%%%%%%%%%%%%%%%%%%%%%%%%%%
18293A%%%%%%%%%%%%%%%%%%%%%%%%%%%%%j%J%%%%%%%%%%%%%%%%%%%%%%%%%%%%%%%%%%%%%%
18363A%%%%%%%%%%%%jJ%%%%%%%%%%%%%%%%%%%%%%%%%%%%%%%%%%%%%%%%%%%jJ%%%%%%%%%%%
18433A%%%%%%%%%%%%%%%%%%%jJ%%%%%%%%%%%%%%%%%%%%%%%%%%%%%%%%%%%%%%%%%%%%%%%%%
18503AjJj%J%jJj%J%%%j%J%%%j%J%%%%%%%%%%%jJ%%%%%%%%%%%%%%%%%%%%%%%%%%j%J%%%%j
18573@J%%%j%%J%j%%Jj%%%%Jj%%%Jj%%%Jj%%%%J%%%%j%%%JjJ%%%%j%%%%%Jj%%JjJ%jJjJ%j
18643@J%%%%j%%J%%%%%%%%%%%%%%%%%%%%%%%%%%%%%%%%%%%%%%%%%%%%%%%%%%j%J%%%%%%%%
18713A%%%%%%%%%%jJ%%%%%%%%%%jJ%%%%%%%%%%%%%%%jJ%%%jJj%J%j%J%%%%%%%%jJjJ%jJ%%
18783Aj%J%%%%%%%%jJ%%%%%%%%%%%%%%jJ%%%%%%%%%%%%%%%%%%%%%%%%%%%%%jJ%%jJ%%j%%J
18853A%%%%%%jJ%%%%%%%%%%%%%%%%%%j%%%%JjJj%%Jj%%%%%%%Jj%%%%%Jj%%%%J%%%j%Jj%%%
18923@%%%%%J%%j%%%%%%%%Jj%J%jJ%%%jJ%%%jJ%j%%%J%j%J%%j%J%%j%J%%%%%%%%%%%%%%%j
18993@%J%jJ%j%%%%%%%J%%%%%%%%%%%%%j%%%%Jj%J%j%%%J%%%%%%j%%%%J%%j%%J%jJ%%j%%J
19063AjJ%j%%J%jJjJ%jJjJ%jJj%%%Jj%J%jJj%J%%j%%%JjJjJj%%%%%%%%J%j%%%Jj%%%%%%%%
19133@%%%%%%%%%%%%%%%%%%%%%J%j%%J%%%jJ%jJ%jJ%%j%%J%%%%jJ%%j%%J%%%%%%jJ%%%%%%
19203A%%%%%%%%%%%%%%jJjJ%%%%j%%%Jj%Jj%Jj%%%%%%%%J%j%J%%%%%%%%%%%jJjJ%%%jJ%%%
19273A%jJ%%jJ%%j%J%%%%%%%%jJ%%j%J%j%%J%%%jJj%J%%%%%jJj%%%%%%Jj%%%%%%%%%%%%%%
19343@%%%%%%%%%%%%%%%%%%%%Jj%%%%%%%%%%%%%%Jj%%J%j%%%%%%%%%%%%%%%%%Jj%%%%%%%%
19413@%%%%J%jJ%%%%%%j%J%%%%%%jJjJ%jJ%%%jJ%%j%JjJj%%Jj%%JjJj%%J%j%J%%%%%%j%%%
19483@%%%%%%%%%%%%%%%%%%%%%Jj%Jj%%%%%%%%%%%%%%%%%%%%%%%%%%%%%%%%%%Jj%%%%%%%%
19553@%%%%Jj%%Jj%%%%%%%%%%%%Jj%%%JjJ%j%%%%%%%%%%%%%%%%Jj%%J%j%%%%%%%%J%j%%%%
19623@%%%%%%%%%%%%%%%%%JjJ%%%%j%%%J%j%%%%%%%%J%j%%%%Jj%%%%%J%%j%%%%%%%%%%%%%
19693@Jj%%%%%%%%%%%%%%%%%%%%%%%%Jj%%%%J%jJj%J%j%%%%%%%%%%%%%%J%%j%%%%%%%%%%%
19763@%%%%%%%%%%%Jj%%%%%%%%%%%%%%%%%%%%%%%%%%%%%%%%%%%%%%%%%%%%%%%%%%%%%%%%%
19833@%%%%Jj%%%%%%%%%Jj%Jj%%%%%%%%%%%%%%%%%%%%%%Jj%%%%%%%%%%%%%%%%%%%%%%%%%%
19903@%%%%%%%%%%%%%%%%%%%%%%%%%%%%%JjJ%%j%%%%%%%Jj%%%%%%%%%%Jj%%%%%%%%%Jj%%J
19973A%j%%%%%%%%%%%%%%%%%%%%%%%%%%%%%Jj%%%%%%%%%%%%%%%%%%%%%%%%%%%%%%%%%%%%%
20043@%%%%%%%%%%%%%%%%%%%%%%%%%%%%%%%%%%%%%%%%%%%%%%%%%%%%%J%j%%%%%Jj%%%%%%%
20113@%%%%%Jj%%%%%%%%%%%%%%%%%%%%%%%%%%%%%%%%%%%%%%%%%%%%%%%%%%%%%%%%%%%%%%%
20183@%%%%%%%%%%%%%%%%%%%%%%%%%%%%%%%%%%%%%%%%%%%%%%%%%%%%%%%%%%%%%%%%%%Jj%%
20253@%%%%%%Jj%%%Jj%%J%j%%%%%%%%%%%Jj%%%%%%%%%%%%%%%%%%%%%%%%%%%%%%%%%%%%%%%
20323@%%%%%%Jj%%%%%%%%%%%%%%%%%%%%%%%%%%%%%%%%%%%%%%%%%%%%%%%%%%%%%%%%%%%%%%
20393@%%%%%%%%%%%%%%%%%%%%%%%%%%%%%%%%%%%%%%%%%%%%%%%%%%%%%%%%%%%%%%%%%%%%%%
20463@%%%%%%%%%%%%%%%%%%%%%%%%%%%%%%%%%%%%%%%%%%%%%%%%%%%%%%%%%%%%%%%%%%%%%%
20533@%%%%%%%%%%%%%%%%%%%%%%%%%%%%%%%%%%%%%%%%%%%%%%%%%%%%%%%%%%%%%%%%%%%%%%
20603@%%%%%%%%%%%%%%%%%%%%%%%%%%%%%%%%%%%%%%%%%%%%%%%%%%%%%%%%%%%%%%%%%%%%%%
20673@%%%%%%%%%%%%%%%%%%%%%%%%%%%%%%%%%%%%%%%%%%%%%%%%%%%%%%%%%%%%%J%j%%%%%%
20743@%%%%%%%%%%%%%%%%%Jj%%%%%%%%%%%%%%%%%%%%%%%%%%%%%%%%%%%%%%%%%%%%%%%%%%%
20813@%%%%%%%%%%%%%%%%%%%%%%%%%%%%%%%%%%%%%%%%%%%%%%%%%%%%%%%%%%%%%%%%%%%%%%
20883@%%%%%%%%%%%%%%%%%%%%%%%%%%%%%Jj%%%%%%%%%%%%%%%%%%%%%%%%%%%%%%%%%%%%%%%
20953@%%%%%%%%%%%%%%%Jj%%%%%%%%%%%%%%%%%%%%%%%%%%%%%%%%%%%%%%%%%%%%%%%%%%%%%
21023@%%%%%%%%%%%%%%%%%%%%%%%%%%%%%%%%%%%%%%%%%%%%%%%%%%%%%%%%%%%%%%%%%%%%%%
21093@%%%%%%%%%%%%%%%%%%%%%%%%%%%%%%%%%%%%%%%%%%%%%%%%%%%%%%%%%%%%%%%%%%%%%%
21163@%%%%%%%%%%%%%%%%%%%%%%%%%%%%%%%%%%%%%%%%%%%%%%%%%%%%%%%%%%%%%%%%%%%%%%
21233@%%%%%%%%%%%%%%%%%%%%%%%%%%%%%%%%%%%%%%%%%%%%%%%%%%%%%%%%%%%%%%%%%%%%%%
21303@%%%%%%%%%%%%%%%%%%%%%%%%%%%%%%%%%%%%%%%%%%%%%%%%%%%%%%%%%%%%%%%%%%%%%%
21373@%%%%%%%%%%%%%%%%%%%%%%%%%%%%%%%%%%%%%%%%%%%%%%%%%%%%%%%%%%%%%%%%%%%%%%
21443@%%%%%%%%%%%%%%%%%%%%%%%%%%%%%%%%%%%%%%%%%%%%%%%%%%%%%%%%%%%%%%%%%%%%%%
21513@%%%%%%%%%%%%%%%%%%%%%%%%%%%%%%%%%%%%%%%%%%%%%%%%%%%%%%%%%%%%%%%%%%%%%%
21583@%%%%%%%%%%%%%%%%%%%%%%%%%%%%%%%%%%%%%%%%%%%%%%%%%%%%%%%%%%%%%%%%%%%%%%
21653@%%%%%%%%%%%%%%%%%%%%%%%%%%%%%%%%%%%%%%%%%%%%%%%%%%%%%%%%%%%%%%%%%%%%%%
21723@%%%%%%%%%%%%%%%%%%%%%%%%%%%%%%%%%%%%%%%%%%%%%%%%%%%%%%%%%%%%%%%%%%%%%%
21793@%%%%%%%%%%%%%%%%%%%%%%%%%%%%%%%%%%%%%%%%%%%%%%%%%%%%%%%%%%%%%%%%%%%%%%
21863@%%%%%%%%%%%%%%%%%%%%%%%%%%%%%%%%%%%%%%%%%%%%%%%%%%%%%%%%%%%%%%%%%%%%%%
21933@%%%%%%%%%%%%%%%%%%%%%%%%%%%%%%%%%%%%%%%%%%%%%%%%%%%%%%%%%%%%%%%%%%%%%%
22003@%%%%%%%%%%%%%%%%%%%%%%%%%%%%%%%%%%%%%%%%%%%%%%%%%%%%%%%%%%%%%%%%%%%%%%
22073@%%%%%%%%%%%%%%%%%%%%%%%%%%%%%%%%%%%%%%%%%%%%%%%%%%%%%%%%%%%%%%%%%%%%%%
22143@%%%%%%%%%%%%%%%%%%%%%%%%%%%%%%%%%%%%%%%%%%%%%%%%%%%%%%%%%%%%%%%%%%%%%%
22213@%%%%%%%%%%%%%%%%%%%%%%%%%%%%%%%%%%%%%%%%%%%%%%%%%%%%%%%%%%%%%%%%%%%%%%
22283@%%%%%%%%%%%%%%%%%%%%%%%%%%%%%%%%%%%%%%%%%%%%%%%%%%%%%%%%%%%%%%%%%%%%%%
22353@%%%%%%%%%%%%%%%%%%%%%%%%%%%%%%%%%%%%%%%%%%%%%%%%%%%%%%%%%%%%%%%%%%%%%%
22423@%%%%%%%%%%%%%%%%%%%%%%%%%%%%%%%%%%%%%%%%%%%%%%%%%%%%%%%%%%%%%%%%%%%%%%
22493@%%%%%%%%%%%%%%%%%%%%%%%%%%%%%%%%%%%%%%%%%%%%%%%%%%%%%%%%%%%%%%%%%%%%%%
22563@%%%%%%%%%%%%%%%%%%%%%%%%%%%%%%%%%%%%%%%%%%%%%%%%%%%%%%%%%%%%%%%%%%%%%%
22633@%%%%%%%%%%%%%%%%%%%%%%%%%%%%%%%%%%%%%%%%%%%%%%%%%%%%%%%%%%%%%%%%%%%%%%
22703@%%%%%%%%%%%%%%%%%%%%%%%%%%%%%%%%%%%%%%%%%%%%%%%%%%%%%%%%%%%%%%%%%%%%%%
22773@%%%%%%%%%%%%%%%%%%%%%%%%%%%%%%%%%%%%%%%%%%%%%%%%%%%%%%%%%%%%%%%%%%%%%%
22843@%%%%%%%%%%%%%%%%%%%%%%%%%%%%%%%%%%%%%%%%%%%%%%%%%%%%%%%%%%%%%%%%%%%%%%
22913@%%%%%%%%%%%%%%%%%%%%%%%%%%%%%%%%%%%%%%%%%%%%%%%%%%%%%%%%%%%%%%%%%%%%%%
22983@%%%%%%%%%%%%%%%%%%%%%%%%%%%%%%%%%%%%%%%%%%%%%%%%%%%%%%%%%%%%%%%%%%%%%%
23053@%%%%%%%%%%%%%%%%%%%%%%%%%%%%%%%%%%%%%%%%%%%%%%%%%%%%%%%%%%%%%%%%%%%%%%
23123@%%%%%%%%%%%%%%%%%%%%%%%%%%%%%%%%%%%%%%%%%%%%%%%%%%%%%%%%%%%%%%%%%%%%%%
23193@%%%%%%%%%%%%%%%%%%%%%%%%%%%%%%%%%%%%%%%%%%%%%%%%%%%%%%%%%%%%%%%%%%%%%%
23263@%%%%%%%%%%%%%%%%%%%%%%%%%%%%%%%%%%%%%%%%%%%%%%%%%%%%%%%%%%%%%%%%%%%%%%
23333@%%%%%%%%%%%%%%%%%%%%%%%%%%%%%%%%%%%%%%%%%%%%%%%%%%%%%%%%%%%%%%%%%%%%%%
23403@%%%%%%%%%%%%%%%%%%%%%%%%%%%%%%%%%%%%%%%%%%%%%%%%%%%%%%%%%%%%%%%%%%%%%%
23473@%%%%%%%%%%%%%%%%%%%%%%%%%%%%%%%%%%%%%%%%%%%%%%%%%%%%%%%%%%%%%%%%%%%%%%
23543@%%%%%%%%%%%%%%%%%%%%%%%%%%%%%%%%%%%%%%%%%%%%%%%%%%%%%%%%%%%%%%%%%%%%%%
23613@%%%%%%%%%%%%%%%%%%%%%%%%%%%%%%%%%%%%%%%%%%%%%%%%%%%%%%%%%%%%%%%%%%%%%%
23683@%%%%%%%%%%%%%%%%%%%%%%%%%%%%%%%%%%%%%%%%%%%%%%%%%%%%%%%%%%%%%%%%%%%%%%
23753@%%%%%%%%%%%%%%%%%%%%%%%%%%%%%%%%%%%%%%%%%%%%%%%%%%%%%%%%%%%%%%%%%%%%%%
23823@%%%%%%%%%%%%%%%%%%%%%%%%%%%%%%%%%%%%%%%%%%%%%%%%%%%%%%%%%%%%%%%%%%%%%%
23893@%%%%%%%%%%%%%%%%%%%%%%%%%%%%%%%%%%%%%%%%%%%%%%%%%%%%%%%%%%%%%%%%%%%%%%
23963@%%%%%%%%%%%%%%%%%%%%%%%%%%%%%%%%%%%%%%%%%%%%%%%%%%%%%%%%%%%%%%%%%%%%%%
24033@%%%%%%%%%%%%%%%%%%%%%%%%%%%%%%%%%%%%%%%%%%%%%%%%%%%%%%%%%%%%%%%%%%%%%%
24103@%%%%%%%%%%%%%%%%%%%%%%%%%%%%%%%%%%%%%%%%%%%%%%%%%%%%%%%%%%%%%%%%%%%%%%
24173@%%%%%%%%%%%%%%%%%%%%%%%%%%%%%%%%%%%%%%%%%%%%%%%%%%%%%%%%%%%%%%%%%%%%%%
24243@%%%%%%%%%%%%%%%%%%%%%%%%%%%%%%%%%%%%%%%%%%%%%%%%%%%%%%%%%%%%%%%%%%%%%%
24313@%%%%%%%%%%%%%%%%%%%%%%%%%%%%%%%%%%%%%%%%%%%%%%%%%%%%%%%%%%%%%%%%%%%%%%
24383@%%%%%%%%%%%%%%%%%%%%%%%%%%%%%%%%%%%%%%%%%%%%%%%%%%%%%%%%%%%%%%%%%%%%%%
24453@%%%%%%%%%%%%%%%%%%%%%%%%%%%%%%%%%%%%%%%%%%%%%%%%%%%%%%%%%%%%%%%%%%%%%%
24523@%%%%%%%%%%%%%%%%%%%%%%%%%%%%%%%%%%%%%%%%%%%%%%%%%%%%%%%%%%%%%%%%%%%%%%
24593@%%%%%%%%%%%%%%%%%%%%%%%%%%%%%%%%%%%%%%%%%%%%%%%%%%%%%%%%%%%%%%%%%%%%%%
24663@%%%%%%%%%%%%%%%%%%%%%%%%%%%%%%%%%%%%%%%%%%%%%%%%%%%%%%%%%%%%%%%%%%%%%%
24733@%%%%%%%%%%%%%%%%%%%%%%%%%%%%%%%%%%%%%%%%%%%%%%%%%%%%%%%%%%%%%%%%%%%%%%
24803@%%%%%%%%%%%%%%%%%%%%%%%%%%%%%%%%%%%%%%%%%%%%%%%%%%%%%%%%%%%%%%%%%%%%%%
24873@%%%%%%%%%%%%%%%%%%%%%%%%%%%%%%%%%%%%%%%%%%%%%%%%%%%%%%%%%%%%%%%%%%%%%%
24943@%%%%%%%%%%%%%%%%%%%%%%%%%%%%%%%%%%%%%%%%%%%%%%%%%%%%%%%%%%%%%%%%%%%%%%
25013@%%%%%%%%%%%%%%%%%%%%%%%%%%%%%%%%%%%%%%%%%%%%%%%%%%%%%%%%%%%%%%%%%%%%%%
25083@%%%%%%%%%%%%%%%%%%%%%%%%%%%%%%%%%%%%%%%%%%%%%%%%%%%%%%%%%%%%%%%%%%%%%%
25153@%%%%%%%%%%%%%%%%%%%%%%%%%%%%%%%%%%%%%%%%%%%%%%%%%%%%%%%%%%%%%%%%%%%%%%
25223@%%%%%%%%%%%%%%%%%%%%%%%%%%%%%%%%%%%%%%%%%%%%%%%%%%%%%%%%%%%%%%%%%%%%%%
25293@%%%%%%%%%%%%%%%%%%%%%%%%%%%%%%%%%%%%%%%%%%%%%%%%%%%%%%%%%%%%%%%%%%%%%%
25363@%%%%%%%%%%%%%%%%%%%%%%%%%%%%%%%%%%%%%%%%%%%%%%%%%%%%%%%%%%%%%%%%%%%%%%
25433@%%%%%%%%%%%%%%%%%%%%%%%%%%%%%%%%%%%%%%%%%%%%%%%%%%%%%%%%%%%%%%%%%%%%%%
25503@%%%%%%%%%%%%%%%%%%%%%%%%%%%%%%%%%%%%%%%%%%%%%%%%%%%%%%%%%%%%%%%%%%%%%%
25573@%%%%%%%%%%%%%%%%%%%%%%%%%%%%%%%%%%%%%%%%%%%%%%%%%%%%%%%%%%%%%%%%%%%%%%
25643@%%%%%%%%%%%%%%%%%%%%%%%%%%%%%%%%%%%%%%%%%%%%%%%%%%%%%%%%%%%%%%%%%%%%%%
25713@%%%%%%%%%%%%%%%%%%%%%%%%%%%%%%%%%%%%%%%%%%%%%%%%%%%%%%%%%%%%%%%%%%%%%%
25783@%%%%%%%%%%%%%%%%%%%%%%%%%%%%%%%%%%%%%%%%%%%%%%%%%%%%%%%%%%%%%%%%%%%%%%
25853@%%%%%%%%%%%%%%%%%%%%%%%%%%%%%%%%%%%%%%%%%%%%%%%%%%%%%%%%%%%%%%%%%%%%%%
25923@%%%%%%%%%%%%%%%%%%%%%%%%%%%%%%%%%%%%%%%%%%%%%%%%%%%%%%%%%%%%%%%%%%%%%%
25993@%%%%%%%%%%%%%%%%%%%%%%%%%%%%%%%%%%%%%%%%%%%%%%%%%%%%%%%%%%%%%%%%%%%%%%
26063@%%%%%%%%%%%%%%%%%%%%%%%%%%%%%%%%%%%%%%%%%%%%%%%%%%%%%%%%%%%%%%%%%%%%%%
26133@%%%%%%%%%%%%%%%%%%%%%%%%%%%%%%%%%%%%%%%%%%%%%%%%%%%%%%%%%%%%%%%%%%%%%%
26203@%%%%%%%%%%%%%%%%%%%%%%%%%%%%%%%%%%%%%%%%%%%%%%%%%%%%%%%%%%%%%%%%%%%%%%
26273@%%%%%%%%%%%%%%%%%%%%%%%%%%%%%%%%%%%%%%%%%%%%%%%%%%%%%%%%%%%%%%%%%%%%%%
26343@%%%%%%%%%%%%%%%%%%%%%%%%%%%%%%%%%%%%%%%%%%%%%%%%%%%%%%%%%%%%%%%%%%%%%%
26413@%%%%%%%%%%%%%%%%%%%%%%%%%%%%%%%%%%%%%%%%%%%%%%%%%%%%%%%%%%%%%%%%%%%%%%
26483@%%%%%%%%%%%%%%%%%%%%%%%%%%%%%%%%%%%%%%%%%%%%%%%%%%%%%%%%%%%%%%%%%%%%%%
26553@%%%%%%%%%%%%%%%%%%%%%%%%%%%%%%%%%%%%%%%%%%%%%%%%%%%%%%%%%%%%%%%%%%%%%%
26623@%%%%%%%%%%%%%%%%%%%%%%%%%%%%%%%%%%%%%%%%%%%%%%%%%%%%%%%%%%%%%%%%%%%%%%
26693@%%%%%%%%%%%%%%%%%%%%%%%%%%%%%%%%%%%%%%%%%%%%%%%%%%%%%%%%%%%%%%%%%%%%%%
26763@%%%%%%%%%%%%%%%%%%%%%%%%%%%%%%%%%%%%%%%%%%%%%%%%%%%%%%%%%%%%%%%%%%%%%%
26833@%%%%%%%%%%%%%%%%%%%%%%%%%%%%%%%%%%%%%%%%%%%%%%%%%%%%%%%%%%%%%%%%%%%%%%
26903@%%%%%%%%%%%%%%%%%%%%%%%%%%%%%%%%%%%%%%%%%%%%%%%%%%%%%%%%%%%%%%%%%%%%%%
26973@%%%%%%%%%%%%%%%%%%%%%%%%%%%%%%%%%%%%%%%%%%%%%%%%%%%%%%%%%%%%%%%%%%%%%%
27043@%%%%%%%%%%%%%%%%%%%%%%%%%%%%%%%%%%%%%%%%%%%%%%%%%%%%%%%%%%%%%%%%%%%%%%
27113@%%%%%%%%%%%%%%%%%%%%%%%%%%%%%%%%%%%%%%%%%%%%%%%%%%%%%%%%%%%%%%%%%%%%%%
27183@%%%%%%%%%%%%%%%%%%%%%%%%%%%%%%%%%%%%%%%%%%%%%%%%%%%%%%%%%%%%%%%%%%%%%%
27253@%%%%%%%%%%%%%%%%%%%%%%%%%%%%%%%%%%%%%%%%%%%%%%%%%%%%%%%%%%%%%%%%%%%%%%
27323@%%%%%%%%%%%%%%%%%%%%%%%%%%%%%%%%%%%%%%%%%%%%%%%%%%%%%%%%%%%%%%%%%%%%%%
27393@%%%%%%%%%%%%%%%%%%%%%%%%%%%%%%%%%%%%%%%%%%%%%%%%%%%%%%%%%%%%%%%%%%%%%%
27463@%%%%%%%%%%%%%%%%%%%%%%%%%%%%%%%%%%%%%%%%%%%%%%%%%%%%%%%%%%%%%%%%%%%%%%
27533@%%%%%%%%%%%%%%%%%%%%%%%%%%%%%%%%%%%%%%%%%%%%%%%%%%%%%%%%%%%%%%%%%%%%%%
27603@%%%%%%%%%%%%%%%%%%%%%%%%%%%%%%%%%%%%%%%%%%%%%%%%%%%%%%%%%%%%%%%%%%%%%%
27673@%%%%%%%%%%%%%%%%%%%%%%%%%%%%%%%%%%%%%%%%%%%%%%%%%%%%%%%%%%%%%%%%%%%%%%
27743@%%%%%%%%%%%%%%%%%%%%%%%%%%%%%%%%%%%%%%%%%%%%%%%%%%%%%%%%%%%%%%%%%%%%%%
27813@%%%%%%%%%%%%%%%%%%%%%%%%%%%%%%%%%%%%%%%%%%%%%%%%%%%%%%%%%%%%%%%%%%%%%%
27883@%%%%%%%%%%%%%%%%%%%%%%%%%%%%%%%%%%%%%%%%%%%%%%%%%%%%%%%%%%%%%%%%%%%%%%
27953@%%%%%%%%%%%%%%%%%%%%%%%%%%%%%%%%%%%%%%%%%%%%%%%%%%%%%%%%%%%%%%%%%%%%%%
28023@%%%%%%%%%%%%%%%%%%%%%%%%%%%%%%%%%%%%%%%%%%%%%%%%%%%%%%%%%%%%%%%%%%%%%%
28093@%%%%%%%%%%%%%%%%%%%%%%%%%%%%%%%%%%%%%%%%%%%%%%%%%%%%%%%%%%%%%%%%%%%%%%
28163@%%%%%%%%%%%%%%%%%%%%%%%%%%%%%%%%%%%%%%%%%%%%%%%%%%%%%%%%%%%%%%%%%%%%%%
28233@%%%%%%%%%%%%%%%%%%%%%%%%%%%%%%%%%%%%%%%%%%%%%%%%%%%%%%%%%%%%%%%%%%%%%%
28303@%%%%%%%%%%%%%%%%%%%%%%%%%%%%%%%%%%%%%%%%%%%%%%%%%%%%%%%%%%%%%%%%%%%%%%
28373@%%%%%%%%%%%%%%%%%%%%%%%%%%%%%%%%%%%%%%%%%%%%%%%%%%%%%%%%%%%%%%%%%%%%%%
28443@%%%%%%%%%%%%%%%%%%%%%%%%%%%%%%%%%%%%%%%%%%%%%%%%%%%%%%%%%%%%%%%%%%%%%%
28513@%%%%%%%%%%%%%%%%%%%%%%%%%%%%%%%%%%%%%%%%%%%%%%%%%%%%%%%%%%%%%%%%%%%%%%
28583@%%%%%%%%%%%%%%%%%%%%%%%%%%%%%%%%%%%%%%%%%%%%%%%%%%%%%%%%%%%%%%%%%%%%%%
28653@%%%%%%%%%%%%%%%%%%%%%%%%%%%%%%%%%%%%%%%%%%%%%%%%%%%%%%%%%%%%%%%%%%%%%%
28723@%%%%%%%%%%%%%%%%%%%%%%%%%%%%%%%%%%%%%%%%%%%%%%%%%%%%%%%%%%%%%%%%%%%%%%
28793@%%%%%%%%%%%%%%%%%%%%%%%%%%%%%%%%%%%%%%%%%%%%%%%%%%%%%%%%%%%%%%%%%%%%%%
28863@%%%%%%%%%%%%%%%%%%%%%%%%%%%%%%%%%%%%%%%%%%%%%%%%%%%%%%%%%%%%%%%%%%%%%%
28933@%%%%%%%%%%%%%%%%%%%%%%%%%%%%%%%%%%%%%%%%%%%%%%%%%%%%%%%%%%%%%%%%%%%%%%
29003@%%%%%%%%%%%%%%%%%%%%%%%%%%%%%%%%%%%%%%%%%%%%%%%%%%%%%%%%%%%%%%%%%%%%%%
29073@%%%%%%%%%%%%%%%%%%%%%%%%%%%%%%%%%%%%%%%%%%%j%J%%%%%%%%%%%%%%%%%%%%%%%%
29143@%%%%%%%%%%%%%%%%%%%%%%%%%%%%%%%%%%%%%%%%%%%%%%%%%%%%%%%%%%%%%%%%%%%%%%
29213@%%%%%%%%%%%%%%%%%%%%%j%JjJ%%%%%%%%%%j%JjJ%%%%%%%%%%%%%jJ%%%%%%%%%%%%%%
29283@%%%jJ%%%%%%%%%%%%%%%%%%%%jJ%j%J%%%%%%%%jJ%%%%%j%J%%%jJ%%%%%%%%%%%%%%jJ
29353@%%%%%%jJ%%%%%%%%jJ%%%%%%j%J%%%%j%J%%%%%%%%%%%%%%%%%%%%%%%%%%%%%%%%jJ%%
29423@%%%%%%%%%%%%%%%%%%%%%%%%%jJ%%jJ%%%%jJj%J%%j%%%%%%%%%%Jj%%%%%J%%j%%Jj%J
29493@%%%j%%Jj%%%%%%%%%%J%j%%%%%%%%%%%%%%%Jj%%%%Jj%%%Jj%J%%jJ%%%%%%%%%j%%%%%
29563a%%%%J%%%%j%%%JjJ%j%%%%%%%%%%%J%j%%%%%%%%J%j%%JjJ%j%%%%%%%%%J%j%%%Jj%%%
29633a%%%%%Jj%%%%%%%%%%%%JjJj%%%%%%Jj%%%%Jj%%Jj%%%%J%%j%%%%%%%%%%%%%%%%%%%%%
29703a%%%%%%%%%%%%%Jj%%%%%%%%Jj%%Jj%%%%%%%%J%jJ%j%%%%%%%%%%%%%%%%%%%%%%%Jj%%
29773a%%%%%%%%%%%%%%%%%%%%J%j%%%%%%%%%%%%%%%%%%%%%%%%%%%%%%%%%%%%%%%%%%%%%%%
29843a%%%%%%%%%%%%%%%%%%%%%%%%%%%%%%%%%%%%%%%%%%%%%%%%%%%%%%%%%%%%%%%%%%%%%%
29913a%%%%%%%%%%%%%%%%%%%%Jj%%%%%%%%%%%%%%%%%%%%%%%%%%%%%%%%%%%%%%%%%%%%Jj%%
29983a%%%%%%%%%%%%%%%%%%%%%%%%%%%%%%%%%%%%%%%%%%%%%%%%%%%%%%%%%%%%%%%%%%%%%%
30053a%%%%%%%%%%%%Jj%%%%%%%%%%%%%%%%%%%%%%%%%%%%%%%%%%%%%%%%%%%%%%%%%%%%%%%%
30123a%%%%%%%%%%%%%%%%%%%%%%%%%%%%%%%%%%%%%%%%%%%%%%%%%%%%%%%%%%%%%%%%%%%%%%
30193a%%%%%%%%%%%%%%%%%%%%%%%%%%%%%%%%%%%%%%%%%%%%%%%%%%%%%%%%%%%%%%%%%%%%%%
30263a%%%%%%%%%%%%%%%%%%%%%%%%%%%%%%%%%%%%%%%%%%%%%%%%%%%%%%%%%%%%%%%%%%%%%%
30333a%%%%%%%%%%%%%%%%%%%%%%%%%%%%%%%%%%%%%%%%%%%%%%%%%%%%%%%%%%%%%%%%%%%%%%
30403a%%%%%%%%%%%%%%%%%%%%%%%%%%%%%%%%%%%%%%%%%%%%%%%%%%%%%%%%%%%%%%%%%%%%%%
30473a%%%%%%%%%%%%%%%%%%%%%%%%%%%%%%%%%%%%%%%%%%%%%%%%%%%%%%%%%%%%%%%%%%%%%%
30543a%%%%%%%%%%%%%%%%%%%%%%%%%%%%%%%%%%%%%%%%%%%%%%%%%%%%%%%%%%%%%%%%%%%%%%
30613a%%%%%%%%%%%%%%%%%%%%%%%%%%%%%%%%%%%%%%%%%%%%%%%%%%%%%%%%%%%%%%%%%%%%%%
30683a%%%%%%%%%%%%%%%%%%%%%%%%%%%%%%%%%%%%%%%%%%%%%%%%%%%%%%%%%%%%%%%%%%%%%%
30753a%%%%%%%%%%%%%%%%%%%%%%%%%%%%%%%%%%%%%%%%%%%%%%%%%%%%%%%%%%%%%%%%%%%%%%
30823a%%%%%%%%%%%%%%%%%%%%%%%%%%%%%%%%%%%%%%%%%%%%%%%%%%%%%%%%%%%%%%%%%%%%%%
30893a%%%%%%%%%%%%%%%%%%%%%%%%%%%%%%%%%%%%%%%%%%%%%%%%%%%%%%%%%%%%%%%%%%%%%%
30963a%%%%%%%%%%%%%%%%%%%%%%%%%%%%%%%%%%%%%%%%%%%%%%%%%%%%%%%%%%%%%%%%%%%%%%
31033a%%%%%%%%%%%%%%%%%%%%%%%%%%%%%%%%%%%%%%%%%%%%%%%%%%%%%%%%%%%%%%%%%%%%%%
31103a%%%%%%%%%%%%%%%%%%%%%%%%%%%%%%%%%%%%%%%%%%%%%%%%%%%%%%%%%%%%%%%%%%%%%%
31173a%%%%%%%%%%%%%%%%%%%%%%%%%%%%%%%%%%%%%%%%%%%%%%%%%%%%%%%%%%%%%%%%%%%%%%
31243a%%%%%%%%%%%%%%%%%%%%%%%%%%%%%%%%%%%%%%%%%%%%%%%%%%%%%%%%%%%%%%%%%%%%%%
31313a%%%%%%%%%%%%%%%%%%%%%%%%%%%%%%%%%%%%%%%%%%%%%%%%%%%%%%%%%%%%%%%%%%%%%%
31383a%%%%%%%%%%%%%%%%%%%%%%%%%%%%%%%%%%%%%%%%%%%%%%%%%%%%%%%%%%%%%%%%%%%%%%
31453a%%%%%%%%%%%%%%%%%%%%%%%%%%%%%%%%%%%%%%%%%%%%%%%%%%%%%%%%%%%%%%%%%%%%%%
31523a%%%%%%%%%%%%%%%%%%%%%%%%%%%%%%%%%%%%%%%%%%%%%%%%%%%%%%%%%%%%%%%%%%%%%%
31593a%%%%%%%%%%%%%%%%%%%%%%%%%%%%%%%%%%%%%%%%%%%%%%%%%%%%%%%%%%%%%%%%%%%%%%
31663a%%%%%%%%%%%%%%%%%%%%%%%%%%%%%%%%%%%%%%%%%%%%%%%%%%%%%%%%%%%%%%%%%%%%%%
31733a%%%%%%%%%%%%%%%%%%%%%%%%%%%%%%%%%%%%%%%%%%%%%%%%%%%%%%%%%%%%%%%%%%%%%%
31803a%%%%%%%%%%%%%%%%%%%%%jJ%%%%%%%%%%%%%%%%%%%%%%%%%%%%%%%%%%%%%%%%%%%%%%%
31873a%%%%%%%%%%%%%%%%%%%%%%%%%%%%%%%%%%%j%J%%%%%%%%%%%%%%j%%J%%%%%%%%%%%%%%
31943a%%%%%%%%%%%%%%%%%%%%%%%%%%%%%%%%%%%%%%jJ%%%%%%%%%%%%jJ%%jJ%%j%%Jj%Jj%%
32013b%%%J%%j%%J%%%%j%J%%%jJjJ%%%%%%%%%%%%%%%%j%JjJ%j%%J%jJ%j%%%%%%%Jj%%%%%J
32083a%j%%%%%%%J%%j%%%%%%%J%%j%%%%%%%%%%%%%%%%%J%j%%%%%J%%%j%%%%%%%%J%%%%j%%
32153b%%%%%%Jj%%%%%%%%%%%%%%%%%%%%%%%%%%%%%%%%Jj%%%J%j%%%%Jj%%%%J%jJ%jJj%%J%
32223a%j%%%%%%J%j%%Jj%%%%%%%%Jj%%%%%%JjJj%%%%%%%%%%%%%%%%%%%%%%%%%%%%%%%%%%%
32293b%%%%%%%%%%%%%%%%%%%%%%%%%%%%%%%%%%%%%%%%%%%%%%%%%%%%%%%%%%%%%%%%%%%%%%
32363b%%%%%%%%%%%%%%%%%%%%%%%%%%%%%%%%%%%%%%%%%%%%%%%%%%%%%%%%%%%%%%%%%Jj%%%
32433b%%%%%%%%%%%%%%%%%%%%%%%%%%%%%%%%%%%%%%%%%%%%%%%%%%%%%%%%%%%%%%%%%%%%%%
32503b%%%%%%%%%%%%%%%%%%%%%%%%%%%%%%%%%%%%%%%%%%%%%%%%%%%%%%%%%%%%%%%%%%%%%%
32573b%%%%%%%%%%%%%%%%%%%%%%%%%%%%%%%%%%%%%%%%%%%%%%%%%%%%%%%%%%%%%%%%%%%%%%
32643b%%%%%%%%%%%%%%%%%%%%%%%%%%%%%%%%%%%%%%%%%%%%%%%%%%%%%%%%%%%%%%%%%%%%%%
32713b%%%%%%%%%%%%%%%%%%%%%%%%%%%%%%%%%%%%%%%%%%%%%%%%%%%%%%%%%%%%%%%%%%%%%%
32783b%%%%%%%%%%%%%%%%%%%%%%%%%%%%%%%%%%%%%%%%%%%%%%%%%%%%%%%%%%%%%%%%%%%%%%
32853b%%%%%%%%%%%%%%%%%%%%%%%%%%%%%%%%%%%%%%%%%%%%%%%%%%%%%%%%%%%%%%%%%%%%%%
32923b%%%%%%%%%%%%%%%%%%%%%%%%%%%%%%%%%%%%%%%%%%%%%%%%%%%%%%%%%%%%%%%%%%%%%%
32993b%%%%%%%%%%%%%%%%%%%%%%%%%%%%%%%%%%%%%%%%%%%%%%%%%%%%%%%%%%%%%%%%%%%%%%
33063b%%%%%%%%%%%%%%%%%%%%%%%%%%%%%%%%%%%%%%%%%%%%%%%%%%%%%%%%%%%%%%%%%%%%%%
33133b%%%%%%%%%%%%%%%%%%%%%%%%%%%%%%%%%%%%%%%%%%%%%%%%%%%%%%%%%%%%%%%%%%%%%%
33203b%%%%%%%%%%%%%%%%%%%%%%%%%%%%%%%%%%%%%%%%%%%%%%%%%%%%%%%%%%%%%%%%%%%%%%
33273b%%%%%%%%%%%%%%%%%%%%%%%%%%%%%%%%%%%%%%%%%%%%%%%%%%%%%%%%%%%%%%%%%%%%%%
33343b%%%%%%%%%%%%%%%%%%%%%%%%%%%%%%%%%%%%%%%%%%%%%%%%%%%%%%%%%%%%%%%%%%%%%%
33413b%%%%%%%%%%%%%%%%%%%%%%%%%%%%%%%%%%%%%%%%%%%%%%%%%%%%%%jJ%%%%%%%%%%%%%%
33483b%%%%%%%%%%%%%%%%%%%%%%%%%%%%%%%%%%%%%%%%%%%%%%%%%%%%%%%%%%%%%%%%%%%%%%
33553b%%%%%%%%%%%%%%%%%jJ%%%%%%%%%%%%%%%%%%%%%%%%%%%%%%%%%%%%%%%%%%%%%%%%%%%
33623b%%%%%%%%%%%%%%%%%%j%%%J%%jJjJ%%%%jJ%j%%%J%%%%%%%%jJ%%%%%%%jJ%%%%%%%%%%
33693b%%%%%%%%%%%%jJ%%%%%%%%%%%%%%%%%jJ%%%%%%%%j%%J%jJ%%%jJ%j%J%%%%j%%%%Jj%J
33763b%%%%j%%%%%J%%j%%%%%%%%%%%J%j%%%%%%%J%j%%%%%%%%%Jj%%J%jJj%%%%%%%%%%J%j%
33833c%%%J%j%%%%%%Jj%%%%Jj%%%%%%Jj%%Jj%J%j%%%%%%%%%%%%%%%%%%%%%%%%Jj%%%%%%%%
33903c%%%%%%%%%%%%%%%%%%%%%%%%%%%%%%%%%%%%%%%%%%%%%%%%%%%%%%%%%%%%%%%%%%%%%%
33973c%%%%%%%%%%%%%%%%%%%%%%%%%%%%%%%%%%%%%%%%%%%%%%%%%%%%%%%%%%%%%%%%%%%%%%
34043c%%%%%%%%%%%%%%%%%%%%%%%%%%%%%%%%%%%%%%%%%%%%%%%%%%%%%%%%%%%%%%%%%%%%%%
34113c%%%%%%%%%%%%%%%%%%%%%%%%%%%%%%%%%%%%%%%%%%%%%%%%%%%%%%%%%%%%%%%%%%%%%%
34183c%%%%%%%%%%%%%%%%%%%%%%%%%%%%%%%%%%%%%%%%%%%%%%%%%%%%%%%%%%%%%%%%%%%%%%
34253c%%%%%%%%%%%%%%%%%%%%%%%%%%%%%%%%%%%%%%%%%%%%%%%%%%%%%%%%%%%%%%%%%%%%%%
34323c%%%%%%%%%%%%%%%%%%%%%%%%%%%%%%%%%%%%%%%%%%%%%%%%%%%%%%%%%%%%%%%%%%%%%%
34393c%%%%%%%%%%%%%%%%%%%%%%%%%%%%%%%%%%%%%%%%%%%%%%%%%%%%%%%%%%%%%%%%%%%%%%
34463c%%%%%%%%%%%%%%%%%%%%%%%%%%%%%%%%%%%%%%%%%%%%%%%%%%%%%%%%%%%%%%%%%%%%%%
34533c%%%%%%%%%%%%%%%%%%%%%%%%%%%%%%%%%%%%%%%%%%%%%%%%%%%%%%%%%%%%%%%%%%%%%%
34603c%%%%%%%%%%%%%%%%%%%%%%%%%%%%%%%%%%%%%%%%%%%%%%%%%%%%%%%%%%%%%%%%%%%%%%
34673c%%%%%%%%%%%%%%%%%%%%%%%%%%%%%%%%%%%%%%%%%%%%%%%%%%%%%%%%%%%%%%%%%%%%%%
34743c%%%%%%%%%%%%%%%%%%%%%%%%%%%%%%%%%%%%%%%%%%%%%%%%%%%%%%%%%%%%%%%%%%%%%%
34813c%%%%%%%%%%%%%%%%%%%%%%%%%%%%%%%%%%%%%%%%%%%%%%%%%%%%%%%%%%%%%%%%%%%%%%
34883c%%%%%%%%%%%%%%%%%%%j%J%%%%%%%jJ%%%jJ%%%%%%%%%%%%%%%%%%%%%%%%%%jJ%%%%%%
34953c%jJ%%j%J%j%%J%%%jJ%%%jJ%j%J%%%%j%%J%j%%J%%%%j%JjJ%j%%%%%J%j%%J%%j%%Jj%
35023d%%%%%%%Jj%%%Jj%%%%%J%%j%%%%%%%%%%%%%%%%%%%%%%%%%%%%%%%%%%%%%Jj%%%%%%%%
35093d%%%%%%%%%%%%%%%%%%%%%%%%%%%%%%%%%%%%%%%%%%%%%%%%%%%%%%%%%%%%%%%%%%%%%%
35163d%%%%%%%%%%%%Jj%%Jj%%%%%%%Jj%%%%%%%%%%%%%%%%%%%%%%%%%%%%%%%%%%%%%%%%%%%
35233d%%%%%%%%%%%%%%%%%%%%%%%%%%%%%%%%%%%%%%%%%%%%%%%%%%%%%%%%%%%%%%%%%%%%%%
35303d%%%%%%%%%%%%%%%%%%%%%%%%%%%%%%%%%%%%%%%%%%%%%%%%%%%%%%%%%%%%%%%%%%%%%%
35373d%%%%%%%%%%%%%%%%%%%%%%%%%%%%%%%%%%%%%%%%%%%%%%%%%%%%%%%%%%%%%%%%%%%%%%
35443d%%%%%%%%%%%%%%%%%%%%%%%%%%%%%%%%%%%%%%%%%%%%%%%%%%%%%%%%%%%%%%%%%%%%%%
35513d%%%%%%%%%%%%%%%%%%%%%%%%%%%%%%%%%%%%%%%%%%%%%%%%%%%%%%%%%%%%%%%%%%%%%%
35583d%%%%%%%%%%%%%%%%%%%%%%%%%%%%%%%%%%%%%%%%%%%%%%%%%%%%%%%%%%%%%%%%%%%%%%
35653d%%%%%%%%%%%%%%%%%%%%%%%%%%%%%%%%%%%%%%%%%%%%%%%%%%%%%%%%%%%%%%%%%%%%%%
35723d%%%%%%%%%%%%%%%%%%%%%%%%%%%%%%%%%%%%%%%%%%%%%jJ%%%%%%%%%%%jJ%%%%%%%%%%
35793djJ%%%%%%%%%%%%%%%%%%%%jJ%j%J%%%%%%%%%%j%%%%J%j%J%j%%%JjJj%%%%%%%J%%%%%
35863d%%%%j%J%%%%%j%%%Jj%%J%%%%jJ%%%j%J%jJjJj%%%%%%%Jj%%%%%%%%%%%%%%%%%%%%%%
35933e%%%%%%%%%%%%%%%%%%%%%%%%%%%%%%%%%%%%%%%%%%%%%%%%%%%%%%%%%%%%%%%%%%%%%%
36003e%%%%%%%%%%%%%%%%%%%%%%%%%%%%%%%%%%%%%%%%%%%%%%%%%%%%%%%%%%%%%%%%%%%%%%
36073e%%%%%%%%%%%%%%%%%%%%%%%%%%%%%%%%%%%%%%%%%%%%%%%%%%%%%%%%%%%%%%%%%%%%%%
36143e%%%%%%%%%%%%%%%%%%%%%%%%%%%%%%%%%%%%%%%%%%%%%%%%%%%%%%%%%%%%%%%%%%%%%%
36213e%%%%%%%%%%%%%%%%%%%%%%%%%%%%%%%%%%%%%%%%%%%%%%%%%%%%%%%%%%%%%%%%%%%%%%
36283e%%%%%%%%%%%%%%%%%%%%%%%%%%%%%%%%%%%%%%%%%%%%%%%%%%%%%%%%%%%%%%%%%%%%%%
36353e%%%%%%%%%%%%%%%%%%%%%%%%%%j%%%J%%%%%%%%%%%%%jJ%%%%%%%j%J%%%jJ%%%j%%%%%
36423f%%%%%%%%Jj%%%%%%%%%%%%%%%%%%%%%%%%%%%%%%%%%%%%%Jj%%%%%%%%%%%%%%%%%%%%%
36493f%%%%%%%%%%%%%%%%%%%%%%%%%%%%%%%%%%%%%%%%%%%%%%%%%%%%%%%%%%%%%%%%%%%%%%
36563f%%%%%%%%%%%%%%%%%%%%%%%%%%%%%%%%%%%%%%%%%%%%%%%%%%%%%%%%%%%%%%%%%%%%%%
36633f%%%%%%%%%%%%%%%%%%%%%%%%%%%%%%%%%%%%%%%%%%%%%%%%%%%%%%%%%%%%%%%%%%%%%%
36703f%%%%%%%%%%%%%%%%%%%%%%%%%%%%%%%%%%%%%%%%%%%%%%%%%%%%%%%%%%%%%%%%%%%%%%
36773f%%%%%%%%%%%%%%%%%%%%jJ%%%%%j%J%%%jJ%%%%%%%j%J%%%%j%%%%J%%j%%%%%%%J%%jJ
36843fj%%J%j%%%%%%%J%%j%%%%%%Jj%%%%%%%%%%%%%%%%%%%%%%%%%%%%%%%%%%%%%%%%%%%%%
36913g%%%%%%%%%%%%%%%%%%%%%%%%%%%%%%%%%%%%%%%%%%%%%%%%%%%%%%%%%%%%%%%%%%%%%%
36983g%%%%%%%%%%%%%%%%%%%%%%%%%%%%%%%%%%%%%%%%%%%%%%%%%%%%%%%%%%%%%%%%%%%%%%
37053g%%%%%%%%%%%%%%%%%%%%%%%%%%%%%%%%%%%%%%%%%%%%%%%%%%%%%%%%%%%%%%%%%jJ%%%
37123g%%jJ%%%jJ%%%%%%%%%%%%%%%%jJ%%jJ%%%%%%j%%%%%%%%%%%%%%%%%%%%%%%%%%%%%%%%
37193h%%%%%%%%%%%%%%%%%%%%%%%%%%%%%%%%%%%%%%%%%%%%%%%%%%%%%%%%%%%%%%%%%%%%%%
37263h%%%%%%%%%%%%%%%%%%%%%%%%%%%%%%%%%%%%%%%%%%%%%%%%%%%%%%%%%%%%%%%%%%%%%%
37333h%%%%%%%%%%%%%%%%%%%%%%%%%%%%%%%%%%%%%%%%%%%%%%%%%%%%%%%%%%%%%%%%%%%%%%
37403h%%%%%%%%%%%%%jJ%jJj%J%%%%%%jJj%%%%%%%%%%J%%%j%%%%%%%%%%J%jJ%%j%%%%%%%%
37473i%%%%%%%%%%%%%%%%%%%%%%%%%%%%%%%%%%%%%%%%%%%%%%%%%%%%%%%%%%%%%%%%%%%%%%
37543i%%%%%%%%%%%%%%%%%%%%%%%%%%%%%%%%%%%%%%%%%%%%%%%%%%%%%%%%%%%%%%%%%%%%%%
37613i%%%%%%%%%%%%%%%%%%%%%%%%%%%%%%%%%%%%%%%%%%%%%%%%%%%%%%%%%%%%%%%%%%%%%%
37683i%%%%%%%%%%%%%%%%%%jJ%%%%j%%J%jJ%%%%%jJj%%%%J%j%%%%%%%%%%%%%%%%%%%%%%%%
37753a0%%%%%%%%%%%%%%%%%%%%%%%%%%%%%%%%%%%%%%%%%%%%%%%%%%%%%%%%%%%%%%%%%%%%%
37822a0%%%%%%%%%%%%%%%%%%%%%%%%%%%%%%%%%%%%%%%%%%%%%%%%%%%%%%%%%%%%%%%%%%%%%
37891a0%%%%%%%%%%%%%%%%%%%%%%%%%%%%%%%%%%%%%%%%%%%%%%%%%%%%%%%%%%%%%%%%%%%%%
37960a0%%%%%%%%%%%%%%%%%%%%%%%%%%%%%%%%%%%%%%%%%jJ%%%%%%j%J%%%%j%J%j%%%%Jj%%
38029a1%%%%%%%%%%%%%%%%%%%%%%%%%%%%%%%%%%%%%%%%%%%%%%%%%%%%%%%%%%%%%%%%%%%%%
38098a1%%%%%%%%%%%%%%%%%%%%%%%%%%%%%%%%%%%%%%%%%%%%%%%%%%%%%%%%%%%%%%%%%%%%%
38167a1%%%%%%%%%%%%%%%%%%%%%%%%%%%%%%%%%%%%%%%%%%%%%%%%%%%%%%%%%%%%%%%%%%%%%
38236a1%%%%%%%%%%%%%%%%%%%%%%%%%%%%%%%%%%%%%%%%%%%%%%%%%%%%%%%%%%%%%%%%%%%%%
38305a1%%%%%%%%%%%%%%%%%%%%%%%%%%%%%%%%%%%%%%%%%%%%%%jJ%%%%jJ%%j%Jj%%%Jj%%%%
38374a2Jj%%%%%%%%%Jj%%%%%%%Jj%%%%%%%%%%%%%%%%%%%%%%%%%%%%%%%%%%%%%%%%%%%%%%%
38443a2%%%%%%%%%%%%%%%%%%%%%%%%%%%%%%%%%%%%%%%%%%%%%%%%%%%%%%%%%%%%%%%%%%%%%
38512a2%%%%%%%%%%%%%%%%%%%%%%%%%%%%%%%%%%%%%%%%%%%%%%%%%%%%%%%%%%%%%%%%%%%%%
38581a2%%%%%%%%%%%%%%
38595a2
##PAGE=	N=2
##DATATABLE=	(X++(I..I)), XYDATA
-92475e%%%%%%%%%%%%%%%%%%%%%%%%%%%%jJ%%j%JjJjJj%%%%Jj%%%%%%%%%%%%%%%%%%%%%%%
-92406f%%%%%%%%%%%%%%%%%%%%%%%%%%%%%%%%%%%%%%%%%%%%%%%%%%%%%%%%%%%j%%JjJj%%%
-92337g%%%%%%%%%%%%%%%%%%%%%%%%%%%%%%%%%%%%%%%%%%%%%%%%%%%%%%%%%%%%%%%%%%%%%
-92268g%%%%%%%%%%%%%%%%%%%%%jJ%%j%%%%%%%%%%%%%%%%%%%%%%%%%%%%%%%%%%%%%%%%%%%
-92199h%%%%%%%%%%%%%%%%%%%%%%%%%%%%%%%%%%%%%%%%%%%%%%%%j%J%%j%%%%%%Jj%%%%%%%
-92130i%%%%%%%%%%%%%%%%%%%%%%%%%%%%%%%%%%%%%%%%%%%%%%%%%%%%%%%%%%%%%%%%%%%%%
-92061i%%%%%%%%%%%%%%jJ%%%jJ%%j%%%%Jj%%%%%%%%%%%%%%%%%%%%%%%%%%%%%%%%%%%%%%%
-91992a0%%%%%%%%%%%%%%%%%%%%%%%%%%%%%%%%%%%%%%%%%%%%%%%%%%%%%%%%%%%%%%%%%%%%
-91924a0jJj%J%jJj%%%Jj%%%%%%%%%%%%%%%%%%%%%%%%%%%%%%%%%%%%%%%%%%%%%%%%%%%%%%
-91856a1%%%%%%%%%%%%%%%%%%%%%%%%%%%%%%%%%%%%%%%%%%%%%%%%%%%%%%%%%%%%jJ%%%j%%
-91788a2%%%Jj%%%%%%%%%%%%%%%%%%%%%%%%%%%%%%%%%%%%%%%%%%%%%%%%%%%%%%%%%%%%%%%
-91720a2%%%%%%%%%%%%%%%%%%%%%%%%%%%%%%%%%%%%%%%%%%%%%%%%%%%%%%%%%%j%J%%%%%%%
-91652a2%%jJ%%%jJ%j%J%j%%%%Jj%%%%%%%%%%%%%%%%%%%%%%%%%%%%%%%%%%%%%%%%%%%%%%%
-91584a3%%%%%%%%%%%%%%%%%%%%%%%%%%%%%%%%%%%%%%%%%%%%%%%%%%%%%%%%%%%%%%%%%%%%
-91516a3%%%%%%%%%%%%%%%%%%%%%%%%%%jJ%%%%%jJ%%%%jJjJ%%%j%Jj%%Jj%%%J%%j%%%Jj%%
-91448a4%%%%%%%%%%%%%%%%%%%%%%%%%%%%%%%%Jj%%%%%%%%%%%%%%%%%%%%%%%%%%%%%%%%%%
-91380a4%%%%%%%%%%%%%%%%%%%%%%%%%%%%%%%%%%%%%%%%%%%%%%%%%%%%%%%%%%%%%%%%%%%%
-91312a4%%%%%%%%%%%%%%%%%%%%%%%%%%%%%%%%%%%%%%%%%%%%%%%%%%%%%%%%%%%%%%%%%%%%
-91244a4%%%%%%%%%%%%%%%%%%jJ%%jJ%%%%%j%%%%%%%%%%%J%j%%%J%%%%%%jJ%%%%j%%%J%%%
-91176a4%%%%j%J%%j%%J%j%J%%%jJj%%Jj%%%%%%%%Jj%%%%%%%J%j%J%j%%%%%%%%%%%%%%%%%
-91108a5%%%%%%%%%%%%%%%%%%%%%%%%%%%%%%%%%%%%%%%%%%%%%%%%%%%%%%%%%%%%%%%%%%%%
-91040a5%%%%%%%%%%%%%%%%%%%%%%%%%%%%%%%%%%%%%%%%%%%%%%%%%%%%%%%%%%%%%%%%%%%%
-90972a5%%%%%%%%%%%%%%%%%%%%%%%%%%%%%%%%%%%%%%%%%%%%%%%%%%%%%%%%%%%%%%%%%%%%
-90904a5%%%%%%%%%%%%%%%%%%%%%%%%%%%%%%%%%%%%%%%%%%%%%%%%%%%%%%%%%%%%%%%%%%%%
-90836a5%%%%%%%%jJ%%%%%%%%%%%%%%%%%%%%%jJ%%%%%%%%%%%%%%%%%%%%%%%%%%%%%%%%%%%
-90768a5%%jJ%%%%%%%%%%%%%%%%%%%%%%%%%%%%%%%%%%%%%%%%%%%%%%%%%%%%%%%%%%%%%%%%
-90700a5%%%%%%%%%%%%%jJ%%%%jJ%%%%%%%%%%%%%%%%%%%%%%%%%%%jJ%%%%%%%%%%%%%%%%%%
-90632a5%j%J%%%%%%%%%%%%%%%%%%%%%%%%%%%%%%%%%%%%%%%%%%%%%%%%%%%%%%%%%%jJ%%%%
-90564a5jJ%%%jJj%J%%%%%%%j%J%jJ%jJ%%%%%%%%%%%%%%%%%%%%%%%%%%%%%%%%%%%%%%%%%%
-90496a5%%%%%%%%jJ%%%%%%%%%jJ%%%%%%%%%%jJ%%%%%%%%%%%%%%%%%%%%%%%%%%%%%%%%%%%
-90428a5%%%%%%%%%%%%%%%%%%%%%%%j%Jj%J%j%%J%%jJj%%%J%%%%j%J%j%J%%%%%%j%J%%%%%
-90360a5%%%%%%jJ%%%%%%%jJ%%%%%%%jJ%%%%%%%%%%%%%%%%%%%%%%%%%%%jJ%%%%%%%%%%%%%
-90292a5%%%%%%%%%%%%%%jJ%%%%%%%%%%%%%%%%%%%j%J%%%j%J%%%%%%%%%%%%%%j%%%J%%%%%
-90224a5%jJ%%%%%%%%%%%%jJ%%%%%%%%%%%%%%%%%%%%%%%%%%%jJ%%%%%%%%%%%%%%%%%%%%%%
-90156a5%%%%%%%%%%%jJ%%%%%%%%%%%%%%%%%%%%%%%%%%%%%%%%%%%%%%%%%%%%%%%%%%%%%%%
-90088a5%%%%%%%%%%%%%%%%%%%%%%%%%%%%%%%%%%%%%%%%%%%%%%%%%%%%%%%%%%%%%%%%%%%%
-90020a5%%%%%%%%%%%%%%%%%%%%%%%%%%%%%%%%%%%%%%%%%%%%%%%%%%%%%%%%%%%%jJ%%%%jJ
-89952a5%%%%jJ%%%%%%%%%%%jJ%%%%%%%%%%%%%%%%%%%jJ%%%%%%%%%%%%%%%%%%%%%%%%%%%%
-89884a5%%%%%%%%%%%%%%%%%%%%%%%%%%%%%%%%%%%%%%%%%%%%%%%%%%%%%%%%%%%%%%%%%%%%
-89816a5%%%%%%%%%%%%%%%%%%%%%%%%%%%%%%%%%%%%%%%%%%%%%%%%%%%%%%%%%%%%%%%%%%%%
-89748a5%%%%%%%%%%%%%%%%%%%%%%%%%%%%%%%%%%%%%%%%%%%%%%%%%%%%%%%%%%%%%%%%%%%%
-89680a5%%%%%%%%%%%%%%%%%%%%%%%%%%%%jJ%%%%%%%%%%%%%%%%%%%%%%%%%%%%%%%%%%%%%%
-89612a5%%%%%%%%%%%%%%%%%%%%%%%%%%%%%%%%%%%%%%%%%%%%%%%%%%%%%%%%%%%%%%%%%%%%
-89544a5%%%%%%%%%%%%%%%%%%%%%%%%%%%%%%%%%%%%%%%%%%%%%%%%%%%%%%%%%%%%%%%%%%%%
-89476a5%%%%%%%%%%%%%%%%%%%%%%%%%%%%%%%%%%%%%%%%%%%%%%%%%%%%%%%%%%%%%%%%%%%%
-89408a5%%%%%%%%%%%%%%%%%%%%%%%%%%%%%%%%%%%%%%%%%%%%%%%%%%%%%%%%%%%%%%%%%%%%
-89340a5%%%%%%%%%%%%%%%%%%%%%%%%%%%%%%%%%%%%%%%%%%%%%%%%%%%%%%%%%%%%%%%%%%%%
-89272a5%%%%%%%%%%%%%%%%%%%%%%%%%%%%%%%%%%%%%%%%%%%%%%%%%%%%%%%%%%%%%%%%%%%%
-89204a5%%%%%%%%%%%%%%%%%%%%%%%%%%%%%%%%%%%%%%%%%%%%%%%%%%%%%%%%%%%%%%%%%%%%
-89136a5%%%%%%%%%%%%%%%%%%%%%%%%%%%%%%%%%%%%%%%%%%%%%%%%%%%%%%%%%%%%%%%%%%%%
-89068a5%%%%%%%%%%%%%%%%%%%%%%%%%%%%%%%%%%%%%%%%%%%%%%%%%%%%%%%%%%%%%%%%%%%%
-89000a5%%%%%%%%%%%%%%%%%%%%%%%%%%%%%%%%%%%%%%%%%%%%%%%%%%%%%%%%%%%%%%%%%%%%
-88932a5%%%%%%%%%%%%%%%%%%%%%%%%%%%%%%%%%%%%%%%%%%%%%%%%%%%%%%%%%%%%%%%%%%%%
-88864a5%%%%%%%%%%%%%%%%%%%%%%%%%%%%%%%%%%%%%%%%%%%%%%%%%%%%%%%%%%%%%%%%%%%%
-88796a5%%%%%%%%%%%%%%%%%%%%%%%%%%%%%%%%%%%%%%%%%%%%%%%%%%%%%%%%%%%%%%%%%%%%
-88728a5%%%%%%%%%%%%%%%%%%%%%%%%%%%%%%%%%%%%%%%%%%%%%%%%%%%%%%%%%%%%%%%%%%%%
-88660a5%%%%%%%%%%%%%%%%%%%%%%%%%%%%%%%%%%%%%%%%%%%%%%%%%%%%%%%%%%%%%%%%%%%%
-88592a5%%%%%%%%%%%%%%%%%%%%%%%%%%%%%%%%%%%%%%%%%%%%%%%%%%%%%%%%%%%%%%%%%%%%
-88524a5%%%%%%%%%%%%%%%%%%%%%%%%%%%%%%%%%%%%%%%%%%%%%%%%%%%%%%%%%%%%%%%%%%%%
-88456a5%%%%%%%%%%%%%%%%%%%%%%%%%%%%%%%%%%%%%%%%%%%%%%%%%%%%%%%%%%%%%%%%%%%%
-88388a5%%%%%%%%%%%%%%%%%%%%%%%%%%%%%%%%%%%%%%%%%%%%%%%%%%%%%%%%%%%%%%%%%%%%
-88320a5%%%%%%%%%%%%%%%%%%%%%%%%%%%%%%%%%%%%%%%%%%%%%%%%%%%%%%%%%%%%%%%%%%%%
-88252a5%%%%%%%%%%%%%%%%%%%%%%%%%%%%%%%%%%%%%%%%%%%%%%%%%%%%%%%%%%%%%%%%%%%%
-88184a5%%%%%%%%%%%%%%%%%%%%%%%%%%%%%%%%%%%%%%%%%%%%%%%%%%%%%%%%%%%%%%%%%%%%
-88116a5%%%%%%%%%%%%%%%%%%%%%%%%%%%%%%%%%%%%%%%%%%%%%%%%%%%%%%%%%%%%%%%%%%%%
-88048a5%%%%%%%%%%%%%%%%%%%%%%%%%%%%%%%%%%%%%%%%%%%%%%%%%%%%%%%%%%%%%%%%%%%%
-87980a5%%%%%%%%%%%%%%%%%%%%%%%%%%%%%%%%%%%%%%%%%%%%%%%%%%%%%%%%%%%%%%%%%%%%
-87912a5%%%%%%%%%%%%%%%%%%%%%%%%%%%%%%%%%%%%%%%%%%%%%%%%%%%%%%%%%%%%%%%%%%%%
-87844a5%%%%%%%%%%%%%%%%%%%%%%%%%%%%%%%%%%%%%%%%%%%%%%%%%%%%%%%%%%%%%%%%%%%%
-87776a5%%%%%%%%%%%%%%%%%%%%%%%%%%%%%%%%%%%%%%%%%%%%%%%%%%%%%%%%%%%%%%%%%%%%
-87708a5%%%%%%%%%%%%%%%%%%%%%%%%%%%%%%%%%%%%%%%%%%%%%%%%%%%%%%%%%%%%%%%%%%%%
-87640a5%%%%%%%%%%%%%%%%%%%%%%%%%%%%%%%%%%%%%%%%%%%%%%%%%%%%%%%%%%%%%%%%%%%%
-87572a5%%%%%%%%%%%%%%%%%%%%%%%%%%%%%%%%%%%%%%%%%%%%%%%%%%%%%%%%%%%%%%%%%%%%
-87504a5%%%%%%%%%%%%%%%%%%%%%%%%%%%%%%%%%%%%%%%%%%%%%%%%%%%%%%%%%%%%%%%%%%%%
-87436a5%%%%%%%%%%%%%%%%%%%%%%%%%%%%%%%%%%%%%%%%%%%%%%%%%%%%%%%%%%%%%%%%%%%%
-87368a5%%%%%%%%%%%%%%%%%%%%%%%%%%%%%%%%%%%%%%%%%%%%%%%%%%%%%%%%%%%%%%%%%%%%
-87300a5%%%%%%%%%%%%%%%%%%%%%%%%%%%%%%%%%%%%%%%%%%%%%%%%%%%%%%%%%%%%%%%%%%%%
-87232a5%%%%%%%%%%%%%%%%%%%%%%%%%%%%%%%%%%%%%%%%%%%%%%%%%%%%%%%%%%%%%%%%%%%%
-87164a5%%%%%%%%%%%%%%%%%%%%%%%%%%%%%%%%%%%%%%%%%%%%%%%%%%%%%%%%%%%%%%%%%%%%
-87096a5%%%%%%%%%%%%%%%%%%%%%%%%%%%%%%%%%%%%%%%%%%%%%%%%%%%%%%%%%%%%%%%%%%%%
-87028a5%%%%%%%%%%%%%%%%%%%%%%%%%%%%%%%%%%%%%%%%%%%%%%%%%%%%%%%%%%%%%%%%%%%%
-86960a5%%%%%%%%%%%%%%%%%%%%%%%%%%%%%%%%%%%%%%%%%%%%%%%%%%%%%%%%%%%%%%%%%%%%
-86892a5%%%%%%%%%%%%%%%%%%%%%%%%%%%%%%%%%%%%%%%%%%%%%%%%%%%%%%%%%%%%%%%%%%%%
-86824a5%%%%%%%%%%%%%%%%%%%%%%%%%%%%%%%%%%%%%%%%%%%%%%%%%%%%%%%%%%%%%%%%%%%%
-86756a5%%%%%%%%%%%%%%%%%%%%%%%%%%%%%%%%%%%%%%%%%%%%%%%%%%%%%%%%%%%%%%%%%%%%
-86688a5%%%%%%%%%%%%%%%%%%%%%%%%%%%%%%%%%%%%%%%%%%%%%%%%%%%%%%%%%%%%%%%%%%%%
-86620a5%%%%%%%%%%%%%%%%%%%%%%%%%%%%%%%%%%%%%%%%%%%%%%%%%%%%%%%%%%%%%%%%%%%%
-86552a5%%%%%%%%%%%%%%%%%%%%%%%%%%%%%%%%%%%%%%%%%%%%%%%%%%%%%%%%%%%%%%%%%%%%
-86484a5%%%%%%%%%%%%%%%%%%%%%%%%%%%%%%%%%%%%%%%%%%%%%%%%%%%%%%%%%%%%%%%%%%%%
-86416a5%%%%%%%%%%jJ%%%%%%%%%%%%%%%%%%%%%%%%%%%%%%%%%%%%%%%%%%%%%%%%%%%%%%%%
-86348a5%%%%%%%%%%%%%%%%%%%%%%%%%%%%%%%%%%%%%%%%%%j%JjJ%%%%%%%%%%%%%%%%%%%%%
-86280a5%%%%%%%%%%%%%%%%%%%%%%%%%%%%%%%%%%%%%%%%%%%%%%%%%%%%%%%%%%%%%%%%%%%%
-86212a5%%%%%%%%%%%%%%%%%%%%%%%%%%%%%%%%%%%%%%%%%%%%%%%%%%%%%%%%%%%%%%%%%%%%
-86144a5%%%%%%%%%%%%%%%%%%%%%%%%%%%%%%%%%%%%%%%%%%%%%%%%%%%%%%%%%%%%%%%%%%%%
-86076a5%%%%%%%%%%%%%%%%%%%%%%%%%%%%%%%%%%%%%%%%%%%j%J%%%j%J%%%%%%%%%%%%%%%%
-86008a5%%%%%%%%%%%%%%%%%%%%j%%J%%%%%%%%%jJ%%%%%%%%%%%%%%%%%%%%%%%%%%%%%%%%%
-85940a5%%%%%%%%%%j%%%J%%%%%%%j%%J%%%%%%%%%%%%j%%%%%JjJ%%%%j%%J%jJ%%%%j%%J%%
-85872a5%j%J%%%%jJ%jJ%%%%%jJ%%%%%%%%%%%%%%%%%%%%%%%%%%%%%%%%%%%%%%%%%%%%%%%%
-85804a5%%%%%%%%%%%%%%%%%%%%%%%%%%%%%%%%%%%%%%%%%%%%%%%%%%%%%%%%%%%%%%%%%%%%
-85736a5%%%%%%%%%%%%%%%%%%%%%%%%%%%%%%%%%%%%%%%%%%%%%%%%%%%%%%%%j%J%%%%%jJjJ
-85668a5j%JjJ%%%%%%%%%%%%%%%%%%%%%%%%%%%%%%%%%%%%%%%%%%%%%%%%%%%%%%%%%%%%%%%
-85600a5%%%%jJ%%%%%%%%%j%J%%%%%%%%%%%%jJ%%%%%%%%%%%%%%%%j%J%%jJj%%%%J%j%%%J%
-85532a5%%%%%%%%%%%%%%%%%%%%j%%J%j%J%%j%%%%JjJ%%%%%%%%j%J%%%%%%%%%%%%%%%%%jJ
-85464a5%jJ%%%%%%%%%%%%%%%%%%jJ%%%%%%%%%%%%%%%%%%%%%%%%%%%%%%%%%%%%%%%%%%%%%
-85396a5%%%jJ%%%%%%%%%%%%%%%jJ%%%%%%%%%%%%%%%%%%%%%%%%%%%%%%%%%%%%%j%%%%J%%%
-85328a5%%%%%%%jJ%j%%J%%%jJ%jJjJ%%%%%%%%%%%%%%%%%%%%%%%%%%%%%%%%%%%%j%%%%J%%
-85260a5%j%J%%j%%%J%%%%%%%jJ%%%%%%jJ%%%%%jJ%%%%%%%j%%%%J%%%%jJ%%%%%%%%%j%%J%
-85192a5j%%%%J%%j%%%%%J%jJ%%jJ%j%J%%jJ%%%%%%jJ%jJj%JjJ%%j%%J%%%%%%%%%jJ%%%%%
-85124a5%%%%%%%%jJj%%J%%%jJ%%jJ%jJ%jJ%%%%%%%%jJ%j%%J%%%%%%jJ%%j%%%%%%JjJ%jJ%
-85056a5jJ%%%%%%%%%%%%%j%J%j%J%j%%%%J%%%%%%jJ%jJ%%%%%%%%%%%%jJ%%%%%%%jJ%%%%%
-84988a5jJ%j%J%%%%%j%%J%%j%J%%%jJj%J%%%%j%%%%%%%%%%%%%%%%%%%%%%Jj%%%%%%%%Jj%
-84920a6%%%%%%%%%%%%%%%%%%%%%%%%%J%j%J%j%%%J%%j%%%JjJ%j%%%%%%%Jj%Jj%%%%%%%%%
-84852a6%%J%j%Jj%%%%%%%%%%%%Jj%%%%%%%%%%%%%%J%j%Jj%%%%J%%%jJ%j%%%%%%%%%%%%%%
-84784a6%%%%%%%%%%%%%%%%%%%%%%%%%%%%%%%%%J%j%%%%%%%%%%%%%%%%%%%JjJj%%%%%%%%%
-84716a6%%%%%JjJ%%%j%JjJ%%j%Jj%%J%%%j%J%%%j%%%J%j%%%%%%%%%%%%%%%%%%%%%%%%%%%
-84648a6%%%%%%%%%%%%%%%%%%%%%%%%%%%%%%%%%%%%%%%%%%%%%%%%%%%%%%%%%%%%%%%%J%j%
-84580a6%%%%%%%%%%%%%%%%%%%%%%%%%%%%%%%%%%%%%%%%Jj%%%%%%%%%%%%%%J%%j%%%%%%Jj
-84512a6%%%J%j%%%%%%%%Jj%%%%J%j%%Jj%%%%%%%%%%%%%%%Jj%%%%%%%%%%%%%JjJ%j%Jj%%%
-84444a6%%Jj%%%%%%%%Jj%%%%Jj%%%%%%%%%%%%%%%%%%%%%%%%%%%%%%%%%%%%%%%%%%%%%%%%
-84376a6%%%%%%%%%%%%%%%%%%%%%%%J%j%%%%%J%j%%%%%%%%%%%%%%Jj%%%%%%%%%%%%%%%%%%
-84308a6%%%%%%%%%Jj%%%%%%%%%%%%%%%%%%%%%%%%%%%%%%%%%%%%%%%%%%%%%%%%%%%%%%%%%
-84240a6%%%%%%%%%%%%%%%%%%%%%%%%%%%%%%%%%%%%%%%%%%%%%%%%%%%%%%%%%%%%%%%%%%%%
-84172a6%%%%%%%%%%%%%%%%%%%%%%%%%%%%%%%%%%%%%%%%%%%%%%%%%%%%%%%%%%%%%%%%%%%%
-84104a6%%%%%%%%%%%%%%%%%%%%%%%%%%%%%%%%%%%%%%%%%%%%%%%%%%%%%%%%%%%%%%%%%%%%
-84036a6%%%%%%%%%%%%%%%%%%%%%%%%%%%%%%%%%%%%%%%%%%%%%%%%%%%%%%%%%%%%%%%%%%%%
-83968a6%%%%%%%%%%%%%%%%%%%%%%%%%%%%%%%%%%%%%%%%%%%%%%%%%%%%%%%%%%%%%%%%%%%%
-83900a6%%%%%%%%%%%%%%%%%%%%%%%%%%%%%%%%%%%%%%%%%%%%%%%%%%%%%%%%%%%%%%%%%%%%
-83832a6%%%%%%%%%%%%%%%%%%%%%%%%%%%%%%%%%%%%%%%%%%%%%%%%%%%%%%%%%%%%%%%%%%%%
-83764a6%%%%%%%%%%%%%%%%%%%%%%%%%%%%%%%%%%%%%%%%%%%%%%%%%%%%%%%%%%%%%%%%%%%%
-83696a6%%%%%%%%%%%%%%%%%%%%%%%%%%%%%%%%%%%%%%%%%%%%%%%%%%%%%%%%%%%%%%%%%%%%
-83628a6%%%%%%%%%%%%%%%%%%%%%%%%%%%%%%%%%%%%%%%%%%%%%%%%%%%%%%%%%%%%%%%%%%%%
-83560a6%%%%%%%%%%%%%%%%%%%%%%%%%%%%%%%%%%%%%%%%%%%%%%%%%%%%%%%%%%%%%%%%%%%%
-83492a6%%%%%%%%%%%%%%%%%%%%%%%%%%%%%%%%%%%%%%%%%%%%%%%%%%%%%%%%%%%%%%%%%%%%
-83424a6%%%%%%%%%%%%%%%%%%%%%%%%%%%%%%%%%%%%%%%%%%%%%%%%%%%%%%%%%%%%%%%%%%%%
-83356a6%%%%%%%%%%%%%%%%%%%%%%%%%%%%%%%%%%%%%%%%%%%%%%%%%%%%%%%%%%%%%%%%%%%%
-83288a6%%%%%%%%%%%%%%%%%%%%%%%%%%%%%%%%%%%%%%%%%%%%%%%%%%%%%%%%%%%%%%%%%%%%
-83220a6%%%%%%%%%%%%%%%%%%%%%%%%%%%%%%%%%%%%%%%%%%%%%%%%%%%%%%%%%%%%%%%%%%%%
-83152a6%%%%%%%%%%%%%%%%%%%%%%%%%%%%%%%%%%%%%%%%%%%%%%%%%%%%%%%%%%%%%%%%%%%%
-83084a6%%%%%%%%%%%%%%%%%%%%%%%%%%%%%%%%%%%%%%%%%%%%%%%%%%%%%%%%%%%%%%%%%%%%
-83016a6%%%%%%%%%%%%%%%%%%%%%%%%%%%%%%%%%%%%%%%%%%%%%%%%%%%%%%%%%%%%%%%%%%%%
-82948a6%%%%%%%%%%%%%%%%%%%%%%%%%%%%%%%%%%%%%%%%%%%%%%%%%%%%%%%%%%%%%%%%%%%%
-82880a6%%%%%%%%%%%%%%%%%%%%%%%%%%%%%%%%%%%%%%%%%%%%%%%%%%%%%%%%%%%%%%%%%%%%
-82812a6%%%%%%%jJ%%%%%%%%%%%%%%%%%%%%%%%%%%%%%%%%%%%%jJ%%%%%%jJ%%%%%%%%%%%%%
-82744a6%%%%%%%%%%%%%%%%j%J%jJ%%%%%%%%%%%%%%%%%%%%%%%%%%%%%%%%%%%%%%%%%%%%%%
-82676a6%%%%j%J%%%%%%%%%%%%%%%%%%%%%%%%%%%%%%%%%%%%%%%%%%%%%%%%%%%%%%%%%%%%%
-82608a6%%%%%%%%%%%%%%%%%%%%%%%%%%%%%%%%%%%%%%%%%%%%%%%%%%%%%%%%%%%%%%%%%%%%
-82540a6%%%%%%%%%%%%%%%%%%%%%%%%%%%%%%%%%%%%%%%%%%%%%%%%%j%JjJ%%jJ%%%%%%%%%%
-82472a6%%%%%%%%%%%%%%%%%%%%%%%%%%%%%%%%%%jJ%%%%%%%%%%%%%%%%%%%%%%%%%%%%%%%%
-82404a6%j%J%%%%%%%%%%%%%%%%%%j%J%%%%%jJ%%%%%%%%%%%%%%%%%%jJj%J%%%%%%%%%%%%%
-82336a6jJ%%j%%J%j%%%J%%%%%%%jJ%%%j%%J%j%%%J%%j%J%%%jJjJ%%%%%jJ%%jJ%%%%%%%%%
-82268a6%%%%%%%%%%%%jJ%%j%%J%%%%%%%%jJ%%j%Jj%%JjJjJj%J%%%%%j%%Jj%%J%jJ%%j%%J
-82200a6%%%%%%%%%%%jJ%%%%%j%%J%jJ%%j%%%Jj%%%%%Jj%%%%%%%%%%Jj%%%J%%%%j%%%%%Jj
-82132a7%%%%%%%%%%%%%%%Jj%J%j%%%%%%%Jj%%%%%%%%%%%Jj%%%%%%J%%j%%%%Jj%%Jj%%J%j
-82064a7J%j%%J%j%%%%Jj%%%%%%Jj%%%%%%%%J%%%%j%%Jj%%JjJ%j%%%JjJ%j%%%J%%j%%%Jj%
-81996a7%J%%%j%%%Jj%%%%%J%%%%jJjJ%jJ%%%%j%%%%J%j%Jj%Jj%%%%%%%%%%J%j%%%%%%%%%
-81928a7%%%%%%%%%%%%%J%%%%jJj%Jj%JjJ%%%%%%%%%%jJ%%j%Jj%%%%%%%%%%Jj%%%%%%%%%%
-81860a7%%%%%%%%%%%%%%%%%%%%%%%%%%%%Jj%%%%%%%Jj%%%Jj%%J%%%%%%j%%%JjJ%j%%%J%j
-81792a7%%Jj%%%%%%%%Jj%%%%%%%%%J%j%%%%%%%%%%%Jj%%%%%%%%%%Jj%Jj%%%%%%%%%%%%%%
-81724a7%%%%%%%%%%%%%%%%%%%%%%%%%%Jj%%%%%%%%%%%%%%%%%%%%%%%%%%%%%%%%%%%%%%%%
-81656a7%%%%%%%%%%%%%%%%%%%%%%%%%%%Jj%%%%%Jj%Jj%%%%%%%%%%%%%%%%%%%%%%%%%%%%%
-81588a7%%%%%%%%%%%%%%%%%Jj%Jj%%%%%%%%%J%%j%%%%%%%%%%%%%%%%%%%%%%%%%%%%%%%%%
-81520a7%%%%%%%%%%Jj%%%%%%%%%%%%%%%%%%%%%%%%%%%%%%%%%%%%%%%%%%%%%%%%%%%%%%%%
-81452a7%%%%%%%%%%%%%%%%%%%%%%%%%%%%%%%%%%%%%%%%%%%%%%%%%%%%%%%%%%%%%%%%%%%%
-81384a7%%%%%%%%%%%%%%%%%%%%%%%%%%%%%%%%%%%%%%%%%%%%%%%%%%%%%%%%%%%%%%%%%%%%
-81316a7%%%%%%%%%%%%%%%%%%%%%%%%%%%%%%%%%%%%%%%%%%%%%%%%%%%%%%%%%%%%%%%%%%%%
-81248a7%%%%%%%%%%%%%%%%%%%%%%%%%%%%%%%%%%%%%%%%%%%%%%%%%%%%%%%%%%%%%%%%%%%%
-81180a7%%%%%%%%%%%%%%%%%%%%%%%%%%%%%%%%%%%%%%%%%%%%%%%%%%%%%%%%%%%%%%%%%%%%
-81112a7%%%%%%%%%%%%%%%%%%%%%%%%%%%%%%%%%%%%%%%%%%%%%%%%%%%%%%%%%%%%%%%%%%%%
-81044a7%%%%%%%%%%%%%%%%%%%%%%%%%%%%%%%%%%%%%%%%%%%%%%%%%%%%%%%%%%%%%%%%%%%%
-80976a7%%%%%%%%%%%%%%%%%%%%%%%%%%%%%%%%%%%%%%%%%%%%%%%%%%%%%%%%%%%%%%%%%%%%
-80908a7%%%%%%%%%%%%%%%%%%%%%%%%%%%%%%%%%%%%%%%%%%%%%%%%%%%%%%%%%%%%%%%%%%%%
-80840a7%%%%%%%%%%%%%%%%%%%%%%%%%%%%%%%%%%%%%%%%%%%%%%%%%%%%%%%%%%%%%%%%%%%%
-80772a7%%%%%%%%%%%%%%%%%%%%%%%%%%%%%%%%%%%%%%%%%%%%%%%%%%%%%%%%%%%%%%%%%%%%
-80704a7%%%%%%%%%%%%%%%%%%%%%%%%%%%%%%%%%%%%%%%%%%%%%%%%%%%%%%%%%%%%%%%%%%%%
-80636a7%%%%%%%%%%%%%%%%%%%%%%%%%%%%%%%%%%%%%%%%%%%%%%%%%%%%%%%%%%%%%%%%%%%%
-80568a7%%%%%%%%%%%%%%%%%%%%%%%%%%%%%%%%%%%%%%%%%%%%%%%%%%%%%%%%%%%%%%%%%%%%
-80500a7%%%%%%%%%%%%%%%%%%%%%%%%%%%%%%%%%%%%%%%%%%%%%%%%%%%%jJ%%%%%%%%%%%%%%
-80432a7%%%%%%%%%%%%%%%%%%%%%%%%%%%%%%%%%%%%%%%%%%%%%%%%%%%%%%%%%%%%%%%%%%%%
-80364a7%%%%%%%%%%%%%%%%%%%%%%%%%%%%%%%%%%%%%%%%%%%%%%%%%%%%%%%%%%%%%%%%%%%%
-80296a7%%%%%%%%%%%%%%%%%%%%%%%%%%%%%%%%%%%%%%%%%%%%%%%%%%%%%%%%%%%%%%%%%%%%
-80228a7%%%%%%%%%%%%%%%%%%%%%%%%%%%%%%%%%%%%%%%%%%%%%%%%%%%%%%%%%%%%%%%%%jJ%
-80160a7%%%%%%%%%%%%%%%%jJ%%%%%%%%%%%%%%%%%%%%%%%%%%%%%%jJ%%%%%%%%%%%jJjJ%%%
-80092a7%%%%%%%%%%%%%%%%%%%%%%%%%%jJ%%%%%%%%%%%%%%%%%%%%jJ%%%jJ%jJj%JjJ%jJ%%
-80024a7%%j%%J%%%%j%J%jJ%%%%%%%%%%%%%%%%%%%%%%%%%%%j%J%%%%%%%jJ%jJjJ%%%%%%%%
-79956a7j%J%%%%%j%%%Jj%%%%%J%%%jJ%%%%jJ%%%%%%%%%%%%jJ%%%%%%%%j%J%jJj%%J%%jJ%
-79888a7%%%%%%%%%%%%%%%jJ%%%%%%jJj%%%%J%%%j%%Jj%Jj%Jj%%J%%j%%J%%%%%%jJj%%J%j
-79820a8J%%%%%%%%%%%%%%j%%J%j%JjJ%j%%%%%%J%j%%%%%%%%%%%%%%%%%%%%J%%%jJj%%%J%
-79752a7%%%%%%j%%%%Jj%%%%%%%%%%%%%Jj%%%%%%%%%%%%%Jj%%%%%%%%%%%%%%%Jj%Jj%%J%j
-79684a8%Jj%%J%%%%%%%%%%%jJ%%%jJ%j%%%%%Jj%%%%J%j%%%%%%%%%%%J%j%Jj%%%%J%%%j%%
-79616a8%%%Jj%%Jj%%%%%%%%%%%%%%%%%%%%J%%%%j%J%%%%%%%%j%J%%%j%%%%%%%%%%%%%%%%
-79548a8%%%%%%%%J%j%%%%%%%%%JjJj%Jj%%JjJ%j%%%J%j%Jj%J%%%%jJj%J%j%%J%%%%%%j%%
-79480a8%%%%%%%Jj%%%%%JjJj%%%%%%%%%%%%%%%Jj%J%jJ%j%Jj%J%j%%%%%Jj%%%%%%JjJj%%
-79412a8%%%JjJj%%%%J%%%%%j%%JjJj%%%%Jj%%%%%%%%%%%%%%%%%%%%%Jj%%%%%%%%%%%%%%%
-79344a8%%%%%%%%%%%%%%%%%%%%J%j%J%%%%j%%%%%%%%%%%%%%%%Jj%%%%%%%%%%%%%%%%%%%%
-79276a8%%%%%%%%%%%%%%%%%%%%%%%%%%%%%%%%%%%%%%%%%%%%%%%%%%%%%%%%%%%%%%%%%%%%
-79208a8%%%%%%%%%%%%%%%%%%%%%%%%%%%%%%%%%%%%%%%%%%%%%%%%%%%%%%%%%%%%%%%%%%%%
-79140a8%%%%%%%%%%%%%%%%%%%%%%%%%%%%%%%%%%%%%%%%%%%%%%%%%%%%%%%%%%%%%%%%%%%%
-79072a8%%%%%%%%%%%%%%%%%%%%%%%%%%Jj%%%%Jj%%%%%%%%%%%%%%%%%%%%%%%%%%%%%%%%%%
-79004a8%%%%%%%%%%%%%%%%%%%%%%%%%%%%%%%%%%%%%%%%%%%%%%%%%%%%%%%%%%%%%%%%%%%%
-78936a8%%%%%%%%%%%%%%%%%%%%%%%%%%%%%%%%%%%%%%%%%%%%%%%%%%%%%%%%%%%%%%%%%%%%
-78868a8%%%%%%%%%%%%%%%%%%%%%%%%%%%%%%%%%%%%%%%%%%%%%%%%%%%%%%%%%%%%%%%%%%%%
-78800a8%%%%%%%%%%%%%%%%%%%%%%%%%%%%%%%%%%%%%%%%%%%%%%%%%%%%%%%%%%%%%%%%%%%%
-78732a8%%%%%%%%%%%%%%%%%%%%%%%%%%%%%%%%%%%%%%%%%%%%%%%%%%%%%%%%%%%%%%%%%%%%
-78664a8%%%%%%%%%%%%%%%%%%%%%%%%%%%%%%%%%%%%%%%%%%%%%%%%%%%%%%%%%%%%%%%%%%%%
-78596a8%%%%%%%%%%%%%%%%%%%%%%%%%%%%%%%%%%%%%%%%%%%%%%%%%%%%%%%%%%%%%%%%%%%%
-78528a8%%%%%%%%%%%%%%%%%%%%%%%%%%%%%%%%%%%%%%%%%%%%%%%%%%%%%%%%%%%%%%%%%%%%
-78460a8%%%%%%%%%%%%%%%%%%%%%%%%%%%%%%%%%%%%%%%%%%%%%%%%%%%%%%%%%%%%%%%%%%%%
-78392a8%%%%%%%%%%%%%%%%%%%%%%%%%%%%%%%%%%%%%%%%%%%%%%%%%%%%%%%%%%%%%%%%%%%%
-78324a8%%%%%%%%%%%%%%%%%%%%%%%%%%%%%%%%%%%%%%%%%%%%%%%%%%%%%%%%%%%%%%%%%%%%
-78256a8%%%%%%%%%%%%%%%%%%%%%%%%%%%%%%%%%%%%%%%%%%%%%%%%%%%%%%%%%%%%%%%%%%%%
-78188a8%%%%%%%%%%%%%%%%%%%%%%%%%%%%%%%%%%%%%%%%%%%%%%%%%%%%%%%%%%%%%%%%%%%%
-78120a8jJ%%%%%%%%%%%%%%%%%%j%J%%%%%%%%%%%%%%%%%%%%%%%%%%%%%%%%%%%%%%%%%%%%%
-78052a8%%%%%%%%%%%%%%%%jJ%%%%%%%%%%%%%%%%%%%%%%%%%%%%%%%%%%%%%%%%%%%%%%%%%%
-77984a8%%%%%%%%%%%%%%%%%%%%%%%%%%%j%J%%%%%%%jJ%%%%%%%j%JjJjJ%%j%J%%%%%%%%%%
-77916a8%%%%%%%%j%%J%%%%%j%Jj%%%%J%j%%%J%%jJ%%%jJ%%jJ%%%%%%%%%%%%%%%%%%%%%%%
-77848a8%%%j%J%%%jJ%%%%%jJ%%%j%J%%%%j%J%j%%J%%%%%j%%%%%J%%%%%%%%%%%%%%%%j%J%
-77780a8%j%J%%%%%%%%%j%%J%%%%%%%j%J%%%%%%%%%%jJjJ%%%jJ%%%%%%%j%%%%J%%j%%%%%%
-77712a9%J%%j%%Jj%%J%j%%J%jJjJ%jJ%%%%%%%%%j%%%Jj%%%%%Jj%%Jj%J%%%%%jJ%%%%%jJ%
-77644a8%%%%%%%%%%%j%%%Jj%%%%%%%%%Jj%%%%%%%%%%Jj%%%%%%%JjJ%%%%%j%%%%%%%%%J%j
-77576a9%%J%%%jJ%%j%Jj%%%%J%j%%%%%%%%%%%%%%%%J%%%jJj%J%j%%J%j%%%%%%%%%%%%%J%
-77508a8j%Jj%%%%%%%J%%%j%%%%%%%%Jj%%%%%%J%%j%%%J%%j%%J%j%%%%Jj%%%%%%%%%%%%J%
-77440a8j%%%%%%%%%%%Jj%%Jj%%%%Jj%%%%%%Jj%%%%%%%%%%%%%%%%%%%%%%%%%%%%%%%%%%%%
-77372a9%%%%%Jj%%%J%j%%%%Jj%%%%%%%%%%%%%%%%%%%%%%%%%%%%%%%%%%%%%%%%%%%%%%%%%
-77304a9%%%%%%%%%%%%%%%%%%%%%%%%%%%%%Jj%%%%%%%%J%%j%%%%%%%%%%%%%%%%%Jj%%%%Jj
-77236a9%%%%%%%%%%%%%Jj%%%%%%%%%%%%%%%%%%%J%j%%%%%%%%%%%%%%%%%%%%%%%%%%Jj%%%
-77168a9%%%%%%%%%%%%%%%%%%%%%%%%%%%%%%J%j%Jj%%%%Jj%%%%%%%%%%%%%%%%%%%%%%%%%%
-77100a9%%%%%%%%%%%%%%%%%%%%%%%%%%%%%%%%%%%%%%%%%%%%%%%%%%%%%%%%%%%%%%%%%%%%
-77032a9%%%%%%%%%%%%%%%%%%%%%%%%%%%%%%%%%%%%%%%%%%%%%%%%%%%%%%%%%%%%%%%%%%%%
-76964a9%%%%%%%%%%%%%%%%%%%%%%%%%%%%%%%%%%%%%%%%%%%%%%%%%%%%%%%%%%%%%%%%%%%%
-76896a9%%%%%%%%%%%%%%%%%%%%%%%%%%%%%%%%%%%%%%%%%%%%%%%%%%%%%%%%%%%%%%%%%%%%
-76828a9%%%%%%%%%%%%%%%%%%%%%%%%%%%%%%%%%%%%%%%%%%%%%%%%%%%%%%%%%%%%%%%%%%%%
-76760a9%%%%%%%%%%%%%%%%%%%%%%%%%%%%%%%%%%%%%%%%%%%%%%%%%%%%%%%%%%%%%%%%%%%%
-76692a9%%%%%%%%%%%%%%%%%%%%%%%%%%%%%%%%%%%%%%%%%%%%%%%%%%%%%%%%%%%%%%%%%%%%
-76624a9%%%%%%%%%%%%%%%%%%%%%%%%%%%%%%%%%%%%%%%%%%%%%%%%%%%%%%%%%%%%%%%%%%%%
-76556a9%%%%%%%%%%%%%%%%%%%%%%%%%%%%%%%%%%%%%%%%%%%%%%%%%%%%%%%%%%%%%%%%%%%%
-76488a9%%%%%%%%%%%%%%%%%%%%%%%%%%%%%%%%%%%%%%%%%%%%%%%%%%%%%%%%%%%%%%%%%%%%
-76420a9%%%%%%%%%%%%%%%%%%%%%%%%%%%%%%%%%%%%%%%%%%%%%%%%%%%%%%%%%%%%%%%%%%%%
-76352a9%%%%%%%%%%%%%%%%%%%%%%%%%%%%%%%%%%%%%%%%%%%%%%%%%%%%%%%%%%%%%%%%%%%%
-76284a9%%%%%%%%%%%%%%%%%%%%%%%%%%%%%%%%%%%%%%%%%%%%%%%%%%%%%%%%%%%%%%%%%%%%
-76216a9%%%%%%%%%%%%%%%%%%%%%%%%%%%%%%%%%%%%%%%%%%%%%%%%%%%%%%%%%%%%%%%%%%%%
-76148a9%%%%%%%%%%%%%%%%%%%%%%%%%%%%%%%%%%%%%%%%%%%%%%%%%%%%%%%%%%%%%%%%%%%%
-76080a9%%%%%%%%%%%%%%%%%%%%%%%%%%%%%%%%%%%%%%%%%%%%%%%%%%%%%%%%jJ%%%%jJ%%%j
-76012b0JjJ%%jJj%JjJ%%%%%%%%%%%%%%%%%%%%%%%%%%%%%%%%jJ%%%%%%jJ%%%jJ%jJ%%%%%%
-75944a9%%%%%%%%%%%%%%%%%%%%%%%%%%%%%%%%%%%%%%%%%%%j%%J%%%%%%jJj%%%%%J%%j%Jj
-75876b0%%%%%%%JjJ%%j%%%%%J%%jJ%%%%%j%Jj%%J%%%%%%j%J%j%%%J%%%%%%%%jJ%j%%%%J%
-75808a9j%%%J%%%j%%%J%j%%%J%jJ%%%%%%%%%%%%%j%%%%%%%%JjJ%%%%%%%%%%%%%%%%%%%%%
-75740a9%%j%J%%%%%%%%%jJ%%%%%%jJ%%%%j%%J%%%jJ%j%%Jj%%J%%%%j%Jj%J%jJ%%%%%%jJj
-75672b0JjJj%Jj%%Jj%%%%J%%jJj%%%J%%j%%%J%%%%j%Jj%%%%%%%J%%j%%%J%%%j%%%%%%%%%
-75604b0%Jj%%%%%%%J%%%%%%%j%J%j%%Jj%%J%jJj%%%%JjJ%j%%%%%J%j%%Jj%%%%%%%%%%Jj%
-75536b0%%%%%%%J%%j%%%%%Jj%%%%%%%%%%%J%j%%%%%%%%%%%%%%%%%%%%%%%%%%%%%%%%%%%%
-75468b0%%%%%%%%%%%%%%%%%%%%%%%%%%%%%%%%%%%%%%%%%%%%%%%%%%%%%%%%%%%%%Jj%%%%%
-75400b0%%%%Jj%%%%%%%%%%%%%%%%%%%%%%Jj%%%%%%%%%%%%%%%%%%%%%%%%%%%%%%%%%%%%%%
-75332b0%%%%%%%%%%%%%%%%%%%%%%%%%%%%%%%%%%%%%%%%%%%%%%%%%%%%%%%%%%%%%%%%%%%%
-75264b0%%%%%%%%%%%%%%%%%%%%%%%%%%%%%%%%%%%%%%%%%%%%%%%%%%%%%%%%%%%%%%%%%%%%
-75196b0%%%%%%%Jj%%%%%%%%%%%%%%%%%%%%%%%%%%%%%%%%%%%%%%%%%%%%%%%%%%%%%%%%%%%
-75128b0%%%%%%%%%%%%%%%%%%%%%%%%%%%%%%%%%%%%%%%%%%%%%%%%%%%%%%%%%%%%%%%%%%%%
-75060b0%%%%%%%%%%%%%%%%%%%%%%%%%%%%%%%%%%%%%%%%%%%%%%%%%%%%%%%%%%%%%%%%%%%%
-74992b0%%%%%%%%%%%%%%%%%%%%%%%%%%%%%%%%%%%%%%%%%%%%%%%%%%%%%%%%%%%%%%%%%%%%
-74924b0%%%%%%%%%%%%%%%%%%%%%%%%%%%%%%%%%%%%%%%%%%%%%%%%%%%%%%%%%%%%%%%%%%%%
-74856b0%%%%%%%%%%%%%%%%%%%%%%%%%%%%%%%%%%%%%%%%%%%%%%%%%%%%%%%%%%%%%%%%%%%%
-74788b0%%%%%%%%%%%%%%%%%%%%%%%%%%%%%%%%%%%%%%%%%%%%%%%%%%%%%%%%%%%%%%%%%%%%
-74720b0%%%%%%%%%%%%%%%%%%%%%%%%%%%%%%%%%%%%%%%%%%%%%%%%%%%%%%%%%%%%%%%%%%%%
-74652b0%%%%%%%%%%%%%%%%%%%%%%%%%%%%%%%%%%%%%%%%%%%%%%%%%%%%%%%%%%%%%%%%%%%%
-74584b0%%%%%%%%%%%%%%%%%%%%%%%%%%%%%%%%%%%%%%%%%%%%%%%%%%%%%%%%%%%%%%%%%%%%
-74516b0%%%%%%%%%%%%%%%%%%%%%%%%%%%%%%%%%%%%%%%%%%%%%%%%%%%%%%%%%%%%%%%%%%%%
-74448b0%%%%%%%%%%%%%%%%%%%%%%%%%%%jJ%%%%%%%%%%%%%%%%%%%%%%%%%%%%%%%%%%%%%%%
-74380b0%%%%%%%%%%%%%%%%%%%%%%%%%%%%%%jJ%%%%%%%%%%%%%%%%%%%%%%%%%%%%%%%%%%%%
-74312b0%%%%%%%%%%%%%%%%%%%%%%%%%%%%%jJ%%%%%%%jJjJj%JjJ%%%j%J%%%j%%%%J%%%%%%
-74244b0%%%%%%%%%%%%%%%%%%jJ%%j%%%J%%%%%%%%%%%%%%%%%%%%%%jJ%%%%%%%%jJ%%%jJ%%
-74176b0%%%j%J%%%%%jJ%%%%%%%%%%%%%%%%%%%%%%%%%%%%%%%%%%%%%%%%%j%%J%%%jJ%j%%J
-74108b0%j%%%J%%%%%%%%j%%%%J%j%%Jj%%%%J%%jJ%jJ%%j%J%j%%%Jj%%%J%%jJ%%%%%%jJ%%
-74040b0j%%J%%%%%%jJjJ%%%j%%%%J%%jJj%%%%%Jj%J%%%%j%%J%j%J%%%jJ%%%%%j%%%%%%J%
-73972b0j%J%jJj%JjJ%%%%j%%%%J%%%%j%J%jJ%j%JjJ%jJ%%%%%%%%%%j%J%%jJ%%%j%JjJ%%%
-73904b0%%j%%%%%%%%%%%J%%%%%jJj%%%%%%%%%J%%j%%%%%Jj%%%%%%%%%%%%%Jj%%%%%%%%%%
-73836b1%J%j%%%%%%%%%%%%%%%%%Jj%%%J%j%%%J%%%%jJ%j%%%%%%%J%%j%%Jj%%%%%%%%%Jj%
-73768b1%Jj%%%%J%j%%%%%%%%%%%%%%%%%%Jj%%%%%%%%%%%%%%%%%%%%%%%%%%%%Jj%%%%%%%%
-73700b1%%%%%%%%%%%%%%%%%%%%%%%%%%%%%%%%%%%%%%%%%%%%%%%%%%%%%%%%%%%%%%%%%%%%
-73632b1%%%Jj%%%%%%%%%%%%%%%%%Jj%%%%%%%%%%%%Jj%%%%%%%%%%%%%%%%%%%%%%%%%%%%%%
-73564b1%%%%%%%%%%%%%%J%j%%%%%%%%%%%%%%%%%%%%%%%%%%%%%%%%%%%%%%%%%%%%%%%%%%%
-73496b1%%%%%%%%%%%%%%%%%%%%%%%%%%%%%%%%%%%%%%%%%%%%%%%%%%%%%%%%%%%%%%%%%%%%
-73428b1%%%%%%%%%%%%%%%%%%%%%%%%%%%%%%%%%%%%%%%%%%%%%%%%%%%%%%%%%%%%%%%%%%%%
-73360b1%%%%%%%%%%%%%%%%%%%%%%%%%%%%%%%%%%%%%%%%%%%%%%%%%%%%%%%%%%%%%%%%%%%%
-73292b1%%%%%%%%%%%%%%%%%%%%%%%%%%%%%%%%%%%%%%%%%%%%%%%%%%%%%%%%%%%%%%%%%%%%
-73224b1%%%%%%%%%%%%%%%%%%%%%%%%%%%%%%%%%%%%%%%%%%%%%%%%%%%%%%%%%%%%%%%%%%%%
-73156b1%%%%%%%%%%%%%%%%%%%%%%%%%%%%%%%%%%%%%%%%%%%%%%%%%%%%%%%%%%%%%%%%%%%%
-73088b1%%%%%%%%%%%%%%%%%%%%%%%%%%%%%%%%%%%%%%%%%%%%%%%%%%%%%%%%%%%%%%%%%%%%
-73020b1%%%%%%%%%%%%%%%%%%%%%%%%%%%%%%%%%%%%%%%%%%%%%%%%%%%%%%%%%%%%%%%%%%%%
-72952b1%%%%%%%%%%%%%%%%%%%%%%%%%%%%%%%%%%%%%%%%%%%%%%%%%%%%%%%%%%%%%%%%%%%%
-72884b1%%%%%%%%%%%%%%%%%%%%%%%%%%%%%%%%%%%%%%%%%%%%%%%%%%%%%%%%%%%%%%%%%%%%
-72816b1%%%%%%%%%%%%%%%%%%%%%%%%%%%%%%%%%%%%%%%%%%%%%%%%%%%%%%%%%%%%%%%%%%%%
-72748b1%%%%%%%%%%%%%%%%%%%%%%%%%%%%%%%%%%%%%%%%%%%%%%%%%%j%J%%%%%%%%%jJ%%%%
-72680b1%%%%%%%%%%%%%%%%%%%%%%%%%%%%%%%%%%%%%%%%%%%%%%%%%%%%%%%%jJ%%%%%%%%%%
-72612b1%%%%%%%%%%%%%%%%%%%%%%%%%%jJ%%%%%%%%%%%%%j%J%%%jJ%%%%%%%%%%%%%%%%%%%
-72544b1%j%J%%%%%%%%%%%%%%%%%%%%%%%%%%%%%%%%%%%%%%%%%%%%%%%%%%%%%%%%%%%%%%jJ
-72476b1%jJ%%%%%%%%%%%%%%%%%%%%%%%%jJ%%%%%%%%%%%jJ%%%%%%%%%%%%%%%%%%%j%%Jj%%
-72408b2J%%%%%%%%%%%%%%%%%%%jJ%%%%%%j%J%j%%%J%%j%%JjJ%j%%J%j%%%%%%%%%%%%J%j%
-72340b2%%J%j%%%%%%%Jj%J%%%%%jJ%%%%j%%%%%%J%j%J%%jJj%%%%%%%Jj%%%%%%%%%Jj%%%%
-72272b2%%%%%J%%jJ%j%%%%%%%%%%%%%Jj%%J%%%%%%%jJjJj%%%%Jj%%J%jJ%j%%JjJj%Jj%Jj
-72204b2%Jj%%%Jj%JjJj%%%%%%%%%%%%%J%%j%%JjJjJj%Jj%%%%J%j%Jj%Jj%%%%%%%%%J%j%%
-72136b2%%%%%%%%J%j%%%%%%%%%%%%%%%%%%%%%%%%%%%%%%%%%%%%%%%%%%%%%J%%%j%%%%Jj%
-72068b2%%%%%%%%%%%%%%%%%%%%%%%%%%%%%%%%%%%%%%%%%%%%%%%%%Jj%%%%%%%%%%%%%%%%%
-72000b2%%%%%%%%%%%%%%%%%%%%%%%%%%%%%%%%%%%%%%%%%%%%%%%%%%%Jj%%%%%%%%%%%%%%%
-71932b2%%%%%%%%%%%%%%%%%%%%%%%%%%%%%%%%%%%%%%%%%%%%%%%%%%%%%%%%%%%%%%%%%%%%
-71864b2%%%%%%%%%%%%%%%%Jj%J%j%%%%%%%%%%%%%%%%%%%%%%%%%%%%%%%%%%%%%%%%%%%%%%
-71796b2%%%%%%%%%%%%%%%%%%%%%%%%%%%%%%%%%%%%%%%%%%%%%%%%%%%%%%%%%%%%%%%%%%%%
-71728b2%%%%%%%%%%%%%%%%%%%%%%%%%%%%%%%%%%%%%%%%%%%%%%%%%%%%%%%%%%%%%%%%%%%%
-71660b2%%%%%%%%%%%%%%%%%%%%%%%%%%%%%%%%%%%%%%%%%%%%%%%%%%%%%%%%%%%%%%%%%%%%
-71592b2%%%%%%%%%%%%%%%%%%%%%%%%%%%%%%%%%%%%%%%%%%%%%%%%%%%%%%%%%%%%%%%%%%%%
-71524b2%%%%%%%%%%%%%%%%%%%%%%%%%%%%%%%%%%%%%%%%%%%%%%%%%%%%%%%%%%%%%%%%%%%%
-71456b2%%%%%%%%%%%%%%%%%%%%%%%%%%%%%%%%%%%%%%%%%%%%%%%%%%%%%%%%%%%%%%%%%%%%
-71388b2%%%%%%%%%%%%%%%%%%%%%%%%%%%%%%%%%%%%%%%%%%%%%%%%%%%%%%%%%%%%%%%%%%%%
-71320b2%%%%%%%%%%%%%%%%%%%%%%%%%%%%%%%%%%%%%%%%%%%%%%%%%%%%%%%%%%%%%%%%%%%%
-71252b2%%%%%%%%%%%%%%%jJ%%%%%%%%%%%%%%%%%%%%%%%%%%%%%%%%%%%%%%%%%%%%%%%%%%%
-71184b2%%%%%%%%%%%%%%%%%%%%%%%%%%%%%%%j%%%J%%%%jJ%%%%%%%%j%J%%%%%%%%%%%%jJj
-71116b3J%%%%%%%%%%%%%%%%%%%%%%%%%%%%%%%%%%%%jJ%%%%%%%%%%%%%%%%%j%J%jJ%%%jJ%
-71048b2%%%%%%%%%%%%%%jJ%%%%%%%jJ%j%J%%%%jJ%%%%%%%%%%%%%j%%%%%%%%%%J%%%jJj%J
-70980b2%%%j%%J%%%j%J%%%%%%%%%%%%%%%%%%%%%%%%%%%%%%%%%jJ%%%%%%%%%%%%%%%%%%%%
-70912b2%%j%%%J%j%%%J%j%%%J%%%%%%%%%j%%%J%%%%%%%%%%%%%%%%%%jJj%%Jj%%J%%%%j%%
-70844b3%J%%j%%%Jj%%%%%%%%%%%%%%%%%%%%%%%%%%%%%%%%%%%%J%j%%%%%%Jj%%JjJj%%%%%
-70776b3J%j%%%J%%j%J%%j%%%J%j%Jj%%%%JjJj%%%%J%j%%%%J%%%%j%%%%%%JjJ%%%j%%J%j%
-70708b3%J%j%%J%%j%%Jj%%%Jj%%%%J%j%%%J%%jJjJ%%j%%%%%%%%J%%j%%Jj%%%%J%%j%%%%%
-70640b3%%%%%%%%%%%%%%%%%%%%%%%%%%%%%%%%%%%%%%%%%%%%%%%%%%%%%%%%%%%%%%%%%%%%
-70572b3%%%%%%%%%%%%%%%%%%%%%%%%%%%%%%%%%%%%%%%%%%%%%%%%%%%%%%%%%%%%%%%%%%%%
-70504b3%%%%%%%%%%%%%%%%%%%%%%%%%%%%%%%%%%%%%%%%%%%%%%%%%%%%%%%%%%%%%%%%%%%%
-70436b3%%%%%%%%%%%%%%%%%%%%%%%%%%%%%%%%%%%%%%%%%%%%%%%%%%%%%%%%%%%%%%%%%%%%
-70368b3%%%%%%%%%%%%%%%%%%%%%%%%%%%%%%%%%%%%%%%%%%%%%%%%%%%%%%%%%%%%%%%%%%%%
-70300b3%%%%%%%%%%%%%%%%%%%%%%%%%%%%%%%%%%%%%%%%%%%%%%%%%%%%%%%%%%%%%%%%%%%%
-70232b3%%%%%%%%%%%%%%%%%%%%%%%%%%%%%%%%%%%%%%%%%%%%%%%%%%%%%%%%%%%%%%%%%%%%
-70164b3%%%%%%%%%%%%%%%%%%%%%%%%%%%%%%%%%%%%%%%%%%%%%%%%%%%%%%%%%%%%%%%%%%%%
-70096b3%%%%%%%%%%%%%%%%%%%%%%%%%%%%%%%%%%%%%%%%%%%%%%%%%%%%%%%%%%%%%%%%%%%%
-70028b3%%%%%%%%%%%%%%%%%%%%%%%%%%%%%%%%%%%%%%%%%%%%%%%%%%%%%%%%%%%%%%%%%%%%
-69960b3%%%%%%%%%%%%%%%%%%%%%%%%%%%%%%%%%%%%%%%%%%%%%%%%%%%%%%%%%%%%%%%%%%%%
-69892b3%%%%%%%%%%%%%%%%%%%%%%%%%%%%%%%%%%%%%%%%%%%%%%%%%%%%%%%%%%%%%%%%%%%%
-69824b3%%%%%%%%%%%%%%%%%%%%%%%%%%%%%%%%%%%%%%%%%%%%%jJ%%%%%%%%%%%%%%%%%%%%%
-69756b3%%%%%%%%%%%%%%%%%%%%%%%%%%%%%%%%%%%%%%%%%jJ%%%%%%%%jJ%%%%%%jJ%%%%%%%
-69688b3%%%%%%%%%%%%%%%%jJ%%%%jJ%%%%%%%%%%%%%%%%%%%%%%%%%%%%%%%%%%%%%%%%%%%%
-69620b3%%%%%%%%%%%%%%%%%%%%%%%%%%%%%%%%%%%%%%%%%%%%%%jJ%%%%%%%%%%%j%Jj%JjJ%
-69552b3jJ%%j%%%J%%%%%%%%%%%%%%%%%%%%%%%%j%J%%%jJjJ%%%j%%Jj%J%j%%Jj%JjJ%%jJj
-69484b4%%%%J%%%j%%J%j%J%%%%jJjJ%%j%%JjJ%%%j%J%%jJjJ%%j%%JjJ%j%Jj%%J%%j%%%Jj
-69416b4%J%%%%j%%%JjJ%%%%%%%%%%%%%jJ%%j%%%%J%%j%J%%%%%j%%%%Jj%Jj%J%jJj%%%%%%
-69348b4%%%%%%%%%%%%J%%%j%%%%Jj%%%Jj%%%%%%%%%%%%%%J%j%%%%%Jj%%%%%%%%%%%%%J%j
-69280b4%%%J%%%%jJ%%j%J%%%%j%Jj%J%j%J%%%jJj%%%Jj%%%%%%%%%%%%%%%%%%%%%%%%%%%%
-69212b4%%%%Jj%%%%Jj%%%%%%%%%%%%%%%%%%%%%%%%%%%%%%%%%%%%%%%%%%%%%%%%%%%%%%%%
-69144b4%%%%Jj%%%%%%%%%%%%%%%%%%%%%%%%%%%%%%%%%%%%%%%%%%%%%%%%%%%%%%J%j%%%Jj
-69076b4%Jj%%%%%%%%%%%%%%%%%%%%%%%%%%%%%%%%%%%%%%%%%%%%%%%%%%%%%%%%%%%%%%%%%
-69008b4%%%Jj%%%%%%%%%%%%%%%%%%%%%%%%%%%%%%%%%%%%%%%%%%%%%%%%%%%%%%%%%%%%%%%
-68940b4%%%%%%%%%%%%%%%%%%%%%%%%%%%%%%%%%%%%%%%%%%Jj%%Jj%%%%%%Jj%%%%%%%%%%%%
-68872b4%%%%%%%%%%%%%%%%%%%%%%%%%%%%%%%%%%%%%%%%%%%%%%%%%%%%%%%%%%%%%%%%%%%%
-68804b4%%%%%%%%%%%%%%%%%%%%%%%%%%%%%%%%%%%%%%%%%%%%%%%%%%%%%%%%%%%%%%%%%%%%
-68736b4%%%%%%%%%%%%%%%%%%%%%%%%%%%%%%%%%%%%%%%%%%%%%%%%%%%%%%%%%%%%%%%%%%%%
-68668b4%%%%%%%%%%%%%%%%%%%%%%%%%%%%%%%%%%%%%%%%%%%%%%%%%%%%%%%%%%%%%%%%%%%%
-68600b4%%%%%%%%%%%%%%%%%%%%%%%%%%%%%%%%%%%%%%%%%%%%%%%%%%%%%%%%%%%%%%%%%%%%
-68532b4%%%%%%%%%%%%%%%%%%%%%%%%%%%%%%%%%%%%%%%%%%%%%%%%%%%%%%%%%%%%%%%%%%%%
-68464b4%%%%%%%%%%%%%%%%%%%%%%%%%%%%%%%%%%%%%%%%%%%%%%%%%%%%%%%%%%%%%%%%%%%%
-68396b4%%%%%%%%%%%%%%%%%%%%%%%%%%%%%%%%%%%%%%%%%%%%%%%%%%%%%%%%%%%%%%%%%%%%
-68328b4%%%%%%%%%%%%jJ%%%%%%%%%%%%%%%%%%%%%%%%%%%%%%%j%J%%%%%jJ%%%%%%%%%%jJ%
-68260b4%%%%%%%%%%%%%%%%%%%%%%%%%%%%%%%%%%%%%%%%%%%%%%%%%%%%jJ%%%%%%%%%j%J%%
-68192b4%j%J%%jJ%%%%%%%%%%%jJ%%%%%%%%%%%%%%%%%%%%%%%%%%%%%%%%%%%%%%jJ%%jJ%%%
-68124b4%%%%%%%%%%%%%%%%jJ%%%%j%%%%%%%%J%%j%%J%%%%jJ%j%JjJjJ%%j%%%%%%%%%%Jj%
-68056b5%%%J%%%%%j%%%%J%j%%%%Jj%%%Jj%%%%%%%%%%%%J%j%%Jj%%%%%J%j%%%%%%%%JjJ%j
-67988b5%J%%j%%%%J%%%%j%%%Jj%Jj%J%%%%j%%%%%%%%%%%%%%%%%%%%%%%%Jj%%%J%j%%%%%%
-67920b5%%%%%%%%%%%%%%%%Jj%%%%%%%%%%%%%%%%%%%%%%JjJj%%%%%%%%%%%%%%%%%%%%%%%%
-67852b5%%%%%%%%%%%%%%%%%%%%%%%%%%J%jJj%%%%%%%%%%%%%%J%j%%%%%%%%%%%%%%%%%%%%
-67784b5%%%%%%%%%%%%%%Jj%%%%%%%%%%%%%%%%%%%%%%%%%%%%%%%%%%%%%%%%%%%%%%%%%%Jj
-67716b5%%%%%%%%%%%%%%%%%%%%%%%%%%%%%%%%%%%%%%%%%%%%%%%%%%%%%%%%%%%%%%%%%%%%
-67648b5%%%%%%%%%%%%%%%%%%%%%%%%%%%%%%%%%%%%%%%%%%%%%%%%%%%%%%%%%%%%%%%%%%%%
-67580b5%%%%%%%%%%%%%%%%%%%%%%%%%%%%%%%%%%%%%%%%%%%%%%%%%%%%%%%%%%%%%%%%%%%%
-67512b5%%%%%%%%%%%%%%%%%%%%%%%%%%%%%%%%%%%%%%%%%%%%%%%%%%%%%%%%%%%%%%%%Jj%%
-67444b5%%%%%%%%%%%%%%%%%%%%%%%%%%%%%%%%%%%%%%%%%%%%%%%%%%%%%%%%%%%%%%%%%%%%
-67376b5%%%%%%%%%%%%%%%%%%%%%%%%%%%%%%%%%%%%%%%%%%%%%%%%%%%%%%%%%%%%%%%%%%%%
-67308b5%%%%%%%%%%%%%%%%%%%%%%%%%%%%%%%%%%%%%%%%%%%%%%%%%%%%%%%%%%%%%%%%%%%%
-67240b5%%%%%%%%%%%%%%%%%%%%%%%%%%%%%%%%%%%%%%%%%%%%%%%%%%%%%%%%%%%%%%%%%%%%
-67172b5%%%%%%%%%%%%%%%%%%%%%%%%%%%%%%%%%%%%%%%%%%%%%%%%%%%%%%%%%%%%%%%%%%%%
-67104b5%%%%%%%%%%%%%%%%%%%%%%%%%%%%%%%%%%%%%%%%%%%%%%%j%J%%%%%%%jJ%%%%%%%%j
-67036b6JjJ%%%%%%%%%%%jJj%J%jJ%%%jJj%%J%j%%%%J%%%jJ%j%%%%%%J%j%%%%%%%J%%jJ%j
-66968b6J%%%%%%%%%%%%%%%%%%%%%%%%%%%%%%%%%%%%%%%%%j%%J%j%%J%%%%%%jJ%%j%%%%%%
-66900b6%%%J%%jJ%j%J%%%%%%%%%%%%%%%%%%%jJj%%%JjJ%j%%%JjJ%j%Jj%%%%%J%%j%%J%%j
-66832b6%J%%%j%%%%%%%J%jJj%%J%%jJ%j%Jj%%J%%j%%%%J%%%%jJ%jJ%%j%%%%%%%%%%%%%%%
-66764b6%%%%%%%%%%%J%j%%%%%%%%%%%%%%%Jj%%%JjJ%j%%%Jj%%%%J%%j%%%%%J%%jJj%%%%%
-66696b6%%%J%%j%%J%%j%Jj%%%%%%%%%%%%%%%%J%j%%%%%%%%%Jj%%%%%%%%%%%%%%%%%%%%%%
-66628b6%%%%%J%j%Jj%%%%%%%%%%%%%%%%%%%%%%%%%%%%%%%%%%%%J%%j%%J%jJj%Jj%%%%%%%
-66560b6%%%%%%%%%%%%%%%%%%%%%%%%%%%%%%%%%%%%%%%%%%%%%%%%%%%%%%%%%%%%%%%%%%%%
-66492b6%%%%%%%%%%%%%%%%%%%%%%%%%%%%%%%%%%%%%%%%%%%%%%%%%%%%%%%%%%%%%%%%%%%%
-66424b6%%%%%%%%%%%%%%%%%%%%%%%%%%%%%%%%%%%%%%%%%%%%%%%%%%%%%%%%%%%%%%%%%%%%
-66356b6%%%%%%%%%%%%%%%%%%%%%%%%%%%%%%%%%%%%%%%%%%%%%%%%%%%%%%%%%%%%%%%%%%%%
-66288b6%%%%%%%%%%%%%%%%%%%%%%%%%%%%%%%%%%%%%%%%%%%%%%%%%%%%%%%%%%%%%%%%%%%%
-66220b6%%%%%%%%%%%%%%%%%%%%%%%%%%%%%%%%%%%%%%%%%%%%%%%%%%%%%%%%%%%%%%%%%%%%
-66152b6%%%%%%%%%%%%%%%%%%%%%%%%%%%%%%%%%%%%%%%%%%%%%%%%%%%%%%%%%%%%%%%%%%%%
-66084b6%%%%%%%%%%%%%%%%%%%%%%%%%%%%%%%%%%%%%%%%%%%%%%%%%%%%%%%%%%%%%%%%%%%%
-66016b6%%%%%%%%%%%%%%%%%%%%%%%%%%%%%%%%%%%%%%%%%%%%%%%%%%%%%%%%%%%%%%%%%%%%
-65948b6%%%%%%%%%%%%%%%%%%%%%%%%%%%%%%%%%%%%%%%%%%%%%%%%%%%%%%%%%%%%%%%%%%%%
-65880b6%%%%%%%%%%%%%%%%%%%%%%%%%%%%%%%%%%%%%%%%%%%%%%%%%%%%%%%%%%%%%%%%%%%%
-65812b6%%%%%%%%%%jJ%%%jJ%%j%%J%%%%%%%%%%%%%%jJ%%%%%%%%%%%%%%%%%%%%%%%%%%%%%
-65744b6%%%%%%%%%%%%%%%%%%%j%J%%%%%%%jJ%%%%%%%%%%%%%%%%%%%%%%%%%%j%%J%%%jJjJ
-65676b6%%%j%%J%%%%%%%%%%%jJ%%jJ%j%%%J%%%%%%%%%j%Jj%%J%%%j%J%%jJ%%j%JjJj%%J%
-65608b6%%jJ%%jJ%%%j%%J%%j%JjJjJ%j%Jj%%Jj%%%%J%%%j%Jj%Jj%J%%jJjJ%%%%%jJ%%%%%
-65540b6%j%%%%%%J%j%Jj%%%J%%%%%%j%%%%Jj%%%%%%%%%%%%%%Jj%%%%%%%%%%%%%%%%%%J%%
-65472b6jJj%J%%%j%%J%%%%j%%%%%%%%J%j%%%%%%%%%%%%%%%%%%%%%%%%%%%%%%Jj%%%J%%%%
-65404b6%j%%%%%%%%%%%%%J%%j%%Jj%%%%%%%%%%%%%%%%%%%%%%%%%%%%%%%%%%%%%%%%%%%%%
-65336b7%%%%%%%%%%%%%%%%%%%%%%%%%%%%%%%%%%%%%%%%%%%%%%%%%%%%%%%%%%%%%%%%%%%%
-65268b7%%%%%%%%%%%%%%%%%Jj%Jj%%%%%%%%%%%%%%%%%%%%%%%%%%%%%%%%%%%%%%%%%%%%%%
-65200b7%%%%%%%%%%%%%%%%%%%%%%%%%%%%%%%%%%%%%%%%%%%%%%%%%%%%%%%%%%%%%%%%%%%%
-65132b7%%%%%%%%%%%%%%%%%%%%%%%%%%%%%%%%%%%%%%%%%%%%%%%%%%%%%%%%%%%%%%%%%%%%
-65064b7%%%%%%%%%%%%%%%%%%%%%%%%%%%%%%%%%%%%%%%%%%%%%%%%%%%%%%%%%%%%%%%%%%%%
-64996b7%%%%%%%%%%%%%%%%%%%%%%%%%%%%%%%%%%%%%%%%%%%%%%%%%%%%%%%%%%%%%%%%%%%%
-64928b7%%%%%%%%%%%%%%%%%%%%%%%%%%%%%%%%%%%%%%%%%%%%%%%%%%%%%%%%%%%%%%%%%%%%
-64860b7%%%%%%%%%%%%%%%%%%%%%%%%%%%%%%%%%%%%%%%%%%%%%%%%%%%%%%%%%%%%%%%%%%%%
-64792b7%%%%%%%%%%%%%%%%%%%%%%%%%%%%%%%%%%%%%%%%%%%%%%%%%%%%%%%%%%%%%%%%%%%%
-64724b7%%%%%%%%%%%%%%%%%%%%%%%%%%%%%%%%%%%%%%%%%%%%%%%%%%%%%%%jJj%J%%%jJjJj
-64656b8J%%jJ%jJj%JjJ%%%%%jJ%%jJ%%j%J%%%%%%%%%%%%%%%%%%%%%%%%%%%%%%%%%%%%%%%
-64588b7j%%%Jj%J%jJ%%%%%%%%jJ%j%J%%%%%%jJ%%%%%%%%j%J%%%%%%jJjJ%%%%jJ%jJ%%%%%
-64520b7%%%%%%%j%%JjJ%%%%%%j%%%J%%j%%%%%%%%Jj%%%%%%%%%%%%%%%%%%%%%Jj%%%%%%%%
-64452b8Jj%Jj%%%%%%%%%%%%%%%%%%%%%%%%%%Jj%%%%%%%%%%%%%%%%%%J%%j%%%%%Jj%%%J%%
-64384b7jJ%%%j%%J%j%%%%%%%%%%%%%%Jj%%%%%%%%%%%%%%%%%%%%%%%%%%%%Jj%%%%%%JjJj%
-64316b8%J%j%%%%%%%%%%%%%%%%%%%%%%%%%%%%%%%%%%%%%%%%%%%%%%%%%%%%%%%%%%%%%%%%
-64248b8%%%%%%%%%%%%%%%%%%%%%%%%%%%%%%%%%%%%%%%%%%%%%%%%%%%%%%%%%%%%%%%%%%%%
-64180b8%%%%%%%%%%%%%%%%%%%%%%%%%%%%%%%%%%%%%%%%%%%%%%%%%%%%%%%%%%%%%%%%%%%%
-64112b8%%%%%%%%%%%%%%%%%%%%%%%%%%%%%%%%%%%%%%%%%%%%%%%%%%%%%%%%%%%%%%%%%%%%
-64044b8%%%%%%%%%%%%%%%%%%%%%%%%%%%%%%%%%%%%%%%%%%%%%%%%%%%%%%%%%%%%%%%%%%%%
-63976b8%%%%%%%%%%%%%%%%%%%%%%%%%%%%%%%%%%%%%%%%%%%%%%%%%%%%%%%%%%%%%%%%%%%%
-63908b8%%%%%%%%%%%%%%%%%%%%%%%%%%%%%%%%%%%%%%%%%%%%%%%%%%%%%%%%%%%%%%%%%%%%
-63840b8%%%%%%%%%%%%%%%%%%%%%%%%%%%%%%%%%%%%%%%%%%%%%%%%%%%%%%%%%%%%%%%%%%%%
-63772b8%%%%%%%%%%%%%%%%%%%%%%%%%%%%%%%%%%%%%%%%%%%%%%%%%%%%%%%%%%%%%%%%%%%%
-63704b8%%%%%%%%%%%%%%%%%%%%%%%%%%%%%%%%%%%%%%%%%%%%%%%%%%%%%%%%%%%%%%%%%%%%
-63636b8%%j%J%%%%%%j%%%Jj%%J%%%%jJ%%%%%%%%%%%%%%%%%%%%%%%%%%%%%%%%%%%%%%%%%%
-63568b8%%%%%%%%%%%%%%%%%%%%%%%%%%%%%%%%jJ%%%%%%%%%%%%%%%%%%%%%%%%%%%%%%%%%%
-63500b8%%%%%%%%%%jJ%%%%%%%%%%jJj%J%%%%jJ%j%%%%%%%%%%J%%%%%%%j%%%%%%%%%Jj%%%
-63432b9%%%%%%%%%%%%%%%%%%%%%%%%%%%J%j%%%J%%j%%%JjJ%%j%%J%j%%%%%Jj%Jj%%%%%%%
-63364b9Jj%%Jj%%%Jj%%%%J%j%%%%%%%Jj%J%%j%J%j%%%%J%jJ%j%%%Jj%%%%%%J%jJ%%%jJ%j
-63296b9%%%%%%%%%%%%%%%%%%%%%%%%%%%%%%%%%%%%%%%%%%%%%%%%%%%%%%%%%%%%%%%%%%%%
-63228b9%%%%%%%%%%%%%%%%%%%%%%%%%%%%%%%%%%%%%%%%JjJj%%%Jj%%%%%%%%%%%%%%%%%%J
-63160b8j%%%%%%%%%%%%%%%%%%%%%%%%%Jj%%%%%%%%%%%%%%%%%%%%%%%%%%%%%%%%%%%%%%%%
-63092b9%%%%%%%%%%%%%%%%%%%%%%%%%%%%%%%%%%%%%%%%%%%%%%%%%%%%%%%%%%%%%%%%%%%%
-63024b9%%%%%%%%%%%%%%%%%%%%%%%%%%%%%%%%%%%%%%%%%%%%%%%%%%%%%%%%%%%%%%%%%%%%
-62956b9%%%%%%%%%%%%%%%%%%%%%%%%%%%%%%%%%%%%%%%%%%%%%%%%%%%%%%%%%%%%%%%%%%%%
-62888b9%%%%%%%%%%%%%%%%%%%%%%%%%%%%%%%%%%%%%%%%%%%%%%%%%%%%%%%%%%%%%%%%%%%%
-62820b9%%%%%%%%%%%%%%%%%%%%%%%%%%%%%%%%%%%%%%%%%%%%%%%%%%%%%%%%%%%%%%%%%%%%
-62752b9%%%%%%%%%%%%%%%%%%%%%%%%%%%jJ%%%%%%%%%%%%%%%%%%%%%%%%%%%%%%%%%%%%%%%
-62684b9%%%%%%%%%%%%%%%%%%%%%%%%%%%%%%%%%%%%%%%%%%%%%%%%%%%%%%%%%%%%%%%%%%%%
-62616b9%%%%%%%%%%%%%%%%%%%%%%%%%%%%%%%%%%%%%%%%%%%%%%%%%%%%%%%%%%%%%%%%%%%%
-62548b9%%%%%%%%%%%%%%%%%%%%%%%%%%%%%%%%%%%%%%%%%%%%%%%%%%%%%%j%Jj%J%%j%%%%%
-62480c0%J%j%%J%%%jJj%%J%j%Jj%Jj%%%%%%%J%%jJj%%%%%J%%%%%jJ%%%%%%%%%%%%%%%%%%
-62412b9%%j%%J%%%%%jJ%%%%j%%%%J%%jJj%%%Jj%%%%%%%%%%%%%%%%%%%%%%%%%%%%%%%%%%%
-62344c0%%%%%%%%%%%%%%%%%%%%%%%%%%%%%%%%%%%%%%%%%%%%%%%%%%%%%%%%%%%%%%%%%%%%
-62276c0%%%%%%%%%%%JjJjJj%%%Jj%%%%%%%%%%%%%%%%%%%%%%%%%%%%%%%%%%%%%%%%%%%%Jj
-62208c0%%%%%%%%%%%%%%%%%%%%%%%%%%%%%%%%%%%%%%%%J%j%%%%%%%%%%%%%%%%%%%%%%%%%
-62140c0%%%%%%%%%%%%%%%%%%%%%%%%%%%%%%%%%%%%%%%%%%%%%%%%%%%%%%%%%%%%%%%%%%%%
-62072c0%%%%%%%%%%%%%%%%%%%%%%%%%%%%%%%%%%%%%%%%%%%%%%%%%%%%%%%%%%%%%%%%%%%%
-62004c0%%%%%%%%%%%%%%%%%%%%%%%%%%%%%%%%%%%%%%%%%%%%%%%%%%%%%%%%%%%%%%%%%%%%
-61936c0%%%%%%%%%%%%%%%%%%%%%%%%%%%%%%%%%%%%%%%%%%%%%%%%%%%%%%%%%%%%%%%%%%%%
-61868c0%%%%%%%%%%%%%%%%%%%%%%%%%%%%%%%%%%%%%%%%%%%%%%%%%%%%%%%%%%%%%%%%%%%%
-61800c0%%%%%%%%jJ%%%%%%%%%%%%%%%%%%%%%%%%%%%%%%%%%%%%%%%%%%%%%%%%%%%%%%%%%%
-61732c0%%%%%%%%%%%%%%%%%%%%%%%%%%%%%%%%%%%%%%%%%%%%%%%%%%%%%%%%%%%%%%%%%%%%
-61664c0%%%%%%%%%%%%%jJj%J%%%%j%J%%%%jJ%%%%%%%%%%%%%jJ%%%%%jJ%jJ%%jJ%%%%%%%%
-61596c0%%%%%%%%%%%%%%%%%jJ%%%%jJjJ%jJ%jJ%%%jJ%jJ%%%%%%%j%%J%jJj%Jj%J%j%%%%%
-61528c1J%%%%%%j%Jj%J%j%Jj%J%%jJ%%j%%%%%Jj%%%%%%%%Jj%%%%%%%%%J%%j%%%%%%%%%%%
-61460c1%%%%JjJjJ%j%%%%%%%%%%%%%%%%%%%%%%%%%%%%%%%%%%%%%%%%%%%%%%%%%%%J%j%%%
-61392c1%%%%%%%%%%%J%j%J%%%%%%%%%j%J%%%j%%%Jj%%%%%J%%%j%J%j%%%J%%j%Jj%%%%%%%
-61324c1%%%%%%%Jj%%%%%%%%%%%%%%%%%%%%%%%%%%%%%%%%%%%%%%%%%%%%%%%%%%%%%%%%Jj%
-61256c1%%%%%%%%%%%%%%%%%%%%%%%%%%%%%%%%%%%%%%%%%%%%%%%%%%%%%%%%%%%%%%%%%%%%
-61188c1%%%%%%%%%%%%%Jj%%%%%%%%%%%%%%%%%%%%%%%%%%%%%%%%%%%%%%%%%%%%%%%%%%%%%
-61120c1%%%%%%%%%%%%%%%%%%%%%%%%%%%%%%%%%%%%%%%%%%%%%%%%%%%%%%%%%%%%%%%%%%%%
-61052c1%%%%%%%%%%%%%%%%%%%%%%%%%%%%%%%%%%%%%%%%%%%%%%%%%%%%%%%%%%%%%%%%%%%%
-60984c1%%%%%%%%%%%%%%%%%%%%%%%%%%%%%%%%%%%%%%%%%%%%%%%%%%%%%%%%%%%%%%%%%%%%
-60916c1%%%%%%%%%%%%%%%%%%%%%%%%%%%%%%%%%%%%%%%%%%%%%%%%%%%%%%%%%%%%%%%%%%%%
-60848c1%%%%%%%%%%%%%%%%%%%%%%%%jJ%%%%%%%%%jJ%%%%%%%%%%%%%%%%%%%%%%%%%%%%%jJ
-60780c1%%%j%Jj%JjJ%j%Jj%%JjJ%%%%%%%%%%%%%%%jJ%%%%%%%%%%%%%%%%%%%%%%%%jJ%%%%
-60712c1%j%J%%%j%%%%J%%%%%%%%%%j%J%%%%%%%%%%%%%%j%%%%Jj%%J%%%%%%j%%%%J%%%j%%
-60644c2%%J%jJjJ%%%%%j%%J%%jJj%J%j%J%j%%%%Jj%%%%%%%%%%Jj%%%%%%J%%%jJjJ%%j%%J
-60576c1%%%j%J%%%j%%%%%%Jj%%%Jj%%%%%%%%%%%Jj%%%%%Jj%%%%%%%%%%%J%jJ%%%j%%%%%%
-60508c2%%%%%%%Jj%%%Jj%J%%j%%%%%%%%%Jj%%%%%%%%%%%%%%%%%%%%%%%%Jj%%%%%%%%%%%%
-60440c2%%%%%%%%%%%%%%%%%%%%%%%%%%%%%%%%%%%%%%%%%%%%%%%%%%%%%%%%%%%%%%%%%%%%
-60372c2%%%%%%%%%%%%%%%%%%%%%%%%%%%%%%%%%%%%%%%%%%%%%%%%%%%%%%%%%%%%%%%%%%%%
-60304c2%%%%%%%%%%%%%%%%%%%%%%%%%%%%%%%%%%%%%%%%%%%%%%%%%%%%%%%%%%%%%%%%%%%%
-60236c2%%%%%%%%%%%%%%%%%%%%%%%%%%%%%%%%%%%%%%%%%%%%%%%%%%%%%%%%%%%%%%%%%%%%
-60168c2%%%%%%%%%%%%%%%%%%%%%%%%%%%%%%%%%%%%%%%%%%%%%%%%%%%%%%%%%%%%%%%%%%%%
-60100c2%%%%%%%%%%%%%%%%%%%%%%%%%%%%%%%%%%%%%%%%%%%%%%%%%%%%%%%%%%%%%%%%%%%%
-60032c2%%%%%%%%%%%%%%%%%%%%%%%%%%%%%%%%%%%%%%%%%%%%%%%%%%%%%%%%%%%%%%%%%%%%
-59964c2%%%%%%%%%%%%%%%%%%%%%%%%%%%%%%%%%%%%%%%%%%%%%%%%%%%%%%%%%%%%%%%%%%%%
-59896c2%%%%%%%%%%%%%%%%%%%%%%%%%%%%%%%%%%%%%%%%%%%%%%%%%%%%%%%%%%%%%%%%%%%%
-59828c2%%%%%%%%%%%%%%%%jJ%%%%%%%%%%%%%%%jJ%%jJ%%%%%%%%%%%%%%%%jJ%%%jJjJ%%%%
-59760c2%%%%jJ%%%%%%%%%%j%J%%%%%%%%jJ%%%%%%%%%%%%%%%%%%%%%jJ%%%%%%%%%%%%%%%%
-59692c2%%%%%%%%jJ%%%%%%jJ%%%%%%%%%%%%%%%%%%%%%%%%%%%%%%%%%%%%%%%%%%jJ%jJ%jJ
-59624c2%%%%jJ%%%%%%%%%%%%%%%%%%%%j%%Jj%%%%%%%Jj%%Jj%%%J%%%j%Jj%%Jj%%%%%%%J%
-59556c2%%%%j%%%%%J%%%%%jJ%jJj%%%%J%%%%%jJ%%%%%%j%%J%%%j%%J%j%%%%%%J%%jJ%%jJ
-59488c2%%%%%%%jJ%%%%%%%%jJ%%%%%j%%J%%%%jJ%%%%%%j%J%%j%%%%Jj%Jj%%%%%%%%%%%%%
-59420c3%%%%%J%j%%%%%%%%%%%%%%%%%Jj%%J%j%J%j%%%%%%%%%%Jj%%Jj%%%J%j%%%%%%%%%%
-59352c3%%%%%%%%%%%%%%%%%J%%j%%%%%%%%%%%%%%%%%%%%%%%%%%%%%%%%%J%%jJj%%Jj%%%%
-59284c3%%%%%%Jj%%%%%Jj%%%%%J%j%%JjJj%%%%%%Jj%%%%%%%%%%%%%%%%%%%%%%%%%%%%%%J
-59216c2jJ%j%%Jj%%%%%%%%Jj%%%%%%%%%%%%%%%%%%%%%J%j%Jj%%%%%%Jj%%%%%%%%%%%%%%%
-59148c3%%%%%%%%%%%%%%%%%%%%%%%%%%%%%%%%%%%%%%%%%%%%%%%%%%%%%%%%%%%%%%%%%%%%
-59080c3%%%%%%%%%%%%%%%%%%%%%%%%%%%%%%%%%%%%%%%%%%%%%%%%%%%%%%%%%%%%%%%%%%%%
-59012c3%%%%%%%%%%%%%%%%%%%%%%%%%%%%%%%%%%%%%%%%%%%%%%%%%%%%%%%%%%%%%%%%%%%%
-58944c3%%%%%%%%%%%%%%%%%%%%%%%%%%%%%%%%%%%%%%%%%%%%%%%%%%%%%%%%%%%%%%%%%%%%
-58876c3%%%%%%%%%%%%%%%%%%%%%%%%%%%%%%%%%%%%%%%%%%Jj%%%%%%%%%%%%%%%%%%%%%%%%
-58808c3%%%%%%%%%%%%%%%%%%%%%%%%%%%%%%%%%%%%%%%%%%%%%%%%%%%%%%%%%%%%%%%%%%%%
-58740c3%%%%%%%%%%%%%%%%%%%%%%%%%%%%%%%%%%%%%%%%%%%%%%%%%%%%%%%%%%%%%%%%%%%%
-58672c3%%%%%%%%%%%%%%%%%%%%%%%%%%%%%%%%%%%%%%%%%%%%%%%%%%%%%%%%%%%%%%%%%%%%
-58604c3%%%%%%%%%%%%%%%%%%%%%%%%%%%%%%%%%%%%%%%%%%%%%%%%%%%%%%%%%%%%%%%%%%%%
-58536c3%%%%%%%%%%%%%%%%%%%%%%%%%%%%%%%%%%%%%%%%%%%%%%%%%%%%%%%%%%%%%%%%%%%%
-58468c3%%%%%%%%%%%%%%%%%%%%%%%%%%%%%%%%%%%%%%%%%%%%%%%%%%%%%%%%%%%%%%%%%%%%
-58400c3%%%%%%%%%%%%%%%%%%%%%%%%%%%%%%%%%%%%%%%%%%%%%%%%%%%%%%%%%%%%%%%%%%%%
-58332c3%%%%%%%%%%%%%%%%%%%%%%%%%%%%%%%%%%%%%%%%jJ%%%%%%%%%%%%%%%%%%%%%%%%%%
-58264c3%%jJ%%%%%%jJ%j%J%jJ%%%%%%%%%%%%%%%%%%%%%%%%%%%%%%%%%%%%%%%%%%%%%%%%j
-58196c4J%%%%%%%%%%%%%%%%%%%%%%%%%%%%%%%jJ%%%%%j%J%%%j%%%%%JjJ%%%j%%%%%%%JjJ
-58128c3%j%%%%%%%%%%%J%j%%%%%%%%%%%J%jJ%%%j%J%j%J%%%jJ%jJ%%j%%%%%J%%jJ%%j%J%
-58060c3j%%%%%%%%%%%%%%%%%%%%%%%%%%%%%%%%%%%%%%%JjJj%%%%%%%%%%%%Jj%%%%%%%%%%
-57992c4%%%%%Jj%%%%%%%Jj%%%%Jj%J%j%%%Jj%%%%%%%%%%%%%%%%%%%%%%%%%%%%%%%%%%%%%
-57924c4%%%%%%%%%%%%%%%%%%%%%%%%%%%%%%%%%%%%%%%%%%%%%%%%%%%%%%%%%%%%%%%%%%%%
-57856c4%%%%%%%%%%%%%%%%%%%%%%%%%%%%%%%%%%%%%%%%%%%%%%%%%%%%%%%%%%%%%%%%%%%%
-57788c4%%%%%%%%%%%%%%%%%%%%%%%%%%%%%%%%%%%%%%%%%%%%%%%%%%%%%%%%%%%%%%%%%%%%
-57720c4%%%%%%%%%%%%%%%%%%%%%%%%%%%%%%%%%%%%%%%%%%%%%%%%%%%%%%%%%%%%%%%%%%%%
-57652c4%%%%%%%%%%%%%%%%%%%%%%%%%%%%%%%%%%%%%%%%%%%%%%%%%%%%%%%%%%%%%%%%%%%%
-57584c4%%%%%%%%%%%%%%%%%%%%%%%%%%%%%%%%%%%%%%%%%%%%%%%%%%%%%%%%%%%%%%%%%%%%
-57516c4%%%%%%%%%%%%%%%%%%%%%%%%%%%%%%%%%%%%%%%%%%%%%%%%%%%%%%%%%%%%%%%%%%%%
-57448c4%%%%%%%%%%%%%%%%%%%%%%%%%%%%%%%%%%%%%%%%%%%%%%%%%%%%%%%%%%%%%%%%%%%%
-57380c4%%%%j%J%%%%%%%j%J%%%%%%%%%%jJ%j%%J%%%%j%%Jj%%%Jj%%%%%%JjJ%jJ%%%%%j%%
-57312c5%%%Jj%%%J%%%%%%j%%%J%j%%%%%J%%%%j%%J%j%Jj%Jj%%%%J%%%%%%jJ%%%%%%jJj%%
-57244c5%%JjJ%%jJ%%%%%%%%jJ%%%%%%%%%%%jJ%%%%%%%j%%%J%%j%%%%%%Jj%%%%%%%%%Jj%%
-57176c5%%Jj%%J%j%J%%%%%%%jJ%%j%J%%%%%%%%j%%%Jj%%Jj%%%J%j%%J%%%%j%J%j%Jj%%%%
-57108c5%%%%J%%j%%%J%%j%%%%%%J%jJj%%%%%J%j%%%Jj%J%jJj%%%%%%%%%%%%%%%%%%%%%%%
-57040c5%%%%%%%%%%%%%%%%%%%%%%%%%%%%%%%%%%%%%%%%%%%%%%%%%%%%%%%%%%%%%%%%%%%%
-56972c5%%%%%%%%%%%%%%%%%%%%%%%%%%%%%%%%%%%%%%%%%%%%%%%%%%%%%%%%%%%%%%%%%%%%
-56904c5%%%%%%%%%%%%%%%%%%%%%%%%%%%%%%%%%%%%%%%%%%%%%%%%%%%%%%%%%%%%%%%%%%%%
-56836c5%%%%%%%%%%%%%%%%%%%%%%%%%%%%%%%%%%%%%%%%%%%%%%%%%%%%%%%%%%%%%%%%%%%%
-56768c5%%%%%%%%%%%%%%%%%%%%%%%%%%%%%%%%%%%%%%%%%%%%%%%%%%%%%%%%%%%%%%%%%%%%
-56700c5%%%%%%%%%%%%%%%%%%%%%%%%%%%%%%%%%%%%%%%%%%%%%%%%%%%%%%%%%%%%%%%%%%%%
-56632c5%%%%%%%%%%%%%%%%%%%%%%%%%%%%%%%%%%%%%%%%%%%%%%%%%%%%%%%%%%%%%%%%%%%%
-56564c5%%%%%%%%%%%%%%%%%%%%%jJ%jJ%%%%%%%%%%%%%%%%%%%%%%%%%%%%%%%%%jJjJ%%jJj
-56496c6J%%%j%%JjJ%%%%j%J%%%%%%%%%%%%%jJ%%j%%J%%j%%J%%%%%%j%%Jj%%%J%j%%%%%%%
-56428c6%%%Jj%J%%%%j%Jj%%%%%%J%j%%J%%j%%%%%%%%%%%%%%%%%%%%%%%%%%%%%%%%%%%%%%
-56360c6J%j%%%%%%%%%%%%%%%%%%%%%%%Jj%%%%%%%%%%%%%%%%%%%%%%%%%%%%%%%%%%%%%%Jj
-56292c6%%%%%%%%%%%%%%%%%%%%%%%%%%%%%%%%%%%%%%%%%%%%%%%%%%Jj%%%%%%%%%%%%%%%%
-56224c6%%%%%%%%%%%%%%%%%%%%%%%%%%%%%%%%%%%%%%%%%%%%%%%%%%%%%%%%%%%%%%%%%%%%
-56156c6%%%%%%%%%%%%%%%%%%%%%%%%%%%%%%%%%%%%%%%%%%%%%%%%%%%%%%%%%%%%%%%%%%%%
-56088c6%%%%%%%%%%%%%%%%%%%%%%%%%%%%%%%%%%%%%%%%%%%%%%%%%%%%%%%%%%%%%%%%%%%%
-56020c6%%%%%%%%%%%%%%%%%%%%%%%%%%%%%%%%%%%%%%%%%%%%%%%%%%%%%%%%%%%%%%%%%%%%
-55952c6%%%%%%%%%%%%%%%%%%%%%%%%%%%%%%%%%%%%%jJ%%%jJ%%%%%%%%%%%%%%%%%%%%%%%%
-55884c6%%%%%%%%%%%%%%%%%%%%%%%%%%%%%%%%%%%%%%%%%%%%%%%%%%%%%%%%%%j%J%%%%%%%
-55816c6%%%%jJ%%%%%%%%%%%%%%%%%%%%%%%%%jJ%%%%%%%%%%%%%%%%%%%%%%%%%%%%%jJ%%%%
-55748c6%%%%%%%%%%%%%%%j%J%%%%jJ%%%%%jJ%%j%%%J%j%%J%%%%%j%J%j%J%%%%%%j%Jj%%J
-55680c6j%%Jj%%%Jj%%%%%%%%%%%%%%%%JjJ%j%%%%%%%Jj%%%%J%%%%%jJj%%Jj%Jj%%%%%%%%
-55612c7%%%%%%%%%%%%%%%%%%%%%%%%%%%%%%%%%%%%%%%%%%%Jj%%%%%JjJj%%%%%%%%%%%%%%
-55544c7%%%%%%%%%%%%%%%%%%%%%%%%%%%%%%%%%%%%%%%%%%%%%%%%%%%%%%%%%%%%%%Jj%%%%
-55476c7%%%%%%%%%%%%%%%%%%%%%%%%%%%%%%%%%%%%%%%%%%%%%%%%%%%%%%%%%%%%%%%%%%%%
-55408c7%%%%%%%%%%%%%%%%%%%%%%%%%%%%%%%%%%%%%%%%%%%%%%%%%%%%%%%%%%%%%%%%%%%%
-55340c7%%%%%%%%%%%%%%%%%%%%%%%%%%%%%%%%%%%%%%%%%%%%%%%%%%%%%%%%%%%%%%%%%%%%
-55272c7%%%%%%%%%%%%%%%%%%%%%%%%%%%%%%%%%%%%%%%%%%%%%%%%%%%%%%%%%%%%%%%%%%%%
-55204c7%%%%%%%%%%%%%%%%%%%%%%%%%%%%%%%%%%%%%%%%%%%%%%%%%%%%%%%%%%%%%%%%%%%%
-55136c7%%%%%%%%%%%%%%%%%%%%%%%%%%%%%%%%%%%%%%%%%%%%%%%%%%%%%%%%%%%%%%%%jJ%%
-55068c7j%J%%j%J%%%%%%%%%%%%%%%%%%%j%JjJ%%%%%j%J%%%jJ%%%%%%%%%%jJj%%J%jJ%%%%
-55000c7%%%%j%%Jj%J%%%j%J%%%%j%Jj%%%%J%%%%%%j%%Jj%%J%jJ%j%%%Jj%%%%%%Jj%%%%%%
-54932c8%%%Jj%%Jj%J%%%j%%J%j%%%%%%%%%%%%%%%%%%%%%%%%%%%%%Jj%%%%%%%%%%%%%%%%%
-54864c8%%%%%%%%%%%%%%%%%%%Jj%%%%JjJ%j%%%%%%%%%%%%%%%%%Jj%%%%%%%%%%%%%%Jj%%%
-54796c8%%%%%%%%%%%%%%%%%%%%%%%%%%%%%%%%%%%%%%%%%%%%%%%%%%%%%%%%%%%%%%%%%%%%
-54728c8%%%%%%%%%%%%%%%%%%%%%%%%%%%%%%%%%%%%%%%%%%%%%%%%%%%%%%%%%%%%%%%%%%%%
-54660c8%%%%%%%%%%%%%%%%%%%%%%%%%%%%%%%%%%%%%%%%%%%%%%%%%%%%%%%%%%%%%%%%%%%%
-54592c8%%%%%%%%%%%%%%%%%%%%%%%%%%%%%%%%%%%%%%%%%%%%%%%%%%%%%%%%%%%%%%%%%%%%
-54524c8%%%%%%%%%%%%%%%%%%%%%%%%%%%%%%%%%%%%%%%%%%%%%%%%%%%%%%%%%%%%%%%%%%%%
-54456c8%%%%%%%%%%%%%%%%%%%%%%%%%%%%%%%%%%%%%%%%%%%%%%%%%%%%%%%%%%%%%%%%%%%%
-54388c8%j%%JjJ%%%%%%%%%jJ%%%%%%jJ%%j%J%%%%%%%%%%jJ%%%%%%j%J%%%%%%%%%%%%%%%%
-54320c8%%%%%%%%%%%%%%%%%%%%%%%%%%%%%%%%%%%%%%%%%%j%Jj%%%%%%%%%J%%%j%%%%%J%%
-54252c8%jJ%jJ%%j%%%%J%%%j%%%%%%%%%%%%%%%%%%%%%J%j%%%%%Jj%%%%Jj%%%Jj%%%%%%%%
-54184c9%%%%%%%%%%%%%%%%%%%%%%%%%%%%%%%%%%%Jj%%%%%%%%%%%%%%%%%%%%%%%%%%%%%%%
-54116c9%%%%Jj%%%%%%%%%%%%J%j%J%j%%%%%%%%%%%%%%%%%%%%%%%%%%%%%%%%%%%%%%%%%%%
-54048c9%%%%%%%%%%%%%%%%%%%%%%%%%%%%%%%%%%%%%%%%%%%%%%%%%%%%%%%%%%%%%%%%%%%%
-53980c9%%%%%%%%%%%%%%%%%%%%%%%%%%%Jj%%%%%%%%%%%%%%%%%%%%%%%%%%%%%%%%%%%%%%%
-53912c9%%%%%%%%%%%%%%%%%%%%%%%%%%%%%%%%%%%%%%%%%%%%%%%%%%%%%%%%%%%%%%%%%%%%
-53844c9%%%%%%%%%%%%%%%%%%%%%%%%%%%%%%%%%%%%%%%%%%%%%%%%%%%%%%%%%%%%%%%%%%%%
-53776c9%%%%%%%%%%%%%%%%%%%%%%%%%jJ%%%%%%%%%%%%%%%%%%%%%%jJ%%%%%%%jJ%%%%%%%j
-53708d0%J%%%%%%%%%%jJ%%%%%%%%%%jJ%%%%%%%%%%%%%%%%%%%jJ%%%%%%%%%%jJ%%%%jJjJj
-53640d0Jj%J%%%%%%j%J%%%%%%%%%%j%Jj%%%%%%%J%%j%J%%%j%%%J%jJ%%j%%%%%%%%%J%j%J
-53572c9%j%%J%j%%J%j%J%j%%%%%%%%Jj%%%%%%%%%%%%%%%%%%%%%%%%%%%%%%%%%%%%%%%%%%
-53504d0%%%%%%%%Jj%%%%%%%%%J%j%%%%%%%%%%%%%%%%Jj%%%%%%%%%%%%%%%%%%%%%%%%%%%J
-53436c9j%%%%%%%%%%%%%%%%%%%%%%%%%%%%%%%%%%%%%%%%%%%%%%%%%%%%%%%%%%%%%%%%%%%
-53368d0%%%%%%%%%%%%%%%%%%%%%%%%%%%%%%%%%%%%%%%%%%%%%%%%%%%%%%%%%%%%%%%%%%%%
-53300d0%%%%%%%%%%%%%%%%%%%%%%%%%%%%%%%%%%%%%%%%%%%%%%%%%%%%%%%%%%%%%%%%%%%%
-53232d0%%%%%%%%%%%%%%%%%%%%%%%%%%%%%%%%%%%%%%%%%%%%%%%%%%%%%%%%%%%%%%%%%%%%
-53164d0%%%%%%%%%%%%%%%%%%%%%%%%%%%%%%%%%%%%%%%%%%%%%%%%%%%%%%%%%%%%%%%%%%%%
-53096d0%%%%%%%%%%%%%%%%%%%%%%%%%%%jJ%%%%%%%%%%%%%%%%%%%%%%%%%%%%%%%%%jJ%%%%
-53028d0%%%%%j%J%jJ%%%%%%%%%%%%%%%%%%%%%%%%%%%%%%%%%%%%%%%%%%%%%%%%%%%%%%%%%
-52960d0%%jJ%%j%%J%j%J%%%%jJ%j%JjJ%%%%%jJ%%%%%%jJ%%%%%%%%%%%%%jJ%j%J%%%%%%jJ
-52892d0jJj%Jj%%%J%j%%%%Jj%%%%%%%Jj%%%%Jj%%%%%%%%%%%%%%%%%%%%%%%%%%%%%%%%%%%
-52824d1%%%%%%%%%%%%%%%%%%%%%%%%%%%%%%%%%%%%%%%%%%%%%%%%%%%%%%%%%%%%%%%%%%%%
-52756d1Jj%%%%%%%%%%%%%%%%%%%%%%%%%%%%%%%%%%%%%%%%%%%%%%%%%%%%%%%%%%%%%%%%%%
-52688d1%%%%%%%%%%%%%%%%%%%%%%%%%%%%%%%%%%%%%%%%%%%%%%%%%%%%%%%%%%%%%%%%%%%%
-52620d1%%%%%%%%%%%%%%%%%%%%%%%%%%%%%%%%%%%%%%%%%%%%%%%%%%%%%%%%%%%%%%%%%%%%
-52552d1%%%%%%%%%%%%%%%%%%%%%%%%%%%%%%%%%%%%%%%%%%%%%%%%%%%%%%%%%%%%%%%%%%%%
-52484d1%%%%%%%%%%%%%%%%%%%%%%%%%%%%%%%%%%%%jJ%%%%%%%%%%%%%%%%%%%%%%%%%%%%%%
-52416d1%%%%%%%%jJ%%%%%%%%%%%%%%%%%%%%%jJ%%%%%%%%j%J%%%%%%%%%%%%%%%%%%%%%%%%
-52348d1%%%%%%%%%%%%%%%%%%%%%%%%%%%%%%%%%j%J%%%%%%%%%%%%%%%%%%%%%%%%%%%j%%J%
-52280d1%%%%%%%j%%%%%Jj%J%%%%%%%%%jJ%%%%j%%Jj%%%%%%%%%%%%Jj%%%%%%%%%%%%%%%%%
-52212d2%%%%%%%%%%J%j%%%%%J%j%%%%%Jj%%%Jj%%%Jj%J%%j%%%%%Jj%%%%%%%%%%%%%%%%%%
-52144d2%%%%%%%%%%%%%%%%%%%%%%%%%%%%%%%%%%%%Jj%%%%%%%%%%%%%%%%%%%%%%%%%%%%%%
-52076d2%%%%%%%%%%%%%%%%%%%%%%%%%%%%%%%%%%%%%%%%%%%%%%%%%%%%%%%%%%%%%%%%%%%%
-52008d2%%%%%%%%%%%%%%%%%%%%%%%%%%%%%%%%%%%%%%%%%%%%%%%%%%%%%%%%%%%%%%%%%%%%
-51940d2%%%%%%%%%%%%%%%%%%%%%%%%%%%%%%%%%%%%%%%%%%%%%%%%%%%%%%%%%%%%%%%%%%%%
-51872d2%%%%%%%%%%%%%%%%%%%%%%%%%%%%%%%%%%%%%%%%%%%%%%%%%%%%%%%%%%%%%%%%%%%%
-51804d2%%%%%%%%%jJ%%%%%%%%%%%%%%%%%%%%%%%%%%%%%%%%%%%%%%%%%%%%%%%%%%%%%%%%%
-51736d2%%%%%%%%%%%%%%%%%%jJ%%%%%%%%%%%%%%%%%%%%%%%%%%%%jJ%%%%%%%%%%j%J%%%%%
-51668d2%%%%j%J%%%%%%%%%%%%%%%%%%j%J%%%j%J%%%%%jJj%J%j%J%%jJjJ%%%%%%jJj%J%%%
-51600d2j%%Jj%%J%%j%J%%%%%%%jJ%%j%Jj%%%%%%%%%%%J%j%%%%%%%%%%%%%%%%%%%%%%%%%%
-51532d3%%%%%%%%%%%%%%%%%%%%%%%%%%%%%%%Jj%%%%%%%%%%%%%%%%%%%%%%J%j%%%%%%%%%%
-51464d3%Jj%%%%%%%%%%%%%%%%%%%%%%%%%%%J%j%%%%%%%%%%%%%%%%%%%%%%%%%%%%%%%%%%%
-51396d3%%%%%%%%%%%%%%%%%%%%%%%%%%%%%%%%%%%%%%%%%%%%%%%%%%%%%%%%%%%%%%%%%%%%
-51328d3%%%%%%%%%%%%%%%%%%%%%%%%%%%%%%%%%%%%%%%%%%%%%%%%%%%%%%%%%%%%%%%%%%%%
-51260d3%%%%%%%%%%%%%%%%%%%%%%%%%%%%%%%%%%%%%%%%%%%%%%%%%%%%%%%%jJ%%%%%%%%%%
-51192d3%%%%%%%%%%%%%%%%%%%%%%%%%%%%%%%%%%%%%%%%%%%%%%%%%%%%%%%%%%%%%%%%%%%%
-51124d3%%%%%%%%%%%%jJ%%%jJ%%%%%%%%%%%%j%%%%J%%%%%%%%%%%%%jJ%j%J%jJ%%j%%J%jJ
-51056d3%jJ%jJj%J%%j%J%%%%%jJ%j%Jj%%%%%%J%jJjJ%%%%%%%%%jJ%j%%%J%%j%%%%J%%%%%
-50988d3%%%%%%%%jJ%jJ%%j%%J%%j%%%%%J%jJj%%%%%%%%%%%%%%%%%%%%%%%%%%%%%%%%%%%%
-50920d4%%%Jj%%%%J%%j%%%%%%%%%%%%%%%%%%%%%%%%%%%%%%%%%%%%%%%%%%%%%%%%%%%%%%%
-50852d4%%%%%%%%%%%%%%%%%%%%%%%%%%%%%%%%%%%%%%%%%%%%%%%%%%%%%%%%%%%%%%%%%%%%
-50784d4%%%%%%%%%%%%%%%%%%%%%%%%%%%%%%%%%%%%%%%%%%%%%%%%%%%%%%%%%%%%%%%%%%%%
-50716d4%%%%%%%%%%%%%%%%%%%%%%%%%%%%%%%%%%%%%%%%%%%%%%%%%%%%%%%%%%%%%%%%%%%%
-50648d4%%%%%%%%%%%%%%%%%%%%%%%%%%%%%%%%%%%%%%%%%%%%%%%%%%%%%%%%%%%%%%%%%%%%
-50580d4%%%%%%%%%%%%%%%%%%%%%%%%%%%%jJ%%%%%%%%%%%%%%jJ%%%%%%%%%%%%%%%%%%%%%%
-50512d4%%%%%%%%%%%%%%%%j%%%Jj%Jj%J%j%%%JjJ%jJjJ%%%%%j%J%%%%%%%%%%%%%%%j%J%%
-50444d4%%j%%%%%%%%%%%%%%%%%%%%%%%%%%%%%%%%%Jj%%%%J%%%%%%j%%Jj%%J%%jJ%%j%Jj%
-50376d5%Jj%%J%j%%%%%%%%%%%%%%%%%%%%%%%%%%%%%%%%%%%%%%%%%%%%%%%%%%%%%%%%%%%%
-50308d5%%%%%%%%%%%%%%%%%%%%%%%%%%%%%%%%%%%%%%%%%%%%%%%%%%%%%%%%%%%%%%%%%%%%
-50240d5%%%%%%%%%%%%%%%%%%%%%%%%%%%%%%%%%%%%%%%%%%%%%%%%%%%%%%%%%%%%%%%%%%%%
-50172d5%%%%%%%%%%%%%%%%%%%%%%%%%%%%%%%%%%%%%%%%%%%%%%%%%%%%%%%%%%%%%%%%%%%%
-50104d5%%%%%%%%%%%%%%%%%%%%%%%%%%%%%%%%%%%%%%%%%%%%%%%%%%%%%%%%%%%%%%%%%%%%
-50036d5%%%jJ%%%%%%%%%%%%%%%%%%%%%%%%%%%%%%%%%%%%%%%%%%%%jJ%%%%jJ%%%%%%%%%%%
-49968d5%%%%%%%%%%%%%%%%%%%%%jJ%j%%%J%%j%J%%j%J%%%%jJ%%%%%j%J%%%%%%%%%j%%%%%
-49900d6%%%%%%%J%j%%%%%Jj%%%%%%%%%%%%%%%%%%%%%%%%%%J%j%%%%%%%%%%%%%%%%%%J%j%
-49832d6%%%%%%%%%%%%%Jj%%%%%%%%%%%%%%%%%%%%%%%%%%%%%%%%%%%%Jj%%%%%%%%%%%%%%%
-49764d6%%%%%%%%%%%%%%%%%%%%%%%%%%%%%%%%%%%%%%%%%%%%%%%%%%%%%%%%%%%%%%%%%%%%
-49696d6%%%%%%%%%%%%%%%%%%%%%%%%%%%%%%%%%%%%%%%%%%%%%%%%%%%%%%%%%%%%%%%%%%%%
-49628d6%%%%%%%%%%%%%%%%%%%%%%%%%%%%%%%%%%%%%%%%%%%%%%%%%%%%%%%%%%%%%%%%%%%%
-49560d6%%%%%%%%%%%%%%%%%%%%%%%%%%%%%%%%%%%%%%%%%%%%%%%%%%%%%%%%%%%%%%%%%%%%
-49492d6%%%%%%%%%%%%%%%%%%%%%%%%%%%%%%%%%%%%%%%%%%%%%%%%%%%%%%j%%%%J%%%%j%Jj
-49424d7%J%%%%%%%%%%%%%j%%%%J%jJ%j%J%%%jJ%%%jJ%jJ%%%jJ%%%%%j%%%J%%%j%%Jj%%%J
-49356d6j%%%%%%%%%%%%%%%Jj%%%%%%%%%%%%%%%%%%%%%%%%%%%%%%%%%%%%%%%%%%%%%%%%%%
-49288d7%%%%%%%%%%%%%%%%%%%%%%%%%%%%%%%%%%%%%%%%%%%%%%%%%%%%%%%%%%%%%%%%%%%%
-49220d7%%%%%%%%%%%%%%%%%%%%%%%%%%%%%%%%%%%%%%%%%%%%%%%%%%%%%%%%%%%%%%%%%%%%
-49152d7%%%%%%%%%%%%%%%%%%%%%%%%%%%%%%%%%%%%%%%%%%%%%%%%%%%%%%%%%%%%%%%%%%%%
-49084d7%%%%%%%%%%%%%%%%%%%%%%%%%%%%%%%%%%%%%%%%%%%%%%%%%%%%%%%%%%%%%%%%%%%%
-49016d7%%%%%%%%%%%%%%%%%%%%%%%%%%%%%%%%%%%%%%%%%%%%%%%%%%%%%%%%%%%%%%%%%%%%
-48948d7%%%%%%%%%%%%%%jJ%%j%J%%%%%%%%%%%%%jJ%%%%%j%J%%%%%%%j%J%j%%%%%J%j%Jj%
-48880d8J%j%%%%%%%%J%jJ%j%%%J%j%%%%%%%%%%%%%%%%%%%%%%%%%%%%%%%%%%%%%%%%%%%%%
-48812d8%%%%%%%%%%%%%%%%%%%%%%%%%%%%%%%%%%%%%%%%%%%%%%%%%%%%%%%%%%%%%%%%%%%%
-48744d8%%%%%%%%%%%%%%%%%%%%%%%%%%%%%%%%%%%%%%%%%%%%%%%%%%%%%%%%%%%%%%%%%%%%
-48676d8%%%%%%%%%%%%%%%%%%%%%%%%%%%%%%%%%%%%%%%%%%%%%%%%%%%%%%%%%%%%%%%%%%%%
-48608d8%%%%%%%%%%%%%%%%%%%%%%%%%%%%%%%%%%%%%%%%%%%%%%%%%%%%%%%%%%%%%%%%%%%%
-48540d8%%%%%%%%%%%%jJ%%%%%%%%%%%%%%%%%%%%%jJ%j%J%%%%%%%%%%%%%%%%%%%%%%%jJ%%
-48472d8%%%jJ%%%%%%%%%%%%%%%jJ%%%jJ%%%%%%%%%%%%%%%%%%jJ%%%%%%j%%%%%%%%%%%%J%
-48404d8j%%Jj%%%%JjJj%%J%j%J%jJ%j%J%%%jJ%%%%%%j%J%j%%%%%%%%%Jj%%%%Jj%%%%%%%%
-48336d9%%%%%%%%%%%%%%%%%%%%%%%%%%%%%%%%%%%%%%%%%%%%%%%%%%%%%%%%%%%%%%%%%%%%
-48268d9%%%%%%%%%%%%%%%%%%%%%%%%%%%%%%%%%%%%%%%%%%%%%%%%%%%%%%%%%%%%%%%%%%%%
-48200d9%%%%%%%%%%%%%%%%%%%%%%%%%%%%%%%%%%%%%%%%%%%%%%%%%%%%%%%%%%%%%%%%%%%%
-48132d9%%%%%%%%%%%%%%%%%%%%%%%%%%%%%%%%%%%%%%%%%%%%%%%%%%%%%%%%%j%J%%%%%%%%
-48064d9%%%jJ%%%%j%JjJjJ%%%%%%%%%%%%%%j%%J%j%%%J%j%J%%jJ%%j%%JjJj%J%j%%Jj%%%
-47996e0%%%%%Jj%%%%%%%%%%%Jj%%%%%%J%j%%%%J%%%j%J%%%j%%%%%%%%%%%%%%%%%%Jj%%%%
-47928e0%%%%%%%%%%%%%%%%%%%%%%%%%%%%%%%%%%%%%%%%%%%%%%%%%%%%%%%%%%%%%%%%%%%%
-47860e0%%%%%%%%%%%%%%%%%%%%%%%%%%%%%%%%%%%%%%%%%%%%%%%%%%%%%%%%%%%%%%%%%%%%
-47792e0%%%%%%%%%%%%%%%%%%%%%%%%%%%%%%%%%%%%%%%%%%%%%%%%%%%%%%%%%%%%%%%%%%%%
-47724e0%%%%%%%%%%%%%%%%%%%%%%%%%%%%%%%%%%%%%%%%%%%%%%%%%%%%%%%%%%%%%%%%%%%%
-47656e0%%%%%%%%%%%%j%%%%%J%%%%%j%J%%%%%%%%%%%%%%%%%%jJj%J%%%%%%%j%%JjJj%JjJ
-47588e0%j%J%%j%%%Jj%%%%%JjJ%%jJ%j%%%J%%j%%%JjJjJ%%%j%%%J%%j%%%%%%%%%%%%%%%J
-47520e0j%%%%%%%%%%%%%%%%%%%%%%%%%Jj%%%%%%%%%%%%%%%%%%%%%%%%%%%%%%%%%%%%%%%%
-47452e1%%%%%%Jj%%%%%%%%%%%%%%%%%%%%%%%%%%%%%%%%%%%%%%%%%%%%%%%%%%%%%%%%%%%%
-47384e1%%%%%%%%%%%%%%%%%%%%%%%%%%%%%%%%%%%%%%%%%%%%%%%%%%%%%%%%%%%%%%%%%%%%
-47316e1%%%%%%%%%%%%%%%%%%%%%%%%%%%%%%%%%%%%%%%%%%%%%%%jJ%%%%%%%%%%%%%%jJ%%%
-47248e1%%%%%%%%%%%%%%%%%%%%%%%%%%%%%%%%%%%%%%%%%%%%%%%%%%%%%j%J%%%jJ%%%%%%%
-47180e1%%%%%%%%%jJ%%%j%J%%%%%%%%%jJ%jJ%%j%%%%Jj%%%Jj%Jj%%J%%%j%%%%%%%%%Jj%%
-47112e2%%%J%j%%%%%%JjJ%jJj%%%%%%Jj%%%%Jj%%%%%%%%%%%%Jj%%%%%%%%Jj%%%%%%%%%%%
-47044e2%%%%%%%%%%%%%%%Jj%%%%%%%%%%%%%%%%%%%%%%%%%%%%%%%%%%%%%%%%%%%%%%%%%%%
-46976e2%%%%%%%%%%%%%%%%%%%%%%%%%%%%%%%%%%%%%%%%%%%%%%%%%%%%%%%%%%%%%%%%%%%%
-46908e2%%%%%%%%%%%%%%%%%%%%%%%%%%%%%%%%%%%%%%%%%%%%%%%%%%%%%%%%%%%%%%%%%%%%
-46840e2%%%%%%%%%%%%%%%%%%%%%%%%%%%%%%%%%%%%%%%%%%%%%%%%%%%%%%%%%%%%%%jJ%%%%
-46772e2%%%%%%%%%%%%jJ%%%j%%J%j%%%%%%%%%Jj%%%%%%%%%%%%%%%Jj%%%%%%%Jj%%%%%%%%
-46704e3%%%%%Jj%%%%%%%%%%%%%%%%%%%%%%%%%%%%%%%%%%%%%%%%%%%%J%j%%Jj%Jj%%%%%%%
-46636e3%%%%%%%%%%%%%%%%%%%%%%%%%%%%%%%%%%%%%%%%%%%%%%%%%%%%%%%%%%%%%%%%%%%%
-46568e3%%%%%%%%%%%%%%%%%%%%%%%%%%%%%%%%%%%%%%%%%%%%%%%%%%%%%%%%%%%%%%%%%%%%
-46500e3%%%%%%%%%%%%%%%%%%%%%%%%%%%%%%%%%%%%%%%%%%%%%%%%%%%%%%%%%%%%%%%%%%%%
-46432e3%%%%%%%%%%%%%%%%%%%%%%%%%%%%%%%%%%%%%%%%%jJjJ%%%%%%%%%jJ%%%%%%%%%%%j
-46364e4%%%J%%%%%%%%%j%%J%%%%jJj%%%%%%%%%%%%%%%%%Jj%%J%%j%%%%J%%%%%j%J%%%j%%
-46296e4%%%%J%jJ%%%%%j%JjJ%%%j%%%%%%%%%%%%%%%%J%%j%%%%%%%%%%%%%%%%%%%%%%%%%%
-46228e4%%%%%%%%%%%%%%%%%%%%%%%%%%%%%%%%%%%%%%%%%%%%%%%%%%%%%%%%%%%%%%%%%%%%
-46160e4%%%%%%%%%%%%%%%%%%%%%%%%%%%%%%%%%%%%%%%%%%%%%%%%%%%%%%%%%%%%%%%%%%%%
-46092e4%%%%%%%%%%%%%%%%%%%%%%%%%%%%%%%%%%%%%%%%%j%%%J%%%%%%%%%%%jJ%%%%jJ%%%
-46024e4%%%%%%%%%%%%%%%%j%JjJ%jJ%%jJ%%%jJj%J%%%%jJ%%%jJj%%%%%%%%J%%%%jJj%%%J
-45956e4%%%j%Jj%%%%%%%%%%%%%%%%%%%%%%%%%%J%j%%%%%%%%%%%%%%%%%%%%%%%%%%%%%%%%
-45888e5%%%%%%%%%%%%%%%%%%%%%%%%%%%%%%%%%%%%%%%%%%%%%%%%%%%%%%%%%%%%%%%%%%%%
-45820e5%%%%%%%%%%%%%%%%%%%%%%%%%%%%%%%%%%%%%%%%%%%%%%%%%%%%%%%%%%%%%%%%%%%%
-45752e5%%%%%%%%%%%%%%%%%%%%%%%%%%%%%%%%%%%%%%%%%%%%%%%%%%%%%%%%%%%%%%%%%%%%
-45684e5%%%%%%%%%%%%%%%%%%%%%%%%%%%%%%%%%%%%%%%jJ%%%%%%%%%%%%%%%%%%%%%%%%%%%
-45616e5%%%%%%%%%%%%%%%%%%%%j%J%jJjJ%%j%Jj%%Jj%%%%%%%%%%%%%%%%%%%%%%Jj%Jj%%%
-45548e6%%%%J%jJ%j%%%%%%%%%%%%%%%%%%%%Jj%Jj%%%%J%j%%%%%%%%%%%%%%%%%%%%%%%%%%
-45480e6%%%%%%%%%%%%%%%%%%%%%%%%%%%%%%%%%%%%%%%%%%%%%%%%%%%%%%%%%%%%%%%%%%%%
-45412e6%%%%%%%%%%%%%%%%%%%%%%%%%%%%%%%%%%%%%%%%%%%%%%%%%%%%%%%%%%%%%%%%%%%%
-45344e6%%%%%%%%%%%%%%%%%%%%%%%%%%%%%%%%%%%%%%%%%%%%%%%%%%%%%%%%%%%%j%J%%%%%
-45276e6%%%%%%%%%%%%%%%%%%%%%%%%%%%jJ%jJjJ%%%%%%%%jJ%j%%JjJ%%%%j%%J%j%%%%%%%
-45208e7%%%%J%%%j%%%%J%%%%%%%%%j%Jj%%%%%%%%%%%%Jj%%%%%%%%%%%%%%%%%%%%%%%%%%%
-45140e7%%%%%%%%%%%%%%%%%%%%%%%%%%%%%%%%%%%%%%%%%%%%%%%%%%%%%%%%%%%%%%%%%%%%
-45072e7%%%%%%%%%%%%%%%%%%%%%%%%%%%%%%%%%%%%%%%%%%%%%%%%%%%%%%%%%%%%%%%%%%%%
-45004e7%%%%%%%%%%%%%%%%%%%%%%%%%%%%%%%%%%%%%%%%%%%%%%%%%%%%%%%%%%%%%%%%%%%%
-44936e7%%%%%%%%%%jJ%%%%%%%j%J%%%%%%%%%%%%%%%%%%%%%%%%%%%%%%%%%%%%jJ%jJ%%%jJ
-44868e7j%%%%%%J%jJj%%%Jj%%Jj%%%Jj%J%%j%Jj%%%%%%%%%%%%%%%%%%%Jj%%%%%%%Jj%%%%
-44800e8%%%%%%%%%%%%%%%%%%%%%%%%%%%%%%%%%%%%%%%%%%%%%%%%%%%%%%%%%%%%%%%%%%%%
-44732e8%%%%%%%%%%%%%%%%%%%%%%%%%%%%%%%%%%%%%%%%%%%%%%%%%%%%%%%%%%%%%%%%%%%%
-44664e8%%%%%%%%%%%%%%%%%%%%%%%%%%%%%%%%%%%%%%%%%%%%%%%%%%%%%%%%%%%%%%%%%%%j
-44596e9J%%%%jJ%%%%%%%%j%JjJ%j%%%J%%%%%%jJ%%%%%%%%jJ%%%%%%%%%%%%j%J%%%%%%%%%
-44528e8j%J%%%%%%%%%j%%%%%%%%%%%%%%%%%%%%%%%%%%%%%%%%%%%%%%%%%%%%%%%%%%%%%%%
-44460e9%%%%%%%%%%%%%%%%%%%%%%%%%%%%%%%%%%%%%%%%%%%%%%%%%%%%%%%%%%%%%%%%%%%%
-44392e9%%%%%%%%%%%%%%%%%%%%%%%%%%%%%%%%%%%%%%%%%%%%%%%%%%%%%%%%%%%%%%%%%%%%
-44324e9%%%%%%%%%%%%%%%%%%%%%%%%%%%%%%%%%%%%%%%%%%%%%%jJ%%%%%%%%%%%%%%%%%%%%
-44256e9%%%%%%jJ%%%%%%j%%JjJ%jJ%%%%%%%j%%%J%%%%jJjJ%%%%%%%%%%%%j%J%%%%%jJj%J
-44188e9j%%Jj%%J%%j%%Jj%%%%%%%%%%%%%%%%%%%%%%%%%%%%%%%%%%%%%%%%%%%%%%%%%%%%%
-44120f0%%%%%%%%%%%%%%%%%%%%%%%%%%%%%%%%%%%%%%%%%%%%%%%%%%%%%%%%%%%%%%%%%%%%
-44052f0%%%%%%%%%%%%%%%%%%%%%%%%%%%%%%%%%%%%%%%%%%%%%%%%%%%%%%%%%%%%%%%%%%%%
-43984f0%%%%%%%%%%%%%%%%%%%%%%%%%%%%%%%%%%%%%%%%%%%%%%%%%%%%jJ%%%%%%%%%%%%%%
-43916f0%%%%%%%%%%%%j%%J%j%JjJ%%%%j%%%%%J%%jJj%%%%J%%j%%%%%%%%%%%%%%%%%%%%%%
-43848f1%%%%%%%%%%%%%%%%%%%%%%%%%%%%%%%%%%%%%%%%%%%%%%%%%%%%%%%%%%%%%%%%%%%%
-43780f1%%%%%%%%%%%%%%%%%%%%%%%%%%%%%%%%%%%%%%%%%%%%%%%%%%%%%%%%%%%%%%%%%%%%
-43712f1%%%%%%%%%%%%%%%%%%%%%%%%%%%%%%%%%%%%%%%%%%%%%%%%%%%%%%%%%%%%%%%%%%%%
-43644f1%%%j%J%%%j%J%%%%%jJ%%%%%%j%%%J%j%Jj%%%%%J%%%%%%j%%J%%jJ%jJj%Jj%%%%%%
-43576f2%%%%J%j%%%%%Jj%%%%%%%%%%%%%%%%%%%%%%%%%%%%%%%%%%%%%%%%%%%%%%%%%%%%%%
-43508f2%%%%%%%%%%%%%%%%%%%%%%%%%%%%%%%%%%%%%%%%%%%%%%%%%%%%%%%%%%%%%%%%%%%%
-43440f2%%%%%%%%%%%%%%%%%%%%%%%%%%%%%%%%%%%%%%%%%%%%%%%%%%%%%%%%%%%%%%%%%%%%
-43372f2%%%%%%%%%%%%%%%%%%%%%%%%%%%%%%%%%%%%%%%%%%%%%%%%%%j%J%%%%%%%%%%%%%%%
-43304f2%%%j%%%%J%%j%Jj%J%%%%%%%%%%%%jJ%jJ%%j%%J%%j%%%%Jj%Jj%%%%%%%%%%%%%%%%
-43236f3%%%%%%%%%%%%%%%%%%%%%%%%%%%%%%%%%%%%%%%%%%%%%%%%%%%%%%%%%%%%%%%%%%%%
-43168f3%%%%%%%%%%%%%%%%%%%%%%%%%%%%%%%%%%%%%%%%%%%%%%%%%%%%%%%%%%%%%%%%%%%%
-43100f3%%%%%%%%%%%%%%%%%%%%%%%jJ%%%%%%%%%%%%jJ%%%%%%%%%%%%%%%%%jJ%%j%%J%%%%
-43032f3%jJj%%%%J%%%%%%%%%%%j%J%%%j%%J%%j%%%%%%%J%j%%%%%%%%%%%%%%%%%%%%%%%%%
-42964f4%%%%%%%%%%%%%%%%%%%%%%%%%%%%%%%%%%%%%%%%%%%%%%%%%%%%%%%%%%%%%%%%%%%%
-42896f4%%%%%%%%%%%%%%%%%%%%%%%%%%%%%%%%%%%%%%%%%%%%%%%%%%%%%%%%%%%%%%%%%%%%
-42828f4%%%%%%%%%%%%%%%%%%%%%%%%%%%%%%%%%%%%%%%%%%%%%%%%%%%jJj%J%j%J%%%jJj%%
-42760f5%J%%%jJ%%j%J%%j%%%J%j%%J%jJj%Jj%%%%%%%%%%%%%%%%%%%%%%%%%%%%%%%%%%%%%
-42692f5%%%%%%%%%%%%%%%%%%%%%%%%%%%%%%%%%%%%%%%%%%%%%%%%%%%%%%%%%%%%%%%%%%%%
-42624f5%%%%%%%%%%%%%%%%%%%%%%%%%%%%%%%%%jJ%%%%%%%%%%jJj%%J%j%JjJ%%j%J%j%Jj%
-42556f6%J%%jJj%Jj%%%%%%%%%%%%%%%%%%%%%%%%%%%%%%%%%%%%%%%%%%%%%%%%%%%%%%%%%%
-42488f6%%%%%%%%%%%%%%%%%%%%j%J%%%%%%%%%%j%%%%J%%%%%%%%%%%%%%%%%%%%%%%%%%%%%
-42420f6J%jJ%%%jJ%%%j%%%%Jj%%%%%%%%%%%%%%%%%%%%%%%%%J%%%%%%%%%%%%%%%%%%%%%%%
-42352f5%%%%%%%%%%%%%%%%%%%%%%%%%%%%%%%%%%%%%%%%%%%%%%%%%%%j%%%%%%%%Jj%%%%%%
-42284f6%%%%%%%%%%%%%%%%%%%%%%%%%%%%%%%%%%%%%%%%%%%%%%%%%%%%%%%%%%%%%%%%%%%%
-42216f6%%%%%%%%%%%%%%%%%%%%%%%%%%%%%%%%%%%%%%%%%%%%%%%%%%%%%%%%%%%%%%%%%%%%
-42148f6%%%%%%jJ%jJ%%%%%%%%%%%%%%jJ%%%jJ%%jJ%jJj%%%%%J%j%%%%%%%%%%%%%%%J%j%%
-42080f7%%%%%%%%%%%%%%%%%%%%%%%%%%%%%%%%%%%%%%%%%%%%%%%%%%%%%%%%%%%%%%%%%%%%
-42012f7%%%%%%%%%%%%%%%%%%%%%%%%%%%%%%%%%%%%%%%%%%%%%%%%%%%%%%%%%%%%%%%%%%%%
-41944f7%%%%%%%%%%%%%%%%%%%%%%%%%%%%j%Jj%%%%%%%%J%jJjJ%j%%J%jJ%%%%jJ%%jJ%jJ%
-41876f7%jJ%jJj%%%%%%%%%%%%%%%%%%%%%%%%%%%%%%%%%%%%%%%%%%%%%%%%%%%%%%%%%%%%%
-41808f8%%%%%%%%%%%%%%%%%%%%%%%%%%%%%%%%%%%%%%%%%%%%%%%%%%%%%%%%%%%%%%%%%%%%
-41740f8%%%%%%%%%%%%%%%%%%%%%%%%%%%%%%%%%%%%%%%%%%%%%%%%%%%%%%%%%%%%%%%j%J%%
-41672f8%%%%%%%%%%%%%%%%%j%Jj%%%Jj%%%%%%%%%%%%%%%%%%%%%%%%%%%%%%%%%%%%%%%%%%
-41604f9%%%%%%%%%%%%%%%%%%%%%%%%%%%%%%%%%%%%%%%%%%%%%%%%%%%%%%%%%%%%%%%%%%%%
-41536f9%%%%%%%%%%%%%%%%%%%%%%%%%%%%%%%%%%%%%%%%%%%%%%%%%%%%%%%%%%%%%%%%%%%%
-41468f9%%%%%%%%%%%%%%%%%%%%%%%%%%%%%%jJ%%%%jJ%%%%%j%%Jj%%J%jJ%%jJj%%J%%%%%%
-41400f9%%%%%%%%%jJ%%%%jJj%J%%jJjJj%%%J%%jJj%%%%%%%%%%%%%%%%%%%%%%%%%%%%%%%%
-41332g0%%%%%%%%%%%%%%%%%%%%%%%%%%%%%%%%%%%%%%%%%%%%%%%%%%%%%%%%%%%%%%%%%%%%
-41264g0%%%%%%%%%%%%%%%%%%%%%%%%%%%%%%%%jJ%%%%%%%%%%%%%%%%%%%%%%jJ%%j%%J%%%%
-41196g0%%j%%%JjJ%j%%Jj%%%%%%%%J%%jJ%j%%%%%%Jj%%%%%%%%%%%%%%%%%%Jj%%%%%%%%%%
-41128g1%%%%%%%%%%%%%%%%%%%%%%%%%%%%%%%%%%%%%%%%%%%%%%%%%%%%%%%%%%%%%%%%%%%%
-41060g1%%%%%%%%%%%%%%%%%%%%%%%%%%%%%%%%%%%%%%%%%%%%%%%%%%%%%%%%%%%%%%%%%%%%
-40992g1%%%%%%%%%%%%%%%%%%%%%%%%%%%%%jJj%J%j%Jj%J%j%J%jJ%j%J%%%%%%j%%%%%%%%%
-40924g2%Jj%%%%%%%%%%%%%%%%%%%%%%%%%%%%%%%%%%%%%%%%%%%%%%%%%%%%%%%%%%%%%%%%%
-40856g2%%%%%%%%%%%%%%%%%%%%%%%%%%%%%%%%%%%%%%%%%%%%%%%%%%%%%%%%%%%%%%%%%%%%
-40788g2%%%%%%%%%%%%%%%%%%%%%%%%%%%%%%%%%%%%%%%%%%%%%%%%jJ%%%%%%j%%JjJ%%%j%%
-40720g3J%%%%%j%%%%%%%%%Jj%%%%%%%%%%%%%%%%%%%%%%%%%%Jj%%%%%%%%%%%%%%%%%%%%%%
-40652g3%%%%%%%%%%%%%%%%%%%%%%%%%%%%%%%%%%%%%%%%%%%%%%%%%%%%%%%%%%%%%%%%%%%%
-40584g3%%%%%%%%%%%%%%%%%%%%%%%jJ%jJ%%%j%%%J%%%%%%%%%%jJ%%%%j%Jj%%%%%%%%%%%%
-40516g4%%%%%%%%%%%%%%%%%%%%%%%J%%%j%%%%%%%Jj%%%%%%%%%%%%%%%%%%%%%%%%%%%%%%%
-40448g4%%%%%%%%%%%%%%%%%%%%%%%%%%%%%%%%%%%%%%%%%%%%%%%%%%%%%%%%%%%%%%%%%%%%
-40380g4%%%%%%%%%%%%%%%%%%%%%%%%%%%%%%%%%%%%%%%%%%%jJ%%%%%%%%%%%%%%jJj%%%Jj%
-40312g5%%%J%%%%jJj%%%%%%%%J%%j%Jj%%%%%%%%%%%%%%%%%%%%%%%%%%%%%%%%%%%%%%%%%%
-40244g5%%%%%%%%%%%%%%%%%%%%%%%%%%%%%%%%%%%%%%%%%%%%%%%%%%%%%%%%%%%%%%%%%%%%
-40176g5%%%%%%%%%%%%%%jJ%%%%%%%%%%%%%%%%%%%%j%J%jJj%%%%J%%%%%j%%%%%%%%%%%%%%
-40108g6%%%%%%%%%%%%%%%%%%%%%%%%%%%%%%%%%%%%%%%%%%%%%%%%%%%%%%%%%%%%%%%%%%%%
-40040g6%%%%%%%%%%%%%%%%%%%%%%%%%%%%%%%%%%%%%%%%%%%%%%%%%%%%%%%%%%%%%%%%%%%%
-39972g6%%%%%%j%%J%j%J%%jJ%%%%%%%%%%%%%%%j%J%j%%%J%jJ%%%%%jJ%j%%Jj%%%%%%%%%%
-39904g7%%%%%%%%%%%%%%%%Jj%%%J%j%%%%%%%%%%%%%%%%%%%%%%%%%%%%%%%%%%%%%%%%%%%%
-39836g7%%%%%%%%%%%%%%%%%%%%%%%%%%%%%%%%%%%%%%%%%%%%%%%%%%%%%%%%%%%%%%%%%%%%
-39768g7%%%%jJ%%%jJ%%jJ%%%%%jJ%j%%JjJ%%%j%J%%j%%%%%Jj%%%%J%j%%%%%%%%J%j%%%%%
-39700g8%%%%%%%%%%%%%%%%%%%%%%%%%%%%%%%%%%%%%%%%%%%%%%%%%%%%%%%%%%%%%%%%%%%%
-39632g8%%%%%%%%%%%%%%%%%%%%%%%%%%%%%%%%%%%%%%%%%%%%%%%%%%%%%%%%%%jJ%%%%%%%%
-39564g8%%%%%%%%%%j%%%J%%jJj%%%%%%%%Jj%%%%Jj%%%%%%%%%%%%%%%%%%%%%%%%%%%%%%%%
-39496g9%%%%%%%%%%%%%%%%%%%%%%%%%%%%%%%%%%%%%%%%%%%%%%%%%%%%%%%%%%%%%%%%%%%%
-39428g9%%%%%%%%%%%%j%J%j%%J%%%%j%%%%Jj%%%J%%%%jJjJj%%%%%%%%%%%JjJj%%%%%%%%%
-39360h0%%%%%%%%%%%%%%%%%Jj%%%%%Jj%%J%jJjJj%%%%%%%%%%%%%%%%%%%%%%%%%%%%%%%%%
-39292h0%%%%%%%%%%%%%%%%%%%%%%%%%%%%%%%%%%%%%%%%%%%%%%%%%%%%%%%%%%%%%%jJ%%%%
-39224h0%%%%%%%%%%%%%%%%%%%%%%%%%%%%%%%%%j%%%Jj%%%%%%%%%%%%%J%j%%%%%%%%%%%%%
-39156h1%%%%%%%%%%%%%%%%%%%%%%%%%%%%%%%%%%%%%%%%%%%%%%%%%%%%%%%%%%%%%%%%%%%%
-39088h1%%%%%%%%%%%%%%%%%%%%%%%%jJ%%%%%%%jJ%j%%%%%%%%%Jj%J%%%%%%%%%jJj%J%%%%
-39020h1%%jJj%%%%%%%Jj%%%%%%%%%%%%%%%%%%%%%%%%%%%%%%%%%%%%%%%%%%%%%%%%%%%%%%
-38952h2%%%%%%%%%%%%%%%%%%%%%%%%%%%%%%%%%%%%jJ%%%%%%%%%%%%%%%%jJ%%j%%%%%%J%%
-38884h2jJ%%j%%%%%Jj%%Jj%Jj%%%%%%%%%%%%%%%%%%%%%%%%%%%%%%%%%%%%%%%%%%%%%%%%%
-38816h3%%%%%%%%%%%%%%%%%%%%%%%%%%%%%%%%%%%%%%%%%%%%%%%%%%%%%%%%%%%%%%%%%%%%
-38748h3%%%%%%%%%%%%%%%%%%j%J%%jJ%%%%%%%j%%%%%Jj%%%%J%j%%%%%%%%%J%j%%%%%%%%%
-38680h4%%%%%%%%%%%%%%%%%%%%%%%%%%%%%%%%%%%%%%%%%%%%%%%%%%%%%%%%%%%%%%%%%%%%
-38612h4%%%%%%%%%%%%%%%%j%%%%%JjJ%jJ%%%%%j%%%%J%j%%%%%%%%Jj%%%%%%%%%%%%%%%%%
-38544h5%%%%%%%%%%%%%%%%%%%%%%%%%%%%%%%%%%%%%%%%%%%%%%%%%%%%%%%%%%%%%%%%%%%%
-38476h5%%%%jJ%jJjJ%%%%%%%%%%%%%j%Jj%Jj%J%%%j%J%j%%%%%%%%%%%%%%%%%%%%%%%%%%%
-38408h6%%%%%%%%%%%%%%%%%%%%%%%%%%%%%%%%%%%%%%%%%%%%%%%%%%%%%%%%%%%%%%%%%%j%
-38340h7J%%%%j%Jj%%%%%%%%%%J%j%Jj%%%%%%%%%Jj%J%%%%%%%%%%%%%%%%%%%%%%%%%%%%%%
-38272h6%%%%%%%%%%%%%%%%%%%%%%%%%%%%%%%%%%%%%%%%jJ%%%%j%%%JjJ%%%%jJ%%%%j%%%%
-38204h7%%%%Jj%%%J%j%%%%%%%%%%%%%Jj%%%%%%%%%%%%%%%%%%%%%%%%%%%%%%%%%%%%%%%%%
-38136h7%%%%%%%%%%%%%%%%%%%%jJ%j%J%%%%j%%J%%%%%%%%jJ%%%jJjJj%JjJj%%%%%%%%%%%
-38068h8%%%%%%%%%%%%%%%%%%%%%%%%%%%%%%%%%%%%%%%%%%%%%%%%%%%%%%%%%%%%%%%%%%%%
-38000h8%%%%%%%%%%%%%%%%%%%%%%%%%%%%jJ%%j%%J%%j%%%%%%%%%%%%%%Jj%%%%%%%%%%%%%
-37932h9%%%%%%%%%%%%%%%%%%%%%%%%%%%%%%%%%%%%%%%%%%%%%%%%%%%%%%%%%%%%%%%%%%%%
-37864h9%%jJj%JjJ%%%%jJjJ%%%%jJ%%%jJ%%%%%jJjJj%%%%%%%%%%%%%%%%%%%%%%%%%%%%%%
-37796i0%%%%%%%%%%%%%%%%%%%%%%%%%%%%%%%%%%%%%%%%%%%%%%%%%%%%%%%%%%%%%%%%%%%%
-37728i0%%%%%%%%%j%%%J%%%jJj%%%%%%%%%%%%%%%%%%%%%%%%%%%%%%%%%%%%%%%%%%%%%%%%
-37660i1%%%%%%%%%%%%%%%%%%%%%%%%%%%%%%%%%%%%%%%%%%%%%%%%%%%jJ%%%%jJj%%%%%J%%
-37592i1%j%%%%%%%J%j%%%%%%%%%%%%%%%%%%%%%%%%%%%%%%%%%%%%%%%%%%%%%%%%%%%%%%%%
-37524i2%%%%%%%%%%%%%%%%%%%%jJ%%%%%%%j%%%%%%JjJ%j%%Jj%J%j%%%J%%%j%%%%%%%%%%%
-37456i3%%%%%%%%%%%%%%%%%%%%%%%%%%%%%%%%%%%%%%%%%%%%%%%%%%%%%%%%%%%%%%%%%%%%
-37388i3%%%%%%jJ%%%%jJ%%j%%%%%%%Jj%%Jj%%%%%%%%%%%%%%%%%%%%%%%%%%%%%%%%%%%%%%
-37320i4%%%%%%%%%%%%%%%%%%%%%%%%%%%%%%%%%%%%%%%%%%%%%%%%j%%%J%%%%%j%%J%j%%%%
-37252i5%%%Jj%%%%%%%%%%%%%%%%%%%%%%%%%%%%%%%%%%%%%%%%%%%%%%%%%%%%%%%%%%%%%%%
-37184i5%%%%%%%%%%%%%%%%%%%%%%%%%%%%%%%%%%%%j%%%%%Jj%%%%%%%%%%%%%%%%%%%%%%%%
-37116i6%%%%%%%%%%%%%%%%%%%%%%%%%%%%%%%%%%%%%%%%%%%%%%%%%%%%%jJjJ%j%%%%%%%%%
-37048i7%%%%%%%%%%%%%%%%%%%%%%%%%%%%%%%%%%%%%%%%%%%%%%%%%%%%%%%%%%%%%%%%%%%%
-36980i7%%%%%%%%jJ%%%%%%jJ%jJ%j%%J%j%%%J%j%J%%jJjJj%%J%j%%Jj%%Jj%%%%%%%%%%%%
-36912i8%%%%%%%%%%%%%%%%%%%%%%%%%%%%%%%%%%%%%%%%%%%%%%%%%%%%%%%%%%%%%%%%%%%%
-36844i8%%%j%%%J%j%%%%%%%%%%%%%%%%%%%%%%%%%%%%%%%%%%%%%%%%%%%%%%%%%%%%%%jJ%%
-36776i9%%%%%%%%%%%%%%%%jJ%%j%%Jj%%%%%%%%%%%%%%%%%%%%%%%%%%%%%%%%%%%%%%%%%%%
-36708a00%%%%%%%%%%%%%%%%%%%%%%%%%%j%J%j%J%%j%%Jj%%%%%%%%%%%%%%%%%%%%%%%%%%%
-36641a01%%%%%%%%%%%%%%%%%%%%%%%%%%%%%%%%%%%%%%%%%%%%%%jJ%%%%%jJ%%%%jJj%J%j%
-36574a02%%%%%%%%%%%%%%%%%%%%%%%%%%%%%%%%%%%%%%%%%%%%%%%%%%%%%%%%%%jJ%j%%J%j
-36507a03%%%%%%%%%%%%%%%%%%%%%Jj%%%%%%%%%%%%%%%%%%%%%%%%%%%%%%jJ%%%%%j%%J%j%
-36440a04%Jj%%%%%%%%%%%Jj%%%%%%%%%%%%%%%%%%%%%%%%%%%%%%%%%%%%%%%%%%%%%%%%%%%
-36373a04%%%%jJ%%%%%%%%jJ%jJ%%%%%jJ%%j%%%%%%%%%%%%%%%%%%%%%%%%%%%%%%%%%%%%%%
-36306a05%%%%%%%%%%%%%%%%%%%%%%%%%%%%%%%%%%%%%%%%%%%%%%%%%%%j%%%%%%%%%%%%%%%
-36239a06%%%%%%%%%%%%%%%%%%%%%%%%%%%%%%%%%%%%%%%%jJ%j%Jj%%%%%%%%%%%%%%%%%%%%
-36172a07%%%%%%%%%%%%%%%%%%%%%%%%%%%%%%%%%%%%%%%%jJ%j%%%%%%%%%%%%%%%%%%%%%%%
-36105a08%%%%%%%%%%%%%%%%%%%%%%%%%%%%%%%%%%%%%jJj%%J%j%%%Jj%%%%%J%%j%%%%%%%%
-36038a09%%%%%%%%%%%%%%%%%%%%%%%%%%%%%%%%%j%%%J%j%%%%%%%%%%%%%%%%%%%%%%%%%%%
-35971a10%%%%%%%%%%%%%%%%%%%%%%%%%%%jJj%%%%%%%%%%%%%%%%%%%%%%%%%%%%%%%%%%%%%
-35904a11%%%%%%%%%%jJ%%%%j%%%%%%%%%%%%%%%%%%%%%%%%%%%%%%%%%%%%%%%%j%%JjJ%%%%
-35837a12%%%%%j%%%J%%j%%%%Jj%%%%%%%%%%%%%%%%%%%%%%%%%%%%%%%jJjJ%jJ%j%%Jj%J%j
-35770a14%%%%%%%%%%%%%%%%%%%%%%%%%%%%%%%%%%%%%%%%%%%%j%Jj%%%Jj%%%%%%%%%%%%%%
-35703a15%%%%%%%%%%%%%%%%%%j%%%%%%%%%%%%%%%%%%%%%%%%%%%%%%%%%%%%%%%%%%%%%%%j
-35636a17%%%%%%%Jj%%%%%%%%%%%%%%%%%%%%%%%%%%%%%%%j%%%%%%%%%%%%%%%%%%%%%%%%%%
-35569a18%%%%%%%%%%%%%%%%%%%%%j%%%%%%%%%%%%%%%%%%%%%%%%%%%%%%%%j%Jj%%%%%%%%%
-35502a20%%%%%%%%%%%%%%j%%%%J%%j%%%JjJ%j%%%%Jj%%%%%%%%%%%%%%%%%%%%%%%%%%%%%%
-35435a21%%%%%%%%%jJj%%%%%%%%%%%%%%%%%%%%jJj%%%%%%%%%%%%%%%%j%JjJj%%%%%%%%%%
-35368a24%%%%%%%%%%%%%%%%%%%%%%%%%%%%%%%%%%%%%%%%%%%%%%%%%%%%%%%%%%%%%%%%%%%
-35301a24%%%%%j%%%%%%%%%%%%%%%%%%j%%%%%%%%%%%%%%%%%jJj%%Jj%%%%%%%%%%%%%%%%%%
-35234a27%jJ%%j%%%%%%%%%%%%%%%%%%%%%j%%%%%%%%%%%%%%%%%%%%j%%%%%%%%%%%%%%%%%%
-35167a30%%%%%%%%%jJj%%%%%%%%%%%%%%%%%%j%%%%%%%%%%%%%%%%%%%%%j%J%%jJj%%%%%%%
-35100a33%%%%%j%%%%%%%%%%%%%%%%j%%%%%%%%%%%%%%%%%%%%j%%%%%%%%%%%%%%%%j%%%%%%
-35033a37%%%%%%j%Jj%%%%%%%%%%%j%%%%%%%%%%%%%j%%%%%%%%%%%%%j%%%%%%%%%%j%%%%%%
-34966a42%%%%%j%%%%%%%%%%j%%%%%%%%j%%%%%%%%%%j%%%%%%%jJj%%%%%%j%%%%%%j%%%%%j
-34899a50%%%%%%j%%%%%%j%%%%%j%%%%j%%%j%%%%%j%%%j%%%%j%%j%%j%%j%%j%j%%j%%j%j%
-34832a66j%j%%j%%j%j%%jj%jj%jj%k%j%jjjjjjjkjkjkkkkkkkkklkklkkk%JLMPQJ0J2J1J0
-34769a61RPOMLLJJ%%%jkkllmnmlmkkkjJ%JKJKKMOPQJ0J0J2J2J0ROMJjjklllklkkkkkkkkj
-34707i2kjkjkjjkjjjjjjjjjjjj%jj%jj%j%jj%j%%jj%j%%j%j%%j%%j%%j%%j%%j%%%j%%%j%
-34639a36%j%%j%%%%j%%%j%%%%j%%%%j%%%%j%%%%j%%%%%%j%%%j%%%%%%j%%%%j%%%%j%%%%%
-34572a49j%%%%j%%%%%j%%%%%%j%%%%j%%%%j%%%%j%%%%%%j%%%%j%%%%%j%%%%%%j%%%%j%%%
-34505a61j%%%%%j%%%j%%%%%j%%%%%%j%%%%j%%%j%%%%%j%%%%j%%%%j%%%j%%%j%%%%j%%%%j
-34438a75%%%%j%%j%%%%j%%%j%%%j%%%%j%%j%%j%%%%j%%j%%%j%%%j%jJj%j%%%j%%j%%%j%%
-34371a92j%%%j%%j%%j%%j%%j%%%jj%%j%%j%%j%j%%j%j%%j%%j%j%%j%%j%j%j%j%j%j%%j%j
-34304b18j%%j%jj%j%j%j%j%jj%j%j%jj%j%jj%jj%jj%jj%jj%jj%jjjj%jjjj%jjjjjjj%jjj
-34237b63jjjjjjjjjjjjkjjjjjkjjjkjjkjjkjjkjkjkjkkjkkkjkkkkkkkkklkklkkllklllkm
-34170c75kmllmlmmlnmmnmnnnonooopopqqqrrrj0j0j0j0j1j2j3j3j4j5j6j7j6j5j2pkNJ3K3
-34119g04L3L9M3M5M2L7L0K2J5QKloqpppprj1j6j9k4k5k7k6k4k2j8j5j3j2j3j5j8k1k0j7q
-34080h06PK5M8P4J00J25J43J55J53J41J19R0N8K6jk1l4m2m5m5m3l8l4l0k7k6k6k8k9l1l4
-34049g6l5l5l5l4l3l1k9k7k6k4k5k6k8l2l4l4l2k4j3OK8N6Q6J16J41J58J61J53J32J04P1
-34018E79M0J4qk2l0l4l4l0k4j9j3j1j2j5j9k3k4k6k4k3j9j5j0pmllmnmjKRJ7K6L1L7M0M4
-33979C73M4L9L2K0J0jqj3j7j9k0j9j9j7j5j4j2j0j0rj0rrqrrqqqpppopnoonnnnmnmmnmlm
-33930A33mlmllmllmllmllmllmllmlmlmmmmlmmmmlmmmmmnmk%KNQJ0J4J5J3J1QPLKJ%kjjjk
-33868G5kllnonoonnmlkk%%JJ%JKLOPRJ0J1J2J3RPM%jlmnnmmmllklklklkkljljkkkjkjkjj
-33804C7jjjjjjjjjjjjjj%jjjjjjj%jjjj%jj%jj%jj%j%jj%j%jj%%%j%j%%j%j%j%j%j%%j%j
-33736i%j%%j%j%%j%j%j%%j%%j%%j%%j%%j%%j%j%%%j%%j%%j%%%j%j%%%j%%%j%%%j%%j%%j%
-33667c2%%%j%%%j%%%j%%%j%%%j%%%j%%%%j%%%%j%%%j%%%%j%%%%j%%%%j%%%%j%%%%%j%%%%
-33599d6j%%%%%j%%%j%%%%%%j%%%%%j%%%%%j%%%%%j%%%%%%j%%%%j%%%%%%%j%%%%%jJj%%%%
-33531e7j%%%%%%j%%%%%%%%j%%%%%j%%%%%%%%j%%%%%%%jJj%%%%%%%j%%%%%%%j%%%%%%%j%%
-33463f6%%%%%j%%%%%%%j%%%%%%%j%%%%%%j%%%%%%%%%j%%%%j%%%%%%j%%%%%j%%%%%%%%%%J
-33395g3%jJ%%%%%%%%Jj%%%%%%%j%%%%j%%%%%%%%%%%%%J%%%%%%%%%%j%%%%%%%%%%%%%%%%%
-33327g5%j%%%j%%%%%j%%%%%j%%%%%%j%%%%%j%%%%%%%%%%%J%%%%%%%%%%%%%%%%%%%%%j%%%
-33259h1%%%%jJj%Jj%%J%%%%%J%%%j%%%%%%%%%%%%%%%%%%%%%%%j%%%%%%%%j%%%%%%%%j%%%
-33191h4%%%%%%%%j%%%%%%%%%j%Jj%%%%%%%%%j%%%%%%%%%%%%%%%%%%%%%%j%%%%%%%%%%%%%
-33123h8%%j%%%%%%%%%%%%%%%%%%%%%%%%j%%%%Jj%%%%%%%%%%%%%%%%j%%%%%%%%%%%%%%%%%
-33055i1%%j%%%%%%%%%%%%%%%%j%%%%%%%%%%%%%%j%%%%%%%%%%%%%%%%%%%%%%%j%%%%%%%%%
-32987i5%%%%%%%%%%%%%%%%%j%%%%%%%%%%%%%%%%%%j%%%%%%%%%%%%%%%%%%%%%%j%%%%%%%%
-32919i8%%%%%%%%%%%jJ%j%%%%%%%%%%%%%%%%%%%%%%j%%%%%%%%%%%%%%%%%%%%%%%%%jJj%J
-32851a00j%%%%%%%%%%%%%%%%%%%%j%%%%%%%%%%%%%%%%%%%%%j%%%%%%%%%%%%%%%%%%%%%%%
-32784a03%%%%%%%%%%j%%%%%%%%%%%%%%%%%%%%%%%%jJj%J%%%j%%%%%%%%%%%%%%%%%%%%%%%
-32717a05jJjJ%%%j%Jj%%%%%%%%%%%%%%%%jJj%%%%%%%%%%%%%%%%%%%%%%%%%%%%%%%j%%%%%
-32650a08%%%%%%%%%%%%%%%%%%%%%%%j%%%%%%%%%%%%%%%%%%%%%%%%%%jJ%%j%%%%%%%%%%%%
-32583a10%%%%%%%%%%%%%%%%%%%%%%%j%%%%%%%%%%%%%%%%%%%%%%j%Jj%%%%%%%%%%%%%%%%%
-32516a12%%%%%%%%%%%%%jJjJj%%%%%%%%%%%%%%%%%j%Jj%%%%%%%%%%%%%%%%%%%%%%%%%j%%
-32449a15%%%%%%%%%%%%%%%%%%%%%%%%%%%%%j%Jj%Jj%%%%%%%%%%%%%%%%%%%%%%%%%j%%%%%
-32382a17%%%%%%%%%%%%%%%%%%%jJ%j%%J%j%%%%%%%%%%%%%%%jJ%j%%%%%%%%%%%%%%%%%%%j
-32315a20%%%Jj%%%%%%%%%%%%jJ%j%%%%%%%%%%%%%%%%%%%%%%%%j%%%%%%%%%%%%%%%jJj%%%
-32248a23%%%%%%%%j%%%%%%j%%%%%%%j%%%%%j%%%%j%j%%j%j%%jj%j%j%%%%JJJJJ%%%%%J%J
-32181a28JKKLJKJJJ%%%%%%JJJJJ%Jj%j%jj%jj%%j%j%%%j%%%j%%%%j%%%%%%jJj%%%%%%%%j
-32114a21%%%%%%%%%%j%%%%%%%%%%%%%j%%%%%%%%%%%%%%%%%j%%%%%%%%%%%%%%%%%%%%%%%j
-32047a25Jj%%%%%%%%%%%%%%%j%%%%%%%%%%%%%%%%%j%%%%%%%%%%%%%%%%%%%j%%%%%%%%%%%
-31980a28%%%%%%j%%%%%%%%%%%%%%%%%%j%%%%%%%%%%%j%%%%%%%%%%j%%%%%%%%%%j%%%%%%j
-31913a34%%%%%j%%%j%%j%%j%j%j%%%%%%JJ%J%JJ%JKJJJJJJ%%%J%J%%%%j%jj%j%j%j%j%j%
-31846a32j%%j%j%jj%j%%%%JJ%JJ%J%JJJKJJJJJ%%%J%J%%%%%jj%j%j%%j%%j%%%j%%%%%j%%
-31779a29%%%%%j%%%%%%%j%%%%%%%%%%j%%%%%%%%%%jJj%%%%%%%%%%%%j%%%%%%%%j%%%%%%%
-31712a35%j%%%%%jJjJ%%%%%%%%%%J%%%%J%J%%%%%Jj%%J%%%%%%%%%%%j%%%%%%j%%%%%%%%j
-31645a35%%%%%%%%%%%%%%%j%%%%%%%%%%%%%%%j%%%%%%%%%%%%%%%%%%%j%%%%%%%%%%%%%%%
-31578a38%%%%%%%jJ%j%%%%%%%%%%%%%%%%%%%%j%%Jj%%%%%%%%%%%%%%%%j%%%%%Jj%%%%%%%
-31511a41%%%%%%%%%%jJ%j%%%%%%%%%%%%%%%%%j%%%%%%%%%%%%%%%%%%%%%%%%j%%%%%%%%%%
-31444a44%%%%%%%%%%j%%%%%%%%%%%%%%%%j%%%%%%%%%%%%%j%%%%%%%%%%%j%%%%%%%%%%%%%
-31377a48%%%%%%J%%%%J%%%%%%%%%%%%%%%%%j%%%%%j%%%%%%j%%%%%%%jJjJj%J%%%%%%J%%J
-31310a47%%%%%%%%%%%%%%%%j%%%%%%%%%j%%%%%%%%%jJj%%%%%%%%%%%%%%%%j%%%%%%%%%%%
-31243a51%%%jJ%j%%%%%%%%%%%%%%%j%Jj%%%%%%%%%%%%%%j%%%%%%%%%%%%%%%%%%%%%%%%%%
-31176a54%j%Jj%%%%%%%%%%%j%Jj%%%%%%%%%%%%%%j%%%J%j%Jj%Jj%%%%%%%%%%%%%%%%j%%%
-31109a58%%%%%%%%%%%%%%%j%%%%%%%%%%%j%%J%j%%%%%%%%%%%%%%%j%Jj%%%%%%%%%%%%%j%
-31042a62%Jj%%%%%%%%%%%%%%j%%%%%%%%%%%%%%j%%%%%%%%%%%%%j%%%%%%%%%%%%%%%%j%%%
-30975a66%%%%%%%%%j%%%%%%%%%jJ%j%%%%%%%%j%%%%%%%%%%%j%Jj%%%%%%%%%j%%%%%%%j%%
-30908a72%%%%j%%%%%%j%%%%%j%%%%j%%%%%j%%%%j%%%j%%%j%%j%j%%j%%jj%%jjj%jjjjjjj
-30841a95%jjjkjk%j%JJKMLLLLLLKLMMLKKJJ%J%%j%%jjjjjkkjkjkjkjkkjjjjjj%j%jjjjjj
-30774a92%KKMMNMNMKLJJKJKMMKKK%jjjjjkkjjkjjjj%jjj%j%j%j%%j%j%j%%%j%%j%j%%%j%
-30707a66%%j%%%%j%%%%%j%%%jJj%%%%%%%j%%%%%%j%%%%%%%%j%%%%%%j%%%%%%%j%%%%%%j%
-30640a76%%%%%%%%%j%%%%%%%%%j%%%%%%%%%%j%%%%%%j%%%%%%%%%%j%%%%%%%%%j%%%%%%%%
-30573a82%%%j%Jj%%%%%%%%j%%%%%%%%%j%%%%%%%j%%%%%%%%%%%j%Jj%%%%%%%%%j%%%%%%%%
-30506a88%j%%%%%%%j%%%%%%%j%%%%%%%%%%%j%%%%%%%%jJ%j%%%%%%%%jJj%%%%%%j%%%%%%%
-30439a95%j%%%%%%%%%j%%%%%%%%%j%%%%%%%j%%%%%%%%%%%j%%%%%j%%%%%%%%j%%%%%%%%%j
-30372b03%%%%%%%j%%%%%%j%%%%%%%%j%%%%%j%%%%%%%j%%%%%%j%%%%%%%%%j%%%%j%%%%%%j
-30305b12%%%%%%j%%%%%%j%%%%%%j%%%%j%%%%%%j%%%%j%%%%j%%%%j%%%%j%%%%j%%%j%%%%j
-30238b24%%%%%j%%%%%%%%%%j%%%%j%%%%%%%%%j%%%%%%j%%%%%j%%%%j%%%%j%%%%j%%%%j%%
-30171b34%j%%%%%J%%%%%%j%%%%jJ%%%%%%%%%%%%j%%j%jj%j%jj%j%j%%%%%%J%jJ%JJJJ%J%
-30104b38%%jJ%J%%%j%j%jj%jj%jjj%jjjjjjjjjj%j%%%%%j%%JJJKKKLLKK%J%%j%%%%j%j%k
-30037b43j%kjjjjjj%jjjjjjjjjj%jj%%%%J%%%%%%JKJKJ%%%%%%%%%%%jjjjjjjjj%jjjj%jj
-29970b71j%k%jjj%j%%%%%%J%j%%%J%%j%%%%%%%%j%J%%%jj%jjjjjjjjj%jj%jjjjj%jjjj%j
-29903c01%%J%%J%%%%%%%%%%j%%%%%%%%%%%%Jj%jjjjjjjjj%jj%jj%jj%j%jj%jjj%%jjjj%j
-29836c26j%jjjj%jjjjjjjjjjjj%jjjjjjj%k%jjjjjjjjjjjjjjjjjjjjjjjjkjjjjkjjjkjjj
-29769c92jkjjkjkjkjjkjkjjkjkjkkkjkkjkkkkkkjkkkkkkkkkklkkklklklklllklllklllll
-29702e26llmllmmmmmnmnmnnnnnnnonmmmmlllkjklmmmmmmnopopqrj0j1j1j3j3j4j4j5j5j6
-29645h63j7j7j7j7j7j6j5j5j4j3j1j0rrqoonlmmnorj4j8k2k4k4k6k7l1l6m2m4m3l5k4rNJ9
-29604a511L4N4P7R9J10J05R1P1N9N4N3N0L9K2Pqj7j9j9k2k8l9n0n6n4m4k9rJ8M9Q7J25J53
-29571e48J66J64J49J22Q8N5K4Kj7l5m7m6k7%L1O5J00J44J98K44K47K10J51R9N4K1%k0l9n2
-29541A503n8n8o0n9o0n9n9n7n5n1m7m1l5k8k2j7j1mJK%mqj2j5j6j6j8j8j7j8j7j8j7j7j5
-29505D99j5j3j3j1j0j0rrj0rj0j0j0rrrrqqqpppopooononnnnnnnmnmnmmmlnmlmmlmlmllm
-29448A25lllkmklllllklllkllkkklkkkkkkkklkklkkkkkkjkkkkkkkjkkkkkjkjkkkjkkkkkk
-29381b2kklkkklklklkllkllkkkjjj%JJ%%JJJKKLMNNNMMKJ%jkklllkklkkkklklllmllllml
-29313i7lllkkkkkjjj%%%%%KKMMNPPRQQPPOLKJ%kkmlmmmllklkkkkkkkkkkkjkkkjkkjkjkkj
-29245a14kjkjkjjkj%%%%JJJJ%%%jjjjkjkjkjjkjkjjjjjjjj%jjj%jj%jjjj%jjjjkjjjjjkj
-29178a73jjjjj%j%j%%%%jj%jjjjjjjkjjjjjjjjjjjjjjjjjjjjjkjkjjkjjkjkjkjkjjkjjjj
-29111b42jjjjkkjkkkkkkklkkllklkklkjkjjj%%%%JJJ%%%jjllmnmmkk%%KLLKJJJ%%JJLMMM
-29044b94MLLJjkkmlllmllkllklkj%%%JJ%kllnonmmklkkkjjj%KLMOPPRQRQQPPOOLK%lnoqq
-28977b99qrqpqpopoonnmmmnmoopqqrqqqqqpppppoponnmlmmoqj1j2j3j5j6j8j9k1k2k3k5k6
-28921h00k8k9k8k8k7k5k3j9j4o%PJ1J8K6L8N1O0O5O3O4O1N5M5L4K2J2N%pj1j5j4j2j0nJQ
-28883d55J5K2K9L6M6N3N9O2O0N5M6L7K9K4J9J8J6J2Okj1k1l0l6l8l7l3l0k2j1NK0L0L5L9
-28848D7M4M8M8M1L0J7QNL%KRK2L8N3O2O7O9P0O2M9L1J2nj7k5k9l2l1k9k7k6k4k3k1k0j9j7
-28810D92j6j6j4j3j1j0rqpqpqrj0j0j1j1j1j1rrrqpooonoonnlkjJJKKJjjmnopopnmllkkk
-28755A48kllmnnnononnnmmmmmmnmnnmnnnnnonnmnonnonnnonooopoppqpqrrrj1j1j1j2j2j3
-28693b21j4j4j4j6j7j7j8j8j9j9j8j7j4j1pJQJ7K7L8M9N9O9P7Q3Q5Q6Q3P9P0O1N0L8K6J5
-28658E67Omj0j6j9k1k3k3k3k1k1j9j9j6j6j4j3j2j1j1rqqpooonmnmnmnnnmnmnmmllkkjjj
-28609A30jjkj%%JKKJJ%jjljkkkjjklllmllkkkjjkjkkkklkkkj%%%jjjkjj%%LLMNOOOONLK%
-28542A10%kllllkljjkjjkkjlkkkkklkkkjljkkjjj%j%%j%%j%%JJKJJJj%j%j%j%%jjjjjjjj
-28475C8jj%j%%j%j%jj%jjjj%jjj%j%jjj%jjjjj%jj%jj%jjj%j%jj%j%jj%%j%j%%%%j%j%j%
-28407cj%j%j%j%j%%j%j%jj%j%jj%j%jj%jj%j%jj%jj%jj%jjjjj%jjjjj%kj%jjjjjj%j%%jJ
-28338d7%%J%JJJJJJKJKKKKLKJKJ%%%%kjjjkjjjjjjjjjjjj%j%%%J%JJ%JJJ%JJJ%JJJ%JJJJ
-28270b4JJKJJ%J%J%%j%jjjjjjjk%jj%j%%%%j%%J%J%JJJJJ%J%%%%j%j%jj%jjj%jj%j%j%j%
-28202c4j%jj%j%j%jj%%%%j%%%j%%%%%%%%%%%j%%j%%%j%%j%j%jj%j%%j%%j%j%%j%%%j%%%%
-28134e6%%J%%%%%J%J%%%J%%%%j%%%j%j%j%%j%%j%j%%j%%%j%%%jJj%%%%%%%%%%%%%%%%%%%
-28066f2%%j%%j%%j%j%%j%%j%%j%%%%%%j%%j%%%%%j%%j%%j%%j%j%%j%%%j%%j%%j%J%%%J%%
-27998g8J%%J%%%J%%J%%J%%J%%J%J%J%%J%j%%%%jJ%j%%%%%%j%%j%%%%%%%J%J%J%JJ%%%%%%
-27930f7J%%%%J%%J%%%J%%%%%%%%%%%%%%%%j%%%j%%j%j%%j%%j%%j%%j%%%j%%%j%%j%%%%%j
-27862g5%%%j%%%%j%%%%%%j%%%j%%%%%j%%%%%j%%%j%%%j%%%%%%%%%%%%%j%%%%%j%%%%%%j%
-27794h6%%%%%j%%%%%%%%%%%%%%j%%%%j%%%j%%%j%%%%j%%%%%j%%%%%j%%%j%%%j%%j%%j%%j
-27726i9%j%j%j%j%jj%jjjjjjjj%jj%J%JJKKLLLLLMLKLKJJ%%%%jjjjjjjjj%jj%j%j%j%jj%
-27658i3%j%%%%%%J%%J%%%%%%j%%j%%j%%j%%%%j%%%%%J%%%J%%%JjJ%%%%%J%%%%%%J%%%%%%
-27590i2J%%%%%%%%%%j%%j%%%%%%%j%%J%%%j%%%%%%j%%%%%jJj%%%%%%j%%%%%%j%%%%%%%%j
-27522i9%%%%%%%j%%%%%%%%j%%%%%%%%%%j%%%%%%%%%%j%%%%%%%%%%j%%%%%%%%%%%%%j%%%%
-27454a05%%%%%j%%%%%%%%j%%%%%%%%%%j%Jj%%%%%%%%%%%%%%%j%%%%%%%%%%j%%%%%%%%%%%
-27387a10%j%%%%%%%%%%%%%j%%%%%%%%%jJjJ%j%%%%%%%%%%%j%%%%%%%%%%%j%%%%%%%%%%%%
-27320a15jJj%%%%%%%%%%%%%%%%%%j%%%%%%%%%%%j%%%%%%%%%%%%%%%%j%%%%%%%%%%%%%%%%
-27253a19%%j%%%%%%%%%%%j%%%%%%%%%%%%%%jJ%j%Jj%%%%%%%%%%%%%%%%j%%%%%%%%%%%%%%
-27186a23j%%%%%%%%%%%%%%%%%%j%%Jj%%%%%%%%%%%%%%j%%%%%%%%%%%%%%%%%%%j%%%%%%%%
-27119a27%%%%%%%%%%%%%%%%%j%%%%%%%%%%%%j%%%%%%%%%%%%jJj%%%%%%%%%%%%%%%%%%%%%
-27052a30%%%jJj%%%%%%%%%%%%%j%%%%%%%%%%%%%j%%%%%%%%%%%%%%%%%%%%%%%j%%%%%%%%%
-26985a34%%%%jJ%%%%j%%Jj%%%%%%%%%%%%j%%%%%%%%%%%%%%%%%%%j%Jj%%%%%%%%%%%%%j%J
-26918a37j%%%%%%%%%%%%%%%%%j%%%%%%%%%%%%j%%%Jj%%%%%%%%%%%%%jJjJ%j%%%%%%%%%%%
-26851a41%%%%%j%%%%%%%%%%%%%%%j%J%j%%%%%%%%%%%%%%%%%%%%%%j%%%%%%%%%%jJ%%%j%%
-26784a45%%%%%%%%%%%%%%%%%%%%j%%%%%%%%%%%%%%%%%%jJj%%%%%%%%%%%%j%%%%%%%%%%%%
-26717a48%%%%%%j%%%J%jJ%%%%%%%%%%%%%j%%%%%%%%%%%j%%%%%%%%%%%%%%%%%%%%%%%%%%%
-26650a50%j%Jj%%%%%%%%%%%%%%%%%%j%%%%%%%%%%%%%%j%%%%%%%%%%%%%%%%%%%%jJjJj%%%
-26583a54%%%%%%%%%%%jJ%%%j%%%%%%%%%%%%%%%%j%%%Jj%%%%%%%%%%%%%%%j%J%%j%%%%%%%
-26516a57%%%%%%%%j%%%%%%%%%%%%%%%%%j%%%%%%%%%%%%%%%%%%jJ%%%j%%%%%%%%%%%%%%%%
-26449a60%%%jJ%j%%%%%%%%%%%%%%%jJ%j%%%%%%%%%%%%%%%%%j%%%%%%%%%%%%%%%%%%j%Jj%
-26382a64%%%%%%%%%%%%%%%%%%%%%j%%%%%%%%%%%%%%%%jJj%%%%%%%%%%%%j%%%%%%%%%%%%%
-26315a67%%%%%%%%%%j%%%%%%%%%%%%%%%%%%%%%j%%%%%%%%%%%%%%%%%%%j%%%%%%%%%%%%%%
-26248a70%%%%%%j%%Jj%%%%%%%%%%%%%%%j%%Jj%%%%%%%%%%%%%%%%%%%%%j%%%%%%%%%%%%%%
-26181a73%%%jJj%%%%%%%%%%%%%%%%%%%%%j%%%%%%%%%%%%%%%%%%%%j%%%%%%%%%%%%%%%%%%
-26114a76%%j%%%%%%%%%%%%%%%%%%j%%%%%%%%%%%%%%%%%%%j%%%%%%%%%%%%%%%%%%%%jJ%%j
-26047a80%%%%%%%%%%%%%%%%%%j%Jj%%%%%%%%%%%%%%%j%%%%%%%%%%%%%%%%%%%%j%%%%%%%%
-25980a83%%%%%%%%%%%j%%%%%%%%%%%%%%%%j%%%%%%%%%%%%%%%%%%%%%%%j%Jj%%%%%%%%%%%
-25913a86%%%%j%%%%%%%%%%%%%%%%%%%%%%%j%%%%%%%%%%%%%%%%j%%%%%%%%%%%%%%%j%%%%%
-25846a90%%%%%%%%%%%%%%%%%%j%%%%%%%%%%%%%%%%%%%%%j%%%%%%%%%%%%%%%%%j%Jj%%%%%
-25779a93%%%%%%%%%%%%%%%%j%%%%%%%%%%%%%%%%j%%%%%%%%%%%%%%%%%%%j%%%%%%%%%%%%%
-25712a96%%%%%jJj%%%%%%%%%%%%%%%%%%%%%j%%%%%%%%%%%%%%%%jJ%j%%%%%%%%%%%%%%%%%
-25645a99%%j%%%%%%%%%%%%%%%%%%%%%j%%%%%%%%%%%%%%%%j%%%%%%%%%%%%%j%Jj%%%%%%%%
-25578b03%%%%%j%%%%%%%%%%%%%%%%%%%%%%%%%j%%%%%%%%%%%%%jJj%%%%%%%%%%%%%%%%%%j
-25511b07%%%%%%%%%%%%%%%%%%%%%j%%%%%%%%%%%%%%%%j%%%%%%%%%%%%%%%%j%%%%%%%%%%%
-25444b10%%%%%%j%J%j%%%%%%%%%%%jJ%j%%%%%%%%%%%%%%%jJ%j%%%%%%%%%%%%%%%%j%%%%%
-25377b14%%%%%%%%%%%%%%%j%%Jj%%%%%%%%%%%%%%%%j%%%%%%%%%%%%j%%%%%%%%%%%%%%%%j
-25310b18%%Jj%%%%%%%%%%%%%%%%j%Jj%%%%%%%%%%%%%%j%Jj%%%%%%%%%%%%%%%j%%%Jj%%%%
-25243b21%%%%%%j%%J%j%%%%%%%%%%%%j%%%%%%%%%%%%%%jJj%Jj%%%%%%%%%%%%%%j%%%%%%%
-25176b25%%%%%%%%%%%%%j%%%%%%%%%%%%%%j%Jj%%%%%%%%%%%%%%jJj%%%%%%%%%%%%%%%j%%
-25109b29%%%%%%%%%%%j%%%%%%%%%%%%%%%%j%%%%%%%%%%%%%%%%%%%%%jJj%%%%%%%%%%j%%%
-25042b33%%%%%%%%%%%j%%%%%%%%%%%%j%%Jj%%%%%%%%%%%%%%%%%%%%j%%%%%%%%%%%%%%jJj
-24975b37%%%%%%%%%%%%%j%%%%%%%%%%%%%%%j%%%%%%%%%%%%%%%j%%%%%%%%%%%%%%jJj%%%%
-24908b41%%%%%%%%%%j%%%%%%%%%%%%%%%j%%%%%%%%j%%%%%%%%%%%%%%%%%j%%%%%%%%%%j%J
-24841b45j%%%%%%%%%%%%%%j%Jj%%%%%%%%jJ%j%%%%%%%%%%%%j%%%%%%%j%%%%j%%%%j%%%%%
-24774b52%J%JJJJ%%%%%%j%%j%%%%j%%%%%%%%j%%%%%%%%%%j%%%%%%%%%%%%%%j%%%%%%%%%%
-24707b53%%%j%%%%%%%%%%%j%%%%%%%%%%%%%%j%%%%%%%%%%%%jJj%%%%%%%%%%%%%j%%%%%%%
-24640b58%%%%%j%%%%%%%%%%%%%j%%%%%%%%%%%%jJ%j%%%%%%%%%%%%j%%%%%%%%%%%%%%j%%%
-24573b63%%%%%%%jJj%%%%%%%%%%%%%j%%%%%%%%%%%%j%%%%%%%%%%%j%%%%%%%%%%%%j%%%%%
-24506b68%%%%%%%%%j%%%%%%%%%%%j%%%%%%%%%%%%%%j%%%%%%%%%%%%%%jJ%j%%%%%%%%%%%j
-24439b73%%%%%%%%%j%%%%%%%%%%j%%%%%%%%%%%%j%%%%%%%%%%%j%%%%%%%%%%j%%%%%%%j%%
-24372b79%%%%%%j%%%j%J%j%%J%%%J%%J%%%%%%%%%%j%%%%%%jJj%%%%j%%%%%%%j%%%%%j%%%
-24305b83%j%%%%%%%%%%%J%%%J%%%%%%%%%%%%%j%%%%%jJj%%%%%%%j%%%%%%%j%%%%%%%j%%%
-24238b87%%%%%%%j%%%%%%%%%%%j%%%%%%%%%%%%j%%%%%%%%%%%%%j%%%%%%%%%%j%%%%%%%%j
-24171b93%%%%%%%%%%j%%%%%%%%%%%j%%%%%%%%%jJj%%%%%%%%%%j%%Jj%%%%%%%%%j%%%%%%%
-24104b98%j%%%%%%%%%%%j%%%%%%%%%%j%%%%%%%%%%%%j%%%%%%%%%%j%%%%%%%%%j%%%%%%%%
-24037c04%%%%%%j%%%%%%%j%%%%%%%%%%%j%%%%%%%%%%%j%%%%%%%%%%j%%%%%%%%j%%%%%%%%
-23970c10%%j%%%%%%%%%jJj%%%%%%%%j%%%%%%%%%%%j%%%%%%%%%%%jJ%j%%%%%j%%%%%%%%j%
-23903c17%%%%%%%%%%j%%%%%%%%%%%j%%%%%%%%%%jJj%%%%%%%%j%%%%%%%%%%j%%%%%%%%%%j
-23836c23%%%%%%%%%%j%%%%%%%%%%%j%%%%%%j%Jj%%%%%%j%%%%%%%%j%%%%%%%%%j%%%%%%%%
-23769c29%%j%Jj%%%%%%%%%j%%%%%%%%%j%%%%%%%%%j%%%%%%j%%%%%%%%%j%%%%%%%%%%j%%%
-23702c36%%%%%j%%%%%%%%j%%%%%%%%%%j%%%%%%%%%j%%%%%%j%%%%%%%%%j%%%%%%%%%%%j%%
-23635c43%%%j%%%%%%%%%%j%%%%%%j%%%%%%%%%j%%%%%%%%%%j%%%%%%%%j%%%%%%j%%%%%%%%
-23568c50%j%%%%%%%j%%%%%%%j%%%%%%%%j%%%%%%j%%%%%%%%j%%%%%%%%j%%%%%%%j%%%%%%%
-23501c58%%%%j%%%%%%%j%%%%%%%%%j%%%%%%%j%%%%%%j%%%%%%%j%%%%%%%j%%%%%%%%%%j%%
-23434c66%%%%j%%%%%%%%%j%%%%%jJ%%j%%%%%%%j%%%%%%j%%%%%%%j%%%%%%%%j%%%%%j%%%%
-23367c74%%%%j%%%%%%%%j%%%%jJj%%%%%%%j%%%%%%%j%%%%%%%%%j%%%%%%%j%%%%%%j%%%%%
-23300c82%j%%%%%%%j%%%%%%jJj%%%%%j%%%%%%j%%%%%j%%%%%%%%%j%%%%%%%%j%%%%%j%%%%
-23233c91%%%j%%%%%%j%%%%%j%%%%%j%%%%%%j%%%%%%j%%%%%%%%%%j%%%%%j%%%%%%j%%%%%%
-23166d00%j%%%%%%j%%%%%%j%%%%%%%%%j%%%%j%%%%%%%j%%%%%%%j%%%j%%%%%%j%%%%%j%%%
-23099d10%%j%%%%%%j%%%%%%j%%%%%j%%%%%%%%j%%%%%%%j%%%%j%%%%%j%%%%%%%j%%%%%j%%
-23032d20%%j%%%%%%j%%%%%j%%%%%%j%%%%%%j%%%%%j%%%%j%%%%%j%%%%%j%%%%%%j%%%%%j%
-22965d31%%%%j%%%%%%%j%%%%%j%%%%j%%%%%j%%%%%j%%%%j%%%%%j%%%%%%%j%%%%%%j%%%j%
-22898d42%%%%%%j%%%j%%%%%%j%%%%%%j%%%j%%%%%%j%%%%j%%%%%j%%%%j%%%%j%%%%%%j%%%
-22831d53%%%%j%%%%%j%%%%%%j%%%%j%%%%%j%%%%j%%%j%%%%%j%%%%j%%%%%j%%%%j%%%%%j%
-22764d65%%%j%%%%%j%%%%j%%%%%j%%%%%j%%j%%%%%%j%%%j%%%%j%%%%j%%%%%j%%%%j%%%%j
-22697d78%%%%j%%%%j%%%%j%%%%j%%%j%%%%%j%%%%j%%%j%%%%%%j%%%j%%%j%%%%%j%%%%j%%
-22630d91%%j%%%%j%%%%%j%%%%%j%%%j%%%%j%%j%%%j%%%%j%%%%j%%%j%%%%j%%%j%%%j%%%j
-22563e06%%%%%j%%%%j%%%%j%%%%j%%%j%%%%j%%%j%%%%%j%%%j%%j%%%%%j%%%%j%%%%j%%%j
-22496e20%%%j%%%j%%%%j%%%j%%%j%%%j%%%%j%%j%%%j%%%j%%%j%%%j%%%%j%%%j%%%j%%%j%
-22429e36%%j%%%j%%j%%%%j%%%%j%%%%%j%%%%%%j%%%%j%%%%j%%%j%%%j%%%j%%%j%%%j%%%%
-22362e50j%%%j%%j%%%j%%%j%%%j%%j%%%j%%%j%j%%%%j%%%j%%j%%%j%%j%%%j%%j%%%j%%j%
-22295e69%%j%%%j%%%j%%j%%%j%%j%%%j%%%%j%%j%%%j%%j%%%j%%j%%%j%%%j%%%j%%j%j%%%
-22228e87j%%j%%%j%%%j%%%j%%j%%j%%%j%%j%%j%%j%%j%%j%%%j%%%j%j%%%j%%%j%%j%%%j%
-22161f07%j%%j%%j%%j%%j%%j%%%j%%j%%%%j%j%%%j%%j%%j%%j%%j%%j%%j%%j%%%j%j%%j%%
-22094f28j%%%j%%j%%j%%%j%%j%j%%j%%%j%j%%j%%j%%j%%j%%j%%j%j%%j%%j%%j%j%%j%%j%
-22027f51%j%%j%j%%j%%j%%j%%j%j%%j%%j%%j%%j%%j%%j%%j%j%%j%j%%j%%j%%%j%j%%j%%j
-21960f75%%j%j%%%j%j%%j%j%%j%j%j%%j%j%%j%%j%j%%j%%j%j%j%%j%%j%j%%j%j%%j%j%%j
-21893g01%j%%j%j%%j%j%%j%j%%j%j%%j%j%j%%j%j%%j%j%j%j%%j%j%j%%j%j%%j%%j%j%j%j
-21826g29%j%j%%j%j%j%j%j%j%%j%j%j%%j%j%%j%%j%%j%%j%j%j%jj%%j%j%j%j%j%j%%j%j%
-21759g58j%%j%j%j%j%j%j%j%j%j%j%j%j%j%jj%%j%j%j%j%j%j%j%j%j%%j%jj%%j%j%j%j%j
-21692g91%j%j%j%j%jj%j%jj%j%j%j%j%j%jj%j%j%%jj%j%j%j%j%j%j%j%j%j%jj%j%j%j%j%
-21625h26jj%j%j%jj%j%j%j%j%j%j%jj%j%jj%j%jj%j%j%jj%jj%j%j%jj%jj%j%jj%j%j%jj%
-21558h65jj%j%j%jj%j%jj%j%jj%j%jj%jj%j%jjj%j%jjj%j%jjj%%jjj%jj%jj%j%jjj%j%jj
-21491i08%jj%jj%jj%jj%j%jjj%j%jj%jjj%jj%jjj%jj%jjj%jjj%jj%jjj%jj%jjjj%jjjj%j
-21424i55j%jjjj%jj%jjj%jjj%jjjj%jjj%jjj%jjj%jjj%jjj%jjj%jjj%jjj%jjjjj%jjjjj%
-21357a006jjjjj%jjj%jjjj%jjjjjj%jjjjj%jjjjjjjjjjjjjjj%jjjjjjjjj%jjj%jj%jj%jj
-21291a062%jjj%jjjjjjjjj%jjk%kjjjj%jjjjjjjjjj%jjjjkj%jkjj%jkjjjjj%kj%kjjjj%k
-21225a125%kjjjjjjjjjjjjjjjjjjjjjkjjjjjjjkjjjjjjjkjjjjjkjjjjkjjjjjjjjkjjjjjj
-21159a197jjjkjjjjjjkjjjjkjjjjjkjjjjkjjjjjkjjjkjjjkjjjjjjkjjkjjjkjkjjkjjkjjk
-21093a278jjkjjkjjkjjkjjkjkjkjjkjkjjkjkjkjkjkjkjkjkjjkkjjkjkjkkjkjkjkjkkjkkj
-21027a374kkjkkkkkkkkjj%jJJJJ%jjjkklkkklkkjkkkkkkjkkkkkjkkkjkkkkjkkkjkkjkkkj
-20961a477kkkkjkkkkkjkkkkkjkkkkkkkkkkkkkkkjkkkkkkkkkkkkkkklkkkkkkklkkkklkkkl
-20895a609klkkkkkkkkkkkkkkjkkkkkkkklklkklklkklklkklklklklkllkllklllklllkllll
-20829a765klllllllllllmlllllmlllmlmlmlmllmmlmmmlmmmmmmmnmmmnmnmnnnnnonoooooo
-20763b024opppqqqrrrj0j1j1j3j3j4j6j7j7k0k1k3k5k8l0l1l2l1l3l4l7m2m0k5KL7P1J06
-20725b460J46K03K40K33J98J40P7K2k2m6n1n6o0n8n2m4l8l3l0k5k3k1j9j8j6j4j4j3j3j1
-20695a878j1j1rj0j0rrqqqqpqpppppoopoooooonoooononnonnnnnnnonnnnnnnnnnnnnnnnn
-20633b266nnnnnnonnnnnnnnnnnnnnnnnonnnonnnnonnnnonnonnonononoononooooooooooo
-20567b619ooooopooopooppopoppppqpqqqqqrqqrqpqopnnmljjjJJKJJ%%kllnoppqrrj0rrj0
-20502b990rrrrrrrrrqrrrqrrrqrrqrrrqrrrqrrrrrrrrrrrj0rrrj0rj0rrj0j0rj0rj0rj0j0
-20444c515j0j0rj0j0j0rrj0rj0j0j0j0j1j1j1j1j1j2j1j2j1j2j2j2j2j3j3j3j3j2j3j3j3
-20409c903j3j2j3j2j3j3j3j3j2j3j3j2j3j3j3j3j4j3j3j3j4j3j4j3j4j4j4j4j4j5j5j4j5
-20376d343j5j6j5j6j5j6j6j5j6j6j6j6j6j6j7j6j7j8j7j7j8j7j8j8j8j8j8j8j9j9j8j8j9
-20343d901j9j9j9k0j9k0k0k0k0k0k0k0k1k0k1k1k2k1k2k2k2k2k2k2k3k2k3k4k3k4k5k5k5
-20310e609k6k5k6k6k6k6k7k6k7k6k8k7k7k8k9k8k9l0l0l0l0l0l1l0l0l0l0l1l1l2l2l2l3
-20277f558l3l4l4l5l6l8l7l4l4l4l4l6l8m0m1m0m0m0m2m2m4m3m5m5m6m5m7m7m8m8m9n1n1
-20244g909n1n2n2n3n3n2n1n3n3n4n6n7n9o0o1o3o4o5o5o6o8o9p0p1o9o9o9o9p0p1p3p3p5
-20211i965p6p7p8p9q1q2q5q6q8r0r2r3r3r5r7r8j01j02j04j07j09j10j13j14j17j18j21j23
-20183a2694j25j27j29j31j34j37j41j43j47j48j52j56j59j64j67j72j78j83j88j94j98k04
-20161a6171k08k13k17k22k28k35k42k50k58k66k73k80k88k95l03l11l19l29l41l52l63l75
-20139b2339l87l99m12m26m43m60m78m97n19n41n67n91o19o48o79p08p44p79q22q66r15r68
-20117c5807j024j080j140j202j273j336j390j443j504j574j654j689j622j481j306j113r26
-20100e8564q13p68p68p80n58j23L42O22Q37R03R78J542K237K548L440N283Q107J2078J5498
-20081g959J6547J5594J4112J2457J0472Q089N584L440J622M2j105j879k338k591k695k699
-20065F6693k628k521k391k256k118j988j864j751j648j554j467j390j316j253j192j136j081
-20048C7139j031r81r33q82q37p94p55p17o84o57o30o03n80n55n32n09m89m71m55m39m26m10
-20026B2769l94l78l67l57l48l38l29l20l09k99k89k80k72k63k54k47k39k32k27k21k16k09
-20004A6381k04j98j94j89j84j80j76j73j70j67j66j63j60j56j52j48j45j42j39j36j33j31
-19982A2775j28j26j22j20j17j15j13j09j08j05j03j00r8r7r6r4r3r1r0q9q7q5q4q4q2q3q1
-19955A0075q1q0p9p8p7p6p4p3p0o9o6o4o2o0n9n8n7n8n9o0o0n8n8n8n6n6n6n4n4n3n1m9m8
-19922H004m7m5m4m4m3m3m4m2m2m2m2m2m2m2m3m1m2m2m2m2m1m0m1m0l8l9l8l6l7l6l5l5l3
-19889F659l3l2l2l2l1l2l3l3l3l3l2l3l1l2l1l0l0k9k9k8k8k8k7k8k7k7k6k7k7k6k6k5k6
-19856E682k4k5k4k4k3k3k2k3k2k3k3k3k3k3k2k3k2k2k2k2k1k1k2k1k0k1k1k0k1k0k0k0k0
-19823D956j9j9j9j9j8j9j8j8j8j8j7j8j7j7j7j7j7j6j7j6j7j6j6j6j6j5j6j6j5j5j6j5j5
-19790D398j5j5j5j5j5j4j5j4j5j4j4j5j4j5j4j4j4j4j3j4j3j3j4j3j2j3j3j3j2j3j2j3j2
-19757C944j2j2j2j1j2j1j1j0j1j0j0j1j0j1j1j0j1j1j1j1j0j1j1j1j0j1j0j1j0j1j1j1j1
-19724C586j1j1j1j1j0j1j0j0j0rj0rj0rrj0rrrrrrrrrrrqrrqrrqqrqrqqqqqqqqqqpqqpqq
-19670C106pqpqpqpqpqppqpppppppppppppppoppopppopopoopoooooopooooooooooooooono
-19604B668ooonooonoononnonononononnonononnonnnonnonnnnnnnnnnnnnmnnnnmnnnnnmn
-19538B321nnnnnmnnnmnnnnmnnnnnnnmnnnmnnnmnnnnmnnnnnnnonnnnnnnnnononnoooooopo
-19472A986pppppqpqrqrj0rj0j1j1j2j3j4j5j6j8j9k0k2k5k7k9l2l2l4l4l4l8m1m6m2k6NM0
-19432A307P4J10J55K14K46K33J95J36P3K1k4m3m9n4n9n6n0m3l6l2k8k5k2k0j9j6j6j4j3j2
-19402B133j2j1j0j0j0rrqqqpppopoooononnnnnmnmnmnmnmmmmmlmmmlmmlmllmllllmlllll
-19341A814mlllllllllllllllklllkllklklklkllklklklklklklklklkkklkkkklkklkkklkk
-19275A643kklkkkkklkkkkkkkkklkkkkkkkkkkklkkjlkjljkkkkkkkkkkkkkjkkkkjkkkkkkkk
-19209A510jkkkkjkkkjkkkjkkkjkkjkkkjkkjkkjkkjkkjkjkkjkjkkjkjkkjkjkkjkjkjkjkjk
-19143A401jkkjkjkjkjkjkjkjkjkjkjkjkjkjjkjkjjkjkjjkjkjjjkjkjjkjjjkjjkjkjjkjjj
-19077A308kjjkjjjkjjjkjjkjjjkjjjkjjkjjjkjjkjjjkjjjkjjjjkjjjjkjjjkjjjjkjjjjjj
-19011A226kjjjjjkjjjjjjkjjjjjjjkjjjjjjjjjjjjjjjjjjjjjjjjjjjjjjk%kjjjjjjjjjjj
-18945A155jjjjjjkjjjjjjjjjjj%jk%jk%jjjjjjjjjjjjjjjjj%jjjjjjjjjjjj%jjjjjjjjjj
-18879A091jjjjjj%jjjjjjjjj%jjjjjj%jjjjjjjjjj%jjjj%jjjjj%jjjj%jjjjj%jjjjj%jjj
-18813A034j%jjjjj%jjjj%jjjj%jjjj%jjj%jjjjjj%jjjj%jjj%jjjjj%jj%jjj%jjj%jjj%jj
-18747I82j%jj%jj%jjj%j%jjj%jj%jj%jjj%jj%jj%jjj%j%jjj%jjj%j%jj%jj%j%jj%jjj%jj
-18680I36%jjj%jj%jjj%j%j%jjj%j%jj%jj%jj%jj%jj%j%j%jj%j%j%jj%j%jj%jj%jj%j%jj%
-18613H94jj%jj%j%jj%j%jj%jj%j%j%j%jj%j%j%jj%j%j%j%j%jj%j%j%jj%j%jj%j%jj%j%j%
-18546H55j%jj%j%j%j%jj%j%j%j%jj%j%j%j%j%j%j%j%jj%j%j%j%%j%jj%j%j%j%j%j%j%j%j
-18479H19%j%j%j%j%j%j%j%j%j%j%j%jj%%j%jj%j%%jj%%jj%%j%j%j%j%%j%j%j%j%%j%j%j%
-18412G87j%j%j%j%j%j%j%%j%jj%%j%j%j%j%%j%j%j%j%%j%j%j%j%j%%j%j%j%j%%j%j%j%%j
-18345G56%j%j%%j%j%j%%j%j%%j%j%j%j%%jj%%%j%j%j%%j%j%j%%j%%j%j%%j%j%j%j%%j%%j
-18278G28%j%j%%j%j%%j%%j%j%%j%j%%j%%j%j%j%%j%%j%%j%j%%j%%j%j%%j%%j%%j%j%j%%j
-18211G02%%j%j%%j%%j%%j%j%j%%j%%j%j%%%j%j%%j%%j%j%%j%%j%%j%j%%j%%j%%j%j%%j%%
-18144F78j%%j%%%j%%j%%j%%j%%j%%%j%j%%j%%j%%%j%j%%%j%%j%%j%%%j%j%%j%%j%%j%j%%
-18077F56j%%%j%%j%%j%%j%%j%j%%%j%%j%%%j%%j%%j%%j%%j%%%j%%j%%j%j%%j%%%j%j%%%%
-18010F35j%%j%%%j%%j%%%j%%j%%j%%j%%j%%%j%%j%%j%%%j%%%j%%j%%%j%%j%%%%j%%j%%j%
-17943F15%%j%%j%%j%%%j%%%j%%%j%%j%%j%%%j%%%j%%j%%%j%%j%%%j%%j%%%j%%j%%%j%%j%
-17876E96%%%j%%j%%%%j%%%j%%%j%%%j%%j%%%%j%%j%%j%%%%j%%j%%%j%%%%j%%%j%%%j%j%%
-17809E79%%j%%%%j%%j%%j%%%j%%%%j%%%%j%j%%%j%%%j%%j%%%j%%%%j%%%%j%%%j%%%%j%%%
-17742E63j%%%j%%%j%%%j%%%%j%%j%%%j%%%%j%%%j%%%%j%%%%j%%%%j%%%%j%%%j%%%j%%%j%
-17675E47%%j%%%%j%%%j%%%j%%%%j%%j%%%%j%%%%j%%%%j%%%j%%%j%%%j%%%j%%%%j%%%j%%%
-17608E32%j%%%%j%%%j%%%j%%%%%%j%%%j%%%%j%%%%%j%%%%%j%%%%j%%%%%j%%j%%%%j%%%j%
-17541E18%%%j%%%%j%%%j%%%%j%%%%j%%%%%%j%%%j%%%%j%%%%j%%%%j%%%%j%%%%j%%%%j%%%
-17474E05%%%j%%%%j%%%%%j%%%%j%%%%j%%%%%j%%%%j%%%%%j%%%%j%%%%%j%%%%j%%%%%j%%%
-17407D93j%%%%%%j%%%%j%%%%%j%%%%j%%%%j%%%%%j%%%%%j%%%%%%j%%%%j%%%%%j%%%%%j%%
-17340D81%%j%%%j%%%%%j%%%%j%%%%j%%%%%%j%%%%j%%%%%j%%%%j%%%%%j%%%%%%j%%%%%%j%
-17273D69%%%j%%%%j%%%%%%j%%%%%j%%%%%j%%%%%j%%%%jJj%%%%%j%%%%%j%%%%%j%%%%%%j%
-17206D58%%%%j%%%%j%%%%%j%%%%%j%%%%%%%%%jJj%%%%%%%%j%%%%%j%%%%j%%%%%%j%%%%j%
-17139D48%%%%%j%%%%%%j%%%%%%%j%%%%%j%%%%%j%%%%%%j%%%%%%j%%%%%j%%%%%%j%%%%%j%
-17072D38%%%%j%%%%%%%j%%%%%%%%j%%%%%%j%%%%%%j%%%%%%%%%j%%%%%%j%%%%j%%%%j%%%%
-17005D29%%j%%%%%j%%%%%%%%j%%%%%%j%%%%%%%%j%%%%j%%%%%j%%%%%%j%%%%%%%%%%j%%%%
-16938D20%%j%%%%%%%j%%%%%%j%%%%%%%%%j%%%%%%j%%%%%%%j%%%%%%j%%%%%%%j%%%%%%%j%
-16871D11%%%%%%j%%%%%%%j%%%%%%j%%%%%%%%j%%%%%%j%%%%%%%j%%%%%%j%%%%%%%%%j%%%%
-16804D03%%j%%%%%%%%j%%%%%%%%j%%%%%%%%j%%%%%%j%%%%%%j%%%%%%%j%%%%%%jJj%%%%%%
-16737C95%%j%%%%%%%j%%%%%%%j%%%%%%j%%%%%%%%j%%%%%%%%%j%%%%%%%%%j%%%%%%%%j%%%
-16670C87%%j%%%%%%%j%Jj%%%%%%j%%%%%%%%%j%%%%%%%%j%%%%%%%j%%%%%%%%%%%j%%%%%%%
-16603C80%%j%%%%%%%%%%j%%%%%%%%%j%%%%%%%j%%%%%%j%%%%%%%%%%j%%%%%%%%%%j%%%%%%
-16536C73%%%j%%%%%%%%j%%%%%%%%%%j%%%%%%%%j%%%%%%%%%%j%%%%%%%%%%j%%%%%%%j%%%%
-16469C66%%%%%j%%%%%%%j%%%%%%%%%j%%%%%%%%%%%jJj%%%%%%%%j%%%%%%%%%%j%%%%%%%%j
-16402C59%%%%%%%j%%%%%%%%j%%%%%%%%%%%%j%%%%%%%%%jJj%%%%%%%%%%j%%%%%%%%%j%%%%
-16335C53%%%%jJj%%%%%%%%%j%%%%%%%%j%%%%%%%%%%j%%%%%%%%jJj%%%%%%%j%%%%%%%%%%%
-16268C47j%%%%%%%%%%%%j%%%%%%%%j%%%%%%%%%%j%%%%%%%%%jJj%%%%%%%%%j%%%%%%%%%%%
-16201C41%j%%%%%%%%%%j%%%%%%%%%%%%%j%%%%%%%j%%%%%%%%%%%%j%%%%%%%%%%%%j%%%%%%
-16134C35%%%jJ%j%%%%%%%%j%%%%%%%%%%%%j%%%%%%%%%%%jJj%%%%%%%%j%%%%%%%%%%%%jJj
-16067C29%%%%%%%%%%%%%j%%%%%%%%%j%%%%%%%%%j%%%%%%%%%%j%%%%%%%%%%%%%%%j%%%%%%
-16000C24%%%%%%j%%%%%%%%%%%j%%%%%%%%%%%%j%%%%%%%%%%%%%j%%%%%%%%%%j%%%%%%%%%%
-15933C19j%%%%%%%%%%%%%%%j%%%%%%%%%%%%%j%%%%%%%%%%%j%%%%%%%%%%%%%%%%%j%%%%%%
-15866C14%%%%%%j%%%%%%%%%%j%%%%%%%%%%%%j%%%%%%%%%j%%%%%%%%%%%%%%%%j%%%%%%%%%
-15799C09%%j%%%%%%%%j%%%%%%%%%%%%%%%%%%%%%%%%%j%%%%%%%%%j%%%%%%%%%%%j%%%J%%j
-15732C04%%%%%Jj%%%%%%%%%%j%%%%%%%%j%%%%%%%%%%%j%%%%%%%%%%%%%%%j%%%%%%%%%%%j
-15665B99%%%%%%%%%%jJj%%%%%%%%%%%%%%%%%j%%%%%%%%%%%%%%j%%%%%%%%%%%%%%%%j%%%%
-15598B95%%%%%%%%%%%j%%%%%%%%%%%%%%j%%%%%%%%%%%%%%%j%%%%%%%%%%jJj%%%%%%%%%%%
-15531B91%%j%%%%%%%%%%%%%%%j%Jj%%%%%%%%%%%%%j%%%%%%%%%%%%%j%%%%%%%%%%%%%%%%%
-15464B87j%%%%%%%%%%%%%%%j%%%%%%%%%%%%%%%%j%%%%%%%%%%%%j%%%%%%%%%%%%%%%%%j%%
-15397B82%%%%%%%%%%jJj%%%%%%%%%%%%%%%j%%%%%%%%%%%%j%%%%%%%%%j%%%%%%%%%jJ%%%J
-15330B79%%%%%%%%%%%%%j%%%%%%%%%j%%%%%%%%%%%%%j%%%%%%%%%%%%%%%j%%%%%%%%%%%%%
-15263B75%%%%%%%%%%%j%%%%%%%%%%%j%%%%%%%%%%%%%%%%%%%%%%%j%%%%%%%%%%%%j%%%%%%
-15196B71%%%%%%%%j%J%j%%%%%%%%%%%%%%%%%j%%%%%%%%%%%%%%j%%%%%%%%%%%%%%%%%%%j%
-15129B67%%%%%%%%%%%%%%%jJ%j%%%%%%%%%%%%%%j%%%%%%%%%%%%%%j%%%%%%%%%%%%%%%%%%
-15062B64%%%%%j%%%%%%%%%%%%%%%%%%%%j%%%%%%%%%%%%%j%%%%%%%%%%%%%%%%%%%%j%%%%%
-14995B60%%%%%%%%%%j%%%%%%%%%%%%%%%%%%%%j%%%%%%%%%%%%%%%%j%%%%%%%%%%%%%%%%%%
-14928B57%%%%j%Jj%%%%%%%%%%%%jJj%%%%%%%%%%%%%%%%%%%%%%%j%%%%%%%%%%%%%j%Jj%%%
-14861B53%%%%%%%%%%%%%jJj%%%%%%%%%%%%%%%%%%%j%Jj%%%%%%%%%%%%%j%%%%%%%%%%%%%%
-14794B50%%%%%%j%%%%%%%%%%%%%%j%%%%%%%%%%%%%%%%%%%%%%%%%%%%%%%j%%%%%%%%%%%%%
-14727B47j%%%%%%%%%j%%%%%%%%%%%%%%%%%J%%J%%j%%%%%%%%%j%%%%%%%j%%%%%%%%%j%%%%
-14660B43%%%%%%%%%%%%J%%%J%%%%j%%%%%j%%%%%%%%%%%%%%j%%%%%%%%%%%%%%j%%%%%%%J%
-14593B42%%%jJj%%%%%%%%%%%%j%%%%%%%%%%%%%%%%%%j%%%%%%%%%%%%%%%%%%%%jJ%j%%Jj%
-14526B38%%%%%%%%%%%%%%j%%%%%%%%%%%%%%%%%%j%JjJj%%%%%%%%%%%j%J%j%%%%%%%%%%%%
-14459B35%%%%%j%%%%%%%%%%%%%%%%%%j%%%%%%%%%%%%%%%%%%%%%%j%%%%%%%%%%%%%%%%%%%
-14392B32%jJ%%j%%%%%%%%%%%j%%J%j%%%%%%%%%%%%%%%%%%j%%%%%%%%%%%%%%j%%%%%%%%%%
-14325B28%%%%%%%j%%%%%%%%%%%%%%%jJj%%%%%%%%%%%jJ%j%%%%%%%%%j%%%%%%%%%%%j%%%%
-14258B23%%%j%%%%%%j%%%%%j%%j%%%%j%%j%j%%j%j%j%jj%jjj%jj%%%%JJKKLKMLLLLLKKKJ
-14191B43J%%j%jjj%jjjj%j%jj%%j%j%%%j%j%%%%j%%%%%j%%%%%j%%%%%%%%j%%%%%j%%%%%%
-14124B24%j%%%%%%%%j%%%%j%%%%%%%j%%%j%%%j%%j%%j%%%j%%J%J%JJJJJJJJJJ%J%%%%%%j
-14057B27%%j%j%%j%%%%j%%%%%%%%%%%%%%%%%%%%%j%%%%%%%j%%%%%%%%%j%%%%%%%%%%%%j%
-13990B19%%%%%%%j%%%%%%%%%%%%%%j%%%%%%jJj%%%%%%%%J%%%%%%J%%%%%%j%%%%%%%j%%%%
-13923B16%%%%%%%%%%%%%%%%%%%%%%%%%%%%%j%%%%%%%%%%%%jJ%j%J%%%%%%%%%%%%J%%%%%%
-13856B16%%%%%%%%%%%%j%%%%%%%%%%%%%%%%%%%%%%%j%%JjJ%%%%%%%j%%%%%%%%%%%%%%%%j
-13789B13%%%%%%%%%%%%%%%%jJ%j%%%%%%%%%%%%%%%%%%%jJj%%%%%%%%%%%%%%%%%%%%%%%%%
-13722B11%%%j%%%%%%%%%%%%%%%%%%j%%%%%%%%%%%%%%%%%%%%%%j%%J%j%%%%%%%%%%%%%%%%
-13655B08%%%%%%%%%jJ%jJj%%%%%%%%%%%%%%%%%j%%%%%%%%%%%%%%%%%%%%%%%%%%%%%%%%%%
-13588B06%jJ%j%%%%%%%%%%%%%%%%%%%jJj%%%%%%%%%%%%%%%%%%%%%%%%%%%%%%%jJ%jJj%%%
-13521B03%%%%%%%%%%%%%%%%%%%%%%%%%%%%%j%%%%%%%%%%%%%%%%%%%%%%%%jJj%%%%%%%%%%
-13454B01%%%%%%%%%%%%%%%%%%%%j%%%%%%%%%%%%%%%%%%%%%%%%%%%%%%%%%jJ%j%Jj%%%%%%
-13387A99%%%%%%%%%%%%%%%%%%%%j%%%%%%%%%%%%%%%%%%%%%%%%%%j%J%%%j%%%%%%%%%%%%%
-13320A97%%%%%%%%%%%%%jJj%%%%%%%%%%%%%%%%%%%%%%%%%%%%%%%%%%%jJ%j%%%%%%%%%%%%
-13253A95%%%%%%%%%j%%%%%%%%%%%%%%%%%%%%%%%%%%%%%%%%%%%%%%jJj%Jj%%%%%%%%%%%%%
-13186A93%%%%%%%%%%%j%%%%%%%%%%%%%%%%%%%%%%%%%%%%%%%%%%%%%%%%%%%%j%%%%%%%%%%
-13119A91%%%%%%%%%%%%%%%%%%%%%%%%%%jJj%JjJj%%%%%%%%%%%%%%%%%%%%%%%%%%%%%%%j%
-13052A89%%%%%%%%%%%%%%%%%%%%%%%%%%%%%j%%Jj%%%%%%%%%%%%%%%%%%%%%%%%%%j%%Jj%J
-12985A88j%%%%%%%%%%%%%%%%%%%%%%%%%%%%jJ%%%j%%%%%%%%%%%%%%%%%%%%%jJ%%%%%%%%j
-12918A85%%%%%%%%%%%%%%%%%%%%%%%%%%%%%%%%%%%%%%%%%j%J%j%J%j%%%%%%%%%%%%%%%%%
-12851A84%%%%%j%%%J%j%%%%%%%%%%%%%%%%%%%%%%%%%%%%%%%%%%%%%%%%%%j%%%%%%%%%%%%
-12784A82%%%%%%%%%%%%%%%%%j%%J%%jJjJ%%j%%%%%%%%%%%%%%%%%%%%%%%%%%%%%%%%%%%%j
-12717A80J%j%%%%%%%%%%%%%%%%%%%%%%%%%%j%%%%%%%%Jj%%%%%%%%%%%%%%%%%%%%%%%%%%%
-12650A79%%%jJ%%j%%%%%%%%%%%%%%%%%%%%%%%%%%%%j%J%j%%%%%%Jj%%%%%%%%%%%%%%%%%%
-12583A77%%%%%%%%%%%%j%%J%j%%%%%%%%%%%%%%%%%%%%%%%%%%%%%%%%j%%Jj%%Jj%%%Jj%%%
-12516A75%%%%%%%%%%%%%%%%%%%%%%%%j%%J%j%%%%%%%%%%%%%%%%%%%%%%%%%%%%%%%%%%%jJ
-12449A74j%%%%%%%%%%%%%%%%%%%%%%%%j%%J%j%%%%%%%%%%%%%%%%%%jJ%j%%%%%%%%%%%%%%
-12382A71%%%%%J%%%%%%jJ%%j%%%%%%%%%%j%%%%%%%%j%%%%%%%%%%%%J%%J%%%%J%%%%%%%%%
-12315A72%%%%%%%j%%%%%%j%%%%%j%%%%%%%%%%%%%J%%J%%J%%%%%%J%j%%%%%%%j%%%%%%%%j
-12248A70%%%%%%%%%j%%%%%%%%%J%%%%%%J%%%%%%%%%j%%%%%%%%%%%%j%%%%%%%%%%%%%%%%%
-12181A69%%j%J%%%%%%%%%%%%%%%%%%%j%%%%%%%%%%%%%%%%%%%%%%%%%%j%J%%j%J%j%%%%%%
-12114A67%%%%%%%%%%%%%%%%%%%%%%%%%%%%j%%%%%%%%%%%%%%%%%%%%%%%%%%%%%%%%%%%%%%
-12047A66%%%j%Jj%%%%%%%%%%%%%%%%%%%%%%%%%%%%%%%j%%J%%j%%%%%%%%%%%%%%%%%%%%%%
-11980A64%%%%%%%%%%%%%%%%%%%%%j%%%%%%Jj%%%%%%%%%%%%%%%%%%%%%%%%%%%%%%%%%%%%%
-11913A63%%%j%%%Jj%%%%%Jj%%%%%%%%%%%%%%%%%%%%%%%%%jJ%%%jJ%j%Jj%%%%%%%%%%%%%%
-11846A61%%%%%%%%%%%%%%%%%%%%%jJ%jJ%j%%%Jj%%%%%%%%%%%%%%%%%%%%%%%%%%jJjJj%%%
-11779A59%%%%%%%%%%%%%%%%%%%%%%%%%%%%%%%%%%%%%%%%%jJ%%j%J%j%%%%%%%%%%%%%%%%%
-11712A58%%%%%%%%%%%%%%%%%%%%%%%%%%%%%%j%%%%%%%%%%%%%%%%%%%%%%%%%%%%%%%%%%%%
-11645A57%%%%%%%%%%%j%%%%%%%%%%%%%%%%%%%%%%%%%%%%%%%j%%%Jj%%%%%%%%%%%%%%%%%%
-11578A55%%%%%%%%%%j%%%%%%%%%%%%%%%%%%%jJ%j%%%%%%%%j%%%%%j%%%%j%%%%%JJ%JKJJJ
-11511A58J%%%%%%j%%j%%%%%j%%%%%%%%%%%%j%%%%%%%%%%%%%%%%%j%%%%%%%%%%%%%%%%%%%
-11444A54jJ%j%Jj%%%%%%%%%%%%%%%%%%%%%%%%%%%%%%%jJj%%%%%%%%%%%%%%%%%%%%jJ%%%j
-11377A51%%J%j%%%%Jj%%%%%%%%%%%%%%%%%%%%%%%%%%%%%%j%%J%%j%J%j%%%%%%%%%%%%%%%
-11310A50%%%%%%%%j%%%%%%%%%%%%%%%%%%%%%%%%j%%%%%%%%%%%%%%%%%%%%%j%%%%%%%%%%%
-11243A47%%%%%%%%%%j%%%%%%%%%%%%%j%%%%%%%%%%j%%%%%j%%%%%j%%j%%%j%%j%j%j%jjj%
-11176A34jjjjjjjjj%%JJLLMMNNNNMMKJ%%%kjjkjjjjjj%j%j%j%j%j%%%j%%%j%%%%j%%%%j%
-11109A51%%%%%%%j%%%%%%%%j%%%%%%%%%%%%j%%%%%%%%%%j%%%%%%%%%%%j%%%%%%%%%%%%j%
-11042A45%%%%%%%j%%%%%%j%%%%%j%%%j%%j%%j%%j%jj%jjj%jjj%j%%%JJJJKKLLLLLKLLKKJ
-10975A65JJ%%%j%jjjjjj%jj%j%%j%j%%j%%%j%%%%j%%%%%%%j%%%%%%%j%%%%%%%%%%j%%%%%
-10908A49%%%%%%%%j%%%%%%%%%%%%%%%%%%%%%%%%%j%%%%%%%%%%%%%%%%%%%%%%%%%j%%%%%%
-10841A46%%%%%%%%%%%%%%%%%%jJ%%%%%%%%%j%%%%%%%%%%%%%%%%%%%%%%%%jJj%Jj%%Jj%Jj
-10774A44%%%%%%%%%%%%%%%%%%%%%%%%%%%%%%%%%%%%%%%%%%%j%J%%jJ%j%%%%%%%%%%%%%%%
-10707A43%%%%%%%%%%%%%%%%%%%%%%%%%jJj%%%%%%%%%%%%%%%%%%%%%%%%%%%%%%%%%%%%%%%
-10640A42%%%%%%%%%%%%%%%%%%%%%%%%%j%Jj%%%%%%%%%%%%J%%%%%%%j%%%%%%%%%%%%%%%%%
-10573A41%%%%%%%%%%%%%%%%%%j%J%j%%JjJ%%%j%J%%%j%%%%%%%%%%%%%%%%%%%%%%%%%%%%%
-10506A40%%%%%%%%%%%%%%%%%%%%%%%%%j%%%%%%%%%%%%%%%%%%%%%%%%%%%%%%%%%%%%%%%%%
-10439A39%%%%%%%%%%%%%%%%j%%J%%%j%%%%%%%%%%%%%%%%%%%%%%%%%%%%%%%%%%%%%%%%j%J
-10372A38%j%%%%%%%%%%%%%%%%%%%%%%%%%%%%%%%%%%%%%%%%%%%%%%%%%%%%%%%%jJ%%%%%%%
-10305A37%%j%%%%%%%%%%%%%%%%%%%%%%%%%%%%%%%%%%%%%%%%%%%%%jJj%J%%%%j%J%j%%Jj%
-10238A35%%%%%%J%j%%%%%%%%%%%%%%%%%%%%%%%%%%%%%%%%%%%%%%%%%%%%%%%%%%%jJ%j%Jj
-10171A34%%%%%%%%Jj%%%%%%%%%%%%%%%%%%%%%%%%%%%%%%%%%%%%%%%%%%%%%%%%%jJ%%%%%j
-10104A33%%Jj%J%j%%%%%%%%%%%%%%%%%%%%%%%%%%%%%%%%%%%%%%%%%%%%%%%%%%%%%%%%%j%
-10037A32Jj%%%%%JjJj%%%%%%%%%%%%%%%%%%%%%%%%%%%%%%j%%%Jj%J%%%%%%%%%%%%%%%%%%
-9970A32%%%%%%%%%%%jJ%%%%%%j%J%%jJ%jJj%%%%%%%%%%%%%%%%%%%%%%%%%%%%%%%%%%%%%%
-9902A31%%%%%%%%%%%%%%%%%j%J%%%%j%%%%%%%%%%%%%%%%%%%%%%%%%%%%%%%%%%%%%%%%%%%
-9834A30%%%%%%%%%%%%%%%%%%%%j%J%%j%Jj%%%J%j%%%%%%%%%%%%%%%%%%%%%%%%%%%%%%%%%
-9766A29%%%%%%%%%%%%%%j%J%%jJ%j%Jj%%%%%%%%J%j%%%%%%%%%%%%%%%%%%%%%%%%%%%%%%%
-9698A28%%%%%%%%%%%%%%%%%%%%%%%%%%%%%%%%%%%%%%%%%jJ%jJ%jJ%%jJjJjJj%%%%%%%%%%
-9630A27%%%%%%%%%%%%%%%%%%%%%%%%%%%%%jJ%%%%%%j%J%%%%j%Jj%%%%%%%%%%%%%%%%%%%%
-9562A26%%%%%%%%%%%%%%%%%%%%%%%%%%%%%%%%%%%%%%%%%%%%%%%%%%%%%%%%%%%%%%%%%%%%
-9494A26%%j%%%%%%%%%Jj%%%%%%%%%%%%%%%%%%%%%%%%%%%%%%%%%%%%%%%%%%%%%%%%%%%%%%
-9426A25%%%%%%j%%%%Jj%%%%%%%%%%%%%%%%%%%%%%%%%%%%%%%%%%%%%%%%%%%%%%%%%%%%%%%
-9358A24%%%%%jJ%%jJ%j%%%%%%%%%%%%%%%%%%%%%%%%%%%%%%%%%%%%%%%%%%%%%%%%%%%%%%%
-9290A23%%%%%%%%%%%jJjJ%%%jJ%%jJ%j%%J%j%%%%%%%J%j%%%%%%%%%%%%%%%%%%%%%%%%%%%
-9222A22%%%%%%%%%%%%%%%%%%%%%%%%%%%%%%%%%%%%j%%%Jj%%%%%%%Jj%%%%%%%%%%%%%%%%%
-9154A21%%%%%%%%%%%%%%%%%%%%%%%%%%%%%%%%%%%%%%jJ%%%%%%%%%%%%%%%%%%%%%jJjJ%j%
-9086A20Jj%%%%%%%%%%%%%%%%%%%%%%%%%%%%%%%%%%%%%%%%%%%%%%%%%%%%%%%%%%%%%%%%%%
-9018A20%%%%%j%%%J%%%j%%%%%%%%%%%%%%%%%%%%%%%%%%%%%Jj%%%%%%%%%%%%%%%%%%%%%%%
-8950A19%%%%%%%%%%%%%%%%%%%%%%%%%%%%%%%%%%%%%%j%J%j%%%%%%J%%j%%%%%%%%%%%%%%%
-8882A18%%%%%%%%%%%%%%%%%%%%%%%%%%%%%%%%%%%%%%%%%%%%%j%%%J%%%%%%j%%J%%j%Jj%%
-8814A17%%Jj%%%%%%%%%%%%%%%%%%%%%%%%%%%%%%%%%%%%%%%%%%%%%%%%%%%%%%%%%%%%%%j%
-8746A16%%J%jJ%%%jJ%j%%%%%%%%%%%%%%%%%%%%%%%%%%%%%%%%%%%%%%%%%%%%%%%%%%%%%%%
-8678A16%%%%%%%%%%%%%%%%%%%%j%%%%%%%JjJ%j%%%%%%%%%%%%%%%%%%%%%%%%%%%%%%%%%%%
-8610A15%%%%%%%%%%%%%%%%%%%%%%%%%%%%%%%%%%%%%%%%%jJ%%jJ%%%%%%%j%%Jj%%%%Jj%%%
-8542A14%%%%%%%%%%%%%%%%%%%%%%%%%%%%%%%%%%%%%%%%%%%%%%%%%%%%%%%%%%%%%%%%%%%%
-8474A14%%%%%%%j%%J%%j%%%J%%j%%%%%%%%%%%%%%%%%%%%%%%%%%%%%%%%%%%%%%%%%%%%%%%
-8406A13%%%%%j%J%%%%%%%j%J%%%%%%%%%j%J%j%%%J%j%%%%%%%%%%%%%%%%%%%%%%%%%%%%%%
-8338A12%%%%%%%%%%%%%jJ%%%%%%%%%%%%%%%%%%%%%%%%%%%%%%%j%%%%%%%%%%%%%%%%%%%%%
-8270A11%%%%%%%%%%%%%%%%%%%%%%%%%%%%%%%%%%%%%%%%%%jJ%jJ%%%j%J%j%Jj%%%%%%%%%%
-8202A10%%%%%%%%%%%%%%%%%%%%%%%%%%%%%%%%%%%%%%%%%%%%%%%%%%%%%%%%%%%%%%%%%%%j
-8134A09J%%%j%Jj%%%%%%%%%%%%%%%%%%%%%%%%%%%%%%%%%%%%%%%%%%%%%%%%%%%%%%%%%%%%
-8066A09%%%%%%%%%%%%%%%%%%%%%%%%%%%jJjJj%%%%%%J%j%%%%%%%%%%%%%%%%%%%%%%%%%%%
-7998A08%%%%%%%%%%%%%%%jJj%%%%%%%%%%%%%%%%%%%%%%%%%%%%%%%%%%%%%j%%%%%%%%%%%%
-7930A06%%%%%%%%%%%%j%%%%%%%%%%j%%%%%%%%%%j%%%%%%%j%%%%%j%%j%%j%%j%jj%j%j%jj
-7862I2j%j%j%J%JJJKKKLLKLLKLKKKJJ%J%%jj%jjj%jj%jj%%j%j%%j%%%j%%%%%j%%%%%j%%%
-7793A12%%%%jJ%j%%%%%%%%%%%%%%%j%%%%%%%%%%%%%%%%%jJj%%%%%%%%%%%%%%%%%%%%%%%%
-7725A09%j%J%%j%%%Jj%%%%%%%%%%%%%%%%%%%%%%%%%%%%%%%%%%%%%%%%%jJ%jJ%j%%%%%%%%
-7657A07%%%%%%%%%%%%%%%%%%%%%%%%%%%%%%%%%%%%%%%%%%%%%%%%%%%%%%%%%%j%%%J%jJ%j
-7589A06Jj%%%%%%%%%%%%%%%%%%%%%%%%%%%%%%%%%%%%%%%%%%%%%%%%%%j%%%%%%%%%%%%%%%
-7521A05%%%%%%%%%%%%%%%%%%%%%%%%%%%%%%%%%%%%%%%%%%%%%%%%%%%%%%%%%%%%%%%%%%%%
-7453A05%j%Jj%%%%JjJ%j%%J%%j%%%%%%%%%%%%%%%%%%%%%%%%%%%%%%%%%%%%%%%%%%%%%%%%
-7385A04%%%%%%%%%%%%%%%%%%%%%%%%%%%%%%%%%%%%%%%%%%%%%%%%%%j%%%%%%%%%%J%j%%%%
-7317A03Jj%%%%%%%%%%%%%%%%%%%%%%%%%%%%%%%%%%%%%%%%%%%%%jJjJ%jJ%%%%jJ%j%Jj%J%
-7249A03j%%%%%Jj%%%%%Jj%%%%Jj%J%j%J%%%%%%%%%%%jJ%%%j%%%%%%%%%%%%%%%%%%%%%%%%
-7181A02%%%%%%%%%%%%%%%%%%%%%%%%%%%%%%%%%%%%%%%%%%%%%%%%%%%%%j%Jj%JjJj%J%%%%
-7113A02%j%%%%%%J%j%%%%%%%%%%%%%%%%%%%%%%%%%%%%%%%%%%%%%%%%%%%%%%%%%%%%%%%%%
-7045A01%%%%%%%%%%%%%%%%%j%J%%%%%j%%%%%%%%Jj%%%%%%%%%%%%%%%%%%%%%%%%%%%%%%%%
-6977A00%%%%%%%%%%%%%%%%%%%%%%%%%%%%%%%%%%%%%%%%%%%%%%%%%%%%%%%%%%%%%%%%%%%%
-6909A00%%%%%%jJ%%%%%%%%%%j%Jj%J%%%%%%%%%%%j%%%Jj%%%%%%%%%%%%%%%%%%%%%%%%%%%
-6841I9%%%%%%%%%%%%%%%%%%%%%%%%%%%%%%%%%%%%%%%%%%%%%%%jJ%%%%%jJ%j%%J%j%%Jj%J
-6772I9%%%%%%jJj%%%%%%%%%%%%%%%%%%%%%%%%%%%%%%%%%%%%%%%%%%%%%%%%%%%%%%%%%%%%
-6703I8%%%%%%%%%%%%%%%%%%%%%%%%%%%%%%%%%%%%%%%jJj%%%%%%%%%%%%%%%%%%%%%%%%%%%
-6634I7%%%%%%%%%%%%%%%%%%%%%%%%%%%%%%%%%%%%%%%%%%%%%%%%%%%%%%%%%j%JjJ%j%%%Jj
-6565I6J%j%J%j%%JjJj%Jj%%J%j%%%%%%%%%%%%%%%%%%%%%%%%%%%%%%%%%%%%%%%%%%%%%%%%
-6496I6%%%%%%%%%j%J%%%%%%%%%%j%Jj%J%%jJj%%%J%j%Jj%JjJ%%j%Jj%%%%%%%%%%%%%%%%%
-6427I5%%%%%%%%%%%%%%%%%%%%%%%%%%%%%%%%%%%j%J%%%%%%%%%jJ%%%%%%%jJjJj%J%j%%%J
-6358I5jJ%j%%%%%%%%%%%%%%%%%%%%%%%%%%%%%%%%%%%%%%%%%%%%%%%%%%%j%J%%%%jJ%%%j%
-6289I3%%%%%%%%%%%%%%%%%%%%%%%%%%j%%%%%%%%%%%%%%%%J%%%%%j%%%%%%%%jJ%%%%%%%%J
-6220I3jJ%%%J%%%%%%%%%%%%%%j%%%%%%%%%jJjJ%j%%%%%%%%%%%%%%%%%%%%%%%%%%J%%%%%%
-6151I3%%%%%%%%j%%%%%%%%%%%%%J%%J%%J%%%%%%j%%%%j%%%%%j%%%%%%%J%%J%%%%Jj%%%%%
-6082I4%%%%%%%%%%%%%%%%%%%%%%%%%%%%%%%%%%%%%%%%%%%%%%%%%%%j%%%%%%%%%%%j%%%%%
-6013I2%%%%J%%%J%%%%%%%%%%j%%%%%j%%J%%JJ%J%%%%%%%%%j%%%%%%j%%%%%%%%%%jJ%%j%%
-5944I3%%%%%%%%%%%%%%%%%%%%%%%%%%%%%%%%%%%%%%%%%%j%JjJ%%%j%%%%%%%%%%%%%%%%%%
-5875I2%%%%%%%%%%%%%%%%%%%%%%%%%%%%%%%%%%%%%%%%%%%%%%%%%%%%%%%%%%%%jJ%%%%%%j
-5806I1%%Jj%%%%%%%%%%%%%%%%%%%%%%%%%%%%%%%%%%%%%%%%%%%%%%%%%%%%%%%%%%%%%%%%%
-5737I1%%%%%%%%%%%%%%%%%%jJ%j%JjJj%%%%%%%%%%%%%%%%%%%%%%%%%%%%%%%%%%%%%%%%%%
-5668I0%%%%%%jJ%%%%j%J%j%Jj%%%%%%%%%%%%%%%%%%%%%%%%%j%%%%%%%%%%j%%%%%j%%%%j%
-5599H5%j%%J%JJKKJKJ%J%%j%%j%j%%j%%%%%%%%j%%%%%%%%%%%%%%%%%j%%%%%%%%%%%%%%%%
-5530I0%%%%%%%%%%%%%%%j%%%J%j%%%%%%%%%%%%%%%%%%%%%%%%%%%%%%%%%%%%%%%%%%%%%%%
-5461H9j%%%%%%%%%Jj%%%%%%%%%%%%%%%%%%%%%%%%%%jJ%%j%%%%%%%%%%%%%%%%%JjJ%%jJ%%
-5392H8%%j%%%%%%%%%%%%%%%%%%%%%%%%%%%%%%%J%%%J%%%%%%%%%%%%%%%%%%%%%%%%%%%%%%
-5323H9J%%%j%%%%%%%%%%%%%%%JjJ%%%%%%%j%%Jj%%%%%%%%%%%%%%%%%j%%JjJ%%%%%j%%%%%
-5254H8%%%%%%%%%%%%%%%%%%%%%%%%%%%%%%%%%%%%%%%%%%%%%%%%%j%J%%%%%%jJ%%%%%j%Jj
-5185H7Jj%%%%%%%%%%%%J%j%%%%%%Jj%%%%%%%%%%%%%%%%%%%%%%%%%%%%%%%%%%%%%%%%%%%%
-5116H7%%%%%%%%%%%%%%%%%%%%%%j%%J%%j%%%%%%%%%%%%%%%%%%%%%%%%%%%%%%%%%%%%%%%%
-5047H6%%%%%%%%%%%%%%%%%%%%%%%%%%%%%%%%%%%%%%jJ%%%%%%%%%%%%%%%%%%%%jJ%j%%%%%
-4978H5%%%%%%%%%%%%%%%%%%%%%%%%J%j%%%%%%%%%%%%%%%%%%%%%%%%%%%%%%%%%%%%%%%%%%
-4909H5%%%%%%%%%%%%%%%%%%%%%%%%%%%%%%%%%%%%%%%%%%%%%%%%%%%%%%%%%%%%%%jJ%%j%%
-4840H4%J%j%%Jj%%%%%%%%%%%%%%%%%%%%%%%%%%%%%%%%%%%%%%%%%%%%%%%%%%%%%%%%%%%%%
-4771H4%%%%%%%%%jJ%%%%%%%%j%J%j%%JjJ%%%%%%jJ%jJjJj%%%%Jj%%%%%%%%%%%%%%%%%%%%
-4702H3%%%%%%%%%%%%%%%%%%%%%%%%%%%%%%%%%%%%%%%%%%%%%%%%%%%%%%%%%%%%%%%%%%%%%
-4633H3%%%%%%%%%%%%%%%%%%%%%%j%JjJ%%%jJjJj%%%%%%%%%%%%%%%%%%%%%%%%%%%%%%%%%%
-4564H2%%%%%%%%%%%%%%%%%%%%%%%%%%%%%%%%%%%%%%%%%%%%%%%%%%%%%%%%%%%%%j%J%%jJ%
-4495H2%j%Jj%%%%%J%%j%%%%J%%jJ%j%%%%%%%%%Jj%%Jj%%%J%j%%%%%%%%%%%%%%%%%%%%%%%
-4426H1%%%%%%%%%%%%%%%%%%%%%%%%%%%%%%%%%%%%%%%%%%%%%%%%%%%%%%%%%%%%%%%%%%%%%
-4357H1%%%%%%%%%%%%%%%%%%j%%%%J%%j%%%%%Jj%%%%%%%%%%%%%%%%%%%%%%%%%%%%%%%%%%%
-4288H0%%%%%%%%%%%%%%%%%%%%%%%%%%%%%%%%%%%%%%%%%%%%%%%%%%%%%%%%%%%%%%%%%%%%%
-4219H0%%%%%%%%%%%%%%%%%%%%%%%%%%%%%%%%%%%%%%%%%%%%%%%%%%%%%%%%%%%%%%%jJ%%%%
-4150H0%%%j%J%%%%j%J%%%j%J%%%%%j%%%Jj%%%%%%%%%%%%%%%%%%%%%%%%%%%%%%%%%%%%%%%
-4081G9%%%%%%%%%%%%%%%%%%%%%%%%jJ%%j%%%%%%%%%%%%%%%%%%%%%%%%%%%%%%%%%%%%%%%%
-4012G8%%%%%%%%%%%%%%%%%%%%%%%%%%%%%%%%%%%%%%%%%%%j%%%%%%%%%%%%%%%%%%%%%jJ%j
-3943G6%%%%%J%%%%%%%%%%%%%%%%%%%%%%J%%%%%j%%Jj%%%%%%%%%%%%%%j%J%j%%%%%%%%%%%
-3874G6%J%%%%%J%%%%%%%%%%%%%%%%%%%%%%%%%%%%%%%%j%%%%%%%%%%%%%%%%%%J%%%%%%J%%
-3805G9%%%%%%%%%%%%%%%%%%%%%%%jJ%j%%%%%%%%%%%%%%%%%j%%%J%%%%%J%%%%%%%%%%%%jJ
-3736G9%%%j%%J%j%%%%%%%%%%%%%%%%%%%%j%%%%%%%%%%%%%J%%%%%%%%%%%%%%j%%%%Jj%%%%
-3667G7%%%%%%%%%%%%%%%%%%%%jJj%J%%jJ%j%%%%%%%%%%%%%%%%%%%%%%%%%%%%%%%%%%%%%%
-3598G6%%%%%%%%%%%%%%j%%%%%%%%%%%%%%%%%%%%%%%%%%%%%%%%%%%%%j%J%%%%%%%%%%%%%%
-3529G5%%%%%%j%%%%%%%%%%%%%j%%%%%%%%%%%%%%%%J%%J%%J%%%%%%%%%j%%%%%%%j%%%%%j%
-3460G3%%%%%%%j%%%%%%%%%%J%%%JJ%%JJ%%%%JjJj%%%%%j%%%%%j%%%%%%j%%%%%j%%%%%%%%
-3391G3%%J%%J%%J%J%J%%%%%%%%%%j%%%%%%j%%%%%%%j%%%%%%jJ%j%%%%%%%J%%%%J%%J%%%%
-3322G7%%%%%%%j%%%%%%%%%%j%%%%%%%%%%%%%%j%%%%%%%%%%%J%%%%%%%%%%%%j%%%%%%%%%%
-3253G4%%%%%%%%%%%%%%%%%%%%%%jJ%%j%Jj%J%%j%%%%%%%%%%%%%%%%%%%%%%%%%%%%%%%%%%
-3184G3%%%%%%%%%%%%%%%%%%%j%%%%%%%%%%%%%%%%%%%%%%%%%%%%%%%%%%%%%%%%%%%%%%%%%
-3115G2%%%%%%%j%%Jj%%%%%%%Jj%%%%%%%%%Jj%%%%%%%%%%%%%%%%%%%%%%%%%%%j%J%jJj%%%
-3046G0%%%%%%%%%%Jj%%%%%%%%%%%%%%%%%%%%%%%%%%%%%%%%%%%%%%%%%%jJ%%%%%%%%%%%%%
-2977G0%%%%%%j%%Jj%%%%%%%%%%%%%%%%%%%%%%%%%%%%%%%%%%%%%%%jJ%%%jJ%j%JjJ%j%%%%
-2908F8%%%%%%%%%%%%%%%%%%%%%%%%%%%%%%%%%%j%Jj%%%%%J%j%%%%%%%%%%%%%%%%%%%%%%%
-2839F7%%%%%%%%%%%%%%%j%%%%%%%%%%%%%%%%%%%%%%%%%%%%%%%%%%%%%%%j%%%%%%%%%%%%%
-2770F5%%%%%%%%%%%%%%%%%%%%%%%j%%%%%%%%%%%%%%%%%j%%%%%%%%%%%%%%%%Jj%%%%%%%%%
-2701F3%%j%%%%%%%%%%%%%%j%%%%%%%%j%%%%%%%%J%%%%%%%%%%j%%%%%%%%%j%%%%%%%%%%%%
-2632E9%%%j%%%%%%%%%%%%%j%Jj%J%j%%%%%%%j%%%%%%%%jJ%%jJj%%%%%%%%%%%%%%%%%%j%%
-2563E4%%%%%%%j%%%%%%%j%%%%%%%jJj%%%%%%%%%%%%j%%%%%%%%%%%j%%%j%%%j%%j%%%j%j%
-2494D4%%j%j%%j%%j%j%j%j%j%jj%jj%jj%jj%jjjj%jjjj%j%j%%%%%JJJKKKLMMNNOOPPPPQO
-2425A02PONMLLJJ%%%jjjkjjjjkjjjjjjj%jjj%j%jj%j%j%j%j%j%%j%%j%%j%%j%%%j%%%j%%
-2357I7%j%%%%%j%%%%%%%%%j%%%%%%j%%%%%%jJj%%%%%j%%%%j%%%%%j%%%%j%%%%%%J%%JJ%%
-2288I1%%%%%j%%%%j%%%%%%j%%%%%%j%%%%%%j%%%%j%%%%jJ%%J%JJJJ%%%%%%%j%%%j%%%%jJ
-2219H8j%%%%%%j%%%%%%j%%%%%%j%%%%%%%%J%%J%%%%%%%j%%%%j%%%%%%%j%%%%%%%j%%%%j%
-2150H1%%%j%%%%%%JJ%JJJ%J%%%%%j%%%j%%j%%%j%%%%%j%%j%%j%%j%%j%j%%%%%JJKKKJKJ%
-2081H8J%%%%%j%%j%j%%j%%%j%%%j%%%j%%%j%%%j%%%j%J%%J%JJJJ%%J%%%%%%j%%%%j%%%%j
-2012H3%%%%%%%%%%%%jJ%j%%%%%%%%%%%%%%%%%%%%%j%%%%%%%%%%%%%%%%%%%%%%%%%%%%%%%
-1943H1%j%Jj%%%%%%%%%%%%%%%%%%%%%%%%%%%%%%%%%%%%%%%%j%Jj%%%%%%%%%%%%%%%%%%%%
-1874G9%%%%%%%%%%j%J%%%%%%%j%%%%%%%%%%%%%%%%%%%%%%%%%%%%%%%%%%%%%%%%%%j%%%%%
-1805G7%JjJ%jJj%%%%%%%J%%%%%%%%%%%%%%%%%%%%%%%%%%%%%%%%%%%%%%%%%%j%%%%%%%%%%
-1736G7%%%%%%%%%%%%%%%%%%%%%%%%%%%%%%j%J%%%%jJ%%%%jJ%%%%%%%%%%jJ%%%%%%%%%%%%
-1667G7%%%%%%%%%%%%%%%%%%jJ%j%%%JjJ%%%%jJ%%%j%%%%%%%%%%%%%%%%J%j%JjJjJ%%%%j%
-1598G6%%%%%%J%%j%Jj%Jj%%%%%%%%%%%%%%%%%%%%%%%%%%%%%%%%%%%%%%%%%%%%%%%%%%%%%
-1529G6%%%%%%%%%%%%%%%%%%%%%%%%j%%%%%%%%%%%%%%%%%%%%%%%%%%%%%%%%%J%%%%%%%%%j
-1460G5Jj%%%%%%%%%%%%%%%%%%%%%%%%%%%%%%%%%%%%%%jJ%%j%Jj%%%%%%%%%%%%%%%%%%%%%
-1391G4%%%%%%%%%%%%%%%%%%%%%%%%%%jJ%%jJ%jJj%J%j%%%%%%%%%%%%%%%%%%%%%%%%%%%%%
-1322G3%%%%%%%%%%jJj%%Jj%%%%%%%%%%%%%%%%%%%%%%%%j%J%%%j%%%%%%%Jj%%%Jj%%%%%%%
-1253G1%%%%%%%%%%%%%%%%%%jJj%%%%%%%%%%%%%%%%%%%%%%%j%%Jj%%%%%%%%%j%%%%%%%j%%
-1184F7%%j%%%j%%%j%%%J%JJJJKJJJJ%j%%%j%j%%j%%j%%%j%%%j%%%%j%%j%j%j%j%j%j%%JJ
-1115F3JKKLLLKK%J%%jj%jj%j%jj%%%j%%j%%%%j%%%%j%%j%%%j%%%jJ%%JJJJJKJ%J%%j%%%j
-1046G6%%%j%%%j%%%%%%j%%%%%%%%%%%%%%%%%%j%%%%%%%%%%%%%%%%%%%j%%%%%%%%%%%%%%%
-977G1%%%%%%%%%%%%%%%j%Jj%%%%%%%%%%%%%%%%%%%%%%%%%%%%%%j%%%%%%%%%%%%%%%%%%%%
-907F9%%%%%%j%%%%%%%%%%%%%%%%%%%%j%%%%%%%%%%%%j%%%%%%%%%%%j%%%%%%%%%%%%%%%%%
-837F5%j%%%%%%%%%%j%%%%%%%%%%%%%%%j%%%%%%%%%%j%%%%%J%%%%%J%%%J%%%%J%%%%%%%%%
-767F5%%%%%%%%%j%%%%%%j%%%%%%%%J%%%J%JJ%JJJJ%J%%%%%%j%%j%%%%%%%%%J%%%%%%%%j%
-697G0%%%%%%%%%%J%J%%J%%J%%%%%%%j%%%%%j%%%%%%%%%%%%%%%%%j%%%%%%%%J%%J%%%%%%%
-627G3%J%%%%%%%%%%%%%%%%j%%%%%%%%%%%%%J%%%J%%J%%%J%%%J%%%%%%%%%%%%%%%%%%%j%%
-557G7%%%%%%J%%%%%%%J%%%%%J%%%%%%%%%%%%%%%j%%%%%%%%%j%%%%%%%%%j%%%%%%%%%%%%%
-487G7%%%%%%%%%%%%%%%%Jj%%%%%%%%%%%%%%%%%%%%%%%%%%%%%%%j%%%%%%%%%%%%%%%%%%%%
-417G6%%%%%%%%%%%%%%%j%%%%%%%%%%%%%%%%%%%%%%%%%%%%%%j%%%%%%%%%%%%%%%%%%%%%%%
-347G4%%%%%%%%%jJj%%%%%%%%%%%%%%%%%%%%%%%%%%%%%%%%%%%%%%%%%%%%%%%%%%%%%%%%%%
-277G3%%jJ%%j%%%%%JjJ%%%jJj%Jj%%%Jj%%%%%%%%%%%%%%%%%%%%%%%%%%%%%%%%%%%%%%%%%
-207G2%%%%%%%%%%%%%%%%%%%%%%%%%%%%%%%%%%%%%%%%%%%%%%%%%%%%%%%jJj%JjJ%%%jJ%%%
-137G2%j%Jj%%%%%%J%j%%%%%%%%%%%%%%%%%%%%J%j%%%%Jj%%%%%%%%%%%%%%%%%%%%%%%%%%%
-67G1%%%%%%%%%%%%%%%J%%%%%%%%%%j%J%%j%%%%%%%%%%%%%%%%%%%%%%%%%%%%%%%%%%%%%%%
3G1%%%%%%%%%%%%%%%%%jJ%j%%Jj%%J%j%%%%%%%%%%%%%Jj%%%%%%%%%%%%%%%%%%%%%%%%%%%%
76G0%%%%%%%%%%%%%%%%%%%%%%%%%%%%%%%%%%%%%%%%%%%%%jJ%jJ%%j%J%%j%J%j%%%%%Jj%%%
148F9%%%%Jj%%%%%%%%%%%%%%%%%%%%%%%%%%%%%%%%%%%%%%%%%%%%%%%%%%%%%%%%%%%%%%%%%
219F9%%%%%%%%%%%%%%%%%%%%%%%%j%J%%%%%%%%j%J%%jJj%Jj%J%jJj%%%%%%%Jj%%%%%%%%%%
290F8%%%%%%%%%%%%%%%%%%%%%%%%%%%%%%%%%%%%%%%%%%%%%%%%%%%%%%%%%%%%%%%%%%%%%%%
361F8%%%%%%%%%%%%%%%%%%%%%%%%%%%%%%%%%%%%j%J%%%%%%%%%%%%%jJ%%jJj%%J%%jJ%%j%J
432F8jJj%%%Jj%%%%%%JjJj%%%%%%%%%%%%%%%%%%%%%%%%%%%%%%%%%%%%%%%%%%%%%%%%%%%%%
503F7%%%%%%%%%%%%%%%%%%%%%%%%%%%%%%%%%%%%%%%%%%%%%%%%%%%%%%%%%%%%%%%%%%%%%%%
574F7%%%%%%%%%jJ%%%%jJ%%%%%%%%%%%%j%%%%%J%%j%%Jj%%J%j%%%%J%j%%%%%%%%%%%%%%%%
645F6%%%%%%%%%%%%%%%%%%%%%%%%%%%%%%%%%%%%%%%%%%%%%%%%%%%%%%%%%%%%%%%%%%%%%%%
716F6%%%%%%%%%%%%%%%%%%%%%%%%%%%%%%%%%%%%%%%%%%%%%%%%%%%%%%jJ%%%%%%%%j%%J%%%
787F6j%%J%%j%%%%%%%%%%%%%%Jj%%%%%%%%%%%%%%%%%%%%%%%%%%%%%%%%%%%%%%%%%%%%%%%%
858F5%%%%%%%%%%%%%%%%%%%%%%%%%%%%%%%%%%%%%%%%%%%%%%%%%%%%%%%%%%%%%%%%%%%%%%%
929F5%%%%%%%%%%%%%%%%%%%%%%%%%%%%j%J%%%%%%jJ%%%%%%%%%%j%%%%%%%%%%%%%%%%%%%%%
1000F4%%%%%%%%%%%%%%%%%%%%%%%%%%%%%%%%%%%%%%%%%%%%%%%%%%%%%%%%%%%%%%%%%%%%%%
1070F4%%%%%%%%%%%%%%%%%%%%%%%%%%%%%%%%%%%%%%%%%%%%%%%%%%%%%%%%%%%%%%%%%%%%%%
1140F4%%%%%%%%%%%%%%%%%%%%jJ%%%%%%%%%%%%%%%%jJj%%%%%Jj%%%%J%jJ%%%%%%%%%jJjJ%
1210F4%jJ%%jJj%J%%%%%%jJj%%%%%%%%%%%%%%%%%%Jj%%%%%%%%%%%%%%%%%%%%%%%%%%%%%%%
1280F3%%%%%%%%%%%%%%%%%%%%%%%%%%%%%%%%%%%%%%%%%%%%%%%%%%%%%%%%%%%%%%%%%jJ%%%
1350F3%%%%%%%%%%%%%%%jJ%%jJjJ%%jJ%%%%%%jJ%%%%%%%jJ%%j%%J%jJ%%%%%%%%%%j%%%%%%
1420F2%%%%%%%%%%%%%%%%%%%%%%%%%%%%%%%%%%%%%%%%%%%%%%%%%%%%%%%%%%%%%%%%%%%%%%
1490F2%%%%%%%%%%%%%%%%%%%%%%%%%%%%%%%%%%%%%%%%%%%%%%%%%%%%%%%%%%%%%%%%%%%%%%
1560F2%%%%%%%%%%j%%%Jj%%%%%%%%J%j%J%j%%J%%%%%%%%%%%j%%%%%%%%%%%%%%%%Jj%%%%%%
1630F1%%%%%%%%JjJj%%%%%%Jj%%%%%%%%%%%%%%%%%%%%%%%%%%%%%%%%%%%%%%%%%%%%%%%%%%
1700F1%%%%%%%%%%%%%%%%%%%%%%%%%%%%%%%%%%%%%%%%%%%%%%%%%%%j%J%%%%%%%%%%%%%%%%
1770F1%%%%%%%%%%%%%%%%j%%J%%jJj%%%%%%%Jj%%%%%%%%%%%%%%%%%%%%%%%%%%%%%%%%%%%%
1840F0%%%%%%%%%%%%%%%%%%%%%%%%%%%%%%%%%%%%%%%%%%%%%%%%%%%%%%%%%%%%%%%%%%%%%%
1910F0%%%%%%%%%%%%%%%%%%jJ%j%J%%%%%%%%%%%%%%%%%j%J%%%%%jJjJj%%J%%j%JjJ%%%j%%
1980E9%%%%%%%Jj%%%%%%%%%%%%%%%%%%%%%%%%%%%%%%%%%%%%%%%%%%%%%%%%%%%%%%%%%%%%%
2050E9%%%%%%%%%%%%jJjJj%%%%%%%%%%%%%%%%%J%%%%%%%%%%jJj%%%%%%%%%%%%%%%%%%%%%%
2120E8%%%%%%%%%%%J%%%%%%%%%%j%%%%%%%%%%%%%%%%%%%%%%%%%%%%%%%%%%%%%%%%%%%%%%%
2190E8%%%%%%%%%%%%%%%%%%%j%%%%%JjJ%jJ%%%%%%%%%j%Jj%%%%%%%%%%%%Jj%%%%%%%%%%%%
2260E7%%%%%%%%%%%%%%%%%%jJ%j%%J%%%%%%%%%%%%%%%%%%%%%j%J%%%%j%%%%%%%%%%%J%j%%
2330E6%J%%%%%%%%jJj%%%%%%%%%%%%%%%%%%%%%%%%%%%%%%j%%%%%%%%%%%%%%%%%%%%%%%%%%
2400E5%%%%j%%%%%%%%%%%%%%%%%jJj%%%%%%%%%j%%%%j%%j%%j%%%J%JJJKJKJJJ%j%%j%%j%%
2470E8j%%%%j%%%%%%%%%jJj%%%%%%%%%%%%%j%%%%%%%%%%%%%%%%%j%%%%%%%%%%%%%%%%%j%%
2540E2%%%%%%%%%%%%%%%j%%%%%%%%%%%%%%%%%j%%%%%%%%%%%%j%%%%%%%%%%j%%%%%%%jJj%%
2610D7%%%%%j%%%%%j%%%%%%j%%%%j%%%%%j%%j%%%j%%%j%%j%%j%%j%j%j%jj%jj%jjjj%jjj%
2680B3jjjj%kkkkklmkmmmmmmnnljLORJ3J5K2K7K6K1J4QKjmoonoooomnmmmmmlmmlmlklllkk
2743A7j%MPJ0J4J6J6J9J9J5J1OKjlmnnnnmmmllljkkkjjjj%j%jj%jjj%jj%jj%j%jj%%j%j%%
2805H0j%%j%%%j%%%j%%j%%%%%j%%%%%j%%%%%%%%j%%%%%%j%%%%%%%j%%%%%%%%j%%%%%%%%%%
2875F9%jJj%%%%%%%%%%%%%%%j%%%%%%%%%%%%%%%%%%%%j%%%%%%%%%%%%%%%%%%%%%j%%%%%%%
2945F5%%%%%%%%%%%%%%%%%%%%%j%Jj%%%%%%%%%%%%%%%%%%%%%%%%%%%%%%%%%j%%%%%%%%%%%
3015F3%%%%%%%%%%%%%%%%%%%%%%%%%%%%%%%%%%j%Jj%Jj%%%%%%%%%%%%%%%%%%%%%%%%%%%%%
3085F2%%%%%%%%%%%%%%%%%%%%%%%%%%%%%%jJ%j%%%%%%%%%%%%%%%%%%%%%%%%%%%%%%%%%%%%
3155F1%%%%%%%%%%%%%%%%%%%%%%%%%jJ%%%%%%%%%%%%%%%%%%%%%%%%%%%%%%jJ%%%jJ%%%%jJ
3225F1%%%%%%%%%%jJ%%%j%%%%%Jj%%%%%%%%%%%%%%%%%%%%%%%%%%%%%%%%%%%%%%%%%%%%%%%
3295F0%%%%%%%%%%%%%%%%%%%%%%%%%%%%%%%%%%%%%%%%%%%%%%%%%%%%%%%j%Jj%%%J%%j%%%%
3365E9%%%%%%%%%%%%%%%%%%%%%%%%%%%%%%%%%%%%%%%%%%%%%%%%%%%%%%%%%%%%%%%%%%%%%%
3435E9%%%%%%%%%%%%%%%%%%%%%%%%%%%%jJ%%%%%%%jJ%%%%%%%%%%%%%%%%%%%%%%%%%%%jJ%%
3505E9%%%%%%%jJj%%%%%%%%%%%%%%%%%%%%%%%%%%%%%%%%%%%%%%%%%%%%%%%%%%%%%%%%%%%%
3575E8%%%%%%%%%%%%%%%%%%%%%%%%%%%%%%%%%%%%%%%%%%%%%%%%%%%%%%%%%%%%%%%%%%%%%%
3645E8%%%%%%%%%%%%%%%%jJ%%%j%J%%%%%j%J%%%%%%%%%%jJ%%%%%%%%%%%j%J%%%%%%%%%jJ%
3715E8%%j%J%%%%%%%j%J%%j%%%Jj%%J%%jJ%%%%%j%%%J%jJjJ%j%%%%%%%%%%%%%%%%%%%%%%%
3785E7%%%%%%%%%%%%%%%%%%%%%%%%%%%%%%%%%%%%%%%%%%%%%%%%%%%%%%%%%%%%%%%%%%%%%%
3855E7%%%%%%%%%%%%%%%%%%%%%%%%%%%%%%%%%%%%%%%%%%%%%%%%%%%%%%%%%%%%%%%%%%%%j%
3925E6J%jJ%%%%%%j%J%jJj%J%jJ%%jJ%%%%j%J%%%j%%%J%j%%%%%%%J%j%%%%%%%%%%%%%%%%%
3995E6%%%%%%%%%%%%%%%%%%%%%%%%%%%%%%%%%%%%%%%%%%%%%%%%%%%%%%%%%%%%%%%%%%%%%%
4065E6%%%%%%%%%%%%%%%%%%%%%%%%%%%%%%%%%%%%%%%%%%%%%%%%%%%%%%%%%%%%%%%%%%%%%%
4135E6%%%%%%%%%%%%%%%%%%%%%%%%%%%%%%%%%%%%%%%%%%%%%%%%%%%%%%%%%%%%%%%%%%%%%%
4205E6%%%%%%j%J%%%%%%%%jJ%%jJ%j%JjJ%%%j%%J%j%%Jj%Jj%%%%%%%%%%%%%%%%%%%%%%%%J
4275E6j%%%%%%%%%%%%%%%%%%%%%%%%%%%%%%%%%%%%%%%%%%%%%%%%%%%%%%%%%%%%%%%%%%%%%
4345E5%%%%%%%%%%%%%%%%%%%%%%%%%%%%%%%%%%%%%%%%%%%%%%%%%%%%%%%%%%%%%%%%%%%%%%
4415E5%%%%%%%%%%%%%%%%%%%%%%%%%%%%%%%%%%%%%%%%%%%%%%%%%%%%%%%%%%%%%%%%%%%%%%
4485E5%%%%%%%%%%%%%%%%%%j%JjJj%%%J%j%%J%jJ%%%%%%%%jJj%J%jJ%jJjJ%%%%jJ%j%Jj%%
4555E4JjJ%j%%%%%%%%%J%%j%%J%j%%%%%%%%%%%%%%%%%%%%%%%%%%%%%%%%%%%%%%%Jj%%%%%J
4625E5%j%%%%%%%%%%Jj%%%%%%%%%%%%%%%%%%%%%%%%%%%%%%%%%%%%%%%%%%%%%%%%%%%%%%%%
4695E4%%%%%%%%%%%%%%%%%%%%%%%%%%%%%%%%%%%%%%%%%%%%%%%%%%%%%%%%%%%%%%%%%%%%%%
4765E4%%%%%%%%%%%%%%%%%%%%%%%%%%%%%%%%%%%%%%%%%%%%%%%%%%%%%j%J%jJjJ%j%%J%%%j
4835E3%%J%%j%J%%%jJ%jJ%%%%%%%%%jJ%%%%%%j%J%%jJ%%j%%J%j%%%%%%%Jj%%%%%%%%%%%Jj
4905E3Jj%J%j%%%%%%%%%%%%%%%%%Jj%%%%%%%%%%%%%%%%%%%%%%%%%%%%%%%%%%%%Jj%%%%%%%
4975E3%%%%%%%%%%%%%%%%%%%%%%%%%%%%%%%%%%%%%%%%%%%%%%%%%%%%%%%%%%%%%%%%%%%%%%
5045E3%%%%%%%%%%%%%%%%%%%%%%%%%%%%%%%%%%%%%%%%%%%%%%%%%%%%%%%%%%%%%%%%%%%%%%
5115E3%%%%%%%%%%%%%%%%%%%%%%%%%%%%%%%%%%%%%%%%%%%%%%%%%%%%%%%%%%%%%%%%%%%%%%
5185E3%%%%%%%%%%%%%%%%%%%%%%%%%%%%%%%%%%%%%%%%%%%%%%%%%%%%%%%%%%%%%%%%%%%%%%
5255E3%%%%%%jJ%%%%%%j%%J%%%%%%j%J%%%j%%J%%j%Jj%%%%%%%%%%J%%j%%%%%%%%%%%%%%J%
5325E3j%%%%%%%%%%%J%j%%%%%%%%%%%%%%%%%%%%%%%%%%%%%%%%%%%%%%%%%%%%%%%%%%%%%%%
5395E2%%%%%%%%%%%%%%%%%%%%%%%%%%%%%%%%%%%%%%%%%%%%%%%%%%%%%%%%%%%%%%%%%%%%%%
5465E2%%%%%%%%%%%%%%%%%%%%%%%%%%%%%%%%%%%%%%%%%%%%%%%%%%%%%%%%%%%%%%%%%%%%%%
5535E2%%%%%%%%%%%%%%%%%%%%%%%%%%%jJjJ%%%%%%%%%%%%%%%%%%%%%%%%%%%%j%Jj%%JjJ%%
5605E2%%jJj%JjJjJ%%%%%%%%%%%%jJ%%%j%%%%%JjJj%%J%%j%J%j%J%%j%%%%%%%%%Jj%%%%%%
5675E1%Jj%%%%%Jj%%%%%%%%%%%%%%%%%%%%%%%%%%%%%%%%%%%%%%%%%%%%%%%%%%%%%%%%%%%%
5745E1%%%%%%%%%%%%%%%%%%%%%%%%%%%%%%%%%%%%%%%%%%%%%%%%%%%%%%%%%%%%%%%%%%%%%%
5815E1%%%%%%%%%%%%%%%%%%%%%%%%%%%%%%%%%%%%%%%%%%%%%%%%%%%%%%%%%%%%%%%%%%%%%%
5885E1%%%%%%%%%%%%%%%%%%%%%%%%%%%%%%%%%%%%%%%%%%%%%%%%%%%%%%%%%%%%%%%%%%%%%%
5955E1%%%%%%%%%%%%jJ%%%%%%%%%%%%%%%%%jJ%%%%%%%%%%%%%%%%%%%%%%%%jJ%%%%%jJ%%%%
6025E1%%%%%%%%%%%%%%%%%%%%%%%%%j%%%%%%%%%%%J%j%Jj%%%%%%J%%%%jJ%j%%%%%%%%%J%j
6095E0%J%%%%%jJj%%%%J%%j%J%%jJj%J%%j%%%%%%%%%%%%%%%%%%%%%%%%%%%%%%%%%%%%%%%%
6165E0%%%%%%%%%%%%%%%%%%%%%%%%%%%%%%%%%%%%%%%%%%%%%%%%%%%%%%%%%%%%%%%%%%%%%%
6235E0%%%%%%%%%%%%%%%%%%%%%%%%%%%%%%%%%%%%%%%%%%%%%%%%%%%%%%%%%%%%%%%%%%%%%%
6305E0%%%%%%%%%%%%%%%%%%%%%%%%%%%%%%%%%%%%%%%%%jJ%%%%%%%%%%%%jJ%%%%%%%%%%%%%
6375E0%%%%%%%%%%%%%%%%%%%%%%%%%%%%%%%%%jJ%j%%JjJ%jJjJ%%%j%%%%%%%Jj%JjJ%%%jJ%
6445E0%j%Jj%J%%%%%j%Jj%%Jj%%J%%%%j%%%J%%j%%J%j%%%%%J%%%%%j%%%%%%%%%%%%%%%%%%
6515D9%%%%%%%%%%%%%%%%%%%%%%%%%%%%%%%%%%%%%%%%%%%%%%%%%%%%%%%%%%%%%%%%%%%%%%
6585D9%%%%%%%%%%%%%%%%%%%%%%%%%%%%%%%%%%%%%%%%%%%%%%%%%%%%%%%%%%%%%%%%%%%%%%
6655D9%%%%%%%%%%%%%%%%%%%%%%%%%%%%%%%%%%%%%%%%%%%%%%%%%%%%%%%%%%%%%%%%%%%%%%
6725D9%%%%%%%%%%%%%%%%%%%%%%%%%%%%%%%%%%%%%%%%%%%%%%%%%%%%%%%%%%%%%%%jJ%%%%%
6795D9%%%%%%%%%%%%%%%%%%%%%%%%%%%%%%%%%%%%%%%%%%%%%%%%%%%%%%%%%%%%%%%%jJ%%%%
6865D9%%%%%%jJ%%%%jJj%%%%%J%%j%%%JjJjJj%Jj%J%%j%%%%%%%%%%%%%%%%%%%%%%%%%%%%%
6935D8Jj%%JjJ%j%%%%%%%%%%%%%%%%%%%%%%%%%%%%%%%%%%%%%%%%%%%%%%%%%%%%%%%%%%%%%
7005D8%%%%%%%%%%%%%%%%%%%%%%%%%%%%%%%%%%%%%%%%%%%%%%%%%%%%%%%%%%%%%%%%%%%%%%
7075D8%%%%%%%%%%%%%%%%%%%%%%%%%%%%%%%%%%%%%%%%%%%%%%%%%%%%%%%%%%%%%%%%%%%%%%
7145D8%%%%%%%%%%%%%%%%%%%%%%%%%%%%%%%%%%%%%%%%%%%%%%%%%%%%%%%%%%%%%%%%%%%%%%
7215D8%%%%%%%%%%%%%%%%%%%%%%%%%%%%%%%%%%%%%%%%%%%%%%%%%%%%%%%%%%%%%%j%%J%j%%
7285D7J%%%%%%%%%%%jJj%J%%jJ%%%%jJ%%%%%%%%%%%%%%%%%%j%Jj%%%%%%%Jj%%%%%%%%%J%j
7355D7%J%j%%%J%j%J%jJj%%%%%%%%%%%%%JjJ%j%%Jj%Jj%%%%%%%%%%%%%%%%%%%%%%%%%%%%%
7425D7%%%%%%%%%%%%%%%%%%%%%%%%%%%%%%%%%%%%%%%%%%%%%%%%%%%%%%%%%%%%%%%%%%%%%%
7495D7%%%%%%%%%%%%%%%%%%%%%%%%%%%%%%%%%%%%%%%%%%%%%%%%%%%%%%%%%%%%%%%%%%%%%%
7565D7%%%%%%%%%%%%%%%%%%%%%%%%%%%%%%%%%%%%%%%%%%%%%%%%%%%%%%%%%%%%%%%%%%%%%%
7635D7%%%%%%%%%%%%%%%%%%%%%%%%%%%%%%%%%%%%%%%%%%%%%%%%%%%%%%%%%%%%%%%%%%%%%%
7705D7jJ%%%%%%%%%%%%%%%%%%%%%%%%%%%%%%%%%%%%%%%j%%J%%%%%%%%%%%%j%%J%%j%J%%%%
7775D7%%%%%%%%%%%%%%%%%%%%%%%%%%jJ%%j%%%JjJ%%j%J%%jJ%%j%%%%%J%%%j%%J%%j%J%j%
7845D6%%%%%%%%%%%%%%%Jj%%%Jj%%%%JjJ%%j%%%%%%%%%%%%%%%%%%%%%%%%%%%%%%%%%%%%%%
7915D6%%%%%%%%%%%%%%%%%%%%%%%%%%%%%%%%%%%%%%%%%%%%%%%%%%%%%%%%%%%%%%%%%%%%%%
7985D6%%%%%%%%%%%%%%%%%%%%%%%%%%%%%%%%%%%%%%%%%%%%%%%%%%%%%%%%%%%%%%%%%%%%%%
8055D6%%%%%%%%%%%%%%%%%%%%%%%%%%%%%%%%%%%%%%%%%%%%%%%%%%%%%%%%%%%%%%%%%%%%%%
8125D6%%%%%%%%%%%%%%%%%%%%%%%%%%%%%%%%%%%%%%%%%%%%%%%%%%%%%%%%%%%%%%%%%%%%%%
8195D6%%%%%%%%%%%%%%%%%%%%%%%%%%%%%%%%%%%%%%%%%%%%%jJ%jJ%%%%%jJ%%jJ%%%%%%%%%
8265D6%%%%%%%%%%%%%%%%%%%%%%%%%%%%%%%%%%%%%%%%%%jJj%%%J%j%%%%%%%%%%%%%%%%J%j
8335D5%%J%j%%%%J%%%%jJ%%%jJ%%%j%J%j%%%J%j%%%%%%%Jj%%%%%%Jj%%%%%%%%%%%%%%%%%%
8405D5%%%%%%%%%%%%%%%%%%%%%%%%%%%%%%%%%%%%%%%%%%%%%%%%%%%%%%%%%%%%%%%%%%%%%%
8475D5%%%%%%%%%%%%%%%%%%%%%%%%%%%%%%%%%%%%%%%%%%%%%%%%%%%%%%%%%%%%%%%%%%%%%%
8545D5%%%%%%%%%%%%%%%%%%%%%%%%%%%%%%%%%%%%%%%%%%%%%%%%%%%%%%%%%%%%%%%%%%%%%%
8615D5%%%%%%%%%%%%%%%%%%%%%%%%%%%%%%%%%%%%%%%%%%%%%%%%%%%%%%%%%%%%%%%%%%%%%%
8685D5%%%%%%%%%%%%%%%%%%%%%%%%%%%%%%%%%%%%%%%%%%%%%%%%%%%%%%%%%%%%%%%%%%%%%%
8755D5%%%%%%%%%%%%%%%%%%%%%%%%%%%%%%%%%%%%%%%%%%%%jJ%%%j%J%%jJjJ%%jJ%%%%%%jJ
8825D5j%J%%%%%%%%j%%%%%%%%%Jj%%%J%%j%%%%%%%%%%%%%Jj%%%%%%%%%%%%%%%%%%%%%%%%%
8895D4%%%%%%%Jj%Jj%%%%%%%%%%%%%%%%%%%%%%%%%%%%%%%%%%%%%%%%%%%%%%%%%%%%%%%%%%
8965D4%%%%%%%%%%%%%%%%%%%%%%%%%%%%%%%%%%%%%%%%%%%%%%%%%%%%%%%%%%%%%%%%%%%%%%
9035D4%%%%%%%%%%%%%%%%%%%%%%%%%%%%%%%%%%%%%%%%%%%%%%%%%%%%%%%%%%%%%%%%%%%%%%
9105D4%%%%%%%%%%%%%%%%%%%%%%%%%%%%%%%%%%%%%%%%%%%%%%%%%%%%%%%%%%%%%%%%%%%%%%
9175D4%%%%%%%%%%%%%%%%%%%%%%%%%%%%%%%%%%%%%%%%%%%%%%%%%%%%%%%%%%%%jJ%%%jJ%jJ
9245D4%%%%%%jJ%%j%J%%jJ%%%%j%J%jJjJ%%%%%%%%%%%%%%%%%%%%%%%%%%%%%%%%%%%%%%%%%
9315D4%%%jJ%%%%%%%%%%%%%%%%%%%%%%jJ%%jJ%%jJ%%jJ%%%jJj%Jj%%%%Jj%J%j%%%%%%%%%%
9385D3%%%%%%%%%%%%%Jj%Jj%%%%%%Jj%%%%%%%%Jj%%%%%%%%%%%%%%%%%%%%%%%%%%%%%%%%%%
9455D3%%%%%%%%%%%%%%%%%%%%%%%%%%%%%%%%%%%%%%%%%%%%%%%%%%%%%%%%%%%%%%%%%%%%%%
9525D3%%%%%%%%%%%%%%%%%%%%%%%%%%%%%%%%%%%%%%%%%%%%%%%%%%%%%%%%%%%%%%%%%%%%%%
9595D3%%%%%%%%%%%%%%%%%%%%%%%%%%%%%%%%%%%%%%%%%%%%%%%%%%%%%%%%%%%%%%%%%%%%%%
9665D3%%%%%%%%%%%%%%%%%%%%%%%%%%%%%%%%%%%%%%%%%%%%%%%%%%%%%%%%%%%%%%%%%%%%%%
9735D3%%%%%%%%%%%%%%%jJ%%%%%%%%%%%%%%%%%%%%%%%%%%%%%%%%%%%%%%%%%%%%%%%%%%%%%
9805D3%%%%%%%%%%%j%J%%j%%J%%%%%%%%%%%%%%%%%%%%%%%%%%jJ%%jJ%%%jJ%%%j%%%%%%%%%
9875D2%%%%J%j%%%%%%%%%Jj%%%%%%%%%%%%%%J%%jJj%%%%%%%%%%%%%%%%%%%%%%%%%%%%%%%%
9945D2%%%%%%%%%%J%jJj%%%%%%Jj%%%%%%%%%%%%%%%%%%%%%%%%%%%%%%%%%%%%%%Jj%%%%%%%
10015D2%%%%%%%%%%%%%%%%%%%%%%%%%%%%%%%%%%%%%%%%%%%%%%%%%%%%%%%%%%%%%%%%%%%%%
10084D2%%%%%%%%%%%%%%%%%%%%%%%%%%%%%%%%%%%%%%%%%%%%%%%%%%%%%%%%%%%%%%%%%%%%%
10153D2%%%%%%%%%%%%%%%%%%%%%%%%%%%%%%%%%%%%%%%%%%%%%%%%%%%%%%%%%%%%%%%%%%%%%
10222D2%%%%%%%%%%%%%%%%%%%%%%%%%%%%%%%%%%%%%%%%%%%%%%%%%%%%%%%%%%%%%%%%%%%%%
10291D2%%%%%%%%%%%%%%%%%%%%%%%%jJ%j%J%%%%%%%%%%jJ%%%%%%%%%%%%%%%%%%%%%%%%%%%
10360D2%%%%%%%%%%%%%%j%J%%%%%%%%%%%%%jJ%%%%%%%%jJ%%%%%%%jJ%%%%jJ%%%%%%%%%%jJ
10429D2%%%%%%%%%%%%%%%%j%J%%%jJ%%%%%%j%%%Jj%J%%%%jJj%%%Jj%%%%Jj%J%j%%%%%%%%%
10498D1%%%%%%%%%%%%%%%%JjJj%%%%%%%Jj%%%Jj%%%JjJj%JjJ%j%%%%J%j%%%%%%%%%%%%%%%
10567D1%%%%%%%%%%%%%%%%%Jj%%%%%%%%%%%%%%%%%%%%%%%%%%%%%%%%%%%%%%%%%%%%%%%%%%
10636D1%%%%%%%%%%%%%%%%%%%%%%%%%%%%%%%%%%%%%%%%%%%%%%%%%%%%%%%%%%%%%%%%%%%%%
10705D1%%%%%%%%%%%%%%%%%%%%%%%%%%%%%%%%%%%%%%%%%%%%%%%%%%%%%%%%%%%%%%%%%%%%%
10774D1%%%%%%%%%%%%%%%%%%%%%%%%%%%%%%%%%%%%%%%%%%%%%%%%%%%%%%%%%%%%%%%%%%%%%
10843D1%%%%%%%%%%%%%%%%%%%%%%%%%%%%%%%%%%%%%%%%%%%%%%%%%%%%%%%%%%%%%%%jJ%%%%
10912D1%%%%%%%%%%%%%%%%%%%%%%%%%%%%%%%%%%%%%%%%%%%%%%%%%%%%%%%%%%%%%%%%%%%%%
10981D1%jJ%%%%%%%%%%%%%%j%J%%%%%%%%%j%J%j%%%%%J%j%%%%%J%%j%%%%%%%Jj%%%%%%%%%
11050D0%%%%%%%%%%%Jj%%%Jj%%%%J%%jJj%J%%j%%JjJ%%%%j%%%%Jj%%%%%%%%%%%%%%%%%%%%
11119D0%%%%%%%%%%%%%%%%%%%%%%%%%%%%%%%%%%%%%%%%%%%%%%%%%%%%%%%%J%j%%%%%%%%%%
11188D0%%%%%%%%%JjJ%j%%%%%%%%%%%%%%%%%%%%%%%%%%%%%%%%%%%%%%%%%%%%%%%%%%%%%%%
11257D0%%%%%%%%%%%%%%%%%%%%%%%%%%%%%%%%%%%%%%%%%%%%%%%%%%%%%%%%%%%%%%%%%%%%%
11326D0%%%%%%%%%%%%%%%%%%%%%%%%%%%%%%%%%%%%%%%%%%%%%%%%%%%%%%%%%%%%%%%%%%%%%
11395D0%%%%%%%%%%%%%%%%%%%%%%%%%%%%%%%%%%%%%%%%%%%%%%%%%%%%%%%%%%%%%%%%%%%%%
11464D0%%%%%%%%%%%%%%%%%%%%%%%%%%%%%%%%%%%%%%%%%%%%%%%%%%%%%%%%%%%%%%%%%%%%%
11533D0%%%%%%%%%%%%%%%%%%%%%%%%%%%%%%%%%%%%%%%%%%%%%%%%%%%%%%%%%%%%%%%%%%%j%
11602C9J%%%j%Jj%J%%%%j%%Jj%%%%%%%J%%%%%j%Jj%Jj%%J%j%%%%J%j%J%j%%%J%j%%J%j%J%
11671D0j%%Jj%J%%%%j%%%Jj%%%%%%%%%%%%J%%j%%%%%%%%Jj%%%%%%%%%%%Jj%%%%%%%%%%%%%
11740C9%%%%%%%%%%%%%%%%%%%%%%%%%%J%j%%Jj%%JjJ%j%%J%j%%%%%%%%%%%%%%%%%%%%%%%%
11809C9%%%%%%%%%%%%%%%%%%%%%%%%%%%%%%%%%%%%%%%%%%%%%%%%Jj%%%%%%%%%%%%%%%%%%%
11878C9%%%%%%%%%%%%%%%%%%%%%%%%%%%%%%%%%%%%%%%%%%%%%%%%%%%%%%%%%%%%%%%%%%%%%
11947C9%%%%%%%%%%%%%%%%%%%%%%%%%%%%%%%%%%%%%%%%%%%%%%%%%%%%%%%%%%%%%%%%%%%%%
12016C9%%%%%%%%%%%%%%%%%%%%%%%%%%%%%%%%%%%%%%%%%%%%%%%%%%%%%%%%%%%%%%%%%%%%%
12085C9%%%%%%%%%%%%%%%%%%%%%%%%%%%%%%%%%%%%%%%%%%%%%%%%%%%%%%%%%%%%%%%%%%%%%
12154C9%%%%%%%%%%%%%%%%%%%%%%%%%%j%JjJ%%%%%%%%%%%%%%%%%%%%%%%%%%%%j%%J%%%%%%
12223C9%j%J%j%%%J%jJ%j%JjJ%%%%%%%jJ%%%%%%%jJ%%j%J%jJ%%%%%%%%%j%J%%%%%%%%j%%%
12292C8J%%%%%%%%%jJ%j%Jj%J%j%%JjJ%%%%%j%%%J%%jJ%%%j%%%%%%Jj%%Jj%%%%%%%%%%%%J
12361C9j%J%%jJ%%jJj%%%%JjJj%J%j%%%%%%%%%%%%%%%%%%%%%%%%%%%%%JjJ%jJjJ%j%Jj%%%
12430C8%%%%%%%%%%%%%%%%%%%%%%%%%%%%%%%%%%%%%%%%%%%%%%%%%%%%%%%%%%%%%%%%%%%%%
12499C8%%%%%%%%%%%%%%%%%%%%%%%%%%%%%%%%%%%%%%%%%%%%%%%%%%%%%%%%%%%%%%%%%%%%%
12568C8%%%%%%%%%%%%%%%%%%%%%%%%%%%%%%%%%%%%%%%%%%%%%%%%%%%%%%%%%%%%%%%%%%%%%
12637C8%%%%%%%%%%%%%%%%%%%%%%%%%%%%%%%%%%%%%%%%%%%%%%%%%%%%%%%%%%%%%%%%%%%%%
12706C8%%%%%%%%%%%%%%%%%%%%%%%%%%%%%%%%%%%%%%%%%%%%%%%%%%%%%%%%%%%%%%%%%%%%%
12775C8%%%%%%%%%%%%jJjJ%%%%%%%%%%%%%%%%%%%%%%%%%%%%%%%%%%%%%%%%%%%%%%%%%%%%%
12844C8%%%%%%%%%%%j%Jj%%%%Jj%J%j%%Jj%J%jJj%%J%%%%%%%j%%J%j%%J%j%J%%%%j%JjJj%
12913C7J%%%%j%%%%%%%J%%jJ%%%%jJ%j%%%%J%%j%%%%%Jj%%%%%%J%%j%%%%%%%%%%%%J%j%%%
12982C7J%j%J%%j%J%%%%%j%J%%%j%Jj%J%j%%%%%%%%Jj%%%%%%%%%%%%%%Jj%%%%%Jj%Jj%%%%
13051C7%%%%%%%%%%Jj%%%%%%%%%Jj%%%%%%%%%%%%%%%%%%%%%%%%%%%%%%%%%%%%%%%%%%%%%%
13120C7%%%%%%%%%%%%%%%%%%%%%%%%%%%%%%%%%%%%%%%%%%%%%%%%%%%%%%%%%%%%%%%%%%%%%
13189C7%%%%%%%%%%%%%%%%%%%%%%%%%%%%%%%%%%%%%%%%%%%%%%%%%%%%%%%%%%%%%%%%%%%%%
13258C7%%%%%%%%%%%%%%%%%%%%%%%%%%%%%%%%%%%%%%%%%%%%%%%%%%%%%%%%%%%%%%%%%%%%%
13327C7%%%%%%%%%%%%%%%%%%%%%%%%%%%%%%%%%%%%%%%%%%%%%%%%%%%%%%%%%%%%%%%%%%%%%
13396C7%%%%%%%%%%%%%%%%%%%%%%%%%%%%%%%%%%%%%%%%%%%%%%%%%%%%%%%%%%%%%%%%%%%%%
13465C7%%%%%%%%%%%jJ%%%%%%%%%%%%%%%%%%%%%%%%%%%%%%%%%%%%%%%%%%%%%%%%%%%%%%%j
13534C6J%%%%%%%jJ%%j%%%Jj%%JjJ%%j%%%%J%%j%%%%%JjJ%%%%j%J%%j%J%j%%%%%%%%%J%jJ
13603C7jJ%jJj%Jj%%%J%%%j%J%jJ%%%%%jJjJ%%%%%%%%%%%%%%%jJ%%%j%J%%%jJ%%%%%j%J%%
13672C7%%jJ%%%%%j%%%%%%%%%%%%%%%%%%%%Jj%%Jj%%%%%%%%J%j%%%%%%%%%%%JjJjJj%%%%%
13741C6%%%%%%%%%%%J%j%%%%%Jj%%%%%%%%%%%%%%%%%%%%%%%%%%%%%%%%%%%%%%%%%%%%Jj%%
13810C6%%%%%%%%%%%%%%%%%%%%%%%%%%%%%%%%%%%%%%%%%%%%%%%%%%%%%%%%%%%%%%%%%%%%%
13879C6%%%%%%%%%%%%%%%%%%%%%%%%%%%%%%%%%%%%%%%%%%%%%%%%%%%%%%%%%%%%%%%%%%%%%
13948C6%%%%%%%%%%%%%%%%%%%%%%%%%%%%%%%%%%%%%%%%%%%%%%%%%%%%%%%%%%%%%%%%%%%%%
14017C6%%%%%%%%%%%%%%%%%%%%%%%%%%%%%%%%%%%%%%%%%%%%%%%%%%%%%%%%%%%%%%%%%%%%%
14086C6%%%%%%%jJ%%%%%%%%%%%jJ%%%%%%%%%%%%%%%%%%%%%%%%%%%%%%%%%%%%%%%%%%%%%%%
14155C6%%%%%%%%%%%%%%%%%%%%%%%%%%%%%%%%%%%%%%%%%%%%jJj%%%J%%%jJ%jJj%J%%%%%%%
14224C6%%%%%%%%%%%%%%%%%%%%%%%%%%%%%%%%%%%%%%%%%%%%%%%%%j%J%%jJ%%%j%%J%%jJ%j
14293C5%%%%J%j%%%%Jj%%%%%%%Jj%%%%%%%%%%%%%%Jj%%%%%%%%%%%%%%Jj%%%%%%%%%JjJ%%%
14362C6j%%J%%%j%%%%%%%%%J%j%Jj%%Jj%%%%%Jj%%%%%%%%%%%%%%%%%%%%%%%%%%%%%%%%%%%
14431C5%%%%%%%%%%%%%%%%%%%%%%%%%%%%%%%%%%%%%%%%%%%%J%j%%%%%%%Jj%Jj%%%%%%%%%%
14500C5%%%%%%%%%%%%%%%%%%%%%%Jj%%%%Jj%%%%%%%%%%%%%%%%%%%%%%%%%%%%%%%%%%%%%%%
14569C5%%%%%%%%%%%%%%%%%%%%%%%%%%%%%%%%%%%%%%%%%%%%%%%%%%%%%%%%%%%%%%%%%%%%%
14638C5%%%%%%%%%%%%%%%%%%%%%%%%%%%%%%%%%%%%%%%%%%%%%%%%%%%%%%%%%%%%%%%%%%%%%
14707C5%%%%%%%%%%%%%%%%%%%%%%%%%%%%%%%%%%%%%%%%%%%%%%%%%%%%%%%%%%%%%%%%%%%%%
14776C5%%%%%%%%%%%%%%%%%%%%%%%%%%%%%%%%%%%%%%%%%%%%%%%%%%%%%%%%%%%%%%%jJ%%%%
14845C5%%%%%%%%jJ%%%%%%%%%%%%%%%%%%%%%%jJ%%%%%%%%%%%%%%%%%%%%%%%%%%%%%%%%%%%
14914C5%%%%%%%%%%%%%%%%%%%%%%%%%%%j%J%%%%%%%%%%%j%J%%%%%%%%%%j%J%%%%%%%%%%%%
14983C5%%%%%%%%%%%%%%%%%%%%%%%%%%%%%%%%%%%%%jJ%%%%jJj%%%J%j%%Jj%%%%%%%%%%%%J
15052C5j%%J%j%%JjJj%J%j%%Jj%%%%%%%%%%%%%J%j%%%%J%jJj%%%%%%%%%%%Jj%JjJ%%%%%j%
15121C4%Jj%%%%%%J%%%j%%%JjJ%%jJ%%%j%%%%Jj%%%%Jj%%%%%%%%%JjJ%j%%%%%%%%%%%%%%%
15190C4%%%%%%%%%%%%%%%%%%%%%%%%%%%%%%%%%%%%%%%%%%%%%%%%%%%%%%%%%%%%%%%%%%%%%
15259C4%%%%%%%%%%%%%%%%%%%%%%%%%%%%%%%%%%%%%%%%%%%%%%%%%%%%%%%%%%%%%%%%%%%%%
15328C4%%%%%%%%%%%%%%%%%%%%%%%%%%%%%%%%%%%%%%%%%%%%%%%%%%%%%%%%%%%%%%%%%%%%%
15397C4%%%%%%%%%%%%%%%%%%%%%%%%%%%%%%%%%%%%%%%%%%%%%%%%%%%%%%%%%%%%%%%%%%%%%
15466C4%%%%%%%%%%%%%%%%%%%%%%%%%%%%%%%%%%%%%%%%%%%%%%%%%%%%%%%%%%%%%%%%%%%%%
15535C4%%%%%%%%%%%%%%%%%%%%%%%%%%%%%%%%%%%%%%%%%%%%%%%%%%%%%%%%%%%%jJ%%%%%%%
15604C4%%%%%%%%%%%%%%%%%%%%%%%%%%%%%%%%%%%%%%%%%%%%%j%%Jj%JjJ%%%%jJj%%J%%%jJ
15673C4%%%%%%%%%%%%%%%%%%%%%%%%%%%%%%%%%%%%%%%%%%%%%%%%%%%%%%%%%%%%j%%%%Jj%%
15742C3J%%j%%%%%%%%%%%%%%%%%%%%%%%%%%%%%%J%%%jJ%%%%%%%%%%%%jJj%J%%%%%jJ%%%%%
15811C4%%%%%%%%jJ%%%%%jJj%%%%%%%%%%%%%%%%%%%%Jj%%%%%%%%%%%%%%%%%J%%j%%J%%%%j
15880C3%%J%jJ%j%%Jj%%%%J%%jJj%%%%J%j%%%%%%%%%%%%%%%%%%%%%%%%%%%%%%%%%%%%%%%%
15949C3%%%%%%%%%%%%%%%%%%%%%%%%%%%%%%%%%%%%%%%%%%%%%%%%%%J%j%%%%%%%%%%%%%%%%
16018C3%%%%%%%%%%%%%%%%%%%%%%%%%%%%%%%%%%%%%%%%%%%%%%%%%%%%%%%%%%%%%%%%%%%%%
16087C3%%%%%%%%%%%%%%%%%%%%%%%%%%%%%%%%%%%%%%%%%%%%%%%%%%%%%%%%%%%%%%%%%%%%%
16156C3%%%%%%%%%%%%%%%%%%%%%%%%%%%%%%%%%%%%%%%%%%%%%%%%%%%%%%%%%%%%%%%%%%%%%
16225C3%%%%%%%%%%%%%%%%%%%%%%%%%%%%%%%%%%%%%%%%%%%%%%%%%%%%%%%%%%%%%%%%%%%%%
16294C3%%%%%%%%%%%%%%%%%%%%%%%%%%%%%%%%%%%%%%%%%jJ%%%%%%%%%%%%%%%%%%%%%%%%%%
16363C3%%%%%%%%%%%%%%%%%%%%%%%%%%%%%%%%%%%%%%%%%%%%%%%%%%%%%%%%%%%%%%%%%%%%%
16432C3%%%%%%%jJ%%%jJ%%jJ%%%%%%%%%jJ%%%%j%%JjJ%%%%%%jJ%%%%%%%%%%%%%%%%%%%%%%
16501C3%%%%%jJ%%%%%%jJ%%j%%J%j%J%j%Jj%%%%%%%%%%%%%%%%%%%%%%%%%%%%%%%%%%%%Jj%
16570C2%%%%%%JjJ%j%%%%%%%%%%%%%%Jj%%%%%%%%%%%%%%%%%%%%%Jj%%%%%%%%%%%%%%%%%%%
16639C2%%%%%%%%%%%%%%%%%%%%%%%%%%%%%%%%%%%Jj%%%%%%%%%%%%%%%%%%%%%%%%%%%%%%%%
16708C2%%%%%%%%%%%%%%%%%%%%%%%%%%%%%%%%%%%%%%%%%%%%%%%%%%%%%%%%%%%%%%%%%%%%%
16777C2%%%%%%%%%%%%%%%%%%%%%%%%%%%%%%%%%%%%%%%%%%%%%%%%%%%%%%%%%%%%%%%%%%%%%
16846C2%%%%%%%%%%%%%%%%%%%%%%%%%%%%%%%%%%%%%%%%%%%%%%%%%%%%%%%%%%%%%%%%%%%%%
16915C2%%%%%%%%%%%%%%%%%%%%%%%%%%%%%%%%%%%%%%%%%%%%%%%%%%%%%%%%%%%%%%%%%%%%%
16984C2%%%%%%%%%%%%%%%%%%%%%%%%%%%%%%%%%%%%%%%%%%%%%%%%%%%%%%%%%%%%%%%%%%%%%
17053C2%%%%%%%%%%%%%%%%%%%%%%%%%%%%%%%%%%%%%%%%%%%%%%%%%%%%%%%%%%%%%%%%%jJ%%
17122C2%%%%%%%%%%%%%%%%jJ%%%%%%j%J%%%%%jJ%%%%%%%jJ%%%j%J%%%j%J%%%%%%%%%%%%%%
17191C2%%%%%jJ%j%J%%%%%%%%%%%jJ%%%%%%%%%%%%%%%%%%%%%%%%%%jJ%%%%%%%%%%%%%%%%%
17260C2%%%%%%%%%%%%%%%%%%%%j%J%%%%%%jJ%jJ%%%jJ%%%%%j%%%J%j%%%%Jj%%%%%%%%%%Jj
17329C1%Jj%%%%%Jj%JjJj%J%j%%%J%j%%%Jj%%%%%J%%%%%%%%%jJj%J%j%J%%%%j%%Jj%%%%Jj
17398C1Jj%%%%%%%%%%%%%%%%%%%%%%%%%%%%%%%%%%%%%%%%%%%%%%%%%J%j%%%J%j%%%%%%%%%
17467C1%%%%%Jj%%%%%%%%%%%%%%%%%%%%%%%%%%%%%%%%%%%%%%%%%%%%%%%%%%%%%%%%%%%%%%
17536C1%%%%%%%%%%%%%%%%%%%%%%%%%%%%%%%%%%%%%%%%%%%%%%%%%%%%%%%%%%%%%%%%%%%%%
17605C1%%%%%%%%%%%%%%%%%%%%%%%%%%%%%%%%%%%%%%%%%%%%%%%%%%%%%%%%%%%%%%%%%%%%%
17674C1%%%%%%%%%%%%%%%%%%%%%%%%%%%%%%%%%%%%%%%%%%%%%%%%%%%%%%%%%%%%%%%%%%%%%
17743C1%%%%%%%%%%%%%%%%%%%%%%%%%%%%%%%%%%%%%%%%%%%%%%%%%%%%%%%%%%%%%%%%%%%%%
17812C1%%%%%%%%%%%%%%%%%%%%%%%%%%%%%%%%%%%%%%%%%%%%%%%%%%%%%%%%%%%%%%%%%%%%%
17881C1%%%%%%%%%%%%%%%%%%%%%%%%%%%%%jJ%%%%%%%%%%%%%%%%%%%%%%%%%%%%%%%%%%%%%%
17950C1%%%j%%%J%j%%%J%%%%%%%%%jJj%%J%j%J%%%%%%%%%%%%%%%%%%%%%%%%%%%%%%%%%%%%
18019C1%%%%%%jJ%%%%%%%%%%%%%%%%%%%%%%%%jJ%%%%%%%jJ%%%%%%%%%%%%%%%%%jJ%%%%j%J
18088C1%%%%jJ%%%%j%%Jj%%%J%j%%%J%%%%%j%%%%%%%J%%j%J%%jJjJ%j%%J%j%J%%jJjJ%j%%
18157C0%Jj%J%%jJj%%J%%%j%%%%%%%Jj%%%%%%%%%Jj%%%%%%%%%%%%%%%%%%%%%%%%%%%JjJj%
18226C0%%%%%%%%%%%%%%%%%%%%%%Jj%%%%%%%%%%%%%%%%%%%%%%%%%%%%%%%%%%%J%j%J%j%%%
18295C0%%%%JjJj%J%j%J%j%J%%jJj%%%Jj%%%%%%%%%%%%%%%%%%%%%%%%%%%%%%%%%%%%Jj%%%
18364C0%%%%Jj%Jj%%%%%%%%%%%%%%%%%%%%%%%%%%%%%%%%%%%%%%%%%%%%%%%%%%%%%%%%%%%%
18433C0%%%%%%%%%%%%%%%%%%%%%%%%%%%%%%%%%%%%%%%%%%%%%%%%%%%%%%%%%%%%%%%%%%%%%
18502C0%%%%%%%%%%%%%%%%%%%%%%%%%%%%%%%%%%%%%%%%%%%%%%%%%%%%%%%%%%%%%%%%%%%%%
18571C0%%%%%%%%%%%%%%%%%%%%%%%%%%%%%%%%%%%%%%%%%%%%%%%%%%%%%%%%%%%%%%%%%%%%%
18640C0%%%%%%%%%%%%%%%%%%%%%%%%%%%%%%%%%%%%%%%%%%%%%%%%%%%%%%%%%%%%%%%%%%%%%
18709C0%%%%%%%%%%%%%%%%%%%%%%%%%%%%%%%%%%%%%%%%%%%%%%%%%%%%%%%%%%%%%%%%%%%%%
18778C0%%%%%%%%%%%%%%%%%%%%%%%%%%%%%%%%%%%%%%%%%%%%%%%%%%%%%%%%%%%%%%%%%%%%%
18847C0%%%%%%%%%%%%%%%%%%%%%%%%%%%%%%%%%%%%%%%%%%%%%%%%%%%%%%%%%%%%%%%%j%%J%
18916C0%%%%%%%%%%j%%J%%%%jJ%j%%%%%%Jj%%J%%j%J%%jJ%%j%%J%j%%J%j%%Jj%%%%%%%J%j
18985B9Jj%%J%%%%%%%jJ%%%j%%%%%%JjJj%%%J%%%%%%%%j%Jj%J%j%%%%%J%j%J%j%%%Jj%%%%
19054B9%%%%Jj%%%%%%%%%%%Jj%%%%%%%Jj%%%%%%%%%%%%Jj%%J%j%%%%%%%%Jj%%%%%%%%%%%%
19123B9%%%%%%%%%%%%%%%%%%%%%%%%%%%%%%%%%%%%%%%%%%%%%%%%%%%%%%%%%%%%%%%%%%%%%
19192B9%%%%%%%%%%%%%%%%%%%%%%%%%%%%%%%%%%%%%%%%%%%%%%%%%%%%%%%%%%%%%%%%%%%%%
19261B9%%%%%%%%%%%%%%%%%%%%%%%%%%%%%%%%%%%%%%%%%%%%%%%%%%%%%%%%%%%%%%%%%%%%%
19330B9%%%%%%%%%%%%%%%%%%%%%%%%%%%%%%%%%%%%%%%%%%%%%%%%%%%%%%%%%%%%%%%%%%%%%
19399B9%%%%%%%%%%%%%%%%%%%%%%%%%%%%%%%%%%%%%%%%%%%%%%%%%%%%%%%%%%%%%%%%%%%%%
19468B9%%%%%%%%%%%%%%%%%%%%%%%%%%%%%%%%%%%%%%%%%%%%%%%%%%%%%%%%%%%%%%%%%%%%%
19537B9%%%%%%%%%%%%%%%%%%%%%%%%%%%%%%%%%%%%%%%%%%%%%%%%%%%%%%%%%%%%%%%%%%%%%
19606B9%%%%%%%%%%%%%%%%%%%%%%%%%%%%%%%%%jJ%%%%%%%%%%%%%%%%%%%%%%%%%%%%%%%%%%
19675B9%%%%%%%%%%%%%%%%%%%%%%%%%%%%%%%%%%%j%J%%%%%jJ%%%%j%J%%%%jJ%%%%%%%%%%%
19744B9%%%j%J%%%%%%%%%%%%%%%%%%%%%%%jJ%%%%%%%%%%jJ%jJ%%%%%%j%Jj%%%Jj%Jj%JjJ%
19813B9%jJ%%j%%%J%%%%%j%J%j%%%%%Jj%%JjJ%j%%Jj%JjJ%j%%%%J%%j%%%%%%%%%%%JjJ%j%
19882B8J%j%%%%%%%%Jj%%%J%%%j%%%%J%j%%%%%%%%%%%Jj%%%%%%%%%%%%%%Jj%%%%%%%%%%%%
19951B8%%%%%%%%%%%%%%%%%%Jj%%Jj%%Jj%%%%%%%%%%%%%%%%%%%%%%%%%%%%%%%%%%%J%j%%%
20020B8%%%%%%%%%%%%%%%%%%%%%%%%%%%%%%%%%%%%%%%%%%%%%%%%%%%%%%%%%%%%%%%%%%%%%
20089B8%%%%%%%%%%%%%%%%%%%%%%%%%%%%%%Jj%%%%%%%%%%%%%%%%%%%%%%%%%%%%%%%%%%%%%
20158B8%%%%%%%%%%%%%%%%%%%%%%%%%%%%%%%%%%%%%%%%%%%%%%%%%%%%%%%%%%%%%%%%%%%%%
20227B8%%%%%%%%%%%%%%%%%%%%%%%%%%%%%%%%%%%%%%%%%%%%%%%%%%%%%%%%%%%%%%%%%%%%%
20296B8%%%%%%%%%%%%%%%%%%%%%%%%%%%%%%%%%%%%%%%%%%%%%%%%%%%%%%%%%%%%%%%%%%%%%
20365B8%%%%%%%%%%%%%%%%%%%%%%%%%%%%%%%%%%%%%%%%%%%%%%%%%%%%%%%%%%%%%%%%%%%%%
20434B8%%%%%%%%%%%%%%%%%%%%%%%%%%%%%%%%%%%%%%%%%%%%%%%%%%%%%%%%%%%%%%%%%%%%%
20503B8%%%%%%%%%%%%%%%%%%%%%%%%%%%%%%%%%%%%%%%%%%%%%%%jJ%%%%%%%%%%%%%%%%%%%%
20572B8%%%%%%%%%%%%%%%%%%%%%jJ%%%%%%%%j%J%%%%%%%%%%jJ%jJjJ%%%%%%%%%%%%%jJ%%%
20641B8%%jJjJ%%%%j%J%%%jJjJj%J%%%%jJ%%%%%%%%%%%%%%%jJ%%%%%jJ%%%%%%%%%j%%%J%%
20710B8%%%%%%%%%%%jJjJ%%j%%%%%%%J%%j%J%%jJ%%%%%%%%%%%%jJj%J%%%%%jJ%%%j%J%%%%
20779B8%%%%%%%%%%%j%%%%%%%%%Jj%Jj%%%%%%%%JjJj%%%%%J%j%%%%%%Jj%J%j%%%%%%%%%%%
20848B7%%Jj%%%%%%%%%%%%%%%%%%%%%%%%%%%%%%%%Jj%%%%%%%%%%%%%%%%%%%%%%%%JjJ%%%%
20917B8j%%%%J%j%%%%%%%%%%%%%%%%%%%%%%%%%%%%%%%%%%%%%%%%%%%%%Jj%%%%%%Jj%%Jj%%
20986B7%%%%%%%%%%%%%%%%%%%%%%%%%%%%%%%%%%%%%%%%%%%%%%%%%%%%%%%%%%%%%%%%%%%%%
21055B7%%%%%%%%%%%%%%%%%%%%%%%%%%%%%%%%%%%%%%%%%%%%%%%%%%%%%%%%%%%%%%%%%%%%%
21124B7%%%%%%%%%%%%%%%%%%%%%%%%%%%%%%%%%%%%%%%%%%%%%%%%%%%%%%%%%%%%%%%%%%%%%
21193B7%%%%%%%%%%%%%%%%%%%%%%%%%%%%%%%%%%%%%%%%%%%%%%%%%%%%%%%%%%%%%%%%%%%%%
21262B7%%%%%%%%%%%%%%%%%%%%%%%%%%%%%%%%%%%%%%%%%%%%%%%%%%%%%%%%%%%%%%%%%%%%%
21331B7%%%%%%%%%%%%%%%%%%%%%%%%%%%%%%%%%%%%%%%%%%%%%%%%%%%%%%%%%%%%%%%%%%%%%
21400B7%%%%%%%%%%%%%%%%%%%%%%%%%%%%%%%%%%%%%%%%%%%%%%%%%%%%%%%%%%%%%%%%%%%%%
21469B7%%jJ%%%%%%%%%%%%%%%%%%%%%%jJ%%%%%%%%%%%%%%%%%%%%%%%%%%%%%%%%%%%jJ%%%%
21538B7%jJ%%%%%%%jJ%%%%%%%%%%%%%jJ%%%jJ%%%%jJ%%%%j%J%%jJjJ%%%jJ%jJ%%%%%%%%j%
21607B6%J%%j%%%%Jj%%%%%Jj%%%%Jj%%Jj%%J%%%%%%%%j%JjJ%%%%jJ%%%%j%J%%%%%%%%jJ%%
21676B7%%%%j%%J%%%%%%%jJ%%%%%%%%%%%jJjJ%%%%%%%%%%%j%%%%%Jj%%%%%%%J%%j%%Jj%%%
21745B6%%%%%%%%%%Jj%%%J%%j%%%%Jj%%%Jj%%%%%%%JjJj%%%%%%%%%%%%%%%%%J%%j%Jj%%Jj
21814B6%%%%%%%%%%%%%%%%%%%%%%%%%%%%%%%%%%%%%%%%Jj%%%%%%%Jj%Jj%%%%%%%%%%Jj%%%
21883B6%%%%%%%%%%%%%%%%%%%%%%%%%%%%%%%%%%%%%%%%%%%%%%%%%%%%%%%%%%%%%%%%%%%%%
21952B6%%%%%%%%%%%%%%%%%%%%%%%%%%%%%%%%%%%%%%%%%%%%%%%%%%%%%%%%%%%%%%%%%%%%%
22021B6%%%%%%%%%%%%%%%%%%%%%%%%%%%%%%%%%%%%%%%%%%%%%%%%%%%%%%%%%%%%%%%%%%%%%
22090B6%%%%%%%%%%%%%%%%%%%%%%%%%%%%%%%%%%%%%%%%%%%%%%%%%%%%%%%%%%%%%%%%%%%%%
22159B6%%%%%%%%%%%%%%%%%%%%%%%%%%%%%%%%%%%%%%%%%%%%%%%%%%%%%%%%%%%%%%%%%%%%%
22228B6%%%%%%%%%%%%%%%%%%%%%%%%%%%%%%%%%%%%%%%%%%%%%%%%%%%%%%%%%%%%%%%%%%%%%
22297B6%%%%%%%%%%%%%%%%%%%%%%%%%%jJ%%%%%%%%%%%%%%%%%%%%%%%%%%%%%%%%%%%%%%%%%
22366B6%%%%%%%%%%%%%%%%%%%%%%%%%%%%%%%%%%%%%%%%%%%%%%%%%%%%%%%%%%%%%%%%%%%%%
22435B6%%%%%%%%%%%%%%%%%%%%%%%%%%%%%%%%%%%%%%%%%%%%%%%%%%jJjJjJ%j%J%%%%%%%%%
22504B6%jJ%%%%%%%%%%%%%%%%%%%%%%%%%%%%%%%%%j%%Jj%%%%%%%%J%%%%j%%%%%JjJj%JjJj
22573B5J%%%%%%%jJ%jJ%%%jJ%%%%%%j%Jj%%J%%%%%%%j%J%j%%%%%%%%%%%%%J%j%%J%j%%Jj%
22642B5%%%JjJ%j%%%%%%%%%%%%%%%%%J%%j%%%%Jj%%J%%j%%%%J%jJ%%j%%%%%%%%%%%%%%%%%
22711B5J%j%%%%%J%j%%%%%%%%%%%%%%%%%%%%%%%%%%%%%%%%%%%%%%%%%%%%%%%%%%%%%%Jj%%
22780B5%%%%%%%%%Jj%%%Jj%%%%%%%%%%%%%%%%%%%%%%%%%%%%%%%%%%%%%%%%%%%J%j%%%%%%%
22849B5%%%%%%%%%%%%%%%%%%%%%%%%%%%%%%%%%%%%%%%%%%%%%%%%%%%%%%%%%%%%%%%%%%%%%
22918B5%%%%%%%%%%%%%%%%%%%%%%%%%%%%%%%%%%%%%%%%%%%%%%%%%%%%%%%%%%%%%%%%%%%%%
22987B5%%%%%%%%%%%%%%%%%%%%%%%%%%%%%%%%%%%%%%%%%%%%%%%%%%%%%%%%%%%%%%%%%%%%%
23056B5%%%%%%%%%%%%%%%%%%%%%%%%%%%%%%%%%%%%%%%%%%%%%%%%%%%%%%%%%%%%%%%%%%%%%
23125B5%%%%%%%%%%%%%%%%%%%%%%%%%%%%%%%%%%%%%%%%%%%%%%%%%%%%%%%%%%%%%%%%%%%%%
23194B5%%%%%%%%%%%%%%%%%%%%%%%%%%%%%%%%%%%%%%%%%%%%%%%%%%%%%%%%%%%%%%%%%%%%%
23263B5jJ%%%%%%%%%%j%J%%%%%%%%%%%%%%%%%%%%%%%%%%%%%%%%%%%%%%%%%%%%%%%%%%%%%%
23332B5%%%%%%%%%%%%%%%%%%%%%%%%%%%%%%%%%%%%%%%%%%%%%%%%%%%%%%%%%%%%%%%%%%%%%
23401B5%%%%%%%%%%%%%%%%jJ%%%%%%%jJ%%%%%%%jJ%%j%%%%%%%%J%%j%%%J%%j%%%%%%J%%%j
23470B4%J%%j%J%%%%%%%%%%%%%jJj%JjJ%jJ%%%j%J%%jJ%%%%%%jJ%j%%%%%J%%jJ%%%j%%J%%
23539B5jJ%j%J%%j%%J%jJ%j%%J%j%%%%%Jj%%%%%%%%%Jj%%J%%jJ%j%%J%%%jJ%jJjJ%jJ%%%j
23608B4J%%%%jJ%%%%%%%%%j%%%%%%%%%%J%%j%%%%%%J%jJ%j%%J%j%%%%%%Jj%%%%%%%%%%%%%
23677B4%%%%%%%%%%%%%%%J%j%%%%%%%%%%%%JjJjJ%%j%%%%%Jj%%%%%Jj%%%%%%%%%%%%%%%%%
23746B4%%Jj%%%%%%%%%%%%%%%%%%%%%%%%%%%%%%Jj%%%%%%%%%%%%%%%%%%%%%%%%%%%%%%%%%
23815B4%%%%%%%%%%%%%%%%%%%%%%%%%%%%%%%%%%%%%%%%%%%%%%%%%%%%%%%%%%%%%%%%%%%%%
23884B4%%%%%%%%%%%%%%%%%%%%%%%%%%%%%%%%%%%%%%%%%%%%%%%%%%%%%%%%%%%%%%%%%%%%%
23953B4%%%%%%%%%%%%%%%%%%%%%%%%%%%%%%%%%%%%%%%%%%%%%%%%%%%%%%%%%%%%%%%%%%%%%
24022B4%%%%%%%%%%%%%%%%%%%%%%%%%%%%%%%%%%%%%%%%%%%%%%%%%%%%%%%%%%%%%%%%%%%%%
24091B4%%%%%%%%%%%%%%%%%%%%%%%%%%%%%%%%%%%%%%%%%%%%%%%%%%%%%%%%%%%%%%%%%%%%%
24160B4%%%%%%%%%%%%%%%%%%%%%%%%%%%%%%%%%%%%%%%%%%%%%%%%%%%%%%%%%%%%%%%%%%%%%
24229B4%%%%%%%%%%%%%%%%%%%%%%%%%%%%%%%%%%%%%%%%%%%%%%%%jJ%%%%%%%jJ%jJ%%%%%%%
24298B4%jJ%jJ%%%%%%%%%j%%J%%%%%%%%%%%%%%%%%%%%%%%%%%%%%%%%%%%%%%%%%%%%%%%%%%
24367B4%jJ%%%%jJ%%%jJ%%%%%%%%%%%%%%%%%%%%%%%%jJ%%%%%%jJ%%j%J%%%%%%%%%%%%%%%%
24436B4%%%%%%%%%%%%%%%%%%%%%%j%%J%j%%%J%j%JjJ%%j%%%%%%%%%%%%%%Jj%%%%%J%j%Jj%
24505B3%%%%J%jJjJ%jJ%j%%J%%%%j%%J%%%%%%jJjJ%%%%j%J%%%jJ%%%%jJ%%j%J%jJjJ%j%%%
24574B3%%%%J%%%%%%%%j%%%JjJj%%%%%J%jJ%jJ%jJ%%j%%J%%%%%%%jJ%j%%J%jJ%j%%%%%%%%
24643B3J%j%%%J%%%%j%%Jj%%J%jJj%%%%%%%%Jj%%%%J%%j%%%%%J%j%%%%JjJjJ%j%%%%%%%%%
24712B3%%%%%%%%%%%%%%%%J%j%%%%%%%%%%%%%%%%%%%%%%%%%%%%%%%%J%j%%%%%%%%%%%%%%%
24781B3%%%%%%%%%%%%%%%%%%%%%%%%%%%%%%%%%%%%%%%%%%%%%%%%%%%%%%%%%%Jj%%%%%%%%%
24850B3%%%%%%%%%%%%%%%%%%%%%%%%%%%%%%%%%%%%%%%%%%%%%%%%%%%%%%%%%%%%%%%%%%%%%
24919B3%%%%%%%%%%%%%%%%%%%%%%%%%%%%%%%%%%%%%%%%%%%%%%%%%%%%%%%%%%%%%%%%%%%%%
24988B3%%%%%%%%%%%%%%%%%%%%%%%%%%%%%%%%%%%%%%%%%%%%%%%%%%%%%%%%%%%%%%%%%%%%%
25057B3%%%%%%%%%%%%%%%%%%%%%%%%%%%%%%%%%%%%%%%%%%%%%%%%%%%%%%%%%%%%%%%%%%%%%
25126B3%%%%%%%%%%%%%%%%%%%%%%%%%%%%%%%%%%%%%%%%%%%%%%%%%%%%%%%%%%%%%%%%%%%%%
25195B3%%%%%%%%%%%%%%%%%%%%%%%%%%%%%%%%%%%%%%%%%%%%%%%%%%%%%%%%%%%%%%%%%%%%%
25264B3%%%%%%%%jJ%%%%%%%%%%%%%%%%%%%%%%%%%%%%%%%%%%%%%%%%%%%%%%%%%%%%%%%%%%j
25333B2J%%%%%%%%%%%%%%%%%%%%%%%%%%%%%%%%%%%%%%%%%%%%%%%%%%%%%%%jJ%%%%%%%%%%%
25402B3%%%%%%%jJ%%%%%%%%%%%%%%%%%%%%%%%jJ%%%%%%%%%%%%%%%%%jJ%%%%%%%%%%%%j%%%
25471B2%%J%%%%%j%%J%jJ%%%%%%%%%%%%%%j%%%%%%%%Jj%J%%%%j%J%%%%jJ%jJ%jJjJ%%%jJj
25540B2J%%%jJ%%%j%%J%%j%J%%j%%%J%j%%J%%%j%%Jj%%J%%%j%J%jJ%%%%%%%jJj%%%%%%%%%
25609B2%%%%%%%%%%%%Jj%%%%%%%%%%%%%%%%%%%%%%%%%%%%%%%%%%%%%%%%%%%%%%%%%Jj%%%%
25678B2%%Jj%%%%%%%%%%%%%%%%%%%%%Jj%%%%%%%%%%%%J%j%%%%%%%%%%%%%%%%%%%%%%%Jj%%
25747B2%%%%%%%%%%%%%%%%%%%%%%%%%%%%%%%%%%%%%%%%%%%%%%%%%%%%%%%%%%%%%%%%%%%%%
25816B2%%%%%%%%%%%%%%%%%%%%%%%%%%%%%%%%%%%%%%%%%%%%%%%%%%%%%%%%%%%%%%%%%%%%%
25885B2%%%%%%%%%%%%%%%%%%%%%%%%%%%%%%%%%%%%%%%%%%%%%%%%%%%%%%%%%%%%%%%%%%%%%
25954B2%%%%%%%%%%%%%%%%%%%%%%%%%%%%%%%%%%%%%%%%%%%%%%%%%%%%%%%%%%%%%%%%%%%%%
26023B2%%%%%%%%%%%%%%%%%%%%%%%%%%%%%%%%%%%%%%%%%%%%%%%%%%%%%%%%%%%%%%%%%%%%%
26092B2%%%%%%%%%%%%%%%%%%%%%%%%%%%%%%%%%%%%%%%%%%%%%%%%%%%%%%%%%%%%%%%%%%%%%
26161B2%%%%%%%%%%%%%%%%%%%%%%%%%%%%%%%%%%%%%%%%%%%%%%%%%%%%%%%%%%%%%%%%%%%%%
26230B2%%jJ%%%%%%%%%%%%%%%%%%%%%%%%%%%%%%%%%%%%%%%%%%%%%%%%%%%%%%%%%%%%%%%%%
26299B2%%%%%%%%%%%%%%%%%jJ%%%%%%j%J%%jJ%jJ%%%jJ%%%j%J%%%%%%%%%%%%%%%%%%%%%%%
26368B2%%%%%%%%%%%%%%%%%%%%%%%%%%%%j%J%%%%%%%%%%%%%jJ%%%%%%%%%jJ%%j%J%%%jJ%%
26437B2j%%Jj%%J%jJ%%%%%%%%%%%%%%%jJ%%%%%jJ%j%%%%%%%%J%%jJ%j%Jj%%JjJjJ%%jJ%%%
26506B2j%J%jJ%j%%J%%%%%%%%%%%%%%%%%%%%%%%%jJjJ%%jJ%%%%%j%%%%%%%%Jj%Jj%%%%%%%
26575B1%%%%%%%%%%%J%%j%%%%%%%%%%%%%%%%%%%%%%%%%%%%%J%%%jJjJ%j%Jj%%%%%%%%J%j%
26644B1%%%%%%%%%%%%%%%%%%JjJj%%%%%%%%%%%%%%%%%%%%%%%%%%%%%%%%%%%%%%%%%%%%%%%
26713B1%%%%%%%%%%%%%%%%%%%%%%%%%%Jj%%%%%%%%%%%%%%%%%%%%%%%%%%%%%%%%%Jj%%%%%%
26782B1%%%%%%%%%%%%%%%%Jj%%%%%%%%%%%%%%%%%%%%%%%%%%%%%%%%%%%%%%%%%%%%%%%%%%%
26851B1%%%%%%%%%%%%%%%%%%%%%%%%%%%%%%%%%%%%%%%%%%%%%%%%%%%%%%%%%%%%%%%%%%%%%
26920B1%%%%%%%%%%%%%%%%%%%%%%%%%%%%%%%%%%%%%%%%%%%%%%%%%%%%%%%%%%%%%%%%%%%%%
26989B1%%%%%%%%%%%%%%%%%%%%%%%%%%%%%%%%%%%%%%%%%%%%%%%%%%%%%%%%%%%%%%%%%%%%%
27058B1%%%%%%%%%%%%%%%%%%%%%%%%%%%%%%%%%%%%%%%%%%%%%%%%%%%%%%%%%%%%%%%%%%%%%
27127B1%%%%%%%%%%%%%%%%%%%%%%%%%%%%%%%%%%%%%%%%%%%%%%%%%%%%%%%%%%%%%%%%%%%%%
27196B1%%%%%%%%%%%%%%%%%%%%%%%%%%%%%%%%%jJ%%%%%%%%%%%%%%%%%%%%%%%%%%%%%%%%%%
27265B1%%%%%%%%%%%%%%%%%%%%%%%%%%%%%%%%%%%%%%%%%%%%%%%%%%%%%%%%%%%%%%%%%%%%%
27334B1%%%%%%%%%%%%%%%%%%%%%%%%%%%%%%%%%%%%%%%%%%%%%%%%%%%%%%%%%%%%%%%%%%%%j
27403B0J%%%%%%%%%%%%%%%%%%%%%%%%%%%%%%%%%%%%%%%%%%%%%%%%%%%%%%jJ%%%j%%%%%Jj%
27472B0J%%%j%Jj%%%%%%%JjJj%J%j%%%%%%%%%%J%%%%%jJ%jJjJj%%J%%%j%%J%%j%%%%%J%%%
27541B1%%%j%J%%%%%%j%%%%Jj%J%jJj%%%J%%j%%%Jj%%%%%%Jj%J%%j%%%Jj%%%%J%%%%j%J%%
27610B1jJj%%Jj%%%%%J%%j%%%%Jj%%%%%%%%Jj%Jj%Jj%%Jj%%%%JjJ%%%j%J%j%%%%%%%%%%%%
27679B0%%%%J%%jJ%j%%%Jj%Jj%Jj%%%Jj%%%%%%%%%%%%%%%%%%%%%%%%%%%%%%%%%%%%%%%%%%
27748B0%%%%%%%%%%%%%%Jj%%%%%%%%%%%%%%%%%%%%%%%%%%Jj%%%%%%%%%%%%%%%%%J%j%%%J%
27817B1%j%%%%%%%%%%%%%%%%%%%%%%%%%%%%%%%%%%%%%%%%%%%%%%%%%%%%%%%%%%%%%%%%%%%
27886B0%%%%%%%%%%%%%%%%%%%%%%%%%%%%%%%%%%%%%%%%%%%%%%%%%%%%%%%%%%%%%%%%%%%%%
27955B0%%%%%%%%%%%%%%%%%%%%%%%%%%%%%%%%%%%%%%%%%%%%%%%%%%%%%%%%%%%%%%%%%%%%%
28024B0%%%%%%%%%%%%%%%%%%%%%%%%%%%%%%%%%%%%%%%%%%%%%%%%%%%%%%%%%%%%%%%%%%%%%
28093B0%%%%%%%%%%%%%%%%%%%%%%%%%%%%%%%%%%%%%%%%%%%%%%%%%%%%%%%%%%%%%%%%%%%%%
28162B0%%%%%%%%%%%%%%%%%%%%%%%%%%%%%%%%%%%%%%%%%%%%%%%%%%%%%%%%%%%%%%%%%%%%%
28231B0%%%%%%%%%%%%%%jJ%%%%%%%%%%%%%%%%%%%%%%%%%%%%%%%%%%%%%%%%%%%%%%%%%%%%%
28300B0%%%%%%%%%%%%%%%%%%%%%%%%%%%%jJ%%%%%%%%%%%%%%%%%%%%%%%%%%%%jJ%%%%%%%%%
28369B0%%%%j%J%%%%%%%%%%%%%%%%%%%%%%%%%%%%%%%%%%%%%%%%%%%%%%%%%%%jJ%%%%%%%%%
28438B0%%%%%%j%%J%%%%%%%%%j%J%%j%J%%%%%jJ%%%%%%j%%%J%j%%%%%%%%Jj%%Jj%%J%%%%%
28507B0%j%%%J%%%%j%%J%j%J%%%%%j%%%%%JjJ%%%j%J%%%j%Jj%J%%j%%%%%%%%%J%jJ%j%%%%
28576A9%%%%%%%%J%jJj%Jj%%%%%%%%J%%%%%%jJ%%j%%%%%%Jj%%%%%%%%%%J%%j%%%%%%%%%%%
28645A9%%%%%%%%%%%%%%%%%%%%%%%%%%%%%%%%%%%%%%%%%%%%%JjJj%%%%Jj%Jj%%Jj%%%%%%%
28714A9J%j%%%%J%%%%%%%%%jJ%%%j%%%%Jj%%%%%%%%%%%%%%Jj%%%%%J%j%%%%%%%%%Jj%%%%%
28783A9%%%%%%%%%%%%%%%%%%%%%%%%%%%%%%%%%%%%%%%%%%%%%%%%%%%%%%%%%%%%%%%%%%%%%
28852A9%%%%%%%%%%%%%%%%%%%%%%%%%%%%%%%%%%%%%%%%%%%%%%%%%%%%%%%%%%%%%%%%%%%%%
28921A9%%%%%%%%%%%%%%%%%%%%%%%%%%%%%%%%%%%%%%%%%%%%%%%%%%%%%%%%%%%%%%%%%%%%%
28990A9%%%%%%%%%%%%%%%%%%%%%%%%%%%%%%%%%%%%%%%%%%%%%%%%%%%%%%%%%%%%%%%%%%%%%
29059A9%%%%%%%%%%%%%%%%%%%%%%%%%%%%%%%%%%%%%%%%%%%%%%%%%%%%%%%%%%%%%%%%%%%%%
29128A9%%%%%%%%%%%%%%%%%%%%%%%%%%%%%%%%%%%%%%%%%%%%%%%%%%%%%%%%%%%%%%%%%%%%%
29197A9%%%%%%%%%%%%%%%%%%%%%%%%%%%%%%%%%%%%%%%%%%%%%%%%%%%%%%%%%%%%%%%%%%%%%
29266A9%%%%%%%%%%%%%%%%%%%%%%%%%%%%%%%%%%%%%%%%%%%%%%%%%%%%%%%%%%%%%%%%%%%%%
29335A9%%%%%%%%%%%%%%%%%%%%%%%%%%%%%%%%%%%%%%%%%%%%%%%%%%jJ%%%%%%%%%jJ%%%%%%
29404A9%%%%%%%%%%%%%%%%%%%%%%%%%%%%%%%%%%%%%%%%%%%%%%%%%%%%%%%%%%%%%%%%%%%%%
29473A9%%%%%%%%%%%%%%%jJ%j%J%%%%%%%%%%%%%%%%%%%%%%%jJ%%%jJ%j%%%J%j%%%%J%j%%%
29542A8%%%%%%%J%%%%%%%%%jJ%jJj%%%%%J%%%%%%%%%%%%%%jJjJ%%j%J%%j%%J%j%%%Jj%%%%
29611A8J%%jJ%%j%%%%%JjJjJ%jJ%%%j%%J%%jJ%%j%%%%%%%%%J%jJj%%%%%%%%%%%%%%%%%%%%
29680A8J%jJ%jJ%j%%%%J%j%Jj%%%%%%%%%%%%%%%%%%Jj%%%%%%%%%%%%J%j%%%%%%%%%%J%j%%
29749A8%%%Jj%%Jj%%%Jj%%%%%%%J%j%%%%%%%%%%%%%%%%%%%%%%%%%%%%%%%%%%%%%%%%%%%%%
29818A8%%%%%%%%%%%%%%%%%%%%%%%%%%%%%%%%%%%%%%%%%%%%%%%%%%%%%%%%%%%%%%%%%%%%%
29887A8%%%%%%%%%%%%%%%%%%%%%%%%%%%%%%%%%%%%%%%%%%%%%%%%%%%%%%%%%%%%%%%%%%%%%
29956A8%%%%%%%%%%%%%%%%%%%%%%%%%%%%%%%%%%%%%%%%%%%%%%%%%%%%%%%%%%%%%%%%%%%%%
30025A8%%%%%%%%%%%%%%%%%%%%%%%%%%%%%%%%%%%%%%%%%%%%%%%%%%%%%%%%%%%%%%%%%%%%%
30094A8%%%%%%%%%%%%%%%%%%%%%%%%%%%%%%%%%%%%%%%%%%%%%%%%%%%%%%%%%%%%%%%%%%%%%
30163A8%%%%%%%%%%%%%%%%%%%%%%%%%%%%%%%%%%%%%%%%%%%%%%%%%%%%%%%%%%%%%%%%%%%%%
30232A8%%%%%%%%%%%%%%%%%%%%%%%%%%%%%%%%%%%%%%%%%%%%%%%%%%%%%%%%%%%%%%%%%%%%%
30301A8%%%%%%%%%%%%%%%%%%%%%%%%%%%%%%%%%%%%%jJ%%%%%%%%%%%%%%%%%%%%%%%%%%%%%%
30370A8%%%%%%%%%%%%%%%%%%%%%%%%%%jJ%%%%%%%%%%jJ%%%%%%%%%%%%%%%%%%%%%%%%%jJ%%
30439A8%%%%%%%%%%%jJ%jJ%%%jJ%%%%%%%jJjJ%%%%j%J%%%jJ%%%%%%%%%%%%%%%%%j%J%%%%j
30508A7JjJ%%%%%jJ%%%%%%%%%%%j%JjJ%%%%%%%%%%%%%%%%%%%%%%%%%%%%jJjJ%%%jJjJ%jJj
30577A7%J%%j%%%J%%%%j%%%J%j%J%%j%%%%%Jj%%%%%%%%%%%%%%%%%%%%%%%%%%%%%%%%Jj%%%
30646A7%%%%%%%%%%%%%%%%%%%%%%%%%%%%%%%%%%%%%%%%%%%%Jj%%%%%%%%%%%%%%%%%%%%%%%
30715A7%%%%%%%JjJj%%%%%%%%%%%%%%%%%%%%%%%%%%%%%%%%%%%%%%%%%%%%%%J%j%%Jj%%%%%
30784A7%%%%%%%%%%%%%%%%%%%%%%%%%%%%%%%%%%%%%%%%%%%%%%%%%%%%%%%%%%%%%%%%%%%%%
30853A7%%%%%%%%%%%%%%%%%%%%%%%%%%%%%%%%%%%%%%%%%%%%%%%%%%%%%%%%%%%%%%%%%%%%%
30922A7%%%%%%%%%%%%%%%%%%%%%%%%%%%%%%%%%%%%%%%%%%%%%%%%%%%%%%%%%%%%%%%%%%%%%
30991A7%%%%%%%%%%%%%%%%%%%%%%%%%%%%%%%%%%%%%%%%%%%%%%%%%%%%%%%%%%%%%%%%%%%%%
31060A7%%%%%%%%%%%%%%%%%%%%%%%%%%%%%%%%%%%%%%%%%%%%%%%%%%%%%%%%%%%%%%%%%%%%%
31129A7%%%%%%%%%%%%%%%%%%%%%%%%%%%%%%%%%%%%%%%%%%%%%%%%%%%%%%%%%%%%%%%%%%%%%
31198A7%%%%%%%%%%%%%%%%%%%%%%%%%%%%%%%%%%%%%%%%%%%%%%%%%%%%%%%%%%%%%%%%%%%%%
31267A7%%%%%%%%%%%%%%%%%%%%%%%%%%%%%%%%%%%%%%%%%%%%%%%%%%%%%%%%%%%%%%%%%%%%%
31336A7%%%%%%jJ%%%%%%%%%%%%%j%J%%jJ%jJ%%%%%%%%%%%%%%%%%%%%%jJ%%j%%J%j%%J%%%%
31405A7%%%%%j%J%%%%%%%%%%%%%%%%%%jJ%%%%%%%%%%%%%%%%%%%%%%%%%%%%%%%%%%%%%%jJ%
31474A7%%%%%%j%%J%%%%%%j%%J%jJj%%J%%%%%%%jJ%jJ%%%%%%%%%%%%%%%%%%%%%%%%%%%%%%
31543A7%%%%%%%%%%%%%%%%%%%%%j%J%%%%jJ%jJ%j%%%%J%%%%%%%jJ%%%%%%%jJ%%%%%%%%%j%
31612A6J%j%%%%%%%%%%J%j%%%%%%%%%%%%%%%%%%%%%%%%%%%Jj%%%%%%%%Jj%%%%JjJ%%%j%%%
31681A6J%%%%%%%%%%%jJ%jJj%%%%%%%Jj%%%%%%%%%Jj%%%%%%%%%%%%%%%%%%%%%%%%%%%%%%%
31750A6%%%%%%%%%%%%%%Jj%%%%%%%%%%%%%%%%%%%%%%%%%%%%%%%%%%%%%%%%%%%%%%%%%%%%%
31819A6%%%%%%%%%%%%%%%%%%%%%%%%%%%%%%%%%%%%%%%%%%%%%%%%%%%%%%%%%%%%%%%%%%%%%
31888A6%%%%%%%%%%%%%%%%%%%%%%%%%%%%%%%%%%%%%%%%%%%%%%%%%%%%%%%%%%%%%%%%%%%%%
31957A6%%%%%%%%%%%%%%%%%%%%%%%%%%%%%%%%%%%%%%%%%%%%%%%%%%%%%%%%%%%%%%%%%%%%%
32026A6%%%%%%%%%%%%%%%%%%%%%%%%%%%%%%%%%%%%%%%%%%%%%%%%%%%%%%%%%%%%%%%%%%%%%
32095A6%%%%%%%%%%%%%%%%%%%%%%%%%%%%%%%%%%%%%%%%%%%%%%%%%%%%%%%%%%%%%%%%%%%%%
32164A6%%%%%%%%%%%%%%%%%%%%%%%%%%%%%%%%%%%%%%%%%%%%%%%%%%%%%%%%%%%%%%%%%%%%%
32233A6%%%%%%%%%%%%%%%%%%%%%%%%%%%%%%%%%%%%%%%%%%%%%%%%%%%%%%%%%%%%%%%%%%%%%
32302A6%%%%%%%%%%%%%%%%%%%%%%%%%%%%%%%%%%%%%%%%%%%%%%%%%%%%%%%%%%%%%%%%%%%%%
32371A6%%%%%%%%%%%%%%%%j%%J%%%%jJ%%%%%%%%%%%%%%jJ%%%j%J%jJ%%%j%%J%%%%%%%%%%%
32440A6%%%%%%%%%%%%%%%%%%%jJ%%%%%%%%%%%%%%%%%%%%%%%%%%%%%%jJ%%%%%%%%%jJ%%%%%
32509A6%%%%%%%%%%%%%%j%Jj%%J%%%%%j%%%%Jj%%%J%%jJjJjJj%%%JjJ%jJ%%%j%JjJ%%jJ%j
32578A5%%%%%J%jJj%%%%%%%%%%%%%%%%%%%%%%%%%%%J%%j%J%%jJj%J%jJ%%%jJ%%%j%JjJj%%
32647A5%Jj%%%%%%%%Jj%%J%j%%%%%%%%J%%%%j%%Jj%J%jJ%j%%Jj%%%%%Jj%%%JjJj%%%%%%%%
32716A5%%%%%%%%%%%%%%%%%%%%%%%%%%%%%%%%%%%%%%%%%%%%%%%%%%%%%%%%%%%%%%%%%%%%%
32785A5%%%%%%%%%%%%%%%%%%%%%%%%%%%%%%%%%%%%%%%%%%%%%%%%%%%%%%%%%%%%%%%%%%%%%
32854A5%%%%%%%%%%%%%%%%%%%%%%%%%%%%%%%%%%%%%%%%%%%%%%%%%%%%%%%%%%%%%%%%%%%%%
32923A5%%%%%%%%%%%%%%%%%%%%%%%%%%%%%%%%%%%%%%%%%%%%%%%%%%%%%%%%%%%%%%%%%%%%%
32992A5%%%%%%%%%%%%%%%%%%%%%%%%%%%%%%%%%%%%%%%%%%%%%%%%%%%%%%%%%%%%%%%%%%%%%
33061A5%%%%%%%%%%%%%%%%%%%%%%%%%%%%%%%%%%%%%%%%%%%%%%%%%%%%%%%%%%%%%%%%%%%%%
33130A5%%%%jJ%%%%%%%%%%%%%%%%%%%%%%%%%%%%%%%%%%%%%%%%%%%%%%%%%%%%%%%%%%%%%%%
33199A5%%%%%%%%%%%%%%%%%%%%%%%%%%%%%%%%%%%%%%%%%%%%%%%%%%%%%%%%%%%%%%%%%%%%%
33268A5%%%%%%%%%%%%%%%%%%%%%%jJ%%%%%%%%%%%%%%%%%%%%%%%%%%%jJjJ%%%%%%%%%%%%%%
33337A5%%%%%%%%%%%%%%%%%%%%%jJ%jJ%%%%%%%%j%J%%%%%%%%%%%%%%%%%%%%%%%%%%%%%%jJ
33406A5%%%jJ%%%j%%JjJ%%%%%jJjJ%%%%%%%%%%%%jJ%%%%%%%%%%%%%%%%%%%%%%%%%j%%JjJj
33475A4%J%jJ%j%%%%%%%%%%%%%%%%%%%%%%%%%%J%j%%%%%JjJ%j%%%J%j%%%%%Jj%%%%JjJ%jJ
33544A5j%%%%%%%%JjJj%%J%j%%%%%%J%j%%%%%%%%%%%%%%%%%%%%%%%%%%%%%%%%%%%%%%%%%%
33613A4%Jj%%%%%%%%%Jj%Jj%%%%%%%%%%%%%%%%%%%%%%%%%%%%%%%%%%%%%%%%%%%%%%%%%%%%
33682A4%%%%%%%%%%%%%%%%%%%%%%%%%%%%%%%%%%%%%%%%%%%%%%%%%%%%%%%%%%%%%%%%%%%%%
33751A4%%%%%%%%%%%%%%%%%%%%%%%%%%%%%%%%%%%%%%%%%%%%%%%%%%%%%%%%%%%%%%%%%%%%%
33820A4%%%%%%%%%%%%%%%%%%%%%%%%%%%%%%%%%%%%%%%%%%%%%%%%%%%%%%%%%%%%%%%%%%%%%
33889A4%%%%%%%%%%%%%%%%%%%%%%%%%%%%%%%%%%%%%%%%%%%%%%%%%%%%%%%%%%%%%%%%%%%%%
33958A4%%%%%%%%%%%%%%%%%%%%%%%%%%%%%%%%%%%%%%%%%%%%%%%%%%%%%%%%%%%%%%%%%%%%%
34027A4%%%%%%%%%%%%%%%%%%%%%%%%%%%%%%%%%%%%%%%%%%%%jJ%%%%%%%%%%%%%%%%%%%%%%%
34096A4%%%%%%%%%%%%%%%%%%%%%%%%%%%%%%%%%%%%%jJ%%%%%%%%%%%%%%%%%jJ%%%%%%%%%%%
34165A4%%%%%%%%%%%%%%j%J%%%%%%%%%%%%%%%%%jJ%%%%%%%%%%%%%%%%%%%%%%%%%%%%%%%%%
34234A4%%%%%%%%%%%%%%%%%%%%%%%jJ%%%%%%%%%%j%J%jJ%%%jJ%%jJ%%jJ%%j%Jj%%%%%%%%%
34303A3%%%J%%%%j%%Jj%%%%%%J%j%%%J%%%j%%%Jj%%%%%Jj%%%%%%%%%%%%%%%%%%%%%%%%%%J
34372A4j%%%%%%%%%%%%%%Jj%Jj%%%%%%%%%Jj%%%%%%%%%%%%%%%%%%%%%%%%%%%%%%%%%%%%%%
34441A3%%%%%%%%%%%%%%%%%%%%%%%%%%%%%%%%%%%%%%%%%%%%%%%%%%%%%%%%%%%%%%%%%%%%%
34510A3%%%%%%%%%%%%%%%%%%%%%%%%%%%%%%%%%%%%%%%%%%%%%%%%%%%%%%%%%%%%%%%%%%%%%
34579A3%%%%%%%%%%%%%%%%%%%%%%%%%%%%%%%%%%%%%%%%%%%%%%%%%%%%%%%%%%%%%%%%%%%%%
34648A3%%%%%%%%%%%%%%%%%%%%%%%%%%%%%%%%%%%%%%%%%%%%%%%%%%%%%%%%%%%%%%%%%%%%%
34717A3%%%%%%%%%%%%%%%%%%%%%%%%%%%%%%%%%%%%%%%%%%%%%%%%%%%%%%%%%%%%%%%%%%%%%
34786A3%%%%%%%%%%%%%%%%%%%%%%%%%%%%%%%%%%%%%%%%%%%%%%%%%%%%%%%%%%%%%%%%%%%%%
34855A3%%%%%%%%%%%%%%%%%%%%%%%%%%%%%%%%%%%%%%%%%%%%%%%%%%%%%%%%%%jJ%%%%%%%%%
34924A3%%%%%%%%%%%%%%%%%%%%%%%%%%%%%%%%%%%%%%%%%%%%%%%%%%%%%%%%%%%%%%j%J%%%j
34993A2%J%%%%%%%%%%%%%%jJ%%%%%%%%%%%%%%%%%j%J%%j%J%%%%j%%J%%%%%%%%%%%%%%%%%%
35062A3%%%%j%J%jJ%j%%%%%%%%%%Jj%%%%%%%%%JjJ%%j%Jj%%J%j%%Jj%%%Jj%%%%%%%JjJj%%
35131A2%%%%%%%%%%%%%%%%%%%%%%%%%%%%%%%%%%%%%%%%%%%%%Jj%%Jj%%%%%%J%%%j%%%Jj%%
35200A2%%%%%Jj%%J%%%%j%%%%%%%%%%JjJ%j%%%%%%%%%%%%%%%%%%%%%%%%%%%%%%%%%%%%%%%
35269A2%%%%%%%%%%%%%%%%%%%%%%%%%%%%%%%%%%%%%%%%%%%%%%%%%%%%%%%%%%%%%%%%%%%%%
35338A2%%%%%%%%%%%%%%%%%%%%%%%%%%%%%%%%%%%%%%%%%%%%%%%%%%%%%%%%%%%%%%%%%%%%%
35407A2%%%%%%%%%%%%%%%%%%%%%%%%%%%%%%%%%%%%%%%%%%%%%%%%%%%%%%%%%%%%%%%%%%%%%
35476A2%%%%%%%%%%%%%%%%%%%%%%%%%%%%%%%%%%%%%%%%%%%%%%%%%%%%%%%%%%%%%%%%%%%%%
35545A2%%%%%%%%%%%%%%%%%%%%%%%%%%%%%%%%%%%%%%%%%%%%%%%%%%%%%%%%%%%%%%%%%%%%%
35614A2%%%%%%%%%%%%%%%%%%%%%%%%%%%%%%%%%%%%%%%%%%%%%%%%%%%%%%%%%%%%%%%%%%%%%
35683A2%%%%%%%%%%%%%%%%%%%%%%%%%jJj%%%J%j%%JjJ%j%%JjJ%jJ%%jJ%jJ%jJ%%%%%%%%jJ
35752A2%%%%%%%%%%%%%%%%jJ%jJj%J%%%%%%%%%%jJj%%J%%j%%%%%%%%J%%%%%%%%%%%%jJ%j%
35821A1%%%J%%%%%%%%j%%%%Jj%%Jj%%%%%%%%%%%%%%%%%%%%%%%%%%%%%%%%%%%%%%%%%%%%%%
35890A1%%Jj%%Jj%%%J%jJj%%%%J%jJj%%%%%%%%%%%%%%%%%%%%%%%%%%%%%%%%%%%%%%%%%%%%
35959A1%%%%%%%%%%%%%%%%%%%%%%%%%%%%%%%%%%%%%%%%%%Jj%%%%%%%%%%%%%%%%%%%%%%%%%
36028A1%%%%%%%%%%%%%%%%%%%%%%%%%%%%%%%%%%%%%%%%%%%%%%%%%%%%%%%%%%%%%%%%%%%%%
36097A1%%%%%%%%%%%%%%%%%%%%%%%%%%%%%%%%%%%%%%%%%%%%%%%%%%%%%%%%%%%%%%%%%%%%%
36166A1%%%%%%%%%%%%%%%%%%%%%%%%%%%%%%%%%%%%%%%%%%%%%%%%%%%%%%%%%%%%%%%%%%%%j
36235A0J%%%j%J%%%%jJ%%%%%%%%%jJ%%%%%%%%%%%%%jJ%%%%%%jJ%jJ%%%%%%%%%%%%%%%jJjJ
36304A1jJ%%%%%%%%%jJ%%j%%J%%%%j%%%J%%%j%J%jJjJ%%%%%j%Jj%%%%%%%%Jj%%Jj%%%JjJj
36373A0%Jj%%J%j%%%%%%%%%%%%%Jj%%%%%%%Jj%Jj%%%Jj%%%J%j%Jj%%%%%%%%%%%%%%%%%%%%
36442A0%%%%%%%%%%%%%%%%%%%%%%%%%%%%%%%%%%%%%%%%%%%%%%%%%%%%%%%%%%%%%%%%%%%%%
36511A0%%%%%%%%%%%%%%%%%%%%%%%%%%%%%%%%%%%%%%%%%%%%%%%%%%%%%%%%%%%%%%%%%%%%%
36580A0%%%%%%%%%%%%%%%%%%%%%%%%%%%%%%%%%%%%%%%%%%%%%%%%%%%%%%%%%%%%%%%%%%j%J
36649A0jJj%JjJ%%%%%%j%J%%j%%%%%J%%j%%%%%Jj%%%%%Jj%%J%j%%%JjJj%%%%%%%%%%%%%%%
36718I%%%%%%Jj%%%%%JjJ%j%%Jj%%%%%%%%%%%%%%%%%%%%%%%%%%%%%%%%%%%%%%%%%%%%%%%%
36788I%%%%%%%%%%%%%%%%%%%%%%%%%%%%%%%%%%%%%%%%%%%%%%%%%%%%%%%%%%%%%%%%%%%%%%
36858I%%%%%%%%%%%%%%%%%%%%%%%%%%%%%%%%%%%%%%%%%%%%%%%%%%%%jJ%j%J%%%%jJ%%%%%%
36928I%%%%%jJj%%%J%%%%%%%j%%J%%%%%j%%%Jj%%%%%%J%j%%%%%%%%%%%%%%%%%%%%%%%%%%%
36998H%%%%%%%%%%%%%%%%%%%%%%%%%%%%%%%%%%%%%%%%%%%%%%%%%%%%%%%%%%%%%%%%%%%%%%
37068H%%%%%%%%%%%%%%%%%%%%%%%%%%%%%%%%%%%%%%%%%%%%%%%%%%%%j%J%%%j%%Jj%%%%%%%
37138G%J%j%Jj%%Jj%%%%%%%%%J%%%j%%Jj%%%%%%%%%%%%%%%%%%%%%%%%%%%%%%%%%%%%%%%%%
37208G%%%%%%%%%%%%%%%%%%%%%%%%%%%%%%%%%%%%%%%%%%%%%%%%%%%%%%%%%%%%%%%%%%%%%%
37278G%%%%%j%%%%J%%%%%%%%j%J%j%%%%%%%Jj%%%%%%Jj%%%Jj%%%%%%%%%%%%%%%%%%%%%%%%
37348F%%%%%%%%%%%%%%%%%%%%%%%%%%%%%%%%%%%%%%%%%%%%%%%%%%%%%%%%%%%%%%%%%%%%%%
37418F%%%%j%J%%%%%%%%jJjJ%jJj%%%%%%%%%%%%%%%%%%%%%%%%%%%%%%%%%%%%%%%%%%%%%%%
37488E%%%%%%%%%%%%%%%%%%%%%%%%%%%%%%%%%%%%%%%%%%%%%%%%%%%%%%%%%%%%%%%%%%%%%%
37558E%%jJ%%%%j%J%%jJ%jJ%j%%J%%%%j%%%%%%%%%%%%%%%%%%%%%%%%%%%%%%%%%%%%%%%%%%
37628D%%%%%%%%%%%%%%%%%%%%%%%%%%%%%%%%%%%%%%%%%%%j%J%%%%%%%%%%jJ%%j%J%j%%%%J
37698D%jJj%%%%%%%%%%%%%%%%%%%%%%%%%%%%%%%%%%%%%%%%%%%%%%%%%%%%%%%%%%%%%%%%%%
37768C%%%%%%%%%%%jJ%%%%%jJ%%%%jJ%%%%%%j%%%%%%%Jj%%%%%%%%%%%%%%%%%%%%%%%%%%%%
37838B%%%%%%%%%%%%%%%%%%%%%%%%%%%%%%%%%%%%%%%%%%jJ%%%%%j%J%j%%%J%j%%J%%%j%%%
37908A%%%%Jj%%%%%%%%%%%%%%%%%%%%%%%%%%%%%%%%%%%%%%%%%%%%%%%%%%%%%%%%%%%%%%%%
37978A%%%%%%%%%%%%%%%%%%%j%J%%%jJjJ%j%%%%%%%%%%%%%%%%%%%%%%%%%%%%%%%%%%%%%%%
38048@%%%%%%%%%%%%%%%%%%%%%%%%%%%%%%%%%%%%%%%%%%%%%%%%%%%%%%%%%%%%%%%%%%%%%%
38118@%%%%%%%%%%%%%%%%%%%%%%%%%%%%%%%%%%%%%%%%%%%%%%%%%%%%%%%%jJj%%Jj%%%%%J%
38188@j%%%%%%%%%%%%%%%%%%%%%%%%%%%%%%%%%%%%%%%%%%%%%%%%%%%%%%%%%%%%%%%%%%%%%
38258a%%%%%%%j%%%J%%%%%j%%%%Jj%%%%%%%%%%%%%%%%%%%%%%%%%%%%%%%%%%%%%%%%%%%%%%
38328b%%%%%%%%%%%%%%%%%%%%%%%%%%%%%%%%%%jJ%%%jJ%jJj%%%%%%%%%%%%%%%%%%%%%%%%%
38398c%%%%%%%%%%%%%%%%%%%%%%%%%%%%%%%%%%%%%%%%%%%%%%%%%%%jJj%%%%%%%%%%%%%%%%
38468d%%%%%%%%%%%%%%%%%%%%%%%%%%%%%%%%%%%%%%%%%%%%%%%%%%%%%%%%%%%%%%%%%%%%%%
38538djJjJjJ%j%%%%%Jj%%%%%%%%%%%%%%%%%%%%%%%%%%%%%%%%%%%%%%%%%%
38595e
##ENDNTUPLES=	NMRSPECTRUM
##END=	
