# Supplementary material for: Competition between N and O: use of diazine N-oxides as a test case for the Marcus theory rationale for ambident reactivity
Source: Chem Sci. 2020 Jul 23;11(35):9630–47. doi: 10.1039/d0sc02834g (PMC8162281; doi:10.1039/d0sc02834g)
Supplement: SC-011-D0SC02834G-s022 [file SC-011-D0SC02834G-s022.jcamp]

##TITLE=	6A152537
##JCAMPDX=	6.0	$$ NMR Plug-in 1.3 of MestReNova 6.0.2-5475
##DATATYPE=	NDNMRSPECTRUM
##DATACLASS=	NTUPLES
##NUMDIM=	2
##ORIGIN=	Bruker BioSpin GmbH
##OWNER=	AVIII600NMR
##.OBSERVEFREQUENCY=	600.07000732421875
##.OBSERVENUCLEUS=	^1H
##.SOLVENTNAME=	0
##.PULSESEQUENCE=	hmbcgpndqf
##.ACQUISITIONMODE=	SIMULTANEOUS
##$ORIGINALFORMAT=	Bruker XWIN-NMR
##$PARAMETERFILE=	(acqu2s, ASCII, C:/Users/peter/Documents/Ambident%20reactivity%20of%20diazine%20oxides%20(e.g.%20PyzNO)/NMR%20data%20files/Compound%2014%20in%20CH2Cl2%20-%20contains%201H-15N%20HMBC/1H-15N%20HMBC/acqu2s, 0)
$$ ##TITLE= Parameter file, TopSpin 3.5 pl 7
$$ ##JCAMPDX= 5.0
$$ ##DATATYPE= Parameter Values
$$ ##NPOINTS= 258	$$ modification sequence number
$$ ##ORIGIN= Bruker BioSpin GmbH
$$ ##OWNER= AVIII600NMR
$$ $$ 2018-08-24 13:27:59.646 +0100  AVIII600NMR@AVIII600NMR-PC
$$ $$ C:/Bruker/TopSpin3.5pl7/data/PB/nmr/6A152537/11/acqu2s
$$ $$ process C:\Bruker\TopSpin3.5pl7\prog\mod\go4.exe
$$ ##$ACQT0= 0
$$ ##$BF1= 60.804565
$$ ##$FnMODE= 1
$$ ##$NUC1= <15N>
$$ ##$NusJSP= 0
$$ ##$NusT2= 1
$$ ##$NusTD= 256
$$ ##$O1= 12159.168
$$ ##$ProjAngle= 0
$$ ##$SFO1= 60.816724168
$$ ##$SW= 409.026007744694
$$ ##$SW_h= 24875.6218905473
$$ ##$TD= 256
$$ ##END=
$$ 
##$PARAMETERFILE=	(acqus, ASCII, C:/Users/peter/Documents/Ambident%20reactivity%20of%20diazine%20oxides%20(e.g.%20PyzNO)/NMR%20data%20files/Compound%2014%20in%20CH2Cl2%20-%20contains%201H-15N%20HMBC/1H-15N%20HMBC/acqus, 0)
$$ ##TITLE= Parameter file, TopSpin 3.5 pl 7
$$ ##JCAMPDX= 5.0
$$ ##DATATYPE= Parameter Values
$$ ##NPOINTS= 11	$$ modification sequence number
$$ ##ORIGIN= Bruker BioSpin GmbH
$$ ##OWNER= AVIII600NMR
$$ $$ 2018-08-24 13:28:02.548 +0100  AVIII600NMR@AVIII600NMR-PC
$$ $$ C:/Bruker/TopSpin3.5pl7/data/PB/nmr/6A152537/11/acqus
$$ $$ process C:\Bruker\TopSpin3.5pl7\prog\mod\go4.exe
$$ ##$ACQT0= 1000000
$$ ##$AMP= (0..31)
$$ 100 100 100 100 100 100 100 100 100 100 100 100 100 100 100 100 100 100
$$ 100 100 100 100 100 100 100 100 100 100 100 100 100 100
$$ ##$AMPCOIL= (0..19)
$$ -1 0 0 0 0 0 0 0 0 0 0 0 0 0 0 0 0 0 0 0
$$ ##$ANAVPT= -1
$$ ##$AQSEQ= 0
$$ ##$AQ_mod= 3
$$ ##$AUNM= <au_zg>
$$ ##$AUTOPOS= <17 >
$$ ##$BF1= 600.07
$$ ##$BF2= 60.804565
$$ ##$BF3= 600.07
$$ ##$BF4= 600.07
$$ ##$BF5= 600.07
$$ ##$BF6= 600.07
$$ ##$BF7= 600.07
$$ ##$BF8= 600.07
$$ ##$BWFAC= (0..63)
$$ 0 0 0 0 0 0 0 0 0 0 0 0 0 0 0 0 0 0 0 0 0 0 0 0 0 0 0 0 0 0 0 0 0 0 0 0
$$ 0 0 0 0 0 0 0 0 0 0 0 0 0 0 0 0 0 0 0 0 0 0 0 0 0 0 0 0
$$ ##$BYTORDA= 0
$$ ##$CAGPARS= (0..11)
$$ 0 0 0 0 0 0 0 0 0 0 0 0
$$ ##$CHEMSTR= <none>
$$ ##$CNST= (0..63)
$$ 1 1 90 1 1 1 80 100 1 1 1 1 50 8 1 1 1 1 1 1 1 50 30 40 1 1 1 1 1 1 1 1
$$ 1 1 1 1 1 1 1 1 1 1 1 1 1 1 1 1 1 1 1 1 1 1 1 1 1 1 1 1 1 1 1 1
$$ ##$CPDPRG= (0..8)
$$ <garp> <> <waltz16> <> <mlev> <mlev> <mlev> <mlev> <mlev>
$$ ##$D= (0..63)
$$ 3e-006 1.5 0.00345 0.0023 0 0 0.0625 0.4 0 0.06 0 0.03 2e-005 3e-006 0
$$ 0 0.0002 0 0 0 0 0 0 0 0 0 0 0 0 0 0 0 0 0 0 0 0 0 0 0 0 0 0 0 0 0 0 0
$$ 0 0 0 0 0 0 0 0 0 0 0 0 0 0 0 0
$$ ##$DATE= 1535111806
$$ ##$DE= 55
$$ ##$DECBNUC= <off>
$$ ##$DECIM= 2560
$$ ##$DECNUC= <off>
$$ ##$DECSTAT= 4
$$ ##$DIGMOD= 1
$$ ##$DIGTYP= 12
$$ ##$DQDMODE= 0
$$ ##$DR= 22
$$ ##$DS= 16
$$ ##$DSPFIRM= 0
$$ ##$DSPFVS= 20
$$ ##$DTYPA= 0
$$ ##$EXP= <15N_HMBC.icon>
$$ ##$FCUCHAN= (0..9)
$$ 0 2 1 0 0 0 0 0 0 0
$$ ##$FL1= 90
$$ ##$FL2= 90
$$ ##$FL3= 90
$$ ##$FL4= 90
$$ ##$FN_INDIRECT= (0..7)
$$ 0 0 0 0 0 0 0 0
$$ ##$FOV= 20
$$ ##$FQ1LIST= <freqlist>
$$ ##$FQ2LIST= <freqlist>
$$ ##$FQ3LIST= <freqlist>
$$ ##$FQ4LIST= <freqlist>
$$ ##$FQ5LIST= <freqlist>
$$ ##$FQ6LIST= <freqlist>
$$ ##$FQ7LIST= <freqlist>
$$ ##$FQ8LIST= <freqlist>
$$ ##$FRQLO3= 1244578.95700002
$$ ##$FRQLO3N= 0
$$ ##$FS= (0..7)
$$ 83 83 83 83 83 83 83 83
$$ ##$FTLPGN= 0
$$ ##$FW= 4032000
$$ ##$FnILOOP= 0
$$ ##$FnMODE= 0
$$ ##$FnTYPE= 0
$$ ##$GPNAM= (0..31)
$$ <SINE.100> <SMSQ10.100> <SMSQ10.100> <SMSQ10.100> <SINE.100> <SINE.100>
$$ <SINE.100> <SINE.100> <SINE.100> <SINE.100> <SINE.100> <SINE.100> <SINE.100>
$$ <SINE.100> <SINE.100> <SINE.100> <SINE.100> <SINE.100> <SINE.100> <SINE.100>
$$ <SINE.100> <SINE.100> <SINE.100> <SINE.100> <SINE.100> <SINE.100> <SINE.100>
$$ <SINE.100> <SINE.100> <SINE.100> <SINE.100> <SINE.100>
$$ ##$GPX= (0..31)
$$ 0 0 0 0 0 0 0 0 0 0 0 0 0 0 0 0 0 0 0 0 0 0 0 0 0 0 0 0 0 0 0 0
$$ ##$GPY= (0..31)
$$ 0 0 0 0 0 0 0 0 0 0 0 0 0 0 0 0 0 0 0 0 0 0 0 0 0 0 0 0 0 0 0 0
$$ ##$GPZ= (0..31)
$$ 0 70 30 50.1 -10 -5 0 0 0 0 0 0 0 0 0 0 0 0 0 0 0 0 0 0 0 0 0 0 0 0 0 0
$$ ##$GRDPROG= <grad_out>
$$ ##$GRPDLY= 67.9842376708984
$$ ##$HDDUTY= 20
$$ ##$HDRATE= 20
$$ ##$HGAIN= (0..3)
$$ 0 0 0 0
$$ ##$HL1= 128
$$ ##$HL2= 90
$$ ##$HL3= 90
$$ ##$HL4= 90
$$ ##$HOLDER= 17
$$ ##$HPMOD= (0..7)
$$ 0 0 0 0 0 0 0 0
$$ ##$HPPRGN= 0
$$ ##$IN= (0..63)
$$ 2.01e-005 0.001 0.001 0.001 0.001 0.001 0.001 0.001 0.001 0.001 0.001 0.001
$$ 0.001 0.001 0.001 0.001 0.001 0.001 0.001 0.001 0.001 0.001 0.001 0.001
$$ 0.001 0.001 0.001 0.001 0.001 0.001 0.001 0.001 0.001 0.001 0.001 0.001
$$ 0.001 0.001 0.001 0.001 0.001 0.001 0.001 0.001 0.001 0.001 0.001 0.001
$$ 0.001 0.001 0.001 0.001 0.001 0.001 0.001 0.001 0.001 0.001 0.001 0.001
$$ 0.001 0.001 0.001 0.001
$$ ##$INF= (0..7)
$$ 0 40.2 0 0 0 0 0 0
$$ ##$INP= (0..63)
$$ 0 0 0 0 0 0 0 0 0 0 0 0 0 0 0 0 0 0 0 0 0 0 0 0 0 0 0 0 0 0 0 0 0 0 0 0
$$ 0 0 0 0 0 0 0 0 0 0 0 0 0 0 0 0 0 0 0 0 0 0 0 0 0 0 0 0
$$ ##$INSTRUM= <aviii600>
$$ ##$INTEGFAC= (0..63)
$$ 0 0 0 0 0 0 0 0 0 0 0 0 0 0 0 0 0 0 0 0 0 0 0 0 0 0 0 0 0 0 0 0 0 0 0 0
$$ 0 0 0 0 0 0 0 0 0 0 0 0 0 0 0 0 0 0 0 0 0 0 0 0 0 0 0 0
$$ ##$L= (0..31)
$$ 1 1 1 1 1 1 1 1 1 1 1 1 1 1 1 1 1 1 1 1 1 1 1 1 1 1 1 1 1 1 1 1
$$ ##$LFILTER= -1
$$ ##$LGAIN= -1
$$ ##$LINPSTP= 0
$$ ##$LOCKED= no
$$ ##$LOCKFLD= -1
$$ ##$LOCKGN= -1
$$ ##$LOCKPOW= -1
$$ ##$LOCKPPM= -1
$$ ##$LOCNUC= <off>
$$ ##$LOCPHAS= -1
$$ ##$LOCSHFT= yes
$$ ##$LOCSW= 0
$$ ##$LTIME= -1
$$ ##$MASR= 4200
$$ ##$MASRLST= <masrlst>
$$ ##$MULEXPNO= (0..15)
$$ 0 0 0 0 0 0 0 0 0 0 0 0 0 0 0 0
$$ ##$NBL= 1
$$ ##$NC= -6
$$ ##$NLOGCH= 3
$$ ##$NOVFLW= 0
$$ ##$NS= 4
$$ ##$NUC1= <1H>
$$ ##$NUC2= <15N>
$$ ##$NUC3= <off>
$$ ##$NUC4= <off>
$$ ##$NUC5= <off>
$$ ##$NUC6= <off>
$$ ##$NUC7= <off>
$$ ##$NUC8= <off>
$$ ##$NUCLEUS= <off>
$$ ##$NUSLIST= <automatic>
$$ ##$NusAMOUNT= 25
$$ ##$NusFPNZ= no
$$ ##$NusJSP= 0
$$ ##$NusSEED= 54321
$$ ##$NusSPTYPE= 0
$$ ##$NusT2= 1
$$ ##$NusTD= 0
$$ ##$O1= 3780.418
$$ ##$O2= 12159.168
$$ ##$O3= 3780.418
$$ ##$O4= 3780.418
$$ ##$O5= 3780.418
$$ ##$O6= 3780.418
$$ ##$O7= 3780.418
$$ ##$O8= 3780.418
$$ ##$OVERFLW= 0
$$ ##$P= (0..63)
$$ 11.3 11.3 22.6 14.7 29.4 16.5 25 50 10000 150 300 80000 80000 1000 0 100000
$$ 1000 2500 100000 600 2000 0 0 0 0 180 100000 11.3 0 1000 0 0 20000 0 0
$$ 0 0 0 0 0 2000 0 0 0 200 0 80000 46600 10000 0 80000 0 0 0 0 0 0 0 0 0
$$ 0 0 0 500
$$ ##$PACOIL= (0..15)
$$ 2 1 3 0 0 0 0 0 0 0 0 0 0 0 0 0
$$ ##$PAPS= 2
$$ ##$PARMODE= 1
$$ ##$PCPD= (0..9)
$$ 100 80 120 100 100 100 100 100 100 100
$$ ##$PEXSEL= (0..9)
$$ 1 1 1 1 1 1 1 1 1 1
$$ ##$PHCOR= (0..31)
$$ 0 0 0 0 0 0 0 0 0 0 0 0 0 0 0 0 0 0 0 0 0 0 0 0 0 0 0 0 0 0 0 0
$$ ##$PHLIST= <>
$$ ##$PHP= 1
$$ ##$PH_ref= 0
$$ ##$PL= (0..63)
$$ 120 1.81 0 120 120 120 120 120 120 63.59 14.45 26.85 8.21 120 120 120 120
$$ 120 1.81 20.47 120 120 120 120 120 120 120 26.85 120 120 8.21 120 120 120
$$ 120 120 120 120 120 120 120 120 120 120 120 120 120 120 120 120 120 120
$$ 120 120 120 120 120 120 120 120 120 120 120 120
$$ ##$PLSTEP= 0.1
$$ ##$PLSTRT= -6
$$ ##$PLW= (0..63)
$$ 0 14.6 108.5 0 0 0 0 0 0 7.4571e-005 2.9828 0.23016 1.6282 0.81767 0 1.042
$$ 0 0 14.6 0.29129 0 0 0 0 0 0 0.19139 0.23016 0 2.9828 1.6282 1.9377 2.9828e-006
$$ 0 0 0 0 0 0 0 0 0 0 0 0 0 0 0 0 0 0 0 0 0 0 0 0 0 0 0 0 0 0 0
$$ ##$PLWMAX= (0..7)
$$ 54 248 0 0 0 0 0 0
$$ ##$PQPHASE= 0
$$ ##$PQSCALE= 0
$$ ##$PR= 3
$$ ##$PRECHAN= (0..15)
$$ -1 1 0 2 4 -1 -1 -1 -1 -1 -1 -1 -1 -1 -1 -1
$$ ##$PRGAIN= 0
$$ ##$PROBHD= <Z150357_0005 (CP BBO 600S3 BB-H&F-05 Z)>
$$ ##$PULPROG= <hmbcgpndqf>
$$ ##$PW= 0
$$ ##$PYNM= <acqu.py>
$$ ##$ProjAngle= 0
$$ ##$QNP= 1
$$ ##$RD= 0
$$ ##$RECCHAN= (0..15)
$$ 0 2 0 0 0 0 0 0 0 0 0 0 0 0 0 0
$$ ##$RECPH= 0
$$ ##$RECPRE= (0..15)
$$ -1 0 -1 -1 -1 -1 -1 -1 -1 -1 -1 -1 -1 -1 -1 -1
$$ ##$RECPRFX= (0..15)
$$ 1 0 0 0 0 0 0 0 0 0 0 0 0 0 0 0
$$ ##$RECSEL= (0..15)
$$ 0 0 1 0 0 0 0 0 0 0 0 0 0 0 0 0
$$ ##$RG= 2050
$$ ##$RO= 20
$$ ##$RSEL= (0..15)
$$ 0 1 2 0 0 0 0 0 0 0 0 0 0 0 0 0
$$ ##$S= (0..7)
$$ 83 83 83 83 83 83 83 83
$$ ##$SELREC= (0..9)
$$ 0 0 0 0 0 0 0 0 0 0
$$ ##$SFO1= 600.073780418
$$ ##$SFO2= 60.816724168
$$ ##$SFO3= 600.073780418
$$ ##$SFO4= 600.073780418
$$ ##$SFO5= 600.073780418
$$ ##$SFO6= 600.073780418
$$ ##$SFO7= 600.073780418
$$ ##$SFO8= 600.073780418
$$ ##$SOLVENT= <None>
$$ ##$SOLVOLD= <off>
$$ ##$SP= (0..63)
$$ 1 75.26 69.24 120 120 41.89 64.91 120 120 0 41.89 41.89 0 0 120 0 150 150
$$ 120 61.18 59.27 62.58 55.26 150 150 150 150 150 150 29.09 150 120 120 120
$$ 120 120 120 120 120 120 120 120 120 120 120 120 120 120 120 120 120 120
$$ 120 120 120 120 120 120 120 120 120 120 120 120
$$ ##$SPECTR= 0
$$ ##$SPINCNT= 0
$$ ##$SPNAM= (0..63)
$$ <gauss> <Gaus1_270.1000> <Gaus1_180r.1000> <0.0> <0.0> <Sinc1.1000> <Squa100.1000>
$$ <0.0> <Squa100.1000> <gauss> <Sinc1.1000> <Sinc1.1000> <gauss> <gauss>
$$ <0.0> <Gaus1.1000> <gauss> <gauss> <0.0> <Sinc1.1000> <Sinc1.1000> <Sinc1.1000>
$$ <Sinc1.1000> <gauss> <gauss> <gauss> <0.0> <gauss> <gauss> <Crp60,20,20.10>
$$ <Bip720,50,20.1> <Bip720,50,20.1> <0.0> <> <Rsnob.1000> <Gaus1_180r.1000>
$$ <Gaus1_180r.1000> <> <> <> <Gaus1_180r.1000> <Squa100.1000> <> <> <> <>
$$ <> <> <> <> <> <> <> <> <> <> <> <> <> <> <> <> <> <>
$$ ##$SPOAL= (0..63)
$$ 0.5 1 0.5 0.5 0.5 0.5 0.5 0.5 0.5 0.5 0.5 0.5 0.5 0.5 0.5 0.5 0.5 0.5 0.5
$$ 1 1 1 1 0.5 0.5 0.5 0.5 0.5 0.5 0.5 0.5 0.5 0.5 0.5 0.5 0.5 0.5 0.5 0.5
$$ 0.5 0.5 0.5 0.5 0.5 0.5 0.5 0.5 0.5 0.5 0.5 0.5 0.5 0.5 0.5 0.5 0.5 0.5
$$ 0.5 0.5 0.5 0.5 0.5 0.5 0.5
$$ ##$SPOFFS= (0..63)
$$ 0 0 0 0 0 0 0 0 0 0 0 0 0 0 0 0 0 0 0 0 0 0 0 0 0 0 0 0 0 0 0 0 0 0 0 0
$$ 0 0 0 0 0 0 0 0 0 0 0 0 0 0 0 0 0 0 0 0 0 0 0 0 0 0 0 0
$$ ##$SPPEX= (0..63)
$$ 0 0 0 0 0 0 0 0 0 0 0 0 0 0 0 0 0 0 0 0 0 0 0 0 0 0 0 0 0 0 0 0 0 0 0 0
$$ 0 0 0 0 0 0 0 0 0 0 0 0 0 0 0 0 0 0 0 0 0 0 0 0 0 0 0 0
$$ ##$SPW= (0..63)
$$ 0 1.5476e-005 6.8784e-006 0 0 0.0053756 7.4571e-005 0 1.8643e-007 0 0.0053756
$$ 0.0053756 0 0 0 0 0 0 0 4.391865e-005 6.827012e-005 3.187731e-005 0.0001719117
$$ 0 0 0 0 0 0 0.07121 2.9828 6.0021 0 0 7.5198e-005 6.8784e-006 0.00044022
$$ 0 0 0 6.8784e-006 1.8643e-007 0 0 0 0 0 0 0 0 0 0 0 0 0 0 0 0 0 0 0 0 0
$$ 0
$$ ##$SUBNAM= (0..9)
$$ <""> <""> <""> <""> <""> <""> <""> <""> <""> <"">
$$ ##$SW= 13.019232392649
$$ ##$SWIBOX= (0..19)
$$ 0 1 2 0 0 0 0 0 0 0 0 0 0 0 0 0 0 0 0 0
$$ ##$SW_h= 7812.5
$$ ##$SWfinal= 0
$$ ##$SigLockShift= 0
$$ ##$TD= 4096
$$ ##$TD0= 1
$$ ##$TD_INDIRECT= (0..7)
$$ 0 256 0 0 0 0 0 0
$$ ##$TDav= 1
$$ ##$TE= 318
$$ ##$TE1= 300
$$ ##$TE2= 300
$$ ##$TE3= 300
$$ ##$TE4= 300
$$ ##$TEG= 300
$$ ##$TE_MAGNET= 0
$$ ##$TE_PIDX= 0
$$ ##$TE_STAB= (0..9)
$$ 0 0 0 0 0 0 0 0 0 0
$$ ##$TL= (0..7)
$$ 120 120 120 120 120 120 120 120
$$ ##$TOTROT= (0..63)
$$ 0 0 0 0 0 0 0 0 0 0 0 0 0 0 0 0 0 0 0 0 0 0 0 0 0 0 0 0 0 0 0 0 0 0 0 0
$$ 0 0 0 0 0 0 0 0 0 0 0 0 0 0 0 0 0 0 0 0 0 0 0 0 0 0 0 0
$$ ##$TUBE_TYPE= <>
$$ ##$USERA1= <user>
$$ ##$USERA2= <user>
$$ ##$USERA3= <user>
$$ ##$USERA4= <user>
$$ ##$USERA5= <user>
$$ ##$V9= 5
$$ ##$VALIDCODE= -1
$$ ##$VALIST= <valist>
$$ ##$VCLIST= <CCCCCCCCCCCCCCC>
$$ ##$VDLIST= <DDDDDDDDDDDDDDD>
$$ ##$VPLIST= <PPPPPPPPPPPPPPP>
$$ ##$VTLIST= <TTTTTTTTTTTTTTT>
$$ ##$WBST= 1024
$$ ##$WBSW= 4
$$ ##$XGAIN= (0..3)
$$ 0 0 0 0
$$ ##$XL= 0
$$ ##$YL= 0
$$ ##$YMAX_a= 33898
$$ ##$YMIN_a= -32925
$$ ##$ZGOPTNS= <>
$$ ##$ZL1= 120
$$ ##$ZL2= 120
$$ ##$ZL3= 120
$$ ##$ZL4= 120
$$ ##END=
$$ 
##$PARAMETERFILE=	(audita.txt, ASCII, C:/Users/peter/Documents/Ambident%20reactivity%20of%20diazine%20oxides%20(e.g.%20PyzNO)/NMR%20data%20files/Compound%2014%20in%20CH2Cl2%20-%20contains%201H-15N%20HMBC/1H-15N%20HMBC/audita.txt, 0)
$$ ##TITLE= Audit trail, TopSpin 3.5 pl 7
$$ ##JCAMPDX= 5.01
$$ ##ORIGIN= Bruker BioSpin GmbH
$$ ##OWNER= AVIII600NMR
$$ $$ C:/Bruker/TopSpin3.5pl7/data/PB/nmr/6A152537/11/audita.txt
$$ ##AUDIT TRAIL=  $$ (NUMBER, WHEN, WHO, WHERE, PROCESS, VERSION, WHAT)
$$ (   1,<2018-08-24 13:28:02.548 +0100>,<AVIII600NMR>,<AVIII600NMR-PC>,<go4>,<TopSpin 3.5.7>,
$$       <created by zg
$$ 	started at 2018-08-24 12:56:07.972 +0100,
$$ 	POWCHK enabled, PULCHK disabled,
$$        configuration hash MD5:
$$        4F BE B4 D3 A1 80 6E 95 0A 07 3F 27 4A 52 36 44
$$        data hash MD5: 4K * 256
$$        03 49 89 EA 87 C8 C4 A7 A4 71 E9 97 4A E9 44 3A>)
$$ (   2,<2018-08-24 13:28:02.641 +0100>,<AVIII600NMR>,<AVIII600NMR-PC>,<audit>,<TopSpin 3.5.7>,
$$       <user comment:
$$        ICON-NMR User ID: PB
$$        data hash MD5: 4K * 256
$$        03 49 89 EA 87 C8 C4 A7 A4 71 E9 97 4A E9 44 3A>)
$$ ##END=
$$ 
$$ $$ hash MD5
$$ $$ 40 0E D1 EB 45 DB 3F 60 EF C3 41 D8 2C 49 33 16
$$ 
##$PARAMETERFILE=	(auditp.txt, ASCII, C:/Users/peter/Documents/Ambident%20reactivity%20of%20diazine%20oxides%20(e.g.%20PyzNO)/NMR%20data%20files/Compound%2014%20in%20CH2Cl2%20-%20contains%201H-15N%20HMBC/1H-15N%20HMBC/pdata/1/auditp.txt, 0)
$$ ##TITLE= Audit trail, TopSpin 3.5 pl 7
$$ ##JCAMPDX= 5.01
$$ ##ORIGIN= Bruker BioSpin GmbH
$$ ##OWNER= AVIII600NMR
$$ $$ C:/Bruker/TopSpin3.5pl7/data/PB/nmr/6A152537/11/pdata/1/auditp.txt
$$ ##AUDIT TRAIL=  $$ (NUMBER, WHEN, WHO, WHERE, PROCESS, VERSION, WHAT)
$$ (   1,<2018-08-24 13:28:02.548 +0100>,<AVIII600NMR>,<AVIII600NMR-PC>,<go4>,<TopSpin 3.5.7>,
$$       <created by zg
$$ 	started at 2018-08-24 12:56:07.972 +0100,
$$ 	POWCHK enabled, PULCHK disabled,
$$        configuration hash MD5:
$$        4F BE B4 D3 A1 80 6E 95 0A 07 3F 27 4A 52 36 44
$$        data hash MD5: 4K * 256
$$        03 49 89 EA 87 C8 C4 A7 A4 71 E9 97 4A E9 44 3A>)
$$ (   2,<2018-08-24 13:28:02.641 +0100>,<AVIII600NMR>,<AVIII600NMR-PC>,<audit>,<TopSpin 3.5.7>,
$$       <user comment:
$$        ICON-NMR User ID: PB
$$        data hash MD5: 4K * 256
$$        03 49 89 EA 87 C8 C4 A7 A4 71 E9 97 4A E9 44 3A>)
$$ (   3,<2018-08-24 13:28:03.749 +0100>,<AVIII600NMR>,<AVIII600NMR-PC>,<proc2d>,<TopSpin 3.5.7>,
$$       <Start of raw data processing
$$        xfb same F2: SI = 2K WDW = 4 SSB = 0 FT_mod = 6 PKNL = 1 F1: SI = 1K ME_mod = 2 NCOEF = 32 WDW = 4 SSB = 0 FT_mod = 6 FCOR = 0.5 PH_mod = 2
$$        data hash MD5: 2K * 1K
$$        1C 69 52 07 A6 47 20 79 19 CE 15 C0 0C F4 C6 C6>)
$$ (   4,<2018-08-24 13:28:04.092 +0100>,<AVIII600NMR>,<AVIII600NMR-PC>,<proc2d>,<TopSpin 3.5.7>,
$$       <abs2 F2: ABSG = 5 ABSF1 = 12.80962 ABSF2 = -0.2096945
$$        data hash MD5: 2K * 1K
$$        E7 31 41 C4 AE D1 77 3B 99 8D C8 1C 71 AB 23 12>)
$$ (   5,<2018-08-24 13:28:04.498 +0100>,<AVIII600NMR>,<AVIII600NMR-PC>,<proc2d>,<TopSpin 3.5.7>,
$$       <abs1 F1: ABSG = 5 ABSF1 = 404.5252 ABSF2 = -4.582594
$$        data hash MD5: 2K * 1K
$$        D9 3B 9A 86 43 14 91 33 21 3F 2A AE A7 42 ED 4F>)
$$ ##END=
$$ 
$$ $$ hash MD5
$$ $$ 46 61 06 69 F2 37 C8 01 CA 65 08 C0 BE 22 0A 76
$$ 
##$PARAMETERFILE=	(clevels, ASCII, C:/Users/peter/Documents/Ambident%20reactivity%20of%20diazine%20oxides%20(e.g.%20PyzNO)/NMR%20data%20files/Compound%2014%20in%20CH2Cl2%20-%20contains%201H-15N%20HMBC/1H-15N%20HMBC/pdata/1/clevels, 0)
$$ ##TITLE= Parameter file, TopSpin 3.5 pl 7
$$ ##JCAMPDX= 5.0
$$ ##DATATYPE= Parameter Values
$$ ##NPOINTS= 2	$$ modification sequence number
$$ ##ORIGIN= Bruker BioSpin GmbH
$$ ##OWNER= AVIII600NMR
$$ $$ 2018-08-24 13:28:04.529 +0100  AVIII600NMR@AVIII600NMR-PC
$$ $$ C:/Bruker/TopSpin3.5pl7/data/PB/nmr/6A152537/11/pdata/1/clevels
$$ $$ process C:\Bruker\TopSpin3.5pl7\prog\mod\proc2d.exe
$$ ##$LEVELS= (0..255)
$$ 19219.37 24331.28 30802.85 38995.7 49367.67 62498.34 79121.46 100165.96
$$ 126807.81 160535.78 203234.62 257290.38 325723.72 412358.77 522036.75 660886.57
$$ 836667.25 1059201.57 1340924.91 1697580.21 0 0 0 0 0 0 0 0 0 0 0 0 0 0
$$ 0 0 0 0 0 0 0 0 0 0 0 0 0 0 0 0 0 0 0 0 0 0 0 0 0 0 0 0 0 0 0 0 0 0 0 0
$$ 0 0 0 0 0 0 0 0 0 0 0 0 0 0 0 0 0 0 0 0 0 0 0 0 0 0 0 0 0 0 0 0 0 0 0 0
$$ 0 0 0 0 0 0 0 0 0 0 0 0 0 0 0 0 0 0 0 0 0 0 0 0 0 0 0 0 0 0 0 0 0 0 0 0
$$ 0 0 0 0 0 0 0 0 0 0 0 0 0 0 0 0 0 0 0 0 0 0 0 0 0 0 0 0 0 0 0 0 0 0 0 0
$$ 0 0 0 0 0 0 0 0 0 0 0 0 0 0 0 0 0 0 0 0 0 0 0 0 0 0 0 0 0 0 0 0 0 0 0 0
$$ 0 0 0 0 0 0 0 0 0 0 0 0 0 0 0 0 0 0 0 0 0 0 0 0 0 0 0 0 0 0 0 0 0 0 0 0
$$ 0 0 0 0 0 0
$$ ##$LEVSIGN= 1
$$ ##$MAXLEV= 20
$$ ##$METHOD= 0
$$ ##$NEGBASE= -19219.37
$$ ##$NEGINCR= 1.8
$$ ##$POSBASE= 19219.37
$$ ##$POSINCR= 1.8
$$ ##END=
$$ 
##$PARAMETERFILE=	(format.temp, ASCII, C:/Users/peter/Documents/Ambident%20reactivity%20of%20diazine%20oxides%20(e.g.%20PyzNO)/NMR%20data%20files/Compound%2014%20in%20CH2Cl2%20-%20contains%201H-15N%20HMBC/1H-15N%20HMBC/format.temp, 0)
$$ EDIT_PAR COMMAND FILE
$$ 
$$ DI_MODE         LONG
$$ ED_ENTRY        ACQU
$$ ORDER           FILE
$$ 
$$ 
$$ HEADER		"F2 - Acquisition Parameters"
$$ T_NAME		Date_
$$ 		TYPE	R64
$$ 		CLASS	ACQU
$$ 		SUBRANGE 0.0 50000000
$$ 		REL	"Date_=itodate(DATE)"
$$ 		INV_REL	"DATE=datetoi(Date_,DATE)"
$$ 		FORMAT	"%14.0f"
$$ 		TEXT	" "
$$ END
$$ T_NAME		Time
$$ 		TYPE	R32
$$ 		CLASS	ACQU
$$ 		SUBRANGE 0.0 1000000
$$ 		REL	"Time=itotime(DATE)"
$$ 		INV_REL	"DATE=timetoi(Time,DATE)"
$$ 		FORMAT	"%14.2f h"
$$ 		TEXT	" "
$$ END
$$ NAME		INSTRUM
$$ 		TEXT	" "
$$ END
$$ NAME		PROBHD
$$ 		FORMAT	"%14.14s"
$$ 		TEXT	" "
$$ END
$$ NAME		PULPROG
$$ 		TEXT	" "
$$ END
$$ NAME		TD
$$ 		TEXT	" "
$$ END
$$ NAME		SOLVENT
$$ 		TEXT	" "
$$ END
$$ NAME		NS
$$ 		TEXT	" "
$$ END
$$ NAME		DS
$$ 		TEXT	" "
$$ END
$$ T_NAME		SWH
$$ 		TYPE	R32
$$ 		CLASS	ACQU
$$ 		SUBRANGE 0.0 1e8
$$ 		REL	"SWH=SW*SFO1"
$$ 		INV_REL "SW=SWH/SFO1"
$$ 		UNIT	"Hz"
$$ 		FORMAT	"%14.3f Hz"
$$ 		TEXT	" "
$$ END
$$ T_NAME          FIDRES
$$                 TYPE    R32
$$                 CLASS   ACQU
$$                 SUBRANGE 0.0 100000
$$                 REL     "FIDRES=2*SW*SFO1/TD"
$$                 INV_REL "TD = nextpow(2*SW*SFO1/FIDRES)"
$$ 		UNIT	"Hz"
$$ 		FORMAT	"%14.6f Hz"
$$ 		TEXT	" "
$$ END
$$ T_NAME          AQ
$$ 		TYPE	R32
$$ 		CLASS	ACQU
$$ 		SUBRANGE 0.0 1000
$$ 		REL	"AQ=aqcalc(SW,SFO1,TD,DIGTYP)"
$$ 		INV_REL	"TD=tdcalc(SW,SFO1,1.0e6*AQ,DIGTYP)"
$$ 		UNIT	"sec"
$$ 		FORMAT	"%14.7f sec"
$$ 		TEXT	" "
$$ END
$$ NAME		RG
$$ 		TEXT	" "
$$ END
$$ T_NAME          DW
$$ 		TYPE	R32
$$ 		CLASS	ACQU
$$ 		SUBRANGE 0.0 1000000
$$ 		REL	"DW=1/(2*SW*SFO1)"
$$ 		INV_REL	"SW=1000000/(2*(0.005+DW)*SFO1)"
$$ 		UNIT	"usec"
$$ 		FORMAT	"%14.3lf usec"
$$ 		TEXT	" "
$$ END
$$ NAME		DE
$$ 		FORMAT	"%14.2f usec"
$$ 		TEXT	" "
$$ END
$$ NAME		TE
$$ 		FORMAT	"%14.1f K"
$$ 		TEXT	" "
$$ END
$$ T_NAME		CNST13
$$ 		TYPE	R32
$$ 		CLASS	ACQU
$$ 		SUBRANGE -1e38 1e38
$$ 		REL	"CNST13=CNST[13]"
$$ 		INV_REL	"CNST[13]=CNST13"
$$ 		FORMAT	"%14.7f"
$$ 		TEXT	" "
$$ END
$$ T_NAME		D0
$$ 		TYPE	R32
$$ 		CLASS	ACQU
$$ 		SUBRANGE 0.0 1e38
$$ 		REL	"D0=D[0]"
$$ 		INV_REL	"D[0]=D0"
$$ 		UNIT	"sec"
$$ 		FORMAT	"%14.8f sec"
$$ 		TEXT	" "
$$ END
$$ T_NAME		D1
$$ 		TYPE	R32
$$ 		CLASS	ACQU
$$ 		SUBRANGE 0.0 1e38
$$ 		REL	"D1=D[1]"
$$ 		INV_REL	"D[1]=D1"
$$ 		UNIT	"sec"
$$ 		FORMAT	"%14.8f sec"
$$ 		TEXT	" "
$$ END
$$ T_NAME		D6
$$ 		TYPE	R32
$$ 		CLASS	ACQU
$$ 		SUBRANGE 0.0 1e38
$$ 		REL	"D6=D[6]"
$$ 		INV_REL	"D[6]=D6"
$$ 		UNIT	"sec"
$$ 		FORMAT	"%14.8f sec"
$$ 		TEXT	" "
$$ END
$$ T_NAME		D16
$$ 		TYPE	R32
$$ 		CLASS	ACQU
$$ 		SUBRANGE 0.0 1e38
$$ 		REL	"D16=D[16]"
$$ 		INV_REL	"D[16]=D16"
$$ 		UNIT	"sec"
$$ 		FORMAT	"%14.8f sec"
$$ 		TEXT	" "
$$ END
$$ T_NAME		IN0
$$ 		TYPE	R32
$$ 		CLASS	ACQU
$$ 		SUBRANGE 0.0 1e38
$$ 		REL	"IN0=IN[0]"
$$ 		INV_REL	"IN[0]=IN0"
$$ 		UNIT	"sec"
$$ 		FORMAT	"%14.8f sec"
$$ 		TEXT	" "
$$ END
$$ NAME		TDav
$$ 		TEXT	" "
$$ END
$$ NAME		SFO1
$$ 		FORMAT	"%14.7f MHz"
$$ 		TEXT	" "
$$ END
$$ NAME		NUC1
$$ 		NONEDIT
$$ 		TEXT	" "
$$ END
$$ T_NAME		P1
$$ 		TYPE	R32
$$ 		CLASS	ACQU
$$ 		SUBRANGE 0.0 1.0e10
$$ 		REL	"P1=P[1]"
$$ 		INV_REL	"P[1]=P1"
$$ 		UNIT	"usec"
$$ 		FORMAT	"%14.2f usec"
$$ 		TEXT	" "
$$ END
$$ T_NAME		P2
$$ 		TYPE	R32
$$ 		CLASS	ACQU
$$ 		SUBRANGE 0.0 1.0e10
$$ 		REL	"P2=P[2]"
$$ 		INV_REL	"P[2]=P2"
$$ 		UNIT	"usec"
$$ 		FORMAT	"%14.2f usec"
$$ 		TEXT	" "
$$ END
$$ T_NAME		PLW1
$$ 		TYPE	R32
$$ 		CLASS	ACQU
$$ 		REL	"PLW1=PLW[1]"
$$ 		INV_REL	"PLW[1]=PLW1"
$$ 		UNIT	"W"
$$ 		FORMAT	"%14.8f W"
$$ 		TEXT	"power PLW1 "
$$ END
$$ NAME		SFO2
$$ 		FORMAT	"%14.7f MHz"
$$ 		TEXT	" "
$$ END
$$ NAME		NUC2
$$ 		NONEDIT
$$ 		TEXT	" "
$$ END
$$ T_NAME		P3
$$ 		TYPE	R32
$$ 		CLASS	ACQU
$$ 		SUBRANGE 0.0 1.0e10
$$ 		REL	"P3=P[3]"
$$ 		INV_REL	"P[3]=P3"
$$ 		UNIT	"usec"
$$ 		FORMAT	"%14.2f usec"
$$ 		TEXT	" "
$$ END
$$ T_NAME		PLW2
$$ 		TYPE	R32
$$ 		CLASS	ACQU
$$ 		REL	"PLW2=PLW[2]"
$$ 		INV_REL	"PLW[2]=PLW2"
$$ 		UNIT	"W"
$$ 		FORMAT	"%14.8f W"
$$ 		TEXT	"power PLW2 "
$$ END
$$ NAME		GPNAM[1]
$$ 		TEXT	" "
$$ END
$$ T_NAME		GPZ1
$$ 		TYPE	R32
$$ 		CLASS	ACQU
$$ 		SUBRANGE -100.0 100.0
$$ 		REL	"GPZ1=GPZ[1]"
$$ 		INV_REL	"GPZ[1]=GPZ1"
$$ 		UNIT	"%"
$$ 		FORMAT	"%14.2f %"
$$ 		TEXT	" "
$$ END
$$ NAME		GPNAM[2]
$$ 		TEXT	" "
$$ END
$$ T_NAME		GPZ2
$$ 		TYPE	R32
$$ 		CLASS	ACQU
$$ 		SUBRANGE -100.0 100.0
$$ 		REL	"GPZ2=GPZ[2]"
$$ 		INV_REL	"GPZ[2]=GPZ2"
$$ 		UNIT	"%"
$$ 		FORMAT	"%14.2f %"
$$ 		TEXT	" "
$$ END
$$ NAME		GPNAM[3]
$$ 		TEXT	" "
$$ END
$$ T_NAME		GPZ3
$$ 		TYPE	R32
$$ 		CLASS	ACQU
$$ 		SUBRANGE -100.0 100.0
$$ 		REL	"GPZ3=GPZ[3]"
$$ 		INV_REL	"GPZ[3]=GPZ3"
$$ 		UNIT	"%"
$$ 		FORMAT	"%14.2f %"
$$ 		TEXT	" "
$$ END
$$ T_NAME		P16
$$ 		TYPE	R32
$$ 		CLASS	ACQU
$$ 		SUBRANGE 0.0 1.0e10
$$ 		REL	"P16=P[16]"
$$ 		INV_REL	"P[16]=P16"
$$ 		UNIT	"usec"
$$ 		FORMAT	"%14.2f usec"
$$ 		TEXT	" "
$$ END
$$ 
##$PARAMETERFILE=	(parm.txt, ASCII, C:/Users/peter/Documents/Ambident%20reactivity%20of%20diazine%20oxides%20(e.g.%20PyzNO)/NMR%20data%20files/Compound%2014%20in%20CH2Cl2%20-%20contains%201H-15N%20HMBC/1H-15N%20HMBC/pdata/1/parm.txt, 0)
$$ 
$$ Current Data Parameters
$$ NAME           6A152537              
$$ EXPNO                11              
$$ PROCNO                1              
$$ 
$$ F2 - Acquisition Parameters
$$ Date_          20180824              
$$ Time              12.56 h            
$$ INSTRUM        aviii600              
$$ PROBHD   Z150357_0005 (              
$$ PULPROG      hmbcgpndqf              
$$ TD                 4096              
$$ SOLVENT            None              
$$ NS                    4              
$$ DS                   16              
$$ SWH            7812.500 Hz           
$$ FIDRES         3.814697 Hz           
$$ AQ            0.2621440 sec          
$$ RG                 2050              
$$ DW               64.000 usec         
$$ DE                55.00 usec         
$$ TE                318.0 K            
$$ CNST13        8.0000000              
$$ D0           0.00000300 sec          
$$ D1           1.50000000 sec          
$$ D6           0.06250000 sec          
$$ D16          0.00020000 sec          
$$ IN0          0.00002010 sec          
$$ TDav                  1              
$$ SFO1        600.0737804 MHz          
$$ NUC1                 1H              
$$ P1                11.30 usec         
$$ P2                22.60 usec         
$$ PLW1        14.60000038 W            
$$ SFO2         60.8167242 MHz          
$$ NUC2                15N              
$$ P3                14.70 usec         
$$ PLW2       108.50000000 W            
$$ GPNAM[1]     SMSQ10.100              
$$ GPZ1              70.00 %            
$$ GPNAM[2]     SMSQ10.100              
$$ GPZ2              30.00 %            
$$ GPNAM[3]     SMSQ10.100              
$$ GPZ3              50.10 %            
$$ P16             1000.00 usec         
$$ 
$$ F1 - Acquisition parameters
$$ TD                  256              
$$ SFO1           60.81672 MHz          
$$ FIDRES       194.340790 Hz           
$$ SW              409.026 ppm          
$$ FnMODE               QF              
$$ 
$$ F2 - Processing parameters
$$ SI                 2048              
$$ SF          600.0700000 MHz          
$$ WDW               QSINE              
$$ SSB      0              
$$ LB       0 Hz           
$$ GB       0              
$$ PC                 1.40              
$$ 
$$ F1 - Processing parameters
$$ SI                 1024              
$$ MC2                  QF              
$$ SF           60.8045650 MHz          
$$ WDW               QSINE              
$$ SSB      0              
$$ LB       0 Hz           
$$ GB       0              
$$ 
##$PARAMETERFILE=	(proc2s, ASCII, C:/Users/peter/Documents/Ambident%20reactivity%20of%20diazine%20oxides%20(e.g.%20PyzNO)/NMR%20data%20files/Compound%2014%20in%20CH2Cl2%20-%20contains%201H-15N%20HMBC/1H-15N%20HMBC/pdata/1/proc2s, 0)
$$ ##TITLE= Parameter file, TopSpin 3.5 pl 7
$$ ##JCAMPDX= 5.0
$$ ##DATATYPE= Parameter Values
$$ ##NPOINTS= 3	$$ modification sequence number
$$ ##ORIGIN= Bruker BioSpin GmbH
$$ ##OWNER= AVIII600NMR
$$ $$ 2018-08-24 13:28:04.498 +0100  AVIII600NMR@AVIII600NMR-PC
$$ $$ C:/Bruker/TopSpin3.5pl7/data/PB/nmr/6A152537/11/pdata/1/proc2s
$$ $$ process C:\Bruker\TopSpin3.5pl7\prog\mod\proc2d.exe
$$ ##$ABSF1= 404.5252
$$ ##$ABSF2= -4.582594
$$ ##$ABSG= 5
$$ ##$ABSL= 0
$$ ##$ALPHA= 0
$$ ##$AQORDER= 0
$$ ##$ASSFAC= 0
$$ ##$ASSFACI= 0
$$ ##$ASSFACX= 0
$$ ##$ASSWID= 0
$$ ##$AUNMP= <>
$$ ##$AXLEFT= 0
$$ ##$AXNAME= <F1>
$$ ##$AXNUC= <15N>
$$ ##$AXRIGHT= 0
$$ ##$AXTYPE= 0
$$ ##$AXUNIT= <>
$$ ##$AZFE= 0.1
$$ ##$AZFW= 0.5
$$ ##$BCFW= 0
$$ ##$BC_mod= 0
$$ ##$BYTORDP= 0
$$ ##$COROFFS= 0
$$ ##$CY= -3
$$ ##$DATMOD= 1
$$ ##$DC= 0
$$ ##$DFILT= <>
$$ ##$DTYPP= 0
$$ ##$ERETIC= no
$$ ##$F1P= 404.821685791016
$$ ##$F2P= -4.88034942238687
$$ ##$FCOR= 0.5
$$ ##$FTSIZE= 1024
$$ ##$FT_mod= 6
$$ ##$GAMMA= 0
$$ ##$GB= 0
$$ ##$INTBC= 1
$$ ##$INTSCL= 1
$$ ##$ISEN= 128
$$ ##$LB= 0
$$ ##$LEV0= 0
$$ ##$LPBIN= 512
$$ ##$MAXI= 10000
$$ ##$MC2= 0
$$ ##$MEAN= 0
$$ ##$ME_mod= 2
$$ ##$MI= 1
$$ ##$MddCEXP= no
$$ ##$MddCT_SP= no
$$ ##$MddF180= no
$$ ##$MddLAMBDA= 0
$$ ##$MddMEMORY= 0
$$ ##$MddMERGE= 0
$$ ##$MddNCOMP= 0
$$ ##$MddNITER= 0
$$ ##$MddNOISE= 0
$$ ##$MddPHASE= 0
$$ ##$MddSEED= 0
$$ ##$MddSRSIZE= 0
$$ ##$Mdd_CsALG= 0
$$ ##$Mdd_CsLAMBDA= 0
$$ ##$Mdd_CsNITER= 0
$$ ##$Mdd_CsNORM= 0
$$ ##$Mdd_CsVE= yes
$$ ##$Mdd_CsZF= 0
$$ ##$Mdd_LrLAMBDA= 0
$$ ##$Mdd_LrNITER= 0
$$ ##$Mdd_LrRANK= 0
$$ ##$Mdd_LrZF= 0
$$ ##$Mdd_mod= 0
$$ ##$NCOEF= 32
$$ ##$NC_proc= -5
$$ ##$NLEV= 6
$$ ##$NOISF1= 0
$$ ##$NOISF2= 0
$$ ##$NSP= 0
$$ ##$NTH_PI= 0
$$ ##$NZP= 0
$$ ##$OFFSET= 404.5252
$$ ##$PC= 4
$$ ##$PHC0= 0
$$ ##$PHC1= 0
$$ ##$PH_mod= 2
$$ ##$PKNL= no
$$ ##$PPARMOD= 1
$$ ##$PPDIAG= 0
$$ ##$PPIPTYP= 0
$$ ##$PPMPNUM= 2147483647
$$ ##$PPRESOL= 1
$$ ##$PSCAL= 1
$$ ##$PSIGN= 0
$$ ##$PYNMP= <proc.py>
$$ ##$RDF1= 0
$$ ##$RDF2= 0
$$ ##$RDFWHM= 0
$$ ##$RDINT= 0
$$ ##$RDPOS= 0
$$ ##$REVERSE= no
$$ ##$SF= 60.804565
$$ ##$SI= 1024
$$ ##$SIGF1= 404.5252
$$ ##$SIGF2= -4.582594
$$ ##$SINO= 16
$$ ##$SIOLD= 1024
$$ ##$SPECTYP= <>
$$ ##$SREF_mod= 1
$$ ##$SREGLST= <1H.DMSO>
$$ ##$SSB= 0
$$ ##$STSI= 1024
$$ ##$STSR= 0
$$ ##$SW_p= 24875.6218905473
$$ ##$SYMM= 0
$$ ##$S_DEV= 123004
$$ ##$TDeff= 512
$$ ##$TDoff= 0
$$ ##$TI= <>
$$ ##$TILT= no
$$ ##$TM1= 0
$$ ##$TM2= 0
$$ ##$TOPLEV= 0
$$ ##$USERP1= <user>
$$ ##$USERP2= <user>
$$ ##$USERP3= <user>
$$ ##$USERP4= <user>
$$ ##$USERP5= <user>
$$ ##$WDW= 4
$$ ##$XDIM= 1024
$$ ##$YMAX_p= 54322567
$$ ##$YMIN_p= 0
$$ ##END=
$$ 
##$PARAMETERFILE=	(procs, ASCII, C:/Users/peter/Documents/Ambident%20reactivity%20of%20diazine%20oxides%20(e.g.%20PyzNO)/NMR%20data%20files/Compound%2014%20in%20CH2Cl2%20-%20contains%201H-15N%20HMBC/1H-15N%20HMBC/pdata/1/procs, 0)
$$ ##TITLE= Parameter file, TopSpin 3.5 pl 7
$$ ##JCAMPDX= 5.0
$$ ##DATATYPE= Parameter Values
$$ ##NPOINTS= 7	$$ modification sequence number
$$ ##ORIGIN= Bruker BioSpin GmbH
$$ ##OWNER= AVIII600NMR
$$ $$ 2018-08-24 13:28:04.545 +0100  AVIII600NMR@AVIII600NMR-PC
$$ $$ C:/Bruker/TopSpin3.5pl7/data/PB/nmr/6A152537/11/pdata/1/procs
$$ $$ process C:\Bruker\TopSpin3.5pl7\prog\mod\proc2d.exe
$$ ##$ABSF1= 12.80962
$$ ##$ABSF2= -0.2096945
$$ ##$ABSG= 5
$$ ##$ABSL= 0
$$ ##$ALPHA= 0
$$ ##$AQORDER= 0
$$ ##$ASSFAC= 0
$$ ##$ASSFACI= 0
$$ ##$ASSFACX= 0
$$ ##$ASSWID= 0
$$ ##$AUNMP= <proc_2dpl>
$$ ##$AXLEFT= 0
$$ ##$AXNAME= <F2>
$$ ##$AXNUC= <1H>
$$ ##$AXRIGHT= 0
$$ ##$AXTYPE= 0
$$ ##$AXUNIT= <>
$$ ##$AZFE= 0.1
$$ ##$AZFW= 0.5
$$ ##$BCFW= 0
$$ ##$BC_mod= 0
$$ ##$BYTORDP= 0
$$ ##$COROFFS= 0
$$ ##$CY= -3
$$ ##$DATMOD= 1
$$ ##$DC= 0
$$ ##$DFILT= <>
$$ ##$DTYPP= 0
$$ ##$ERETIC= no
$$ ##$F1P= 12.8082599639893
$$ ##$F2P= -0.20834297338942
$$ ##$FCOR= 0.5
$$ ##$FTSIZE= 2048
$$ ##$FT_mod= 6
$$ ##$GAMMA= 0
$$ ##$GB= 0
$$ ##$INTBC= 1
$$ ##$INTSCL= 1
$$ ##$ISEN= 128
$$ ##$LB= 0
$$ ##$LEV0= 5
$$ ##$LPBIN= 0
$$ ##$MAXI= 10000
$$ ##$MC2= 0
$$ ##$MEAN= 0
$$ ##$ME_mod= 0
$$ ##$MI= 0
$$ ##$MddCEXP= no
$$ ##$MddCT_SP= no
$$ ##$MddF180= no
$$ ##$MddLAMBDA= 0
$$ ##$MddMEMORY= 0
$$ ##$MddMERGE= 0
$$ ##$MddNCOMP= 0
$$ ##$MddNITER= 0
$$ ##$MddNOISE= 0
$$ ##$MddPHASE= 0
$$ ##$MddSEED= 0
$$ ##$MddSRSIZE= 0
$$ ##$Mdd_CsALG= 0
$$ ##$Mdd_CsLAMBDA= 0
$$ ##$Mdd_CsNITER= 0
$$ ##$Mdd_CsNORM= 0
$$ ##$Mdd_CsVE= yes
$$ ##$Mdd_CsZF= 0
$$ ##$Mdd_LrLAMBDA= 0
$$ ##$Mdd_LrNITER= 0
$$ ##$Mdd_LrRANK= 0
$$ ##$Mdd_LrZF= 0
$$ ##$Mdd_mod= 0
$$ ##$NCOEF= 0
$$ ##$NC_proc= -5
$$ ##$NLEV= 20
$$ ##$NOISF1= 0
$$ ##$NOISF2= 0
$$ ##$NSP= 0
$$ ##$NTH_PI= 0
$$ ##$NZP= 0
$$ ##$OFFSET= 12.80962
$$ ##$PC= 1.4
$$ ##$PHC0= 0
$$ ##$PHC1= 0
$$ ##$PH_mod= 0
$$ ##$PKNL= yes
$$ ##$PPARMOD= 1
$$ ##$PPDIAG= 0
$$ ##$PPIPTYP= 0
$$ ##$PPMPNUM= 2147483647
$$ ##$PPRESOL= 1
$$ ##$PSCAL= 0
$$ ##$PSIGN= 0
$$ ##$PYNMP= <proc.py>
$$ ##$RDF1= 0
$$ ##$RDF2= 0
$$ ##$RDFWHM= 0
$$ ##$RDINT= 0
$$ ##$RDPOS= 0
$$ ##$REVERSE= no
$$ ##$SF= 600.07
$$ ##$SI= 2048
$$ ##$SIGF1= 12.80962
$$ ##$SIGF2= -0.2096945
$$ ##$SINO= 16
$$ ##$SIOLD= 2048
$$ ##$SPECTYP= <>
$$ ##$SREF_mod= 1
$$ ##$SREGLST= <1H.C6D6>
$$ ##$SSB= 0
$$ ##$STSI= 2048
$$ ##$STSR= 0
$$ ##$SW_p= 7812.49999999737
$$ ##$SYMM= 0
$$ ##$S_DEV= 123004
$$ ##$TDeff= 4096
$$ ##$TDoff= 0
$$ ##$TI= <>
$$ ##$TILT= no
$$ ##$TM1= 0
$$ ##$TM2= 0
$$ ##$TOPLEV= 100
$$ ##$USERP1= <user>
$$ ##$USERP2= <user>
$$ ##$USERP3= <user>
$$ ##$USERP4= <user>
$$ ##$USERP5= <user>
$$ ##$WDW= 4
$$ ##$XDIM= 2048
$$ ##$YMAX_p= 54322567
$$ ##$YMIN_p= 0
$$ ##END=
$$ 
##$PARAMETERFILE=	(pulseprogram, ASCII, C:/Users/peter/Documents/Ambident%20reactivity%20of%20diazine%20oxides%20(e.g.%20PyzNO)/NMR%20data%20files/Compound%2014%20in%20CH2Cl2%20-%20contains%201H-15N%20HMBC/1H-15N%20HMBC/pulseprogram, 0)
$$ # 1 "C:/Bruker/TopSpin3.5pl7/exp/stan/nmr/lists/pp/hmbcgpndqf"
$$ ;hmbcgpndqf
$$ ;avance-version (12/01/11)
$$ ;HMBC
$$ ;2D H-1/X correlation via heteronuclear zero and double quantum
$$ ;   coherence
$$ ;optimized on long range couplings
$$ ;no decoupling during acquisition
$$ ;using gradient pulses for selection
$$ ;
$$ ;$CLASS=HighRes
$$ ;$DIM=2D
$$ ;$TYPE=
$$ ;$SUBTYPE=
$$ ;$COMMENT=
$$ 
$$ 
$$ # 1 "C:/Bruker/TopSpin3.5pl7/exp/stan/nmr/lists/pp/Avance.incl" 1
$$ ;Avance3.incl
$$ ;   for AV III
$$ ;
$$ ;avance-version (13/06/17)
$$ ;
$$ ;$CLASS=HighRes Incl
$$ ;$COMMENT=
$$ # 169 "C:/Bruker/TopSpin3.5pl7/exp/stan/nmr/lists/pp/Avance.incl"
$$ ;$Id: Avance3.incl,v 1.10.2.2 2013/08/30 09:43:33 ber Exp $
$$ # 17 "C:/Bruker/TopSpin3.5pl7/exp/stan/nmr/lists/pp/hmbcgpndqf" 2
$$ 
$$ # 1 "C:/Bruker/TopSpin3.5pl7/exp/stan/nmr/lists/pp/Grad.incl" 1
$$ ;Grad2.incl  -  include file for Gradient Spectroscopy
$$ ;   for TCU3
$$ ;
$$ ;avance-version (07/01/17)
$$ ;
$$ ;$CLASS=HighRes Incl
$$ ;$COMMENT=
$$ 
$$ # 27 "C:/Bruker/TopSpin3.5pl7/exp/stan/nmr/lists/pp/Grad.incl"
$$ define list<gradient> EA=<EA>
$$ 
$$ 
$$ # 31 "C:/Bruker/TopSpin3.5pl7/exp/stan/nmr/lists/pp/Grad.incl"
$$ ;$Id: Grad2.incl,v 1.14 2012/01/31 17:49:21 ber Exp $
$$ # 18 "C:/Bruker/TopSpin3.5pl7/exp/stan/nmr/lists/pp/hmbcgpndqf" 2
$$ 
$$   
$$ 
$$ "p2=p1*2"
$$ "d6=1s/(cnst13*2)"
$$ # 25 "C:/Bruker/TopSpin3.5pl7/exp/stan/nmr/lists/pp/hmbcgpndqf"
$$ "d0=3u"
$$ 
$$ "in0=inf1/2"
$$ 
$$ # 1 "mc_line 30 file C:/Bruker/TopSpin3.5pl7/exp/stan/nmr/lists/pp/hmbcgpndqf exp. def. part of mc cmd. before ze"
$$ ; dimension 2D; AQ_mode  (F1) QF
$$ define delay MCWRK
$$ define delay MCREST
$$ define delay d0orig
$$ "d0orig=d0"
$$ define loopcounter t1loop
$$ "t1loop=0"
$$ define loopcounter ph1loop
$$ "ph1loop=0"
$$ define loopcounter ST1CNT
$$ "ST1CNT = td1 / 1"
$$ "MCREST = d1 - d1"
$$ "MCWRK = 0.500000*d1"
$$ 
$$     dccorr
$$ # 30 "C:/Bruker/TopSpin3.5pl7/exp/stan/nmr/lists/pp/hmbcgpndqf"
$$ # 30 "C:/Bruker/TopSpin3.5pl7/exp/stan/nmr/lists/pp/hmbcgpndqf"
$$ 1 ze 
$$ # 1 "mc_line 30 file C:/Bruker/TopSpin3.5pl7/exp/stan/nmr/lists/pp/hmbcgpndqf exp. def. of mc cmd. after ze"
$$ LBLAV, MCWRK
$$       "d0=d0orig + t1loop * in0 "
$$ # 31 "C:/Bruker/TopSpin3.5pl7/exp/stan/nmr/lists/pp/hmbcgpndqf"
$$ # 1 "mc_line 31 file C:/Bruker/TopSpin3.5pl7/exp/stan/nmr/lists/pp/hmbcgpndqf exp. start label for mc cmd."
$$ 2 MCWRK 
$$ LBLST1, MCWRK
$$   MCREST
$$ # 32 "C:/Bruker/TopSpin3.5pl7/exp/stan/nmr/lists/pp/hmbcgpndqf"
$$ 3 p1 ph1
$$   d6
$$   p3:f2 ph3
$$   d0
$$   50u setnmr3|0 setnmr0|34|32|33 ctrlgrad 0
$$   p16:gp1
$$   d16
$$   p2 ph2
$$   50u
$$   p16:gp2
$$   d16
$$   d0
$$   p3:f2 ph4
$$   4u
$$   p16:gp3
$$   d16
$$   4u setnmr3^0 setnmr0^34^32^33 ctrlgrad 7
$$   go=2 ph31
$$ # 1 "mc_line 50 file C:/Bruker/TopSpin3.5pl7/exp/stan/nmr/lists/pp/hmbcgpndqf exp. mc cmd. in line"
$$   MCWRK  wr #0 if #0 zd 
$$ 
$$   "t1loop+=1"
$$       "d0=d0orig + t1loop * in0 "
$$   lo to LBLST1 times ST1CNT
$$   MCWRK 
$$   "t1loop=0"
$$   MCWRK rf #0
$$   lo to LBLAV times tdav
$$ # 51 "C:/Bruker/TopSpin3.5pl7/exp/stan/nmr/lists/pp/hmbcgpndqf"
$$ exit 
$$   
$$ 
$$ ph1=0 
$$ ph2=0 0 2 2
$$ ph3=0 2
$$ ph4=0 0 0 0 2 2 2 2
$$ ph31=0 2 0 2 2 0 2 0
$$ 
$$ # 61 "C:/Bruker/TopSpin3.5pl7/exp/stan/nmr/lists/pp/hmbcgpndqf"
$$ ;pl1 : f1 channel - power level for pulse (default)
$$ ;pl2 : f2 channel - power level for pulse (default)
$$ ;p1 : f1 channel -  90 degree high power pulse
$$ ;p2 : f1 channel - 180 degree high power pulse
$$ ;p3 : f2 channel -  90 degree high power pulse
$$ ;p16: homospoil/gradient pulse
$$ ;d0 : incremented delay (2D)                  [3 usec]
$$ ;d1 : relaxation delay; 1-5 * T1
$$ ;d6 : delay for evolution of long range couplings
$$ ;d16: delay for homospoil/gradient recovery
$$ ;cnst13: = J(XH) long range
$$ ;inf1: 1/SW(X) = 2 * DW(X)
$$ ;in0: 1/(2 * SW(X)) = DW(X)
$$ ;nd0: 2
$$ ;ns: 2 * n
$$ ;ds: 16
$$ ;td1: number of experiments
$$ ;FnMODE: QF
$$ 
$$ ;use gradient ratio:	gp 1 : gp 2 : gp 3
$$ ;			  50 :   30 : 40.1   for C-13
$$ ;			  70 :   30 : 50.1   for N-15
$$ 
$$ ;for z-only gradients:
$$ ;gpz1: 50% for C-13, 70% for N-15
$$ ;gpz2: 30%
$$ ;gpz3: 40.1% for C-13, 50.1% for N-15
$$ # 89 "C:/Bruker/TopSpin3.5pl7/exp/stan/nmr/lists/pp/hmbcgpndqf"
$$ ;use gradient files:   
$$ ;gpnam1: SMSQ10.100
$$ ;gpnam2: SMSQ10.100
$$ ;gpnam3: SMSQ10.100
$$ 
$$ 
$$ # 96 "C:/Bruker/TopSpin3.5pl7/exp/stan/nmr/lists/pp/hmbcgpndqf"
$$ ;$Id: hmbcgpndqf,v 1.6 2012/01/31 17:49:23 ber Exp $
$$ 
##$PARAMETERFILE=	(title, ASCII, C:/Users/peter/Documents/Ambident%20reactivity%20of%20diazine%20oxides%20(e.g.%20PyzNO)/NMR%20data%20files/Compound%2014%20in%20CH2Cl2%20-%20contains%201H-15N%20HMBC/1H-15N%20HMBC/pdata/1/title, 0)
$$ Analyst LB
$$ Instrument Name GH003107
$$ Kevin Sheehy
$$ PB-233
$$ Cryoprobe BB-H&F, 300K
$$ 
##$PARAMETERFILE=	(uxnmr.par, ASCII, C:/Users/peter/Documents/Ambident%20reactivity%20of%20diazine%20oxides%20(e.g.%20PyzNO)/NMR%20data%20files/Compound%2014%20in%20CH2Cl2%20-%20contains%201H-15N%20HMBC/1H-15N%20HMBC/uxnmr.par, 0)
$$ ##TITLE= Parameter file, TopSpin 3.5 pl 7
$$ ##JCAMPDX= 5.0
$$ ##DATATYPE= Parameter Values
$$ ##NPOINTS= 147	$$ modification sequence number
$$ ##ORIGIN= Bruker BioSpin GmbH
$$ ##OWNER= nmrsu
$$ $$ 2017-10-03 16:37:12.575 +0100  NMRSU@AVIII600NMR-PC
$$ $$ C:/Bruker/TopSpin3.5pl7/conf/instr/aviii600/uxnmr.par
$$ $$ process C:\Bruker\TopSpin3.5pl7\prog\mod\cfserverav3.exe
$$ ##$ACB= 0
$$ ##$ACBTAT= (0..23)
$$ 0 72 88 50 88 0 0 0 0 0 0 0 0 0 0 0 0 0 0 0 0 0 0 0
$$ ##$ACBTBA= (0..23)
$$ 0 0 0 0 0 0 0 0 0 0 0 0 0 0 0 0 0 0 0 0 0 0 0 0
$$ ##$ACBTBLK= (0..23)
$$ 0 34 33 0 35 0 0 0 0 0 0 0 0 0 0 0 0 0 0 0 0 0 0 0
$$ ##$ACBTCTL= (0..23)
$$ 0 6 6 6 6 0 0 0 0 0 0 0 0 0 0 0 0 0 0 0 0 0 0 0
$$ ##$ACBTDI= (0..23)
$$ 0 -1779670019 -1779670019 -1779670019 -1779670020 0 0 0 0 0 0 0 0 0 0 0
$$ 0 0 0 0 0 0 0 0
$$ ##$ACBTDM= (0..23)
$$ 0 25 10 10 10 0 0 0 0 0 0 0 0 0 0 0 0 0 0 0 0 0 0 0
$$ ##$ACBTFHI= (0..23)
$$ 0 600 365 92 365 0 0 0 0 0 0 0 0 0 0 0 0 0 0 0 0 0 0 0
$$ ##$ACBTFL= (0..23)
$$ 0 248 248 88 248 0 0 0 0 0 0 0 0 0 0 0 0 0 0 0 0 0 0 0
$$ ##$ACBTFLO= (0..23)
$$ 0 180 6 30 6 0 0 0 0 0 0 0 0 0 0 0 0 0 0 0 0 0 0 0
$$ ##$ACBTINP= (0..23)
$$ 0 2 1 16 3 0 0 0 0 0 0 0 0 0 0 0 0 0 0 0 0 0 0 0
$$ ##$ACBTOUT= (0..23)
$$ 0 1 2 3 1 0 0 0 0 0 0 0 0 0 0 0 0 0 0 0 0 0 0 0
$$ ##$ACBTPO= (0..23)
$$ 0 100000 300000 150000 300000 0 0 0 0 0 0 0 0 0 0 0 0 0 0 0 0 0 0 0
$$ ##$ACBTPW= (0..23)
$$ 0 100 100 5 100 0 0 0 0 0 0 0 0 0 0 0 0 0 0 0 0 0 0 0
$$ ##$ACBTSB= (0..23)
$$ 0 0 0 0 0 0 0 0 0 0 0 0 0 0 0 0 0 0 0 0 0 0 0 0
$$ ##$ACBTSDT= (0..23)
$$ 0 2 2 2 2 0 0 0 0 0 0 0 0 0 0 0 0 0 0 0 0 0 0 0
$$ ##$ACBTY= <no>
$$ ##$AMPDFLT= no
$$ ##$AQSBDCH= (0..95)
$$ 0 0 0 0 0 0 0 0 255 255 255 255 255 255 255 255 255 255 255 255 255 255
$$ 255 255 255 255 255 255 255 255 255 255 255 255 255 255 255 255 255 255
$$ 255 255 255 255 255 255 255 255 255 255 255 255 255 255 255 255 255 255
$$ 255 255 255 255 255 255 255 255 255 255 255 255 255 255 255 255 255 255
$$ 255 255 255 255 255 255 255 255 255 255 255 255 255 255 255 255 255 255
$$ 255 255
$$ ##$AQSBDHW= (0..95)
$$ 4 1 8 8 8 0 0 0 255 255 255 255 255 255 255 255 255 255 255 255 255 255
$$ 255 255 255 255 255 255 255 255 255 255 255 255 255 255 255 255 255 255
$$ 255 255 255 255 255 255 255 255 255 255 255 255 255 255 255 255 255 255
$$ 255 255 255 255 255 255 255 255 255 255 255 255 255 255 255 255 255 255
$$ 255 255 255 255 255 255 255 255 255 255 255 255 255 255 255 255 255 255
$$ 255 255
$$ ##$AQSBDID= (0..95)
$$ 82 88 83 83 83 80 66 66 255 255 255 255 255 255 255 255 255 255 255 255
$$ 255 255 255 255 255 255 255 255 255 255 255 255 255 255 255 255 255 255
$$ 255 255 255 255 255 255 255 255 255 255 255 255 255 255 255 255 255 255
$$ 255 255 255 255 255 255 255 255 255 255 255 255 255 255 255 255 255 255
$$ 255 255 255 255 255 255 255 255 255 255 255 255 255 255 255 255 255 255
$$ 255 255 255 255
$$ ##$AQSBDNO= (0..95)
$$ 1 1 1 2 3 1 1 1 255 255 255 255 255 255 255 255 255 255 255 255 255 255
$$ 255 255 255 255 255 255 255 255 255 255 255 255 255 255 255 255 255 255
$$ 255 255 255 255 255 255 255 255 255 255 255 255 255 255 255 255 255 255
$$ 255 255 255 255 255 255 255 255 255 255 255 255 255 255 255 255 255 255
$$ 255 255 255 255 255 255 255 255 255 255 255 255 255 255 255 255 255 255
$$ 255 255
$$ ##$AQSBDSL= (0..95)
$$ 2 3 4 5 6 21 255 1 255 255 255 255 255 255 255 255 255 255 255 255 255
$$ 255 255 255 255 255 255 255 255 255 255 255 255 255 255 255 255 255 255
$$ 255 255 255 255 255 255 255 255 255 255 255 255 255 255 255 255 255 255
$$ 255 255 255 255 255 255 255 255 255 255 255 255 255 255 255 255 255 255
$$ 255 255 255 255 255 255 255 255 255 255 255 255 255 255 255 255 255 255
$$ 255 255 255
$$ ##$AQSBDTY= (0..95)
$$ 66 192 25 25 25 207 209 7 255 255 255 255 255 255 255 255 255 255 255 255
$$ 255 255 255 255 255 255 255 255 255 255 255 255 255 255 255 255 255 255
$$ 255 255 255 255 255 255 255 255 255 255 255 255 255 255 255 255 255 255
$$ 255 255 255 255 255 255 255 255 255 255 255 255 255 255 255 255 255 255
$$ 255 255 255 255 255 255 255 255 255 255 255 255 255 255 255 255 255 255
$$ 255 255 255 255
$$ ##$AQSBUAD= (0..95)
$$ 16 52 36 37 38 33 32 32 255 255 255 255 255 255 255 255 255 255 255 255
$$ 255 255 255 255 255 255 255 255 255 255 255 255 255 255 255 255 255 255
$$ 255 255 255 255 255 255 255 255 255 255 255 255 255 255 255 255 255 255
$$ 255 255 255 255 255 255 255 255 255 255 255 255 255 255 255 255 255 255
$$ 255 255 255 255 255 255 255 255 255 255 255 255 255 255 255 255 255 255
$$ 255 255 255 255
$$ ##$AQSECL= (0..95)
$$ 4 2 2 2 2 1 2 255 255 255 255 255 255 255 255 255 255 255 255 255 255 255
$$ 255 255 255 255 255 255 255 255 255 255 255 255 255 255 255 255 255 255
$$ 255 255 255 255 255 255 255 255 255 255 255 255 255 255 255 255 255 255
$$ 255 255 255 255 255 255 255 255 255 255 255 255 255 255 255 255 255 255
$$ 255 255 255 255 255 255 255 255 255 255 255 255 255 255 255 255 255 255
$$ 255 255
$$ ##$AQSECLS= (0..95)
$$ 3 1 2 2 2 0 3 255 255 255 255 255 255 255 255 255 255 255 255 255 255 255
$$ 255 255 255 255 255 255 255 255 255 255 255 255 255 255 255 255 255 255
$$ 255 255 255 255 255 255 255 255 255 255 255 255 255 255 255 255 255 255
$$ 255 255 255 255 255 255 255 255 255 255 255 255 255 255 255 255 255 255
$$ 255 255 255 255 255 255 255 255 255 255 255 255 255 255 255 255 255 255
$$ 255 255
$$ ##$AQSETH1= <no>
$$ ##$AQSETH2= <no>
$$ ##$AQSSPLT= no
$$ ##$ATT19F= (0..1)
$$ 0 0
$$ ##$ATT1H= (0..1)
$$ 0 0
$$ ##$ATT3H= (0..1)
$$ 0 0
$$ ##$ATTX= (0..1)
$$ 0 0
$$ ##$ATTY= (0..1)
$$ 0 0
$$ ##$ATTZ= (0..1)
$$ 0 0
$$ ##$BACSAIR= yes
$$ ##$BACSCAP= 596
$$ ##$BACSDEL= 0
$$ ##$BACSFCM= no
$$ ##$BACSOPT= <>
$$ ##$BACSTY= <tty04>
$$ ##$BARPTY= <no>
$$ ##$BFREQ= 600.07
$$ ##$BGAETH= (0..9)
$$ <no> <no> <no> <no> <no> <no> <no> <no> <no> <no>
$$ ##$BIRDS= yes
$$ ##$BMPC= 0
$$ ##$BMPCTY= <no>
$$ ##$BPSUTY= <no>
$$ ##$BSMS= 2
$$ ##$BSMS19FLock= no
$$ ##$BSMSETH= <149.236.99.20>
$$ ##$BSMSTY= <no>
$$ ##$BgaChFac2= (0..7)
$$ 0 0 0 0 0 0 0 0
$$ ##$BgaChMap= (0..7)
$$ 0 0 0 0 0 0 0 0
$$ ##$BgaChMaxv= (0..7)
$$ 0 0 0 0 0 0 0 0
$$ ##$BgaChRouting= (0..63)
$$ 0 0 0 0 0 0 0 0 0 0 0 0 0 0 0 0 0 0 0 0 0 0 0 0 0 0 0 0 0 0 0 0 0 0 0 0
$$ 0 0 0 0 0 0 0 0 0 0 0 0 0 0 0 0 0 0 0 0 0 0 0 0 0 0 0 0
$$ ##$BgaChShimMap= (0..7)
$$ 0 0 0 0 0 0 0 0
$$ ##$BgaChShimMaxv= (0..7)
$$ 0 0 0 0 0 0 0 0
$$ ##$BlaEth= (0..9)
$$ <149.236.99.253> <149.236.99.252> <no> <no> <no> <no> <no> <no> <> <>
$$ ##$BlaNam= (0..9)
$$ <BLAXH2H300/100/150 E 200-600MHZ> <BLAX300 E 6-365MHZ> <> <> <> <> <> <>
$$ <> <>
$$ ##$BlaPN= (0..9)
$$ <W1345096> <W1345092> <> <> <> <> <> <> <> <>
$$ ##$BlaSN= (0..9)
$$ <0236> <0075> <> <> <> <> <> <> <> <>
$$ ##$BsmsAuxEth= <no>
$$ ##$CFASMOD= (0..7)
$$ 1 1 1 1 1 1 1 1
$$ ##$CFASMUL= (0..7)
$$ 1 1 1 1 1 1 1 1
$$ ##$CNFTXDR= (0..7)
$$ 6 6 6 0 0 0 0 0
$$ ##$COMDIG2= 0
$$ ##$CPDBTY= <no>
$$ ##$CRCOTY= <tty01>
$$ ##$CSW1= (0..31)
$$ 2 2 0 16 3 3 0 0 0 0 0 0 0 0 0 0 0 0 0 0 0 0 0 0 0 0 0 0 0 0 0 0
$$ ##$CSW2= (0..31)
$$ 1 1 0 0 0 0 0 0 0 0 0 0 0 0 0 0 0 0 0 0 0 0 0 0 0 0 0 0 0 0 0 0
$$ ##$CSWNUM= (0..7)
$$ 4 3 0 0 0 0 0 0
$$ ##$ConsolePnSn= <>
$$ ##$CryoProAccPnSn= <>
$$ ##$Ctb1Eth= <no>
$$ ##$CubeEth= (0..7)
$$ <no> <no> <no> <no> <no> <no> <no> <no>
$$ ##$CustRegisterNo= <>
$$ ##$DATSTAT= no
$$ ##$DIGI140= (0..7)
$$ 0 0 0 0 0 0 0 0
$$ ##$DIGIB12= (0..7)
$$ 0 0 0 0 0 0 0 0
$$ ##$DIGIB16= (0..7)
$$ 0 0 0 0 0 0 0 0
$$ ##$DIGIFA= (0..7)
$$ 0 0 0 0 0 0 0 0
$$ ##$DIGIFOURIER= 0
$$ ##$DIGIHA= (0..7)
$$ 0 0 0 0 0 0 0 0
$$ ##$DIGIHAF= (0..7)
$$ 0 0 0 0 0 0 0 0
$$ ##$DIGIHRD= (0..7)
$$ 0 0 0 0 0 0 0 0
$$ ##$DIGIIA= (0..7)
$$ 0 0 0 0 0 0 0 0
$$ ##$DIGIO16= (0..7)
$$ 0 0 0 0 0 0 0 0
$$ ##$DIGISA= (0..7)
$$ 0 0 0 0 0 0 0 0
$$ ##$DIGISAF= (0..7)
$$ 0 0 0 0 0 0 0 0
$$ ##$DIGISL= (0..7)
$$ 0 0 0 0 0 0 0 0
$$ ##$DIGITYI= (0..7)
$$ 0 0 0 0 0 0 0 0
$$ ##$DIGITYP= (0..7)
$$ 0 0 0 0 0 0 0 0
$$ ##$DIGITZ= 0
$$ ##$DPPFAC= 1
$$ ##$DRMSETH= <no>
$$ ##$DRU= yes
$$ ##$DRUETH= (0..33)
$$ <no> <149.236.99.89> <no> <no> <no> <no> <no> <no> <no> <no> <no> <no>
$$ <no> <no> <no> <no> <no> <no> <no> <no> <no> <no> <no> <no> <no> <no> <no>
$$ <no> <no> <no> <no> <no> <no> <>
$$ ##$Description= <Avance III>
$$ ##$DppType= 0
$$ ##$FCUMEM= (0..7)
$$ 16777208 16777208 16777208 0 0 0 0 0
$$ ##$FCUPAL= (0..7)
$$ 0 0 0 0 0 0 0 0
$$ ##$FGSVTY= <no>
$$ ##$FQMIX= 0
$$ ##$FUNCMOD= <>
$$ ##$FourPeriBdEth= <no>
$$ ##$FourShimBdEth= <no>
$$ ##$FourierPicsCon= no
$$ ##$GCUTYPE= 10
$$ ##$GCUTYPE2= 0
$$ ##$GPREDEL= 0
$$ ##$GPSCUTY= <no>
$$ ##$GRADRES= 5
$$ ##$GTUTY= <no>
$$ ##$GcConn= (0..1)
$$ 1 0
$$ ##$GradAmpGain= (0..7)
$$ 0 0 0 0 0 0 0 0
$$ ##$GradAmpMaxCurX= (0..7)
$$ 0 0 0 0 0 0 0 0
$$ ##$GradAmpMaxCurY= (0..7)
$$ 0 0 0 0 0 0 0 0
$$ ##$GradAmpMaxCurZ= (0..7)
$$ 9.99999904632568 0 0 0 0 0 0 0
$$ ##$GradAmpName= (0..7)
$$ <GAB in BSMS> <> <> <> <> <> <> <>
$$ ##$GradAmpPN= (0..7)
$$ <> <> <> <> <> <> <> <>
$$ ##$GradAmpSN= (0..7)
$$ <> <> <> <> <> <> <> <>
$$ ##$GradAmpType= (0..7)
$$ 2 0 0 0 0 0 0 0
$$ ##$GradPowClkCtrl= 0
$$ ##$GradPowClkTime= 0
$$ ##$GradPowImax= 0
$$ ##$GradPowType= 0
$$ ##$GradPowVmax= 0
$$ ##$HDIETH= (0..5)
$$ <no> <no> <no> <no> <no> <no>
$$ ##$HFAC= 3
$$ ##$HPCU= 0
$$ ##$HPCUTY= <no>
$$ ##$HPTXLP= (0..3)
$$ -1 -1 -1 -1
$$ ##$HPTXPI= (0..3)
$$ 0 0 0 0
$$ ##$HPTXPO= (0..3)
$$ 0 0 0 0
$$ ##$HPTXTY= (0..3)
$$ 0 0 0 0
$$ ##$HpprCoverType= 1
$$ ##$IF451= 0
$$ ##$IFREQ= 1
$$ ##$INJPTY= <no>
$$ ##$INTFPR= 0
$$ ##$IPSOETH= <149.236.99.254>
$$ ##$IPSOTYPE= 1
$$ ##$LDUETH= (0..0)
$$ <no>
$$ ##$LOCKCONF= <DL>
$$ ##$LOCKTY= <no>
$$ ##$LOCSWID= 0
$$ ##$LOCSWIF= 0
$$ ##$LVDSSPLITETH= (0..5)
$$ <no> <no> <no> <no> <no> <no>
$$ ##$Location= <>
$$ ##$M2FAC= 0
$$ ##$MAS= 0
$$ ##$MASETIME= 10
$$ ##$MASITIME= 10
$$ ##$MASTY= <no>
$$ ##$MAS_CT= 0
$$ ##$MAS_SG= 0
$$ ##$MAS_TO= 0
$$ ##$MEMPRM= 0
$$ ##$MHFAC= 0
$$ ##$MXFAC= 0
$$ ##$MagnCoilPnSn= <>
$$ ##$MagnDewarPnSn= <>
$$ ##$MasEth= <no>
$$ ##$NAMPD= (0..17)
$$ <> <HPLNA 19F1H> <XBB19F 2HS> <2H> <13C> <15N> <> <> <> <> <> <> <> <>
$$ <> <> <> <>
$$ ##$NFCU= 3
$$ ##$NFRED= 0
$$ ##$NMRCH= 2
$$ ##$NMRMEM= 16384
$$ ##$NPSGU= 0
$$ ##$NRCU= 1
$$ ##$NROUT= 0
$$ ##$NSGU= 3
$$ ##$OrderNo= <10246872>
$$ ##$PAMPF1= (0..15)
$$ 75 56 64 96 80 80 0 0 0 0 0 0 0 0 0 0
$$ ##$PAMPF2= (0..15)
$$ 0 0 0 0 0 0 0 0 0 0 0 0 0 0 0 0
$$ ##$PAMPF3= (0..15)
$$ 0 0 0 0 0 0 0 0 0 0 0 0 0 0 0 0
$$ ##$PAMPF4= (0..15)
$$ 0 0 0 0 0 0 0 0 0 0 0 0 0 0 0 0
$$ ##$PAMPF5= (0..15)
$$ 0 0 0 0 0 0 0 0 0 0 0 0 0 0 0 0
$$ ##$PAMPF6= (0..15)
$$ 0 0 0 0 0 0 0 0 0 0 0 0 0 0 0 0
$$ ##$PAMPF7= (0..15)
$$ 0 0 0 0 0 0 0 0 0 0 0 0 0 0 0 0
$$ ##$PAMPF8= (0..15)
$$ 0 0 0 0 0 0 0 0 0 0 0 0 0 0 0 0
$$ ##$PH4= 0
$$ ##$PHF4TY= <no>
$$ ##$POWCHK= yes
$$ ##$PRAMD1= (0..7)
$$ 6 0 0 1610612736 0 0 0 0
$$ ##$PRAMD10= (0..7)
$$ 0 0 0 0 0 0 0 0
$$ ##$PRAMD11= (0..7)
$$ 0 0 0 0 0 0 0 0
$$ ##$PRAMD12= (0..7)
$$ 0 0 0 0 0 0 0 0
$$ ##$PRAMD13= (0..7)
$$ 0 0 0 0 0 0 0 0
$$ ##$PRAMD14= (0..7)
$$ 0 0 0 0 0 0 0 0
$$ ##$PRAMD15= (0..7)
$$ 0 0 0 0 0 0 0 0
$$ ##$PRAMD16= (0..7)
$$ 0 0 0 0 0 0 0 0
$$ ##$PRAMD17= (0..7)
$$ 0 0 0 0 0 0 0 0
$$ ##$PRAMD18= (0..7)
$$ 0 0 0 0 0 0 0 0
$$ ##$PRAMD19= (0..7)
$$ 0 0 0 0 0 0 0 0
$$ ##$PRAMD2= (0..7)
$$ 2147483644 2131230719 2147483647 603979775 0 0 0 0
$$ ##$PRAMD20= (0..7)
$$ 0 0 0 0 0 0 0 0
$$ ##$PRAMD21= (0..7)
$$ 0 0 0 0 0 0 0 0
$$ ##$PRAMD3= (0..7)
$$ 0 1048576 0 536870912 0 1048576 0 536870912
$$ ##$PRAMD4= (0..7)
$$ 16777216 0 0 536870912 0 0 0 0
$$ ##$PRAMD5= (0..7)
$$ 0 0 4 536870912 0 0 0 0
$$ ##$PRAMD6= (0..7)
$$ 0 0 0 0 0 0 0 0
$$ ##$PRAMD7= (0..7)
$$ 0 0 0 0 0 0 0 0
$$ ##$PRAMD8= (0..7)
$$ 0 0 0 0 0 0 0 0
$$ ##$PRAMD9= (0..7)
$$ 0 0 0 0 0 0 0 0
$$ ##$PRAMLED= (0..1)
$$ 15 15
$$ ##$PRAMP= (0..9)
$$ <> <tty10> <no> <no> <no> <no> <no> <no> <no> <>
$$ ##$PRAMPTP= 1
$$ ##$PREEMPTYPE= 0
$$ ##$PREPTY= <no>
$$ ##$PREREC= (0..15)
$$ 0 1 1 1 1 1 0 0 0 0 0 0 0 0 0 0
$$ ##$PRESHLD= 0
$$ ##$PTS160= -1
$$ ##$PTSA2X= (0..7)
$$ 0 0 0 0 0 0 0 0
$$ ##$PTSF2X= (0..7)
$$ 0 0 0 0 0 0 0 0
$$ ##$PTSFMX= (0..19)
$$ 643.52499 643.52499 643.52499 0 0 0 0 0 0 0 0 0 0 0 0 0 0 0 0 0
$$ ##$PULCHK= no
$$ ##$PerMagATempSens= no
$$ ##$PerMagEth= <no>
$$ ##$PerMagFluxSens= no
$$ ##$PerMagMTempSens= no
$$ ##$PramDutyCycPerc= (0..15)
$$ 4 2 2 2 2 0 0 0 0 0 0 0 0 0 0 0
$$ ##$PramPeakPowerW= (0..15)
$$ 4000 500 500 500 500 0 0 0 0 0 0 0 0 0 0 0
$$ ##$PramPowerSwitch= (0..15)
$$ 0 0 0 0 0 0 0 0 0 0 0 0 0 0 0 0
$$ ##$PramPulWidthMs= (0..15)
$$ 10 0.1 0.1 0.1 0.1 0 0 0 0 0 0 0 0 0 0 0
$$ ##$PreampModBisDat= (0..15)
$$ 20170428 20080211 20080216 20080304 20080121 0 0 0 0 0 0 0 0 0 0 0
$$ ##$PreampModPN= (0..17)
$$ <Z103205> <Z003506> <Z003473> <Z003524> <Z003530> <> <> <> <> <> <> <>
$$ <> <> <> <> <> <>
$$ ##$PreampModSN= (0..17)
$$ <00874> <00671> <00593> <00408> <00301> <> <> <> <> <> <> <> <> <> <> <>
$$ <> <>
$$ ##$ProdigyEth= <no>
$$ ##$RCUCDS= (0..7)
$$ 0 0 0 0 0 0 0 0
$$ ##$RCUCFS= (0..7)
$$ 0 0 0 0 0 0 0 0
$$ ##$RCUCSS= (0..7)
$$ 0 0 0 0 0 0 0 0
$$ ##$RCUI2C1= (0..7)
$$ 0 0 0 0 0 0 0 0
$$ ##$RCUI2C2= (0..7)
$$ 0 0 0 0 0 0 0 0
$$ ##$RCUI2C3= (0..7)
$$ 0 0 0 0 0 0 0 0
$$ ##$RCUI2C4= (0..7)
$$ 0 0 0 0 0 0 0 0
$$ ##$RCUI2C5= (0..7)
$$ 0 0 0 0 0 0 0 0
$$ ##$RCUI2C6= (0..7)
$$ 0 0 0 0 0 0 0 0
$$ ##$RCUI2C7= (0..7)
$$ 0 0 0 0 0 0 0 0
$$ ##$RCUI2C8= (0..7)
$$ 0 0 0 0 0 0 0 0
$$ ##$RDCU= 0
$$ ##$RFSINPUT= (0..1)
$$ 0 0
$$ ##$RFSVTY= <no>
$$ ##$RGTYPE= (0..31)
$$ 9 0 0 0 0 0 0 0 0 0 0 0 0 0 0 0 0 0 0 0 0 0 0 0 0 0 0 0 0 0 0 0
$$ ##$RG_max= (0..31)
$$ 2050 -1 -1 -1 -1 -1 -1 -1 -1 -1 -1 -1 -1 -1 -1 -1 -1 -1 -1 -1 -1 -1 -1
$$ -1 -1 -1 -1 -1 -1 -1 -1 -1
$$ ##$RG_min= (0..31)
$$ 0.25 -1 -1 -1 -1 -1 -1 -1 -1 -1 -1 -1 -1 -1 -1 -1 -1 -1 -1 -1 -1 -1 -1
$$ -1 -1 -1 -1 -1 -1 -1 -1 -1
$$ ##$RG_tab1= (0..255)
$$ 0.25 0.28 0.32 0.35 0.4 0.44 0.5 0.56 0.64 0.7 0.8 0.89 1 1.12 1.28 1.4
$$ 1.6 1.78 2 2.25 2.56 2.8 3.2 3.56 4 4.5 5 5.6 6.35 7.12 8 9 10 11.3 12.7
$$ 14.2 16 18 20.2 22.6 25.4 28.5 32 36 40.3 45.2 50.8 57 64 71.8 80.6 90.5
$$ 101 114 128 144 161 181 203 228 256 287 322 362 406 456 512 575 645 724
$$ 812 912 1030 1150 1290 1440 1620 1820 2050 -1 -1 -1 -1 -1 -1 -1 -1 -1 -1
$$ -1 -1 -1 -1 -1 -1 -1 -1 -1 -1 -1 -1 -1 -1 -1 -1 -1 -1 -1 -1 -1 -1 -1 -1
$$ -1 -1 -1 -1 -1 -1 -1 -1 -1 -1 -1 -1 -1 -1 -1 -1 -1 -1 -1 -1 -1 -1 -1 -1
$$ -1 -1 -1 -1 -1 -1 -1 -1 -1 -1 -1 -1 -1 -1 -1 -1 -1 -1 -1 -1 -1 -1 -1 -1
$$ -1 -1 -1 -1 -1 -1 -1 -1 -1 -1 -1 -1 -1 -1 -1 -1 -1 -1 -1 -1 -1 -1 -1 -1
$$ -1 -1 -1 -1 -1 -1 -1 -1 -1 -1 -1 -1 -1 -1 -1 -1 -1 -1 -1 -1 -1 -1 -1 -1
$$ -1 -1 -1 -1 -1 -1 -1 -1 -1 -1 -1 -1 -1 -1 -1 -1 -1 -1 -1 -1 -1 -1 -1 -1
$$ -1 -1 -1 -1 -1 -1 -1 -1 -1 -1 -1 -1 -1 -1 -1 -1 -1 -1 -1 -1 -1 -1 -1
$$ ##$RG_tab2= (0..255)
$$ -1 -1 -1 -1 -1 -1 -1 -1 -1 -1 -1 -1 -1 -1 -1 -1 -1 -1 -1 -1 -1 -1 -1 -1
$$ -1 -1 -1 -1 -1 -1 -1 -1 -1 -1 -1 -1 -1 -1 -1 -1 -1 -1 -1 -1 -1 -1 -1 -1
$$ -1 -1 -1 -1 -1 -1 -1 -1 -1 -1 -1 -1 -1 -1 -1 -1 -1 -1 -1 -1 -1 -1 -1 -1
$$ -1 -1 -1 -1 -1 -1 -1 -1 -1 -1 -1 -1 -1 -1 -1 -1 -1 -1 -1 -1 -1 -1 -1 -1
$$ -1 -1 -1 -1 -1 -1 -1 -1 -1 -1 -1 -1 -1 -1 -1 -1 -1 -1 -1 -1 -1 -1 -1 -1
$$ -1 -1 -1 -1 -1 -1 -1 -1 -1 -1 -1 -1 -1 -1 -1 -1 -1 -1 -1 -1 -1 -1 -1 -1
$$ -1 -1 -1 -1 -1 -1 -1 -1 -1 -1 -1 -1 -1 -1 -1 -1 -1 -1 -1 -1 -1 -1 -1 -1
$$ -1 -1 -1 -1 -1 -1 -1 -1 -1 -1 -1 -1 -1 -1 -1 -1 -1 -1 -1 -1 -1 -1 -1 -1
$$ -1 -1 -1 -1 -1 -1 -1 -1 -1 -1 -1 -1 -1 -1 -1 -1 -1 -1 -1 -1 -1 -1 -1 -1
$$ -1 -1 -1 -1 -1 -1 -1 -1 -1 -1 -1 -1 -1 -1 -1 -1 -1 -1 -1 -1 -1 -1 -1 -1
$$ -1 -1 -1 -1 -1 -1 -1 -1 -1 -1 -1 -1 -1 -1 -1 -1
$$ ##$RG_tab3= (0..255)
$$ -1 -1 -1 -1 -1 -1 -1 -1 -1 -1 -1 -1 -1 -1 -1 -1 -1 -1 -1 -1 -1 -1 -1 -1
$$ -1 -1 -1 -1 -1 -1 -1 -1 -1 -1 -1 -1 -1 -1 -1 -1 -1 -1 -1 -1 -1 -1 -1 -1
$$ -1 -1 -1 -1 -1 -1 -1 -1 -1 -1 -1 -1 -1 -1 -1 -1 -1 -1 -1 -1 -1 -1 -1 -1
$$ -1 -1 -1 -1 -1 -1 -1 -1 -1 -1 -1 -1 -1 -1 -1 -1 -1 -1 -1 -1 -1 -1 -1 -1
$$ -1 -1 -1 -1 -1 -1 -1 -1 -1 -1 -1 -1 -1 -1 -1 -1 -1 -1 -1 -1 -1 -1 -1 -1
$$ -1 -1 -1 -1 -1 -1 -1 -1 -1 -1 -1 -1 -1 -1 -1 -1 -1 -1 -1 -1 -1 -1 -1 -1
$$ -1 -1 -1 -1 -1 -1 -1 -1 -1 -1 -1 -1 -1 -1 -1 -1 -1 -1 -1 -1 -1 -1 -1 -1
$$ -1 -1 -1 -1 -1 -1 -1 -1 -1 -1 -1 -1 -1 -1 -1 -1 -1 -1 -1 -1 -1 -1 -1 -1
$$ -1 -1 -1 -1 -1 -1 -1 -1 -1 -1 -1 -1 -1 -1 -1 -1 -1 -1 -1 -1 -1 -1 -1 -1
$$ -1 -1 -1 -1 -1 -1 -1 -1 -1 -1 -1 -1 -1 -1 -1 -1 -1 -1 -1 -1 -1 -1 -1 -1
$$ -1 -1 -1 -1 -1 -1 -1 -1 -1 -1 -1 -1 -1 -1 -1 -1
$$ ##$RG_tab4= (0..255)
$$ -1 -1 -1 -1 -1 -1 -1 -1 -1 -1 -1 -1 -1 -1 -1 -1 -1 -1 -1 -1 -1 -1 -1 -1
$$ -1 -1 -1 -1 -1 -1 -1 -1 -1 -1 -1 -1 -1 -1 -1 -1 -1 -1 -1 -1 -1 -1 -1 -1
$$ -1 -1 -1 -1 -1 -1 -1 -1 -1 -1 -1 -1 -1 -1 -1 -1 -1 -1 -1 -1 -1 -1 -1 -1
$$ -1 -1 -1 -1 -1 -1 -1 -1 -1 -1 -1 -1 -1 -1 -1 -1 -1 -1 -1 -1 -1 -1 -1 -1
$$ -1 -1 -1 -1 -1 -1 -1 -1 -1 -1 -1 -1 -1 -1 -1 -1 -1 -1 -1 -1 -1 -1 -1 -1
$$ -1 -1 -1 -1 -1 -1 -1 -1 -1 -1 -1 -1 -1 -1 -1 -1 -1 -1 -1 -1 -1 -1 -1 -1
$$ -1 -1 -1 -1 -1 -1 -1 -1 -1 -1 -1 -1 -1 -1 -1 -1 -1 -1 -1 -1 -1 -1 -1 -1
$$ -1 -1 -1 -1 -1 -1 -1 -1 -1 -1 -1 -1 -1 -1 -1 -1 -1 -1 -1 -1 -1 -1 -1 -1
$$ -1 -1 -1 -1 -1 -1 -1 -1 -1 -1 -1 -1 -1 -1 -1 -1 -1 -1 -1 -1 -1 -1 -1 -1
$$ -1 -1 -1 -1 -1 -1 -1 -1 -1 -1 -1 -1 -1 -1 -1 -1 -1 -1 -1 -1 -1 -1 -1 -1
$$ -1 -1 -1 -1 -1 -1 -1 -1 -1 -1 -1 -1 -1 -1 -1 -1
$$ ##$RG_tab5= (0..255)
$$ -1 -1 -1 -1 -1 -1 -1 -1 -1 -1 -1 -1 -1 -1 -1 -1 -1 -1 -1 -1 -1 -1 -1 -1
$$ -1 -1 -1 -1 -1 -1 -1 -1 -1 -1 -1 -1 -1 -1 -1 -1 -1 -1 -1 -1 -1 -1 -1 -1
$$ -1 -1 -1 -1 -1 -1 -1 -1 -1 -1 -1 -1 -1 -1 -1 -1 -1 -1 -1 -1 -1 -1 -1 -1
$$ -1 -1 -1 -1 -1 -1 -1 -1 -1 -1 -1 -1 -1 -1 -1 -1 -1 -1 -1 -1 -1 -1 -1 -1
$$ -1 -1 -1 -1 -1 -1 -1 -1 -1 -1 -1 -1 -1 -1 -1 -1 -1 -1 -1 -1 -1 -1 -1 -1
$$ -1 -1 -1 -1 -1 -1 -1 -1 -1 -1 -1 -1 -1 -1 -1 -1 -1 -1 -1 -1 -1 -1 -1 -1
$$ -1 -1 -1 -1 -1 -1 -1 -1 -1 -1 -1 -1 -1 -1 -1 -1 -1 -1 -1 -1 -1 -1 -1 -1
$$ -1 -1 -1 -1 -1 -1 -1 -1 -1 -1 -1 -1 -1 -1 -1 -1 -1 -1 -1 -1 -1 -1 -1 -1
$$ -1 -1 -1 -1 -1 -1 -1 -1 -1 -1 -1 -1 -1 -1 -1 -1 -1 -1 -1 -1 -1 -1 -1 -1
$$ -1 -1 -1 -1 -1 -1 -1 -1 -1 -1 -1 -1 -1 -1 -1 -1 -1 -1 -1 -1 -1 -1 -1 -1
$$ -1 -1 -1 -1 -1 -1 -1 -1 -1 -1 -1 -1 -1 -1 -1 -1
$$ ##$RG_tab6= (0..255)
$$ -1 -1 -1 -1 -1 -1 -1 -1 -1 -1 -1 -1 -1 -1 -1 -1 -1 -1 -1 -1 -1 -1 -1 -1
$$ -1 -1 -1 -1 -1 -1 -1 -1 -1 -1 -1 -1 -1 -1 -1 -1 -1 -1 -1 -1 -1 -1 -1 -1
$$ -1 -1 -1 -1 -1 -1 -1 -1 -1 -1 -1 -1 -1 -1 -1 -1 -1 -1 -1 -1 -1 -1 -1 -1
$$ -1 -1 -1 -1 -1 -1 -1 -1 -1 -1 -1 -1 -1 -1 -1 -1 -1 -1 -1 -1 -1 -1 -1 -1
$$ -1 -1 -1 -1 -1 -1 -1 -1 -1 -1 -1 -1 -1 -1 -1 -1 -1 -1 -1 -1 -1 -1 -1 -1
$$ -1 -1 -1 -1 -1 -1 -1 -1 -1 -1 -1 -1 -1 -1 -1 -1 -1 -1 -1 -1 -1 -1 -1 -1
$$ -1 -1 -1 -1 -1 -1 -1 -1 -1 -1 -1 -1 -1 -1 -1 -1 -1 -1 -1 -1 -1 -1 -1 -1
$$ -1 -1 -1 -1 -1 -1 -1 -1 -1 -1 -1 -1 -1 -1 -1 -1 -1 -1 -1 -1 -1 -1 -1 -1
$$ -1 -1 -1 -1 -1 -1 -1 -1 -1 -1 -1 -1 -1 -1 -1 -1 -1 -1 -1 -1 -1 -1 -1 -1
$$ -1 -1 -1 -1 -1 -1 -1 -1 -1 -1 -1 -1 -1 -1 -1 -1 -1 -1 -1 -1 -1 -1 -1 -1
$$ -1 -1 -1 -1 -1 -1 -1 -1 -1 -1 -1 -1 -1 -1 -1 -1
$$ ##$RG_tab7= (0..255)
$$ -1 -1 -1 -1 -1 -1 -1 -1 -1 -1 -1 -1 -1 -1 -1 -1 -1 -1 -1 -1 -1 -1 -1 -1
$$ -1 -1 -1 -1 -1 -1 -1 -1 -1 -1 -1 -1 -1 -1 -1 -1 -1 -1 -1 -1 -1 -1 -1 -1
$$ -1 -1 -1 -1 -1 -1 -1 -1 -1 -1 -1 -1 -1 -1 -1 -1 -1 -1 -1 -1 -1 -1 -1 -1
$$ -1 -1 -1 -1 -1 -1 -1 -1 -1 -1 -1 -1 -1 -1 -1 -1 -1 -1 -1 -1 -1 -1 -1 -1
$$ -1 -1 -1 -1 -1 -1 -1 -1 -1 -1 -1 -1 -1 -1 -1 -1 -1 -1 -1 -1 -1 -1 -1 -1
$$ -1 -1 -1 -1 -1 -1 -1 -1 -1 -1 -1 -1 -1 -1 -1 -1 -1 -1 -1 -1 -1 -1 -1 -1
$$ -1 -1 -1 -1 -1 -1 -1 -1 -1 -1 -1 -1 -1 -1 -1 -1 -1 -1 -1 -1 -1 -1 -1 -1
$$ -1 -1 -1 -1 -1 -1 -1 -1 -1 -1 -1 -1 -1 -1 -1 -1 -1 -1 -1 -1 -1 -1 -1 -1
$$ -1 -1 -1 -1 -1 -1 -1 -1 -1 -1 -1 -1 -1 -1 -1 -1 -1 -1 -1 -1 -1 -1 -1 -1
$$ -1 -1 -1 -1 -1 -1 -1 -1 -1 -1 -1 -1 -1 -1 -1 -1 -1 -1 -1 -1 -1 -1 -1 -1
$$ -1 -1 -1 -1 -1 -1 -1 -1 -1 -1 -1 -1 -1 -1 -1 -1
$$ ##$RG_tab8= (0..255)
$$ -1 -1 -1 -1 -1 -1 -1 -1 -1 -1 -1 -1 -1 -1 -1 -1 -1 -1 -1 -1 -1 -1 -1 -1
$$ -1 -1 -1 -1 -1 -1 -1 -1 -1 -1 -1 -1 -1 -1 -1 -1 -1 -1 -1 -1 -1 -1 -1 -1
$$ -1 -1 -1 -1 -1 -1 -1 -1 -1 -1 -1 -1 -1 -1 -1 -1 -1 -1 -1 -1 -1 -1 -1 -1
$$ -1 -1 -1 -1 -1 -1 -1 -1 -1 -1 -1 -1 -1 -1 -1 -1 -1 -1 -1 -1 -1 -1 -1 -1
$$ -1 -1 -1 -1 -1 -1 -1 -1 -1 -1 -1 -1 -1 -1 -1 -1 -1 -1 -1 -1 -1 -1 -1 -1
$$ -1 -1 -1 -1 -1 -1 -1 -1 -1 -1 -1 -1 -1 -1 -1 -1 -1 -1 -1 -1 -1 -1 -1 -1
$$ -1 -1 -1 -1 -1 -1 -1 -1 -1 -1 -1 -1 -1 -1 -1 -1 -1 -1 -1 -1 -1 -1 -1 -1
$$ -1 -1 -1 -1 -1 -1 -1 -1 -1 -1 -1 -1 -1 -1 -1 -1 -1 -1 -1 -1 -1 -1 -1 -1
$$ -1 -1 -1 -1 -1 -1 -1 -1 -1 -1 -1 -1 -1 -1 -1 -1 -1 -1 -1 -1 -1 -1 -1 -1
$$ -1 -1 -1 -1 -1 -1 -1 -1 -1 -1 -1 -1 -1 -1 -1 -1 -1 -1 -1 -1 -1 -1 -1 -1
$$ -1 -1 -1 -1 -1 -1 -1 -1 -1 -1 -1 -1 -1 -1 -1 -1
$$ ##$RG_tabA= (0..255)
$$ 0.25 0.28 0.32 0.35 0.4 0.44 0.5 0.56 0.64 0.7 0.8 0.89 1 1.12 1.28 1.4
$$ 1.6 1.78 2 2.25 2.56 2.8 3.2 3.56 4 4.5 5 5.6 6.35 7.12 8 9 10 11.3 12.7
$$ 14.2 16 18 20.2 22.6 25.4 28.5 32 36 40.3 45.2 50.8 57 64 71.8 80.6 90.5
$$ 101 114 128 144 161 181 203 228 256 287 322 362 406 456 512 575 645 724
$$ 812 912 1030 1150 1290 1440 1620 1820 2050 -1 -1 -1 -1 -1 -1 -1 -1 -1 -1
$$ -1 -1 -1 -1 -1 -1 -1 -1 -1 -1 -1 -1 -1 -1 -1 -1 -1 -1 -1 -1 -1 -1 -1 -1
$$ -1 -1 -1 -1 -1 -1 -1 -1 -1 -1 -1 -1 -1 -1 -1 -1 -1 -1 -1 -1 -1 -1 -1 -1
$$ -1 -1 -1 -1 -1 -1 -1 -1 -1 -1 -1 -1 -1 -1 -1 -1 -1 -1 -1 -1 -1 -1 -1 -1
$$ -1 -1 -1 -1 -1 -1 -1 -1 -1 -1 -1 -1 -1 -1 -1 -1 -1 -1 -1 -1 -1 -1 -1 -1
$$ -1 -1 -1 -1 -1 -1 -1 -1 -1 -1 -1 -1 -1 -1 -1 -1 -1 -1 -1 -1 -1 -1 -1 -1
$$ -1 -1 -1 -1 -1 -1 -1 -1 -1 -1 -1 -1 -1 -1 -1 -1 -1 -1 -1 -1 -1 -1 -1 -1
$$ -1 -1 -1 -1 -1 -1 -1 -1 -1 -1 -1 -1 -1 -1 -1 -1 -1 -1 -1 -1 -1 -1 -1
$$ ##$ROBOTTY= <no>
$$ ##$ROUT14= (0..7)
$$ 0 0 0 0 0 0 0 0
$$ ##$ROUTER= -1
$$ ##$RX22TY= <no>
$$ ##$RXFMAX= (0..7)
$$ 647.5 -1 -1 -1 -1 -1 -1 -1
$$ ##$RXFMIN= (0..7)
$$ 5 -1 -1 -1 -1 -1 -1 -1
$$ ##$RXINTLV= (0..7)
$$ 1 0 0 0 0 0 0 0
$$ ##$RXMSTY= <no>
$$ ##$RockSwitchEth= <no>
$$ ##$SCMTY= <no>
$$ ##$SGUC1= (0..15)
$$ 17 18 34 0 0 0 0 0 0 0 0 0 0 0 0 0
$$ ##$SGUC2= (0..15)
$$ 33 256 20 0 0 0 0 0 0 0 0 0 0 0 0 0
$$ ##$SLCBCONF= <SH>
$$ ##$SPECTR= 10
$$ ##$SY2FLAG= 0
$$ ##$SYNCTRIG= 11
$$ ##$SamChgEth= (0..3)
$$ <149.236.99.55> <no> <no> <no>
$$ ##$ServiceNo= <>
$$ ##$Sgu1PowerLevels= (0..7)
$$ 0 0 0 0 0 0 0 0
$$ ##$Sgu2PowerLevels= (0..7)
$$ 0 0 0 0 0 0 0 0
$$ ##$Sgu3PowerLevels= (0..7)
$$ 0 0 0 0 0 0 0 0
$$ ##$Sgu4PowerLevels= (0..7)
$$ 0 0 0 0 0 0 0 0
$$ ##$Sgu5PowerLevels= (0..7)
$$ 0 0 0 0 0 0 0 0
$$ ##$Sgu6PowerLevels= (0..7)
$$ 0 0 0 0 0 0 0 0
$$ ##$Sgu7PowerLevels= (0..7)
$$ 0 0 0 0 0 0 0 0
$$ ##$Sgu8PowerLevels= (0..7)
$$ 0 0 0 0 0 0 0 0
$$ ##$SguType= 2
$$ ##$ShimMaxVal= 32760
$$ ##$ShimPow1Ch2Sh= (0..38)
$$ 0 0 0 0 0 0 0 0 0 0 0 0 0 0 0 0 0 0 0 0 0 0 0 0 0 0 0 0 0 0 0 0 0 0 0 0
$$ 0 0 0
$$ ##$ShimPow1Imax= (0..38)
$$ 0 0 0 0 0 0 0 0 0 0 0 0 0 0 0 0 0 0 0 0 0 0 0 0 0 0 0 0 0 0 0 0 0 0 0 0
$$ 0 0 0
$$ ##$ShimPow1NChan= 0
$$ ##$ShimPow1TotIMax= 0
$$ ##$ShimPow1Vmax= (0..38)
$$ 0 0 0 0 0 0 0 0 0 0 0 0 0 0 0 0 0 0 0 0 0 0 0 0 0 0 0 0 0 0 0 0 0 0 0 0
$$ 0 0 0
$$ ##$ShimPow2Ch2Sh= (0..38)
$$ 0 0 0 0 0 0 0 0 0 0 0 0 0 0 0 0 0 0 0 0 0 0 0 0 0 0 0 0 0 0 0 0 0 0 0 0
$$ 0 0 0
$$ ##$ShimPow2Imax= (0..38)
$$ 0 0 0 0 0 0 0 0 0 0 0 0 0 0 0 0 0 0 0 0 0 0 0 0 0 0 0 0 0 0 0 0 0 0 0 0
$$ 0 0 0
$$ ##$ShimPow2NChan= 0
$$ ##$ShimPow2TotIMax= 0
$$ ##$ShimPow2Vmax= (0..38)
$$ 0 0 0 0 0 0 0 0 0 0 0 0 0 0 0 0 0 0 0 0 0 0 0 0 0 0 0 0 0 0 0 0 0 0 0 0
$$ 0 0 0
$$ ##$ShimPow3Ch2Sh= (0..38)
$$ 0 0 0 0 0 0 0 0 0 0 0 0 0 0 0 0 0 0 0 0 0 0 0 0 0 0 0 0 0 0 0 0 0 0 0 0
$$ 0 0 0
$$ ##$ShimPow3Imax= (0..38)
$$ 0 0 0 0 0 0 0 0 0 0 0 0 0 0 0 0 0 0 0 0 0 0 0 0 0 0 0 0 0 0 0 0 0 0 0 0
$$ 0 0 0
$$ ##$ShimPow3NChan= 0
$$ ##$ShimPow3TotIMax= 0
$$ ##$ShimPow3Vmax= (0..38)
$$ 0 0 0 0 0 0 0 0 0 0 0 0 0 0 0 0 0 0 0 0 0 0 0 0 0 0 0 0 0 0 0 0 0 0 0 0
$$ 0 0 0
$$ ##$ShimPow4Ch2Sh= (0..38)
$$ 0 0 0 0 0 0 0 0 0 0 0 0 0 0 0 0 0 0 0 0 0 0 0 0 0 0 0 0 0 0 0 0 0 0 0 0
$$ 0 0 0
$$ ##$ShimPow4Imax= (0..38)
$$ 0 0 0 0 0 0 0 0 0 0 0 0 0 0 0 0 0 0 0 0 0 0 0 0 0 0 0 0 0 0 0 0 0 0 0 0
$$ 0 0 0
$$ ##$ShimPow4NChan= 0
$$ ##$ShimPow4TotIMax= 0
$$ ##$ShimPow4Vmax= (0..38)
$$ 0 0 0 0 0 0 0 0 0 0 0 0 0 0 0 0 0 0 0 0 0 0 0 0 0 0 0 0 0 0 0 0 0 0 0 0
$$ 0 0 0
$$ ##$ShimPowMaxUA= (0..63)
$$ 130000 130000 130000 130000 130000 130000 130000 130000 130000 130000 130000
$$ 130000 130000 130000 130000 130000 130000 130000 130000 130000 130000 130000
$$ 130000 130000 130000 130000 130000 130000 130000 130000 130000 130000 130000
$$ 130000 130000 130000 130000 130000 130000 130000 0 0 0 0 0 0 0 0 0 0 0
$$ 0 0 0 0 0 0 0 0 0 0 0 0 0
$$ ##$ShimPowMaxUC= (0..63)
$$ 130000 130000 130000 130000 130000 130000 130000 130000 130000 130000 130000
$$ 130000 130000 130000 130000 130000 130000 130000 130000 130000 130000 130000
$$ 130000 130000 130000 130000 130000 130000 130000 130000 130000 130000 130000
$$ 130000 130000 130000 130000 130000 130000 130000 0 0 0 0 0 0 0 0 0 0 0
$$ 0 0 0 0 0 0 0 0 0 0 0 0 0
$$ ##$ShimPowMaxUG= (0..63)
$$ 524287 524287 524287 524287 524287 524287 524287 524287 524287 524287 524287
$$ 524287 524287 524287 524287 524287 524287 524287 524287 524287 524287 524287
$$ 524287 524287 524287 524287 524287 524287 524287 524287 524287 524287 524287
$$ 524287 524287 524287 524287 524287 524287 0 0 0 0 0 0 0 0 0 0 0 0 0 0 0
$$ 0 0 0 0 0 0 0 0 0 0
$$ ##$ShimPowNum= 0
$$ ##$ShimPowRcbType= 3
$$ ##$ShimPowRes= (0..63)
$$ 1e-020 1e-020 1e-020 1e-020 1e-020 1e-020 1e-020 1e-020 1e-020 1e-020 1e-020
$$ 1e-020 1e-020 1e-020 1e-020 1e-020 1e-020 1e-020 1e-020 1e-020 1e-020 1e-020
$$ 1e-020 1e-020 1e-020 1e-020 1e-020 1e-020 1e-020 1e-020 1e-020 1e-020 1e-020
$$ 1e-020 1e-020 1e-020 1e-020 1e-020 1e-020 1e-020 0 0 0 0 0 0 0 0 0 0 0
$$ 0 0 0 0 0 0 0 0 0 0 0 0 0
$$ ##$ShimPowRng0= (0..63)
$$ 1 1 1 1 1 1 1 1 1 1 1 1 1 1 1 1 1 1 1 1 1 1 1 1 1 1 1 1 1 1 1 1 1 1 1 1
$$ 1 1 1 1 0 0 0 0 0 0 0 0 0 0 0 0 0 0 0 0 0 0 0 0 0 0 0 0
$$ ##$ShimPowRng1= (0..63)
$$ 1 1 1 1 1 1 1 1 1 1 1 1 1 1 1 1 1 1 1 1 1 1 1 1 1 1 1 1 1 1 1 1 1 1 1 1
$$ 1 1 1 1 0 0 0 0 0 0 0 0 0 0 0 0 0 0 0 0 0 0 0 0 0 0 0 0
$$ ##$ShimPowRng2= (0..63)
$$ 1 1 1 1 1 1 1 1 1 1 1 1 1 1 1 1 1 1 1 1 1 1 1 1 1 1 1 1 1 1 1 1 1 1 1 1
$$ 1 1 1 1 0 0 0 0 0 0 0 0 0 0 0 0 0 0 0 0 0 0 0 0 0 0 0 0
$$ ##$ShimPowRng3= (0..63)
$$ 1 1 1 1 1 1 1 1 1 1 1 1 1 1 1 1 1 1 1 1 1 1 1 1 1 1 1 1 1 1 1 1 1 1 1 1
$$ 1 1 1 1 0 0 0 0 0 0 0 0 0 0 0 0 0 0 0 0 0 0 0 0 0 0 0 0
$$ ##$ShimPowType1= 0
$$ ##$ShimPowType2= 0
$$ ##$ShimPowType3= 0
$$ ##$ShimPowType4= 0
$$ ##$ShimSysAngle= <>
$$ ##$ShimSysFunc= (0..63)
$$ 1 2 3 0 4 5 6 0 0 31 32 33 34 0 12 11 10 9 8 7 24 23 22 21 20 19 0 18 26
$$ 25 16 17 30 29 28 27 13 14 15 0 0 0 0 0 0 0 0 0 0 0 0 0 0 0 0 0 0 0 0 0
$$ 0 0 0 0
$$ ##$ShimSysMatId= <no>
$$ ##$ShimSysMatrix= 1
$$ ##$ShimSysOffset= <0>
$$ ##$ShimSysType= 3
$$ ##$ShimUnit= 0
$$ ##$TFXNUM= 0
$$ ##$TOSITY= <no>
$$ ##$TRIPLO2= 0
$$ ##$VTU= 1
$$ ##$VTUETH= <no>
$$ ##$VTUTY= <tty05>
$$ ##$WBREFAM= (0..15)
$$ 101.2 100 100 100 100 100 100 100 100 100 100 100 100 100 100 100
$$ ##$WBREFLM= (0..15)
$$ 1 0 0 0 0 0 0 0 0 0 0 0 0 0 0 0
$$ ##$WBREFPH= (0..15)
$$ 0.13 0 0 0 0 0 0 0 0 0 0 0 0 0 0 0
$$ ##$WBSGU= (0..15)
$$ 0 0 0 0 0 0 0 0 0 0 0 0 0 0 0 0
$$ ##$XFAC= 2
$$ ##END=
$$ 
##$DECIM=	2560
##$DSPFVS=	20
##.ACQUISITIONSCHEME=	NOT PHASESENSITIVE
##NTUPLES=	NDNMRSPECTRUM
##VARNAME=	FREQUENCY1,	FREQUENCY2,	SPECTRUM
##SYMBOL=	F1,	F2,	Y
##.NUCLEUS=	15N,	1H
##VARTYPE=	INDEPENDENT,	INDEPENDENT,	DEPENDENT
##VARFORM=	AFFN,	AFFN,	ASDF
##VARDIM=	1024,	2048,	2097152
##UNITS=	HZ,	HZ,	ARBITRARY UNITS
##FIRST=	24596.97802734375,	7686.668670654296875,	-0.50188082456588745117
##LAST=	-278.64306640625,	-125.831329345703125,	0.41750288009643554688
##MIN=	-278.64306640625,	-125.831329345703125,	-3.0085275173187255859
##MAX=	24596.97802734375,	7686.668670654296875,	252.8966217041015625
##FACTOR=	-24.31634515518084072,	-3.8165608207132390994,	0.0031612077713012698942
##PAGE=	F1=24596.97802734375
##FIRST=	24596.97802734375,	7686.668670654296875,	-0.50188082456588745117
##DATATABLE=	(F2++(Y..Y)), PROFILE
-2014a58l14K44K15k30j40O9J99j42j28L78N40J94l63j9k09K3J14k59l47O87Q8K8P5k84j97
-1989F4k40K56M18L06l60J21j89j109Q48j22k29K92J51n38L75l26P11n05j03M57K22q8m04
-1966HL68m76M50K63j001k87K75R3K68L1k54k7n8Q4N22M51n48k45Ok97j03L07M61k30l14L19
-1940F6O48m12m71O8L94L5m46L53J95n5l98j95j49J20M30k1o02K72N20M1j25J4j37o25N05
-1915B5L71N95p82l88K40M4j92M0R3j64J04k88j12J07O2K3l14L73K63m1o0r0L28J14k85J41
-1889B07p03N4N08m55K41k79P00J43m25p8J79n02J74K99j16K57l09P4J16jl34N47m2n6m5j5
-1863A39k09j99j9K68j52J47J2j45L82mn52o3N76J11k91l08K26j17J72j65M8J23K6L09j81
-1838A34m13M6j7m0q8LK35M42l61M76K55k96k83k02r5m0J8J77J03M42n08p1k1L02N86k63o12
-1811i1r4q4K01K21Q0m12m1o1m1j84J7N97J1n33n9P51L8k07o24j46J53L09L74R9R3L47p63
-1784d9K02j2N71m49m94J82J14k21q6M41J30o02M52j4l33L82k42LP23J75p75k27O1m3M6j06
-1758a71N98j18l39N76k69j24J01n00M59O01j97o04j43O8q3k2m0J29K55J54K14p13M2L3O1
-1733c2k0k7N56M71r35k29r5M29l3j44M27l13K68j7k6R2n69r3K38N4k0r5j61q4j04L47J15
-1706@l07Q5k25l9L75L78N80k66j63M5o44l7O1l17M23P6k82j46M38p3k35j87O42J91n78M09
-1680B04J32R8l80K05N40p5q32JN77m32q7r1J26L74n22r4K65L31j32Qm01J23K01m80M97K06
-1654C62l4r0N36n85o62J61J41N41O89p41o59l91J55O3K64K00K1L7M09k2q3m54O61l55M53
-1629F17k22j98j94L58J39k76k77q5L24j51k6J056j40j087J3J97k8M04j08n19K00j29k24L07
-1605d9j7k01L80M03n90j70j06K65k09J03K76J26j29Pn8m8Q3k24m1L9P2J24R7k12j25j47N83
-1578B32l34j59K33J06R4j74J9L51l71P7L99K28N0o61Oj54k2N07L4m58l14J96N07n39J96Q4
-1552A33k32Q5k86K33R54j04m45k51o1j89K17L74m44l63M50J55j42R4n41N62L56m22m05J34
-1528a38j90M18R6j61o0J83L20j68J07R6r79P07P45j91q26j39K88L0jM82k18m86m19L58J002
-1503H56P5q41l46K31k0K27O3O9j06l74O40O25n75n24K86O89m4q92p2m24m1N08K81M34k95
-1478D30o88k3L18k01O7J58J67n04J34m18N24L7k43M87L87j12m61k75j63n8M68L3K93j26n81
-1453c50K90p4k81J13J46L29k77L20j2n9l60k08M41L39LJ94P7N2k00m62J25J57l73K03m93
-1428c60J64j19J2K26n1Q0j6J33J3k19K46k62P6j21l7l7j02L42L3M43n85k54J42R3j07J77
-1402i0j13M3k15O00N27J0j072O45n8n22L1o6M80L44o14p8j25J1J44q2K78m62N7K97J3Q4j08
-1375d1o3r8k48N68j41M5L61k30l1K29J19o6L11o50j53M55j5m61J59O5J29m71j34O0o6J64
-1349b03K47j07m6kl5N5M6K04Om62k2L33j49Q8k58J34r5p0M02K76J36l27m84J45J06k16K10
-1322h8N00k63l75j74Q3p8M15j09O3q6k9R5N51J97r12J68K97j38l75K84Nj59l36j25L76J53
-1296f0k30L91Q40l93n15K66p1K32k41J3k63l94L82R5M0j35k73j46P95P27j030R4M70N14K3
-1271A131j301k57M04k35p3N61m79J00oj81N12K75j21n9O00k42m99j91j88n6L95l25J82K5
-1247b8j31J39j91M02K78k91j74K71k77l00L69J08J74n26l5O08k38j47J63m69q2J97M06K48
-1223D74l15k28N6L50m48L31j48k46J50k70J2K91J94J95q13P58J56o32J10j16J97N5j70l6
-1199i3N37K88n31m45L18l27p0K38J18l10m2j4L87J25q3m86J89K21QK15N6j61m80O84n29k02
-1173c89r1N9N46j34o1j02l3M75O7n97M07N69n27m08M35L87n29N2k04k00L28n20N39O60k97
-1148D32O9J46m56j78l4K8r1J04m38K0RL89O65k79k04M21J7o76j42l74N93M85J06n22J51j19
-1122A22k39K29m99K74O6J96j38r3O8m70N66L53p57L56N90q9l8m53m64L07K47r8j64K33l29
-1097b24%l08K13M45N70n99k19K15O07l77l27l71MK11o4L09J66l9j75k0j94K56j57J1K94l9
-1071A88k00l63K55K63j51m0L86n71R87k43n45q8j15K71L32j05n42j06Q2k7K96K9PM73k74
-1046A99o16k66L23M00j23j27M31J9j72j00j69J85k56K7P8J7j57M5L37k55m6K45J95K15k00
-1021B29k46O57n49l11J30o6M34J49m6l97j55K07k20M49l01J85p8K3O2J49l7l55k53K27N1
-996f2Qj74J89L18K54k09j11N70o58l68L06K58l57n48N39j5l1j39L71l45N85O24K91q45p6
-971C75n62p7P8L70O4l59K91L08q5m10J48k92Q2m00q1M66L38K45n49K23K21l47k87N09j61
-946A08J63L44n96l49J90j53Q2Q4j15O2M43j83j57M5j16l69O48K37n77Pp9L2K62J42o9o6j60
-919a40K33J72n94O53l13n8j12L12j17k34J10J70j97M20q3K20j95l23O19m58J61k21l80lL21
-894c7r1K82J49J27n71P7J60j73k15J45L67K43K3o21J96j30J9l18N63l7n69J80N04j68J44
-869B49J13m34k57M67l2j50k57J64L29N9k18k98J15M9J10k99j12K68p4J8k05K33N75r9j35
-844A79o3l15K94j20K96j52J05q7m55q7N47L1J66k44k43j02L47j41l48N8L29J41p0k17m0j4
-818b05P34l30K24j05l38j86M13j94o9q2J22k91J29M55m54L39K38j62o0L95m95m59K60J22
-794Ak02N8J25N04L73r72l8j47K09K33l53K03N61l96l05L77M8o3J24o50j5K81J043o15L49
-769G33j87k01k04R8O9L1l42j76N10R3o83q6M99l15K16n17L96k80L27j29j83p4M29m5k3j08
-743a52J17J88m34O68N60n44o53j42J65J2L87l2J12nl77L73n49N72n57j36J78N8N99m40O22
-718E90m22j87n2L4L32r4m80L9l13j6J23j43P44Q19n44o09K53J22k97M69k48j88L24o58M19
-693A7J26jJ08M7j90j94Q1j56R3J98j41L74J33l26j64N56k13l72m55N22N11k4l77r6L6J11
-667B04o10k0L03j89M6k79N80n0j33q3J00N6l9K47j4k58l87O20J64l00q3J70K49l83L1K92
-641B34j7N00k91n23j1M4o2q3N65L3l04J44k73l16N41M07l28J29m50j49L25l19j08q6K27O21
-615D50j64O69n05q14N28J29m82P17n57m89L22kj53M21K65k54l02n0K51m32p2R4K4J77M89
-590B60l17L94j22m72K4J29j07P0l41J1L31l08M55O16k57n76J87j14N81k44M8j90j60K15J59
-565B72k88k19Q0K74Pq7k53P59l63m01R28l80k95J33M75j98q5j00n4n2n7j22j41m12P24K02
-539C47o32Q0L72k14j95J12j25M16j95l9M19L50J23l36l46j03J91r6p21L82k8L55J75o00l67
-514f75L95L94K78k04l98k48K7N7O20q3m72M57l41J08j03l2L2o7j12J91P7l72N96J95j99J77
-488B98k11L21l82J64m42M68M18j22l20O35l93k38K37P3r6m62K20N6p43K61j63J12L18o2l38
-463c91k8K50K90j21o6M00n82j09J20J50L6L02j37m76K56k96J97M76L81k21n38q1O49J47N12
-438A120n72m54J21M69p87J20J98m86q7K76j2L2k55K67j08M78J87n48j0M57j85l3O6j64q7
-413Ck7l13l0J67j60N1K69J72k06o4O4K67j15Ro8m1j85R3P5k7l9J22j2k7L8M4N4k23p6K06
-383B1l10O36j44j79k1k41O13j009Q78J05j17j13k79j12M8K13Ql44P1J57l18j07Q5K55L24
-358A20J13n63O22J27Jk01L2j6K16j80m0M84op60J9J70R8m21N81k73R3l73j55n70J153O29
-332I00j056N93n05j20J82O5L36k23N2m45L77M5o29J29K23q8M55m6N2k6j68k44k25J16Q6J41
-306b3k64JM53j72l18L37J28j14R0M78n6p98N72j59j95J4K1M62j76j64K29L11j89k49m58Q2
-280a57K63N0l0j73m27K15L15l18l03O92l39j27J88N10o8k63m48o5o0J23L33L85K10l76j64
-255c4K0m20O92o67M27K96j59k06p3J0j42K6l28N79j62K06j16q3k84K06K2K72j19o28N45J10
-229a0k8l08J93L52j19j24j2L77n73n6K27N63M1n32l34k45N43J1k82N1M47J7j92j26N55l94
-203D2J10J49j84m05K46r2J79q8Lj9J14J9K3J9K23L43l40p7j25l33Q6k13l7K73K48m84O16
-176B96M4l74J13pJ81K12l30R2J82M02o7m32q2q8l18J33K7K16J33o81N28k18J94k28k59L65
-150C4l00j32LM23L36J74J24l13m06m71L94L70N25n04l36o9K07j82l10J82M72j20j03O5M8
-125A11k6l61L18p5qM57L1n9o49M23n06N11M46m79n24J30K61j97O2K03o5m01J65m6j00P54
-99C76m9J9k46K47J3p06K79J56l76j81R05L00q5o27j31m04J056j89n96L78l51K75n66J281
-75G78L33q83n51R4k5k61K01M2K92P1j69K74J57k8l23K37j42l93P1O70K71j044L49N7o5R1
-49A04M60n35k42P03j37r4l41k24L23q9L0m4J72J54j66k18j39M41Q9k24q7n5O27K11l72l35
-23A2l67L12K25M7k0j69L84k98l18j41M03J71Q1l15N67j06o47j59J84J59j57j74P5n03M10
1c44J40j66L48K94j79J79m18N9M21r4k58M3o6o4N04k58o19M55l23N57o0l05n8j95M78L82k79
28A74n1P7j90J38
32A48
##PAGE=	F1=24572.661682188569102
##FIRST=	24596.97802734375,	7686.668670654296875,	-0.76286774873733520508
##DATATABLE=	(F2++(Y..Y)), PROFILE
-2014b41j84K70O9k25L6o6J92o3j98L27M89K47l96R1j34Q4N1l03k79O76pj7L9l99k00j66L29
-1987B2L08L67k29J1l9j088P03n7l27M05N6l77K26l20P10m07j24M68K22k47k74K84n54M39
-1963A78K47r48MJ99J57K06pl14K3J20j06M51N04m90l05r5o2j5r6M47p1k21L77P44m79o44
-1937a96J86L47m9m85K64M49R3m99k89j07j82M84k9k11K08K52l8K0Q0k55k86M51K30N35q15
-1912A58m15L44J03k14j69J16m3J11k95j55K39Nq0j13L76P8n2N1N5J05J10l67J42p16K49M31
-1886E4l79j7n5N03K65m00o2K00n08K80J93o2K28k87J50N0j53k10N99j07j00j0o9k13j07o5
-1860b82K43j67K18r1j31L85p2n90O5O04p1j06N0m13J28J08j35K51J60j97M59j34m90J20j01
-1835a89r2l5J19J58M33m14K16K17k42o1rk76j56J89P9p0M81k97k25J37L10N73k15n20j97
-1810h6j13J74O6R2l31J13M1l22J8O0O05j37p76L02M46j5p0n85k77N10J77K96J16J04L35p20
-1784B3J16R8L83m78k93j05K13j10qM19J87o13K59Oj98K67k53L4Q22K91p74l68J81j76P1j8
-1758b4K61q2k33O55k46j79j9n32N99N97k44o11r1J53j23j53Q3R6K59J21L07q48K26j52N9
-1733a21Mj22O39O07q93l85n9J99nJ42K24l33L44j90M6K37m16l40L11L2L4K0l35J34m2M09
-1707A41mm76J80k68mM15L77M38m59l5L24o41k09k9ML51K0l99o3N07j55l78j68N31K42o12
-1681c70M96L08J39o01m2P25p6o72j16O20k27k08j69K49M62n13l22K89L08LP2m86R9K25m98
-1656c05M77L77j13l65N29n22l30j6J63M83N90p20n84l08K26ML05K9n4J06M72J1j36n61O74
-1631D32k46L77j70k13j53M08R5k49m88J28L80j61j74J025r0j017l7J74J1L00j25n01J06p7
-1607b65L9L57q2j87K48L46m65j93j22K56j54K22K56m7jr3p8j66J47j58L0J10p8P2J19j63
-1581e0j99K8N24k25k25J13j21J25k0n7K75l01M1M72K52j3o52J54k08K37K54Rn43j4J21N09
-1555D86o79J90J84j53n6j90O2R24p5l87k82o7q7L57L97o05k95M38J7k34J76m11O57M16p08
-1530G5l68K45k14J17J09N3M0J84N4m5j14J83q46Q46N52l27p55J8K33J08R2K25m64m48L6K67
-1504a44Q48Q2p90r9J77j6J21m9J84Lm90P03P17n63r00L45P05j0q49j04k64rM52Q1L49l85
-1478I5k43j72M17k64J6J78J79m42r3j49M55j8k55N73L03j17m26k03k18R0M63p1J65j06n23
-1453c66K66ll61L63p2K55j67L46o5j11k57k26M02K37k0K20J56M5k24l91J91J63m44O0l64
-1428c67K55r0p0J64M4J13J7j10J52p1j35p9mq0M2j69MM22O1K75m75k90k3J68M5J01n3k23
-1400c76Q6M88M48q7p86M52J4l55l6J15K95K02n43K0j08j81K94l25K12j78J25K39r1K33Qj58
-1374Gj05m1N70j20m31M41j21K6K51P7l9L27q15k15M15J9n21M24j79J77l79J83l40P4L08J44
-1348A37j77j14n8m1j10j3M59K5n79J98L65j06Ol98M16k22r2L16K46K10l67m44K71J37j94
-1323a29j64L74q4k29j56r1M3M32M2J05k49k05K52M80J72p69Q6M02q6l57l7J3j30j46r4L37
-1297a88J11j43L25P72l01m79K58J3j64j13K0j07m04M96P8l00j37r6j6Q43O09j187L60L88
-1273F38M91l0j410P0L96j53k29M85l61q5J08k92K93L81k9L5O41j91n36k17q8n18O33r7j33
-1248a98J14q4J71k65N72K4k76k36L86k24k21L27J11K57n33j96M67r8j11J91l56r4K36J83
-1224A47J03k13k70O5M91l22K69pm54R3j96k5K99Q3P5l84P26oo42J65k40K07r7K6N0N48L10
-1197H01n99l72L38k02j24K08qk76J6J45L39K8l00m96K78L17Q6J63n1j67o50O36l61J61l02
-1172c92O2M96j50j42j05j6N20m8n10L35N06m39k99K25N88l88k41k71j8L00l68M52O63k24
-1148E36j47M2k34k1m6j77k16K91k74k4j8K2O76q7j92K32nn79J78l23N07M59K9m41J26o8n76
-1121c30K27r2K30j83K52m0p2Q0l87J60K97n48L40O88j28j11m12k88P2M13%j25J50l08n9j62
-1095c36j76O91P78o91m26M64N70o12m39j06o9K75r0M01M1j38j21Ok08K93k79j93M61N2q5
-1070F3k58k27N03j93oM44l61R14j95o46l45j7L64L55q1n60q0N5q2J89J20j21L56l14j96o7
-1044c86K45K97j2k82L18Q0j09j71O9M0l08K5P6Kkj21L11k70p7O0J16K99j42j3P15n66l81
-1017a87p2J38L81o1p4j23K2K77l25K66k93J75L2J34j04J17J45l56m59K19N3J07k63M17J90
-992C56J62r2p0L70m24p12L18K92j25m18N5K70P2k90K89l22N91O56L20r46K9o31n2p0M23Q0
-966A31l13L11K38k61n24M09o0K94l00k65L71J15K91m88L67J87m36l10O40l04R8M45m74l83
-942b21K27k33K9k1j45J88M67p6j94J21j29l53M80J24l93K89m77m7L76K08j26j51P4P0m9l53
-916c15O91l36o5o5P5M4j37L8K77k09M33j56J11j29j13L02m22J93j8n88J72K18j63J42J23
-891A03J60l31o4J96r7k97K75L56Q2j4n30K04j06R0l50M86J72m62k76P33j28N2O0n66j9L55
-865H4pk19l70L15M42O9j30j64p4k29K49l71J59J38m4k07Q2J70M07m4p2j68k22J35j65L97
-839A61q2J72k9m44j53K60J80K89m09m6j9K46j52l27r8K35K18J7j10j16j00P52j65J84j26
-814C38l05p5L18l06mK2K89l79k2L22m56L64L89k23j82N74n80n33M28J24k55K6m3M77Q5q25
-788d32L38k29R5L74l08L5M04k40o5K60L7M2L60o54l40M52J008o30L71l97l56%K03Q8Kl47
-762G1r6K95L6n64p6K81l08N09n23N74l64N2j59J38j9q9K94K1j02O8J57l86N20N98m33p39
-736b44j83J00J99K50J6R6L3l68K47n72N70n35R3J67O2M86m43O81m54l54J4K58J23j74j03
-711c5J48n80n0J14j20N77P56m97n73M18J06n14M61l51j07M75m13J63K17P3r7OM6j59O7k22
-685i1m3K27j19L19J71j70k12L25j08j56n94M58M43J31l29l28J30R6n65k6M19m6q4l82M49
-660h5j24k4k8L25j52J18J62j93l20J5M04P3k84J86L16J36l94M1J60M9N11m49o52Q3J65r8
-634e9l63O83J85p12K66p0l23M79L26l06J25m37L8N15l50l64k9K16N68j36O41o33n56O07K2
-609C33n04Q98n23p21J58J0L0L11J22k17l7j24K06l75k4J56m0J36M34k81M06n0m98o3K11n7
-583a03J33l66K5M1j78N62O23l66m58K03k71M15k18R1p6KK15L8k24l11QL86k2l0n67P54l03
-556Cr2Q28n17k95L36K78j21m3k18j13j52k09J08J4k03N66J97n53O1M01k56l07j5J46L06k50
-530a00M1M20M88m0n72k77L4J86j80m77L01LK46J33k73m67L70L36K17j76n50o3Q1j97N00Q3
-504F7l73N10k89L4k28J49j6Lj10j09Q8j14M98L83k22k18j58O04k24J75m77J98M14q8l12N21
-478G06k44l7nNj09m39K06K10n29m3r3J5K24J41j87m7K17J62l3m05M29l44k7P3J21p7L35m
-450B21n04L37j77R6M53N52l44p98o2O96qN22m98l93J60N57p98q2J24k76O1K18K6l73J46K73
-424A29j93M04J10m60p7L41ol0N4k57J5l3l89J8K77o5m6J28K29j22j20P4J92k51K0j38N0l4
-396a80O6N7K4J19j06q4L60j66kj37j89J18J86m05O20o1k55r8PO92r07M84K4k3O2k58j49j6
-368b17K59m8l24J95J11l80M0N4Q8K39J7r5N91o0j58l10R0J42K29j70l0M59m3o71j07K83L02
-341D86n14K61k89L57k55k25p29J438N56j075L56m69j43J68K37L70k36Rn53M65Km67r2K27
-317a15j8M33j42j2j04k8o8j94o6J75J23m09K86K69k52j21K99J62k60jO15J20p90N08l35o
-291F9R8l05N75l6l81K2M76r8l49k38M0J28L9J84j39n42J58L23l10k68O14k46Q4j88O40j00
-265B50k14l38k1k32K91j62M26N10k06m51kj14O37o55L50K28k92L2q7j76j46J44k67M24l10
-240c81K24k3Nm71L36J02L05q5n97O36J1N1l04K2L44j45q5J7N77n88k13J30O98m3p23k11j21
-213e32N70J1k20k13N45J3j56J5M80m04J87J10l38k64K69j41rj62J43j49K65ON0K51L08K64
-187H99l98j94j69n66L42k45k0L01K15m68N31J52k85K00k7J31K26j81n2L8M83J8n85k17l9
-162I0k52K08J1L9K02p49P48j05P9k64l0K87l86l21R8K69M40J53L9k86l58k46M2N46K94m21
-136A27k31j7J57l07p7J22N00oj23LM6j40l30K35k5J33M82j28j24m50L29n40N39M29n14m72
-110c82J62L12k16r6L75n9l84j11J64j40P09j75O7j67M07k1q37K92K56q2l77O14K74jn84l83
-84c83n0J126k84o31M29m53K26m34J308J57j020l73J56J9r8j02J12K62K6k37K99K15j0k06
-60E4L10k68m11J40L60L19q62L64P5kL1K48l78m26P47o2j38k35k19L81j6l3n0J69M1j59j66
-33a86M9L63L2k98K0j02N47P0k07m03k26K18L64J39m7l33K99l30o8j17N25L1K4l30O04j02
-7E36o74l33L86K17j67k12k13m1L90j32k8J78L49j95J10n29K37L66r8j82P3m2l3M35k58n78
18d38J87j17O85j51k84n7k5L98K70l22n9mk41R3
32f5
##PAGE=	F1=24548.345337033388205
##FIRST=	24596.97802734375,	7686.668670654296875,	-0.9116579890251159668
##DATATABLE=	(F2++(Y..Y)), PROFILE
-2014b88j2K60o8k25J30q6J37qk21K08M77K65m58K20j2L9Rk80k01N97r3o5J07m90l37J3L59
-1987b3J79L26p9k5J25r77N60l4j90J97q5j52Q7l63O74k05j76M25K00l67p6J56n41L15J72
-1962A23q08L59K89Q0O0Ml76L6K20k18L83N42l94l65j97J54K41l21J62M5j57L87P47m99o08
-1937a11J71K57q4l03J0O09K19n25l72k9k61L02n7J71J32j50q1K15K36l78J5L84N3M67p84
-1912A06m21M54J14k04l38J40LO4k61nK28j18j78K23L78r1j43J44J30j30J42l61J17n26K32
-1887c01L47k10l16R5L35L28l73l6J99l64K99J22n9J92k59J28Rk15j5N19j61j21L2j75j70
-1862a70Oj15J89p8K32j31j47K98j58o06L75M82k73K04K55m85l6p1r8L76J95l56N66n9m93
-1837i8J77r7j45r3K18J19M01m15j13J83j37R3J08j03k28J09l2k69M85n3l71K81L33N39j65
-1812G27l83k91j91J69o2M8j36J85J72l23r6J11N83k67p03L91J51j04O7n05j73N90J5K02J29
-1787C06Q5K94n99K0Q1J25l48K3m44L53N9m7L32K35n41M7mm1J91k36K8R38L61q37m84K75k60
-1760h8J85l3lj02q0P00k36k43j34k76M97M55k39m60j44K95j76j44L2Q4K17R1M07q24J91k59
-1734b87R1%k14P14O67p67n26J01L9q8L19Ol45M69l91O1L88k28n48L64lJ08J52l04J42JL66
-1707B87j24m32J95l16NM57L69L46o06mN15o14l24l3K16K39M9m85L5N05k11m57r2K80K29n99
-1681e70O74M30P2p34k71P93l6m07k71O10jk76l02L77N41m07m45R6K66J75J25n14P2K22n10
-1656b91M57M74k11m53N47n46O5j1j08M07M82o39n50j37K73o9L03j75q6K36M66m5j14n77N74
-1631B72j25K60j16j54p7M36M8k28o41K68M20j43l05R16m4q13j39R0O5K26j99m07o9N5K47
-1606a57M04r0j47J29J89l49k08q9K50j14L19K47j63N6k23r4j67J73j33J54J42k15J3J30j68
-1581a11k36L47N40j58m50K7l08P1J50j34K00j34l5M06K76n1n38K25m3L07m8q3m52K01J7N18
-1555E04o64J14J77m6j37n8r1P86j11k69k17j65%M94M12o96k23M32Ol65J31k99P73M93r20
-1530F1l23J93M3o7k1J86J10R6j70P2k19K24p07Q07M10m33n14R4P8J55J94oo74j31K95Q9O56
-1503D98R9o58P3Q6mL6j58L02J08m17N62O93n16j118L37O59J72o73k27j51M3L14j47K58l86
-1478b15K30l84M89l12jJ56J61l22l28R9K95Nj49N83J89j42l12l3k52J24L52j67J03j39l93
-1453c63L65j38l11M47j59J50q4L27r6o8j63k93L02O6M5K23K40R3k52k94K23J47n18j19J1
-1428b19K22j35k08M06NN9Q0l93K32J34n86J48j1m6J00k33J12L89O8J60l33l04n4J30R3N8
-1402a26K7k86J52M23L47j91n74L44J27k00o6K15O0M3m38J15q6l04L84k70j15J57J44J80k47
-1377a85L98J27j78q4R1N28o7n13K71j45P2K35n0qM11q88l77L76R1l93N06l95J30j28L27l87
-1351b35N8L88Ok35j56j75q6R4j0L68Mo51M09L53j6r8l48M39k78m4K74R6K71m09l79L72K51
-1324B63k04n29K34J06r8j39l08L96K51J59J61l42k38K11L53J51n49p3N39j9l78j75l3k03
-1300d64L2k1K55J16j18L01P39k54m55K90K4o03P2rJ28m07N41O8n48j95L36o9P33L85j229
-1275c52P61K25L95j21j207K36L26Pk57J68r9k42J00j81j0L58Q9J03O12r2n41k75J4n22M11
-1250i4J71m69K25K5K05j11L77j31k65k00M99j66j94J84P7L78n00l25K81K7q5J77j80L4J15
-1225E5J3o0r3k78L16N58m34J74J11n60Kj35L6J60j0KM3O13j11o36J93k44J96k71M87l5M12
-1198E04K71n45l44L57j21j59J53j15k57L0K31L01j3m55n28L95M04J49J09j59r7n00K10n8
-1174b37L67m64L4M55j60j74j55J20N43j97l14J20L48k61j45j5P28k47m27k21j8K90k17L45
-1150I8N67j33k88j38M8Q9l2k76m20M26p8m3K7J16L70o1j95K5n2m28L96k36M04M24o4l69J11
-1123B88jp65J69K81J58l99K72O2r5P2k58k0J55m27K96P43j61j40k46j70k43N94Q0q8M2k33
-1097c4r7m9m36P66R84o39m74M61M55p62m54P5m6K24p3M60r0k67m3L3k13K87k68j28L24M5
-1071D1K8K4l74K83k08J09M30k74Q11j13o73m79M5L49L35m9n42n3kJ4J60J36k04J05k69J09
-1045b61R2J50J77J28k95K37J1p6j60J92m5l49N4J36j72J39q7J43k44r4n7J67J55n2K37O71
-1019G97o01m17j66K80K47o6j83J08J96L68m61L8k45J02J59K35k94P2L21l23n79K40L6J74
-995C8l32N46P1R4O0q7J72j13o91q1L68J01k93j91M00O9l06J64k74M69N79L23r25J43o06M6
-969b56l06N00J02l40L72J74m28nM5P8M39j91l22J84n7L53m35M53K49n47j78O23m93J6N51
-944E81k97l27K30l79qJ02j6j12M70N2j69J58j36l31L29K5j63M02n12k98M09K23j71k55L71
-919A78j17l19Q6N55l24j25j2j05J74m4m5L15j78L92k09Q4M0j8n2m09K22K03n27K25Q8k77
-893a99L8J29Q3p4j91J96k4l03L11L43r9o9l33K95j53O5l02L20L73k63n98P44m5r2O2m58O8
-866a76J50mk40j46J75M22N9Nm7k11m45L69k11K55N4j94j56K07N6J68j0j0k34m8N1k48M74
-839F5lK05K6l68r9k17L00M14n59J91M3J77j60l15p1r8L05J20k6k41R2N11J3J38j41k25j1
-812F6K02l22j28J98M86k99j86P8l65K50N17k34k93O46o07m60M46J46k63K4j95M16j70k64
-788c11K60k79o6M52k50n8J95q9K52P1N5J69M88o10n10M82Q83n97L51n08m85J65L16Q4m6l11
-762A03LP7nm09q0J50j07M62l60N39l89k95j51N09P8l29L25lo1j4R2k84L73N42l56p59q5R3
-734c41K96P1M4O0P2k51N2m70M07m22L10J24J37K64m26O36l97m51J39K83j07l4J72K61p29
-709c00j19J07j10L77O29m61m04M74J20o69L12l97J70M42j44kJ79P4k88mK92j37O6k94j25
-684b12K64q4K11K00%k89O8O6J3o76L89L05K66k06n09J57Q2l24j3L86M4j34m95K95j59OM3
-657c06N47k52K68o4l00m20M55K91o2l79M45M52Q6m71P7j1J06N35n98o66K48J62j24m32N12
-632I9L37r29K04K09l27L28K58k50J14m05K22O48l47n24j8J38M63k9N13p25j94N72q5k99Q85
-607H58m92q48J23k0J60L00j4l25J48K3k4l35J18K03j41k3M28k42L68N0m94j65K51pK00k22
-581a22k1j83p9N47N43l84k59J19k36M1j62K38k5J67J69j13j14l32k1L64j1J53p26N28k25
-556a44J55O87o55j85M87K7n8L6l38j87k08l61M64K0P2L66J54m11OL96k75m18p1M00J25k55
-530a71J44L42N74j48p84q3J43J14k87k51J95J01R6jQ2j80K64N4P1p8n24J5P1j17J4J96j88
-503c36N73j89j7k04J14l6M8j39j88p8J70L27N19k01o05O7P13q5K16n61L6L71j17l29M37m5
-477D61J78k54j41q6l47K01K98l30k00p3j1lL23Nn6J83M0R3n32J74r3J6O4R6j20K69N4m52
-449b43M43o2M3L58O91m74r93j4O40j16N25m59l36J90N95p11j18oJ3O1J22O3m38K97J99k63
-423GK35O7l00j25J78J71K1J4m15K67p0m97P8L79m8j30n1K68L1j10P2P7j94j51k05K10Q5K1
-395a15K0P7K78k70Q3M35l57l0k94PQ8J42m66O14Pk27j40R4P30p17J83j22j3K36j86j31j55
-368b29K42j8k70K11N0l99K97M7j33J15r9M53M26k44k81l37J05K40K16j40L3L95r5n16k04
-343a35L06M51n77m5k53N84j10l19q26J622M39r97J20m49j23J33M61L74k36n0n26L97Ok53
-319fj86Q1j3M10j85j01j56P3L3j23j38J71J28l61L37Q3k51NK14J21l35r1O90K46o51M17l44
-292F8Q8J59m03M82P2k89k97M24l7l25K7r1KL9L62o6n05r9L08k25j22L60qJ80n74O93r7j00
-264B6k02q2k92M58l04K3P86N5n73j41J34M94n26M32M0m90K40q9l54J74L8k57K17m62K29J24
-238c02J20n73L52J82K56p7m32O37j26J71k52k18L82j21m5lP63n71l47o7Q33K4r18o4K5N17
-212A46k6k31m32O43Mj08J51L72l66K40J10m86r7K08j23j76j28J17k40L45J09j10N93N81J12
-187A208o25k90j69k98J70k71o2L66J20m10M71K16j67K89j36N7J96Lj35j13M98J16o81l28
-163B5k3k07K68M8j00K37p72Q75J1K2k47J45J92n34l41P7J29M81Q5K3k26k99k4l17P10K9l33
-136f6j64O9R9k01L9N8M94P0j74p6Jk11j84L5O9K86M53k74j73k10K37n50M55L53m81l13K29
-109a30L04k55k24N34j04l41j78K46k1L79k97K04j52N18j8p85K60L38P1m95L28K56R3n06m58
-84d33J68R55l35n75L77n26J91j97J237L9j001k60R0K54L6j71r3J33K5l02L03L30p8r8L63
-59D32k77l07K40o2K16n63L51L1K8QK6k28k44M17P1j50j67k42L90O8k7l8J33p5pj95J07L09
-31B45k0l70J42o7M26j40o4l30q2%M66K93m1n25J83l03J50lN67j81K8k36N82j61p15l23M81
-4BK59q0j65l29J23L53m19R0o4M46k39M3l05J23K72r2r1P8Pk8L44k27l86j85K28O33k19j92
23b0j24O9L84J40l45n9q0k80N6
32b59
##PAGE=	F1=24524.028991878207307
##FIRST=	24596.97802734375,	7686.668670654296875,	-0.99073719978332519531
##DATATABLE=	(F2++(Y..Y)), PROFILE
-2014c13J52K41j91k69J95n4J00Ok22R1N06K39n19L18R0l3j1j94j41M59j60m3K87n39o33K49
-1988c89K93J16K30L4lK57p82N19j38j19n2j55P6n6l56N39P7k51K98J66m26J46K3m04J11M
-1962b42o22P27M01p4r4M8m15K3K32k90M09N48l08m01k26K82M97m15j27O6j53L60O71m57m56
-1937a6J16J38q6n8k11O46K91m75l90m4j94P1l7M16K0n59q2M33M48m86K23L32j39L88o99l96
-1911c50N44R4j60k98J43j59n0k00K28J80k60k18N49L72k13k91J81J63l27K07k36L6l30K26
-1887a69K15m3l79k4J98L41l38kK52k11K42Q5o3J60k88L3J4j91J68L90j83j06N3l06o7J11
-1861a08j12J53k2J56j20j86J53k01k80M66K78m53M63L11l55k09j86o6L14K15m39O23K6m10
-1837A1K26q2k04j53K70N6L81l23m94K21L7J11J41J37k40mj33m29M21J81m08L16L63M80j03
-1812G79k24l61k83J80r2j02R3K13K67k53k59J45N45l64m12L17r8k50J62m39k4O42j50J14
-1788A46J28N4K44m36q3o9j62M6K43m61K58J88j67K06K86m03j10p5R5J58k09j0J045L83r20
-1763C75n68L47k88L40j30j50j88J29O68k33k96k35R0L09K42j52k32l35M75k15p9j30J57J21
-1739B2P7M78p10K1k73J64l1k7M70O42n92n93K65P4k83L85j75k82N07m51qM33n1o51L23m6
-1713c12K08K70k95J29RK42j91j81J37l51m2M60L57L28o26q3N98n66l80P7K33J56J19n15J17
-1688a02M64k34m71ol3J41n06R19M32o8p53k11N06M5r7m68N80K20k67m15L81O03k79m98j70
-1663b87K57L05J51m83Q6J88n12M46M85l34k59N21o07M13J9m99L74L58n16n51J13K80k03K25
-1639c0l14n3L82M25j80o6m73L90j8J02n9k7K4M17j8j90o96L15M41j18l66P15j9n11j64j31
-1613b22J22K16k90l10p3K05J88M43l3q1L6m3k39k24m3K48r1M02K55k56M6l21j04p9J88j67
-1587b27L18J09l30j0J39k46j52O57N67j65p07l3j45j78J75k06J36J29q6K10K84j03l55K26
-1563GJ61L19l31k43j47K55j03N30n22J08j5N1j55P2k02N73j93j43q2k85N9N80M24o94j70
-1538a46M40P9l70o3k67R12N40j026l04lK91j24r5K71J44ql11K09j45J00n47N55L38m82j23
-1513a35L9j23J64K78j70n04K62J00l0M66N0m84J64m3K7qk54L91K03k79L55N67m21j016J29
-1488b72N73M68m54l78q2N0J32l35K23j62L60m80M51l41K4R9J02j42l93R8J36R9K1N58R1j89
-1462B57j54J49k79O9J97k16R9j96k51M47l26j81L83j58P5k8K63j19pr2l22J97j25K19J30
-1437C1L13J85l01j79K20J03n82k81M95J03k64k91P58j19K0J27o14J88L46o67P2N0KP4k49
-1412d60K31K55J02J05k34k48K0J0J7M4J01j89L1M09K50k34m58K80K50r1r5K64j31j23l37
-1387b31K11l7k73K88j22k71K69J30J32l82N07K23j09l5J50M47l3l87Q8l03J26K27k46J5M99
-1362H83q53n41L14J60j87M12m60K8J55L02l36J00M30j28k90j20l53j58N46j1Q8j1o15M78
-1338a67L40R4k37l09M09k41RK57p2K97m41k91M03M03k22n34O0J32p5j36l53N45Q7K44K20
-1313D22m24j57R3K11J05k93k79O29L5l78J3j76l83J34R5J59J16o2K73O96k65m44L16K0q79
-1288d23K38j02L63m00M96M0o40k5M96j53N50R0r21R59K2K69j97q35J99K37K08k61j80K21
-1264B51k89m5p0j01J84K08J59N41K5n31l21R1l15l1M26n94J77J41K05K9J61j34l16p2N16
-1239B95o4j99n7qN08l84m04Q5J07p1J45j9J37J8q5k08J46k43M88M90o00J16J89n48l8j63
-1213c67J37Pj29J6L36M95j70o29J61j05J44k59P23j23K83J92l72l99L40o6k09Q8j71k41J0
-1188c08K70K43jm36l60K14M66J76N3k24J9k51l03K60M63n64j5M17j64j49j16K19N21l76o8
-1163a4q9J04l6k3k27P87j03m73j29j48K85r7K54L78ok91m34L46J38nk43k90J23J19m6Q2K87
-1136B49K29j58k45j98q2k61M71j49L20L55j59l00R2Q3n64KM25O9n50K93J36j64O4j11oL4
-1110a25l87K72O97k26j89l4q6m54O49J15k7o4j11j12M4l73M93J100n33m10L56L13q07l16
-1086b15O8o5J93k3N20k32l88N2M9j66K29j28kO8o7J24K71k45m3j98J35M01k98P28k3o34m28
-1059c17j7K84K82k2m91k2m8K16J14L8k6j1m0j89J75L3R6K68k66K08r2m3j13K37p5l78J11
-1032h8K27l36J35L0j9j95p5J46K54k49NL83N61o49l84J9J08R6J12l22K48L51M65n99k00j74
-1006a50m3K96L28m68K4M40k60o11K76J8J75l88O25n6O5K04j46J5J64n83l99L73K55j50q6
-981h2K36Kk11J13k74K46M20K70p93K62m72J44k81L10J55l67L09J00m47M49l73J50N29q6l12
-956crm8L54m39M84L68o56LN44o96n7O50j30j67K04n61m2K41R5m13M41J67j03J70j47l32K41
-929A59k4m8M62m31n12L85K40k12l16O46l15n99N57L64k67j50j8j66K33Qj25K23n5L16k64
-904I1J13K41K0l44l94K01L65m10K65L8l94JJ73j07J55k27J13K1j96K56L08k81j41p1M25j91
-878C0p4j79R1N27q3o45N04P4k06J00k64K3j3n1k00O8P8K62J7J54L7k90m02M33j35K50M1m05
-850b58Q7J59m4r4qJ7j14Q2K4k44M02N3K25O3k44q1l92J05N40o50L37J09J66j40l31J6j75
-823c90J71J37L0l61M15Q7J86J06j44j41K1R6k29m27M53O55j78k84k08k34J1O06j91l29N88
-798D46n62k67L34J92k29K1k26L12k97K88Ql15j80L76j67N5rj10N82j34P4K94M96n22n59M06
-772C07P07n08K52n29n08K40M27Q4j02k58R6j03n8k69q7J14nM02j28M09l77m91j46P34J52
-747C55l36J26l6%j09J1j64K30M36l03o74O3J25L11q8J5J6J05q7j76k88J66j08L23N1K42K1
-720B27l85N50l11n07K26K19l04L49K38L67p60j83J04j26J65M82l89j83L93J49o08k4k43M08
-696a46K66Q0j8O9n3m47L9M91j16Q2l52k12K96J3O6K05J67l59j33K50Q5p11L37J00L43m3n00
-669b01M4J14m6l0K99J24j04o08J80j90KJ38O30k59L46l03k70k76N51K67j48n41N87N56R2
-644I54n65R6j65J42N47o76n67L44J26j61k98J19M73n44k28L48k78O1K02j67J10j62J78O84
-620E73l39n79%M1L02Q1L20o89J33M65j78J9P62m72q09K03r7J23M39j9m48L4J89k09l19K70
-594b04K53k03l02M77j89K77J66m79k80K73L3K34n5rk41r1M55L89l33o4lk6m69N5L91j17K73
-567B11J05k56L2k90oK28N7L68o62J17j50L25N26p48L6N30k35lJ25m74k26k42J15L27j45L60
-541B5J89Q9l09n2L66k74n07K15K87m1j93K17J78N83j60r26K83J14pl98j7M7K33q0k07M10
-515F5J57K86k32j66L4l69j9N0P8k42m2K6O12q4j9j39j2j8P0j84l5L8k9J28N62j76p20L71
-487iN29%K33n86JL04k42l49M16J49L47m88k90k9k34J87K85j70k18n3o0Q1J69J85o3J72l1
-460B36K19m48j98M1KQ1R6r3J72k6k80N30L0NK04P52n57j058Q1M45j73N25m48k85J85N76n40
-433G4Qm0J73m7K2R5k88K74P4l30K1P6j15j31mL27N6n3n24O01j55n77J71L61p4j97k09L26
-405h5K27k8Op6jl95j42K53J45j4m5J29L95k98K46L36m75n3k80J01j5Q9n33O23M5j34p0K3
-377b6P02m78K3j95j50L05q3k3k64Q2J04k43J74l6l76N58k5k70R1OO25K34l83l10k37qK62
-350E9K32l5P2K58j67l11k13K51N25o01k03j1M26M7l95q33J635L18q49o8m32l0J34N55L34
-325F98k10o7l94K03M1r0k19n9m5M44k19k16n2J12l0m2n7N9J09k38K63o5j23j3J51m4k52K1
-297c34M43K93m06L02k20J06J84l37K85J18j29k49K6p0r6J39k06j20O8M90K6l95l96K73L1
-272a74j1P2J16K42p75N31p6N6j22j72j35M89k04r5N05L17m84k69J77K98l42N44r8n75K13
-247B8o9m24M92j47k31K5k85L85J43j02l10L01K7J16o5k51N53k86L00j54m77M21l1L0q7R16
-221H18n17m25l54R23J77r14N6O0M16n6l35n06P12j6r7K50K51k86K54J46n21l8Q1n4j62R2
-195d5k10k09K36L74n15R87R02q8q91l24j41n2M1k62r3L81k3k25L35K14n8M06k76pR0J83j38
-168E92k34M42K08o88l60m2j85K55J01j31K06m98N81J49N1j80K57P5o44k47o0N4M30j8M2j20
-142C6j71J04l06N08k39j80j75J51R8R1q4L7M55J17k50j71p8k03L5j92J57M10L78l99j85N6
-116@J52n68K97K44m00o5L19K35l21k13N57j53k72m6J78Q4J23n04L75j88N51J1o04J83L59
-91C34J26n41J38K63J60m20l38P4O87l26l49J94l44PL1J074m5q73k48L9M86R8k11k16oP3l15
-64d48K83M42k12l5L76k07k49L56k17j12k02K82n0L3J6j10j65R8n3K53j44j28k42K98J76M9
-38H8m7N2r8J16k95J05L00o6m11K65m3L35l43K7r0p7k10M80M93k6o89L2j86K74J52N33l82
-11B89J41j64M59k38p30q0M14K67m4j77k88K40L21o48J79l95N94k66l4J3o6J58q3RQ5O1r8
15h1K27j30j38K4J09M80k76j05j66j1M03L1l18n3j44l11M4
32d15
##PAGE=	F1=24499.71264672302641
##FIRST=	24596.97802734375,	7686.668670654296875,	-0.94891911745071411133
##DATATABLE=	(F2++(Y..Y)), PROFILE
-2014c00K83K27l01l40K52kR8m5k28N8N12J81n27L63J49j01j4o7j00K82k20O7M95n58o67J40
-1988c63J56J64K17L9jL28n28N63l36j38k48N2J18k31j57L01K68l34J02J23m16L41p2j73n0
-1963b75l00k94Q99M89k47k35R5m23qJ73k79M98M94k61l88j40L05O78m77k96J7k00L03N49
-1939F77l44k68N7K1p1J40l28O05K75l64k94j78p5r0O8M50j36o05K39J06O27n68L49L09l16
-1914B86L04n98l28N80P7r3j38J18m15k16j21M63J24l65k6O40L50k95m47J35J71m31K72j01
-1890e4j0j24K32K8P6l30k30Q6L08k92L9M11j84J35R2m6J20l86p0P4r0K70K42j60o5L4m17
-1863c11Q5J81p6J76n5J7j17k19lj2Q4L69R1n46N17K80j75k89j75pK3K15m43O66R5k70K54
-1836C55p9k55j62K60n5L68j33q56L86J82J8J04L32j93r1k27l80J44L87k88K01L93M03m2o8
-1811G04l95l41J89k6l24K96K37K67j85l65J70M74m18n4K32k88m51J79l64J36O67k72M5J11
-1787B24K4K09k71j90l20J0L69J46l67J11K57l11P8L48k26j68j89J56J55j73j00J146L80r80
-1763C18n97L69k83M82k79j25l18L54N29k24l20l20M36J39N1K1p5n10N64k28l2l05L24l2R4
-1738C3M94n88j68k17K74p1J27K04N45m07o14M00J68m65M20k49n2K94k87L5J18Q9n82J27q5
-1713d57K97L54l03J19l3Q2j86J86M7l56j10L78L27L67n41j94N89n00l71K04R7J61J66m58
-1689a35J50M02k25m40M4j77j54kQ40L30k30o23N8j6J85J16n26M26L80k04m03J84O30j77n19
-1664h6l95L65K89J35m04J38J43m89M39M32m63Q0M47n81O61K5r19M12K05l68n76L93K59l33
-1640a91K0k99Q1M13L86l38l8l21J84O8j01jJ56J53L37j03j42o60L01M31j05l33M47j7j70
-1615A58p2l83J22K23l02j44J83J28r7M26O7%k2k96j17k60j2K33o9M79K61l53ml47p6LK32
-1588c9k50M63K8m15M3J39l96J83P60N52k12r38o5J61k11j11j49R4K21k6Q0K29k50j85K06
-1563h8L10L21n25m11K61J53k20N45l25K65k72kj18J70k72L24k74o7J05j63q1N38M28n98j49
-1538a45M42J44k57k29l15J046M98j008j98l32M28j97r8L90J51q6l50L69j8j12l71J47L33
-1515B32m43K15p6k58J44L06k38j3K43q0k7L44j18l18J82j92R9k2l46M18K95j29J56L82k85
-1490D71p18j27M52P64k67n05k3j1n9l67K08Q0K41l61K41l32P8L6k2R0k12k09L6K93J34N06
-1464D17L4k23JK84k93l0L9j86R3j78j87M31m58k5K11j16O1rJ69j21J3o3k85J77j7K60p5L15
-1436B39K57l82o5J89L6o20k71Q47l8m58j05R00k68L8J33o71l3M99l53k87J94L8k3k44L53
-1411i5O2K01P1k06j27P2q7j26M0J52j08p2L95J72j72l48J71L35j8j29K60k41k55k75L12L5
-1385A9k14J39J9j68J45O0J04m18M68K97J9L9J63L35m4k01j4n24J87K65m50L0N46p36l25L5
-1359b24P2n4K59l45k6L08J68k57J84M53k17l22n7n09o4P47n6q2Lm82M12L33J81m02l14L86
-1333I5j22M3K15j89K86m44j67L14N46k19l73L3mj05j85j75M38l3L00K95n32q9L7J28J5o7
-1307D1m26N99N7l39L12l27m57R2K23P0Q3O0K25N87l19m28L24K6m59k1j12L23l85L75on63
-1281d45J07N24j91L42k15k03P72j95J64j94n41O1J55M21k45m69N29k21k98K6m7l0L07K08
-1257C22M69J23n30k98J49j56m06N79n15qK07J87J14K2k4m24RN00R8j92l74j30O01j75m42
-1232b94n7J29p1J37O6J83l1r9k93M51k96N33L14o72J25K16m53K0k88K51J3j62OL47M39k15
-1206B99o05nJ17Q7j62P60j89K24J17j46m82K60k6k82J2j55k03O6K75Q1J4j67k33j18N02J64
-1180B05Kk36J31l0n57L50M99n78o5L52j61q2l6K81M46n55K04k38j25J47M2l89P67L9m13j36
-1154a36k46K75j4J90J50J69j56p23M91J14L2j12j38j55K37n5J08L85K36k12l18m13n3j23
-1130d67M18r4K68K55k41k47P0J76l05ML60j3o19L39J49k57O7K9J6K3k93L15N53l28l49J46
-1104b5J8l89M58M6N9j36N9j14J22k77J85J097m25k97K33J92p37j41l3j44J88L6N81l66l79
-1079a89R4J3p2J54L1K1o6k32J64M55p0j78j90QL67l88O96M8n45l54o1K14K04j2m18K1l4M00
-1051H1K3j27K10J69j00n32K27j25P1L61k29K11j68Op2K38n0l98J68L12l67n3J35q4j59l9
-1025b91L19L15m50k5M20M28o97k30J19j18O8K66m16L32M79N57p32m03r8k12M06L94n78j6
-1001a63M50k07n62L38J8R9k63N21j90O7L11k27n9L39m53l06R3L11jJ01Jq7o6J78l29jK52
-974A65J48n90L41k83K06j54Q4K06l43J06k0j61O24p60J73N85ok69j76J85K65n13M84N05p35
-949F7J07M54q54j02P19j9O1J68p27p6L24K04o18L68K41j9J70j71l69K12nl8M81k90o65L08
-923f9K79k59k26P85n21l98N62J42j79m6o4j93K10K1j62k5J95J99l25J58L97N0m92l22Q4M03
-897B04k95L14N9m70l7K28k68K92j84K0L5k2J68K18m45j96J68N24j61k82k0j38O01K2n63K07
-871b1K00k25J47j75j0l5j68j10J50R1M1n9K67P4l04j47M72j75J69O6n76L02J01j18l12l2
-845c87l7M06n9n9j65K72P8K50O9r1r6l48k60O55o19K82J97K02j03l49J00o5K9J2M4l32N97
-818B23l84L70P9j44p9L4K3p6m15M12P08p7l11m74o3l29O36r0k30L65m57mJ51K54j61j3k15
-791b67K67j98N31j94l82j49J57l2K59Jm75Q60k97O4M02L98m11n23K72N10l55O6m87l74J77
-766a80N23J13j51k05J58k03j52j78o8J15L2L62J34K48l54l56k02O86J82l22q7m5O8j88o4
-741a34m5Q1L39k34m48R8J53K96j79r5jJ45O3m20j24KJ96K44l5L26j80l22M95k57n50K42J43
-714b01j83N80J52M51o80k17R2j51l9L40k41r5K82J78m74k69L7L69J41K18O1lk77n23J75N11
-688B34p3J02l74l29L15J57o2J55L08l74j83L09P8o87L18j14K76J11k98j13K13J04q0K22K12
-663D27j9o61M8k07O3J81N37k17L66m91q4j72N26K63j84o32N56O35J39o53P9k66J78N18o64
-638B66m31L71R8k36j47k15N45l4m12J91k31k03J26n2J01O7J15O02l34n49O4k1R7J15J39k41
-612b09R2K96k42L42N91m51o46K31j34J2O01K9m75k45L37l07l04L67K98j85m28L33p9J23K78
-587B25m35m22K93J24J71R2L3k19j17L37J85k56O6j06K54o01J97L18l14L18M1l82J90k07N4
-562a61J3K13N25n92k27p3M00L80p44K36N11m16M4J70m95l4n54N87J25j79M93O1Jk65r6L14
-536B37k53n47M74J40j59n9J89k9N17q7r45O25M7j37m43J78j15L56k65k5K32M92M01l98l66
-511F0J1k44k0O3J95j67k62j8N90mJ3r2j33L6Q6k21Q0J73k30m9N02j78l92M31K38L2K43n09
-483B34J2K49m40l77M69K81M36o78l12pj51J38J81o4j26Pj03J66j7L04n7J91l4L12l82l05
-457g3m0p6R9J46l8J40k52nN50Q5k2mP09n52r48J34J97j70M93m22j75Q9M68l05J99J0J71j76
-429B32m8J64r7J75r2l77j71J27M7j21j61M66L2j12l33O92k96m81K17K09j08k50j45K94L62
-404B25M2j10j88J78m82n6J25K16m1j31J86M45k50K96K12n01p2j79Q9p7K6o15O25O0l6O9q2
-377b6O05k30l3j47k76J14L0J74k54k08K56k81J71j57k56P05j51k56J24J79M99O4m35k09q2
-352h0j75J64L06J82K6M3k61q1j77K32N49o24j56R4J28K00m30q07J529K08o60j54m11M5J99
-327a11M89K62j60lk28n2O4J7k00j64n2M72k83k91J72J29j99J1N2q2M6j24K00j52L0o0J75
-300d2l60J08K47p4J85j41J75j2P2J69k32J30J09j7o1k54k99L17N8k65j90Q7N66J07k74n14
-274d05K03J99R0m8j3L04o77J19p9K35j05k78K07M10j76N8M1M99l17k79O9P9j49O04j39n00
-248d8n0k6k37N39l34j01j65P4M28M4k87j05L47j09m1N8k35M10m55L97k2l61Q7J01J26j85
-222a50J012m31m47l58O31L45p62J00M5L18m2m99j93N26k5j28K54J24j73K19K01m13j19j03
-198f8L8K3K01m05p8j7O08o22R37J156l03j086k53j18J47l1k38q9L29j82M6J24J59K3N32l89
-172D44j6r8L06p2k99L47L01o25l20q7j74J82J11p3J37j72J24K86J70q2L18l1o33k10k31P0
-146c27K93o6K1J3K4J06k16K40m63K15n3j98K31K63k45L9L95J27l28k78j69p3K57j32m3M73
-120A06K84n00j75L34O3n51R6J21k86K04M01J23m02o6M40j62j75O5J17J56N0n43K66k20M60
-95B06O6l93R5L33J27n24M4K82K00l23k38n1L30k74K2n9Oj11L5Q45j35p31k37J19N74J02k03
-68A07k69p7J30k61K78M58l40n4L43j06j89M49j89m56M3K15j25M3M0j10k57L73l93M48j78
-43g7p8k09J77L07J04j00l4j9Q7l62P0L38j01m09L53l1K63m50O6J92j84j50K07O92l5p67j25
-16b75L4K52K85M53m66K91k03K96l06p06J91L37K45p9k21j66L65K80p90K63o75O59j86j62
7b84K33j90L0m0R5J15R0k31J03M4P1K74K8L44l33r2j43j98L90o0k16o5k29k51J58
32c57
##PAGE=	F1=24475.396301567845512
##FIRST=	24596.97802734375,	7686.668670654296875,	-0.97359031438827514648
##DATATABLE=	(F2++(Y..Y)), PROFILE
-2014c07L74K15l88l67K83L7J58j79k52J53M21J01m37L51J64j46j3Q2o5R7k96K22O56n57o36
-1989c29n1k5L17L48m4q3L44k55O29n59k30j97L33K4m29j4K99K07m00j01N7l32M69q4N3j21
-1963a74m10j06Q19N32l86l27J33l82j03Q6j6M29L68k65l11J0K82P37n14l62m0k71K38M33
-1939D00j68j29j0n7n3K41l53N56J49k12r4l74P4j28J16L72l17j52K29k16O61o04M07L16m32
-1914B22K30n22k21N37Q4k2L3N6o30k48q3N48P8m10J46P13L32l38n92mJ78l31K18n6L4P6K34
-1887B62j72J23k59l46j4K14k43Q3N93k73K2J49j2O2n09n3J55J8K34J08r7k7mm72K38K01o1
-1860h0K23j02j38j55k06j1L24J65K59l0n54L83K08j8k81j14J03m09K12l88P53J18j24K54
-1836C92r6k99q9J88k04L36J28o93K29J93r3L3M23j05j30l11k05j68M84j18O4M05L08NO3l85
-1810C55l38J94O2n12M17K75J43j40l71J93L64m31L23J55m10o28O9k13K21O34l04%P9%K03
-1785C40j21k94k67N77R9j08k84l1K90m30j2M13l8j70k38R8J48r2k81J234M00r67n22K40k60
-1760b76N78m44P5l49M17L09j81l07l37O41K8n3J77j7m12L45k08l0k79L91k32J66M44m99l02
-1735c55r1L68j09J71K5M04k36n29L81K41n70M52k17J24O1j93J05j79K06m73n8j05L09L86
-1711A18k92J67j50m0o8M79m9l27j29J90K60M30m28k53N17m17k57K26j22K65J57l12J34L16
-1687D15j93l74O8q6l41K37O84J78l63l63J73k59K95J10m63K75M10j37l67l1O13j29n40j77
-1663c65K68J07P5k95J86J23m20M13L52n18L40L38m28Q28nj281M96K2k02o20O46K32l69l31
-1639d08R2J4L68L48m11n7k22oJ47l34N6L49L13K12k05j05n01K16L70j17k26J86l9J43P9m41
-1613a79L0J13j88JL14Q5l04K70J73Q1m8m83Kk13l7J05k2N37K42m48o7k72L6n5L22l42N29
-1586A82o4m42J73J05n94O29P20M76k67j098k9L64j27l23QJ01OQ4J75J33m85j29K07L76L05
-1561D86n41l09L36k3k87N45j29N12l30l09o4K41l27O0j85r9K66P8j42K15M04m38j52M06J55
-1536C69r4k93k66J060L37q85J1k88J0l09p0N58J28j18k86M96N0k88j78l25L74k38L09k17
-1512a53k13J28K06k01L30J95k00O5L04l33k14J38l23K32o1m49L87L86PRJ96j53l92k29K73
-1487f5R44j11n76K0j32k24j84R1J58J19j22l2k17Q6J1k31L48j9l73PL77J43M09J6j97J25
-1461C71L52k99j42n3j24M7m3k11L17m86R7M5r9R4m1O3o1Kj29j39K38K54J36j52K16K17m94
-1434b4K3J36k8o19Q6Q21j58o72L20P69m05J17R5n70k53M20l2n38L97M8j40k34M56j58L68
-1409B25K2k09K5J13j68k97L0J66r2n9L32J16n4j97K7L58N0j57J91k81l06k69M11J03j96M4
-1383g2J13m6M1o9Q8l18K65L48J43J30J62K01j00k0k7p42K37L49n84M1N35n79j20l9j70l7
-1357b70R9j23M3K73pj90K67M58k39l01j2m72M9O48r8j41K5l10L06L15K21n59l58M04K9M6
-1331A03J43k54K46l96k5J19O47j92j88L7j22j01k96O7K62j13L21M13o45q5L2J41q8N8l76
-1306b92L81L8k69N62m79m51Q5L16kQK04K06M18m07m04L22L9K3j86j03J58l64K25m9k54l8
-1280c13N24j65J31m60M88N25m12J37r6m33j31R7O17j93n91P02o6o03J22N9k26L81K34M18
-1256G46J86n43j87K07r4n76N36m44j44K27J61J24k0R3m85j3M88K95j61p08k4L71J09m42j05
-1231d03R2p8J83O3J36l0k4k24O16m24M85O1o00J87K09l36J19m21L63J00j80p7L25M58k61
-1206C39n19k71K71P4j29P36k51K21P7O8n12J10Rl64o6n1p1J78K62j23j06K25k02m67N21J46
-1180A05l3k17K01J45n21J95M93n07q6K31j46oJ9L32L30o84M69l56j72J82O8m72O35J76k84
-1155I7k39k97K57M1J47j5L53Ko66K16J9P9P1Jj87J48q3Q7M05K95j87l75n63K9p2L44j04K27
-1127C0J65k92k42M3K66k0K2K21n9n91L69J13l34Q5J44k3Q3j31L88M18m09o16K33J54j84K66
-1101I9k09J40j64K69j07J79j72j02R90l23j82J04J21n36k4j56k46J68P3O27m67j17mj15M3
-1076a11R8J39qp4k84NN66Q1r0j97j57K58m94P22P7m30k84n6J55J16l9l22P3M9M99r1k63L40
-1048B78M06k33p45L04k53M5L16k14K49j91O5o7K21K6m12J91L61l25k68J55lj78jM60K99n59
-1022g3m5M26L01p11K2O8l64L62J46m93M42N83O22q47n27l8k4J54L89n77l3L23k19k98K99
-997a12M0m4l8L24k97O8L65l03J1L45l14q0j20K16J23K66k23j75Q1L23l84k12K42K2k87J03
-971f0j08K48j8p3K02k87r5k00K91O55r79J3O40M1k41k94M93J67o06M85O21p55M9L72r22j07
-945d68P39J4L03J36q26j10L30K96o68K47K63O8J63k19m48K26Q1p7M64r8p10J20L22l19M2
-920a29P58p32pM08r6q6J47q0k87J57L4j41l09N02J5l74J94M38J00m59k77j3K79k13L61J33
-894C23m79j31K77k52K53j14L7L3J20R4O9n70k7J51N42o7m86J33k70N34N0m01r9L05j39J89
-868G5k10KO0k68l4J08J88j00j64K49P2k63J35N24k41L7J12o41M38M9j72k74j40j50Q89k25
-842E6k45p4J76R0K81L8P1j23k83n61P43m39rL01K69o4l32J80L3o2j18Mj34N89q37O04L2j69
-814A7m3N6j3N4q2J74N87l2k67o59J26o46N34N5J2j2k82K46n7L14o7o5k28K53j4O44l17m79
-786a91p3P9N5L41P3q38J014l82J5M84K21l13m19J09L23j37j85m17j05kN73J82j88j56J82
-761B45k15k77j47JJ64k1L40L82R5l45j83k61O17J54l24k52j6J25k33j12P3m7K92j10k34O
-735b83J99K43k09k22N4J97J27m76j34O3J93J53j12L44k93k61N30k77n54J61J56L91L15J0
-711C15M93n16k06M9j68j93K21k9j60J60J87l14l28N4L45R9K68J77lm99k97J87K99K0J11l65
-685i3m31L22K74j33L8M00l18j15K05O8n96L40l5k19K03Kj08K77Q0j57K01L04Q8o60j23j56
-659c42J42J64L21j59L50n83J77j84M88K41k14o30M36P06K05p32K1k77K53M17o03l02L64Q2
-635C41l57J2l21M19L81m79M6j90k02q1K2L9K36Q4M08l30m23J40n4p5K8J26L06j60Q4k56N76
-608C20M12m13m17J81j26j09P07P3m17n01M19l04k41L49L30q9l36m4Q9m6L61l40m01J44L27
-583g2J4J37P6j68j09K17k8j95R3j48M91l84J27J56n05L10Om97L29j12J58k31M81N59n25m84
-557c04JL63K79o33L04M83m22N3J39l53O6o65P34r5p0M93k2j04k38j26K45k22m66N93Ok08
-531a69Q9N3k26M01L0o46O51jk35l29J92j72L99m17M37l59P88N54m40l73k14k12R4J09J60
-506A64j00j66k44M92L5P1o4k23J16R1k24J17L06m03j85L80k19Q0L78mN1L06l64o1K30n81
-480b1k35L10L58M46p99j19j06j19P0J2m4N1J04p6J64j83L39m0K48K0L51l59l17j10j80P8
-454a57K57J4J77n06K41N09J05k7k51N64m48p30J49j1q1L71l28O5r4J93m5L48O0Q7k64p0K86
-427D14Q2Nk62l73k54J48J86j34j52M60l8q6k3N52m83k10K07qj14k71O5J93L55N2k29j74K75
-400A83m91m1N4K88o1k17K45M20j89K47J18m43q1o7N4r8n4l65K68P5L1K42j64M53mk8o1k85
-372B9k81J29M25j42m06K46l75K86k39m3N97k96k1J2K90K72n4l74l8K2k27n2L79M50n6k05
-346C28l54J39j45K96N83o62j06O8j33L24m14p85J359J01m42j32l90K2K75L79J87r1J34p5
-322D66l28N0O7j21k21l1M44l52l00L51J79l13QJ00k40k6L7J46j38Q3j4K41l68J65K76k57
-296i6j03rN5K35LJ12j22M7Q3J7J11k64o70P44j10k49r8k4N95J53j80o11L07K25J60j59j69
-269a7L73m95j81j93L91j46j77M36K76k11J51k49N61j53k02o9j34J4N98j04m01l47L5m8N17
-244B25m72J24l38L29M69o4l91L0M23k00j77K67l35K75m50K17J18q9k89J57K01k30J037l32
-220E05m40k93K54M95n72Q8JK58J5o29J68L29k9j39J54Mn0J36K57k24k75l42J36K89K15m81
-194a70Q1j28N96l85M97J263m97j135o2j34K70m2j95o0K42l30L19j08P1N7O31m40N6l15L18
-169D00L0l04K75M27n62k89j42j46J40J3PP3J81k54K36L39M1L68q2n41k76l91J35J45R5j06
-143a88P2J90L9j34Mm10M96j7n86L94K99l86O6K96R8l72l91j54J20L98m8j47L75K09n73j79
-117e29N94n1l55l2kj16K05M53km83J26K79j11o6J13N1J99N9n05P8j77K14J51k20J2K90R9
-90B74m41oK85K48j90j51j23o1j98L51k39K02n0p8N91k37n54j44K26M74P1j28k61n9J38j90
-64b50L01M00l85k00K81lj01M87j28o05Q3J60j57Q6P8m7m82N56n23N88k58Nk15J88M05N9j87
-37A36r0Q4l7k83rL83j33l99L78K2J81m63J06L76l10p0m5Q28p4p33j27J21J77L29L76l94L64
-10F94l30J89l77n92L78K33K12j67k89J8M69K26q16L54m97K37J4k50K34k40m8J20K4J75P2
14D3l87K2K73J55M95m5K76l63j53r0l53L02j67j4j32l85M8K10
32b65
##PAGE=	F1=24451.079956412664615
##FIRST=	24596.97802734375,	7686.668670654296875,	-0.92364382743835449219
##DATATABLE=	(F2++(Y..Y)), PROFILE
-2014b92M28J95m41k86K48M2K90l12l08L00K09J6k60K87J43j54pK27k6p2l86L50P53n32n95
-1989a83k34k19N49M91j07k38L23NO74p57l54J35M35o4o00K8M27Pm11j65j51j82N21K9J80
-1964A39j78k79j60O73N10m55l20K08l07l07Q2K63K54J96l09j78J56K47O71n00l60p5l32J74
-1940a87M11J7j09r0r1k9K34k88N15q3l5J50n46K36p2N5K72m35J99J87l54N50n86L91L42m52
-1914B02J93m90j03M10J04M9J75n0p33n3j45M51N7m15K52P98L40l53p31k04K18j28R6r9J55
-1889dK28K11l30R4j82k91r2K2j96J27O94m16n5K55J4j5n00J90Q7kJ19J7rk4k7m39L15J90
-1861a9j00K41r6k48j76o3K64K62J41J59q2n53K49J28M8k19m9K46m75p6J4M89P9j3K31j41
-1835B41l42O9P3l68K69M00m51J24J10j72k8L92nj07l70J4o8J07P1j9L65J98J5J64l34k79
-1809F9J97J23o19M50L23q6j23k75K29K17m10O54R5m63o38j60J3J28N27k31l6L9k0K21K1l64
-1783a19J12O65q8l56k25j79K86m88P5L49J35j81k25NJ07P8m71J184M70q51m32j4j91O08n35
-1758b81L05k92L47P2p1k79k08N97j6j15K37K6k55Q2j68p0qK68m60L08L40m45l40R7L90j47
-1732h6J26m7K54q6l77J91K79n62M47j48K43j16k05J82m12L28l56j35n6J23L73j20K39l21
-1708b42j01K13M63j34k75r3l0J55M75l47k21L95l27m8J35l33L91R8j01Q4J92j42k56O3Q8
-1683A02k66J21M91K3m28o5J44k25L19l6l87K62L22j09l33j57N49j25n77J96J21r7j7j86J83
-1658a75J48k87L36L03l74L07K05j85R38n1j507N36j51k3o78Q35K06l01l25J25n4K94K86l70
-1634C8r2j96j79K33j33r8K63M80R4l09j01j92N3K30j49r6Qo8L77K15m13rj05pQ5L26R6l14
-1606C7OK28J49n4m92%n3p1j52P1N34J91n11j31n0J05j19L50m12M85j20l08K22L9m85P46O03
-1579H08L53l05j162J32L32j4l31L3J11j29J04L47O5o06j59J49L84K24l62l7R3k07k29M81
-1555G5K5P56k11o85l9L13l89k04K41o2P2J77j42m2K85k72j34L02J03Q0k83m8R37P4o94K82
-1529E17k73m04j62j80N74O9r8j48N41O4l82K2o64L28N8J80l68OJ42lq6M76J52k45J68L07
-1503E91m79j98N8l29L26j44m44K12M57J12n4N2r9k7k96J03R94K5n77L2k86k92J2o7J37M5
-1477a36J78l21M9kM8m74N57J55l95j3L16J34K52J5r7K30L51l18k27l9j03oJ37k50J53m47
-1451b53J70Or6P1j11n4Q5N0k71R0J73M38K5j00J76N1o02M8O7m2l01J44P33k40p29O09N29
-1424F66m94K38K7l98j65k0J88l97L40M9k51j58M68l84N45l7j79J69J53k24m72J1J25j38J20
-1399b18J96Q6L1l2r5L38J44j70O3k78k53l10M69J47k05J8J31N1Mk19P4j42O8L22J71K21J76
-1372G88P3j90J08L4q98K49M53n98N3M77m27L7q3l41j11R3k1J36J88j70j57L09M41k01k01
-1347D1J4l82P3M90j29j14M0r2J74K56K24o56l03L57J42K3N6k88J85k87J08j14O78j63k3L0
-1321C40j74m9m34L49N3j71L05N77o85k15P8K01j39M5k74J90k9j95O81o18l24J14L54n0j08
-1296a78L30K39K70n29l99L43K6M45k78j32J9l30J06l6L9k04M30j14o7l69P91K74o12K38J4
-1271C16m84l00Q2P21o2m12N48J37q60J81J71m07M23K31L73K13n44nK59j28o04M20l93k66
-1247c90K72J60mK1J36l52j53M51M83j15r58M99l89M05l87o0J8p0K13Q3J7n9J26j40P09n77
-1221f1L61k20l97K51K10k46K15n11M54J63j96j81L87M86k95m02j60o9J45j49O70l34K16P3
-1197D10K44m51q6M4l66q0P8k9K57K83j72l81N75j88p48M79J78m7k11K09K71m62O6M51l97
-1172g3o0P2j17M3M7L38K05o79O35m48k3J00R2m38L27K98j19l72k91J69Q7J22KM36O2n74o6
-1145b25j20J37K58J20p6k2j14LL83L63j22l93n63N8q4L72j61J05J32k81k73m3L28K53K3L3
-1119I1m5m74L22P5l46J04K32j34J89M9M05L17m39p16J14K67M7K32n22J32k22M86q2J95n5
-1094B22l36Q05k13r5k8J36k52j2k76k42M8O0O25n11K92j52l35J58P9J72n6L0j55l70N75J77
-1068C46J82j91k63K5n70P80M8l00k22j0J24L4j10j74J04J59N18k16k12J95N91l41o95L71
-1044A73k21m2O9k79L40j55J18j11K06J42m15J32L69k99l52P3K04k54O1N34J96o17j8M30J94
-1019D78o23K29r8k34N22j52o13O01O56O47r19n57KJ45m5K95m73l7J41l31R0K10P1k07J61
-994d1J34l30RL76l36K52J45j69J38k02L9J95L73m00k51K09N10m08l89M40O8k97k42K0K80
-969A23J26j81J33k01k02l48O44O70r77k98O85O8k81k82O61R8o43M83P04p07j82L07q77P5
-945d02N49k1N10J07q29j46K67L72n80P2K53J48J57k93n63K68K23j21M33J48o64j55L00l73
-921c40M00O36r30L86K65l16k1L30o4m03R9P2r3j75M48k32l64K31L04J75k54l57k3P6j82L89
-895E7K37m17k37K57p3P1l5J73J9K01L1r3o28K98k5M07Q0o20K32k15K74N6k22l52L26K8K17
-868D7l45P8J73k55l2J2L26o8j79o0P5j96L19N55k67j01J56n65M85nk13m7k04K4Q27l35n18
-841c13JJ28J00L14k2K23j46k07o03O21j72l39K88L49k6k49K55P4j28k12r5J59M88p02L88
-816A74o1k61j2J49k0M9K81L8L20m3j62o85K49m81l6J81K81k33K9J70k56L48M2p8k28J22K16
-789I3O83l48n64l6J56M3L35J26r54R44l85n8N37Kk55k75l9J52J32m19l13J27o0M08K78k09
-763A01j17J85j59l47k29K03K37k29L45N65l3l69l9k70N70O5l23l53M5J58k39j12J80l8K45
-738D2mj76q7K68J41k20k31J34K32J01l64j53mQ5Q0j63K65k57j32N26l58k92NL11O00Lj15
-711B37M73l27j42l7j69k55J66J50k65NJ51j63l68%L46J07K57K97L1o33k8J48L6J65J02l39
-685e5m17K60K96j54j02M25k15n8M4J26m62L63J16o65M5L24L3K94n6k37K58L84J81o24k88
-660a84m6J66J29M2j09L25n42L89k67M71J78k67n42L13P81K54q02p9j61L97K20n56j88L48
-636B70P8n20J60k26J52O25m75j3j40k9j21j25j08L72O9J40l13j74J40q8j17LL63L74l55j39
-610a97j82O34K50l46j68O7r7k00P22R9k81n88L45k14j25K24L51O1k38m44K56j46L93k17l28
-585c69k0N40p9O2R7r3q0Q7k07j26jj05N90j75J02rn49J97K0k03M4l7K66j42N28M85m89o04
-557b70NK47K32m87K61M45k73J4O9k33J60n30O66l64O2M36o6j99j73j63J63j87l32O14r3j90
-531a86J83j41l73K72J39k54N38Kk84k11J08l3L23l97O49p23Q47O55m01k41m66k83L39J32
-507A94k1m3k0l91L16L6J57m6k82K00Q6j93R4M00n25l05K55k65N23K73j44J17M47k58k48K45
-481F02n66k28J45M43M13q32J09k60p3N4p9k24K24K11J5J05l24K98j8L41R4L27l60l03j12
-456Bk57JM03N4K34o35L18M25J12Km95L32k62m71J43j33M1J87j43K90k49j75J79L99P9m2k58
-429H1m7M19K20j99l67k69j72K1L40j77n6L33p6M4J00L52o82J81J41k19o3k00R9J54K24J1
-403A93l14KK62m05k9N8K54o2k94L00L30j41J41P8l38r0N7K9j30j30p9j09J46L2L82k32K81
-376A92J91J5lk46m92J03N86K2m08mm34M78j96KM13l67K51k21L46lj07k06J08O7j71k08K99
-349GO93j12m14m09L20j30L91O51o83j57ol00L95l63p71J163j9j85n0l59p0L29K65J55k7L06
-323F20K3n83J9L7%k15qM13l43l16M02K43l17l3O0m07n5K90N3m8O0P9K66k12LK31k27k68j21
-294c54l9M60p3K6j6J4P7%J86j42n20O08k78j62O3k12O02J53j35o90M98K02J69k44k86M33
-268C40k85k44k61K93k16J34M73J18k68J44l69N42l7n6j99l15J36N35l3l18n13M6Q8M58m67
-243b74L07m75M78M87j73l97J05N00k52l20M92m10K36l51k18K42J68l18r7K24j84R88k47m18
-219I3k26n4O15m17J3n7K51R6o40M33J52m9j14J9q1N3J9L04j9m32o25K27N75J57m68K81j72
-192f6M04j13M7J197o38r65J78k03L11l5j11oJ59m40N10k93k7L5O58m17J97m57J72J25k55
-167c3K81N94n63l22k04p0J78j87M2N2N22j79k98N15J72M45o0m82m08m62J98M5L29j79k8K60
-141A58k4n5j85j68N31jo90L07K78m67J39J21L6l58j81J55j55M35m2j13K33J64n37o9N49j92
-115a31lk2K7j21k4M57j10n13L15J08k2K6J00j6K34N0m74l8p4r8K36q5o3K41N9k88n2K41L31
-86B91j9p7j40k19m6K69l10J77Q0j34L55k72k12j06J48L00N3K0k32j2J00j06K93L22l37m38
-60b52K29R9pM43j10o08K7J26j29J71J23j0o57N52m56O31k98R0k75L13M47q1k87j02J55j68
-34c4m8q1L71j66m27L49J34P5m58J84M56l83Lk06Q48j38n61j7N3R6K77L33k28L13m41J78m68
-7A4l09L49Q6J85k52l63K07N28J65p06M29l21j85K25k85R8j96Q2J80j53K33J3n00J46L60R2
18A22O16j12K84l51k45m6l95J86l33K69k27o03N42J08
32a85
##PAGE=	F1=24426.763611257483717
##FIRST=	24596.97802734375,	7686.668670654296875,	-0.91330057382583618164
##DATATABLE=	(F2++(Y..Y)), PROFILE
-2014b88M39J54m53j46J88J9M65l22l43L15o1n9n0J83J10j21QL49J2k13m67M14Q06m74n49
-1989h4m01k0M83N03j20l94K77K22O81q92m67N40M26j32p12rN65k01l53ln39P3M50K12J92
-1964B97k46j41j69M85M06m48j86L49k79m29J45K42J00N0l53m3K44K12N21m06l17j07l15R2
-1940b96N14J08j88j76j02J3J32r2M22l71J70L42o45M14Jo6J85l83K49J74l35L65n22K91L65
-1915E69l77K07m73j9K24J08J19K70j77o66Q7j86L30O2m24K92Q81L82l50q72l86K91k2M2j07
-1890a95K43K96J46l95%r1q8j74j97j23J45O35n60m3L78Lq0j54K47o9r4lj0Q4o7J2l83K97
-1862b40J92j82J95k6k62J00p6L30J91P6P2r1n58K34Q1K9j70l3M01k38j94j9K74J1N8J96k03
-1835A48l94K74m2m13J00N79k14Q7mk16o1K66Q2k5l21J77J1k51K15kK52Q1j3K39k57j89K03
-1808C12J42o69M31L69l62j07j17K84N5l77Q73O0m55n01j82j4m7L28o5q7Kl1K35J61l55L54
-1782B37O64j87n29j88k99K15m14L60O0K68k27k07k6K2L16l31O76N77o60l84l04J5N03k83
-1758a26K14k30K62j09R1k82j32N39kk39K27J16p1j28j45j16K81J05o79N01J92l98k82K63
-1734a48L78j86L2o3J45K5k56n9K99m81M04p9L21k20k87K72n73M26k47j31j5j14L15K78K71
-1709C07m49k18M03L56j91k13l7j94N4M56l25j07K08k28K10ll34L00L5J36NK9o4p7K6K94k04
-1682A75m2K57j18l98K15L0j16L46k28l07L19K16j34l00j75M47r6l97K53l6j82j26r6J00K09
-1657a84q7J93L30j12K6O4R2R82p3j538M28k62J64n85P77J83j76k45P6j3J46J78k88j17j61
-1632b02k74K47K09r0j53N98K2l78j14J70j15nj40m0m9q1N28K86l92Ol15K14Q2K20J63j88
-1606B09k12J92J95o4l84r0J97j40k21JM47J25m93j10R9J07rK33m70L62j13k3J19m6k90P34
-1580C55M31K08k99j132L62J26N6k02J8J48o1p6M46K5n96q4j9M00K7j26J34j28l50k0L25J18
-1554H6R37l6r52n7M16m57l12N40k8j59J43r9q8L7j64n4J20J2K43k28K42P55k21m79N54k77
-1528D74o37J53k14K10k4k7K6M84L7l64K11o39N0K19lm44K26J41j70J5M89J28k22K19L17n28
-1502A27k33k3j64K48j96j48j6K64J66k5l2j73L83l47r3R56J32n11Mm19r8k9j31J8L1M31n65
-1475d43L23q3J18l92M10K80m22m9K53J15M3J8M9L34K92l60k59O9j17m9L04k65mm10K05O8
-1449B8q7Kj73j84K76J37k32N2N9N31p5OK28j54o42k7k4J05RK9O81k92n70O07K63n11L74n5
-1421C61k14N5k95J37k03J95O0l40j8L83n44O11p9o6K66J84k43o21PMk05M15M1Q9QJ17j86
-1394h1L15K71j64r5k44j47l42M46J69k02QO8J02L2l01M6N9P6J53J5K84K40j5k95J20J61r25
-1367b46J83N35m90M9L98l09J30j38l91J6K04k59J65J34k74j41K75L95j42j9N7k98L0L03j42
-1342B5m5N6J38K5J53K08o42j27K04J85rl0l01J06j18K10k78N93j61R0Pj45J9n09N94j53k19
-1315a24K51P64o15m65J68K40j32k8j83Q8j43j37O35p06k4P1L51n2j56K96L23K21o43m70M34
-1290c6o0P49l18j94o4k70O7O9J71k44K23j11k33J05O16M7p57M73Rn86j56M25J48J84k12K77
-1264C22L52r07O9K56n37M10K09K95K07m99K27K82k40n48L29l48l36L76K35k52O4J2k3k48
-1240b93K78O12p7r23Q50q30K86k80N1l5%R0K33N6k72K27j23P96p07J55m56j20K58K55j80
-1215a49K73n46N07J65j56l07N36M46l04k66m9m23K49j17N79m58J33Q0L84k97k85O7j96J5
-1191a19M3j22K76K86j04n15P33j45p76K24K88o2k31J65L53m07j4L88l08j3o8q9O1N8K74J08
-1165B84m71O08m96K40MJ13l89n0L81N2m18j99j10J47J13J58L96J1n42j99k26J85L90J98P0
-1140B50j79j10j54L62M29o0l70m43L6j41N15j65j66J61k13j62k09K20M75Rj98M1l16J95P0
-1115a23k63R9L01k74K73K05L21K29m25n95j1K33K47L07n39M4l09M31k7J47P6m69N46r4k7
-1090C03j15K59m6q7l83j05j04N0M55m83P38k87o16K61J02J25r9J91J9m08J42J90N87j65l30
-1065A94k34m48O51j8j61j62N1J30k9j96J7R6K61M77l49j1j51O93m02m58L89j32j05j40n39
-1040e76N05r1J50j82K11K87m02l4L37l42k60%L95l37J83M86L4o00M0M17J07l88K75l19J91
-1015H7M73m10o96O40O76O28r23n02L9K29j46J58l23m9P0k14J13J30R6l14K38qk33j47L35
-990e3k85N04j22oK85k30j22K04M19n03l22L59O76m09n61O77J71m53n21Q7L07K79k67L2q0
-965F6k50k62O58O90r15l80N66R5l80q4N49N4n93M48P57o03n12K77o14R7L69j05O47P2p30
-940h3j80J63M59m28j62K32K17J58l83n17J92L64j54M31M03o14l34J03l24O86M74j048O95
-917C50J41m87lM33m4m63M7J31n8R0K88m97k42K84oK62O4n07m3l3k11L49L44k99j13m2J52
-890a13j42N8L37j1K46k6k18n76M99p5R4K66o20K15p8m4J56j14k27j0J94K09m24J47J82j78
-864b53l7pL91J2j19k83M0r9J96N38k30k02J72l63M78q5k42J75k14J22P20l66p56k6J19J10
-838b09L60j09L36j47j22n13L99J23k12k33M02L1q3K95M3j80k68k39N14L63m15J44j66m57
-814c43Q7L28k2j71O23k0nr2j7n50K92k93j18l5L59KJ3l6m14L42J49pj75j96M97O16k92n90
-786f8p2K37K6K76J55q54P25l27j32N65k10k63j08q9n3M12m45Lq7J80n6L52k24r0J86o2k46
-759b69k87L34K55l37K22O20j46m20N3j83N27o5k83l92J30J46k10k4K14Q8J75J1j79j13L20
-734A87mk55j24J94K44N5k91q0j77KL7j60O6L6K1L43m42J3P6L01N61k69j63L76j74m2j60j61
-706A0k10K05K19l17j35J9m2k70J19J03O9K25L97M8o64J68R3j33L16Q8k87m15J69K75j68j82
-680c00L75j05n9p8K85l57L48K12m87l34K40K17L00k33k99L88M29K33n69l81N0J35R7k30r0
-655b13L30k58L35l62N10N5l50l66K50Q31K49q50k20J01N59m1n66q3L37R6o90K87j52m8O87
-630D28m29J0o3J70j67k49j12L37N2j25k75J19M8j07L2J87K79K49m27l09k9N02J07k55P7n4
-604dj18k07O16J10r5m77J20o4J6L8L88K12j57q04L31j81L97q3k63j50P13j13l8J15Rn8o4
-577A89l48K2j45m9N36LJ17j41l98jK8M2j21lK71J3N79L83n14o27l4J36K31l92J46L78o0m5
-549A96J2q7K40l15N20o40J36L57p3k30n6k25N8j53k12N91j47j20J85l17k18rJ46P8L98Q1
-523A96k90k30J7K70J67l12O70n77N26O20l19l6o37l67N96Q5k81L6R1m09O8PK77l7l11K56
-497G6P8j39M4M39n85l28J12j36O69J30j94K56O04k42m83K79m30l74L1N81L92p91K14m10M2
-472a65Q0K4k10n2K69J25N0m27K19qM48J48K48l58k78o9k83q1N07R2K86o67K50L15J37O3o67
-445dK9k6k19J10j61R1M8Q0M09m04l75K79L60O5k24o2j5M61L06l88l05j02j96m8N15k30p5
-418h1K52l4J55P3J35p90N47L3l67L1j27L0J31J7m2k99K25J79j54n7M3J50m3l69L51K02j14
-391G7N7R5k54j28K01K3k14j37J70k17J80m2L60l19J30L65P8j2k10k65K2M16J67l37l38j86
-365c18M35j53K3K26k67L54m96L52k73o9j3K00M8n6j91J3Q36j14n33l69M22j17M53P03o36
-340D60k60j24l49L92k92p68R69j45J18K7k67q9K15J79J85pM54N5p75L3r7J09j45K4M65j95
-314A72m46L21K75k46q7k9m97J37L68q7L8P5J17K24o8j51J41j81k25k85m6N19j29n6Q2j5R2
-287A3J0J41j9l02M16m03l0J90l96O05J16j37o75O40J70J12k86k95M38o9k22l32J33k55M01
-262c6M88m1l07M6l60M93RJ12k96m58K27M36K5k43l79j13J46L95k99L28n57N31M71k63l15
-237D0J41N54k87m58O86m05L05l74o29L53L19l06l06J87n5Q71k04l73j24k72O96l52j09j08
-213b10K89J78n31N86kr9q1q3j08J04j02L39J64n45m59m8P11M9l57M72j92R7J51l04R98p02
-187C15m71K21k77K79p0K4O6J25n08N64l79p3n0N69l29L80m53j43J88j72L58P38o03l96k71
-162c68N9K32l01q7R4Q05N7r19O30K91N55Nm93n63l86K33p1M72j57j69K43l5L8l12m4N28J3
-135C50o30J12K46m33K33j23o3j05J88J76m92M61q9k9J67J09l83K5L12l30L98m7R1j59k55
-110b70M09j79l56L57m5O1P0N4o4K91j4m41j11P0k45J48R5j39J37J3r4q1J44M34J49l2j39
-83B22j59l8O7l66N1K33r3J67j44K8j55L2J08J12J77k28J4M9j5K28K33k37o56K29K09L8K96
-56D02j50n34j9R0l8K64J64qm92J95k84N54k19J29l61M61M36k71l71p1J83k59K35p8L10k11
-30E7n04K79K85n0m40K59M77l83O5k71P60j90k95N4l2MJ63L34q6J92m32J83n49J1K25j09J75
-3A82k16k46Q7N26J16m66M52j81n23L66l29l7k9L10O4l00K57p6n22L66L19m0N88j82L56k87
22E55l34l3l58J45n68N97k86j90L74p5
32a73
##PAGE=	F1=24402.447266102302819
##FIRST=	24596.97802734375,	7686.668670654296875,	-0.87508565187454223633
##DATATABLE=	(F2++(Y..Y)), PROFILE
-2014b76L84P7m19k2J31J0O23k18l60K15l12j00J16N9Q7n5M3M31L5l29n23M18Q53l71n16m29
-1988d48K50K98L70j12m96K08L78O58r40m52P78L44j87p50q5O67l54k48K09n82Q8L19L42J24
-1964C79k99qj38K87K17l84J6N22k86n20J55J22NJ2l28j1K44J74L51k16k44j86j73k5O25J03
-1938C94k83k50j03N8l2K48K25o03L89L74o67O08M6j98J11k17P0J99j93J77m50J20L60k36
-1914A47K60m31J0K1P0J88L17k90m22J11j67K25N9m54K78R35M43l41r95k60J21m3N8N5J89
-1889H4K66L5l53j19M5J84k89k75o7J11L78n59J91K81p6k8J60K16k41j97q3L0J47j29J41k89
-1863d36P9K54k34M8P3j74L85j61L51J61rj7j08n46L03Q6O5j90j32N48Qk16j73J07m4J06J71
-1836C05k59m18M36j10k22m8M37m1J09j16k21p1J19J06J10j57K30N7l98J48P5R4j4o0K92j68
-1810B15r7K08J29o84L86L97n90m9J2L57p4l74R38N7m05l09j50r6j87L7J43j44l5nJ97K89
-1784A66k59M52O07k14o15j52l13K2p0M35k05L25l01j90J2q5N43j54Q5O70m44l15l82J94K15
-1759B7J4M6j64J82j66K07l12q0M92M4m68J98K57J04j97j69j31M59m6o62N21J6l12j83L63
-1734D0L59k12q7p2Q8P8j55l01L42l78L02lL42k61l63L87l63J45j62j07P4j68Q0O68L07n31
-1708D9m69N50K75k13j49K3k88K1L58l68M3m9o9M47j37j91J7K9L37j07j49O6J39m6M79j26
-1682D72k25j1k36k52M53j16j1L85m11k55L76J82j87k62j53L20L1j05J2k02j11j77q0L9K10
-1657c14J18NM33Q0l00n6L40R38l7j379J47k80L41m10N47J59m6j79R6J09n5K9k25j33p6k36
-1631c84J24M65Mn24N98Nl68m6M24k54l13J20k82On0O23K76m34O7m68M42j1K8K77l0k83Q8
-1604A00K15r0k63j51N01k63k83n8K97Q5l43N3l4J01J88O9n15J94l5K39k4j33j33O98K32P6
-1578G23k33j046N62k3m0oJ0K38P7k98M06j6n03K8j30M51k11l5J90k10l90K02J55J44J025
-1553A070J15j062q5N37n12k93O30kl57M9k4m5j92j44P2q7n3L67j51M89N53m37k80P67l00
-1528F25o71K99k29j10j28R3J76L32j2k23L60n57j36J91j46j01Q4Q0k68M2M43J23j39J87L09
-1503F24n06k60p5j3R0q9J16k9r8J12O7o0k55P03l55k40P55J92l90n4m38K11k52M5p9R5L45
-1476A62n30L33j18J78l85L73L34m62p7J86O9j80NK06M38J98m33k21K25j14r6M34k49j18m04
-1451b46K05J24m0n0k02q9K76J46j49l3q8N49j65J19L21l20n87j60j62N10O5j25O78l34m37
-1426a94N16L0m32M72j33m4K89k24m7k31L5R0l83J25K56l53K72j10J39K96J86k14p13L5j51
-1401d88L6L74m3J00j14K29k59L19M00j42k38j88o9l63M05J77j67k8m5P5J07k67M2K18K23
-1376B94k3k78K77L82m8l66p2L30p24JN32l25J9L17k22J60k07l42J76K68m20Q0J15k79m8J24
-1350b79L07j31K20J23k22o0J09j43K7R6L23j21J9J80n04j2Q8J82k8j13k93J4R1K74l25L90
-1324B12j96J33k6l2N7m26O91l19k52J65R29m75p23K75K26j07j2j67M7k71r2M23o15K58l5
-1299c32L41Po4J9M20K65o77n35N23k31R01l22k77p2j88J22J82J53k09L1j96k82M13M42j41
-1274B93o52N95j16n10J84M54m46N03j30L3N61q11j58L03m78K29K11J44J51l67M78K73m22
-1251C22m36K83k84j94L90L62k74m1l67K88k26M0O44n7p11J015p41l06j36K08o4P0j34M53
-1227A04K33m41J22j58Q85p57j64m63O0J77L30p3K54n48N20J13o6m35P41L01k87j19O8o33
-1203b36K33KN19n69q2O7M79p8m38M6K5R6l0k49K17K37L4m62P53p1p66QM21q7k62J18L87l76
-1175f4m6L33k72L2j51p1P4Q5R0O6j95N00m80N51o7R9l69l53L64J92l42j57m00K07J38K25
-1149a1L51q1n36j93P2J2K94K25J85k90m6l79L58M97k7l11k91M1k11O48j26m58J89k02k8j68
-1123d86PN70km29J62j40j1J28j52R5L66l63K35L12J42J44l73m00J9Q5L84L94m17N3l67J54
-1097A10N9L6K07m75K19%N7m7M07m0k04m76O8j56J39N2l43J113m05p89K29J55J8j32L44J75
-1071C21l71k71P9J031j27m04l66k63L84o6k1j00R1J76q1k43J66Q3L45L96m90K01m79P08m15
-1046B84k23L48o1p8j28o01L39q7J67k25K60M20l95k60K63m57m3J54L37l70L37L44j27l74
-1022a76k6L55M2r6J99n21O47L68n04n92L44O29N64q43l86R4K17j80M4j79p4J30rr2P9J00
-996A34l63J97p9o4k21J27j20O14l26J82L43k45k64J70M27n26l87O02P27m09p10Q50K44n87
-972C16p03J10L11M42l60k5N4l20j78N82P05q13m27N03J26m64L5M01K7m77L43P94m54q34L04
-947bl46L0K79k07O99K0n45j97N1N82k78m20J68K64J72m56%K1J82j93M73N85o13l50k19k0
-921c20O84L15r87P88M6n79l8M19l7m17NJ82n2L15J45p34M4K84l94L35M16n75j82R4j75L3
-895c85M30j48K1l46L32l04J67M16n0K79p6k72m13N29Ll24M73n22J22M7k91L79j11l3j41O6
-869a52J55j84PM4q8j7R1L35M7n5k68K4j45m3M68j57k43J40r6M66k03k49L47k18J85N99l18
-842D72p02l55J99N6M29k10L70j24k8m29J95L90l0n42J91J60J06K62m1k17k91l79Q76K51j77
-817D32Jk22o80K70M55l0n25Q82l8l03j41J27l79L49j92j45j16L17K67k8k47n27L00K44J22
-792A93j28m29O59M41j80n35j59K42K5J90J61o13M51k45j90N81l59l52Q1P7l70O16k49O9k96
-767c19M77l67K17k20p2J64O0o9k29L13K42l41J04M88k60m67R4K1M26j83j88l82K21P2j38
-742c36J27J41K08J17k1j28q2L05j63l33PK62K37K0k49L0l61m1J7j06mK72OJ82m81K96J08
-715C0K51M50m53j18K23j11O7k99j70n7K85J87l14j66k01J04Q0R7j05j65K00M63Ro22L34L
-689Bj31L82R8j82m15q0K87j91j58K72m0r4k5M56l51K84K33j87k29l84L83L00l66l12N17M24
-663D93K35n15l51O3Q0P4m03q3L75l5J97l85N87j32m48k9K01P89J82q42m13M61O74l07o30
-638a62K4L34J42p59L95k40j25O10l95J01L2L56k14l52o9K73J8k25q2R4n9j7K34K30J00P8
-612C22l81k46n3L68l2j87L01o9k97n8L46J13J00k79j31J14J56j61M63L21j12q24J4j31L48
-587EN5k00k55Q19j33j23J53J29m1k29m66K49k05q9M35J08J70k13k31q7r1J57n4QJ65J42O63
-560H41K96n85o19l8R6K21l70J0K58J37r3lJ11K89j13L23q32J02K87l0j65N1k85o8j25j05
-534d09N28j67k0J01l66K8p5j3J75K81K07k87m22P9N64l6k31N55k97K77M42k02J73p32l56
-509b03P23l1n57J87J28l10j86o8M24l5k88K17J05q5%M11n83J6K4kL29k2j99M33P04k87o87
-482A58L14k34n85JP27M13p18J81n21K05P6J10j28k89K16K23K1m69J29nN32J51J38l28k45
-457G3k0k71p5M74J42L46o57P5J94K21J26o90l26K01KM3j42R2j5K57M16n65k77K09L14J2m92
-430c33M37n7L21L36n21k9l4l34J8O53k81j68K16M2J95J8p3n72N89r5m25J23r2l5J01k01j5
-403b16k8J24J50J35j40K6L7j8m56M14O1r7Q7J34k56k08L44J1l38lL06k00J93m8J98m50O2
-376a76N05J50r2k17J1J07J29K27k75o37J94K70j71J02J07j06L09p30L22m04J23m1K73n0O4
-351fp5j63O60n5n51j83M08p9M33O81n08l20k95k19K48j95p32P35j63L62N1j17o6J4J41K35
-325B41n4N41M3q70J13k33P3j9J07N72Ro68K33K25j56j48r7l07J93L13k26J12J39P0J21N5
-299C82k50L9j85j16k50jL57j34r7J69q8R0R5R5Oj10K32m68J10K62n39N99O7j60l99M98J49
-272C53J7k50j85L38J26j71m50K6k18N38M80j69k99p8k41L95j8K33l34n68L10L03N0j62j57
-247a31k38J39L71j28K41n69M84M32l01j77J41N76l20n55Q04l27M38m68q96M68K93k93m25
-224d41J10J16O80k15k64L1m15O94l83k07j06K98K39l36O44j15j84o0j27q4R9j97L71K88n69
-199a33n3q1K83r3j19N51j46k82L36m33P64n17l7N2l04K07j97J93J37J71n38M87l76k3j20
-174b71L13j69N45l61n40K45o8M01P88o06m48l32K04K48k04j37m1R68K83j161M28L73O50P1
-150A179n28p03j91K38k42M98p9k71J68K6J52l53p2M82J0m75o9K22k47K49k40o5Q7K96J62
-125B34p76M95j42O5J43J5k20R6P2l37O71j27J58j72m17L13k16j09L23j50R5M9Kn4L75j21
-99B65m30j72K55j02k19L95k02q6m8O6p5R0M78K70j2j23n3q3j27m28LK84J8L6N7P9j88n3o8
-70a73K65K48k48K3mP8J10J10j23p05K65K99J3N6k27l09O1j49R9L32J74j2k27o4k02L50l3
-43GJ28m07N44L77m68m09L4J58k34L90pK52k70o16J90M27j81k91K00M72l15J15k84O39j87
-18B64m1Q7j11j23N2L54l7P1k72Q2n36K81R8l27J81K8n4l23M66J07j57M11r7o77L91m16n1
8c49J67M55r3l70K27j85m41M71K89j31M23k60M64j97l97m8l20K24n10O06k54K05R3k76
32b07
##PAGE=	F1=24378.130920947121922
##FIRST=	24596.97802734375,	7686.668670654296875,	-0.61165070533752441406
##DATATABLE=	(F2++(Y..Y)), PROFILE
-2014a93K56l8l46L5Q5O5O90o6l64P7m87j03J81n8Q9L0R3M78M1m24n60L77R19k13m98m35M25
-1987E6J83J82j10m93Q0M73O24q92k55P09K12k36p07j63P20m35j46M11m55J5K41L50K1l11
-1963G4J05r8J09k8k83K11O64k73n83J02k9jJ03k55q4J53J38K24J0j32l18j8r8O48O3l40k66
-1936b02p6L7j62O02n0m21L36J98o33Q12M4l08K2k2j81K46K9L0m05p8L04o2L32l53lj57qK45
-1908A16L27l52j22P2o3J38rm87K55R31M86l29j066o8r8r3P3L06P4J61j13k32j89K77L91m24
-1882c8k83k7Q3J2L2N9R1j99K17K03J78m15k60J26j23J32l0J83j40l11L45j26l7nj18N70k09
-1855i0L71K08r5j23j80m95L40J19K12k29l34O70K18k36l04m8p9J38J56k70k52L66r9q6N2
-1830g0J12j0J73k07j70r4Q6k2K80QK32Q4l83p0J47p1n1j10L29q1j8J96J04o55L13L99o37
-1803a86M0K5M33j31m41Q54R7l43j16j07j57k41k83K99j39m1J29j7L42j00M58N28k05o42j09
-1778e3k41j44K13M30l38K71l46j24J8j38O24K7m32O88k43j79j00J03j50K52j14j06J14q2
-1754e0K06l23k0M27R8p52J82M01K40j14k09j42M88j48m43L81j61j56j03L96L41k19k06r9
-1730A5O4P6o5m67M42k55P6R1K87k52l42M88k17j04j14m8K19k29K2P79L38o09p58P02K13k00
-1704A52q4R0l39L3K43m53J67l52K53N34k40j04k61J27M35k56k97K76L26j37N85rl83k93l18
-1679c05K4O04k40L5M29n30k61L93K49k12k23j80J64K13R3k40l45K1j19j24K50K1J70j48N26
-1654B65J42n37j28M92Q00P1j078k60j87M62j97K22J22N1j12J97K58k54j31k02j48M1j66j9
-1630b96O06J17p35M75J9k58P2N45l51o35N02l36j19p5O84K25n74J59n62O36j52j64M22M1
-1606B46k05lK12j24j97p0P22m05l83p9J16J24j58J54k05J22L83j02n07nP9M16j63k07j8O36
-1580C79L5k0r5q38N62P2l67J65L2L61K04m54K58r4l52J78j92M72k96k37J43r7j60J56O2R2
-1554c1J027J98j030q5O30n26l02O86J3n08n7N0k3l24j88K05k36J38K57r1N94L48n00r9Q90
-1529A036l38o22L57k15l50j66J95K56J11o8J8M50m74k68R2j91K13Oj3l78PL68J19lP7K66
-1503D85m32k33r6L5r8K29K36m2k54n5J29j3l7O09l27k41L50J96k35r9k18L12m92L26j14J17
-1477C8J33m39K74j07K28l69L78L11m96q7J22j8k43j32L08N28R5n30j06L68o3j83N37k11j77
-1452A59l97J53J07P1o3k13O0K96M5r0p3k70N28k30J91M06m10m92j59r3O57j9k54O89l80l65
-1426a46L96j37k36M55j95J07M83m1j39m63j02J48l33J83J50j86j6k12M04K61J49j42p32O8
-1402b76o9J01J98l9R0k50L01l23L31M91r4l41j49l0l69L98J60j13o6j25q6J97j61J09L10
-1377A95L62j12m70J88N54o4l68m80N10m13j01L76k14l7K66j55J38k82j97K82K85m49n2R0
-1353a48j97K3Q1J97k78M73J89j39j67o5j39P8J67M22k40j25J37k81L2J1J80l5j92k60p2K84
-1327f4L14l34J55k28R2m8J42L5k25O50m16k58N7J022l12q68L45J64q3J46k37L2l80kP6j36
-1301c61J73j77L66J18j7k87M78L26o31l98M30l94R03l04l57jj06K18K36N4j55j08k99oL15
-1276A6L04k76k11L90k53j55K52M10r01P78j36j23P58o60m07L15l15MK55p4j7p2O48K76o46
-1251A60l34K69k06n8M59M95j34r2o28J37j79p0N59n4m84J082n86o61k0K82j11J00l11O19
-1227B34M10n57k4k14R78p02o13J32j61J92J53J10J77n35M80K8M7m61Q77O9k65K2J92o56O7
-1202b0J58N04n98k33j6L97J74n10n8J82J42n3l43R5J27K07k88P16J6p31j38N00r6k85R5L67
-1176C11l67m3K98k64O7j88o4J14J53k07O9J9M07l88Q31j11M5l59m98K06K80k24j34l84L5
-1151c96J86J25L40j18m03j62K35m4J19J87K24l30O6o59L63N77l1k22j29R2k59O49q6o63J91
-1126a48k65O3o5qN06pl74N1M2k49K26r8J23M20l80O9L64j02Q3k86j75P9m7M44M32k45J23
-1099E76m15j17J64j18L24l79j07jJ79J98M61j89l26n45K30j32K24l52JJ259n06p20j2K10
-1075i3j20j30L99L03k88l60k26J328q5n05k83k56K01l0P0n1P9K55j30k67K68Q3L98K99o32
-1050B27L51o55O57l84j23K45lO0K4n09O7k22J57j95L52N01m00m11Q6k82M0J76K16l52M95
-1025A18J69k10j20j25K62J1J54O5n74R40K39m35n41MN12M65o85k06J48J14j76j0p6q8K06
-1000A61J09k55O8P5m22J28o3O7j24k24R9N92m31L83L34k71l98J07M25m86k49P50O33m25p72
-975a89R06K58o53p80J19K69N95m59J3J39m17j57M88P02o61m43M66J33m87Q5K73K6l56J57
-951B7Q28k76j000L39k21l0K47k95O80n1k95j98l0O93j22n44p7K75K07m16M03m0k5k45N05
-926C39O51o51k71m93K79N94J82q22P17j5n83j11L03n6k55k2J93p0M56K7q63M34J89m62P8
-901b32P20m97l08J59j16j22K84J2J02l32K01l02K06L55q7L02j08k53j84M39J54p66O78m18
-877a13N0J24l97N60j32M5j88p8Q4J0l1j00m2J6K20K36J8ok09O7k45j91L81j16k31M6J60M66
-849D04l30k29M50k06K15M80k16n38n59K49m7M31k86K68p9P5l78K5N73J90n52k32L67K08J50
-824D33j42k25k95k82R89J61k8n0k12o83K58M87l2p93R51n0n15j52K27k21M27j74k07j32L35
-799G5M54n0m18n96K46L11K51r9l42N22K17n7m15k32J29L7R7J40k89J87j70k38O01m04n14
-774e57L26L22l98L90o5P9m37P21m01j07r3m7m7K09J05k05L17K00l28J01K24l70l37J22J55
-749a21K01j77r7l68K80k5oK53jK72Q0k3Kn7K24l03m46J19L45K10Lk21J31m76m3Lm4J65K21
-720A01o3N3m65N37O4J72L27n29l3R6j48J41l99k59K05L53O1k54j26j35J28K95j1k12k81M0
-694c42M84r6m75M46j14jL35J62l4l98m90L23k05m8J49l7j00K82M44m12K33J20J51j01n68
-669b92J12K83l37j62L98L81J89m78j97k7M4N9k55Q4J72l3M6k12N64l48m22K85J41O53Q6p45
-643a1n62P21P34n43p14J31L37K08o52M91m63j53M68l99K11J14N06k37m56m6K62k2q1p0k6
-618b52j27J96L83J60j24j25k55j08r9L64j51k46M82O9o00J63j3J09K52p9l05K63K85l36N62
-593D68L68j13p56l92K12K9J86j53k97Q21j53k06K09K55j9l77n55N00k10j48M36Q0K12k15
-569A82j26j65k51K08J12M4K4K24P33K24o56n91K4P8J65l56o8Q2K54j16K9L25K91J9J11q60
-543f0n1K75N6o3J08l05j89j16NM42j70Q5k8k80N1R9q5O0K51K64k85n15K82N84k47j70L42
-516C40M0J24K41m3K99p96k87P40j88q12M42R1j42k19j28L78l0j99J0K31p2k2L25n12L49J99
-490C59j31j03j33k10N85P16l39q08L25rm34j25O49M50o41Q5n28L05K2J62m9l97J06L03J5
-465A75m47L4J3N59J05K0k50j95lk42lL15K23M18n96k00R8L77J34n48k47n7J70l9j17J05k6
-438b24L29L23o98j00J77L50p0n88Q56j78M0L09n58L30p8m59J45P19l29k79K10Q4K09jk47
-413B72j89M06k20m05K04r3m6O6k87J39J42k04K86K86k56Q2o8k3n52N27q1q5K09J48l17k92
-387c51M54m3m56K43L26j84K21j1L1o17J69N10K31j90k79K16K64q9J82k65q10N73O9k63K36
-362A67J01k6K03p48J76o7J62l85L79k22J32J10L5jM8m38O5L02J4L12N59l32k98m59n7Q8j5
-335a95n86L68K04J95J9M7m7j44J40K22j38N59L1q37J66j29k68J79K21O15J87q49K16J00j14
-310A62k03q1j42J59K74l26J83K20m1k0J51k67l8k32m5r9rK00q2n4K31k06J8K11K04p8k1O9
-282A38m77K21K88n95N49N1j44j31K39J50n9m0j38J73K62j05n78J1k64O36M51k36k35j32j14
-257g9K65q6K32k79n50K91J36L8o2M9k91J16L87n5J14n14L43L91k54l1J06N63l64n69Q05k07
-231D95N97n62j006O14J50l45l83jK29M24k71oJ85m89N50m68j1o9M5K72q0O12j74k74n3j20
-205a39m5L4k35M04L24m81K34k9j24k89J93M72J0m63J74k31O39r4j76q9l00J53l76L31J73
-180G0K95n23L29l43P1j32L9N0N98k53p79L14m7K91P04n25m22l45K61K43k7m2k00R53M52j198
-154a66J63L95O87J02n29p62L4K08l61L24J9l01N8J55K77l15j96L87l5k72j33K08q4K29j76
-129h4L2o7M06J28r37M64j59J40R9j25n6K04j48j11O79k48K20j45m70K08k38O7L18j97O4m0
-103Dl3L5M53k31m54k23M56P5m46N75k50l58j22J48o0J59M17L38ko3O8j40l12l45J69NJ26
-76a1l4J93N2j81q3k10M30K17k59L0m7J69m7p1k2m85K40L54l9k31k29J49P3n20J99L44J32
-49A13LJ20j37l23Q3J95J13l71N30K79o40l30K17P2j01L25J18K21l48o56N6M80l06M4l3M50
-23A74k00J57k73N43j20J00J19j82k99j0L60q2J3o2j21l22M18Jn17J95L18J3o85L62J72J28
2B00L14p5o01L46n72J30K20M80k25l44J53l08k54M08K85j07K47l46N07j31m24n4l59L80k27
27c57L94j66M47j46m26
32b54
##PAGE=	F1=24353.814575791941024
##FIRST=	24596.97802734375,	7686.668670654296875,	-0.1070780828595161438
##DATATABLE=	(F2++(Y..Y)), PROFILE
-2014c3J14j58k30n0N2K28O00Q1l39o6n61q6J60j64J42J08J20N14M5m89m66J63J004lm74n32
-1988c20N59J09J8j21l45j23N13O02p90q8N21N6k85n82k09P13m60p1N57l03J5J98K50q1k72
-1963F1J73o9l5k67j39L15P30k07n99pj84J35K13k43r6j8J36J65J38K8m45J01j40N96K2l48
-1937A6j84k8r2L3O08l25k3J58r7n13R55pl86r8J73l88K77K65p5l76k53J97J15M02k48k7k91
-1910b12q3K74L17l46O9O8R8M9j55m96K81Q53M78l17j047P3k36K44l29N13k6L1k67j13n8N11
-1884A74M54n54l07L5P4k7K60j20qj95L92J20J58n31j22J47k66O1J25K05M4l88M5M9J75k07
-1858b07j76N01j78M12L01j64k26l24l62K43J58L94k24n24P12L68k45l64j90j26J40J52k26
-1835a55o3K40nn5J81n7j52K50k68n0j61K12l06M59J29J94J06k92l40J74k13lj70L51mM9J50
-1808B01Q5n61K07L72m32J5RM72j37n63P03J74k93L4m5j91k30k74R1L5RJ88k3j7P8M43M40
-1781G90k04o57o1j82nJ86M09l56J75k22l3j45o0M50J87k93J93j18mK05km96M02k09r7N7Q9
-1754aJ10k58L0L16J48p22L5L63L13O4k01k00M02j84j79K04k88L1m5L74L32k07l15j34M8L1
-1728F7Rn09N60j47k07J88J50k06k11N23j38k72r6O5L43l59L2P85L49o76p40O45J06j58k0
-1703H3J58l69L6J67n10K06r8K06L98l14j09m44L41L79m36k12M21L94k11N64J57m69n60j13
-1679c35J01O83l18QM57n69l01L70L73j77k23k43k5L65K32m06m45J33l8j18L89m3Q6j64M79
-1654B71J03o03n2M19N86K16o88o94M3M33M4j20M0R5k8L50L92l99k68k21j63J41r5j01N89
-1629B90K09p87L21K2o9J29O11m04o32N49k99k53o9O63J88p61K50l71N26k92j54N12r7m8j9
-1604A5K05j12k55J38Q04n17n18m5n4K77q9K25l50J86M78k55m40j33J56M82k82k55O5N44j38
-1579A32o9J09n64L60L04n98J21P7M75L00n23J11k33j89L43k32M26k26n13j13K49l0R7P9l3
-1554a40R56K14q95m4O56m89l15P32K3n93j38O9m0l88j45K62k17L58O0r6N14J29m19R1R49
-1529A094l79n45L60j71n10j04J97K84j34j04K97M71l79l68k3j26M28Lp9n22p5K69Q3J83o2
-1504H8J64l17j23j15J8j44M71K41o4l15j01O2J13K15L76k77k09p8J58o4n8O5K21o77N64j37
-1478G7J57o6l82K20o3K76k63L21K36n00j07R0j35R0j58q8N66J6o54J32M02K2l20O28j68j83
-1452A46l48M9QK17k2k24K08L69r8q0n9m86N11k28J52M59m27m10l2Q2N92j39k93O55m23l39
-1426a60K94j98JL01k46K51O00J26j46p54j89K37j92J24J22j10p4m56O43J82P3m6o69P9kP0
-1400a39Q6J1N3l26L33l55K84N20mm04j56kl30M10R9n9n2r4l44K23o6K44L41M53j39m49J26
-1373B64O37j26l47p30M72j59n4J76k58j00K83j00P8l59O5K74K56l78j27Or0L1J92J46m21
-1348c69N32K34n1k57j99j26R3K57M33l13k59P5k8L2l6J99m2k66j98j23M08L41l62o9j73m8
-1322c15pK94n0J5N30m19k54m9R99j57q28L32P6o1L76l28L3m60Q6j3J21k0l43M74K19l5m28
-1295b12L59L40n28k06K93m59P84k63l52P8n9K80K38p0j09k08j98J81N2K18l39J18K00k43
-1271a05J18K34L52r13O54j71j53R43m91o06L13j82j31K68k01j12J59N92L47q05l66K67j29
-1248a18M3N38O17M8n9p77k98j28k6M01n5l07J071m04o35l4K55j92Q1l88O89N36o21j50k49
-1223a62J065n74q28L49l16L59j44K93J28n55M23o8J48l10Q57k02k58J25L22n63j39K86M95
-1200G31n53r6o6m1M09m94k10J94J38%l39j3r0L79k1O26P7o80j99M98o1k93Q7K90l47j7K48
-1173A57k26J18k31m9J58K32m34J0J20L50k43J028j34k8l40n46QL12j26j14k99j07K13j1L19
-1148A37n5j34l11L08o1L2J23J59k63J75n28m5O29o7j06M1J82l03M92p4p27K20r5k07L4J05
-1122c39M20n1j34j56K04k49J06q2J59M48l70j31L42l56J04j59J9O8j28M31M07o3K27m10l38
-1097c1K64k79M23k22l03j80L33M68M20l79m25n73L70r2K98n84L44J237n84o16j59J93k15
-1074b92PJ83M14j74k32k74J136m4o26p5k91J43O2N8l0J8L56j75l20L66Q4M10K10p58M26o79
-1048i7N68l33j62J04P4K74J95m16m3m00K8p2M44N14m15m14j85K47j30m7J46l09O53J6k10
-1023C0Nj58K00K1K88q2m72R99J23k64n17l01L50L47m74L9J61o6j42mk3p4K28J55l42Q1L9
-996A47m32L0K0R9K1m87K38N09m35N65K85l16n22K5M40m11RP95M40m52p12Q50K04o46p35J29
-970c42J58P06n39J18J36m90j20L36O56m59m09M11Q2m56J29J87P6k89r1Q69r0r11K68k16n9
-945c39K09l47O16j35Mk20p2P45Q1n70l78K04K80k41N73q3j36k98M76O23p01j34o51M74N11
-920D91P1o80O10m0n16j91J33j03K2o1J40p7M79m0n74N11M0l07l47R14l29l38P9l1n5m4J65
-893g8J00k40M9j61J45J93j16L29j22j98P7K94L07p93M67l41N7J38m40O55j10L2k32j70J1
-868a47J62qj46p7N4L34J20n9K1j40J23l16j76L39j66k01j05L39M78m24j97M92j63K09L76
-843G22r2l41o74J55m3M21k92M3j8J84l71j04O38M23m73l84L74K15k0k20j87k74K6Q29P1M2
-817F50k4j42o51J81M60j8p85P34p4o27r9K78o4M44j82l01q5L78N39p0n05o28K09L34L27p1
-791B08j91L32L0L5k68k35q4M6J0R0O5j8j28k84O46l61n98N09M37m26K03M1R4n05Q51l60l07
-764a68J15j1m28L41K72k10L24J35k98J55m8m47J11J72l9j18O9j54m05L14r7J82L19j73K64
-739A77Q3N4J38o8J06m03m01O0M00J67oj78J90m87j5jJ5K38J61j44j3m17O92n5J07K38n09
-712A29J8N6k30J39l28l65L82L78j58j10q2k7J71M43j89k77k10j70M59k20q8L33k21J00K40
-687A73K83J10l67m94r9p5l2M2q0J04M42L40m34K97j97M72J8o09j42J79q2r8J62L20J09m59
-661a17M6k02P5J8M8J37M4j38o4P8M12n18r1K50Q2M89Kn78l53N45P37p23p09J55L38K63m74
-634b48O09n57l18L64k36J28R7O17k34n72m6L04l8R1j63j14j24M03N15L4l37l54j03O4m3L70
-608A09j81m45N90K69o97J41m7j61L33P1k89K66L97m57O39L65j66o14n41L46k14J94j29k11
-584d32O61j51l29K73L75J5m80m17N28k26r1N36n6J87j73o9k48k49J01K34J21r7K35P43J48
-559A139o78n34J40MN8k62l7p1K26j23R4M89K26O9n8o80l26L98J28k6J38k73k90j42J37L65
-533A11j72J89j53k50k1L18j05k2K84K03k58l13K96M61m17j40R7L62J9J53J33L01q48k11O80
-508F97l27r60O96K3M1j20j10K06oj54k73M62j12l0K07l93N74M12l05n33j60k58O63O53l50
-483E43q46L01K19j99j45M15M58n64Nm20K86p9J83L2m32K4L79Ol83p3M0N46K6p4j34j12l5
-456c3k06M0J05L54M75m86m88J51M66L0l24r6l56K79r0j13J37NK85J54o03nJ01M54j37j83
-430h4P08l19k66K30m66N94j74m42K11P10l69l71K21O7K37K1l55J64J56l31l08K58j22k4O3
-405Ij74J34J42m77N21K71l47K47j83p7m71N34k13p9K98J34l75l09N11j48m90M53K91j75K47
-380B74M1q6p88M41L32L27k36l41K42M33j80N8l15p38Q01j00m21L79K19p9P5n58mK33K17o72
-354d46M17l79P7L54K67o76J46o7J03J58J74J08L44j72k18m51n6O4K43n30J44L67K6l6J89
-329A50l0k42J53J32k10N11N7o44O5J28l96J63K56N27L24r06K48k7j62k35J0j19J29K54l51
-304b15K36K78j69j41K01k10o1k55p9P1J9K1K6O1K67l25j00K34M20j41o7n7m27K65K84n24
-278c88M11J31n9l6m6J80n4K94k24qL05m5o63R3k65N39M11k19j23j22q1J73j28O9j21l66J25
-251b17m8jM6K04l07J02M02n5j6l97J18L68r6O7N8N09m27m79O67p6P50o07j052Q11K6m73j65
-224b88j34J93J30l42M73K22m97K65m06L65j38l10K26J97M95j83k79l7j04m6r4k07M35K60
-200A96k98L67P3l30l40K08L07K64k87m17J39O88Ml79j12k95J04k27J30J39M67m66J68l33
-176b30J56j67L0J68N20j48p07K45p3Q1M66l68k89k33J00K55J69M8k61Q28N76j201J7L58O60
-151A000P6m88o48J65J43l47k7Q0k50q8L40L96k46l12K48j30p9m5K12l5J80j02R3k26N24J00
-125E34r40L06j38K08Nl08J24L33l21J86N67l95K62r0m05J54k58J04L49j86k0j62n8J96M88
-100E35l39m58r0M43J84n81O94l15n78j80K07J90qL04L69J1O3J86j92m83o8K34l08J69m2K55
-74B02%j50o7l12N19J26k46N1n7K74k54l11M0q8J74L86q2m66J51K89Jn30nK63K9N8M92j37
-46C50n26j89M09J01k69M45J67p75j2K92j2j10K68K76K14m33n85L1K57l56L69k91L99n1J84
-21A53k38M71m7J42J71k38n23j7L45j79M1O4l25J07L74n4n96J75M87K4q28J58L16L01J82j04
4C62l42L24o03R1K49M05l09k27N7m38L3J84K86M1K56l83L12j46m06L7k95K63J8K48q5N46k98
31A80m57
32b77
##PAGE=	F1=24329.498230636760127
##FIRST=	24596.97802734375,	7686.668670654296875,	0.43608036637306213379
##DATATABLE=	(F2++(Y..Y)), PROFILE
-2014A37L5j98j63j82k1M25L64J84k81j92n32k1J23k72L47M6L9N70P2n11k43j46R82K38m09
-1989C91p12O24O6j10j35q1l05M91N94p14mL21r5l39l38M0L41m23O6M81j48J11J73Q0j54k01
-1963B0J88o3j39m07J36J70O88p9n67j51k22L71J86l03L4k39K85Q2N6K32m96J39j49N07j1
-1938B68l17o0Mk39L24M31n26L14L1l62k12Q97j02m36k44L62m28K05M36j60l27l30K6K79M42
-1913B76j24k8l81n7K15K84l11R7J44K54n7l34m64L63P27M21l03r16J01m0L36n30M08q1n4
-1888e4k91j5J69N88M15o49l48J16P4L4K90k89m9n2M44J9J59n01l7L1l73K0K32K71K34m18
-1862B0l38K11M33l13k36K02m6M57L65k13k86n01j09j5J78N37j77m21M52M49k24l32k84k12
-1838d03P1J75j32O6J56J49r3K34n8l63L15k94R6k54L51l63M05J98J25J36j53o06J35k66J55
-1813b18j33J94L8R9O4Q1l97P5L24j59q8R9M32j47o73O08K40k66J20L2k02k14j24j39J86J0
-1787a58J76O1l32J55M35L41k35p00lj98J56J67L76l02J45Nl4l45MJ73L01J9j00j94J01M40
-1761D54o6p43M70k05j93J1K86j3r7K1J52J97l83m6j1L11K71j14l01K36j51P2J3l24J81J0
-1735C8L32L22j81m17j44K7m4O5m03N99m2l56J72o2j52n7N16r0l55p3J97L92n10M2P56L30
-1709I02p02m35M58p9j03M1K05l91K6J34m58J40K77R5J36l76j82j46K63K18n10K58J89L16
-1685B76k33M12L59m56p54K55q4P54l63n5M46n64l14L43M86j10k66k93k17M42L22m31n36K53
-1661c28R9j08L75m9pp5K98J7m77L7K60L52L21k75q59O7L43L01l62j43Q4J03M74M90m63l65
-1635A10k61j71J80l7r7M27K50p22K41j4J43J02O37m08n87N31k09l92K5N16J80q08K22j51
-1611b93L83l89J20M90m21P4K8K06j4l98L06P97n48o64M3m4L52j32K66m19K33M38l71l07q4
-1586c48J31M23l78k38J03M25k73q8L39l48Q8M89n24r9R0N40L70n30M8l72j04M88k65L20j06
-1561A81k56l77K20o4K8J79j95Q29J92p12L1O01m04l01P60M3o04j76J2o1m38J46J77j11L76
-1536G6k5j53K72j30k17K78R74l94m54L26j22n99n6J84K76l34p4N07M22k64m30j24oN57K6
-1511E16j19o23j97J66k7M14j56l1j67O8j68R4J14K62J83p7l33p4n4K66L64J93k19j78m38
-1486b21J58P3R7J99N2p73O84j25K23k16l62J77ML25r5J93J42m55j69J05k14L80j32l87M32
-1461I5j3n01K40K22J21m35O35j34j26k44p2j21L10O5k36L22M57k05j13j0n01L27j16n2M66
-1436C81l91l64J08K51N00k43k33N48m39l27K44j20Q9J18l12L90O36K21q9r88k34L48j1j6
-1412F7J80j41Q3o25O55R0k6N2n49P6J2m2J29L3rl33L23l11J11N01J26m27k25L8k03L86k3
-1385e2pM5l9k33n2o9L64L11M94j33l16J58O22k39l30n72J03PN2M4m77j52M02o2j1j50J35
-1358a57J62J83k51j05j17l1PL49J40l69L29K45L0l17k68r2N6L50L81l28l72J8K01J3p1K27
-1332B13o8l07j28j27M49L59l87k51N0j69Q5J95j67K40L98l25k86o3P72k9n90K38m3j8N80
-1307F21l82M4n15J57J66N0j77n26O90K46j08l86J06K83l70l0J39m06O03j85j67j5j0K71K06
-1282C05j81o4k58J50Q6k61J85l09K54Q5J5J70J68L04q96M81k00l2J085l27p30L45j31k61
-1258a7K47j67J66l3L57M88q10n63K58n9R6N85P13K37J3r06p37o0P9K36n7j88R91k26m59l8
-1232A46J86l02K3m11P02O04o32k35k34J123m19o97J20l70M80l27L51J43n84L47j64K24j19
-1209d5Q11m52k77J60M53m08l00L34M67m62J46p0n05N57m29j83k9k3J27j72O6k71K24K94M85
-1184D98P9o25j57M24J3k80P1J75k70J8J44j24K01l15j9J61K90m12j84Q4L11o2J107j41r4
-1159H93k97n57j52L07q8j02j72j99K06O3J71L8N5n09L86o7j0R3J5p3K21l90j26L47j46K8
-1133f5K25K75l58K06j02n69K95J18m13j45L50L27k16R1k33L19k92N8l4J49M43l49k87K32
-1109B5n14L41n0K5n3j61L63L32Q1L49l45m92L41m24N16m8l18m44M39O04L21n22m84l40L47
-1084a11j49L66m08L41J130o28m80k29J32k16J07j58N46o3j08j66P69j0p35J66k69J73N5L8
-1060I3k5o6M67k02m17M72P0L67J46q41M50o29M44k85k19l5K20M37K97l01qm73k04M5M99M68
-1034G70m25l65l79O14k09l83J31k65P90p4k15N9j17K00M6K81k13l42R24L6n4m67n27J84K40
-1009B40k53L14J14k97q9M2qk5J77J55l67Q7K2k53l5rK1J64m77J37M06l47O88K04l64m94j60
-982d07M76l22J93P95K03m69n61P51R7n91n63J17J5P36n64K07M8m99N2R6N29k17l08K93m2
-957F5l81K04J24J82k77l72R47O4p66J98k29o1J13l11M87k00L15k90L9O17L21n91n58M7L80
-932F7j14O52j22j82l30L69N39p33L3p41O45M32m4o00N34l6m06k58k4j43L72j61M0j2L27j6
-906H8j86M29r4j81l35O66j26l19j9J17n6l02K86L2j56kn4Q3J1n2L36j41k08L35J69L96p36
-879a9J88k87J55R0m85O78m1l2k65k08o5K76M5j22j45J00M00Lj58L3r8J80l25l9L45k56k03
-852b55k63M10M95m50j82N01r0J65L00J8j29p54mj1M32k61j89O1K79l83j99N77O35l41m37
-827g5L10J78k16k45r7j60K25O02k6O1N1k9o04P0L87K0o47M29j01o63%L62Q0L10j44l87N7
-800b52L05N34j02m85n35J47K69L23k6n9J32m6Q0j42j80k78J3m1L8L63j31j24j92N79k76m81
-774e67M25M30m42J30O8J13n21Q58l03l25K55M8o27K46M42k30L04O1k45K21k55m24M83K08
-750C53k67m23M15l42m37L18j06L61L36l35J81J42J95K09j02j9m54j77k6K85J05oj05K38m33
-725i4K8J4N7K15P2k06j5l75P28k25J11K02m24NR2k81N6%j19J1L58m55J90j46N3K41N22m02
-697B13k94q7k68L99k44K17J78k94J03J48M27K14l28m13n19K10k02n7r2L81L97K13l26M72
-673D48n82O25J08n93j38o1J91j41n8K67K0m08K83m24K32j10L11J68n5k14p4K62K23n77J24
-648a73K31J6L20l7m09j34L43O82q22l30m3J88K65k81P16n57m98L32L7k6q6O83k22o73K7K84
-622a67j8K04k33k01m9N04O34o3m93n95J11K24L4K79j57n73N62M55n98n4J31l42J65J46j21
-597b15J36M90n02O49L21k63m06l93K23j53m9j10n2L77l8n14K52M82N7n30q8L26k71J20O01
-572D50j95R9j17k0l14o1J4Q1K36j61J60O72N4o33m27K69j52p5k8N4p5N4j57J43N74P5M3j07
-544D56l15m43M29R8q8J71k03l69j25K29L23j98K92k45l61m0M89j34k5L18N4j85p3K78K87
-519F20n04j40p4N69n5K09K52K23q80j43N65l87o18M80j3J87m5j07J19L9j78m79O49j68k7
-494I4R1k91O90N85m45r01p4j44M49N56l02q26K40M26L6j72K03M06m78k5l00K21j98J78J24
-469A43m36K3M57l5l14j56L5N20n7j28k6nq0j61j3j04N53M51l37n24L33K86j83r4lm57K75
-442c7q4j69J73R4J79n6j78p8j11N32j58J56N48m36n16J08j87O11k81k60J60O57l90m25K26
-417G8J0K90M3l52M26j13m31o9K08j65j4J29l5m4Q4m38N74J39l07M62l26j79k44M65l23q5
-391b17K88J01l95j82M72k70k80L83K41j57K55R9j38o08M14M6M32j99l08M4N40j47q2m15l83
-366d66P80j64m63L35M19k54o1k73q0L29L39p31K65l62n4N02M04o41j48K41j3NL72j25P8r7
-340A37j31k24o3O7M71n53j7L28l2q8K96k0l03J70Mk43M02J48l49j75L69l04O5J88L25M08
-314H76q09K70q2k82k38R1j71J23K38k84K40K85k41j49J54j23n3j95j45J69R0k16J97J91K74
-289B10m36n0k4O18j42j71j25l18K28K66l68J94L10M9j11k84K36K6O03l34j88K40j2o53K04
-264c2k26L25L53j20J8j40r0J23j01k18J00j63n2j76o6J36K78l17J04L73o8j24j99j86L61
-239a07J69Q6M0M18n34k95L95O9Q53n86r96R41l7n39N9l06Q4j47k08Q74J31m56l4j7L87k63
-213a9l04p8M36L18j68j41J3j41p3k69j37M43J25o7L61J82l38k92j9J42N28o4q10K72P59r4
-187E65m78j1k79j5O6j34L3O43l86O5l34K08k81K14J75L75m0o16J75m3k6P1j68q6j43j02K85
-160b67L26J10k68O41O93j188n4K99O38j2m61l87J94N2k67k54j9j39k90N43M87j82l80J35
-136e0k27MJ29K41p6J03q1J34l02O30J06q55O9j10L14j06l97J74M25m21M51M28n43K62k8k45
-110B9J56k77K0M05j39j24k44p9L64M81m63l54l4L96K09o49P50m11o25O2J79K78k87J47L81
-85A71L8K27K78k17o13K27K25n34J42LK99o0j39l0l47M99Jj97P8RL97n13n82N0M02N5M03j11
-57A61m04M56K41j03m74j32P1j16J62Q01j30p14k88M54Q6j35L35P2q47L77K41o7j89K51M45
-32E54K14n05m95k8K7o7L37m76K76J26J90j74L87j0J43K45k69p80J7L28k77J28M2m06N62K36
-6C25n8n45J13N01Op00j07M50L47L8j70M0L25o17j02L13K67l48m5l9m94K96r6K40K55M08l61
20B42pk49k93J93p1k28K14J67l4N26l50l42
32b32
##PAGE=	F1=24305.181885481579229
##FIRST=	24596.97802734375,	7686.668670654296875,	0.95152610540390014648
##DATATABLE=	(F2++(Y..Y)), PROFILE
-2014C01J7j84j98r2j21M11P6K21k00k82m07J53J35j62K06J6j91O56J42m97q6j51O25M72k79
-1989E81q95N79M7k22j37K30l97M32N94p22L4J53k25l96Q6P3L6j46K07J7OL08J44j21j74j36
-1963d4J59p5j96k57L27j74N33R2n07k89L02K04Ql85K67k57L97o1k13M30m31N1j21M23l6k63
-1937a16N6J0l14N03K24n96N26m8n10M4Q24k37m57l25M75k46J0M51k33k33k21K1J82M02J2
-1912B04Rm37k7J67K15l35R8K57L47j72m88k95L39O23L53k78p26J7K15L82o22J52q2l1l4R8
-1886e1P7N72L37o97l80K00R0l1L18l93p0J48M44p3J72l60k5j58m63O9K45L45L89m24o90L64
-1860d5O33l78k33j65J54M45L53k50k80o16J71k68J23N69j12k07J11M49j51k25k90l00j10
-1837f22K59l7J08J59L06j35J53J7n22L54k81K08l37M44k87K50K25M5J79J7o49j11j3K03p4
-1812a41l7j9J19o1J05k00m8K81L9j26K17L15j84o49N80K06k52J71J05j96k25k3j84J82j8
-1787d3J69J34l09N2L83K42k79p30J16k43J46J71L30k01K18J80o0n06jj04L45L20n2l73L9
-1762e6N53o1p80M37j38l90%M40j04J03n9l8K40l0o1m03K49M55M3m00Rn7K59j66k50K46Q3
-1735A24K99K89j58n23q1k6j22J23j99N18O7l03N0k55j86O8M68n1l69qK80L46o28O8O90K74
-1709G55o49j28L55k76n5Q8K13m17K6J37m25J55N22K1j39m33r5J57Q2P2k17L07mJ63j94J82
-1683B03N63l56p31K66k19Q23l91r9L74n35k52L23N38n0l25l10k21L13L55l20n35L04K07p8
-1659a53K38m8m5K5O2o1k74Q7J89J87K65R6q37l8K40N57m41l81L2K63M80N46m44m32k92j67
-1633c46J41Ln8K17K36n80K34o3L25kO24l64m96M61q9n27J87K37J90n81ML9L03l60K41N41
-1607E17o48nQ4K11J38m49K67P42m65o47OQ1L03j76K58m11K25K89m31j10N3R3K74m51m5j0
-1581c07K92l57k3M51j79k06N25l17j30l9N32M32m99N6l90j75N71k95J97RJ09k18k12j58n9
-1556c90L03l39O57J90n46J14M75k86k53P55P9n57j78q7k0m01K63K01o0L41l9k29l0m64L49
-1531a52J65R44l50l38K60j11o06m3J74K25l52L9N13L14j39m41j97J10O16L5j53o29l47J66
-1507b97k71O52j19l50L6K41k28K93K16oJ28o8l28m8j70L75L98J27j50j65o87L38O0K58J95
-1482D30j21p55O36o6K93l00l60J47J02L49N6M4N5l62k66J60k07M51r4l89J49L0q5O6o0K39
-1456A42k86L06j24mr1j53j12J68J64k43L61N30k42j67N6m03J24K1l03M08l40l30J96M17L86
-1431D81k99j11L76m07k92K11rO5Qm14M92O09K41K9j067l04M45J69j79K77k38K78p18O12K
-1406B57j25J32m02P1l6j54L46o8r6k97K69k34j07M83K40m17l26P8L6K81k15M3K20m2j08n3
-1380b24o7K42K11M91j20j67K41N64l58k96l66k10J14J78m0q12K76J75m5j22K70J4J6P9j21
-1355g7k0j81r9kM84J37k98J23K29R0l56k55l0m1M34K96k84m45O0L11j5j28K26j09k89o8j11
-1328d18M44L57l44k42K22j10np1k47L91L44j99l87P6L08O2j85R5k14Q0O75l68M6n44K24L27
-1302C17p7k61m08O80J88k11l48n6J80j53L4mk42M13p1m3j38J00J90J52k49mj69L87r1n78
-1276d62J83k01K34J17K93J13J01K95r01K53k13K28J148j79q01M06j19m39J84p6L62j35N4
-1253D45O34p14p62K25L1R0N62P62M28Q2j003r41J0P7R2q0p5Q42q2k42mR3m11l5k90N39O32
-1226I05o07k72j64J127k66n76j34l22N13l55K34K06n84K44k52K71J03P39o20l01R9N65k41
-1203C12l77L07M06l51M00p1p62N55l50m8n1m63J42O9J88j29K7K73L30J0n77j5L02R4k35L9
-1177B5N0j19L0NK7K94m38L0R7L20k84l23K5J72J52J054j46j28k32n42k47K79j29j16j4k33
-1151c91J74L23NL2J07o45N17q6p1J04j23J56K15k86r3O1l07J65M06L35m18j48j70j21L08
-1126D9K31l60m28N28K59n40K78j65L65l61R6M2P7M18l13l73O3k70M68r4r1k03j38K55K39
-1101C2J30M91k45n81L88n56O08J20k94n10L68N60J98n69m97J21K71l93M28k21L29R53o35
-1078D96l06k68O7j90J45k59N14Lo0q4M86Rp89L61j98J79j3N0k6j36N53j94n48N85L3K57J13
-1051G80q52M62n39K33k54j3j43L58L87K91j75J28m61l24J0N04L90m10l16m63P83j96n24k1
-1027c65o2O70q0l02J48m1K48M5J61l00k04P54k8J36l60o54O7J93j09N51L3n28m1R9rN2P8
-1000A52J37l53M5N8k3m1o9q6K36l99lL16j93P38Q7l95l72k14M11k20K38O99l6m56l52O66
-974E71j4n42l09P1p3O36m76K02r8l99K86o2K28M6j43Q7k30k74L15N0L18k75o28J058J42o30
-948a43J61k13o3l9j31K49j56N30m09L01L83M98o20o17r8M55q0P00j67k01l23J87M38p24J98
-923A16o23O92L21j82n53N03k4k71k95j21J12L87k71o0J50k2J22N8K95j59o7k78L83O5k43
-898C5n9K94j71m38L31m6j12M5j3M2j03J83K94j81m00N52J10L97o44r5k43L29nn13O08M4j09
-871A32k55j68r5K74Q9p5j81J43L94r8k39O4j40K28k63J46L32l11k29l01L08M95l92j89N23
-846A92l2Q3K66Q2P5p59j89N4L78k23l43J68L33l59k89M06Q01j90m82K40J23m03j84K4K4K45
-820D1L58j10O5J18J10n15n6K77Q3m63J37q7m08k11N88J07Q0l2l59J59J04M86j68l48l52R1
-794c05J29K12N0J3p2J0Q8p5j05l03n6J23O8K74j60j25Q9L26j66n63L85L61l97J31L8J20m87
-767c97P54k58k27L48J28n58j12O12k40K38kj73K69l66l28O75K55m38n62N49n27j69J39J1
-743c79L37L15m43K5K56L21K08j19j25m58L7M9L5K3MML38l94P1M6Q2J10n5k20Ql85O63m18
-715f4K23J98l00o2J52k70m4L80L3l12L14o93N45l35Q6L16N16o07k23L7k81L23r5K96K5l75
-689b17P3Q9N36K58k96l20n62J66k87j70O7M01L06Q4o6O47o97L94J65n62%j58K55j92k46K33
-663i9k2o8J89m64L19k64M10J85j32k21k7K95L8m99J66K86n8J45k8k85N1K34N62q19J0o3p8
-636b37J57q2P52m94n79L05K31j14k92O70k20m03O2J0LK59j92l27K8M76P18p4n53m97J94J67
-610c2N0J09q5n23L60N98m31k46K62l97j6J39J03n0N55m64N75K44l96j50k05J07p5j74n4J5
-584a81J11K18l77k41N34Q0n16J64J25l38M00N73k90Lo3M4l36J19Q3k91L77j69K2N16n1n35
-558a9k36L37l28m6K02Q8j8m6k26J04O30j52p2L7Q9l35K72k8k02K04j24m21m9K82L23k69L98
-531C95l22n43K26M23k29J3L22j49p3J69K42Q8m88j70j9N34p0L09K69J33q72p7M35l54l49
-506a57K66L1K81m2j22R2R7k19n33O52k00Kpk27P16O70n15j161J06qJ24M84k28o92J48N14
-480G2K20k02M8K97l85ok14J57k83J27K36m24J00N13j03k73j83mM85j08j47RJ07q9j19j55
-454c24p0O22K82j78k97M79j0m54R5R3m43K15l7k35J58K39Q2k60K28j14l65M92j00M25L74
-429H97n14o59n2K38L90l83J2L4O02l86m34J92l8L40J8k02N81l75n17L04L8k08l7K78M5l34
-403a70Nk3L08k1k2N55m85k94M2L47m01n7J52M7k92L7L07k73q8J54K09j08K19J69j43m45L88
-376A17k84N19q9j96j99M79l8j76n44N3O42j09k56O6N93m75k24P0j16L23M81p36O9k21M3L27
-350A19M09m43k48K97j28j26N65l34j81j48p1R9J4O1O47o15j87K64rj15L49l5l33J82j23k19
-324c09K41K90n6l61M16j68K1P8O8M28n82K46m3l55k42N7r2Q1J71j41J77K20j50oJ7j03j03
-297b00m6q6J31J04l63L00L13K49n64P8k94O57j18k45j18j84J56K42k17o9N27J52k75m37L10
-272CR9Q52l93l54Q5k6n24K82j43Q8K54L1J74k31r4J01nm76K41M3k26j82q6J33K31l37J29
-245c31K90m6j98J12l51J52M56N9Q7L35o92r2M6K57Q32n16q04R06o2m49K03m80OJ0J3P26l5
-218D34l83j62K36K91m03j85k74N56J12j55P3P1k10p8l48j41M13j1J54K65K45k45k88k29P4
-193a88O62J38p42kP41k48m10J40k33k06L12k79k2P35l23Nk84K30m27L41J73J89N9m88Q5L5
-167gkj98n2M3r9j35K23L82J20k38L99Q38j148j25K39O91j09n23r7J94m9j53k06k07r9k05
-141e23L78N44j55m21J03j65j54L09K72j42Qj28J50k40O88J48p39j88r4M89j66j56j47L93
-117F4m35O37K92o52K08Oj2J78k78j42M67q6k04k04q0M41M60o19j51p2L24J65o35P10n37k84
-91d39J77J66K69m87j54L82P5L84L26k01o66M39J95o83Q1O9L58j23j65J4l07L90j39r9R7J61
-65A20M98p73k80K96N5j31M15j33q1N06J74k16l79j53j88j92K43R53j33q33n1K03O1k1K48
-40B08Qo68M83J11r4k45K69N95J95n34l87j47r3J75K41n20K3L26J73q3K64j3J48L18k67r66
-14d80N4K95l11J67q9n0N74J11mm34N9M13k3n12j99M54L14j07k34M59L10o25l84M29J07l58
11f4J65j25l56L71k81O3M62N42l33k39l46n5K01P8o64L17J36j6M41l30j42
32a75
##PAGE=	F1=24280.865540326398332
##FIRST=	24596.97802734375,	7686.668670654296875,	1.413560032844543457
##DATATABLE=	(F2++(Y..Y)), PROFILE
-2014D47Rj88k33O1j59K45j68K01j25l03k16L14J92j60K8N2m16P13K43m68o1n2K15O57q0r87
-1988b39M07N9k98j43M88m20L81N98p97Q9J4l28k91L33j4j39K10L03n31Q3N57J01l17j28j21
-1963a43J17q1j96K3L47l44J57K75m54N8L74N2k12l86M50k08N09j87l99M26k70j60m4L44m3
-1938Ej95J49j4k58M86M1m97N76q1n44K15P62m03m37l4K23j6j42K80k84q4n7O7P1K73J61O7
-1911C30m74j15J93J07l04J90K35L55k72n52r4K24N66L38k39n91p9M40L80o89r6k5P7K05J39
-1886B49l3N00K51p02l61K68J21k50L73l82j17L73M15j68J83j78j0l58n65J83J79L93M82l92
-1862D54p59L50O90m24j47k93J91L22K52k68k09l70J68l59NM02o6N8j83L21j8q8k27k69l7
-1837e04J67qn5K59L99j25p3J04o10L93k35K43l70M95j81O8K17j9K31J92n91k61K24J73q5
-1812D8j05j59J01k00J66m3j46K78J41j2K07J52k38m50N37O8k45K27J74j75k60J4j38Q8m2
-1787a2J72J63j31k1K60J66k90n82J76j52j25J15K51q7L36K78q5n75p6j38J96M67R7m40j02
-1762a39M97J1o56M03j00n30N8M21j25K45j83k08K62K85m6n74ON90K23m54k39J02L34l03j17
-1737b37K20J79L02K06j44o34Q1j17j79K19J2L38J51j54m5k88l42P0L93j0l35R4K79K09o49
-1712c81J05N69J97n02Q0L20m04j2J10J64m54P9J80l88J64O41l6l52m38K76J11o3lj4K69j15
-1686A03Oj21j4P07k17o65P5k38Q27m15p9K45m43r6K43N25k5l72k94k0P8L02j45l02J32K26
-1660B3j0M6p7J7P8j81p0r3J98J34J40J7L72p81q5J17P81m26n21O4K82L62N63l61m79l06j33
-1633c29M4J1k2M0K02l80J80m4M34j61N80k90l55L54L1o45L77j35K28k63j97J29L14k28J06
-1608a9O63o33k50J01J88L01m34J02O87k59m96j83J59K44j67K02l60J69P7m09J26K02O7J13
-1584A91m75J23j25J61k14J50K15m4l53K92q5J4k30M57N00m44O4k89l06N53l23J05R5M52j16
-1559C68n49j52j93L90l45L99K76m35J28L16j55j89O99J28m71j50j82P3l80K93K59m5L25l0
-1535C78l11k16j32M75k58P76k35j79J60j73n06j8J23J28r7M6M13J81j6l99k60K01O10J5k00
-1510E06n28m78K99j67M04L4l91N8J81k51M98K14k83J50m6l13j7l10L64L32J96o3j78m97L32
-1485D6q9L46J45k51o17M18M1L31l21l43J41K33L01J36p8rk37l51K12j65L37k7k56p4J19J56
-1459A44n7l24L79o9j45j60J76P9j83k2JJ47k36K91N70k14k23J35k47l2R5l62K09l00lq1N52
-1432A20K55k78PJ63l18k16J23O0L9L3m72M28N63K19K12r47m22M16L23k97L41l22L57p73O91
-1407C05q8k11J95k56O8j25l7M83k88k04k50J81j59j19M58J82l98l19L3K90J62l75PM06j11
-1382a70l8J25nJ8M3M59j25m9L28N01m37k35j36m54J96L07j17o17L99k00m4j13M71q0r2j7
-1356h2m6P6j63k87Q0N25J30j95p4K12J17l95j73O3j73M72K02j85m30K15K68n2k27J67j54
-1331a09j91l4l5L63L19j93o7K25p2j75k87r2K94L99j40n15K47k26J21L07m6m61K58O22k93
-1306B19K8n47L01M14j99k62j90O16O7l20l66o5R0P2n6j12JK58L7n1j73K19P1Q3k49L8JM70
-1278C95k58m08n5k4M1K45L41M9N8L40q54q9j66N06J108n4q16M55j02o31P0K9M97j73k37P02
-1252I69n74q24J77J56N3M28P61O16J22j055q38L4o0j7j49J01O17J2m8M5jm87k9l5J48O66
-1226G88n67k67o9J076j34m73l52j88M49k81lK89n35J22j99J63L48O29o69k79l2N86j08l86
-1202i2K73L05k57O18p4q28M71k69J10Q8m10l35P9K63j6RJ73K08j22n22J90J59J46j50nn7
-1176d5M9lr8J88L55n77J23m2L15j21l78R4j40L75Q95j52j30j62m97k77K31k17j75J54j94
-1151d29J32N84o7p8M8o18O57j30j75J30j61L05J94k05n0j07m93K41N65L36m73m84k55N11
-1127b2K07K71k12m99N23K19p64K32j3L28m25K06J06k8L90k70m04q7M4M72j83j89k83p0J68
-1102b83J47L7O51j60o00M16o37O10K68k89n30K91M08Q3n14l24L88L22o58M05n0K99P31o21
-1078C90j06k82kj72J68r2L51j3j14m0L31Mo56L55j24J36q1Q2k9j57N83j51o75O94k7Q0J05
-1051E58p65M95l92j24k12N02j57L15J57J89n6K95l93l74o3M59K87l58k82n10Q29j13l71k12
-1027b96L2M18j7m47L42l2L06J1k5l39j3N34j12K61k00o80KK30r5P03m1o56o3J45j7J34j7
-1000F8J17k94q3J65J81n3p9j25J87l25j47K66nP36o5l96k71j47L40j33K03M93k52m01j12
-975a32O12o9n58kj3r9M26k52J15k03n2K40p0j57K57M3j73m59P9K33p4M56k46m50P91J34m98
-948a21J64j79p6k10J07kQ7N12n54O73J79M93o43o01j69M57r4P30k21k14k64o3L65o63L28
-923B1l08O07J67l33m54M68l3j19k78j67J56M58l38j17L36l88K52J35J21j35N8k13J11K05
-899B12j15k3M28l50m54K89p4j20J27J5J1j37L78L35k15o84O53J15L26n21l52j75N12j19l98
-874c36L43J08j69j37n0oP1M2k5j03J28L14j61k49J54k87K07j31L20K57l08k52j59Q8L98k54
-848a97j02N30p8k8K77P9K40o75k68P8K11j97l81K72L41k66l72J59R02m3n29J62N8n38P0K5
-822b70J81J65J21j25Q3R3K50l65j47J35J57k73j05K1k22k44O33N6j49J03k45J63j39M55k65
-797F7j13j76M3K5j6J46J3k72J71Q0r2l3j66K1K06J38J7j59q7L18R1k0p15K54K81k58J34m0
-769a42J10l08M90k49q3M10K21l80n14P43k25J32l8q8K80l75k67P61L25n30n75M19n19J24
-745b78pN2K53K66m57j98M10L52J72r3k02m06J79K02j95q2J9J27M90l95J11Q3Q9n0k00j57
-719H5J2m63N58o34M67J63j50j52J84k11o5O38J53n57K55n57N75n31O3L84M20p60J8N9k73
-694c19K53J04K69j40n03J29M2N57K41k84k44n02Q1k02k08J34K57K37k1K85P29o61L0K00n54
-669i0J80j43K08k04l04J28P0K99p7l52K77k78K62K00j81j70j7K54j25l13P1M15j32m3J1k19
-643b73J99K51L85o98K07rk39o5J01O66l84n61K73L52j71l59N08k42o5Q4j49o8K81n8l92o
-617d32L20P42J4n01l38J76P9jq7M5l76O1P01k48l66L14l74j39O9L48k59N62l52M41J50n53
-591dJ11j4K7lj65K7k2m8M56l12k90J82O2m10K54ol50N56M57l34n3j4J22k95K47J85o94N23
-563A95j59j20L00j44m19Q4K52k48L41j9mK4m8k94N6P16l10l28L21L50k08R1j83k97K16p0
-537I5m33L5L47L64m04N09m15m36L99K66l82J2K89l79O6L78K30j39l81k13K12L22j3L40J93
-512H62O8q12J3L34l02k62J48J66L32j01j71P6J62k33n09N12k00Q1p4j98O64O56n21j267L36
-487b40L8j56M94k26l41J03L23L24k16m5J56k88K4j58J22k21n8L52l21J26N23j73k59j72k4
-462c13M41j03j55q2K19m5r8l01L39L96l5m1N8N88l07p20K03K24l57J24L4k56M6M24M5m10
-436h2M74j04n14K72O0N72J84n56o53Q2L50P8m49K53j02N83l63l79N9mL23p7Q9O27n94n45
-410d16O78j87k44l0M46M0o54k9M13n2J9L14M52o10k99K12J89m42M9r8k8J33O5P2j06q1r1
-383b85K22kJ13K34j30l54L77n79N44N7p2j82J64L1j76n68L05M68J7k0q3O39o26m03L57j56
-357a08L40N68p18j44n4J14J56L08k83k24L08k02k18P11m81l74l29l6M46J36N9P45o86l03
-333b69K77Oj03L47r1l10J42k09j56O9M18J79l35J93k1pl0j71L72k75J66Q2k22l16j71K83
-307a52m1NJ1J08P0J28R3l5j82k69K22pK4L6m10L17M39K02p05J93l32M52j12k51k2q4J40K08
-279D6j51l28O91K61m43n03L75Q8J056l71m99r3o8l20K75l3o2P9J75L37l73p0R0J34m77Q9
-253i5K39l85j24o9J15P5l43J78J50K5j59M20k21j44M55L9J70L19p53o1j65M06O18m42n61
-228c13P55p5k55L04n72M1K26K8N24k39k86j17K89J36n10Ql56N67r9j64K91J09k75m2l14j67
-202e06L12n9K86J64K15j44k95k83J45N05K97n66k62O24m03j36K04j69k17K79l36J25O89l11
-178A58p9j89K73m07K00J77j8J27l37kJ38N1j44r2N0o8p6J37L42Q5j95J21J002j053k34J65
-152A32Q25j35o62J01K08j38l5q9k76j78j41K17N75j72m58J34l7l70M49K85j98q8j79Q3j8
-127a65O53K07o07m12l7O48j94k0l14J94l73P08J73o63J12l2K61J94k36l43M96m2k19n5o0
-102a26M24M55p62L3j42K20P9n23N55o56K62J77J35K52n39n39L52J14M98L21j54o18N18J90
-78E26p55j0J19L96j75j91N9k24K51k78J29M0L29N40r57Q5L89k44l69M39j50K88M58J04l29
-53D70k50r8m58LJ00R25j47q60J92J6L2K0K17m1m33M67r2j02k21K90O95J46m97k61k76p5K04
-26c4J82m37k66M73J33L4J09n4J81L56k29o60j42J49j69lk8J44L50N6J09k99K5K93l4l36k07
0c04L85K49k45k02P73K56o02o42N32m5l49L50j91k43M33l04j71N59N80l10l40l09J57P4J72
25B63q07J78J38j6L62l03P9
32a06
##PAGE=	F1=24256.549195171217434
##FIRST=	24596.97802734375,	7686.668670654296875,	1.6467493772506713867
##DATATABLE=	(F2++(Y..Y)), PROFILE
-2014E20m1j92k10K21j81K4l06J58r0j85r2M08K51j70j57R8l67N54L34m35j82P7j16P59J68
-1989H48j008K30J15k21j50M71l92L31O12q64K09j28l93O6J52j30j48M52M04l81l71O47M2
-1966C93m80k5j68Q8l4j07Q7L66k36k53L03m05M81K69q1l71j57L72j31O12l02k68J02p4l70
-1941c89P3J80j3j27K41q7j32L39n9k65M69o4n09L48O50n79l05K17m6J65k49N0l16J37M2J7
-1915b12Q6J46L08J20n00k95K50l2N6J54L2K97l23m91jR9N45L93j97n41r5N42L42p31k68Q4
-1889b32J65L42K29j46L84J70o75k76L10J71n79M53k46k16N89L65k77J81lM9m92o47K39Q2
-1865f0L90N06l08o14K57N83m54J8j91Q5J04P7k56r1r4J81m22k7J26p5L00k16l3J85K2j68
-1839a75j46J41nj25L8J68M32o3l77J84n45L31j67J82k48M61q1j54J67j9K68L49m88k51K45
-1814A22J70r1j09k70Q3k41K12nk30L12J95J52P3j2k80j91M67j13k56L03K47j27k93ko2m7
-1788Gn2J70J33Q5j3R0J15k56m34K26q1k14j1J41m3M17L12r3n32j83N6N8K63K11l82j30K45
-1761A05J19m55L99j14m47Q5K41r1K77l10j90J16N24Ln13M3K63L57m57m11L02K63l56l4J44
-1736a37L00L24P0j36p34L29k45j10K74J82R8J79L2r9k71m56m7L32N0k63J72J94K3m10L7L47
-1710C5J18k70K03K79m51L9J07O1n06K39K37l02O9O48p7m68k35M53Jj52n1K5K46j38j16o9
-1684g5o5P36j01o05j98n6O38m40J8R5j06q3J21M65m4l93k56J60L3J88j6k0q1J29R6j30j63
-1657a53K01N9l84M7NL41L0J03k48N30o90p4k5R30l91n59J29K47J98N44k36n13l08o5k4n7
-1631c63Rp4K28j76l7J07M39l24N05k16j78K41J19p16N36n24L81j1k21l6L68m3j82P89m94
-1606A27m28Q2Q8M48l81j09O82L2l39m37J52J96r5J03k86Q2j29j53K13L18L2nm28K25k37K6
-1580b21R9J24L1N5k40K0j00J60l27K66N82l49J3j53l17M01l47O4J35O72j07p47kl49M13j93
-1554d17J16M47l54j8J71j8j52N83J82l48j07k55J57l88L07L02l2L32k3l97j94K99L41n75
-1530d1M07n7QK2l10k58M4rj3K65n7L54P4R6l14l59K76N44k1k77l31m45L34lJ07J90k91p0
-1502a35M4k11O44J45n16K84l9l01O7l90P2J99L76M8k22k35L34k55L50J10l11m11R7K04K94
-1477B42k93k80J71L68J64J33j59m7r2l83K25j23J05P8q2j86K02K87j54n37N03O9m56k80L67
-1452a58K27j96JM9Mj90J24N39j45k71K39n0j69J03k78J1k10J77k09M89J30j67N3p2j86j10
-1426b65k2R9K7J62l63J17N51K07M23p76n15K32M45l34L28l31K57p54R01k06k70K44j19P1
-1402A09k11K83M33n38l13j48KlJ17L99q7m28o9M3K26J26j36j07J76j75q2M02P4j84j70M44
-1376A83j78jL85M73m55j56Q9n87K37M22k07k72L48n15j3J1M38j39j25n0o6J34j01k76O5M11
-1350E5J28o7k58K64R4m67o9J72j63K93J15m8l20L31K18j00l54N1j90qm1R1K36K25K5J01J89
-1323E03p1l92l48O7J77M71j53o01L80j81j70N85j39o42L80M19j85j0n16L99M11l02j85O2
-1299d1N35q0l98k74r6M4K03k33j04J79J73R8j38m3K20m3J0j75OJ39M89l62j09m0j11K8J84
-1272F1K47J5L5M30p33l05P0L93R67M2p65M50o3p71p8J33N44j73m38O25m22p24J57K87M5J91
-1246B20P11P95J08j052o32O1k09r9k48L33L41N6R2Q7q4m97R0J91l33P32n24k40MR82l6l95
-1220D54m95J5L06j62k95L62m35MM2o5N08M73o01k25k8L72m2l58K96J64k03P57p4p71L78j75
-1194B02K81K47m10n02j90K36P7M4J14J35k92l42L05K3J54k7m2j43J80q9j31L29L58p08K78
-1169H7k54L06L7l70J88m01N10O86j54j14j18m21k55J54j52j00j1p4R9P25p8k05p9l43O81
-1144C44j79l04J40q1L23J85j35pk10m60Q9O83K70n17n57K26M06M3K78j7m57M82J81p14m5
-1119c3P1K11m52L45J28j34L66k17l81j71J56M90k44k28k57q5J86Q1j51Q03j40n21M43n87
-1095c21L71L94k80n66K17K45Ml95K8L87M39p73K38J18K41M95o04Q7k67p3j40J76O8K93r0
-1070B92k59j3L02l1m58K56q9O3j06J09m1r1N23r3p56P97j00j48R6n42N23k18n20L72M67j65
-1044A70K49o2O9J3L96l02l51j39L76J74k63k58n54P89Nj29l65Q8J47P2l32L52j21L37l9k21
-1018A01l25K35L51k65K98m3o22l7K58j18P57p6n86k05J44l4K12o5Q0j63k89L15L10n5m9r3
-992C6O3k72l04K58J94P09k36l72k07r3L15l1J64K09m28l14J32N67l7o44L11j08j29J78N7
-967A8N6q1J03R5m8l28K45K07m17n67M05R3k02M82j85k73N27O8l52K05j39r3k94K55j89L80
-941b9L67o21J039O4K75o41n31k15M07j03P22k70k19j41l64L48n18L65K3M93om53k41L55o9
-916C7L1k17j80%N38l32j33N06l77L6Q9o6k1J78j54j08K43M0P2M67n17l74J76k3j64J98P4
-889A9l1j77N23L98k09q31N34J53K15l90n44J7N66k26k69P0J23j97J04JQJ4j57J7J11K8J90
-862F0j51j24K18j79k00P6L96J25k66k36kL7Q7o6R6N47k45j51L11J4L38n23k47O1j5k00k83
-835e22K93L30j17m47p6R22Q8n66P4rl68K44j43K98M8j00J3J22r9L49j58j58j8K05j04k53
-809a52J70k25j76O12k0k97J87j13J25l53M45l52J52m7mj3k56J89m4l64L12M6j91L6K5N2K98
-782D2J77j38j80qM60r9J54p25o7K32m7P1j42Q2nJ50k82L4M39L17j66p36O94j79J3m5%K36
-754B82k94k63P75M17n55o46J95j00J72j69J06J42J91l76m53N59K58J57qk53k69J79L71l20
-730I8j78OK37O10l72J40J18P9k33l36l2jn53M79n81M86L1L8k33J45r6PP14K46p05J65l65
-703h6N69o72L1M19K45q11L72k6k88K03K63K31l12o21L16o8M72J71k95k03l71J5J1j83L3O2
-677e23K43oN40O87n62k78K31n80L30r1J61j54k42l3K00N32k95l14K72k77P0K42k06r6m3J96
-651Dk70q6p8N66j92k27L1j78K90L67J89m78K55P7l23j92J45M71k59m75K33M17k10l18K82
-626D1k85K59Q8j85j80K89O7m83L7O5O81J68l41k95J93k3j06k29K31j92k90P57r4l92K86k21
-600a54k64j7N70l78M04j81K97P7o47K33J37QO2o5P8r5j22N94l03l16n3K2k34K05Kk10L89
-573C9K82l24n5K6J97j74K80K68r42N84j80j98O4j24j63K41M3K03N49l71j86L8kl51J06Q01
-547F51k66n76M26M45n9j18l13l24J87o8l44N9M43M26n97O27n34j81M69J51n00n9K15m23P2
-522a91N10K68l96k30k52M36J11O3K75P6L9p07J52K93l38l14J28L67L70j68k76K3K19j93m34
-497a69K64j77K18p6j98N39N59m82r55L09Rl54N74l68R2P0P3L53j92r9J0k06L4j01J51j13
-471b35r1K25j32O6M86k29k29j51pL95n3j57k87L08L9j04k28N81K08m16L1M69O34n48q81J66
-445a40L89k48L4J15k22j41O12Q0n04N40o7n12l0K59N67qn81n16L17L06j86k89J86j43N64
-420C82l40k99j56J59J80k17M53N72p29l91Q61m11k83J28N01m4q33J50M81l89M41L23K58o55
-396A42j71J93J5m49K17l19j6N34k5j76P7j28k71K71J19%K38j35l37L97p06M18J97K0N9l0
-370A34j75p8k47P8K69J49J76m0N78o40l75K98k02M16N59o81l36J24J41j4J63j65j39K82k22
-345E3k69P80n54m29j66K69J9K55P6P38p44k67L61n9p6L26j69k04mk19j18k6M41L38j83j08
-319F1R0l5j15l34K47M9L6K53P4m31l80O05j75j38J17R6m8L64Q5K3k80n12N78Lr6q5l95K57
-291h6N67J61q47K72k63K11j44j93J18j3K00J63j81l41N56L84n36n24L97j8J228k79o16j72
-267D4j1k51J54O2o9j50K45N06n07l4Q5K83l37k16L96n10p7m8J58j35j25J34q6J38Q2N23j06
-240A48l18K96M3K22L65p12j37p8L63L01m20l41N51q3l0L77n43J29L03PL31m49j69j7K37m2
-214C34n32K02k98M64k94k09M67J16l19K5k12j48J66J3K87J36J07j27l05n3J78J48L73l41
-190A78m20M62n12K45J17j01q7O2l72L88O43l34k40q6L40l30nJ81k14J36j97n8K41P4q2n4
-164b5M4m7j7P3K50L0j59j47J140q90l75N8R99r2p32J14K38j99P1rk95k57j44J73N83k22m87
-137c24J63N3m56N18K64k11j70ok52K93N25K49m45n32J01O56k51N1l21q1k58O29P3n22K3j89
-111d20N29J94j52m80M00Kj48J07l4L80M69q29J13j96Q1j4l07L02n06N65J31Q7K27n18o27
-86f44R1J57N59K50j05m55M44K28p31j49J21L60j70j60Q8j62J21l18M38q3L90N05j021L17
-62G1N03m56n36M31r9N47L47K8m29j07Qo92J81m6P96j76p98L96p2L5n7K48j16k55M81l19j32
-35b18o6K37P15P4l80j20l54q0J26J79k77k67K99Q0J51j6j56K47L36j66l14j59n7p0n2J64
-9a44p8J13N1K56j66QJ89j1j90k15K95J90l63N5Q05J61n47n82L64j77k85M35k32j73M61k26
16fk21M56N00l16l26j29K54r5J90o80p2J21j5L32l31K71
32f7
##PAGE=	F1=24232.232850016036537
##FIRST=	24596.97802734375,	7686.668670654296875,	1.4784491062164306641
##DATATABLE=	(F2++(Y..Y)), PROFILE
-2014D67j49j55j15L50j76k06l29J36j13M8j05M50K93j54l11J09k11L79L72l95m19K07l16
-1991c43P69M36r80J36J84p9j50K33l28K71O35q47L73k86l79J77l7k35l0N57N00j42n27M05
-1967C13j9n91J09k65J12Q2rp9L96l4j48j27k3M62R5j85l90O8J89MO56m27j2k54R2k22k6j47
-1939c80Q4r1L74k24PJ42lo6K76ol81M17M55p23n2K81k35K92l61qk08J59N5j12J62R4M27J51
-1911E26n11m38K41j39M36P8k29K22k85l83J5L9M79M72j68n23j8M94K81p28k38J00J97L94
-1887C14L62k35K45R8o37j40L34K30q18M28m2l40P54L03l94J58J34J56n36p27K58l6L38M83
-1863F90j80l93J55L70m56K34n2rj41j44k04N5J49K22n13m7m2j30M26k0k31K46O5j81l4K35
-1837G0j94j60J59K4M60L3o80K87k82P1j04L7K4L69k3l47K5J15K34M59l46k27J52J94o1j15
-1811A74l15J11j68J84l4k97L26K52K43r0j50k79N1L73k76l12L69L38l8l03m8J0j88n6J38
-1786A5N1K73P1q6P4k03l05K93l3k26l3Q7j54M19K99q7l88k60J86J20j24J80k42Jn3J78k29
-1759a76L68j47l11J01Q9o5K38l62N6j85N76P3m26J22j2L72m37j84K04J30k95r1N8M35L41
-1734D72j12j06n57L60l92J22K06L21j59J38K13j31k67n03J3J31J50j78J68M8j04O5j42j6
-1710b60N2J3L08J81m63J09P6o0n43N14K54j82o5M95j04m90ON25j06j75j28o0K83q7k00o2
-1684a69NO77m5n20l63J57K59m59J76l0L09j73L5L81r6l74k09K60Q7J38M1K56k66p6K17k32
-1658a4k74M34km66J71J6M60j15J2l87N72n62l8j75R68l67n17J83K47M4M81r3n32l01M1j8
-1632b32k06J10j89L42r9l12L42L52l31L10j91NJ63J51o63N52n66N37m1k11l06M10J88n06
-1608c91Q35l37m37J10j25N51k89l26P71L09k08o93K6J70K8k1k17qJ1Q8P0L70k6o9l16K80
-1582A56l42j11M46K5j01J46r1J15l67J10k53p6O62j90r5n6k11K56l15L6O1P17j91p85K47
-1557b07m93L80o8O0N39k96k25P4J27j67L88K38j85q9l02K10l65K83L15j8L35pm79q5N54K41
-1531G58o85q2J48J83j51m85J54P8j39lL97k41L71L7K02k16n24L61M36m8l94o4l38K67J29
-1506A51n1K62k40j57r5j15P14L9o62M78n9l06K06l47m21O0N31J70k87L6L16l64K55J12k98
-1481g2j78k37M04J56k19j58K13M68m1Q3k21o7O3l61K03q3j80K33N7k24K58L62k27o84N44
-1456I2J27m42j98J54L14k08n1K23j03r8K6K99o2l05L89J42l09Q2j81p2r4K00j58K84K8lQ
-1429H4k99l5j3r8J05m3L14k31j88O04K21N73o77n82LN30l00K53k58J0m00R38l61l04K75K4
-1403A45P7k55N79L12p29l69j9q4J17K25L80l27n24J87m0J68K04J28j66k00l0k33N65J32l40
-1378i7k85M49k78j03L80N23m35q4K86n68J88N12l07M0K56p27K4Q7L54j57q5l6j35J24lj47
-1352b24rK27J39O3l68L90K8n45o9K87r7MO0J02j77L93J95j55m76p4K0j4q0K32J21O7K24K02
-1324D66J78r4o16j96J16J07M51j74n86M41Q5k05L86j59m36J33J12q7m5m37N04L33l98m0L01
-1299A40M58k22l98M5k92l6K47k87R8J0J63J21k12J07J45j32n4m7o8K02M47l81J80M2j95l
-1273G8M6J26K6ON43n55k97P2K52P50J03o50L66j2p94k22K16M78j61m89L84k79m74J73L86
-1248G2P6p1O31R22L4r85m21Q2k95j71k98N08O9O0J83J08j49m20K73L13p13P76m67k19K4Q63
-1222G85J7l45n31K31J26l0n50L61k87q7K33l3M07K66m58j80J11L3m6l06L75Kj94P92o7o17
-1196HK91n7M64L62m63o03k37KJ09R7R6R0m69O6J98q8J28J20n1k07K83k25j60M49L06q20M94
-1169A83n15L88J05l33K72m01L77M87j23j19j30l21k00N8K10J3m57N8R0O96p3k87k24N3O29
-1144D36k12m05R9L2K74J98n8J9l07l64k3P15J45n49j80L55K20j32K76J76l40M64J28o20j87
-1119A60l0K5m07M47J08k23L51j58k88j99O4N22k46j85j93k13K62L8k62Q60j81l14M60m80
-1095h2m4M83k18n24J8J37l1k56K79L55N65p59pK96J73K84o01K37k31j41n6J54J88K95j82
-1070C32m62L6L47p6l22J72r6j3p9J21o9P2L71n0p20Q43j61l91M8j77M88o1m95N33L39j89
-1044C41K12j65M3lL34k17k59k07K70O5j34k26n64O57J11J37m82J54p5J34j64L08k26L16q6
-1019B74l21k17L74K62m15K63pn16n3K36j12O99o3l74l46N6m4K60o6J1K2l63L19L51l3Mk2
-992A79o5k49l65K05L47O76l92l36j84p9K99J17J74p5m52j95K02M97L1o36M88j82j96o3L76
-967A22P7J19J14l8m5l57J10L26n59l25K37J07j22J85j10j37K89m9j88K74r9j04j88K05l17
-942d73O16K00n11J278J0q7o01m28k75L31p3O42k88j93M6n11K09k93K83K83L49j56m94j5K05
-917E4j14J57j29j28j21L91k65j22O51j69k56n2j90J42K07j00j42O1J83J90L99n96k33K4R9
-892e9k28K55J69j08k77O36M21j47q05K86J74R2k76o30K99M71l08j34r8J07j69K43k1kJ00
-867im11J49K59j12P6m4j3K15j8m70J78L52k1k28j12R3N7l06J25K91O10m33k56L19o8L47l47
-840B23j84M2k04k50j03K21L24O3m63j42P14J90n59k6p3L0J92l23L71k9l16L04J44l53L17
-815A10P7q9j56J93L9k68K39l08q3N43q4l23J99MM3l39K62l42L65K2m2k2k99N1j26J26l6p7
-787c21j02j28K23M6L69J62j67k20Q9N05k26L29o17l48J91J04l7k15N7K75j16j25q4L60L95
-762C99L7p48M95j00q3m1P5J21j45k75P11N20n59p90l2N33P7l21J85K6R7k48l72L50O7K29
-736B08J12k96q5N6N05l26k20o6L23O21k64J51J41N3m07m32J08J4n08L90k19J11j88K77k60
-711b01k2J10P9O53L16p62L6j55N64p65L7M07K2o74O06j17l25J74L56K11m72l59K48k43L17
-686D1P1l25j83j03J34K9k31m5J25J18J93M65N34m23m54K72m90K55k2J63o0k27r2K11P05m10
-660B51l33K99k80j00L12k16k7l4J47l34J9o7N27k04k93r2q1K48N24K1k11K24J36l77j99P1
-634f9K51j48l49J61M45k30k37R9l12M75O2j51k49K83J28n63J71j50M64L34j17l25K23j39
-610E7k15j49L20k2m31N49Ll58K23Rl73k7O79l47M8L1K02P9l50j62J83O6J35R2N8j59j76O44
-582F09l15l02k27nm1J09J16j24J39Q5k40m5N1K57J6K06K96q68M48k59j46j70K40N2K6j00
-556a92O36O16o70m04L5Q7l62K08Q01j54o04K33M66J08l25l87k76J19j21n9p9N68M73q17P70
-531F70o75P3M81N4n23j23J00k5j46M44L33o31j28k65N55l5Q0J57k2M7n71L54K83m89l97J44
-505b55N80M29j85m32j02K50j00k98l8j72M02J5k21L47M18m17m46J55p1l01M91n67N35j4r9
-480i6L34j22j65j26j50K2j1K59j68O3n0N2OM03k57j09j15l6L59jj38k94J02J34j21L7O38
-453D50O7o76j1Q18N88o84p71q8N32j68l1J81j50l07P27J67n78M98l6m17k39L61M66j73o03
-428g7l00M60K98l03m1r5l8M77l31k71j87K11j8k43O81M28p52j13Q73n83l37L97M41j94p76
-403c93L20L30m84P52J58Q2o07o4J14j33m25M07k44Q0N23j31l63J85j45l60K94J99l3J51j73
-378D0l24M40n91J22K68O6L58R2n68J6m7j09K7K24L05J30M85n54l81J74k46N06M83o19m64
-353a67L20J25k09K8l9n3J85j75l09P67n59k85J46K27l67L13J37O13p69o0M00j60o0L14k12
-328A51o9k10j55j60pL52M11Ml14J42m8j77l79P7L13j32M06M03n24l43O06l11k13K20J11k4
-302A30L80K5J58l51p34Q90l8j97k29k91Q0O79J68r81K94j34L0j87j45K54O9K87J10k61k25
-277b19K72N11n17n26L67k01J386j62p11m0J84m50p8J03K2k93J63O68n64l1R2M13j99n01M78
-252A67n79n8oK44k48K03pj39N8K82N46m0m82J74N2K02M29o33j65o4L93O8m73j89L53q8J58
-225A58M22m03K21K70l2J69o30k8P6J38k13m34K92j09K94m38k76N38R3l32J01l7j27M5J06
-200a36K26J90L6k59l39K44J95j26K99j09m68L55j80J12k3l9L5j17m17O40O55l50m81jL94
-175C36k29j50J74l57Q2j04l4K87N1m4O2N2m7K7K6J20j9j25l47J183o58m95r9J174o0o39l9
-148A28K70k26J61K7l27k93j86K59N59k73m44P3Q8l62N05K03j59k15L13l91K28L59K38k46
-124B89n07J87N67l55J08k32l00j60M18ok56K4k77N53J70m9m04O5J01m2K10mL38M80q31J25
-98B12k07q6q1p0J25o5M05P6K6J81m61n87j25K09N72J21r5j83K56K72o14l11M8K40J5q3O6
-71a44k11J2Q9L89j70K84L98r59M69N96n84m49L05O6N53K02m9n08L2J32q50K11p2O38k19m71
-45c10L21q7P1k24L24k42r3N30m40k88J80Q4O44Qj86K9l52j36l2K33q9j70N2J6K35k4l58L28
-17B4K63r9K4j20k67k1RK16k46No7L75o4JJ04M5l7k18J65J53m16M33O05L3m70l90J05k73j51
11b79L98k50j30M11q7j18L41L24m01k29P8K66k27J27m52j60RJ2L20l72L54
32f5
##PAGE=	F1=24207.916504860855639
##FIRST=	24596.97802734375,	7686.668670654296875,	1.0888497829437255859
##DATATABLE=	(F2++(Y..Y)), PROFILE
-2014C44k92n6L7M14j44l88k74J33j39K41j74M57L10j25l93O1o6K74L49l43o60K63l63P01
-1990A67O90q98R5K13rj28l2k62K32O51p36N24m46l96J64j70J5j53N23N72J20n29N6q2o35
-1965d54K44l47J89J85J8k91L68K08k8m36K55L68j08k46k20J21MJ98O13n59K81n06J87o2r0
-1940a08m67K20r3N31l89R8k6J90KM6N8j62M15K06p66J84K05l42L88m60K32k02K4L6k80K45
-1914b15J39M84J68n07l87O3N6M37l6m56J89j26k85J04R3J91M88j57m77Q3L48K15o56m5l0
-1889c19K26L75N02k82J05L3n90ML47K79p69J82J47m38Q20K43m88J11K07K89n20p86K91j68
-1865a99K52M41m3j69M9J23m05M56M9p5l46l69j23K04L22K76n69j11j19j18L62K06r7J55R0
-1840B42k55J7K36m10J2J78j67N05J46r11M02n1j71o6j36L39K61j5l30Q7K3O6M93j77k26l1
-1814F1K42Jj42k93J76q3J38m2l15K62L10K31k14k48k31K33K80l52m13L50M42R5k73j03N4
-1789A66k96p8O8n6L82K09k25K4j53j51L62k2j96PP8l33L56K53o9j75k77J94K48k85j81p2
-1763b22J97j25P4m7K95j72j86J04J8o4J76k30J67k25K89J35l17J67j09K29m17J18O3M6k04
-1738b40k08j8N68L38l26k4j71J53n21L90J02M26l92M6L47j56k80l20O9q0K59j51R0j26O2
-1713a63L78l17j18k60K35M31N7m95J82K5j18k90N50K12m5j25J52j34m38J88N36j57j48k43
-1689a05k12M07rk56n1M9N93n2l74k18P2j23j88J35r7N30k61L4K83j44k77j54J89J25J53J11
-1663A60M90l77l20L04k57k71N34n4m53J70L0N27k60j12l70N14m09jl24Q78l51l74K15K81
-1639A70o9L62M1n35k44J55Jl67K82l35M41j08k31K71K37j42K5k72J74J43J19n24M33j74N27
-1614C80k50k26l33J94M06n60N93k58l06K26k53M47j31k40O16M83j04q62k35J59J89j30j94
-1591c89o3N03Qm3L49j07r3j19K94m46j86P27j24k06K47J9K62n01p1j28k33M94K2j88n8n6
-1565h6K14k66n7j3O07l04m65K90n97K86J0P5N49k31l26J7K41j72Q5L07j1j37l03K40k95K12
-1539a30L19l5K98M1n36J5O85J69o37m62K87K84l50m32M45N7j58J45K30m91M57Q2L10j39p44
-1514b90M81L09n1n46K33k02R7K21q8K52k03k04k09K1P13q1o89O11q3l19L72k49m54K35o8
-1489a91K21l38K45K83l48K8J52k18L8l53M27l8n4n9K31N19k73M1l01p8K16l01J88o7l52L50
-1463c2R0k34K72M07k65o32L47J25k01k5k31L01k19j26M58j50K8J13j54j1k56N38K61m47O9
-1438B6j08r7j2J66m5J24m7J20p8m19Q6pM5O4k06L74j18l07O30K16O08o29n64k37N71k23J31
-1411F4j28k72K03P71n36l07K67J72R2k64P44J88p98l38N4q0J45K22L32m36n92L14j40J11
-1387b12L67L34j98m94J76j54L98J51m53j05L65l04l44J75O70m36l3M33m65R3N58l91K73J35
-1363E39p37k0J04K50j25mm3j89P1J39lq2L6J64J63l59M95l3n61k50L96kl27J00J97l4L97
-1336B82J78k12n64j6K70j99j16L42M2j01L24K11K09j17q05J11J23K5L01j45m80M39L06j84
-1312B24J66j11j92j29j73l8p4k20N01K23n39J71M67M06l38l23L06m40j81K96j28P2j87K18
-1288b3J18k05J52O8k07j00R0j0J77K67l44L99J42k39p9j18J7P5m4O55l40k83M1J41N01J30
-1262I81m94J95L8o86l09K47L14j62l58L6j99j6J05M46J14k72N37R47r2q50k31P9k96k32k39
-1237c97N33j43J8K57J13j96k53M04L29p69O52l91k17KP40K5l18m48L83n6J03o16J83j02j34
-1212b98K70J09K54J5k96j21K50k65n7j57L41j38k04P01n1l80K14Q5O46L96n70o29j62j11
-1188a58m4J15J28K4o22N21K9j70Q3K83l9k36M15l52l25N49K29r14P32o81O09k3l17L21l49
-1163a92J90L40k6j84k13k07j21LN89O4o42j5Q5N38p6k96k96L97N29k16m32lR4K22K33N0J4
-1136D29m25k49J2O31k1n74K00M40M0k84K83L21j82M95O8n28k16k47k01k73M62O2k86L34q5
-1111B06j31j94j65N46j80p8j47m12L62qk62Q05k46J5M47m03m73N09q1l40k27j6m0P3K36K53
-1085D9O61o27k87M70J16J28n95L03j78j96P6J03K49L05k40o65J29L93r7k62J04j02p0l3J21
-1060a45j29K96J85n2m71P29j93n61j12K42L89P5k96M89J48k06K11j49J19n4J12j76j23k72
-1036E6J76l6J1j65m80M22J63L59n27K30k17J41o7K67k72K39j23j99p9K81K03m22K70j86m39
-1011c94j0J68o2N35k3j04l71q3L5J57n4o5J89k14J11L23J3O6O2j56k47k06Q0L24O38m97k95
-984h0j90j01K61L14K52k40j99j69j3L85O6n07N31k15k89k65O32J33K64J18j11o3l74KL88
-959E30n73k36P5K39j23o7n2LJ20k43pL24p3j17o2J62m51P75N7l02J436j9n13n24k99l52K40
-932e2j5M88k61j09K58l88j47j29K10M27J84k55m48J21P9j53K48k2l0n3Jk19q9P46J19m22
-906H9k41j15J76P9m4jk39K43K85K56n42j04n6K37l36L25K66k04m53P05L78k4o73O9J46l6
-880A86j97l90L25L20l49J4q3J42j47R9n8pK58m36K13K42k45K4R2l4J84J53n02J16K75j36
-854E9k23R4J18M6l81K1M45O63n55l30K68j05K79j89j02L2k88k94L0Q3L46K42m40j48M28K47
-828C46m88r4j31K64J87l78L15mn17N82J37m11M1K99J5k66J27J73j77K13l97oM34j17k35K11
-802A23L7q5j77n4j59M87K5p1k7k38j12k11N41k35k71L28m06J25MM05Q8r9k54J98M44k78M71
-775E99m52m90J64J46j44j81Q8L61k76R4j37P8M19J96o71K95Lj30l6J16p2O5k58N50O06n81
-749C52q49J13P59p2m35K96q0pj25k92J48j79M62J86l44O4r5N67k39k20j79M06M98o7J38J45
-723I51J7n38m81K32Q1l47K76p0j57l92N26k28l10M14P5N13L70p56j15J18N11q30Q2L53k04
-698I1l65O30j72l36J52L77K00n72L9N1m04J42j8l14J95K8J68j29l68P4L38o0K59K28L17k63
-672B88m74L07j94j26N8K31M3k72n3P2Q19m00l45L27k96j94L65k28L2K8J18l02l0J4L66j41
-646A3k08k07l6L7O57r0N7J97J14m18k15j1J07o2k14M8M41k10j45%j69L98mp5k48K44J23n41
-618d17L10j82P2M29J10l78K49k55k20J63J96J09l56J22M7l28J76K29m29k6P54k62l64K56
-594EJ75J58p2m63r4K19K15K68l2j97k39O15l26k25l67j0J26J8K21p6p7m8k1j54M9K77K31
-567A76M9K55o13K65l96P7r0K48J56j73m6Q07N85q44o14K2K39k85K22O84q4n01l1M50K74m86
-541C46l98j73M1j99L34k58O41M73j000R34q11K33M33p2m51q4m6K98j40L01L53p31j77k41
-517c94N27j10J4K2o4R4m16N92K58o84j88p1O92N27j41n85k83K23K1j08k08l27O05J63k40
-492h1J15K89l38oL5j77k01L84m36O32j31j55L18l9k84k25j24R8K5L75l93K55l02J91qK89
-466A06k61J46o8j72L25K6q3j16k25J03j05L14O21l3o71o0Q81M34o87m81k52M66j59n1K10
-441B08n7l52O89K69o33M09l4k87l25L28L53k76o23L0M34L13k94J16l49P8L69l24k79n4J09
-416a82j62Q5M96K09o61J59Q27o68l41O02L07l80o47M59K05l77P37k4j1m79l1L6k09l49N44
-391A45n6P0M15k22m28J86j03m11K52K41J5Jk27j36L99m52j2J42O9O28L09q37LL4j15k01J24
-364a67L69L42M02m25m22O0k92N52L89n24m89N08R2m14q0J41l1J9n6l36O47n18l9K65J59m91
-338c39K27K38L91p27J85L62k16q4L06j73L2l92o2k69O8K83L28J71l67J65j1k11l09j6L86
-313c4k83M17O92n47l10N29m34k37L55J04M8K60m1L45l89q39J017r2k43l65j30j49P33K56
-289F63j003J37M4o5n5l06L51J56L67O0l47j30L2O08m32m81L17l16J441j00p93K51L65p22
-265D2l73O1J52j74j60P92m89r1J02N00j03o72M40n56n4M4L49q7K86j64j84K8L74N30j6o11
-239c4J05M0J11M72n02j26j95N00mn63j10K08j02K78M30j92K83J63p3M8p47J28J50L7l57k61
-213c13K34J74J24m76j76K74N6l05J51J88j40j6J51J66K54P0m57m16M89J74j53P7P9m43L41
-188A07lk6j45OJ17j58l31O48P03l30p69O5L88j10k07J45m28L0o3J48J59qL8J78M7p2O7k5
-160A71l9m5o8l82J020l69n34j87J221j30m46k01K74k21K33O1l93l21k07M40M88k74k98j64
-136c71L5j26M31J10n6j92N23l81L0J98J56j4l83K05M10m80J95j11m02j34J67p3K3J01p4K13
-110@J14M2k23k98K78l7K40M5K85M65p86J34j76k55j08J24J70J58J45N6l6Q7l92n23j48J84
-84d55N96nj44J44N8K51m49l97j30J54M40j33Jl29j48N01L72k30N4K32p83N96O30o57k99K54
-58A24K40L93M1j07n48J46K43r06R2J08M65k31j59J20o5J21l77L99m18Q0N84l62l40J15j14
-33c56M91j2N6J75k98j84k34L25P0j08r9m3K47R2m04J74J71m9L10o4m72M3N6K10k34J32l23
-6c28L14l1pM0J25J39j87j9J28l27P45L05j19l87j73j69l13j4L28k58p8K48Q5M8L49J58n85
20A7j19K18K24k78K6j99j31j32P0L14l04K43
32e1
##PAGE=	F1=24183.600159705674741
##FIRST=	24596.97802734375,	7686.668670654296875,	0.52682757377624511719
##DATATABLE=	(F2++(Y..Y)), PROFILE
-2014A66m08O3J99M01r2m90j73Q9p4L18k38M55K90j12l82k4J2K18K86k78o17L0j88M92Q97
-1989H40p51K0J86j9n5k43k35K63O27n77O35n73m54R9j15K67k51L65N62L23m49k45j61n53
-1965d94L15k79J88J91Kk94J03M61O8n42L64K16k98k57O0M4j64M23M80o50N67o39J90N8j21
-1940hl31K2PN43m97Q2j24L62J5j67P0J17L65m8o26K75J6l65M70m24M20k88j08J9l20J95K60
-1913f8M65J79m81k70j23K98K39j42n47J98J07r4Q2P3l0L79j70l71J43J69J51m61L8j65L09
-1888i2L01O08k80k3k7n20J21L42K97o82L6K70m98P72K01n30M3K11M06m79p71L41k57J51L92
-1863C33L0jk5r5k66N98Q6j26m75n01m7K91M06L35n40k14k10r2K94L44P3J42J28l34L5J48
-1837C17o28L53J08l96N54K63j007M49J48l52o6m7L83J46m6j98K29j19j34M22jk48k91L12
-1813A51P8j96k06K55lR3Jk75J02L57J47k64l12j68L33K20k90l35nN40K66k09j55P3l32j20
-1787b54n0KK14L70k93m9j02O0M07o0j59O1N9m85K75J89m7N2k33J06L67j79o87k3L91jr1O1
-1759i9J98j79r0Q9J7o3J35PJ10k38MJ53j83J94o4k7l75L89j07O4j65j88M4M85L35n28R8N6
-1731G2m1m80N24jM68n70m3L89j84k89P4N6j79K97j89m6k86N01M40m72J8l28j9N31j0n40K17
-1704i0m2Lm1M67J37R2r2k76j96l52K92M99j31j05l55k49M88J7k73O6l6M55q8j49j05n0k03
-1677c17K26q3j42M30k93R5J77j45j46j78O2Q3J87K48O55l98m95L06k38j72M89p2m40Q1Q7
-1652GN29l73k04k42L72k65N2m05O15l36q0J85L30j25J91J17n16m5K10l1n04M56m73M62j29
-1627b02j16J79J66M7j63m46L28J71M2m09K80K44N46m55k70j83L0M01k97K45l76j54L53j34
-1603a73J23N7j52M22N45j1q92m47L5L51q3q4p5O45r4m4K69j98j01J60K84n62j67Q66k76l06
-1577I2L43P4L56m85k02m6k54J85K41k10j58J08J98k49j67K5M22k59j01J61o32J55M4j8N32
-1552A55j20k79l5K91j23k67M12J06k55j50J78k10J23L55j27J86J47n39P3P10J28n04l86R2
-1528c9K89n59J65K16Qr9K02N6p27N27K13L99j09r68O46J83l7p10N23q3j50K68o5K02j55k10
-1502a4k78J77O45j94o08O13q3l25N29j16l59L36m45N3j88J85K43k35k65K07r2J95k70K70
-1478a9j71J85o0K20N13n03N3m15q9L65k11K07r7k23K29L8k39K18M31k44n20P4Q5R2J38l65
-1452c08nk12O0M56j61J69K40m81r9O1M66K81n53P6o6j28M7R8R9N5j15J49j35k76N7j39K75
-1425h9rj60J55k2k54N62J51N53n56m33l22M35r9o1L0l71O50N72o89k99K19L06J26k64P44
-1400H75R6p28k54Q6q6J63J36K33m37n63L11k18K3N62M71j87n97K54q9K78J48n34L7L99k63
-1375A16l96k13P57m91JN15l57jN53m42M06Pn80j06N6J43l5Q5r7k25K7L18J25j41j38K05K00
-1348B92k92N61p5n32n18M83J24m94J87J32O3L47J45k72n81K13L44l54j28L79j5j44K76Q8
-1324B29K66j16q83M42J58j15N1m7l20L98M53j65kj5K6l35j75Kj44j24M18J61p66M20N30L84
-1298G31m20k37N02n43l37L65O4n1l52L06R1j66J56L0k93j30J93K03J89n6l29N05K13k28j62
-1273B44k65p8J43j20P49j15k92K2O8K89J25l49m6Q6m89l38K35J10j86l9J9j47N8J3M64J37
-1247B98l90M44Q53k40o68n4M9k31k62j57M74k39q1L38J22k19n8M22K51n97M66l16k05m2O34
-1222E92J0l15k94M40k11K37n76k4Q4j65J36L08J23k51j62j1L15m75J04j3J01k04j55M31l2
-1197gq3J74K25P88L45p06n95pp5k70O1K00j10m59O61j22k35L7M42k4k24N81m44o17O11J67
-1171C14p04O45n01O77k23l65L20k90oK79J19l08l63n1n6K59O24P8o76j50P4L31r2k21o2L79
-1145C1L99j95l94j05L9K07K81J98k9n44j26J27M87j91n79M69N37j16m20L09L97k7N74K4m52
-1120I01k02m89m27p7L87L6l35L02NN8j72m23N09o2L7j15m42L34o4k66O94l04M24L85l69p18
-1094c93L83R7j47j82j89j17K81J02N4P07l92n59O00Q2L3n46K75j17k18J95M9K41K91k32p24
-1069d26K16L44q0k59M0Rp7j00J42k40N20M6j01j75N66j84n43j13K68K42J95r3L99p8j82K40
-1043E76q0K02n9j39k10J1l31J29j36J46p3m03K47J51M65m72L05k96J13m2K04k28J22j43O8
-1018A27k2R1R7k87L92m31n06J06J11j9L34j7J70l01q9J12q3p4j8J81o0q3K73N3J25J51k09
-991A24k50j4m0K11N76n25k36j03j53J01N31L78k75K7k19k07K19M5l54N28k11l69l21O87J67
-966C17L24J55j23p9l74n8L89m94k59j2M18j99k24l8J79J02l61Q0K42r8j38P9J63n76P79l5
-940A59l0J512n1r28m34j44m11J20M7L06j96K5M31k69m38j5J64M38L0k96l59J82kj86K86J02
-914D3P5O5k35l73PP11M45m42m23J5J05j26K6J63k54P5K51J25l67p5Q9K72m81L95L40k80o07
-887d61O19K82J48m91l5P6j70j55j11K98J49l37J80M1J86j96j67p1pM33l42J72K20l37J7J75
-861A16j38J50L39m89L0K21k22k32L09J10k3l30j45N32O72n87l74J71p3J77o5k3K7k70k37
-836c54K7o6L96L63m10j33J37K47l62p9j34K60K32l29J47J12n70O33J27k97l50M60J21l31
-812a53K7L02k4J24m51K8K89j07m9K78p5k48J3l59J93N13n4j09m3j63j83k36P97l20k88M97
-786A99n47j10J38K30m6J7k51L18K88k57N50k72n92J95J62k32r4J33L30l95K39n1j58L22L08
-761D24n38J05J18j34j5J13l33L63k25K91O43o22m64K36N56k19m97M28j62r7n6k34J3l88Q08
-736A14J36l95J58j98N31j00k12l05N09K66J69J03J31k5n94m81L37J85j58J47m5l53l40N51
-712A31j68m83O34oL08M19p18k53M50L89q72J38K69l80l4N31j83k56J01L24J85n68L64j36
-688A86m80m8K8J01K12n5J74k56m70K72L90j30J99l4R7r7l59L09J10m85O3L45J17l55O1j83
-662b88Q54k81k81L22l27j75L34k40Q3R7R8k90n0N9J79j4j15k40o8j34O81j41K92K11Om57
-636A15k76p2O7K8j04p1L90j15n9k8m7K37j13J2j78J52P4l15L23j69j63L24K59m16K78l57
-610b24ML03O9K20k73k69Q7l84J90L72m17l2Q20j66o47L81J72K39N4m85m76L62K51M17j46
-585D22j85l18M91l13p7l31p5J63rK00k5j83L1J32l20K6K07M14j41J48k56R1k90J38j65J98
-559b7L28l13R9P43M86q57p63k1M50j71J26M63p3l06j91L21M14n64l64j2J0r1M78l56O11M12
-533H32j051J037q76K20L44k36l11Q3j97M99l1K40K88p02l26j92L70j08j13j01p9K11j62O83
-509C22J96p87K13k44M45O53q1o75l39K9J18Q3p7k20K74L05k50j05K27k63K93l4k97j11L02
-484b3j18M91k42j16L43Qm38j93q7K28r4M72n58K81m00J74P0J46k28M26l0l49K71K3QM5k63
-457a53k33K3M76N58j00n67J5P13J91n62j69k45K43k05j3J86L1l12N54L49o45L18o8j71l59
-432a45K31K79k89l28Q2K88L30k39K05m97Q8K80k91k81M9Qj23K62K93o1m76L98P41o50k22
-407f8O06J20n78l57N19J25l29N40j52mk97n6pj86j93N16J62L0K14k94l65J19pm66J10K87
-381a1J07j76k88L04K31l96O9j28L3Q27M82r70l3N5M6l15k14M02N05L38k83m53l2l42N26L12
-355E96m10l85O38P5n58j83K84n1j26J03k15L01m26J48K36P7m10J89K99J31n78K75K91j63
-331A38j97K92m4P2m70ql37J55L33j5K78l08K15O4j91k54L9L29l27J78Q94m70k84L94n35j95
-305b54M88M4R6R9r4N55l95q66R78j27k12m79M3j98N77M18q16k60K20m4J62l51J60J86M15
-280C45L5l92j04j01O31l45l53K79j68J244j43q58N70M85r17o00J1J38J34m78P31k73j10L
-256b36N21n2o13J93k75m2rL75M2L72l11l43J46L88M71j2o73O6mj4M61l15n9m27O67K3o24
-229b84p0J28j02L14L85L8K96J7j07l2p72K52K10j6m63j18P4N08j0l95o7j00Oj90J05L98k02
-202a97k4J56J22K56J62n67l45M50J01Oj16J55l78L33M7q7k31K1J72m8j94M54P55k65j055
-177c17J56K47J4j97R5m51R5mL23q6q4K13K15Rj12J18r4k11m8M2j99N94n5m71k4R64l14k61
-149A57k36K29j83K75J30m36m27j3M81L87k05j76l13o2P1L09NN9j10N71l54r3M8J4K30k00
-123A58J68K04n81L33j1m14j66P6j11P3K20J44j04K3Q6n5k11J78j90K30J26K07M20o96J64
-98B71j22l71j27K66L27J60r1J09r0q3l35l80n4P0O15p6k10M45p5J25k72l65l15L79N96k88
-72A09p6l16j96O11M00k99k16L5n23O92N94o97j55K62L82J56j09j35n22K16L16q53p2M26K79
-47C09j36l0j45k8J76l39L80n62J63O07k11l95k8j44J28M5K60K93k34j77l06L27J53j15j35
-22a44q5J85K41l68n6J22l8N05qo33J23L6K12j07K66m24J15q7o7J1K29L00j13k21Q5r2R35
4I22k2k87l05L1m19l18J08K67k63J9l0K38K37M45Q8p88q5K68J48k45l9No5k72J46L50j93Q1
32B2
##PAGE=	F1=24159.283814550493844
##FIRST=	24596.97802734375,	7686.668670654296875,	0.31487569212913513184
##DATATABLE=	(F2++(Y..Y)), PROFILE
-2014I9k87k5K09L13m1n01l4rQ7K92k77M71K03j36k92q4LJ57K08j94l25l63O7K29J034n45
-1988B59j34J10q7O8l36k76L82N36m32P00o30n23J9J48L17k84K79M36L72l03m12k72l43L04
-1964a02j75J69J04l0j18l16O99J46n02L34L5m47k17L44n9k68N65K84n68P26o93J28J12j27
-1940B4j45j15J28N07n80K1j86M46N7k68m7L98K95k68l85K80k69k94N29k13M02l80k37kr3
-1915c95o8L96L81J95m27j47k48M11nj27k23j5K42J07kjj11J78k20k27J44M2O9j44Pj41K41
-1888h8J95O50k29j36r2m09K01L04K70n98P5L12n35O26J86n10k3J53M70m45o49L84k70R4L10
-1863B46qR5l3k45n6O05O3j74n34l11p7J92M11L79m23l07k14m0K56K60K16J62J55l97O3J8
-1837C02q06P50Ko17N66L66r29L79L00m57r5P7L59M5j01m8L60k23k58K59J57k73o04M28J17
-1812E6k65m8K99Q0N2R6j90j41M06M9k38l46j56L43K12j29k06l69M91M59j30k01R1k75j31
-1787a91j19K62l13M54k78j54L8K34M14j32j45Q7J1m71J28J32l1K34j54j9M38On24m66L52
-1762b07J33j90J28J23j50m6N5O0m0J43K02k8k48k02J09m0K37K9k87j01L40k94K20j97p1J10
-1736b12L84L65n91R7N9j80k78N12p6M24o70j4K55k16k08M90J2k32L11k62k28l36Q77M38n87
-1711A34J38l89k24N60kn39J82j06K55N4L88O0K03Jo22l22k58L40M21n3p6m11J0L14m4k12
-1685a98K47j59K11r6J06j08j44N0L51k19k69K58j75J10P4j01p8k35K2r2J91M49P37l35n57
-1660D0K31k01r9M08o5m09r7J99M56m32k04j09J89j47J39k86J39l37L37R0L53j35M0P0m49
-1635b79K76K07j26o15N99n41L61j29q8J26J79J72k69n18L86K03l7l27J21N84N68n95l32n6
-1611a30J16K17m6K22n25k35L91K5r8J51j84K89N37P4p92l07RP6J35k3j00N18j87P5J63k83
-1585H8j12M72K85o88j31Q99l75m14L98Q7L83l56k23l2k81p8M19j82k85K57J35k19k36J37
-1561e2K55J8n0M7o08L4N3k44N10J5j29q6K74l6n59N32J28m02J93jj67O9M33k69l7L13m59
-1534b25O9O53J18l43k19r6K78n90M48L6l8lJ86p9m77J21M17M27j27j039P45P5l7q23P44p
-1508B14l98K68o7J47q0j89k44K96N24k89m77N11n0l22O46K2k93L65n61j36M0rJ80j37m61
-1483e00K23J9L09j54Q7j53L62r9J77M53p19J18n35r2N15j03K37j65j22J26J5k25L1M46j46
-1458A05l60Q8j48J94K93l23m24K01K20P9j80K96L35n27k70L27L43K34n95P5l5j82Q6OK44
-1433H2N6j98J12j27j05L6l27M66q1m1r9O3j61M42RM44m06k08k45J72R2l69J98j75P55M00
-1407G85p80l19J55L97J81k69N82M8n45j49J10q9J53kJ04l63m58K51j36j97O87N36j22n17
-1383D3K28p2K28J46n94J36M34k45l99k72N62n22L4N12k71p0M98m49M35r6l35j83m6L7J07
-1358a54J66j98j40J3M19K13j68k96K55J65k12N86j03m82n85L54K71l40J39l2P8K62Q5l42
-1334d6l76K71M05m53j18L25o0J8J84k29K82p1n47M33K33l06k23R0j29L19N19j69q9R0J95
-1309E48m58ML1l00j20L53J70r42N54N20L83m72j71O28n94m72M28K21j78m50L83K6j12K00
-1285A80J9l99j53K37M70K82l54l86M71K19j61j96l44j91K13k28Q12R4l20K7L8J69J05k82
-1261C22l20J76k76l67K06m7k37L89L34j35k41r1M32J37m38L46O83l61m95J07Oj27k31j59
-1237c87M19j78k14M02J45k03O3L40J06l08K96k57j52j03N47J5l44j46M29l26L66n28j15K37
-1213A04j83j53N19M2m84q6J57K76n97M59m7j83j44oL0r3K45J98L19Q50K31q25n30J91j2l82
-1187a04LK28l16o2N46k34l03ON61j4j80P33n41q37N74J45m26M33k63P41l49m72K78k38j93
-1162b84L37K21m47k39L7j44M01N95O6o27k56O0J46j22o5J91K15K70j58l34j17j70K49L18
-1138A43L68r3n72o4K31L38l34m05M52O73k54n73L60M05Q8O72K6l93j89o99n95J10K71R9l76
-1113c11K02J21K30j47n47L02P4J17q0k80K57j13k16M04l47Q45K74l73o73J12K12l3o3k11
-1089b44k00L45j1k17P00r3n24M04N9lm32J89n1j57J86K1J62K34j45n34K26J67n2k64PK28
-1063Aj00k66J96k37N59j3j35O1L82j32m29KL5M6L01R2K77l01q8K72k5K29ok85l12R0l71J65
-1035Hk57K47L3l27J49J32L92l12L66l37P2o0J08j09Nj57L20Oj02p8o2N44n04n72R1J96j47
-1008c55K58j55M04j78n1J27k61q1J24PP2k56K93J2J63K40k40k48J27j48R0M63m79j15M8r4
-982b33j93O56M98k69J79k06l28j5%k17M72j74l93j83M65J47K96K22q4o9l38p3L34l64l31
-957b01N9N30l18k86p4L67J53l21L2J24j89j81K34J99n63N05o6K72J497j07j241l83M2l85
-933c01o9Q6K27j37J07N32j74o45J48J01L15o2l03k65K38oj21J06K24J48J64j97n58J35M07
-908A00P60l66n93R6L9l29J06L06o5n4m3J64k19j79L88K45n98M08L99l00n31J88J82L39l28
-883A15m2L2l01q2O1K43l1k69L60J81J93k88m09j5m8N66k28J13K09l62k3K15k52J33N20m82
-857A09o0K13l17k04M85P5j55k39k42N28O28n37l83N1J0Q7L6L1K2k10j89L0r4L96L84l99r5
-830c9j32J90j89k2j41J99K77k51o5K57n58N70J31j75n28M04K03l15p0L89J37J2m58K7J13
-805c4n9K17L56k98m23K17p4J19M64k08j79p2q6j77j70R12l49k67N28o81j90L50n4k80J26
-780c12n4L15R5k13N60j01o18K32J56k99k7J59K77m95L21R4k34J20L88l73j07K27j11L8P6
-755A14n65P07k24m0O14o50M2K08L22l10n04N34k04j52o7j89rl6O15km15K01k06M01L2k15
-729Bm20O47ML51N5J04o0n58m26M00K83K9M4r9n02j63M32r5l11N84j17J0M61o60l02P34K22
-702F49q78J81J63m51K42L46j55n6OJ93J62m67N41k49m34k56K41J99K04r1J58l01l79L05L36
-677B09j43Q0k81o6Q8j93K66L76m58j86L68J54m47K17l90O94q9j36K81l48q8K25k37J22J50
-652A68O8k96LO3j9J29m1k76q1j28N39j43M60K54j47m94l72p1Q9J31o2j39L01O1Rn8J3J18
-624G9k38P3o9jK4JK81j90j81J10K62m44L25l92K77L04j4L12k14n50J86l91Q2M08l44L6Q05
-597E37r0o38K81J41K70P9l74l52J08J99N09k29j13l86K59k69J14j58j42L7O5JN2j72K06J11
-571D6l86N2M9N16l04kJ41o6l4Q2l32J27N33l74J80N44L63p13p36j72O27p2j6J95q9k0j34
-544El2M95n54l17K11M6M2M53m04N41L08r72J022q36O8K32m14j17L20l08N59J10K63J64o38
-519B47m43j25J44j5k25J44j08J75k0N64J11p12M53l12J15P56o0o89j54r9j8J38J36j64qL90
-493B21k52k90K80k30M68o9m10l1K45J35L19l15l4L95J1n77j8o0K53k07N49m76j1j63J3J34
-467a20oj04M96j3m88J85NJ13J69k52m73J95M44M74j44m87J41N26r1l54R8k09J6k55R2J09
-441F7Q9k48L86L77n82K53j20j06l81J31K56k23LM7J19L27k03K58n22l4K21k09k48P9n9J25
-415a97J76J45l47k39O00O10n35l8M53j16p54J86M66L6l92K21j91P4q3o0nj08p8L74L70J1
-389E79m4l63k22O9J00m54k13L69K19l48j36O00M6l84J89l69j4R11N63r99j9M1K89m24m83
-364d97M29M72K92j48m55q3l87M24K76l07j73O76P9n75k47K29m6j45K11j24N2k99J25Q9J7
-339a15k15L23K52o7l70J25K59J3m38K74J47L9m13qk33K10L67m54K47j83K95J19j16k04J12
-314c4L02l64j52R85k96k72K28n97m3N32p8J19k5j70P53l73q43Q21j28j01n75K00pK43N66
-289F91o07l81J10J8K92l62L8Q9M18N7l53j54j59N60k75j53K57K8J023k75q88Q14N54r79o65
-264c02K03k51M03m87L66J8k2k17M55l8l86j52J41p1n8L11J15M63m21n71L46L44L79lo46K3
-238e8p4j20L67q6j6m11O21L8o32j4J14j5K29K65K48K52j36j23p6p04K90K53j0n31Oj68Q37
-211C46j00k44k7k20j24n7M5M22l17J0J55Q9J54K52n24j77K70m3K12j31J00k86K35Q9p3k76
-185b20lK61J01j22K11P76j63j244K91q5J21j57M3m48K71J32L67l24j44L94J81n2j38J92j78
-160F3l95k1K12kJ39K15l67J37O78n00j72j06J40j12K56K10l75m63J12M19K81r8j05l45l1
-135b30O8J68r7J56JM92l02j33j14j45M47K1Q2j5n71M62N2l82k37K00r3j89L84L35l29q8O9
-108A2M5n8J00m12K08K55J05L37n48J87n2l85k02L76M59N1k21K32j30l30l05j18L4%N27j07
-82F0k02O27j59n4j00k49m03N69N90m30j59k52j75O08M57l98m19j12k62O73N27p00p2K86M79
-57G30r0k26j32m02K29L26p08k6N65Q1N2k4m54J2K31j30L48o24O5N95r3m63j08J09Qj12J77
-30f4L49j91j07k27K56J57j88r8j23Q8L41l42j69J24n5N85M1o99J62n5K64NL25m05N1j24k41
-3c40OL01L81j1l63k1K26J031l29m62k25K22n41m12K36K18k72J48k41K13M02N60R2r11j45
21b37K57O1j46mQ6%l97K19M16q4j
32A70
##PAGE=	F1=24134.967469395312946
##FIRST=	24596.97802734375,	7686.668670654296875,	0.88303387165069580078
##DATATABLE=	(F2++(Y..Y)), PROFILE
-2014B79j54k27j9J79j4m09J30j01K70J89k84N22K9k03j49o9o3L8J34p4l2l93m3O5J089l13
-1988C77l40J6j94K21k41j96L35L68l36P07n84n64l8L77L01k56K85K88K15j14m25l80j72L18
-1964c2j02J74n4p3Q5m90O96K03l95K42j41n51j49O01j25k04M60N7k32O49p00N8R1j01L8j85
-1938a80K76M38o83l0k69M86J39j94k62N67K45m38j66K96n97J4L82L0K79m45l08r3J21j23
-1914e15L98K60K23l44m8k58L23k21J63kk01L09L09j42j02j15Pl19r0J09Q6j09J96J9j04O5
-1888a03P4O19j42k26j73k56K54K33J97n11K84K87n78M35J97m47o3O2M51m16m32L82k63J30
-1864eJ98j19J38M2l61J35N35Pk20n45l6n0j9L54L94k41l47r4J3K22R0K54J45J44m53J21r2
-1837B10o89Q80r4p00M32M31p47L04L40m89j40J67L20k2j57P9M61k94k98P4K74k77m47K08
-1813a74ok55J29K42J45K4K34r1m21M78kj74l33k36K27K87M4j37l27P9O54n7k36J25j47j06
-1787c4j18L28m09J16j70k67L20J88L98j90j52M4n3k30j01J04k6L19o3j28M46J73l28m30o7
-1762c30J34k35J91J29n4p8JJ14mJ95K84j78k60k67qO7L24R3m15J25J39m05M50k74J1J76L42
-1735B67M25n60n6p3k19p7M75j00K89o66J86r0k43K14N61k7k73L18l45m40qQ01M47o49K31
-1710C88m62k98N17K6m87R7j19M82O5L13JK65J25q00m74j85M27K92k1o9l88K37J39j53m6L84
-1684B56k31o3l8K46j92j84L13M04l00m06Q9J13J6k3m7p7k70J18j63m8O29P40k23n33J46j54
-1658A18q6L23n0l06l64L43L24m33j08n6K4n4K57n9j73k71M35J4L32j51pj10k89N77K01k38
-1632A93o91O57n44J83o6k32J35K70K18l23k62K12J87p1k38K3O97N92o66m03J2K70R0Q5L79
-1607G07n50m75L24J71j83J17k83K10M80J53o07j80M8j72L21J4j56K90k25K64N8l47j47P59
-1583E91L19p89j44Q53l84n14L74Q4L68j67j58p6l01k66N23j41l73L68K9j50k57K51J36L07
-1559D83j29k3n18q0L7j75K57K8O6j21J85P1o85N50R4m10M73j85k01O9N17l43l70M79l17M
-1533b44N48J44j86p6k15L53m54L07o7m7J02J09j55j54l24O53L72j80q46O75Np5o72O86K2
-1508B81n15K28j87Q5K4j48q0L29L70l65l50L82J1l17O89J30k83L27n26j71J99j73P7j17m63
-1483e63J61M7M41l0j11m8M98j37J01L46r16K16o21pO08j2K39k28j28Q1J06j56l34M58K7j85
-1457a47K55k04j22M17j97l58K98K10k37k31L53L72m75k73L90K43J61n69M5Jk38J01q9L43
-1433D9Q7k77N3o0j1N6m84N66j29J50l20J07n2K90k08K81j66O3j54m2L06n78J86N8P30L01
-1407H02p92l80R6M15K56k68K86L3l00l4J28p5J07j49pk41k95J80J14k24L39N30mk99J62j24
-1381B56K31J48o39K17M18k79l58k78L32m08N7M13j98r1M00m22L82j46q6k31j18n6K42K26
-1357A2l27J92j3L16K48j60m31K99P4j48N80j19m20m59J00L90j89J24j49K3J72km24O1R9M56
-1331C05m89r6J81p7L00K43n61J9M9m8K48L10m93m03J91N2K12N07j99q8J60L07m94J95N1n18
-1305a36m7K68J97q35L86M91L77m98j14O68n85n88M70L29k66m50L99p4J2K68pn09j69K13P16
-1280E16M18n61m53L19J52m9j38l10k40J32l53Q24K74l55O0L4J52R3l25n73M55j03m74R4K57
-1255a54k01L11N48j20m51j80L33J12m27K32N27l96m04K00k5Mj25l05M15k3k52L81J66j68
-1231bQ8K11p0K4J44k13m4j74M53O1m11k6L90l98M69m91r4L92j77n75O95J5o26p5L39J57m49
-1204c87O53j52m38J7Q2P7k25J98K70L59Q08Q4q67m78L91L5l72j4J96n35K78M38l00l89LO01
-1178C33%j25Q18o52q36M09J44k08K36m9P89l67n89K19k11k04L69K11n46J40o4k43L67N20
-1154D61L6m96l15N5K1j59Q7L19P2J78j03k80o3j20N1K58N24j41m28j26K69K00m45j35L00
-1129B0Q24m02p58M42L63J39P54Q4l37k06q39n17J06J95K47l87j0K58L29j17m99o7J92J50
-1105c6m2m6K57j56k28J08k06J032J34m17m99m8J60k8J42j69l20L95j12m98O61K19m16J26
-1081A3K4J7k92J35L2p4O0K4K1J33Pl03K79m3m8k45P1L72j79m02K43j73N17l6r9K00J98n0
-1053D02l00M7j58j90L94K42J31m71Q4K78j4J80Q1l00m33Q7l37K64m03K95J34k44O0J87J40
-1028A56o9L98l49K4p9k1M5p5j74M81L8k36k96J90O21m08n27n2K92l18L34k78M31m2m4P3l18
-1001b03RJ45r4J42l78L99j18J46L27k65k53J86k14JK78l89J02J45Pk86N27N68k73L04j03
-976G10l77l12Mj50L61j07l22r6J90P2J80L04%j7k69m8K30k29l89K86N33m37l09j22N15J75
-950C76k84J6Q0l03k25L65K34m68R4n8N70J381j82j343m58K61k43l19J68L35j13o3N57j00
-926B78p67M04J9P8k2l48MJ94N9k2k53L03J53J88n8n22J87l6J009k36p54J85l0l82J08L82
-900A21J59p9m57M49k80k30O25K02o49L44M50k44m69k90J93M55k52j5P0l66P9J1J71k21j47
-875c70N30K90J55m02m70P7j41N74j06M5K15l12j53K48l18J33O66m76j70K61m34j22O00Pl48
-850b1j00k16M06N48m21l54o7R4L9J31M9J2j63j65P6l7L53L31m15m5l21Q0M0Oj20K06K16j85
-822d3k54L75n41M93J37j12l72Q0K47k04n3L34K47r5m13J0p6J0N14L74n29m78L70K55K3L75
-796F74l82k97r8pj44k9R47l61k55M47p47j5M10j93k18j85K72J58qk39N03O7m37J48O0l24
-770b53j1J62K28n31L03K43k37n3M49k01l47L02n4J15J6l34O64k60l91N18n98M33J44J14k88
-745A33l94M61j94j55j52j49J21K18L62j47l64J96j19K47Q0k25l37O49j51L56LP6p1m14l29
-720b99L65L22K06J8j97o05j07L35rj13N81j89l97M72n75KO43N5q19J84N5l05L51J03j03K32
-694B06j23j2J42l23N61k41l16m04L43K45J42j13J20k35j97K45K13j19n9m97l5L16j78J94
-670a25N83l55k99K17J69m86L36k04J23Q5L1K38l20NP6k18J49J99J7l18J22M4k07K16L8l24
-644b08p0j9L49j19N44K85k86n28l24J2J10J09j22j15K10K41Q3j52O9M7l23J16J1j94M6K76
-618D8K29k32k28Q4J21n25M10j67K57K88n8L71j94o86L34k88j82L48k35K01P01o9n04J34P4
-593B32K40L9j88j94q3J05N24k45J0m19n6j99K93Nj71j20J93k91J36j05L07O7l76J27j21N38
-567B48m09j47N06j92J74N3m24J15N97l77J24K90K64m56n97k34N57J8j44m4K1K33K8m35M19
-542A88m88k79M35R1J18M02m10M53K07q81R16o82j30J08n68J83M68l56N19K20L26K4n85m63
-518a84m0j3P2j84M44j67K9q0M09K7n24N37l33o5P42j17o41N9K1j26j56L43r4j82M00k59l66
-491d48L82k48N80r9n05L3J95K60J59l24N1M44k5o62K06p2K26k23N84l69l53J49N9N5j01j14
-465a60M85j9n39O3j1K12K50k33k98R6K65L95j88m57K76L95l26j39K72j81j67k12J96J1R1
-440G7k03K05L45m24K27j54j17l89O0K65j28J81Q0oK87k07K94m46k60K07p3j75MLL55j7L5
-413B6m84j02P40M45l62J63K17l86q22P88L96q8n31p9j24J06J31O6%j00k3J67N29M5k79m46
-387go5R8J71l50l04J40L17l57K11M70j14l38K70n70J04P42N44r20M7KN28n39l83L58J50K67
-361D72l8m41p0k53J32K77k57P9O27R5m94k47Rj8l3K22l9Jk45p2j41J04k5M83J77j34k32j72
-333b33L49K14p16K26L40o4k52k5l2K42L50n33k26mL48J05Rj25J91L03m50l68R03n8k88N5
-307B61n91J80M74k49J68j5l85R01l19p84O04r0O7o43L12K01j6N96m12l23o7kL61l49K7o7
-281a60L61J21k09j97k95M33j95N9K49K05Q17m25q64R15N82q95p52M15m55M33m53Q1K98N0
-257A19m05L27m4j37k79L56j36n5K07J36N53m64n29K67K69K86K2n46n1j33j50J76J60o1N0
-232f2K55m6o02P8J72O3J04J08M15J73k72j08q8n92K46K43J9n49K21r3O76j59n9k3k42j94
-206c16j7J24K53m75Q6J59O6n7L26l21k5K37k59K77k4M8j97LJ85k3k84j7M05J70j29%P19l4
-178H80j224L58n29K10j28P5j18R9K81L55m84j31M33J16j04j11K92k59m95J21K26J18j35K97
-154A43k72K37M13m91k11R9J6j7J56K42k43l64O7L56J77J2o0l53K2O3L9j87K22J05L47k24
-128B94j16k94k81N98K50k4k10l54M39J04l26l26L15p7m83N96M73m59j95K7M6P4L4n74J58
-103c11M28pK18l47J56L2k92l63M68N07q4j78L49j61n68k61J28O9JL72j46q2O63k34k17N8
-77A98q9m64O03N69m86k41j90j66O36N06n14m83m8k33N26M75o30r3K94N16k87k84j18j57J65
-52EK56n06J62N21j26L09o7p74M0K86J62L56p09q1N56l2m92j18L29K05l06j20L18j63Jj49
-26a37K44J34k98l8j72oL41k90j21R2l4N43Q1o50J06j66L45L6L27l02J43n2l09j01K06L68
0B90R6l68k28N67J064n98o22j44M20m37p37L74J85k74K42j37j23M91O31J18r47k30K23ojJ23
25b8K5L8m90K61M67K6L6
32C35
##PAGE=	F1=24110.651124240132049
##FIRST=	24596.97802734375,	7686.668670654296875,	2.0399520397186279297
##DATATABLE=	(F2++(Y..Y)), PROFILE
-2014F45k16l83k54J2k1r5J69j26L96L7k77O11k19l08J1J9j02j82Q9R6J67l88j48k2J066r7
-1988D80n32m0l44L71pl6J59J43l07O57m46n20l3M52K43j94L20K51j07O1l31l94j13L37o4
-1963FK14k50j52K70m34N10K42k66J37k77m58j80P70j52j76L10j71J95M27o51L9kl8J78j95
-1938a04M43L50q04q2l58N18K36n7l89N35K39n63k1L49o39R4J85K24J24m72j32j83K2K7K93
-1913a65J23K67k44Nj44O3l02N72j5l35M25M44l08k03q5q9m48M6K8K90l35M75J14j49j21n4
-1887a45N21m4k63k72r5K86J56R5l88N65K14o42K70K10l73o8j8L41l45k07L25k71K19P0k15
-1862g4J74J78n21K48M63m7k49n16J74K2k14K67L66rl23J1R3J75M0J64M0Q8n12J98j37m01
-1836c02Q14j47o93K32M41n52L40K27m80j86K24K57n1j90J63N15l29k88n9L33k37p6Nk84K3
-1811c00O2R7J40QL91no40N38J3j22k99k58j18N04J37j36j50l77Q21mk52J80Pq1j25L23k85
-1784F9l34Jj36K63O3L72j96j50q4j01P8k80J42mK80rj80L92K61j13l10k66p7k50J87K76O7
-1757c9j58n8J48QK53K61k94k76j67r0LM34J13l79J77p4q2L39l47K5K59L10M72n24k60k32
-1731a78j18M6M24o8R7n30L34l98r5M81M76l0l11L08m15o56L68N49M90o53K98n31k04M36J2
-1706A32m31qj9N56L8K38l0K70K49q23n65j55N90J60j34o8l00L53J2k56J88M31k52k22QK02
-1680A64k81j67M92M24l33n09k2M51j17j07k2j10k44K34n2j49M20O76r9m68R7r2j11K30l7
-1655B68j31o06M23J76m03jn3n8K9L45J83j96k85K57QK78k14K9l17m4P60K21l07p53O09m89
-1629b71k8R8l57M1L63J93l07RQ6J13m0j52K5N64O17o81m73PM19Q6R1N37n12o82K17K79j89
-1602E3Jm02K00L75K24l96n8J34l63M13N8k28J8j40M10k1l73k25R69L81q23k27P51l04n93
-1577a66K83Q9L55J1o1j59l07l28N09j02l95M33p0n3k70L12N6M85j81k0l78k02oL4K02k59
-1551a88K30j38M3J69o23M12P2j94N23l15k97R2N76k91m69L14j77r7M04K25m2M4k77N11m38
-1526F9K7p9qJ86nj68J13o49Q37K66k41o11O15nj55n31O26J8m23K07l99r9J42p5J10L30K10
-1499C08m22k57L01R1l01O12J70l33K42l81l3K89k97n3j79l28J17o9O39O9l16O5O24j55LK05
-1473F11j081L62m59R1M83K8K09k50k24J04L05o8n13K12K15l3L65k34m26M62l3j87K92J32
-1449C63l84k52K74L46m12j69L93J57P7m96j7M3k57J08j25L12J05l17J6J8J8R2m35M31j46
-1424b57L72l95J6R5J87l93kQ3L22o0k28M78m73j46J73P24K93p40m06LL48L45k37p4Mm9P8
-1397F1J40m6L6k66k9n9j61J49L38j93k15M75J48KJ08k39K51J47o69K85L58l60k15k77J5q1
-1371b97O2J88j16l7K64l72K86j30P7k60K3J12J8K28l83M94j9J19K24j20n17L15n0j09N51
-1346E51j17l63k65j9L61r5J21j89m1J10q6k46K22j30M74m65p6k9M1N23M08o00o42L31K55
-1321C4P6L52o21l37J58J43J07M37k44k5J73L69m59L56N3p30J18J30J87o78J86M86L41n03
-1297A09n1O19n11o57M45L92k96l61L35j72K70K51o6o02j54J22Q86N50p06m50J22N3O5J7k37
-1272b7k22n3l53O54M20l71J11K8J85J08m39j67M03m9n43j72N03k01J92O56o8n27k29J64O6
-1247F9l55J07M90k93l28ll4J95K2m72L37J19j88L34J73j53N4R1k03K95qj61R6k17L09J36
-1221D12n06J16L32m37N21m59j0N87j36o84L98L5n84j61M52K5p1O13k79n69J12J16L35k23
-1197f5j03L35L81O76o9q04m63N56O0k91l8J62o90M80L89l22m84J4N55K5p3Q01p50o84K47
-1172a55J08l9J08P3Q19k88o80J61k15n0L03J54n67L74j30l03K50M02Jk90l24O9j7j75R9L56
-1146D4j4J48k2k38j8M3j04J4O30j37k19k13K25Q1n37J04K52R01n79r38N56K85J20P94J87
-1121A365k76k61q91k36j5K50L03m00j87L47L51p4m07l77K18J50pK06L02k15k65r8N0R99j3
-1096H19m90k85p0j4j30M50q9m57M00k21l19K73M45l35j27l7R5j89J66J21o4m9L3j60%J89
-1070d5j22L52j96p1j93J65M23k83l48J45p4M46p4lK77L0L2j54O5l05m18M68L37l2n10K62
-1044A74K47m8O4J69k43n16K4r0K58l74J17K10j55o2L20j94K10L78l34l1p6j51J88j02k00
-1019b17N45O7k71l64K57N68k50m38j56L83m32L44j99K65P5q4n1k17J40L5o9J54m28M61j95
-994g7O5M00k84k86J76k01m2J1k89L91J83J04l13L46N65k68M05N4l66o38J03j86K35j0j83
-969a05j10n4l4k7L81J26J00k06OQ9j27l86N73M77n28l30j62N75J47k68O6J06l81k02M03K27
-943C56l33k55r9Q27J172k65j134p48N14m7m27K89L88j59l73N11m5o49N63n8j97J60m55L20
-919a44J28J04j2m40K38R0R8N6l66K90m41J120q0q69L19j38j17k4L18L20q7n88N71m74MN73
-893D49J54o28K21M98j27m36k30J5L12k72l9J93l36J41o2R0m09O4O02L53Q2n13k81Q2j58L83
-867A48K4k4K40k05l92L04l02J24P49m42l13L65n22l0O55j13n93Q7k3J49M74k37k92q9M9L2
-841a77K06M0qj56j53J58K4K87K67m54Ql44n2K41l4l2K76M4j62k87L84m85L84J05j16j78j69
-814c83K18l3O8J86K66j88l06j6k24J26P00L09o72j92L08M23m2K71n17m48p2M1j15J65R07
-789G80l65k62K69o51J91M36k45j37k80K68K5K1l25L91K42j83J9j34k76n0J40J88m00J42K97
-764A01k22j40M86m3n35K81L9J94n4j10O48k89o79L49l44M78J32l2j29k27J86j33j13j97m3
-739c96J85L05J23k60k32J46J0J92l5k32m4M98j14J44m9N9l8j91k71K51K83L55O7k86o31k29
-713c90K74P5Q3O13j98q13M04m50M06L61p9o51J01J8J3K86j12o3M88k37k86J57k17M56r6j90
-687d7l98K69L25L4j99N2n2j7J84P2j18j84k63J49J91l30J30P03k37l77O5J64l51K86lj58
-661a10JJ09K21k09O8p1k06J78K63n0l78K85K5l26J66J43l79o1J29J91q7N35K77l75n50M6
-635a65jJ00l1k88L6J38L24J90l32J50nl62K11J6l83K18L91J80k67l83K67K2m20J77N9J47
-609a1K98p9L87k18o73M69k03m25K47j23M17N69j33l41J8J3J51l1Pj2k33OM65j88J49m18l75
-582b67j21M18J21j85k26L00l95N1n6L37M3l07K08k69N08m46q0O11k76K79N2l71K09M60l59
-557B39o3L8K28j61m85j96L44R8k19j7K73J92J02m94R7m40m0L50J39J72L31l86L57J50q41
-532b32P40m26k80m8n09M94L83l74M66K49L80r4n49l77M5l9M0n6N49k51p9j38K50l9l20N55
-506C40l33j7N73k62n50K43K11j50n53N23k5k43L28k83q0K25k56O55j37n64L7J35K49L9k64
-481a59J19M82j01o69M09j35J75q4N64k86o46M20J87m4j93k05M53m4m85q5oK78L02k40k7J0
-455a0L5L33k76m45L69L42m09k7L29j59k53N2J09m2M3k30J6K61j72K27j45j93l17N5K22n1
-429c36K00J58n8K09k41L28l16l88J11R7j07j25K25M28k01p6j11k89O55K73j76L46j8o63k64
-404c39P67L35k03o62K8p9o9K32K52j4j54Rq3O05J41m06n33L1K04J94k15j98j52L08j83K62
-378G8L06k35k14K92o76K72L94M39p06J18p4O99o19j24L08l00K71N2m69Qr1n6K53k67K67N14
-352D40J11l69j96j64n4P8J88O9K6k71k45k21M04r2M89J18r3j96m32N42K97o80lM05k19k9
-326i7k8J40K63L35m49o02L1K75J9J63k5L00L04n67l40O27J64l43j18m80L58L82m24L16J20
-301C24p78R53k27o91L79k4K58n62K48L26j57M88k22k14j42j48L85l22R5j52K40J82pj67n23
-276d58K49m8J90K62L45O30n27p88Q31N94o86q21N46n29L12m26jN09P4n45J90m1N1k18M04
-251I9k18j5P5J15O28m13m24R5K02K31L2m34j27j48j06Q8K52k34N14M2k33m47Q8K63O0j8q
-224d1N37J08l69o7p0n45K49J14J6l60L77l9L86k02J21k5k51k75J15K06K1o31K14J31Q0l75
-198e75M59lO3L66l44J4N9J22j44l14L08Pk74K9N53J76k16j32N62R8j122M32m05o5j7J08k0
-171b75r4L35L31n28p6L46K5j11j7L93l08l30J50O6J65j75J54k01K71J82k00k43J62j40O6
-146e2J3J84j12j72nK91P7J10k3l79Q7R2n8k54K55J72K00j19q7m63l60O30M60j19l40p4L22
-119B76J66k47l67K83l8o95P99N54n04k74J2k2J02j8l96J1M69r7O9j35N0J33j29n71N18M67
-93D16j67M4L62j90o45q5Q6N1M8K24k22J20N99l16l25K01P1m72M40N51m15k93j77j61O83N16
-67I44o23m07J14l57K94M73m68k17K49M92l81k60j14J69O2R8k91L31M03l07O17j38j073N8
-43c32L32M64L77q17j80M80j1m55q1M61L67m36l30K08j03J05j10K71J21l97K9k41k9J93k02
-18c16M7l0N9M27J18n65Kj41L01j0L34j66K97O1m13j72O3L08K00k45m83Q49J060q16p36p3
7d0O23k33r12K46J78k65K63J8l31M22O18J37r04k37J20oJ72K59j07K3n38K65M64J45J80
32E60
##PAGE=	F1=24086.334779084951151
##FIRST=	24596.97802734375,	7686.668670654296875,	3.0249981880187988281
##DATATABLE=	(F2++(Y..Y)), PROFILE
-2014I56l83m50m23j62n8L71J08j42M96j37k61P12m53m60J69J53q9l34qK74K33m01j65q7R79
-1989D38P9o36K9k29J13K36R7J6r4l34N46k31l97M9M19J10j28L40L24m29J50k11l08j37L34
-1964A46n6K79m10l12M36l29L34K64j48N7l51k05j83P13j69j74J70l78N41J56n31R9j36R0
-1940i7K08j59O08K59q93j72k78M19L02M3m17M13K80o61N6M21l93j19K8L26j1m63J46o0l54
-1915e68J03K32lL16j40LL9k26L1N63r9m06N60M81m55k86n2j21l67P1j51M98m61O52K33k44
-1889B03k75j80L76K7j88l18m6K91J21Kj87P46J27p32J92K01l23n0l0J44j58r2K23k93L39
-1864A20p8k51K29L50o77J72M32p4k29l72J68Q1l28J85L29K53k66M6J87J30Q1K4j40Pn73K59
-1838F5j04j37P23j63o92J20M07m45N01L1m82k12K57J70n9j90K15N11l31k60j04L32j74K24
-1814B03l7l62J32q2K9Pj3N33M8o72M83P1r1k79k03j71M94Q3k04K2m22O18K9k55K54J46n9
-1787C02j11K82j41o16Q4j12J85o7L29j32j08k91oK83k75J24J00J70q1j73L04K32R7j50l19
-1762i0j94j03n9M24J46k26r7J59k0K84J68l57k81Op1j56M53J17k65J58j83J86J96l78pL58
-1736A68K40M77m77m49l18O4N6L69Qq5l13L31m09P6L97L81J5l49K75m58n90M86J55N81o11
-1711B0L40n69J7L60k7m15j33J60M79lJ60k7K27L40p34n35j64P36O1l53n0j66L87p0k99L74
-1685A16L90k45k52m0O1l14j07N77M20l21n85PO94k20j65n3j39j31K78L0j16J02N59Jl90R9
-1659B56j7j28J18l1O0o38L18O2l76M9m3oP5L44L91j70l73O4P4K08l29Q5m03J61Q35K76l02
-1632E60q23M63l76k51L41j26k23K37J01j62J88lNL5q7K4L56O32o46n35o6N27J90L7N99m50
-1606E47p96J26L40j50j46l72J45K19K84k29P1K61n00L86J01k87k39J18M00n4l49l73J085
-1583E88M50p73l59O11j69o42J87J19L82J04J4k46l04k22L37o1l49M56j01K2l18K90J6N39
-1559E71j46P5k53l24p4K67L43o33K82j40j16K32m62J97R6jN20l66l80R2N75j61l30j06n8
-1534c00j53J41L85P8J47k71O51n07l17oP6K22j19j34K86p70Q74J53k87l97N61O0k57l84N57
-1509B89kk35K57m41m99J95Q5J80L26P6m50j79K47K04k80M21J17m28J52j78K32L21l99j67
-1485a56j74j89J48M4M95Q9n09J41P37j39j05M7r50L69k43J4M08K2J63k20l64K13N03Om94
-1460a44j08K88R2L90k96n21L58J21m4K95pl79k44J37K57l66QL93P2j3m11q3Q1k13J34l7J04
-1433a36M7k91O4J2M2J18k61J75j44N49l58j72K93K02k82L6k85M66J9m33N61l10l21MP76L48
-1407G19o46l37j56K20M33j42l17j84J66J74J28j2l8l32J11J37j27J95M47j85p18L38K85L26
-1383D85R6l82K37J51o77L19K77m50Q1j87n26M10O8j67jR5J02l16J98p9J11k92K56K06q3J65
-1357I7l31O43l0q1J47n6n19K83j87q7N10r5l29l7K6J82q1J25j54n9R9q5P9J7l09M35m06o8
-1329b71k23L78M91N69n28p61K34K75n8L37o54k14J47J47L7L29k81M4J44L94l85M64L6q42
-1305a91L15l8J06m61k5N11K52m94K8M95l60m69J34L96k63k37K26j46N34R9j23o53r8P8Q35
-1280D51O39q01l61n1M8Q0K21k14k56j48n4J75N29l45J58j3K15J52n55L08L83k8n85l04M27
-1255G1k50J07O94J4m50k48l7Nk03pO03j83k14j36k24L38J20l26o7J31j00L57J77j68qK4j39
-1228a19L17j73p0K15j84R0K08o06L60K34m64N24m25P5Q22p0p69pQ2m00k66M22k0K52N10m04
-1202A34m74kJ33N42k00k83L54M17M99k13o60m80O73P2k14r4J55p31N24M05l11n58JM61O1
-1177B11l9O83p66m62J65l7J06Q3N2Q45j42p24J00k41P9K34J40m98M27j67k98P5K49l8l5k85
-1151b83J21K5j35m5K79l4J86Q2j96j7J47j22l35O75o7j3k57J05k5n31K55L08Q44p63p57M01
-1125a52J60N3P87L03k10l45q57N3p0L52K40m32k24L53L30j0l16m36M3J47K1M11L47k90k84
-1100b6j96J91R76j41n84o4n5j89k53P83k6n78L49l38J1N8M17l23l12r5K29j92K82J69j19
-1075b6l8lk66j91L34j9L82k45q5j26K26M08l90j49m5Q6L16j45J15L15j02P5J0R2l95m37L94
-1048I1L47k06l17K80K06r2q4K22j84n12j2K15J57l58k8K47p0j90M57m25L89K90k90r1n2k07
-1022b17K54q1k31N30Q6k16j72M7L61j02k80k19M75m44K01r2J72J44j65j97P5K04j50KJ49
-997A34m58M57j84k5M48k60l62J57r6q3j07R2J88J85J79l27J84N15k17M41K06l04r42K68k90
-972b01J77J00p4j94j71l5J02n6K26K96k09P5p0q8k93Q30M03n94l46j94N36Q0k66J78J83m01
-946fj26L68J57j79l86k59R93Q86l31o80q36M46J22m48L31M00k09n20K73ok68N27j24l63L07
-921F9m64M55O6J31n8n11J72J5n5L5p6L81m89Q32Q5q38M03k66J47n9K30L50j28m12M25o53
-895b13K74M42J13n45P0N40K1m24j62l7J36k70k14L70k64J21q1J7m04K08M85L69kn87J4M4
-869B1j28J11J75n8K51r2p29M31k14O6P57l55m87M95n06J8O56k89n51P5K29k00M73J2k48n8
-843a45r8P9K17M2n9j92j43K57M5K01K40n10O2k01m8K03j11J00L48j30k06j67L06m38L32j5
-817c1j33j9j88jJ48J85O9J99k69r9n3k17K16O60J75o64P6L28M14q0J62n65n55Q5o0p0L15
-790B8Q06l55k87N2l59L12M32k91j24j92J36o9O8l90K87M04K5j00l45j70j07J17J54k23P7
-765a14J26k33j42M81Q5m97N7J36K60j18N4O43k58p84P3k2K47K46j39R9j24j28m8m2r1J6J48
-738f9K89o6l45q2Q0J50K50k77k41K18M01%j23r2O3M2j8k73J42J77M43J63l16n91l31J45J07
-711a54K42O43j51q69P0j60N45K6j66l51m5K49Q0K10j71r2N87k91o25K44j96K67J64j01l16
-686c61J86M14n1l68j00K28R5J90k2k21k85K63N3R8m61J00P09j35l99m4J37j38J50J67k5k60
-660h0n2K28j7R7j67k40K18L36j10m78M44L7l49QK58l50j47K65O4o1M44K19m03n23L88j0J00
-633A19j45n15L17O6K66L36n90K57m3l81L90n1m65L89L93J29k72o17N61N6l37r1J31M6L24
-608B73r0L55k68n38N42j11n88J21n4O34M67k92j91o1J1L1r0J33J81l32j05L70q8K68l95o06
-582d23p2M88J71j91k44L21j93k12r7L23N4k04K67l59M33m43J71M83l19K60P6k38L41K75l31
-557C37l32j87K82Q1m16j09R3J54k27L09L34M8O7l68j10m58J29J54J87K33K47l52K50J49q14
-532c19N27j15k97k73M0L54J94l77M17J95L80j70n07k12J07m9j4Q5N47l27j60j69J11j00j34
-507b66N68l49J60L55m66m08L78M29j68m64K95j8k35J91l30K00Q5k10P08j57n91m4Q2J08l2
-482a79j13J32N22k19n65N04k45J33K13N06k71q05N72L28j27l02k71L80q3l29k12J6K69L49
-458B03k91K70k9j13K73m74k29J94L52k84q1K66j17j48K72n2k8Ml53j79J42J49K21j13k69
-433d14n0O5Q4L9M9K02n9J20k70L65j88j66j68J76o7o5K82L81l01k13K02m36N51J35l4M83
-407G03j87q72L22N48K64k42p03L89j55j69J61L65m2j99M9l57N92K68m03n57K4L17J94j00
-383B10r3k91K17n9K28J61l14j6K73o37L22J9K45l19J17k08P76o31J66K61o66L15J50o01R1
-358b84J7qJ66k18K56L77J23k46j18j50j97R5J53K08L4l53k08R9L39k70L64R6kk08m09N70
-332B26K43n49p6K86l92K30k7K21K66L57l21p00j58J30n0K82M4M48K94o82k08L86K72m31k86
-307a95k55M27L00n27N20K29r96P13j02n26J52N3M32m06P9L39k00K75m2p3j08m14L81l02K18
-282b8r2R0J66J89q0o26r1J99J67K99M44M74n29p10N85O00l98q16N04n46J52l86J23O12L7
-257C39o36P6LJ31j40M56k90J0o2P0O63k67l35p5J71K24j7l60j61j43j4K28J24m85Q91j7m40
-230e6k81R4L16nj12n2O18J12m30k7l9o22L78q0r2L8L64j8Q9k48K63k2k39l74L84K18k04l47
-202c74L3k3J93l80M66J49O1N26l40l14qL03j07m65K39jk58J14O71J77l54j86L18K02r52N00
-176A90k64l6K3P1j06j55K23L03m56m4K49j13m7J14M50l31k62K28n5J37j77J7j48K34M9J74
-150B68k00R8l11J11j22N7l4J15o5K09j8J87Qm37J78J62j22k97K58J77Q5J2o5n60l43M73O11
-123D35j72l77J21J87K19j38k98P5K7n28O68N81m72l16L3n1n5k3j6k3K64j54p0K3j13K51O6
-96A44o95M12L73r3L05K34k15n62MJ0j5J00R6l18L77M78m03l55L15J94m05J05N23k32k64k24
-70a11j73P04M70p00k38K39m66L4N27k61l12P3M07l44j30qL09j7j05j09M22K45m06R27k41
-45G36j191M0K66O93L85q88j85L38nl35m1M77M62n02m14P8M9J37j24K99J12m62J25l13Q7m0
-19b16k6M9j64J96K69J48m94j12J09P0j15M15p8M25J47n30k01n9K35K91o4m88P93J036r68
5F68p59l5P92m9j007O0J80k25J87J10k91K71N13J37p64o4j84R3K94L44k05o6n18K16M00K67
31C65L78
32G43
##PAGE=	F1=24062.018433929770254
##FIRST=	24596.97802734375,	7686.668670654296875,	3.5947141647338867188
##DATATABLE=	(F2++(Y..Y)), PROFILE
-2014A137n97m36n06pJ4M19K7j77N71k97k45P93n63o51L12K84o7k04j66K59K18m13r5j83Q67
-1989B94K10n83J26k07j40L93K02p6k87l80L74J2k28J85M00j17q9L31M27o00J14j17j79j93
-1965a28L01p6L57m42n82N80j75J67K76p0Kl47Rj49N85j85j66O6m69O30j10l43K37k66K73
-1940b5J09r8P48J67r01l01j22K97L08N1m08L67L34p48R0M74j31l48l8L08j07m11L75Q0l94
-1915c24k03K35j08L40l9m4K29l35J27N54j31l86O04M22n27l49l4j11j67Q7j80M35n57Q13
-1891C51L20l50l56k80K18K7K8j63k53K39J64qjP60N4q42K16J55l10jJ7j05J08q8J16k74M19
-1864A61k32k22K80N45o20k86M61o7j10j30r1P2l16J31L79M72k26j3K59J11J39j24l24n8o14
-1839d23K57k3Q0O25j49o95J38L50m88P18j15n33j93K59P5l0j89K41M48l13k43n8K80j31M38
-1814C26K7l28J04k09Q0j53r4O28O9n55L31J42n9k76j08%L54n3l15J32k83K87O9k65L27K45
-1788D23j6o5K30lp17J5j34Q5j89K67J8k2m56L32J30j52J01K53J21l18j46K31P6K64kl10j19
-1761a03J0j58L44J79k57j10J59o5K79M9l82k65J63n1j23K35J41j29J72j32J90P3l45n0M61
-1736B85J20M31l90n58j50K6J3L07J06j70j54K21k51J31K14L10R7l85K12m63l13M32l50P27
-1712D48n37L47n44K58K72j2m25k75L20L31n2P7J4J67L78n90l82j71P68l2n42l1J1L78j06
-1687G0k53L94K78k34k29j53o4k85KN96L93k66o82K07P63k66j84j47r0OK24N5p4j40M02O7
-1661C90l20J38P3j16kl3K05n63J82Ll61P3J4M8R6K80N32j37m66j37J96J32m61J15k63K10
-1635a72Q18L47k20q92K40k18m48N94J15m01N2j7Q4K23n1j11J19l9k7J73O14n69n57k10N83
-1610C0L47J4N37l92q15P4L50q3k52J3j27K4L35j82K08L87n77K25J36l11l99M30K50k0k54
-1585e2n36J026N10o57n03M59k6o60J91J51M22Q9M9l05l12k7J02Lk73M62o3L2l42J33J8M96
-1559C87j1K28k04m30j49M87N34r07K20j39k41K37k36o0J67R7M89l36l47N5M66j8j97m77O9
-1534c16K1l86O36J22K36k08O70n96o61J51J64K00j87p9L56o06O78M9k93k61N04J82l43k21
-1510a88M82j1p4L24l77o25k5K51J32L04pm13o6Q7L58k90K09k2m93J13kN04L13m75k22R0k75
-1483c98J61J77L42J2o69J47Q16q0k00j09m45J81j74q9L47JJ31j44m72L31O23O2m89k53K49
-1458E8K02L38l98m06J57K13M8L14j69k60k18J4J20l51K29M04j9j02l34j24J00j04J78P2l7
-1433g5j99j95K09j22R0J51q9j5j09N40k63l93N22K71j18J46o40M58O9n87M66j18j90l29P32
-1408B12L76n14k19l23Q4N02K0j91k17q3J36P1Mr4l27L62K30j00L11M40k15o80j02K29O19
-1383E31J39m86J19J92o42K73K06m84M51k5n78L04Q1m31L8K18n1k65J42o7Q3k51L96K87r5
-1358H5O7k86P22m8k46K9K8m34K08l22k7M32n9l26J99J31l5j46J39o3j6J16L6K03k57l61L21
-1331I0l34q0R2K87L22O68m20p61J38K12j36K54n66j95K17J34J4K03k87O4J16L92l04N02L
-1306F25p77M42j76l6k14j29M72J01m84J27L25j43k88j38K80j76j34J15J10O05j49j16o29
-1283c87l5K53L87O66q33k14j49K47j05M03k43k82j53K05j38M63k61J81j10K18K18o22O52
-1260C61M06K4o01m44K74l39L2P00J08k41k50k19l5Po8O90j77j69j0k50J47J87j56k93j25
-1235d41m8M47K04j92q7K9J23O5l07P0K24o6j64K42o75P17R6m96N23l61N1J055J4q88k86R1
-1209f0k75l19L44J10L82L60n05l39j02J33N88j13l38L22M69L33l39n03m92P41Q4j88k08J97
-1185B82o28M26M49k84n63p4L70J07m5N03n59l38J92l07K25J68r4Q57Rp23L9k60J43J31K20
-1160B46l55L09j69k19j21R9j14K30k12K30R5p9j69M7NK46J84j49l9J59o3o88O56N0J76k28
-1134A27p7j27j38O2L72O80q67k96N4n4k7P50M04j55m40o51K59j43M17J18m60j72L30K95P8
-1109C39k25m42j12J58O0N17L62l74k61k01K40R44k23o78J40n4l18j51Q83j9o46K49m44L31
-1085G5M6K65l75l68K1K18k56L90J29k08J07p5j99n9L0k0L23j77p4p6K41L42m94J45k67K64
-1059e2J48k29K18L14j87M1J82J57m19l79L50K74l66rJ47J83j15j97K14j68l36J10K15O9l45
-1034a80j04K50j4k14M79l47K80J40k23j51k6q3J67l6k51M46Q8j09mj06J8mn0k71N54l78k6
-1007a55K6J62J54k63k63M29J85l39L6J42m43L65j24r0M65j58m30J89l3j42J79N7l6J59K26
-982B98l18M1M81j15L65L00k07j167M46m08K71J66o0l06j09J40M29k21l62M78k87J45k11j30
-958c41p8R77L18o52l34k18M17nk66L43K78l73l7L01L5m0l90l88J033N48l57j61p67K46K23
-933C12m72L51L45k19m86k6J8Q4M58j87l40K75l96M87j2J65j45n74K15%O5m8J4L35l46L69
-907B42K26o24L30l30L29n4J95K86k23j70K36o99M42K68R3m23q2N74J61m28j29r3O4j18m65
-882c92M52j59L0l3l0j68J09K76L42o5n77K91mr5j35L57mJ86l4n80J62j60l3O98k18o31N54
-855A39m00O6N98m95J23j52J58l41L57K54k72j28j67J66J97P9j57k63j19L45NJ12K63n80J30
-830h2l4l5J16j80K45L84k38l10l4K30m40M22k16l0k2m5k35K32K28OR0l49K45o4j75J76N09
-803C94Rm84K72L92K75r9O2n09m99J65k17NL71O47l12l18j13j3L50M05l51j47m5mj15O5l87
-776b01J88N17J68k00m83n5j47J33J37r1J08j40l28o6M11J57l01j53J17L09j58J24O25j31
-752E40p06k34J52rM48k59K89l9l98L1M9M9L5J04K16j46m29L4qL03L67n07k71L73L66P9l31
-725I8r8R1J23M4l00P1J6M44L15k90n33k01K8q9L18O40o7o48j22n1M72k89j60r4O5L08L0J59
-697B80j48j56N58k53r47L47j12j13M91o1k10J83M30o3l65j87K27Q7K86l9m60k90P41p8J1
-672A59n36J20N94o9l33r3Q5N4K5K68J65l61l06J73K14J01j99l07K53L88j40n69N38Q4l63
-647e5k5K87k09k61K68n1m3K90J24l74k97M70m4J32k05l71K94LQ6N03q81L82n9k83N32j87
-621B6l86M34L51O8k57p87Q08J27l09j98K7NL29r4K94l17l43N47j7o80M1p4Q03M31n12q6j18
-594A13Q2o5q8J27L71l66k42L28k4L23l50o47j11N05J55j85j62J91J04l54k78L03R0j07K98
-569A1l52L01l83L05L75l25J27J12o2M55J21k61n68l87M27J48l69L4o7Q2j81N28L66o7j5j95
-543A60j55n04J96m0K17L10J74l18J26J65o25L29Q7k10k63J80K60K9l24K77J06K96j99m26
-519a52j9J29p8rK04M70l87k13j66M0k14N2N85m17L56J86o78n8L33O00k08k96J59q8k30L3
-493f6l52L79n6j25P37j20o02j73R2j84n8J81L9N87l84l32M02l71J40N98M48l47q24N95M37
-468F41j77m07k16K09j22j00k39JJ64M06l69N12lj04J98p76J95k45M01j00j57R4l3R2L37j92
-442A0OJ0l92k50k21M96J65r2j99J89K2K7J19p5Q1m0L8k67L98r6Jk47J68k1k8K72K78l15l41
-413c04M02m92M31P3K3N52k49q78N86L01J55j70o03N79k27j60J55L53j00j76R2o27N05L93
-389F14l20n00nL48J85k8K5l18O5k1J93R4l67K06K38n80L23k30p1J74M9m19P58n60M28K09
-363D90q19L61K74n55j55O4R4J24j37J49K59J20j62l8n3l15K9J33L72lm85M3K80K26l73J50
-337G3J15J01k22k31M56J19l86o1J43n12M59l0J76K43M29j59q33l25K3J94J36JO17K89p59
-312E6q4K86K28n16m53O6L88K38m62N90K54r25K58M4k89n3J16N62k68j13K74j46JJ00O8no85
-285d70L39l37L68R1k1L0L33L1o18k76K95M4L57N01L70m31o87K50O05q6p23K64n20Mk91L57
-259b21O08m2o73j3R6R6n1N08l16l2j74QO35m4k49k10J73K47j37l39j20j16Q8L21M2m48Q38
-232D75J3n98j65J41L03r6j15n4O59J74m84qk0p55N22j65k82L99K98K2j85l02L25pj85l79
-206d69O37J58l43r1r4k51M11j19L82P0J8O46l33n13k21M95n1m18ml5k45K25P16K12m95k12
-180G6M5K44p02N42j72Q7N5Jk29r1J9K47k91l4J93k97P8K09M47l42j84L02j41K6k12Oj09J35
-152i2J42L68j64M1m63J19k14rl4L70q5J03j07K39K8n20K98K75j53l25K32J22j4J63l9n59
-126b78k83K50O21j71l13J83M7K38lj12k09O2k76M57N57l68l24N6Ml53P0L02j8M9k03j47R3
-99f9k72L66K55o63J23K92J76M15J5k39m28N9Nj09R8k7m03O54L41m80k85L62K62k79k84M39
-73C24Mj36k59k20O30L74p21k0L06n18j56O04j09k56r3J57k03L0J83K21o0k62J1M12O7l43
-47c3J128l68r62Mn9P73L59q56q0J05%j22l2L77M95m99m01K9K42P8j92L07R1m95K75l53K28
-20C9n4n9p6j55K60P4J66m15k52L98n2k12M61o4M62J64o28j36j35J24L48J14m15N96R98j026
5E25o53o2Q80Q0j018r0J71j39lJ56j49K12L42J33m74L8m42J39L41L68j95k17m09J31L10L65
31C40N49
32H89
##PAGE=	F1=24037.702088774589356
##FIRST=	24596.97802734375,	7686.668670654296875,	3.6951053142547607422
##DATATABLE=	(F2++(Y..Y)), PROFILE
-2014A168q22l79m71L22P2K69n2k37O04m10k28Q12m91o45K52L54p3j06k18J49J98l46j3l36
-1990f27P82L20m06J09l13k12M34K62j14l93l59J73J67l2L42M08l64r5L04M69o38N1o7n6k73
-1965a28K48j12M25l00o59M21J6L1K76n9m9k71J79j07M02j89j40J6l21L26l23j28M31k88L87
-1940H4o9l2Q32P5q03m07n8K53K60l0l99M95L57q24R7M73R7n34J2J84j83k87M57K01l47m71
-1914e67K39j72K71O8j09L66k58j1N80m9l16M96L07m73m04n4o3L0J41j96K89n14Q26L47m36
-1889C38l36l35R9q4L33j6m42J59K23N6N9O92K5r53K94P9l29J03P4l44L16r5N4j37L56l43
-1863a54j16K38P44m22q94M78m0J14J7l44r4J9J8M99N51k41j28K66J29J77k75m45q0n44R5
-1838d32P4K40N30j28o29K20K84o60R04j17o02p8J63L5J21k15J24L34k73k82O2J89j49N77
-1814B92J99k65M9l14J50j78k54O17O1l63J29K28l1k81MJ52K51j61m13J48j16j6J67l06L42
-1789I1L02P3qJ81J26p31j35j56k4k90J99K64Q9k78K67p0K1R9M06J14o14j31J95j59L62Q4
-1763B77k47L5J30k48K28J71k41j08J56q8K66o0m24k21K51l7%p7K09K0K51r1PJk42p1N44l9
-1735C52L61k60n13j6q3k4K19J99j36j10O5n9J57k9K82J79m06J21m21j9L95q77Q98m59L03
-1710A19m17L97J41P8m01l57L64J60j13KR4J46L34m47j47j58O61j36n31p5J78L72r4j79K48
-1685B39J22k40k22k37K3j71N7N31L42j78q47M72P11k65j70k87J04P9R7J0m4k69K18J10k72
-1660h7J98J76q8j07l7K62m47J12m4l18J31P2J7J19J99N93q7n36l52L40O5n40Q5j5J95P08
-1634F14M12q6r46j0n0m97P22L20n81n8l9K63J80o1k14J90Qj21M2N39m57m59j41K68M89P9
-1608D06M02l47p62K6L15Ok10K41k96OL31k65K98M53n90l9J58l02r0K91Q1R7j04m75N88N57
-1582G76n02o47L24R2m52J85J08M03K1N1k99l42J69q4Q1j85M58n0Pk34j55J1M24J92L35k52
-1556D35m86k13O66P13j048R3j37k86J66J3l03K42R5M37k36j89K8K44J10r9p68K40K30k38
-1532b91K94N8L23j62N16o42m61K9O9J23j25o2L10l24M46p6k39k35M26L25l76n5M36MJL51
-1506F63k86o67j54L27P9K33m9k84M7k24N62l15L7k03j52Q2pN01K81n01k18L21l64J58K95
-1481A62K48j10p24K6Q26K8k53k68K4R6j78k04K73qJ35l7m14K51O73J13m91l31K22L03K35
-1456E97n34j88k5K13P3L66l19o7j51q5k9k47L17M16j05j69k79j20R3L1K22J56j1n62o1L27
-1430a41k73Q3K29P5r0j57M34j40n60O85L12NK15q56M41R3n67J49N9L9k30L18K57l45r9l08
-1404c72n1M40K30J8k09k27j08j05J2j37m7L66K56l5M69L46k91n25j38k27Q37K37m82j45K88
-1379D00n19R1J73l68O91J32n13N3R4l50j21K19j54k26O5j10K25q8K25L58n1m7k70P41o3l67
-1353B20r9J34l14J09m27J82K34j8l21M11K11k32k69J57N5P0J26K17J87n55k55J53k44p9L30
-1328a7J64J14O96k76p71Q1J84j37J02l57k71K99J47L1P6k60L7J14L61k41M64l1n86M79k35
-1303A67j85Ro0L20r9m82K31J50J04j67j93n7m2q4Q5L71N55m24J9n18m6M28j55O02p17q2j6
-1276b86L15l25M98k90j65p8K46j14J28j28J66k51K05K89n81P48M40J21n76n57Q9l46j55O94
-1252H7J96N2k52l40K9J56j89P51k27j69J77k51o3K59ll19j65j80L15K71j91j68P8L28j90
-1227hj39N7K7R8l17J66l00O89l0n22N87k76j55J236J02r98k56m1k73k62L40J92L48J83n59
-1202a11k02LO3L52N6k90K49N14K17m30l99m77P82Q7j95l90L02l98K48M55k66m72k03L12J66
-1177b7j15L32p6m36K77n35K27L22j33O98P2o88lk27R9lL78j50N2j39o8k11J95j69Q8j06L85
-1150C9J34m2k09j76P5K18K54r7o3Q7L8o47K48J77L37j19k66k33K58j21L81M97p44o1j55l58
-1124e48q8P23M76j35n28p3J97l03L82j9m72o8L05K67J93j33m65j87J58J47N21L28m54j94
-1100C0j22K10Q67k45p34L04p5m21J22P87n9o38J11m76N66N7J60m46l09J38J36k14M09Ml14
-1075a52L26j40k27L0p8o4K00l0p7n8K20K37n81M78m79L94Jk71K53K64k21q7L45K68l75l63
-1049a87M27J72m71K02j4J82j11k13J56j95l1J22J24L0l06j50K51kj30L92j86Q8l8j28j88
-1024b04l5R6P4j2k47L12P4PJ17j39l48M1K21l66N63k68k35J28K14J13l62k7N11J37m54k4
-998a13J41l67K09o5j37M52K6l74K01j07j66L70L3j89J01K45k79o8N25l9J86L23j02j163M89
-973A32m62M12J94j25l87n6L47O56j85q04L91l40J95k77k01J79R90K15p20k72k03K46r4k45
-949d14N34L38l13N2K07j13O9m01m09J001J91l28K90o86J24K54n07L52K39j85m19l6qK23L74
-924D29k54k38J64k79M45q8K21k69o26L36qL57J10k08J57k35M9K62l76J72k79M04k6J74K14
-899F08l29L0J01n83M06R0J06k96k00N94K56m46j31j47O8J46m58K05l8j19N0k4j8L4J5K81
-873B01p8m08M29n7r3k76N39J13N5n2k92p9k39j10N97p4m75K57k77J87M78o66P64l41J08k97
-847h6J31M37l25k68j90K72K17J31k73l62m8L78r9O9L08o55K26P1p0O2k05L68L66k62m30N7
-821a80J60n06O58l84J98k21P6j27O0J30j9Pm10O42j3k26P9K80j45j60L69M56P5r6j3l72l58
-794d0J18l42P9L72M46k26l29j21J75L46L68m16j80R8j10j04ll04N5N64K44k71m90L0j67J86
-768b2J61lJ24k97l63q1K45J40n3j03j32L26j69J01N74Q9n39m15K22k8L81m24M05N8n39Q5
-742b57J28J60M4P2J25j15n32J56j62M61N05n97k94K98L80Q9m84l9J37J68K4l22N4j85L66
-717A80N74k74n00j9k1l02K83N87L5l74q1j69L90n15M9j14K15L14k0J05j46k00M93j21q19
-692d50M4J58m8J36m3j39K44L63m0j10j2j97q9M59j4p68K42O87k11q2n62K02L72m9j56j29
-666a92M1J86n0K80K82l33l50n7M33Q0j97l50K49L99j38o03N41J48l89R7K33n1k90J42j63
-641e2l2J07L2k93M0L06j02J94k14j13K11m2j84O58r99M07q0MN24l73k66M46K78j6k37o42
-615d38P62J70k77k09j48N5K72q3K23l25j62N05N3p02J6j41Q56M62p18m5j78J94o6k8j1N27
-589E64l35l83M43r9K80k68o29r0M86Q0j70lr0M11l64n19L07J26m9L07k86J44j96K33K95k97
-563a02p6J52J21N26K4j09n97k02K34q4l30K13j1r8j56N51L48j37p6l1j49n27K26j19J43L85
-537A19J40k65j4J39l38L41O8j29j85J71K07o5k50K9O1J08j89k08O6R5q2O8K53L48m15k33
-511a60j24R9m63K77N57n24M96J05p48K82K28O61k67j14J19j56k53j27k38L36k01JO97k6n74
-486a17k78J76m28J38K51j34O42n86m5J22k31J35Q12M29m92p97N65M78j81m76n4l4j52J58
-462i9k10m8J6M59l84N97P6kJ14r90M43l99K60J2j12j15Q1K17L37k58J1L6l15p3m90M54P6
-435c06j21Q6K68k0j1J48j09j00l0l5k49M11j9P4k64K23L8n9K05J53k78m13M91m49L10R2j
-408C5N38k15o82N06R6k4Ol99N37k69n7K61K52k10n8J21q08L21M80k18m07L3K73J60RJ57k29
-381B09j66m4K18J10m32M02J99n27K61k76l45N03oo93O62m27O27J68p59L56L98m80k15j75
-357d32J38J43r8O0J94R0j32J7L2l58l1J22N49q6o15L60L13J24l69j23J75J92k19r3L27j2
-331B68k25k1P1l42M22k9j2J95N30K0r56l99P1M26p4k23P78L06p65j6K58Q7n32m25K53K58
-305g6J93l11N28K09p63j19J88m7k02J73O39j66l09J89rj94J25J46J08n19P3l25K37L24p2
-280B0j73L88J46n37j87J46q1M12N24L19k89p21q4O00J96n79j14m55p1l5M44N44j30o48r9
-255d64K15j3P0N19k75j65k38o6N38K07j32k70J66K63k64l89LLP4L37M8l12N66O0o86n6J92
-228f9K30j67L0q0O60K22n46Lj0q65N73j48k65M67K55Q8m06l39K60J3p5j43O43N9l34N9j90
-201g5m99O86L8L64m6l3P06l44n79m29N86K4l26j89o9k43L24O58K83n71k76j81K01l21M87
-176A76j45K42R5j13l53M2j07J10q8k2J63m82J94K34L97l37J5L15k24j62k71J35r6K3M24L34
-150D99j70L2n73J04k21J83J7K44p9j2j94K59L7o05M29M21j41l52J89L5j54L25Qn22k32K40
-124b33L72j32j87J42r2K00J48J45m03k2J5J88M88k07l15O7R2o10K40M30k2j04k54j77J23
-99a08l39M16M01n68j27K44M55L58k21k55k99J24R7j92j0j52l68Q15K19n35r7L04K82j35n73
-74b64K40K16N3k20k62M34K54o63J84L16n17j60O04p0j56m7n5j94O8L38J37r9l13P3L34j13
-48A18j22J140m94o70Rl57O42K93o89Q7j94mJ80o7K15M84m53l39J44L24j2k95K82M8m90M61
-22B41l45L27jj96k06l2K55j29J60k73l49N74Kj98K89n4L91R5o57N9j61o9L21K65k79L04R40
4A274r66m57j14Q66J42r50j35J27j6k75K71q4K54J74J42j45lm72l5L91L02p8l59k97J15K53
30g5L88O33
32I46
##PAGE=	F1=24013.385743619408458
##FIRST=	24596.97802734375,	7686.668670654296875,	3.6353771686553955078
##DATATABLE=	(F2++(Y..Y)), PROFILE
-2014A149j043l40j29M09J14J17j24l08N79m45k13P40k77n42J16L66r5o7k62L2K01j21Mn41
-1990f80P40M55k36j4m73j26L79K61j05l79k74K16j1J37M73M14n42j36K71M24o54P5m1J8l76
-1965a84J95j26M44l2n29L4K15o0K60j02j31j47L04q9K07j73r5J0k54Ok25k9N03j58L61k64
-1939e9K4Q40j6o11m14j50K82J77j43m33Q02L28q68O2M18K57o42J41K2k77q1L65K59k24n11
-1914d52J47r7j6J75j34L85j18k10O53J21k63K73K01k94m56j42K0J79K20j87P7l78P24L02
-1890G30m73j97l55K9k10N48P3n56K07J57R4P5N91O2r91L16j9l61K66R2m51L41p3P0K3K13
-1864B01l44N4Q1Q79j90r54J9m5L44O7l68m93M47p3O32N63k94k29J86J66J92m23m71o2l29
-1839d44k22J33L44M39j11l82K27J82p53Q84K9n73nK6J24L13k95j00K04j75m13J96J03k67
-1815e36O66M70k19L6l56J14n3l82M31L3j36j02L47l5l01J28K58J53j93m54Q5M5k47L51l54
-1790b51K03L31K00K5J47K40p08k89j55j10o5R6L17J77j92J21j73J81J09N31J01q87j21J93
-1766B1l59L52P6j26J96K81l26P3J39j75r3J35n9K92j27n45j71K59oJ68m20L09J86L42j63
-1741B59k17or7m8N82j99K91j15l65k8j07n8J01K69m7j27r5J17J69k87K94K22l97J4l29K45
-1715D1L80p26M67l97J87k00L95m4K17l12l55L02pj99m6K22K11K07l73J05j15M47k54k22k10
-1690b79K44L82m2j39K1n5k66k68l4L49k12J9M49K78r2p43L85N98k39j49m37M12Q4p0r3m6
-1664E7k74L5J43k65K80K79p9j73k9K18l02J19j19k16J88J14n8J47J35N70j9n74n67M79J3
-1639A02m82l3J89K13N18M40P0r65k31Q3l52O68M49p37j19Q1L19J16m9k88K42P2k03o5L99
-1614D37l27k60n1j03N05K12L10k90o69q6K51R9j15L32m11P1L71l30K88M40n44l50J75k74
-1590c19K08J03k6K93M5m57J12O15l19p97K03J74l8R6K2K87m5N2k26l77L18j20J06q1M16j17
-1564A28j5k4l02j33L83L40L05l67m59k53P75Q49j053n6j50k12L1K23m59K63PL80q9K6L5%
-1538A73K16o4p97K41L42q5J05kM20j98K03n89L2j63j92J8J56j59J23K0K67k64j00r4O5M51
-1512A25l36J03M30M0RL00j98o52k48M22O7J07q0r6J27o29P89l19q3k71L51l3j02K93K39m57
-1486a02k02M67m14J62L81J94k04n91M1M25J91k26m66L93P3j79k95J51RJ74Q8l03M3O72J72
-1461F54m87l97K66L85J08o77M6j27J19K1M78m13J26j7j83j03K0J02M12j65j65k50q4N5J35
-1436a41K58K20P9p86o8M36l06j08L37K52j20k72L77l2n40O18K85J01K68r38L61J12m40j25
-1412a72J24K64M7r6n6j41k0k25jK32M43J35k79k04k58j63J56j7r4J18K23O5O25K07m01l45
-1386A67po13Q49L81l65m77L98l42j78K02j18O88K48m60j63R9k08k38J67j71j96j08o4L93
-1362a16pL0M06Pj57k79P07o5m49j93K68k48Nk69K82k1K0k24N20K09l75m11J55J73J65J24
-1336B57M10R9q38ql7p7k4L21J6r0O74r3q06N7J94l2j19p5l37K87K15N7l4k33N5R7K89j99
-1308B6L66n1l74M58k19k69J66Q1J46l07m92L22K0L08j04r2m11M6k8J83L91M56o57L01m12
-1283a46j13N78n06L11k16j01J54R4l88M56k85L1o2J99j13o7RJ13l02J60K97m02N20M73K62
-1258I56n06o10o8Rk55J95K58L65k62l80J48K39l87P99k50k31L82k03l09L21J42k33r7k10
-1234a87r2L63j33k46J26L90l12J90q0k71K51k21r6Q2N91j00n15O90k21m52J316J80j056p8
-1210A19j63l28j04L33J67K49Ln25o5J51M9j24L17j90J39N08J59m39l70l40O97N5j52l08J73
-1185A1j83J08L62k81l02k94K52K45k55K93L41n52L30n56Q6M69K1L67l7o24K6j27k3r9M55
-1160C3R4k87q7J37j67M00j13l71K1N20R3m1j93k05J06Q5K77n3q4k7J50m58k24K53M58M5l70
-1133hl12M76k27L44M02m17j51k65l78m3L79N24j62n62M83J64m23J14j09k79q1K12K70L57
-1109C08p0n18k06J55K78M43K28n12j06PJ33P26k02p20M04j14n13L88O39j03n57n4l13N94
-1085C15M6J17m98k44J68J03q9M01j41l42M60j74l87Q2n9l5J45O0j25n1J88J03m72O26o00
-1060d03L89m7k22J60J65k13k91M86M05k85l90N75R0n02K48j41J77q9j28J01k34K23N0J5O1
-1035B00k64j53K54l4m1L07p9p4j93jj09j73K17Q2m7k36J72N0J10K11r4l71M1K79m19L39j42
-1008a68k64J42K47O3m62L26M00J01m77j47J43k61J34j09j40L69K58j98J18k23r0L97Ok41
-984g6J5K33k19r0O12p2j7K97j7r42L98l93M23K31k11l80j32N61Q39q0j056R5k92K07k55o0
-958c81J83R17Q8p92j56r1O5j63j56O12L30k29J25Q3k46J53m64k82Q85j49k44N98n60M9K27
-933D02n46L56J01j25l38J05j4K11K99l24j30O6j60L43j21K83m08l91K34j01O21L21l70l7
-909B77k01J6J24k18%j37L92K2J20J92l48Q0P9m65K71n2J47j97k42N77K78m69j56j63J07M28
-883D62l57p5M6k87J16N0M5j7k72K06k5j18M19j12j34k62O30K41r4j17jk31l81j10M89Rk29
-856a09j62j67L72K94o27J141m65J08k56r7N79l50m28k10L73K85J74l53m71P7L40k40J09L04
-832B21p02L32R3j36M5j51M11L04k29m42K4J46m16P14l90L35m29R6j0rq2j1M0j32N96Q1l12
-805a3p4K0k37K23L74M91j25o1n2k17k36L0m21J27L51K24j00k97k1J76L26L29m70j98J90j66
-779A73l0j35j67r9N41K43l05l30M7j67K50K19N6R9l07l44k20J21MJ69R7l21J84j56J5M75
-753A12L55l37m86L79M8M2o09M59J55m76J24J16K41M2M1L6m1o35L29j95M29O37n78l54J11
-728e5M25K8n80R1J66J74m4l32J10m06L19Q92l50n19J43m9m16J94M78J26r5nk78L18o05K17
-702e3k32L62K74m9J9j91j98M49P8n77k80L18J14k80L4j82L33K50n3K32J52n34m14O51J2p19
-676d84N67M75l25j76n53L48J16q4R6k23M9K56r0K26K91k20k29l19N85K8j79l30J92L61j18
-651B60n75M70K06m05K65J58J05k62l4k58k2o3Nj02K02M7j47K70k16K07J34p7n17P67p03J86
-625i9j70L34M71n68j52M61J75j29k33m21O59J71k23j67l21J83J47o4J55k66l4M56P0o64J3
-600b16j30P01N41q25p3k61K90O4L8k19O14k56m51O48k75J17j28o18M4M66l3j80J80l92O12
-575B58k88p40L52J38l1K89k11lL8L4K45k34j64R0K74N26j5J31m84j39J44m77k02K97M9j08
-549b31k23M09K84j73n0J03j57m63J79J5p9L96J51j61q6M0j78M59M1p1j31J42K00q5k19k52
-523a40J40j66j66K11q5j3QJ28K25K17l98j98o4K22m11J68M56n98N18J10m53K25J80O32l28
-498D20N2J26j70k84k82j07K05l38J79N29R3m78k83K35j98J41N4k16O00p59J42j71L53k1P12
-473E34M47o44p43M86M44j41m88J26k57j33L51j97r1j23M87k97N29J65J05K7r78M33l07J04
-449a61M8j3j06M9R1L00k11m7N2j85P3m70J82R8j57K80L00l2r0J09r9j82k5j10k59L84Q9N2
-421d0k46L44R3j46Q4L6k23l87M73l29K12J44k4M25j36m53K93L2k87K00j58L07k74J14M42
-396D96J40l55J26J00p29o6N17j39k97J14J33J13L1L02o3m33p5L51J21n39N54J51m81J37k09
-371@j74L25lp24K92k79P36J48n95L00M98l97j85j97q5J80j50J9J83K8j02LO5l35PO3P28k12
-343A37n45N09K25Q9k81m30K61K55k04n0K33r0j25L6R9k20M36kl31J29O19J72j001j88Q9M05
-317B27j68n62Q96L45o83j9K13r5l71o9P8P7J67j75M08J15n54l19K67J60l50K72O64j12m78
-292f6J29J41j91M0J07J74k93P8k73k02N25q5l40L13K52m11j02O6j48M05N36K88j67p70l38
-267c32N59M13m25n30j55L3M6K90M83j94n45j97L03j37K19M69j77l50k17l3K57L95M1k28J04
-242I2K57k80m52O8R9k1L21J49j62J93O1o89J19J68J29j61K72j49O26J84n96L0jp83L75p0
-216b21j10L63K98J30n52k71J8NR7R8N47m5j82R6k48m84P10J07L32j33p8P01l70n60m50M92
-190B90Q0k19k48o0j79L03M87L79n35m14k93J14J30L05j84L81J42k53m64J81k3j02O8PJ09
-165Bn68J93K03L16k91L36K63l31l95j01J47r6QO08K16j97Q2o44O6q6L79J39o8q1j01k84K44
-138d1L1n00L66N79q3l79J40j6l84M66P9n08j15L88pj01p3O5k24J18K86M02m44j95K92j08
-112C4M05j5l16O4J68n51K36L82o3j78k79j87J53k22L16M68m67j69J62N52K48l95k51k03K09
-87A01K30k48j94k27KN62J40n63J57J73K72j9o89n3L53K44j28k58K10J57m52K01K79m67r6
-62c13N63r3p7nk8l25Q7M33P6j44k89J13K55k55O6J039n82l90J4n16L87J71m03K13m85m1N44
-35A5j42J19M15m21k73L43L07q0l99K02rm11O15k91L60J4l14k94Q9K42l08J43p6k09M52J07
-9A96j85O1OK47l8m53K30k01k03P2L89p7l1Q45p93k56j08P62J37q38j09J26Q1j67K29k46L21
17cN0J35J07q9m76k26N02J33Q1m25k08J30K48L53O57
32I69
##PAGE=	F1=23989.069398464227561
##FIRST=	24596.97802734375,	7686.668670654296875,	3.4739229679107666016
##DATATABLE=	(F2++(Y..Y)), PROFILE
-2014A098j213k67J48M53J31k3j76l86N15l97j90N61Nm52pL72j06q6k93r3K52K24l9p11O60
-1989b0O16j65j71o14N0K75J94o7k51k48L44j66K02N29L87o09j88K52L46p39K21j8K7n01J84
-1964a30l9L32K60m02k64L66j16K28j42k40l5L83j08L7j26m0K2k66j64K94j64L06L3K76m36
-1939a35O3P61r6l49l48k98L23P6j50l15R01K63q66k4L56L26o67K92j23l89J50J58K28n0m66
-1914c79J26n3k46K00l3K16L5j31N24K77k47L0J71p4m83l00R9K69L13j41j86j79N36J95m40
-1889I9M6l66p7p3M48J35o44L85k7O4J14M78J63r03K34j38l88M52N2l65J73l2J50J37O5k35
-1863e3K23q0Q81L2r68k79j17M74Q4k42n24L80j87P48N82l47k47L9J82J98n22m18n5j13l89
-1838g18K8L83L61j09kJ62J6n35N01K58m22l8r5K65M70l99l22J37k0k89m5K16j59K75P67k21
-1812D65R3l10m7J32m64J54j0J09l37N13q0l66K57L06N9j48m51%J74l34N29l52j19L48L15
-1787D36K2J36L15o55l55j42j36O9J60K56K50k07l7j72K94J16O15P7j109r9K27l35J32m1O3
-1762a20K81M52l83j12J08o5o2P1J9L83j55p20j62K16O0L32m52J27L41L89l26k80l3K2J9N68
-1736E18l26K26kk05q4l2j14k6L10L9j48k20K32J76n12L21K05l48q3j89M34L72n22J07l59
-1711b30nN1K86k58L56j60k94J95j61k89j7L53L36P3m28L13m8J86l72K68l49J82L99K4j33
-1686B78k10k31k67j62M64K96l46K4L99K34l5o72K83M64k08j46n47P52M2k25k32r2j54m8J20
-1661b19l19L99L39j19j78rQ4j19J76k30o1K01J50j31J81J15M68L6n73o70N35l7l39o1J76
-1636b05K70K93M10K19r26l94J54j76N76M86q10j95K67L08P7l4l35K80J65k08j89K06k03j7
-1612A9k0k21K34L37L24j85n91k41J68J83r4L77m55J08M45l36K22L72m49o26J87k47M38j02
-1588a53LN01J22m36l50O99r7o61k09K14L32L2l0R6j11P4j24k92L19m1P7M6L27k38k9K21l06
-1561a4k64L75L13J37m94l36j97P22R16r30j92j99j3o7K92m93K00j42L42P5K17O7j66K78r6
-1536C31o43J21L12K2M6L4N13k90j88l97L93k91l38J81P5j90j21L51J81m56O0J31l72M04k38
-1511c69K43M43P6K3J65j31n63l54N37J05k3j43R3J79r10Q43k75j61m1M71k09j54J03J92l29
-1486a89k31N31m05J82M24J50k21l91J38j83M11r2o22N09Q9j36k97n9M3K13K17j65j89N74
-1462C01K43m59m71L79M41k7p50J91j19l6j26P15l93J72J65k84p8J51j33L82j71n6k33r3R
-1437b80J71K86K68J64r02j42N68k39k75K59M47j50l56M16J7m79M52J89J89L23r09J52J45
-1414C14k50j52L6L57K82l42m01O0k0r1N2P3O26J68l99j35l02p9K46n7j15o5R4J70P33O5n01
-1387C67k02J80o35N02N44j91o78L89j77l89K45Q7N86L10m33l30J03n2k99J15r3j83k79J81
-1363c32K69O3j04M09M2k47k97O29m1n11j63L87l08r7J41J93k41L7j7N10J06m43n26J12K64
-1338a65K52J18N80j4j078L62k25J18MJ47j31k46N96J20q50J69J33J57l76J94l31J83L24N8
-1314I9j13k38J56M3J79j61K42m7k11L97j50k79K65K36j5m82m80L41j4M11p1P7m40j38R7J91
-1288a05K56L40p56O17l60j79O87m73j56K96j52K01k17l13L13j70J33n7J21j21j23R6M5j57
-1264b34J00J64k34J25N00M45m16n73q0K05j83l13J73O14k74k95J74L15n15P28j93l34N28
-1241D27j02n48L24L00q5m8k06m07L61k1l33J66L20k89M07j94m93L20n1k67K81M82j10m56
-1217b22P42j80p24J254K45j055J62k53l27QL02J38J24j68k73j5J97N9l77M31j25J1L96J44
-1193D94l13l64j46M79n0L6M4j60j40N6J97l48j10k60J22L52l72M18M24n20L12n35L5N63J53
-1168C67R3l03n32K02r3J07L6j7L39o37k6L73j67N94p3n72P5N45l7q2j41j17J28m5K60l5j06
-1141A36j31K39k28m70J15N12K32l48l41M44k19K73M74j50l94l07j50kj4N19j99k05N29J65
-1117D80m21k53J5N6k60j33L67N47o8o11k12K25L94K98N7n31k0J39M5N37j12o31M26j65n29
-1092c60N49M51j08m36k24j1M73PJ15n20j89J13J43N8L88k18k28L87j89o44J19L2L9K07K6
-1067b0j44o0J50l6j90N68o28K77N4j83J9N2j57j37J97N05j83m56P45M6m83J57j90J37n5K1
-1041FQ0k68L43n2q6J48k36p3K39r5k5K88n4j94k66J31N5k17P6J81j35k27P7lJ97K96m5k30
-1013h9J09J78m28j9op5Q4J70N7m24M53K30Q2m45k08R7j64K42j39l8M8M26J5k9k66M6L14o5
-985A56k22o6J77j59J8O26k00j62K73J8p03L42k77L12K81k74k59l48P66R70O8j195k70j70
-961b98J91j97K9J97P95m6q50J0J15o5j53j53N63K71j08J65p4l34K34n47m9O74m36r9P17l85
-935A67jJ46n69L94n0p0k34K31mJ78K49l85m8K5r3K09p6L16n31j16J32k86P97N09m29j63k49
-908D9J83m4k04j49L1L30R4MK25k32l5J41m23J54j33J79j43j65M88K19m76j86j29J61O51k23
-882C67k55M6m17J12J97N1n7m46L4J01J25L59j60j82j16N57L57k31j88K42l33m75k5L85Lm
-856D7m85m0M57O3l18J156n12J70k10l52O73l09n64k56M44L73K03l63m91J57K37l47J87K13
-832A33o72L94O7k01M5k7L59K17j82l02j28K59k06N03k95L68n58M0R4j7l07N4K00nM57J87
-806D77l79k66j55j97M77L15M86k84K1o8j15j41n6m42J30L17J1M7k26N1J22K85L01m99j82
-781C0J96j69J00l07l7k18M47J74k86k7k3j47K98K92P7N1k21l82l78J85mO1L21l12m3r2m9
-754d63J95N88j28m35N55J1k73o16L15K14k58J83qL18K7j5m6J1o37M83k59L90P31n08m19q9
-728a33M75r1n29J93J42J55j17l43K51m94M73R19n16n62K41n0m90J80L03J79J69N1l07K59
-704C58o12K26k48M45J97n3j03k77j33M38K92l50m73L00K35n49K02k94M01J55j75N48L13p48
-680I5p55P72J8l18O16K07m16k54m56M72m9r8K31l68R0K89j24J42K17q3n0m55O20n6j42k42
-654i7Q4K76r4m85L31K47l87M03Q8K44j98k15l22kj80J07Q5J79k42p6L04k75N40J15j18o27
-628c15N67l84Q0l35O57M08p15q3N00M6k69k59j57N14J39j49j06m29L52k4o5Q9j35N8M18J3
-602D16n81L7m6L71O32p81j62l38K98L06Q9m33O07j54m14Q10m20j71P4n52K20M66j82k45L52
-577A99m92N40j71q76L99J40l2K19j50p8K80k94K19j28J36q8K18M04nM17l76j62J22q20M4
-552c35K05N8n6k98K14J96k01R9K23j93l22K2K12j71K17J65rJ2jl91N57J34nj06Q7K47n0k47
-524B63m80K97k82j33M33k70j96J92Q2J54R3l43q9l1L28l20O1L14m80L02J84k49J63J59N75
-499G27l68J89J56j33l15m16j6P1m46M11K09J86l07j92K39j4J51j01k72N53q26J48J31L72
-475A37j84N86M69p30o43L38L49o7m34K48l76n6L99k12j05k25M74j96M77J94J45m9q49L29
-451A9j90J59Q2lj6k5j42J97n1j77N3J0J60m85kK60j35K35L16j1k11ml8j46oj76j77J74K29
-422a01k4j93M81J32k63o5o4j74j93L04j70J52J69L9K48r0k54J01J51m43J50M9l6k15K87O29
-396F07R7m45K54Nn90l78M84r3j83J95l9M6N7M57J10o54%N12J7o65O69R0m44l8j12M9J10M6
-368A64m82r9R4L38J52m00J77N49k70r8j92k05J39l02O7J54j1Q6j57l9j72J25j54R08l69j79
-342a76L86O9J55j69n42J54K79j77r6K02o3j32R6J96j53M92N4p06M7O56K32r36J28M6K96j78
-316A60p11P66L87n18p6J05k87K2J25m2j15J54o5K80ql57k48J90K99n18M05O38j14n86J16
-291BK30j34K6qJ75n0J84l05m76N73o9l76P8L28k80JP3j92L21N51K43q9p94m73M70N51k94
-264B66o73J35P3LNM81j97l88j84J99k23L45L78n3m74o0J15p6L26J84j07LK33j30l72j54J32
-237b13j89L59K97Mk20l7m96L42j2L2j7M51k17N52L2o01Q4J7o09J12Q5%K30M13Q6o03j35j66
-209d19j22K77K37L75j28M8N6k48l46N88J16K76j89j10O38m08m99k97L44O2j32k00mj46K90
-184E9K32M75l99n68k45K29K21Q3k41M58J84l92n40K59K16k05O5N8J6m85K7J20K25j57O35
-159C30J91m54n98M78j45o4R8N06J00j92K07o78n3O3N11K59l03j05j42l66J91J9j80M4P24
-134D41J9l96Q3J3n60M35J51n26J07N16k92j14j3Rl22mL79N86m04k97M87l84L64J78l55M3
-108A44J99l73K09K36j65j81k44j58J59j69L23M27l99j51J07M94J63m56j79j50K79L23l02
-85A36l80j49K51K50J09n52M08K9K44L5p43j83L18L82l2j98Q4J48k19K8K24l64j25N39j09
-60A31j8j3L5l34J31M26L5j84k32J36J99l32Q5R20o05j48J6n73L20j4j99K21m05l0N24k38
-34a46K18K67m50k37N22K50q6m43Qo8j85O33k09L22l1l67l17J62K27m12J48P3l1K84J57j77
-8A12j29J04Q4j71O6J74k63j63m66N02J65k48O45n62j08j0O14P9p27p0J98J15rK62m70L69
17I3k6N6K68j46m38m17O73r2J86l98j10R9K37L11O95
32I91
##PAGE=	F1=23964.753053309046663
##FIRST=	24596.97802734375,	7686.668670654296875,	3.4295718669891357422
##DATATABLE=	(F2++(Y..Y)), PROFILE
-2014A084j273K4N8M61J26j40j97m58M50k88j79L28K62l56j46L80q2j42k86k06L98N32j15
-1991B35p91M91P53k01k96o27J85J57R0j5p3k99M19j51J99M83L08n49k40K52L21r13M25K5
-1967A88l1n94K47J56P2M59l00m05M30j68J98j29k92m5M33j76p8m7RJ8l14M9M37k72J16K25
-1941A86J87n52Q1O03j48n7k61l23K59k0L6j59P26J71q16j47L48L00o35M42k46l36K00o4J08
-1916a17J18l77J74k2j71m2J27m2J75J30K60L40k41j33K24O3m56m32P1L32M02o3m66N5L02
-1891B11M7l06L21l89k68K19J96K00p44O07k48k7J87L53L00p67J69k72l17N28m4k16J3pK30
-1866b4K16o1p3L78j83P51K25r50m65j48M45J08p9n12K39j96O63O21l70j66j12J42K04m83
-1842A70l51j07M2l26j52K75L21j11L71Q1k05k48O6M97k19j19j91L90N73m73n22J72J12k49
-1818b03j95L44rj46R29k64J91k07k08K81n34j09o2L55n22O90j15n01L67K98j8o3m47l7K62
-1793G7k81O01l05m83L25L60LJ55L23n63k76j48j35O2J98K69L13k63j56j22L60J11O68O6j254
-1768i5q4L04l32K4k19K80J86O20l98l07J01P3k2m6J16N14j68q57j53J35J23M31l67j12M37
-1743A84L84m97M8k35K1J02N06l94J37N5n5j07R5j92j22L18R6j56k77K58J85o54L17J33k62
-1718a12j39l0N32L55l53q3l40k46K82J13m67M66K1j91P8k71j83J97J78M07K7n91M29L5n6
-1693E8m74P71m49N5M02P7j46l65l71J75J44L78P2m36J0L30K11J4n83J76L29j77j72m74R41
-1668D96l3l17l73j80J01P8pj02K13K63k01r0Rj36J27K13l45R8J70J77j78K25J61L03L1n28
-1642A75m88L99j10k54o2J20L36R1L27L39q14n28K00m3M80M39p18l52M42K65Q2l4l57L07K79
-1617E21j15l35j5q5K34l1k21j30L51M10m0n18l67Q3K36j58L95m12R2N03l17J52K97l27n41
-1592c38Lj02L87k93K50N76Q9l66m15M24J55n52k28r2N76nk8p1k52J34l7r7K01M4N4J98J98
-1565D13l59m6M41l08l14M02J72j01n44j24K3L74Q99p01k74l10K81o4J85m62J26j17J81J70
-1541e7L23J23k23K68j66m28K5J10P8Q8J37N74l71n51q0N35l52l41K95j02j89k18N32J68m71
-1516b93L6K97k58n3j85L13M19J06J03qj07m28m56O13J76q1k34K11K05p39M15j70j99K39L88
-1491C10l93j77K1J17j24k80M64l01J90M38P5j53j44J95n66M43R2m92J65J38m3j84k74K0J93
-1466b70L32lk58K65L11l93n54N23M69j65n35L1J3l0k15Q22l08mL26l59n8K18l33L23j04J04
-1440A48k18j52k9J43L02K98K15r77j57O75j35k96l5O22j81l51N15L7m47K54M8K81L81q29
-1416A12j75K05l4p0k8L01L82m41n13J37j05N4R5l9P61J66n32q2k87j8L52j17j15j16q3K23
-1390C3P59m2n16j71L91n53Q0O90j5o84K35m1m88K21K14N09L36m58m53J25Q6k93Q1L7j81k41
-1364c39J76J11J16j22L57K6l04k65M92On50N8L81m45j47M81J08m01OK07M44o2m34l40j05
-1339e45K20L04J28O86j15j180P58l82K43mj22k44L6Q0L34p58M40q6L01n17L12l14J40M11
-1315A26J5j60k86K84rN2j17J40k2j24L09n2k36L21L84j46o19m09K56J9M32l8K67l50l83J93
-1289a53J36N6K36m98O53l39k13P37l30l07L86j38K20m99k25J49lJ37m9M6j04j24J32j3K4
-1264h3O9J1j03k49M76O25l46m42o3K34j29l15j36O50k65j10Q7L70m27M42n6l86N28K7o51
-1239b42J80M95M9n0j63m48J58J18m37K32J76k31M67k69m60K05R3k09K83L34q3l59O85j28
-1215C96p79R44L12j030M24l10k61O0K46J32Ll14Q0oJ56M1j65K55j30r0J44J60n6l08p0K63
-1189I7k67L58K80l71k18N5N6m78M8j43OM30l27M51K93l05K30n33J03O15J86r8o03l57L95
-1164i7j53K76J51m97N46o86m9M43k24P32k3n36P5M60k37j55p3MJ83j15K20n1j27j90K88J1
-1138A76n07j26M28M09k28l86K63o9J63O75p1o30l02O5N5j70M11j69K1N00J70l27l17J36O8
-1113B38m05k64L28O80j08p22k45L72M85J15j76m87L2K37j5L49j6m89L61k35l03M69K14n0
-1089C65l11l89L63K82n2J28n22j20mK71J57L62j90q6K01k00n69j33J28Q3K61n0p9q5Q8j28
-1063b29QN12n74J63K14k44o6J8m2K23k71M23r3n34Q65L3m18l4j27M9m0K05Q2l22L60j53j59
-1036a51K63k14Q4J92j67j01L45j11k75j73J71K19k35j21L15k33k11P8j41K70L68m2j53K07
-1012A84R3m13k24Q0L4R1O3J11l73M66K9N1l95m4j01n9K99j20L8m6L48K03j79k31J71K67j82
-985A61k19p7L5j05J98N34l56j98K74jn07L37j17Q9K98k92l9n26Q22J021K20j217n54j07J82
-960a44j01K2K32O40j62q69K09L40j56j59k45N06J89O3J60k57l53L27n42J13M23o28J39N90
-936C37j69k9J2n39M82j95p7k0K25MJ52K09m16%L5q8P2L6K97o00Q0J06k71O46O07l97j90l53
-908d4L84r8k91k56J52K56J81j70K79l6k08K10m47J43j54J49j34RL38R4m35j84r1K28P71q3
-882E63l18l1m75L4L92L1q9l04l02K51J74K91j88j72P1L10M53l38k44L97l86m32Q6K53l0J59
-856A56m99K4L08j80M7J008m88K84j61o00O88j90o33k70L98M55K15l00l92J53Q9l50J71Q5
-832A8n40L64M9k31M3J01K47J31j62q7k87M20p1K63j72L29o18JJ59Pm77J88L03k0L16K79m11
-805A42m54O2j30L83K16M42l78J45r4q8n6j14l96Q1K68j55J73j46Q8R0J96K84m90j26J07j37
-779h7K71l96n8k08K63O8j29K43j68q5L03L57M8jp8m30m09K39J74l43M99k46p9n0oj98O04
-752I8P0k62O60j17m54l74nJ70jK45j78M09Mj03j28K0m30N00l47L56P61m10m49k53N02k40
-726D4k43J20P2J28j52l75M72l77O50O30o68n49K53l7l15M1N6J88M16P6k64K17n80J31j15
-701a81M00J04l0k19l71oM07M65j77n50J55L14o47L89l37M15J05l95P44M43q46p71N71nJ10
-676H7O40o5m87k93k11M65j07l8J84m47O3K99j64N7J17K0J20m03N08j58o5j19n7J48q0l09
-650b95J10K80l43M88L4L36j21l63l50M0k16K65J55J13m80K08K15l99P78J80j54n74J95j75
-626g3N7l52Q09L35p73p8N72q8m30l20J66K92R5o0n4l89M77j93j47M2P5J28L82j17m73R5O6
-599D4k7O82o04l00l18J59N85J47n25M65q3l25Q90m68n53L17m23L95M85l59l55M90m38L13
-575A94m7r02M10J49l8R5j14L7L96n68O2J1M20j9N6J36L6O79l09k07J16r66J87Q5K4jl32J11
-547b99L2k82L63L60k05k36j95M07k40O6J05J42K15P3o37L51L47Q5j15ML45Ll25o06M12j93
-521b3j27M36l65k79K34m8Q6k2k80R6m8M20k28j6J83l04J9K93j55Q2J44N31l76L06J99q4l42
-494C32n17L6k7m42N72j73J88q3m2K08J14J75k11l29N23q48P1N06K79l54N11M49p14n31J73
-469a34K30K2l28K84l72j0L57k51p3j96L67j66N85J02P7r4o35J96r7L33J29p2N1o8k94QJ37
-442H8l31M7K44J98m98j37M18j53J38L16L8l45j76R2m8L1k27n0o5L04r3j14N76J50l75j79
-416a51j82j33P6R6k6J15J55J80R8j39q9K8L00l42j80J66l25L9K14P41J54l81K01j61l86m30
-390c62K28o4p1K50k23KO5O13K31p65K24N65j93p52P45K2m31k29j9K43k7R1k47j04J03j5J60
-363D0k12k1N40j06K4j73k29M8l68J72MJ22K59k58l23J49J32k90Q52n42L01J69p5K89q9n26
-337a11p1K75j20j69K14N6j54P7K60j19N81J14j020n3O31J43p75M53PJ46j43n57L58L95k97
-312A21j51n4m74N26K24j12k88J32J6J83j18k18j03J18L68o29M74N55j68o13J67K27j07R6
-288A72j10J33J66L04l43n68N31l1l52j60L30j80J28J19k71K01N65J76l8p77m82L33O04j88
-264B62m56O8J13Rl87N63j24k50j63M0k19L64K92N6m36N1J65NJ32L1K8q1J92R9l18m23R5l72
-236f64N67L31J85m81l36J00L23k71p5K22M86k48M48k08n37J63M8l95L1J92kJ35M77m2n64
-211a15l8q8j53J78K56J71j88K78j6j85j85L90R7K11k24j25N31m50m31q8L36l3j29j00Q4r2
-185a08K74m9N44k21o29k56M46J39j28k32M25K04n04l65M9M77j58l3J14p6l51k0j54J31J68
-160c13O92J19n52l11O12k71oJ00K51j0j08M02o54l41K01N69L31m03j26j29m37J21J7Q3l08
-135d71Q41J44l85PJ02m74R6J96n34L83N56m42j21krk94k15L93O54l44k46N65n92M24L22m20
-109A34j5J68j65K04O7l32j53j52o7J23j60M14K85l83j22N0L56J23l76mj32K68L25l76n18
-84d38P7L43n1J22m63N74p7J95J2p97J81q4M06K0r3P8K05j18j53J80k12k86N26q2M0q7J07
-57A25j82J32L58K0j90j70J25J37l73k9Q28n57L9L4m63L92n4l47J40j84L4L03l25M42J16n05
-31a54k09N91J80ll93l24j21J70N00j29K25j16l56k84J95J99k98J67J8J81R9J04j59k28K07
-6F2m0j57M54Q8k84j36m73J01L30r7K65l93k4R2M78L5o34l6K29R9J65K81o58M19n8j08L36
20C36j34l47l71O21k26J06k90L0j8J95K70P86
32I58
##PAGE=	F1=23940.436708153865766
##FIRST=	24596.97802734375,	7686.668670654296875,	3.3602635860443115234
##DATATABLE=	(F2++(Y..Y)), PROFILE
-2014A062j243K30o8M49J11k27j86n09M36j84k01J43M11k48k94L83j8j99k23p7M23O81k08
-1991D44q41L19Q02l07l49m54J81O2lL7P4l71M08k4K01L38J73l65k91K71L61r72M59R5j31
-1966A17n04K78K95j63N03k57l89M03k19J80n9k32k06M68k92j31N9M3k1l40L24L83k90l9L68
-1941B79J31n94Q2L85j31K00j88k17J03p7K51j06N16M7p19k72M01K16n79N81l35j90J10j32
-1917b38j6J23l21K70J3n5j48J29j27K11K67O1L06k14j74K78R9l43m41j41L91M64L0o74K47
-1892cP1j09m1M99m24m61M85o1K70p81P22m45o2J78K15M30n88J76l93p1L61j78l8o9%K36K72
-1865A91j46J00N00k22N49L73r09n99p9K69J62P1n65J59k8L06O71l55j5k15M5K08k67l52j87
-1840c35J44k30k49P0L94n3N28Km32Rk77O91k0k10k36M61N98m97o48K75J78k50k50L90J04
-1815A57l42Q43l16K89j05k36L45o18k77j20N60n96P90n7o20L61K58p4om66J6L16j88N76k13
-1790B77o57J10L08%K10K51m32p6j74j36k1J78L38L42l18j88p5L82R2P18J13j301j21M11m22
-1765a91P5j86K76r6P43l48m69J32K10Lk00K00O32j71r04r3J13O7M33k81k83M65L29m96M93
-1740D53m83r0J51M16m00jO2R5p7K22k67j65K91J24j59k66K14J94o66K34K7j68j21Q5N77L22
-1714F04k26j19l25l66L17q3n91M83J88p4k3k20J14J67j3L76O2p22M24J07k24k20Q27n09n5
-1689a01L72Q9j54l70j83L97K29K94j69m61o8K05J96P4m48P1J99j48k12q2P96j31l06m75m1
-1664d27J74K45j28qJ57O0k72J11j4m34M38J84m37K12J13J89j93K84K60J12n7m54j95K74k24
-1639c0k51p9R5L71m7K32M16o32n03J12K1L54L44m47m98M46K15J25o0l51L21L93N0m74k38
-1614a15N9M34o0k37l15J09N04J23l91m41lK54k58L76k89K8N17l12J05K61k03l21m1k3J63
-1589g6m07N55N45m2k27k24r2L77m63k68j12N48klq9m69J79M4P8M6Q6O0L50O0m47o5N80l31
-1561A91k98M04J4l15l62M7J04mP82m04k56n02O19l2Qm16J12J12K9M2L20K09k09J77k46j64
-1535c8mk31Q1K01K42N75l95p68K11N09l26k89L24k25k23q2M95J95l63j08M00j56j07k84K24
-1510a42L13J35K60j41j38l22m64N59K60l9k95J99K14m77j17rj59L87K42m85k44J81p2R4j55
-1485d15J01j7P1M54n5k8J50J90m59P6K28m12j91K08Q6k5l47p5J00L55J55j75j23L29k88m40
-1459e47M54M83l02k21k36K38N3m3O99l14k25L86l80q1K69m63K33K6K39k00k18n3P3K96L09
-1434D75K27j016q8P01k0k77l46P27j96k53O15P0m39M4j02L64M23p44n42K94J70ok7J96L26
-1409E76m45l39O8k28J78J27j30Q39J71o24r1k31K9M34j72j03p8j47J66O88p2l91l10N81m27
-1384F9l51P86J33n93L6Q5n45J46K95N00L59n38n34J83J75k25O9J58j74j23N3m7J46l6K78
-1359C05m1l14j25K79M2n00K18L43m79n6M98M8m80p6L76L47k41l54j30Pn0K15J66O91j81q32
-1333c24Q35m87K49m8m23k92N90o58M59k91M78k45K61m83K81l31K29M27o3j75l75M05l7p5
-1309i3o4R0J4j07K18O4j71L38N13k40p27l48J96MM34J9M10k36n89K45M7j64J64j29N64l03
-1283A49k24P29j92l14K97o0K35o65j99J7R4J18l5nk7j62J25l6J88M0j00J6j59J45O68l30
-1257C13k35q4J43r3k65j78M69k11P5k1L62j98O2J03l24L72J48n96l5O85J08j01r8l51n2K50
-1231B48n22L09Q8k95L80l04k91Q6J67r7L00J46m7k63N19n2o33N03M24j038O28l23j63R3J57
-1206B0J46q8m27L60N4P7j6qK12j33j46j94K04K31k26m2J13o35P23L95n07k84P2J3m99rJ23
-1179d71J20J48j95L32J13N9J26n15K22N94J16k20p51l5L29k43M49K20q64O70m45r2K95l22
-1155c60P90M6l76O7L04m56k37j2J16K69j09J66q6j23j97K94K12n38j24J22N37p4m51L7J83
-1130@L1Q78j53p75k72K37J39k13K82q0Q2M84J54j72k43J83Nn30l35L04P56j43q07l08N30
-1105C4N71o8m46l66M1K72j3K27L0l37K16l42J05K51o5O6j97n47P65N6j10J42n12k8r9M37
-1079H3J43L15q0L6k7k22l56k26O8N6K31j23O3j10pr2N5M50m45J35K97l77r7Q7M0M53m88J89
-1051E1ol95O82L7l07k90N3m1r4L79R5m01L25k36j81L69j42K25J23k25k47M46k42l24J14N9
-1025a73L65k30k65M12l07j68J20k70K72M01r0j58K80K9l49j17K9N8R8k4J87l89M93j63j8
-1000B3l50K53l41R2J67p4J26J6J65L31k81k04K88L07k64l03jk03l8L53L65m71j23K79m4l85
-974c17L80Q1j44J76k57K47m85N94R67L39j125o33k13K15O3q1K50M63k26o76K49N05k37j75
-950d0l59M33J01K74J07m44k97M24m16J20J87k95J1K85O2oj39l72M99k83k06K91Q4J2J26J48
-924C07l97QP4j18n1J79K24n85J59J54p3L01N62l08j21m76N14m0l68l20J88K15K38l67L12
-899B11J55l07K10n05K90j48L3j70K15J69n9l12Lk19L00P65M4k94j48m75n5N76J0j05j72l48
-873c36K58O6K07j85r8K34l5M98l90k86M44l92k05J46P4j2K25l29mP6l98L93P84m14M24j14
-847F31p84N85rn97k23K24N22J90j87k24R1o7k79L6k5l28K29P7k07O2J65J04O0j83J50l95
-821c82M91N0N1m6K31o35N3J67N7n70K93L30q8J90L30m22l45K90j95J97R4L72m03K90j59j12
-795A29L6j36l09J1K20j97J66q2J99M3L7K80m36m9l2j14M56k35l93Pj1P7K05J74l45O2K36
-768aL93k9n3R3m34k39J11L10o10N00j75k7l4k2n3R1K46j5O65k76m79k15r1J13R0K63l29N08
-740C01j4k10k13j3r2M26m56L28P23k86m19l56M81l88R9k8oJ19j44m23P09k72P94K17p11m08
-714b42K11n9p8j13k08J90O22O5j92J99m79J4O0K36K7Ok14k30o0K55N50q1n24o2L63n86N28
-687A98l14M12N0n64P62N07q44n82K71o1M78O20k95n34k68Q1L73j59J4J45l92o7K67j92k3
-662a17N1N3K46k04K91k62P6k3k01qr1l1k05L56l28N40JL43n5m45l48J10j82L57J75M7n16
-635c70M77Q1m42P62K99j52n73qj71O2q5O88K48p32j35O65j98n96l42M79oN3N0j1j99M89l11
-608B2l45P3L26J65L30l03l60J89J68l34N97l50m90k12N1P26K20m23K90j37k61Q90m11r08
-584d87N04k92N73N07n43m65N82l45R6N4r02M57J54m0m8j11K09M63m71l62N5O35J47o7k09
-559I4R3Q55k70k43R8q91K21n1k8L8k97K69j38o03O53N21j72k69m07N86l52J16n4J67M27J85
-533E48n54k32O08J86j46j06M79L9m23o70M55p7j12L94l65k08Q1j97L6j04k21L45j29M91j48
-508c0q3Q5j64j96L79j57rJ27N15l53M15K40o1l62n77P5p7k99N57l62l4J33J34J66J77J99
-482D38k69l72N06p58r3Q23J32m77M72L59o01m42N3J17J13k04K59l16l0K96l05J6p8K64k70
-457c67Q59o8r2q3m05Q8q0N49J42j68R5q2l10j62K06m31Q0M15K13m85k35N06j75KK89J10m34
-430b3l86K80N0Q1k72L4p9J64j19k9O13J57m63j76k97r1K17J3L4M3J42L37L1k80M1Q7L25k50
-402A84m03K12j59R6n9P12K93k14kl70j26l78q2j2K7K66l92J41q2P34K78p59M89N21m43p30
-376b58P47l4m56l95Q9L50n6Q5n8l3O6k25J46p6k58M66O8J55j37k39l4k18J42q3L20K77l31
-349B0l21J25J95k73N61p06P80l8j52L94m8n26k50K57kj64J79J51p0l4K01q8O89J62j210j71
-323c39O00j07m76O48pJ2q3l98JL40n2k09j73j37M39L16j53m13O8M2J25j66j37K4Q3L95n82
-296c39L74M05k57n57K99J49j30J93j70Q9L20M07l46n84N30Ql64k47K51j32K55J43l61N5N52
-271E43J16J4p27l66J62N70q5l16N6J55N3o75N45nj63j50j21j60K94K26J33k87J09J79J50
-246B50K25l90M9r0J30K97k86n61O2q4M64R6L76l87o02L99K59m18k42L87M38k33L39m53l93
-221c68K26R9k03Q8J52K0J13M00j88m50J0K1j80P8K48J1k63M38q2o8n3J38P9J54k40j11M09
-194D78m86l67P1M91p7k78kJ93PK24k94N72o3n66m15O15Q6k80j12K86J71n88J23j79L61j9
-168d8j30J59q6j99Pl60K5M43M91M2n89R4O35k38L0Jqj35M3O21n78n73J46N51L25l83j03r3
-140I0m75L8N9K85m45O68K68l51q3K12l65k32K01m25N59N14n04p1j%k58m04L76O03k88j10
-114a39N60p03N61M06m68j24Q1M7K16o6n11j76m9N0J05p3M56P5m10r5KJ76J02j42K01j43J89
-87A28K46m50m16J32L82k96J66k79N92j14J36q5o34L60k61K26k7L7J42K45o7k78J65l9n48
-62e37N16j8J25k08K00QP6K82M2j47j28Q1N4m10j98P88m54J62Q0k99M39K0o15M7j3Q5Q9l65
-34b98O53Ln01j51N15J03J54l02n78j21L65L13q7J14j94l13j95K06J38J5K11k47L87q0n0j17
-8e7k37L03o7L3N02M1k24j79k38j23J28J88Q1l84mQ4L54Q3n10o3J47N0L44K69q09M69m8l07
19a74L02m4k09k89N06j69k05r8K02k33J45K34R11
32H79
##PAGE=	F1=23916.120362998684868
##FIRST=	24596.97802734375,	7686.668670654296875,	3.0328509807586669922
##DATATABLE=	(F2++(Y..Y)), PROFILE
-2014I59j185L76j51M34R9k87j50n23M83j42k33M8M28j25m16L66O9k29j45KN18P27k97q80
-1990b54J89P28m39l10k74J72Qm1P1J34m08L03J63K27J29%q0l33K89L96q50L07J90k35l22
-1965b40K64L49k94M62k80k68K94k56J77L2j27l91M85m30j36J69O0r6j79L36K72k14j41M29
-1941B77J20n45O5J39J7L30j57m9o9r7L96n8K75j09n89l51M65J36n25O97l63j09LJO3j29l58
-1914e24L16O0O2j60N0m8J69K40n2K03j65j33K66J15j41l90l06L17M69J23o87K77j10k41K65
-1889b5N64m59m40N22k75L12o02N51n47K18j88N8N17l31K25m61P9J98l10J92j78O4J38K77
-1865I9j77K61N77j98L29M53q39o92O0K6K37J78o68J39K29j86P16l22J56k67p3K09L5l99k26
-1840c43K03j44l70J48L71J9M45p5o00J90m20P79J20k90j95M44N33m71o08L28J98k69k58L78
-1816A13J62l93O02l37L79p2r3L40p30j84j55N41n97Q04Q7o35K31K19j23k6n09J85L42j30
-1792B1M93p0o36k63J57M2L06J05k83J49j93j14q7Q4M34K79l65j19k5L42O3Q04K36j290j95
-1767a25M92n49J52n9J82m31P53k16n13J63L15ql66K77O81j66q56k0J79q6L39k14l58M53K20
-1742B39j22O49o91j79J23L20l56j74L5K34j1L31l26j50K30J36j78k08J53J94n23Q4r4j34
-1718d18j7J10O15K81j48n5k92m23K13k52j10KK31Kq9M6K18Q7j43K65J36o94L18J33k91J56
-1692a19N85n34q2K76N1j17j77J5L89K54K68l29m72j95J0J82J45k68k5R7j44k37L89N04k31
-1667B35j77m87K69k2L59k13M0J74j69k24L10p7m80M71J14m96K62M8J81j82L55L82o8k02l87
-1642A6J19K08l64k66q3M5L57j23J91M52m30l51l2J8J59K54j16m82K04J88J64j04l12L09M87
-1617E08K51n81m19K45N18r1k90k29m23N75L03j99m74r8K45j67J51j20m7N13l77R0K94j15
-1593F3j05J4jn1l83O96M95k25l0On93M59l54k79r2M92M1j0L7n02L8J48J44j30Q4R0M86n6
-1565D82m96p4O00l61k35L49j04m00K3QJ02k82N27r2j11m43O11j9j72l60J81K66J8j26K19
-1540A11L06j85M1l38J19M0m38q5L09K74N06l48o84K48M14k09k23K64k14l47J03M21K24k54
-1516E5k23M25p4ml85Q9J22J87M49j95k07l05l84M19L33P1k77P4K11k26o35J93OL10J11l55
-1490b15k06K86j83P7k6o2K00j97M64k26J20M52J33l55j82K73l42m92K57K34J29m00j35J02
-1466b94J85K71m1l86K54j55k96L19M97m27M6m42M84P1R5O75m04l47L03l31j36L13m97J11
-1442a32J86L15j72k73n9pK59L04K10j013L8O20R3k46n70P33j81r8O80J24m44j51k23L99M29
-1417H21o55o38J92L23%j6J51J58m18r7Rl23K57J55k10Q47K03o34j76j53N8M60k08r1pq3P5
-1390@N49kk02n44O87k66o99P51K44m51j71K10n91L3L64N29L94o23n51K58J88j16P1K33j39
-1365A56J4j03j97J56J05J85j22k71M8P8K4l64K14L24l63m5L92J7m84j48M30K21l66k15J11
-1340b03J93k09o5K04N81k04l81Q81n45J38j30o82Q9P18o05j15R4M91k73O6l97K87l93L80
-1316h0M10j54j74m85N01l3j88qP8N6j16J53J79j10L22O13l03q20l30K30p0M08J08M53j17
-1291E23p05K40n8l61J30J55M92k23k27O71r0l18J96N9K48p28k02o4N4J12Qm1J05k54P1nL18
-1264A06J6j73J35m4NN15l52J4j17m5p5k23j57L20j00J80p4K72J04k99K10k05J55K37m93r8
-1238a86P49R8j76l3k02j83L53n58L64R2m76J81l09j03R5J54K5L24l9qj96K79M8m37K05N73
-1212F34q51M11k76m4J54RJ50j43m56M70J70Ko9j1K72q9j68m72K73L95j47MO5n75M80M17n82
-1185B3k57Q5J01k15j11J52J74j73j06J19k6M70M4m25K91M92l4k81n51M3J78l21N99K40j023
-1160e12O58k10j21J62m23P60J44j54L8J05o32k76M0J65L60m9R9j11o2j67K66L39n99j3l2
-1135b25M57L4n05o9L42m2R61l31q12k37L49K51j96J54K5M1M92J15Nj24J86o9o17l87K97P79
-1109H74j41q30l61O29O50k20p03k06L7K29O4J96ok05N2n34N82J8l35J94q5l45P82j69j36
-1084C1J50m60M0n1N01J3K45N9J33k51k59j10k04k7K7J51k31K47j17j12O5m0L52k63J84K89
-1058C62n35j07J96J02N76n90k8J02k92M67L6j65n39K81m8k56N00J20m88K85k77k3L16%K53
-1033B48N3k48l50M74m31j91L40j35M77k06k95M34l39j36J43k59J75L72j70k26L05l2k35L8
-1009a94L2P8J03j00K43m10M94l01j09k41N13n20K02j01KK03R8M6L83k92k74M00M01k54m35
-984c3J06m56N3L94J60m97K8K37o7l35M64K85k43j78j28N05m19L20Q02M09r42n83l82K85K88
-959G3k24K08K77j98l51J47N64k88j73m61L38NM92J4o00j77M94k84O7PK2j09J3K73R7j98j84
-932a56L72k85l26M59o9L4Q2M5k92m7J26j52j17K85J02m39R0K42J37N2L76j94jn62M93N8l60
-905d7l39J81K27J98n00K54K91k71J19n48N35j53j18k53L94Oj89q4K24k79K51O31J45k15k66
-880A94m45p5O80nr2n9k88K17r2J07j45l6L77l29M20l59l40L93l51J51J41j37Q3J87j20p6
-854Aj24j18K21N49l14N57p4q62L48J98m48k16R2N79J02o8k5k0j83k13j63q2m7m5J76j58J29
-827b08J48l8Mk30L65l71L90J57j10O8J01o32K14J32J21n67K72L26j21J12K69m36Q4K57l03
-802DM9l1K89l55M15k55j47J34j31k26k3K29q0r1j6M26q3j61K83l41K9j18j56N93M7o89J09
-775b96j22K79K22on20L12J13L82j24j19K54l45m0q5L57o03L06j52M0K1r9J85l87L54K17N71
-749G15m14l86j51j7K21n8J95m15N80j5k88l08o4K75L29m96J98O44j24l30l79M00n13L35j50
-724b16k2J47j60k03O12k06Q55k41n93j90K07j38J48k92j94J71N76J8j30K04l01k7J31J9o
-699A69K4l3p0k34R6N26o5m22k62L80m15N70k48L89n1n90O43M86p63l85J29j19O86N48m54
-674E35n40j89L59K33k44N9J62k82j88J62j85j02K4M1L19O5M3l50K62kl09j37j27K77m22M10
-648a26k98M50mK28j5m46k98J83j03L36J75ol51N99l6m32N88M15q1o25k6k88N5K61M66J47
-622G68o14k25P49k55p19j9M25k60J6J50O7m8M27l66n52K45M38J72K61n06k68L03K37m21L12
-597C17p4o34k27K59N52K95j96K27l23k51Q24k94p60K17k13P27N05o86n23O39k59o2J27r12
-573g25N32J43k3j40j35L11N05k66m43j83O59L55j71n37J51R22k43k56O3o75K06j77j05Q6
-549a46k04L86q6n09L58O97j38l89n47P36m48K48o3j31N72L03l48o62P14K61j81k32O21K6
-525H38m95o93M27K1m8L18l03j01q6k42o7N9M2J95k01M70j01j44J3o0l10L91k20o9R8N16l07
-498e9N16K56p8l59n99J46r4k40N23j80k01m6L13J19J75K09k80l81N08n77k02R24j6m98M08
-473B87J95m09l99NK3J97q0K23k89q8K50l85J60M9K35l66J065k12k68j9k64N0j63P37J00k62
-447C72J27o5k39k31J11m27J56M67K19m59k87N32j71j48K23K05m00l94K39J01J40k98K4Pj9
-422b15j21M5O25J64n20p8k25j08Q6R2L7j27J70M59K1m47J35K13K21k27m73K73P1M4k20N35
-396D30M66l8k55n92J56k81l64J17P1K46l92L68l50P29K63o79P09M24o70n83O63o4n13k09
-372c48J7K52RL1O4M4N1k70R3j8m75L36K08K82q6k61o8m2J16n8M32K11m04l02J07K93k40K36
-344B10n12Q57j81j81M14k8n05l92K36J80q5P2J71Q4j56J5m1P99K04j288l21O41l12K1M44
-319C46ro7lk84k72K63J57k26r0J64J13M31j90m67mn3R5j51o6J24L5M15m38J76K05l21l93
-292e10M44M0k23K69j93O4L94M80k92n58N65K7m08k70J98j16L41J24l99j12M88R3Q2o49j94
-267c15J2M71N8k76J06K02Q8n52J34J02j13j29k72q1J78J64J79j08J89J70K30M79p09j82l
-242B2M6M17k59n25J72J27L09k63N67j12n27J57J99m30l80L72L51j88K62n22j72J30J65p7
-218a59O7Q1J22J14K23k78k62K3K7k06N3K80k6l97M86j27P4J5j33P8J18k28m6L09m71r4j17
-191d74O63J7m72JL14J29J26m57N55M7m26m80N32P0l21M5J53O7o28N91j60j22J80k08J82K5
-165e1p4l5l57J41L24K08p2n57M69O61j10K4j53j81k88K02Q11m47o71o8M54K42k63m0o6m46
-139c43q5J84M48m10K48L65l09j67L13l00l89J28j35N10M19n17L6K3Mk51m29L10M59k29l7
-114a54N24p24O87M57m68k62l6K39K43j39n67l12l6J72J55Q4M12j59m00k8o8n9P3K50K94j71
-88GR3J34m32Lk07M09m16J92j26N43q9R3k23k41L12k89M7k63J57K44K25pl32J88J23q55N06
-61b04N7K39k84K79J00j8K30R9o2j21J7k5m50l50P96l34K18J44j44M05R4q00QO6J01r6k40
-34b75O72p5m04p9L60J8L31k21n70p7K67J26r9N8j82j23j20J22K3K88K97n36N10k25k64Lk58
-7d33M11MJ48L93L7r4k67p5j09j15L14J25m27m4M4K05K24l54j52J0qN01K61r25M69%m62J57
20a62J20n7k08L50Oo15K62L04m95P2K26J002
32H05
##PAGE=	F1=23891.804017843503971
##FIRST=	24596.97802734375,	7686.668670654296875,	2.3598613739013671875
##DATATABLE=	(F2++(Y..Y)), PROFILE
-2014G46j115M75j64M34J02l21j13m71N29j56k03p7M03K6m46K84J41k41r3%O54P28l61q89
-1990a28J07N32n42j73j85K02Om9Q5J10l96J32L65K56q6j77K74l67K73L68p26K03L00l09j99
-1965a24K45L67l63M54l23j19J10k64J79J03k3n08M66n34j17K45Q1j86%K05J49o5j87L94J53
-1940C38m00K8j01K94L05j77J33k22r9M73RK2k83m41l36M59J04m71P61l19j20q7J92K07k98
-1915b9l24R0J24J92j45k8NJ49J24n6N1j43q4K24J81R0l36l22R7M07J99n73K16k45l06M65
-1889B3N95m71l63N12m17K62l56K65m47N40m85k12M26M1K24m94J42P7j87K90l98J57P8J26
-1865g2j48L99O05j14J23M42p34p42K26j50K94K09p78J29N11n20O37l22K90k77k06K27L05
-1842C34m18k06K28o7m62K75L05M8K91j54o36K47k65O78J73l52p5L48L98m14m38L00K17k90
-1818F5k47L16J67l79L22k78M62j69J62L26q82J91j76K91o07P72K58n99J09K00j80j25n49
-1795e50M62L33j23L90J31n91n20j42K34L27m6j90K98j85n6k6O2M02J04m61QO2K37L5R43L80
-1769A518j291k32N03o46J91K3J14n74M92k4l64J47L70n2n17L93O12j66p23N1K35k39J62j73
-1745a90k39L83K6M79N42q53j74K5K36k91l09J3K76Q1M27l81r2J39J44k20j27J26J69k79m0
-1720a29j20j35k1M4O72K42j26L7k13n25Q8l59L02p0l4l8p4L36K14Nk28J12K18n37K50Q3k86
-1693b92L63L09n19lR3k7M4J01M4L02K16L43l71n32k87k35J76J84o2r7Q8k35j64P25J88k97
-1667E5K9m62M41j87M35k58P3J83l44n0M13j40m90M39N2n35K58j6J56j57M28M93k15l28l71
-1642i8L95J87n05k23n9q1K92j64K52M62k76j45j13n2j01K14J26m35j2K00J44j30k61K59N44
-1617D20M53o41m77L86M81j22l61j3o05K12M91Qm74k25K19P0j70N3jN30n19J4L59q5O7J14
-1591A84rk16l52P29M56m00J76K30q68K44k24k13m5M04J08p2K19m33j26K45J27l01O5J23N89
-1566F40j18n18o1M95l74j63K36j45k42K25r0J00k79Q6J27J47l19M14l7l27k76L11L34M0j77
-1541B9Q6L49j80q9m58L77J27l23l10K13J97L81k46m12J16K96j0j67J14q1m30K37K96K12j66
-1516A58k62L86k8J16m06n5j17K90O02j84k83l78k53K79L64K00j88q1J86m7q12J82J95P4R4
-1491C2r4j45K36j65q0N2P9K44m40L68l82K59P13M5k68l28K31k69o44K11L85K52m55j90J48
-1466b05l9L20J03m79J10j6k43K55N18n31K39m69O02L6J76O68n05l34Q9k16j85L42m50k0L36
-1441A02L29j40l07m6o7J91K88J81r59J68M53J92k27o55O51j15M7O91J76m57k95k93L56L92
-1417F56n36l31j55L92m2o6K02ol72M8k7k72K19J85k68P78K45n54l21o5O5M18k13q7N8M7J6
-1390A4M08J45q6p42O91q1n65K24L19k42m05L21l85k05L34N05M27o37l91K22J19%P8K57p1
-1365B54J59k48l46J55K46Q1j72j86J72n8m2k31J40L09j84j16K75jm31j19L24P9l36l7L03
-1340a0L26l11k79J47L84j93N8R37n64n6k43o25K45P68l38m79Q5M87k41j94k37L22m75M92
-1316FL98k35j63n19M86Jk70M1P2R8j09J25K67o4K93O65l43q97l55K99r1L20K21L71oo91J83
-1289A03j74l36pK94M47q7k26N83m4l49J23K02K45p33j76j12j13J33J07q5K56l37p1R0L86
-1264A19J4k17K49l1j7L29l55K49j18k61o4k07j85K71N1J72o3J44M08n37K10q1o9K82l82l
-1238i2O61O6k26J5n2k23M07n44L86J19o43o3j74l3J49J08J13L04j75P5j71J6J60k50J37O53
-1212G23o59Oj56J09K40j97J12j71l65L77L18l8o3j76L67oj83n34L28L53r0P6J02m15KL70
-1186D30n80j13M3K74O1j33R8J80l97j48j30P1O60J0k65K75L17k23k82k18KK0l71P04K24r67
-1160d58N24j3j50N1l68N35K79O5k4j07p18q6J19PL63J1K4r6N9j31K35L81o79J11jK61L7n00
-1132b69J12J76J6Q66n46p51l6K16L82j34K6J28q1N41O5J61K0J49j46o66l96K88P58j02p89
-1107a2l74O37P15l16q78q3O2J07J76J99o8q9Nm70O09j87m16J68N1o0O26l64q3J57l25oO0
-1080a59M92j79J53J85J97m26l04J24j49q4M1J41m48M29r0j39J62j55J80n8K60K37o76j16
-1056c82L05J57N88o06k04K42k08K50J3k2n43L05J0l85M77J66n55K61j36J35J49J03J92Ok11
-1031A07k87L05o49L53J67l31N35j79k20M13l51j30J43k10J24K76k57l14K78p4o5J35M7J29
-1007e5J41j90K64m04M27l74j60R6N20o18K40k15L0J11J53L1L65j88m22M33M91j61n12J97
-983B00n44L9K79k8l63J13J54o6j95M54M44k05o08J88N17l59O5N54M40p14n01k56J19N31l36
-958g8Q9J14o2j53Q5N14k73j61n38K57r8O52q9o61p1N17k18L9j08K43j88j42M29K55j33j47
-932G4J95k54l21M16j78Q0J4q0n3k01J76j96M8K01p4j75p7L14L15n0J77q2O8n70L19J16k68
-905f6k93J96K39O1l73n5L54j17ll23N18j66k18j31K33j36k58K03L37j91J46L93K20j21l49
-880A00l93l0O87pn2L7k19J86k45Op3l2M85m09J45k24m29K70j25L98P3l30K12P5Q9j68k11
-853a84J84o5L56k00O48m3q35K5L75k08k09J2O17m2L3J69j60k27j98l70n3K54m54L36q2J94
-827a27Q9j41o2j68M20k20K94J38k52J78k5n42L41J00J67n16J67L08k6J09L1m53N43J17m15
-802E5m8j39J97k27M86l34j70K18j24j71L2L03%m21R4O30k61l32K87k31R4o3k23N65L15p54
-776b22qk6K88J41j38o18N90j8L21j88k28L73j61J15k94L05m94J87j92P7R0j85L83l87J59
-751a30K97M05n03k33j66J08M19k18J1m04N69Qk82m13R5M01K52l40j91N68P6k26l47L12m83
-726d15K71k09J24J79k91J38K98j47Q22o75k84n9K64k20L25m75J33J37K74o8q4K10q9j1J22
-701B70j94J4kK24l4l94N7M01r0k98k56K96k47M83j47L25j77m54M27L90o17k34J48j25P00
-676D66M23n34m80j06O02Q1l42J09K05j84k28Jj61j72MM6L52L22j61l88L99m7l54p1p3K99
-650Hl21K70k39K32RJrl62J2J8J3J98J64m6j59O73j24m33L92M80N3o96J1l16K9N36K12M0m46
-621B00l15P87k57p18K15L64l18k0J55J83k3L17l96m52K54L96J63J90o69k13L99K64l49o4
-597I3J75m87m33L77L23L52R0K16n33k38P05j68m95j04k15Q15M59p53m82O95k09j73J78r60
-573g72O13J23L2j28j64K51N06l5m69k78M84N56k73p79K11Q71k22k42K1l90J72k42k50J82
-549b22j03M40k2m24J38Q70j36n62n23P94m40K65Q2m76M67M11o7p36N55K67j99l45P28m1m97
-524B24n49K02R6P9J85k01K8j85j19k67L60M6R6k16L59q3j97m5L6l35L28l16N9k8M61k57N94
-497C55K28j19l06n88K78j20k75M76R9o5l80L06O7J14J92k62l28N18l66k06Q22j16m23K74
-473A75oj58m18J6o3K76M3K19l27j43K28n02L30J56K36l18J042k75l29J8k43O1k88Q50J4l42
-447B52J50k0j29k57m8l31K28M40K21m47k80N29j34k77J14L34k26k93j3J23J98k75q7J14j52
-422b66j35R9O40J77n55Rj74j54m7K48Q9l97K50N11K7n73J99L35M4k76m24L92J79k4k33K86
-396B27O18R3m81p99M17j67l20R5L2K00k30M77m91N56K17n67Q39K97q29l52N13p3n60J14p1
-371b45jJ24qJ30J56J8k34K5l6m64J53J28M02j9k83jP0R2J0M74J01m73k64J10L85j85n7k42
-343a34P76k31k22L57j9m34m95K13L93kn8J40K50k60k53K5R06K52j281n14P55n8J78Q6m0j04
-317B26Q4k33m72L07K25k04O7K40j47N43k28m54J8k75N5q2j8J92n5M40k72k4N9j34j28K71
-291Am7l45K76j89M0L88N29j95n01N83J5m43k93K03j05L61O6l39k58L55J15J60n49o1r2L97
-265G2K50k70J43K42Q5m29k54J61q7q9l75J12k8L0J94P4L16J50K08P59p81o40J65m9M62k41
-239A80l89K83K59J80o03P43J71m29j64J33l85l64K05K05j52K53k42j48l1K20j3o6J8K71R8
-214B33K3k72j8L0j20k21R2L82J5n08M32j81J91K0l77R5J04j85J18K59l67J46j58L93J90n04
-188a88j52M17K30Ln23M94J15k47m37K41Q4k06J17J30k6l51N80j49n51L63l02J80K15K0j48
-163i1l53L00K28ok13l98O20O90L7l1l15k33m54L12R35k70o90k68K75J15k3%r2l35k23L62
-137a21N76m24j38M15k80k00L77l15k20j0K9L74L11m99J60Q1j4k56k83K13L10j69j46M82o81
-112d28P45M90m13l99j24L74K60j55m58j41k92N2K93K07L25l69j98J06k49l17Q6O00K28j95
-88B8LM2j98K33n51L97k98R8r1M74l6R1l54R7K81k82Kk09j37L34J24O1l23K47K52q11J76J07
-60b43L46k30K69O1j18K18J67M1j43o2p2m83j39N46k56K30K00k9L07J31q45L1P8O6k31J7M69
-33C26r7k40l1K06o5M65j66m93o6J85n3j42J43o3or6M1k8L82L74p15N12l08m27K96l56M00
-6b2R5J11K49O2N7l41l5j0k22K51K35l99j12K2K0L82j56k20j61k9N79K94r55L32Q2m62j68
20e21L64O4j36J70K04p02M94K93n52k46K96R67
32F95
##PAGE=	F1=23867.487672688323073
##FIRST=	24596.97802734375,	7686.668670654296875,	1.4898202419281005859
##DATATABLE=	(F2++(Y..Y)), PROFILE
-2014D71j010M91j02M49J30l34r6l30N04j92o2l30M18K09m40J80J58k52n1o2P75P01l79q37
-1990IM6K51n39N4k60K80L6q1Q0N1l52o4N38K66k63l18O58l87J87K72o10J80M03l31j89K16
-1964A33M01m23N17l00k1j23k39J67J22O4n37M03n48j4J87J19k23N5K0M4J24j89K80K16j85
-1939E0k3l11N93K16k42K79l27r4N07P6k13m42k61k35L42J20l91P22k27j85j35L39L25l45
-1915A38k81j99K14L26j23o8pJ35lO0j20k47n9K51L06K38k85k98j20K89K52m40J56l57j08
-1890c50L42O26m47k90N26m67P8n1q1j18O70n70o3k29M26J31n10J60j2Q6L35m11n9K17k40
-1865c01k0M47N77J3l3L17n91p52L79j33K93J36q23M3P70l80L10l91L24k11m09K83M71l71
-1841e2j51K24Jm46L01J95M4J63k48m64J08j64P09J46l74O4K20K36l51k34K13K54k88k33K18
-1816I1J33l22P7m8M53l66M00L44r95O20k31J1o47O96L93n26M1J97k43k61j58L87K95j58L12
-1791D95L61n78n92j08K40J20q2k04K86j39J2J10J42L14n1o32L3J89R6K6J103M66j317j87
-1767A03M39o98K16K9P8m17m8J64j47J90L83j07o23N60M45k04n19R5K33l33q0j41J31K11k64
-1742c04J081L28r65q7q1J74k49k82J05K0K35M82m52k0L0J51k73m0J40J14Mj43n5j12j45p4
-1716d18P39K06j61J01o8n90j08l83O09j33j09k24K23L16J59n7k69k7K76l37K80j2l16M49
-1692A46M2m33J29j67j17M15K63l5J52J12N08l29o43k51k96N2Q2J54j36K13m36Q0P49p4k57
-1667g7J98m72N04k55M79k61Q2J46m19J34M42j73n49M36M2n46J94p9J16j31M90N68l34l66
-1643A69m15N74J98o06r7o0k34J84j96M09M65j97J15j00k13l69K21K01l74k1J63O5n6k89J79
-1618b84N48O17o43m00M19L69j60m07K41l12k76M21J45m20l44J32K99k53O4J36O13n39j99
-1595b33K80p7J72K26n6l16l97P18M35n26L36M16q77j79j14n1j3K87J94j82L98l24k51L09
-1571A75P9m34O6J20O54j07n14n1L11l54j24Q7j04L2K24j65J33j43j26J9M65k79J84q8m46
-1546c86j25M41L27P8j22k7L08j70j82n92N54K20j57m20M7M9K42j31j22LJ58K23j23r3Q1l67
-1520b86K81J13J37q5k24L15k3J97l39k01l63M77O48j38l30m99j13K43L00K87n8j86J18L1
-1496C02n66n7L20k55K75N3j46J87j31k07O6K38L48n53J18m69L62Q98m3k17l72J29k08n52
-1472d80N2M75L31m82k59J86k47L14K25m70qJ24k96L06N18o00L52l62N82k3J85O28n62k06
-1448B83k07m9j92L40l72j17M56K87j13l21j6r9J07K74J47q48K50K63K75k24o13N21JJ11O40
-1423G84J96m73l52l02K21L23l66r5k51L70p7k33L00m9j74n8j18n5Q8K19k99O41K57m20m72
-1398c95J7N8L30j71q1N5K02j0L05K95q0q54O39J13m18k62L58M0n87L00o4q0J4K71M26n21
-1372a00r4O7j3R4Q8K39K7K93l61m79J57L44l7j58q6K25j40j08j32M6K77j9k03J98k1l63K9
-1345b30J49Nk5p0L80L67l83l79JJ80j78M45R69n52k72l81k42J10P60q4n79j15N13k26m35
-1320b72J9L02n18M88M05k87j55l69K63O3l05P7M5J32p7J29L07l0K69O51l67r37l94L64o2
-1295b59K06L40J78Q1n36J06l03j9j36J25M19R0j96M66o1l99P7L53K17p03j09j63j85L0K91
-1270i0j45L55l13k36J45L46M4k31L46r4p7K15k91M17p6m03m2j67k66K33J93O5m4N9O42o33
-1244d8J47J8k96K80k64J39M75N0k09M5O8j94L98m81L75J18p07k56J63j73J61O7J30K09k39
-1219b4K41j81k35K68j09J61O46m79m00K7L06K98m22L1j85j84J60M42k6jl74M05P7k07m15
-1194a80L78J85q2J52J90k77m75K70m07K2j18M91L08j18L2J50m88l08k05L58M46L5q4J98J00
-1169E73m07k34Q4l9r4l58P07J87q03L81J24j95l6k25K43M50K26j14l07o55J74K04j15J67
-1145f2J0l2m0K05r8K13L68p52J88L2J51n7l84L08q8J72O40p45n59L15k11N31m2j15K22k62
-1119i2O38K5K56J73R4k39o89l63K90P20n3p16l49N83P55l36q94p0R7m3K40J83q9K1J59k82
-1093A9K29l42j30j89K09J52M31n03P7J72k26q6J15M86l70M8K69K17m70l23K38p1q5P8K43
-1068A88n14L26Jr7J16j82q9J52L27J68p71r0L56J77N01n16l41L91j26N8l3R1l61J56P1l55
-1042c96K76K39n74K38Q3J99M0Q7R9J1j13j66O2n18N34m4m81N33j65m0L49l77j29J34j63J36
-1016a46J49l18j85M3J31O8l9J4J95K36l01K45l62K90l88j37M81M12o67K43n6k9j45J51Q9
-991b6K92J5l69J24N27k0m68K61m95r2O4j35o5J0R5p3L5L68N08j22o83L62L12l19j28K78M74
-964G30m95m59jr8P41l99o4KJ25q5N6M04j74j91n86K44j55O54j61l92k77N09k21R4k02L72
-938b9k32j54M94L96k8j73J0k31k99L12k33J44o5j53K76m02J73k67M04Nl08R8j48K68M40p3
-912B25J04qK3n45J44O5j14j80K19K00q7j51l35K86P5m5k8L04j66k24R1r9k70J08M5L61j8
-885b0M7J09K80m5l84k79k2O38PkJ21j56J66l73p3K5n6M97k78k57j6l54o4L95L25n9m52L17
-857C7o4K82k39j26L36l83K40q6O72k0p36k41M24O9j70n9O22k03J33L23k90k11k31n50J18
-832c53M79o04J90L2K06J5j85j58R6K36j0M05o5m32L02j00k99K50J09J78m52M1K77J71J39
-807D68k83m04Q38q4n13j03k05J05j6M73l46j65K59j34j39J69L65ko29J68P14m32m22K80j45
-782a83J40N8k81M48M99p43j29J39J70J9j89l81N96j27K44j91l95M35O4J97m68J79l28K16
-758a1j85N5N5k19M74j84jJ66K08n51n3k50K32O70k76k66k82L99N4j63m72N07J90J95j85m63
-732c56L78K58j81l03K95l14m7j46L02J84m38M28r4m1O94r89K22k11L44k39M44o32M72J07
-708A37mj70k9J75Q9J8R5l45O2o4M57p4n16J63K09q9k19j0J73k17K73k7K18k37j79R1K47m04
-680a77j70K55p0N77K56n42l24r0P94l7m21J67K19j24j76j39j79j85mL8L70N12k84l61M13
-655C18j27l22J20mJ63k67J78k35J03Kk21m2k03K74j22J28LJ55o4k8P21j85m61K45M76K16
-629H21p21k4k02L2O56j1o8k51l82P52k14n89L22L42k63q6J19L00m1J71m28l30K83K96J35
-604F19J31p26j86M23K54k07m20L50j54m55J09J25L69L75J80o79j59N50p2k69l00k43P88L54
-580G57p39l44P83j99k59K07r81O12J05J33l3k19P7M54J57m54k75K64O99l63q20K15P01k08
-556B70k09j0j05J39j88l62K03k4M62j7l74L4J022j71p66l32P53l78J93K64n15k9M81K20p48
-531a87M68J91j90m12P53j47m05k71j34J39K41j5n1J40j81k8l89N29RM4k07K11o4k24j06J55
-505a31k98K43k27J35j47K55k25O16J56j57j79n14L95j63l22M07K97R1m90J67QJ0J49k47k00
-480c71N26j55j96O58j43l71J30j90J23m16l1j6K42J35K47l99j49K18l58J85K31K33k64R25
-456G94k58k83k7k56Q9l95Q68q8l96J51N4j6k86j70j37K33L51K35m75k26N20p9l53k6N04j6
-430C12l23j98J43K43j98k06J70k13j38Q6O61J87n71K2j29j92j61M32K00o27K77M82L0o07
-406c18K33L89j41l76k04M70J40r2j30M0P03J71o33p29L92r4q4L5m1J36j01N31n02L51J47
-381B93m41Q52J60q82r8L10p0n34L23j11k36K26N9J71L12m6k41m1j03k87K73k81L67O6k55
-356b14J54L5P6N9M73j3n33j88J11M34j06k64o0O80j92l12K52j8l11n38K10N69M8j73R2L82
-330F53l31n55R6J026L11j217n85P23L52J90j85j29j54J42k24o24N59J30j68J36K22k86N90
-307F72k52l98J55k87j13m1q8K16j92M76j43j46J98J71k44J04j13l35J46j41k7L00N76j05
-283C89m20N41k1m33l15K46r9L07k2j67k69J29J61K09m31l8j57M44M33k27R1K72N7l71n52
-258b43J77r0k5k86K07r3j95O8K52M75J37R7R50o52j149L57j34M57k36k09L45L23R9q75Q80
-233F37L87l51m42N2l20j72M4o3j86L29J04k40j18K49L1j92N0K68M7j28j83K32N3l63j58J07
-207c26N03K2m99L99k99K12Lm06QQ5j00L35K20l25K00r7O0L55m24k87M43K85j14m89L81J74
-181C19o1l96q3J44l9J05K04K2k25M48j64o41L28m35J48M15R4l07k85M45J86n4j93k61M29
-156A43O91J41j33m40j77n91L38R71q1o08m15N9pL68o6k12j52k12M21O40m71m08M18k73j30
-131a86L70m01L7k6j6K41K09m33K31J61m9k58o2J20K18j48l50M31o12P18M97l08n03m8L58
-106A91K17j34k99Kk49j10K38K30K39m68J51J08m00k33K35M00O2j99p0MJ58K67p58K83r5K1
-80b09j89M10J1J25m22K92L08k49k4n6l06K47n0J12k81L39L44p48o1R2M09j38K22n9j81K45
-54A83K05J49j65j63q5m95J82K66k46K44K33M2J66J28p41O4Q2j4k68K07J62k4q0l0R5j11N11
-27D97j42l91m5J27k21j00K98k2J3l4m6l2L82M09p82M49l16l32N05l96J86J40m7J21R3J91
-1E05l46j29J24k04P2L47k89j95K5j73M85Q4k21l35L9N14L70q58N2J84l22k43L07R6p5kL83
25A95m51M71K52m90o71L93Q26
32E25
##PAGE=	F1=23843.171327533142176
##FIRST=	24596.97802734375,	7686.668670654296875,	0.43548691272735595703
##DATATABLE=	(F2++(Y..Y)), PROFILE
-2014A37m00pl4M72J78l28j12j07M03k13J43m99L39L82m58Q1J14k58J0j59Q36O48l23p07l4
-1989A04n2k84J60l24K93M2j35M5J2k46N5K95K37l62k41Q56l88K3J55m87K08M66k93l03J98
-1964C4M76n10O04j73Ql48j78J21P7J30m89K96m40J55K8J42j72m6j65k2L10j46J32K62N2q6
-1938E2m58Q24J35l26L49l71q2N09J12l85n31K1k17J82J53k70N50j15k51j28L81M15l20k25
-1914Dm16L11M16r2n3o0J07j01K29k13n43n6M43L99K45k32k47k88J38K83l38J17m60K63J1
-1889a33O54l74k41N54l97k05K59l72K56O31o21Q5l21K98j5m71J18r2L64M06l32m14M87j98
-1865g4j13K34M86J48j09R3m34o87M60L1K84k1p22j8P92j40J45m53K30k6k30p3M52k59j01
-1840a05K03N8l53K44M5J3J56l69k55n4q1P25P8l35J66R7R9k99o3Q1L01k50k17J08Q3k31l4
-1813a89K63L04m50M30L88q59P97k97k10o39N13M46m24K9K04l01l49K35K78K37k15K80N73
-1790A044o03o21k8J92l4n2k43J74n9M7K55K18K74l4o14l72L21k0M2J218M53j331o2L14p14
-1765b35K47l6O6j75k61k1O1L32L60j34o22O31L02k88k75R6J61l26k18J27J76M3m58J422R8
-1740A073j010L8j33J33k47j80K21k78M26M52n45M2q5J63l21M9J65M8K70k66L3q2k48j73P82
-1715C27J55k31J15J40n60l46j89O15k34lj02K15J63P4q4k79kK07j71L57r3m32M63j75k03
-1690b73J89m68lP53K53j57l8l9P03k62p43o2j52q0j39K65j36K94m67J96N87k24q1K31m59
-1665c12M29j43M58k47O8O2l75K21M21j64o15M39R0n05Q2j67N4r6N26N90m43l03m46O01K06
-1640D31o28Q9q7l75Q0q7M43M72j76M03J2m43n66J66J44k86J26O6K4J41m60J38M41P08n78
-1615A98k79L82K40k08l86M68Pl54M3J83k85l77LM75j84n5K21P28m86m01O8j8K05L15j35l47
-1589B1m65O20M33n83M14N37p36m74j06J45m9J58L02k93N16j97l33L19L3n03J24M5O64k6m56
-1564A10p1J17l22j34p1pK89J65k42K05j4p6k73P71l02o3j65n03J25M76K66J21k5j41K40j19
-1538C57k55o55N95K80k1n04l7r8J67p5J59m4qM19p4k83J68k46L35j10K6lj36K48m4K06k17
-1511A50l35l66N51N40p1l22n64p6L59J58K71Q1k13PJ4k88j71L80o05O23J5j63J35r3k54J4
-1485b23L63M84n61k10l96L58R86r8k22l47Pj73l41K6L91L60m48l05J49j59Q4K67m16%K16
-1460b08l26L82M23o14L85k42M94p6J17N33n35j7n02J61j75L00l10j50N33K05r3l18K7j16
-1436a22J7K74J16p13K75J29L54j92n49L96J16Q4N29J74m83l13k59J6K41j47K6j26L04p4m22
-1411c49K84K3Q8j87l27J52L5K51l34N00K02k76n74O8O8K83p1o1p3L05k4K23L78j29q45N45
-1385A55K89k68n53K72L23n29J8K27K1o7j25L52k96J42n6j63J41J01J94J40L91m37n55J79
-1361a04L75j67p9mK19j77j35q7m0K01R2k30K08l6l67K45J14R6O0j79M16L09m20m29j49P3
-1335a95k06P32R54n04m41n32J40l0O82Q2o06k49O12k54m84J63K47m97L43M32k87j70k06K6
-1311b48J34k87J00MJ36m0J57K97jK47N68l81r11l58L47k7J18M41p7J19k59O0m61K82k04k7
-1285b71L33K68j07L18j21m52M4M97J70o44l8k26Mj37L72j84L42k05k18KJ91J04k08M16j33
-1260A17k84J93j48M80Qm32l8p2j66L7K52k0j49P2P42o51J25R0n05J98j05K27K35M9j14Q5
-1234B26J40j30L18l71L28Q2o40l20L28k35J75M4O5K2k10M68k25m60L48j3J63N66k64p37K44
-1209h8N28K87o22o3j91O9o2M36L5N6m62L40J28k43k00M35Nj40K07K98j44q04J14j4n1l99
-1183e45P45N06o9m7R8m56n13k7L85J85J16O6Q6j23n42j56L17o8j01k45N21J49o07K92J71
-1158A38k54q7q4M0O00L11k16m60m38K36L26j35q8j03J1J9L17n5J83L38p80J68L9J12j83j55
-1132b00M03k81K88L91q84j43M21o37O79N5k82L06l83P00J7K68L29N4l70p18l12L28P00l9
-1108F90o48k95M96P75k62p51j65R1j59K02J47n0J11M24k10k07m15J73n55L85K68K09n82L36
-1084HJ95k14j34P5N01n00k5K76J86k63j93k0J7k1Q5L67n62J97J59r9Kj11k66K46L43Q4p95
-1057d62O5K17J46L45l12m32N26n9r5n9J46k06%J05k46N3L28n07J30K71K66l8k5K7Q3J2r1
-1030A88j36k84N75k69m56L74j77K23K31m28j01J14j32J96L6l01J3p0M11Jk59j60K23L71m09
-1005b26J84k88J49k12n9O36K72o83K38Q9n0l16P5J54J62K62j95l22M55J31l01L23m33k72
-981b27j66nM9j39J14oJ15L21M58o0m66L82N3l10k33M1N50l33m90K48k50Q79m24k07l8K58
-955A14p1M8L06j7l05n95K62j16N07j49j16n60M84k34K65j64K30k44m4M53M59P8j80j48k43
-930B0k63J78k44K01j31k6M89n35O6k21O63j69n31K77j04J51N03r3J22K4r5n12J04j06Q9n7
-904b00K23J13j79J4k79M0J80K2R0J01j40j83K65j40k60J62j96K66K02m5j33L34j5l78q0r2
-878c08N40L7M1J93r5J52m73j17J42n1L70o2o26J70k20j14N87J88k39m70L64j89M31k49N1
-853E3L73p04K09OO13Mn93k41K11K96r0j39N60l40K64M16l78j75k78m94K02O07o35n1J43J60
-827am7j74k71L63PK06O17l08o45M47j12j20J11J56J70l90o5K29L53J46n32k59R08k98n85
-802i4j35j56Q2J26L95k88j28K70j69j32L30L79l9o92J44P04n48m26K54j00J59J57l21L67
-778A39N58o64k18L05K4j39j76r2N58j99J86j62n52M30K54J97n72L0j41L38p3L2j23k02M33
-753A71Mk4m9O0o22J64k50J83R23k20n01j93J12J19K3m23Q37m4J23p1m69R6L08k13k56L41
-727A29j42l06ML11J86m47N62m74J30M69q00M24o08M04j40M83p03P12N9j73k53P1O0J71M2
-702A71Q9m03R7j11O20j61n83L65Rk3k31K57J56l03k3R5R0r3M9k97Q2j22k19L85L0L78O5m90
-674a21p9j74R13r0m73K18J94r5n7j86k77r0L0p4L94O12l36l11L39k11k16K84M5M7k68P8k27
-647a31L7m9k41j15n4L85j77J93j60J88m1n1P45k18n19J91M03L65o34j98l2P5O72j53j85n4
-621B42m10O39j46l95L78L39k08j65P6M07l4%m65k05L29J62O9Q7o44j34L32K00m1o69L84K22
-595C50m20k34j8L35O07Q9o94l0L91j4j28l88j82O39J96p00j59Q88k02l16K17q94M50J02K69
-570A54R2l04j09L28K64l87j71L9P49m20n55Q6M28k04j69nJ08J32m0k18l6O3M72j05l88K4
-544a72J117k32r76J1O04l13J09M15m19m94L93M50p47M88N0j51m15O69k64k26Qk07M3L06k64
-519b17J75J74j14pm26N89l7K6j88L7ok11j78L03k39J92j23O6k05J23j78M94O3j56Pl96M33
-492Ak02k66L34K78K24m98Q5l4j21J17k81j2N22L5j96N04j29m17N8l21L76l51j78J89J06J50
-466b7K87m49j22J83k52O1K79K16k16P33j85k21j21k34J27m56Q00j72m02J00J48P0l27j8l8
-441b36J49K06L05n49j92N12k7l78j72P02J39m21k73J48K65r4k15J24k20o9mO40J71n58m8
-416i5p8k06j49N15L47o69J19L95K2n28K30L40k87m45K50L26nj42K8j50P00K12o90j55l9k23
-390c77K16J5j02O0l4N04l95K03L7l00P43K7p75R5O5o5l37L24j32j94Q4K19K47M59r2l44j07
-363D4j82j05M58l06j08J87j35K58j03O6N7M46r5n82n7Q5M16pl66J8N89r6m38J23k6j56m52
-336d67K28O15O2k56N5M52l43p15M0J167L47j113m53M32O79K16k98k40k49J33k26p21Q76L1
-312B52j43R0J85l15N23k43l18L51k03k40l6k11J88l61N12p6j44N51K55m22m4j80l41J28q8
-287c30q6J33O37q6l28M41p8l66k90K92j11J85j31R3j48n3J77J69l04j16j89N91N62j67k9
-262D68K90L5l90p35J70j31O5j04K85r7j84k36K89O16J41m6R72m15j407L72j81M21k42l1L23
-237B48L52Q8j058R30N04k98o19m0k20J08kj67l08K23K96l22j30K54Q6m4J96j29n3j46q6M17
-211H0Q7m99R3l3M71n9l27M50m43N5M4p4k40PK5M26J33l73K04L0k02M36l08l41M05K87j83
-184A51l84K18K63J05l99l35K64RQ2L17J71k28K79j98n15J93m93mN79J41m66p0M90J87j5q3
-158B59l05K45O25J70k64m94n0o43K54R10P9m31m99j17q0Q03k03m36P6j18M07O20n16n15L77
-133A54k76j9L49m39J55l8q4J48J19k98J87K48q7k53J79K5J48j73m12L05m84N38M71j75n45
-108b57K56K00L5r9j58J51j86j37R8J55J99l24L55O5m99j27K93J56j23j67j24J7M55K19p97
-83c44J05P9K6l67L64K0J77m02L53L75j96q9R3l10Q0k11R8k26M53L99o88j84N4M12q8J83j98
-56c2j71K82J88K58j29k72j26m88M13R2k81K96K63P6j4J14n25L9J12j03k06K46j58J75k0q3
-30e4L5q7M71j52k87JO5l39J58K72q8M5L9j27k5L57L81p73L87k61j70O51l93o0J27k71L7J22
-2F1K81k47k87K20j30j09M27j62k75M4j39L00L23j34m69J52L35M52o86j93K53k10l3J3P9k4
23a58j33N21k42M52K16m03q86K33O79
32B79
##PAGE=	F1=23818.854982377961278
##FIRST=	24596.97802734375,	7686.668670654296875,	-0.31958103179931640625
##DATATABLE=	(F2++(Y..Y)), PROFILE
-2014a01J55q8l21L41K27l06j54J70K55j81L09m47J15M79m76l3L4k50R5k65Q11N80j74n26
-1990B49j58k86R5Q0l21L01j0j63l8L4k9J45q6J78k99K03N93l75j94Q0k35J25M67k10n04K42
-1964a16N51o34O50OJ4n04q3L7k0J70l43J18j96K84q1P1j14k02k3k4J72J1J11Q2K28j61m30
-1937d26Q63Q7l91L22l57n6M69R3m49m37L04l11M5J42j37K71Ok78p8L00N05k64j86m16L07
-1912g2M24l6J4j22P3k01L84j91o89m0M47M15J52j68j76l75j5K89k93R0m07N56l71O52k62
-1887G8k22N54k01l55L60l73L79M70o40J87k72J01j57l07nj78N83M53j58p28O74K6k55l6L22
-1862C00K51r9j64l01l13K20K22L11j94n04L7N12N7J18m58J22J93j06k76K39j26o6J70R5k17
-1837B3J44j23k1L07m72j89oJ7M87J1k12J85JJ4k50L8p5L26j69j88%N7j40N9L97J08k82K19
-1809B66M12n41P40l58l36n73K68M02l13O3K24l55k33L82J82J74k79K70P20o26o45J4J95j09
-1785e6r6k34J36K4LL78K52K42J16m99o46J84n7J8J223L64j302J05J75p20K81j55Q0N5O8j57
-1759b18j30L85L02j23n75N76K57l69l2O6L4k18o1J22R2p3l03J255q1r71J53j20J06k61j36
-1734c23L07k91M66L55o34Q9j98J85l50J46J60j3M64l97J48l7l28j89P65P0l13Q5L80m48m11
-1709c12p8M54l45J59J3K22kn2o8k73J88L6r0M21j23m98L07l13J70J27l98K22O17J59k70k39
-1683C4j91Q51k09p59K23j14j07MO2j10J74l29J88L57k43J24J77l24K02J38L51k34M8k1k72
-1658B0J72L58j09o50M26J85m15k1l09l7L4M47N41n56j61l85M92J38n39L01p8l36J3J53J11
-1633b05M75j71O80J77o51o70m7N8r1J85j8J00K97o14J91J69O87m47j70L12J38k60k70O05
-1609D60L10l43l39J68p4l96k2N97j43k07K31Q01l95o02j49J36J79L52k24l14l91K94M46n72
-1585a97M03N82n14l89j54J44j44KM39l29N05p9l81K85Rm98K32r5N95J07l10j05m0l40j65
-1560d37k12J02N45J07l81L01P5l8l88R69l51l04k27j92P8M32J75J47O1k81K28l7l37n21M39
-1535d7K75P2n37n6k14K91k06L93k7j52N18j6l72J08r6L92l40m1N5l4J97o9J44r9m15ML42
-1508G0L13J4k48m48k44M96P7J27J96j79j12o1n5j82L98p01P86j07j82P1n4j90o2L78O06m86
-1482B21n40j27K05R84r4k83l06r9j69k7P2K05L49l44k80rJ08l9R2l41J01K23k23L36K59o10
-1456c36M01j58L56j02pL84m12J70n56K82k39K45k85j18N58J16p6l03P4j23r6L05J02n91K38
-1431a71Q0M55p6n82K89J94K3L70J16m64j94j95k18J68R2P5J14K11o9m56J9J36L11k13m46
-1406d31K01K2L01m04M22J07j59n55L5J09L37j7j9j89K54k9J03L71j57n98L00M19j33n61J2
-1381b59M95m30j77L88Q7m8l50J66r3K66r2l06J43J08J30K46M38m73n25K31L28k65J5L3J80
-1356B36j74j25r2j00O4J32j13K88j2m91M47K55J81q3k37M13J69m10m45k57J54j95P33Q91
-1332A229m06n07n90L32j40N40J41o24k70P57k71l34R5K34m24Q8M68k29k11m7j58J46k28J20
-1308b89j6R8l4K13K35L1K12M24l87p84j49J82m3Q3M99l27Q9Q4Q9o22M63k63M1J01L99L5J47
-1281E11j79m93K4O06J21n72Mk91J64j70M17j90K24n8k38q8j3J76j52M51n3o13J92L9M35J28
-1255C82l97r1L2o8n0K68M4l11P7O48o59K07J45m66j86J90J50j2K3L5J68J70p6J82k17K41
-1229D29K2m60l43L69j90K28M4j5k13o5N94k86o07L28N8J38M15l4o19J18P30K06p63j31j89
-1204b36L35j31K11J16N5m61K40J57k71P7M60j34k45K32M05j7q86j4K29j70n08P97N98Mj32
-1179G11L9l19o52P3L30JK26J50m5l16n87L8L57q5Lk10L17J19m02K77Q3l05q0RK3O19L48k99
-1151D23n28l18K76M59j35k65l49K78k0L58nJ32L10p37K0L1J01k85J44M23l15K35K03r42K72
-1126b34M18p57N64J38m53L72j72M84L2K25M89M9n26p88k76M14P00r3o09k10L91P84r0n15
-1102C37l29K9k31Q2J38K8J50O78j96o06l48L27m46K38K30l0o02O56K08k48j31n0N19n22K7
-1077i2J68J33J20j32m15P1R4K6M28n83J45L43j63j34Qj40J23K78j5p32K08j6P2J75l5m55
-1051e20O29l8k03JJ38j54j50J03o7r4L67l49j10M23L49j17j78J5K16R9p7k49j21O37m75m08
-1025c33K31j97M86O6m93KO1j24K80k6k14M4K6N47p6l76k84R5M77m32N6j79J57Q5k06O73J27
-998D73o67K45J67l3l54n5J87k4M92J2o17J98K58m9M08l95m81j38J06r4j55J29J56j2L11L06
-972C74m6j57L95j80l37k44j18O57k36n69M20k93R29m39l00j8K85n2M0K95J14m83n25K04o6
-947c50M03m1j7n66K42j43M27j76K6j98R5L22M26J87j44k46l03k26O9j38J21j39K56N22o04
-922a95r6N3O76l07o07K71m1P7N01j56J31L0k17m51J91l19L53j6K16mj86Q8j35k9R8J08R2
-895A26m5r2j49M15J9l24N2k45k6M26j35k05L55n0l59J22j51L84P7O1K51k7J39n40j42K64
-869B01nJ49J39p82J74q8j06O72P7m42l66L39k46M79j95K38L67r50K13M9M67L5m28o9n6L61
-843B27J8k03M15m37M34M29l99j49l00l03K21O51o80j83J96Q5p4j38k13L97j78L74P72m80
-819D82q32N91j06k4jK31J65l35j37J59M28J23o63q7Q51m80o22j70J08J60QL07j97n0K76k18
-793c3j77M87L43p8o85O4O37n82l55K10r3J25K00l21L70M94n51k53M33p8l08j33J46N17k31
-768A48J72j62n63L28L58J16n89q8K7M78R2K8l35j65K74J20L2k28O5o31K42j9q9J038r8o10
-742e9k37j84J92K17l32J086k40K0J3m41o0K34k87j91L90M6m18L3K82J91l70N94o00J90J75
-717B44l55L65p13P1J20L84n70O99Rk23k82J98j11J32N5J18l64P8l6O64k79n48N35j63N1k80
-691b01M60J95m05l38J94j0K50R1n35j52J58l37N03J52J39j21l92J86k50Q70p3n19K36J65
-667B66p5R5j28m25L7P9k26M32O31l46k59K24k88m4L78P0j4k93n9k02J3j46Jj29j01M01j59
-640b67J75k48K80J8k30P43k22n81K26K88M54m47m53R2J48O51j87l28J22l98M69p3j86M22
-616D68L28j87k27L0M99Nj78m96o8L83Qn3N3m45j9J57R2J07o77J64N45l16n15j13K39P55l9
-589E00m92J9K53J5p9m05m6N35N0p92J7R58j82l09K04p66K04J26M03K18m00k20J18K63k47
-564e5mj67P00m26k31jJ34k10j34O3J90J76J04p2k20J95M65k23m33J8J087k98j159M63L53
-539C15k66P1M92k40n55m7N82p46N56j21r0l62M72l34j4K37n5j9J66n05M74R5l5j9m14N71
-513B09o5K5j65j61J26j57k72M60j93J55j09n2k48K04j35K28j2m0J60l66M72k27j57L27M6
-488E3L05l94N5m3k44J43l30J08N04J73j93L85j25n17Q1m08N64k97l14M02MQ1L18m20j19R1
-462a37j47j5L11J87j90N03r0k06k21j48J75m70O80k20l12j8K26R6k88L57j44L7K9M67o02
-437a40k91M83J4l44l31Q80K22n10k13R6K57Mj31M2k01M3p3N26J13m97j87k1j91L9M25M94
-411E08o05j13K82ml57J87J94l82p7L76R0j45j43J12k41O08K46o59K85j13m11K40K3j34j4
-386b47m2M08j79J38j23j52N33r3m14Q5j73p7k8J77j37J17k02L00L60N64p6m92j83k43O3N97
-360D81l04n03L37k2L04k41M7qL96j23o21J32K6L40J01l98K1N07Nn60j1m2Kk52K84N05N3l12
-332A44N2M65k77m94o6J044L00r68l50J18Q47K53k97l09l71N7k16o03R92kj32l4J97l06L43
-307C87j97k38N53p3l82K3k89J18m57M58q7j7Q54K24n52j62k51l22J72r3o4L5O31j51k63L23
-281A80j51k67j46K93j48L1k57L85k5p7J52O0j76j60j33O04O39j25j81K86M0m55p91J58k19
-256d83J84R7L70j05j58k32Q9O67J55j47Q22j76j307J53j73L40k39J18K15L80J45j033P44
-233D26N18k63o60j14l0K99J9j13j87j60K07l76r5K61J59L03K53n65k48N8j09M90J18l84K62
-208F9j76K76k15J7N11n31k82K31K03l53r3R5M16j3m32J99J73l09L83j97l42L42K45j72k65
-183b20L2L96K33m55m41L61r1J02M21L36k76J15k20l99J03l40pL56J47n81K76M10K06J0ml03
-157A67J02M72J28l89m66J10n37L8P42J79j91n10j58m4J031l17p31L23oL52N18n25m63K94
-133A19k54J4L84l50N3p0j08R8L7j05K9L28j07k37L85o3Q3k41k46J30l09K07M08m2m93N86
-107B36J24k97r3l7K76j44r6l9K6K54m9L75O1n01j46K74p6k62q8j36L2N97J60p25m9J96J06
-80b1l52J48m5K34l08L73M12j43j94K34k73r0k52k0j63N56M21o25k52N4L86j09J68l13q1K63
-54HJ37L80rl28k63m76N18Ol24L86L09Q1k25J47k74p3J46j78j18K04l38L90j07j78K5J8L89
-27B53k08j95O0l0k76L49J44j89J08J07j85oL25K87p10L55j78p6Q05l22l10Q1n03K3J51L18
-1A78o6k98J66j23j53M15j03l15N5J71j57M56L1n07K19J22N07m81k71K26j51Q4j98J09K6k15
24b73O09j08L89J87k93r45p1N38
32C3
##PAGE=	F1=23794.53863722278038
##FIRST=	24596.97802734375,	7686.668670654296875,	-0.016638221219182014465
##DATATABLE=	(F2++(Y..Y)), PROFILE
-2014eL24k1n28L7K54k56k21M74Q6r8L82l60p2M92m54j58m1k44J99l37O81N17N9l57l11l07
-1988b65K53l7l12L79j01j38j66J08K30J59m40J00J7L67L34l50m20P2Q1k2M01j15n80K77N10
-1963C42p49N91J69M1n64M3o0j30K03p2j75J11L49j02r5q7k68K76n6p7J79K64k48K66k53k52
-1937c54P42O6l97K10k96k3L64K7l81j64M25l83o3P6qp1J41k47m0J43O32j99k26k85K61L49
-1911B99N2J23j84M9l37M93p8n42j05K08L92K7q9r8l64j07K44l07M4j0N19n89M99j41k22M81
-1885B57R3k61J89k01L29K28o26K30k42qk53r8K3k3L27M27R9p18N04K73l85k17J19K94l8l30
-1859hk45J00o6L36L59l15k40M8J85J66J26m06N5L73N1l83m8j2k9J30J02o7K4k65k0N10n31
-1832g0k32K02k1J56j4j7J18p1l0j90P2k12K95m6j36q5Q2j08K09L99q4j6PL58j75N59l98l69
-1804A83n22R7K74k13J28K58m20kL27J05J24l41K35P81o04o54N0K49r2k46j47J95O0j05M55
-1779A75K33J68L19l40p69J24p1j41J096K63j194K41Q6m29l1k93J17K51L75r3k56K53K19q3
-1755B20n25M05K90l76J82J9j08n3O0J9pj07j79R66j68q35K18p2Q7k51j40L28j54M21K50o81
-1729a91J17k78K04l74K75J16p7N43m95L03Ql94j47P23n0l82K5N88k89l56n6K58l64K36J05
-1704D8K65j09k22k1k81L36o0o9M46r2m05p7l50N32M5k00K50M58N2l36m20j29P76k07n69M02
-1678F3j49j15J64l1j46m9j46J71J16j55K34J22o9l1L93J93k22N7l9k28K2K70j8o24L74L08
-1652D65k96p0m71J1J88J51L83o69J00l04M40j46k01L67K1k82LK13j79M62j48R01L35p54p47
-1627b27k68J19J08Pn4K01L72o65K16o8M95k64p6K18R2k73r5N99N55k76o60J24J62m16KP39
-1601F67j33l93J69Q12k84p87l08L73J08L25k98k33j58k42M73n05L27N48k63r6j56J0k16j87
-1577d47N45k25L11J2m18K35L2m31L46k55M23K61n7j12j62m34o0j17R5N70Q3n95M09J10o8
-1552E1k70J012l88m87j19P0q6L45P4J39R9m32L54Km25k99K29J89J32m46p8k87N09k63L46
-1527b9L7k03M92M1l61n3M4M32n48J0N4N6J55q9M0l1l67K81J94N0J10j23k60l51M10J00o9
-1500B2K61j23j61j18Qj07L71m53O06k18j83j6j4l2p1K16O70l47p81J05Q6R08l9l50l12j68
-1474b40j54L24P8M0L13j91k24k13L44pj06l02J27K55j46K75J01o26M55j22J90r2j48J95k02
-1449g6K96k73K53m38J90k88m5N37N1n2k83J09j07k56L77J34m81R4Q4N88J00o91J70K49k2
-1424B20J83N3l86n8j48m05R1L13J54L11J12r2m42k66K44M37j81m75J68K0L60m58L86M4j10
-1399G5m83rJ36L76k2N0k12J34k1r8K87p5k40j5M86l4n71j18M82l07j66L59J24j4k99lq7L02
-1371C7m6m22J21R7N7L06M28m46l90L14K28k39L8k5J42j33j03j32j06j50J07J87L28L7n58
-1346c23N00M40J73k74k11L62j3l53m26k62K92j55N32Q12k41m91m80K25j97L69J60o50k43
-1323d54Q32k01j94l4L22l26j80M62j27k64Q4j65k6j44J36J8N3p9K73J23O1J52K44l89m84
-1298c07M9M7j63R4M94m79m7M23J91o24L62l08K61j71M37J94k8j86n15L3O34Q4n14K7l56K70
-1272i8j73N10j73M8J01k88j13j57K01r1M44J32m35j13k1L19K69l41k18J20O2p0K85J85k97
-1247H8l9L82o86L65J91l21l68K70m4j84r7J85L01J80o3J5j4J15m1k26l41L13k9K87N5l5l09
-1220e0L4N17l31n10P8Q1J49K09J31k73j29Q59P7q17j54j73N46r7p8J59Jm40J34J99k31L56
-1194B47M08k24l50K42N06Q7q48q2K98k43k78N46N19Q9k18j0j05o35M0K13n6K87J62j75m54
-1169c4l94K06K05p5J02k28J59J00j86L06j50k83pj2J19N36L78l41n11l37L51N53j34l08n39
-1144e24N39j42L38L7N1L00o20k47K4J02k87M03M09k46M9J16r06N09M18p13L11K11n62L86
-1120d4J77J83L1K07O56M5o60q66j52L76O81k05n98o5K50P89J54k52n30o1k76n6J96Q4J30
-1095A94Q48k12q86j62L11k57K03J7k65k64O74J97k68p3k10M88m36J61O5J70L21j98o50J2
-1071b20K27q1L93n31J69M96k55k67J20J6P2J61j15o11K57k53J12J5J70m11O82q1k49J40R9
-1046E5k14k80M9J63l7K49j60l25M10M42k03k72J03L20J02j09k75l6P06o26l85J69j60N97
-1022B83j11n30J93m7j10L39l0j37j8J59O27j38m29k25o9L98k88o2j08K98J73l94O52Oo15
-997a83K61J56K6k87k56K24k50O76K09o39k26L34K38N16m03o65J25n8j99M4K5K29j53L15R5
-972A54p9J64M16l36m02j85j75O94j58n89M60k35R10m71l25L3K08j5K8L67J72o64l85N7k1
-947c77M04Q3m3m32l5K1M76k27j15q1J57J41L25L02q6k70l94k05J55M8k29M9L90M90o21k83
-921c57L76O01m07o02K03K1L5M38k54O8K3k97l06K72m27O07q1K17j11j35P7J4k1j6J47N2j11
-894B6k6j43N28K36m71n2j26k70M34k24mK80j37l58K55j43J99J11N0K91N2J27n75j64L68N1
-868C15p2K64o94k4P8j92P45J5o28j27J94j70L79j20M29L49j020J47P1K17P6k60J19j43K08
-843A56J28k22K12m97O24L57l41j58k56j14K33O09p19j87J75J7p2r9q3L12k89M57P90n43r46
-818d56O88j15L1n1L30J56k82j72O2L60P7o63P4P41n95n84n5K37J18n9K40j00P7K65k57l06
-792b39O31K81j04o40m2N28n41k02J64j10J4J82k86M67L48m54k27M93j13m21j00K79M77k23
-768A62K00k11m84K33L83l4n04j18J10N87K73K3n03j07K4J34J17l07K37m83J9J99j72Q88L1
-743F97o38l19k65Q4L70k19J212l78r8Q8l92j67J28l56o6L55K52m88L5K57J94k65N61m35O8
-718B15j14r2L90n53l90L85J67l10M88oj87k69K87k30JP0J62k71pK10N88m17l45N17l00M4
-692C3k87O03K41m74n48K16jN21K3m74j73Nm14N93K64j05k69k03L22j33N39ln51J85J61l8
-666C3K47Jn44R6J18l50M83O00l39k07J01l55J71L89O3j4l08k26j68M1k53K66j16j63L75j13
-640a72P5k66L91Q1m51P11k00n32K38J65M61k44o15P5K45O16j30m95K56l43K67jnM58K86j85
-614F86k53j7N73N9l45n07P7M30j37k20K8j88J45j5p8J94n16j91P31j48o24j93R5Q16j51j05
-588A46q6J32L4r2l69J08N90Kj024Q5R17j12k34J80o06j03J83M88L37m89k37j14J73K2R9k94
-562b64N26l78L2l0r7k08p8J41J34K96J55O1l17L58M20k74l82r5Q63l38j008O75L2k40J16
-537A00M80j1n08l46N55o09M22k77l0k97J88l1LK92J32Qn7m66N50l7J9k4l76M87l4K9j33l78
-509c49L30q0l85N98j87J09j48j93j58K97j83K6m9K65J53m63N44k44m8L34k43L02j86P2l0
-484H4l15J99k62J9M54K31j67L04j60n66J55l77N98k59l86N69q3l8L27k79j53q0jp2L35J54
-458B31j93K83j6k58k88J3K11m27N32k36j29l7J47L2L8M88k73p0j41O89n62m64L20P3j96l30
-432e63P16K57n29m8k2K21O2j7Mj54J67j05L37J2l77l64N7j67J95L42O06m83l40J80n0j40
-406b03J04rm13N08K69j63j08q6m0j91M32K84n83N22Ll63q7M4j30p9j16L20R6J22k90m7K73
-379F9j95J14j02k41j99K25N6j53M26k32R0M76O26jn98k65k76K00O57k89p55M65PL74k91j5
-353A73j24L11q9o29L41m8K54J80m18J2M22O0o51j11n5J24j8L58K99M3l55R3M46j49k96m5
-327A28Q70J43p63k82j79Q36K80k52l10m71k0j60k50P56K5j26j61K97l48J17j30j98P20Q3
-303F05n27J64l13K9l40K02j58J68J020J40o12k38k93o7Jj68K7J15M91k12k99K57k47j78J28
-278c05K46j91k7l7K19J6n8J37k4n9m7j08M57O83j22l39K45Q5m78p06J06r5O7K57M48j24j58
-251H8j52l9O23J63j79N99k8j086o5j07J88k06K29N7M10K41r16M50M46k18n54q9J85K84O9
-226C93j04o0l29n2l40j55L20K29O03K65q00n48L39j85M42J41j45L62k78J1m27M88N18n56
-202A32n94M58L05l94j82J35L69j97l57J80K31k81K40j22k89K42J78o4j92j19N30L14n35m29
-178d41L65k31J69M68M67l30rj96l68M8n2m1O8J04o28O46K61K16MK2j82k7K57L5m81l62K70
-151E2l87j02M40J98P0m45k8O5R73l65r69M84R0K50L63m69l04J85j95o6M69k27j42j08m6N7
-125a57l7R8j69L75j00k01N07j27M9l60kM1k11q1L11N5l17P78J79o34j86J24K99j65Mj48o5
-98a40L99J39L00J43m19k94J70k62l24M0o1k1N59J14n85j40K44K43k11q1k16K85j73M31L71
-73E11j04l14L47k46k46j74k00o3N73M16n51k71Q5L47j81J83l84J2J74J10N11J52l32m40m36
-48e21M62Kl54M86L50N0m19K59n5k45J45k53K0J08j86L53k71k88N6J67L19k96j37J06j63L5
-22b70K99j2k33J58J54k04K7K78J43o03L47q5o1R45j85n39J8o23J57P7K89J02j49N7k29o9
3b11L18j42k56M2M00l65K48K49m22K17q6N13k78k39J53j08Q8l52K27P6k71O40k6K49J63j81
29F46q83j76J62
32b51
##PAGE=	F1=23770.222292067603121
##FIRST=	24596.97802734375,	7686.668670654296875,	0.75530105829238891602
##DATATABLE=	(F2++(Y..Y)), PROFILE
-2014B38L20O6o91k17K17j32l42P69q3j5L82k83k21M53l71k60n2k39K53k84M04M94L09k58
-1990D57m45j97K00j42l07N06j95o6l27J86M71J78o01j4K56M25P8l19n62M9L28q5K88m3l63
-1965b44J73L17p61L85K50J09n27J83j29j33K52J43l69K27L76p3k72j11j19L69j31j94K96
-1942A7M26m98J96l71l4N74N2l31P1k07j8J95n1j98M8M96l83j76K1J26m35K96j71n8N6P21
-1916C64j23l56j50K21K14J68K49k45L5m89N37Q9l40j99k9L27q5pk1k74j02J29k52p6L15M38
-1890C38n93K31o1j97L22M19q3m5j2K36n4n59K17k56l6k59O5J77L7K2L12M05o14K30M83m93
-1864B32l06n3K80K1k98k65L83k40L02L96l59PM0j06J80J12k92kM93K68m31l40P9K4P8P4O8
-1837C45r1l36K6O19n73k31M21j16k23P2J76lj28p2j18O9q8kJ08n4o8P3j63L01L72k41K21
-1810B96q1K10J75L15m11l32m89N1R7j32J99K88n11J93K10M6R9m02J51P52m99o32R4L33Ml73
-1784c49KJ72P0k14M65J65K0N27j42q19K25j43l15Q82K25r72K54J02j84l28q5MK09N13M3l23
-1758DJ05J43l2m71J33L48k65L41l0k21J11R8j66p9l1j34O24j43o20K02k3P9j94j32K38%L50
-1731B35J76o56J14j85J07l92M20M9j66N00m82M66L7m60q0O84j84m27l3O74j14k53l7P3k48
-1706a82J73J56L43j31m06M0l42L90p4m1M20j0k69m62k33O58K1r4K54K83k9l29n62L66L91
-1681C31l02k50L83j70j05K67n4k14j94m5J46o4l3K25Q2K39j26M42K6j92J07J0k90j61J74
-1656B32R8n26K71M31j66o2n78J66K57j87O5o78N85m84O63l65R8J48J77k41j09K60l94M32
-1632I3j00J033M41p09p89k43J72Q6j82n2J78M11o33J82r1Q8p6L3J12J06j68j4M69P20j58
-1607I09q28K9L46m30M4Q83j47n89O0P73j75r37k72N58J2K34l28j33J14l61N0l81K09M39j5
-1582F4K19j37j06j83o9K22j6j8Q9m92J97J39k40L31l98J45M08K76o3k77m74R9r3R3M91Q6
-1556B93q15N27J04j47k3R24l94n53J07J53k33K34k2Q3P2m93O11r9m84q4N0L7J78k08j50j59
-1530d91M58k21J48J38j41L79O2l05j89J07M46p09J46L9J15R8j13n9k8j13L57P5j62J97K0
-1505B54o6m16J73J81k10K63p8o8m6k24K3K83j67L81k96j46j33M4J50k3l2O46j58n64n2j4
-1479b95P65K6l35m01j96J21M04L9n6K65k7j87l86N11K7k24l23J05L42r2J63oo10M98j23K7
-1453C2n9k35NN8L00jL18o62R4k70K7M72L4kk59R9m6l83M19K26l81j97J03P43K80q13M2K98
-1425B42l3j6L0k21J1j48m27L4L89K83L80M3j34m48k09J86L93j56m94J57L4M06m52L69M4j63
-1399A00m17l0J59K98l6J43j91M9Ml54J42K25nk89M98Oo13j0K12j39l9K06J42K6j10n6k35
-1372c14K62N2m29N9O3K6K16L66l10k14M21J09q3%k13J24n9o9j83p1j93j81N64K84Q8n46M68
-1345B37N77P9m27r5K59j84k44l81j64L12j27L31P63k0m87m25J08k03K32K80n03k19M56k8
-1321A27j29j66N32k28l12L28l2k89J63j22k58m5J46J08M8j10K46k7Q6O6O2l78L2P7n8k27
-1295c60M1M42m04k61N76L36o03J61l40N78l50L20L11j69j13m59N4N08O2m91N6m03L11j35
-1271c32N94j33j49K48l48n5q0O9r6L91L57j43k44l35J70M00k58l71J40J95l6K86L28j75j50
-1246B73N0o94M87K29j79k86J04k00j20L2j03L78J90j09j37K28k4p5n0k46J36K19L01N6qk78
-1220A74J1L59l28m00n1k9K53O3Q0R5k98Q50o1p72j38j33O46m3k60J23j4k90k06K80m2N15
-1194C84K80k82m19K62O20J49q21j83L81k64p3L91K63J60k96k9J34m88n4Q5j9K32J36k82n16
-1169b49j01J62J55j3J03k54P5R4L2L24m80m5J1j61K20M19M25l34m82l39L84N77j31k14m06
-1144b28M01k55L20M5n2L05m47n70J23J9J08K66L65j63j35J15p71N06M51o04j8L00m44K01
-1120a62M68l5k4K95P99j7p36q70OK22O02l16n92J73N7P55M15k1p26j50k86j46K73P9R3R01
-1094A057k39j002lK30j7K35k70m33K41M74J51k24L0l26L39l16K56O9L19K62l41p03j22L63
-1070C0j87K75m10K48N69l34l91J88J63Q6L0j79m53K17k72L43r3K3l31O57j70k11K67N3l03
-1045a85k63j09L47R3J02J5k89N1N32k83j49J95L02L2j46k39k8P55o98l82J84j19N63k73l87
-1020c79L14j82m4L27j4q2j21K82O53j82m28j03j40J73o7j6j95M00J78n41N82p3n16K57Q2
-995A65J14j32n70L04m34P79L29m87m90K07N15O18m66p20L06k71j20J33jJ89k19K66j08j27
-971b20M16M30l77n05q8o9N36o5m61L53j37Q56n29k96J04N2L1J5M58J64p85k38l5MM19J57
-945A90q7k49k25N1N05k57j62m2K13m3K20M05m7k40m52k15M03Q3m99K81L50M52n76m56O30
-920B33M80m51n78J49R4l5L42k93o9k5k74O1P2j19N02k01K39j72q8L8J26Lj16J39J8j05N4
-893B4j72N84M34o50j08R0k27R4k83L19J63k26l62K64q9O7J17PL09J27J18n68j96M26J08k39
-867A31K91n15k45K80l13P28Mp10J62j04J4K04n9O24L15r79P7J44j65R8r6K86p7o4K02j96
-841C7L1m38O85K26k00k16j31K9K07M92p09r8R4k6o2o3M5K10l17M39O68m75r07O04j40O0j
-814D4M42J13k27j67o5J60K8n29J83O23o16l49K04J9k5k8J81oK24K22k57n29P70K08j16n72
-788f5j51L83m52N2J37j52j68J31j84N57J99m25j44M75j09m10r4K85M26j77K42k85l50J54
-764a25L92k32l03l6M8O44M34On99k2k51K8J91k74M65m00k37M00j14N89J17o12l45n2k18L91
-738a15q6J162m46k00J62l28k36L1l75J71J39M53n47O9K34J92j66M73j41j43l24k2M82l34
-714A05l81K29m3o7J92O5j39k58L19k60l3J45Q6k14m7M44M66n55r4L80m11p4k16P17K65n07
-688A14m20Q4J14M84q0k43j17k86l20N40L34l24l14J03J93L1J31R0l65rP0K0L80J72n84L8
-662a64J50m09N14N47l26j54j2l86L73L30J6L3k92l91j41J33j71K79j34j26L09q6p4k38M92
-637G2J23o28O47j60l13J42P6L93q6n85m4L32N27m7o30L20k41N7P4J20M68K07j79k35o3O27
-611I74J05m85m88K12M57k42l80ON3L22j33k76J90l06l57N77N7n53k71R4O79j75K40k52K5
-586G3L2j15k70K58P17k0j073mO52K4j31J70m44l55J98M90M41n52k11j70Q9K89L9l13K43k91
-560b34J87k2k41j67M1O9P3M78Q4J29l15N06L36k41j99k95M56l22n16N64l03j99K24L88K39
-535G20n26l85N08m37J02l25k0k13m2O18j82J9L16M8k80k35M25j24J8Pl26L44R8L0q9m14L86
-508D1j7m75O76k26O4k24k77J95J28k60O0j56N48J00o35O27k53L5K86m35K04J03J18j7l22
-483a12K05j82r3L50J98j06K51k32m56J84k50N30k39m10O79j54j76L12n3j99k64J30j38L38
-459A13J31k27J39j1l65j77J50J62k81L61k47jJ17J1j11L64N07l61j57k78Q81m37n19n6K22
-434g0L2k55K18K77m40J30j49J56O3P6L7o9K81j25J22j09k12n30K42j67J92K88O63l34n09
-409a92J17r3O6j5k22m4O81J32l91J16n8l35q1K85L01n12N50K06k94l91N9r1j20r8K62K70
-383A08R9l60q1N2k73N81l15Lk90J28J23k16N74j87j89N55O51J07o02l32k96K99O28k73r02
-358d08N69m2N13k33j26k50J77j6m86M28j16K03K02m64L8L18M9o98n5J62o9J62L84P9M4m01
-332c6J64M21j0j72N2O97p3m96k07m47O62K81k06k47n25J08m5j09L98P6j07k01M31m60Lo1
-306a09k55P67K42o42L71k97n7k20M1k09K35J049L4o18k65k67J83k01k69J62J77L56j38n01
-282d31K96l20o3L28K02k28J02J62r3n5q7J66n4K1J36j51K90O95j52m84J54J83l12n78K2J07
-256a44j79L22N01j52j89l8q0N33J51j63M30Lq60k19Pl9j34K96r0L90L50p73J78L24j18l43
-230c6K2K76J54J24j75O0l67j61j80m31M09K54P38K70q38n67K11j16K45J95O8M46l01k47n01
-205d48Q03M45n34m72L07K80l87k34J45K97l93j0J17J37k31J21r5j82Q9J08J11j83j15N19
-181A95L67n91l81L16j87J20M11N36l77o9j18l99l0L28j02k06J8k91O22J00K04j5NN0j73K8
-155C61p7n45j99M08k43r0J12Q8L02l20J58J98P73l55q33K51J48J05K04l38j18Q3j04k43N62
-130B88j22l41o6Q1l4q0K55k45K83p1j40N30j46P1n05J69L9j45k42K02Q6j25Q56L06q51l83
-104c30L76J81k92J47k08N0M78J44J84L07l05n22Nl31l20J80L6q1L60J00m15j57K29L85J2
-79B13k60m51L07k9N00K92o8l99M02k64l45o7k39qM24L99m68k45J39K90k62K22l99K1O0J21
-53a14O31K88l34n63l23K68O5l46N43L49j8n33L96J35m16Q5l41K90m2k7K53m14l16J00K54
-28a30K73l64j24J16k78L68J39j55q6P5J87j94P4J85pm48L39Jj03J039pp09n6m67J39J3K42
-1F2J68k6L3l33l1K51k00j45O2M40k70k65M84k18J72k80M92j16j78P1n2Nm49L91J30k96O00
25E02K6M5J36p9p22q0j50
32c22
##PAGE=	F1=23745.905946912422223
##FIRST=	24596.97802734375,	7686.668670654296875,	1.5663878917694091797
##DATATABLE=	(F2++(Y..Y)), PROFILE
-2014D95K73J65p88l89P1R3l91Q66k19ML74k29l46L84k32l07K9k10J80k36K00N18M63k36n05
-1989B7j58J19k22k10N49k58K0n07K32O61K41o27p6K82M70j54k76m29j94N07m7J50k2j36J06
-1964D8Q0n91N2J84K23l93K96j49l4L35K09m76J89L80k3l88j90N1M14k33k18L75N42o68J45
-1939A60m91J64L80K4k13oj23p8qr6L0J33N28l12k62jK49n61K39j05r2J95O02l1m48j51J96
-1912g8N6K92L50k89J9n92M86K68j04k49j91J86j84N2N0j46n8Oj16L2K40L26n44L2n2n2J07
-1885a53O39J12k37J53J32l30l92J48k72p0j47J23L12O3k23J57O88m74o5O01n69l40j54K46
-1861e2M3j01k52M28k77J57L89l42J83N2k90J21O3j22p0N13N21m34n93J64Q0J6K1J61j85k96
-1835a02N5N87n92j12N78k33n92L52K46j16j78j53k7N8R1k80K20L7n4N0k36L18L56l35L68
-1810C06o1RM68N7l89k70m21R0r3o3K60K87o27L47Q4l3J08m60J4O55k98n73J56L84J32l26
-1784b57OJ11P3k55L80Q6k31P41O4q03L91k44m49O40L03p03J69J75o6l49L0o5Q1M58J60l48
-1758I8j4J18J5m39j86L95l6M15o8k75K37M3m02n4J04j71L65k7m22Q0QR8r8r6L8J18K69J61
-1730B74n40M7L3k8k13L65m7k85L66k06M88N5n45JO36k88m46J2M96N6j12k1o7j05P9J63M39
-1703F07j02n35Q8m18L17k5J2L43R6j20n92k46O32N1q5K31J24q6k48n15P24J90m43j68L60
-1678A92j14o5K60m9k93j09j31J13r2QJ78JN28j25L10j23j25J88O7m16l08Q7K25l66J17N29
-1652D87m6j6o26K67L40l92m33K26M54q61R41j43j52l5L04j85l18L04n28L96m9J067M80n21
-1628I61p64k02J58M3k60r7M8M52n42Q7K5l05RJ75K0J62J4r1K92P94nq07j11M25m22R0R75
-1601A124j82p52o9P09q8j018R2N10p9Q8k98m4L50k81m81j74J19K41J98M28j07j79j06L1j21
-1576h9K04l77K34l38j12L41j17K83n06J32J74O24L8l88l41Q3j63J47L84R0q20N20Q9k33K15
-1551G4P44l62n05K75K17l37J17j06j4j3k00O99l45m61M8p9j29K59L4k06l0L05j71q1K62J4
-1525IK64J3k59j70MM40q20K59J43J08Rj60q6j12K73K88m7k68K52J42J47m24k13K83k61K20
-1499C4n3J51J18n93J29J18J33J90l94m8k29P9K86K1k15N24O8k68k38j19N71N3k02m79RK27
-1473a27L24%q3K03J19j83m98N85L6k89l74P1M69m9j8m3m44M12j47r9l8j01J16jJ15J64M43
-1446E63p65r4j14J6L36O9P6k19J9N4k28K21L28k93l58j11Q99M16r07l8L19k3k11Q5j8j0j96
-1419a84l29Q3K80L86L53L0j60m81j2J63K36j90n18K00O0M28m04L83O4k97l38n4K05P6k1K59
-1393B18j59NL9n21j05P27K1m96M67j4n76K20k20J03K4L9J30R0J11j01l29J30J56l34J8Q5
-1367b72J05k00K55J8r7M98NJ15qm86Q9L7J3k11q4k3j41L56J75J32m63M04O18o8m98R1J03
-1340D63k83p0l12j10K36o8J68P74J81n54m24R8j87J70N05l06l09j11J64j28k95Q34j39l16
-1316a9J21J6k83K03j05m56O5J36K35O6r3J44j85J04k4r7j55M36m0j80k33m2L97k18n9J51
-1290a15M87n58l4j00O32l83R4L21k54K7k74NK53M7m89J33j42Q0j2M68o0l29L58l94Q4N4l9
-1263a40k13L07N60J70l17o14L6M43j35l74J4K49J4K48M38%k06k54m99L48K56m9k14m0k71
-1238b43L4K46k59J33K10k03k17M49j13l1p7q8l5M34K61L5K2k44l2K06k51l06n7k08M02Q1
-1212A49k10L97l36O81j80o33j21m9O15j9k95O5J25m5n41O2K78N11J12l19m52L02P62J83q48
-1187A94l42N40k58O8L55r3J73l56K6L15k85j37J0J2R1J12l40m32n6J35K11Q7J2k69P0J07
-1161e0K21K97p96L54r2l54K91K90M84k89n02k04L03N32j20l0l19K09l10L42Oj69L19k43n53
-1136c83K15k31L53J04K74j00k07J41n77L21N13m05m61M27k85J8O21j33j43M96Q77j60p66
-1113E09q16R3J31M68l20m53L36j05N77O25J37q64k11k50j47K51L9Q2Q65k65r58J3J71K43
-1089A51K67n16j70K99K69N6r1J70l93R2k39K88J56M97P7n21o53k39M97k40J08k55L47N44
-1065E01l75n11K00K78J48j03j91k29J00KL83j08k04k57N40k65r5L21rl44q5o8J69J89J2J55
-1039A54k43k32M95l60J57J85K27n2j49j81r3P58o83l24K04j85M82l88K3K19k91N8K64k0l4
-1014ik41L64O18j89l73J9j86l9J49Q8l51M54J67o34M87r8l75J94NK09O4p44K06j95N28K77
-988C95k61l59k47P56O76n78n43L00m64J12O2O3N8j41J07j91n6L96M21k94n89k8J02K78N6
-963C1l40K52n6P96n96k61K02j48Q9NM98J15q05j36Q0m6L42J84q1n9l35p4N44k48j43p5K50
-936a5j87J76M45n1j82m17j52M80J11n18K80K86M26m70n38O80L66m33n34O9J83j54K76j10
-912A7k5j63K0m1j97J66L56l22K72j91o9L5J59M0k04J14J4o3J38k26N67N61q08r3L36j68j99
-885B6k06M71N7k98l30J72m9M8R5o3K90J73J23n13k25M10J76l50K27k93k99L76l02M92K0n06
-859b78K66n53K96N0k8P77K58r03J21K74n43o5P4M13N5l09J96j58m6q5L80R2J2l40N8J08J22
-832B44L31n82Jk1l7o1m5J50J28k72L44M64k63p13K52j72O3K12N08J6j80j22k11j30L6k63
-806c23J48N23n27J6K81j86j53M3P6P9L27J47j99p74Q72J32j28m89k43K05l27L93J22k31k21
-781d37P1J13K94J20m82j5L80r6k68p5J74L30j12K75l43j86P0M30m45jL1o3O49N44j9o08O8
-754C99m75j65K07j27O41l59m95N78KK68J36n35k67R3k64J59J03Q96m60k50K31k60k39n4q3
-729c20J83j79O28n69J16K00J85p5L32J88m15l84r6N73r5l77J23j40O6j01K37j47k85L11k34
-704b75J13K28o5k40Q9M70L37o87J60J91m85k90n0P99K53n20k01J24J24K56j87O5o4m09k41
-679e05L92L38m93j15J82j3K33k61J56Q6Rm21J0M90L56n34j12J76l49M50M77l10q0j19k48
-654b05L93K30o4R3k46n02j14K34L8R3j75L2J87j04k18j76N58J21p00N53j27j10P7M8K83K8
-628B27n02K4K93L26J0o38K77j02j35J56J74M38J05j55j89j14O58J43n79m40L06M58k85m63
-604gj7K07M70j94m45R9r0j71j0K65l59k36K31L21p3L70l79o8mj24q2M04P80j13j125J45K06
-577AK15o2J86l09m17P6M07N20n78j73o5J87L07p8l00l7j90K44kl13j15J20o7J59O19m9O9
-550C55k17N94K23j51M7m98l2k17p7M26n95k9K66K44M83o07l98O07l59k20j48j04j0L09M28
-525C20l37k70M40O6m62n6K99j03n9P6k55J49L42J6l6k43K39J9n04O69l03M6l16n3L15j18
-499a19k49K40l78P09R1p45O11k35Q2J52m23L1M11J62l1k91J65j25j55J96Q2OK06l29j78J43
-473B9j06M55k27m38P60j94l18K83J84k20l32J11k05L02J23k81J26r9n01L79l9Mm0K00k45
-448b89l0K97j6k23N18M89l85k14l81R91k65m77m72M68J79k62l27L02k39K66k11K4J4J10J34
-423AN1L53j40p7k04m4m62L39j98PK74O49j90n78Q6o0J89j49l67L61O62rn61L78o9n72M0J71
-395a19K70m41L92M30k22n60M3k0q9P0K15K37O2l28k53K4lM62m63L14l57kK69k84N15j15m45
-368c98N81O53K03m96l54l16L56N23k65q41N11j38O99j09k38l47NN9k72M47j89J84J89n19
-344g2Q2K22pp03J97K13j63J97L33q5M8m65K39M01R1q7K05M84k79j85r3o83L91K49j82j44
-318B04n32N29lk11OJ17n8r5M78n71J49kk55M31L67o95N83k44j04r5jj72R9R72p0o15k51j71
-290b10L43l67j45J09J41K65O2n93K39j86O2K26J71k73K29K52k66j72k06K27k2K5K92k00J60
-265A63O76j91o09K3L66R4o27l4K24l82L31N17j88k61R2n4M32J23j34L59k9o89l03J39k94
-240b56j2K92j81K64M60n95JK21N0j93P1L19L9J46l36J59l09o8j46n43L50K55P17K77p47n75
-214c40K5R5o4L46J31N17k25l84k17O10K90m84k85J19K03l29j98Q2K06l76K73L1J1k12N8r4
-188b11q5n8O6K66j96J3L46M13n78l12K77J0r2K53N44m17n8ql78j81P04j66m25q4K9N07l3
-161A46J71k4rL32l49j55j37n59O8L28j00o8J45k25L84j85L13L66N39l20p04J8J53o9R9j39
-135A9J3J7kl75N31o1m96K23J21j78r1L24j23M3n8p7M96r7J26n77J30P9n9l02J50O0l7Q83
-107F82M43r65n82O59Rn35L00k07L38M45lO4N03j99p55j64j95k44J79R3q7Q6J31k45j06J86
-81a69M24L07l81o10J71J15N17K36j0m27L85l27l31k1r5n5J58L74l86j97K24K08l04K71l69
-56b92n5Q3K4O97L62l61n89j21OJ48k51M96K92j14n27M75L33n29m2m35O92j73q7J89m58n2
-30b89J9J52K32l66j29J31r5L12o5k39K50j61K30j89J30J1j12k11K82P0j79J061J76p91j30
-5A00k88K5L5K34J47%O3l42q1K36j81p1J23L22p4p70O65O8J17m39M60j5j31j4J0r9m66N00
22A34J83k69M90O1j71R0On13P9j6
32G4
##PAGE=	F1=23721.589601757241326
##FIRST=	24596.97802734375,	7686.668670654296875,	2.2489471435546875
##DATATABLE=	(F2++(Y..Y)), PROFILE
-2014G11K21K88q14n17j43L60m90R01k87q3M06j77m67K98o0l00J61k44Q4j69J44N20M67k55
-1990E55m61k24M8k40R5L52k86Q1n91J98P16L60n76j56K11N00l09k33j38l37M29O3Ro6L6R0
-1964A26j06l60o9k09L91r1K15j18jM62K35n98J40L70K3m06l14K19M10l33j89M18N89p61J94
-1939B37m92J98J71l4o8J4p6j88k03p6K08J16N08j94k70J5L28m79j6l7j06L53M18N5l59l64
-1913c41J88p0L86L86k94rm89K24M20J55k16k62K0k88N1J13k6pn1n8J51J13K05m78q6j20K66
-1886a17qN49K96l42K69L4n37j06K7j63l8k32J10L72P5l56J15Q11l69k86N97o15l46j82K23
-1861b19J7J23j92L29k42J0L30l02K41J22l28L3K8P0j30L65P49m04p58K44J09m3k6J91k55
-1836F2j36J2M34n70J17O38l50m90M03J65j58k11k85J37N2R3j82P6R2j09N5k79K85L65l57
-1811a41L94J6j93O78j64l22k38k22R9k82k9L34K55p16N02kk06J37m01k8L43l3k59L8K59K33
-1785E2k19NM7N2j92J95P8n98R98J95p54N45l24n03L98M83n38J19K01k2k51rj26Q8M10J38
-1759D68l64p7J75M8m70q0K0K67L91q6k66L17r7m26J4J07j60M11k1m27j08J8J75Nq8k07J71
-1732b90J97K24l52j04K59p2n7L03j94l64K05J74M16P8o36Q4N63l35m71J80Q6J94M6oj58N
-1706b5L2J26N26o4n62J14m11P0O8P3K30J91K1o11l33O24Q5j49J89M3j72j16k79P74J74n61
-1680E7k80M04poJ59m6l73N0k33P6k2J0J85j83P42j01Q2k35j8K77P5n42l84L3L51j72o2N65
-1652D02N1N4o14L17M08m45l75M29M25j074R41Q4l67j28L42j02n72L41n52L16j5J011M67k25
-1628A119o78k25J08J8k47k06j11N12m18p2J68k77k75L08j5K24J31k03J39P81J40o83k39M20
-1604D19l80J30R76k39q30j99O44k4q47L57M14j46q2k10J9M99k24p97N8M5K52J79M55p4k30
-1579A65n2R9l75L73o63N08q0j94J67j30K51n55N91n50Q33J72m69j57J6l09K29K62R3n37L39
-1554B7Q2k98L51N22l08l91L62L04l80J0j66j37j34L38N87o47l17L8j49j43L00J29j82M6J40
-1529a6j41k85L67K25K23r1k66q7j68M39o83R8L85K1j00j90O2l06N91J52j92k49K62K15L77
-1504F43l55p26L83k25J58n0M17K91p91Q2j30M37J41n29Q7j15j26L26K7k48L39K89Ml91k32
-1479b94L48OJ0l43M1K31K56K2p8J22K28k00n29N41L1l10m13KO15pk57j6k27L00j95j44o4
-1452c24K52L58k47k05J93N68p04l09J41m6R8J43J68j51j23J48p8R0L83j92l29k89P95M71
-1428H11r53K3K55l1l81K16J23n3k79k26J01K26M05K74Q1j24n07J42J80J00k93m81K88N5M27
-1403C79l72M16P5m62k22r9K68k44J01L52j57j1P4l78J20N36o0o45M02p2j84J93k95J35j19
-1378b69N7l8J93K62j81k82n7J99k34pK57K00n41j65N88j16M93o5K94M1o88o8J43J65j88k19
-1352b26P6qJ03K7J63l26L20N63k27m67L00r8k52J59k55j77J13M2O7Q06K86o63m18K14j84
-1327f2J26O87j87l73l82J02j40j11Q24p4k90n5K4k72K50j29m81R0J01L48Q7o6L7k84J00m2
-1301a72j56K97M53k39l35k45j02M02p8J19k37O09m65k3Q0N08l38n5J95k94J61n0p9k7L5l76
-1275d12K13K6M8l0J86M6m34M08l86K26J12o5l63K28O89M68l20q01MK96J7k35j14J45M3J46
-1249A41N11J76j92m86l04J54K72N3j62j35k84J13M29l07q8K29l15j40N04j22N3k57N9o9M93
-1224C26J84nK2k31m4Q6r9k41m5l25N08J32m58N56k53M09k64m30j33P7M71m4k46J08L24Q4
-1198D69n59m76N90M17m2l45m59L40R15K24q82m68O59k53J41M21m29N2l75K18L41j05j91J9
-1174B22k0n2J24l34j97k75J55K86J93j11k66J23J44L42K16q38N76k54m46K64J75N27k34n74
-1150b54PJ63M35r6J86k80ok66L89q1k82L22l5m05J73k49L54k7J37m8j49J41l39N7N49j37
-1124B59r51N75j71l4N75r7l05P32Q64l54p72p44J72J07L14j14k24L00j60K58P27J96r00k28
-1100B5j58j24J33mJ07Q00k79q30j09J56M84K63o50J05K99O4r8J28L42m47j76k42K74K94O42
-1075I99j38p08n22q5L84k15n1n4L59M38l82n46J53K74K60k26j60N1k2K63L47j56k77j97L44
-1050A33l27L6L10q9l45R2%kK19j2K49j99j69J80m73M35J37J65q4j11j40j99O98n84j72J89
-1024f3l34L53k42K94N0l45J49K06p2Pl44L68N28j37k65R5k28j65L18J82n17N01J61o85L77
-999A92o9k27P1k2K78K36o43j32J35L14L5m0k14l69P08O62p18j77J42n28L02n9J62j07J8j02
-973a52l9L0J37L82j30n38r5K02Q2J89k84J32L6P24o22k91L32l42J78KM51L3p19r7K77j16
-947b38K09J97oJ08m16k64N92k14j01j31K39k67J76M13p8j20k88j03M40J54n09K48K48M13
-923G02l36n77N92L04l76m57r6K83l04L41J90J49k12k1k63k24K74J64m04K79k05m0P7J02Q5
-898B7k59J02M4k6K04k90M80N87q85k0N51j04l57m8M19k9l61k46Q6j04J45O7j35K09J64J53
-872C74m12j77K71K60m20J10q3j27L04k22K02Qj87K90n60K12n7n6P95J74q13L28L82o10k67
-847b81k0L89J85m13P5j58mJ33J43L4K21n02K71J24k3J75k90kj24Lo9q6K09Q4j73K17K69M7
-819D34n97j41k32N3N97M61j03j64m7l61m23L58r0r2M08l33L12K99l09j9q9o2J31L28M6q2
-793B83o00N64M7j51m04j82p8M7N21R9l39j16J30J52mJ22n80J44K24o9n1n8Q3J31p6K79l43
-766b25m0J1M74o18L26N2j75O03N93l2n29J36o33k85P5J16P02l55p24P36J22j7R7m05j13J51
-740D3k32j20L87M53m86k08K63k00j42j52J91J76m08P10n29J19J61J74L8J16M93p23k04k13
-716b93N12J34l96P3j46J14l17M34j97l60K82j63K42L06j58k89K40M27J99q06M37l4m80m84
-692g23L36N99K10n31J7K74O0l7k77L83Ol57k50K17K74o00J31J91k57M62m35L0N51J03n20
-667a43l94M87N15m08k33J37k68L77L77l02M5k18n7L01J22j50J33j88m92O6R8K26j20j88K67
-642a0lj58k98l4N25N8n20L40j44J0N3Q6J59J38m27J87J96K8L7m60J24M6k42J93J59L66K2
-615D31j30j44j72O62J90o00l87L23M52k68m43l8K49N57k21n47k9R4L4n66L79r9r2K98pO5
-589iL25m31j23q5j17K00N34P08k95j074M14k17L58o0K17k14m32l1K92N56n66j14K6L08K77
-564D47j45k50l29j00K74Lk97j03J40k02L83O60j54j23o4N89J13l9K76o59m33pJ80K76q01
-539c65L04J72Q2O90o58m72P54l02n12P0j38K11N31J79m38l64L54M5n73L6J95M3k08J42j42
-514c64p1O54k6J8q8R2L1m60N90l90O2l78K18K90l40j04L35n78P64J17p61M72j61J01o4k23
-488b64m2N83J62p7k56J20r0j66J2n7J57J38m31J79Q7J3L89k13m77Q30j89m46K42L57k04l03
-462E4m0k34K10J22l37K52k48j60M32k28j75K64O0k07k04M27L7k75N21M56l46k33m43J001
-438G06o8l63o95N67K32k90n41L7N6L54j95j59j2j4K65J74L68j49k27k19P3k65L45k33k39
-413d92K86N57q4n29N5Q6K08k52l04M57O02j33o60N84r4n71R3L4J93l02M1O15j69n16k7O0
-387b62lJ60K21J58M4k72m88K63O1K36m94N13m22Q5K83l72L93l4m57L88O53K39l20l23l24
-362g4L76L68k75o62L64k44Q50N0k88m09j70J06o5M37k71J57J90n42J02J59m2n74L13J62j49
-337a31J86K13j40L0n47K89L76J35JL72K28m20J26O1q74J15J82j82l3m66R77k3m07l38J27
-312a43M7R6L90n87L70O0k01l8L84o53P04j44p7K7j1j49m4Q35j55o31k19p5M16m68K9K7L0
-285a80K25K75n23R8o4J11J58J41l15K67L06l26k43l99L03M8o9L75k16Q5O26k06p13n2O16
-260C28N10q02n9K83n68L76M98k34l92K12J4L46J07j11L26n5n86l20K55m94J32K27k13K0N63
-235C63l91l4K37J46k03N3L70KJ01n51K55k07R6j61o39K66K52O12K87n76n59m8K64k85M94
-210A44j4N54n6l74p9L86P6m20p8q1J25k18o3k7R4J07Q9r4m1j81Qr7l8j24R7K79j86J13J40
-181D1M66m93k57L17J00l14P4N00m52K1R8k21j43P01k06n57r7J44L46j16J27pO4N52n37k23
-155g2L2j75p7n9M1j18L01j92J02p1L90N50L60k98o03j71J11k37J17O0N8k0R0k78K25o0m17
-128d11M99Q0k97j08L25M8j78o9n5M63J2J50n74n3J34N3l12R2O6m2Q62N50j028o72Q56j27
-102B64p44L51j26O05L79k28l1O70j30r09k37Q9k53J01J11n5r2K00j51o9J86L01O17m07p24
-77b82q0K49M53K30Q2m21L07l84k17o4J07r9j36L14l22j40L29J09k83L11l04j63L37j74N55
-52C14L66m24m80J18k56K11o6L38J84k14l87M50N30n57k11l74R72k20l84J85l64J83n5j2J81
-27B8l05m2K22O0K7k34k9L23l38K56k00J78k54j45J26J66J12k96J014L27p83j78j48j33J26
-2a20K32P9o0Q3k36j85K40n6m1J92R8J34n81K41L38R2n46L96L5j01j02O0j78l42M29K23j88
24A36L29O0l09M0M1l15K48J66
32C96
##PAGE=	F1=23697.273256602060428
##FIRST=	24596.97802734375,	7686.668670654296875,	2.557697296142578125
##DATATABLE=	(F2++(Y..Y)), PROFILE
-2014H09K02M41p93o42l28N93o09Q77k66k85N06r2n90J78J28k64L05l00n8k4J54M55L79k71
-1990E05l44l18l1j34L18J51l16R4m12J89L93N15m50k73Q4M91l22k13J49l13K00K02j24j72
-1966a31J40J59j78j87L9k4p8J22om6n2N69K75o95R9L37M4l30m23L33L66m00j39M14N74p60
-1940B2L27l84Q9m0j30Q3R1o9k94j38j3J28K2M04m4j90O4L34m28j88N9j46M51K41R1j35o76
-1913d69J96o6L62L32k38n6k03j94N21M19j15l09o4l61n3J76N4M5K9j40K57k8R9m14j02k67
-1887e89O42J0K10M46l47L23n9n91J59j16nn9l44O0L57Q6l84K47P51l40l88N02o29k65o6O2
-1861c27k5K45j09J96j87q1K31k57J53K79k50l0Q9J74j28L1Q88l62p91K94Q7o4j8J63l31J05
-1835b5q2J76m88L95N91m46r5L07K5j24k24l92L04M4o3m3l2J08j91Q6l22K49M01l28K94J28
-1809B53l68Q04l09k07k84J04L3m40q1M56K17n78N35j2l90J05j11R6l8J5o6l3k3K62j26J12
-1783g4j0j5n4k6K24j33M59J00p07O11l49m00J54O40m78J30J35%j05j46j67J69N16j5m21q4
-1757d6K92N9n75J87l93N16K84p7k11L62k68L6j70m0J4N57j77n47k81L1K80P8j23k83J1J35
-1731c49L67j71k81M39l7M8K71l87k75J71K50L55J16o89J50M61l19n53L67k51K02J87J2k24
-1707a40Q5N0O2N77n6m72J13l62k20J61J23J14K42J30n85k53N32P0k43J41J14l60Oo6O89K15
-1681F67o47k79M54M1M3K9o4m42K34l07L2M6P5K15m25Q54q1j85l00J24L41J4o17l70K1M60
-1655f7J9j94M78J17J32n44L27M52m05j68L65M30j139P32K94m71j46L05mp91L55m26J43j6
-1631b22Q89M24J14n69l02M7K3j75l68k30N77k75k93K86q1l87J33K2K76J63k86J16O48K26
-1607G56n65l34M01k89J58Q71l10p81l39N96N1l20K28L63j89k25j06P4N24k00q84K52j33L63
-1583c8J74L84l5k98m6J41m89M62o34O20L8k34Jj73K24n61R50o50L96L03m99J1l4m99L15J63
-1557hJ25j83J53O1l74M15L07k60k68L78M05l54p4j78k61k49Q00M35r16o2j10j12m1K63P5
-1532c3o9Q1J6j66k29K43M41K59j59l31j09k81M74m91J5N05r0j97q7K03k70M99J4l64j41K40
-1506b7K16N93k01q14j5j09P1l4O36M29q33j6k49N45K57n87J34o3l38L20j5k18K25M38K00
-1481E45m71l28J57j48K30j34k4K07K34J17q5L1K94k06n05M02L1k78l80j67P49M6m94L2j6
-1456a61K24k65p4o8N06N77m51n17Q0O49n28k93J90r4j69K25K47n9k49J63N7PL92o1k97l27
-1430b96N71M36r32K31J03r0l53K28J57n8l81j28J13J89L31J74J88Rm45J23J59M8m21j95K68
-1405B9k9M21l95M30Q7o18n7j67L07l56K68K74k10qR6r0K07L04j52p38L19j32K49J36j70P3
-1379G8l57K71k75K43K83k76j30j67J16j53mM91K49m84r3L52k02L81q5M28J24p11l81K39L65
-1354C02j19m32P0J46n7j65J84j71K26M32l56k81M28l25n3L41k39k97k4J88N1P70K73p55k90
-1329a53L34j99L2P30j06l36k35k40n2J80N46m8k79j86L8k78L24j79l34M8P9L55J22l1p2k85
-1303b25O3R9q7M21M73m83n17q3r8K29J8K54m58O09l20J52O5L35k60o6L0l49K11J89j54k70
-1277b22K9p0J82M1Q4j17j09J82l69L39k64K23J01m4l92J64O42P14k48q82M3L2J51j09j80
-1252g9O6K8n0N58L16j22o53j60oK78J16j35j67k72J28N66l14j99K36l83m7M44r3J16l72J14
-1226h6j8M30J02o1k4k24olJ15k11n7l58N51J28n15N62j05J37l09k23j43J95K49r1j73K76
-1200A38M19J06n49m97M37L00j30l71k89K34R77K96q31k60L76k52J82N34o38k67l33N63J89
-1177C34j0k18J07j22r3J59k81nj75R7P7K60k02k40J95K00L84Q7o43O08m29m43K03J04N15
-1152D69j95o75K50j3L06o6L84k78k00q9L96j99l65L03J45k66J39k27L19j36jRm8J12q2j47
-1126a55M74J46j020L52j07M6L69O8m14Q25P74n37p80n72K25Q7J86K22j33K44j92l3O99J57
-1102I31q23j92j5j27l8j4J25P61k71p15j72J12O12K18o57K94L25j34l08M09N34n01m09l20
-1078c75K51M43P10l20q61j37L5J09j50j15P8L24L07l89k10J38j44L95k39j45K47p6M29K24
-1054E29k39j89j36J07l22J04K54j68l40K27Q4r9J88J4K91j45j3n3n56M70P2J40j5q1j26k88
-1028b90N70m12J0J69k96k8K42K22j30l32K20J58j56L5l88K57M08j9j20Q9k64j80M23K34o64
-1003b42O01J54p10K48Pj16p1j0L14L28m89m06L55K43k28R0q1k63M88N76q50K79j03m02L41
-978E3j12J99k47J69k67J03L6l3L33K4m48j38K01pK96l16k8J98O25n71m28M70m72L16kL40
-952B94r3n26j34M59j85O7K11J29K32m86m33O33j82o0j58J61k83J27L53q3o1j19p4L33K07
-927C29m72J88K43L87k11n94M67L24l21l40l66L66m14N68L53K86k47j38m73j15L13j6m11K06
-903h8k48O3R9pJ22k47J31P9j0K22l38L33N07q34P2O93m9l97P8L15r2m28r4O1k68L01O5j75
-875a34M2Q6K14k76l6N0L29m46O8j4P3K23j60L6o6L6L71l34M1j45j46O80O3o92O24M38n92
-848C33k61k03J23K65l66r3k26R4K34RR3L21o16M51J09k13P9Q4j28j65R2p9j75J68Q2k7R4
-821G9J39L37n68k84j67J49N87L22j77j74L1n02%L91k44k26J11j11M96K94l11J45k69j48J37
-796C7K11p1O9l40K36m5j91l27J79P8l4M12N6m47l2K75J24l14J54m41J06N7O1R2o8R0r7j51
-768c21K39k70N6L1M53n98N01N0k89N19N82k2l82J81p55k55j57L57O75l89p37P40J94k51L3
-743A85k32M2J49j55l83P30L0o47K3J51j79O6k83L71J81l72N90m83R6J49J67J88k04P29j022
-718a13K07k40J82L50m30L4j55J85m26N42k14m45K31l5K36L83k02l03L63L52N1q94P19k64
-694A14l68j77J82L80J66n38J93M39l1l26l09O32P7k25k55L9J55o45L17K25n14O88l44k97
-670d22R33J76n97m30J81N75k14k52Kk31L75K30l10K28k89M9K04K8k05J30j32l44K32j07L17
-645A27l12q5M58k37k24k76J03M86m5l44K60k06kM1J58L7K67l35L05P5k84L6j77j6J44j72
-619b18J04R2K73J7j47j40k00O11K72n17l88K56M58k13l72n1K33N65k48n94j12K27J93l12
-595b11k87J73Q9L17k56J35K23m08r9j67J8L63O11N21n34p82O15m51K88j03K45j69m20q4K03
-570a70N14n24QN3L68K57j23j40o02r7L11j4j56j24O4j92N00O21j94l36O6M73M1O9M21p63
-544C31m90J62J92J28q66O14M9p2Q39n87n83Q09k25p29J96j24M14O75p2m84l08J41rn58KJ57
-518c98K45j78m5Qj08P90r4O7L4m4K2l43M57m58Q7l84L80K11m82P6L77n95O31J43p17K37j1
-491i2J07l41Q1P9N63R8j48k51J12p2j38j68n9K37J7n14N31M1O3L31j82m98Q89j44n35J83
-465A90M27j55k43k50j90N5J10l31M25l32J62K97l85j78M71n3j73l34L87J30k95M52M18k61
-441C44k16m41R08J34k13q68O22K18k98l08n57L77M08j91k34L7k78L04K40L32j50l12r9Q2
-417a59p5L51k48l02J31M06l9l87K5K84J65k93j99L74N21k13o88O81j09m01R6n6P8q7l64O26
-391A18j49k39j51J04R7J73J91J43O7k33n90M56m4N3m23N51m44L07J98m58K62L5k80P1O61
-366D76J88j36k47k95L73J85l09m39K03l18Q75K35k20m57l38J23J11L89l53J04K33n07O4J39
-342G9K9l56J89Q6n8J37O1p9k1o33K97L28J33J18M97l3m66L80K25r86q4O7j96O5j56J107p1
-315F59o07n40R1K20K12K14m65M53J54j21l34K37m57O12RL4J15l5j57j34O85k17o51j79n6
-290b58M33n05J67k8q6K16M29m11lJ1J64J05J08l14K00L48l28k59n83L95R0k18L72j93O4N51
-264D67j76p77K49O12P07r67m3K94p46N13M77k90o04K94R7L01J34r9K57p1n16k72L19n69K26
-239a83J81k14k47N89j95M4L37R4k97QM45L7j6o84L60j63K30j68o99J29K35M86K99l57m71
-214b20M8K67k88M73k86N24J77k84n2J84j53l51J09k71P1o2J13p6j6N36j41k72k6j03n6j07
-188b62k1j17J32K37j75J58k8N24l75k34M12Q2n35n1M16m85J66J81k3p0N32j95o02PM6J33
-162a47j49R3K6K94O11p00j57L03p6j79k88M4k30L67q3j01J39K60P27K56l19n12k86M4k85
-137c48K45J22P8p2J47j63p5j30lM85K2l35j38L04J79l46o6r1M51J33J22n64k00J71J81k76
-111a67o2J25n0P61O19j055o16Q93k14n22QL6P28L08m56n6P58j11r17j00K06l43O9J00k4k3
-85a05K17j72r4K05R1Q73l28q04l77L53L27K66K02m03J80l73r8j42L44j14k98R5k57N5K77
-60h0Mk01L33k14k56N39k15K09L21m85j59K00m50K83J38P7O7k31k25L47O96n09l91q7R57j81
-34D87p93K29j66L21j32j73J32k17J38L58N0k79j50J35J76l69K27j83J84l55j62K90J10J15
-10b7m65R16M28p10j76ok24J77J95k0j36L6o1l04K39J38j7K33j68L18k82j08M73J11n87K77
15B50Q0q4j91P6k07j95K59K45o5J63J1k76M0rk11L78L67
32F31
##PAGE=	F1=23672.956911446879531
##FIRST=	24596.97802734375,	7686.668670654296875,	2.26714324951171875
##DATATABLE=	(F2++(Y..Y)), PROFILE
-2014G17K50O04p49p54l90P07o46P43j66n80O75L6o58k4L16k10M33l67k32K06J34L22K65k59
-1990C73k12l04j74M0M39L2l94N4j78K04l8O62k75l88q6M38j25k62L30k58N1L21k33l34K04
-1965a13L43j61j21J19J41k95R6k31N4r7N36L47p07N9K74K1j94l54K43K91m03q8L62N37o46
-1940A3M32k65k7k02k78K20J53p6l53R4r0J26j8O2J51p9J27K69l89j15L6k03M88R9J0J36p15
-1913c94k9J28J61J89r8j32P4l26L44O47Ol67p2l64j97K42O7R7J91k65L01j46L1l64K7j91
-1887d40O14J6j29N60k69L01j62m56K87k93J36k7l96n9L03R5l52L92O82l67m29L97n91k3k9
-1862b39j15L1J09PJ09j59j20J25j19r2M92j69m0J92J65j01l01Q83l19o84K66K2jR2J33m45
-1836b78K93j19j76j30M10M51n12L33K20r4n0k32m89M56L0k41J9o6J09k15J26m21K31M46k81
-1811a80R9K72n14Q66l58o6m04M60o8n09%L62J81l69N76rm12J1k3J64j8j57J0q5k04J27j4
-1784b62K94p1j16J22j78L84K16J61j89o48N19k95k39O5O04m20J39RK2N5l42j92K99O95j28
-1759E04n26p8M02N3p16L76l94M59J29m2j43L92l34M42m28j02J94N88l18n93k77K2K37J35
-1735a8j63j70j7J2L12m8l02M24K4J03K76n69j09J98J30L07J56o56J81L43k55p03N51k03q9
-1710b85K50M7l00J77Q9JN74j01k90R0k96l55J08J72L3K30J77m64r9L97K1l27J01L07n83M
-1684c22J34M69K58o94P3L84n2N3p3j09m47M43l91n3J09J99K16o62Q79o9m48l20K84L65j08
-1659A18n33Qk23M43J78k05K22J47K05m36L38M75l44j0K47M39j070L97M65m48j39K38R3q96
-1635b91L13k72jk3P06L54M15m70l85J0N1r5n58k22O03j33n03K89R1k83j84K17J98J43l39
-1610c69L06L68K11n17l98M15j53J76O80l81n42o7R2K04J33k4L72k21k85l0J19M32k05p85
-1586d69M08k80L16K60L13Ml97q0J58m65M86n09O55Q4k73j11j90J77n25J155o77j4L88m75
-1562f1J32l7o57L55J42K16Q9J5j5m73M99J30k67j77L34M90k65j25j27l47k18R23K96j107
-1538b55K44l31J03j58L17l5Q7J03n4k32j09R4O13L31j37m01l11k88N38m07J60M39j59k35
-1514h3P0K01k63M03o6m87o9K06J43P50L0p48m80K5n6O9O81N06p86q2j53M00M35n66J14o3
-1488A31n30L29p4k43K12M99L26m47l78P1l51L36M3r6J68K55K25r8m7L23j80m67K22N2j97
-1463H4k87l38P55J14n93qJ46K04l24M9k5N68P79o09p41j19O66l21j83J66j34k44J51K90M4
-1438I0k84N0J70n1L80Q0k64l49L90L35q26M48m7k06r5R0O8mm78m7J29J46J78P7L29K28k82
-1411B55p0O0P0n07K11J87j65M25m66L92J29p50J50k10K37lJ98R2l10J9R9J62K43N4k37p63
-1385d98K78r6N29O7m6P4n93M75l89J62K04l53Q7j62m8r8J45O23K20m07O4N2k75J77m8M96
-1359F40K03o09o62K50N64j6n78p7L07q8m25K18o3J20K62m13K49K31n49K88L61k33l47q4K32
-1334b19J04O29J67p70K8K91k02j10N93l3j90J6n16J22K96K88p6k83l04J02l03M11k12k05
-1310c76O7Q4K49J77L3j94k37K3L27p2M05N47p42o43J92q7r9J22L28l80L70j56L08oJ45j66
-1284B19ro7m30J55M22j85m35L0J57J81k2J13k13l48L51k80K90j48J45N8Ol35J78M06Q76j11
-1258A004q53P9k20K18n2k24J61nl58N96M15m3p76n1j13K69J35j24j51k39J04O25k91k17K34
-1233A23l58q8L67n0J53k87M6QL23M1j39j24j71O8p7L54k07j06k60M78N5l89M58N6m6l03r1
-1206a66r3K31Ll3j38M23L74N8m98m28K88K07j08m00M9J08P25L83o53m7J0k43K45O22o94p56
-1180e31%P03J1rj97K44k95L6J44k28Q5k7M5j59K70k27j93K55K61L49p1l82N88n93l57J70
-1154a08P2M29j86p59M75k02J67l0N20l07l24K11L05l22l73K89K43j77J32j91K93k41m1P7
-1130d8m6P0J35j98K61L93q88K2m9J42J77K77l92O63O55o39q06LQ3m8J24M23j15J89k36j93
-1104d1N51L2o43j09J54j45k19R7M1P27k38o54J15KM20J43n77L98L79l23n54P18P08n39n66
-1079a23m35K94M96O85m14p70J89j2j41r0n0J17K60K29m42J11K61k17J85q0k03J88p5N12L7
-1054E12l20Kp0j18k56Q2J60k13j70J27J82j26J12P1K78p3J65j41m94J81jJ54J57j24j38k77
-1028c38L66j78J72J32k47j75M24J26k82k57K92R2k34L3l02j6L39J19Qrk74j02M67K31p72
-1003c85P89J19p07R7J12o5j20q2L47L13l11n51M54K25l03L7L1j39K88M45q65O46l76j75K83
-978A07k2J12l28K58l19J29K6j01K79R9l48r6J42m3L55m05k27M70M80m45o17N33m59M38k7
-953iK59k60k64k31N67k35o1K31K95K88n34n24O45j70l2j32N9k45k4K69l6j5L9l6J83K59m10
-926a24J13K54L20j16n71L85M06k94j90n85K75j68N95L21L66k58k51o30L1L38j11l30K5j59
-902c58J23J2o8Q1j41K06R4j7J72l28J29L36n97R8P44j6l76J62K33j23m97J14M8l51L71R0
-876A41j87j78o0L03j27J36j26L14l98K43j85K09J47j29oj61J02N23p3p7k47k72N39o8m93
-851a30Q70M39n34k39l27j94K75k47j49r0J3J45m0J84L05n83N45Q6l93Q2L52l06j25J92r4
-826C7k13j9J10J51jM7N43n61j99j41K00M32J55j69j53Q3o08M43L45m10j71j58o5N81K80j97
-800C42K55m62j59J19J1j76J99p3l0j17k31r1L78J89r6L04Nn06j4M30J04o16J54l02J24n3
-774c12K76J30r8J14k07l24J14p0Q0R2L36l59M88K1l98M28N11Ok01K13q35k31k67M84O34m27
-748A98o11O73J86m30k0m3J38J10n2n41R92j60q39K48p1j94K58k85L61J85l44N33n16J45J87
-723A08J63L31n90Q63j178O45k69k06N54m36q0k21L71m87N26j40l57R8K0J28M27k16k72M33
-699B15K66q5q71Q92m51j95J7L5K35J57m70K38N49j27n58j70O68J30o0k24j10J3o43M27K78
-674A56o28P56k16n51J188K00o19m10k4M25J2j93j62k44M60N1l39M30l04N7J12m3j98Q5p5
-649g4j41L65k22K06m39J53N09m68k39k07J90N07j00k72K61k48l9j8J57p2M02k16L63o7m42
-624a51p4R8n0J60l0j5JK04J12k15k08o7M17L75l46n10J71M63j49l13n2K45M94l19n96j14
-598d69L22K71L0p02J50K61K97l99J12J33l31qj03J87L16O04K82p58k70O74n61N3j49K59j76
-573B5l72l7J40L56m61K05J7L60K59j5J0o70k29K24k7J8j26l7j23M81N12j80l95P1K53L2J60
-546D51M53q26p0Q8M5qn28N61o2j90R11m04o22O93j29p56J26q3N47P39k69m79k13n5p5l25
-520d80J47n2K73J8l97J49K4P13j53J15J17j80nj62K92m87Q8l73M72Q3n01K21L85m99M47J49
-494D04o14r6K07J10o10M05K09N06k1k13l06J39n1p8l15K34R5j45l04N65j1K1K82j23m59R16
-468G47q1n53R0L98p6j83m80p2j35O8L2L08k57K42J11n04J26M33j29j79k99J44K32k84L87
-443H6L64j66j71l87P44L26o3j054O96J51k60q4o73L34M22k28l02J01j66K4J59K68j36l45
-419c60J50j2Q7L55k39k53p0K81n1k58R7L75Q3k71j31K17M31k26o12O00q7j76Q5o7k4J02k61
-392b35N7j91J80k34L2K10R1J56K05J16k11m48M24k19p3l34M85m12N76O1n31J66Q9j02j94
-367c36O76O8nj41k12L57ml63k10P0l03P01M61l5n08n10J36K22L07m06M3L10m32l2J50K25
-341B29k09m6J7P9M3o4M5p8m98Q3K16J10K58N45k43m25N35L55r88j99r0j62J06J48J111j34
-315G44p49l58kK34J66Rk18L64K51j5m43J8j83L55K06K02J47q7j82j81N37k63o27j24j38M12
-289G5m79K39n6r9J48N03k57o6O2K09L6P5k33N3L81l07k59o80M95N1l47K97j42P0M60q2n28
-262c81M25M57O66j047K9K65q82O99M93l42q49K90J66L21K10j00J27j12m52j59L19n34K64
-239a27K04k01k46K97m4J44M23m1l82k8N35J01j78m76L54k71K79j56o64PJ37L42K93j09l17
-214a24J83K05k97M38n49L90M17j60q0L1l44k85K37m27N5J15K55l1o5Q02l40m70jLj10j46
-188b98jj02J50K42k07J72j06N62k66k36N18%p50k2K38m01K50K53J03l2L49j32n81Q6k6j40
-162c77j29J36m8O05N55p94q3M78m0k07k94r9j38Q4j3J23J89n6Q68J96l98m15l01k0l0K17
-136IP5J36j81J54p3k61k47L87M14m6k83j30K84K09m79j3j62M29K28N8n44k21J57K95j90k82
-110b77J97j3N42O69j037m76P85k65j85k90J42P33K42o31L5P70j48p81J05J17m20R8P4l3J84
-85A37J85k34j63K05j30J016j59q24o19L61J72L30L26l73J1k47p0j31N29r7k98k70j9K57K4
-60h1j18p2L42j05l15N79j83j21K66k47M0K9n11M11K54k37K5K1l89K89Q06m26n42Q3R04o3
-34F39q11m1L1M01k37l15J00j17L44M80n3n46J03J10Ml27J93q4J13p5k30J37J08J01m39N51
-8A40M80n94j46J70j58P7J32j12j51k2K3l46J42L58J6K37m00M61m0k60M55J72n65J00J52o8
17B53k70M1k26r2R3K44Q0K5q4k1J51j22k72L82N39
32G21
##PAGE=	F1=23648.640566291698633
##FIRST=	24596.97802734375,	7686.668670654296875,	1.4228434562683105469
##DATATABLE=	(F2++(Y..Y)), PROFILE
-2014D50L74P28o88q31l12O98n53N20n2q95Q64J77o19k32M30j38N06m41k83L49P4J35J52k18
-1990A95j12j64l29J48N20K1n24j6L7K29m01P32j03m48k37L15K56l31K92j84N1L79l11l88
-1966c73K00N32j59j10J52K57m10K4l61J18j8K51M66o04jJ95n4m8k32Q3K01l29n1K93N24m53
-1940I3M14j60j01k63k66J32J41p8l47K53p3J30L3l97M04l3J75J54l39N8j1k09M59nj89L78
-1914C53n84j54J53k7j3J52k64K75q1r7P65J03l92p2l03k78K89J6J25L29l01K74k19L7l45
-1889b59J59p0M01m2l32O47j41J92k89j69K83n23K76R9l88j78K27O1k98M54O73l93m95L23
-1865B18m72J96o1k01J28j65J53J44k06j43N8J12l4L74k22j2K28J26q8m58P23k75m74J21l9
-1840b69J89K51J80n12K08m7k92O5K51K72n69P17J43j57K8k40o09O41Jl70k1n5J14j50J81
-1815e0l72jM66k23j42M35o10Q67l15M9m19O45j77m87R5J92J36j16N83k4l52p2n9J39O6k12
-1789D2M1j63k19j14J88L93j45j98L02k30M02M34K3m53n66L20j73j13P8M47k79P5j24M6J93
-1764B07n10k18M57P85j01o11j06M54M6q26M53k97L68k4Mq8M31k02N51p14MK92M78l67m92
-1739b6k56oJ41J94j70j00M7j2J26L9k90L63O9J02L16o61J0J69K2K59J81n33J76K40j65q56
-1713f21O86n1k87J65J19m22L26Q4k8N06k10m8M1k25l48o0K53JJ63J51k25j4K65nl69M2M88
-1686C77o45j95L20J52L18p25N80L05k47J3j19j64k04N22n23k06J96L29J81p47P51p1o42j98
-1662f42L01L48k09j5rl35L11K82j16j08J13K56l21M30M66l34R3J02M34q85L5N77l43j48J74
-1637D57J84q62K00j00q3J5M64K28O05l87m13L7P4p8p46lN38k5m51l6K04r9n9J71k8J25l71
-1610d39N50P4Q5n50k94L25J1J90M47m15j11J52m10M15L48l10M17k51k29MJ35K54k24m90M56
-1585A40l18R3L87K71J5n05j24J42l17M57l92O47P6l00j57j71J05m27J169o56k69L72m15K02
-1561B5Qn67J95J95L11K22m6j46n18O41j2l73j48K59N17j41j31k0l73j76Q27J84j196N13n09
-1536d59M05l89L83j52K19J46r8k83q3P0P09L96m4m38n93k20N60l93L36L34j49k25J65J15
-1512C12k40L22n9m59j77J67L6Q14K96n90o36r2j19J60N58N09o72j06q6K65N76m90R2o6o77
-1487c62L39j04l00J43N12M10l09l76M2k56J04J04j47J34K74K87q3r1L31j16m40O4Q6j09k00
-1462f3l45N50J89m97j71K39K15l41J43k8N53R51p05q43j35M62j87n2J29j79j67PK72J44k45
-1437a04j19K51j03L82J84k41l15K48J98o58N66j44l37J17P2j23J09m62r9J39R8k4QM72M64
-1412E79q6k82j17J17m34N14O9k84M35n35K80K23q37L48j50l9M03J52p3m09P3Q8L17K62j92
-1387D22l52o18L38O8M62j0P4J32p86N91m19pP5l96L61j07j67k7L12O79J15l69J94j89k99
-1362G7p4M6M76K38m53o46L9P00R9n46j93L25o1m39J33j54qQ5J01M33j24l50K66K25k07k82
-1336b94l2J04J79M35J8o33L09J49j58k01K23N7M2K13o51K87L38J06j46k48m48J89j59L06
-1312a5j79j57J19J07P2K54J41l30j95mN66p3L05O48r86m60K23q9m48K63L36k13J18l3L87
-1287C57r2k1p0N1r6m20M2N36j68m81K8K46K09j09J14l08j90K75l03L08p6N2K7P4k71K03J15
-1260C2R38O9p19P8m03K03n6k47M19m2n81N10M94k1q78M5j71K33J22j14j21j77N4N86k45j67
-1234a59K27k51k31K67L7J50o0k8p8K44K9k74k59J38pj48N41k21j83mK70q2r4K49J87o1k50
-1207e1j03%J84j97K70j87L54K20Mm02l06J81J69Kl98K09J80K22M39l97J15l13k10L38O38
-1182I61o51n87k6M19k1jp3L02m66K13M0k10J06J26Nl61K20j80j26K83L05K53k27j17N46p22
-1156A1j87J66L9K89j79n70M14l74L5M6N43l69k65M49J43m17k06L18J85k05J42j52L07l28
-1132a65O3J40k20J3K59j11kN65o95k61M5J82J18M00l60M07N61o09p79M86J5j85J53L28j13
-1107B35J38l00j61K93j47l84pL11j44j89J64r2N77j95n74L34n3K13O1m93M31M51m96k85N05
-1082A93Q07n48o21k57K04L25N91l75l18J23j06l59jJ02J13J23K51n47L48M06j15j0J7l06
-1058D0L8p8N59j73l48J97J2k91j89L7J8j56J85k38K44r7J3J17K19K9L15j41m73o5o0J79L49
-1031B42k51j71j29J11R7K68N4j82j23L33K6l78j37L89j8k72Qj45k62M13J14L0j66j70k4M35
-1005I2J80p07R10L5o79m6K30p4Rl29M15J83j53n28M86J97k22j33J17l1J09L21n27O10o27
-980a62J27J18J74l5l64K73k69R9O6j32J70P8j97KP0n4L27m91j94N59L02k88n59K56k24M12
-954F4q0K80l90n4l25N77k60j45K39M60K57n39n24O00j70k0o0K2j76q1n5O7K4J27L2K4K95
-927A89l34M0K68J92o2m92L98N00k84k9n44j09K59M22J58L79k33l29p04J62L46p4k16k00J61
-902a36Kj79J08j11l1L12R1o5O0k38r4R7j65kP11k7l23K00K01j18n56L35J3k48K95J20j90
-875F2l65k60L97lL00k03J86k45M90m08K22Q3j25qk12J6P23J81j64l56m04M42k11j95R66L88
-849A297m21j98m33m52K12j24n1J30m5r7r8J93K31l83N40O5m82J47M11m76j3K64r9j68k83
-824c33J28L38p3n4O89n34j26j51K39K59Qj10k9J10o52O75K83n12q5j85j90N69K63j5K85o44
-798A53j17Q4j83j63J70J57k12j49j64J97L83K11j31K32k6m80j01N60J05q90J07j84J98q8
-774c31M79J57j40R7k61m05q4K80J8O0J88n2M01m0m82L69L71K6j4K37q13k67l32N76O21m17
-748B42o03O93J37n32n9J36J51N1M8n57J082j59p98P8j01p2J57k49L16J84l64N35o35L42K36
-723B59J56M20r47Q72r21P33l43m72P25l92k82j71N22n45L71K2j79M5j33R8L53k14k11M31
-699A97J87j82n23O88n40o1J09o3J65J98l37J75N66k20p00J41M71J53J17j51k05j19o32M72
-675i4L21n64O40j04n94J254J72n83l65o3P0J78p9k85k96O03j12l88N82k61PK3q6j44L5pM0
-648a00M53k04q8m17L58M37o35j21j58K45N20q3l00K40k69L3p2l0j25N00r2L82j86k65l79
-623c56K38j1J38J02j02p5J88K23k63k75J41J95M06j84p36K07L84r3k67m1L29L67m75m29m2
-598d31K64K70L09o39k47L77K44m22J1R1k32O8j1L05K76N07O1q58K36O54o28k31j86K74k10
-573a48k20J06K1O7l29L84n2L16K97J35J56o82l89Q7JJ33p7p4j89M47L47j51k28o1k4Q1K25
-546A79M07q91N40p8j54j28j02M40j67k40Q90j91n94N06k8o51j8m5N54P23l92m25j08j97j27
-521b97j25L24j43J66J93n67J60P1O26j70J66J52l17m1O1J18m71O1l60N24q5l73K66L71l28
-496a8K96J36m72l41L03J17l72K50K60M55j64k28m39J67j1J1l78N31p2k75k8M71r1j06K48
-471B50l6l30Q83k5m94l1K97K9j27p01O9k77O9L89J22q3J34j08n78N46K98j72k22k03j27L17
-445a11k38L92K77r6j18l14N43N01N4j226P87N4j75N1p39L76L77k72l67J10k0r9r8K19j03
-420b35l05L95j45K04L46k02j72j77K98k6l33K35L02j5k07p4PL43j55l91K82pK1O2k1p2K11
-393A69j90j77j06J91k55j31L41j01K58K61J41j96k76L53l85j41k56L46l51Q08p8n87J33J35
-369i4L8m15O80m5K3k8p5L36j77m08Ml1k01L86P23J93n68o97J83K39K12m02N6L45l80j27J55
-342g5M70j34l20j7K10r0r9J60j05l98M6p3Q4M00N11l55l27N59M15q65k99k01J87j22L37J042
-316I41k03p65k30J00J07L3j71J08J94K53J01m77j23O9N9M11L71J28j56k13k10L92l00n34
-292a15m1k82L50l42J80o8Q4n2M94q2r9R3K37o6M4p0j21M07k79k67n04M17q2l52J40p6P8L59
-264a5O8k52M25L54M69j029J63K15q17P13N50l77r26P5K04M22K98j24j3j94l94J2K59m47K86
-239g5K63j68j54p1K7K11M56k05m02l0N99J55l37o7L00m55K30j22n07P4L6K8J90J43j40K96
-213B75J41l39L84o60J39N56k3j25n3m52k19K60l78M7J65L21O0m7R18m81o04j1R0j14k23L1
-187c42j02J82K81k91J80q3N56j78k56O11j14r10K25j14J20p4L33R9j4K09n1n26J39K3k55
-162c52n1K23j31N27M77p89r8N55j6j52k48j92K5o8k08N02J46m21R52J44n43l09k12n5K64
-137c0J48L2K24l32J01k9l15k15N46L00j25j54m6K65J24n92Q6k28L65K80j7m63j21O8L64p3
-111A63m11J90M9K16P16r51l44N77k69J49m19J22O63J83p25K47P61k12o17K06l3m47J80M9
-87D3j09L93J65k89k53J75l25J041N4p83o22J51kM16M36l11j94qj35P4N10o0k65n58L26L19
-61A89k35k76P3L45J0l00M09j16l06K71K52j51k54l77N00K94n27J65J96n60J97Q64l52o17
-37c06O1Q27J14o06l09J15M45l79l49L2k5N09N54j97p37L52K4j49k32J59R2l0J73l00QJ25
-11b9J02l43J13N02m19j78L57j00l1P3j24j16J35j24j83n0L57N9K15n24N46O4l09L98K51m84
14A58r4K37m4l30l8k89M5o7K01K20o4k00L53K74j69m01K09O26
32F27
##PAGE=	F1=23624.324221136517735
##FIRST=	24596.97802734375,	7686.668670654296875,	0.19680790603160858154
##DATATABLE=	(F2++(Y..Y)), PROFILE
-2014F2N43P67o12q43j55O21l67L11op37N90K86n03j96L23p1N11n10j44K98jm3M6j85o6K0
-1988f1l76J61N34R3o57n0J34K58m71N72J8l96o1o0N57l33N4q9J79L66l62k36J68N57k07j06
-1962A86J59L09m77m3l28J02J13j57O53m60r6J36j67P6r4j08J14k02k6K46N51k88K86p4j22
-1937B89k54j70k4L4o7k85L81J2N8Q3l94L08n9K08Pk73K10j9j67L79j07l98N29l83j81L1q4
-1910c36j38L78l26K59R5k91O79J68l01r7j83l28L01n7R3L75k01K23k41J14l73J83L7J51j61
-1885B3l61P18J1J8m40K04J59p79M79K45l60j57J29q4k10M02P02l56o55K78k62L04r9k11K25
-1860g7l45K01K57l14j62M2K66K29J60l80M2J65R3q3m70N45k31k58j20Q1L66L45K88n83l8
-1835A9O4j83l4J69J05o43R89Q0j45Q3k41o95Q17n3m49j26l3J38n9K84l04k86M32j48k70M79
-1809a0m20N96k15R8k71O09k59m21J84L0P3J48N26m9k58j29j48K0J99o9n1k73j78j40K76L91
-1783B59k16k22M63k52K98N20n2n89m91J71m3n8J10L06o9r0k15O4K87m96q6L71O81L4o35j44
-1757i4M50M8q18L74k07K88j23M3o3N02K9L83r65K45K81K71k91k54k30p7QK54j35o1R6o3L
-1730a06J27k97L40N4N8L69o37L1R6k4K02J77l52J53J78o4q09N95M7l48Q9J96n64M76M0nL74
-1703C96l86K20k2j54l29j67L43j5Q8P1M7k6J58L5l44j08N85n59l40L76j90M77n74P80K52
-1678F14m50o5j09k08J63N36o87m15L32M20J28o10M85j18k97n7j60L00QK99k46m58L04L20
-1654B9J3k44j28K62k32O64M09m18J36m5L98o10k06N97k38k02J31K55p11K1J00r3Q1K34K1
-1629B24O47l07l28J46L8j68o78J62M12J7l83k82J93J12R4J35k08J46l53O40j22j12n96L26
-1605b45k73J83J78K39l01K24K68n37L71L91n77M46k64o1NR6L5k32q7L94k93j70N12K55k4
-1580E33n98j47R8n4L54k79N78J1l14j20j22K1k78J011n99l18K31l45K29Q3l69M9J99L47K72
-1555D73j8l00m02P63j25n39k04K17M34k9q9J16l40j95O48J03j049N39m39N50m57L07k54K45
-1531d5K16j30k65j91J80P23M32P4m26o60k61M44l96M65K35o1j93J83k2j91K70K7l77l78J19
-1506b28m4P71N41l38o74k77j37J84M04M26n03r0o2J64O32l73P9m1p62L26q9k14j70M93M69
-1481D87p1l40k2k30L9L0j67J20K29K88rr6L37k0m26m1J09m2j45l25L29K64l54l41K99K20
-1455A22l07J90o4M70J074p27q09o4K30j96Q4Q7k37o6n8J65K32j66k34K83j45M11J98k34k02
-1430C7J48M5n14N75j75m05K18J62l17K42l47k36P2O0l2P3L11O16Q9l77l14J43j83N99q6l23
-1404H1M29n52R7L67q08M27Nm30P29J22k04m67J49Q8L56K81l84n32j21L25R1K81r1J91K23
-1379F53r11N88l79k16o5k44N01n0j80K8M35P04l4l95K66l45k64l14J80L70K07l00n04j49
-1355d18P24J95l60j59J80p3m31J51j93k9j13P59K77m83j02J72oj46j84%rK42K54j27k95L52
-1329A78j5n6j28l93K43K61K92o97M23L51K8k12r3l27j08P3O8n1k08J60J43j26L41K65m44
-1304c2j79j3P64m8J47P30j186j88J90r7m39J13K96o2m7K3L60j75j15J2Q9j12k25R0L01j31
-1278F6m13L4K21K40j63R5l73J36J41l37K07ol6M4J22k26J79j45R09K64n15L0n18J32p7k07
-1252a96P09q7n71K61N82r6r34J24j95J49J02p3j38r1j0M53j75p4K19j01k84M0K51M6J72k1
-1226F2k71K64P7m60K65J17l12o0L84k46k65L11M8k89L28m3K61J37k12k48Q8Q9k15N73k80
-1201A03J14RP4k37k72J35J77J07m13K61L14l03L96j28K46n34j55M22N83n52k81k79J30J13
-1177C0J45N9K36m97K39j02k11Q9K51Ln16J27p5k6K63L04J11l47J17M97p95K3J76j4J21j28
-1151H0l70L11m76m0K12L75m89J24L75l9m01m8M57Q9l77J31j36L84l22J23K32m87o7K64N6
-1126c9k09O38m77m19J15J70J68M03l47J59N34m66n60O29m3k62K23N6j17Q9l70Q7n0l41l2
-1101d61QM31j02j30K17r6K98j70m21L51q7J89lm76M10N11o44J70J08P78n21n74j01J46Q8
-1076h1M77j82K0M2k03m67J23K28O8q5L62o18M25N29N0j16J9l81j39j26N91l47k69K80J06
-1051C06l93j60N4j38L7L76m34J22k7q0J05J36J55L92j05m43j11M2N8M00l87k27R3n0K98K70
-1025B89o9r6q7J89o0m12%N19j48k82Ml3k06M22jo2l37J58q6L06R7l81Q00q8o32j19L21j26
-997a20K24m50L60l9p1l07M84J44j87k38J52L2l5K48j20L94p73M49j58L67j39l77K30j66R5
-972aJ72j51k2j9K1R6J2l9K05m75Q4L31J27j43l08j93PL41j52M09l78rl88N25k64j46J95N84
-944D21J38m83m23M66j71k4M6P1j19J3n63K06O9Q3J34r1K94k71LK73J3o8l56M94N66k50J10
-917E81m32l24M33J71n2L29j74l63o51K09L51P3j17l98M32q7m12M43j44j59M20Q9j71r3r3
-892a39j95p2R0m0N96j12k47J74K19q3n79N12l8o8J74J41j85m53l50L41N0M36k02J0LO52n66
-865F9J37M4j27l2k12j70R30L85k28m42n11M05l48J49R17K90k57j49n26n87J12o1J18L00l2
-840A74k70k24J39J02p8M59M4m41J73L15n92J50K79o7p5m05oN02j42j47P86m86j21j60K53
-815A62P4q3o8K06J44o68P25K11n59k3j52k39N03K52J61K39p85n0J4k75R0j45L14k19j91N0
-789c12K41L78J37j43K11Rl94k96O39J32j073R7k7J41p0O44J93j80K2l26m12K0M11p2n8R0
-763BK43K57j35n01L65J56OJ67K37o60k65m84O99O26l42p12O92J10n14r7K81P8k5J20m85J020
-737H39q8p46j36j0L4Mj94K80J94m17N49p33O16K50J46M37j177P38m77N87m40n22Q03l39m32
-712b34J66L95n67P5K22NK4l72K38J47k18j24L38J18k13k19M31m84m7J70j00J11K82k29J29
-687D4M85l06p26M17K16J51K91n5k38k17o33M73L29m52M81Mm58J144J21m98l05qk19R5N5l24
-661a33k84O73k25l78N65j86l6o2p9j05J4O7J67M71j12m16k24L84K91o93O8j05K96M78p1l28
-635C7J52k55J65p2l37m9M82LL78k09%o16J65M2J38J89j39j14J94K63k41k79K21J35L36r5
-609D94r82M12J76l9k12LM48K33p16K5r0R1K17M90m78m99K95J73l22o6P5j67J08k5M41K36
-583C21L46o9o94M75N82o52m83k21L23j71O8J32j47l09K13J50j24K61L85K73K57o88n35m8
-559c55O5J53O1n2l58M31J71j67K2j91j58L2K53L89q44R30k34l52k30L51L03k77j64P60l0
-534E09n27L27O3n14n2o6M25O54m65l23j6k78j50L1M75k50J03L01o39J85J3N16j28K04J44
-509E42m43p2K90m6m12K9k72M90k49j58J78L58j20K14J11l33k64P9J23j53R6K46M12k93j48
-484B05n68P0O7J26k30N22j63k97R7M35k08k86K48O7j38P85J4l73j70J65J61o7q59J27j48
-459d18K20L04PR1o8l28k00N65J25j88k78r7k67L08j69M59J76o5p3k35L06O58J24j349Q77
-434D85m6o5P1p18M51K68k89l79J9J27j06l12J82kpK42k77K64L10j19n6j84L82P9n88L05J67
-407B04r0j22mk38K53%k09p2J34J28L3N0q1K45k06k0j9o6k44p5K74l90O58J45R2j80j14K58
-379C44m60j56j29J05l08R33j70o25J64J77J30n87O30l2j16O6R5L12l03l15J15j49o4J67Q96
-354G20L58o29q71K70J62J22l08J89K56l93j34R8O80j11n62K0K50k28j0K32r4l86J51p5j82
-329d75M27M25l47k29M58L92o29m03R2K50k65L29R11k61n99k85J98pq7k57M12J29L6J99m89
-304g5j66K86j95N61M91Q8k13k44k44K48l20l70N5l55J89n8l8n4L17k26L55Q8j24R7K56j82
-278A67JJ48k66M35k50k93k46L10k86k00p2nR7K30K35n5L03L06K22r58L50J67n79N13O21l95
-252E00q66k07K17N72L47j79q4k40l42J57J61l71L26K95j05j23l12QK30M31l54l39M2N69J77
-227E10m58L06K56n81J17p6k67J79P6k25j52L75J2L87P4m03L11n58j1L37J14j61n8m33n9M2
-201c46R4mj04L07J31M5Q98n70o10k7J00m9k80N3j39K40L00l85J80j6N20j05k87O81k39p23
-175c35K66k86L59l24M20pj0J57k1m40J77J52j56j09K45j66K40M14o84j74N18j1k7j89k03
-150a94J48jk39N59N9p39R64Q9p25k36k9m5M75R5L0L03m71k2m3k92J8M91J60k03NJ15K50m3
-122D79o94J93k63K79K84r2k47J2r0L58M8l82Q3R5j39P66p90k90L31j27L39m73N8N52J21p47
-96c36N25P68k34n47K10j66m21K84L6k51N33J87l09l45J36n00J050K12p33n39K6j62M08N25
-72C57k03l92K70j66K59L53k2k46o30N48L49m27m56J97L40J24k20R5o8k75L61N41m40n35j11
-47c97N10L10o98M04J33m67j9Q87k96n97j06O82L15l88m34J74M52n42k09l3o1O02N62l36q22
-22c74N45j00k60r1J49K77j86L22l70r2J51J22k39k55N27j62l76N12m3j51K0j0j22L48k34
2i2j30RJ16Q8J95n28N61K9l54M03K99l57k24K97k2l74j30k89K32j12o4L03r8k56O40L66j79
29C29n03k0N94
32D00
##PAGE=	F1=23600.007875981336838
##FIRST=	24596.97802734375,	7686.668670654296875,	-0.96419024467468261719
##DATATABLE=	(F2++(Y..Y)), PROFILE
-2014c05O67O86n17p59K4N05j40J74o6n13K62L45l41q0K09k5M63n66K3J80n6j27m1k29o5J90
-1988a02k98J35M39K00p18K1K1K75l37L24N7j84N3j17M54k79k32L9L41K82l86j03K49M81k81
-1963C34j08J50L09n10j08j93P5K08m46Q36l74k37J21k86J81L0k67L6r6LK36N64j97J22nj01
-1937B77k14r9j04j09n5j79M91P0m4J15l26J98p7K54j39k11K85L4j02K51k27m38M97j49j96
-1912a97j42NR6K33l64J46J63k84M52K12o5q5r3m03K91j15RK73L9J88k19K01l98O3J37o9l22
-1885b48k40P60J86j63n21N13p8n45L89K43l54n2P2k92q7K64P41k41p13O8%K75j18j50L14
-1860B3k73K2L54m24j85P1L07M78J4n26J13K9Q4o8m80N05j93j19k36L24L43L52M06o61l21
-1835f1J62j13r7J74ln07Q54M4p2J08k30o44Q93j35n02k46j8J89M4M03k28m96K48k2o9J67
-1809a57j52K88r9Q1j25N23k97l46K58n9J0L44M16p7j57j60k48j55M43J57k90l63j11j14L00
-1784i0L80k59j70N84k86J16M78r0n64m57J75Jn3J63K67J09l33k34O1L27l00l3K55M15K00
-1759F62o10j50M26O1p51K33j84K24j10M3n7O07K16M4j041M59J78L5r2M3j97j82j37L16o6
-1734c0l7J06j27p1K25l29L88k0nL94n53k9M2j7J27J43j68J34J73L1p72N08P8l56J14K39o08
-1707d20M90K8K9K10o06M91r5r3k96q9L15l3L6k6K43r6R2J27k54l79O13l88k75K48l60O89
-1681B01l99O27K24o04j48p5k03M90N31q41n14L96M40Q9m27L10k28J57j21l26J75L68K52n16
-1657a42m26K72K92J55j71l89J03j86R91L08n69J22j65L16k76j89M79k20k94J00L00m71k08
-1634b68L11k3J26N4k22N58k26j19K90q1l53j30K4K36j2k95k35m0K69K07Q6k85J87l59O50
-1609C50k18l00k24M41n54J27J20J26%K75L50o77L69L67p69L82k41J83j0J0j35j98K45K47
-1585B66k49l59O06K58j22o51r9M8K52J63j63M63j13l18j1n3m3j21P60n34k26L8k84K25J48
-1560a19j45QP8L38K68P4m24j88Q43j98o61l51L15K04j8JK51k68k18M40M5o70K64j34M97m12
-1534a80K28l00R0L05j53j65l65L39O74M23J72l56n22l97K22l88N16J48Q1j47J39j83j30K73
-1510C24J51l12n89N5k4O09P07j5o37m54j94J97K93K62l14m5p6J05O00k39O7J3p77K93n8j10
-1484a68l33K73N00K03k95j32k36Q7j14j45J38P0K69J13p3L51R7m18r5J05%j04k79J11L26
-1459B51k14n05L51K10k14J91j26L35J137o78o67KO1k87K19L5k97L2o3k3L10p6k48K78j58
-1434a44M34J18k35j6Q3j09m42M89j45l27J57L15m13L31k45l00j37M1L43P1p4N94K08l19m32
-1409a54J23Q2N46k66k28L73m97j38N26o96M09J97m97N75J19l01m64K27J20L10K88m54m82
-1386b82J61K83L9P5j70K87L18r33M64k67l40n1J82J60k8j38N1N29P01j72m61K49m12j57n13
-1361d25L28K03J13j84k84k35N96K46p6q7oj25m43K23j44J37RR03J05q09K8J35k58o4j30J4
-1335b30l8K69J11k25O0K95j78P9L0o54L13K03K66o91M85L62L8k20J23k84m27K39j47J26k92
-1310c87J47J79k77L97L54m95j87J3Q85Jk7P52j301J37Q6j13l25l5K26J9j08L4K15k38j01
-1285a49N3J13j22M1K60q2j53k77P7J56K38j36Q4k96K15R7l74L5Q4q9Q3J13j91R9l33Q16M35
-1258G97k94n5n49Po3o1Q69j34n25R1O62k24q40J12j90L9P3M2j73j05n5K44p1K7K08M8j48
-1231b68j26L93j45K98L8m57L70J30m46N77O0n23k2J09k78j13L94r2k45M59l12K48M89k23
-1207C15m40J26l0k7P03l73k03k08M49o9m48J24J81J65m55L15M28o66J70J09L55o25j00M49
-1183B45M96m02m5n23r8K73L64J12J40m21J81k27k06M4L34N1o22J1O3J19J89K25n0l99K85
-1158A39M55q06K23J81q1n9jk34K34m72j4K83J90n79M32K11j94j68j37O50P3n70O4j88N34
-1133A66k11J5L77p37m5P7K01k18N43l01l21L0J34K30L38l13n5N73k91m38P46j29k86K98k32
-1108A51j55M0m19M75l40j09l8k5L58pj38K77j6N4j97l19K73r4L33m2m61L54N01p44M59j40
-1082C1O06m46m61l0P9q6L89J13J72lk63l36J35K70ol26N26o49L83O01K45j50k2m09l21k38
-1056a96O13m23q6J83K03m17j73J49j53R6M46m30j08M7j06J9O1K52L69m8l84k7J08rL36l95
-1030g3k57K15K4K91J72k27J6n4J1j29l97J15O72k36l17O1nj68M20Pj41m33L46j50J66Pr6
-1003a60O76k22n72o6L31k00M26m20K75k12j89L5N01P5k77j95J21L4j29K38J55J79o48O04
-979C60m72M39j49l64J49n0J35K75j33k12j64K51J46k8mL3l01J82J03nl0k0m01j6K23k29O23
-952C41k66q2m08M60k66j03J27O34m6l68k28K46j75l5J65J65p5P3o12NJ00q2K60q6K18k32
-926b70K0K60j40j88j47N63O09j66K00k93l49L41j06k35K46j07l63l03j9M03K27m9n49O14
-902A99j12m94O24j22k89N03Q8l13k64O2j88J13j75J12M58k86j27M2K76l8n37N89o7J10L6
-877B00J41j62m55k47J58l4N38j34r3K42O67o44NM4j16r2j92l62J057N18k65m84n68M16m57
-852c19M64P74J68p8j15n95n86O5j23K87M22ll83k94J41j76K71L12K0l15J40J47n57K88K17
-827A72K7Rl89k23O05k25j47P83m19j90j64K33q5p7j29N03K02o83O69J56n88j3r7j99M55K69
-801D55K56J40q55J2j04j83L12l34K86K0l01Q3K40L69qj39K45J42l12n57O42J81r79K04m1
-776b26n2m0P66K16k07r7m21l74J84N36j73k07Q9M41P5k46l95L81j09p3L53J80m20j46m68
-751d33O10O05k50p89N27J55l76j04L40o2j22J54l70Q38jo48l02J09J08j62j16K44K37m68
-727b76N46n19O38K25J34M00j243M83j06L80n20l80P68l09m05L80K98n30k31L38J74Mo16M56
-703H9p5k36j8J68O2j77oJ60k99j60K81l0k1L67j72J34L30l75m70L80mJ45M43L6k22k76o01
-676e47M15K91l08K97J50k56Q88Q5l75k30O3k51k16J19l10j18N67k87k90L78j20k4j02J7j69
-651c33J8J04K69M13k4o11m6L04J14o33K38k0L53L90j13k95Mk07L32l8n35O1K97M9L61r4J37
-624D95q07Q7P8J63K21j18j09J72K11j54k61K02J75K32o3j010N25q8K5j45J05N30J31r73M77
-599A01j23j05J41N75k89n95O0J13j21M9Qk27J64k24N76J81J80l2l75M16M63o08o21k69M20
-574a42K5K21R1l19m79N78j69j02J06N36L41K97o99o10j81J34J06K91k2m72M56J25k60M2j72
-549b78J56r7q0M88l74O02l46m85K5M06J84l80L0N88Qm50J76J41l65Lj46K42N81n32j78L4
-523d7l07j49J93N13l77J36L12o69K84q3L35k9K03J10n43o6M70j85l14K8q8L79k82r5J5L82
-497A26P8J93N1k09j79j07J26k9m8K16L85l81K4n01k24J79J89j75M26j71k12J43M01l44l94
-472d37L00R4L0O52M0k19l15M9L18j3q57LQ2K94J08K2J99k87n00K85M30m9j75l22j5j19Q9
-445c13r8M99J09n5m7j45M5P73J46j387R33j22L8ln73M79J10k44k99j98K48l9j24M7N3Q7N8
-418b2l84K59K43L0J00j59M13J96q52K94K4r7l6Q4m49J01K01q0l01K17J28L7R9q3K28k93K12
-391A10K7k49j85N7J98j13O38j26m0j71PJ59m19j26j02k1k31Q18j70n74J72J87K01n74L82
-366a45J74m18Q9K73K81l51j9P1l08J11J77Q07M29o70r72L47L0N2j45L58Q9m58k4j1P88j33
-340D22p11J41J50l25J85K71o0m65K80J2k31K04L22k44j68K82K89l12l81K59K84l51K92P25
-316H70k84l08m28J80r5j17j83N53K10l18K51m50j98M42l39N81N36P2k13k80l09J13k93j55
-292a62J17k98Q9R6j80J4L29k54J15K22j73P1K81k52j00L79l47M78k36l18PK00m52p8j74M0
-266e86J59Q3L32R1P7K93N9q87N07J46l28K08O86m04p68l49K17O68L38k63n5j27k77J47O4
-241C1l49L84K77k3j26m40p4K26L60m62j73J72M15J58n24N51K06o05j3k1j1K71J38l52l89
-216c73M03J29M53j5m67K30l50J03k53K39j76K4k68J11j53L25j3l46K28J36K16P53o45m87
-192a96K9nP8k11L0j79K18K76l95J22J6M77l4l25P21l54m21K57k61L34m73M93j50kJ85r0l01
-165a61J80K89l2k33K48j69p8L67n20j81L13m0J34j40j28K08Q7j72N56n1r64R00O1p23j84
-140d33MlN66P0L4L64n43k15j15k47L39L88K6k53J18L17K57k42p87K67k67K39K43j71J11R1
-114A58k68K47J50k76m5J26m42Q07n83l29J23K59K37m95j0M22M4o25P15P50k03n42J92k58
-90A54l61L71K5m12N63K57k72m24J13l26R02J74p61m07J48Nj04N97p8m16M03j16K87J51Ok47
-64B32n83P06L65n33o27K76L11K33q2k25j19q2M65O14p43o61J62L98L33p04N80o5k18k21Q50
-39F62k38m97j80L04M96k11m70K94M18o71p9j21p2O27N07m27p48O13k40l28R0J74M10l01L34
-14C46m41j67J89J53j22l91M61Q1n87N24K2k78o2K29j63M53k29j32Q2n3P2K23n72N83m7m24
11b50M86K70k07k47L10rm17j93l8J99j41j32J32r6j43O49M33k04n89j47M38
32A04
##PAGE=	F1=23575.69153082615594
##FIRST=	24596.97802734375,	7686.668670654296875,	-0.67791742086410522461
##DATATABLE=	(F2++(Y..Y)), PROFILE
-2014b14L55M89m04m92R9L61P4J07k06l26j4L62j64O7J35kL82o07J61M3p1p6p3l88o7L15j58
-1987c12R9K38L04o17N0j70K41j73J70L4J30K3j47L15j95l57J15M26J38l82K1L57L89l50j27
-1962B20J18K77n19j90LP7K32l90Q33l73m07J37l88L01J05k57k2j58M8K38N02j51j4M7n5j60
-1936E4m8j33j88p7n8N63O6j11J10k58J01p5L39k39j90K74J43l5R8l13k75K55P9j98l38J57
-1910b97K51J62m84J05J38j60J90K14K43K8q9m93K56j44n0k2L78J77j63K45l59j93K12j61
-1886a6n30PP14L93k67l86N24l86J7J95N7m03P5K3m52LJ56P69q8n32j08k7J33r4m9L79j41
-1859c4j86L93m32k45J47K09O52p8n80J84j24R9nm46M46j70k7r3L24K79L15N01p05n96K21
-1834D9q1n8K19o3l92N71M3M0R7k02m94Q99k35n46l45L2K41J30M89j58n93m5J95J05k06P1
-1808b37Q6NJ5j4M28k96k87L05l7QL62K93r9p5j66l24l48P88L08n90l46k8j53K64L98k53n2
-1781d5O54l41j01L25p6l43m89K39l5o7K49L25J90n94j72K6L16p5k0J63J17L40n74j26M27
-1756C13P2p03J45k87K32L0l0k9O95K79l60n68K25J1j50J91K96j67k95k53L91J4j9P7j90q8
-1730a68K95l83N12j04m9L43m95j25Q4j9L9Q4k7J42K07J16p39M03R0l28J81K49n16L50Q3L0
-1704B55N0p99P14j72n4k51N5K64k2Qj53L24j78Q0K23j14p27O08j77j54J18k39P33m24M48
-1679D16K22p02j94n9j11O79M85r17k71J74L63Q1k47K25l46M96k00m25J98N36J18p57j16P8
-1655b74K14L02p2m38j47M6J001J84p07N0k21J63Q3M9K78l07l95P0K98j72m62N10J28J27r4
-1630B14l95M02j76J56L86k63n59N88j73J8j04j51j00k54L24K38Ok36K04l68O21k45m23J52
-1606a38M31o93L4L5J41J84L01M01q09L81L09p99J36j70M43l0q3j21l4K28L5k08m27O66K65
-1581D78k61o54J11P7L69q0m6L39k85l12J37K6o3pN34m94j37o4j07O6J49R6K0j06L50J63J71
-1554D70m77OQ88k03o90n36M94Jk30J33L63j77k14K84Mm12kK00L68l00K10k88j82L64j58%
-1528h4k54K02N82L64K09k24k88n23n9l61M86O7K36q5O3l35p8L50K58k77p74j4J44L24P48
-1503F77L39n36n84k95K17K74M9j60Kj10O7N19j25M4Q0p22K57l8nk08p2M20M11k55k64k20
-1477b38J49k67l3J76k29L32K05o7L75K15m05j23Q7K7o0k17q7L69o5n25K15K08o2J41j90J78
-1451A09J129n75m67Q8j32l36L43k2l27P0l4k72L84J4k03K71j32M10ok26K03L3k50l67L03
-1426Hq8j38M0M19m11L69j68k87k76J03M76M1k46L52K31j60m16Q7K75M12m48OK41l78l92O39
-1400B91n71L78L87l92J52J55l70l82K75J81K41K52l61q7j0J90l1j05k28L20L96q26K51j00
-1376Fk21R7K11j38n0r5N0N86O63k57m89J29m09K2o64M45M3rj04m0j97K79K30K43rk14j80
-1349g2m34L38o4L03J45J004o1j058N1J25m50J7j63L6N2K31lk49L26K69l19J80J69m62J33
-1324D4l4K38n87L73L84R0j61K74k92o68L05k82K97l30O0J84k74L53L53m61k09Q8R00N1j64
-1299E32P02j272M48o7j69j52j19J42Mp5M3n3k59N9kJ63o6J74M45l34l23j08J53J25J81m9
-1273A23Q7k25J82O0m16r7J75q0P5N3j33j9j60M17N43j06j43m45k20QJ46Q53j67m51mO93l37
-1246D12o39O8j69JLJ64j32l00l1J23J03n6J82J56L2n0L06l03L11R8n32M44J49l76P46J5o40
-1219H5p1j06l08J40L49j47j05M19m36J24Q46k54n83R7j50K07P30m42n35l91J084j8p22R8
-1195h9J52K07m94M30M66p46k15K62M09o01o4L99M31k04Q2o41j3P8N12J05O5k67J26k88k08
-1170a06k2L82J28o62j26K19K82P5P0j95l47L42M24p60L74J60j53k24J81j58J84l97o4L44
-1146d9J16m28L66N0k77J10l44Q14J05o67J8l70P37q3j97N57r03K10j27M5J6K44k18j42j8
-1121d35O1K49K47k22k31O44j50l65Q50k56k71L56m10k68lj88O51m08J34k40k5J41J41k02
-1097b00L19R4q4k70l01K05p8M94n9l78L24L87p64N02k16L50l02l34o5M5J3J38L84J90j1k71
-1071A12j64J57K36r4n36P11o85L12O08M31j23n8l94n02l64N92l56Q5k7K78l67k16K83m6m
-1046a31M35l59k70Q1r3K2K0J89K67M0k74K6J09l1K94k35k65K01J90J94kl96J54j0j56j96
-1020a96k70P7Q30k33m12J58j9k30M13J72j42m87K88j26O3p6Q2N48l20n12Q7K62k67N59l56
-995a07K72j86m88L27N16%m52j6N4j4j68K50K90K0l71O39o36K66r0l10M2N1J99L28p1l07k72
-968b34L65J38l6K2j29n0J23j11o8N9K44l79k20O6k37Q27j45j87l76M20k80r5J01N89k51k19
-942f3J9Lj99m9K76K73m1M9o20q3P1k37L87RJ23j87N8K16j10l49O9L99O42l5K30j49l13J28
-914E17l52l31J76p3l62J02j60M22K56j5o41O96m9n53P23o2l56N37Q3m62m28J91k10J70l10
-889d91L78L60m93O9k27L62j7m26N60n4K30j14J21j20l64k26J26k02N84nk6L43N37o51j40
-864A14R8q4j49k22j20O87N81k55m80n70M48m28N96N98O7O1j24o31m86J18k82L97M88J6m65
-839b7j84J88m94N26J19k3j64Q2l2k01K28J03J57J9l72l58O40l35%O40l20k88j95K04j53Q2
-813a58l50P34K70o93N70J55o25p5m5j06M64L21K33K3q38N1k65J11L25k53J94K50m64NK31
-788F5L62j77j25L17L52k72q08N58K31p24K85j07j97n7Q41K09k13k29n35k98L19O60k54l38
-764a35J57N18j18l48j26L57l61j94N54L4j87N2m05N19N23j83p60K14K85j67o5K87k32k37
-740a8J50k44N86Q9n03k87J35J03l18j0J91L10m88N16k28N71J76J26L55j194K09P1J99n40
-716d3j52O35l04k29M72K26m27l95K60L03j7p84O34k40k67R2k2J9j04J52j08p4k96M41J23
-691a05j28L32j88J84J31m17k10K42j45J71N39R2j75k98n18L13K21j50J07L58q8N03P6k12
-667F35j32J04j83k96j6l34P0L88l19k23J84j02N6J7R0k74k8O6L78L27k8n62J8J53m5m92L57
-640a91P5M04K88k18j84j68j42N20K1m53l7L9O6L34J08J11r54J17R5J65K04l7o5R0Q3l8k29
-613DJ30K50J21o9p58M52l36R4o3K37N43O5j091P34r6k87N0N93j39o12j78R6J02K03p3l58
-587c86K82m43N70J11J08J82j93K30L07m91n84j30L01K32K74M9m62l13N53m28R3k20P06L10
-563F58K72p16n36j13L3J69L59k8m51N40K31k85l60J0L74k13k27N35j36K57m05l45L40J07
-539G0R3l97J93N06q5l97N4K01k04N4k59J07N58n97k4J5k90j24L32M25m74K46K17o49M10j12
-513a31O2J11J43N0n98N2N08l02j81P4P3L22j90k65j11M61J84K09p1r4j17j91J21Kk18K02
-487A05L86m09K25l49k64J39J10k32K67j21o0K05L05m66j7J55o9P0N21P2n1m35oM50Rp54j26
-460c40K15K69j13J71K16m52l99M57K90j84j26l35OO7o5o5M65Q8m9m6m9j91Q14J34j282Q78
-434C74j66J29j37l18M20o5j10j73m87L20J06Q5m6L4J40p2m50J93J46K60K59j52L70K76j022
-409h6J84p9j4K9J66n15j89L75L9k48N0P9J34O8j02J79m28M54L9l37o0J62J90J40O17m10k11
-382B26j88P0P2k93p3j51l9j04N06o8l65R8J07K74m38L8M44n21j84M33K24k96K38N1m21K73
-356h7J81O03M52o78r39L52j03jK8M75q2n23J41q5P55k03p15L02l0j96K31L13k9o12L96Q9
-330C5k34J8K13j27j09J13J14L5k56K44L04l77K57N03k51mm94j4j59j7o9N70L22n65K42l13
-304a9k93M64l61M57N08J22j18l29m29Oj56L0J07k19J29J15j99QK11k20l9L09k79J4L36j63
-278hl70N80l56N39k65k94J63J18l43j31j75K6J55L4L08K17j86K80J07o68L33J70j46j21P31
-253F98m26o11k14J27N88K87l73N7R5k23O0nl76M34K21N7j36m95j71K60K42n11P4K31K65J03
-227B58n54O63J56n68j39N9J90L52J90m82l78K84K12M76j35m98J54j64K56p73L02j66J70j11
-203b46K36q6J89j1m49J13N2M45N23p45k75J50j74K26j16K8k38J63K21l03J8l0M42L0l60P20
-177E23m39q8K61k42K47n06N41k74PK25k18r7J26L70P9l66K28j18l56L31l68r6K5j26K97j27
-151a61M0J97J62p6N70j41j021O79J02l17j02l28l1N37O8OM15n12m36J7j32L95K55p2k23Q3
-125b6N23L07m36q61K81k49L18J84k51M52J22m18M4K17j64j57J76n27O88l87m04J10N53K8
-101A23m79OK24p8o3M67O48j61n12K24l20k81M05J0n36M73L62j79m76J15q6R30l6r05k60L73
-75a2Q9n37O17Rk69M00r0K25l6K8k68m57Q06L65n58p75L18K44L32Q9m07l19J74N36N44j017
-49C1l43J36J69L69n92O68l08J17l63P20j56l37j23k28N97j03m18M53L42p02nk24n8N92M04
-24F38m26n53N53l42l93K91K17M76l72K36n07k00K13J90%l56L51K27o00L58P8l28k46N09j53
0a39L47r0j78J32j12%L14o22N24o2l37M40J50o1j95L02mm63k24K43J14k11o5m8j11l9N36M78
28F19k74o57r0J91
32b11
##PAGE=	F1=23551.375185670975043
##FIRST=	24596.97802734375,	7686.668670654296875,	-0.04339714348316192627
##DATATABLE=	(F2++(Y..Y)), PROFILE
-2014a3J3K08k30o1j0J92K31R2l79j74k44L65j2K34R0mK91o30K57q7m9M7m2n32M0L08p3K9
-1986a43rL80l69l7k56Q8M0O3L3L83p7k00K04j13k07L8M02n2l37J45M50L18l91j54N8K26n18
-1959c5l01K40J07J73j98P89m03n62J57m81M75J12j20j0l72Q8K27L46j19q2Q1kj01j8j39j48
-1933b96j64N3N69K5j03O1j57J7j26M63k71k21K04K83J2l2k43j70k4K64j92m74K54L78J38
-1908B48o58J81O7M1k8O1N17K20j34n66J90j39Jl24N59J66q3K38k25n45K41n5m99Q5M98O28
-1882F85k74k26L82o81N35Q6j43n04J54l7m50M3O6P79M2l92j07j99pj6OL96j7l55L79k55k87
-1855c97J48J6P19j47n06K32k53J17J14k86J91j38P0K1K68K16K69N69o98q26K23o7R7K39j16
-1830G5l53K86R5J48M9j50l18Q81l31n83k65J13J66J55N07j16n88p3K37J23n38K43K0P7p1
-1805b11L0L54k81k49L31P5O6K01J93j09l4j40l40n06J056L55q13j63K7j10KM19j84R6O71
-1780G36m07l08Q5M5K0m87J21q0o9L52L78K00q03m7l4K75R2j5R7o8M32n65j26M94N4o90J66
-1753a52l36K55J07j44L6P19K17p25J35j94j92j39L99M32j54l92k89M77Q7j8K4k17m6K86m42
-1728b66O78j48o8K37n20k14K49q4o3K4O0J98K25J86o85K30J23k49K28K35l22J23J78oq4o81
-1702d16O21k43m8k03K24K10M4j2l34L19k30J17K71M6r29M89lrM5j80P50m98L31K52p71j56
-1676c13q1K5O90M06q52q0L6J75R9j08J65l69O90k67m76K39N43k5r15L26j77J08M43Pm52j75
-1650c38J80Q31O7p43j04j50j00M15L67R1m40m79J09J78J25o41O09L38Q3k05l71L00k06L20
-1626B36L77m69m37J049l90k06k32P7O0m47L02J92j11n9J74l59N71k38m65M16M40q38j3k4
-1602c94K19K18L92M05q64L76K14o81j95l3N69m0j26N4J07jk28j74k17N31K56l89n15L23J24
-1577f9L30l03O1K33m66j29J51P3n7N2M12m50j60jj5m5N3L22L7k20M42r3J81m43J04Q89j11
-1550G78o36o68N58Jn93K39M44r3j86K43k3l28j89M20K33j40K21k48l71K89j37J97j20M2M66
-1525C99K53J66l5j7n97l61l11M05k9L64oj6m23l9M78K95k63q34Q0J64J7O50O64l99o53m06
-1499d54K69L40j05j14Jj29kM43o5J4J36n90K25m8P8m6j82K15M67k23l69j30J36l97K20J70
-1473a40l03L57R6j37L89L11l85j28O6M7mj57k25L66R8m87m8K47J14O1k20M0J032m33k62J80
-1447D75l45l12M58q3l17K3J9l78K72J05j54K77q5L43j27j77L98k9l63j73J02j22N3N7L27
-1422B44l73L92j13k10k98J07M92nk36M9J25k5k85R0L94K41n66K62O0k14n34N67m35L49N38
-1397F16k52l30K28m13k06K60K36K01J70j64K20k20N5q2k32k46K63M45n93K8N1j9J30J82l41
-1372a3r7q0L3N98N80k76l99n4l75K50n42K60m6l8oN4j76j09J53N37Q3m24k40j02K30qM48
-1345B41K45J064k01j189JJ15n26P4k94J02K38J28j18j83M88K95m11K01K47l53rk31K91l95
-1321a80J19M18J39p0L10k92p88K66l05M17l11l5J14j00K37K43l60k49J99P99Q0k07O07j051
-1297@O33k12l02M8j25O0j15M7N8l99j01J96j33K36Q8P7N90l82o07O1K41J45Q9K0Q0j82J53
-1270B64k8m22j37K27k9Ol3k9j51J14nN52K0j90j79n44Q7L42P16j76l56n3O37l98l92N3j50
-1243b54L8j16K50j12m14n3L44P8k24J27K02K00O2J54m14L00J17m95M42J35k93Q36k1o86j56
-1218D7k23l00L43K89j78o0M15m39k6J073k56o20J4k37L76O93m59q39R0J118l9r70L7R9K62
-1193B10m96O14M09o99j69N1L05m98o0L08M42j0J01n66J30k66M59O2L8m8J03k67k42r4M08
-1168B25J98o10k78L75M17n9j22k64j85K48L96o75M51R9k23l23L44j22J59k82j74L94J11k73
-1144a73K25q6k35K84n40Q79J28o47P3k96N87km23P23r56M38k0l18J12J2j96lK2o1K21J68
-1118h4m9l30O34n7k62Q96m06k48L82m31m40l9L02N49l52J74l66J2j31L39l01L05K09j47l56
-1093a97l17K92n2M76m1k43L38K11p10L19j77J35o7k65k25K55J98k05M53J41Qk48J5J95J22
-1068D11j73n22P41p13K49N61N65o1n8l59o65l31L94j58J33k22K97k54k65M04O4j15L44k72
-1044el19M3o5J61l6qJ38J80r3j9N0n4L32J3l18J71L87M3k16n43K97M8k36k64j2j81R31j36
-1016B89n37K52k8l90M91L88j22o04J44jK2j53J29M23l44m05J88J80k88N87k99L25q0m81K35
-991g9M87p4o41K48k4o5j80K38L30o3r2O30n72n4p1k24p7J20K57L21K3k94l00L28P8LJ3k44
-963B2K01k4l17n2J39M41l00m03r6J18O72o8k62k97M12k95j25J24M34m19q8K72j85k28o1L27
-937e8L89l0o5n63r7k8k13M11R7Q9j10O6J54K6k86mJ34O61J15K07j5k49j43n00l34J76j14
-910b84k09K15p1L61J50j7o05O35R7o53P84L2l59N17O9n89n73K96k99J42j13M99K62o56L29
-885d0n06M06m9k75M65qK68k72Q4o3j58l06J84k13M45J59J21L44L06o09k72K09l6j68l30J67
-859a47K27O03j68m62m99M50k88N41M23O9J01k11o24l31K02k82K74N02K2n32Q9J93m98M76
-835A30p3r1o3L4j67K27J66K6K18n6l86m07O26m61K34M07j77l14l06K05m5K29k41M27L15o89
-809b32M83K25o44k28k8K6M87L94J09p8p41O5l58M45J47j02K38L48o24r7K12L64l21r0L78
-784C78N66k68r44L78K49m22L16j52k56j26Q68J65k01l40o29j20L09P38k85m19K27M96k95
-761B33m03K52K87n34j04N54j81q0K65k74M42L81j58o49j04M82M9j8J52l94l66J29j39L23
-737A45J79l26j06O7kl58P3Q8M01m88M61J7M87J21J25L40j080J1qJ66m66qM32k92J8M43J81
-710F21k60m51P0L74l9o86N72l49k95J96j51J0q1L19k50j7o8K75K62n0J62k86K51p9m10m4
-684d04O0j69K56N24R7j24k70l93K04J46rp7N99nL8Q6j5qQ8j21n9j72m22J78J51l24k02P2
-656b75j73J83K37J06l06j20q3N01L22k15l07K4o4j27k45L11J45M29K02l54ql32r0P23J03
-631E87k45k56k46J03K98K92j4r93K56J07P0J73Q8%l8j06O8j71N4L22Mj12m17L48n17J66M1
-604a38L26M93L2j116Q38j8m16n0N70o7n71k97J22K46L19j61m62M11l53K07L0K52L73k13J7
-579C74J43l27m35n6J86L62L17L4n40k56N34n28K85l62O69J97J89p27k91J1K1L04J28r3l66
-554b27O73L27k75p19J06M26k85j32M59p8K1m14m9M47k07K7k54J82N33k19l72l4K25m6N0l82
-528b17P8N81o00O5l8k44p1L96K58m21K99L2n55M78m6k11K59N0o9n00K65L27m20l1J42J71
-502b2L23j45m78L0M45J38K20k45K5n9j83J00m3m25K35M14l62L86k41j71R6j8l27R7p0J12
-476a68L04J44n32K98J39k28l6M22J20J26m65J8M60k8o34j08J98J18k97M02J66n26k08M18
-452A03J86k53m0l34k3K10j16p2L82R8m5p7M2l31P52J13j043O87j65K10k96l1K94k06Q8p4
-426E9n06J05L12J95j47j7K13j14m65Q0L3N34L72j77K82L02j064j7p3J01M9K10m84l59L35
-401b41J79j98j12M1L23m4j32J13m50N42j6l30J26K03K28L40N44o22l61k38N8K0j31j2k42
-376d12rP3J18Q9j34J01n8L08k78k33N95l63j75J21R6j43L54J06m39L67Q2L61M78o46q31L36
-350a36j97l5J56N13k28n31K99p6N79l18n44M35n7K3J7L77pp88M75J60k05j18O6l8PJ1j04
-323b64L35j45J29L16l40K20K73j58K34m31l27k07J95l3N53L83o16K13j72m15L62k92K35M25
-299D73K67N0l83n86m8J35O8L2j60J77J65j93o8N3j87jL59m48o4M41O9o17N35l01N84l45k09
-272b02J94Q8j40j37j68J9L5LK92L15l85K22L31m64jK29n8l53P30m68l61r6P4L76K08m95K25
-245A3L09j62j7l9m01M24J62J07j45n11j83L11R3m63K29K42K04L7n66O87J21n58k49J87K76
-220A08M27K44o41l11K40K62M34k75m60Q2n7L43o52n1j41K83mL38mk3qm15j3n6O50L00q80
-193b80m6K67l39L53qN9l34J21J48j90m8j41M13O3l65O69m82K48K78k42J14m29N77l48l1K34
-167B61k96J15K2L65J64m73J85k0n30L10k86k3j28k94M11j41K92R4K21J5O11j74r42L22K11
-142B92O4j08n22j25M26O8p2M69l90m78L64j42J93J08r4j03j60P06M03o08o91R6j76L83J73
-117G6k63N65J32n10j99K62r8k37L01l10K69k37k56J79N18j44m13J05K3k89M96J72M51j56
-93D37m02L41l63k00L77j7n76K90M75n2m92J02J27J047k05j020j90N69J45p83M83M3n8L57
-69D35j50J35j70N9l08k63Q20L55n13q50K84J45M09K68m27o07M18N46L90j221J72Oj37M09
-45B05m12O78n29M36m24N10n5j35m6n76M63o9k81N97K37o02kl18l3N12K72k96l99M72l24l40
-19d59K87K65M79m29R4n55p8R7K25J21l02K74K86n76L14R2k28j64L19q1P8J35k47J38p8j20
6a13M46n70L02J6r8K39j3M7j22K93om99k38M96L4k91L1j38j64L9L54M78l91o84J47m2
32d47
##PAGE=	F1=23527.058840515794145
##FIRST=	24596.97802734375,	7686.668670654296875,	0.1066541820764541626
##DATATABLE=	(F2++(Y..Y)), PROFILE
-2014C3j08q8J60J73j63RL03J26n39n3l09K67M8M09P1l4K07o23L19j72m2J62L4n31K8L60p7
-1987c0o8j96L78n0j95j83j02K58j05J57M29j58k16P4q0K3l6K92k60k47K70N00K71l94j39
-1962A93pJ41n05j20J95J07M6PP39m21o31J56k91M12N0L8M4n32N7K09J20j00o8J03M0n1j8
-1935h7j20j7k86J14N02j1j8j8MPl45N97k38k73J09M15K6q8j8k21k42L82j81m04J59M84J43
-1908C75q04L33M3J80r1l22O85M33j74n97Q6q3J32j45J37J30OK15k0q82J81K15k99lJ76Q67
-1882G74k40j57K29q80R00J0k28n93J10j07j97P1n8O96J13k98j12k99M4K6o5L52R4m73L18
-1857C0O1k90O3j51O61k28l02K16l34R8K56j12q0p5J44Q7J51J53K33O26o37q92P3n8K95K31
-1831B19j82l42M3K05K09k9p5j54Q49m12o03q7J66O4J23M44j12m67M5K02L8n00R0L3J37j47
-1805b43j7L08k79k25L60K12J32n0J31r6m4q1k41l27P82L44q07N3L2Lk51K92o6K41O38m63
-1779C38m48k36L58K99m90q7q7k1M10L31J76q99J14j07K12J73k3Q7o8M88n72k46O45po92K80
-1753g2j06J35l0k46Q5P07R4r71P43m99l51K84J42M58j70m46j75N13J35m7k5j72J4J97m81
-1728b84Q36j64r5J61n86k35L92j79j69k1J69K84J61K33n83m2J63j05K31K14q1j06K51o3j82
-1703B00l98L67l06p2j50L91J51J38m3n14K80k50J79K51J80q15K17N1J52O2l00P53n24L31
-1679C31K97q21o1r2P6N99L16o55j1Mo3J16l9R4k47P39l06m67K15M27j53p88O19m20j3N61
-1653B58N0m47r6K24O04oo13l76J00l24N07O52n6n41m87L72j54K74l36K15N67J1k64j68L52
-1628C18k60K31K42o68J84R78n92l79l68L78K26o05J96J16k73K17J21l49N01k21m43N91N03
-1605F44r05j53l0L03J78M93L55q10L60Q2n24k25k3M44k3q0J93K24k41n38j16R1L23K15m50
-1580b13j28K92J10K54m30J34J56n24K64o2L1m0N7L72l62k52Q9l1o5l4M55K5j77N66l57Ol41
-1553b05Q7Q33P6n26p26M73J28l97j64M36l6j59K84l9l61k74M80J50L3K18j95l61M2r6L88
-1528H9j2q4L40J01N2J98K38n95o62k29K96j43M35Q6p8l19J7M88K47k47o83J34N8j39M24Q69
-1502H81k66o64m66L52M23j14j80p2j06j41M05o8j4J59l81J91r2J15J04k19O8L93j84m02J8
-1477b60L7j97K29J24j02L22j21k99L64L58l68p7M1M5N9j02k75K90K56m23l67L38K58pj90
-1452f7k2Q18k65r2K45m98k76N60j39l00q3R1k02j28J98j28K85l4K55k17q6N24j07m42J16
-1427FP2l30J86J65O6l16M05q4q7k57J12M30n2j52q1m4r3q8J33M66R1n24L42j04m1m89K82
-1400A4k96L27O06j27p43L20m36J4K11K53K06O1M1M00m01q9q9l09k31J41M74k82j17Q8J41
-1375A77Q3J67m27j24j11ON68M54k47j85k06l55M69l98L8p8M8O1J1j62l44M2N85K41n25l55
-1349e67L73J6n1N50L01J058k97j183p3R2n05J21l81J41M11Kk52o9N74L27m58J78K71l15j68
-1324I6l65M24j72j49M48J64J6K45k65p59J49k06M29k75o6j2R5K13J13k75k61K27O02O5j18
-1299C63N51p28O61k93n25K38p0jl10K41N5n63J57L9j99K66K47j17O52k90q76J96L27K02q
-1274B15QN1j18J62j80l45j00K23K5j00j18J10k75L28k48M02R5j58J32n12k07N35N23j65k96
-1249a3q4M90m06j11O8j50J01k55L06p8l57k35N11O9k71N3J84L28J74l3m76L04Q3l69L75Q8
-1223B96k03Q43m0o86k26k10j88L91K25k18r4M36l75j46J105k02n31r1k73M32O16m01r38M69
-1199iJ001p9j142n1L9L35m08P91K87o59P6j46L3l42o9K56N18R3Q1m41J27m22J80lR4J86R8
-1172D24j87l09j43M05K35m64l82M82M82j94k87k02q2J40L58n79M45ok97k29L48j19J49j33
-1148a45k99M17J33j25M8j84o7L18o47Q11R8n14J82k58M36J5n76Q12r06O17J20m76p4k5m5
-1123c34q9L7j14Q7J53J59k48L98Jj17Q68n26k49L56l43n88LO59M34k54J23m21N4l97N67l76
-1097a57J59L30j85m29j62L95p9L14J8j19L72M1o19N8j20R1J35k80l37N33K03l52K84P2M2
-1072B08k28J85K50o0k31k89O18p04K02N01O13Jk3l15p90j30O7M0R2l04K29j10k48M39J34
-1047A47j71K12j95k64r2RL03j41k29L7L73J34j33m9j27M67K65l81J32N79j43m28o25M03J04
-1022A87k16k88J39j79O77K7o33L03ln65P17M82j34p30QJ65L3k21Q7K79k88k05J41J19k07
-997c05M97l15M04L5m26J18M00j31n60L05j21o2k11K04K97n8J23N79l59k26k20j58j63J25
-973b28K92K69J18k10l02K55m0R4l8l05M17j67n54M8K09N57k27n06j40L81M57m6k75j85M30
-948C04k91j33J41J82m87m3M93k71j66m0J86N18o0k43m28p4pj16K65J35R5j8N3J03J27k39
-922a4l4j18O39K49J47J02j79m19m83k73J61j33Q7JJ4L31K7q8m27M64K88p83Q00J50l12M48
-896F45M9o85l69J10j00Q4J4L87J26o84N82n87K67j41j02L21O7K27m53O1j8J51m41K59p0K28
-870g2K94K48L04K8n39l66L63J6j66m61L54j72O37mm76l47L78k12M60K70K29L6l99n75j52
-845c24K48k55J11M77K9n98M61J37m82M82j94j61r3J6j65M97J83J1J77j78m14m07N54n69M67
-820A0J55Pk14m07K05L8K61j35J48L11o67M49L36n76l72Q1K1L89M48p1j40n95P4j15M67j11
-794cL5L43L44p33j80J88L74l98j4L59P04k68r28J55K01j34K92j59k51k07Q48Q4j77m07o08
-769e40P9J56P53k67m39K36M19m33l40N97K06o07J32M01l48j92M39p5L67J96j65n05k92O99
-745D77K27j0k3n11m82J10q8J19K53j54Q9Qj74r0l0p1M83m85L74J91L98P2J25L61r17q4k99
-718a31M04l45p4K00k13K30L01J64n0m65j20L90o1m99M41m14k60K43j03J2j93M73j88k07J64
-693c01J09L45J44j9m18L07k76k56k3j98J40K04L60N9r3j91k29J34Q1P0k38P92Qm12P7J99
-667C75J31J3j00L34j92m83J66j36k96j91R1j63R9M52R8k77j79l03N94M75n46l1Q2l06l4j31
-641d58J86J70L89J58m54J95m87o8R36J93m2n00n05J68K43L84j50p98L31J41j22J81K00P4
-617C65j76l18J09q3K5L71j03k11p7K57o06K41J59L04M16L1j140Q85P5m66j39M98p2m87k20
-592c62J05L23L77k38m97N11j53j23m8M90L58l23j52K1j92k80j2Q7M00L72N5n40l33N17m91
-567a28M36l55N12P7Q9o91l3J02R9L76j58k05k74Q05L68k43q23OL67k84M7L52j30q4l91J81
-541A8M84m68k9nJ4O10l07l45p6J92O9j2m71J70N66n37Q1n8k04J0M21O8j65J82k03l99M51
-514E7O5l70L66J4k89j49L28J00n21M7J99K07L24j82o15L01M25k2J79m28J61K9j31N0j31o33
-488f19L55M33k36M45k14m8Q2j36l52N6j36K16M06l4n15M77J52l01j86L45J81L06l78N2L52
-463G03j13n22k3J39j33l22N69R9n17j64L51J45k59N4l51j8K75j06q1K62J39n0j36J12l48
-438b95O08J19q24M74q8K67m55J96J63k51K35k5m58m6M62J92k36j03K87m8m23n1o6P46M22
-413H02k25J92K86r86k77J25J17RK00m30k00J6L27k17j57M8M56j53j26M2q1K32k02k49L40
-388a11J86K64M71M15p24m35k76p8J4M2L1k78j2K83j14Q1J49J21j97K25j19l63N41j66r1q8
-362b29j70N3L48K23m01M00o3P3N29n77o44K85k28l3J96M66l43k45K04PL09m67j97M79J03
-337G8K6j95M46J7q59M08K32j44j94j64L3J99j9k40M58q9n4L58k61J59P2l4L67k55o35k52
-311e42M35n8N02L71n15J99r8m73J54j54l9L33M90K10m15p00J0L69K0p8j36K06K69j65k11
-286a6j22j82K27L79o48j33N75K67o10J95k02N80m48j10J27J19Q2p4j42K7j58n9L16L70m83
-261a23J18N55l13k82K85m5l60O51m86j03o0K0R7J09n86M35M21q8n3l1l77L09J39J26j59n41
-235c42j0K58l7l18K27K54K04Ln79O80J09o29l18L44K31N00L36p89k02K23K60L26m05l26%
-210@k0L18m72j23j86K70J24L81O9k34j7k86j56q9P59J58r40N8L27m80M43J18J21m59J22M6
-184a48r6m9k57L74M1k56N02m77N60K92k55m7k81O31l69j61K26k45K51q5K64K17n28J21J10
-159C35n76K80k44m4p3k30J67M3M05j21K88P4O67j49q36l8L16K91q2o15k13K60N0j84N24k21
-133G4l23N03j40J4j7k1J0n11Q27N26p53n04J25j46K82K25k55N15J31n32m09L24j18k08M67
-108H6j80j40j30K0J49M09k47l22J81j5j64N27j24K09k11k08N18m00j25L04n2n37J05N69L9
-83B61m58L2L26J088k34r51k29O72J68r05K70O5J75K56k91O3k48J12l59j4P31L40m18p98J49
-58a97K0M50M30l36p95N05M87K13j317O75q6m40M04j75O16o69O15m06K70M5P7K2o01O1q0q9
-32c01O76J22l93m9l82jL96J42n2l50M14j95l99K81L36M15m98m7n44J49j43K56K26k29J91
-7B1K89n55M06Q6j08j25P4qj80L65l12Q1L5k66N68m56M4J52R4M4j45R2q2K91j7n10k26O91
20C43k8l58J44j79k25J57J30L62n28l85K42M2
32b83
##PAGE=	F1=23502.742495360613248
##FIRST=	24596.97802734375,	7686.668670654296875,	-0.26700636744499206543
##DATATABLE=	(F2++(Y..Y)), PROFILE
-2014h4l6j31M86J63k73j72K78K05o01oo9J1q4N73P0r2J46n66L55j65j41K37J43m65j08N01
-1988A75j07j52p5J15K37l32r4oK11l26L10L55j32j50j18j25K29l7J05m51q9L60M82K40l61
-1963B64k9l3qm05K82j04mj22J88O46m07n50J21j4K71o0J48J27n70l2K07j32j11J3J60M6n3
-1936a61l9k1J26l28RL65j2J12j01K05R4n38N07j45l19K7M94%n8K10l20l47M19j76l16R4N34
-1909C15J79p60L23R0K41q7p35P03O08j77n65n6K2K75J4k96N7Q4K33K03r87l1M62j57Nk00
-1883b37J062k21j56R0r27J039n2j76n84q3j30J36P8o8M64J10k35j23k88K49j4k02K50K31
-1859B13n01J48M12k42n4k07N03l06o0J22l86L2L83Q6k11m3J49J08mR0K06O91n31p71j42j19
-1833d34M16K26k44l26o5K79J99j14J3k8Q06m77n64K9K18j9O4L08j48k32J65J84o2l33n6l6
-1807b31K36j94j55K83l06j85M19K93J63l06R3l8r8Nk2j23K68L20n25Q4K3J37l02k7P8L55
-1781B45N66m89m30m80O38L55m93k61NM8L68J51J41p99K16j51J06J60m5K01K4N36n61m63Q23
-1756D11r7o65L83R6M8k56k99P4O89k7o12O85n55j02J47r9M21k23m14M7M82J53j09n3l9L8
-1730A24P3m76R32j81j55J59n78j72L64k46k68m0L73L48K1K52m54l17J04R3K01J93J38k68
-1706B20K61j18k48j40J47l65j01l5M77Q3K04r7n38K10k72K23J83K47o70O7j4L38J67n46P03
-1681C86m63M23L26q45K9q8R2M62K42m48m4O1k61J07m2J3rO67l14m09J25K25k51k39N40n91
-1655c06j47O34O1m20nK40L72ml61n08J88l4L6P91j56n65l00N06k44N1jj97P65p2k64Q4M50
-1628E94k80N3J0q29Q25P37p43m62m50O56L88o50j9N7l98M66R1l52L78k06l69O80O10q65l70
-1603d48j1L83J02N25K64o39L28o4l94q1j11K16L6M2K05L56l92q67J21K24J15J27l67J87K38
-1578I5J7J51m19J61R4l48M58k26n4J4lL25k37k92R9q7q3j6M43l3PO26m60k92k45k1P31L21
-1550G26l96p09K83K97j60l55K53k8j52L35n7m10l13N14J59J28J65j40k67k05n4N25N0j61
-1526B8K30p4j01M52M36n18r49j04J93j56L18J80j23L0O3L09J41k07n45J71k7j07K55Q00j73
-1501E22o38m16M09M62m7k57j72n2k63L54j33l0J50j14J37j48R2K45k22q5K76j20l38J37q1
-1476c32O0J97L1L6L75k37m35K56L28l66Q3j6OJ13n6k39J44L92l28k70Q4K81j6j08J2N16r3
-1449D18K3K60n17k99O41j82k97k11J65j6n03K89j28K79NJ84k66J1N60j75m88M15J30n69L00
-1424B9K48k77j95L66q8N6j53J30L19r3o4n5p2l70N7J77N07Kl72K24j77Q5m18N2j96L37N49
-1397F08o7r28L54m50J87J87K26K33l4J85M52n32k01l9l71k13O9M89J2j75mK30j7J77l87r5
-1371a04j88j5N07L19k34O8k73l52O46k11j94j38R7Q4Qj18k22J65J2N07l66k37K67j12k14
-1346b98O09L17R75l40j052j18O6m72J96k25j2N00j18m07M6O06L19m73J62K69l14l50m33N82
-1322C5O8l77M45J78Q2J31k24o20Q5q3L19k55n1o7K00K82J29l03k91J77L38LR3O11m90O08
-1296A023l04p77L77J4l2n03M41L5m02O5j44j62K06L54k50N99j35q72J10M12K78q8j10j0o
-1271A19K12l66j38o7J84M7k07j45K07l45M10k25N2J51m1L56m46l79O58L88j50l52j40K86
-1247F9l78J80R6j74J74l40K85j9k45j87K64J37j94l6R9M08K86k16m70L05Lj72K82j2j41P83
-1221G87l4o69k02m0j38L51J79k69k04M69k66k40R36q2l32k00k61L91N18k71p39M74Q54j00
-1197I12j206j61k1M13j99Q59J47o45K81k41k79j02r3L07N63Q1R1l93K1l83j64q2K73L33Q8
-1172D00j07l74j51L60K41k46m15N36M50l12l75p4j14J70L02m98L73j53l74R2J64j70J42L7
-1148i6l92M11J76rj60k37J44K63o71O90j1k74K73k66L22j3n79P57p82P59J93m88l40J57J62
-1123a1k71p2nj37J84K75k05J83M2K0P84n64k79K65k36n76J42P49L44j42M5m29O7n26P29l73
-1097Cj66M55k04m81Q2M42j43J72Q7n6M07p9n09o2j40J33J79l16k33N78J52m16O0K3Q4k49
-1071a97L23L22k80k53OM64o20J57M54N71L6L9k63q60P9j96J20K4k44Q9J9j16L65J49j64J17
-1045A41j42j70k81J25L45k76k79K33J84L56k32j10k94O60M74m09O4P23l39o03n18L34J39
-1022A25j56k48K30p0K38K24o36K66O3n06Q26M33j84p84K0K13N3k62N6O8k04l5R7P3n8L78
-996B20m45M62J32l08K5K59j26k18J03k54Mk38J46K07M2K21M88q6k12m41j56j39L3K72K00
-971A91J87j00l10K43k19K18j18l21N85j99p43J49J99N99j75n40J1L93K42p3k13n3M64k56
-947A61q4J04j22m10j43O52k60k8k0o0O51j29m42k03p0K37k12J12J08J12O6L2R0J62j91kl04
-920a93N50L40P3J97j17o69k83k11J2kK45j65QK84L1k76j99L20M28q12O72K66k43L61K9p54
-894a08n1k5J21K08j83K24m0l84O12p01J91k52M9J46K35J11o92J68p7M88n56K96J01J14L49
-869C44L14K34k43m62l93N25N9j95n22M05m64P32J62n25j76K65k03L70J59N00p1o53m85J9
-845c04K22k16o4M28P1n47P22L1m51N49k43j76k54K6k4N69K47OQ7k95m11m12M10l01L25p2
-819g7K05m7l81J26o0K78p4M1K63o17M54M30m42m17R4N5J80M28k56j39m41Q3J87L85l19J05
-793D4M23K71p68k16J70L80m08J01K39P21k40p88m4R2R6K23j31k14k60P90k2j61m17l29L2
-768d16P8O80k42m18J55L30m96J0O27J51o13K65L06m07m63N47J51K93nj97l65k72Q72L41o9
-743H43j89n57n25J31j50N8K67m4K25j8l41J71j02j88N31m66K27K94L10L6J19L80o93j15o76
-718d72Q54l12k28j5nK81Q5J74J76m57k54L67p3k87K95m46q3J72p7R4k25M14j29l73L52K2
-692a50L03L85j69n13L42m27j4l9j57J66J18J30J7j17o7m1J36K2N7l70Q65Mo65o5M00K57j00
-665C08j13P49q4m88R4m24k51j24J17n3j35O07O1k21j85l42M62P14p48J3K13m82J20k00J09
-640b83J68K30J63l95L21o36KJ057K63R4p13n84J46J67L58k25n16L99J96l52K67K28J43k71
-616B27m77J4L5L5M07j32l95J69K32n77K72K54J68L40N5j088Q15J38m24j89L51j24l75k6M3
-591b52M02L70k78m55N58Q4k74r9N59K20m21k28lj88j71M8L9L52M19J06m82n28N16l94N50
-566D50l22L45K9L9n61N2J82J79L68l81l32k16Q97L63j92p60j51K62k35K29K71k38j04l52
-542a78K99M62o09j00K53k36P07l29k95n8R5J03j02m32L01M41m61R3l2j54J32M25r8J43k3
-517C47m39k49L72J71m49M47L5n31K12L46l2n62k0K30J94K67k61n22M67M31k01M8n76L23J78
-492B26j14l1k15j83P7L32q9L77k71O9P7k36k42J75k29R4M83j74m31N10J63k78k53K36K22
-467B95M71k39M8K05k01m28O0J01l84o1M84P0m96k61K53J78k41J35l70N9K57o6n6R2K00n3
-441E2k12J57k81M53J67o98L00P5K69n73L07J11j90J91j1m12mM78J10k73k13L27J06l28j61
-416b53j28P94M08k66J39K60q25n50M74Nr6J33l68O4k11L93k71n1M4M45k05o8j9J61J01m51
-390c41j05M32J49K48N25K51p22m04j95l36j3K14J6n8j83M30k0k36M83J16k76M4L0l76L20
-365gK0K3j20m02R9K90L61l33L67j51k66N87m85l69J98k07J2J25L53m26Q4P7J28L5n93J49
-339d51M71K59m8l23M89L9p87K04K94o4j95k64r9M27l5j93L64q9k72M91j97N8n4N3L78%p77
-312c21r2L66j07M05L01l20J98j05l87j64K8k95L39O53K80l99o62R5M28j6j88j46K00M12r0
-287D13l84l16j62N41L40q47j23O36L57o03m1p6N45m64j40MJ87K83K4r6N5l52j48L44L81n09
-261a51j3O84j56m47L01o5k32N82m19K6o5k8j93Rk09L03L49k5l5Rl02J04J89J78j77p01K28
-234b56J59j19j52J51K98K01On79O38J05p35j71L28R8N54M90q55j08J90J98J69m95q4r8lJ75
-208A05k90O8l13J15K87L47J28l80m9j17k81p1P93R6p74p9L09l70K65K69J87n92J96j12k6
-183b89J0k96K89o0P1J40l95P84K86k69k15j08P15l40l78K17q9K91j41J03K34n21L3K59n31
-158b00J87j40j76K8j29q8M10L60m23M02J00P02j13p44l05L31L88k0o09k62M8K4k71N33n9
-133b6j36N72j50j10p1J15L2p59P76O41q54k81K37j76J02L11k64M19J28m85n15M11j82M4M40
-108B19j68m59m8K58Q2L11l07k54K41K6QM08l91Kl07L9O54m37m0K11p1m83R5N74Ml68j02N07
-80B04R95j28p48k82O80J52r32K8J48L52R4m72N9l13J82m08K78N43L30l02o58mj16M26N65
-55F73j96p64L37L67O3q36O25r8n28J70J10M96o35N12l30N4J18K68Q0n32l16O7n0O60J6j29
-29B02j15m11M4K59N0K10l74L92m7n37L07M32L05n81j73m35K84l50K93K82j32J05K61n69N41
-4B43J01qj15j60Ok61N06l46l1K00l56N77l28j10K90J74j17j84O6j21K82k8m86j33P58p3l93
22d7K55j92k73L01lP0o45L22J3N8
32a41
##PAGE=	F1=23478.42615020543235
##FIRST=	24596.97802734375,	7686.668670654296875,	-1.0118900537490844727
##DATATABLE=	(F2++(Y..Y)), PROFILE
-2014c20J26J01N15J20l12l12J55L09n15q2O4l6k81O56P7j65J16m78L86o9l73K83K68l95k10
-1989c72N95j44j78J34j27L84l63j05R3J59n23M17K62J9r5k71j70K64O1j36m08J17K18L81
-1965B12K31l16J72k5k02j73M84k91k11k99L43M80l73k85M8K03J71j79J51K30n17j06K47l61
-1941c66n5KL14Qj45q9K12J99l68j60J74L3K36j61L81K29m85Q4ml46L6M39o2J1L45l77l11
-1914b26L80j78k50J01M92K60o34K03J63K69p9r55N06P00j33m55k31J60L85J03o18n2J40L42
-1890C93L69r22r3M32l1P0n07J110k38j64m9p51Q79j04m2m65j93N7J33R7l6J81L2j84j21j52
-1864b99M02o8l17J31M51m13j68O58j36j45k06L56k88K9j2m35n5M73K97j73r8J13J00j60M0
-1839G7J68P74l87o40j66j55K51K41k94k62R7R5J52j74R6M7P51n24m09OK48p4J9J17k19Q9
-1813g6K44J78j13j45j00k41M01k23l23K37l37L3L58K86J37n03N3Q0j74R3K42L8j51K46k23
-1788A7m7K9K48k90k83K01M30M70m71k53k33L14K71m76k73R0R6K72j23J20m28J11j10q1P0
-1763c29nM64J4N92n42n16Q14j91n80L92K44m1m75k05j0O01j06j88M58l61j3o9k48L57k95
-1738b38j01P7M08J45j88m9J59J2m4m20R33k20k33K07m58j11K43k65l38l8N82M05j03K44l49
-1713B60l92j80K96J62J64K71l36K12j58k89O0nm30QQ1M10J1J97j74k81R0l26K29J07K26n68
-1687c55j3r8N21L23p42N22l15N25L20q29J22p9J27L26J71l39j21J80l74O9r5m3K58N10l10
-1662B61l09Mll23L53L76o49k69O22N4l63N7K51J87O4j28m15j7K21j91O72k17n01j14N54k02
-1636b5k58K80m90Q49j52k16L15N06k77p2k39o69J054M17q24m47j64N35N35n62k63j4j10L00
-1612IJ04l48J76j78k41O35P06p55n04l4M44J6M56J59l69K69j97l10N9j54o0J42K00J03M89
-1587H17m09j062M51J05p3Kj09L57J60j48K7k82J60J9r8N40l28j16J08j00K25r9k86P8j57
-1562b18j31N1L28j21K98N47l92m80k87j52O03N52k72o02N2M52P5m10K7o3j75L54q6m01j66
-1537f17N30J85P3O1p9j98l50QN46N2j82J50k43k11O64N52l85j156LJ59J03j19K34j91M42
-1512C1J00P6J5j23m51J81q0qL14M66j32o01l22M48M46J2k87k40Oj93J81k50m4J42J54N5j76
-1485b80%M08j14m14J83l3j66J65j61K81J75j00N9M61k24m55R7K12l88L73j29p8J47k4j45
-1460a50m6N18k16j24o2R5M8LR9K31K6Q4K40m09l82O78j97k92l34K01J50n77J55j42K50L0
-1434a23J61k81O1N16j97n06O45J55p46M97K44o53R0J88j18J70KJ81J90j36j9J9Om61m8J79
-1408A6N14k7k36M5j19J10l68Lj58L98L62j11p33K18m72K59K08J86K46q8K44L86o14k46O5
-1383H8m47j67K62L74J50k06j53K54j47K07k23ok90pM38K31l12K41k92l42Q04J8m02k61R6
-1358i2O6N5l1j06K53l63P58j84l03J61j55m42O28L06Q22l28q37r2O4m70K76r6j45N36k23
-1333E8n48J45N73K54m70J72K65l07n45O3K27L14n53L64K06J34M7j94m63J58k8J37k75l3O
-1308b93K17L75K52l73l75J17O6p9L30P70m05N46k67r80M42R1l2o07N69K7k48r8l04o8P8L93
-1282A44k43M37K7p26m2M96L62j32l19j08J51K78n23J25o1J47K0k65p3J76k87K67p6p5L6Q4
-1256a80M25m13l39O90L84j42m81k68R7l32M12J11k09K51k83J41L8j07o5j74K77m4j48n0M50
-1231D1L94l50l73K56q7N2K16j68j50O92%o61N3J32k11K65J59k88l95M97j24k77N70Q5o7l07
-1205d6k14L05M13r9n86M40O79p3j111k19j69M54Q0Q07J9o29L93k82n42K22j57M27N26j0J39
-1180G67m25j28k23l58r0M34L24O4p4m07j04K69K25kl86N57L24m04l86Pj85L30K47m34K73
-1155B15l21m45M50Jk99J23K03m41L97K45L7l87j60K65J60n85N71j95L4K75l22K46m5m15N53
-1130A60o05Q54J86m41n03M09K74l92j73O6j74O9K96j67NQ7J06O54n01k94Q7j68l79J80P56
-1105C92K98l9k9m19M3n12Q18l01o09N89j88m78K47M31k11J29J01m9M38j33l78j2j96L3J43
-1080A08l17j19N71Q7m10j38M1J15l24L81L86m90k21L00K92m47J05L97M82M0J36k02q87K49
-1056A35l34K2k0r7n3R1Q6K47J20j22J09j14j36l09Q7K93m00J41K49k45N32k61p9k41N42O37
-1030H80l73l2P84n25p22k33Q8J42r6j62L04O9k58M22n28J21J67l21P91L47k49p36J60J48
-1006A88N0k69Q0j97j62R5J18J8J00L01o05M11J77j15qR3k0M6r9m19P6j84N8J14J97J67L72
-979E83J72j38n87j94n4n0J52J44K15Ol29L28m45L42j90k99O89q8n33p5N8N90j18n52J43L37
-953A07N5j36r5R4N07j98nK0m13k53l19P32k07J35Jl16P53k07o30J17j34N34k95q1J6J21J27
-926C0QJ35J43j29O1m32M25L78QK67p8q82Mj49k20K53L32k40j31K17K42m79r0L02L88o79L86
-899G0L42j74K90J9q17L30p2K25L08m23Q1k00LN81q37J83l32J20l0N48k8n40J51r5M04o04
-873d97K66K57J00L44L13J48m65l89l25O34R1k83n03L67n20P77K43n51m9J38k30K66J26P64
-849A022j77q45l46J04J39j78k46L64J74j89O05r9m09O48k75j25m10J5J32N60L03j3ll70l50
-824C1m61K33R1K1k35L77J17k99Rk42K99p6J03K07n34M36M74k78m63RK12OK97m04m9l03N2
-797c70L98L04m01J21M29J47p33j96J75L60l82K12O9O24j65n78j78n9K39J39o8j83k67P13
-773C50j40j66l72j3n8J94N23k84l88j2K69l11K83M45J42n89L04K41m22n62M68L18K16j82
-749B54k47k59j4R26L72j86l07n13m01J67k86J43J69n3K77k0l86K65j46j60N08l90OL32K24
-724B75RJ01L45m03j11p18R83l16l41j90K54J91j45K18L76m35l09L36o7j10J75m55M5J62j54
-699b84K10j86K05j02m42N12O9Q4N88k68n25L72m91J51j3o3M4Q3n7K4k25N8J46J81m1k1m24
-672d15P50K8m20l01K79L37k14j34J079J02m57K1o32k21m1P6nk08O46lj54j58l10K68R11p16
-646A08j60L57n98K02k46P5K01q1K11j14K87o81J85R23K82J46q64m22j6R1K20k00l09N45K43
-621C85n31L82J61J96l02m92k07J16K7M43k6n38J61L29m42K06L11m4K69Q5q35N33J30l01j79
-596a63J23j68k68J89k5M97L14k49l64N33L01l25j42M89O1m50k14O1l27j15J51R1K52M17J65
-571H34m08p67N61l28O03k99J78P2P2m24J2K48K16K80m74m30k26R31L34j30n98k55J75j94
-547a7L38K31l36j01k98L08L92n95k03M37m87Q47l09k51J2m9M6j77r9K51K18l97J30J8o1K74
-521A22M03k18L84k21o27j44K98K27n25N34L1o69N11L47q0o19r5K16J45J33k95j27L70M29
-497E30k89j50n63L62L70j75j35k08K85p8J95j5K31l85J53Q2l37j5L08j97k25N25k46l13M28
-472A38J56j70j73O9K09N86r5MO7k45l48J02J08m71J32L63J03n27m11Q2K97k46J78l28J51
-447b69J92j5J6q9K18m1k60J56j83L40K29o46J95K49K18o31L54J81j84Njl61J17M22Ok33k72
-420b87K49K95j83k34k08P05L46k71J45K56o32n76O02j39k55K6k80L54k40L27k73L5jL65j98
-395g2pp8L24J43m47k07M19J43J51N09Q2o60k86k4k54l20K86q7J74k72M48J11m79P63P7l23
-369A14j32J68l14J5J42J57o1l79j54K39M74k41K74j19n25N16l85q9J58j97M8K8K12m48L13
-344a86qK46j60k71l8M39L48j29l06M57N3o29pK97J2j35j42k10L98j03q5K49j29l90O55j96
-318C0o4q3RK86K90o74k6K32j64K64K13q2K01j85j54n22J88j85L54M85K39l20m85N9M20rk57
-291F0j69J51N53M4m95n09P5O12K21j033j7N80L47n59j38O1N34l22l55j14J93M13J08l9J11
-266C13m85k12L11L65m66j96P17J1m79K59p6j31N79k99P4p6p0m16jK65Q3J33j2L8M0k08j17
-239e6L15L32j74q05K08J5j40j5N4L79J59L1n29N12R3p95R3K12n1N36O87q23n8J48Q8rn23
-212a16K32j93L9nl6K21m02j51M05K49J66m29j04M7k60r3P44O2n51k02K17j16r2M42K26p08
-186d08L36l28M0R3k93K05j09L58k40qO49K51k78l69M6Q15k62o10J90P8K73j14l9K18m65r0
-160f1M05m57MN2k36j6j13j88O95L56p39N63J33O74j17o57m39K09M02O5n09k72j75Q6R8J9
-134b18K2O5N70k07j55j4K40m6o76L96P11q84lL40k11j57M06k75L38J40l87m86M33j65J93
-109c0L56j92m79q3L28J2K66l55k43K95Q0J24L04n74n7j28nN95m82Q2J18j8m69K63M92j85
-83A5k35k57O43P80Q5m91k99O06R5q70k06L34L94r5o17J65m46K51l79N25K95L33k05m73r9
-58a51j75K55O76o7o89J06K00k4k10L88j4m49k05L83L72n22K27k43j11J57M18J36m27k69J95
-33d3l41N71p2J28j80l92R7J03Q1L57m14L91O2o86L47N42J82o61k88k20L02l26J78K35k7O5
-7iK34o27O12J55P2j21l13r9j19N29l34j71L87l02L83k17j13L96J38k24j46J5k73K58l2m25
18c46J09O31j23l94L44j63l05M12M1k51j28K63j69M7
32c2
##PAGE=	F1=23454.109805050251452
##FIRST=	24596.97802734375,	7686.668670654296875,	-0.87165206670761108398
##DATATABLE=	(F2++(Y..Y)), PROFILE
-2014b75LK57N45J02k79l88l8M06m03k10R5j4j88M89P2k07J13m19M56L4n73K43L70l30n2M43
-1988B52k22j36K81k15L75l03j78J77Q8n58L53K61J82j33l01n0j4K42l73K0k1P1K02K69l13
-1963d4M11m1l95J20N50l76m25j55J94K03l24J44o2L17J34k39oL42m08j21L45n54P0j58N25
-1938D7n2k23j86M47K37m36k82j1P4L12j81M77L59l92l32J60l66J44K63j54N0L75l57j39K81
-1913A15j90k05J52L58L92m27n5K45K79p8r66J84O78m9k63m05K80M39J13p53j84J57N33M36
-1889G86q28LK61Q6J53o58R65k93j03j95m70N48j18O6k96KJ12m0J28kq9r6j26p9K6M56j23
-1862G6l75R2P08l14l41N54jj70j97K65k00n1j23m55Q1K65M86n3k24R1P4k74K0J00Q54k14
-1836F74n38j36j06j5K26l31j38J80q3J16j68J45O1O84n45k02j09K51r4M3p3k82L56K57J90
-1811C63r0L5j12n22O19k33m13R8k52J69K79K45M0n77k0K54k01R4M77J85k26Q1k01k10M3K99
-1785B24k82l26K51M71L65m06k1j20K1J34m56j49J25J41J59l82J65l3j22%k78p2L91N55j59
-1760A96O36n22l99O42k73m56L01L09j14o07M9MK66j40J08K39kj6l21k94K52k12K49q2K79
-1735I2J17k45k2L85n6j23l36Q41k80k99K64k84l9J03k42l48pO60M65j60K26l00l42m30L85
-1710B5J30J03K86l20J40j74l06J86r2m97L20M9K79o3J06k52J57l0l80K06N7J59n82o5J60
-1685c98L50M95p29J57j00N66K80p50K23o5J91K15O7l57j91L26m07L3j69K0M14L01l26j72
-1661b6j05j76k97P52J96o12j87L57N2k84P8K70Q3J23J2l28k52M48j55L54k49l70M7N12j69
-1636G4m52M45m53O66k20j46M94M97k76j14l96k68Q71Q6q37l57J22L18O48l64m04k08J58K07
-1612I1J15l21n4j00j01M27P28n82n02q3M78o9K95Q2m5J70k99k78J64j11l75K95L45n8N90
-1587H02l04r61N24n1k21j21J68M52N1l41j09o2J51q6J52N57l65j41K06j93J02J4k60M3k07
-1562b00j97J15J39j62O06L06j91m04n16K8K28O54j76m12q1M85K69l98j70j17k09L18j27j81
-1538c93L3N02J44n6m6Mk02m08J05M45j1j55J05l68N0N05N91k35j010j93K16K45j46K4k72
-1513e26O97J40j29j11%l73J45j14R0M40J43j19n38k28L86L83K3k55k48O1k7J2l97K1J74K50
-1487a00l0j44j56O07J06p17k0nP9J30j58M02J51k15p6N57j15l97j0N0k74N51k64j93J47j3
-1461a07k3k38O56j25K8p0k53J53J23J90L4N5R6K16k14m96O45j68k60m19J58K68n62L4j71
-1436d50K17N9J75k90N9M18j55m94P47R4q34Q18J51r57M93j31j35J75J77K83P2k00l5Q7R8
-1411D42l57k52J30M75k1j59r1N1L0l53J06j24M88J12k62m22J40n20K32K65J69K11r2K31K35
-1386F64o64k04J98m32J08L44K18P8k41k89K24k85K57M3Q8l89LM14K25m69K46l10k97R45K48
-1361G23n47m29J29jP7Q2J5K94m34Q24j05l85P5j27o21N66K76O30k76n93jJ02m62L05k6k65
-1335a74N45l09m35O2M24J53m65K01K70k72n64N47k45N43n63O1K58J84Q1j65m25K82K7n7l38
-1310c74m2J45K31M35L95l98m64M6j40j4L34R28m17N08k08j081M38J25j2n97O24O0j59k79
-1286H4m32N1o9L51j13K35J64n65j36N64M41j39n24k04K81L01n68K74l9J23l2k44k2J15j81
-1261b84k4J02J42j91R7L68m15k03O73M53j23n47l71N4j92K65J00k27L25j25k2L3K5J00l80
-1236c67K14N8k76q8L14M83l85k15J58j47K23K06l26k66O12O0o86N47J84l51J37J66k38l97
-1212c80K39N7j66j0K55K04m16j19K09L16O7m82L99M74Lq44j72j42J43L32O66q6n76L98k26
-1187A43k31L6k63N68M06j54K08m84k67k0k62O5K88K38L5j09l81k0J76J70K18k96N48J33m71
-1162B74l63J4k16N53J99l65J84m97k40M88m6m42P4L02m62M06L21Kn95J88J07O8l43M29l19
-1137b79K25J69m11K08n2k00L33l62Q43J17l87n02N97K92m18k04R1k51p6L19q9j52J45J19
-1113G5M92l57k49j71j59j54K23P14L02L5r9m11J0m57Q94j87j020O87j23m20K64L61k59J55
-1089A46L1m1M55j27k24O9k25k15J01k68J9N00K0l18j96R8Q5l06K21L73o41J56K65J11k02
-1064a13O8K67L88L8K91j48r14M06l72k32L2M1j62Q7L23J16P5q9J56j01j84k55j3K05m72N53
-1038iK25o21O23k09j4j20L30P59k76j28P54o85p81M7j60J23m3n8L54K09o76N63l58r0K73
-1013C2j40O73K92l00o20L06R0J3k46J20m32j80J95J84n3K53K40o36J83J28J32N2n5J52J71
-988E54k52n58N8m2pJ40K53pK49L50q1o15k20M1p5m3J05K03R0l27M74o63M23k26k20O94Q7
-961C85l93k51o0N54k7n70K08K42o2j99K3K42N52j39O2p1o44j28l68O82j90K99L4n50P83k59
-935A55p13M31k71Q39l23l05j21J10J53j9K33J08o1J18n18L04L71l6L20p1j057K81p1k88M10
-910b1L77k61l34J59N55m75j78L16J61n03J12L43j24K64L4q85P32r7K38L26o21Ml10L60M96
-885F68r38K18l61Q3j61R30j18l69J33r3J38n80J92L82J19L00K72O5o13l08k04O74J13m23
-861A19m33L11l20O81K34n02j1J5k73J53K13R04k82q67k37J29M8j56j76P1K90J03M60k31l62
-836a19P50l26Km69o5K61N17L12l2o9l99k65n04K40K57l07k82M70K24j88j18k02J77j84K42
-811g7J76m40L42M75r4m63j75M46p9O4m60J42k31o7N15K29l82J73L55ro61j31K04L03l30K78
-785A03j03M76m6l73k17k18K67P9K6j96k42O37k45j97k37J94q7L79M04m03l54j47J81J23K11
-760A5K38J76n51K77J77m42k23J81K69J41l03k99j53L84Q21L10l28l51l65k01J86l56J73J04
-736a20j34K24j4k67J38j67L3M16k77j78K75J28oP0K16p6o7m59P29k42l99l23M23O9k87K85
-710a0M86m00k92L03n3J4R5m78J23K04k66K89p3j27r7m06O67J92k23O66l02m41M07m86K17
-685IL0k4q1J06j25O1l38R4K86K25r7j32k84L65R6M1k82k15L44k96j01J231L07m25j5o91j99
-658a10k6j2jj63O07q8q4j23k93J40R77n93l13M46p08K73k17N0K88m66K66K22K03n12K27O98
-632F88K27J29r25j98j67O1qn3k04P08K53n96M44N4K18k75m29k63j8k6M50J72m99j23N45l44
-606a79J25L61k39J50Q5n16K32J1j23j08j51pk2K3o6N86K28j25k72M34M35l39j54L51o1m06
-580B53j61J56m71j57L30K09J61L59K01l54r17O54l65N48l04K8J60J49l39l1K89J97J26m03
-556C18m72l06Q88L11o7l90k42J44k13L35J99l70j15k20K37K89m27k94M37n88J018k92k85
-533a05J16k07q0j01K67Q6l0l46J74P2P8M03L43k97N19l55p20r2K63K21o34O22o0n55O64L25
-507E71j01o87j09J60O3n8p2J59J81L90k07k00k00j15N24k94k42J9N24j94J25JP0n14J99J25
-481A18m83K88M08r0n60M98k48j75K85J04Lk5j00J47O33L9q6l7k19k61R0J64l80J14L11J69
-455G07o02m68k31N05k93J58j81J63J32L9J12j39O3j1k39R1r4K79K57n77J59L15J48o43M39
-430H9L04l16k06K9k59K28K97q4j18j89j8M64lk69l38N33K56k11K05K82m43n07N78k32m24
-405c52j00L3L78j84K72k31Ok3K51j47J5j51M81K92l80m27M10J92J4M37p9o03j27J38k01m09
-379d95K47k05L02k94L86K15m88Q54J9l46k21K91k21k39R9K99M4l32m27K01N42j12J42j6m24
-354a79J15k86J24J74k07P3o0P8l07K99m0L27k48j9k52L76L86j85j26L11M9m11j24J71P4n5
-328E8m8j81K79k51O5J72k02j50N52k34j45o9j82J50N63m11n2J20k33J12J45J46K11l18J61
-303B58n44j4J40L36J25J37j82k84m1L77L5k55j69N4O48K23m88o39K53N82M0j163J49M19K54
-278B51m68q8J80N56j89n16o5j3L92J30J3J91n16j93J79L45l09m87O68J58l92J77m3j40O11
-253D32j66J20p9j13n14J68M45n8o4o4J32K0j12k82M63N56j52r34P2j38o9J1l8M95O8O2m19
-226a58L04O6p42L11J32r9L25Q71p37k4J25m1j85m86N60k31N1r4K21K47m43k80K84J26J73
-201B76m03j54J70o0j26N57M1l27k48J26O3l47N31K16p61M65l54n9J33k87J29J47L12l78J35
-176b03N37J98k89m98J55Q93j38p46R6J83K36j4r3J98m07k61N24l88k31K68j45j40k09j86
-152f60Q56L86r83P12K06N75j72n37m77l6L78J58l41k54j86K11K59l58j04K52N08l36j20J58
-128I5K76j95m11j20P10q12L10M22k30m94M97k76L39J81k82n15M38o1K07K61j84m03r5K80
-104f2l5K62l90k55L22J31J62K45o03L6O1j79L58n36K64L0J50m18L24M07m38j03o9M08M88
-79E60L71k42k87M67Np40l86N81K99k56o33L18m98J40p9M98M8L40j53k96j33j90N5P68kn75
-53b0j44nk2L01J59J63l99l74M44K88m75M3k58k25J70N22J99l25j16K56o22M81j54L22k30
-28b1l04J29n8L09L10m41L61J21p72L68O40P2p11l74J9L15k03kM8O2J10K43n72M16K36J40
-2D41j34k78l73J22M97k79k86N45j97J02j41k5M77N2k66j07%n15K07ml50M23M01k18l60L95
23A29p5l20M38K06k79J23O2k57N8
32H5
##PAGE=	F1=23429.793459895070555
##FIRST=	24596.97802734375,	7686.668670654296875,	-0.43651485443115234375
##DATATABLE=	(F2++(Y..Y)), PROFILE
-2014a38k11L90N22J09j93m12k28M68l51l48P4RL3K88M1j75J33k78M64O8n12J9L72k58K10
-1989I6K27l76p4L49j99K90k09k27K45rm41J33M51J94k69j70J05k96L26m74K42j25M7K6L39
-1964B01m25O25j21n50M51N22l75n86J30pj54l1L62j87L13J59k01k84M12k76o0M92p02l4p9
-1939d05O10j35k35k17N38K52n09l31K0n2L22j64M74M57k66o35L01l83K23J15k61K6L15k65
-1915b05J31J39j96j67J81J70N50j68m20L31K68r3q48o6M99N5lm57K51M36N9o20p6j36O96
-1890C11M19p35J06J18J79K38p12P38l68Q4k98k70K80Kj0k08K39J01j70J73J2l15j79jK7N9
-1864a80M44k11l73J84Q79k35l78K35J09j30j77J95j60j60j46l34J92n9N87P2l89J06M3l06
-1840a92RK1Q80k4m61j08j2j63R9l68rJ71k15J12r9J48L2O00n26ok66K41q8J74j31p3J25K15
-1812H6K22rJ83j20q13Q43k21m66n2o8J80J94K26j16m28o1L11j28o2O37L04p8o8m04l18K8
-1786a98K69k96j64K44M76K69k96J89r9k19J2m54%J57J73L0m09K39J51m23J52j96m5N47N03
-1761F12l99O42m83k29M14l33l05J27K70j35n33K35J14j52j49K62N1M29m9n46j63J1J87K33
-1737A11k30P2Q3k13k5O02j46j48k46O66l48l06K82j26Q4k7j88l13l1O70M99j66K20k94k94
-1712A88m84L89J03lJ87k48Q9j81k73K20j20k93L96l3J43j37l9k28N64j56l94J79L3J55o10
-1687e53N7M73k32O54n51k74J55N16K24n94L01l8K60J34q4m65k11M62l90J2k44K62L79Q4l95
-1662e8qj69j65M6N68M6n45q5R4N8j89O5L14L4J06O0k33m80O59rJ5k61k23K00L80j70m94M75
-1634C1m04N81k44q2N69M30l02q7m00JO50j83q12j89K33R9O99q6l87n32L94J97Q6k64k22K2
-1608b02l0J10O39l43l87j21M97j35O9P2K50L4l48l07K30K3m30K03M39k08O25j27p55N03j75
-1583A26l28j47K81N09p9n03k52K03J43k38L97N08l37j39K67k46J4O7k36j6k12k29J36j06
-1559d17J81N65o3R5j38o42J36K5M41j24j68l8L27M01l50l20j47j71J50j32K04Q5M37O7j57
-1534B47j06J17k46m17J95K71j30j05R3k85L65J42N73j13q14l95K93L08q9m8j73N41J92k52
-1510A64k35J41k64N6j58J60N35m8q8l99k27K01K97k8j72j76Q1J22o5m22K01J34J21q7o9j95
-1484d20O51L34p10r6l84L23J04j17M13J09k35l86O55M1l02m0p1L3M43l56l08J05k0Q6l97
-1459e45Q25r3J50J3n79J92K28K44o6K6O0K01M6o17N24r3j93m55M2L21n01j9k28K13J18J68
-1433a8l37P8K89p0m22O82n9p16J118Lp02M55m78l2m9L31M48l6k85j09J30J68j95l87N3L92
-1407B52j4j34j04K45r6l96K84l7N67j13m49j72J50n76J53L55J61J26o7J81N4p03m7K82j02
-1382b00J15L67J27r8k86l58J54m16L73L18J24m85j5M31K54n59R2l28o9Q81M42o15o00K98
-1358e3n7p5J98J36K88l68P69j17m15K5n0o01L36K27M50k12l75J12J65m15K80j3l69N33l68
-1333C1k58K1J54Q8m72K00K79k05j08M92o04P37l64m59K85K58K63j10n94L70J29k15l89r6
-1309e67K70K77M35N21l58n19m3k14K62j4R86m62N04j32j073L78R7J8n04O66J26j49m41n02
-1285d38J59j51J96O3R2K51m40j51N98N00j27o21q8J85K06m71K21J5J00o5j64l7J05n3k02
-1260c17N9L50k76O8K37m48j7N77N11o6m86l39P1k37M1O3j64L51N7r0p9J23K71k89j5L1l88
-1233d01K08j90N32l08m9O0j64K71K34l90j04K05J23o72J005J89n07j8J97j16k33k61K91m
-1209a02k12l3M20n22R6N8K52J71l84L66K36R7n10j89j43OM41M69j68m69L21K5J27l08l73
-1184c28O92K25l35K85m90l44J23k7J61J17J47Lk07k72O6J50L5L69j48N12q2n20l48l5j57
-1159d08P54J57k69J24o70%M28qm62L6K17m74M39L76q4p32N24j00R0j24L14k58J54Om80J94
-1133b56qn7K24j10P19K1l47m38P28K43l44j82J09l68k50L55L2k85J89Q4L25j60j67m41j73
-1108e57J2K99O28L47O1j79l95nm12R39m8j121N66n9l72K29K45k78J65r8M5M27q4n6J03k03
-1082A99n36J10j56J66L53n7j47o5M1L6j37M5Q0n48N51K8o0N7P3M2L06N0M98j19r65N91l60
-1055G6m63J63P8k58K3N31kL7q3J95j03k89j44j06J42k63N89J95o82M11q3J0k4J81Q43j51
-1029H23j92O61p99p65K43l39J09M3k5L59L21p13M20j91k22K57L1M95K72l21m84M11P2n3k00
-1004B13J40n98j83K30K39j04L74J73n77o2o2L84K08j63L14K02l42n87j26J53nK38J94k14
-980C9J42M13p3n28k00J27q4k41O5J70J43k07N60p86M12k22r7O03K28l00l91j03M95Q5n72
-955c22K12J29q9j79M6L58N96j10R8j29p92p7k79O13k79M20Q1p35P11k57l57L64m51J103k85
-930C90n21k32M3J30n1L62Q7JJ44n38J78L32n8L70r0r29K42oj32M03L92k58n15J47Q00l91
-904C00k25K46j42l07p1K39r0K90Q0o21P48j24J74K55p13J8l45N83L63r43K69l44n9J02R40
-879F23j56k91J21p5j13n08J13M83J03K02K31J2o71k00j34O83J23n75l45K78j22O20J86m05
-855A83n6q3l28M7M19Q76l83p53j90J71j2j62j6l6J30L26L22l52k89Q04l98K21m59j97L65
-830A50M24K69j2j10l95k10m30M05J39n95j18L87K37p0k11J24lk66J65J77l72J70M43J12l66
-805D4l96O48j03k11k49J90k40k27N63J56l16L08K52j58o03n6K36K32k24K61k52M06N1k62
-781E0j61k93J36R0J28k55k42N73l02j43K1R4JM84L12n20k93J2j16M19P2O6K23n09K25J06
-755A78m58J02J71k5O6l42k08K09M03N92J64m51k98j20n3J79m26J76J30j56M4l5j15l6j12
-730d21K63K90j69k67J43M3j1L4qK21M0l17N00l6m59m20M50k0m6J72M23l59k29K53n1J13L0
-703A62n26K13K56l38K70J05m93j39j18O44K84m19N28k63k86M45m96K60P0k7j97J93q7M8l92
-678c03Q5L51K34j24k62l0j10J55M77l19n18K61l18J08J087M67m15Ln96j63j00j16j8l8M79
-653B77j87jj10l02J05Q96m52l43M32q12M05j59J2M02n32J9M66J55k25J87M45R1O6q63k0k51
-627b99Q2j51J24m5O36K06n50M37l8K03k18l61j78k28L4K43L95m09l83P45l01O9M52l25p1
-602F9K4k13P0k29L8J0l02M45N3l67j35O19J37Q4k16K76M39l38r0J85j23l12j10K60m06l97
-576e29N54L07R9K93J97l31r05P26m64L76l24q0K26J98k87j1K74J50o1j89m40k27N51L07j5
-551C95j79j22J51k71K37J47l05j73j30J14J84j53j88P2j11Q51k90m49K23l40k29L96K32j04
-527d2k16k39J29R9K46M85K39l31N33l96o98n9K64J66p76O89k49r5N72K79j38p27p0J04o0
-502b91k20M94J13l6K75M1J5j74n02N69m02l14L92N36l07P2J7p0o15K10K62n17L99M67L8p03
-476b51L07k11j3J70j6J88R9k39Q8O23J56k31q9j45j46L8K61k63mL07K30o77m31r7K67l08
-450c87M1qQ0J13R2J99n7k26K8j64j9l5K61K33m08J59K23P2o06N73L95n27l41Q8l7K58O5j54
-422h9M3n3l42N64J77k54m93L02J62n9K84L00k73n06N51k46m96p7L20J02q8K79k38p9K0J20
-396f9o7j2k47O58M97l19o80M10K86p6L34k43o06K1K45j68m64K92k10K43k80K84K80l54Q13
-371E68l6l46j77L94j57l65j21M36J68k79o56J50N81L0RN8k99j70j98K24K16k07R6j25m0j67
-345d13K17k8L41k64J00l77L35M15k03J03P3K6j76j49m9J22J8K9j24J78m55K78R9l13J14M20
-319C17k58j57r9m07O7P43o2j23K3l15rJ40L01K28m60M67m99k53M06K90k23L9j1j32j16K86
-293A83R4j71j26q3O70M25l78p86L66N31j64j084K32K21R7l56O9K44N60j31n98M1j47J98N2
-268d1N2K73m23j03j4L25m8n84K83K53k27Q9O2k78O21m0K08o3j73m84L39M64j51j52j35J75
-242B28n5k5l04N34P76j40j073m8k21M5j07r7O27p2Q6k65P5L0m87L28J36K0j27R78o43K7J40
-215C66j59l40l69Q17j85nj43M01K46m33l06N0L5J23l58j38K38J66j33K98P5j33k70J07J22
-190G2l85M51J70p45N27k63j69P9j61r0M35K12l16J24M38J54l11n83J97R04K1p50o0K12J96
-165C59J18p2K05l79m57N96l19m33M31Qj94l17j83Q58M27j071P61L09M32k34l54m98l44L44
-141gK44j45k20k6K80K59m52k68K51M42m91l9L49J85l50j13n14N47k49K15M99k06p85M79k58
-116c73M77K20k25o25L95R1J42J56j08l35r9K06n4K52l95j36K31J53J03K44n00J2J04k04J13
-91a55l68K93n8L55l32K78L06n89p8J60J64J70O90n2k66K82j08n80m55Q02J21l49n00L57l41
-66b53r4J67M22j41L26j44j72j32k05l9Q13j2m52l11k34J50N09qL98m08m15L60K56m87J60
-41E4m61p0n0N33K48k61K4K90p26L83k79M24k68j30J19j80O56J42m51K51J33o97L12P01k8
-16F69p23l53J72L97j49j66k17J09K33K92m53N1L24J94j40m9o27J86M69k01l31O23j07j55
7D8r4P6N23jk52j28M7o30k4J44m4L97J91l98k41L43Q9l09L43M15j28J35j32k18P3
32B25
##PAGE=	F1=23405.477114739889657
##FIRST=	24596.97802734375,	7686.668670654296875,	-0.50125557184219360352
##DATATABLE=	(F2++(Y..Y)), PROFILE
-2014a58l52N38M17J47q2m02l43M95l58l71R4j00K11J33k4n7J73j4L87Km03j28K55j59M31
-1989C32O4n71o1L62j14J70j28j96L06j22l09o9P52M1m58J19K45k79P0m66K56j87J34PL18
-1964B16o27P70k73n47P11M30k95o90L52r7n2Q2K24k91K21K26r8m73L06j51O6O52p69l49K01
-1939b55N58k49j96k41N75K48n69l26Q6j10K79j31L95N01j32p64L79l62J90O6k84K2N0m4L42
-1914B8k7j65j02J08jO67Q5q04M12K30j32o24RKJ70K57l10J2M00l1k58L3k95N71L64o38J53
-1887A14K8K42L26o91M94m31L74l02k40K51J79j44l87M08M1j71K18mm83OQ5L0M8L96l79l36
-1861c28K99R61j53l66p9J35n8j31J20j97k41m6j96J93k22N43J64n58J52K1j85j09LP96J62
-1836F80m09r6Q9j59q8m06Q0J25k89J25l1J36OM86m72J45m21K52r6L73p6J2j85J91K49Q3K84
-1809E88j23q26P91j80m77j72N2J95R8K50k89j60j4K22l8k54O85L70J37j22o17l59o4J71k64
-1784d00K4K47M34J94j50L38j52l70J2l89LJ52J76j02k01K52J99p64L02r8P5N79M57o06N95
-1759H07l79p5J59l52j40j05J30o1j95J63K39m65p4K04m8Q23p8p07p9j26M40K01k95j95M2
-1734a66Nj65P78k38j21j50M28m01k16K24n4K67j36j06k88o1O31M69j56K32k87k96m52M84
-1710B25P6j38Jj43R6k11j49J42q2K2K94j41M0k21j52J75N23k83l63J61JK69m28R4N64p88
-1684d16P12l21n86L44L87J77l73L07J2L22O7k58n98j31N30l66jk62N36K48q7n36J63j76l2
-1659c38J38M18l9n12N9o9J2r8P4L50k7L9L8j35n75P71J19k25k53j09L29J97j99l98L86l91
-1633d38O35j81m1M97L24l64k7k89J37M87l49p80K5J66j24O75K33k48o79M26J81K2j80k91
-1609a83J20rk26M21k0k28j47N21j57j63J30M08j02l31l92K65J96j76j46M47k77N69N7n27
-1585E0M69k40m27j11K69N20k12n36l15L58J30m33O33L93k54j23K56k26qM4k18j22j54j68
-1561d25Q7l09P71J89m76L90K11o53O6O2J21j44P8M9R8M71l03m08j12o5j25O3M27M8L05j0
-1535D06k01j01K35k36l84K36Q3k66o9R0M6L39j04N16m4n92n32K96L34m1k7r0L11K55k70l46
-1509a56K71j38m2k30J96N79j39l8k34k69l6K15j27o3J0k4K12n4l15K69J12n2q8j2j19N26
-1483B54N04o55p7n08L01J06j21L74L8j51n60N27J88j92pr6K08L03l68l81M1jR7l65Q55j18
-1457A96K29J32o86L4K96K33r2J2k4J79L48p24L26J7j04m58p4K92m20L0k11J62J90Q9m40K09
-1431b59J14%k58M73k77n0R61j53m30M26p32J40l97M00O51j48l73k22J38K02n4m00jK68k8
-1406ij50J14L02j75n21M70J11O12k69m83j33J58n85J05M50R3Nl6J39p6n62R3J78K12P1L40
-1380D54R2k58l35l31N5r4K40L89Q1n71m4M26K62n24q8k11J79O04N60o05p39N59m8l32K59
-1355b0K23K43k75O36j90l63J7N0n22J25J48L31j66k25K13K15l24K29m8m37N00l84q4M0j33
-1330b01J70k57j83K72j22K63L92q27R07p2n55j98M00M98p3p71K68K78k97k78PO7L05L75O23
-1305I91k76n20j47k04M96l65Q75n09N23l9r70K74J2L9l45P32J86k00n53l11M2r2n5K03M3
-1280a70K63l70j25O13N31j24o37M7J34Qk86J1P7O7m4p1q4J60P1n6k80M05l11J09P3m98J72
-1253c15L97N17L6l13k61J5l47p3K8K5K50K04p6k30J66M08j54j89q0m01M58n41L65j21J15
-1228a17l1j98K17K68l20J49k25J37k84R29K11o39j71K40L9r9n14L38R1M0o69N12l72K34j86
-1203d20K50J85k41L13%J46k13k55j46M4M15K51k30l20K18M61L05o54m11P37Pn29L73l51k19
-1178b84KJ87K49mL8o1l41m5Q6K18j79M38L9M62k79n46l66j12P9P67J33j50J02q09J61L62
-1152A47O1m07K6M8m22M18L83j73n79N46k85K74l5K09j90K0j49k38L8M9r2K76P5N16q2k87
-1126A47m15Q08J71j95j43J55m88m02L47J70l77J79M3J92N9j02n91L4r9L32N00M06L6k69l49
-1101A49Pm14R33R9j114M67o1l03K24R0k73P8k35L15K77m0J05P5j40o38J15J2J88J79j77J9
-1075f3P9p9L1L9R9l89k6M05j64j65K34J28k24K10P0P08j18r99P98l45m48J64N7l48l5O14
-1049B33q9J7r6J96j15m35N2r7J28j03M10J83m43m3J04m0M2J12Q67k7k22N47q38o05K56l81
-1023c87J13J46j03L05L87m93J58p2j47QK25L04K41l26l39M67O4j35j47J35o88j08J77K40
-999B5q6M26J05n02j32l07M51M28k40M34K01l79n10m18L45N7K86J09l72P3L50j13l27j09J65
-974d0j13k14j42J03J54J37M76p90L29k26NM92K81k29m95p2L92J84n18J79K7o5n3k7M18O26
-948H19j27J12j31q64r4j75O70m23M12J47p20M06j91R8K10o45J289j99o74k04q6Qj08M82J03
-923A15M2J45m49kK62n6M34j18m34j40j9L9L97L85k49o20J89Q92l13j49R0m35j09j12K5k7
-897b17L25J38l77O78j57N5J28o41R3l34O37K05q06K82k86k12L60Q15j52k62R4rl10m04M3
-872c14N82lL9K19J1o37m7j93O85J20o58k75K68M8N59J31l15j40j29l95k3O62P33m27o30j60
-846b89K33k8j90J08R4k22M63K05m49j19P14m60N16m39l41M27K72K11Q3j47l70j93k20M96
-822C55p2p36R8K24J46L5k20M50p6k28j34J99l22o3L70L34j85m19O00j17m57J35O8k75k27
-797e17M30O5k23M80J73k48n77l4K62J70n5J76l63N09K4k80p9k84nJ71J81l00l35N20k42J58
-771b23mj29J83M64J90n81j65J18l25N45l3k8K33m69J83L6l20K19K59l42rk96J68K93L28L02
-745E97m5n22r2J38mJ33n17J99K10q0j60j71QL3J4K60J69r7l50N6J9j2kk01L41K08l19L95
-717B08K26n68m74L63m0L31O0K33l20j49J65n8J98m7n56L50K81l45J20L34n78j52k1N09K79
-692C49l75J94j68j12M60n47L25R7n6l06L35rk7m49J76L35J97j09m00K90m17K3Q22l60o62
-667c94J28j92K12Q75N52m36P5m14j25k10j99rQ4K75k76J00j26l34J38P13k94k80L06p24N09
-642d6j78l6M99l72l20N12J56R7J28J99j10k6o53N9k52R3J03MJ02M40Q8m07L86q5J53j60l01
-615G3p1l71K69k17N99l36m15P38k70P1N75l36l16r4K6R0k64r8J05j30O23P7n25k85M52N6
-589B6L25j91Q6K96l19P6K1j36j99n3L84j77n37N51L22M6K61J62l25q28P66n48J71l00r4J80
-563c4J52k50J02J59J30k37R4l47M9n8L10J5MM6J56l18J06J04j11l03q5n0J02J71Ll88L80
-536i8P04k63o52K38m05K5N47Q7k75k54qNn4M06N06J01l08M26l48n62j6K67R1o25M29m05M22
-509a9L58K16k11p10j8J28j94J67N26j5j96L9L75L03k67p86M98m21k11O06M59m16k5N8j62
-484H2o75J96M95k52Q5M83J46o21lj70J59J45j51K98J54l40Q3N92K45m34p8p0j8j7L81k01
-458E14j40L04K69p16l49L6N2k79K0ko1J50J39K40O5n04P0j03j22RK61J69j44J75Rk1n02O84
-430B23M35p44j37K4J50K85k23k24J85N2n75N46L17j81o26M9P2K06L08K69j27n46N22j87m03
-405c30M5L07j86L2L11l23j40J15j6L0n7k67P24P09k61r46M23L93o2K17m30o60J30K74j46
-380a14m24L42j18P7k53J73K83j57O84o3l16j0M60j63m05l85N32L02k13p28K29M11R8j00M7
-355A89k21k22j39K19K59j89J26j66j30j17K04kK81k54J35m14M46M34k02K11j97lL4j35k85
-330a38J61O8J03p2J10o19M96qm54L18K84k41j36j60r5oM13L01j98q8m00n8K00L41K38n53
-304a93O88m42l79N10J79m94J1J21m1j00J36J37k2m3k41O16O30k10r45M41M57l46p93J86J16
-279b1l7k76J69K49N10j27o09J28k29M7r7R8K62j95J2j93K67K29m82k48K32n2L5K51k58L01
-253c4O7L64l3k54l77M26M10k10j37j37R3j40M1j32M61R34j57j158j25j91P7k81J3O48k51
-228h3Q2j06q5mk16K50K25K03o05R24n69J00J92k31m63M7P14o2r6k42M75K68l66k84j57K1
-202f8%l58K0K68K62j22M1K00l2k88J60J11m34M16J22p32N56j21k48nO6m20O64R6k12J26L47
-175D15J45l36n75J54P94K01o68k20J86J55K35k5K33l65o37O12k39m97M70J76k03l22k81P68
-151A76M68r90O66M13K79k27j47n62o12L01L10K9j80J59L43J99m60l47J26M27m81k1L96pm41
-126a83J36l59o3M09l0N72j16o90Q7j00N45K23k14n74J78K26K1N8K3k92j42J33m2K00l68O2
-100c00J35J13k7K72l72p7L5j23n9J89Oj55N07k33K12J68m96k66L58K3r4R58O5k53P2k29m44
-73a5l50Q97p1l56m08L33j46j49K42L57k56K78j52j35r9j27j10P90o4l50l41j85K24L63m2
-48A28N91m69m49K43K58n02M48n68O2j13K18K48k47J44K87n76K83m66M15l01R9Q9j40Q82k4
-23E40m52N6J01m58K04P08j27p28k29K41N19j52l23m62J42L32L57l74k69L95K28j33K20o20
0b84n5M58j18l22O19l9l32n7J62M86K5k14k06J37m69l64L54K5L27P2o72J89m6L24k52J15N97
27D60M6N9k66o1N3
32B91
##PAGE=	F1=23381.16076958470876
##FIRST=	24596.97802734375,	7686.668670654296875,	-0.68139344453811645508
##DATATABLE=	(F2++(Y..Y)), PROFILE
-2014b15l88O18K28K20L0l74l59N11l55j79J25j84L0M3j39J20K41K55K90j40l04k02J22m1
-1990d7N48m3o98j60L73jJ8r4p0L78k46k12l3Q69j80n90M47L59j01l08n68K43k16K71P9K19
-1964B37p98Q38m66r7N92L09j77p64N13j54J40K4R9l41J19K98J7m63Ko2K33P71p76n14L39
-1939h1M22l80j31k54N75K59o02l20R1kK24j35L02M83k2p83M36k92M6J22j96R6l34K97L13
-1914A34j92q7j7p6kN97K70j025L92J59j91l39J74j24J13K30j03k62L79j29J40N6k98L10L09
-1889D18n17J22m9K85M18n99K65m34O36k59k89L44K74j73o74M21n0mK40m2n90K87R5K1J05
-1864B51L37n98l11L40R68n2l27k85O7Ro4L1k81k88J60r1J27k64M39K20o37J47L4N0l82J05
-1838b95O02L12l86j23J48m3k32m33J23Q3k91J36K7P9M3L30m06K21l19J21r7M93n7k0m12L06
-1812i0J92J42L33j06o56N60j15m44k46R9K13mL05l96J6RJ94Rl42N77L62L65k8p15m29j99
-1786c94J02Q9j14K23L31J42K3M13k55m36J93k67j57Q3J33k00rK81K52p81P4J3J27N74M52
-1761H92p37N38j79j1j02l15J1l59p9J86J23n6L57o29J13n9J35R43j02q27o7j34M96K10k49
-1736I9m04j5K94m07Q84l21l6l6J68m21o6J24j21M71k30J0k86n9N72L58j68K63k34l41l72
-1711b74O57L9k65k05l2J74k77MK2J6K19J63k56j0l26p6N15K83l91l06J85q5M49k83J02O07
-1685F49q42M42j84m52J20K28J45j43K28J06L59J1m02o45M3M55l68k5k2N74P9j69o49K37j53
-1660c78K6J61L63o4n41K56q6j17n7J54L33j25K1m6p1k73N30J70l23k20m1L87J9k27k03K25
-1634a27j87N05o4j1L39K00m45K2j45J94M31m61p12J55P8k92N28N36o1n73K92J01m1q1k99
-1609a18J61jl63J1L97j28j96N48j38k79J47M18k03k62m97K84L41N0l87L48k46M44J97l04
-1585B24M40k29n47j29K86M61l25l39j13J29J06l73N67K26j32r8J48j17K5l7k09k69m0k9K0
-1560c54L2P61k07q17N85N63o15n4J14J0k38K41J03j36M93k84m45RJ7l11L51M42n9J36p9j96
-1534F2n5L17j36l16K70o7k66q7L8K61K11k14M30l1l76n47J85L52j9NjQ2L01j98m09L58l5
-1507A15j13l05K23N79k06j4m9k87k51J53k44J16K16l01K59K0j62L00N3j84m1nm5L56N85n46
-1481B22m5n45L01J19j64K93o1ml15J5K86q2P4o1K63J45l03m16L7P7n1k19P47j44K69K37o48
-1454B7k04L11J42n2P0j32J08O31p82J06J39k5m26q9J43l64K17j23O4K19l3m85L67j36J4k
-1428b95K04l70N05P42k76k19M16q33K37m88K28Q06k74m31l47J10K01Lk62MJ26r9j59N40J43
-1403B12j33n50M43K76O27l45l44k50Q6n27J51N08p0j30j1J40p3j56p1MM63l9K68J17l41l84
-1377a29k41l8K02K12K93k0o18JK94K34l98j70O0J67L55N74n33o84O59l4m27K32K22J55k03
-1352A65M51k80k29M2J45m38K1L9K87j62j59L03K12k03J67j16m55M51l43M4J07j77K39j93
-1328h2k33j03l5M87K60r03J030K34n59o91O08O53j00p76p4M56k92j05P2o3K06K77P01j98
-1304G70m60k59k02O33n03N78n59N46P1p90J32j03L1j21Q05K07k85n91r3p4K1j76K31K3J88
-1279B0l23j16O19N26j52o42J46K12j93o0k23N6K1L2Mj26K53J82J32m64J71l26K36p4m58K21
-1253c26J71M55J75q8j61r1m80L5Q0J23O6K75l4l26J48M81l3l00k07k79N71n36j31J81K51
-1228B0j45k80J18K90j37K89m11P5r0Q30K69p25k75K81J77J3m70J45J02J73p41K09Q0J15l88
-1203d76K79J56j07K38j10Q8k6l44j27J16L63M6k55j65J66R10L23r37l11O43k25o94M86n4
-1179a7o0j97K59L44l5j02j97m80K96J1L17l92M41K41M21m33m99k80o6J32N55J38j9J13q24
-1154c33J81K82J37l13rr5l60L84L45k27m47N08m10N14j8J06j85r2k47J61p6K8k20L95K08
-1129B17K55j79j56m82Q36J14qj27K44n67m84K36K85l94Q1K2J36K68r3n93J55q0K61L38M47
-1104G32l4l32k55Om53Q59K33j095M72j46j45K55p5k64j41k2M84j1l9K35pm5l20lL7J79R5
-1077B00l11J5J79k03J03J89K13n12J72J60l13j03K08K21m01M8N1Q61j28r12R38l58l69J46
-1053I4P0m16p4N47j19J2j01J60j13o28L69KJ22j08J28K05j25m32K86j50L2J20Q11P6k29M36
-1027I75p71l53J25l59J27K23j65K05M05k16m7oJ1l24M38J65J52l43j53M68J9k16j00J21p03
-1002c22k8J07J78M0L84O0m58m9Jk03O62l00N16K14l84l85m72K52J41K44M1m34N5J91j81j4
-976a44L0J33j86q0j35m6J1N27L25p98L15k59M7M12K34j89n62J9K40K51m04J28m8n7Q2q0M35
-949B01O22j85J26q1q79j58p0P97m79K01K36o11J4m9M96L9q06J367q2p33j48j01r1j18L48
-924a44J56N9J36k62k18J46l9N23j41K4l92j30J27L99L52k40o35K65Q56k96K9j09o46P3n0
-899a57k02J94K04J63k23N73j83q7L7l90J26l60N97N6n37K22k10j83L52O14j08k55M4J14m13
-874a2k95l5O95j99j69K30O5n15J20l68O81R4n08j88J45J39M76P8k62k11j15k38K7N43N83
-849G61l03o09j79K83pk02J70K58m33M15J01m70J39M32m20P88m41m80M21Q9K07K37k06l24
-825B27j64J4M71k97n97J37P0mJ06j30O59r0j73m10K34k58k12J32N46J1l60M72j50n86M44
-800I2n8l25n4K09p6p7N65J30k80n04j22K82J25J21Q4m17O43p3l56n0k55M8J89J86k91m57
-774g21M65p4L10o8k90L58L49K1n74L3J40n04O10p2m1J67m31J67LL9K9L06n30q1j46L73L31
-747A69K75J8k76n29L21K59l3L1n98K61K93N3k45l50j8K80J9J95R2p6m56R4N9l5n5O9n5L56
-719A18m22M48M15o94m63J95M7N66L0N4k83p2N2o1K45j42m46M36K78l10j49N82m29j36j27
-694b68L24J79j53j27r2L8M15o10M19J07r6m21N18N4j24n30L93K53J20o4n18O20m70l28J037
-669F76l57p37J7P0J11P27N66m75J79k31j08k91k45K3J73M6l19K07j23l01P4N16q4k48R9k55
-643b90M13l08j02N43k23m04K94J77L81Q4Pl44j46l01L8j53J8M42j72K32K23j03j79L16r2
-618C51R0j19k48K4m33N13o85P27l00l26N94k08J45O70l62m83j93J66J91r9k84M1l7P28J85
-593F48n26m92K25j0N19j71r0L2k66L23j31j27r8O2N16K7o12M68K60j0K69J16l22p58P64n71
-567D5L3j38n0K4n4k30L33j07K11k75K34k34K90m56J30K7J36K08J36l16jJ47J53m20j58j82
-541e14n6M91J81k43J85N81j66o39m6k38K21N20m2l82j44J12J4j66L34M66m1k28K19k30l54
-516a65M0K41J0m29J45J10K44J06J44l12o04k9K65p8L49L50r1k17l32P04N25l28r49L27k61
-491b35j4O04L65m98k05J17j84o21J22O82m2k19M55K04l86l18j51L11J64j98K90J46l96J56
-467A49N72K79o59km8Q8n0N08j90k70K78K81p15k21J22j38k45J39j07k25K34J67K29J53o81
-442c52J60j41p0NJ94R8J40J95k23j59l34O98M35r06K63r4K47L52m18k72J97J33n93L27L58
-417B40m7o77Q5KK43K38J85pn97M92q1k39M1K62l23J14L00m58o2J56j34J13n0l7M36Q84j87
-390H92j197M45M84L3Q4o44o15J43J89j23j29K18L2q5k35J40J25M8N00m8k45K16M72k48l82
-365G0m94M68M32j43p47M27K54k4j71m7j75j09r5J50K86j55J69j89j89j07K63nJ75k39J25
-340g0l91O97M42k28J82m25l1J94j14m73J77R9J69n1Q6n83N37j30n05L61J40j79q8j69K57
-315i6L8m1N79k36k35m71KK31L09K20n45P86l44l83M10J6n30J70o2%M2o9J42J49P1l86M83
-288B50Q14k9j069M74L63m72m20Q2J18l3k80J18K07M10j21n79J82k63L0K8N6r7J58P8k65J13
-262a47M44l69j98m9j56J3M72k9l35J59O06j9l43k65M20L19k40o8l2j16j44M5J49L15R93k00
-236A225j167j59j34N6m23K68N58m16jK1j17%q3J60L56L69p85N71n34J76K69k39m71L22N62
-211C84R7j51l69L63L25k62k05k66N4j73l22J77L54J49j11j37L67o2k85K76P8n02M06J09p66
-186d72N82O7l23n2K85n43N79l2j00J57K54J79l31m83Q8N23L93n58l31J35J02L12J3K55l44
-161C55p38N56j47m14M14L06k01k58l90O18N05q11M49N04J50j06j4o55n43L1L48J34j32L54
-137C15L96J16m59m33LM60l04r7L15k36m20L04o3n0K96k46N99M1n70k05K8N23K07k02m64O3
-111h3K40j05J5J15k87k18P1oJ05l25K76Q6K3j40K49k66qk41K7j26O91k16k59N45j31J57J7
-84B06k45m26L77kr1R41J24k34j36l33l82o5Q18k21k87m66L23P8j29K38L02l18K16j43j95
-59e0k1P1k43P11j24k88k78m1J75K05R3O19n68m75R6K85m62O96n53Q5j31q5J99k68K31K54
-33A33k87K54n59K48j26R0P9j8R53j29m26j80K2j41J11O77k40p37p7K81O28j73m55l59J67
-8b64R0M10l37l49L40K31j12L98n67k60M51m9k89N55J8m13j8K35L52J07j59k97K40k94m07
16c88L00oK48P0n09K28m68N03j39j70O87J72k7k95J50j8
32C38
##PAGE=	F1=23356.844424429527862
##FIRST=	24596.97802734375,	7686.668670654296875,	-0.56260502338409423828
##DATATABLE=	(F2++(Y..Y)), PROFILE
-2014a77l07M98m8L47J25l49k87N28k83j4J09k12k52L1j79J83L28M77J52l06k08k31L9N9N71
-1989E94j20o91l50M66M5j54j45J47M57l64j48J15Q44l73m47N32M41J13o00p65J86k32M04
-1966d5J38R3q12Q20o20M29L72K07p7q29O20k01K54o8pl16Q9L37J06l76l06m2M10Q05p45m64
-1940b28L21K50m69j09k07N19L61n74m38N5K12J81j91K37M22N0p76N05j99j46K38j15J12m04
-1916c93M18K17l36OO1k85J86L21L42p11l4O4k09j07L25J76L7k10J04m01L60j78L75L8k90
-1891a24Q3K87l41M9k09L31N01m56R0l72P48k17l08L88L19j29q52K40j18L01K13r0o22M98
-1867B10J14K7J90K53p81k96K88Q99N8k81l70l4N1J3p0l40l08L80MK0k84L76K58n20pQ0K51
-1840A81o93K73M15L85m02k04J29J54k89m22J25P5k51J72Q7p4J51J77l67K09j46L8L8L81r3
-1815D9j23m18M66J2J36L30n5m30K86l3l83k45P4K23j05L65l50j4QK42mk93L34K91N79J99
-1789A141p08n66k96K10L04k74J56J86J04K14M25l60m68M69j67l22l2M6k01N2L75L02o74k92
-1765c76R2J00N39M87p84N80N1o0l50k18R5n76N8K73J76k95M78o44K47k73N08P58j38r39o5
-1740b76q2M15K60j00m11m5L48n95Q97l94J15R3l8l82l9R9k40N63l06J49k88j1N10K14k31
-1715B25K93j08l61k04P24k2l51l21L3K76l21L5l6J27K78L0l41j2m31J69N26Q9m53k32K90
-1690i8k65O21j49P9N85o80L19k20m23l8J06R4M6P9K56L68l7m65m56M8L23l80p5K98N06j05
-1664C37j57n19L8j28l4J92M22o9n39M02q7k45l4K50L05k21Q0j38q3m2L59J79l00k32K5L77
-1638A38j22k04LP3L0K35N2L6J85Q3m90Kl1K27M65o03m54J08N9o8J3O87Q6l92J66Pn9J6l06
-1609e8J49J1k28j29M57j19k95N43j03k66P0L78k47j81m68K12L90K38n01J56j32K76K72j00
-1585C25M19j56o61k31L79L27m00Qm0k9O1j68L32L0mm8p1Q8O5j46j87k52m6Q3JK53O97m93
-1557A36n49J38Q52n33j56J38R7l13K69J03l46M75k97m38J68P2k03L82L96j96Jj56j89J2L28
-1532A91J4k11L48j77j76j09oK73N1k07L05m6j83m79J5L66j7JJ00j00K95q0m03M01J6j42l49
-1505c09K57N45k76n5J59k61l71Q8k29L00K60m51J49Q1k5K88m1k30J6m7L7J65N59l94rn04
-1479b98L27J29k34J83j70J92r6l85L16K2J96j5K35j9j99m32J22J43k29j73O37j32K95K89
-1455G04n66m00K65j2M4K18k12n2Q13p62m0K35Nl43K5p8k23L38p4k4K09j36k62K91m28l7L45
-1428a57n9J01M00N01l41r7M16p67K36l91M8P79m06m27k30J1R7j11L7QO0j38K67M03j12%m02
-1401b74J76M01O19l53j87l46n6m24K17N78k87k65MK03L0N6k08o8N96k00K02J99l52m29j64
-1376c32j14L39K51J84j38n94J99m1J79k14j36K04J15K10M76m27m78N85n7l67K46J52Nj80
-1352F7K52l19n2P1K11l89M3o4K74j90j64M36J04r2J04j86l98L74k41Q4K11K1J49k92j87j58
-1326c31j33M92J07n46Q01M75n33p82N78O96j95o89k72M49k20K2J09p4L6J77P39j62l53l54
-1302C7k48O67l93J84o29N66J89n68l3j10r5J67Q16J71l77n28Q6j52R1j65K44j1P4k55j44
-1277d16N67M76k21o56K30L71l26J78l05j62k0J25L4j37L30K86L02n20k02l26L92j39l02P6
-1253c65RK83L24J14n3j97o14L37J32J12j09K81j5l29R8M80N9l47l20r9N59m96l38L57L16
-1228A79k84k92O3J94Q8K89m84O9p0P15L51p55k80K88K69J01m28j4O0J62o38k4M59Km66K31
-1202b15J80o5J58n5kJ6m30k9J20L07j18j34r1K14J172K34j098j33M49m48n93M63K16l2k48
-1177a62K02M34J0k39m11n98O83j08L71n11L97M30M05n41l67j89L4j9K78J76J01J46p40J09
-1153a09J96K31k20q8j87l26L80K93k15l99M17l63O10kJ1k54j70j33M29j56l4k38M37L05m2
-1128C73k64N8o17Q11R9J80j63L63n77n57Q9L46l18j16L3J91M19j37n58K26Q1J72J55M43j24
-1103F08l04j61m2m01O42L27j090N74l02J06K97k12k76k95M73L27k86j01L09j20P7J8j13K6
-1079H1K12J22l99k01K28k87K63K79L13m16J46n2m42M0N7L38m26j23q1R20j32o24R03m14k75
-1054C0J26J39m45j20L80p6Rp7J18l8l91K66L3J08j38k08K64J69m24J96j14k08J65O54J54
-1029E72k31L32n78j19m8l56J39K90j44Q8L80O3j86J3J72o34O26R6K6l98R3M28q5k83q0J30
-1003C06o45oN0Q3K53K70O1m69O0K51o66P16l43N79K57l79k52l75J1K05J17Rl97R6j8k36L47
-976a15J30Q2k79On2J7nN39K30q64L79k46M0L58J23k10o02J49Q7K94l06P6r1j09J92q3M23
-949A63N71k67J66Kq63k02J1R05m02j79L46m43l85K22O89j25q16J258L3o80j28p7k4o1m1K31
-923i6N3J19n1l43l0m9O31j50L56m72k07N5L92K91k35n71L56P75l86K39k91p04J94K5k53L64
-897A2K1J28j54M47j87k17J13j22P8m32N22l9k29J02j34j24K21L98j2k69m5K80l94k00j60
-872c96Q19m10k22O7J63l13K32k76L50M7r8k03L6R3L66K3k28k20o8J4J4L13N40lo64l35K70
-845h9L9j51J63L94m49K11ll05K63O3j54Q81m64o17L47n7L21L63k95k57n9J39L46m84k69N1
-819g2r3j42J34L4P21p6r6o08K79j65j58l35P09J58l21L87j91m97N43j36l89J47J12k17Q7
-794a85M60J00k98l60k12K61R1K42J2m14O51j34l56j13k48K33J34J90k74m09L85j1L58j07
-770dl19M36J97j81n03K56R8m44M59o2k0M7l93J96L4L47k09K26n13p8NL36L76K34j96m24l19
-743d18N89K44j08j13n67L02L10K08k29l47j87L60LJ28P8j07m88K72M6q6j20J68j69L15n32
-718d48N47N12p72l90k1K31N81M4k7k27j3m5l6J97k31k04M36K64k59m79Q03k30j16k47J18
-693a2J8J37k34j35J41K97o23N00J06j23n59P13Q5j73n91O22J31J9j2n67Q77m56o42J070k73
-668C16p28r6L47j3N68N43n09K75j02j25l08k58M1K60j57k50K52m0j90j62M14J21l16j15J91
-643d1L90m40k10N04j06l91O4J61N65P6r7n38l23J47m4L1j28P35l63L42N1l62J31K29q5M8
-617C46r0k08Q1m28O84p64N07l01j83L51q5K73O71m29n44j81J84K67N3l31n6q7P54L88m50
-592D22p02N8q0O13j40j98k54l7M09k71j12l0K56O21J27o67L96J52n2K95P5l11p13P20m94
-567H3J3M3o5p4k88j07M68m21L56m8pj36M73m04l28L5J33L43Q0k51o3L03L45m60k47l0o3K50
-539f7L09l0j38M50Nm58m81O1K03M71j06l95j7J50O9j40J10L91j37j16k2p8j73R3J76q1k51
-512b02k3N77kj26P9l94k63k10L45J15L51J34q8j16o35Q50O04l09r44P1L4Q5N77K87n37m43
-486a83J57j29l74J22M81J47m38L85J97n1n19j75L63J70j73K26J18l99K86N58K45q28J19r9
-462B06J44o2O30j95m02K41K64o87m2J54l14j95K90j91l74L34J72J99J45p23L25k68R6j0K5
-437b38N1L66J94l53l56j62O14M15r62O23j99L01M19m68k62P8K23n84J63K12J40o50K64L4
-413a37K4J62J01Q4o61M62M0q5m0K40k13P8J88n26J58N4k22J62J7J14J43R74q3j341M10N32
-387F35J57q9q53j89k8r8J13R4JK09j80k08K22k10J72L11Qj10L87M19l85k89l74K02N40p8
-361C79p31O26K14l04j94j64j39M1m3M2K87j17K33k03k23l8L14n5P1k28J04l44R52M30k85
-336F25J03n65m9K94r4n42J10J20K02o2J14l79L89k25k72J24j4q4O0q1L43O2k98O96k15m01
-310c9m96J02J80K86J68m41P76j95l48J86j59l9K34n49j4K39k58Q7K83K10m03K01R53J29j119
-285b6M65K55n12n3o0J48K7l12PJ26L01m5n56J94k44Q4L23M8p03N61O4k37o4N35k58r3L9k89
-257b75k65O45J69o02k8Q54o5m11k06L39K20k47J2J42l88L5m6L71K06R67k44j110j86j07M4
-232a76m02L60N17m32k64R7n1Q9p2N8M55M87p34J51n11J71L51j84k88L23L92K37j38m10RL97
-206D32j54o7k29O2l59L5l1N27j02j25j45M51k11k42M34N3n62L86J37o66M41K69l91m3M27
-181C27n98L81j60j0K05J55K41k61l63O1J38N87m76l62Q7L2L35L3K46l13o70L86n2k89L65
-156B5L68k01j50m53M35N43o02J42N85R3Q1l3p37m65q5L27J76q3N45M50K4m85n20r8M92j20
-130B54j88K05l91l23M23J31N8R8l75M94K53m44l70K0M79J94j54l17N0J49j66N8P6l16k81
-105c83N5K0Mk47M06O2p1o8K8j07K29k52j42J1P81l17l50M49m5J23j09Km03K35J6N0P61J60
-77H98j90l04l78l68K25O28k92j71l62J25K17j14K13K50l52J74r6l27J18K75m15O21j87k47
-53e9j97N8J68J70K74M60o73m57j00L29l02P75m58R0j56l29J96j48P7J87N8K46n45J74K8j09
-27b43J19M1R18j65l62l62j13J72M5O36l51o48L4K17O96j87n32k58L00k24M09l28j64J54J98
-2Br2M35n31l01M40j3k47M48P8m01J9K67J72K00q9l28L05j85m53K32k9J71J30k99J82m06K33
24f0Ol54O12K42q9k10K99j16
32C30
##PAGE=	F1=23332.528079274346965
##FIRST=	24596.97802734375,	7686.668670654296875,	-0.097741603851318359375
##DATATABLE=	(F2++(Y..Y)), PROFILE
-2014c0k93L64l91N07J78l39j58N32j56Q7O2k28m82N0m8O2M04O29m2m50j05k24J8J13N56j79
-1988D37n91k47L88m6k30k36K89N10m06j01K01P56m73j43M02M78L06p29q72j9k17M43J60l8
-1964B2n65O64n44O45K08J47l3q53O61k31K68j94q1k29J57L34J65k42n21j55N85P24o93l14
-1940g5K97Q0m05k31l1L80N74n19p08J55L02J39k45J82L53Q8p43N32j05l04L44p0M4l93N29
-1915A70J46m36O6J25m26L34M9K97l57l10rP5k53M37M28L8p12L00k61K34j53L61lk91p4L18
-1889I3j16L3m50L33N31k88%l44P30j81k50L12L57m5q80q8K7N16J45j33n84O00J43L2K56J29
-1863H78q78k38J80P47J53k46l73r5P3R9j72k54r5K45J00r2l25L72K88l16k02J06L60q67L53
-1838a99L72L70m46l62K9L98k56l80J07R4j96K40J08k49K53Q1l67J39j8J3J94K41j44j91j4
-1813a83K40k03Q0K83K4k00K6N1l07j43k0K20k13M05k01j76j1L38p6j46O1J93P24M70o37o93
-1787i4k95K58M00l33P1M2O7M00M11m21n09P20p4m35j63o7p9k5N53K74n63l94j00J2M95N31
-1761F82p80Q26J87j77n70j03J01n79L87M0O7l48N41n34K41k27O57M75k20j026j5N7J76L28
-1737A86J12l07p1K46o59Q00m54L37K10j54l34j64J44j52L62l59K93k64O6M33J42l43K87M9
-1713D06k84l3O44j09l91k94kL59l17m3n1K12K60p5l69K2l85K26L52Rm47j10M49m00N97j9
-1687B07L2M90m48M08l30n23j21J07o5J84j25M57L59p8m23k21q4K26l26j44N77L72k78q1l48
-1662a76j81k5j47J42N52q7m09L86j22l56N0K86L08k88J31j84j16O6K46K28k25l30J14L42
-1638B05k13j34J56o9J76q7J48J04Q2lm34j23PL16N03q20L1r4J20K0l6L96J25j96N6j0j1R9
-1610C14l30O8K5j7J6K54r1m28M51o6j99k9L44k34r5m29J55L69L71n03q5L5P5L00P3M01m4
-1583G01p28l15M65J32m13L33j8r7jk7J38j48R5N9l83L54O4k57j12O8k29J1L3L41N90n99j58
-1556a01m60J029m22j78J25K41l20K21O0n11M28k84j08m3J17p6M13L31l14k4k37k65J10K17
-1532e1J49p9M83k69j05j07j3J87q5j29J46o9j9l59j40L43j2q0K09j84J93M2l14L95Nj19l36
-1505c18K86M85k99j78L55k03l93jn1L44K34l25Rj9J0K35j50j78O0j26J08J0M32k25J9l88
-1479b67L49J24l17P4k48M22L9o40K86J12L49J3J57j72j05m31K59J73l52k15N09p3L24K75
-1455F45m79n22J70j85J78M28k14k12P26o43J6K37m9j84J47j76k2K73p7j29J91j89q7K49m64
-1430c72j37M93k37M29K44K73l40n5M01n53J90l03NN89n18l35J5J11M9M4j87j11J22L2L12
-1405A61K12l61J52k93k7M39N90l10o8l78k08l01K72O47m81m05J2L16J10J38k89m4O25l57
-1381A52K17K95l59m85j11k02L69K86J08k24m65L85k95J1J4n7J71P2J87K96l23k51M65j23
-1357A33k65L55J09j90k50J03j54J3P3K21l95J43j18K48k22j88O46j22m6N3j81k48K22j09
-1333a69K4L18K70Om69j05q8j67L26l9n1M90N74m65p71N53O74l25n43j29J45j24Q9J21k6j25
-1307fJ15P07j79k18m11l19N77j16j55n44M37K67l60j70K20j71J26P13R3m60l47J60j54O7
-1283a28j29K86j5J4j89j59L91L77l26m97K00M86l64L88k68l76N9K9Nr4L24L72M29m90n71
-1258b46k88M85r1k56j8J52j76M41K38O0k46o00N46J49N5k33K55n0k51N6M13J39l16m03L7
-1233a48M62m39q7K11L11m26j26J21k7J94J62m99J44j46N73M33p29j84K54L13J54m07j33M
-1209a5K0m53R6N07r7m04Q8K41j11Q2P0rl8m34J26J4K29k10J65j46K72J248Q2j109L9K03o33
-1182a77j66K71L30j00k18J16M97R0l43o52j42N24k19L36m70K98N88M11o19k62j83J17j34
-1159a07PK33J86J88o16J9J47L49j81k09k26l28M24K80j37l78K05o0M25M7r4l92k03K76M35
-1134B90k26j39j24M06L47l43l06K87o24O22J39L52k66M68n11o69J5K99j43l91O5L51M88k12
-1110A75n08K88L22R8m0L78j85j85j36j26k59L72L49j016O74m95L68L24k99l15o0M87J95m45
-1086c9j73L25k39K22K71k56L2K88K22m64m63J98l12M67K98L71k74N8j77n32J30r3M52m09
-1062i7j22o4O09j27k20P28n12j90J02K58m35j60J52M3j1k4J10J25j72P9rO3j15n06L16L68
-1036A89k80P8K3k49l0L65K14k35K29k62M1k24k09L9K79l9k1L20L08k54k1K93q62P32P3o7
-1010D30m94L71L67k15l41r8J97n46l6j5JM82J52P6n06J31M27n64K75l63O42L21l67j41k88
-985a02j85K18o0Qk85J80j98Q3K72J83M3l41J6L4J24N7M10K10r36M43j61N1L15J0l34n58K30
-958b73R6K91l49L5j32j73K68p5L83M69l51K51Q6q38m5o0R29k17o55M71k37k67J30O21k57
-933A01n89R19J22n22j70k1O1l1k92K18K0P7J32k87r6k18O85j36N28m48k01p7L38K03k38m43
-907c65M50P24n76L86m14n24J65O0k14M57r8L7j41L13j52l05L96m5K4n12M19l5K3m4p5q4L3
-880i7K74J18l01k20M52k63j05l62R39m95J68n00K15r5K58j41mj3L45k67J1n3K44l0j44j22
-854a88q5J56l9J34O49K87p08n65J63R1j7J20M43l78Pr8k6K07k82K89P92m93p48K33l6M87
-828C95L64l91j78R6J37J63n83R4q1k67j97J12K17O56l7jp23L27o2j16l02L59K24l30L50j99
-802B7k70M90j38m67L36J12k56J32K65N8l29j36k50J84O2K77l9l81N25j14j90j66j57J93N8
-777a74K07k78l11M11q0L56j14k79M44O5l63k68L05L5k10K11n5m2p7k81K61M7N43l63k2k72
-751c04k4M7J76M27J92k92k64r5N01J88k13k54l28K21K27L54j53l39k33K36j7P9J17j76k78
-726b05L84k3j48j54L9JJ10n52N10N91p51k77lJ72M09Q0Mj33K7p0j1N3k47k2M27K52k05p16
-698d58Q79l3o6l75p7j51L91j43k69K05J24l98L91R6r2m10N56P4j05m57N80Pq1K1m85R79m35
-671B68p66Q43j09n90j27M87j03L54N09n22L25k7j74k50k54J9L55k82r1K18Q7j14m03M34J98
[truncated: 6,234,474 more chars]
