# Supplementary material for: Competition between N and O: use of diazine N-oxides as a test case for the Marcus theory rationale for ambident reactivity
Source: Chem Sci. 2020 Jul 23;11(35):9630–47. doi: 10.1039/d0sc02834g (PMC8162281; doi:10.1039/d0sc02834g)
Supplement: SC-011-D0SC02834G-s026 [file SC-011-D0SC02834G-s026.jcamp]

##TITLE=	6A166037
##JCAMPDX=	6.0	$$ NMR Plug-in 1.3 of MestReNova 6.0.2-5475
##DATATYPE=	NMRSPECTRUM
##DATACLASS=	NTUPLES
##NUMDIM=	1
##ORIGIN=	Bruker BioSpin GmbH
##OWNER=	AVIII600NMR
##.OBSERVEFREQUENCY=	600.0699462890625
##.OBSERVENUCLEUS=	^1H
##.SOLVENTNAME=	9
##.PULSESEQUENCE=	zg30
##.ACQUISITIONMODE=	SIMULTANEOUS (DQD)
##$ORIGINALFORMAT=	Bruker XWIN-NMR
##$PARAMETERFILE=	(acqus, ASCII, C:/Users/peter/Documents/Ambident%20reactivity%20of%20diazine%20oxides%20(e.g.%20PyzNO)/NMR%20data%20files/Compound%2023b%20&%2021b%20-%20in%20CD3CN,%20then%20DMSO-d6/Compound%2023b%20NMR%20Spectra%20in%20DMSO-d6/1H/acqus, 0)
$$ ##TITLE= Parameter file, TopSpin 3.5 pl 7
$$ ##JCAMPDX= 5.0
$$ ##DATATYPE= Parameter Values
$$ ##NPOINTS= 13	$$ modification sequence number
$$ ##ORIGIN= Bruker BioSpin GmbH
$$ ##OWNER= AVIII600NMR
$$ $$ 2019-01-22 08:48:59.042 +0000  AVIII600NMR@AVIII600NMR-PC
$$ $$ C:/Bruker/TopSpin3.5pl7/data/PB/nmr/6A166037/10/acqus
$$ $$ process C:\Bruker\TopSpin3.5pl7\prog\mod\vtucntl.exe
$$ ##$ACQT0= -2.37394961990228
$$ ##$AMP= (0..31)
$$ 100 100 100 100 100 100 100 100 100 100 100 100 100 100 100 100 100 100
$$ 100 100 100 100 100 100 100 100 100 100 100 100 100 100
$$ ##$AMPCOIL= (0..19)
$$ 0 0 0 0 0 0 0 0 0 0 0 0 0 0 0 0 0 0 0 0
$$ ##$ANAVPT= -1
$$ ##$AQSEQ= 0
$$ ##$AQ_mod= 3
$$ ##$AUNM= <au_zg>
$$ ##$AUTOPOS= <43 >
$$ ##$BF1= 600.07
$$ ##$BF2= 600.07
$$ ##$BF3= 600.07
$$ ##$BF4= 600.07
$$ ##$BF5= 600.07
$$ ##$BF6= 600.07
$$ ##$BF7= 600.07
$$ ##$BF8= 600.07
$$ ##$BWFAC= (0..63)
$$ 0 0 0 0 0 0 0 0 0 0 0 0 0 0 0 0 0 0 0 0 0 0 0 0 0 0 0 0 0 0 0 0 0 0 0 0
$$ 0 0 0 0 0 0 0 0 0 0 0 0 0 0 0 0 0 0 0 0 0 0 0 0 0 0 0 0
$$ ##$BYTORDA= 0
$$ ##$CAGPARS= (0..11)
$$ 0 0 0 0 0 0 0 0 0 0 0 0
$$ ##$CHEMSTR= <none>
$$ ##$CNST= (0..63)
$$ 1 1 145 1 1 1 1 1 1 1 1 1 1 1 1 1 1 1 1 1 1 1 1 1 1 1 1 1 1 1 1 1 1 1 1
$$ 1 1 1 1 1 1 1 1 1 1 1 1 1 1 1 1 1 1 1 1 1 1 1 1 1 1 1 1 1
$$ ##$CPDPRG= (0..8)
$$ <> <> <> <> <mlev> <mlev> <mlev> <mlev> <mlev>
$$ ##$D= (0..63)
$$ 0 0.1 0 0 0 0 0 0 0 0.06 0 0 0 0 0 0 0.0002 0 0 0 0 0 0 0 0 0 0 0 0 0 0
$$ 0 0 0 0 0 0 0 0 0 0 0 0 0 0 0 0 0 0 0 0 0 0 0 0 0 0 0 0 0 0 0 0 0
$$ ##$DATE= 1548146938
$$ ##$DE= 55.73436
$$ ##$DECBNUC= <off>
$$ ##$DECIM= 1109.33333333333
$$ ##$DECNUC= <off>
$$ ##$DECSTAT= 4
$$ ##$DIGMOD= 3
$$ ##$DIGTYP= 12
$$ ##$DQDMODE= 0
$$ ##$DR= 22
$$ ##$DS= 0
$$ ##$DSPFIRM= 4
$$ ##$DSPFVS= 21
$$ ##$DTYPA= 0
$$ ##$EXP= <Proton.icon>
$$ ##$FCUCHAN= (0..9)
$$ 0 2 0 0 0 0 0 0 0 0
$$ ##$FL1= 90
$$ ##$FL2= 90
$$ ##$FL3= 90
$$ ##$FL4= 90
$$ ##$FN_INDIRECT= (0..7)
$$ 0 0 0 0 0 0 0 0
$$ ##$FOV= 20
$$ ##$FQ1LIST= <freqlist>
$$ ##$FQ2LIST= <freqlist>
$$ ##$FQ3LIST= <freqlist>
$$ ##$FQ4LIST= <freqlist>
$$ ##$FQ5LIST= <freqlist>
$$ ##$FQ6LIST= <freqlist>
$$ ##$FQ7LIST= <freqlist>
$$ ##$FQ8LIST= <freqlist>
$$ ##$FRQLO3= 1176294.33099997
$$ ##$FRQLO3N= 0
$$ ##$FS= (0..7)
$$ 83 83 83 83 83 83 83 83
$$ ##$FTLPGN= 0
$$ ##$FW= 4032000
$$ ##$FnILOOP= 0
$$ ##$FnMODE= 0
$$ ##$FnTYPE= 0
$$ ##$GPNAM= (0..31)
$$ <sine.100> <sine.100> <sine.100> <sine.100> <sine.100> <sine.100> <sine.100>
$$ <sine.100> <sine.100> <sine.100> <sine.100> <sine.100> <sine.100> <sine.100>
$$ <sine.100> <sine.100> <sine.100> <sine.100> <sine.100> <sine.100> <sine.100>
$$ <sine.100> <sine.100> <sine.100> <sine.100> <sine.100> <sine.100> <sine.100>
$$ <sine.100> <sine.100> <sine.100> <sine.100>
$$ ##$GPX= (0..31)
$$ 0 0 0 0 0 0 0 0 0 0 0 0 0 0 0 0 0 0 0 0 0 0 0 0 0 0 0 0 0 0 0 0
$$ ##$GPY= (0..31)
$$ 0 0 0 0 0 0 0 0 0 0 0 0 0 0 0 0 0 0 0 0 0 0 0 0 0 0 0 0 0 0 0 0
$$ ##$GPZ= (0..31)
$$ 0 0 0 0 0 0 0 0 0 0 0 0 0 0 0 0 0 0 0 0 0 0 0 0 0 0 0 0 0 0 0 0
$$ ##$GRDPROG= <>
$$ ##$GRPDLY= 76
$$ ##$HDDUTY= 20
$$ ##$HDRATE= 20
$$ ##$HGAIN= (0..3)
$$ 0 0 0 0
$$ ##$HL1= 1
$$ ##$HL2= 35
$$ ##$HL3= 16
$$ ##$HL4= 17
$$ ##$HOLDER= 43
$$ ##$HPMOD= (0..7)
$$ 0 0 0 0 0 0 0 0
$$ ##$HPPRGN= 0
$$ ##$IN= (0..63)
$$ 0.001 0.001 0.001 0.001 0.001 0.001 0.001 0.001 0.001 0.001 0.001 0.001
$$ 0.001 0.001 0.001 0.001 0.001 0.001 0.001 0.001 0.001 0.001 0.001 0.001
$$ 0.001 0.001 0.001 0.001 0.001 0.001 0.001 0.001 0.001 0.001 0.001 0.001
$$ 0.001 0.001 0.001 0.001 0.001 0.001 0.001 0.001 0.001 0.001 0.001 0.001
$$ 0.001 0.001 0.001 0.001 0.001 0.001 0.001 0.001 0.001 0.001 0.001 0.001
$$ 0.001 0.001 0.001 0.001
$$ ##$INF= (0..7)
$$ 0 0 0 0 0 0 0 0
$$ ##$INP= (0..63)
$$ 0 0 0 0 0 0 0 0 0 0 0 0 0 0 0 0 0 0 0 0 0 0 0 0 0 0 0 0 0 0 0 0 0 0 0 0
$$ 0 0 0 0 0 0 0 0 0 0 0 0 0 0 0 0 0 0 0 0 0 0 0 0 0 0 0 0
$$ ##$INSTRUM= <aviii600>
$$ ##$INTEGFAC= (0..63)
$$ 0 0 0 0 0 0 0 0 0 0 0 0 0 0 0 0 0 0 0 0 0 0 0 0 0 0 0 0 0 0 0 0 0 0 0 0
$$ 0 0 0 0 0 0 0 0 0 0 0 0 0 0 0 0 0 0 0 0 0 0 0 0 0 0 0 0
$$ ##$L= (0..31)
$$ 1 1 1 1 1 1 1 1 1 1 1 1 1 1 1 1 1 1 1 1 1 1 1 1 1 1 1 1 1 1 1 1
$$ ##$LFILTER= 500
$$ ##$LGAIN= 5
$$ ##$LINPSTP= 0
$$ ##$LOCKED= yes
$$ ##$LOCKFLD= 1758
$$ ##$LOCKGN= 107.005729675293
$$ ##$LOCKPOW= -20
$$ ##$LOCKPPM= 2.49000000953674
$$ ##$LOCNUC= <2H>
$$ ##$LOCPHAS= 100
$$ ##$LOCSHFT= yes
$$ ##$LOCSW= 0
$$ ##$LTIME= 0.25
$$ ##$MASR= 4200
$$ ##$MASRLST= <masrlst>
$$ ##$MULEXPNO= (0..15)
$$ 0 0 0 0 0 0 0 0 0 0 0 0 0 0 0 0
$$ ##$NBL= 1
$$ ##$NC= -6
$$ ##$NLOGCH= 3
$$ ##$NOVFLW= 0
$$ ##$NS= 16
$$ ##$NUC1= <1H>
$$ ##$NUC2= <off>
$$ ##$NUC3= <off>
$$ ##$NUC4= <off>
$$ ##$NUC5= <off>
$$ ##$NUC6= <off>
$$ ##$NUC7= <off>
$$ ##$NUC8= <off>
$$ ##$NUCLEUS= <off>
$$ ##$NUSLIST= <automatic>
$$ ##$NusAMOUNT= 25
$$ ##$NusFPNZ= no
$$ ##$NusJSP= 0
$$ ##$NusSEED= 54321
$$ ##$NusSPTYPE= 0
$$ ##$NusT2= 1
$$ ##$NusTD= 0
$$ ##$O1= 3705.669
$$ ##$O2= 3705.669
$$ ##$O3= 3705.669
$$ ##$O4= 3705.669
$$ ##$O5= 3705.669
$$ ##$O6= 3705.669
$$ ##$O7= 3705.669
$$ ##$O8= 3705.669
$$ ##$OVERFLW= 0
$$ ##$P= (0..63)
$$ 11.3 11.3 22.6 0 0 16.5 25 50 10000 0 0 80000 80000 1000 0 100000 1000
$$ 2500 100000 600 2500 0 0 0 0 180 100000 11.3 0 1000 0 0 20000 0 0 0 0 0
$$ 0 0 2000 0 0 0 200 0 80000 46600 10000 0 80000 0 0 0 0 0 0 0 0 0 0 0 0
$$ 0
$$ ##$PACOIL= (0..15)
$$ 2 1 3 0 0 0 0 0 0 0 0 0 0 0 0 0
$$ ##$PAPS= 2
$$ ##$PARMODE= 0
$$ ##$PCPD= (0..9)
$$ 100 80 100 100 100 100 100 100 100 100
$$ ##$PEXSEL= (0..9)
$$ 1 1 1 1 1 1 1 1 1 1
$$ ##$PHCOR= (0..31)
$$ 0 0 0 0 0 0 0 0 0 0 0 0 0 0 0 0 0 0 0 0 0 0 0 0 0 0 0 0 0 0 0 0
$$ ##$PHLIST= <>
$$ ##$PHP= 1
$$ ##$PH_ref= 0
$$ ##$PL= (0..63)
$$ 120 120 120 120 120 120 120 120 120 62.87 13.74 26.13 120 120 120 120 120
$$ 120 1.81 19.76 120 120 120 120 120 120 120 26.13 120 120 120 120 120 120
$$ 120 120 120 120 120 120 120 120 120 120 120 120 120 120 120 120 120 120
$$ 120 120 120 120 120 120 120 120 120 120 120 120
$$ ##$PLSTEP= 0.1
$$ ##$PLSTRT= -6
$$ ##$PLW= (0..63)
$$ 0 14.6 0 0 0 0 0 0 0 7.4571e-005 2.9828 0.23016 0 0 0 0 0 0 14.6 0.29129
$$ 0 0 0 0 0 0 0 0.23016 0 2.9828 0 0 2.9828e-006 0 0 0 0 0 0 0 0 0 0 0 0
$$ 0 0 0 0 0 0 0 0 0 0 0 0 0 0 0 0 0 0 0
$$ ##$PLWMAX= (0..7)
$$ 54 0 0 0 0 0 0 0
$$ ##$PQPHASE= 0
$$ ##$PQSCALE= 0
$$ ##$PR= 1
$$ ##$PRECHAN= (0..15)
$$ -1 1 0 2 4 -1 -1 -1 -1 -1 -1 -1 -1 -1 -1 -1
$$ ##$PRGAIN= 0
$$ ##$PROBHD= <Z150357_0005 (CP BBO 600S3 BB-H&F-05 Z)>
$$ ##$PULPROG= <zg30>
$$ ##$PW= 0
$$ ##$PYNM= <acqu.py>
$$ ##$ProjAngle= 0
$$ ##$QNP= 1
$$ ##$RD= 0
$$ ##$RECCHAN= (0..15)
$$ 0 2 0 0 0 0 0 0 0 0 0 0 0 0 0 0
$$ ##$RECPH= 0
$$ ##$RECPRE= (0..15)
$$ -1 0 -1 -1 -1 -1 -1 -1 -1 -1 -1 -1 -1 -1 -1 -1
$$ ##$RECPRFX= (0..15)
$$ 1 0 0 0 0 0 0 0 0 0 0 0 0 0 0 0
$$ ##$RECSEL= (0..15)
$$ 0 0 1 0 0 0 0 0 0 0 0 0 0 0 0 0
$$ ##$RG= 57
$$ ##$RO= 0
$$ ##$RSEL= (0..15)
$$ 0 0 2 0 0 0 0 0 0 0 0 0 0 0 0 0
$$ ##$S= (0..7)
$$ 83 4 83 83 83 83 83 83
$$ ##$SELREC= (0..9)
$$ 0 0 0 0 0 0 0 0 0 0
$$ ##$SFO1= 600.073705669
$$ ##$SFO2= 600.073705669
$$ ##$SFO3= 600.073705669
$$ ##$SFO4= 600.073705669
$$ ##$SFO5= 600.073705669
$$ ##$SFO6= 600.073705669
$$ ##$SFO7= 600.073705669
$$ ##$SFO8= 600.073705669
$$ ##$SOLVENT= <DMSO>
$$ ##$SOLVOLD= <off>
$$ ##$SP= (0..63)
$$ 1 74.54 68.52 120 120 41.18 64.19 120 120 0 41.18 41.18 0 0 120 0 150 150
$$ 120 60.46 58.55 61.86 54.54 150 150 150 150 150 150 28.37 150 120 120 120
$$ 120 120 120 120 120 120 120 120 120 120 120 120 120 120 120 120 120 120
$$ 120 120 120 120 120 120 120 120 120 120 120 120
$$ ##$SPECTR= 0
$$ ##$SPINCNT= 0
$$ ##$SPNAM= (0..63)
$$ <gauss> <Gaus1_270.1000> <Gaus1_180r.1000> <> <> <Sinc1.1000> <Squa100.1000>
$$ <> <Squa100.1000> <gauss> <Sinc1.1000> <Sinc1.1000> <gauss> <gauss> <>
$$ <> <gauss> <gauss> <> <Sinc1.1000> <Sinc1.1000> <Sinc1.1000> <Sinc1.1000>
$$ <gauss> <gauss> <gauss> <gauss> <gauss> <gauss> <Crp60,20,20.10> <Bip720,50,20.1>
$$ <> <> <> <Rsnob.1000> <Gaus1_180r.1000> <Gaus1_180r.1000> <> <> <> <Gaus1_180r.1000>
$$ <Squa100.1000> <> <> <> <> <> <> <> <> <> <> <> <> <> <> <> <> <> <> <>
$$ <> <> <>
$$ ##$SPOAL= (0..63)
$$ 0.5 1 0.5 0.5 0.5 0.5 0.5 0.5 0.5 0.5 0.5 0.5 0.5 0.5 0.5 0.5 0.5 0.5 0.5
$$ 1 1 1 1 0.5 0.5 0.5 0.5 0.5 0.5 0.5 0.5 0.5 0.5 0.5 0.5 0.5 0.5 0.5 0.5
$$ 0.5 0.5 0.5 0.5 0.5 0.5 0.5 0.5 0.5 0.5 0.5 0.5 0.5 0.5 0.5 0.5 0.5 0.5
$$ 0.5 0.5 0.5 0.5 0.5 0.5 0.5
$$ ##$SPOFFS= (0..63)
$$ 0 0 0 0 0 0 0 0 0 0 0 0 0 0 0 0 0 0 0 0 0 0 0 0 0 0 0 0 0 0 0 0 0 0 0 0
$$ 0 0 0 0 0 0 0 0 0 0 0 0 0 0 0 0 0 0 0 0 0 0 0 0 0 0 0 0
$$ ##$SPPEX= (0..63)
$$ 0 0 0 0 0 0 0 0 0 0 0 0 0 0 0 0 0 0 0 0 0 0 0 0 0 0 0 0 0 0 0 0 0 0 0 0
$$ 0 0 0 0 0 0 0 0 0 0 0 0 0 0 0 0 0 0 0 0 0 0 0 0 0 0 0 0
$$ ##$SPW= (0..63)
$$ 0 1.5476e-005 6.8784e-006 0 0 0.0053756 7.4571e-005 0 1.8643e-007 0 0.0053756
$$ 0.0053756 0 0 0 0 0 0 0 4.391865e-005 6.827012e-005 3.187731e-005 0.0001719117
$$ 0 0 0 0 0 0 0.07121 2.9828 0 0 0 7.5198e-005 6.8784e-006 0.00044022 0 0
$$ 0 6.8784e-006 1.8643e-007 0 0 0 0 0 0 0 0 0 0 0 0 0 0 0 0 0 0 0 0 0 0
$$ ##$SUBNAM= (0..9)
$$ <""> <""> <""> <""> <""> <""> <""> <""> <""> <"">
$$ ##$SW= 30.0443861871085
$$ ##$SWIBOX= (0..19)
$$ 0 0 2 0 0 0 0 0 0 0 0 0 0 0 0 0 0 0 0 0
$$ ##$SW_h= 18028.8461538462
$$ ##$SWfinal= 0
$$ ##$SigLockShift= 0
$$ ##$TD= 131072
$$ ##$TD0= 1
$$ ##$TD_INDIRECT= (0..7)
$$ 0 0 0 0 0 0 0 0
$$ ##$TDav= 1
$$ ##$TE= 300
$$ ##$TE1= 300
$$ ##$TE2= 300
$$ ##$TE3= 300
$$ ##$TE4= 300
$$ ##$TEG= 300
$$ ##$TE_MAGNET= 0
$$ ##$TE_PIDX= 0
$$ ##$TE_STAB= (0..9)
$$ 0 0 0 0 0 0 0 0 0 0
$$ ##$TL= (0..7)
$$ 0 120 120 120 120 120 120 120
$$ ##$TOTROT= (0..63)
$$ 0 0 0 0 0 0 0 0 0 0 0 0 0 0 0 0 0 0 0 0 0 0 0 0 0 0 0 0 0 0 0 0 0 0 0 0
$$ 0 0 0 0 0 0 0 0 0 0 0 0 0 0 0 0 0 0 0 0 0 0 0 0 0 0 0 0
$$ ##$TUBE_TYPE= <>
$$ ##$USERA1= <user>
$$ ##$USERA2= <user>
$$ ##$USERA3= <user>
$$ ##$USERA4= <user>
$$ ##$USERA5= <user>
$$ ##$V9= 5
$$ ##$VALIDCODE= -1
$$ ##$VALIST= <valist>
$$ ##$VCLIST= <CCCCCCCCCCCCCCC>
$$ ##$VDLIST= <DDDDDDDDDDDDDDD>
$$ ##$VPLIST= <PPPPPPPPPPPPPPP>
$$ ##$VTLIST= <TTTTTTTTTTTTTTT>
$$ ##$WBST= 1024
$$ ##$WBSW= 50
$$ ##$XGAIN= (0..3)
$$ 0 0 0 0
$$ ##$XL= 0
$$ ##$YL= 0
$$ ##$YMAX_a= 7894136
$$ ##$YMIN_a= -4207091
$$ ##$ZGOPTNS= <>
$$ ##$ZL1= 120
$$ ##$ZL2= 120
$$ ##$ZL3= 120
$$ ##$ZL4= 120
$$ ##END=
$$ 
##$PARAMETERFILE=	(audita.txt, ASCII, C:/Users/peter/Documents/Ambident%20reactivity%20of%20diazine%20oxides%20(e.g.%20PyzNO)/NMR%20data%20files/Compound%2023b%20&%2021b%20-%20in%20CD3CN,%20then%20DMSO-d6/Compound%2023b%20NMR%20Spectra%20in%20DMSO-d6/1H/audita.txt, 0)
$$ ##TITLE= Audit trail, TopSpin 3.5 pl 7
$$ ##JCAMPDX= 5.01
$$ ##ORIGIN= Bruker BioSpin GmbH
$$ ##OWNER= AVIII600NMR
$$ $$ C:/Bruker/TopSpin3.5pl7/data/PB/nmr/6A166037/10/audita.txt
$$ ##AUDIT TRAIL=  $$ (NUMBER, WHEN, WHO, WHERE, PROCESS, VERSION, WHAT)
$$ (   1,<2019-01-22 08:48:58.792 +0000>,<AVIII600NMR>,<AVIII600NMR-PC>,<go4>,<TopSpin 3.5.7>,
$$       <created by zg
$$ 	started at 2019-01-22 08:47:54.879 +0000,
$$ 	POWCHK enabled, PULCHK disabled,
$$        configuration hash MD5:
$$        4F BE B4 D3 A1 80 6E 95 0A 07 3F 27 4A 52 36 44
$$        data hash MD5: 128K
$$        DF 18 BB 3A A0 DD FE 3C D3 82 5D 5B 1B EA E1 A0>)
$$ (   2,<2019-01-22 08:48:59.058 +0000>,<AVIII600NMR>,<AVIII600NMR-PC>,<audit>,<TopSpin 3.5.7>,
$$       <user comment:
$$        ICON-NMR User ID: PB
$$        data hash MD5: 128K
$$        DF 18 BB 3A A0 DD FE 3C D3 82 5D 5B 1B EA E1 A0>)
$$ ##END=
$$ 
$$ $$ hash MD5
$$ $$ 7A 63 EA E7 8F 7B 96 FB 0F FD 03 2F 5E F3 CA BC
$$ 
##$PARAMETERFILE=	(auditp.txt, ASCII, C:/Users/peter/Documents/Ambident%20reactivity%20of%20diazine%20oxides%20(e.g.%20PyzNO)/NMR%20data%20files/Compound%2023b%20&%2021b%20-%20in%20CD3CN,%20then%20DMSO-d6/Compound%2023b%20NMR%20Spectra%20in%20DMSO-d6/1H/pdata/1/auditp.txt, 0)
$$ ##TITLE= Audit trail, TopSpin 3.5 pl 7
$$ ##JCAMPDX= 5.01
$$ ##ORIGIN= Bruker BioSpin GmbH
$$ ##OWNER= AVIII600NMR
$$ $$ C:/Bruker/TopSpin3.5pl7/data/PB/nmr/6A166037/10/pdata/1/auditp.txt
$$ ##AUDIT TRAIL=  $$ (NUMBER, WHEN, WHO, WHERE, PROCESS, VERSION, WHAT)
$$ (   1,<2019-01-22 08:48:58.792 +0000>,<AVIII600NMR>,<AVIII600NMR-PC>,<go4>,<TopSpin 3.5.7>,
$$       <created by zg
$$ 	started at 2019-01-22 08:47:54.879 +0000,
$$ 	POWCHK enabled, PULCHK disabled,
$$        configuration hash MD5:
$$        4F BE B4 D3 A1 80 6E 95 0A 07 3F 27 4A 52 36 44
$$        data hash MD5: 128K
$$        DF 18 BB 3A A0 DD FE 3C D3 82 5D 5B 1B EA E1 A0>)
$$ (   2,<2019-01-22 08:48:59.058 +0000>,<AVIII600NMR>,<AVIII600NMR-PC>,<audit>,<TopSpin 3.5.7>,
$$       <user comment:
$$        ICON-NMR User ID: PB
$$        data hash MD5: 128K
$$        DF 18 BB 3A A0 DD FE 3C D3 82 5D 5B 1B EA E1 A0>)
$$ (   3,<2019-01-22 08:49:00.805 +0000>,<AVIII600NMR>,<AVIII600NMR-PC>,<proc1d>,<TopSpin 3.5.7>,
$$       <Start of raw data processing
$$        ef LB = 0.1 FT_mod = 6 PKNL = 1 SI = 128K 
$$        data hash MD5: 128K
$$        B5 C1 D1 12 4D D3 BA D2 98 C3 CC 20 A6 2F E4 DD>)
$$ (   4,<2019-01-22 08:49:05.953 +0000>,<AVIII600NMR>,<AVIII600NMR-PC>,<proc1d>,<TopSpin 3.5.7>,
$$       <apk0 
$$        data hash MD5: 128K
$$        0F FC 96 7A C2 EB B0 48 CB 34 AC 36 55 94 C5 62>)
$$ (   5,<2019-01-22 08:49:06.499 +0000>,<AVIII600NMR>,<AVIII600NMR-PC>,<proc1d>,<TopSpin 3.5.7>,
$$       <abs ABSG = 2 
$$        data hash MD5: 128K
$$        73 06 FF 2C 95 08 2E E7 D2 93 51 9B 6E B0 1A BF>)
$$ ##END=
$$ 
$$ $$ hash MD5
$$ $$ 77 0C BA CA FB E5 26 91 D0 92 27 76 28 88 62 84
$$ 
##$PARAMETERFILE=	(format.temp, ASCII, C:/Users/peter/Documents/Ambident%20reactivity%20of%20diazine%20oxides%20(e.g.%20PyzNO)/NMR%20data%20files/Compound%2023b%20&%2021b%20-%20in%20CD3CN,%20then%20DMSO-d6/Compound%2023b%20NMR%20Spectra%20in%20DMSO-d6/1H/format.temp, 0)
$$ EDIT_PAR COMMAND FILE
$$ 
$$ DI_MODE         LONG
$$ ED_ENTRY        ACQU
$$ ORDER           FILE
$$ 
$$ 
$$ HEADER		"F2 - Acquisition Parameters"
$$ T_NAME		Date_
$$ 		TYPE	R64
$$ 		CLASS	ACQU
$$ 		SUBRANGE 0.0 50000000
$$ 		REL	"Date_=itodate(DATE)"
$$ 		INV_REL	"DATE=datetoi(Date_,DATE)"
$$ 		FORMAT	"%14.0f"
$$ 		TEXT	" "
$$ END
$$ T_NAME		Time
$$ 		TYPE	R32
$$ 		CLASS	ACQU
$$ 		SUBRANGE 0.0 1000000
$$ 		REL	"Time=itotime(DATE)"
$$ 		INV_REL	"DATE=timetoi(Time,DATE)"
$$ 		FORMAT	"%14.2f h"
$$ 		TEXT	" "
$$ END
$$ NAME		INSTRUM
$$ 		TEXT	" "
$$ END
$$ NAME		PROBHD
$$ 		FORMAT	"%14.14s"
$$ 		TEXT	" "
$$ END
$$ NAME		PULPROG
$$ 		TEXT	" "
$$ END
$$ NAME		TD
$$ 		TEXT	" "
$$ END
$$ NAME		SOLVENT
$$ 		TEXT	" "
$$ END
$$ NAME		NS
$$ 		TEXT	" "
$$ END
$$ NAME		DS
$$ 		TEXT	" "
$$ END
$$ T_NAME		SWH
$$ 		TYPE	R32
$$ 		CLASS	ACQU
$$ 		SUBRANGE 0.0 1e8
$$ 		REL	"SWH=SW*SFO1"
$$ 		INV_REL "SW=SWH/SFO1"
$$ 		UNIT	"Hz"
$$ 		FORMAT	"%14.3f Hz"
$$ 		TEXT	" "
$$ END
$$ T_NAME          FIDRES
$$                 TYPE    R32
$$                 CLASS   ACQU
$$                 SUBRANGE 0.0 100000
$$                 REL     "FIDRES=2*SW*SFO1/TD"
$$                 INV_REL "TD = nextpow(2*SW*SFO1/FIDRES)"
$$ 		UNIT	"Hz"
$$ 		FORMAT	"%14.6f Hz"
$$ 		TEXT	" "
$$ END
$$ T_NAME          AQ
$$ 		TYPE	R32
$$ 		CLASS	ACQU
$$ 		SUBRANGE 0.0 1000
$$ 		REL	"AQ=aqcalc(SW,SFO1,TD,DIGTYP)"
$$ 		INV_REL	"TD=tdcalc(SW,SFO1,1.0e6*AQ,DIGTYP)"
$$ 		UNIT	"sec"
$$ 		FORMAT	"%14.7f sec"
$$ 		TEXT	" "
$$ END
$$ NAME		RG
$$ 		TEXT	" "
$$ END
$$ T_NAME          DW
$$ 		TYPE	R32
$$ 		CLASS	ACQU
$$ 		SUBRANGE 0.0 1000000
$$ 		REL	"DW=1/(2*SW*SFO1)"
$$ 		INV_REL	"SW=1000000/(2*(0.005+DW)*SFO1)"
$$ 		UNIT	"usec"
$$ 		FORMAT	"%14.3lf usec"
$$ 		TEXT	" "
$$ END
$$ NAME		DE
$$ 		FORMAT	"%14.2f usec"
$$ 		TEXT	" "
$$ END
$$ NAME		TE
$$ 		FORMAT	"%14.1f K"
$$ 		TEXT	" "
$$ END
$$ T_NAME		D1
$$ 		TYPE	R32
$$ 		CLASS	ACQU
$$ 		SUBRANGE 0.0 1e38
$$ 		REL	"D1=D[1]"
$$ 		INV_REL	"D[1]=D1"
$$ 		UNIT	"sec"
$$ 		FORMAT	"%14.8f sec"
$$ 		TEXT	" "
$$ END
$$ NAME		TD0
$$ 		TEXT	" "
$$ END
$$ NAME		SFO1
$$ 		FORMAT	"%14.7f MHz"
$$ 		TEXT	" "
$$ END
$$ NAME		NUC1
$$ 		NONEDIT
$$ 		TEXT	" "
$$ END
$$ T_NAME		P1
$$ 		TYPE	R32
$$ 		CLASS	ACQU
$$ 		SUBRANGE 0.0 1.0e10
$$ 		REL	"P1=P[1]"
$$ 		INV_REL	"P[1]=P1"
$$ 		UNIT	"usec"
$$ 		FORMAT	"%14.2f usec"
$$ 		TEXT	" "
$$ END
$$ T_NAME		PLW1
$$ 		TYPE	R32
$$ 		CLASS	ACQU
$$ 		REL	"PLW1=PLW[1]"
$$ 		INV_REL	"PLW[1]=PLW1"
$$ 		UNIT	"W"
$$ 		FORMAT	"%14.8f W"
$$ 		TEXT	"power PLW1 "
$$ END
$$ 
##$PARAMETERFILE=	(intrng, ASCII, C:/Users/peter/Documents/Ambident%20reactivity%20of%20diazine%20oxides%20(e.g.%20PyzNO)/NMR%20data%20files/Compound%2023b%20&%2021b%20-%20in%20CD3CN,%20then%20DMSO-d6/Compound%2023b%20NMR%20Spectra%20in%20DMSO-d6/1H/pdata/1/intrng, 0)
$$ P 0
$$ 14.858599   14.323366
$$ 10.650543   10.459372
$$ 10.459143   10.371809
$$ 10.371580   10.247800
$$ 10.043793   9.899612
$$ 9.899383   9.780875
$$ 9.648614   9.455151
$$ 9.454922   9.365296
$$ 9.365067   8.138500
$$ 8.138271   8.034434
$$ 8.034204   7.957873
$$ 7.957644   7.877417
$$ 7.877187   7.737362
$$ 7.737133   7.608310
$$ 7.608081   7.474903
$$ 7.469860   7.231469
$$ 7.231240   7.179207
$$ 7.178977   6.972448
$$ 6.479163   6.307705
$$ 6.256359   6.100488
$$ 6.034472   5.946910
$$ 5.946680   5.909546
$$ 5.909317   5.813273
$$ 5.813044   5.688347
$$ 5.493050   5.354142
$$ 5.348182   5.209503
$$ 4.667164   4.440234
$$ 4.440005   4.385221
$$ 4.384992   4.281842
$$ 4.231871   3.203811
$$ 3.203582   3.073384
$$ 3.073155   3.033958
$$ 3.033728   2.955334
$$ 2.955105   2.861583
$$ 2.765539   2.681644
$$ 2.681414   2.646343
$$ 2.646114   2.504226
$$ 
##$PARAMETERFILE=	(parm.txt, ASCII, C:/Users/peter/Documents/Ambident%20reactivity%20of%20diazine%20oxides%20(e.g.%20PyzNO)/NMR%20data%20files/Compound%2023b%20&%2021b%20-%20in%20CD3CN,%20then%20DMSO-d6/Compound%2023b%20NMR%20Spectra%20in%20DMSO-d6/1H/pdata/1/parm.txt, 0)
$$ 
$$ Current Data Parameters
$$ NAME           6A166037              
$$ EXPNO                10              
$$ PROCNO                1              
$$ 
$$ F2 - Acquisition Parameters
$$ Date_          20190122              
$$ Time               8.48 h            
$$ INSTRUM        aviii600              
$$ PROBHD   Z150357_0005 (              
$$ PULPROG            zg30              
$$ TD               131072              
$$ SOLVENT            DMSO              
$$ NS                   16              
$$ DS                    0              
$$ SWH           18028.846 Hz           
$$ FIDRES         0.275098 Hz           
$$ AQ            3.6350634 sec          
$$ RG                   57              
$$ DW               27.733 usec         
$$ DE                55.73 usec         
$$ TE                300.0 K            
$$ D1           0.10000000 sec          
$$ TD0                   1              
$$ SFO1        600.0737057 MHz          
$$ NUC1                 1H              
$$ P1                11.30 usec         
$$ PLW1        14.60000038 W            
$$ 
$$ F2 - Processing parameters
$$ SI               131072              
$$ SF          600.0699521 MHz          
$$ WDW                  EM              
$$ SSB      0              
$$ LB                 0.10 Hz           
$$ GB       0              
$$ PC                 1.00              
$$ 
##$PARAMETERFILE=	(procs, ASCII, C:/Users/peter/Documents/Ambident%20reactivity%20of%20diazine%20oxides%20(e.g.%20PyzNO)/NMR%20data%20files/Compound%2023b%20&%2021b%20-%20in%20CD3CN,%20then%20DMSO-d6/Compound%2023b%20NMR%20Spectra%20in%20DMSO-d6/1H/pdata/1/procs, 0)
$$ ##TITLE= Parameter file, TopSpin 3.5 pl 7
$$ ##JCAMPDX= 5.0
$$ ##DATATYPE= Parameter Values
$$ ##NPOINTS= 9	$$ modification sequence number
$$ ##ORIGIN= Bruker BioSpin GmbH
$$ ##OWNER= AVIII600NMR
$$ $$ 2019-01-22 08:49:06.842 +0000  AVIII600NMR@AVIII600NMR-PC
$$ $$ C:/Bruker/TopSpin3.5pl7/data/PB/nmr/6A166037/10/pdata/1/procs
$$ $$ process C:\Bruker\TopSpin3.5pl7\prog\mod\peak.exe
$$ ##$ABSF1= 21.2775
$$ ##$ABSF2= -8.767075
$$ ##$ABSG= 2
$$ ##$ABSL= 50
$$ ##$ALPHA= 0
$$ ##$AQORDER= 0
$$ ##$ASSFAC= 0
$$ ##$ASSFACI= 0
$$ ##$ASSFACX= 0
$$ ##$ASSWID= 0
$$ ##$AUNMP= <proc_1dconlf>
$$ ##$AXLEFT= 0
$$ ##$AXNAME= <>
$$ ##$AXNUC= <1H>
$$ ##$AXRIGHT= 0
$$ ##$AXTYPE= 0
$$ ##$AXUNIT= <>
$$ ##$AZFE= 0.05
$$ ##$AZFW= 0.05
$$ ##$BCFW= 0
$$ ##$BC_mod= 0
$$ ##$BYTORDP= 0
$$ ##$COROFFS= 0
$$ ##$CY= 15
$$ ##$DATMOD= 1
$$ ##$DC= 0
$$ ##$DFILT= <>
$$ ##$DTYPP= 0
$$ ##$ERETIC= no
$$ ##$F1P= 8.08909361356612
$$ ##$F2P= -0.441223288012697
$$ ##$FCOR= 0.5
$$ ##$FTSIZE= 131072
$$ ##$FT_mod= 6
$$ ##$GAMMA= 0
$$ ##$GB= 0
$$ ##$INTBC= 1
$$ ##$INTSCL= 1
$$ ##$ISEN= 256
$$ ##$LB= 0.1
$$ ##$LEV0= 0
$$ ##$LPBIN= 0
$$ ##$MAXI= 10000
$$ ##$MC2= 0
$$ ##$MEAN= 0
$$ ##$ME_mod= 0
$$ ##$MI= 0.5
$$ ##$MddCEXP= no
$$ ##$MddCT_SP= no
$$ ##$MddF180= no
$$ ##$MddLAMBDA= 0
$$ ##$MddMEMORY= 0
$$ ##$MddMERGE= 0
$$ ##$MddNCOMP= 0
$$ ##$MddNITER= 0
$$ ##$MddNOISE= 0
$$ ##$MddPHASE= 0
$$ ##$MddSEED= 0
$$ ##$MddSRSIZE= 0
$$ ##$Mdd_CsALG= 0
$$ ##$Mdd_CsLAMBDA= 0
$$ ##$Mdd_CsNITER= 0
$$ ##$Mdd_CsNORM= 0
$$ ##$Mdd_CsVE= no
$$ ##$Mdd_CsZF= 0
$$ ##$Mdd_LrLAMBDA= 0
$$ ##$Mdd_LrNITER= 0
$$ ##$Mdd_LrRANK= 0
$$ ##$Mdd_LrZF= 0
$$ ##$Mdd_mod= 0
$$ ##$NCOEF= 0
$$ ##$NC_proc= -2
$$ ##$NLEV= 6
$$ ##$NOISF1= 14.58333
$$ ##$NOISF2= 12.58333
$$ ##$NSP= 0
$$ ##$NTH_PI= 0
$$ ##$NZP= 0
$$ ##$OFFSET= 21.2775
$$ ##$PC= 1
$$ ##$PHC0= -28.02
$$ ##$PHC1= 0
$$ ##$PH_mod= 1
$$ ##$PKNL= yes
$$ ##$PPARMOD= 0
$$ ##$PPDIAG= 0
$$ ##$PPIPTYP= 0
$$ ##$PPMPNUM= 2147483647
$$ ##$PPRESOL= 1
$$ ##$PSCAL= 0
$$ ##$PSIGN= 0
$$ ##$PYNMP= <proc.py>
$$ ##$RDF1= 0
$$ ##$RDF2= 0
$$ ##$RDFWHM= 0
$$ ##$RDINT= 0
$$ ##$RDPOS= 0
$$ ##$REVERSE= no
$$ ##$SF= 600.069952102864
$$ ##$SI= 131072
$$ ##$SIGF1= 0.7
$$ ##$SIGF2= 0.6
$$ ##$SINO= 400
$$ ##$SIOLD= 131072
$$ ##$SPECTYP= <>
$$ ##$SREF_mod= 1
$$ ##$SREGLST= <1H.C6D6>
$$ ##$SSB= 0
$$ ##$STSI= 131072
$$ ##$STSR= 0
$$ ##$SW_p= 18028.8461538487
$$ ##$SYMM= 0
$$ ##$S_DEV= 0
$$ ##$TDeff= 131072
$$ ##$TDoff= 0
$$ ##$TI= <>
$$ ##$TILT= no
$$ ##$TM1= 0
$$ ##$TM2= 0
$$ ##$TOPLEV= 0
$$ ##$USERP1= <user>
$$ ##$USERP2= <user>
$$ ##$USERP3= <user>
$$ ##$USERP4= <user>
$$ ##$USERP5= <user>
$$ ##$WDW= 1
$$ ##$XDIM= 8192
$$ ##$YMAX_p= 359242847
$$ ##$YMIN_p= -29991
$$ ##END=
$$ 
##$PARAMETERFILE=	(pulseprogram, ASCII, C:/Users/peter/Documents/Ambident%20reactivity%20of%20diazine%20oxides%20(e.g.%20PyzNO)/NMR%20data%20files/Compound%2023b%20&%2021b%20-%20in%20CD3CN,%20then%20DMSO-d6/Compound%2023b%20NMR%20Spectra%20in%20DMSO-d6/1H/pulseprogram, 0)
$$ # 1 "C:/Bruker/TopSpin3.5pl7/exp/stan/nmr/lists/pp/zg30"
$$ ;zg30
$$ ;avance-version (12/01/11)
$$ ;1D sequence
$$ ;using 30 degree flip angle
$$ ;
$$ ;$CLASS=HighRes
$$ ;$DIM=1D
$$ ;$TYPE=
$$ ;$SUBTYPE=
$$ ;$COMMENT=
$$ ;$RECOMMEND=y
$$ 
$$ 
$$ # 1 "C:/Bruker/TopSpin3.5pl7/exp/stan/nmr/lists/pp/Avance.incl" 1
$$ ;Avance3.incl
$$ ;   for AV III
$$ ;
$$ ;avance-version (13/06/17)
$$ ;
$$ ;$CLASS=HighRes Incl
$$ ;$COMMENT=
$$ # 169 "C:/Bruker/TopSpin3.5pl7/exp/stan/nmr/lists/pp/Avance.incl"
$$ ;$Id: Avance3.incl,v 1.10.2.2 2013/08/30 09:43:33 ber Exp $
$$ # 14 "C:/Bruker/TopSpin3.5pl7/exp/stan/nmr/lists/pp/zg30" 2
$$ 
$$ 
$$ # 17 "C:/Bruker/TopSpin3.5pl7/exp/stan/nmr/lists/pp/zg30"
$$ "acqt0=-p1*0.66/3.1416"
$$ 
$$ 
$$ # 1 "mc_line 20 file C:/Bruker/TopSpin3.5pl7/exp/stan/nmr/lists/pp/zg30 exp. def. part of mc cmd. before ze"
$$ ; dimension 1D; AQ_mode 
$$ define delay MCWRK
$$ define delay MCREST
$$ "MCREST = 30m - 30m"
$$ "MCWRK = 0.333333*30m"
$$ 
$$     dccorr
$$ # 20 "C:/Bruker/TopSpin3.5pl7/exp/stan/nmr/lists/pp/zg30"
$$ 1 ze
$$ # 1 "mc_line 20 file C:/Bruker/TopSpin3.5pl7/exp/stan/nmr/lists/pp/zg30 exp. def. of mc cmd. after ze"
$$ # 21 "C:/Bruker/TopSpin3.5pl7/exp/stan/nmr/lists/pp/zg30"
$$ # 1 "mc_line 21 file C:/Bruker/TopSpin3.5pl7/exp/stan/nmr/lists/pp/zg30 exp. start label for mc cmd."
$$ 2 MCWRK  * 2
$$ LBLF0, MCWRK
$$   MCREST
$$ # 22 "C:/Bruker/TopSpin3.5pl7/exp/stan/nmr/lists/pp/zg30"
$$   d1
$$   p1*0.33 ph1
$$   go=2 ph31
$$ # 1 "mc_line 25 file C:/Bruker/TopSpin3.5pl7/exp/stan/nmr/lists/pp/zg30 exp. mc cmd. in line"
$$   MCWRK wr #0
$$   MCWRK zd
$$   lo to LBLF0 times td0
$$ 
$$ # 26 "C:/Bruker/TopSpin3.5pl7/exp/stan/nmr/lists/pp/zg30"
$$ exit
$$ # 29 "C:/Bruker/TopSpin3.5pl7/exp/stan/nmr/lists/pp/zg30"
$$ ph1=0 2 2 0 1 3 3 1
$$ ph31=0 2 2 0 1 3 3 1
$$ 
$$ 
$$ ;pl1 : f1 channel - power level for pulse (default)
$$ ;p1 : f1 channel -  90 degree high power pulse
$$ ;d1 : relaxation delay; 1-5 * T1
$$ ;ns: 1 * n, total number of scans: NS * TD0
$$ # 40 "C:/Bruker/TopSpin3.5pl7/exp/stan/nmr/lists/pp/zg30"
$$ ;$Id: zg30,v 1.12 2012/01/31 17:49:31 ber Exp $
$$ 
##$PARAMETERFILE=	(title, ASCII, C:/Users/peter/Documents/Ambident%20reactivity%20of%20diazine%20oxides%20(e.g.%20PyzNO)/NMR%20data%20files/Compound%2023b%20&%2021b%20-%20in%20CD3CN,%20then%20DMSO-d6/Compound%2023b%20NMR%20Spectra%20in%20DMSO-d6/1H/pdata/1/title, 0)
$$ Instrument Name GH003107
$$ Peter Byrne
$$ PB 256
$$ Cryoprobe BB-H&F; 300 K
$$ 
##$PARAMETERFILE=	(uxnmr.par, ASCII, C:/Users/peter/Documents/Ambident%20reactivity%20of%20diazine%20oxides%20(e.g.%20PyzNO)/NMR%20data%20files/Compound%2023b%20&%2021b%20-%20in%20CD3CN,%20then%20DMSO-d6/Compound%2023b%20NMR%20Spectra%20in%20DMSO-d6/1H/uxnmr.par, 0)
$$ ##TITLE= Parameter file, TopSpin 3.5 pl 7
$$ ##JCAMPDX= 5.0
$$ ##DATATYPE= Parameter Values
$$ ##NPOINTS= 147	$$ modification sequence number
$$ ##ORIGIN= Bruker BioSpin GmbH
$$ ##OWNER= nmrsu
$$ $$ 2017-10-03 16:37:12.575 +0100  NMRSU@AVIII600NMR-PC
$$ $$ C:/Bruker/TopSpin3.5pl7/conf/instr/aviii600/uxnmr.par
$$ $$ process C:\Bruker\TopSpin3.5pl7\prog\mod\cfserverav3.exe
$$ ##$ACB= 0
$$ ##$ACBTAT= (0..23)
$$ 0 72 88 50 88 0 0 0 0 0 0 0 0 0 0 0 0 0 0 0 0 0 0 0
$$ ##$ACBTBA= (0..23)
$$ 0 0 0 0 0 0 0 0 0 0 0 0 0 0 0 0 0 0 0 0 0 0 0 0
$$ ##$ACBTBLK= (0..23)
$$ 0 34 33 0 35 0 0 0 0 0 0 0 0 0 0 0 0 0 0 0 0 0 0 0
$$ ##$ACBTCTL= (0..23)
$$ 0 6 6 6 6 0 0 0 0 0 0 0 0 0 0 0 0 0 0 0 0 0 0 0
$$ ##$ACBTDI= (0..23)
$$ 0 -1779670019 -1779670019 -1779670019 -1779670020 0 0 0 0 0 0 0 0 0 0 0
$$ 0 0 0 0 0 0 0 0
$$ ##$ACBTDM= (0..23)
$$ 0 25 10 10 10 0 0 0 0 0 0 0 0 0 0 0 0 0 0 0 0 0 0 0
$$ ##$ACBTFHI= (0..23)
$$ 0 600 365 92 365 0 0 0 0 0 0 0 0 0 0 0 0 0 0 0 0 0 0 0
$$ ##$ACBTFL= (0..23)
$$ 0 248 248 88 248 0 0 0 0 0 0 0 0 0 0 0 0 0 0 0 0 0 0 0
$$ ##$ACBTFLO= (0..23)
$$ 0 180 6 30 6 0 0 0 0 0 0 0 0 0 0 0 0 0 0 0 0 0 0 0
$$ ##$ACBTINP= (0..23)
$$ 0 2 1 16 3 0 0 0 0 0 0 0 0 0 0 0 0 0 0 0 0 0 0 0
$$ ##$ACBTOUT= (0..23)
$$ 0 1 2 3 1 0 0 0 0 0 0 0 0 0 0 0 0 0 0 0 0 0 0 0
$$ ##$ACBTPO= (0..23)
$$ 0 100000 300000 150000 300000 0 0 0 0 0 0 0 0 0 0 0 0 0 0 0 0 0 0 0
$$ ##$ACBTPW= (0..23)
$$ 0 100 100 5 100 0 0 0 0 0 0 0 0 0 0 0 0 0 0 0 0 0 0 0
$$ ##$ACBTSB= (0..23)
$$ 0 0 0 0 0 0 0 0 0 0 0 0 0 0 0 0 0 0 0 0 0 0 0 0
$$ ##$ACBTSDT= (0..23)
$$ 0 2 2 2 2 0 0 0 0 0 0 0 0 0 0 0 0 0 0 0 0 0 0 0
$$ ##$ACBTY= <no>
$$ ##$AMPDFLT= no
$$ ##$AQSBDCH= (0..95)
$$ 0 0 0 0 0 0 0 0 255 255 255 255 255 255 255 255 255 255 255 255 255 255
$$ 255 255 255 255 255 255 255 255 255 255 255 255 255 255 255 255 255 255
$$ 255 255 255 255 255 255 255 255 255 255 255 255 255 255 255 255 255 255
$$ 255 255 255 255 255 255 255 255 255 255 255 255 255 255 255 255 255 255
$$ 255 255 255 255 255 255 255 255 255 255 255 255 255 255 255 255 255 255
$$ 255 255
$$ ##$AQSBDHW= (0..95)
$$ 4 1 8 8 8 0 0 0 255 255 255 255 255 255 255 255 255 255 255 255 255 255
$$ 255 255 255 255 255 255 255 255 255 255 255 255 255 255 255 255 255 255
$$ 255 255 255 255 255 255 255 255 255 255 255 255 255 255 255 255 255 255
$$ 255 255 255 255 255 255 255 255 255 255 255 255 255 255 255 255 255 255
$$ 255 255 255 255 255 255 255 255 255 255 255 255 255 255 255 255 255 255
$$ 255 255
$$ ##$AQSBDID= (0..95)
$$ 82 88 83 83 83 80 66 66 255 255 255 255 255 255 255 255 255 255 255 255
$$ 255 255 255 255 255 255 255 255 255 255 255 255 255 255 255 255 255 255
$$ 255 255 255 255 255 255 255 255 255 255 255 255 255 255 255 255 255 255
$$ 255 255 255 255 255 255 255 255 255 255 255 255 255 255 255 255 255 255
$$ 255 255 255 255 255 255 255 255 255 255 255 255 255 255 255 255 255 255
$$ 255 255 255 255
$$ ##$AQSBDNO= (0..95)
$$ 1 1 1 2 3 1 1 1 255 255 255 255 255 255 255 255 255 255 255 255 255 255
$$ 255 255 255 255 255 255 255 255 255 255 255 255 255 255 255 255 255 255
$$ 255 255 255 255 255 255 255 255 255 255 255 255 255 255 255 255 255 255
$$ 255 255 255 255 255 255 255 255 255 255 255 255 255 255 255 255 255 255
$$ 255 255 255 255 255 255 255 255 255 255 255 255 255 255 255 255 255 255
$$ 255 255
$$ ##$AQSBDSL= (0..95)
$$ 2 3 4 5 6 21 255 1 255 255 255 255 255 255 255 255 255 255 255 255 255
$$ 255 255 255 255 255 255 255 255 255 255 255 255 255 255 255 255 255 255
$$ 255 255 255 255 255 255 255 255 255 255 255 255 255 255 255 255 255 255
$$ 255 255 255 255 255 255 255 255 255 255 255 255 255 255 255 255 255 255
$$ 255 255 255 255 255 255 255 255 255 255 255 255 255 255 255 255 255 255
$$ 255 255 255
$$ ##$AQSBDTY= (0..95)
$$ 66 192 25 25 25 207 209 7 255 255 255 255 255 255 255 255 255 255 255 255
$$ 255 255 255 255 255 255 255 255 255 255 255 255 255 255 255 255 255 255
$$ 255 255 255 255 255 255 255 255 255 255 255 255 255 255 255 255 255 255
$$ 255 255 255 255 255 255 255 255 255 255 255 255 255 255 255 255 255 255
$$ 255 255 255 255 255 255 255 255 255 255 255 255 255 255 255 255 255 255
$$ 255 255 255 255
$$ ##$AQSBUAD= (0..95)
$$ 16 52 36 37 38 33 32 32 255 255 255 255 255 255 255 255 255 255 255 255
$$ 255 255 255 255 255 255 255 255 255 255 255 255 255 255 255 255 255 255
$$ 255 255 255 255 255 255 255 255 255 255 255 255 255 255 255 255 255 255
$$ 255 255 255 255 255 255 255 255 255 255 255 255 255 255 255 255 255 255
$$ 255 255 255 255 255 255 255 255 255 255 255 255 255 255 255 255 255 255
$$ 255 255 255 255
$$ ##$AQSECL= (0..95)
$$ 4 2 2 2 2 1 2 255 255 255 255 255 255 255 255 255 255 255 255 255 255 255
$$ 255 255 255 255 255 255 255 255 255 255 255 255 255 255 255 255 255 255
$$ 255 255 255 255 255 255 255 255 255 255 255 255 255 255 255 255 255 255
$$ 255 255 255 255 255 255 255 255 255 255 255 255 255 255 255 255 255 255
$$ 255 255 255 255 255 255 255 255 255 255 255 255 255 255 255 255 255 255
$$ 255 255
$$ ##$AQSECLS= (0..95)
$$ 3 1 2 2 2 0 3 255 255 255 255 255 255 255 255 255 255 255 255 255 255 255
$$ 255 255 255 255 255 255 255 255 255 255 255 255 255 255 255 255 255 255
$$ 255 255 255 255 255 255 255 255 255 255 255 255 255 255 255 255 255 255
$$ 255 255 255 255 255 255 255 255 255 255 255 255 255 255 255 255 255 255
$$ 255 255 255 255 255 255 255 255 255 255 255 255 255 255 255 255 255 255
$$ 255 255
$$ ##$AQSETH1= <no>
$$ ##$AQSETH2= <no>
$$ ##$AQSSPLT= no
$$ ##$ATT19F= (0..1)
$$ 0 0
$$ ##$ATT1H= (0..1)
$$ 0 0
$$ ##$ATT3H= (0..1)
$$ 0 0
$$ ##$ATTX= (0..1)
$$ 0 0
$$ ##$ATTY= (0..1)
$$ 0 0
$$ ##$ATTZ= (0..1)
$$ 0 0
$$ ##$BACSAIR= yes
$$ ##$BACSCAP= 596
$$ ##$BACSDEL= 0
$$ ##$BACSFCM= no
$$ ##$BACSOPT= <>
$$ ##$BACSTY= <tty04>
$$ ##$BARPTY= <no>
$$ ##$BFREQ= 600.07
$$ ##$BGAETH= (0..9)
$$ <no> <no> <no> <no> <no> <no> <no> <no> <no> <no>
$$ ##$BIRDS= yes
$$ ##$BMPC= 0
$$ ##$BMPCTY= <no>
$$ ##$BPSUTY= <no>
$$ ##$BSMS= 2
$$ ##$BSMS19FLock= no
$$ ##$BSMSETH= <149.236.99.20>
$$ ##$BSMSTY= <no>
$$ ##$BgaChFac2= (0..7)
$$ 0 0 0 0 0 0 0 0
$$ ##$BgaChMap= (0..7)
$$ 0 0 0 0 0 0 0 0
$$ ##$BgaChMaxv= (0..7)
$$ 0 0 0 0 0 0 0 0
$$ ##$BgaChRouting= (0..63)
$$ 0 0 0 0 0 0 0 0 0 0 0 0 0 0 0 0 0 0 0 0 0 0 0 0 0 0 0 0 0 0 0 0 0 0 0 0
$$ 0 0 0 0 0 0 0 0 0 0 0 0 0 0 0 0 0 0 0 0 0 0 0 0 0 0 0 0
$$ ##$BgaChShimMap= (0..7)
$$ 0 0 0 0 0 0 0 0
$$ ##$BgaChShimMaxv= (0..7)
$$ 0 0 0 0 0 0 0 0
$$ ##$BlaEth= (0..9)
$$ <149.236.99.253> <149.236.99.252> <no> <no> <no> <no> <no> <no> <> <>
$$ ##$BlaNam= (0..9)
$$ <BLAXH2H300/100/150 E 200-600MHZ> <BLAX300 E 6-365MHZ> <> <> <> <> <> <>
$$ <> <>
$$ ##$BlaPN= (0..9)
$$ <W1345096> <W1345092> <> <> <> <> <> <> <> <>
$$ ##$BlaSN= (0..9)
$$ <0236> <0075> <> <> <> <> <> <> <> <>
$$ ##$BsmsAuxEth= <no>
$$ ##$CFASMOD= (0..7)
$$ 1 1 1 1 1 1 1 1
$$ ##$CFASMUL= (0..7)
$$ 1 1 1 1 1 1 1 1
$$ ##$CNFTXDR= (0..7)
$$ 6 6 6 0 0 0 0 0
$$ ##$COMDIG2= 0
$$ ##$CPDBTY= <no>
$$ ##$CRCOTY= <tty01>
$$ ##$CSW1= (0..31)
$$ 2 2 0 16 3 3 0 0 0 0 0 0 0 0 0 0 0 0 0 0 0 0 0 0 0 0 0 0 0 0 0 0
$$ ##$CSW2= (0..31)
$$ 1 1 0 0 0 0 0 0 0 0 0 0 0 0 0 0 0 0 0 0 0 0 0 0 0 0 0 0 0 0 0 0
$$ ##$CSWNUM= (0..7)
$$ 4 3 0 0 0 0 0 0
$$ ##$ConsolePnSn= <>
$$ ##$CryoProAccPnSn= <>
$$ ##$Ctb1Eth= <no>
$$ ##$CubeEth= (0..7)
$$ <no> <no> <no> <no> <no> <no> <no> <no>
$$ ##$CustRegisterNo= <>
$$ ##$DATSTAT= no
$$ ##$DIGI140= (0..7)
$$ 0 0 0 0 0 0 0 0
$$ ##$DIGIB12= (0..7)
$$ 0 0 0 0 0 0 0 0
$$ ##$DIGIB16= (0..7)
$$ 0 0 0 0 0 0 0 0
$$ ##$DIGIFA= (0..7)
$$ 0 0 0 0 0 0 0 0
$$ ##$DIGIFOURIER= 0
$$ ##$DIGIHA= (0..7)
$$ 0 0 0 0 0 0 0 0
$$ ##$DIGIHAF= (0..7)
$$ 0 0 0 0 0 0 0 0
$$ ##$DIGIHRD= (0..7)
$$ 0 0 0 0 0 0 0 0
$$ ##$DIGIIA= (0..7)
$$ 0 0 0 0 0 0 0 0
$$ ##$DIGIO16= (0..7)
$$ 0 0 0 0 0 0 0 0
$$ ##$DIGISA= (0..7)
$$ 0 0 0 0 0 0 0 0
$$ ##$DIGISAF= (0..7)
$$ 0 0 0 0 0 0 0 0
$$ ##$DIGISL= (0..7)
$$ 0 0 0 0 0 0 0 0
$$ ##$DIGITYI= (0..7)
$$ 0 0 0 0 0 0 0 0
$$ ##$DIGITYP= (0..7)
$$ 0 0 0 0 0 0 0 0
$$ ##$DIGITZ= 0
$$ ##$DPPFAC= 1
$$ ##$DRMSETH= <no>
$$ ##$DRU= yes
$$ ##$DRUETH= (0..33)
$$ <no> <149.236.99.89> <no> <no> <no> <no> <no> <no> <no> <no> <no> <no>
$$ <no> <no> <no> <no> <no> <no> <no> <no> <no> <no> <no> <no> <no> <no> <no>
$$ <no> <no> <no> <no> <no> <no> <>
$$ ##$Description= <Avance III>
$$ ##$DppType= 0
$$ ##$FCUMEM= (0..7)
$$ 16777208 16777208 16777208 0 0 0 0 0
$$ ##$FCUPAL= (0..7)
$$ 0 0 0 0 0 0 0 0
$$ ##$FGSVTY= <no>
$$ ##$FQMIX= 0
$$ ##$FUNCMOD= <>
$$ ##$FourPeriBdEth= <no>
$$ ##$FourShimBdEth= <no>
$$ ##$FourierPicsCon= no
$$ ##$GCUTYPE= 10
$$ ##$GCUTYPE2= 0
$$ ##$GPREDEL= 0
$$ ##$GPSCUTY= <no>
$$ ##$GRADRES= 5
$$ ##$GTUTY= <no>
$$ ##$GcConn= (0..1)
$$ 1 0
$$ ##$GradAmpGain= (0..7)
$$ 0 0 0 0 0 0 0 0
$$ ##$GradAmpMaxCurX= (0..7)
$$ 0 0 0 0 0 0 0 0
$$ ##$GradAmpMaxCurY= (0..7)
$$ 0 0 0 0 0 0 0 0
$$ ##$GradAmpMaxCurZ= (0..7)
$$ 9.99999904632568 0 0 0 0 0 0 0
$$ ##$GradAmpName= (0..7)
$$ <GAB in BSMS> <> <> <> <> <> <> <>
$$ ##$GradAmpPN= (0..7)
$$ <> <> <> <> <> <> <> <>
$$ ##$GradAmpSN= (0..7)
$$ <> <> <> <> <> <> <> <>
$$ ##$GradAmpType= (0..7)
$$ 2 0 0 0 0 0 0 0
$$ ##$GradPowClkCtrl= 0
$$ ##$GradPowClkTime= 0
$$ ##$GradPowImax= 0
$$ ##$GradPowType= 0
$$ ##$GradPowVmax= 0
$$ ##$HDIETH= (0..5)
$$ <no> <no> <no> <no> <no> <no>
$$ ##$HFAC= 3
$$ ##$HPCU= 0
$$ ##$HPCUTY= <no>
$$ ##$HPTXLP= (0..3)
$$ -1 -1 -1 -1
$$ ##$HPTXPI= (0..3)
$$ 0 0 0 0
$$ ##$HPTXPO= (0..3)
$$ 0 0 0 0
$$ ##$HPTXTY= (0..3)
$$ 0 0 0 0
$$ ##$HpprCoverType= 1
$$ ##$IF451= 0
$$ ##$IFREQ= 1
$$ ##$INJPTY= <no>
$$ ##$INTFPR= 0
$$ ##$IPSOETH= <149.236.99.254>
$$ ##$IPSOTYPE= 1
$$ ##$LDUETH= (0..0)
$$ <no>
$$ ##$LOCKCONF= <DL>
$$ ##$LOCKTY= <no>
$$ ##$LOCSWID= 0
$$ ##$LOCSWIF= 0
$$ ##$LVDSSPLITETH= (0..5)
$$ <no> <no> <no> <no> <no> <no>
$$ ##$Location= <>
$$ ##$M2FAC= 0
$$ ##$MAS= 0
$$ ##$MASETIME= 10
$$ ##$MASITIME= 10
$$ ##$MASTY= <no>
$$ ##$MAS_CT= 0
$$ ##$MAS_SG= 0
$$ ##$MAS_TO= 0
$$ ##$MEMPRM= 0
$$ ##$MHFAC= 0
$$ ##$MXFAC= 0
$$ ##$MagnCoilPnSn= <>
$$ ##$MagnDewarPnSn= <>
$$ ##$MasEth= <no>
$$ ##$NAMPD= (0..17)
$$ <> <HPLNA 19F1H> <XBB19F 2HS> <2H> <13C> <15N> <> <> <> <> <> <> <> <>
$$ <> <> <> <>
$$ ##$NFCU= 3
$$ ##$NFRED= 0
$$ ##$NMRCH= 2
$$ ##$NMRMEM= 16384
$$ ##$NPSGU= 0
$$ ##$NRCU= 1
$$ ##$NROUT= 0
$$ ##$NSGU= 3
$$ ##$OrderNo= <10246872>
$$ ##$PAMPF1= (0..15)
$$ 75 56 64 96 80 80 0 0 0 0 0 0 0 0 0 0
$$ ##$PAMPF2= (0..15)
$$ 0 0 0 0 0 0 0 0 0 0 0 0 0 0 0 0
$$ ##$PAMPF3= (0..15)
$$ 0 0 0 0 0 0 0 0 0 0 0 0 0 0 0 0
$$ ##$PAMPF4= (0..15)
$$ 0 0 0 0 0 0 0 0 0 0 0 0 0 0 0 0
$$ ##$PAMPF5= (0..15)
$$ 0 0 0 0 0 0 0 0 0 0 0 0 0 0 0 0
$$ ##$PAMPF6= (0..15)
$$ 0 0 0 0 0 0 0 0 0 0 0 0 0 0 0 0
$$ ##$PAMPF7= (0..15)
$$ 0 0 0 0 0 0 0 0 0 0 0 0 0 0 0 0
$$ ##$PAMPF8= (0..15)
$$ 0 0 0 0 0 0 0 0 0 0 0 0 0 0 0 0
$$ ##$PH4= 0
$$ ##$PHF4TY= <no>
$$ ##$POWCHK= yes
$$ ##$PRAMD1= (0..7)
$$ 6 0 0 1610612736 0 0 0 0
$$ ##$PRAMD10= (0..7)
$$ 0 0 0 0 0 0 0 0
$$ ##$PRAMD11= (0..7)
$$ 0 0 0 0 0 0 0 0
$$ ##$PRAMD12= (0..7)
$$ 0 0 0 0 0 0 0 0
$$ ##$PRAMD13= (0..7)
$$ 0 0 0 0 0 0 0 0
$$ ##$PRAMD14= (0..7)
$$ 0 0 0 0 0 0 0 0
$$ ##$PRAMD15= (0..7)
$$ 0 0 0 0 0 0 0 0
$$ ##$PRAMD16= (0..7)
$$ 0 0 0 0 0 0 0 0
$$ ##$PRAMD17= (0..7)
$$ 0 0 0 0 0 0 0 0
$$ ##$PRAMD18= (0..7)
$$ 0 0 0 0 0 0 0 0
$$ ##$PRAMD19= (0..7)
$$ 0 0 0 0 0 0 0 0
$$ ##$PRAMD2= (0..7)
$$ 2147483644 2131230719 2147483647 603979775 0 0 0 0
$$ ##$PRAMD20= (0..7)
$$ 0 0 0 0 0 0 0 0
$$ ##$PRAMD21= (0..7)
$$ 0 0 0 0 0 0 0 0
$$ ##$PRAMD3= (0..7)
$$ 0 1048576 0 536870912 0 1048576 0 536870912
$$ ##$PRAMD4= (0..7)
$$ 16777216 0 0 536870912 0 0 0 0
$$ ##$PRAMD5= (0..7)
$$ 0 0 4 536870912 0 0 0 0
$$ ##$PRAMD6= (0..7)
$$ 0 0 0 0 0 0 0 0
$$ ##$PRAMD7= (0..7)
$$ 0 0 0 0 0 0 0 0
$$ ##$PRAMD8= (0..7)
$$ 0 0 0 0 0 0 0 0
$$ ##$PRAMD9= (0..7)
$$ 0 0 0 0 0 0 0 0
$$ ##$PRAMLED= (0..1)
$$ 15 15
$$ ##$PRAMP= (0..9)
$$ <> <tty10> <no> <no> <no> <no> <no> <no> <no> <>
$$ ##$PRAMPTP= 1
$$ ##$PREEMPTYPE= 0
$$ ##$PREPTY= <no>
$$ ##$PREREC= (0..15)
$$ 0 1 1 1 1 1 0 0 0 0 0 0 0 0 0 0
$$ ##$PRESHLD= 0
$$ ##$PTS160= -1
$$ ##$PTSA2X= (0..7)
$$ 0 0 0 0 0 0 0 0
$$ ##$PTSF2X= (0..7)
$$ 0 0 0 0 0 0 0 0
$$ ##$PTSFMX= (0..19)
$$ 643.52499 643.52499 643.52499 0 0 0 0 0 0 0 0 0 0 0 0 0 0 0 0 0
$$ ##$PULCHK= no
$$ ##$PerMagATempSens= no
$$ ##$PerMagEth= <no>
$$ ##$PerMagFluxSens= no
$$ ##$PerMagMTempSens= no
$$ ##$PramDutyCycPerc= (0..15)
$$ 4 2 2 2 2 0 0 0 0 0 0 0 0 0 0 0
$$ ##$PramPeakPowerW= (0..15)
$$ 4000 500 500 500 500 0 0 0 0 0 0 0 0 0 0 0
$$ ##$PramPowerSwitch= (0..15)
$$ 0 0 0 0 0 0 0 0 0 0 0 0 0 0 0 0
$$ ##$PramPulWidthMs= (0..15)
$$ 10 0.1 0.1 0.1 0.1 0 0 0 0 0 0 0 0 0 0 0
$$ ##$PreampModBisDat= (0..15)
$$ 20170428 20080211 20080216 20080304 20080121 0 0 0 0 0 0 0 0 0 0 0
$$ ##$PreampModPN= (0..17)
$$ <Z103205> <Z003506> <Z003473> <Z003524> <Z003530> <> <> <> <> <> <> <>
$$ <> <> <> <> <> <>
$$ ##$PreampModSN= (0..17)
$$ <00874> <00671> <00593> <00408> <00301> <> <> <> <> <> <> <> <> <> <> <>
$$ <> <>
$$ ##$ProdigyEth= <no>
$$ ##$RCUCDS= (0..7)
$$ 0 0 0 0 0 0 0 0
$$ ##$RCUCFS= (0..7)
$$ 0 0 0 0 0 0 0 0
$$ ##$RCUCSS= (0..7)
$$ 0 0 0 0 0 0 0 0
$$ ##$RCUI2C1= (0..7)
$$ 0 0 0 0 0 0 0 0
$$ ##$RCUI2C2= (0..7)
$$ 0 0 0 0 0 0 0 0
$$ ##$RCUI2C3= (0..7)
$$ 0 0 0 0 0 0 0 0
$$ ##$RCUI2C4= (0..7)
$$ 0 0 0 0 0 0 0 0
$$ ##$RCUI2C5= (0..7)
$$ 0 0 0 0 0 0 0 0
$$ ##$RCUI2C6= (0..7)
$$ 0 0 0 0 0 0 0 0
$$ ##$RCUI2C7= (0..7)
$$ 0 0 0 0 0 0 0 0
$$ ##$RCUI2C8= (0..7)
$$ 0 0 0 0 0 0 0 0
$$ ##$RDCU= 0
$$ ##$RFSINPUT= (0..1)
$$ 0 0
$$ ##$RFSVTY= <no>
$$ ##$RGTYPE= (0..31)
$$ 9 0 0 0 0 0 0 0 0 0 0 0 0 0 0 0 0 0 0 0 0 0 0 0 0 0 0 0 0 0 0 0
$$ ##$RG_max= (0..31)
$$ 2050 -1 -1 -1 -1 -1 -1 -1 -1 -1 -1 -1 -1 -1 -1 -1 -1 -1 -1 -1 -1 -1 -1
$$ -1 -1 -1 -1 -1 -1 -1 -1 -1
$$ ##$RG_min= (0..31)
$$ 0.25 -1 -1 -1 -1 -1 -1 -1 -1 -1 -1 -1 -1 -1 -1 -1 -1 -1 -1 -1 -1 -1 -1
$$ -1 -1 -1 -1 -1 -1 -1 -1 -1
$$ ##$RG_tab1= (0..255)
$$ 0.25 0.28 0.32 0.35 0.4 0.44 0.5 0.56 0.64 0.7 0.8 0.89 1 1.12 1.28 1.4
$$ 1.6 1.78 2 2.25 2.56 2.8 3.2 3.56 4 4.5 5 5.6 6.35 7.12 8 9 10 11.3 12.7
$$ 14.2 16 18 20.2 22.6 25.4 28.5 32 36 40.3 45.2 50.8 57 64 71.8 80.6 90.5
$$ 101 114 128 144 161 181 203 228 256 287 322 362 406 456 512 575 645 724
$$ 812 912 1030 1150 1290 1440 1620 1820 2050 -1 -1 -1 -1 -1 -1 -1 -1 -1 -1
$$ -1 -1 -1 -1 -1 -1 -1 -1 -1 -1 -1 -1 -1 -1 -1 -1 -1 -1 -1 -1 -1 -1 -1 -1
$$ -1 -1 -1 -1 -1 -1 -1 -1 -1 -1 -1 -1 -1 -1 -1 -1 -1 -1 -1 -1 -1 -1 -1 -1
$$ -1 -1 -1 -1 -1 -1 -1 -1 -1 -1 -1 -1 -1 -1 -1 -1 -1 -1 -1 -1 -1 -1 -1 -1
$$ -1 -1 -1 -1 -1 -1 -1 -1 -1 -1 -1 -1 -1 -1 -1 -1 -1 -1 -1 -1 -1 -1 -1 -1
$$ -1 -1 -1 -1 -1 -1 -1 -1 -1 -1 -1 -1 -1 -1 -1 -1 -1 -1 -1 -1 -1 -1 -1 -1
$$ -1 -1 -1 -1 -1 -1 -1 -1 -1 -1 -1 -1 -1 -1 -1 -1 -1 -1 -1 -1 -1 -1 -1 -1
$$ -1 -1 -1 -1 -1 -1 -1 -1 -1 -1 -1 -1 -1 -1 -1 -1 -1 -1 -1 -1 -1 -1 -1
$$ ##$RG_tab2= (0..255)
$$ -1 -1 -1 -1 -1 -1 -1 -1 -1 -1 -1 -1 -1 -1 -1 -1 -1 -1 -1 -1 -1 -1 -1 -1
$$ -1 -1 -1 -1 -1 -1 -1 -1 -1 -1 -1 -1 -1 -1 -1 -1 -1 -1 -1 -1 -1 -1 -1 -1
$$ -1 -1 -1 -1 -1 -1 -1 -1 -1 -1 -1 -1 -1 -1 -1 -1 -1 -1 -1 -1 -1 -1 -1 -1
$$ -1 -1 -1 -1 -1 -1 -1 -1 -1 -1 -1 -1 -1 -1 -1 -1 -1 -1 -1 -1 -1 -1 -1 -1
$$ -1 -1 -1 -1 -1 -1 -1 -1 -1 -1 -1 -1 -1 -1 -1 -1 -1 -1 -1 -1 -1 -1 -1 -1
$$ -1 -1 -1 -1 -1 -1 -1 -1 -1 -1 -1 -1 -1 -1 -1 -1 -1 -1 -1 -1 -1 -1 -1 -1
$$ -1 -1 -1 -1 -1 -1 -1 -1 -1 -1 -1 -1 -1 -1 -1 -1 -1 -1 -1 -1 -1 -1 -1 -1
$$ -1 -1 -1 -1 -1 -1 -1 -1 -1 -1 -1 -1 -1 -1 -1 -1 -1 -1 -1 -1 -1 -1 -1 -1
$$ -1 -1 -1 -1 -1 -1 -1 -1 -1 -1 -1 -1 -1 -1 -1 -1 -1 -1 -1 -1 -1 -1 -1 -1
$$ -1 -1 -1 -1 -1 -1 -1 -1 -1 -1 -1 -1 -1 -1 -1 -1 -1 -1 -1 -1 -1 -1 -1 -1
$$ -1 -1 -1 -1 -1 -1 -1 -1 -1 -1 -1 -1 -1 -1 -1 -1
$$ ##$RG_tab3= (0..255)
$$ -1 -1 -1 -1 -1 -1 -1 -1 -1 -1 -1 -1 -1 -1 -1 -1 -1 -1 -1 -1 -1 -1 -1 -1
$$ -1 -1 -1 -1 -1 -1 -1 -1 -1 -1 -1 -1 -1 -1 -1 -1 -1 -1 -1 -1 -1 -1 -1 -1
$$ -1 -1 -1 -1 -1 -1 -1 -1 -1 -1 -1 -1 -1 -1 -1 -1 -1 -1 -1 -1 -1 -1 -1 -1
$$ -1 -1 -1 -1 -1 -1 -1 -1 -1 -1 -1 -1 -1 -1 -1 -1 -1 -1 -1 -1 -1 -1 -1 -1
$$ -1 -1 -1 -1 -1 -1 -1 -1 -1 -1 -1 -1 -1 -1 -1 -1 -1 -1 -1 -1 -1 -1 -1 -1
$$ -1 -1 -1 -1 -1 -1 -1 -1 -1 -1 -1 -1 -1 -1 -1 -1 -1 -1 -1 -1 -1 -1 -1 -1
$$ -1 -1 -1 -1 -1 -1 -1 -1 -1 -1 -1 -1 -1 -1 -1 -1 -1 -1 -1 -1 -1 -1 -1 -1
$$ -1 -1 -1 -1 -1 -1 -1 -1 -1 -1 -1 -1 -1 -1 -1 -1 -1 -1 -1 -1 -1 -1 -1 -1
$$ -1 -1 -1 -1 -1 -1 -1 -1 -1 -1 -1 -1 -1 -1 -1 -1 -1 -1 -1 -1 -1 -1 -1 -1
$$ -1 -1 -1 -1 -1 -1 -1 -1 -1 -1 -1 -1 -1 -1 -1 -1 -1 -1 -1 -1 -1 -1 -1 -1
$$ -1 -1 -1 -1 -1 -1 -1 -1 -1 -1 -1 -1 -1 -1 -1 -1
$$ ##$RG_tab4= (0..255)
$$ -1 -1 -1 -1 -1 -1 -1 -1 -1 -1 -1 -1 -1 -1 -1 -1 -1 -1 -1 -1 -1 -1 -1 -1
$$ -1 -1 -1 -1 -1 -1 -1 -1 -1 -1 -1 -1 -1 -1 -1 -1 -1 -1 -1 -1 -1 -1 -1 -1
$$ -1 -1 -1 -1 -1 -1 -1 -1 -1 -1 -1 -1 -1 -1 -1 -1 -1 -1 -1 -1 -1 -1 -1 -1
$$ -1 -1 -1 -1 -1 -1 -1 -1 -1 -1 -1 -1 -1 -1 -1 -1 -1 -1 -1 -1 -1 -1 -1 -1
$$ -1 -1 -1 -1 -1 -1 -1 -1 -1 -1 -1 -1 -1 -1 -1 -1 -1 -1 -1 -1 -1 -1 -1 -1
$$ -1 -1 -1 -1 -1 -1 -1 -1 -1 -1 -1 -1 -1 -1 -1 -1 -1 -1 -1 -1 -1 -1 -1 -1
$$ -1 -1 -1 -1 -1 -1 -1 -1 -1 -1 -1 -1 -1 -1 -1 -1 -1 -1 -1 -1 -1 -1 -1 -1
$$ -1 -1 -1 -1 -1 -1 -1 -1 -1 -1 -1 -1 -1 -1 -1 -1 -1 -1 -1 -1 -1 -1 -1 -1
$$ -1 -1 -1 -1 -1 -1 -1 -1 -1 -1 -1 -1 -1 -1 -1 -1 -1 -1 -1 -1 -1 -1 -1 -1
$$ -1 -1 -1 -1 -1 -1 -1 -1 -1 -1 -1 -1 -1 -1 -1 -1 -1 -1 -1 -1 -1 -1 -1 -1
$$ -1 -1 -1 -1 -1 -1 -1 -1 -1 -1 -1 -1 -1 -1 -1 -1
$$ ##$RG_tab5= (0..255)
$$ -1 -1 -1 -1 -1 -1 -1 -1 -1 -1 -1 -1 -1 -1 -1 -1 -1 -1 -1 -1 -1 -1 -1 -1
$$ -1 -1 -1 -1 -1 -1 -1 -1 -1 -1 -1 -1 -1 -1 -1 -1 -1 -1 -1 -1 -1 -1 -1 -1
$$ -1 -1 -1 -1 -1 -1 -1 -1 -1 -1 -1 -1 -1 -1 -1 -1 -1 -1 -1 -1 -1 -1 -1 -1
$$ -1 -1 -1 -1 -1 -1 -1 -1 -1 -1 -1 -1 -1 -1 -1 -1 -1 -1 -1 -1 -1 -1 -1 -1
$$ -1 -1 -1 -1 -1 -1 -1 -1 -1 -1 -1 -1 -1 -1 -1 -1 -1 -1 -1 -1 -1 -1 -1 -1
$$ -1 -1 -1 -1 -1 -1 -1 -1 -1 -1 -1 -1 -1 -1 -1 -1 -1 -1 -1 -1 -1 -1 -1 -1
$$ -1 -1 -1 -1 -1 -1 -1 -1 -1 -1 -1 -1 -1 -1 -1 -1 -1 -1 -1 -1 -1 -1 -1 -1
$$ -1 -1 -1 -1 -1 -1 -1 -1 -1 -1 -1 -1 -1 -1 -1 -1 -1 -1 -1 -1 -1 -1 -1 -1
$$ -1 -1 -1 -1 -1 -1 -1 -1 -1 -1 -1 -1 -1 -1 -1 -1 -1 -1 -1 -1 -1 -1 -1 -1
$$ -1 -1 -1 -1 -1 -1 -1 -1 -1 -1 -1 -1 -1 -1 -1 -1 -1 -1 -1 -1 -1 -1 -1 -1
$$ -1 -1 -1 -1 -1 -1 -1 -1 -1 -1 -1 -1 -1 -1 -1 -1
$$ ##$RG_tab6= (0..255)
$$ -1 -1 -1 -1 -1 -1 -1 -1 -1 -1 -1 -1 -1 -1 -1 -1 -1 -1 -1 -1 -1 -1 -1 -1
$$ -1 -1 -1 -1 -1 -1 -1 -1 -1 -1 -1 -1 -1 -1 -1 -1 -1 -1 -1 -1 -1 -1 -1 -1
$$ -1 -1 -1 -1 -1 -1 -1 -1 -1 -1 -1 -1 -1 -1 -1 -1 -1 -1 -1 -1 -1 -1 -1 -1
$$ -1 -1 -1 -1 -1 -1 -1 -1 -1 -1 -1 -1 -1 -1 -1 -1 -1 -1 -1 -1 -1 -1 -1 -1
$$ -1 -1 -1 -1 -1 -1 -1 -1 -1 -1 -1 -1 -1 -1 -1 -1 -1 -1 -1 -1 -1 -1 -1 -1
$$ -1 -1 -1 -1 -1 -1 -1 -1 -1 -1 -1 -1 -1 -1 -1 -1 -1 -1 -1 -1 -1 -1 -1 -1
$$ -1 -1 -1 -1 -1 -1 -1 -1 -1 -1 -1 -1 -1 -1 -1 -1 -1 -1 -1 -1 -1 -1 -1 -1
$$ -1 -1 -1 -1 -1 -1 -1 -1 -1 -1 -1 -1 -1 -1 -1 -1 -1 -1 -1 -1 -1 -1 -1 -1
$$ -1 -1 -1 -1 -1 -1 -1 -1 -1 -1 -1 -1 -1 -1 -1 -1 -1 -1 -1 -1 -1 -1 -1 -1
$$ -1 -1 -1 -1 -1 -1 -1 -1 -1 -1 -1 -1 -1 -1 -1 -1 -1 -1 -1 -1 -1 -1 -1 -1
$$ -1 -1 -1 -1 -1 -1 -1 -1 -1 -1 -1 -1 -1 -1 -1 -1
$$ ##$RG_tab7= (0..255)
$$ -1 -1 -1 -1 -1 -1 -1 -1 -1 -1 -1 -1 -1 -1 -1 -1 -1 -1 -1 -1 -1 -1 -1 -1
$$ -1 -1 -1 -1 -1 -1 -1 -1 -1 -1 -1 -1 -1 -1 -1 -1 -1 -1 -1 -1 -1 -1 -1 -1
$$ -1 -1 -1 -1 -1 -1 -1 -1 -1 -1 -1 -1 -1 -1 -1 -1 -1 -1 -1 -1 -1 -1 -1 -1
$$ -1 -1 -1 -1 -1 -1 -1 -1 -1 -1 -1 -1 -1 -1 -1 -1 -1 -1 -1 -1 -1 -1 -1 -1
$$ -1 -1 -1 -1 -1 -1 -1 -1 -1 -1 -1 -1 -1 -1 -1 -1 -1 -1 -1 -1 -1 -1 -1 -1
$$ -1 -1 -1 -1 -1 -1 -1 -1 -1 -1 -1 -1 -1 -1 -1 -1 -1 -1 -1 -1 -1 -1 -1 -1
$$ -1 -1 -1 -1 -1 -1 -1 -1 -1 -1 -1 -1 -1 -1 -1 -1 -1 -1 -1 -1 -1 -1 -1 -1
$$ -1 -1 -1 -1 -1 -1 -1 -1 -1 -1 -1 -1 -1 -1 -1 -1 -1 -1 -1 -1 -1 -1 -1 -1
$$ -1 -1 -1 -1 -1 -1 -1 -1 -1 -1 -1 -1 -1 -1 -1 -1 -1 -1 -1 -1 -1 -1 -1 -1
$$ -1 -1 -1 -1 -1 -1 -1 -1 -1 -1 -1 -1 -1 -1 -1 -1 -1 -1 -1 -1 -1 -1 -1 -1
$$ -1 -1 -1 -1 -1 -1 -1 -1 -1 -1 -1 -1 -1 -1 -1 -1
$$ ##$RG_tab8= (0..255)
$$ -1 -1 -1 -1 -1 -1 -1 -1 -1 -1 -1 -1 -1 -1 -1 -1 -1 -1 -1 -1 -1 -1 -1 -1
$$ -1 -1 -1 -1 -1 -1 -1 -1 -1 -1 -1 -1 -1 -1 -1 -1 -1 -1 -1 -1 -1 -1 -1 -1
$$ -1 -1 -1 -1 -1 -1 -1 -1 -1 -1 -1 -1 -1 -1 -1 -1 -1 -1 -1 -1 -1 -1 -1 -1
$$ -1 -1 -1 -1 -1 -1 -1 -1 -1 -1 -1 -1 -1 -1 -1 -1 -1 -1 -1 -1 -1 -1 -1 -1
$$ -1 -1 -1 -1 -1 -1 -1 -1 -1 -1 -1 -1 -1 -1 -1 -1 -1 -1 -1 -1 -1 -1 -1 -1
$$ -1 -1 -1 -1 -1 -1 -1 -1 -1 -1 -1 -1 -1 -1 -1 -1 -1 -1 -1 -1 -1 -1 -1 -1
$$ -1 -1 -1 -1 -1 -1 -1 -1 -1 -1 -1 -1 -1 -1 -1 -1 -1 -1 -1 -1 -1 -1 -1 -1
$$ -1 -1 -1 -1 -1 -1 -1 -1 -1 -1 -1 -1 -1 -1 -1 -1 -1 -1 -1 -1 -1 -1 -1 -1
$$ -1 -1 -1 -1 -1 -1 -1 -1 -1 -1 -1 -1 -1 -1 -1 -1 -1 -1 -1 -1 -1 -1 -1 -1
$$ -1 -1 -1 -1 -1 -1 -1 -1 -1 -1 -1 -1 -1 -1 -1 -1 -1 -1 -1 -1 -1 -1 -1 -1
$$ -1 -1 -1 -1 -1 -1 -1 -1 -1 -1 -1 -1 -1 -1 -1 -1
$$ ##$RG_tabA= (0..255)
$$ 0.25 0.28 0.32 0.35 0.4 0.44 0.5 0.56 0.64 0.7 0.8 0.89 1 1.12 1.28 1.4
$$ 1.6 1.78 2 2.25 2.56 2.8 3.2 3.56 4 4.5 5 5.6 6.35 7.12 8 9 10 11.3 12.7
$$ 14.2 16 18 20.2 22.6 25.4 28.5 32 36 40.3 45.2 50.8 57 64 71.8 80.6 90.5
$$ 101 114 128 144 161 181 203 228 256 287 322 362 406 456 512 575 645 724
$$ 812 912 1030 1150 1290 1440 1620 1820 2050 -1 -1 -1 -1 -1 -1 -1 -1 -1 -1
$$ -1 -1 -1 -1 -1 -1 -1 -1 -1 -1 -1 -1 -1 -1 -1 -1 -1 -1 -1 -1 -1 -1 -1 -1
$$ -1 -1 -1 -1 -1 -1 -1 -1 -1 -1 -1 -1 -1 -1 -1 -1 -1 -1 -1 -1 -1 -1 -1 -1
$$ -1 -1 -1 -1 -1 -1 -1 -1 -1 -1 -1 -1 -1 -1 -1 -1 -1 -1 -1 -1 -1 -1 -1 -1
$$ -1 -1 -1 -1 -1 -1 -1 -1 -1 -1 -1 -1 -1 -1 -1 -1 -1 -1 -1 -1 -1 -1 -1 -1
$$ -1 -1 -1 -1 -1 -1 -1 -1 -1 -1 -1 -1 -1 -1 -1 -1 -1 -1 -1 -1 -1 -1 -1 -1
$$ -1 -1 -1 -1 -1 -1 -1 -1 -1 -1 -1 -1 -1 -1 -1 -1 -1 -1 -1 -1 -1 -1 -1 -1
$$ -1 -1 -1 -1 -1 -1 -1 -1 -1 -1 -1 -1 -1 -1 -1 -1 -1 -1 -1 -1 -1 -1 -1
$$ ##$ROBOTTY= <no>
$$ ##$ROUT14= (0..7)
$$ 0 0 0 0 0 0 0 0
$$ ##$ROUTER= -1
$$ ##$RX22TY= <no>
$$ ##$RXFMAX= (0..7)
$$ 647.5 -1 -1 -1 -1 -1 -1 -1
$$ ##$RXFMIN= (0..7)
$$ 5 -1 -1 -1 -1 -1 -1 -1
$$ ##$RXINTLV= (0..7)
$$ 1 0 0 0 0 0 0 0
$$ ##$RXMSTY= <no>
$$ ##$RockSwitchEth= <no>
$$ ##$SCMTY= <no>
$$ ##$SGUC1= (0..15)
$$ 17 18 34 0 0 0 0 0 0 0 0 0 0 0 0 0
$$ ##$SGUC2= (0..15)
$$ 33 256 20 0 0 0 0 0 0 0 0 0 0 0 0 0
$$ ##$SLCBCONF= <SH>
$$ ##$SPECTR= 10
$$ ##$SY2FLAG= 0
$$ ##$SYNCTRIG= 11
$$ ##$SamChgEth= (0..3)
$$ <149.236.99.55> <no> <no> <no>
$$ ##$ServiceNo= <>
$$ ##$Sgu1PowerLevels= (0..7)
$$ 0 0 0 0 0 0 0 0
$$ ##$Sgu2PowerLevels= (0..7)
$$ 0 0 0 0 0 0 0 0
$$ ##$Sgu3PowerLevels= (0..7)
$$ 0 0 0 0 0 0 0 0
$$ ##$Sgu4PowerLevels= (0..7)
$$ 0 0 0 0 0 0 0 0
$$ ##$Sgu5PowerLevels= (0..7)
$$ 0 0 0 0 0 0 0 0
$$ ##$Sgu6PowerLevels= (0..7)
$$ 0 0 0 0 0 0 0 0
$$ ##$Sgu7PowerLevels= (0..7)
$$ 0 0 0 0 0 0 0 0
$$ ##$Sgu8PowerLevels= (0..7)
$$ 0 0 0 0 0 0 0 0
$$ ##$SguType= 2
$$ ##$ShimMaxVal= 32760
$$ ##$ShimPow1Ch2Sh= (0..38)
$$ 0 0 0 0 0 0 0 0 0 0 0 0 0 0 0 0 0 0 0 0 0 0 0 0 0 0 0 0 0 0 0 0 0 0 0 0
$$ 0 0 0
$$ ##$ShimPow1Imax= (0..38)
$$ 0 0 0 0 0 0 0 0 0 0 0 0 0 0 0 0 0 0 0 0 0 0 0 0 0 0 0 0 0 0 0 0 0 0 0 0
$$ 0 0 0
$$ ##$ShimPow1NChan= 0
$$ ##$ShimPow1TotIMax= 0
$$ ##$ShimPow1Vmax= (0..38)
$$ 0 0 0 0 0 0 0 0 0 0 0 0 0 0 0 0 0 0 0 0 0 0 0 0 0 0 0 0 0 0 0 0 0 0 0 0
$$ 0 0 0
$$ ##$ShimPow2Ch2Sh= (0..38)
$$ 0 0 0 0 0 0 0 0 0 0 0 0 0 0 0 0 0 0 0 0 0 0 0 0 0 0 0 0 0 0 0 0 0 0 0 0
$$ 0 0 0
$$ ##$ShimPow2Imax= (0..38)
$$ 0 0 0 0 0 0 0 0 0 0 0 0 0 0 0 0 0 0 0 0 0 0 0 0 0 0 0 0 0 0 0 0 0 0 0 0
$$ 0 0 0
$$ ##$ShimPow2NChan= 0
$$ ##$ShimPow2TotIMax= 0
$$ ##$ShimPow2Vmax= (0..38)
$$ 0 0 0 0 0 0 0 0 0 0 0 0 0 0 0 0 0 0 0 0 0 0 0 0 0 0 0 0 0 0 0 0 0 0 0 0
$$ 0 0 0
$$ ##$ShimPow3Ch2Sh= (0..38)
$$ 0 0 0 0 0 0 0 0 0 0 0 0 0 0 0 0 0 0 0 0 0 0 0 0 0 0 0 0 0 0 0 0 0 0 0 0
$$ 0 0 0
$$ ##$ShimPow3Imax= (0..38)
$$ 0 0 0 0 0 0 0 0 0 0 0 0 0 0 0 0 0 0 0 0 0 0 0 0 0 0 0 0 0 0 0 0 0 0 0 0
$$ 0 0 0
$$ ##$ShimPow3NChan= 0
$$ ##$ShimPow3TotIMax= 0
$$ ##$ShimPow3Vmax= (0..38)
$$ 0 0 0 0 0 0 0 0 0 0 0 0 0 0 0 0 0 0 0 0 0 0 0 0 0 0 0 0 0 0 0 0 0 0 0 0
$$ 0 0 0
$$ ##$ShimPow4Ch2Sh= (0..38)
$$ 0 0 0 0 0 0 0 0 0 0 0 0 0 0 0 0 0 0 0 0 0 0 0 0 0 0 0 0 0 0 0 0 0 0 0 0
$$ 0 0 0
$$ ##$ShimPow4Imax= (0..38)
$$ 0 0 0 0 0 0 0 0 0 0 0 0 0 0 0 0 0 0 0 0 0 0 0 0 0 0 0 0 0 0 0 0 0 0 0 0
$$ 0 0 0
$$ ##$ShimPow4NChan= 0
$$ ##$ShimPow4TotIMax= 0
$$ ##$ShimPow4Vmax= (0..38)
$$ 0 0 0 0 0 0 0 0 0 0 0 0 0 0 0 0 0 0 0 0 0 0 0 0 0 0 0 0 0 0 0 0 0 0 0 0
$$ 0 0 0
$$ ##$ShimPowMaxUA= (0..63)
$$ 130000 130000 130000 130000 130000 130000 130000 130000 130000 130000 130000
$$ 130000 130000 130000 130000 130000 130000 130000 130000 130000 130000 130000
$$ 130000 130000 130000 130000 130000 130000 130000 130000 130000 130000 130000
$$ 130000 130000 130000 130000 130000 130000 130000 0 0 0 0 0 0 0 0 0 0 0
$$ 0 0 0 0 0 0 0 0 0 0 0 0 0
$$ ##$ShimPowMaxUC= (0..63)
$$ 130000 130000 130000 130000 130000 130000 130000 130000 130000 130000 130000
$$ 130000 130000 130000 130000 130000 130000 130000 130000 130000 130000 130000
$$ 130000 130000 130000 130000 130000 130000 130000 130000 130000 130000 130000
$$ 130000 130000 130000 130000 130000 130000 130000 0 0 0 0 0 0 0 0 0 0 0
$$ 0 0 0 0 0 0 0 0 0 0 0 0 0
$$ ##$ShimPowMaxUG= (0..63)
$$ 524287 524287 524287 524287 524287 524287 524287 524287 524287 524287 524287
$$ 524287 524287 524287 524287 524287 524287 524287 524287 524287 524287 524287
$$ 524287 524287 524287 524287 524287 524287 524287 524287 524287 524287 524287
$$ 524287 524287 524287 524287 524287 524287 0 0 0 0 0 0 0 0 0 0 0 0 0 0 0
$$ 0 0 0 0 0 0 0 0 0 0
$$ ##$ShimPowNum= 0
$$ ##$ShimPowRcbType= 3
$$ ##$ShimPowRes= (0..63)
$$ 1e-020 1e-020 1e-020 1e-020 1e-020 1e-020 1e-020 1e-020 1e-020 1e-020 1e-020
$$ 1e-020 1e-020 1e-020 1e-020 1e-020 1e-020 1e-020 1e-020 1e-020 1e-020 1e-020
$$ 1e-020 1e-020 1e-020 1e-020 1e-020 1e-020 1e-020 1e-020 1e-020 1e-020 1e-020
$$ 1e-020 1e-020 1e-020 1e-020 1e-020 1e-020 1e-020 0 0 0 0 0 0 0 0 0 0 0
$$ 0 0 0 0 0 0 0 0 0 0 0 0 0
$$ ##$ShimPowRng0= (0..63)
$$ 1 1 1 1 1 1 1 1 1 1 1 1 1 1 1 1 1 1 1 1 1 1 1 1 1 1 1 1 1 1 1 1 1 1 1 1
$$ 1 1 1 1 0 0 0 0 0 0 0 0 0 0 0 0 0 0 0 0 0 0 0 0 0 0 0 0
$$ ##$ShimPowRng1= (0..63)
$$ 1 1 1 1 1 1 1 1 1 1 1 1 1 1 1 1 1 1 1 1 1 1 1 1 1 1 1 1 1 1 1 1 1 1 1 1
$$ 1 1 1 1 0 0 0 0 0 0 0 0 0 0 0 0 0 0 0 0 0 0 0 0 0 0 0 0
$$ ##$ShimPowRng2= (0..63)
$$ 1 1 1 1 1 1 1 1 1 1 1 1 1 1 1 1 1 1 1 1 1 1 1 1 1 1 1 1 1 1 1 1 1 1 1 1
$$ 1 1 1 1 0 0 0 0 0 0 0 0 0 0 0 0 0 0 0 0 0 0 0 0 0 0 0 0
$$ ##$ShimPowRng3= (0..63)
$$ 1 1 1 1 1 1 1 1 1 1 1 1 1 1 1 1 1 1 1 1 1 1 1 1 1 1 1 1 1 1 1 1 1 1 1 1
$$ 1 1 1 1 0 0 0 0 0 0 0 0 0 0 0 0 0 0 0 0 0 0 0 0 0 0 0 0
$$ ##$ShimPowType1= 0
$$ ##$ShimPowType2= 0
$$ ##$ShimPowType3= 0
$$ ##$ShimPowType4= 0
$$ ##$ShimSysAngle= <>
$$ ##$ShimSysFunc= (0..63)
$$ 1 2 3 0 4 5 6 0 0 31 32 33 34 0 12 11 10 9 8 7 24 23 22 21 20 19 0 18 26
$$ 25 16 17 30 29 28 27 13 14 15 0 0 0 0 0 0 0 0 0 0 0 0 0 0 0 0 0 0 0 0 0
$$ 0 0 0 0
$$ ##$ShimSysMatId= <no>
$$ ##$ShimSysMatrix= 1
$$ ##$ShimSysOffset= <0>
$$ ##$ShimSysType= 3
$$ ##$ShimUnit= 0
$$ ##$TFXNUM= 0
$$ ##$TOSITY= <no>
$$ ##$TRIPLO2= 0
$$ ##$VTU= 1
$$ ##$VTUETH= <no>
$$ ##$VTUTY= <tty05>
$$ ##$WBREFAM= (0..15)
$$ 101.2 100 100 100 100 100 100 100 100 100 100 100 100 100 100 100
$$ ##$WBREFLM= (0..15)
$$ 1 0 0 0 0 0 0 0 0 0 0 0 0 0 0 0
$$ ##$WBREFPH= (0..15)
$$ 0.13 0 0 0 0 0 0 0 0 0 0 0 0 0 0 0
$$ ##$WBSGU= (0..15)
$$ 0 0 0 0 0 0 0 0 0 0 0 0 0 0 0 0
$$ ##$XFAC= 2
$$ ##END=
$$ 
##$DECIM=	1109.33333333333
##$DSPFVS=	21
##NTUPLES=	NMRSPECTRUM
##VARNAME=	FREQUENCY,	SPECTRUM/REAL,	SPECTRUM/IMAG,	PAGE NUMBER
##SYMBOL=	X,	R,	I,	N
##VARTYPE=	INDEPENDENT,	DEPENDENT,	DEPENDENT,	PAGE
##VARFORM=	AFFN,	ASDF,	ASDF,	AFFN
##VARDIM=	131072,	131072,	131072,	2
##UNITS=	HZ,	ARBITRARY UNITS,	ARBITRARY UNITS,
##FIRST=	12767.98779296875,	-21.83861541748046875,	-12.691887855529785156,	1
##LAST=	-5260.85791015625,	-21.77404022216796875,	-12.937051773071289062,	2
##MIN=	-5260.85791015625,	-23.793701171875,	-21840.439453125,	1
##MAX=	12767.98779296875,	43800.29296875,	21918.611328125,	1
##FACTOR=	-0.13755022623711576912,	0.54750366210937506661,	0.27398264160156249325,	1
##PAGE=	N=1
##DATATABLE=	(X++(R..R)), XYDATA
-92824c9j%%J%j%%J%j%%%%%%%Jj%jJ%%%%%%%j%JJj%%%%%%Jj%%%%%%%%%%%%%%%%%%%%%%%%%
-92756d0%j%%J%%%Jj%%%%%jJ%J%j%%%j%%%J%%%%%%%%%%%j%%%%%J%j%%J%%%jJj%%J%j%J%j%
-92688d1%J%%j%JjJ%jJj%%%%Jj%%%J%j%%%%%Jj%%%%%Jj%Jj%%%%J%%%jJj%%%%J%%j%%%%%%%
-92620d1jJ%%%%%%%%J%%j%%%%Jj%%%%%%%%%j%J%%%jJJj%%%j%J%jJ%%%%Jj%%jJ%%%%%%%%%%
-92552d1%%jJ%jJ%%j%JJ%j%%%%%%%%%%jJ%%%%%%j%%J%j%%%J%j%Jj%JjJ%%%%%%j%J%jjJJ%%
-92484d1%%%%%j%%%%J%jJ%jJ%jJ%%%%%%j%J%%%%%jJ%%%jJj%J%j%jJJ%%%Jj%%%%%j%%%%%Jj
-92416d2%J%j%%Jj%%%J%%%%j%%J%%%%%j%%Jj%%%%%%%%%%%J%j%%Jj%JjJ%j%Jj%%%J%JjjJj%
-92348d2J%jJ%%%%%%j%%%%jJ%%%%jJ%%%Jj%J%jJj%%J%%%%j%%%Jj%%Jj%%%%%Jj%JjJ%j%J%%
-92280d1%j%Jj%%%Jj%%%%Jj%%%%%%%%%%JjJ%j%%J%%%%%j%J%jJ%jJj%Jj%%%Jj%J%%%jJjJj%
-92212d2%%Jj%%J%j%%J%%%j%Jj%Jj%J%%j%J%%j%%%%%J%jJ%%%%j%%J%%j%J%%j%%%%J%j%Jj%
-92144d2%%%%%J%j%j%%J%J%j%J%%%%%%Jj%%jJj%J%%%%kJ%%%%%Jj%%%%Jj%%J%%%%j%%%%%%%
-92076d2%J%jjJJjJ%%jJ%%%j%%%J%%%%%j%%Jj%Jj%%%J%j%%%Jj%Jj%J%%%%jJ%jJ%%%%%%jJ%
-92008d1%j%J%%j%J%%%%%jJjJ%%%j%J%%%%%%%Jj%%%%%%%jJj%J%jJjJ%%jJ%jJ%%%%%%%j%J%
-91940d1%%%J%%j%%%jJ%%%%%%%%%%j%J%%jJ%%%%%%%%JjJj%%%%%%%jJ%J%j%jJ%%J%j%%Jj%%
-91872d1%%%%%%%jJjJ%%%Jj%%%J%j%%%Jj%Jj%%%%%%JjJ%j%%Jj%%%%%%%%J%j%J%%%%%%%j%%
-91804d1J%%j%J%j%%%J%%j%%%JjJ%%%%%j%J%j%%%J%jJ%jJ%j%%%J%jJ%%%jJ%j%J%jJj%J%%%
-91736d0%%%%%%%%%%%jJ%%%JjJjjJ%jJ%%%%Jj%%%J%%j%jJ%%Jj%j%J%%jJ%%%%J%%j%%%%jJ%
-91668d0%%%%%%%%JJjJjj%%%J%jJ%%%j%%Jj%%%%%Jj%%%J%%%%%%%%%jJj%J%%%%%jJ%%%j%Jj
-91600d0%%%%%%%J%%%jJjJ%%jJ%%%%jJ%%%%%%%%j%%%%%%J%%%%%Jj%%%j%J%%jJJjJ%%jjJ%%
-91532c9JjJ%j%J%j%%Jj%%%%%%%%%%j%%%J%%%%%%%%%J%j%jJ%%%%J%%%%jJ%%%jJ%%jJJjjJ%
-91464c8%%%%%%%%%%j%J%%%j%%JjJ%jJ%%%%%%%%jJ%%jJ%%%%jJ%%%%jJ%%%J%jjJ%%%jJ%J%j
-91396c8jJ%jJ%%Jj%%%J%j%%JjJ%j%Jj%J%j%%%%%jJ%%jJ%%%%%%%%Jj%%jJJjJJjj%J%%%j%%
-91328c8J%%%jJjJ%Jjj%%%Jj%%%%%%JjJ%%%%%jJ%jJjJj%Jj%%%J%%%%%jJ%%%jJ%%j%%JJ%j%
-91260c7%Jj%%%%%%j%JJj%Jj%%jJ%%J%j%%%Jj%%%J%jJj%%%%Jj%%Jj%Jj%%%%%%%%%%J%%%%j
-91192c7%J%jJ%%%j%J%j%%%%JJ%jj%K%j%%jJ%%%%%%%jJ%%jJj%J%j%JjJ%%Jj%%%%j%%%JJj%
-91124c6%%%%%%%%%JjjJJ%jJj%Kk%J%%j%%%%%%Jj%J%%j%J%kJ%jJjJ%%J%%j%J%jJ%%%%%%%j
-91056c6%%Jj%%Jj%J%%%%%%j%J%%%j%%%%%%J%%%%jJjJjJ%%jJ%%%jJ%jJ%%j%%jJ%%J%%J%%%
-90988c4kjK%%%%Jjj%J%%j%J%J%%%j%%%%%%Jj%%%%%jJjJJ%jJjjK%%jJ%%j%%%%%%%%jJ%%%J
-90920c4%jJ%%jJ%%jJ%%%%%jJj%J%%j%%%J%%%j%%%J%Jj%%%%Jj%%j%JjJjJ%jJ%%%%%jJJjjJ
-90852c4J%%%j%%%Jj%jJ%%%%j%J%%%%jJ%%J%%j%%%%%%%J%%jJkJ%%%%%%%%Jj%J%JkJ%jJjJ%
-90784c3j%J%%Jjj%J%%j%%%jJ%%%%jJJ%%%jJ%jJ%%%jJ%J%j%Jj%%jJjJ%%Jj%%Jj%%%Jj%%%%
-90716c3%%jJJj%jJ%%%%jJjKkJj%%%J%%%Jj%%%%%%%%J%jj%JJjjJ%%%%%%Jj%%%%Jj%jJ%%J%
-90648c2j%%%%JjJjJ%j%Jj%%J%j%J%%Jj%%j%%%%%%J%j%Jj%Jj%%Jj%J%jJjJjJ%Jj%%%j%J%%
-90580c2Jj%%J%jJjJ%k%%J%%Jk%JJjJj%%%%%%J%j%%%%%%%%Jj%%%%%Jj%%%%jJ%Jj%JjJ%%j%
-90512c2%Jj%Jj%%Jj%%%%%Jj%%%%%jJ%J%%%%j%%%%Jj%%%J%j%%J%j%%%jJ%JJj%jJj%J%j%J%
-90444c1%J%%kjJJ%%%%%Jj%%jJj%%%%Jj%JjJ%%%%%%%jJ%j%J%%%%%j%%J%%%%jKj%%%%%J%j%
-90376c1j%%jK%%%J%j%%%Jj%JjjKj%%%%jJ%%%jJJ%%jJj%%%Jj%J%j%Jj%%J%%%j%J%%%%%jJ%
-90308c0j%%J%jJ%j%%%J%%%j%JjJJj%%j%%%J%%j%J%%j%jK%j%Jj%J%jJjJj%JjJ%%%j%Jj%Jj
-90240c1%J%%%JjjJ%%jJ%%%%j%JjJ%%%%%%jJ%j%J%jJJj%%%%JjjJ%%%%Jj%%j%J%J%j%%%%%%
-90172c0Jj%%%%%%%%J%%%j%%%Jj%Jj%%%%Jj%%%%%%%%%%%%%J%%%jJ%jJ%%%%%j%%J%%%%%j%J
-90104b9%j%%%%J%%jjJJ%jJj%%jKjJJkJjJ%%j%%%%%%%%%J%%%%JjjJ%%jJ%%%j%%%%JjJ%jJj
-90036c0%%JjJ%%%%%%%%%jK%j%%%jKj%Jj%j%%J%%Jj%Jj%%%Jj%%Jj%%JjJ%j%jJ%%%%%%%%J%
-89968b8j%%Jj%%%%%%%j%JJj%%%%%%%%J%jJ%%j%%J%j%J%%%%jjJ%jJ%%%J%jjJ%%%jKJjjJj%
-89900b9%%%%J%%jJj%J%j%%Jj%%Jj%%%J%j%J%%jJ%%%%jJ%%%%j%J%%%J%%j%%%%Jj%%%J%j%%
-89832b8%jJ%%j%%J%jJ%%%%%%JjJ%%jJ%j%jJJj%jJ%Jj%%%%jJ%%%j%JjJJj%%J%jj%J%%Jj%%
-89764b8jJ%Jj%%%%%Jj%JjJJj%j%JjjJjJ%j%J%J%%jJj%%%%%%%%Jj%%Jj%%%%J%%%%%%j%jJ%
-89696b8J%%%jJ%%%jjJJjJ%%%jJ%j%%%J%%%%%j%%%Kjj%%%%%jKj%%Jj%KjjJ%%j%J%JkJj%%J
-89628b7j%JJ%%jjJ%%j%J%%jJJk%Jj%%JJj%%j%J%%%%%%%Jj%jJj%%%JjJ%%%%%jJ%%%%J%j%%
-89560b7Jj%%%%jJ%%%jJ%%%%%%%Jj%%%%jJ%jJJ%%j%%J%%jJjjJ%JjJj%jJ%%Jj%%J%%j%%%%%
-89492b7Jj%%%%J%%j%%%%%%%Jj%%%%%%J%j%%jJ%%j%JJj%%%%%%jJJ%%%%%%j%J%%j%J%j%JjJ
-89424b6%j%JjJ%j%J%j%JkJjJ%j%J%%%J%jJ%%%jJ%%j%%J%%%%%j%%%%Jj%%%JjJ%jJ%jJ%%%j
-89356b7J%JjJ%jj%%%J%%%jJ%%%j%J%j%%%J%%Jj%%Jj%%jJ%%%jJ%jJ%%%Jj%%Jj%%J%j%%Jjj
-89288b7%%J%%jJJjj%J%jJJjjJ%j%J%%%%%%%%%%%%%Jj%Jj%%%J%j%%J%jJj%%J%%%%j%%jJJ%
-89220b5j%jJ%%Jj%%%%%%%%%%Jj%%J%j%%%%jKj%%%Jj%J%%%%%%j%Jj%%J%jJj%%%%%%%jJJ%%
-89152b5j%J%j%J%%%j%Jj%%%JjJ%%%j%%%%%%%%%%%Jj%%J%%j%%J%%%%%%JkJ%%%jJ%%%%%%%%
-89084b5%%%j%JjJ%j%%%%J%j%J%%jJ%%%%%%%%%Jj%jJj%%%J%jJ%%%%%%%%%%%%%%JjjJ%j%J%
-89016b5%%%j%%JJj%j%J%%%%jJjjK%Jj%Jj%%J%jJ%j%%%J%%j%jK%j%%%%%%%%J%j%%%jJ%%%j
-88948b6%JJj%%J%%j%J%%j%J%j%%%Jj%%%%jJ%%%JjJ%%kJJ%%jJjj%J%Jjj%JJ%%jJjJ%%jJ%%
-88880b4%j%%%%J%Jjj%%%J%j%JjJj%%%J%jJ%jJ%%j%JjJj%%%%%%%%%%JjJjJ%j%%%%%Jj%%Jj
-88812b5%J%%%jjKj%J%%jJ%%%%jJj%%Jj%J%%j%%%%jJJ%%%%%j%J%%%%jJ%j%J%%%jJ%jJ%%%%
-88744b4%%Jj%%Jjj%J%jJ%j%Jj%%J%%%%Jj%j%%JJ%%%%jj%%%%Jj%J%%%%%%%%%%%%%jJj%J%%
-88676b4jJj%%J%%%%JjjJ%%%%%%%%%J%kJJj%jJjJ%%Jjj%J%%%%%j%J%%%jJJj%Jj%Kj%%j%%%
-88608b4%%jJJj%J%j%J%kJ%%j%J%%%%jJ%%JjJ%%%%j%J%%j%JjJ%j%%%%JjJ%%j%%%JjJj%jJ%
-88540b4J%%%%%%%JjjjJJ%%%%jJ%j%%%%J%j%Jj%J%%%%j%%%J%%jJ%%jJ%jJj%J%%jJ%%%%%%j
-88472b4%J%JjjJ%J%jjJj%J%%%%jJ%%%j%JJj%j%J%%%%%%%%j%%J%%%jJj%J%%jJjJj%%J%%%j
-88404b4J%%jJ%%%Jj%J%j%%%%%%%%%%J%j%Jj%%j%J%%jJ%%jJj%J%%jJjJjJ%%%%jJ%Jj%%%%%
-88336b3jJ%Jj%%%%jJjJjJjJ%%%%%%%j%J%%%%%jJ%%j%J%j%JJj%%%%%%k%JJ%%%%%%%%jJj%J
-88268b3jJ%%%%%%%jK%jJ%j%J%jJjJ%j%%%%%%J%j%%%%%%%Jj%%%J%j%%%%%J%%%j%J%kJJ%%%
-88200b2%%jjJ%Kj%%%%%jJ%%%%jJ%%%%%jJj%%%JjjJ%J%j%%%J%%%%k%JJ%jJ%j%%%%J%%j%%J
-88132b2%%%j%JjJ%%%jJj%%Jj%%%J%jJ%J%k%Jj%J%J%j%jJj%Jj%J%%%%j%Jj%J%%JjJj%%JjJ
-88064b1j%%%%JjJ%j%%%Jj%%J%j%%%%%%%%Jj%j%JjJ%j%J%JkJ%%%%%j%J%j%J%%%%Jj%%%%%%
-87996b2%j%%JJjJ%%j%%%%%J%j%J%%%j%jJJj%%%%%j%%J%%%%Jj%%jJ%%%%%j%JJj%j%JJjj%J
-87928b2%%Jj%%%%%jJ%%jJ%%Jj%%%%%Jj%%%%%Jj%%%%%%%%%%%%%%%%%%Jj%%%jJ%%%%%%%Jj%
-87860b2%%%Jj%jJJJj%jJ%kJ%%J%j%%%%JjJj%Jj%%jJJ%jjJ%%JjJj%J%j%J%k%JjJJ%jJj%%%
-87792b2Jj%jJJ%j%%%JkJ%%Jj%J%jJj%%j%J%%jJJ%%%%j%%%JJ%j%%%JjjJ%%j%%%%%%%J%jJJ
-87724b0j%%%j%J%%%%j%%JjJj%J%%%%jJj%%%Kjj%JJjj%JJj%J%kJ%%j%J%%%%%j%%J%%%jJjJ
-87656b1jJ%%%j%JjJ%%J%%j%%%Jj%%%%%j%%JjK%jkJ%JjJ%%JjJ%jJj%%jJJ%j%%%JJjj%%j%J
-87588b1jJjjJ%J%%Jj%%%Jj%%%%%jJJ%%jJj%%%jJJ%%k%Jj%J%Jj%%jJ%%%%j%J%J%j%jJ%%%%
-87520b1J%j%jJ%%JkJ%%%%%%%jJ%j%%J%%%%jKj%%%%%%J%jJ%jjJjJ%JjjJJ%j%J%%%jJ%%%j%
-87452b1%%%Jj%JjJ%j%%%%%J%%j%Kk%%J%j%jJ%J%j%Jj%%J%jJ%jJ%%j%jJJ%%j%%jJJjJJj%%
-87384b0jJ%j%%%%%%%J%%%%%jJ%%%%%%%%j%JkJ%%%Jj%J%%j%J%%%j%%%%%%%J%jJ%jJj%JjJj
-87316b1Jj%J%%%jJ%%%%%jJ%%j%Jj%%jKjJjJ%jJ%%j%J%%%jJ%%J%k%%J%j%%%%%J%%%%%%%%%
-87248b0j%%JjJ%%jJ%j%JjJ%%%%%%%%%j%J%%%jJ%jJjJ%jJ%jJ%%%%%%%%%%%%%%Jj%%%%%jJ%
-87180b0%jJ%j%J%%%%%%jJJ%j%%J%j%%%%%%%%%jJ%%%%%%Jj%jJj%JJj%J%jj%JjJ%%%%%%%%%
-87112b0%%%%%%%%J%jJ%%%j%%J%%%jjJ%jJj%J%%j%%%J%%%%%J%%j%%J%j%jJ%%jJ%J%jJ%j%%
-87044b0%jJ%%%%%%%%%%jJJj%Jj%J%%j%%%jJ%J%%%kJ%J%j%J%%%%%%%%%%j%%J%Jj%jJ%j%%%
-86976b0%Jj%Jj%JjJj%%%jJJ%jjK%%jJ%%j%%%J%%%%%%%%jJ%j%%%%%JJj%jJ%j%%jJ%Jj%%%J
-86908a9j%%%%JjJ%%jJ%%%%Jj%jJ%%%%j%%%J%%j%Jj%%Jj%J%%j%JjJ%jJ%%%%%%jJ%jJ%%jJ%
-86840a9%j%J%j%JjJ%%%%%%jJ%%j%JjJ%%%jJ%j%J%%%%%jJ%%%%jJjJJkJ%%%%%j%JJkJ%jJ%J
-86772a8%%j%%jJJ%j%%%jJJj%%JjjJ%%%%%%%%%J%j%%%%jKj%%%%%%jJ%j%J%jJ%%jJ%jJ%Jjj
-86704b0JjJ%j%%JJj%Jj%%jJJj%%%%%%%%jJ%%jJ%%%%%%jJ%%%%Jj%%jJj%J%%%%%%%%%%Jj%%
-86636a9Jj%%%j%%%JJ%j%%%%%%%jJ%%%jKj%%j%%J%Jj%%J%j%%%Jj%%%%jJ%%%%Jj%%%Jj%%%%
-86568a9%Jj%%%Jj%Jj%jJ%JjJ%%jJ%kJ%%%Jj%%%Jj%%J%j%J%%%j%%jJ%%jJJjJ%jjJ%%%J%%j
-86500a9%%J%j%%JjJj%%%Jj%%%%J%%jjJ%Jj%%Jj%%%JjJ%jJj%%%%%JJ%jjjJj%J%%J%%%%%%j
-86432a9%%%%%J%%Jj%%%%%%j%J%%%%%j%J%%%%%%%%jJ%%%%%%%j%J%%jJ%%Jjj%Jj%%J%j%%J%
-86364a8JkJ%Jj%%jJ%%%Jk%J%j%%%%J%jJjJj%%%J%j%J%j%J%%%j%%JjKj%j%%%J%%j%JjJJj%
-86296a8jJj%J%%jJJ%kJ%%%%%%%%JjjJ%%j%J%Jj%%%%%%jJ%Jj%Jj%jJjJ%jJ%%%%%%jJJjjJ%
-86228a8%%jJ%%%%%Jj%%%%%%JjjJ%%%%Jj%%%%%%%%%%%jJjJ%%%%Jj%Jj%jJ%%%%%j%J%Jj%%J
-86160a7jjJ%jJj%JjJ%j%J%%J%j%%%%%%%jJ%JJkJj%jJjJ%j%JjJ%%Jj%Jj%%jJ%%JjJ%%%kJ%
-86092a8jJJj%%%Jj%J%%%jjJJjJj%Jj%K%j%%jJ%%jJ%%%j%%%Jj%%%jJJj%%%%%Jj%%Jj%%Jj%
-86024a8%%%%JjjJ%%%J%%%j%%%%%jK%j%%%J%%j%J%%%j%%J%jJ%%%j%jJjJ%%%%%JjjJJ%%%%%
-85956a7%%j%Jj%J%jJj%J%j%j%J%%JJk%%%J%%%jJ%%%%Jjj%%J%%%%%%%j%J%%Jj%j%J%J%kJ%
-85888a7%jJ%%j%J%jjJjJjJ%jJJ%%%j%JJj%j%%jJ%Jj%%%%%%%J%jJ%%%%%JkJjJjJ%%%%%%jJ
-85820a7j%%J%%%j%%%%%%%%J%jJ%jJ%JjjJ%%%%JjjJj%%J%jJ%Jj%%%j%J%j%%%%%%J%%%%%%%
-85752a7%jJ%%jJJj%%%%%%j%%J%%J%jJ%kJ%%%%%%%%jJ%%%%%jJ%%j%J%j%J%%jJ%%%%%%%%Jj
-85684a7%j%JjJ%jJ%jJjJ%jJ%jJj%J%%%%Jk%J%Jj%%%%%JkJJj%Jj%%jJ%%%%%%%%Jj%%%jJ%%
-85616a7%%%%%%%J%j%J%j%%%%%J%j%%%%%%%%%%%%%%%jJ%%%%%%jJ%%%%%%%Jj%%J%jJj%%%jJ
-85548a7%J%j%%jJ%%JjjJ%%JjJ%j%j%J%%%J%j%jJ%%%%Jj%%%%Jj%Jj%%%%%%jJJ%j%J%j%%%J
-85480a6%jJj%%Jj%JjjJ%%jJjJ%%%Jj%Jj%JjJ%j%%%%%%%%%J%%%%j%%JjJ%%%j%JkKJjjJj%%
-85412a7%J%Jk%Jj%JjjJ%%%%%J%%jJjJjjJ%Jj%Jj%Jj%JjJj%%%jJ%%J%%jJj%%J%%%%%jJj%J
-85344a6%%%%j%%%JjJ%%%%%%jj%J%%%%%%%J%jJjJj%J%%j%J%%j%%J%%%%%%j%J%%%%%%jJjJk
-85276a8J%%J%%%%%%%%j%%%%%%%%%J%%%%%Jjj%%Jj%J%j%jJJJj%%%%j%%%%%%Jj%J%j%J%%%j
-85208a7%J%%j%J%jJj%J%%%j%%%%JjJ%%%j%J%jJj%%J%%j%Jj%J%%jJ%%%%%jJJj%jJ%j%J%j%
-85140a7%%J%j%%%J%%%%JjJjjJ%%j%%Jj%%Jj%%J%jJ%jJ%JkJ%%%Jj%Jjj%%%J%%%JjjJ%%%%%
-85072a6%%%%%%%jJ%%Jj%Jjj%J%%%%%%jJj%Jj%%%Kj%%%jjK%J%%j%%jJj%J%jJJ%j%%%J%%jJ
-85004a5j%%%%%%JjJjjJ%jJ%%%%%%%jJ%%%%j%K%%j%%%%jJ%%j%KjJj%J%kJ%J%jJj%JjJj%J%
-84936a5j%%Jj%J%j%%%%jJ%%%%J%j%jJJ%%j%%%%%%%JjJ%jJ%jJ%jJ%jj%JjJJjJ%jJ%j%%%%%
-84868a6J%j%J%jJj%J%%%j%J%jj%J%%%%%J%j%%%%%%%%%Jj%%%%jJ%%%%J%%%%j%JJjjJ%%%j%
-84800a6J%j%%%%%%%jJ%%%%%J%j%%%%J%%%%jJ%jJJj%J%jjJj%%%%J%jjKj%J%%j%Jj%J%jJJj
-84732a5j%J%%%jJ%j%%JjJ%%%%%%%%j%J%j%J%%j%%%J%%%%JjJj%%%%%%%j%J%j%JkJJj%Jj%%
-84664a6J%%%Jjj%J%%%%j%%JjJ%jJ%%jJ%%%%jJ%%%%%jJjJ%%jJ%%%j%%J%%%%%%%jJ%j%jJ%J
-84596a5j%%J%%Jj%%j%J%jJ%%j%%%%J%%%%Jj%%%j%JjJj%%%%J%%%%%jJJj%%jJ%%%jJjJJ%jj
-84528a6%%%%J%%j%JJj%j%J%%Jj%%J%j%%%%%%%%%jJ%jJjjJ%J%%j%J%j%%%%J%j%%JjJJjjJ%
-84460a5j%J%%%%%%j%J%%jJ%%%jJj%jJJj%%JjJkJjJJ%%%J%jj%J%%j%%KkJ%%%%%%%%%%%%%j
-84392a6J%%%%%%%%%%%%%%%%jJ%%%%%%%%%%%%jJ%%%Jj%%%%%%%%%%%%%JkJ%%%%%J%%j%jJ%%
-84324a5%j%JJ%j%%Jj%%JjJ%j%J%j%%%%%%%%j%J%J%%jJj%%%Jj%jKjjJjJ%%%%%%%%J%kJ%%%
-84256a5%%%%%Jj%%jJ%%%jJ%%J%j%%%%%Jj%%Jj%%JjjK%j%%Jj%%%J%jJj%JjJ%%j%Jj%%J%%j
-84188a5%J%%%%%j%Jj%JjjJ%Jj%%Jj%J%%%%kK%%jJj%%%%%%%%J%kJ%%jJ%%%J%jJ%%Jj%%%j%
-84120a5JjjJ%%%%j%JJj%Jj%%J%%%jJjJ%jJj%%%J%j%%%%%J%%jJ%j%%JjJj%jJ%Jj%%J%j%%j
-84052a6JJJjjJ%%%%%%jJjJ%%JjjJ%j%%%%%%%%%%%%%%%%%J%%j%J%j%J%j%Jj%%J%j%%JjJj%
-83984a5jJ%%%%%Jj%%%%%%%jK%%%j%%%J%j%%%Jj%%%J%%%j%%%%%J%%%%%j%J%%jJ%jJjJ%j%%
-83916a5J%jJ%%%jJ%%%%%jjJ%J%%%jKj%%%%%%j%J%%%%%%jJ%%%%%%%%jJ%%%%j%J%%%j%J%%%
-83848a4%%%%%%%Jj%%j%JjjJ%J%%%%j%%%J%%%j%J%%%jJ%%%%j%%J%%J%j%JjjJ%%j%%%%J%%j
-83780a5J%jJ%%%jJ%%%%%%%jJ%%%%%%%%JJkj%J%%%Jjj%Jj%JJj%j%%%%J%jJ%%%Jj%%%%%%%J
-83712a3j%jJ%%JjjJ%jJ%%%%%%%%%%%%%%%j%JJj%Jjj%JJjj%%J%jJJj%Jj%%%%%Jj%%%%%%%%
-83644a4%%%JjJk%%%Jj%JJj%JkKjJ%j%%jJ%%%%%%jJ%jJ%%jJ%%j%%%JJ%j%%%%Jj%%J%j%%%%
-83576a4JjJj%%%%%%%%J%j%%j%J%%jJ%%J%jjKjJjjJ%%%%%%J%%jJ%%j%J%%%j%j%J%%Jj%%%j
-83508a5J%%Jj%J%j%%%%%jJ%Jj%JjJ%%%%Jj%%%j%%%%%%%%%Jk%%J%jJJjJ%j%%j%%J%%J%j%%
-83440a4J%j%Jj%J%JjjJj%%%J%j%%%%%Kj%%%%jJj%J%j%%%%J%j%J%%jJj%Jj%%%J%j%%%%%J%
-83372a3%%j%%JjJjJJj%jJj%%J%j%%%%J%j%JJkJj%%%%jJ%%%J%j%%%%Jj%%%JjJjJj%%%%%%%
-83304a4%%J%j%Jj%J%%%%%j%%%Jj%Jj%JjjJJ%%%%j%%JjJ%jJjJ%%%%k%J%%%J%j%J%%%%%jJj
-83236a4Jj%%J%%%%%%%%%%%%%%%j%%%%J%j%%Jj%%%%%%%%J%%%j%%%JjJ%%%%%%jJj%%%J%%%j
-83168a4%%J%j%J%JkjJ%%J%%J%j%%%jJ%jJ%%%%%%%%jJJj%%%%j%Kjj%J%%%%jJ%%%%%jJ%%%%
-83100a3%%%%jJj%%%%Kj%%jK%jjJjJ%%%j%%%J%%j%%%%J%j%J%%jJjJ%%Jj%jJj%%J%%%Jj%%%
-83032a3j%%J%%j%J%%%%%j%%J%%jJ%JjjJ%%%%jJ%%jKj%j%%%J%%j%J%%%J%j%%%%%JkJjJ%%%
-82964a3%%jKj%%j%J%%jJJ%%j%%%%Jj%%%%%%%Jj%%%J%%j%J%%%j%%%%jJ%jJ%%%%Jj%%%%%%%
-82896a3%%%%J%%j%jJ%j%Jj%J%%%jJ%%%jJ%j%J%%j%%JJ%%j%%%Jj%%%%JjJ%jJ%jJ%%j%J%%j
-82828a3%%jJ%jKj%jK%j%Jj%Jj%%%jJ%J%j%%%JkJj%J%J%%j%%%Jk%%J%%Jj%%%%%%jJ%jJJj%
-82760a3%%%%%%%%%%%%%%%%jJ%%%%%JjjJJjJj%%%%J%%j%%Jj%%%j%J%%J%jJjjJ%%%%Jj%%%%
-82692a3%Jj%%%%J%j%%%%%%%Kj%j%jJJ%%%%%j%Jj%%%%%J%jJj%%%%JjJj%%%%%%J%j%%%J%%j
-82624a3jJJ%%%j%Jj%J%jjJ%J%jJ%%%j%Jj%J%jJ%%%%%j%J%%%%j%Jj%%JJjj%%%%J%j%%%%%%
-82556a3%J%%%jJ%%%%%%j%J%%%%%%j%J%%%%jJj%%%%%%%Jj%J%j%%J%%%%%%jJ%%%%%%j%%J%%
-82488a2%%%jJ%%%jJj%%J%%jJjJj%%%Jj%%Jj%J%%Jj%Jj%%%%%j%JJjj%%J%%%j%%%Jj%%%J%J
-82420a1j%jJ%j%J%j%%J%j%JJj%%%%%%%jJj%jK%j%%%J%%j%%%%JjJ%%%j%JjJ%%jJJjj%%%%J
-82352a2%jJ%%%%jJ%jJ%%%%%jJj%J%jJ%%j%JjKj%%%%jJjJ%%jJ%jJjJjJ%j%Jj%J%Jj%%%jJ%
-82284a2%%%%%%J%j%%jJ%j%J%jJ%%%%jJ%%%%%%%%%%%%jJ%%Jj%jJ%J%jj%%Jj%Jj%%%%%%%J%
-82216a2%jJ%%%%%%%%jJj%J%j%Jj%%JjJ%jJ%%%%J%j%%jJj%JJjjKjJj%%%%%%%%%%%%%J%%%j
-82148a2jJj%J%%%jJJj%j%%J%%%%%%Jjj%J%%jKj%j%J%%%%J%%j%%%%%J%j%%%j%%%JJj%%%J%
-82080a1j%%%%%%jJ%%%jJ%%JjjJ%%Jj%Jj%J%j%%%jKj%%%%%%jJ%%%%%%%jJj%KjJjJj%%%%Jj
-82012a2%Jj%J%j%%%%jJJ%jJj%jJ%%%%j%J%%jJ%%%jKjjJ%%Jj%%%%%%%Jj%J%j%j%K%%j%%j%
-81944a3J%Jj%%jJ%%jJ%%%%%%j%JjJ%jK%jJ%jJj%%%j%JjJJj%%Jj%Jj%%J%j%jJJj%KjjJj%%
-81876a2%J%%%%j%JkJ%%JjjJJjJj%%%%J%%j%%%%JjJ%%j%Jj%Jj%%jK%j%%%J%j%%JJjj%%J%%
-81808a1j%JjJj%%KjjJ%jJ%J%%kJ%%j%Jj%J%j%%%%%Jj%%J%%j%%J%j%%jJJ%j%J%Jj%%%%%j%
-81740a2%jJjJ%J%%j%%%%%JjJ%jJj%%jJ%%%jJJjJ%%%%%j%J%j%J%jJ%%%j%%%%%%%%%%JJj%%
-81672a1j%Kjj%Jj%%Jj%Jj%%Jj%%%%J%%%%j%%J%%jJ%j%J%jJjjJjJ%%%%J%jJjJj%Jj%J%%%%
-81604a1jJ%%j%JjJJjjJ%j%J%jJ%%%jJ%%j%J%%j%JJ%k%%%J%j%%%J%j%%%J%%%%Jj%%j%J%jJ
-81536a1j%J%jJ%jJ%j%%J%%jJ%%%%jJ%jJ%jJ%%jJJj%%%jJJ%jjJJj%jJ%%%j%%J%jJ%jJ%%%%
-81468a1%%%jJjJ%%jJj%JjJj%JjJ%%Jj%%%%J%j%%j%%%J%%jJ%%%%j%%Jj%J%jJJkJ%%j%jJ%J
-81400a1%j%J%%%%j%%J%%%%%j%%JjJjJj%%J%Jj%%%%%%%%j%Kj%%jJ%%%%j%J%%j%J%%jJ%%j%
-81332a2J%%%%%Jj%JjJ%j%%%%JjJjJkJ%jJ%%%JjjKk%JJ%jjJ%%%%jJ%j%J%%j%J%j%%%%K%k%
-81264a2J%%%J%kJ%%%%%JjJj%%%jJ%J%j%%%j%J%%%%%%%Jj%%%%jJj%%Jj%JJj%%%%jJ%Jj%jj
-81196a3JJ%%%JjjJ%jJ%%%%%%Jj%%%j%J%%Jj%J%kJ%J%jjJ%Jj%%%%%%%Jj%%%%jJ%%%%%%%%j
-81128a2%%%%J%%%%%%%%%%%%JjJkJJj%%j%%K%j%%J%j%Kjj%%J%j%Jj%%%JkJ%%Jj%%%J%jJj%
-81060a1%jJ%J%j%J%j%jJ%%%%Jj%%%%%%%%%%%%j%%%%J%%%jJ%Jj%jKj%%J%%jjJ%%%Jj%J%%%
-80992a0j%%%Jjj%J%%%%%%%%JjJ%%j%J%j%Jj%%%%%%%jJ%%%%J%j%Jj%%%J%%%%%%%%%%j%%%%
-80924a1%Jj%%%%%J%%j%jJ%%%%J%%%%j%J%%j%JJjj%%%%J%%Jk%%%Jj%jJJ%%j%J%jJjjJJj%%
-80856a1j%KJjj%%%%J%%%%%j%%%%%jJ%%%%%%J%jJ%%%Jj%%j%%%%%jJJj%%J%jJ%%%jJ%jJ%%%
-80788a0jJj%%%%%J%%%%%%%%%jjJJ%jJ%%%j%%%J%%%%%%jJ%%jJ%jJ%%j%JJ%%j%jJ%j%JJk%J
-80720a0%%jJj%%J%j%J%kJ%%%J%%j%J%j%J%%%j%JjjJJ%%%j%J%jJj%%%J%%jKj%%%%Jj%j%Jj
-80652a1jJJjJj%jJJ%%j%%%%JjJ%%%%j%J%%jJj%%JjKjjJjJ%jJj%%%%jJJjJ%%%%%%%%%jJ%%
-80584a0%%j%JkJ%%%J%%%%%j%%%Jj%JjJj%%J%%J%j%%%%%%j%K%kJjKjj%JjJ%jJ%j%%%%J%%%
-80516a0jJ%j%J%%%jJjJjJ%%%%j%%%J%j%%J%%%%%%%%%%%%J%j%%%%jJJj%jJjJ%%%%Jk%%J%%
-80448a0%%%%J%j%Jj%%jJ%%%Jj%%%%%j%%J%%%%%j%J%%j%J%%%%%Jj%j%%%%%%J%%j%J%%%j%K
-80380i%jJj%%J%j%J%j%Jj%%%j%J%j%%%J%Jj%%%%%%%%%%%%%%%jJ%%%Jj%J%j%%%J%j%%J%j%
-80311a0%%%%JjJj%%%%%%%%%Jk%JJj%%j%JJj%%%Jj%%Jj%Jj%%J%jJ%%%j%%%%Jj%%%%%%%%jJ
-80243a0Jj%%Jj%%%%jJ%%J%%%j%%J%j%J%%jJ%j%%%%%j%JJj%%%%%%Jj%%%jJJj%%jJ%%%%%%J
-80175i%j%%%%kJ%%JJj%%j%JjJ%%%Jj%%%%%%Jj%JjJjj%K%jJ%j%%Jj%Jj%%%Jj%%%%J%%jj%J
-80106a0Jjj%J%%J%%j%%%%jJJ%j%%J%j%%%%%%J%jJ%%%jJ%%j%%J%jjKj%%jJJ%jJ%%j%Jj%%%
-80038a0J%%%j%%%%%%%%%%%%%J%%%j%J%%j%%Jj%%%J%%%%j%Kj%j%J%%%jJ%j%jJ%J%j%%jJJj
-79970a0J%j%%%%%%jJjJ%J%%%j%%J%%jJj%J%j%%%J%%%jjJ%J%%j%%JjJj%J%j%Jj%J%jj%J%J
-79902ij%J%%%j%%JjJj%J%%k%J%%%J%jJ%j%%%%%Jj%%%%%%%JjJjJj%%%%%%%%%J%%%%%%j%J%
-79833i%%jJj%%J%%jJ%j%%%%%%JjJJjjJj%Jj%J%%%%%%%%%jJ%%%%J%jjJ%%%jJj%%%%%%%Jj%
-79764a0%J%%%%%j%%JjJ%%%%j%%JJ%jj%Kjj%%J%%j%%%J%j%J%%%%%%jJJj%%j%Jj%J%%jJj%%
-79696a0%J%jJ%%jJ%%%%%%j%J%%%%Jjj%%%Jj%J%j%%%%J%%%%%%%jJ%%j%%%J%j%JjJj%%Jj%j
-79628a1JJ%j%%%%J%%%%%%%%%%Jj%Jj%%%%%j%J%jJj%J%%%%jJ%Jj%%%%%%%%jJ%%jJ%%j%%%%
-79560a0%JjJj%J%j%Kj%jJ%%jJ%%%j%J%%%jJ%%jJ%Jj%J%j%j%JjJ%jJ%%%%%%%%%%%%%%jJ%%
-79492i%%%jJ%Jj%%jJ%J%j%jJ%j%JJ%kJ%%j%%JJ%%j%%%%%jJ%%%%jJ%%%%jJ%%Jjj%J%jJ%%%
-79423i%J%%%%%j%jJ%%%%%j%JjKj%%%JjjJ%%%%jJ%j%J%%%%j%%%%%J%%j%J%%j%JjJ%%%%Jj%
-79354i%%%%%JjJJjj%%%JjjJ%%%%%J%%j%jJjjK%%%jJj%J%%%%%%%%%%%%jK%jJ%%jjJ%%jJ%%
-79285i%%J%jjJjJjJJjjJ%J%%%j%%%%J%kJ%%Jjj%J%%%%j%JKjj%JkJ%JjjJ%Jj%%%jJ%%%%%%
-79216i%%J%j%%Jj%%%%%%%%%%J%j%%%%%%%jJ%%%%%J%j%j%JJjJj%%%%%%Jj%%%%%Jj%Jj%%J%
-79147hj%%%%%J%%%jJj%JJk%%%%jJ%%%%%%%%J%%%%%%%j%%%%j%J%J%%j%%%%%%%j%J%jJ%%%J
-79078hj%%%%J%j%%%%J%%j%%jJ%%%J%j%J%%j%Jj%%%J%jJjJjJ%%j%J%j%Jj%j%JJ%%%j%%J%%
-79009hj%JjJjJj%Jj%J%j%Jj%%J%%%jJj%J%%jJjJ%j%%%%%%J%Jj%%%j%%%%%J%%j%%Jj%%%%J
-78940hj%%%%%%J%%j%%%%Jj%J%%%%%%%j%Jj%%%%%J%j%%%J%%jJjjJ%J%%%jJjjJJ%j%%%%JjJ
-78871hj%J%jjJJ%%j%JjJj%%%%%%%%%%J%j%%%Jj%J%Jk%%%%%J%jJJjjJ%jJ%%%jJjJ%%jJj%%
-78802i%Jj%J%%kJ%jJJkJ%jK%j%JjJJj%%Jjj%J%j%jJ%%J%%j%J%j%JjJ%%jJ%%jJ%jJ%%j%%%
-78733i%%%J%j%%%%Jj%%%J%Jj%%%%%jJ%jJ%%jJ%jJ%j%%%J%jJ%%%%jJ%%%%jJ%%jJjJ%%j%%J
-78664hj%Jj%%%%%%%%%J%j%J%jJ%%%Jj%%%%%%%j%%%%jKj%Jj%%J%Jj%%%%%%%jJ%%%%j%%JjJ
-78595h%jJ%j%%J%jJ%%%%%%%jJ%%J%j%%%%%%%%jJ%%%%%%j%%J%j%%JJj%%Jj%%Jj%%%j%%J%%
-78526h%%jJ%%jJ%%%%%%%j%Kj%%%%j%%J%%%%Jjj%%Jj%J%%Jj%%jJ%%%jJ%%j%%K%j%%JjjJ%%
-78457h%%%%%j%%JjJ%jJjJj%J%%J%k%Kj%%%%jJ%%%%%jJJjJ%j%%%J%j%%%j%JJj%%%%%%jJ%%
-78388hjJ%%%%%%%%Jj%%%%jJ%%%jJJj%%j%J%%jjJJJ%j%%%%%%%%%j%%Jj%%%%JjJ%%%J%j%%%
-78319h%%%Jj%%jJJ%j%jJ%%%%Jj%jJj%%K%jj%%J%jJ%%Jj%%%%Jj%%%%j%J%%%j%%%JKjj%%Jj
-78250h%%%%Jj%jJjJ%J%j%%j%J%%%j%JjJJjjJJj%%%Jj%J%j%Jj%%J%jjJjJ%%j%%%%J%%%Jj%
-78181hJ%j%j%J%%%%%%%%%%%%%%%J%%j%%Jj%Jj%%J%j%%%%JkJ%JjJj%JjJ%%%%%%%j%J%%j%%
-78112hJ%%jjJ%%Jj%%jJ%jJJ%%jj%JJj%%%%%%%%J%%%%%j%%%%%%%%%JkJ%%J%%%j%jJ%%Jj%%
-78043h%%%%%%%%%J%jJ%j%%%jJ%%%%%%JjjJ%%%Jj%%%%JjJj%%%%%%%j%JJj%%%J%%%%j%%%%%
-77974h%%%%%%j%%JJj%%%%J%%%%%%jJj%%%%%jJJ%j%J%jjJJ%%%%%j%%%%%%%%%%J%%%%%%%j%
-77905h%%J%%%jJ%%%%j%%J%%%%jJ%%%j%J%%j%%J%jJ%j%J%%Jk%Jj%%J%jK%j%%jJjJjJj%%J%
-77836gj%J%%%j%%JjJj%%%%Jj%jJ%J%j%JjJ%j%JjKj%%%%%j%J%%%Jj%j%JjJjJ%%%%%%%%%kJ
-77767hJj%JjJ%%jJjJ%%%%%%%%%j%J%%Jj%j%%J%j%%%%%J%jJj%J%%%%j%J%j%%J%%j%J%Jjj%
-77698hJJkjJ%%J%%%%%%JjjJj%Jj%%kKJ%%%jJ%J%j%%%%j%JjJ%jJjJ%%jJj%%J%%%j%%Jj%J%
-77629g%%jJ%%%%j%J%Jj%jJ%%jJ%%%%%%jJJj%%%jJ%%%j%%%%Jj%%jJ%%%KjjJ%%%%j%%%K%j%
-77560gjJjJ%%Jjj%J%JjjJj%JjJ%%%%j%%%%JjJ%%%%%%JjjJ%%jJ%jJ%%%%%jJ%j%%%J%jJj%J
-77491gj%%J%jJ%j%J%%%%jJ%%Jj%jJ%j%%%%%%%J%%%%j%J%j%%J%%Jj%j%J%%%%jjJ%J%j%%Jj
-77422hJ%%j%J%%Jjj%J%%%%JjjJJj%JjjJ%%%jJJj%%%%%%Jj%%%%jJ%jJ%%j%%%%Kj%%%%j%JJ
-77353fj%jJJjj%JjJ%%%jJ%%%jJ%JjjJ%%Jj%jJj%JjKjj%%J%%%jJ%%JjjJ%jJJj%%%%%Jj%%%
-77284gjJ%%jJ%%j%J%j%J%%%jJ%%jJ%%jJJj%%J%j%%jJJj%JkJ%Jj%j%J%%%%%%%%Jj%%jJ%%%
-77215g%%j%%J%%%jJ%%jJ%%%%%%Jj%%%%%%%Jj%%%%%%j%JjJ%%j%J%%%%%%jJ%jJ%%%%%%%j%%
-77146h%%JJjj%%J%%jJjJ%%jJ%%%jJ%%j%J%%%%%%%j%%J%%%%Jj%%%JjJj%%jJ%j%JJj%%%JjJ
-77077fk%Jj%J%%%jJJ%%jJjJj%%J%j%%%j%J%%%JjJj%JjJ%j%%%%%Jj%%%jJ%%%%%jJ%%%%%%%
-77008g%Jj%Jj%%JjJjj%J%%%jJ%J%%%kJJj%%%Jj%%%%%%%jJJj%%%%%J%j%JJjj%%%%%%%%%J%
-76939fj%%%%JJjj%%%%Jj%%%%%%Jj%Jj%%Jj%jJ%%J%j%jJJ%jJjjJjJ%jJ%%%Jj%%jJ%%%%J%%
-76870fj%%%%%JjJ%%kJ%jJ%JjJjJ%j%%%J%kJ%Jj%J%%%j%%J%j%%%%%%J%%j%%jJ%%%%%J%%%j
-76801g%%Jj%%Jj%%%%J%%%j%%J%%%%%%%%%kJ%%%%%%%%%Jj%Jj%%Jj%%jJ%%%jJj%J%%%%%%%J
-76732f%%%%j%jJ%%%%%jJ%Jj%Jj%%%%%%%%%%%J%j%J%j%%Jj%%%%J%j%JjJj%%%%Jj%%%%jJ%%
-76663g%J%j%%%%%JjJ%%j%%J%j%J%%%%%jJ%%kJKj%%j%%%J%j%%J%j%%Jj%%%%%%%%JjJj%%J%
-76594f%%%jJ%%j%Jj%JJjjJ%%j%Jj%%jJJ%%%%%%j%%jJ%%%%%%%%%%J%%%%%jJ%%%%jJj%%%%%
-76525g%JjJ%%%jJJj%jJ%Jk%JjJ%kJ%%%%%%J%jJj%J%%%%%jJ%j%%JjJ%%j%%J%j%%%JjjJ%%%
-76456g%%%J%%%%%%%%jJ%%%%j%%J%%jJ%%jJk%KjJ%j%J%%%jJ%j%%%JJjJj%%%%%jJ%%%j%%J%
-76387f%jJ%j%J%jJ%kJ%J%%%jJ%j%%%J%%%jJJ%k%%%%%J%Jk%%jKjK%k%%Jj%%%%%%%%%JjJ%%
-76318f%%j%JjJj%%%%%JjJ%%%jJJj%Jj%jJ%%%%%j%%JjJ%j%%%J%%j%%%J%jJJj%%%%%j%%%J%
-76249f%%%%j%J%%J%j%JjjJ%%%%%%%%j%J%%%jJj%%%J%%%%%Jjj%J%%jJ%j%Jj%JjJ%%%%J%j%
-76180f%%%J%%%j%%Jj%Jj%%%%%%%j%JJj%%%%%J%%j%%%%%j%%J%JJkj%Jj%%J%j%%J%%%%%%J%
-76111ejjJ%%%%j%J%%Jj%%J%%j%%%Jj%J%j%jJ%Jj%Jj%%%%%%%JjJj%jJ%%%%%jJ%%%%j%J%%%
-76042f%%%j%Kj%%%%%%%%Jj%%%%%j%J%%kJ%%JJjj%%%J%%jJJk%J%%%%Jk%%J%%%%%%%j%J%%%
-75973f%j%J%Jj%%%%%%%%j%%J%j%%J%%%%%j%J%Jj%J%jjJjKj%%%%%%j%%J%%%jJ%%J%%j%j%J
-75904f%%%jJ%Jj%Jj%j%%J%%J%j%%%%jJ%j%J%%%%J%j%%%%J%j%J%jj%%%J%%JjJjJ%j%%%Jj%
-75835f%%%%%%%%%Jj%j%J%%%%jJ%jJJ%%j%jJ%Jj%%%%Jj%%jJjJjJj%J%%J%j%J%j%J%j%JjJj
-75766f%%%%J%%%j%%%%%J%j%%%J%%j%%%%%%jJJ%j%%J%%%%jJj%%%%jJ%jJ%%%%J%j%%%%%Jjj
-75697gJJ%%j%%%%Jj%%%%%Jj%%%Jj%%Jj%Jj%%%%jK%Jk%%%J%%%%jJ%%%%%jJ%j%%JkJ%JjJ%%
-75628e%j%%%Jj%jJ%%%J%j%%%jJ%%%%%%%%%J%%%%j%%JjJj%%%J%%%%jjJJ%%j%J%%%j%%%Jj%
-75559f%Jj%%Jj%j%JjJ%Jj%jJj%J%%J%jJj%J%%%%j%J%j%Jj%%%%J%j%%JjjJ%J%j%%J%%jJ%%
-75490ejJj%%%%jJ%%%%%%JjJj%%%%J%j%%%J%j%%JjJj%J%j%Jj%%%J%j%J%jJ%%%%j%%%Jj%J%
-75421e%%jJ%%%%j%Jj%%%JjjJJj%J%%jJ%%%jJ%%%%%%jJ%jJ%%%%jJjJ%jJ%j%%%%%%%%Jj%JJ
-75352djjJ%%j%%Jj%%%%%JjJ%%%%j%J%%%j%jJ%Jj%J%j%%%%%%%%%%%%%%jJJ%%%%jJJjjJj%%
-75283f%JjJ%jJ%%jJ%j%%%%%%JjJj%j%%JJ%%jJj%J%jKj%%%%j%%%%%JJj%%jJ%j%Kj%%j%JjJ
-75214e%J%%j%%%%JjjJ%j%%%%J%j%Jj%%JJjj%JjJjJ%%%%%%%%%jjJ%%J%j%%%%%%%%%J%%%%j
-75145f%%J%%%Jj%%jJj%%%J%j%%%%Jj%%%J%%%jJ%%j%Jj%J%jKj%%%%%%j%Jj%%J%%%%jjJ%%J
-75076e%jJ%%j%J%jJ%%%%jJj%Jj%J%%%%j%J%j%%Jj%JJk%J%%j%%%J%Jk%%J%Jj%%JjJjj%J%j
-75007f%J%%%%%%%%%%%%%%%jJj%J%%jJ%%%%jJ%j%J%j%J%%%%JjJJjjj%J%%jJ%%%%%jJ%jJ%j
-74938f%J%%j%%%J%%Jj%jJ%%j%%%%Jj%Kjj%%%%%J%j%Jj%%%J%j%JjJ%Jj%jJ%%%%%j%%J%%j%
-74869fJ%jJ%Jj%Jjj%J%%%%Jj%%%%jJ%%%%%%j%%J%jJ%j%J%%%%j%%J%Jj%%Jj%jJ%%%%%j%%%
-74800fJ%%%%%%%%%%%%%%%%%jJ%%Jj%%%%%%%%J%jJ%%j%J%j%J%j%%Jj%j%JjjK%%%j%JjJ%j%
-74731f%J%%%J%j%jJ%%J%jjJ%%%JjjJ%JjjJ%%%%%%%%%%%JjJjjJ%%%jJJ%j%j%J%%J%j%jJ%J
-74662d%%%%%jjJjJ%%%j%%J%jJ%Jj%%%%J%j%%Jj%J%%j%%jKj%%%Jj%%%Jj%%%%%J%jJ%%%j%J
-74593dj%%%%%%j%J%%JjJjJ%%%j%jJJ%%j%jJ%%%%%Jj%%%%%%Jj%%%J%j%%J%j%%jJJ%%%%%%j
-74524eJ%%j%%J%jJj%J%j%%%jJ%j%J%Jj%Jj%%%%%J%%j%j%JJkK%%%j%%Jj%%%J%Jj%j%J%%%%
-74455dj%Jj%%%%%%%%%Jj%%%JjJ%%%j%jJ%J%j%Jj%jJ%%Jj%jJ%%JjJ%jJ%j%%%%%%JjJj%J%j
-74386e%%J%jjJ%%J%j%%%J%jj%%JJjJ%j%%%Jj%jJ%J%%%j%JJjj%%%J%%%%jJj%%%%%J%j%%%%
-74317e%%J%%j%%%%J%%jJjJ%jJ%%j%%jJ%Jj%%%%Jj%%%%Jj%%%%%jJJ%j%J%%%%k%J%J%%j%%%
-74248e%%%%%%%%%%J%j%%%%%%%%%%%%%%%%J%%%%j%%J%%%%%%j%%%Jj%%Jj%%J%%j%%%%%%%J%
-74179djJjJ%jJ%jjJJjJj%%%%Jj%Jj%Jj%%%J%%jJJj%%%j%J%%%%%%%%%jJ%%%jJ%%%%%%jJ%j
-74110e%%J%%%jJ%%jJ%%%%jJ%Jk%%%%J%j%%%J%%%%j%Jj%J%%j%J%jJj%%%J%j%%%%%K%jj%Jj
-74041e%Jj%Jj%J%j%J%%%jJjjJjJ%%JJjj%%J%j%J%jJ%jJ%j%%%J%%%%%%jJ%%%j%Jj%J%%%%j
-73972eJjJ%j%J%%jJ%%j%%%%%%%%%jJ%%%JjKj%%jJ%Jj%%j%%Jj%%%J%%%%j%%J%%jJ%%Jj%%j
-73903eJ%%j%%J%j%%jK%%%%%%%%%%%%jJ%%%%%jJj%%%Jj%%J%%%%%jKjkK%%%%%%%%Jj%JjjJ%
-73834d%%%j%J%jJ%%%j%J%%%j%%%%%%%%%J%j%%%%Jj%%J%%%%%jJjJ%%%%%%jKj%%%jJj%J%%j
-73765e%%Kj%%%j%%%J%JjjJ%%jJ%j%%%J%%%%jjJ%J%%%jJ%%%%%%%Jj%jJ%%%Jj%%%%%jJ%Jj%
-73696d%jJ%%%%j%%J%%%jJ%%%%j%%J%%jKjj%JjJjJ%%Jj%%%%%%%%j%J%%j%Jj%%JJjjJJjjJ%
-73627d%Jjj%J%jJ%%%%%%jJ%jJ%JjjJ%%%%j%J%%%%%J%j%%jJjKj%jKj%J%j%%%jJj%J%%%%%%
-73558dJ%j%J%%jjJ%%jJ%jJJjJ%j%j%Kj%%%j%%J%Jj%Jj%%%%Kk%j%%J%%jJ%%j%Jj%%Jj%J%%
-73489d%%%%%JjjJ%%%%%%%jKjj%J%%%j%J%%jJ%%%Jj%%%jJ%%Jj%%%%%%%%%jJ%%%jJ%%%Jj%J
-73420c%j%%%%J%j%%%%%%%%JjJj%%%Jj%%%%%%%%%%%%%Jj%%%%%%%Kjj%%%%%%%%%%%j%J%%Jj
-73351djJ%j%J%%jKj%%%jJj%J%%%%%%%j%J%J%jJ%j%JjJ%j%%%%jJ%Jj%%J%j%%%j%J%%%%J%j
-73282d%%j%J%Jj%%%%%%%jJjJ%%%J%j%%%%%jJ%%Jj%%J%jJ%%%j%%J%%j%%JjJjJ%j%J%%jjJ%
-73213d%jJ%%jJ%JjJj%%JJjj%%%%%%jKj%%Jj%JjJj%JjJ%jJj%%%%%%Jj%%%J%%%j%j%JjJ%J%
-73144cj%Jj%%%%jKj%%j%JJ%j%jJ%Jj%%%%J%%%%j%%Jj%%%Jj%J%j%jJ%%jJ%%%%J%%%j%%%%J
-73075cj%%Jj%%%%JjJ%%j%J%%j%%J%%%j%%%%%%%%J%%j%%%%JjJ%%%j%%%%J%%%%%%%%jJ%%%%
-73006ckJ%%%J%j%%%%J%jJ%%%%j%J%%jJjjJ%Jj%jJJ%%%jjJ%JjJjJ%j%JJk%%J%%%%jJ%%jJ%
-72937cjJ%Jj%jJ%j%%%Jj%%J%j%%J%%%%%%%%%%%k%JJ%%%%j%%J%j%%%J%%%J%jj%%%JJj%j%J
-72868c%j%J%%jJj%J%%%jJ%Jj%j%J%j%%J%%%%j%%J%%%%%%%jJ%%j%J%jJ%jJ%j%%J%%%%%jjJ
-72799dJjJ%%%%Jj%%%jJ%%j%J%jJ%%j%J%%%%j%%J%%j%Jj%J%jJjJj%%J%J%jj%JJjjJ%%j%J%
-72730c%%%j%%J%Jj%jJ%j%J%j%%%JjJ%jJ%j%Jj%%JjJ%%jJj%J%j%%J%%%%JkJ%Jj%%%%j%J%%
-72661c%%j%%J%%jJ%%jJ%%Jj%%%j%J%%Jj%%%jJ%j%J%j%J%%%jJ%%%%%j%J%%j%Jj%J%%%%%%%
-72592c%Jj%%%%j%J%%%%%%%J%jjJ%%%%%j%%%%%J%%%j%J%jJ%%%%%%%Jj%%%%%%jJ%j%JjJ%%%
-72523cJj%jJ%%%%jJ%%%Jk%%%J%%%jJ%j%JjJ%%%%%%%%%%%%%%JjjJ%Jj%%%%%j%J%jJj%jJJj
-72454d%%%%J%%%jJ%%%%%%%%jJ%%%jJ%%%j%JJjjJJjjJ%%%jJ%%Jj%%%%%%j%%%%J%jJ%jJ%%j
-72385dJJjjJ%%%%j%%J%jJ%%Jj%%%%%Jj%%%%%j%%J%j%J%jJ%%%%%%%j%J%JjJj%%%%%%%%Jj%
-72316cjJ%J%%j%%%%j%%J%%%%J%%j%Jj%%%%jJ%%jJj%%J%%%%j%%J%Jj%Jj%%%%Jj%%%%%%%%%
-72247c%J%j%%%%jJjJjJJj%%%J%%%jJ%jJj%Jj%J%%j%%jJ%%%jJ%%%%%%J%j%Jjj%%J%JjJ%jJ
-72178b%%k%J%jKkJ%%%%%%%%%J%%%j%j%J%%%%%%%%%%%%%jKjjJ%%jJ%Jj%%%%%Jj%%%%J%j%J
-72109b%j%%%Jj%%jJ%jJ%%%%Jj%%Jj%%%jJ%Jj%%JjJ%%jJjJ%j%%Jjj%J%J%%%j%%%J%kJJ%j%
-72040c%Jjj%%JJj%J%%j%%%%%jJ%%%jJ%%%%Jj%%%%%%%%%%%j%J%Jj%jJ%%%J%%%j%Jj%%%%%%
-71971c%J%j%%%%J%%%%%jJ%jJj%%%%Jj%%%%%Jj%%%%%jJJ%j%%%%%%J%Jjj%%Jj%%%J%%jJ%j%
-71902cJ%%j%%%J%%%j%%JjJ%jjJ%%%%%%Jj%%J%j%%JjJ%%j%%%%%%j%J%%%%%JjJ%jJ%j%%%%%
-71833c%%%Jj%Jj%Jj%%Jj%J%%%%jJ%jJ%%j%%%J%j%%J%%jJ%%j%%%%%%%J%jJ%j%jJ%%J%%%%%
-71764bjJ%%%%%j%%%Jj%%%%%%JJjJjj%%%%%Jj%J%%%%%jJ%jJj%%jJJjjJ%%%J%%%kJ%%J%%%j
-71695cJJj%%jJj%%%Jj%JjJ%%%%%%%jjJ%JJjjJj%%J%j%Jj%J%%j%J%jJjJ%%%%%%JkJ%j%%%J
-71626b%%j%%%%%%J%j%JJk%%%%Jj%%%%%%%%J%%j%J%jJ%jJ%Jj%%%JjjJ%%%jJ%j%%%%%%%%%%
-71557c%J%jJ%jJ%j%J%%%%%%%%Jj%%%%%jJ%Jj%j%%Jj%%Jj%J%%%jJ%j%%%%%JjJ%%%%jJ%%%%
-71488b%%%%%%%jJ%%jJ%jJj%%J%%%%%Jj%j%J%%%%%%%%jJ%j%Jj%J%%%%%%%JkJj%%Jj%%jJJ%
-71419b%%%%%j%%JJkJj%J%%jJ%jJj%J%j%%%Jj%J%%JjJjJ%j%%%%%%%%%%jJ%Jj%%%%jJ%j%%%
-71350cJj%J%%%jJ%%%%%%J%j%%J%j%%jJ%%%%J%jJ%lJKj%j%%J%J%%jJjjJ%j%%%%J%%jJ%%%%
-71281bjJ%%%jJ%%J%j%jJJ%j%%%%%%jJjJ%%JjjKjjJ%jJ%Jj%%%%%%%%%JjJ%j%J%j%%%%%%%%
-71212bj%J%%%%%Jj%%Jj%%jJJj%%Kk%%%%%%%%%%%%%%%%%%%j%J%%j%J%%%%%j%JjJ%J%%j%%%
-71143b%%jJj%J%JJk%%%Kjjj%J%%%%%%J%jjJJj%%%%jJjJ%%%Jj%%j%J%jJJj%%%%%%%%%%%%%
-71074bjJ%%%jJ%%Jj%%JjJ%k%JJj%%%%%J%jJ%j%%%j%JjJ%%%%%%%%Jj%Jj%%Jj%JjjJ%J%JkJ
-71005aj%J%Jk%Jj%%J%jj%J%jJ%jJ%Jj%%%Jj%%J%jJj%%%%%J%j%%jJ%%%Jk%J%Jj%%%%JjJ%j
-70936b%%%J%j%%%%%%%%%j%JJj%%JJjk%JJ%jJ%JkJjJj%Jj%J%jJ%%j%%%JjJjJ%%jJj%%%%%%
-70867b%Jj%%%Jj%jK%%jJjjJ%%J%j%%JjJ%%%jJJk%J%%%%%kJ%%%%Jj%jJ%J%%jJj%%%%%%%J%
-70798aj%%jK%j%J%%jJ%jJ%%%j%JjJJj%j%J%%j%%J%%j%Jj%%%%Jj%J%jjJ%J%%%j%jJ%Jj%Jj
-70729b%%jJ%%%%J%j%J%j%jJ%%%%%JjJj%J%j%Jj%J%%jJj%J%j%Jj%%%J%kJ%%J%jJ%%jJj%%J
-70660aj%%%%Jj%%Jj%%%%%J%kK%%%jJ%%%j%Jj%Jj%Jj%JkK%%%jJ%%%%jJJjjJ%%%%jJ%%%%%j
-70591b%%%%%%J%%j%%jJ%J%jJj%%%J%j%J%%%j%%%JjKj%%%%jJ%%%%j%J%%jJj%%%%J%%j%%%%
-70522b%J%j%%%%J%%%%j%%Jj%%%J%%%Jj%%%%j%J%jJ%%%%%j%%J%jJ%JkjJ%%J%%%jJ%%jJjJ%
-70453a%%%Jj%%Jj%%j%%%J%%%j%%%%J%%j%J%jJ%%%jJ%j%JJj%%J%k%%%j%J%%%Jj%JjJjJJ%%
-70384@j%%%%%%%%%jJjJJkJ%j%Jj%%JJj%%%%%%%JkJ%jJJjjKj%j%J%%%%%jJ%%%%%%%%jJj%%
-70315bJ%%jJ%%jJ%%%%jJ%%%%%%%%j%%%jJJ%%%jJJkJJjjJj%%%J%%%jJ%%%j%J%%%j%%%%JJj
-70246aj%J%%%%%Jj%%jJ%%j%J%%%%j%J%%%JkJj%JjJ%%%%%%%%%J%%%j%%%Jj%%j%JJ%jjJ%%%
-70177aJ%%j%%J%j%%j%%J%j%JJk%K%%j%%%%%Jj%J%%%j%%%j%%%%J%%jJ%%%%%%%%jJJjJj%Jj
-70108a%%%%%%%J%%%%%%j%%%%%%jJ%%%%Jj%%%%%Jj%%j%J%%%%%%%JjJj%%%%%%jKj%j%Kj%%J
-70039@j%jJ%%%Jj%jJ%%%%J%%%j%%%J%j%jJ%%%Jj%%%%%%JjJkJ%%%%jJJj%Jj%%%%%%%jJ%%%
-69970a%%jKj%%J%%%%%%j%jJjJ%%%%JjJ%j%J%jJj%%%%J%%j%jJ%J%j%%%%%%%%%Jj%J%j%J%%
-69901@%jJjJ%j%%J%j%%%%%Jj%%%%%JjJ%j%%%%%%%%J%%j%%%jJ%Jj%J%%%jJj%%%J%%%j%JjJ
-69832@jJjjJ%%Jj%jJ%J%%%%%j%Jj%%%JjJj%Jj%Jj%JjJ%%jj%K%%jJ%jJjJ%jJj%J%%%j%%Jj
-69763aJ%%%%jJ%j%%J%%%jJ%jJ%%%j%%%J%jJ%%%j%J%%%%%%%jJj%%%%J%%j%J%jJ%%j%J%j%%
-69694a%j%K%%%%%%j%Jj%J%j%J%%%%j%jJ%%Jj%Jj%%JjjJ%%%%J%j%%%J%jJ%%%jJjJ%jJ%%%j
-69625a%Jj%%%Jj%%%J%j%%%J%j%Jj%JjJjJj%%%J%%%%%jJ%%%%%%%%%%%jJ%%%%%%%%%j%%J%%
-69556@%%%%%%%%%%%%j%%%%JjJ%%%%%%%%%%%%%%%jjJJ%%%%j%%%%J%%%%%%%%%%%j%J%%%%%%
-69487@jJjJ%%%%%%%%j%%%J%%%%%%%%%%%%%j%%J%%%%%%%j%J%%%%%%%%%%%jJ%%%%%%%%%%%%
-69418@%%%%%%%%%%%%%%%%%%%jJj%%%J%j%%Jj%J%%%jJ%%jJ%%%%%jJ%%%jJ%%%%%%%%j%%J%%
-69349@%jJj%%%%J%%%%%%%%%%%%%%%%%jJjJ%%%jJ%jJ%%%%%%%%%%%%%%j%%%Jj%J%%%%jJ%%%
-69280@%j%J%jJ%%j%%J%%%%%%%%%%%%%jJ%%%j%%J%%%%%%%%%%%%jJ%%%%%%%%%%%%%jJ%%%%%
-69211@%%%%%%%%%%%%%%%%%%%%%%%%%%%%%%%%%%%%%%%%%%%%%%%%%%%%%%%%%%%%%%%%%%%jJ
-69142@%%%%jJ%%%%%%%%%%%%%%%%%%jJjJ%%%jJ%%%jJ%%%%%%%%jJ%%%%%%%%%%%Jj%%%%%%%%
-69073@%j%J%%%%%%%%%jJ%%%%%%%%%%%%%%%%%%%%%%%%%%%%%%%%%%%%%%%jJ%%%%%%%%%%%%J
-69004A%%j%%%j%%J%%%Jj%%%%%%%Jj%%%%%%%%%%%%%%%%%%%%%%%%%%Jj%%%Jj%%%%%%%%%%%%
-68935@%%%%%%%%%%%%%%%%%%%%%%%%%%%%%%%%jJJj%%%%%%%%%%%%%%Jj%%%%%J%j%%%%%%%%%
-68866@%%jJ%%%%%%%%%%%%%%%%%%Jj%%%%%%%%%%%%%%%%%%%%J%j%%%Jj%%%%%%%%%Jj%%%Jj%
-68797@Jj%%%%J%j%%%%%%%%%%%%%%%%%%%%%%%%%%%%%%%%Jj%%%%%%Jj%%%%%%%%%Jj%%%%%%%
-68728@Jj%%%%%%%%%%%%%Jj%%%%%Jj%%%%%%%%%%%Jj%Jj%%%%%JjJ%%jJ%%%%j%%%%%%%%%%%%
-68659@%Jj%%Jj%%%%Jj%%%%%%%J%Jj%%j%%%%%%%%%%%%%%%%%%%%%%%Jj%%%%%%%%%Jj%%%%%%
-68590@%JJjj%%%%%%%%%J%j%%%%JjJ%j%%%%%%%%%%%%%%J%j%%%%%%%J%j%%%%%Jj%%%%%J%%%
-68521A%%%%j%%%%%Jj%%%%Jj%Jj%%%%%Jj%%%%Jj%J%jJj%%%%%%Jj%%%%J%%j%J%Jjj%%%%JJj
-68452AJj%jJ%jJjJ%jJ%%j%%%%%%Jj%%J%%Jjj%%J%j%%J%%jJ%JjJkJ%j%%%%Kj%%%j%J%%Jj%
-68383A%j%%%%%JjJ%j%J%%%%J%%%jj%%%J%%%%jJ%%%%%%jJj%JjJJj%j%J%JjjJjJJjjKk%%%%
-68314@%JjJ%%%%%%%%%%%%JjjK%%jj%%J%%Jj%%%%%j%JJj%%%jJjJ%%%%J%k%%J%Jj%%jJ%%%j
-68245@JjJ%%%%jJJ%j%%j%Jj%%%JJjJ%j%%%%%Jj%Jj%%j%JJk%%J%%%%%jJJ%j%%J%j%%%%%%J
-68176B%jjJ%%%%Kk%%%Jj%%%%%Jj%%%%%Jj%Jj%%jJ%%%j%K%jJj%%J%j%%Jj%%%jJ%%%%jJ%%j
-68107@J%%%%j%J%jJ%%Jj%%%%%%J%%jJ%%%kKj%JkJ%%Jj%%Jj%%%%%%J%j%%%%%Jj%%%%%J%j%
-68038AJ%j%%%JjJ%%kJjJ%%%J%%%j%%%Kj%j%%%JjjJJj%%%Jj%jK%j%J%%j%JjJ%%%jJj%Jj%%
-67969A%%%J%%%%%%jJ%j%JJk%J%Jj%%J%j%%%jJ%%%%%%%%%%%%j%%%%JjJ%%%j%%%%%J%jJjJ%
-67900B%%%%jJ%%Jj%j%%%JjJ%%%J%jjJ%%%%%%%%%j%%%%J%%Jk%JjJ%%%%%%jJJjjJ%%%j%Jj%
-67831AJ%%j%Jj%%J%%j%%%J%%%%%%J%jJJj%j%j%JjJ%%%%Jj%%jJ%%%%%%%Jj%%j%JJ%j%%%Jj
-67762B%Jj%J%j%JjjJ%%jJ%%%%Jj%J%%jjJJ%%%%%%jJ%j%Jj%jJ%%%J%jJjJj%%%%J%j%%J%j%
-67693B%%%%%%%%%J%%jJ%%jJjJj%%%%%%%K%j%jJ%%j%%%%jJ%%%%Jj%%JjJJj%j%%%%%%%%%J%
-67624C%%j%%%%%%%%JJj%%jJ%%%%%%%%%jJ%%%jJj%%J%j%%%J%j%%%jK%j%%%%J%%jJ%Jj%%j%
-67555BJjJ%%%J%%k%%%J%%%%%jJj%%J%%%%J%%k%J%j%Kj%j%JjJ%%%%jJ%%%%jJ%j%J%j%%%%J
-67486CjJ%%%jJ%jK%jj%%J%JjjJJj%J%%j%J%j%%%%%J%%j%%jJ%j%K%j%%%%%%%%Jj%%%Jj%%%
-67417C%J%j%%%%%%Jj%J%j%%%%jJ%J%jJjJjJj%Jj%%%%J%%j%%jJ%%%Jj%%%%J%%j%%J%jJ%%%
-67348Dj%J%%%j%Jj%J%%jJj%%%%%%%J%%%jJjJ%jjJ%%%%%%J%%%%%j%%%JjJjJ%%j%%%%J%%%j
-67279C%%J%jJ%j%JJj%%jJj%%J%j%%J%j%JjJ%j%%J%j%J%%%%jJ%j%Jj%%%%J%J%jjJ%Jj%%%J
-67210Ej%%%%j%J%jJ%%jJ%%%%jJJj%J%j%%%%%%%JjJ%jjJ%%jJ%%%jJ%%%Jj%%%%%%%%%%%%%%
-67141D%%J%j%JkJjJJj%J%j%%jJ%J%j%jJ%%%Jj%%J%%%j%Jj%%J%j%%%%%%JjJ%%%%%jJj%JjJ
-67072EjjJ%%J%%%j%J%%j%Jj%%%Jj%%J%j%J%%%j%%J%%%%jJ%%%%%j%%%jJ%%%Jj%%%J%%%%%%
-67003E%jJ%Jj%%j%J%Jj%%%j%J%jJ%%%%%%%Jj%%jJ%%%%%Jj%%jKj%%%jJ%%%J%%j%%jJ%%%%J
-66934F%%%jJj%Jj%%%%%%%%%Jj%%%J%JjjJj%%%%%j%J%%Jj%J%j%%%J%Jjj%jJ%%J%j%J%jjJ%
-66865EJJj%%%j%%jJJ%%%%jJjJ%%jJ%%%%j%J%%%jjJJ%jK%j%%%%j%J%%%%%%%%%%%%%%Jj%%%
-66796Fj%%J%%%%%%%%%%J%j%%%%%%%%%%%%%%%%%%%%%%%%%Jj%%%%%%%%%jJ%%%%J%%jJj%J%%
-66727GjJj%%J%j%Jj%JjjJ%%%%%%J%%%jJjjJj%J%JjJjJ%%%%%j%%%J%j%%J%%kJ%%J%%%JjkJ
-66658F%%J%%JjJj%jJJ%j%%%jJ%J%j%%%%%%J%%%jjJ%jJJj%%%JjjJJj%%%J%j%J%jJ%j%%%J%
-66589HjjJ%%%%jJ%%%jJ%%Jj%J%j%%%jK%jJk%J%%%%JjJ%%JjjJ%%%%j%J%%%%%j%%J%jJj%%%
-66520GK%j%%%%%%%JjjJ%%Jj%%%%J%%j%%jJjJ%%%%jJ%jJ%jJJ%%%%jJj%%%%%j%JJ%%%j%%%%
-66451H%%%%%jJ%jJ%J%%jJj%%jJjJJj%%%%%J%%j%%%%%%%%%J%%%%jJ%%%%%%jJjJ%%%%%jJj%
-66382HJ%j%%%JJ%j%%%%jJJ%jJ%j%%%J%jjK%%%%j%%%%%jjK%%%%%%%kJ%J%%%Jj%jJ%%%JjJj
-66313IJ%jjJ%%%%%%%J%%%%j%jJ%jJJj%%%JjJ%j%%J%%%j%J%%j%Jj%J%%jJ%%%%%jJ%%%%jJ%
-66244A0%%JjJj%Jj%%%jJ%%JjJj%%J%jjJJJjj%Jj%%JjJ%%kJ%jJJj%%%J%%%j%%%%Jj%%J%%%
-66176A1J%j%JkJ%%%%%%%%%jJ%%%%%%jJ%%%Jj%j%Kj%j%JJ%j%J%j%%jJ%%%%J%%%%jjJ%J%j%
-66108A1%%%%%%Jj%%J%%jJ%%%jjJ%Jj%%Kj%%jKjJ%j%%j%%%J%%%%%J%j%jJJ%%%%j%jJ%%JjJ
-66040A3%j%Jj%jJJjjJ%%Jj%JjjJ%%%%jJ%Jj%%%%%%%%J%%Jj%jjJ%J%jJ%%%%j%%J%%%Jj%%%
-65972A3%jJ%%%%%%%%%%J%jJjJ%j%J%jJ%jJjJ%j%%%%%%%%jJJ%%j%J%j%%%Jj%%%jJ%Jj%J%%
-65904A4%%%%%jJJj%%%%%%%Jj%%%%%J%j%%%%%%J%%%jJ%jj%J%JjJj%%J%%%Jk%J%%Jj%%%Jj%
-65836A5Jjj%J%%%%%J%kJ%%%%%%jJ%%j%Kj%%%%J%j%%%J%%%j%J%%jJ%jJj%%J%%Jj%j%%JjKj
-65768A6%%%%%%J%%%kJJ%j%%%%J%j%%JjJ%%%j%Jj%%J%Jj%%jJ%%%%%j%JJk%Kj%j%%J%Kk%%%
-65700A7%%%%jJJj%J%jJ%%%j%%%J%%%%jJ%%%j%JjJjJ%%%%%%%%%Kj%%%JjjJjJj%%%%Jj%%%J
-65632A9%j%%J%%jJ%%%%%%%%%j%JJ%%jjJ%%J%%jKj%j%J%j%J%%%%%%%%%j%J%%%j%%%J%%%%%
-65564B0Jj%%%%%%J%j%J%j%%JjJ%%%%jJ%%%%%%%%%Jj%%%%%%%%J%j%%%%%%JjJj%J%jJ%%j%J
-65496B2%%jJJjjJjJ%%%%%jJJj%%%%%Jj%%%J%jJj%J%%jJ%j%J%%jJJj%%J%%j%Jj%%%%Jj%Jj
-65428B3jJ%%%J%%%%%%%%%Jj%%Jj%J%%j%%Kjj%J%%%%%%jJ%%%%Jj%jKjj%J%%%JjJj%%%JjJ%
-65360B6j%J%jJj%JJjj%J%jjK%jJ%%J%jjJ%Jj%%%%%%JJj%%Jj%j%%Jj%J%%%%%%%jK%%%%%jJ
-65292B8%j%%J%%J%jjJ%jJJ%j%J%%%%%%%j%JJj%Jj%J%%jjKj%jKjJjJ%%%jJ%%j%J%%%%%%%%
-65224C0%jJ%%%JjJ%%%jj%J%J%%%%%%%%%jK%j%Jj%%J%%%%%jJjJJjJj%J%%%Jj%%jjJ%%%Jjj
-65156C1JJ%JjjJ%%%%%Jj%J%jJ%J%j%%%jJj%J%%%%J%%%j%%JjJ%%%%Jj%%j%%JJj%J%%%jJJj
-65088C6J%j%%%%%J%%%%%%J%%jJjjJjJ%%%%%J%j%%%%%J%%%%%%%JjJ%jJj%J%%%jJj%%Jj%J%
-65020C9%%JjJ%jJ%%Jj%jKj%%%%JkJ%%JjJ%jJ%Jj%J%%%%Jj%%%%jJ%%j%J%jJ%%%J%%%JjjKj
-64952D3%%%jJj%J%%J%%J%j%%J%jJ%%j%J%%%%Jjj%J%%%%%%J%j%%J%JJj%jJj%JjJ%%%jJ%%J
-64884D8jJ%jJ%%%jJJj%J%%j%JjJ%%J%%jJJk%J%%%%%%%Jj%%J%%%%%%%%%%%%J%jJ%%%%%%J%
-64816E3j%%J%%%%%%J%%JjjJ%%%%kJJ%%%J%%j%%%%%J%Jj%J%%%%J%%j%Jj%JjJ%%%J%Jj%%%%
-64748E8%Jj%%%%%%J%%%%%%J%%%%%Jj%%J%%j%JJj%J%%%j%jJKj%%%J%%%%%%%%%%%%%%%JJj%
-64680F4J%%%%%Jj%Jj%J%%%%%%J%jJj%%J%%%J%%%JjJj%%%%%%J%%%%J%%j%J%%%J%jJ%J%%j%
-64612G1J%j%J%%%J%%%Jj%%J%j%%JJj%%J%%Jj%%%J%%J%j%%J%%jJ%%%J%%J%j%%%%%J%jJjJJ
-64544H0%%%Jj%J%jJ%j%J%JJ%%%jJ%%%J%%j%J%%%JjJJk%J%Jj%%%%%%JJ%jJJ%jJ%j%%K%%%%
-64476H9J%kK%%%%J%%%%Jj%%JjJ%%%%J%Jj%%J%%%JjJ%%jJJ%%%%%%%J%%J%j%JjJ%%%%%J%%%
-64408I9%J%%%%%%J%J%%%%JjJ%%%J%J%%%j%JJ%%%%%%%j%JJ%%%%%J%%%J%%%J%jJ%Jj%%%J%%
-64340A11%%K%%%%jJ%JjJ%%J%%%%%%%J%%Jj%JJ%jJ%Jj%J%%%%J%Jj%J%%%J%%%%J%%%J%%%%j
-64273A23JJ%%%%%J%jJJ%%J%%jJ%%%%JJ%jJJjJ%%%%%J%J%jJ%J%jJ%J%%%%J%%%JjJ%J%%J%j
-64206A38J%J%%%%Jj%J%%J%%%%JJj%K%%%%%%%JJ%j%%%%K%%j%JJJjJjJ%%%%%J%J%Jj%J%%J%
-64139A54Jj%J%jJJ%JjJ%jJJ%J%jJJ%%jJ%%J%jJ%%%J%J%J%%jJ%%%J%%%%J%%JjJJj%J%%%J%
-64072A69%%KjJ%J%jJ%J%%%%%J%jJ%J%%%%jK%%JJj%%%JJ%%%%J%%%%J%%%%J%JJj%%J%j%J%%
-64005A84J%JjJ%%J%%jK%%J%jJ%%%%%JJ%%%J%%J%J%%%%%Jj%%JjJJjJ%%%J%J%jJjJ%%%J%Jj
-63938A99J%%J%%%%%JjJ%%J%%jJ%%J%J%%%Jj%J%j%JJ%%%Jj%J%jJ%J%jK%%%J%jJ%kJKj%%J%
-63871B12%%J%jJ%%JJj%%Jj%%Jj%J%%%J%%%%%%%J%%%%J%j%JJ%j%J%jJJ%%jJ%%%%%%%%J%Jj
-63804B21%j%JjJ%J%%%J%%%j%J%%j%JjJ%%%JjJ%%%%J%kJJ%Jj%%Jj%%%%%J%%j%J%%%j%JjJ%
-63737B26%%%jKjjJ%J%%j%%%Jj%jJ%%%J%j%J%JJjj%%KkjJ%j%%%Jj%%JjJ%jJj%%%%%j%J%%%
-63670B26%j%%Jj%%%%%Jj%%%j%%J%j%%%J%j%%%Jj%%jKk%J%%jJkJjJ%%%%%%%Jj%j%%%%%%jJ
-63603B22%j%%%%j%%%%J%j%%%%j%jJ%JjjKlJ%j%%%%%j%%JjJj%%%jJ%%%j%j%%%jJ%jJ%jj%%
-63536B12JjjJ%%%%j%%%%%%%jJj%%jjJ%j%%%%%%jjJj%%%%%%j%%%%%%%j%J%jkJ%%%j%jJ%jj
-63469B00Jj%%%%%%%%%jjJ%%jj%%j%Jj%%j%%%%j%Jj%%%jJjjJj%%%%%%jj%jJ%Jjj%Jj%jj%J
-63402A88j%%Jj%j%%jJ%jj%%j%Jjj%%JjjJ%%%j%%j%%%%j%%Jj%j%%j%%j%%%%%j%%%%%j%%%j
-63335A73Jj%%jJj%%%j%%k%%J%jjJ%%jj%Jj%%j%%j%%%%j%%jJj%%j%%Kjjj%%%%jJjJj%%%j%
-63268A59%%j%%%j%%j%%%%%%%j%%%jjJj%%%%j%%%%%jj%%%%%%%%j%%%jJjjJkJ%j%J%jjj%Jj
-63201A44%%%%%%jjJJ%j%j%%%jjJ%jjJ%jjJ%%%jJ%k%%%%%Jj%%j%j%JjjJjJJjj%jj%%%%%%%
-63134A32%j%Jj%%%%j%%%j%%%%%j%j%%%%J%j%%%%j%kJ%jJ%%jJjJkJj%j%Jj%%jJj%%%%j%%%
-63067A20j%%%%j%%%%%%JkJj%Jj%%j%%Jj%%%%j%j%%%%%%j%%%%%j%Jj%jJj%%%j%%%%%%jJ%j
-63000A09%%%%%%j%%%jJj%%%jJ%%%%%j%%j%j%%J%%%j%%j%jJjJj%%jJjJj%%%%J%j%j%%%j%J
-62933A00j%%%Jjj%j%%J%%j%%%j%%%%JjJ%jj%%%%jJ%%%jJj%%j%jJ%j%%JkJJj%j%JjJ%%%%j
-62866I1Jk%%j%J%%jjJ%%%%%%j%%%%%%%%jJj%%%jJjJ%jj%%J%j%%J%jj%Jj%Jj%%%%%%j%j%J
-62798H3jJ%%%%j%%%%%%%%jJj%%%jJ%%j%J%jj%%%%%jJ%%%jJ%j%%%%%j%%%JjJj%%jJ%%j%%%
-62730G6jJj%%%%%%jJjJ%jJ%j%%J%j%%j%jJ%%JjjJ%jJ%j%%%%%%%j%%%%j%%Jj%%jJ%Jj%jJ%
-62662G0%jJ%j%%jK%j%%%%%j%%%J%jj%%%Jj%%%jJJk%J%%%%%j%%%%j%%%J%%j%%%j%JJ%j%%j
-62594F4%%JjjJj%J%j%JjJjJjj%%%Jj%%%%%J%j%Jj%%%%j%%%%%%%j%JjJ%%%jJjJj%jJ%j%J%
-62526F0%j%%%%%j%%JjK%kKj%%j%%%jJ%j%%%%%J%j%%J%kJ%jJ%%j%%%%J%jj%J%jJ%jJjJ%j%
-62458E5jJ%%%%%%j%%%%%%%%%jJj%%jJ%Jj%%%%%J%%jjK%j%%jJ%%%j%%%%%%%Jj%%J%jjJ%%j
-62390E1Jj%J%j%%jJ%%j%%%%%%j%JJj%%%%%%j%JJ%j%%j%Jj%%J%jjJ%%j%%jJJ%%j%%jJ%Jj%
-62322D8%%j%%J%%%%j%%%%%%jJ%%Jjj%Jj%%%%%%%Jj%KkJj%j%%JjJ%j%%JjJ%j%%J%jJjJj%%
-62254D5jJ%jJ%%j%%%%%%%%%Jj%j%Jj%%%J%j%%jJ%%J%j%%%jJ%jJ%j%J%j%%Jj%%Jj%%%jJj%
-62186D1%%%jJJ%%%jJj%J%jj%J%%%%%jJ%%%%j%%%%JJj%Jk%%j%jJJ%%jJ%j%JJjjJj%J%%kJ%
-62118C9%%%%%%jK%%j%J%%jj%%%JJj%%%%jJ%%j%%Jj%J%jJ%j%jjKJkJjJjK%j%%%jJ%j%JjjJ
-62050C7%j%J%%%%%%%%jJ%j%%J%%%%%%%%j%%Jj%%Jj%%J%%j%j%%%%%J%%jJj%%JjJj%%jJ%J%
-61982C6j%%%%%%%%%jJ%%%%%j%J%jjJ%%%%%Jj%%%%%%%j%J%%%j%%Jj%%%%J%%j%%%Jj%Jj%%%
-61914C3%Jj%jJ%%%%%jjJJ%j%JjJj%Jj%J%j%%%%%%J%j%jJJj%%j%%Jj%JjJ%j%%J%j%%JjJj%
-61846C1%J%%j%j%J%Jj%%%%JjjJJ%j%%j%J%j%Jj%%%%%Jj%J%%j%%j%J%%%%J%%%%%%j%%%JjJ
-61778C1jjJ%%%%%%%jJ%j%J%jJjj%J%%J%j%JjJj%Jj%%%%J%j%j%J%%jJJ%j%%%jJJjjJjJj%%
-61710B8%J%%j%%%%%%%%jJ%jJ%%%%%%%%%%Jj%%%%jJ%%%%%%%%J%j%j%%%%J%j%%%JjJ%jJ%j%
-61642B7%%%%jKJj%j%%%%%%%%%%%%%%j%%%%J%%%jJ%jjJ%%J%%jJjJ%jJ%%%jJj%J%j%%%jJj%
-61574B5J%%%%jJ%%%%%J%j%%%%jJ%%%jJ%%%%jJj%J%j%%%J%j%%J%%jJ%j%%JjjJ%%jKjjJ%%%
-61506B5%j%%%J%%%%%%j%%Jj%J%%j%Jj%Jj%%%%Jj%%%jJjK%jJ%j%%%%Jj%%%%%%%%%%%%%%%%
-61438B4%%%%%j%J%j%%%Jj%%%%%%J%%%%%j%j%J%J%j%jJ%%%%%%%J%%%Jj%j%JjjJjJJ%%%j%%
-61370B3%%%%Jj%%%%Jj%%j%%J%%jJ%J%k%%%J%Jj%%%%%%%%%jJjJ%%Jjj%%%%%%%J%j%%%jJ%%
-61302B2Jj%%%%%jJjJ%%Jj%%%%jJ%%%%%jJJj%Jj%j%J%j%J%%jJ%j%JJkjJ%%J%j%J%jJ%%%%%
-61234B2jjJ%%%j%%JJj%%%%%%%%%%Jj%J%j%Jj%%%%%%%%%%jJj%J%%%jJ%%%%%j%%J%%%%j%jK
-61166B1%jJ%jJjJj%%%%%%Jj%%%jKj%%jKjJj%%JjJj%j%JJjJj%Jj%%%j%%JJ%j%j%Jj%J%%%j
-61098A9J%%%j%Jj%Jj%%jJ%J%%%J%jjJ%%jJ%jJ%%%j%%%J%%%%%%j%J%%%%jJ%%%%j%%%%J%jJ
-61030B0%j%%%%%%%JjjJJ%j%%%J%%%%%j%%Jj%%Jj%%%Jj%Jj%%%%%Jj%%%%%j%J%%j%J%%%%Jj
-60962A9j%%%J%j%Jj%%J%%jJJk%Jj%Jj%%%%J%%jjJJjJ%j%%jJ%%J%j%Jj%%%%jJ%%%Jj%j%%%
-60894A7J%%%%j%J%%%j%J%%Jj%%%%%jJJjJj%%%j%JjJ%Jj%%%jJ%%%jJjJ%%j%J%jJ%%%%j%J%
-60826A8%jJ%j%J%j%Jj%J%%%j%J%jJj%%J%%%%Jj%%j%%%J%%%j%jJJ%%%j%%%%%%%J%%jJ%%jj
-60758A6K%j%Jj%jJJ%j%%%jJ%%J%jjJ%%%%jJ%j%J%Jj%jJ%%%jJJj%%%%Jj%%%%jJj%JJj%%%%
-60690A7%%jJj%J%jJjJ%%%%%%%%JjjJjJ%%jJ%%j%JjJ%%jJj%J%%jJj%Jk%J%J%%j%%%Jj%%%%
-60622A6Jj%%Jj%%%%J%%jjJ%J%jJ%j%Jj%J%%jj%J%JjJ%j%%%%J%%j%%%%%%%jJ%%%jJ%Jj%%j
-60554A5%J%%jJj%%%%%K%jj%J%%%j%J%%JjJk%JjJ%%%j%%%J%%%%%%%jJ%%%%%j%JJj%j%J%%%
-60486A6%%jJ%jKj%%%%%%%%Jj%j%%%%J%%j%Jj%%%J%%%%%%%jKjj%J%%%%%j%%%%%jJ%%%%%%J
-60418A6%%%J%j%%%jJ%%%%%%%%%%j%%%%%%%Jj%%J%%%j%%%%%J%%jJj%%J%j%%J%j%%%%%jJ%%
-60350A5%%J%kJ%%JjJ%%jjJJj%%%%J%jJj%%%%%JjJk%%JJjjJJ%jJjJjjJ%Jj%%jJj%J%j%J%J
-60282A6k%%J%%j%JjJ%j%J%%%j%%%J%j%J%%%%%%%%%%JjjJ%%j%%J%%%j%%%%J%%%%%%jJj%%%
-60214A4Jj%J%j%jJ%%%J%%jJj%%Kjj%%J%j%%J%%%%%%j%jJ%%%%%%%%J%%j%JjJ%jJj%%%%%jJ
-60146A4%jJ%%JjjJjjJ%%J%%j%J%jJJ%j%%%%%%%%%Jjj%J%jJ%%jJ%J%jJjJj%%jJ%%%%jJ%%%
-60078A4%%%%%%j%%%J%J%%%%j%%%jJ%%JkJ%%%%%%jJjJ%jJjJ%%%j%%%Jj%JJk%J%%%jJ%j%%%
-60010A3JjJjJjJ%%%%%j%%J%%%%j%jJJ%jJ%Jk%J%j%%%%%J%%%j%%Jj%%J%jJ%j%%%%%%%J%%%
-59942A4%%%j%%%J%%%kK%%%jJjKj%%%%%%jJ%jJ%%%j%JJj%%%%jJjJj%%Jj%%JjJj%%%jJjJJj
-59874A3%J%j%%JjJ%%%%%%%j%jJ%Jj%%%%%jJJ%j%%%J%j%%%%%%%%J%%jJ%%jjK%jJj%%%%Jj%
-59806A3%%%%J%j%%%%%%jJ%%%%%KjjJ%%j%%jJJ%%j%J%j%%%Jj%%%%jJJ%jjJJj%jJJ%j%%J%j
-59738A3%JjjJJ%j%%%%j%J%%%%%%%%%%Jj%%%J%j%%jJ%Jj%%jJ%%%%%%%%j%J%%%%Jj%Jj%jJ%
-59670A3%%jJ%%%%jJ%Jj%J%j%%J%j%%%j%%%%%%J%%%%jJj%%%%%J%%%j%%%J%jJj%%J%%j%j%J
-59602A2%J%%jJ%Jk%%%%%JJ%j%%%JjjJJj%%%Jj%%%%%%%%%j%Jj%%J%%%j%%J%J%j%%jJ%%j%J
-59534A3%j%%J%%%%%%%%%Jj%%%%j%%J%jJ%%%%%%%%j%%%Jj%%%%%%JjJJjj%J%jJj%%J%%%Jj%
-59466A3%j%%%J%j%J%%%jJ%%%j%j%JjJ%%%%%%%J%jjJ%Jj%J%j%%%%%%%J%%j%J%%kKj%%%J%%
-59398A3jKjjJ%%jJ%jJ%%j%J%j%%Jj%%JjjJj%J%%%JJj%kJJj%J%%%%Jjj%%jJ%%J%%%jJ%jJj
-59330A2%%JJjj%J%j%Jj%%J%%%jJj%%%%%%%%Jj%%Jj%J%%j%%J%%%jJjjK%j%Jj%%%Jj%%%%Jk
-59262A1%K%j%%%%J%j%%%%J%%j%jJ%%j%J%%%%%%%Jj%%j%J%%%%%%%Jj%%J%j%jJ%%J%%j%Jj%
-59194A2%jJJj%%%%%%%%%%%%%%%J%kJ%%%%%jJ%%%%%%jJ%%%%J%j%%%%%%Jj%%%%%j%JJ%j%%J
-59126A3jjjK%J%%%%j%J%%%%jJj%%%%%%Jj%%%%%%j%%J%J%%%j%Jj%%%%%%%KjjjJJjJjJ%j%%
-59058A2J%%%%j%%%%J%%jj%J%%J%j%%j%J%%%jJ%%%J%%j%%%%%%jJjJ%%%%%%%%%%j%J%%%%Jj
-58990A2%%%%%j%%Jj%%J%jJ%%%%j%J%jJJj%j%Jj%jK%%%%Jj%%%%%JkJ%%%%%%%%%%%%Jj%Jj%
-58922A2%%%jJ%j%%J%%%jJ%%JjJ%j%%j%JJ%%%j%j%JjJ%jJ%%%Jj%%%jJ%%%jJjJ%kJJ%%%jJJ
-58854A3j%%%Jj%jJ%J%jjJJjJjj%%J%%%%%%%%%%%Jj%%j%%J%JjjJ%%JjjJ%%%%%%jJ%j%J%%j
-58786A1J%%jJjJ%%%%jJ%%%%%jJ%%%%Jj%%%jJ%%%%%jJ%%jJ%%%%%%jJjJ%Jj%%%%%j%J%%%%%
-58718A2%%%%%%%%%%%%%%%j%JjJ%%%j%J%jJJj%%%%%%%%Jj%jJ%jJj%Jj%K%kJ%J%j%j%J%jJ%
-58650A2%%%%%%%j%%%%%J%J%%%j%%%%%%j%%JJk%%JJj%%%%Jj%%%jKj%%jJ%Jj%jJjJjJJjjJ%
-58582A2%jJ%%%jJ%jJ%%%j%J%j%%%J%%%j%%%%JJ%j%%%J%%%j%%%%Jj%j%J%Jj%%jJJk%%%J%%
-58514A2%%%%%%j%%J%j%Jj%%J%jJj%Jj%J%jJjJ%%%j%J%jJ%j%%J%%%jJ%%%%%jJ%Jj%%%j%%J
-58446A2Jj%%%%%%j%%JJk%J%%%%%jJj%JJjJjj%JJjjJjJJ%j%%%%%%%%%J%%j%%%%%%%%%jJ%%
-58378A2%%%%%jJ%%%%jJJjJj%%%%%%%%jJJjJj%%%%%%%%%%%%j%%J%%%j%J%Jj%%%%Jj%jjJJ%
-58310A2jJ%%%%%%%%%%%%%Jj%%%%%%%%%%j%%J%Jjj%%J%jJ%%%J%jjJ%%J%%jJjjJ%%j%%JjJJ
-58242A3j%%%%jJ%%%%%jJ%%%%j%JJj%%j%J%%%%%%jJ%jJ%%%%%J%j%%%%%jJ%JJ%j%%j%%%%jJ
-58174A2%%%%%%%Jj%j%J%%%%%%J%%j%%%%%%%%J%jJ%j%%%%%%%%JjJj%%jJJ%j%%%%%Jj%%%%%
-58106A2JkJ%%%%%Jj%%%%%%%%J%j%%%%Jk%%JJ%j%jJj%J%%%J%kJjJ%jJ%%%J%kJ%%jJ%%j%Kj
-58038A2jJ%%%Jj%jJJjj%Kj%%%%%%%%%J%j%%%%JjjJ%%%%JjjJ%Jj%%%jJJj%%%J%j%%%%%%J%
-57970A3%j%%%%%%Jj%%%%J%jJj%Jj%J%j%jJj%%J%%JjJ%%%j%%J%j%%%%%%%%%J%%%j%%j%J%%
-57902A2j%%JJj%%%%%%Jj%Jj%%Jj%%%jJ%%%%%J%%%j%%%Jj%%%j%%%JjJj%JjJ%Jj%Jj%JkJJj
-57834A2Jj%Jj%%%%jJ%%%%%%%%Jj%%%Jj%%%%jjJ%J%%%%%J%%j%Jj%%%jJ%%J%%jJ%j%jJ%%J%
-57766A3%%%j%%%%%jJ%JjJj%jJ%%%%%J%%jjJ%%%%%j%JJ%Jj%jJ%j%%%%%%%%%Jj%jJjJJ%j%%
-57698A2%%%j%JJjJjJ%%%%%jJj%J%%jJ%%%j%%%Jj%J%j%%%%%%%Jj%jJjJ%%%%%%%%Jj%J%%j%
-57630A2%%%Jj%jJJj%%JjJjJjJ%%j%%%jJ%jJ%Jj%%jJJ%%%kJ%J%jJ%j%%%jKJjj%%%%J%j%%%
-57562A2%%jJ%%%%Jj%%%%J%jJ%j%%J%%jJj%%%%%jK%%jJ%j%%%%%%%JjjJJ%%%%%j%KjjJ%%j%
-57494A2%%%J%%%%%%j%Jj%%%%jJ%J%%%Jj%%%%%jJ%Jjj%J%%%%%%%%%%%J%%%jjJJj%%%%%%%j
-57426A2%%%%%J%j%JjJ%jJj%%%%%%Jj%%J%j%%%%%JjJ%%JjJjj%JJj%%%jJ%jJ%jjJJj%Jj%J%
-57358A3%jKjjJ%%%%%Jjj%%%JJj%%%%j%%%Jj%%%%%%%%%J%%j%%JJ%lK%jJjJ%%%j%J%jJ%jJ%
-57290A3%%jJ%%j%%JjJ%jJ%j%J%%%j%%%JJjjJ%jJjJj%JjJ%J%j%Jjj%%J%%j%%%%J%%%%jJ%%
-57222A3%%JkJ%%jJ%%JjJjJ%j%%j%%%JjJ%%%%J%jjJ%%%jJJjj%J%%%J%jjJ%%%Jj%Jj%%%%%%
-57154A3%%%Jjj%JjJ%%%jJ%%%jJ%jJJj%%%%%%%%Jj%jJ%%J%%j%%JjJj%%%%j%J%%%%%%%%%%j
-57086A2JJ%%j%%jJ%j%%J%jJ%%Jj%%jK%j%J%j%%%%jJ%J%j%%%%%J%j%J%%%jJ%j%j%%J%%%%J
-57018A4j%%J%j%%%Jjj%%KjjJJ%%%%jJ%j%%%%%%%Jj%%%%%Jj%%%J%j%%%Jj%%%%%%%%J%kJ%%
-56950A3%%%jJJj%%jJ%%%%Jj%%Jj%%%%Jj%%%Jj%%%J%%%%j%JjJ%%Jjjj%K%kJ%J%%%j%%%%%%
-56882A3%J%%%j%%%%J%j%%J%j%%Jj%%%Jj%Jj%J%jjJJ%%%jJ%%jJ%%%%%j%J%%%jJ%%j%%J%%%
-56814A4j%%J%%jJjKjjJj%%J%j%Jj%%j%KJjj%%J%j%Jj%%%%%Jj%J%%%%%%%%j%%%J%%Jj%jJ%
-56746A4Jj%%%%%jJ%%%jJjJ%j%J%%%%%jJ%J%%j%%%%%j%J%%%%J%%jJjj%J%%%%Jj%%%%%%Jjj
-56678A3J%%Jj%%%%%%J%j%jJJ%jJjJj%%J%%%%jJjJj%J%%j%JJj%%j%%%j%%JJjJjJ%%%%j%%%
-56610A4%%J%j%jJJj%%jJ%J%%%%%%%%%%%%%%j%%%JJj%jJ%%jJ%j%%%%J%%jJj%%%%%%%%Jj%%
-56542A4Jj%%%%%J%%j%%%%%%Jj%J%%j%%J%%%%j%jJ%%%jJJ%j%%J%JjJjj%J%%jJjJj%J%%%%j
-56474A4%%J%%%j%%Jj%%%%%JjJj%J%%%%%%j%%J%%%%%%j%JjJ%jJ%jJ%%%%j%%%J%j%J%j%%%%
-56406A4%J%%j%%Jj%%J%jJjJ%%%%%%%%%Jj%%jJ%%jjJJ%%%jJj%%%J%%%%J%%jjJ%j%JjJjJ%j
-56338A4%J%j%%%%J%j%%%%Kk%J%j%JjJJj%%%%%%%%Jj%%Jjj%J%%%%%%Jj%j%%J%Jj%%%%%%%J
-56270A6%%j%%%%%j%%%J%%Jj%%%J%jj%J%%jJ%%J%kJ%J%j%JjJ%j%%%%Jj%JjJj%%%%%j%JJj%
-56202A5%jJJj%%%%Jjj%Kj%jJ%%%%%%J%j%%Jjj%JJ%%jJj%%%%JjJj%%Jj%Jj%%jJ%%%jJ%%%%
-56134A5%J%j%%%%%%%%JjJ%%%%%%j%%Jj%jKj%j%%J%%%%jJ%jJ%%J%%jJj%J%%%j%J%%%j%%J%
-56066A6%%%%%j%J%jJj%J%%%%%%%j%%J%%%j%Jj%%J%%%jJ%%%%%%j%%J%%%%%J%k%J%%%jJ%%%
-55998A6jJJj%%%%jJ%%%%%jJ%%%%Jj%j%JjJ%%jJ%%%%Jjj%Jj%%%%J%jJJjjJ%%%jJ%%jJj%%J
-55930A6jJjJ%%%%%%%%jJ%%%%jJ%%%%jJj%%%%J%jJJjj%%K%j%%J%%jjJ%%jJ%%%%%%%JkJ%Jj
-55862A6%%jJ%%%%Jj%jJJjJ%%%j%Jj%%jJ%%%%%%jJ%%%%Jj%%J%jJ%%jj%J%%%%JkJ%JjJj%%%
-55794A6Jj%%%%Jk%K%%jJ%jjJ%J%k%J%%j%J%%%%%%jJ%%%jJ%%J%%%%j%%%%Jj%%%jJ%J%j%%%
-55726A6%%%%%%%Jj%J%k%%JjJ%J%%%jJ%jJ%%kK%jJ%j%%J%%%j%%%JJk%Jj%JjJj%JjJ%jJJkJ
-55658A7%jJ%%jJ%%%%%j%J%%Jk%%%Jj%%%%Jj%J%%%%j%%%J%%j%JJj%%j%JjJj%%J%%%jJj%%J
-55590A7j%J%%%j%%%%Jj%Jj%%%Kjj%%J%%%j%%J%%%%j%%J%%%j%%J%%%%%%%jJ%jJ%%j%J%%%%
-55522A7%%jJ%jJJj%%%%%Jj%%Jj%J%j%jJ%%%Jjj%J%%%Jj%%J%j%%Jj%%Jj%%j%J%%Jj%jJjJJ
-55454A8jjJj%jKj%J%%j%JJj%J%kJ%%%Jj%%%%%%%%%%%%%%%%%J%%%%%%%jJ%k%J%%J%j%%%%J
-55386A8%jJjJ%j%%%%jJ%%J%j%Jjj%Jj%J%%JjJ%kJJ%%j%Kk%jJJ%%jJjJ%jJ%%%j%%%Jj%J%%
-55318A8jJJjjJ%%%%j%%%%%J%%%%j%%%J%j%%J%jJ%%%j%%Jj%%J%%Jj%jJj%Jj%J%jJ%%%%%%%
-55250A8jJ%%%%%jJ%%%jJ%%%JjjJ%%%%%%j%%J%%%j%JjJ%%jJjJ%%%%%Jj%%%%%%%%jJ%%jJ%%
-55182A8jJ%%%J%j%jj%K%jJ%%%%%J%jj%jJJ%%%%%%%j%%%J%%j%%J%%%%%%%%%J%j%%%%%JjJ%
-55114A9jj%Kj%Jj%%%Jj%%Jj%jJ%%%%jJ%%%%%J%%jJ%%%%%%j%%%%%%%%J%%%j%%j%J%J%jJ%%
-55046A9j%Jj%%%%jJ%%%%%%%J%j%Jj%%J%j%%Jj%%%%%%%J%%%%jJ%j%%Jj%%%jJ%J%%%jJ%%%%
-54978A9%%%%jJj%%%%%%J%j%J%%%j%%%%JJjj%jJ%Jj%%%%%%%%%%J%jJ%jJj%J%%Jj%%%jJ%Jj
-54910A9jJj%%J%%j%%J%%jJj%%J%%%%%%j%%J%%%jJj%Jj%%J%%%j%JjjK%jJ%jJj%%%%J%Jj%%
-54842A9%Jj%%%jJjKj%%jJJj%%Jj%%%J%jJ%%j%%%J%j%J%jj%J%j%J%%%Jj%%j%%J%Jj%%%%J%
-54774B0%%j%%%Jj%J%j%J%%j%J%%%jJ%Jjj%JJjJjjJ%%J%jjJ%%jJkJJ%Jjj%J%jJ%%%j%%%Jj
-54706A9%%%%j%%J%%j%J%%%jJ%%%J%%%%j%%%JjjJ%%%%%%%JjJ%jJ%j%%Jj%%%%jJjKjJ%j%jJ
-54638A9%%jJ%%J%j%%J%jJjJj%%%%%JjJj%%J%j%Jj%%J%j%JkJ%%%%Jj%%Jj%J%j%%%J%j%Jj%
-54570A9Jj%%%J%%%j%%%%%jJJj%%%Jj%%%%%%Jj%%%jJ%%%%jJjJ%Jj%Jj%%%%%%%%%%%J%%j%J
-54502B0%%jjKjjJ%%%Jjj%%J%%%Jj%j%J%%%%%%Jj%%J%%j%jJ%%%%%J%%%%j%%%%%%%jJJ%%%j
-54434A9%Jj%%%%%Jj%jJ%%JjJjJ%%j%%%%%Jj%%%%Jj%%%%%%%%%%%JjJjJ%j%%%%J%%%%%%jJ%
-54366B0%%%%%%%%%jjJ%jJJ%%%jJ%jJ%%%%%jJ%J%jjJ%%%%%j%%%%J%%%%jJ%%%%%%jJ%%%%%j
-54298A9%%J%%%%%%%jJ%%%j%J%%%%%J%j%%%j%J%%%%jJJj%%jJj%J%jJ%%jJ%Jj%%jJ%J%%%%j
-54230B0%JJjj%%%%%Jj%%%%%jJ%%%%JjJj%Jj%%Jj%%%%%%%jJJjJ%%%%%Jj%%%%%j%%J%%jJ%%
-54162B1Jj%jJ%jjJ%%%J%%jJ%%%%%%%%j%J%%jJ%%Jj%%%%%j%J%%%%jJJj%%%%%%%Jj%J%jjJj
-54094B0J%%jJJ%%j%%jJJjJj%jJJ%%%j%%jJ%%%JjJ%Jjj%%%%%Jj%%JjJ%j%%%%%%J%%%jJj%%
-54026B1%%J%%%j%J%%j%%%%%jJJ%%%jJ%j%%JjjJ%JkJ%%jJ%%j%Jj%J%jJ%%%%%%%%%%%%%%%J
-53958B2j%Jj%%JjjJ%jJ%%%%J%%%%j%J%%%j%JjJJk%J%j%jJ%j%%J%%%%%j%%Jj%J%%%%Jj%%j
-53890B0Jj%J%%%j%%Jj%J%jJ%j%JjJj%%J%%jJj%J%%j%%JjJjJj%%J%%j%J%%j%J%%jJ%%%j%%
-53822B0%jJ%J%j%%%%%jJ%%%%%%J%j%%%jJ%%%Jjj%J%J%%j%%%%J%jJ%j%J%%jJj%Jj%%Jj%%%
-53754B0%J%j%J%%jj%J%J%%%%%%j%%%%%%J%j%%J%%j%Jj%Jj%J%j%%%JjJ%j%%jJ%jJ%J%jJ%j
-53686B0J%j%jJ%JkJ%J%%jJ%%%jJj%J%j%%%Jj%J%%%j%Jj%%j%J%%%%%%J%%%%j%j%KJj%j%jJ
-53618B0JjJj%%%%%%J%%%j%JjJj%J%j%JjjJJj%%%%%%Jj%Jj%%%%%%%%JjJ%%jjJ%%%%%%%%%%
-53550B0jJj%%JjJ%%Jj%%%jJjJ%jJ%jJJj%%%%%j%J%j%JjJJj%kJ%J%Jj%J%j%%Jj%jJ%j%%J%
-53482B0jjJ%Jj%%J%j%J%%%%%jJ%%Jj%%%%%JjjJ%%jJjJJjjJ%%JjjJjJ%JjJj%%Jk%%%J%%%%
-53414B0%Jj%J%%jJ%jJ%j%%%%jJjJJ%%%%jJjJjkJ%%%J%jJ%j%%J%j%J%%%%j%%J%%%%%%jJ%%
-53346B0%%%J%Jkj%%%J%j%JjJjJ%j%%%%%JjJj%%%%J%%j%%%%Jjj%JJ%j%J%%j%%%%jJ%Jj%%j
-53278A8J%J%jJ%j%%%%J%%jjJ%Jj%%%j%%JjJj%%%%%%%Jj%%JjJ%j%%JjJ%%%%Jj%%%%%%j%%J
-53210A9j%%JjJj%%%%Jj%%%J%%jjKjjJ%%%%%%Jj%%j%J%%%%%%Jj%%%Jj%%%%%%Jjj%J%%%%%%
-53142A8%j%Kj%jJ%%%%%%%%Jk%%J%Jj%j%J%%jJ%%j%JJj%%%Jj%%j%%J%jJjJ%%%J%%j%%%jJ%
-53074A8%%%%%%%%jJjJ%%%%%%%jJ%%%%%%Jj%Jj%%%%%jJJ%j%%%%%jJ%%%%J%j%%%Jjj%J%%%%
-53006A8%%Jj%%%%%%%%JjJ%jJj%%%%JJjj%%%%Jj%JjJjJ%%%%jJj%JjJj%%J%%%%%jJj%J%%Jj
-52938A9%j%%J%%%%%%%j%%%J%%%j%%%jJjJ%JJj%%J%kJ%%jJ%%%jJjJj%J%Jj%%%%%j%%%%%%J
-52870A9j%J%%j%J%%%j%J%%%%kJJ%%jJ%%jJ%jJ%%%%%%kJJ%j%Jj%%JJkJ%%%j%J%j%%%J%j%%
-52802A8Jj%%%%Jj%%jJ%%%%%%%%Jj%%%%j%J%J%j%Jj%%%%%%%J%kJ%%%%%%j%J%j%%J%JjjJ%%
-52734A8j%%%%J%j%J%%jJjJ%%j%JjJj%Jj%%J%%Jj%%%%%%%%%%jJ%%%%%%j%J%%jJ%%jJ%%%%%
-52666A8jJJjjJjJ%jJ%%j%%J%%%%%%%%jJjJ%%%%%jJjJjjJ%Jj%%%%%Jj%%JkJ%%%%%%%J%j%J
-52598A8%%%jJ%j%J%%j%jJJjjJJj%J%Jj%kJ%JjJ%%jJ%j%jJJ%jjJ%%%%jJ%%jJ%%jJ%j%J%%%
-52530A7%%%%JjjJj%J%j%JJj%%%%Jj%%%%%%%%jJ%%j%%J%jJ%J%j%J%%%j%%%%%%Jj%J%j%%%%
-52462A7%jJj%J%jJ%%%jJjJ%%%%%%%j%J%Jj%Jj%%%%%j%%%J%j%J%%%%%%%%%%%%j%%JJj%%%%
-52394A7J%j%%%Jj%%%%%%%%%%%%%%Jj%jJ%%jJj%J%j%%JJ%jJ%j%%%J%j%%j%J%%%%%jJ%%%%%
-52326A7%%%%%j%JjJJj%Jj%%JjJ%%j%%%%jJ%%%jJJkJ%J%%JjJj%kJ%J%%%%%%%j%%J%%%%%%%
-52258A8%%%%Jj%%%JjJj%JjJ%%%Jj%%%%%Jj%J%jJjJ%j%J%%Jj%J%%%J%j%%%%%J%jJ%%%%jJj
-52190B1Jj%J%%%JjJ%j%%%%%%%%Jj%j%J%%jJjJ%%%%JjJk%Jj%J%%%%%j%J%jJ%jJjJ%%jJ%%%
-52122B2%%j%Jj%J%%%j%J%jjJJ%j%j%K%%%%jJJj%%%%%Jj%%J%j%J%%jJ%%%%j%J%%%%%%%%%j
-52054B2J%%%%jJ%%%%%j%Jj%%jJ%%%%%%J%%%j%J%%j%J%j%J%%%jJJj%%jJjJjJj%JjJ%%%%jK
-51986B4j%%%%Jj%%Jj%%%jJjJ%J%j%%%%J%%%%%%%%%%JjjJJj%%%J%%%%%jJ%%%Jj%%Jj%JJ%%
-51918B7%%jjJ%%%%%%J%%%jJJjj%J%J%%%J%kJJ%%jJJj%J%%%%%j%J%%%%%%%%J%%j%J%%Jj%%
-51850C1%%Jj%%%%jJ%%%KkJj%j%J%J%jJ%%%j%%%%%%%JjjJ%%%%j%%J%%%jJj%%J%%%Jj%jJ%%
-51782C1%j%%Jj%%%jJJ%jj%%Jj%Jj%Jj%%%jJjj%%Jj%Jj%%%%jJj%JkJ%j%JjJj%j%%%%j%J%%
-51714B4j%%%%%J%%kJj%%Jj%j%%%%%J%%j%J%%k%JjJjjJjJ%jJj%%JjJ%%j%JjjJ%%%%jKj%%%
-51646A9%%Jj%%%%j%%Jj%%%%%%Kj%j%%Jj%%j%%J%%%%jJ%%%Jj%j%%%JjJj%%%%%Jj%%%%Jj%%
-51578A7%J%j%%Jj%%%%%%Jk%J%Jj%%j%JJ%jJj%%%Jjj%J%J%j%%%%JJj%%jJjJj%J%j%Jj%J%%
-51510A8j%Jj%JjJ%%jJj%%%%%J%%%%%%%j%%Jj%%%J%%jJj%JjJ%Jjj%K%j%%%j%%J%%%%%%%%%
-51442A8jJ%%%%jJ%%%JkJ%%%j%J%%j%%J%%%%%%jJ%%%%%%%JjJj%%j%J%jjKj%%%%%J%jJj%Jj
-51374A7Jj%jJ%%%J%jJj%%jJ%%%%%%%Jj%%%%JjjJ%%%J%%%j%%%%Jj%%%%%%%%%%jJ%%%%%j%J
-51306A7jJ%%%j%%%%J%%%%jJj%%%%Jj%%Jj%J%jjJ%%%%JjjK%%jJJj%kJJj%%%%%%%%%%Jj%j%
-51238A5%Jj%JjJ%%%%%%%%%%%j%JjJ%%J%j%Jj%%%j%%J%jJ%j%%%JjJ%Jj%%jJ%jJj%J%jJj%J
-51170A6jJJj%%j%%J%%%%%%JjjJj%J%%%%%%%%%%%%%%%jJ%%%JjJj%%%j%J%J%k%%J%%%jJ%%j
-51102A5jJJ%%%%%%%%j%J%%%%%%jJ%J%k%JJjjKj%Jj%%jJ%%%j%JJj%Jj%Jj%jJ%%JjJj%%%%%
-51034A6%%%%%%%%j%J%Jj%%%%%%j%J%%%%%%%j%J%%%%j%%%%Jj%%%%Jj%%%%J%%%%jJjJ%j%%%
-50966A5%%J%j%%J%%%%%%j%J%j%%%J%j%%J%kKj%%%J%%jjK%%jJ%j%%Jj%j%JJ%jJjJ%%%%j%%
-50898A5%%%J%jKjjJ%%%j%jJ%JjJ%%%jjKj%Jj%%%J%jJ%j%%%Jj%%%%J%%%j%%%%%%%%JjjJ%%
-50830A5%J%j%%%%%%%J%j%%jJJ%%jKjj%J%jJjJ%j%%JjJj%J%%j%%%%%%%J%%j%Jj%%%%%%Jj%
-50762A5%%%jJJ%%j%%jJJj%J%jJ%jJj%%%%j%Kj%%%%%%%%%JjjJ%%%%%%%Jj%JjJ%jJj%%JjJj
-50694A5%%%%J%jjJJ%%%%j%%%J%%%jJ%j%J%j%Jj%%jK%j%Jjj%JjJ%%%%%J%j%j%%J%%%J%jJj
-50626A5Jj%J%j%%%J%%j%Jj%J%%jJ%j%JjJ%J%%%%j%J%j%%%%JjJ%j%J%%%%%%%%%jJjJ%%jJ%
-50558A7%%%%%j%J%%jJj%Kj%jJ%jJjJj%%JJj%%j%J%j%%j%JJjjJ%%%Jj%%Jj%J%jjJ%%%%%%%
-50490A6J%%%%j%Jj%%%%%%%%J%jJ%j%J%%%j%J%%%%%%jJJjjKj%J%%%%%j%Jj%J%%%%%%j%JJ%
-50422A9%j%J%%%jJ%jKj%%%J%%%%%jJ%%jJj%J%jJ%J%%jJ%jJ%j%%%%j%%%%%%j%%%JjjJ%j%%
-50354A7%%jJJ%%%%%%jJ%j%J%%%%%%%%%J%j%JjJJj%J%%%%%Jj%J%%jJ%j%%Jj%%%J%j%%%%%%
-50286B0%%%jj%JjjJJj%JjjJ%j%%%%%j%%Jj%JjJjJ%%%Jj%%%%%%%%%J%%%%%J%jJj%JJ%k%JJ
-50218B0jj%%%%%%j%J%jJ%j%%%J%k%%%%%%%%J%j%jJ%%%%%J%j%jJ%%%jJ%%%%%jJjJ%%j%%%%
-50150A5%J%%%jjJJj%Jj%%%%%J%%j%J%%j%jJJ%j%JjJj%%%J%%j%%%J%%%j%JjJ%%j%Jj%jJ%%
-50082A5%J%%jJkJJj%%%%%%%%J%jJj%%J%J%j%j%JjJ%%j%%%J%%J%j%%%%%%%%%%%J%%%jjJJ%
-50014A7%%jJjJ%%jJ%%%%Jj%%J%j%J%%jJ%%%%%j%%%Jj%%%%jJJj%Jj%%j%J%%%%%%jJ%jJjJ%
-49946A7%J%jjJ%%J%%%%%%%J%%jJ%%%jJ%%%%%%j%%JjJ%%%%%%%%jJj%J%J%j%j%%%J%jJj%%%
-49878A8%jJjJjJ%%j%J%%j%%%%J%%%jj%JJjJj%%J%%%j%JJ%j%%%Jj%Jk%J%j%J%%jJ%JjJj%J
-49810A9j%jJjJj%%%J%%%%%jjK%jJ%j%%Jj%%J%%%j%KjkJJ%%JjjjJ%%j%%J%JjJj%jJj%%Kj%
-49742A7%%%%%%Jj%%%%JjjJ%%%%%jJJ%j%%J%j%%%%%J%%%j%%%%%%%%J%%jJ%%%j%J%%j%%%Jj
-49674A7%%J%j%%J%jJ%j%J%j%J%jjJ%%%%%%%%%%%j%J%%%J%j%%%%%%Jj%%J%jJj%J%%j%J%jJ
-49606A8%%%%%%%%%%%%Jj%%JjJj%J%jjJ%%%%%Jj%Jj%%%%j%JJj%%%%%%%%%%%%%%%%%%jJ%%%
-49538A8j%JjJJ%jjJ%%%jJ%Jj%%%%%%JjJ%%%%%%%%%%jJj%J%%%jJj%KjjJ%%jJ%%%%jJ%%%jJ
-49470A9%JjkJ%%%%%KjJkJ%%%%j%%%%J%%%%%Jjj%J%%%%%%j%%%J%%%Jjj%%%%JJjjJ%%jJJj%
-49402A9J%%j%%%%jJjK%jJJjj%J%jJ%%j%%J%%jJ%%%%%%%JjJj%%%%%J%J%%jJ%%%%J%j%%%%%
-49334B2%%%%%%%%%j%%%%J%jJ%j%%J%J%%%j%J%j%J%%%%JjJ%%%%j%K%%jJjJ%%%%j%%%%jJj%
-49266B3%J%jK%kJjJ%%J%%j%%%Jj%%%J%%%jJ%%%%jJ%Jj%%%%%%J%jJj%%%%%%%%%%%J%%%%%%
-49198B6%%%j%%Jj%%JJj%%j%kK%jJ%j%%%Jj%J%%jJj%Jj%%%jJJj%%%jJjK%jj%Kj%%kJ%K%%j
-49130B4%%%%%%%%%%%%k%%Jj%%JjJJjjJ%%j%%%%kKJ%j%jJJkJJj%%J%j%%JjJ%%%Jj%%jJJj%
-49062B3%j%J%j%%%Jj%%j%JjJ%%%jJj%%%%J%%%JjJj%%j%J%%%jJ%%j%%%%Jj%%%%jjK%%%%%%
-48994B1jJ%j%jK%jJ%j%%%%Jj%J%%j%jJjJ%%%JjjJjJ%%jJ%j%Jj%J%%%%%%%j%J%%%%%%jJ%J
-48926B1%jjJ%%%J%%%%%%j%%%Jj%%%J%j%%J%jJj%%%%J%j%Jj%%Jj%%%Kjj%%%JjJ%jJj%J%%J
-48858B2jJ%%j%jJ%%%%Jjj%%%%J%%j%J%%jjJ%%%%J%%%j%%JjJ%%%j%J%jJj%J%%JkJJ%JjJj%
-48790B2%%%J%%%j%jJ%%%%%%%%%%%%%%%%%%%%j%%%J%j%%%%%%%JjjJ%jJJj%%%Jj%%%%%%Jj%
-48722B1%%%%%%%jJ%%%Jj%%%J%%%%%J%j%j%jJj%JJJkJj%%%Jj%j%%%J%jJ%j%JjJJj%j%%%%%
-48654B0%%%J%jj%%%J%%%%jJJkJ%jKj%jJj%J%jJ%%%Jj%%%%%jJ%jJ%%%j%j%J%%%J%%%%jJ%%
-48586B0j%%J%jjJ%%jJ%%%J%%jJ%%%jJj%%%jJ%%%jJJ%j%%%%%%%%%%%Jj%Jj%J%j%%J%j%%J%
-48518B0j%%jJjJ%%Jj%%Jj%%%%jJJ%j%%%%%%J%%%jJ%%j%jJ%%jJ%Jj%%%%jJ%Jj%%%%jJjJ%%
-48450A9J%j%Jj%JjJj%J%jJj%%J%%jJ%%%j%J%j%%%%%%%%%%%%%JjJj%%%Jj%%%%%%Jj%%%%%J
-48382B0jjJJ%%%%j%J%%j%JjJ%%j%%Jj%%%%JjJ%%j%%%J%jjJ%j%J%jJ%%Jjj%JJkJ%Jj%Jj%J
-48314B0j%JjJJjjJ%%%kJJ%J%%j%J%J%j%J%%%%jKj%Jj%%%%%%%j%%%%jJ%j%%%jJ%%%%%j%Jj
-48246A9%%%JjJj%%%Jjj%Jj%j%JJj%Jj%jjJJj%J%%%%J%j%%%%%%%%%jJ%%jJ%%%%J%jjJ%%%%
-48178A8%%%%%%%%%%Jj%%%%%%Jj%%%jJJj%J%%%%j%%jJ%%%J%j%%%Jj%Jj%%%%Jj%%%jJ%j%JJ
-48110A9%%j%%J%j%%J%%%j%%J%j%%J%j%%JJj%jjJ%J%j%Jj%J%%%jJ%jJ%%%%Jj%J%j%%%jJJ%
-48042B0j%%%J%%j%J%%%%%%%%%j%%%J%j%%%JJj%%%%jJJ%%jJ%jJ%jJ%%%jJ%jJ%%%%J%j%%%%
-47974B1J%Jj%%%%%%%%%J%%%jJ%j%%Jj%jJJ%j%%%%J%j%%%%Jj%%%Jj%%%%%JjJ%%jJj%J%%jJ
-47906B3%j%Jj%J%jJjJ%%jJ%j%%Jj%%%J%%%JjJ%j%J%%%%j%J%%j%%J%%%jJ%jJ%jJjJ%%j%Jj
-47838B3%%%%%Jj%%%%J%%jJ%j%%JJ%k%%Jj%J%j%%%%%jJ%J%jJj%jJ%Jj%%%Jj%Jj%%%%j%J%%
-47770B3%J%j%%jJ%j%%J%%%%Jj%%%%%%jJjJ%Jj%%%J%j%%j%JjK%j%jJJj%%%%%%jKj%%%%%%j
-47702B2%JjJj%%%j%%%JjJ%%jJ%%%%j%J%%%j%%%J%%%%%J%%j%Jj%%%Jj%jJ%%%%%jJ%j%Jj%J
-47634B2%j%j%J%%%%%%jJ%j%%J%%jJ%%jJ%j%J%%%%%j%J%%%%%%%%%%%%j%J%%%j%%%Jjj%J%J
-47566B1%%%%jJj%%JjJ%j%%J%%jJ%%%%%%%%j%%j%J%%jJ%jJ%%Jj%%%jJ%%J%%%%j%J%%jjJJ%
-47498B1%%j%%%%%%%j%J%%jJj%%%J%%j%%%%%J%%j%%%%%%%%JjjJ%%%%%%jJ%jJ%%JjJj%%J%j
-47430A9J%j%jJ%%jJ%%%%%JjjJ%j%Jj%%JjJjJ%%Jj%%jJ%%jK%jjJ%%%J%%j%%J%%%j%J%%jJ%
-47362B0%jJ%j%J%%%%%%jJ%%%%JjJ%%jJj%J%%%jJj%jJJ%%%%%%%%J%%%%%%%j%%JjJ%%Jj%%%
-47294B2%J%%%%%%j%J%%%Jj%%%%%jJJj%%%%%%%j%J%%%%%%%%Jj%j%%%%J%jjJ%%Jj%%Jj%jJ%
-47226B2j%J%J%%jJj%%j%%J%%jJ%%%%%%%%jJ%%J%jJ%jJj%jJ%Jj%KjjJkJ%Jj%%jKj%%%%%%%
-47158B2%%%%%%%Jj%%%%J%j%%jJ%%%JjJ%j%%%J%%%%%%%%%%jJ%jJ%Jjj%J%JjJj%JjJ%%%%J%
-47090B5kJJ%%%JjjJ%%J%j%J%%%J%%%%%jJ%%JjJ%JJ%%%J%%%%J%%JJ%%%K%%%%%K%%JJ%j%KJ
-47022D2%%%JJJJ%%%J%%J%%jJj%Jj%%%j%%%jJj%%%jj%j%%%JkJ%%j%JjJ%%%JJ%%JJ%%%JJ%%
-46954D8KJ%%JJJ%J%J%%%%JJjJJj%%J%%J%j%JJ%j%j%%%jjj%%%jJk%j%j%jjJk%%%J%%%%J%%
-46886E1jJj%%%%JjJ%J%%Jj%J%Jj%JjJ%k%%%jJj%Jk%%j%%%jjj%%%jJjjJ%jk%%%%jjJ%j%Jj
-46818D0%j%%Jj%JkK%J%%%%JJJjJ%%J%J%%%J%J%%%%%J%j%jKj%%j%%%j%kjJjj%jjJj%jjj%%
-46750C7%%jj%JjJ%j%j%%%JjJjJjjJ%j%%%%%J%J%j%J%%%%J%J%%J%K%%JJ%JJ%j%JJ%jjjK%%
-46682D4k%J%%%%%%J%%Jjj%j%Jj%%Jkk%%%jJjj%%%j%%%jjJ%%jJ%%j%%%J%j%%%j%JJ%%%J%%
-46614C6%JJ%%%J%J%JJ%J%JK%KJJLJKKKJLKLLKKLLKJKJKj%%%jjkjkkklkllkkkkkjlj%jj%k
-46546D8j%jjjj%%jJj%jJ%%%%%jJJj%%%%K%J%%J%JJ%JKJJK%KLKKLKKLLKKJJK%JJJ%jjjkkj
-46478H0lkkklk%klj%kjj%jk%jjjjj%jj%%k%%j%%%Jj%%%j%%jJ%%%%kJ%%jJ%%j%%jJjJj%Jj
-46410C9J%%JjKJjK%JJ%%%K%jJJJj%%%%%%%%j%JjjJjj%j%%%jj%%%%j%%jjKj%K%jJj%j%J%%
-46342D2%%j%JJ%jJ%%%%%%JJ%%%J%%%K%JJJJ%%J%%J%J%jjJjjJj%J%%%j%%J%J%%%JJjJ%%J%
-46274E7J%JKj%JJJj%JK%J%KJjJJJ%KJJJJKKJJJJJKKKJLJKKLKLKLLKLLLNKNMLMOMNNONPNO
-46206B00NQOPOOQOPPOPONMNNLLKKKKjJjkkkkllmmmmnmmnlmnlmmlkmllkkjkJkjj%%J%K%JK
-46139B27KLKKMLMMLNNMMOONNNOONONNMNLMLKJJK%%jkkkmklmmnnmmnnmnmnmlnlkmllkmmkk
-46072B46kkmkklmlllllkklmlllklkmlkjklkjkkkj%jjjjj%J%%jJJ%%JJJKJJKKKKKKLKLLML
-46005A94LMLLMMMLLMLLKLKJJJK%%Jjjjjjkjkkkkjljjkkkjljkjkljkjkjjkjkj%kj%k%jjjJ
-45938A86j%%%JjKJ%%KKKK%LKJLK%LLLKJMJKJKLKKJKKKK%LLLLLKMLMNMMNNONOPPOQOPQPQQ
-45871C85RRRRRQOL%JJJjkoqpqmmmknqqrrppqqj1j3j1j0qpnoonlmlljmljjjjJjJJKJKKLKM
-45808B46LNNMMOOOPOPOPOPOPNNNMMLKJJjjjlmmmooqpppqqqqqprpoqpopnponoomnlmnmlml
-45741A48lmkllklkkkkkkkkjjljlj%%kjj%j%kjJjj%jj%%%jJ%jJj%%%%%%%j%j%jJjjjj%j%j
-45674H2j%jjjk%%kjj%jj%kj%%k%j%j%j%j%%j%jjJjj%jJJj%JJ%%%%%J%%%%JJ%%J%%J%J%J%
-45606F6JJ%J%K%J%%KjKJJ%KJJJLJJKJJKJJKJ%J%%Jj%jjjkjjjjkjl%kjkkjjj%jjjj%Jjj%J
-45538G0j%J%%%%%JJ%KJ%%KJKJKJJLKLJLLKKNLLLMLMLLLLKJJJJ%jjk%llmklmkllmlmmkklk
-45470I2kjkkkjkkjkj%j%jjjjJ%jJ%%KLMLLJkkklj%%KKKLNNMLJllk%%kJJJ%%jj%jkjjkkkk
-45402H1kkjljjlkjkj%kjkjjk%jjj%%k%%j%k%j%jjJ%jj%%jj%%%%%%jj%Jjjj%Jjj%%Jj%jJj
-45334C3%%%%%%%%%%jj%Jj%J%%%%j%%%%%%j%%%%%%J%%JjjJ%%jJjJJ%jKKj%%J%%j%%jj%J%%
-45266C3%JjJ%%j%%jj%j%%%%%J%%j%%%%%%j%%%%%JjJJ%%%%%%jJ%%%%j%J%j%%JJKK%%JJ%%%
-45198C8JJ%kj%%J%%J%%%%J%jKjj%%jj%J%%%%%%jJ%%%%%J%Jj%JJ%%%J%%J%%%J%%J%%%%J%%
-45130D6J%%%J%K%J%%JJJJj%J%JJJJ%JJK%JKK%KJLMMMMLLLORPNLJ%MMOOMNMNPJ0J4J7J9J9
-45067B54J9K3K8L6M5N9Q1J14J70K50L68N30P49J009J010M57q0m58m21J52N89M96j10n94j044
-45042C732q17l15N8L58O84R91R11K26k79o24m47J78N59L03l15q29j212r26n52l26k16j38
-45020A004j01o8n8m6m7m0l7l0k8k2k6j9j7j3j4j0j1pqqj1j1j2rrpj0j1j0ponqopnojonqn
-44978B29ommkmllkmjj%JJ%klnlj%kmnpnl%jJ%%nmojk%nnpoomnlklmkkkllkkljklkjjjlkj
-44911E3jkjkjk%lkkj%Jk%jjj%%jJjjjjjk%%Jj%jJJ%JKKKJKJkkjlkj%j%JKLKKL%lllljjj%
-44843B3JjJJJJ%jkkjj%k%%Jjj%%%%%%%%%jJ%%%jJ%JjJJj%%jK%%jJJ%kJ%%%JJJkJJ%JKJKK
-44775C0MLLLKLMMLKLKKKKKJj%JJjkljkklkllmmkllkljkjkj%j%jj%%j%%%Jj%jjJj%%%%%%%
-44707B0%jjK%J%k%%%%%%%%%%Jj%%%%Jj%%%j%J%jJjJ%j%%J%jJJJ%%kJj%%%kJ%j%J%%%%%%J
-44639A9%jJj%J%%Jj%%J%Jj%J%j%JJ%JjjjJjjJ%jJj%%%%j%%%%Jj%Kjj%J%%%J%j%jJ%%%%%%
-44571A9Jj%JJ%KJ%%jJKMPQMl%%nqnljjjjJj%%%j%%J%%%%jJ%j%%%J%j%%Jj%J%%j%%%J%%%j
-44503B0%%%J%Jj%j%j%J%%%j%J%%Jj%j%J%Jj%%%%%%%JkJ%%%%JjJ%%%%jJ%%Jj%J%%jJj%%%%
-44435B1J%jJ%%%J%j%J%jJJj%%%%%jJ%Jj%%%JJjJ%J%%j%%JJ%jJJ%%J%%%%J%%%jJJ%%K%%%%
-44367C3J%%%%%J%%J%%%JJj%J%JJ%jJ%%%%J%J%j%J%j%JJjJjJ%j%%%%%%%jJ%%jj%%Jj%%%jJ
-44299D0J%j%%J%%KJJKLKJjnk%%%JKKLLjk%%Jjmlkk%JJ%LKJjmkkjkJj%%%J%jJJKKKLKjlkk
-44231D3%JKKKMMK%JLOML%jlj%LLKJlnnl%JMLJjkljK%kmonmkljkj%%kjj%jj%Jj%j%%%%jJ%
-44163C2jJJJ%jJjk%%jJ%j%%%J%j%Jjj%j%j%%%%j%J%j%j%%%%j%J%%%%Jj%%%j%jJJ%JJ%JKJ
-44095C1j%JJkjjKJ%JK%JJ%l%k%jj%K%Jj%%jjjk%j%J%j%%Jj%%%j%J%%J%j%%%J%j%Jj%%%%%
-44027B5jJjJ%%%Jj%%%%JjJ%%JJJj%%j%k%%%j%%J%j%%jJ%J%j%%J%j%%%%%jKj%%J%%%j%%J%
-43959B5%%%%%JjJJ%%%%JjJjJjj%%%J%%%%%%Jk%%%J%j%JJj%%j%%%J%%%j%%%%%J%jJ%jJjJ%
-43891B7J%j%j%J%%J%%%jJ%j%J%jJ%%%%%jJJjK%%%J%JjJ%%%J%%JjJJ%%j%%%jJ%Jj%%%jj%%
-43823C2%jJJ%%%j%%%%%%jJ%J%%jj%%%%Jj%jjJ%%Jj%%jKj%jJJJj%%jJ%%%%Jj%%J%%j%JJ%j
-43755C2jK%%jJJ%%J%%%%%JJ%%JkJ%J%Jj%%%%%%%JJjjjJ%%j%%J%J%J%J%jkj%%%J%KJ%j%J%
-43687D1j%%JJ%j%J%J%JJJJKjj%jKj%%JJJ%Kj%jJjjjJj%J%jJJ%%%j%%J%%%J%%J%%J%J%JJJ
-43619E7jK%J%JJKJ%KKJ%JJJJKLKLKMLNNNPONMMOQJ2J4J6J9K3L1M3O2R7J50K20L13M39O30
-43570B216P87L22p17q75m58k03k8R7K38L69N74Q36Q32r6p58k85K49N06k0q76q37m26k05l5
-43546A207P8K04L26N26P28N22n24j044o39l54j90j20n5l7j4j3QJ0L4N7J17J80K78L85N69
-43521B239P84N95m44j017o04k78p8N4J93L19M96P32Q70K59o37m73J21N36L02p74j031n56
-43499A608k68q2L9J66K82M51O69O79j80j022p92m28k41j47q5n6m1l5k8k7k5k5k0j6j3j2j0
-43472C41j0j2j2rj0pqqopoonoplommnmnmlmmmmmmlkmklllkkjlkkjk%%jlmmlljk%%%K%lml
-43409I6kknlkmkj%%jJ%lmmlklj%jj%jJj%jj%JKJklmjjjJ%KKLJkkjjjnkjj%jJJJK%jlkljk
-43341B7jJ%%jJj%Jj%jj%Jj%%%%%%%Jj%J%%%%%j%%j%J%%%jJjJ%jJjjJjJ%%j%J%jJj%J%%Kj
-43273B4%jJkJjJ%j%%JjJ%%%%%jjJ%JJjJ%J%jJJ%%%J%J%jJ%j%jJJk%j%%j%Jjj%%Jj%%%J%j
-43205B3%%%J%%%%%j%%%%%%Jj%%%J%j%J%Jj%%J%%jJ%%jJ%%jJ%%J%%%J%%%%jJ%j%%j%J%Jj%
-43137B6%%j%jJ%jJJ%%Jj%%%Jjj%K%%%%%%%jJ%%%%%%jJ%%%J%%j%%J%jJ%j%%%%J%%jJ%%%%%
-43069B8%jJ%%Jj%%%jJ%j%%J%j%%%J%%%%JJ%%jjJ%%JjJ%%JJ%%J%Jj%JJJ%%j%%JJj%J%%%J%
-43001C8JJJ%jJJJ%JK%JJ%%KKKJ%LKJKLKLLKMLNMOOOPRRJ1J2J4J6J7K0K1K2K4K3K4K5K4K5
-42947D13K3K1K1K0J7J5J3J1ROK%morj2j5j6j7j9k1k1k1k4k3k3k3k1k1j9j9j7j4j3j2j1rq
-42909A53ponpnmmmmlkmklljlkjjljkkjjkj%jjkjJjjjjk%j%j%%%j%jj%%jjjj%Jj%%j%%%j%
-42842D8JjJJJKKKMMLJkkkj%JJKLLJ%l%%%knmlkl%%JJK%knlkjj%j%j%%jJJJJKKLJkmkjj%K
-42774D2JLMK%k%%K%mmkj%jJJLKKklll%kJj%%j%%%%j%%%J%%j%jj%Jj%j%J%Jj%%%Jk%%%jKj
-42706C1%J%%J%j%Jj%JKj%JJjJ%J%%jjj%%%jJ%%%%%jjJjjjJ%%j%J%j%%%%Jj%JjjJ%%J%kKJ
-42638C2kJ%%j%%J%%%j%Jj%%jJ%jJJ%Jj%J%%%j%jJ%%%%j%J%%%%%%%%%J%Jj%Jj%%%%%%K%jJ
-42570C4J%J%J%%%J%JKLKLLKJjkkkkk%%KJKKLJJllklkjj%jJjJjj%jj%%jJ%jJj%%%%%%j%%%
-42502C5JjJj%J%%%%%%%Kj%%jJ%%%%jJ%J%%j%J%JJJLKJk%j%%%JKkJ%J%Jjjkjj%JJJkkJj%j
-42434D0%%jkJ%%Jk%J%JjJKJJjk%%%%KJjkJ%%JJ%kj%J%K%%jk%j%%%jJJ%JJJ%LLLLMKjkmkj
-42366E1jJKKMMjknmll%jj%%%jJ%JJJKMMMMK%lkkkjJJMKM%llnljkjjjJ%jj%j%Jjj%%%%%%J
-42298D6JjjJJ%j%J%%%J%j%K%KKKKJK%j%kj%%KKJMMJJ%%lmmjljKJJJJ%l%jjlljj%%%kJ%Kj
-42230D8%j%%%jJj%J%%JJKJ%J%jjJ%j%%JJJJK%J%JJJJ%J%%JjJJ%KJJj%Jjjkjjj%%%%j%%jj
-42162E9jjkjjjj%%jj%%J%j%%%jKjJJJ%JJ%%J%J%%%%%JjJJj%%JJJ%j%%jjkJ%j%%J%%Jj%%j
-42094E5%jJJJ%%Jj%jJj%%%%%j%jJ%J%%%%%Jj%%K%JJj%jJ%%jj%jJ%%%%j%jJjjJjjj%Jj%%%
-42026E2j%%J%%j%%%J%JkJ%J%j%%JjJjJ%%J%J%%%j%%%%%%%jJ%Jj%jJ%%%%%%jJ%%JjJj%J%j
-41958E4JJ%%%JjJJjJ%%j%J%J%JjJ%J%J%J%%%%JKj%%%j%%%%%jKJJjjJ%%%%kjj%%%%JJ%JK%
-41890F7jj%Jj%%JJ%JKKLLLJKKKJJJKJKKMMMKMJJKKJJJLKLNM%lkjlkmlmlkJjjJKjlmlmlml
-41822I2j%j%k%kjjJjJjJ%J%JJJjKJK%KJKjJ%%JMJJ%L%jljj%%K%KJLjKlJk%k%jLJLKLJKkJ
-41754A18ljk%jK%LJJjJljk%lJjKkLjKJMKONPJJlJJNKMKQQJ2QRLMk%kMKQNRRJ3PRNJ0J3K2
-41692C16K4L5L6M9O4J00J47K38L64N59Q17J118J121K77l67j064j144n71k60O3K66O11Q74
-41669C673J222O56j98q27j418r48n44l20k04j23q2m8k6k0n%L0N7J19J85L23M87P76J064J312
-41644E141M95l11r57j330p22l44mK10N31P98J157Q76q4o77j347j122o26l79k16j44q5p0m8
-41621G42n2l9m5l2l2j9k1j2j3oj0kj1rj5j0j1npkl%mkmlrnp%mlpmqoqpj2qqkmjmlpnoJ%K
-41569B48JKmkkLJOLLjKj%MQNMj%ljkjlmrqpkj%mqj3j3j2qommnpnj%%%mmpnlKKMJJ%jk%%K
-41505A34%jjjlJJJk%%jJLPRQJ3J7K2L0M0M3M8N2L0mjMk5m7l3j7nJ1K5L5M4N0K2j6npm6o6
-41460C70n2m3l8l1j8j1mJQJ3K3L2M2M4N0N4L3nlLk5n0l6j9qOK4L2M3M8K4j3opm3o7n3m5m2
-41421B31l3k4j7j1qonlmllj%jkjjjkjj%%j%%j%J%kjjkjj%jjkjjj%jk%jkjjK%JJj%jj%kjj
-41358G6%%%%j%%j%%jJj%%jJ%J%%j%jjjj%%j%%JJK%KJKLLLLKJKjjmkkk%KMORJ2J5J7J7J5R
-41295A88Moj3j6j7j7j4j2pnlmlkkjjjjj%%%%Jj%JJ%LJ%Jjl%%%KJj%kj%JJJjjk%JJJ%kjkj
-41234F4k%J%jJJ%jJj%%JJJJLJJk%j%%L%Jk%%%%K%%kkjJ%K%kjk%J%KJKJJ%jk%k%jk%%j%J%
-41166F6%%Jj%J%%%%jJ%%jK%%JL%%%%%JJJJKKKKLJMKMNPJ0J5J9K5K4K6L1L6J2j0NJ5oj9nJ2
-41110C00K2K4L2M2M9K3j0qOj2m6m8k9j9j4j0LJ5J3j4j3Njk8l1j9j4j5j1nJPJ4K0K0K4K9L1
-41072C33Lj0QJ6j0k2kJ4J9K3L1M6M7J3j4kRk5n1m5k7j7j4oOJ9J1j5j0Nnl4l2k3k0k1j7j2
-41034A69ronnmnmlklkj%%jkkmklkkkjkjjKKJMKMNNMMK%jk%JKKJjllJJKK%kkkjjJjlnonlj
-40967A01%KKK%lmmmjjJLKM%%mmnmjkj%%%jJj%%JJJKMNLL%molk%JKKLL%lmmnjkk%j%k%%jj
-40900F8%%%%%%%JJ%%JJJJJJJj%JJ%%jj%jjjjJjjJ%%JJ%%JKJJJJJ%Jj%jjjjjjJjJJKK%%%j
-40832H1jjkjkj%%%%%J%%J%%J%J%%%JKJLJjK%%jjjj%%%JK%JJ%jjjkjkk%%j%J%JJKJJJKJJK
-40764I0%J%%%Jj%%%j%j%%%%j%%j%%jJJjJ%JJK%%KJJJKKLJJJ%%%%%jkjj%k%k%%kJjJjJ%%%
-40696I7J%%%JJJKJ%%j%JJJLLLL%%%jjJ%JJ%jkjmjljjjkjjjjj%%%jJ%jJJ%JjJ%%jJJKKJ%%
-40628A05%%k%jJ%%J%jjjkj%%%%%JK%%j%J%%%jj%j%j%%%jK%%JJ%Jj%J%jjjJJj%J%%%%%JJJ
-40561A03%%%%%Jj%Jj%kJ%j%j%%JJJKJJLNLL%Jj%JKMONLjkmnkj%JK%jkllk%jJ%JKLKLMLJL
-40494A41MLKMMLLMKjkj%NONOLLklnj2rppnnmnnllkj%jjjjJJ%KLLLKJKLKJJKjJJK%Jj%%%j
-40428A41%jlj%lmljjkjjjj%%j%jJJ%%%%%J%J%%J%J%%%J%%%%%JjKjK%j%%jJ%%KKKKJ%%%%%
-40361A34J%JjjjjjjJ%%%Jj%%%j%%%%%%%JJK%jJ%j%Jj%%%%%J%%%%%k%JjJKJLMK%kjkjjjKK
-40294A41KMMMLJJJ%jj%j%JJLLJLLKKJ%J%LKNMOOPPQJ0J0RRRRJ1J2J0RNNNPJ0J6J3J3J0J0
-40238D19J1J3J6K1K3K6K9L6M4N6O9Q9J16J64K22K97L78M58N31O17P01Q00Q98R23O08J84j16
-40211G633l39j88J63M67N04J75j15l85m48j25K53N48N32J44j90m86n54k87lJ53r9n08q39
-40188F006j127j035p34m83l21k31j82j48j37j32j11r1p4o1m7m1l6l7l3l2k8k5k2k2j9k0k0
-40161G57k0j5j4j2j5j6j9j8j9j6j3j0j3j0j1j1rqqrj0rj1qqrropoonmmnlmnnmnlmmmmnlm
-40112C27lklmllmnmopoqj0opoooomnmmmmlmmlllkkljj%KJKK%lmpppnmllklkkjjkjjjjkjJ
-40046A13j%%%%%%j%%jkj%jlkkkjjjj%J%%J%%JJ%%%Jj%%Kj%jkJ%%%%j%%%jJ%%JJ%J%KKLKK
-39979A09JKJJJL%KJ%JJljkjkkjjjkjjjljjjjj%jj%jj%%%%%%jJKj%%J%JJ%J%JKJKJJJKJJK
-39912A12JKLKLMLLMKKKK%Jjklklkmmmljkj%KJKLLK%%Kjjljlllkkkjkjkj%jj%JJJK%j%jjk
-39845I9kkjj%%%%J%KJ%j%%%kkj%j%j%kJ%%%J%%%Jj%KJ%J%JJj%J%J%JJJKKKJKLLLJJ%J%jj
-39777A18%jk%j%jkmlmlkkk%jJjJjjjk%k%j%%J%Jj%J%%KJj%jJ%j%%%j%j%%jj%%%%%jJ%%jJ
-39710H2j%%J%J%kJ%%JJ%%%%%%jj%JJ%JJKLJKK%K%%J%%%jj%j%kj%jjjJj%%%%%JjLJLLKMLL
-39642A12MKLKJJj%%Jjklllmklljj%j%J%%jl%%jjJjK%%J%KLKK%%%KKKKL%J%jJKNQQJ1J3J2
-39578A76J2J1J0Nkoj0j2j3j1j0qpomkkkk%jjjj%J%%j%%JJJJMLKJ%%J%%jjlklmj%JJLLJJJ
-39519A24KJJKJKKJKJJ%%%J%jkjkjkkkkkkj%k%jj%j%%j%%KLKMNKJkjj%LJjlk%JJJKkllkjj
-39452A21JKLNOOPMONLjllpqrqnkkjk%%jJJkJKKMMNPPPONMLNPQPNKmnnnpoonok%JJKJj%JJ
-39385A63J%jlnopqpommklkjj%jj%%%j%j%JJJMMPRJkmrnlJKMMOROjlpqlkkjjjJ%%K%%Kj%j
-39318A11ljjkl%j%JJj%KKJ%jJJ%jj%k%kj%%%%JjJJ%kJjjJ%jjJjj%j%%jJjJKJ%jjjkjj%j%
-39251I1jj%%j%j%%%%%%%J%K%%%jj%%%j%%%J%%jJ%%%%%%%K%jjKjJ%JJ%%%jJ%KjJJKJJKMOO
-39183A17QJ2J5J9J9J8J0Jpj0j2njMRJ4K3K9L0K8Qj1k5l4l3k2j0%RK1L0L8K9J8nk3l6l6k7
-39144B12j8j0ojljjjlpnnmljjjkjKJLNOJ0J4J8K0K1J9K0J6J2PNJKMNPLkloj3j9j7j7j6j2
-39094B34ojjklmppnnmlkKL%lnlmmkjkjlnmlnmlkk%JJJLMLMLKKklkkk%j%lnommlkjjJ%JKK
-39027A22%%%jk%%%%J%kj%JJKJJ%kjkjjjk%%J%%jjkJjjj%jj%JjJ%KJMMOMLJ%kkmnj%%JJKK
-38960A24KLKJKJ%%%j%%Jkkkjmlljkj%jj%%JjJ%Jj%%%j%%%j%jjk%%jj%%%jJJJ%LJKMLJJk%
-38893A20jknmljjJjKJKJJJ%%%%j%jkjkj%%jJ%JKJK%J%KJ%%%Kkmljj%%K%JJJJKJ%%jjjk%%
-38826A08%%j%J%KJJKLLK%nmj%KNOPQRKllmlqpnlj%KLKL%nnkj%LJ%KJJJMKKLLLKKMJonmkj
-38759A28%JLJLjomjJnonk%%JJKLJnolkkjJjJjJ%Jj%jj%%j%jj%jjjJkj%%j%jjj%Jj%%%%%k
-38692H1%%jJ%%%jJJjJ%%%%%J%J%KJJ%J%jJ%%jJJ%%%%%KJjJ%%%jj%jkj%j%%%J%JJJjJJ%%%
-38624I1JjJ%JJ%JJ%JKKJ%KKKJjkk%%%%%Kjj%jj%jjjkJ%%%%JJJJKMORJ5K4L2M7N2L9l3p3m8
-38564A78k9j7j1nnkk%j%j%JJ%JJJJJLLKNNRJ4K1K9M2N4M9j6p3n3k9j7rmjJKLKLLLLKKLJK
-38511A76L%JjJ%JJJNPQJ1J3J5J5J5J2PMK%k%Kk%mqj1j3j6j7j6j4j0rj0onpnmmkmlmjljlj
-38458A14jj%%jJjJJJJJK%jJ%%j%j%JJjjjkjKJ%%L%jl%jj%KJJK%%J%J%L%K%%lkkjkJjJ%J%
-38391A17JJJ%JJJ%%k%jK%J%LjK%K%KJ%llk%jJkkjkj%jJ%%kKjjlJkJ%%%Kj%j%jJjLJMMONJ
-38324A34onnlkjljj%j%%JjjjKjK%Jj%kKjKLLKNMNJjpllJl%jJkKjK%LjJkJ%KKM%JmJkJk%j
-38257A20%k%lKjLkK%KkKkK%KjLjL%L%MKOjJjM%LjL%KjKjMjLjKkKjJkJlK%KjKkKmJmLlLmL
-38190A55lLkJkLkLlMkLkMkLkMlNjMkOkOkOjNjOkPjJ0JRJJ0JJ1KJ4NJ1%J3OK0J1K8J7L2K6
-38135D21N3N8J33J67K28K62L11L13M11M33N13N81Q38r1j120o68k00R9K96M96O13P27R41Q55
-38111F670n82q87k44K85K69r99j065m86j15M7K16L02M02M75P10k53j407j003n52k98k01j02
-38089A182o4k3jK0O7J37J84K39K78K94L71M25M88N41Q30K74j104q62l15L3K34M58N72P09
-38065D967Q52R85k06r80l83J41M81p71j274o28k07J6J57K89L64M37O75J31j298j181o63l65
-38043A539k49j45j05o0n4l6n0l2l8k2l2k2k6j4k0j2k2j4k0qj5qj2pj4pj3oj2nj1oj0mqoj0
-38006D04nj1mrmqnrnqlplpnqlpkpknlplolmjnkmkmjmkljljljl%mjljmlmjnklknlmkmjmkn
-37940A48kl%jkomkjk%jjlkl%jJ%J%%jjkjJNMK%llmk%%JjJJJ%KJKJK%J%Jkj%%%LLKljjKLJ
-37873A30j%ljKL%kkk%kllnlj%%mlljJ%LLMMMJjmmll%%KKLLNLjkmnj%JLJjjKMMKJ%jJMLkl
-37806A24k%Jjmkmmj%%mnkljj%j%J%jJ%JJKJJ%J%JJ%%JJ%J%%%k%%j%%JJ%jk%jjj%%Jjjj%k
-37739I2%%JJKJKKKLLjjk%JMJ%kjjJJJjjkjjjk%%%jJ%J%LKMLMKJkklJKNKkkj%KKKkkkJJJk
-37671A20mnkjj%%jjJJjJ%JJKKJJKJNLNOPPPNQJ1J2J6J7J7K1K5L0L8N3P3J01J29J56J66J57
-37624A193J26P4Po0j15j45j61j52j33j05q0n8m3l2k4j7j4rrlljJKJkoqqnnlj%klppj1rqm
-37582A51ojkljj%%LLKMLK%%llmmmlljkJ%J%JKK%knlmjljjK%KKLK%mlnlkkjjkjjkkjj%jjj
-37515I1%%%%KjJJJ%%%JjK%JjJ%%j%jjjJkjjJj%jJ%%j%j%%%JLKK%%kjljkK%L%LKLj%lkl%k
-37447I0jJJjJ%%JJ%L%%kjkj%JJLKLKKJKKMLMPQNKMPPPMM%Jlqqlk%nlkLKLjKk%orpnmmlkl
-37379A06%%J%LLMLMMMKLkookjKKNNMKjoljjook%JLLLMKlpplmkjJJ%JMJMKMNMKJlknmnjlk
-37312A08k%j%kK%JJJ%L%K%Ljklkk%lJ%%JKK%%Kj%j%jJjJJKJ%%%l%kJk%j%%JjK%Kj%j%j%%
-37245A07JjKJKLLLLLPQJ2J7K2K7L3L1J8J0qk7k7k9k2j2JRJ9K7L2K3J5Kj6k8k6k8j9rjJMJ
-37201A94klkoorpplmjkJj%J%%KjJ%KJLJMKJKL%LNPRJ1J0J1J1J0ROKjlnrj0j2j0j2qpknjk
-37143A71J%JLPJ0J4J9K1J9J8Lkj0j9k2j9j7j3j0mljj%%JjLJMJNKNLOMOMOJKJMKPMRPJ2J4
-37091B79K3K3L1K7L4L8N6P7J19J70K66L89N85Q11Q70n0q61m71RL90O77M43p18j090o43l63
-37065A121k08j33p8n3k8j7llLJ0K5L8N0N4N6N2O4Q5J26J99L19M91P11Q58K51p30n84q6L04
-37036B894O20O26k98r18m93o3K77N80Q17K42p91o68j39K49N68O01l95j119p55m26k39j61
-37014A009r7p5m2l4j8k0j2j4%KJ2J0K5L1N8Q6J40K03L11M52O65Q90N74n79p65k16J96N37
-36986C329P33j1j027q16m11j88q3j0lql5m9p8q5r0o9n8l6l0j3j0J1K2N8R7J71K38L28L80
-36957B257M46N00N93O62Q15R24R46K68k39o41r91n54j27J91M05O22P44M68l53p28j304j294
-36935C610q27n06l16j98j18o4j9L1R6J77K59L39M00M59N40O21P43Q85J010O42j48m39r95
-36912F182q18l10Q2L24N71P28P33J2n66j016j389j011o49m13l01k14j79j45j30j06r8p8p2
-36889A137n6m9l7l4k4k3j8k0j9k3k4k4j9k1j2j2j2j1j6j7j4j8j3j2pmlnj0j8k0k1j8j5j1
-36854D77j0rrqrj0qqj0qqoqqpnnnonnnmjkllknlmnllmkojkkljkkmj%%JKOQJ3K0K9L9N4O9
-36796D88P6O5L5Kl6o3q0p4n9m1k8j8j3qnnqqrppnlljkkkmlmmllllmnmklml%%JJKJJJJK%K
-36741A39KJJ%JKNNPJ1J2J3J5J2J3J7K0K0K2L2N1P1Q4P6M5Pk6n4p2q0o9n1l1j9j6k2k3j9j3
-36702A89j0pmmljjj%J%%%Kklllmklkjj%%J%Kj%%kjjj%%%KJ%%JjjKKJLLMPPONONKJkmooqp
-36636A57ponmlljj%jJLLMRJ2J4kk1j4qnmk%j%jjj%%%%%jJ%Jj%J%%Jj%jj%%%jjj%%J%jJ%J
-36573A10%%JJjK%JJ%JJLK%KKLLLKKKKjkklllkjK%JKMLPOPQRJ2J7K2K8K9K4J0oj2qjnj6k8
-36516B41k9k4j7j1pomjkjjJ%KJJJJJ%JKKLNOOJ0J1J6J8J8K0K0J8J4J1O%mj0j4j7j7j6j3j2
-36469B30pomnljLKKL%%jk%KJ0J7K5K2J7MmlOQkj5k4k1j2okLPQOJ1J5K0J7J2OQJ0J2QLLJj
-36418C82nokknrj5j3j0omLQJ3J6K1K8K9L0K3J0oj6j8j0mLO%j1k2k8l3k8k2j5j1qnnk%%JN
-36373B57PJ1J2J4J3J8K5L1L4L7L1K0J2NPJ6L0L9M3L3J8nk5l9m3l7k2j4qj4k3l1l6l6l1k7
-36337C22j9j4j1rom%KKMOQJ2J7K1K5L3L7L8M4M7M3L7K7K0J7J4Qmj9l5n2n9o2n2m2l1k3j3
-36298C29qKJ1K4L9N8P2O9L1j8l4j1J5J1l0p1q1o5m4k8j8j1rnnkkk%JKLMMMK%%k%kmj%jKL
-36251B32NONLJ%KMNOPONjloomlj%KKKLNQJ1J6K1L1M6O2Q0Q8O8K2k0j8PK1ln5q6p5n4l5k4
-36203C88k1k0j9j8j5j2rrponomnmmnnlnmkkkjj%jjjjk%j%%jkkkmnllmlkllmkmmlklkk%kj
-36142A21j%JJJJJJJNQJ0J4K4K4moK0L7O3M3o0m7PK7N7J1q3m9j3JJ2j1l1j7j0qlmjjljjj%
-36096A36JjJ%%JKKJJ%%%KLMMOQQJ1J3J5J8J7J6J3J7K4L1L8M3N1O4Q0R2J07J28J44J48J38
-36055A387J21J01O8L3J1NQKpj7k3l9p0j09j29j36j38j40j30j12r1p1n4m4l5k7k3k0j6j4j3
-36024B78j2j0rqonnk%KJJJ%lnonmljJJKLJ%jmmmmomononllm%ljjkjjjjkkjlkjjk%j%J%JJ
-35959A25KJKKJJJ%LJJJJJKLNPJ1J5K1K7L3L1J9NPJ6K9L5L1K7L0L0J5oj5nJ2J5kk4l3k8k4
-35914D32k8l0k0j0oj2k7l5l0k4j7j2j0qpnpomlmklkkl%jjkjkj%jjj%%%jK%J%%%JJJJJKK%
-35859A15KJLJMLNMPOQONPPPNNPJ0J2J2J3J8K7L4M6O6R2J25J54J69J51J27J31J35P7j3l5O
-35819A565L3J8rk8pK4nj01j57j43j31j51j62j37j02p3n2l8k9k2j9j6j3j1j0qoonlljLJ0J6
-35784B21K9M0N7kq2n1k9j5j1oommkljljlj%jkj%jjk%j%%jJ%%%klj%jjkkjj%j%%%%%jjj%k
-35725I4jjkjj%j%%jJk%j%j%j%%kk%jjk%j%%%j%%jjJ%%%k%%j%j%j%%%jjj%%%%j%%%JJ%%K%
-35657F6Jj%Jj%%jJ%j%%J%%%J%j%%%j%%K%%%%%jkj%k%%%%%%%jjjJ%jJ%%%jJ%j%K%j%jj%j%
-35589E6K%jJ%JJJJ%%%%jjk%%Jj%jj%j%%%%jJ%jj%J%%kJ%J%%jJj%%%j%Jj%%%%%%JJj%JJJJ
-35521E7%%J%%jjk%k%%%%%jJj%%j%J%%jK%JJ%JJJ%%%%%%%%JKj%Jj%k%k%%JjjJ%j%%%j%j%%
-35453E2jJ%jjJj%J%j%%%%%j%JJjJ%JJ%JJJJL%%J%%jjj%kjJ%%J%%%%J%jJ%JjJJLJJKJ%%k%
-35385F6jkjj%jjJjj%%jJ%J%%JJ%k%%%%%jJJjJJ%JJ%JJ%JJ%J%J%J%J%KJKJL%J%%j%kj%j%j
-35317G5jjK%JJJ%J%%J%KK%JLJKK%JKKMKKKMKMMLLMLMLJK%jjjjkljklkkllkkkllmmmlllkk
-35249H3jjjkj%jj%%jK%KJJKM%JJjjklklljj%%j%%%J%JKKLJK%J%%jjl%jjkjJJ%%JK%K%%%J
-35181H1jjj%j%jj%J%Jj%%%jJj%%JJj%%jJjK%%%KKJJLJMKLKKK%%kljnlmklkjk%jj%kJ%J%%
-35113G2JJ%jKJjj%%kk%%j%%J%%jJjJ%JJKj%k%%j%%jj%jJjjjjj%jj%j%%%jK%%%JJJ%JJ%JJ
-35045F8j%%jjJ%jjj%jj%jjJJ%Jj%%%%k%j%%%%%J%Kj%%j%%%K%%JKKjj%jJ%%%jJJ%%JjJLJL
-34977G3LKLMLJLKJJjKJMORJ3J9K8M2O1Q5J22J64J70P8k0j6n4j67j82j22p5m6l0k0j4j0ro
-34937A28mklkkklkllkkjkkkj%jk%J%%%%%%J%%JJJKLJ%%K%jj%%%j%%%%%%%%%%JJKJJJK%JJ
-34870A08JJKKJ%LJKKLNJ0J3J8K8M4O5R3J32J74J68N8l5k3p5j77j75j12p0m4k7j8j4j0qnm
-34832A37klllklkmklljkkljjk%jk%jjjjJj%Jj%%J%j%%jj%j%j%%%j%j%%j%Jjj%%%J%JJjJK
-34765H5%J%KKMNPRJ3J6J8J5Nkmj0j8j9j3j0pokkjjkj%%%%J%%JJJ%JJJ%%%jkjkkkkjjkjjk
-34706G1j%jj%%%%J%jjJ%JjJj%%%jJJJ%%%JJ%jJ%jJ%%%JJ%KJ%K%JKJKLMMOPJ0J2J4J6J6Qj
-34643A84nqj7k0j5j1pnkjkjJ%%JKKMLMOOOOOONNONQRJ5K2L5N0P7J12J59K18K72K56J10m5
-34598A462m6L1k1k02l04k53j67j04o5m2k8k1j7j3j3j1j0rponlmklkjklkkkkkj%%jkj%jkJ
-34554A12%JJKKLLKKMMLKNNPQJ1J8K6L7N8Q4J23J77K39K89K45P4o1l3K6o7k42l00k34j54r8
-34516C84o1m1k7k1j6j2j0j0qpqnmllklklllkkmmmkklkljk%jjkJjJjJ%%j%k%jj%%j%%JjJK
-34457I5%mmkkjJ%%Jjj%kjJjl%%j%j%%%JjJ%Kjkj%%jjJjJjj%jj%jjj%Jj%JjJj%j%jJj%j%%
-34389F2%%%%Jj%%j%JJjj%%j%J%%%%%%JJ%Jj%KKMMNML%j%lmnlljjk%%jj%%kJ%J%%KKJLJJJ
-34321G3J%jljl%%%%%%JJJKJJK%%J%%j%%%%%KJLJLKNNPRJ0N%nnoppmlklkjJj%%j%%k%jkjJ
-34254G7%%%%j%j%%JJJJK%KKK%KJJLNLMKkmj%KKJkoonmjkkjJ%jJ%%%J%JKJKKLLLK%ml%JKM
-34186I8JjljJKKjnk%K%Kjnpmmkk%j%j%%%J%jKJKKKKLKMMJkkkKJMJkoll%jJ%K%LKK%J%%jj
-34118H9klmkklljjjjjj%%jjJ%%jJJJj%%%jJjJJJj%%Jjj%%%%%%%jjJjK%L%JJJ%LKLLMLKKM
-34050I6MQJ1J9K6L8N3P1Q5Q3N0Rool0o9q9p6n5l5k3j2j1pnlloommkj%jjj%j%kkjJjj%KJJ
-34000I4JOLJmlj%J%%JM%lmlj%%KMKNORJ2J7K4L7N1P0Q3Q7N4J3qqk7o7r1p9n7l8k4j7j1qn
-33951A28lknolmkkk%jkkkjkjjjj%%jj%Jj%%k%ljjkjjk%j%%jj%%%%%%J%%%Kj%K%KJj%%jjj
-33884G0%jj%JJ%KMLNNOLML%jlmlnknmkmjjkj%jjj%%%J%%JjjJ%KJKJJjkj%jj%%J%jKjJ%%%
-33816F8j%%j%%j%JJ%%j%%kJJj%KJJ%%%KJ%%%kJjJ%jK%%JjJ%J%K%%JJKKKJkj%j%j%J%%JJj
-33748H2%%KJ%k%%%jJkK%jjKjKJJJJJK%LKLJKkjkjjj%KjjJJ%KkKj%jKJM%LLNOQQQKJmj%KJ
-33680A45JpoplkjjJJMJKl%jJJ%%MjLk%kK%JkL%MjKKMJMKNJOJOKPMRNJ1RJ3J0J9J6K3K1L4
-33621C52L8N7P1J07J56K29K88L83M40N08O15P42P92O51m46q69l65nL08M25M97j02j226j117
-33597B529o71m01k52j46r3n6n0l1k8%ML3L8P2R8J85K32L28L87M65N31O96P36Q04R9p97n26
-33570D186n7K99N80P06O29l95p84k46K02M45N45k67r79n46j52J91L55M54J30j011j227p51
-33548B307m78k85j91j10q6n5n3l5k7nOK6M3P7J40K06K77L56M16M83O24P03P80L48p49p28
-33522C990k41P8L37M14M13m92j286r00n57l27k26j29j03o6p0m6n0k9l5k0l1k2l1j6k3j2j9
-33495E01j3j7qj5pj4oj1oj1lrkmL%RRJ6J0Qrj3j5mmJrj3k5k2k2j3j3pj0lj0nrpj0lpmpjn
-33447A81%nkljmjkjnjmkn%lklklklJk%j%m%kmnlljmjmJjKJOOJ0J3J9J6J1loqJNRLqj9k0k0
-33387A12j2j2oolm%mjkjkjj%jJj%jJkJ%JlJj%k%j%jjjJkJjJ%J%J%LJJj%%J%JljjJ%%%KjJ
-33322E3jJ%LKL%KjJlkmjklk%j%k%JJjJj%J%JJ%JJKj%J%%%j%%%KKk%jJJKLOOJ0J3J5J1PJm
-33258A23rj5j5j2qllj%jJkjJjKkJkjk%jJjKJKJJKLjjj%%%j%KLKKj%%%jjjjl%%%jJ%j%%jj
-33194E5k%%%JLMNKkomj%kl%J%%%j%J%jJj%j%%jJJJJ%%%jj%Jj%jJj%%%Jjj%%%%JJ%%%j%%%
-33126D9JjJ%%%%K%Jj%%%%%J%J%KJKLKKkjj%j%j%k%%jj%jjj%%%j%J%jjJ%%j%J%%%J%j%J%%
-33058E3JjK%jJJ%JJJ%jJ%JJ%%%KJJJJK%%JjJ%JjK%JJJJJ%%mkjlk%%jJJ%%%KLNNNNMONkml
-32990I7noonkljkjJJJJJKLLKNMLJmlkJLK%mnmjkkj%%%J%jKJJJKKLLMLMNMKkk%LLNNK%%JM
-32922A28K%npmlkkjnqmnkk%%J%%KKKKMLMLONMlkJjknomkJJJjmnlkjlJ%jjjJjjjjjJk%Jj%
-32855G1%%%JJ%JK%JKKJKJJ%%J%%jkjjjjjkjk%%%%jjJj%%%%jjjJK%j%%%j%jKjj%%%jJ%k%J
-32787F8jjjkj%%jk%jj%%%%%jJj%j%%jJjJj%J%%J%J%jjJ%%jJJ%J%%%kJ%%j%%%%%JjjJjJkj
-32719E3%%j%%%%%%%Jj%%JjJ%%%%JJJJ%%%%%%jJjkjk%%j%%%JJ%jJ%J%%%J%j%%%%%%%%JJJL
-32651E9KJJjkjjlj%j%%J%j%jjj%%%%%j%J%%jJ%jK%%%%JjJJj%J%%JjJJjJJKJLJMKLKKLLkn
-32583G5nmlmlklJj%Jk%%%%%%j%%%J%%JjJkJ%%jJ%j%%%J%JJ%%J%jJ%%%%J%%%%JJJjJKjKJ%
-32515F1KJ%KJJ%%%%jJjjj%jJ%J%%jJKLKKKLLJmnklmlljjj%%%%%%j%j%jjJj%%%Kj%J%KJKJ
-32447F1K%KJJJJJ%JlJj%k%j%jj%jjjjjjJj%jj%%%J%JJLKLK%j%kklkk%%%%%j%%%%J%J%JJK
-32379F1%JJL%LKMLLLNNPRJ2J4J8K4L2M0N1O0O5O2N1M4L7K0j3l9n0n1n7o0n5m5l5k7k2j5j2
-32337A59j0pnmlmmmklpnllljjjk%jJJKKJLkjkkkjj%JJKJLKJJMJKLMOQJ0J1J5K0K5L3M2N2
-32279C33O1O6O2N1M3L7J7j8m2m9n1n6o0n4m3l0k0j3plLJ0J3K1L0M2N2O0O4N8M7L9L0Nl0m9
-32243F19n4n6o0o1n5m3l3k7k1j7j5j1j1qpomnknlllkljkljkkkj%j%j%%jJ%%KJJKMMPQJ2J8
-32190A47K3J5j7k2qkLNRJ2J6K2K7L6M3N6O5O6O0N1M2L2Nl0m7n3n5o3o2n3l9k7j3kJ3K5K1
-32153C01l4o0l4k0j1qnmjlkkjlllklll%jj%%%J%JJMPJ1J7J7j0k8j6qmmj%%J%%%%jjJ%JKK
-32097H7MMPPJ0J1J2J2J2J0J0PMJjjk%NJ1J9L3M8O4P6P0M3L4M9M9%o4p3n3m6o3p1n9m3l0k0
-32056A73j5j1rpnnlmmlkkl%kkjjjk%j%jj%%%%j%%J%JKKKKKKMLLNMQQJ2J4J6J8K0K1K4K6L0
-31999C17L6M4N6O8O6M5K9M3N7K4m6p5m9l1m2n9m9k6j0JPPO%jJPJ6L2N2O2N3L1L0N0M1k2p8
-31961F93p6n1n5p4p8o0m3l0k1j6j2j0rononknkkkkljkjkj%%%%%JJ%J%%%JKJJLLJLMNNOQR
-31906A66J1J4J7K1K3K9L2L4L8L8L9M1M4N2N9N4L4K6L9M7Nn7o9m3l0m7n8m6k9j7j5j7k0k6
-31872C89l0l2l0k8k4k2j8j6j2rrqponmmmmllllkkkkk%jjjj%%j%%j%%K%%%%JJJJJJJ%JK%%
-31814A01%KKKLLNMPPRJ2J4J8K0K3K3K3J9J3Omj3j9k1k4k3k1j7j5j2qqoonnlklkkkkk%jjk
-31765H7jj%%J%%JJKKJLKMMNNNPOPRJ2J4J8K5L3M6O1Q3J09J37J62J69J50J02M3pn1j00j43
-31723A013j66j60j32j00p3n3l9k8k1j6j5j1j0rpononmmmmklkjk%jj%J%jJKJKKJKKMLLMLN
-31674A58OPPRJ1J7K2K9M0N6P5J00J29J59J75J69J29O9J1l8q5j34j67j73j51j17q7o3m5l5
-31644B83k6k0j5j2j2rqppnnonmnmlkkkkJjKJLPPJ2J4J9K4K6K6K4K2J7Lj2k1k2k4k5k0j4r
-31598A82njKNPJ1J2J5J7J6J3Qkj1j9k2k1k0j8j3j2rpolkmoonklljjk%j%%j%%Jjj%kj%%jJ
-31545G8JKKLMMOJ0RJ1J2J8K3K8K8K4K4J7Mj0j9k0k3k2k0j4j1ol%NJ1J5K1K2K2J9J7J1lj9
-31504B81k7k8k8k7k5j9j3j0rnmnllkkkjkjkkj%jj%%%j%%J%%K%%jj%j%J%J%JjKJJ%J%%%K%
-31445F6KKKNNMOPRJ1J3J5J7K3K5K3J8J5Rlj8k6k8k8k6k3j5j2j0onnnkkkkkjkj%kk%%jjjK
-31395D8j%K%LMNOMLLjlnommlmjj%%j%%k%%%%j%%%%k%%%%J%%%J%jJkJ%j%JJJ%%%K%%%%J%J
-31327D6JJJ%JKMMMMLK%jmnommlkjk%%%j%%%j%%jj%jjJ%%j%Kj%%J%JjjJJ%%jJ%J%%%%J%j%
-31259C9Jj%%%JJj%KJ%jJJjJ%%%JK%%JLJJLKLLNOPRRJ2J7K0K3K6K8K4J4kj9k6l0k7k3j8j3
-31206A06j1roonmkmkljjk%kjjjj%%jjJkJ%jj%%%%%%JjJJJJKJjj%k%%%%JjJ%J%j%j%%%j%j
-31140D1%%kJ%jK%%%Jj%j%jj%J%%KJJJJJj%%j%JJ%JL%jJjJj%%JKJ%%LLLMLLLJJJKKMLNPOR
-31072A16J0J3J6K1K7L3M0M7N1N1M5L4J7kk0l4m6n1n0m4l7k9k3j6j2rpnk%JKKkmoprj0pon
-31030H3jlk%jjJ%jJjJJJKKKKKLKJLNLMMNORJ1J3J8K2K8L4M3M9N4N3M5L2J4nk3m0m8n3n1m5
-30980B84l8k9k4j7j4j1j0rqonnnnmmklkkjk%k%kl%%jkJj%%jjjjj%k%jj%j%%%%%%J%%jJJ%
-30920F0%klkjjj%%J%JJJ%%%%%%KKLLMOOM%jKNPPkppmk%jlqmkkj%k%%%j%jJJ%%LKLJLLNOP
-30852I2RRJ3J5J7K0K2K0J6Nkj2j9k0k0j8j5j0qpolkjLML%%%MQRNjnklk%JJQJ2J9K3K3J4M
-30803B23J1K3L1K3j2m2l1j3lqk2k9k4j6j2oonkljjjjJJKLMNL%knnlk%Kjml%k%%j%%J%JJJ
-30749G0LLLNQJ0J4K0K5K6K4J5OJ6K9L6K4j4l7k2kNkj4j6mPJ3PNJ1K1K4J2k3m2l0j4mj0k6
-30708A82k9k3j4j0qpmllklljl%jkj%jkjj%%%%J%J%%KKJKLKkkkjJJJKLOQJ2J6K0K2K1J0LJ1
-30651B04K6L3K0k3m0k2pJok6l0k0j3rpnmkkklkjjlk%%jjk%j%jk%%%jj%%%J%%J%%K%%%jjk
-30594D4jjj%jjJjKj%jj%JjJ%%JjJ%%%%j%j%j%%%%%%jJ%j%%%jj%%J%jJj%%j%%%KKJKJ%kk%
-30526C7%j%KJ%J%Jj%jJKJKLLLKkmkjl%jjjjj%%jk%J%JKJLMKjmkkkkj%jJ%%jJ%j%JJ%J%%K
-30458D0K%KJjJjJj%J%K%J%kk%j%%j%jjj%%jJ%J%JJ%JJ%J%j%%%jjjkjjj%%J%jj%%J%%%JJK
-30390D0%%JJJ%%%JjjJjjj%jj%%%%jJJkjK%%J%%JKJJJ%%j%%JKKJjjj%kJjj%jjjk%%j%%j%J
-30322C8J%J%%%J%jKJ%K%%%%%%K%%j%%jj%jj%j%j%%%%j%JjJ%j%k%jj%%%%J%%J%%%%Jj%j%%
-30254C6%%%j%%%%%J%j%%j%J%j%%%%%%J%J%%J%%jJjj%jJkJ%%%%jJ%%%K%JKJJ%JjjJ%KJj%j
-30186D2kjj%J%%%jjj%%j%KJ%KJ%JJ%J%%J%j%k%lJjJ%jk%%%%J%K%%%%jJJJK%jjjjjjKJJJ%
-30118D3JJMMJj%Jj%J%jjlllk%%jJ%%%JJKLLNOJ0J1RMMKK%lmoppj0pnmlk%k%jjjj%%%%J%%
-30053D1KJKLKMKJJ%%%%Jj%kmj%j%LMLMLL%JMNOQPPMJK%lnlmmprqnjJKORRPLLKJ%koprrrp
-29985F1nllkkj%%j%%J%j%jJjLJ%LLMKLJJjj%Jjkjmmkljj%%JJJKLMMPRJ1RNNLKjkmnnj0j2
-29920G2qomlkkkj%k%%%%jJjJ%%j%J%%j%%Jj%%%%%j%%%j%%%j%k%%kj%%%%%Jj%jJjJ%j%%%J
-29852C3%%%%J%Kj%%JJJj%%K%%%%%%%J%%%%%%j%j%j%j%J%%%%%%J%%jjJ%jJJ%jJ%%j%%%KJk
-29784C8%J%J%jjJ%j%%Jj%j%JjJj%%%%%%%%JJ%J%%j%%%%J%jJ%k%Jj%jJJ%%%%JjJJjK%%%J%
-29716D3%J%JJ%jJJ%J%%jj%jj%%lJjjj%j%Jj%Jj%%%%Jj%%%%%Jj%%J%%%%JJJ%JJ%JJ%JJJ%J
-29648E0J%jJjjjjk%jjj%Jj%k%%J%J%%KjJJJ%JJJ%%%Jj%%%j%%%j%j%j%%JJ%j%j%%%%%J%j%
-29580D5JJ%jjJK%JKJKMLMMLMMMKKKKKJjjjkklkllllllkjjjk%j%k%jjj%jj%%j%%J%j%%%j%
-29512D8j%J%%%J%jJ%%%JjJ%J%%jK%J%jjj%J%Jj%%j%jJJjJjjj%jjJ%jJ%%Jj%%%j%Jj%%j%J
-29444D6%%%%%%K%%%%%Jj%%j%JjJJj%%J%J%J%KJjJJ%J%JjJJ%J%%%%%j%%%%%J%%JjJ%Jjj%K
-29376F1%KJKJJjjjjj%%jJJjjjj%%jJJJJKJJJJjJ%%J%%%jjkjjjjj%J%%%jJj%%jJJJKJK%%j
-29308F7%jjj%j%%jkkjj%%kJ%Jj%%%%J%%j%J%jJJJj%j%%Jjj%%J%%%J%JJJ%JJ%%JJj%%%%%K
-29240F5%%%j%%kjjjkjJj%%%%%J%JJj%%%%JjjJ%J%%%J%JJKKJ%jj%%%JJ%%%kjkjj%%%j%jjj
-29172E6%%JjKJ%J%jJjj%%K%jJjj%%J%j%%j%J%JJJJj%%j%%JJ%%j%%j%%JJJJ%%%jjJJJ%%%%
-29104F5%%jJJJKJLMPJrqmj%%KJMMJ0J0Jj2j3nlkJJKJLNQLpll%jjj%JJ%j%j%%%%jjjkkkkj
-29040E6j%k%kjj%j%j%%%%%%%JJ%JJ%J%%JJ%j%JJJK%jj%%%%%%j%jj%%%%%j%k%%%%j%J%k%%
-28972D8%%j%%%Jj%%%J%jjJJj%jj%J%%Jjj%%%%%%%%%J%%JjJ%J%K%j%Jj%%%%%k%%j%j%%JJj
-28904D6j%J%%%%J%%J%%JJ%%%J%Jj%%%j%J%J%JJJJLLOQJ0J2J3NppnJOJ0J4J7J0Koj0j6j3o
-28846A06kMNPMpj2j3rpnlkk%k%%%%%J%J%j%%%%jJ%JKJKLLORJ1J3J0jpokKQJ2J6J4Qlrj6j7
-28788A23j0n%LPOjj2j5j1rollkjkjj%j%kjj%%j%J%j%K%%JJj%j%%J%J%%%kk%j%J%jJ%jk%%
-28725D8JJj%%%J%%j%j%J%%J%%JjJJj%%%J%%KJ%kl%j%%K%%Jjk%%j%%j%%jjjJjJjjKj%Kj%J
-28657D6Jj%jJJ%JJ%jJjJJ%%%j%%JJKjjjjJJJJ%%%kj%Jj%%%%k%kjj%%%jJj%%%%%%j%%j%%%
-28589D1%%j%%%jJ%%%j%J%j%JJjj%%J%%J%%J%jjJ%%J%j%%%%%%j%%%%JjJ%jJJK%%jjJ%k%%%
-28521D1%%j%%%JjJ%JjJ%%%Jj%J%%jJJ%%%jJ%%%J%j%j%%%Jj%%%%%%Jj%%%j%j%JL%jJ%%%jj
-28453D3j%%jJ%%%J%JJJ%%%k%j%j%%%Kj%j%%%j%%%jJj%j%%%jJ%%j%%Jj%%J%jJ%%j%%%%J%%
-28385C9%%j%Jj%J%%%%%%J%J%%jJj%JjJ%%%J%jJ%%j%Jj%jj%%%%J%%J%%%%%%%%%Jj%%%J%%%
-28317D2%%%%jJ%%Jjj%j%%%%%Jk%J%j%%K%%JJj%J%%JJJ%Kj%Jjj%J%%%%jK%jJ%jjjj%j%%%j
-28249D2%%J%j%%%JJj%%%jJ%jJJj%%%%j%Jj%%JjJjj%jJj%jJ%%%Jk%%%%%j%%%JJ%jj%jJj%%
-28181C7%%JJj%%%%%j%%j%%Jj%J%Jj%Jj%%%%%JJjJ%%J%J%K%%jJJJ%%K%J%%J%jKj%%%%j%jj
-28113D6j%%%%j%%%j%%%j%%J%%%%%%J%%%%%%%%JK%%JJJKKLMMML%lkj%KKKK%kmljjKLMOPQP
-28045A00Lkll%KNQQOLllmmmkj%LKK%%lmnlkjJjKjjjkJ%%JJLMOMONJlomlkKLMLjornnjjJK
-27978I3LOOONMLJLNNPOPNMOQJ3K2L3M8O7Q6R9R5P2L6Mk3n6q6j00r3p4n3m0k9k1j6j2j1oo
-27934A32omlmklklllljljljk%%jj%%jJ%j%LJKJMLLLLLLLKNOPJ2J7K1L1M5N9P8R7J01Q6N3
-27879G34J8j0l8p2r5r5p9n8m0l0k0j3j0pomlmjjLMPJ2J9K6L7N5P2R1J00Q8N6K2ol4o6r1r4
-27840D67p9n9m1k8j9j4j1qoonnnpoqqpponmmlkkk%j%%jjJJjJ%j%KJKKKKKJJMKKNOQJ1J7K3
-27782B01L2M7O3Q0R2R3O9L5Pj9m7p5q8q0o3m7l3k4j7j6j0j1j0j0qqrqppnoomlmkkkj%%kk
-27738H3%jjl%ljj%k%jj%jjj%%jjkJj%k%%j%k%jj%J%j%j%%jJ%J%KkjJj%jj%%%%jj%jJ%%%%
-27670E0%%%KJjJ%J%%J%%%j%%Jk%jjJ%jJj%jJJJ%K%J%JJ%JJjkJjjk%kjj%jk%J%jJ%%JjJ%J
-27602E0JjJ%jJ%%J%%J%JjJjKjJJJ%JKJJ%jjjkJj%j%J%Jj%jkkkjjjj%%j%%%%%%%J%%jJJ%%
-27534D7%%%%%%jJ%j%%J%j%%%%%%%%JJJ%JJ%%%%KjKK%%%jjkjjJkJjjjj%%%jjJ%%%%J%%jJ%
-27466D6JJjJj%JJjjJ%%JJKJLJ%%%%KJJJJ%kkj%j%jj%kkj%jJ%%j%%j%%j%%%J%J%j%j%%jjJ
-27398D6%Jjk%Jjj%J%%%%%%%%%%J%%JjJj%%%%J%jJ%J%%K%JJj%JjjJJJJJJK%%kk%kjj%jjjj
-27330D5%%%%Jj%%%J%%%JJ%JJJJ%%%%%%%%%J%%%J%LJ%J%%j%Kj%j%%j%J%JLLLMOOLJmml%%J
-27262G8KK%KKKMKjmnnmnmkkljkj%%%j%J%jjjj%%J%JJ%JJK%KJ%kj%%%j%JjJ%J%jJj%J%JK%
-27194F2%jjj%j%J%J%%j%J%jJj%JJ%J%%jjj%%%J%K%%JJ%jjjkjjJ%%%%J%%JKLJKJ%J%JJJ%J
-27126G4%jljkjk%%jJ%JJJjKJ%J%%jkjj%jj%J%%J%%%J%%%%KKKJJKKKJKLLNNQPJ0J1J3J8K1
-27063A87K7L0L3L2K5J1qk2l2l4l0k6k2j6j3j1rnolmkjljjjkjjj%%j%%%KJJ%K%j%%k%jJkJ
-27011I1jJJJKKJKKKLNNORRJ2J4J9K3K8L3L4L1K3Oj0k7l5l4l1k5k0j6j1romlk%KJMNPJ0J2
-26963A72J7K1K7L2L6L1J9Nj2k6l1l2k9k4k2j7j3rrommlllkkkkjjkj%%%j%jJJK%J%jj%%%%
-26912A01%%jjkljjjKJKLLMNPPRJ2J3J9K2K8L3L3L0J9Lj2k5l1l4l1k4k1j4j2rnnmkmmllll
-26863I7kjjj%%JJLLMMMJjmmmkkJ%%%jkllkkkjkjjkjJkjkJkj%%jK%%%JJj%ljjj%%K%J%jjk
-26795F3kjj%jJ%JJJKLLNLJ%lljkjjjj%j%%JjJ%%%J%j%%j%%%%%%%jjj%j%jj%%j%%jk%jjj%
-26727E2%j%J%j%%%J%%j%%jk%Jj%jJ%%J%Jj%%%j%%%j%%jJ%%j%j%%J%j%J%J%jJ%%j%Jj%JJ%
-26659D8JJjJj%jj%j%%jJj%%%%j%%J%%JJ%%%jJjjj%%j%k%%J%%j%J%JJJ%%J%%%%%jj%%Jjj%
-26591D3J%JJ%%J%j%j%j%kj%jJj%%%%jJj%jK%%J%J%J%%%%kjJj%j%%%jJ%jJ%j%%%%%%%%%j%
-26523C7jJjJjK%jJJ%Jj%J%jJJkj%%%j%%%%%%j%J%JJjJJJJ%JjJ%%j%%Jj%j%%j%%j%%%%%j%
-26455C8%%J%%%J%jJJj%%jJ%%%%j%%%%jj%%%%%%%%j%%%j%%Jj%%%%%%%%%%J%%%Jj%J%%%%%j
-26387C6J%%%j%%%%%%%%%j%jJJ%%%%JJj%%%%%j%%%JjJ%j%%%j%%J%J%%%JJ%J%j%J%j%Jj%%%
-26319C9%%j%%j%%%%%JKjKJ%%J%%%%%%j%%%%%jJj%%%j%%%%%jJ%JJJJK%%%%%jk%j%jj%J%j%
-26251D0%J%%jJ%%J%%%JJ%jJ%J%%%JJJ%%Jj%%j%%JkJJJJJJJJKKKK%JJ%%%kkjkk%k%%jj%Jj
-26183E1J%j%%j%j%jJ%%JJJJK%KKLJKJ%j%jjljljjkkJjJJ%JJJ%KJKKJJK%JJjjj%jj%%j%J%
-26115F3JJ%LKLMNMKLNNNNRJ4K2L2N0P8J10J41J44R2K2kj2o3j32j49j13p6m8l0k1j5j0onl
-26074A40kkkjjjkkklkkklllmlkkjj%%j%kJ%%jj%j%J%LLKMLKLMMNPRJ6K3L4N4Q3J21J51J41
-26017G62P1Npj9q5j49j46j05o6m2k6j6j0noml%J%LOJ2J9L2N0P9J16J44J37O9Lpj8q0j46j45
-25980D24j04o7m3k8j9j3j1ppomllllklklklkjl%jkjjjjjj%jk%%J%j%KJ%KKKMMMMKLLLLNJ0
-25921A24J4K3L6N6Q5J20J46J24N1jpk8r3j40j30r2o0l8k6j8j4j0qnolmnlkkllkjjkl%kj%
-25879F6kjjkjJjj%jj%jj%j%Jj%%%%jj%J%JJK%J%%%Kjjjjj%jj%%J%J%jJJj%Jj%%jj%%%%%%
-25811E2%JJJJ%%%%J%jJjjjjJk%jjjjJJjKJ%%j%j%jj%j%j%%jJ%%j%%jj%KjjKJ%%JjJj%jjk
-25743D2%jJ%%Jj%j%J%JJ%%%J%%JJjJ%%J%JJJJJjJ%j%%j%%%j%j%%jJj%Jj%JJ%JJJKKJJJKJ
-25675F3MLMNORJ0RNOMJ%kk%JJLLLK%mkmmlkkJNMNNMK%jk%kJMLKJlmpqrqj0qqpnlkljjkjj
-25609E8jjjjj%kjJj%%%j%J%%JLLMPROKjj%jlJMLNjkkkoqpmljj%KKKK%jmllkjjj%%jj%j%%
-25541D4%jJJ%%JKJKLLK%kmj%%KMOPPNJJKKKPRJ1PJkklqj1omj%kkmoormlkkjjJ%JjKJ%j%%
-25475E0Jk%kj%jjJjJjJ%MKLKK%kjkjk%%JK%LNPPM%JKJkl%KLMj%kmppokjkj%jjjjjjjj%%%
-25407D6%J%J%J%jj%%%jj%%jjJjjJj%j%j%%%jJ%%%J%%j%%%Jjjj%%%%%j%%Jj%%%J%%%%J%%%
-25339C9%%J%%J%LJLJMKknmkj%jj%%jJ%j%%J%%j%J%j%%Jjj%%%%%%%%%Jj%%%%JJ%JJ%%J%%%
-25271D2j%%%j%j%%%%Jj%%J%%JJ%%%JJJ%JJ%%%%JJJ%KJKLNNMQPRJ4K0L2M2N4N6M0%m4o2n6
-25213A92m0k8j7j2roommljjjjJ%jjj%jjk%%j%jj%Jkj%%J%J%JjJJ%J%%%%%%%JJJJLMMNOOJ0
-25150I5J3K0L1M2N6O0M2%m2o1n5m0k6j8j2qonkjjJKMMOQJ4K1L2M6N6N6K9j3n1o2n1l5k4j8
-25109A07j0rnmmlkjjjk%kjkjk%j%jJ%j%%kJj%%%jJK%j%%%%KJJJLKJKJ%JKJJMLNMPJ1K0L1
-25046A58M1N3N6L3j1m7n6m9l6k5j6j1rnmmkjjjj%jjjkkkjk%jjj%jjJ%jjJ%jKJ%KJjJ%%jj
-24991D8j%j%%j%%jK%%J%j%Jj%JjJJJJJ%Jjjj%%JjJ%%%JJJJLKMNLLL%J%kjjj%%J%%kllkml
-24923E7lllJj%j%jkkJj%jj%%J%j%JJjJJ%jjJj%%J%Jj%J%jj%%j%%%%%JJJJJKKNNOPLJkkno
-24855F1pllkjj%jj%%%J%j%J%%Jj%%J%%%%K%%%K%%jjJjJ%J%JK%%%%jJj%J%LKMOPOL%jkkkJ
-24787G6KMKKkjnppnlljjj%%J%J%j%JjJJ%KJLKJjJJ%klkj%k%jkJ%k%%%j%JK%KJKKLLJKLMN
-24719G9NJjjlnpplk%jj%%J%JJKK%JLJ%kjjk%J%J%jjjkjj%j%J%JLKLLKJ%kjkjkjJKK%k%kl
-24651E9ljk%%j%jJ%JJ%KJJL%JJjJJLKKJ%jkklljkjj%%jJJJJ%%%j%JKLMKJ%%jmjklkjlj%%
-24583E3Jj%%KjKJjJjJJJJ%J%J%j%%jj%j%%%%JJJ%KKKLMMPRJ2J6J8J3Mkmj3j7j7j2qmnkjk
-24523G0jJJJKMLOQJ1J1J6J3R%mpj5j8j4j0pnljjjjjj%%%JKLMLMLMPRJ2J6J1N%krj5j7j3q
-24469H6onlk%j%%KKLMNOJ1J3J8J9J1N%mj2j9j7j3qnnll%jjjj%%JJJJJ%jjllkllljJjkKj%
-24410E9jjkjJjj%%k%%jJ%jJJ%%J%JJj%jjJjkJj%%jJ%%%j%J%J%%%jJ%Jj%%j%%%%%%j%%%%j
-24342D8%%%%J%k%Jj%%%%jJ%JjjJJj%%%jJJjJ%JjJ%%%%Jj%%Jj%j%KjJ%%Jj%jJJ%%%JJj%%%
-24274E2%Jj%jJJ%%%%j%%%%jJ%%J%J%%%J%J%J%%JJJJKKJJL%JJJ%Jj%jjjkkjkjjkj%l%kJjj
-24206E2jj%%%k%j%Kj%jJjJj%%J%%J%jJjJ%%%Jj%j%J%jJj%jJJj%J%J%Jk%j%jjJj%%j%J%%%
-24138D6JJj%JKjJ%Jj%%jj%%%jj%%jJ%jjJ%%J%%%%%%JjJjJj%jJJ%%JjJjJ%%%%jJ%%%%%%j%
-24070D7jJJJj%%KjJj%J%%j%%Jj%%%j%%j%%jJj%Kj%j%J%%J%JJ%kJj%%%%j%J%kJ%%%%Jj%%%
-24002D7%J%J%JjjJ%jjj%Jj%%%J%%Jj%%Jjj%%%%j%%j%J%J%%JjJ%%%%jJ%%%%%%jJ%%%%%Jj%
-23934D7%Jjj%%%%J%JjKJjj%%%%%%j%%%%j%J%%%%J%J%Jj%JJk%J%%%J%%%%JjjJ%%jJ%JjK%%
-23866E3J%jJ%J%%%j%JjJ%JjJ%J%J%j%Jj%%%%jJ%%%jJ%%J%J%J%KJ%KJJJJJJ%K%%%%%j%J%J
-23798G4J%J%JJ%%JJjj%jk%jjjjj%%jJ%%%%j%%J%jJJ%j%%jj%j%%JJLLMQJ1J7K3K7K4Rk%Jm
-23735A93rkPJ4J3mqlmj7k7k3j5j0omkjjJJJKKKKKJJKJKLJKL%JjKJKJKOQRJ3J9K2K4K6K4K1
-23681C00J6J1J0QJ1J5K0J7NlJMJLJ3J4Okrj3j9k3k7k3j1rj3j2j1j9l0k8j9j1nJMRJ1J1RL
-23639B16lrj3j6j6j3j0onmjkjkkklkjjkjJKLLONKJjkkjJOJ3J7K5K6J4%JN%j4j5nNJ0Mlmn
-23585A99j3k6k8k0j1qolkllkjj%kj%%jjjj%jjjjjJjjjj%J%%%%%%%%%j%%j%jJ%j%%jJ%%K%
-23523E7%%JJ%J%%j%JJj%%jjJj%%jjj%%jjJ%jj%%%%J%%Jj%J%%%%%%JJ%jJ%J%%%%Jj%K%%%J
-23455F0%%%J%JjJ%JJKJJJLKMMOQJ1J1J2RPN%mnrj0j2rqonmkjjjjjjJJj%%%KjjK%%%JJ%J%
-23392G7%%%j%j%jjJ%%kJJ%%JJjK%%%%%%jJj%j%%%%j%Jj%k%%j%jJJ%%JKKKLKKL%LLLMORJ1
-23325A28J0J0PL%mprj3j2j2rpnmjkkk%%%J%JJ%KJK%%JjjjJ%%%J%%j%jk%j%k%%j%%%%j%%k
-23263F6%j%%k%jjJJ%Jj%JJjj%J%%J%%J%%%j%%%jjJ%k%%%%k%jJjjjJJ%J%JjJ%jJ%JjK%J%J
-23195F5%JJ%%%%%k%k%jKjJ%JjJjJJJ%KJ%K%%JjJjkjjkkkj%%j%JjJ%%%%%JJJ%%J%%jj%jj%
-23127F1%Jj%%JJKJKKNLNOOPRJ1J6K0K9M0N8Q1J06J27J37J11M6k9q9j41j49j18q6n7l6k4j5
-23087A49j2pnnmkj%%%%J%J%J%JjjjkjkkjljjJl%%j%JjjK%JJKLNORJ1J6J8J6Mlmj0j7j9j3
-23029A25j0pomkkkjl%jJj%KKKLMLLMNOPJ2J9K9M2O3Q8J14J32J36R5K6m2j08j45j37j06p5
-22987B71n0l2k1j3rpnolj%LMRJ2J7J6RJjlrj1kMQMkmnj5j9j8j2pomklklkkkkjjjjk%jjj%
-22932F6%jj%K%%JJJ%jjjjjj%j%%%J%%JJKJKLMORJ1J5J7J2N%jj0j7j8j3rookljkkj%jJ%%%
-22872F1%%%%%Jj%%%j%%kjJjjjjj%jjJj%%%j%J%%jjJ%%jj%%j%%jjJj%Jj%%j%%%j%%j%j%JJ
-22804D3%K%%KJ%Jj%%%j%j%%J%j%%%J%%%%J%JJJ%J%%%kjkjj%%j%jJj%%j%jJjJJ%JK%JKKj%
-22736E0%jjj%J%j%J%%J%%%J%%%KJKJJJJjjjlj%jjJJjj%jjjjjJJ%K%jjjJjJ%JJ%J%k%lKJJ
-22668D9j%%J%%%J%%jJ%J%jKJ%%%J%%%Kj%jJ%JkJ%kJjk%%%jj%jJJ%J%%%%J%j%J%j%jJjj%j
-22600D8jjjjJjj%%%jj%j%%%%%j%%jJ%J%jjJJJjjJ%%%jJ%%%J%%%J%%%Jj%jK%%%%%%%Jj%j%
-22532D2jJj%%%%J%jjJ%%%jJJjJ%%Jj%%%%%j%%%%%%j%J%%jJjjJ%j%%JjjJj%%%%%%J%JjKj%
-22464D0JJ%%JK%%JJj%kj%jjKj%jJJJ%%JKj%J%%%j%%%%j%%j%j%jj%%K%j%JJjJ%%%j%%j%%%
-22396D2jJj%%%j%%Jjj%J%j%%%%%j%Jj%%%%JjJjJ%j%%%%JJ%JJ%%jjjKjj%%%%%J%Jj%%j%j%
-22328C8%J%%%%%%j%%J%%j%%%%%JJk%%%J%%%%%JJj%J%%Jj%kJ%jjJJ%%%%JjJ%jJ%jJjJJjkJ
-22260D0%%jJjJ%J%%j%J%%%j%J%j%JjjJ%%%%jJj%%%Jj%J%Jk%%JkJjJj%%JjJ%%j%%%%%jJjJ
-22192C8%%%jjK%jj%%%%%jJ%%%%%%%jJj%j%%JJj%jjJ%Jjj%Jj%%JjJ%J%%Jj%%j%%JKjJk%jJ
-22124C5%J%JjJ%jJ%JjJ%j%j%%%%%j%J%jJ%%%Jj%Jj%JjJ%jJj%JJ%%j%J%%%Jj%jjJ%%%%Jj%
-22056C7%%j%%Jj%%jj%JJ%%%j%%j%%J%%j%%%%Jj%%%%JjJjJ%%%%%Jj%%J%j%%%KjJJ%JK%KJJ
-21988D5Kj%kjJk%jjj%%JjJ%%%J%J%%%%%%%JjjJj%%j%k%%%%jjj%J%Jj%jJ%jJjJ%%%j%Jj%J
-21920C6j%J%%%%%%%%J%jJ%J%%J%%K%JjKJ%%J%JKJJ%jkjjjj%k%j%j%j%%J%kJ%j%%%%%%J%J
-21852C9JJ%KKKM%jkkmjj%j%%%j%jJJjj%%%%%%Jj%%J%%Jj%Jj%J%%%%%J%%jJ%%%%%%J%%%J%
-21784D2JjJJJ%KJKKLJK%klkjJ%jjJ%%j%j%j%j%j%%j%%%JjJ%j%J%%%j%J%%j%%%%%%jJ%%Jj
-21716D4%%K%%%%jJj%%J%j%%%JjJ%%jJ%%Jk%J%%J%j%kJj%Jj%%%JjJ%%jJj%jJ%%jj%%j%%j%
-21648D0%%%kJ%jJ%%J%%jJ%jj%%JjJ%%jKjJjJj%%%jJJj%%j%Jj%%jKJ%%j%%%J%Jj%%%J%%J%
-21580D2%jJJ%%JJJ%%%JjJjJj%j%%%jJ%J%JK%%%%J%%k%kjjjk%jJ%j%%%K%j%Jj%%%%%%%%Jj
-21512D1Jj%jJj%jJjJj%jKj%%%%J%j%JjJ%Jj%%j%%%j%JjJj%jJjJj%JJjJ%%%JjJlJ%j%J%%j
-21444C7JjJjJjJjJjJ%%jJ%%j%j%%JjJ%Jj%%Jj%jjJKj%jJ%%j%Jj%J%%J%%%jJjJ%j%J%%%%%
-21376C8JkJ%jJ%Jj%%%%%%%%%Jj%%J%%jJ%%%j%%jKjj%%Jk%J%%%%jJ%%%%J%kJ%Jj%j%%Jj%%
-21308C6%%%%JjJjj%J%Jj%JjjJ%%JjJJjJJj%J%%%J%jJ%jJ%%kJ%%J%jjJJJ%%%j%%%%%j%j%%
-21240C8%%%%j%J%jjJ%%jJ%%%%%%jJjJjKj%%%J%jJ%%%JjJ%%%%%J%%%%%jJJ%JjJ%%Jj%%J%%
-21172D3%jj%%j%%%jjJ%%%%JjKJKLLMLjmkkjk%%j%kJ%%k%j%j%%Jk%%Kj%%J%%%%J%%%%J%%J
-21104D3KKMNQJ1J1Qoj4j2pnlkjjjJj%j%%j%%%%j%JJj%%%J%jJ%%J%%JjJJK%LLOQJ0J2Opj4
-21043G3j2pmmjjk%J%j%%j%%%%%kK%%%Jj%%J%%jJ%%J%%%JKJ%KJLLLJllmlkkj%j%%%kJ%%%%
-20976D0%%j%JJjj%J%j%%%%%Jj%%J%j%%%%jJ%%%%%jKj%%jJjJ%%jJ%j%J%%%%%%%%%KjJ%Kk%
-20908D1J%Jjj%kJjJjJ%%jJjJ%jjJ%%%j%%%JkJ%%%%%%%%%JjJj%%%jJjJ%jjKkKj%jJ%%%%%%
-20840C7%JjJ%j%J%JjjJj%J%Jj%jJ%Jj%jJ%%%%%%J%jKj%%%jJjJkJJ%jKj%%%%Jj%jJkJJ%jJ
-20772C9%JjJjJjJ%%%Kj%jK%jjKjJ%J%JjJ%%%Jj%jKkJ%%%Jj%%%kJ%JjJjJj%jJj%%J%%%%j%
-20704D2%Jj%%JjJ%%jJjJjJ%Jjj%JjJ%Jj%%%jKjJjJjKj%jJkK%%j%jJ%%kJ%%jK%%jJ%%j%jJ
-20636D2j%J%%JjJjJ%%kJ%Jj%j%%J%%kJjJjJ%j%Jj%%J%Jj%jKkKjJjKk%jJ%%kK%Kj%%J%JjJ
-20568D4kJjJj%j%jJjKj%%J%%jJjJjKkKj%%%jKkKjKj%jJjJjJkJjJ%%j%jJ%KkJjKkKkK%%jJ
-20500D3jKjj%KkKjJjJ%JkKjJkLkJjKjKjJjKjJ%KjKJK%LJMKOPJ4K0L4N1Q1R9R1k6j21r9o0
-20444A61l7k0j3qomlkljl%jjkJj%lJjJjJlJjJjKkKjJjJjJj%jJj%jJkKjJj%%JjJjJjJ%%jJ
-20380E2%%kJ%%jJ%JjJj%jKkJ%%%%kKjJjJ%JjjJJkKjJj%%J%%%%jJjJjJ%JkJjJ%JkJjJjJjJ
-20312E2jJ%Kj%%JjJJ%kJ%J%JjL%%jJk%jKkJ%Jj%%JjKjJ%J%Jj%%JJKjJmjjJ%%jJ%%j%j%%K
-20244E8jLjJ%J%JjKjJkJjJjjJJjKjJjJ%J%%jJ%%jJjJ%%J%jJ%JJKKJjjkjj%J%%KjK%Jj%%J
-20176G1j%J%jJ%JJJj%j%jJ%%%%j%K%JjjJJ%JKMLK%KKKLJLNNQJ4K2K8L1Pl2l5k2j4qmkk%k
-20116I8jkJJJJJjJjkkJKKjJjjJKKJKLLMJJJ%jLKK%kn%NOnj1mLJJ1J0J4QRJ0Nj3j2qklJlk
-20055A38mknkkNKKk%mJ%K%N%%l%jL%MLN%K%Nkko%jM%LmM%MjKjLjNJMjPLO%OkKmKjN%P%Ol
-19988A97OjQJP%P%QkPmMlPkQkJ1jJ1KJ3%J1KJ2kJ1JJ8NK1OK2PK9RK4NK7PK7OL1J5L9K2N0
-19939F87L0O3M6Q9P6J22Q9R2N8J36J39K33K40L38L29M86O49J041J512K523M138O846J0723
-19916C0685J5557J9478J4279j2324k4320j5998r420n233l196j749j262q33p35m65m54k89
-19900C721l00k19k91j86k00j18j46q4j17o1r6n1r0n5q8m8p5l6o3k6m8j2l5qm7k9n0k0l9j1
-19870A072l1pk8ql0pk3nk4kk0ok7j0k6pk7j1k6qk3lj8lj5Kj3Jj3%j4%j2MrLqNqPpkk0pj9
-19825E67qj6mj8pj6pk3j1k0pj6jj2mj3jpKj5j1k0pj1MoKrLj2mj3%j1%oNjJ1jLoNKJ9J8L0
-19778C47L1O1O6L1p5q2n6k2j5Jj3k0l3k1k3JOQjJ3PJ4JQMPMK3K0L3L9P1P2L0k1K%J2l5o0
-19738D35m5j0JL6O7J23J58J64k6k09j86j11o8l6k8j4j6qj0kjRPJ4J1J1rj0j3LJ1L4M3N3J7
-19703C95k5k5j0l9m4l7j8j6npjlN%LolqjkMjKjL%PKLn%nJlJl%ojqkokmKjN%OJKlJmjo%n%
-19644A26lLkLk%kLkLjLl%okojl%lKjLkJkJlJm%mJkJjKkJjKkKjKlLJN%LlJkLlJnjk%kKlJk
-19577I3KkKjM%MJMJKJN%Kljmlm%mjl%lJlJkKk%kJkJkJkJkKjLj%jJkJjKjJKKkKJKjMJMJPM
-19509A13QMPLNJKm%njmJkLMPQJ0QROPJjomj0rj0rroplm%jLJOQJ6K0K8J5j9l6j9j5pnjkjj
-19453A03jljkkk%k%kK%%kJj%j%jJkJjL%LKPNQPRQQLMk%oproqoollJJKJMLMJMjJklllmmml
-19386I1l%l%j%%JJJk%kjjJjK%K%LKNPJ2J9L3M9P7R7R3j3j19j05o2l7k0j3polnjkjjjk%j%
-19334H3jjjjk%jjk%%%%jjJ%%jJ%%jLKKJKJMJ%J%klkjlmlk%jk%k%jjk%Jjj%jJj%JJjJ%Kj%
-19266F0jjjJ%JjK%JJLjJK%%jJ%k%%%%jjJjjJ%j%%J%JJKJJMKKLLNLJknl%%%%K%J%%kklllj
-19198G1%j%J%LK%KLKJLJKJJJKMNQJ0J0J0J1QL%jjorj2j3j2j0rnmkjjjjj%jjjjjjj%k%%%%
-19138F6%%j%%%%Jjj%%J%J%%%J%JJKJ%jjjJJJKLKNRJ0J0Plqrpmjj%%%JJ%MJJKM%LLMLNNNO
-19072A35PPJ0J0J3J3J6J9K2K2K6K9L6M3N8P8J12J58K26L07L91M39M70N05N11M28K75J20j4
-19043D472j43k87m28n09m92m40m01l60k77j96j37r7p2n6m6l9l3l0k7k4k3k0j9j6j4j2j2j0
-19015B52j0qppqnonnlllllmlllnlklmkkkkklkkkkljjkjk%jJk%%%k%kjjkjjjjkjjkk%kjkj
-18949H7jjjjk%jjj%k%%JkK%KJKKMMQJ0J5J9K7L0L4L4L8L8L0J5Llj1k5l5l8l4l3l0k9k1j6
-18902A18j2j0mpmnkmjkkl%j%k%j%%jjJlJj%j%lJj%j%j%jKk%%%jJj%%jkKj%jJj%%Jj%kJ%%
-18837D2%%%%%%j%%%jJ%%%JjJj%jK%JjK%KKOMOOM%KLNKKlJlmpnnmnkkkj%kJjJjJjJj%jjj%
-18769D1jKkJkJkJjJkJjKjJ%%j%jJ%%%%J%jJjJ%JJJjKjJ%K%J%%jJjJjJj%j%jKjK%Kl%j%j%
-18701D3j%jLjJJL%LKMLMKM%%mlolnjl%jjjJkJkKjJj%jJJjjJjJjJj%jKj%j%jKjJkJjJjJJ%
-18633D0%JjJ%%jJj%%JjKjKj%j%j%jJjJkK%K%%%%%JjJj%%JjJjLJJk%k%%Jk%j%%J%%jKjJ%J
-18565D4jJ%K%K%JjjkjjJjJkKjJjJKJ%J%KjJ%%kjkJjKjJj%JJ%K%LKOOJ0RPnqokj%%Jkjkjm
-18498F2jllk%kJkJ%J%J%KJLJNNPMJmkjLLNKKjJllolmllkk%kjj%jjjj%%k%%jj%kK%J%J%%%
-18430E1%%JkL%JJ%%JJMMRJ0J1Jj0j2qolk%kJ%jjKj%%KKMKPL%onnkj%jK%%%Jj%jJjJjJj%%
-18366E4%%%%%jJ%JjJ%J%KJLJL%JJJKMMMJKJkklmkmkk%k%j%jJj%%jjKj%%Jj%%J%J%J%K%Jj
-18298F6K%J%J%%kj%J%jJ%%J%%j%J%%%jK%%%J%J%J%L%LJKJJk%j%jJjJjJ%LJLKNPJ0J5K4L3
-18234A84L7Ql7l7k1j3onllj%%%JLJLLKLJj%kk%JKKMNNMONPNNkj%NPJ0J5J7J0pj8j5j1qmk
-18179A62j%JKMORJ1PJnjkrj4j2pmmlnjlj%%j%JKLNNNOKkmonllkj%k%k%%KJ%%%jKLLOMJ%K
-18115A52NQJ1J7K2K4K4J7pj9rMK0M0O3Q8J06R6J7r8j24q9n3l1k1k1k4j9j3qnk%%jj%llnl
-18074A55mlllonnll%%%JKMOLKkjonmljjl%jjj%jKJOOJ0J0Pmj1j1pnjjK%LJKjKJLJL%lnkj
-18011A16%k%k%k%jj%%KK%Lljj%%K%JjJ%J%%j%jJJLKMJJ%JkJ%LjKKM%Lljl%l%lJjJ%LLONQ
-17944A51QJ3QJj1j1j1mnklK%K%MKMJKJLLJ0J1K1K9M2M7M8J1l2n2m2l2j8j0jjPJpj4pqjlJ
-17896A58kJ%MKOKNjLlLlkm%jJmMKO%NJOLJ2J6K6L4N0M7K8k6n3n1l2k0jLJ6J7K5K4K9J7Qk2
-17847C39l5m0k3k0oqjmKkNLJ2OJ2LQ%J2J1K4K5M1M3N1L3J2l8n8o4m0l3j7j8qj1kq%oKmOj
-17803B03Q%RNOj5rj2%nRJJ4RK4J8K3rj5k3nj4jpRKJ7J0K5J5K3mlj9pj9nj7kj1LqPoJ1kJ7
-17756B50LK1KRj8mj9Mj1RrJ0rJ0j1J1j0J3qJ6nJ9nK2oK0j0J9oK5nK9nL3%M2J1O2L1R1M9R6
-17714G66K2P4J3R0N3J82J70L69M38Q49J254K256L355N283O421O402l233r429n665l398j751
-17693D521j169n48m90k43k69j12j84q7j44n2j01k7p8k3p2k1o2j2m8ll6jl9ll6%l1jk8%k6
-17662E75Kk3Nj7J1j1J5mJ8kK5J4M6M5Q2Q6J20J00Q1No3j79j54j16o3n7k4l2rj8jj3LpPoR
-17625D50kJ1JJ8J1K9K7M9M9P5P6Q9O4M9ml3p8q4r4p4p0m5m3k5k7j4j8nj0Jj2j4k5j1j6nj1
-17588B79jpNmjj2mpJnKoKoKr%qkp%qKoKlMlM%PKJ0MJ0JKrjlJ2K0L7M0N2L4Jl1k6l3l4l3j5
-17535B51j4nqjmLKP%Ll%njpjoJmJm%pkn%o%pllJlKkNjNJKkJJPRJ3NkrLMJ3J3J9Kj5l1k1j5
-17476A77pp%%NKMKM%jpjkK%Lj%olnjn%mJlKl%jKlKjK%NJMKOKMlkolm%kJjLJLjkl%JMKNKK
-17409A68kjl%ljmjm%lJkKjJjKjLjMKMLMJJjJKLJNjK%%j%%%j%l%kkl%%L%JmllK%OKjnmnlj
-17342A53%j%j%%Lk%%K%KJ%%jk%%JjJ%JJMKNMNJJjkj%KNMNNONNLKLOPRP%j3j0kKNPPRQJ2J3
-17278B87K0K1J8Rjj4j9j9j6j3ponk%jJ%nj0pn%%%jJMOORRRPLlqj1j0j0nmlk%%J%jkjkjJ%
-17223B18%LKLLMKLLMKOQQOMoj1rlllkjll%%JLJK%KJKMNNLMOMMMPQO%qqmj%JJ%kjjKKKMOQ
-17157C08J2J4J4ONRJ0OJMQJ5K5L8N2M8J5rj5n2o0l8k3j4j1qommj%%jj%%%KMNPOL%jnomll
-17107C48ljkkj%%LMLL%jjjLNPJ1J2J1Mkokjk%Kjmlj%JNPQQQQJ1RKlmkjJJNOOPJj1j9j8j4
-17048D04j0omjKOPJ1J0RNLNOONMNOJ0J1J1PQRJ2J5J8K3K5K1K5K7K5K8L6N2Q0J20J79K55L60
-17006A830M96O66Q19Q12L61m90r24q22o02m14k84j96j45j09q8o8n7m7m0l3k9k3j9j2qlll
-16978E65pj1j3j2j2rrlmk%KLMON%orqolJNJ0J7K3K8K9K3Onmkjnj1j2j4j0qoonmkkJ%LNJ1
-16926E36J6K4L2L7L2J8nk1k5k1j3rqm%MMLOJ8L2N9R1J33J80K22K12P2j54k66k33j62j11p2
-16892F27m8l1k3j5rnmlkmlkmkkjmkjLNQM%mlj%KLORPRQJ0J1J4J9K2K3K4K4K9L9N6Q1J18J82
-16843A170K79M24O14Q24R33O53k45j000r80o80m33k72j65j01n7k5OK1K1j6n6p4n9m0k3j5
-16817G04pm%jlnmjPJ3K0K5L1K6J4kj9l2l6l4k5k0rlKPJ5K2L4N1P3R5J06Q0jr2j18r7p0m7
-16777F95k7k0j7k3k0j4qlJMJ0J4K5L2K9j1k2j0JPJ4J8K4K7L0L6M7N7P0Q7J07J31J65K18L04
-16742A978M17N80P95J053J319J490J374P94j70j063j480j409j133q48o17m49l31k46j92j51
-16722A711j29j07r7q6p3o2n5m4l7l2k9k4k1j9j6j1j2rqnm%%MOJ2J3J7K2K7L0M0M8O3P8J04
-16686A295J38J95K76M01N70P66R12P74M24J85j49k89k16j80j92k51m35o57o70n28l83k76
-16664A710k02j49j17r2p3o1n4m4l7k7k3j8j6j0jJ4K4L7M9O2O9P6P3O0M5L3jm5p9r4j06j05
-16632H98r3p1m9k6j1Jkj9l1j9nRK1L2M1N4O6P6O5K7n3j11j05q0n9m1l0k1j6qlLKkj3j5j3
-16595C99j0rooooookllkKjKLLJMJLLNMQRRRJ2J1J5J7J8K0K4K8L7M5N7O7Q3J02J40J94K82
-16550A551M14O26R38J378J924K431K464J158j511k940k471j678j080p00m55l13k19j64j24
-16531A229j00p8o5n3m0k5j3nk1l0l9m6l8l0k3j7j3j1omjJKLLMPJ1J6K4L2M9O9R9J41K08L04
-16494A544M32N85P12O93L40l41q02p73n73l89k65j80j27r0o7n1m1l3k8k2j8j4j0j0j0j0r
-16467D43ooprnlkkkmlnnmpj0rqomkjjpj2j4j1qqqnomllmnomljkklllkmjlj%LLOPOJnpllm
-16404B00pnppnnnkmkkJJK%JjJjjj%lJjKKJKKLMMNPOJkkmoopmlmkmmlkjkkj%JJ%KKKJKjkj
-16337A35Jj%jj%j%KKKKjJLKKjmnll%%%LMNOOLkoqqmkkl%k%JJKKKJjk%%%JK%KLLKMORJ5J9
-16272A93K1K1J8J5Rjj0j3j4j7j6j1om%JLLMNPJ1J8K4L8O2J01J60K35L10K58j96k57k3J05
-16237A054K27Q2l67l32j71j02n5l8k1j8rqqj1om%kkmjkkljkjkKLNMMjmljMJ2J9L1Ll8k1q
-16192B02mopmmkkppnlmkkkjjk%j%j%JjJ%KKKMNMOPJ1J2J3J0jj1j4j1qnkkjj%kJJJ%%LLLk
-16132A66j%lj%%KLLNNOQJ0J3J8K2K6K6K1nl0l0k3j5j0pommlj%JLKKklmokjJJKKNOPQPKK%
-16077B24KLNON%nnnkkllmnpppollmjkjjkjjj%%KLL%kjkjJMNNNNOMLKkl%NJ0J5J9K8L6M7N0
-16016D11M2J0j9k6l5m3l7k8k1j4rqnnnmlkmnpmnnjklkjkjjjKMMNmrol%J%%lmkjjjLMMMLj
-15959A54lkkkj%%jjjlmjljJJ%JJK%%jJKMMJnmjk%k%kljlkkj%k%%jJj%%j%jJj%%j%J%j%%J
-15892A13%J%%%JJ%JKJ%K%jJJ%K%jJ%kjJj%%%%JJJKMMNLkllkkJ%J%kkkJjKMLJ%lmmlkkjkj
-15825A15%kjjJ%J%%%J%%JJJKKJKLLJKLKKKJJ%j%jjJJJKKj%kkjkk%j%%%KLOPRJ2J2Mj0j3j4
-15762A55rpoklj%JjJLLLKLjklmkljkkkjjjJj%%%%%%%%JJLLKK%kjkjjjj%jJ%Jj%%%J%LKK%
-15695A28JklljJjlkjjjJ%%J%%%J%JJ%KKKLLJLJKJj%lmlkl%%%%j%%JJKKKJJJJ%%Kj%%%Jjj
-15628A32k%jJJLMJ%KMKJjnnll%KKJKKJ%jjkkkmklkkk%j%J%%%JJ%JJ%%KJKKKJjkjj%%JJLK
-15561A34jkj%J%%J%%%KKJKKKJJJj%%%J%JJ%KKMMLLLNLKKJ%%%klmj%%%%jJj%%kkkmlllllk
-15494A44jkJ%J%jJ%J%%%%Jj%%%j%J%J%%%K%jJKKKLKKLMKMKJ%lnnlkjjj%%jj%KJJJKKKKjL
-15427A68%KJJJ%KKLMLLKK%%MLMML%J%%JKKJJlonnlj%%KLMPRJ3J5K1K1K2J0KOJ1J4J5J3mk7
-15370C54l9l4k4j8j3pnkl%Kknomjlkj%JjJ%%jJ%JJ%K%%LKJJ%jkjk%jJJKKMJLMMNNNNOOQO
-15308B60MPQQQPNKLJKKLMLlj2j2rnk%LOQJ2J1Pjnj%%lnj0j2j2j3j1opmlkkjkjkj%J%JJKL
-15250B35OPJ0J3J8K2L1M2O1Q8J19J31R7l1j46j43r7o1l8k3j5j0olJORJ1J5RM%KkLMJ1J4K3
-15211D17L1N3Q9J47K28L29L96K95l81n16k69j60q6o6m0l8k5k5j5j5qrmpkomqloklkkjkjl
-15173B76%mJ%JJLj%%JKNMQJ4K0K9L7M0K9j2m6m4l0k2j3rpokjjjj%k%J%%jJ%J%JKMKLLKjJ
-15118B88%%lnnkk%KKKKKKMNNQQJ1J3J5J9K1K1J2rj6j4rnlnoqpomk%JLMKLLMPRJ6J6J6QLj0
-15063D16j9k3k1j7rnjjlpnmjJM%%KKLNPRJ0J3J3J8K1L2M1N0N7N4L6J1lj3k2j8k4m5n0l4k3
-15019D57j7j4j3j1rqnmlmj%MMMJKNQOPOPQONL%nj2j5j6j5j4j2pqonmlmjk%%kj%jj%KKLLM
-14962C24NNNONONKJJJ%JKKLMNOPJ0J4J5J7J7J8J7J3QNMKKMMOJ0PQORPJ4K7N5Q7J40J77J94
-14913A293J7k72k43j47q6n4l0j9j3j1j2j5j4j3j1j0ppmnlmnommkllnkkkj%%jjjkj%jjjkj
-14866B79jjj%JLJMKlnklkjj%KLKLK%J%%j%j%KNNLlpqomkj%%KJ%KLJKJJjJKMMOPRRJ4J7J8
-14802C68J3qj8j2pmlj%KjjJMOP%oj0romnnomlkkllmllkjk%JLLMKKKNPQN%pj1j0pmkjJ%JK
-14741B67%KLKKLKMKLNMMJLNORJ0J2J4J7K1K5L2L9N6P6R7J15J23J06P8M0j9p4j01j14j17r8
-14701F65p0n0l3k0j3j0rj0j4j7j7j7j5j3j1qonmllmkjkkkkjj%JLMMKKLKJjlllj%KNNNNRJ2
-14648C54J5J7J8K1K2K6K8K9K6K4K0J9J8J9J9K1L9O0P5Q1P8O0L5Mk9o7r2j04j02q8p0n3m0
-14615D83l1k4k0j7j2qqmmmllpj0j1opnmkjkkjJKLONONKKLJLNPJ0J4J9K4K6K0J4J1Qjrj2j2
-14564D50j4j2j1j0rrrrj1j2rj1rroqonpnml%%LKkpll%LNMLJ%%%kjmlmllmljj%jK%%kkjk%
-14504B33%Jjkjkjmk%kllmlj%JMMQJ1J4J7J8Nj7k5j7j0ommkllkk%kkj%j%%JLLJLJ%klllJM
-14445A92OJ3J7K0J7ok3j8j3rppnllkljj%JjKKMOQJ4K7L8N0mo8l9k2j0pjm%%KJKLLkl%KMJ0
-14393A82J0J8L3N3P5M8q9q7m0k2j2rmklkjJjjjJkKjj%j%KjJJJJKJJKLJMLMMOM%kJ%JJ%lj
-14337A81llmllkk%jJjKJKLMMOPQJ1J1RJ0MLkJJMQJ3J6J6Okj0k0k5k1j6j1olkJJ%knooonn
-14282A59nmlljk%%%%KjJjJLKLNNPOOLJkoopnnllklklk%jK%K%KJK%%jjkjkkjJj%%%%%jjjj
-14215A29JMNQkj1mljk%%jj%%%%j%J%%J%%J%JJL%MKMKLLLJJj%ljjJjJKJJKJMLNLONONRPJ2
-14150B19J2J9K2L9N6J04J86L17N24P82J016P03j138j229n73l43j68j12n0m6k1k4j2j7pj4
-14124B45nj2mqjqknkpjmkn%mJkJjKJOMQPJ2J2J4J1J0L%qj2j6j4j5j1j2oplmjk%kkolnkmj
-14069A28kjkJjJkK%KjKjJj%k%ljmjk%jjjj%LjLj%lkljk%l%jj%%%J%KjJj%%LjMLPMKloqln
-14002I6%k%kjkj%%jJjkk%%JkKj%j%j%J%jK%J%JjJ%JjJj%%J%KJ%jJ%%jJj%jJjJjJjJJJjJ%
-13934I0%%%%L%%JJKJ%%k%ljkJJj%%%JjK%JKKKMLLKJ%J%K%LKK%JKLNLKMJNjJ%Jkjlklkkjj
-13866A33kjJJKKPQJ0QQjlj2j1j1rnmk%KMPJ0J2J2PJpj2j4j2j0nnkkjk%jJk%j%%%%%jJj%%
-13810I8%jJJJ%JJJ%JjJ%JKJKKMNJMKMMOQRJ3J8K2L4M6O2Q2R4R7P8L8j3o2r0r8q5o5m6l3k2
-13761B29j7j2j2qommk%%JKLNLK%%jJjLLORJ4J6J8J2mk0k6k5j7j4rpmmlljkjjjkjkjkkjjj
-13706A05%jjj%jJj%j%j%jj%%j%%%%J%%%JJJJKLLML%kllk%lkk%jKJLKLJllkk%jjk%%jJ%jJ
-13639I6%JJK%kkjkJ%LMNOjpkjmnkj%J%%KKKLNNLNML%lkJK%knmnkljmkljkjjJj%%%j%j%Jj
-13571H4%J%J%jJ%%JJJJJKK%KKK%%K%%j%j%%jjjjjjjjk%%%%J%Kj%%J%%%KJK%JJj%%JJ%JJ%
-13503A04jk%%k%j%%JJKJ%KMLMKJknlmlljjJ%KJKKLLLJKKKKJKK%kjjkkmkljkkkjj%Jj%k%l
-13436I7%kj%%JJjjj%kjJjj%jjj%ljjjj%j%J%%JKJ%K%JJjj%jjjkjJ%Jj%KJKKLKJJ%%%%j%k
-13368I1jjjj%J%%jjjklkkjjjj%%%J%KKJJLKKJ%KLMKNNPRPM%%lpj0rpomljjkjjJ%jJ%%JKJ
-13301H5JJLLOPRJ0J0J0NKjmppnmLJ0J7K8L6L9L1J7kj4j5nJ0K5K1Oj4l3m1m1k9j8rppooom
-13254A10lklklklkjlk%jkj%jJ%%%%JJJ%JLLOMMKjkllk%%J%%jJJJ%j%kk%%k%%jjj%jjjk%%
-13187H3%%j%%%JJJ%%K%JJLKJKLKLLLLLNLMNLLLKJjkjnlkll%jjkjk%%%jJJJJMKLLOONRJ1J1
-13120A82J2J1J6J6K2K8L9M9O5Q1J13J65K60M06O23Q75J093R77O25N9o74r60j080q94n82l63
-13094A164k27j47j00p2n9n0m7m0l7k8k5j9j7j3j2j1j0pqppoompnpnmmmllllkkklkmjlkll
-13048A30jkkjlkjkjkk%l%jjk%k%j%j%k%%%k%%jk%jjkj%%j%l%jjj%l%j%j%kkjjjjj%jKjj%
-12981F6%%%%jj%jKkJ%KJ%jjJkj%k%jkjjkj%%jKJJ%Kjjj%k%jJ%j%j%%%%J%jJjJkJj%Jj%J%
-12913E1%JJj%%J%%%%%%Jj%%J%j%jj%%j%%%j%%j%Jj%%%JJjJ%%JJ%%%JJ%KJJJKJJJj%%JJ%%
-12845F5K%JJJ%KKKKJJJj%jkljlkkjjjjjjjkJj%Jj%%j%%j%JjJjJjJ%%jJJJ%JJJKMLPQJ5J8
-12779A18J4pk0j5j0mkkJ%KKL%NNOOOLRJ2J6J3J4K1M0N6Q2J01J45K22L71N04N47L9o09n83
-12741A111l74k17j30p5m8l1k4j3j1mqj1j6j0rnmlnkmjmkkkkkjjj%l%kjj%%j%Jk%%j%jk%k
-12690G4%%jjjj%%J%%J%jjkj%J%j%%j%%J%J%%J%J%JKMNMKJjmmnklkjjj%jj%%%%%JKLLKjjj
-12622G1J%%jlmkljl%jjjK%Jj%%J%%%jJJ%JKLLMLKJJKNONKjmoonkjJKLMJ%knmllkjj%jjj%
-12554E8jj%%j%J%%J%%J%jK%%J%J%%j%Jj%%jJ%%KJ%%Jjjjjj%%j%j%j%j%JKj%%jJ%%%%%%j%
-12486E6%j%%%%j%%%%j%%%%Jj%%%J%jJJjJ%J%J%K%J%%j%%J%j%j%jJ%JJ%JJ%%%J%KJJJKLLK
-12418G8K%Kjkkljljjkkjjk%kJj%%j%J%%JJ%%jJj%KK%%jjjk%%%J%%J%JLJKJKKKkkkkk%%k%
-12350F2%k%%J%%jjJ%%j%K%j%j%%%%%j%J%%%%%Jjj%J%JjJjJ%%j%%J%%%jJ%%jJ%%KJJ%%%J%
-12282F5K%K%JKJJ%KJJKJLKNKK%%kklkkjJ%%J%%jJ%%jJjjjjj%jjj%%jjJj%kjJjj%%Jj%jJ%
-12214G1JJ%JLJ%klmkkkjjjjj%j%%%%j%Jj%%j%%J%%%j%%J%JJ%Jj%%%%%JjjJ%j%J%%%%jJ%j
-12146E7j%Jj%%jJj%%%JJkj%J%jJj%%%j%%Jj%%%JJ%J%%%%%%j%%%%j%J%%%%%j%J%%%%%J%J%
-12078E7j%J%K%jj%j%jj%%%j%%%%%j%%Kj%%%J%%%%j%%%%%Kj%J%KJJj%%jk%j%%j%%k%JJ%J%
-12010E4j%%j%%J%%%KJKKMLKKJjj%jjkkkkkjjjJjJ%j%J%J%%%%JKJ%%%%JJJJKKKKMLJJkklj
-11942G4k%j%J%KKJJkj%kJLNNMKjlmmkjjj%j%ljkjjj%j%%J%j%%%%JjJJj%JJJJJKJJ%jj%J%
-11874G4%%%J%J%j%j%%JJ%%JjJ%%%%JJJJKJJK%%%JJJJ%klkkk%%%jj%%%j%%KJKJLMNMMMJ%k
-11806A06lJjJKLNPOONJkmmk%LNOJ1J4J4J6J4RNMkqj3j4j2qk%LLJkonppjLRJ6J9K0J2jqj6
-11752B02k3k2j6j0okJLOJ0J2J2Nkmj2j6j5j1qomlll%kkk%j%%jj%%%jJ%%kJjjJ%k%%%JjJJ
-11696G4%%%j%%J%JKJKLJJ%%k%k%j%%KJLJJJJjJ%KLKNORJ3J6K3K8L3L2K1OlkOPKj5k8l0k7
-11639A99k1j6j3qnomjk%%JKKMNPJ1J4J7K4K8L1K8J5%rnKNok2l3l5k9k2j6j2j0qnolllkjk
-11591H7kj%jj%JJJ%jkjkj%j%%k%%j%j%%j%%%%J%%j%%J%jjjJ%%%j%j%%jJJ%%%%J%%JJJ%%j
-11523G3J%JJ%JJjJJ%KJJKKL%LLj%jjkjkk%jj%%%jj%%JK%%%%%JJJKLNOOQJ2J4J3J1Oknpqo
-11459A46jjrj2qok%KLQJ1Ppj1pmmkkkj%jJ%JJKj%%jj%%jJJJ%%%Kj%%jK%%JJJ%J%%KJJKLK
-11395A18LLMMPRJ2J5K2K9L3L3K1mk2k6j9j2nKPJ5K4L3L8L6J1k4m1l3k0j0lOJ3J6K3K8K7J8
-11355C91lk3k6k0qjJJMLLMPJ2J7K4L3M2N2N7N0M1M8N5N7P1J08J56K14K84L66M52N33N75N38
-11320D118L95J70m0j52j45n5Q7K65M73P01R29J120J181R96M99j67o50p71o25l58m7K86O29
-11297H839R60J249J416J333Q53l6r64j453j440j152p79m13p1K34M93O83P39N64R8n62j085
-11276I506j243j103q44n78l44j55nJ00J51J23nk19m45n88o04n37m38l44k67k05j62j29j05
-11253A560q6p4o3n6n0m5m3m1l7l4l1k8k5k4k1k1k1k0k0j8j9j7j5j5j4j5j2j3j2j3j1j2rj1
-11219F14j0j1j1j1j0rj0j1rqrrpj0rrqrrqpqprqrrj0rrrj0j0qqqpqpqnopoopopppoqoopn
-11163A57ooonnmnlkjj%J%%mnoppoolkkkjkkkmkmljjjk%j%%jjkkjjj%j%j%%j%%%j%l%kjk%
-11096A7kj%jj%k%j%jjJ%%jJjJJj%%%%%jjjj%%%Jj%JJj%%jJJ%KKJLKJ%%jkkkk%jj%%%%%k%
-11028DJ%jJ%%%%kJ%jJ%J%jJ%J%%%j%%jJ%jJj%J%Jj%%jJ%j%j%J%jJ%%%%%%%%%%J%%J%%jJ%
-10959Fjj%%J%Jj%%%%%%jJ%%%%%%%j%%Jj%%JjJ%%%%jJ%j%J%%%%%%J%%%%%j%J%Jj%jJ%%%%%
-10890F%%%%%%J%%%%J%j%J%%Jj%%%%%J%JJ%jJjj%Jj%%%JJk%%J%%jJ%jJ%%%%%JJ%%JjK%JJJ
-10821A7KJKLLLNMMJ%J%JLMPQRJ1QM%mppnlJKMPRJ1RP%oj0j0pooj%MKNLJknpomkk%KMORJ2
-10758I9J3Prk2j9j4qonlkljj%kjj%j%j%%%%%%%%%JJjJJJJKLLOQJ2J6J4Jj6j7j0pmlj%%j%
-10700C1kj%jjJjjJJJJJJJ%J%%j%jjj%%JJKLNLKlnmmlkk%kjk%%j%jj%%%%%j%j%%%%jj%%Jj
-10632A1%j%Kj%%%%j%%%%%%%%%%JkJ%J%j%%%%%J%%%%jJj%%%%%J%%%%jJ%jJjj%JjJj%J%j%%
-10564IJj%%%%J%jjJJ%%j%%%%jJ%J%k%J%%j%jJJ%%%%%j%Jj%J%j%%%%JjJ%%%J%j%%Jj%Jj%%
-10495IjJ%J%%j%%jJ%%%%%J%%%%%%JjJk%J%jJjJj%%J%Jk%%J%%%j%J%%Jj%%%jJ%Jj%%j%Jj%
-10426IKj%%jJ%%Jj%%jJ%jJjJ%j%%J%%Kj%k%%%JJjJj%%%%JjJj%%%%%jK%j%%Jj%j%%Jj%J%%
-10357A0%%jJ%%%jJj%J%j%%%%%%%%%%Kj%jJ%%%%%%%jJ%%%%%j%Kj%%J%j%%%Jj%%j%J%%%%%%
-10289A0Jj%J%j%%j%jJ%JjJjJ%%%j%Jj%%%%%%%%J%%j%%%%%%%%%%%%%%%%%%%%%%%JjJ%kJ%j
-10221HJjKj%%%%%%Jj%Jj%J%k%%%J%%J%jJjJ%k%J%%%%%%Jj%%%%J%j%%%%%%%%%%%%%jJ%Jj%
-10152I%%J%%%jJ%jJ%%%%jJ%%Jj%jJ%%Jj%%%%%%%%%%jJj%J%%%%jJ%%j%%jK%j%Jj%%JJj%j%
-10083I%Jj%%%%Jj%%JjJj%%%%Jj%J%j%J%jJJjjJjjJJ%%%%jJ%%%%jJ%%%Jj%%%%%jJ%%%j%%J
-10014A0j%%JjJj%%%%%jJ%%%%Jj%J%%%jJj%J%%j%%JjJj%Jj%%%%J%%%%%j%%Kk%Jj%J%%%J%j
-9946A0Jj%%jJ%%%Jj%JkJ%%%%%%%%%%JjjJ%%%kJ%%%%%%JjjJ%%%%jJJ%j%%%%JJ%kJ%%%%J%%
-9877A1%%%j%%%%%JjJ%%%%%j%%%%%%%%Jj%Jj%Jj%%%%JjJ%%%%%%%J%%%%%J%j%Jjj%%%%%%jJ
-9808A1%jJJjJ%j%%%%%%j%jJ%J%%kJJ%j%%JJ%%jJ%%%j%j%%%%%%%j%JJ%j%%%%jJ%jJ%j%Jj%
-9739I%%%%Jj%%%J%j%%%%%%%%Jj%%%j%%JjJj%%JjJ%j%J%%%%j%%J%%Jj%%j%JJjj%KkJ%Jk%%
-9669H%J%%j%K%jjJjJ%j%%%J%%jJJj%%j%J%kJ%J%j%%%J%j%J%J%%j%%%%%Jj%%%%%%J%j%%%j
-9599H%JJjj%J%%%jJ%jJ%%%J%%j%%J%%jjJ%J%%%%jJ%j%%%%%%%%%%%JjjJ%jJJ%%%%jJ%Jj%J
-9529A1%%%%Jj%Jj%%%J%k%%%%j%%%%%%%%JjJj%Jj%%%jJ%%%Jj%%%jJJj%%%%Jj%%J%%j%%%j%
-9460H%J%%jJ%j%%%J%%%j%%%%J%jJj%%%%%%%%%%%%%%%Jj%%%%%jJ%j%Jj%J%%jjK%%jJJj%%K
-9390A0Jjj%%%j%J%jjJ%jKj%jJ%%%%%%J%j%J%%jJ%J%k%J%%%jJ%%%J%JJ%KMNQJ2J1j2j5onk
-9325A4l%Jjj%%kKJjJk%%j%K%%%%kJJjJJjjJjJjJ%jJj%Jj%%j%%%%%%%%%J%%jJjJj%jJ%%%J
-9256IjjJJj%%JjJJjJ%j%J%%j%j%%%Jj%%Jj%%%%%J%%%j%jJJ%j%%%j%%%JJj%%%J%%jJ%%j%%
-9186H%%%%%%%jJ%J%J%%j%j%Jj%%%%%j%J%jJ%%%Jj%jJ%jJ%%%%jjJ%%J%%%%%%%%%%jJ%jJ%%
-9116H%j%%%JJk%%%J%%%%%%j%%J%%%Jj%%Jjj%jJJ%j%%%J%%%%%%%%%%%%jJ%%%%J%%%%%jJJj
-9046I%%%jJ%%%J%%j%%%%jJJj%Jj%%jJ%%%%Jj%J%jJj%%jJJj%J%%%Jj%%%Jj%J%%%%J%j%j%J
-8976A1%j%%%J%%%%%J%K%KKK%klj%j%%J%%%%JjJ%%%%Jj%%jJ%%jJJj%j%%%%jJjJ%%j%%J%jK
-8907A5jJj%jK%jKj%Jj%%%Jj%%%%%%j%JjjJ%jjJ%j%Jj%%%jJj%j%Jj%J%%%%jJ%jJ%j%J%%%%
-8838A1%%%jjJj%%J%jJj%%%%%j%J%%%%jJ%j%jJ%Jj%Jj%%%jJ%%%%%j%JJk%J%%%%%%jJjJ%%%
-8769H%%%%%jJ%%%jJjJjJ%%%%JjjJ%%%%%Jj%%j%%Jj%J%%J%%jjJ%%%j%J%%%%%%Jj%%%Jj%J%
-8699I%J%jJj%%%%%%%jj%%%J%%%%%jJ%jJ%%%j%J%%%Jj%%%%%%%%J%kJJ%%KKLKkkljj%jJ%j%
-8629H%%Jj%%%%%Jj%%%%%%%J%%j%%%JjJj%%%%%%jJJj%%j%%%Jj%%%%J%j%%%%%%Jj%%%%%%%J
-8559HjJJj%%j%%%%J%%j%%%JJ%Jk%J%j%%J%j%%j%J%j%%%%%%%J%%j%J%%j%%%%J%j%jJJj%%J
-8489H%%%j%%J%j%Jj%Jj%%JjJ%j%%%%JJkJj%%%%%J%j%JJj%j%%%%J%%j%%%%JJjj%%%Jj%jJJ
-8419HjJ%j%%%%%%J%jJ%%Jjj%%%J%%j%%jJJ%%kJ%%JjjJJ%j%%%%%J%%%j%%%J%%JjJ%%%j%J%
-8349Ij%J%%%j%j%JjKj%%j%J%%%%%j%%%Jj%%%%Jj%J%j%%J%%%%%%J%%%jJjj%J%%%%%%jJJjj
-8279G%%J%j%%%J%j%%%%%J%%%j%Jj%JJ%%K%%J%%%JjJjk%%j%Jj%%j%jKj%%j%JJjJ%kJj%Jj%
-8209GJjjJ%%%J%%%%jJ%Jj%%j%%Jj%%J%%%j%jJ%jJ%%Jj%J%%jJ%%j%%%%%JJjj%J%%%jjJ%Jj
-8139G%Jj%%J%%%jJkJj%J%%J%%%%j%%%%JjJ%j%J%Jk%%J%%j%%Jj%J%j%%J%%%%jJ%J%%jj%J%
-8069H%j%%%%%%%Jj%Jj%%J%%%%%Jj%%%%%%%%%%jJ%%j%Jj%J%%%%%J%%%%j%%JJ%%%j%JjJ%JJ
-7999A2JKLMKmlj%j%jjjk%J%JJJKJJ%LJj%k%%j%%k%%%J%jj%JJKLMOPPPnj0qnlljjk%JJJ%%
-7931A8jjJJJJJ%%%K%ljjjjl%j%%J%%JKJ%%KKLjmlkj%j%%%%JjJjjj%%jJJkJ%jJ%j%Jj%%Jj
-7862I%%%Jj%J%%Jj%%%jJjJ%%kJ%%%%%j%JjJjjJ%J%%jJ%%%%%jJ%jJ%%%j%%%JJjjJ%j%%Jj%
-7792HJ%jJ%%%%%%jJj%J%%%%%J%j%%jJ%%%%%%%%%%%jJ%jJ%%Jj%%%jJ%%%%%%J%%%%%j%K%%J
-7722A2j%Jk%J%%%%j%%%j%J%%%j%J%%jJJ%j%%%%%%JjJjJ%%%kJ%%%J%%jJ%j%%JJ%j%Jj%%j%
-7653A0%%J%j%%J%%jJ%%%jj%K%%j%%%jJ%jJJjj%j%JJ%%%%%%%%%%%Jj%%%%jjJ%%%J%%%%%%%
-7584A0jJjJJj%jJj%JjJj%%J%%j%%%J%%jJj%%J%%%jjJ%%%%%%%%%jKjjJ%jJ%%%%%%%%Jj%%%
-7515I%%jJ%%Jj%%j%%J%%Jj%%jJ%%%%%%%%Jj%%%%%j%%Jj%%J%j%JJk%J%%%%%jJ%%%%%%jJ%j
-7445H%J%J%j%%jJjJ%%jJ%%j%%JjJ%%%%%%%%%%jJ%Jj%j%%%%JJ%j%%%%%%JjjJ%JjJ%j%%jJJ
-7375A0%j%%J%j%%%j%J%%%%%Jj%jKj%Jj%%J%%jJj%J%%%%%j%Jj%J%%%j%J%%%%%%%%J%j%%%%
-7306A0Jjj%J%%jJ%%%%%%%%%%%%%%%Jj%JjjJJjjJ%Jj%jJ%%%%%%jJ%%%JjjJ%jJ%%%%%%%%%%
-7237A0J%kJJ%%j%%%J%%j%%%J%%%jJjJ%jJ%%j%%%%%%J%%%%%%%%KjJj%%%Jjj%JjJ%J%j%J%j
-7168A2J%%jJj%%JjJ%%%%%j%Jj%%%jJ%%%%Jj%%J%jJjjJ%%%%JkJ%%%jJ%%%%Jj%%J%jj%J%%%
-7099A2%Jj%j%%Jj%K%j%%%%Jj%J%j%%%jJ%%j%Kk%Jj%%Jj%J%%%j%%%jJ%%%%JjJ%kJKjjJ%%J
-7030A3%j%Jj%JjJkJ%%%JjjJ%%j%%%%%%Jj%%J%j%%%j%J%%%%J%%j%%%J%%%%%j%J%j%%%JjJ%
-6961A2%jJ%%%%%%%%%jJ%%j%%J%%%%Jj%%%%%%j%J%%%%%%%%%%%J%jjJ%%%j%%JJjJj%jJ%%%%
-6892A2Jj%%%Jj%%%JjJjJ%jJ%jJ%jJ%jJ%%%%J%kjJ%%J%%%%%%%jJJ%kJ%%JjjK%%%%%%%%%%%
-6823A4%jJJkJ%%%%%%%%%jJ%jJJj%%J%%jJj%Jj%JJj%jJ%%j%%J%%jJ%Jj%%%%JjjJ%jJ%Jj%%
-6754A5%%%jJj%%J%%j%Jj%JjKj%%J%%%jJJk%j%%%J%jJJ%%%%j%%%j%%J%%j%%j%J%%%%J%%kJ
-6685A4Jj%%%%%J%%%%%j%Jj%jjJj%%J%jJJj%%Jjj%%%J%%%%jJ%%%%%j%J%%%j%J%J%jJ%%JjJ
-6616A5%JJJJLMPRJ0J1Kj1j2rpllkj%kJ%j%jJ%%%jj%%J%j%%%J%%%%J%J%JJJKKLNRJ4K0K5K3
-6554A22jk7k7j8j1plmkjk%k%%j%j%%%%%%%jjJ%%j%%J%J%%%%JK%%KLOORJ2Qkj1j2rnmkk%j
-6493A6%j%%j%jJ%Jj%j%Jj%%%%%%%%%j%%%%JjJj%%%j%%jJJj%J%j%J%%jJ%%JkJ%jj%KJjJ%j
-6424A2%%%%j%J%jjJ%%j%%%J%jJj%J%%jJ%j%JjJjJJ%%jj%J%%%%J%j%%%%Jjj%J%jJ%%%%%%%
-6355A1JjJj%%JjJ%%%JjjJ%%%jjK%j%jJ%%Jj%jJJ%j%%jJ%%jJ%%%%%J%jJj%%%%%J%j%J%j%J
-6286A2%%%j%JjJjJjJ%%j%J%%%JjjJ%%j%%KjJj%j%JjJ%%j%K%j%%%%%%%j%J%%%J%jjJJ%%%j
-6217A2%%J%j%Kj%%%J%jJ%j%JjjJ%%%%%%Jj%%Jj%Jj%JJkJ%%j%%%J%%%%j%%JJ%j%j%JJj%%%
-6148A4%%%%JjJ%%%%j%J%J%jjJ%%Jj%%%J%%%%%jJ%Jjj%J%%%jJ%%%%%J%jJjj%JJ%%j%%%J%%
-6079A7Jj%jK%J%%k%J%J%K%KMLjlllj%%j%%%%%%%J%j%%%%%%J%%%%jJ%%%%JjJ%jJJJ%JJJKN
-6010C2OOJpoml%%kj%%%jJ%%J%%j%%%%%%J%JjKj%%JJJj%J%%%JjJJJKKLJlllj%j%J%%jJ%%j
-5941B7J%kJjJ%J%%JjJjJ%jJ%%%jJ%K%j%%%JjJJjJ%%j%%%J%%%J%%%jjK%%%%%jJJ%%%J%J%k
-5872C4J%%KjJ%%%J%J%Jj%%J%Jj%%J%%jJjJJ%jJ%j%%Jj%K%%jjK%JJkJJJ%%J%JjJJ%%J%jK%
-5803E1j%J%%%JjJ%jJ%%%jKJ%%JjjK%JJ%JJJK%jjj%Jj%%%J%J%J%J%J%JkJ%jJ%%%Jj%J%jJj
-5734F4JJJJ%JJjJJJKKJkj%jJJ%%JJJ%%%J%%K%JJJJ%J%K%JJJJJJ%JJJJJKJJJJ%JKJKJ%JJK
-5665A16JLKLKNLLOLMMNLL%jjnmnopoonnnnmlmlkkllkjlkkkkjkjjjkj%jk%jkk%jj%jjj%jj
-5597D3%%j%jj%%kJjj%%jJjj%j%kjJkJj%%jjJjJ%%%%%jj%%jjjJ%j%%Jj%%%J%%k%%%%jj%J%
-5528B2J%Jjjk%Jjj%%%jJ%jJJ%%%J%%%%%%kjJ%%%%%%J%J%%j%%j%J%%JKJkk%j%%k%J%%j%%%
-5459A7%%%KJ%J%KJ%kjjk%%j%J%LJ%%%j%k%j%%J%%j%%%%Jj%JJJjJjJjkJJ%jk%J%J%%j%j%j
-5390A6%jJ%J%%jJjj%%jJ%jJj%%%J%%JJ%KKL%jllj%%%jjjJ%%jK%%%j%j%jjJ%%%%%j%%%%J%
-5321A2%j%%J%jJ%%JJJ%%jj%j%%%jJ%%%%jJJjj%%j%%%%%J%%%%%j%J%j%%j%JJ%j%%%j%J%%%
-5252A0%%%%%%JjJj%j%JjJ%%%%%%J%jj%J%%%%jJ%%%j%%JJj%kJKj%J%%jjJ%JjjJ%%%%%%%%%
-5183A0Jj%%%%Jjj%J%J%jJ%kJ%%Jj%%%%%%%%%%%%jJjJ%%%jjJJjJ%j%J%j%%%%jJJ%%%%jJj%
-5114IJJ%%%%jjJ%j%jJ%%Jj%%JjjJJJJ%JKJkkj%%j%%jJjJ%%%%%j%J%%%%%jJ%jJj%%%jK%j%
-5044IJj%%J%%KLKMKlmmjjj%%J%jJ%%%%Jj%%%j%%J%jJ%j%%%%jJ%jKj%JjJjJJJJK%kkj%%jJ
-4974A0j%%%%jJ%J%%%%%%%j%%%J%%j%jJ%%%%jJ%%%Jj%%j%J%j%%J%%%%%jJ%%j%J%j%J%%JjJ
-4905A0%%%jj%%%%%J%%j%Jj%%%Jjj%J%%J%j%J%Jj%%%j%%%JjJjJ%%%J%j%%Jj%j%%%%J%%j%%
-4836HJ%j%%JJ%j%%%%j%J%%J%j%J%%%%Jj%%%j%%J%j%%%%jJ%%%%jJ%%j%Jj%JJ%%jJ%jJ%%%j
-4766I%%%%JjJ%%%j%%J%%jJ%%j%%Jj%%%%%%%jJJj%%%%%%Jj%JjJj%J%jJj%%JkJJjjJjJ%j%%
-4696H%J%%kK%j%J%%kJJ%%jJjJ%%%%J%kJ%%Jj%%%%%%%Jjj%%%%%J%jJ%j%%Jj%%jJj%J%%j%J
-4626H%%J%j%J%%JjJjj%Jj%%J%%jJ%jJj%%j%%%J%%%%j%J%J%j%JjJk%%%J%%%jJ%%%%J%%j%%
-4556H%%j%J%J%j%jJ%%Jj%%jJjJJ%%j%jJ%Jj%%%j%JJkJ%%%%%%%%%%%%%Jj%%%Jj%%%%j%JjJ
-4486H%jJ%j%J%%%j%JJkJ%%%%J%jJjj%J%%%jJ%%JjJj%%%%%%%J%%%%jJ%jjJ%%Jj%%%%%%J%j
-4416H%%J%%j%J%%JJJLNONLlpomk%kJj%%%j%J%j%Jj%J%Jj%j%%%%%%J%j%%J%J%JKLNOMjmom
-4346A7ll%Jj%%j%Jj%%%%%%%jJj%%%%%%%%%%%%%%%%%%%Jj%%Jj%%%JjJjj%Jj%J%Jj%%%%%%j
-4277H%J%J%jjJ%%Jj%j%J%%jJ%%%Jj%%jJ%%%%%%%%%%%%jJJj%%JjjJ%%%%%%jJ%%%J%j%%jJ%
-4207I%%%%%%%%%%%J%%%%j%J%j%%%%JJkJ%j%%%J%jJ%%%%J%j%%%jJ%%%%%j%J%%%%%jJ%%%%%
-4137A0%Jj%%jJJ%%%%%j%%%%JjJ%j%JJ%j%Kj%%%%%%jJjJj%%J%jJ%%%%J%%JjJ%%%JjJJj%JJ
-4068A7%%%JJ%JJJLKLMKjkjjk%jj%JJjJ%%%JJK%J%%%%JJkj%%jJ%%KJj%%J%JKLMNRJ0QKqj2
-4001F0qnlmjjjJ%J%JKKLLL%jllkkjjjjjj%%jjJ%%jj%%%J%KKKKLJ%lmlmkjJjJJJJJj%j%J%
-3932C3%jj%kj%jjk%J%j%%jk%%jj%%%Jk%Jj%jj%%J%%j%%KJKKLK%lmklJ%k%%JJK%JJ%jjjk%
-3863A6%jjJ%%%jJ%%j%J%j%JkJ%j%%J%JJ%JJjJjj%j%%KL%%kl%j%j%jJjJ%%%jjJ%%%j%%%%J
-3794A2j%%%%j%JjJj%%Jj%Jj%%Jj%kJJ%%J%jjJ%jK%j%%%jJjJjJj%%%Jj%%%J%%j%Jj%%J%j%
-3725I%%jJ%%%%%J%j%%%%%%%Jj%%%%%%jJ%%Jj%%j%J%j%%J%%j%%%%%%J%%%j%j%J%%%%%JjJ%
-3655I%jjJ%%%J%%j%%%%%jJJ%j%J%j%%%%%%%%%Jj%%%%%%%%jJ%%jJ%%%%%jJ%%%%J%%jJj%%%
-3585H%%%%Jj%j%%J%%%%%jJ%%%%jJjJ%%Jj%%%%%%%Jj%jJJjJjjJ%%JjjJ%jJ%jJ%j%J%%%%%j
-3515GJ%%j%%KjjJ%%%%%%Jj%jJ%%%%%%jJ%%J%kJ%%%%j%%J%%%%J%%j%%%j%JJjJ%j%%jJ%%%J
-3445I%j%%%%%%%%j%J%%%%%%jJ%j%J%j%%%jJjJ%J%%%j%%J%%%%%%%%%%J%j%%%%%j%%JjJ%jJ
-3375HjJ%%jJ%%JjjJ%%jJjJ%j%%JjJ%%%jJ%jJ%j%%%%J%%%%jjJJj%JjJ%j%JjJj%J%%%j%%%%
-3305GJ%j%%%%%Jj%J%%j%%JjJ%%%%%%%j%%%%Jj%%%Jjj%JJ%%j%%%%J%jJjj%JJjJj%%%J%j%J
-3235HjJ%j%J%j%%%JjJj%%%%%J%%%jJ%j%J%%%%jJj%J%j%%J%%%%j%%%Jj%Jj%%Jj%%%%J%%%%
-3165Hj%JjJ%jjJ%%J%%%jJj%%%%jJ%%%%J%%j%%%Jj%%%J%%%%%Jj%%%Jjj%%%%J%j%jJ%%%%%%
-3095GJj%Jj%%J%j%%J%j%%%Jj%%%jJ%%jK%%%%%%%%%%%jJj%%jJ%JjJ%%j%JjJj%J%j%J%j%%J
-3025HjJj%%Jj%J%j%%%%%J%Jk%Jj%%%%%J%%j%%Jj%jJ%%J%k%J%J%j%%%J%%j%%%%%%JJj%jJj
-2955G%%%%%jJ%j%Jj%%J%%%%%%J%%j%%%Jj%%%%JjjJ%jJJjjJjJ%%Jj%%%Jj%%%%%%%%J%%%%j
-2885GJj%%%J%%jjJJj%%%%J%%%jJ%%%%j%%J%j%%%Jj%%%%jJJ%j%Jj%J%%j%%%%%%%%JjjJ%Jj
-2815G%%%Jj%%%Jj%%%%J%%jJ%j%Jj%Jj%%%J%%j%%%%%%Jj%%%%J%j%Jj%jJ%%%%%%%%%%%J%%%
-2745H%jJ%%%j%%Jj%%%%Jj%%J%%j%J%%j%Jj%%%%JJjj%J%jJk%J%J%j%Jj%%%%%%%%%%JjJkJ%
-2675G%%%%%jJ%%%%J%j%%J%%jJ%j%%J%j%%%%%J%j%Jj%%JjJ%%j%%%JjJ%j%%%%J%%Jk%JjJjJ
-2605H%jJjJj%J%j%%%%%J%%j%%JjJjKkJ%%%j%%Jj%jJJ%j%J%%j%J%%Jk%J%%jJ%j%Jj%JJjj%
-2535GJj%%Jj%%%%%%J%j%Jj%J%J%k%%%%%%%J%%%%%%jJj%jJJ%jJ%jJj%%%Jj%%jJ%%%%%%%Jj
-2465G%J%%%%%%%%kKJk%%J%j%J%%%%%%%%%%%%j%%Jj%%J%%%%%%j%JJj%jJ%%%kJ%J%%jJ%%jJ
-2395Hj%Jj%%%%J%jJ%jJj%%JjJ%%Jjj%%J%%%%JjjJ%jJjJ%%%jJ%%%j%J%%jjJ%%%%%J%%jJj%
-2325GJj%%%%%j%%J%%%Jj%%%J%j%%J%%%%%%%jJ%%%%%%jJj%jJ%%%%J%%jJ%%%jJJj%jJj%J%%
-2255H%jJ%Jk%J%%%%%%%jJ%%jJj%J%j%J%%jJ%%%J%j%%%kJ%%%J%jJ%%%j%%JJj%%jJ%jJ%%%%
-2185H%%%j%%%%%%J%jJj%%%%%%J%%jJ%%j%%%%J%%%%jJ%%%%j%J%%%%%%%jJJj%%%%jJ%%%%%%
-2115H%jJ%j%J%%jJ%%%%%jJJ%j%%%%%%%%j%%Jj%%JjJ%%j%%J%%jJ%Jjj%J%%%%j%Jj%%J%%j%
-2045GJ%%%%j%%%%J%%%%%jJ%Jk%%%JJ%j%j%J%%%%%%j%%J%%%%j%%JjJjJ%jJ%%%%%%JjJj%j%
-1975G%%%J%%J%j%%%%%%jJ%%%%%%%j%%%J%%Jjj%JjJ%%%%%%%%%%J%%j%%%%jJjJ%%j%Jj%Jjj
-1905FKjJ%%j%J%%jJ%%%jJ%JjjJ%Jj%%%jJjJ%%%%Jj%%jJj%%J%%%%%%j%%J%j%J%j%J%%%%j%
-1835G%J%J%%j%jJ%%%%%%jJjJ%%%%%%jJ%jJ%%Jj%%%%Jj%%%%%%%J%j%%%JjJjjJ%%Jj%%%%%%
-1765HJj%jJ%%%%jJ%%%Jj%%%%jJ%%%%%jjJJJ%jjJJ%k%J%%jJ%%%%%%%%%Jj%J%j%JjJjJ%jj%
-1695GjJ%J%%%%j%J%%%%JjJj%%%jJ%%jJ%%%%%%%%%%%jJ%Jj%J%j%%%Jj%%JjJ%%jJj%%jJ%jJ
-1625H%%jJ%%%J%%%%%%j%%%%%%jJ%jK%j%%%J%%%J%j%j%%jJ%%%%%%%%Jj%%%%%%%%%J%j%%J%
-1555Ij%%%%%%%%%%%%%%%JjJj%%%JJkJjJJjjJj%%%%J%jJj%%JkKj%JJkJj%%%%%%JjjKjJ%j%
-1485HjJ%%jJjJ%%J%j%JjJ%j%%%%%%J%j%%%%Jj%%%%Jj%%%%Jj%J%%jJ%j%J%jJj%Jj%%%%J%j
-1415HJjJ%%%jJ%j%Jj%%%%%%%%J%jJjJ%j%J%%j%jJ%%%%Jj%J%%j%%%J%j%Jj%%J%j%%%%%%%%
-1345H%J%%jJ%%%%%%%j%%Jj%J%j%jJjJ%%%%%%jJJj%%J%%j%%JJj%%Jj%j%%JjjJ%%%%%%%%Jj
-1275H%%%%J%%%j%%Jj%%JJ%j%%%%j%%%%J%%%j%%%%%JjJj%JkJJj%J%%%%J%jj%%%%%%J%%%%j
-1205HJ%jJj%J%%%%j%%%J%%%jJ%j%%%%%%%%%J%Jj%J%%%%jj%J%%%%%%%%jJ%%Jj%%%%%%%%%%
-1135I%%%%J%jjJj%J%%%%j%Jj%J%j%J%%%%Jj%%%%%%Jj%%%%%%%Jj%%%%%%%Jj%%%%%jJ%%%%%
-1065I%%Jj%%%%%%%%%%jJ%%%%J%jjKJk%jJj%J%%jKj%%%%%%%j%J%%%%%%%%%%j%J%%%%JjjJJ
-995A0j%%%%%Jj%J%j%%%%J%jj%JJ%jJ%%%j%%Jj%%%%%%%%%%jKJk%JjjJ%%Jj%%J%j%%J%%%kJ
-925I%%%Jj%%jJ%%%%%%Jj%%%%J%%j%J%%%%%k%J%%Jj%%%JjJ%%j%JjJj%J%j%%JjJ%j%%JjJ%%
-854A0%jJ%j%%J%%j%%%J%jjJ%%Jj%J%%%%j%J%j%J%%%%%J%k%%J%%%%%%%%j%%%%%J%%%%%j%%
-784I%%J%%%%%j%K%%%jjJ%%%%j%Jj%%JJj%%%%J%%jJjJ%jj%J%%%%%%%jK%j%Jj%%%jJJ%%jJj
-713A0%j%J%J%j%J%j%%%J%kJ%%%%%%%%J%j%%J%%j%Jj%J%%j%Jj%J%jJ%jJj%Jj%Kj%%%%Jj%%
-643A1%jJ%j%%J%%%jJ%%J%jjJJj%%%JjjJJjj%J%%%%Jj%%%%jJJ%j%jJ%%%%%%%%jJ%jJ%%jJj
-573A0J%%Jj%%Jj%%%jJ%%%%%%%Jj%Jj%%%%%%Jj%%J%jjJJj%jJ%%J%kJ%%J%j%%%J%jjJJ%j%%
-503A1%J%%j%%J%jJ%%%%%jJ%jJJj%%Jj%%jJj%J%JkJ%%%%j%%J%%jJ%%%%%%%%%%J%j%%%%%%%
-433A2J%jJjJ%j%J%JjjJ%%%%jJ%j%%%JjjJ%%J%%%%%%%j%%%%%%JjJjJ%%%j%Jj%J%%J%jJ%%%
-363A4%%jJj%%%%%J%j%%%J%%%%%%%%%%j%Jj%%JjJ%jJ%jJ%%j%%%%jJJ%%%j%J%jJ%%j%%JJ%%
-293A5%jJ%kJ%%J%jJj%jJJj%%%%JjJ%j%J%j%%%%J%Jj%j%%J%%jjJ%%%JJkJ%%jJjJ%%%J%j%%
-223A5Jj%%%J%j%%J%jJj%%%%%%%%%%%%%JjJ%%j%%JjJ%jJj%%Jj%J%%%%%JjJ%j%%J%j%%%%j%
-153A5J%%%%Jj%J%j%%%Jj%KjjJ%%Jjj%J%jJjJ%%jJ%%jJ%j%JJ%j%%%%%%%%%%%%Jj%%%J%%j%
-83A7%Jj%%J%%%%jJ%Jj%j%%%J%%Jj%%%jJ%jJ%%%jJ%%%%jJ%%%%%%%%%jJ%%%%%%jJJ%%%k%%J
-12A8Jjj%%%%%Kj%J%j%j%Jj%%J%%%%jJ%j%%%%%%Jj%J%%%jJjJ%%%%%%j%%%%Jj%%%%jJ%%Jj%
58A7%%%%%%%%%J%%j%%%J%j%J%j%%%%Kk%%j%J%Jj%jJ%%%%j%J%%%%%%%%Jjj%%J%j%%%%J%j%J
130A7j%%J%%j%jJ%%%%Jj%%%%%%%%%jJ%%%j%%%%%%%J%%%%jJjJ%jJ%%%%jJ%jJj%%%%%%%jJ%%
201A5J%%j%%%%jJ%%%%%%jJjJj%%%Jj%%jJ%J%j%%J%%%%%j%%%%%%%Jj%%%%%JjjJj%J%%j%Jj%
272A3%JJkJjJj%J%%jJ%%j%%%%Jj%%jJ%J%j%%Jj%%%%%%%J%%jj%JjJJjjJ%%%j%J%j%J%%%j%K
343A4j%%jJjj%JJj%%%J%jJj%jJ%J%kKj%jJ%%%%%jJjJ%%%%%%j%%J%%%j%%J%%Jj%%jJJjj%J%
414A2jJ%J%j%jJj%%Jj%%%%jJJ%j%%jJJ%j%JjjJ%%Jj%JjJ%%Jjjj%J%%%JjJjJkJ%%%%%j%J%%
485A1%Jk%JjJj%%%J%%%j%J%%%%JjJj%%%j%%%Jj%J%j%%Jj%JkJ%J%%%j%JJk%Jj%%J%jJj%%%J
556A1%%j%Jj%%%%Jj%Jj%%%%J%j%%%jJjJ%%jJ%j%%%KjJ%%jjK%%jJ%jJjj%%%%JjJ%%jJ%%%%%
627A0%jJ%j%JjJ%%J%j%%%%%%J%jj%%J%%%jJ%%j%JjJjJj%J%%%Jj%%%%j%Jj%%Jj%%%%%jJ%%%
698I%%JjjJ%%JjJj%J%j%J%%jJj%J%%%%j%J%jjJ%%%%%%%%%%%%J%%j%%%%jJjjJJ%Jj%%Kjj%%
770IJ%jjJJj%%%%jJ%J%k%Jj%J%jJ%jJ%j%%J%%%%%%%%Jj%Jj%%%jJ%%j%J%%%%%jJ%%j%Kk%%J
842I%%%%%%%j%J%%%%jJjJ%%Jj%%%%%%%%%jJ%jJj%Jj%J%%Jj%Jj%%j%%%JjJ%%%%j%%%J%jJ%%
914Ij%%J%%%%%%%jJ%%%%%j%J%%%%%j%Kjj%JJ%jJj%%%%%%%%%%%%jJ%%j%%%%J%%%jJ%%%Jj%j
986H%%J%%%j%Jj%%Jj%%J%%j%J%%%jJ%%jJ%%%%%%%%j%%%%JjJ%j%J%j%JjjJ%JjJ%%%%%%%jJ%
1058I%jJ%j%%%J%%%%%%%j%Kjj%%%%%%%%%%%%Jj%J%j%%Jj%%%%jK%%%j%%JjjJ%jJ%Jj%jK%jJ
1129I%JjjJj%%JJkJ%j%%%JjjJJ%jJ%j%%jJJjJJkJjJ%jJ%Jj%%%%%jJj%J%%%%%%j%J%%jJ%%%
1200Ij%J%j%%%%%Jj%%%J%j%%jJ%j%%%JJ%jjJ%%J%j%%%%%JjJ%j%%%%%%%%%%%%JjJj%%J%%jJ
1271I%j%J%%%%jjJ%%%%%J%jJj%%%%%jJ%%Jj%jJ%%%%%%%%%J%%%%j%Jj%JjJ%%j%j%J%%%%%%%
1342H%%JjJ%j%%%%%%%%jJ%%%Jj%%%%%jJJj%%%%%%%%%%%%%%Jj%%J%j%%%%%Jj%%%jJj%J%%%%
1413HJj%%j%%J%jJj%J%%Jj%%%J%kJjK%j%jJJjj%J%%%%%J%%j%%J%%%%j%%%%JkJ%%jJ%%Jj%%
1484HJ%%j%%%jJ%%jJJj%%Jj%%j%J%%%j%JjK%%j%%%%%J%jJj%%%%Jj%Jj%%j%%J%j%%J%%j%%K
1555I%%j%Jj%Jj%%%Jj%%%%%%%%%%%j%J%%jJ%%%%%%jJ%%j%J%%%%j%JJ%%%jJj%J%j%%%JkJ%%
1626HjJ%%%%J%jjJj%J%%jK%j%j%J%j%J%JjjJ%%%%%%%jJ%%%%J%jj%%%J%%%jJ%JjjJ%%%jJ%j
1697GJ%%%%%%JjjJ%J%%%jjJ%%%J%j%%%%%%J%%j%%%%%Jj%j%%J%%K%jj%%%%Jj%%jJj%J%Jj%J
1768I%jJjJ%j%%%J%j%j%JJ%j%%%J%j%%%%%J%j%Jj%%%jJ%%%Jj%J%%j%jKJjk%%%JjJJjjJJjJ
1839Ij%%%jJ%%%%%%jJjJ%%%JjjK%j%%%%jJ%Jj%JkJj%J%j%%J%%%J%j%%%%jJ%%J%j%%%%j%%%
1910GJ%jJ%%%%%%%jJj%Kjj%JJ%%j%%Jj%%%%%%%%%jJj%JJ%j%%j%%J%%Jk%Jj%%J%%%%jJkJ%J
1981H%%%%jJj%J%%%%j%J%Jj%%J%j%%%%j%JJ%j%Jj%%%%%%j%%%%Jj%%J%%%%%%jJjJ%JkJ%%%%
2052H%jJ%%%%%%%%%JjJk%JjJ%%%%jj%JJjJj%%J%jJ%%%%%%%%%%%%%%%%JjJjjJ%%%%%j%J%jJ
2123H%J%j%%%%jJ%%%%%jJj%Kj%%%Jj%%%%%%%%%%%%%%JjjJ%JkJj%K%j%%%%%%%Jj%%%j%JJ%j
2194H%jJjJJj%%j%Kj%%jJ%%jKjj%%J%%%j%%Jj%J%jJ%%%%J%%j%%%Jj%jJ%%%%%%%%%%Jj%j%J
2265H%%%%j%%J%%jJ%%jJ%%jJjJ%%%jJ%jJ%jjJJjJJj%%%%%%j%jKJj%%jJ%j%%%%J%%%Jj%%%%
2336H%%%%%%%j%%%JJjj%J%%j%K%j%%%%%j%Jj%%J%J%j%%JjJj%%%%%j%J%%%%%JjjJ%j%%%Jj%
2407GJ%%%jJ%jJjJ%%j%J%JjJ%j%%jJ%%jJJ%j%JjJj%%j%%%KjjJ%%%%%%j%Jj%%JJj%j%J%%%j
2478G%Jj%Jj%%J%Jj%%j%%%%%J%Jj%%%jJ%jJj%%%JJ%j%%Jj%%%%%%%%%%Jj%%%jJ%%%%%%%J%j
2549H%%%%%%%jJJ%%jjJj%J%Jj%%%j%Jj%%%%%%%%JjJj%JJk%%%Jj%jK%%jJ%Jj%j%%JjJ%j%Jj
2620G%%%jJJ%j%J%%%%%%Jj%%%%%%%jJ%%%%%%jJ%%%jJ%%%%Jj%j%%%J%%%%%%%%%j%%%J%j%%J
2691H%%%%j%%%J%%jJ%%%j%J%jJ%%j%J%%%j%%jJJ%j%JjJ%%%jJ%%jJ%%j%%J%jJ%jK%%jJ%k%J
2762H%jJ%%JjjJ%%J%%j%%%%%%%%%jJ%jJ%Jj%%%jjJjJ%J%j%%%J%j%%%%%%Jj%%%%%J%%%%%%%
2833H%%j%%J%jJ%%%j%%J%%j%%%%JjJJjJj%%%%Jj%%Jj%J%j%j%%%J%j%K%j%%jjJJ%jjK%jJ%%
2904Hj%J%Jj%jJ%JjjJ%Jjj%%Kjj%J%J%%%%%j%%%jJj%Jj%%%%J%J%j%%%j%J%jJ%%jJ%%%%%%%
2975HjjJJJj%Jj%%JjjK%jj%J%%%%jJ%%%%%%%%%jJ%jJ%%%%j%J%%%%%JkJ%%%%%%jJ%jJjJ%%%
3046H%%%j%%%%%J%%%JkJ%jJ%jJ%j%J%%j%J%%%%j%J%j%J%%%j%J%%j%%%%J%%%%JkJ%%j%%J%%
3117Hj%J%j%JjJ%%%j%JJj%j%JjJ%%%%%%j%%J%%%j%%%%%Jj%JJ%jjJ%%jJ%%jjK%%JjJj%jJj%
3188GJ%%Jj%j%K%j%%%jJj%Jj%J%jJ%j%%%%J%%j%J%%j%J%jJ%jJ%%%%%jJ%%%%%%%%%%%Jj%%J
3259I%%j%%%%%%jJjJ%%%%%j%%jJJ%Jj%jJ%%j%%%J%Jjj%j%%K%j%%JjJ%%%jJJkJ%%j%J%%%%%
3330H%%%%%%%%%%%%%%%jjJ%J%%j%Kk%%%%J%%jJ%jJ%%%%%jJ%%%%%%%j%%%J%%j%%Jj%JjJ%jJ
3401H%%JkJ%%%%%Jj%j%%JjJJ%j%%%%%%jJ%jjKjJ%%JkJjJjJ%%j%J%jJ%%j%JjJj%J%Jj%%%JJ
3472A0jjjJ%%%%%J%%j%%%%jJ%%%j%Kj%jJ%%%%%%%%%%%%%jJ%%%j%Jj%%JJkJ%j%%%J%jJ%Jj%
3542HjJ%%jJj%J%%j%%%K%j%%%jK%j%j%J%%%%%Jj%j%jJJ%%%%%%%%%j%%%%%%J%%%jJ%%%%%J%
3613I%jjJ%j%J%%%%j%J%J%j%%%%jJ%%J%j%j%%J%%%jJ%%J%k%%Kj%%jJ%%Jj%JjjJJj%%%jJjJ
3684H%j%JJk%%%Jj%%J%%%%%%%%%%%jJj%%jJJ%jJ%%%%%%%j%%J%%%%jJ%%JkJ%%%%j%J%%JkKj
3755H%%%%j%%JjJ%%%%%%%jJJ%jjJ%jJ%%%%%%%%j%%J%jJ%%%%%%%J%jj%%J%%j%J%%%%%%jJ%j
3826GJ%Jj%%j%JjJjJJj%%jJ%%%J%j%%%%%%jJ%jJ%%%jJjJ%%%%J%j%%%%%%%%%%jJ%%%jJJj%%
3897H%%%%%%%jJ%%jJ%%%%jJ%jJ%%j%J%%%j%%JjJj%J%%jJ%j%%J%%%j%j%K%%%%%%j%jJ%%Kj%
3968HjJ%%%%%%%%Jj%J%j%%jjK%JjJ%j%j%Jj%J%%%%%%%%j%%%%J%%J%j%%%jJ%%%j%%%%J%%Jj
4039Hj%J%%%%jJ%jJj%J%JjkJJ%%J%k%%J%j%%%J%%%%%jKjJ%j%%%j%J%%%%%%j%%J%%%J%j%jJ
4110Hj%%JJjj%%%Jj%%%J%j%J%%%%%%%jJ%j%KjjJJj%%%j%%JjJ%%%%%Jj%%%%%%%%kJ%%%J%j%
4181G%J%j%J%%%Jj%Jj%%j%%jJJj%%J%%j%J%%Jk%%%%J%jJj%%J%%%%%%jJ%%jJ%j%%jJJ%jjJJ
4252H%Jjj%%%%%%J%%%%Jjj%J%%%%%j%%%%%J%%jJ%%%jJ%%%%%%%%%jJ%jJ%%Jj%%%jJ%%%%%%%
4323H%j%%%%JjJ%jJ%%J%j%jJ%jJ%%jJ%%j%JjJ%%jJ%%%jJ%Jj%j%%J%jJjJ%%%%J%j%jJ%%j%J
4394HjJ%%%jJ%%%j%J%jJ%%%%%%%%%%Jjj%J%jK%%j%%j%J%%jJ%Jj%%%jJ%%Jj%%%jJ%jJ%%%%%
4465H%%j%%%J%%%j%J%Jjj%J%%%%%%jJ%%jJ%%jJ%jJjJ%%%%%%%%%%j%%%%JjJ%%j%J%JjJj%%J
4536Ij%Jj%%Jj%%Jjj%%%J%%%%jJ%%%jJ%JjJjj%%%%J%%%j%J%%J%jj%%%JJj%JjjJ%%%%%%%%%
4607H%%%%jJ%jJ%%j%JjjK%jJ%%%%%%j%J%jJjJj%%J%%%jJjJjJj%%Jj%Jj%J%%J%j%%%%%%%%%
4678H%%%%%%%%jJ%%%%%j%J%%%%%%jJ%%%%%jJ%%%j%%J%%%%%%%%%%jJ%%%%%%j%J%%jJ%%j%J%
4749Hj%%%%%JjJ%%%%j%J%jJ%%%jJjJ%j%%%%Jj%JjJ%%j%%J%%jJJjj%J%%%Jj%%%%%%Jj%%%%j
4820G%Jj%%%%J%%%%%%j%%J%%%J%%j%%%%J%%j%%j%Kj%%J%jjJ%%j%J%%Jj%jJ%%%%%jJj%%%J%
4891H%jJ%%%%%%%jJjJ%%jJ%jJJk%J%j%%%%%J%jJ%%%%Jj%%j%JjJ%%%%%%j%J%%%%%%%%%%jJ%
4962H%%j%%J%j%JjJ%jJ%%%%jJ%%%jJ%j%%J%j%%%J%jJ%%%%%J%j%%%%JjjJjJ%jJj%J%%%%%Jj
5033Hj%%J%%%%%%%j%%%%Jj%%%K%j%j%JjJj%K%jj%%JjJ%j%J%%J%kJ%%%%%jJ%%%%%jJjJj%J%
5104H%%%%Jj%%jJjJjJjJ%%%jJ%%j%%J%%j%%J%j%J%%%j%J%%%%%jjK%%JjJjjJ%%%%%%%jJ%j%
5175G%%%%J%%%JkJ%%%%%%%jJ%jJ%%Jj%%j%Jj%JJj%%%Jjj%%%J%%%%%%j%JjJ%%%%%%%%jJ%jJ
5246H%jJjJ%jJ%%%%%j%%%JJjJjjJ%jJjJ%j%JjJ%Jj%%%%%%%j%J%%j%J%%%%%jJjJjJ%jJ%jJj
5317G%%%%%JjJ%jJjJ%jJj%JjJJ%jjJJj%%%%%JjjJ%%%%%%%j%%J%%%%%%%JkJ%%jJjJ%j%%JjJ
5388H%%%%%%%%%%%j%%%%J%%%j%J%%%j%J%%jJ%j%%JJj%%j%%jJ%jJ%%J%j%J%j%KjJj%Jj%%%%
5459H%j%%%J%%jJ%%%%jJJ%jjJJjj%J%%%%%jJj%%%%JJj%Jj%%%%%%%%jJJj%%j%J%jjJJ%%%%%
5530H%%jJj%%JJ%jjJ%j%%JjJj%%J%%%%%%%jJj%jJ%%JjJjJ%jJ%%%%%J%kJj%%J%%j%%J%JjjJ
5601H%jJ%j%%%J%%jJj%J%jJ%%%jKj%%%%%%%%%jKj%%%jJjJ%jJ%j%%%J%jJjJ%%j%J%jJ%%%jJ
5672HJjjJJj%%Jjj%J%Jj%jJjJj%%%%%JkK%%%%%%jjJ%%%J%j%J%%jj%K%Jj%j%%J%%%jJ%%%Jj
5743HjJJjjJ%%j%%J%j%%J%%%%%j%%J%%jJj%Kj%%%%jJ%%%%%%%jJ%%j%%J%jJ%j%Jj%J%%jJ%%
5814Hj%j%JjKj%%%%%%%%J%%%%%%%%%Jj%jJj%%J%%jjK%jJ%jJ%%%jJ%%%jJ%j%%J%%j%J%%%%J
5885Ij%j%%J%%j%J%%%%%%%kJJ%jjJJJjJj%j%JjKjjJj%Jj%%Kk%Jj%Jj%%Jj%%%JjJj%%%J%jJ
5956Hj%%J%%%%%%jJJkJjJ%%%jJ%%%%Jk%JjJ%j%%J%J%j%jJj%J%%%jJ%%%jJ%JjjJjJ%%%%%%%
6027H%%j%J%JjjJ%%%%%%%%jJ%%%j%%%J%jJ%j%%%J%jJ%j%%J%%%jJ%j%%%%%K%%j%%%%%%j%J%
6098H%%%%%j%%%%%Jj%J%%%%%%%%jJ%j%%%J%jJ%JkJj%JjJ%%%j%%%%%%J%j%%Jj%J%Jj%%%%jJ
6169H%%%jJ%%jJkJ%Kj%%%Jk%%%%%jJJ%%j%%Jj%Kjj%%JJk%%Jj%%J%%jJ%j%%%Jj%%%J%%%j%J
6240H%%%%%%Jj%j%J%%jJ%%jKj%%%%j%%J%%%%%J%j%%j%%J%jJ%j%%Jj%%jJJ%%%%j%J%%%%%%j
6311G%J%%%%JjjJ%%%%%%j%%Jjj%JJ%%%%%%jJ%j%Jj%%J%%%%%%%%%%jJj%%J%%Jj%%%%j%%J%%
6382H%%jJ%j%%%J%J%%jj%%%jK%%%%%%j%J%%jJ%%%%JjjJ%%%%%%j%%J%%%%%%%%j%%J%%%%%j%
6453GJ%%%%%%Jjj%%J%j%J%%j%%%%jJJ%j%%J%%%%%%%%j%%%%%J%j%%%%Jj%J%%j%%J%%%%%%%%
6524H%%jJ%j%%Jj%J%%JjjJ%%%j%J%%%%%%%%jJ%%%%%%%%%%%%%%j%Jj%%%J%%j%%J%%%%jJ%kJ
6595G%Kk%Jj%JJ%j%%%%%%%jJ%%j%J%%j%J%j%Jj%Kj%%%%%%%%%%%%%%jJ%%%%%%jJ%%%%%%%jJ
6666H%j%%Jj%%%JJj%jJjJ%j%%J%JjjJj%%%%J%j%%%%%J%%%j%%JjJ%%%%%%%%%%%%j%JJjj%%J
6737HjJ%j%%J%j%%Jj%Jj%%%JjJj%%J%%%%%%j%%J%%j%JJj%%%%%%jJ%%jJ%j%Jj%%JjJ%j%%%J
6808Hj%%%%%JJjjJjJjJj%%J%%%%j%K%%j%%j%J%%%%jjJ%%%J%%jJjJ%jJ%%%%%Jj%j%J%jJ%j%
6879GJ%%%%j%J%%%%j%%%Jj%%%%%%%JJj%%%jJ%j%J%jJ%%%jJ%Jj%J%jj%JJj%%jK%j%j%J%%%%
6950H%%j%%jJ%%%%%%%%JjJ%%%j%J%j%J%jJj%J%%%%j%%%%%J%%%j%%Jj%%J%%%jJJj%%Jj%%j%
7021G%%%J%%%%jJ%%Jj%%%%%%%jJ%%%%j%Jj%%%%JjJ%%%%%j%JjJ%%%%%%j%%J%%%j%%J%jJjJ%
7092H%%%%%%jJ%%j%JjJ%%%%j%%Jj%%J%j%%%jJ%%%%%J%%jJ%%%jJ%%%%j%jJ%%JjJ%%%%%%%%j
7163G%Jj%Jj%%JjJ%%%j%K%k%%%%JjJ%jJ%j%J%%jJ%%j%%J%jJ%j%JJj%%%%j%%J%Jj%j%%J%%%
7234H%%%%j%J%%j%%%%%J%jJ%jJ%%jJ%%Jj%%%%%%j%%%Jj%J%j%%JJj%%j%%Jj%%%Jj%J%%jJ%%
7305H%j%J%j%%%JjJ%jJ%%j%JjJ%jJ%%jJ%%j%JJ%k%Jj%%J%%jJ%%%%Jk%%J%%j%%%%J%j%JjJJ
7376Ij%%%%j%%%J%%J%jj%JjJ%%%j%%J%j%Jj%Jj%%%%J%j%%%Jj%J%%jJj%%%%JkJJj%J%%j%%%
7447GJjJ%%%%%%%j%J%JjJ%j%j%%J%jjJJjJj%J%%%%j%JjJ%jJJ%j%%%%j%J%%j%%%J%%%jJJj%
7518H%%jJ%j%%%J%%%%%j%%J%%%%Jj%%Jjj%%Jj%J%%%j%Jj%Jj%J%%%%%jJ%%j%%%Jj%J%%%jJ%
7589HjJ%%%%%%%j%J%%%jJ%j%%J%%jJjJ%%%%%jJ%jJj%J%jJj%%%%J%j%%J%j%J%%%%%j%%J%%%
7660H%j%J%Jk%J%%%%%%%%j%%%%%JjJJj%%%j%%%JjJ%k%Kj%%%%%%J%jJ%%%%%j%J%%%%%%%j%%
7731G%%%%%%jJ%J%%JjjJ%jKj%j%%%JJj%%%%%%jJ%j%%J%jJ%%jJ%%%%%j%%%%%%J%%j%%%J%j%
7802GJ%j%J%%jJ%%%%%%jJjJ%%%%%%j%%J%%jJ%jJ%%jJ%%Jj%%%jJJjj%%J%jJj%jJ%%JjJjJ%%
7873HjjJ%J%%%%%%jJ%j%Jj%JjJ%%%%%j%Jj%Jj%%J%j%%%J%%%%%%%jJj%%J%j%%J%%%%%j%%J%
7944Hj%%%%%J%j%%J%jJj%%Jj%Jj%%Jj%%%%JJk%%%jJJjjK%j%J%%j%%J%%j%J%%%%%%%%%%%%%
8015H%%jJ%%%j%JjjJ%Jj%%JjJJ%j%%j%%%%%%JjKjj%%%%J%j%%Jj%J%%%j%%%J%j%J%%jjJJ%j
8086GJjJ%j%%%%%%J%%%j%J%j%%%%%Jj%%J%%%%%%%j%J%%%%j%J%%%j%%Kj%%Jj%%j%%%%J%Jj%
8157H%j%JjJj%Jj%jJ%%%J%%%%%%%%jJ%j%J%%%j%%KjjJjJ%%jJ%%jJjJ%jJ%%%j%J%%j%Jj%J%
8228HjJj%%J%%jJ%%%Jj%%jKjj%Jj%J%%j%%J%%%%%jJ%%%%%j%%%%%%%J%%%%j%Jj%%J%%%jj%J
8299G%%J%j%J%%%%%jJ%%j%%%J%%j%%jJ%%%%%J%%jJ%%%j%J%jJ%%j%J%%j%J%%%j%%J%j%J%%%
8370Hj%%%%%J%%j%%%J%%%%%%j%%%%%%%J%%%j%%%J%%%Jjj%%JjJ%%j%%%%%J%jJj%Jj%%J%%%j
8441G%jJ%%JjJ%%j%%%J%%Jjj%%%%%%%%Jj%%%%%J%jJ%%%j%%%%J%%jJ%%%%Jj%jJjJ%jJ%%j%%
8512G%jJjJJ%%jjJ%J%jJ%%jJjJ%Jj%jJ%%jJ%%%%%%%%%j%%%%%%%J%%%j%%J%%%%j%%J%%Jj%j
8583GJ%%jJ%jJj%%J%%j%JJj%%j%%%%jJJ%%%j%%%%%JjJj%JjJj%JjJj%J%%j%%%%%%%Jjj%J%J
8654H%%%Jj%jJ%%%%%%%jJ%%Jj%%%jJj%Jj%JJ%jj%%%JjJ%j%J%%%j%J%j%J%jJ%jj%J%JjJ%j%
8725G%%J%jJ%j%J%j%J%%j%J%%%jJjJ%%%%%j%%%%%J%%%j%%J%%%%j%%J%%%%j%J%j%J%%%j%%%
8796GJJj%%%jJjJ%%j%%J%%%%%j%%JJjjjJ%%Jj%%J%jJ%jJj%%%Jj%J%%j%J%%%%%j%J%%%%%jJ
8867Hj%J%%jJ%%%%%j%%JjJ%%j%%J%j%%%%%%J%jJj%J%%%jJ%%%%%%jJ%%%%%%jJ%j%%J%%jJ%%
8938H%%%jJj%%Jj%%%%%J%%%%jJ%%%%%%j%J%%%%j%%Jj%%%J%jJ%j%Jj%Jj%J%j%%%%%%%%jJj%
9009FJJj%%%%%Jj%%%%JjJ%jJjJj%J%jJjJ%%%j%J%%%jJj%%%%J%jJ%j%Jj%JjJjJj%%%JjjJJ%
9080Hj%%Kjj%%J%jJ%%j%%J%j%%%J%%j%%jK%jJj%J%%j%J%%%%%j%Jj%%J%%%%%%%%%%%j%J%j%
9151GJ%%j%%%%%JjJ%%%j%%jK%j%%%Jj%%J%j%jJ%%%jJ%Jj%%%%%%%%%%%%%%%jJKk%JkJ%%%%J
9222H%%%JjjJ%j%%%JjJ%%jJ%%jJj%%%%J%%%j%%%J%jJ%%%%%%%jJj%%J%%jJj%JJj%j%%%%%J%
9293Hj%J%%kJ%Jj%%%jK%j%%JjJ%%%%Jjj%JJj%%jjJ%JjJjJ%jJ%j%JjJ%j%J%%%%%%%%%%%%%%
9364H%%jJJk%%Jj%JjjJ%%%J%j%%%%jJJj%%%%%%%JjJjJj%%%%JjJ%%jJ%j%J%%Jk%jJJj%%j%K
9435Hj%%%%%%J%jJ%%j%%%%jJ%%%Jj%JJj%%j%J%j%%%%%%%%%J%%jjJjJJjJ%%j%%%J%%%%%%%j
9506GJ%%j%%%%%%%%%%%%jJ%J%%jJj%%%%%jJ%J%j%J%%j%%J%%j%%%%J%jJj%JjJjKjJj%jJ%%%
9577H%%j%%J%%%%j%%%Jj%%%jJJJjj%jJJ%j%%%J%j%%J%%%j%Jj%%%Jj%%%Jj%%J%%%j%%%J%j%
9648G%%J%j%jJ%%J%%%jJj%%J%%j%%%%jJ%jJJ%%j%J%%%%%%Jk%J%jJjJj%%%J%j%%Jj%%Jj%%%
9719G%%%%Jj%%J%%j%%%Jj%%Jj%%%%Jj%J%%JjjJjJjJ%j%%J%j%%%%Jj%J%%Jj%%%%%j%%J%%%j
9790GJ%%%%%j%%%%%%%%%JjJ%%j%J%j%%%%JjjJ%%%%%J%%%%%%%%%%%%%%%j%J%%j%%jJ%JjJj%
9861G%%%%%%%J%%j%J%j%%%%%Jj%%KjjJ%%jj%JJ%%%%j%%J%%j%%%%%%%jJ%%Jj%%%%%%%%%%J%
9932Hj%J%%%jJj%%J%%%%%j%J%%%%%j%%%Jj%%%%JjJ%%j%%J%%%j%jJJjjJ%J%%%jJj%JjJjjJJ
10003HjJj%%%%%J%j%%%%Jjj%%JJ%j%%jJJ%%%j%%%%Jj%J%%%jJ%%j%JkK%j%J%j%%Jj%%%%J%j
10073G%%%Jj%J%j%%%%%%%J%%jJj%%%%%%%J%j%%%%J%%jJ%kJ%JjJj%%%%%J%%%j%%Jj%JjJ%j%
10143G%%%%%%J%jJjJ%jJ%j%Jj%jJ%%jJ%%%Jj%jK%jJJj%jJj%%%%%%J%%%%jJjJ%%%%jJ%%%Jj
10213H%j%Jj%J%j%J%jJ%j%%J%%%%j%Jj%%%%%%%%%JJj%%%Jj%j%%%%JjjK%%%%jJJj%j%%%%Jj
10283GJj%%J%%%%%jJjj%%J%J%%%j%J%%%j%Jj%%%Jj%J%jJ%jJjJ%%%j%J%%%%%j%%JjJj%%%J%
10353H%%%j%Jj%JjJjJ%%j%J%jJ%%%j%%Jj%%J%j%%%%%%%%Jj%Jj%jJjJ%%%J%j%%%%jJ%%Jj%J
10423Hj%%%%JjjJ%%Jj%Jj%jJ%%%%JjJj%%JjJj%%%%%%%%%%%%%%J%j%J%%j%%%jJ%Jj%J%%%%%
10493H%%%%jjK%j%%Jj%%J%kJ%%%%%J%%Jjj%%JjJkJ%%%J%j%%%%%JjJjjJ%%%Jj%%%J%%j%%jK
10563Hj%%JJj%%j%Jj%JjJ%j%%%%jJ%jJ%%%Jj%%%%%Jj%Jj%jJJjJ%jJ%%j%%%%%J%j%%%Jj%%%
10633G%%j%J%%%%%%%Jj%%J%%%j%%%%%J%j%J%j%%%%%J%j%%%%%%%%KkJ%%j%jJ%%%JjJj%J%%j
10703GJj%%%%%%j%J%%Jj%jJ%%%jJ%%%%J%%j%Jj%Jj%J%j%%J%Jjj%%j%J%%%%jJ%%%%%%%%%%%
10773G%%J%%jJj%Jj%JjJ%%%j%J%j%%Jj%JjJ%%%%j%JjJj%%Jj%%%%%%J%%%%%%j%%JkJ%%J%%%
10843H%%%%jJj%jJ%%%J%%%%j%%%%J%j%%J%j%%%%%J%jjJ%jJJjJ%j%%Jj%J%%%jJjJ%j%%%%%%
10913G%J%%%%j%jJJ%%k%J%Jj%J%%%%jjJJ%%jKk%%%JjJj%%JjjJ%%%%Jj%%%%%%%%JjjJ%J%%j
10983G%%%J%j%J%%j%%%%%%%J%%%jJ%%%j%%%%%%J%j%%%%%%J%%j%Jj%%J%j%%%J%%j%j%%JJjj
11053FJ%%%%JjJ%jJ%%%%j%%%J%%j%%%%%J%j%%%j%J%Jjj%%%J%%%J%j%%J%%j%Jj%%%%%J%jJj
11123Gj%J%%%%%Jj%%J%jJjjJ%%JjJjJ%j%%%jJJj%%jJ%%J%%jjJ%%%%j%J%j%JjJ%%%Jj%J%%%
11193HjJj%jKj%j%J%jJ%Jj%jJ%%%%%%JjjJ%JjJj%J%j%Jj%%%%j%%J%%Kj%j%%%%J%%%%j%%%%
11263G%%J%jJj%%%Jj%JkJJ%jjJ%%%%Jj%%jJ%%%jJ%%J%j%%%Jj%%jJ%jJ%%%%%JjJjJ%%jJjJj
11333GJ%%j%%%J%%jjJ%%JjJ%j%JkJjJ%Jj%%%%%%%jJ%%Jj%%JkJ%%J%j%Jj%%j%JJj%%jJ%%%%
11403G%%%%%%%%%%jjKJj%%%%%%%Jj%%%J%%%kJ%%%%%%J%j%%%%%%%%%%%j%%J%%Jj%Jj%%J%j%
11473G%%%%%%JjjJ%J%%%%j%%%%%Jj%%%%%%%%J%%Jk%%jK%j%%jJ%%J%%j%%%%Jj%%%Jj%J%%j%
11543GJj%%%%%%JjJkJjJ%%%%Jj%J%jJ%%j%J%jjJ%%%J%%%j%%%%%%jJJ%%%j%%%jJ%%Jj%JjJ%
11613HjJj%%jJ%jJ%%Jk%J%%%j%J%%%%jJjJ%%%%jJ%J%jJ%jjJ%%j%Jj%J%J%j%%%%J%%jJ%%j%
11683G%Jj%%Jj%%%J%%%j%jJ%%j%JjJ%%Jj%Jj%%%%%%%%%j%%JJj%%Jj%%%%%jJJkJ%jJj%%K%%
11753Hk%%%J%%%%JJj%%j%J%j%%jJ%%%%%%%%%Jj%%J%jjJJ%jjjJ%J%J%k%J%%%%%%%%j%%J%%J
11823H%%%%%kJ%%Jj%%%%J%jJ%j%%%j%J%j%%J%%%%%%%J%j%%JkJ%%%%%%j%J%jJJj%j%J%%%%%
11893G%j%JJ%%%jjJ%%%%%J%jJ%j%%Jj%%Jj%%%%%JjJ%%jjJJjJj%J%j%jJ%%%%%%%jJJ%j%%%%
11963G%%JjJjJ%jjJ%%jK%j%%%%J%j%jK%jJ%%%jjJ%%%%%%Jj%j%J%Jj%%%Jj%%J%j%%%Jj%%%%
12033Gj%J%jK%j%jJJj%%Jj%%%%%jJJj%Jj%jJJjJ%j%%%%%%j%%JjJ%%%%%%%%%j%%J%%J%j%%%
12103G%Jj%%%%%%Jj%%%%%%%%%%%%jKjJj%%%Jj%%J%jj%J%%j%J%%Jj%%%%%JjjJ%%jK%kJ%jJ%
12173GjJjJKjj%%%%%%%%%%%%jJ%%%jJJj%jJJ%j%J%j%%%%Jj%j%J%%J%jJ%jJj%%J%j%J%%j%%
12243GJj%jJjK%j%%%%%%%Jj%Jj%jJ%%%%%jK%j%%%%j%J%%%j%JJjj%%%J%%%%%%%%%jJJj%%J%
12313Hj%%%%jJ%%%J%j%%%JjjJ%j%J%%%%%jJ%jJ%j%%%Jj%JjJ%%Jj%Jj%%%%%%%%j%%%%Jj%%J
12383GJ%j%%%%%%%j%Jj%%%J%J%kJ%%%%%%jJ%%%%%%Jj%%%%j%%J%%Jj%%%%%Jj%j%JJj%J%j%%
12453G%Jj%jJj%J%J%jJj%%%%JjjJJk%%J%%jJ%%%%J%kJ%jJ%%%%Jk%J%j%%%%%J%%%jJ%%JkJ%
12523G%%%Jj%j%J%%%%%%%j%J%jJ%jJjJ%%%%jJ%%%%%%jJ%jJjJj%%%%J%%%Jj%%Jj%%%%J%j%%
12593GjJ%Jj%%%%%%%%%jJ%%%Jj%jJJ%j%%J%j%%%%j%%JjJj%J%%%%%%Jj%%%j%K%kJ%%j%J%%j
12663F%J%j%J%J%j%%%%Jj%jJ%%jJ%%%j%J%jJJj%jJJj%%J%%%%%%%j%jJ%%%%%%%%Jj%%%Jj%%
12733G%%%jJ%%%%j%J%%%JjJj%%%%%%%%%JjjJ%j%JjJ%%%%%%%j%%K%j%%Jj%%jJ%JjjJjJ%%%%
12803G%%%Jj%%%%jJ%j%jJ%J%%%j%J%%jJ%jJ%%jjJ%J%%Jj%%%%%%%%%%%%%jJjJ%%%%jJJj%%%
12873G%jJJj%%jJjJ%%jJ%%%jJ%%%%%Jj%%jjJJjJ%%%%%%%%%jJj%%%J%jJ%%%%%%%%%%%Jj%J%
12943Hj%J%%j%JjJj%%%%jJ%%%Jj%%%Jj%%%j%%JjJ%%%%%JjjJjJ%%%%j%JJj%j%J%Jj%jJ%jJ%
13013G%j%J%%%JjjJ%%%%%%%%Jj%%%%%jJ%%J%%jJj%j%J%%%jJ%%j%J%jJ%%%jJ%%%%%%%%Jj%%
13083GJ%j%%%%%%jJ%J%%%jjJj%J%%%Jj%%%j%Jj%J%Jj%jJJjJj%J%%jjJJj%%%%%%%%Jjj%J%%
13153G%%j%J%%%%%%%jJj%%JjJ%%%Jj%Jjj%J%jJ%%jJJj%%Jj%Jjj%J%%%J%j%%%%jJ%Jj%%%%%
13223G%%J%j%%j%J%%j%%J%J%j%%%%%%%%%%%%%%%%jJ%Jj%%j%%J%jJj%JjJ%%%%%%jJ%%%%%%J
13293Hj%%%J%%j%jJ%%%j%JjJ%%jJ%%%%%jJ%jJj%JJ%j%jJJj%%%%%Jjj%J%%%j%J%%%%%%%%%%
13363G%jJ%J%j%%%%%%%%%Jj%jJ%%%%j%Kj%%%%%%%%%%%j%%%%%JjJ%%%%%%%%jJ%%%%%%%%%jJ
13433G%%%jJjJ%%%%jJ%%%JkJJjj%J%%%%%%%jJ%%Jj%%jJJj%%jJjJJjjJ%%jJ%%j%%%J%jJ%%%
13503G%j%%%%J%jKj%%%Jjj%%%JjJ%j%J%%j%JjJ%j%J%%jJ%%%%%%Jj%%%%%%%%Jj%j%JJj%%j%
13573FJ%%%%Jj%j%%%%J%%%%%%%%%jJ%%%jJjJJ%j%%%%%%%%jJ%j%J%%j%%%%%%JjJj%J%%%%%%
13643G%%Jj%jJ%Jj%%%j%Kj%%%%%j%%%%%%%JjJ%%kJ%%Jj%J%%%%jJJ%jJ%%%%j%%%%%%%%jJ%%
13713G%j%J%Jj%%%%j%JJjJ%%j%%%%%%%%jJ%%%J%kJ%jJ%%%%jJj%J%%%j%JjJ%j%%J%%%jJ%%%
13783G%%%%%%%%%jJ%%%%%jJ%Jk%J%jJ%%jJ%%j%%%%Jj%%J%jJj%J%%%%%%%j%%JJjj%%%%%%%J
13853G%%j%J%%%jJjJ%jJjJ%jJ%%%%%%J%j%%%%%jJjJ%jjJ%J%%%%%j%J%jJJ%j%%%j%%%%%J%j
13923F%J%%Jj%%%j%%%%J%jJ%j%JJjjJ%%jJj%%%J%%%j%%%JJk%%J%j%%%J%%%J%j%%Jj%jJ%jJ
13993GJj%j%J%%%%%%jJ%%%%%%%jJ%j%%J%%%%%%%%%%%%%%%%j%J%jJJ%j%%%%%%jJ%%%%%%%%%
14063G%j%%%JJj%%j%J%Jj%%%%%%j%%%JjJ%jjJ%J%jJj%%%%J%j%%%J%%%%%jJ%JjJk%Jj%J%%%
14133G%jJ%%j%J%%%jjJ%J%%%%%jJ%%%j%Jj%J%%%jJ%%%jJ%Jj%%%J%%j%jJ%%%jJJj%%%jJj%J
14203Gj%J%%%%jJJj%%%%%%%%j%%%%J%jjJJj%%Jj%%J%%%j%%%JjJ%j%%KkJ%%Jjj%J%j%J%j%J
14273GjJ%%jJ%%j%%%J%jJ%jJ%j%%J%%%%j%%JjJ%%jJj%J%j%%%%%%JjJ%%%%jJjJ%%%%%j%JjJ
14343G%j%%%%%%%Jj%jJJj%J%%%%%%%%jJ%%%%%%j%JjJ%j%%J%%%%j%J%j%%J%jjJ%%jK%%%%jJ
14413GjJjJjJ%jJ%%%jJ%%%j%J%%%%%%%%%%jJ%%%jJjJjJ%%j%jJ%J%%%%%%j%%%J%j%%Jj%J%j
14483FJ%%%j%%JJjj%%J%j%J%%%%%j%J%%%%jJ%%%%%%%%JjjJ%jJ%%%j%%J%j%J%%jJ%j%%%J%j
14553F%JjJjjJJ%j%%JJj%%%%%%%%j%%J%%%j%%%%%%JjJ%j%%Jj%JjJ%jJJjjjJJ%%%j%J%%%jJ
14623G%jJ%%%%%%%kJJ%%j%%%%%JjJ%j%jJJj%Jj%J%JkJ%%%%%%%jJj%%%%%%%%Jj%Jj%J%%%%%
14693Gj%jJJjJj%J%%%jjJ%%J%%%jJJkJ%%%%%%j%J%%jJj%%%%%J%jJ%%%%jJj%JJjj%J%JkJ%j
14763F%%%J%j%%%jJJ%j%%%%J%%jJj%%JkJJj%%J%j%%%%J%%jJj%K%j%%%%%%%j%%J%%JjjJ%%%
14833G%%j%%%J%%jJ%%%%%%%%j%%%Jj%%%%%%J%j%J%%%%%%%jJ%%%jJ%jJ%%jJ%%%Jjj%%JjJjJ
14903G%j%JjJ%%jJj%%%J%j%%%%%%J%%%jJ%%j%%%J%%%%%%%%j%Jj%%%%Jj%%%%%JjJ%%jJ%jJ%
14973Gj%Jj%J%%jjJJ%%jJ%%j%%Jj%J%kK%%%%jJ%%%%%%j%%%%%J%j%J%j%%J%%j%%%JjJ%j%J%
15043Gj%jJ%%Jj%%%%%%%%J%%%%j%J%%%%%%jJ%j%J%%Jjj%J%jJ%%j%%%Jj%%JJj%jJ%%%jJ%j%
15113F%%%%Jj%%Jj%%%%%%%%J%%%jj%%J%Jj%%J%%%%%j%J%%%%jJ%%%jJ%%%%%%j%%%J%%%j%%%
15183F%%%%%Jj%%%J%%%%jJjJjjJJ%j%%%%%%%%J%j%J%%%j%%J%%%JjJk%jJJ%%j%J%j%%J%jjK
15253GJ%jj%%JjJj%%%%Jj%%%J%%%%j%%%J%%j%%JjJ%%%j%%J%%jJj%%jJ%Jj%%%%%j%%J%%%%%
15323FJ%%%%%%%%%%%jJ%%%%j%J%jJj%J%%%%%%j%%Jj%%J%%j%%%%%%%%%%%%%%%%%%%J%j%%%%
15393F%%%%%J%%j%%J%jJj%%%%%%%JjJ%jJj%%jJJj%JJk%%%%JjJ%%%%jjJ%%%Jj%%%Jj%J%j%J
15463Gj%%J%j%%%Jj%jJ%jK%j%%%%%%Jj%%%%%%%J%j%%%%%%J%j%%j%J%jJ%jJ%%%%%%%J%%%%%
15533G%jJjjJjJ%%J%%Jj%%%%j%%jK%jJ%%jJj%jJ%%Jj%%jJ%%%J%j%%%%%%%%J%%%%%%%%%%%%
15603G%%%jjJ%%%%%%JjJjJ%%j%Jj%%%%%JjJ%j%Jj%%Jj%Jj%%%%%%%%%Jj%%%Jj%j%JJjjJ%Jj
15673FJj%JjJ%%%%%kJJ%j%%%%%%jKj%%%Jj%%%%J%%%j%%Jj%%jKj%%%J%%%%%%j%Jj%%%%%JkJ
15743F%%%J%jjJJj%J%%%%%j%%J%j%%%%%%%%Jjj%JJjjJJj%J%%jJj%J%jJ%j%J%j%%%J%%Jk%%
15813FJ%%j%J%j%J%%j%%%%%Jj%Jj%jJ%JjjJJj%%%%JjJ%%%%j%jJJj%%%Jj%%%jJJ%%%jJ%%%j
15883FjJJj%jJ%%%J%%j%%%%%J%%%%%Jk%%%%J%%j%%J%%%%jj%J%J%j%%%%J%%%j%%%%%jJJ%%%
15953Gj%%J%%jJj%JjJj%%Jj%J%jJ%jJjj%J%%%%%%%jJ%%%%J%j%%jJ%%%%%%J%%%jJjJj%%%%J
16023G%j%%%%%%%J%j%%%%%%Jj%%Jj%%%%JjjJ%%%%%%%%%J%j%Jj%Kk%%Jj%%%Jj%J%%j%JjJj%
16093F%J%j%Jj%%%%%jJJ%%j%%Jj%%jJ%jJ%Jj%%jJ%J%%%j%%%%%Jj%Jj%%%%%Jj%JjjJJjJj%%
16163F%Jj%%%%JjjJ%%%%%%%jKj%%%jJJj%%%%%%%%%jJ%%JjJ%jJj%%%Jj%%%%Jj%Jj%JjJj%jJ
16233F%J%%%%jJj%%%%jJJj%Jj%Jj%%%%J%%jJj%jJJ%j%%%%%%%%J%%j%J%%%jJ%%%%%j%jJJj%
16303FJkJ%%%J%Jk%Jk%Kj%J%%j%%J%%j%%J%j%%%%%%%%%%jJJ%%%j%%%J%j%Jj%%%%%%JjJjjJ
16373FjJ%%j%JJj%Jj%%J%%jJ%%%%kJJ%j%%%%%%%JjJjjJJ%j%%%%%%%%%%%%Jk%JJ%%j%Jj%%J
16443Gj%%%%%%%%J%%j%%%JjJjjJ%jJJjj%Jj%J%%J%jJj%%%%Jj%J%j%%%%%%%%Jj%%Jj%%%%%%
16513F%%%%%%%%%%Jj%%j%Jj%JjJ%%%Jj%%jJJ%j%%%Jj%%%%%jJ%J%j%%jJJj%%JjJj%%%J%%j%
16583F%%Jj%J%jJ%%j%%%%%%%%JjjJ%jJ%Jj%%JjjJJjJjJjjJJ%%%%jjJ%%%J%%j%jJJjJ%jJj%
16653F%%%%%%%%JjjJ%%%%Jj%%%jJ%%%jJ%%%jJ%%%%%%jJJjj%J%%Jj%%%J%jjjK%j%J%Jjj%J%
16723F%%Jj%Jj%%J%%%%j%%jJ%%Jj%%%%j%JJj%%%j%JJjj%JjJ%%Jj%Jj%J%%j%%%%%%Jj%Jj%%
16793F%%%%%%%%jJJ%%jJkJ%%%%Jj%%%%J%%j%%%%%%%%%%%%j%%J%%%jJ%jJ%J%%j%%%Jj%j%J%
16863F%%%jJ%%%jJJj%%%j%J%%J%j%jJ%%%%%%%%%%JjjJ%%jJj%%J%JjjJ%%%JjJkJ%j%%Jj%J%
16933FjJ%%%%%jJ%%%%%%%%%Jj%%%%%%%%%Jj%%%%%%jJ%%%%%J%j%%jJJj%%%%%jJJjj%J%%jJ%
17003F%%%jJ%%%%%%jJ%j%J%JjjJ%%jJJk%J%jJ%%%%Jj%%%Jj%%%jJ%%jJ%j%JJj%%jJJ%%k%J%
17073F%%%%%%J%Jk%J%jJj%%%%J%j%%jJjJ%%%jJ%%%%%%Jj%%%%%%%%Jj%j%J%%Jj%%Jj%%%j%J
17143F%jJJjjJJ%j%%%j%JJ%jj%J%%j%K%j%%jJ%%jJjJ%j%J%Jj%Jjj%Kk%J%j%K%%j%%%%%%%j
17213EJ%%jJ%Jj%%j%JjJJj%%%%%%%J%j%%j%%Jj%J%Jj%jJ%jKj%%%%%%%jJJjj%JjJ%%%%jJjJ
17283F%%%Jj%j%JjJ%%jJ%%%%%J%j%%J%j%%%%%%%%%%%%%%jJ%%%%jJ%%%%%j%J%%%%%Jj%%%jJ
17353F%jJ%%%%%%%%jJJj%%j%J%jJjJ%%jJ%%%%Jj%J%%%k%%%J%Jj%%%%%%%j%%%%JjKj%%%jJ%
17423F%J%j%%%j%J%J%%j%%%Jk%J%%J%j%%J%jj%J%kJJjJ%%%%jJj%JjjJJ%%jJ%%%%J%j%%%%%
17493F%%%%%%%J%j%jJ%%%%%%jJJjJj%JjJJkJjjJ%%%j%J%%%%jJ%jJJ%%jjJ%%jJ%Jj%%%%%%%
17563F%%%%%jJjJ%%%JjjJ%%%jJ%%%jJjJ%%%%%%jJ%%%%%%%%%%%%%J%%%%j%%Jj%%%jJj%J%%j
17633E%JJj%%%%%%j%%%%J%j%K%j%%Jj%%%%%j%%%Jj%%jJJjJ%%%%%%%%%JjjJj%J%Jj%%Jj%%%
17703F%%%%%%%Jj%J%j%jJ%%%%%%%jJ%%%%jJ%j%J%%%jJj%JjJ%j%JJjJjjKjjJ%%%%%%%%%%%%
17773F%%jJjJ%%JjjJ%%%%%Jjj%%%%J%%%%%%%%%%%%%%J%%j%%%%%%%jJ%%jJ%%%J%j%%%%%Jjj
17843EJ%%%%Jj%j%%J%J%j%%%%jJj%Jj%K%%j%%%j%J%jJ%%%%j%%Jj%J%%jJj%%J%%%%%j%JJjj
17913E%%%%%%%%J%j%J%jJ%%%%jJj%%%J%%%jJJkJJjjJ%j%JjjKj%%%%%%J%j%%%%%%%%%%%%%%
17983E%Jj%%Jj%J%%%j%%JjJ%j%%%%%%%%J%jJ%jJj%J%jJ%jJ%%j%J%%%j%Jj%J%jJ%%%Jj%%%J
18053Gjj%J%%%%j%J%%%%%J%j%jJj%Kk%%%J%j%%%%J%%%%%j%%%Jj%Jj%JjJ%%%j%J%%%%jJjJ%
18123Fj%%%%%%%%Jj%J%%Jj%%%j%J%j%J%%j%%J%%%jJjJ%%%%%jJ%j%%J%jJjJ%jJ%%%%%%%%%%
18193F%%%jJJj%%j%%J%%j%J%j%%%JjJ%%%%jJ%jJjJ%%%kJ%%%%J%jJ%%%j%J%jJ%jJ%j%%%%%J
18263F%%%%%%j%J%%j%%jJ%Jjj%%JJj%%J%%%%%%%%jJ%%%%J%j%%%%%%%%%j%%%%%%J%J%kJ%%%
18333FJj%%j%J%%%%%j%%%J%%%%%%%j%J%%j%JjJjJ%jJ%%jJjJj%%J%%j%%J%%%%%%%%%%jJ%jj
18403DK%%jJ%%%%%%%%jJj%J%%jJj%J%%%%%%j%J%jJj%%J%%%Jj%j%JjJ%%jJ%j%%%J%jJ%jJ%%
18473F%j%jJ%Jj%%K%jjJjJjjJJ%j%jJJ%%j%J%%%j%%%%%%Jj%%jJJ%j%%J%j%J%%jJ%%%j%JjJ
18543F%jJ%%%j%%%J%%j%%%J%j%JJjj%J%j%JjJ%%%j%J%%%%j%%%J%%jJ%jJ%%%%%%%%%j%Jj%%
18613EJ%%j%%Jj%%jJ%JjJ%%%%jjJ%%J%%%j%Jj%J%%jJ%%j%%%%%Jj%%JjJjJj%%jJJ%%%%%jJ%
18683F%%%%j%jJ%%%J%%%%%jJ%j%%%%K%j%%jJ%%%j%%JJj%%Jjj%J%%J%jjjJ%%JjJjJ%j%%jJ%
18753EJ%%jj%%JJ%%%j%J%jJjJ%jJ%%jJj%Jj%J%%%%%%%j%JjJj%%%%%%jJJj%%Jj%%%%%%J%%%
18823FjJ%j%%%%%%Jj%%J%%j%JjK%j%j%%%%J%%%j%%%%J%j%%Jj%J%%%j%%JkJ%%%%%%%JjJ%%j
18893E%%%%%Jj%Jj%%%%J%%%jJj%j%JJj%Jj%%Jj%%J%jJj%%%j%%J%Jj%Jk%J%%%Jj%J%j%Jj%%
18963E%%J%jjJ%J%%j%%%Jj%%%%%%J%jjJ%%Jj%%%%J%j%J%j%%JjjJ%%%Jj%%jJ%%%%%%%J%%j%
19033E%%%Jj%%%%Jj%jK%j%%%%%%J%%j%%jJJ%%%j%%%%J%k%JJ%%%%j%Jj%%%Jj%Jj%%j%JJj%%
19103E%J%%%%%%%jj%J%%%%j%%KjJ%%j%Jj%%%%%%J%j%%%%J%%jJ%j%%J%j%%%%jJj%J%%Jk%J%
19173E%%jK%jJ%%jJkK%j%%%%%%%Jj%%%%jJJjjJJ%jJ%jJ%j%%%%J%j%%jJJjJj%%%jJ%%%Jj%%
19243E%%Jk%J%%jJ%%%%%%%%J%%%%%%j%J%%jJj%%Jk%J%%jJJjJjJ%%%%j%%%%%%J%%j%%%%%%%
19313EjJ%%J%jJJk%%%JjJj%%%Jj%%%%%%%%J%j%jJ%%%%j%J%j%JJj%%%%Jj%%J%jJj%%%JkJ%%
19383E%%%%Kj%jJj%J%j%%%Jj%%Jj%%%%%%%J%j%J%kJ%JjjK%j%J%%jJj%%Jj%%jJ%Jj%%%%%%J
19453Fj%J%%%j%%Jj%%Jj%%%J%j%%%%%%%%%%JjJj%%J%j%%%%%%%%%%%%%%%%%%%%%%%%%%J%jj
19523DJJj%%j%JJ%%%jJjJ%Jjj%%Jj%J%j%%%jJ%%%%Jj%%J%j%%%%%%%%J%%j%jJ%%J%%j%J%jj
19593DJKjjJ%j%%%jJ%Jj%jJ%%%J%j%j%JJjJ%j%%%%%%%%j%JJ%j%J%j%J%%%%j%Jj%%j%%Kj%%
19663E%%j%J%J%j%%%%jJj%%%J%%J%j%%%%%%%jJ%%%%%%J%%j%%jJ%%%%%J%jJk%J%%J%%%%jJ%
19733Fj%jJ%%J%j%JjJj%%%jJj%JJ%j%%jJ%jJ%Jj%%%%%%%%%%J%j%Jj%JjJ%%%jJjj%Kj%%JjJ
19803F%%%%j%Jj%jJJ%%j%%%%J%jjJ%Jj%%J%j%%%J%jjJ%%jK%j%Jj%%%%jJ%%jJ%%Jj%Jj%%%j
19873DJj%JJj%%%j%%JJj%%Jj%%j%J%j%J%%%%%Jj%%%%J%%jjJjJ%Jj%%JjjJ%%%%JjjJJj%%%%
19943EJ%kJJ%%k%%J%%%%%%J%j%%%%%%J%j%%jJ%%Jj%%JjjJJj%jJ%%%%%%%%%Jj%%%%%Jj%%%%
20013Ej%JkKJj%%%j%J%J%j%jJ%%%Jj%%%JjJ%%jJj%J%%jJj%%%%%%J%j%jJj%%J%J%j%%%%%%%
20083EJj%%%%%j%JjJJj%%%%%%%%%%%%%%Jj%%jJ%jJ%jjK%jJjJ%jJ%%j%%J%jJj%%J%%%%%%%%
20153E%%%j%%%%%J%%JjJj%%jJJj%jJ%%%jJjJjJjjK%%%%%%j%J%%%%%%%%%%%jJ%%%%jJ%j%J%
20223E%%%%j%Kj%%jJ%jJ%%%jJJjJj%j%JjJ%%j%J%%%%%%%%%j%%JjJ%%%%Jj%%j%J%%%JjJj%j
20293DJ%%%j%J%%%%%%%jJJj%%%%%%%%Jj%%%%%jJ%%%%%%%j%%%%%Jj%J%%%%%%%%%%j%J%JjjJ
20363E%%%%%J%j%%jJj%%%JjJ%%%%%%%%%%%JjjJj%Jj%J%%%%%%%%%%%%%%%Jj%J%%j%Jj%%%%%
20433EjJjJ%%%%%%%%%JjJj%JkJj%J%%%%jJ%%jJ%%%%%%j%J%jKjjJ%Jj%Jj%%%%j%%Jj%J%%%j
20503DJjJjJJj%j%J%%%%%%%%%jJ%j%JjJjJjJj%%%%J%Jj%%%j%%jJJ%%%kJJ%%%j%JjJ%jJjJ%
20573E%%j%%%%JJj%%%Jj%%j%Jj%%%%J%%j%J%%%%%%%%%%%%%%%%%%%%j%%%%%JJ%jjKj%jJ%%%
20643E%jJj%%%J%j%%J%%%%Jjj%JjJ%jjK%%%%jjJ%%J%j%J%%%jJ%%%Jj%%%%%j%%%%J%j%%%%%
20713D%jJJ%jJ%jJ%%%%%JjjJ%%jJJkK%jjJ%%%%%jJj%J%kJ%Jj%JjJjJjKjj%J%%jJ%%jJj%%%
20783D%%JjJ%%%%jJ%%%%%jJ%%%%J%%jjJjJ%j%%J%%%%jJJj%jJj%%%%J%jJ%%%j%J%%%%Jj%%j
20853D%JjJ%jJ%%jJ%jJj%%%%%%%J%%%jJ%%%%%%j%J%j%%%J%%%%%%%%%%%jJ%%%%jJ%%%%%j%%
20923D%Jj%%%Jj%J%%%j%J%%%j%%JjJ%%%%%%J%j%%jJjJ%%%%j%J%%%j%%J%%%%%%j%%%Jj%J%%
20993E%jJ%Jj%%%%%%jJj%J%%%%j%%%%JJj%jjJ%%Jj%J%%j%%Jj%%JjjJ%%JjJ%jJ%j%J%jJ%%j
21063D%%%%%%J%%%%%%JkJj%Kj%j%%%%%%%%%JJk%J%jJjJ%%j%%%%J%%%%jJj%%%J%%kJJ%j%Jj
21133D%%Jj%J%%j%%J%%%%jJ%%%j%%%%Jj%J%%%Jj%%j%J%%%%%%jJ%jJ%%%j%%jJ%Jj%JjJjJ%j
21203DjJJj%%%%J%j%JjJjJjJ%%%%%jJ%jJ%%%%jJj%%J%%%%jJ%j%%J%j%%%%%J%j%%%J%j%J%%
21273E%%%j%%%Kjj%%JJj%%j%%J%jJ%%%jJjJ%%%j%%%J%%%j%%J%j%%J%j%JjJ%%%j%%J%%%j%%
21343D%J%jjJJ%j%%%jJ%Jjj%JJj%%%%Jj%%%%%%J%%j%Jj%J%j%%%%JjJjjJjKj%%JjJj%J%j%J
21413E%j%jJ%%%%Jj%%%JJj%%j%%J%%%%%%%%jJjJ%jjJ%jK%jJ%jJ%j%J%%j%%%J%jJjJj%%%%j
21483C%J%%%%J%%%j%J%jJ%%jJJk%jJ%%JjJj%%Jj%Jj%J%%Jj%j%%%J%%%%%j%%%J%%j%%%%%%%
21553D%%%%J%%%j%J%%%%%jJ%%jJj%J%j%jJJ%%%j%%%J%jJ%%%j%%jJ%%%Jj%J%j%%%JjJ%j%jJ
21623D%%J%Jjj%%Jj%J%kJJjJ%%jjJJ%kK%Jj%j%%Jj%%%%%J%kJ%J%%jJ%%j%%%jJ%%Jj%%j%J%
21693DJ%%jjJ%%%%J%j%J%j%%%%%%%%%%%%%%%%Jj%Jj%J%%j%JjJj%%%%%jJ%J%%%%%jJj%J%j%
21763D%%%%%%%Jj%J%%%j%J%%%%%j%%%%Jj%J%Jjj%jJ%jJ%%%%Jj%Jj%%%jJ%Jj%%Jj%%jJ%%J%
21833E%j%%jJ%%Jj%%J%j%J%jjJ%%j%J%Jj%jJ%%%Jj%%%JjJ%%%%j%%%%%%J%j%jJJj%%jK%jJ%
21903Ej%J%jJj%%%%%J%j%jK%%%j%J%j%jJjJJj%%%%%%%Jj%j%K%j%%%%%%%j%J%%%%%jJjJJ%j
21973DjJ%%J%%kJ%Kk%J%jJjJ%j%Jj%Jj%J%%j%%Jj%%%J%%%%j%Jj%%jJ%%JjJ%j%%%%%j%JJ%%
22043E%jj%J%%%%%%%kK%%Jj%%%Jj%%j%JJ%%j%jJ%%%JJk%j%J%%%%%jJJ%jj%J%%%%%%Jj%%Jj
22113D%%j%J%jJ%%%%%%j%J%%%Jj%%J%j%%Jj%jJ%J%kJjJJ%%j%%%%%%jK%j%%%%%JjjJ%%j%J%
22183D%%%JjjJjK%j%%%%%%%jJ%%%%%%JjjJ%%J%j%JjjJj%J%%%JjJj%%%%J%jjJ%JjJ%jjKjjJ
22253D%%%J%%j%%%JjJ%jjJJj%%Jj%J%j%%%%%j%J%jJ%%%%%jJ%jKj%J%k%J%%%j%J%Jj%%%J%j
22323D%%%%%%Jj%%%%jJ%JjjJjJ%%j%%%JjJ%%%%%J%j%%%%J%jJj%%%%%jJ%J%jJj%%%%j%J%%j
22393C%JJj%Jjj%J%jJ%%jJ%%jjK%%JjjJ%%%%Jj%j%JJj%Jjj%Kj%%%JjJjJj%j%%J%%%%%%%%j
22463CJ%jJ%Jj%%%jJ%%j%K%%jJj%jJ%j%%J%%%%%%%%%j%%%J%j%J%jJjJ%%%%%%JjjJ%%%jJjJ
22533DJj%jJ%%jJ%%%%%%%%%%%jJ%%%%%%%jJ%%Jj%%%%%%%%%JjJj%%%%jJJj%%%jJ%%%%%%%%%
22603D%%%jJ%%%%%%%%%J%j%jJ%%%%JjjJJj%%%%j%%JJ%j%jJ%%%%%%%J%j%%%%J%j%%Jj%%J%j
22673D%%%%%Jj%%%j%J%%jJj%%JjJ%%%%%%Jj%%jJJj%J%%j%%jJ%%%%%%%%%%j%JJj%%j%J%Jjj
22743C%J%%%%%jJ%%%%J%jjJ%%%j%%%J%Jj%J%jjJj%J%%%%%%j%J%%%%j%%%%%%J%%JjJj%%%%%
22813DjJj%%J%jJj%J%jJj%JjJjJ%%%%jJ%%%%%%%%%%j%Jj%%JjJj%JJ%j%%j%J%jJ%%J%%j%j%
22883C%%J%j%%JjJ%J%%j%%j%J%%%jJ%%%%j%J%%j%%%J%j%%J%%jJ%%%%%%%jJ%jJj%J%JjJ%k%
22953C%J%Jj%j%%Jj%J%%%j%jJJ%jJj%J%%%%jJ%jJ%%%%j%%%J%jJ%j%%%%J%%j%J%j%J%%%jJ%
23023DjJj%%J%%%%%%%jKjjJj%J%%%%%%jjJJ%%%JjJjj%J%%j%Kk%Kj%Jj%%%jjJ%J%%%%Jjj%J
23093D%%j%J%%%%%%%%%j%%%%%%%Jj%J%%%%%%%%Jjj%JjJ%%j%J%J%j%%%%j%%J%%%Jj%%%%jJj
23163C%%J%%jJ%%%%%%j%J%jJj%%%%%J%%%%%%%jjJ%J%%%%%%%%J%%j%jJ%%jJ%%%%%Jj%%%jJ%
23233D%%jJJjj%J%%%j%J%j%Jj%Jjj%%K%j%JjJjJ%jJ%%%%jJj%J%%%%%%%%j%J%j%J%%%%j%%%
23303C%%%J%%%j%%JjJjJj%%%%%%J%jJ%jJj%%%%J%%%Jj%Jjj%%%J%jJjJj%%Jj%%%%J%j%%jJ%
23373C%%%J%j%%%Jj%J%j%%%%%JjJ%j%%JjJj%%J%%%%%JJjk%jJJ%jJ%%j%J%j%J%%%Jj%%%j%J
23443D%%%j%%%%%%%%%%%%%%%%Jj%Jj%%%%%%jJ%Jj%%%%J%%j%%%J%j%Jj%%%%J%%%%j%J%%%jJ
23513D%%jJ%%%%%%%%%%j%J%%j%J%%%%Jj%jjJ%%J%j%%%J%%%%j%KjjJ%%%jJ%jJ%jKjjJj%JjJ
23583DjjJ%%%%%%JjJJk%%Jj%%%%%J%%j%%jK%jJjJ%j%%J%j%j%K%j%Jj%Jj%%%jJ%J%j%%J%j%
23653CJ%%j%%%jJ%jJJj%%Jj%%%%%Jj%%j%%JJj%Jj%%%%%J%%%j%%JjJ%kJ%J%%%%%jJ%j%J%%%
23723D%j%%%%%jJ%J%j%%%%J%jjJ%%%%%%Jj%%Jj%%%%%%JjJ%%%jJ%jJ%%jJ%%%%%%jJj%jJJj%
23793CJ%%jjJ%Jj%%%Jj%J%j%%Jj%%%J%%jJj%%J%JjjjJjJ%%%%%%J%j%%Jj%%%%%%%JjjJjJJ%
23863D%j%J%%j%%%JkJjJ%%J%%%jJj%j%J%%%%J%j%%J%jJj%jJJ%%%j%%%%%%J%%%j%Jj%%%%Jj
23933C%jJJj%%%%%%%%%%%%%%Jj%%%%%j%%%Kj%%%%%jJJ%j%%%%%%J%jj%JJ%%%j%%%%J%jJ%jj
24003BJ%%%%Jj%%Jjj%J%J%j%Jj%%%%%J%j%%%%%%jJ%%%JjJ%j%%Jj%%Jj%J%j%J%%j%%%%%%%%
24073C%Jj%%%%%J%j%%%%%%%%%J%j%Jj%J%j%%%%%%%J%%j%%J%j%J%%%j%%J%%%j%Jj%J%jJ%jJ
24143D%%j%%%%J%j%%JjJj%%%%%%%%jJ%%jJjJ%%%kK%%%%%%%J%%%%jjJ%%J%jj%K%j%%%%jjJJ
24213C%Jj%%%%%%%%Jj%%%%%%jJJ%jJ%j%%%%%%jJjJ%%%%j%Kk%%J%%J%j%%%j%%%%J%J%jj%J%
24283CJ%j%%%%%%%%%%%%%JjJj%%%%%%%%%%%%%%%%%%%%Jj%j%%Kj%jJ%jJj%J%Jj%%jJ%JkJ%%
24353C%jJjJ%%Jj%%%%%%%J%%k%K%jjJKjjjJ%%%jJjJJj%%%Jk%JJ%kJ%%%%%%%j%J%%%jK%jjJ
24423C%%%%%%%jJ%j%JJj%%%%%j%%%J%%jJ%jJj%%jK%%%%jJJj%%%JjjJ%%%%Jj%%jJ%%%%J%jj
24493B%%%J%%%%%j%J%%%%%%%JjjJ%%%%%%JjJ%jJj%%%Jj%Jj%%%%JjjJjJ%Jj%jJ%%J%%%%j%J
24563DjJ%j%%%%%%Jj%%%Jj%%J%jJjJjjJj%%J%Jj%%%jJ%j%Jj%%J%%%%jJ%jJ%%%%%Jj%%%%Jj
24633C%%j%J%%%%jJ%%%jJ%J%j%%jJ%%%j%%Jj%J%jJ%%%%%%Jjj%JJjjK%jjJj%%J%jJ%jJ%jJ%
24703C%%%%jJj%%%J%j%JJj%%%jJ%%j%%K%j%%%j%%%J%jJ%%%jJjJ%%%%%%%%j%Jj%Jj%J%%%%%
24773CjJJjj%J%j%JjJ%kK%j%J%%%%j%J%%jJ%jJjJ%%%j%JjJ%jJ%j%J%%%%%%%jJ%%jJ%%%jJ%
24843CjJj%%%Jj%%%%J%%%%%%j%J%%%j%%%J%%%j%%%Jj%%%%%J%%%%%%j%Jj%J%%jJ%%%%%%Jj%
24913C%j%%J%jJ%%%jK%k%%%Jj%%JjJ%%jJ%%%jJ%%Jj%%j%%J%%jJ%%%%%jJ%%j%J%jJ%%%%j%J
24983C%j%J%jJ%%%j%J%Jj%%%%%%%%kK%%%%%jJ%%j%J%Jj%j%%J%%jJ%jKk%J%%jJ%jJ%%j%%%J
25053CjJ%%%j%J%jJjJJj%%%Jj%Jj%%j%J%%%jJ%%%%j%%JjJ%%jJ%%jJ%j%JJj%%%%%%%j%%%J%
25123C%j%%J%%%%%%%jJJj%%jJ%jJ%%%jJJj%%%%%%j%J%%%j%J%%%j%%%%%%%JJ%j%j%J%j%%%j
25193AKjJj%%jJ%%J%j%JjJ%Jjj%J%j%Jj%%Jj%%%j%J%J%jjJ%%J%j%%%J%%j%JkJJjJ%%%j%%J
25263C%%jJ%%%%j%%%Jk%J%J%%%j%%Jj%J%%jJ%jJj%Jj%%%Jj%%%%%%%J%j%%%%%Jj%%%%j%J%J
25333C%%jjJ%%%%%%%JJk%Jj%JjjJ%J%%j%%JjJjJj%%J%j%%J%%j%%%%%jJ%%JjJj%jKj%JjjKj
25403B%%Jj%%%%%%J%j%%%J%%%%%j%%%%%%JjjJ%%J%%j%%%%%%%%J%%j%%%%jJ%%%J%j%J%%j%J
25473Cj%Jj%%%JjJ%j%%%%%%%%%J%j%J%%j%%%%%Jj%Jj%%%%Jj%%%J%jj%JJ%kJ%%%%JjJ%%%%j
25543B%%%%%%%%%jJ%%%%%j%J%%%%J%%jjJJj%J%j%%J%j%%%%%%jJ%%J%jJ%%Jj%jjJ%%J%%j%%
25613B%%Jj%%%%J%j%JjJ%Jj%%jjJJj%%%jJ%%%jJ%%J%%j%%%%%Jj%%%%%%JjJj%J%jJ%%j%%J%
25683C%j%%%jJ%j%%K%j%%%%JkJj%%JJjJ%j%j%%J%%%%%%%%Jj%%%%%%%%%%%Jj%J%j%JjJ%j%%
25753B%jJ%%J%j%jK%j%%%J%%%j%%%%%%Jj%%jJ%%%%j%J%jJjJ%%%JjjJJj%%J%kJjKj%%%%%%%
25823BJ%j%%%%%jJjJ%j%J%%Jj%%%%%%%%%jJ%%j%JjKj%j%K%jj%%JjJ%%%%jJ%%%%Jj%%Jjj%J
25893B%j%Kj%%%jJ%%j%%%%Jj%%J%J%%%j%%%%J%%j%%JjjJjJj%J%%%%%%Jj%%%%%%%%%%%%J%j
25963B%%%%%%J%j%%%jJjJJ%j%%JjjJ%%%%%%j%Kj%%%%jJ%%%%jJ%Jj%j%J%j%J%J%j%Jj%%%Jj
26033BjJ%%%%%%Jj%%jJjJ%jJJ%j%J%j%%%%j%%Kj%%%%%Jj%j%J%jJ%%jJ%%%%%%j%%Jj%%%J%j
26103AJ%%jJ%%j%%J%J%j%J%%j%%%%%%Jj%Jjj%J%%j%%J%%%j%%J%%%%%Jk%J%%jJ%j%J%%%jJj
26173A%JjJjJJj%jJ%%%%jJ%%%%%%j%%%J%%jJ%%%%j%%J%%%%%%%%%j%J%%%j%%J%Jj%j%J%%j%
26243AJ%jJ%%%%%%%%%%%%jJJj%Jjj%Kk%%J%Jj%%%%%%%%%jJ%%%%%j%J%%%%%%%J%jjJjJ%%Jj
26313BjjJ%J%jjJJjJjJ%%j%J%%jJ%%Jj%%%%%j%%J%jJ%j%%%%J%Jj%j%J%jJjJ%j%J%%%%%%%%
26383B%%JjjJ%Jj%j%%%JjJjJ%jJj%J%%%j%jJJ%%%%j%jJJ%j%%%%%Jj%J%Jjj%J%%j%J%%j%J%
26453Bj%%Kj%j%%%%%Jj%%%J%%%jJ%%%j%%J%%jJ%%j%%%%J%%j%%JjJj%Jj%J%j%J%%Jj%%%%%j
26523A%%%%J%%%%%jJ%%%%%jJj%%J%jJ%%%Jj%%%%jJ%Jj%j%%%%%J%%kJ%%J%jJ%%j%JJj%j%%J
26593B%jJJk%JjJjJ%%%j%%J%Jjj%%Kj%%jJJj%j%%Jj%%%%%J%%jJjJ%%%%jJ%%%%%jJ%%jJ%j%
26663AJ%jJj%%%%%%Jj%J%%%%jJ%j%Jj%%Jj%%J%%j%%%%%J%Jj%j%%jK%j%%jJJ%%%Jk%%Jj%Jj
26733A%%%%Jj%%%%%Jj%%%%%%%J%%%%%j%J%%%j%%%%%Jj%%Jj%jKj%%J%Jjjj%%K%j%J%jJj%%%
26803A%%%Jj%%%jJjJ%Jj%%JjJ%%j%%Jj%J%jJ%j%%J%j%%JjJj%%%%%%%jJJ%Jjj%%%%%Jj%JJj
26873B%jJ%%%%j%%%Jj%%%%%J%jJ%%%%j%%J%%%%%%%jj%%%%J%%Jj%%Jj%Jj%%%Jj%%jJ%%J%j%
26943AJj%%%jJ%%%%%%%%Jj%%JjJj%Jj%jJj%JjJ%%J%%j%%%%%%JjJ%j%%%%%Jj%%Jj%Jj%%%%%
27013A%%%%%%%%%%j%JJj%Jj%%%%%%%%%%%JjJjJ%jJj%j%J%J%%%%%j%%j%J%%J%%%j%j%J%%Jj
27083AJj%%%j%JjJJj%j%J%%Jj%j%%%J%%%J%jjKj%J%j%%J%%%j%%jKjjJ%J%jJj%%%JjJj%J%j
27153A%%%%%J%%jjJ%%J%%%Jj%%j%%%%%J%j%%%%JJjjJ%%jJjJj%%%%%j%J%jJ%J%j%%%JjjJ%J
27223Bj%jJ%Jj%Jj%%%j%Kj%J%j%%%%%JkJ%%jJ%%%jJ%%%%J%%jJj%%jJ%%%%jJJj%%%j%%JJj%
27293A%%%%Jj%%%%%%%%%jJ%%%j%%%Jj%J%%%%%%JjJ%j%%%%%jJjJ%JjjJ%%%%%%Jj%%%%%Jk%J
27363A%%Jjj%J%%%%%%J%j%jJ%Jj%Jj%%%%jJjJj%%J%%%jJ%Jj%Jj%JjJj%%%%%Jj%JjjJ%J%j%
27433A%%%%%%%%%%%%%%%j%Jj%JjJ%%%%%j%J%jJ%%%%jJ%%%%jJJ%%%j%%%%%%%j%%JjJ%%%jJ%
27503A%%%%%%%j%JJjjJj%%%J%j%%%J%Jj%jJ%%%%%%%%%j%%J%%%%%%%j%Kj%%%%%jJj%%%%J%j
27573@J%Jj%%%%%%%%%%%%%%Jj%J%%jj%J%j%%Jj%J%%jJj%%%%Jj%J%Jj%JkJ%%%%%%jJ%j%%Jj
27643@%JjJj%%Jj%%%%%Jj%Jj%J%%%%jJj%%%J%%%%%%j%%Jj%%%%J%%j%%%Jj%Jj%%%%Jj%J%jJ
27713A%J%j%%%j%Kj%%jJ%%%J%j%%j%JjJjJ%%%%jJ%%%%jJ%j%%%%J%%%jJ%Jj%j%%J%%%j%J%%
27783AjJ%jJ%%j%%%%%%%J%%j%J%j%%%%JJj%%%%jJj%%J%j%%Jj%%%%%%JjJjJjJ%jJ%%%%j%J%
27853A%%jJ%%%jJ%%%%%jJ%j%%Jj%%%%%%%%%JjJjJ%%%%Jjj%%J%%%jJ%%%%%%j%%%%%J%%j%%J
27923A%%jJ%%%j%J%%jJj%%J%jJ%j%J%jJj%%JjJjJ%%j%Jj%JjJj%%%%Jj%%%%%J%%j%%%%Jj%%
27993@JJjj%%%%%J%%%Jjj%J%%jJ%jJ%j%Jj%%J%jJj%JjJ%%%%%%j%%%J%j%%J%j%%%%%%%%%%%
28063@J%%JkJj%%%J%%j%%%%%%%J%%j%%%%%J%jJjJ%j%%%%Jj%%%%%%%%%%%%%%%%Jj%%J%j%%%
28133@%Jj%%%Jj%J%%%j%Jj%%%%%%J%%jJ%jJjJ%j%%%%%%%%%%%%%%%Jj%J%%j%%%%%%%J%%j%%
28203@%Jj%%%%Jj%J%%j%Jj%%%J%j%Jj%J%%j%%J%j%J%jJ%j%%%%%%%%%Jj%%%J%j%%%%%%%%J%
28273A%%%%j%%%%J%j%%%Jj%%Jj%%%%%Jj%%J%jJ%jJ%j%%%%%Jj%JjJj%J%%%j%%%J%%j%J%j%j
28343aJ%%%%%%%%%%%J%j%%%%Jj%%%%%Jj%%%JjJ%%%j%%%%%%%%%%%Jj%%%%%%%%%%%%%%%%%%%
28413@%%%%%%%%%%%%%%%%%J%j%%%%Jj%%%%%%%%%J%j%%%%%%%%%%%%%%%%%%%%J%%j%%%%%Jj%
28483@%%%%Jj%%JjJj%%%%%%%%%%%Jj%%%%%%%%%%%%%%%%J%%j%%%%%%%%%jJ%%%%%%%%%%%%%%
28553@%%%%%%%%%%%%%%%%%%%%%%%%%%Jj%%%%%%%%J%j%%J%%j%%%%%%%%%%%%%Jj%%%J%jJj%%
28623@%Jj%%JjJj%Jj%%J%j%%%%%%%%%%%%%%%%%%%%%%%%J%j%%%%%%jJ%%%%%%%%%Jj%%%%%%%
28693@%%%%%%%%%%%%%%%%%%%J%j%Jj%Jj%J%j%%%%%%%%%%%%%Jj%%%%J%j%%Jj%%%%%%%%%%%J
28763Aj%%%%%%%Jj%%%%%%%%%%%%%%%%%%%%%%%%%%%%%%%%%%%%%%%%%%%JjJ%j%%%%%%%%%%%%
28833@%%%%%%%%%%%%%%%%%%%%%%%%%%%%Jj%%Jj%%%%Jj%%%%%%%%%%%%%%%%%%%%%%%Jj%%%%%
28903@%%%%%%%%%%%%%%%%%%%%%%%%%%%%%%%%%%J%j%%%%%%%%%%jJ%%%%%%%%%%%%%%%%%%%%%
28973@%%%%%%%%%%Jj%%jJ%%%%%%%%%%%%%%%%%%%%%%%%%%%%%%%%%%%%%%%%%Jj%%%%%%J%j%%
29043@%%%%%%%%%%%%%%%%%%%%%%%%%%%%%%%%%%%%%jJ%%%%%%%%%%%%%%%%%%%%%%%%%%%%%%%
29113@%%%%%%%%%%%%%%%%%%%%%%%%%%%%%%%jJ%%%%%jJ%%%%%%%%%%jJ%%jJ%%%%%%%%%%%%%%
29183@%jJ%%%%%%%%%%%%%%%%%%%%%Jj%%%%%%%%%%%%%jJ%%%%%%%j%J%%%%%%%%%%%%%%%%%%%
29253@%%%%%%%%%%%%%%%%%%%%%%%%Jj%%%%%%%%jJ%%jJ%%%%%%%%%%%%j%J%%%%%%%%%%%%%%%
29323@%%%%%%%%jJ%%%%%%%%%%%jJ%%%%%%%%%%%%%%%%%%%%%%%%%jJ%%%%%%%%%%%%%%%%%%%%
29393@%%%%%%%%%%jJ%%%%%%%%%%%%%%%%j%J%%%%%%%%%%jJ%%%%%%%%%%%%%%%%%%%%%%%j%Jj
29463a%J%%%%%%%j%J%%%%jJ%%%%%%%%%%jJj%%%%J%%%%%%%%%%%%%%%%%%%%%jJ%%%jJ%%%%%%
29533@%jJj%Jj%%%%J%%%%%j%J%%%%jJ%%%%%%%%%%%%%%j%JjJj%jK%%%%%%%%jJ%%%%%%%%%%%
29603@%%%%%%%%jJ%%%%%%%%jJ%%%%j%%%%%%J%%%%%%j%%J%%%%%jJ%%%%j%J%%j%J%%%%%%%%%
29673@%%%%%%%%%jJjJ%%%jJ%%%%jJ%%j%J%%%%%jJ%%j%%%J%%%%%%jJjJ%%%%jJ%%jJjJ%%%j%
29743aJ%%%%%%%jJ%jJ%j%%J%j%%%%%%%%J%%%%%%%%%jJ%%%jJ%%%%%%%%%%%%j%%%J%jJj%J%j
29813a%%%jJJj%%%%Jj%%J%%%%jJ%jJ%%%%%jjJJ%j%%J%%%%j%%Jj%J%j%%%%J%%%%%j%%J%%jJ
29883@%%j%J%jJjJj%%J%%%j%J%jJ%%%j%%Jj%J%%%%%%%%%%kJ%%%%Jj%J%j%jJJj%Jj%JjJ%jj
29953b%J%%J%j%Jj%J%%%j%J%%%%j%J%jJj%%%%%%%Jj%%JjJjJ%j%J%%%%jJ%%%j%%J%j%JjJ%j
30023a%%J%%j%%%%J%j%%%%%%%%jJJj%%%%J%%jJj%Jj%Jj%%%%J%jJ%jJ%jJ%%jJ%j%%%Jj%jJ%
30093a%%%%%%Jj%%Jj%%%J%%%%%j%%%J%%%j%%J%%%%%j%%j%K%jJ%j%Jj%%%%J%%%%%j%Jj%%%j
30163bJ%%%%%%J%%j%%Jj%Jj%j%J%%%Jj%J%jJ%j%%J%j%%%JjJ%j%%%%%%J%%%j%Jj%J%j%J%%%
30233@%%j%J%j%Jj%%%J%j%%%jJj%J%%J%jJj%%%%%jJ%%Jj%%%%%%%%%%Jj%jJJ%%j%%%%%J%%j
30303a%jJ%j%JjJJj%%%%%%%J%jJ%jjJ%%%%%Jj%jJ%%%%jJ%Jj%%JjJjj%J%%j%%J%%%%%%%%%%
30373a%%jJ%%%jJ%%Jj%jJj%Kj%J%j%%JkJ%%%jJ%%%%%%j%J%%jJJj%%j%J%%%J%jjJ%jJ%%%%%
30443a%%%%%%%%%%%%%%%%%%%jJJ%j%%j%%JjJ%%%jKj%%jJ%j%%Jj%%J%j%%JJjj%%J%%jJ%j%J
30513a%%jJ%jJ%%%%j%%J%%%%%jJ%%%%%Jj%%jJ%%%%%%%jJ%j%%J%%jJj%%J%%%%%%Jj%%%%%J%
30583@%jJj%%j%J%jJ%%J%k%J%%%%%%j%%%Jj%J%%%%j%%%%J%j%J%%%%%jJ%j%%J%%j%%%Jj%%%
30653bJ%%%%j%J%jJ%%%%%%j%%%J%%jJjJjJ%jJ%j%%%%%%%%K%jj%J%jJ%%jJ%jJ%j%%%J%%j%J
30723a%j%JjJ%%%jJ%%%%%%%j%%J%%%jJ%%Jj%jJ%%%jJ%%j%J%%%%%%j%J%%%%%j%JjJ%%j%Jj%
30793bJ%j%%J%jJjJjJ%%%j%J%%%jJ%jJ%%jjK%j%Jj%%%J%%%%%j%%%%%%J%j%%%%%%Jj%%J%j%
30863b%%%%J%%jJj%%%%%J%%j%%J%j%%%%J%%j%Jj%%%Jj%%%%%%%%j%J%%%%J%j%J%jJkJ%%%%%
30933b%%%Jjj%J%%%JjjJ%%%%%%%%%J%jJ%%j%%%Jj%J%j%J%j%J%j%%%%%%jK%j%%%JjjJ%%%%%
31003b%%%J%j%%%%%j%%J%%JjjJ%%%%JkJJj%%J%%jJj%%%J%j%%jJ%%%%%%%%JjJ%jjJ%J%j%Jj
31073b%%%%%%jJ%%%Jj%J%j%%%%%%%%%%%%%%J%kJJ%%jJj%j%%J%%%%jJJj%%%%%%%Jj%%%%%%%
31143bjKj%%%%%%%j%%%%%%JjJ%j%J%jJ%JjJj%%%%%%jJ%jJ%%Jj%%%JjJkJ%%%Jj%Jj%%%%j%J
31213bjJjJ%JjjJj%%%J%%%Jj%%%%%%%%%%%%jJjJ%%j%%J%%%%%%j%J%%%%j%J%%jJJ%k%%J%%%
31283b%%jJ%J%j%%%%%%%jJj%%%JjJjJ%%j%%%JjJjJ%%j%%%%J%j%J%%%%%%jJjJ%%JkJ%%%%jJ
31353b%%%%%%%jJ%jJ%%JjjJ%%%jJ%%%j%Jj%Jj%J%%j%Jj%%%J%j%%%%%J%%%%%%%%%%%jjK%%%
31423b%%%%%j%J%j%%%%JjJj%Kjj%%%%J%%%%%jJjJj%%Kk%%%J%%%jJ%%%j%%J%%%j%J%%jJjJ%
31493b%j%JjJjJJ%j%j%%J%%Jj%j%%%%%%%%J%J%j%%%%%%%%j%%%%%%%JjJ%jJjJ%j%%%J%jJj%
31563c%Jj%%%jJ%%%%%jJ%%Jj%%jJ%%jJ%%JJj%j%%%%%jJ%%%%%%%%%%%Jj%%%%%J%%j%%%jJ%J
31633b%%%%%%%jJj%%%%%J%%jJjjJ%J%kJ%j%JjJJjJ%%%jJ%j%j%JJ%j%%JjJj%J%j%%%%J%j%%
31703cJj%jJ%Jj%JjJ%j%%Jj%J%%j%%%%Jj%%JjjJ%%%%%J%%j%%%%%%jJ%%%%%%J%%j%%jJ%%%j
31773d%J%%%j%%J%%%Jj%%%%%j%J%j%JJ%%%%j%%%%%%%%%%jJ%j%J%j%J%%jjK%jJ%%%Jj%jJJ%
31843bj%%jJ%jJJ%jjJ%%%J%%jj%JjJ%%%%%%%%%%%%%%%jJj%JjJJj%%%j%%%Jj%J%JjJ%j%%%j
31913dJ%%%%%jJ%%%%%%jJ%j%%J%jJ%%%%jJ%%%%%%%jJ%%j%%J%j%%%%%%%%%jK%jJ%%j%%J%%%
31983c%%%jJJ%jj%J%%%%jJ%%%%j%J%jJj%Kj%jJ%%j%%%J%Jj%j%JjJ%j%JJ%kJj%J%%%j%J%%%
32053c%kJJ%j%JjJ%%j%J%%%jJ%%Jj%%%j%%jJ%%%%J%%j%Jj%J%Jj%%%%%j%J%%%%%%kJ%%%%%%
32123dJ%%%%j%%%%JJj%%%j%%%%%J%%j%%J%j%%%J%%j%%%JjJj%%%Jj%J%j%J%j%j%J%%%%J%%%
32193c%%jJJj%JkJ%%%%%%%j%%%%%Jj%%jJ%%J%%%j%%%jKjJj%jJ%%%%jJJj%jJ%jJ%%Jj%%%jJ
32263dJ%%%jJJjj%%jJ%%Jj%%%JjJ%j%%%%%Jj%J%%j%%%%%j%JJj%%%%jJJj%%jJ%%%JjjJ%%%%
32333d%Jj%%%%%JjJ%%j%%%%jJ%%%%Jj%Jj%%%%%jJ%%jJ%%jJ%%JjJ%j%%%%%%jJ%J%%j%%j%Jj
32403eJ%%%%j%J%%%%%%%j%J%%%%%JjJ%j%%%%JjjJJj%J%jj%J%%J%%j%Jj%%%j%Jj%%J%%%%%%
32473d%%%%%%%%%j%J%jJ%j%JjJ%%%%%%%%jJ%%jJJ%jjJ%j%%%%K%j%%%%jJjJ%jJ%%%jJjJJjj
32543eJ%%jJj%%%J%jJ%%%Jj%%j%J%%%jJ%%%jKjjJ%%jJ%%j%JjJ%%%%%%%%%%jjJJ%%Jj%%%Jj
32613d%%%%%%%%%j%%%%J%%%j%%%J%j%Jj%%JjJ%%j%%KjjJ%%%j%%%%%J%%j%%J%%j%J%%%%%j%
32683eJjJj%%J%%j%%J%jJjJ%j%Jj%%%%%%%%J%%j%%%%%%J%j%%%%%%Jj%J%%jj%J%%%%%%%%%J
32753d%%j%JJj%j%j%JJ%j%%%%Jj%%jJ%%Jj%%%%%%J%j%%%%%Jj%J%%%%j%%%J%j%%%%%JjJj%%
32823e%%%%%%J%%%%%j%jJ%%J%j%JjJjJj%%%%Jj%Jj%%%J%j%%J%jjJ%%%%%%%%%Jj%%%%%JjJj
32893e%%J%jJj%%%J%j%%%J%kJ%%jJJj%Jj%%%%%%%%%j%J%%j%JJj%%%%%%%%%%%%jJ%%jKjjJj
32963fJ%%jjJJ%jJ%%%%Jj%%%%%%%%%%%%j%J%%%jJJj%%jJ%%%Jk%%J%%%%%%j%J%%%jJ%%%%%j
33033fJ%%jJjJ%%j%%%J%%%%%%%jJJj%%%j%J%j%Jj%%J%%jJjJ%%%j%%%J%%%%%%jJ%j%JjJ%j%
33103f%%J%j%%JJ%j%%jJ%%j%%%J%jJ%%j%J%%%%%%%%%jJj%%J%%j%Kj%j%J%%%%%%%jJjj%KJj
33173e%%%Jjj%Jj%%%J%%%JjjJ%%j%%J%%%%%%j%%J%%%%jJ%%%%%j%%J%j%%JjJj%%%J%%%%%jJ
33243e%j%JjJ%j%%%%%%%%jJ%%jJ%%%%Jj%J%%%%%%j%%%J%jJj%%%J%%Jjj%%%J%jJj%%%%J%%j
33313f%%%%%%%%%%j%JJj%%%j%J%J%kJJ%Jj%jJ%j%J%%j%%Jjj%JJj%%%%%%%%%J%%j%%J%%j%%
33383f%%%%%%%%J%j%%jJ%%%jJ%%%JjJj%%jJ%%%Jj%%%%%Jj%%%jJJ%jJj%jJj%J%jJ%%%%%%%%
33453f%%%%%j%%JjJjJJj%%%%J%%j%%%%j%J%%%%%%jJjJ%%%%jJJjjJjJ%Jj%%jJj%%%%%%%J%%
33523fJj%%%JjJ%jjJJj%%j%J%%J%%%j%%%j%J%%%%%%%%jJ%%Jj%%%%j%Jj%jJJ%%Jj%jJ%%%%J
33593ej%%%%j%%%J%%j%%%%%%%J%%%Jjj%Jj%J%%JjjKjjJ%j%Jj%%%%J%%%%jJ%jJ%%%jJjJ%j%
33663gJ%jJ%jjJJjJj%%Jj%%%J%j%%J%%%%%%j%Jj%%J%J%jj%%jJ%Jj%%Jj%J%j%%%%%Jj%%jJ%
33733gjJJj%jJJ%jJjjJ%%%%J%%j%%%JJjj%j%KjJ%%j%J%%%jJ%%j%Jj%JjjJ%%%jJ%%%%%Jj%J
33803fj%Jj%%%%%%%%%%jJ%%%JkJ%%j%%Jj%J%%J%j%Jj%jJJ%%%%JjjjJ%%%%%%%%%%%%%jJ%%J
33873f%%j%%%%%jJ%%JjJjjJ%%%%%%j%J%j%J%%%%jJjJj%J%%JkJ%%%%%%%%%Jj%%%%j%%%%J%j
33943hJ%%Jjj%J%%Jj%%%%%%%%%%%jJjJjJ%j%JjJj%J%%%%%j%J%%%%Jj%%%Jj%%%j%JJjj%%%%
34013h%%%Jj%%J%j%%%%J%j%JjJj%%%%J%j%J%%j%J%%%%%%%%%%%jJjJj%%j%J%%%J%%j%%Jj%%
34083h%%%jJJj%%%J%j%%jK%j%%Jj%%jJ%%%%%J%j%%%jJ%jJJ%Jj%JjjJjj%JJ%j%%%%%jJ%%jJ
34153h%jJ%j%Kj%%jJ%%%%%%%%%%J%jj%J%J%%%j%%%%J%jJj%jJ%%%%%%jJ%%%%jJjJ%J%%jJ%j
34223hJj%%%%%jJ%jJ%%%%%%%%%%%%%%%JjJ%%j%%J%%j%%%%%%%jJJk%J%j%%J%jJ%%%%jJ%%%%
34293h%JjJj%%jJ%j%%%%J%%jJ%%%%%%%%jJ%jJjJ%kJJ%%j%%JJ%jjJ%j%Jj%%jJ%Kj%jJ%%%j%
34363i%%%J%jJ%%%Jj%%%%%j%J%%%jJ%j%jJJ%%%j%J%jJ%%j%%%JjJ%%j%%Jj%J%J%j%jJ%%%jJ
34433hj%%%%%%%%%%%J%j%%%%J%%%%j%%%j%K%j%Jj%%%J%%%j%%%%Jj%%J%jJ%%%j%%%%%%%Jj%
34503i%j%JJj%%J%j%%%Jj%%Jj%%jJjJ%%J%%j%J%%jJjj%%%J%%%%%%J%j%%%%Jj%%%%%%jJ%J%
34573hj%%%%%jJ%%%%%jJjJj%%%J%jJ%%Jj%jJ%%Jj%%%J%j%%%%jJ%%%%%%j%J%%J%%jJj%%jJ%
34643i%%%jJjJj%J%jJ%%%Jj%%%%%%%%%jJ%%%%%jJ%%%Jj%jJ%%%j%J%%j%%%J%%%%J%kjJJjJj
34713a0Jj%%%J%%%j%J%j%%%%J%%%%%%%j%%J%%Jjj%%%J%jJ%j%%%%%%%J%%%%j%J%jJ%%%%k%K
34782i%kKj%jJ%%%%Jj%%J%%%j%%%%JjJ%%j%Jj%%%%%%%Jj%%%%%%J%j%%jJ%jJjJj%J%%%%J%%
34852ijJ%%jJ%j%%%%%J%j%%%%jJ%%jJj%JjJ%%Jj%jJ%%%%Jj%j%J%%J%j%%jJ%JjJj%%%%%jJ%
34922a0j%%J%%%j%J%%J%%%j%%%%%%J%j%%%Jj%%kKj%%%J%%%%JjjK%j%jJ%j%JjJjJ%J%Jj%j%
34991a0%%%%%j%%%J%j%%J%j%J%%%%%J%j%%jJ%%j%JjJ%j%%%%J%j%%%J%%J%jjJ%%%JjjJ%jJ%
35060a0%j%J%j%%%%%%Jj%Jj%Jj%%JjJ%%j%%%%%%Jj%%J%j%%%J%k%K%%j%J%%%j%%J%%j%J%jJ
35129a0%jJ%j%Jj%Jj%%%J%j%%%%%%j%J%%%jJ%%%Jj%%Jj%%%%j%J%j%J%Jj%%%%J%jjJ%%%%%%
35198a1%JJjj%%j%J%Jj%%%jJJj%j%JjJ%Jj%%%%J%%j%%%j%%jJJJjjJJ%jJjj%J%%%%j%J%%jJ
35267a1%jJ%%%%%%j%J%jKjj%J%%j%Jj%%%%%%jJ%%Jj%JjJjJj%JjJ%jJjJj%%J%j%j%J%Jj%%%
35336a2%%%J%Jj%%jJ%jJj%%J%j%%Jj%Jj%%%%%%%%%J%%j%%%%%J%jjJ%%%Jj%%Jjj%%J%%J%j%
35405a2%%%%%%Jj%%%%%%%%jJ%jJ%%%%%%%%%%%%j%%J%%%J%j%Jj%%%%j%%J%jJj%%J%%j%%jK%
35474a2jJj%%%%J%%%jJ%%%jJ%%%%%%%%jJ%%Jj%jJ%%jJj%JjJ%%%%%%j%JjJj%J%%%%%%%jjJ%
35543a3%%%%Jj%%J%%j%%Jj%%Jj%%JjJ%%jJkJKjjjJ%%%%%%%%%%%j%%JjJJj%%%%%%%%%JjjJ%
35612a3jJ%jJ%%%j%Jj%%%J%jJJj%%%%J%%%%%%jJj%%%Jj%%%%JjjJJj%%%%%%j%J%%%%JjjKj%
35681a3%jjJJ%%%%%j%%J%jJ%%j%J%j%%%Jj%J%j%Jj%J%%%%%%%%%%%j%%%%J%%%%%j%%J%%%%j
35750a4%%j%J%%%jJ%%%Jj%JjJ%jJjjJj%J%%%JjJkJ%%%%%%Jj%%%jJ%%%%%%%%%%%JjjJ%%J%j
35819a4%%Jj%J%jj%J%%%%JjJ%%j%%jJjJ%%%%j%J%%%%jJ%jjJ%J%%%Jj%%%%j%%%J%%j%%J%j%
35888a5JjJ%j%Jj%%%%%Jj%J%%%jJj%%JjJj%%%J%jJjj%K%%j%J%j%Jj%%%Jj%J%%%%jj%%J%j%
35957a6JjJjJ%%j%J%jJj%Jj%%JjKj%%%%jJ%%j%J%%%Jj%%%%j%%%%JJ%jj%J%%j%JJjjKj%jJj
36026a6%Jj%J%%j%%Kjj%%%J%jJj%Jj%JjJ%%%%%%%%Jj%j%J%%%j%%%%%jJ%%%%JjJj%jJJkJ%%
36095a6%%J%%jJ%j%%%%jKj%Jj%Jj%%jjJ%J%J%j%%%%J%jJ%%%j%%jJ%%%%jJj%J%%%%jJ%j%Jj
36164a7J%%%%%j%JjJ%j%J%%%%j%%jJ%J%j%%J%j%%%%%J%jJ%j%Jj%%%%%%%%%%%%jJJj%jJ%%j
36233a8%J%%%%%%%%%%%jJjJjJ%%%%%%%%%%Jj%%%%jJJ%j%%%%jJj%%Jj%%JJj%%%%%%%%jJj%J
36302a7jJ%%jJjJ%%j%jJ%Jj%%%Jj%%jKJjj%JkJJ%%%%%%j%%%%%Jj%%JjJjJjjK%j%Jj%%%%%%
36371a8%%%jJ%%%%%%%%%%%%%jJ%JjjJJj%%%jJjJj%%%%J%%%%%%j%Jj%%J%j%%Jj%J%jJj%Jjj
36440b0J%%J%Jj%jJj%%%%%%%%J%j%%%%%J%%Jjj%%%%%%%%%%%%%jJj%Jj%J%%jJ%%j%%Jj%J%j
36509b0J%%jJj%Kj%%%%j%Jj%J%%jJ%%%j%%Jj%%%%jJJjJjjJ%%%Jj%J%j%%%%j%J%%%%%jJ%%j
36578b1%%%J%j%J%jJ%%%%kJJ%%Jj%%%j%%JjJ%%j%JjJ%j%J%%%%%j%%%%%%%Jj%%%%%%%Jj%%%
36647b1%%%J%j%%%%%%J%k%J%%%%J%j%jJ%%%J%j%%%%%%Jk%J%JjJ%j%%%%%%%%%%j%%%%%JjJ%
36716b1%j%%%%%Jj%J%j%J%j%%Jj%jJ%%%Jj%%JjJj%%%%%Jj%%%%%%%J%jJj%Jj%%j%J%%%%%%%
36785b2jJkJJ%%%%j%JjJ%%j%Jj%%%%Jj%%%%J%%%j%%J%%j%%%%Jj%J%jJj%j%%J%%j%J%%jJ%%
36854b3%%%%%%jJJ%j%%%%%%%%%%jJ%%%%%%%%%jjJ%J%jJj%%J%j%J%j%%%Jj%Jj%%%J%j%%%%%
36923b4kJJ%%%%%%%%jJ%%%%%jJ%jJjJ%jJ%%J%j%Jj%jJj%%%%Jj%%JJjj%jJ%%%%JjJj%Jjj%J
36992b5Jj%%%jJ%%%%%%%j%J%%j%%J%%jJ%jJ%%%%%%%%%J%%%j%jJ%%%%%%%j%%%%JjJjJ%%%%%
37061b5j%Jj%%%Jj%%%%jJJj%%%%%%%%%%%%%%%%%%%%%%Jj%%%%J%%%j%%%%%%%%%%%%%j%Jj%J
37130b6j%%%%%J%%jJ%jJjJ%jJ%j%J%jJ%%%kJ%%%%Jj%Jj%j%Jj%%J%%%%%%jJj%%JJkJ%Jj%%j
37199b8J%%%%jjJjJ%Jj%%%jJ%J%jJjJ%%j%jJ%%%J%j%jJ%%%Jj%J%j%%jJ%%Jj%%%jJ%J%j%%%
37268b8%%%j%J%%%j%%%JjJj%%%%Jj%%Jj%%JjJjJ%jJj%%%%%%%%Jj%%%%%%%%%%jJ%%%%%%%%%
37337b9%%jJj%JjJ%%jJ%%%%%%jJ%%%%j%J%jJ%%%%kJ%%%J%j%%%%%%J%%j%%%%%%jKjJj%%%%j
37406c1%%J%%j%JjJ%%%%JjjJ%j%J%%%j%%J%%j%%%Jj%%J%%j%%%%%%%%%%%%%%jJ%%j%J%j%J%
37475c1%%%%%JkJ%%JjJj%jJ%%J%jj%%%%%%J%j%%%%%%J%j%%%%%%%%%%%Jj%%%%%%JkJ%%%%%%
37544c2%%%%%%%%%%%%%%%%%%%j%Jj%J%Jj%j%%Jj%J%jJJjj%%%%J%jJ%%j%%%%%%%%J%%%jJ%%
37613c2jJj%%Jj%%%%%%%%jJ%Jj%%%%Jj%%jJj%%J%%%%%%%%j%J%%%j%J%%%%%j%%%%%Jj%%%%J
37682c3%j%J%j%%%%%%%%%%%%%%%%%%%%%%%%jKj%%%%%%%%jJj%%J%jJ%%j%%%%Jj%%%J%%%%j%
37751c5%%Jj%Jj%%Jj%Jj%J%%%j%%%J%j%%%%%%%J%j%%%%%jJ%%%%Jj%%%j%J%%%jJ%%%j%J%j%
37820c6%J%%%jJ%%%%j%%%Jj%JjJ%j%JjJ%j%%%%%%J%jJ%j%%%%%%%%%%%%%%%%%%%J%j%%jJ%%
37889c6JjjJ%%jJ%%%%%%jJ%jJ%j%%%J%%%jJj%J%%%%j%J%%j%%Jj%%JjJ%j%jJ%%%%%%J%j%%%
37958c7%%%%%%Jj%%%%%%%%Jj%%j%Jj%J%Jj%%j%%%J%%%j%J%j%J%%%%j%%%J%%%%j%%J%j%Jj%
38027c8JjJ%j%%%%Jj%%%%%%%%%%%J%j%%%%%%Jj%j%%J%jJ%%%%%%Jj%%%%%%%%%%%%%%%%%%j%
38096c9%%jJ%J%%%%%j%J%j%%%%%J%jJ%%%j%J%j%%J%%%%%j%Jj%%%%%%%j%J%%%%%%%%%%%%%%
38165c9%%%%%%%%%%jJ%%%%%Jj%Jj%jJ%Jk%J%%j%J%%%%%%%%%%j%%%Jj%J%j%J%jJ%%j%%J%%%
38234c9jJ%%%%%j%JjJ
38246c9
##PAGE=	N=2
##DATATABLE=	(X++(I..I)), XYDATA
-92824d6%j%%J%jjJJj%%jJkKj%%%%jKkJjKj%%jkJJ%%%%%jK%jJj%j%%%J%jJj%jJjJ%Jj%%%%
-92756e0%%j%j%%J%Jj%%%Jjj%%KjJ%%j%jjJ%%%Jj%%%%%JJjjj%%%J%j%jKkKj%%%%%%JjjKjj
-92688e4jJ%J%k%JjJ%%%%%j%J%%%j%JJk%%%jJJ%jj%jJJj%Jj%%kJJ%Jj%Jj%%kJJJ%j%Jj%Jk
-92620e7%jJj%J%%%kJJJ%j%jJ%Jj%%jJ%%%j%%j%%KkkKJj%Kjk%Kk%Jj%%JJkKjjJJk%%%%%jK
-92552e9jJ%j%%jJJjkjKJJj%j%jJ%Kj%j%%%%%%J%j%%J%jj%jKjjJ%jJj%%%J%%%%jJJ%kkK%%
-92484f3%%%%J%j%%j%Jj%%%%%%%Jj%jJ%%jJ%jJ%JjjJjJ%%%j%JjJjlJJ%jK%J%jJ%%j%%%jJ%
-92416f5jjK%j%%%%%%j%%JJ%j%jJjKj%Jj%%Jk%%%%%jJj%%jK%%j%JkJ%jJ%%%%%%j%%JKjjJj
-92348f8%%%jJ%%JjJ%%%jJjj%%Jj%j%j%J%%%Jj%KkjJJj%J%%%kJJjjJ%jJjJjJ%kJ%jJJj%%%
-92280g1JJkJ%j%%%Jj%%jJJjJjj%%Jk%jKj%J%%jJ%%%%%%%jJ%jJjJJkJJk%%%JjjJJ%jJ%%%j
-92212g3JkJ%jJjJ%%j%JjJJkJ%jJJkjJJ%j%%J%j%%j%jLlJJJjJ%k%%JJ%l%KJj%j%%%J%jJ%j
-92144g5J%jJkJ%J%jj%j%%Kjj%JjJjJ%%JjJkKJl%JJ%Kjk%jJj%J%%%jjJJjj%%KJ%%k%%jJ%j
-92076g8%%JKklK%kL%%jJjKjj%j%J%%J%JjkJ%jJ%%j%%J%%%j%JkJ%j%%J%J%kKk%%%%JJJkj%
-92008h0JJkJ%%JkjJ%JjJjJjjJ%JjjjK%%jJ%jK%jJ%jJjJj%%j%J%%%j%%JkK%j%%%Jj%Jjj%%
-91940h2%Jj%J%J%%%jjJ%%%%%%JjJj%j%%%j%Kj%%jJjJ%%J%j%%J%j%kJ%KjJjj%%%K%jjK%kJ
-91872h2%%J%k%Kk%%j%%J%JjjJjJJ%k%JJkK%jj%%jJ%%jL%jjJ%%jJ%%k%J%J%k%J%%jK%Jjjj
-91804h5JJ%%jJ%%kJj%%K%k%jJ%jK%%%Jj%jKjj%jJ%%jJJkK%j%j%KjkK%K%kJ%jjKjjJj%%%J
-91736h5j%%J%%Jk%J%jjJ%jJJ%KkkK%jjJ%jK%%k%%K%%JjkKjJ%%%kJjJjjK%jjJ%K%j%%Jk%%
-91668h7%%%%%%%jkKJJKjj%k%K%jJ%%%%jJJj%kJ%%Jk%%jJjJJJj%jK%jJkjJJ%jK%j%%J%jJ%
-91600h6j%%%j%%%%%Kj%%kJJj%%%J%jjJ%J%%%jJJj%%jjj%J%%JkKJkJJ%kj%KkjK%%J%Kkj%j
-91532i0K%jK%jjKjJjJ%%%jjJ%J%jJ%jjj%J%JkJ%j%%%K%JkjJjJjjJ%%J%%%jJ%jJJjkKJjjJ
-91464h9%J%%jJ%%jJJlJJjJ%jjJ%jJj%%J%jKj%J%kJJj%jJjJjjK%%%jjKj%%KJkjKkJkJ%%K%
-91396h8jjJjj%%JJ%jjJJ%j%%JjJ%jJ%j%K%%%jJ%k%JJkjJJ%jJkJ%%JjJkkK%jKJ%jjJJ%%j%
-91328i0kLjJj%jJ%%K%jj%J%%%j%%%%j%J%JjJj%Jj%%%JkJ%%jkJK%j%Jj%Kj%j%J%%jj%JJJk
-91260i1%%Kjj%%%KjjkKJj%Kj%jjJj%K%%%jjKjjJjK%%Jj%j%J%jJ%JkJ%kJ%%%%%jJj%%KjJJ
-91192h9kjKjjJ%J%j%%%%%%jjJJJ%k%KJj%%j%J%%%%%j%JJj%Jk%J%lJ%%%%K%jjJJj%j%kKJ%
-91124i1%%jJ%jJj%JKkkJJ%jKlKKlJ%J%Jjj%j%J%j%JKj%%KjkLkj%j%jJ%Kjj%Jj%%JJj%J%%
-91056i0%j%Jj%%Jl%K%J%%%%kJJ%Jj%jJ%%kjJJ%Jj%%%%j%Kk%J%JjkMk%JJ%kJkjJjjJJ%JJJ
-90988h9JlkJJ%jKJjk%%J%k%J%%JJ%j%%%%%%JkK%jJjj%jJ%J%Jl%JKkJ%J%%j%JjjJJjkJ%j%
-90920i3JjJJ%%jJ%j%Kj%%JjJ%lKjK%k%%%%%LjkJk%jL%%j%%%KjJJk%%%%jJjjJ%%JJk%%Kkl
-90852i5JL%JKkj%%JJkjJ%JjJkjK%jKkjJjJ%JKjjjKlJ%JjKjKjlK%%%jJjjK%l%JKJkLk%%kL
-90784i0jjjLj%LjkJ%Kjj%%%j%%jJjkK%%J%kKj%jK%j%j%K%jJKkJj%j%%jK%%jJJj%jK%%%%J
-90716h9kJ%kKJjj%J%%%jJkKJkKlKkjJJkK%%j%J%%j%JJJjjjJJk%%J%%%jJJj%jJ%Kjjj%jJK
-90648i0%j%j%%%J%kLj%%KkjjK%j%%%JJ%%%%%%%kjjM%kJJkJ%%%%%jjKj%jJ%jJ%J%%J%kj%J
-90580i2JJkJjLkJ%jK%k%jKjJJljK%%KjjJ%jj%KJkKk%jKj%J%j%J%jJ%j%%JjjJ%JkJ%%%JJj
-90512i0j%Kk%J%%jKkJj%%J%%%%%Jjjj%J%%J%jJjjJKjj%%JKkj%JJkJJkjj%KJJj%%j%J%jjJ
-90444i1j%KJKmj%JJ%%jJKkKk%KjkJjJJk%%jJ%%J%%Kjj%%kJKj%jJ%j%%jJJjj%Lk%%JjJJ%%
-90376h9Jk%kjJJj%K%jJj%KjjLmJJjJjKjkJ%%%kJJKj%%jJkJ%%%J%j%Jj%jJJJ%kJ%%%J%%jK
-90308h8kjJjKj%J%j%j%K%%%kJ%jJJ%%%%jj%JK%k%%KjJkjKj%%%%jJjJJjJkJ%jK%%jjJJjjK
-90240h9l%K%%%Kk%%JjjJ%%LkkJ%jJ%%JjJjjKjj%J%kJJj%JjJJkJJjj%JJ%%jk%%JK%jJ%j%j
-90172i1%KkJ%%jJ%j%%JK%jj%%JjJJjjJkKJjjJ%%j%%kJJ%j%J%%j%KjjJ%J%%%JjkKjJ%%%j%
-90104i0Lk%%j%%J%Jl%%K%%Jj%kjKkL%j%%JJjjJ%%j%%%j%JJj%jMl%J%jJ%%Kk%%%kJJjJj%J
-90036h9jkJJj%%JJjjJ%Jk%K%j%KlJJkK%%%jj%J%%Jj%JjKk%KjkK%%%jKkL%%kkKj%%%%%%%J
-89968h9%%jJKk%%jJJ%jjj%Kj%%Jj%Jk%J%%%J%j%%Kjj%JJ%%JjjJjkJ%%%K%k%%jKkkLJ%%%j
-89900i0JjJkJ%JjJ%j%J%%jJ%j%Jj%%kJKjj%K%j%%%%KjlKJj%Jjj%%%J%KjjJ%jJKjk%JJJj%
-89832h8%%kJ%%%%jJj%%%%%%%jJ%JJjjLj%jkJK%jjJ%J%j%Kk%J%j%jJjjK%%j%KJjkjKjJJkK
-89764h8k%%JJk%%%%%Kk%JkLJjJjJJjj%jJ%l%jJKJjJ%%%%jj%JjJ%%j%JjJ%k%JJJj%JJjjkJ
-89696i0jK%Jjj%KJ%jkJ%%%%Jj%K%k%j%JJjJ%%jKl%Lj%%%jJk%J%j%JkJKk%K%%kJjKJ%%kj%
-89628i0%j%%L%Jjj%JJk%J%%kKJjjJjjjKJ%JjkJjJJ%%jjL%j%J%k%kK%jJ%%%JjjJj%%%KJkj
-89560i0KJk%JJjkK%j%jJ%jJ%jJ%J%%jJj%KlkKJJjjJjJJ%%Jkj%KjJJjjjJjJ%%%jKKjjjJ%k
-89492i0K%jJjjJJJJk%j%J%kLjj%%%%%%K%jJkjJJ%jkKJj%%Jj%%l%KKj%JJ%k%J%%j%K%k%%%
-89424h9JJkKjjJJkJJ%jJJk%jJjk%K%k%K%j%%K%j%J%jjJjJJjL%k%%j%JjJlJKkJ%%%%jJ%%%
-89356h9j%J%%KJjjj%jJ%J%jJjJ%k%L%jjjjJjJKjjKKkKkkKjJ%jJj%%%jJJjjKJjj%Kj%%%Kj
-89288h7jjJ%JkkKKjjjJJkJKkjK%k%%J%%%jJ%%%Jk%JJkJ%%%jJJ%j%%J%%%%j%JjJK%kJkjJL
-89220h6%kJk%jKJ%jjJjKjj%%JJkjK%%%J%jkJJkKjjJj%JjJJ%JJkJ%k%%Lk%Kjj%%%jJjkK%J
-89152h8%jJ%%j%%J%JkJJkKlJ%jLjKjjjJ%jJj%%JkJJkjJK%%kj%JJ%%JkJJkJJJkJjJ%%%%j%
-89084h9JjK%kJ%jKjJk%j%Kjj%JKkjJ%J%jJ%%kKJJj%%k%%jKj%%%Jj%%%J%jJ%j%JJ%j%%jjK
-89016h8jJJjj%kKJ%%j%JkJJj%Km%JJ%jJJk%%LkjLj%%j%JJ%jjjK%%%JjJjjjJJ%J%j%kKjK%
-88948h7kkL%%jjJJ%kKjJJj%J%j%%%JjKjJkk%KkJJkKJ%mKJJjJJjk%%JJjkj%JK%j%jK%%jK%
-88880h7Jj%k%jJjKL%lKkjJJjJ%jJ%k%J%%kK%%J%%jJjJ%jJjjJ%%jJj%J%%%J%j%%j%%Kjj%J
-88812h8lKJ%JJkjJjjJKkjJJJ%jJ%j%jJjjKJJjkJJjlJJ%JjJ%lK%%%J%jKjjjJjK%jKk%%JjJ
-88744h8j%JJ%kKJjj%%%jK%jjJjj%K%%jJJjJkjjJJJJJKkjj%jJJjj%%J%%j%Kj%%JJk%%kKjJ
-88676h8%jJjjJ%%%jKJjjJj%%%jKj%jL%lK%Kkj%%%jKKjk%%%%%J%kJJjJjjJJk%Kk%L%%JkKj
-88608h7%j%kJJjjKJjjLjj%JjjjJ%Jj%kJj%J%J%%J%j%J%%jJ%jJJj%%j%JkKJ%j%j%J%J%kjJ
-88540h9jJ%%%%%%JK%kkJ%JjKjjJ%%%%j%J%j%Jj%J%%Jjj%%%%J%j%JjJ%%%jkKjKjjKj%J%J%
-88472h7kj%JLl%J%JJ%j%k%%JJJjj%JjJkjKJj%j%%Kj%%JjJ%j%jJ%Jj%%kJJ%%%%j%%%jJjKj
-88404h9jJJjjJJkJKkJ%Jj%%JkJ%%Jk%K%jJJ%%jjjJKkjK%%%%lKjKj%jJjjK%%%j%%JKk%JjJ
-88336h7jk%KJj%%Kj%%j%jJjJjJ%jJJ%k%JJ%jJ%jJj%j%J%k%JK%j%%%KjkkJJjKj%JkK%jKk%
-88268h9j%J%jJ%%Jl%Lj%%%%jK%jJjJ%j%JjJj%K%jj%J%jjKj%JkJJ%%j%%%%%%J%j%KjlJJJj
-88200h9%JKljjJKj%JjK%kJ%%JjjKjJjJj%Jj%jJKkj%%J%%%jjKJjK%m%J%JjJ%%j%%jJKj%kJ
-88132h9%JJ%k%Jj%%KjJjj%%%%%j%J%jJ%Ljj%%jj%JK%j%%%jJj%jKj%JJlJ%kJJkJJjKj%%%J
-88064h8Jj%%kJJjK%jj%J%Jk%Lj%%%%%%jjJK%jjJjjJJkj%KJkJJjjLjkJ%JkjKj%%%KjjJJjj
-87996h9JJkjjK%%JJ%j%j%jJK%kjKJ%%JkjJJ%%%%Jjjj%Jj%kLJ%JjkJ%J%%%kjKJ%%kjKKjjk
-87928i0J%%Kj%%%Kkj%J%kJjJKkJ%%j%KjJj%jJJkJJkJj%JjJjJ%jJ%jjK%%J%k%%jJ%%%%%J%
-87860h8Jk%JJ%kk%KKjJkLkjJjJ%J%jjjJ%%JjJKj%jj%K%kjJ%%%J%j%J%jJK%lJjjJJjJ%%%k
-87792i0K%j%kKJ%jJjKjkJj%KjjK%%%%%%j%j%%kKjK%Kjjj%kJKJ%j%%KjjJJ%%%jjJjjjKjjJ
-87724i0K%jJ%k%JK%j%%j%J%%lK%%%J%jJj%kJK%jjJLlj%%KkJKjkKJjjjKj%JJ%kjJ%%J%%j%
-87656h9%jKj%JkJ%kJ%jKJJj%j%KjjJ%Jj%kJj%KKkk%%JlKjKjJKj%Jj%%k%KjJj%kLKj%%%j%
-87588h8JjKlj%%%%JJjJj%Kjj%J%kjK%KjJ%k%KjkK%K%mKJk%jJKj%%jJ%%%%k%%%K%%%kJJjj
-87520i0JK%j%j%jK%kJ%%%%%Kk%KjjkJ%%%Kk%Kjj%Jj%%Kj%Ljjjj%%JJkjJJ%j%JJj%%J%%%%
-87452h8%j%jKkJJjKjj%%%jjK%KlKJk%%K%%k%%%J%kKjj%%K%jJjjJK%jjkJJJ%j%%lK%kLJ%%
-87384h8%jJ%jJj%jJj%%%J%KjlK%%JJ%jJ%jKkj%%%jKkJ%Jj%jK%%%%%%%j%j%KjjKJkJkKk%%
-87316i0JJk%J%KkjJjJ%J%j%J%jKjkKk%%%JjJj%J%Jk%%JJj%j%%L%jj%Kj%kKkkK%JJjJkJJJ
-87248h7%jj%%jJ%JkK%kJ%jJ%%%%j%JKjjjJ%%j%Kj%j%KjjJj%%Jj%Jj%KjjKj%%JJk%J%%j%%
-87180h9JjkKJl%J%JjJJkjK%J%kjLJjj%%J%%kK%kKj%jJjJJJk%JjkKJk%LJjkJjkJJ%%jjK%%
-87112h9%J%jj%JjjLjjKjJ%%%kK%K%jkKj%%lKjK%j%k%JJj%jJ%K%jjJ%JJk%jJjj%%K%jKJj%
-87044h8%k%Jj%J%%%%jKkjJJkJJkJJ%Jj%%%k%%J%Kjk%%JJj%%JjKkJ%JjKjjj%%%Lj%jJ%j%%
-86976h9%%JjjLlJ%jK%j%jjJ%Kkj%JJkL%%kKk%%J%%%j%K%jJ%%j%%%kKKj%kL%jj%kJ%Kj%kJ
-86908i0%%%%jJ%%%%JkK%%jJJJk%%%JKkj%j%%JJkJ%%jJJlJJ%Jk%JkKj%J%%%%JjjJ%kKJj%%
-86840h9%%kJJJkJ%jJj%%J%jjL%jkJ%jJ%KjkK%kJJ%%jJ%j%KkJj%%jL%kJj%%J%jkLJkJjj%%
-86772i1K%KkJjkJK%j%JjkJKjj%Ljk%JjJ%JkJj%JJ%j%JjjK%j%JjKk%J%kJKlJ%%JkKjjJjLk
-86704h9%JjJ%k%kJKj%Kj%JlJJ%J%j%%jKjjJJk%J%JkJJjjJ%j%J%%Kj%%l%Kj%J%%j%%jKJk%
-86636i0%KjJ%%jj%k%L%%%J%j%JjjJ%%j%KjJ%jk%jKJjj%KJk%jLjj%%J%kJ%%%%JjJj%J%%j%
-86568i0jJJj%j%LlK%%%l%JJjJJ%jLk%%kJ%JjjJ%Jj%%Kjj%J%J%%%jj%J%lJJjL%jjjJj%JJ%
-86500h9j%jKJjkJJjJj%%%Jj%%%jJJKkk%Kj%jKJl%%%%%K%jJj%jJj%%L%Kkj%lJJlJJ%JjJJ%
-86432h9jJkjJjJjJJ%%%%J%%kjKjJ%J%k%%%J%J%jJjjKj%J%Jj%j%J%%j%%JKkjJJjk%K%jkJ%
-86364i1K%k%JKj%jjKJj%Kl%JJj%j%%JjJ%%JkJjjLkj%Kj%%%%KjjkJjJKJ%lJj%J%%j%JkJJK
-86296h8kjJkJ%JjjKJ%kJJj%%jJ%J%j%J%%jj%JJj%Jj%KjjjJJkK%Jjj%jJ%%%%%jJJkkLJjjJ
-86228i0jKj%j%J%jK%%jJj%kL%jj%%J%%J%j%Jj%%J%jJjJjj%%%%J%jKJ%k%%jJ%JJlJjK%j%J
-86160h9Kk%%j%JkJ%jK%k%%jJK%j%%%jJJjk%%L%%Jj%jjJJ%k%j%JjKJlKJjJjj%%%JkKjL%lJ
-86092i0%kK%jJj%JkJjKJJkkK%jKk%%kJKJj%%jK%%j%%Kj%%kJKjjKkkKJj%j%%JJj%%J%jjLj
-86024h9%k%%JJ%k%%j%KjKJ%k%%%kjLJk%%kKJ%jJ%%J%jjjK%jJ%KjJjj%j%Jj%%%JjkJJ%J%%
-85956i0%%JkK%kjKjJ%kJK%%%l%JjjM%kj%%%JJjjJ%JjK%%jj%%%Jj%K%jk%K%jK%%k%J%Kj%%
-85888h9%%j%JKlKJ%jjjJjjJjj%%KKkjjJK%Jjj%k%JJj%%%%%%jJjJ%%jKkK%%%j%jJ%J%J%j%
-85820i0%j%%%K%%j%j%JjJk%J%jKjj%%LjkJJ%jJJj%%%j%Jk%jKJ%%J%j%Jjj%%%jjJ%J%J%jJ
-85752i0Jjj%%JlKJ%%%jKj%j%kK%%J%jLjjjJ%%%%jJj%J%%%Jk%JJ%k%JJk%J%j%Jj%%Jj%jJK
-85684h9%jj%JkK%kK%%%jJk%Kj%%j%%JJkK%k%%%Kj%j%JJJl%J%%JjKjj%%%J%j%jK%j%JjkLj
-85616i1%JjjJ%jjLjj%L%%%k%%%JJjjKkJ%%Jjj%%%J%%j%JjJkKjjJ%%jKjj%Jj%%KjJJj%JlJ
-85548i1%jKJj%%kJ%%KkjJj%JjKJJkk%%Jj%L%jj%%kKjK%j%JlJKkJJjJj%%JkjJK%j%JjJ%kj
-85480i3L%jJjJ%%jJKkjJJjj%j%JkJJjJ%jKj%J%j%jKj%j%%%J%jK%jj%JjJ%J%jJjlLJjJ%jJ
-85412i0j%jJLlJ%jJJjkJJk%%%JJjJ%jKk%jKjjJ%jJJj%%%JjJ%jkJ%%J%%%%jj%KJj%Jj%Jk%
-85344i2J%jK%%%kJj%JJ%%%J%jj%%%j%J%k%Lj%%%%j%%J%jJ%J%kj%J%JjJJjj%%JjKjJ%%jJ%
-85276i0kJkJ%J%%%JjKjkJ%%%%j%%%Jj%J%%Lk%kJJj%J%%kkJKJjJjJ%j%Jk%%J%j%J%j%JjKj
-85208i1k%JJ%j%J%%JkjJJ%Jj%j%%j%KjLkjjK%%%jkK%J%j%JkjKJk%JJjJ%%kJKjj%K%j%Jjj
-85140i2%%jK%j%j%jJJ%%JkMk%J%jj%J%j%%JkJjJj%JkJ%K%kJ%%jLlKKjkJk%Jj%JKl%Kj%%j
-85072i3JJ%%j%JjkK%J%kKJ%k%%%jKjJJj%kJJk%j%LjJ%%ljJ%JKJjJkjKk%Jjj%KJjjjJ%J%%
-85004i2J%%j%%%JjJJ%kKkjJjK%jJ%j%%%%%JmJK%%%%%J%kJJ%mJJ%Jj%Ljk%%J%%JkJ%%%%%J
-84936i1jJjJJl%KJj%%JkjJ%%j%JJ%jkJJJJlJ%JjjjKj%Jj%Kj%Jj%KJkj%jjJ%%J%%J%j%%k%
-84868i4JJj%%J%%Jj%%JJjj%JJ%kjJ%Jjj%KjJj%%%%%%kK%jJjJ%kJ%%kK%%%Kk%jKJj%%jLjj
-84800i2jKJk%Jj%%Jjj%Jjj%JJjJ%jk%J%K%jjK%jJJk%LJkjJjJjj%JKl%KmJK%%jJ%k%KjjKK
-84732i0kjJj%J%kL%j%j%%JkJJjJJJjk%K%kJ%JjjJk%%J%jK%%J%%%%jJ%%jJ%%jJ%lK%jJ%j%
-84664i3%%%jKKjk%JjJKjkJjJjKk%%J%j%J%Jjj%%K%%j%%jJJ%jJjJj%kJ%JJ%%%%%jJ%Jjk%J
-84596i2%jj%JjKJjJj%jKj%%%Jjj%j%J%%jKJj%J%kJjJ%j%JkjJJ%%JjjJKjJjj%%KjjJkJKKj
-84528i0jjjjJJ%%kjL%%%k%JjK%%jjL%%j%%J%J%j%jKjjKkj%%JJjjJ%Jjj%jJJ%jjJ%kKKk%K
-84460i1k%jJ%JJj%%j%%K%kJ%%jJJjjkK%%jJ%J%k%kK%Jj%KJjlJJJj%kJJkJ%J%%%j%J%JjJ%
-84392i2kJjJJkJ%%JkJ%%%%Jk%J%Jj%%Jj%%%%j%%Jj%Kj%jJ%Jj%jJ%Jj%JkJ%%jjJJJJ%kjKj
-84324i3Jjk%%LjjjKJjkJJjKjjJJJjj%%JjJ%jjj%%JJJjKkJj%J%j%LlJk%%%J%%%jjJLjjj%J
-84256i3jK%jkJKkJ%kKjJ%k%%%L%jj%%jKJkjK%j%%KkkL%j%%Jj%%%J%jJkLjjKjJkJ%%kK%J%
-84188i2l%K%JjKjj%Kk%Kjk%JJj%%Jk%%J%KkjK%%%%jJkJ%Jk%%LjjjKjj%jjJJJkJkLJj%J%j
-84120i3%KjkJ%%J%kjJKk%J%k%K%Jj%%jKjJ%kJjjLj%%jj%J%%%jLj%jJ%J%%kjJ%J%jkL%%%j
-84052i4lJJLk%J%jJjJjJ%kKjJJ%jJJj%%%jj%J%%%%j%%%%%J%%%jK%k%J%jJJlJ%Kj%jJ%jK%
-83984i2jj%%jJ%%Jk%J%jJJmJK%J%jj%%JJj%jJJjJkjJKJjjJk%jJ%Jj%KjkK%%%jKj%%jK%jj
-83916i5%JjjJJJk%J%J%%Jl%j%J%Kk%Kj%%JjJjj%%JjJjJ%jJ%J%jJ%%j%%%J%Jl%JJ%%j%j%J
-83848i4Jj%Jj%%JJjJ%jjLl%k%JJjJJj%j%JjJ%k%K%JjjJJkK%kkJJkJL%kK%%j%JJj%k%%%J%
-83780i4jJj%%Kj%kJjK%%%%j%%%%%%%j%JKKjkjJ%jKJjkJJl%K%J%%jj%%%%j%J%JJj%%j%KlJ
-83712i5K%jj%%JJjjJ%j%%Kj%j%J%%%jJ%%jjjKJjJJ%kjKJjjj%KjkJJ%J%kJ%JkK%jJ%Jj%%%
-83644i4%%kJJJJk%j%%jjJKjJjjKjJ%%J%kJj%J%%%jKk%%Kk%%J%%%mJJJ%%%jJ%Jj%kL%j%%%
-83576i5J%Jj%%j%%J%j%LjjJjkJ%%jJJlJJJk%JJJkj%%%%JkK%J%kJJ%j%JJjJ%jj%Jj%J%jJ%
-83508i4jjjK%jJJ%j%%jJ%kJ%KlJ%%%J%jKJjKj%%%kJ%%%%%J%jk%KjkJJ%KjJj%kj%Jj%KJk%
-83440i6%J%j%JjJjJKkJJlJ%jJJ%%jjkJKjKjJ%%%j%J%jjJj%JJk%JJ%jJjJ%kJj%K%%jj%JkK
-83372i5%JJjk%J%%kKJ%jJ%%jjKJk%%j%K%jkM%kKkJ%%jjJ%j%J%%%%jJ%%%jJ%%%%Jjj%J%%j
-83304i6%%jK%jJ%k%KJj%%%%JkJJkKjjJJkkJJ%J%Jjj%JjJ%%j%J%%K%l%%%%%Jj%jJJ%%Jj%%
-83236i5%%jj%J%J%%%jJ%%J%j%JJkKkj%K%%kJJjJ%jjjKjjJ%KjjJkJjJ%%J%jJj%Ll%%jJJJ%
-83168i4k%%J%j%jKKljJj%%jJK%%%%j%Kk%%%%%jJ%KjlKJ%%%%%kJK%lJJjJ%%jJjJ%Jk%%%J%
-83100i5jJ%Jj%Jk%k%%KjLkjKKk%%j%JJ%jj%%%K%j%%jjJ%%kKJ%j%kLkJJj%%%%j%%%%JJ%%%
-83032i5%j%jJ%Jk%JjJJ%%jj%%J%kJJJ%jjJ%Jk%%KjjK%JkJlJ%J%jjJ%jJK%kJ%%jK%jJlJ%K
-82964i5j%j%LkJ%kJj%JlJJJJj%%jJJ%k%Jj%%JJjjjJJ%Jk%K%J%%%jJk%Kkj%%JjK%jJ%j%%%
-82896i6jJ%j%JK%JkkKJkJjj%J%Jj%jJJkJ%JkjJJ%jjjJJJ%kJjJJj%%jJ%%J%jJ%jJ%JkJJ%%
-82828i5%JjjKl%J%%kLjj%LlK%%kKjj%jLJlKkK%j%k%J%JJ%%%kKJlj%J%JJ%j%j%KjjJjjJJ%
-82760i6jJjJj%J%jJ%j%JjJjjJJkJ%J%jkKjK%%j%kJK%J%lJJ%jJJl%Jj%K%%Jk%%jJ%%J%%j%
-82692i7jJ%%%Jj%J%j%%%jJkJK%%%%mK%J%%KjjJ%%%%%jjLjjKj%jjJ%%J%j%%%j%K%k%%kL%K
-82624i5kkJJ%JjjJJjjJKjkj%K%kKJ%jkKJk%KjjJ%%%Jjj%%J%Kjj%JjjjKL%lJjjJJ%jj%Jj%
-82556i8%kK%Jj%%%J%J%%k%J%%jJJ%k%J%jJJjKj%kJ%Jl%KjjK%j%%%%%J%J%kJ%jJJ%%j%jJ%
-82488i7%Jj%jJ%JjJ%jj%JJj%%JJlJjJ%jjK%lJ%jKJjJJjJjJ%%jjJKj%j%%J%%j%jJ%%%kJjK
-82420i7K%jjJ%jjJJjjJ%%l%KJ%%%%%%KkJJjkjL%jjjJJJ%j%%j%%%JjK%kJj%JJjkJL%lJ%k%
-82352i9K%j%J%%%kK%kKjJ%JkJ%j%J%jJ%JlJjJJ%%%%jJ%kKJjjJ%%j%%kMjj%JlKjJJj%Jj%%
-82284i8jJJj%%%JJ%%jjKjk%Kj%Jj%%JkJ%%J%j%%JjJ%%kJjK%%%j%JJKkj%jKkJ%jJkKjjjJJ
-82216i8%%jJ%%%jK%%jjKk%JKl%J%j%%jKjj%Kjj%L%jKkjJjjJLl%%%K%j%jJJjJk%%J%jJK%J
-82148i5lJ%jjJJ%%kJJ%%jk%J%JjJjJKjj%%Jk%KjJkj%%J%%J%JkJjJ%jJJ%%J%kj%jJJ%jjJJ
-82080i8Jj%%Jj%%jJ%KkkJjJKkjJjJJjJJk%K%%%%k%Kj%%%jKjj%%J%%%%%%%lJJ%%%KkjJ%JJ
-82012i7lK%jJJ%%%kJjj%K%%JJjj%jJJ%l%JJ%jJj%j%Lk%%jJ%%%%Jj%%%%%J%%%Jl%JJJjJ%k
-81944i9jJJJkKjj%JjjJ%%J%JkjJjjKl%L%jKjJ%%%%JlJjj%KjjJJjJ%%%jK%jjjJJkJLk%Jj%
-81876i9j%JjK%%jJ%kJ%%KjlKj%JjKjj%JKjj%%kKjjL%%kJJjJJk%kjLJj%kJK%jk%JLj%kjL%
-81808i8%kJjJJjk%LjjKjj%%KJ%kK%%kJ%k%K%Jj%%kKj%jJ%Kk%j%K%j%%lKKjkJjKJjJ%%Kj%
-81740i7%%k%kJ%J%Jj%%%kJJjKkJKkKl%J%%jkJJjJ%KjJ%k%JJjjJ%j%JKj%j%%%%j%%jjKJ%J
-81672i8jj%Lj%jJjj%KkJ%%kKJjjJkJJJjJjj%%JJ%kKjj%Lk%Ll%%kKj%kJKj%%%KlJ%%jJ%%%
-81604a00%jJKjkJ%jJKjjJ%kJJ%jJjJjjK%%lKJJjk%JLjk%j%KJjjj%KJk%jJ%jJjJK%%j%jJj
-81537a00JJk%Jj%J%kK%%jjJJjjJjJJj%JjjJ%j%J%jK%jJ%jkJK%jjJJJjjJJJjk%%JjjK%kJ%
-81470a00%%%%KlKj%J%j%KkJj%%kK%kJjK%%Jj%%JJjJ%kJkJ%Jj%J%%%%%j%JkJ%%kL%kKJ%%l
-81403a01%%%Kj%jJjJKjjj%KjJjKk%jJjJ%%JjkjJJKk%%%%JjK%lJKjKkj%J%JJkjJ%JkjJJj%
-81336a01%%Kl%JjJ%%J%kJJjJ%%%JkJ%J%JjjJj%%j%JJkJKl%jLJjj%J%%j%J%jj%JJk%JJkJk
-81269a02j%MjjjJj%jMjj%%%%jJ%J%%%%%jjJK%j%Jjjj%J%%JjjKJ%%jJj%%j%%%j%JJ%%kLjj
-81202a01jJLj%ljJJ%%%KjjJk%%%JJjjK%%jJjjjLkJJkJKjk%JJJjkJ%Kj%j%JjjK%%%%Jjj%%
-81135a01%%Jj%Kj%jjj%JJ%j%J%jKkJj%%K%lKJ%%%kjkN%jj%J%kKKjjjJKjjKjj%jK%j%jJJj
-81068a01%j%Kj%JjJjj%JJ%j%Kj%%kJjJ%%JjJ%j%%%%J%jJJk%jkJJ%Jjj%JJ%k%Kjj%KJJk%k
-81001a03J%jKk%K%J%jJlKKkj%%j%%J%%jJJjJ%Jk%JJj%JjJjJ%kJjjJ%%j%J%jJJ%jj%J%%%%
-80934a02%K%jJJjjjJjJJjj%%jJJ%%Jjj%jJj%Kj%%Jj%%Jjj%JLjjk%%JJkL%j%%%Jj%kJ%J%k
-80867a03JK%jKjlJJjJjkjMJ%k%%k%J%JJJj%jKkJjjKkJj%jJKk%JJjJJjJ%j%jJ%jkJ%%%%Kk
-80800a03%%JJk%KjjJ%Jj%JjJj%kJJjJ%%J%%%JkkJKk%KjJj%j%jK%%JjJjjJJj%%%jJJjjj%K
-80733a02K%j%jJ%jkLJkjKJj%Jk%%J%j%Kjj%j%%%K%j%%Jk%J%KjkJJjkJ%JJjjJJj%%%%kJ%J
-80666a02j%KjjJ%%K%%kK%kkKjJJ%kjJJ%%%j%%%%jJ%JJ%k%JJj%%%jJj%Kj%%%JjJ%j%jJjkJ
-80599a04%jLkJjJJ%%%j%%JJ%JkJ%lJ%jjK%J%Jj%jjJJkJ%jJj%jJjJJJ%jJj%J%k%Lj%j%Kjj
-80532a03%%jK%j%Jj%%%%%%Jk%KJk%jJKk%%%%kK%KjJjkj%K%%jjJ%%Jj%jJJj%%%KJjj%KkjJ
-80465a03J%j%%jJ%%jKJkkJ%%%Jjj%K%%%Kj%kJ%%jJJjJ%jKj%jjJ%%%%Jk%JJ%kJ%j%JjJJJj
-80398a02j%%%jj%JJjj%%JJ%l%L%%JkjJKjjJ%JkJJjJJ%j%%%k%j%%JJ%jJj%Jj%Jj%jJJ%jj%
-80331a05jJ%KkJJ%%%jjKJjj%K%%jjJjjKjKj%%%%j%JjK%kjJJ%%jjjK%%%jJJ%j%JlLJjk%K%
-80264a03kK%%KjjjjJLkj%J%%jJjkKJj%%KjjJJlJ%j%J%J%j%%K%kjK%JjJ%JkJjJjjjJJ%%j%
-80197a04%%%KjjJ%kKJkJ%kKj%J%kJK%jJjKjlJjjKJ%%%j%jjJ%jJKkJj%JkJKkJ%JJkjkL%jK
-80130a03%k%JKlJJjJkJJjJk%%JK%kjjKKjk%JkJ%K%kKj%%k%K%jjJKJk%j%%jJJ%jKkKk%KJ%
-80063a02jkJK%kjKjJjk%LkjKJJk%KlJj%%JJJjjjJ%JjjJ%Jkj%K%J%l%JK%jjKjjjjJJ%J%Jl
-79996a06JJJ%k%JJj%jKJ%kj%J%J%jjjK%jJJj%%%%Jk%j%%%J%J%jjJ%J%%Jk%%JjJj%%JJJlj
-79929a06J%%K%jj%JjKk%JJlJJj%K%jk%%JJk%J%Kjj%%JjJj%JKjlJ%jJjKjjL%jj%%jK%jJj%
-79862a05%%jJ%jKjJkJjJ%%%jj%K%jJJJk%jJJJk%Jjj%JJj%J%%kKk%%%%jJLj%%kJ%kjK%J%j
-79795a06%%K%jjJj%jKJJjjJ%%jJ%%%jJj%%jJ%jjJ%J%Kk%jJk%K%JJjk%jK%K%lJK%jk%JJ%k
-79728a06%%jK%j%J%jJ%%%j%K%%%kJKl%%Kj%Jj%j%Jj%%KjjJjJJj%%j%%%J%JLk%kjJ%j%KJj
-79661a04k%jjKjJJJj%%jJJ%j%j%J%jJjJ%%jJJjkjJJJkJjkJJJ%jKk%J%jJJkK%JjjK%%jjJj
-79594a06J%kJJj%Jk%JJJj%%%%%jKk%J%%kKJ%jjJjjJ%%Jk%JjjJKj%jJ%%kJ%J%j%J%KkjJ%j
-79527a07j%K%jJJ%%%j%JkKkjLj%%%%%%%%j%K%%kJjJjKjj%jK%Jjk%JK%%%jJjjjJLjj%%%jj
-79460a08kLjL%%jJj%j%JJjJjjJ%%JjjJjJJ%k%Jjj%J%kJKJj%KjJjjJjJjJJkJkjLj%%JKljJ
-79393a06J%%j%JjjJ%%jKJkjJjj%JJ%j%%J%kJ%j%Jj%K%kJj%%%%JjKJ%jJj%KkjJ%j%%%JJJj
-79326a05%jKlkJKJj%%k%Jj%Kj%%%j%J%jjKj%JJKl%%J%kKjjJ%JKlJj%JlKJjkJ%J%J%j%%%%
-79259a07K%lJ%K%jj%%J%%jkjJMkjL%l%JKkj%J%J%%k%J%%j%%Jj%KjJj%Jj%%JjjKjj%%K%%j
-79192a07%%J%%jjKj%kJ%JJ%jkjKJjKj%%%%jJJjJj%j%JjJ%%kK%%jJ%jj%KjK%jJjjKKk%jKk
-79125a07jJ%jJj%JkjKJ%%JjJJjJj%%jjjJJJ%jJj%J%j%kJJjjJ%%jLk%%jJJJjj%%jK%%%JlJ
-79058a08J%lJK%jkKKjkKj%%%%JjJ%jJjJJ%k%JJlK%%JmJ%J%J%jj%JJJlJjJJjJkK%jjK%j%J
-78991a07j%%%JJk%JjjJJ%%%jKj%%j%j%%%KJkJJJl%%Jj%%J%%j%J%%%jjKjJj%%j%JJ%%%kJ%
-78924a08JlK%%%JjJ%JkJJj%%jjJJ%k%%%K%%%Km%jJKjJ%jKkjjMj%j%jJ%jJjJ%JjkJJJJlJ%
-78857a08%KkJ%j%%%%jj%L%k%jJJjj%L%%jj%%jKjkKKjjKjjJ%Jj%%%%%JjKk%j%Kj%%KjkKjk
-78790a10K%kKkjKJk%%jJJJjJKk%jK%Jkj%j%K%%jjJKlJ%%J%j%Jj%%KjkKJ%jj%%%%jK%%kKj
-78723a09%Jjj%%jKJjJkJJ%jKkjJJjjJ%%JjJjj%KkJ%%%JjkKJjJj%%J%j%jK%%j%JJl%J%%%%
-78656a09Jj%%kJJ%jkK%jJJkKJj%%J%jJ%%%jJjjJj%JjkJ%KJkJJkJJj%jJJjJJkkKkJJ%kKJj
-78589a09k%J%%%j%KjjJJkJj%JJ%Jj%%%%Kjj%jJJj%JjjjJKkjjK%%%%%J%%J%%J%kkJ%J%%j%
-78522a10J%%kJJJjjJJjk%LjJjJ%jkJ%Jj%JKj%kJ%k%%%JJjJ%j%%KkjJJ%%m%M%%jJJ%kJj%J
-78455a09%%%%%%j%%KkjJjKk%%%%KJlJJ%%%%jjJ%%%%jkKKkKjJj%%Kj%%%%jjJJ%j%J%%jjK%
-78388a09jjKjJ%j%%jJK%j%%%j%jJ%jJJ%J%jjJJ%kkjJK%%%%%JJj%%Jjj%Jk%%jJ%jJj%JJJj
-78321a10%%%j%JJjJjk%LjJjjKkJkL%%%jJjk%LJjj%kJj%J%JJjj%%%K%%jJ%jjJ%J%kjjjKLj
-78254a10JkJ%%%%j%J%%j%j%JJ%%%Jk%%J%%j%jjJKjkK%JjjJJkJJJkJ%jjJJKjj%jJ%%j%jjJ
-78187a12JkJ%KjjKJjJkj%Jj%%JjJ%%jJ%Jk%JJ%k%J%%%Jk%%K%j%j%K%kjJJjJkKj%%Jj%K%%
-78120a10JlJ%J%jjJJ%LljJkJJ%%jjKjjjJL%jkjKJj%Jk%%Jk%J%K%%%%j%%%JjjJJ%lJ%%K%J
-78053a09%%jlKjKj%Jj%%j%%%Jj%%JjK%%%%jj%J%j%%KJkj%%%JJjjJk%JJKk%j%JjJ%k%%KlK
-77986a12kJJ%JJ%%jj%J%%%%%%%k%jLjjJjjJ%%%J%J%jJjJ%jJjlKKj%%%JjkJ%%%JK%j%jjJj
-77919a13Jj%jJ%%JJkJJ%j%k%Lj%%jJJjJjJk%J%jJJkJ%J%kJJ%%%jjJ%jJJjj%JJKlJJl%%Jj
-77852a13jM%j%%%%jJjKkjjK%j%K%Jjj%%%J%jjJjJJ%jjjJ%JkJj%K%kKjjLkJjJ%%j%%%%J%%
-77785a12KlKj%%jKjjJJj%%LlkKJkJjJ%%%%jjK%jJJjJjJ%l%KjJK%%k%%K%jk%%jJKjjJj%%J
-77718a12jK%k%K%jj%J%%j%%JKk%kKLlkJ%%jJ%%%%JKkJ%j%JjJklJ%JKjkJ%KJ%%%%%j%jjLk
-77651a13Jj%%J%%%j%%%%J%j%%%j%J%J%j%jK%%kJjJJJjjJj%jKjJjJ%%lL%%%%j%J%JJk%%kK
-77584a12Jj%jjJ%lKLk%%%%%JjjjjL%J%j%j%%JKjjjJJJj%JlJ%jJ%J%%%jj%%%%%J%j%%KJk%
-77517a13%%%jKjjJ%%JJjjKk%%%jKj%Jk%Kjj%Jj%JJk%%JjJ%j%%K%%%kK%j%%%%%lJKj%JJk%
-77450a14J%j%%%jJJ%Kl%%K%%%kjJjKj%jJkJKkJk%KjJKkjjKjKj%KkjJJjJKlkKjKjjK%%jKj
-77383a13jjKJj%%JjjKjj%Kj%j%j%K%%jJ%k%JJ%%kKJjkJ%j%%KjjKj%%j%JKk%%jKJj%jJkJj
-77316a15JKjjkJ%J%%kJ%JJjjKkjKJj%%j%KJjjJ%jJ%jjJ%JkJJjj%%JJk%%JjjK%%lK%Jj%JJ
-77249a13j%jjKJkK%k%JJJkjjK%%%j%%J%J%%jjJjJ%J%kJkKjJj%%J%j%%Jj%%JJj%jJjJ%%J%
-77182a13%j%%%JkJ%jJ%JkjJJjJ%%%jKkj%J%%J%J%jj%j%%Lj%kJjJJj%j%KjjJJ%j%%J%kjJJ
-77115a15%jJ%%JkJkJJjjJJjJkJ%KJlKjkK%k%JJ%jjK%J%kJJkjJJ%jkJ%KjJ%jKk%%K%j%J%l
-77048a17%J%jJ%J%jJj%K%j%%jJ%JjJ%jjJjJ%Jjj%%%%%%j%%JjK%%j%%JKjkjKjKkj%%JJJ%l
-76981a17KJjj%%J%Jj%%%jJlKJkJ%j%jKJkjKKj%j%%%%%JkJJ%%jjJkKLjj%jjJJj%%Jj%%KkJ
-76914a15%%jJJ%kjJj%K%Jjj%J%%Kjj%j%%kK%%%Kk%j%Jj%jJJJJk%%j%J%%JJjjJk%%Jj%JjJ
-76847a16%%%%jLkj%%Kk%%JJJjj%J%%j%jJjJJ%Jjj%j%%%Jk%K%J%%kJ%%j%Kj%j%jJ%JJjk%K
-76780a16jK%%jJ%J%lJ%%%%J%j%%JkK%jjJJ%Jjj%jKj%%k%J%%%j%%J%J%JjJjkJ%J%Jl%%%Kj
-76713a17%%%%Jj%Jk%%JjJ%%%jK%%jjK%%k%%J%%%%%Jj%%%%Kk%%KjlJJj%J%%%%%kKj%J%Jjj
-76646a18%J%j%%KkJJj%%K%nLJjJ%kJj%L%lJjKkJjJJj%j%J%j%%%%%%%jJ%JJk%KjJj%JkjKJ
-76579a16jjJJ%j%JjJjk%JJ%%%JJjJk%%j%%%%jJjj%KJ%%%j%J%jKk%KkKjj%jJj%KjJ%lL%Jj
-76512a17j%KJlKjjLk%%jJ%jj%JJjJk%%J%%%KkKj%kJ%jJJj%%%KjjJkJKkjJjJ%jjJ%jJ%J%j
-76445a19Lk%%JjJ%%kJjKj%J%jJJmJ%jK%j%J%JjjKj%jjjL%%JjJjjLjkJJ%%%j%%%%%JjjJJj
-76378a18jK%k%kKJ%%%%%jJjjJJJjkJM%kj%%jjJKJkJkj%%Mjj%J%jjJ%jJj%jJ%%%%%J%jJj%
-76311a19%%%%%jJjjKjKjjJJjJJ%jj%%J%Kk%j%JjJ%%%k%JJ%kJjjKjkKJjK%%%Jjjj%Jj%JJj
-76244a19j%%jJK%kKKl%%Jj%jJ%%Jk%JJJk%Jj%j%%Jj%jKJ%jjJ%%jJJkJ%k%JkJJ%j%JJ%j%j
-76177a21J%JKk%%%JkJKjj%%%J%jjjKJkJjJjJ%JJjjJ%%%jjj%%LKjk%JjjJ%%jj%JjJ%%%%K%
-76110a18jjJjJ%%k%%jKJjj%JJ%jJjJJlKJ%Jl%%JKl%JJj%%%%jJJ%Jj%kJj%JJkJ%%J%%kjKj
-76043a20J%%JjkJJ%%%%jJ%kK%jKjJj%jJ%KkkKl%L%%j%j%K%%lL%k%%%JjKJkj%Kj%%%%JJkj
-75976a21%J%%JlJ%JJj%%%Jj%JJk%jKkJkJ%%JJjKljJ%KlJJJj%jjLj%jJjJJkj%K%%jj%jJJJ
-75909a20J%%jj%%J%k%%KjJ%J%jjjJjJJJk%JJk%Kjjj%%%%JJ%%j%jJ%KkJ%J%%kj%%jJJ%%jL
-75842a19j%j%JJkJ%%j%%%JjJJ%jjjJJjJjjJ%kJJKj%jj%%K%jj%JJ%JkJj%%%%kjJ%J%%%jK%
-75775a21kJLkjJ%jJ%%jjJKjJjJj%j%%K%jjJkKJJjj%j%JjkKJ%%j%J%%J%%%jJ%JkjKk%JkJj
-75708a23JKj%%j%%JJjkJ%Kj%%j%J%jJj%%Jj%JkJKk%J%kKJk%%JkkKKKl%jJjJJJkjJJ%%%%j
-75641a22L%kjKjjjKj%J%J%%jjJJj%jJkJjKjJjKkjJ%Jj%Jk%%%JJjJ%%j%%JJlKk%J%%JJkkJ
-75574a23J%%j%JJ%JjJk%KjjJJk%%Kj%kJj%jLjJjjJk%J%jKj%JkJ%JJJjkjKJkK%%kJj%Kj%%
-75507a22J%jjj%Kj%%jJJ%%%Jj%Kl%JJk%JjJ%k%J%J%kKj%jLk%%%%J%%kJ%%Jj%J%kJ%%%j%J
-75440a23%j%J%jJjK%Jk%j%JjJJkK%j%%JJ%j%Jjj%jKjj%Jj%JJjkK%%%jJ%%%J%j%Kk%%J%Jj
-75373a22j%%J%jJ%%%jJj%%%%%jjJLj%%%Jjj%Jj%%Jk%%%JjJKjjjJ%J%%jjJ%Jk%K%j%jJj%J
-75306a23%%jJ%%JljJ%%%KjjJKjjKkJjJjjK%jJJ%kK%%j%jJjJj%Kj%jkkKKJj%JkjKk%K%J%J
-75239a22%k%%%j%%KjKk%JJmJJ%Kjk%JjjJJJJj%j%JKkjK%jJk%%KjkJJjk%LJjjJjjKkJ%JjJ
-75172a23j%JJJljKj%Kk%%J%k%%JjjJ%%JJkJjJj%JKkJ%jJj%%jK%%jj%J%jJk%JjK%jJ%Jk%%
-75105a25j%Jj%Kj%J%J%%j%%jjJKjJJ%kjj%%KjjJJj%jJj%JJjJ%%Jk%JkJ%J%%%j%J%jjJjJk
-75038a27KJkJ%J%jj%j%KJj%j%JJjj%J%K%kjKj%jJ%%jJ%%%%%%%JjJj%%kJJ%%jJjJ%%jLkj%
-74971a26J%j%j%J%%JjKLk%k%%Jj%jJJ%jJkKjjK%kJ%%%%%jjJ%JJ%%jK%%j%jj%JlLJ%j%%%j
-74904a26jK%jJJj%lJJJkJjjJ%Kj%jJ%JjJ%jkJKj%jjK%kJ%JjKJjk%Kj%jJJ%%Jj%jJ%j%%J%
-74837a25j%jJ%jJJk%%%%J%%k%%JJj%JJj%jJ%JjJjJjkjK%%jJ%jJ%%JjJ%%jKjkJjJ%%Jj%J%
-74770a26jkJKk%L%jj%L%k%J%%jJKk%jKJm%JjJ%j%%jK%%kj%KjJKj%%k%jKK%jkJj%JJjj%JL
-74703a24l%%jJ%JjjJjJjK%jKkjJ%J%lJK%%%k%%jJK%JkkjJLj%JJJk%Jk%%Kk%j%Jjj%J%J%j
-74636a28%jK%%j%Jj%K%Jk%%jKj%jK%jj%JJj%jJj%J%j%JKj%%Jjj%Jj%%jjKk%JjKkK%K%jjk
-74569a29JJ%J%%kJj%%jJJ%%%jJj%J%k%JKj%j%J%%%kjJ%J%J%JjjJJ%k%jK%%%jJJ%j%JjjJ%
-74502a27k%%J%%J%jJj%j%JJ%%%k%J%lLjK%jjKj%%k%JJJ%%kJ%J%JjjJ%%jJjJ%jJj%Jj%jJ%
-74435a28%%JJ%jjj%%KjjK%%%kJjJJ%jjJj%%jKJkK%j%Jj%j%J%JkJJj%%%JKlkJjJK%j%%%K%
-74368a26jjjjJ%%JJkKk%J%%k%jLkLjkjLJ%jj%%%%%K%jJjJj%k%LjJj%j%jJJ%Jk%%kJJJ%jJ
-74301a28kK%jKjKkKl%jKJk%%jJJj%%jKj%%%J%kjJJ%kJKj%K%kj%J%%J%j%jJ%Jj%j%JkJKj%
-74234a29%JjjJjJjKj%%j%kJ%JjK%kJjJ%J%%JJjjj%KkjJJj%%JJ%jjjJ%%j%Kj%JjJj%K%kkK
-74167a30%%Jj%%%%JkJ%%jKjj%jJJ%kJKjjK%k%%J%%%%JjJj%JjJk%K%%jJJjjKj%jjKjJkJ%J
-74100a29jjK%jJjjJLJmKkjJ%Jj%%%%%J%%kJJkjJK%jjKj%Jj%jJJ%kJj%j%L%%j%KkjJjJJk%
-74033a31KjkJJjK%jKjk%jJk%KK%jj%JJk%Jj%KkjK%j%jjKJ%jJ%%kJJ%%kJJj%jJJJjJjjJ%k
-73966a32K%Jk%J%J%%jJj%%%j%j%j%%%%LkLljJJJ%%%%jjKj%jJj%JJj%k%JJ%kKjKj%Kjj%J%
-73899a30j%%J%jJkjJ%J%%%j%J%%%j%%%JJj%%JkJjJ%k%%J%%%J%jLlkKJ%%%%jjJKj%KkjJjJ
-73832a31Jjj%Kk%JJ%%kJJkK%%kKj%%j%j%Ljj%%%jJj%jKjJJ%j%%jJ%jKjJk%K%jKjjJjjJJ%
-73765a31jlKKjJJjj%j%%JKk%J%j%Kk%%%jJ%J%%k%%%%%JjjJJj%%%kL%%j%Jj%%K%%j%%%kJ%
-73698a33KjKjjJj%Jjj%%%%Kj%%jJJjjjJ%Jj%Lkj%%JjkJjK%%%%%JjJJjj%%J%kK%jj%JJjkJ
-73631a34Kjj%JJJjjjKjj%%JJ%%jkKj%jKKkjJjJJ%lJ%Jj%%%JJjJj%jjK%j%JkKJ%%jJ%j%j%
-73564a34%%jJ%jJJ%j%KJ%k%%%%kLkjJ%%K%J%mJJ%%J%k%jJ%KmL%jJ%kKLjjjj%JJjjJJ%kJ%
-73497a33jJkKlJJ%%J%jjJKk%jJ%J%jKk%K%k%JjK%lJ%%jjKjjKJj%Jk%Jj%JjJ%%J%%j%j%%J
-73430a34Jjk%Jj%J%%J%Jjj%%JJj%%%%%%jJ%%J%%kJKjj%JkJ%j%J%j%J%%%%JlJjJLjj%%%j%
-73363a35J%%J%jj%Jj%LkjJKl%%KlJJj%J%jJlJ%%JjJ%Jj%k%JKjjK%kJ%jK%%%jJjj%JJjkJK
-73296a34%jJ%%jj%Jj%%K%%%%lJ%J%%J%j%%Jk%%jLjkJKj%j%%Kjj%kKKkj%JJkJJJ%jj%J%Kl
-73229a36J%%%JkLjkjL%Jk%%%%%jJjjjK%jKjjjLKjjjjLkJk%J%%%JkKj%JjJjkMjjJ%%%jj%J
-73162a36Kk%%jJ%K%%jkJj%%jK%%jKjJjJlJJJ%jk%JJJ%k%jJ%jJj%%JJ%J%%k%Kj%jJ%j%K%%
-73095a35j%%%%kJjJ%jJ%JJj%%kJ%jJ%Jj%%kJ%%K%%kJ%Kjjj%KjJ%%%%jJj%j%JKk%%j%%Jj%
-73028a38%Lj%jjjJJJj%%%%Kkj%K%KjkjJjJJj%Jjj%J%%%%%%JkJ%%J%Jk%jJ%JjlJJKJjk%jJ
-72961a38%%JjJj%jL%jj%jJJ%j%J%j%Kk%jKKj%jKkjJjJJk%%%%Jk%J%%Jj%%%%JKjl%%%%KJj
-72894a37j%%J%k%jJJ%jJJJ%jjjjLJ%jkJJJlJ%JjJ%jjJ%Jjj%JKj%jjJJj%jJ%%Kkj%%JjJjJ
-72827a38%Kjj%%KkjKj%Jj%J%k%%%K%jJ%jkJ%jJ%JkJK%%%jjJJ%jkKjjJKjj%JJ%Jjkj%K%Jj
-72760a38Jjj%Kj%jJ%jk%JjMJjkkLJk%%Kjj%J%jKj%jj%JK%jjK%jjK%lKjjJjKjJ%%kJ%%jJ%
-72693a39jJ%%%%kKJjjj%J%JjKjkK%JkJJJk%kK%J%Jkk%JJ%jK%jj%%JJ%jJjjjKkKJ%jJ%jJ%
-72626a38jjJJk%%J%j%%%%JJ%jjJJjjJjjJJkJ%%%JkKJk%K%jkJ%%%JjJj%KJkjJjJ%KjjJk%k
-72559a42JJ%Jjj%JjkK%JjKj%%KlK%%jKk%J%kKk%%%J%J%j%JjjK%kJJjJJjj%%j%Lk%KjlJJk
-72492a42KjJ%%%jJJk%J%jJKlJjJ%%%%J%%j%JjJ%j%kJ%%%%jjK%Jj%%%%%JjJjjJ%jKj%jJJ%
-72425a40kjJLkj%Lk%%%KkjJjK%jJ%jJ%%jJjjjKjjLjjJjJkKJjjJ%jJJjkJJk%JjK%j%%%%JJ
-72358a40j%%JjJk%%J%jjKk%J%Jj%%Jjk%JJ%%Kk%%%JkJ%%J%%k%jL%Jj%%JjjjJ%j%j%KJJkJ
-72291a41%j%JJ%k%KjjJk%%KjJjJkjjJJ%jK%%j%jKJ%j%%%j%J%j%JJjJ%%j%j%%j%Kj%jJ%%J
-72224a42%jKj%JkJJlJJK%kJjjJ%JjkJ%JkJkJLjjJKjjk%jK%jKjJ%Kjk%KlJKlJ%%JjjKk%%K
-72157a42%JJj%k%%%%%%%Jj%Jj%JjjLk%J%k%%%KjjJJlJJ%%j%%J%j%K%jJkK%%%jjKjj%%%jJ
-72090a44JjjJJ%jJjj%J%%%%%jKJjjJkL%%j%JjjjJjJJJ%j%kJK%lJJ%%jK%jjjjK%jJ%J%%%%
-72023a43%%j%JkK%k%jJ%JJjjK%k%J%J%%jjj%JJ%%kJ%%kKJJ%kJJk%%jJ%%%%KkJjj%Kj%JJj
-71956a44jKjjJ%%%kJJjJ%JlJJj%J%%jkKJj%Jj%%j%%JKj%jJ%kJkJJJjjLjj%J%%%jjJ%%Kjj
-71889a45jJJjJJjkJ%%%%%%Jk%%K%kjK%%%J%jJ%%jJ%k%Jj%%jJ%%J%%J%jjJ%%j%%jJ%%JjJ%
-71822a45%jjKkJjJJ%jjK%jJjKk%%%LkjjJ%Jj%J%%jJjj%Jj%K%jK%j%kJk%J%J%%%jJ%%%JJj
-71755a45jjJJjjJ%%kjK%KKk%%%k%J%kJ%JjJJjjLj%Jjj%kJKjkJ%%%%%Kjk%jJJ%JjkKKjJjj
-71688a47J%%kJ%kK%jJJkK%%%Jkjj%JLj%j%j%Kj%%JkjLj%jJJj%%jJ%jJ%jK%jK%jjj%JKjj%
-71621a47jJ%j%Kjj%JKkJjjJ%%%jJjjJ%jJJjj%Kk%KkjJJJ%j%JKkjKjJ%%Jjjj%Jj%Jj%j%%J
-71554a48j%KjjJJk%KkJ%j%Kj%J%%%kK%jjKJjJjkJKkjJJjjJ%J%jJ%j%%%j%%%%%J%jjK%jJ%
-71487a48jKkJ%Kl%Kj%jKj%j%%jK%j%jKJ%jkJJ%%%jJ%%%kLjj%JjjJ%%Jj%%Lj%%k%J%%%kj%
-71420a51KjJ%%%JkJkL%j%%%%%%jJjJ%j%J%%%j%%jjJjK%%%%K%jjJ%jJ%j%J%j%jLj%%%j%Kj
-71353a49j%jJ%j%J%Jjj%%%Jj%jK%%jJJ%%JkjJ%jjKKjjLjmKJJjjj%J%J%%%Kk%J%kJjj%JJk
-71286a51jK%%%jjK%JjjjJ%J%Jk%JJ%jJj%jKj%%jJkJKk%KjjKlJ%%KkJj%jKj%jJJjJJk%KjJ
-71219a49%%j%%jJJk%j%JJkKj%%JJj%jkL%kjLJkKjjJjJ%j%JkJ%J%j%Kjj%Jj%j%J%J%jJk%j
-71152a53%J%%JJ%%j%%JkKl%j%LKk%kKK%%ljK%%jJkJJKkkKJj%jKkJjjJ%jK%jKjjjKjjKj%%
-71085a52Jj%%%J%j%jK%kJ%%%kKjJ%j%%JjL%ljKJj%%j%%J%jL%j%jJkJjjKj%%%%%jJ%%J%j%
-71018a53J%kKJl%%%%KJj%lJJK%lL%kJ%K%jk%J%jJjj%%Ljjj%J%j%KkK%jJk%J%J%jJ%kJ%%J
-70951a52JlJj%J%jJj%JjJJj%j%KjJ%j%%j%JJkjjJJ%%kKK%ljJKlK%K%j%%%jJjj%Lj%%JJkj
-70884a54jKj%%%%J%jKjj%JjJjjKjJkJ%%jjL%jjMl%j%%K%jjJ%%%%%%kL%kJjK%jK%k%jJjKj
-70817a54%jjJjJKkJJjJj%jJj%JKk%k%K%jjJ%%jK%jJjJ%j%%jK%J%k%JJ%j%%%JjjKj%%%jJ%
-70750a54jJJ%l%J%%JJ%%k%jJJkK%%%jjJjjJ%Kj%%J%Jl%J%jJjJ%%%kJ%Jj%Jj%%J%%%jJ%%j
-70683a56J%jJj%K%kj%%Kj%%J%%%Jk%J%%%kJ%jJ%Jk%%%%%J%lK%Jj%J%J%kJJkJJk%KkKkkLj
-70616a57Jj%%%JJjkJKj%jJJj%jJ%%%J%%j%%jjJK%%jJkj%%JJjJjJk%JJjj%%K%jJk%jJJ%%%
-70549a57Kjj%%%%KkjJJj%Kkj%%%JJ%%j%jjJLkj%%%%JjJ%%j%%Jj%%jJ%jK%%%jKjjjJJj%jK
-70482a57%%%%jjKjj%LJkk%%jLkJ%jJJj%%j%%JkL%jjJJ%%%j%%j%JK%jj%j%JJjj%J%kK%Jjj
-70415a59JJkjJKj%jL%j%%JlkK%jJ%j%%%jkLJJJjj%%jJJjKj%jjK%kKJk%Jk%jLj%%J%j%jJJ
-70348a58kKk%JJjjK%j%j%JjJJjj%J%%J%jKkJ%%kjK%jjKJ%kJj%KlJJ%%jJJ%%JkKkjkKjK%j
-70281a60kK%jJLjj%%j%%%%JjjJ%%%k%JJJ%jj%j%KJ%kjJjJJkKKj%kJ%%JkJjJ%Jjk%JjJJJk
-70214a61JlKj%JjJj%J%%j%J%J%j%%%KkJjjkKKJjkJ%jJ%%J%j%K%jJ%kJj%%k%K%l%KJKlJ%j
-70147a62%J%j%KjJ%%%Kjk%jj%JJj%%%%J%%j%%kK%J%kJJj%%jJjj%JJ%%K%Jj%j%jJj%Jj%jJ
-70080a62J%j%%jK%%Jjk%%J%%%%jJ%J%j%%%%Jk%Kj%kJJjJ%J%k%Jj%JJjjjJjJj%%JLjj%jjL
-70013a61%%jj%%%J%%%%j%%JjK%kJj%%%kJJ%%Jj%%J%j%j%JjJjKlJ%%%jJ%JJjJ%%j%j%j%%%
-69946a65JJkK%j%JjJ%Jk%jJKjKjjk%JJJk%%j%%J%jJJkjKJk%%JJ%jJjKkjJ%J%j%%Jj%Jj%%
-69879a64JlJ%%J%Jj%%%j%%jJJ%%J%kjJ%JkjKJ%j%KkJkJjJK%k%%%%%LkkJjK%%%l%%KjJ%%J
-69812a64j%J%jjJjJ%%%%jJ%j%JjJJ%jk%J%%jKjJ%jKjjKlJJ%J%k%Jj%%%JJjjKj%k%J%Jj%K
-69745a64l%K%%%j%j%KjjJ%K%k%%%%%JjKj%%j%j%%JKkj%JjjJKJlJJ%jJj%m%KK%%%J%j%Jk%
-69678a67JJl%%JJJJj%lJ%%JjJJjj%LljJj%%%J%%%jjKjjKjK%j%jKjkKJjJjJ%kJjJ%%j%jKj
-69611a68%%j%L%jjJkJ%%Jj%%%j%%jJ%J%jKj%jJ%%jJ%JjjJ%jJJ%%jKjkj%JJ%j%%%Kj%%Lk%
-69544a67%%%jjJj%%jJJ%%JkJJj%%%J%kk%KJ%%%j%%jjKJk%Kj%%J%%jkJ%J%%%Jj%j%%%K%%j
-69477a69JJ%kjj%JJkKkJJjJ%JjK%kk%J%%JjJKkkJJj%%%jJ%JjJj%jJJj%%jJJjJjj%JJ%jJ%
-69410a69j%J%JkJ%%%KjjJj%j%Kk%jJJl%%KJjj%Kjj%J%jJjjK%%jjJ%j%K%jLjjl%LK%k%Jkj
-69343a72Jk%JJj%JjK%Jk%Jj%%JJk%%j%JKk%JjkJJ%%%J%jJ%jJjKJkjj%%%j%JjKj%%%J%Jk%
-69276a72JjjJJjjj%J%KjJkJJjj%K%jkJLJkjjjK%jJjJ%kJKj%%k%KJj%%j%%jKj%k%JJkJJ%%
-69209a73J%%%j%%Jj%JJjjjKJkJJlJJkLk%%j%KjjKj%%j%Kj%%%%kKJJjj%%jJkKJ%kJ%JJ%kj
-69142a74J%%%j%%%%JjJj%kJ%JK%kJkLk%jjLjJ%kJ%%jjJ%%Jj%KJjk%J%%%kJ%Jj%%L%%k%J%
-69075a73jjL%l%%j%K%j%%KjkK%j%Jj%%jJJjj%Kjj%%%%%JJj%Jkj%K%jKjjKkJ%k%J%j%Jjj%
-69008a78KjjK%Lj%%%%kk%jKjKJkJJ%kKjJJ%jj%%jKJjkJJj%%j%%JjjJ%%jJ%J%%j%Lj%%j%%
-68941a76j%K%j%JjJ%j%Kk%J%jj%%JJk%jKk%J%jjK%%jJkjKJjJ%jJ%k%K%j%JjJJ%kjJjJJKj
-68874a76%k%J%j%KJ%l%%jJ%Jjj%JJjkKjjJJ%%Jj%%JjJ%jjJ%JjjJ%jJjkKJJjJkJKkKjk%J%
-68807a78jj%LjkjKJk%KjJjjJKJlKkJ%%%%%kJ%jJj%J%%%j%Kjj%%%KjjjK%%%%%%kJ%%J%%jK
-68740a78jjjJKkJ%jJj%JJkJ%jJ%Jjj%%%kL%k%KjkJKk%JjK%jj%%jKJlJJkKjj%%JjK%%kK%%
-68673a80JJjjJ%j%j%jJjJ%%KjlJK%jjJ%Kk%%j%%jKjJKkJJjjJ%%j%%kK%jJ%%jJjJ%jJj%Kj
-68606a81%J%%%jkkM%jj%Jj%%jKK%j%%%%k%%%jK%%jJjKk%K%%%jj%K%%jjJjJk%Kj%Kjjj%%%
-68539a84L%kJ%kjLjjJ%jj%J%J%%J%JjjJkjJKjj%jJJjJJkJjj%Kj%%%%%%jJ%%%JjjJ%j%%Jj
-68472a85Jk%%JJ%kJ%%Lk%%k%kL%%KjJkJ%%%jJj%JJjjKk%Jk%J%jj%JJKjjjJJj%j%J%%j%J%
-68405a85JJkJJjl%%%LkJJj%kJjK%J%%jj%JkJ%jKj%jJ%%kK%%L%kJk%%%jKJjkJ%jJJJjjKlJ
-68338a86jjK%J%kJj%LkJjkKJj%Kk%jJkJj%JJjj%JJjjKj%%Kl%KJ%%jjj%jKJ%%jJKkk%JJ%k
-68271a88KkJ%jJjJj%Ljjjj%JJ%Jk%JjJ%j%jKj%JjkJK%%Jjj%%j%jjK%%K%%j%j%jLkJJjJjk
-68204a90%L%k%jJjJ%%JkjL%jj%K%%jJjjjKJJjk%%JkKJjJkJJ%%jj%%J%JjJkJ%kK%%JjjJkK
-68137a89%kjLj%J%jjLj%jJ%j%J%jJjJj%jJJ%kJ%%%JkJ%jjKkJ%%jJ%%jjKJjjJ%KjkKjJ%jJ
-68070a90kJ%%j%Kj%%%j%JJ%j%%jjJJjJj%j%KJk%JJk%kJJ%%Ljk%kKjj%K%J%kJmM%J%jJkJJ
-68003a91jk%LlJjK%jjkNkj%K%%k%%jKJ%%%%kJ%%%%%k%J%%JjKjkK%jjJLm%%JJj%jL%j%Jjj
-67936a94%%%jK%jJj%JJjj%Jk%%%KjJ%%kJjjjLj%jJ%%JjJjj%%JKjJk%j%%jJJkKJJ%kJj%jJ
-67869a95J%%J%%jk%jJJ%Kl%Jj%%J%jJjjKJjjKkK%j%%j%%J%kJ%jjJJ%%%jj%JJj%%j%J%jJK
-67802a95%%jJkJj%%jJjJJjKjjjKj%jJj%J%Jjk%%KJk%%J%%%%j%JJkJJjj%J%kJ%%kJJjjK%J
-67735a97kj%JJjJ%J%jJJkJJ%kj%Jk%KjJ%%%%%j%%J%j%%JJj%j%%%%%%kJ%J%j%Kj%%%Jj%j%
-67668b00%%k%LJJkjJJ%j%%%%kKj%jJJjjJjjL%Jj%%j%%%jKl%J%K%%%k%Jjj%%JJ%%j%%jK%%
-67601b00%%jKjj%%KkJJjjjJ%%%%jK%jjJk%Lj%kJj%%Jj%%JJjJ%lK%j%%%%KJJkk%%%J%%JkJ
-67534b02Jk%j%JJj%JLjk%JjlJLj%j%%%%%%%JkJjJJ%kKj%jK%j%%k%%%JjJ%jJk%L%%k%%j%K
-67467b04%lL%k%JLjkjL%k%%%%%JJ%%%k%Jjk%KJj%%j%%JkKJj%jJJjjJjjKJjjJj%%%%%%J%%
-67400b05jJJl%JlMj%Jj%%JjJ%jJjk%KJJj%jj%%jJ%Jjj%%JJJk%%J%kJJ%%jkKJ%%j%Jj%%J%
-67333b06%%%jjKkj%JJjJ%j%%L%kj%%j%JkJJ%%%%JkKkJ%jJjJKjj%jjJJ%JjjjJ%%jJ%j%JJ%
-67266b08Jj%j%%%J%kjJJJlKj%J%jj%K%k%%J%KkjK%j%%jJjjjJ%L%kjJJ%jJkKJjjJJjkJJjj
-67199b12%J%j%J%JkjKJkjKJkJ%j%%%J%%J%%kJ%%kKjKkjJjkLJj%J%j%%j%Jj%%%%jJJJlK%j
-67132b13%kJJ%jKjJ%kjJJJjKkkJ%%%JjjjK%J%kK%%j%%J%j%jJkKj%JjJJ%%kKkK%jJjkKk%K
-67065b14%%%jjK%JkJJk%%%JkjJJJl%K%%KkkjKJjJjjJJ%%J%%j%jjjJjK%%%kJjJ%%%J%jj%J
-66998b17Kj%%kjJJKk%%JjkK%kJJ%j%%%J%jJk%J%%Jk%K%Jl%Kj%Jk%Jjj%JKJk%jjJjJj%J%J
-66931b18jJJlJJkJ%%JjjJjJJjjj%JJKkJ%j%JjJjjjJkJ%%%JJk%%%jLKj%kjJkjLJk%JJkkJj
-66864b23JKj%KjjJjkJjK%Jj%%jJJjjJjJJ%kjJ%JJlj%JkJK%JjJ%jk%JJjJ%%j%%%%%%%jLk%
-66797b23K%kj%%Jj%%%Jjj%JJJk%%J%jJ%%jJj%%%%%J%k%JkKj%J%jJ%%j%%JjjJ%%kJJ%%%%j
-66730b26%%Kj%Jjj%J%kKJkJJkjJ%JkJkJJ%Jj%LkjJl%jKJj%jJ%%%Kj%j%jKj%jJ%J%k%kJJj
-66663b29J%Ljl%j%J%JjJJ%jk%K%jJJkkK%LkjjJ%JjjJJJKm%KkkKJ%k%JJkjJKkJjjK%k%LkJ
-66596b29J%jj%%K%k%J%jJ%lJJ%j%%jJJjjK%%%%kjK%J%lJ%%jjJ%%%%JKkjJ%J%%k%%JJjJ%j
-66529b32%jJj%Jj%k%LjJk%J%%jJKkjJjJJjjJkJK%%jKjjj%JjJ%%kKk%Kjk%J%J%%JJl%JJjJ
-66462b33ljJJJ%%jJj%J%kJJjjKl%%JJ%%%JkKk%jkL%%%%%j%J%%j%%%%%jJj%%Kj%j%%%J%jJ
-66395b37%%%j%%JjJj%JjjJ%j%j%J%Jj%J%jjjKjJJ%jJkJKJlkK%JJ%j%%J%JmjJJ%jJ%Kkjj%
-66328b41Jj%%JJjk%J%%%%JjJJkjJ%Jj%jjJJjJ%J%%lKjkJKjJkJj%JJjkjKJ%%jjJ%Jk%JlKJ
-66261b43jJkJ%JkKjjK%jJk%%%%%%J%jK%j%%%kJkKJ%%%j%J%jkjLJ%j%%%jJJkJK%lJjjK%j%
-66194b46jjJ%KjjJ%kJJjjjJ%j%Lj%J%kKj%kK%j%KkjK%%%%j%kK%jJJjJlK%%j%kJJJjjL%jJ
-66127b47kj%%%j%J%J%Kkj%jKjJ%j%j%%JJjkJjJJkJJ%Jjk%%Jkj%LjKl%JjKJj%%%jkJ%%%Jj
-66060b53jLjJkj%JJjL%%kjJkJ%%J%jJJjk%K%jj%%J%j%Kk%%jJ%%jj%KjJj%jjKjj%%KJJ%lj
-65993b57JkLlJ%%%JJk%j%%%J%J%jJjkJ%%%%JkJ%j%Lk%Jj%Jj%%%%Jj%%%Kj%jjJ%%%%%l%JJ
-65926b59Jk%K%k%jJ%%%%jj%%Jj%%JjJ%jJ%kK%%j%Jj%%%Jj%%%jJ%%%%%%j%jJ%KkjL%jk%%%
-65859b64%%Jk%jK%jJJk%Jj%Kk%%JJkKJk%kKjJjjJK%k%%Jj%JjjJ%jlJJ%JjjJJ%jJlJJJjJj
-65792b67jJJ%lK%%%kJj%%K%%j%k%JjKjj%%%%%J%Kkk%K%%j%%jK%%jj%%K%%jjJ%%k%%%LlKk
-65725b72J%jJjJJkjKJl%K%j%k%%KKlKk%%%%%k%KjjJ%%J%%%j%j%Jj%J%jKj%%j%%j%j%JJjj
-65658b77J%jj%Lj%%JJkJ%%%kJ%j%J%jkJJJjk%K%%kJjJ%%%jJJjkjJ%KKkjjjJ%JkKJjJkJjJ
-65591b79kJ%%%%%%%%%JkjK%Jjj%jjJ%%%%%J%j%Jk%%LkjjLjJlJj%J%%Jk%%%%%%jJJjjK%%j
-65524b84%%j%j%K%j%%%%%%%jJkJJ%j%J%jj%JjjJKj%%j%%%%Jk%%J%%j%j%Kjj%jK%jJk%J%j
-65457b90%J%j%JjjjK%jjJ%J%%%%%j%jJJjJJkk%JjjJ%%jJ%Jjj%Lkj%Kk%%Kj%kJKjj%%%JjJ
-65390b93%jjJ%%kJJJk%Kjk%J%j%%%KkJk%JjKj%kKJjJl%JK%l%KJljJjjJ%%JJkjjKJ%jj%%j
-65323c01kM%j%JJj%j%jJk%%J%%%jJkjJJ%%Jk%K%jj%j%%L%k%%jkJKjkKjJ%j%J%%kjKJkJJj
-65256c05%J%JlJ%%jjJjJkK%J%jjK%lJ%jKjJkJ%%j%jJjJjjKjKJjlj%%%J%J%%%kJjjK%jJJk
-65189c11jJ%%%%Jjj%jJ%%Km%JKj%J%Kjjjj%jJKkk%%%Ljj%j%%j%JjJ%jjJ%J%%%%%%%kjJ%j
-65122c18%%KjJj%kJJkJJ%kJJ%JkjjkKJkJ%%JjkJJkL%j%j%jjJ%J%j%J%J%%JkJjkK%k%jJKj
-65055c22%%jj%%JkJ%jJj%%%Lk%%k%K%%j%Jjj%JlKj%%%JkJ%jJjJJ%jjKk%Jj%JlJjJj%Jjj%
-64988c31K%lJ%%JjJ%%JjKjjJjJk%%j%JjjjKj%JJlJK%j%%j%k%%j%%%JJ%%%kKj%%J%kjKj%%
-64921c36JJ%lJ%jjJ%k%K%jk%JjKJ%jJjkKj%jJJkjJjJ%jJ%j%JJkkL%jjJ%%lK%j%%jJJjkLJ
-64854c41l%J%%jJj%%Kk%jJ%%%%kJ%Jk%kJKjjKj%%%%%%Jk%%%%%j%jJjJ%LjkJ%jKjljJ%%jK
-64787c49J%kJk%jJj%Jk%Kj%j%JJ%jJ%kJjjJk%%JJJjJkJjJ%jJj%jj%JJjj%j%Jj%J%%Jjk%K
-64720c56%%jkJJj%J%%KkjlKJj%j%JJ%%j%J%jjJj%%kjJJj%Jj%Jj%Kk%JkJ%%%jJjjK%%jJkj
-64653c65%Jj%%%%JJjJ%jjJjj%JjJj%%Jjj%%%jJ%%j%%K%Jl%Kjj%%j%%%%%%Kk%%Jjjj%JJjj
-64586c71%%%JJjjj%J%jK%%kJjJ%jJjjjJ%JJ%Jkj%%%JjjJlJJ%j%Jj%J%jKjkjj%JJJJ%j%j%
-64519c76%%JJjj%%%jKlLKm%jK%%jj%j%k%K%jJ%%%Kjjk%JJj%%KjlL%jj%Kj%jJJj%%%kKjJk
-64452c82J%J%k%%J%j%%%%JjkJJ%J%jjJjJj%K%j%%jJjjJjJ%%%k%JJjJjj%%jKj%%JJkKk%%%
-64385c85%J%KjkjJK%j%JJ%jkjJJ%%%jjJ%j%Kj%%Jj%%J%jJjjJjJk%K%%Jk%jKJj%j%JJj%%%
-64318c85jJj%JJkj%Kj%%JKlJ%%%jJjJJj%%j%J%Jjj%JJj%K%jKjk%J%%%%jKjj%JjJJ%j%Jj%
-64251c84jjJKJlK%j%%JJjj%%Kj%%%Jj%%%Kj%jJ%Kk%%%jJJ%%J%kJJ%%%jKJk%JjJ%%jj%KJj
-64184c79jKJ%JjJjjJKJj%%kjLJ%k%jL%J%%%j%Jj%%jJJKjj%%J%JJj%J%jJjK%%Jjj%%JK%jJ
-64117c67J%Jj%%%K%jJ%lK%J%J%KJlK%j%J%JjjKjKj%JJj%J%jJJ%lKJ%KjK%jJ%Kj%%J%J%%%
-64050c51jL%J%kjKj%L%Jj%jJK%J%jJJJj%%JJkJJ%KJj%JKjj%JjJ%LjkLjJJJjjK%KJj%KjKj
-63983c28j%JJ%%J%%%JJJJK%%KJk%%KlL%%J%JjJ%L%%JjJJjJ%J%%KjJK%%KjJJjJ%JJJ%%JjJ
-63916b98%J%JK%Kj%K%jjK%LjKJkJK%%jJKj%KJ%JKJjLjlLKj%JJ%%JKjjK%%LK%jL%%%JKj%J
-63849b60%%%JKJJ%%J%JjK%%M%k%KKJjJKj%%KK%%K%J%JJ%jJ%KL%JkK%jJJ%Kj%LJK%%%KK%j
-63782b18K%jJ%JJJjK%J%JL%kK%KKjJJK%J%%JJJJKkJJKJ%%J%%JJJKjJKj%%JKL%jJ%KJKjjK
-63715a72j%JKJjJ%%LL%%%KMk%JKjJjKJjJK%%L%JJ%%JJK%j%JJK%Kj%JJ%JJ%%KJJ%K%j%JL%
-63648a26%%jJLJjKkJL%KkKKkK%MkK%jJkL%JJJ%%KKJJ%%%JJJ%%L%jK%K%%jKjJKKjJJLj%%j
-63581h5KJLkLKlKJ%kL%J%%%JJ%K%%J%%K%JK%J%%Jj%K%JJJJjJ%KjjK%JKJjjK%JJJ%JKjKJj
-63513d4jLj%J%JJJJjJJjJ%JjKJj%J%K%J%%JKJ%kKJ%JJj%KJj%JjJ%%JJJ%JJ%%%JLj%J%jJJ
-63445a2%J%%JjKJkJJ%J%%%K%%%J%J%J%KkKjjJJJJkJK%%JkJ%J%JJ%JjJ%%JJ%J%%j%Kj%jKK
-63377A3k%KjJJ%J%j%JKj%jKJ%J%Jj%JjJ%J%%%Jj%%K%%J%%jK%JjJJ%%J%%K%kjJKJkjKJJjj
-63309C0JKkK%jJj%JjK%jJj%J%Jj%j%LJ%j%jLkJ%%JjJJ%%%%J%%Jj%J%%kJ%%%JJ%J%JjjJ%%
-63241D3jKJkJ%J%Jj%%jJ%jK%%%%%%JJjJjjJ%%%K%%%k%JjJ%%%J%jlLK%%%%%%KjjJJkjKJlj
-63173D8JJJ%kL%j%%k%JK%%%KjkK%k%%jLJ%%Jjk%J%j%J%%jJJj%%J%j%J%%%%jJJ%jjJjjJJJ
-63105E5jJjJJJjkJjjJJkK%JJkKj%kJ%J%j%%%%%Kj%%%%j%Jj%%j%%JkKJkKkJJj%%%jJJj%%J
-63037E6J%jjJ%j%Jj%JkJJ%jJj%%%JjJ%Jkj%JjJjjKj%J%jJJjJkJjJJjj%j%J%%%Kj%JjJ%k%
-62969E4jJ%K%jJ%j%j%%JjJlJ%jJ%%j%%K%Jjj%J%kJJj%kJK%%%kj%%JJj%Kjk%j%J%%JJjj%%
-62901E1Jjj%%Kj%JjKj%%jJj%lLjk%K%%k%%%%JJ%%JJkJjjjJKjkjJJk%JJ%jj%J%j%Jj%%%J%
-62833D8jjJjJJ%kj%J%j%%KJ%kjJjJ%%j%%J%%j%j%jjJJJ%%jJjj%J%KkJj%%%jkKJj%%JJjjJ
-62765D4jJjjjJjJj%J%jJj%Jj%j%%%JJkJj%J%JjjJj%Jj%jJj%jJ%jJj%%J%jjK%%JkJjj%jJK
-62697C9l%J%%%%j%J%%%%%jJ%%jj%%Jj%jj%JJj%jJ%%kKJj%kkMj%%%J%%jj%%JJj%jjJJj%%%
-62629C2mMJl%%J%J%%jJjJjjJkjJJJjjJ%l%JJJkKj%%jKj%%lJKjkJjJJ%Lljj%J%jj%JkJJJk
-62561B5K%j%%%Jk%%%%jJ%kJ%jKkKjJjJ%%jkK%kJ%J%k%J%%%%mJ%jLjjK%KkjJJkjK%k%%%j%
-62493A9Kj%%%J%lK%kJJ%jj%JkL%%k%JjjJjJJjJ%%kjJjJJkKJk%%j%%%%JkJ%%%k%jJ%jJ%jj
-62425A2J%JJkjLj%%%kJjK%jJkJjJkKj%kJK%%kK%j%Jk%JJjKlJjJKl%%%%JkjkKJj%%J%%jjk
-62357FKJJ%%%k%Jj%%JJjjJ%%jJkkJJJJlJ%k%JJ%%JjjjJ%%%J%%k%Jj%%j%jJK%k%J%jj%%Jj
-62288CJjkL%%J%jk%%%%J%%k%%%J%kJ%Jj%%%J%%j%KlJJ%%jJj%j%%%%JJj%j%Kk%%jJJj%%kJ
-62219ajjL%j%%%jJ%jKk%%%JjjK%jjJ%%%Jj%JlJ%%kjKj%K%kKk%KJjk%%%%jJ%%%j%J%j%j%k
-62150iKKjJKkJj%kk%KJjkJJk%JKkJJl%JJ%lJ%%jJjJk%JJJlJJJJk%jkjKJ%%%Jk%%J%jjJ%j
-62081a2%J%jK%%%klNjj%j%jL%j%%JkJ%jKJl%J%lJ%jJJj%J%%kKj%jjJ%%%%JkK%%j%J%jjKj
-62013a5jkLJJ%%kj%%kJ%Kj%%%j%%J%jJjk%JKjjJj%%%Jj%%j%%%JJ%kJJ%l%J%%j%JJkJ%j%J
-61945a9%%lJJ%KkJkJ%%jj%%%JJj%kKj%%Kjj%kLJk%kK%j%JJkkK%%jJj%Jj%%%%J%jJjj%%%K
-61877b3%%jkK%%%JkjJJlJ%%JJjjjJ%%j%%J%%jjK%Jk%kJ%%JjJjjKJkj%K%%jJkJJ%jjKl%J%
-61809b9j%Jk%JJ%jJ%k%JkJkJ%JJjJJ%jJk%JjKjjJj%%%%J%jKjkjKjJJjk%%j%JJjjJjKkK%%
-61741c2j%j%JJjKm%%KjkJJJ%jJjj%Lk%%%JkKkjKjJj%Jj%%%%%jKkj%%%%%%Jj%%J%j%%JjjJ
-61673c7j%J%j%%%LjJjj%%jjKJk%jJ%jKjjJ%JjjJjjkLJ%%jJ%%jJkJ%%%%%Jj%j%jjKjJ%jJK
-61605c8ljJj%%%JjJkKj%JjK%kKkJJ%jJ%j%%lJ%%J%j%%j%KlJK%j%jJjjK%J%kJj%Kj%Jk%J%
-61537d3j%kJJ%%jjK%%jJ%%%%J%k%J%kLlJ%%%%Jk%%jJ%%jJJ%kjJJjkKK%k%Kk%%%jJjKj%j%
-61469d8%j%kL%jK%j%%%J%j%%j%%Jj%%%JjjKj%%J%%%k%J%jJjJ%%jj%Jl%KjK%JjJjk%%jL%%
-61401e0kjJjJ%j%jJ%%%JJjJj%Kk%%k%KjJJ%k%%%jJJ%%j%jLj%jJlJ%J%lJjM%k%j%jKJjjKj
-61333e4%%%%%%jJkJJ%K%lKj%kJ%%J%%%%jkJ%J%%%JkKk%%jJj%KkJjJ%kKjJj%jjJJ%J%J%lJ
-61265e7%%j%J%%kK%jjKLmjJj%J%jjK%%%jJ%JJkjJ%JjkjjL%jJ%jjJ%%%jJJj%J%kKJj%j%%%
-61197f0%%%Jj%Jk%%%Jj%%%J%Jk%%%%jJJ%%kjLk%J%%%jKkJj%%j%J%%jjjLkKk%J%JjjJ%%J%
-61129f2jk%J%JJkJ%%%%jjjjJKJJ%k%%kjK%JjjK%jJj%%jJJj%jkjJJ%%jL%%j%%%jKjkL%%%k
-61061f7%kjKJ%JjJ%kjK%%Jjj%K%jJjj%%%Jj%K%j%%j%j%JJjkJJJjjjjK%JjJJk%J%%%jKkJk
-60993g0%J%%JjJj%jJ%%J%jJ%lKjJ%k%Kjj%KKkj%%jK%j%%%kJJJjkKKlJJlKJjjjj%KK%kkJJ
-60925g1jJ%%JjkJ%%J%j%Kjj%%%j%Jj%Lj%jjj%%J%Jjj%%jKjjjKjJ%%%jJJ%lK%%JjJJjkJ%k
-60857g6%K%jK%jjJ%%j%%%J%%k%%%jJ%JJ%kjJKk%J%j%%Jj%%j%J%%JkjJ%%JjkJJjJkKKjJjJ
-60789g5kkJK%%%%jkJ%KjJj%jJjJj%%J%j%JJm%L%jJ%%%k%KJk%%%kJjJJJk%J%%%%kKjjkK%K
-60721g8%jjJjJjj%Kj%%jJJ%%jJj%JkjJJ%%%%jLjj%%jJj%%jJ%jJjJ%jKJjj%jJ%%j%JKlJj%
-60653h2%Kj%Jk%%Kj%Jj%JlJkJ%JJj%jJj%%%%J%%k%Kj%jJjKjKl%%%Jj%J%j%Jj%JJ%%kkJ%J
-60585h4jKj%%%jJ%KjkKj%%%KjkJ%Jkj%K%jK%lJ%%%%%%j%%k%LJjj%%%J%jj%jK%%Kl%%jJJJ
-60517h5Jl%jjKjJ%%J%jjJj%JJ%jkJKjJkjJ%jJJ%kKj%JkJJj%%%%JJ%%jjj%%J%JkJJjjj%J%
-60449h9%jJJ%k%LjjjJJ%%JjJkJ%%jj%%%jJjjKj%%K%Jj%%j%%%%J%j%%JJj%jJj%jJ%j%%%%K
-60381h9Jk%j%jJ%J%%%%j%JJjj%Kjj%%%JjjJkJ%%J%kKkJ%%J%JjkJKkj%%%JJ%Jj%j%kK%K%k
-60313i2%kJKjk%K%%%%Kl%%%JjKj%%k%K%kJ%JJjjjJ%JkJ%jKjkJjJJ%j%kJJJlJJjJjJ%%%j%
-60245i5KJk%%J%jj%JjKj%j%jJjJ%%%J%jKkKlJ%j%LkJjj%j%%JJ%jJjj%Ljjj%K%kJjJ%%JJ%
-60177i4Jjjjj%JjJkJ%jJK%kJ%jKj%J%jjJJk%Jj%%j%Lj%JljKkjK%%j%JjkJLjjJj%%%%JjJK
-60109i6kjjKk%%J%k%JJ%%%JJkJ%j%%%%j%%%%%J%j%Kjj%jj%%K%%J%%jJ%j%%J%j%jK%jKk%%
-60041a00jKj%%jJjJJk%jK%lJK%kJ%%J%jKk%%j%%%JjJkKjJjJJkkK%JjJ%%jk%K%kJK%jjK%k
-59974a03%%%%jJjK%jjJJjjJJ%kK%j%%%%%jjK%%%%%Jj%k%JjLkkKjKkJ%%JkJ%JjJj%%%%jJJ
-59907a03jjjJK%jJJk%JjKkjJ%%jJJjJj%%jjJlLjj%L%%k%%jJ%%%KjKkJ%kjK%%%jJ%jj%K%k
-59840a07Jj%JJ%%jjj%Jj%KJjjJ%Km%K%%%%%j%J%jJj%kJJKlJ%%%%jjJ%JjkJLkJ%%JjJkjJ%
-59773a08JJkJJ%jjjKJk%%J%mKK%jkKJjjkKJ%%%jJ%%%Jk%%J%%%%%jj%JJj%%j%J%%jKk%jKJ
-59706a08%%Jkj%JKjj%j%J%%%j%Kjjj%%%J%JjJ%%%kJ%Jk%%%JJkkK%Jj%JJ%k%Lj%%J%jj%%j
-59639a11kJKj%Kj%%jj%Jj%%JJj%j%jJJjJjj%JJ%%%l%%JjJ%%%KJlJjjj%%KJjjJ%Kkj%LkJj
-59572a13J%j%%JjJ%%%JkJjjJj%J%%jkJ%JJJj%j%JJ%jjKjjkJJ%jJ%jJ%%JJj%jKJljjKJj%%
-59505a14Jj%%J%%%jkKJj%%j%jJ%kKKk%jKj%Jj%jJ%jJJjK%jk%%J%j%KjJjjJ%LkjKlJjjJj%
-59438a17J%%j%JKl%jJKk%J%%JkJ%jj%JJ%kJ%KkjKj%kJ%Jj%LlJ%%%%JjjJKjkJJ%j%J%j%JJ
-59371a15k%%kkK%%jJL%jlJJj%%%KkJLk%Jkk%%%J%Jj%Kk%Kk%kKKjj%%Jj%Jj%jJJJkJ%jJ%j
-59304a19j%%JjJ%%jJjjJKj%jJjJJj%JkjKJk%J%%jJ%%jJjJJm%L%jJ%jkM%kJ%k%%KJjjj%K%
-59237a19kjK%jJj%jJJ%%JlJjJj%Jj%%JkJjLjJjjJj%%JJkJJj%jlM%%%%j%Jj%jJjJ%%%jLjk
-59170a23J%%%JkjJ%J%%JkjJj%%JJ%j%%jJ%J%jJj%jKl%%K%j%JJ%lkJ%%KJJkj%JJjKj%%%%%
-59103a23j%%J%%%jJjJ%jjj%JJ%J%jjKjJjj%JkJLjjkKjJj%Kj%j%J%%JJjjj%%JK%jkjKkJJJ
-59036a23j%%jj%K%kjJJj%J%Kk%%%%Jj%j%%jK%%j%J%%%j%%%%jJKj%jJ%%j%%%%%kKkJ%%JJj
-58969a26jjKjjKJ%jjJ%%ljJ%JjJ%J%jJjK%k%JjJj%Jj%JjjJJjK%j%%Jk%J%k%jK%JkjKkKj%
-58902a29Kj%Jjk%J%JK%%jj%j%Jk%J%%%Kj%%%kK%%jJjjLklKJjJjjJJ%%jJJ%jj%%K%jkJJ%K
-58835a27k%kJJkJjJJj%%%jJJ%Jj%k%%JKlJjJ%Kjk%K%j%KjjJjj%%Jj%%JjJ%kJjJJjj%J%%J
-58768a30%kJj%%JJkJJ%lJJ%%J%j%KkkJJkJJJk%%j%JJjJ%%%jj%J%%%%%j%J%J%jjJ%%%%K%k
-58701a32jJj%%KjkJKl%JJ%%%%jjKkKJ%%kJ%jJj%%k%L%k%%K%Jkj%Jj%%%%Kj%%%JkJj%jj%J
-58634a35%JJJkJ%jJ%Jk%jK%k%jJJjJ%%J%%j%j%KjJk%%JJ%%j%jJkKJjjJj%jJ%KjkJ%jKjKj
-58567a34k%Kj%j%jKjJJk%jjjKLkjKk%JJ%Jj%j%JJ%Jl%%%KjJkjMjk%%%%Jj%%JjJ%jjJJj%%
-58500a36%%j%KjjJj%Jk%J%%%jJ%Jj%jKj%Jjj%jJ%Jj%Jj%%J%j%JJjjJJk%kKJjJ%%%%%j%kL
-58433a37JkjJjJ%%%%%kjKJ%JjjkJLj%jkKJJj%jJ%j%%j%KJ%kJ%jjK%j%JkJjJ%%%JjkJ%Kjj
-58366a40jJJ%Jk%JjJ%%JkjK%jKj%%JkJ%jKjJ%%jkJ%%Kjk%jJJjJ%%%J%JkkJKjj%%%%%J%%j
-58299a41J%kJ%Kjj%%JjJ%%Jjk%%%JKjjj%JjjJJ%jK%jj%jJ%KjJJjj%Jj%j%JkJJ%jK%jjJjJ
-58232a41jKl%Kj%%%k%K%%Jjj%%%Jj%KjjJj%%%%jjJLj%%%kKjk%%JL%j%Kk%%Jjj%%%%%%%%J
-58165a42%%k%J%jJ%k%JKJkJj%j%JjjKjjKJ%j%j%%jJ%%JJjJkj%KjJjJjJjKk%%JkLjjJk%Kk
-58098a45%Lj%j%%%%j%K%%kJjK%jjjJKjJj%Jkj%%JjL%kJjJjjJ%j%K%j%Jjj%JJmKKjk%%J%K
-58031a44j%kJKjlJJ%%jJ%%%%jJJJj%%kJKl%JjJjJKl%J%J%%j%kJJj%%%J%%jJkJjJJ%Jjj%J
-57964a46j%%J%%j%jKjJJlJJj%K%%j%%k%jJjJ%jKjK%k%JJ%jj%J%%jjJjJJKj%Jjjj%J%jk%K
-57897a48Jk%%%Jj%KkK%j%J%%jJk%%%J%jjJ%L%k%%JJj%%Jk%kJ%jJjJj%jJJkJJjKjkK%%%jJ
-57830a49JjJjJ%kJj%%%%%JjKkJkJJ%%%JJlj%jJ%jKk%JJKk%Jj%J%kJk%JKj%J%j%k%jJJKkK
-57763a49%j%%%%j%jKjJ%%k%%Jj%%jJL%jk%J%jKjk%JjKJ%jjJJ%k%J%jJj%J%Jjj%kJK%jJ%%
-57696a51%%l%J%%JkJKj%Jj%Jj%JJkjKjJ%jJj%Jj%K%k%jKj%jK%j%jJkJ%%jJjJjJKl%JJ%%%
-57629a52j%J%%jkLj%jJ%%%%JjJ%%jJj%kKjjJ%%%JjkJKjKjkJjKj%JJj%jjkLK%jjjJ%Jj%J%
-57562a53jJk%J%jjK%j%jJjKj%KjjjJJ%jJJjj%%%jjK%%jKjJj%j%%%jLkkJJjJ%J%lJLjjJ%%
-57495a55%%%k%J%%J%%%j%JjJj%jk%JJjjKJ%JkJJk%%JJjj%%%Jj%%Jj%%%%KjKj%kJJjJ%j%J
-57428a55%%%%jJkJ%JjjJkKjJ%%%%j%%%JjkJK%j%jJk%JjJkL%jLjjkJKj%%JkKj%%JjkLjkJ%
-57361a58kJJ%%jLlJjJ%Jj%Kjj%%kKJjKj%%%jjJ%%%%%%jjJj%JKjjj%%MkkKjJj%jJKkj%K%k
-57294a60KjjKjJjjJ%JjjJ%jJj%J%jjJ%JjJk%kKMljLjj%%JkJj%%%K%%%Kkjj%JJ%j%%jjJ%J
-57227a60%%kK%%jJ%j%JjjJjJ%%%JJ%%%%jj%%%kJ%%jKJJjkJ%JjjJJ%kjK%jJK%ljK%kK%jJK
-57160a59jj%%jJ%%jJKjj%%kKjJjjJjKj%JjjJKlJ%jJ%JlKJ%jj%j%K%%%jJ%%JjJ%%%kjJ%%J
-57093a62jJ%jJJkjJJ%JjJjjKjjj%KlJ%%%Kj%k%K%jjLjjJjJ%j%jK%JkjJj%Kjj%JJJj%J%J%
-57026a61kk%J%%%%Jj%jKJj%jJKjljJKkk%KJ%%%jK%%j%%%%%%Jj%j%%JJkJjjLjj%%%JjJj%%
-56959a65%%jJKjkKj%%JjjK%jJjjjK%lLJjj%J%%%k%Kj%%%JkJjjJKjJ%kJ%jJ%%Ljjk%KjkJj
-56892a68JJ%Jj%%jJj%%J%J%j%%k%JJj%%Kj%kJJ%%kJJkJ%jJJ%jk%J%Jj%JKkkKjJ%J%jjJ%J
-56825a66jj%JJk%%JjLjjk%JJ%%j%LkJjj%%KjjJ%%%jljLK%j%jJJkJ%%%j%%%JkjKj%J%jK%%
-56758a68j%%jJkJJ%%j%JJj%J%%jjJ%Kk%j%Kj%kJjJjJ%kJ%KJ%j%jJJ%kjJ%j%%JKj%J%kj%J
-56691a70%jJJ%j%%jJ%Kkj%J%JjJjjjJ%Kj%jkJK%%%jKjk%JJ%%jJJkJj%%J%kjLKkJJj%Jjk%
-56624a71kK%JjjJ%J%Jj%%jJjJJjjj%KjJl%%jK%%%J%%J%%jJjJ%%jjkLJ%j%%J%jJ%%j%j%KJ
-56557a69%jKl%%J%kJjJJjj%KkJ%jj%JJ%%%%jJjJjj%JJj%j%JJ%J%%jk%JJkj%K%jj%%%KjMk
-56490a71k%JJj%%%Jk%%J%%JjjJ%%J%k%%J%jjJjJ%%%jjK%%%JJ%kjJ%%%jJ%JkJ%jJ%kKJj%%
-56423a73JjJ%jj%J%j%K%kJjJlJK%%j%%Jjj%Kk%%jK%%j%Jj%J%J%Jk%%Kj%l%JJJj%%j%j%%%
-56356a76KkJJJKk%jJkJ%j%jKJk%KkJjjJjJ%%%%lKKlJK%lJ%kL%%Jj%%%j%J%%%%KkjjJ%J%j
-56289a76%JJj%jj%%%KjjJ%j%%%%K%%%%%JJkjj%JkJKjj%JJ%%k%JJjj%j%K%jj%J%jJJjK%jj
-56222a77JkJKkJ%jLk%%%J%ljJKjJjjJJ%jj%KJjkJJj%kJJJjjj%KJkJjKjkjK%JkK%%%j%%%J
-56155a77JjkJKkJJkKjkJ%KkkK%%%j%K%j%Jj%%%kJ%%J%jKjK%jjK%%k%K%jjk%K%%%%kJ%kJj
-56088a81J%J%%%j%J%J%kJ%%JjJk%J%%%J%%k%J%%%kJ%%%J%%J%k%%JjJJkJ%%j%J%%j%%%JjJ
-56021a79Jjjk%K%%jJ%LjjjJjJ%lJJJjjK%jJ%%j%J%%%%jjKj%jK%%JkJjjJ%j%JjJ%K%%kJ%k
-55954a81%JkJJ%lKJ%kLjJj%jJ%%%j%%%%jjJJ%J%j%JjjKj%%%jJ%%J%jKkj%%jKjkKKjjkJJJ
-55887a81k%%K%KlJ%%jjKj%Jj%%J%j%%KkJj%%j%%%JJkjJ%%KjJ%kKJjJjj%JjjJJ%kKkKkJJk
-55820a83%%Kk%KjK%kjJj%jK%kJ%%%KkJjJJ%kJjJJmJ%K%%J%jj%%K%k%%JjjjLjjJ%Jjj%%Jj
-55753a84jJ%%%JjK%%jj%J%%%%%k%%K%%jJkKkKjJkJKkjM%kk%j%%%KkK%jKj%%JkkMj%JJkj%
-55686a85J%Jj%jj%KKl%Jj%JjKkJjjJ%jK%jKk%%KljL%%jLjk%%%JKk%kKKlJk%J%j%J%%J%k%
-55619a86%%JJjjjJKjKjlK%%Jj%jJjJ%jJ%j%Jj%%%K%jj%%%Jj%%%%kJLkj%%J%Jj%j%JJ%Jk%
-55552a86kJJjK%jjjJJj%%%J%kKj%%%KlJ%J%jJj%jJ%kKJj%jJjK%jjJJj%J%%jjJjJ%Kjk%%J
-55485a87jJJj%jKJkjJJ%jJJj%jj%%jK%J%jjjKKk%J%kjKk%JKkjjKJkjL%kJ%jJJkJ%%%jjJ%
-55418a89J%%jjKkJjJJ%%jJJj%K%lJ%jjKJj%%j%Jj%JjK%j%%%%k%J%J%jJJ%lJJjkJjJJkLjk
-55351a91J%J%kKKk%lK%KlJJkK%jJjK%%jj%JkJJ%jkLJj%jJ%%Jj%j%j%JjK%%%%kJKj%jjKjk
-55284a92L%%%%j%%j%jKjK%%jJ%kJ%j%Jj%JJkJ%%KkjJ%%%KkjJjJ%jJ%jJKlJJjJj%J%j%j%K
-55217a89%jkK%jJ%%j%jK%j%j%LkJ%j%KjJjj%J%kJ%%%j%J%K%%%%ljJJj%%%J%%KJj%kkKj%%
-55150a92J%%%Jk%%%J%%jj%%%%%J%%kJ%Ljj%jJjJ%jKJklJLk%KkJjJJjjJJ%k%%J%Jjj%%Jjk
-55083a95JJJj%J%%J%Jjj%j%%%%jJJjK%%%%kj%%K%lKJKlJ%%%jJ%kJ%%Jk%%%K%j%Jjj%Ljjj
-55016a94JKkj%JjjJjK%JJjkLk%%%J%j%k%jJKjJj%Jj%%J%%JjJ%j%j%%jJJ%jjK%%JjjJk%JL
-54949a91kKkj%%Jj%jKkJ%%jj%J%kL%j%j%JjK%jJJjjJjLjj%%kJK%j%j%JJj%%j%jJ%J%jK%j
-54882a94jjLjJj%%jjKjj%J%Jj%%KljK%jJ%%%j%%jjJ%Lk%jK%%jKk%jJJkKjkK%jJ%J%k%%J%
-54815a96jK%%jJ%%%%jJJ%Jl%KjjjJJkJJ%%j%kJjJJ%j%jJJ%%KjjkJJj%JJkjKJjj%%J%jjJJ
-54748a96KjjkJJJJk%%jJK%%kJJ%%%mJJJKjj%JjjJ%Kj%j%%Jj%JJjkjJJj%j%%JJkjKk%J%Jj
-54681a97K%%jjKJkj%%%%%JkJKkKj%%Jk%JJ%%kJj%%jJjLj%%kJJk%Jj%JJjj%Kj%%%Kk%Jjj%
-54614a98%J%%%jJ%%%JjjjL%jJ%lK%%%%JjjJ%j%Kj%%j%KjjJJj%Jjj%jJKJjj%%J%jkK%jJjJ
-54547a97Jjj%%JjJ%%%%j%JjJJkj%jJ%KkJJ%%j%jJ%kKjjJ%JJj%JJ%kjLk%jJ%%KjjkJ%%jJJ
-54480a98%%k%JjJjJjJJjj%J%J%jj%%%%%%J%%J%kJj%JjJjkJJK%%kJJj%jJjK%j%kJkJJjJ%%
-54413b00J%jJjj%JJjjJjJJk%J%jJ%j%%jJjJ%jKjJjjkKJ%jJJ%jjK%j%%%JJjJ%jjJkj%K%Jj
-54346b01jJjjLj%jJj%jJKJkjJjK%Jjjj%%%%J%Jjj%JjJ%%jjK%jJJj%kJ%%%%Kj%jjJ%Jjj%%
-54279b03%%Jj%K%%J%jk%%J%J%lKJjJj%%j%Kj%jJkJ%%JjJk%jJJ%%J%k%JK%j%jJjJJjj%%J%
-54212b02kJjJj%J%JkJJjjJJ%%k%%%JjkK%jJ%%j%KJj%%%KjjjjLj%kKjKJ%k%K%kjj%%%JJjj
-54145b05%Kj%J%jJJkjJJjjKjJJj%jJJkjJ%%%%JlKJj%%jJ%%%Jj%KJk%jjJ%%kJJLk%JjkJ%%
-54078b04J%%lK%J%J%%jjj%%J%%%%Ljj%%%jK%kjK%jLjjJjjJjJjJJj%JkJ%%jJ%Kjj%%JKk%%
-54011b02jJjj%%K%j%J%JkJKl%JJ%kJJjjJ%%j%%j%KlJJjJj%J%j%%J%jJj%JjJJk%JKjj%jjK
-53944b03%jj%%%KJj%%%%Kk%%%kMJjjK%j%jKj%kj%%K%%JjjjJj%J%j%JJjJ%%%k%J%Kj%kJJk
-53877b04%Kj%J%kJ%J%kjJ%J%jJkJ%J%%kKkJJjJj%%%%Jj%%J%kJ%Jj%J%%Jj%Jkj%%KjJjJjJ
-53810b03jjJj%%%%%Kj%jJ%kJ%%JJjl%J%JJj%%j%jKJj%%%%J%%jJj%Jj%%Kjjj%%J%j%JKj%l
-53743b07%%J%%J%JjJj%%%%j%J%%jjK%JkJ%jJ%j%KjjJkK%jKJj%k%%%kJ%J%jKj%KjKkk%JJl
-53676b08J%%J%jJ%JkK%kJ%JjJkJ%jJ%%J%jJ%%Jjk%JjJkJj%J%J%JjJm%M%j%JjkKjKj%Jk%%
-53609b07jJ%J%JlJJjJjJJ%kJJkjKJjkJ%JjjKjKjj%J%j%%j%JjL%Jl%JjJJjj%Kj%j%Kk%%%k
-53542b09KkJJ%%KjjJkJ%kK%kL%jj%JJj%jJJk%jjLJJjljJ%%Jj%KJjjJJJjjJjJk%K%kk%K%j
-53475b09jJJj%jJ%%%%jjKjK%%jjJ%JJjjJ%%j%jJKjj%jKJkJk%%%JJJjjKJlJlJJj%JkJJjjK
-53408b09JjjKj%K%j%jKk%%kJJ%JJ%%%JJkj%%j%J%jJ%%kJ%JkJ%%%%Jk%%%JjJjKk%%%JjjJ%
-53341b10LKkj%j%Jj%%%%%%Jj%%%%jJ%%J%jj%%JJjJjjJ%Jjk%JJ%j%J%%%%%%k%J%KkKkj%%J
-53274b10JjJJjj%j%KJJkj%%Kj%Jj%jJ%%JkJkJjJj%Jjj%JjK%jjJjjJJ%%%JkJ%J%Kjk%JjJj
-53207b11jJ%J%%k%JJkJkJJJJlJKljJ%jJ%kKKkJ%kjK%j%JjJ%j%%%Kk%%%%jKJjj%%%%%%%%%
-53140b13k%K%j%JjJkKjJjK%jkJjJJJkj%%Jj%JJjjkKJj%%%Kj%Jj%lLj%j%Jj%jKJ%%jJjkK%
-53073b15%jJ%j%KkJjjJ%%%jJJjkJJj%%%%JjJJk%%jKjkKJ%%%%%%jj%%%%JJ%%j%JJkjjLkJj
-53006b18JjjKjJ%jJj%j%JjKjJJk%%%jJKj%jj%J%kKj%%%J%%JjjKkJ%%%jjJ%%JjLjj%k%J%J
-52939b18J%j%jjJJJj%jLjjj%%JjK%jjKk%%k%jKKk%JK%kJj%%JjJjJj%JlJ%K%jJ%Jj%%j%%j
-52872b20J%JkJjJ%%%jJJj%kK%%J%mK%JjJjJ%kLk%JjK%jKjlK%%j%Jj%jKJkKjJ%k%KjJjkJJ
-52805b19Jk%J%%%%jK%j%jjJj%J%%%j%K%kJ%Jk%jJJ%jJJjjJ%j%%%Kj%%jJ%jJ%j%%JjjjJJK
-52738b19jj%JjJkJk%LjkJ%Jj%JkK%%kJjJJkJ%jj%JkKKkJjJkJ%J%%%j%%%J%%%lJJ%j%JJjj
-52671b24%JjJJ%lJLjj%jJj%K%jjkJJJ%j%JJ%jj%jKjJ%Jj%JjKkk%JJjJ%jkJJ%%Jjj%%Jjj%
-52604b26J%%Jk%JjLkjJJkJJ%%%jkJJjjKjj%%KJJjk%Jj%J%%%Kj%jkJJJjj%%%JjjJJk%%Jj%
-52537b27J%k%%%%%J%jJKk%%j%Jjk%JJ%%Jk%Kj%J%kJ%%%j%K%kjjKjjJ%K%k%J%JJj%j%%j%K
-52470b28lJLjj%%%J%jJl%KjjJJj%jJkJJj%%J%%k%%JJkJJ%%%jJ%jjkK%%j%JjJ%j%J%%%J%%
-52403b31k%jJ%%%%%kLJk%jK%kJ%%JjjJ%jJj%%JJ%jj%J%jJk%%JjjkKKjjKJjj%%JJ%j%k%%J
-52336b35%%JkjJJj%JjjJ%%JlJjjJJjJJjkJJkJKJk%jJjjJ%%jjK%l%%KkK%J%Jjk%jJJj%%J%
-52269b39%jk%KjjJ%%%%%%jJ%%jjJ%%%jJj%%%j%Kj%%%%JjkJKj%%kK%jj%kKKlJJ%%jKJ%jJj
-52202b43%jJJj%JJ%j%%%Jl%JJjJJjK%JjjJj%JkK%%JkJjJjJjjKjKkKjJJk%JkjJJ%%J%k%J%
-52135b40jLkjJj%KjkJ%J%J%kJ%k%JJ%%j%J%jkKJ%j%kjJJjJjjKJjj%Jj%Jj%%JJk%JJj%Jj%
-52068b42JJlJ%jJJjJ%J%jjJ%%J%kKj%%Kjj%JjJjjJkJ%jj%JJKjjjJJjjJjJj%JjJjjJK%%j%
-52001b42%j%%JkJk%JJjJk%JJ%jjJKjj%Kjj%%j%jjJKj%%%j%jJ%J%jKk%%JJkjK%jjj%J%%%K
-51934b45jjJ%jJ%jjJ%j%%JJ%JJl%Kl%J%j%J%KjkKJjjj%%%JjJLjlJK%jkJKjjK%JJJ%k%JjK
-51867b42j%JjjJK%%k%K%%JJ%%j%KjKkJ%jJJlLJ%JjJk%%%Lk%KjJJ%%jJ%%%%LjjJjJ%%%j%K
-51800b30jKkJ%j%%%%%L%%%jJ%Kj%jJJ%Jj%jJKJj%jJJkJKkK%%%JjKJjjj%JjK%j%%JJjJkK%
-51733b19jJJk%JjKJ%k%%%%k%JjKj%j%j%JK%j%j%%J%%j%%jj%%KJkjKJJl%%JJk%jjKj%%jkJ
-51666b25JkK%%kJJjkJ%%JkjLk%%JkK%jJjKjjjJJj%jjJkJLjJl%%KjJ%l%%%%%%j%J%%%Kj%j
-51599b30%j%J%%j%j%%%Jj%%kJJ%%jjK%jjJ%jJjJ%kKJl%%%KjJjljKKjJ%jJj%Jjjk%JKj%%j
-51532b37kjMJjJjjJjJj%J%kJJlK%%%jJ%jJj%%Kj%Jj%k%jJ%J%%%%J%jkK%j%j%%J%jJjJj%j
-51465b41JLlj%K%%%Jj%j%%%%%J%JjJk%%%%JjjJJjJJkKkKjkjK%%j%%%jJJ%%%jJ%%%%j%J%%
-51398b40J%%%j%KjjkLkJj%%%KjjKlKj%JJjkJjjJJ%J%jJjkJ%jJjJkKJ%j%%%Kkk%J%%J%%%%
-51331b42JjjJ%JjjJ%%J%j%%jJ%%%%%j%%%JjJ%%j%kJJJjJjjJ%j%%%J%j%JkjKKkjJ%jjJKlj
-51264b47KJkjKKKklJJ%%%%j%%%JkJJ%%jjjJkK%jJ%%%j%%%Kj%%kJ%kLk%KJlK%%jJJkjjK%k
-51197b49KJkJk%%j%KJ%Jk%Kk%JkjK%j%%jJkJKjKjjj%%jJ%%%%Lkj%%jJ%j%JjJ%jJ%%JkJkj
-51130b53K%jKj%J%%Jjk%%%L%kj%J%Jk%JK%lkJJ%Jj%J%%%k%%%JjJJjj%jL%kjK%k%KkK%%%%
-51063b52kKkKjk%JJkJKkJJ%jjJj%JjJjJ%Jj%%jJ%%jJJl%%K%j%J%%%Jk%J%j%J%%%k%%KkK%
-50996b53j%%jJJk%%kLj%j%j%J%%Jj%JjJ%jJ%k%%J%%k%%JJ%J%%k%J%jJkJ%Jj%jLkjKjjjJ%
-50929b58K%l%J%JjJ%j%%JJjkj%K%%%j%%%JJjj%%j%Jj%Kk%K%%%%jj%%JlL%JJkjKlJ%%j%%J
-50862b60%%J%j%j%J%jj%%K%J%jJjj%%%j%KkjJ%j%KJjjJjJjkJJJj%%lKjKjjMk%jKkJJkJJj
-50795b62jJj%JkJJJ%%jjj%JkK%J%kJ%%%%k%J%Kk%J%jlJJK%jJljK%%jJJkLjjKjJj%%lJKk%
-50728b66Jj%%%%jK%jj%jJ%%%jJJj%j%Kj%Jj%%%%Jjj%%%K%kj%J%%J%%jj%JJ%%jKjj%J%j%K
-50661b66kJkjL%kJJ%k%j%%%J%jjK%Jjjk%Kjj%Kj%JjKljLJk%k%JJ%j%Kl%%J%jJ%kJjjJjJJ
-50594b73%JJjkL%k%%j%JjK%jjJ%%%%%JjJj%%jK%%j%%%%K%jj%jJJjJk%K%%kKkKjjJj%jJJ%
-50527b73JJk%JJj%%kjJKjkJjjJJ%kJKk%JJl%J%%j%j%%J%%J%jJ%jJjjJj%j%LkjJj%jJ%Kjk
-50460b79%J%jJjJjjJJjjJkK%%%%J%j%%j%J%%%jJ%k%jKJJkj%%K%jKlJJj%j%JJ%%Kk%J%jJK
-50393b76kkK%j%%KJj%KjjL%%jJJ%j%%%%Jj%j%%KkjKjjJj%jlJ%Kj%J%j%%%k%Jj%Jj%JjjJJ
-50326b79%k%JkK%jjK%%%%JJjjJKj%Kj%%%J%JlJK%%Jj%%%J%JKkjJ%jkJJjJJjjKkJj%%JJlj
-50259b77J%lJ%%%j%%jJ%J%j%jJj%jJj%JJk%JJjKkjJLJkjKJ%j%%JjJ%j%Jj%%J%%j%KJl%%k
-50192b79Kj%%jKj%%jJjj%%%K%%jj%J%jj%%K%j%%%kKJ%k%jJj%J%JJlj%JjJj%%%%j%JJ%kjK
-50125b83J%%kkJJJk%J%JjjkJ%K%j%k%K%KjkJj%JJ%lKjKkk%JjJ%JjJ%kJJj%j%%j%%%Jj%Jj
-50058b89j%%%JJ%%jJjjJ%jJjj%%JjK%j%%kJJkJ%jj%JJ%Jjk%J%%%%%jJ%%j%%%%J%%%%J%k%
-49991b93JJjjJ%%J%%jJjJ%jKj%jkJJjK%jJjjjJ%%%%%%jJkJ%kJ%jKJkjJj%%%J%jJkJ%J%jK
-49924b94j%%jJJ%JjJ%jjJj%JjJ%%%%Lk%Jk%jJK%J%kJj%JjJ%jJ%JkJ%j%jKjJlJJ%j%%%j%J
-49857b94%J%jjkKj%Kk%jKjJjjjJJJ%%kJJjK%k%J%k%KJkj%%J%KkKjJj%%jKk%jjKjJ%JJljK
-49790b96j%K%jkK%k%jJJ%%j%MkkJj%KJ%%k%%Jkj%jJJ%JjjJ%k%jLlKjJkJjK%j%%jK%jjKkJ
-49723c00%JkjjLJkj%K%k%%Jj%%JJj%%%JkjJjjK%%jJ%Jj%jK%%kJjJ%JlJ%Jj%jKjjJKmKJ%k
-49656c04JJJk%%j%%%%%Jj%%%lJ%%%%K%j%jjJjJ%j%%JjJ%jkKJ%kJJk%J%%jJ%%jJ%%jJ%%jK
-49589c06jJjjJJJkkKk%J%%JjJJj%%Jjjj%Kj%%%%j%%%J%jJ%%jJJk%%jK%lJjjJJJ%kJ%%jjj
-49522c13K%%%%jJjjJjJJj%%JJ%jJj%Jl%KjKj%jkJLk%%Jjj%KjJjkK%Jjj%JKjk%%j%j%KJ%j
-49455c13%jJJ%lJ%jjK%j%%JKkjj%%KjJ%%j%kJ%JjJJ%jj%jkKKk%jJ%lKJk%JJJj%jJjjjkL%
-49388c19jKKkjjKjjJJ%k%%%%jj%J%J%j%%%%Jj%jJk%j%JKjjJ%%%%K%j%jK%%%%jJ%J%%jj%j
-49321c22%%KjkK%jjjJkK%K%k%J%j%%%%j%JjJjJJJl%KJj%%%JJ%J%%%jJj%Jk%jJ%kMj%jkJ%
-49254c22%JJJkJk%Kj%j%J%J%j%%J%jj%K%%%j%J%jKj%Kk%J%%%jjJJjjJJ%jK%%%J%kJ%Jjj%
-49187c19LJjJ%JjlKj%J%%%k%Kk%K%%jKk%Jj%J%kJ%JjKjk%kMJ%lJJjLlj%lMJJk%%J%%%JjJ
-49120c15%K%kj%Kl%%%jJKjjJ%%jJjKlkJK%jJlKjkKJ%jjKjJk%%%%%%JJJjjjL%jJ%kjKJjJk
-49053c19J%J%jj%%jJ%Kk%Jjj%j%JjjJJJJkKjjjJ%Kj%jK%k%Jk%K%%%J%mjK%%JJ%k%KjjjkL
-48986c21j%JJkJjjJ%jJ%J%%k%%jJjJ%Kk%j%%%%jJJl%JkJ%%%%JjJ%jj%JjJjJjk%JK%k%Jkj
-48919c30JJ%%%J%JjjjK%j%jJJjj%%J%%%%jJk%K%kJJ%k%KlJlKKj%JlK%lL%%%kjJ%%JjKJ%J
-48852c28kkK%j%%L%jk%j%J%%j%JJJlj%JjjJ%jKJkj%JjJjKjjjKj%j%jJkK%lKjK%%JkJ%%jL
-48785c33jJKjjj%%J%jJj%J%%jKjJ%%jJ%%j%jjL%j%%%%%kKJk%%jjJJjJjJJk%Jjj%JJkJ%Jk
-48718c36%JJjlK%jJJk%%%JJkJ%%KJ%%%jj%kj%L%jKj%%%J%Jkj%jKj%JjkK%kKJ%%%k%Jj%Jj
-48651c37%K%jj%k%J%J%jkKJkKl%L%k%JjjKjkJjJjKjJ%jJ%jKjjJ%%JjJmJ%%k%JJ%%%jKjJj
-48584c41j%KJl%J%jj%%jjKJjjJ%J%jJjJ%k%Jj%jjJJ%%%jJjJj%%%jJ%j%KlJJ%%k%K%kJ%JJ
-48517c44j%j%jjJkK%%j%J%%Jjjk%JJ%%%%%jjJ%J%%%Kj%kJj%j%j%Kj%J%jj%JJjJkKk%j%%j
-48450c53J%Jk%KkJ%J%j%JjJ%k%%%J%j%J%Jk%K%j%%%j%%j%Jj%%%%%Kk%kK%%%%jjjKJj%%jj
-48383c57KJkkJ%J%JjkJKJjlK%jJJj%%%Jk%%jJj%J%JjjJkLJl%JJkkKjj%jJK%ljK%k%JJkKj
-48316c61j%Jj%%jKJk%JjJjlJ%%%Kjk%J%J%%%%JjKkJJjJJ%%Jj%%K%%kJJjjK%jJ%%lKj%%JJ
-48249c58k%JjJkJ%jKkJjJJ%k%J%kjjJJj%KjKlkJ%k%%Jjj%KJk%%jKj%%Jk%JJkkJ%%jJJJjj
-48182c68%%%%jjJ%%%j%%jJ%J%j%j%%JjJ%kkK%j%%JJ%JkJjkJjjJKjjJjjKjJjJ%jjJJ%j%j%
-48115c75%j%k%KJjj%%JJjk%JjJJjk%L%kjJ%%jj%JJJ%kk%%Kj%jJk%KjJjjKk%Jj%j%Jj%J%j
-48048c83J%kkKK%j%kJJ%%kJjJj%JJ%jJjjJjjJ%%jk%JJj%%JkjJ%KjjKjjJjjJ%Jk%KjkKj%j
-47981c90%J%%j%%j%K%%%%%jJ%k%J%JJjjJJjkKKk%kJKjjJk%%KJk%%jJJ%%k%Jj%%%jJ%jK%j
-47914c91%JlJK%j%%%%%%j%Jj%%%%%JkKj%k%JjJk%JjjJJkKJk%Kj%J%j%%Kjj%kKJJjjKkjLl
-47847c95KjjJJ%j%KkJjJk%Kk%%j%%KjjK%jkJ%L%k%%Jk%JJjJj%j%j%%Kj%%JjjjK%j%jJ%jJ
-47780c97JjJ%JkjjJJ%jKjJj%jJ%jj%%%%jJJj%jJjKkJjj%JJkJ%%JjJ%Jl%%jK%JkjJJ%%%Jk
-47713d01JkJKjjJjJJjkJJjJ%%%%j%lJ%jJJjjJj%J%kJJjJjkJkJ%%%jj%KJJk%J%%jKjJjjJ%
-47646d05%jJj%%Jk%%j%K%%%kjJJkJjKjjKj%jkJJj%jJ%jJjj%Jj%JJjk%JJ%jjJ%j%JjJ%kJ%
-47579d13jJJj%kJJ%l%j%%KjJkK%j%%%kK%jkJ%Jj%%%jJ%J%%%jJ%k%jKjj%jjJjK%%j%jjKjj
-47512d23J%%J%k%JJ%kk%L%%%%%jJj%%%kJ%JjjJk%jJJjJj%%jjJ%%Jjj%%%%j%jLkkKkJj%Jk
-47445d32%JjkJjJ%jKj%kKj%K%JljJ%jkK%j%%%LkjJjkJ%%lJ%%%kJ%%Jj%jj%JjjK%kjJ%kJ%
-47378d44JJjk%%%Kkj%%KjkJ%j%Jj%jJkKj%JjlJJjjJjJ%%jJJlJ%%%j%J%kk%JJj%j%%jjKjJ
-47311d55%%JJjkjJj%JkJJjjj%%J%%Jj%%j%%JjJJj%%jJjkK%%%jJ%%JjjjJ%jjJ%%%%K%%lJj
-47244d62%jKJkkJjJ%j%%J%%lKjjk%JJ%%%JkJ%jl%KJkj%%j%jJ%%jjJk%JJjJj%J%l%j%JkJK
-47177d74jJjk%jKjJk%JjjjKjk%Jj%%%jj%Jjj%jJJjjJjjjjjJj%Kj%jk%JjjJjJ%j%%jjJjjj
-47110d96JJjkjj%%jJj%jjJjj%%JjlJ%%j%Jjk%j%Jjjj%jj%%%%%%kj%kJkk%lKJ%k%JjjjjJl
-47043e28%J%%kjMj%jkjLkjKKjl%J%Kk%%JKKJjK%JJKK%JJjK%J%K%jK%jJJ%%%JkJ%kjkKjkJ
-46976e14kJmKkkKljkjJjkJ%j%j%%jjJJ%%%JJ%K%LjKjjL%%KKJjJLjKJJ%JJLJKJJ%KKJj%JJ
-46909d93jJKj%j%%KlJjkjjkJjJlK%Jj%%j%jjJ%k%JJjKJk%%KKjKJjLJjJJ%jKkKKjJ%jJJ%j
-46842d89%jjJkjLk%K%%lkJ%%kkJkj%JkjjjkJmKlkj%JkJkjjKjjJkJ%J%JjjJ%KJJjJJLjJjJ
-46775e08K%JKjJJJJJk%Jj%JjkJ%%%jkjjjJkl%%kJ%%kk%mKjj%%%lkJjk%kjk%jjJjlj%j%lJ
-46708e42jlJk%jjJjjK%%KK%k%JLJKljJJJkkJ%%%%j%JjLJ%%%lJKj%JLkk%%k%%jjjj%k%%jm
-46641e54j%jkj%%jkjkj%k%kkjll%j%ljjklj%jjkkjkjljjl%mkjl%mj%kjJjk%JKLJKMOOMOP
-46574e87QMONOOMMPKMLKK%%%k%k%kmkjl%%m%kklklkkkjlkljkjljkl%kjlkmk%kkkkkl%kmk
-46507f19kjjkn%Jl%JJJLNLOKNNLOOOONMNMMMJJK%j%Jjlj%kj%%k%jkj%lk%lk%jlkkjklj%j
-46440e83jj%l%lk%jjJlkj%kk%j%l%kkjkjkkjljkjlkJkl%jKjj%kKjj%KJkJJjjJJj%jjKkJj
-46373f40j%jjkjJkkkkJjkkjmkjljJkj%kjm%jkl%jmkjjkjjl%lljlk%jmjjjmkjkjj%jjjJkj
-46306g36%%%JlkKnjkkljkjkkmklljklkjlljmlkmklk%mlljkmnlklml%lnmlmmmkmnmkmknmm
-46239i07nlmnmmnmnmmmmmmnmnmloknmmklmlk%%%j%LKMKNNORPRJ3J2J1J1J5J4J5J5J3J4J6
-46183h26J5J4J7J3J2J2J3J1J1RJ0PQNMOKKL%%%%l%kllonmnmlnonoomolponmmnnlmkll%%l
-46126g85%JMLLMONRJ0J0RJ1J3J3J4J3J5J3J5J4J6J5J3J4J4J1J1J3J0J2RPOPPLOLMKJLJkL
-46080d11J%KJKk%%JJKkLK%%%k%lj%Jklklkmklmolmlonnmopnnomnqoomnoomonooomnonmlo
-46013f11lnmmmll%kj%%jJKMKMMNNOOPONOQOOQOMNOMMNLLJLJjKMJjJ%jJ%Jljjkkjkkklmkl
-45946e26lllnknomjqlnloolmoomnjnnkml%nmkk%m%%jlkk%jjkjl%mnlkklllmllkjlkj%k%K
-45879g14JLNKNPOPQJ2J4J6J9K4K6K9K5K1K2K4K8K7K8J9J6J2RJ4RJ6J9J8J3J2OPQQRJ0Jmp
-45836a60rroorrrqrj0ooj2rrpj1qrj0qqqppqppoplmmmjkJJLMPNPJ0J2J2J3J5J5J7J8K0J8
-45783b44J9K1J7K1K0J9J7J7J8J7J3J2J0J2ROPNMML%KJkjkk%mlmmnmnlmonnnloolonnommn
-45730h7nlnnnlmnnpnmlmnmlmkollmlkmmmkmmjlkkkkljjl%k%kkjjJkkkjjkjjjjjjlkjjlmk
-45662b70%mjjmmjkllklljmknjjmklljolmmklmmjkjlkll%llml%kml%llkjklkljjkljjk%lj
-45595d29km%jmkJjljKkK%%jLK%MMKLJMLKMJMJ%%JJ%Kkj%k%lmklkkklnlkklojkokkmlllnl
-45528d84mljlnmkmlljnlkjlkj%ljJJ%KLMNMOPQQPOJ0RQRPQQONLOKKLKLjJkm%lkmjklklkl
-45462d16mmnllmklmnnknnmopmkLLONK%mnpmpmmmlLOQJ0RLJlKJk%MKLMKKLKKLKJ%J%%%%lJ
-45396d49jlkkljjkjmkklllklkjmjl%llklkmkjjmkl%mmjlkkjkkmj%llmjjllnjjkmjkmjm%l
-45329f00kmjjjklnkkll%lkjllkkjlklmklkmmjkkkjmmjklllnjlmmJjkkl%jjkm%mmlllkklk
-45262g59jjkmkjlnkmmmlnllkkmllmmjnnknlnmmnlknlmllmokmmmmonknpoopokllokllnnl%
-45195a003mooopmmonmnooloolmqnoqqppnpqoprrppqqj1prprrj1rprj0j0rj0rj1j1j1j1j0
-45139a414j2j1j1j3j2j2j4j3j4j2j5j4j6j4j8j6j5j6j6j7k1j7j8j7j9k2k2k1k2k4k4k4k6
-45106a972k5k8k7k9l0l2l0l4l4l8m0m1l9m0l9m2m5n1n3m9m5m6m8n4o4p2p1p6p7q4q7r9j07
-45073c648j21j30j40j46j55j64j88k09k39k66l09l52m15m84n65o29o73o39m67J03J280K083
-45051f473J834J165r4m95K21J520J945J635N84q86j304j289j103p82N8J479K169J745R71
-45032B900k95m22N48J869K109J785N81o01q26p53o26n27m30l61k97k50k16k02j82j66j54
-45011C484j36j27j24j15j03r7q8q2p7o6n9n5n4n5n3n2m6m1m4m8m5m2l7l7l7l5l4l7l0k5k7
-44980A576k8k9k8l0k8k6k4k5k4k3k3k5k1k2j8j5j0rj0j4j7j4j2nj0oj3j8j8j6j5j0rklqj1
-44943I57j3qmkmpj1j2j3j3j5j1j0j2j2j2rqj3j0j0j1j0j0rj2rj0prrj1qqrrpj0qpqj1j1j0
-44899E35pproqqj0oqoompqpqj0qooprqporonlljJJlkmpqporpqnkkLMNklnppnpmnolnjKjk
-44834B09lnmmmpnlkomnmmmllnknnkmjnmnllmkkmkpkllmmkkmmmmmmmkmonmnonpolkljkkjJ
-44767c7LLLLLMLPONLMPROMLMLM%ML%ljklllmlnmnlmklmmjllmkk%ljmkklkkljkkjknl%kKk
-44699e4ljljkkkkjkjjl%ljj%lj%kmj%kk%l%kklk%kkj%jLjkjk%jjm%klkjk%k%kkJlj%lkjk
-44631a52%jjkjjjJk%jjljJj%KjjkJklJkjJljj%kjkkk%jm%Kmkj%k%kJjjlkJkljkkj%mljlk
-44564b30KjklopnkPJ7J3LJ3J2Kmnnlmll%lkkjkkkJjjjkkKkkk%kJjjk%klJ%%jkjk%jjJ%m%
-44501b58k%kLjj%%kkk%j%kjkJlKjjjkk%jJkj%jjjkJjl%jJl%jk%j%jjk%kJjkjJ%jkJkjjkj
-44434c15Jkjj%k%%jk%j%lLl%j%jjkkj%j%kkkJkkJj%Jjkkk%Jkk%jj%j%Jl%Jjjkkj%jjJjJj
-44367c67jJj%jj%%kjK%ljJJkk%%JKjkKj%%j%jLjk%KjjjLj%j%K%jjj%%J%kjJ%Kkjl%%kj%k
-44300c89kJ%jkljkkl%ljKMNRKmmkmmkjJOPK%KKOLjknnlkljKMPKjljnlkmklljlnllkkJNPJ
-44233d17lmpnnkokJO%kmJNJ0J0QLjkjMRJ0J0PjnonjNPQOKkKQRQMknlmlmml%kmjljlmk%kk
-44170c90kkk%kl%llj%K%jLkk%llJjkkjjK%l%J%%k%lk%k%kkjJ%l%ljjjklj%l%j%j%l%jkml
-44103d66jkk%jkjLjJkLJ%olJjkK%JKNKj%kJmlj%%K%JJ%Jlkjmj%jkl%Jkkjjkk%k%JjlJljJ
-44036e07jk%%jk%k%jkjk%k%jJlj%lj%j%mjJJJjK%%%ljjkkjkJkk%kkjjJkjljKkjjjkjlj%k
-43969e72%k%jJkjmkJjjjjlk%k%j%j%%jj%j%jkkjk%j%k%jJjlkjk%jlkJJk%kljk%jjj%m%jl
-43902f43k%kjj%ljkk%kKlj%mjkkj%kj%l%kkk%lkjjkjjlm%lk%jjkjjjkjjkk%l%%lj%Jjjj%
-43835g30mlJj%kjjjjlljml%%l%jl%lkkkkljkj%jlkmjljjljnklljkkknkjllmlk%kkmlkkml
-43768h67jjoljkllnlkkknlklmnjmml%llmnkkllkkokmkmjmlnlmknlljlnolmnnmomnmmlmjm
-43701a086moppqnnpknmoonnpormmnrppoppqopmloqqqoqqj0qpppnqrrorj1j1rj4rj0j2j3r
-43642a509j0j2j2j2j4j3j5j2j4j4j6j4j7j4j6j7j8j7j8j8k0j8k0k0k3j9k4k2k6k5k5k5k8
-43609b097k8l0k7l2l1l6l5l9l9m2m3m6m7n2n0n7n6o3o1o6o6p8q4r8j02j19j20j40j49j78
-43579d111k01k41k78l34l60l77l39k55M2R19K286J880M7o52p58p34p25o58n84m05J36J551
-43557d151K380P71n07k97P45J977J247l27p70p91p33o61n70m46j99N32J968K357N51n15o06
-43536A955n56m83m26l61l29l15l20l25l63m02m50m50m36l49j63N20J939K380N56o48p85p88
-43514e99p49p04o13m80q8J001K238J385k77m62L19J943J917J1p90q16p58o75n86m58k67K56
-43492G48J545K563J219k85n37n10m14l52k63k19j74j57j26j20j09j10r4r0p7p4o1o1n8o0
-43468B124n2n3m6m7m2m2l8l8l6l3l5l3l0l2k6k8k5k7k5k5k2k3k2k2k0k3k1k1j8k2j5j9j8
-43435A145j9j8j6j4j7j6j5j5j7rj0pj1j1j6j4j5j4j6j1j3onkrrrorj2j1j0j5j3j1rrpmlo
-43394F86rj1j0j2j4j0rj1qj0qqporj0rnjkkrj1qj1rrj0mnL%lnmJnj0qroqqpnk%Kmnnppqp
-43339C22omnomommnlonolnnlmommlmolllmlkmmllnnkmjnlknjllknllmkmknljnkkmllnj%j
-43272H0lklmkm%nkllklkkkkkkollkljlllJmk%kkkkjkJlj%jjlkJjkkkkkmjjklljkljmjkjl
-43204f3kkkk%kk%jmjlkjmj%kklkjkljl%jkljk%kk%jkkljjljljjjl%j%jjjlJkjkjmkk%Jlj
-43136a70%kjlljlkkjk%jk%l%jllk%k%jkk%kl%jkjkjklk%l%jjjkkjkjk%kljlkjjjkl%kjkk
-43069b73%klkkjjjkkllJjmlkjklkmkkkllkkjjjmmjmjlmkmklkmjlkkmlll%lkmmmlknlmmnm
-43002d41nmlnlnoonmpomonoqrppnj0rqrj0rj1j0rj2j3j3j3j4j7j4j5j6j8j8j8j9j8j5j5j2
-42955i02qmjOQJ5J9K3L1L3L7M4M8M9N2N7N7O1O1O3N9O1N8N5N0M6M2M0L4L1K6K4J4J3NLko
-42917C02qj3j2j3j3j7j4j5j3j3j2rj4j1j0rj0j0qoj0orpoqrkpnooomoonmmmpmkmmkommml
-42866i2nlkmlklmkkmlmokkllmmklmnlnnmmnmmjJNPOJjllmklJMOPMjNLQLjnknnnlkJOO%mm
-42798a85ollmkmmlmnkmlljLOOJnmnnnlnKNNLjjKQNmlmllnljJORJ%mkmljkjkkkjk%ljkj%%
-42731b66jj%jm%jkkkkkJ%l%k%%ljjmj%kjjk%%%l%jkl%JkjJ%jj%KJJJlj%%kk%jJj%%k%Jkk
-42664c25lJj%llKjkjkjj%kJ%lk%jj%jmLjkJ%kjlkLj%jl%%j%kkjjljjJ%kJJkJk%kk%jjjjk
-42597c86jj%k%%kkjjjj%%mKjkjjjkljJkl%kj%j%jklklmjjJMNPPNK%jmlmkjj%NMQPKJ%kll
-42530d03%kkj%%j%jjljjk%jjjjkj%k%jkjlJjk%kjJkjjjjk%KlJlj%jj%ljjj%%jmkjl%mJKN
-42463d65L%%kjjlKKkJJJKLJ%%mkk%LLm%%%jk%jjn%lJjlkk%jn%JKLkl%kkkLKkkjkj%K%klj
-42396e02l%KJKkkljlkkn%mll%mojJ%NQROKllnlmkKQJ0RMjkmokmlmlknmmlnokjJNJ0RNKJl
-42331e28mlmjKPJ2PNKmklkjnjjjjkjlkJkkm%kkljjJllJ%kkkjjlkJjnlll%jLjKMKKJlkmmk
-42265e84jkMPONRPKkklomk%KJOKjJKKlnlmk%lmljJk%lkjkjjnkjmm%kJ%JKjjkJllllkjjjJ
-42198f23k%jJ%J%K%j%KmKj%JNL%KMKKjjjl%jJKjK%%J%jkkklkkjllkkjjll%nkjmjjjjj%%k
-42131f59JlJ%jJkkJlKj%l%j%L%jK%Jll%jlkjjj%%j%kkjm%kKlKjJlJkjjjj%kjklkkJjj%l%
-42064g14kjklJjJK%kkKkKk%kkjj%%jjkj%kkJkkm%kjm%jllkjjjklkjl%jm%lJkkl%l%mjjlk
-41997h03jj%j%kkl%ljkjlkl%%kkljljjljmkkkjkkklkjlnjkjmJml%jljkknkkklkkklkkkl%
-41930i31l%ljnJjkjjkmkllknlk%%mlkjk%kmmomomnmmmkJmlpknnqnonropnm%lmljlknlmnp
-41863a154lkJkKL%kKJ%ljj%KJ1J1QLMKMJ%kopmlnmJMLkkmmqrj0pqnqpppj0qqpqqqqpqror
-41801a328pqopppnoopqj1pmnpmkloj0j0j0j2rj0rj0opnpj0qj1j2j4j5j5j1j4j1qqqqrj0j3
-41752a741j4j8j6j8j6j5j3j3j5j3j4j9j9k1k2k5k3k4k5k9k4l0l1l0l0l3k7k4j9k7l0m0l8
-41719b496m0l7m4m3n2m5m4l8l7l3m4m3n7o3p5p3q2p8r5r0r9r4j17j21j55j63j91j97k35k48
-41689e229l15l53m50n08o23o34o52l43K79J943K860K550J773k22r68j123j085j026p89k81
-41669e196R67K797K770K477Q24p13p76p97o33o06m82m89l93m26l84m56m64n65n88p12p21
-41648d566p79n29m8J524L071K699K163J93j037j131j176j020q94l67N51K538K921K552J364
-41629H029m45p59p74o04n28l89l37k51k31j86j86j63j64j40j35j17j13r5r1p2o7o0o3o3o6
-41604A930o0n9n4n0m0l8l5l4k6l1l1l6k9k5k0k1k1k1k1k2j9k3k9l3l1k8k4k1j8k2k6l1l0
-41571I21k5k2j9j3j6k0k4k3j9j8j0rqj2j0j6j7r%NKKKkjKMNMqj1j2n%QOLrj6k0k1j6j4j3
-41527E26j6k3k1j7j3rqj0j6k1k5k4j8j5rj2j0j0j3j7j5j3rj3j2j3j8k1j7j5j6k3k1k4l0l6
-41491g7l4l1l7m0m0m1l8k5lJ4N7J09R2N0P6Q9K8k8m2n3n2m0j9RO5J27R7O0J06J11L6j5k5
-41458D86m3o1o8o6o7o6o6o3o4n2l3j1J0N4J11R9N0P8R5L5k7l9m8n3m2j5PO5J25J05P0J10
-41426F16J19N4Jqk7m0m6m4m0l4l1k7k5j8k1j9k0j4j3j2j2j1j1rj2j0j0pj0ppprmlmokrnp
-41385A89mommpnpnloomoqpqloklmkmllpmomokolmmoloknllnplmklkmknmonnnpqoonoomql
-41318a26mjlL%LKKjoqj1j4j5j5j4j6j0oOJ5L0L8M6M4L6K4J2Jnj3j3j4rj0rrrpopppponpl
-41270a41mnomokjj%JkomnlJjjkmnll%%%mnmkjLkjmlnnnknnkkmllmommlmkJK%kllok%%%ll
-41203c17llkJJjmomllKkkopnmolk%jKJkmkmlnnnmpnlnnlnonmmnmoponqqoqromoqqj0j1j1
-41139e99j0j1j1j3j2j5j3j4j7j7k2k4k7l1l0k7j9qmNL9P2L2%K6M8Jl5l7j9j3mJ3O6J16R7
-41103e17N0O6J07P7Qk0k0k0k8l1j0L6L7nJM5L8rk7k4k8m0m5m7m7m4k8k2j4kL9O0J1qK9M7
-41067c85j0m4l2j8j5pJ3Q1J19Q3M0Q6J13O0lk1j9k0k7k5%M9M2MK2O4M8Jqqj2k4k5k2k0j7
-41031F3j5j4j3j4j1j3j1j2j1rpnnlorprqj1rj0j0j2j3rj1rpqnjJKONMkkljKNNKnmkjNOML
-40978b04k%%KNOMjqqqrnjKNLKlorqqnkKONOJjqoooomnmnknpnmploJLQJ0Q%nnqnlkjPQPMJ
-40912c00nnlommkloklnmmklnlmllkllkkkk%Jjkj%%JJkjjkkmkjmllmlkjlmkj%jjJJJK%J%j
-40845d38kjmllnkj%LJK%JjjjlmmllmkkkmkjmjjkklkmkkjMj%LJKjjklllm%%JJKK%Kjkkmok
-40778e30lpmllokjkjkjjK%JKk%J%%%j%jjljjjjkjlkjmmjkmllkkJnkkjkkjJLKKKKKJLL%jj
-40711f01%%l%m%mjmljmjlkkjlkmklJ%%%klllmm%JMOMKKj%%JMLOJLJj%mjkjljmlmkmlllkl
-40644f73mljjkkkklmlkjKK%%Kjljl%l%J%%jkmmlklmlj%%jm%jj%jkkkllkllmmjmkjkj%lk%
-40577g86jklnjknjlljlmlkjkjkkkk%n%kkmmklnmnnoonnnool%MJ%%nnooJORJ1PMknnomjL%
-40511i19Kknqoqqpqqoonm%lojjjmKLJMQPJkooKMJ0J2J7J8J5K0J0kjmoonnrrj0j1j0qpprj0
-40454a013j0rrj0pplklpjjjlJkmk%J%JljJ%lKkljJlppmpqooqoopnqj0mnopopoooonoonon
-40391a290ppmnpoopppnqlpppprqj0j0pookpmpormqnmpqqrj0j0rrj0rqj0qrj1j1j0j2j0j3
-40337a700j0j4j0j3j1qj2j1j1j2j4j2j1j5j3j5j4j6j3j5j4j6j5j4j7k1j7k0k0k0k0k2j5j3
-40303b194j4j6j9k1k3k5k8k9k5k8k6k5k2k1k2k2k3k5k6l0k9l3l5l6l7l8l4l8l9l8l7m0l9
-40270c137m5m6n1n3n5n6n8n9o0o1o4o5o6o3o6o7p1p2p7p4p5p5q3r0j03j10j21j18j20j25
-40240e386j34j47j64j77j94k08k25k43k70k96l31l65m10m57n22n78o22o38o13n42m63l45
-40218a3330j87M9M21J116J819J828J539Q69O7j18K35J061J511J417J071K31l39k60K97J275
-40198E72J786J710J369N83J49K78R22J651J686J404O48l38p79q45p42o22n18m46l73l63l52
-40177G380l34l06k86k53k29k00j86j71j66j53j45j31j26j13j08j00j02r6q9p9p1o6o9o6p2
-40152C663p3p1o3o1n9n5n6n4n3m6m3m5m1m5m4m1m0m3m1l9l8l9l5l6l1l2l0k8k6k8k7k7k6
-40119B247k3k3k3k2k3k3k1k1j9j7j6j7j4j4j2j3j1j3j4j2j7k1j7k0j9j9k1k0j9k0j8j8j8
-40086A649j8j8j8j9j8j8j9j5k0j8j9j7j7j2j0oljknj0j5j7j5j7j5j6j2j7j3j5j3j4j4j3j2
-40050A148j2j2j5j1j1j3j1j0rj0rpj0pqoj1qoprj0j2rj1rj3j2j0rj0qrrqopqqnoqqomomr
-40002G22rooqnopqoqpqpppppprpnmlmmjmll%kJj%MKkjljmlnkmlmknoommpomooloppmonmn
-39935D18qmmnoonnmmonpmmnlnlnlmmlnmllk%JKMLMOONQNNKJLKllpnoqrnnml%MMjMNNJJJ%
-39868C12kljmnlkmommnnnmljLkJjJjlmnmnnlnknl%J%klKJlmlmlllmoklmmklmjkpljlklmJ
-39801A27jnjllknkmmkjjkjJLMOJLOKKKN%%JLMNKJklnmmnmmklJkjmklnmmmmkkkllklkJ%kj
-39734E2lJkjjjjklkj%lmmjkklljjlljmjljlJknjlkkjkkkjjlkolllmmnjJkK%%LjJK%JJj%k
-39666e9Kjmj%mnkknknlnloplojmlJjLMLNMPMMLNOON%K%lknmolmml%j%mnlmnnmokolnomkj
-39598a68%knollkj%lkprj2j2j0qoLQJ3K0K7L5L6L2K6J8QKlmoqrqoopnmlnnollllmnolmnm
-39542a59KLMK%JLKKMJ%jopqpomkJjkj%l%%JJJJNLLKKLMMLLJ%KJjjkkmkkllmjlnlnnoplml
-39475b11KPNN%jm%MN%lmljjMO%lpoqrrpplkNNOJ2J7J7J4J3J2Pjoj0j0qnpqpppnoj1qj0qq
-39418b75rp%JMNOL%MJ0J4J9K5K2J5J2J0QLJknqnn%%MLKJNOPJ2J1J0PMJnopqporponmpnmm
-39362a71momppoqqnmRJ8J0J1Jj0j1j1rpmoNJ6J8J4J1lomllnmlllkJkKLJL%l%jlolnmjkoj
-39305b41jJJjjJJKjJk%%mmkkkjjkjK%lJlj%%kj%ljkmJmklljKKK%Jkkmjlkkkmkkklmkkllm
-39238c30llmjJk%jllkklllnlkkmmkkmlmkolkjpmmnmnmlnlrnrnprj0rrj2j5j6j4j6j8j5j3
-39180f46lQK4L5L7K7J3mj6k1k2k2k3j6OK5O0Q6P7N9K8j0l5m4m4m5l5j8J8N6Q0R4P4M5Nj7
-39144a64k6k5k3j5j1j0pmLmrrj4j4j5j2j2j4j9j9j8k2k1k4k5k2j7rLRJ7K8L1L0K9K6J8J9
-39106c71K0K7L5L6L4L8L8K4J0Onj4j5rjKMMMkolpqqqKOPK%%mml%JLjlllpqrrj0qpqpmkJM
-39051b49OQQM%K%%JMPNllpoqppqnnlj%J%%mlkkkj%jmmlkkJJMJJjkjjmlmk%%jjll%kmmklp
-38984c36lnmooopl%NPQPQKMlqnnlnljk%LJLMMMKKKKMNLKLKkkmllkknlljkl%jJl%j%kjJ%j
-38917c66%%llkjllmklnljmmjl%MNPMKNNLmnonnmojkjjLJJkLjJJjjkmnklmlo%k%%%jjKJJj
-38850d41MP%mmmmokklkjkjM%L%Jjlljlklmmlm%mkkJNRMorqj2pnjKJ5K1J7J0QQPlprqrol%
-38788d82LJ1LlppqmklmjmlmKkKJLNMPJ7J1JjmmllKJPJ4PkmMQjoroomljLJ0Rkomoollmklj
-38726d96jJk%kjl%kJmjjjn%jkmjljkklnljljllJknjmlklkmmjlkkkkmlkmkll%jjj%jkjkjm
-38659f31%k%kjnjJ%kJj%%jj%lmllnlnkllnJllkjjmkjokljmmkkmlkKlkjKKOjknjmklj%kjk
-38592g51mlmmmornqoj1pj2rj3j6k0k1k5k8k5j6J0O3J49J85N9j7l4l1k9k3k1j8j6j2j3rj1
-38553g75j2j1rj1rrj0j2j2j5j0j8j8k1k4k7k6k0kM1J30J92Q6j7l3l6l1k8k1j8j5j0qrnpj
-38516h41lkkJnJj%mmnpqj0j6j1j2rpNPJ8K6K8K7K8K4K2J5K2K3K6K9L1K5K3J5Qjoj0nj2j1
-38472e88qqj3qj0pqqj0qrprrj0oj0oroopqmmnm%llljmlnmnKklmlqomjpj%KnnmnrnllmJnk
-38410i10njnjjJJKKkolooommmnmnjmjm%jJnmnloknjkklk%jKNJkoknj%lmmpmplo%plkjoop
-38343a101onmqlmmnmrnrqpqmjQJ3QJnpqnppqoqqqnnprpqoomoprrrj1j0ornmMNJ0jpj0ppq
-38282a405j0nj1rqqrnnoqqj0j0qmjjpqnrorrnj0j0j2j2j1rj0j2j0qj1j0j2j2j2rj3j2j2j2
-38236a808j4j1j2j4j2poj0j2j1j1rj1j1j1j0j1j3j3j2j0j1j2j0j2j4j3j2j5j3j7j8j7j4j7
-38201b234j5j6j6j6j8k2k1k1k1k2k4k3k4k2k6k7k8k7k6k8l1k9l1l2l2l2l5l6l6l7m2l8m1
-38168c129m4m3m5m8m6n1m9n6n6n8o0o6o7p4o9p7p7q4q3r5r6j05j01j11j22j44j49j65j74
-38139e544j94k04k38k69l17l76m33l95l86l25k47k14j55QJ65L55J344K876R96p60j000r15
-38117f228p97n18k20J77O71K577K936M19k50K8J924J820m26j047r55p13n58k48K5L49J427
-38096C93L108J254o44r15q41p52o87o16n72n54n52o14n66n37m58l76l08k88r2M4K66Q79K825
-38073f03J687o32j030j018q49o44k92N2N13J992L235R92j86j72J522K435J2j039j010p30
-38053D235n89k68mL42J051L012K080k90p67p66o08n69m28l88k86k58k04k15j71j75j37j52
-38031D445j24j33j01j08q5j01q5r6p2q5o3p1n6o7n2o5m8n8m4n4m2n1l5m3l6m3l4m3l2m0k8
-38000B450l7k8l8k9l6k5l3k3l1k5l3k4l1k1l2j9k7k0k8k0k9k1k7j5k7j8k4j7k5j4k3j7k1
-37967A612j4k1j4j9j3j7j1j9j0j5qj8j2j7qj9j0j6qj8j2j6j3j6rj7j0k0j2j9pj3pk1j6j8
-37931A099j1j9rj4rj6j3j9j4j6j1j4qj3pj4j0j9j4j7loKonj2j3j5rj5pj5oj2rj1oj0mrlp
-37889F51lplj1oj0pj2kkJrpj3jkJn%j2onOljp%ljmnj3qj1%orj3j2j4j1j4qrjkPKLqmj5qj4
-37835C44qj1mq%KP%Kj0rj2rqJnpj2nlLlMnnnQOLokkOkKlnj0kkKqqrpj0oqpj0lrorlrlnlo
-37775I8kolm%pllkn%mJnlnkpmoJl%oknkrlpjmkpmqoj0pqmqmolmLJJooqkJLlmonmJlJnkpm
-37708a48qormroqoj0qpnoJjN%lqrrlLJnnqonKjlroo%jkj0j2j3j0j2j0j2j2j5j0j5j4j5j4
-37656d92j8j5j8j4k0k0k4k3k5k5k7k5k6k6l1l7m0m1m3m2m8n4o2o7q3r2r9q1m8K5J22K33L36
-37623i50M16M45M24L47K51J47M9k5o9r0r2q7p9p2o1n7m7m7l9l3k8k5j6pjmoj4j1j5j4j1o
-37590A73mM%joj2j7j6j7j9j2j2j6j4j3j4j2rqnlKKMKJklqnj0rrrpnonoLKNjmqopqj0qoom
-37537a64%KPLJlopmomomokpoqnonpppmqnnnnkmkpknllllkjkmjllmllmplmnmnmlmlpmooqm
-37470d30l%%Lm%nnrppnnmkJKKJknonqqmnnnoololj%loprrrrpqonnnrppqqp%NJn%LRJ1J5J2
-37405f38J5J7J3mmmJKoj0nkLLMPQJ3%oroqj0j1j1j2j0j0j1j0rpmmjJLPJ1Moj1j1rj0mjMR
-37355g39J1MnlKKrj3j1j1pnlKQJ1Morj0j1j2j0qrj1qpnnnkNNQOKKkopoqpqqprj0mqoopmm
-37299i69mljJjloqppj1oj1pqlmommnnoqoqrnpkmokopqqpqrrj0rj0j0pqoqrj2j0j3j2j3j4
-37243a358j8j4j7j6j7j6j9k2k6k5k8k5k2j1OM1N6O7P7M7J6ol2m8m9m6l6j9J0M0N3O7O5L2
-37209a293J1j0l2l4l1j8j3llmkllrj7j8j9k1k0j7j9j6j9j5j5j7j5j4j7j6j9j7j7j6j6j2j7
-37172a836j7j6j6k4k3k3j8j6j0qkJQJ1J5J1J0J0Njpj5j8k7k7l0k6l1k9l1k9l5l6m0l5l5k4
-37135b414j0KK2L2K3K6J1qk4l1m2m5m8m3m2m0m3m1m0m3m5m5m5m4m7m6m9m8n1m8n4n2n4n2
-37101c478o2o7p4p8q8q9r9j05j20j27j38j42j52j60j94k20k71l10l69m17m56m32k77K16J529
-37076f180K602R86m95o58l46M99K150K326L31n54o29n44m83m04l65l14k95k58k52k42k58
-37055c383k54k56k35k35k20k57k92l57m11m94n00m17m6R55K289J355l97p97o40k5J353K108
-37033a156M36q38r75q32l95O95K217J398m20p97n97M2J519K469P63n11o84o07n33m50m07
-37012C37l53l28k84k76k55k72k61k76k63k94l04l51l77m37m64n17n03m60j83N75K173K026
-36990a347j9p47o57j76J065K520J331l75o60o15m70l57k07j45r2r9j04j65k12k72k90l25
-36968b418l28l64l80m33m70n46n96o46o37n99n01m32l42k27o6J88P13J770K654K117J879
-36947C36M38o54q22n94l41K08R97K390K525K067J346l57j020j105j011r43q58q17p96q05
-36927A84q25q05p66o63n67m60l71j86k3M30J197K566K437K038J224m14q38p72m52o2O54J860
-36905E386K839K332K011N60n84q03p37o39n31m60l94l69l24l12k81k74k48k39k09k02j75
-36884F347j66j38j31j13j09j02j12r8j07r6r0p7p5o1p4o3p3o8p5o5o3m5m1k5l3l7n1n3o0
-36855D046n4n4m6n0m2m5m1m6l6m3m0m4l7m0l8m4l8l9l4l7l4l7l5m0l2l4k7l2k6k8k8k9k8
-36822B788l2k6l2k6l2l2k9k9l0l0l1k9l5l6l8l8m2m6n0n1o0n9o1n4m2nN0J24J66J86J72J30
-36790B641O2jm2n8o0n4m9m2l3k4k3k2k6k6k9k7k7k5k3j8k0j6j8j5j8j8j9j9j8j6j8j9k3k0
-36756A837k1k2k6k5k5k2k4k0j9j9k0j9k0j9k1j8k0k1k3k5l1k8l2l2l2k6k8k0k0k5k8k5k4
-36723A057l0m5m0j0N2J31J90K04J92J55J09M4j1m4m9l7j7j6k5l6l6l6l3k9k5k6k1k1j9j9
-36693A509j4j2j1j3pmqqrj1j2j3j3j4j3j3j0j2j0rnj0nqrj0j0j1rj2rpqqprj1j3rj1j2j0
-36651A090j1rl%LLRJ0J4J3J1OOJmorj0j1j2j1j3j2j1j2j5j1j1j2j1JK1M8J8j1j3j5j3j3j2
-36611I83qqqrqrpppoqpoooqmnoommmqopmonqpj0ooornqnqpnrpmroqqrpmoqpqmljljJKkjm
-36545E90oj2j2j6j3j3j5j6j5j8j5j4j6j5j6j9j7j0LK6N1O7N9L6K1K4M2M6K9Jj7k7k7k3k3
-36510F20k4j9j7j6j7j6j5j4j3j3j1j2j2j4j6j4j8j9j9j9k1k0k0j8qlMJ3K3L1L5M2M1M1L6
-36475D78K7J8Plqj6j6j4j6j5j8k1j6j2j1qprj0j6k2l0l1k6j1J4L1L8K1MKK5L9L4Qj8l1l1
-36437C30l3l3k7j9k0k4j9qQJ5J2LPJ2K4K1J9J9K2J7RMJ2J3J5Jj2k2k4l2l6l3l1k4k2pRL2
-36399A78N4P0O5M5J9LJNK5M2M8L9K5Jk0l1l5l5l6l3l3l4l3l4l6l8l8l7l2k9l1l8l1k3qJ0
-36363c5L4M0L9K3OrjK1N9R4J20J27J11Q1M4PlKJ8L3L5K5Qj2k8m0m5m3m4m3m4m5m4m1m1m1
-36327C68m3m6m7m7m3m3l4k1j2%K2M7O5P6P6P8Q7J02J13J15J07Q1M6Mk9m9o0o6o9p1p7p7p6
-36294D77o6m2J2R5J58J40O0J4M2J11J49J04J9m2o4o4n7n1m3l9l4l3k7k6k7k4k3j9j6j4qm
-36262F58ppprnj1j7j4j6j7j7j3j0nlmrj2j1j0qlJJ0J0Mjrj4j7j8k3k0k0k3k9l4l7m1m3n1
-36221H8n6n1l6KP4J56J92J41P1N8J07J76J73Q7Ml0l7k7j8j6j7k2k4k2k2j9k0j6j5j3j4j1
-36189H43j2j0j1j2j1j1j4j4j0j2j1j0rorpppqnqkljmklmrnrrroqqj0qj2j3j2j2j6j4j5j3
-36143D32j7j4k0j5j8j4j8j7k2k2l1k5l0k4k3K3K2l2n2k6J4J64J25n3n9l2M1J85Q9o3m6m0
-36111C82PL9Jl7k5l2k4k7k2k1j8k2k0k3k1k0j9k2k0k4k3k3k1k3k2k5k7l3l5l6l6m0m2m4m5
-36076d43m9m8n1m6m5m3n5p0p9p9q3q3r2r3q7p2o0k9K5R4J57K11K55K91K85K54K20K18K29
-36047F32K34K35K46K69K84K50J86J28Q0K7k9p5r7j05j03r4r0q1p0o9o0n6m9m8m6m4m1m1l7
-36018A336l7l6l3k6k2j9j6qrj1j4j7j8k1k0j8j5j3qml%jmpmppqj0j0j5j5j2j6j4j1j4j0j2
-35978G91j1j1j0j0j0j0j0j2j3j2j3j4j5j3j6j3j3j4j5j2j3j3j2j1j3j1j6j4j4j5j6j9k0k4
-35944C33k8l1l3l5l8l4k7j0J5L1J8qk0j5J0L0L4M1O6R4Q6M8K1K9O7R5Q8N1K9K6K4Mj3pJ1
-35909I52L1L0Mk0k9l4l0k8k4k5k0k0k1k2j9j9j9j6j8j5j7j7j5j4j4j4j4j7j3j4j5j6j6j5
-35875D27j4j8j6j4j5j4j5j8j7j7j7j8j9j8j8k0k0k2k3k4k6k5k7k7k9k7k7k3l0l2l1l3l5m3
-35841c45m9n6n8o3p4q9j01j11j29j38j40j17n7L6J25J51J70K65L80L40J92J27J75K30K37
-35816I01J95J55K21L56L80K37J26J10Q5j0r6j30j37j25j12r8q6p5o7o3n7n3n0m5m4m3m0m1
-35788A394m4m7m5m3l2nP0J92P8m2m3m5l4l1k5k5k0k1j7j7j4j6j2j7j2j0rj4j0rqj0rj0qp
-35752A023prnojlormnmnoqoopnnnlmkmmllmlnnommolnjmlmnjmlmJmmlmllomnmklojlnnjl
-35686G46jllllkllmmkljnlmmmkmlmmmljnk%k%mJlkjknJklklkjjk%kjkk%mmjJj%j%Kkljll
-35619E99kll%j%lkmkjlkkkjlkjjmjJjjjmjknl%klljlJ%J%JJ%%lkl%%j%ljlkjkjkl%jkm%k
-35552D95Jnkjk%jkj%lkjjlk%mjjkkkl%jlljjJJjjKJJJkjklkklj%m%l%knjjkkmjm%jkjK%j
-35485D03jJkJkklKKjJK%Jk%njjJlkJkj%jjk%kjlkjJmjkkl%%klkk%lml%lkjlljkjjk%MkKJ
-35418C30LjJjjjlm%lkjj%m%%ljkjkln%J%JMKLJJK%kjkjljjkljllkljjj%Jjljkkkkn%lkkj
-35351B54ljkjk%lJkjjkj%kkkkjjJ%MJLJKJJlJljkknmkkljjk%lllmkjmk%k%%mjmj%%kjJ%L
-35284A77LLMONJ0J0QJ1RQPROOLOMMMMJJLMLLJ%klklnmolllnklnnkommmjjmKMJMNKMJJkmn
-35220B56nllllmmlmnlkJjKLKKKLLjkjjkmnkkkk%k%K%%JL%kJjkjkkjlJkjjJkkJmjk%%l%kk
-35153A79ll%llmkjkjj%KKOLQQPQLNN%Jlkmllmjmklnkkjmk%JkkKKjJ%JllkkkkjlJkjlkjmK
-35086A43%M%%lKjjj%j%m%%%kkjklkkllmkmljlllkjjl%%j%Kk%%kkJj%ljjlklnmkkjjlkkJm
-35019D5mlmmlmmmlkjmklmnonknnmj%mloolomroopqqpj3j0j0j1qj1j2qpj0j0j2j2j4k0k5k8
-34964c41l7m1m9n6o6p5q3q5p9m6M8K44M07L37K69L62K78L5q6j04r4q0o4n5m4l7l4l0k4k0
-34934C50j6j6j2j2j2j0j2j0j1rqj0j0j0qqqj1rnppnqoooppnpokl%nlJkmmnlmpmmoonmrnr
-34880b7rppoqqpoj1rj0j3j2j2j2j7j9j9k5k6l5m3n0n5o7p9r0q9q0l9P3K89M34L30K75L57
-34844H61K35Kr5j02r5p8o2n3m3l7l3k7k3j8j6j4j4j0j0j0j1qj2qpqrj0pqqmpponoqompmm
-34801A94mnllkmlknlkmmnklllnnkmmnkmnonnnokopmmpqrqj2j0j2qrLJ3L3M3L5L2L6K4Kqj0
-34744A68j2j2j4pqnqppnnnmlnmkjlkkK%JJKjJjjllnjmmlnnmnommnmmllnnmlmmlnlompnnk
-34680h9mmpkmmolpnomrnpppnroqrrj0j1j1j2j1j3j3j2pkPK2L8L4K8K8K2%j5k0k2k2k0j8j9
-34632b85k1j8j9j9k2k2k4k1k3k5k5k4k4k5k6k6l0l6m0m7n9p0q5j02j21j37j54j53j31n4J23
-34601a745M21O26N11K78L23N55N53K28o4j69j78j55j30j04q4p2n8n2m6m4m1l7l5l5l0k8k5
-34574C63k4k4k0j8j9j9j9j7j8j9k1j7j7j5j9j8j9j7k2k0k2k2k4k4k4k5k4k5l0l0l2l0m2m5
-34540d18m9n7o6q0r5j09j28j48j59j61j30l2J82N01O55M76K79L85N87M85J48r4j71j75j52
-34515A474j26j04q3p1o1n1m3m1l4l4l2l0k5k4j9j8j5j3j4j5j2j1qj2j1j5j0j1rj3j0j1j1
-34482D77rqj1qrpooomnmmonmonnmnmln%NKnomromnjjlklmljnmlmmmnknkllljJ%nkkkmklj
-34416B20jkkklklknmkjnljjlkjkmkkmjllklljljljlllkJmljlnklkkkmmlkmkkqnnnj%OQRO
-34349H4OPNJmnmllokjmnkmomklnokljK%%KLMjjmoknlknllmkjjjJjj%%klknjpmomlmomllK
-34281f1J4K2K3J5J3J0LklnkmommkkkjkJkk%mnkllkjjmlmnmlmllkljJkljkm%NNJ0J0Ljk%O
-34221c8PJ3OJmmpmoonknlmkmnloklmjk%LORNommlKOOJlmJMJ0KnmjLLJ0Pjlooppnmnnmoml
-34156a15pnnmmllkjkNRN%ml%JQJ1Kmnonnmkll%KMJLLMLMKjljlmolmmmonmlnoklookljmlm
-34090b24mmmolklnkmkonomnmnooqqrqj0rnj0qj2j1j4j2j5j2j4j2j7k0k6l0l6m4m9n0n3m3
-34043h55j8L5J15J81J77J43J45J71J45O1j4m7n5n1m3l2l1k3j9j2j1j5j6j4j7j3j3pj2rqo
-34011a68qorj0rnj1j0rprrqKLLrqj1nqrj1m%lj0j5j9j6k1k3k1k4k9l0l8l9m8n1n4m5k0K7
-33967h14J05J82J83J50J44J70J50P0j0m4n6n0m6l6l4k6k4j3j1j3j5j4j4j0j3rqmrqpoqnr
-33932a62pqlpmqkmllkmjqkomonplj0komqmomplpjpnmkplnlk%m%nknnnnroqnj2opmmMLOPJ2
-33867d19QQKNk%kmonj0kpopmooqmqlnnnkpnqnnkkJj%plompmokqknlnlmkokqlnnqnojnlql
-33801f76qoomj0mplnmqlojokpnqnopqlqlqnj0mrnonrnrlnKnnqmqoj1mj0nj0lj0mj2mrkqp
-33741a035j1mj1oj3rqoj5pj4j0j2qj1rj2pj3qj2opkpoj3rj3j0j8j0j2j3j7j0j7rj7j1j6j3
-33699a477k2j5k3j4k0j7k3j8k2j3j4JkJj0j0j8j1j3jj0j2k4k5k9k3l2k3l1k2k6j7k5k5l3
-33664b098k6l2k5l8k6l5k7l4l1m2l5m4l5m9m1n1m3n2m9o0n0o3n4p0n8p4o6q2p3r1q5j02r6
-33631c837j16j11j31j26j54j51j80j78k24k31k83k99l66l97m74m45m60l62k67j26j9M39R52
-33608g546K269K597N97l61l86q8N22J348K727J748k53p30q09p07o55n36m83m24m24m15m30
-33587b439m27m51m63n11n70n98n71n49m43l40k44K7M99J345K492J218m46p15o69j21M85J827
-33565a664K239L59n70l61J78J305K319P38n37o24m12J91Q74K281K103J8p22q54p57p07n76
-33544D821n25m40m35l97m24l98m29m16m69m94n51n00n00l75k83j51K4N29J175K576J979N8
-33522D375l88l49J06O68J748K681R75m63o67o63n63m84l78l19k66k44k11j96j67j52j27j27
-33500D789j19j19j04j04q9r1q6q1p5p5o8o9o4o3o1o2n8o2n8n8n2n3m2k9qQJ2pk1k8j8pPP
-33466B992mk4l4l8l8l5l3l0k5k9k3k7l1l1k6k9k8k8k5k7j9k6k2k1j9k3j8j6j8k0j5j9j8k0
-33432B153j5j9j4j8j6j8j9j9j4j5j4j2j3j5qj1j5j8j9j5j8j8k1k3k1k3k5k6k2k3k0oJ3K7
-33398A640K9J2kj1lJ1L1L6K3Kj1j9k2k3j9j9j8j6j2j7j3j3j3j4j3j2j0j3rj0rj0rj0qpoj0
-33360A403prprpj0orqrqj0pj0qqoj0prklnonpmljj0ornnqnnnopopmkjjK%Mllpkpprnpoj0
-33300A051onmplrmponnommJpmmlmnnnpplkqpj0rj2j1j2j0j2jPK3K7L2K8K8J4Kj2j4j3j1j2
-33250I28ponlqnnlkmjnnponoqkp%nk%MkjnlklpolJKLjJjK%%klojljoJkkkjklplqnokKJ1R
-33184G58Noml%onojlklkljmjkljmkmnkk%jjkJkmk%lkm%nJmjjjnklllkj%ljljmjlkkljmk%
-33117F08jjl%ljnklkmmkj%KNNjJj%Jjj%lJjjl%lkmjljn%k%mkkjlllkjlkJllljmjllJlm%k
-33050E04kl%%jn%l%kklkjjjjjKjJjjjJkk%%j%JLLNLlj%pmmmnnlmoprn%%LMOJ7J8RQPL%oo
-32985D82noopqnnnnmmkl%LQJ1PjknJMRPJnmmlpnnlmlonnlmnomm%jjKORP%mn%jQJ0PMKOJ3
-32921D37J5J5MJ%JJNPjoprorpompnnlpkkJjKOJ7J2MNQRR%mom%LPPkmnkmnjkjlk%kjkmkjn
-32858D27kkkkmmjlkljjjl%JJKKLJJNKMJJJ%JKl%kljkjJlk%jj%%j%lm%LkjJ%%jkjKj%jJjj
-32791C94KjlKKJ%%mj%Jlkjklkkjjkj%k%l%mkjk%mjkk%j%J%lk%%kl%j%%%Kkk%%j%k%jj%Jk
-32724C31%jJ%kkjkkjkkjjk%kk%kjkJljkk%j%KJjJ%%JjM%kklkklkll%Jljjj%kj%Kjjkk%lj
-32657B65kkl%mjKLOMKJ%Jmkkkk%%%%jjjlljkjklj%kkk%lkjk%k%kkj%kkjkj%njkllkkjk%K
-32590A93JMNMJ2J5QKK%jnlookn%km%lkkjjmkklKlk%jjlj%kl%jllljlk%jkjKlk%kkkkjjjl
-32525A41m%%kmJkl%jj%%%%KJJ%Kj%Kjjkkljk%kknmkKJKLOJ3J0K%Lkkmolmmlklk%ljlmjml
-32460I3knlmljnlmmljkj%lJjJ%K%LJkJ%%kjl%kjkkmklmmkmknmnnmooonjkLMj%Kjmooqqno
-32392f8onqpprqqrrrrrj0j2j3j1j3j5j5j6j6j6k0k3k4k9l0l4l5m1m0m2l5k6%L2P0R8J12J40
-32351b35J74J82J51J10Q3O0L1lk3l5l5l7l3l1k9k6k3k0j5j4j3j2j3pqj6j4j4j5j4j3j3j3
-32318F7j3j3j4j2j2prmmpqj0j2j4j4j5j6j5j6j5j6j4j4k1j8j8k2k5k9l1l3l4l9m2m4m5m5
-32281f53m0k7mL1O8R5J10J36J73J75J34R4P0M7J3k4m6n8o0o0o0n8o0n9n8o0n7m7k8jL8P5
-32249b01J01J17J51J82J74J27R2O7M6J4j7l4l8l8l7l5l3l2k8l0k4k6k2k1j8j5j9j5j7j5j4
-32218C42j6j1j5j4j3j3j4j6j3j4j4j3j4j3j5j5j4j6j7j6j8k0j9k1k2k2k3j4LM6M2j8l4l8
-32184a02l6l7m1m1m4m4m5m1l6k0J0M6Q2J06J28J58J89J74J33R5P3M5Nk7m7n5n6n1l6%P4J07
-32152F66Mm5m3l7l4k7k5k1j6j5j4j2rj2j2j1j0j2j6j3j1j3j3j1j1j1j2j3j4j7j4j2KL7O0
-32117B33J1k1k2j8j7j8j4j4j2j0j3j2j0j2j4j6j5j6j7k0j8k2k1j8j9j5j1pkJKONLlj1j9l3
-32079b29m0m9n8n9n1k7K2Q3J09Q7J01J79K49J98R3N2O3N7Pl6n4n4n2m5l9l4l2k8k5k3j9j9
-32047C27k1j9j6j7j6j3j6j4j4j4j5j4j3j3j4j4j4j3j4j4j4j5j7j6j6j9j9j8j8j8j9k3k1k2
-32013b26k5k6l0l3l2l6l2l3l1l0k8k9k9k9l0k8j5J8O8J02Q3P0J34K26K15R7K7L9N3J2m3o4
-31981C15n9m7l0j8qnj7k7l8m8m8k6K4P7R1O9J02J98K50J71O7M8O6M4j3n6o5o5n9n1m5l9l7
-31948G21l5l0k7l0k4k3k4k0k0j8j9k0j7j7j9j8j8j7j6j7j6j6j5j5j4j5j8j7j9j7j8k1k1j9
-31914E1k0k6k4k4k8k8l2l2l5l6l7l6l5l1k3j9j0kNRJ4K5N1R5J12R3R4J61K37K00Q9M4O5P4
-31880I41L1j0j8qQJ8K3K2J5Lj0j7k3k5k8k9l2k7k3k2k4k1k1j9j8j5j6j8j4j5j4j5j3j4j3
-31845E39j4j3j1j2j2j1j1j0j0j2rj0j1j1j0qrqj1rrrqrqprj1qpj0j2j5j1j4j2j5j4j5j8j5
-31804I1j8j7j4j1nOJ6L0M3N4O0O4N6M3L1J9Onj1j5j9j6j5j6j5j6j6j7j3j4j5j4j4j3j6j4
-31768A80j3j3j5j5j8j7j6j8j7j9j9k0k1k0k4k3k5k7k7k8k9l3l4l7m3m8n3o2o9p9q8r7j01
-31735i88r7p8l4M2J51K73L63L99L92L77L42K63J48L4m8q5r8r5q7p8o8n7n1m7m1l7l6l2k9
-31706F98k8k7k5k4k3k5k4k2k4k1k2k1j9k2k1k0j9k2k2k1k1k1k2k1k5k6k5k5k7k9l1l6l9m0
-31672a42m6n3o1o9p7q8r7j04j04r2o0NJ06K33L49M09M19M01L71L09K03Q1k1p8j00r9r3q3
-31644A419p6o6n7m8m5m1l7l1l3k9k4k6k5k4k3k5k5k3k3k2k6k3k4k6k5l2k8k9l0k6k4j3kJ4
-31610D22K6M1N9P3O5M5K8J4kj6k4k8k7k6k4k1k0j4qkPK2L5M6N4M7L9K1Qjj0j2j4j7j6j5j4
-31573G41j1npj1j4j3j2j3j2j1j1j1j0rqrj0rqorpj0j0j2j0j4j4j4j5j6j6j7j8k2j7j6j6k0
-31534B68k0j2JK0L0M4O3P5P0M7L3K0Nrj8k1k4k4k6k8k5j7rQK2L4M8O6P8O9M6K7J4Kj2k1k3
-31497H01k0k0k0j4j4j5j2j1j1j0rrrorrpqqpoooqpomonklmmonponnonoommnnmpqqqj1qj3
-31442C64j2j0j0j2j2j2j0j0noKK0L4M5N5O9P9P1N0K9J4Jj2k0j5j8j6j4j0j4j2j0qqpqppo
-31403E42mpqmooqonqopromKNOJ1J4RPJllkopnnlkmklnkljllljjknllml%llkJljkmjlmmkj
-31338C84jjnk%k%mlkkllKmmmm%KNPJ1J0J1J0P%kknolnmmjlklkkkjjlkknkjlkokjkkkkj%m
-31275C15mjkjkljl%kklk%jn%kkmllkknlkjlm%mmlnnnnloqonrppj0rj3j0j1j1j1j3j0kMJ6
-31217H5L5O0P7Q9P5N2L0Qkj0j2j2j3j2j0j0j0qprormpnmnnmnnllnllojkmmmlmmlkmnljkj
-31164B67JKjjkn%lkkkljkKkjljkjkjllkln%nlkkljjlkklnnnlnnlkllJkllloommokJnlnmm
-31097I5qoronoj2j0rronnmoqj1j0j4j5j6j8j7k0k3k3k7k8k8k7k2j1OL0N9Q9J18J35J39J29
-31057C76J12Q6N2K3kj6k6l0l0k8k6k2k2k0j7j0pJNOL%jqj3j3j8j4j2j5j1j1j3j1qj2rj1j2
-31018B16j1j1j1j1j0j0j0j1j0j2j6j2j3j6j6k0k1k5k6k8l0k8k8k1j1RL5O7J00J26J42J45
-30986D22J35J12Q2N3K0Jj8k5k6k7k4k0j7j7j8j6j4j2j0j3j2j2j1j0j0rqropolqqoloplnl
-30945D16klmmnlmmkolnnmlmlnkjkmmj%%Kkmonoooomnkmkmmmoqqonook%J0OJokMJ6K3J3Jm
-30882B80mJKOjropqnoqnnopqqroj0j0rrrj1j0j5j2j3rj3j0okOJ8L3N0N6N7N3L6K2Qkrj5j0
-30833C36j5j5j6j3j8j3j0mjrj1j3qKJ2J1Lnnj0j5j3k1k5k2j7lJ7L4J9JRM2R2J16O0KpJ0L3
-30793E10L3Oj7k1k5k3j6j9j6j3j5j2j1j1j3j1j1pojNPNKmrrrmKnj1qpj2pqj0j2j1j1j3j3
-30750A59j4j8j6j9k2k4k6k5k1j2MJ9K9J4pRM5R7J07M3j0j1J1L1K2qk2j8KJ3PKJ7M8R4J01
-30714F01M0nrPL3K6lk0k7k1k0j8j9j3j4j1j0j1rj0j0orqqmoqj0pqoqpnpnpqmoolK%mpj1j1
-30665C00j1j2j5j7j9k0j8j6pOK3L2J5kQM7J04J10L6plJ5M4L8Jj7k0j9j4j4j4j1ropponnp
-30625D71omlmmnlmklolklnlllmkkk%m%JkLJ%jljkkkmlkkJkjlkkjm%kjjj%%jJ%kjkjkjjjj
-30558C41jjk%%kj%jlkkjjk%%l%llllmkJJKMKkmjjnk%j%%jJkkmkkjkLNRJ0MlKjkJkJkkl%%
-30492C00lnllkklkMPRNjJjllllljjkk%lklk%jjllJ%JMjKJ%%jj%%LJMLJl%%%%%j%kljljjl
-30425B62%j%%%JJJK%JJKKJJjkjlkl%%jkjlkjjlkjjKj%%JJ%JKK%JJJjj%kkkJjjlJJmlJlk%
-30358B34jl%%JK%L%kjk%LNLK%K%%KjJJjJkkkjk%kllj%%jjj%%kkJ%JKJjJ%jJKLK%JJ%%Kj%
-30291B39j%%jjkJ%l%JjK%J%j%lkk%kjjj%%jKkJ%%j%%j%Jjjjj%lJ%Jj%jl%Jk%jkjjjjj%Jj
-30224B02JJ%%jLkJlj%l%jjjkk%ljl%k%JKJKJjjj%MKKL%ljl%JjJ%jkk%llm%k%J%jJ%KK%%L
-30157A82KL%j%ljkJKllkkjkk%%%%jjn%kLKLjJklom%l%%lmlMPL%LKjJNLNJ%mnommmmlpnpp
-30090A12oqppmMJ5J6J4J5J5J9J6J6J3RPJnoopqmnlmmmnmmmmmmnnlnkk%LLLKJJjJKKLlpnm
-30032A34rrmmj%K%mplkKPJ2J6J3J3J7J6J0PPJ0OJrj4j3j3j3j2nLJ4J1J0J4J3J6J8J6J2QL
-29987B89kprpqoppnmnnmlkllmmno%nnmKKLNMMKJLNLLMlnmpoonpoopqpqqkMJ4J4J4J7J9J8
-29926B15J7J6J4J5J3Joppoomnollnkmjmkjl%j%lj%%jjjJkj%jJ%j%%%jj%%%%%jJkkljl%kJ
-29864A91k%jkjk%jjklj%%kl%k%LljjjK%kj%K%%%%%jJJjJ%%KJj%%%jkjk%Jk%jj%JJ%l%%kj
-29797A56J%j%jJ%k%kkMJmJjJJKkjJ%jj%J%%lJj%%jk%%%lJkkJ%%%L%k%%jjKjjKJl%%%klj%
-29730A34%%kJjlKjkLj%kKj%j%JK%jJJKKKL%JJJkLjkJkjj%lj%lKjjkj%%jjjj%k%%kkj%jjj
-29663A15m%%j%jJjKj%%JKJJMKJLK%Jj%Jkkk%jJkmkkjk%mJ%kj%%%JJJJ%JJ%%LjjJJ%%jjjk
-29596A07klK%Jjjkjk%kk%kkkj%jlokkoklnlkkJJLLOOPNPQJ0RPROOOMLLLJ%klkj%l%kj%k%
-29530A48kk%jjkjjkkj%%k%%%jkl%%ljkLjjj%j%jj%%%JkjKJKJJjkj%J%JJ%jjkJ%JKJjkJlj
-29463A15jjj%j%J%kJjkjJjJkkkJjj%kk%J%Jk%%JkJjkj%lKjjkkjj%jjjK%jJjKjJ%jJ%%KK%
-29396H8%Lj%jj%jjKjJjj%KJkljJlJJMMLLJ%%kKk%JLj%kkJmljkj%J%MKK%K%LKKKMKJ%%k%k
-29328A08jkJj%j%jJjkm%lKJMLLJKKJJ%J%JKKjjkl%ljkjJk%l%%%%jjkKkkJJJ%%kjJJjkkjj
-29261I1%jk%jj%%%KJj%LJJ%%Jj%MJM%%LK%%%jlkjlJkkjj%jK%j%j%%Jkkj%j%jjjkj%KMLKJ
-29193I2%%%%KLKMKJ%jl%%%jJj%kkm%kk%J%K%jLk%l%LkJKl%jjKJl%jjkkk%JLJjLkjkjK%JJ
-29125H5j%jk%l%%JJJJ%jljJJKkJj%kkjljjj%QK3J4mpqnomonn%J8L2K3mrpj0pollolNK2J0
-29065A15j%lKjjk%KKK%J%JKKLKKK%%kjk%jj%llkjljmjkjkkmkj%lJkJ%j%JJJlk%JJNJ%%%%
-28998I3JJJ%J%%kjKjJJ%%l%k%%k%K%l%jJjkjkJ%kJk%J%jlJJ%Jlkk%%%Jjkj%kk%jjkjjjJj
-28930F0kj%kJKJkJKk%%%Kk%j%kkljk%Jll%kjjmj%kjkkj%j%ljk%Jlljlmlkmnnnopj0rj0op
-28864g4MJ5L1K1Lqj4j2qJJ6L5L8L4K7J3nj1j3r%RK6K7J6Jpqrrqppmpnmmnjnk%lmlllnnoq
-28812C1mopqqj0qjPK4K7J3%j0j2j1mRK5M1M2L4K4Kj0j2j1oLJ7L1K5Mlrj0j1oqmnnmmlkkm
-28764A51lmllmkjlmjjk%J%%jljjjJKJKJkkkkkJjjJJklkkJjjjj%%%%jjkkJkjJkKjkJJ%%k%
-28697I0%j%MLMkkjkkjJJKK%jjJkJ%j%%kkjjkKmkJmJ%kjJJ%kkjj%JKj%jkJKJ%%jkj%LL%Jk
-28629G6kj%KLJLKjkJJ%JjL%JJjkjj%k%%k%kJj%Jk%%k%j%JjjlKjkjjJ%kkJ%kjJJjkj%kj%%
-28561E6%JJJl%%kJJ%jJjj%Jjjjjk%%jJkjlLJKKk%LjkjJj%%l%k%jj%J%k%%%%JkjJJjk%J%J
-28493C9jjJ%J%J%Jk%%kJJj%j%%jJ%%jJ%jjlljMJ%J%KK%kj%jl%Jlj%jJKJJLJ%%k%k%lL%J%
-28425C3j%%%j%%jJ%kJkjJkkK%jjj%jjj%Jk%%%j%%kjj%jJ%%lJ%k%j%%jJkj%jJKjkJkKk%J%
-28357Ek%KjjJJ%k%KJjjkk%jjJkJJj%%j%jj%JJk%k%J%%j%J%jjJjJKjj%k%lJjJ%mjJjklkJ%
-28288b2kK%k%%jjjJ%JKjLJ%jkJKjJk%M%%KJJ%kj%k%%jkjjJ%lJkjJJj%jjjJjj%J%j%JjkJ%
-28220c2k%J%jKk%kJk%kjjJkKJklj%Jjkjjj%J%jjkj%kjjkj%Jjj%jj%k%jlj%jljkjJk%jkjj
-28152h5lkjjjjjkjkjkjK%kl%%jj%j%JJjKjjLj%JJjJjjjkkkj%kkjkjkjllklJlkkjlkkkllj
-28084a60mkmmlkmmmlnmnkjMOQNklnmkJLMMkopj1j1qrpnLQJ4J0NmqqpjPJ2J7J5ROL%nlokK
-28024a91MNOQKjnnqmml%m%pomqopqqlJ%J1J2J1MlqrrnjPRQnj2j4j6j6j8j6j7j6j1qnoqrj6
-27969d22j5j5j6j3j4j3k3l0l9m9n7o2n9m6j2N0J26J93K29K30K26K09J59Q3J1l5n2n2n4m8
-27939C90m2l7l5l1k5k4k2k0j7j6j5j4j1j3j2j4j3j2j2j2j3j4j4j2j1j3j3j2j4j3j3j4j8j5
-27905a96j5j5j8j7j5j6j6j7j8j9k2k7l2l5m1m8n2n7o5o4n5l5J4Q8J63K12K26K18K12J80J10
-27874E28K9k6n6o0o0n9n0m6m0l6l8l3l7l7m1m5m6n4n7o3o6p0o4m2kO9J49K03K18K17K09J82
-27842F76J20M0j7m8n4n4m5l8l2k9k2j8j5j2rrqqj2j2j4j6j5j6j5j5j6j4j4j5j3j3j0j1j2
-27807A85j3j0j1j1j0j2j4j4j2j4j3j4j2j4j4j8j9j9k7k9l2l7m5m9n2n9n7m4j3M0J12J80K09
-27774C8K11K06J93J49P8J4k2l9m1l9k9k7k2j7j5j5j3j0j2j3j3j3j3j1j4j3j1j3j3j0j1rq
-27741D23noqnokonmpnnmomnlmlmnljknojlknklkllmmmklkklmjnlljm%Lnjjjkklkjk%mjnl
-27674B05jjlklkkmJkkj%k%j%%Jj%kJJl%mk%l%kjllkkjjJkJjJ%JKMjJKJ%j%kkk%lml%ml%k
-27607A37%kkkj%%j%kjjjj%jjjJkJk%jk%j%jJKLMKKKk%%%jk%%JMJLJJkjkklljkjkkkjjkk%
-27540A06jkkJ%j%j%jjJjk%%kjjJj%kk%jkjllJ%jj%Lk%j%jjKLLMJK%%kj%%Jj%ljkj%km%%k
-27473G2kj%jkjkj%%%JlkJJll%lkjl%JLLJ%k%KKKLOM%%J%%K%KJkljkk%%jjKkj%jkjkkJ%K%
-27405E8j%%%%lk%%Kkl%Jkl%jk%j%k%kjjj%kJ%j%jj%kj%kkj%%mJ%jK%%%JkljJj%JLMLM%%K
-27337C2jkjjj%mkkkjjjljkkjjkk%jjj%%K%jjjJkjk%%jkkkjLjJK%%l%KJkl%kmmkommklJQJ0
-27269b9J5J1Klkkk%LJ%KMNJ1J6J1PKJJmllknlnkllkljJ%lkllmjklkjkk%JkMMJkj%%kk%jj
-27206a3k%Kk%jkjk%%LKJ%jjkkjk%JJkjj%jj%kjk%JJKJjkm%ljl%J%%JKJ%Jjkmmjlkkljmml
-27138g0j%JL%%%%JKKJMN%%kjlnjlmkllJklJ%jJJJkjlllmnllnklmlnmnmqopmonpooqj0j1j2
-27072b38j1j4j2j4j3j3j5j3j0kJ2K9N4P7R8R9Q1N9L1J0jj1j3j5j4j7j4j4j2rj2qqpqnnpn
-27033A0rmnopmpomklkjllkmonnnqoj0prrorrj1j1j3j5j2j7j6j6j7j6j6rlJ3L5O0Q2R9R5Q0
-26983A36M8K2Lrj7k1k2k2k2k1k0k0k1j7k0k0k1k2k0k1k0j4pQL2O3Q1R4R1P2M7K5Pjj1j7j7
-26946C06j7j5j6j2j2j1rqrpprqonqopmnnoonljkkklmkmmkklkmorrj2j2j0j1j2j4j3j3j5j4
-26894h7j6j5j5j6qlJ8L7O3Q5R6R1P3N1K7Npj3j7j6j7j5j1j1onqoqoqqropqopqnljKOJ0RP
-26847A98J%mlmK%KLLLjkkkkkkljn%jklljnkknl%k%kJKK%mkllllJ%KKj%klmlnmknllmlkKP
-26780A05PRO%JJjkjjjkl%%jj%%jJKj%J%j%j%JJKJJkJ%j%%j%jjJJ%k%jkkjkjlKkkj%j%%%%
-26713A01J%jm%j%kkjk%jJ%%%jJlJJjk%kk%Kjj%kkj%%ljjjJj%%Jjk%%lj%%%KJ%KJJk%JmJj
-26646F6jKkkkKjjjlJ%kJK%%%%Lk%jJjj%lkk%%jljl%%Jj%%KJJ%%J%k%%Jlk%jkK%%JKJJJJ%
-26578D8%Jljjk%j%jJm%jjkk%j%j%J%JJJJKkjJjj%lJk%%jjJjjj%jJlJjJjjk%jkjkKkkJ%jL
-26510A3kjJ%jLJjk%%jjjkJk%kkjjkKkjkJKjK%J%JJj%JJjKk%JjjJjj%Jj%kjljJJkjJjjJKj
-26442h%j%J%jKj%j%KjJljj%jJk%%jjJk%l%%j%jjjj%k%lJj%%%%k%JkJ%%jj%%%%j%j%jjjJk
-26373d0%jkkJj%k%lK%%%%jKjjjk%%j%%jkKkjmjjJk%jk%%%Kj%jK%k%Jl%J%j%k%kjk%lklJj
-26305h4lKKjjK%%J%KjkJ%jj%j%k%%jkk%jjljkk%kjKK%K%KLk%kjjlljKkkl%k%kl%l%jjkjk
-26237a29Jjkjjjjkk%%%%J%k%jkk%kojkkkkj%kjJKLJMLLML%JJlkjlkjllkkk%jljkkkllnkn
-26170a93lnklkkmkJ%KLMJJKK%ljokmppnpmmnomommnkllkjljklnnopqrpj1j1j0j3j1j4j6j5
-26110d52j7j7j7j4j7k2k7k6l1l9n1o1p1q2r2q8n2K9J69K92K94K46K63K99K18N6n1q3q7p5
-26080C94o2n4m5l9l2k7k3j8j7j5j2j0rrpqppqoprqj2j2j2j1j1j2rj0rj2j3j0j0j0j3j3j4
-26040b38j7j6j9k0j8j9k0j9k2k7k8l1l8m5n5o5p5q7r9r3m8N5K11L15K81K32K71K92J71Oq1
-26009F54j02r8q7p5o5n3m7m8m6m6m4m9n5o4p2q1r3j02r6n1M8J99L05K72K23K64K88J75J4
-25980A068p4r3q9p4o5n2m5l8l3l0k9k3k0j8j9j5j4j4j3j2j3j5j1j3j3rj1j2j1j0j0j1j0j1
-25946A38j0j1j4j2j2j0j2j5j4j3j4j5j4j8j7j5j6j3j7k2k2k7l3m4n1o2p4q4q9p8k9Q1K32
-25913d26L04K58K27K69K63J39%o9q2p6o5n3m6m0l5k8k5k2j7j7j7j5j1j1j3j2j0qqj0qqqn
-25879C15opooppmnnmmomlonnmkomklmkpmmnlk%jk%k%JJkkjmjllllkk%kkj%kj%j%kkkkkkk
-25812A21kklkjJJ%jj%Lj%K%%l%%jjkklmjlkK%K%j%%%kkjk%ljkk%jjkj%mmjJmlJ%kJ%%%jJ
-25745F1%kmkm%lkjjjmkkm%jjlj%kl%jjjkkkjjjjKJkJJk%%kj%kjklklkknjlomknmnmmmlmn
-25677g3nppooppnKJ0J0J0J5J4J1RMJL%KOQJ1J2RPOJkloqn%JORJ3J0J0OMN%NRJ4J8J8J7J5
-25625A64J2PNJkmqj0j1oponnommmmkplkonlomknonnorpnroLJ1J2RMMNJojLJ0J5PPJ1RLmp
-25566I6qqopnjjKONL%lnlmnljklmlmmklokmmnlllk%MKMkporj0j1olMQPJ%KmnJJ2K3K3J8J6
-25504E7K0J8MlmlLOOPMMnrqoqopnllmmjJ%lj%Jk%mlknkknkonoJjLLOL%jkmonmnnqojMJ2Q
-25439dMNRQ%kjLRJ2PJ3J1QjnplmlkjlJkkkjmkljlkjjj%LJjj%%%%k%jk%%lJjjjkjjjjkljJ
-25373A0kjJ%jj%kJJk%kjj%jjljjJm%kjjjjkj%j%ljkJmjljkJJLJ1J1MkmljjlkkjkJljk%k%
-25307c3%kj%jjjjJkjjljk%kklJ%ljkljjkj%%kJj%Jkk%%kjjlmjlkjlmm%mljlllmklkmkkmm
-25239a47pnooprrj2j1j3j1j4j5j5k2k4k9k4pK3P8J40J74J46P3Qj9k8k9k3k2j6j6j4j3j4j0
-25202D5rqqpmlmllmlmpklnkonkkpmonmnmlmollnmnlonqrj0rrj3j4j5j3j5j8j9k5k8l3k7j6
-25146d12J5P5J42J73J41P1J0k2l1l1k9k6k2k2k3j8k1k1k2k0j9k6k7l2l3l0rL0R2J52J69J23
-25114B97M9kk5k8l0k6k2k0j4j6j2j3rqopomnpmnqnnmpkknlnmlnmmmpkjlnonnplnpnkmlko
-25058g1popj2j2j1j3j6k2k9l1k4rK3Q3J48J64J19N4Oj8k6k8k3k1j9j3j4j3rqpnnlkklmnl
-25017I6mnlmmlmnm%lnmjnmjkk%%%JJj%kjjljklklk%l%%kkj%ljklj%kKjKJjkkkjkkjkmlkm
-24949c0lmklLLMQPNPNLK%LKLLQONKLKkjlnnjk%lJ%nljkkllkkj%mjjjk%%Jljjkkj%%%k%%%
-24881b3kkjkkkkkmmlmjlnnnJ%RJ5J5J1J2RM%nknmlkllmkkk%jljkjkJkl%%l%mjJ%k%JJ%lj
-24817e8kkjkjk%J%jjjkkmloonmmLQJ2J1QOL%ljLRJ1J1RJ3LJnnnomnmllkk%jnjjlkljlJJN
-24754e6KJMMN%jjj%kjllJkmlklmnkknjmkkKJj%%LJ0J4J1RJ3QMnopmknmnkkmkkKJlKNNMjJ
-24690e2kkj%JKK%%%kllknklnl%jKNPNMKJJjml%KOKLLJklmm%mjmmklkkljk%L%KjjkjMLNOO
-24622f2NKJjkllkljmmk%%jJjjmmllKONNNPLjKJlkjplmjlkmkklKjjkm%j%j%jJJj%%jkllml
-24554a21lmnnlponpppqj1qoLJ6L5M0L4L5L3J7%rj3j0j0j2rqj0j0qj0j0rj0j0rmjRK4L4L8
-24508e7K9L3K4Roj0j4j0j2qqpnoqoqqj0pqommoppnkJ2K6L3K9L0L1K0Mqj0j1j2rj2j0rj0j0
-24461f0j2rj0j0j0j3j0pLK1L6L8L7L6L8K0Jpj1qpqqplmkmmlljJ%MKNMLJ%%knmm%mk%%%k%
-24407Fmk%%ljjmjlkjlkjjjj%%K%J%%kLm%kjjjlJj%kkk%jJJ%kjjKJkKk%%j%jJjj%%j%kjj%
-24338d9%J%ljJlJj%k%jjJjlKjj%jkkJjkJjJkJ%%kKj%jJ%jklJ%kKkK%jjlJJkjjL%%j%jK%%
-24270g8lj%K%jJJlJk%jjjk%k%Jkj%%k%jJjkk%k%JK%MKLLLLNNKNLMKJJ%%JJkKjkjkJj%m%k
-24202f2%Jljo%Kkjjjj%kkjJj%Jjj%kJ%%J%%%k%KkjJkjkJ%j%j%JKK%%j%kj%%k%lk%j%lK%l
-24134a00kLJj%KK%JKjjJj%%k%jj%%kk%kJjjJj%kJ%%%kKkjl%JjJ%%jjJjJ%jjJjJ%%%%jklJ
-24067a18J%%k%J%KkJ%Kk%%JjJ%%%jJj%jjj%mJJj%kj%k%%%%LJj%kJ%JjjjKjlJk%j%%%%jl%
-24000a36JkKJKjjKKkjlJJljjjJkJ%Jj%Jj%%jj%kj%ljk%Jj%j%%%%%jkJj%j%%jk%Jj%jJJl%
-23933a61%Kkkk%kjkJjkLK%kJjj%%%kjkKkklJkJljj%%%%jkK%l%j%k%%JjkJJkjj%jkk%jkJj
-23866b04%Jkj%j%%Jkk%%l%%jk%%j%JjjjJkJjjkjkjjjljljjkkjlkj%k%j%j%Kj%LJJ%Jjlj%
-23799b51k%%%j%JJ%%LKjKKjk%j%mkmlklkklklklnjnmkkknlnoppj0j0j2j3j5j6j8k2k3k0j0
-23742e06QL5N0L2K0K2K4QroPL7M4K3K0L4M0J4j2k0k3k1j9j8j4j5j4j2rj1qpopnqopqonpm
-23699c75ooj0j2j2j5j5k1k4k2k5k8k4j6qMJ4K4K9K7K3J9J2J3K4M7N3L6K2K9K5J7K1M5N8O3
-23663a4N6N4M7L8K2%mJ1J5J0J5K5Qk0l6l5l7l2k6k1nMJ8K5K9K4J8Qmj1j6j6j4j5j3qj0nq
-23624G7pqj0j0qj0j3j2j1rj0pJ%Kkmrj5k0k5k3j6mK3M7L9K0K5M1L4Kj1pJ5K9L0K6L2M1K8
-23583B61mk0k4j8j8j5j2pj1rj0qnoqnllmmnkllnlnlkmlmolljmkkjkjkjm%lkkm%lm%njkmj
-23524c8jljk%jjJJkkkJJj%%jjjjJjjjl%lkkjjjnkkjm%l%kkk%ljkjlk%jjljjjjkk%kmjjkk
-23456a29kj%mjmjkmlnnkmmnpoppppkMJ1K0K1K7K8K7K2J9J3Okmpoqpplnlmmo%kmklkKmk%j
-23398a05jkJkJKj%K%%%jjljjJkmJkjkJjjJJ%%%JjjJ%%kj%jjk%j%%m%llmnlllommkljk%lm
-23331a85kmonlMJ0J6K5K8K7K8K4K1J3Nlorqj2qnpppnolmmkmk%jL%K%%jk%%j%LJ%JKj%lKj
-23274a02m%%lJj%jjKjk%mKljkml%l%jkjJ%kkjkjj%JkJ%%Kl%J%kjJ%lkJ%jlkk%jnlkkjjjj
-23207a73k%jlkjkk%jjjjj%J%%JJ%kjlnjjkl%kmjm%kkkJkJJ%JJJL%kJjmlnnlmolmnllmmon
-23140b85lmlmmkmmoooqqj0rqj2j3j2j5j5j5j7j9k1k1k4k4k8l2l5m3m9n5o4p1p3n7k0M8J53
-23099i08K86L69L70L20K14O3l3p4r0q3o9n9m8m3l4k9k8k4k1k0j5j3j4j0pqqnmmkmknklom
-23061e7opqmnqnqpnoj0pqrj0j2j3j2j2j1rlJ1L2M1L2L0L0K2%j0j4j4j5j5j5j2j2j3j3j5j4
-23018b06j5j4j9j7j9j9k0k1j9k4k8l2l6m4n6o6p3q0q0n8j2O8J84L14L67L61K92J62L1m7q0
-22987F94q5q0o6n7m6m0l3l2l1l0k8k7k7k6j7qJ2K5K3J7J9J5lj3qOK1K2K0K4K6Qqj9j5j4j2
-22950B07j1rqoqoppqnpmnonnoomlopmlmll%j%ljmlmnmmnommonpopqqj0j1ro%J7K9L5L2L4
-22891F7L8K3Mqrj0rj0opmoonnnkl%lljjk%jkJ%%jjJkkKk%jlk%ll%l%kjk%j%%ljJ%jjk%jk
-22827a1%k%l%l%k%j%lj%%mJmkjmm%kjjkjK%JJ%%JkJk%l%J%l%kk%Jjkk%j%JJJLjML%j%kkj
-22759e7kj%l%kJl%mklkkkjjjkJLL%KJJkm%%%kkJjjj%%jj%klJjL%MLPJL%jjjl%JKjjJ%jkm
-22691h5kjk%L%%kjjl%k%KJLjJmmjJJjk%jKkJ%%jk%%JlkKJJjK%%jKJK%%%L%%L%jM%l%jJjk
-22623i5jlJjJ%%Jj%KJjJK%J%JJ%JJj%%jkKlj%%J%ljk%k%j%kjkjjjJJlkjJJjk%jJkkJjkJk
-22555a22Jj%%JkK%jkjJJ%%%JjJJ%%%jjJj%kj%JJkk%%%jk%Jj%%%JjJ%Jj%jJjj%JjlKjJj%J
-22488a33k%j%j%%JlJkjj%k%lJkj%jJkj%%%kJJJ%MKKKjlJljJjkl%jJjjKKjJLjKJjJJJ%jK%
-22421a43%j%%kkljKJkjJJjJJJJjJ%%j%j%%j%Jjk%JJkj%JjjjJ%jjkJ%jj%kJ%j%jKjkjjlJj
-22354a68JkKKKJJkjLkkj%%k%jK%K%%j%kk%%jJ%%JjjkJjKjk%%jjjKKljk%Kj%kj%J%kJKjKK
-22287a76%jkJ%jl%%j%%Jj%J%jKkJjjKKjk%JjkJjj%JjJj%J%Jjj%K%k%KjkJJ%%jjJjj%jJj%
-22220a89%L%l%KjjJkJjj%%jJKjj%j%J%kJkJ%KjjlM%jk%%Jjjj%jJjJjKlJj%%jkjJJ%Jl%kJ
-22153b04%%kjJkkJjk%%%jJ%%JkjkkKJK%jjl%kK%JkLlJkK%jKJ%%k%jKj%ljKjk%%%%JlJ%j%
-22086b25%jKk%%kjJJJ%kJJj%JKjJkjj%%%J%jJ%%k%%Jj%%%lj%%%KjjJjjjkJ%Jkj%k%%%%l%
-22019b43%jjJk%jJjj%JkjkKjjjl%%l%jj%JkL%MNKLjJJjJ%kkk%%kKk%jKkLj%%KjJ%LkJJjK
-21952b45jLjmKjJj%kkk%%%jJnLlJjjJ%j%lKjk%%kk%%%j%jj%kKkkjj%Jk%l%JKljJKj%%%JL
-21885b75MMMLjKJjjJl%j%lJl%kKkj%jjjjjljkjlJjjlJjOQPKNjkl%kjkKkjljJJkjjjjjk%%
-21818b85%kj%j%Jk%j%j%jJk%kJ%%kJjjkJjjj%k%lJjjjjkkjJjMLOPOK%l%JKljKJJJjJjJ%j
-21751b87j%%jk%k%jjKjj%%%Kjl%%K%j%k%%%jkJkKj%lJJJ%JjJj%jJ%JkJkJj%%K%k%%JKmJJ
-21684c02j%LjJ%kJjjJjJlKjjJKjJ%%%jJJ%%kJ%j%%k%%%jlJkk%kJ%JjjJJjkkJkjJJkj%%%%
-21617c20Jj%k%kJJ%jjlJ%j%mjJ%J%jjk%%J%jkJkJlJjJk%jJjkJJJJjK%KjK%%%jjJjkjJjkL
-21550c39K%K%KLKKJK%j%kkl%%jl%l%JJk%J%jj%j%Jk%%JJjjJ%%jj%j%%kkKj%k%jK%l%%jJ%
-21483c50KjJjj%%jj%%%%%kj%jJmjJ%%%%j%JK%lJjjj%JkJk%%jJjj%%kKj%j%J%j%kkJ%l%J%
-21416c73%j%%%JllJJjJkJjJmJjjkKkJ%J%kJjjJjjjJjJ%kJJlKjjj%%JjjJ%kjJkJ%%j%Jj%j
-21349c96JjLjk%j%LljkK%l%%%%jjkJ%jj%Lkk%J%%Jm%%%kJjjj%jJkKkjk%%%lK%kkKl%jkJj
-21282d27jKj%kK%j%Kk%%JkJ%%lKkJ%Jljj%KJ%JkJ%%j%J%k%k%%%jjjJ%kjJk%k%%jj%jjjj%
-21215d49jkLk%l%%jkJj%jJlJkKjjkKj%jJkjj%%Jj%jK%jkKJ%JJjj%jk%j%mjlKlljkn%nj%M
-21148d91QJ4MJkJjl%%%kjJ%jkJl%lkjKnkkJkjlJkjm%jkjjmknlpmqmmOJ3L5L7J7%npnomml
-21086d72ljljnJjkkkkJnk%%m%l%kjlJmjkjkknkmmpmpJKJ7L4L7J4Krnqmnlp%l%mJmjkjkKn
-21023e09l%JmKk%l%kJkjkjj%ljlj%%jjkMOJ1QNKjmjmjl%lKllk%jjkJkjkK%jl%%%kJljkKk
-20957e42jj%%KlJmKkk%%%jjjkLmLl%k%kKk%k%lJj%j%k%k%mKj%kKJk%%JMlKkjkjj%%%kJl%
-20890e81JJl%k%%%k%lKkk%%lKl%jJlKkJjjjJkjj%%JnJk%%jljJjkjj%k%%jj%k%j%JjkJnJk
-20823f31J%%kjk%Jjkk%%k%jkjJlJ%%kKmKkjjljKkj%%j%lKj%lJkkkJl%kJk%jjk%jJnK%%m%
-20756f84J%ljk%%jj%j%jKkKk%j%jj%k%JjJkJkjkJjkJj%%kkJljjj%%Jl%l%%jk%k%jJm%jk%
-20689g31jj%Jjljk%j%Jkk%l%j%jjj%%%kJklK%jjkkjKjljjlk%Jkj%jJkkjjljjk%%jk%%Jkl
-20622g92jjJjjjljjJjlkjjlJjm%%klkj%jJm%kkjjjjJkkkj%mlkjKkkjjJk%jjk%%jkkljmjj
-20555h75kkj%jljkjmJjmJkjjlkjkjj%kjkkk%kjlklJkklkmk%kkmkjkjn%kjmlj%mmkjnjkkm
-20488i98kkmlkmmmjnlnmnlnnolroppj0qj0j1j3j4j8j9k7l1m0m5m7m2pQ0K39L51J72Lm5n1
-20443f90m9l6l0k3k1j6j4j1j1qj1ppprlnnqmnlllqlnlnjojmjmJo%llnJnllkoJn%mlm%mjn
-20386a089jn%l%njkkn%n%ojl%m%nlmKojm%mlm%o%oJmJpkljoJnJokm%njlkmjnjo%m%okn%l
-20320a260jojnkojnjokoLpjo%ojkkqjnkmkoKljmJpko%qjoJqjnkqJpkmjm%qjqjlKkKj0kqk
-20255a468ojrjnjqkqnplo%qjpjojp%pJrjp%j1kqkqJrjrkp%plrjpkrjj2jrjrkj0lj2jj0Kn
-20194a754Kpkj0lj3lj1lrlrkr%j2lj0%j2kj1lj2mj1kj0%j1jj3lj5kj2lj2mj7nj3kj2pj7o
-20147b083j6rj8qj2jj5pj6pj6pk1j2k2j7k7pJN3R1P5jj3l3j8k9j4k3rj8rk2j0k0pj6mj7o
-20107b370j4nk4j0k2kj8pj8rk3j0k0qk3pj9lj6lj7mk1rj7kj6%k2j9k7Loj1m3k0m2k4k9oj0
-20066b973KlL0Qnk8j4k8rk3rk7j2k9k0l8k0k7rk8j1l3k1l4j8l4j6k8j3l4k0m0k1m0k2l6j7
-20029c700l3j7l7j5l1j6m3k8m9k5m5k2m8l0m8k8m6k8n4l1n6l4n4l3o0l8n6l1n7l4n5l5o4
-19996d981m5p3m8p3m6p4m6p8n5q5n7q3n8q7o1r4o2r6o7j00p7j16q4j22r2j31r8j37j09j47
-19966g482j11j51j22j68j27j80j51k04j66k17j77k31j92k56k11k65k27l00k63l35k97l82
-19944a2215l55m40m03n05m69n80n52o83o52p85p34q53q48j145j206j494j544j883j979k507
-19924c1832k916l813m451n812o941q566q516o867J948J9256N5216O3525J9769n065r962r318
-19908E5655p933n988m679l527l064k417k140j722j548j198j201j053j032q53q38o86o91n65
-19890A4520n68m60m75l90m29l62l93l23l56k95l19k56k68j95k13j84k27j89k17j73j93j51
-19868G884j72j31j59j29j48j11j34j03j16q1j09q3j10q1r9q1j04q3j04q4r6p6r3p1q1o0p5
-19841E110n6p3n7p1n3o3m5o0l8n1l1l1j1l4k6m2l1m8k8l9l1m2k4m0l7n1m4n5m2m6l5m9l9
-19808C687m4k2k7k6m9m7n9m3m4l0m2k7l3l1m5l9m5m4n2m5n0l4l2k9m6m6o1n5n2l4m4qP3K10
-19774B685J66Qo0o6n6l0rpm0n5p8q4o7m2n5n0m4l1l2l9m2l8o4n9n6n2n9k4O4J43P1K7L4O6
-19740B025R4Pq0r8j10j23j16n6P5L53N83L17j0j01j18j00q7p0o3n8n8n5n5m8l8k7j6QQj5
-19710A968m0n4o0m8j2N1J21R0K6M6N0km0m4m5l9l3l1l1k3j6j0qj2j9k3k3j7j4j4j4j3j6j1
-19676A640kJlnprponmnopj2j3j5j8j6j5j5rqkjlllmqqj0j1j2j0pj0mqrppoml%%kopj3rj0
-19624A267j0j1rpmpnomonrpj1qj1pporppoj0onpj1rmjkJonk%ljroqponrnj0oj1prmqmn%m
-19566I04k%MMO%Lmnmkpopnqmqnomnopmpmpnqnj1mp%pnpmrormj1omoroqqrqrqj0lnJ%PMJ0
-19503F25OPJKpmj0qj5j0j1lkOQJ5J8K4K0K0J5J5MMlpj0j0j6j4j6j4j6j4k0j7j4JK4P6P8K1
-19461G49j7j4k1j4j4pj0mplpmpqqmrprknnpmonpnqorqj1pj4j0j3mqjjQJ0J7J5J8J3J9ROm
-19410E40%qpj4j1j3qj0opkjKKQ%RJL%Jomqpqoj1nj1nrnmmonj1j0j1j0j5j1j6j5k0k0l0l0
-19361A76m2m6n0m1j3O9K19L49J92On0n5n0l8l3k3k1j6j8j1j4qj0prnrlolqlpmomrlqlnmr
-19318C57jnmomooqkmjm%kOjMLO%%jLmmqlnkpkojnnqkmmolpjqlmmnknJmjomplnlpjplmKpJ
-19251A48lKnjj%pjnjmlo%qknkrlqlqmpkj0lljmk%OOJ1jmqknllJkJjLlJqnj2mqpj0qj0jrn
-19189f1qkpkolnmrrj2rj1l%PRK3K2K3J5K3J9J9J1Mnpj4j4j4j3j2qj1nj2mj0mroqproj0qj1
-19140a83pqoqpj1qj1oj0mj3qj2rj2pj2qj2j0j2rj4rj1pj3j1j8j4j7j6j9j6k1j9k1rmJ2J0
-19098f10Kj4j9k6k4k6k2k7k3l0k5l1k9k9l0l7l1l8l7m3m2m7m7n2n3n9o1o9p1p9q0q9r6j07
-19064b101j09j23j35j55j74k08k39k81l21l59l70l31k10k9J38L44O53R89J197J264J260J234
-19042A934J149R40O04K83Q9m7k01l20l37l14k71k35j94j71j46j30j12j06r4q9q0q0p0p0o1
-19017A871o1n3n3m9m6m1m2l8l9l4l5l2l1k5k6k1k4k2k2j7k2j9k2j5k0j7j9j4j7j3j6j3j6
-18984I37j2j5j3j7j0j5j1j5j0j4rj1j1roj0qpqrpj0proj0oroj3nqrj0pj1qj0oj3qj1j0j2
-18940E06qj4j1j5rj7j4j6j5j7j9k1k2k7k8l2l0l3k4j4KJ0K8N0Q1R2Q9Q4Q9Q2O3L3J7Mkk0
-18904H22k6k9k5k8k0j9j7j9j2j6j3j1j0j2j1j1pqqrpplrlponmolpnnmnmomqjmnmmnklmmj
-18853C66pmllmlmmmkmkmmnlllmjnjmln%pmlknjmmmlomnlpopprolkMQMJ%PRJ3QQJ0J1NJlj
-18789B60ponnpkplmkmkm%kjkjnjnjljmjlllklkmljm%kklkllkjmmJlkllkmlKljjkm%%jjJk
-18722I0JkjjkJkkkmkkk%KJkkkklmkolkmnklmkjJKNQJ1J0QNK%mmmmkmmkm%mmjlJklm%%ljk
-18656A8jkk%llj%kjjljkjjljkml%jk%kk%jjk%kklkjjkK%%lkjkkkkknk%%jjjl%j%%ml%kjl
-18588h4lKKLkjljj%kkmlk%jlm%ljjjlljjjKJL%jllkkklm%mknjj%jk%%jJJ%klnlmjmjolnm
-18520a94nnpoqmJJ0K4K6Pjn%kK%MKKJJl%mnnmnmplolmnnmompjJJ1J2Olkn%KQQQRJ0ONjJm
-18459a70jmkmkmkmjkkmkkkn%mklnnjnkkjljmkllojljmlonronOJ9L4K3Pmqroonojmomkomo
-18395b96mljJJ2J1J2kkpnnmn%ljl%l%mjm%l%mjn%ljmjojllmknlnkn%kLl%nlkKMPMJ1NPMJ
-18332c45%%ollknkmkm%n%mkn%njljnkmjm%njl%l%nLnKlKkKnll%mkljmJmjnjlkmlm%nlmjn
-18265e05lnmmjn%lK%Jnjmmokqnrpj1oj4rj9j2k1j6j3J4N6J18Q0Rj7j8j7j2j4pj4rrpj2mq
-18217e70lmjlM%%lorpj1oj1onjnJ%OQJ0koj2kqPJ8M9M7K8Klj3qj2pj0oj1nrjQK2K3J9QK1
-18166d85J9J1rj0j0mqpj2nj3nj1lj3oj3or%lJ1RJ3NMpkj0mj1lrmj0pj2ormj0oj5j3j4j1j4
-18119g41jj0j0k3k0k6k3k5j1kK0M1N0kl6n7o3o7m1lR0K23L54K80R0k3m8m4k4j5j8l4l1l3
-18085b83k3k6j4j4nj1jm%olqlp%poj3j0j6j0j4qj4pj3JJRKQJkj0oj1jj1nrmj2oj3qj6qj2
-18037f38%MK6K4J7nqj5j0j5mj1mpJokpJnOMPnlr%pjpjpmpmrmj0%pLlkqmrkpjokq%ojqjj1
-17979h08oj1krJlLoKqkr%pmqLmO%Jq%rjj2qj1pj4j0j5oj2mpRJ7L4J7Pj4qj6rj8j3j4rj7j0
-17928a039j4pj3pk0j5k8k4l5k7k9kK6R4J43J29N1Lk7k9l7k1k4oNJ5qj1k3j5k0j1j7j3j9j0
-17892a085j7nj1KpJrjnlj6j0j7pk1j7k1j0j8j3k3j8l2l1l7k7k5J4O2J36J34O7j1l7o3m9n4
-17855a284l7l1qkL3N0Q1P3M6j1k6m0l2l7k5l2k4l3k5l5k0k4qj6j0k6k7l7k7k9pJ2O5J04J53
-17820a296J40Q0Mk5m4l5m3l2l8k8l3k3l4k4l3k2k9j5k4j4j3J5kj6l7k9m4l2l9l1l7j7pL5
-17786a822L8J9k5k2l7l2m8m0m7l2l8j4j2K4K5K2mok5k2l8l6m8l8n0l8n4m0n5l8m6k3k3%k4
-17751b649l0n9n3o6n2o7n4p1n7p8o6q6p6r6q3j03q8j09r3j15j02j30j24j57j42j75j63k04
-17723e348j95k42k39k91k83l37l11l48l11l92m35n80o68q88j006j295j498j956k321k927
-17703b1871k948k688M1N140J7142K5172P943k220l523l354k752k121j607j287j052q37o90
-17686H488n93n41m75m27l64l25k82k65k43k35k16k06j85j71j44j44j32j33j23j18j10j13
-17664B943j04j06j00j06j00j04r7r9r4r3q7r6j00j09j07r9p8l7M3J45K59L17L52K02k0j03
-17638B422j19j14j07r6r1q1p4o9o9o2o0n6n9n6n8o2o6o7o8o8n9m5k4K2Q5J48K05K32K14J71
-17608A869R9M0j2l9n5n6n8n2n1m6m3l3k3ork6l7l6l7l4l5l1l0j3j4j5k8k5k6k0k1j6j8j4
-17574A049j5j3j9j3k1j9k0k1k4k1k6k1k5j8k5k2k4k0j9j2q%nj1l0l8n3m5l2mL7J02J20Q2
-17540G66M2L3Pk2l5k9k8k2k6k2k3j5j0jlJl%mlj1pj1nqlnkj1pj0pj0pj7j4j5j2j6j3j5rj2
-17497C76mrpj5j4j9j0JJ9J2oj9rj1PK6N8N0J8j7k0k7k2k4j9j6qrlkMLjj2qj0klKJKnoppj0
-17451B18pj2oj0nj0rrmj3pj2qj0lrknOLJ0KJrproj1pj0klLnnj3rpmnNMLk%kJnjqnrnj1oj0
-17395f1nroqnj1nj2mrJmLl%pmljjNlMjJlJj%jKnKnnj0mnK%Lpqj1ooQNNolj3oj0nqnj0ppj
-17334b78roj0lpjpjnnj1oqnj1pj3pj2oj1kmMlKrqj3j2j4oj0lq%jJlnpjKJ7K4J3j6j9k1j4
-17284e45j4rj0prmjK1L7N4N4N1K5J1lqj3pj2j0qmlOOjj4j4j8j0j1j0j8j3j2qpLOJ7K2K4J6
-17241d50J0lpj4qj4j0j3ppnnmj0nj3qj2j1j1qj1nqkrlonr%LJ3K0K4Ooj2mj0prlj4j1j3j1
-17194g07j2nj0oj2qj3j0j1mpoo%oknNJ1K2Qkj4rj2orkj2qj6j4j6j6k1j6k2j3j3OOnnLMjj5
-17147a012j8l0k2j5K4R0J30J03J12R5J0l0l4l0k3k4k1j8j9j9j3j3rj4j0j3j1j6rj2mJQOP
-17112h53Mjroj0qj1rj2j1j6j3j7qj0looj2j7k0j5j9j0nJ1J5J5jplpj1nlnj5j5j9j9k3j5j5
-17069a225qqolJ2J3Rloj1rj3j0o%QK3K2Nj9k7l6l6l9m0m4l8l9l1k6k0k0k4l1k9k8k9l5l6
-17030a843m5m3m4l8m1n2n9o3p0p4p7p1q0r2r9j14j45j81k27k74l20l56l68l44k41K1N89J542
-17002c209K610K570J313K98j72l24l53l14k77k34k09j80j63j43j34j19j12j04j02r0q4o8
-16980D00n8m4l8l4l9m2m8m5n1m7m4m4m3l8l7l1k8j3j1j0k4l1l8m2m8m8m9m5l6j9LL5M0K6
-16946f21POOJ7P%j2j8k2k0k4k4l0k8l2l1l4l6m4m4m4l8k4LL6O6O6M0Oj8l1l1l9m4m9m8n0
-16909a176n8q2r8j21j29j26r2j2J53M29P01O56L11K0r9j37j38j27j09r7q7p8o7n6n2m7m0
-16882g58m5l9m2m0m0l7m2m4m9m7m6l8l1k9l8m6n1n7n8o1o7o2o5o6p5p7q6r4j01j05j10j18
-16850b664j40j68k05k47k92l49m09m48m20k42K22J137K430K997J803L49l01m78m81m29l62
-16829A303l03k54j93j20k6L4K0m8j02j17j13j03r2q2p0o1n6n6o4o9p1o5n7m3j8J4L7M4L8
-16800f93J3j7m8o4p8q5q5q5q9r1r5r6r2o7j5Q4K14K94K19O5m4q4j06j00r0p5q1r6j07j08
-16770a702j12j08j16j12j18j11r3l8l5j05j41j53j64j72j81j92k01k20k43k70k94l24l58
-16747e563l96m44n09n94o69p28p42o49l59K42J271K669L986M416L595K060O99j09m84o12
-16727G080o14n72n07m45l84l41l04k72k62k50k33k23k10j99j84j77j69j62j58j56j49j47
-16705I62j46j48j45j51j49j55j58j68j69j76j85j97k05k25k45k71k97l36l78m34m93n47n58
-16682d974m71j71M66J327J644J732J630J073Q05P86Q39R41J004O44N9l03m23m38m12l70l28
-16661E060k97k64k38k20k08j98j86j73j65j61j67j69j65j54j41j20r3n7j3M1Q3J17J55J99
-16637B466J93J45Q9L5l0q6j22j37j37j16r1n3m1p6j08j17j16j06r2p5n5j8M5J30K17K38J17
-16610B099po5r0r6r3r0q9q3p6o4m7l2l3n0n6o0o2o2n8o0o2o3o8p0o8p0p5p3p3p8p7p5p9q3
-16576a88q5r2r4j00j05j12j15j19j29j36j45j59j68j80k00k21k48k75l05l38l82m36n15o12
-16552e459p32q66j021j149j186r57k23J459M338P701P774L674L40r28j224j177j016q47p03
-16533G798n89m95m29l73l30k97k73k43k11j56j16j12j08j28j49j48j49j42j39j35j33j27
-16511B816j27j23j22j21j27j33j45j56j73j86k15k37k69l02l39l66l59k68k4M84J284K148
-16489B940K257J305L11j78l44l65l41k98k60k19j92j64j45j31j20j05r9q5p4o6o5o0n7n0
-16465C395m5m5n0m3l9l3k8k5k7k1k3j8j7j8k5k6k7k7k4j7j0kqj6k7k5k4k5k7k2k7k2k0j9
-16431B543j9k0k4k3k3j7j8j6j9j8j8j9k1j8k4k2k2j8j7qjRMnj0ploj0rj6j5j7j8j9j6k0k0
-16393A980k0j5j4j2j2j1j3qj2j1j2j2j6j3j8j0j4j0j4j0j1pj0kNJ1NOKLmnj3qj1oj0j1j2
-16354A645j2j4j0j3j2j6j2j2rj3qqnpjqqj0nrmj1qj1j0j2pqlpqrjkOlnj2j2j4j1j5j2j4p
-16309A253oNPJ3M%j1j3j6rj5j2j4j4j7j1j4rj1orj0j5j1j8j4j6j4k1j6k1j8k6k3l3k4k2n
-16271G88LK0K0M1L3L3RQrj8l7l1m5l4m6l6m9m2o4n8q7q1j16j21j68j56j71k9J60P84Q07P
-16239A315j89o7K28Q78O61r3j77k04j42j36r0r1o1n8l4n0l6m4k7k8j8k5j8k0j4j9j5j9j5
-16210A392k0j7j9j0r%Kmj4j7k4k0j2L1R1M0k3j4j1lrqj1oljrj2j3j0j5j0j2j0j2rj3qj2r
-16170A147j2rj2j0j2j3j1j2j4rj1j0rpJJ4K7L8K5Qorj3j0j0rrorrqonj0rmJ%okpj0j1j3j3
-16125I16j3j3j3j2j4j4j3j3j0%J6L8P1R5O2J6nj3j3j2j1j1rj2j0j2qokKNJkqj2j1j1j1j0
-16086I18j1j1qm%PJ0NL%%KRJ4K1J5PMJONMOPKjnqrprrpqnqppj0j0j0romJnoqj3j4j6j1op
-16032G88olJkJlj3k2k8l0k7k7k3j3J2N2J07J38J12Q4O7L5%j2k0k0j7j5j3qqqqkjjnqnj0j0
-15991A029mqqppqorj0njJ0J5Lrj0j0ml%%npqpj1j0pkJQQKJklkljjJ%JmnoqpmmnmjJklnmk
-15932H38NJ2QljljjjLkkkmnmmlpknlkmjmlmlkmllmlkmllmlklmmkklnkJljJkkkjjLl%%Jnl
-15866G10jkmmlmlnnkkMJ1ROjjkmkjMKjomlokLPQPKjllmmkolmnonnmlmmllommmokmmk%jk%
-15800E94KJKLMLJ%KkklJjNMLLjjJnllomqpqqmjPK3L9L6J5Mpoj1qqrponqnkJJOJ0MMJkllj
-15739F22knmmnmknlkmlllmnmljJLQKjJlkjklllljjljllmk%LLMOJlllK%mmmomlmmkknmkoj
-15672D87lpkkjJJJLLOMONJkknommkmlnmmlkj%%JjJjJJjJjJJjklmonoLLjjJORJ0Njlqookk
-15606D35%LLMLNJKKjklnlpnmomlmnmlllljnllkjJMK%klnmmmjLKJnmljllklplkklj%%JK%k
-15539C24kklklmkonmj%KjLONPOPOPPM%lj%JK%KLKKOKLK%kkmmpmpommknkllklklkjlkklnl
-15472B80mljmnljnoomlkkkkJKLPNJ1QNlnnomnmlmornmmnokmJlmkmkkknmoolJ%KJ%mo%kLP
-15406A45NKJ%J%KNPQMnpj2j2j2j3j6j5j8j8j9j4j5mQK5L9K5J3J4K6M0O2Q6P7L5kj7j9k3k3
-15364C66j9j4j2j3oLjpj1rqj0j0j0opponpopononlqnlkj%kmnqrrj0rj1rqpj0qj1oponmoj
-15309a1JkkJLPRJ4J0J0RPQQJ0J9K7J8jpj5j3j6j3j1j0kJ5K1K5J0PPJ5J5J7J4Rjoj5j5j8j5
-15265A43j8j5j5j5j6j6j6j8k2j7k2k3k6k8l2l3l8m0m7m6n4n5o3n8m0L2J56L38M28K60M0n2
-15233E72q0p4p2n8n8m8n3m5m8l5l6j7j4qk5j9m0m4o3o1q6q7j26j39j86j61j45R2M11J263
-15203E10J326J60j58k06j43j33q9q9o4p1n2n6m1m3l0l3k2k3j5k4j8k2j9k0j4k0j1j6j1j6
-15173E37j1j7j5j5j3j5rj0j3j5j5k1j7k2k5k7k3j4J2M6J08J30P8J0j2k4k4k2j8k2j7j5j1
-15140D59j1rj0pj3oj0lj0qpoqqj0mnljLj%kLLkrj1j3j4j3j0j0rj1j2j5j1j4j2j2j3rnJJ5
-15094A37L3N9N7L0R%%NNN%orj2j3j2j2j2pnqorj0j1lJ2K7L9M6M9L3J3mj8k4k2j6rnj0j6k1
-15051B79k1k1j6j2j9k0j9k4k4k6k4k7k5k7k9l4l2k2jL1P8J15J23J08R8P7O3P7O4Rj9k3j9
-15018F38j7j6j8j7j8j9j7j4j6j8j8j5j1mpj0j1mJJMMJ1J6J9K5K9L2K8J7QJoj3j4j1j3j3j5
-14979D99j3j3j3j4j1rj0j1j1j1j3j4j5j4j2j2j2j1qj0nnkJJjlnnj1j0j2j3j3j5j5j7k0j5
-14940I7j1n%PJ4K2K1K0J5J1MLjllMlnj3k1m6o3p6o3j2J38L93P65M92J6r8j23j02r2o0m9k9
-14903A144k4j6k5k2k5k2k4k0k0j5j5j0j3j1j5j3j3qj1j0j5rj2j1j1qoopprmqnonporprrp
-14860F29mlPMknnj0qrrrpnk%jj%kjmmppmMJ1J6Okrj0j2j0j1rqpqqnmplooj1j0j3rj2rpoo
-14804C60PK1M9N4K0%mnoln%KknlLJ4K5K0R%ll%lmrnqmomoqj0j2j0j2j3j2j3j0onpqrmMJ4
-14753C75J8J6Lqj6j7j7j6j5j2j5j2j4j4j5j1j5j3j6j4j4j7j7j7j4j7k8k8l0l1l4l6m0m2m6
-14718b39n1n6o3o7n5k5L1J12K00K58L17L37K83K01J28M5k5o0o6o5n3m0k5j7pmoj4j6k3k3
-14687I12k7k7k4k4k0k0j8j8j8j6j5j4j6j7j7j8j8j7j8j6j0j0j1qpnprj4j8k2k5k7k6k4k4
-14651B87l2l1l3k8k7k6k2j9j7pKJ0J5J7J3RMKj6l2j4K5P4J36J88K27K45K49K22J65R9L3j8
-14618A700m6n8n7n6n0m6m4m3l4l3k8k3j9j6rpqk0k0k1k2k1k2j7j8k0k0k2j9k0j6j3j0omj1
-14582H01qj1j6j8j8j9j9j4kJ7L4L8M1M9N3M6L4K5K0J3J0PJ0NPPOjjlorppj1pj0j3j2j4j4
-14541I83j1pjNmj1j2j5j2o%LLKKMLMLKklkmoopnnljJKmlmmjjJ%%kj%okklloj2j2j2j4j3j3
-14484G77j2rlJ1L3O0N4J2pj4j2qqpooprnnopppoprqkkjKJKknj3j7j4j7j3kJ6M8O7K9Lnrp
-14434H31rj3j0j0rj1j1j2j2j1j2j4j4j8j5k2k3j9QP6J74O4k6l0l1k4k0j6j6j5j2j1j0rkl
-14398F83j1j9j7k6k2k5l1l5JN8K45K11j6m2m6l0l0k1k0j2j7j1j2oprqorjqopqomj0mpmql
-14356F34oonlqkm%%J1QK%L%NMNJMjjonpqqprqj1pj3rj1qj2prmMPJ4J6J4J1KKnk%J7L2N2M8
-14301G04N0L9J8nj0j9j5j4j1qJKQMLklomrqj1qj1qj2ppqpmpoj2nrpomkPQJ5J2J8RQj%omo
-14249F34komqqrorlokojkMkKlJnjpmpjqknjo%qlj0pj1jMK6lnj2nj1orkj2lj1kj1lj3mj2l
-14192C80j2mj5mj4nj6nj5pj5nj2lj3Jj1Jj5jj7j0k4j0k5j4l0j3l2j7l8k1m3k3n1l1n7l7p2
-14153c55n1r3p2j26j09j86j80k94l14m58m00m21J44R20L325L095j8m74n78l92l80k26k22
-14130B135j31j44q1j02n3p9l9o3l2n3k4m3k0l7j4l3j6k9j2l1j1k9j4k4j2k5j4k5j4k2rj9
-14098H81nqJ2J1K9K7L8K7L0RQolj6rj7j0j5pj1koLplj0oj1qj0nj2mj0lrnokn%nJkKmKl%m
-14048H31mpmnjplj0jmJ%LJ%nmoknmnnpkpln%nkkmq%qlnJJ0J4J3J0kkqnnklmknnknjjkolo
-13986F72kmklklmmlnjokmjlJmkkjljlkmllkJJm%kKlkkjllkkllkllj%lkkljnl%kkk%KJJ%J
-13919E39klnojlmlolnmnommpkjJJL%jljlljK%lmm%MJNJQPNNOOMMKJjllklqopoj0plNJ2K2
-13855D88K7K5K0M%j0j2j3j3j5j4j3j3nJJ6K6L3K9J9Plj1j1j0j1rqpppnnpmonoomnnmooop
-13808D16qooopooorprrj3j1j1j2j4j5j2j2j6j5k2k1k8k9l5m0m3m8n6n0m2j0M4J18K00K56
-13770C94K73K31J53P2Kl6m8m9m6l8l4k9l0k6k3k1k2j8j6j6j3j1plKkklooj0pj2pjJ1K8N2
-13732F76O5N3K4%j0j3j7j5j4j0j1qrponnmmlnlnnnomlmmmmlllllkmkmmlkolmlllmlmllmm
-13675E42kkLPQPL%k%%mmnnolkJKQNJklk%lkmjnjkllkkj%MJklnpnpjkJ0J8MmMJmqpoonnpm
-13610D70onnL%LOJ1J2P%JNJ0J0OKjjjj%nknmnlmknjkkmknjlkmjl%mkllnjljlkjJlK%NkLL
-13547D42KK%J%JJJJj%jk%mmkmlkkj%kkjjlkl%%JkL%kjj%JkLJL%k%jljmlmllJlmkKLJ0QJ1
-13482D17NJjjqmpnomnjnkjKL%JMKNKPROMNMNL%k%jjkllkjK%%%%mJoljlKKj%j%mj%kj%%jj
-13415C98jmjmmlmokmlmkjk%%kL%%jJjklmnllkommlk%KKJLKJKJ%Kjk%lm%%KkJJJllmnnnpn
-13348B84pnooomnnmlljonoknnljMJ5J6J7J5J8J4Rmlqrj1qppqrporpprj0pqrj2j1j4j2j0r
-13294H3nKJ0J6J3J2RJj0j7k7l5l7l6k9rK3N4P2P3M5J7qj1J7O0Q4R2O8L7kk6l1k5j7j4j2j0
-13256D27j3j4j2rj0pqprqpqj0qqnj2pqqqoorpppoj0qrl%LOOK%loonnlknolk%ljlnoknoln
-13196I5ononnpqqqqqoj0pj0rj0qqj1j0qj1j1j2rj0j1j1rj2qj1pj3qqpqlolljmnoqj5j2j6
-13145c24k1k2j8k0k1k6k6k9k8l1l2l8l5m2m3m7m6n3n5o3o2p2p8q3q3r6j04j23j33j61j80
-13114b195k10k34k76l18l96m77n75o16n42j95N83J696K442L035K577J586O67k67n82o14n18
-13093D571m34l40k77k16j86j57j48j32j26j10j05r0q4p2p0o2n8m9m8m3m4l7l4l1l4k8l2k8
-13065A496k7k5k7k1k3k0k3j6j7j5j6j6j7j2j6j1j6j4j1j2j2j0j4j0j2rrj2qj1j0qrrrpj0
-13028I72pqpnprpmnpmmnolomponmllomnnmlpnmkojnnmonoonnjpkolmklnnnllolnJ%jljjk
-12961F77kkmjmlkmpnmopkkkkLlklknlmkkkmknllljmkkljnjnjlnlkklk%llkjl%lkl%kkkl%
-12894D99jj%mkllllkjmjmllknlnklkmllmkjlmmlmlkklkJjJkkjmkjlkjlkkkkk%KJLLMKLLj
-12827C82%jmko%nmlnlookplmnmmonmpmnpnooqoppj0qrqj0j0j1j4j5j4j6j4j1OL5M7J1j2k2
-12774A40k4k2k1k4k1k4k3k4k7l2l1l2l3l4m3n4n6n9o0q4j10j31j43j52j59j93k13j05K64
-12745a530J053J899J215J52k10k89k53k14j63j32j05q8o9n7l2k9l4m0l5l4k9k4k3k2j8j8
-12719H71j5j7j3j5j3j2j3j1j1prrqj0qqopqmnomnllonmpllmnnonmlnlJkklnnmklnkmmmmk
-12662E23mknjlmlomn%NQQJ1OMlkkomllmklnlnlmnmk%ONJj%JLNLkkllmnmnonljlmkmklkmo
-12596D15mloonkkKKJjmjLJ0J6J4J2N%lppplkNOQRMjjlmmlkkkkklkllkmm%lkjjk%mjJljj%
-12533C84%J%k%jj%ljjljJK%JL%%%ljJjk%kjklkl%KkJlk%%jj%%JmKkjljJjlk%%kjkkk%%lj
-12466C28kk%kmJjm%kjjk%JjK%%jkjKjJljlkkkjkk%%%kjlkjkjk%MKNMORMNJJ%jKkjl%ljll
-12399C02kl%llkkkk%%%jk%mlKKJK%%llllkjjlkmj%jJKKQOKK%klJ%l%kljk%%%kkjjjkjKjj
-12332B51%l%ljJjljj%kJkJjkljj%jjjjjJlkjjjjjkkj%km%mlj%j%kklk%k%kjjJjlJjjj%kM
-12265A77OOPRNNKk%mjj%%KKjjLKJJL%JJkJ%%jkK%l%JjKm%%jkk%%jkkjj%%jJNQPL%ljkmjk
-12198B14ljlkllk%kl%jl%ljljjjjjlkkjkJkJ%jjj%j%Jkj%jljJjjJjj%%kkJjk%kjjkjjkKK
-12131A41lkk%jj%kjjjklj%l%klk%%%Jj%j%jjjjjjkjjj%jjjkk%jjkjjk%Jjkjj%KJ%%%k%kk
-12064G7%jkkkjjjkkm%%kjlj%%jjk%kljm%%ljkj%KJ%KJljkk%kkjknlkjj%jkkkllkjolmmlk
-11996b8lLLNMNKLJKL%%lklmnkkmjmmlkkjlklmkj%kkmlkllmjk%%MNPOLjjlllnjmlJ%KKkkm
-11928h5qnlKPJ1QQNjlkkjjjJ%kjnlnkmlmjjllllllkmjkmmkmkkjJ%KJllkjk%mjjjJkjlllm
-11861a76jjkk%mjmjmlllm%%k%KkjjjJLLLjjmmplmkonmmnppppoppqlkJMNMLnoorqrrmJKJ0
-11795c41J1QJnj1j4j4j3j5j2oJJ0K1K8K7L1L5L1K1Plj2j3qmLPJ0MJkj6k1k2k1j1LK3M6M8
-11754a87M2L7J9mj8k3k2k1k0j7j5q%J6K7K7K6K5J0mj2j0j5j1j1qj1qqqqrpqmopoplpnnmn
-11709c03nlppknqmqmnpnmnmnoqoqponpm%kljmnoqpj0j0rqppqpqrj2j3j6j5j9k0k3k6k4k4
-11654g59k1qQL6N7O2M3K5K4M1O0O6M5J7mj4k0k2k5j9j9k1j9j8j9j7j9j7k1k0k2k3k4k1k0
-11619g08j4%K0M7O6O3M4K3K7M5O5O2L9Qj2k2k3k1k2k2j8j9j7j6j4j4j2j3j2j2j0j0j1j2r
-11584e34qomlppqrppropqppqoroqqqpqopooropnooj0rnqnpqpqqrj2oqpqrj0orqqopqrj0r
-11521a000qqrqprj0qj1j0qrrqoprjlmnoqprj1j1j0j1j2j0j2j0j3j4j3j4j2j1j3j3j4j5j6
-11477a422j6j8k0k0j9j8j7k1j5oLJ2K0J9J1Olj1j1JMj5k2k5k8k6k4k3k2rJ0J5j0k0j9k1k1
-11440a801k0k2k2k2k1k3k1k1k2j8j8k1k0k1k1k5k2k6k6k4k3k4k4k7k6k4k8k6l1l0k9l0l3
-11407b592l0l1l4l4l3l9l7l8m0m3m1m4m6m6m8n3n6n8n8o1o0m7k8%L1L9Rl0n8o9p9q2q5q6
-11373d007p8o3l4QM7L4k8p7r8j06j11j13j07j02r6q1n6l0k3n2r4j25j40j42j40j46j53j58
-11345f271j68j83j99k13k26k40k51k60k59k48k45k74l12l39l80m52n18n61n88n88n48m42
-11323a3765k52M3L98P07P98O04K19j90n25p57q89r07p75m49J24R70J941K658K610J768O80
-11302d989j95p50j049j128r86n98Q2J110K420L717M328L689K182P04l12q64j082j065q44
-11283D370m36J85J027J968K692K725J930Q11r3o15q35q54p51n58k88M8M21P52R02P74M21
-11262A4596K3k75m45n14n25n02m66m30l93l57l24k98k72k51k32k16k04j95j86j76j66j57
-11240H035j49j39j30j25j20j15j10j06j05j00r5q9r0q5q1p7p5p4p2o8o3o4n9n9n8n8n3n2
-11212E564n4n1n1m6m7m5m1m4m3m1l9m0m0l9l5l4l3l3l2l3l2l3l2l2l2l4l5l3l3l2l2l1l1
-11179D321l3k7k9k9k7k8k6k7k7k6k7k8k8k6k8k7k7k8k8k9k8k8k9k9k9k7k7k5j9j7j3j1j4
-11146C470j4j9k1k3k6k7k3k3k2k1j9j8j7k0j9j8k2k3j9j8k1j9j7j8j5j5j5j5j7j6j6j7j6
-11113B841j5j4j5j5j2j5j3j4j0j3j0j1j4j0j3j2j5j0j5j2j2j3j1j2j3j2j3j0j4j2j0j1j2
-11080B428j1j0j3oj0j1rrqrrrrj1j0j1j0rqj0j1qprqj1j0rrj0prpkllkkloprqorqoqpoor
-11028B011popponpnormoqoompooomnmnnnnpmnnnpomlnolnnnlompnmnnnmmnlolnnmnmnmkl
-10962A673mnklmomnmllmlmmmkomkmmlmlllomlknmlmmkmllmmllmmlmjmlmllknkjmnknjklm
-10896A443mmlkllklmllmlkmllkjmmlkmjknkllmmkmj%km%mmljnknljjpkmkllojmmlnlmnmm
-10830A240lplnnnnnponqnnoljJNkjnqqqrl%PJ5K2K0J7R%nj0j2qj0nlPJ4K4K9K5J6Mlkj0r
-10777A250rnj%QJ3J2RKmoprpj0j0pjNK2M2N1K5jj0j3j2j1j1rqqpnnponmnonnmnnmmnmoln
-10724A175oompqprrqlJ0L2N0L4Oqqqrpnkm%kmmlmljomkklk%%%%%KJj%kllllmmkLOJ2J3OJ
-10664A168jjnmjkllmjljkmkkjkjkkkkkk%jklljjkjn%%kjjkjkkjkjkjl%lJkkl%Jjkkkjjjj
-10598A054jjJkj%ljkjjjj%k%jkKkjJjnJl%%kj%jkkj%jkjjj%%kl%jJ%kkjJljk%K%mk%Jk%k
-10532I90lj%%jj%%lj%kkKk%kjljJlJjk%Jjjjj%j%jj%ljjj%J%k%lkJjk%jkJj%j%j%jJ%ljJ
-10465I37jjj%%ljjjJ%kjjJkJkjk%%JjjjJkk%J%k%jk%jkjKj%kkJ%%%jj%kJkjjkK%kkjjj%L
-10398H94%jkjkjJj%%jj%j%%j%kJjjjjjKkJkJ%%kjjj%jjJk%JjlJj%jj%j%%%jk%j%k%j%mKJ
-10331H55Jkk%%jjKj%kjJj%%%kmKJk%%%%j%j%%%%kjj%j%jJlJ%j%JJk%%%ljkJj%%j%J%jj%%
-10264H25k%jk%%j%jKj%j%k%jJjjj%jj%Jjj%k%%kJkK%kKjlKk%lKjjJkJ%kJ%lJ%j%Kjkjkj%
-10197G91%%JjjJjLjlj%jJjjj%Jk%j%kK%jjj%%j%%%k%%%jjj%JjjjjJ%Jjj%jjKk%%%k%jJJ%
-10130G68kj%j%JjJk%%JkJkJ%jJljJj%JjkKjJjjkjJJk%JkjjKJ%jkjJ%jjJk%JkjJjjKj%l%%
-10063G42Jk%%KljKkjJJ%kKkkj%Kj%k%JjJj%k%%%%Jj%%%j%jj%K%kj%%%lK%%jj%j%JkjKkj%
-9996G21%%lJJjJjjJk%J%%jj%%jJk%Kkj%kJ%jJjJj%kK%lJ%k%%%jjK%%Jj%jkJj%J%kJJmJ%J
-9928G03jj%J%jj%KjkKkKjl%Jk%%%%Jkj%j%JkkJ%%jJk%jjL%lJ%j%jJJkJ%%j%j%jJj%JkJJ%
-9860F85Jjk%jJjjjKjj%Jk%%j%%j%jjJj%Jj%%jJj%%%%K%j%Ljjj%j%%jjJjlJKkK%%%j%J%%j
-9792F71kjjJ%Kjm%KJkjkJJJj%J%Kj%Jk%%kJj%%kkKJJjk%KjkKjkJJkJ%j%j%jJ%%jkJJ%jj%
-9724F55jKk%kJKjjJj%j%j%%k%%%jJj%j%%J%j%jkJ%%J%%jkjJK%mK%j%JJl%j%%Jjl%M%k%%j
-9656F38J%k%j%%KkkJKkJ%k%Ljl%kK%%jj%J%kjjJJ%Jjj%%jJ%%jJjjjJKjjJJkkjKJjk%%%%j
-9588F23jKjlJ%j%JJJlJjJJ%jkj%JjKJjkKjj%%%k%%Jj%%jKkkLklK%%%%jjJJ%l%J%JkJKjJ%
-9520F13%j%JL%kj%JjjkJjJj%kKjjKkJ%%%JljJjjK%j%%jkK%j%JkJKl%%JKjkJ%%k%%jKjjJ%
-9452F02%jkjK%JjjjJjjKjjKk%%%jJjjJjj%jJj%J%%j%JkjKjkJ%k%J%JlkJ%%kJ%kj%MJ%%j%
-9384E87jkJKJkj%k%J%klK%%j%k%J%kJ%j%j%jLjkkJj%kjjkkkjmjlonm%OL6M0Kmonomk%lkJ
-9318E92lmKjJJkk%ljJJ%JkkJjjJKk%Jj%jLlJ%kK%jJj%j%j%%j%kjJKj%j%J%jk%jjJLmjJKk
-9250E69%j%kK%%%JkJJJ%j%j%jJJkj%JjJk%jJJjJ%%kjJ%JkKj%jjjkKKk%kJ%KlJ%KjjjjK%j
-9182E59j%Jkj%%%%JJJ%%j%JjjJ%jJkjJk%J%jJ%%%kJkJ%%%J%jk%j%jJJj%%%%%%%jJj%j%Jj
-9114E48j%j%KJkjj%JjJjJ%%jjj%Jj%Kk%KJk%%l%J%jjj%Jj%%%%%%%jJjjjJj%%jKjJ%%jkJJ
-9046E36%%%%k%%JjJJ%k%J%jlKJkJ%J%kjJjJjjJ%jJ%%%jJlj%Kk%%%jJJ%jjJ%k%Jj%%%KjJ%
-8978E27k%%%%kjjJkJjk%kj%jKLPO%ljj%kj%%%jK%kK%%jJJ%Jj%%%JkJJKjjJ%%j%j%Jj%%jj
-8910E24JkJJJ%jjjKkJKkKJj%%JJ%Jj%%KjJjLk%%KjkJ%jJ%%%%j%JjjkJj%%j%J%%kJ%j%Jk%
-8842E23KjJ%%J%Kl%Jkj%Jj%Jj%%jJ%k%%%%JjjJjJkjJ%%kK%%%JkkJj%J%%l%KJkj%Jj%J%j%
-8774E14j%j%J%Jj%j%jJjKk%%%%j%j%jKJkj%J%jjJKkJ%jj%%kJ%jJ%JJjjJj%jj%%%jJ%lLJk
-8706E03%kJJjj%JjLjJJj%%%%jK%%kjjjJ%JjJjjKkkK%%%jj%j%%Kk%%%%%k%jLjm%%lk%KQON
-8638E08jjjjkjJjkJlJJjjjJj%KjJk%%%kJJ%J%jkJ%JJk%%%%JkjJKkJ%%jkJJj%jj%Kjj%%%j
-8570D90jJ%%%jJjj%%%jJJ%Jj%k%%jK%%k%kjK%KKm%K%%%jKj%JJkj%J%k%%j%j%KjJjjJJ%j%
-8502D84jjJKj%jk%Jj%%J%%%%kJ%JkJ%kJJk%%JjJ%j%%kjM%jJjjjJk%Kj%kL%%%j%%jjJK%k%
-8434D76j%jJK%j%j%J%kkK%%Jj%Jk%%kJ%JjJkJLjkJkKjJJk%jkK%J%k%j%KkjJJJk%j%jjK%J
-8366D69jj%j%JkJ%%%JJ%lJK%j%J%%KkJk%j%KkJ%k%J%jK%%jjjKj%j%j%JkJJj%ljKJ%j%jJJ
-8298D62JJj%KljjK%%%jJjkKKjjj%J%j%jjKjjJjjkJJ%%%k%%jk%%%%KkJKK%%KJMjj%%jjLk%
-8230D61jJjjJkKjkkKJjLjj%j%JkJ%jkJjj%%J%Jjk%KKkKjj%%%j%jJ%KjjJlJjjJjJ%lJKJkj
-8162D49%KJk%%jjkLKjkJ%%JJm%%%JjJ%k%%J%JjJ%k%jj%%%%J%Jjj%j%J%jKjkjJK%k%%J%%%
-8094D43kJ%kJ%Jjk%JjJj%kKjK%J%kjK%%j%j%%jj%KlJ%jjjJ%Jj%JjJj%Jj%%jJ%k%%Jjj%%l
-8026D28%J%k%%%%%%%%ljj%KkJJl%kjjkkkj%LJ1Q%j%%%J%jlllkkkjjJJj%PLKJ%%JjJjkjjj
-7959D23JjlmmlmnljMRK3K9J1Jnllojlnm%%J%%lk%j%JKKjKPLjJ%Kkmkkkl%kk%JKljLNJ0Nj
-7895D58jljkjjjkJ%JKjjkJjlK%kJjjJ%kJ%jk%JjJk%Jl%J%J%%%KkJjjJKjlKk%jK%lJJjKlj
-7827D33j%JJjj%J%Jj%jJj%j%J%jj%jKJk%J%jj%Jk%JjjJ%j%%J%jJk%%%J%kJ%JjJjjJjJjJj
-7759D25Jj%J%k%Jk%%%J%jJ%jj%jJ%j%%%%%%Jjl%JJJJjKJkjJ%%K%k%JJljJ%%Jk%JjjjJJ%%
-7691D20%%kKkK%j%%J%J%l%JjjKJk%K%k%j%K%jJKj%%kKkjK%%kJ%Jj%J%%JjkjKJ%%%%jkLl%
-7623D16JK%%kkj%JJj%%J%%jJj%J%%J%JkkJ%jjJ%%%%JJjj%kKKj%jJkJjJJk%jJJ%j%jJjJ%%
-7555D13Jk%%JJjKkj%J%j%jJjJj%Jk%Kjj%jKj%jJjJ%j%JjJ%kJkJKjJjjj%%%%JjKk%%%%%%J
-7487D08k%%Kj%j%%Kk%jJj%jKj%kK%j%%%%jLlJ%%%JlK%jJ%k%jJKJkJj%j%J%j%%Jjj%jJj%J
-7419D01%%%jJ%jJk%J%JjKlJk%kKK%jJj%%jJJk%kJ%%J%J%l%JJJlJ%J%%jJ%k%%%%j%Kj%k%K
-7351C96kK%kjJ%%jJ%j%J%%JJ%l%Jj%%%J%jkJJj%%%%%jK%%%%jJJjjjJJjjJjJjjKj%JjJj%J
-7283C92k%KkJJk%JJkj%JJJkj%%Jj%Jjj%%%JJkjLjk%J%%%jJk%%%K%lJ%JJk%%jK%%jj%jJjK
-7215C86j%%jLjjJ%j%%%%jj%%%%j%JjkJKjKj%%KJkjjJkJjKj%%KkJJ%%jJj%%%%JjKkKj%%Jj
-7147C84%JjjJk%%%Kjj%KjjLjlJJ%jKjj%%Jj%j%%%%J%j%KJjkjK%%jJ%J%jj%%mJK%Jj%%%Jj
-7079C80%JJjJ%jjJ%JlKJj%%%j%Jl%%JKj%%jjj%JjjJ%jLkkJKjj%jJJ%jJKk%JJ%k%%%%Kj%%
-7011C78%%%%jj%kJKjk%K%%%%jj%%%j%%%KjjJl%KJ%jJ%k%Ljk%%%%jJ%%kK%jJ%jJ%jJkJJ%j
-6943C71jjJ%JkK%j%%J%%%k%Jj%J%j%JjjJ%%KjkKj%%jjjK%%Jj%kJ%%jJ%%j%%KkJj%%jJjLl
-6875C65%Jj%Jj%%j%JjJ%jL%kjJljKJ%%%%JkjJJ%lKjJJljKjK%%%%jJjJ%jjK%jjJ%Jj%%%Jj
-6807C62j%jjK%%%jJJ%jJkJ%k%KJ%j%J%%jjJjJ%jjJJjJj%%LlJJkjJ%Kj%%%%%%Jkj%J%Jk%J
-6739C60k%j%J%%kL%J%jJKj%kJk%JjkLjKjKkJjKj%kJJ%%%j%kj%J%j%JJ%mKJj%%j%jJ%JJJj
-6671C57jJJjKlJjkj%JjkJJ%kJKjk%k%Jj%%jkKjj%%jk%%jJjkkjjKjlJljkjkmlmmoom%QK2L8
-6604C63K8Rkmonnmllm%kjlkj%%jkklj%jm%lkkjlkllklnmnpqqj2j3rkJ9N6Q5N7Rqj3j2rpp
-6545D14onlmmjllkljkjjjj%lk%jkkmjjjjkjmlkjonpmk%J2K7L5K5OmonnnnkkjlJlkkjk%Jj
-6481C76Jk%j%kJjjJ%j%%jjjjJ%jKjj%jjJkjJ%kjKjjjJJk%JjKJlJ%%mjK%JJ%%j%Jj%%%Jjj
-6413C58jJ%jJl%J%jJkJjJk%J%jj%j%kKjKKjkjJj%kKK%jkJ%%Jjj%Jk%%%%j%j%J%%JkjKjkK
-6345C46jJjLkJ%%J%l%Lj%kjJkJKjjk%JJJ%kj%JjjJ%j%jjKjJ%Jjj%kJJJkjK%kjK%%JmK%%j
-6277C37J%j%%Jk%%%%%Llj%JjJl%KjK%JmJ%j%J%k%K%kJjKk%Kkjj%JjjK%jk%JK%%jkjK%kJJ
-6209C29k%jJKj%%JjJJl%%%%%%j%JjjJ%kJJjkKJlK%%j%j%jJJ%%kj%%JJJjl%JJjJjjjJj%%%
-6141C19%%J%%kj%JJ%jkJ%%Jj%kJ%%%JJkkJJKkjjJjKjj%j%%%%%%%KkjlJJJ%j%kjJjJJjkkK
-6073C07jJJJm%k%lj%kJPJ1OJkll%jjj%k%jjjKjj%%jjjjJjJjjkJ%jkJjj%klkj%kjlmkLJ1K0
-6007C11J4Kllm%jklk%jlJj%%%%jkj%jk%jJjjKkk%jJKjj%Kk%%ljj%JNROJ%ljkk%%jj%J%%j
-5940C01Kkjkj%%%kJ%J%kJj%%jKjkk%M%kJj%%kJ%J%%Kkjj%%%jJ%J%Jm%%%Jj%%l%J%%j%%Kj
-5872B87kJlJJj%%j%%J%JJjjJ%%Kj%%%%j%KmL%%%Kk%j%%k%KjJlj%jLjmJ%JjJ%Jj%%J%jKj%
-5804B81L%jjJJjJJjJjjJ%%kkKjJJJljJj%%kJJKNKJ%lK%kJjjjJ%%%%JJ%KKlLj%%%kK%j%Jk
-5736B89%jk%kJ%%KjkjjJLNL%%kjjJkjJJK%j%%jjJjJjK%%%%Kj%JJ%KJkK%%%L%KJK%%JJKKK
-5668C13%%%JjK%JKMJOPQRJ1J4J6K0J6J8J6J3J2J1RLMJKJJkjjkjk%jkj%jkkkkjkjk%ljjjk
-5610D85Kjkm%l%%kkjj%l%jjj%kJkkJjk%jjJj%jjJm%jk%jk%kkjj%%%jJ%%jj%%lk%k%kjKk%
-5542D27k%%K%l%Jj%lkjj%JJK%%ljJkjj%kk%kkjJ%jj%JJ%%Kjkk%%%lJl%%%JJ%jJ%lj%jjJM
-5474C99NkjjjKjm%Jjjjjkj%lkKjJjJMMK%JkljjljkjKKKKJKj%jlj%Kj%jJkj%Jkk%K%KK%Kk
-5406C90k%KK%mJj%JJJ%%%%jlj%%%K%jKk%%jkJj%jk%kj%%kj%k%MQOMkkkjJ%%kk%JljKJJ%%
-5338C86JjJlkJjj%%%jj%kJjJ%jjjJk%jjj%KKLJ%%jkJ%jj%%%%%kKJ%jJj%k%j%jJ%%%JjkJK
-5270C73k%%%kjjL%j%%%k%JkJj%JjJkJ%%J%%k%j%J%%j%%%JJjlJJj%Jj%%j%%jj%JJJjmJKlK
-5202C60%JJkjjKKl%j%JjJ%kKkJ%%J%k%Lkk%%%J%%KjkJjJJ%kJjJ%jJ%%j%%jJj%%KjjlKjjM
-5134C56jk%JJjj%jjkJKjJJk%%jjJJJ%K%kjKjJkkJkKJl%J%ljk%%JjKOMJjjj%j%jj%j%%%%J
-5066C50jk%KjjK%j%%jJjjJ%kjJ%k%%kjj%klkKLJ2J0LjlkljkjKkkKkJj%Kj%J%kj%JJkKjkJ
-5000C46%JkjJjjKl%%%jkjJjMOLj%k%%kJk%%%%k%%%JJj%%J%jj%%K%%j%jJj%%j%%j%JJjJjj
-4932C41%Kj%k%%Jj%Kjj%J%k%Kjl%J%J%kLJJ%jjjJjkJ%Kjj%Kl%%JKjl%jJjKjjjJJKjjJ%jJ
-4864C37k%%%j%Jj%%K%j%JJ%j%j%kJJ%%k%%J%jjjJK%%j%%%k%%%%J%jjKjJjJJ%%JJjk%K%j%
-4796C33J%jjj%JKkj%J%j%jj%J%JjjLjjJ%%JkJjkK%jKjJ%%k%Kj%%%K%jjJ%%jJjJj%jkKJ%J
-4728C31jjj%%Ll%%K%k%LjjJ%jKjk%K%j%jJ%j%j%%LkkLjj%JJjlJ%JjJj%j%KjjLkjKj%J%%%
-4660C27j%JkKJ%k%%j%%KkJKj%kJ%jKkJjkJjJ%l%K%jJJk%%%J%%K%k%Jjj%K%%jKj%Jj%%jjj
-4592C21%%%%J%k%%%J%jKjJKkkkJ%JJjj%J%k%JKjjJ%%Jl%jJKJjjj%jK%jJj%%kJJJjKk%jJ%
-4524C18%%%JkkKJlK%j%%%%%j%%%%%KjJkJ%jJjJ%kJj%Jk%K%kjJ%J%kjK%jJj%jJ%%%LljjKk
-4456C10KjjJkK%jKk%%jjJj%%K%%j%JJkkJkJJk%j%%j%JjjjjJj%ljjjlllmlMJ0J5J8Q%kokk
-4391C22l%kj%jk%Jjk%%lJjKJkJk%j%kJkJ%kl%jljmlm%OJ5J5J2Ljknn%jjj%kjKkjjJ%%Jjj
-4326C14Kkj%%jJ%jj%%%%j%%%%kJ%JjJ%j%jJ%%J%jjJl%jKJjJ%jJj%kjJ%KJkjJkJJ%%k%%Kj
-4258C05kJj%J%%JjjJjJ%jjJJk%JJljKJjj%Ll%%%%jjKjkKj%jL%%%jkJ%jKjj%%%j%kJJ%%Jj
-4190B97j%J%j%%jjKJkJ%%jk%KjjJ%jjJJ%j%KjjJk%%Jjj%%%%%%jjKkJjj%%Kjjjk%J%JjJ%%
-4122B87k%jJjjJ%kkJJ%lJK%%jj%Kk%jjKljjKk%%kj%j%jJjj%jj%jkJ%kkjKkjkjjljlkJjMQ
-4054B58QMKLj%jjklLj%j%jjkKKJJK%jJLKj%jjk%kkK%kkk%pmlln%RK2K9K8Rjnmkplnlkljl
-3989C00kjJMPQQOJJ%jJjjKljJjkkJ%JjkjljlkJJKMQQQKLkmmlkljjJLKJJj%KJLKJJjJJ%kl
-3921C44%Kj%JJjk%%k%jkJJl%%%%jlkkJ%kjnjjkJLPQOJ%lnJkllkjjK%LML%JjmK%jk%kJk%J
-3853C31jJkjKjjJ%lKjjk%kkL%%JK%L%%jkljKNNMjjkjjJkj%jJ%J%jkJ%%%j%%j%JkJjJ%k%%
-3785C25%%%kJJj%%JkJ%Jkk%%j%L%jkJjjLjJjJ%j%%jjLlKk%%j%j%JJJk%KkjjLj%%Jk%j%%%
-3717C16%jKjKjj%j%%%Kk%%%J%jjKkJJkJJjkK%j%%%KkjJj%j%jK%J%%%l%%%Jj%%%%JJ%k%%j
-3649C10%%JJ%%j%%JkkJKjjJJjjKk%Jj%%%J%kJJ%kJ%%%j%Kkj%%%%JjjJ%jjKjJJ%Jjj%%jJ%
-3581C07%K%jkj%J%j%Kk%%J%%kJ%jJjJJk%J%j%%%Kj%lK%JKkjJkL%kjK%jJjjK%k%J%%jJj%%
-3513C03Jj%j%KjjJkJ%%jJJJk%%jK%jJjjJj%LjjJj%%%jj%J%%j%JJ%jJ%jjjJJ%J%%j%j%%jJ
-3445C00K%j%%Jj%%J%kjJJj%%J%jJ%jjJJ%%jj%jj%%KjJ%k%%%J%%j%J%%%jK%%j%J%%j%%j%J
-3377B98j%%%J%jjKjJKlJ%JjjJjK%kj%JjJjJ%jJj%J%%%j%%%J%J%kj%JkK%%%JkJ%kKjjJ%J%
-3309B96jJj%jK%j%jJj%Jj%%J%%jJjjKjJ%jJ%%%%j%%JjJjjLkjkJ%KJkJjj%KjJJjkjKj%JjJ
-3241B93j%JjjJ%jKJl%K%j%%%%%Jj%%kjJK%Jk%J%kJJj%J%%%j%J%j%jJjK%%j%jJKlJJj%%Jj
-3173B91j%%jJ%J%JkJj%JJkjJj%KjJjJ%%jjKjj%%j%J%J%j%kK%%jkKjJ%%%JJ%jjJLjjj%%jK
-3105B90%%kjJ%Jj%jKjjJJjj%K%kjJK%j%j%Jj%Kkj%JkjL%%jJj%JJj%JjKjJljjK%%K%jjJ%%
-3037B87%j%JJk%KjjjJ%J%jjJJlK%%%%jJkJjKJkJ%%%j%j%K%%j%J%%jj%%JJJl%j%K%%jj%JK
-2969B86%kJj%%%kL%Jj%Kk%%%Jk%JJlJJk%jJ%%%j%%%JKk%%J%%%k%JKjjJjkKJk%Jk%jK%%Jk
-2901B81JJkKj%%kJ%jJJjKj%%%%k%KKjkjJJ%k%jJJ%Kk%jJJJ%k%%Kjj%%%JjJj%%kJJ%j%Jj%
-2833B80JJ%j%%%j%%j%Lkj%KjjJjJJj%kK%j%%%%jK%%%JkJ%kK%jj%%JJj%%%%%j%Kj%%j%K%l
-2765B77KJ%jjKkJj%Jk%%%jJJ%%JjkL%Jj%jJ%%kJjJ%%jjKjKl%K%%j%J%jjjJJK%k%J%J%mJ%
-2697B76J%JkJJjJj%%%%%jjJ%JJlJ%%%%%%j%jKkjL%j%jJJ%kKJk%jKJkJj%jJ%Jj%Jjj%%%%J
-2629B75%%%j%%jMjj%%j%%jKJkJj%%%J%%%%%kJJJjj%%j%JKjk%Jj%jJJjKjJ%jjJ%JjkJ%%%%
-2561B73%J%jjJ%JKl%%Jj%J%j%%kJKJjkJKjj%JjjJj%%jKj%%Kl%JjLJkJkJj%jjK%jJJJkJJk
-2493B72%kJ%%jMj%%j%%%JkKjkJjJ%j%%%Jk%%JJJkJ%JjlM%%kjJJjj%JJj%J%%%%%Jj%jJ%k%
-2425B69%J%J%j%%k%LJj%kK%KklJjJJ%%%%%jJjJ%%jJk%J%jJ%%KkjJj%JjK%JkkJ%J%jJLljJ
-2357B69%%j%J%KjjJjJ%kJJJ%kj%JkLl%JJ%jJjJ%%%%jJ%jj%%j%%Kk%jJJ%%jjKjJJj%Jk%Jj
-2289B66JJ%%%jJ%jkKk%%%JJj%Jj%%jK%%j%JjjJ%Jj%%JKm%%Jj%K%%j%%%%%JlK%%j%J%%j%%
-2221B65%JK%%jJ%k%jjjLkjJ%J%jjjLJjJjjKk%JJ%jJJj%%%%jj%%KkK%k%%%%j%J%%jJJ%j%%
-2153B64k%JJjKk%J%%%JmJJ%jJ%%JjjJKj%%JkjJ%JjJjJ%jJjj%%KjjJjJjKk%%K%j%Kj%%jKj
-2085B64j%%Jk%%%%%%%%j%JJ%kJ%Ljk%%%J%JlJ%%jjJ%%%jKjJ%Jkj%j%Lj%%Jj%%JJk%jj%KJ
-2017B62J%l%%J%%jKJjlJJj%Kj%kJ%j%jLjjKjjJ%%J%%J%jj%%j%Jk%L%kKj%%JjkK%%%J%%%j
-1949B60j%jJ%JJjj%%j%J%%%%%%%%%JJ%kJ%Jj%%jJjKkJ%kJKl%JkK%JkjJJjjJ%%%j%JKkj%J
-1881B58J%jJj%j%JkK%%J%Jk%JjkJJ%j%J%Jjj%J%j%%Jk%J%%JJl%j%%JK%%jkJ%%%JJ%kJjJ%
-1813B57%jJ%j%Jk%%%%Kj%%j%Lk%jJ%j%%KjjJ%%%JJkjJj%Kj%Jj%jJ%Jk%JjK%jjJ%kK%jJjJ
-1745B56jjK%%jJJkkjJJKjj%K%k%%KkjKj%Jj%%%jK%k%JKlKjJJkL%kJjkJkK%%J%k%%%%jK%j
-1677B53Kj%JjjJJkjJ%JkKjJ%j%Jjj%%JjJ%Jj%jK%k%%%JJ%%jKkKk%Jj%j%%j%J%kJJJjJJJk
-1609B53%%%%%%kJjjK%%jjJJj%%KJJk%JjkJ%%JkJ%jJ%%%%%%jjJ%jLj%kJJ%jKjjJj%%%%jJk
-1541B49J%JjJJjjj%JKj%kLJk%JjJk%jKjJJjjKjkKjjK%%JkJjJjJjLl%%%Kj%%kJJ%j%kJjJ%
-1473B49LlJjJ%J%j%%k%%L%%jjjK%%%jjK%j%j%J%kJJ%%jK%kjK%%%jJJj%j%%Jj%%jJJ%%jK%
-1405B50jJjjJjJjJj%jKj%%%J%kJ%JJjjjJ%Jk%JjJ%Jj%j%%J%jJ%%j%JJjjJj%%%%jJ%%%jJ%
-1337B47J%%jKjjJjJj%JJ%k%%j%%Jj%JkjK%%j%JJjj%jK%%jJK%%%k%LljKj%%Jk%jKj%%%j%J
-1269B45JJj%kK%%kjJJJJkJJ%j%j%jJ%JJjj%%%%%%JlL%lK%kjK%%jJJKj%kJ%jj%%%JJ%jKk%
-1201B44%jJj%JJ%j%%%%jJJkK%jj%%%%j%jj%JKjjKJ%%Kkk%%J%Jj%J%jjJjK%k%J%J%%j%Jj%
-1133B43%jJJJkJjjjK%%Jjj%Jk%K%k%J%jjKJ%%%j%jJJj%%JjJjjK%j%%%%j%J%J%jJjjJj%%%
-1065B41%JJ%kJ%%j%J%%JkjJj%%%JKkkN%j%j%kJJjj%K%%j%%%J%l%K%jJkJ%%%Kjjj%J%kJKj
-997B40kK%j%%%%J%j%KjjJ%j%K%jkjJKjjK%%Jj%jKjj%J%jjKjJkjKKkJJjkJjJJjjJJj%%kLj
-928B39Kjj%jJ%J%JkkJ%%%%%J%%jj%%%K%kJJjJjKJlj%%%J%%kJ%%JJJlJjJKl%Kj%jjKjJjJj
-859B37%%jJ%J%jKjjj%KjJj%%jK%jkJj%KkJ%%JJjjjK%jjJjJ%%%K%jkJJjJjJ%jLjjjJjk%JJ
-790B36JjJ%%jk%%%%JJj%kjL%JKlJj%%JJkjLl%kJKjjKjjJJjJJjJJ%lJj%J%%kJjjL%%jJ%jJ
-721B35jkK%KjJ%j%k%%%J%j%L%jj%%Kjk%JJj%%j%%J%%j%%J%jJ%kJ%K%lJJjjJJjJj%Jk%KmJ
-652B31KjJj%%KjJJjjJ%k%%%J%jjJ%%K%jkJJjJ%JJl%JJ%jj%J%j%JjKj%jj%K%Jk%J%%j%%%K
-583B34k%Jj%%JjjJj%jJ%%%JJj%Jk%%%%Jj%jJJjJ%%%j%JjJ%%jjK%jkL%Jk%%j%KjkJ%%J%%%
-514B31jJ%Jl%JJJkj%%JJJjjkLk%%JjJJj%%jjJJ%jJKkJ%jJlJjL%kJ%J%jjj%JJjj%J%%%%Jj
-445B29Jk%J%%%%jKk%jKJj%jJ%j%J%Kl%K%jKj%J%jj%JJkj%%%%%%%JJjJjJjj%j%J%%jK%%jj
-376B27%%j%%%%J%%JjJ%J%jJjJj%j%J%%Jl%Lj%%J%%%%JjkK%j%%JjJj%J%jJ%Jjj%Jl%%JJ%J
-307B29k%%%jKJjjkjJJJKjjKjj%%%JjJJ%jkJJ%jjjK%%J%j%J%%%%jj%KJ%%kjK%%J%lJj%jKJ
-238B28j%%Jj%j%jJ%K%%jJ%%j%%JJjj%J%%J%j%%j%%%%%%%%JjjK%%j%%%jLj%Jk%%%j%JjJ%j
-169B26J%jL%%jjKJk%J%jk%KjJjJJkjL%jJkJ%kJLk%%%%Ljk%JjJj%%JkJJ%jjL%kkJKJkJj%J
-100B29%%%j%KkJJj%kKJ%%%kJJ%jjJJ%%jJjJJJ%k%jJjJ%Kj%Jj%Jjj%K%jjK%%%jjJ%%JJkJ%
-31B32JjjJ%%%J%%kJJ%K%kj%JK%j%j%kJJ%jKJ%%j%Jjj%JJj%JjJ%jJ%j%jJJkJJjKkJjjJ%J%
38B35%K%jj%jK%j%%Jk%%%JJjJ%kJJjj%%%JKJkjJjK%kJJ%%%jjKKjJjkJjJJ%jj%%%JJk%jK%%
109B37%%%%JJ%jj%JJjjJjJ%%jJJ%k%K%Jj%j%jJj%K%jJ%j%JjJjjJJJ%kKjjj%%jJJ%Kk%%%Jj
179B38%Jj%JJjJjJ%%%jj%%Kk%%jJ%JJjJ%%jjJ%%J%JkJ%jJkJj%Kj%%k%JJ%%j%J%jJJ%j%jJ%
249B39JkJJkJ%JkJKjjKk%%JjjJ%kJjK%%%jJkJ%%%%%JJjjJjJJkKkjJjJJj%J%jJ%%j%j%KJJ%
319B41l%%kKKk%%J%%j%J%k%J%J%lKJ%%%%J%lkKJ%j%jK%%JjJk%%LkkLjj%J%%jJ%j%jJjJJj%
389B37Jk%%%J%%j%jJ%%J%JjkKJjj%Kjj%%L%%j%%jjJJjjJ%jkKJ%jJjkJJ%%%KkjJk%KkJ%%Jj
459B35L%J%m%%JkJ%JjJKlJjJJjJkjJ%JJJl%J%Jkj%jJ%Kjk%J%%%J%JJjjJJk%jJ%jjK%jJjJj
529B34J%kj%K%%%j%KJkJ%jj%LlJJkJjJjK%j%J%kJkJKkK%k%JjjL%jJJk%j%J%%jJj%jj%JjKJ
599B34%kjKJj%KjJJjjjJkJj%Kj%kJ%J%jKjjJ%k%%%JjJJ%kJ%%JkJK%j%k%%%K%kJJ%kJJ%%kK
669B33lJ%%jJKjjK%JlK%j%%JjJj%JlJjJ%%%J%k%JkJJjJjjK%j%%J%%%kJ%J%%%j%KJkj%%Jj%
739B30%J%kJ%jJK%%j%jKjjKlkJ%JJjkJMjjjJJJklJKjKkKjj%%L%kjJjjKjjKjjK%kj%%J%jKj
809B28%%%JjK%j%JjkK%%kJ%%JjJ%jjKJlJKkk%K%%%%%%%j%%%%Kj%jkK%J%j%%Jj%J%JjjKk%J
879B28kJJk%JjJJkK%%%JjJk%%kJKj%Kk%kJJ%jJ%Jk%jJ%Jj%JJk%J%%%%j%%jJJjJ%lJKjjkJJ
949B25J%Jj%%%%J%%j%J%j%J%Jkj%%jK%Jkj%J%JJ%%j%jJjKjjJ%j%%Jjj%J%%j%%JJjkKJjjJJ
1019B26j%Jj%Kj%%k%%JjKjj%JJjjKkj%JjjKJj%JjKkjK%%jK%lJj%JjJ%%J%%kJKjJk%%%%%%%
1088B24%jjJJjjLj%%%Jjj%JjkKJJ%kjJMklKk%jK%%k%JjJ%%Ll%LkjkLJjKk%%jJJl%JJ%kK%k
1157B21KjkJ%jKJjj%Llj%KKkJ%%JkJJl%J%Jj%J%jJjJ%j%JKkj%K%%%k%kKJjJkJJJkKjjJj%j
1226B21%j%KJjkJj%K%j%j%jK%%J%%%%%%j%jJkJjK%%%k%J%Jj%Kj%jJ%%J%jjJ%jJkK%%%Jj%j
1295B20JJjj%jK%Jjj%%%JkJj%j%K%jK%jjKkJ%%%JJ%%k%j%J%j%%%%%JjK%j%Jk%J%Jk%%%%%J
1364B20jJ%j%JlK%%%JjJ%%j%jJ%JlJJJk%KJkJ%k%JKk%KkJ%k%%Kjj%LkJJk%jJ%%%k%JjJ%j%
1433B17JjKJkjjMj%jkJLjkj%JJjj%JJJk%%%JJJ%jj%jLjkJ%%j%kKJjjJJ%JjJ%jj%JjjJJ%jJ
1502B18%%Jjj%Jj%%j%j%JJJj%jJkJK%jJjKk%jLlK%%jJj%jJ%%k%%J%%l%LJ%j%JkJ%J%j%Kjj
1571B16%%%J%%%%%%kJ%Jj%jJ%%J%jkJK%k%%%jKjjj%JJKj%%kJKJk%jK%k%Jk%J%JkJK%jjKkj
1640B14JJk%K%%%kJKkjj%JLkjJjKj%%JjjJ%j%J%Kj%jj%%J%j%jJJj%%J%jjJjJ%j%jJ%%Kk%j
1709B12%K%K%jjJjjjL%%%%k%jJJ%J%%%kJJJj%jjj%kKJK%j%Jj%JjJj%%k%jKJk%J%%%%JJkJj
1778B13J%J%%kkKJ%jJj%Kjj%%%%jK%jJJjjJjjJ%%jKj%%Kj%kjKMjk%j%jjKKklL%jKj%JjjJ%
1847B13%JkKj%jjJJj%KjkK%Jj%Jjj%%KjKj%%k%Jj%j%%%JjLj%%jJjjJj%LjjKj%%j%kJJj%J%
1916B12j%J%Jj%%k%LkjjJ%K%%kJKjJjjJ%J%%j%JkjJK%jJ%jj%%%JKlJ%%lK%Kj%%%%k%jKjJJ
1985B12j%%j%Jj%%Jj%jJJj%%J%Jj%J%kj%K%kKJkJjJ%J%%j%jJ%jj%JjJ%%Jj%%j%KJlJ%JjJ%
2054B11j%jJjJ%%%jK%%KlJ%jJj%K%%lkK%J%k%%Jj%%J%jJ%%%Jj%%%jJjJ%JKljKkJJJkj%Jjj
2123B07%JJKjj%%JkJ%%jKj%%lJK%%kJJjKj%jJ%%%%%%j%%KjjjK%jKmJJJ%%%jJJkJJj%%%jkJ
2192B07MkJjj%kKJ%J%m%MkJj%%Jk%L%kkJJ%J%jjJJlJ%%kJJj%%KJ%j%jJ%JjjJjJJkJ%%%jJJ
2261B09JjjjKj%Kjkj%K%j%J%j%Jj%%%kMj%j%J%jJ%jkJ%jKJj%%%%JjJljJLjJj%J%j%jj%%J%
2330B06jLj%%%jJ%jJ%%Jjk%jKJj%jJJjk%L%j%%%K%k%Jk%j%%Kj%%J%J%%%jJJjlJJJ%%kKJk%
2399B06J%%jjJ%lJK%%%jKk%%%Jj%jj%JJjKJjJjkJJk%%K%jJ%%%jK%j%k%Ml%JjJ%jJ%jJJkj%
2468B04JJ%Jk%%%J%kJ%jJj%%jJ%KjJ%j%jj%%jKJ%%%j%J%%%k%j%JKj%%J%jJj%%jKjjJ%Jj%K
2537B06%lKkJjJj%%K%j%%%J%Jkj%KJKkkJj%jKJ%%jJj%Jjj%JjJk%%J%JkjKJjJkKj%kjJJj%J
2606B03JJj%j%%%jK%j%Jj%Jkj%Kjj%%JJj%%JJj%%%jJJjjJ%%%%J%kJ%JjjJ%JkJJ%%j%kJJ%%
2675B03%%%%J%%j%j%Kjjj%KjJKjjjjJjKjjJ%J%kJ%jjKJ%kJjJKjjJkjJJ%kJ%jJ%J%j%JkJJJ
2744B03jj%jJJkJk%JK%jLjk%J%kKj%Kjj%jJ%JJ%%%j%JkJJjjKjj%KJkJJJkj%kJjK%kJjJK%j
2813B02jJkJjJ%kKj%%jJ%jKj%K%%%jj%KjkJ%K%kjJ%J%k%JjjJkLjJ%Jj%jJJjjJKkjL%%Jk%k
2882A99%J%k%L%jKJkk%JKljKj%%%JkJjK%JkjJJKkj%%LkjkJK%l%J%JJjJJ%%%Jj%%kJ%%j%j%
2951A98%JK%kJJ%k%JjJ%%jjKj%%%%J%jl%JKjJ%JkKJl%KJjj%%KkJJk%%%%Jj%%KjjJjkJJ%%J
3020B00k%%%%JjK%kJ%JjKj%jJj%%jJ%%%%%Jj%j%jJjJ%KjjKk%Jj%Kjj%%J%k%K%%Jj%kJJjjJ
3089A98J%%j%%%KkjJkK%jJjJJkKJjjjJjJJlJJKlJjjKjJ%k%JJJ%lK%jJJkJJ%%jk%J%Kj%j%%
3158A97%%JkkKJJjjJJk%K%JkkKkK%JJ%jkKkjJ%%Lj%kjLJkJ%j%KmK%%jKj%J%kJjj%K%Jk%J%
3227A97%j%JjjKjjJjJ%Jk%JjJ%Jj%%%jJ%%%%%JJJkJ%%jKkjJjJjJ%J%j%jlKjKJJjkKjJj%kJ
3296A95J%LkJjjl%L%jjJ%jK%%jkL%jJ%%kjJ%JjJ%J%j%%JjJ%jJJ%%Jkj%jJJJlKJk%%j%%Kjk
3365A93LjjKjj%J%kKj%J%J%Jk%jjLj%%jJ%j%%%JjjKjJ%jJj%%jKJ%jjjJJk%K%j%J%jKj%%Jk
3434A94jJjJjKJjj%%j%JJkJJ%jJj%jJJkJj%j%KkJj%KK%jkJ%jJjJJ%Jj%%JlJJ%jJlKJ%kJJj
3503A94%%Jj%%%%%%Jj%%%J%k%Jj%kL%%Kkj%%jKkJjJJ%%kJKjjJkJ%Jjjj%jM%%jJk%K%%%k%J
3572A93%JjjKJ%jJkkJ%Jj%J%JjJJkJkJjj%JJJk%Jj%j%%KJJjkJ%jjJ%%J%kjJJJ%kKjJ%kKj%
3641A92JJ%JkjjJ%JjjJ%%K%jk%KjJjjJjK%kKJjkKJj%Jj%%jJ%jkL%jJj%%%jjK%%%Jj%%JjJ%
3710A93jJjJkj%Jj%JJ%jJ%JjjjJ%jK%JkJkL%kJj%Jj%%%jKjkL%JjJjjkKj%%%JJ%jJjkK%Kjj
3779A91Jj%%jJ%J%jJJl%jKj%%J%%%%jjLKk%k%%J%kJ%jJ%K%k%JkJ%J%%J%k%%%%jK%jJjjKjj
3848A89JJ%Jj%%%JjjJj%JjJ%jjjK%j%%K%Jj%j%Jj%JJk%J%jJkJ%%Jj%%J%%%j%JJjkJ%JJjjK
3917A92kjJJjj%J%K%k%%%%JlK%%%jJ%j%jJJJJjjl%K%%%JJj%Jl%lLJ%JmLjJj%J%kJJjjL%Jj
3986A90%jlKJjJKjJ%j%%kJ%%%%Jj%Jj%%%k%J%%KjjK%j%KkJj%%%jjJjKKjk%J%%%%jLl%Jj%%
4055A88%MklJ%j%M%jkjKJkj%jK%%%%k%KjK%%jJ%jjJJkK%Jjj%jJJk%KJ%jjJj%jKKjjj%JJkj
4124A87%%KjjjJJ%j%%JjjKJlJKkjJK%jJjJk%JkJ%J%j%Lj%jJkKjKjj%jj%K%%k%J%j%J%jK%k
4193A86JK%%%%%kkJJ%j%%J%j%J%K%k%%j%Kj%Jjj%%%%J%J%kK%j%K%j%kjJJJkkJ%KJJlJj%%j
4262A85jK%j%KJjkJjJJ%Kjj%jj%%%J%j%J%j%JJjjJ%%%J%kKjj%jK%%J%j%j%KjJJjJj%%jj%J
4331A86kK%j%jJK%%jjJkJJ%JkJ%%jJjjLj%kKjJj%%JJj%j%jKj%j%J%j%JJJjj%J%%j%%jJ%J%
4400A86lLjJJlJJjjJ%j%jK%%%%jMkjjKl%KJ%%%%lJJ%%j%JJjjK%lKjJJj%JjjJ%jJjJjJJ%%j
4469A85j%%J%%%jj%L%jkJJj%J%%j%%JjjKj%jK%j%jKj%JkJ%J%J%j%jjJj%J%%k%jK%%J%%%Kl
4538A83J%%j%Kj%%Ljj%jj%J%JjjJ%Jk%%J%JJ%k%%kJJjJ%j%%jJKJjkJjkK%%JKkjJjKj%%%%%
4607A84%%%Jj%%j%J%JkJJjkLkjJ%%JjJ%j%JjJ%jJjj%KkLkJj%%%JjkK%kKj%kKk%L%%jJ%%Jj
4676A83%jJ%jKkJ%Jjj%%KjJ%jj%J%%%%%kJJ%%Jjj%JJ%jk%KkJJ%j%J%j%jK%%j%JJk%%J%jJ%
4745A83%j%J%%%jj%Jj%JjJJjj%J%jKkK%j%jL%kjJjJ%kJJjJ%%j%kKJ%kLjJl%%%JJ%%%%jJj%
4814A81Kj%%J%j%%j%%%jJjJJ%%%jjj%J%%JJ%j%%jJK%Jj%jkJKjjjLJkjJ%JkjJjJJ%%kK%%%%
4883A82jJ%j%jJjKjjJ%%%JkKj%Jj%JjjKjjJKl%KJk%%j%jKjjJ%%jK%jJ%j%%jK%jJ%JjlJJJ%
4952A81%%%jJjJ%jKjJj%j%J%j%JjJj%%%%KjkJJJjjJJkj%J%%%j%J%kJjJ%j%K%J%jjJKk%JkK
5021A81%j%j%%J%%jJLjjkjJ%K%%jKjjjJj%Jj%lJLJ%%kJ%jJlJKJ%jkJ%%%Jk%%%JKjjKk%JJj
5090A80kJ%KjJj%j%Jk%%K%jjKJj%%%j%%%%%%%Jj%J%%jj%JJ%jjJjJjj%KJ%kjK%jJ%KljJj%K
5159A79jKj%JkJ%%JJkjK%k%%%j%J%%J%kJ%J%JkJjJJkjJjKJjJ%k%%j%JJjJjKKkk%%jJ%%JjJ
5228A79jjJ%jJ%jJ%%JJk%%%%JkJJkJ%j%%JjK%jjj%KjKJjjKl%JjJ%j%%jJ%KkJ%J%%jJkJJj%
5297A78kJKkJ%JkJ%JjkK%jJjJJ%jk%%JJkJ%%%%Jj%Jk%%j%LJkkKJj%j%%JKkjKjJ%%%J%kkJJ
5366A77Jj%jKjLkjJ%%jJkK%jj%%jKjJ%%%J%%jJ%%j%jjK%J%k%%J%Jk%%JjjL%kj%JJJ%%jJjj
5435A76Jkj%JjK%jjJJlJK%%jJJj%JjK%kJk%J%%jJ%Jj%jJJJkjJK%k%jJ%JJj%%j%jj%K%jJJj
5504A76J%%%j%%JkK%j%Jj%JJkkJJj%%J%Jj%JjkjKJJ%jKj%k%%%JkJjJJ%%%jLkJ%j%kJjJ%jJ
5573A75jKkjKjJ%%%Ljj%j%jJJ%j%kJJKjkK%jJ%%jj%JJj%%kJKjkKjKkJ%jKj%JjJjJk%K%jKj
5642A76%jjKjjLjjjj%LkJj%J%%jkK%jK%%jkKJjjK%%jK%%k%%K%JjjJ%Jk%jJjJjkK%%JJjJjk
5711A73KjkKJ%k%JJJ%mjJJJKjj%kK%%j%%JjJKjkJKjjJ%%jj%K%jkJJ%JjJ%jj%%KjjKmKJ%Jj
5780A74JjjJjJ%%%%JkJJ%jjJJjjJ%j%KkJ%%jJK%j%%kJk%K%kJ%%jj%J%%%%JjJjjK%J%jJj%j
5849A72KjKljK%kLj%%%JjjJjKj%J%jk%J%JkJ%jKjJJ%%%jjJJ%lJ%Jj%JJ%%mKK%kk%JK%JjJk
5918A72Jj%Kj%JkJJjkJLmK%jJj%%%JkJjJjJJk%%%Kk%KjkjK%Kj%%jjL%jjjKjKjj%J%jKJlKj
5987A72kK%%jj%JK%%%jJkjJJ%j%JJ%jj%JJj%j%JjJ%jJ%%Jjk%%JKjj%%J%%%%JjjK%jJj%j%K
6056A73j%J%%kj%K%j%%%j%JJJk%K%j%k%k%LJ%jKj%%Jjj%%%J%%JjjJkKkJ%j%J%%J%jJ%%jJ%
6125A72jjj%Mkj%K%jJk%%%J%KjkKj%j%jKJjj%JlJ%K%jJjK%j%%Jk%JJjJjkjJLkJjKJk%%%%j
6194A70lKJJJkjJJmLKjk%jLJk%%%%%jJJj%J%%k%%J%%lJJ%J%kJ%%%J%%%J%%kJ%Jj%%%kJKkJ
6263A70%K%jl%J%%JjJJJkJ%j%jJ%%KkJj%JkJ%l%KJjJJkjJjJJ%%%j%%%%jJKj%jJ%jJ%Jj%%K
6332A72kjlKJ%jJJ%%jJ%kJ%j%%%JjJj%J%J%%%%kJjJjJJj%%Jj%jJ%%%JjjK%j%lJJjL%J%jj%
6401A69jjJjJJ%%%j%J%jjKj%%JJjjJ%%jK%%jkJ%J%jJ%jK%jk%J%%JJ%k%%Jj%%J%Lkjj%Kj%j
6470A68%KJkJj%jk%K%j%%J%j%J%JJjjJjJk%Lk%jJjJJk%JJj%kJJjJ%%j%%JJjjJ%%j%%j%J%%
6539A67Kjj%JJjj%%%J%Jj%JkJ%j%J%%%jK%j%%JJk%Jjjj%JKjjjJJj%JJlLjkjKKlJJkjJK%%j
6608A67Jj%%Jj%J%%jjJJ%j%J%j%%kJKjJkKj%%Kjj%J%%j%%J%jJ%j%Jj%%%%J%jJJjj%J%%ljL
6677A67%J%kKkK%%jkJJKjjJ%k%JjKj%%j%%kLkMkj%j%%J%%Jj%JjJjJ%%jjJLjjkLjjJ%%%jKj
6746A67jjJ%jJ%%%j%J%%j%%JkKjJJj%j%J%%k%JJ%%%%JJlJJJjjJJk%Jk%%%%Kj%%jJJjjjJj%
6815A64%Lj%jJ%%%jjJ%%%J%lJJK%j%Jk%J%%JJkj%JjjJJjJjkK%j%JkLj%JJ%kjLj%JjkK%jJJ
6884A67jkJ%%%Kjj%jJJ%j%%%jj%JJ%J%jjJJkkKJj%jKjjJ%J%%JJjk%JJ%JljLJ%jj%%JJ%jJ%
6953A67jJkjJjJjJj%jJ%%J%Jjj%J%jjLjjJk%J%JJj%%j%jJ%%J%%j%%jJkKjJjjKJjjKJjJ%jj
7022A64j%%J%%%%kKj%J%%J%%%Jk%J%%%JkKjJjjjJjJ%jKjJ%j%%jJj%K%J%jlJJJ%%jj%Kk%Jj
7091A63J%%jJ%Jj%jJJlKJkJ%%%KkjJ%%j%J%%%JjkJ%jJj%JJkJ%%Kk%jKjL%jjjJkJj%%JjJ%%
7160A63%JJkJ%jJj%%j%%J%JjjjMJk%jjJ%%%JjJjj%%KjjK%Jkj%Jj%KjjjJKjJjKjkj%JJJ%%j
7229A63jjJJj%%%K%j%%%%%%jJjjLkjJJkJJ%kKkKJjjJJ%JjjJk%Jk%Ljk%jKKkJJj%%Jk%%%Jj
7298A62%%JjkK%JJjjJ%jj%J%jK%kJKjlJJjKj%jJ%%%Jjk%JMjkJ%jj%J%%j%%JjKJkkJ%Ljj%j
7367A61%%J%jJ%lKJJj%J%jjjJ%jJKJ%kJk%JJ%jJjjK%j%KlJ%%%%%kKJjjjJJk%K%%%%Jk%jLj
7436A62lKj%jKJ%kKlJ%%%%KjjKjJk%kKKjK%Jk%j%JJkjKjjJjJj%JKkkJJkKjjJJKjjJ%%jjJJ
7505A62%jjjJJjJJlJK%%JkjLjjjj%J%%JJJlj%%JJjK%jjJK%jkJ%j%%JJj%%JkJ%jjJ%KkJj%J
7574A61JjJjkJJlJJ%KjlLj%%%jJJjJJkjJJ%jjJJj%jJJj%%jJ%JjJj%J%jKkjJJjJj%%j%Kj%j
7643A59%JJlJ%%Kj%Jj%jJ%%%%jJkKJk%J%%%%JjKjj%%%j%%jJKkJJ%%jkLjjKJmJJkJ%%kJ%Kk
7712A58%J%%%JJl%J%J%j%K%j%%%%jjKkjJ%%jKJjjKk%K%%%jjjKJj%jJJ%%jJ%%jjJJj%JjjJ%
7781A59%JJjj%Jj%j%J%%%%j%JJk%JJlJ%Kjj%%J%%Jj%j%%%J%%K%l%%J%%jJj%%JjjJ%JJj%Jk
7850A58jKJ%j%jK%%JjkjJjKj%JjJ%Jjk%%%%J%JJj%%%j%JjJjjKkJJJjj%JjJ%j%jK%k%%jJJj
7919A57%J%J%%%j%jJ%%j%J%JjK%jjjK%j%Jk%jK%%j%J%%JjkK%jJ%%jJJkJj%jL%j%JjkJKljL
7988A58%jkKJ%j%jJ%JkjJjK%%Jj%Jj%%KjJk%J%KjkJKkjjJ%%kJj%JKJjJ%k%Jj%j%%%Mjk%Jk
8057A56JKjjjJ%j%J%%Kk%j%J%j%JJKkk%J%%%jJJjjJj%%%%JJjj%Kj%%%jjKj%%kJJJj%JJjkJ
8126A56%%JJj%kKjKkjjJKjjKJjJ%j%%jj%K%%Jjj%JjJjJ%JjkJ%kJ%JJj%JjKkjKj%jJJ%j%j%
8195A55Ljj%%JJkjKjJj%jKjj%JJ%jjJ%Jj%%%jJ%%Jkj%JJk%J%J%KjJlJLkj%KlJ%JJjk%Kj%%
8264A56Jj%%%%%Kj%%j%%jj%JJ%JjjJJjjjK%J%%kj%%jK%j%J%JjJJkJJj%%j%JJ%j%jj%J%%j%
8333A54%J%jJJ%%k%Kj%J%%k%JJjkJJ%Kj%k%K%k%JJJj%%jj%%JJj%%kJKj%JjJ%%j%Jj%%jKjJ
8402A56j%%jjKj%JLjk%JjjJKjj%j%%%KjjJjK%kj%KjLj%jj%kK%%JJjkJjjK%JJJjjj%Jj%jJK
8471A56j%jjkKJ%%%jL%jj%kJJ%%kK%j%K%JjjJkKj%J%%%%Jjk%jJ%K%kj%jL%j%J%j%j%JJJjj
8540A53J%jjK%Jj%jJJJjj%JjjJj%J%Jjjj%JJ%J%k%jKjK%%jjJ%%%Jj%%%j%%J%j%%K%%%%jjJ
8609A54%kJjK%Kk%j%%%JjKk%%%JkJJjKk%JJ%jj%J%jkJK%l%jJJj%JJ%JkJ%%%%%Jj%j%K%jJ%
8678A54%%Jl%KkjKJKk%%kJ%kK%j%%JK%kkKJj%Jj%Kj%l%JjKkLj%j%jKjJJjkJKjj%J%JlJJjL
8747A55kj%%J%%%J%%kJj%%%%Kjj%%%J%%%jj%J%J%%j%J%jjJJJ%lJj%JJ%%JkJ%jJJjj%%J%jJ
8816A53%%jj%KJ%jkJjJ%%k%Lj%KkJJkjJ%Kl%JJjj%J%JjJ%kjJJ%jKj%Jjj%K%kJJ%%%%%kJ%%
8885A52%%J%jjK%k%Jj%%jLjjKlJJ%%jJ%jJjJJk%Kj%j%K%jJ%k%%JJjkKJ%%%%jJj%%Jj%%jj%
8954A50JjJKk%J%%jJ%Jk%J%%Kjk%%Jj%jJJj%KjjJ%jJ%j%K%%j%%%jJJk%KljJKjJkJkJJ%%jj
9023A49J%jKjJ%%JkjK%j%%J%J%jkL%%%%%jj%%%KjkLjjJJjjJ%%%%%%j%Kkj%K%k%JKj%jkK%%
9092A50J%JkjJKj%j%%%%KkKl%Lk%%jJ%J%jjKkK%%%j%Jj%%%jJJ%jJ%%%KjkjKjJjJ%Jk%J%kJ
9161A50%%JjJKjjk%Lj%jjK%j%%JJj%kJ%JjjjKJjJj%%jJJkJjJjjJ%lLKlLjk%JjjJ%%%KJk%J
9230A50%jJk%J%J%%j%J%%Jl%Jj%JjKj%%j%J%j%J%%J%JkJ%j%jJ%%%Jk%K%J%j%j%%%J%j%JJ%
9299A51l%JJj%JjkLjj%%JjJ%%j%LjjkL%%J%jk%J%%%jJ%jKjjJ%jJ%kJ%Jj%%K%j%%%%%%J%%k
9368A48KJ%jjKk%KkjJ%jJJ%jJjJjkK%%Jk%%%jJ%%J%Jjj%j%JjKJjjJ%jjKjKKk%k%Kj%%k%Kj
9437A48%jJ%jJJjJ%%J%kJ%jj%%JjJk%KJkK%%jK%j%%kJ%%%kKJ%Jjj%lJKkKJ%k%%%%%%J%jLk
9506A48%K%%j%%%j%jJ%%jKkjJjJKj%Jj%%%%%k%%K%kJ%Jj%jJ%J%kKk%%Kj%JkJ%%j%JjLj%jJ
9575A48%%%Jj%j%J%%%%%%jJ%%%%jk%KK%%jlJK%%k%%LjjjJjJJ%jJ%j%%%Jj%jJJ%jj%JLkj%%
9644A47jKjJj%%J%Jkj%%jK%%%JJkj%J%J%%jJjkJjjJJK%ljK%JjJkL%j%%jJ%%Kk%jJJ%jjJ%%
9713A47%%Jk%J%%%jJ%jj%JJJkJkJJ%j%JkJ%jJ%kJ%JjLkJ%%jjKj%jJJ%j%%jJ%kJJjK%jJJ%%
9782A48%jk%%JKl%KjJJ%j%%jJ%%jJlJ%JJ%%kJJ%Jk%%JJkj%Jj%jJ%%%J%%%%JjJjJjJ%j%%KJ
9851A49lJjj%J%jK%jjJ%Jkj%K%Jk%K%j%j%jJJ%kJKk%KJ%kjjJ%J%J%jk%JK%kJ%%%%Jjk%%JK
9920A47jj%%Jjj%%jJK%jjJJ%j%J%jjKkK%%%jjJJ%%%Kkj%J%j%%kKj%K%%jkJK%J%j%kJKjk%%
9989A44J%Jj%JjJ%%JkkLj%JjJ%jj%K%%%%j%KjjjkJL%j%%k%JJ%%%%jjJJkJ%%Jj%J%KmLkjL%
10058A46jjK%k%J%j%%%%J%j%jJJjJJ%k%J%jj%%JJ%%%jJj%%%j%K%%%kjJJJjjMlj%JJjJjJjJ
10126A45k%%%LjkJjKkKkJJ%%jJ%jj%jK%%JkKj%JJlK%%jjJJk%%Jj%J%kjK%jJJJj%%j%%%%jJ
10194A43jK%%jJ%jJ%%%jjJJkKJ%%jJ%k%J%k%LjjJ%j%%J%%%%jJ%%Jjj%%%j%jJK%jJjL%%jjj
10262A43%JJl%J%%%%jKJJjj%%kJ%%JjjjK%KjJjJJjjjj%jKjLjkJ%J%%j%Jjj%%Kk%K%kLkjJk
10330A41K%%Jk%J%%%K%jj%%J%j%%jJ%%%JjJ%kKj%%%%%Jj%JjjK%%JjkJJj%%J%%Jjj%Jj%%Jj
10398A43JJj%j%kJJj%K%jJ%%jjJkJKkJJjjJjJJkjJ%%Kk%K%kjKj%kK%%JjjJ%%J%%jJj%jJjJ
10466A42%%%j%KjkJKJj%j%jj%J%j%K%%Jj%%JJ%kjK%%kJJj%jK%kJ%%j%%JjJKj%kKjJ%kKk%%
10534A41Lj%j%%%%JjKljJ%jK%jJjJ%J%kKl%Kjj%K%%J%j%JkK%jJJj%jJ%jKl%Jj%jKjJ%jjJK
10602A43kJJj%lJJjK%jK%Jk%j%%%K%jJk%Kj%%jKjjkK%%%%j%J%jJjJ%K%jj%%%%Jj%jK%j%Jj
10670A41%jL%jj%%%j%jKJj%K%jjjJkJ%J%JkJ%JjJ%j%J%%jJkjKjJJj%j%JJjkJJjj%J%JkK%k
10738A39Kj%%JjJjjJJKj%Jjk%%%%J%kJ%%Jj%Jj%%j%jJJJ%%%j%Jk%JjJJJjk%KJjj%Kk%%jKj
10806A40J%JkJj%J%jJ%j%jJ%kJJ%%JjJjJjJ%k%j%JJ%%%%Kj%%JjkKjjjK%J%%jJjjJJ%%jJJj
10874A41jJj%%%K%kjKjkJ%jLj%jJ%kJJjJJjJjJ%%%kJJjkJJ%%JJjjkJKJ%lj%JJk%J%KjKkkj
10942A37KJjJKk%jKjJ%%j%Kkj%%%%J%%j%%%%%%JJl%%%JJ%jJj%J%j%J%%jJ%%jjj%K%J%jJ%J
11010A41jjJ%j%jJJ%%%%jjJ%%JJjJjj%%J%%%j%%K%%j%kjKJk%Kj%j%JjJj%J%J%Jj%k%JK%kJ
11078A40%j%%KjjJJjkJkKKjj%jjJJk%JJ%j%J%%jK%j%JkjJLj%KljjKj%JjJ%jJjKjJJljKjJj
11146A38%J%J%%j%jjJKjKkkJ%JjKJkj%J%%Jk%%JkJ%jJj%J%j%JjMl%JJk%KjJk%Jjj%KjJ%k%
11214A37Jj%JkKKkj%%JjJj%K%j%KjjJ%%jjj%jKKjJj%j%%J%%J%%%jJjjjK%%%JjjJKkJ%lJJK
11282A40kj%J%jJJjKkj%J%jj%%%KJkKkJJjJjjJjj%Kj%j%J%%jJJjJ%%%jKjJk%jKjK%jj%jK%
11350A38%J%jJ%kJkJjLk%J%jJJjj%jJJ%jKjj%jJJ%%J%jJjk%KJj%j%%%%%%jJJ%jJkJK%lkKJ
11418A37jKkJ%j%%J%Jl%K%Kjj%j%%%%%K%%jJj%Jj%%%Jjj%j%jJKj%Jj%%J%%%j%%JjJKl%j%J
11486A36J%%JjJj%kJJjJ%%j%%jJJjKKk%k%K%jJjkJjJ%JJkJjjJJ%%kJJk%J%JjJ%%kK%JlJ%K
11554A38jjJkKk%jKJjjJ%%%JJk%JKl%JjkjMjKJjj%%%JkkKJ%%Kk%%%j%jJJkJ%jLlKKj%jkK%
11622A37kKjJJk%%J%%k%%J%Jj%jjJJ%Jkj%JJ%jKJk%%%%jJ%jj%JJ%j%%kJJJj%J%JjjJJ%jJJ
11690A38k%j%JJJ%j%jJj%j%JkJ%%JkK%%Jj%jJ%jJ%jjjLj%jJJ%Jj%%jjL%kKkjJjj%KJ%kJjj
11758A33%J%jjKK%Jjj%J%%Jk%jKkJjJjKkJJj%%K%kjKJJjjlJjJ%L%mK%jJ%%%%Jjk%jJjJJJj
11826A34JK%lJj%JJjjJjKj%J%%Jj%jjK%kj%J%JkK%k%LjJkK%kJjJ%jJJk%Jjj%Lj%kJ%%Jj%%
11894A34%k%JJ%JJk%%%%jj%K%%J%%kKJjkJJj%jJjJ%jJJKkkJ%J%j%JJ%jjJjjJJjKlj%K%%J%
11962A35lKjJjJJkKJkjK%kjKJj%%jJJ%jjjK%%%%JJjjJjj%KkKJ%jlJjJJ%jjJJ%jJJJjj%J%j
12030A34JjJj%jJk%KJj%kJJ%j%J%%%%%%kK%j%KjjkKJjK%%jjJ%J%k%%%kLj%%Jj%%K%kj%J%%
12098A33J%j%%jKJk%Jj%%%JjJj%%jKj%JjJk%J%JjJjJ%j%jLJ%l%JjJk%%jKJjj%J%%KlJ%%jj
12166A31MjkJ%jKjjJlKK%%jjKj%%jJ%%JjjJ%JjkJKjjjJK%kjL%j%%jJJj%j%j%%Kj%J%%KljJ
12234A32Kjj%JJJjkK%%kJjjLjJkKj%j%K%kJJJk%%%%jKk%K%j%JjJkjJJJ%jkKKjjkJj%%JjJ%
12302A32%JJkkJJ%jjLJjjJ%%kJ%%jKKjjjKJk%%%j%%%%Kj%jKk%Kjj%jJ%%jJkJ%JJk%Kj%%J%
12370A33JkJ%j%%jK%kk%JK%%%%%%%K%lJ%%jj%%%L%k%JjJ%Jjj%%%%%%JJkJ%%%j%kKjJJ%jJj
12438A31%%K%jjjJJj%JJj%kL%%%j%k%JjLkJJjjJjJJ%lKJjj%J%j%%%%jJKjjKjjjJJjKJk%%%
12506A32%%j%j%%JJk%JkL%kKkJ%%J%JlJjJ%%JJ%jk%K%kK%%jkKjJJjjJj%%K%jjLk%%%Jj%jj
12574A29JjJj%Kj%%Kj%k%JK%j%%k%K%%%%%Jj%%J%jj%%JJjJlJK%k%JK%jj%J%jjJ%jJjjJ%%%
12642A30j%K%%%%Jl%L%j%%Jl%JJjjjLjjj%JKjJ%kJJ%%%kJKl%KjJj%jJjj%K%jjJ%%%jJ%KkJ
12710A30%Ljj%j%%J%j%%jK%jJkJJ%jJ%%j%%jK%Jl%J%kJJ%Jjj%Kj%%%j%Kj%Kjj%j%J%j%JjK
12778A31%kjjL%%%J%jJjj%JKk%j%%J%%JjjK%jJ%%%jKj%jkJjJJ%%k%JJ%jJ%jJJ%kj%%JkJKj
12846A29Jj%%%%J%j%JJkJk%J%J%jkL%j%%JjjK%jKk%%%JjJkKjJj%%jJ%jK%%JjjlL%jJj%Jj%
12914A28JJJj%%j%jjKjjJ%%jJJ%j%JkJ%jJ%Jj%JJ%kJ%J%jJ%JkjJ%j%Kj%jJJ%%Jjj%jJjJj%
12982A28%%%Lk%j%JjJJk%jKJ%jk%JJJj%jJj%%JjjjK%jJJjjJ%%JjjKkJJ%Jk%JjjJkK%KkK%j
13050A29%jjKjJ%kJJ%k%LkjJ%Jjj%J%j%J%j%KjjJJ%%%%jjKk%JjJJJ%%j%k%%J%%J%%%%kJJl
13118A26J%JJ%jkKj%Jj%KJ%kkL%%%%j%J%kJK%kj%KjJ%kJ%jJjJ%Jj%Jjj%JkJ%%%J%jLjk%J%
13186A28kK%jkKJj%J%jJKk%j%j%%K%%%%JjjjKKk%%%j%JjJJ%%%k%JJ%kjJj%JJ%jJ%%jJJjJj
13254A28%%%%JjlK%K%%j%j%Jj%KkJjkKJj%%JjjJ%jJj%JJjJkKjK%%k%J%JjjJkJJ%j%jJJjJj
13322A27%Jj%JkjJJJ%jjJ%%Jj%jKJ%l%J%%%jjK%%j%%%J%%Jjjj%K%%%J%jjJj%K%%jjJJjJ%k
13390A26%J%%%%JjJ%%J%Jk%kJjKjkJ%J%j%JJjjJ%kK%%jJJ%kJ%%jJ%jJj%Jj%jJ%JJkJJ%k%J
13458A27%j%J%%j%JkJJjJjjKJj%jJ%kJKjjK%j%%%Jk%%%Jjj%K%%Jj%%jkKjjLj%%JKk%jjJ%j
13526A25Kjj%KjJkJ%%%%j%J%j%%%J%JlKJjjKj%%JkJJ%JkjJJjJjj%Kj%jK%%%%jjjJJjJ%%%%
13594A26%%%jJ%Jk%%jJK%j%j%%JJ%j%KjkJ%%JjjJjJj%%%JkjK%j%%%KjJJjj%jK%%%%JlJJ%J
13662A27%jJJjk%J%%kJj%JK%lJkJJk%J%%%%lJLjjJJJJjJj%Jk%%JjjK%Kkk%%JJ%jJ%%kjK%j
13730A24JJJkJ%j%J%Jkj%KjjL%kKjj%J%%j%Jj%J%%%j%JjJ%jlKJ%JjjJ%%%%jJ%J%jJ%kJ%%%
13798A25Jj%%JJk%Jj%J%j%J%%j%%jK%k%%J%%%k%JjKj%JJ%k%jKJ%j%%%jJjjJKk%jKjJjJ%kK
13866A25j%%jKj%j%J%j%%K%%%JjJk%%%K%jkJkK%%%Jj%kK%kJKJj%J%%jkJj%JJl%KjJ%%JJ%j
13934A25j%j%KjjK%lJKJkjJJ%jJj%%jJjKj%%k%LJl%%J%%k%kKjKjKJjj%JJjjKjkKJj%j%J%j
14002A23%%Kjj%%%J%Jj%jJ%jjJ%%%%%J%%%%%%%%%%%j%%%jJJ%jKj%Jjj%J%j%K%j%%J%jj%jK
14070A24Jj%%j%%JJj%Jj%JJk%jJ%%J%jj%jLk%%%%%jjLJkj%jKjJjKk%%K%%JkJ%j%%%%JjjJJ
14138A24%kJ%JKjjk%%J%%jKjkK%%%jJ%j%JjJjjJJ%jj%K%jJjJ%JJj%j%%JjjJJ%J%j%%j%Jkj
14206A21JJ%JjkKJ%%Jj%j%JJkJjjJK%%mK%Jk%J%%j%JJ%%jj%%%Kj%lL%jJjKJjlJKjj%JJj%j
14274A22%%Kk%K%%%jk%Kj%J%jLjk%%J%jKj%jJj%J%%%Jk%JJjjJjjjKj%Kj%%%%%jJ%%%J%j%%
14342A22%J%j%JjJjkKJ%jlKJlJ%J%J%%JJjj%%%JjJjjJ%jK%jj%%J%K%k%K%jkJJJl%J%k%K%j
14410A21J%%j%%%JkKj%J%%%j%JJ%jkKj%%K%j%%%j%KjKkJj%JkJJJ%kkJjJ%JjJJ%jjjJJ%jjJ
14478A21Jk%J%jJJJ%kj%%L%jj%%JjjJ%%jKJkjK%jJkJ%%Jj%jKjKJkjKjjJ%%%jjJJ%j%%J%jL
14546A24k%j%jKj%%%%KkkKJ%jk%JKjJ%jJ%%JjjjJJjJ%%jJ%%k%%%K%%kJJk%%%KlJKJ%kj%%J
14614A21Jjj%%%KjjKk%%%JJ%%Jjk%%KJkJk%%%%%K%j%k%JjJKlJ%JJkJjJ%JjJ%%%j%%%%j%%J
14682A21%j%JlJKjKjJ%j%lJKjJkJJjK%kjJ%jJjJ%kL%j%%%J%%%j%%Kk%J%j%JjjKkjJJ%KjjK
14750A22kjJLkjj%KJjKjjj%jLj%jKkj%K%kJjj%L%jJ%%j%JlK%j%%JJjjJkJ%Jj%Jl%LJj%jJ%
14818A20J%%k%jJ%JKkj%JJ%Jjj%kJJj%%%%%%J%J%JkJkJ%%%Jk%%%J%k%JjJ%JjJJkJ%%%jJjj
14886A18KJjjJ%%%Kj%kKjJjjLkj%%jK%JjJjj%%JJjjJ%jjJJjJjjK%JjjjJ%Jj%Kj%Jj%%%j%J
14954A20jJ%j%%%jJ%%%J%kK%jJ%kK%j%%J%jkJKJkjJJjJkJJk%LkkLj%Jj%Jj%J%JJl%%%jJJ%
15022A20j%J%jjJJ%Jk%jJj%LjjjK%%jj%jKJk%%%Jjj%%%K%%JkjJ%J%%Jj%JjjjKj%LjjjKj%%
15090A19Kjj%%jJ%jkLJj%%Jj%%%J%j%%Jk%J%jKjjKj%j%%kK%%KJjjk%%J%j%%%J%JJjk%J%jK
15158A19jjK%Jjj%JJkJJ%%jk%JJ%JjjJ%j%Jj%JkJj%JJkK%j%%Kjk%KJkj%%JjJj%J%j%J%Jj%
15226A18j%J%jK%%J%jlK%%%%%JJjk%KJklKKJj%kK%%JkJj%%Jk%jJJ%%%Jj%j%JKj%kKjjJ%Kj
15294A19jjJ%JJjJ%jjj%JJ%j%%%%jj%%%%Jk%JJJjJkJJ%jKjjJjJJ%lJK%jJk%J%%%%K%jkJJj
15362A18%%J%Jjj%JjjJJjj%J%jJ%%j%%KjjJ%j%jJ%j%JJ%jJkKJkKj%%j%Jk%JjK%%JjJjlJJj
15430A16%KKkjJk%%%KjJJ%lJ%%%J%j%j%Jj%K%kK%j%jK%jJkJJJkkKjkLJj%%JjjJ%%%Jj%jjJ
15498A16J%%%jJ%jJ%J%%%kjKjjLkjJ%%%%%k%Kj%%JKjJJk%jj%jjK%JJjJ%JJj%l%K%j%Lj%%j
15566A17j%%jJJjKjkKj%jKj%%J%jjJjjKjJjJ%%J%jKj%JJJlj%%%%%jJJj%%J%JkKj%%j%jJ%%
15634A16J%j%J%kJJj%J%jJ%j%%Jj%Jj%jJJJkjjJLmJ%Jj%KlKj%%J%jL%lJJ%jJ%j%JkjLk%%%
15702A15J%%%j%J%J%j%%Kk%j%Kk%kK%Jj%JJ%j%J%%jJkKjj%%%%K%jk%Kk%J%J%J%jj%K%kJJj
15770A16kJ%jJK%l%JJjkJJjJ%Jj%Jk%JJkKjj%KJk%j%J%K%k%%K%Jl%JJkjJK%j%j%%jKjJ%Jj
15838A16jjJKkkJJ%jJkKj%JJ%K%k%kJJjJj%J%%%jlJJ%JjJ%J%JkjK%JjlJ%jJ%JJjJk%jJ%J%
15906A15JjJKkj%%%%%JjjJ%J%J%jkjJ%Kj%%Jk%J%JJjjJ%jjjJ%JJJl%%J%J%%kJ%J%jj%JjJJ
15974A16%kK%%Jjk%J%%%%%%%kJjJjJKj%Jk%%%Jj%jjJJKj%%%Jj%jjJJJj%%j%jJ%JJj%%%%j%
16042A14KjjJ%%%%jJKl%%jJ%j%J%j%L%l%KlKLl%%JjJkJ%j%JJJk%%Kjj%jK%j%Kj%%%%kjKJJ
16110A16%l%KJkJ%jJkjJ%KjJjk%JJJJ%k%J%k%KjJj%%%%jJJjJJkjJ%%Kk%jJJ%kJ%JJk%%%%j
16178A13%%Jk%KjKjjkLJjj%%%%JjJ%lKjJ%%J%%Jj%jJ%j%%jJJjJ%kKjJJ%jk%%J%%J%%Jjj%J
16246A14jkKJjJ%j%Jj%%%jK%%%Jjjj%K%j%jJJ%kjJJ%%jJ%%JkJJjKjJ%JkkJKkJJl%%%%%KKk
16314A14%Jl%KkKjJ%jjJJJj%jjK%jJ%j%J%j%JjkK%%J%%%kJJJkK%jjJkJjKjJJjjj%K%jk%%K
16382A13jJ%%kKjJ%j%J%KjkJJ%%%j%%jJJj%Kl%jLjJj%%%%Jj%j%%K%kkJK%%jJJjj%KjjJ%j%
16450A12%jJJ%Jj%jJ%%KjkKjjKJjkJ%k%%%%Kj%Kjj%%J%jJ%JjJjjJjJj%Kk%JJjjJ%j%%J%jJ
16518A13jJj%%JJjJ%lJKmKj%J%jJ%jKkj%KJj%kKJjJ%jJjjj%LjJ%%mL%%jKj%Jk%J%JjJ%jj%
16586A11Kk%KjjJJ%%jJ%%jj%JKkjKjj%JJj%%JjkKjJJ%%l%JJ%JJJlj%Jj%JKj%jkK%jLk%J%%
16654A13%%%j%%%%KkkKJ%kJ%JjJj%JjKkj%JJjjJ%%%%JjlKKjkJj%JJj%%JK%%mjMjl%JJJ%lJ
16722A10Jj%J%jJ%%%%JjJJJj%jjJj%Kjj%KjjjK%%%JjjkKKjjj%%Jj%KkJJlK%J%%%kJ%jJJj%
16790A11Jj%jJ%%%JjJkjJ%KjJ%kJjJjJJjjJj%JK%%j%%jJ%%%%jJ%j%j%JJk%Kk%%%J%J%%jJJ
16858A13j%jjJ%%KjkJ%JjkKJjJj%j%%jJK%%j%Jk%J%%Jj%jJKk%J%%kKkj%J%KjjjKjJ%KJlJ%
16926A12%lK%jjJ%jJ%JjJjjJ%%jJ%jJjJJ%%j%J%%j%JJkJkK%JjkJJj%%jKJjJkjJKk%J%JjkK
16994A11JjjjJ%%jKkK%%kJJ%j%JjjJJlK%%JjjJJjkM%l%Jj%KlJ%JJkKkJ%%%%j%J%JlL%kjJJ
17062A10%%JlJJJ%k%%%%%J%k%JKJl%J%J%%%kJ%JJ%j%j%kKJ%k%%%JjJjJJj%%Jj%j%JJ%%k%J
17130A10kJJ%%J%jJJ%kjJ%kKJk%jL%j%%%k%K%J%j%%jJlJK%J%j%%Jj%%kKj%j%%LkKJkkJKkj
17198A08JJmJK%J%%%%%%KkjJj%%j%Lj%%k%JlLJ%j%%%j%JJJjJjj%%KljJJJ%jjKk%KjJj%%%J
17266A10jjJK%lJj%J%%JkJjjK%%%J%%lLk%J%jjJ%%%j%L%j%jKJjj%JjJkJ%%jJ%%%jKj%Jjj%
17334A08J%%JjjjJJkKjK%jJj%jKk%JjjJJJkJjjKJ%Jjk%JjJjjJ%%j%%J%J%j%K%J%j%l%%JJj
17402A08Jj%J%J%jj%%%jjLj%%%j%%JJ%jJ%jj%jK%JJkJkKJlJjJ%K%k%%KJk%jK%lJ%jKj%Kj%
17470A09%kJJkkKjK%kJjJj%K%%Jjj%J%%%jJkKJ%%jj%%J%%%%kK%%%j%JjL%jKkjKkK%k%%%%J
17538A09k%Jjj%LJJk%jJjj%JJj%%%jKj%%J%%%j%jJj%JKkjKj%j%JjKj%JkJ%j%%Kk%JjJjJ%j
17606A07%jJ%%jJJ%jL%kjK%jJJ%kJj%%J%kjKJ%j%J%%%jj%j%JJlJK%JjJ%j%JjK%k%kJJjJjl
17674A04Lj%J%%j%KkJ%JJkJjkJ%J%j%J%%J%%jjJJkJ%Jj%LkKkkJJ%Jj%JjjJ%jJ%jJ%j%%%JJ
17742A09kJkJjJJj%kJJ%KkjLjj%%%%JkJ%J%j%JJjj%%%jKJjjJj%%jJKj%jj%%%%jJJ%%%jJ%%
17810A07%kKJ%Jk%%%%%J%j%JjjJ%j%K%j%%%J%Kkj%%%jJJ%%jj%%%KJj%%%%%%kJ%lJJKKk%%%
17878A08j%Jj%Jj%%Jj%%%j%JJj%Jjj%JJkJKjjjJK%%jj%%j%%jK%k%Lj%%j%Kj%J%jk%JJ%%kL
17946A08%k%K%jLkj%Ll%JkJj%jJ%JJ%kJjjJ%%Jj%%%%jJKkjJJjjJ%%J%j%%jK%%%j%%%%jjLj
18014A06jKj%%j%KjjJj%K%%k%%JJjjJ%k%J%jJ%jKJj%jJKk%jJ%J%%k%%JjJj%K%JkJ%lLJkJj
18082A06jK%j%jjjK%JJjJj%j%JjJ%j%JkJ%J%j%Jj%K%jJlL%%%jj%%%jJ%%j%%K%jJ%Jl%K%k%
18150A04JJ%j%jJjK%j%jJ%%JJjjJ%%jjKjJjjLkjJ%JkJ%%%J%j%KjkJKjJ%jjjJJ%jjK%jJkJj
18218A04%%J%%JkK%j%jK%KjlJ%j%%Jj%J%J%j%J%jKkjKj%%%%kJ%Kj%%J%j%J%%%Jkj%JJjjjk
18286A01KJ%kjLj%KjJ%j%kK%%jJK%j%%J%%jJJjj%%j%%jJ%K%jj%%JKjJjk%JjJJ%%jJk%%JjJ
18354A05%%J%k%%J%jJ%jJjJ%kJK%j%%Jjj%J%%%j%%JjJ%%jJ%Jj%J%kjJ%%%JjJjJj%Kk%KlJ%
18422A04%%%Jk%KjJ%%J%k%JjJJkjJ%%%JJjJk%JkK%%%%%%%jjK%jJ%kK%J%jjjjKJk%%L%j%%j
18490A04KkjJJJ%kjjK%Jk%JJJ%k%Jj%%jKjJkj%K%%k%Ljk%JJ%kK%Kjk%JjJj%J%J%j%jjK%Jj
18558A04jj%Kjj%JLjkjK%j%JjJ%Jjj%J%%J%lKkJJ%%jJj%%Jj%J%J%%%kK%jj%J%Jj%%J%jjj%
18626A02%JjLj%JJkj%j%K%%JlKJl%JKk%J%JkJ%%jJ%jjJ%%JjKj%kjJjK%jK%kJ%KjJJjjk%Jj
18694A02%%J%J%j%J%%k%jjLJjJj%Kj%%j%kK%%JJJjkjKkJLJjjkJkKj%%jK%%Jk%%jKjLkk%j%
18762A01JKjJlJKjjJjKj%%J%jJj%Jl%J%%K%JjKlJj%Kj%Jj%j%kK%%jjKjJjJj%%%JJj%J%j%j
18830A02JJkJ%kJjK%%jJkjM%%%%%jjjJJKjj%j%jK%%kKKkjJ%Jj%%J%kJ%Jjj%jK%kKJ%j%%%k
18898A01K%jJ%jJ%jjK%%jJK%kjjJJjJ%j%JJk%%KjJ%jJ%jj%j%%KjK%l%%Jj%Kk%JJkJKk%%kJ
18966A01KJkj%%JJ%jJjJJj%kJ%kKJKkkJ%%JjJkJjLjj%K%k%JKljJ%%jK%%k%%J%Jk%%jKKjjj
19034A01Jj%KjjJkKJjjjK%%%j%%jKjJJ%jjlL%%Ljj%j%%K%l%jKJ%J%j%Jj%jJ%jK%jJ%kkL%j
19102A01jjJJ%J%J%J%%ljJ%JJjjk%KjK%%kK%%%k%JjJ%Jj%%j%JJ%jJJj%%J%%j%Jj%%jj%%KJ
19170A03l%J%%jkLjJ%JjJ%kK%%%k%JJk%Kk%JJjkKJkj%K%jK%jJjJ%jj%LjjJjkLj%Jj%%JlKj
19238A00%%KjJkJJ%k%%Kjj%%%%%Jjk%K%JjJ%JkJ%KkJj%%K%kjJj%lL%%%%J%JJ%jj%Jk%%JJ%
19306A02jJ%%j%Jjj%jJJ%kKKk%jJ%jKkJj%Kj%%%%%%kKJ%Jl%Kj%J%kjKjjjJJ%kJ%JJjj%J%%
19374A00Jj%jJKmJ%Kk%j%L%%kKkJJ%j%%%J%j%Jj%Jj%%j%K%jjLkjJjKk%J%%%%JjJ%%%jKkJj
19442A00jJ%Jj%JkJj%JkJJ%Kj%j%JjjJJjJj%K%kJ%j%JjjJjJjK%kJjK%%j%%%%Jk%JJjjJj%J
19510A00jJ%%%%j%jJJKljKJjJjjjjKJ%j%Jj%JK%k%%JjjK%j%%%jjJJj%Jjj%MkjJ%jJj%%jKJ
19578A01%%k%%jjKKJkjK%kkJMk%J%%jJk%jK%%%kK%jjK%JjjkKjJJJj%%jJjJ%%kjJK%j%J%kJ
19646I9%JJJjkJKjJ%kkJKj%%Jjk%%%JKj%%Jj%%kJjj%%JJ%J%j%%jK%kJj%%Jj%JJ%J%kjKkJj
19715I8%jK%J%k%JlJK%J%%kKJ%kjJj%Kj%JjJ%%Jj%%jk%%Lj%J%kKkjJJJjj%%%Jjj%JjJJjJJ
19784A00lJJjJ%JjJJjlJJJlJ%jKjJJ%lKJ%jj%J%%%Jjj%JLljJ%Jj%%KjjJj%JJjjJ%kjL%j%K
19852A01k%J%k%JJjjJkJJjKJkJ%j%%k%KJkK%%kjjKJj%%Kj%JlJJjjjLj%%j%Kk%J%%JJ%j%jj
19920I7%JJ%kKJjj%jJjJJ%lKJj%%%jLjk%JLjjkjK%%jJj%KJkJjJjjJJ%%%jjJjK%%kK%jjJ%J
19989I9%kJ%%jJj%%J%Jj%%JlL%JkJJjkKjlKJ%%Jjj%%jK%JjjJj%JKkjjKjjJJ%%JjjJJ%jKjj
20058I8%Jj%%K%%j%%jkJjJLjj%Jj%%jJJjJ%%JjjJjkJKj%Jj%jJ%%%%Jj%JJkJ%jJ%jJ%kjK%%
20127I8%jKjjJKjjj%Jj%%%j%J%JkJ%J%%%%JjJk%kJ%jK%%Kj%jjJK%jjJ%J%j%jJjKljJJ%%%K
20196I9jjkK%jJJjJjJjKkjJJ%%%kK%k%%J%J%%k%KkJj%Kk%JJj%kK%JJjJlJ%%%Jjj%%%%%%%J
20265I7%J%kj%JjKkJ%J%%J%k%%%jJ%JJ%j%%%J%k%JjJ%j%J%kJJ%%jJ%%%jJKjJj%%jjJjJ%%%
20334I7Kj%%jjj%JkK%jJ%%J%%%%%j%jJKk%Jj%%jJJJkLjj%%%kJ%j%JjJ%jKj%JjJKjj%kJJk%
20403I5JJk%%%K%j%jJj%%J%kKJjJjJJjjJ%Kkj%jJjJ%J%j%%J%%JkK%j%j%J%%J%j%JkjJ%%J%
20472I7%%j%%%jLkj%JJj%Kj%%KjjjJ%k%J%Kk%jJ%jKJj%k%%%Kj%J%jKjjJJmL%%%%%%%kJjj%
20541I4JK%%jJJkJjkJJ%KjmJJJ%JkJjjLkJ%jJjKJk%jjjJJ%%jK%J%JkjJ%j%j%K%%j%j%J%%J
20610I6%j%J%%j%J%jKjJ%k%%jj%JKJkJ%jJkJJ%J%j%jJjjK%j%jLjjjKLjlJj%JJljLjJJ%kkK
20679I5j%K%k%Kj%%jJj%JJj%J%JJk%jj%K%%j%%%Jkj%JJkK%kJJ%%jJKjkJJjkLjjJKjjKkJjJ
20748I6jJKljL%l%JJlKjJ%%k%Mjk%JJjkKJj%JkJj%jJj%JJ%Jjj%J%%Jj%%%jjJJ%Kj%j%Kjjj
20817I4jJJ%%%kKJ%%jKk%jjJJjjK%%%jjK%%kL%%J%lJ%kK%kKJjjJjJJjj%%%%%jJ%KkjJ%JjK
20886I6%%k%JJk%jJjJ%%%%JjJ%%j%JjJJjjJ%JjJj%%j%J%jjKjjJ%%J%kJ%%J%kjJj%KjJ%%jJ
20955I4JJkJ%j%jJJ%J%kjK%%Jk%jJ%%J%%%jJlJJj%%%Jj%%JJjKj%%%jJ%j%%J%%JkJjj%JK%%
21024I6jkJjJJkJ%J%%k%J%%%KkkJ%jKkKj%J%%kK%j%K%j%jJj%jK%j%JjK%%%mLJ%%j%Jj%j%%
21093I3%jKKkjJjJjJ%%%jJj%%%J%%%jJ%%kJJJjlKJ%jJ%j%jKk%JJ%jj%K%jJj%J%J%jjj%J%j
21162I2%%JjKJjJ%kjJ%J%%%%jKk%JjK%jJjk%JKlKjJ%kL%jkJJj%%%%%%jJ%%%%%j%J%jJ%jKj
21231I3%%%%KkJJk%jJJjJ%%%%%j%K%k%Jk%J%Jjj%%JJkjKjJJ%j%%kJLkj%jJLkJJjjjJ%jJjK
21300I4j%%jK%JjkJ%jJ%JJjjjKj%%jJJkJ%jK%%%j%%%%JJjj%%JJkjJKj%%Jk%jJJjjjJJ%%%k
21369I1JJjJj%%j%KJjkJJj%JKk%j%J%jLk%lJKjjJ%jKj%J%k%K%%jkK%%jJ%kJj%KJjJj%j%%%
21438I1J%%%JJ%j%jKJkjJk%J%jJJjJ%j%%K%jj%jKjJj%JjJ%%jj%JjJjjJJJ%jjJ%jJJ%kL%jj
21507I2kKjJjJ%%jJJk%Jj%%%JJ%Jjjj%JjJK%j%%jJ%Jj%%jJk%%JjJkjL%Jjj%J%JjJj%%Jj%K
21576I4lJJ%j%kJJ%J%j%k%Kj%JJJ%j%jj%%%%JjJJj%%jJJkK%%kjJkJJ%Lk%kK%jjMjlJJjJJJ
21645I4kk%LkkK%K%%jjK%j%%j%%K%lJjJJ%jKJ%k%J%kJjJ%%Jjj%j%JKJkjJj%kKJ%k%K%%j%%
21714I1J%%jJj%JkJ%jJJkKjj%JJ%kJ%%Jj%%%Jjk%%JKj%J%%%k%JKj%j%%%%j%Jj%J%%Jk%%%K
21783I2%%JkJj%%JkJ%JK%%kj%%jJ%j%JJj%%JjJjj%J%%kLJkKl%Jj%JJ%jJjjJjJJjkJJ%j%K%
21852I2%k%K%k%jK%JjlJJ%%Jjj%J%kK%JJJk%%j%%%Lk%%kKJj%jjLkjK%j%Kj%JjJjj%%JJ%l%
21921H9KjK%jjK%%jj%jK%j%J%%%jJJ%jkjL%%%%Jj%Jk%jKjjJJkJ%lJM%jlJjKjLkjjJLkjKjj
21990H9KkKj%%Jj%JkJJJjjJjKk%j%K%%%Jj%%%JjjJj%%%JJjJj%%%kj%KJJKkk%JjJ%j%LllLj
22059H9%JjKjJ%jJjjjJJ%J%%j%j%jLKj%k%Jj%%%%kKJJjk%%Jj%%%JJj%%JjJ%k%J%j%J%%J%j
22128I0j%jJ%%KjjjK%%jJJj%kJjMjj%lK%J%%JjJj%k%K%%%%j%KJkjK%%kjJjJ%%Kjjj%LjjJ%
22197I0j%JJjjj%J%%%%KkkKjJK%k%Kj%%kjJ%jKj%KjJjj%K%k%%%JjL%l%LkjJ%kJJJJkJjjJj
22266H8L%jkK%j%%Jk%LJk%JjJ%lJJk%Kj%J%%kKlJJjJKJlj%%K%k%%%J%%jJJJk%%%%jK%%%%J
22335I1k%jKJk%%jJKj%jkJj%J%%Jj%JJj%jjKJj%J%%j%JjkJ%KjJ%jJ%%%j%%%Jk%%KjJJ%kjJ
22404H9j%JJjj%KJmjJJjMl%JjJj%Kj%k%JJjJJ%l%Kj%jKjJ%%Kj%jjjJ%J%%jJJkjKkJjJJjJJ
22473I0jkJ%Jl%JK%%J%jjKjjj%JJ%jJ%JkJJj%j%J%jjKkJj%%J%jKkKJjj%%Kk%%kL%%j%%%Jk
22542H7J%%jJ%%j%JJjjKj%%%jJjjJ%JJkJ%%%%Jk%KjjKjJjJkjL%j%Jj%%jJ%%%kJJ%%%%kKj%
22611H7J%j%JkJKjJ%k%%KkJJ%lKJjJjKjk%kJKJ%k%J%%%j%kKK%kJ%j%Kjj%JJk%%J%%%%%%JJ
22680I0j%%%j%%Jj%JkjJ%%jJ%j%J%J%%jjK%kJJ%JjKk%%%%%j%KjJ%jjjK%J%%kJjJKkkJJj%J
22749H8%j%J%jjJJJjjK%%j%%kJ%%JkKJKl%%jjKj%J%J%k%J%jKjjJjJlJ%%jJ%JJ%%%%JjjKk%
22818H7%JkJKk%J%%%kJjJj%%%%J%%%jJ%%%%%J%%jJ%jjJ%%j%j%KJj%JlJJ%kJ%%JJ%J%jjj%J
22887H7%j%%%jJjK%%%KjjjJ%Kk%%%J%Jl%%KJkj%%J%jj%K%%jJ%%jJ%%%jJ%jJk%JJJkL%jkJj
22956H6JK%jjjJ%j%%%K%%kkK%%J%kJ%%%KjjJj%J%%J%j%j%J%kL%jj%j%JJjjJ%%j%J%Jj%J%%
23025H7%k%%JjJ%%%JkJKj%%jj%K%jJJ%jl%Kj%JJjKjjjJJ%lKJlKJkKJkJJ%jlJ%Jj%%JJ%k%K
23094H7%JkjJjJJ%%%%JjjKk%jJj%Jk%J%JjJ%JkJKk%%%jJ%%kJ%jLj%J%%%jjjJJ%%KjJjJkJJ
23163H8jk%%J%jJ%jJJ%%k%J%%Jj%%k%%K%j%J%J%jlJjK%%jKjJkJJJ%j%%%%%jJjJ%jJJ%%j%j
23232H5KjJ%lL%jj%JJJjkJJ%%%JkJJk%kjKJkJ%%%jKj%%J%Jj%%k%Kj%%%JjK%k%JJk%J%%K%k
23301H6%jJ%jjKjJ%%kJ%%J%%%%jJjj%J%%J%jJk%Jj%%%jJKjJK%jjjkL%%%Jjj%%Jj%%%%J%%%
23370H6%k%%%%jKJkJjJ%j%J%%%%j%%JjK%kjJJ%%%kJ%%%j%%LK%jkj%J%jJ%Jk%JJkjJ%%JJ%j
23439H5JJkjJ%JJjJj%%j%JjjJjJ%jjK%jJ%%Jk%%Jk%%J%%%jJjJJ%%jj%KJlK%kJj%jK%%J%k%
23508H3JJ%j%%%%jJ%Jj%%J%%%%j%JJ%lJ%%JjJJ%JkkKj%JjJ%k%JJjJ%k%LjkKJj%%%jjLkJKj
23577H6%%kKj%LljJj%%Jj%JkL%k%J%%j%%jJ%JKk%kjLj%JjJ%%kJJ%J%l%JJkJKkKk%%JjjJ%J
23646H5%jjJJJl%JK%j%%jjKkjK%JkJJ%j%%j%J%J%k%kL%j%J%kJ%jJ%%Kj%j%JjLkk%jL%%%Jj
23715H4%J%jjJ%J%Jj%%%j%jj%KJ%%jjjKKkjKj%j%jK%%kJKkJjjJjKjjJjKjjKk%JJ%jJ%jJ%J
23784H5j%KjjkK%j%J%KkkJ%Kk%jJJj%J%j%J%%jjJ%KkJ%%kKjJK%jj%kJJj%%%%J%j%%Kj%%jj
23853H2KjJJjkJlLjK%k%K%%jJjKj%jkKj%J%JjJJj%k%J%%j%K%jjJJj%J%%lJJ%JJk%%%jj%JK
23922H4JjkK%jJj%%Kj%kJ%jJ%%%J%j%%%JjjK%jJj%KjkJkJKk%%%J%kK%JlJJj%%jLJjl%%J%J
23991H3%%%%jjLkJJ%%k%%JjJ%%jJJjkJ%jK%kJJj%jJjJJ%%%%jJ%jjJ%%%JlMj%j%Jj%JjjJ%J
24060H3jJ%J%j%jKk%J%jJJkJ%jj%JJ%j%JkKj%%%J%j%JjjL%jj%j%Jj%K%%k%%K%kJ%J%%jj%L
24129H4%%%kJ%j%J%jKkJ%JjJ%jjjK%%jJ%%%Jj%%%%%KkkK%j%%jJ%KkkJ%%%J%j%JJ%J%jkKj%
24198H2K%jlJKJj%%%Jjl%%K%j%%%J%%kK%%%%%%JjkJJJjJJjJ%j%%%%%jJj%J%lKJjj%%jJJ%J
24267H3%jJj%%kjJJKJkk%%JK%k%%%Kk%%%Jj%jKj%J%%Jj%JkJ%Jjj%KkJ%jJjJK%jk%%K%jkK%
24336H2jJk%%%KjKjjjKJlJJ%%jj%JkKJJjjjJ%jJ%K%ljL%jlLK%jj%%KjjJkJKj%jJJl%%Ljj%
24405H1%JjJjKjjkK%JjjKKkjKj%j%%J%jJ%jjJJj%J%%Jj%k%JJjkK%%%%JljJ%JJkjL%kJJjLk
24474H1kJJj%J%jJ%kKj%%%L%jj%j%J%jJ%Jk%%%%%%%j%Kj%Jj%%%jJ%%J%jKkJj%JjK%kJj%JJ
24543H2k%Jk%JJ%%lKj%JJ%J%lK%%%J%jjJ%%%Jj%jJ%Jk%Lk%J%J%j%jk%K%Jj%Kk%J%j%%j%j%
24612G9%K%%kJ%jK%j%jJJjJ%jJJ%Jkj%%J%JjkKjKk%%%JJjJjjKjJ%jj%JjjJ%jJ%%J%jKJkjk
24681G8KKk%JKk%Kkj%JjJ%%jJjjJJjJJkJ%%jkJKjj%%K%jJj%JjKklJL%%%J%j%k%Jj%JjLjj%
24750H0%J%%jJ%jKjk%KkJ%j%%%JJ%kjKJ%kJJj%%%jKkjK%jjJJ%JJkj%J%kLk%KlKJ%JlJj%Jj
24819G9%J%j%%%jK%%%%jK%jjKjJjjK%jJjJkK%jj%j%KjJj%K%kJjJJ%k%%jK%J%k%%%Jj%jJkJ
24888G8J%%jJJ%j%JkJjJj%J%%%JkK%%Jj%j%JjjK%jj%MjkJjJjjJ%j%%J%kJJJk%JjJKj%j%j%
24957G8J%%jJjJJ%%kJJ%j%JjjJ%%JjjJJ%k%J%kK%%%jj%K%jJ%%%JjLklK%%J%jjJ%Jk%jL%%%
25026H0%k%KjJkKk%Lm%JK%jJk%JKj%jj%%jKjKjj%Jj%%jK%jJjK%j%KkJJlJ%%Jk%K%%%JjkJj
25095G8J%%%%%%jjL%kjKJj%%%%KjJk%j%JJj%j%%%J%%%JkjKJj%%jKk%JjJ%lL%%JkJJJjk%J%
25164G9J%jjJJ%%jJ%%k%jjJLJ%jj%Ljk%Kl%J%KkJkjJjJKjjJjjJ%LjjjJJj%JjjJ%%%J%lJjJ
25233G8%KkjJ%%Kjj%j%JJ%kK%lLk%J%J%jjJ%JjjK%%%%%JlKJmJj%K%JJk%%%%jJJ%jJj%Jj%J
25302G9jJj%J%%%%j%j%KJkjKjjK%%%%%%kjJ%JJJljKj%JjJjkKKlKJj%Kkk%JJJj%jJj%KjJjj
25371G7%JJjj%K%%%%jJ%jkJ%KjjJJkjKj%KkjKj%JJjj%%%j%K%jJjjKjJJ%%jjJ%%j%LkjJkJJ
25440G8%Jj%%jJkJ%jJKj%JkJjjJ%j%K%j%%JJkKjjJJkJkJ%%Kj%Jj%j%j%%%K%kJJ%%jJ%%jJ%
25509G8jK%kJjjJJjjjKK%jkkKKJlJjJj%Jj%K%JJj%j%%kJJj%jKj%%Jjj%jJ%j%JK%kjK%j%Kj
25578G7%j%JJjjKj%Jjj%j%J%jKkKK%%kkJjJK%j%jJjJ%%%%jjL%j%%j%%LjKJmjJJ%jJ%jJkKj
25647G7j%j%JLk%%jJjKjjJ%%j%Jj%Jj%J%jJJj%%%JJ%jjKjjJj%lJK%Jj%jK%jJl%kMj%L%jJl
25716G6%jJ%JjJ%%kJJ%%jJj%%%%JkJJj%J%jJjjLjjKjjj%%%KJjk%K%%j%jK%J%jjJjJjJJ%Jk
25785G7jJjJJjj%%%%%j%%%KJkjJJj%jLj%kJJ%jjJ%%%%JJ%j%%Jk%%%Kk%%jjJKj%J%%%%%Jjj
25854G6J%%kJj%KjJl%LJjj%%jjJ%Jj%jJ%JkL%jjKJ%k%Jjk%LjjJJk%Kj%jJjjKjjkJ%K%J%k%
25923G4J%jJKJ%lJKkJjjKk%j%JJjjJKjj%%J%j%Jjj%JJ%%%%%jjJK%%jJkJjj%JJ%%J%j%%%jJ
25992G6%J%lJJjJjJj%%JjJk%J%K%%k%%%k%JjKJjJ%%j%%KjkKj%JjjK%jJJj%kKkjJK%k%L%k%
26061G5%Kjjj%Lk%JJkJJ%%jjKk%%J%kJ%%J%Jj%j%Jj%kJJj%Jj%%J%%k%jJ%K%j%JJ%%j%jJjJ
26130G5JjJJjj%J%%jkJJJ%%jjjK%%JkKJkjJJj%Kk%jJ%JjjKlJ%%%kKJJjjJjJJk%J%%jKJj%%
26199G6kjK%%j%JjKjjj%J%%%JjJ%J%k%J%%Jk%j%%L%jkJ%Kjk%J%kKJjj%J%JjJjJjjK%kKK%m
26268G3KKljjJJJ%%j%J%%%%j%KkJjJ%jj%%Kj%%%%JJ%j%jJjJLjjlJ%Kj%lJjK%jJJ%lJJJkjK
26337G4%JJk%JjJ%jjJKk%Kjj%%jj%L%%JlJJjJj%J%k%JjJjJ%%%j%KKkj%%Kj%%%j%%%JkKjjK
26406G5j%%JJ%%lkKJ%JJ%jjkJJJj%j%jJ%j%%JK%jjJjJkJJJ%k%%JjjJJJ%jJjjjJJ%jj%%%Kj
26475G3jK%J%k%%%Jj%JJjj%%j%JK%jjjJ%LmJ%%%%%j%JkKKk%%JJ%jkJj%Jj%JJ%kJ%JjKk%Jj
26544G3j%J%jJ%%JJkKjJk%jLJj%kJjjJjJKjk%%%KkjK%%kJJJ%%jjJJk%KJkJjJjjJ%%Jjj%%J
26613G3Kk%j%K%%jjJK%%j%%%%%jjjKjKjjJjJ%%JjkK%JjJjJ%%j%K%k%J%jKjj%JjjJJlJ%JJJ
26682G5kjKj%JjJj%JjjjKJ%kJj%%j%JK%%jJjkL%%%jk%JJjKJk%jLlJ%%%j%%J%%JkjJJ%%jJk
26751G1%j%K%%JJ%k%J%JJlJ%%jJJ%lKJjjjKjkJ%KMjkkjkMj%jLkJJ%k%%JkK%%%Jk%j%%%Jjj
26820G0JJkKJj%jJ%j%K%jJ%j%jKJkjJJjKkJ%j%%%%lK%JKjjJ%k%%JjkKK%%kJ%JJ%kJkK%j%%
26889G2%j%Kj%%%J%JjjjJKjJJjJJkJlj%%JkK%%jJJjJ%kJjJJ%JjkJj%JJjJ%%%j%jJ%%%%j%%
26958G1J%%%%%JJlJJJkJ%kJk%KlK%J%j%J%jjJ%%K%%jjJjjKj%%KjJ%jjJ%%%%jJ%Jj%%Jjk%J
27027G1JkJJ%%%jJj%j%Kk%J%JkLjJ%%jjkJjKjJJJ%jJ%kj%%%JJJjJjjj%%J%J%%J%%k%%jKjJ
27096G2%k%J%%KjJkjj%%%%JJJkjJjJK%jjjKJ%Jj%kjLjj%%Kj%JkJjJjJ%jJK%k%%jJjJJ%k%%
27165G0jJ%%%%K%Jjj%%%jJJ%j%%jjKKjjJ%%%%%Jj%%%JjkJ%%kJJ%J%jjJLkkJJJjjjjL%kJJ%
27234G2%j%k%LkJ%J%%j%jK%j%%%%%jJjjJJj%%J%%%JkK%j%%jJjjKJ%j%JkjjKJ%%jJjJJjJkK
27303G2j%jK%jjJjJJjjkK%kJJjJJkjKJjJJj%%J%j%jjJ%KkjJ%Jj%%JJkJ%%kKJkjJ%JJjjkK%
27372G0%jJ%jJJ%jj%K%kK%%%%Jj%%jJjjjK%%%k%JKj%JkJ%%JjJj%%J%jJJkjJjK%%%J%jjJ%%
27441G1%J%j%JjKkjJk%%%K%j%J%jjKjj%%K%j%j%J%jkKJJ%JjjJ%J%Jjjk%KkJ%%%jJjJj%JJ%
27510G1%k%KJkJ%kJjJ%%%%kjJK%JjjKjjJ%%%%Jj%k%K%%jJJjJlJKj%jJJj%%JjkJjJ%jjKJjJ
27579G0%%jKj%%j%%JkK%jJ%KJjk%J%%j%%j%%J%%%%%jj%JjJj%KjK%kJjJJjJjjKjj%%KkJjJ%
27648G0%jJJkJ%jj%J%%%jJ%%%Jj%Jj%jJjJ%%jK%j%J%%k%j%LJ%kj%K%lJJjJj%%JjkK%j%%Lj
27717F9%Jj%kJKj%j%%%%jLJj%JkJj%%jJjJJk%J%%KjjJ%j%%jjJJJkjJJJJ%jkJ%%JJl%J%%jK
27786G0jjJJ%%j%JlJj%K%%j%J%jJjj%JJjJ%J%jKl%%K%%jkKjJ%jJj%%%%kKjKj%%JjJjjjL%%
27855F9%jJjJjjKkKjKjjLj%jkLkJ%%j%jJj%%JjjK%jJJKkj%jJ%JjjJ%%JjJJjj%%%%%JJkjJj
27924F7J%jK%%%k%K%%jJjjJKjjJ%jjKjJ%j%%%%%%JJ%kJKm%JJJjk%jJKj%j%j%KJJkjKk%Jj%
27993F7kKLkJj%%jjJjJKJ%kjJ%%jKj%J%j%%%%jKjjJkKj%KjJkJK%jjj%Kj%%%JJk%%%%%jJj%
28062F7jjLjK%jKkJk%%KJ%%lj%J%%%JJj%%%k%JJ%%kLjJkJjJ%JjkK%jjJ%Jj%%%JlJKj%%K%k
28131F7JjjJJ%jjJJk%%JK%kJJj%%JljJJJjjKj%JjKjJjjJ%%%k%J%%J%kJJk%KJ%j%lK%jjJJ%
28200F7%%j%J%%%%%%%j%JJ%j%%jJkJJJj%%j%JJ%k%%K%jkL%jKj%%j%%Jjj%JJ%k%JKk%%jK%k
28269F6jJjJ%%K%%jJjkJKj%%%%Jj%JJk%jJ%jKk%JJjjKj%JJk%JjkJJkK%%Jk%KjJ%jJjjJJ%j
28338F7JJ%JjlJ%JJjkJ%jjJ%KJkjJ%JJlJj%jK%j%jJ%%JJJ%j%%%lJJjJk%KKkJlJKjjJj%J%%
28407F7jJ%j%%%J%jJk%J%jJjKkJ%j%LjjjJj%Kj%%jJJkJ%jLjkJJ%jJjjj%J%%J%j%J%kJK%%j
28476F6Jj%jJJ%j%j%JJ%k%KjKk%%%J%j%jKjJJ%jjj%JjJjJJk%%%j%JK%%%jJj%JJjjkLjj%%J
28545F6jJ%%j%%jJJJ%j%j%%%J%%jk%KJjJ%kjJJjJJ%%%%%kJk%JKjjJJ%Jj%Jk%JjJ%%Jjj%Kk
28614F5jJjKjJJjjjKJjjJ%%JkJJjjJK%k%JjJ%j%Jjjj%JJ%j%jJjJ%j%K%Jj%%%KjkjJ%JjJjj
28683F4%JJ%%jjK%%%jKk%jJJ%jkJJj%%%Jj%J%jK%kJJkjL%%%JjkJJjJjj%jLjjKljKK%%kKJk
28752F5%J%j%jJJk%KKl%j%%%jKKjk%%%%%J%Jj%Kk%JjjJ%%J%jjJ%kJKjkJJJjj%Kk%JkJJkMk
28821F5JjJkJ%%J%kJ%%J%%j%%%jJ%jJj%%J%j%j%J%%Jk%KJjj%JjJJjjLjKl%Jj%%k%%J%%%Kk
28890F4JJ%jJk%Lk%%kJ%Kj%jJJjjjJKj%J%k%Jj%Lkj%jL%jk%%Jj%LjJ%jJ%jjKjKl%jJ%JJkK
28959F6k%JjjJJkK%J%kjJJjJkJ%%j%KKlKjj%j%%J%j%JJ%j%jjLk%%%J%JjjJ%%jJj%%JjKk%%
29028F3%jLjjJ%%%jJK%j%%%%J%j%jj%%%J%Jjj%jJJ%JJkJj%JJjjJj%J%jj%%%J%%Jj%Jj%jjK
29097F4jJj%%JJjj%%Kk%JJ%%j%%%J%%k%Kk%K%j%%jK%%jJ%jKk%Jk%JJkJKl%K%jjJ%jJjJjkJ
29166F2Kkj%J%jK%%%%Jj%%%J%lJ%%JJjJ%jKjjJjj%Kj%%jJK%jkLj%%j%%J%J%k%%%jJJKkjkK
29235F3jJJjJj%J%%j%%jK%%kKkJ%JjJ%jj%K%J%j%%%jjjJJJKjjJ%kJJjj%J%jkKJ%jJjJjKj%
29304F4%Jl%%Kj%%JjJj%JjJjj%%J%j%KJkjJjJ%kJK%%%%jkKj%jKjJjKj%k%JJJj%%%%%JJ%kj
29373F2J%%%%%jjKJ%%lKjK%kJKjj%jjK%jJJ%k%%%JJj%%Jj%%JkJJ%k%%%JjK%kJjJ%kK%%Jjj
29442F2JJkJjJJjJj%jJJ%jK%l%KkjJ%JjJjJ%j%%%JJk%j%K%jJ%jJJjjKk%j%kJJKj%%J%jJj%
29511F2%K%j%%%jJjjJJ%j%JkKjJ%%%jKkJ%jj%jJjK%jLk%kJJ%J%kJjJ%j%%JJkKkKJ%lKjJ%j
29580F2jlKJJ%%jKk%kKJ%%%jJ%%%JkJ%jJ%J%kjKJ%kJ%JJk%%J%%%%j%%j%jK%j%%JJkkJJj%K
29649F2KkjKj%%%jjKJjk%J%%Jj%%%J%%%%%jJ%Kkj%jJ%Jj%JjJKlJjJJl%KJjJ%%lLjJkJlKjJ
29718F1JjJJj%jjJ%JJlJJ%j%JkKjJJm%KJJ%%%%j%%j%Ljj%jKJk%%j%%%jkKJ%%%%%J%j%%jKj
29787F1%%%%Jj%JJ%%%%%%jkjL%%%%jKJkjJjkK%%%%jJ%%jjJJ%%j%Kk%%%K%%Jkj%J%%j%%J%K
29856F3%kjJ%jjKKk%j%kK%J%Jjj%%%J%jJKkj%JjJ%%Kl%jJ%Kj%kK%%JjJ%jjJ%kJJ%jJ%%%jK
29925F2Kjk%%%jK%kJ%J%kjK%jJ%kJ%jM%jkkJ%%K%k%KkJJjJ%jjJ%%J%j%KjjJjJj%%%j%J%jJ
29994F0%%%jJj%jLj%KjjJjJ%%jjKJjj%%J%j%jKJjjJ%j%Kj%%j%J%kKkjKKjj%kJ%J%%KlJ%%%
30063F0Kk%%j%JjJ%%jKkJ%J%kKJjj%JJjjjJ%Jjj%jJ%%%%J%jj%JJjJJ%lJj%K%%Jk%jKjK%Jj
30132F1%%jkkMj%KjjJJjJk%jJJJ%Jjj%J%%j%jJ%j%Jj%%K%jjJJkJJj%jj%JjJ%jJ%%jK%%kJJ
30201F0%%%jjJjK%%%%%kJjKjJ%%jKkjKJk%%JJjJjjJJ%lK%%%j%JJ%%%jjJkJ%jJJjJJjjJ%%j
30270E9%%jK%%%JkJk%J%%J%%jj%JJ%%%%j%%J%J%jjJ%j%%kL%j%%jJj%%Kj%K%kJ%j%JkK%%jj
30339E8J%%Jk%%J%Jj%J%Kk%kJJJkj%%JjJ%jJJ%j%Jj%JjJjkJ%%K%jjKlJJ%jK%%kK%kJ%J%j%
30408E9%%j%LjmJJJ%kK%jLjlJ%%%%K%jjKkjLk%%%%%%%J%%%%%%%j%J%JjJjlKLj%J%jj%j%Kk
30477E8Jj%KjJjjK%jjJ%%j%Jj%jjKKjjj%JKk%%%%jJJkjLjjK%jJJkj%%JJjJk%JjJ%j%Kj%%j
30546E7Kj%JJj%%kK%k%%JJk%KjjjJ%%%%%JJjj%Jj%JJ%%JjJjjjKjjKkJK%kjJKkJjJJjjkKJl
30615E6JJJ%%%j%%%jKjj%%%J%JjjJ%%jjK%%%%jJ%%j%jJJ%%Jk%JjjKkKjK%%jjjJJJkJ%kKkK
30684E8j%J%%%jjJ%%jjLJjj%JjjK%%kK%jK%j%k%J%JjjJ%%%%jJ%%%jJ%%%%%Kk%j%%JKkjJjK
30753E8Jjj%JkK%kKJjj%J%%%%%%jJj%J%%%j%Jj%K%j%Jk%K%jk%J%%%%%jJ%J%j%%%Jj%J%jJJ
30822E9Jm%K%jJ%%jj%J%%%J%jJ%%j%%K%k%%jJkK%%jJJ%%kJ%j%JJjJJk%%%k%%JKkJjJJj%%j
30891E6JJ%%jJ%%%kJJ%j%%%J%%%k%%%%%jK%k%Mj%%kJjJkLk%%KJjk%%%%JJkjJJJjj%%%jjL%
30960E7jJ%Jj%jJ%k%K%jkM%l%L%j%jJjJjkM%jj%JJk%Jj%%%Jjj%K%%j%JJjj%j%jKJjj%J%kK
31029E6%kJJj%%J%%%Jj%jJJJj%j%%jJ%%%%j%JjL%jk%%K%kJJ%%%%jJ%kJ%kJKjjKjJj%%jJ%j
31098E5%J%%jJ%JjkK%Kj%Kk%jjJ%jJJk%JJjjJ%%j%JJj%JjJjJkJJjJ%j%J%Jj%jJk%%%jJ%j%
31167E4KjjjK%%J%Jj%%JjkKk%J%jLk%jJ%JJkjJ%J%jJ%%%J%jjJ%%jjKjLlKjj%jj%K%JjJ%jJ
31236E6jKj%%%jKkJj%JJjjj%JJjJj%Jj%%%JjJk%J%jjJKJkjjJJ%J%%k%%K%%jJ%%Jj%%Jk%jJ
31305E5%%%jK%%kKkJ%JkjKJjjJ%j%J%j%%J%jJ%%j%kLjKjj%J%Kjk%JJjJj%JkJj%JjK%j%%%%
31374E5%jJJ%%kJ%%jJj%K%j%%JjjjJKkJ%jj%%%JJjJj%%J%J%kjKj%J%%KkKkjJJj%jjJ%%%kK
31443E4K%kJkJkK%%%JjJjJj%kKKk%j%J%%%jKjKj%j%%J%JmK%JjJj%J%%kJ%%%kJL%j%kJjJjK
31512E5J%%jj%%%Jjk%J%L%jJkJ%%%J%jj%JjJkK%jJj%JjLjk%%jK%%JjjKjjKj%kJ%%%J%k%%J
31581E4%%JkjJKjk%JjKJ%%jJkJJjj%J%jJ%jjJ%%%J%j%%kK%KjjJ%jj%%JjJJ%%Jj%%jJ%%j%%
31650E3JJ%Jkj%%LkjJ%kJ%lKJ%JjJ%jJJ%jjj%JJjjKj%KlJJJjj%%%KjjkKJ%%kJjKkJjJKjj%
31719E3%Jj%JJ%jJjjJJjj%LljJJj%j%K%Jj%%j%JjjJ%%%JjjKJ%jKjkJ%%Jk%jJKjjj%%JkKJj
31788E3%Jj%%j%JJljJJjKJJj%%jJ%jJ%%%jJ%j%%JkJ%JJljKjjJj%K%j%kK%KjJjjJ%lKKJljJ
31857E2J%kKJJ%lJ%j%J%%%%%JkJJ%%jJj%Jk%%jK%JjJj%j%%Jk%%%J%K%%j%jjJ%J%Jjj%%K%k
31926E2Kk%Lkjj%Jj%K%jJ%j%jK%%jKjjJJ%kJjKj%%jJj%J%jjkL%%%J%jk%JJj%%KkjJK%%j%%
31995E2j%KjjJ%J%%jjJ%jKlK%%j%J%Jj%jjJJJ%%k%JjJ%k%JK%jJk%JJ%%lK%%JJjlK%%jJj%%
32064E1JJkjJ%Jj%JkL%jJJj%Jjk%%%j%JJ%j%%j%%JJ%jJJjJk%%%JJjLjk%j%%%%%Jj%K%j%kJ
32133E1kKJ%%J%kJ%jjJJJ%jkJKj%%kjLJ%lJ%JjJ%%%kKjjJJ%j%K%%jk%%%%j%JJ%%%%kJJjK%
32202E2jKkJ%%%J%%j%%j%KkJjjJ%%JjK%kJJlKj%Kj%kJ%J%%lK%JjkLkjKjJ%%%%jjJ%%Jj%KJ
32271E3j%%k%JjJ%Jjj%JjK%k%J%jJ%jJ%%JjJ%jKjk%JJj%jJ%kJJ%Jk%%JjJJk%%%Jk%JKjkJJ
32340E1kJ%%K%%jjjLjkKkJ%%KkJJ%j%%JjjJ%%kJ%j%KlK%jKJjj%J%Jk%%jKJJjjKl%%%%J%%%
32409E1k%%JJj%%KkjjJ%J%jJ%jK%j%Jj%JjjJJk%KJ%ljJ%%JJ%%jJ%J%%lJKk%j%J%%%%J%%%%
32478E1jJ%%%jjKjjK%kJj%J%%%jKj%%%%%%kJJKjkK%jj%kJK%jJjLkj%%Kk%%%Kj%%kKKkjJJj
32547E0%Jj%kjKJkJ%%%KjJjjjKkJJkJJ%kJLl%%Jj%J%%kJ%jJ%%J%%jJ%%KlkJ%%JJkJ%%Kjj%
32616D9J%%%J%j%jJj%%%KjJjkJJJlKj%jJJj%KjjjjMjjJ%%JkJjJk%%KjJkJ%Jjj%J%%J%%jJ%
32685E0jJ%jjJJ%%jjKj%%%JJkJ%%j%%%j%%jKJ%%%j%j%JJ%j%%jJj%JjJ%K%%ljJ%JjJj%%%%%
32754D8J%jkKLjJj%kjJJ%jJ%jJJkKkjJjJ%%%JjJkJJ%jJ%k%JJk%K%%J%j%kJKjjKjjj%J%J%j
32823D8%%J%k%%J%JjK%%jkJj%JJkJ%jKjJjJ%jJJlJ%%%j%J%%%%K%k%%%jJ%%%%%%JkJ%%jJj%
32892D7KkJkLj%J%%kJK%kJj%K%kJ%%kJJjJ%jJj%JjJ%J%l%J%%j%JJkKj%Jj%%jJJ%jkL%kjMk
32961D8JjjJJ%kj%Jj%J%%jKJjj%%J%jKkJkK%jjK%%%kJJjKjj%J%JJlj%Kj%%J%Jk%%%JJlKjJ
33030D8jKk%JJkjJjJJ%j%%kJJ%JjJ%jjK%%%%%jjJJkJJjjJ%Jj%jjLjKj%jk%K%%j%Lk%Jj%%%
33099D7jLk%jj%KjJkkJM%jKkjJ%Jk%%%Jj%J%%kJjKj%%J%jJ%%%j%jK%%lKJ%Jk%J%j%JjLkJ%
33168D8jljKKjJ%%Kj%jJjjj%J%%jMkkK%JjkJjJJJjJ%kjJ%%%Kk%%J%%Jj%%%J%jjJjJ%%k%J%
33237D6%JjJ%jJ%jJ%jK%%jj%J%%Jk%J%kjJ%JjJjjJjK%jJJJjjjJJ%jJj%%j%JJKjjjJjKjJ%k
33306D6%JkJ%K%jj%%%%Jj%J%kkMj%%J%k%jjL%lKjJKJk%%JkJjLJjk%LkkjJKkJ%%j%JjjJ%Kj
33375D6%j%K%%%%jJj%%j%%%KjJ%%kJ%JjkJJkKj%KkLl%J%j%JkJjKkKJ%j%%kJJ%J%JjkKlJJj
33444D5jJJj%%%%%%%KjJjj%%%%%kK%jJ%kJK%%%%jKjk%%JJ%%%j%j%J%J%jkKJj%%kJKJkJjJ%
33513D6jjKk%%k%J%JJj%jKj%K%jkK%%JjjjJkKJ%J%Jj%%k%%K%jjJ%JjkLlKJ%%j%JjJ%jjkKj
33582D3%JJ%jjJ%JjJJjJ%J%k%%%%J%j%%%kJj%%J%JKjk%Kl%%%KJjjLjj%%%%Jjj%j%%J%J%kK
33651D5%kJ%Lkj%%J%j%J%%J%jkJ%JJjj%Jj%jjKJjj%J%%J%%%j%JjjkK%Mj%jJjj%%JjjJKk%J
33720D5%%j%%%%J%%jjKjkJJ%%kjLJjKkjjKjj%J%Jj%%kKK%j%k%JjJJ%j%%K%j%JJjj%J%jKk%
33789D4Jj%%j%%JjjJKkJ%kK%%%%JkJ%%%Jjj%%%JJkJ%%jj%Jjj%J%J%jJJ%kjJJj%JJK%kkKj%
33858D3J%jJJjj%%Jjj%JjKJ%kKj%%jjLlJJ%J%k%%J%%%%jjK%j%%%%KkJ%j%j%KkJJkKjjJ%%%
33927D3%jJJjJJj%j%%%kKj%JkKJ%kjJ%J%%%%j%JJ%kJKjj%jJjK%k%JjJkJjK%%%%k%KkJ%%J%
33996D3%%J%%%j%j%KJ%k%%Jj%kJJ%j%JJjJkj%KJkJ%%%j%%%%%Jj%%J%jkKJ%j%%%%J%J%%%jK
34065D5j%%kj%%%%JJ%%j%J%%%%jJlK%JkJ%Jj%JkjLj%%%J%%jkKj%%jK%%JjJjj%jkK%KJkJKj
34134D3%Jjjj%J%%JJkJk%Kjj%Kk%J%k%Lj%jj%J%J%%j%j%JJJjjjjJ%JJJj%kJjLjJ%j%kJ%%j
34203D0K%jjJJjJj%%kJ%%J%%JjJ%%j%JJkjKjkK%JkKj%Jj%%j%%%J%jJ%J%k%KJjjJ%%%%%%jK
34272D3%kJJjjj%KjjJ%%Jk%%J%%jJ%%JjKjjJ%jJjjjJJjjK%j%K%%j%jLk%%%J%l%JKjjjjKK%
34341D2%kKjj%JjJjjkKJJ%kJ%K%k%jJkLjjJjJ%Kj%%%JjkJ%%JJkLj%kkJ%JKkj%JJjJjJj%jJ
34410D0%jK%%k%%Jj%jJK%JkJ%%KlJJ%jj%%%jKj%j%Lk%%%jjJJ%Kj%Jj%l%KJkJJk%%%%JJ%kJ
34479D0%j%J%k%Kj%%%K%%%kJ%%jJJjKjkjJJj%jK%Jjj%J%j%KjJkJk%JkK%%Jj%J%%JJ%kkJjK
34548D0j%%%jJJ%%%j%JJkJjJ%JkjjJK%%%Jj%j%%%J%Jk%%Jj%%k%KjkKkK%Jj%%jKjJ%%%J%kJ
34617C9JJkj%J%%%%%jj%%J%J%%KkJ%j%%J%j%JkKlJJjjJ%%KjjJJj%%j%K%k%JJjJkJ%%kJKJj
34686D0kJ%Kjj%%%Jjj%jJJkJ%LJljJ%%%jJj%jJ%J%j%jL%k%%j%JjJJ%jJ%j%jJ%%Ljk%%%J%k
34755C7LjjJj%jJj%%JJJjj%Jj%%J%J%l%Lk%KjjjJ%j%%J%j%J%J%%jj%J%%J%%kK%j%%%jJj%K
34824C9jj%Kjj%K%j%%kKjJ%jJlJJj%jJJJj%J%%jJ%%%%jJjK%kJ%Jj%jJj%KlJ%jJj%K%jkJJ%
34893C7jK%%%jlKjJK%%%k%j%KjKjJ%%JjjJjj%%%%Kjk%%jKJ%%J%j%%j%jLJkjJ%KjJl%Kk%%j
34962C5%KjjJKkkLJJjkJ%jJj%%jjJ%JK%%jJ%JjJj%jj%Lj%kJjJkJjJJjjJJJ%%%j%J%kJ%jJ%
35031C7%%k%JKk%%kJ%jKK%k%J%kJKj%JjkKJjj%Kj%%%jJk%KkJ%%%%%jJ%%%J%jJj%%%%Jjj%K
35100C7%j%jJKjkkKJ%j%JjKjj%%KjJkJ%%%JkJKk%%JkJJjJk%L%kJkK%JkjjK%%%kK%jJJjjJJ
35169C7j%%Jjk%JJk%%J%%Jk%JJJjjJj%%J%kjLJ%%%%k%jKj%J%jjJ%K%mLjj%JJjJj%kKK%jJ%
35238C7%j%jk%KKljJLk%K%k%J%%%%k%KJjkKk%J%%JjKjj%Kk%LjkjKJjjJJjj%%%%jjJ%%JjJ%
35307C5%%jKkJ%jJjJ%%Jjj%Lj%%k%jJJ%%jj%%%%K%jKjjKkJJk%JJ%jkK%jK%kJ%%j%jJj%JJJ
35376C6kJj%jJJJjj%j%JKk%JJj%k%Jj%JKk%%jKjjJJj%J%jJjJ%kLl%JjJ%%%%%%JjJ%jj%%j%
35445C2JK%kJ%J%%JJl%kLj%JkjJJ%%jJjjKj%%Jj%kJJj%%jJJ%j%K%jjK%%%jjJkKKjj%%JjjK
35514C4kJJkJ%Jj%J%j%J%Jl%Jj%K%J%Jkj%Jj%j%Jjj%JK%j%%JjjKj%jJjJ%JjJ%mLKJkj%%j%
35583C2KjJ%%j%JkjJ%kKJj%JkKjJ%jJJk%KjjJjjK%%%j%Jjj%jJ%kK%Jj%jjK%%JJ%%jJj%%%J
35652C3%j%jK%jkKJ%j%J%JjlJ%J%jJLljLjJ%ljJ%JJ%%Jkj%Ll%%K%kJKjk%%%%jJ%JkKjj%Jj
35721C0KjJ%jJ%%J%j%j%jJ%JJjJkjJJ%%JJjJjkjK%Jkj%%%J%jJ%kL%JJkjJlJJj%J%%JkJj%J
35790C1%kJJJkJ%kK%kJ%%J%j%%JJk%j%%K%jjJ%jJJKjk%%%JkJ%jK%JjKk%%%%JjJjj%%%%K%j
35859C1J%k%k%J%%%Kj%J%%j%jjKJ%j%jK%j%%jK%kJJkJjJjKjj%JjKjJ%j%%%%Jj%j%Kj%Jjkj
35928B7KJ%j%JJlKJ%jkJJkJJJ%%J%k%jK%k%J%jjK%%k%Kj%KlJ%%kKk%KjJjKjjJJjkJ%j%JJ%
35997B9%jK%jj%jjKJKkj%%J%k%JJk%KJkJ%j%Jk%JKkJlJK%jj%jL%kKk%Jj%JkJJjJ%%j%JJJj
36066B9j%%%KJk%jJ%jj%%JjJ%%%J%lKJk%jJkJJKkjKJj%jJj%JjK%lKK%j%lJjkKjK%%j%%jLj
36135B7%J%%J%j%jJjJj%%JkjKJ%%j%JjkK%j%J%%J%lK%jK%kjK%%J%jJk%%jK%%j%J%%JkJk%K
36204B7%kL%k%%%Jj%%J%%j%J%jjK%%jjJJ%lJ%%%%JkJJjJ%j%JkJkJ%Kk%JJjjJ%JkK%%kkKK%
36273B6jJjK%j%j%%%jjjLJj%jJ%%%K%kJkJ%jJJjjJjJ%J%kjJ%JjJkK%j%kjLJJlJ%k%K%jJ%J
36342B5Jk%%%jJJ%kJjJ%JJljKJj%J%jjJ%%%%Jj%j%JjJj%J%jJjJj%jJKkjJKjjJjJjJ%j%%j%
36411B2%J%%J%%kJJj%%%JkjJ%%jJKkKk%KkjJkJjL%%jJJkJkJ%Jk%%KJj%j%jjKjKJ%kJ%jJj%
36480B2%J%%jKkJ%kKjj%%Jj%%JJk%%Jk%J%jJJ%kKl%Lj%%J%j%Jk%JJjjJ%K%jj%J%%j%jjK%%
36549B1Jk%%j%J%%%JJj%%%%kJJkKjJj%%%JkJj%J%j%Jj%%%%Kkk%J%JJ%%J%lJjJjJ%Jk%%%J%
36618A9j%%JJjJ%jJj%%jjJJj%%%%%%jKkJ%%j%%K%kjKjJj%KJl%%%%j%LjJjkJ%%jL%kJj%%jK
36687A8JlJjJ%%J%%%jJ%j%J%Jjj%%%kJ%%JJ%kJ%%j%JlJK%kJKj%kJJ%k%J%j%JjjK%jKj%j%%
36756A5J%kJ%%JjkKJjJJlLJkJ%kjJ%%J%%%jJjkKkK%%Jj%%kKjKkJJjk%%J%%%jj%KjJ%j%%JJ
36825A5%%jjjJJjjKJjKjjjj%K%%k%%Jj%Jj%Jj%%Jk%%Ljj%%J%j%JjKjj%%%jK%%%J%jk%%Jj%
36894A1J%j%K%kJJ%k%%%Jj%JjJj%JJjjJ%JjlJjJ%%J%%%%kJJjJ%j%%%%%kKj%%jJJJkK%%%%%
36963A1j%%jJ%j%jKKk%jjKj%kKjJ%%%KjjkJJ%%JkjK%%j%J%%kJjJ%j%%%JjjKkJ%%j%Jj%Jjj
37032EK%J%JkjK%%j%%Kjj%%j%%%%jJJjJJ%k%JjJkKJjj%KkkK%jJjJ%%%j%Jj%jJ%%j%%J%kKj
37102DjKjjJ%JJ%j%%%%Jj%jJ%%J%kJJlK%kJ%%j%%Jj%JjJ%kJ%%KjjjKj%J%J%k%jJjK%jJJjJ
37172Ek%%j%jJJ%j%J%j%j%jLk%J%Jj%%j%%KJ%j%kj%JKk%Jjj%%%%Jj%J%Jjj%%%j%K%j%jJ%%
37242@%%%%%%%Jjj%J%%%%%%j%%J%jJ%%%%%jJ%%%%jJjJjJ%jJk%%J%jJ%jjJ%jKkLk%Jj%J%j%
37312bj%JJkJ%%%j%%JJjk%J%%%%J%j%Jj%JlKj%%%%j%J%JjJk%J%%%%j%Kjj%JJJk%j%%jJJj%
37382e%jJkJ%K%%%jjJJlJ%jK%%jKjjj%JJ%j%jjJ%%%%Kk%Kjk%JJJjjjJ%J%kJj%Jj%%J%Jj%j
37452hJj%%J%%j%jJj%J%%j%JjkJ%jKkJ%JJlJjJ%J%%%j%jJJKjjj%%%j%K%jj%Jj%%JJjj%%jJ
37522a1jJjJj%J%%j%JkK%k%%JjJjJj%J%jJj%J%j%%%jJJ%%k%Jk%%K%%jJj%%%jJjjKKjjjjJj
37591a6KkJJ%%%j%j%%%%jK%%j%%J%%JjkJJj%%%%J%%kjJ%Jj%JjJ%jKj%%jjjKj%%%JJ%%kjK%
37660a7%%j%Jj%J%Jj%j%jJJlJ%%jKjjJJ%jjJ%%%%%jJ%jJ%%%kJJk%J%%jjKjJ%Jj%%JjjJjj%
37729b2Kj%%%Jj%%kJJj%jjJ%JJj%j%J%jJ%jjJ%%%Jk%JJjJjj%%J%%jjJ%%j%K%%%%%%%kJj%%
37798b5%Kj%%%j%%%JkjK%Jj%jJ%j%%%%JjjJ%jKjJjjJJk%%jK%kJJjJ%%j%%j%%J%jJJj%%jJj
37867b8jJ%jJjjK%j%%jJJ%jJjjJ%%KkjJJjj%%%Kj%%kK%jJ%%k%jJJ%%jJkJ%%%Jjj%JJ%jjJ%
37936c1j%Jj%KjJk%%%%%jjJK%%j%j%jJ%%%JjJjjK%j%J%jJ%k%Jk%JJ%%Jjj%%jJJ%%k%%%%j%
38005c6K%Jjj%j%%KjJjj%%KjjJj%%%%KjjjJ%%Jj%%j%J%j%jJjKJjj%%j%JJj%j%jKjj%%Jj%%
38074c9%J%%jJ%j%%%J%%j%%JjJ%jJ%kj%%J%%%%Jj%J%jjjJjJJjjJ%J%jjKj%j%%%%J%%jJ%%%
38143d1%%%%%%lJJ%%%%%j%%%%%%%%J%kJ%j%J%jjJ%%j%JJj%JJkjJ%JkJjKjj%%%%%%Jj%%J%j
38212d5%j%Jj%J%k%KjjJ%%j%%JjJj%J%%%%%j%Jj
38246d7
##ENDNTUPLES=	NMRSPECTRUM
##END=	
