# Supplementary material for: Competition between N and O: use of diazine N-oxides as a test case for the Marcus theory rationale for ambident reactivity
Source: Chem Sci. 2020 Jul 23;11(35):9630–47. doi: 10.1039/d0sc02834g (PMC8162281; doi:10.1039/d0sc02834g)
Supplement: SC-011-D0SC02834G-s027 [file SC-011-D0SC02834G-s027.jcamp]

##TITLE=KS202
##JCAMPDX= 6.0         $$ Bruker NMR JCAMP-DX V2.0
##DATA TYPE= NMR SPECTRUM
##DATA CLASS= NTUPLES
##ORIGIN= Bruker BioSpin GmbH
##OWNER= nmrsu
##LONG DATE= 2018/09/13 21:02:05+0000
$$ 1.109 TopSpin 4.0.5
$$ 2020-05-18 16:12:30.301 +0100  peter@DESKTOP-T30HGI2
$$ Compression mode = diff/dup
##.OBSERVE FREQUENCY= 100.623834600977
##.OBSERVE NUCLEUS= ^13C
##.ACQUISITION MODE= SIMULTANEOUS
##.ACQUISITION SCHEME= undefined
##.AVERAGES= 1024
##.DIGITISER RES= 17
##SPECTROMETER/DATA SYSTEM= spect
##.PULSE SEQUENCE= udeft
##.SOLVENT NAME= CD3CN
##.SHIFT REFERENCE= INTERNAL, CD3CN, 1, 229.6613
##AUDIT TRAIL= $$ (NUMBER, WHEN, WHO, WHERE, PROCESS, VERSION, WHAT)
$$ ##TITLE= Audit trail, TOPSPIN		Version 2.1
$$ ##JCAMPDX= 5.01
$$ ##ORIGIN= Bruker BioSpin GmbH
$$ ##OWNER= nmrsu
$$ $$ \\143.239.221.79\nmr\400data (new server)/data/PBKS/nmr/4H313401/10/pdata/1/auditp.txt
$$ ##AUDIT TRAIL=  $$ (NUMBER, WHEN, WHO, WHERE, PROCESS, VERSION, WHAT)
(   1,<2018-09-13 22:02:05.891 +0100>,<nmrsu>,<GH416706>,<go>,<TOPSPIN 2.1>,
      <created by zg
	started at 2018-09-13 21:14:17.469 +0100,
	POWCHK disabled, PULCHK disabled,
       configuration hash MD5:
       14 5D 95 01 CC 53 D7 77 55 1B E0 15 73 37 3C 8C
       data hash MD5: 13634
       8A 31 29 B1 8A BD F2 AC 65 0B 7A CC 29 A4 DA 9A>)
(   2,<2018-09-13 22:02:14.829 +0100>,<nmrsu>,<GH416706>,<proc1d>,<TOPSPIN 2.1>,
      <Start of raw data processing
       ef BC_mod = 2 ME_mod = 2 NCOEF = 4096 LPBIN = 128K LB = 2 FT_mod = 6 PKNL = 1 SI = 128K 
       data hash MD5: 128K
       43 C2 3C 81 1D CE 29 4F 57 66 56 E6 B3 05 48 AA>)
(   3,<2018-09-13 22:02:15.016 +0100>,<nmrsu>,<GH416706>,<proc1d>,<TOPSPIN 2.1>,
      <apks 
       data hash MD5: 128K
       96 DB 9A 52 92 9B 72 32 8D BD E8 F9 6A E9 E4 F1>)
(   4,<2018-09-13 22:02:15.157 +0100>,<nmrsu>,<GH416706>,<proc1d>,<TOPSPIN 2.1>,
      <abs ABSG = 5 
       data hash MD5: 128K
       81 FF 1A B2 7B 5D 67 98 7C C2 5F 60 78 7A F9 CC>)
(   5,<2018-09-13 22:02:27.438 +0100>,<nmrsu>,<GH416706>,<audit>,<TOPSPIN 2.1>,
      <user comment:
       ICON-NMR User ID: PBKS
       data hash MD5: 128K
       81 FF 1A B2 7B 5D 67 98 7C C2 5F 60 78 7A F9 CC>)
(   6,<2018-09-13 22:02:28.891 +0100>,<nmrsu>,<GH416706>,<dirdata>,<TOPSPIN 2.1>,
      <wrpa from 1 10 "4H313401" "PBKS" "C:\Bruker\TopSpin2.1"
       data hash MD5: 128K
       81 FF 1A B2 7B 5D 67 98 7C C2 5F 60 78 7A F9 CC>)
$$ ##END=
$$ 
$$ $$ hash MD5
$$ $$ E8 EB 5F 03 63 93 C8 FF 90 46 80 DD 03 F7 7C 96
##$RELAX= 
##$BRUKER FILE EXP=cpdprg2
$$ 1 pcpd*3:180
$$   pcpd*4:0
$$   pcpd*2:180
$$   pcpd*3:0
$$   pcpd  :180
$$   pcpd*2:0
$$   pcpd*4:180
$$   pcpd*2:0
$$   pcpd*3:180
$$ 2 pcpd*3:0
$$   pcpd*4:180
$$   pcpd*2:0
$$   pcpd*3:180
$$   pcpd  :0
$$   pcpd*2:180
$$   pcpd*4:0
$$   pcpd*2:180
$$   pcpd*3:0
$$   lo to 2 times 2
$$ 3 pcpd*3:180
$$   pcpd*4:0
$$   pcpd*2:180
$$   pcpd*3:0
$$   pcpd  :180
$$   pcpd*2:0
$$   pcpd*4:180
$$   pcpd*2:0
$$   pcpd*3:180
$$   jump to 1
##$RELAX= 
##$BRUKER FILE EXP=format.temp
$$ EDIT_PAR COMMAND FILE
$$ 
$$ DI_MODE         LONG
$$ ED_ENTRY        ACQU
$$ ORDER           FILE
$$ 
$$ 
$$ HEADER		"F2 - Acquisition Parameters"
$$ T_NAME		Date_
$$ 		TYPE	R64
$$ 		CLASS	ACQU
$$ 		SUBRANGE 0.0 50000000
$$ 		REL	"Date_=itodate(DATE)"
$$ 		INV_REL	"DATE=datetoi(Date_,DATE)"
$$ 		FORMAT	"%14.0f"
$$ 		TEXT	" "
$$ END
$$ T_NAME		Time
$$ 		TYPE	R32
$$ 		CLASS	ACQU
$$ 		SUBRANGE 0.0 1000000
$$ 		REL	"Time=itotime(DATE)"
$$ 		INV_REL	"DATE=timetoi(Time,DATE)"
$$ 		FORMAT	"%14.2f"
$$ 		TEXT	" "
$$ END
$$ NAME		INSTRUM
$$ 		TEXT	" "
$$ END
$$ NAME		PROBHD
$$ 		FORMAT	"%14.14s"
$$ 		TEXT	" "
$$ END
$$ NAME		PULPROG
$$ 		TEXT	" "
$$ END
$$ NAME		TD
$$ 		TEXT	" "
$$ END
$$ NAME		SOLVENT
$$ 		TEXT	" "
$$ END
$$ NAME		NS
$$ 		TEXT	" "
$$ END
$$ NAME		DS
$$ 		TEXT	" "
$$ END
$$ T_NAME		SWH
$$ 		TYPE	R32
$$ 		CLASS	ACQU
$$ 		SUBRANGE 0.0 1e8
$$ 		REL	"SWH=SW*SFO1"
$$ 		INV_REL "SW=SWH/SFO1"
$$ 		UNIT	"Hz"
$$ 		FORMAT	"%14.3f Hz"
$$ 		TEXT	" "
$$ END
$$ T_NAME          FIDRES
$$                 TYPE    R32
$$                 CLASS   ACQU
$$                 SUBRANGE 0.0 100000
$$                 REL     "FIDRES=SW*SFO1/TD"
$$                 INV_REL "TD = nextpow(SW*SFO1/FIDRES)"
$$ 		UNIT	"Hz"
$$ 		FORMAT	"%14.6f Hz"
$$ 		TEXT	" "
$$ END
$$ T_NAME          AQ
$$ 		TYPE	R32
$$ 		CLASS	ACQU
$$ 		SUBRANGE 0.0 1000
$$ 		REL	"AQ=aqcalc(SW,SFO1,TD,DIGTYP)"
$$ 		INV_REL	"TD=tdcalc(SW,SFO1,1.0e6*AQ,DIGTYP)"
$$ 		UNIT	"sec"
$$ 		FORMAT	"%14.7f sec"
$$ 		TEXT	" "
$$ END
$$ NAME		RG
$$ 		TEXT	" "
$$ END
$$ T_NAME          DW
$$ 		TYPE	R32
$$ 		CLASS	ACQU
$$ 		SUBRANGE 0.0 1000000
$$ 		REL	"DW=1/(2*SW*SFO1)"
$$ 		INV_REL	"SW=1000000/(2*(0.005+DW)*SFO1)"
$$ 		UNIT	"usec"
$$ 		FORMAT	"%14.3lf usec"
$$ 		TEXT	" "
$$ END
$$ NAME		DE
$$ 		FORMAT	"%14.2f usec"
$$ 		TEXT	" "
$$ END
$$ NAME		TE
$$ 		FORMAT	"%14.1f K"
$$ 		TEXT	" "
$$ END
$$ T_NAME		D1
$$ 		TYPE	R32
$$ 		CLASS	ACQU
$$ 		SUBRANGE 0.0 1e38
$$ 		REL	"D1=D[1]"
$$ 		INV_REL	"D[1]=D1"
$$ 		UNIT	"sec"
$$ 		FORMAT	"%14.8f sec"
$$ 		TEXT	" "
$$ END
$$ T_NAME		D11
$$ 		TYPE	R32
$$ 		CLASS	ACQU
$$ 		SUBRANGE 0.0 1e38
$$ 		REL	"D11=D[11]"
$$ 		INV_REL	"D[11]=D11"
$$ 		UNIT	"sec"
$$ 		FORMAT	"%14.8f sec"
$$ 		TEXT	" "
$$ END
$$ T_NAME		D12
$$ 		TYPE	R32
$$ 		CLASS	ACQU
$$ 		SUBRANGE 0.0 1e38
$$ 		REL	"D12=D[12]"
$$ 		INV_REL	"D[12]=D12"
$$ 		UNIT	"sec"
$$ 		FORMAT	"%14.8f sec"
$$ 		TEXT	" "
$$ END
$$ T_NAME		D20
$$ 		TYPE	R32
$$ 		CLASS	ACQU
$$ 		SUBRANGE 0.0 1e38
$$ 		REL	"D20=D[20]"
$$ 		INV_REL	"D[20]=D20"
$$ 		UNIT	"sec"
$$ 		FORMAT	"%14.8f sec"
$$ 		TEXT	" "
$$ END
$$ NAME		TD0
$$ 		TEXT	" "
$$ END
$$ HEADER		"======== CHANNEL f1 ========"
$$ NAME		NUC1
$$ 		NONEDIT
$$ 		TEXT	" "
$$ END
$$ T_NAME		P1
$$ 		TYPE	R32
$$ 		CLASS	ACQU
$$ 		SUBRANGE 0.0 1.0e10
$$ 		REL	"P1=P[1]"
$$ 		INV_REL	"P[1]=P1"
$$ 		UNIT	"usec"
$$ 		FORMAT	"%14.2f usec"
$$ 		TEXT	" "
$$ END
$$ T_NAME		P12
$$ 		TYPE	R32
$$ 		CLASS	ACQU
$$ 		SUBRANGE 0.0 1.0e10
$$ 		REL	"P12=P[12]"
$$ 		INV_REL	"P[12]=P12"
$$ 		UNIT	"usec"
$$ 		FORMAT	"%14.2f usec"
$$ 		TEXT	" "
$$ END
$$ T_NAME		P26
$$ 		TYPE	R32
$$ 		CLASS	ACQU
$$ 		SUBRANGE 0.0 1.0e10
$$ 		REL	"P26=P[26]"
$$ 		INV_REL	"P[26]=P26"
$$ 		UNIT	"usec"
$$ 		FORMAT	"%14.2f usec"
$$ 		TEXT	" "
$$ END
$$ T_NAME		PL1
$$ 		TYPE	R32
$$ 		CLASS	ACQU
$$ 		SUBRANGE -6.0 1e38
$$ 		REL	"PL1=PL[1]"
$$ 		INV_REL	"PL[1]=PL1"
$$ 		UNIT	"dB"
$$ 		FORMAT	"%14.2f dB"
$$ 		TEXT	" "
$$ END
$$ NAME		SFO1
$$ 		FORMAT	"%14.7f MHz"
$$ 		TEXT	" "
$$ END
$$ T_NAME		SP2
$$ 		TYPE	R32
$$ 		CLASS	ACQU
$$ 		SUBRANGE -6.0 120
$$ 		REL	"SP2=SP[2]"
$$ 		INV_REL	"SP[2]=SP2"
$$ 		UNIT	"dB"
$$ 		FORMAT	"%14.2f dB"
$$ 		TEXT	" "
$$ END
$$ T_NAME		SP8
$$ 		TYPE	R32
$$ 		CLASS	ACQU
$$ 		SUBRANGE -6.0 120
$$ 		REL	"SP8=SP[8]"
$$ 		INV_REL	"SP[8]=SP8"
$$ 		UNIT	"dB"
$$ 		FORMAT	"%14.2f dB"
$$ 		TEXT	" "
$$ END
$$ NAME		SPNAM2
$$ 		TEXT	" "
$$ END
$$ NAME		SPNAM8
$$ 		TEXT	" "
$$ END
$$ T_NAME		SPOAL2
$$ 		TYPE	R32
$$ 		CLASS	ACQU
$$ 		SUBRANGE -1.0 1.0
$$ 		REL	"SPOAL2=SPOAL[2]"
$$ 		INV_REL	"SPOAL[2]=SPOAL2"
$$ 		FORMAT	"%14.3f"
$$ 		TEXT	" "
$$ END
$$ T_NAME		SPOAL8
$$ 		TYPE	R32
$$ 		CLASS	ACQU
$$ 		SUBRANGE -1.0 1.0
$$ 		REL	"SPOAL8=SPOAL[8]"
$$ 		INV_REL	"SPOAL[8]=SPOAL8"
$$ 		FORMAT	"%14.3f"
$$ 		TEXT	" "
$$ END
$$ T_NAME		SPOFFS2
$$ 		TYPE	R32
$$ 		CLASS	ACQU
$$ 		SUBRANGE -1e38 1e38
$$ 		REL	"SPOFFS2=SPOFFS[2]"
$$ 		INV_REL	"SPOFFS[0]=SPOFFS0"
$$ 		UNIT	"Hz"
$$ 		FORMAT	"%14.2f Hz"
$$ 		TEXT	" "
$$ END
$$ T_NAME		SPOFFS8
$$ 		TYPE	R32
$$ 		CLASS	ACQU
$$ 		SUBRANGE -1e38 1e38
$$ 		REL	"SPOFFS8=SPOFFS[8]"
$$ 		INV_REL	"SPOFFS[0]=SPOFFS0"
$$ 		UNIT	"Hz"
$$ 		FORMAT	"%14.2f Hz"
$$ 		TEXT	" "
$$ END
$$ HEADER		"======== CHANNEL f2 ========"
$$ NAME		CPDPRG2
$$ 		TEXT	" "
$$ END
$$ NAME		NUC2
$$ 		NONEDIT
$$ 		TEXT	" "
$$ END
$$ T_NAME		PCPD2
$$ 		TYPE	R32
$$ 		CLASS	ACQU
$$ 		SUBRANGE 0 1e38
$$ 		REL	"PCPD2=PCPD[2]"
$$ 		INV_REL	"PCPD[2]=PCPD2"
$$ 		UNIT	"usec"
$$ 		FORMAT	"%14.2f usec"
$$ 		TEXT	" "
$$ END
$$ T_NAME		PL2
$$ 		TYPE	R32
$$ 		CLASS	ACQU
$$ 		SUBRANGE -6.0 1e38
$$ 		REL	"PL2=PL[2]"
$$ 		INV_REL	"PL[2]=PL2"
$$ 		UNIT	"dB"
$$ 		FORMAT	"%14.2f dB"
$$ 		TEXT	" "
$$ END
$$ T_NAME		PL12
$$ 		TYPE	R32
$$ 		CLASS	ACQU
$$ 		SUBRANGE -6.0 1e38
$$ 		REL	"PL12=PL[12]"
$$ 		INV_REL	"PL[12]=PL12"
$$ 		UNIT	"dB"
$$ 		FORMAT	"%14.2f dB"
$$ 		TEXT	" "
$$ END
$$ NAME		SFO2
$$ 		FORMAT	"%14.7f MHz"
$$ 		TEXT	" "
$$ END
##$RELAX= 
##$BRUKER FILE EXP=scon2
$$ ##TITLE= Parameter file, TOPSPIN		Version 2.1
$$ ##JCAMPDX= 5.0
$$ ##DATATYPE= Parameter Values
$$ ##NPOINTS= 1	$$ modification sequence number
$$ ##ORIGIN= Bruker BioSpin GmbH
$$ ##OWNER= nmrsu
$$ $$ 2018-09-13 21:14:17.157 +0100  nmrsu@GH416706
$$ $$ C:\Bruker\TopSpin2.1/data/PBKS/nmr/4H313401/10/scon2
$$ $$ process C:\Bruker\TopSpin2.1\prog\mod\go.exe
$$ ##$BLKTR= (0..15)
3 3 3 3 3 3 3 3 3 3 3 3 3 3 3 3
$$ ##$DE1= 4.5
$$ ##$DEADC= 0.5
$$ ##$DEPA= 4.5
$$ ##$DERX= 1.5
$$ ##$FILCOR= 2.6
$$ ##END=
##$RELAX= 
##$BRUKER FILE EXP=spnam2
$$ ##TITLE= sm. comp. Chirp: 60kHz, 2ms
$$ ##JCAMP-DX= 5.00 Bruker JCAMP library
$$ ##DATA TYPE= Shape Data
$$ ##ORIGIN= Bruker BioSpin GmbH
$$ ##OWNER= <demo>
$$ ##DATE= 2005/09/22
$$ ##TIME= 18:40:13
$$ ##$SHAPE_PARAMETERS= Type: CompositeSmoothedChirp Add Const. Phase -84.0
$$ ##MINX= 0.000000E00
$$ ##MAXX= 1.000000E02
$$ ##MINY= 1.110750E-01
$$ ##MAXY= 3.599617E02
$$ ##$SHAPE_EXMODE= CompositeAdiabatic
$$ ##$SHAPE_TOTROT= 1.800000E02
$$ ##$SHAPE_TYPE= Refocussing
$$ ##$SHAPE_USER_DEF= 
$$ ##$SHAPE_REPHFAC= 
$$ ##$SHAPE_BWFAC= 8.099400E01
$$ ##$SHAPE_BWFAC50= 
$$ ##$SHAPE_INTEGFAC= 2.558317E-02
$$ ##$SHAPE_MODE= 0
$$ ##NPOINTS= 4000
$$ ##XYPOINTS= (XY..XY)
$$ 0.000000E00, 1.833013E02
$$ 7.893367E-01, 1.779122E02
$$ 1.578624E00, 1.725338E02
$$ 2.367813E00, 1.671662E02
$$ 3.156855E00, 1.618093E02
$$ 3.945700E00, 1.564633E02
$$ 4.734299E00, 1.511282E02
$$ 5.522603E00, 1.458037E02
$$ 6.310563E00, 1.404901E02
$$ 7.098130E00, 1.351873E02
$$ 7.885255E00, 1.298954E02
$$ 8.671888E00, 1.246142E02
$$ 9.457981E00, 1.193437E02
$$ 1.024348E01, 1.140841E02
$$ 1.102835E01, 1.088353E02
$$ 1.181253E01, 1.035973E02
$$ 1.259597E01, 9.837015E01
$$ 1.337863E01, 9.315375E01
$$ 1.416045E01, 8.794815E01
$$ 1.494139E01, 8.275335E01
$$ 1.572140E01, 7.756935E01
$$ 1.650044E01, 7.239615E01
$$ 1.727844E01, 6.723375E01
$$ 1.805537E01, 6.208215E01
$$ 1.883117E01, 5.694135E01
$$ 1.960579E01, 5.181135E01
$$ 2.037920E01, 4.669215E01
$$ 2.115134E01, 4.158375E01
$$ 2.192216E01, 3.648615E01
$$ 2.269161E01, 3.139935E01
$$ 2.345965E01, 2.632335E01
$$ 2.422623E01, 2.125815E01
$$ 2.499130E01, 1.620375E01
$$ 2.575481E01, 1.116015E01
$$ 2.651671E01, 6.127350E00
$$ 2.727697E01, 1.105350E00
$$ 2.803552E01, 3.560941E02
$$ 2.879233E01, 3.510937E02
$$ 2.954734E01, 3.461042E02
$$ 3.030052E01, 3.411253E02
$$ 3.105180E01, 3.361573E02
$$ 3.180115E01, 3.312001E02
$$ 3.254852E01, 3.262537E02
$$ 3.329386E01, 3.213182E02
$$ 3.403713E01, 3.163933E02
$$ 3.477828E01, 3.114793E02
$$ 3.551726E01, 3.065761E02
$$ 3.625402E01, 3.016837E02
$$ 3.698853E01, 2.968021E02
$$ 3.772073E01, 2.919314E02
$$ 3.845058E01, 2.870713E02
$$ 3.917804E01, 2.822221E02
$$ 3.990306E01, 2.773837E02
$$ 4.062559E01, 2.725561E02
$$ 4.134558E01, 2.677394E02
$$ 4.206301E01, 2.629333E02
$$ 4.277781E01, 2.581382E02
$$ 4.348994E01, 2.533537E02
$$ 4.419937E01, 2.485802E02
$$ 4.490604E01, 2.438174E02
$$ 4.560992E01, 2.390654E02
$$ 4.631095E01, 2.343241E02
$$ 4.700910E01, 2.295937E02
$$ 4.770431E01, 2.248741E02
$$ 4.839656E01, 2.201653E02
$$ 4.908579E01, 2.154674E02
$$ 4.977196E01, 2.107801E02
$$ 5.045503E01, 2.061038E02
$$ 5.113496E01, 2.014381E02
$$ 5.181170E01, 1.967834E02
$$ 5.248522E01, 1.921393E02
$$ 5.315546E01, 1.875062E02
$$ 5.382239E01, 1.828837E02
$$ 5.448597E01, 1.782721E02
$$ 5.514615E01, 1.736713E02
$$ 5.580290E01, 1.690813E02
$$ 5.645617E01, 1.645021E02
$$ 5.710592E01, 1.599337E02
$$ 5.775212E01, 1.553761E02
$$ 5.839471E01, 1.508293E02
$$ 5.903367E01, 1.462934E02
$$ 5.966895E01, 1.417682E02
$$ 6.030051E01, 1.372537E02
$$ 6.092832E01, 1.327501E02
$$ 6.155232E01, 1.282573E02
$$ 6.217250E01, 1.237754E02
$$ 6.278880E01, 1.193041E02
$$ 6.340118E01, 1.148438E02
$$ 6.400962E01, 1.103941E02
$$ 6.461407E01, 1.059553E02
$$ 6.521449E01, 1.015274E02
$$ 6.581085E01, 9.711015E01
$$ 6.640311E01, 9.270375E01
$$ 6.699124E01, 8.830815E01
$$ 6.757518E01, 8.392335E01
$$ 6.815492E01, 7.954935E01
$$ 6.873041E01, 7.518615E01
$$ 6.930162E01, 7.083375E01
$$ 6.986851E01, 6.649215E01
$$ 7.043105E01, 6.216135E01
$$ 7.098920E01, 5.784135E01
$$ 7.154293E01, 5.353215E01
$$ 7.209220E01, 4.923375E01
$$ 7.263698E01, 4.494615E01
$$ 7.317723E01, 4.066935E01
$$ 7.371292E01, 3.640335E01
$$ 7.424402E01, 3.214815E01
$$ 7.477049E01, 2.790375E01
$$ 7.529231E01, 2.367015E01
$$ 7.580943E01, 1.944735E01
$$ 7.632183E01, 1.523535E01
$$ 7.682948E01, 1.103415E01
$$ 7.733233E01, 6.843750E00
$$ 7.783037E01, 2.664150E00
$$ 7.832356E01, 3.584954E02
$$ 7.881187E01, 3.543373E02
$$ 7.929527E01, 3.501902E02
$$ 7.977373E01, 3.460537E02
$$ 8.024722E01, 3.419282E02
$$ 8.071571E01, 3.378133E02
$$ 8.117917E01, 3.337094E02
$$ 8.163757E01, 3.296161E02
$$ 8.209089E01, 3.255337E02
$$ 8.253909E01, 3.214621E02
$$ 8.298215E01, 3.174013E02
$$ 8.342003E01, 3.133514E02
$$ 8.385272E01, 3.093122E02
$$ 8.428019E01, 3.052837E02
$$ 8.470240E01, 3.012662E02
$$ 8.511934E01, 2.972593E02
$$ 8.553097E01, 2.932634E02
$$ 8.593728E01, 2.892781E02
$$ 8.633823E01, 2.853038E02
$$ 8.673380E01, 2.813401E02
$$ 8.712396E01, 2.773873E02
$$ 8.750870E01, 2.734453E02
$$ 8.788799E01, 2.695142E02
$$ 8.826180E01, 2.655938E02
$$ 8.863011E01, 2.616842E02
$$ 8.899290E01, 2.577854E02
$$ 8.935014E01, 2.538973E02
$$ 8.970182E01, 2.500202E02
$$ 9.004790E01, 2.461537E02
$$ 9.038838E01, 2.422981E02
$$ 9.072323E01, 2.384533E02
$$ 9.105242E01, 2.346193E02
$$ 9.137594E01, 2.307962E02
$$ 9.169376E01, 2.269838E02
$$ 9.200588E01, 2.231821E02
$$ 9.231226E01, 2.193914E02
$$ 9.261288E01, 2.156114E02
$$ 9.290774E01, 2.118421E02
$$ 9.319681E01, 2.080838E02
$$ 9.348008E01, 2.043361E02
$$ 9.375751E01, 2.005993E02
$$ 9.402911E01, 1.968733E02
$$ 9.429485E01, 1.931581E02
$$ 9.455471E01, 1.894537E02
$$ 9.480868E01, 1.857602E02
$$ 9.505675E01, 1.820774E02
$$ 9.529889E01, 1.784053E02
$$ 9.553510E01, 1.747442E02
$$ 9.576535E01, 1.710937E02
$$ 9.598963E01, 1.674542E02
$$ 9.620794E01, 1.638253E02
$$ 9.642025E01, 1.602074E02
$$ 9.662655E01, 1.566001E02
$$ 9.682683E01, 1.530037E02
$$ 9.702108E01, 1.494181E02
$$ 9.720928E01, 1.458434E02
$$ 9.739143E01, 1.422794E02
$$ 9.756751E01, 1.387261E02
$$ 9.773751E01, 1.351837E02
$$ 9.790142E01, 1.316521E02
$$ 9.805923E01, 1.281314E02
$$ 9.821093E01, 1.246213E02
$$ 9.835651E01, 1.211222E02
$$ 9.849597E01, 1.176337E02
$$ 9.862928E01, 1.141562E02
$$ 9.875646E01, 1.106893E02
$$ 9.887747E01, 1.072333E02
$$ 9.899233E01, 1.037881E02
$$ 9.910102E01, 1.003537E02
$$ 9.920354E01, 9.693015E01
$$ 9.929987E01, 9.351735E01
$$ 9.939002E01, 9.011535E01
$$ 9.947397E01, 8.672415E01
$$ 9.955173E01, 8.334375E01
$$ 9.962328E01, 7.997415E01
$$ 9.968863E01, 7.661535E01
$$ 9.974776E01, 7.326735E01
$$ 9.980069E01, 6.993015E01
$$ 9.984739E01, 6.660375E01
$$ 9.988787E01, 6.328815E01
$$ 9.992213E01, 5.998335E01
$$ 9.995016E01, 5.668935E01
$$ 9.997196E01, 5.340615E01
$$ 9.998754E01, 5.013375E01
$$ 9.999688E01, 4.687215E01
$$ 1.000000E02, 4.362135E01
$$ 1.000000E02, 4.038135E01
$$ 1.000000E02, 3.715215E01
$$ 1.000000E02, 3.393375E01
$$ 1.000000E02, 3.072615E01
$$ 1.000000E02, 2.752935E01
$$ 1.000000E02, 2.434335E01
$$ 1.000000E02, 2.116815E01
$$ 1.000000E02, 1.800375E01
$$ 1.000000E02, 1.485015E01
$$ 1.000000E02, 1.170735E01
$$ 1.000000E02, 8.575350E00
$$ 1.000000E02, 5.454150E00
$$ 1.000000E02, 2.343750E00
$$ 1.000000E02, 3.592442E02
$$ 1.000000E02, 3.561554E02
$$ 1.000000E02, 3.530773E02
$$ 1.000000E02, 3.500102E02
$$ 1.000000E02, 3.469537E02
$$ 1.000000E02, 3.439082E02
$$ 1.000000E02, 3.408734E02
$$ 1.000000E02, 3.378493E02
$$ 1.000000E02, 3.348362E02
$$ 1.000000E02, 3.318337E02
$$ 1.000000E02, 3.288422E02
$$ 1.000000E02, 3.258613E02
$$ 1.000000E02, 3.228914E02
$$ 1.000000E02, 3.199322E02
$$ 1.000000E02, 3.169838E02
$$ 1.000000E02, 3.140461E02
$$ 1.000000E02, 3.111193E02
$$ 1.000000E02, 3.082033E02
$$ 1.000000E02, 3.052981E02
$$ 1.000000E02, 3.024038E02
$$ 1.000000E02, 2.995201E02
$$ 1.000000E02, 2.966474E02
$$ 1.000000E02, 2.937853E02
$$ 1.000000E02, 2.909342E02
$$ 1.000000E02, 2.880937E02
$$ 1.000000E02, 2.852642E02
$$ 1.000000E02, 2.824453E02
$$ 1.000000E02, 2.796373E02
$$ 1.000000E02, 2.768402E02
$$ 1.000000E02, 2.740537E02
$$ 1.000000E02, 2.712782E02
$$ 1.000000E02, 2.685133E02
$$ 1.000000E02, 2.657594E02
$$ 1.000000E02, 2.630161E02
$$ 1.000000E02, 2.602838E02
$$ 1.000000E02, 2.575622E02
$$ 1.000000E02, 2.548513E02
$$ 1.000000E02, 2.521513E02
$$ 1.000000E02, 2.494621E02
$$ 1.000000E02, 2.467838E02
$$ 1.000000E02, 2.441161E02
$$ 1.000000E02, 2.414593E02
$$ 1.000000E02, 2.388133E02
$$ 1.000000E02, 2.361781E02
$$ 1.000000E02, 2.335537E02
$$ 1.000000E02, 2.309401E02
$$ 1.000000E02, 2.283374E02
$$ 1.000000E02, 2.257454E02
$$ 1.000000E02, 2.231642E02
$$ 1.000000E02, 2.205938E02
$$ 1.000000E02, 2.180342E02
$$ 1.000000E02, 2.154853E02
$$ 1.000000E02, 2.129473E02
$$ 1.000000E02, 2.104201E02
$$ 1.000000E02, 2.079038E02
$$ 1.000000E02, 2.053982E02
$$ 1.000000E02, 2.029034E02
$$ 1.000000E02, 2.004194E02
$$ 1.000000E02, 1.979462E02
$$ 1.000000E02, 1.954838E02
$$ 1.000000E02, 1.930322E02
$$ 1.000000E02, 1.905913E02
$$ 1.000000E02, 1.881613E02
$$ 1.000000E02, 1.857421E02
$$ 1.000000E02, 1.833337E02
$$ 1.000000E02, 1.809362E02
$$ 1.000000E02, 1.785494E02
$$ 1.000000E02, 1.761733E02
$$ 1.000000E02, 1.738082E02
$$ 1.000000E02, 1.714538E02
$$ 1.000000E02, 1.691101E02
$$ 1.000000E02, 1.667773E02
$$ 1.000000E02, 1.644553E02
$$ 1.000000E02, 1.621441E02
$$ 1.000000E02, 1.598437E02
$$ 1.000000E02, 1.575542E02
$$ 1.000000E02, 1.552753E02
$$ 1.000000E02, 1.530073E02
$$ 1.000000E02, 1.507502E02
$$ 1.000000E02, 1.485038E02
$$ 1.000000E02, 1.462681E02
$$ 1.000000E02, 1.440433E02
$$ 1.000000E02, 1.418293E02
$$ 1.000000E02, 1.396261E02
$$ 1.000000E02, 1.374338E02
$$ 1.000000E02, 1.352521E02
$$ 1.000000E02, 1.330814E02
$$ 1.000000E02, 1.309214E02
$$ 1.000000E02, 1.287722E02
$$ 1.000000E02, 1.266337E02
$$ 1.000000E02, 1.245061E02
$$ 1.000000E02, 1.223893E02
$$ 1.000000E02, 1.202833E02
$$ 1.000000E02, 1.181881E02
$$ 1.000000E02, 1.161037E02
$$ 1.000000E02, 1.140301E02
$$ 1.000000E02, 1.119673E02
$$ 1.000000E02, 1.099154E02
$$ 1.000000E02, 1.078741E02
$$ 1.000000E02, 1.058438E02
$$ 1.000000E02, 1.038241E02
$$ 1.000000E02, 1.018153E02
$$ 1.000000E02, 9.981735E01
$$ 1.000000E02, 9.783015E01
$$ 1.000000E02, 9.585375E01
$$ 1.000000E02, 9.388815E01
$$ 1.000000E02, 9.193335E01
$$ 1.000000E02, 8.998935E01
$$ 1.000000E02, 8.805615E01
$$ 1.000000E02, 8.613375E01
$$ 1.000000E02, 8.422215E01
$$ 1.000000E02, 8.232135E01
$$ 1.000000E02, 8.043135E01
$$ 1.000000E02, 7.855215E01
$$ 1.000000E02, 7.668375E01
$$ 1.000000E02, 7.482615E01
$$ 1.000000E02, 7.297935E01
$$ 1.000000E02, 7.114335E01
$$ 1.000000E02, 6.931815E01
$$ 1.000000E02, 6.750375E01
$$ 1.000000E02, 6.570015E01
$$ 1.000000E02, 6.390735E01
$$ 1.000000E02, 6.212535E01
$$ 1.000000E02, 6.035415E01
$$ 1.000000E02, 5.859375E01
$$ 1.000000E02, 5.684415E01
$$ 1.000000E02, 5.510535E01
$$ 1.000000E02, 5.337735E01
$$ 1.000000E02, 5.166015E01
$$ 1.000000E02, 4.995375E01
$$ 1.000000E02, 4.825815E01
$$ 1.000000E02, 4.657335E01
$$ 1.000000E02, 4.489935E01
$$ 1.000000E02, 4.323615E01
$$ 1.000000E02, 4.158375E01
$$ 1.000000E02, 3.994215E01
$$ 1.000000E02, 3.831135E01
$$ 1.000000E02, 3.669135E01
$$ 1.000000E02, 3.508215E01
$$ 1.000000E02, 3.348375E01
$$ 1.000000E02, 3.189615E01
$$ 1.000000E02, 3.031935E01
$$ 1.000000E02, 2.875335E01
$$ 1.000000E02, 2.719815E01
$$ 1.000000E02, 2.565375E01
$$ 1.000000E02, 2.412015E01
$$ 1.000000E02, 2.259735E01
$$ 1.000000E02, 2.108535E01
$$ 1.000000E02, 1.958415E01
$$ 1.000000E02, 1.809375E01
$$ 1.000000E02, 1.661415E01
$$ 1.000000E02, 1.514535E01
$$ 1.000000E02, 1.368735E01
$$ 1.000000E02, 1.224015E01
$$ 1.000000E02, 1.080375E01
$$ 1.000000E02, 9.378150E00
$$ 1.000000E02, 7.963350E00
$$ 1.000000E02, 6.559350E00
$$ 1.000000E02, 5.166150E00
$$ 1.000000E02, 3.783750E00
$$ 1.000000E02, 2.412150E00
$$ 1.000000E02, 1.051350E00
$$ 1.000000E02, 3.597014E02
$$ 1.000000E02, 3.583622E02
$$ 1.000000E02, 3.570338E02
$$ 1.000000E02, 3.557161E02
$$ 1.000000E02, 3.544094E02
$$ 1.000000E02, 3.531133E02
$$ 1.000000E02, 3.518282E02
$$ 1.000000E02, 3.505538E02
$$ 1.000000E02, 3.492902E02
$$ 1.000000E02, 3.480373E02
$$ 1.000000E02, 3.467954E02
$$ 1.000000E02, 3.455642E02
$$ 1.000000E02, 3.443438E02
$$ 1.000000E02, 3.431342E02
$$ 1.000000E02, 3.419353E02
$$ 1.000000E02, 3.407474E02
$$ 1.000000E02, 3.395702E02
$$ 1.000000E02, 3.384038E02
$$ 1.000000E02, 3.372482E02
$$ 1.000000E02, 3.361034E02
$$ 1.000000E02, 3.349693E02
$$ 1.000000E02, 3.338461E02
$$ 1.000000E02, 3.327338E02
$$ 1.000000E02, 3.316322E02
$$ 1.000000E02, 3.305413E02
$$ 1.000000E02, 3.294614E02
$$ 1.000000E02, 3.283922E02
$$ 1.000000E02, 3.273338E02
$$ 1.000000E02, 3.262862E02
$$ 1.000000E02, 3.252494E02
$$ 1.000000E02, 3.242234E02
$$ 1.000000E02, 3.232082E02
$$ 1.000000E02, 3.222038E02
$$ 1.000000E02, 3.212102E02
$$ 1.000000E02, 3.202274E02
$$ 1.000000E02, 3.192554E02
$$ 1.000000E02, 3.182942E02
$$ 1.000000E02, 3.173438E02
$$ 1.000000E02, 3.164042E02
$$ 1.000000E02, 3.154754E02
$$ 1.000000E02, 3.145574E02
$$ 1.000000E02, 3.136502E02
$$ 1.000000E02, 3.127537E02
$$ 1.000000E02, 3.118682E02
$$ 1.000000E02, 3.109933E02
$$ 1.000000E02, 3.101294E02
$$ 1.000000E02, 3.092762E02
$$ 1.000000E02, 3.084338E02
$$ 1.000000E02, 3.076022E02
$$ 1.000000E02, 3.067814E02
$$ 1.000000E02, 3.059714E02
$$ 1.000000E02, 3.051722E02
$$ 1.000000E02, 3.043838E02
$$ 1.000000E02, 3.036062E02
$$ 1.000000E02, 3.028393E02
$$ 1.000000E02, 3.020834E02
$$ 1.000000E02, 3.013382E02
$$ 1.000000E02, 3.006038E02
$$ 1.000000E02, 2.998802E02
$$ 1.000000E02, 2.991674E02
$$ 1.000000E02, 2.984654E02
$$ 1.000000E02, 2.977742E02
$$ 1.000000E02, 2.970938E02
$$ 1.000000E02, 2.964242E02
$$ 1.000000E02, 2.957654E02
$$ 1.000000E02, 2.951174E02
$$ 1.000000E02, 2.944802E02
$$ 1.000000E02, 2.938538E02
$$ 1.000000E02, 2.932382E02
$$ 1.000000E02, 2.926334E02
$$ 1.000000E02, 2.920394E02
$$ 1.000000E02, 2.914562E02
$$ 1.000000E02, 2.908837E02
$$ 1.000000E02, 2.903221E02
$$ 1.000000E02, 2.897714E02
$$ 1.000000E02, 2.892314E02
$$ 1.000000E02, 2.887022E02
$$ 1.000000E02, 2.881838E02
$$ 1.000000E02, 2.876762E02
$$ 1.000000E02, 2.871794E02
$$ 1.000000E02, 2.866934E02
$$ 1.000000E02, 2.862182E02
$$ 1.000000E02, 2.857537E02
$$ 1.000000E02, 2.853002E02
$$ 1.000000E02, 2.848574E02
$$ 1.000000E02, 2.844254E02
$$ 1.000000E02, 2.840042E02
$$ 1.000000E02, 2.835938E02
$$ 1.000000E02, 2.831942E02
$$ 1.000000E02, 2.828054E02
$$ 1.000000E02, 2.824274E02
$$ 1.000000E02, 2.820602E02
$$ 1.000000E02, 2.817038E02
$$ 1.000000E02, 2.813582E02
$$ 1.000000E02, 2.810234E02
$$ 1.000000E02, 2.806994E02
$$ 1.000000E02, 2.803862E02
$$ 1.000000E02, 2.800838E02
$$ 1.000000E02, 2.797922E02
$$ 1.000000E02, 2.795114E02
$$ 1.000000E02, 2.792414E02
$$ 1.000000E02, 2.789822E02
$$ 1.000000E02, 2.787338E02
$$ 1.000000E02, 2.784962E02
$$ 1.000000E02, 2.782694E02
$$ 1.000000E02, 2.780534E02
$$ 1.000000E02, 2.778482E02
$$ 1.000000E02, 2.776538E02
$$ 1.000000E02, 2.774702E02
$$ 1.000000E02, 2.772974E02
$$ 1.000000E02, 2.771354E02
$$ 1.000000E02, 2.769842E02
$$ 1.000000E02, 2.768438E02
$$ 1.000000E02, 2.767142E02
$$ 1.000000E02, 2.765954E02
$$ 1.000000E02, 2.764874E02
$$ 1.000000E02, 2.763902E02
$$ 1.000000E02, 2.763038E02
$$ 1.000000E02, 2.762282E02
$$ 1.000000E02, 2.761634E02
$$ 1.000000E02, 2.761094E02
$$ 1.000000E02, 2.760662E02
$$ 1.000000E02, 2.760338E02
$$ 1.000000E02, 2.760122E02
$$ 1.000000E02, 2.760014E02
$$ 1.000000E02, 2.760014E02
$$ 1.000000E02, 2.760122E02
$$ 1.000000E02, 2.760338E02
$$ 1.000000E02, 2.760662E02
$$ 1.000000E02, 2.761094E02
$$ 1.000000E02, 2.761634E02
$$ 1.000000E02, 2.762282E02
$$ 1.000000E02, 2.763038E02
$$ 1.000000E02, 2.763902E02
$$ 1.000000E02, 2.764874E02
$$ 1.000000E02, 2.765954E02
$$ 1.000000E02, 2.767142E02
$$ 1.000000E02, 2.768438E02
$$ 1.000000E02, 2.769842E02
$$ 1.000000E02, 2.771354E02
$$ 1.000000E02, 2.772974E02
$$ 1.000000E02, 2.774702E02
$$ 1.000000E02, 2.776538E02
$$ 1.000000E02, 2.778482E02
$$ 1.000000E02, 2.780534E02
$$ 1.000000E02, 2.782694E02
$$ 1.000000E02, 2.784962E02
$$ 1.000000E02, 2.787338E02
$$ 1.000000E02, 2.789822E02
$$ 1.000000E02, 2.792414E02
$$ 1.000000E02, 2.795114E02
$$ 1.000000E02, 2.797922E02
$$ 1.000000E02, 2.800838E02
$$ 1.000000E02, 2.803862E02
$$ 1.000000E02, 2.806994E02
$$ 1.000000E02, 2.810234E02
$$ 1.000000E02, 2.813582E02
$$ 1.000000E02, 2.817038E02
$$ 1.000000E02, 2.820602E02
$$ 1.000000E02, 2.824274E02
$$ 1.000000E02, 2.828054E02
$$ 1.000000E02, 2.831942E02
$$ 1.000000E02, 2.835938E02
$$ 1.000000E02, 2.840042E02
$$ 1.000000E02, 2.844254E02
$$ 1.000000E02, 2.848574E02
$$ 1.000000E02, 2.853002E02
$$ 1.000000E02, 2.857537E02
$$ 1.000000E02, 2.862182E02
$$ 1.000000E02, 2.866934E02
$$ 1.000000E02, 2.871794E02
$$ 1.000000E02, 2.876762E02
$$ 1.000000E02, 2.881838E02
$$ 1.000000E02, 2.887022E02
$$ 1.000000E02, 2.892314E02
$$ 1.000000E02, 2.897714E02
$$ 1.000000E02, 2.903221E02
$$ 1.000000E02, 2.908837E02
$$ 1.000000E02, 2.914562E02
$$ 1.000000E02, 2.920394E02
$$ 1.000000E02, 2.926334E02
$$ 1.000000E02, 2.932382E02
$$ 1.000000E02, 2.938538E02
$$ 1.000000E02, 2.944802E02
$$ 1.000000E02, 2.951174E02
$$ 1.000000E02, 2.957654E02
$$ 1.000000E02, 2.964242E02
$$ 1.000000E02, 2.970938E02
$$ 1.000000E02, 2.977742E02
$$ 1.000000E02, 2.984654E02
$$ 1.000000E02, 2.991674E02
$$ 1.000000E02, 2.998802E02
$$ 1.000000E02, 3.006038E02
$$ 1.000000E02, 3.013382E02
$$ 1.000000E02, 3.020834E02
$$ 1.000000E02, 3.028393E02
$$ 1.000000E02, 3.036062E02
$$ 1.000000E02, 3.043838E02
$$ 1.000000E02, 3.051722E02
$$ 1.000000E02, 3.059714E02
$$ 1.000000E02, 3.067814E02
$$ 1.000000E02, 3.076022E02
$$ 1.000000E02, 3.084338E02
$$ 1.000000E02, 3.092762E02
$$ 1.000000E02, 3.101294E02
$$ 1.000000E02, 3.109933E02
$$ 1.000000E02, 3.118682E02
$$ 1.000000E02, 3.127537E02
$$ 1.000000E02, 3.136502E02
$$ 1.000000E02, 3.145574E02
$$ 1.000000E02, 3.154754E02
$$ 1.000000E02, 3.164042E02
$$ 1.000000E02, 3.173438E02
$$ 1.000000E02, 3.182942E02
$$ 1.000000E02, 3.192554E02
$$ 1.000000E02, 3.202274E02
$$ 1.000000E02, 3.212102E02
$$ 1.000000E02, 3.222038E02
$$ 1.000000E02, 3.232082E02
$$ 1.000000E02, 3.242234E02
$$ 1.000000E02, 3.252494E02
$$ 1.000000E02, 3.262862E02
$$ 1.000000E02, 3.273338E02
$$ 1.000000E02, 3.283922E02
$$ 1.000000E02, 3.294614E02
$$ 1.000000E02, 3.305413E02
$$ 1.000000E02, 3.316322E02
$$ 1.000000E02, 3.327338E02
$$ 1.000000E02, 3.338461E02
$$ 1.000000E02, 3.349693E02
$$ 1.000000E02, 3.361034E02
$$ 1.000000E02, 3.372482E02
$$ 1.000000E02, 3.384038E02
$$ 1.000000E02, 3.395702E02
$$ 1.000000E02, 3.407474E02
$$ 1.000000E02, 3.419353E02
$$ 1.000000E02, 3.431342E02
$$ 1.000000E02, 3.443438E02
$$ 1.000000E02, 3.455642E02
$$ 1.000000E02, 3.467954E02
$$ 1.000000E02, 3.480373E02
$$ 1.000000E02, 3.492902E02
$$ 1.000000E02, 3.505538E02
$$ 1.000000E02, 3.518282E02
$$ 1.000000E02, 3.531133E02
$$ 1.000000E02, 3.544094E02
$$ 1.000000E02, 3.557161E02
$$ 1.000000E02, 3.570338E02
$$ 1.000000E02, 3.583622E02
$$ 1.000000E02, 3.597014E02
$$ 1.000000E02, 1.051350E00
$$ 1.000000E02, 2.412150E00
$$ 1.000000E02, 3.783750E00
$$ 1.000000E02, 5.166150E00
$$ 1.000000E02, 6.559350E00
$$ 1.000000E02, 7.963350E00
$$ 1.000000E02, 9.378150E00
$$ 1.000000E02, 1.080375E01
$$ 1.000000E02, 1.224015E01
$$ 1.000000E02, 1.368735E01
$$ 1.000000E02, 1.514535E01
$$ 1.000000E02, 1.661415E01
$$ 1.000000E02, 1.809375E01
$$ 1.000000E02, 1.958415E01
$$ 1.000000E02, 2.108535E01
$$ 1.000000E02, 2.259735E01
$$ 1.000000E02, 2.412015E01
$$ 1.000000E02, 2.565375E01
$$ 1.000000E02, 2.719815E01
$$ 1.000000E02, 2.875335E01
$$ 1.000000E02, 3.031935E01
$$ 1.000000E02, 3.189615E01
$$ 1.000000E02, 3.348375E01
$$ 1.000000E02, 3.508215E01
$$ 1.000000E02, 3.669135E01
$$ 1.000000E02, 3.831135E01
$$ 1.000000E02, 3.994215E01
$$ 1.000000E02, 4.158375E01
$$ 1.000000E02, 4.323615E01
$$ 1.000000E02, 4.489935E01
$$ 1.000000E02, 4.657335E01
$$ 1.000000E02, 4.825815E01
$$ 1.000000E02, 4.995375E01
$$ 1.000000E02, 5.166015E01
$$ 1.000000E02, 5.337735E01
$$ 1.000000E02, 5.510535E01
$$ 1.000000E02, 5.684415E01
$$ 1.000000E02, 5.859375E01
$$ 1.000000E02, 6.035415E01
$$ 1.000000E02, 6.212535E01
$$ 1.000000E02, 6.390735E01
$$ 1.000000E02, 6.570015E01
$$ 1.000000E02, 6.750375E01
$$ 1.000000E02, 6.931815E01
$$ 1.000000E02, 7.114335E01
$$ 1.000000E02, 7.297935E01
$$ 1.000000E02, 7.482615E01
$$ 1.000000E02, 7.668375E01
$$ 1.000000E02, 7.855215E01
$$ 1.000000E02, 8.043135E01
$$ 1.000000E02, 8.232135E01
$$ 1.000000E02, 8.422215E01
$$ 1.000000E02, 8.613375E01
$$ 1.000000E02, 8.805615E01
$$ 1.000000E02, 8.998935E01
$$ 1.000000E02, 9.193335E01
$$ 1.000000E02, 9.388815E01
$$ 1.000000E02, 9.585375E01
$$ 1.000000E02, 9.783015E01
$$ 1.000000E02, 9.981735E01
$$ 1.000000E02, 1.018153E02
$$ 1.000000E02, 1.038241E02
$$ 1.000000E02, 1.058438E02
$$ 1.000000E02, 1.078741E02
$$ 1.000000E02, 1.099154E02
$$ 1.000000E02, 1.119673E02
$$ 1.000000E02, 1.140301E02
$$ 1.000000E02, 1.161037E02
$$ 1.000000E02, 1.181881E02
$$ 1.000000E02, 1.202833E02
$$ 1.000000E02, 1.223893E02
$$ 1.000000E02, 1.245061E02
$$ 1.000000E02, 1.266337E02
$$ 1.000000E02, 1.287722E02
$$ 1.000000E02, 1.309214E02
$$ 1.000000E02, 1.330814E02
$$ 1.000000E02, 1.352521E02
$$ 1.000000E02, 1.374338E02
$$ 1.000000E02, 1.396261E02
$$ 1.000000E02, 1.418293E02
$$ 1.000000E02, 1.440433E02
$$ 1.000000E02, 1.462681E02
$$ 1.000000E02, 1.485038E02
$$ 1.000000E02, 1.507502E02
$$ 1.000000E02, 1.530073E02
$$ 1.000000E02, 1.552753E02
$$ 1.000000E02, 1.575542E02
$$ 1.000000E02, 1.598437E02
$$ 1.000000E02, 1.621441E02
$$ 1.000000E02, 1.644553E02
$$ 1.000000E02, 1.667773E02
$$ 1.000000E02, 1.691101E02
$$ 1.000000E02, 1.714538E02
$$ 1.000000E02, 1.738082E02
$$ 1.000000E02, 1.761733E02
$$ 1.000000E02, 1.785494E02
$$ 1.000000E02, 1.809362E02
$$ 1.000000E02, 1.833337E02
$$ 1.000000E02, 1.857421E02
$$ 1.000000E02, 1.881613E02
$$ 1.000000E02, 1.905913E02
$$ 1.000000E02, 1.930322E02
$$ 1.000000E02, 1.954838E02
$$ 1.000000E02, 1.979462E02
$$ 1.000000E02, 2.004194E02
$$ 1.000000E02, 2.029034E02
$$ 1.000000E02, 2.053982E02
$$ 1.000000E02, 2.079038E02
$$ 1.000000E02, 2.104201E02
$$ 1.000000E02, 2.129473E02
$$ 1.000000E02, 2.154853E02
$$ 1.000000E02, 2.180342E02
$$ 1.000000E02, 2.205938E02
$$ 1.000000E02, 2.231642E02
$$ 1.000000E02, 2.257454E02
$$ 1.000000E02, 2.283374E02
$$ 1.000000E02, 2.309401E02
$$ 1.000000E02, 2.335537E02
$$ 1.000000E02, 2.361781E02
$$ 1.000000E02, 2.388133E02
$$ 1.000000E02, 2.414593E02
$$ 1.000000E02, 2.441161E02
$$ 1.000000E02, 2.467838E02
$$ 1.000000E02, 2.494621E02
$$ 1.000000E02, 2.521513E02
$$ 1.000000E02, 2.548513E02
$$ 1.000000E02, 2.575622E02
$$ 1.000000E02, 2.602838E02
$$ 1.000000E02, 2.630161E02
$$ 1.000000E02, 2.657594E02
$$ 1.000000E02, 2.685133E02
$$ 1.000000E02, 2.712782E02
$$ 1.000000E02, 2.740537E02
$$ 1.000000E02, 2.768402E02
$$ 1.000000E02, 2.796373E02
$$ 1.000000E02, 2.824453E02
$$ 1.000000E02, 2.852642E02
$$ 1.000000E02, 2.880937E02
$$ 1.000000E02, 2.909342E02
$$ 1.000000E02, 2.937853E02
$$ 1.000000E02, 2.966474E02
$$ 1.000000E02, 2.995201E02
$$ 1.000000E02, 3.024038E02
$$ 1.000000E02, 3.052981E02
$$ 1.000000E02, 3.082033E02
$$ 1.000000E02, 3.111193E02
$$ 1.000000E02, 3.140461E02
$$ 1.000000E02, 3.169838E02
$$ 1.000000E02, 3.199322E02
$$ 1.000000E02, 3.228914E02
$$ 1.000000E02, 3.258613E02
$$ 1.000000E02, 3.288422E02
$$ 1.000000E02, 3.318337E02
$$ 1.000000E02, 3.348362E02
$$ 1.000000E02, 3.378493E02
$$ 1.000000E02, 3.408734E02
$$ 1.000000E02, 3.439082E02
$$ 1.000000E02, 3.469537E02
$$ 1.000000E02, 3.500102E02
$$ 1.000000E02, 3.530773E02
$$ 1.000000E02, 3.561554E02
$$ 1.000000E02, 3.592442E02
$$ 1.000000E02, 2.343750E00
$$ 1.000000E02, 5.454150E00
$$ 1.000000E02, 8.575350E00
$$ 1.000000E02, 1.170735E01
$$ 1.000000E02, 1.485015E01
$$ 1.000000E02, 1.800375E01
$$ 1.000000E02, 2.116815E01
$$ 1.000000E02, 2.434335E01
$$ 1.000000E02, 2.752935E01
$$ 1.000000E02, 3.072615E01
$$ 1.000000E02, 3.393375E01
$$ 1.000000E02, 3.715215E01
$$ 1.000000E02, 4.038135E01
$$ 1.000000E02, 4.362135E01
$$ 9.999688E01, 4.687215E01
$$ 9.998754E01, 5.013375E01
$$ 9.997196E01, 5.340615E01
$$ 9.995016E01, 5.668935E01
$$ 9.992213E01, 5.998335E01
$$ 9.988787E01, 6.328815E01
$$ 9.984739E01, 6.660375E01
$$ 9.980069E01, 6.993015E01
$$ 9.974776E01, 7.326735E01
$$ 9.968863E01, 7.661535E01
$$ 9.962328E01, 7.997415E01
$$ 9.955173E01, 8.334375E01
$$ 9.947397E01, 8.672415E01
$$ 9.939002E01, 9.011535E01
$$ 9.929987E01, 9.351735E01
$$ 9.920354E01, 9.693015E01
$$ 9.910102E01, 1.003537E02
$$ 9.899233E01, 1.037881E02
$$ 9.887747E01, 1.072333E02
$$ 9.875646E01, 1.106893E02
$$ 9.862928E01, 1.141562E02
$$ 9.849597E01, 1.176337E02
$$ 9.835651E01, 1.211222E02
$$ 9.821093E01, 1.246213E02
$$ 9.805923E01, 1.281314E02
$$ 9.790142E01, 1.316521E02
$$ 9.773751E01, 1.351837E02
$$ 9.756751E01, 1.387261E02
$$ 9.739143E01, 1.422794E02
$$ 9.720928E01, 1.458434E02
$$ 9.702108E01, 1.494181E02
$$ 9.682683E01, 1.530037E02
$$ 9.662655E01, 1.566001E02
$$ 9.642025E01, 1.602074E02
$$ 9.620794E01, 1.638253E02
$$ 9.598963E01, 1.674542E02
$$ 9.576535E01, 1.710937E02
$$ 9.553510E01, 1.747442E02
$$ 9.529889E01, 1.784053E02
$$ 9.505675E01, 1.820774E02
$$ 9.480868E01, 1.857602E02
$$ 9.455471E01, 1.894537E02
$$ 9.429485E01, 1.931581E02
$$ 9.402911E01, 1.968733E02
$$ 9.375751E01, 2.005993E02
$$ 9.348008E01, 2.043361E02
$$ 9.319681E01, 2.080838E02
$$ 9.290774E01, 2.118421E02
$$ 9.261288E01, 2.156114E02
$$ 9.231226E01, 2.193914E02
$$ 9.200588E01, 2.231821E02
$$ 9.169376E01, 2.269838E02
$$ 9.137594E01, 2.307962E02
$$ 9.105242E01, 2.346193E02
$$ 9.072323E01, 2.384533E02
$$ 9.038838E01, 2.422981E02
$$ 9.004790E01, 2.461537E02
$$ 8.970182E01, 2.500202E02
$$ 8.935014E01, 2.538973E02
$$ 8.899290E01, 2.577854E02
$$ 8.863011E01, 2.616842E02
$$ 8.826180E01, 2.655938E02
$$ 8.788799E01, 2.695142E02
$$ 8.750870E01, 2.734453E02
$$ 8.712396E01, 2.773873E02
$$ 8.673380E01, 2.813401E02
$$ 8.633823E01, 2.853038E02
$$ 8.593728E01, 2.892781E02
$$ 8.553097E01, 2.932634E02
$$ 8.511934E01, 2.972593E02
$$ 8.470240E01, 3.012662E02
$$ 8.428019E01, 3.052837E02
$$ 8.385272E01, 3.093122E02
$$ 8.342003E01, 3.133514E02
$$ 8.298215E01, 3.174013E02
$$ 8.253909E01, 3.214621E02
$$ 8.209089E01, 3.255337E02
$$ 8.163757E01, 3.296161E02
$$ 8.117917E01, 3.337094E02
$$ 8.071571E01, 3.378133E02
$$ 8.024722E01, 3.419282E02
$$ 7.977373E01, 3.460537E02
$$ 7.929527E01, 3.501902E02
$$ 7.881187E01, 3.543373E02
$$ 7.832356E01, 3.584954E02
$$ 7.783037E01, 2.664150E00
$$ 7.733233E01, 6.843750E00
$$ 7.682948E01, 1.103415E01
$$ 7.632183E01, 1.523535E01
$$ 7.580943E01, 1.944735E01
$$ 7.529231E01, 2.367015E01
$$ 7.477049E01, 2.790375E01
$$ 7.424402E01, 3.214815E01
$$ 7.371292E01, 3.640335E01
$$ 7.317723E01, 4.066935E01
$$ 7.263698E01, 4.494615E01
$$ 7.209220E01, 4.923375E01
$$ 7.154293E01, 5.353215E01
$$ 7.098920E01, 5.784135E01
$$ 7.043105E01, 6.216135E01
$$ 6.986851E01, 6.649215E01
$$ 6.930162E01, 7.083375E01
$$ 6.873041E01, 7.518615E01
$$ 6.815492E01, 7.954935E01
$$ 6.757518E01, 8.392335E01
$$ 6.699124E01, 8.830815E01
$$ 6.640311E01, 9.270375E01
$$ 6.581085E01, 9.711015E01
$$ 6.521449E01, 1.015274E02
$$ 6.461407E01, 1.059553E02
$$ 6.400962E01, 1.103941E02
$$ 6.340118E01, 1.148438E02
$$ 6.278880E01, 1.193041E02
$$ 6.217250E01, 1.237754E02
$$ 6.155232E01, 1.282573E02
$$ 6.092832E01, 1.327501E02
$$ 6.030051E01, 1.372537E02
$$ 5.966895E01, 1.417682E02
$$ 5.903367E01, 1.462934E02
$$ 5.839471E01, 1.508293E02
$$ 5.775212E01, 1.553761E02
$$ 5.710592E01, 1.599337E02
$$ 5.645617E01, 1.645021E02
$$ 5.580290E01, 1.690813E02
$$ 5.514615E01, 1.736713E02
$$ 5.448597E01, 1.782721E02
$$ 5.382239E01, 1.828837E02
$$ 5.315546E01, 1.875062E02
$$ 5.248522E01, 1.921393E02
$$ 5.181170E01, 1.967834E02
$$ 5.113496E01, 2.014381E02
$$ 5.045503E01, 2.061038E02
$$ 4.977196E01, 2.107801E02
$$ 4.908579E01, 2.154674E02
$$ 4.839656E01, 2.201653E02
$$ 4.770431E01, 2.248741E02
$$ 4.700910E01, 2.295937E02
$$ 4.631095E01, 2.343241E02
$$ 4.560992E01, 2.390654E02
$$ 4.490604E01, 2.438174E02
$$ 4.419937E01, 2.485802E02
$$ 4.348994E01, 2.533537E02
$$ 4.277781E01, 2.581382E02
$$ 4.206301E01, 2.629333E02
$$ 4.134558E01, 2.677394E02
$$ 4.062559E01, 2.725561E02
$$ 3.990306E01, 2.773837E02
$$ 3.917804E01, 2.822221E02
$$ 3.845058E01, 2.870713E02
$$ 3.772073E01, 2.919314E02
$$ 3.698853E01, 2.968021E02
$$ 3.625402E01, 3.016837E02
$$ 3.551726E01, 3.065761E02
$$ 3.477828E01, 3.114793E02
$$ 3.403713E01, 3.163933E02
$$ 3.329386E01, 3.213182E02
$$ 3.254852E01, 3.262537E02
$$ 3.180115E01, 3.312001E02
$$ 3.105180E01, 3.361573E02
$$ 3.030052E01, 3.411253E02
$$ 2.954734E01, 3.461042E02
$$ 2.879233E01, 3.510937E02
$$ 2.803552E01, 3.560941E02
$$ 2.727697E01, 1.105350E00
$$ 2.651671E01, 6.127350E00
$$ 2.575481E01, 1.116015E01
$$ 2.499130E01, 1.620375E01
$$ 2.422623E01, 2.125815E01
$$ 2.345965E01, 2.632335E01
$$ 2.269161E01, 3.139935E01
$$ 2.192216E01, 3.648615E01
$$ 2.115134E01, 4.158375E01
$$ 2.037920E01, 4.669215E01
$$ 1.960579E01, 5.181135E01
$$ 1.883117E01, 5.694135E01
$$ 1.805537E01, 6.208215E01
$$ 1.727844E01, 6.723375E01
$$ 1.650044E01, 7.239615E01
$$ 1.572140E01, 7.756935E01
$$ 1.494139E01, 8.275335E01
$$ 1.416045E01, 8.794815E01
$$ 1.337863E01, 9.315375E01
$$ 1.259597E01, 9.837015E01
$$ 1.181253E01, 1.035973E02
$$ 1.102835E01, 1.088353E02
$$ 1.024348E01, 1.140841E02
$$ 9.457981E00, 1.193437E02
$$ 8.671888E00, 1.246142E02
$$ 7.885255E00, 1.298954E02
$$ 7.098130E00, 1.351873E02
$$ 6.310563E00, 1.404901E02
$$ 5.522603E00, 1.458037E02
$$ 4.734299E00, 1.511282E02
$$ 3.945700E00, 1.564633E02
$$ 3.156855E00, 1.618093E02
$$ 2.367813E00, 1.671662E02
$$ 1.578624E00, 1.725338E02
$$ 7.893367E-01, 1.779122E02
$$ 0.000000E00, 1.833013E02
$$ 0.000000E00, 9.330067E01
$$ 3.936823E-01, 8.790607E01
$$ 7.873584E-01, 8.251687E01
$$ 1.181022E00, 7.713307E01
$$ 1.574668E00, 7.175467E01
$$ 1.968289E00, 6.638167E01
$$ 2.361880E00, 6.101408E01
$$ 2.755434E00, 5.565187E01
$$ 3.148946E00, 5.029508E01
$$ 3.542408E00, 4.494368E01
$$ 3.935816E00, 3.959767E01
$$ 4.329163E00, 3.425707E01
$$ 4.722442E00, 2.892187E01
$$ 5.115649E00, 2.359208E01
$$ 5.508776E00, 1.826768E01
$$ 5.901818E00, 1.294867E01
$$ 6.294768E00, 7.635075E00
$$ 6.687621E00, 2.326875E00
$$ 7.080370E00, 3.570241E02
$$ 7.473009E00, 3.517267E02
$$ 7.865533E00, 3.464347E02
$$ 8.257935E00, 3.411481E02
$$ 8.650208E00, 3.358669E02
$$ 9.042348E00, 3.305911E02
$$ 9.434347E00, 3.253207E02
$$ 9.826200E00, 3.200557E02
$$ 1.021790E01, 3.147961E02
$$ 1.060944E01, 3.095419E02
$$ 1.100082E01, 3.042931E02
$$ 1.139203E01, 2.990497E02
$$ 1.178306E01, 2.938117E02
$$ 1.217391E01, 2.885791E02
$$ 1.256457E01, 2.833519E02
$$ 1.295503E01, 2.781301E02
$$ 1.334530E01, 2.729137E02
$$ 1.373536E01, 2.677027E02
$$ 1.412520E01, 2.624971E02
$$ 1.451483E01, 2.572969E02
$$ 1.490423E01, 2.521021E02
$$ 1.529340E01, 2.469127E02
$$ 1.568233E01, 2.417287E02
$$ 1.607102E01, 2.365501E02
$$ 1.645946E01, 2.313769E02
$$ 1.684764E01, 2.262091E02
$$ 1.723557E01, 2.210467E02
$$ 1.762323E01, 2.158897E02
$$ 1.801061E01, 2.107381E02
$$ 1.839771E01, 2.055919E02
$$ 1.878453E01, 2.004511E02
$$ 1.917106E01, 1.953157E02
$$ 1.955729E01, 1.901857E02
$$ 1.994322E01, 1.850611E02
$$ 2.032884E01, 1.799419E02
$$ 2.071415E01, 1.748281E02
$$ 2.109913E01, 1.697197E02
$$ 2.148379E01, 1.646167E02
$$ 2.186811E01, 1.595191E02
$$ 2.225209E01, 1.544269E02
$$ 2.263573E01, 1.493401E02
$$ 2.301902E01, 1.442587E02
$$ 2.340195E01, 1.391827E02
$$ 2.378452E01, 1.341121E02
$$ 2.416672E01, 1.290469E02
$$ 2.454855E01, 1.239871E02
$$ 2.492999E01, 1.189327E02
$$ 2.531105E01, 1.138837E02
$$ 2.569172E01, 1.088401E02
$$ 2.607199E01, 1.038019E02
$$ 2.645185E01, 9.876907E01
$$ 2.683131E01, 9.374168E01
$$ 2.721035E01, 8.871967E01
$$ 2.758896E01, 8.370307E01
$$ 2.796715E01, 7.869187E01
$$ 2.834491E01, 7.368607E01
$$ 2.872223E01, 6.868567E01
$$ 2.909910E01, 6.369067E01
$$ 2.947552E01, 5.870107E01
$$ 2.985148E01, 5.371687E01
$$ 3.022698E01, 4.873808E01
$$ 3.060201E01, 4.376467E01
$$ 3.097657E01, 3.879668E01
$$ 3.135065E01, 3.383407E01
$$ 3.172424E01, 2.887687E01
$$ 3.209734E01, 2.392508E01
$$ 3.246995E01, 1.897867E01
$$ 3.284205E01, 1.403768E01
$$ 3.321364E01, 9.102075E00
$$ 3.358471E01, 4.171875E00
$$ 3.395527E01, 3.592471E02
$$ 3.432530E01, 3.543277E02
$$ 3.469480E01, 3.494137E02
$$ 3.506376E01, 3.445051E02
$$ 3.543217E01, 3.396019E02
$$ 3.580004E01, 3.347041E02
$$ 3.616735E01, 3.298117E02
$$ 3.653410E01, 3.249247E02
$$ 3.690029E01, 3.200431E02
$$ 3.726590E01, 3.151669E02
$$ 3.763094E01, 3.102961E02
$$ 3.799539E01, 3.054307E02
$$ 3.835925E01, 3.005707E02
$$ 3.872252E01, 2.957161E02
$$ 3.908519E01, 2.908669E02
$$ 3.944726E01, 2.860231E02
$$ 3.980871E01, 2.811847E02
$$ 4.016954E01, 2.763517E02
$$ 4.052975E01, 2.715241E02
$$ 4.088934E01, 2.667019E02
$$ 4.124829E01, 2.618851E02
$$ 4.160660E01, 2.570737E02
$$ 4.196427E01, 2.522677E02
$$ 4.232128E01, 2.474671E02
$$ 4.267764E01, 2.426719E02
$$ 4.303334E01, 2.378821E02
$$ 4.338837E01, 2.330977E02
$$ 4.374273E01, 2.283187E02
$$ 4.409641E01, 2.235451E02
$$ 4.444941E01, 2.187769E02
$$ 4.480172E01, 2.140141E02
$$ 4.515334E01, 2.092567E02
$$ 4.550425E01, 2.045047E02
$$ 4.585446E01, 1.997581E02
$$ 4.620396E01, 1.950169E02
$$ 4.655274E01, 1.902811E02
$$ 4.690080E01, 1.855507E02
$$ 4.724814E01, 1.808257E02
$$ 4.759474E01, 1.761061E02
$$ 4.794060E01, 1.713919E02
$$ 4.828573E01, 1.666831E02
$$ 4.863010E01, 1.619797E02
$$ 4.897372E01, 1.572817E02
$$ 4.931658E01, 1.525891E02
$$ 4.965867E01, 1.479019E02
$$ 5.000000E01, 1.432201E02
$$ 5.034055E01, 1.385437E02
$$ 5.068032E01, 1.338727E02
$$ 5.101931E01, 1.292071E02
$$ 5.135750E01, 1.245469E02
$$ 5.169490E01, 1.198921E02
$$ 5.203150E01, 1.152427E02
$$ 5.236729E01, 1.105987E02
$$ 5.270227E01, 1.059601E02
$$ 5.303643E01, 1.013269E02
$$ 5.336978E01, 9.669908E01
$$ 5.370229E01, 9.207667E01
$$ 5.403397E01, 8.745968E01
$$ 5.436481E01, 8.284807E01
$$ 5.469482E01, 7.824187E01
$$ 5.502397E01, 7.364107E01
$$ 5.535227E01, 6.904567E01
$$ 5.567971E01, 6.445567E01
$$ 5.600629E01, 5.987107E01
$$ 5.633201E01, 5.529187E01
$$ 5.665684E01, 5.071807E01
$$ 5.698081E01, 4.614968E01
$$ 5.730388E01, 4.158668E01
$$ 5.762607E01, 3.702907E01
$$ 5.794737E01, 3.247687E01
$$ 5.826777E01, 2.793007E01
$$ 5.858726E01, 2.338867E01
$$ 5.890585E01, 1.885268E01
$$ 5.922353E01, 1.432207E01
$$ 5.954028E01, 9.796875E00
$$ 5.985612E01, 5.277075E00
$$ 6.017102E01, 7.626750E-01
$$ 6.048499E01, 3.562537E02
$$ 6.079803E01, 3.517501E02
$$ 6.111012E01, 3.472519E02
$$ 6.142127E01, 3.427591E02
$$ 6.173147E01, 3.382717E02
$$ 6.204070E01, 3.337897E02
$$ 6.234898E01, 3.293131E02
$$ 6.265629E01, 3.248419E02
$$ 6.296263E01, 3.203761E02
$$ 6.326799E01, 3.159157E02
$$ 6.357237E01, 3.114607E02
$$ 6.387577E01, 3.070111E02
$$ 6.417818E01, 3.025669E02
$$ 6.447959E01, 2.981281E02
$$ 6.478001E01, 2.936947E02
$$ 6.507941E01, 2.892667E02
$$ 6.537782E01, 2.848441E02
$$ 6.567520E01, 2.804269E02
$$ 6.597157E01, 2.760151E02
$$ 6.626692E01, 2.716087E02
$$ 6.656124E01, 2.672077E02
$$ 6.685453E01, 2.628121E02
$$ 6.714678E01, 2.584219E02
$$ 6.743799E01, 2.540371E02
$$ 6.772816E01, 2.496577E02
$$ 6.801727E01, 2.452837E02
$$ 6.830534E01, 2.409151E02
$$ 6.859234E01, 2.365519E02
$$ 6.887828E01, 2.321941E02
$$ 6.916315E01, 2.278417E02
$$ 6.944696E01, 2.234947E02
$$ 6.972968E01, 2.191531E02
$$ 7.001132E01, 2.148169E02
$$ 7.029188E01, 2.104861E02
$$ 7.057135E01, 2.061607E02
$$ 7.084973E01, 2.018407E02
$$ 7.112701E01, 1.975261E02
$$ 7.140318E01, 1.932169E02
$$ 7.167825E01, 1.889131E02
$$ 7.195221E01, 1.846147E02
$$ 7.222505E01, 1.803217E02
$$ 7.249678E01, 1.760341E02
$$ 7.276738E01, 1.717519E02
$$ 7.303685E01, 1.674751E02
$$ 7.330519E01, 1.632037E02
$$ 7.357239E01, 1.589377E02
$$ 7.383845E01, 1.546771E02
$$ 7.410337E01, 1.504219E02
$$ 7.436714E01, 1.461721E02
$$ 7.462976E01, 1.419277E02
$$ 7.489122E01, 1.376887E02
$$ 7.515152E01, 1.334551E02
$$ 7.541066E01, 1.292269E02
$$ 7.566863E01, 1.250041E02
$$ 7.592542E01, 1.207867E02
$$ 7.618104E01, 1.165747E02
$$ 7.643548E01, 1.123681E02
$$ 7.668873E01, 1.081669E02
$$ 7.694079E01, 1.039711E02
$$ 7.719167E01, 9.978067E01
$$ 7.744134E01, 9.559567E01
$$ 7.768981E01, 9.141607E01
$$ 7.793709E01, 8.724187E01
$$ 7.818315E01, 8.307307E01
$$ 7.842800E01, 7.890967E01
$$ 7.867163E01, 7.475167E01
$$ 7.891405E01, 7.059908E01
$$ 7.915524E01, 6.645187E01
$$ 7.939521E01, 6.231007E01
$$ 7.963395E01, 5.817368E01
$$ 7.987145E01, 5.404267E01
$$ 8.010771E01, 4.991708E01
$$ 8.034273E01, 4.579688E01
$$ 8.057651E01, 4.168207E01
$$ 8.080904E01, 3.757267E01
$$ 8.104031E01, 3.346867E01
$$ 8.127033E01, 2.937007E01
$$ 8.149909E01, 2.527687E01
$$ 8.172659E01, 2.118908E01
$$ 8.195282E01, 1.710667E01
$$ 8.217778E01, 1.302967E01
$$ 8.240147E01, 8.958075E00
$$ 8.262388E01, 4.891875E00
$$ 8.284501E01, 8.310750E-01
$$ 8.306485E01, 3.567757E02
$$ 8.328341E01, 3.527257E02
$$ 8.350068E01, 3.486811E02
$$ 8.371665E01, 3.446419E02
$$ 8.393132E01, 3.406081E02
$$ 8.414470E01, 3.365797E02
$$ 8.435677E01, 3.325567E02
$$ 8.456753E01, 3.285391E02
$$ 8.477698E01, 3.245269E02
$$ 8.498512E01, 3.205201E02
$$ 8.519194E01, 3.165187E02
$$ 8.539744E01, 3.125227E02
$$ 8.560162E01, 3.085321E02
$$ 8.580447E01, 3.045469E02
$$ 8.600599E01, 3.005671E02
$$ 8.620618E01, 2.965927E02
$$ 8.640503E01, 2.926237E02
$$ 8.660254E01, 2.886601E02
$$ 8.679871E01, 2.847019E02
$$ 8.699354E01, 2.807491E02
$$ 8.718701E01, 2.768017E02
$$ 8.737914E01, 2.728597E02
$$ 8.756991E01, 2.689231E02
$$ 8.775932E01, 2.649919E02
$$ 8.794738E01, 2.610661E02
$$ 8.813407E01, 2.571457E02
$$ 8.831939E01, 2.532307E02
$$ 8.850335E01, 2.493211E02
$$ 8.868593E01, 2.454169E02
$$ 8.886714E01, 2.415181E02
$$ 8.904697E01, 2.376247E02
$$ 8.922542E01, 2.337367E02
$$ 8.940249E01, 2.298541E02
$$ 8.957818E01, 2.259769E02
$$ 8.975247E01, 2.221051E02
$$ 8.992538E01, 2.182387E02
$$ 9.009689E01, 2.143777E02
$$ 9.026700E01, 2.105221E02
$$ 9.043572E01, 2.066719E02
$$ 9.060303E01, 2.028271E02
$$ 9.076894E01, 1.989877E02
$$ 9.093344E01, 1.951537E02
$$ 9.109653E01, 1.913251E02
$$ 9.125822E01, 1.875019E02
$$ 9.141848E01, 1.836841E02
$$ 9.157733E01, 1.798717E02
$$ 9.173476E01, 1.760647E02
$$ 9.189077E01, 1.722631E02
$$ 9.204536E01, 1.684669E02
$$ 9.219852E01, 1.646761E02
$$ 9.235024E01, 1.608907E02
$$ 9.250054E01, 1.571107E02
$$ 9.264941E01, 1.533361E02
$$ 9.279684E01, 1.495669E02
$$ 9.294283E01, 1.458031E02
$$ 9.308737E01, 1.420447E02
$$ 9.323048E01, 1.382917E02
$$ 9.337214E01, 1.345441E02
$$ 9.351236E01, 1.308019E02
$$ 9.365112E01, 1.270651E02
$$ 9.378844E01, 1.233337E02
$$ 9.392430E01, 1.196077E02
$$ 9.405870E01, 1.158871E02
$$ 9.419165E01, 1.121719E02
$$ 9.432314E01, 1.084621E02
$$ 9.445316E01, 1.047577E02
$$ 9.458172E01, 1.010587E02
$$ 9.470882E01, 9.736507E01
$$ 9.483445E01, 9.367687E01
$$ 9.495861E01, 8.999407E01
$$ 9.508129E01, 8.631668E01
$$ 9.520250E01, 8.264468E01
$$ 9.532224E01, 7.897807E01
$$ 9.544050E01, 7.531687E01
$$ 9.555728E01, 7.166107E01
$$ 9.567258E01, 6.801067E01
$$ 9.578640E01, 6.436568E01
$$ 9.589873E01, 6.072607E01
$$ 9.600957E01, 5.709187E01
$$ 9.611893E01, 5.346308E01
$$ 9.622680E01, 4.983967E01
$$ 9.633318E01, 4.622167E01
$$ 9.643806E01, 4.260907E01
$$ 9.654145E01, 3.900188E01
$$ 9.664334E01, 3.540008E01
$$ 9.674374E01, 3.180367E01
$$ 9.684263E01, 2.821267E01
$$ 9.694003E01, 2.462707E01
$$ 9.703592E01, 2.104688E01
$$ 9.713031E01, 1.747207E01
$$ 9.722319E01, 1.390267E01
$$ 9.731457E01, 1.033867E01
$$ 9.740443E01, 6.780075E00
$$ 9.749279E01, 3.226875E00
$$ 9.757964E01, 3.596791E02
$$ 9.766497E01, 3.561367E02
$$ 9.774879E01, 3.525997E02
$$ 9.783110E01, 3.490681E02
$$ 9.791189E01, 3.455419E02
$$ 9.799116E01, 3.420211E02
$$ 9.806892E01, 3.385057E02
$$ 9.814515E01, 3.349957E02
$$ 9.821986E01, 3.314911E02
$$ 9.829305E01, 3.279919E02
$$ 9.836472E01, 3.244981E02
$$ 9.843486E01, 3.210097E02
$$ 9.850348E01, 3.175267E02
$$ 9.857057E01, 3.140491E02
$$ 9.863613E01, 3.105769E02
$$ 9.870016E01, 3.071101E02
$$ 9.876267E01, 3.036487E02
$$ 9.882364E01, 3.001927E02
$$ 9.888308E01, 2.967421E02
$$ 9.894099E01, 2.932969E02
$$ 9.899737E01, 2.898571E02
$$ 9.905221E01, 2.864227E02
$$ 9.910551E01, 2.829937E02
$$ 9.915728E01, 2.795701E02
$$ 9.920752E01, 2.761519E02
$$ 9.925621E01, 2.727391E02
$$ 9.930337E01, 2.693317E02
$$ 9.934899E01, 2.659297E02
$$ 9.939307E01, 2.625331E02
$$ 9.943561E01, 2.591419E02
$$ 9.947660E01, 2.557561E02
$$ 9.951606E01, 2.523757E02
$$ 9.955397E01, 2.490007E02
$$ 9.959034E01, 2.456311E02
$$ 9.962517E01, 2.422669E02
$$ 9.965845E01, 2.389081E02
$$ 9.969019E01, 2.355547E02
$$ 9.972038E01, 2.322067E02
$$ 9.974903E01, 2.288641E02
$$ 9.977613E01, 2.255269E02
$$ 9.980168E01, 2.221951E02
$$ 9.982569E01, 2.188687E02
$$ 9.984815E01, 2.155477E02
$$ 9.986906E01, 2.122321E02
$$ 9.988843E01, 2.089219E02
$$ 9.990625E01, 2.056171E02
$$ 9.992252E01, 2.023177E02
$$ 9.993724E01, 1.990237E02
$$ 9.995041E01, 1.957351E02
$$ 9.996203E01, 1.924519E02
$$ 9.997210E01, 1.891741E02
$$ 9.998063E01, 1.859017E02
$$ 9.998760E01, 1.826347E02
$$ 9.999303E01, 1.793731E02
$$ 9.999690E01, 1.761169E02
$$ 9.999923E01, 1.728661E02
$$ 1.000000E02, 1.696207E02
$$ 1.000000E02, 1.663807E02
$$ 1.000000E02, 1.631461E02
$$ 1.000000E02, 1.599169E02
$$ 1.000000E02, 1.566931E02
$$ 1.000000E02, 1.534747E02
$$ 1.000000E02, 1.502617E02
$$ 1.000000E02, 1.470541E02
$$ 1.000000E02, 1.438519E02
$$ 1.000000E02, 1.406551E02
$$ 1.000000E02, 1.374637E02
$$ 1.000000E02, 1.342777E02
$$ 1.000000E02, 1.310971E02
$$ 1.000000E02, 1.279219E02
$$ 1.000000E02, 1.247521E02
$$ 1.000000E02, 1.215877E02
$$ 1.000000E02, 1.184287E02
$$ 1.000000E02, 1.152751E02
$$ 1.000000E02, 1.121269E02
$$ 1.000000E02, 1.089841E02
$$ 1.000000E02, 1.058467E02
$$ 1.000000E02, 1.027147E02
$$ 1.000000E02, 9.958808E01
$$ 1.000000E02, 9.646687E01
$$ 1.000000E02, 9.335107E01
$$ 1.000000E02, 9.024067E01
$$ 1.000000E02, 8.713567E01
$$ 1.000000E02, 8.403608E01
$$ 1.000000E02, 8.094188E01
$$ 1.000000E02, 7.785307E01
$$ 1.000000E02, 7.476967E01
$$ 1.000000E02, 7.169167E01
$$ 1.000000E02, 6.861908E01
$$ 1.000000E02, 6.555187E01
$$ 1.000000E02, 6.249007E01
$$ 1.000000E02, 5.943367E01
$$ 1.000000E02, 5.638267E01
$$ 1.000000E02, 5.333708E01
$$ 1.000000E02, 5.029688E01
$$ 1.000000E02, 4.726207E01
$$ 1.000000E02, 4.423267E01
$$ 1.000000E02, 4.120867E01
$$ 1.000000E02, 3.819007E01
$$ 1.000000E02, 3.517687E01
$$ 1.000000E02, 3.216908E01
$$ 1.000000E02, 2.916667E01
$$ 1.000000E02, 2.616967E01
$$ 1.000000E02, 2.317807E01
$$ 1.000000E02, 2.019187E01
$$ 1.000000E02, 1.721107E01
$$ 1.000000E02, 1.423568E01
$$ 1.000000E02, 1.126567E01
$$ 1.000000E02, 8.301075E00
$$ 1.000000E02, 5.341875E00
$$ 1.000000E02, 2.388075E00
$$ 1.000000E02, 3.594397E02
$$ 1.000000E02, 3.564967E02
$$ 1.000000E02, 3.535591E02
$$ 1.000000E02, 3.506269E02
$$ 1.000000E02, 3.477001E02
$$ 1.000000E02, 3.447787E02
$$ 1.000000E02, 3.418627E02
$$ 1.000000E02, 3.389521E02
$$ 1.000000E02, 3.360469E02
$$ 1.000000E02, 3.331471E02
$$ 1.000000E02, 3.302527E02
$$ 1.000000E02, 3.273637E02
$$ 1.000000E02, 3.244801E02
$$ 1.000000E02, 3.216019E02
$$ 1.000000E02, 3.187291E02
$$ 1.000000E02, 3.158617E02
$$ 1.000000E02, 3.129997E02
$$ 1.000000E02, 3.101431E02
$$ 1.000000E02, 3.072919E02
$$ 1.000000E02, 3.044461E02
$$ 1.000000E02, 3.016057E02
$$ 1.000000E02, 2.987707E02
$$ 1.000000E02, 2.959411E02
$$ 1.000000E02, 2.931169E02
$$ 1.000000E02, 2.902981E02
$$ 1.000000E02, 2.874847E02
$$ 1.000000E02, 2.846767E02
$$ 1.000000E02, 2.818741E02
$$ 1.000000E02, 2.790769E02
$$ 1.000000E02, 2.762851E02
$$ 1.000000E02, 2.734987E02
$$ 1.000000E02, 2.707177E02
$$ 1.000000E02, 2.679421E02
$$ 1.000000E02, 2.651719E02
$$ 1.000000E02, 2.624071E02
$$ 1.000000E02, 2.596477E02
$$ 1.000000E02, 2.568937E02
$$ 1.000000E02, 2.541451E02
$$ 1.000000E02, 2.514019E02
$$ 1.000000E02, 2.486641E02
$$ 1.000000E02, 2.459317E02
$$ 1.000000E02, 2.432047E02
$$ 1.000000E02, 2.404831E02
$$ 1.000000E02, 2.377669E02
$$ 1.000000E02, 2.350561E02
$$ 1.000000E02, 2.323507E02
$$ 1.000000E02, 2.296507E02
$$ 1.000000E02, 2.269561E02
$$ 1.000000E02, 2.242669E02
$$ 1.000000E02, 2.215831E02
$$ 1.000000E02, 2.189047E02
$$ 1.000000E02, 2.162317E02
$$ 1.000000E02, 2.135641E02
$$ 1.000000E02, 2.109019E02
$$ 1.000000E02, 2.082451E02
$$ 1.000000E02, 2.055937E02
$$ 1.000000E02, 2.029477E02
$$ 1.000000E02, 2.003071E02
$$ 1.000000E02, 1.976719E02
$$ 1.000000E02, 1.950421E02
$$ 1.000000E02, 1.924177E02
$$ 1.000000E02, 1.897987E02
$$ 1.000000E02, 1.871851E02
$$ 1.000000E02, 1.845769E02
$$ 1.000000E02, 1.819741E02
$$ 1.000000E02, 1.793767E02
$$ 1.000000E02, 1.767847E02
$$ 1.000000E02, 1.741981E02
$$ 1.000000E02, 1.716169E02
$$ 1.000000E02, 1.690411E02
$$ 1.000000E02, 1.664707E02
$$ 1.000000E02, 1.639057E02
$$ 1.000000E02, 1.613461E02
$$ 1.000000E02, 1.587919E02
$$ 1.000000E02, 1.562431E02
$$ 1.000000E02, 1.536997E02
$$ 1.000000E02, 1.511617E02
$$ 1.000000E02, 1.486291E02
$$ 1.000000E02, 1.461019E02
$$ 1.000000E02, 1.435801E02
$$ 1.000000E02, 1.410637E02
$$ 1.000000E02, 1.385527E02
$$ 1.000000E02, 1.360471E02
$$ 1.000000E02, 1.335469E02
$$ 1.000000E02, 1.310521E02
$$ 1.000000E02, 1.285627E02
$$ 1.000000E02, 1.260787E02
$$ 1.000000E02, 1.236001E02
$$ 1.000000E02, 1.211269E02
$$ 1.000000E02, 1.186591E02
$$ 1.000000E02, 1.161967E02
$$ 1.000000E02, 1.137397E02
$$ 1.000000E02, 1.112881E02
$$ 1.000000E02, 1.088419E02
$$ 1.000000E02, 1.064011E02
$$ 1.000000E02, 1.039657E02
$$ 1.000000E02, 1.015357E02
$$ 1.000000E02, 9.911107E01
$$ 1.000000E02, 9.669187E01
$$ 1.000000E02, 9.427807E01
$$ 1.000000E02, 9.186968E01
$$ 1.000000E02, 8.946667E01
$$ 1.000000E02, 8.706908E01
$$ 1.000000E02, 8.467687E01
$$ 1.000000E02, 8.229008E01
$$ 1.000000E02, 7.990868E01
$$ 1.000000E02, 7.753268E01
$$ 1.000000E02, 7.516207E01
$$ 1.000000E02, 7.279687E01
$$ 1.000000E02, 7.043707E01
$$ 1.000000E02, 6.808267E01
$$ 1.000000E02, 6.573368E01
$$ 1.000000E02, 6.339007E01
$$ 1.000000E02, 6.105188E01
$$ 1.000000E02, 5.871907E01
$$ 1.000000E02, 5.639168E01
$$ 1.000000E02, 5.406967E01
$$ 1.000000E02, 5.175308E01
$$ 1.000000E02, 4.944187E01
$$ 1.000000E02, 4.713607E01
$$ 1.000000E02, 4.483567E01
$$ 1.000000E02, 4.254067E01
$$ 1.000000E02, 4.025107E01
$$ 1.000000E02, 3.796687E01
$$ 1.000000E02, 3.568807E01
$$ 1.000000E02, 3.341467E01
$$ 1.000000E02, 3.114668E01
$$ 1.000000E02, 2.888407E01
$$ 1.000000E02, 2.662687E01
$$ 1.000000E02, 2.437507E01
$$ 1.000000E02, 2.212867E01
$$ 1.000000E02, 1.988768E01
$$ 1.000000E02, 1.765207E01
$$ 1.000000E02, 1.542188E01
$$ 1.000000E02, 1.319707E01
$$ 1.000000E02, 1.097767E01
$$ 1.000000E02, 8.763675E00
$$ 1.000000E02, 6.555075E00
$$ 1.000000E02, 4.351875E00
$$ 1.000000E02, 2.154075E00
$$ 1.000000E02, 3.599617E02
$$ 1.000000E02, 3.577747E02
$$ 1.000000E02, 3.555931E02
$$ 1.000000E02, 3.534169E02
$$ 1.000000E02, 3.512461E02
$$ 1.000000E02, 3.490807E02
$$ 1.000000E02, 3.469207E02
$$ 1.000000E02, 3.447661E02
$$ 1.000000E02, 3.426169E02
$$ 1.000000E02, 3.404731E02
$$ 1.000000E02, 3.383347E02
$$ 1.000000E02, 3.362017E02
$$ 1.000000E02, 3.340741E02
$$ 1.000000E02, 3.319519E02
$$ 1.000000E02, 3.298351E02
$$ 1.000000E02, 3.277237E02
$$ 1.000000E02, 3.256177E02
$$ 1.000000E02, 3.235171E02
$$ 1.000000E02, 3.214219E02
$$ 1.000000E02, 3.193321E02
$$ 1.000000E02, 3.172477E02
$$ 1.000000E02, 3.151687E02
$$ 1.000000E02, 3.130951E02
$$ 1.000000E02, 3.110269E02
$$ 1.000000E02, 3.089641E02
$$ 1.000000E02, 3.069067E02
$$ 1.000000E02, 3.048547E02
$$ 1.000000E02, 3.028081E02
$$ 1.000000E02, 3.007669E02
$$ 1.000000E02, 2.987311E02
$$ 1.000000E02, 2.967007E02
$$ 1.000000E02, 2.946757E02
$$ 1.000000E02, 2.926561E02
$$ 1.000000E02, 2.906419E02
$$ 1.000000E02, 2.886331E02
$$ 1.000000E02, 2.866297E02
$$ 1.000000E02, 2.846317E02
$$ 1.000000E02, 2.826391E02
$$ 1.000000E02, 2.806519E02
$$ 1.000000E02, 2.786701E02
$$ 1.000000E02, 2.766937E02
$$ 1.000000E02, 2.747227E02
$$ 1.000000E02, 2.727571E02
$$ 1.000000E02, 2.707969E02
$$ 1.000000E02, 2.688421E02
$$ 1.000000E02, 2.668927E02
$$ 1.000000E02, 2.649487E02
$$ 1.000000E02, 2.630101E02
$$ 1.000000E02, 2.610769E02
$$ 1.000000E02, 2.591491E02
$$ 1.000000E02, 2.572267E02
$$ 1.000000E02, 2.553097E02
$$ 1.000000E02, 2.533981E02
$$ 1.000000E02, 2.514919E02
$$ 1.000000E02, 2.495911E02
$$ 1.000000E02, 2.476957E02
$$ 1.000000E02, 2.458057E02
$$ 1.000000E02, 2.439211E02
$$ 1.000000E02, 2.420419E02
$$ 1.000000E02, 2.401681E02
$$ 1.000000E02, 2.382997E02
$$ 1.000000E02, 2.364367E02
$$ 1.000000E02, 2.345791E02
$$ 1.000000E02, 2.327269E02
$$ 1.000000E02, 2.308801E02
$$ 1.000000E02, 2.290387E02
$$ 1.000000E02, 2.272027E02
$$ 1.000000E02, 2.253721E02
$$ 1.000000E02, 2.235469E02
$$ 1.000000E02, 2.217271E02
$$ 1.000000E02, 2.199127E02
$$ 1.000000E02, 2.181037E02
$$ 1.000000E02, 2.163001E02
$$ 1.000000E02, 2.145019E02
$$ 1.000000E02, 2.127091E02
$$ 1.000000E02, 2.109217E02
$$ 1.000000E02, 2.091397E02
$$ 1.000000E02, 2.073631E02
$$ 1.000000E02, 2.055919E02
$$ 1.000000E02, 2.038261E02
$$ 1.000000E02, 2.020657E02
$$ 1.000000E02, 2.003107E02
$$ 1.000000E02, 1.985611E02
$$ 1.000000E02, 1.968169E02
$$ 1.000000E02, 1.950781E02
$$ 1.000000E02, 1.933447E02
$$ 1.000000E02, 1.916167E02
$$ 1.000000E02, 1.898941E02
$$ 1.000000E02, 1.881769E02
$$ 1.000000E02, 1.864651E02
$$ 1.000000E02, 1.847587E02
$$ 1.000000E02, 1.830577E02
$$ 1.000000E02, 1.813621E02
$$ 1.000000E02, 1.796719E02
$$ 1.000000E02, 1.779871E02
$$ 1.000000E02, 1.763077E02
$$ 1.000000E02, 1.746337E02
$$ 1.000000E02, 1.729651E02
$$ 1.000000E02, 1.713019E02
$$ 1.000000E02, 1.696441E02
$$ 1.000000E02, 1.679917E02
$$ 1.000000E02, 1.663447E02
$$ 1.000000E02, 1.647031E02
$$ 1.000000E02, 1.630669E02
$$ 1.000000E02, 1.614361E02
$$ 1.000000E02, 1.598107E02
$$ 1.000000E02, 1.581907E02
$$ 1.000000E02, 1.565761E02
$$ 1.000000E02, 1.549669E02
$$ 1.000000E02, 1.533631E02
$$ 1.000000E02, 1.517647E02
$$ 1.000000E02, 1.501717E02
$$ 1.000000E02, 1.485841E02
$$ 1.000000E02, 1.470019E02
$$ 1.000000E02, 1.454251E02
$$ 1.000000E02, 1.438537E02
$$ 1.000000E02, 1.422877E02
$$ 1.000000E02, 1.407271E02
$$ 1.000000E02, 1.391719E02
$$ 1.000000E02, 1.376221E02
$$ 1.000000E02, 1.360777E02
$$ 1.000000E02, 1.345387E02
$$ 1.000000E02, 1.330051E02
$$ 1.000000E02, 1.314769E02
$$ 1.000000E02, 1.299541E02
$$ 1.000000E02, 1.284367E02
$$ 1.000000E02, 1.269247E02
$$ 1.000000E02, 1.254181E02
$$ 1.000000E02, 1.239169E02
$$ 1.000000E02, 1.224211E02
$$ 1.000000E02, 1.209307E02
$$ 1.000000E02, 1.194457E02
$$ 1.000000E02, 1.179661E02
$$ 1.000000E02, 1.164919E02
$$ 1.000000E02, 1.150231E02
$$ 1.000000E02, 1.135597E02
$$ 1.000000E02, 1.121017E02
$$ 1.000000E02, 1.106491E02
$$ 1.000000E02, 1.092019E02
$$ 1.000000E02, 1.077601E02
$$ 1.000000E02, 1.063237E02
$$ 1.000000E02, 1.048927E02
$$ 1.000000E02, 1.034671E02
$$ 1.000000E02, 1.020469E02
$$ 1.000000E02, 1.006321E02
$$ 1.000000E02, 9.922267E01
$$ 1.000000E02, 9.781867E01
$$ 1.000000E02, 9.642008E01
$$ 1.000000E02, 9.502687E01
$$ 1.000000E02, 9.363907E01
$$ 1.000000E02, 9.225667E01
$$ 1.000000E02, 9.087967E01
$$ 1.000000E02, 8.950807E01
$$ 1.000000E02, 8.814188E01
$$ 1.000000E02, 8.678107E01
$$ 1.000000E02, 8.542567E01
$$ 1.000000E02, 8.407567E01
$$ 1.000000E02, 8.273107E01
$$ 1.000000E02, 8.139188E01
$$ 1.000000E02, 8.005807E01
$$ 1.000000E02, 7.872967E01
$$ 1.000000E02, 7.740667E01
$$ 1.000000E02, 7.608907E01
$$ 1.000000E02, 7.477687E01
$$ 1.000000E02, 7.347007E01
$$ 1.000000E02, 7.216868E01
$$ 1.000000E02, 7.087268E01
$$ 1.000000E02, 6.958208E01
$$ 1.000000E02, 6.829688E01
$$ 1.000000E02, 6.701708E01
$$ 1.000000E02, 6.574267E01
$$ 1.000000E02, 6.447367E01
$$ 1.000000E02, 6.321007E01
$$ 1.000000E02, 6.195188E01
$$ 1.000000E02, 6.069907E01
$$ 1.000000E02, 5.945167E01
$$ 1.000000E02, 5.820968E01
$$ 1.000000E02, 5.697307E01
$$ 1.000000E02, 5.574187E01
$$ 1.000000E02, 5.451608E01
$$ 1.000000E02, 5.329567E01
$$ 1.000000E02, 5.208067E01
$$ 1.000000E02, 5.087107E01
$$ 1.000000E02, 4.966687E01
$$ 1.000000E02, 4.846808E01
$$ 1.000000E02, 4.727468E01
$$ 1.000000E02, 4.608667E01
$$ 1.000000E02, 4.490408E01
$$ 1.000000E02, 4.372688E01
$$ 1.000000E02, 4.255507E01
$$ 1.000000E02, 4.138867E01
$$ 1.000000E02, 4.022767E01
$$ 1.000000E02, 3.907207E01
$$ 1.000000E02, 3.792187E01
$$ 1.000000E02, 3.677707E01
$$ 1.000000E02, 3.563767E01
$$ 1.000000E02, 3.450367E01
$$ 1.000000E02, 3.337507E01
$$ 1.000000E02, 3.225188E01
$$ 1.000000E02, 3.113407E01
$$ 1.000000E02, 3.002167E01
$$ 1.000000E02, 2.891467E01
$$ 1.000000E02, 2.781307E01
$$ 1.000000E02, 2.671688E01
$$ 1.000000E02, 2.562607E01
$$ 1.000000E02, 2.454067E01
$$ 1.000000E02, 2.346067E01
$$ 1.000000E02, 2.238608E01
$$ 1.000000E02, 2.131687E01
$$ 1.000000E02, 2.025307E01
$$ 1.000000E02, 1.919467E01
$$ 1.000000E02, 1.814167E01
$$ 1.000000E02, 1.709407E01
$$ 1.000000E02, 1.605187E01
$$ 1.000000E02, 1.501507E01
$$ 1.000000E02, 1.398367E01
$$ 1.000000E02, 1.295768E01
$$ 1.000000E02, 1.193707E01
$$ 1.000000E02, 1.092188E01
$$ 1.000000E02, 9.912075E00
$$ 1.000000E02, 8.907675E00
$$ 1.000000E02, 7.908675E00
$$ 1.000000E02, 6.915075E00
$$ 1.000000E02, 5.926875E00
$$ 1.000000E02, 4.944075E00
$$ 1.000000E02, 3.966675E00
$$ 1.000000E02, 2.994675E00
$$ 1.000000E02, 2.028075E00
$$ 1.000000E02, 1.066875E00
$$ 1.000000E02, 1.110750E-01
$$ 1.000000E02, 3.591607E02
$$ 1.000000E02, 3.582157E02
$$ 1.000000E02, 3.572761E02
$$ 1.000000E02, 3.563419E02
$$ 1.000000E02, 3.554131E02
$$ 1.000000E02, 3.544897E02
$$ 1.000000E02, 3.535717E02
$$ 1.000000E02, 3.526591E02
$$ 1.000000E02, 3.517519E02
$$ 1.000000E02, 3.508501E02
$$ 1.000000E02, 3.499537E02
$$ 1.000000E02, 3.490627E02
$$ 1.000000E02, 3.481771E02
$$ 1.000000E02, 3.472969E02
$$ 1.000000E02, 3.464221E02
$$ 1.000000E02, 3.455527E02
$$ 1.000000E02, 3.446887E02
$$ 1.000000E02, 3.438301E02
$$ 1.000000E02, 3.429769E02
$$ 1.000000E02, 3.421291E02
$$ 1.000000E02, 3.412867E02
$$ 1.000000E02, 3.404497E02
$$ 1.000000E02, 3.396181E02
$$ 1.000000E02, 3.387919E02
$$ 1.000000E02, 3.379711E02
$$ 1.000000E02, 3.371557E02
$$ 1.000000E02, 3.363457E02
$$ 1.000000E02, 3.355411E02
$$ 1.000000E02, 3.347419E02
$$ 1.000000E02, 3.339481E02
$$ 1.000000E02, 3.331597E02
$$ 1.000000E02, 3.323767E02
$$ 1.000000E02, 3.315991E02
$$ 1.000000E02, 3.308269E02
$$ 1.000000E02, 3.300601E02
$$ 1.000000E02, 3.292987E02
$$ 1.000000E02, 3.285427E02
$$ 1.000000E02, 3.277921E02
$$ 1.000000E02, 3.270469E02
$$ 1.000000E02, 3.263071E02
$$ 1.000000E02, 3.255727E02
$$ 1.000000E02, 3.248437E02
$$ 1.000000E02, 3.241201E02
$$ 1.000000E02, 3.234019E02
$$ 1.000000E02, 3.226891E02
$$ 1.000000E02, 3.219817E02
$$ 1.000000E02, 3.212797E02
$$ 1.000000E02, 3.205831E02
$$ 1.000000E02, 3.198919E02
$$ 1.000000E02, 3.192061E02
$$ 1.000000E02, 3.185257E02
$$ 1.000000E02, 3.178507E02
$$ 1.000000E02, 3.171811E02
$$ 1.000000E02, 3.165169E02
$$ 1.000000E02, 3.158581E02
$$ 1.000000E02, 3.152047E02
$$ 1.000000E02, 3.145567E02
$$ 1.000000E02, 3.139141E02
$$ 1.000000E02, 3.132769E02
$$ 1.000000E02, 3.126451E02
$$ 1.000000E02, 3.120187E02
$$ 1.000000E02, 3.113977E02
$$ 1.000000E02, 3.107821E02
$$ 1.000000E02, 3.101719E02
$$ 1.000000E02, 3.095671E02
$$ 1.000000E02, 3.089677E02
$$ 1.000000E02, 3.083737E02
$$ 1.000000E02, 3.077851E02
$$ 1.000000E02, 3.072019E02
$$ 1.000000E02, 3.066241E02
$$ 1.000000E02, 3.060517E02
$$ 1.000000E02, 3.054847E02
$$ 1.000000E02, 3.049231E02
$$ 1.000000E02, 3.043669E02
$$ 1.000000E02, 3.038161E02
$$ 1.000000E02, 3.032707E02
$$ 1.000000E02, 3.027307E02
$$ 1.000000E02, 3.021961E02
$$ 1.000000E02, 3.016669E02
$$ 1.000000E02, 3.011431E02
$$ 1.000000E02, 3.006247E02
$$ 1.000000E02, 3.001117E02
$$ 1.000000E02, 2.996041E02
$$ 1.000000E02, 2.991019E02
$$ 1.000000E02, 2.986051E02
$$ 1.000000E02, 2.981137E02
$$ 1.000000E02, 2.976277E02
$$ 1.000000E02, 2.971471E02
$$ 1.000000E02, 2.966719E02
$$ 1.000000E02, 2.962021E02
$$ 1.000000E02, 2.957377E02
$$ 1.000000E02, 2.952787E02
$$ 1.000000E02, 2.948251E02
$$ 1.000000E02, 2.943769E02
$$ 1.000000E02, 2.939341E02
$$ 1.000000E02, 2.934967E02
$$ 1.000000E02, 2.930647E02
$$ 1.000000E02, 2.926381E02
$$ 1.000000E02, 2.922169E02
$$ 1.000000E02, 2.918011E02
$$ 1.000000E02, 2.913907E02
$$ 1.000000E02, 2.909857E02
$$ 1.000000E02, 2.905861E02
$$ 1.000000E02, 2.901919E02
$$ 1.000000E02, 2.898031E02
$$ 1.000000E02, 2.894197E02
$$ 1.000000E02, 2.890417E02
$$ 1.000000E02, 2.886691E02
$$ 1.000000E02, 2.883019E02
$$ 1.000000E02, 2.879401E02
$$ 1.000000E02, 2.875837E02
$$ 1.000000E02, 2.872327E02
$$ 1.000000E02, 2.868871E02
$$ 1.000000E02, 2.865469E02
$$ 1.000000E02, 2.862121E02
$$ 1.000000E02, 2.858827E02
$$ 1.000000E02, 2.855587E02
$$ 1.000000E02, 2.852401E02
$$ 1.000000E02, 2.849269E02
$$ 1.000000E02, 2.846191E02
$$ 1.000000E02, 2.843167E02
$$ 1.000000E02, 2.840197E02
$$ 1.000000E02, 2.837281E02
$$ 1.000000E02, 2.834419E02
$$ 1.000000E02, 2.831611E02
$$ 1.000000E02, 2.828857E02
$$ 1.000000E02, 2.826157E02
$$ 1.000000E02, 2.823511E02
$$ 1.000000E02, 2.820919E02
$$ 1.000000E02, 2.818381E02
$$ 1.000000E02, 2.815897E02
$$ 1.000000E02, 2.813467E02
$$ 1.000000E02, 2.811091E02
$$ 1.000000E02, 2.808769E02
$$ 1.000000E02, 2.806501E02
$$ 1.000000E02, 2.804287E02
$$ 1.000000E02, 2.802127E02
$$ 1.000000E02, 2.800021E02
$$ 1.000000E02, 2.797969E02
$$ 1.000000E02, 2.795971E02
$$ 1.000000E02, 2.794027E02
$$ 1.000000E02, 2.792137E02
$$ 1.000000E02, 2.790301E02
$$ 1.000000E02, 2.788519E02
$$ 1.000000E02, 2.786791E02
$$ 1.000000E02, 2.785117E02
$$ 1.000000E02, 2.783497E02
$$ 1.000000E02, 2.781931E02
$$ 1.000000E02, 2.780419E02
$$ 1.000000E02, 2.778961E02
$$ 1.000000E02, 2.777557E02
$$ 1.000000E02, 2.776207E02
$$ 1.000000E02, 2.774911E02
$$ 1.000000E02, 2.773669E02
$$ 1.000000E02, 2.772481E02
$$ 1.000000E02, 2.771347E02
$$ 1.000000E02, 2.770267E02
$$ 1.000000E02, 2.769241E02
$$ 1.000000E02, 2.768269E02
$$ 1.000000E02, 2.767351E02
$$ 1.000000E02, 2.766487E02
$$ 1.000000E02, 2.765677E02
$$ 1.000000E02, 2.764921E02
$$ 1.000000E02, 2.764219E02
$$ 1.000000E02, 2.763571E02
$$ 1.000000E02, 2.762977E02
$$ 1.000000E02, 2.762437E02
$$ 1.000000E02, 2.761951E02
$$ 1.000000E02, 2.761519E02
$$ 1.000000E02, 2.761141E02
$$ 1.000000E02, 2.760817E02
$$ 1.000000E02, 2.760547E02
$$ 1.000000E02, 2.760331E02
$$ 1.000000E02, 2.760169E02
$$ 1.000000E02, 2.760061E02
$$ 1.000000E02, 2.760007E02
$$ 1.000000E02, 2.760007E02
$$ 1.000000E02, 2.760061E02
$$ 1.000000E02, 2.760169E02
$$ 1.000000E02, 2.760331E02
$$ 1.000000E02, 2.760547E02
$$ 1.000000E02, 2.760817E02
$$ 1.000000E02, 2.761141E02
$$ 1.000000E02, 2.761519E02
$$ 1.000000E02, 2.761951E02
$$ 1.000000E02, 2.762437E02
$$ 1.000000E02, 2.762977E02
$$ 1.000000E02, 2.763571E02
$$ 1.000000E02, 2.764219E02
$$ 1.000000E02, 2.764921E02
$$ 1.000000E02, 2.765677E02
$$ 1.000000E02, 2.766487E02
$$ 1.000000E02, 2.767351E02
$$ 1.000000E02, 2.768269E02
$$ 1.000000E02, 2.769241E02
$$ 1.000000E02, 2.770267E02
$$ 1.000000E02, 2.771347E02
$$ 1.000000E02, 2.772481E02
$$ 1.000000E02, 2.773669E02
$$ 1.000000E02, 2.774911E02
$$ 1.000000E02, 2.776207E02
$$ 1.000000E02, 2.777557E02
$$ 1.000000E02, 2.778961E02
$$ 1.000000E02, 2.780419E02
$$ 1.000000E02, 2.781931E02
$$ 1.000000E02, 2.783497E02
$$ 1.000000E02, 2.785117E02
$$ 1.000000E02, 2.786791E02
$$ 1.000000E02, 2.788519E02
$$ 1.000000E02, 2.790301E02
$$ 1.000000E02, 2.792137E02
$$ 1.000000E02, 2.794027E02
$$ 1.000000E02, 2.795971E02
$$ 1.000000E02, 2.797969E02
$$ 1.000000E02, 2.800021E02
$$ 1.000000E02, 2.802127E02
$$ 1.000000E02, 2.804287E02
$$ 1.000000E02, 2.806501E02
$$ 1.000000E02, 2.808769E02
$$ 1.000000E02, 2.811091E02
$$ 1.000000E02, 2.813467E02
$$ 1.000000E02, 2.815897E02
$$ 1.000000E02, 2.818381E02
$$ 1.000000E02, 2.820919E02
$$ 1.000000E02, 2.823511E02
$$ 1.000000E02, 2.826157E02
$$ 1.000000E02, 2.828857E02
$$ 1.000000E02, 2.831611E02
$$ 1.000000E02, 2.834419E02
$$ 1.000000E02, 2.837281E02
$$ 1.000000E02, 2.840197E02
$$ 1.000000E02, 2.843167E02
$$ 1.000000E02, 2.846191E02
$$ 1.000000E02, 2.849269E02
$$ 1.000000E02, 2.852401E02
$$ 1.000000E02, 2.855587E02
$$ 1.000000E02, 2.858827E02
$$ 1.000000E02, 2.862121E02
$$ 1.000000E02, 2.865469E02
$$ 1.000000E02, 2.868871E02
$$ 1.000000E02, 2.872327E02
$$ 1.000000E02, 2.875837E02
$$ 1.000000E02, 2.879401E02
$$ 1.000000E02, 2.883019E02
$$ 1.000000E02, 2.886691E02
$$ 1.000000E02, 2.890417E02
$$ 1.000000E02, 2.894197E02
$$ 1.000000E02, 2.898031E02
$$ 1.000000E02, 2.901919E02
$$ 1.000000E02, 2.905861E02
$$ 1.000000E02, 2.909857E02
$$ 1.000000E02, 2.913907E02
$$ 1.000000E02, 2.918011E02
$$ 1.000000E02, 2.922169E02
$$ 1.000000E02, 2.926381E02
$$ 1.000000E02, 2.930647E02
$$ 1.000000E02, 2.934967E02
$$ 1.000000E02, 2.939341E02
$$ 1.000000E02, 2.943769E02
$$ 1.000000E02, 2.948251E02
$$ 1.000000E02, 2.952787E02
$$ 1.000000E02, 2.957377E02
$$ 1.000000E02, 2.962021E02
$$ 1.000000E02, 2.966719E02
$$ 1.000000E02, 2.971471E02
$$ 1.000000E02, 2.976277E02
$$ 1.000000E02, 2.981137E02
$$ 1.000000E02, 2.986051E02
$$ 1.000000E02, 2.991019E02
$$ 1.000000E02, 2.996041E02
$$ 1.000000E02, 3.001117E02
$$ 1.000000E02, 3.006247E02
$$ 1.000000E02, 3.011431E02
$$ 1.000000E02, 3.016669E02
$$ 1.000000E02, 3.021961E02
$$ 1.000000E02, 3.027307E02
$$ 1.000000E02, 3.032707E02
$$ 1.000000E02, 3.038161E02
$$ 1.000000E02, 3.043669E02
$$ 1.000000E02, 3.049231E02
$$ 1.000000E02, 3.054847E02
$$ 1.000000E02, 3.060517E02
$$ 1.000000E02, 3.066241E02
$$ 1.000000E02, 3.072019E02
$$ 1.000000E02, 3.077851E02
$$ 1.000000E02, 3.083737E02
$$ 1.000000E02, 3.089677E02
$$ 1.000000E02, 3.095671E02
$$ 1.000000E02, 3.101719E02
$$ 1.000000E02, 3.107821E02
$$ 1.000000E02, 3.113977E02
$$ 1.000000E02, 3.120187E02
$$ 1.000000E02, 3.126451E02
$$ 1.000000E02, 3.132769E02
$$ 1.000000E02, 3.139141E02
$$ 1.000000E02, 3.145567E02
$$ 1.000000E02, 3.152047E02
$$ 1.000000E02, 3.158581E02
$$ 1.000000E02, 3.165169E02
$$ 1.000000E02, 3.171811E02
$$ 1.000000E02, 3.178507E02
$$ 1.000000E02, 3.185257E02
$$ 1.000000E02, 3.192061E02
$$ 1.000000E02, 3.198919E02
$$ 1.000000E02, 3.205831E02
$$ 1.000000E02, 3.212797E02
$$ 1.000000E02, 3.219817E02
$$ 1.000000E02, 3.226891E02
$$ 1.000000E02, 3.234019E02
$$ 1.000000E02, 3.241201E02
$$ 1.000000E02, 3.248437E02
$$ 1.000000E02, 3.255727E02
$$ 1.000000E02, 3.263071E02
$$ 1.000000E02, 3.270469E02
$$ 1.000000E02, 3.277921E02
$$ 1.000000E02, 3.285427E02
$$ 1.000000E02, 3.292987E02
$$ 1.000000E02, 3.300601E02
$$ 1.000000E02, 3.308269E02
$$ 1.000000E02, 3.315991E02
$$ 1.000000E02, 3.323767E02
$$ 1.000000E02, 3.331597E02
$$ 1.000000E02, 3.339481E02
$$ 1.000000E02, 3.347419E02
$$ 1.000000E02, 3.355411E02
$$ 1.000000E02, 3.363457E02
$$ 1.000000E02, 3.371557E02
$$ 1.000000E02, 3.379711E02
$$ 1.000000E02, 3.387919E02
$$ 1.000000E02, 3.396181E02
$$ 1.000000E02, 3.404497E02
$$ 1.000000E02, 3.412867E02
$$ 1.000000E02, 3.421291E02
$$ 1.000000E02, 3.429769E02
$$ 1.000000E02, 3.438301E02
$$ 1.000000E02, 3.446887E02
$$ 1.000000E02, 3.455527E02
$$ 1.000000E02, 3.464221E02
$$ 1.000000E02, 3.472969E02
$$ 1.000000E02, 3.481771E02
$$ 1.000000E02, 3.490627E02
$$ 1.000000E02, 3.499537E02
$$ 1.000000E02, 3.508501E02
$$ 1.000000E02, 3.517519E02
$$ 1.000000E02, 3.526591E02
$$ 1.000000E02, 3.535717E02
$$ 1.000000E02, 3.544897E02
$$ 1.000000E02, 3.554131E02
$$ 1.000000E02, 3.563419E02
$$ 1.000000E02, 3.572761E02
$$ 1.000000E02, 3.582157E02
$$ 1.000000E02, 3.591607E02
$$ 1.000000E02, 1.110750E-01
$$ 1.000000E02, 1.066875E00
$$ 1.000000E02, 2.028075E00
$$ 1.000000E02, 2.994675E00
$$ 1.000000E02, 3.966675E00
$$ 1.000000E02, 4.944075E00
$$ 1.000000E02, 5.926875E00
$$ 1.000000E02, 6.915075E00
$$ 1.000000E02, 7.908675E00
$$ 1.000000E02, 8.907675E00
$$ 1.000000E02, 9.912075E00
$$ 1.000000E02, 1.092188E01
$$ 1.000000E02, 1.193707E01
$$ 1.000000E02, 1.295768E01
$$ 1.000000E02, 1.398367E01
$$ 1.000000E02, 1.501507E01
$$ 1.000000E02, 1.605187E01
$$ 1.000000E02, 1.709407E01
$$ 1.000000E02, 1.814167E01
$$ 1.000000E02, 1.919467E01
$$ 1.000000E02, 2.025307E01
$$ 1.000000E02, 2.131687E01
$$ 1.000000E02, 2.238608E01
$$ 1.000000E02, 2.346067E01
$$ 1.000000E02, 2.454067E01
$$ 1.000000E02, 2.562607E01
$$ 1.000000E02, 2.671688E01
$$ 1.000000E02, 2.781307E01
$$ 1.000000E02, 2.891467E01
$$ 1.000000E02, 3.002167E01
$$ 1.000000E02, 3.113407E01
$$ 1.000000E02, 3.225188E01
$$ 1.000000E02, 3.337507E01
$$ 1.000000E02, 3.450367E01
$$ 1.000000E02, 3.563767E01
$$ 1.000000E02, 3.677707E01
$$ 1.000000E02, 3.792187E01
$$ 1.000000E02, 3.907207E01
$$ 1.000000E02, 4.022767E01
$$ 1.000000E02, 4.138867E01
$$ 1.000000E02, 4.255507E01
$$ 1.000000E02, 4.372688E01
$$ 1.000000E02, 4.490408E01
$$ 1.000000E02, 4.608667E01
$$ 1.000000E02, 4.727468E01
$$ 1.000000E02, 4.846808E01
$$ 1.000000E02, 4.966687E01
$$ 1.000000E02, 5.087107E01
$$ 1.000000E02, 5.208067E01
$$ 1.000000E02, 5.329567E01
$$ 1.000000E02, 5.451608E01
$$ 1.000000E02, 5.574187E01
$$ 1.000000E02, 5.697307E01
$$ 1.000000E02, 5.820968E01
$$ 1.000000E02, 5.945167E01
$$ 1.000000E02, 6.069907E01
$$ 1.000000E02, 6.195188E01
$$ 1.000000E02, 6.321007E01
$$ 1.000000E02, 6.447367E01
$$ 1.000000E02, 6.574267E01
$$ 1.000000E02, 6.701708E01
$$ 1.000000E02, 6.829688E01
$$ 1.000000E02, 6.958208E01
$$ 1.000000E02, 7.087268E01
$$ 1.000000E02, 7.216868E01
$$ 1.000000E02, 7.347007E01
$$ 1.000000E02, 7.477687E01
$$ 1.000000E02, 7.608907E01
$$ 1.000000E02, 7.740667E01
$$ 1.000000E02, 7.872967E01
$$ 1.000000E02, 8.005807E01
$$ 1.000000E02, 8.139188E01
$$ 1.000000E02, 8.273107E01
$$ 1.000000E02, 8.407567E01
$$ 1.000000E02, 8.542567E01
$$ 1.000000E02, 8.678107E01
$$ 1.000000E02, 8.814188E01
$$ 1.000000E02, 8.950807E01
$$ 1.000000E02, 9.087967E01
$$ 1.000000E02, 9.225667E01
$$ 1.000000E02, 9.363907E01
$$ 1.000000E02, 9.502687E01
$$ 1.000000E02, 9.642008E01
$$ 1.000000E02, 9.781867E01
$$ 1.000000E02, 9.922267E01
$$ 1.000000E02, 1.006321E02
$$ 1.000000E02, 1.020469E02
$$ 1.000000E02, 1.034671E02
$$ 1.000000E02, 1.048927E02
$$ 1.000000E02, 1.063237E02
$$ 1.000000E02, 1.077601E02
$$ 1.000000E02, 1.092019E02
$$ 1.000000E02, 1.106491E02
$$ 1.000000E02, 1.121017E02
$$ 1.000000E02, 1.135597E02
$$ 1.000000E02, 1.150231E02
$$ 1.000000E02, 1.164919E02
$$ 1.000000E02, 1.179661E02
$$ 1.000000E02, 1.194457E02
$$ 1.000000E02, 1.209307E02
$$ 1.000000E02, 1.224211E02
$$ 1.000000E02, 1.239169E02
$$ 1.000000E02, 1.254181E02
$$ 1.000000E02, 1.269247E02
$$ 1.000000E02, 1.284367E02
$$ 1.000000E02, 1.299541E02
$$ 1.000000E02, 1.314769E02
$$ 1.000000E02, 1.330051E02
$$ 1.000000E02, 1.345387E02
$$ 1.000000E02, 1.360777E02
$$ 1.000000E02, 1.376221E02
$$ 1.000000E02, 1.391719E02
$$ 1.000000E02, 1.407271E02
$$ 1.000000E02, 1.422877E02
$$ 1.000000E02, 1.438537E02
$$ 1.000000E02, 1.454251E02
$$ 1.000000E02, 1.470019E02
$$ 1.000000E02, 1.485841E02
$$ 1.000000E02, 1.501717E02
$$ 1.000000E02, 1.517647E02
$$ 1.000000E02, 1.533631E02
$$ 1.000000E02, 1.549669E02
$$ 1.000000E02, 1.565761E02
$$ 1.000000E02, 1.581907E02
$$ 1.000000E02, 1.598107E02
$$ 1.000000E02, 1.614361E02
$$ 1.000000E02, 1.630669E02
$$ 1.000000E02, 1.647031E02
$$ 1.000000E02, 1.663447E02
$$ 1.000000E02, 1.679917E02
$$ 1.000000E02, 1.696441E02
$$ 1.000000E02, 1.713019E02
$$ 1.000000E02, 1.729651E02
$$ 1.000000E02, 1.746337E02
$$ 1.000000E02, 1.763077E02
$$ 1.000000E02, 1.779871E02
$$ 1.000000E02, 1.796719E02
$$ 1.000000E02, 1.813621E02
$$ 1.000000E02, 1.830577E02
$$ 1.000000E02, 1.847587E02
$$ 1.000000E02, 1.864651E02
$$ 1.000000E02, 1.881769E02
$$ 1.000000E02, 1.898941E02
$$ 1.000000E02, 1.916167E02
$$ 1.000000E02, 1.933447E02
$$ 1.000000E02, 1.950781E02
$$ 1.000000E02, 1.968169E02
$$ 1.000000E02, 1.985611E02
$$ 1.000000E02, 2.003107E02
$$ 1.000000E02, 2.020657E02
$$ 1.000000E02, 2.038261E02
$$ 1.000000E02, 2.055919E02
$$ 1.000000E02, 2.073631E02
$$ 1.000000E02, 2.091397E02
$$ 1.000000E02, 2.109217E02
$$ 1.000000E02, 2.127091E02
$$ 1.000000E02, 2.145019E02
$$ 1.000000E02, 2.163001E02
$$ 1.000000E02, 2.181037E02
$$ 1.000000E02, 2.199127E02
$$ 1.000000E02, 2.217271E02
$$ 1.000000E02, 2.235469E02
$$ 1.000000E02, 2.253721E02
$$ 1.000000E02, 2.272027E02
$$ 1.000000E02, 2.290387E02
$$ 1.000000E02, 2.308801E02
$$ 1.000000E02, 2.327269E02
$$ 1.000000E02, 2.345791E02
$$ 1.000000E02, 2.364367E02
$$ 1.000000E02, 2.382997E02
$$ 1.000000E02, 2.401681E02
$$ 1.000000E02, 2.420419E02
$$ 1.000000E02, 2.439211E02
$$ 1.000000E02, 2.458057E02
$$ 1.000000E02, 2.476957E02
$$ 1.000000E02, 2.495911E02
$$ 1.000000E02, 2.514919E02
$$ 1.000000E02, 2.533981E02
$$ 1.000000E02, 2.553097E02
$$ 1.000000E02, 2.572267E02
$$ 1.000000E02, 2.591491E02
$$ 1.000000E02, 2.610769E02
$$ 1.000000E02, 2.630101E02
$$ 1.000000E02, 2.649487E02
$$ 1.000000E02, 2.668927E02
$$ 1.000000E02, 2.688421E02
$$ 1.000000E02, 2.707969E02
$$ 1.000000E02, 2.727571E02
$$ 1.000000E02, 2.747227E02
$$ 1.000000E02, 2.766937E02
$$ 1.000000E02, 2.786701E02
$$ 1.000000E02, 2.806519E02
$$ 1.000000E02, 2.826391E02
$$ 1.000000E02, 2.846317E02
$$ 1.000000E02, 2.866297E02
$$ 1.000000E02, 2.886331E02
$$ 1.000000E02, 2.906419E02
$$ 1.000000E02, 2.926561E02
$$ 1.000000E02, 2.946757E02
$$ 1.000000E02, 2.967007E02
$$ 1.000000E02, 2.987311E02
$$ 1.000000E02, 3.007669E02
$$ 1.000000E02, 3.028081E02
$$ 1.000000E02, 3.048547E02
$$ 1.000000E02, 3.069067E02
$$ 1.000000E02, 3.089641E02
$$ 1.000000E02, 3.110269E02
$$ 1.000000E02, 3.130951E02
$$ 1.000000E02, 3.151687E02
$$ 1.000000E02, 3.172477E02
$$ 1.000000E02, 3.193321E02
$$ 1.000000E02, 3.214219E02
$$ 1.000000E02, 3.235171E02
$$ 1.000000E02, 3.256177E02
$$ 1.000000E02, 3.277237E02
$$ 1.000000E02, 3.298351E02
$$ 1.000000E02, 3.319519E02
$$ 1.000000E02, 3.340741E02
$$ 1.000000E02, 3.362017E02
$$ 1.000000E02, 3.383347E02
$$ 1.000000E02, 3.404731E02
$$ 1.000000E02, 3.426169E02
$$ 1.000000E02, 3.447661E02
$$ 1.000000E02, 3.469207E02
$$ 1.000000E02, 3.490807E02
$$ 1.000000E02, 3.512461E02
$$ 1.000000E02, 3.534169E02
$$ 1.000000E02, 3.555931E02
$$ 1.000000E02, 3.577747E02
$$ 1.000000E02, 3.599617E02
$$ 1.000000E02, 2.154075E00
$$ 1.000000E02, 4.351875E00
$$ 1.000000E02, 6.555075E00
$$ 1.000000E02, 8.763675E00
$$ 1.000000E02, 1.097767E01
$$ 1.000000E02, 1.319707E01
$$ 1.000000E02, 1.542188E01
$$ 1.000000E02, 1.765207E01
$$ 1.000000E02, 1.988768E01
$$ 1.000000E02, 2.212867E01
$$ 1.000000E02, 2.437507E01
$$ 1.000000E02, 2.662687E01
$$ 1.000000E02, 2.888407E01
$$ 1.000000E02, 3.114668E01
$$ 1.000000E02, 3.341467E01
$$ 1.000000E02, 3.568807E01
$$ 1.000000E02, 3.796687E01
$$ 1.000000E02, 4.025107E01
$$ 1.000000E02, 4.254067E01
$$ 1.000000E02, 4.483567E01
$$ 1.000000E02, 4.713607E01
$$ 1.000000E02, 4.944187E01
$$ 1.000000E02, 5.175308E01
$$ 1.000000E02, 5.406967E01
$$ 1.000000E02, 5.639168E01
$$ 1.000000E02, 5.871907E01
$$ 1.000000E02, 6.105188E01
$$ 1.000000E02, 6.339007E01
$$ 1.000000E02, 6.573368E01
$$ 1.000000E02, 6.808267E01
$$ 1.000000E02, 7.043707E01
$$ 1.000000E02, 7.279687E01
$$ 1.000000E02, 7.516207E01
$$ 1.000000E02, 7.753268E01
$$ 1.000000E02, 7.990868E01
$$ 1.000000E02, 8.229008E01
$$ 1.000000E02, 8.467687E01
$$ 1.000000E02, 8.706908E01
$$ 1.000000E02, 8.946667E01
$$ 1.000000E02, 9.186968E01
$$ 1.000000E02, 9.427807E01
$$ 1.000000E02, 9.669187E01
$$ 1.000000E02, 9.911107E01
$$ 1.000000E02, 1.015357E02
$$ 1.000000E02, 1.039657E02
$$ 1.000000E02, 1.064011E02
$$ 1.000000E02, 1.088419E02
$$ 1.000000E02, 1.112881E02
$$ 1.000000E02, 1.137397E02
$$ 1.000000E02, 1.161967E02
$$ 1.000000E02, 1.186591E02
$$ 1.000000E02, 1.211269E02
$$ 1.000000E02, 1.236001E02
$$ 1.000000E02, 1.260787E02
$$ 1.000000E02, 1.285627E02
$$ 1.000000E02, 1.310521E02
$$ 1.000000E02, 1.335469E02
$$ 1.000000E02, 1.360471E02
$$ 1.000000E02, 1.385527E02
$$ 1.000000E02, 1.410637E02
$$ 1.000000E02, 1.435801E02
$$ 1.000000E02, 1.461019E02
$$ 1.000000E02, 1.486291E02
$$ 1.000000E02, 1.511617E02
$$ 1.000000E02, 1.536997E02
$$ 1.000000E02, 1.562431E02
$$ 1.000000E02, 1.587919E02
$$ 1.000000E02, 1.613461E02
$$ 1.000000E02, 1.639057E02
$$ 1.000000E02, 1.664707E02
$$ 1.000000E02, 1.690411E02
$$ 1.000000E02, 1.716169E02
$$ 1.000000E02, 1.741981E02
$$ 1.000000E02, 1.767847E02
$$ 1.000000E02, 1.793767E02
$$ 1.000000E02, 1.819741E02
$$ 1.000000E02, 1.845769E02
$$ 1.000000E02, 1.871851E02
$$ 1.000000E02, 1.897987E02
$$ 1.000000E02, 1.924177E02
$$ 1.000000E02, 1.950421E02
$$ 1.000000E02, 1.976719E02
$$ 1.000000E02, 2.003071E02
$$ 1.000000E02, 2.029477E02
$$ 1.000000E02, 2.055937E02
$$ 1.000000E02, 2.082451E02
$$ 1.000000E02, 2.109019E02
$$ 1.000000E02, 2.135641E02
$$ 1.000000E02, 2.162317E02
$$ 1.000000E02, 2.189047E02
$$ 1.000000E02, 2.215831E02
$$ 1.000000E02, 2.242669E02
$$ 1.000000E02, 2.269561E02
$$ 1.000000E02, 2.296507E02
$$ 1.000000E02, 2.323507E02
$$ 1.000000E02, 2.350561E02
$$ 1.000000E02, 2.377669E02
$$ 1.000000E02, 2.404831E02
$$ 1.000000E02, 2.432047E02
$$ 1.000000E02, 2.459317E02
$$ 1.000000E02, 2.486641E02
$$ 1.000000E02, 2.514019E02
$$ 1.000000E02, 2.541451E02
$$ 1.000000E02, 2.568937E02
$$ 1.000000E02, 2.596477E02
$$ 1.000000E02, 2.624071E02
$$ 1.000000E02, 2.651719E02
$$ 1.000000E02, 2.679421E02
$$ 1.000000E02, 2.707177E02
$$ 1.000000E02, 2.734987E02
$$ 1.000000E02, 2.762851E02
$$ 1.000000E02, 2.790769E02
$$ 1.000000E02, 2.818741E02
$$ 1.000000E02, 2.846767E02
$$ 1.000000E02, 2.874847E02
$$ 1.000000E02, 2.902981E02
$$ 1.000000E02, 2.931169E02
$$ 1.000000E02, 2.959411E02
$$ 1.000000E02, 2.987707E02
$$ 1.000000E02, 3.016057E02
$$ 1.000000E02, 3.044461E02
$$ 1.000000E02, 3.072919E02
$$ 1.000000E02, 3.101431E02
$$ 1.000000E02, 3.129997E02
$$ 1.000000E02, 3.158617E02
$$ 1.000000E02, 3.187291E02
$$ 1.000000E02, 3.216019E02
$$ 1.000000E02, 3.244801E02
$$ 1.000000E02, 3.273637E02
$$ 1.000000E02, 3.302527E02
$$ 1.000000E02, 3.331471E02
$$ 1.000000E02, 3.360469E02
$$ 1.000000E02, 3.389521E02
$$ 1.000000E02, 3.418627E02
$$ 1.000000E02, 3.447787E02
$$ 1.000000E02, 3.477001E02
$$ 1.000000E02, 3.506269E02
$$ 1.000000E02, 3.535591E02
$$ 1.000000E02, 3.564967E02
$$ 1.000000E02, 3.594397E02
$$ 1.000000E02, 2.388075E00
$$ 1.000000E02, 5.341875E00
$$ 1.000000E02, 8.301075E00
$$ 1.000000E02, 1.126567E01
$$ 1.000000E02, 1.423568E01
$$ 1.000000E02, 1.721107E01
$$ 1.000000E02, 2.019187E01
$$ 1.000000E02, 2.317807E01
$$ 1.000000E02, 2.616967E01
$$ 1.000000E02, 2.916667E01
$$ 1.000000E02, 3.216908E01
$$ 1.000000E02, 3.517687E01
$$ 1.000000E02, 3.819007E01
$$ 1.000000E02, 4.120867E01
$$ 1.000000E02, 4.423267E01
$$ 1.000000E02, 4.726207E01
$$ 1.000000E02, 5.029688E01
$$ 1.000000E02, 5.333708E01
$$ 1.000000E02, 5.638267E01
$$ 1.000000E02, 5.943367E01
$$ 1.000000E02, 6.249007E01
$$ 1.000000E02, 6.555187E01
$$ 1.000000E02, 6.861908E01
$$ 1.000000E02, 7.169167E01
$$ 1.000000E02, 7.476967E01
$$ 1.000000E02, 7.785307E01
$$ 1.000000E02, 8.094188E01
$$ 1.000000E02, 8.403608E01
$$ 1.000000E02, 8.713567E01
$$ 1.000000E02, 9.024067E01
$$ 1.000000E02, 9.335107E01
$$ 1.000000E02, 9.646687E01
$$ 1.000000E02, 9.958808E01
$$ 1.000000E02, 1.027147E02
$$ 1.000000E02, 1.058467E02
$$ 1.000000E02, 1.089841E02
$$ 1.000000E02, 1.121269E02
$$ 1.000000E02, 1.152751E02
$$ 1.000000E02, 1.184287E02
$$ 1.000000E02, 1.215877E02
$$ 1.000000E02, 1.247521E02
$$ 1.000000E02, 1.279219E02
$$ 1.000000E02, 1.310971E02
$$ 1.000000E02, 1.342777E02
$$ 1.000000E02, 1.374637E02
$$ 1.000000E02, 1.406551E02
$$ 1.000000E02, 1.438519E02
$$ 1.000000E02, 1.470541E02
$$ 1.000000E02, 1.502617E02
$$ 1.000000E02, 1.534747E02
$$ 1.000000E02, 1.566931E02
$$ 1.000000E02, 1.599169E02
$$ 1.000000E02, 1.631461E02
$$ 1.000000E02, 1.663807E02
$$ 1.000000E02, 1.696207E02
$$ 9.999923E01, 1.728661E02
$$ 9.999690E01, 1.761169E02
$$ 9.999303E01, 1.793731E02
$$ 9.998760E01, 1.826347E02
$$ 9.998063E01, 1.859017E02
$$ 9.997210E01, 1.891741E02
$$ 9.996203E01, 1.924519E02
$$ 9.995041E01, 1.957351E02
$$ 9.993724E01, 1.990237E02
$$ 9.992252E01, 2.023177E02
$$ 9.990625E01, 2.056171E02
$$ 9.988843E01, 2.089219E02
$$ 9.986906E01, 2.122321E02
$$ 9.984815E01, 2.155477E02
$$ 9.982569E01, 2.188687E02
$$ 9.980168E01, 2.221951E02
$$ 9.977613E01, 2.255269E02
$$ 9.974903E01, 2.288641E02
$$ 9.972038E01, 2.322067E02
$$ 9.969019E01, 2.355547E02
$$ 9.965845E01, 2.389081E02
$$ 9.962517E01, 2.422669E02
$$ 9.959034E01, 2.456311E02
$$ 9.955397E01, 2.490007E02
$$ 9.951606E01, 2.523757E02
$$ 9.947660E01, 2.557561E02
$$ 9.943561E01, 2.591419E02
$$ 9.939307E01, 2.625331E02
$$ 9.934899E01, 2.659297E02
$$ 9.930337E01, 2.693317E02
$$ 9.925621E01, 2.727391E02
$$ 9.920752E01, 2.761519E02
$$ 9.915728E01, 2.795701E02
$$ 9.910551E01, 2.829937E02
$$ 9.905221E01, 2.864227E02
$$ 9.899737E01, 2.898571E02
$$ 9.894099E01, 2.932969E02
$$ 9.888308E01, 2.967421E02
$$ 9.882364E01, 3.001927E02
$$ 9.876267E01, 3.036487E02
$$ 9.870016E01, 3.071101E02
$$ 9.863613E01, 3.105769E02
$$ 9.857057E01, 3.140491E02
$$ 9.850348E01, 3.175267E02
$$ 9.843486E01, 3.210097E02
$$ 9.836472E01, 3.244981E02
$$ 9.829305E01, 3.279919E02
$$ 9.821986E01, 3.314911E02
$$ 9.814515E01, 3.349957E02
$$ 9.806892E01, 3.385057E02
$$ 9.799116E01, 3.420211E02
$$ 9.791189E01, 3.455419E02
$$ 9.783110E01, 3.490681E02
$$ 9.774879E01, 3.525997E02
$$ 9.766497E01, 3.561367E02
$$ 9.757964E01, 3.596791E02
$$ 9.749279E01, 3.226875E00
$$ 9.740443E01, 6.780075E00
$$ 9.731457E01, 1.033867E01
$$ 9.722319E01, 1.390267E01
$$ 9.713031E01, 1.747207E01
$$ 9.703592E01, 2.104688E01
$$ 9.694003E01, 2.462707E01
$$ 9.684263E01, 2.821267E01
$$ 9.674374E01, 3.180367E01
$$ 9.664334E01, 3.540008E01
$$ 9.654145E01, 3.900188E01
$$ 9.643806E01, 4.260907E01
$$ 9.633318E01, 4.622167E01
$$ 9.622680E01, 4.983967E01
$$ 9.611893E01, 5.346308E01
$$ 9.600957E01, 5.709187E01
$$ 9.589873E01, 6.072607E01
$$ 9.578640E01, 6.436568E01
$$ 9.567258E01, 6.801067E01
$$ 9.555728E01, 7.166107E01
$$ 9.544050E01, 7.531687E01
$$ 9.532224E01, 7.897807E01
$$ 9.520250E01, 8.264468E01
$$ 9.508129E01, 8.631668E01
$$ 9.495861E01, 8.999407E01
$$ 9.483445E01, 9.367687E01
$$ 9.470882E01, 9.736507E01
$$ 9.458172E01, 1.010587E02
$$ 9.445316E01, 1.047577E02
$$ 9.432314E01, 1.084621E02
$$ 9.419165E01, 1.121719E02
$$ 9.405870E01, 1.158871E02
$$ 9.392430E01, 1.196077E02
$$ 9.378844E01, 1.233337E02
$$ 9.365112E01, 1.270651E02
$$ 9.351236E01, 1.308019E02
$$ 9.337214E01, 1.345441E02
$$ 9.323048E01, 1.382917E02
$$ 9.308737E01, 1.420447E02
$$ 9.294283E01, 1.458031E02
$$ 9.279684E01, 1.495669E02
$$ 9.264941E01, 1.533361E02
$$ 9.250054E01, 1.571107E02
$$ 9.235024E01, 1.608907E02
$$ 9.219852E01, 1.646761E02
$$ 9.204536E01, 1.684669E02
$$ 9.189077E01, 1.722631E02
$$ 9.173476E01, 1.760647E02
$$ 9.157733E01, 1.798717E02
$$ 9.141848E01, 1.836841E02
$$ 9.125822E01, 1.875019E02
$$ 9.109653E01, 1.913251E02
$$ 9.093344E01, 1.951537E02
$$ 9.076894E01, 1.989877E02
$$ 9.060303E01, 2.028271E02
$$ 9.043572E01, 2.066719E02
$$ 9.026700E01, 2.105221E02
$$ 9.009689E01, 2.143777E02
$$ 8.992538E01, 2.182387E02
$$ 8.975247E01, 2.221051E02
$$ 8.957818E01, 2.259769E02
$$ 8.940249E01, 2.298541E02
$$ 8.922542E01, 2.337367E02
$$ 8.904697E01, 2.376247E02
$$ 8.886714E01, 2.415181E02
$$ 8.868593E01, 2.454169E02
$$ 8.850335E01, 2.493211E02
$$ 8.831939E01, 2.532307E02
$$ 8.813407E01, 2.571457E02
$$ 8.794738E01, 2.610661E02
$$ 8.775932E01, 2.649919E02
$$ 8.756991E01, 2.689231E02
$$ 8.737914E01, 2.728597E02
$$ 8.718701E01, 2.768017E02
$$ 8.699354E01, 2.807491E02
$$ 8.679871E01, 2.847019E02
$$ 8.660254E01, 2.886601E02
$$ 8.640503E01, 2.926237E02
$$ 8.620618E01, 2.965927E02
$$ 8.600599E01, 3.005671E02
$$ 8.580447E01, 3.045469E02
$$ 8.560162E01, 3.085321E02
$$ 8.539744E01, 3.125227E02
$$ 8.519194E01, 3.165187E02
$$ 8.498512E01, 3.205201E02
$$ 8.477698E01, 3.245269E02
$$ 8.456753E01, 3.285391E02
$$ 8.435677E01, 3.325567E02
$$ 8.414470E01, 3.365797E02
$$ 8.393132E01, 3.406081E02
$$ 8.371665E01, 3.446419E02
$$ 8.350068E01, 3.486811E02
$$ 8.328341E01, 3.527257E02
$$ 8.306485E01, 3.567757E02
$$ 8.284501E01, 8.310750E-01
$$ 8.262388E01, 4.891875E00
$$ 8.240147E01, 8.958075E00
$$ 8.217778E01, 1.302967E01
$$ 8.195282E01, 1.710667E01
$$ 8.172659E01, 2.118908E01
$$ 8.149909E01, 2.527687E01
$$ 8.127033E01, 2.937007E01
$$ 8.104031E01, 3.346867E01
$$ 8.080904E01, 3.757267E01
$$ 8.057651E01, 4.168207E01
$$ 8.034273E01, 4.579688E01
$$ 8.010771E01, 4.991708E01
$$ 7.987145E01, 5.404267E01
$$ 7.963395E01, 5.817368E01
$$ 7.939521E01, 6.231007E01
$$ 7.915524E01, 6.645187E01
$$ 7.891405E01, 7.059908E01
$$ 7.867163E01, 7.475167E01
$$ 7.842800E01, 7.890967E01
$$ 7.818315E01, 8.307307E01
$$ 7.793709E01, 8.724187E01
$$ 7.768981E01, 9.141607E01
$$ 7.744134E01, 9.559567E01
$$ 7.719167E01, 9.978067E01
$$ 7.694079E01, 1.039711E02
$$ 7.668873E01, 1.081669E02
$$ 7.643548E01, 1.123681E02
$$ 7.618104E01, 1.165747E02
$$ 7.592542E01, 1.207867E02
$$ 7.566863E01, 1.250041E02
$$ 7.541066E01, 1.292269E02
$$ 7.515152E01, 1.334551E02
$$ 7.489122E01, 1.376887E02
$$ 7.462976E01, 1.419277E02
$$ 7.436714E01, 1.461721E02
$$ 7.410337E01, 1.504219E02
$$ 7.383845E01, 1.546771E02
$$ 7.357239E01, 1.589377E02
$$ 7.330519E01, 1.632037E02
$$ 7.303685E01, 1.674751E02
$$ 7.276738E01, 1.717519E02
$$ 7.249678E01, 1.760341E02
$$ 7.222505E01, 1.803217E02
$$ 7.195221E01, 1.846147E02
$$ 7.167825E01, 1.889131E02
$$ 7.140318E01, 1.932169E02
$$ 7.112701E01, 1.975261E02
$$ 7.084973E01, 2.018407E02
$$ 7.057135E01, 2.061607E02
$$ 7.029188E01, 2.104861E02
$$ 7.001132E01, 2.148169E02
$$ 6.972968E01, 2.191531E02
$$ 6.944696E01, 2.234947E02
$$ 6.916315E01, 2.278417E02
$$ 6.887828E01, 2.321941E02
$$ 6.859234E01, 2.365519E02
$$ 6.830534E01, 2.409151E02
$$ 6.801727E01, 2.452837E02
$$ 6.772816E01, 2.496577E02
$$ 6.743799E01, 2.540371E02
$$ 6.714678E01, 2.584219E02
$$ 6.685453E01, 2.628121E02
$$ 6.656124E01, 2.672077E02
$$ 6.626692E01, 2.716087E02
$$ 6.597157E01, 2.760151E02
$$ 6.567520E01, 2.804269E02
$$ 6.537782E01, 2.848441E02
$$ 6.507941E01, 2.892667E02
$$ 6.478001E01, 2.936947E02
$$ 6.447959E01, 2.981281E02
$$ 6.417818E01, 3.025669E02
$$ 6.387577E01, 3.070111E02
$$ 6.357237E01, 3.114607E02
$$ 6.326799E01, 3.159157E02
$$ 6.296263E01, 3.203761E02
$$ 6.265629E01, 3.248419E02
$$ 6.234898E01, 3.293131E02
$$ 6.204070E01, 3.337897E02
$$ 6.173147E01, 3.382717E02
$$ 6.142127E01, 3.427591E02
$$ 6.111012E01, 3.472519E02
$$ 6.079803E01, 3.517501E02
$$ 6.048499E01, 3.562537E02
$$ 6.017102E01, 7.626750E-01
$$ 5.985612E01, 5.277075E00
$$ 5.954028E01, 9.796875E00
$$ 5.922353E01, 1.432207E01
$$ 5.890585E01, 1.885268E01
$$ 5.858726E01, 2.338867E01
$$ 5.826777E01, 2.793007E01
$$ 5.794737E01, 3.247687E01
$$ 5.762607E01, 3.702907E01
$$ 5.730388E01, 4.158668E01
$$ 5.698081E01, 4.614968E01
$$ 5.665684E01, 5.071807E01
$$ 5.633201E01, 5.529187E01
$$ 5.600629E01, 5.987107E01
$$ 5.567971E01, 6.445567E01
$$ 5.535227E01, 6.904567E01
$$ 5.502397E01, 7.364107E01
$$ 5.469482E01, 7.824187E01
$$ 5.436481E01, 8.284807E01
$$ 5.403397E01, 8.745968E01
$$ 5.370229E01, 9.207667E01
$$ 5.336978E01, 9.669908E01
$$ 5.303643E01, 1.013269E02
$$ 5.270227E01, 1.059601E02
$$ 5.236729E01, 1.105987E02
$$ 5.203150E01, 1.152427E02
$$ 5.169490E01, 1.198921E02
$$ 5.135750E01, 1.245469E02
$$ 5.101931E01, 1.292071E02
$$ 5.068032E01, 1.338727E02
$$ 5.034055E01, 1.385437E02
$$ 5.000000E01, 1.432201E02
$$ 4.965867E01, 1.479019E02
$$ 4.931658E01, 1.525891E02
$$ 4.897372E01, 1.572817E02
$$ 4.863010E01, 1.619797E02
$$ 4.828573E01, 1.666831E02
$$ 4.794060E01, 1.713919E02
$$ 4.759474E01, 1.761061E02
$$ 4.724814E01, 1.808257E02
$$ 4.690080E01, 1.855507E02
$$ 4.655274E01, 1.902811E02
$$ 4.620396E01, 1.950169E02
$$ 4.585446E01, 1.997581E02
$$ 4.550425E01, 2.045047E02
$$ 4.515334E01, 2.092567E02
$$ 4.480172E01, 2.140141E02
$$ 4.444941E01, 2.187769E02
$$ 4.409641E01, 2.235451E02
$$ 4.374273E01, 2.283187E02
$$ 4.338837E01, 2.330977E02
$$ 4.303334E01, 2.378821E02
$$ 4.267764E01, 2.426719E02
$$ 4.232128E01, 2.474671E02
$$ 4.196427E01, 2.522677E02
$$ 4.160660E01, 2.570737E02
$$ 4.124829E01, 2.618851E02
$$ 4.088934E01, 2.667019E02
$$ 4.052975E01, 2.715241E02
$$ 4.016954E01, 2.763517E02
$$ 3.980871E01, 2.811847E02
$$ 3.944726E01, 2.860231E02
$$ 3.908519E01, 2.908669E02
$$ 3.872252E01, 2.957161E02
$$ 3.835925E01, 3.005707E02
$$ 3.799539E01, 3.054307E02
$$ 3.763094E01, 3.102961E02
$$ 3.726590E01, 3.151669E02
$$ 3.690029E01, 3.200431E02
$$ 3.653410E01, 3.249247E02
$$ 3.616735E01, 3.298117E02
$$ 3.580004E01, 3.347041E02
$$ 3.543217E01, 3.396019E02
$$ 3.506376E01, 3.445051E02
$$ 3.469480E01, 3.494137E02
$$ 3.432530E01, 3.543277E02
$$ 3.395527E01, 3.592471E02
$$ 3.358471E01, 4.171875E00
$$ 3.321364E01, 9.102075E00
$$ 3.284205E01, 1.403768E01
$$ 3.246995E01, 1.897867E01
$$ 3.209734E01, 2.392508E01
$$ 3.172424E01, 2.887687E01
$$ 3.135065E01, 3.383407E01
$$ 3.097657E01, 3.879668E01
$$ 3.060201E01, 4.376467E01
$$ 3.022698E01, 4.873808E01
$$ 2.985148E01, 5.371687E01
$$ 2.947552E01, 5.870107E01
$$ 2.909910E01, 6.369067E01
$$ 2.872223E01, 6.868567E01
$$ 2.834491E01, 7.368607E01
$$ 2.796715E01, 7.869187E01
$$ 2.758896E01, 8.370307E01
$$ 2.721035E01, 8.871967E01
$$ 2.683131E01, 9.374168E01
$$ 2.645185E01, 9.876907E01
$$ 2.607199E01, 1.038019E02
$$ 2.569172E01, 1.088401E02
$$ 2.531105E01, 1.138837E02
$$ 2.492999E01, 1.189327E02
$$ 2.454855E01, 1.239871E02
$$ 2.416672E01, 1.290469E02
$$ 2.378452E01, 1.341121E02
$$ 2.340195E01, 1.391827E02
$$ 2.301902E01, 1.442587E02
$$ 2.263573E01, 1.493401E02
$$ 2.225209E01, 1.544269E02
$$ 2.186811E01, 1.595191E02
$$ 2.148379E01, 1.646167E02
$$ 2.109913E01, 1.697197E02
$$ 2.071415E01, 1.748281E02
$$ 2.032884E01, 1.799419E02
$$ 1.994322E01, 1.850611E02
$$ 1.955729E01, 1.901857E02
$$ 1.917106E01, 1.953157E02
$$ 1.878453E01, 2.004511E02
$$ 1.839771E01, 2.055919E02
$$ 1.801061E01, 2.107381E02
$$ 1.762323E01, 2.158897E02
$$ 1.723557E01, 2.210467E02
$$ 1.684764E01, 2.262091E02
$$ 1.645946E01, 2.313769E02
$$ 1.607102E01, 2.365501E02
$$ 1.568233E01, 2.417287E02
$$ 1.529340E01, 2.469127E02
$$ 1.490423E01, 2.521021E02
$$ 1.451483E01, 2.572969E02
$$ 1.412520E01, 2.624971E02
$$ 1.373536E01, 2.677027E02
$$ 1.334530E01, 2.729137E02
$$ 1.295503E01, 2.781301E02
$$ 1.256457E01, 2.833519E02
$$ 1.217391E01, 2.885791E02
$$ 1.178306E01, 2.938117E02
$$ 1.139203E01, 2.990497E02
$$ 1.100082E01, 3.042931E02
$$ 1.060944E01, 3.095419E02
$$ 1.021790E01, 3.147961E02
$$ 9.826200E00, 3.200557E02
$$ 9.434347E00, 3.253207E02
$$ 9.042348E00, 3.305911E02
$$ 8.650208E00, 3.358669E02
$$ 8.257935E00, 3.411481E02
$$ 7.865533E00, 3.464347E02
$$ 7.473009E00, 3.517267E02
$$ 7.080370E00, 3.570241E02
$$ 6.687621E00, 2.326875E00
$$ 6.294768E00, 7.635075E00
$$ 5.901818E00, 1.294867E01
$$ 5.508776E00, 1.826768E01
$$ 5.115649E00, 2.359208E01
$$ 4.722442E00, 2.892187E01
$$ 4.329163E00, 3.425707E01
$$ 3.935816E00, 3.959767E01
$$ 3.542408E00, 4.494368E01
$$ 3.148946E00, 5.029508E01
$$ 2.755434E00, 5.565187E01
$$ 2.361880E00, 6.101408E01
$$ 1.968289E00, 6.638167E01
$$ 1.574668E00, 7.175467E01
$$ 1.181022E00, 7.713307E01
$$ 7.873584E-01, 8.251687E01
$$ 3.936823E-01, 8.790607E01
$$ 0.000000E00, 9.330067E01
$$ 0.000000E00, 1.833013E02
$$ 7.893367E-01, 1.779122E02
$$ 1.578624E00, 1.725338E02
$$ 2.367813E00, 1.671662E02
$$ 3.156855E00, 1.618093E02
$$ 3.945700E00, 1.564633E02
$$ 4.734299E00, 1.511282E02
$$ 5.522603E00, 1.458037E02
$$ 6.310563E00, 1.404901E02
$$ 7.098130E00, 1.351873E02
$$ 7.885255E00, 1.298954E02
$$ 8.671888E00, 1.246142E02
$$ 9.457981E00, 1.193437E02
$$ 1.024348E01, 1.140841E02
$$ 1.102835E01, 1.088353E02
$$ 1.181253E01, 1.035973E02
$$ 1.259597E01, 9.837015E01
$$ 1.337863E01, 9.315375E01
$$ 1.416045E01, 8.794815E01
$$ 1.494139E01, 8.275335E01
$$ 1.572140E01, 7.756935E01
$$ 1.650044E01, 7.239615E01
$$ 1.727844E01, 6.723375E01
$$ 1.805537E01, 6.208215E01
$$ 1.883117E01, 5.694135E01
$$ 1.960579E01, 5.181135E01
$$ 2.037920E01, 4.669215E01
$$ 2.115134E01, 4.158375E01
$$ 2.192216E01, 3.648615E01
$$ 2.269161E01, 3.139935E01
$$ 2.345965E01, 2.632335E01
$$ 2.422623E01, 2.125815E01
$$ 2.499130E01, 1.620375E01
$$ 2.575481E01, 1.116015E01
$$ 2.651671E01, 6.127350E00
$$ 2.727697E01, 1.105350E00
$$ 2.803552E01, 3.560941E02
$$ 2.879233E01, 3.510937E02
$$ 2.954734E01, 3.461042E02
$$ 3.030052E01, 3.411253E02
$$ 3.105180E01, 3.361573E02
$$ 3.180115E01, 3.312001E02
$$ 3.254852E01, 3.262537E02
$$ 3.329386E01, 3.213182E02
$$ 3.403713E01, 3.163933E02
$$ 3.477828E01, 3.114793E02
$$ 3.551726E01, 3.065761E02
$$ 3.625402E01, 3.016837E02
$$ 3.698853E01, 2.968021E02
$$ 3.772073E01, 2.919314E02
$$ 3.845058E01, 2.870713E02
$$ 3.917804E01, 2.822221E02
$$ 3.990306E01, 2.773837E02
$$ 4.062559E01, 2.725561E02
$$ 4.134558E01, 2.677394E02
$$ 4.206301E01, 2.629333E02
$$ 4.277781E01, 2.581382E02
$$ 4.348994E01, 2.533537E02
$$ 4.419937E01, 2.485802E02
$$ 4.490604E01, 2.438174E02
$$ 4.560992E01, 2.390654E02
$$ 4.631095E01, 2.343241E02
$$ 4.700910E01, 2.295937E02
$$ 4.770431E01, 2.248741E02
$$ 4.839656E01, 2.201653E02
$$ 4.908579E01, 2.154674E02
$$ 4.977196E01, 2.107801E02
$$ 5.045503E01, 2.061038E02
$$ 5.113496E01, 2.014381E02
$$ 5.181170E01, 1.967834E02
$$ 5.248522E01, 1.921393E02
$$ 5.315546E01, 1.875062E02
$$ 5.382239E01, 1.828837E02
$$ 5.448597E01, 1.782721E02
$$ 5.514615E01, 1.736713E02
$$ 5.580290E01, 1.690813E02
$$ 5.645617E01, 1.645021E02
$$ 5.710592E01, 1.599337E02
$$ 5.775212E01, 1.553761E02
$$ 5.839471E01, 1.508293E02
$$ 5.903367E01, 1.462934E02
$$ 5.966895E01, 1.417682E02
$$ 6.030051E01, 1.372537E02
$$ 6.092832E01, 1.327501E02
$$ 6.155232E01, 1.282573E02
$$ 6.217250E01, 1.237754E02
$$ 6.278880E01, 1.193041E02
$$ 6.340118E01, 1.148438E02
$$ 6.400962E01, 1.103941E02
$$ 6.461407E01, 1.059553E02
$$ 6.521449E01, 1.015274E02
$$ 6.581085E01, 9.711015E01
$$ 6.640311E01, 9.270375E01
$$ 6.699124E01, 8.830815E01
$$ 6.757518E01, 8.392335E01
$$ 6.815492E01, 7.954935E01
$$ 6.873041E01, 7.518615E01
$$ 6.930162E01, 7.083375E01
$$ 6.986851E01, 6.649215E01
$$ 7.043105E01, 6.216135E01
$$ 7.098920E01, 5.784135E01
$$ 7.154293E01, 5.353215E01
$$ 7.209220E01, 4.923375E01
$$ 7.263698E01, 4.494615E01
$$ 7.317723E01, 4.066935E01
$$ 7.371292E01, 3.640335E01
$$ 7.424402E01, 3.214815E01
$$ 7.477049E01, 2.790375E01
$$ 7.529231E01, 2.367015E01
$$ 7.580943E01, 1.944735E01
$$ 7.632183E01, 1.523535E01
$$ 7.682948E01, 1.103415E01
$$ 7.733233E01, 6.843750E00
$$ 7.783037E01, 2.664150E00
$$ 7.832356E01, 3.584954E02
$$ 7.881187E01, 3.543373E02
$$ 7.929527E01, 3.501902E02
$$ 7.977373E01, 3.460537E02
$$ 8.024722E01, 3.419282E02
$$ 8.071571E01, 3.378133E02
$$ 8.117917E01, 3.337094E02
$$ 8.163757E01, 3.296161E02
$$ 8.209089E01, 3.255337E02
$$ 8.253909E01, 3.214621E02
$$ 8.298215E01, 3.174013E02
$$ 8.342003E01, 3.133514E02
$$ 8.385272E01, 3.093122E02
$$ 8.428019E01, 3.052837E02
$$ 8.470240E01, 3.012662E02
$$ 8.511934E01, 2.972593E02
$$ 8.553097E01, 2.932634E02
$$ 8.593728E01, 2.892781E02
$$ 8.633823E01, 2.853038E02
$$ 8.673380E01, 2.813401E02
$$ 8.712396E01, 2.773873E02
$$ 8.750870E01, 2.734453E02
$$ 8.788799E01, 2.695142E02
$$ 8.826180E01, 2.655938E02
$$ 8.863011E01, 2.616842E02
$$ 8.899290E01, 2.577854E02
$$ 8.935014E01, 2.538973E02
$$ 8.970182E01, 2.500202E02
$$ 9.004790E01, 2.461537E02
$$ 9.038838E01, 2.422981E02
$$ 9.072323E01, 2.384533E02
$$ 9.105242E01, 2.346193E02
$$ 9.137594E01, 2.307962E02
$$ 9.169376E01, 2.269838E02
$$ 9.200588E01, 2.231821E02
$$ 9.231226E01, 2.193914E02
$$ 9.261288E01, 2.156114E02
$$ 9.290774E01, 2.118421E02
$$ 9.319681E01, 2.080838E02
$$ 9.348008E01, 2.043361E02
$$ 9.375751E01, 2.005993E02
$$ 9.402911E01, 1.968733E02
$$ 9.429485E01, 1.931581E02
$$ 9.455471E01, 1.894537E02
$$ 9.480868E01, 1.857602E02
$$ 9.505675E01, 1.820774E02
$$ 9.529889E01, 1.784053E02
$$ 9.553510E01, 1.747442E02
$$ 9.576535E01, 1.710937E02
$$ 9.598963E01, 1.674542E02
$$ 9.620794E01, 1.638253E02
$$ 9.642025E01, 1.602074E02
$$ 9.662655E01, 1.566001E02
$$ 9.682683E01, 1.530037E02
$$ 9.702108E01, 1.494181E02
$$ 9.720928E01, 1.458434E02
$$ 9.739143E01, 1.422794E02
$$ 9.756751E01, 1.387261E02
$$ 9.773751E01, 1.351837E02
$$ 9.790142E01, 1.316521E02
$$ 9.805923E01, 1.281314E02
$$ 9.821093E01, 1.246213E02
$$ 9.835651E01, 1.211222E02
$$ 9.849597E01, 1.176337E02
$$ 9.862928E01, 1.141562E02
$$ 9.875646E01, 1.106893E02
$$ 9.887747E01, 1.072333E02
$$ 9.899233E01, 1.037881E02
$$ 9.910102E01, 1.003537E02
$$ 9.920354E01, 9.693015E01
$$ 9.929987E01, 9.351735E01
$$ 9.939002E01, 9.011535E01
$$ 9.947397E01, 8.672415E01
$$ 9.955173E01, 8.334375E01
$$ 9.962328E01, 7.997415E01
$$ 9.968863E01, 7.661535E01
$$ 9.974776E01, 7.326735E01
$$ 9.980069E01, 6.993015E01
$$ 9.984739E01, 6.660375E01
$$ 9.988787E01, 6.328815E01
$$ 9.992213E01, 5.998335E01
$$ 9.995016E01, 5.668935E01
$$ 9.997196E01, 5.340615E01
$$ 9.998754E01, 5.013375E01
$$ 9.999688E01, 4.687215E01
$$ 1.000000E02, 4.362135E01
$$ 1.000000E02, 4.038135E01
$$ 1.000000E02, 3.715215E01
$$ 1.000000E02, 3.393375E01
$$ 1.000000E02, 3.072615E01
$$ 1.000000E02, 2.752935E01
$$ 1.000000E02, 2.434335E01
$$ 1.000000E02, 2.116815E01
$$ 1.000000E02, 1.800375E01
$$ 1.000000E02, 1.485015E01
$$ 1.000000E02, 1.170735E01
$$ 1.000000E02, 8.575350E00
$$ 1.000000E02, 5.454150E00
$$ 1.000000E02, 2.343750E00
$$ 1.000000E02, 3.592442E02
$$ 1.000000E02, 3.561554E02
$$ 1.000000E02, 3.530773E02
$$ 1.000000E02, 3.500102E02
$$ 1.000000E02, 3.469537E02
$$ 1.000000E02, 3.439082E02
$$ 1.000000E02, 3.408734E02
$$ 1.000000E02, 3.378493E02
$$ 1.000000E02, 3.348362E02
$$ 1.000000E02, 3.318337E02
$$ 1.000000E02, 3.288422E02
$$ 1.000000E02, 3.258613E02
$$ 1.000000E02, 3.228914E02
$$ 1.000000E02, 3.199322E02
$$ 1.000000E02, 3.169838E02
$$ 1.000000E02, 3.140461E02
$$ 1.000000E02, 3.111193E02
$$ 1.000000E02, 3.082033E02
$$ 1.000000E02, 3.052981E02
$$ 1.000000E02, 3.024038E02
$$ 1.000000E02, 2.995201E02
$$ 1.000000E02, 2.966474E02
$$ 1.000000E02, 2.937853E02
$$ 1.000000E02, 2.909342E02
$$ 1.000000E02, 2.880937E02
$$ 1.000000E02, 2.852642E02
$$ 1.000000E02, 2.824453E02
$$ 1.000000E02, 2.796373E02
$$ 1.000000E02, 2.768402E02
$$ 1.000000E02, 2.740537E02
$$ 1.000000E02, 2.712782E02
$$ 1.000000E02, 2.685133E02
$$ 1.000000E02, 2.657594E02
$$ 1.000000E02, 2.630161E02
$$ 1.000000E02, 2.602838E02
$$ 1.000000E02, 2.575622E02
$$ 1.000000E02, 2.548513E02
$$ 1.000000E02, 2.521513E02
$$ 1.000000E02, 2.494621E02
$$ 1.000000E02, 2.467838E02
$$ 1.000000E02, 2.441161E02
$$ 1.000000E02, 2.414593E02
$$ 1.000000E02, 2.388133E02
$$ 1.000000E02, 2.361781E02
$$ 1.000000E02, 2.335537E02
$$ 1.000000E02, 2.309401E02
$$ 1.000000E02, 2.283374E02
$$ 1.000000E02, 2.257454E02
$$ 1.000000E02, 2.231642E02
$$ 1.000000E02, 2.205938E02
$$ 1.000000E02, 2.180342E02
$$ 1.000000E02, 2.154853E02
$$ 1.000000E02, 2.129473E02
$$ 1.000000E02, 2.104201E02
$$ 1.000000E02, 2.079038E02
$$ 1.000000E02, 2.053982E02
$$ 1.000000E02, 2.029034E02
$$ 1.000000E02, 2.004194E02
$$ 1.000000E02, 1.979462E02
$$ 1.000000E02, 1.954838E02
$$ 1.000000E02, 1.930322E02
$$ 1.000000E02, 1.905913E02
$$ 1.000000E02, 1.881613E02
$$ 1.000000E02, 1.857421E02
$$ 1.000000E02, 1.833337E02
$$ 1.000000E02, 1.809362E02
$$ 1.000000E02, 1.785494E02
$$ 1.000000E02, 1.761733E02
$$ 1.000000E02, 1.738082E02
$$ 1.000000E02, 1.714538E02
$$ 1.000000E02, 1.691101E02
$$ 1.000000E02, 1.667773E02
$$ 1.000000E02, 1.644553E02
$$ 1.000000E02, 1.621441E02
$$ 1.000000E02, 1.598437E02
$$ 1.000000E02, 1.575542E02
$$ 1.000000E02, 1.552753E02
$$ 1.000000E02, 1.530073E02
$$ 1.000000E02, 1.507502E02
$$ 1.000000E02, 1.485038E02
$$ 1.000000E02, 1.462681E02
$$ 1.000000E02, 1.440433E02
$$ 1.000000E02, 1.418293E02
$$ 1.000000E02, 1.396261E02
$$ 1.000000E02, 1.374338E02
$$ 1.000000E02, 1.352521E02
$$ 1.000000E02, 1.330814E02
$$ 1.000000E02, 1.309214E02
$$ 1.000000E02, 1.287722E02
$$ 1.000000E02, 1.266337E02
$$ 1.000000E02, 1.245061E02
$$ 1.000000E02, 1.223893E02
$$ 1.000000E02, 1.202833E02
$$ 1.000000E02, 1.181881E02
$$ 1.000000E02, 1.161037E02
$$ 1.000000E02, 1.140301E02
$$ 1.000000E02, 1.119673E02
$$ 1.000000E02, 1.099154E02
$$ 1.000000E02, 1.078741E02
$$ 1.000000E02, 1.058438E02
$$ 1.000000E02, 1.038241E02
$$ 1.000000E02, 1.018153E02
$$ 1.000000E02, 9.981735E01
$$ 1.000000E02, 9.783015E01
$$ 1.000000E02, 9.585375E01
$$ 1.000000E02, 9.388815E01
$$ 1.000000E02, 9.193335E01
$$ 1.000000E02, 8.998935E01
$$ 1.000000E02, 8.805615E01
$$ 1.000000E02, 8.613375E01
$$ 1.000000E02, 8.422215E01
$$ 1.000000E02, 8.232135E01
$$ 1.000000E02, 8.043135E01
$$ 1.000000E02, 7.855215E01
$$ 1.000000E02, 7.668375E01
$$ 1.000000E02, 7.482615E01
$$ 1.000000E02, 7.297935E01
$$ 1.000000E02, 7.114335E01
$$ 1.000000E02, 6.931815E01
$$ 1.000000E02, 6.750375E01
$$ 1.000000E02, 6.570015E01
$$ 1.000000E02, 6.390735E01
$$ 1.000000E02, 6.212535E01
$$ 1.000000E02, 6.035415E01
$$ 1.000000E02, 5.859375E01
$$ 1.000000E02, 5.684415E01
$$ 1.000000E02, 5.510535E01
$$ 1.000000E02, 5.337735E01
$$ 1.000000E02, 5.166015E01
$$ 1.000000E02, 4.995375E01
$$ 1.000000E02, 4.825815E01
$$ 1.000000E02, 4.657335E01
$$ 1.000000E02, 4.489935E01
$$ 1.000000E02, 4.323615E01
$$ 1.000000E02, 4.158375E01
$$ 1.000000E02, 3.994215E01
$$ 1.000000E02, 3.831135E01
$$ 1.000000E02, 3.669135E01
$$ 1.000000E02, 3.508215E01
$$ 1.000000E02, 3.348375E01
$$ 1.000000E02, 3.189615E01
$$ 1.000000E02, 3.031935E01
$$ 1.000000E02, 2.875335E01
$$ 1.000000E02, 2.719815E01
$$ 1.000000E02, 2.565375E01
$$ 1.000000E02, 2.412015E01
$$ 1.000000E02, 2.259735E01
$$ 1.000000E02, 2.108535E01
$$ 1.000000E02, 1.958415E01
$$ 1.000000E02, 1.809375E01
$$ 1.000000E02, 1.661415E01
$$ 1.000000E02, 1.514535E01
$$ 1.000000E02, 1.368735E01
$$ 1.000000E02, 1.224015E01
$$ 1.000000E02, 1.080375E01
$$ 1.000000E02, 9.378150E00
$$ 1.000000E02, 7.963350E00
$$ 1.000000E02, 6.559350E00
$$ 1.000000E02, 5.166150E00
$$ 1.000000E02, 3.783750E00
$$ 1.000000E02, 2.412150E00
$$ 1.000000E02, 1.051350E00
$$ 1.000000E02, 3.597014E02
$$ 1.000000E02, 3.583622E02
$$ 1.000000E02, 3.570338E02
$$ 1.000000E02, 3.557161E02
$$ 1.000000E02, 3.544094E02
$$ 1.000000E02, 3.531133E02
$$ 1.000000E02, 3.518282E02
$$ 1.000000E02, 3.505538E02
$$ 1.000000E02, 3.492902E02
$$ 1.000000E02, 3.480373E02
$$ 1.000000E02, 3.467954E02
$$ 1.000000E02, 3.455642E02
$$ 1.000000E02, 3.443438E02
$$ 1.000000E02, 3.431342E02
$$ 1.000000E02, 3.419353E02
$$ 1.000000E02, 3.407474E02
$$ 1.000000E02, 3.395702E02
$$ 1.000000E02, 3.384038E02
$$ 1.000000E02, 3.372482E02
$$ 1.000000E02, 3.361034E02
$$ 1.000000E02, 3.349693E02
$$ 1.000000E02, 3.338461E02
$$ 1.000000E02, 3.327338E02
$$ 1.000000E02, 3.316322E02
$$ 1.000000E02, 3.305413E02
$$ 1.000000E02, 3.294614E02
$$ 1.000000E02, 3.283922E02
$$ 1.000000E02, 3.273338E02
$$ 1.000000E02, 3.262862E02
$$ 1.000000E02, 3.252494E02
$$ 1.000000E02, 3.242234E02
$$ 1.000000E02, 3.232082E02
$$ 1.000000E02, 3.222038E02
$$ 1.000000E02, 3.212102E02
$$ 1.000000E02, 3.202274E02
$$ 1.000000E02, 3.192554E02
$$ 1.000000E02, 3.182942E02
$$ 1.000000E02, 3.173438E02
$$ 1.000000E02, 3.164042E02
$$ 1.000000E02, 3.154754E02
$$ 1.000000E02, 3.145574E02
$$ 1.000000E02, 3.136502E02
$$ 1.000000E02, 3.127537E02
$$ 1.000000E02, 3.118682E02
$$ 1.000000E02, 3.109933E02
$$ 1.000000E02, 3.101294E02
$$ 1.000000E02, 3.092762E02
$$ 1.000000E02, 3.084338E02
$$ 1.000000E02, 3.076022E02
$$ 1.000000E02, 3.067814E02
$$ 1.000000E02, 3.059714E02
$$ 1.000000E02, 3.051722E02
$$ 1.000000E02, 3.043838E02
$$ 1.000000E02, 3.036062E02
$$ 1.000000E02, 3.028393E02
$$ 1.000000E02, 3.020834E02
$$ 1.000000E02, 3.013382E02
$$ 1.000000E02, 3.006038E02
$$ 1.000000E02, 2.998802E02
$$ 1.000000E02, 2.991674E02
$$ 1.000000E02, 2.984654E02
$$ 1.000000E02, 2.977742E02
$$ 1.000000E02, 2.970938E02
$$ 1.000000E02, 2.964242E02
$$ 1.000000E02, 2.957654E02
$$ 1.000000E02, 2.951174E02
$$ 1.000000E02, 2.944802E02
$$ 1.000000E02, 2.938538E02
$$ 1.000000E02, 2.932382E02
$$ 1.000000E02, 2.926334E02
$$ 1.000000E02, 2.920394E02
$$ 1.000000E02, 2.914562E02
$$ 1.000000E02, 2.908837E02
$$ 1.000000E02, 2.903221E02
$$ 1.000000E02, 2.897714E02
$$ 1.000000E02, 2.892314E02
$$ 1.000000E02, 2.887022E02
$$ 1.000000E02, 2.881838E02
$$ 1.000000E02, 2.876762E02
$$ 1.000000E02, 2.871794E02
$$ 1.000000E02, 2.866934E02
$$ 1.000000E02, 2.862182E02
$$ 1.000000E02, 2.857537E02
$$ 1.000000E02, 2.853002E02
$$ 1.000000E02, 2.848574E02
$$ 1.000000E02, 2.844254E02
$$ 1.000000E02, 2.840042E02
$$ 1.000000E02, 2.835938E02
$$ 1.000000E02, 2.831942E02
$$ 1.000000E02, 2.828054E02
$$ 1.000000E02, 2.824274E02
$$ 1.000000E02, 2.820602E02
$$ 1.000000E02, 2.817038E02
$$ 1.000000E02, 2.813582E02
$$ 1.000000E02, 2.810234E02
$$ 1.000000E02, 2.806994E02
$$ 1.000000E02, 2.803862E02
$$ 1.000000E02, 2.800838E02
$$ 1.000000E02, 2.797922E02
$$ 1.000000E02, 2.795114E02
$$ 1.000000E02, 2.792414E02
$$ 1.000000E02, 2.789822E02
$$ 1.000000E02, 2.787338E02
$$ 1.000000E02, 2.784962E02
$$ 1.000000E02, 2.782694E02
$$ 1.000000E02, 2.780534E02
$$ 1.000000E02, 2.778482E02
$$ 1.000000E02, 2.776538E02
$$ 1.000000E02, 2.774702E02
$$ 1.000000E02, 2.772974E02
$$ 1.000000E02, 2.771354E02
$$ 1.000000E02, 2.769842E02
$$ 1.000000E02, 2.768438E02
$$ 1.000000E02, 2.767142E02
$$ 1.000000E02, 2.765954E02
$$ 1.000000E02, 2.764874E02
$$ 1.000000E02, 2.763902E02
$$ 1.000000E02, 2.763038E02
$$ 1.000000E02, 2.762282E02
$$ 1.000000E02, 2.761634E02
$$ 1.000000E02, 2.761094E02
$$ 1.000000E02, 2.760662E02
$$ 1.000000E02, 2.760338E02
$$ 1.000000E02, 2.760122E02
$$ 1.000000E02, 2.760014E02
$$ 1.000000E02, 2.760014E02
$$ 1.000000E02, 2.760122E02
$$ 1.000000E02, 2.760338E02
$$ 1.000000E02, 2.760662E02
$$ 1.000000E02, 2.761094E02
$$ 1.000000E02, 2.761634E02
$$ 1.000000E02, 2.762282E02
$$ 1.000000E02, 2.763038E02
$$ 1.000000E02, 2.763902E02
$$ 1.000000E02, 2.764874E02
$$ 1.000000E02, 2.765954E02
$$ 1.000000E02, 2.767142E02
$$ 1.000000E02, 2.768438E02
$$ 1.000000E02, 2.769842E02
$$ 1.000000E02, 2.771354E02
$$ 1.000000E02, 2.772974E02
$$ 1.000000E02, 2.774702E02
$$ 1.000000E02, 2.776538E02
$$ 1.000000E02, 2.778482E02
$$ 1.000000E02, 2.780534E02
$$ 1.000000E02, 2.782694E02
$$ 1.000000E02, 2.784962E02
$$ 1.000000E02, 2.787338E02
$$ 1.000000E02, 2.789822E02
$$ 1.000000E02, 2.792414E02
$$ 1.000000E02, 2.795114E02
$$ 1.000000E02, 2.797922E02
$$ 1.000000E02, 2.800838E02
$$ 1.000000E02, 2.803862E02
$$ 1.000000E02, 2.806994E02
$$ 1.000000E02, 2.810234E02
$$ 1.000000E02, 2.813582E02
$$ 1.000000E02, 2.817038E02
$$ 1.000000E02, 2.820602E02
$$ 1.000000E02, 2.824274E02
$$ 1.000000E02, 2.828054E02
$$ 1.000000E02, 2.831942E02
$$ 1.000000E02, 2.835938E02
$$ 1.000000E02, 2.840042E02
$$ 1.000000E02, 2.844254E02
$$ 1.000000E02, 2.848574E02
$$ 1.000000E02, 2.853002E02
$$ 1.000000E02, 2.857537E02
$$ 1.000000E02, 2.862182E02
$$ 1.000000E02, 2.866934E02
$$ 1.000000E02, 2.871794E02
$$ 1.000000E02, 2.876762E02
$$ 1.000000E02, 2.881838E02
$$ 1.000000E02, 2.887022E02
$$ 1.000000E02, 2.892314E02
$$ 1.000000E02, 2.897714E02
$$ 1.000000E02, 2.903221E02
$$ 1.000000E02, 2.908837E02
$$ 1.000000E02, 2.914562E02
$$ 1.000000E02, 2.920394E02
$$ 1.000000E02, 2.926334E02
$$ 1.000000E02, 2.932382E02
$$ 1.000000E02, 2.938538E02
$$ 1.000000E02, 2.944802E02
$$ 1.000000E02, 2.951174E02
$$ 1.000000E02, 2.957654E02
$$ 1.000000E02, 2.964242E02
$$ 1.000000E02, 2.970938E02
$$ 1.000000E02, 2.977742E02
$$ 1.000000E02, 2.984654E02
$$ 1.000000E02, 2.991674E02
$$ 1.000000E02, 2.998802E02
$$ 1.000000E02, 3.006038E02
$$ 1.000000E02, 3.013382E02
$$ 1.000000E02, 3.020834E02
$$ 1.000000E02, 3.028393E02
$$ 1.000000E02, 3.036062E02
$$ 1.000000E02, 3.043838E02
$$ 1.000000E02, 3.051722E02
$$ 1.000000E02, 3.059714E02
$$ 1.000000E02, 3.067814E02
$$ 1.000000E02, 3.076022E02
$$ 1.000000E02, 3.084338E02
$$ 1.000000E02, 3.092762E02
$$ 1.000000E02, 3.101294E02
$$ 1.000000E02, 3.109933E02
$$ 1.000000E02, 3.118682E02
$$ 1.000000E02, 3.127537E02
$$ 1.000000E02, 3.136502E02
$$ 1.000000E02, 3.145574E02
$$ 1.000000E02, 3.154754E02
$$ 1.000000E02, 3.164042E02
$$ 1.000000E02, 3.173438E02
$$ 1.000000E02, 3.182942E02
$$ 1.000000E02, 3.192554E02
$$ 1.000000E02, 3.202274E02
$$ 1.000000E02, 3.212102E02
$$ 1.000000E02, 3.222038E02
$$ 1.000000E02, 3.232082E02
$$ 1.000000E02, 3.242234E02
$$ 1.000000E02, 3.252494E02
$$ 1.000000E02, 3.262862E02
$$ 1.000000E02, 3.273338E02
$$ 1.000000E02, 3.283922E02
$$ 1.000000E02, 3.294614E02
$$ 1.000000E02, 3.305413E02
$$ 1.000000E02, 3.316322E02
$$ 1.000000E02, 3.327338E02
$$ 1.000000E02, 3.338461E02
$$ 1.000000E02, 3.349693E02
$$ 1.000000E02, 3.361034E02
$$ 1.000000E02, 3.372482E02
$$ 1.000000E02, 3.384038E02
$$ 1.000000E02, 3.395702E02
$$ 1.000000E02, 3.407474E02
$$ 1.000000E02, 3.419353E02
$$ 1.000000E02, 3.431342E02
$$ 1.000000E02, 3.443438E02
$$ 1.000000E02, 3.455642E02
$$ 1.000000E02, 3.467954E02
$$ 1.000000E02, 3.480373E02
$$ 1.000000E02, 3.492902E02
$$ 1.000000E02, 3.505538E02
$$ 1.000000E02, 3.518282E02
$$ 1.000000E02, 3.531133E02
$$ 1.000000E02, 3.544094E02
$$ 1.000000E02, 3.557161E02
$$ 1.000000E02, 3.570338E02
$$ 1.000000E02, 3.583622E02
$$ 1.000000E02, 3.597014E02
$$ 1.000000E02, 1.051350E00
$$ 1.000000E02, 2.412150E00
$$ 1.000000E02, 3.783750E00
$$ 1.000000E02, 5.166150E00
$$ 1.000000E02, 6.559350E00
$$ 1.000000E02, 7.963350E00
$$ 1.000000E02, 9.378150E00
$$ 1.000000E02, 1.080375E01
$$ 1.000000E02, 1.224015E01
$$ 1.000000E02, 1.368735E01
$$ 1.000000E02, 1.514535E01
$$ 1.000000E02, 1.661415E01
$$ 1.000000E02, 1.809375E01
$$ 1.000000E02, 1.958415E01
$$ 1.000000E02, 2.108535E01
$$ 1.000000E02, 2.259735E01
$$ 1.000000E02, 2.412015E01
$$ 1.000000E02, 2.565375E01
$$ 1.000000E02, 2.719815E01
$$ 1.000000E02, 2.875335E01
$$ 1.000000E02, 3.031935E01
$$ 1.000000E02, 3.189615E01
$$ 1.000000E02, 3.348375E01
$$ 1.000000E02, 3.508215E01
$$ 1.000000E02, 3.669135E01
$$ 1.000000E02, 3.831135E01
$$ 1.000000E02, 3.994215E01
$$ 1.000000E02, 4.158375E01
$$ 1.000000E02, 4.323615E01
$$ 1.000000E02, 4.489935E01
$$ 1.000000E02, 4.657335E01
$$ 1.000000E02, 4.825815E01
$$ 1.000000E02, 4.995375E01
$$ 1.000000E02, 5.166015E01
$$ 1.000000E02, 5.337735E01
$$ 1.000000E02, 5.510535E01
$$ 1.000000E02, 5.684415E01
$$ 1.000000E02, 5.859375E01
$$ 1.000000E02, 6.035415E01
$$ 1.000000E02, 6.212535E01
$$ 1.000000E02, 6.390735E01
$$ 1.000000E02, 6.570015E01
$$ 1.000000E02, 6.750375E01
$$ 1.000000E02, 6.931815E01
$$ 1.000000E02, 7.114335E01
$$ 1.000000E02, 7.297935E01
$$ 1.000000E02, 7.482615E01
$$ 1.000000E02, 7.668375E01
$$ 1.000000E02, 7.855215E01
$$ 1.000000E02, 8.043135E01
$$ 1.000000E02, 8.232135E01
$$ 1.000000E02, 8.422215E01
$$ 1.000000E02, 8.613375E01
$$ 1.000000E02, 8.805615E01
$$ 1.000000E02, 8.998935E01
$$ 1.000000E02, 9.193335E01
$$ 1.000000E02, 9.388815E01
$$ 1.000000E02, 9.585375E01
$$ 1.000000E02, 9.783015E01
$$ 1.000000E02, 9.981735E01
$$ 1.000000E02, 1.018153E02
$$ 1.000000E02, 1.038241E02
$$ 1.000000E02, 1.058438E02
$$ 1.000000E02, 1.078741E02
$$ 1.000000E02, 1.099154E02
$$ 1.000000E02, 1.119673E02
$$ 1.000000E02, 1.140301E02
$$ 1.000000E02, 1.161037E02
$$ 1.000000E02, 1.181881E02
$$ 1.000000E02, 1.202833E02
$$ 1.000000E02, 1.223893E02
$$ 1.000000E02, 1.245061E02
$$ 1.000000E02, 1.266337E02
$$ 1.000000E02, 1.287722E02
$$ 1.000000E02, 1.309214E02
$$ 1.000000E02, 1.330814E02
$$ 1.000000E02, 1.352521E02
$$ 1.000000E02, 1.374338E02
$$ 1.000000E02, 1.396261E02
$$ 1.000000E02, 1.418293E02
$$ 1.000000E02, 1.440433E02
$$ 1.000000E02, 1.462681E02
$$ 1.000000E02, 1.485038E02
$$ 1.000000E02, 1.507502E02
$$ 1.000000E02, 1.530073E02
$$ 1.000000E02, 1.552753E02
$$ 1.000000E02, 1.575542E02
$$ 1.000000E02, 1.598437E02
$$ 1.000000E02, 1.621441E02
$$ 1.000000E02, 1.644553E02
$$ 1.000000E02, 1.667773E02
$$ 1.000000E02, 1.691101E02
$$ 1.000000E02, 1.714538E02
$$ 1.000000E02, 1.738082E02
$$ 1.000000E02, 1.761733E02
$$ 1.000000E02, 1.785494E02
$$ 1.000000E02, 1.809362E02
$$ 1.000000E02, 1.833337E02
$$ 1.000000E02, 1.857421E02
$$ 1.000000E02, 1.881613E02
$$ 1.000000E02, 1.905913E02
$$ 1.000000E02, 1.930322E02
$$ 1.000000E02, 1.954838E02
$$ 1.000000E02, 1.979462E02
$$ 1.000000E02, 2.004194E02
$$ 1.000000E02, 2.029034E02
$$ 1.000000E02, 2.053982E02
$$ 1.000000E02, 2.079038E02
$$ 1.000000E02, 2.104201E02
$$ 1.000000E02, 2.129473E02
$$ 1.000000E02, 2.154853E02
$$ 1.000000E02, 2.180342E02
$$ 1.000000E02, 2.205938E02
$$ 1.000000E02, 2.231642E02
$$ 1.000000E02, 2.257454E02
$$ 1.000000E02, 2.283374E02
$$ 1.000000E02, 2.309401E02
$$ 1.000000E02, 2.335537E02
$$ 1.000000E02, 2.361781E02
$$ 1.000000E02, 2.388133E02
$$ 1.000000E02, 2.414593E02
$$ 1.000000E02, 2.441161E02
$$ 1.000000E02, 2.467838E02
$$ 1.000000E02, 2.494621E02
$$ 1.000000E02, 2.521513E02
$$ 1.000000E02, 2.548513E02
$$ 1.000000E02, 2.575622E02
$$ 1.000000E02, 2.602838E02
$$ 1.000000E02, 2.630161E02
$$ 1.000000E02, 2.657594E02
$$ 1.000000E02, 2.685133E02
$$ 1.000000E02, 2.712782E02
$$ 1.000000E02, 2.740537E02
$$ 1.000000E02, 2.768402E02
$$ 1.000000E02, 2.796373E02
$$ 1.000000E02, 2.824453E02
$$ 1.000000E02, 2.852642E02
$$ 1.000000E02, 2.880937E02
$$ 1.000000E02, 2.909342E02
$$ 1.000000E02, 2.937853E02
$$ 1.000000E02, 2.966474E02
$$ 1.000000E02, 2.995201E02
$$ 1.000000E02, 3.024038E02
$$ 1.000000E02, 3.052981E02
$$ 1.000000E02, 3.082033E02
$$ 1.000000E02, 3.111193E02
$$ 1.000000E02, 3.140461E02
$$ 1.000000E02, 3.169838E02
$$ 1.000000E02, 3.199322E02
$$ 1.000000E02, 3.228914E02
$$ 1.000000E02, 3.258613E02
$$ 1.000000E02, 3.288422E02
$$ 1.000000E02, 3.318337E02
$$ 1.000000E02, 3.348362E02
$$ 1.000000E02, 3.378493E02
$$ 1.000000E02, 3.408734E02
$$ 1.000000E02, 3.439082E02
$$ 1.000000E02, 3.469537E02
$$ 1.000000E02, 3.500102E02
$$ 1.000000E02, 3.530773E02
$$ 1.000000E02, 3.561554E02
$$ 1.000000E02, 3.592442E02
$$ 1.000000E02, 2.343750E00
$$ 1.000000E02, 5.454150E00
$$ 1.000000E02, 8.575350E00
$$ 1.000000E02, 1.170735E01
$$ 1.000000E02, 1.485015E01
$$ 1.000000E02, 1.800375E01
$$ 1.000000E02, 2.116815E01
$$ 1.000000E02, 2.434335E01
$$ 1.000000E02, 2.752935E01
$$ 1.000000E02, 3.072615E01
$$ 1.000000E02, 3.393375E01
$$ 1.000000E02, 3.715215E01
$$ 1.000000E02, 4.038135E01
$$ 1.000000E02, 4.362135E01
$$ 9.999688E01, 4.687215E01
$$ 9.998754E01, 5.013375E01
$$ 9.997196E01, 5.340615E01
$$ 9.995016E01, 5.668935E01
$$ 9.992213E01, 5.998335E01
$$ 9.988787E01, 6.328815E01
$$ 9.984739E01, 6.660375E01
$$ 9.980069E01, 6.993015E01
$$ 9.974776E01, 7.326735E01
$$ 9.968863E01, 7.661535E01
$$ 9.962328E01, 7.997415E01
$$ 9.955173E01, 8.334375E01
$$ 9.947397E01, 8.672415E01
$$ 9.939002E01, 9.011535E01
$$ 9.929987E01, 9.351735E01
$$ 9.920354E01, 9.693015E01
$$ 9.910102E01, 1.003537E02
$$ 9.899233E01, 1.037881E02
$$ 9.887747E01, 1.072333E02
$$ 9.875646E01, 1.106893E02
$$ 9.862928E01, 1.141562E02
$$ 9.849597E01, 1.176337E02
$$ 9.835651E01, 1.211222E02
$$ 9.821093E01, 1.246213E02
$$ 9.805923E01, 1.281314E02
$$ 9.790142E01, 1.316521E02
$$ 9.773751E01, 1.351837E02
$$ 9.756751E01, 1.387261E02
$$ 9.739143E01, 1.422794E02
$$ 9.720928E01, 1.458434E02
$$ 9.702108E01, 1.494181E02
$$ 9.682683E01, 1.530037E02
$$ 9.662655E01, 1.566001E02
$$ 9.642025E01, 1.602074E02
$$ 9.620794E01, 1.638253E02
$$ 9.598963E01, 1.674542E02
$$ 9.576535E01, 1.710937E02
$$ 9.553510E01, 1.747442E02
$$ 9.529889E01, 1.784053E02
$$ 9.505675E01, 1.820774E02
$$ 9.480868E01, 1.857602E02
$$ 9.455471E01, 1.894537E02
$$ 9.429485E01, 1.931581E02
$$ 9.402911E01, 1.968733E02
$$ 9.375751E01, 2.005993E02
$$ 9.348008E01, 2.043361E02
$$ 9.319681E01, 2.080838E02
$$ 9.290774E01, 2.118421E02
$$ 9.261288E01, 2.156114E02
$$ 9.231226E01, 2.193914E02
$$ 9.200588E01, 2.231821E02
$$ 9.169376E01, 2.269838E02
$$ 9.137594E01, 2.307962E02
$$ 9.105242E01, 2.346193E02
$$ 9.072323E01, 2.384533E02
$$ 9.038838E01, 2.422981E02
$$ 9.004790E01, 2.461537E02
$$ 8.970182E01, 2.500202E02
$$ 8.935014E01, 2.538973E02
$$ 8.899290E01, 2.577854E02
$$ 8.863011E01, 2.616842E02
$$ 8.826180E01, 2.655938E02
$$ 8.788799E01, 2.695142E02
$$ 8.750870E01, 2.734453E02
$$ 8.712396E01, 2.773873E02
$$ 8.673380E01, 2.813401E02
$$ 8.633823E01, 2.853038E02
$$ 8.593728E01, 2.892781E02
$$ 8.553097E01, 2.932634E02
$$ 8.511934E01, 2.972593E02
$$ 8.470240E01, 3.012662E02
$$ 8.428019E01, 3.052837E02
$$ 8.385272E01, 3.093122E02
$$ 8.342003E01, 3.133514E02
$$ 8.298215E01, 3.174013E02
$$ 8.253909E01, 3.214621E02
$$ 8.209089E01, 3.255337E02
$$ 8.163757E01, 3.296161E02
$$ 8.117917E01, 3.337094E02
$$ 8.071571E01, 3.378133E02
$$ 8.024722E01, 3.419282E02
$$ 7.977373E01, 3.460537E02
$$ 7.929527E01, 3.501902E02
$$ 7.881187E01, 3.543373E02
$$ 7.832356E01, 3.584954E02
$$ 7.783037E01, 2.664150E00
$$ 7.733233E01, 6.843750E00
$$ 7.682948E01, 1.103415E01
$$ 7.632183E01, 1.523535E01
$$ 7.580943E01, 1.944735E01
$$ 7.529231E01, 2.367015E01
$$ 7.477049E01, 2.790375E01
$$ 7.424402E01, 3.214815E01
$$ 7.371292E01, 3.640335E01
$$ 7.317723E01, 4.066935E01
$$ 7.263698E01, 4.494615E01
$$ 7.209220E01, 4.923375E01
$$ 7.154293E01, 5.353215E01
$$ 7.098920E01, 5.784135E01
$$ 7.043105E01, 6.216135E01
$$ 6.986851E01, 6.649215E01
$$ 6.930162E01, 7.083375E01
$$ 6.873041E01, 7.518615E01
$$ 6.815492E01, 7.954935E01
$$ 6.757518E01, 8.392335E01
$$ 6.699124E01, 8.830815E01
$$ 6.640311E01, 9.270375E01
$$ 6.581085E01, 9.711015E01
$$ 6.521449E01, 1.015274E02
$$ 6.461407E01, 1.059553E02
$$ 6.400962E01, 1.103941E02
$$ 6.340118E01, 1.148438E02
$$ 6.278880E01, 1.193041E02
$$ 6.217250E01, 1.237754E02
$$ 6.155232E01, 1.282573E02
$$ 6.092832E01, 1.327501E02
$$ 6.030051E01, 1.372537E02
$$ 5.966895E01, 1.417682E02
$$ 5.903367E01, 1.462934E02
$$ 5.839471E01, 1.508293E02
$$ 5.775212E01, 1.553761E02
$$ 5.710592E01, 1.599337E02
$$ 5.645617E01, 1.645021E02
$$ 5.580290E01, 1.690813E02
$$ 5.514615E01, 1.736713E02
$$ 5.448597E01, 1.782721E02
$$ 5.382239E01, 1.828837E02
$$ 5.315546E01, 1.875062E02
$$ 5.248522E01, 1.921393E02
$$ 5.181170E01, 1.967834E02
$$ 5.113496E01, 2.014381E02
$$ 5.045503E01, 2.061038E02
$$ 4.977196E01, 2.107801E02
$$ 4.908579E01, 2.154674E02
$$ 4.839656E01, 2.201653E02
$$ 4.770431E01, 2.248741E02
$$ 4.700910E01, 2.295937E02
$$ 4.631095E01, 2.343241E02
$$ 4.560992E01, 2.390654E02
$$ 4.490604E01, 2.438174E02
$$ 4.419937E01, 2.485802E02
$$ 4.348994E01, 2.533537E02
$$ 4.277781E01, 2.581382E02
$$ 4.206301E01, 2.629333E02
$$ 4.134558E01, 2.677394E02
$$ 4.062559E01, 2.725561E02
$$ 3.990306E01, 2.773837E02
$$ 3.917804E01, 2.822221E02
$$ 3.845058E01, 2.870713E02
$$ 3.772073E01, 2.919314E02
$$ 3.698853E01, 2.968021E02
$$ 3.625402E01, 3.016837E02
$$ 3.551726E01, 3.065761E02
$$ 3.477828E01, 3.114793E02
$$ 3.403713E01, 3.163933E02
$$ 3.329386E01, 3.213182E02
$$ 3.254852E01, 3.262537E02
$$ 3.180115E01, 3.312001E02
$$ 3.105180E01, 3.361573E02
$$ 3.030052E01, 3.411253E02
$$ 2.954734E01, 3.461042E02
$$ 2.879233E01, 3.510937E02
$$ 2.803552E01, 3.560941E02
$$ 2.727697E01, 1.105350E00
$$ 2.651671E01, 6.127350E00
$$ 2.575481E01, 1.116015E01
$$ 2.499130E01, 1.620375E01
$$ 2.422623E01, 2.125815E01
$$ 2.345965E01, 2.632335E01
$$ 2.269161E01, 3.139935E01
$$ 2.192216E01, 3.648615E01
$$ 2.115134E01, 4.158375E01
$$ 2.037920E01, 4.669215E01
$$ 1.960579E01, 5.181135E01
$$ 1.883117E01, 5.694135E01
$$ 1.805537E01, 6.208215E01
$$ 1.727844E01, 6.723375E01
$$ 1.650044E01, 7.239615E01
$$ 1.572140E01, 7.756935E01
$$ 1.494139E01, 8.275335E01
$$ 1.416045E01, 8.794815E01
$$ 1.337863E01, 9.315375E01
$$ 1.259597E01, 9.837015E01
$$ 1.181253E01, 1.035973E02
$$ 1.102835E01, 1.088353E02
$$ 1.024348E01, 1.140841E02
$$ 9.457981E00, 1.193437E02
$$ 8.671888E00, 1.246142E02
$$ 7.885255E00, 1.298954E02
$$ 7.098130E00, 1.351873E02
$$ 6.310563E00, 1.404901E02
$$ 5.522603E00, 1.458037E02
$$ 4.734299E00, 1.511282E02
$$ 3.945700E00, 1.564633E02
$$ 3.156855E00, 1.618093E02
$$ 2.367813E00, 1.671662E02
$$ 1.578624E00, 1.725338E02
$$ 7.893367E-01, 1.779122E02
$$ 0.000000E00, 1.833013E02
$$ ##END
##$RELAX= 
##$BRUKER FILE EXP=spnam8
$$ ##TITLE= sm. Chirp, 60kHz, 500us
$$ ##JCAMP-DX= 5.00 Bruker JCAMP library
$$ ##DATA TYPE= Shape Data
$$ ##ORIGIN= Bruker BioSpin GmbH
$$ ##OWNER= <demo>
$$ ##DATE= 2005/09/22
$$ ##TIME= 17:26:40
$$ ##$SHAPE_PARAMETERS= Type: SmoothedChirp ; Total Sweep-Width [Hz] 60000.0 ; Length of Pulse [usec] 500.0 ; % to be smoothed 20.0 ; 1=High to low field, -1=Low to high field -1.0 ; smoothing 0.0
$$ ##MINX= 0.000000E00
$$ ##MAXX= 1.000000E02
$$ ##MINY= 1.350000E-03
$$ ##MAXY= 3.580537E02
$$ ##$SHAPE_EXMODE= Adiabatic
$$ ##$SHAPE_TOTROT= 1.800000E02
$$ ##$SHAPE_TYPE= Inversion
$$ ##$SHAPE_USER_DEF= 
$$ ##$SHAPE_REPHFAC= 
$$ ##$SHAPE_BWFAC= 2.143200E01
$$ ##$SHAPE_BWFAC50= 
$$ ##$SHAPE_INTEGFAC= 1.023327E-01
$$ ##$SHAPE_MODE= 0
$$ ##NPOINTS= 1000
$$ ##XYPOINTS= (XY..XY)
$$ 0.000000E00, 2.673013E02
$$ 7.893367E-01, 2.619122E02
$$ 1.578624E00, 2.565338E02
$$ 2.367813E00, 2.511662E02
$$ 3.156855E00, 2.458093E02
$$ 3.945700E00, 2.404633E02
$$ 4.734299E00, 2.351282E02
$$ 5.522603E00, 2.298037E02
$$ 6.310563E00, 2.244901E02
$$ 7.098130E00, 2.191873E02
$$ 7.885255E00, 2.138954E02
$$ 8.671888E00, 2.086142E02
$$ 9.457981E00, 2.033437E02
$$ 1.024348E01, 1.980841E02
$$ 1.102835E01, 1.928353E02
$$ 1.181253E01, 1.875973E02
$$ 1.259597E01, 1.823701E02
$$ 1.337863E01, 1.771537E02
$$ 1.416045E01, 1.719481E02
$$ 1.494139E01, 1.667533E02
$$ 1.572140E01, 1.615694E02
$$ 1.650044E01, 1.563961E02
$$ 1.727844E01, 1.512337E02
$$ 1.805537E01, 1.460821E02
$$ 1.883117E01, 1.409413E02
$$ 1.960579E01, 1.358113E02
$$ 2.037920E01, 1.306921E02
$$ 2.115134E01, 1.255838E02
$$ 2.192216E01, 1.204861E02
$$ 2.269161E01, 1.153994E02
$$ 2.345965E01, 1.103233E02
$$ 2.422623E01, 1.052581E02
$$ 2.499130E01, 1.002037E02
$$ 2.575481E01, 9.516015E01
$$ 2.651671E01, 9.012735E01
$$ 2.727697E01, 8.510535E01
$$ 2.803552E01, 8.009415E01
$$ 2.879233E01, 7.509375E01
$$ 2.954734E01, 7.010415E01
$$ 3.030052E01, 6.512535E01
$$ 3.105180E01, 6.015735E01
$$ 3.180115E01, 5.520015E01
$$ 3.254852E01, 5.025375E01
$$ 3.329386E01, 4.531815E01
$$ 3.403713E01, 4.039335E01
$$ 3.477828E01, 3.547935E01
$$ 3.551726E01, 3.057615E01
$$ 3.625402E01, 2.568375E01
$$ 3.698853E01, 2.080215E01
$$ 3.772073E01, 1.593135E01
$$ 3.845058E01, 1.107135E01
$$ 3.917804E01, 6.222150E00
$$ 3.990306E01, 1.383750E00
$$ 4.062559E01, 3.565561E02
$$ 4.134558E01, 3.517394E02
$$ 4.206301E01, 3.469333E02
$$ 4.277781E01, 3.421382E02
$$ 4.348994E01, 3.373537E02
$$ 4.419937E01, 3.325802E02
$$ 4.490604E01, 3.278174E02
$$ 4.560992E01, 3.230654E02
$$ 4.631095E01, 3.183241E02
$$ 4.700910E01, 3.135937E02
$$ 4.770431E01, 3.088741E02
$$ 4.839656E01, 3.041653E02
$$ 4.908579E01, 2.994674E02
$$ 4.977196E01, 2.947801E02
$$ 5.045503E01, 2.901038E02
$$ 5.113496E01, 2.854381E02
$$ 5.181170E01, 2.807834E02
$$ 5.248522E01, 2.761393E02
$$ 5.315546E01, 2.715062E02
$$ 5.382239E01, 2.668837E02
$$ 5.448597E01, 2.622721E02
$$ 5.514615E01, 2.576713E02
$$ 5.580290E01, 2.530813E02
$$ 5.645617E01, 2.485021E02
$$ 5.710592E01, 2.439337E02
$$ 5.775212E01, 2.393761E02
$$ 5.839471E01, 2.348293E02
$$ 5.903367E01, 2.302934E02
$$ 5.966895E01, 2.257682E02
$$ 6.030051E01, 2.212537E02
$$ 6.092832E01, 2.167501E02
$$ 6.155232E01, 2.122573E02
$$ 6.217250E01, 2.077754E02
$$ 6.278880E01, 2.033041E02
$$ 6.340118E01, 1.988438E02
$$ 6.400962E01, 1.943941E02
$$ 6.461407E01, 1.899553E02
$$ 6.521449E01, 1.855274E02
$$ 6.581085E01, 1.811101E02
$$ 6.640311E01, 1.767037E02
$$ 6.699124E01, 1.723081E02
$$ 6.757518E01, 1.679233E02
$$ 6.815492E01, 1.635493E02
$$ 6.873041E01, 1.591862E02
$$ 6.930162E01, 1.548337E02
$$ 6.986851E01, 1.504922E02
$$ 7.043105E01, 1.461613E02
$$ 7.098920E01, 1.418414E02
$$ 7.154293E01, 1.375321E02
$$ 7.209220E01, 1.332337E02
$$ 7.263698E01, 1.289461E02
$$ 7.317723E01, 1.246693E02
$$ 7.371292E01, 1.204033E02
$$ 7.424402E01, 1.161481E02
$$ 7.477049E01, 1.119038E02
$$ 7.529231E01, 1.076701E02
$$ 7.580943E01, 1.034473E02
$$ 7.632183E01, 9.923535E01
$$ 7.682948E01, 9.503415E01
$$ 7.733233E01, 9.084375E01
$$ 7.783037E01, 8.666415E01
$$ 7.832356E01, 8.249535E01
$$ 7.881187E01, 7.833735E01
$$ 7.929527E01, 7.419015E01
$$ 7.977373E01, 7.005375E01
$$ 8.024722E01, 6.592815E01
$$ 8.071571E01, 6.181335E01
$$ 8.117917E01, 5.770935E01
$$ 8.163757E01, 5.361615E01
$$ 8.209089E01, 4.953375E01
$$ 8.253909E01, 4.546215E01
$$ 8.298215E01, 4.140135E01
$$ 8.342003E01, 3.735135E01
$$ 8.385272E01, 3.331215E01
$$ 8.428019E01, 2.928375E01
$$ 8.470240E01, 2.526615E01
$$ 8.511934E01, 2.125935E01
$$ 8.553097E01, 1.726335E01
$$ 8.593728E01, 1.327815E01
$$ 8.633823E01, 9.303750E00
$$ 8.673380E01, 5.340150E00
$$ 8.712396E01, 1.387350E00
$$ 8.750870E01, 3.574453E02
$$ 8.788799E01, 3.535142E02
$$ 8.826180E01, 3.495938E02
$$ 8.863011E01, 3.456842E02
$$ 8.899290E01, 3.417854E02
$$ 8.935014E01, 3.378973E02
$$ 8.970182E01, 3.340202E02
$$ 9.004790E01, 3.301537E02
$$ 9.038838E01, 3.262981E02
$$ 9.072323E01, 3.224533E02
$$ 9.105242E01, 3.186193E02
$$ 9.137594E01, 3.147962E02
$$ 9.169376E01, 3.109838E02
$$ 9.200588E01, 3.071822E02
$$ 9.231226E01, 3.033914E02
$$ 9.261288E01, 2.996114E02
$$ 9.290774E01, 2.958421E02
$$ 9.319681E01, 2.920838E02
$$ 9.348008E01, 2.883361E02
$$ 9.375751E01, 2.845993E02
$$ 9.402911E01, 2.808733E02
$$ 9.429485E01, 2.771582E02
$$ 9.455471E01, 2.734537E02
$$ 9.480868E01, 2.697602E02
$$ 9.505675E01, 2.660774E02
$$ 9.529889E01, 2.624053E02
$$ 9.553510E01, 2.587442E02
$$ 9.576535E01, 2.550937E02
$$ 9.598963E01, 2.514542E02
$$ 9.620794E01, 2.478253E02
$$ 9.642025E01, 2.442074E02
$$ 9.662655E01, 2.406001E02
$$ 9.682683E01, 2.370037E02
$$ 9.702108E01, 2.334181E02
$$ 9.720928E01, 2.298434E02
$$ 9.739143E01, 2.262794E02
$$ 9.756751E01, 2.227261E02
$$ 9.773751E01, 2.191837E02
$$ 9.790142E01, 2.156521E02
$$ 9.805923E01, 2.121314E02
$$ 9.821093E01, 2.086213E02
$$ 9.835651E01, 2.051222E02
$$ 9.849597E01, 2.016337E02
$$ 9.862928E01, 1.981562E02
$$ 9.875646E01, 1.946894E02
$$ 9.887747E01, 1.912333E02
$$ 9.899233E01, 1.877881E02
$$ 9.910102E01, 1.843537E02
$$ 9.920354E01, 1.809301E02
$$ 9.929987E01, 1.775173E02
$$ 9.939002E01, 1.741154E02
$$ 9.947397E01, 1.707241E02
$$ 9.955173E01, 1.673438E02
$$ 9.962328E01, 1.639742E02
$$ 9.968863E01, 1.606154E02
$$ 9.974776E01, 1.572673E02
$$ 9.980069E01, 1.539301E02
$$ 9.984739E01, 1.506038E02
$$ 9.988787E01, 1.472881E02
$$ 9.992213E01, 1.439833E02
$$ 9.995016E01, 1.406894E02
$$ 9.997196E01, 1.374062E02
$$ 9.998754E01, 1.341337E02
$$ 9.999688E01, 1.308721E02
$$ 1.000000E02, 1.276213E02
$$ 1.000000E02, 1.243813E02
$$ 1.000000E02, 1.211521E02
$$ 1.000000E02, 1.179337E02
$$ 1.000000E02, 1.147261E02
$$ 1.000000E02, 1.115293E02
$$ 1.000000E02, 1.083433E02
$$ 1.000000E02, 1.051681E02
$$ 1.000000E02, 1.020038E02
$$ 1.000000E02, 9.885015E01
$$ 1.000000E02, 9.570735E01
$$ 1.000000E02, 9.257535E01
$$ 1.000000E02, 8.945415E01
$$ 1.000000E02, 8.634375E01
$$ 1.000000E02, 8.324415E01
$$ 1.000000E02, 8.015535E01
$$ 1.000000E02, 7.707735E01
$$ 1.000000E02, 7.401015E01
$$ 1.000000E02, 7.095375E01
$$ 1.000000E02, 6.790815E01
$$ 1.000000E02, 6.487335E01
$$ 1.000000E02, 6.184935E01
$$ 1.000000E02, 5.883615E01
$$ 1.000000E02, 5.583375E01
$$ 1.000000E02, 5.284215E01
$$ 1.000000E02, 4.986135E01
$$ 1.000000E02, 4.689135E01
$$ 1.000000E02, 4.393215E01
$$ 1.000000E02, 4.098375E01
$$ 1.000000E02, 3.804615E01
$$ 1.000000E02, 3.511935E01
$$ 1.000000E02, 3.220335E01
$$ 1.000000E02, 2.929815E01
$$ 1.000000E02, 2.640375E01
$$ 1.000000E02, 2.352015E01
$$ 1.000000E02, 2.064735E01
$$ 1.000000E02, 1.778535E01
$$ 1.000000E02, 1.493415E01
$$ 1.000000E02, 1.209375E01
$$ 1.000000E02, 9.264150E00
$$ 1.000000E02, 6.445350E00
$$ 1.000000E02, 3.637350E00
$$ 1.000000E02, 8.401500E-01
$$ 1.000000E02, 3.580537E02
$$ 1.000000E02, 3.552782E02
$$ 1.000000E02, 3.525133E02
$$ 1.000000E02, 3.497594E02
$$ 1.000000E02, 3.470161E02
$$ 1.000000E02, 3.442838E02
$$ 1.000000E02, 3.415622E02
$$ 1.000000E02, 3.388513E02
$$ 1.000000E02, 3.361514E02
$$ 1.000000E02, 3.334621E02
$$ 1.000000E02, 3.307838E02
$$ 1.000000E02, 3.281161E02
$$ 1.000000E02, 3.254594E02
$$ 1.000000E02, 3.228133E02
$$ 1.000000E02, 3.201781E02
$$ 1.000000E02, 3.175538E02
$$ 1.000000E02, 3.149401E02
$$ 1.000000E02, 3.123374E02
$$ 1.000000E02, 3.097454E02
$$ 1.000000E02, 3.071642E02
$$ 1.000000E02, 3.045938E02
$$ 1.000000E02, 3.020342E02
$$ 1.000000E02, 2.994853E02
$$ 1.000000E02, 2.969473E02
$$ 1.000000E02, 2.944201E02
$$ 1.000000E02, 2.919038E02
$$ 1.000000E02, 2.893982E02
$$ 1.000000E02, 2.869034E02
$$ 1.000000E02, 2.844194E02
$$ 1.000000E02, 2.819462E02
$$ 1.000000E02, 2.794838E02
$$ 1.000000E02, 2.770322E02
$$ 1.000000E02, 2.745913E02
$$ 1.000000E02, 2.721613E02
$$ 1.000000E02, 2.697421E02
$$ 1.000000E02, 2.673337E02
$$ 1.000000E02, 2.649362E02
$$ 1.000000E02, 2.625494E02
$$ 1.000000E02, 2.601733E02
$$ 1.000000E02, 2.578082E02
$$ 1.000000E02, 2.554538E02
$$ 1.000000E02, 2.531101E02
$$ 1.000000E02, 2.507773E02
$$ 1.000000E02, 2.484553E02
$$ 1.000000E02, 2.461441E02
$$ 1.000000E02, 2.438437E02
$$ 1.000000E02, 2.415542E02
$$ 1.000000E02, 2.392753E02
$$ 1.000000E02, 2.370073E02
$$ 1.000000E02, 2.347502E02
$$ 1.000000E02, 2.325038E02
$$ 1.000000E02, 2.302681E02
$$ 1.000000E02, 2.280433E02
$$ 1.000000E02, 2.258293E02
$$ 1.000000E02, 2.236261E02
$$ 1.000000E02, 2.214338E02
$$ 1.000000E02, 2.192521E02
$$ 1.000000E02, 2.170814E02
$$ 1.000000E02, 2.149214E02
$$ 1.000000E02, 2.127722E02
$$ 1.000000E02, 2.106338E02
$$ 1.000000E02, 2.085061E02
$$ 1.000000E02, 2.063893E02
$$ 1.000000E02, 2.042833E02
$$ 1.000000E02, 2.021881E02
$$ 1.000000E02, 2.001038E02
$$ 1.000000E02, 1.980302E02
$$ 1.000000E02, 1.959673E02
$$ 1.000000E02, 1.939154E02
$$ 1.000000E02, 1.918742E02
$$ 1.000000E02, 1.898438E02
$$ 1.000000E02, 1.878241E02
$$ 1.000000E02, 1.858153E02
$$ 1.000000E02, 1.838173E02
$$ 1.000000E02, 1.818301E02
$$ 1.000000E02, 1.798538E02
$$ 1.000000E02, 1.778882E02
$$ 1.000000E02, 1.759334E02
$$ 1.000000E02, 1.739894E02
$$ 1.000000E02, 1.720562E02
$$ 1.000000E02, 1.701338E02
$$ 1.000000E02, 1.682221E02
$$ 1.000000E02, 1.663213E02
$$ 1.000000E02, 1.644313E02
$$ 1.000000E02, 1.625521E02
$$ 1.000000E02, 1.606838E02
$$ 1.000000E02, 1.588261E02
$$ 1.000000E02, 1.569794E02
$$ 1.000000E02, 1.551434E02
$$ 1.000000E02, 1.533182E02
$$ 1.000000E02, 1.515038E02
$$ 1.000000E02, 1.497001E02
$$ 1.000000E02, 1.479073E02
$$ 1.000000E02, 1.461253E02
$$ 1.000000E02, 1.443542E02
$$ 1.000000E02, 1.425938E02
$$ 1.000000E02, 1.408441E02
$$ 1.000000E02, 1.391054E02
$$ 1.000000E02, 1.373774E02
$$ 1.000000E02, 1.356602E02
$$ 1.000000E02, 1.339537E02
$$ 1.000000E02, 1.322581E02
$$ 1.000000E02, 1.305734E02
$$ 1.000000E02, 1.288993E02
$$ 1.000000E02, 1.272362E02
$$ 1.000000E02, 1.255838E02
$$ 1.000000E02, 1.239422E02
$$ 1.000000E02, 1.223114E02
$$ 1.000000E02, 1.206914E02
$$ 1.000000E02, 1.190822E02
$$ 1.000000E02, 1.174837E02
$$ 1.000000E02, 1.158961E02
$$ 1.000000E02, 1.143193E02
$$ 1.000000E02, 1.127534E02
$$ 1.000000E02, 1.111981E02
$$ 1.000000E02, 1.096538E02
$$ 1.000000E02, 1.081202E02
$$ 1.000000E02, 1.065974E02
$$ 1.000000E02, 1.050854E02
$$ 1.000000E02, 1.035842E02
$$ 1.000000E02, 1.020937E02
$$ 1.000000E02, 1.006141E02
$$ 1.000000E02, 9.914535E01
$$ 1.000000E02, 9.768735E01
$$ 1.000000E02, 9.624015E01
$$ 1.000000E02, 9.480375E01
$$ 1.000000E02, 9.337815E01
$$ 1.000000E02, 9.196335E01
$$ 1.000000E02, 9.055935E01
$$ 1.000000E02, 8.916615E01
$$ 1.000000E02, 8.778375E01
$$ 1.000000E02, 8.641215E01
$$ 1.000000E02, 8.505135E01
$$ 1.000000E02, 8.370135E01
$$ 1.000000E02, 8.236215E01
$$ 1.000000E02, 8.103375E01
$$ 1.000000E02, 7.971615E01
$$ 1.000000E02, 7.840935E01
$$ 1.000000E02, 7.711335E01
$$ 1.000000E02, 7.582815E01
$$ 1.000000E02, 7.455375E01
$$ 1.000000E02, 7.329015E01
$$ 1.000000E02, 7.203735E01
$$ 1.000000E02, 7.079535E01
$$ 1.000000E02, 6.956415E01
$$ 1.000000E02, 6.834375E01
$$ 1.000000E02, 6.713415E01
$$ 1.000000E02, 6.593535E01
$$ 1.000000E02, 6.474735E01
$$ 1.000000E02, 6.357015E01
$$ 1.000000E02, 6.240375E01
$$ 1.000000E02, 6.124815E01
$$ 1.000000E02, 6.010335E01
$$ 1.000000E02, 5.896935E01
$$ 1.000000E02, 5.784615E01
$$ 1.000000E02, 5.673375E01
$$ 1.000000E02, 5.563215E01
$$ 1.000000E02, 5.454135E01
$$ 1.000000E02, 5.346135E01
$$ 1.000000E02, 5.239215E01
$$ 1.000000E02, 5.133375E01
$$ 1.000000E02, 5.028615E01
$$ 1.000000E02, 4.924935E01
$$ 1.000000E02, 4.822335E01
$$ 1.000000E02, 4.720815E01
$$ 1.000000E02, 4.620375E01
$$ 1.000000E02, 4.521015E01
$$ 1.000000E02, 4.422735E01
$$ 1.000000E02, 4.325535E01
$$ 1.000000E02, 4.229415E01
$$ 1.000000E02, 4.134375E01
$$ 1.000000E02, 4.040415E01
$$ 1.000000E02, 3.947535E01
$$ 1.000000E02, 3.855735E01
$$ 1.000000E02, 3.765015E01
$$ 1.000000E02, 3.675375E01
$$ 1.000000E02, 3.586815E01
$$ 1.000000E02, 3.499335E01
$$ 1.000000E02, 3.412935E01
$$ 1.000000E02, 3.327615E01
$$ 1.000000E02, 3.243375E01
$$ 1.000000E02, 3.160215E01
$$ 1.000000E02, 3.078135E01
$$ 1.000000E02, 2.997135E01
$$ 1.000000E02, 2.917215E01
$$ 1.000000E02, 2.838375E01
$$ 1.000000E02, 2.760615E01
$$ 1.000000E02, 2.683935E01
$$ 1.000000E02, 2.608335E01
$$ 1.000000E02, 2.533815E01
$$ 1.000000E02, 2.460375E01
$$ 1.000000E02, 2.388015E01
$$ 1.000000E02, 2.316735E01
$$ 1.000000E02, 2.246535E01
$$ 1.000000E02, 2.177415E01
$$ 1.000000E02, 2.109375E01
$$ 1.000000E02, 2.042415E01
$$ 1.000000E02, 1.976535E01
$$ 1.000000E02, 1.911735E01
$$ 1.000000E02, 1.848015E01
$$ 1.000000E02, 1.785375E01
$$ 1.000000E02, 1.723815E01
$$ 1.000000E02, 1.663335E01
$$ 1.000000E02, 1.603935E01
$$ 1.000000E02, 1.545615E01
$$ 1.000000E02, 1.488375E01
$$ 1.000000E02, 1.432215E01
$$ 1.000000E02, 1.377135E01
$$ 1.000000E02, 1.323135E01
$$ 1.000000E02, 1.270215E01
$$ 1.000000E02, 1.218375E01
$$ 1.000000E02, 1.167615E01
$$ 1.000000E02, 1.117935E01
$$ 1.000000E02, 1.069335E01
$$ 1.000000E02, 1.021815E01
$$ 1.000000E02, 9.753750E00
$$ 1.000000E02, 9.300150E00
$$ 1.000000E02, 8.857350E00
$$ 1.000000E02, 8.425350E00
$$ 1.000000E02, 8.004150E00
$$ 1.000000E02, 7.593750E00
$$ 1.000000E02, 7.194150E00
$$ 1.000000E02, 6.805350E00
$$ 1.000000E02, 6.427350E00
$$ 1.000000E02, 6.060150E00
$$ 1.000000E02, 5.703750E00
$$ 1.000000E02, 5.358150E00
$$ 1.000000E02, 5.023350E00
$$ 1.000000E02, 4.699350E00
$$ 1.000000E02, 4.386150E00
$$ 1.000000E02, 4.083750E00
$$ 1.000000E02, 3.792150E00
$$ 1.000000E02, 3.511350E00
$$ 1.000000E02, 3.241350E00
$$ 1.000000E02, 2.982150E00
$$ 1.000000E02, 2.733750E00
$$ 1.000000E02, 2.496150E00
$$ 1.000000E02, 2.269350E00
$$ 1.000000E02, 2.053350E00
$$ 1.000000E02, 1.848150E00
$$ 1.000000E02, 1.653750E00
$$ 1.000000E02, 1.470150E00
$$ 1.000000E02, 1.297350E00
$$ 1.000000E02, 1.135350E00
$$ 1.000000E02, 9.841500E-01
$$ 1.000000E02, 8.437500E-01
$$ 1.000000E02, 7.141500E-01
$$ 1.000000E02, 5.953500E-01
$$ 1.000000E02, 4.873500E-01
$$ 1.000000E02, 3.901500E-01
$$ 1.000000E02, 3.037500E-01
$$ 1.000000E02, 2.281500E-01
$$ 1.000000E02, 1.633500E-01
$$ 1.000000E02, 1.093500E-01
$$ 1.000000E02, 6.615000E-02
$$ 1.000000E02, 3.375000E-02
$$ 1.000000E02, 1.215000E-02
$$ 1.000000E02, 1.350000E-03
$$ 1.000000E02, 1.350000E-03
$$ 1.000000E02, 1.215000E-02
$$ 1.000000E02, 3.375000E-02
$$ 1.000000E02, 6.615000E-02
$$ 1.000000E02, 1.093500E-01
$$ 1.000000E02, 1.633500E-01
$$ 1.000000E02, 2.281500E-01
$$ 1.000000E02, 3.037500E-01
$$ 1.000000E02, 3.901500E-01
$$ 1.000000E02, 4.873500E-01
$$ 1.000000E02, 5.953500E-01
$$ 1.000000E02, 7.141500E-01
$$ 1.000000E02, 8.437500E-01
$$ 1.000000E02, 9.841500E-01
$$ 1.000000E02, 1.135350E00
$$ 1.000000E02, 1.297350E00
$$ 1.000000E02, 1.470150E00
$$ 1.000000E02, 1.653750E00
$$ 1.000000E02, 1.848150E00
$$ 1.000000E02, 2.053350E00
$$ 1.000000E02, 2.269350E00
$$ 1.000000E02, 2.496150E00
$$ 1.000000E02, 2.733750E00
$$ 1.000000E02, 2.982150E00
$$ 1.000000E02, 3.241350E00
$$ 1.000000E02, 3.511350E00
$$ 1.000000E02, 3.792150E00
$$ 1.000000E02, 4.083750E00
$$ 1.000000E02, 4.386150E00
$$ 1.000000E02, 4.699350E00
$$ 1.000000E02, 5.023350E00
$$ 1.000000E02, 5.358150E00
$$ 1.000000E02, 5.703750E00
$$ 1.000000E02, 6.060150E00
$$ 1.000000E02, 6.427350E00
$$ 1.000000E02, 6.805350E00
$$ 1.000000E02, 7.194150E00
$$ 1.000000E02, 7.593750E00
$$ 1.000000E02, 8.004150E00
$$ 1.000000E02, 8.425350E00
$$ 1.000000E02, 8.857350E00
$$ 1.000000E02, 9.300150E00
$$ 1.000000E02, 9.753750E00
$$ 1.000000E02, 1.021815E01
$$ 1.000000E02, 1.069335E01
$$ 1.000000E02, 1.117935E01
$$ 1.000000E02, 1.167615E01
$$ 1.000000E02, 1.218375E01
$$ 1.000000E02, 1.270215E01
$$ 1.000000E02, 1.323135E01
$$ 1.000000E02, 1.377135E01
$$ 1.000000E02, 1.432215E01
$$ 1.000000E02, 1.488375E01
$$ 1.000000E02, 1.545615E01
$$ 1.000000E02, 1.603935E01
$$ 1.000000E02, 1.663335E01
$$ 1.000000E02, 1.723815E01
$$ 1.000000E02, 1.785375E01
$$ 1.000000E02, 1.848015E01
$$ 1.000000E02, 1.911735E01
$$ 1.000000E02, 1.976535E01
$$ 1.000000E02, 2.042415E01
$$ 1.000000E02, 2.109375E01
$$ 1.000000E02, 2.177415E01
$$ 1.000000E02, 2.246535E01
$$ 1.000000E02, 2.316735E01
$$ 1.000000E02, 2.388015E01
$$ 1.000000E02, 2.460375E01
$$ 1.000000E02, 2.533815E01
$$ 1.000000E02, 2.608335E01
$$ 1.000000E02, 2.683935E01
$$ 1.000000E02, 2.760615E01
$$ 1.000000E02, 2.838375E01
$$ 1.000000E02, 2.917215E01
$$ 1.000000E02, 2.997135E01
$$ 1.000000E02, 3.078135E01
$$ 1.000000E02, 3.160215E01
$$ 1.000000E02, 3.243375E01
$$ 1.000000E02, 3.327615E01
$$ 1.000000E02, 3.412935E01
$$ 1.000000E02, 3.499335E01
$$ 1.000000E02, 3.586815E01
$$ 1.000000E02, 3.675375E01
$$ 1.000000E02, 3.765015E01
$$ 1.000000E02, 3.855735E01
$$ 1.000000E02, 3.947535E01
$$ 1.000000E02, 4.040415E01
$$ 1.000000E02, 4.134375E01
$$ 1.000000E02, 4.229415E01
$$ 1.000000E02, 4.325535E01
$$ 1.000000E02, 4.422735E01
$$ 1.000000E02, 4.521015E01
$$ 1.000000E02, 4.620375E01
$$ 1.000000E02, 4.720815E01
$$ 1.000000E02, 4.822335E01
$$ 1.000000E02, 4.924935E01
$$ 1.000000E02, 5.028615E01
$$ 1.000000E02, 5.133375E01
$$ 1.000000E02, 5.239215E01
$$ 1.000000E02, 5.346135E01
$$ 1.000000E02, 5.454135E01
$$ 1.000000E02, 5.563215E01
$$ 1.000000E02, 5.673375E01
$$ 1.000000E02, 5.784615E01
$$ 1.000000E02, 5.896935E01
$$ 1.000000E02, 6.010335E01
$$ 1.000000E02, 6.124815E01
$$ 1.000000E02, 6.240375E01
$$ 1.000000E02, 6.357015E01
$$ 1.000000E02, 6.474735E01
$$ 1.000000E02, 6.593535E01
$$ 1.000000E02, 6.713415E01
$$ 1.000000E02, 6.834375E01
$$ 1.000000E02, 6.956415E01
$$ 1.000000E02, 7.079535E01
$$ 1.000000E02, 7.203735E01
$$ 1.000000E02, 7.329015E01
$$ 1.000000E02, 7.455375E01
$$ 1.000000E02, 7.582815E01
$$ 1.000000E02, 7.711335E01
$$ 1.000000E02, 7.840935E01
$$ 1.000000E02, 7.971615E01
$$ 1.000000E02, 8.103375E01
$$ 1.000000E02, 8.236215E01
$$ 1.000000E02, 8.370135E01
$$ 1.000000E02, 8.505135E01
$$ 1.000000E02, 8.641215E01
$$ 1.000000E02, 8.778375E01
$$ 1.000000E02, 8.916615E01
$$ 1.000000E02, 9.055935E01
$$ 1.000000E02, 9.196335E01
$$ 1.000000E02, 9.337815E01
$$ 1.000000E02, 9.480375E01
$$ 1.000000E02, 9.624015E01
$$ 1.000000E02, 9.768735E01
$$ 1.000000E02, 9.914535E01
$$ 1.000000E02, 1.006141E02
$$ 1.000000E02, 1.020937E02
$$ 1.000000E02, 1.035842E02
$$ 1.000000E02, 1.050854E02
$$ 1.000000E02, 1.065974E02
$$ 1.000000E02, 1.081202E02
$$ 1.000000E02, 1.096538E02
$$ 1.000000E02, 1.111981E02
$$ 1.000000E02, 1.127534E02
$$ 1.000000E02, 1.143193E02
$$ 1.000000E02, 1.158961E02
$$ 1.000000E02, 1.174837E02
$$ 1.000000E02, 1.190822E02
$$ 1.000000E02, 1.206914E02
$$ 1.000000E02, 1.223114E02
$$ 1.000000E02, 1.239422E02
$$ 1.000000E02, 1.255838E02
$$ 1.000000E02, 1.272362E02
$$ 1.000000E02, 1.288993E02
$$ 1.000000E02, 1.305734E02
$$ 1.000000E02, 1.322581E02
$$ 1.000000E02, 1.339537E02
$$ 1.000000E02, 1.356602E02
$$ 1.000000E02, 1.373774E02
$$ 1.000000E02, 1.391054E02
$$ 1.000000E02, 1.408441E02
$$ 1.000000E02, 1.425938E02
$$ 1.000000E02, 1.443542E02
$$ 1.000000E02, 1.461253E02
$$ 1.000000E02, 1.479073E02
$$ 1.000000E02, 1.497001E02
$$ 1.000000E02, 1.515038E02
$$ 1.000000E02, 1.533182E02
$$ 1.000000E02, 1.551434E02
$$ 1.000000E02, 1.569794E02
$$ 1.000000E02, 1.588261E02
$$ 1.000000E02, 1.606838E02
$$ 1.000000E02, 1.625521E02
$$ 1.000000E02, 1.644313E02
$$ 1.000000E02, 1.663213E02
$$ 1.000000E02, 1.682221E02
$$ 1.000000E02, 1.701338E02
$$ 1.000000E02, 1.720562E02
$$ 1.000000E02, 1.739894E02
$$ 1.000000E02, 1.759334E02
$$ 1.000000E02, 1.778882E02
$$ 1.000000E02, 1.798538E02
$$ 1.000000E02, 1.818301E02
$$ 1.000000E02, 1.838173E02
$$ 1.000000E02, 1.858153E02
$$ 1.000000E02, 1.878241E02
$$ 1.000000E02, 1.898438E02
$$ 1.000000E02, 1.918742E02
$$ 1.000000E02, 1.939154E02
$$ 1.000000E02, 1.959673E02
$$ 1.000000E02, 1.980302E02
$$ 1.000000E02, 2.001038E02
$$ 1.000000E02, 2.021881E02
$$ 1.000000E02, 2.042833E02
$$ 1.000000E02, 2.063893E02
$$ 1.000000E02, 2.085061E02
$$ 1.000000E02, 2.106338E02
$$ 1.000000E02, 2.127722E02
$$ 1.000000E02, 2.149214E02
$$ 1.000000E02, 2.170814E02
$$ 1.000000E02, 2.192521E02
$$ 1.000000E02, 2.214338E02
$$ 1.000000E02, 2.236261E02
$$ 1.000000E02, 2.258293E02
$$ 1.000000E02, 2.280433E02
$$ 1.000000E02, 2.302681E02
$$ 1.000000E02, 2.325038E02
$$ 1.000000E02, 2.347502E02
$$ 1.000000E02, 2.370073E02
$$ 1.000000E02, 2.392753E02
$$ 1.000000E02, 2.415542E02
$$ 1.000000E02, 2.438437E02
$$ 1.000000E02, 2.461441E02
$$ 1.000000E02, 2.484553E02
$$ 1.000000E02, 2.507773E02
$$ 1.000000E02, 2.531101E02
$$ 1.000000E02, 2.554538E02
$$ 1.000000E02, 2.578082E02
$$ 1.000000E02, 2.601733E02
$$ 1.000000E02, 2.625494E02
$$ 1.000000E02, 2.649362E02
$$ 1.000000E02, 2.673337E02
$$ 1.000000E02, 2.697421E02
$$ 1.000000E02, 2.721613E02
$$ 1.000000E02, 2.745913E02
$$ 1.000000E02, 2.770322E02
$$ 1.000000E02, 2.794838E02
$$ 1.000000E02, 2.819462E02
$$ 1.000000E02, 2.844194E02
$$ 1.000000E02, 2.869034E02
$$ 1.000000E02, 2.893982E02
$$ 1.000000E02, 2.919038E02
$$ 1.000000E02, 2.944201E02
$$ 1.000000E02, 2.969473E02
$$ 1.000000E02, 2.994853E02
$$ 1.000000E02, 3.020342E02
$$ 1.000000E02, 3.045938E02
$$ 1.000000E02, 3.071642E02
$$ 1.000000E02, 3.097454E02
$$ 1.000000E02, 3.123374E02
$$ 1.000000E02, 3.149401E02
$$ 1.000000E02, 3.175538E02
$$ 1.000000E02, 3.201781E02
$$ 1.000000E02, 3.228133E02
$$ 1.000000E02, 3.254594E02
$$ 1.000000E02, 3.281161E02
$$ 1.000000E02, 3.307838E02
$$ 1.000000E02, 3.334621E02
$$ 1.000000E02, 3.361514E02
$$ 1.000000E02, 3.388513E02
$$ 1.000000E02, 3.415622E02
$$ 1.000000E02, 3.442838E02
$$ 1.000000E02, 3.470161E02
$$ 1.000000E02, 3.497594E02
$$ 1.000000E02, 3.525133E02
$$ 1.000000E02, 3.552782E02
$$ 1.000000E02, 3.580537E02
$$ 1.000000E02, 8.401500E-01
$$ 1.000000E02, 3.637350E00
$$ 1.000000E02, 6.445350E00
$$ 1.000000E02, 9.264150E00
$$ 1.000000E02, 1.209375E01
$$ 1.000000E02, 1.493415E01
$$ 1.000000E02, 1.778535E01
$$ 1.000000E02, 2.064735E01
$$ 1.000000E02, 2.352015E01
$$ 1.000000E02, 2.640375E01
$$ 1.000000E02, 2.929815E01
$$ 1.000000E02, 3.220335E01
$$ 1.000000E02, 3.511935E01
$$ 1.000000E02, 3.804615E01
$$ 1.000000E02, 4.098375E01
$$ 1.000000E02, 4.393215E01
$$ 1.000000E02, 4.689135E01
$$ 1.000000E02, 4.986135E01
$$ 1.000000E02, 5.284215E01
$$ 1.000000E02, 5.583375E01
$$ 1.000000E02, 5.883615E01
$$ 1.000000E02, 6.184935E01
$$ 1.000000E02, 6.487335E01
$$ 1.000000E02, 6.790815E01
$$ 1.000000E02, 7.095375E01
$$ 1.000000E02, 7.401015E01
$$ 1.000000E02, 7.707735E01
$$ 1.000000E02, 8.015535E01
$$ 1.000000E02, 8.324415E01
$$ 1.000000E02, 8.634375E01
$$ 1.000000E02, 8.945415E01
$$ 1.000000E02, 9.257535E01
$$ 1.000000E02, 9.570735E01
$$ 1.000000E02, 9.885015E01
$$ 1.000000E02, 1.020038E02
$$ 1.000000E02, 1.051681E02
$$ 1.000000E02, 1.083433E02
$$ 1.000000E02, 1.115293E02
$$ 1.000000E02, 1.147261E02
$$ 1.000000E02, 1.179337E02
$$ 1.000000E02, 1.211521E02
$$ 1.000000E02, 1.243813E02
$$ 1.000000E02, 1.276213E02
$$ 9.999688E01, 1.308721E02
$$ 9.998754E01, 1.341337E02
$$ 9.997196E01, 1.374062E02
$$ 9.995016E01, 1.406894E02
$$ 9.992213E01, 1.439833E02
$$ 9.988787E01, 1.472881E02
$$ 9.984739E01, 1.506038E02
$$ 9.980069E01, 1.539301E02
$$ 9.974776E01, 1.572673E02
$$ 9.968863E01, 1.606154E02
$$ 9.962328E01, 1.639742E02
$$ 9.955173E01, 1.673438E02
$$ 9.947397E01, 1.707241E02
$$ 9.939002E01, 1.741154E02
$$ 9.929987E01, 1.775173E02
$$ 9.920354E01, 1.809301E02
$$ 9.910102E01, 1.843537E02
$$ 9.899233E01, 1.877881E02
$$ 9.887747E01, 1.912333E02
$$ 9.875646E01, 1.946894E02
$$ 9.862928E01, 1.981562E02
$$ 9.849597E01, 2.016337E02
$$ 9.835651E01, 2.051222E02
$$ 9.821093E01, 2.086213E02
$$ 9.805923E01, 2.121314E02
$$ 9.790142E01, 2.156521E02
$$ 9.773751E01, 2.191837E02
$$ 9.756751E01, 2.227261E02
$$ 9.739143E01, 2.262794E02
$$ 9.720928E01, 2.298434E02
$$ 9.702108E01, 2.334181E02
$$ 9.682683E01, 2.370037E02
$$ 9.662655E01, 2.406001E02
$$ 9.642025E01, 2.442074E02
$$ 9.620794E01, 2.478253E02
$$ 9.598963E01, 2.514542E02
$$ 9.576535E01, 2.550937E02
$$ 9.553510E01, 2.587442E02
$$ 9.529889E01, 2.624053E02
$$ 9.505675E01, 2.660774E02
$$ 9.480868E01, 2.697602E02
$$ 9.455471E01, 2.734537E02
$$ 9.429485E01, 2.771582E02
$$ 9.402911E01, 2.808733E02
$$ 9.375751E01, 2.845993E02
$$ 9.348008E01, 2.883361E02
$$ 9.319681E01, 2.920838E02
$$ 9.290774E01, 2.958421E02
$$ 9.261288E01, 2.996114E02
$$ 9.231226E01, 3.033914E02
$$ 9.200588E01, 3.071822E02
$$ 9.169376E01, 3.109838E02
$$ 9.137594E01, 3.147962E02
$$ 9.105242E01, 3.186193E02
$$ 9.072323E01, 3.224533E02
$$ 9.038838E01, 3.262981E02
$$ 9.004790E01, 3.301537E02
$$ 8.970182E01, 3.340202E02
$$ 8.935014E01, 3.378973E02
$$ 8.899290E01, 3.417854E02
$$ 8.863011E01, 3.456842E02
$$ 8.826180E01, 3.495938E02
$$ 8.788799E01, 3.535142E02
$$ 8.750870E01, 3.574453E02
$$ 8.712396E01, 1.387350E00
$$ 8.673380E01, 5.340150E00
$$ 8.633823E01, 9.303750E00
$$ 8.593728E01, 1.327815E01
$$ 8.553097E01, 1.726335E01
$$ 8.511934E01, 2.125935E01
$$ 8.470240E01, 2.526615E01
$$ 8.428019E01, 2.928375E01
$$ 8.385272E01, 3.331215E01
$$ 8.342003E01, 3.735135E01
$$ 8.298215E01, 4.140135E01
$$ 8.253909E01, 4.546215E01
$$ 8.209089E01, 4.953375E01
$$ 8.163757E01, 5.361615E01
$$ 8.117917E01, 5.770935E01
$$ 8.071571E01, 6.181335E01
$$ 8.024722E01, 6.592815E01
$$ 7.977373E01, 7.005375E01
$$ 7.929527E01, 7.419015E01
$$ 7.881187E01, 7.833735E01
$$ 7.832356E01, 8.249535E01
$$ 7.783037E01, 8.666415E01
$$ 7.733233E01, 9.084375E01
$$ 7.682948E01, 9.503415E01
$$ 7.632183E01, 9.923535E01
$$ 7.580943E01, 1.034473E02
$$ 7.529231E01, 1.076701E02
$$ 7.477049E01, 1.119038E02
$$ 7.424402E01, 1.161481E02
$$ 7.371292E01, 1.204033E02
$$ 7.317723E01, 1.246693E02
$$ 7.263698E01, 1.289461E02
$$ 7.209220E01, 1.332337E02
$$ 7.154293E01, 1.375321E02
$$ 7.098920E01, 1.418414E02
$$ 7.043105E01, 1.461613E02
$$ 6.986851E01, 1.504922E02
$$ 6.930162E01, 1.548337E02
$$ 6.873041E01, 1.591862E02
$$ 6.815492E01, 1.635493E02
$$ 6.757518E01, 1.679233E02
$$ 6.699124E01, 1.723081E02
$$ 6.640311E01, 1.767037E02
$$ 6.581085E01, 1.811101E02
$$ 6.521449E01, 1.855274E02
$$ 6.461407E01, 1.899553E02
$$ 6.400962E01, 1.943941E02
$$ 6.340118E01, 1.988438E02
$$ 6.278880E01, 2.033041E02
$$ 6.217250E01, 2.077754E02
$$ 6.155232E01, 2.122573E02
$$ 6.092832E01, 2.167501E02
$$ 6.030051E01, 2.212537E02
$$ 5.966895E01, 2.257682E02
$$ 5.903367E01, 2.302934E02
$$ 5.839471E01, 2.348293E02
$$ 5.775212E01, 2.393761E02
$$ 5.710592E01, 2.439337E02
$$ 5.645617E01, 2.485021E02
$$ 5.580290E01, 2.530813E02
$$ 5.514615E01, 2.576713E02
$$ 5.448597E01, 2.622721E02
$$ 5.382239E01, 2.668837E02
$$ 5.315546E01, 2.715062E02
$$ 5.248522E01, 2.761393E02
$$ 5.181170E01, 2.807834E02
$$ 5.113496E01, 2.854381E02
$$ 5.045503E01, 2.901038E02
$$ 4.977196E01, 2.947801E02
$$ 4.908579E01, 2.994674E02
$$ 4.839656E01, 3.041653E02
$$ 4.770431E01, 3.088741E02
$$ 4.700910E01, 3.135937E02
$$ 4.631095E01, 3.183241E02
$$ 4.560992E01, 3.230654E02
$$ 4.490604E01, 3.278174E02
$$ 4.419937E01, 3.325802E02
$$ 4.348994E01, 3.373537E02
$$ 4.277781E01, 3.421382E02
$$ 4.206301E01, 3.469333E02
$$ 4.134558E01, 3.517394E02
$$ 4.062559E01, 3.565561E02
$$ 3.990306E01, 1.383750E00
$$ 3.917804E01, 6.222150E00
$$ 3.845058E01, 1.107135E01
$$ 3.772073E01, 1.593135E01
$$ 3.698853E01, 2.080215E01
$$ 3.625402E01, 2.568375E01
$$ 3.551726E01, 3.057615E01
$$ 3.477828E01, 3.547935E01
$$ 3.403713E01, 4.039335E01
$$ 3.329386E01, 4.531815E01
$$ 3.254852E01, 5.025375E01
$$ 3.180115E01, 5.520015E01
$$ 3.105180E01, 6.015735E01
$$ 3.030052E01, 6.512535E01
$$ 2.954734E01, 7.010415E01
$$ 2.879233E01, 7.509375E01
$$ 2.803552E01, 8.009415E01
$$ 2.727697E01, 8.510535E01
$$ 2.651671E01, 9.012735E01
$$ 2.575481E01, 9.516015E01
$$ 2.499130E01, 1.002037E02
$$ 2.422623E01, 1.052581E02
$$ 2.345965E01, 1.103233E02
$$ 2.269161E01, 1.153994E02
$$ 2.192216E01, 1.204861E02
$$ 2.115134E01, 1.255838E02
$$ 2.037920E01, 1.306921E02
$$ 1.960579E01, 1.358113E02
$$ 1.883117E01, 1.409413E02
$$ 1.805537E01, 1.460821E02
$$ 1.727844E01, 1.512337E02
$$ 1.650044E01, 1.563961E02
$$ 1.572140E01, 1.615694E02
$$ 1.494139E01, 1.667533E02
$$ 1.416045E01, 1.719481E02
$$ 1.337863E01, 1.771537E02
$$ 1.259597E01, 1.823701E02
$$ 1.181253E01, 1.875973E02
$$ 1.102835E01, 1.928353E02
$$ 1.024348E01, 1.980841E02
$$ 9.457981E00, 2.033437E02
$$ 8.671888E00, 2.086142E02
$$ 7.885255E00, 2.138954E02
$$ 7.098130E00, 2.191873E02
$$ 6.310563E00, 2.244901E02
$$ 5.522603E00, 2.298037E02
$$ 4.734299E00, 2.351282E02
$$ 3.945700E00, 2.404633E02
$$ 3.156855E00, 2.458093E02
$$ 2.367813E00, 2.511662E02
$$ 1.578624E00, 2.565338E02
$$ 7.893367E-01, 2.619122E02
$$ 0.000000E00, 2.673013E02
$$ ##END
##$RELAX= 
##$BRUKER FILE EXP=prosol_History
$$ #*******************************************************************
$$ #
$$ # $Source: /sc/CvsTree/sc/gen/src/prg/scripts/tix/prosol/lib/lists/default,v $
$$ #
$$ # Copyright (c) 1999
$$ # BRUKER ANALYTIK GMBH
$$ # D-76287 Rheinstetten, Germany
$$ #
$$ # All Rights Reserved
$$ #
$$ #
$$ # $Id: default,v 1.15.2.4 2009/04/21 07:11:57 ber Exp $
$$ #
$$ #*******************************************************************
$$ #../conf/instr/spect/prosol/relations/default
$$ #avance-version (09/04/21)
$$ #
$$ #pulses
$$ #
$$ P[0]=P90[F1];				#  90 deg pulse F1
$$ P[1]=P90[F1];				#  90 deg pulse F1
$$ P[2]=P90[F1]*2;				# 180 deg pulse F1
$$ P[3]=P90[F2];				#  90 deg pulse F2
$$ P[4]=P90[F2]*2;				# 180 deg pulse F2
$$ P[5]=PTOC[F1]*0.66;			#  60 deg pulse F1, TOCSY 
$$ P[6]=PTOC[F1];				#  90 deg pulse F1, TOCSY
$$ P[7]=PTOC[F1]*2;			# 180 deg pulse F1, TOCSY
$$ P[8]=PSH3[F1];                          #  90 deg selective F1, WET
$$ P[9]=PTOC[F2];				#  90 deg pulse F2, TOCSY
$$ P[10]=PTOC[F2]*2;			# 180 deg pulse F2, TOCSY
$$ P[11]=PSH1[F1];				#  90 deg selective F1
$$ P[12]=PSH2[F1];				# 180 deg selective F1
$$ #
$$ P[14]=PSH3[F2];				# 180 deg inversion, adiabatic
$$ P[15]=TROE[F1];				# cw pulse F1, ROESY
$$ P[18]=PSH7[F1];				# off-resonance presat F1
$$ P[21]=P90[F3];				#  90 deg pulse F3
$$ P[22]=P90[F3]*2;			# 180 deg pulse F3
$$ P[23]=P90[F4];				#  90 deg pulse F4
$$ P[24]=PSH2[F2];				# 180 deg refocussing, adiabatic
$$ P[25]=PROE[F1]*2;			# 180 deg pulse, Shaka ROESY
$$ P[26]=PSH12[F1];			# 180 deg inversion F1, adiabatic
$$ P[27]=P90[F1];				#  90 deg pulse F1, WATERGATE
$$ #
$$ P[29]=PSH8[F1];                         # flip back pulse
$$ P[31]=PSH15[F2];                        # 180 deg adiabatic, F2, 13C x-filter
$$ P[32]=PSH16[F1];                        # 180 deg adiabatic, F1, z-spoil
$$ #P[33]=PSH[F1];                         #  90 deg, F1, hadamard
$$ #P[34]=PSH[F1];                         # 180 deg, F1, hadamard
$$ #P[35]=PSH[F2];                         #  90 deg, F2, hadamard
$$ #P[36]=PSH[F2];                         # 180 deg, F2, hadamard
$$ #P[37]=PSH[F3];                         #  90 deg, F3, hadamard
$$ #P[38]=PSH[F3];                         # 180 deg, F3, hadamard
$$ P[39]=PSH21[F2];                        # 180 deg, F2, Bip
$$ P[40]=PSH8[F1]*2;                       # 180 deg sel. F1, 1H (exc. scul)
$$ #
$$ P[63]=PSH11[F2];                        # 180 deg adiabatic decoupling, F2, 13C
$$ #
$$ #decoupling pulses
$$ #
$$ PCPD[1]=PCPDP[F1];			# 90 deg pulse F1, dec.
$$ PCPD[2]=PCPDP[F2];			# 90 deg pulse F2, dec.
$$ PCPD[3]=PCPDP[F3];			# 90 deg pulse F3, dec.
$$ #
$$ #power levels
$$ #
$$ PL[1]=PL90[F1];				# high power, F1
$$ PL[2]=PL90[F2];				# high power, F2
$$ PL[3]=PL90[F3];				# high power, F3
$$ PL[4]=PL90[F4];				# high power, F4
$$ PL[9]=PLCW[F1];				# presat power, F1
$$ PL[10]=PLTOC[F1];			# TOCSY power, F1
$$ PL[11]=PLROE[F1];			# ROESY power, F1
$$ PL[12]=PLCPDP[F2];			# dec. power, F2
$$ PL[13]=PLCPD2[F2];			# dec. power 2, F2
$$ PL[14]=PLNOE[F2];			# low power cw, F2
$$ PL[15]=PLTOC[F2];			# TOCSY power, F2
$$ PL[16]=PLCPDP[F3];			# dec. power, F3
$$ PL[18]=PL90[F1];			# WATERGATE power, F1
$$ PL[19]=PLCPDP[F1];			# dec. power, F1
$$ PL[21]=PLCW[F2];			# 
$$ PL[23]=PLTOC[F3];			# TOCSY power, F3
$$ PL[24]=PLHD[F2];			# HD decoupling, F2
$$ PL[25]=PLSH8U[F2];			# Eretic, F2
$$ PL[27]=PLROE[F1];			# Shaka Spinlock
$$ PL[30]=PLCPDP[F2];			# dec. power, F2, 13C (=pl12)
$$ PL[31]=PLUSER2[F2];			# dec. power, F2, 13C, cw bilev
$$ #
$$ #shapes
$$ #
$$ SP[1]=PLSH1[F1];			#  90 deg selective F1
$$ SP[2]=PLSH2[F1];			# 180 deg selective F1
$$ SP[3]=PLSH3[F2];			# adiabatic 180 deg, F2, inversion
$$ SP[4]=PLSH21[F2];			# 180 deg Bip, F2, inversion
$$ SP[6]=PLSH7[F1];			# off-resonance presat F1
$$ SP[7]=PLSH2[F2];			# adiabatic 180 deg, F2, refocussing
$$ SP[8]=PLSH12[F1];			# adiabatic 180 deg, F1, inversion
$$ SP[10]=PLSH8[F1];                       # flip-back pulse, F1, 1H
$$ SP[11]=PLSH8[F1];                       # flip-back pulse, F1, H
$$ SP[14]=PLSH12[F2];			# adiab. bilev dec., F2, 13C
$$ SP[18]=PLSH15[F2];                      # adiabatic 180 deg, F2, 13C, x-filter
$$ SP[19]=PLSH3[F1] +0.87;                 #  90 deg, F1, wet
$$ SP[20]=PLSH3[F1] -1.04;                 #  90 deg, F1, wet
$$ SP[21]=PLSH3[F1] +2.27;                 #  90 deg, F1, wet
$$ SP[22]=PLSH3[F1] -5.05;                 #  90 deg, F1, wet
$$ #SP[23]=PLSH[F1];                       #  90 deg, F1, hadamard
$$ #SP[24]=PLSH[F1];                       # 180 deg, F1, hadamard
$$ #SP[25]=PLSH[F2];                       #  90 deg, F2, hadamard
$$ #SP[26]=PLSH[F2];                       # 180 deg, F2, hadamard
$$ #SP[27]=PLSH[F3];                       #  90 deg, F3, hadamard
$$ #SP[28]=PLSH[F3];                       # 180 deg, F3, hadamard
$$ SP[29]=PLSH16[F1];                      # adiabatic 180 deg, F1, z-spoil
$$ SP[31]=PLSH11[F2];			# adiab. dec., F2, 13C
$$ #
$$ SPNAM1=PNSH1[F1];			#
$$ SPNAM2=PNSH2[F1];			#
$$ SPNAM3=PNSH3[F2];			#
$$ SPNAM4=PNSH21[F2];			#
$$ SPNAM6=PNSH7[F1];			#
$$ SPNAM7=PNSH2[F2];			#
$$ SPNAM8=PNSH12[F1];			#
$$ SPNAM10=PNSH8[F1];                      #
$$ SPNAM11=PNSH8[F1];                      #
$$ SPNAM14=PNSH12[F2];			#
$$ SPNAM15=PNSH8U[F2];			# Eretic, F2
$$ SPNAM18=PNSH15[F2];			#
$$ SPNAM19=PNSH3[F1];			#
$$ SPNAM20=PNSH3[F1];			#
$$ SPNAM21=PNSH3[F1];			#
$$ SPNAM22=PNSH3[F1];			#
$$ #SPNAM23=PNSH[];                        #
$$ #SPNAM24=PNSH[];                        #
$$ #SPNAM25=PNSH[];                        #
$$ #SPNAM26=PNSH[];                        #
$$ #SPNAM27=PNSH[];                        #
$$ #SPNAM28=PNSH[];                        #
$$ SPNAM29=PNSH16[F1];                     #
$$ SPNAM31=PNSH11[F2];			#
$$ #
$$ SPOAL[1]=PASH1[F1];			#
$$ SPOAL[2]=PASH2[F1];			#
$$ SPOAL[3]=PASH3[F2];			#
$$ SPOAL[4]=PASH21[F2];			#
$$ SPOAL[6]=PASH7[F1];			#
$$ SPOAL[7]=PASH2[F2];			#
$$ SPOAL[8]=PASH12[F1];			#
$$ SPOAL[10]=PASH8[F1];
$$ SPOAL[11]=PASH8[F1];
$$ SPOAL[14]=PASH12[F2];			#
$$ SPOAL[18]=PASH15[F2];			#
$$ SPOAL[19]=PASH3[F1];			#
$$ SPOAL[20]=PASH3[F1];			#
$$ SPOAL[21]=PASH3[F1];			#
$$ SPOAL[22]=PASH3[F1];			#
$$ #SPOAL[23]=PASH[];			#
$$ #SPOAL[24]=PASH[];			#
$$ #SPOAL[25]=PASH[];			#
$$ #SPOAL[26]=PASH[];			#
$$ #SPOAL[27]=PASH[];			#
$$ #SPOAL[28]=PASH[];			#
$$ SPOAL[29]=PASH16[F1];                   #
$$ SPOAL[31]=PASH11[F2];			#
$$ #
$$ #global
$$ #
$$ D[9]=TTOC[F1];				#
$$ D[16]=D_grad;				#
$$ P[16]=P_grad1;				#
$$ P[17]=P_mlev;				#
$$ P[19]=P_grad2;				#
$$ P[20]=P_mlev;				#
$$ P[28]=P_hsqc;				#
$$ #
##$RELAX= 
##$BRUKER FILE EXP=pulseprogram
$$ # 1 "C:/Bruker/TopSpin2.1/exp/stan/nmr/lists/pp/udeft"
$$ ;udeft
$$ ;UDEFT
$$ ;avance-version (09/01/29)
$$ ;1D sequence using
$$ ;   flip back pulse at the end of acquisition to decrease
$$ ;      relaxation delay d1 
$$ ;   and NOE
$$ ;
$$ ;M. Piotto, M. Bourdonneau, K. Elbayed, J.-M. Wieruszeski &
$$ ;   G. Lippens, Magn. Reson. Chem. 44, 943-947 (2006)
$$ ;
$$ ;$CLASS=HighRes
$$ ;$DIM=1D
$$ ;$TYPE=
$$ ;$SUBTYPE=
$$ ;$COMMENT=
$$ 
$$ 
$$ # 1 "C:/Bruker/TopSpin2.1/exp/stan/nmr/lists/pp/Avance.incl" 1
$$ ;Avance2.incl
$$ ;   for 1
$$ ;
$$ ;avance-version (07/08/21)
$$ ;
$$ ;$CLASS=HighRes Incl
$$ ;$COMMENT=
$$ 
$$ 
$$ 
$$ 
$$ 
$$ 
$$ 
$$ 
$$ 
$$ 
$$ 
$$ 
$$ 
$$ 
$$ 
$$ 
$$ 
$$ 
$$ 
$$ 
$$ 
$$ 
$$ 
$$ 
$$ 
$$ 
$$ 
$$ 
$$ 
$$ 
$$ 
$$ 
$$ 
$$ 
$$ 
$$ 
$$ 
$$ 
$$ 
$$ 
$$ 
$$ 
$$ 
$$ 
$$ 
$$ 
$$ 
$$ 
$$ 
$$ 
$$ 
$$ 
$$ 
$$ 
$$ 
$$ 
$$ 
$$ 
$$ 
$$ 
$$ 
$$ 
$$ 
$$ 
$$ 
$$ 
$$ 
$$ 
$$ 
$$ 
$$ 
$$ 
$$ 
$$ 
$$ 
$$ 
$$ 
$$ 
$$ 
$$ 
$$ 
$$ 
$$ 
$$ 
$$ 
$$ 
$$ 
$$ 
$$ 
$$ 
$$ 
$$ 
$$ 
$$ 
$$ 
$$ 
$$ 
$$ 
$$ 
$$ 
$$ 
$$ 
$$ 
$$ 
$$ 
$$ 
$$ 
$$ 
$$ 
$$ 
$$ 
$$ 
$$ 
$$ 
$$ 
$$ 
$$ 
$$ 
$$ 
$$ 
$$ 
$$ 
$$ 
$$ 
$$ 
$$ 
$$ 
$$ 
$$ 
$$ 
$$ 
$$ 
$$ 
$$ ;$Id: Avance2.incl,v 1.17.2.1 2007/09/14 16:17:35 ber Exp $
$$ # 19 "C:/Bruker/TopSpin2.1/exp/stan/nmr/lists/pp/udeft" 2
$$ 
$$ # 1 "C:/Bruker/TopSpin2.1/exp/stan/nmr/lists/pp/Grad.incl" 1
$$ ;Grad2.incl  -  include file for Gradient Spectroscopy
$$ ;   for 1
$$ ;
$$ ;avance-version (07/01/17)
$$ ;
$$ ;$CLASS=HighRes Incl
$$ ;$COMMENT=
$$ 
$$ 
$$ 
$$ 
$$ 
$$ 
$$ 
$$ 
$$ 
$$ 
$$ 
$$ 
$$ 
$$ 
$$ 
$$ 
$$ 
$$ 
$$ 
$$ define list<gradient> EA=<EA>
$$ 
$$ 
$$ 
$$ ;$Id: Grad2.incl,v 1.12 2007/01/22 14:22:35 ber Exp $
$$ # 20 "C:/Bruker/TopSpin2.1/exp/stan/nmr/lists/pp/udeft" 2
$$ 
$$ # 1 "C:/Bruker/TopSpin2.1/exp/stan/nmr/lists/pp/Delay.incl" 1
$$ ;Delay.incl  -  include file for commonly used delays
$$ ;
$$ ;version 00/02/07
$$ ;
$$ ;$CLASS=HighRes Incl
$$ ;$COMMENT=
$$ 
$$ 
$$ ;general delays
$$ 
$$ define delay DELTA
$$ define delay DELTA1
$$ define delay DELTA2
$$ define delay DELTA3
$$ define delay DELTA4
$$ define delay DELTA5
$$ define delay DELTA6
$$ define delay DELTA7
$$ define delay DELTA8
$$ 
$$ define delay TAU
$$ define delay TAU1
$$ define delay TAU2
$$ define delay TAU3
$$ define delay TAU4
$$ define delay TAU5
$$ 
$$ 
$$ ;delays for centering pulses
$$ 
$$ define delay CEN_HN1
$$ define delay CEN_HN2
$$ define delay CEN_HN3
$$ define delay CEN_HC1
$$ define delay CEN_HC2
$$ define delay CEN_HC3
$$ define delay CEN_HC4
$$ define delay CEN_HP1
$$ define delay CEN_HP2
$$ define delay CEN_CN1
$$ define delay CEN_CN2
$$ define delay CEN_CN3
$$ define delay CEN_CN4
$$ define delay CEN_CP1
$$ define delay CEN_CP2
$$ 
$$ 
$$ ;loop counters
$$ 
$$ define loopcounter COUNTER
$$ define loopcounter SCALEF
$$ define loopcounter FACTOR1
$$ define loopcounter FACTOR2
$$ define loopcounter FACTOR3
$$ 
$$ 
$$ 
$$ ;$Id: Delay.incl,v 1.12 2005/11/10 12:16:58 ber Exp $
$$ # 21 "C:/Bruker/TopSpin2.1/exp/stan/nmr/lists/pp/udeft" 2
$$ 
$$ 
$$ 
$$ "d11=30m"
$$ "d12=20u"
$$ 
$$ 
$$ "TAU=0.0030200"
$$ 
$$ "DELTA=d1-30m"
$$ "DELTA2=aq+TAU"
$$ 
$$ 
$$ "acqt0=-p1*2/3.1416"
$$ 
$$ 
$$ # 1 "mc_line 37 file C:/Bruker/TopSpin2.1/exp/stan/nmr/lists/pp/udeft expanding definition part of mc command before ze"
$$ define delay MCWRK
$$ define delay MCREST
$$ "MCWRK = 0.333333*30m"
$$ "MCREST = 30m - 30m"
$$     dccorr
$$ # 37 "C:/Bruker/TopSpin2.1/exp/stan/nmr/lists/pp/udeft"
$$ 1 ze
$$ # 1 "mc_line 37 file C:/Bruker/TopSpin2.1/exp/stan/nmr/lists/pp/udeft expanding definition of mc command after ze"
$$ # 38 "C:/Bruker/TopSpin2.1/exp/stan/nmr/lists/pp/udeft"
$$   d20 do:f2
$$   d12 pl12:f2
$$   30s cpd2:f2
$$ # 1 "mc_line 41 file C:/Bruker/TopSpin2.1/exp/stan/nmr/lists/pp/udeft expanding start label for mc command"
$$ 2 MCWRK  * 2
$$ LBLF0, MCWRK pl1:f1
$$   MCREST
$$ # 42 "C:/Bruker/TopSpin2.1/exp/stan/nmr/lists/pp/udeft"
$$   DELTA 
$$   p1 ph1
$$   gosc ph31
$$   4u
$$   (p12:sp2 ph2:r):f1
$$   4u
$$   DELTA2 pl1:f1
$$   p1 ph3
$$   4u
$$   (p26:sp8 ph4):f1
$$   4u
$$   lo to 2 times ns
$$ # 1 "mc_line 54 file C:/Bruker/TopSpin2.1/exp/stan/nmr/lists/pp/udeft expanding mc command in line"
$$   MCWRK wr #0
$$   MCWRK zd 
$$   lo to LBLF0 times td0
$$ 
$$   MCWRK
$$ # 55 "C:/Bruker/TopSpin2.1/exp/stan/nmr/lists/pp/udeft"
$$   d12 do:f2
$$ exit
$$ 
$$ 
$$ ph1=0
$$ ph2=1
$$ ph3=0 
$$ ph4=0 2
$$ ph31=0
$$ 
$$ 
$$ ;pl1 : f1 channel - power level for pulse (default)
$$ ;pl12: f2 channel - power level for CPD/BB decoupling
$$ ;sp2: f1 channel - shaped pulse (180degree)
$$ ;spnam2: Crp60comp.4  (Crp80comp.4)
$$ ;sp8: f1 channel - shaped pulse (180degree)
$$ ;spnam8: Crp60,0.5,20.1 (Crp80,0.5,20.1)
$$ ;p1 : f1 channel -  high power pulse
$$ ;p12: f1 channel - 180 degree shaped pulse
$$ ;     = 2msec for Crp60comp.4 (Crp80comp.4)
$$ ;p26: f1 channel - 180 degree shaped pulse
$$ ;     = 500us for Crp60,0.5,20.1 (Crp80,0.5,20.1)
$$ ;d1 : relaxation delay; 3 to 4s for all molecules
$$ ;d11: delay for disk I/O                             [30 msec]
$$ ;d12: delay for power switching                      [20 usec]
$$ ;d20: set to 5 times longest T1                      [200 s]
$$ ;NS: 1 * n, total number of scans: NS * TD0
$$ ;DS=0
$$ ;cpd2: decoupling according to sequence defined by cpdprg2
$$ ;pcpd2: f2 channel - 90 degree pulse for decoupling sequence
$$ 
$$ 
$$ ;aq: acquisition time 360 ms - do not change this value !
$$ 
$$ 
$$ ;Processing
$$ 
$$ ;ME_mod=LPfc
$$ ;NCOFF=4096
$$ ;LPBIN= 256k
$$ 
$$ ;LB=2 
$$ 
$$ 
$$ 
$$ ;$Id: udeft,v 1.1.2.2 2009/01/29 14:10:35 ber Exp $
##$RELAX= 
##$BRUKER FILE EXP=uxnmr.par
$$ ##TITLE= Parameter file, TOPSPIN		Version 2.1
$$ ##JCAMPDX= 5.0
$$ ##DATATYPE= Parameter Values
$$ ##NPOINTS= 25	$$ modification sequence number
$$ ##ORIGIN= Bruker BioSpin GmbH
$$ ##OWNER= Administrator
$$ $$ 2015-01-16 15:56:28.828 +0000  nmrsu@GH416706
$$ $$ C:/Bruker/TopSpin2.1/conf/instr/spect/uxnmr.par
$$ $$ process C:\Bruker\TopSpin2.1\prog\mod\hconfserver.exe
$$ ##$ACB= 0
$$ ##$ACBTAT= (0..15)
0 66 66 0 0 0 0 0 0 0 0 0 0 0 0 0
$$ ##$ACBTBA= (0..15)
0 1 1 0 0 0 0 0 0 0 0 0 0 0 0 0
$$ ##$ACBTBLK= (0..15)
0 0 0 0 0 0 0 0 0 0 0 0 0 0 0 0
$$ ##$ACBTCTL= (0..15)
0 0 0 0 0 0 0 0 0 0 0 0 0 0 0 0
$$ ##$ACBTDI= (0..15)
0 102 102 0 0 0 0 0 0 0 0 0 0 0 0 0
$$ ##$ACBTDM= (0..15)
0 10 10 0 0 0 0 0 0 0 0 0 0 0 0 0
$$ ##$ACBTFHI= (0..15)
0 400 400 0 0 0 0 0 0 0 0 0 0 0 0 0
$$ ##$ACBTFL= (0..15)
0 73 74 0 0 0 0 0 0 0 0 0 0 0 0 0
$$ ##$ACBTFLO= (0..15)
0 20 20 0 0 0 0 0 0 0 0 0 0 0 0 0
$$ ##$ACBTINP= (0..15)
0 0 0 0 0 0 0 0 0 0 0 0 0 0 0 0
$$ ##$ACBTOUT= (0..15)
0 1 2 0 0 0 0 0 0 0 0 0 0 0 0 0
$$ ##$ACBTPO= (0..15)
0 150000 60000 0 0 0 0 0 0 0 0 0 0 0 0 0
$$ ##$ACBTPW= (0..15)
0 10 10 0 0 0 0 0 0 0 0 0 0 0 0 0
$$ ##$ACBTSB= (0..15)
0 0 0 0 0 0 0 0 0 0 0 0 0 0 0 0
$$ ##$ACBTY= <no>
$$ ##$AQSBDCH= (0..95)
0 0 0 0 0 0 255 255 255 255 255 255 255 255 255 255 255 255 255 255 255
255 255 255 255 255 255 255 255 255 255 255 255 255 255 255 255 255 255
255 255 255 255 255 255 255 255 255 255 255 255 255 255 255 255 255 255
255 255 255 255 255 255 255 255 255 255 255 255 255 255 255 255 255 255
255 255 255 255 255 255 255 255 255 255 255 255 255 255 255 255 255 255
255 255 255
$$ ##$AQSBDHW= (0..95)
1 2 2 0 0 0 255 255 255 255 255 255 255 255 255 255 255 255 255 255 255
255 255 255 255 255 255 255 255 255 255 255 255 255 255 255 255 255 255
255 255 255 255 255 255 255 255 255 255 255 255 255 255 255 255 255 255
255 255 255 255 255 255 255 255 255 255 255 255 255 255 255 255 255 255
255 255 255 255 255 255 255 255 255 255 255 255 255 255 255 255 255 255
255 255 255
$$ ##$AQSBDID= (0..95)
88 83 83 65 67 66 255 255 255 255 255 255 255 255 255 255 255 255 255 255
255 255 255 255 255 255 255 255 255 255 255 255 255 255 255 255 255 255
255 255 255 255 255 255 255 255 255 255 255 255 255 255 255 255 255 255
255 255 255 255 255 255 255 255 255 255 255 255 255 255 255 255 255 255
255 255 255 255 255 255 255 255 255 255 255 255 255 255 255 255 255 255
255 255 255 255
$$ ##$AQSBDNO= (0..95)
1 1 2 1 1 1 255 255 255 255 255 255 255 255 255 255 255 255 255 255 255
255 255 255 255 255 255 255 255 255 255 255 255 255 255 255 255 255 255
255 255 255 255 255 255 255 255 255 255 255 255 255 255 255 255 255 255
255 255 255 255 255 255 255 255 255 255 255 255 255 255 255 255 255 255
255 255 255 255 255 255 255 255 255 255 255 255 255 255 255 255 255 255
255 255 255
$$ ##$AQSBDSL= (0..95)
2 3 4 8 9 19 255 255 255 255 255 255 255 255 255 255 255 255 255 255 255
255 255 255 255 255 255 255 255 255 255 255 255 255 255 255 255 255 255
255 255 255 255 255 255 255 255 255 255 255 255 255 255 255 255 255 255
255 255 255 255 255 255 255 255 255 255 255 255 255 255 255 255 255 255
255 255 255 255 255 255 255 255 255 255 255 255 255 255 255 255 255 255
255 255 255
$$ ##$AQSBDTY= (0..95)
3 16 16 5 9 7 255 255 255 255 255 255 255 255 255 255 255 255 255 255 255
255 255 255 255 255 255 255 255 255 255 255 255 255 255 255 255 255 255
255 255 255 255 255 255 255 255 255 255 255 255 255 255 255 255 255 255
255 255 255 255 255 255 255 255 255 255 255 255 255 255 255 255 255 255
255 255 255 255 255 255 255 255 255 255 255 255 255 255 255 255 255 255
255 255 255
$$ ##$AQSBUAD= (0..95)
52 36 37 54 26 32 255 255 255 255 255 255 255 255 255 255 255 255 255 255
255 255 255 255 255 255 255 255 255 255 255 255 255 255 255 255 255 255
255 255 255 255 255 255 255 255 255 255 255 255 255 255 255 255 255 255
255 255 255 255 255 255 255 255 255 255 255 255 255 255 255 255 255 255
255 255 255 255 255 255 255 255 255 255 255 255 255 255 255 255 255 255
255 255 255 255
$$ ##$AQSECL= (0..95)
2 2 2 3 2 255 255 255 255 255 255 255 255 255 255 255 255 255 255 255 255
255 255 255 255 255 255 255 255 255 255 255 255 255 255 255 255 255 255
255 255 255 255 255 255 255 255 255 255 255 255 255 255 255 255 255 255
255 255 255 255 255 255 255 255 255 255 255 255 255 255 255 255 255 255
255 255 255 255 255 255 255 255 255 255 255 255 255 255 255 255 255 255
255 255 255
$$ ##$AQSECLS= (0..95)
0 3 1 0 0 255 255 255 255 255 255 255 255 255 255 255 255 255 255 255 255
255 255 255 255 255 255 255 255 255 255 255 255 255 255 255 255 255 255
255 255 255 255 255 255 255 255 255 255 255 255 255 255 255 255 255 255
255 255 255 255 255 255 255 255 255 255 255 255 255 255 255 255 255 255
255 255 255 255 255 255 255 255 255 255 255 255 255 255 255 255 255 255
255 255 255
$$ ##$AQSSPLT= no
$$ ##$ATT19F= (0..1)
0 0
$$ ##$ATT1H= (0..1)
0 0
$$ ##$ATT3H= (0..1)
0 0
$$ ##$ATTX= (0..1)
0 0
$$ ##$ATTY= (0..1)
0 0
$$ ##$ATTZ= (0..1)
0 0
$$ ##$BACSAIR= yes
$$ ##$BACSCAP= 60
$$ ##$BACSDEL= 10
$$ ##$BACSFCM= no
$$ ##$BACSOPT= <>
$$ ##$BACSTY= <tty07>
$$ ##$BARPTY= <no>
$$ ##$BFREQ= 400.13
$$ ##$BGAETH1= <no>
$$ ##$BGAETH2= <no>
$$ ##$BGAETH3= <no>
$$ ##$BGAETH4= <no>
$$ ##$BGAETH5= <no>
$$ ##$BGAETH6= <no>
$$ ##$BGAETH7= <no>
$$ ##$BGAETH8= <no>
$$ ##$BIRDS= yes
$$ ##$BMPC= 0
$$ ##$BMPCTY= <no>
$$ ##$BPSUTY= <no>
$$ ##$BSMS= 1
$$ ##$BSMSETH= <no>
$$ ##$BSMSTY= <tty02>
$$ ##$CFASMOD= (0..7)
1 1 1 1 1 1 1 1
$$ ##$CFASMUL= (0..7)
1 1 1 1 1 1 1 1
$$ ##$CNFTXDR= (0..7)
6 6 0 0 0 0 0 0
$$ ##$COMDIG2= 0
$$ ##$CPDBTY= <no>
$$ ##$CRCOTY= <no>
$$ ##$CSW1= (0..31)
0 0 0 0 0 0 0 0 0 0 0 0 0 0 0 0 0 0 0 0 0 0 0 0 0 0 0 0 0 0 0 0
$$ ##$CSW2= (0..31)
0 0 0 0 0 0 0 0 0 0 0 0 0 0 0 0 0 0 0 0 0 0 0 0 0 0 0 0 0 0 0 0
$$ ##$CSWNUM= (0..7)
0 0 0 0 0 0 0 0
$$ ##$DATSTAT= no
$$ ##$DIGI140= (0..7)
0 0 0 0 0 0 0 0
$$ ##$DIGIB12= (0..7)
0 0 0 0 0 0 0 0
$$ ##$DIGIB16= (0..7)
0 0 0 0 0 0 0 0
$$ ##$DIGIFA= (0..7)
0 0 0 0 0 0 0 0
$$ ##$DIGIHA= (0..7)
0 0 0 0 0 0 0 0
$$ ##$DIGIHAF= (0..7)
0 0 0 0 0 0 0 0
$$ ##$DIGIHRD= (0..7)
0 0 0 0 0 0 0 0
$$ ##$DIGIIA= (0..7)
0 0 0 0 0 0 0 0
$$ ##$DIGIO16= (0..7)
0 0 0 0 0 0 0 0
$$ ##$DIGISA= (0..7)
1 0 0 0 0 0 0 0
$$ ##$DIGISAF= (0..7)
0 0 0 0 0 0 0 0
$$ ##$DIGISL= (0..7)
0 0 0 0 0 0 0 0
$$ ##$DIGITYI= (0..7)
0 0 0 0 0 0 0 0
$$ ##$DIGITYP= (0..7)
0 0 0 0 0 0 0 0
$$ ##$DIGITZ= 0
$$ ##$DRU= no
$$ ##$DRUETH01= <no>
$$ ##$DRUETH02= <no>
$$ ##$DRUETH03= <no>
$$ ##$DRUETH04= <no>
$$ ##$DRUETH05= <no>
$$ ##$DRUETH06= <no>
$$ ##$DRUETH07= <no>
$$ ##$DRUETH08= <no>
$$ ##$DRUETH09= <no>
$$ ##$DRUETH10= <no>
$$ ##$DRUETH11= <no>
$$ ##$DRUETH12= <no>
$$ ##$DRUETH13= <no>
$$ ##$DRUETH14= <no>
$$ ##$DRUETH15= <no>
$$ ##$DRUETH16= <no>
$$ ##$DRUETH17= <no>
$$ ##$DRUETH18= <no>
$$ ##$DRUETH19= <no>
$$ ##$DRUETH20= <no>
$$ ##$DRUETH21= <no>
$$ ##$DRUETH22= <no>
$$ ##$DRUETH23= <no>
$$ ##$DRUETH24= <no>
$$ ##$DRUETH25= <no>
$$ ##$DRUETH26= <no>
$$ ##$DRUETH27= <no>
$$ ##$DRUETH28= <no>
$$ ##$DRUETH29= <no>
$$ ##$DRUETH30= <no>
$$ ##$DRUETH31= <no>
$$ ##$DRUETH32= <no>
$$ ##$FCUMEM= (0..7)
520192 520192 0 0 0 0 0 0
$$ ##$FCUPAL= (0..7)
256 256 0 0 0 0 0 0
$$ ##$FGSVTY= <no>
$$ ##$FQMIX= 0
$$ ##$FUNCMOD= <>
$$ ##$GCUTYPE= 1
$$ ##$GPREDEL= 0
$$ ##$GPSCUTY= <no>
$$ ##$GRADRES= 5
$$ ##$GTUTY= <no>
$$ ##$HFAC= 3
$$ ##$HPCU= 0
$$ ##$HPCUTY= <no>
$$ ##$HPTXLP= (0..3)
-1 -1 -1 -1
$$ ##$HPTXPI= (0..3)
0 0 0 0
$$ ##$HPTXPO= (0..3)
0 0 0 0
$$ ##$HPTXTY= (0..3)
0 0 0 0
$$ ##$IF451= 0
$$ ##$IFREQ= 1
$$ ##$INTFPR= 0
$$ ##$IPSO= no
$$ ##$IPSOETH= <>
$$ ##$LOCKTY= <tty03>
$$ ##$LOCSWID= 0
$$ ##$LOCSWIF= 0
$$ ##$M2FAC= 0
$$ ##$MAS= 0
$$ ##$MASETIME= 10
$$ ##$MASITIME= 10
$$ ##$MASTY= <no>
$$ ##$MAS_CT= 0
$$ ##$MAS_SG= 0
$$ ##$MAS_TO= 0
$$ ##$MEMPRM= 0
$$ ##$MHFAC= 0
$$ ##$MXFAC= 0
$$ ##$NAMPD1= <2H>
$$ ##$NAMPD10= <>
$$ ##$NAMPD11= <>
$$ ##$NAMPD12= <>
$$ ##$NAMPD13= <>
$$ ##$NAMPD14= <>
$$ ##$NAMPD15= <>
$$ ##$NAMPD16= <>
$$ ##$NAMPD2= <1H>
$$ ##$NAMPD3= <X-BB19F_2HS>
$$ ##$NAMPD4= <>
$$ ##$NAMPD5= <>
$$ ##$NAMPD6= <>
$$ ##$NAMPD7= <>
$$ ##$NAMPD8= <>
$$ ##$NAMPD9= <>
$$ ##$NFCU= 2
$$ ##$NMRCH= 2
$$ ##$NMRMEM= 16384
$$ ##$NRCU= 1
$$ ##$NROUT= 1
$$ ##$NSGU= 2
$$ ##$PAMPF1= (0..15)
75 99 0 27 2 0 0 203 0 0 0 0 0 0 0 0
$$ ##$PAMPF2= (0..15)
0 0 0 0 0 0 0 0 0 0 0 0 0 0 0 0
$$ ##$PAMPF3= (0..15)
0 0 0 0 0 0 0 0 0 0 0 0 0 0 0 0
$$ ##$PAMPF4= (0..15)
0 0 0 0 0 0 0 0 0 0 0 0 0 0 0 0
$$ ##$PAMPF5= (0..15)
0 0 0 0 0 0 0 0 0 0 0 0 0 0 0 0
$$ ##$PAMPF6= (0..15)
0 0 0 0 0 0 0 0 0 0 0 0 0 0 0 0
$$ ##$PAMPF7= (0..15)
0 0 0 0 0 0 0 0 0 0 0 0 0 0 0 0
$$ ##$PAMPF8= (0..15)
0 0 0 0 0 0 0 0 0 0 0 0 0 0 0 0
$$ ##$PH4= 0
$$ ##$PHF4TY= <no>
$$ ##$POWCHK= no
$$ ##$PRAMD1= (0..7)
0 1048576 0 0 0 1048576 0 0
$$ ##$PRAMD10= (0..7)
0 0 0 0 0 0 0 0
$$ ##$PRAMD11= (0..7)
0 0 0 0 0 0 0 0
$$ ##$PRAMD12= (0..7)
0 0 0 0 0 0 0 0
$$ ##$PRAMD13= (0..7)
0 0 0 0 0 0 0 0
$$ ##$PRAMD14= (0..7)
0 0 0 0 0 0 0 0
$$ ##$PRAMD15= (0..7)
0 0 0 0 0 0 0 0
$$ ##$PRAMD16= (0..7)
0 0 0 0 0 0 0 0
$$ ##$PRAMD17= (0..7)
0 0 0 0 0 0 0 0
$$ ##$PRAMD18= (0..7)
0 0 0 0 0 0 0 0
$$ ##$PRAMD19= (0..7)
0 0 0 0 0 0 0 0
$$ ##$PRAMD2= (0..7)
0 0 0 0 0 0 0 0
$$ ##$PRAMD20= (0..7)
0 0 0 0 0 0 0 0
$$ ##$PRAMD21= (0..7)
0 0 0 0 0 0 0 0
$$ ##$PRAMD3= (0..7)
2 0 0 0 2 0 0 0
$$ ##$PRAMD4= (0..7)
2147483644 2146435071 2147483647 134217727 2147483644 2146435071 2147483647
134217727
$$ ##$PRAMD5= (0..7)
0 0 0 0 0 0 0 0
$$ ##$PRAMD6= (0..7)
0 0 0 0 0 0 0 0
$$ ##$PRAMD7= (0..7)
0 0 0 0 0 0 0 0
$$ ##$PRAMD8= (0..7)
0 0 0 0 0 0 0 0
$$ ##$PRAMD9= (0..7)
0 0 0 0 0 0 0 0
$$ ##$PRAMLED= (0..1)
15 15
$$ ##$PRAMP1= <tty01>
$$ ##$PRAMP2= <no>
$$ ##$PRAMP3= <no>
$$ ##$PRAMP4= <no>
$$ ##$PRAMP5= <no>
$$ ##$PRAMP6= <no>
$$ ##$PRAMP7= <no>
$$ ##$PRAMP8= <no>
$$ ##$PRAMPTP= 0
$$ ##$PREPTY= <no>
$$ ##$PRESHLD= 0
$$ ##$PTS160= -1
$$ ##$PTSA2X= (0..7)
0 0 0 0 0 0 0 0
$$ ##$PTSF2X= (0..7)
0 0 0 0 0 0 0 0
$$ ##$PTSFMX= (0..7)
429.9 429.9 0 0 0 0 0 0
$$ ##$PULCHK= no
$$ ##$RCUCDS= (0..7)
8388608 0 0 0 0 0 0 0
$$ ##$RCUCFS= (0..7)
4096 0 0 0 0 0 0 0
$$ ##$RCUCSS= (0..7)
1048576 0 0 0 0 0 0 0
$$ ##$RCUI2C1= (0..7)
78 0 0 0 0 0 0 0
$$ ##$RCUI2C2= (0..7)
0 0 0 0 0 0 0 0
$$ ##$RCUI2C3= (0..7)
0 0 0 0 0 0 0 0
$$ ##$RCUI2C4= (0..7)
0 0 0 0 0 0 0 0
$$ ##$RCUI2C5= (0..7)
0 0 0 0 0 0 0 0
$$ ##$RCUI2C6= (0..7)
0 0 0 0 0 0 0 0
$$ ##$RCUI2C7= (0..7)
0 0 0 0 0 0 0 0
$$ ##$RCUI2C8= (0..7)
0 0 0 0 0 0 0 0
$$ ##$RDCU= 0
$$ ##$RFSVTY= <no>
$$ ##$RGTYPE= (0..31)
5 0 0 0 0 0 0 0 0 0 0 0 0 0 0 0 0 0 0 0 0 0 0 0 0 0 0 0 0 0 0 0
$$ ##$RG_max= (0..31)
46341 0 0 0 0 0 0 0 0 0 0 0 0 0 0 0 0 0 0 0 0 0 0 0 0 0 0 0 0 0 0 0
$$ ##$RG_min= (0..31)
1 0 0 0 0 0 0 0 0 0 0 0 0 0 0 0 0 0 0 0 0 0 0 0 0 0 0 0 0 0 0 0
$$ ##$RG_tab1= (0..255)
1 1.1 1.3 1.4 1.6 1.8 2 2.2 2.5 2.8 3.2 3.6 4 4.5 5 5.7 6.3 7.1 8 9 10.1
11.3 12.7 14.3 16 18 20.2 22.6 25.4 28.5 32 35.9 40.3 45.3 50.8 57 64 71.8
80.6 90.5 101.6 114 128 143.7 161.3 181 203.2 228.1 256 287.4 322.5 362
406.4 456.1 512 574.7 645.1 724.1 812.7 912.3 1024 1149.4 1290.2 1448.2
1625.5 1824.6 2048 2298.8 2580.3 2896.3 3251 3649.1 4096 4597.6 5160.6
5792.6 6502 7298.2 8192 9195.2 10321.3 11585.2 13004 14596.5 16384 18390.4
20642.5 23170.5 26008 29193 32768 36780.8 41285.1 46341 -1 -1 -1 -1 -1
-1 -1 -1 -1 -1 -1 -1 -1 -1 -1 -1 -1 -1 -1 -1 -1 -1 -1 -1 -1 -1 -1 -1 -1
-1 -1 -1 -1 -1 -1 -1 -1 -1 -1 -1 -1 -1 -1 -1 -1 -1 -1 -1 -1 -1 -1 -1 -1
-1 -1 -1 -1 -1 -1 -1 -1 -1 -1 -1 -1 -1 -1 -1 -1 -1 -1 -1 -1 -1 -1 -1 -1
-1 -1 -1 -1 -1 -1 -1 -1 -1 -1 -1 -1 -1 -1 -1 -1 -1 -1 -1 -1 -1 -1 -1 -1
-1 -1 -1 -1 -1 -1 -1 -1 -1 -1 -1 -1 -1 -1 -1 -1 -1 -1 -1 -1 -1 -1 -1 -1
-1 -1 -1 -1 -1 -1 -1 -1 -1 -1 -1 -1 -1 -1 -1 -1 -1 -1 -1 -1 -1 -1 -1 -1
-1 -1 -1 -1 -1 -1 -1 -1 -1 -1 -1 -1 -1
$$ ##$RG_tab2= (0..255)
-1 -1 -1 -1 -1 -1 -1 -1 -1 -1 -1 -1 -1 -1 -1 -1 -1 -1 -1 -1 -1 -1 -1 -1
-1 -1 -1 -1 -1 -1 -1 -1 -1 -1 -1 -1 -1 -1 -1 -1 -1 -1 -1 -1 -1 -1 -1 -1
-1 -1 -1 -1 -1 -1 -1 -1 -1 -1 -1 -1 -1 -1 -1 -1 -1 -1 -1 -1 -1 -1 -1 -1
-1 -1 -1 -1 -1 -1 -1 -1 -1 -1 -1 -1 -1 -1 -1 -1 -1 -1 -1 -1 -1 -1 -1 -1
-1 -1 -1 -1 -1 -1 -1 -1 -1 -1 -1 -1 -1 -1 -1 -1 -1 -1 -1 -1 -1 -1 -1 -1
-1 -1 -1 -1 -1 -1 -1 -1 -1 -1 -1 -1 -1 -1 -1 -1 -1 -1 -1 -1 -1 -1 -1 -1
-1 -1 -1 -1 -1 -1 -1 -1 -1 -1 -1 -1 -1 -1 -1 -1 -1 -1 -1 -1 -1 -1 -1 -1
-1 -1 -1 -1 -1 -1 -1 -1 -1 -1 -1 -1 -1 -1 -1 -1 -1 -1 -1 -1 -1 -1 -1 -1
-1 -1 -1 -1 -1 -1 -1 -1 -1 -1 -1 -1 -1 -1 -1 -1 -1 -1 -1 -1 -1 -1 -1 -1
-1 -1 -1 -1 -1 -1 -1 -1 -1 -1 -1 -1 -1 -1 -1 -1 -1 -1 -1 -1 -1 -1 -1 -1
-1 -1 -1 -1 -1 -1 -1 -1 -1 -1 -1 -1 -1 -1 -1 -1
$$ ##$RG_tab3= (0..255)
-1 -1 -1 -1 -1 -1 -1 -1 -1 -1 -1 -1 -1 -1 -1 -1 -1 -1 -1 -1 -1 -1 -1 -1
-1 -1 -1 -1 -1 -1 -1 -1 -1 -1 -1 -1 -1 -1 -1 -1 -1 -1 -1 -1 -1 -1 -1 -1
-1 -1 -1 -1 -1 -1 -1 -1 -1 -1 -1 -1 -1 -1 -1 -1 -1 -1 -1 -1 -1 -1 -1 -1
-1 -1 -1 -1 -1 -1 -1 -1 -1 -1 -1 -1 -1 -1 -1 -1 -1 -1 -1 -1 -1 -1 -1 -1
-1 -1 -1 -1 -1 -1 -1 -1 -1 -1 -1 -1 -1 -1 -1 -1 -1 -1 -1 -1 -1 -1 -1 -1
-1 -1 -1 -1 -1 -1 -1 -1 -1 -1 -1 -1 -1 -1 -1 -1 -1 -1 -1 -1 -1 -1 -1 -1
-1 -1 -1 -1 -1 -1 -1 -1 -1 -1 -1 -1 -1 -1 -1 -1 -1 -1 -1 -1 -1 -1 -1 -1
-1 -1 -1 -1 -1 -1 -1 -1 -1 -1 -1 -1 -1 -1 -1 -1 -1 -1 -1 -1 -1 -1 -1 -1
-1 -1 -1 -1 -1 -1 -1 -1 -1 -1 -1 -1 -1 -1 -1 -1 -1 -1 -1 -1 -1 -1 -1 -1
-1 -1 -1 -1 -1 -1 -1 -1 -1 -1 -1 -1 -1 -1 -1 -1 -1 -1 -1 -1 -1 -1 -1 -1
-1 -1 -1 -1 -1 -1 -1 -1 -1 -1 -1 -1 -1 -1 -1 -1
$$ ##$RG_tab4= (0..255)
-1 -1 -1 -1 -1 -1 -1 -1 -1 -1 -1 -1 -1 -1 -1 -1 -1 -1 -1 -1 -1 -1 -1 -1
-1 -1 -1 -1 -1 -1 -1 -1 -1 -1 -1 -1 -1 -1 -1 -1 -1 -1 -1 -1 -1 -1 -1 -1
-1 -1 -1 -1 -1 -1 -1 -1 -1 -1 -1 -1 -1 -1 -1 -1 -1 -1 -1 -1 -1 -1 -1 -1
-1 -1 -1 -1 -1 -1 -1 -1 -1 -1 -1 -1 -1 -1 -1 -1 -1 -1 -1 -1 -1 -1 -1 -1
-1 -1 -1 -1 -1 -1 -1 -1 -1 -1 -1 -1 -1 -1 -1 -1 -1 -1 -1 -1 -1 -1 -1 -1
-1 -1 -1 -1 -1 -1 -1 -1 -1 -1 -1 -1 -1 -1 -1 -1 -1 -1 -1 -1 -1 -1 -1 -1
-1 -1 -1 -1 -1 -1 -1 -1 -1 -1 -1 -1 -1 -1 -1 -1 -1 -1 -1 -1 -1 -1 -1 -1
-1 -1 -1 -1 -1 -1 -1 -1 -1 -1 -1 -1 -1 -1 -1 -1 -1 -1 -1 -1 -1 -1 -1 -1
-1 -1 -1 -1 -1 -1 -1 -1 -1 -1 -1 -1 -1 -1 -1 -1 -1 -1 -1 -1 -1 -1 -1 -1
-1 -1 -1 -1 -1 -1 -1 -1 -1 -1 -1 -1 -1 -1 -1 -1 -1 -1 -1 -1 -1 -1 -1 -1
-1 -1 -1 -1 -1 -1 -1 -1 -1 -1 -1 -1 -1 -1 -1 -1
$$ ##$RG_tab5= (0..255)
-1 -1 -1 -1 -1 -1 -1 -1 -1 -1 -1 -1 -1 -1 -1 -1 -1 -1 -1 -1 -1 -1 -1 -1
-1 -1 -1 -1 -1 -1 -1 -1 -1 -1 -1 -1 -1 -1 -1 -1 -1 -1 -1 -1 -1 -1 -1 -1
-1 -1 -1 -1 -1 -1 -1 -1 -1 -1 -1 -1 -1 -1 -1 -1 -1 -1 -1 -1 -1 -1 -1 -1
-1 -1 -1 -1 -1 -1 -1 -1 -1 -1 -1 -1 -1 -1 -1 -1 -1 -1 -1 -1 -1 -1 -1 -1
-1 -1 -1 -1 -1 -1 -1 -1 -1 -1 -1 -1 -1 -1 -1 -1 -1 -1 -1 -1 -1 -1 -1 -1
-1 -1 -1 -1 -1 -1 -1 -1 -1 -1 -1 -1 -1 -1 -1 -1 -1 -1 -1 -1 -1 -1 -1 -1
-1 -1 -1 -1 -1 -1 -1 -1 -1 -1 -1 -1 -1 -1 -1 -1 -1 -1 -1 -1 -1 -1 -1 -1
-1 -1 -1 -1 -1 -1 -1 -1 -1 -1 -1 -1 -1 -1 -1 -1 -1 -1 -1 -1 -1 -1 -1 -1
-1 -1 -1 -1 -1 -1 -1 -1 -1 -1 -1 -1 -1 -1 -1 -1 -1 -1 -1 -1 -1 -1 -1 -1
-1 -1 -1 -1 -1 -1 -1 -1 -1 -1 -1 -1 -1 -1 -1 -1 -1 -1 -1 -1 -1 -1 -1 -1
-1 -1 -1 -1 -1 -1 -1 -1 -1 -1 -1 -1 -1 -1 -1 -1
$$ ##$RG_tab6= (0..255)
-1 -1 -1 -1 -1 -1 -1 -1 -1 -1 -1 -1 -1 -1 -1 -1 -1 -1 -1 -1 -1 -1 -1 -1
-1 -1 -1 -1 -1 -1 -1 -1 -1 -1 -1 -1 -1 -1 -1 -1 -1 -1 -1 -1 -1 -1 -1 -1
-1 -1 -1 -1 -1 -1 -1 -1 -1 -1 -1 -1 -1 -1 -1 -1 -1 -1 -1 -1 -1 -1 -1 -1
-1 -1 -1 -1 -1 -1 -1 -1 -1 -1 -1 -1 -1 -1 -1 -1 -1 -1 -1 -1 -1 -1 -1 -1
-1 -1 -1 -1 -1 -1 -1 -1 -1 -1 -1 -1 -1 -1 -1 -1 -1 -1 -1 -1 -1 -1 -1 -1
-1 -1 -1 -1 -1 -1 -1 -1 -1 -1 -1 -1 -1 -1 -1 -1 -1 -1 -1 -1 -1 -1 -1 -1
-1 -1 -1 -1 -1 -1 -1 -1 -1 -1 -1 -1 -1 -1 -1 -1 -1 -1 -1 -1 -1 -1 -1 -1
-1 -1 -1 -1 -1 -1 -1 -1 -1 -1 -1 -1 -1 -1 -1 -1 -1 -1 -1 -1 -1 -1 -1 -1
-1 -1 -1 -1 -1 -1 -1 -1 -1 -1 -1 -1 -1 -1 -1 -1 -1 -1 -1 -1 -1 -1 -1 -1
-1 -1 -1 -1 -1 -1 -1 -1 -1 -1 -1 -1 -1 -1 -1 -1 -1 -1 -1 -1 -1 -1 -1 -1
-1 -1 -1 -1 -1 -1 -1 -1 -1 -1 -1 -1 -1 -1 -1 -1
$$ ##$RG_tab7= (0..255)
-1 -1 -1 -1 -1 -1 -1 -1 -1 -1 -1 -1 -1 -1 -1 -1 -1 -1 -1 -1 -1 -1 -1 -1
-1 -1 -1 -1 -1 -1 -1 -1 -1 -1 -1 -1 -1 -1 -1 -1 -1 -1 -1 -1 -1 -1 -1 -1
-1 -1 -1 -1 -1 -1 -1 -1 -1 -1 -1 -1 -1 -1 -1 -1 -1 -1 -1 -1 -1 -1 -1 -1
-1 -1 -1 -1 -1 -1 -1 -1 -1 -1 -1 -1 -1 -1 -1 -1 -1 -1 -1 -1 -1 -1 -1 -1
-1 -1 -1 -1 -1 -1 -1 -1 -1 -1 -1 -1 -1 -1 -1 -1 -1 -1 -1 -1 -1 -1 -1 -1
-1 -1 -1 -1 -1 -1 -1 -1 -1 -1 -1 -1 -1 -1 -1 -1 -1 -1 -1 -1 -1 -1 -1 -1
-1 -1 -1 -1 -1 -1 -1 -1 -1 -1 -1 -1 -1 -1 -1 -1 -1 -1 -1 -1 -1 -1 -1 -1
-1 -1 -1 -1 -1 -1 -1 -1 -1 -1 -1 -1 -1 -1 -1 -1 -1 -1 -1 -1 -1 -1 -1 -1
-1 -1 -1 -1 -1 -1 -1 -1 -1 -1 -1 -1 -1 -1 -1 -1 -1 -1 -1 -1 -1 -1 -1 -1
-1 -1 -1 -1 -1 -1 -1 -1 -1 -1 -1 -1 -1 -1 -1 -1 -1 -1 -1 -1 -1 -1 -1 -1
-1 -1 -1 -1 -1 -1 -1 -1 -1 -1 -1 -1 -1 -1 -1 -1
$$ ##$RG_tab8= (0..255)
-1 -1 -1 -1 -1 -1 -1 -1 -1 -1 -1 -1 -1 -1 -1 -1 -1 -1 -1 -1 -1 -1 -1 -1
-1 -1 -1 -1 -1 -1 -1 -1 -1 -1 -1 -1 -1 -1 -1 -1 -1 -1 -1 -1 -1 -1 -1 -1
-1 -1 -1 -1 -1 -1 -1 -1 -1 -1 -1 -1 -1 -1 -1 -1 -1 -1 -1 -1 -1 -1 -1 -1
-1 -1 -1 -1 -1 -1 -1 -1 -1 -1 -1 -1 -1 -1 -1 -1 -1 -1 -1 -1 -1 -1 -1 -1
-1 -1 -1 -1 -1 -1 -1 -1 -1 -1 -1 -1 -1 -1 -1 -1 -1 -1 -1 -1 -1 -1 -1 -1
-1 -1 -1 -1 -1 -1 -1 -1 -1 -1 -1 -1 -1 -1 -1 -1 -1 -1 -1 -1 -1 -1 -1 -1
-1 -1 -1 -1 -1 -1 -1 -1 -1 -1 -1 -1 -1 -1 -1 -1 -1 -1 -1 -1 -1 -1 -1 -1
-1 -1 -1 -1 -1 -1 -1 -1 -1 -1 -1 -1 -1 -1 -1 -1 -1 -1 -1 -1 -1 -1 -1 -1
-1 -1 -1 -1 -1 -1 -1 -1 -1 -1 -1 -1 -1 -1 -1 -1 -1 -1 -1 -1 -1 -1 -1 -1
-1 -1 -1 -1 -1 -1 -1 -1 -1 -1 -1 -1 -1 -1 -1 -1 -1 -1 -1 -1 -1 -1 -1 -1
-1 -1 -1 -1 -1 -1 -1 -1 -1 -1 -1 -1 -1 -1 -1 -1
$$ ##$RG_tabA= (0..255)
1 1.1 1.3 1.4 1.6 1.8 2 2.2 2.5 2.8 3.2 3.6 4 4.5 5 5.7 6.3 7.1 8 9 10.1
11.3 12.7 14.3 16 18 20.2 22.6 25.4 28.5 32 35.9 40.3 45.3 50.8 57 64 71.8
80.6 90.5 101.6 114 128 143.7 161.3 181 203.2 228.1 256 287.4 322.5 362
406.4 456.1 512 574.7 645.1 724.1 812.7 912.3 1024 1149.4 1290.2 1448.2
1625.5 1824.6 2048 2298.8 2580.3 2896.3 3251 3649.1 4096 4597.6 5160.6
5792.6 6502 7298.2 8192 9195.2 10321.3 11585.2 13004 14596.5 16384 18390.4
20642.5 23170.5 26008 29193 32768 36780.8 41285.1 46341 -1 -1 -1 -1 -1
-1 -1 -1 -1 -1 -1 -1 -1 -1 -1 -1 -1 -1 -1 -1 -1 -1 -1 -1 -1 -1 -1 -1 -1
-1 -1 -1 -1 -1 -1 -1 -1 -1 -1 -1 -1 -1 -1 -1 -1 -1 -1 -1 -1 -1 -1 -1 -1
-1 -1 -1 -1 -1 -1 -1 -1 -1 -1 -1 -1 -1 -1 -1 -1 -1 -1 -1 -1 -1 -1 -1 -1
-1 -1 -1 -1 -1 -1 -1 -1 -1 -1 -1 -1 -1 -1 -1 -1 -1 -1 -1 -1 -1 -1 -1 -1
-1 -1 -1 -1 -1 -1 -1 -1 -1 -1 -1 -1 -1 -1 -1 -1 -1 -1 -1 -1 -1 -1 -1 -1
-1 -1 -1 -1 -1 -1 -1 -1 -1 -1 -1 -1 -1 -1 -1 -1 -1 -1 -1 -1 -1 -1 -1 -1
-1 -1 -1 -1 -1 -1 -1 -1 -1 -1 -1 -1 -1
$$ ##$ROUT14= (0..7)
0 0 0 0 0 0 0 0
$$ ##$ROUTER= 3
$$ ##$RX22TY= <tty10>
$$ ##$RXFMAX= (0..7)
-1 -1 -1 -1 -1 -1 -1 -1
$$ ##$RXFMIN= (0..7)
-1 -1 -1 -1 -1 -1 -1 -1
$$ ##$RXINTLV= (0..7)
0 0 0 0 0 0 0 0
$$ ##$RXMSTY= <no>
$$ ##$SCMTY= <no>
$$ ##$SGUC1= (0..15)
0 0 0 0 0 0 0 0 0 0 0 0 0 0 0 0
$$ ##$SGUC2= (0..15)
0 0 0 0 0 0 0 0 0 0 0 0 0 0 0 0
$$ ##$SPECTR= 5
$$ ##$SY2FLAG= 0
$$ ##$TFXNUM= 0
$$ ##$TRIPLO2= 0
$$ ##$VTUTY= <tty05>
$$ ##$WBREFAM= (0..15)
100 100 100 100 100 100 100 100 100 100 100 100 100 100 100 100
$$ ##$WBREFPH= (0..15)
0 0 0 0 0 0 0 0 0 0 0 0 0 0 0 0
$$ ##$XFAC= 2
$$ ##END=
##$RELAX= 
##$BRUKER FILE PROC=intrng
$$ P 0
$$ 163.977410   163.277729
$$ 150.377597   149.685243
$$ 149.426984   148.472707
$$ 148.470876   147.802333
$$ 146.032983   145.503644
$$ 144.965146   144.320414
$$ 125.427206   124.575501
$$ 122.459974   122.068006
$$ 122.066175   121.555152
$$ 117.705077   116.527342
$$ 70.507773   69.815419
$$ 0.946333   0.539712
$$ 0.537880   -0.874302
##$RELAX= 
##$BRUKER FILE PROC=parm.txt
$$ NAME           4H313401                
$$ EXPNO                10                
$$ PROCNO                1                
$$ Date_          20180913                
$$ Time              22.02                
$$ INSTRUM           spect                
$$ PROBHD   5 mm PABBO BB/                
$$ PULPROG           udeft                
$$ TD                13634                
$$ SOLVENT           CD3CN                
$$ NS                 1024                
$$ DS                    0                
$$ SWH           24154.590 Hz             
$$ FIDRES         1.771644 Hz             
$$ AQ            0.2822738 sec            
$$ RG               1290.2                
$$ DW               20.700 usec           
$$ DE                 6.50 usec           
$$ TE                673.2 K              
$$ D1           2.00000000 sec            
$$ D11          0.03000000 sec            
$$ D12          0.00002000 sec            
$$ D20        200.00000000 sec            
$$ TD0                   1                
$$ 
$$ ======== CHANNEL f1 ========
$$ NUC1                13C                
$$ P1                 8.50 usec           
$$ P12             2000.00 usec           
$$ P26              500.00 usec           
$$ PL1               -0.50 dB             
$$ SFO1        100.6238346 MHz            
$$ SP2                9.07 dB             
$$ SP8                9.07 dB             
$$ SPNAM2      Crp60comp.4                
$$ SPNAM8   Crp60,0.5,20.1                
$$ SPOAL2            0.500                
$$ SPOAL8            0.500                
$$ SPOFFS2            0.00 Hz             
$$ SPOFFS8            0.00 Hz             
$$ 
$$ ======== CHANNEL f2 ========
$$ CPDPRG2         waltz16                
$$ NUC2                 1H                
$$ PCPD2            100.00 usec           
$$ PL2               -0.20 dB             
$$ PL12              17.93 dB             
$$ SFO2        400.1316005 MHz            
$$ SI               131072                
$$ SF          100.6128050 MHz            
$$ WDW                  EM                
$$ SSB                   0                
$$ LB                 2.00 Hz             
$$ GB                    0                
$$ PC                 1.40                
##$RELAX= 
##$BRUKER FILE PROC=peaklist.xml
$$ <?xml version="1.0" encoding="UTF-8"?>
$$ <PeakList>
$$   <PeakList1D>
$$     <PeakList1DHeader creator="PBKS" date="2018-09-13T22:02:15.313+01:00" expNo="10" name="4H313401" owner="" procNo="1" source="C:\Bruker\TopSpin2.1">
$$       <PeakPickDetails>F1=229.661ppm, F2=-10.413ppm, MI=0.00cm, MAXI=10000.00cm, PC=1.400
$$       </PeakPickDetails>
$$     </PeakList1DHeader>
$$     <Peak1D F1="163.5974" intensity="11.28" type="0"/>
$$     <Peak1D F1="151.7788" intensity="0.27" type="0"/>
$$     <Peak1D F1="149.9914" intensity="8.02" type="0"/>
$$     <Peak1D F1="149.1343" intensity="1.16" type="0"/>
$$     <Peak1D F1="148.1260" intensity="7.28" type="0"/>
$$     <Peak1D F1="145.7998" intensity="1.38" type="0"/>
$$     <Peak1D F1="144.5402" intensity="0.83" type="0"/>
$$     <Peak1D F1="140.2114" intensity="0.20" type="0"/>
$$     <Peak1D F1="125.3965" intensity="0.33" type="0"/>
$$     <Peak1D F1="125.0000" intensity="15.00" type="0"/>
$$     <Peak1D F1="124.0262" intensity="0.73" type="0"/>
$$     <Peak1D F1="122.2110" intensity="1.08" type="0"/>
$$     <Peak1D F1="121.8940" intensity="2.74" type="0"/>
$$     <Peak1D F1="119.0255" intensity="1.00" type="0"/>
$$     <Peak1D F1="117.1599" intensity="6.83" type="0"/>
$$     <Peak1D F1="115.8402" intensity="0.28" type="0"/>
$$     <Peak1D F1="70.2308" intensity="14.42" type="0"/>
$$     <Peak1D F1="46.5920" intensity="0.19" type="0"/>
$$     <Peak1D F1="19.8197" intensity="0.11" type="0"/>
$$     <Peak1D F1="0.6184" intensity="1.07" type="0"/>
$$     <Peak1D F1="0.4121" intensity="3.34" type="0"/>
$$     <Peak1D F1="0.2057" intensity="6.97" type="0"/>
$$     <Peak1D F1="-0.0010" intensity="8.29" type="0"/>
$$     <Peak1D F1="-0.2096" intensity="6.81" type="0"/>
$$     <Peak1D F1="-0.4172" intensity="3.36" type="0"/>
$$     <Peak1D F1="-0.6236" intensity="1.09" type="0"/>
$$   </PeakList1D>
$$ </PeakList>
##$RELAX= 
$$ Bruker specific parameters
$$ --------------------------
##$DATPATH= <C:/Program Files/Bruker Topspin/examdata>
##$EXPNO= 10
##$NAME= <pb256 full characterisation 4H313401>
##$PROCNO= 1
##$ACQT0= -5.41125541125541
##$AMP= (0..31)
100 100 100 100 100 100 100 100 100 100 100 100 100 100 100 100 100 100
100 100 100 100 100 100 100 100 100 100 100 100 100 100
##$AMPCOIL= (0..32)
0 0 0 0 0 0 0 0 0 0 0 0 0 0 0 0 0 0 0 0 0 0 0 0 0 0 0 0 0 0 0 0 0
##$AQSEQ= 0
##$AQ_mod= 1
##$AUNM= <au_zg>
##$AUTOPOS= <60 >
##$BF1= 100.612769
##$BF2= 400.13
##$BF3= 100.612769
##$BF4= 100.612769
##$BF5= 100.612769
##$BF6= 100.612769
##$BF7= 100.612769
##$BF8= 100.612769
##$BWFAC= (0..63)
0 0 0 0 0 0 0 0 0 0 0 0 0 0 0 0 0 0 0 0 0 0 0 0 0 0 0 0 0 0 0 0 0 0 0 0
0 0 0 0 0 0 0 0 0 0 0 0 0 0 0 0 0 0 0 0 0 0 0 0 0 0 0 0
##$BYTORDA= 1
##$CAGPARS= (0..11)
0 0 0 0 0 0 0 0 0 0 0 0
##$CHANFCU= (0..24)
0 0 0 0 0 0 0 0 0 0 0 0 0 0 0 0 0 0 0 0 0 0 0 0 0
##$CHANREC= (0..24)
0 0 0 0 0 0 0 0 0 0 0 0 0 0 0 0 0 0 0 0 0 0 0 0 0
##$CHEMSTR= <none>
##$CNST= (0..63)
1 1 145 1 1 1 1 1 1 1 1 1 1 1 1 1 1 1 1 1 1 1 1 1 1 1 1 1 1 1 1 1 1 1 1
1 1 1 1 1 1 1 1 1 1 1 1 1 1 1 1 1 1 1 1 1 1 1 1 1 1 1 1 1
##$CPDPRG= (0..8)
<waltz16> <mlev> <waltz16> <mlev> <mlev> <mlev> <mlev> <mlev> <mlev>
##$D= (0..63)
0 2 0.00345 0 0 0 0 0 0 0 0 0.03 2e-05 3e-06 0 0 0.0002 0 0 0 200 0 0 0
0 0 0 0 0 0 0 0 0 0 0 0 0 0 0 0 0 0 0 0 0 0 0 0 0 0 0 0 0 0 0 0 0 0 0 0
0 0 0 0
##$DATE= 1536872525
##$DE= 6.5
##$DECBNUC= <off>
##$DECIM= 6
##$DECNUC= <off>
##$DECSTAT= 4
##$DIGMOD= 1
##$DIGTYP= 7
##$DQDMODE= 0
##$DR= 17
##$DS= 0
##$DSPFIRM= 0
##$DSPFVS= 10
##$DTYPA= 0
##$EXP= <UDEFT.c>
##$FCUCHAN= (0..9)
0 1 2 0 0 0 0 0 0 0
##$FL1= 83
##$FL2= 83
##$FL3= 83
##$FL4= 83
##$FN_INDIRECT= (0..7)
0 0 0 0 0 0 0 0
##$FOV= 20
##$FQ1LIST= <freqlist>
##$FQ2LIST= <freqlist>
##$FQ3LIST= <freqlist>
##$FQ4LIST= <freqlist>
##$FQ5LIST= <freqlist>
##$FQ6LIST= <freqlist>
##$FQ7LIST= <freqlist>
##$FQ8LIST= <freqlist>
##$FS= (0..7)
83 83 83 83 83 83 83 83
##$FTLPGN= 0
##$FW= 90000
##$FnILOOP= 0
##$FnMODE= 0
##$FnTYPE= 0
##$GPNAM= (0..31)
<sine.100> <sine.100> <sine.100> <sine.100> <sine.100> <sine.100> <sine.100>
<sine.100> <sine.100> <sine.100> <sine.100> <sine.100> <sine.100> <sine.100>
<sine.100> <sine.100> <sine.100> <sine.100> <sine.100> <sine.100> <sine.100>
<sine.100> <sine.100> <sine.100> <sine.100> <sine.100> <sine.100> <sine.100>
<sine.100> <sine.100> <sine.100> <sine.100>
##$GPX= (0..31)
0 0 0 0 0 0 0 0 0 0 0 0 0 0 0 0 0 0 0 0 0 0 0 0 0 0 0 0 0 0 0 0
##$GPY= (0..31)
0 0 0 0 0 0 0 0 0 0 0 0 0 0 0 0 0 0 0 0 0 0 0 0 0 0 0 0 0 0 0 0
##$GPZ= (0..31)
0 0 0 0 0 0 0 0 0 0 0 0 0 0 0 0 0 0 0 0 0 0 0 0 0 0 0 0 0 0 0 0
##$GRPDLY= -1
##$HDDUTY= 20
##$HDRATE= 20
##$HGAIN= (0..3)
0 0 0 0
##$HL1= 3
##$HL2= 83
##$HL3= 83
##$HL4= 83
##$HOLDER= 0
##$HPMOD= (0..32)
0 0 0 0 0 0 0 0 0 0 0 0 0 0 0 0 0 0 0 0 0 0 0 0 0 0 0 0 0 0 0 0 0
##$HPPRGN= 0
##$IN= (0..63)
0.001 0.001 0.001 0.001 0.001 0.001 0.001 0.001 0.001 0.001 0.001 0.001
0.001 0.001 0.001 0.001 0.001 0.001 0.001 0.001 0.001 0.001 0.001 0.001
0.001 0.001 0.001 0.001 0.001 0.001 0.001 0.001 0.001 0.001 0.001 0.001
0.001 0.001 0.001 0.001 0.001 0.001 0.001 0.001 0.001 0.001 0.001 0.001
0.001 0.001 0.001 0.001 0.001 0.001 0.001 0.001 0.001 0.001 0.001 0.001
0.001 0.001 0.001 0.001
##$INF= (0..7)
0 0 0 0 0 0 0 0
##$INP= (0..63)
0 0 0 0 0 0 0 0 0 0 0 0 0 0 0 0 0 0 0 0 0 0 0 0 0 0 0 0 0 0 0 0 0 0 0 0
0 0 0 0 0 0 0 0 0 0 0 0 0 0 0 0 0 0 0 0 0 0 0 0 0 0 0 0
##$INSTRUM= <spect>
##$INTEGFAC= (0..63)
0 0 0 0 0 0 0 0 0 0 0 0 0 0 0 0 0 0 0 0 0 0 0 0 0 0 0 0 0 0 0 0 0 0 0 0
0 0 0 0 0 0 0 0 0 0 0 0 0 0 0 0 0 0 0 0 0 0 0 0 0 0 0 0
##$L= (0..31)
1 1 1 1 1 1 1 1 1 1 1 1 1 1 1 1 1 1 1 1 1 1 1 1 1 1 1 1 1 1 1 1
##$LFILTER= 200
##$LGAIN= -15
##$LINPSTP= 10
##$LOCKED= yes
##$LOCKFLD= 5854
##$LOCKGN= 120.800003051758
##$LOCKPOW= -40
##$LOCKPPM= 1.92999994754791
##$LOCNUC= <2H>
##$LOCPHAS= 333
##$LOCSHFT= yes
##$LOCSW= 0
##$LTIME= 0.136000007390976
##$MASR= 4200
##$MASRLST= <masrlst>
##$MULEXPNO= (0..15)
0 0 0 0 0 0 0 0 0 0 0 0 0 0 0 0
##$NBL= 1
##$NC= -1
##$NLOGCH= 3
##$NOVFLW= 0
##$NS= 1024
##$NUC1= <13C>
##$NUC2= <1H>
##$NUC3= <off>
##$NUC4= <off>
##$NUC5= <off>
##$NUC6= <off>
##$NUC7= <off>
##$NUC8= <off>
##$NUCLEUS= <off>
##$NUSLIST= <>
##$NusAMOUNT= 0
##$NusFPNZ= no
##$NusJSP= 0
##$NusSEED= 0
##$NusSPTYPE= 0
##$NusT2= 0
##$NusTD= 0
##$O1= 11065.6009768633
##$O2= 1600.52000001087
##$O3= 11065.6009768633
##$O4= 11065.6009768633
##$O5= 11065.6009768633
##$O6= 11065.6009768633
##$O7= 11065.6009768633
##$O8= 11065.6009768633
##$OVERFLW= 0
##$P= (0..63)
8.5 8.5 17 12.4 24.8 16.5 25 50 0 32 64 0 2000 2000 40000 0 1000 2500 0
600 2500 0 0 0 0 0 500 8.5 0.1 0 0 3750 0 0 0 0 80000 0 0 0 0 2250 1500
10000 840 0 0 0 0 0 0 0 0 0 0 0 0 0 0 0 0 0 360 0
##$PACOIL= (0..32)
2 3 1 0 0 0 0 0 0 0 0 0 0 0 0 0 0 0 0 0 0 0 0 0 0 0 0 0 0 0 0 0 0
##$PAPS= 2
##$PARMODE= 0
##$PCPD= (0..9)
100 80 100 100 100 100 100 100 100 100
##$PEXSEL= (0..9)
1 1 1 1 1 1 1 1 1 1
##$PHCOR= (0..31)
0 0 0 0 0 0 0 0 0 0 0 0 0 0 0 0 0 0 0 0 0 0 0 0 0 0 0 0 0 0 0 0
##$PHLIST= <>
##$PH_ref= 0
##$PL= (0..63)
120 -0.5 -0.2 120 120 120 120 120 120 120 8.87 120 17.93 19 65.89 8.03
120 120 -0.5 18.97 120 51.91 120 120 45.89 120 120 120 120 120 17.93 11
120 120 120 120 120 120 120 120 120 120 120 120 120 120 120 120 120 120
120 120 120 120 120 120 120 120 120 120 120 120 120 120
##$PLSTEP= 0.1
##$PLSTRT= -6
##$PLW= (0..63)
-1 -1 -1 -1 -1 -1 -1 -1 -1 -1 -1 -1 -1 -1 -1 -1 -1 -1 -1 -1 -1 -1 -1 -1
-1 -1 -1 -1 -1 -1 -1 -1 -1 -1 -1 -1 -1 -1 -1 -1 -1 -1 -1 -1 -1 -1 -1 -1
-1 -1 -1 -1 -1 -1 -1 -1 -1 -1 -1 -1 -1 -1 -1 -1
##$PLWMAX= (0..7)
0 0 0 0 0 0 0 0
##$PQPHASE= 0
##$PQSCALE= 0
##$PR= 4
##$PRECHAN= (0..32)
-1 3 2 -1 -1 -1 -1 -1 -1 -1 -1 -1 -1 -1 -1 -1 -1 -1 -1 -1 -1 -1 -1 -1 -1
-1 -1 -1 -1 -1 -1 -1 -1
##$PRGAIN= 0
##$PROBHD= <5 mm PABBO BB/19F-1H/D Z-GRD Z108618/0693
>
##$PROBINPUTS= (0..15)
<> <> <> <> <> <> <> <> <> <> <> <> <> <> <> <>
##$PULPROG= <udeft>
##$PW= 0
##$PYNM= <acqu.py>
##$ProjAngle= 0
##$QNP= 1
##$RD= 0
##$RECCHAN= (0..9)
0 1 0 0 0 0 0 0 0 0
##$RECPH= 0
##$RECPRE= (0..24)
-1 3 -1 -1 -1 -1 -1 -1 -1 -1 -1 -1 -1 -1 -1 -1 -1 -1 -1 -1 -1 -1 -1 -1
-1
##$RECPRFX= (0..32)
1 0 0 0 1 0 0 0 0 0 0 0 0 0 0 0 -1 -1 -1 -1 -1 -1 -1 -1 -1 -1 -1 -1 -1
-1 -1 -1 -1
##$RECSEL= (0..24)
0 1 0 0 0 0 0 0 0 0 0 0 0 0 0 0 0 0 0 0 0 0 0 0 0
##$RG= 1290.2
##$RO= 0
##$RSEL= (0..24)
0 1 2 0 0 0 0 0 0 0 0 0 0 0 0 0 0 0 0 0 0 0 0 0 0
##$S= (0..7)
83 25 26 83 26 83 83 83
##$SELREC= (0..24)
0 0 0 0 0 0 0 0 0 0 0 0 0 0 0 0 0 0 0 0 0 0 0 0 0
##$SFO1= 100.623834600977
##$SFO2= 400.13160052
##$SFO3= 100.623834600977
##$SFO4= 100.623834600977
##$SFO5= 100.623834600977
##$SFO6= 100.623834600977
##$SFO7= 100.623834600977
##$SFO8= 100.623834600977
##$SOLVENT= <CD3CN>
##$SOLVOLD= <off>
##$SP= (0..63)
1 120 9.07 56.24 120 120 120 120 9.07 0 120 120 0 0 120 0 150 150 24.14
120.87 118.96 122.27 114.95 150 150 150 150 150 150 120 150 120 120 120
120 120 120 120 120 120 120 120 120 120 120 120 120 120 120 120 120 120
120 120 120 120 120 120 120 120 120 120 120 120
##$SPECTR= 0
##$SPINCNT= 0
##$SPNAM= (0..63)
<gauss> < > <Crp60comp.4> <Gaus1_180r.1000> < > <gauss> < > < > <Crp60,0.5,20.1>
<gauss> < > < > <gauss> <gauss> < > < > <gauss> <gauss> <Q5tr.1000> < >
< > < > < > <gauss> <gauss> <gauss> <gauss> <gauss> <gauss> < > <gauss>
< > <> <> <> <> <> <> <> <> <> <> <> <> <> <> <> <> <> <> <> <> <> <> <>
<> <> <> <> <> <> <> <> <>
##$SPOAL= (0..63)
0.5 0.5 0.5 0.5 0.5 0.5 0.5 0.5 0.5 0.5 0.5 0.5 0.5 0.5 0.5 0.5 0.5 0.5
0 0.5 0.5 0.5 0.5 0.5 0.5 0.5 0.5 0.5 0.5 0.5 0.5 0.5 0.5 0.5 0.5 0.5 0.5
0.5 0.5 0.5 0.5 0.5 0.5 0.5 0.5 0.5 0.5 0.5 0.5 0.5 0.5 0.5 0.5 0.5 0.5
0.5 0.5 0.5 0.5 0.5 0.5 0.5 0.5 0.5
##$SPOFFS= (0..63)
0 0 0 0 0 0 0 0 0 0 0 0 0 0 0 0 0 0 0 0 0 0 0 0 0 0 0 0 0 0 0 0 0 0 0 0
0 0 0 0 0 0 0 0 0 0 0 0 0 0 0 0 0 0 0 0 0 0 0 0 0 0 0 0
##$SPPEX= (0..63)
0 0 0 0 0 0 0 0 0 0 0 0 0 0 0 0 0 0 0 0 0 0 0 0 0 0 0 0 0 0 0 0 0 0 0 0
0 0 0 0 0 0 0 0 0 0 0 0 0 0 0 0 0 0 0 0 0 0 0 0 0 0 0 0
##$SPW= (0..63)
0 0 0 0 0 0 0 0 0 0 0 0 0 0 0 0 0 0 0 0 0 0 0 0 0 0 0 0 0 0 0 0 0 0 0 0
0 0 0 0 0 0 0 0 0 0 0 0 0 0 0 0 0 0 0 0 0 0 0 0 0 0 0 0
##$SUBNAM= (0..9)
<""> <""> <""> <""> <""> <""> <""> <""> <""> <"">
##$SW= 240.048388811314
##$SWIBOX= (0..32)
0 1 2 0 0 0 0 0 0 0 0 0 0 0 0 0 0 0 0 0 0 0 0 0 0 0 0 0 0 0 0 0 0
##$SW_h= 24154.5893719807
##$SWfinal= 0
##$SigLockShift= 0
##$TD= 13634
##$TD0= 1
##$TD_INDIRECT= (0..7)
0 0 0 0 0 0 0 0
##$TDav= 0
##$TE= 673.2
##$TE1= 300
##$TE2= 300
##$TE3= 300
##$TE4= 300
##$TEG= 300
##$TE_MAGNET= 300
##$TE_PIDX= 0
##$TE_STAB= (0..9)
0 0 0 0 0 0 0 0 0 0
##$TOTROT= (0..63)
0 0 0 0 0 0 0 0 0 0 0 0 0 0 0 0 0 0 0 0 0 0 0 0 0 0 0 0 0 0 0 0 0 0 0 0
0 0 0 0 0 0 0 0 0 0 0 0 0 0 0 0 0 0 0 0 0 0 0 0 0 0 0 0
##$TUBE_TYPE= <>
##$USERA1= <user>
##$USERA2= <user>
##$USERA3= <user>
##$USERA4= <user>
##$USERA5= <user>
##$V9= 5
##$VALIDCODE= 0
##$VALIST= <valist>
##$VCLIST= <CCCCCCCCCCCCCCC>
##$VDLIST= <DDDDDDDDDDDDDDD>
##$VPLIST= <PPPPPPPPPPPPPPP>
##$VTLIST= <TTTTTTTTTTTTTTT>
##$WBST= 1024
##$WBSW= (0..7)
4 10 10 10 10 10 10 10
##$XGAIN= (0..3)
0 0 0 0
##$XL= 0
##$YL= 0
##$YMAX_a= 800367
##$YMIN_a= -3354131
##$ZGOPTNS= <>
##$ZL1= 120
##$ZL2= 120
##$ZL3= 120
##$ZL4= 120
##$scaledByNS= no
##$scaledByRG= no
##$ABSF1= 229.6613
##$ABSF2= -10.41341
##$ABSG= 5
##$ABSL= 3
##$ALPHA= 0
##$AQORDER= 0
##$ASSFAC= 0
##$ASSFACI= 0
##$ASSFACX= 0
##$ASSWID= 0
##$AUNMP= <proc_1dapks>
##$AXLEFT= 0
##$AXNAME= <>
##$AXNUC= <13C>
##$AXRIGHT= 0
##$AXTYPE= 0
##$AXUNIT= <>
##$AZFE= 0.1
##$AZFW= 0.5
##$BCFW= 0
##$BC_mod= 2
##$BYTORDP= 0
##$COROFFS= 0
##$CY= 15
##$DATMOD= 1
##$DC= 0
##$DFILT= <>
##$DTYPP= 0
##$ERETIC= no
##$F1P= 234.246795654297
##$F2P= -14.0268123359561
##$FCOR= 0.5
##$FTSIZE= 131072
##$FT_mod= 6
##$GAMMA= 0
##$GB= 0
##$INTBC= 1
##$INTSCL= 1
##$ISEN= 30
##$LB= 2
##$LEV0= 0
##$LPBIN= 131072
##$MAXI= 10000
##$MC2= 0
##$MEAN= 0
##$ME_mod= 2
##$MI= 0
##$MddCEXP= no
##$MddCT_SP= no
##$MddF180= no
##$MddLAMBDA= 0
##$MddMEMORY= 0
##$MddMERGE= 0
##$MddNCOMP= 0
##$MddNITER= 0
##$MddNOISE= 0
##$MddPHASE= 0
##$MddSEED= 0
##$MddSRSIZE= 0
##$Mdd_CsALG= 0
##$Mdd_CsLAMBDA= 0
##$Mdd_CsNITER= 0
##$Mdd_CsNORM= 0
##$Mdd_CsVE= yes
##$Mdd_CsZF= 0
##$Mdd_LrLAMBDA= 0
##$Mdd_LrNITER= 0
##$Mdd_LrRANK= 0
##$Mdd_LrZF= 0
##$Mdd_mod= 0
##$NCOEF= 4096
##$NC_proc= -2
##$NLEV= 6
##$NOISF1= 2
##$NOISF2= 0
##$NSP= 0
##$NTH_PI= 0
##$NZP= 0
##$OFFSET= 229.6613
##$PC= 1.4
##$PHC0= 8.451948
##$PHC1= -7.647713
##$PH_mod= 1
##$PKNL= yes
##$PPARMOD= 0
##$PPDIAG= 0
##$PPIPTYP= 0
##$PPMPNUM= 2147483647
##$PPRESOL= 1
##$PSCAL= 4
##$PSIGN= 0
##$PYNMP= <proc.py>
##$RDF1= 0
##$RDF2= 0
##$RDFWHM= 0
##$RDINT= 0
##$RDPOS= 0
##$REVERSE= no
##$SF= 100.612805023651
##$SI= 131072
##$SIGF1= 10
##$SIGF2= 5
##$SINO= 80
##$SIOLD= 131072
##$SPECTYP= <>
##$SREF_mod= 1
##$SREGLST= <13C.CD3CN>
##$SSB= 0
##$STSI= 131072
##$STSR= 0
##$SW_p= 24154.5893719807
##$SYMM= 0
##$S_DEV= 0
##$TDeff= 131072
##$TDoff= 0
##$TI= <>
##$TILT= no
##$TM1= 0
##$TM2= 0
##$TOPLEV= 0
##$USERP1= <user>
##$USERP2= <user>
##$USERP3= <user>
##$USERP4= <user>
##$USERP5= <user>
##$WDW= 1
##$XDIM= 131072
##$YMAX_p= 478779581
##$YMIN_p= -5278522
##$CURPLOT= <HP LaserJet 5000 Series PCL6>
##$CURPRIN= <$PDF Complete>
##$DFORMAT= <normdp>
##$LAYOUT= <+/1D_X.xwp>
##$LFORMAT= <normlp>
##$PFORMAT= <normpl>
$$ End of Bruker specific parameters
$$ ---------------------------------
##NTUPLES= NMR SPECTRUM
##VAR_NAME=  FREQUENCY,     SPECTRUM/REAL,   SPECTRUM/IMAG
##SYMBOL=    X,             R,               I
##VAR_TYPE=  INDEPENDENT,   DEPENDENT,       DEPENDENT
##VAR_FORM=  AFFN,          ASDF,            ASDF
##VAR_DIM=   131072,        131072,          131072
##UNITS=     HZ,            ARBITRARY UNITS, ARBITRARY UNITS
##FACTOR=    0.184284892059179, 1,           1
##FIRST=     24154.4050870886, -40026,       -2063416
##LAST=      0,             -469280,         -318303
##MIN=       0,             -5278522,        0
##MAX=       24154.4050870886, 478779581,    0
$$ Real data points
##PAGE= N=1
##DATA TABLE= (X++(R..R)), XYDATA
131071d0026B6706O4083N7823M8071L5153J9585K074j6531l5281n3181o9248c326
131058i5729r8139r9426r6159q8489p6816o1762m4129k4846m905J4697L3040M9312
131046e93351O2878P3297Q0340Q3988Q4410Q1925d9547B0473O1583N2116M2007
131035A76179L1552K0958J0333k72j0841k1352l1749m1917n1651B0565d8078p5159
131023a23237p9839q2321q2323p9684p4383o6556n6487m4610l1457j7635l772
131012g42304R523K1713L2366M1177M7993N2795N5712N6974N6900N5848N4190
131001b57113N2260N0342M8633M7232a2501C2780M4470M3494M2106M0067L7171
130990B40088L3274K8313K2315J5402P791k41q354j6192k3404k9671l4734l8416
130978A96171m0619m1347m0678C4761a047l2030k7651k2874j7867j2741p570k381
130966a24161K818Q036J3253J8436K3482K8249B648L6096L8661L9965L9778L7927
130954A95075L4335K9042K2210J4130N209m048j3075k1284k8108l3045l5704l5831
130942A28906l3338k8316k1036j1925j546R440K0321L0383L8971M5511M9576N0905
130930B77852M9420M5238L8652L0114K0201R567j103j1146j9971k7099l2214l5157
130918C44354l5968l4848l2169k8414k4157j9986j6481j4131j3314j4247j6979
130907I3660k1370k7112A1426b9317m7464n3310n7724o0245o0554n8501n4102
130896d21217m7550l9179k9442j8863p996K618J2492K1218K8493L4122L8011M0172
130884c87121M0685L9695L7374L3919K9525K4389J8693J2608O315j8o202j2045
130872a62183j7334k1853k5392k7748k8751k8279k6275k2759j7839j1711m653
130861c94777K981J0792J8347K5223L1028L5442L8222L9246L8509L6118L2305
130850h6564K7379K1720J5742R845M401k92m021o684q277q902q738q018p005n955
130836f5369n081m541m414m688n270n995o638o955o696n650l657o46L368Q268
130822a13964J3840J9789K5759b3216A2972L9880M2120M2667M1389L8265L3383
130811B50676K6953J9273J0724J738p221j5703k3286k9607l4384l7438l8687l8160
130799H4878l5993A6485a1199k2193j6304j0408m874l4L826O496P834P775O342
130786c2739L618k45n036j0507j6376k2342k8097l3341l7788m1172m3273m3909
130774c11207m2949m0323l6026l0121k2732j4058m347O106J6954K7840L8402M8276
130762c64185N7127O4667P0644P4872a9654E7981P6117P2728O7587O0857N2753
130751C88023M3514L3413K2749J1828R73r483j9219k7909l5260m0996m4892m6769
130739B75972m6524m4135l9669l3301k5305j6068o062M160J3987K2788K9947L4900
130727A70690L7176L6444L2542K5509J5595L264j0812k5798m0732n4580o6328
130716A22970D7945c1954q0383p6216o7442n4457l7983j9034J144K1160L9578
130705c05587N5031O6325P2543c8572B9326N7161M1609K2303O07k1939m3723B2140
130692e6892r0141r5865r5958r0619q0476o6513m9994l2334j4992O75J3505K2653
130680f36951K7627K8346K5115J8587R692m79j0766k0087k7526l2429l4466l3643
130668f86980l0293k5020j8615j1939n816r38K266L634L343J856j24j753k146
130655g72525n15L736J0922K1006L3597M7976O3141P7925R1088J01460J08042
130644b14147a04039C251R9606Q7463P1643N3218L3482J3831m336j9742l1315
130633C07101l8276m0206l7054k9157j7200k168J4729L2149M8708O3077P4092
130622C75795Q0804Q2567P9073P0364N6828L9170J8363m426k7914n0787p1795
130611F48042q9832j04001j13681j18555A03355a0822j05814r4331q0677o5876
130601c57520n0938l6769k4122j3511n201Q24M809P229Q680R820J1275J3546J6940
130588d14938K1527K7098L3209L9210M4340M7820M8953M7253M2481b8308c870
130576H434p20e827k5054l4219m0194m2396m0556l4734k5325j2992J375J6756
130564b43166L2061M6244N8346c8923C4487P5477P3717O8304N9624M8251L4894
130553C94754K0346N431r042k2334l3810m2969m9468n3124n3930n2025m7697A4787
130540a8670k4589j5314o203K198R408J5017J8719H75J9701J6923J2112N516k519
130527E2608j1578A9850a0955l9919m8005n4583n9232o1638o1581n8993n3941
130516d48847m6637l7445k6843j5423l839P225J7108K5206L1026L4219L4600L2166
130504c97484K7099J9734J0547J09j0962k2043l2554m1998m9979n6230o0612o3103
130492f77476o3786o2818o0403n6757n2095m6590m0379l3546k6133j8158r625
130481a147766n60Q975J8856K8875L8745M8094N6486O3437O8462P1116P1027O7958
130469f06295O1828N2754M1056K7255J2051l710j9106l3186m5055n3939n9242
130458f25589o0604n7928n1381m1389k8599j3819K043J8048L3303M7017N8565
130447g20333O7500P3591P6805P7283P5318P1303O5684N8917N1429M3571b3304
130435D471K0105J2632N324j889r068A5317h127l0559l7465m3955m9785n4665
130423b24556n8306o0437o0840n9364n5962n0684m3691l5244k5688j5423m885
130412f95080N500J5341K4311L2170L8780M4094M8158N1087N3035N4165N4622
130401b73817N4493N3809N2523N0527a4796B8999L8762L2513K5082J6633P474
130390A49463j965j1140j9447k6269l1037B6314f418k9261k3008j4326l777P902
130378f8888J9860a7830B3201M8569N3179N4429N2137M6380L7489K6026J2745
130367C54155j466j5654k8882m0283m9151n4969n7482D9574c301m6548l8446k9447
130355a17742k0509j2581o529l035k557n238j0899j9024k8785l9087m8664n6184
130343c70834o0362o0107n4651m3656k7315o384J7825M3513O8538R0592J07446
130332b95395J17188e9722E1036R4321P0396M1040Q926k2921n1455p3966B9008
130320f4407q8822p5263n4245k7919J176L0394N7236P9582d6428E8639J06961
130309A65600J01864R0655P4628N5364L4563J3911n053k1045l3107m0654m3479
130298C93247m1750l5952k6840j5349k521J0585K2971L3763M2282M8057N0866
130287D79359N0723M7863M2706L5825K7865J9514J1434M206j699n968q444r145
130275F94239q238o028k912O58M215P331R641J0884J0925R743P440M218L37l900
130261G38553q219j2389j6257j9795k3079k6297k9724l3681l8479m4378n1512
130250D34743n9847o9155p8986q8679D0653f3635j08326j08681j04663r5861q2217
130239e63383o4063m2131j7531Q334L3870N7420P7403R2473J01623J04289J00402
130228a11294b0893E4291N6040L4520J2312q916k7649m2656B4872c3576n8787
130217i2363n4476m6257l5113k2166q559M645J6554K6524L4171L9394M2334M3333
130205e1979i120C2312L9548L7621L5928L4592L3569L2680L1646L0138K7833K4484
130193C60351J9955J4261P591K86p168j4189k0158k4478k6636k6275k3220j7530
130181B42790r499L61J1334K2567L3119M2054M8502N1745N1279M6860L8547K6702
130169F06361J1980m709k2256l9431n4970o7663p6448q0496p9280p2615E9768
130157A5648h127q87A4101M6685O8253Q6350R9707J07352J08679J03519R2122
130146G26768P5174N3739K9189L088k2898m7157o8231q4920r6394j02215j02376
130135C63767r7284q7696p4650D4776A672b5446j2485p8R510a2516F823J9821
130123B6644J7892J4145R245L868j379n970r520j1784j2650j2145G963C90c566
130109c373A236R035J3252J7077K0358K2977K4854K5922K6141K5493K3968K1587
130097B31900J8381J4426R809M671q21o463j2026j7257k1909k5735k8529l0127
130085A36320l0438k9446k7229k3950E390i911j0635o273k614j1J242R69r01m297
130071c2431r015j4742k1071k7540l3682l9063m3324m6228m7662m7658m6356m4008
130059d52780m0900l7325l3518k9636k5699k1620j7184j2111o088J165R840J9975
130047f45881L1431M3861N6734O9351Q0901R0536R7440g4705B5767R5832Q7036
130036B08635P4416N8600M0466K1100J696j6512l2356m4824n3135n6801n5689
130025A45596n0003m0303k7448j2544L146J8299L1622M1976M8436N0393M7597
130014B56767M0167K8607J3754l277k1183l8566n4061o6416p4630C171g3006o9254
130002a42260n7690m2303k4218m762J4633L2551M7694N8995e1668A5732O4112
129991G9844N6224M4471K9874J3644k916j8541l2098m2690m9723B5115b7463m9044
129979g6507m3174l6010k8706k2443j8293j7106j9440k5458l4924m7198o1269
129968d30528p5853q9491j00694j08084j10533j07297r8106q3217o3417l9965
129958a307185j4493J1159L5109N5626P1325Q1298Q5214Q3358P6583O6195N3807
129947g02004M1140K9815K1179J6166J5203J8192K4565L3366M3407N3381O2067
129936c43523O8418P1679P1456f4259c491D7735L9901K7716J5615M455n057j2423
129924A17942j7405k0000k0447j9185j6785A0217i80r268q593r484j2058j6208
129912e6591k1637k7856l4252m0108m4704m7353m7480m4681l8756k9750j7958
129901d51126l914J1637K7787M3530N7844O9763P8459h2696A321Q0500P3073O2334
129889B17228M9157L4619J9913O243n278j3742j8528j9373j6404j0139j448Q538
129877B50786J8510K7126L3140L5515L3550K6934J5798O91j7445l7387n7720p6976
129865B52522r3753E1932f3358j18538j16389j09036r7034q1248o2755m2777k2578
129854g13713l360J3790K8004L8658M5398M8168M7179M2888L5951K7168J7429
129843c72440P628j369q806j4069j6734j6591j3649q143n17Q606J8459K8183L6866
129830c52576M3622M7629M8201M4842L7284K5530R887r043l0362n2906p5315r6104
129818c59311j13766j26907j34355j35304j29420j16891r8472p5414m9358k2172
129808a361370M256K8235M8424O3992P4635Q0586Q2508Q1376P8314P4454P0811
129797f73779O8171O7058O7704P0057P3826P8543Q3608g6434A5791R4576R4978
129786B05345R3131Q8900Q2321P3612O3136N1387L8956K6482J4618L986m862j1489
129774G25523j5588j7018j5801j2136o374R82R322J7961K6174L3252L8535M1460
129762H26292M1601L8690L2644K3579J1799k220j7844l4325n0845o6564q0664
129751G22143r2422j01232j06666j08493j06699j01495A1835g0886p0505n7500
129741a98891m4577l2588k2280j4256q911o411o663r334j3872j9554k5560l1053
129729d33950l5253l7543l7518l5054l0320k3762j6054q014m93N729J0074J2242
129717f29916J2264J0514P650M541K125J295K758O929J3869K3270L4476M6556
129705d63669N8407O8884P6907Q1588Q2309a6772E4375N9796M5512K9306J2359
129694B01348m083j8804l0715l8939m2867B3723a3321k7730j4964L05J6949e036
129681D4328O2658P2543P8158P8912P4514O4993N0694L2257J0570j3280l8084
129670E18263o2576q5521j05767j22336G597a34032j43596j40397j32327j19922
129660f70274j03898q5107o4482m2972k1483q38J8268L5292M9853O1729P0842
129649g53070P7234Q1031Q2425Q1623P8836P4256O8047O0360N1324M1089b7033
129637i323d284p880k0682l2961m4312n4338o2694o9095p3353p5365p5131p2731
129625e92826o8307o2051n4177m4898l4421k2930j0598K415J5944K9790M3727
129614g98332N7454P0615Q2771R3427J02034J08038J10887f3007D2293R6263Q2958
129603B21514O5580M4559K0577n453l2422n9072q4057F5196e8531j36041j42121
129592c36693j41434j33811j19501r9148p3794m4793j3767J7532M7318P3898R5805
129581g28388J11897J21445J24186J20336J10565d4020C3796N7727L7234J7812
129571A46569P02j3165k3240k9379l1822A8526i621k3804j9101j4953j2105j1076
129559i0660j2108j5164j9957k5974l2558l8983m4505m8474n0351m9788m6622
129548d75144m0915l2907k3021j1803J18J2080K3440L3618M2128M8614N2859N4784
129536c16149N4460N2064M7883M2268L5613K8329K0812J3424O483K43n094r400
129524b9064j2585j4624j5515j5299j4041j1821q752m961n98M146R060J3901J8408
129511h1745K2294K5289g034B0563K6537K3879J9646J3974P103o33q819j6997
129499H5253k4693B9099g831m0822m2991m3438m2320l9920l6644l2978k9437k6533
129487c42914k4705k4289k5482k8314l2636l8128m4330n0657n6463o1089o3912
129476g92919o4413o2213n7123m9161l8562k5775j1428L702J8749L2832M5093
129465a001218N4791O1361O4439O3920N9962N2965M3563L2544K0798R226j353
129454e39002j0267j7092k1673k4148k4927k4638k4010k3782k4559k6690l0185
129443g90973l4682l9452m3508m5717m4999m0483l1687j8595j733J7901L8917
129432a035011N9686P8525R3883J04492J09501J08550J01793Q9872P3847N5096
129422a59766L5177J5708j763j5899k5641l0287k9556k3559j2802J868J9335L8310
129410a88875N7409e6196C4449J02481J09990J12707J10503J03594R2518P8084
129400G44326O1312M3363K5430Q670n887j7420k5370k9480k9815k6756k0968j3344
129388G14061m941L109R692J3784J4566J1465M228p069k2000l9831n9558p9989
129376E57517r9822j17754j32575F4104h4964j49564j44686j34731j20323j02373
129366g36641q1995o0395l8789j8298J50J5886K8528L8028M4614M8768N1146N2486
129354f56512N3510N4841N6915N9926O3805O8221P2616P6280g1974F324P5269
129343H1593O8925N9127M6061L0226J2411o374k4976m2217n6984o8345B3835e4577
129330a31272p0739o1104m8573l4070j8578l057J1641K4814L5962M4793N1223
129319a98960N5351N7419b8424B8363N4867N2357M9544M6609M3641M0631L7482
129308C53494L4042L0120K5519K0067J3638O182k265j1582k1535l1816m2039n1760
129296C22065o0508o7801p3188D4302c2411p4307o8950o0687m9699l6317k1022
129285c43393m421J2771K9743M5641N9604P0784e0836C1099Q0843P4958O4354
129274B51254M9413L0845R692j2702l4751n4701p0763q1257B246g8167o7831m7485
129262a93483k0626J0706M3842P5696A9245J23206J33738J33385J21924J00246
129252F31744P0267L4682l344m0517p3734j00368j18453j26795j25011C5000e8211
129240a24007l3168K524L9069d1248F5154J33642J54794J69013J75879J75390
129230H73872J67935J54247J35332J12411Q6825N9963L3181P725j5328l5125n1068
129219A529970o2843p0422p4049p4213p1613o7099o1616n6148n1635m8927m8710
129208H42695n1477n7471o6681p8815r3323j09422j26121A17091c9639j68221
129198b07860j75646j78032j74661j65138j49436j27977j01615p1642l9734p842
129188a399583K1946M7618O7450Q0263Q5601Q3865P6301O4820N1713L9257K9339
129177g51410K3170K1163K2966K7674L4069M0899M7089N1893N4935N6199N5964
129166c15389N4714N3022N1474N0579N0705b852E1748N8188O2455O6908P0962
129155C10261P3999P5388P4575P1096O4638N5055M2384K6871Q937j0817l1643
129144G60744n2702p3080r1864j08177j21234j30390D8120h7226j30859j21942
129134c40027j09029r2783p4039n3776l3050j2940N526K1419L4004M2762M7452
129123e64481M8129M5143L9112L0883K1438J1799K937m359r552j2416j3048j1819
129111d16234r294o116k887o3K105L602M613N475O589Q331J1015J4794J9681K5520
129097c32869L2021L8786M5366N1285N6104d9854A1195O0733N8464N4319M8495
129086B33206M1273L3009K4100J4957N982k465j0081j6634k1978k6052k8879l0557
129074B15881l1240l1129l0439k9394k8187k6980A2635a2288k4092k3301k2404
129063h2085k1230j9581j7276j4150j0118n156O47P112J3939K0748K7081L2462
129051f7607c1212G242L8305L5751L0766K3497J4283L611p895j9548l0630m0462
129039E4920F476d7628n7107n7283n4620m9237m1376l1379j9652o650P155K1271
129027c36506L5220M8537O0771P1505d0125D6841R1059R2397R0827Q6269P8755
129016D86148O8410N5484M0332K3428N342j3259l1655m9085o4786p8031q8180
129005C54148r4698r7219F6665b3110q0132o7152n1599l4431j6792P3J4860K6314
128993b31969L3304L4928L0605K0149L851j7497m2602o9709r6694j21215j40900
128982e97749j53568j57458j51453j35257j09479p5646l6092O266M8218Q6591
128972a275627J18598J42114J55877J59561J53772J39890J19890R6078P0840M6410
128962g2597K4692P094n512j2828j5088j2981p545n5Q118J5636K1286K4100b262
128948A6665J0701q36A1615a8896m6401o1265p3793q2788q7254q6509q0232o8510
128936f05648n1859l1186p749J6933M1205O3399Q1964R5613J03432J04954h8738
128924I70P4426N5670L4982J3991n729k2794l6114m4971B1380b7061m3597l5262
128912a05920k4392j2064O42J2695K3217L1516L7127B647L9617L6715L1515K4535
128900A35029J6379P690r12q848j5642k0925k4462k6159k6060A1757i502j7209
128888b6711j2612p928l623j30K165K954K023p38n324j1622j9403k8343l8041
128875a47333m8020n7768o6744p4419q0291q3910q4902q2998p8043p0022n9072
128864i33522m5502k9785j2559N382K3141L9742N4231O5746P3621P7465P7240
128853f04800P3255O6167N6883M6469L6006K6488J8742J3338J0600J0605J3213
128842b33034J8098K4814L2817M1511N0296f929E8849P1433P5115P6508P5401
128831C57306P1704O5444N6772M5955L3362J9457M770j0123k4620l8146n0154
128820E31727o0170o7818p2841p5110p4648p1620D3194a6007n0772m1639l2431
128809a40849k3784j6266j0365o435m666n065p437j1402j6395k1725k6601l0210
128797c21200l1798l0731k6588j9220q804M145J8777L3965M8396O0702O9591P4018
128785a28747e5433A1866N6304M1200K3281M147j4484l0967m3903d858n5655n3986
128773a14499m7806l8050k5943j2865k02J0782J9068K3960K5132K2644J6925Q716
128761a12138r87j1041k0233k7400l1502l1729k7568j8839n754J1105L0793N2038
128749a93255P3327b6945H2329J20534J25286J22395J11155R1434O3731K9243
128739G46107j0158n1969r3217j30643j61020A17639g2151j84853j66775j36999
128729e60778r8234n4109q752L3779O9983R7349J14564J21540J19256e5926C8489
128717A14873N7547L9696K4142J1705K718k893n504n711m207j705J132L752N739
128704B41284O837O940O085M432K217k61k691m782o278p000o846n810l978j516
128690B28633J339M295P036R247J0636J0950J0013P735M109p64o694j3407k0564
128677B52564k7778l4643m0768m5786m9408B756d8983n0365m7445m3234l8088
128666b28115l2446k6788k1610j7358j4402j2987j3182j4866j7699k1146k4494
128655d45093k6919k7575k5702k0750j2499j144J2661K7819M2917N6385O6732
128644c53168P2752P3731O9536O0630b8506D526J7210K068j1075h458k7604l0045
128632f6107k8589k3605j5711n670N682J7491K8971L9419A58N5135N9745O2014
128620A77052O1999N9878N5930N0508M3996L6797K9297K1835J4698Q090K137l122
128608E59095p726j1789j5474j8997k2575k6429l0754l5678m1268m7495n4222
128597B46688o1197o8050D3135c6251q2641q3388q0960p4751o4289m9304k9780
128586e01364o032K1284N1144Q2198J12829i8675F7029J84473J96167J99794J94859
128575H42322J81407J60030J31800R8189O0942K1937j6927n3871q7322j15999
128565A222508j38960j55618j65772j69555j67428j60115A16501a7343j17128
128556a34471r9594q2353o6405n2578m1489l3511k8754k7080k8102l1217l5662
128545f61216m0558m4969m7994m8813m6769m1425l2603k0430n329J1975L0498
128534i47633M9061O6359Q1059R1912R7856R8124R2329Q0531O3258M1509J6684
128523a68951r507l5171n8413p7488r0972r7918r7926r1214p8568o1288m1012
128512i08428j9593J136J9522L4246M4446M9754N0315M6712L9873L0951K1174
128501e89892J1710L548k586o298p537o573l959m39L126N877P044O040K530l517
128487e80926j1817k1773l2514m2965n1931n8204o0681n8470n1002l8120k0134
128476a028537K146K7431N4009P9851J02774J20599J31395J33652J26517J09918
128466a40245e5563c041A2904i047n7767q8167j10254j21915j22091j10906q9668
128455g09815o0703k7055P884M0746O8596Q9188J01174J04157R8654Q5957O7932
128444a33285M6790K4838M269j3030k5598l2505l3364k8324j8010l445J4071L3066
128432a64527N2028d2994D1209R5090J01415J02780R9118R0688P8051O1992M3476
128421G13819K3563L340j6159l4010m9458o1949p1155p6977p9533p9136p6244
128410A96101p1420E9398I55e0518m4845l8924l3935k9962k6960k4773k3162k1836
128398b94915k0493j8845j6652j3743j0032n509k52N598J1847J8277K4652L0756
128386b89311L6389M1393M5655M9102N1695a1633D2730N4500N3900N2616N0688
128375B54434M8152M5042M1378L7182L2476K7287K1645J5586R163K429m557j1726
128363E18491j9014k6349l3662m0881m7927n4706o1117o7032p2302A8760f1395
128351a43697q2958q1879p8852p3714o6362n6789m5103l1537j6451l39J6203L2495
128339f28983M7828O1482P2806Q1251Q6415Q8084Q6238b3816D9125O2410N0137
128328A61672L6852K3314J0244j734j2099k0491k6719l0741l2692l2823l1495
128317D3288A4157a2028k3102k0287j8073j6709j6331j6981j8581k0975k3919
128306a86986k7115l0233l2928l4881l5795l5437l3646l0335k5511j9274j1792
128295e03933l338N761J5115K4293L2836M0289M6211N0211N1973N1301M8130M2583
128283i8568L4969K5815J5838N917k965r818j3742j4036j0279k412R270K4102
128271c5909E246N9274P7225R3781J07806J18356J24705J26396J23243J15313
128261I51345J02927Q6610O7061M5104K1643k378k6025m8422o8769q6400j00786
128250I41910j11568j18551j21731j21249j17426j10695j01608D8293c0602o6599
128240i7201n4532m3274l3305k4990j8570j4131j1628j0876j1565j3289j5570
128229c48931j7885j9713k0572k0037j7817j3740p820k47Q574J8053K7413L5720
128217c77002M1949M5068M4142L8496K7912J2828n452k4648m1571n2475n3712
128206c44465m2661j8594J6796N9585J04435g9058A00232K01934K12764K12345
128196G27275K02286J84749J62027J36265J09297Q2585N7223L3950J3212m789
128186A704080k0050l2696m2963n1140n7536o2463o6202o9004p1057p2509p3452
128175A085008p3928p3949p3495p2533p1032o8971o6351o3206n9598n5633n1448
128164C54864m7216m3116l9357l6127l3609l1946l1250l1563B7798g330l8157
128153d5487m1767m5699m9661n3328n6370n8474n9359n8800n6643n2816m7351
128142f25755m0370l2106k2876j3087l197O289J4861K2025K7331L0414L1012K8990
128130e76469K4359J7279Q072k809j4766k7116l9109m9966n8949o5388o8748o8656
128118i22266o4963n7738m7309l4228j9253l288J2669K7624M0671N1051N8236
128107i58794O1955O2202N9199N3372M5240L5380K4350J2641O62j1247k2819l3815
128095f71674m3990n3088o0818o6859p0879p2566p1649o7950o1402n2082m0230
128084a333187k6250j0701N728K2238L7988N2126O3847P2462P7430P8421P5336
128073h84562O8334N7823M4462K9104J2772l429j8377l1016m0444m5984m7245
128062h58562m4172l7058k6534j3521Q44J5299K8587L9586M7399N1481N1687M8293
128050f96671M1956L3660K4565J5885Q734L976K141L340P286J3314K0485K7705
128038d93624L3871L7981L9288L7344L2085K3808J3166J080j1335k2878l2377
128027c41591l8780m1256l9256l2555k1277n879J2883L4015N6348P8633R9612
128016b39103J18116A2149J43879J49819J50716J46631J37895J25081J08957R0416
128006A065543P0420M9920K9795J0799o482k1664l4574m5241n3873o0835o6573
127995I37235p1592p6378q1350q6822r2950r9723j06959j14298H5912d1308j31560
127984a72868j33646j32905j28907j21388j10304r5848p8451n8756l7605j5957
127974a086635N161K4733M1841N5727O5863P1992P4157P2686O8174O1428N3393
127963d91480M5058L7380L1182K7079K5432K6310K9503L4538M0745M7330N3460
127952i3463c5112B6233O1971N9989N5399M8436L9528K9249J8260P232l209j2542
127940C30546k0385k6519l0897l3621l4927l5131l4597l3686l2711A6163a5248
127928d6486l1290l1377l1237l0566k9066k6476k2610j7388j0851l174N360J4341
127916b60820K3308L1752L9178M5138M9296b0724C0732M9485M5768M0682L4722
127905B01389K8438K2388J7097J2999J0400R456J0147J2289J5548J9473K3528
127894C83152K7163K9838L1092L0575K8090K3598J7229R282J78r546j9310k8507
127882E22834l6573m3025m7488m9735m9707m7492m3354l7682l0981k3828j6825
127871I6144j0576n617k405j268k391n799j1352j8759A0395b6881m7212n6725
127859a30818o5137p1824p6233p7925p6620p2193o4718n4435m1790k7374j1937
127848g71004L669J8520L1672M2198M9273N2198N0480M3898L2555J6943j993k2836
127836d54427m3682o2196p5769q1793p8066o3335l7799l472L5876P5275J09549
127825f79839J34462J47587J48639a09942A2161J00583P7728N6030L7238K2350
127815C06090J1743N288K535K807N329R298J3948J8583K2613K5563K7083K6951
127803D77831K5067K1442J6190R515J681o982j6116k5696l4684m3006n0365n6486
127791C18391o1146o4188o5524F2393g06n9527n4621m8632m1852l4612k7258k0137
127779b87345j3586p915l385k07J481J616K24k592o632j1619j7204k2970k8458
127766c98592l3187l6662l8418l8039l5200k9684k1445j0629K381J6936L2115
127755e90424M6745N9486O8982P4103P4198O9380O0601M9557L8316b0241B148
127743B1701J9976K2760K6729L0723L3815L5376L5116L3030K9346K4442J8794
127732C31808J2913P286K359j511m060n142m724k881K06M270Q979J3947J8779
127719C82229K3079K6474K8655K9375K8474K5898K1684J5977R020J124p315j5875
127707E68799k4103l1559l7833m2574m5510m6475m5404m2363l7542l1239k3865
127696A60332j5916p954n75N621J0054J2215J1677Q134J419q480k1408l7044n4912
127683F3163a1223r4726j15092j34586j52292j67300j78756j85881j88013j84618
127673a412487j75302j59847j38212j10584p7435l9597J641M4527Q6917J26502
127663a853877J61125J89080K09300K21339K25261K21460K10544J93234e2179
127653I0651J11679P8019M3037P970k5947n7527q5664E2805g5184j40844j47654
127642c63682j48354j43135j32433j16903r7392p4903n0529k5429p49K2418M3078
127631a088013O0396P3715Q2594Q6815Q6397Q1577P2800O0679M5969K9510J2179
127620c95382n158k1701l6749m9761o0349o8326p3666p6523p7162p5942p3248
127609a013967o9435o4795n9504n3623m7104l9830l1659k2499j2352j365J0174
127598a405959K1836L3113M3464N2392N9504O4540O7421O8214O7149O4553O0819
127587h02954N6360N1566M6757M2175L7946L4098L0552K7147K3661J9843J5439
127576d17410J0232M068l119j1288k0272k9796l9454m8761n7148o4023o8792p0922
127564h16685o9975o5667n7903m6819l2797j6484J238J9274L6386N1280O2732
127553i35420O9690P1443O7708N8747M5368K8911J1105o107k0820l1391l6675
127542f77441l6127k9870j8617l548J3875L2111M9695O5391P8261Q7711R3470
127531c45089R5573R4278f5205A8172P4929O5282N5015M4641L4591K5216J6769
127520C34615R427L283j638n371q000r652j0485j0684j0453j0007r575r385r658
127507B52417j0607j2419j5241j9188k4297l0542l7813m5896A924f1256p1482
127496a32738p8818q4578q8132q8890q6341q0115p0040n6174l8857j8715L352
127485h20046K6213M8573O9088Q6476R9662J07890J10833J08632f0757C0984P9452
127474A10436O6566N4578M4800L8208L5351L6285M0594M7439N5657O3893P0723
127463F64530P4804P4979P0387O0529M5300K5012L55k7633n7644q8183j17638
127452G24798j44415j67001j84061C4793a62859j93065j80791j61265j35316j04133
127442i37429o9203l2248M876M0272P2116R8772J18886J31506J36137J32814J22101
127431a81400g6316F982N8604L3049Q687j2620k9365B4790b0949m5109l9362k9610
127419a35030j7216l626R804K1937L1928L9280i124C6457M4933M2283L8136L2987
127407A94796K7291K1426J5681J0244N226O65l458p179j0567j3668j6528j9159
127395B04770k1542k3639k5375k6659k7384k7445B5988H09b1905j9316j5008r851
127383f6080l961K506R336J6293a8815A0619L5014L9521M2663M4186M3880M1592
127371B57475L7255L0882K2581J2569J153j1250k4137l6937m9022n9746o8468
127360A12355C7744c9935p7330p3396o5924n5210m1792k6434j0094O153K1214
127349c62748L4079M3935N0274N2943N2183M8585c7745a301B8603K4260K0138
127338G3001J7867J7464J8653K0947K3732K6349K8195K8784K7801K5120K0811
127327C28724J5128Q470J345n680j2031j7172k0645k2106k1360j8358j3214o193
127315B16908K310J1787K1661L1316M0135M7551N3069N6305N7011N5087N0593
127304F43733M3735L4856K4425J2986J129j0535k1441l1086l9075m5141m9175
127293E64411n1218n1471n0267m8056m5362m2741m0721l9777m0262m2362m6086
127282F6088A4861d2504o3892p0038p4921p7645p7339p3292o5007n2298l5326
127271f32262j4651Q815L3837N8969Q2676J03481J20118a07366C0195J37778J32652
127260C00625J22889J09431R3335P5664N7374L9281K1999N982q473k1177l2011
127249G64919m0886m7731n2475n5059n5455n3671m9796m3998l6556k7843j8332
127238B83117q559Q88R422J6495K1643K4522K4947K2907J8580J2328M679l715
127226D27254j2108j9727k5823k9732l0931k9080k4066j6006n267P563K1706L6239
127214C00022N0168O2472P2207P8556Q0891P8842P2307O1484M6857K9172R389
127203I42367j1384l1962n1168o7916q1289r0608r5474r5810r1858q4161p3525
127192A67212o0955m7573B4155A252a2376p386m566n219r043j5409k3407l1924
127180a09330l9747m5672m8631m7800m2706l3292j9960l552J4698L3278N0535
127169b92179O4868P4899g2745F026P2481O1720M8037L3403K0010R964M991O179
127157B62811J3790K7189M4891O4742Q4189J00617J11667J15546J11219R8525
127147A035186P8167N1607K0876j1652m3516p2401r6342j13878j24134j26864
127137E97049j22403j11620r5778p6432n5258l3930j3992L250J6801K6030L0682
127126A64399L0859K6995J9783J0103j046j2651k3743l3473m1175m6380D4813
127114c784m5803m0850l4254k6611j8540j0654l487K534P111J0093J1479J1412
127102a41354J0137Q002N389K699L00j500k489k558j724j19K023M385O589Q259
127088a01961R021Q572O698L304j567p727j4853k2490l0099l7079m2820m6755
127076b77756m8403m7426m3666l7168k8217j7305n144P395J9334K9662L7432M1846
127064c69416M2366L8792L1338K0653P813n753j8408k8480l4508l5460l0933k1260
127052d03256p491Q738K5463M0705N2785O0573O3608O2118c9851I320M0298L1636
127040H1254K4350J9288J6941J7417K0494K5679L2291L9541M6631N2814N7455
127029D34155O0086O0417N8351N3972M7524L9383L0003J9892R552n59j0046j8627
127017G84103k6130l2505l7818m2230m5978m9339n2593n5991n9712o3847o8360
127006B49600p3093p7757A6802f8374q6902q6578q3709p7907o8941n6778m1628
126995e70817k3944m424J6024L6336N5374P2013Q5266R4362R8857d2260E1952
126983A38110P5571O3713N1886M1291L2881K7225K4457K4256K5907K8405L0588
126972E64290L1309K9567K4646J6192M251j0732k7971m6408o4820q1925r6498
126961C41901j07457j13955E060a06584j02696q8999p1253n0393k7526l858J9373
126950d31936M0981N9890P5192Q6197g7208A6620R0376Q2470P0695N5841L8843
126939C54845K0733K589j4537k9668m1954n0723n5525n6141n2615C1763b785k1270
126927b4055o300R384C788L8859N0813N9917O5679O7836O6366O1484N3594M3279
126915E11615L1230J8213N003p642j9047k8630l5948m0706m2764m2144l9014l3685
126903B76481k6571j8185r082J48Q936J6748K3132K7726L0288L0705K8999K5314
126891D14639J9925J3198N588k414j0278j7511k3640k8282l1142l2044l0937k7903
126879B49199k3150j6997r862k231N370J2412J8387K2859K5472K5989K4308K0466
126867C52222J4642P153j574j1017k0596k9717l7796m4318m8857n1116n0951B9693
126854a3904l6938k8887k0026j1001k470M945J0711J4427J5859J4970J1922P070
126842c3322R30n849j2557j8471k2941k5427k5586k3278j8612j1922l753N194
126830a95594J4124K2237K8787L3174L4998b8183B377K4747J7220Q702Qq038j4678
126817C0338A1037a0458k1083j8139j2979o125J754R903J7566a5502A3350L1611
126805D4961L2251L0929K8056K4223K0153J6613J4311J3797J5390J9102K4630
126794B84416L1348L8393M4737M9340N1276M9882M4858L6343K4917J1548k505
126783F64553j5853k7121l5129l9015l8332l3098k3766j1191L487J8951L3840
126772D97326M6873N6964O3299O5393O3122N6707M6689L3868J9230L872j1095
126761I42248k4621l5796m3910m8501m9391m6667m0706l2116k1704j0418P34J0738
126749E99890J8656K3693K5252K2989J6830O998n998k1397l8204n5277p1381q5269
126737D36782r5786j01928j02946C7719e0514p2777n2782k9397m113K1304M4933
126726a43346O4814E82Q6285Q5233P5461N7202L1481J18l4349o8857j00088H249
126713a32069j44729j37354j18825r1079n7103k0570J4692M5184O8205Q2123Q6492
126702d05033Q1979P0176N3272L3760J4084l570j7499k6565l0237k8555k2055
126691b80243j1665J420J5873L0349M3595N4535O2345a7312D9391O3069N5908
126680A68368M5777L3409J9650N396q471k1153l1963m0382m6086m8945B6572b0019
126667f2061l5917k8818k1388j4255p982l046K03J561R71j468n531j0868j7049
126654b05648k3597l0022l5857m0691m4213m6205m6577m5360m2702l8848l4117
126643f33837k8878k3508j8373j3780r972p088n175m164l900m146m613m984m956
126630g67374m262k702j66L353P752J2831J8303K3816K8990L3452L6855L8930
126618e70222L9499L8483L5924L1965K6835K0824J4253P433O41n910j2079j7806
126606c90160k3094k7983l2528l6748m0597m3948m6562m8120m8243m6530m2637
126595h27150l6331k7549j6445l405J0967K5892M0473N3803O5038P3495P8722
126584e62490Q0533P9031P4580O7761N9304N0002M0630L1868K4242J8069J3473
126573b2997J0357d193C161O608N733M317K043j239n522D484a1683k1695k6640
126560f0018l0407l2451l2312k9693k4484j6794o964M449J6716K8966M0273M9715
126548i3004c6545B3287N9396N4973M6702L5019K0646M542j2181k8316m2692n4250
126536A07126D4986b0819o5020n9915n0986l9012k5023j0179M338J7413K8134
126525b21069L5849M0231M1302L9410b9100C28K3087J7075J2193R061Q025R152
126513G8921J2206J6708K1972K7203L1588L4382L4993L3062K8477K1426J2349
126502C53287J917r031j9576k8788l5830m0019m0904l8300l2306k3322j1982Q57
126490G6003J4210K7029L8292M7081N2656N4517N2433M6468L6971K4550J0017
126479D80227n669k1477l6389m9462n9919o7173p0896p1011C0536c0826n2608
126468h3434m2169l0845j9444q704P40Q427J4078J7605J9129J8926J7410J5086
126456g3195J2486J0133Q483P878Q532J0495a530A6234K2418K7133L1351L4510
126444A31646L6064L5545L2583K6953J8583P574n809k1134l7832n5213p2510G550
126431i6010j15696j24579j29599j30275j26309j17585j04214q6523o5080m0674
126421a136544j4323J2771L9241O3620Q4407J00161J09614J11791J06147R2693
126411d30422P2079M5658J5440j6029m5881p1227q9506r8794r8081q7385o7744
126400h71892m1059r820K3213N5321Q4112J07701J24827J34863J37786a20878
126389C708J10469R2992P3463N3127L3106J4325k499j6884k8574l7533m3904m7991
126377B03805n0203n1018n0937A213d8710m9727n0043n0922n2281n3880n5358
126366c60921n6234n5961n3953m9640m2522l2234j8600j705J8060L9949O2848
126355e50913Q5298J05568J21807a05992B9507J30828J18395R9369P5819N0417
126345E04335K5954M875j1139k1326k5834k5511k1607j5511q503j628M384R113
126333D17602J2409J4343J5129J5074J4502J3733J3038J2608J2573J2961J3737
126322E67709J4793J5974J7090J7936J8314J8048J6998J5071J2230Q497L953j265
126310G25348o984j2978j9015k4844l0223l4933l8772m1599m3308m3849m3234
126299C85609m1516l8812l5271l1072k6424k1542j6639j1918p558l710m87K032
126287A52692L812M855N193M890M029K701J012r50l103n379p739j0163j2657j5253
126273A23940j7988k0921k4110k7596A911c3645l9980m4586m9206n3599n7440
126262b78456o0319o1734o1120n7860n1353m1083k6736q346J3576L7925O3017
126251e32489Q6727J06794J21247h8940D0080J22503J10490R4628P6622N7972
126241E02295L9867K3138Q299m380j4797k2974k8994l2982l5097l5510l4420l2041
126229C32404k8619k4422j9744j4889j0181n937k452nJ184R56p81m030q698j4602
126215B00184k1472k8949l6613m3994A8554c7389n9566o1076o0167n6652n0480
126204c25330m1742l0689j7724l376J1690K6737M0974N3602O3866P1095P4755
126193g6142a660F8456O1733M9631L4344J6613k653k2425m1613n9141C0927e4476
126180a47152r5486r3779q7812p8147o5594n1180l6034k1333q186K453R854J3579
126168f58817J3501R814L002o214j6939k8193l8999m8451n5784o0426o2024o0434
126156a009964n5732m8169l8145k6154j2757J461J5927L0091M3451N5546O5985
126145i78460P4418Q0559Q4179Q5128Q3326P8796P1668O2199N0774L7910K4236
126134b45267J0472k614j4268k3796l0634l4413l4989l2480k7259j9927j1266
126123d66441k154O516J3924J9413K2545K3159K1350J7484J2124N985j64n575
126111c31834r595j1740j1725r509n269N94P527J4853K1845K7799L2086L4211
126099b40757L3857L0915K5489J7895Q631j651j2206k2239l0978l7728m1920m3169
126087c13861m1288l6328k8559j8469o724N877J8451L0108M0003M7420N1813N2863
126075a98694N0508M4950L6651K6295J4739K933q153j7629k4773k9102l0431k8888
126063a61594k4919j9202j2609o044l53L808O070O389N064K676kk136k949j860
126049b07661J437O935J4298K2925L2008M0652d1445A1713N5639N5054N1310M4589
126037B18305L5313K4100J1705j050j3343k4427l3660m0582m4916m6589C9124
126025c523l7797l1736k5082j8466j2463p580m191k525k654m477p749j2095j7034
126012a87372k2035k6547l0050l2097l2347l0604k6827k1140j3832n332L810J2977
126000d11396K1504K8754L4146L7212L7634L5266L0156K2548J2861J669j0353
125989a59999k2472l3966m4186n2607n8889o2893o4696o4555o2853o0008n6366
125978g43490n2089m7059m0855l2778k1993p725J0484L2556N7732Q4574J11102
125967f49541J35073J54292J66924b1503A46773J56778J38203J14043Q6138N6491
125957F98426K7092k52k4029m3108n6790o4820o7363o4965n8479m8983l7692k5849
125945B33188j4652n155J800N621O018K999l142j1846k2343l3725m5004n5188
125933E8571d794o8771p0830o9214o3861n4975m3016k8663j2769L715J9794L4520
125921c58864M7051N6725O3109O6032f0352A822N6381M9002M0934L3097K6328
125910B07564K1296J8405J7736J9014K1607K4594K6870K7307K4939J9178R982
125899D38492k041j5625k8961l9953m6549m7101m0680k7269p793J6000M1811O7104
125887C07435Q9454J06818J17745J21468J17918J07643R1704P1508M8658K4799
125877A205150J489j9918l8326n2976o3434o9604p1690p0153o5650n8977n0990
125866F44921m2547l4447k7385k1895j8346j6919j7603k0217k4432k9803l5804
125855C55523m1875m7467n2073n5271n6750D5758h213m9782m4005l6997k9215
125844a68212k1173j3426o515r47K844M525L882Q39m534j2022k1277l1824m3085
125831c10925n4407o5085p4397q1619q6076q7151q4315p7155o5384m8889k7735
125820a063138k220K7074N9219R2868J26173J56747J81700J97826b1744A70100
125809C36561J27179P7807K4183k6967o9518r9198j14193j15011C7025d6633n7754
125798a04387k9068n9K7345N1744A7731Q7969R8847J04684J05566J01735R3575
125787F10107Q1578O6343M8543K8908Q203j2799l3346n2729p0310q5546r8006
125776D90946j07384j13516j16374C7605g5224j07012r9050q9447p8744o7493
125766e16970n6221m5412l5476k6729j9386j3539r172o151m250l157k511j912
125754g40886r75O60L278P078J2125J8351K5526L3260M1013M8101N3755N7152
125742d41562N7495N4123M6607L4886J9383J093j8405l7049n2513o2569o5502
125731d64013o0473m7748k8653n327J9706M3985O5476Q2773R5144J02461i1615
125719A1930R8711R1350Q2219P1984O1187N0255L9509K9170J9387J0255J825n873
125707E61909j2819j9013k4445k9116l3025l6189l8627m0381m1510m2096m2246
125696B02442m2083m1746m1395C6045e183m1682m2633m4131m6186m8757n1741
125685b80313n4992n8310o1467o4204o6268o7405o7407o6113o3431n9364n4002
125674i63276m7543m0281l2599k4949j7833j1752p190m545m095n948j0002j5891
125662a185904k3000l0420l7009m1425m2242l8079k7799j0725J3129M2827P6411
125651a304236J10901J42531J67209J81145J81586J67416J39487J00563N4839
125642e8559P231l7445p5156j03109j19912j25521j20987j08156q9320o6927m3333
125631i41194k0623m90J5837K7609L4537L6767L4794K9408K1586J2418L007n611
125619g51955j2530j7049j8711j7319j2966n993L010J3275K3897L3914M2382M8439
125607f71606N1396N0787M6420L8419K7227J3592j453j6676l0717m2202m9861
125596e84674n2664m9946m1520k7777r696J1155L2728N2668O8584P8334Q0371
125585d42437P4011N9646L8747J3759j2250l5994n4464o5362o7397o0399m5291
125574e97431k3855J550K8334N3972P6280R3567J04744J09335d6077E3517Q6788
125563A40305P0196N1140L0947J0865q018k4826l8933m9962n7778F1468b833o3682
125551f6515o1104n7096n2179m6829m1441l6318l1644k7506k3893k0719j7845
125540d83089j5112j2375r511o465l252L4L226O086Q333R672R824Q553N713J274
125526d77089m672j1880j9960k8399l6584m3845m9506n2946n3662n1330m5835
125515h75708l7341k6262j3283O93J4621K7385L7918M5329M8996M8670M4552L7281
125503f47149K7923J7854Q638J821j259L36O986J8429L3752N1461O9651Q6213
125491c25344R9097J06540a2404H8397Q7181O7310M2674J5208j2884l9373o2227
125480A86286p9771A5651g9304r2133q3060o8911n1218l1720j2193N732K0706
125469c92101L1774L8475M0836L9370L5005K8971K2657J7478J4695J5301J9886
125458h7653K8575a8082C8223P3245R0258J05644J17687J24857J25922J20107
125448G95943J07149Q7356O1588L1198k074l6237o9200r8952j23699j42018j52951
125437D58103j56066A50538A0642a11737j00445p5820n0357k5873m033J3768K6494
125426c28003L3515L4651L0139K0609P020r427k7394m5483o2357p6816q7869r4794
125414f06209r7155r4834q7991p7049o2651m5583k6734p012J2698L1592M8998
125403a011930O4370P7338Q7671R5292J00236J02626J02649J00521R6463R0685
125393i4079a0703F4001O4823N3886M2057K9531J6546L382r629k2130l3741m4089
125381A64637n2852E2029a2602o7405o8122o6926o4061n9835n4577m8634m2294
125370d84456l5803k9314k2896j6536j0149l622L177J0351J7945K5926L4160M2411
125358d68806N0353N7584O3655O8121P0559P0638a9760D3217N5255M5233L3336
125347A77041K0142O334p342k0118l1266m0148m6265I092d0003m5780l9641l1169
125335a56593k1018r947J218J1653K0592K7375L1511L2696L0845e576A3208R454
125323B2662j222H963a4535l3507m1791m7791n1106n1557m9172m4208l7117k8517
125311c99301j9143r804j297N629J0353J2417J1577P821J378p292j7525k8501
125299d33688l9291m8939n6520o1221o2403n9666n2878m2218k8156j1455O896
125288h89539K5724M3782N9826P2736Q1608Q5858Q5280Q0103P0972N8930M5299
125277a79421L1574J9245R636L743K105M748J1183K0499L1494b338E1018O2007
125265A13025O8169P1607P2465P1198O8467O5007O1524N8587N6574N5633N5701
125254H17957N6515N7683N8735N9199N8649N6775N3408M8536M2321L5075K7226
125243A372079J9290J1807N294J97l169m643m251k222J033M932Q767J1753J3094
125230A433961J2056Q024N85j0430k4896m2382o2148q3170j04207j23857j40677
125219H62859j53269j60405j61139j54883I1663b9652r5144o4221l0141N260M0045
125208a73853P2313a184A21584J38563J47223J48711J43465J32309J16379R7004
125198A045238P5586N3492L1948J1970n682k0538l2394m1299m7503n1402n3479
125187I65937n4251n4215n3803n3362n3136n3254n3751n4582n5627n6740n7766
125176C65450n8549n8972n8961n8489n7582A6600c8137n3009n1221m9461m7774
125165b39602m6164m4571m2875m0904l8440l5236l1045k5634j8825j0510o85J0540
125153e63951K2919L6082M9526O2645P4770Q5187R3218d1356E8456R7641R1694
125142B47791Q2224O9763N5120L9334K3597R149k839j1405j5908j6126j2294n101
125130D63305M389J4871K4948L3315L8922M1075L9508L4392K6248J5887M266p629
125118G33497j8891k8775l6762m2579m6186m7761m7639m6261m4120m1691l9392
125107B93440l7539l6321l5784l5835l6256l6715l6824B016c2250l0799k5456
125096h8505j8059q571K892J6052L0492b0052D0804P5391Q8485R9399J07452J12077
125084E23608J12855J09543J02123R0772P5893N8096L8149J6953m513k5267m4381
125073A053831o1065p4707q4963r1763r5343r6215r5128r2965r0638q8940q8416
125062I3688D454h6671r3392r4973r4625r1120q3469p1126n4078l2912q710J7069
125050f94007M2788O6814Q7700J04317J15923J22206c1013H8484J11671J00691
125040C00846Q7573P3364N9045M5488L3396K3286J5451R988O782N564N906P290
125028F73979R135J0855J1881J1721R980O392Q32o666j5923k6613l8289n0402
125016E96882o2338p3451q3092r0663r5637I4101b172r1538q3452p2238n8308
125005c07708m2220k4677o485J1483K8345M3242N5407O4218O9237c8901B8415
124993H9133N0997L8904K5336J1277k279j4406k4301l1360l5186l5624l2742A2935
124980e365p786M052G389K8799M0289N0334N8402O4076O7072O7235O4553N9153
124968E07302N1284M1303K9667J6894L555r774k2519l4146m4189n2264n8084o1488
124956C67541o2421o0960n7290n1700m4562l6314B6871H492a155j656B420J0738
124944A3158J4680J6978J7655J6832J4715J1574P724L496p92m861q490j1542j3967
124931G7160j5825j7254j8488E791a5718k3917k7269l1743l7386m4103n1637n9569
124919b91342o7339p4265p9609q2626q2636p9098p1677o0295m5172k6830o081
124908i66970J6017L8240N9272P7824R2726J03031J08082J07589J01622R0642
124898a71925P5430c9444b686A3217m163a3136l7107m8092n4624n6507n3872m7158
124886c10496l7078k4562j0688L393J6523K7632L5789M0277M0641L6710K8634
124875a53225J6867K161j4482l1853m8619o3406p4891q1904q3548p9267o8939
124864f81106n2911l2001p471J9095M5901P1133R3121J10516J22414J28415e4258
124852F9370J14283J01687Q6986P1263N5456M0304K6325J3831K963o277j3979
124841E62212k0286k5356k9340l2371l4542l5919l6535l6398l5510l3863l1455
124830B10637k8304k4446j9948j4900r434l699K121P826J3198J8017K2063K5119
124818A98250K6998K7538K6610K4139K0095J4515P497p94j0116k0170l0585m0939
124806B43038n0764n9564F5876f211p4873p4821p1656o5240n5600m2937k7655
124795d18993j0354Q183K7023M5118O1387P4778Q4355c9115E0305Q4332P4360
124784B08997O0112M2515K2759K192j7783l5821n0753o1664o7962C3192c2898
124772i1355m7196l3198j7479j087J4955K9725M2451e0641H967O3472O4146O1823
124760A98408N6842M9648M0760L0726K0083R333j099j0870j9746k7593l4378m0153
124748B71961m5039m9191n2783n5956A0176e1199o3556o5170o5908o5370o3066
124737c74269n8479n1109m0537k6509r016J1636L4774N9325Q3848J06615J25767
124726a37954A549J46345J45367J36400J20126R8049P2336M5519K0169j454j7657
124715G66749k7483l0751k7975k0231q949M282J7879L0435M0795M8132N1959N2121
124703H96963M8756M2244L3152K2159R998k603j4977k6552l6882m5667n2755n8126
124691H15710o1890o4248o5470o5842o5661o5168o4547o3885o3176o2311o1091
124680A12421E3177c280n2414m6829l9490l0296j9296o690P144K1661L6180M9915
124668h3395b1369E0312P8130Q0757P9148P3145O2862M8710L1369J1761r019k9765
124656D77410m9269o6382q0132q9763r4816A901h9025q2633p0989n6918m1447
124645c41012k5646j0531L000J4221K2627K7947L0151K9425K6146K0824J4064
124634a88784O506j239q621j5193k0644k4803k7647k9280k9917k9854k9424k8973
124622d27873k8805k9168l0207l1969l4378l7237m0261m3073m5250m6360m5988
124611h40569m3789l9512l3043k4412j3821j629J1653K5394L8863N1306O1972
124600h07587P0187P5409P7277P5662P0684O2735N2456M0706K8500J6911O989
124589b30071l78m568n314k789K384R158J6178K1903K4848K3762J7849O904q609
124576a28743k7590m8415o9136q7713j02266j11285j13780j09384r8346q1479
124566i78137o0043l5619r927J5313L8513N8341P3786Q4217Q9376Q9385Q4688
124555e50107P5998O4228N0409L5604K0844P043n043j4865k2109k6700k8796k8761
124543d22255k7124k4532k1697j9322j8039j8363k0620k4918l1113l8803m7328
124532g14114n5807o3187o8309p0001o7192n9031m5016k5115J24K9515O1215R2836
124520i84082J21603J44669J59484J64225J58146i4145B2942Q6914N4811K4335
124510A89002j488k0545l1852l5498l2471k4351j2993k53J2230K3161L1668L7283
124498A33893L9924L9802L7364L3196K7938K2225J6623J1587P427M309K247J116
124486C77651O81O29N98K26q28k828n955j0274j5732k2145k9217l6562m3712n0168
124472A62364n5426D7911a2667n9801n6550n0844m2851l2915k1524r282L119J4945
124460b68370K5473L4046M0121M3303M3405M0451f886A9682J6753O022m754j4684
124448B3019G6b8752l1825l1657k8312k2045j3367k991Q212J9309K9374L7567
124436f4487b1268B4612M5361M1741L5369K6810J6822O263l969j3013k0113k4678
124424A35205k6335k4942k0609j3684m725N543J6273K6586L5604M2543M6772M7856
124412B66087M5603M0096L1689K0981Q801l866j5953k6386l4187l8557l8951l5140
124400B20217k7245j5730j380J4763L1491M7526O1634P2734P9977Q2826Q1088
124389F47901P4916O4791N1472L5908J9182K394j3399k7281l8513m6596n1272
124378G19503n2550n0660m6045l9312l1166k2376j3699n842N89N131P477P505
124366D78555N263R71n007j2188k0016k7895l5232m1493m6214m9060m9833m8481
124354A49370m5116l9985C0804D792a3349j0376l186L044Q062d017A0303J5964
124342B6267J7180J8579K0846K4656L0587L9016N0012O3270P8049R3192J07184
124331E68838J18299J24783J25090J18123J03441Q1390N3127K0524j4015m7844
124321A251756p8364j03323j21034j30522j31576j24699j11003r2048o9667m5768
124311B43752k2187n43J7870L2141M1778M6696M7199M3918L7728K9693K0943J2618
124299E51606N753J228l17J485O699J5066K6027L8753N2197O5154P6371Q4621
124287I24643Q8825Q8153Q2123P0697N4321L3969J1096j2437l4520n2991o5895
124276A187984p1732o9701n9853m3139k1338L180K7743M9749O6977P7868Q1629
124265A229367P8274O8512N3590L5080J4682n959k5386m2431n6244o6321p2461
124254A210703p4747p3479o9124o2257n3508m3527l2923k2267j2043k659N580
124243G69749J2446J7808K1599K3833K4553K3863K1877J8740J4596R596L881k397
124231I60144r114j6127k3317l0547l7691m4615n1177n7233o2637o7236p0883
124220D89567p3441p4780p4794p3403p0558E6340d172n3426m5114l5753k5566
124209a64031j4806l774P216J7820K7701L6520M3956C21N3560N5283N4746N1890
124197B15800M6721L9339K9924J8752O180p336k1276l5049m8015n9525o8933D0912
124184c8345p9390p5947o9043n9026m6456l2068j6688j174J3683K7203L8883M8388
124172b89980N5565O0411O3034d7340A5086N9686N5652N0562M4633L8051L0992
124161B94662K3605J6036Q417Q76o456j3455j9991k5941l1182l5604l9109m1610
124149A30248m3051m3396A149c9699l8063l4409l0032k5125j9905j4608r500m836
124137b16177q78K141M007M562L695J361k412p516j3774k0919k8629l6510m4132
124124c55181n1033n6742o0813o2836o2463n9453n3663m5100l3916k0425n115
124113h66740J1376K8260M4635N9542P2038Q1296Q6757Q8279Q6323Q2069P7412
124102a48753g4035B252Q3605R6623J13449J30720J44539J51604J49997J39440
124092A012229J21028R6759O9005M0115J2185j3091l4457n1074o2523o8736o9955
124081A051485o6696n9679m9783l7992k5325j2798j363Q151J5058J8865J9297
124070H59220J6294J0028Q86j0562k3581l7324n0884o3340p3817q1546q5903q6460
124058C73011q3014p5608o4526n0300l3668j5537L065K1056L7377N1052O1263
124047B24171O7407O9150O6439N9522M8934L5445K0016L716j2356k7152l9758
124036E15534m9452n5753n8438n7537n3319m6235l6877k5924j4071j989R712K0512
124024A46163K9996L7860M3899M8001N0135N0334M8683M5307M0378L4079K6636
124013F01471J8297R326Rr355j8463k7020l4753m1415m6809n0801n3325n4390
124001B92772n4094n2611n0189m7139m3812D339c3500l5909l5091l5598l7535
123990a77633m0905m5583n1320n7752o4420p0793p6298q0357q2436q2078p8946
123979i08521p2849o3786n1945l7709k1648m498J2894K9613M4736N7413O6929
123968i49371P2776P4709P2783O7379N9185M9170L8494K8432K0236J5015J3589
123957d37603J6388K3359L3937M7077O1316P4948Q6189i89I4293R1049Q0535O4230
123945C30107M3235J9132o187l0718n2577p0162q2313F2124b6178q2454p1684
123934a80316n7131m0109k1957l915J2972K7938M0525N0584N8250d9291A8634
123922H9585P3444P5772P8130Q0507Q2677Q4249Q4717Q3550Q0298P4678O6665
123911I54272N6543M4911L2650K0834J0600L009j119j348K296R272J8563K8772
123899A179255L8280M5421M8686M6919L9442K6151P548j5313m0917o7433r2878
123888A215161j15319j33007j44559j49055j46097j35839j18965r6605p0257m1643
123878F3815j2585J5139L9928O0460P5789Q5379Q9147Q7422Q0910P0621N7757
123867G13782M3619K9487J6517N654k446p446r345q461n383q88M124Q749J2161
123854H00124J3696J2938R738M248l101j1639k0528k8844l5678m0218m1858m0243
123842F18635l5332k7402j7035n071P458J9430K9730L7356M1510M1688L7728K9836
123830G78531J8578M847j0212k5300l9058n0194n7603o0443n8247n0950l8917
123819D11032k2926m111J6133L6238N4629O9834Q0638Q6188Q6090Q0460O9920
123808I64125N5555L8815K1369M919q978j9108k4750k5784k2714j6618r009j639
123796I56183L753N682L131m288j6295l1954m9816o8105q4930r8537j07484j10798
123784C96542j08059r9411q5515C6095a0543k4596k894J7020A2898M6848N5245
123773A14991N8871N7850N2608M3832L2391J9264N468q026k0343l0763l8751m3992
123761B43400m6375m6003m3165l8292l1936A2921d320j0141l948Q97M081N429
123749h002c096d69j178o167j1931j8009k3939k9280l3643l6725l8323l8337l6798
123736b74799l3836k9689k4672j9159j3547q240l596Q0K573L774L688K448K98
123723c94677k412n254p741r380r689q262m794Q68Q691J8433K9623M1562N3330
123710b89702O3855P1953P6464a054F9963O0237M4587K5430M917j4224k9092l7183
123698A24635l6970k8303j2521P833K9549M9411O4735P3747P5659P0602N9423
123687D77800M3430K4175L249j7849l7814n5586p0370q1647q9151r2851A0472
123675g9194q3573p5174o5072n3881m2212l0632j9650r708j155N747J0832J4017
123663d29655J5315J4805J2640R021M194j565p960j4684k1435k7911l3830l8921
123651e19986m2941m5663m6897m6480m4271m0175l4136k6133j6206m450Q972K3808
123639h34558L9707N6201P2676Q8354J02279J13331J20278a19821b535A03543
123628A92497O7812M5644K5884J1424L721K496O081J2178J8601K3729K6643K7053
123616D63763K5125K1295J6135J0249M189j567o650j0801j3875j5837j6744j6739
123604D58543j6023j4848j3484j2208j1277j0917j1299j2535j4669j7668k1424
123593C02191k5764l0465l5251l9819m3866m7096C0696a9373m9445m7280m3575
123582a59673l8426l2000k4555j6403p908N33Q523J5675K1645K6148K8979L0033
123570a47429K9297K6874K2972J7886J1997N741m14o000j0580j3776j5313j5022
123558i3767j2888r041l769K486R162J5603K1108K5002a9413F350K2038J5656
123546D4044P100k799j2921A3461a5149l1744l0620k5045j5427k732J1667K6220
123534h2830L9446F759N7536O1314O1611N8907N3905M7407M0191L2933K6155K0180
123522D66898J5152J1043P685M824K150o49l842p641j2145j7351k3134k9250l5373
123509C78367m1082m5928m9450n1214n0870m8164m2994A3249a2434j4226j659
123498b8319J1235F475L4327M2544M7272M7706M3280L3738J9240M12k1584m5073
123486B08337o7892E2898d8517j07073j02643q7202o1096k6083J4739N7324R7239
123475b63312J30388B0693J65169J64774J53530J33520J07384P7880M7535J8428
123465H88913p924l0574m9101o3509p4115q1451q6148q8866r0220r0732r0806
123454A35467D4750d5852r0480r0268q9813q8908q7335q4888q1394p6739p0874
123443h06551o3835n5726m6729l7081k7071j7006p198K049J0478J7871K4085K9037
123431i77677L2727L5217L6629L7133L6932L6236L5245L4137L3044L2041L1149
123420e97187L0322K9462K8429K7061K5201K2715J9532J5667J1234O479J764k428
123408c81749n537o949o082k459M220J3963K6428M0886N6207P0962Q3542a4187
123395H2018R4254Q6463P3538N6865L8335K0043L976q258j5636j7805j5053q214
123383C90526J493J2641K3770L3532M0805M4773M4956M1228L3786K3104R900m963
123371F95551k0528l5812m9881o1911p1215p7297p9872p8863p4403o6824B2331
123359b2064l0878j6812k950J0001K1417a0504B7219M2012M3578M2500L9004L3423
123347B27736K6201J7835Q875j34q665j6230k2416k6889k9409k9837k8135k4358
123335I4574j8664j1290k546P185J7475K7840L7779M6769N4283N9827O2938O3232
123323D39402O0417N4328M4952L2445J7142m33j9596l9526n9303p7976r4617j08390
123311B48845j18604E469a21168j24196j17674j07524r4361p8932o2032m4468
123301g50355k6982j0227N276J9155L1182M1270M9448N5833O0599O3933O6027
123290c94841O7027O7034O6091O4180O1237a2110C9745M5226L7230K7887J7314
123279A67402N721o578j9159l1522m3091A9504d1954o7109o9763o9089o4925n7294
123267c70134m6436l2794j7017P5J7525L4287M9303O1543P0108P4269P3544a7990
123254C8984M1714K2731J094k1913C7770b8424q4520r8523j07147j09692j05846
123243e34152r5739p9932n9396l5429r571J6515M1178O2889Q0373R2681R9270
123232d21313J00004R5169Q5407f9075a4012B2865J8355O74j5143a530l8168m4474
123220h4172m7113m6206m2060l5097k5844j4855k703J0075K2979L5573M7478N8377
123208a23568e5569B0546Q2530Q7056Q9520Q9770Q7653Q3058P5904O6187N3980
123197G36204L9472K2982M966j3973l3111n1616o8599q3173r4507j01902j04846
123186B51897j03073E2231c3471p0982n3242l3498j2863P490K6437M2951N6183
123175g0995e515F4931P0928O7015N9033M7500L3093J6607j093j9125l6621n2783
123163B49485o6903p8402A7336g4620r3622r1892q6966p9174o8967n6873m3489
123152e95603k9424j5301j703J0850K1905L1117L8242M3155M5841M6392M4998
123141c59531M1924L7499L2082K6059J9794J3633P871K740j590n031p567r250
123129b01367j0187j0538j0481j0213r918r756r851j0273j1039j2104j3371j4693
123117c33791j5896j6777j7151j6837j5710j3702j0808p118k795J909O675J1138
123105d30863J4897J7563J8764J8203J5670J1072M453l999j3954k4949l6412m7692
123093d57247n8106o6975p3676p7691p8644p6325p0722o2020n0590l6971k1824
123082a130791n902J0017K5178L8893N0605N9898O6535P0468P1815P0851O7989
123071f04444O3706N8535N3004M7590M2693L8596L5460L3316L2064L1504L1363
123060a36613L1336L1128L0528a4195A3693K6172K4736K4224K5397K9042L5831
123049A79095M6170O0048P6926R5709J14784J32192J45868J53883J54717J47436
123039A306828J31775J08147P7570M1515J756l9767q1115j20445j56094j86653
123029A083517k10999k28309k38094A65941f8732k22016k02878j78168j48983
123020h20777j16571q2258m7426j3436J8420M6970P1211R0348J03834J11377J12961
123009e25347J08852R9562Q5842O8629M9014K8170P301j2423k9932m4304n4833
122998b19469o1045o2751o0041n3283m3113l0390j6138j494J2371K4328L3383
122987d77642L8733L9840L6492K8816J7298K757j3685l0701m6832o0604p0648
122976e36176p5830p5342o8805n6308l8436j6222Q912L5290O1104Q4582J04138
122965e73093J18516J26870J28835g4336D0197R9755Q1390O0759L9189J7920k001
122954C37209j9761l4825m6923n6028o2309E1283a6453o7699o6358o4045o0997
122943b75552n7360n3173m8401m2952l6708k9557k1423j2308k298Q423J9553L0707
122931e21049M1406N1123N9317O5463O9103O9887O7610c4905A9030M3077L0229
122920I2336J6131J663j2209k4506l4291a642m3329m1637l5663k5710j2411L305
122908a57087K0284L7225d6780A8963P5012P9836P9808P4920O5551N2442L6606
122897D83138J9249J654j4928k9368m0743m8396n1964n1382m6869l8893k8123
122886A53375j5366j517J2510K5836L7659M7316N4282N8220N8986N6609N1317
122875E39227M3492L3655K2433J0527j339j2458k2168k9919l5286l8008l8003
122864D72153l5386l0445k3646j5585o948J545R199J5414J9744K1942K2001K0163
122852D70151J6901J2875Q872N704M123M717P829J3500K1450L1090M1586N1931
122840F90729O1060O7968P1801P1965O8169O0456M9202L5070J8943J850j5125
122829A182088l0946m4690n5631o3278o7414o8104o5661o0643n3780m5922l7978
122818E88041l0834k5290k2010k1461k3874k9242l7299m7543n9269p1609q3593
122807A36017D1804f0690j07564j08721j05477r7620q5229o8679m8642k6043k010
122796g10675K2185M5219O5802Q2764R5151J02294J03871i3446b490G5235O1384
122785A36619M3289K4928P793o745j7551k3835k5223k1781j4025k847J0554K4819
122773A35995L8545N0448N9466O4879O6357O3977N8190M9769L9687K9019J8816
122762F75148R993L241j037k757k153K64L747P411J0310J1530J0274N943j807
122749G30107j3032k7475m4582o3518q3227j02497j20025j34514c526j49746j48689
122738c01961j41147j27041j06699q0841n0570j7308J7279N1385Q3194J10991
122728e62718J33301J48993a23065C5100J51653J38494J19733R6678P0799M3604
122718F56061J6550r050l2080n1671o7201p8319q4907q7080q5141p9559B6670
122706c3288m7388l4009k0593p881L459J2850J9836K4095K5452K3889a4042a373
122693B322d551j8440l0355m1955n2585o1640o8596p3028p4645p3290o8958o1793
122681f29836n2078m0225k6746j2237K663J7298L1031M3278N3533O1392O6584
122670d85343O8963O8531O5421N9908N2358M3242L3085K2443J1877J921o946j4320
122658g8860j9877k3395k4737k3846k0727j5415p956J611J3276K7018M2781O0363
122646f9764I528R8698J17188J32837J43357J46416J40124J23526R6916O1895
122636A070485K1110k2206o4716j03421j35918j60524j76268j82829F5278a04469
122625b56254j27813r9270o7710l4716j843K9434N7791Q2093J01439J15196g8632
122613D6230J20973J11864R8304Q1260O1842M1255K0717J408j5618k9475l9520
122602D99240m5379m6991m4608l8798l0404k0493j0283j024O107J0157J0550P200
122590B95274O39p965j6851k3836k6626k3214j2320O205L1191O0185Q9805J16301
122578D88788J36197J46862J46896J36215J15951Q8154N5419K0540j3821m5334
122568A275867p2175r3072j07327j14780j15733j10889j01231q7948p2335n5699
122558C44678l9292k4237j1482j750M474O959N719J005o739j6892k8722m1415
122546A92306n4140o6091d457q4838r0525r3277r2957q9609q3450p4855o4326
122535f78294n2467l9936k7409j5543m918L981J0808J5379J7677J7874J6312J3490
122523g23046J0033O655M113L139M380Q342J5310K5292L7995N2788O8727Q4612
122511d01660R9088J10786g3301D7981J18728J10891R8358Q2143O3528M3885K4487
122500E90001O384r676k3274l4272m2755m8955n3173n5724n6898n6929n5995n4229
122488A04505n1722D242d0510m0429l5665l0582k5317k0034j4911j0120n820k143
122476b25531Q25L038M523N363N702N746N729N927O619Q065J0485J4042J8808
122463a30659K4754L1724c4731A2798N5454O2610O8332P1932P2762P0263O4070
122452D78221N4066M0479K3958N632j2877k9505m1875m7573m4541l1549q679K2327
122440D08084N8052R3805J24430J45331J53404J47595J28940J00142O4876K7083
122430A451742r637m2411o9238q9034j01507j07032j06463j00993r1992q0885
122420F52550o9062n7774m8094m0851l6619l5699l8121m3675n1916o2231p3863
122409I4645H669h9035j08205j16711j22574j25306j24596j20341j12639j01778
122399a021185q8232p2612n5633l8075k0718m299J0541K3294L3632M1420M6724
122388a145143M9808N1108N1184N0671N0211N0379N1621N4188N8097O3117O8785
122377e45974P4443P9320Q2626Q3647Q1849f7136A830N8211M5255L0871J5935
122366A52102J327j2162k3893l3437m0595b030m7975m8739m8090m6483m4351m2068
122354b79736l9915l8064l6572l5397l4401l3381l2102l0308k7773k4304j9772
122343f31725j4134p419K57Q693J7627K6750L5716M4180N1798N8278O3371O6893
122331b79715O8749O8911O7443a0134E0071N4874M8753M2126L5279K8471K1934
122320B81508J5869J0438N771J979q41k590l184k531n81K662P093J2454J8312
122307C46359K4040K8856L1872L2215K9135K2130J1047l889k2050m2482o3987
122296C93246q5228j04857H1546e2886j42490j45261j42546j34457j21412j04085
122286h43137q3377o0358l6187j2076J0798L1339M8601O1820P0471P4276P3225
122275f64605O7580N7841M4741K9188J2224n038k1475l6012m7698n5750n9608
122264f78612n8969n3820m4432l1365j5436K331K0739L8525N4404O7199P5889
122253f23547P9736P8327P1663O0173M4728K6607P414j1032k6879l8404m4242
122242c75456m3564l6231k2863m818J5943L7089N6227P1224Q0492Q3191e9466
122230A0112N5401L8528K0858M178j0013k0653k7150k9404A4129h662j5491o862
122218c1015K046J0230a901A9288K2841K1560J7366J0468J266r698k1789B6985
122205a9594n7913o7714p5488q0850q3557q3501q0714p5358o7710n8135m7089
122194g97623l5055k2560j0116J773J2656K2134K9878L5649L9283M0721L9983
122183f43277L7185L2525K6277J8781J0440J688o991j5126k2228k7851l1593l3118
122171f53288l2192k8692k2635j4180l655Q455K1516L4756M7305N8233O6616P1582
122159d46179P2403O8557N9806M6250K8386P116j6262m0085o2437q1260r4536
122148d58241j00478r7744q5646o4321l4841P75L9648P8287J12919J39933J56353
122137c13356a53090a945A28032R9193O2356K3691j2478m2312o2897p2598E1840
122125g736m0008j5289J1372a4875D3245P3131Q0345P9106O9572N2627K9736K784
122113D30546k6121n4824q1285j03749D3746h7824j35549j32788j23780j09401
122103e89342r0826o9443m6734k4182l163J5127K9746M0050M5715M6738M3423
122092f02891L6330K6228J4042P52j2648k5239l6227m4999n1150n4512n5138n3309
122080h58761m9478m4242l8288l2310k6986k2877k0397j9762k0965k3747k7631
122069a185444l1914l5728l8102l8025l4551k6881j4475K863K4893N0877P9557
122058a246930J09159J37473J62010J80202J89730J88866a02659E1440J22541
122049A73981Q5312M6503J0506j8729l8393m7270m5878l6207k1231m286J1501
122038A15809K3657L0587L1649K7069J7772N155r115k3325l5870m5395n0882C5402
122025a2257l8918k6031r846Q561K7971c417F1300P9688R1076R8208J00700R8501
122013E29473R1889Q1462O8093N2878L7052K1903Q642j689q345j0983r737n248
122001H55390J354Q560J4668J8055J7464J2314K874r689k3492l6256m5768n0277
121989G65197m8832m1390k8751j2377N908K4187M0701N4004O3085O7379O6760
121978I55871O1478N2095L9384K4262P696r366k6040m1570n5345o6926p6046q2603
121966G82890q6648q8367q8037q6008q2665p8396p3567o8491o3421H759d5151
121954i4731m5482m1509l7524l3369k8897k3994j8593j2690o354K67O950J3413
121942c22513J9322K4319K8043L0162L0395K8548K4538J8398J0303N75j0334k1854
121930a40098l3314m3988n3131o0018o4023o4631o1522n4587m3968l0074j3577
121919f62931M611K3388M1528N7763P0910P9973Q4260Q3501P7901O8175a5400
121907B6095K7857J6347Q427N077O618J2644K2085L3343M4560N3886N9759O1112
121895C77810N7513M9189L6963K2132O286q893k1799l1094l5805l5420k9923j9789
121883C67170n929J0376K7584M4027N8036O8087P2940P1783O4310N0845L2369
121872H61598J0516j2473l3890n0770o0199n9686m7589k3534J1251N3810R9608
121861G48642J43030J78194J99920K04675J91219J60792J16830O4259Q632m4738
121851A971455r1430j28326j53735j67311j69816j62853j48537j29227j07289
121842G12931q4910o3968m5952l1916k2472j7815j7758k1800k9179l8962n0113
121831B88086o1559p2281G2906a5053r1542r1697q8257q1273p0995n7863m2457
121820e39137k5472p665J0181K7305M3009N6688O7867P6209Q1535Q3824d2446
121808C7505P4434O7126N8544M9241L9748L0569K2132J4784Q775M247J245k80
121796D08070m43N95K658N579R238J3572J8579K4305L0799L8052M5895N3913O1352
121783G12164O7112O9796O7898O0072M5455K3936l713l5864p0277j04409j35773
121772F96397j62220j82130A57556d1328j95433j84684j67524j45067j18570q9353
121762i41959n8740k7997J700K9310N3939P4878R1587J03725J11128J13807J11936
121751c36686J05824R5911e2232A4618M8953K9692R741j0255k9675A5122d9454
121739a28556r1148j00412j06660j09731j09546j06097r9461q9793p7351o2476
121729a081231m5614k7309q202J0981K9452M6392O0994P2526Q0389Q4196Q3827
121718f93599P9485P1714O1382M9614L7694K6924J8456J3166J1525J3546J8789
121707b91304K6431L5369M4382N2257N7945a4282D5572N5445M7600L6781K3692
121696B09090R179n824k0389l3646m4850n3416A188f0110o0474n6726n0472m2277
121684b70059l2819k2839j3094m314K844P840J0274R922O740Q85p314j7349k8572
121671c57855m0228n1489o1506o9450p4573p6233p3958o7464n6694m1828k3299
121660i94577j779K1826M6405P0680R3249J12650J27419J36189J37780a18827
121649b377I1025O3319K8402p933m1097o5722h505o9515m3723j970M9147B6226
121636A70559J73542J85764J81739J64558J38370J07340P4988M3951J5954q058
121626A248707k7758m3249n4934o3377o9213p3088p5586p7211p8361p9314q0234
121615E26382q1179q2104q2896q3384q3371C0806e0205p8321p4463o9399o3152
121604c35540n5828m7594l8680k9370j9981j0850k311N313J1740J6736K0129K1819
121592d64417K1783K0074J6825J2228O548P7o847j3882k0684k6928l2321l6619
121580e24163l9630m1224m1344l9997l7250l3238k8140k2178j5602q678j671N167
121568h27948J1608J7460K2582K6880L0330L2961L4869L6202L7161L7974L8903
121557e01018M0202M2113M4823M8462N3049N8497O4567P0877a538H0392Q5225
121546A65617Q5955Q3325P6668O5544M9838K9852O341j9488m6051p1517r3984
121535C32100j11696I7176c0484j24660j14503r8024p6495n1473k4636K376K8090
121524d89809N1292P1087Q6921R8560g5887C3835J10015J07515J02857R6666Q9509
121513E40397Q1880P4162O6635N9473N2775M6573M0882L5721L1133K7220K4129
121502A080980K2044K1147K1585K3384K6403L0264L4343L7753L9425L8199L2998
121491A408525K2984P737j2616l7348o5153r4252j22588j48030j68606j82707
121481F07946j89228j87663E2935a08346j38331j10812q0512m9314j9057Q569
121471d97803L2134N0536O3039O9312O9407O3743N3055L8339K0772J636j7755
121460e3585l6139n2379o5519p4831p9848q0390p6547o8670n7351m3361k7613
121449g16233j1098N179K0254L3264M3487N0397N3672N3222M9176M1879L1860
121438c44941J9794O465p292k0642l2792m3051n0867n5849n7796n6706n2769m6350
121426g42796l7961k8234j7869p584J914R997J6143J9974K1281K0038J6390J0666
121414g18041L336n015j3722k2094k9456l5196l8814l9953l8428l4238k7578j8814
121402a018013q466K819J4333K5349L5177M3231M9085N2501N3498N2343M9562
121391f48581M5925M2389M0025L9929M3077N0202O1614P7076R5685c6814I8542
121379B50194J62188J64918J58778J43984J22068R5558O7429M0470J6773k546
121369A219814j7334k8199l6191m2476m8078n3708n9679o5931p2057p7427q1289
121358F37445q2881q1555p6846o8550n6764m1885k4603n847J3275L1560M7811
121347B91160O0912O9942P4228P3413O7494N6809M2037K4143M295j6204l6023
121336G12206n3903o8753p9717q6248q8139q5515p8835o8821D5878C261b5283
121324d0475l413O140J3081g375A1548J8362J6168J3022R629O656M660M019M920
121311H8984P311J0951J5404K0117K4466K7837K9688K9620K7415K3070J6811R061
121299C30735M23q388j6615k3516k8458l0967l0787k7909k2583j5304o767K180
121287A22044J0617J7622K2373K4197K2664J7609R166k240j5913l0952m6297o0849
121275I0041A6528f6802q9530r1601q9347q2882p2651n9376m4016k7680j1554
121264f35439L198J5526K4571K9732L0721K7567K0635J0578j693j5107k8479m0637
121252e58827n0484n7096n9789n8169n2160m2018k8303j1844O332K5063M3154
121241h44141N9454P2946Q2827Q8564Q9923Q7004Q0213P0240N7987M4518L0938
121230g9527J8330P642l85n282o910n457j442M349J0917J7162a8616E816K3766
121217B9582J9613J2002J410j1264k4747a0922m7951n4489n5832n1109m0005k2851
121205b83159o35K5063N2192P8431b6708I2199J29173J30995J23889J08116Q4678
121194F69050N5201K1805j3099m6996p7489j02468j20259j29740A25620C316a02865
121182a86099n5100k3724Q770M0229O8579e5373E3514J18197J19266J11944R6615
121171D99536P4137M5821J3346k1354n6183q9029j17884j40977E0520a14128j63784
121160b77912j54360j36975j12715q3066m9821j4944J9563N1792Q0057J02987
121150e75394J19613J29403J32266f5564E3382J04474Q6343O5873M4399K3178
121140C77649L307j4322k9079m0595m8767n3731n5818n5510B9771b0194m5866
121129f6060m1518l7261l3263k9537k5941k2197j7931j2734o212J958J1944K3739
121117b55013L7091N1502O6232a9880G2726J01929J07096J07094J01203Q9105
121107E79153P1012M7712K0579q483l7186o3066q3736r7174j01982r7585q4351
121096A44893o3562l7285q129K1063M7541O8947Q3535R0325Q9117Q0451O5476
121085E82372M5775K3174m48k3319m3917o1050p3922q2131q5662q4827q0219D3213
121072a9685n1999m0797l0070k0445j2372o097j675J027K292K524K199J816J856
121059a71426K732M749Q083J2754J8618K5377L2600b6779A9382N1239N4339N4921
121047A79881N2567M7048L8343K6699J2630l066j9326l4846m8142n7629o1747
121036A32412n9083B4743e022k937B2605O8224J06363J40403J65452J77194J72910
121025H53151J52343J18005P4780K8846j3713m8125p1634q3615q5203p8710o6971
121014G79154n2849l8870k7022j8675j4595j4988j9604k7829l8782n1419o4630
121003D09891p7309q8436r7114D4380f0168j02554r6638q7011p4086n8458m0865
120992e19780k2142l180J5125L1916M6427N8013O6179P0618P1209O8033e6220
120980d573C4923K5646J0924l799j7637B0308a9054m5847m8712m7676m2664l3844
120968b37797k1638o707J0038K7479M4320N9145e4640B2446P7718P1688N8834
120957B30686L9728J5771j0828l7227o0292p7080A5407f8582p3207n4463l0156
120946b26408l148K3705M7941O7725h255H1838R2315Q9112Q1271O9744N5531L9619
120934E09430K2936O306r557k4056l6732m7243n5367o0999o4136o4868o3379E2417
120921b387m8397m1097l3315k5477j7986j1228n542j216J531K550J781p59m963
120908a86505j0638j7517k5262l3481m1740m9582n6544o2175o6062o7839o7218
120897f84563o3991n8056m9417l8200k4645r129P875K5763M3851O1365P7488R1378
120885f20281J02238J09370J12282J10784h0501A5471Q4609P2587O1573N2936
120875B87176M7412M4924M4677M5432M5896M5033M2215L7266L0367K1940J2525
120864G04863K685p057j6267k4601l1830l7816m2514m5952m8213m9431m9768m9397
120852C04702m8507m7268m5847m4385m3003C3906f892m0071l9609l9388l9366
120841a65326l9479l9644l9771l9761l9503l8898l7834l6221l3966l0997k7254
120830e68654k2705j7343j1185m290L248J1293J9664K8136L6446M4284N1317N7183
120818c72606O1522O3976O4234O2027N7195a3971B5611K7177J2927k495j8226
120807D4994A1760c4618n6492o2487o3480n8941m8790l3495j4089P899L0568N1859
120795b82066O9809Q2778c9829E0123Q3875P2213N6217L7437J7531j909j9478
120784B96009l4055m4868n1486n3825n2097A2914b5569k8033j6269m050P789J8506
120772d7626b0172A3965L8198L9445L7837L3490K6644J7664O995m842j7294k9797
120760A62305m1804n2801E360f4684p5628p8901p9762p8212p4336o8299o0330
120749e80152n0708l9755k7813j5240k387J0386K2748L4374M4959N4228O1922
120738d87438O7821P1741P3543P3149P0542f4857e839D4623M0418K9252J7388
120727A31681N277o613j7828k7946l6609D433d4077n1457n2375n1367m8636m4457
120715b92369l9181l3191k6907k0743j5099j0331o736m537l876m790p231j1048
120703d76039j6011k1812k8085l4425m0409m5621m9674n2230n3026n1884m8721
120692i17937m3571l6567k7951j8053p284L888J4963K5435L4815M2660M8605N2367
120680h28630N3778N2785M9458M3982L6657K7873J8085P807k444j2153k0852k8135
120668f01789l3691l7307l8895l8479l6199l2303k7121k1048j4520p974j837L516
120656h87647P781J0737J2271J2373J1137Q763N519J746k177n869q955j1107j2055
120643h57483j1614r688o271j456M586J1625J9388K7585L5944M4235N2293O0030
120631f30826O7454P4644Q1746Q8919R6271J03789f776A11264J23303J25742J23846
120620D84155J16148J01630Q0176N2931K2348q135l4792n4415o4950o5804n7741
120609E71551m2539k2546k48K2029M2318N9096P1314P8361Q0038P6482O8122N5604
120597A059582L9739K1437J657j8651l8586n7336p4218q8694j00380j09060j14676
120586E20814j17314j17186j14599F1781d1823r6039q7638p8758o9696o0672n1824
120575d86450m3225l4867k6705j8654j0629k550N616J3857K2089L0159L7847M4871
120563d68641N0914N5639N8729N9919N9023N5964N0813c3855A391K5716J5819
120552D2926O271k197q877j3166A0345b626q256p40b568A7805L2316M3893N4139
120539A48153O2198O7421O9419O8121O3763N6857M8127L8427K8636J9551J1825
120528F82498N882J903j88o76j4J251K549L366L295K082l51l917q367j3346j8424
120513F57543k3162k7153l0074l1718l2004l1006k8900k5985k2600j9123j5884
120502C69934j3158j1108r774r054q728q466p865o507l997k4N600J2897K1706
120489C31456L1675M2267N2812O2528P0602P6236P8734P7555P2367O3092M9922
120478A009246L3320J4002p108k8933n0314p0090q7175j00632j09742j14049j13390
120467C75135j07903r8014q4393A6923c2605l0295j1173O971K3476e721D4352
120455A04400O8098P4623Q0091Q4910Q9351R3475R7086R9722J00736R9354R4827
120444A086673Q6555P4214N7850L7911J5230r038l3550n6891p7728r4919j07625
120433I78682j15341j17938j15619j08890r8491q5305p0292n4415l8568k3524
120423A50299r911J819J1390J8697K3789K6828K8089K7887K6579K4509K1990J9289
120411C71254J6598J4042J1668R453P320N145K780P8l108o876j1290j6349k1987
120398C78728k8073l4405m0727m6742n2112n6502n9572d33o0612n8147n3537m6785
120386b19514l8005k7419j5359k264J1342K4852L7616M8946N8160e7033A0679
120374G7665O2080N2828L9254K1616M21k3575m9361p5712C989a20422j43771j57934
120362d22127j65768j66512j59880j46096j25930j00614p1739m1103j0520J8333
120352a391956M4063O5648Q2494R4396J01519J04307J03403R9556R3563Q6171
120342e16836P8069O9822O1878N4553M8030M2388L7599L3565L0131K7112i388
120330A2127J8581J5378J1815P876L591r54n617j0217j4542j8360a759k3553k4515
120317d9827k4168k2418j9227j4634q747j746O123J4551K3195L1674b5621B0975
120304G3293N6461N8804N9206N7637N4165M8986M2401L4815K6714J8638J1137
120293E42257M738j22l114m081l029j58M199R572J5443K1262K6519L0749L3580
120280F77815L4714L3946L1159K6310J9446J0684K26j1654k4604l8215n2022o5518
120268F42287p8189q9521r9033j06301j10983D5423f6324j07725j00930r1644
120258c66623q0291o7400n3590l9538k5945j3502k850N459J0989J3452J2727Q879
120246e98233K147p054j8152l0447m3155n5437o6463p5447q1701q4686q4033p9584
120234a222245p1399n9751m5133k8208r785R238K7933M5389O0793P3466Q2916
120223a136786Q8869R1278R0329Q6408Q0079P2008O2928N3560M4545L6404K9482
120212d00896K3923J9683J6515J4022J1709R017N417M46o230j4757k5109l7029
120200c83289n0090o3682p7080q9489j00097j08141j12966j14053j11088j03956
120190a313931r2769p7856n9751l9150j6901O081K8816N0346O9768Q6271R9186
120179a259890J08013J12438J12355J07866R9275Q7082P1960N4727L6326J7768
120169d52080J12j5585k8321l7190m1430m0482l4033k2059m873J6852M2073O9374
120157e47642R7043J23125J45580a9444A52636J73349J65864J50121J27511J00215
120147H69696P0959M2623J7853j320j3750j9254j8569j3147m875M221J2252J7668
120135I64357J9403J6927J0247j58j3406k8355m3688n8057p0185p8965q3542q3369
120123E51209p8261o8389n4284l6804j7083L555K3656M1755N6464O6578P1158
120112E59554O9610O1754M7833K8539M968k1431m8945p5720r9870j19651j33564
120101B73077A32575g255j31474j15902r4128o7609l8148p725K1655M8138P0171
120090c22277Q6614R6830c8147F0404R1211P9772O5527M9824L3953J9026N908
120079D05625m822j2889j8294k1283k2266k1773k0361j8570j6860j5579j4935
120068B17993j5008j5748j6995j8521k0066k1363k2183k2361k1810k0542D739
120056a1599j3839j1438r440q109p661q231r847j2423j5752j9505k3275k6572
120044a77691k8880k9691k8541k5074j9069j0473N70J3696K8341M3746N8992P3048
120032a01026a6190G7103R7468R6578R0115P7879O0062L7253J0444j9005m9431
120021D78466p8991j05782j28002B1553a31531j54314j47909j34602j15673r2832
120011g76861o7997m3070j9722Q00J7766L1002M0819M7881N3063N7256O1221O5484
119999e32358P0267P5477Q0755Q5532Q9125d0351D9740Q6395P9523O9489N6565
119988C41712M1261K4301O555j1017k7438m1785n3254o1229o5306o5345B6982
119976b7087m3757l1356j7824m206Q446J9138K7011L1398f364B1933K0837R955
119964E2725l596j8816d199m9379o2073p1312p5968p5170o8380n5475l6789j3138
119952e11883J4184M3463P2651R9519J21822b2706A22391J43632J33171J14757
119942E13951R0442O3113L6150J2963l570j1567j0486j205J4167L2693N1133O6476
119930H54260P6362P9334P4936O3609M6534K5380K054k1522m3605o2758p7931
119919A016653q8504r4276r5429r2459q6118p7313o7026n6235m5840l6602k9098
119908B47753k3705k0560j9600k0554k2996k6371l0059l3410A4676b2086l5828
119897e7914l2758k7471k0063j0796q4J1535K3455L5029c3432B1283O1833O6686
119885A49802O9159O9316O7397O3803N9054N3729M8415M3640L9792L7080L5480
119874G36667L4722L4301L3519L1558K7580K0850J0843k630j9367l8730n9681
119863H09632q0848j00674j17560j30053j37002A05810b6071j19901j02534q0963
119853c29469n6641l1149o049J7244L7562N4068O6283P4093P7724a8647E6062
119841A25727O3477N7045N1172M6509M3504M2382M3128M5503M9067N3215N7226
119830F77955O0325O1740O0769N6834M9541L8716K4450P096j2715l4098n5953
119819I34660p7026r5974j11463j22277j27413j26197j18364E1825c2346n9677
119809i2023l2178l463K4600N0236A9109Q8578R9494J04493J03808R8013Q7923
119798F01418P4478N8648M1366K3472N690j1377k7247m1544n3981o4350p2514
119787E34059p8389q1951q3228q2301p9301E4479a3377n9909n0870m1066l0835
119776a96057k0520j0446r18P794J5463K1917K7038L0760L3079L4033b4139H108
119763C7889K6479K2518J8067J3290Q333L324j630o441j1035j5360j9360k2998
119751E3076k6220b120l1210l2858l3844l4097l3550l2146k9848k6651k2582j7716
119739b96622j2180o141J81O521J2587J8068K2653K6047K7992K8298K6839K3593
119727a22164J8633J2143M412m177j3160k2015l0196l7160m2404m5501m6129m4110
119715c71828l9403l2146k2633j1317J219J4290K7158L9064M9295N7212O2313
119704b26776O4268O2932d1196I699M0962K9229J6477L563q633j9272k7616A1336
119691b3911l3971k9297k1515j1125J214J4721K8562c3410B0611O4267P2195P7542
119679B34615Q0250Q0435P8354P4359O8836O2134N4534M6209L7211K7501J6972
119668H61410N531o860k0108l3950m7934o1424p3648q3759r0910r4363r3547q8142
119656A72296p8120C0411a5248k4655j811b0037B4512O5589Q3665R7839J07390
119645C78995J11868J11116J05259R4701Q0080O2240M2156K0898m59k0872l9393
119634I46589n5225o7745p6546q1426q2403p9700p3712o4979n4136m1884k8936
119623B39897j5976l629P569J7191K4927L0588L4095L5467L4816L2311K8177K2670
119611D88103J6070Q672P78p311j5293k2869k9753l5683m0412m3737m5509m5627
119599B27429m4064m0867l6163l0151k3104j5350p275P23Q228J4838K0186K3964
119587I8394K5925K5913K3862J9810J3878O293k646j2576k3087l3737m4088D4226
119574a8004o9313p4703p8234p9831p9512p7392p3671o8616o2566n5890m8977
119563g86709m2219l5982l0581k6286k3269k1630k1371k2400k4531k7507l1000
119552a093485l4631l8001m0705m2356m2618m1219l7970l2783k5689j6819o423
119541a452699N147J7459L0015M2281N3722O3832P2163P8376Q2250Q3715Q2872
119530h40867P9980P5461O9873O3860N8117N3300M9969M8508M9062N1484N5335
119519a85918N9912f1693E875O8774O7241O2624N4982M4799L2907K0367Q315k206
119507C63678j0372j5679j7991j7508j4734j0398n335m29L517N818N982L733r69
119494B89313p942j6801k6986l7815m8533n8364B6307d6172p5576p5490p2050
119483b69288o5282n5427m2917k8363j2520L763J9573L4002M6196N5397O1016
119472b53850O2635O0081N3414c4778e556G466B765b0100m0308n5858o8419p7013
119460b61698q0882p9515p2719o0631m3740k2867Q79K6141N1428P5187R5941J12385
119448b60091J23511g885A19871J21000J09179R3448P5254N6194L7865K1694Q820
119437F43325m5m628n151k232L168R884J6681K2381K5980K6729K4199J8284R213
119424G87788k515j6160l0829m5528n9255p1037q0018q5475q6876q3892p6418
119413A49785o4583C6470G032d34A5797M0575O4361Q6345J05265J19948J29332
119402E61623J32590J29168J18879J01944P9032N1260K0153j2435m4433p3728
119392A064053r8327j16550j27188j29634j23930j10792r1501o7795m1670j5213
119382A41453R626L1166M8127N9700O5567O5860O1116N2158M0025K5836J0715
119371F11349m311j8359l0745m1008m8899n4384n7603n8846n8482n6955n4691
119360A27066n2102B5449b1725m5217m3664m2432m1351m0177l8628l6414l3264
119349c42872k8967k3380j6476q326Q78J0821K1111L1255M0732M8998N5536N9885
119337a50805O1683b8426B8405N0170M0952K9590J6628K742j1326k4787l6870
119326I5504m6866e531n8338n9107n6431n0489m1673l0587j7991m774Q117J9741
119314b97063K9233L5885L9185L8906L5117K8207J8886Q131k855j2757k0244k4102
119302a23471k3379j7504o407R411K8858N0286a0593G9911J04633J11950J10986
119291D07480J01090Q2595N6849K6122o645l8188o5323q5361r6420r7659q9342
119280A95198p2753n0021k3809K981K7544M7448O0839O6577O4297N4365L7814
119269D10480J6196q579l4417n9229q1081r8336C5267g9354j12651j04107q9707
119258c85819p0544m8015k3696P71K3797M3947O0049P1247P7065P7408P2569c8027
119245A2174L4734J8054J440j3884B5660a0980m2684m4729m2859l7444k9121j8735
119233b26552p263M265J4844K3573K9722L2790L2528K8963K2389J3332K518r192
119221c8083k0869l1582m0468m6793n0008m9773m5998l8829k8646j6029j727J3394
119209c95411K8420M2420N4527O3975P0152f3289G895O5835N6814M4575K9785
119198B04904J3283l949k0825l6192m8899E0481a1545o0638n3114l9225j9142
119187a83664O482L6463O9057C0335J32586J57882J74989J81435J75547J56850
119177A009624J26290Q6250M0343p078n1521q8995j16522j32440j36452j29498
119167F00001j13441r0734o4060l6052r062J4965L4586M8854N7319N9965N7151
119156E59492M9537L7997K3553P299r666k6307m1684n5007o5649p3186p7384p8199
119144B50796p5771p0399D2112a0534m1397k9383j7232n524N221J4574K2207K7906
119132c4162b584C0646L2994L1066K7730K3309J8167J2667P160J976k600o335
119120A76780r041j0596j0922r988p807m411J33N745J2331J9771K7926L6607M5574
119107B72102N4504O2983P0473P6328P9794Q0054P6320O7944N4592L6421J4263
119096I45778j0300l4952n6902p3278q1689q0726p0308n1742k7474o26K5531M8060
119084E31372O4696P4005P5394O9038N5732L6723J3552j2090l8487o4007q7177
119073G18751j06759j21788j31600j35855H8215c9694j16542j01210q2886o2663
119063d02995m1693k1138k088J4477K7756L7141M2268M3023L9535L2170K1506
119052b10038Q293o599k2230l7638n1910o4234p3927q0500q3668q3363p9740p3157
119040h58711o4151n3388m1626k9650j8220q008M53O809J0914J2863J2971J1766
119028a017978R954Q361P868R333J3511K0967L1993M6549O4218Q4181J05242J25878
119016d89923J44339J58799a9264A49817J62587J47862J25606R7439O5825L3846
119006G82982M831j8107l2578l7307l2395j9293n69K0555M0746N7086O7456P0791
118994I04198O7079N7247M2903K6043Q741p101j9968k8850l3307l3448k9886k3612
118982I30039j5883q070j525K559L253l5p499j8928l3725n0958o9442q7826j04721
118969E37239j18791j28874j34071B1700a06178j16485j00180p9847n6624l1802
118959d91116o742J7240L8970N7498P2156Q2602Q8814d9493D0465Q6171Q0560
118948B07196P3978O7208O0882N5425N1026M7623M4935M2507L9769L6128L1058
118937G57735K4167J5289M516p775k0930l4062m6119n5996o2620o5094o2793n5469
118925C90849m3308k6961p523J3525L4445N3373O8515P8322Q1683P8079O7685
118914G88684N1402L0838Q151j4119l3351m7124n3523n1416m0628k2021K552L0438
118902F49883N8465Q3317J01932J11854J11540J00529P9474N0064J4798k3301
118892A338555o1030r5339j23639j44023j55415j57620j51289j37791j19042I6067
118881B1142c3027l6974k4826j8638j8712k4735l5826n0645o7515q4564r9906
118870d95368j11768j18656j19460j13537j00768q1551n6789k7815L710L5906
118860a186096O6808R4511J17298J33756J42881J44136J37501J23455J02960d5407
118849B996J7908H751c1133o3589q1860r3697r8560r6404q7670p3271n4490l2911
118837g13585j0279J1616L1092M6695N7320O2301O1474N5194M4325L0164J4362
118826c09321j228j4698k4264k8431k6164j7003j155K0484M6376P4442J02253
118815a78709e1458I5558J59530J63408J58064J43793J21742R3772O2235K9699
118805A027801j345k8745n0903o6864p6356p9734p7836p1841o3092n2926m2562
118794D15597l2997k4963j8901j4994j3184j3235j4786j7399k0612k3981k7094
118783A93451k9615l1272l1875l1309k9534A3278i213j7428j1544n045J845Q874
118771c2511J5774E538K8103L2994L6710L9039L9822L8943L6370L2131K6345J9206
118759C35201J0987K033p248j6421k5011l2566l8655m2896m4996m4760m2106A6479
118746a3391k0774j0220J271J3111e335B9975M4442N1543N6202N8156N7309N3755
118734C51382M7785L9875L0689K1028J1810M008j409l557j699M645J5618L0937
118722E51112M9807P0882R2256J11577J26270J33928J32860J22636J04525Q1467
118712A577320N7545L6941K2843J6612J7642K3773L2060L9526M3739M3080L6812
118701A947893K4977Q225j2366l5470n9657q3524j05784j25328j41285j53044
118691A264637j60263j62854j60986j55028j45531j33167j18694j02893C8687
118681c1639n4896m0738k8230j7601q947k244K641N916P844Q708Q795Q363P622
118668a34406O738N816M908M007L098K133J071j02j372k684l930m965n616n692
118654a30996n006l416q19K802P369J2710J8542K4490L0107i324B9006L9936L9283
118641A08225L6043L0032K1228R774l994j9572l6315n3445B1850f3639r8689j08962
118629b71290j15675j18356j16740j10780j00657q6773o9739n0326k9442q073
118619a077851J2772L2108M9042O2808P2821P8702Q0304P7715P1265O1495M9141
118608d29678L5085K0308N837p311j8209k6048l0227l0371k6376j8437p025P112
118596e25340K3009L9541N5513O9769Q1275Q9231g3854A9023Q8646Q0990P0699
118585B59358N8727M6066L3660K2311J2616M954n32l896n361n270m037k106Q6
118572D16576K136L696M491M314L039O13k945p553j3076j9328k6095l3125m0167
118559B92576m6956n3237n8785o3385C332f5811p0110o9759o8125o5303o1421
118548d00529n6659n1216m5312l9172l3013k7023k1357j6123j1370p085l186M65
118536g11580M065P852J2095J7055K2980L0062L8403M7996N8683P0148Q1893R3254
118524b27094J03419a2182A04374J17787J14554J06554R3885P7109N7226L5592
118514G07081J3773o660k4313l8151m7581n2498n3227n0440m5023l7947l0167
118503C34847k2523j5694j0167o229l999l435m382o590r770j3596j7758k1953
118491A98751k5933k9476l2426l4666l6135C315c3363l5795l4201l1946k9086
118480a64391k5660k1707j7245j2280o813q38N648J2640K0103K7984L6184M4558
118468a01817d8909A2071O8462P4994Q0163Q3543Q4688Q3192P8702P0988N9983
118457F96786M5839K9007J0253r300k8211m4796n7309o4161o4220n7086m3277
118446D13525k4285k401J9611L8966N3289O0942O1184N4146M0705K2229L82k3110
118434G15183m6590o8614q7974j03745j15295j22247D6227g5888j15415j04839
118424b96142r0960p4457n6067l6578j6779K560K0699L6980N0816O1740O9398
118413c28790P3566P4167P1256d4767A1064M4098L0394J5359l02j5849l0535A0598
118400d3868o2447o7077o8008o5025n8087m7326l3052j5748L942K5220M7180O8827
118388c15469Q9124J07047B351J32123J37882J38640J34473J25856J13660R9042
118378H84027Q3300O7605N2770L9063K6184J3426m4j4867l1264m8958o7217q5012
118366I19013j01199j14675j24507j30032j30859j26915G2415c3390q9781p1175
118356a94346n0943l0101r672R366K6122L9832M9900N5907d6286H832M8520L8247
118344I5599K4863R068q336k6477m4476a1232p6675q9402r9102j05396j08084
118333d89891j07150j02765r5268q5149p3013n9540m5447l1444j8178o206M056
118322a109995J2353J8613K2943K5636K7140K8018K8904L0448L3240L7747M4264
118311h00689N2829O3219P4911Q7119R8816J08830J15942h0000C7153J09771R6763
118300B43687P8527N5988L0528L879k2052m5374o4405p7860q4964C2422d7526
118288a16650n4361l7208j9295k188J2770K4534L2451L6251L6065L2368K5902
118277b9361a1756c238l14p928j3513j6466j6443j3362p416R54J1101K2217a1010
118263C2703N2282N8329O1251O0669N6451M8739L7932K4680R823n644k0662l4174
118251C82379m5202n2936n6790n6463n1971m3652l2158j8408l538J1209K4544
118240E7014L5271M2361M5057M2945L5999K4604R528q110k6935m5402o1930p5024
118228G5378h025q6108q2592p2783n7105l6465j2192J4040M0352O4779Q5439d9977
118215E9251J10281J03615Q9606O9225M3978J5791j3134m0497o4106q2057r2914
118204A99039r5844A2501f5529n9075l5612r813J5939L9299e6656A4087P5979
118193I0066P3345O3016M5797K3042l494l1818n9857q5648F980a16980j34217
118182b51197j37805j34788j25662j11315r2921p1841m9521k7382o725J1347K5991
118171i71819L6665M3131M5477M4060L9478L2519K4087J5129O582p15o059q937
118159g00402r060o372j058O480J5642K5683L5761M4991N2519N7572N9523N7939
118147c60782N2619M3619L1269J6157q82j8816l6452n2525o5746p4905p8944p7040
118135f22428o8689n3755l2545n823K5170N8734R2769J24852J52367a56652B6780
118123B09456J69327J43438J06472O1491J3075l3044p0712r4421j00465q7904
118113C16713n8976j8770K5809O7463R9900J18818J22343J10892Q6710N3189J4254
118102I38345k6201o4684r8357j25146j43774j53713j55104B2721a12741j16995
118092b29736r4850p0708m6187k2778j748J5907K9504L8688M3429M4010M0978
118081b53491L5106K7319J8639J0104K702k702n414m973j172N911J5915K8218
118069a23838M1948b5840D3496Q0556Q8485R2002R0193Q2427O8455M8488K3255
118058F17357n936l7195o8056r5595j16574j27760C9918g0458p9568l5579J7629
118047a67976P4042C2497J67665J92206J97289J83389J53861J13917O9396K5659
118037A135879j3135m4310o6643q0110q5561q4386p8233o8798n7656m6179l5465
118026D75403k6321j9280j4603j2326j2297j4219j7701k2294k7538l2984l8241
118015B37599m2974m6928m9934D5857f966n2740n1749m9979m7573m4669m1399
118004b95075l7862l4126l0235k6190k1972j7542j2853p863k540L112R061J5233
117992d58852K1511K7734L3703L9197M3976M7792N0422N1662N1360d2081C712
117980D4255L3775K5677J6503O552l835j4298k4481l4044G420d2729n6255o0876
117968a59860o3959o5515o5602o4314o1761n8046n3241m7373m0406l2239k2701
117957g35017j1587J330J6238L3224N2209P2866R4555J16282J36683f9121I7547
117945B70126J70284J58814J38033J08792P2950L3203p235m5056p7297j01692
117935G20922j16905j22594j19333j08429r1671p1101D2121A5565o052J1521K5354
117924D6388L5030M0489M1997M0053L5339K8647K0796J2592M762k087p483j1133
117912B85390j2900j2811j1042p884l722J006N855J0394J4239J7103J8785J9210
117900C23623J8413J6540J3838J0623P251M094J502k40r27m70J098L618O806J0275
117886D16044J3577J6216J7728J7701J5832J1966O123j490j0484k0307l0295l9721
117874D12890m7848n4016n7687n8505n6316n1201m3447A0341a1727r768K643d380
117861B0723L4047M0964M5668M8127M8440M6819M3557L8978L3430K7233K0671
117850D48657J3972P296P38n664j1920j8073k4184l0306l6468m2667m8860n4936
117838A97585o0740o6059A43g4069p6468p7128p5934p2678o7225n9521m9623l7683
117826e90329k3976q879P132K3508L9638N4892O8642Q0306Q9381R5474f5873C2012
117813A26229Q7597P8476O7440N5185M2467L0048J8633Q815J024m504p745q892
117801D94773q308o502m054j558M53J547J451O0k564o208j0530j5128j9569k3436
117787D00427k6369k8103k8471k7423k5012k1395j6793j1484n778K8N648J0833
117775B26108J5400J9212K2199K4348K5697K6318K6304K5757K4769K3403K1695
117764D81210J9626J7144J4146J0489O021N69o016j3844k2966l3352m4863n7252
117752C70912p0162q3112r5539A5286a00990j23286j27281j27811j24597j17566
117742g21531j06869r2890p6210n7592l7909j8070J035J8617L4052M6902N6957
117731i53508O4214O8862P1245P1808P1034O9410O7375O5270O3345O1723O0420
117720b18802N9354N8362d3855A1868N3602N0663M6739M1738L5626K8456K0343
117709B89035J1469K071p573j7170k6412l5009m2686m9212n4399A1999d8283o0878
117697a09161n9942n7551n3837m8960m3108l6484k9306k1786j4138o562P51P633
117685d72451J3925J9495K4224K8013L0794L2509L3137L2680L1177K8702K5370
117674a72425K1336J6798J1995P195K696j196m179n977o354n140k261K274Q323
117661a26915J5642K3863L2523a3805C5146N5543O0297O2742O2523N9449N3504
117650C89204M4877L3928K1206P382o784k0492l2977m3544n1643n6886n9086n8248
117638A66937n4586m8466B3478g515k0874j0665r48P798J5195C994K5106K7506
117626E6606K8306K7690K5880K3130J9676J5737J1481P039K484k144o834j1582
117614A97469j6380k1188k5927l0469l4630C0702a0128m2302m2305m0570l6904
117603a72209l1190k3426j3740k402J0184K3478L6842M9557O0879H040P6467P9522
117591A64029P8852P4276O5838N3829L8760K1361K509j6804l5575n2837o7770
117580C26468p9753q8425F4565c1319r5413r3026q9571q5916q2848q0960q0586
117569f39639q1733q4091q7054q9793r1365r0816q7319q0252o9309n4522l6277
117558a492170j5293P446L0766N3411P4128R1772J05396J14301J18090J16679
117548g95474J10306R9488Q5001O7801M8979K9673J1015n945k0294l1306l8466
117537d39222m1509m0412l5387k6872j5489k006J2699K7716M2120N5050O5736
117526c97576P3552P8039P8930P6161b1025C9363M8224L4022J8543K608j2937
117515A29823k7270l9642A3501d2576n9333n9045n5302m8390l8778k7107j4135
117504c44666o83J2415K4400L4645M2734M8507N2071N3800b2524C1541N3830N3954
117492A39325N4557N5464N6206N6156N4643N1096M5137L6661K5814J2977j298
117481E86738j6364l1544m6182n9710p1653q1661q9507I5033c361r9531r8660
117470b01552r5997r1799q6330p9860p2641o4911n6868m8687m0508l2438k4563
117459h96154j6951r646k699L850R948J5547K0577K4963K8628L1485L3451L4462
117447g22539L4462L3419L1346K8288K4331J9613J4323Q687K970k524p485j1585
117435e46694j4516j5994j5780j3698r644l615M303J3904K4891L6849M9276O1593
117423d29125P3172Q3358R1517h4008A5530R8601R4128Q6233P5293O1967M7169
117412D78921L2027J7790N701l153q010q565n072J673J0383J9504K7410L2682
117400F01291L4276L1685K4950J4613J601j2932k7743m1653n3634o2886o8870
117389D40698p1309p0175o5658n8127m8084l6117k2859q951N002J8453L0938M2087
117377A55898N1646N9468O5509O9831P2568P3923P4138P3468P2156P0402O8346
117366I07353O6044O3449O0414N6694N1979M5925L8219K8662J7244M233r788k3919
117354A306509l7014m7834n5252n8452n7128n1536m2474l1143j8949p281K644
117343I02090R920J3996J4681J2098O624j174j0616k0972l1506m1527n0422n7681
117331G45511o2909o5843o6352o4431o0200n3891m5827l6406k6081j5332m651
117320B43588N491J4659K2476K8643L2946L5274L5613L4053L0785K6085K0302
117309E29915J3846P162P06n077r776j3035j4586j4256j1984p837k005N196J3338
117296D91607K1901L0295L7902M4122M8419N0377M9774M6612M1174L4021K5976
117285I22180J8041J1279O645M821O059J0105J6224K3312L0102L5381L8190L7959
117273A160298L4537K8181J9444R072k107j3303k3823l3127m0856m6832n1048
117262A040436n3649n4897n5139n4771n4209n3845n4026n5031n7039o0135o4289
117251D23406o9358p5097q1169q7155A8031g8960r9861j00737r9225r5017q7920
117240e61720p7869o4956m9419l1656j2205Q271K9013M9202O7996Q4588R8238
117229d60517J08331J14410J16203g926I8964R6286Q2352O5757M7264K7687P839
117218D26149j1503k9638m5970o0021p1445q0018D1911d6423q8202q5438q0302
117207c00365p3104o4192n3935m2716l0912j8892p003M438J5152K4901L3498M0798
117195d72332M6719N1216N4302N6023N6473N5764N4035d6362A764M4254L9964
117184H5982L5378L0605K5727K0814J5902J1033O227J515l067p457j1569j5270
117172A95820j8391k0704k1945k1802j9941j6018r725q26J0781K5001M1448N9394
117160B03092P7679R4707J08498J16823J17492J08744Q9699O0744K3747j8060
117150I83165o0539r9331j30614j51691j61285j59516G2543e5145j02033p3107
117140b30285m3161j4125J2450L5410N3970O7676d1688C8462P9292P4249O5593
117129B57596N3983M0132K4776Q649p543k3150l7584n0344o1035o9352F1013a7230
117116i5997p6819p2620o6467n8719m9784m0086l0068k0153j0736k164N274J1368
117104e06971J5988J9089K0721K1013K0181J8509J6335J4030J1997J0624J0277
117093c28207J1271J3849J8162K4252L2034M1295N1690O2748I80Q4445R3710J00959
117081B80094J05525J06838J04497R8305Q8319P4870N8534M0122K0583R29j7861
117070I60755l4936m9643o1553p0474p6399p9483p9945p8055p4064o8209o0690
117059B27304n1703m1451l0165j8142n738O603J8386K9046L8004M4685M8556M9175
117047C14560M6219L9524K9108J5200j765k1155m2137o3741q4878j04406E336
117035a28836j42429j45235j42134j32959j17869r7360p2239m3600j2755J8840
117025a016576M9670P8269J03317J23736J38768J48028J51527g3595F9576J33035
117015B02611J20384J06367R2015P8140O5230N3424M2488L1898K0904Q705n440
117004H16726k2033m1237o2770q5891j09415j31811j51326D6088a28541j75393
116994c03934j67562j50842j25599r2869n4313j2115L1179P2828J10114J40540
116984e52573J62042J73134d4332A17525J40358J10168P3545L3238p705m6182
116974D20947p9270j04465A17328g091j17844j00825p4870m2202n563L2040O7591
116963b48764R8351b8334A08906J43126J39860J28378J10271Q7607O2677L7763
116953H18588J4897m324j8880k8377l3043l3650l1372k7634k3908k1554k1659
116942E89084k4917l1570m1388n3707o7493q1465r4233H9901b0881j12395j08666
116931b41942r9423q4930o5872m3285j8484P051L1792N4289P3274Q7761R7126
116920b02643J01125a594I2463Q4381P1968N8043M3839L0507J9018J0082M084
116909D14385J083Q06K698N983R758J3091J5117J5144J2712P655J23r431k0301
116896D68823l1571m2225n1238n7665o0748n9979n5157m6412B9644A0443k417
116885H026J5088L2176M7758O0885P0815P7065P9450P8069P3283O5682N5986M5003
116873G09286L3521K2240J1724K337n766j2623j8445k3560k8326l3079l8041m3263
116861E76005m8597n3673n7940o0715o1274n8967n3316m4117l1530j6088J292
116850I1080J9396L6797N2017O3675P0643P2174O7997N8353M3981K6045O033j4397
116838E93794l3565m9924o2199o9482p1309o7687n9068m6315l0597j3310M054
116827I4392K0030L3268M2657M7380M6983M1382L0872J6101k002k2269m3390o4008
116815B41396q2797F0045e0223j17200j18893j15229j06403r2919p5538n5233
116805g31638l3119j0357J1897L2595N0854O6010P7664Q5687R0217R1611R0408
116794a78171Q7227h235F9165P1720O5876N9879N3562M6640L8798K9787J9490
116783D54917P999m407j7272l0030m2106n2971o2234o9673p5258B9843e1702q2884
116771a34586q3530q3841q4114q4530q5162q5940q6694q7145q6967q5797q3292
116760a071598p9155p3185o5281n5482m3962l1040j7148k836J1285K4557L6340
116749a367505M6023N3101N7174N8014N5552M9924M1439L0597J8045M557r009
116738i62088k1762l2832m1408m6815m8537m6264l9927k9703j6028M30J8784L7986
116726a228164N6868P4228Q8891R9804J06107J07232J02947R3444P9352O1744
116716c57547M2124K2316M374r649j7894j9005j2393J540K1244M4088O6595Q4925
116704a29282c3802F1754Q3873O0799K8319j0372n1412H2062d3356j52415j70349
116693c66120j78714j77899j68986j53534j33346j10283q6117o2399m0416k1117
116683a498931n135P218J5923K1187K3420K3153K1000J7598J3553R412N624K522
116671a343456L17r05j174o12N81K170L901N546O912P883Q432Q611Q591Q611Q994
116656a275598J0105J2332J6030K1517K8995L8546N0082O3321P7791R2803J07487
116645g56589J20821J31676J38894J41387h5578D3237J12925R0881O3601L2623
116635C43267L2l1677n9873q2090G3291b8282r7567q5236o6364m3328j8739M912
116623c34604K5569M1770N2736N8319N8888d2131F066L8955K8486J7709P384j900
116611I6700r728j5850k0150k2629D978a7525k0223j6721j2212o910j037N188
116599f9440J1538J7779a6453A2505L3409L6774L8847L9450L8475L5879L1716
116588B67055K6142J9415J1891M007l754j0890j6933k1490k4291k5226k4350k1914
116576A79662j8317j4101r867o234l765k902l923o902j1715j8039k5392B5313
116563a5485m7592n3023n6665n8243n7665n5009n0522m4579l7658l0289k3006
116552e29736j6301j0590o178l228j765j666k679m441o512q412r666r830q550
116539f19554n579q16N693J3737K2948L2821M2743N2025N9947O5813O8986O8958
116527a92278O5370N8066b1732A1065J5668l531f60m4249o3522q0508r4084j03265
116515c86288j07276j05614r8115q4982o6799m4523j9436O929L2898N6789P7071
116504g39346R2527J02386J06457J05157R9497R0955f1114A0990O4914O0534N9107
116493A95545O0054O2178O3914O3611N9847N1654L8686K1249K58k2905m6560o8931
116481D78600q8331j03307j12779E8085e4993j04010q9586p0852m9107k5805k443
116470c96796J9543L8872N4503O5699P2062g2553b037F1521N3591M1713K9125
116459A85950J7043O601j243n784o632l747K551J1597K2448L3947M4842N3904
116447C61477O0056O2497O0790N4947M5424L3098J9167N001q021j8714k6247l0270
116435F19205l0965k9024k5543k1843j9281j9019k1864k8122l7560m9431o2555
116424B73998p5473q6621A7398h0478r5873q8089p4650n6193l3814q979J6590
116413d21486M1056O2621P9657R0846e2028D0493Q2689O6408M4798J9404p924
116402B45868l5153o0226F9282b7168j04726j05333r8175q3792o3322l8448j1252
116391e32216J5942M0769O1030P4899Q1103P9052O8901N1561K8607K137k5432
116380e3647n1599p4025r0748j00369j02163r6130q2953o3911m0728j5391J0045
116369g61619L3629N3693O8951P8587Q2286Q0206P2934O1410M6807L0444J3650
116358a39022k308j6333k7556l5374l9481l9860l6763l0671k2249j2286j629Q877
116346c94655J8443K6387L2178L5461L6067L4024K9544K3003J4904N857l477j2421
116334a54685k0327k6607l0779l2482l1501k7772k1393j2603j779J0595K3948
116323c25385L7664N1098O3633P4694a4510G6014R4651R6052R4774R1017Q5146
116312E37654P7663O9202O0482N2272M5322M0280L7604L7448L9574M3306M7538
116301A088345N0872N1841M9200M2213L0837J5744j834k0348l8219n4073o6881
116290A147697p6004q1182q2471q0159p4712o6692n6737m5498l3630k1766j0501
116279E18345l69Q161J4712J9004K0869K0265J7273J2107N102l290j2531k1999
116267E97649l1051l9024m5302m9348n0733m9201m4666l7256k7313j5392k230
116256B06133J1278K4148L5362M3951M9076N0105M6688L8813K6821J1423o343
116245E37455k5181m3631o0188p3440q2198q5599q3211H941e2720m3933k3145
116234a19798p93K1535M2295C356P3906Q2914Q6783Q5531P9553O9515N6326M1012
116222E78896K4654Q283p174k0961l2516m1500m7780n1414n2615n1696m9037m5012
116210B12128l9959l4124k7652k0558j2752m049N762J6885K9400M3211N7936P2857
116198B99085Q6878R8551J06159J07905J02143Q7715O4251L2419n947m7960q9984
116187H41215j28127j58808j79277A87024B332a68112j47261j17802q4986n1663
116177e69824k0352O932K8754M4290N3280N5966N2990M5301L4050K0492N888q563
116165b50796k1794l2923m1277m6432m8193m6610m1941l4627k5262j4528l179
116154f07562Q038J8403K7279L4142L8600M0431L9569L6121L0339K2625J3479
116143b98536L491o711j6493k5242l2416l7561m0349m0580l8207l3326k6182j7142
116131f09254o685M634J6201K7396L7609M6287N2956N7251N8937N7929N4278M8203
116119a54258M0054L0308J9549Q436k328j2032j9994k5592k8307k7756k3725j6193
116107b11838n356Q356K4260M1443N8769i438G9087R8188J02728J01307R3614
116096D74924P9986O1420L9501J6169o558k6884m3451n5469o2707o5397o4106
116085C47428n9578n2641m4090l4664k5018j5711p226L4N741R630J1511J1270
116073A46686Q874M380k069j0227j9769l0281m1286D058e8558p1829p9346q4691
116061b94424q7461q7363q4233p8039o8908n7111m3061k7296j0451O765K3620
116050h07962L9384N3384O5038P3900P9690Q2314Q1891P8744P3394O6531e4711
116038c074D2330M1121L9465M0871M5456N2953O2654P3442Q3800R1954R6035R4320
116026G64401Q5513O9039M5243J5543j7667n1258q1788j06038j21500j26774j21731
116015C52983j07452q5984n9967l2218n393J8312L7309N0680N8157O0026N7025
116004C43478N0178M0679K9759J8578Q136p85p656j2218j4478j4675j3246j0779
115992D16971p940n430l910l958o016j0350j7046k5981l6836m9127o2223p5399
115980A12755B4879g4006j07712j13750j16545j15821j11504j03723r2813p9274
115970i15148o3741m6957k9687j2698L321J7786L0263M0501M8419N4127N7888
115959h15926O0091O1204O1734O2166O2928O4340O6590O9730P3654P8140g2509
115947A4843R1231R4043R5393R4976R2571Q8078Q1510P2989O2730N1025L8227
115936H77616K4713J0891k843j6090k8480l9651m9280n7063o2736o6071o6907
115925E24099o5145o0786n3938m4833l3845k1482q372M756J7135K7993L6649M2560
115913C64791M5399M5097M1873L6216K8856K0678J2637N630M06k544l032j211
115901E94796K457P245J2264J6555J9212J9474J6821J1014K129r450k3073l7888
115889F31556n2898o7082p9445q9124r5446r7984E2994c8384q2782p1442n8214
115878b50822m4073l0071j7235o513J306N645O187K899l962j3853k5986l9369
115866d15847n2873o5309p5499q2377q5052q2891p5564o3097m5873k4637m61K5325
115854a044155N1193P5531R6742J13365J24185J28340J25399J15408R8927c8075
115843A2980K2907n492a743n5162p2985q4457q8955q6430p7419o2965m4527k3817
115831e98460k644J7261L4406M7645N6279O0077N9255N4434M6536L6675K6050
115820a62486J5817O992L89l455m286k145K668R632J8054K7150L6082a1537C8796
115806I3126N5599N3889M9129M1435L1105J8572M394j0790k6296m1429n5530o7993
115794A45211F6914a9124r0932r2814r1664q7575q0758p1523o0252m7381l3380
115783f75403j8724l872J0750K4773L7883M9850O0504O9750P7544Q3890Q8804
115772a94251R2308g544H7499R4172R1685Q7477Q1479P3687O4203N3255M1199
115761F74656K8500J5676L262q252j8476k7135l4090l9343m3008m5296m6480m6878
115749D13136m6804m6566m6428m6607m7246m8422n0141B8601b6228n7470o0000
115738a43698o2140o3614o4135o3448o1339n7651n2301m5284l6694k6708j5603
115727f92615l728Q493K0586L2051M2380N1094N7767O2053O3717O2660N8933N2745
115715a83864M4478L4676K4028J3339L503m554r932j1828r607k888Q369K3787
115703g0493b7982C5173Q3822J02146J15450J20992J16313R9666P0494K9824j9523
115692G54357p3053j25092j69639A85192c1441k13962j94296j60608j17230o9066
115682g86603k0872K3308O0436Q8599J06962J15607J15344J07508R3740b0142
115671C5417L4591J4385l878j9315B9841i915m4543m6008m4640m1080l6064l0340
115659b52590k4645j9616j5766j3442j2802j3809j6233j9677k3601k7375l0331
115648d69887l1813l1249k8198k2408j3841k713J0523K5181M0399N5176O8484
115637d00346P9329Q6849R0414e4078C0536P5570O3168M8312L2057J5518k40j4308
115625B50613k6016l4961m1041m4418m5471A3979b8806m0247l7637l5379l3751
115614a75820l2881l2767l3285l4233l5364l6412l7138l7344l6900l5733l3859
115603e61736l1337k8285k4849k1183j7435j3723j0129o683l365j07L201O688
115591g08943J0497J4750J9532K4877L0739L6979M3372M9597N5251N9867O2949
115580c00533O4004O2578N8326N1025b3949C438J1679n798a4798m2164n8686p2390
115568a88038q2052q6633q5418p8106o4908m6574k4363L6K4656M7451O6493Q0206
115556d37250Q7513Q7959Q1737O9644N2966b4106a1621p822k6056m0991n1786
115545a38276n8014n9655n7041n0795m1741l0817j8996p201L753J3205K0682K5913
115533c98983K8826K9536K8321K5577K1796J7512J3260R539O780N311N341O952
115521b00232J0085J4562K0094K6290L2716L8897a3219C5493N1586N2752N2113
115510A91944M9725M5802M0725L5015K9309K4305K0693J9047J9728K2730K7578
115499E26601L3241L8163M0422L8096K9746J4916n542k9511n4027p5971r2756
115488D63378j02781j05604j01778F0637a9022o4776m9555l5393k3366j4230q422
115477b14764o085p109j1168j7773k6302l6051m6286n6260o5279p2711p8029q0827
115465g18644q0836p7939p2166o3694n2837m0024k5784j0713M544J9340L3041
115454a085712M5061N4893O2124O6465O7758O5984O1268N3874M4198L2746K0116
115443e11225O980n953j7957k8332l6416m1632m3502m1675l5955k6302j2867M013
115431g90823K3787M5704O8780R1826J13429J32009J45872a6074A36875J43696
115421B80571J25364R8763O5833K9484o879m0002o7400q7749j00903j07633H0238
115409b6776j02258r5854q8397q0220p1470o2195n2421m2198l1624k0877j0203
115398f84493Q9R647J8100K5072L0228L3273L4002L2295K8140K1646J3033K639
115386d36329r102k1662l4459m6864n8242o7975p5498q0327q2080q0509p5508
115375a068555o7137n5608m1295k4716o521J2551L1682N0035O6780Q1151R2470
115364i29163J00213J04014J03720R9397R1329Q0018O6158N0592L4264J8159L218
115353a78081r717j9977k7112l0923l1474k9054k4151j7376r400q78P605J5567
115341c54971K2659K8645L3401L6872L9045L9926L9522L7824L4822a1752A3120
115329C1097R909Q38q999A3569a6037l9531m8558n6178o1888o5234o5825o3379
115317d16630n7726m8843l6857k2053m862J4139L4258N4713P4667R3264J09675
115306b06255h3117D9884J38778J40155J37050J29622J18285J03698Q6744O8473
115296I72689N0016L2441J6567K790r104j9952l1038m3633n8453p5208r2539j08385
115284F36191j20589j27465j28129j22549B6069f9741p7223n7116l6932j7971
115274b58983j339J2099K1720K7156K8310K5311J8512Q461m143j8483l3679m8823
115262b23881o3030p5482q5476r2437r5962r5835r2024q4691p4175o0975m5711
115251a089679k9110j1945M993K0942L5208M7203N6473O2726O5838O5870O3058
115240g08423N7788N0594M2107L3028K4081J5967R320M671K398K696N575J0824
115228d49374J8033K6593L5751M4627N2294N7846O0471N9544c9488F539L3882
115217D0421J9175L236j2244B5232h973l7185l3281k2359n300J5995L8828G830
115204H4663Q6608Q7992Q0667O5400M3822J8107r363l6299o0741q1183r6644G6367
115191c4862j10733j05847r7434q6466p3924o0737m7729l5564k4731j5529q063
115180g01619k267K083N330P897J0252J2862J6147K0453K6003L2893M1059N0279
115168d78628O0174P0223P9792Q8165h5694A2596R8614R4985Q7014P4551N7725
115157D25485L6992J3163j2590l8736o3446q4683j00334F7433c9896r6130p4827
115146b10853m4573p763L2131P0917e5848G2676J41067J40959J28890J06939P8100
115135F68631M5710J2947j7538m3832o4779p9934q9422r3772r3779r0350F9460
115123g390o8389n9646n1059m2937l5428k8578k2339j6597j1206o016q82M298
115111c46169R578J4964K0387K5733L0823L5448L9359M2305M4032c9224C743L9854
115099D3597L4906K8134J9625R553j840j4225k7227m0409a194o5447p6348q5548
115087b28537r2636r7238r9063r7893r3603q6167p5668o2286m6315k8152q284
115076a015842J2708L4170N5403P5666R4232J10391J23527J33117J38812i7391
115065D0607J31774J22209J09927R5680Q0275O4521M9126L4675K1551R943j74
115054G60114q999j6864k4181l1370l8812m6786n5431o4726p4478q4338r3819
115043B20310j02341H699a05282j15907j14587j09712j01173q9056p3683n5572
115033g64972l5432j4127P394K8124M7100O3431P6381Q5419R0241R0817Q7371
115022b38253Q0396P0586b8451A7629L3385K1716J1936M739N77l63J824O755J3801
115009A11999K2123L0748L8636M4770M8244M8335M4570L6786K5140J0129p450
114998D54030k6537m5879o4126p9921r2010D6213e4939r7049q7038p1568n1496
114987c62090k8057k778K2622M6359O6708Q2161h3543A0540Q9600P8419O1430
114976B39989M0031J6004q599l1654n1129o5278F6544f501o5911n2041l2687r596
114964a66736J5134L9273e1657B5785Q8159R1941Q8536P8298O2112M1284J7384
114953D93499p922l3032n6547p7379r4815j08531c298j25296j29279j31232j31874
114942e20979j31848j31641j31519j31488j31312j30516j28450j24355j17444
114933a679552j07002r2463p3502n0093k2554Q430M1829P6297J10244J41932J69592
114922a476842J91538K06312K12804K10375J98916J78929a26451h121G3368M3430
114912A16798O698k6231D4068b8472q3272q5150p8695o5122m6181k3951o00K1829
114900c89614M1629N7550O8866P5357f8956F164O9721O1904N2483M2172L1509
114889B63953K0878J0482M05r362j8875k8174l7273m6108n4546C9005c0309p5045
114877a05354p9231q1561q1758p9642p5119o8224n9105m8042l5416k1704p440
114866g42596O804K0459L2991M3931N2897N9614O3936O5828O5387O2800N8345
114855b09604N2360M5222L7305K8973K0552J2321M494k758r323j5114k0068k4111
114843g9751k7170k9140k9900k9313k7254k3635j8431j1719l698N293J4783K4189
114831b35746L2848M0081M5258M7849b2214B1841L7622K8523J7300M661q576k1559
114819G9812l3474B737d8647n6462n8680n8102n4990m9770m2989l5260k7223j9472
114807d51595j2528o799k549J06J204R21m57k547m934p186q903r751r492q001
114793e22511n282j469L188Q338J3554J8370K2315K4947K5901K4905K1814J6631
114781c49299R499P17r290j9986l0760m0958m9926n7062o1841o3865o2881n8813
114769g94465n1763m2007k9994j6306j629J3281K7658M0775N1975O0744O6723
114758f75008O9753O9878O7360O2649N6376M9296M2241L6062L1552K9381L0025
114747a30435L3696M0304g027E3179P1570Q2074R0128R4099R2536Q4395O9309
114736F37290M7807K1461p155l4723n7668p2839p8160p3130n8945l8224j4454
114725B71260Q748K8250M1833M8366M7751M0721K8583J2943m524k2252l8907n3457
114713D09315o5199p3759p9049q1240B9374d8522p3424o7853o1734n5542m9648
114702c56723m4298l9610l5574l2069k8881k5739k2340j8392j3640p894j068O819
114690f19409J5630K5102L4869M4475N3401O1101O7043P0743P1818P0012c9979
114678A7609M7370L5080K1403P174o669j9149k9329l6400b672l9112l4488k6316
114666a02588j5385k788J0178K2159L1898a8142B2841L9486L4119K5489J4473
114655A36408K097j0599k2667l3334B9862a8604n2496n4195n3774n1538m7842
114644b78449m3069l7590l1754k5879k0231j5043j0497o739l872j970j063j157
114632d77313k215m172o933j0364j4302j8562k2934k7187l1093l4418l6946l8481
114620g24920l8864l7976l5759l2203k7370k1376j4399o670J543R937J8200K6021
114608h83836L3103L9193M4083M7625M9748N0452M9817M7991M5189M1675L7749
114597c97211L3718K9897K6564K3956K2247K1538K1843K3091K5131K7736L0615
114586a10875L3449L5900c886C4492L7891L6036L2772K8164K2389J5725Q525J206
114574B17200n800j2070j7236k1010k3228k3839k2936k0726j7517j3672r563n535
114562B4068j859J309L926O079P951R790J1875J4456J7721K1760K6548L1941L7691
114549B13256M3475M8926N3679N7393N9798O0711O0045N7804N4087M9050M2890
114538H01114L5816K8029J9690J0930J835p535j7120k6832l6518m5922n4674o2278
114526F46535o8130p1592p2039o8990o2203n1790l8271k2600o111R602K2858L2105
114514B49374L6103L4120K6015J2279o019k7348m9879p1662r0827F429a08656
114502b26724j14343j04069q7877o6789m2148j5500J1499L7199O0063P8752R2204
114491c77733R9683J00826h1573B967O8227M7729K4295o65k5679m9286b530q6992
114479h9522r8951j05345j05842j00454q9537p3759n4058l1592p652J6394L9223
114468g01095N9603P6507Q9154R7080J00170R8648h6854b538G0882O1575M9954
114457A82411L9625L1409K5802K2896K2387K3614K5657K7503K8214K7088K3782
114446D80388J8377J1342L435m435j1379j6686j9919k0975k0073j7713j4566j1390
114434C76406q923p787q431j1079j5729k2152k9928l8486m7175n5302o2210A876
114421f8335p0582o8348o3610n6643m7900l7946k7440j7079p545N48O686J0515
114409d47679J1854J0719P322K073m459j1575j8482k4359k8417k9937k8347k3264
114397e84551j4524k220J3299L1423N1317P1950R2168J10740a03937C4283J45094
114386A79377J46418J41859J31465J15688R5387P1789M6426K1019k636k2848l8192
114375H85752m7655n0796m7795l9471k7183j2675K191J5688K6485L3828L7610
114364G75979L8319L6893L4464L2142L0771L0808L2244L4639L7231L9055L9117
114353A161662L6551L0724K1364Q574p138k4903m3562o1752p8033r1000r9414
114342H53073j02317r9120q9692p4388n4061l0036m026K1963M5790O5342P8732
114331F11260Q4490Q1738P0349N1025K5316m471l5457o4469q8419j04664j11388
114320E15310j07844r4497p2942m5699j5838J3454L9277N9366P2298P7564P5494
114309E15943O7110N3883L7517J9714K009j4366k8539m0016m8656n4612n8260
114298D51727o0109o0718o0636o0315o0102o0180B9076c2151o1871o2215o1918
114287b18155o0636n8082n4043m8419m1242l2679k3015j2655k078Q194J7640K5779
114275d99391L2210L6656L8976L9195L7494L4205K9786K4779J9777J5359J2048
114264a78906J0255J0239J2077J5639K0600K6449L2525a3044B9275M4514M4030
114253A17819M0430L3515K3377J0404m713k1034l7408n2590D4496b9894p8889
114242a08783p8146p1882o0252m3822k3579q21K2923M6021O6895Q4137g0659C3079
114229A38244J01164R2417P9958O5076M9182L3641J9660Q141l77n789q383q823
114217E64111q025p037o897q478j2370j8762k7417l7645m8385n8314o5988p0050
114205A94743o9387F2037A0323b4728j4428Q549A283N3449P1144Q3193Q8327Q5927
114193C83323P6106N9692L8141J3383j2390l6943n8228p4571q4806q8377q5341
114182A29989E3653h824m5228k6253p242J0224K4816a6956B4891M3548M0912L4554
114170A43905K5371J4456K978p908j7165k3961k7720k8174k5357j9613j1547j958
114158B3307Q205J7953K6326L2478L5750L5728L2278K5574J6079M528q126k0774
114146B29306l2242m1364m7096m8580A4783b2058k3529n841J5285B425O2456Q5198
114134A50079J04991J20115J29076J30771J24639J10775R0031O4029L5117O203
114124A065826j9505l8898m9421m9563l9285k0230M364L0072N2055O5941O8665
114113A070021N9039L7900P840k7372o3504r6526j23148j41127j49372j47886
114103D25865j37600j20126G0621a403m5886k1139M76J7637b0859A4650L5801
114092E0451L0722K0984P541q500k5959C1576b8946p5594q8109r7522j03505j05960
114080d99636j04973j00821r3904q4716p3797o1687m8903l5890k3011j0540J347
114069a136531J2567K3098L2974M2255N1003N9258O7027P4259Q0857Q6673R1519
114058e15041R5178R7439R8113R7054c3074E6436Q3146P5285O6231N6354M6104
114047C83556L5941K6347J7772J0608N174J679K28P99L272P416J2921J9417K6492
114034E51622L3727M0700M7007N2276N6153N8323N8482N6353N1682M4254L3921
114023A084500K0638M525j4082l4586n6077p7366r7017j13458j25139j30723j29262
114012C31953j20371j04318B5225b9847k5401M748a7370D0326P6788Q9242R4480
114001C00836R2501Q3842O9498N0809K9335O726j5395l5542n2455o5164p3029
113990C91962p5769p3451o6459n5469m1368k5217q153Q671K4147L7301M7321N3611
113978B17127N5818N3845M7841L8195K5498J0519n864k2698l9013n3886o6473
113967B60909p6062q2105A8499f3810p6352o6598n3463l7497j9374J61K0315M0310
113955b56308N9385P6853b7957G6706J14117J20201J22747J21695J17086J09055
113945G81607R7843Q3814O7453M9399L0422J1412o693k2983l6691m7274n4481
113934I53828n8375n9296n7806n4585n0363m5819m1539l7969l5407l3996l3732
113923D44941l4494l6070l8171m0484m2680m4456m5552m5774m5006B9037a1428
113911d8321l2715k8196k3643j9375j5689j2848j1059j0439j1013j2707j5338
113900b41343j8632k2233k5724k8658l0593l1124k9916k6752k1536j4339n397
113889d96247M898J6000K7250L7925M7283N4632N9404O1205N9871N5490b3878
113877A5331K8628J7498O635l252j1651j8294A1712a4854k8879l0662l2478l4817
113865a41690l8024m2267m7510n3527n9937o6258p1963p6530p9510q0558p9460
113854h37234p6165p0759o3480n4673m4778l4286k3701j3509m144M041J0795J5974
113842a191919J9554K1626K2373K2074K1053J9674J8301J7279J6894J7366J8823
113831i76902K1291K4694K8860L3518L8337M2928M6888M9819N1363N1228M9222
113820e38754M5263L9406L1841K2906J3056K875o982j5793k2827k7386k8836k6678
113808e11909k0570j0383L763K1483M2097O4627Q7810J10122h3127F1958J54011
113797B15969J54904J46418J27851R9420O2541K0002k4080o4644r6428j15032
113787E26921j17985j05468q0380m7644j3049J8031M1563N5311N8785N2890L9449
113776D28424K0731r31k3372m4779o3740p9274r0797D8177e3034j00498r6434
113765b49966q9637q0782p0561n9642m8625l8025k8249j9583j2193o130j338K332
113753g02399N099P226R013J0752J2725J5169J8271K2153K6857L2355L8545M5248
113741d58986N2235N9224O5907P1949P7030e1797C1316Q3619Q2197P8752P3278
113730C49162O5841N6597M5784L3719K0789P443n821j8479k9995l9851m7573n2752
113718C84864n5092n4417n0718m4149l5046k3907j1387J766J4735K6712L6959
113707A90320M4852M9951N2011N1010M7147M0805L2531K2979J2854K873o294j4065
113695E26974j9976k3706k5086k4105k0898j5740r006j164P266J5745K3737L0752
113683D64793L6369M0253M2183M2066L9939L5969L0449K3789J6494R129K310l356
113671G80387p285q975q029m218K517J2001K3832L7343N1644O5615P7984Q7382
113659A110198R2474R2083Q5333P1822N1743K5990l861l5599o6611r4156j15700
113648A213716j29269j33696j28778j15277r4772o9417m1664j3959J1497L2933
113638E31314M9092N9289O3360O1615N4743M3713K9676J3864k483j8204l2264
113627H53715m3810n2193n6994n8034n5355m9223m0090k8566j5374j317J2786
113616D65545K6133L7994M7751N4939N9274O0661N9220N5268M9302M1967L4012
113605I92066K6218J9348J4051J0788R761J0848J3555J7026K0075K1297J9234
113594A174267J2599N20j7188l9864o5937r3020j18226j38575j51488j55206j49082
113583B58800A25158A4701f7176n0646j9545Q909L2697d5349A5952O5242O2638
113572A43832N4337M1502K5471P669j0514k7806m3111n5573o4591A371f9909o9093
113560a39002o3693n5667m5722l4645k3228j2235k356N850J1965J5738J7100J6141
113548c09754J3118Q412K510m041j0668j6821k1998k5795k7919k8217k6679k3444
113536d71296j8784j3091o845n81N140R784J2867J3994J2897R438L642m321j4124
113523d61280k5313l7334m9549o1296p1904q0765q7335r1196r2073q9836q4534
113512a232415p6367o5685n2961l8756k3700q417O477K0441L3027M3914N2915
113501a341527N9998O5262O8938P1350P2885P3967P4986P6302P8162Q0720Q3979
113490e34978Q7818R1975R6084R9688e7126D6248J02476R9200R3259Q4508P2956
113479D98647N8773M2279K3943M346j5845l5909n5102p2716q8074j00604j09830
113468A49908C4494h2663j15023j09120r9716q7212p2138n5121l6872j8131L35
113457f75661J7794L3563M7062N7818O5511O9982P1245O9481O5047N8437N0272
113446f9449b8199C927K3651J6529J1370Q660Q711J1638J7357K5557L5737M7212
113434B10349N9166P0678Q0809Q8639R3356R4291R1003Q3306P1300N5394L6273
113423A034564J4886p618k9954n0811o8916q3159r2675r6912r5705q9271p8237
113412C56192o3556m6464k8362j0694N159J8022K7007L1601L1686K7549J9844
113401C67984R511k309j4395k5540l4674m0934m3736m2800l8164l0157j9366o556
113389G8864P372K1481L4856M6660N6214O2998O6705O7221O4639N9221N1372M1604
113377F59207L0488J8616O566n149j6086k5907l4384m1393m6916n1019n3825n5510
113365C84688n6251n6225n5570n4375n2676n0440A1580c2356l9358l3657k6673
113354a32044j8279q421K860J5426K9016M3249a0549F1069Q4530R5707J04479
113343C45785J10240J12473J10794J05006R5100Q1282O3988M3845K1668j589k4885
113332A063707m7152o7343q4529r7915j06919j11195j10641j05413r5893q2651
113322A54056o6405C9684A1508C644J2189L1280M8803O4236P7147Q7187R4072
113311D18558R7593R7608R4073Q7027P6638O3198M7134K9001R479j0664l0609
113300I79036m9523o6602q1142r2552j00412j04493j04770j01426r4830q5527
113290I7759B3576c7984m8455l5646k3859j3706n663l4L060L687K086j339o064
113277a63917j1470j6898k1686k5216k6960k6511k3613j8177j0293k22J1621K4684
113265c08658L8316N1807O4432P5488E735R0498R3557R3330Q9786Q3098P3614
113254E29618O1846M8437L4137J9739O055o160j6232k3631k7999k9176k7232k2440
113242E46962j5296o462L260J2989K1837K8970L3693L5496L4118K9569K2130J2340
113230G59606R27j1254k3310l4397m3799n0994n5675n7764n7398n4877n0622m5126
113218B75317l8888l2390k6050k0217j5160j1063q044o154n401n742p119r433
113206H9656j2576j6416k0808A4268a6307l5577m0383m4774m8529n1429n3261
113195b90260n3836n2986n0587m6556m0867l3550k4695j4466l078R189K2001L4992
113183e44699M7756N9878P0938Q0541Q8316R3949f132I1730R5892R1286Q4169
113172C63077P4753O3354N0374L6286K1621O944p172k0162l1515m0781m7602n1737
113160D17440n3076n1644m7614m1290l3102k3585j3333k978O856J5608K2806K8127
113148B24215L1403L2663L2119L0157K7303K4176K1414J9610J9240K0592K3721
113137E06613K8439L4298M0656M6723N1663N4684N5135N2588M6892L8196K6939
113126I82826J3793l77j4641k8060l9802m9190n5780n9381o0047n8080n3969m8339
113114E28953m1894l5341k9325k4378k0876j9012j8792k0038k2418k5488k8730
113103B42661l1615l3651l4436l3689l1284k7262k1823A3592E413r54N825J1646
113091B1930J6074J8799J9651J8630J5889J1729O576R17m717r820j3951j6768
113079H4939j8060j7767j5969j2890q858m280M01M745Q362J0935J2254J2230J0895
113066F6937Q398M981R63l304p457j1162j4141j6193A1806e393j6236j4500j2231
113053d8360r710p235n083l502k670k693l600n322p727j0619j3763j6905j9811
113040a57000k2282k4178k5440k6096k6270k6161k6048k6252k7106k8933l2000
113029d47766l6483m2444m9802n8323o7606p7111q6160r3992r9794j02755j02131
113018a264367r7308q7840p3526n4421l0878l543K6660N8562R0812J21948J50491
113007a163410J75028J94330K07433K13712a59962D5371J91505J72453J49480
112998E58809J24082R7815P2180M8466K7666J0388l181j3254k0390k5387k9173
112987H48021l2667l6653m1692m8055n5694o4276p3221q1797q9199r4656r7502
112976A32609C5350e8324q6739p6685o3965m9203l3149j6616m16J4675K7994L9002
112964c03426M7321N2751N5259N4977d0929F362M0773L3170K5045J6935R332K653
112952A34270k783o772r221j0165r751q221n900l172m42J879L412L835K910M92
112938I0371l440q792j5350k2785I321b9232m5866n2083n6694n9251n9398n6909
112926c59433n1696m3838l3568k1288p531P040K1691L5644M8118N8389O5829O9943
112914b10700P0417O7134a2959C6936L6770K1508M947j1977k8296A6836c8532
112902a03038o9903p1226o8380o1528n1080l7659k2076n260J1797K8112M2766
112891d07475N4988O4185O9988P2264P1119h055E1982N1234M1170L0564K0093
112880A95043J0342J777n286j0672j4353j6421j7070j6548j5153j3180j0926q642
112868G8911o558m847l653l066l149l933n419p584j0376j3723i25k1667k5985
112855d8577l0319l4470l8243m1428m3833m5277m5610m4731m2586l9180l4584
112844d88838k8932k2419j5288p829l53O820J3383J9057K3613K6888K8797K9332
112832d15769K8591K6739K4027K0770J7330J4079J1401R642R095R969J2384J6335
112820b15407K1701K8238L5580M3271c5844B1659O2873O6325O7381O5665O0977
112809C44880N3278M2746K9760J4906j061j7261l2734m6536n7808o5856p0240
112798A94074p0813E5502f092n3103m3271l3175k3845j6156j0720p814p363q969
112786b10508j1970j5546j8826k1000k1410j9625j5473r048o88R064J9525K9933
112774b85572L9520M7565N3454N6730c1207B3256M8922M0752L0388J8396N434
112763A67148p793k0566l2195m2074A4831c9838n6792n6002n2410m6288l8059
112752b89389k8267j7547o604L851J3118K0561K5651K7991K7353K3708J7216Q256
112740a74102k597j4591k6822l8295m7964n4811n7916n6545n0221l8811k2585
112729e85260k249K1037M5709O9873R1464J08425J18933a0420A05464J01775Q0286
112718B87525N3143K2639q642l8137o3592q3283G3488b8401j00765r3620q1662
112707c04448o6295m8977l1100j3880J683J4852K5126L2266L6223L7139L5275
112696b82136L1004K4745J6959Q097j400j1125k0718k9863l8291m5782n2156n7269
112684d57935o1009o3284o4032o3196o0744n6654n0928m3581l4662k4247j2450
112673i92722N80J4639K9490M4836O0350P5648R0332J03965J16109J26320J34180
112662a96273e6979H4342J39994J35125J26631J14564R9120Q0670N9784L7247
112652H77477J4054q597k9395m7046o0450o8941p2458p1610o7558o1750n5573
112641C48153n0069m5793m2846m0979l9791l8851l7801A5607a8988l2357k9798
112630h1143k7074k4361k1837j9659j7949j6795j6228j6244j6792j7790j9119
112619b94991k0645k2226k3702k4936k5787k6146k5918k5041k3483k1237j8335
112608e52447j4831j0809o374j654L208Q066J2760J7138K1044K4342K6909K8637
112596d44011K9455K9312K8193K6123K3161J9408J4999J0108M943k71n282r838
112584b73700j3687j6594j8360j8814j7863j5460j1648o543l49O658J4125K1651
112572c50584K8789L5085M0099M3434M4760M3858M0620L5098a1364F731P445l892
112560A0284d964k5919l5234m2596m7537m9776m9247m6113m0777l3837k6058j8284
112548d20342j1363o059k956k379m351q556j4349k0808k6809l1125l2565l0085
112536f11747k2915j0666O614K8399N3698Q1115J08935J35246g3230A02389J86248
112525B88637J88795J82589J67579J44339J14085P8615M0195J415l4997o6408
112515A104844r0502j05528j10494j05347r1046o9532m3600j6599P961K6874L7737
112504E44768L9314L1790J6719l221k4705m4340n9218o7366o7949o1317m8812
112493B55663l2464j4657K242J6151K5488K9278K7190J9497O987r167k7530m6566
112481B52112o4746q0691A3429h8125j05095j03704r7559q7143p3202n6677l8628
112470f50133k0174k388J3737K7368L7877M4872M8202M7974M4525L8390L0269
112459c39481K0966J1337K230n568j1393j4737j5279j2917p755j13R511K0464
112447c42735L2001M3309N3587O2096O8213a2057E9550O8584O2590N4052M3592
112436B88368L1997K0162R022n29p711j1949j2928j0666n511J830J0357J8864
112424C31306K6046L0662L1703K8523K0969R433n181k1549l8097n3214o5445p3671
112412B21485p7235F8281a901o0572m8114l3929j9162m876Q010J8783K6942L2207
112400h2612L4487a4255A6314K4908J7279Q121k107j2939k3915f938m4576n3465
112388a04979o0927o6661p0426p2037p1375o8409o3179n5816m6550l5690k3626
112377g39675j0824K207J4924K6785L7280M5956N2452N6524N8073N7144N3953
112366c45201M8862M2364L5067K7629K0742J5041J1085R280R842J2774J7830K4546
112354g0139L2239B172M7115N2406N5074N4397M9894M1395K9066J3438m635k4019
112342C16303m3398o1370p6586D7093d7185r5314r0856q1245o7245m9983l0859
112331d62687j1423O754K2218L3749M0469M1905L8035K9279J6469P79j6373l3433
112319b94259m8828o1094o8978p1535o8191n8793m3616k3342R78K8001N6180Q3868
112307e69609J09418J31308J48226b1493A41989J60953J51768J36539J16241R2157
112297G99647O5779L8702J2517j1318l1580m7369n8172o3894o4835o1650n5249
112286E22578m6687l7044k7304j8251j0430m109O74M076O346P766Q572Q918Q852
112273D23957Q328P233N430K794p52n200j0455j6330k2560k8825l4774m0058m4361
112260B44427m7428m9071m9204m7826E867c5133l5972l0238k4112j7912j1934
112249a55301o435j619K372N475P686R078R772R939R777R496R302R386R904J0968
112235f0200J2648J4957a4735F541K5087K9145L3285L7329M1113M4475M7272M9386
112223C13633N0714N1172N0683M9178M6586M2817L7777L1360K3459J3989K920
112212G14288r698k3678l8656n4066o9113q2806r4010j01557j04400C4535e8794
112200a38094o0473l8167j4078R923L2010N0612O4549b0588E5563P3872O6914
112189A96349N6176M2714K7653J2090k965j6648k8265l7324m3527m6765m7107
112178A12381m4780B7471f132k5712j6990p984P94Q881J5880i771A5726K7789
112166D3515K8349K7260K4683K0851J6054J0616M884p99o097j0709j4382j6911
112154A27314j8155j8043j6570j3795r845m898Q18P040J3484J9849K5846L1193
112142A44238L5649L9010M1138M1964M1500L9857L7246L3986L0512K7363K5172
112131E37635K4645K6506L1437L9972N2327O8239Q6714J05844J22680J33368J33596
112120A362963J19497Q8825M2028j7256q2679j46583k01746k42851k67161k74429
112110C80608A14302a31245k15379j78988j39271r8700n9287k2612J0143L8146
112100g97193O0873P8075Q9735R6039R7347R4162Q7095P6836e2915c224C1065
112088D9672L265j1196A7405a8419m5440n3066n8682o2357o4216o4434o3204o0732
112076d90550n7187n2721m7428m1355l4490k6778j8122q417K448J4545K7890M2409
112064f89756N7920P4111R0524J06562J21498a04643D0015J51083J52923J49485
112054D93506J40303J25245J04570P9001M9747J8463j2811m1820o6286q4170r3924
112043G11824r4735q6686p0810m9000k3806J884K5218M3717N5560N9762N6217
112032F29145M5628K9354R196j2836l4740n4689p1193q3171q9993r1474q7856
112021A87371p9727C9687a3926l7867k1910o886O193J6484K3361h104A7503K0960
112009C8463J2863J864j1308A6082b4609n5027o7877p8388q5819q9580q9276q4707
111997e75283p5897o3090m6743k7507o194J6246L8785O0366P9946R6560J09374
111986c93437J17729J21177c5013G7784J01321Q5627O6457M4717K1417k371k5595
111975C69357m7260o6486q2548G8152b5083j07398j07466j03699r6504q6415p4054
111964f00619o0085m5185l0006j5146j127J1636K2815L2214L9727M5352M9176
111953e51248N1346N2074N1591N0150M8007M5397M2535L9607L6766L4131L1789
111942f7855K9803i845A7178K6250K5874K5859K6144K6641K7227K7731K7934K7576
111930B58414K6349K3924J9969J4178O317l740j5960l0122m5789o2312p8827A8072
111917h9648j17905j23902j24935j20531j10584r5402p5687n2510k7219j351K3505
111906i16169M5812O4225P7663Q5407Q7118Q2881P3154N8751M0761K0486o73k1274
111894c01858l9960n5497o6882p3364p4501p0157o0521m6069k7551n917J7713
111883h04564M2133O6104Q8430J08017J23930J35429i8500D4958J39764J31197
111873C15919J18259J01632Q2143O0705L8264J5725o085k6489m4974o1221p5095
111862E18783q6620r5928j03188j08525A2582a00678j12119j08002j00335q8655
111852e09789p2751n2819k9546m082K2036M7083O9335Q7281R9767J06110J06111
111841a31264c1221E7365P2719N3641L2644J1040r942k9201m5829n9138A4621
111829e9621p5857p3759o8374o0262n0102l8628k6592j4722l685N947J3731J9351
111817d32573K2658K3640K2438J9328J4690Q992K752l488r195j3888j7149j8663
111805c80458j8233j5781j1376n204K416J1064K0246K9402L7957M5347N1051N4626
111793a78943N5737N4175a9136B3859L3749K2589J0086l061j6067k8093D777d1053
111780i1057n0209m6037l7298k4062o679J4200L7639O2423e3968E6121J29664
111769A85785J44172J52121J52341J44149J27503J03124P2564L8146K814l0151
111759A092568n7562p6762q6065q5045p4628n6920l4873j1772R251K5634L5657
111748F79483L8535L4365K3980Q736r719k9641m9356o7403q2593r4071j01309
111737C51007j04109j02557D7362d0535p5962o1909m6489l0448j4468Q61J5048
111726b53902K7723L8651M7699N4849b4810C8997O5945O6792O6573O5489O3728
111715C67524O1434N8732N5702N2407M8895M5216M1427L7608L3872L0361K7246
111704H60424K4708K2938K2084K2254K3462K5613K8474L1674L4695L6910L7605
111693A170841L6067L1639K3826J2373k650k0799m1227o2727q3790j02740j17885
111682H42928j27696j30983j27041j15751r7620p3753m5755j5584J4638M2809
111672A66192O7050Q5852R8198J03625J02236R4654Q1946O5505M6920K7828R783
111661I49789n864j8058k6122k9773k9138k4718j7330q030J985J1479J9288K4411
111649H47919K6092K3883J7685P746n354k0748l7369n4031o9534q2774r2832r9066
111637D61617j01155r9129r3349H3519A0192e0704m8131l5881k4805j5331p624
111626a82476j635K863O190Q673J0585J2087J3210J3855J3836J2925J0899P613
111614g1375L025k769r538j6922k4459l1637l7936m2873m6047m7186m6152m2970
111602d16839l7819l1013k2986j4252n369L103J0635J6774K1168K3581K3917K2207
111590d06893J8622J3432P008k21p795j5251k2156k8130l2874l6175l7928l8119
111578e86480l6834l4235l0558k6068k1061j5823j0620n667j132K889O367R338
111566g49884J1890J4162J6304J8486K0855K3520K6552K9946L3639L7492M1301
111555d75737M4809M7732M9769N0631N0080M7945M4147L8729L1858K3840J5104
111544c1093O199k244r534j4994j7985j7986j4643p840K265J5195L0138a6548
111531D4755P4550Q4083Q8392Q6270P7030O0686L8054J0788j8746m7715p3197
111520D24950r2587j04004j06578B1231f5969o8604m7262k5742o326R223J9804
111509a84876K5001K5025K0590J2773K840p890j8182k6980l3485l7187l7884l5668
111497b95923l0890k4121j6078p569N82P600J2819J5735J6044J3671Q766J713
111485b97651o900j6323k5692l4075m0563m4317m4648m1077l3381k1642o260J2035
111473f00494L2220N3005P2915R0372J03817J11826b3088H4264R3924P3372M6768
111462B98328J5830j7179m9617p8723F6717e0434j23144j19644j07453q8363o4893
111451e53931l9940j6374L337J7430K4996K6005K1223J1999N6j2761k4702l4270
111439e76932m0351m2264l9781l3094k2755r601N339K0942L6069M9663O0801O8757
111427e23207P3039P3401O9852O2648N2250L9306K4594Q969o675k1478l4649m5513
111415b27463n3544n8395n9907n8111n3226m5633l5855k4514j2298Q8J1958K2690
111403e94210L1769L8799M3542M5922M6021M4078M0470L5672L0236K4732J9728
111392a93241J5715J3095J2117J2876J5279J9044K3713K8686a9469A7171L8123
111381E5294L7055L2974K5679J5299K331j2330k7433m1447C4725b4828o0673n5216
111369a40717m3073k4995k597K1758M5260O5007i09H2835Q0037O7532M7441K1740
111357B99585p109l6509o4018q7595a391j17611j22936j22041j15691j04996r1261
111346f75927p5880o0195m5429l2584k2410j5364j1614j1046j3294j7800k3847
111335a005390l0643l7364m3221m7520m9692m9346m6264m0426l1994k1306q821
111324a411987M895J9220L3523M7206N9735P0682P9746Q6749R1665R4580R5698
111313g28288R5291R3688R1225Q8214Q4913Q1504P8077d0754C0275O7122O2667
111302A60064N7415N1131M3643L4875K4863J3799K011j0022k1721l2416m1424
111291B82218m8089n1868n2372m9437C7285C346a9069r512L670h999A6994L2790
111279D9784L5402L3245K6144J4363j364j9894l9741C8730c7800r0041r8337j00403
111267c26581r5725q4355o6880m4400j8408R342L7001O2776Q5095J02721J14836
111256b24578a03490A8090J16836J07702R5270Q0741O5320N0111L6025K3720J3569
111245F07384N656k12m441p600j0350j3343j7172k2298k8984l7279m7011n7769
111233C66581o8970p9876q9672C0525g2178j04534j02588r6652q6776p3280n6731
111222e92739l7910j7754K723K2493M0623N6326O9032P8439Q4515Q7491Q7826
111211a18935c2810E0267P9348P5492P1892O8695O5801O2890N9465N4947M8749
111200F37546M0401K9619J6376R34j6159l4117n1971o8680q3205r4624j02221
111189B73899j05534F3955c5048q9771p7429o2878m7154l1322j6418l361P105
111178c56276J4457J8429J9012J6459J1248M049m329j2999k1055k7645l2016l3573
111166d04239l1924k6887j8525p135O781K2523L9261N6062P1970Q6044R7436c204
111153A06295J09340J04890R6345Q4151O8980N1700L3322J4941k322j7405k9358
111142F20879l7430m1100m0146l4656k5051j2050L344J9925L6342N1222O3255
111131F04534P1313P4562P2530O5178N2917L6595J7410l166k3551m2192n7725
111120H68405o9108p5723p7411p4486o7653n7934m6516l4638k3442j3881o634
111109C20979k079k71r92l782q021j2991j7959k2242k5248k6541k5843k3057j8258
111096A33695j1681l689N250J4613K3840L2399L9779M5566M9421N1130N0591M7823
111084D78737M2968L6262K8043J8705Q705j495j1420k0622k8702l5321m0219m3222
111072D32419m4259m3348m0610l6243l0536k3829j6510q996j697M989J0710J5178
111060B17268J8181J9615J9471J7859J4992J1191O852K436j562m660o408o448
111048C08787m535n81N323J2893K1644L0921L9910M7709N3391N6070N5017M9714
111036F76263L9975K5972Q285j2110l3888n5480p5199r1414j02722j08117j07116
111025A64449F4610b2413o9949n0309l0044j1121M665J5865K1515K1199J5073
111014a05519L815j1476k9392m8357o6778q3170r6257j05071j08984j07742j01457
111003h60388r0553p5744n7948l8208j7635K688K1762L8731N2923O3884P1378
110992h89110P5398P6142P3973O9394O3005N5437M7319L9230L1659K4976J9422
110981c13155J5086J1923R771Q358P357O412N166L320O47k975p550j2966j8988
110968b87594k5297l1502l7176m1912m5345m7188m7273m5559m2136l7224l1146
110957g19352k4299j7121j0041l443K357P160J0862J3484J5136J6009J6324J6322
110945f76602J6210J6137J6185J6346J6528J6568J6247J5332J3585J0808O873
110934e15783J735m555j1829j9827k8189l6496m4283n1076n6416n9908o1226o0160
110922i48013n6607n0604m2313l2013k0090p018O679K0449L3750M6065N6952O6050
110910i26713P3105P7975Q0640Q1189P9820P6810P2503O7275O1516N5594M9833
110899a50453M4495L9757c0495A841K9556K7196K5036K2823K0312J7290J3606
110888A57660R218M190j258o768j1847j5867j8130j7899j4487p334L874J9116
110876A00468L7900N9184Q1308J02019J18544J27857J27013J13663Q6590M6214
110866A000760n108o3140j22212j76055k18812A69454h5615k45839k20073j81098
110856g32625j33115q0574k7646K2121O6007J02164J29602J48063J57907J59963
110846a88133c2748A12777J31810J15646R8328Q0992O4559M9702L6862K6224J7755
110835G34655J1238O305K496p00l774p163j1191j6045k1743k8124l4869m1513
110823E89572m7495n2218n5128n5771n3890m9462m2740l4250k4745j5117o298
110812A52458Q75N758P993P534M635k00o324j3027j9642k5612l0538l4192A3208
110798b4360l7544l6676l5223l3441l1549k9718k8069k6664k5522k4624k3925
110787c57315k3371k2906k2484k2073k1662k1255k0870k0534k0270k0087j9981
110776e92808j9915j9811j9563j9023j8011j6324j3749j0081n137J210R030J8297
110764g05885K8889M0554N2934O5534P7762Q8924R8275J05044c9476F8502J03005
110753A71507R3303P8890O0117L7709J2761j3308l8843o2117q1507r5743E8692
110741d7776j03591r6743q7644p8113o9759o3724o0529o0052o1639o4266o6757
110730h60593o7972o6971o3114n6120m6055l3312j8550k619J3524K8884M2508
110719a130390N3550O1317O5308O5245O1073N2969M1311K6671R763q588k7491
110708g29262m6041o3359p8634r1163j00378j05868j07391j04878r8424q8283
110698a613681p4837n8577m0072j9939J183K2672M3933O4417Q3640J01182J16677
110687a373402J29824J40354J48030J52628J53931J51735J45841J36109i2486
110677A2495Q3932N9847L3577O311k0438m4924o5309a4388q7281q6749p8293o2758
110665c29469m1766j7536P401L0522M9599O2957O9586O9198c7337A2093L2312
110654D4405J2377q721A8664b9560o4035p5958q3452q6305q4611p8744o9295n7031
110642f28991m2824k7598j2258K347J5484K6564L5162M1039M4127M4538M2522
110631d59888L8446L2773K6005J8652J1204M092k333p823j2227j5504j7706j8971
110619d03280j9486j9476j9175j8786j8477j8353j8441j8695j9000j9169j8978
110608f11316j8184j6549j3871j0013m922J353Q648J6681K5077L3357M0997M7439
110596e01303N2136N4599N4429N1356M5278L6270K4600J0733m697k0899l6969
110585b34467n1943o4847p4748q0828q2417p9061p0548n6931l8537j5968R930
110574h40365L8108O7355R6371J23834J48474J69140a2203A82782J99043J96941
110564E78766J88878J75335J57018J34787J09556Q2220N3565K4237n262l4495
110554A464605o3018r0262j15463j37662j55762j68671j75454j75491j68568E9319
110543g5951j10632q2339n1873k0758R523L7638O2443Q3049e0064E9402J14879
110532A74281J15267J11049J02831R1356P7460O2026M5932L0011J5008J564r822
110521H16963j8796k5152k8836k9923k8619k5207k0053j3560o147J777R833J7685
110509F49965K5063L1750L7594M2489M6372M9185N0875N1350N0477M8042M3780
110498A126942L7365K8460J6798K266j4978l4379n4958p5322r3827j08838j19048
110487G10481j23739j22925j17309j08090r6691E7228a5436o1996n2941m5618
110477a75991l9895l5462l1904k8782k5678k2222j8142j3275p557j046O099J3626
110465c80229K1214K8486L5049M0499M4465M6628M6742M4649c2193A579K5246
110454B6825J5023L508q799A5230a8241m4597n4091o1380o5970o7469o5610o0271
110442d37629n1501l9504k4663p513J1267L0869N0407O8931Q5489R9152a05611
110430H964J15101J10364J00346Q5325O5936M3145J8273p046l0931n1354o6298
110419C91825p3958p2987o2768m3635j7064J4362M7128P7240J00802J14676J17006
110408E92627J07516Q7472N9365K6422p955m0651o9152r1733j07449j16079j17979
110397C22404j13930A03492A1164f6028o0739m4027k7956j3255m61J0068J8149
110386a84249K3755K6996K8094K7352K5143K1857a3143E41R554N822K744N05p78
110373A8388j069l80J206L564O539R949J3616J7366K1053K4559K7816L0789L3496
110360B06892L5985L8327M0599M2856M5105M7288M9234N0676N1220N0381M7616
110349G06179M2404L4321K3147Q955p835k6440m5759o4502q1310r4945j04419
110338C89796j09109j08801F8203b6102q1476o6176m9466l2394j5924r00J2014
110327b60424K2324K9735L4127L5566L4258L0544K4875J7767R794J540o420j3547
110315c9861j9358k3466k5563k5466k3103j8522j1890l477O339J7118K8352L9498
110303i9399d9380A0006O7130P2843P6232P7113P5441P1319O4994N6863M7450
110292F19391L7393K7401J8218J0583N150K445K779O196J2413K0776L0250L9445
110280H32440M6699N0215M8257L9404K2808j555l2722o8709j06650j43092j74446
110269E12649j97440A05602a03951j97144j73417j40400j00815n7720j4203K6884
110259g60766O3138R2705J14359J27489J32068a02428A5517J01407Q0451N6679
110249B54054L1736P204j5475l5075n0636o1511F2902e414o4648n7045m6423l3873
110237b07403k0595p793L385J1963J7185J8582J6014R647m3j2327k6302m0966
110225b38653n5308o8405p9485q7986r3579r6187r5947r3177q8336q1949p4557
110214a153569o6663n8703n0988m3729l7005l0787k4958j9336j3693p812j480
110203a508723N465J3130K1540L0648M0330N0383O0546P0517P9955Q8520R5870
110192i51819J01707J05768J07855J07847J05702J01465R5264Q7320f0972F438
110181F2639M4725L3430K2754J3117M885j638o234q774r241p729m447K88O057
110168A49832J2356J8614K4238K8616L1181L1447K9043K3758J5579M724q352k2965
110156C38071l8206n3009o6218p6670B0647f4695q2235p3897o0686m3387k3185
110145c48085j533J9954L9678N6203O8385P5473a2777F0765O5189N2958L7950
110134B16862K1410M607j1248k5092l6059m3534m7160C2932i848l5342k5123j2866
110122h3179N98J4383K7600a184D7893N5973N9641N9793N6341M9386L9220K6309
110110C94556J1281n128k2072l8668n4021o7271p7635E6582c0667q5707p9751
110099a96125o9552n5512l8289j8752K045K2914M2609N9899P3662Q2971f947G9055
110086A58573O8220N2957L4872J5308m316k2625l8402n0689n8832o2530C0716
110074b6333m8824l7938k5319j1944J212J3238K3324L0804L5177a0480B3035K7416
110062E0451J8068N888q565k4595a75n8202p4066q8162r9688j07936j12328j12442
110050f52999j08041r9087q5758o8442m7726k4389O50K6344N1595P5280R6324
110039h36249J13763J26785J34801J37479J34782f1654E3013R8702Q0196O0430
110029B92341M0770K2552O980m994j2761j6129j5350j1103m412L449J1114J7295
110017C29752K0904K1195J7813J0822O53j1963k6116m0824n5132o8209p9399C1247
110004f3263r8134r9210r7956r4655q9620q3170p5594o7135n7997m8332l8253
109993i13319k7847j7184o339M605J5538K6324L6797M6763N6007O4308P1451P7239
109981e65657Q1509Q4150Q5108Q4397Q2097g0037C345O7421O0754N3666M6437
109970B31623L9314L2497K6130K0286J4972J0135N670J443k694o873j1192j5695
109958C45616k0354k5072k9677l3937l7586m0336m1926m2136C3763d201l3614
109947c7815k7963k1303j4006o500P69P379J2969J7261K0104K1466f191A4080
109934C2326J5745J3167J0891R243Q457Q648R804J1776J4296J6989J9422K1124
109922A91888K1662K0656J7847J3113O507j750j1273k1534l1924m1786n0494E5408
109909g007o4996o5220o3242n9390n4113m7918m1331l4823k8777k3477j9080j5646
109897e25020j3143j1494j0597j0349j0662j1489j2794j4570j6811j9493k2566
109886f78988k5940k9470l2961l6172l8824m0624m1275m0513l8127l3975k8007
109875a064876k0284j0981l76J1134K3071L4888M5997N5802O3730O9274P2018
109864g20603P1664O8064O1224N1320L8694K3842P394r917k7281m3859n8828p1406
109852f09692q0920q6821q8722q6426p9930o9429n5310l8131j8589K520K4330
109841a187120M5980O6639Q5564J02130J15874J26507J33914J38144J39388i5062
109830C8984J28047J20091J10202R8211Q3764O6389M5562K0895p731l9964p4875
109819E89575j10918j45994A55003d8393k20937k28579k25387k11328j87225j54652
109809a276501j15726p2869k8581J4772N5116R0777J20542J43682J59925J69405
109799g39458J72599J70252J63277h0649E8828J24622J08950R3133P7654O2801
109789E25988M8679L5226K2267R557l163j6102k9377m2950n6636p0067q2746r4064
109777B46612j03390C3080h0790j14327j11515j05697r7377q7223p5989o4417
109767g37335n3131m2584l3006k4419j6656r432k415M711J2180K0092K8402L6914
109755h16679M5307N3149N9966O5280O8650O9729O8294O4267N7729M8929L8252
109744a77127K6215J3428N46j1753k2837l2134l9190m3687m5466m4537m1082l5437
109732d53061k8077j9582j0602j812O130J2623J7182J9437J9204J6471J1408M380
109720d06299m086j3338k2605l1075l7934m2411m3838m1711l5708k5739j1971
109709g16715N185K5055M6741O9158R1071J11174J28154i9409D8527J48815J42880
109698C40222J30001J10485Q5147N5305K2773j0154m0824o6354q3840r0673q4899
109687C67189o5663l3673Q473N6155J03046J41947J66077J70593J53816J17761
109677A185721O7681J0817m5232r3957j30892j53868j62839j59345j45925j25576
109667B46585j01290F9500A8158a1489j1859J401R972B114J4270J1254N888r41
109655C2585q365H595a3481k7248l0837l2719l2933l1656k9170k5826k2006j8067
109643b63943j4335j1034q304o159m497l114j717M1K536O109J1048J7533K5609
109630b50227L5151M5866N7278d3178C6367Q8819R5745R9554R9627R5575Q7302
109619F02989P5051N9435M1400K2177L168j4203k8638l9161m5237m6874m4631
109608E85476l9552l3013k6525k1500j9059j9878k4123l1455m1117n2071o3150
109597B14033p3220E9506b7184q8968q8053q4160p7746o9448o0001n0158m0615
109586e86333l1967k4642j8893j4782j2181j0821j0293j0122r797q825o781l339
109574g48776J700Q377J6595K6094L6504M7346N8086O8176P7080Q4340Q9585R2578
109562a42315d9094D2471Q7803Q2243P5297O7422N9101N0783M2856L5609K9212
109551E72797K3695J8964J4809J0923O966K572k564q677j5868k4096l3166m2726
109539E23629n2317o1389o9375p5751q0080q2099B0897e8184p4517o8534o1756
109528b62991n4851m8437m3017l8887l6108l4462l3487l2510l0729k7307k1488
109517f64274j2694o23J4689L2841N3064P4278R5171J14305J30240b1339A26181
109505B73273J40096J26693J07516Q3605N6343K7348j642k8922n2921p2350q6287
109494E72752r4233r6174r2550q4226p2420n8595C0216a022k0738j4027j1934
109483d7721j4860k2727l5005n0723o8556q6938j04174j18583j28652j33136j31191
109472i42266j22431j06977q5430n8862k8690L405L5619O6164R3414J15993J32893
109461h97168J43528J47741J45802J38360J26362h4408I033P5059N7004M0295
109451A81391K5734J3851M912j087m389n438m815l199j293K30P73j38k818p417
109437A96297j3892k2032l1458m1654C5252b6598p0493p7277q1641q3133q1461
109426d20603p6528o8438n7503m4233k9324j3613J969J6446K8865L8357M4212
109415e80393M5930M3278L6322K5450J1377m892k2104l8830n3550o4784p1193
109404f73389p1710o5657n2840l3624q943J9701N0331Q0626J08105J30349J45247
109393c71804J51213g3201F0574J11258Q1553M7049J0559k4962n6729q2414D6537
109381f3141j10362j03145q9403p0955m9842k8113p637J0046K3832L3087L7652
109370d17981L7796L4133K7533J9012R620L60p914j4542j9096k1402k1529j9760
109358c93770j6555j2497q226m387j560k30p26l201p622j3771k1255k9546l8009
109345e51355m5960n2707n7603o0103n9794n6437m9984m0581k8570j4472J066
109334a016500J7280L3365M8519O2005P3182Q1584Q6930Q9152Q8413Q5085P9736
109323b71249P3086O5944N9159a9521C0246M8350M9533N3269N9174O6537P4344
109312C81453Q1333Q6097Q7200Q3338P3501N7137L4306N768k6966o1703r5716
109301G05748j26002j49607j64001I8712f0436j39618j10423p4097l3820P005
109291d11389M5126P7801J03039f5708F1865J27142J19553J06349Q9279P0106
109281E74294N0453L1697J4884P17j0454j8587k3897k6795k7813k7533k6526k5299
109269D85141k4250k3650k3623k4158k5116k6254k7270k7828k7591k6275k3659
109258B05467j9617j4134p303O79R521J8866K8320L7483M5984N3499N9794O4727
109246D83286O8255P0436P1406P1353P0484O8985O6976O4474O1375N7430N2259
109235A206719M5384L6287K4484R622q406k9375n2654p7157j01384j23498j41491
109224G88531j53388j57507j52691j38530G0937a3952m8926j0349K7756A6825
109213A07341J10254J20164J19813J09687R1111O6080L7043O665k2416m7823o7624
109202F30295q0474q5705q3351p4118n9307m0675k0291l35J7085L0114L7325L7838
109190C08401L1405J8442j1k2368m6654p0686r2270A6825a03787j24802j21661
109179c50250j11541r5433p4860n1703k7986n686J3491K8244L7803M1952M1008
109168e54961L5746K7277J6908N977m259j2768j8804k1962k2187j9738j5150r148
109156e93069k573L708Q884J2272J3365J1880P769J213p382j7435k8230l8969
109144f28567m8831n7030o2871o5790o5409o1534n4193m3627l0273j4748K192
109133a130681J9697L6854N2764O6575P7535Q5031Q8639Q8132Q3510P4995O3031
109122c93918M8257L1480J3635m267k1196l6159m8255n6745o1093o1012n6495
109111f45768m7832l5596k0638m025J3002K9122M3019N3480N9488O0325N5619
109100d39804M5408L0150J0689j1779l5808n9803q2146j01314j15995j25188j28253
109089a013843j24961j15488j00391q0543n7070l1260m475K1931M6706O8744Q7160
109078a303490J01307J10802J15531J15634J11478J03634R2824P9883O5710N1215
109068c55472L7285K4723J4240O393J592O6J869O881J4814K5236L7583N1204O5381
109055f8205A1152R2386J03755J12814J19009J21908J21200J16732J08501R6652
109045A004109Q1480O3411M2994K0874k231k5547m8277o9621q8811j05122j17899
109034G55360j26585j30734j30041j24352j13703C1608d7116n5580k9866k756
109024a35318K4397N0153A2318R1913J05599J13453J15170J10852J00950Q6192
109014G36447O7511M5950K2580j546k5444m8217o9083q7371j02527j14127j21870
109003C02303j25574E1542f9240j12543j00774q5884o8371m8818k7869o209J5451
108992e04257L6397N5937P3426Q8280R9999d2026G0554J13023J09511J02191R1340
108981D86619P7395O0906M2554K3111L430j5610l3108m8214o0165o8340p2317
108970C96261p1938o7337n8982m7694l4580k0983q350J945Q760J1373R588L761
108958A21824n243j6199k7728C4167a3197n3589n6781n6943n4413m9741m3646
108947c28310l6878l0176k4196j9467j6379j5166j5905j8539k2862k8581l5305
108936e91764m2580m9925n6840o2839o7479p0365p1191o9726o5852n9559n0945
108925a259065m0225k7711j3810R87J6145L1076M5194N7925O8735P7164Q2836
108914i60749Q5503Q5033Q1447P4908O5724N4345M1331K7344J3115o03j3054k3540
108902d69196l1434l6252l7650l5471k9750k0722q818N369K1092L7517N3751O8913
108890d82651Q2172R2825J00322a03023A632J01460R5033Q5877P4647O2085M8984
108879D69718L6095K4098J3534M778j985o763r734j1223j1650j1490j1203j1192
108867D72983j1762j3074j5138j7811k0798k3704k6041k7305k7011k4753k0242
108856B45344j3346m117P195K0156L4156M8450O2196P4520Q4561R1553R4858R4048
108844H39574Q8916P9539O6252M9681L0677J0319j0195k9580m6581o0041o9010
108833I49551p2817p1144o4077n2119l6194j7575K195K1425L8433N1724O0129
108822H09531O2977O0155N2160M0039K5263R546n386j8004k7183l2322l3390l0891
108810I12495k5752j9175j2442o759l098k116m078q884j6098k5011l4758m4391
108798G09933n3008n9815o4216o5861o4655o0791n4701m7028l8564l0159k2676
108787A48459j6862j3303j2330j3989j8007k3797A9653a7480m2556m5768m5973
108776a51777m2748l6119k6630j5284l436P379J5664K0192K0160J5315N969p056
108764a98371k2545l9070n5135o9355q0567q7913r0888q9336q3422p3592o0500
108753i50694m4941k7799r969P694K4405L9498N2442O2847P0483P5249P7192P6477
108741e47116P3353O8158O1285N3151M4189L4832K5480J6505Q228R20n201r983
108729a76199j3331j5201j5609j4612j2319q867m434P78O550J2640J8796K4769
108717a97039L0300L5137L9053M1823g468C5740M1558L8252L3293K6755J8796
108706A94394R654l32j0728k1009l0558l8695m4708A0118c7562m3657l5754k4333
108694a41306j0277N017J9746L1963L9920a2499B6652L0561J7878K718j3231k8516
108682C6062e991n3198o1692o7589p1135p2690p2646p1374o9195o6355o3029n9321
108670g34215n5274n0880m6108m0903l5217k9011k2277j5044p376O21Q785J6931
108658a009968K4839L2270L8976M4722M9287N2492N4204N4349N2921M9982M5674
108647e10252M0207L3848K6925J9799J2861O496J077l056n616o396n262k179K788
108634c88760R480J7642K6934L6946M7226N7291O6659e1713B9804Q6274Q8908
108623B04986Q9298Q7454Q3510P7731P0494O2272N3605M5066L7217L0567K5534
108612H67734K2383K1204K1885K4085K7268L0719L3612L5084L4355L0824K4178
108601A173331J4469K142j1992k6832m1128n3653o3353o9499p1767p0254o5446
108590G16018n8119m9230l9779l0702k2772j6544j2316j0133r806j0957j3057
108579D42603j5503j7652j8891j8683j6599j2362n861K836J3476K5635L8724N2024
108567D69747O4722P5934Q4778R0401R2060Q9169Q1376O8611N1147K9635N102
108556A202682k1063m7213p1551r2323j08018j17566j20494j16997j07916r4610
108546C04931p8746o2079m6219l2475k1745j4495j0800j0392j2778b099k3245
108535b5344k9885l6540m2614m7605n1120n2881n2715n0557m6429m0442l2778
108524e08910k3680j3437k377R150K0789L2185M2999N2920O1673O9038P4838P8963
108512a05849b4489E7553Q1081P8597P4763O9790O3912N7378N0440M3338L6295
108501F13147K9495K3088J7183J1839P078K881p95m015o843r338j1543j3469j5103
108488F43605j6402j7313j7783j7782j7325j6494j5447j4412j3673j3528j4258
108477D69188j6072j9062k3195k8279l4000l9929m5590n0482n4147n6197D5882
108465h576n0491m4549l6853k7715j7522o698M304J5046K5116L4156M1870b3868
108452B8676N5326N6416N5931N4043N0972M6985M2358L7381L2329K7455K2982
108441E10854J9087J5906J3529J1996J1315J1449J2344J3925J6100J8779K1860
108430F77144K5237K8792L2379L5809L8824M1075M2107M1334L8061L1519K0952
108419A053233N761j4324l9028o7381r7675j27560j54373j75580j89233d78j90876
108408a91354j79885j62991j42154j19340r6274p4318n4412l7098k2561j0710
108398a091097j233O316J2459J7745K2692K7750L3269L9480M6470N4186O2427
108387g69536P0877P9098Q6581R2776R7123R9108R8295e1303C5888P6783O3380
108376A76051M7423K9557J0586q542k6799m3147n6600F2222i397p2175o7923n9180
108364b08675m6614l1233j4306K706J8305L1053L9746M3518M1969L5192K3815
108353f4524Q917q062k5478m1658n5088o4556o9296o9035o4016n4943m2884k9138
108341e79761j5101k111Q676J6385K0492K0847J7671J1514L196o275j5802k4281
108329e44550l0698l4196l4149l0189k2242j0528M467K2017M1207O0995Q0287
108318d97579R7994J13118J24797b9293A06153J33855J27742J17513J03825Q7549
108308F76637O9711N1431L3848J8053M995m576j0182j1661r219l421M808J4226
108296H34650K3355L0582L4328L3206K6235J3045n943k9433n5267q0629j02409
108285G21720j17716j24440j21686j10014r1324o8486D3310B0169o021N223J0218
108274B9589R469M140m229j3961A530b9903l6825l9023l7791l3236k5777j6058
108262b18613m889O843J8243K8473L6818M2727d4552A483M3379L8162L0854K2075
108250A35953J2551L053n633j2782j7762k0088j9442j5716r002L97J1983K5095
108238H8607L8945N2663O5352P6143Q4251Q9031R0027Q6993P9941O9142N5107
108227H76202L8599K0556K073j5686l1556m4450n3451n7894n7429n2078m2280
108216E82606k8875j3068L633J9554L3014M2494M6854M5495L8490K6632J1369
108205H08198n357k1381l4622m3402m6692m4243l6600k4972j1008L447J6632K7072
108193E87072L3724L6060L4052K8127J9066P891m255j6232k6977l5617m1491m4199
108181E77221m3606l9830l3207k4275j3682k177R485K0565L0405L8466M4343M7788
108169F11496M8713M7179M3365L7548L0057K1230J1386P63j0472k2257l4597m7537
108157G36874o1082p5121q9317j03046j15357j25016C7282i3714j25155j12897
108147c31766r4818p2374m7681k3258j605J5106K5319K8213K3726J2482m351k5217
108135d96224m8340p1874r4030j13182j27956j37267j40393j36949j26923j10633
108125a603771q8724o2092l1866O80L4171O7209R8435J26590J50566J69465J82620
108114i56717J89629J90365J84980J73876f0160G7149J13705Q8000O1374L5004
108104C75232J0021j2549l1812m7063n7791o3717o4778D6398f787m1462k6687
108093g4936r678Q662K7406b896E9645P7330Q9394R8267J03665J05466J03747
108082F37514R8735R0807Q0469O8287N4899M0926K6976J3586J208r819j9260k7001
108070A057327l3027l7402m0267m1781m2133m1494m0018l7819l4974l1528k7484
108059F49400k2838j7569j1677n178J879R380J7176K5038L2692L9804M5999N0875
108047H14981N4018N5030N3554M9298M2068L1783J8517K503j5845l5928n6953
108036A013026p7969r7852j15382j29252j38165j40886j36349E3410d9312p3347
108026a22659l6394O650N3480B093J45515J82817K08777K19789K13416J88930
108016A161337J47672R3053L0197l4829r5916j47818j86808k10997k20282k16036
108006C19573A18930e8086j48174j16911q5620n6165k9889p629J0205K3553L2628
107995d36088L7820L9641L8662L5461L0601K4593J7895J0902L941k710q824j4209
107983b22315j8708k2169k4471k5488k5113k3249j9825j4794q148O4R739K0706
107971c73771L2720M5464N8552P1536h1576A3621J04837J12339J17258J19230
107961D67285J17991J13415J05520R4492Q0664O4537M6737K7993R088r186k6100
107950A092436m1036n3568o3486p0848p5959p9336q1616q3446q5337q7531q9934
107939B80339r2092r3282B307h7147q3161p3660o1264m6695l0953j5202n86J1871
107927c86797K1381K7453K9910K8873K4744J8127R791N81q642j7064k3975k8808
107915c04426l1187l0920k8032k2731j5409o590L092J2949K2286L0448L6858M1071
107903b92591M2785M1883L8422L2637K4927J5837O000l880j3090k0948k6853l0328
107891a85199l1044k8860k3821j6165o306N179J7598L0191M2163N2752O1281a5038
107878E5066O9834O6409O0082N1306M0717K9084J7263O137l450j0759j5209j6428
107866C50052j4294q947p89R530K1156L3089M4258N3588O0117O3038O1807N6183
107854G28788M6270L2528J5751k975k2347m0936n7306p0111p8226q0833p7498
107843C93105o8227n3465l4073j1271J3459L8484O2153Q2926R9485J10848J16430
107832G49854J16084J10098R9167Q4318O6813M8068K9498J2441j958j2826j9618
107821A281939k2136k0542j5316p217K797J3643K4210L3437M0401M4379M4906
107810A420501M1797L5161K5387J3110q44j5521k9920m3077n4135o2429o7540
107799A262490o9328o7956o3873n7767n0503m3027l6258l0984k7752k6803k8040
107788G60199l1019l5032l9190m2570m4338m3890m0936l5539k8115j9362j0168
107777C90040j492N759J0827J3195J2614R135L069n040j4488k4480l4198m2882
107765C22059m9867n4659n6936n6586E0319A798c9701l3174k4167j5129o689N84
107753a18276O234R937J1538J1054Q675M759j96n581j0714j4896j7445j7763j5367
107740a48041r943j371J0245K4575M1059b4548E2695R4930J10850J23862J32892
107729E15229J37019J35553J28087J14575R5362P1202M3257J3056j7580m6639
107719A189121p2067r1932j04621j09031j04750r2200p2689m8384k2150K732K2944
107708D96973L5579L8554L0957J3197j3006m4883p8984j11666j39560F7201a03879
107696b76036j63428j45984j21561r2303o0526k8502J708K8382N0209O6330P6336
107685f65375Q0237P8409P1529O0495M6357L0230J3237l568j9227l2939m4071
107674c84686n2171n6977n8394n6492n1480m3665l3441k1256p577P121K2378L7770
107662f98870N2901O7421Q1027R3445J04438J13797f4501F2392J30316J31473
107652C24181J30265J26620J20508J11953J01043Q7939P2885N6210L8321J9711
107642A189636R31j7420l4717n0348o3720p4319q1716q5605q5818q2357p5372
107631E39175o5184n2275l7251k0837l837J2910K8561M2314N3448O1366O5621
107620F24011O5957O2320N4870M3996L0305J4593k150j8806l4162m6967n6002
107609G37965o0151n8481n0345l5456j4009J3258M4940P8929J12348J41565J62277
107598A072840J69685J58834J25114O4985k3113j37768k73695m21252A68859e25067
107587a311295q30123q17965p49765o33219m81936l12551j41668J6600J52029
107578e109893K58660L34423L80341L99593L96652L76561L44402L04922K62289
107569b052050K19961J80632J46231J17959R6358Q1407P2606O9105O9789P3408
107559i24594P8666Q4310Q9215R2439R3276R1273Q6241P8260O7632N4864M0603
107548f7815K5606J0656l480j6097k6614l4591l9767m2061m1567l8555l3417k6656
107536c34358j8833j0523k274N437J2236J7872K2239K5364K7399K8597K9279K9780
107524a67785L0414L1428L2951L4980f53C9110M1754M2787M2287L9716L4644K6833
107512B67131J6289L322j1465k7188m2740n6897o8447C699g5970p8112p1641o0727
107500b86450m6265k9463j1732N469K0798L3144M1736M6197M6542M3152L6689
107489a00183K8009J8059P765k055j0753j7903k3313k7013k9228l0331l0777l1046
107477b48769l1588l2753l4780l7740m1547m5966n0621n5052n8736o1149o1817
107466g60518o0354n6508n0178m1436l0541j7894m048J0348K4589L7954M9767
107455h98819N9425O6459P0550P1546O9492O4593N7229M7911L7245K5908J4580
107444c13881L932n443j3045j8498k1576k2192k0419j6458j0634l362M884J3592
107432d23100K2261L0414L7640M3607M8074N0915N2100N1708c6480A0443M3065
107421E3508L8654L4025K9493K5344K1803J9033J7113J6046J5746J6064J6781
107410C03610J7637J8345J8614J8182J6822J4380J0787O074L75o061j2894j9691
107398C86180k5970l1219l4944l6705l6178l3175k7704j9980j0455K24J1200K1503
107386A62777L0095L5990L8339L6559L0411K0082O207j0147k7566m4399n8949
107375B19399o9647G4504d88o8715n6873m0530k1230q45J8637L5301M7522c3122
107362B1262M8297L6338J9504q18k2982m5249i570q3499r6772j04920j07545j04699
107350e07005r6834q4769o9588n2563l5024j8269l457Q481J6893K1459K2189J9420
107338g79067J3762O045k754j1619j9553k5687k9340l0068k7715k2389j4489m628
107326i47502O397J7698K8347L7483M4380M8484M9502M7384M2347L4853K5550
107315e65077J5226M736n087j3496j9906k3942k5482k4664k1872j7704j2916q351
107303g18535m849l176l931p475j3898k2972l4157m6635n9353p1102q0620q6679
107291a153382q8216q4410p4779n9246l8162j2321J7087M8524Q0210J10238J36702
107280a117755J57831J72124J78465J76211J65242a21876b406H4680N0694J2385
107270A47759k5611F1053c0987j16720j33822j42533j42565j34175j18119r5574
107260i14495o8055l7277n033K6934N7049Q4008J06849J24975J38177J46601J50688
107249a89579c8480A10155J44128J38355J31969J25422J18951J12556J06024R8971
107239A086531R0906Q1310O9698N5717L9211K0251q14k3373m6574o9376r0622
107228A212865j09124j23780j33644j38030j36575j29296j16586r9208p8252n5043
107218I3327l1057p791J3330L1081M4522N3052N6460N4921M8956L9386K7242J3681
107206D37110j22j3052k4140l2625l7980l9949l8530l3953k6651j7217o344N218
107194A71765J6708K7407L6670M3951M8835N1043N0440M7033M0966L2512K2036
107183E89366R995l094j6676l0192m3091n4868o5068p3316p9330q2920F6810a5761
107170i4510p2713o4710n5041m4027l2011j9317o260O891J9903L2585M4784N6387
107158b28039O7291P7411C309R4873J01932J07620J11682J13835J13758J11131
107148G58140J05666R7134Q5424P0567N2778L2491J0358j2753l5796n7596p6951
107137A029462r2711j03910j09859j10245j05184r5241q1389o4916m7301l0061
107127A88645j4579j979O991J2007J3169J0957O131l73p567j4527k0480k4864
107115A53531k7376k7954k6771k4171k0640I913b991r711p490o471o733q191j0626
107102e2213j3699j6985k0030k2373k3609k3407k1559j7992j2767o105J660J0085
107090b18994J8656K6828L4063L9881M3882i893C5585M2961L8413L2148K4602
107079A73709J6287P769l94p675j3641j7969k0478k1137k0066j7520j3863r530
107067E5492m982o70L020N792P466P992P440N986L866J362j278l841o214q370
107053G3061j0399j2466j4786j7586c222k5270l0228l5749m1529m7131n2041n5710
107041b90880n7620n7340n4586m9251m1443l1468j9824p164N759J8159K9260L8375
107029e18023M4954M8613M9174M6655M1285L3451K3687J2619R24j0728k1707l1461
107017b80557l9557m5674m9632n1379n0977m8585m4441l8834l2082k4513j6452
107006g22683q206o6P702J4847K1138K6351L0274L2712L3488L2456K9518K4635
106994d77834J7864R348o50j1747k3442l5125m6110n5654o3004o7459o8401o5370
106982h87584n8094m6543l0941j1789J0156L3903N8282Q1999J03727J22183J36224
106971d88477J44924J47649e1787H2637J19059R8866P5018M8923K2138l737k7175
106960D15729m6832o1643p0907p4321p2020B5468b7316l7940k1367m488J1337
106949g9774K4932a9438B2777M5228M4699M1251L5783K9383K3178J8215J5323
106938B75837J5006J7356K2025K8235L4843M0445M3542M2699L6739K4911P027
106927E88665j6437m4335p4880j05781j34422E4701a19650j81118j77101j61895
106917f39764j36104j01350o0153j5737K8271O8204J00711J23107J33675J31825
106907c67315J18180R4505O3518K8604o544l8298o3477p9633q5296q0064o4628
106896d80448m0637j0525K2775N6111Q6416J10986a27623G546J32841J20971J00580
106885C61938P3326M1316O943k7353n9246q6724j08194G9410e0021j28774j21213
106874c00008j07787q9858o9012m6909k5163n233J1678K4689L3281L7307L6978
106863e00037L2818K5605J6295N937m409j3747k1221k6167k8138k6930k2576j5320
106851e77890n596O044J8957L2484M5986N8905P0788Q1309R0280h1084B2381J07872
106839A30253J11043J13167J14399J14828J14451J13170J10797J07066J01663
106830A130837R4285Q4677P2693N8330M1782K3451L936j5975l5379n3310o8851
106819A336476q1214q9846r4492r5264r2624q7371q0559p3368o6988o2452o0514
106808D51784o1537o5434p1682p9350H6558g376r8137r8630r4531q5351p1059
106797d55084n2080k9259l768K3007M9580P4515R6541J14637e3792H2879J40351
106786B23230J39540J34914J27342J17795J07259R6633Q6639P7785P0300O4137
106776A245574N8988N4326M9462M3640L6118K6253J3610j992k0426m1219o3588
106765A400746q6455j08532j28406j44661j55984j61298j59862j51356j35938
106756A68254E4000c3410n6917k4563P699L7918d978H0354R9958J07603J08247
106745C96162J02407R1079P5630N7677L8908K0952N225p190j5611j9798j9934
106734G25507j6576j0573k940N228J2896J9166K3354K5026K4005K0364J4349O367
106722H46173l115j3620k4691l5958m7109n7918o8206p7812q6560r4232j00549
106711B36403j05174B3504h4314j05109r9358r0464p8541o3908m7126k8955j0319
106700f08094P761K4255L8194M8771N5400N7771N5877N0014M0760K8918J5457
106689a84916J427j2117k4206l4010m0911m4527m4735m1657l5643k7229j7077
106678e05601n926N480J6447K6380L4827M1506M6310M9314N0741N0951N0377M9505
106666h9689d0888G799M9479N1375N4412N8485O3320O8526P3590P7952Q1013Q2224
106654F68175Q1100P7285P0583O0989M8692L4089J7758M37j7025l3712m8710o1159
106642H98502p0322p5631p6747p3573o6285n5317m1347k5253q042R190K5384L9552
106630D80111N0904N8873O3203O3946O1480N6462M9764M2382L5306K9406K5294
106619A017131K3234K3059K4180K5609K6101K4300J8964R172n486k4762m7728
106608A113774p2790r7873j20616j38663j49941j52907j46741A02791e088p7630
106598h2718m2899o285K9459d0781D7177J06472J15943J15821J06262Q8108O2793
106587F42576L2200j475l5925o8887r8323j22560j40397E6025i8798j51764j42922
106576c93484j29568j13199r5389p7624o1186m7026l5709k7374k1765j8284j6095
106565a036703j4227j1721p729j625O927J7929L1055M5681O0946P5834Q9269J00204
106553f44160J07722J11094J09852J03814R3097d0467A9072L8268J5361q023l0689
106542C3989a7485o9314q3288r2678r6995r6000q9724p8457o2733m3310k1131
106531g51115K728K7100N0784P2602R1470J06427J16706J21766d0212G5146J04166
106520A79312Q8285O8520M5895K1589l105k6857m8389o6526q0288q8941b571q9574
106508i2145q1729o9142n2723l3629j3186P215K6216M2609N5412O3959O7947a1751
106495E1108N4909M4509L2686K0465Q776j634j0251j6813k1302k3891k4911k4746
106483H8905k3794k2386k0749B989a4077j4847j2115q623m150J466Q258J6129
106471b7959c140C0777M2867N1020N7660O2081O3627O1764N6138M6601L3267J6512
106459E22314l027k4466m6720o8560q8681j05781F6435e9797j27757j22742j11086
106448d21382r3074o9399m1127r652K3375N6153Q6835J13652J35058f9729H7467
106436B44351J49189J34967J15578R2793O8656M5290K4706Q591j870o146m427
106425H71678K379J2745K4694L6042M4684M8839M7301L9575K5955P449j4336l7412
106413A109593n9670p9108r4080j03441j06666j03859r5716q3411o8457n2531
106403B62654l7307k4276j4639r181q226j1625j8782k8719m0176A7989d3954o9462
106391a13416p3174p2302o6488n5831m0899k2696k589J7819L6801N2699O4065
106380b76011O9833O9444O2936b2821A1996J6192k882D995b9216m3135m6298m3676
106368a62325l6054k4895j2164l7R402J4439J3970P619m229k0513l9643n9724
106356c14154p8782r4982j06818j13242j13739j08351r7627q2549o4425m4755
106346a219424k5088o909Q493K0103K7263K9698K7524K1239J1658j38j2896k5278
106334a143755l5967m3749m7614m6818m0940k9923j4073N943K9144N4276P9916
106323a233560J04524J26569J44617J57435J64073J63946J56879g2366E1116R9022
106313A50138P1269M2014J3193j3232l5423n1827o1325E1453f536m5991k8774
106302h1301q293J3099L2907E150N8590O1071N5588M2399K2594k075k9402n7012
106290A56903G4266c0075j20709j30910j34724j32463j24876j12986r7979q1050
106280i65772o3306m5696k8951j3580J29J2077K2332L1065L8512M4949N0619N5741
106268h61881O0466O4875O8981P2729P6006P8675Q0572Q1538Q1442Q0187c8683
106256C5399O9327O3599N7090N0028M2666L5271K8091K1352J5232R854N271J474
106244D34654j621m154o309q304j0353j2665j5382j8592k2286k6345l0543l4550
106232B43550l7952m0292m1129m0084l6933A5495i024j6037p011J566Q609h801
106219E400J1440M736n542b592l3456m8799o3397p6104q5974r2348r4861r3455
106207e90986q8346p9967o8932n5954m1807k7259j3032K31J2001K1879K9607L5072
106195h67493L8297L9435L8752L6600L3404K9624K5733K2189J9414J7765J7516
106184e48764J8846K1827K6414L2461L9716M7834N6404O4953P2993Q0031a683
106172H7608R0773Q9810Q6284Q0207P1716O1075M8676L4993K0596O093p892k0747
106160F49192l1923m0956m7502n1368n2517n1093m7408m1930l5262k8101k1189
106149A99943j5260j0971q843r195j2104j7354k4450l2619B8262a9891n3322n5430
106137a28643n3778m8046l8362k5297r828O786K3134L7848M9716N7820O1604f165
106124D9653M6875L4716K0144M020j2807k9546m5480G572f5041q2921r0631r5542
106112c34135r7542r6604r2771q6170p7003o5552n2173l7287k1391n027J1228
106101i54427K6780M1040N3466O3574P0977P5398P6718P4955P0293O3077N3794
106090b84355M3054L1557K0055R312M2p119j1671j3282j1822p361j99R173K0083
106077b02533L1733M3233N3685a1652E6464P0778O9857O5257N7166M6041L2598
106066C98161J7757K588j1766k4198l3697l9457m0964l8021l0814j9910o211R086
106054A82554K4582L8800N0301N7818O0394N7461M8945L5273J7370l398k5345
106043E44755m6600o5275p9646q8327r0400q5522A5005d1641l4949j0698J4055
106032g3233c6023B0806P1310P9518Q0907P5536O4061M7650K7855O462j4695l3912
106020D25498m9746o1177o7648o9118o6030E2538B625c6751k8984j9966j3287
106009i8988r580r036j1440j6165k2263k8563l3813l6808l6548l2341k3903j1404
105997c70852M532K2855M2203O0993P7596g2214B6076J00155R5577Q4600O7769
105986C74177M6109K1013n862l2752n7928p9840r7245E8379e7205j16172j11539
105975b84916j02521r0220p5875o0755m6027l2669k1379j2537o195k078L32J759
105963g33081L010M893Q109J3180K0368K9632M0641N2754O5109P6672Q6348R3074
105951b39291R5944d9056C8729P6476O0816M1641K0122k342k4228m4041o0433
105940A06740C4369d4825q0735p7290o9628n8894m6488l3920k2652j3937q696
105929d57065p422j0153j6464k5546l6291m7433n7665o5802p0856p2167o9418
105918i36282o2665n2324l9101k3935p903P872K2314L4465M3567M9087N0771M8615
105906h65519M2889L4079K2858J0034l512j6874k9187l9658m7630n2585n4188
105895i99293n2276m6866l8144k6432j2186M063K1720M0164N8783P6993R4270
105884h79204J10154J24271J36335J46139J53563e0193A10907J61260J59092J54677
105874E85936J48094J39406J28664J15898J01134Q4386O5693M5122K2807j033
105864A436107k6053n1764p7507j02441j25551j45686j61614j72125j76164j72976
105854B24226F1945h2443j20266r1522o0260k8861L07K5187M4251N6658O2266
105843a94683O1563N5520c2194D34J8571M488q571d861k8579l4619l7763l8070
105831a43892l5732l1066k4484j6450p475J913J1191J9856K7439L3525L7760L9862
105819h7553L9644a0911B1008K4504J4949L542r330k3200f057n1729o5160p7176
105807b00122q7132r4410r8456r8794r5056q7018p4617n7969l7409j3474J3058
105796i31399M1196O9730R7273J22306J43241J58506a32464C4136J57515J39227
105786C30878J12199P7627L7431n842m9210q9549j23906A39800b5841j70611j64967
105775c61419j49827j26978r8647o7204l4943l886K4333M8534O7978Q2349R1677
105764e28033R6280R6668R3486Q7447g4879e222E4004M8533L8021K8041J8837
105753A87436J0562L288k990q326j2807j6553j9674k2282k4465k6281k7753A1286
105740a8294k9812k9467k8430k6603k3889k0234j5615j0070l694L351J0837J8488
105728a73432K5969L2918L8971c1805A5197M8417M7864M5296M0789L4558K6929
105717B59050J8340R310L98p828j4855k0245k3690k5027k4258k1541j7181j1594
105705A20879n263J293P578J3154J7664K0863K2624K2933K1879J9632J6426J2523
105693B92185Q208L745o18m672q252j1240j3555j5157j6043j6232j5758j4679
105681A87932j3054j0952q448n616k546O74L949P167J0218J2981J5340J7177J8386
105668B33208J8882J8602J7523J5654J3055R837O157K215j741n450q618j0971
105656C08353j2244j2214j0720p668l055L021J0372J8707K7663L6796M5633N3688
105644D58332O0501O5664O8873O9944O8836O5670O0726N4421M7292L9938L2970
105633A093167K6952K2331J9384J8162J8481J9908K1810K3387K3789K2187J7906
105622A327464J0506j31j3762k9780m7244o4968q1630r5892j06545j12617j13476
105611F71925j08892r9048q4545o6316m5567k3664k013J8051L5360M9009N8405
105600D02705O3313O3835O0406N3723M4683L4281K3533J3369M551k384p181r875
105588G44959j0775j0424r523q848r141j1008j4841k0738k8488l7572m7227n6525
105576D79849o4503p0281p3201p2896o9380o3035A1971c3011l5336k6735k0142
105565a15224j6270j5520j7922k3150l0560l9264m8220n6336o2578o6060o6114
105554e57218o2360n4713m3405k8944j2089O218K4919M2918N9157P2680Q2705
105543d70132Q8665R0250Q7421Q0403e3710B260M0151K3244O323r520k3268E180
105530c5834m3759m1962l5608k4941j0464P087K6774M7508d3109D4165J03836
105519A48001J16615J24602J26972J23158J12888R6222P3575M5732J3832k0663
105509I60934n6034r0385j21770j48328j68441j80874A0182a70296j68072j48819
105499d87187j24310r6459o7293l8767j2594R885K7772M0636M8474N1656N0843
105488e97344M6884M0734L3368K5707J8572J2632Q380O129O005P943J1729J7009
105476c62252K3325L0142L6905M3055M8077N1524N3064b3689B5980M4722L7832
105465A08534K9329J9658R343j040j0897j9650k6789l1881l4627G125b5433k7888
105453e3321k1149j2784l360O491J6078K4725a1526B5219L9172L8824L5651K9785
105441A68651K1552J1439N3j1942k3888l5223m5542C0443c2183o9719p6351q2949
105429b61202q9795r6897j03867j09928j14004j14901j11539j03183q9584p1059
105419a265959m8466k3089L511K9667N3762P4373R0361J00941J05708J04637R8056
105408f76498Q6610P1191N2878L2861J2373p389k5318m0466n2073n9615o2809
105397f68255o1624n6277m7196l5002k0464m446J2142K8385M3435N6533O7063
105386f85706P4570P8787P9639P7233P1858O3952N4068M2845L0964J9106P905
105375h4779k069j0362j6646k0738k2592k2315k0131j6364j1415n716K98O229
105363b26600J1752J6635K0765K4150K6917K9299L1603c1325E938M1154M5891
105352I2983N1337N7106O2519O6654O8375O6458N9761M7413K9046M973k3685n5038
105340E27902q6560j15399j38790C2734a28068j57451j44898j24563r8509o9123
105330g22612l8831r855J5975L7314N3331O3691O8493O8199O3527N5364M4691
105319c00713L2498J9721P198m363j4414k2558k8570l2356l3957l3519l1250k7420
105307d69703k2317j6221r409k107N482J3202K0938K8594L6104M3401N0406N7029
105295b64601O3146O8600e9649A7090P8976P9674P8628P5664P0681O3670N4723
105284E19106M4064L2032J9095N824p140j9107k9411l7443m2720m4942m4029m0170
105272C55159l3819k5707j6776q139r68L612M647J477o161j8060l3524n1381p0085
105259A00275A2436i0335j13125j17446j14741j04586q7192o3366l4470k264L1240
105248f96285O3954R3894J19342J38951a28290B9381J56544J49051J36167J19145
105238E90288R9410P8452N7693L8408K1631Q107j766p920j0617j0407q071m546
105226H50662q46K027L162J820k503j0039k0711l4140m9668o6394q3253r9079
105214D91038j12713j23085A25940d784j27028j18220j04640q6944o6023m2944
105204e50583j8844N153K8028M8937O7245Q2549R4667J03599b9768H2782J13060
105193A95842J11272J07411J01662R4169Q5058P4450O2497M9392L5397K0843O124
105182I44117q304k1954l4338m4992n3508n9568o2970o3635o1634n7163n0557
105171D25494m2253l2768k2680j2559k970N587J2714J8113K1635K3264K3133K1500
105159D38210J8739J5303J1691Q419N966M744N068P111J0910J6329K3081L0742
105147E96313L8761M6506N3318N8537O1575O1954N9355N3667M4989L3662K0258
105136A128895N551r514k3885l6468m6204n2153n3577n0003m1297k7679r759J1495
105124G95402L4804N8633Q1315J01154J16552J26149J28937J24352J12350R3436
105114A773084O8639L9462P786k4279n4537q0884j01473j14853j20096j16870
105104A275979j05462q6765o2202l3622l149K6967N4528P7549R4387J03864J05345
105093A447419R8753Q4568O3785L7811Q364k2664n3339q1828j06513j26097j39673
105082A210586j46763j47324j41728j30695j15227r6511p5834n4471l3619j4317
105072B54097K590J6486K6990L3943L7378L7502L4644K9232K1745J2702K625p973
105060E01961j8604k8811l8190m6384n3116n8169o1422o2850o2511A1331d5955
105048i8940m8051m2916l8004l3714l0391k8282k7520k8102k9876l2549l5698
105037d74043l8794m1245m2439m1804l8855l3263k4885j3823m19J4724L0775M6723
105025f57348O1429P3717Q2468Q6711Q5723P9093O6792M9191K7069J556k5916
105014f9515n3721q0141j03493j22248j35135j41226j40007j31392j15727r3773
105004a186378o6622l5640k372L1565O4557R5105J21882J43806J60079J70216
104994e03802J74037a58094E435J50256J32694J11826Q8720O4484M0199J6890
104984F10504m530k3275l8728n0440n8147o1762o1374n7226m9698l9290k6588
104973A39446j2235L085J8689L3914M8134O0801P1437P9674Q5248Q8006Q7918
104962G04117Q5068P9646P1939O2326N1246L9189K6668J4198K269q678j8271k6228
104950A083489l2379l6656l9124l9949l9402l7829l5626l3204l0953k9200k8187
104939G00980k8044k8772l0257l2276l4534l6695l8434l9471l9601l8728l6861
104928C17307l4106l0659k6758k2664j8618j4815j1379q358n724l364j124J185
104916A40923L754O758J0315J4482J9239K4470K9983L5506M0712M5233M8699N0754
104904D70828N1095M9496M5828M0086L2392K3000J2287P36j1079k2548l3037m1950
104892F17134m8766n3076n4625n3338m9337m2942l4671k5193j5310n883K227Q225
104880B44445J1474J1543Q278J839p302j8354l0273m1831n1731n8712G677e2234
104867a05208m0980k4506m598J7317L9553e8108A9750R0668R7574R7867R1351
104856C97210P8341N9630L6398J0105j7642m5214p1085r3935j12721A14354b1253
104844a60577j38155j32643j23514j11616r7857q3125o8251n3949m0798k9220
104834a039705j9478j1684n819j756P20J871K000J413M16p02j672k244k196j329
104820a080165N26L501P673J3058J9591K7097L5304M3816N2138N9684O5808O9858
104808f82111P1216O9353O3894N4643M1640K5161N735j5897l8791o1880q4016
104797e51053j04054j20917j33663j41551j44076j41006j32400j18591j00169
104788a687480p7954n2933k6212J053K7717N2707P5074R4049J09066J19786J26103
104777a239024J28138J26217J20837J12624J02299R0604P8275O5982N4291M3642
104767c16115L4313K6430J9957J4725J0451O784L338k56m304r023j4501k0693
104755b48894k7413l4362m1149m7350n2552n6413n8713n9376n8504n6351n3311
104744g94388m9849m6453m3552m1477m0397m0306m1030m2233m3483m4283m4147
104733a271598m2648l9461l4395k7418j8647q345L103J5229K7509L9401N0380
104722a306890N9978O7794P3527P6984P8080P6850P3424O8038O0992N2658M3441
104711e75124L3769K4069J4751O187j297p438j2048j5002j6267j5875j3948j0657
104699e88880o246j003M745J0657J6375K1557K5880K9069L0897L1209K9928K7063
104687c68749K2718J7088J0457L196m257j1404j7722k2666k5711k6378k4255j9033
104675d66716j0528J295J6311L4212N4518P6566R9543g2310G2029J63970J80235
104664D16234J92015J98303J98237J91170J76738J54909J26027R0851N0579O842
104654A801905l8331q2569j23289j57861j83864j99378k03322j95808j78319j53764
104644B85400j26174E9127b0625o8177o6584p4201q8572j06229j23491j37158
104634f85037j44956j45700j39245j26264j08004q6018o1933l7295j3448Q550
104624a539350K7936M4250N7315O7188P4115P8470Q0707Q1301Q0704P9309P7415
104613g90640P5229P2837P0233O7319O3942N9916N5050M9191M2252L4215K5182
104602a75274J5343N003n448j5563k4849l2824l9051m3164m4926m4226m1124l5838
104590d81941k8740k0336j1232k086O439J3732J9279K2718K3866K2739J9564J4752
104578d01246Q877K624l268q066j1120j1903j0082n533J632J1079K2271L4513
104566c70222M7017N8951O9524P8037c2745E4155Q6758Q3593P7687O9482N9542
104555D31217M8503L6991K5596J4801M945l784j1374j7959k3803k9247l4664m0400
104543D00822m6709n3714o1359o9382p7326G786h2457r3560r3620q9660q1106
104532d40403o7690m9519k7146j584K5717N2947P8059R8964J13729i6121B3113
104520A31918R0115O4572L4239J633l0572n9821q3982D6581f5064j14296j10085
104509b89445j00140q5933o9067n1125l3502j7329l406P797J6119K1650K4688
104498e79693K5634K4959K3124K0542J7551J4384J1183P998M816J572j799n358
104486d35087r117j3028j6981k0768k4133k6745k8251k8284k6504k2628j6465
104475f67991p942K882J5784L0399M6200O2543P8679R3793J07067J17710D149
104463A32600J27624J22395J12875R9442Q2724O3601M3136K2530L041j4123k7898
104452G67947l7488m2475m2921l9459l3319k6323k0771j9249k4299l7992o1431
104441C82220r4265j34332b3996k18596k51017k69027k68352k47208k06700j50606
104431a635502q4604j5253N1035J08820J54150J84727J99871K00274J87688J64606
104421d84188J33923R8674O1809K5990o515l3922n4995o9039p5890p5864o9696
104410e49713n8452m3439k6094p898R730K5525L8437M7693N2848N3777N0688M4100
104398c62798L4784K3711J1992P82q793j5721j9167j8550j3580m285Q967K5497
104386c37161M4343O4304Q4027d2403G4651J27639J32742J31549J23609J08873
104376F99063Q7728O0977K9813m228l9392p3785j05514j32806j54150j68380B4564
104364a48487j63469j46685j23730r5897o4630l1393K417L5552O6968R5833J21502
104353d52019J43507a47015B8192J84424J88974J88725J83610J73643J58965J39871
104343A246404J16833R0509O1739L1522R81k8699n6322q0763j01015j16275j25988
104332A038926j29883j27994j20678j08585r2627p3913n3707l3322j4045K943
104322B87115J6657K6365L1644L2411K8926K1754J1736j01j2639k4764l5484m4018
104310C39602m9867n2858n3137n1134m7486D2202D047b9743l0231k7637k5921
104299a13532k4807k3870k2650k0723j7777j3666q430k282M405J1171J7506K2924
104287a91731K7003K9443L0079K8898K6036K1765a2060a542B890j371d987j0671
104275a5658j3670j5420j5964j5450j4113j2257j0216q330o893o149o246p231
104263a47597r046j1515j4384j7316j9950k1913k2870k2562k0830j7649j3128
104252c38760p517j190N382J1681J7187K1439K4081K4930K3992K1497J7885J3779
104240a65614R936P172O271P900J2507K0264L0999b6356C2681P4379Q8932J01329
104228B97321J10259J14589J13480J06468R3522P5050N1892K5240l442l2523o0338
104217H91518q5296j06004j21346j30560j33278j29539F5732c8983q5448o3198
104207a87629l9321j5190P897K8794M6568O0556b7936D8059P7596P5659P0867
104196B72181O4039N6071M7857M0224L3853K9248K6673K6150K7457L0146L3586
104185F87485L7032L9685M0788L9691L5941K9330J9930Q105n519k0109l4712m8350
104173H29297o0130o9339p5510p8482p8381p5607p0754o4536n7681n0868m4633
104162A03376l9346B8846c295l0066k8686k7682k6715k5484k3750k1362j8263
104151b05303j4486j0144n414n06M357Q955J3104J6661J9538K1701K3169K4009
104139a04359K4323K4232K3859h624A4084K2077K1441K0768J9991J9007J7685
104128A35053J5896J3510J0429O593J988l340r288j5711k2430k9260l6020B4845
104115b3983n4750o0340o5631p0634p5316p9565q3188q5902q7380q7284q5322
104104h59295q1289p5110o6856n6748m5135l2481j9313o188O345J7791K7728L5842
104092a154709M1938M5937M7899M7986M6471M3697M0068L6014L1967K8333K5469
104081g18930K3666K3123K3954K6166K9671L4293L9779M5811N2039N8096O3613
104070b98719O8259P1748P3862a0390F3103P1002O7112O2030N6025M9416M2549
104059D11237L5772K9417K3775J9069J5458J2998J1664J1332J1794J2768J3923
104048F09207J4898J5330J4890J3301J0382O056L76o459j4121k2145k9965l6948
104036E74802m2435m5806m6540m4280l8907l0580j9766p256N888J8403K8946L6242
104024C88711L9256L7343L0360J8718L357j4368l2866n0511o5852p7772q5593
104013A90783q9119A3079g1503p7943o9596o0476n1401m3018l5754k9810k5173
104002d64674k1640j8874j6444j3895j0784o741j500N061J2924K1908L1682M1792
103990d41185N1686O0753O8361P3914P6893c2685D0984O7158N7495M5015L0253
103979B40905J3899l216k0178l6052m9930o1006A5803e6520p1908o7432n9217
103968b55077m7848l4119j8991l525J1213K4215L4621M1786M5337M5201M1605
103957a15582L5069K6344J6346O081l458j1386j7000j9848j9766j6908j1701m823
103945a36632K864J0417J6881K1399K3277K2071J7607J0017k78j2615k6126l9836
103933i0954n2736o3867p2415p7767p9562p7720p2441o4179n3597m1512k8800
103922g75550j6341m932M783J2347J7532K0343K1000J9899J7581J4652J1722R362
103910f47602Q027Q031R524J2475J6691K1844K7500L3171L8356M2597M5502M6791
103898c37093M6307M4029M0055L4603K7976K0534J2663M745k875r911j6148k1453
103886a56568k5775k9134l1602l3296l4336l4843l4900l4555l3786l2525l0648
103875e11968k7984k4344j9535j3405n844L170J3551K5100L7488N0272O2896P4738
103863c35865Q5122R3380e8472D2666R9754R4552Q5574P3102N7643L9937K0897
103852E14125J574j6922l3493m7136n7016o2548o3426n9683n1676m0076k5817
103841E7906j0031O043K1160L4152M4046N0106N1926M9414M2834L2733J9922N383
103829D05594r806k4564l7880m8889n6932o1574o2635D3147a1294m5893l5099
103818i2286k2691r332M344J7763L0451b9723B2515O0912O7978P3421P7265P9543
103806C81634Q0283P9477P7089P3039O7219N9518M9829L8102K4354Q724q519k6942
103794I03807m5951o4791q2572r8316j11012j19689j23520j21892B1556g9901
103783a63170o0917l5781r579J5781L8362N6397O8473a6752E4993O3019M8464
103772A66476K9520P937j4421l5776n4591B9446e0907q6252q7475q4438p7783
103761c86855o8291n6787m4074l0867j7755n200O482J7100K6559L4850M2001M8060
103749d34777N3082N7087O0077O2008O2818O2418a6575D1042N3075M7077L9671
103738A80865L0982K1209J0631l96j1451k2074l1769m0045m6431D1009a0935n0493
103726f1428m6028l8564k8245j5355l16J6342L3988N1917a8302F7337R9942J11624
103714B78903J20094J24877J25643J22207J14561J02864Q7442O8792M7546K4463
103704A217392M14k3687m6883o8223q6830j01908j12822j19119j20574j17214
103694D20546j09333r7484q2452o5206A9227i267j1248L930c13B4933L0600L2326
103682H7859L0680K6094J9145J0490P92r317j9290k8691l7208C5890a5104n6240
103670g1344o0515o3967o6764o9041p0890p2321p3264p3562p2963p1156o7784
103659h33571o2485n4918m4831l2072j6655J232K1183M2588O4635Q6335J06576
103648g21983J24177J37970J46890J50056a6023A21052J20850R8786P1933M1731
103638D54352R931k1511n0592p5421r4393j06338E381a01968r7115q1215o1399
103627c41697l9726j8359O38J5510K4982K8356K5559J7130M121j2017k9604m6909
103615c72016o2298p4389q2149q4955q2631p5410o3893m8968l1710j3290N130
103604i86579K2490L7889N0657O0370O6862P0222P0747O8919O5327O0632N5497
103593c56967N0534M6269M3087M1234M0792M1687M3715c093D6722N3062N5865
103582A55649N7836N8658N8117N6111N2659M7902M2084L5525K8611K1725J5252
103571F30129R514M757J116j385k854l513l686l767m192n390p745j1541j6944
103558E84499k3950l2370m1833n1787o1523p0229p7039q1114F2938a5347p0527
103547h5874n8463m2475k3310k056J9931M1130N9992a6026F9281Q9895Q8628Q1801
103535C29605P0197N4985L7566J9404J856j3971k7313l7783m5356n0302n3103
103524B85785n4338n4600n4400n4122A4338c9708n4202n4244n3881n2802n0707
103513c05544m7360m2608l6402k8805j9996j0240J23J0702K1098L0919L9827M7538
103501c40748N3867N8715O2086O4079c7127B7586O3886O2688O1411O0309N9574
103490C35454N9325N9596O0323O1359O2479O3390O3776O3290O1626N8507N3740
103479A002865M7234L9006K9208J8119O137o235j8415k9776l9688m7561n2890
103468I48004n5305n4600n0780m4076l4947k4084j2372q48R372J7181K1580K1792
103456G40917J7367Q269n067k1738m0433n9564p7449r2530j03586j09887j11282
103445A45017C6849f4548r2090q1436p0528o0215n1029m3187l6616l1041k6059
103434e56749k1238j6181j0592m311K685J0265J8185K6094L3593M0261M5693M9543
103422c82752N1545N1533M9469M5426L9601L2292K3883J4820N587l334j1481j8444
103410a01855k3883k7551k9309k9118k7049k3276j8046j1686m552K974J0510J7721
103398b65120K4310L0050L4797L8495M1165M2913i478C4895M4547M4674M4971
103387A69087M5617M6711M8269N0217N2381N4489N6206N7134N6856N4965N1104
103376G43036M5008L6531K5677J2622k282j8514l5406n2172o7964q1916r3210
103365E11410j01128j05114j04817j00114I098f9176o2129m3514k3385k788J7205
103354a83787L5557N1346c3083C9275P6692P6734P2670O4933N4161M1175K6898
103343D52538J2326j565j3863k3785l0730l4319l4420l1152k4883j6210n904N132
103331B53165J5932K5548L3105L7884L9378L7335L1792K3069J1761j310j5159
103320D92500k8715m0914n0797n7604o0839o0334n6272m9177l9870A8586c17r561
103308i878k408J762K479l43o380j4941k5021l5417m4858n2136n6238n6469n2525
103295c52373m4531l3037j8978l574J1766K5593L6538M3453M5504M2264L3743
103284b13632K0416L160j6778l7895n8536p7035r1812j01528j05162j02100r2185
103273h73087p5730n3506k6681L243L4543O5395R3988J18661J38001J50959J56898
103262b67316a11680C5773J33062J13531R0200O4580L8218J2581j1045l1651m8569
103251C96680o1478p0417p5724p7977C3194d3037p3719p0931o8265o5906o3815
103240c85673o1774n9437n6390n2234m6652l9455l0634k0363q984L007J5022K6438
103228g17129L6650M5127N1476N5459N7017N6278N3530M9196M3799L7906L2081
103217a98610K6843K2616J9707J8280J8348J9777K2318b5118D101L2710L5644
103206G2455L7636L8382L7697L5510L1881K7005K1166J4746Q169J872l724q271
103194C14524j1496j3249j3509j2384j0100o995l473K0L051N230O256N958M299
103181B68132J409k447o874j1390j5488j8687k0603k0996j9835j7302j3795r910
103169A12214o350l865l126m640q647j5060k3461A3967b9028n2042n9130o3313
103157b03513o3898o0568n3407m2912k9929j5577j118J2164K3088L0697L4339
103146c70634L3722K8941K0460R066m185j8080l1320m2642n0899n5166n4773m9401
103134e84911l9056k4105n240J6572M0142O4147Q7205J07977J25238g4056G1375
103122B18555J43131J33552J19048J00525P9124N6161L3029J1104q351k4274l5895
103111H25709m2785m4922m2686l6867k8602j9322j0631m188j557m043j2557k7453
103099E50096m8460p4594j04215j35099B3104a66920k08699k18503k18039k06850
103089a019011j85475j55388j18789p8314l6689L573M0438P2470R8900J19533
103079a258752J34654J44839J50820J53329J52992J50282J45483h7628D2369J19239
103069A61608J06372R1377P4337N5470L5155J3910p603k8626m8354o5982q0768
103058C06896r2086r9476A2651h9032r6696q8171p6762o3299m8711l3989k0095
103047e16755p901J878Q745J2453J3040J0832O412N94n648j1255j5178j6472j4389
103034e33644q469J395J4922L1427M9848O8828Q6793J02114g3546D5327J18120
103023A63447J10608R6572P6881N2963K6715K97k4086m4423n9141o7279o8605
103012B63949o3648n3617m0259k5639j1887r48N626O857K417p359k1533A5274
102999d1807p4868r0239j01634j07852j08164j02349r0713p4014n3417l0361o434
102988h81852J6752L7693N5120O8080P5997P8724P6521P0029O0213M8257L5482
102977b58984K3208J2663M869N50P5L435J0217J9661L0714M2127N2558A801O5449
102964F7250O5925O1660N2627L9273K2494L585j5863l4114m9440o0299o5503B3234
102951c3545m3302k5096l864J8310L9152H086O8191P2954O9904N8973M0879J7052
102939C36039j0485l9314o6864r0643B0239i8526j20487j13425r8088p5680m7959
102928e54165j7087J4572M4645P0954R1671J05453J11526b2705G7780Q4767O3992
102917B26539L9897J4410j0504l2978n1377o4399E0438b0761o4587n1792l3704
102906a70844j1529J3291L9187O4581B2661J08060J23787J34428J39608J39310
102896F67854J33865J23899J10288R4065P6351N8258M0817K4891J1132p4q602
102885A332744j4597j8442k0699k2056k3242k4952k7774l2119l8177m5900n4991
102874A009795o4939p5064q4594r2744r8783j02137j02418r9476r3398q4488C8527
102862b1676m6067l1447j6914k953J0058K1836L2164a4117C3719N2880N5846N6562
102850A99007N4869N0642M3824L4473K2780R093o069k2030l7979n3009o6169p6530
102838A52902F9659a5954q3153p5635o3128m6001k4941r04K4914N1148P6334e8315
102825E9457J31432J39028J39935J33909J21119J02148P7971M9912J9569j1289
102815I63191m0823o7249q8968j04679j13485j14979j09279r7065p9518n8266
102805H8880l5251j2581P660K3590L3735L7163L3592K3429P728j1938l3642n5343
102793A07022C1917e9396j02828j09070j10020j06154r8318q7570p5020o1688
102783h10064m8404l5734k3980j3180l181O299J5599K5032L4834M5110N5815O6747
102771f85107P7562Q7801R6933J04393J09650i6535A5254J08112J01158R1069
102761C15593P8164O2923M5972K8039R924p553k3589l7450m8503n6250o0360o0682
102749B46228n7245n0265m0125k7351j2598L411J9895L6075N1201O4599P5692
102738C09517Q4035Q9328R1430R0362Q6303P9563P0586N9901M8107L5828K3687
102727A068647J2263K071o477j3085j7593j9981k0363j8992j6219j2492q296m143
102715I45340n10K185L626L625K154o63m543r069j3727j7954k1202k2992k2995
102702H43275k1065j7291j2002n749P39O624J1051J3250J2631Q860J918p878j9898
102689H14465l3241m6820n9460p0004p7421q0898p9910p4271o4144n0044l2777
102678A45475j3405O843K6657M4740N9882P1065P7507P8732P4589O5273N1304
102667F88662L3506J2939r139l1372n2384p0857q5617r5712j00464r9511r2838
102656I7213A6443d7506m3304j9977M749K9529b3457E0660R1727J05128J13874
102645C61389J17830J17176J12367J04082R3163Q0510O7018N3484M0535K8595
102635A176149J7843Q239m60q641j6754k5244l4461m4609n5678o7441p9446r1057
102623G78440j01508j09978j15670j17899j16160A07045G079g8713o8208m7977
102613a94898k6035l411J8839L9720N8345c3429E2798R4732R9494J00705R8739
102602D46468R4106Q7412P9291P0368O1196N2239M3826L6157K9296K3189J7674
102591A041222J2540P544K441k952q762j5012k1636k8450l5195m1537m7104n1516
102579H11583n4418n5525n4629n1635m6571l9581l0922k0943j0064J263J2576
102568D61134K3439L3461M2327M9793N5694N9946O2516O3423O2703O0405N6573
102557A031414N1233M4408L6119K6393J5306K982j0370k4444l8827n3008o6385
102546A014821p8301q8082r5087r8766r8717r4731q6843p5342o0787m3976k5913
102535A68276p730R386K4286L5966M3650M6861M5477L9750L0286J7992M008j0429
102523D47779k4068l5796m4735n0313n2341n0992m6790m0531l3189k5791j9320
102512B3913I334b792j2214j4753j9360k5369l1939l8128m2999m5707m5600m2257
102500c21118l5554k5648j2993J734J7661L3806M9165O2769P3784g4843A0802
102488I6707Q2430P5579O5938N4266M1452K8431J6135N415l023q646j1157j0485
102476D33042o815n46P720J7235K7156L6608M4757N0854N4316N4755N2010M6179
102464H17271L7589K6800J4543J687j0856k2185l1492l8157m1772m2231l9723
102453F71474l4746k8064k0662j3639q117n107n406r477j7388k8771m2838n8446
102441C98813p4208q8652j00369B7397h3903j09354j02475r1259p6668n9922m2350
102430e65931k5250r743L299J3353K0225K4067K5292K4540K2542K0080J7858J6467
102418d13201J6305J7566K0213K4007K8518L3191L7382M0436M1731M0763L7159
102407g5930L0755K1587R915l784j8857l4496m9808o3858p5754q4691r0035r1349
102395e26305q8460q1451p0684n6775m0551k3010n229J1695K6746L9051M7966
102384g67007N3117N4440N2182M6880L9331L0492K1430J3212O815L043K457N331
102372d38277J1625K0999L2824M6260O0303P3872Q5889a1151I0271J03450J01033
102361B94754R4042Q2603O7109M8164K6564L248k0776m4458o6780q6800j03680
102350B93990j16750E1739g7893j29034j23794j14191j00670q3820o4346m3026
102340g36774k0697J799K3650M4083O2420P8091R0643R9771J05311J07245c8753
102328F2187R3321Q3314P1443N8280M4415L0414J6808M067p430j7383k5611l2029
102316C81796l6652l9584m0998m1124m0230l8590l6482l4158l1848A2398a5560
102304d2188k5796k5489k5696k6379k7475k8911l0590l2411l4272l6055l7657
102293c72919l8968l9896m0344m0242l9525l8141l6061l3263k9741k5499k0556
102282g55155j4933q661j778N675J3654K2098L0946M0115M9509N9005O8453P7674
102270d13398Q6453R4540J01654b3265H8448J13999J14030J11516J06224R8003
102260F32220Q6805P2707N5937L6878J6072n771k7823m9144o8745q5641r8924
102249E64571j07829j11806j10576j04186C7168d0578n9398l9183j8460J383J9035
102238a37201L3367M3508a1397C8060M5283L6929K5196J1084m282j9759l4248
102227I8263m6784e101o3074o5951o5132o0784n3267m3117l0992j7616l753R869
102215c98918K2577L3800M3094N0157N4845N7169N7282b4529B7579M7672M2667
102204A17918L7607L2981K9222K6681K5588K6055K8051L1410L5831M0902M6115
102193D78361N0903N4681N6872N6970N4563M9388M1343L0519J7206J881j4826
102182H77861l2148m9273o5378p9731r1736j01003j07390j11008j12207A6451
102171i3204j07276j05035j03436j02769j03082j04162j05580j06715j06852j05233
102161a143344j01163r4061q3521o9363n1627l0599o779J9147M6347P3893J00805
102150a340265J26115J48894J68319J83686J94445K00224a17750G8504J86667
102141B65171J72389J53899J31784J06725P9474N0811K1530p594l5814o2442q6854
102130G89079j08503j26921j41726j52622I9909f2021j60184j54207j44156j30277
102120f50845j12935r2610o9897m5522k0313M806K8845N0800O9691Q4626R4872
102109f58482R9893R9413R3436Q2266O6489M6941K4653P90k3436m6840o8318q6935
102097c70130j01949j12841j19340j21396j19176j13031j03455r1049p6472o0413
102087a389252m3548k6509r867N891K0364L3248M4330N3477O0636O5814O9063
102076a116353P0482P0185O8308O4992O0382N4630M7880M0288L2010K3210J4061
102065e69925M745m554j3645k2345l0493l7938m4572n0318n5139n9035o2040o4204
102053a009463o5579o6216o6135o5326o3740o1294n7875n3367m7651m0652l2335
102042a629633k2742j1987k76J2107K4806L7405M9470O0544P0204P8068Q3829
102031a248205Q7267Q8277Q6865Q3155P7389O9909O1142N1583M1762L2227K3503
102020e45126J6075J0359O675N234O131R324J4653K1834L0470M0093N0154O0080
102008b74044O9287P7217d4172D3145Q8754Q7490Q3473P6805O7722N6595M3917
101997E47901L0269J6299K684r909k0858k9621l5779l9054l9348l6734l1474k4017
101985C30359j4956n015M997J4241K1899K7247K9700K8876K4637J7112O714n878
101973D79933j9767l3887m7096n8278o6439p0811p0936D5997a2459m6791l2682
101962i1932j7289j868J2360K4327L3209b701C7309L7919L2664K4906J5439N098
101950A53335n327j5151k3851l1101l6758B79d3342m5309m6278m6869m7372m7992
101938b77162m8802m9748n0628n1131n0840m9296m6040m0659l2866k2523r696
101927g29391N308K1953L9465N6876P3072Q6865R7081J02659J02750d6560C8078
101915A04608M3185J5760j4197m4848C0340f9765j20739j34431j39969j36684
101905f01588j24512j04030p6404m3326o879L0621O6796R9384J26410J46315J58063
101894c29150J61186a2163A30407J22627R7464O8815L8521Q390j9921m4991o5740
101883C35572q1444r1769F5608c1149r2435q4620p4277o2397m9933l7722k6435
101872d58968j6544q306j759L237O974R846J2273J4658J7319K0440K4040K7962
101860c48828L1868L5273L7594L8213L6544L2137K4728J4304J160j4127l0709
101849a41843m7525o3414p7216q7893r4643r6998r4856q8505p8588o6008n1839
101838i89328l7208k3154j0559n0Q033J3629J6944J8383J8479J7830J6996J6466
101826i33539J6586J7543J9357K1888K4858K7909L0634L2631L3555L3153L1300
101815f44125K8017K3467J7968J1949N924M69l856o523p104n298r66N843J4901
101802e59334K5788L7925N0604O3028P4368Q3820R0654c8869E5408R0462Q2881
101791B28751P1833N7868M1745K4410O921r596k4040l5393m2806m5659m3609l6638
101779A93787k5056r508R068K9476N0344P0211Q7613J01201J09820J12622J09112
101768H38690R9216Q3291O2099L6797Q808k0226m8616p4717r7085j14564j26399
101757F47294j32271j32315j27090j17510C3377e6659p4696n9846m6383l4886
101747b72470k5615j8477j3126r004n466j861K357P569J3935K1386K9626L8195
101735b32951M6497N3899N9778i173E5804O3672N9639N3021M4112L3339K1203
101724C30790Q260m952j7919l0207m1460n1412n9890F6424e624p5669p7639p7953
101712b36885p6593p3509o8649o1944n3351m2845l0475j6366p33J6091L3665N1446
101700e60148O8811Q5074R9544J11539g4716E1108J27286J24700J18116J07804
101690E29014R4231P8061O0098M1250K2490M768j1017k4099l3870l9931m2113
101679F78882m0479l5323k7144j6615m523Q269K0886L2511M2412N0014N4908N6891
101667H20689N5961N2306M6292L8417K9281J9526R799O95p270j3711j8378k1169
101655A012438k2142k1476j9471j6499j2980r341n978l229j359n20p82k107m375
101642H92179p408j0974j4834j8749k2505k5934k8910l1357l3244l4577l5379
101631F28308l5679l5505l4859l3733l2086k9875k7049k3566j9421j4658r370
101620C32507l727K043P643J2739J6972J9982K1450K1109J8775J4375P933m02
101608D71399j0383k1671l3860m6504n9138p1308q2584E3363d7628j07522j11961
101597b67111j14143j13947j11281j06097r8377q8140p5463o0472m3378k4465
101587a102874m129J7148L8784O0111Q0406R8900J14848J27532J36330J40748
101577b92196J40466a6386A09083J11153R2905P1448M7655K2524k881k7484n0252
101566C74151p0250q6695r8992A1449i8415j08387j02645r3155q0594o5756m9510
101555e98462l2735j6273q88J2786K4272L3265L9652M3496M5025M4611M2727L9904
101543c22620L6706L3656L1223K9774K9539L0607L2909L6231b1759B2641M8241
101532G0882N1154N2569N1945M8846M2943L4075K2244P639r379k8264m8336o8795
101520B27523q8758C1450i2113j36663j45877j50607j50445j45184j34843j19666
101510a075398j00130p6914n0890k3070N429L3435N9782Q3364J03183J18412J28430
101499g94367J32862J31598J24816J12956R6731P7073N5108c1134R341j1805l0087
101488f3685m4378n3740n7497n5258m6960l2879j3620R896L6475O4700R3002d4203
101475I9076J62080J74794J80328J77934J67240J48318J21661Q8217M9315O644
101465A375607l7853q2072j23853j61127j92031k15040k29082A00926a27805k15088
101455c42893j93977j67182j36887j05487p5396m8830k7592j2899n249m385r319
101444a130096j8464k9823m1245n0678n6413n7271n2719m2899k8565j0965Q340
101433a510798K7654M5352O0028P0622P6488P7428P3673O5811N4731M1510K7318
101422h90183J3313N63j0026j7781k2264k3311k1010j5675p820J896J2726K3878
101410i55694L4585M4136N1934N7518O0592O1024N8859N4301M7690L9483L0212
101399d15360K0455J0797J796o055j2340j6757j9119j9370j7571j3899q636k140
101387d98199N173J2853K0446K7513L3661L8553M1933M3628M3565M1769L8355
101376a50750L3534K7589K0882J3812O821L60n133r253j1661j2115j0488o810
101364a03212j284N702J3561K1529K8695i53C5642L5376K9650J8956L212j7230
101352A05606m1564d517r6643j24015j48795j69185j83616j90884j90236j81426
101342a289317j64730j40901j11117p6877l9901k014L4973O9362R9659J24656
101332a496207J43473J55598J60886J59567J52190J39597J22860J03202Q1934
101323b76900O0382L9800K1322N889n778j3225j6267j4993r743j087J0229K3326
101311a77045L7253N1052b4926D9804Q3150Q8604R0842Q9833Q5766P9030P0178
101300F37207N9888M8908L8001K7886J9174J2334P640N151M700N900Q171J0779
101288H85739J2901J3690J2349Q216Q36r973k4085m1036o0040q0033r9752j17833
101276E00979j32948j43929G4193g6228j45468j35540j21569j04830q6796o8976
101266g39407n2729l9122k8816k2022j8510j7671j8634k0393k1937k2386k1071
101255a022698j7605j1893m126N257J5645K6313L6505M5511N2721N7671O0074
101244g56625N9838N7052N1973M4989L6595K7332J7761Q412k47p831j4066j8784
101232d93601k1933k3562k3800k2843k0928j8302j5213j1880q497n202k108P27
101220f67142L259N471P353Q885J0046J0799J1100J0899J0153Q840O971M596J813
101207e66957j229m343p299r874j1830j2974j3163j2319j0450p646m081RM342
101194f57814Q611J2527J5836J8349J9962K0671K0573J9852J8781J7683J6903
101183d68066J6781J7619J9642K2975K7631L3496M0327M7769N5377O2632e4816
101171A9133P7001P7767P5982P1523O4438N4938M3390L0308J6305K066j1700k4317
101159D96834l5186m3828m9928n3355n4184n2678m9293m4617l9342l4205A0308
101147a6769k6188k7513l1111l6789m4131n2524o1202o9334p6081q0687q2541
101136f04870q1241p6621o8766n7984m4789k9822j3800K549J8563L3667M7426
101125h75688N9546O9863P8333Q4997Q9933R3248R5020R5291R4063b4113F2751
101113A43464P2735O2884N1166L7683K2632O322j0825k8308m5536o1882p6698
101102A73637H4272a5042j06084j09319j08815j04530r6575q5230p0909n4155
101092g50659l5610j5965M048K3711M2342N9335P4163Q6421R5812J02165J05424
101081b08813a03161a64I7540R0086Q0497O9352N7071M4106L0901J7896N520n839
101069D87130j5816k4116l0495l4795l6940l6955l4955l1163k5877j9477j2389
101058A84152n065K045Q525J4028J8288K1158K2601K2706K1679J9824J7510J5155
101046C62606J3170J1941J1775J2880J5330J9065K3871K9398L5180M0659M5233
101035F21108M8299M9302M7791M3447L6149K5965J3206j618j7788l4427n0546
101024G80888o5107p7101q5619q9930q9547q4287p4296o0078m2466k2586j792
101013H8079J8439L6607N1321O1410O6036O4787N7708M5336K8637Q950j2151l2988
101001D82171n1940o7585p8835q5014q5905C1142d2044o1172m6863l1489j6250
100990a97818k196R838J9278K5834K9473L0398K8973K5688i465F169R856M108
100978B0133j350o354A568a3328j8548k1919k5101k8152l1056l3727l5997l7612
100966b45440l8267l7619l5313l1039k4543j5688m472Q951K4242M0895N8232P5436
100954b24625R1595b7300H9584J24166J26812J24269J16237J02702Q3985O0733
100944H28488L3899M712k5384n4834q2045j05499j23878j36142j41621E7619g4108
100932a91345r7681p4465m9221k3695L93K1457L8179M9578N5084N4558M8284L6953
100920a31921K1572L408j6119l5525n3366o8325p9285q5394q6111q1222p0856
100909f83144n5464l5801j2869J2122L7837O2874Q5839J05428J20492J30111i8951
100897C1748J21349J05922Q5114N9927L1623J647k8437n7055q2707j04076D4948
100885h5143j33715j31098j22779j09694r3098p4480n5430l7512k2121j0365k949
100874h78384j14j607o708j4292k2953l1132l7287m0048l8353l1562j9519k579
100862a124538J8435M2290O7471R2287J15033J34107J48147J56116J57372d1575
100851I7752J20859R7256O9753L9758Q783k1670n0177p5474r6511G7830d5091
100839a72656j26483j19988j08615r3077p4212n2944l0227o999J5860L7548N7383
100828f74410P4808Q9404J00891J09129J14090g0218D4435J10709J04361R5990
100818C55495Q6005P4834O2916N0689L8578K6982J6277O781j235p579j2128j4861
100806F82754j5853j5275j3400j0589p265l898r72J055J785R19j723o166j2275
100793E99097j9764k8197l7027m5637n3379n9638o3870o5658o4743o1056D5414
100781f14l5473k3658j1282R22J2232K1994f214B8636L7329L7063L4202K9056
100769A66286K2076J3826M922m006j2355j9602k5335k9284l1332l1524B3614c644
100756b7197j9428j5384j1898r366q083q204r738j2541j6337k0742k5310k9572
100744b13800l3094l5523l6624l6306l4641l1846k8267k4335k0518j7265j4957
100733e27176j3864j4110j5659j8324k1779k5607k9323l2441l4522l5200l4238
100722h02243l1532k7134k1233j4147o291J851R779J7001K3082K7670L0527L1541
100710g61129L0733K8258K4391J9503J4040Q487L333r59l991n449n141k992R34
100697f49982O445J3227K0875K8903L6790M4010N0068N4532N7068N7455N5603
100686b25006N1559M5495L7695K8530J8422P814k872j3264k3062l2063m0153m7306
100674a94211n3564n9002o3704o7723p1053p3611p5230p5663p4607p1735o6734
100663i46837n9353m9442l6992k2156n259J3204L2592N2147P1042Q8438J03522
100652g59094J15579J24025J28454J28656J24634b1137H3859R0384P3501N5160
100642C02904L6225J7550o2j5909k9424m0196m7994n2768n4637n3887A0887c5336
100629g5693l3878k7299k1072j5536j0906p252m507k476q68O77K523N011Q377
100616a82899J2737J8018K3955L0079L5742b2201B0307M1956L7834K9694J7419
100605A47210J281j8043l9493B9247e3892j02223j17518j27874j32556j31296
100595f65359j24329j12335r6355p7670n7665l7689j8948k408J1265K1713K8898
100584a130882L3045L4603L4176L2451L0134K7883K6266K5712K6509K8769L2459
100573g98875L7397M3289M9760N6388O2737O8404P3032P6349P8184P8464P7227
100562i7644b3030D7819O6223O1068N5726N0541M5807M1769L8591L6355L5050
100551D78949L4578L4763L5357L6074L6597L6615L5828L3990L0905K6458K0601
100540H40715J3379M900m657j5070k6066l7372m8691n9741p0245p9935q8550r5831
100528C32836j01512j05311A9070h7056j02593r6128q6610p4031n8557m0533k0508
100517e66016P78K2432M3437O2743P9326R2272J00842e9645D3499R6721Q5632
100506B25852P0495N2153L1593R918j1759l2358n0901o6555p8679F2924b7877
100494a18453q6349p8475o7455n3883l8408k1705m439J2779K9393M4927N8991
100483c23077P1278Q1557h0573A4930R8994J00101R8816R5136Q9098Q0757P0215
100472F48047N7639M3260K7417J0533o856k4123m0561n5425o7957p7457q3335
100461D31182q5156q2707p6046o5499n1687C4596A6595m52J5885K9795M0222M6384
100449A48429M7825M4485L6700K5172J0932m779k0608l5216m7405n6214o1022
100438H8299B6726c1278n0836m0878k9186j6929n292M634J1953J6041J6599J3675
100426a11497P645q06j0764k1163l0877l8825m4055m5846m3745l7642k7745j4604
100414d19924R47J7859L4926N0911O4603P4948Q1105a2094F6909P0652N7932M1594
100402B37087K2619K131j8685l8685n6840p2331i277r3256r8346j00034r8720
100391c99633r4909q9163q2021p3940o5248n6135m6651l6739k6279j5153l299
100380i89170R231K2239L5356M8053N9679O9506P6803Q0907Q1307P7700P0052
100369c58337N8601M3889K6700Q037j0968k9122m5283n8419o7718p2621p2886
100358e78127o8592o0128m8168l3606j7496r51J4918K9117M0810M9408N4575N6280
100346e61960N4756N0492M4172L6616K8701K1283J5127J0829Q783R134J1779J6367
100334b53921K2348K9020L5589M1251M5265c3421A2698M2369L5843K6872J6009
100323A33791L982q352k0112l0439l8601c764m6417m5682m2021l5883k7911j8896
100311b20574r696j158N959J1055J3747J3891J1605P243J376n291j1961j7838
100299b01642k2194k4442k4186k1257j5735p930J639J2278K3202L3572M2582M9515
100287a54598N3790d5790G224M7811L9652K8967J6338K466j1894k5962l8988A5323
100274d3961o5514o8658o8537o5130n8547m9022l6913k2669o817J0051K7307M4304
100262d04106O0391P4945Q7389h4169A9826J07442J07381J03793R6820Q6759P4073
100251E96094N9356M3320K6756J0497m636j7877k8574l6231m0545m1435l9057
100240E27668l3807k6290j7298p753J359R048J4409J6684J5342J0112J044j1488
100228D99030k6802m3920o1637p8593r3371I0119b0883j11626j05791r3231p4119
100217d05650m9074j9152J4225M9329Q4255J17018f3341A05255J84263J91691
100207D81209J90335J80149J61596J35610J03529O7003K7891j1866n0347q5780
100197A199329j16622j41639j59946j71046j74818j71501A02106d3994j25890
100188a69884j02200p6297m9469k2966K052K4553M3673N8743O9313P5160g1027
100176A934O5618N4919M1685K6855J1453l478j6925k7962l5815l9895C8538B946
100163b4354j5430o81J6036I223N1019O6960Q0369R0287R5958R6898R2939Q4233
100151F67886P1261N4803L5886J5710m432k3252l9564n2373o0959o4927o4249
100140E35790n9266n0656l9389k6636j3682j800P842J4303J6941J5481J0033J102
100128D10063j0485k3629l7069m9510n9727o6702o9704B4860c7902n3308m0819
100117a32029k6387j1281L160J5669K5160L0834L2259K9398a0590B099O35i543
100104c4240l5298m2895m6549m5651l9973k9679j5323K208K1756M2002O1552P9061
100092h3029A0297J03384J08561J08541J03353R3381P9314O2076M2774K2581K676
100081G36938j5865l2118m5387n5229o1470o4197o3732o0583n5383m8834m1636
100070A92504l4419k7701k1843j7028j3259j0368q049n907l491l73L816R326J6252
100057G9460K4512L3834M3769N3718O2962P0732P6257P8841P7906P3076O4195
100046G39262N1375L4997J5705n625k7931n0027p0686q8713j03037j12783j17350
100035B65187j16450C8584f0306q3435o4862m4487k3771m234J2663K5613L3568
100024b09251L5822L2058K2389P348j2146l4851n9301q3906j07081j27355j43490
100013f79764j54550j59976j59602j53655j42711j27629j09474q9411o8611m8165
100003a893548k9001j1832K877J4916K4326L1344L6378L9928M2538M4729M6950
99992a650395M9525N2646N6334O0464O4769O8869P2320P4649P5408P4217P0805
99981i30389O5045N6972M6800L4907K1833Q234n144j7524k8139l6289m1399m3049
99969h68142m1025l5325k6182j4049M22J6411L2988M9155O3928P6384Q5740R1393
99957e68302R2968R0358Q3724P3490O0330M5106K8836J2605k499j5463k5425l1733
99945a56005l3995l2117k6298j7032n063Q656K3049L6985M9372N9235b7418D1110
99932A08317O1918N3052M1274K7463J2651k072j5648k7129l5758m1032m2730m0932
99920I9374l6006k8561A5410E985M25R274J6387K1236K3538K3281K0735J6400
99908A37261J0971N265J41l588n231m293n31O021J5030K5902L7812M9771O0709
99895C35240O9564P5376P7367P5020O8131N6839M1622K3285K892j8299l8934n7661
99883G10442p3238q4632r1103r2263q8116p9065o5877m9633l1641j3330L857J8598
99871F3999K9776L6608L8680L5998K8982J8430N439q692k2597l4956m4641n0811
99859I6215D3205g997m5781l7522k7517j7037p413J05M489N048J496o013j6894
99846a55036l0199m4696n9021p1788q1751q7900q9585q6535p8906o7231n2371
99835i05019l5407j7550j0J6115K9918M0766M8336N2618N3893N2686M9695M5702
99823e68257M1496L7788L5139L3906L4226L5997L8901M2446M6020M8954N0597
99812a22787N0390b4477A8484L5532K5869J4440J910j0918k3152B8279a3989m7583
99800f1572m9283m7057m0856l0892j7628j756J5864L4254N2392O9287F793R5926
99788A02719J04405J09198J10269J07831J02321R4357Q4679P4089O3387N3295
99778A006550M4414L7169L1780K8252K6392K5817K6017K6391K6324K5243K2674
99767A327023J8300J1996L829n915j6782k8173l9412m9810n8727o5660p0274p2458
99755I53937p2351p0307o6903o2842n8914n5889n4435n5033n7912o3008o9949
99744B66394p8088q6557G405i3020j03855j03894j00096r2370q1012o6675n0322
99733f91244l3115j6318j144J1356K0389K5517K6669K4148J8574J0819J890p164
99721f09623j5373k1942k6303k8181k7591k4820k0380j4950r279m125j56K096
99709h00627K308L73l587r224j6021k3319l0400l6531m1044m3377m3135m0106
99697a084690l4293k5889j5282l005J0300K3940L7208M9460O0136O8821P5249
99686h38045P9334Q1152Q0943P9063P5979P2184O8202O4491O1454N9363e7510
99674I56N9517O1234O3239O5071O6233O6239O4652O1126N5437M7520L7463K5528
99662F74215J2132k173j6736l0836m3749n4780o3324o8906p1221p0173o5868n8642
99650A39939m9036l7762k5684A3725k880N963J1985J4563J3300Q079r10j3179
99638E0646B2711b1426o0556p5836q8609r7583j01651r9975r2080p7910n7848
99627g73474l2730l808K7322N8810Q8676J14940J35772J49614g9565G2655J40235
99616B12890J19857R2141N8661K1401j7371n5252q9870j19042H2481g1692j57969
99605b29661j52132j37123j13995q4322n0103j3591K2834N6848Q6346J09565J25216
99594c80118J32560a16119F157J06045Q4153N8366L0639K996k2629m4533o1347
99583A59847p2128A1307f2922o6078n2871l5846j6461L725K3178M0501N4534d7805
99570B1916P0291O6398N8629M7811L4943K1095P312n479j6527k5322l1622l5444
99558B14001l7036l6850l5448l3445l1431I900a9260k9379l0482l2215l4157l5794
99546a81287l6573l5987l3632k9296k2968j4880n491M546J4448K3377L0512L5153
99534b52078L6784L5133L0211K2301J1960o3j2864k5505l7060m6737n3914n8214
99522c50046n9500n7900n3762m7607m0072l1836k3557j5793q970l341J016M201
99510f87167O451Q112R571J1221J3390J6317K0100K4700K9927L5479M0946M5881
99498d25072M9840N2427N3364N2499M9857M5638M0204L4065a9357B756J7570J4722
99486C5048J3969J5498J9279K5025L2221M0138M7892N4521N9057O0624N8535N2353
99474E14160M1968K7631R959j0079l1231n2040p0956q6453r7175j02048D3349
99462d8629p7135n6665l1858m384K3829N0737f9749B3161J04999J09700J06658
99451C44518R6119P8907N6361L0215K464k4814m9621p0202q5191r3706r5405r0507
99439I9138A9390d4909m5666k5531n622J2441K7282L7868e48D3739M0263L2222
99427A16224K1205Q490m528j6454k6021l2181C2533H18b3916j3668P40J7469A5920
99413F8828O8999Q2364R1999R7160R7419R2687Q3198O9492N2361L2775J1812r427
99401H39667k9902m8688o5048p8441q8568r5335r8855r9380r7294D5135d1865
99389a21509p1295o2223n2619m2610l2278k1695j0954k00J0356K0409K9594L7471
99377c17553M3581M7479M8783M7229M2707L5302K5321J3280j04j3955k7282l9072
99365i4284m8338n4228n6082n3499m6397l5026j9972k139J7310L7023N5549P1442
99353b28641Q3362e5089C6012Q5654P3825N6029L3111O293k2892n2703q1303B7142
99340a00645j42625j50366j50419j42670j27485j05696p8534m7545j4486J8798
99330a041673N0488P8922J02692J20724J32343J37294J35744J28241c9550E9624
99319A39663N9638L9298K0243L497j0153k0202k6437k8922k7979k4130j8056j0520
99307I5940k317N796J3150J9204K3577K6057K6610K5354K2549J8548J3773Q665
99295B96906L656q80m637p407r082r649r190p858n849l395p24J955M452O623Q354
99280B63275R554J0145J0038R118P235M190k54o354j4355k4449l6723n1105o7323
99267A12992B8125g4856j20679j36797j50056j59183j63015j60626j51445j35341
99257a251998j12682q4348n1695j6483J9263N3382Q3753J08457J25935J35108
99247i91308J35458J27089J10705Q7567N9405K8299l494l3654o0001q0616r3982
99236g14532r9074r5438q3198o3061l6256m452L0345O5937J00070J30580J55533
99225f13546J73349J82894g3739A01569J58631J34560J04565P0473L4326j736
99215F02388l5642o5508q9776j07309j17469F6536d9225j05221q9825p1173n1018
99204c66462l1121j3103J695J2308J8237J9469J6469J0113J586p747j6499k3405
99192c78460k7460k8032k4914j8352q994K166J3929K5016L4208M0485M3128M1791
99180b85489L6534K7795J6354L235j0403k3370l4573m3097m8303m9855m7752m2306
99168e01230l4108k3951j2771j541Q803J7446K3762K7355K8101K6132K1839J5821
99156d04342Q843J770m513r162j1441j0788o859M50J0986K4338L9874N6774P4072
99143b29998R0731c3562H4420J26684J31079J30649J25107J14421R8800P8694
99133H89854N4760K7840j108l1012o0772q9281j15471j38356j57057j70830B9474
99121a51979j77703j67848j52121j30963j05049p5240m2603q338K6241N9771R0893
99110h34939J18333J40955J57829J68287g7567I1253J59146J43544J22909R8368
99100F15220P1201M2801J4557j2202l6287n6712p2743q3926r0111r1427q8275
99089B12096q1274E9597E65d5080l1998j8943p202K672J0316J5571J8466J9203
99077c6995J8113c259H938Q297M324N94k693n464F228c530j1667j3748j6254j9372
99063f4571k3201k7714l2744l8004m3091m7538n0854n2598n2410n0090m5608l9135
99051e67558l1034k1832j2176k774N671J2535J7323J9727J9646J7195J2700O653
99039e23924l22p534j4291j9947k3966k5965k5732k3252j8684j2365m751L599
99027f97134J2091K0129K7176L2786L6629L8536L8473L6572L3092K8401K2942
99016c70307J7198J1645O718K776P1j270j247PK249N139Q279J1256J3658J5143
99002b78685J5440J4405J2014Q386L759j510o988j2195j6658j9932k1663k1610
98990c25237j9677j5913j0530l876L592J1332J8772K5349L0557L3982L5344L4512
98978a81793L1510K6528J9893J2064L576m973j2980j9864k5121k8332k9216k7624
98966b36332k3569j7215q869J030J1934K3228L4246M4326N2834e9175C834O3911
98954F7745O1764N6586M8588L8146K5803J2247j744j5324k7646l7899m5380m9527
98942A33359m9978C6780b734k9095j5967r71J4885c399D1279N6379O4633O8708
98930B30999O8165O2892N3157L9568K3070M849j3743l1305m6524n8284o5774o8585
98918A98485o6745o0721A9630b0318k7799j6409p159j216O03k097r244k0304l4325
98905a38268n0041o5976q0584r2395j00135j02840r9939r1299p7217n8414l5957
98894i93065j1173J4454L9395O2199Q1592R6561J06427J10878J09981J04154R4140
98883a84457Q0919c7907A1596L3721J9367P329j751p524r947r257n961p62N512
98870D2323J1984J7811K2272K4828K5178K3278J9344J3838P387P40n335j0140
98858A93508j3131j4002j2720r570n123j93M237P130P506M577k146j2766k6956
98845A20351m3929A3915f7282r8315j12145j21097j23884j19642j08047q9358
98835h39770o4433l4663j878L1793O4106R2855J16075J32182J40109J39370i4138
98823A8961Q9631O1459L0643o03l0079n5747C8376e0843r4963r2907q3394o7299
98811c89406m5944k0995N669L2081N6353P6789R2018i2356A1134R9272Q8932P3425
98799B72763N4081L2490J0391j0465k8437m2124n0450n2764m8853l8983k3857
98788G3792m563J7508M0762O3523Q4162J01180J13353J19774J19928J13708J01415
98777I44542Q3715O1592L6262R099j8481m5082o9426r0422j07206j19175j26004
98766E59414j27633j24252j16266H7008a925p1107n1620l1330j1064Q405K6384
98755a32257M2282c4357C1684P3330P7406P8326P6286P1605O4719N6148M6492
98744E75996L6368K6406J7190R227K922j473l857m300l050m95K847O376R459J1486
98730F85102J1926J0381O626O52p334j6905k7440l8169m8238n6774o2982o6196
98718C90649o5981o2159n4866m4537l1904j7931l750R438K0458K8275L2077L1360
98706B31129K5971J6133K423j4267l2817n1957p0390A9335h1067j10119j15533
98695c06719j16465j13048j05699r5057q1904o7089n1434l5681k0409o019P282
98684i92242J9478L0703M1194N1238O1098P0969Q0916R0857J00533J09530J17301
98673b18425i5208C1409J26893J23544J16247J04914Q9715P1103M9794K6740L070
98662G43429j9988m1192n9370p3529q2919q7101q5991p9873o9381n5460l9292
98651D9333k2215n606R216K1096K9141L2786L1840K6499J7327N205q748k3277
98639A62597l7088m8978A8603d4579o4328o1301n4403m4239l1675j7731l488J0020
98627c11724K1900L1485L8375M2474M3972M3309M1102a1039B3895L2331L0734
98616H6960L0387L1275L3129L5450L7556L8677L8030L4924K8840J9512O972q432
98604D13280k6039m4922o3953q1890r7485a0595j17237j19762j16831j08491r5168
98593e68084p7640n6980l4472j1514J0497L0255M6662N8894O6464O9246O7470
98582c99202O1695N2755M1661K9537J7503O587k350q690j2094j2512j0183n597
98570b40890N71P507J4360K0298K4597K6686K6195K2976J7105Q857j308j2813
98558h5859k5001l7181m8703n8966o7466p3814p7742p9091p7821p3970o7666n9091
98546h32371m8487l6144k2393p616P754K3237L8299N2374O4875P5220Q2865Q7345
98534e15042Q8313Q5579P9141O9205N6202M0767K3715O003j1340k7273m0828n1183
98522a96741n7727o0125n8335n2640m3621l2115j9157n894O513J6995K4661K8894
98510d49292K9406K6280J9965J1258J225q876j7717k4023k6695k4928j8301o848
98498d88546Q925K8052M9169P0610R0539J07108a5541A08076J21184J10880R2898
98487D33038O8049L7745L896l1217o5106r5271j19393I6213d6043j38819j25191
98476c10053j02084p0928l3758O927M8345Q7631J22068a02578F4801J75175J72191
98465D12167J58726J35826J05189O9043K9956r336m6158p8085j03112j19801j27375
98454D27040j25754j15538H7788A3050c4907j9887P220a6301C4222O3685P0011
98443A67918O9333O2053M9078L1716J1559r679l0304m8793o3915p4817q1074C60
98430g9804p4197o5824n6184m6422l7561l0419k5525k3067k2911k4600k7432l0541
98418e44487l2976l3823l2291k7798k0029q972N072K1512L9513N8064P6047R2337
98406d07831J05865J15719f5066E6723J17362J07991R4042P6119N5013L1664P092
98395E46006j7660m1576o3719q3275r9562j12080G646a16974j24478j20189j12026
98384d73667j00346q5598o8280m8934k8122o414J5617L7413N8428P8144R6063
98373e25696J11730J24727J34700a3190A31270J43915J39692J31897J20753J06618
98363G74145Q9973P1420N1656L1460J1646o952k3555l7444m8047n4936n7896n6931
98351G44539n2267m4377l3924k1762q860L737J4994K3948K9777L1875K9887K3759
98339G41326J3746L95j5466l2800n0420o7079q1568r2786r9861j02188r9503B1896
98326e7936o4081m5703k5938o135J2380K8395M0917M9250a5782C6646M7778L9919
98314A24343K9934J9105Q786K98n204o830m064L201J4619K9409M6413O4172Q1054
98301D05236R5373J05556J10257J08504R9785Q4111O2046L4655L470k9650o2645
98290A016698r3411j19977j40643j54148j59727j57219D4529h5644j08061q2496
98280b76201n5466k8989m936J5108K9981L9021M2108L9664L2574K2111R779k814
98268a38060j4130k2840k7947k8877k5521j8235p795M690J7897L0425M0935M8283
98256a41175N1633c9004E970L5343K2422P287q793k4485g81m9820n7565o1295
98244a69461o0924n6745m9372l9670k8677j7462p037J746Q287J2279J3734J2966
98232c80336J0561P283M000J587Q17K282O325J2987K2007L2840M4689N6592O7507
98219a10859c4455D7918Q4705Q2964P7040O7169N3915L8137K0928L526j2793k6798
98207D36711l7413m3810m5453m2165l4125k1867o221J1737L0768M9575O6888Q1559
98195D46184R2640R9444J01588R8993R1888Q0766O6348M9485L1131J2238o293
98184A164412k3665l9227n2483o3109p0926p5876p8003p7408p4221o8587o0648
98173D80259n0555l8470k4606r231P279K4440M1639N8154P3156Q5778R5154J00498
98161H43495J01178R6775Q7160P2524N3403L0658N446k0855m6732p0643r1146
98150A061263j06985j17215j21261j18984j10687r7099p9316n8724l6879j5402
98140A98711M173K0502L2545L9640M1552L8483L1045K0195P149o742k0099l1655
98128C75499m0362m5474m6625m3844l7539k8467j7636o211M600J3670K0053K3079
98116A70743K2407J8040J0324j14j2429k5670l8867n1139C1525c8761p6453q0308
98104a95522q2092q2224q1195p9511p7602p5757p4095p2531p0802o8498o5117
98093a024946o0144n3122m3722l1809j7469j038J6916L5636N4213P1683Q7092
98082i66710R9590J08497J13376J14059J10680J03652R3642Q1501O8211a8721
98071B3447L1194K2473J6360J2925J1949J2950J5233J7964K0253K1248K0229J6686
98059B42911J0374J368r953k2919l6628n0027o2023A515g6353q0291p8624p3031
98047c08299o4059n2608l9841k7077j5654o787j428j55l104r926j9809l1565m3715
98034f24027n4662o2845o6890o5768n8898m6220k8196n790J9622M6382P2682R6733
98022g77877J16914J31900J40775J43090a06311B2366J13392R4274P2776N0442
98012C53250K8762R074p539k0324k8889l3217l3634l0773k5471j8709j1493m766
98000A76271O78M267N698M958K318j696o367j0851j4270j5807j4788j0761l556
97987A16094O682J9489L4103M9521O4572P8020Q8664R5463R7624R4689Q6602P3714
97975I05237N6783L6911J5459o071k6172m3472n6860o5601o9397o8431o3328n5107
97963E59951m5070l4653k5303j8302j4667j5023j9573k8068l9860n3960o9165
97952A96307q4167A4461i4105j15931j19184j18077j12709j03488r1077p6320
97942h30891o0156m3532k7330j2305R75J2138K1017K7641L2200L4997L6410L6840
97930g71996L6653L6171L5609L5100L4663L4246L3724L2948L1774L0091K7864
97919d03153K5132K2046J8836J5819J3355J1816J1543J2797J5721K0302K6351
97908b09435L3497M1198M8774c0522B9872O2843O2113N7690M9294L6906K0804
97897C19522J539k0065m2982o6039q7993c648j23837j35681j42483j43848j39697
97886f89194j30269j16087r7934p6780n3722k9915o492J5503L5159N1774O4851
97875a033106P4137P9624Q1513Q0221P6314P0478O3469N6065M9004M2952L8460
97864c20869L5930L5593L7501M1525M7365N4563e837F4851P8268Q4611Q9094R1187
97852D08011R0508Q6839Q0160P0647N8676M4792K9680J4126j051j5046k7147l6767
97840H03428m3524m7253m8043m6220m2337l7127l1441k6173k2178k0193k0750
97829D18189k4129l0307l8961m9475o0985p2471E9024c1985r6070r7320r4383
97818c19758q7237p6236o2086m5785k8539j1658L575J6016K4763K9242K9273K5064
97806e03366J7212O637n489j7871k9174l8172m3840m5446m2612l5348k4053r467
97794g70989P383K5266M2870N8890P2137Q1646Q6735Q7059Q2636P3835O1334d5127
97781a5975d206m899j9773l1959m0801m5922m7246m4968l9543l1619k1969j1422
97769c44327p97R185J7936K5051L0330L3760L5520L5924L5380L4340L3238b2021
97756A0189L2682L3845L5554L7556L9519M1078M1883M1646M0176L7411L3423K8430
97744D53392K2766J6849J1152O145K236k45j115l34J971N525R923J4677J9254
97731E62196K3138K5879K7134K6698K4543K0785J5706R689L194l304r374j4662
97719G11622j8957k2197k4483k6080k7352k8756l0748l3741l8032m3755n0842
97708C66679n9006o7762p6438G9227a1121r3939r4321r0993q3701p2486n7694
97697e04255l9963k0185N62K1097M0226N6832O9975P8944Q3328Q3019e2189A7267
97684G4696M3039K7279J1144m425j8627l0820m0578A4032c8065n3989n3633n1392
97672a97079m7672m2860l7302l1280k4982j8530j1978n337J387Q175J4956K1609
97660c70893K7930L3661L8490M2098M4175M4480M2867L9329b3854C368J9431J1231
97648C4030L298l668q999j2135a55j0464n548J730c634A7255L1070M0367M7822
97635A36514N2603N4077N1892M6005L6719K4651J0697m044j8381l1118m1191m7749
97623B70675n0269m8590m2951l3977k2626j0106K233J3039K1068K5335K5197K0441
97611A69469J1310j496j6880l3435m9563A5772e8348p9757p9667p3447o1229m3687
97599c96135k1973K348K7448N1385P2270Q8445g7599B4373R8282Q7876P1633N0912
97587C33076K7394K957k0518m1310n8003o9625p5718B1902e0216o4045n3465m1887
97575b09613l0813k1598j5289j2525j3480j7837k4823l3325m1971m9315n3977
97564e24566n4813n1038m2328k8873j1377Q987L0681N1934P0904Q5850R5304R8213
97552b71122R4048Q2883b8803A4009J6873j0368a6167n9854p7871q9103r2445
97541c35440q7415p4223n3743k7472K596L4122O4604R1597J12884J26686a4014
[truncated: 1,391,276 more chars]
