# Supplementary material for: Competition between N and O: use of diazine N-oxides as a test case for the Marcus theory rationale for ambident reactivity
Source: Chem Sci. 2020 Jul 23;11(35):9630–47. doi: 10.1039/d0sc02834g (PMC8162281; doi:10.1039/d0sc02834g)
Supplement: SC-011-D0SC02834G-s028 [file SC-011-D0SC02834G-s028.jcamp]

##TITLE=	4H313401
##JCAMPDX=	6.0	$$ NMR Plug-in 1.3 of MestReNova 6.0.2-5475
##DATATYPE=	NMRSPECTRUM
##DATACLASS=	NTUPLES
##NUMDIM=	1
##ORIGIN=	Bruker BioSpin GmbH
##OWNER=	nmrsu
##.OBSERVEFREQUENCY=	400.1300048828125
##.OBSERVENUCLEUS=	^1H
##.SOLVENTNAME=	3
##.PULSESEQUENCE=	zg30
##.ACQUISITIONMODE=	SIMULTANEOUS (DQD)
##$ORIGINALFORMAT=	Bruker XWIN-NMR
##$PARAMETERFILE=	(acqus, ASCII, C:/Users/peter/Documents/Ambident%20reactivity%20of%20diazine%20oxides%20(e.g.%20PyzNO)/NMR%20data%20files/Compound%2023b%20&%2021b%20-%20in%20CD3CN,%20then%20DMSO-d6/Compounds%2023b%20&%2021b%20NMR%20Spectra%20in%20CD3CN/1H/acqus, 0)
$$ ##TITLE= Parameter file, TOPSPIN		Version 2.1
$$ ##JCAMPDX= 5.0
$$ ##DATATYPE= Parameter Values
$$ ##NPOINTS= 1	$$ modification sequence number
$$ ##ORIGIN= Bruker BioSpin GmbH
$$ ##OWNER= nmrsu
$$ $$ 2018-09-13 22:08:14.048 +0100  nmrsu@GH416706
$$ $$ \\143.239.221.79\nmr\400data (new server)/data/PBKS/nmr/4H313401/11/acqus
$$ $$ process C:\Bruker\TopSpin2.1\prog\mod\dirdata.exe
$$ ##$ACQT0= -2.3109243697479
$$ ##$AMP= (0..31)
$$ 100 100 100 100 100 100 100 100 100 100 100 100 100 100 100 100 100 100
$$ 100 100 100 100 100 100 100 100 100 100 100 100 100 100
$$ ##$ANAVPT= -1
$$ ##$AQSEQ= 0
$$ ##$AQ_mod= 3
$$ ##$AUNM= <au_zg>
$$ ##$AUTOPOS= <60 >
$$ ##$BF1= 400.13
$$ ##$BF2= 400.13
$$ ##$BF3= 400.13
$$ ##$BF4= 400.13
$$ ##$BF5= 500.13
$$ ##$BF6= 500.13
$$ ##$BF7= 500.13
$$ ##$BF8= 500.13
$$ ##$BYTORDA= 1
$$ ##$CFDGTYP= 0
$$ ##$CFRGTYP= 5
$$ ##$CHEMSTR= <none>
$$ ##$CNST= (0..63)
$$ 1 1 145 1 1 1 1 1 1 1 1 1 1 1 1 1 1 1 1 1 1 1 1 1 1 1 1 1 1 1 1 1 1 1 1
$$ 1 1 1 1 1 1 1 1 1 1 1 1 1 1 1 1 1 1 1 1 1 1 1 1 1 1 1 1 1
$$ ##$CPDPRG= <>
$$ ##$CPDPRG1= <>
$$ ##$CPDPRG2= <>
$$ ##$CPDPRG3= <>
$$ ##$CPDPRG4= <mlev>
$$ ##$CPDPRG5= <mlev>
$$ ##$CPDPRG6= <mlev>
$$ ##$CPDPRG7= <mlev>
$$ ##$CPDPRG8= <mlev>
$$ ##$CPDPRGB= <>
$$ ##$CPDPRGT= <>
$$ ##$D= (0..63)
$$ 0 2 0 0 0 0 0 0 0 0.06 0 0 0 0 0 0 0.0002 0 0 0 0 0 0 0 0 0 0 0 0 0 0 0
$$ 0 0 0 0 0 0 0 0 0 0 0 0 0 0 0 0 0 0 0 0 0 0 0 0 0 0 0 0 0 0 0 0
$$ ##$DATE= 1536872882
$$ ##$DBL= (0..7)
$$ 120 120 120 120 120 120 120 120
$$ ##$DBP= (0..7)
$$ 150 150 150 150 150 150 150 150
$$ ##$DBP07= 0
$$ ##$DBPNAM0= <>
$$ ##$DBPNAM1= <>
$$ ##$DBPNAM2= <>
$$ ##$DBPNAM3= <>
$$ ##$DBPNAM4= <>
$$ ##$DBPNAM5= <>
$$ ##$DBPNAM6= <>
$$ ##$DBPNAM7= <>
$$ ##$DBPOAL= (0..7)
$$ 0.5 0.5 0.5 0.5 0.5 0.5 0.5 0.5
$$ ##$DBPOFFS= (0..7)
$$ 0 0 0 0 0 0 0 0
$$ ##$DE= 6
$$ ##$DECBNUC= <off>
$$ ##$DECIM= 16
$$ ##$DECNUC= <off>
$$ ##$DECSTAT= 4
$$ ##$DIGMOD= 1
$$ ##$DIGTYP= 7
$$ ##$DL= (0..7)
$$ 0 120 120 120 120 120 120 120
$$ ##$DP= (0..7)
$$ 150 150 150 150 150 150 150 150
$$ ##$DP07= 0
$$ ##$DPNAME0= <>
$$ ##$DPNAME1= <>
$$ ##$DPNAME2= <>
$$ ##$DPNAME3= <>
$$ ##$DPNAME4= <>
$$ ##$DPNAME5= <>
$$ ##$DPNAME6= <>
$$ ##$DPNAME7= <>
$$ ##$DPOAL= (0..7)
$$ 0.5 0.5 0.5 0.5 0.5 0.5 0.5 0.5
$$ ##$DPOFFS= (0..7)
$$ 0 0 0 0 0 0 0 0
$$ ##$DQDMODE= 0
$$ ##$DR= 18
$$ ##$DS= 2
$$ ##$DSLIST= <SSSSSSSSSSSSSSS>
$$ ##$DSPFIRM= 0
$$ ##$DSPFVS= 12
$$ ##$DTYPA= 0
$$ ##$EXP= <PROTON_noPrint.c>
$$ ##$F1LIST= <111111111111111>
$$ ##$F2LIST= <222222222222222>
$$ ##$F3LIST= <333333333333333>
$$ ##$FCUCHAN= (0..9)
$$ 0 2 0 0 0 0 0 0 0 0
$$ ##$FL1= 90
$$ ##$FL2= 90
$$ ##$FL3= 90
$$ ##$FL4= 90
$$ ##$FOV= 20
$$ ##$FQ1LIST= <freqlist>
$$ ##$FQ2LIST= <freqlist>
$$ ##$FQ3LIST= <freqlist>
$$ ##$FQ4LIST= <freqlist>
$$ ##$FQ5LIST= <freqlist>
$$ ##$FQ6LIST= <freqlist>
$$ ##$FQ7LIST= <freqlist>
$$ ##$FQ8LIST= <freqlist>
$$ ##$FRQLO3= 1891556.29139073
$$ ##$FRQLO3N= 0
$$ ##$FS= (0..7)
$$ 83 83 83 83 83 83 83 83
$$ ##$FTLPGN= 0
$$ ##$FW= 90000
$$ ##$FnMODE= 0
$$ ##$FnTYPE= 0
$$ ##$GP031= 0
$$ ##$GPNAM0= <sine.100>
$$ ##$GPNAM1= <sine.100>
$$ ##$GPNAM10= <sine.100>
$$ ##$GPNAM11= <sine.100>
$$ ##$GPNAM12= <sine.100>
$$ ##$GPNAM13= <sine.100>
$$ ##$GPNAM14= <sine.100>
$$ ##$GPNAM15= <sine.100>
$$ ##$GPNAM16= <sine.100>
$$ ##$GPNAM17= <sine.100>
$$ ##$GPNAM18= <sine.100>
$$ ##$GPNAM19= <sine.100>
$$ ##$GPNAM2= <sine.100>
$$ ##$GPNAM20= <sine.100>
$$ ##$GPNAM21= <sine.100>
$$ ##$GPNAM22= <sine.100>
$$ ##$GPNAM23= <sine.100>
$$ ##$GPNAM24= <sine.100>
$$ ##$GPNAM25= <sine.100>
$$ ##$GPNAM26= <sine.100>
$$ ##$GPNAM27= <sine.100>
$$ ##$GPNAM28= <sine.100>
$$ ##$GPNAM29= <sine.100>
$$ ##$GPNAM3= <sine.100>
$$ ##$GPNAM30= <sine.100>
$$ ##$GPNAM31= <sine.100>
$$ ##$GPNAM4= <sine.100>
$$ ##$GPNAM5= <sine.100>
$$ ##$GPNAM6= <sine.100>
$$ ##$GPNAM7= <sine.100>
$$ ##$GPNAM8= <sine.100>
$$ ##$GPNAM9= <sine.100>
$$ ##$GPX= (0..31)
$$ 0 0 0 0 0 0 0 0 0 0 0 0 0 0 0 0 0 0 0 0 0 0 0 0 0 0 0 0 0 0 0 0
$$ ##$GPY= (0..31)
$$ 0 0 0 0 0 0 0 0 0 0 0 0 0 0 0 0 0 0 0 0 0 0 0 0 0 0 0 0 0 0 0 0
$$ ##$GPZ= (0..31)
$$ 0 0 0 0 0 0 0 0 0 0 0 0 0 0 0 0 0 0 0 0 0 0 0 0 0 0 0 0 0 0 0 0
$$ ##$GRDPROG= <>
$$ ##$GRPDLY= -1
$$ ##$HDDUTY= 20
$$ ##$HDRATE= 20
$$ ##$HGAIN= (0..3)
$$ 0 0 0 0
$$ ##$HL1= 1
$$ ##$HL2= 35
$$ ##$HL3= 16
$$ ##$HL4= 17
$$ ##$HOLDER= 0
$$ ##$HPMOD= (0..7)
$$ 0 0 0 0 0 0 0 0
$$ ##$HPPRGN= 0
$$ ##$IN= (0..63)
$$ 0.001 0.001 0.001 0.001 0.001 0.001 0.001 0.001 0.001 0.001 0.001 0.001
$$ 0.001 0.001 0.001 0.001 0.001 0.001 0.001 0.001 0.001 0.001 0.001 0.001
$$ 0.001 0.001 0.001 0.001 0.001 0.001 0.001 0.001 0.001 0.001 0.001 0.001
$$ 0.001 0.001 0.001 0.001 0.001 0.001 0.001 0.001 0.001 0.001 0.001 0.001
$$ 0.001 0.001 0.001 0.001 0.001 0.001 0.001 0.001 0.001 0.001 0.001 0.001
$$ 0.001 0.001 0.001 0.001
$$ ##$INF= (0..7)
$$ 0 0 0 0 0 0 0 0
$$ ##$INP= (0..63)
$$ 0 0 0 0 0 0 0 0 0 0 0 0 0 0 0 0 0 0 0 0 0 0 0 0 0 0 0 0 0 0 0 0 0 0 0 0
$$ 0 0 0 0 0 0 0 0 0 0 0 0 0 0 0 0 0 0 0 0 0 0 0 0 0 0 0 0
$$ ##$INSTRUM= <spect>
$$ ##$L= (0..31)
$$ 1 1 1 1 1 1 1 1 1 1 1 1 1 1 1 1 1 1 1 1 1 1 1 1 1 1 1 1 1 1 1 1
$$ ##$LFILTER= 200
$$ ##$LGAIN= -15
$$ ##$LINPSTP= 10
$$ ##$LOCKED= yes
$$ ##$LOCKFLD= 5854
$$ ##$LOCKGN= 120.800003051758
$$ ##$LOCKPOW= -40
$$ ##$LOCKPPM= 1.92999994754791
$$ ##$LOCNUC= <2H>
$$ ##$LOCPHAS= 333
$$ ##$LOCSHFT= yes
$$ ##$LOCSW= 0
$$ ##$LTIME= 0.136000007390976
$$ ##$MASR= 4200
$$ ##$MASRLST= <masrlst>
$$ ##$NBL= 1
$$ ##$NC= -2
$$ ##$NLOGCH= 1
$$ ##$NS= 16
$$ ##$NUC1= <1H>
$$ ##$NUC2= <off>
$$ ##$NUC3= <off>
$$ ##$NUC4= <off>
$$ ##$NUC5= <off>
$$ ##$NUC6= <off>
$$ ##$NUC7= <off>
$$ ##$NUC8= <off>
$$ ##$NUCLEI= 0
$$ ##$NUCLEUS= <off>
$$ ##$O1= 2470.96654339884
$$ ##$O2= 2470.96654339884
$$ ##$O3= 2470.96654339884
$$ ##$O4= 2470.96654339884
$$ ##$O5= 0
$$ ##$O6= 0
$$ ##$O7= 0
$$ ##$O8= 0
$$ ##$OBSCHAN= (0..9)
$$ 0 0 0 0 0 0 0 0 0 0
$$ ##$OVERFLW= 0
$$ ##$P= (0..63)
$$ 11 11 22 0 0 21.12 32 64 20000 0 0 80000 80000 0 0 400000 1000 2500 10000
$$ 600 2500 0 0 0 0 250 0 11 0.1 1500 0 0 20000 0 0 0 0 0 0 0 3000 0 0 0 0
$$ 0 0 0 0 0 0 0 0 0 0 0 0 0 0 0 0 0 0 0
$$ ##$PACOIL= (0..15)
$$ 0 0 0 0 0 0 0 0 0 0 0 0 0 0 0 0
$$ ##$PAPS= 2
$$ ##$PARMODE= 0
$$ ##$PCPD= (0..9)
$$ 100 75 100 100 100 100 100 100 100 100
$$ ##$PHCOR= (0..31)
$$ 0 0 0 0 0 0 0 0 0 0 0 0 0 0 0 0 0 0 0 0 0 0 0 0 0 0 0 0 0 0 0 0
$$ ##$PHLIST= <>
$$ ##$PHP= 1
$$ ##$PH_ref= 0
$$ ##$PL= (0..63)
$$ 120 -0.5 120 120 120 120 120 120 120 58.67 8.78 20.61 120 120 120 120 120
$$ 120 -0.5 16.17 120 120 120 120 120 120 120 20.61 120 120 120 120 120 120
$$ 120 120 120 120 120 120 120 120 120 120 120 120 120 120 120 120 120 120
$$ 120 120 120 120 120 120 120 120 120 120 120 120
$$ ##$PLSTEP= 0.1
$$ ##$PLSTRT= -6
$$ ##$POWMOD= 0
$$ ##$PQPHASE= 0
$$ ##$PQSCALE= 0
$$ ##$PR= 1
$$ ##$PRECHAN= (0..15)
$$ -1 3 2 -1 -1 -1 -1 -1 -1 -1 -1 -1 -1 -1 -1 -1
$$ ##$PRGAIN= 0
$$ ##$PROBHD= <5 mm PABBO BB/19F-1H/D Z-GRD Z108618/0693
$$ >
$$ ##$PROSOL= no
$$ ##$PULPROG= <zg30>
$$ ##$PW= 0
$$ ##$PYNM= <acqu.py>
$$ ##$QNP= 1
$$ ##$RD= 0
$$ ##$RECCHAN= (0..15)
$$ -1 -1 -1 -1 -1 -1 -1 -1 -1 -1 -1 -1 -1 -1 -1 -1
$$ ##$RECPH= 0
$$ ##$RECPRE= (0..15)
$$ -1 -1 -1 -1 -1 -1 -1 -1 -1 -1 -1 -1 -1 -1 -1 -1
$$ ##$RECPRFX= (0..15)
$$ -1 -1 -1 -1 -1 -1 -1 -1 -1 -1 -1 -1 -1 -1 -1 -1
$$ ##$RECSEL= (0..15)
$$ 0 0 0 0 0 0 0 0 0 0 0 0 0 0 0 0
$$ ##$RG= 64
$$ ##$RO= 0
$$ ##$ROUTWD1= (0..23)
$$ 0 0 0 0 0 0 0 0 0 0 0 0 0 0 0 0 0 0 0 0 1 1 0 0
$$ ##$ROUTWD2= (0..23)
$$ 0 0 0 0 0 1 0 0 0 0 0 0 0 0 0 0 0 0 1 0 1 1 0 0
$$ ##$RSEL= (0..9)
$$ 0 0 2 0 0 0 0 0 0 0
$$ ##$S= (0..7)
$$ 83 4 83 83 83 83 83 83
$$ ##$SEOUT= 0
$$ ##$SFO1= 400.132470966543
$$ ##$SFO2= 400.132470966543
$$ ##$SFO3= 400.132470966543
$$ ##$SFO4= 400.132470966543
$$ ##$SFO5= 500.13
$$ ##$SFO6= 500.13
$$ ##$SFO7= 500.13
$$ ##$SFO8= 500.13
$$ ##$SOLVENT= <CD3CN>
$$ ##$SP= (0..31)
$$ 1 69.02 63 120 120 0 58.67 120 120 0 37.59 37.59 0 0 120 0 150 150 120
$$ 60.96 59.05 62.36 55.04 150 150 150 150 150 150 22.85 120 120
$$ ##$SP07= 0
$$ ##$SPECTR= 0
$$ ##$SPNAM0= <gauss>
$$ ##$SPNAM1= <Gaus1.1000>
$$ ##$SPNAM10= <Sinc1.1000>
$$ ##$SPNAM11= <Sinc1.1000>
$$ ##$SPNAM12= <gauss>
$$ ##$SPNAM13= <gauss>
$$ ##$SPNAM14= <>
$$ ##$SPNAM15= <>
$$ ##$SPNAM16= <gauss>
$$ ##$SPNAM17= <gauss>
$$ ##$SPNAM18= <>
$$ ##$SPNAM19= <Sinc1.1000>
$$ ##$SPNAM2= <Gaus1_180r.1000>
$$ ##$SPNAM20= <Sinc1.1000>
$$ ##$SPNAM21= <Sinc1.1000>
$$ ##$SPNAM22= <Sinc1.1000>
$$ ##$SPNAM23= <gauss>
$$ ##$SPNAM24= <gauss>
$$ ##$SPNAM25= <gauss>
$$ ##$SPNAM26= <gauss>
$$ ##$SPNAM27= <gauss>
$$ ##$SPNAM28= <gauss>
$$ ##$SPNAM29= <Crp60,20,20.10>
$$ ##$SPNAM3= <>
$$ ##$SPNAM30= <>
$$ ##$SPNAM31= <>
$$ ##$SPNAM4= <>
$$ ##$SPNAM5= <gauss>
$$ ##$SPNAM6= <Squa100.1000>
$$ ##$SPNAM7= <>
$$ ##$SPNAM8= < >
$$ ##$SPNAM9= <gauss>
$$ ##$SPOAL= (0..31)
$$ 0.5 0.5 0.5 0.5 0.5 0.5 0.5 0.5 0.5 0.5 0.5 0.5 0.5 0.5 0.5 0.5 0.5 0.5
$$ 0.5 0.5 0.5 0.5 0.5 0.5 0.5 0.5 0.5 0.5 0.5 0.5 0.5 0.5
$$ ##$SPOFFS= (0..31)
$$ 0 0 0 0 0 0 0 0 0 0 0 0 0 0 0 0 0 0 0 0 0 0 0 0 0 0 0 0 0 0 0 0
$$ ##$SUBNAM0= <"">
$$ ##$SUBNAM1= <"">
$$ ##$SUBNAM2= <"">
$$ ##$SUBNAM3= <"">
$$ ##$SUBNAM4= <"">
$$ ##$SUBNAM5= <"">
$$ ##$SUBNAM6= <"">
$$ ##$SUBNAM7= <"">
$$ ##$SUBNAM8= <"">
$$ ##$SUBNAM9= <"">
$$ ##$SW= 20.6885126702362
$$ ##$SWIBOX= (0..15)
$$ 0 1 2 0 0 0 0 0 0 0 0 0 0 0 0 0
$$ ##$SW_h= 8278.14569536424
$$ ##$SWfinal= 0
$$ ##$TD= 131072
$$ ##$TD0= 1
$$ ##$TE= 673.2
$$ ##$TE2= 300
$$ ##$TE3= 300
$$ ##$TEG= 300
$$ ##$TL= (0..7)
$$ 0 120 120 120 120 120 120 120
$$ ##$TP= (0..7)
$$ 150 150 150 150 150 150 150 150
$$ ##$TP07= 0
$$ ##$TPNAME0= <>
$$ ##$TPNAME1= <>
$$ ##$TPNAME2= <>
$$ ##$TPNAME3= <>
$$ ##$TPNAME4= <>
$$ ##$TPNAME5= <>
$$ ##$TPNAME6= <>
$$ ##$TPNAME7= <>
$$ ##$TPOAL= (0..7)
$$ 0.5 0.5 0.5 0.5 0.5 0.5 0.5 0.5
$$ ##$TPOFFS= (0..7)
$$ 0 0 0 0 0 0 0 0
$$ ##$TUNHIN= 0
$$ ##$TUNHOUT= 0
$$ ##$TUNXOUT= 0
$$ ##$USERA1= <user>
$$ ##$USERA2= <user>
$$ ##$USERA3= <user>
$$ ##$USERA4= <user>
$$ ##$USERA5= <user>
$$ ##$V9= 5
$$ ##$VALIST= <valist>
$$ ##$VCLIST= <CCCCCCCCCCCCCCC>
$$ ##$VD= 0
$$ ##$VDLIST= <DDDDDDDDDDDDDDD>
$$ ##$VPLIST= <PPPPPPPPPPPPPPP>
$$ ##$VTLIST= <TTTTTTTTTTTTTTT>
$$ ##$WBST= 1024
$$ ##$WBSW= 4
$$ ##$XGAIN= (0..3)
$$ 0 0 0 0
$$ ##$XL= 0
$$ ##$YL= 0
$$ ##$YMAX_a= 413024
$$ ##$YMIN_a= -416507
$$ ##$ZGOPTNS= <>
$$ ##$ZL1= 120
$$ ##$ZL2= 120
$$ ##$ZL3= 120
$$ ##$ZL4= 120
$$ ##END=
$$ 
##$PARAMETERFILE=	(audita.txt, ASCII, C:/Users/peter/Documents/Ambident%20reactivity%20of%20diazine%20oxides%20(e.g.%20PyzNO)/NMR%20data%20files/Compound%2023b%20&%2021b%20-%20in%20CD3CN,%20then%20DMSO-d6/Compounds%2023b%20&%2021b%20NMR%20Spectra%20in%20CD3CN/1H/audita.txt, 0)
$$ ##TITLE= Audit trail, TOPSPIN		Version 2.1
$$ ##JCAMPDX= 5.01
$$ ##ORIGIN= Bruker BioSpin GmbH
$$ ##OWNER= nmrsu
$$ $$ \\143.239.221.79\nmr\400data (new server)/data/PBKS/nmr/4H313401/11/audita.txt
$$ ##AUDIT TRAIL=  $$ (NUMBER, WHEN, WHO, WHERE, PROCESS, VERSION, WHAT)
$$ (   1,<2018-09-13 22:08:02.563 +0100>,<nmrsu>,<GH416706>,<go>,<TOPSPIN 2.1>,
$$       <created by zg
$$ 	started at 2018-09-13 22:05:00.001 +0100,
$$ 	POWCHK disabled, PULCHK disabled,
$$        configuration hash MD5:
$$        14 5D 95 01 CC 53 D7 77 55 1B E0 15 73 37 3C 8C
$$        data hash MD5: 128K
$$        73 C8 9D 83 0D 9D 93 E1 9E CD FF 8B B4 62 B7 2C>)
$$ (   2,<2018-09-13 22:08:13.829 +0100>,<nmrsu>,<GH416706>,<audit>,<TOPSPIN 2.1>,
$$       <user comment:
$$        ICON-NMR User ID: PBKS
$$        data hash MD5: 128K
$$        73 C8 9D 83 0D 9D 93 E1 9E CD FF 8B B4 62 B7 2C>)
$$ (   3,<2018-09-13 22:08:14.204 +0100>,<nmrsu>,<GH416706>,<dirdata>,<TOPSPIN 2.1>,
$$       <wrpa from 1 11 "4H313401" "PBKS" "C:\Bruker\TopSpin2.1"
$$        data hash MD5: 128K
$$        73 C8 9D 83 0D 9D 93 E1 9E CD FF 8B B4 62 B7 2C>)
$$ ##END=
$$ 
$$ $$ hash MD5
$$ $$ F2 B8 8F 0C C4 7E 38 B5 D4 19 96 FC EB BE 8E B7
$$ 
##$PARAMETERFILE=	(auditp.txt, ASCII, C:/Users/peter/Documents/Ambident%20reactivity%20of%20diazine%20oxides%20(e.g.%20PyzNO)/NMR%20data%20files/Compound%2023b%20&%2021b%20-%20in%20CD3CN,%20then%20DMSO-d6/Compounds%2023b%20&%2021b%20NMR%20Spectra%20in%20CD3CN/1H/pdata/1/auditp.txt, 0)
$$ ##TITLE= Audit trail, TOPSPIN		Version 2.1
$$ ##JCAMPDX= 5.01
$$ ##ORIGIN= Bruker BioSpin GmbH
$$ ##OWNER= nmrsu
$$ $$ \\143.239.221.79\nmr\400data (new server)/data/PBKS/nmr/4H313401/11/pdata/1/auditp.txt
$$ ##AUDIT TRAIL=  $$ (NUMBER, WHEN, WHO, WHERE, PROCESS, VERSION, WHAT)
$$ (   1,<2018-09-13 22:08:02.563 +0100>,<nmrsu>,<GH416706>,<go>,<TOPSPIN 2.1>,
$$       <created by zg
$$ 	started at 2018-09-13 22:05:00.001 +0100,
$$ 	POWCHK disabled, PULCHK disabled,
$$        configuration hash MD5:
$$        14 5D 95 01 CC 53 D7 77 55 1B E0 15 73 37 3C 8C
$$        data hash MD5: 128K
$$        73 C8 9D 83 0D 9D 93 E1 9E CD FF 8B B4 62 B7 2C>)
$$ (   2,<2018-09-13 22:08:10.235 +0100>,<nmrsu>,<GH416706>,<proc1d>,<TOPSPIN 2.1>,
$$       <Start of raw data processing
$$        ef LB = 0.3 FT_mod = 6 PKNL = 1 SI = 64K 
$$        data hash MD5: 64K
$$        EE CE A7 29 3F C0 A1 54 A8 51 EE 06 31 6F AC 7A>)
$$ (   3,<2018-09-13 22:08:10.876 +0100>,<nmrsu>,<GH416706>,<proc1d>,<TOPSPIN 2.1>,
$$       <apk 
$$        data hash MD5: 64K
$$        37 DA D0 75 F0 F8 B9 E1 20 D5 02 1B 72 B6 95 80>)
$$ (   4,<2018-09-13 22:08:11.032 +0100>,<nmrsu>,<GH416706>,<proc1d>,<TOPSPIN 2.1>,
$$       <abs ABSG = 5 
$$        data hash MD5: 64K
$$        23 0B F0 FC 6A C6 50 2F FA 79 13 A2 EE 00 E0 8E>)
$$ (   5,<2018-09-13 22:08:13.860 +0100>,<nmrsu>,<GH416706>,<audit>,<TOPSPIN 2.1>,
$$       <user comment:
$$        ICON-NMR User ID: PBKS
$$        data hash MD5: 64K
$$        23 0B F0 FC 6A C6 50 2F FA 79 13 A2 EE 00 E0 8E>)
$$ (   6,<2018-09-13 22:08:14.532 +0100>,<nmrsu>,<GH416706>,<dirdata>,<TOPSPIN 2.1>,
$$       <wrpa from 1 11 "4H313401" "PBKS" "C:\Bruker\TopSpin2.1"
$$        data hash MD5: 64K
$$        23 0B F0 FC 6A C6 50 2F FA 79 13 A2 EE 00 E0 8E>)
$$ ##END=
$$ 
$$ $$ hash MD5
$$ $$ 1B 34 CD 28 CB 68 78 BC 7E 50 C8 1D CD 6C 0A F3
$$ 
##$PARAMETERFILE=	(format.temp, ASCII, C:/Users/peter/Documents/Ambident%20reactivity%20of%20diazine%20oxides%20(e.g.%20PyzNO)/NMR%20data%20files/Compound%2023b%20&%2021b%20-%20in%20CD3CN,%20then%20DMSO-d6/Compounds%2023b%20&%2021b%20NMR%20Spectra%20in%20CD3CN/1H/format.temp, 0)
$$ EDIT_PAR COMMAND FILE
$$ 
$$ DI_MODE         LONG
$$ ED_ENTRY        ACQU
$$ ORDER           FILE
$$ 
$$ 
$$ HEADER		"F2 - Acquisition Parameters"
$$ T_NAME		Date_
$$ 		TYPE	R64
$$ 		CLASS	ACQU
$$ 		SUBRANGE 0.0 50000000
$$ 		REL	"Date_=itodate(DATE)"
$$ 		INV_REL	"DATE=datetoi(Date_,DATE)"
$$ 		FORMAT	"%14.0f"
$$ 		TEXT	" "
$$ END
$$ T_NAME		Time
$$ 		TYPE	R32
$$ 		CLASS	ACQU
$$ 		SUBRANGE 0.0 1000000
$$ 		REL	"Time=itotime(DATE)"
$$ 		INV_REL	"DATE=timetoi(Time,DATE)"
$$ 		FORMAT	"%14.2f"
$$ 		TEXT	" "
$$ END
$$ NAME		INSTRUM
$$ 		TEXT	" "
$$ END
$$ NAME		PROBHD
$$ 		FORMAT	"%14.14s"
$$ 		TEXT	" "
$$ END
$$ NAME		PULPROG
$$ 		TEXT	" "
$$ END
$$ NAME		TD
$$ 		TEXT	" "
$$ END
$$ NAME		SOLVENT
$$ 		TEXT	" "
$$ END
$$ NAME		NS
$$ 		TEXT	" "
$$ END
$$ NAME		DS
$$ 		TEXT	" "
$$ END
$$ T_NAME		SWH
$$ 		TYPE	R32
$$ 		CLASS	ACQU
$$ 		SUBRANGE 0.0 1e8
$$ 		REL	"SWH=SW*SFO1"
$$ 		INV_REL "SW=SWH/SFO1"
$$ 		UNIT	"Hz"
$$ 		FORMAT	"%14.3f Hz"
$$ 		TEXT	" "
$$ END
$$ T_NAME          FIDRES
$$                 TYPE    R32
$$                 CLASS   ACQU
$$                 SUBRANGE 0.0 100000
$$                 REL     "FIDRES=SW*SFO1/TD"
$$                 INV_REL "TD = nextpow(SW*SFO1/FIDRES)"
$$ 		UNIT	"Hz"
$$ 		FORMAT	"%14.6f Hz"
$$ 		TEXT	" "
$$ END
$$ T_NAME          AQ
$$ 		TYPE	R32
$$ 		CLASS	ACQU
$$ 		SUBRANGE 0.0 1000
$$ 		REL	"AQ=aqcalc(SW,SFO1,TD,DIGTYP)"
$$ 		INV_REL	"TD=tdcalc(SW,SFO1,1.0e6*AQ,DIGTYP)"
$$ 		UNIT	"sec"
$$ 		FORMAT	"%14.7f sec"
$$ 		TEXT	" "
$$ END
$$ NAME		RG
$$ 		TEXT	" "
$$ END
$$ T_NAME          DW
$$ 		TYPE	R32
$$ 		CLASS	ACQU
$$ 		SUBRANGE 0.0 1000000
$$ 		REL	"DW=1/(2*SW*SFO1)"
$$ 		INV_REL	"SW=1000000/(2*(0.005+DW)*SFO1)"
$$ 		UNIT	"usec"
$$ 		FORMAT	"%14.3lf usec"
$$ 		TEXT	" "
$$ END
$$ NAME		DE
$$ 		FORMAT	"%14.2f usec"
$$ 		TEXT	" "
$$ END
$$ NAME		TE
$$ 		FORMAT	"%14.1f K"
$$ 		TEXT	" "
$$ END
$$ T_NAME		D1
$$ 		TYPE	R32
$$ 		CLASS	ACQU
$$ 		SUBRANGE 0.0 1e38
$$ 		REL	"D1=D[1]"
$$ 		INV_REL	"D[1]=D1"
$$ 		UNIT	"sec"
$$ 		FORMAT	"%14.8f sec"
$$ 		TEXT	" "
$$ END
$$ NAME		TD0
$$ 		TEXT	" "
$$ END
$$ HEADER		"======== CHANNEL f1 ========"
$$ NAME		NUC1
$$ 		NONEDIT
$$ 		TEXT	" "
$$ END
$$ T_NAME		P1
$$ 		TYPE	R32
$$ 		CLASS	ACQU
$$ 		SUBRANGE 0.0 1.0e10
$$ 		REL	"P1=P[1]"
$$ 		INV_REL	"P[1]=P1"
$$ 		UNIT	"usec"
$$ 		FORMAT	"%14.2f usec"
$$ 		TEXT	" "
$$ END
$$ T_NAME		PL1
$$ 		TYPE	R32
$$ 		CLASS	ACQU
$$ 		SUBRANGE -6.0 1e38
$$ 		REL	"PL1=PL[1]"
$$ 		INV_REL	"PL[1]=PL1"
$$ 		UNIT	"dB"
$$ 		FORMAT	"%14.2f dB"
$$ 		TEXT	" "
$$ END
$$ NAME		SFO1
$$ 		FORMAT	"%14.7f MHz"
$$ 		TEXT	" "
$$ END
$$ 
##$PARAMETERFILE=	(intrng, ASCII, C:/Users/peter/Documents/Ambident%20reactivity%20of%20diazine%20oxides%20(e.g.%20PyzNO)/NMR%20data%20files/Compound%2023b%20&%2021b%20-%20in%20CD3CN,%20then%20DMSO-d6/Compounds%2023b%20&%2021b%20NMR%20Spectra%20in%20CD3CN/1H/pdata/1/intrng, 0)
$$ P 0
$$ 10.808698   9.733164
$$ 9.732848   9.257113
$$ 9.190188   8.768119
$$ 8.767803   8.148116
$$ 8.147801   7.860844
$$ 7.740884   7.386372
$$ 4.917410   4.384852
$$ 4.384536   4.169871
$$ 3.669513   3.102861
$$ 2.158967   1.873273
$$ 1.872958   1.652295
$$ 1.518129   0.995989
$$ 
##$PARAMETERFILE=	(parm.txt, ASCII, C:/Users/peter/Documents/Ambident%20reactivity%20of%20diazine%20oxides%20(e.g.%20PyzNO)/NMR%20data%20files/Compound%2023b%20&%2021b%20-%20in%20CD3CN,%20then%20DMSO-d6/Compounds%2023b%20&%2021b%20NMR%20Spectra%20in%20CD3CN/1H/pdata/1/parm.txt, 0)
$$ NAME           4H313401                
$$ EXPNO                11                
$$ PROCNO                1                
$$ Date_          20180913                
$$ Time              22.08                
$$ INSTRUM           spect                
$$ PROBHD   5 mm PABBO BB/                
$$ PULPROG            zg30                
$$ TD               131072                
$$ SOLVENT           CD3CN                
$$ NS                   16                
$$ DS                    2                
$$ SWH            8278.146 Hz             
$$ FIDRES         0.063157 Hz             
$$ AQ            7.9167986 sec            
$$ RG                   64                
$$ DW               60.400 usec           
$$ DE                 6.00 usec           
$$ TE                673.2 K              
$$ D1           2.00000000 sec            
$$ TD0                   1                
$$ 
$$ ======== CHANNEL f1 ========
$$ NUC1                 1H                
$$ P1                11.00 usec           
$$ PL1               -0.50 dB             
$$ SFO1        400.1324710 MHz            
$$ SI                65536                
$$ SF          400.1300000 MHz            
$$ WDW                  EM                
$$ SSB                   0                
$$ LB                 0.30 Hz             
$$ GB                    0                
$$ PC                 1.00                
$$ 
##$PARAMETERFILE=	(procs, ASCII, C:/Users/peter/Documents/Ambident%20reactivity%20of%20diazine%20oxides%20(e.g.%20PyzNO)/NMR%20data%20files/Compound%2023b%20&%2021b%20-%20in%20CD3CN,%20then%20DMSO-d6/Compounds%2023b%20&%2021b%20NMR%20Spectra%20in%20CD3CN/1H/pdata/1/procs, 0)
$$ ##TITLE= Parameter file, TOPSPIN		Version 2.1
$$ ##JCAMPDX= 5.0
$$ ##DATATYPE= Parameter Values
$$ ##NPOINTS= 1	$$ modification sequence number
$$ ##ORIGIN= Bruker BioSpin GmbH
$$ ##OWNER= nmrsu
$$ $$ 2018-09-13 22:08:14.438 +0100  nmrsu@GH416706
$$ $$ \\143.239.221.79\nmr\400data (new server)/data/PBKS/nmr/4H313401/11/pdata/1/procs
$$ $$ process C:\Bruker\TopSpin2.1\prog\mod\dirdata.exe
$$ ##$ABSF1= 16.51973
$$ ##$ABSF2= -4.168911
$$ ##$ABSG= 5
$$ ##$ABSL= 3
$$ ##$ALPHA= 0
$$ ##$AQORDER= 0
$$ ##$ASSFAC= 0
$$ ##$ASSFACI= 0
$$ ##$ASSFACX= 0
$$ ##$ASSWID= 0
$$ ##$AUNMP= <proc_1d_noPrint>
$$ ##$AXLEFT= 0
$$ ##$AXNAME= <>
$$ ##$AXNUC= <1H>
$$ ##$AXRIGHT= 0
$$ ##$AXTYPE= 0
$$ ##$AXUNIT= <>
$$ ##$AZFE= 0.1
$$ ##$AZFW= 0.1
$$ ##$BCFW= 0
$$ ##$BC_mod= 0
$$ ##$BYTORDP= 0
$$ ##$COROFFS= 0
$$ ##$CY= 15
$$ ##$DATMOD= 1
$$ ##$DC= 0
$$ ##$DFILT= <>
$$ ##$DTYPP= 0
$$ ##$F1P= 11
$$ ##$F2P= -1
$$ ##$FCOR= 0.5
$$ ##$FTSIZE= 65536
$$ ##$FT_mod= 6
$$ ##$GAMMA= 0
$$ ##$GB= 0
$$ ##$INTBC= 1
$$ ##$INTSCL= 1
$$ ##$ISEN= 128
$$ ##$LB= 0.3
$$ ##$LEV0= 0
$$ ##$LPBIN= 0
$$ ##$MAXI= 19.29798
$$ ##$MC2= 0
$$ ##$MEAN= 0
$$ ##$ME_mod= 0
$$ ##$MI= 0.1
$$ ##$NCOEF= 0
$$ ##$NC_proc= -2
$$ ##$NLEV= 6
$$ ##$NOISF1= 0
$$ ##$NOISF2= 0
$$ ##$NSP= 0
$$ ##$NTH_PI= 0
$$ ##$NZP= 0
$$ ##$OFFSET= 16.51973
$$ ##$PC= 1
$$ ##$PHC0= 101.3719
$$ ##$PHC1= 0.5576624
$$ ##$PH_mod= 1
$$ ##$PKNL= yes
$$ ##$PPARMOD= 0
$$ ##$PPDIAG= 0
$$ ##$PPIPTYP= 0
$$ ##$PPMPNUM= 100
$$ ##$PPRESOL= 1
$$ ##$PSCAL= 0
$$ ##$PSIGN= 0
$$ ##$PYNMP= <proc.py>
$$ ##$REVERSE= no
$$ ##$SF= 400.13
$$ ##$SI= 65536
$$ ##$SIGF1= 0
$$ ##$SIGF2= 0
$$ ##$SINO= 400
$$ ##$SIOLD= 65536
$$ ##$SPECTYP= <>
$$ ##$SREGLST= <1H.CDCl3>
$$ ##$SSB= 0
$$ ##$STSI= 65536
$$ ##$STSR= 0
$$ ##$SW_p= 8278.14569536424
$$ ##$SYMM= 0
$$ ##$S_DEV= 0
$$ ##$TDeff= 131072
$$ ##$TDoff= 0
$$ ##$TI= <PMc
$$ 5-405 ppt
$$ 
$$ >
$$ ##$TILT= no
$$ ##$TM1= 0
$$ ##$TM2= 0
$$ ##$TOPLEV= 0
$$ ##$USERP1= <user>
$$ ##$USERP2= <user>
$$ ##$USERP3= <user>
$$ ##$USERP4= <user>
$$ ##$USERP5= <user>
$$ ##$WDW= 1
$$ ##$XDIM= 8192
$$ ##$YMAX_p= 308163998
$$ ##$YMIN_p= -69506
$$ ##END=
$$ 
##$PARAMETERFILE=	(pulseprogram, ASCII, C:/Users/peter/Documents/Ambident%20reactivity%20of%20diazine%20oxides%20(e.g.%20PyzNO)/NMR%20data%20files/Compound%2023b%20&%2021b%20-%20in%20CD3CN,%20then%20DMSO-d6/Compounds%2023b%20&%2021b%20NMR%20Spectra%20in%20CD3CN/1H/pulseprogram, 0)
$$ # 1 "C:/Bruker/TopSpin2.1/exp/stan/nmr/lists/pp/zg30"
$$ ;zg30
$$ ;avance-version (07/04/03)
$$ ;1D sequence
$$ ;using 30 degree flip angle
$$ ;
$$ ;$CLASS=HighRes
$$ ;$DIM=1D
$$ ;$TYPE=
$$ ;$SUBTYPE=
$$ ;$COMMENT=
$$ 
$$ 
$$ # 1 "C:/Bruker/TopSpin2.1/exp/stan/nmr/lists/pp/Avance.incl" 1
$$ ;Avance2.incl
$$ ;   for 1
$$ ;
$$ ;avance-version (07/08/21)
$$ ;
$$ ;$CLASS=HighRes Incl
$$ ;$COMMENT=
$$ 
$$ 
$$ 
$$ 
$$ 
$$ 
$$ 
$$ 
$$ 
$$ 
$$ 
$$ 
$$ 
$$ 
$$ 
$$ 
$$ 
$$ 
$$ 
$$ 
$$ 
$$ 
$$ 
$$ 
$$ 
$$ 
$$ 
$$ 
$$ 
$$ 
$$ 
$$ 
$$ 
$$ 
$$ 
$$ 
$$ 
$$ 
$$ 
$$ 
$$ 
$$ 
$$ 
$$ 
$$ 
$$ 
$$ 
$$ 
$$ 
$$ 
$$ 
$$ 
$$ 
$$ 
$$ 
$$ 
$$ 
$$ 
$$ 
$$ 
$$ 
$$ 
$$ 
$$ 
$$ 
$$ 
$$ 
$$ 
$$ 
$$ 
$$ 
$$ 
$$ 
$$ 
$$ 
$$ 
$$ 
$$ 
$$ 
$$ 
$$ 
$$ 
$$ 
$$ 
$$ 
$$ 
$$ 
$$ 
$$ 
$$ 
$$ 
$$ 
$$ 
$$ 
$$ 
$$ 
$$ 
$$ 
$$ 
$$ 
$$ 
$$ 
$$ 
$$ 
$$ 
$$ 
$$ 
$$ 
$$ 
$$ 
$$ 
$$ 
$$ 
$$ 
$$ 
$$ 
$$ 
$$ 
$$ 
$$ 
$$ 
$$ 
$$ 
$$ 
$$ 
$$ 
$$ 
$$ 
$$ 
$$ 
$$ 
$$ 
$$ 
$$ ;$Id: Avance2.incl,v 1.17.2.1 2007/09/14 16:17:35 ber Exp $
$$ # 13 "C:/Bruker/TopSpin2.1/exp/stan/nmr/lists/pp/zg30" 2
$$ 
$$ 
$$ 
$$ "acqt0=-p1*0.66/3.1416"
$$ 
$$ 
$$ # 1 "mc_line 19 file C:/Bruker/TopSpin2.1/exp/stan/nmr/lists/pp/zg30 expanding definition part of mc command before ze"
$$ define delay MCWRK
$$ define delay MCREST
$$ "MCWRK = 0.333333*30m"
$$ "MCREST = 30m - 30m"
$$     dccorr
$$ # 19 "C:/Bruker/TopSpin2.1/exp/stan/nmr/lists/pp/zg30"
$$ 1 ze
$$ # 1 "mc_line 19 file C:/Bruker/TopSpin2.1/exp/stan/nmr/lists/pp/zg30 expanding definition of mc command after ze"
$$ # 20 "C:/Bruker/TopSpin2.1/exp/stan/nmr/lists/pp/zg30"
$$ # 1 "mc_line 20 file C:/Bruker/TopSpin2.1/exp/stan/nmr/lists/pp/zg30 expanding start label for mc command"
$$ 2 MCWRK  * 2
$$ LBLF0, MCWRK
$$   MCREST
$$ # 21 "C:/Bruker/TopSpin2.1/exp/stan/nmr/lists/pp/zg30"
$$   d1
$$   p1*0.33 ph1
$$   go=2 ph31
$$ # 1 "mc_line 24 file C:/Bruker/TopSpin2.1/exp/stan/nmr/lists/pp/zg30 expanding mc command in line"
$$   MCWRK wr #0
$$   MCWRK zd 
$$   lo to LBLF0 times td0
$$ 
$$   MCWRK
$$ # 25 "C:/Bruker/TopSpin2.1/exp/stan/nmr/lists/pp/zg30"
$$ exit
$$ 
$$ 
$$ ph1=0 2 2 0 1 3 3 1
$$ ph31=0 2 2 0 1 3 3 1
$$ 
$$ 
$$ ;pl1 : f1 channel - power level for pulse (default)
$$ ;p1 : f1 channel -  90 degree high power pulse
$$ ;d1 : relaxation delay; 1-5 * T1
$$ ;NS: 1 * n, total number of scans: NS * TD0
$$ 
$$ 
$$ 
$$ ;$Id: zg30,v 1.9 2007/04/11 13:34:31 ber Exp $
$$ 
##$PARAMETERFILE=	(title, ASCII, C:/Users/peter/Documents/Ambident%20reactivity%20of%20diazine%20oxides%20(e.g.%20PyzNO)/NMR%20data%20files/Compound%2023b%20&%2021b%20-%20in%20CD3CN,%20then%20DMSO-d6/Compounds%2023b%20&%2021b%20NMR%20Spectra%20in%20CD3CN/1H/pdata/1/title, 0)
$$ KS202
$$ 
##$PARAMETERFILE=	(uxnmr.par, ASCII, C:/Users/peter/Documents/Ambident%20reactivity%20of%20diazine%20oxides%20(e.g.%20PyzNO)/NMR%20data%20files/Compound%2023b%20&%2021b%20-%20in%20CD3CN,%20then%20DMSO-d6/Compounds%2023b%20&%2021b%20NMR%20Spectra%20in%20CD3CN/1H/uxnmr.par, 0)
$$ ##TITLE= Parameter file, TOPSPIN		Version 2.1
$$ ##JCAMPDX= 5.0
$$ ##DATATYPE= Parameter Values
$$ ##NPOINTS= 25	$$ modification sequence number
$$ ##ORIGIN= Bruker BioSpin GmbH
$$ ##OWNER= Administrator
$$ $$ 2015-01-16 15:56:28.828 +0000  nmrsu@GH416706
$$ $$ C:/Bruker/TopSpin2.1/conf/instr/spect/uxnmr.par
$$ $$ process C:\Bruker\TopSpin2.1\prog\mod\hconfserver.exe
$$ ##$ACB= 0
$$ ##$ACBTAT= (0..15)
$$ 0 66 66 0 0 0 0 0 0 0 0 0 0 0 0 0
$$ ##$ACBTBA= (0..15)
$$ 0 1 1 0 0 0 0 0 0 0 0 0 0 0 0 0
$$ ##$ACBTBLK= (0..15)
$$ 0 0 0 0 0 0 0 0 0 0 0 0 0 0 0 0
$$ ##$ACBTCTL= (0..15)
$$ 0 0 0 0 0 0 0 0 0 0 0 0 0 0 0 0
$$ ##$ACBTDI= (0..15)
$$ 0 102 102 0 0 0 0 0 0 0 0 0 0 0 0 0
$$ ##$ACBTDM= (0..15)
$$ 0 10 10 0 0 0 0 0 0 0 0 0 0 0 0 0
$$ ##$ACBTFHI= (0..15)
$$ 0 400 400 0 0 0 0 0 0 0 0 0 0 0 0 0
$$ ##$ACBTFL= (0..15)
$$ 0 73 74 0 0 0 0 0 0 0 0 0 0 0 0 0
$$ ##$ACBTFLO= (0..15)
$$ 0 20 20 0 0 0 0 0 0 0 0 0 0 0 0 0
$$ ##$ACBTINP= (0..15)
$$ 0 0 0 0 0 0 0 0 0 0 0 0 0 0 0 0
$$ ##$ACBTOUT= (0..15)
$$ 0 1 2 0 0 0 0 0 0 0 0 0 0 0 0 0
$$ ##$ACBTPO= (0..15)
$$ 0 150000 60000 0 0 0 0 0 0 0 0 0 0 0 0 0
$$ ##$ACBTPW= (0..15)
$$ 0 10 10 0 0 0 0 0 0 0 0 0 0 0 0 0
$$ ##$ACBTSB= (0..15)
$$ 0 0 0 0 0 0 0 0 0 0 0 0 0 0 0 0
$$ ##$ACBTY= <no>
$$ ##$AQSBDCH= (0..95)
$$ 0 0 0 0 0 0 255 255 255 255 255 255 255 255 255 255 255 255 255 255 255
$$ 255 255 255 255 255 255 255 255 255 255 255 255 255 255 255 255 255 255
$$ 255 255 255 255 255 255 255 255 255 255 255 255 255 255 255 255 255 255
$$ 255 255 255 255 255 255 255 255 255 255 255 255 255 255 255 255 255 255
$$ 255 255 255 255 255 255 255 255 255 255 255 255 255 255 255 255 255 255
$$ 255 255 255
$$ ##$AQSBDHW= (0..95)
$$ 1 2 2 0 0 0 255 255 255 255 255 255 255 255 255 255 255 255 255 255 255
$$ 255 255 255 255 255 255 255 255 255 255 255 255 255 255 255 255 255 255
$$ 255 255 255 255 255 255 255 255 255 255 255 255 255 255 255 255 255 255
$$ 255 255 255 255 255 255 255 255 255 255 255 255 255 255 255 255 255 255
$$ 255 255 255 255 255 255 255 255 255 255 255 255 255 255 255 255 255 255
$$ 255 255 255
$$ ##$AQSBDID= (0..95)
$$ 88 83 83 65 67 66 255 255 255 255 255 255 255 255 255 255 255 255 255 255
$$ 255 255 255 255 255 255 255 255 255 255 255 255 255 255 255 255 255 255
$$ 255 255 255 255 255 255 255 255 255 255 255 255 255 255 255 255 255 255
$$ 255 255 255 255 255 255 255 255 255 255 255 255 255 255 255 255 255 255
$$ 255 255 255 255 255 255 255 255 255 255 255 255 255 255 255 255 255 255
$$ 255 255 255 255
$$ ##$AQSBDNO= (0..95)
$$ 1 1 2 1 1 1 255 255 255 255 255 255 255 255 255 255 255 255 255 255 255
$$ 255 255 255 255 255 255 255 255 255 255 255 255 255 255 255 255 255 255
$$ 255 255 255 255 255 255 255 255 255 255 255 255 255 255 255 255 255 255
$$ 255 255 255 255 255 255 255 255 255 255 255 255 255 255 255 255 255 255
$$ 255 255 255 255 255 255 255 255 255 255 255 255 255 255 255 255 255 255
$$ 255 255 255
$$ ##$AQSBDSL= (0..95)
$$ 2 3 4 8 9 19 255 255 255 255 255 255 255 255 255 255 255 255 255 255 255
$$ 255 255 255 255 255 255 255 255 255 255 255 255 255 255 255 255 255 255
$$ 255 255 255 255 255 255 255 255 255 255 255 255 255 255 255 255 255 255
$$ 255 255 255 255 255 255 255 255 255 255 255 255 255 255 255 255 255 255
$$ 255 255 255 255 255 255 255 255 255 255 255 255 255 255 255 255 255 255
$$ 255 255 255
$$ ##$AQSBDTY= (0..95)
$$ 3 16 16 5 9 7 255 255 255 255 255 255 255 255 255 255 255 255 255 255 255
$$ 255 255 255 255 255 255 255 255 255 255 255 255 255 255 255 255 255 255
$$ 255 255 255 255 255 255 255 255 255 255 255 255 255 255 255 255 255 255
$$ 255 255 255 255 255 255 255 255 255 255 255 255 255 255 255 255 255 255
$$ 255 255 255 255 255 255 255 255 255 255 255 255 255 255 255 255 255 255
$$ 255 255 255
$$ ##$AQSBUAD= (0..95)
$$ 52 36 37 54 26 32 255 255 255 255 255 255 255 255 255 255 255 255 255 255
$$ 255 255 255 255 255 255 255 255 255 255 255 255 255 255 255 255 255 255
$$ 255 255 255 255 255 255 255 255 255 255 255 255 255 255 255 255 255 255
$$ 255 255 255 255 255 255 255 255 255 255 255 255 255 255 255 255 255 255
$$ 255 255 255 255 255 255 255 255 255 255 255 255 255 255 255 255 255 255
$$ 255 255 255 255
$$ ##$AQSECL= (0..95)
$$ 2 2 2 3 2 255 255 255 255 255 255 255 255 255 255 255 255 255 255 255 255
$$ 255 255 255 255 255 255 255 255 255 255 255 255 255 255 255 255 255 255
$$ 255 255 255 255 255 255 255 255 255 255 255 255 255 255 255 255 255 255
$$ 255 255 255 255 255 255 255 255 255 255 255 255 255 255 255 255 255 255
$$ 255 255 255 255 255 255 255 255 255 255 255 255 255 255 255 255 255 255
$$ 255 255 255
$$ ##$AQSECLS= (0..95)
$$ 0 3 1 0 0 255 255 255 255 255 255 255 255 255 255 255 255 255 255 255 255
$$ 255 255 255 255 255 255 255 255 255 255 255 255 255 255 255 255 255 255
$$ 255 255 255 255 255 255 255 255 255 255 255 255 255 255 255 255 255 255
$$ 255 255 255 255 255 255 255 255 255 255 255 255 255 255 255 255 255 255
$$ 255 255 255 255 255 255 255 255 255 255 255 255 255 255 255 255 255 255
$$ 255 255 255
$$ ##$AQSSPLT= no
$$ ##$ATT19F= (0..1)
$$ 0 0
$$ ##$ATT1H= (0..1)
$$ 0 0
$$ ##$ATT3H= (0..1)
$$ 0 0
$$ ##$ATTX= (0..1)
$$ 0 0
$$ ##$ATTY= (0..1)
$$ 0 0
$$ ##$ATTZ= (0..1)
$$ 0 0
$$ ##$BACSAIR= yes
$$ ##$BACSCAP= 60
$$ ##$BACSDEL= 10
$$ ##$BACSFCM= no
$$ ##$BACSOPT= <>
$$ ##$BACSTY= <tty07>
$$ ##$BARPTY= <no>
$$ ##$BFREQ= 400.13
$$ ##$BGAETH1= <no>
$$ ##$BGAETH2= <no>
$$ ##$BGAETH3= <no>
$$ ##$BGAETH4= <no>
$$ ##$BGAETH5= <no>
$$ ##$BGAETH6= <no>
$$ ##$BGAETH7= <no>
$$ ##$BGAETH8= <no>
$$ ##$BIRDS= yes
$$ ##$BMPC= 0
$$ ##$BMPCTY= <no>
$$ ##$BPSUTY= <no>
$$ ##$BSMS= 1
$$ ##$BSMSETH= <no>
$$ ##$BSMSTY= <tty02>
$$ ##$CFASMOD= (0..7)
$$ 1 1 1 1 1 1 1 1
$$ ##$CFASMUL= (0..7)
$$ 1 1 1 1 1 1 1 1
$$ ##$CNFTXDR= (0..7)
$$ 6 6 0 0 0 0 0 0
$$ ##$COMDIG2= 0
$$ ##$CPDBTY= <no>
$$ ##$CRCOTY= <no>
$$ ##$CSW1= (0..31)
$$ 0 0 0 0 0 0 0 0 0 0 0 0 0 0 0 0 0 0 0 0 0 0 0 0 0 0 0 0 0 0 0 0
$$ ##$CSW2= (0..31)
$$ 0 0 0 0 0 0 0 0 0 0 0 0 0 0 0 0 0 0 0 0 0 0 0 0 0 0 0 0 0 0 0 0
$$ ##$CSWNUM= (0..7)
$$ 0 0 0 0 0 0 0 0
$$ ##$DATSTAT= no
$$ ##$DIGI140= (0..7)
$$ 0 0 0 0 0 0 0 0
$$ ##$DIGIB12= (0..7)
$$ 0 0 0 0 0 0 0 0
$$ ##$DIGIB16= (0..7)
$$ 0 0 0 0 0 0 0 0
$$ ##$DIGIFA= (0..7)
$$ 0 0 0 0 0 0 0 0
$$ ##$DIGIHA= (0..7)
$$ 0 0 0 0 0 0 0 0
$$ ##$DIGIHAF= (0..7)
$$ 0 0 0 0 0 0 0 0
$$ ##$DIGIHRD= (0..7)
$$ 0 0 0 0 0 0 0 0
$$ ##$DIGIIA= (0..7)
$$ 0 0 0 0 0 0 0 0
$$ ##$DIGIO16= (0..7)
$$ 0 0 0 0 0 0 0 0
$$ ##$DIGISA= (0..7)
$$ 1 0 0 0 0 0 0 0
$$ ##$DIGISAF= (0..7)
$$ 0 0 0 0 0 0 0 0
$$ ##$DIGISL= (0..7)
$$ 0 0 0 0 0 0 0 0
$$ ##$DIGITYI= (0..7)
$$ 0 0 0 0 0 0 0 0
$$ ##$DIGITYP= (0..7)
$$ 0 0 0 0 0 0 0 0
$$ ##$DIGITZ= 0
$$ ##$DRU= no
$$ ##$DRUETH01= <no>
$$ ##$DRUETH02= <no>
$$ ##$DRUETH03= <no>
$$ ##$DRUETH04= <no>
$$ ##$DRUETH05= <no>
$$ ##$DRUETH06= <no>
$$ ##$DRUETH07= <no>
$$ ##$DRUETH08= <no>
$$ ##$DRUETH09= <no>
$$ ##$DRUETH10= <no>
$$ ##$DRUETH11= <no>
$$ ##$DRUETH12= <no>
$$ ##$DRUETH13= <no>
$$ ##$DRUETH14= <no>
$$ ##$DRUETH15= <no>
$$ ##$DRUETH16= <no>
$$ ##$DRUETH17= <no>
$$ ##$DRUETH18= <no>
$$ ##$DRUETH19= <no>
$$ ##$DRUETH20= <no>
$$ ##$DRUETH21= <no>
$$ ##$DRUETH22= <no>
$$ ##$DRUETH23= <no>
$$ ##$DRUETH24= <no>
$$ ##$DRUETH25= <no>
$$ ##$DRUETH26= <no>
$$ ##$DRUETH27= <no>
$$ ##$DRUETH28= <no>
$$ ##$DRUETH29= <no>
$$ ##$DRUETH30= <no>
$$ ##$DRUETH31= <no>
$$ ##$DRUETH32= <no>
$$ ##$FCUMEM= (0..7)
$$ 520192 520192 0 0 0 0 0 0
$$ ##$FCUPAL= (0..7)
$$ 256 256 0 0 0 0 0 0
$$ ##$FGSVTY= <no>
$$ ##$FQMIX= 0
$$ ##$FUNCMOD= <>
$$ ##$GCUTYPE= 1
$$ ##$GPREDEL= 0
$$ ##$GPSCUTY= <no>
$$ ##$GRADRES= 5
$$ ##$GTUTY= <no>
$$ ##$HFAC= 3
$$ ##$HPCU= 0
$$ ##$HPCUTY= <no>
$$ ##$HPTXLP= (0..3)
$$ -1 -1 -1 -1
$$ ##$HPTXPI= (0..3)
$$ 0 0 0 0
$$ ##$HPTXPO= (0..3)
$$ 0 0 0 0
$$ ##$HPTXTY= (0..3)
$$ 0 0 0 0
$$ ##$IF451= 0
$$ ##$IFREQ= 1
$$ ##$INTFPR= 0
$$ ##$IPSO= no
$$ ##$IPSOETH= <>
$$ ##$LOCKTY= <tty03>
$$ ##$LOCSWID= 0
$$ ##$LOCSWIF= 0
$$ ##$M2FAC= 0
$$ ##$MAS= 0
$$ ##$MASETIME= 10
$$ ##$MASITIME= 10
$$ ##$MASTY= <no>
$$ ##$MAS_CT= 0
$$ ##$MAS_SG= 0
$$ ##$MAS_TO= 0
$$ ##$MEMPRM= 0
$$ ##$MHFAC= 0
$$ ##$MXFAC= 0
$$ ##$NAMPD1= <2H>
$$ ##$NAMPD10= <>
$$ ##$NAMPD11= <>
$$ ##$NAMPD12= <>
$$ ##$NAMPD13= <>
$$ ##$NAMPD14= <>
$$ ##$NAMPD15= <>
$$ ##$NAMPD16= <>
$$ ##$NAMPD2= <1H>
$$ ##$NAMPD3= <X-BB19F_2HS>
$$ ##$NAMPD4= <>
$$ ##$NAMPD5= <>
$$ ##$NAMPD6= <>
$$ ##$NAMPD7= <>
$$ ##$NAMPD8= <>
$$ ##$NAMPD9= <>
$$ ##$NFCU= 2
$$ ##$NMRCH= 2
$$ ##$NMRMEM= 16384
$$ ##$NRCU= 1
$$ ##$NROUT= 1
$$ ##$NSGU= 2
$$ ##$PAMPF1= (0..15)
$$ 75 99 0 27 2 0 0 203 0 0 0 0 0 0 0 0
$$ ##$PAMPF2= (0..15)
$$ 0 0 0 0 0 0 0 0 0 0 0 0 0 0 0 0
$$ ##$PAMPF3= (0..15)
$$ 0 0 0 0 0 0 0 0 0 0 0 0 0 0 0 0
$$ ##$PAMPF4= (0..15)
$$ 0 0 0 0 0 0 0 0 0 0 0 0 0 0 0 0
$$ ##$PAMPF5= (0..15)
$$ 0 0 0 0 0 0 0 0 0 0 0 0 0 0 0 0
$$ ##$PAMPF6= (0..15)
$$ 0 0 0 0 0 0 0 0 0 0 0 0 0 0 0 0
$$ ##$PAMPF7= (0..15)
$$ 0 0 0 0 0 0 0 0 0 0 0 0 0 0 0 0
$$ ##$PAMPF8= (0..15)
$$ 0 0 0 0 0 0 0 0 0 0 0 0 0 0 0 0
$$ ##$PH4= 0
$$ ##$PHF4TY= <no>
$$ ##$POWCHK= no
$$ ##$PRAMD1= (0..7)
$$ 0 1048576 0 0 0 1048576 0 0
$$ ##$PRAMD10= (0..7)
$$ 0 0 0 0 0 0 0 0
$$ ##$PRAMD11= (0..7)
$$ 0 0 0 0 0 0 0 0
$$ ##$PRAMD12= (0..7)
$$ 0 0 0 0 0 0 0 0
$$ ##$PRAMD13= (0..7)
$$ 0 0 0 0 0 0 0 0
$$ ##$PRAMD14= (0..7)
$$ 0 0 0 0 0 0 0 0
$$ ##$PRAMD15= (0..7)
$$ 0 0 0 0 0 0 0 0
$$ ##$PRAMD16= (0..7)
$$ 0 0 0 0 0 0 0 0
$$ ##$PRAMD17= (0..7)
$$ 0 0 0 0 0 0 0 0
$$ ##$PRAMD18= (0..7)
$$ 0 0 0 0 0 0 0 0
$$ ##$PRAMD19= (0..7)
$$ 0 0 0 0 0 0 0 0
$$ ##$PRAMD2= (0..7)
$$ 0 0 0 0 0 0 0 0
$$ ##$PRAMD20= (0..7)
$$ 0 0 0 0 0 0 0 0
$$ ##$PRAMD21= (0..7)
$$ 0 0 0 0 0 0 0 0
$$ ##$PRAMD3= (0..7)
$$ 2 0 0 0 2 0 0 0
$$ ##$PRAMD4= (0..7)
$$ 2147483644 2146435071 2147483647 134217727 2147483644 2146435071 2147483647
$$ 134217727
$$ ##$PRAMD5= (0..7)
$$ 0 0 0 0 0 0 0 0
$$ ##$PRAMD6= (0..7)
$$ 0 0 0 0 0 0 0 0
$$ ##$PRAMD7= (0..7)
$$ 0 0 0 0 0 0 0 0
$$ ##$PRAMD8= (0..7)
$$ 0 0 0 0 0 0 0 0
$$ ##$PRAMD9= (0..7)
$$ 0 0 0 0 0 0 0 0
$$ ##$PRAMLED= (0..1)
$$ 15 15
$$ ##$PRAMP1= <tty01>
$$ ##$PRAMP2= <no>
$$ ##$PRAMP3= <no>
$$ ##$PRAMP4= <no>
$$ ##$PRAMP5= <no>
$$ ##$PRAMP6= <no>
$$ ##$PRAMP7= <no>
$$ ##$PRAMP8= <no>
$$ ##$PRAMPTP= 0
$$ ##$PREPTY= <no>
$$ ##$PRESHLD= 0
$$ ##$PTS160= -1
$$ ##$PTSA2X= (0..7)
$$ 0 0 0 0 0 0 0 0
$$ ##$PTSF2X= (0..7)
$$ 0 0 0 0 0 0 0 0
$$ ##$PTSFMX= (0..7)
$$ 429.9 429.9 0 0 0 0 0 0
$$ ##$PULCHK= no
$$ ##$RCUCDS= (0..7)
$$ 8388608 0 0 0 0 0 0 0
$$ ##$RCUCFS= (0..7)
$$ 4096 0 0 0 0 0 0 0
$$ ##$RCUCSS= (0..7)
$$ 1048576 0 0 0 0 0 0 0
$$ ##$RCUI2C1= (0..7)
$$ 78 0 0 0 0 0 0 0
$$ ##$RCUI2C2= (0..7)
$$ 0 0 0 0 0 0 0 0
$$ ##$RCUI2C3= (0..7)
$$ 0 0 0 0 0 0 0 0
$$ ##$RCUI2C4= (0..7)
$$ 0 0 0 0 0 0 0 0
$$ ##$RCUI2C5= (0..7)
$$ 0 0 0 0 0 0 0 0
$$ ##$RCUI2C6= (0..7)
$$ 0 0 0 0 0 0 0 0
$$ ##$RCUI2C7= (0..7)
$$ 0 0 0 0 0 0 0 0
$$ ##$RCUI2C8= (0..7)
$$ 0 0 0 0 0 0 0 0
$$ ##$RDCU= 0
$$ ##$RFSVTY= <no>
$$ ##$RGTYPE= (0..31)
$$ 5 0 0 0 0 0 0 0 0 0 0 0 0 0 0 0 0 0 0 0 0 0 0 0 0 0 0 0 0 0 0 0
$$ ##$RG_max= (0..31)
$$ 46341 0 0 0 0 0 0 0 0 0 0 0 0 0 0 0 0 0 0 0 0 0 0 0 0 0 0 0 0 0 0 0
$$ ##$RG_min= (0..31)
$$ 1 0 0 0 0 0 0 0 0 0 0 0 0 0 0 0 0 0 0 0 0 0 0 0 0 0 0 0 0 0 0 0
$$ ##$RG_tab1= (0..255)
$$ 1 1.1 1.3 1.4 1.6 1.8 2 2.2 2.5 2.8 3.2 3.6 4 4.5 5 5.7 6.3 7.1 8 9 10.1
$$ 11.3 12.7 14.3 16 18 20.2 22.6 25.4 28.5 32 35.9 40.3 45.3 50.8 57 64 71.8
$$ 80.6 90.5 101.6 114 128 143.7 161.3 181 203.2 228.1 256 287.4 322.5 362
$$ 406.4 456.1 512 574.7 645.1 724.1 812.7 912.3 1024 1149.4 1290.2 1448.2
$$ 1625.5 1824.6 2048 2298.8 2580.3 2896.3 3251 3649.1 4096 4597.6 5160.6
$$ 5792.6 6502 7298.2 8192 9195.2 10321.3 11585.2 13004 14596.5 16384 18390.4
$$ 20642.5 23170.5 26008 29193 32768 36780.8 41285.1 46341 -1 -1 -1 -1 -1
$$ -1 -1 -1 -1 -1 -1 -1 -1 -1 -1 -1 -1 -1 -1 -1 -1 -1 -1 -1 -1 -1 -1 -1 -1
$$ -1 -1 -1 -1 -1 -1 -1 -1 -1 -1 -1 -1 -1 -1 -1 -1 -1 -1 -1 -1 -1 -1 -1 -1
$$ -1 -1 -1 -1 -1 -1 -1 -1 -1 -1 -1 -1 -1 -1 -1 -1 -1 -1 -1 -1 -1 -1 -1 -1
$$ -1 -1 -1 -1 -1 -1 -1 -1 -1 -1 -1 -1 -1 -1 -1 -1 -1 -1 -1 -1 -1 -1 -1 -1
$$ -1 -1 -1 -1 -1 -1 -1 -1 -1 -1 -1 -1 -1 -1 -1 -1 -1 -1 -1 -1 -1 -1 -1 -1
$$ -1 -1 -1 -1 -1 -1 -1 -1 -1 -1 -1 -1 -1 -1 -1 -1 -1 -1 -1 -1 -1 -1 -1 -1
$$ -1 -1 -1 -1 -1 -1 -1 -1 -1 -1 -1 -1 -1
$$ ##$RG_tab2= (0..255)
$$ -1 -1 -1 -1 -1 -1 -1 -1 -1 -1 -1 -1 -1 -1 -1 -1 -1 -1 -1 -1 -1 -1 -1 -1
$$ -1 -1 -1 -1 -1 -1 -1 -1 -1 -1 -1 -1 -1 -1 -1 -1 -1 -1 -1 -1 -1 -1 -1 -1
$$ -1 -1 -1 -1 -1 -1 -1 -1 -1 -1 -1 -1 -1 -1 -1 -1 -1 -1 -1 -1 -1 -1 -1 -1
$$ -1 -1 -1 -1 -1 -1 -1 -1 -1 -1 -1 -1 -1 -1 -1 -1 -1 -1 -1 -1 -1 -1 -1 -1
$$ -1 -1 -1 -1 -1 -1 -1 -1 -1 -1 -1 -1 -1 -1 -1 -1 -1 -1 -1 -1 -1 -1 -1 -1
$$ -1 -1 -1 -1 -1 -1 -1 -1 -1 -1 -1 -1 -1 -1 -1 -1 -1 -1 -1 -1 -1 -1 -1 -1
$$ -1 -1 -1 -1 -1 -1 -1 -1 -1 -1 -1 -1 -1 -1 -1 -1 -1 -1 -1 -1 -1 -1 -1 -1
$$ -1 -1 -1 -1 -1 -1 -1 -1 -1 -1 -1 -1 -1 -1 -1 -1 -1 -1 -1 -1 -1 -1 -1 -1
$$ -1 -1 -1 -1 -1 -1 -1 -1 -1 -1 -1 -1 -1 -1 -1 -1 -1 -1 -1 -1 -1 -1 -1 -1
$$ -1 -1 -1 -1 -1 -1 -1 -1 -1 -1 -1 -1 -1 -1 -1 -1 -1 -1 -1 -1 -1 -1 -1 -1
$$ -1 -1 -1 -1 -1 -1 -1 -1 -1 -1 -1 -1 -1 -1 -1 -1
$$ ##$RG_tab3= (0..255)
$$ -1 -1 -1 -1 -1 -1 -1 -1 -1 -1 -1 -1 -1 -1 -1 -1 -1 -1 -1 -1 -1 -1 -1 -1
$$ -1 -1 -1 -1 -1 -1 -1 -1 -1 -1 -1 -1 -1 -1 -1 -1 -1 -1 -1 -1 -1 -1 -1 -1
$$ -1 -1 -1 -1 -1 -1 -1 -1 -1 -1 -1 -1 -1 -1 -1 -1 -1 -1 -1 -1 -1 -1 -1 -1
$$ -1 -1 -1 -1 -1 -1 -1 -1 -1 -1 -1 -1 -1 -1 -1 -1 -1 -1 -1 -1 -1 -1 -1 -1
$$ -1 -1 -1 -1 -1 -1 -1 -1 -1 -1 -1 -1 -1 -1 -1 -1 -1 -1 -1 -1 -1 -1 -1 -1
$$ -1 -1 -1 -1 -1 -1 -1 -1 -1 -1 -1 -1 -1 -1 -1 -1 -1 -1 -1 -1 -1 -1 -1 -1
$$ -1 -1 -1 -1 -1 -1 -1 -1 -1 -1 -1 -1 -1 -1 -1 -1 -1 -1 -1 -1 -1 -1 -1 -1
$$ -1 -1 -1 -1 -1 -1 -1 -1 -1 -1 -1 -1 -1 -1 -1 -1 -1 -1 -1 -1 -1 -1 -1 -1
$$ -1 -1 -1 -1 -1 -1 -1 -1 -1 -1 -1 -1 -1 -1 -1 -1 -1 -1 -1 -1 -1 -1 -1 -1
$$ -1 -1 -1 -1 -1 -1 -1 -1 -1 -1 -1 -1 -1 -1 -1 -1 -1 -1 -1 -1 -1 -1 -1 -1
$$ -1 -1 -1 -1 -1 -1 -1 -1 -1 -1 -1 -1 -1 -1 -1 -1
$$ ##$RG_tab4= (0..255)
$$ -1 -1 -1 -1 -1 -1 -1 -1 -1 -1 -1 -1 -1 -1 -1 -1 -1 -1 -1 -1 -1 -1 -1 -1
$$ -1 -1 -1 -1 -1 -1 -1 -1 -1 -1 -1 -1 -1 -1 -1 -1 -1 -1 -1 -1 -1 -1 -1 -1
$$ -1 -1 -1 -1 -1 -1 -1 -1 -1 -1 -1 -1 -1 -1 -1 -1 -1 -1 -1 -1 -1 -1 -1 -1
$$ -1 -1 -1 -1 -1 -1 -1 -1 -1 -1 -1 -1 -1 -1 -1 -1 -1 -1 -1 -1 -1 -1 -1 -1
$$ -1 -1 -1 -1 -1 -1 -1 -1 -1 -1 -1 -1 -1 -1 -1 -1 -1 -1 -1 -1 -1 -1 -1 -1
$$ -1 -1 -1 -1 -1 -1 -1 -1 -1 -1 -1 -1 -1 -1 -1 -1 -1 -1 -1 -1 -1 -1 -1 -1
$$ -1 -1 -1 -1 -1 -1 -1 -1 -1 -1 -1 -1 -1 -1 -1 -1 -1 -1 -1 -1 -1 -1 -1 -1
$$ -1 -1 -1 -1 -1 -1 -1 -1 -1 -1 -1 -1 -1 -1 -1 -1 -1 -1 -1 -1 -1 -1 -1 -1
$$ -1 -1 -1 -1 -1 -1 -1 -1 -1 -1 -1 -1 -1 -1 -1 -1 -1 -1 -1 -1 -1 -1 -1 -1
$$ -1 -1 -1 -1 -1 -1 -1 -1 -1 -1 -1 -1 -1 -1 -1 -1 -1 -1 -1 -1 -1 -1 -1 -1
$$ -1 -1 -1 -1 -1 -1 -1 -1 -1 -1 -1 -1 -1 -1 -1 -1
$$ ##$RG_tab5= (0..255)
$$ -1 -1 -1 -1 -1 -1 -1 -1 -1 -1 -1 -1 -1 -1 -1 -1 -1 -1 -1 -1 -1 -1 -1 -1
$$ -1 -1 -1 -1 -1 -1 -1 -1 -1 -1 -1 -1 -1 -1 -1 -1 -1 -1 -1 -1 -1 -1 -1 -1
$$ -1 -1 -1 -1 -1 -1 -1 -1 -1 -1 -1 -1 -1 -1 -1 -1 -1 -1 -1 -1 -1 -1 -1 -1
$$ -1 -1 -1 -1 -1 -1 -1 -1 -1 -1 -1 -1 -1 -1 -1 -1 -1 -1 -1 -1 -1 -1 -1 -1
$$ -1 -1 -1 -1 -1 -1 -1 -1 -1 -1 -1 -1 -1 -1 -1 -1 -1 -1 -1 -1 -1 -1 -1 -1
$$ -1 -1 -1 -1 -1 -1 -1 -1 -1 -1 -1 -1 -1 -1 -1 -1 -1 -1 -1 -1 -1 -1 -1 -1
$$ -1 -1 -1 -1 -1 -1 -1 -1 -1 -1 -1 -1 -1 -1 -1 -1 -1 -1 -1 -1 -1 -1 -1 -1
$$ -1 -1 -1 -1 -1 -1 -1 -1 -1 -1 -1 -1 -1 -1 -1 -1 -1 -1 -1 -1 -1 -1 -1 -1
$$ -1 -1 -1 -1 -1 -1 -1 -1 -1 -1 -1 -1 -1 -1 -1 -1 -1 -1 -1 -1 -1 -1 -1 -1
$$ -1 -1 -1 -1 -1 -1 -1 -1 -1 -1 -1 -1 -1 -1 -1 -1 -1 -1 -1 -1 -1 -1 -1 -1
$$ -1 -1 -1 -1 -1 -1 -1 -1 -1 -1 -1 -1 -1 -1 -1 -1
$$ ##$RG_tab6= (0..255)
$$ -1 -1 -1 -1 -1 -1 -1 -1 -1 -1 -1 -1 -1 -1 -1 -1 -1 -1 -1 -1 -1 -1 -1 -1
$$ -1 -1 -1 -1 -1 -1 -1 -1 -1 -1 -1 -1 -1 -1 -1 -1 -1 -1 -1 -1 -1 -1 -1 -1
$$ -1 -1 -1 -1 -1 -1 -1 -1 -1 -1 -1 -1 -1 -1 -1 -1 -1 -1 -1 -1 -1 -1 -1 -1
$$ -1 -1 -1 -1 -1 -1 -1 -1 -1 -1 -1 -1 -1 -1 -1 -1 -1 -1 -1 -1 -1 -1 -1 -1
$$ -1 -1 -1 -1 -1 -1 -1 -1 -1 -1 -1 -1 -1 -1 -1 -1 -1 -1 -1 -1 -1 -1 -1 -1
$$ -1 -1 -1 -1 -1 -1 -1 -1 -1 -1 -1 -1 -1 -1 -1 -1 -1 -1 -1 -1 -1 -1 -1 -1
$$ -1 -1 -1 -1 -1 -1 -1 -1 -1 -1 -1 -1 -1 -1 -1 -1 -1 -1 -1 -1 -1 -1 -1 -1
$$ -1 -1 -1 -1 -1 -1 -1 -1 -1 -1 -1 -1 -1 -1 -1 -1 -1 -1 -1 -1 -1 -1 -1 -1
$$ -1 -1 -1 -1 -1 -1 -1 -1 -1 -1 -1 -1 -1 -1 -1 -1 -1 -1 -1 -1 -1 -1 -1 -1
$$ -1 -1 -1 -1 -1 -1 -1 -1 -1 -1 -1 -1 -1 -1 -1 -1 -1 -1 -1 -1 -1 -1 -1 -1
$$ -1 -1 -1 -1 -1 -1 -1 -1 -1 -1 -1 -1 -1 -1 -1 -1
$$ ##$RG_tab7= (0..255)
$$ -1 -1 -1 -1 -1 -1 -1 -1 -1 -1 -1 -1 -1 -1 -1 -1 -1 -1 -1 -1 -1 -1 -1 -1
$$ -1 -1 -1 -1 -1 -1 -1 -1 -1 -1 -1 -1 -1 -1 -1 -1 -1 -1 -1 -1 -1 -1 -1 -1
$$ -1 -1 -1 -1 -1 -1 -1 -1 -1 -1 -1 -1 -1 -1 -1 -1 -1 -1 -1 -1 -1 -1 -1 -1
$$ -1 -1 -1 -1 -1 -1 -1 -1 -1 -1 -1 -1 -1 -1 -1 -1 -1 -1 -1 -1 -1 -1 -1 -1
$$ -1 -1 -1 -1 -1 -1 -1 -1 -1 -1 -1 -1 -1 -1 -1 -1 -1 -1 -1 -1 -1 -1 -1 -1
$$ -1 -1 -1 -1 -1 -1 -1 -1 -1 -1 -1 -1 -1 -1 -1 -1 -1 -1 -1 -1 -1 -1 -1 -1
$$ -1 -1 -1 -1 -1 -1 -1 -1 -1 -1 -1 -1 -1 -1 -1 -1 -1 -1 -1 -1 -1 -1 -1 -1
$$ -1 -1 -1 -1 -1 -1 -1 -1 -1 -1 -1 -1 -1 -1 -1 -1 -1 -1 -1 -1 -1 -1 -1 -1
$$ -1 -1 -1 -1 -1 -1 -1 -1 -1 -1 -1 -1 -1 -1 -1 -1 -1 -1 -1 -1 -1 -1 -1 -1
$$ -1 -1 -1 -1 -1 -1 -1 -1 -1 -1 -1 -1 -1 -1 -1 -1 -1 -1 -1 -1 -1 -1 -1 -1
$$ -1 -1 -1 -1 -1 -1 -1 -1 -1 -1 -1 -1 -1 -1 -1 -1
$$ ##$RG_tab8= (0..255)
$$ -1 -1 -1 -1 -1 -1 -1 -1 -1 -1 -1 -1 -1 -1 -1 -1 -1 -1 -1 -1 -1 -1 -1 -1
$$ -1 -1 -1 -1 -1 -1 -1 -1 -1 -1 -1 -1 -1 -1 -1 -1 -1 -1 -1 -1 -1 -1 -1 -1
$$ -1 -1 -1 -1 -1 -1 -1 -1 -1 -1 -1 -1 -1 -1 -1 -1 -1 -1 -1 -1 -1 -1 -1 -1
$$ -1 -1 -1 -1 -1 -1 -1 -1 -1 -1 -1 -1 -1 -1 -1 -1 -1 -1 -1 -1 -1 -1 -1 -1
$$ -1 -1 -1 -1 -1 -1 -1 -1 -1 -1 -1 -1 -1 -1 -1 -1 -1 -1 -1 -1 -1 -1 -1 -1
$$ -1 -1 -1 -1 -1 -1 -1 -1 -1 -1 -1 -1 -1 -1 -1 -1 -1 -1 -1 -1 -1 -1 -1 -1
$$ -1 -1 -1 -1 -1 -1 -1 -1 -1 -1 -1 -1 -1 -1 -1 -1 -1 -1 -1 -1 -1 -1 -1 -1
$$ -1 -1 -1 -1 -1 -1 -1 -1 -1 -1 -1 -1 -1 -1 -1 -1 -1 -1 -1 -1 -1 -1 -1 -1
$$ -1 -1 -1 -1 -1 -1 -1 -1 -1 -1 -1 -1 -1 -1 -1 -1 -1 -1 -1 -1 -1 -1 -1 -1
$$ -1 -1 -1 -1 -1 -1 -1 -1 -1 -1 -1 -1 -1 -1 -1 -1 -1 -1 -1 -1 -1 -1 -1 -1
$$ -1 -1 -1 -1 -1 -1 -1 -1 -1 -1 -1 -1 -1 -1 -1 -1
$$ ##$RG_tabA= (0..255)
$$ 1 1.1 1.3 1.4 1.6 1.8 2 2.2 2.5 2.8 3.2 3.6 4 4.5 5 5.7 6.3 7.1 8 9 10.1
$$ 11.3 12.7 14.3 16 18 20.2 22.6 25.4 28.5 32 35.9 40.3 45.3 50.8 57 64 71.8
$$ 80.6 90.5 101.6 114 128 143.7 161.3 181 203.2 228.1 256 287.4 322.5 362
$$ 406.4 456.1 512 574.7 645.1 724.1 812.7 912.3 1024 1149.4 1290.2 1448.2
$$ 1625.5 1824.6 2048 2298.8 2580.3 2896.3 3251 3649.1 4096 4597.6 5160.6
$$ 5792.6 6502 7298.2 8192 9195.2 10321.3 11585.2 13004 14596.5 16384 18390.4
$$ 20642.5 23170.5 26008 29193 32768 36780.8 41285.1 46341 -1 -1 -1 -1 -1
$$ -1 -1 -1 -1 -1 -1 -1 -1 -1 -1 -1 -1 -1 -1 -1 -1 -1 -1 -1 -1 -1 -1 -1 -1
$$ -1 -1 -1 -1 -1 -1 -1 -1 -1 -1 -1 -1 -1 -1 -1 -1 -1 -1 -1 -1 -1 -1 -1 -1
$$ -1 -1 -1 -1 -1 -1 -1 -1 -1 -1 -1 -1 -1 -1 -1 -1 -1 -1 -1 -1 -1 -1 -1 -1
$$ -1 -1 -1 -1 -1 -1 -1 -1 -1 -1 -1 -1 -1 -1 -1 -1 -1 -1 -1 -1 -1 -1 -1 -1
$$ -1 -1 -1 -1 -1 -1 -1 -1 -1 -1 -1 -1 -1 -1 -1 -1 -1 -1 -1 -1 -1 -1 -1 -1
$$ -1 -1 -1 -1 -1 -1 -1 -1 -1 -1 -1 -1 -1 -1 -1 -1 -1 -1 -1 -1 -1 -1 -1 -1
$$ -1 -1 -1 -1 -1 -1 -1 -1 -1 -1 -1 -1 -1
$$ ##$ROUT14= (0..7)
$$ 0 0 0 0 0 0 0 0
$$ ##$ROUTER= 3
$$ ##$RX22TY= <tty10>
$$ ##$RXFMAX= (0..7)
$$ -1 -1 -1 -1 -1 -1 -1 -1
$$ ##$RXFMIN= (0..7)
$$ -1 -1 -1 -1 -1 -1 -1 -1
$$ ##$RXINTLV= (0..7)
$$ 0 0 0 0 0 0 0 0
$$ ##$RXMSTY= <no>
$$ ##$SCMTY= <no>
$$ ##$SGUC1= (0..15)
$$ 0 0 0 0 0 0 0 0 0 0 0 0 0 0 0 0
$$ ##$SGUC2= (0..15)
$$ 0 0 0 0 0 0 0 0 0 0 0 0 0 0 0 0
$$ ##$SPECTR= 5
$$ ##$SY2FLAG= 0
$$ ##$TFXNUM= 0
$$ ##$TRIPLO2= 0
$$ ##$VTUTY= <tty05>
$$ ##$WBREFAM= (0..15)
$$ 100 100 100 100 100 100 100 100 100 100 100 100 100 100 100 100
$$ ##$WBREFPH= (0..15)
$$ 0 0 0 0 0 0 0 0 0 0 0 0 0 0 0 0
$$ ##$XFAC= 2
$$ ##END=
$$ 
##$DECIM=	16
##$DSPFVS=	12
##NTUPLES=	NMRSPECTRUM
##VARNAME=	FREQUENCY,	SPECTRUM/REAL,	SPECTRUM/IMAG,	PAGE NUMBER
##SYMBOL=	X,	R,	I,	N
##VARTYPE=	INDEPENDENT,	DEPENDENT,	DEPENDENT,	PAGE
##VARFORM=	AFFN,	ASDF,	ASDF,	AFFN
##VARDIM=	131072,	131072,	131072,	2
##UNITS=	HZ,	ARBITRARY UNITS,	ARBITRARY UNITS,
##FIRST=	6610.0394287109375,	0.56011235713958740234,	-1.1303676366806030273,	1
##LAST=	-1668.1060791015625,	0.28765314817428588867,	1.2213169336318969727,	2
##MIN=	-1668.1060791015625,	-0.19931249320507049561,	-1160.1748046875,	1
##MAX=	6610.0394287109375,	2331.932861328125,	920.20867919921875,	1
##FACTOR=	-0.063157719921359420368,	0.029149160766601563827,	0.014502185058593750414,	1
##PAGE=	N=1
##DATATABLE=	(X++(R..R)), XYDATA
-104659A9%%%%%%%%%J%%%%J%%%%%%j%%j%J%%%j%%%%%%%%%%%%%%%%%%%%%J%%%%%%%%%j%%%%
-104592A9%%%j%%%%%%%%%%J%%%%%j%%%%%%%%%%%%%%%%%%%%%%%%%J%%%%%%%%%%%j%%%%%%%%
-104525A8%%%%%%%j%%%%J%%%j%J%%%%j%%%%%%%%%%%%%J%%%j%%%%%%%J%%%%%%%%%%%%%%%%%
-104458A8%%j%%%%%j%%%J%%%%%%%j%%%%%%%%%J%%%%%%%%%%%%%%%%%%J%j%%J%%%%%%j%%%%j
-104391A6%%%%J%%%%%%j%%%%%%Jj%%%J%%%%%%%%%%j%%%%j%%%%%%%%%%J%%J%j%%%%%j%%Jj%
-104324A5J%%%j%%J%%%%%%%%%J%%j%%%%%%%%%J%%%j%j%%%%%%%%%%%J%%%%%j%J%%%%j%%%%%
-104257A5%%%%%%%J%%%%%%%j%%%%%%J%%%%%%%%%%J%%%j%jj%%J%%%J%%%%%%%j%%%%J%%%%j%
-104190A5%%%%%%%%%%%%%%%%%%%j%j%%J%%J%%%%%%j%%%J%%J%%%%%j%j%%%%%%%%%%%J%%%%%
-104123A5%%%%%%%%%%%%j%%%%%J%%%%%%%%j%%%%J%%j%%%%%%%%%%%%%%%%j%%%%%%%%%%J%%%
-104056A4%J%%jj%%%%%%%%%%%%%%%J%%%%%%%%%%%%%%%%%%%%%%%%%%%%j%%%%%J%%%%%%%%%%
-103989A4%%j%%%%%%%%%%%%%j%%%%%%%%%j%%%%%J%%J%%%%%%J%j%%%j%%%%%J%%%%%%%j%%%%
-103922A2%%%%%%%J%%%%j%%J%%%%j%%jJ%%%%%%%%%jJ%%%%%%%J%%%%%j%%Jj%%%%J%%%%%%%%
-103855A3%%j%%%%%%%j%%%%%%%%%%%%J%%j%j%%%%J%%J%%%%%%%%%%%%%%%%%%%%%%%%j%%%j%
-103788A0%%J%%%%%%%j%J%%%%%%%%%%%%%%%J%%%%%J%jj%j%%%%%%%%%%%j%%J%%%%%J%%j%%%
-103721A0%%%J%%%%%%%%%%%%%j%%%%%%%%%%%%%%%%%%%%%%J%%%%%%%%%%J%%%j%%%%%%%%%%%
-103654A1%%J%%%%%%%j%%%%j%%%%J%%j%%%%%%%%%%%%%%%%%%%%%%%J%%j%%%%%%%%%%%%%%%j
-103587I%%%%%%%J%%%%%%%%J%%%%%%%%j%%%%%%j%%%%J%%%%%j%J%%%%%%%j%j%%J%%%J%J%%%
-103519A1%j%%%%%%%%%%%%%Jj%%%%%%%%%%j%%j%%J%J%%j%%%%%%%j%%%%%%Jj%%%%%%%%%%%%
-103452H%%J%%%%%%%%%%%%%%%%%%J%%%%%%j%J%%j%%%%%%%%%%%%%J%%%%%%%j%%%%%%%Jj%%%
-103384I%J%%%%%%j%%J%%%%%%%%%%j%jj%%%J%%j%%J%%%%%%J%%%j%%%%J%%%j%%%%%J%%%%%%
-103316I%%%%%%%j%%%%%%%%%%%%J%%j%%%%%%%%%%J%%j%%%%%%j%%%J%%J%%%%%%%%j%%%%%%%
-103248Hj%J%%J%%j%j%%%%%j%%%%%%J%%J%J%%j%%%%%%%%%%%%%%%J%%%%%%%%%%%%j%%%%%%J
-103180I%%j%%%j%%%%%%%%%%%%%%%%j%J%%%%%J%%%%%%%%%J%%j%%%%Jj%%%%j%%J%j%%%jJ%%
-103112Gj%J%%%%%%%%%%%%%%%%%%%%J%%%j%j%%J%%j%%%J%J%%%%j%%%%j%%%J%%%%%%%%%%%j
-103044F%%jJ%J%%%%%%%%%%%%%%j%%%%%%%%J%%%%%%j%j%j%J%%J%%J%%%j%%J%%%%%%J%%J%j
-102976H%j%%%%%J%j%%j%%%J%%%j%%%%J%%%j%%J%%j%%%%%%%%%%%%%j%J%J%J%j%%j%%%%%%%
-102908F%%%%%%%J%%%%%%%%%%%J%%%j%%%%%%%%%%%%J%%%%%%%%%%%%j%%j%%%%J%%%j%%j%%%
-102840E%J%%%%%%%%%%J%%J%%%jjj%%J%%%%%J%J%%%%%%%%%%j%%%j%%%J%%j%J%%%j%J%%%%%
-102772G%j%J%%%%J%j%%%%%J%J%j%%%j%j%%%%Jj%j%%J%%%%%%%%%%jJ%%%%J%%j%%%%j%%%%j
-102704D%%%J%%J%%%%%%%%%j%j%j%J%%%%%J%%J%%%jJ%%%%%%%%%%%%%%%j%%%%%%%%%%%%%%%
-102636E%%%jJ%%J%%Jj%%%%j%%%%%%%J%%%%%jJ%jJ%%j%J%%%%%%%%%%%%j%%J%J%%%%%j%%%%
-102568F%%%%%%%%%%%%%%%%%%%%%%j%%%%%%%%%%%%%%j%%%%%%%%%%%%%J%%%%J%J%%j%j%%%%
-102500E%%%%jJ%%J%%%%%j%%j%%%%%%J%%%%J%%J%%%%%j%j%%%%j%%%%J%%%%%%%%%j%j%%%%%
-102432C%%J%%J%%%%%J%%%%%%%%%%%%%%j%%%J%%%%%%%%%%%%%%%%%%%%%%%%%%%%%%%J%j%%%
-102364Fj%%%%%%%%%%%%%%%%%%J%J%j%%%%%%%%j%%%%%%%%%%%%j%J%%%J%J%%%%%%%%%%%j%%
-102296Fj%%%%%jJ%%%%%%%%%J%j%j%j%%J%%%%%%J%%%%%%j%j%%J%%%%J%%%%%%%%j%jJ%%%j%
-102228C%%%%%%%JJ%%%%%%j%%Jj%%%%%%%%%%J%%j%%J%%%%%%J%%%j%%j%%%%%%J%%%%%%%%%j
-102160D%%%J%%%%%%%%%%%%%%%j%%j%%%J%%%J%j%j%%%%%J%J%%j%j%%%%%%%J%J%%%%%%%%J%
-102092F%j%j%%%j%%%%%%%J%%%%%%%J%%j%%jJ%%%%%%%%%%%j%%%%%%%%%j%%%%J%%%%%%J%%%
-102024D%%%%%%J%%%%%%%%%%%%%J%%%j%%%%%%j%%%%%%%%jJ%J%%%%%Jj%%%%%%%j%%J%%J%%j
-101956E%j%%%%%jJ%%J%%%%%J%%%%%%%%%j%%%%%%%%%%%%J%%j%%%%%%%%%%%%%%%%%%j%%%%J
-101888E%%%%%J%%j%%%Jj%%%%%%%%%%j%%%%%%J%%%%jj%%J%J%%j%j%%%%%%%%%%%%%%%%%%J%
-101820D%%j%%%%%%%%%%J%J%%%%j%%%%%%%%%%%%j%%%%J%%Jj%%%j%jJJ%%%%%%%%%J%%%%%j%
-101752D%%%%%%%%Jj%%%%JJ%%%%%j%j%%%%J%%%%j%%%%%%%J%%%%%%%%%%%%%jJ%%%%%%%%%%%
-101684E%%%%%%j%%%%%%j%%%%%%J%%j%%J%%%J%%%%j%%%%%%%%%%%%j%%%%J%j%%%J%%%%%%%J
-101616E%%%%%%%%%J%%%j%j%%%%%%%%%%%j%%%J%%%%%%%j%%%%%%%%%%%%%j%%J%J%%%%%j%%%
-101548CJ%%%%%%%%%J%%%%j%%Jj%%%%%j%%%%%j%%%%J%%%%%%%%%J%J%%j%%%%%J%%%%%J%%%j
-101480E%%%j%j%%%%%%j%j%%J%%%%%%%J%%%%%%%%%%J%%%%%J%j%%%%%J%%%%%%j%%%%j%%%j%
-101412B%J%%%J%%%%%%j%%%%%%%%%J%%%%%%J%jJ%%jJ%%%%%%%j%j%%%%%%%JJ%%j%j%%j%%%%
-101344B%J%%%J%%%%%%%%j%%%%%%%%J%%%%%%j%%%%%%%%%%%%%%%%%jJ%%%%%%%%%%%J%%%%%%
-101276D%%%%%%j%j%%%%%%%J%%J%%%%Jj%%%%%%%%%j%%J%j%J%j%%j%%JJ%%%j%%%%%%%%J%%%
-101208D%%%%j%j%%J%J%%%%jj%%%Jj%%j%%%J%%%%J%%%j%%J%J%J%%%%%%j%%%%%%%J%%j%%%%
-101140D%%%%%j%%%%%%%%%%%J%%%%%jj%%J%%%%%%%j%%%J%%%j%%%%%%%j%J%%J%%%%%%%%%%%
-101072C%j%%J%%%%%%%%%%%%%%%%%%J%%j%%%%%%%%j%%%%%%%%%j%%J%%J%%%%%%%%J%%%j%%%
-101004CJ%J%%%%j%j%%%%%%%J%Jj%j%%%%%%%J%j%%%%%jJ%%%j%%%%j%%%%J%%%%%%j%%%%%J%
-100936B%%%%%J%%%%%%%%J%%j%%%%J%%%%%%%j%%%%%%%%%%J%%j%j%%%%J%%j%%%%%%%%%%%%%
-100868B%%%%J%%%%%%J%j%j%j%%%%%J%%%J%%%J%%%%%%%%%%%%%%j%j%%%%%%%%J%%%%J%j%J%
-100800Dj%%%%%%%j%%%J%%%j%%%j%j%%J%J%%j%J%%%J%%%%j%%%%%J%%%%%j%%%%J%%%%%%%%%
-100732C%%%%%%j%J%%j%%%%%%J%%%%%%%J%j%%%%%%%%%%jj%%%J%%%%%J%%%jj%%J%j%%%J%%%
-100664B%%jJ%%Jj%J%%Jj%%%%j%%J%%%%%J%%%j%%j%%%%%%%JJ%%%%%j%%%%%%%%%%jj%%j%%%
-100596@%JJ%%%%%%%%%%%%%%J%%%%J%%%%%%%%%Jj%%%%%%%%%%%%j%%%%%%%%j%%%%%%%%%%%%
-100528B%J%J%%jj%%%%%%%%%%%%%j%%%%J%%J%j%%%%%J%%%%%%%%%%J%J%%%%%j%j%%%J%%j%%
-100460C%%%%J%%j%%%%j%J%J%j%%%%%%%%%%%%j%J%%%%%%%j%%J%J%j%%j%%%%%%%%%%%J%J%%
-100392D%j%%j%%%%%%%%J%%%%j%%J%%%%%%j%%%%%%%%J%%%J%%%j%j%%%%%%%%%%%%%%%%%%%J
-100324C%%%J%j%j%%j%%%J%%%%%%J%%%%j%%%%%%%%j%%%%%%J%%%%%%%j%%%%%%%%J%%%%%%%j
-100256A%%%%%j%%J%J%%%%%%%%J%J%%j%%%j%%%%%%%%j%%J%%%%%%%%%%%jJ%%%%%%%J%%%%%%
-100188C%%%jj%%J%%%%J%%%%%%%%j%%%%J%j%%%J%%%%%%J%%%j%%j%j%%J%%%%%%J%j%%j%%%%
-100120A%%%%%%%J%%%%%%%%j%%%J%%%%%%%%%%%%%%Jj%%%%%J%%%%%%%%%j%j%%%%J%%j%%j%%
-100052@J%%j%%%%%%%%JJ%%%%%%%%j%%%%%%%%%J%%%%%j%%%%%%%%%%%%%%J%J%%%%%%j%%%%%
-99984B%%%%J%%%%j%%j%%%J%%%%%%%%j%%J%%%%%%j%%%%%%%%J%%%%%%%%%%%%%%%%%%%%J%j%
-99915B%%%%J%j%%%%%%%j%%%%%%%J%%%%%j%%%%%%%%%J%J%%j%%jJ%%%j%%%%%J%%%%%%%%%j%
-99846AJ%%j%%%%%%%j%%%%%%%%%J%%%J%%%%%%%%%%%%%%%j%%%%%%%%%%%J%%%%Jj%%%Jj%%J%
-99777C%%j%%j%%%%%j%%%%J%%%%%%Jj%%%%%%%%%%%%%%J%%%jj%%%J%%%%%%%%%%%%%J%%%%j%
-99708A%%%j%J%%j%%%%J%J%%%J%%J%%j%%j%%j%J%%%%%%%%%%%j%J%%J%%j%j%%%%J%J%%%%%%
-99639Cj%%%%%%%%%%%%%%%%%j%%j%%%%%%%J%%j%J%%%J%%%%J%%%%j%%%%%%%%j%%%%%%%J%%%
-99570B%%%%j%%%%%%%%J%j%%%J%%%%%%%%%%%%%%%%%J%%%%%%j%j%%%%J%%j%%%%%%%%%%J%%J
-99501C%%j%%%%j%%%%%%%%%%%%%%%%%J%%%%j%%jJ%JJ%%%%%J%%%j%%j%%jJ%%j%%%%%%%J%%%
-99432B%%Jj%j%%%%%%%%%%%J%%%%j%%%%%j%%%%%%J%%%%%%%%%%%J%%%%Jj%%%%%%%Jj%%j%%%
-99363A%%%%%%j%%%%%%%%%%%%%%%%%J%%%%%%%%j%%%J%%%%%j%J%%%jJ%%%%%%%J%%%%j%%%j%
-99294@%%J%%%%%%%%%%%%%%%%%%%%j%J%%%%%%%J%jJ%j%%%j%J%%%%%J%J%%%j%%%%%%%%%%%%
-99225B%%%%%%%%%%%%j%%J%%%j%%%%%%%%%%%%%%%%%j%%%%%%%%J%j%%%J%%%%%%%%%%%%J%%%
-99156B%%%%%j%%%%%%j%J%%J%%j%%%%%%%%%%%%%J%%%%j%%%%j%%%%J%J%%%j%j%%%%%%%%%%J
-99087A%J%J%j%j%%j%%%%%%%%%J%%%%%%%%%j%%%%%J%%%%%%%%J%%%%j%j%%%%%%%J%%%J%%%%
-99018B%%j%%J%j%%jJ%%%%j%%%%%%%%%%%J%%%j%J%%Jj%%%%%j%%%%%J%%%%%%%%%%%%%%J%%%
-98949B%%%%j%%%%j%%%%%%%%%%%%%%%%%%%%%%%%%%%%%%J%%%%%%%%%%%J%%%%%j%%Jj%%%%j%
-98880@%J%%%%%%%jJ%%J%%%%%%%%%%%%%%%%j%%%%%J%%%%%%%j%%%%%j%%%%J%j%%%%%%%jJ%%
-98811@%J%%jJ%J%%j%%%%%%%%%%j%%%%%%%%J%%%%%%%%j%%J%j%J%%%%%J%j%%j%%J%%j%%J%J
-98742Bj%%%%%%jJ%j%%%%%%J%%%%%%%%%%j%%%%%%%%%%%%%%%J%j%%%%%%%%J%%%%%%%%%%%%j
-98673@J%%%%%%%%%%%%%J%%%j%%%j%%%%%%%%J%%%%j%%J%J%J%j%%j%%%J%%%%j%%%%j%%%J%%
-98604A%%%J%%%%j%%%%%%%%%%%%%%J%%j%%j%J%%%%%%%j%%%%%%J%%J%%j%%%%%%%%%%%%%%%j
-98535@%%%%%%%%%%Jj%%%%%J%j%%%%%J%%%%%J%%%%%%%%%%%%%%%%j%%%%%J%%j%%%%%%j%%%%
-98466@%%%%%%%%%%%%%J%%%%Jj%%%%%%%%%%j%%%%%%%%%%%%%%%%%%%%%%%%%%%%%%%%%%JJ%%
-98397B%%%%%%jJ%%%%%j%%%J%%j%j%%%%%%J%%J%%%%j%%j%J%%%%%J%%J%%j%%jj%%%%%%%%%%
-98328@%%%%%%%%J%%%j%%%%%%%%J%%%%%%%%%%%J%%%%%%j%j%%%%%%%%%J%%%%%%%Jj%%%%%%%
-98259A%%%j%%%%%J%%J%%%j%%%%%%j%%%%%%%%%%%%%%%%%%%%j%%%J%%%%%%%%J%j%%%%%%%%J
-98190A%%j%%%%%%%%%%%%%%%%%%%%%%%%%%%%%J%%j%%%%%%%%%%%%%%%%%%%%%%%%%%%%%%%%%
-98121@%%%%%%J%%J%j%%%%%j%%%%%%%%%%%%%%%%%%%%%%%%%J%%%%%%%%%%J%%%j%Jj%j%%%%%
-98052@%%%%%%%%%%%%%%%%%%J%%J%%%%%j%j%%J%%%%%%%%%j%%%%%%%%%%%%%%%%%%J%%%j%%J
-97983A%%%%%j%%%%%%%%%J%%%%%%%%%%%j%%%%j%J%%%%%%%%%%%%%%%%%%%j%%%%J%%%%J%%%j
-97914@%%%J%%%j%%%%%%%%%%%%%%%%%%%%%%%%%%%%%%%%%%%%%%%J%%%%%%Jj%%%%%%j%%%%%%
-97845@%%%%%%%%%%%%%%%%%J%%%%j%%%%%J%j%%%%%%%J%%%%j%%%%%%%%J%%%j%%J%%%%%%%j%
-97776@%J%j%J%J%%jj%%%%%%%%j%%%%J%%%J%%%%j%%J%%%%j%J%%%%%%%j%%%%%%%%%%%%%%%%
-97707@%%%J%%%%%%%%%%%%%%%%J%%%j%%j%%%%%%%%%%%%J%%%%%%%%j%%%%%%%%%%%%%%%J%%j
-97638@%%%%%%%%%%%%%%%%%%%%%%%%%%%%%J%%%%%j%%%%%%%%%%%J%%j%%%%%%%%%%%%%%%%J%
-97569A%%j%%%%%%J%%%%%%%%%%%%%%%j%%%%%%%%%%%%%%%%%%%%%%%%%%%%%%%%%%%%%%%%%%%
-97500@%%%%%%%%%%%%%J%%%j%%%%%J%%%%%j%%%%%%%%%%%%%%%%%%J%%j%%%%%%%%%%%J%j%%%
-97431@%%%%%%%%%%%%%%%%%%%%%%%%%j%%J%%%%%%%Jj%%%%%%%%%%%%%%%%%%%%%%jJ%jJ%%%%
-97362@%%%%%%%%%%%%%%%%%%%%%%%%%J%%%%%%%j%%%%%%%%%%%%%%%%%%%%%%%%Jj%%%%%%%%%
-97293@%%%%J%%%%%%%%%%j%%%%%%%%%%%%%%%%%%%%%%%%%%%%%%%%%%%%%%%Jj%%%%%%%%%%%%
-97224@%%%%%%%%%%%%%%%%%%%%%%%Jj%%%%%%%%%%%%%J%%%%%%j%%%%%%%%%%%%%%%%%%%%%%%
-97155@%%%%%%%%%%%%j%%%J%%%%%%%%%%%%%%J%%%%j%%%J%%j%%%%%%%%%J%%%%%%%%j%%%%%%
-97086@%J%%%%j%%%%%%%J%%%%%%%j%%%%%%%%J%%j%%%%%j%J%%%%%%%%%%%%%J%%jJ%%j%%%%%
-97017@%%%%%%%%%%%%%%%%j%j%J%J%%%%%%%%%%j%%J%%%J%%%%j%%%%%%%%%%%%%%%%%%%%%%%
-96948@%%%%%%%%%j%%%%%J%%j%%%%J%%%%%%%%%%%%%%J%%%%%%jJ%%Jj%%j%%%%%%%%%%%%%%%
-96879@%%%%%%%%%%%%%%%%%%%%%%%%%%%jj%%%%%%JJ%%%%%%%%%%%%%%%%%%%%%%%%%%%%%%%%
-96810@%%%%%%%%%%%%%%%%%%%%%%%%%%%%%%%%J%%%j%%%%%%%j%%J%%%%%%%j%%%%J%%%%%%%%
-96741@%%J%j%%%%%%%%%%%j%J%%J%%%%%%%j%%%%%%%J%J%j%%%%%j%J%%%%j%Jj%%%%%%%%%%%
-96672@%%%%%%%%%%%%%%%%%%%%%%%%%%%%%%%%%%%j%%J%%%%%%%%%%%%%%J%%%j%%%%%%%%%%%
-96603@%%%%%%%%%%%%%%%%%%%%%%%%jJ%%%%%j%%%%J%%%%J%%%%%%j%%%%j%%J%%%%%%%%%%%%
-96534@%%%%%%%%%%%%%j%%%%J%%%%%%%%%%%%%%%%%j%%J%%%%Jj%%%%%%%%%%%%J%%%%%j%%%%
-96465@%%%%%%%%%%j%%J%%%%%%%%%%%%%%%%%%%%%%%%%%jJj%J%%%%%%%%%%%%%%%%%%%%j%%J
-96396@%%j%%%%%%%J%%%%%%%%%%%%%%%%%%%%%j%%%%%%%%%J%%%%%%%J%%%%%%%j%%%%%j%J%%
-96327@j%%%%%%J%%%%%%%%%%%%%%%%%%%%%%%%%%%%%%%%%%%%%%%%%%%%%%%%%%%%%%%%%%%%%
-96258@j%%J%%%%%%%%%%%%%%j%%%%%J%%%%%%%%%%%%%%%%%%%%%%%%j%%%%J%%%%%%%%%j%%J%
-96189@%%%%%%%%%%%%%%%%%%%%%%%%%%%%%%%%%%%%%%%%%%%%%%%%%%%%%%%%%%%%%%%%%%%%%
-96120@%%%%%%%%%%j%j%J%%J%%%%%%%%%%j%J%%%j%%%%%J%%%%%%%%%%%%%%%%%%%%%%%%%%%%
-96051@%%%%j%%%%%J%%%%%%%%%%%%%%%%j%%%%%%%%%%%J%%%%%%%%%%%%%%%%%%%%%%%%%%%%%
-95982@%%%%J%%%%j%%%%%%%%%%%%%%%%%%%%%J%%%j%%%%%%%%%%%%%%%%%%%%%%Jj%%%%%jjJ%
-95913a%%%%%%%%%%%%%%J%%%%%%Jj%%%%%%%%%%%%%%jJ%%%%%%%j%%j%%%%%J%%J%%%%%%%%%%
-95844@%%%%%%%%%%J%j%%%%%%%%%%%%%%jJ%%%%%%%%%%%%%%%%%%%%%%%%%%j%%jJJ%%%%%%%%
-95775@%%%%%%%%%%%j%%J%%%%%%%%%%%%%%%%%%%%%%%%%%j%%J%%%%%%%%J%%%j%%%%%%%%%%%
-95706@%%%%%%%%%%j%%%J%%J%%%%%%j%%%%%%%%%%%%%%%j%%%%J%%%%%%%%%%%%%%%%%J%%j%%
-95637@%%%%%j%%%%%J%%%%%%%%%%%%%%%%%%%%%%J%JJ%j%j%j%%%%%j%%%%J%%%%%%%%%%%%jJ
-95568@%%%%%%%%%%%%%%%%%%%%%%%%%%%%%%%j%J%%%%%%%%%%j%%j%%%J%%%%%%%%%%%J%%%%%
-95499@%%%%%%jJ%%%%%%%%%%%%%%%%%%%%j%J%%%%%%%%%%%%%%%%%%%%%%%%%%%%%%j%J%%%%%
-95430@%%%%%j%%%%%%%%%%%%%%%%%%%J%%%%%j%%Jj%%%J%%%%%%%%%%%j%%J%%j%%%%%%%J%%%
-95361@j%%%%%%%%J%%%%%%%%j%%%%%J%%%%J%%%j%%%%j%%%%%J%%%%%%%%%%%%%%%%%%%%%%%%
-95292@%%%j%%J%%%%%%%%j%%%%%J%%%%%j%%%J%%%%%%%%%%%%j%J%%%%%%%%%%%%%%%%%j%%%%
-95223aJ%%%%%%%%%%%%%%%%%%%%%%%%%%%%%%%%%%%%%%%%J%%%j%%%%%%%%%%%%%%%%%%%j%%J
-95154@%j%J%%%%%%%%%%%%%%%%%%%%%%j%%j%J%%%%%J%%%%%%%%%%%%%%%%%%%%%%%%%%%%%%%
-95085@%%%%%%%%%%%%%%%j%Jj%%%j%%%%%J%%%%%%%J%%%%%%j%%%%%%%%%%%%J%%%j%%j%%J%%
-95016aJ%%%%%j%%%%%%J%%%%%%j%%J%%%%%%%%%%%Jj%%%%j%%j%%J%%%%%J%%j%%%%J%%%%%%j
-94947a%%%%%%%%jJ%%%%%%J%%%J%j%%%%%%%%%%%%%j%%%%J%%%%%%%%Jj%%%%%%%%%%%%%%%%j
-94878a%%%j%%%%J%J%%%%%%%%%%%%%%%%%%%%%%%%%%%%%j%%%%%%%%%%%j%%%%%%J%%%%%%%%%
-94809aJ%%%%%%%%%%%%%%%%%%%J%%%%%%%%%j%%%%%%%j%%%%J%%%%%%Jj%%%%%%%j%%%J%%%J%
-94740A%j%%j%%J%%%%%%%%%%%%j%%j%%%J%%%%J%%%j%%%%j%%%J%%%J%j%%%J%%%%%%%%%%%Jj
-94671@%%%%%%%%%%%%%%%%j%%j%%%%J%%%J%%%%%%j%%%J%%%%%%%%%j%%%%%%%%%%%%%%j%%%J
-94602a%%J%%%%%%%%%%%%%%%%%%%%%j%j%%%%%%J%J%%%j%%J%%%%%%%%%%%%%%%%%%%%%%%%%%
-94533@%%%%%%%%%%%%%%%%%%%%%%%%%%%%%%%%%%%%%j%%J%%%%%%%%%%%%%%%%%%%%%%j%%%%%
-94464a%%J%%%j%%%jJ%%J%%%j%%%%%%%%%%%%%%%%%%%%%%%%%J%%%%%%%j%%%%%%j%%%%%%J%%
-94395a%%%%%%J%j%%%%%%%%J%%%j%%%%%%%%%%%J%%%%%%%%%%%%%%j%%j%J%%%%%%%%%%%%J%%
-94326@j%j%%%%J%%%%%%%%%J%%%%%%%%j%%j%%%%%%JJ%%%%%%%%%J%Jj%%%%%j%%%%%%%%j%%%
-94257a%%%J%j%%%%%%%%%%J%%%j%%J%%%%j%%J%%%%%%%%%%%%%%%j%%%J%j%j%%%%J%j%J%%J%
-94188@%%%%%%%%%%%j%%J%%%j%j%%j%%%%%J%%%%%J%%J%%%%%%%%%%%%%j%%%%%%%%%%%%%%%%
-94119aJ%%%%%%%%J%%%%%j%%%%%%%%%%%%%%%%%%%%%%%%%%%%%%%%%%%%%j%%%%%%%%%%%%J%%
-94050@%%%%%%%%%%%%%%j%%J%j%%%j%%%%%J%%J%%j%%%%%Jj%j%%%%%J%%j%%%J%J%%%%j%%%%
-93981a%%J%%%%%%%%%%%j%%j%%%%%%J%J%j%%jJ%%%%%%J%%%%Jj%%%%%%j%%J%%%j%%%J%%j%%
-93912a%%%%%%%jJ%%%J%%%j%%%j%%%%%%%%J%%jJ%J%%j%%%%Jj%%%%J%%j%%%%J%%%%%%%%j%%
-93843a%%J%%%%%%%%%%%%%%%%%%%%j%j%J%%J%%%%j%%j%%%j%%%JJ%J%%%%%%%%jJ%%%%%j%J%
-93774@%%%%%%j%%%%%%%%%%%%%%J%%%%%%%%%jJ%%%%%%%%%%%%%%%%%%%%%%%%%%%%%%j%%%%J
-93705@%j%%J%j%%%%J%%%%j%%%%%%%%%%%%%j%%%%%%%%%%%Jj%%%%%%%%%%J%J%%%%%%%j%%%%
-93636a%%%%%%J%%%%%%%%%j%%%%%%%%%%%%%%%%%%j%%%%%%%%%JjJ%%%%%%%%%%%%%J%%%j%J%
-93567@j%%%%%%%%J%%%%%%%%%%%%%%%j%j%%%%J%%%%%J%%%%%%%%%%%%%j%j%%J%J%%%%%%%%%
-93498@%%%%%%%%%%j%%%%%%%%j%%J%J%%%%%j%%%%%J%%%%%%%j%%%%%%%%J%%j%%J%%%%j%%j%
-93429b%%%%J%%%%%%%%J%%%%%%%%%%%%%j%%%%%%%J%%%%%%%%%%j%%%j%%%%%%%j%j%%J%J%%%
-93360b%j%%J%J%%J%%%%j%%%%%%J%%%%%%%%j%%j%%%%J%%%J%%%%%%j%J%%%%%%jj%J%%Jj%%%
-93291a%%J%%%%%%%%j%%%%%%J%%%%%%%%%%%%j%%%%%%%%%%j%%%%%%%%J%%j%%%%%J%%%%%%%J
-93222@%%%%%%j%%%%%%%J%%%%%%%%%%%%%j%%%%%J%%%%j%%%%%%%J%%%%%%%%%%%%%%%%%%%%%
-93153@%%j%%%%j%J%%%%j%%J%%%%%%%%%%%%%%%%%%%%%%%%%%%%%%%%%%%Jj%%j%%%%%%J%Jj%
-93084a%%%%J%%%%j%%%%%%J%%%j%%%%%%%%%%J%%%%%%%%j%%j%%%%J%%Jj%%jJ%%%%%%%j%%J%
-93015aJ%%%%j%%%J%j%%%%J%%%%%%j%%%J%%%jJ%%%%%%%j%j%%%%%%j%%%J%%%%%%%%%%%J%J%
-92946@%%%%%%%j%%%%%j%%%j%J%%%%%%%%%%%J%%j%%j%%J%%J%%%J%%%%%%%%j%%%%%%%j%%%%
-92877b%%%J%J%%%%%%%%%%%%%%%%%%%%%%%%%%%%j%%%%%%%%%%%%J%%%%%j%%%j%%%JJ%%%%%%
-92808@%%%%%%%%%%%j%%%%%J%j%%%%%%%%J%%%%%jJ%%%%j%%%%%j%J%%%%%%%%%%%%%%%J%%%%
-92739@%j%jJ%%J%%%%Jj%%%%%%%j%%j%%%%%%%%%%%%%J%%%J%%%%%%%%%%%%%%%%%%%%%j%%%%
-92670a%J%%%j%%%%%%%%%%j%%j%%%%%J%%Jj%%%%%%%%%%%%%%%%%%J%j%jJ%J%%%%%%%%%%j%j
-92601c%%%%%J%JJ%%%j%%%%J%%%j%%%%%%j%%%%J%%%%%J%%%%%%%%%%%%%%%%%%j%%%%%J%%%%
-92532@%%%%%J%j%%%%%j%j%%%J%%%%j%J%J%j%%%%%%J%%%%%%%%%%%%%jJ%%%%%%%%%j%J%%%j
-92463a%%%j%%Jj%%%%%%J%j%%J%%%%%j%%%%%%J%%%%%%j%JJ%%%%%%j%%%%j%%%%%J%%%j%%JJ
-92394@%%%%%%%%%%j%%Jj%jj%%%%J%%J%%J%%%%%%j%j%J%%J%%%%%%%%j%%%%%%%%%%j%%%%%%
-92325b%J%%%%%%J%%%j%j%%%%%Jj%%%%J%%%%%%%%%J%%%%%%%j%j%J%%%%%j%%J%%J%%%%%%%%
-92256@%%%%%%j%j%%J%%j%%J%%%%%%%Jj%%%j%%%%JJ%%%%%%j%J%j%%%%%j%%%%%%%%%%%%%%%
-92187b%%%%%%%J%J%%j%%%%j%J%%%J%%%j%%%%%%%%%%%J%%j%%%J%%%%%%%%j%%%%%J%%%j%J%
-92118@%%%%%j%%%%%%%%%J%%%%%%%j%%%%%J%%%%%%%%%j%%%j%%%%J%%J%%%j%%%%%%%%j%%%%
-92049b%%%%J%%%%%%%%%J%%%%%j%J%%j%%%%%%J%%%%%%%%%jJ%%%%%j%%j%%%J%J%%%%%%%%%%
-91980@%%%%%%%j%%%J%%%j%%j%J%j%%%%J%%%j%%J%%%%j%%J%%%%%%%%%%j%%%%%Jj%J%%J%j%
-91911a%%%%%%%%%%%%%%%%%%%%j%%%%%%%j%%J%JJ%%%%j%%%%%%%%%%%%%j%%%%%%%%%%%J%%%
-91842a%%J%%%%j%%%%%%%%%%%j%%j%J%%%%%%%JJ%%%%%%%%jJ%%%%%%%%%%j%%%%%J%%j%%%%J
-91773@%%%%%jj%j%J%%%%%%J%%J%%%j%%%%%%j%%%%%%%%j%%J%%%%j%J%J%%%%%%%%%%%%%j%%
-91704bJ%%J%%%%%%%%%%%%%%%%j%j%%%%%%J%%%%%%j%%%%%J%J%%%%%%%j%%%J%%%%j%%%%%%%
-91635a%%%J%j%%%%%%%%%j%%%%%J%J%%%%j%j%j%%%J%%J%J%%%%%j%%%%%%%%J%j%%%%%%%%%%
-91566a%%j%%%%J%%%jj%%%%%%%J%%%%J%%%%%J%%%%%%%%%j%j%%%%%J%%%J%%%%j%%j%%%J%%%
-91497a%%%%%%j%%%%%%%%%%%%%%%%%%%J%%j%%%%J%%%%j%J%%%%j%j%%J%J%%%%%%%%%%%%%j%
-91428b%%%%Jj%JJ%%%%%j%%%%%%%%%j%%%%%%%%%j%%%%J%%%%J%J%%%j%j%%J%%Jj%j%j%%J%J
-91359a%%%j%%%%%%%%J%%J%%%%%%j%%jJ%%%%%%%J%%%%j%%%%%j%%%%%JJ%%%%%j%%%%%J%%%%
-91290@%%%%%%%j%jJ%%%j%%%%%%%%%%%%%%%J%%%%%%%j%%%%%%j%%%%%%%J%j%j%J%J%%%%J%%
-91221a%%j%j%%%%%%J%%%%J%%J%%%%%%%j%%jJ%%%%j%%%%%J%%%J%%%%%%%j%%%%%%j%%%%j%%
-91152c%J%%%%%j%%%J%%%J%%%j%%%%J%%%%j%J%%J%j%%%%%%%%%J%j%%j%%%%%J%%%%%%%%%%%
-91083a%j%%J%%%%%%%%%%%%%%%j%j%J%j%J%J%J%%%%%%%%%%%%j%%%%%%j%%%%%%%%%j%%%%%J
-91014b%%%%J%%%%%j%%%%%%%%%%%%%%J%%%%%%%j%%%J%%%%%%%%%%j%%%j%%J%J%%%j%%%J%J%
-90945@%%%%j%%%%j%j%%%%J%%%%%%%%%J%%j%%%jJ%J%%%%%%%%%%%%%j%%J%%%%j%J%J%%%%%j
-90876a%%%%%%Jj%%j%%%%%%%%%%%%%%%%%%Jj%%%%%%%J%%%%%%%%%j%j%%J%J%%%Jj%%%%J%j%
-90807a%%%%%%%%%Jj%%%J%%%%%j%%%%%%j%%%%J%%j%jJ%J%J%%j%%%%%%jj%%%%%j%%%%%%%%%
-90738d%J%J%J%%%%%%%%%%%%%%%%%%jJ%%J%%%%j%%%J%%j%%%%%%%%%j%J%%%%%j%%J%%J%%j%
-90669a%J%%j%%jJ%%J%%j%%%%%%%%%j%%%%%%%%j%%JJ%%%%%j%%%%%j%%%J%%%%%%%%j%%%JJ%
-90600a%%%%J%%%%%j%%%%jj%%%%%jJ%%J%J%%%%%%%%%%%j%%J%%%j%%%%%%%%J%%j%%J%%jJ%%
-90531aj%%%%%%%%%J%%J%%j%%%%%%%J%%%%j%%%%%%%j%J%%%J%j%j%%J%%%J%j%%j%J%%j%%%J
-90462a%%%%j%J%J%%j%j%%%%Jj%%jJ%%%%%%%J%%j%%%%%%%%%%%%%%%%%%%%%%j%%J%%%%%%%%
-90393bJ%%%j%J%%%%j%Jj%%%%%%%J%%%%%%%j%%%j%J%%%%J%j%%JJ%%%j%j%J%%%%%%%%%%%%%
-90324a%%%%%%%%%%j%%%%%%%%j%%%j%%J%%%%J%%J%%%%j%%%%j%%JJ%%%%%%%%%%%%%%%%%j%%
-90255b%J%%%%j%%%%%%%%%%%J%J%%%j%j%%%J%%%%%Jj%%%%%jj%%%%j%%%%J%%%%%%%J%%J%%%
-90186aj%%jJ%J%%%%%%%%%%%%%%%J%%j%%%%%%%%%%%%%%%%%%%J%%%%j%%%J%%j%%%%J%j%%%%
-90117a%jJ%%%%%%J%j%%%j%J%%%%J%%%%%%%%j%%%%%%j%%%%%%%%%J%%%%jJ%%%J%%%j%%%j%%
-90048bJ%%J%%%%%%%%%%j%%%jJ%%%%%Jj%%%%%%%j%%j%J%%%J%%%%%%j%%%%%%%%%%%%%%%J%%
-89979a%j%%%%%J%%J%j%%%%%%j%%%%%%%%Jj%%j%%J%%%%j%%%%%%j%%%%%%%%%%J%J%J%%jj%J
-89910bJ%%j%%J%%j%%%J%%%j%%%%%J%J%j%Jj%%%%%%%%jj%%J%%J%j%J%%%j%%%%%%%j%%%%%%
-89841c%%J%%%%%j%J%%Jj%%%J%%%J%%%j%%%%%%%%%%%%%%%%%%%%%j%%%%%%%%%%%%%%J%J%%%
-89772@%%%%%j%j%%J%%j%jJ%%%%%%%%%J%%%%%j%%J%J%%%j%%%%%%%%%%%%%J%%%j%j%%%%%%%
-89703bJ%j%%%J%J%%%%%%%j%%%%%%%%%%%%j%J%%%%%%%%j%%J%%%%%J%j%%%%%j%j%%J%%%%%%
-89634b%%%%%%%%%%%J%%%%j%%%%%%%%%%%J%%%%%%%j%%j%%J%%%%J%%%%%j%%%%%%%J%%j%%%%
-89565bJ%%J%%j%%%%%J%%%j%j%%%J%%J%%%%%%%%j%%%%J%%j%j%%%%%J%Jj%jj%%J%%%%%%%%%
-89496b%%%%%%%j%%%J%%%%%%%%%%%%%J%%%%%%%%%%%%%%%%j%%%%%%J%%%j%J%%%%%%%%j%%%j
-89427c%J%%%%J%%%%j%J%%%%%%%%%j%%%%j%%%%J%%%%%%%J%%%%j%%%%%%%J%%%%%%%%%%%%%%
-89358aj%%%J%%%J%%%%%%%j%J%j%%j%%%%%%%J%%%%%%%j%%%%%%%%%%%%%%%%J%J%%jj%j%%%%
-89289c%%%%%J%%%%%%J%%%%%%%%%%jJ%%%%%%%j%%%%%Jj%%%%%%%%%J%%%%%%j%%%%%%J%J%%%
-89220@%%j%%%j%%%%j%J%%%j%%%%%J%%%%%j%%%%J%J%%%%%j%j%%J%%%%%%%%%%%J%%%J%%%%%
-89151@%%jj%%%%J%%%j%%%%j%J%%%%%%j%%J%%jJ%%%%%%%%%%J%%%%j%%%%%J%j%%%%%%%%%%%
-89082bj%%%%%%J%J%%%j%%%%%%%J%J%j%j%J%%%J%%j%%%%j%%%%J%J%%j%j%%%%%%%j%%%%%%%
-89013c%%%%%%%%%%%J%%%%%%%%%%%%%J%%j%%%%%%%%Jj%%%%%%%%%%%%%%%%J%%%%%%%%%%%%%
-88944a%j%%%%%%%%%J%%J%j%%%%%%%%%%%%%j%j%%%%%J%%%J%J%%%%j%j%%%%%%%%%%%%%J%%j
-88875b%J%%%%%%%J%%%%%%%j%%%j%J%%j%%%%%%j%%jJ%%J%%%%%%%J%%%%%%%%%%%%%%%%%j%%
-88806b%%%%%%Jj%%%%%%%%%%J%%%%%%%%%J%%jJ%%%%%%%j%%%%j%%%%J%%%%%%%%%%%%%%%%%J
-88737@%%%%j%%%%%%%%%%%%%%%%J%%%j%%j%%%%%%%%%%%%J%%%%%%%%%%Jj%j%%%%%%%%%%J%%
-88668a%%%%J%%%j%%%%%%%%J%%%%j%%%%%%%%%%%j%%%%%%%%%%%%%%jJ%%%J%%Jj%j%J%%%%%%
-88599a%%J%%j%%%%%%%%j%%%%%%%%%%%%j%%J%%%%%%J%%J%%%j%%j%%%%%%%%%%%%%%%%%%J%%
-88530aj%%%%%%%%%J%%%%%%j%J%%%jJ%%%%%%j%%%%%J%%%%j%%%%%J%%j%%%%%%%%%%%%J%J%%
-88461@%j%j%%J%%%%%j%%%%%%J%%%j%%J%%%J%%%%%%%jjj%%%JJ%%%%%%%%%%j%j%%%%%%%%%%
-88392c%%j%J%JJ%%%%%jJ%%%%%%%%J%j%%%jj%%J%J%%%%%%%j%J%%%%%%%%%%%%%%%%J%%%%%%
-88323@%j%%j%%%%J%%%%%%%%%%j%%%JJ%%j%%%%j%%jJ%%J%%%%%%%%%j%%%%%j%%%%%%%j%%%%
-88254dJ%J%%%%%%%j%%J%%%%%j%%J%%%%%%J%J%j%%%%%%%%%%%%j%%J%%J%%%%%%%j%%%j%j%%
-88185cJ%J%%j%%%%%%J%%%%%%%%%%%%%%%%%%%%%%j%%%%%Jj%%%%%J%%j%%%J%J%%%%%j%%%%%
-88116a%j%%%%%%J%%%j%%%%%%j%%%%J%%J%%%jj%%J%%%%%J%j%%%%%j%%%%%%%%%%J%%%j%J%%
-88047b%%J%%%%%%%%%%%%%j%%%%J%j%%j%%J%J%%%%%%%%%%j%J%%%%%J%%%%j%%%j%%%j%%%%%
-87978c%J%%%%%%%%%%%%Jj%J%%%j%j%%%J%%%%j%J%%%%J%j%%%j%%%%%%%J%J%%%%%%%%%%%%%
-87909a%j%J%%%J%%j%%%%j%%%%%%%j%%%%%%%%J%%j%%%%%%%%J%%%%%%j%%%%%%%%J%%J%%j%j
-87840c%%%%%%%%%%%%%%%J%%%%%%%%%%%%%%%%%%%%%%%%%%j%%J%%%j%%%%J%%%%%%%%%%J%%%
-87771a%%%%%j%J%%J%%%%%%%%%j%%j%%j%%%%J%J%%%Jj%%j%%%%%%%%%%%%%J%%J%%%%%j%%%%
-87702aj%%%%%J%%%%%%%j%%%%j%j%%J%%J%%%%%%%%j%%%%%%%%%%J%%%%%%%%%%%Jj%%%%j%%%
-87633c%J%%%J%%j%%%%%%%%J%%%%%%%%%%%%%j%J%%%%%%%%%%%%%j%%%J%%%%%j%%J%%j%%%%%
-87564bj%%%J%%%J%J%j%%%j%%%%%%j%J%%%Jj%%%%Jj%%%%%%J%%%%%%%%%%%%%%%%j%%%J%%%%
-87495a%%%%J%%%%%%%%j%%j%%%%%%%%%j%%%%J%%%%%%%%%%%J%j%%%%%%%%%%J%%j%%%J%%%%%
-87426a%%%j%%%%%%%JJ%%%%%j%%%%%%%j%%%%%%%%%%%%%J%%%j%%%J%j%%%J%%%%j%%%%%%J%%
-87357a%%%%%%%%%%j%%%%%%%%%%%%%j%%%j%%%%J%%J%%%%j%%J%%%%%J%%%%%%%j%%%j%%%%%%
-87288c%J%%%%J%%%%j%%j%%%%%J%%%%%%%%%%%%%%%%%%J%%%%j%%j%%%%%j%%%%%%J%jJ%JJ%j
-87219b%%%%%%%%%%%%j%%%%%%%%%%%J%%%j%%j%%%%J%%J%%%%j%%J%%%%%%%%%%%jJ%J%%%j%%
-87150b%J%j%J%%%%%%%%%%%j%%%%%%%J%%%%%j%%J%%%%%j%jJ%J%%%%%j%%%%%J%J%%%%%j%%%
-87081a%%j%%%%%%%Jj%%%%J%%j%%%%j%%%%%J%j%J%%%%%%%%%J%%%%%%%j%%jJ%J%%%j%J%%%j
-87012b%%%%%%%%j%%%%%%j%%%%%J%%%%%%%%%%%%%J%%%%%j%%%%%%J%%%%%J%%j%j%%%J%%%%%
-86943b%J%%%%%j%j%%JJ%%%%j%%%j%%j%%%%J%%J%j%%J%J%%%%j%%%%%%J%%j%%%%%%J%%%%jj
-86874c%jJ%J%%j%%J%%%%J%%%%%%j%%j%J%%%%j%%%%%%%J%J%%%%%%%%%%%%%%%%%j%%%%%%%J
-86805a%%%%%%%%%%J%j%%%%%%%%%%%%%%j%%%j%%%j%%J%%%%%%%%%%%JJ%%%j%%j%j%%%%%%%%
-86736d%%%%%%%%J%%%%%%%J%%%%%%%%%j%%J%%%%%J%%j%%%%%%%%%j%%%%%%%%%%%%%%%%%j%%
-86667d%%%j%%%J%%J%%J%%%J%%%%%%j%j%%%J%J%%j%%%%j%%%%%%%J%%j%%J%j%%%%%%%%%%%J
-86598bJ%J%%%%%%%%jjj%%J%%%%%J%%%j%j%J%%%%j%%j%%%%%J%J%%j%%J%%%%%%%%j%%J%JJ%
-86529@%%%%%j%%%%%j%%%%%%%%%%%%%%%%%%%j%%%%%%%%%%%J%%J%J%jjj%%%%%%%Jj%%J%%%%
-86460b%J%%j%j%%%%J%%J%%%%%j%j%%%J%J%%J%%%%%%j%j%j%%%J%%%%%%j%%J%%%%%%%%%%%%
-86391b%J%%%%%Jj%%%%%%%%j%%%j%%%%%%%Jj%J%%%%j%%%j%%%%%%%%%%%%J%%%%%j%%J%%J%%
-86322b%%%j%%%J%%J%%%%j%%J%%j%%%%%%%%%%%%%%%jJ%%j%%%J%%%j%%%%%J%%J%%%%%%%%%j
-86253b%%%%%%%%%%%%%%%%%J%%%%%%%%%%%%%j%j%%%%%%J%j%J%J%%%%%%%%%%%%%%j%%%%%j%
-86184cJ%J%J%%j%j%%%%J%%%%j%%%%%%%%J%%%%%%%%%%%%%%j%%%%%%%%%%j%%J%%%%J%%j%%%
-86115b%%J%%%%%%%%%%%%%%%%%%%%%%j%%%%%J%j%%%%%%J%%%%%%%%%%%%j%jJ%%%%%j%%%J%J
-86046aJ%j%%%%%%%%%%j%%%%%%%%%J%%%%%%j%%j%%%%J%%%j%%%%%%%%%J%%%%j%j%%%%%J%%J
-85977b%%%Jj%%%%%%j%%%%%%%%%%%J%%%j%%J%%%%%j%%%%%%%%%%%%J%%%%%%j%J%%%%J%%%%j
-85908b%%%%%%j%%%%J%%%%%j%%%%%%J%%%%%%%%j%%J%JJ%j%%%%%j%%%%%%%%%%%%%%%j%J%Jj
-85839b%%%%%%J%J%%%j%%j%%%J%%%j%%%%%%j%%J%%%%j%%%%%%Jj%%%%%%%%%%%J%J%%%j%%%%
-85770b%%%%%j%%%j%%J%%%%%%%%%%%%%%%%%%%%%%J%%%j%%%%j%%%%%J%%%%%%%%%J%%%%%%%%
-85701b%j%j%%%%%%J%J%%%j%%j%%%J%J%J%%J%%%%%%%%%j%jj%%j%%%%J%%J%%%%%%%j%j%%%j
-85632eJ%%%J%%J%%J%%jj%%J%%%%%%%%%J%%%j%%%%%%%%%j%%J%J%%%J%%%j%j%%%%%%%%%%%%
-85563b%%%%%%j%%%%J%%%%%%%%%%%%%%%%j%%%J%%%%%%%%%%%%%%%jJj%%%%%%%%%JJ%%%j%%%
-85494b%%%%%j%%%J%%jJ%%%%%%%%%%%J%j%%%%J%%%%%j%%%%%%j%%%%%j%%%%%%%%%%J%%J%%%
-85425b%%%%j%%%%%%%J%%j%%%J%%J%%%%%jJ%%%%%J%%j%j%%j%%%%%J%%%j%%%%%%JJ%J%%%%j
-85356a%j%%%%%%%%%%j%%%%%%%%J%%J%%j%%j%%j%%%%J%%%%j%%%J%%%%J%%%%j%jJ%%%%%%%J
-85287b%%%%%%%j%%%%%%%%%JjJ%%%%%j%%%%%J%%%%%%%%%%%%%%jJ%%%%%%%%%%%%%%%%j%%%%
-85218c%%J%%%%J%Jj%%%%%%%%%%%j%%%%%%%J%%j%%jJ%%%j%%%J%%%j%%%%%J%J%J%%j%j%%%j
-85149c%%%J%%J%%%%%%%%%%%%%%%%%%%j%%%%%%%J%j%%j%%j%%%%J%J%%%%%%%%%%%%J%%%%%%
-85080a%%%J%%%%j%J%j%%%j%%%%%j%%%%%%%%J%%jj%%%%%%%%%%%%%%%%%%J%j%%%%J%J%%Jj%
-85011b%j%%J%%%%%J%%%j%%%%%%%j%%%%J%J%j%%%%%%%%%%%J%%%j%%J%%%j%jj%%J%J%%j%j%
-84942d%%%%%%%%J%%%%J%%%%%j%%J%%%j%%J%%%%%%%%j%%jJ%%%J%%%%%J%J%%j%j%%j%%J%%%
-84873b%%%j%%j%J%%%%%j%%%%%%%%J%%J%%Jj%%%j%%J%%J%%%%j%%%Jj%%%%%%%%%j%%%%%%%%
-84804c%J%%%%%%%%%%%%%%%%j%%j%%%%J%%%J%j%%%%J%%j%%%%%%%%%%%%%%%%%J%%J%%j%%%%
-84735b%%j%%J%%j%Jj%%J%%%%%%j%%%%%%%%%J%%%%J%%%%%%j%j%%%%%%%J%j%%%%%%%J%%%%%
-84666b%J%%J%%jJ%%%%j%%%j%%j%%J%%%%%%%%%%%%%%jJ%%j%%%%J%%J%j%%j%j%%J%%%%%%%%
-84597c%%%%%J%%%J%%%%jj%j%%j%%%%J%J%%%%%%%%%%%%%jJ%J%%%j%%%%%%%%%%%%%%%%%%%%
-84528c%j%%%%J%%%J%%J%%%%j%j%%%J%%%%%%Jj%jJ%%j%j%%%%%%%J%J%%%%%%%%%%%%%%%%%%
-84459b%%%%J%%%%%%%%%%%%%%%%%j%%%%%%%%%%%J%J%%j%j%%%%%%%%%%%%%%%J%j%%%%%%%%%
-84390b%%j%%jJ%%%%%J%%%J%j%%%%%%j%%%%%%%%%J%%J%J%%j%j%%%%%%j%%%%%%%%%%%%%J%%
-84321b%%Jj%%%%%%%%%%%%%%%%%%%%%%%j%j%J%%J%%%j%%J%%%%J%%%j%%%%%%%j%%%%%%%J%j
-84252c%%%%%%%%%%%J%j%%%%%%%%%%%J%J%%%%jj%%jJ%%%J%%%%%%%%%%%%j%%%%J%%%%%%%J%
-84183a%%%%%%%%j%%J%j%%%%J%%%%j%%j%%J%%%%J%%%%%%%%%%Jj%%%%%%%%%j%%%%%%j%%%%%
-84114c%%%%%%j%%%%%%J%%J%%%%%%%%%%%%%%%%jj%J%%%%%%%%%%%J%%%J%J%%%j%%%%j%%J%j
-84045b%%%%%%%%%%j%%J%%%%%%%j%%%%%%%%%J%%J%%%%%j%%%%J%%%%%%%J%%%j%%%j%%%%%%j
-83976c%%%%%%j%%%j%%%%JJ%J%%%%%%%%%%%j%j%%%%J%%%%%%%%%%%%%%%%%%j%%J%%%%j%%J%
-83907cj%%J%%J%j%j%%%J%%%%%%%%jJ%%J%%%%%%%%J%J%%j%%%j%J%j%%%%%j%%%J%%%%%%j%%
-83838c%%J%%%%%%%%%%%%%%%%%%%%%j%%%j%%J%%%%J%J%%%%%%%%%j%%j%j%J%%%J%j%%j%%%J
-83769c%J%%%j%%%%%J%%%%j%%%%%j%%%J%J%%%%%J%%j%%jJ%%%J%%%%%%%%%j%%%%J%%%%%J%j
-83700a%j%j%j%j%J%%%%J%%%%%J%%%j%%%%%%%%j%%%J%%Jj%%j%%%%%J%J%%%J%%%%%%J%%%%%
-83631@%j%%%%%%%%j%%%%%%%%j%%%J%JJ%j%%%%%%%j%j%%%%%%%J%%%%J%j%j%%%J%%%%%%%j%
-83562c%J%J%j%%%%%%%%j%%%%%%%J%J%Jj%%%j%%%%%J%j%%%%J%%%j%%%%j%%%%%%j%%%j%J%J
-83493cj%%j%J%%J%jj%%%J%%J%%%%jJ%%%jJ%%Jj%%%%%%%%J%j%%%%%%%%%%%%%%%%%J%%jJj%
-83424cj%%%%%%J%%%%%%%J%%%%%%j%%%J%%%%%%%J%j%%jj%%%J%J%%Jj%%%%%%j%%%%%%%%%%%
-83355cj%%J%%%%%%%%%j%%%%%%%%%J%%J%%%%%%%%%%%J%%%%j%%%%%j%%%%J%%%%%%%j%%%%%%
-83286c%%%J%%%%%%%%%j%%%%%%%%J%%%%j%%%%J%%J%%%%%%%j%%J%%%%%%%%%%%%%%j%%%j%%J
-83217b%%%%J%j%%%%%J%J%j%%J%j%j%%J%%%j%%%%J%%%%%j%jj%%J%%%%%%%%j%%J%%%J%%j%%
-83148c%%%%%%%%%%%%%%j%%J%%J%%J%%%%%j%%%%%%%%%%J%%j%%%J%j%%%%%%%%j%%%%%J%%%%
-83079bJj%%%%%%%%j%%%J%%%%%%%%%%%%j%J%J%J%%%%%%jjjjJ%%%%%%%%%%%%J%%%j%%%J%%%
-83010b%%%%%j%J%%j%%%%%%%J%%%%J%j%j%%%%J%J%%%%%%%j%%%%%%j%%%%%j%J%%%%%j%J%%%
-82941c%%J%J%%%%%j%J%%%%j%%%J%%%%j%%%%j%J%%%%%%%%%j%%%%%j%%%%%J%%%%%%%%%j%J%
-82872c%%J%%J%%%j%%%%%%%Jj%%%J%%%j%J%%j%%j%%%%J%%%j%%%%%%%J%%%%%%j%%%%%%%%%%
-82803c%J%%%%%J%J%%%%j%jj%%%%%%%%%%J%%%Jj%j%%%%%J%%%%j%%j%J%%%%%%%%%%%%%%%%%
-82734c%%%%%%%%j%%%%J%J%j%%j%%J%%J%%%%%%%%%%%J%j%j%%%%%%%%jJ%%%%%%%%%%%%%%%%
-82665c%%%%%%%%%%%%j%%J%%%%%J%%%%%%J%%%j%%%%%%%%%%%%%%%j%%%%%%%%%%%%%%%%%%%%
-82596c%%%%%%J%%j%j%%%%%%%%%J%%%%J%J%%%j%%j%%%%J%%%j%%j%%%J%J%J%%%%%%%%j%j%%
-82527c%J%%%%j%%%%J%%%%%%%%%%%%%%j%%%J%%%%%%%%%%%%%%%%%%%%j%%%J%Jj%j%%%%%J%%
-82458b%%j%%J%%%%%%%j%j%%J%%%%%%j%%J%%%%%%%%%%%%%%%J%j%%%%J%%%%%%%%jJ%J%%%%%
-82389a%%%%%J%%%%%%j%j%%%j%%%%%J%%%%%%%%%%j%%%%%%%%J%%%%%%%%%%Jj%%j%%%%%j%%%
-82320d%J%%%%%j%J%%j%%%%J%%%%%%%%%%%%J%%%%%%j%%J%%%%%%%%%%%J%j%%%%%%%%%%%j%%
-82251cJ%%%%J%%J%j%j%%%J%%%j%%%%%%%%%J%%%j%%%%%%%Jj%%%%%j%%j%J%%J%%%%%j%%%%%
-82182c%%%J%%j%%%jJ%%J%J%%%%%j%%%%%%%%%%%%%j%%%%%%%J%%j%J%%%%%%%%%%J%%%%%%%%
-82113aj%j%%%%j%%%%%%%J%%%%%%%%%%%%%%%J%%%%%%%%%%%%%%%%%%J%%J%%%%j%%j%j%%%%%
-82044c%%%%%%%%J%%%%%%%j%j%%%%%j%%%J%j%%%J%%%J%%%j%j%J%%%%%%JJ%J%%%%%%%%%Jj%
-81975a%jjj%%J%%%%J%%%%%%%J%j%%%j%%%%j%%J%%%%%%%%J%J%%j%%%%%%jj%%%J%%%%j%%%%
-81906dJJ%J%%%%%%%%%j%%j%%%J%%%%j%%%%%%JJ%%j%%j%%j%%J%%%%%Jj%j%%%%%%%%%%j%%J
-81837d%JJ%%%%j%%%%%j%%%%%J%%%%J%J%%%%%%%j%%j%%%%%JJJj%%%%j%j%%J%%%%%%%%%%%%
-81768b%%%%%%j%%%J%%%%%j%%%%%J%J%%%%%%%j%%%j%%%%%%%J%%%%%J%%j%j%%%%%%%%%%J%%
-81699b%%%j%jJ%J%%%%%%%%%%j%%J%%J%%j%j%%%%%%J%%%%%%%j%J%%j%%%%%J%%%%%j%%%J%%
-81630b%J%%J%%%%j%%j%%%%%%%j%%%%%Jj%%%J%%%%j%%%%%%%%J%J%%%j%%%%%%J%%%%j%%%J%
-81561a%%%%%J%%j%%%%j%%%j%%%%%%J%%j%%%%%%%%%%%%Jj%%%%%%j%%%%%%%%%J%%%%%%%%%%
-81492c%J%J%%j%%%%%%%%%%J%j%%%%%%%%%%%%%%%%%%%%%%%%J%%j%J%%%%jjj%J%Jj%%%%%%%
-81423c%%%%J%%%%%j%%J%%%j%%%%%%j%%%%%%%%%%J%%%Jj%%%jJ%%%%%%J%%%%%%%%%%%j%%%%
-81354cj%%%J%%j%%%%%J%J%J%%%j%%j%%%%%%%%%%%%%%%j%%J%%%%%%%J%%%%%j%%%J%%%%J%%
-81285a%%j%%%%%j%j%%%J%J%%%%%%%%j%%%j%J%%J%%j%J%j%%%j%%%%J%J%%%%%%%%j%%J%J%%
-81216a%%%%%%%%j%%%%%%%j%%%%%Jj%%%%%J%%%j%%%%%J%%%j%%J%j%Jj%%%j%J%%%%J%%%%%%
-81147b%%jJ%%j%%%J%%%%%J%%%j%J%%j%%%%%J%%%%%%j%j%%%%%J%%%%%j%j%J%J%%j%%%%J%J
-81078aj%%J%j%%%%%%%%%%%%%%j%%%%%%%J%%%%%%%%%%%%J%%%j%%%%j%j%%%%%%%JJ%%%%%%%
-81009b%%%%%%J%%%j%%%%%%%%%J%%j%Jj%%%%%%j%%%%%%%%%%%%%j%%J%%%J%%%j%%%%j%J%j%
-80940d%%%%%%J%%%%%J%%J%j%%%%%%%j%%%%%%%j%%%%J%%j%%%J%%Jj%J%%%j%%%%J%%%j%J%%
-80871b%j%%%%j%j%%%%%%%J%%%%%%j%J%%J%JJ%%j%%%%J%j%%%%%%%%j%J%J%%%%j%j%j%%%J%
-80802c%%%%%%%%%%%%%j%j%%J%%%%%%%%%%%%%%%%%%%%%%%%%J%%%%J%%%j%%%%J%%%%%jj%%%
-80733dJ%%%%%%J%%%J%%jj%%%%%%%%%%%J%%%%%%%J%j%%%%%%%%%%%%J%%%%%%%%%j%%%j%%%%
-80664cJ%%%%%%J%J%%j%j%%%%%%%%%%%%j%%%J%%%%j%%%J%%%%j%%J%%%%%%%%%%%j%J%J%j%%
-80595b%%%j%%j%%%%%%J%%J%J%%%j%j%%%%%%%%%%%%%%J%%%%%%%%%%%%%j%%%%J%%%j%%%J%%
-80526b%%j%%j%%%%%J%%%%%%%J%%%j%%jJ%J%%%%%%%%j%j%%%%%%%%%%%%J%j%%%j%%J%%J%%%
-80457c%j%J%%%%%%Jj%%%%%%%%%%%%%%%%%%%J%%%%%%%%%%%%j%%%j%%%%%%%J%%%%J%%%%%%%
-80388b%%%%%J%%%%%%%%%j%%%%%%%%%j%%%J%%%%j%J%j%%%%%%%%j%J%%%%%%jJ%%%%%%J%%%%
-80319b%%%%%%%%%%%%%%j%%%%J%%J%jj%j%%%J%J%%j%%%J%%%%%%j%%%%%%%%%j%%J%%Jj%%%J
-80250b%%J%%j%%%%%%%%%j%j%%%%J%%%%j%%%%%%%%J%j%%%%%%%%%J%%%%%%j%%%%%%%%j%J%%
-80181d%%%%%%%J%J%%j%%%J%%%j%%J%%%J%%%%%%%%j%%j%%%%%j%%%%J%%%%%%%%%%%%%%%%%%
-80112c%%j%J%%%%J%%%%%j%%%%%%%%%%%%%%%J%j%%%%%%j%%%%J%%%%%%J%%%%J%%%%%%%%%%j
-80043b%%%%%%%%%%%%%%J%%j%%j%%j%%J%J%J%%%%j%%%j%%%%%%%%%%%%%%%J%%%%%%%%%j%J%
-79974bJ%%%j%j%%%J%%%%%%%%%%j%%%%jJ%%%%%j%%J%%%%%JJ%%Jj%j%j%j%%J%J%%j%%%%%%%
-79905c%%%j%%J%J%%%%j%j%%%%%%J%%%%%%%j%J%%%j%%j%%%%J%%%%J%%%%%%%%%%%%J%%%%%j
-79836c%%%%J%%%j%%%%%%%%%%%%%%%%%J%%%j%%%%%%%%%%%%%%Jj%%%%%%%%%%J%%%j%%j%J%%
-79767c%%%j%%%%J%%J%%j%%%%j%%%%%J%%%%%%%%%%%%%J%%%%j%%%%J%%J%%%j%j%j%J%%%j%%
-79698d%%J%J%j%%%%%j%J%%%%%%%%J%%%%%j%%%%%%%J%%%j%%%%%%J%%%%%%j%%%%J%%%%%%%%
-79629b%%j%j%%J%%%%%%%J%%%%j%J%%j%%j%J%%jJ%%%%%%%%%j%%J%%j%%%%%%J%%J%%%%%J%%
-79560aj%%%%j%%j%%J%%J%%%%%%%%%%%%j%%jJ%%%%%J%%%%%%%%%%j%%%%%%%%%J%%%j%j%%%%
-79491d%J%J%JJ%%%j%Jjj%jJ%J%%j%%%j%%%%j%%%%%%%J%%%%j%j%%%%%%%%%%%%J%%%%%%%%%
-79422d%%%j%%%%j%%%%J%%%%J%J%%%J%%%j%J%%%%j%%%%J%%%%%%%%%J%%j%%%%%%%j%%%%%j%
-79353d%%%J%%%%%%%J%%j%%j%%%J%%%%%J%%%%%%%%%%jJ%%%%J%j%%%%%%J%%%%%j%%%%%%%%%
-79284b%%%%%%%J%%j%J%j%j%%%%%%J%%%%%j%%j%%%%J%%%%J%%%%%j%J%%j%%J%%%%%%J%j%%%
-79215b%%%%%%%%%%%%%%%%%%%%%%%%j%%J%jJ%%%%%%j%%J%%%%%j%%J%%%%%%%j%%j%%%%%Jj%
-79146d%%%J%%%%J%%%%j%%%%%%%jJ%%%%J%%%j%%%%%%%%%%%%%%%%%%%jJ%J%%%j%j%%%%J%%%
-79077c%%%%j%jJ%J%%j%%J%%J%J%%%j%j%jJ%%J%%%%%%%%%%j%%%%%%J%%%J%%%%%j%j%%Jj%%
-79008c%%%%%%%%%%J%%%%j%%%%J%%%%%%%%%%%%%%%%%%%%%%%%J%j%%%%%j%%j%%J%%%j%%%%%
-78939d%%%%%%%%%j%%JjJ%%%%%%%J%%%%%%%%J%%%%%%%%%%%%%%%%j%%%j%%J%J%%j%%%%%%%J
-78870b%%%%%%%%j%jJ%J%%%%%%j%%%%%%%%%%%J%%%j%%%%%%%%%J%%%%j%%%%%j%%%J%J%%j%%
-78801c%%%j%%%%%J%%%%%%%%%%%%j%%JJ%J%%%%%%j%%%j%j%%J%%%%%%%%%%%%%J%J%%%j%%%%
-78732b%j%%%%%%%%%%%%%%J%%j%%%%%%%%%%%%%%j%J%J%%%jJ%j%%%%%%%%j%%%%%%%J%%%%%%
-78663c%%j%%JJJ%%j%%%%jJ%%j%%%%%%%%%%%%%Jj%%jJ%%%%%%%%%%%%j%j%J%%%%%J%%J%%jJ
-78594b%%%%%j%%%J%%j%%%%%%%%%%jJ%%J%%%j%%%%%%%%J%%%%%%%%%%%%%%%%%%%%%J%j%%%%
-78525b%J%%%j%%J%%%%%%j%%J%%J%j%%j%%%%%%j%J%%%%%j%%%%j%%%%J%%%%%%%J%J%j%j%%%
-78456cj%J%J%jj%%%%%%%%%%%%J%%%%%%%%%%%J%%%Jj%j%j%%%%J%%%%%J%%j%%%J%J%%%%j%%
-78387b%%%%j%%%%%J%%j%j%%%%%J%J%j%%%%%%%j%jJ%%J%%%%%j%%%Jj%%j%%%JJ%J%%%j%jj%
-78318e%%J%J%J%%%%%%%%%%%%%%%j%%%%%j%%%%%J%%%%%j%J%%%%%J%%%%%%%%j%j%%%J%%%Jj
-78249c%%%%%%%%%%J%%%%j%j%%%J%%%%%%%%%%J%%%j%%j%%%%%%%%%%J%J%%j%%%%%%%J%JJ%%
-78180@%%j%%%%%%%%%%j%%%%%J%%%j%%%%%%%%j%%%%%%%%%%%%%J%%%%%%%%%%j%%%%%%%%%%%
-78111c%%j%%%J%%J%%%%%%%%%j%j%J%%%%%%j%j%%%JJ%J%j%J%%%j%%%%%%%%%j%%%%%J%%%%%
-78042c%%%%%%%%%%%%%%%%%%%%%%%j%%%%J%%J%%%%J%%%%%%j%%%%j%J%Jj%j%%%%J%%J%J%j%
-77973aj%%%%j%%%%%%%%%%J%%%%j%%%%%%%%%%%%%J%%%%%J%%%%j%%J%%j%J%%%%%%%j%%j%%J
-77904bj%%%%J%%j%%j%%jJ%J%%%%%J%j%%%J%%%%%%%%%%%%%%j%j%JjJ%%%%%%J%%%j%%%%%%J
-77835b%J%%%%%%%%%%%j%%%j%J%j%%%%%%%%%%%%%%jJ%%%%%j%%J%%%%%J%%%j%%%%j%J%%%%%
-77766c%%J%%%%%j%%%%%%%%%%%%%%%%J%%%%%j%%%%%%j%%%J%%Jj%%%%%%%%%%%%%J%%%%%%%%
-77697b%%%%%%%j%j%%%%%%%J%j%%J%J%%j%%%jJ%%J%%%%%j%%%J%j%j%%%%j%%%J%J%%%%%Jj%
-77628c%%%%J%%%%%j%%%J%%%%%%%%%j%%%%%%%%%%%%%%%%%J%%%%%%%%%%%%%%%j%%%%%%J%%%
-77559b%%%%%%%%j%%%%%%%%J%%%%%%%%%%%%%j%%%%%%j%j%%J%%%J%%%J%j%%%%J%%%%j%%J%J
-77490a%j%%%%%%%j%%%%%%J%%%%%%j%%%%%%%%J%%%%%%j%%%%jJ%%%%J%%%j%%j%%%%%J%%%%j
-77421d%%%%%J%j%%%%J%%%%%%j%%jJ%%j%%%J%%jJ%%%J%%%j%%%%%%%%%%%%%J%%j%%%%%J%%%
-77352cJ%%%%%%%%%%%%%%%J%%j%jj%%jJ%%%%%%%%J%%%%%%%J%%j%%%j%%%%J%%J%J%%%%%%%j
-77283b%j%%%%%%j%%J%J%j%%%%%J%%%%%%j%%%%%%%%%%J%%%%%%%%j%%%%%%%%J%%J%%%%j%%j
-77214c%%%%j%%%%%J%%%j%%%%%J%J%%%%%%j%J%%%%%%%%%%%%%J%j%j%%J%%J%%%%j%%%J%%%j
-77145b%%%%%%%%%%J%%%%%%%%j%%J%j%%%%%%%%j%%%%%%J%%j%J%%%%%%%%%J%j%%%J%%%%j%%
-77076b%%%%%%%%J%%%%%J%%%j%%%J%jj%j%%%%%%%j%%%%%%%%J%%%%%%%%%%%%%Jj%%%%%%%%J
-77007b%%%%%%%j%%%J%%%%%%j%%%%%%%%J%%%%%j%%j%%%%J%%%%%%%%%%%%%%%%%%%%%%%%%%%
-76938c%J%%%%j%J%%%j%%%%%%%%%%j%%%%J%%%j%%J%%%%%%%J%J%%%%%jj%%%%%%%%%%%%%j%%
-76869dJ%%%%J%%%%%%%%%%%J%j%%%j%%J%%%J%%%%%%%%j%%%j%%%J%%%%%%j%%%%%%%%%%%%j%
-76800d%%%%J%%J%jJ%%%%j%j%%J%%%%%%%%%%%%%%%%%%%%j%%%J%%%%%%%%j%%%J%%%%%jJ%%%
-76731c%%%%%%%%Jj%%%%%%%%%%%j%%J%%J%%%j%%%%%%%%J%%%jJ%%%%%%J%%%%%%%j%%%%j%%%
-76662c%%%%%%%J%%j%%%J%j%%%j%%%%%%%%%%%%%J%%%%%%%%%%%%%%%Jj%%%%%%%J%%%%%j%%J
-76593b%Jj%%%%%%%J%j%%%j%%%%%%%j%%%%%J%J%%%%J%j%%%%%%j%%%%%%%j%%%%%J%%%%%%%%
-76524c%%%%%%%j%J%%%%%%%%J%%%%%%J%%j%%%%%j%%%J%%%%%%j%%%%J%%%%%%%j%%%%%%%%%%
-76455c%jJ%%%%%j%%Jj%J%J%%%%%%%%%j%%%%%%J%%%%%j%j%%J%%%%%%%%%%%%%%J%J%j%j%%%
-76386c%%j%%J%%%%%%J%%%%%j%%J%%%j%%%%%J%%J%%J%%j%%%%j%%j%%%j%%%J%%%%j%j%%J%%
-76317dJ%%%%%%%%%%%%%%%%j%%%%%%%%%%j%%%J%J%%J%%%%%J%%%%%J%j%j%%%%%j%%%%%%%%%
-76248c%%J%%%%%%%%%%%j%J%j%%%%J%%%%%j%j%%%%J%%J%%%%j%%j%J%J%%%%%j%%%%%%J%%%%
-76179bj%%%j%%j%J%JJ%J%%j%jJ%%J%%%%%%%%%%%%%%%%%%j%%%j%%J%%%%j%%%%%%%%j%%%%J
-76110c%%%%%%%%%%%%%%%%%%j%%%J%%%%j%%%%%%%%JJJ%%j%%j%%%%j%%%%%%%%%%%%%J%%%J%
-76041b%%%%%%j%%%%%J%%%%%j%%j%%%%%%%%%J%%%J%%%%%%j%j%%%%%%J%%%%j%%%J%%j%%%J%
-75972cJ%J%%%%%%%%%%%%jjj%%JJ%%%%j%%jJ%%%JJ%%%%%j%%%%j%j%%%%%%%%%%%%%J%%%%%%
-75903c%%%j%%%%%%%%%%%%J%%%%J%j%%%%J%%%j%%%%%%%%%%%%%%%j%%%%%%%%%%%%%Jj%%%%%
-75834d%%%J%j%%%%%%J%jJ%j%J%%%%%%%%%%%%j%%%%J%%%%J%%%j%%jj%J%%%%J%%J%%%%%%j%
-75765c%%J%%%%%%%jJ%%%%%%%%%%%%%%J%%j%%%%%%%%%%%j%%%%%%%%%%%j%%%%J%%%%%%j%%%
-75696d%J%%J%%%%%%J%j%jj%%%%%%%%%%%J%%%J%J%%%%j%j%%%%%%%%%J%%%%%%j%%%%%%%%J%
-75627b%J%%%%%%%%j%%%%%%%%j%%J%%%j%%%J%%%%j%%%jJ%%%%%%%%J%%%%%j%%%%%%%%J%%%%
-75558bj%j%%J%Jj%%J%%%%%%%%%%%%%%%%j%%%%%j%%J%%%%%%J%j%jJ%%%%%%%%%%j%jJ%%J%%
-75489c%j%%%%%%%%%%%%%%%J%%J%j%%%%%%%%%%%j%%J%%%%%%%%%j%j%%%J%J%%%%%%%%%%%%%
-75420c%%%%%%j%%j%%J%%%%J%%%%%%%%j%%%%%%%%%%%%%J%%%%J%%%%%%j%%%%%%J%j%%%%%%%
-75351cj%%%j%Jj%%J%%%%%%%J%%%%%%%J%%%%J%%%jj%%jJ%J%%%%%%%%%%%j%%%%%%J%%%Jj%%
-75282b%%%%%%j%J%%%%j%%%%%%j%%%J%%%j%J%J%%%%jJ%Jj%%j%%%%%%%%%%%%%%%J%jJ%%%%j
-75213c%%%%%%%%%%%%%%%%%%%%%%%J%%%j%%%%%%%%%%%%%%%j%%J%%J%%j%%j%%J%%%%%%%%%%
-75144c%%%jj%%%%%%%%%%JJ%%%%%%%%j%J%%%J%%%j%%%%%%%%%%%%J%%%j%%%%%jJ%%J%%%%%%
-75075b%%j%%%%%%%J%%%%%%j%%%%%%J%%%%%j%%j%%JJ%%%%%%%j%%%%%%%%%j%%%%%%j%%%%%%
-75006e%J%%%%%j%%J%%%%%%%J%J%%%Jj%%%j%j%%%%%%%J%%%%%%%%J%%%%%%J%%j%%%j%%%%Jj
-74937c%%j%%%%%%%%j%%J%%%%%%%%%%J%%%%%%%%%%%%j%%%%J%%%%J%%j%%%%%J%%%%%%j%%%%
-74868c%%j%%%%J%j%%%%%%%%%%%%%J%%%J%%%%%j%%J%%%j%%%%%%%J%%%%J%%%%%%j%%%%%%%%
-74799b%%%%j%%Jj%%%%j%%J%%%%%J%%%%%%%%%J%%%jj%%j%J%%%%J%%j%J%%j%%%%J%%%%J%j%
-74730bj%%%%%%%%%%%%%%%%%%%j%%J%%%J%%%j%%%%%%%%%%%J%%j%%%J%%%%%J%j%j%%%%%%%%
-74661cJ%%%%j%%%%%%%%%%%%%%%%%%J%%j%%%%%j%J%%%%%J%%%j%%%%%%%%%%%%J%%J%%%%j%%
-74592b%j%jj%%J%%%J%%J%%%%%%%j%j%%%%J%%%%%%%%%%%j%J%%j%%%%%%%%%%%J%%%%%j%%%%
-74523d%%%J%%%j%%%J%J%j%%%j%%%%%%%JJ%%%%%%%%%%%j%%JJ%%%%j%%j%%%%%%%j%%%%J%J%
-74454b%%%%j%%%%%%%%%%%%%%%%%%%%%%j%J%%%%%%%%%%%%J%%%%%j%%%%%J%%%%j%j%%%%%%%
-74385d%J%%%%%%%j%%%%J%%J%%%%%%%j%%%%%j%%%%%%%%%%%J%%%%%j%J%%j%J%%%J%%J%%%%j
-74316b%%%j%%%J%j%%J%%%%%%%%j%%%%%J%%%%jJ%%%%j%%%%%%%%%j%J%%%%JJ%%%%jj%%j%%%
-74247d%%%%%%%%%%%J%%j%%jJ%%J%%%J%%%Jj%%%j%%j%%%%J%%%%%J%%%%%%%%j%%%%%%%J%%J
-74178a%%j%J%%jj%%%%%J%%%%%%%%%%%%%%j%%%j%%J%%%%%jj%%%%J%J%%J%%J%%%%%%%%%%%%
-74109a%j%%j%%%%%j%%%J%%%%%%%%%%%j%%%%%J%%%%%%%%%%%%%%%%%%J%%%%%J%%j%%%%%j%%
-74040c%%%%%j%%%JJ%%%%j%%%%%J%%J%j%%%%j%%%%%%%%%%%%%%%%J%%%j%%%%%%%J%%%%j%%j
-73971d%%J%%J%j%%%j%%%J%j%%%J%J%%%%J%%J%%%j%j%%%%%j%%j%%%%%%J%%%%%%%%j%%%J%%
-73902c%%%J%%%%%%%%%%%%j%J%J%j%%%%%%%%j%%%%%J%j%%%%%%J%%%%%%%%%%%%%%%%%%%j%%
-73833c%%J%j%%%%%%J%%%%%j%j%%%%%%%J%%%%j%J%%%J%%j%%%%%j%%J%%%J%%j%%%%%%%%%j%
-73764d%%%%%%J%%%%%%%jJ%%%j%%%J%J%%%%%%%%%%%%%%%%jJ%%%%%j%%%%%%j%%J%j%%%%%Jj
-73695d%%%%J%%%%j%J%%%%%%J%%%%%j%j%%%j%%%%%%%J%%%%J%J%%%%%%%%%%%%%%j%%%%%%%%
-73626c%%%%%%%%%J%%j%%%jJ%%%%%%%%%%%%j%%%J%J%j%%%%%J%%%j%%J%%%j%%%Jj%%%%%%JJ
-73557a%%%%j%j%%%%%%%%%%%%J%%%J%%%%%%%%J%%jjj%j%%%%%%%%%%%J%%%%%%%%J%%%j%%%J
-73488b%%%j%%%%%%%j%%%%%%%%J%j%%%Jj%%J%J%%%%j%%%%J%%j%%%%%%%%%%%%%%J%j%%J%j%
-73419c%%Jj%%j%%%j%%J%%J%%%Jj%%%j%%%J%%Jj%%J%%j%%%j%%%%%%%%J%J%%%J%%j%j%%J%%
-73350b%%j%%%%j%%%%J%%%%%J%%j%%%%%%%%%%%%%%%%%j%%J%%%J%%%%j%%%%%J%%%%j%%%j%%
-73281d%%%%%J%%%%%%%%%j%%%%Jj%%J%%%j%%J%J%%%%%j%%%%%%%%%%%%%j%%%%%%%J%%%j%J%
-73212cJ%%%%%%%%%%%%%%%%j%%%%%J%%J%j%%j%j%%%J%%%%%%%%%%%%%%%%%%%%%%%%%%%%%%%
-73143c%%jJ%%Jj%%%%%%%%%%%%%%%%J%%%%%%%%J%%%j%j%%j%%%%%%%%%%J%J%%%%j%%J%%%%j
-73074c%%%%J%%%%%%j%%J%%j%%%%%%%%%%%%%%%%%J%j%%%%%%%%J%%J%%j%%%%%%%%%%%%%j%%
-73005c%%%%%%%%%J%%%%j%%%%%%j%%%%%%%%JJJ%%j%%%%%%%%%%%%%j%J%%%%%%%%%j%%%%j%%
-72936d%%%J%%%%%%%%%j%%%%%%%J%%%%%%%%%%%J%%%j%%%j%%J%%%%%J%jJ%%jJ%%%j%j%%%%%
-72867djJ%%%%%J%%%%%%%Jj%%%%%%%%%%%%%%%jJ%%J%%%j%%%%%%%j%%%%JJ%%%%%%%%%j%%%%
-72798c%%%J%J%j%j%J%%%j%%%%%%J%%J%%%j%%%j%%%%J%%j%%j%%%%%%%J%%%j%%J%%J%%%%%j
-72729c%%%%%%J%%%J%j%%%j%%%%%%%%%%Jj%%J%J%%j%j%%%%%%%%%%j%%%%%%J%%%%%%j%J%J%
-72660b%%%%%%%%%%%%%%j%%%J%%%%%%%%%%%%%%%%%%j%%jj%j%J%j%%%%%J%J%j%%J%%J%%j%%
-72591d%%%%%%%J%%%%%%JJj%jjj%%%J%%J%%%%%%%%%%%J%%%%%%%%%%%J%%j%J%%%j%%%%%%%%
-72522bj%%jJ%%%%Jj%j%%%%%%%%%%J%%%%%%%%%J%J%%%j%%Jj%%%%%j%%%%%j%%J%%%%%%%%%%
-72453c%J%%%j%j%%%J%%J%%%%Jj%%%%%%%%%%%%j%%%%%%%j%%J%%j%%%%%%%%%%%%%%%%J%%%%
-72384c%J%%%%%%jJ%%%%%%%%%%%%j%%%J%%j%j%%J%%%%%%%%%J%%%J%J%%%j%%%%%%%%jJ%%%%
-72315aj%%%%%%%%%%%%J%j%%%%Jj%j%%J%%%%%%J%%j%J%J%%%jjj%%J%%%%%%%%%%%%j%%%%jJ
-72246c%%%%%%%%%%j%J%J%%%%%j%%%%%J%%%%%j%j%%j%%%%%%J%%%%JJ%%j%j%J%%J%J%%%%%j
-72177b%j%J%j%%%%%%%%%Jj%%%%J%J%j%%%%%%j%%%J%%%%%%%J%%J%%jjj%%%%%%%%%%%%%%%%
-72108c%%%%%%%%%Jj%J%%%%%j%%%%%%%%%%%%%%%%J%%%J%%%%j%%j%%j%J%%%J%%%%J%%j%%j%
-72039cj%JJ%%%j%jJ%%%%%%%%%%%%%%%%%%J%j%%%%%%%J%J%%%%%j%j%J%%%%%%%%%%j%%%%%%
-71970cj%%JJ%%%j%%%%J%%%%j%%%J%%%%%%%%%%%%j%%%%%%%%%%%%%%%%%%%%%%%%%Jj%%%j%%
-71901d%%J%J%j%j%J%%Jj%%j%%%%%J%%%%%%%%%%%j%J%%%%%%%%%%%%%%%%%%%%%%%%%%%%j%%
-71832d%%%%j%%%%%J%%%%J%%J%%j%j%j%%%%%j%%%J%J%J%%%%%%j%%%%%%%%%%%%%%%%%%J%%%
-71763c%jJ%J%%%%%%%j%%%%%%%j%%%J%%%%%%%%%%%%%%%j%%%%%%%%%%%j%%%%%%%%J%%J%Jj%
-71694cj%%%J%%%%%%%J%J%%%%%%j%%%%%%%%j%%%%%j%%%%%%%J%%%J%%J%jj%%%%%J%%%%%j%%
-71625c%jJ%%%J%%%%%j%%%%%%%%%%%%%%%J%%%j%%%%%%%%%J%%%j%%%J%%%%%%%%%%%%j%%%%%
-71556c%%%%%%%%%j%j%J%%%%%J%%%%%j%%J%%%%%J%%%%j%%%%%%%%%J%%J%%%j%%%%%%%J%%j%
-71487b%%j%%%%%%%j%j%%J%%%%J%%J%%%%%%%%%j%%%%%J%J%%%j%%%j%%%%%%%%J%%%%%j%J%%
-71418b%%%%j%%%%%%%%%%%%%%%%%%J%%%%%j%%%%%%j%J%%%%%%%%%%%J%J%%%j%%%%%%%%%j%%
-71349cj%%%%J%%J%j%%%%J%%j%%%%%%%%%%%%j%%J%%%%%J%%%j%j%%%%%%J%%%j%%%%%%%J%%%
-71280c%%%%%J%%%%%j%%j%J%%Jj%%%J%%%%%%%%%%%%%%%%%%%%%%%%%j%%j%%%%%J%%%J%%%j%
-71211cj%%%%J%%%j%%%%%%%%%%%%JJ%%%j%j%%%%%%%%%%%%%%%%%J%%Jj%%j%J%J%%%%j%%J%%
-71142b%j%%%%J%%%J%%j%%%%%%J%%%%%%j%%%j%%%j%%j%J%%%J%%%J%j%%%%%%j%%J%%%%j%%%
-71073d%%J%%%%%%J%%%%j%%%%J%J%J%%%%j%%j%%%%%%%%%%%%J%j%j%%%%%%%%%J%%%%%%%%%%
-71004b%j%%%J%%%%%j%%%J%%j%%%%%%j%%J%%%%%%%%%%%%%%%%%%%%J%%%%%%j%%%j%%J%J%%%
-70935b%%%%j%j%%J%%J%%j%%%%%j%%%%J%%%%%J%%J%%%jj%j%%%%%%%J%%%%%J%%%%%%%%%j%%
-70866c%%%%%J%%%%%%%%%%%%j%%%%Jj%%%%%%%%%%%%%%J%j%%%%%%%J%%%j%jJ%%%J%%%Jj%jj
-70797d%%j%J%J%%%J%%%%%%%%%%Jj%%%%j%%%%%%%%%%%%%%J%%%j%%j%%%%J%J%%%j%j%%%%%%
-70728d%%%j%%%%J%%%%%%J%%%%%J%%j%%%%%%%jJ%J%%%J%j%%%%j%%%%J%%%%J%%%%%%%%%%%%
-70659a%%%%jjj%%%%%%%%%%%J%%%%%J%%J%%j%jJ%JJ%%%%j%%%%%%%%%j%%%%%j%%%%%%%%%%%
-70590c%%%%%J%j%%j%%%%%%%%%%J%%%J%j%%%%%%%%%%%%jJ%JJ%%%%Jj%%j%%j%%J%%%%%%%jJ
-70521b%J%%%%%j%j%%J%%j%%%%%%%%%%%%%j%%%J%%J%J%%%%%jjj%%%%%%%%J%J%J%%%j%%%j%
-70452c%%%%%J%%%%%%%%%%%j%%%%%%%%%%%j%%%%%%%%J%%%%%%%J%%j%%%%%%%j%J%%J%%%j%%
-70383c%%%%J%%%j%%%%%%%%J%%%J%j%j%%%%%%%%%%%J%j%j%%%JJ%%%J%j%%%%j%%%%%%%%j%%
-70314d%%%%%%%%Jj%%%%%%J%J%%%%%%%%%%%%%%%j%j%J%%jJ%%J%%%%%%%%%%%j%%%%%j%%%%%
-70245d%%J%%J%%%%%%%j%%j%%%%%%%%%%%%%%JJ%%%%%%%%%%%%J%%%%%%%%j%%%%%j%%%j%%%J
-70176c%%%%%%%J%%%%%j%%%%%%%%%%%J%%j%%%j%%%%J%%%%%j%%j%%%%J%J%%%%%%%J%%%%%%J
-70107a%%j%%%J%%j%%%j%%%%%%%J%%J%%%%%%jj%%%%%%%%j%%%%J%%%%%J%J%j%%%J%%jj%%%%
-70038cJ%%%%j%%%j%j%J%%JjJ%%%%%%%%J%%%%%%%%%%%%%%%%%J%%%j%J%%%%%j%%%%j%%%%J%
-69969b%%j%%%%J%%%%%j%%J%j%%j%J%%%%%%%%%%%%%%JJ%%j%%%%%j%%%j%%%%%J%%%%%J%%%%
-69900bj%%%%J%%%%%%%%%%%%%%%%%%%%%%%j%%%J%j%%j%%J%%%j%%%%%J%%%%%%%%J%J%%%%j%
-69831bJ%%%%%%%%%%%%%%%%j%%%%%%jJ%%J%%%%%%j%%%%%%%%j%%%%%J%%%%%%%%%J%j%%%%%%
-69762b%%%%%%%Jj%%j%%%J%J%%j%J%%%%jJ%%%%%%%j%%%%%%%j%%%%%%j%%J%%%%J%%%J%%%%%
-69693aj%%j%%J%%%%%%%%j%J%j%%%J%%%%%%%%%%%%%J%%%J%j%%j%%%J%j%j%%%J%%%%j%j%%%
-69624d%%J%%J%%%%%j%%%%j%%J%%J%%%%%%%%%j%%%%J%%%%%j%%%%%%%%%%%%%%%%%%J%%%%J%
-69555a%j%j%j%%%J%%%%%%%%%%%%%%%%%J%%j%J%%%Jj%%j%J%J%j%j%%%%%%%j%%%J%%%%%%j%
-69486d%%%J%%%%J%%%j%%%%%%%%J%%%%%J%Jj%j%%%%%j%J%%%%%j%%%%%j%%%%%%%%%%%%Jj%%
-69417d%%J%%%J%%%%%%%%%%J%%Jj%%%%%%%%%j%%%%jJ%%%%j%jJ%%%J%%%%%%%%j%%jj%%%JJJ
-69348b%%%%j%J%%%%%%%%%%j%%%j%%%%%%J%%%%j%%J%J%%j%%j%%%%J%%%%%J%%%j%j%J%%%%%
-69279cj%%%%%J%%%%%%%j%%%J%%%%%%%%%%%%%%%%%J%J%%j%%%%%j%%J%%J%%j%%%j%%%J%%%%
-69210b%%Jj%%%j%%%%%%J%Jj%j%%j%%%%%%%%%%%J%%%%%%%%%%%J%%%%%%%%j%%%%J%%%j%%%%
-69141c%%%%%%j%J%%J%%%j%%%%%J%%J%%%%j%%%%%%j%%jJ%%%%%%%%Jj%%%%%%%%%%%%%%%%%%
-69072c%%%%%%J%%%%%%%%%j%%%%J%%j%J%%%%jj%%J%J%%%%%%%%%j%%%%%%%%%%%J%%%%%%%%%
-69003b%%j%%JJ%Jj%%%%j%%j%%J%%%%%%j%%%%%%J%%%%%%%j%%%%%%%%%%J%%%%%%%%%%%%%%%
-68934b%%%%j%%jJ%J%%%%%%J%%j%j%%%%%%%%%%%%J%J%%J%%%j%j%%%%%j%%%%%%%%%%j%%%%%
-68865d%%%j%JJ%J%%%j%%%J%%%%j%%%%%%%%Jj%%%%%J%%%%%%%%%%%J%%j%j%%%%%%%j%jJ%%J
-68796c%%J%j%%%%%J%J%%%j%j%%%%%%%%%%%%%jJ%%%%%%J%J%%%%%%j%j%%J%%Jj%%j%J%j%%%
-68727c%%%%j%%%J%%%%%%j%J%%%%%%%%%%%%%%Jj%%%%%%%%J%%%%%%%%J%%%%%%j%%J%j%%%%%
-68658b%%%J%j%%%%%%%j%%%%J%%%%%%%%%%%%%%%%%%%%j%j%%%%J%%J%j%%%%jJ%%%%%%%%J%%
-68589b%j%%%%%%J%%%j%%j%%%%%%%%%%%J%j%%j%%%%%%%%J%%%%J%%%%J%%%j%%%%%%%%%%J%%
-68520b%%%%jj%%J%%%%%%%%J%%%j%%%%j%%J%%%%Jj%%J%%j%%%%%%%Jj%%%%%%%%%%J%%%%j%%
-68451c%%%j%%%%%%%J%%%%%%%%%%%J%%j%%J%j%j%%%%%%%%%%J%%J%%j%%J%%%%%j%%j%%j%%J
-68382d%%%J%J%%%%J%%j%%%%%j%%%%%J%%%%j%%%%%%J%%%%%%%%%%%J%j%%j%%%%%%%%%%J%%%
-68313b%%%%%j%%%%%%%%%J%%%%%%%%j%%%%%%j%%%%%%%J%%J%%jJ%%j%%J%%%%j%%J%%j%j%%%
-68244dJ%%%%%%%Jj%%j%%%%%J%%%j%%%%%%%%%%J%%j%J%%%%%%j%%%%J%%J%%%%%j%j%%%%j%%
-68175e%%J%%J%%%%%J%%%%%%j%%J%J%%%%j%j%J%j%%%j%%%%J%%%J%%%J%%%%%%%%j%j%%%%%%
-68106cj%J%jJ%%%%j%%%%%%%%%%%%%%J%%%%Jj%%%j%%J%%%J%%%j%%%J%%%%%%j%%%%J%J%%%%
-68037aj%j%%%J%%%J%%j%%%%j%%%%J%j%%%%%%%%%%%%%%%%%%%%%%J%J%j%%%J%%%%j%%%%%j%
-67968c%%%%%%%%%%%j%%%%%%jJ%J%%%J%j%%%%%jJ%%J%%%%%%j%j%%%%%%%%j%%J%J%%%%%%%%
-67899c%J%%%%%%%%%%%j%%%%%%%%%%%%J%%J%j%j%%%%%%%%J%Jj%%jj%jJ%J%%%%%jJ%j%%%%%
-67830d%%%%%J%%J%j%%J%%%%J%%%%j%%%%%%%J%%j%%%%%%%%%%%j%%%%j%%%%%%J%%%%%%%J%%
-67761b%j%%%%%%%%%%%%%%%%%J%%%%%j%%%j%%%%J%%%J%%%%%%%J%%%%j%%j%%%j%%%%%%%%%J
-67692c%%J%%j%%J%%%%%%%%%%%J%j%%%%%%%J%%%%%j%%j%%%J%%jJ%%%%%%%%j%%%j%J%%%%%J
-67623b%%%%%%%%%%%%%J%%%%j%J%J%j%j%%%%Jj%%%j%%%%%%Jj%%%J%%%%j%%%%%%%%%%%%J%%
-67554b%%%%%%j%%%J%j%%%%%%%J%%%%%%%%%%%%%%%%J%%%j%j%%%J%%%%%J%%%%%%%%%%jJ%%%
-67485a%%%%%%%j%%%%%j%%%%%%%%%%%%%%%%J%%%%%%%%%%j%%%%%%%%%%%%j%%jJ%%%J%%%%%%
-67416c%%%J%%%%j%J%%Jj%%%%jj%%%%%%%%%%%%%J%%%%%%%J%%%%%%%%%%%%%%%%j%%%j%%J%J
-67347b%%%%j%%%%J%%%%%%%%j%%%%J%%%jJ%%%%%j%%%%%j%%%%J%%%%j%J%jJ%%%%J%%%%%%%%
-67278bj%%%%j%%%J%%%%%%%%%J%J%%%%%%j%%%%%J%%j%%j%J%%J%%%%j%j%%J%jJ%%%%%%%%%J
-67209a%j%j%%%%J%%%j%%%%%%%J%%%%%%%%%%%%%J%%%%j%%J%j%%%%%%%%%%j%%%%J%%%%%%J%
-67140a%%%%%%%%%j%%j%%%%%%%Jj%%%%J%%%%%%%%j%%%J%jJ%%%j%%%%%%%%%%j%%%J%J%%J%j
-67071b%%jJ%%%%%j%%%%%%%%J%%%%J%%%%%%%j%%j%%%%%%%%%J%%%j%%%j%%%J%%%%%%J%%%%j
-67002c%%j%%%%J%%%%%%J%j%%%%%J%%%%%j%%%%%J%J%%j%j%%%%%%%%%%%%J%%J%j%j%%j%%%%
-66933d%%%%J%J%%%%%J%%%j%j%%j%%%%J%%%%%J%%%j%%%%%%%%%%J%%%%%%%%%%%%%j%%%J%J%
-66864a%%%%%%%%%j%%%%%%%%%%%%%%%j%%%J%%%%jJ%j%%%%%%%%%%J%%%%jj%j%%%%J%%%%%J%
-66795c%JJ%%J%%j%%%%%j%%%%%j%%%%J%%%%j%%%%%%%%%%%%%%J%%%%%%j%%%%%J%%%%%%%%j%
-66726c%J%%%%%%%%%%jJ%%%%J%j%%%%%%%%%%%%%%%%j%%%%%%Jj%%J%J%%j%%%%%%%%j%%%%%%
-66657cJ%%%%%%%%%j%%%%%J%%%%%%%%%%%%%%%%%%%j%%J%J%%j%%%%%%%%%%%%%%j%%%J%%j%%
-66588cJ%%%%%%%%%%%%%%%%%%%%%%%%%j%jJ%%%%%%%%J%%%J%%%%%%%%j%j%%J%%%%j%%%%%%%
-66519c%J%%%%%%%%J%%j%%%%J%%%%%%%%%%%%%%%%jJ%%%%%%%%%j%%%%J%%%j%%%%j%%%%Jj%%
-66450c%%%%jJ%%J%%%%%%%%%%%j%J%%%%%%%%%%%%%%%%%%%j%%%%%J%%%%%%%%%%j%%%%%%%%%
-66381cJ%%%%%%%%%%%%%%%%%%%%%%%%%J%%%j%%j%%%%%%%%%%%%%%%%jJ%J%%%%%%%%%%J%%j%
-66312bJ%%%%%j%%%%j%j%%%J%%%%%%j%%%%%%%%J%%%%%%%%%J%%j%j%%J%%%%%%%%%%%%%J%%%
-66243b%%%J%%j%%j%%JJ%%%%j%j%%%%j%%%%%J%%J%%%%%J%%%j%j%%%%%%%%%J%%jJ%j%j%%%%
-66174d%%%J%%%%%%%%%%%%J%%%J%%j%j%j%%J%%J%%%%%%%%%%j%%%%%%J%%%%%jJ%%%j%%%%%%
-66105c%J%%%j%%%%%%%J%J%%J%%%%%j%%j%%%%J%%%%%%%%j%%%%%%%%j%%%J%%%%%J%J%%j%%j
-66036b%%%%%%j%%%%%%%%%J%J%%%j%j%%%%%J%%%%%%%%%%%%%%%%%J%%j%%%j%%%J%J%%%%%j%
-65967b%%%%j%%%%J%%%j%%%%%Jj%%%%%%%%%%%%%J%%J%%%%j%%Jj%%J%%%%%%%%%%j%%%%%%%%
-65898b%%%%%%%%%%%%j%%J%j%%%%%%%%%%J%%%j%%%j%%%%%%%%%J%%J%%j%J%%%%J%J%%%j%j%
-65829b%%%%%%J%%%%j%%%%%%%J%%%%%%%%%j%%%%J%%%%%%%j%%%%%%%Jj%j%%j%%%%%%%%%J%%
-65760c%%%J%%J%%%%%jj%%%j%J%J%%%%%%%%%%%%J%J%j%j%%%%%J%J%%%%%%%%j%%%%%%%%%%%
-65691a%j%%%%%%%%j%%%jJ%%%Jj%J%%%%%j%%%%%J%%j%%J%%jJ%%%%J%%%%%jJ%%j%%%%j%J%j
-65622c%%%%%%J%%%%%%%%%j%J%%%%%%%j%%%%%J%%%%%%%%%%%%%%%j%%%%%%%%%%%%%Jj%%%%%
-65553c%J%%J%%j%%%%j%%%%%%%J%%j%%%%J%J%%%%J%%%%j%%%%%%%%J%%j%%%%j%%%j%%J%%%%
-65484b%%%%%%%%%%%%%%j%%J%Jj%%%%%%%%%%%%%%%%%%%%%%%%%%%%%j%%%%J%%%%%%%%%j%%%
-65415c%%%%%%J%%%%%%%%J%%%%%%%%%j%j%%%J%%J%%%%j%%%%%J%%%%j%J%%j%%%%%%%%%%%%%
-65346b%J%%%%%j%%%%%%%%%%%%%j%%J%%%%%%j%%j%%J%%%%J%%j%%Jj%%%%%%J%J%j%%%%j%%%
-65277cJ%%%jJ%j%%J%%%%%%j%J%%%%%%Jj%%%j%%J%%J%%%J%%%j%%%%%%%j%%%%J%%%%%%%j%%
-65208b%%%%%%%%%%%%J%j%%j%%j%J%%J%%%j%%J%%%%%j%%%j%%%%J%j%%J%%Jj%%%J%%%J%%%%
-65139a%j%%j%%%%%jJ%%%%%%%%%%%J%%J%%%%j%j%%%J%%J%%%%%%%%%%%%%%j%%%%J%%%%%j%j
-65070c%%%%%j%%%%J%J%%%%%%%j%%%%J%%%%j%%%%%%%J%jJ%%%%%%J%%%j%J%j%%%%%j%%%Jj%
-65001c%%%%%%%%J%%j%%%j%J%%Jj%%j%J%%%%%%J%j%%%%%J%J%j%j%%%%%%%%%%%%%%%J%%%J%
-64932a%%J%%%j%%%%%%%%%%%jJ%%%%%%%j%%%%jJ%%%%jJ%%J%%%%%%%%%%%j%%J%%%%j%%j%%J
-64863b%J%%%%%%%%j%%%%Jj%%%%%J%%%%j%%%%%%%%%%%%%%%%%%%%%%%%%%jJ%%%J%%%%%%%%%
-64794a%%%j%J%%%%%%%%%%j%%%%%%%J%%%%%%%%%%%%%jj%J%%%%jJ%%%%%%%%%j%%%%%%%%%%J
-64725b%jJj%%J%%%%%J%%%%%%%%%%%%%%%%J%%%%%%%%j%%j%%%%J%%J%%%%%j%%%%%%%j%%%j%
-64656c%%%J%%%%%%%%%%%%%%%%%%%%j%J%J%%j%%j%J%%J%%%%%%%%%%%%%%%j%%%jJ%%%%%%%%
-64587b%%J%%%%%j%%%%%%%J%J%jj%%%%%%J%%J%%%%%%%%%%%%%%j%%j%%%%%%%%%%%%%%%%%%%
-64518b%J%%%%%%%%%%j%%%%%J%%j%%%%%%%%%%%%%%%%%J%%%%%J%%%%%%%%%%%j%%%%%%%j%%%
-64449bJ%%%%%%j%%jJ%%J%%%%%%%Jj%%%%%%%j%j%%J%%J%%%%%%%%%%%jJ%%%J%%j%%%j%j%%%
-64380c%J%%%%%%%%J%%J%j%%j%%%%%%J%j%%%%%J%%%%%%%%J%%%j%jJ%%%%%%J%%%%%%%%%%jj
-64311b%%%%%%%%J%%%%%%j%%%%%%j%J%JJ%%%%j%%j%%%%%%%%%%%%%%Jj%%%%j%j%%JJJ%%%%%
-64242a%%%J%%%%%%j%%%j%%%J%J%%%%%j%%J%%j%%%%J%%%j%%%J%%%%%j%%%%J%%%%%j%%%j%%
-64173b%%%%J%%%%J%%%%%%%%%%%%%%%%%%j%%%%%%%%%%%%j%%%J%J%%%%%%%%%%%%%%%%%%%%%
-64104@%%%%%%%%%%%%%%%j%%%%%%%%%%J%%%%%%%%%%%%%%%%%%J%j%%J%%%j%%%%%%%%%%%%%%
-64035@JJ%%%%%%%%j%%%%%%%%J%j%%%%J%%%J%%%%%%%%J%J%%J%J%J%%%%%%J%%%%JJ%JJJJJJ
-63966A7%JJJJKKKKKKKKLKKJKKKJ%J%%%%%JJJJ%%%j%%jj%%%%%%J%JJJKJJ%%%%%jj%%j%j%%
-63898E8jjjkjkkkkkjkjkjkkkjkjjjjjjjj%j%j%%j%jj%j%j%j%j%%%%%%j%%J%%%j%j%j%%%%
-63830F%%j%%j%%j%%%%%%%%%j%%%%j%%%%%Jj%%%%%%%%%%%%%%j%%%%%%%%%%J%%j%%%%%%%%%
-63761@%%%%%Jj%J%%%j%%%J%j%%%%%%%j%J%%%%%%%%j%%%%%%%%%%%%%%%J%%%%%%%%%%%%%%%
-63692@%%%%%%j%j%J%J%%%%%%%%%%J%%j%%%%%%%%%%%%%%%%%%%%%%%%%%%%%%%%%%%%%%%%%%
-63623@j%%J%%%%%%%%%%%%%%j%j%J%%%%%%%%%%%%%J%%%%%%%%%%j%%j%J%%%%%J%%%%%%%%%%
-63554@%%J%%j%%%%%j%%%J%%%%%%%%%%%%%%%%%%%%%%%%%%%%%%%%%%%%%%%%j%j%J%%%%%%j%
-63485b%%%J%%J%%j%%%%%J%%%%%%%%%%%%%%%%%%%j%J%%%%%%jJ%%%%%%%%%%%%%%%%%%%%%%%
-63416@%%%%%%%%%%%j%%%%%%%%J%%%%%%%%%%%%%%j%%J%%%%%%%%%%%%%%%%%%%j%%%%%%J%%%
-63347@%%%%j%%%%%%J%%%%%%j%%J%%%%%%%j%%J%%%%%%%%%%%%%%%%%%%%%%%%%%%%%%%%%%%%
-63278@%%%%%%%%%%%%%%%%%%%j%%%%%%J%%%%%%%%%%%%%%%%%%%%J%%%%%j%%%%%%%%%%%%%%%
-63209@%%%%%%%%%%%%%%%%%%%%%%%%%%%%%%%%%%%%%%%%%%%%J%%%%%%%%%%j%%%%%%J%J%%j%
-63140Aj%%%%%%%%%%%%%%%%J%%J%j%%%j%%J%J%%j%j%%J%%%j%J%%%%%%%%%%%%j%%%%%%J%%j
-63071@%%%%%%%J%%J%%%j%%j%%J%J%Jj%%%%%%j%j%%%%%J%%%%j%%%%%J%j%%%%%%%J%%JJ%%%
-63002C%%%%%%%%j%j%%%J%%%J%%%%%%%%%J%%J%%j%j%%j%%%%%%j%%%j%%J%%J%%%%J%%%%J%%
-62933D%%%j%%%%%%%%%%%%%%%%j%%%%%J%%%J%%j%%%%J%%%%%%%j%%j%%%%J%%%%%%J%%j%%%%
-62864C%J%%%%j%%%%%%%J%%%%%j%j%J%%%%%j%%J%%%%%%%%%%%%%J%%%%%J%%J%j%%j%%%%%%%
-62795D%%%J%%%%J%%%%%%%%J%%%%%j%%%%%j%%%%%%%%%%%%J%%%%%j%%%%J%J%j%Jj%%j%%%j%
-62726D%J%%%%%%J%J%J%%%%%%%j%%%%J%%%%%%%j%%%%J%J%%%%%%%j%%%%%%%J%%%%%%%J%%%%
-62657A0%J%%%j%j%%j%%J%%%%%%J%J%%%%%%%j%%%%J%%%j%j%%%J%J%%%J%%%%%j%J%J%%%%J%
-62589A4j%%jJ%j%J%J%J%%%%%j%%%%%%J%%J%%%J%%%%%%j%%%%j%%J%J%J%%%j%%%%%%%%%J%J
-62521A9%%J%J%%j%%%%%%J%%%%%%%%J%%%j%%%J%%Jj%%%J%J%j%%%J%%%J%%%J%%J%%%J%%%J%
-62453B9%J%%%%J%%%%%J%%JJ%%%%%%J%J%%%%J%%J%J%%J%J%J%%J%J%JJ%JJ%%J%J%JJ%J%J%J
-62385E5%JJ%KJJ%J%%%J%JJJ%J%JJ%JJJKJJJJJJK%JJ%JJJJJJJJKJJJJJJJJJJKJJJKJJKJJJ
-62317A18KJJJJKJKJKJKKKKKJKKJKKKKJLKLKKLLLLLLLLMLLMMMMNMNNMNONOOOOPOQPPPQPQP
-62250C55RQRJ0RJ0J0J1J0J0J0J1J0J1J1J2J2J3J3J3J5J5J5J6J7J7J8J9J9J9K0K1K2K2K3K5
-62214H70K6K7K9L0L2L4L5L7M0M1M3M6M8N1N4N7O2O7P1P7Q3Q9R6J02J09J17J26J36J47J58
-62184B940J70J84J98K14K30K48K65K83L00L17L31L44L49L48L38L18K86K47K06J65J29R9P6
-62161H585O4O4P2Q5R8J04J01Q7O2K9qm3p5r9j16j20j10r1o1k9OM1P4J05J33J56J73J79J74
-62132I640J58J29R4N4J7j7m3o3p2p1o3n1m4m3n3p5j09j50j93k37k75l08l31l42l43l33l18
-62105F558l01k82k63k47k29k14k01j87j74j63j53j43j35j27j20j14j10j04r9r6r1q7q4q1
-62081B753p7p5p1o9o6o4o1n9n8n5n4n1n0m7m7m4m3m2m1l9l7l7l5l5l4l3l2l2l1l2l0l0k9
-62048A213k8k8k7k6k6k5k5k4k4k3k2k1k1k1k0k0k0j9j9j8j8j7j7j7j6j6j6j4j5j3j4j3j4
-62015E56j3j3j3j2j2j2j2j1j2j1j0j1j0j1j0rqqqqqppooooooonnmnnmnmmmmlmlllmllmll
-61963A93kllkllllklllkkkkkllkjkkkklkkkjkjjkkjkjjkjjkkjkjkjkjjjjjjjjkjkjjkj%j
-61896G4jjj%jjkjjjjjjjjjj%jj%jjjjj%j%jjjjj%j%j%jj%j%%jj%jj%jj%%%j%%%j%jjj%%%
-61828B8j%j%%j%%%%j%%%%%j%%j%j%%j%%J%j%%%%j%%j%%j%%%%%%j%%%%%%j%j%%J%%%J%%j%
-61760A5j%j%j%%%%%%%%%%%%%%%%%%%%%%J%j%%%%%%%%%%j%%j%%%%jJ%%%%%j%%%Jj%%%%%%%
-61692Ij%%J%j%%%%%%%%%%%JjJ%j%j%j%j%%J%%%%%%j%%%J%%%%%%%%%J%%%%J%%j%%%%%%j%%
-61623F%j%%J%J%%%%j%%%%%%%%jj%%J%%%%%%%%%%%%%%%%%%Jj%%j%%%%%%%%J%%%%%%%%%j%j
-61554C%%%%%%%J%J%j%%%%j%%%%%%J%J%%j%%%%%%JJ%%%%%%%j%%%%%j%%%%%%%J%%%j%j%%J%
-61485D%%%%%%%J%%%J%%%%%%J%J%JJ%J%J%JJJJJJJJJJJJJJJJ%%j%j%j%j%%%J%JJJJJJKJKK
-61416C8JJ%j%j%%%%%j%jkjkjj%jJ%%j%%%%%JJ%J%J%%%jkjjkj%j%jj%jjj%j%%J%j%%%J%%J
-61348A9J%J%J%JJJJKJJJJ%%jjjj%j%%%%%%J%%JJKJJKJKJ%%%%%j%%j%%%j%jjjkjjj%%%%%%
-61280B9%%%J%JJ%%%%jkjjk%jjjkjjjj%%%%%%j%j%j%j%%%%j%%%%%j%%J%%%%%%%%%J%%%%%j
-61212A1Jj%%%J%%%%%%J%%JJ%J%JJJKJJJ%JKJKKJKKJJKJJJ%%%j%jjj%j%%J%JJJ%JJ%JJ%%%
-61144D7%jjjkkkjkkjkj%jjj%j%%%%%%%J%%%J%JJJ%J%JJJKKJKJKJJJ%%j%kjj%j%%%%%J%JJ
-61076D4J%J%J%%%%%jkkkkjkjjkjjjjjjjj%jj%jj%j%%j%j%j%%J%%jj%%%jj%j%%%%%%%%j%j
-61008I%j%%%%%j%%%%j%%J%%j%%%%%%%j%j%%%%%Jj%%%JJ%%%%%%%J%j%%%j%%%%%%%%%%%%%%
-60939E%J%%%%j%%%%%%%%J%j%%J%%%J%%j%j%%%j%%%JJ%%j%j%%%%%%%J%J%%%J%%%j%j%j%%%
-60870D%%%%%%%%%J%J%%j%%%%J%%%%%%%%%%%%%j%%%%%%%J%J%%%%%j%%%j%%%%J%%%%%%%%%J
-60801G%%%J%%j%%%%%%%%J%%%J%%J%%%%j%%%%%%%%%%%%%%%%%%%%%%J%%J%%%%%%j%J%J%%%%
-60732A2%J%%%%%%%%J%%J%%J%%%J%JJ%J%j%%%%%%j%%%JJ%JJJ%J%%J%%%%J%JJ%JJJ%%%J%JJ
-60664C4%J%JJJJJJJJ%JJKJJJJ%JJKKJKJKLKJKKLLKLKLLLLLMLLMLMNNNOOOOOQPPQQQRRJ0R
-60597B50J0J1J0J1J2J2J2J3J2J2J3J2J3J3J3J4J3J3J4J3J3J3J2J3J3J2J1J2J0J1J0RJ0QR
-60562F62PQOPNNMMLKJJ%%kjllmmnnoopqqrrj0rj1j0j1j1j0j1j1j2j1j2j2j2j2j3j2j2j2j2
-60513D09j1j1j1j1j0j0j0j0rj0rrrqpqpqopoonomnnnmnnmmnmmlmllllllklllllkkkkkkkj
-60455I4kkkjkkkljkjkjkjjk%jjjkjjjjjj%jjj%jjj%jjjjjj%j%j%jj%%%%%%%%%j%%%%%%%J
-60387C8%%J%%%J%%%JJKJJJJJKKKJKKKJKKJJJJJ%J%J%%%J%J%J%%%j%jjjj%%%JJJJJJJJJJJ
-60319H3%%%%%%j%j%jjj%jkjkkkjklkkkkkkjjkjjjjkj%j%%j%%jj%jj%%j%j%%jJ%%%%j%%%%
-60251C0%j%%j%j%%%%%%%%j%%%%j%%%%J%j%%%%%%%%J%%%%%%J%%%%j%%%J%J%%%%%%%%%%%j%
-60183B7J%%J%%%%%%%%J%j%%%%%%j%%J%%J%J%%%%%jJ%%J%%%%%%%J%J%JJ%J%%%jJ%%J%%J%%
-60115C9%%%J%%J%J%jJ%%%J%J%JJ%J%J%%JJJ%%%j%J%%JJJ%JJ%J%%%JJJ%JJJ%%JJJJJJ%J%%
-60047G0%J%%%JJ%JJ%J%JJ%J%JJJJ%JJJJJJJJJJJJJ%JJJJJKJKJJJ%JJJJJKJJJJKKKKJJKJK
-59979A35JLKLJKKJKKKKLKLLLKLLLLLKLMMMMMMMMMMNNNONONOPOPPPQPQRRJ0J1J1J1J2J1J3
-59919D31J2J3J3J5J4J4J5J5J5J6J7J9K1K3K4K7K9L1L4L7M0M3M6M9N2N6O1O6P2P7Q5R1R8J06
-59885A777J15J26J38J50J65J79J93K05K16K23K24K12J80J25M9m2j11j38j29j04p2m2j4J0
-59861C635L3N4P7J01J26J53J78K05K30K51K69K82K82K64K19J48N1m9j09j13q8n1j6OJ1qn0
-59834F091j16j87k32k37k14j81j47j16q7o3m1j9LK6N0P4R7J19J39J56J68J73J64J32P2j6
-59808E808j28k29k86k91k70k42k12j88j66j48j32j18j03r0p6o3n1m1l2k5j7j2mLJ2K0K8L7
-59780B984M6N4O5P6R0J05J20J35J50J66J79J90J98K00J85J52R5J5p4j39j58j43j15q3n1k3
-59754D419KK5M8P1R7J23J52J78K05K31K52K69K80K77K52K04J25K2p5j30j29j00o3k9pok8
-59727F665p5j43k10k45k41k12j77j42j10q2n8l7j4QL2N7Q2J05J26J47J62J74J77J62J22N3
-59701F326m4j62k59l04l02k78k48k19j95j74j57j41j27j14j00q7p6o5n6m8m0l4k7k1j5qj
-59674C024OJ3K1K9L7M5N4O3P2Q1R3J03J16J29J43J59J76J92K09K28K46K64K80K94L03L04
-59648F684K96K73K37J85J23N7po5j15j54j77j85j76j56j31j03p3m3j5J4M1O6Q9J07J20J25
-59622G017J20J02P2L0j9p2j20j65k03k33k50k53k46k33k15j98j80j63j46j31j17j01q8p3
-59598D135o1m9l8k6j6nOJ7K8M0N1O5P7R2J07J22J40J58J76J96K17K36K56K74K89L00L03K94
-59570G384K73K35J80J15M4k5q7j41j83k09k16k08j87j60j31j01p1m1j3J4M0O3Q2R5J01R6
-59544F949Q0N1J1l8r0j38j85k24k54k73k77k71k59k45k28k12j98j83j69j57j46j35j26j18
-59520C165j11j04r9r4q9q5q1p7p3p1o7o4o1n8n5n3n1m8m6m4m2m1l9l7l6l5l3l2l2l1l0l0
-59488A316l0k9k8k8k7k6k5k3k3k1k1j9j9j8j8j7j7j7j6j7j7j8j7j8j9j8j8j8j7j6j6j6j5
-59455F54j4j4j4j3j2j2j1j1j0j1j1j2j1j1j1j2j1j2j1j1j0j1j0rj0rrqpppoppooonnonnn
-59412B53mmmmlmmmlmmlmllllkkllklklkkllllkkjkkkklkkjkjklkjkjkkjkjkjjkjkjjkjjj
-59345I7jjkkjjjjjjj%j%jjjj%jj%jjjkjjjjjjj%j%jj%j%jjjjjj%jj%j%jj%jj%j%j%jj%jj
-59277D2%%j%%%jjj%%j%jj%j%%jj%j%%%j%%%j%j%jj%j%%%%%%%j%%%%%%j%%%j%%j%%%j%%%%
-59209B0%%j%%j%%%%%%%%%%%%%%%%j%%%%%%%j%%%%%%j%%%%%%%j%%%%%%%j%%%J%%%%%%%j%%
-59141A3%%J%%j%%j%%j%J%j%%%%%%%%%%%%%%%%%%%%j%%%%%%%%%%%%%%%j%%%%%Jj%%%%%%%%
-59073Ij%%%%%%%%%%%j%j%J%J%%%%%%%%%j%%%J%%%%%%%%J%%%j%%%%%%%j%j%%%%%%%J%J%%%
-59004H%%%%%j%%j%J%%J%%%J%%%%%%%j%%%%J%%j%%%%J%%j%j%%J%%%j%%%%%%%%j%%j%%J%%%
-58935Fj%%%%%%%%%%%%%%%j%J%%J%jJ%%j%j%%%j%%%%%%J%%%%%%%%j%%%%%J%%%j%j%%%%%J%
-58866C%%J%%%j%j%%j%%%J%%j%J%%%%J%%j%%%J%J%%%J%%%%%%J%%%%%%%J%%%%%%%%JJ%JJ%J
-58797A2%%%J%J%J%JJ%%J%%%%J%JJ%%j%%jJ%%J%J%%%%j%%%%%%%%%%%%j%%%j%jj%%jJ%j%j%
-58729A5jjj%%%J%%jj%jj%%%j%%%j%%j%j%%%%%%%%%%%%%%%%%%J%%%%%%j%jjj%%%%%%%%%%%
-58661B%%%%J%j%j%%%%%%%%%%%%%%%%%%%%J%%Jj%j%%%%%%%%j%%J%%%%%%J%%%j%%%%%%%j%J
-58592A%%%%%%%j%J%J%%%%j%%%%%%%%j%%%%%J%%%j%%%%%%%%%%%%J%%%j%%%J%%J%%%%j%%%%
-58523A%%%J%%%j%j%%%%%%J%%%J%%j%%%%%%%%%%j%%%%%J%%%%J%j%%%J%%j%%%%%%j%%%%%%%
-58454@%%jJ%%%%J%J%%%j%%%%%%%%%%j%%%%%j%%%%J%%%%%%%%%%%%%%%%%%%%%%%%%%%%%%%%
-58385@%%%%%%%%%%%%%%%%%%%%%J%%J%j%j%%%%%%%%%%%%%%%%%%%%%%%%%J%J%%%%%%%%%%%%
-58316B%%%%%%%J%%%%J%%%J%%%%%%J%%%JJJJJJ%J%JJKJJKJJJJj%j%j%jj%%%%%JJJJJKJKKJ
-58247C3JJ%%%%Jj%%%%%j%jkjkjjj%j%j%%J%JJ%J%JJJ%j%kjjkjj%j%j%%%j%%%j%j%%%%%J%
-58179A7J%%JJJJJ%JJKJKKJ%%jjjjj%%%%%%%J%JJJJJJJJJKJ%J%%%j%J%%%%jkjkj%j%%%J%%
-58111C5J%JJJJJKJJJ%%%%%J%J%JJJJJ%%%%jjjjj%jj%j%%%J%J%J%J%%%%%%jjkjkjkjkjjjj
-58043C2j%jjj%j%J%%%%%%%J%JJ%JJ%KJJKKJJKJJJ%Jj%%kj%jj%j%j%%%J%JJJJJ%%%jkjjjk
-57975C9kkjkjkjjjkjk%jj%j%j%j%j%jjjjj%%%%%j%%%%%%j%%%%%%J%jj%%%%%%%%%%%%jJ%%
-57907GJj%%%%%%%%%j%%%%%%%%%%%%%%%%%%%%%%%j%j%%J%%%j%j%%%j%%%%%%%%J%%%j%j%J%
-57838Bj%%J%j%%J%%J%%%j%%%j%%%J%%%%%%%%%%%%j%%j%Jj%%%%%J%%%J%j%%j%J%%%J%%j%J
-57769Bj%%%%j%%%%%%%%%%%%%%J%%%%j%%%%%%%%%%%%J%%%%%j%%%J%JJ%%jj%%%%%%%%%%J%%
-57700B%%%%%%%%j%%%%%%j%j%J%JJ%%%%%%%j%%%%%%%%%j%%J%J%%%%%%%%%%%%jJ%j%J%%%J%
-57631C%%%j%%%%%%j%%j%%%J%%%%%%%%%J%%%%%j%j%J%J%J%%%j%%%%%%%%%%%%%%%%%J%%%%%
-57562C%%%%%j%%%%%%J%%%%%%J%%j%j%%j%J%%%%%%J%jJ%%%J%%J%%%%j%j%%%%J%J%%%j%%%J
-57493E%%J%%%%%%%%%%j%%J%%j%%%j%%%%J%%%J%%%J%%%%%%J%%%%%j%%%%%%%%%%%%%%%J%J%
-57424I%%J%%%%J%%%%%%%%%%J%%%J%%J%J%%%%%%%%%J%%%J%%%j%%%J%%J%%J%%%J%%%%j%%%J
-57355B0%%%%%J%%%%%J%j%J%%%%j%%J%%%%%J%%%J%J%%%%jJ%J%J%J%%j%%J%JJ%J%J%J%j%%%
-57287C2%jJ%%J%J%J%J%j%%J%JJ%JJJ%%jJ%J%%JJ%J%%%%%J%%%%%%%J%JJJ%J%J%J%J%%J%J%
-57219E6JJJ%J%%J%JJJJJJJJJJJJJKJJKJKJKKJKKKJKKJKKKKKKKKKLLKLMLLLLLMMLMLLMLMM
-57151A85MMMNMNONNOOOOOPPQPQQQQRRJ0J0J1J1J2J2J3J4J4J4J6J6J7J8J9K0K2K3K4K6K8K9
-57105G15L2L3L4L7L9M1M3M7N0N2N6N9O3O5O8P2P4P7Q0Q0Q1Q1P9P6P4P0O4O0N4N0M5M2L9L8
-57071B670L6L6L5L5L5L5L2L1K7K5K0J7J3J1RQQQRJ0J0J0J0QPLjmrj3j6j8k1k2k4k3k5k5k7
-57032B930k9l2l8m2m8n4n9o4o9p4p6p7p8p7p5p4p1o8o6o3o0n7n4n1m8m7m5m3m0l9l7l4l4
-56999A107l2l0l0k8k7k7k5k4k4k2k2k1k0j9j9j8j8j7j7j6j6j5j4j4j4j3j3j2j2j2j1j1j1
-56966D83j1j1j0j1j0j0j0rrrrqrqrqpqqpopooooooooononmnmmnmmmmmlmmmlmmmlllmlkll
-56906A23kklkkkkkkkkkkjkkkkjjkjjkj%jj%jjjjjjjkjjjjjkjj%%%j%j%jjjjj%j%jjjj%j%
-56839D5j%j%j%%j%%j%jj%jj%jj%j%%%%%j%%%%%j%%%%%%%%%%%jj%j%%%%J%j%jjj%%j%%%%j
-56771B3%j%jj%%%%%%%%%j%j%%%%%j%j%%%%%%j%%%%%%%%%J%%%%%%j%%%J%Jj%J%%%%%%%j%%
-56703A6%%%j%j%j%%%%%%%%%j%%%%%j%%j%%j%J%j%%%%%%%%%jJ%%%%j%%%%%%%%%%j%%%J%%J
-56635I%%%%%%j%%j%J%%%%%%%J%%%%%%j%%%%%%%%J%%%%J%%%J%%J%j%%%%%%j%%jJ%%%%%%%%
-56566A0J%%J%%j%%j%%%J%%J%J%%%%%J%%J%J%J%%%%%J%J%J%J%J%J%JJJJ%JKJJJ%JJJJJJJK
-56498D2KJKJKJLKLLLLLLLMMMNNNOOOPQQQQRJ0J0J1J0J1J1J1J0J1J0J0J0RRRRQQPOPONNNM
-56442C92MLMLLLLJ%%%jjjjjjkklmmmnnooopqpqpqqrj0rj0rrqrppppooommmmlllkkjk%j%%
-56377A58%%J%JJKKLLLMNNOOPPQRQRRRRJ0J0J1RRRQQQRQPPNONNOMNLLLLKLKJJ%jjjjkjkll
-56313D30lmnnopopppqqrqrrj0j0j1j0j0j0j0rj0qqqpopoonnlmllmklkkkkjj%%%%J%JJ%%j
-56254A36jjlllmnmnmlmllkkklklklkjkkjkjkkkjkjj%j%j%jjjkjj%%%%%J%%%%%%%%J%JJKJ
-56187D7JKKJKLKKLKLKKJJ%jjkklkllklkkkkkjkkjkjk%jjkjjj%%j%%j%jjjj%jjj%j%j%%j%
-56119A4j%j%%%%j%%%%%jjjj%J%%%%%%%%J%%%j%j%j%%%%%%%%j%%j%%%J%j%%%%%J%%%%%%%%
-56051Ej%j%%%%%%%j%%J%%%%%%JjJ%%%%%%%%%%%%%J%%%%%%%%%%%%%%%%%j%j%%%%%%Jj%j%J
-55982C%%%%%J%%%%%j%%%j%%%%%%%%%%%%%J%%%%J%%%%%j%%j%%%%%J%%%%%%j%J%%%%%%%%%%
-55913C%j%%%%%%%%J%J%%j%j%%%j%%%j%J%%Jj%%%%%j%%%%%%%%%%%J%%j%%%%%%J%%%%%%%%%
-55844A%%%J%%%%%j%%%%%%j%%%%J%%J%%%%j%%j%%Jj%%%%%%%%%%%%%%J%%%%J%jj%%%J%%J%j
-55775A%j%%%%%%%%%%%%%%%J%%%%%%%%%%%%%%j%%%%%%%%%%%%%%%%%%%%%%%j%%J%%%%%%%j%
-55706aJ%%%%%%%%%%%%%%%%%J%%j%%%%%%%%%%%%%%%%%%%%%%%%%%%%%%%%%%%%%%%%%%%%J%%
-55637A%j%%%%%%%%%J%%%Jj%%j%%%%%%%%%%%%%%%%%%%%%%%%%%%%%%%%%J%%%j%J%%%%%J%%%
-55568B%%%%%%%%J%j%%%%j%%j%%%%%%%%%%%%%%%%%%%%%%%%%%%%%%%%%%%%%%%%%%%%%%%%%%
-55499@%%%%%%%%%%J%%%J%%J%%%j%%%%%%%Jj%j%j%%%%%%%%%%%%%%J%%J%%%%%%%j%%%%%%%j
-55430@%%%%%J%%%%%%%%J%J%J%%JJJ%J%%%%j%%%%%%%%J%J%%%%J%%J%%J%%j%J%%J%%J%%%%%
-55361A4J%J%%J%%%%J%%J%%%%%J%%%%%%j%%J%%J%%Jj%%%j%%%J%%J%%%j%J%%J%%%%J%%%J%%
-55293B5j%kjj%j%%jj%%J%%%J%%%%j%jj%%%%%%%%%jjjj%jj%%%%jJ%%%%%%%%j%%%j%jj%%%%
-55225F%%%%j%%j%%%j%%%%%%%%j%%%%%%J%%j%%j%%%%%%J%j%%%%%jJ%%J%j%%%%j%%%%%%%J%
-55156A%j%%J%j%%%%%J%%%j%%%%%J%%J%j%%%%%%%%%j%%%%%%%%%%%%%%%%%%%%%%%%%%%%%%%
-55087@%%J%%j%%%%%%%%%%%%j%%%J%%%%%%%%%J%J%j%%j%%%%%%%%%%%%%%%%%%%%%%%%%%%%%
-55018@%%%%J%J%%%%%Jj%%j%%%%%%%%%j%%%J%%%%%%J%%j%%%J%%j%%%%%%%%%%%jJ%J%%%%%%
-54949B%%%jj%%%J%%%%%%%%j%%%%J%%j%%%%J%%%%%%%%Jj%%%%%%%%j%%%%%%%%%%J%j%J%%%J
-54880Bj%J%%%%%%%%%%%%%%%%%%J%J%%%jJ%j%%%J%J%%%%%j%%%%%J%%%%%%%%%%%%%%jJ%%%%
-54811E%%%%j%%%%%%j%%j%%%%%J%%%%%%%%%%%J%%%%%J%JJ%j%%%%%%J%J%JJ%J%J%J%J%J%%%
-54742A5%%J%%%%J%%%%%%%%J%%J%%jj%%%%%jjj%%j%j%%%%J%%%%%J%%j%%%%%%%J%J%JJ%JJJ
-54674B0JJ%%%%J%%%%J%%JJJJ%J%J%%J%%%J%%%%%%jjj%j%%%%%j%j%j%j%%%%J%%%%j%jj%j%
-54606B1%j%%j%j%j%%%%jJ%j%j%j%j%%%%%J%%%j%%%j%%%%%%%%%%J%%%%%%%%%%j%%%J%%%%%
-54538A3%%J%J%%%%%%%J%%J%%%%J%J%%%%J%JJ%J%J%J%JJJ%JJJJ%JJJJJ%J%JKJKJKKJKKKJK
-54470E9KJKLKLKLKLKMLMMMNMONOPOQPQPQRQJ0RJ0J0J0J0J0J1J0J1J1J0J1J0J0J0RRRQQPP
-54417D17OOOMMLKKJ%%kjllmmonopopppqqpqppqqqqqppopononnmmlklkkjjjj%%JKJKKLLMM
-54350B42MNNPOPQPPQRRRRJ0RRRRJ0RJ0RQQQPOOONNLLKJJ%jkkkmmooooqqqrrj0rj0j0rj0r
-54290C47j0j0j0j0j0j0rrj0rqqqppopopnonmmmnmmmmlmllllmklklkkkkkkjkjkjkkkkjjkj
-54230G2kkkkjjjjjjjj%jjjjj%jjjjjj%jjjj%jjj%j%j%j%jjjjjj%%j%%%j%%%j%%%%%%jj%%
-54162B4%%%j%j%%%%j%%%%%%%j%%%%%%%%%%%%%%%j%%%j%%%%%%%%%%%J%%%j%%J%%J%%%%%%%
-54094B0J%j%%%J%%%%%%J%j%%%J%Jj%j%%%J%%%%JJ%%J%%%J%%J%%J%j%%J%%J%J%J%J%JJ%J%
-54026C5%%J%JJJJJ%JJ%JJJJKKKJKJKKKKKKKKJJ%J%JJJJKJJJJJ%%%%%%J%%%%J%%JJJJKKKK
-53958A01KLKJKLKLMLLLMLMMNMMMMNNOOOPQQPRRJ0J0J1J2J3J4J4J6J6J7J7J8J9K0K2K5K6K9
-53908E53L1L4L7L9M2M5M9N1N4N7N8N9N8N5M8L7K4J0nj2j6j5j1n%PJ4K0K7L3M0M6N2N8O1O4
-53872A699O3O0N2M1K7J2Kmonmnj1j9l1m2n0n4n3m8m2l5k7k1j3qjMJ0J5K0K3K4K4K0J3Kj3
-53834A619k9m4n4n9n9n7n3m8m4l9l6l2k9k5k2j9j6j4j0pnlk%KMNQJ0J2J5J7K1K3K6L0L4L7
-53796A157M2M4M7M9N1N1M8M3L5K2Ppj8k4k5k1j5rlNJ1J8K5L2L9M6N1N5O0O1N9N3M4L1J6M
-53760B084nqqpqj1j9k9m2n3n9o0n7n1m4l7k9k3j6rlLRJ4J7J9K0J8J2Kj2k8m5n8o5o8o6o4
-53722A214n9n6n2m9m5m1l9l6l3l0k8k5k5k3k1k1k0j8j8j8j7j6j5j5j4j4j3j2j2j1j1j0j0
-53689C87j0j0j0rj0qqqqppqpopopnonononnnmmmnmmnmlmlmlllllllllllllllklkkkkkjkk
-53626I0jkkkjkkjkjkjjjkjkjjjjj%jjj%jk%jjjj%jjj%j%%jj%%j%%%j%%jj%jj%%%j%%%%%%
-53558C6%%%%%j%jj%%%Jj%jj%%j%%%%%%j%%%%%%j%%%%%%%j%%%%j%%%j%%%J%%%J%j%%%%%%%
-53490B6%%J%%J%%%%%%J%%%%%J%%%%%%%j%%%%J%%%%%J%%%%J%JJ%J%J%%J%%%%%J%%J%JJ%%J
-53422D2%J%%%%J%%J%%J%J%%%%%%J%%%J%%%%JJ%J%J%%%%J%%JJ%J%JJJJJ%J%JKJJJJKJKJJK
-53354G9JJKJJJKJJKJKKKJKKKKKKLKKLLKLKKLKLLLMLMLMLLMLLMMMMMMNMNNNOOOOPOPQQQJ0
-53287C08RJ0J0J2J2J3J4J4J5J6J7J9K1K1K3K5K6K8L0L3L5L7L9M3M6M9N1N6N8O2O4O8P0P1
-53253A425P2P1O9O4N9N1M2L4K4J4Pjnrj0rpmJNJ0J3J7K0K2K1J9J6J0Knj5k4l3m0m6n2n5n5
-53214A718n6n3n2m8m5m0l8l4l0k6k3k0j7j4j0qmjKNQJ2J4J8K1K4K9L1L6L9M4M7N1N4N8O0
-53178A752O2O2O0N7N2M6L7K8J8R%qj4j9k1k1j9j5j2okKPJ0J2J2J1RMmj1k0l0l8m8n5o0o4
-53140A783o7o8o8o5o3o0n6n4n0m8m5m2m0l7l5l3l1l0k8k7k6k4k4k2k2k1j9j8j8j7j7j5j6
-53107E77j4j4j4j2j2j2j1j1j0j0j0j0rqrrrrrqpppqopooonooonnnnnnonnnnmmmmnmmmmmm
-53052A83mlmmmlmlmlllllllkllkklkkkkkkkkjkkkkjjkjkjkjjjjjjjjjjjjkjjj%j%j%j%j%
-52985E8jjjj%%j%jj%jjj%jjj%%%%j%j%%j%%%j%%j%j%%J%%%j%jj%jj%j%j%%%J%J%%%j%j%j
-52917C2%J%%%j%%%%%%j%%%j%%j%%%%J%%%%%%%%%%%%%%%%J%%%%j%J%%%%%%j%J%j%%%%%J%%
-52849C1J%%%%%%%%%J%%j%%%%%%J%%%%J%%J%%%%J%%%%%%J%%%%J%%J%%%J%%%J%%JJJ%%%J%%
-52781D5%J%%J%J%J%JJ%J%%%%%%%%%%%jJ%J%JJ%J%jJ%JJJj%%%%J%JJ%%%J%%J%%JJ%J%J%JJ
-52713F9KJJJJJ%JJ%J%KJJJ%J%%JKJJ%JKKJJKJJJJ%JKJKKKJKJKKJKJKJKJKLKLLLKLKKLKLL
-52645A67LMMMMMLMMMMMNNMONOOPOPPPQQQRRRJ0J0J1J1J1J2J3J3J3J5J4J6J6J7J8J9K0K1K2
-52596F17K3K5K8K9L2L4L7M1M4M8N1N4N9O3O9P5Q3R0R9J08J18J29J41J53J67J80J96K10K27
-52567C230K41K54K65K68K61K37J93J30N4j6n7o8n3k6ML2N5P2P9P1M5jo8j46k12k51k59k48
-52539D086k28k05j86j67j51j36j24j11j01q9p8p0o2n5n0m4m0l6l2k7k3j9j3rmJNJ0J5K1K5
-52508B103L0L4M0M7N4O2P2Q1R1J03J14J26J40J55J70J86K03K18K33K48K59K65K60K39K01
-52483E734J42P3Rl0l6j9J0M2P3J01J23J37J39J25R1L9k3p8j06j05q1m9j3K1N3Q0J03J17J20
-52454F792J05P1J7m8j03j35j34j15q5n4k6kJ5K2J4j3o0j24j95k53k80k83k68k48k26k07j89
-52427C988j73j59j46j34j21j11j00r1q2p5o9o4n9n5n2m6m2l8l3k8k3j9j4rmJNRJ4J9K7L3
-52395B349M2N0O1O9Q1R1J02J16J29J44J58J74J90K04K17K26K30K22J98J54R4K1m2p9q5o8
-52369E048m3j4J2L3M8N4M6J9k6r1j63k23k57k61k50k31k10j91j75j61j48j37j25j16j05r6
-52343B237q8q2p5p1o6o4o1n8n6n3n0m7m6m3m2m0l7l7l5l3l3l2l2l0k9k8k7k5k4k4k2k3k0
-52310H04k0j9j8j7j7j7j6j5j5j5j5j4j5j3j3j3j2j2j1j2j1j1j0j0j0rrrrrqqqqqppqpqpp
-52268C17ppopononnnnomnnnnnnnnnmmmmllllllklkkkjkkkklkjjkjkkkkjkklkkkjkkjkjjk
-52201A00jkjjkjjkjkjkjkjkkjjjjjjkjj%jjjjjj%jjjjjjjj%j%%j%j%j%jjjjj%j%j%j%j%%
-52134C8j%jjjj%%%%%j%jjj%j%%%j%%%%%j%%%j%%%%%%j%%jj%%%j%%j%%%%%%%%%j%%%%j%%j
-52066A7%%%%%%%%J%j%%j%%%J%J%%j%%j%%%j%j%%%%%%%j%%%j%J%%%%%%j%J%%%%J%j%j%%%%
-51998A2%%%%%%%%%%j%%J%%%%%%%%%j%%%%j%%%%%J%%%%j%j%%%%J%%%%%%%%%%%j%%%%%%%j%
-51930H%%%%J%%%%%%%j%%j%J%%%j%%%%%%%J%%%%%j%%%%j%%j%%%%J%%%%j%%%Jj%%j%JJJ%%j
-51861F%%%%%%%%%%%J%J%%%j%%%%%%%%%%jJ%%%%%%%J%%%j%%j%%%%%%%j%%%J%%%%J%%j%J%%
-51792G%%%%%%%%%%J%%%%%%%%J%%%JJ%J%%%%J%J%%%J%%%%%%%%J%J%J%%J%%%%%%J%J%J%%%%
-51723B2%%%%%j%%%%J%%%%%%%J%JJ%j%%%%j%%j%%j%%%j%%%jJ%%%J%%%%j%%%%%%j%J%%JJ%%
-51655B2%%%%%%%%J%%%%j%%j%%%j%%%%J%J%%%j%j%%j%j%j%%j%j%J%%j%%%%%%J%j%%%J%%%J
-51587A7%Jj%j%%%%jj%%J%J%%%%%%%%%%j%%j%%J%%%%%%%j%%j%%%%%%%%%%%j%jJ%%%%%%j%%
-51519A1%J%%j%j%j%%%jJ%%%j%%%%%%J%J%%j%Jj%%%j%%%%%J%%%j%%%%%%%J%%j%%j%%%%%%%
-51451G%%j%%%%%%j%%%%%%%%%%%%%j%%%j%%%%%j%%%%%%%%%%%%%%J%j%%%%%%%%%%j%%%%%J%
-51382B%%j%%%j%%%%%%J%%%%%%%%%%%%%%%%%j%%%%%%%%J%%%j%%%%%%%%%%%%%%%%%%%%%%%%
-51313@%%Jj%%%J%%%%%j%%%%%J%J%j%%%%%J%%%%%%j%%%%%%%%%%%%%%%%%%%J%%j%%%%%J%j%
-51244A%%%%%%%%J%%%%%%%%%%%%j%%%%%%%%%%J%%J%%jJ%%%%j%%%%%%%%%%%%%J%%j%%%%%%%
-51175B%%%%%%%%%J%%%%J%%%J%%%%%%%%j%J%J%J%J%%%%%%%J%%%%%J%JJ%J%%%%%%JJ%JJJJK
-51106B1JKJJKJJK%Jj%%%%%%%%j%j%%jjjj%jjjjjj%%j%jjjjj%%%%%%%%%%%%%%%%%J%J%JKJ
-51038B0%J%JJJJJJJKJJ%JKJJ%J%J%%J%%JJKJ%Jj%jj%%%%%J%JJ%%%%%%%%%%%%j%%%%jjjkj
-50970C9jkj%%j%jjjj%%j%%j%%%%J%J%%%%%%%%%%J%J%JKJJJJJKJJJKJJKJKKKJJ%%JJ%JJKJ
-50902F7J%JJ%J%j%j%%%%%%JJJJJJJJJJKJKJKJKKKKKKKKKKKLKLKLKLLKLKLLLLLLLMLLLLLK
-50834A80KKJKJ%JKJJJJJJJ%Jj%%jjjj%j%j%jkjjkj%j%jjj%%jJ%%%%%%%J%JJJJJJJKJKKKK
-50767A99KKKLKLLLLLLLKMLMMMMMLMMMMMMLMLLMMLLLKLKLKJJKJJ%%%%jj%kjkklkklllllml
-50700B97mlmllmlmmmmlmlllkllllklkklkklkkkkjkjjjkjjj%%j%%j%%%%%JJ%JJ%J%JJ%J%J
-50633A96J%J%%J%%%%%%j%%%%jjjkkjkkkkkkklkklkllklklkklklklkllkkklklkkkkkkklkj
-50566H9kjkjjkjkjkkjkjjjjjjjjjkkjkjjjjjjkj%j%%jjjjjj%kjjj%jj%jj%j%j%%%j%j%j%
-50498B3jj%%%%j%%%%%%%%jj%jJ%j%j%jj%%j%%%%%%j%j%%%j%j%%%j%J%%%J%%%%%%j%j%j%%
-50430G%J%%%%%%%j%%j%%%%jJj%%%%%%%%%%%%%j%%%%J%%j%%%%%%%%J%%%j%%%%%j%%J%j%%J
-50361D%%j%j%%J%%j%%%%%J%%j%%%%J%%%%%%%%%j%%%%%J%j%%%j%%%%%%%%%j%%%%%J%%%%%%
-50292A%%%j%%%%%%%%%%%%%%%%J%%J%%j%%%%%%%%%%%%j%%%J%%%%%%%%%j%%J%%%%%%%%%%%%
-50223AJ%%j%%%%j%%%%%%J%%J%%%j%%j%%J%J%J%%Jj%%j%%J%%%%%%%%J%j%%%j%j%%%%J%j%%
-50154A%%%j%%%%%J%J%%j%%j%%%%%%%%%%J%%%%%%%%j%%%%%%%j%%%J%%%%%%%%%%%%%%%J%%%
-50085Aj%%%%%%%%%%%%%%%%%%%%%%%%%%%%%%%%%%%J%%J%%%j%%%%%%%%%%J%%%%%%J%j%%%%%
-50016B%%%%%%%%%%%%%%j%%%%%%%%%%%%%%J%%%%jj%%%%%j%%jJ%%%%%%%%%J%%j%%%%%%%%%J
-49947@%%%%%%J%%%%%%%%j%%%%%%%%%%%%%%%jJ%%jJ%%%Jj%%%J%%j%%%%%%%%%%J%%j%%%%%%
-49878@%%%%%J%J%J%JJ%J%%JJJJJ%%%J%%%%%%%jjjj%jj%j%%%%%J%%j%j%%j%%j%j%%j%J%J%
-49809B%%%%%%%J%%%J%j%%%J%J%Jj%%%%JJ%JJ%%j%%jj%%%j%j%J%%%%%%j%%J%J%%%%%%J%JJ
-49740IJ%J%%J%J%%%%%%%%%jkj%%%j%j%jj%%%%%%%%j%%%%%%%%%%%j%j%J%%%J%J%J%j%%%%%
-49671E%j%%%J%%%%%%jJ%%j%%jJ%J%j%%%J%%J%%%%%%%%JJ%J%%%%%%%%%%%%Jj%%jj%%j%%%%
-49602F%J%%%j%%j%%J%%jJ%%j%j%%%%%j%%J%J%J%%%%%j%%%J%%J%%%J%%%%%J%%%%%%%j%j%%
-49533G%%%%j%j%%%%%%%%%%%j%j%%%%J%%%j%%%j%%J%%JJ%j%%jJ%%%%%J%%j%%%%J%%%%%j%%
-49464D%J%%j%%%%j%%J%%%%%%J%j%j%%%%%%%%%j%j%J%%%%%%%%%%J%%%%J%J%j%%%%j%J%%%j
-49395C%%%j%%%J%%%%%%J%%%%%%%%%%%%%%j%j%j%%J%J%%j%j%%J%%%%%%%%j%%%%%J%%J%%%%
-49326Cj%%%%%%%%%%%%%%J%%%%%%%%%%%J%%%%j%%J%%%%%J%%%j%%%%J%JJ%J%%J%J%%%%%J%%
-49257A1J%j%%%%j%%%%%JJ%J%%%%%%%%%%%j%%%j%%j%%%%%%%j%j%%%j%%%%%j%%j%J%%%%%%j
-49189E%%%J%%%%%%%%%%%%J%%%%%J%%JJ%JJ%JJ%J%%%%%%%jJ%J%%J%%%%%%%%%j%%%%jJ%j%%
-49120A5%%%%j%J%%%j%%%%j%j%%%%j%j%%%%J%j%%%jj%j%%%%%J%%j%%%%%%Jj%%J%%JJ%%%%%
-49052A0%%j%j%%%J%%j%%%%%%%%%%j%%j%j%j%%%%%J%%%%j%%%%%%%%%%%%%%%%%j%%%%jJ%%%
-48984C%%J%%%%%%%%J%%J%%j%%%%%%j%j%J%%%%%%%j%%%%%Jj%%%%%J%%%j%%%j%%j%%J%j%%%
-48915A%%%%%%%%%%%%J%%%j%j%%J%%J%%%%%%%%%J%%%%%%%%%%%%%%%%%%%J%J%%%%%%%j%%j%
-48846C%j%%%%%j%%J%%J%j%%%%%%%%%%%%Jj%%%%%%%J%%%%%%%%J%j%%%J%%%%j%%j%%%%J%%%
-48777C%%%%%%%%%%j%%%%%%%%%%%%%%J%%%%%%%%j%j%j%%%%%%%%%J%%J%%%%%%%%%j%%j%%J%
-48708A%%%%%%%%J%J%%%%%%%j%%%%%J%%%%%j%%J%%J%%%%%%%jj%%%%%%%J%J%J%%%%%j%%%Jj
-48639D%j%%J%%%%j%%%J%%%%%%%j%J%%%J%J%%%%%%%%J%%%%j%%%j%%%j%%%%%%%%%%j%%%%J%
-48570D%%%%%J%%%%J%j%%j%j%%j%%J%%%%%%%J%%J%%%%%j%%%%j%%%J%%%%%%%%%j%J%%J%%%%
-48501E%J%j%%%j%%%%%J%%%%j%%j%%%J%%J%%%%%j%%%%%%%%%%%%%%%j%%%%%%%%%%%%%%%%%%
-48432C%j%%%%%%%%%%%%%%%%%%%%%J%%J%%%J%%%%%%J%%j%%%%J%%J%%J%%J%%%j%%%%%%%%j%
-48363Gj%%%J%j%%j%%%%%%%%%%%%%J%%%%%%%Jj%%%%%%%%%j%%J%Jj%%J%%%%j%%%%%%J%%%%j
-48294F%J%J%%%j%%j%%j%%%%J%%j%%%JJ%J%%j%%%j%j%%%%%%%%%%%J%%%j%%J%%%%%%%%j%j%
-48225D%jJ%%%%%%%J%%JJ%Jj%%J%%%j%j%j%%%J%J%%%%J%%%%%%%%%%%%%j%%%JJ%J%%j%Jj%J
-48156A0%%%%%%%%%%j%%%%%%%%%%%%%J%%j%%%J%JJ%%%%%%%%j%%%%%J%%%J%%%%%%%%J%%%%%
-48088A4%%%%J%%%%J%%J%%%%%%J%%%%J%%jJ%J%%%%j%%%%%%%JJ%%%%J%%%%%%JJ%%J%%J%%%%
-48020B6%%%%%%%%%%JJJ%J%J%%J%JJ%J%%%J%JJ%JJJJ%JJJ%J%JJJJ%JJJ%JJ%KJJKJ%JJJJKJ
-47952F9KKJJJJKJKKKKKLKLKLLLLLLMLMLMNMNNNNNOPOPQQQQRJ0J1J1J3J4J4J6J7J8J9K1K2
-47896D23K4K5K8L0L2L4L7M0M3M5M8N1N3N4N5N5N2M8M2L2K3J3MjlmjLNQJ1J1J1RNmj2k2l2
-47857A275l9m4m6m7m4m3m0l7l4l1k8k5k3k0j9j7j5j3j1j0qpomljJKMNPQRJ1J2J4J7J9K2K4
-47817H15K7L0L2L5L9M1M4M8N0N2N3N4N3N1M6M1L2K2J5J0PPRJ3J6K2K5K9L2L2L1K7K3J5PK
-47781A887jkjJMOPQM%pj4k1k7k8k8k5k1j7j2ronorj4k1l0l9m6n2n6n6n5n2m9m6m2m0l8l4
-47740A008l2l0k7k4k3k1j9j8j6j4j3j1rroonkjJKLNPRJ2J3J5J7K0K2K5K8L1L4L7L9M0M3M3
-47700A168M2M1L6L1K3J4Mmrj0j0qmjJMMMJlj0j8k8l6m4m9n0n0m9m6m4m1l9l6l4l1l0k7k6
-47661F36k4k3k2k0j9j7j7j6j5j5j4j3j3j2j2j1j1j1j0rj0rrrqpqpqpooonnnnnmnmmmmmml
-47614A71mmmmlmllllllllklklkklklkkjkkkkkkjkkkjkkjjkkkjjjjjkjjkjkjjjj%jjj%j%j
-47547D2%j%%j%j%%j%jjj%jj%%%%%j%jj%%j%jj%%j%j%j%%%j%j%j%j%J%%%j%j%j%%%%%jj%%
-47479A6j%%%%j%%%%%%%j%%j%%j%%%%%%%%%%j%%%%%j%%%%%%%%%%%Jj%jj%%j%%%%%%%%%J%%
-47411G%%%%%%%j%%%%%%%%%%%%%%%%%%%%%j%%j%%j%%%%%J%%J%%%%%j%%J%%%%%Jj%%j%J%%%
-47342E%%J%%%%%%j%%%%%J%J%%%J%J%%%J%JJJJ%JJ%JJ%%%%%%%j%%j%jjj%j%%j%%%%jj%%%%
-47273I%%J%%j%%%j%%%%%%j%%%%j%J%%%J%J%%JJJ%JJKJJ%JKJJKJJJJKJJJ%%%jkjkjjkkjkj
-47204A8jj%j%%j%jj%%j%%j%%%%j%jjj%%%j%%jJ%J%%%%%J%J%%J%%%%%%J%J%%J%JJJ%J%%%J
-47136A7%j%jj%j%jj%j%j%j%%%j%%j%%j%j%%%%%J%%j%%%j%%%%%%J%%j%%%%%%%%Jj%%j%%%%
-47068Bj%%%%%%%J%%J%%%%%j%%%%%%%%%%%j%%%%%%%%%%%%%%J%%%J%j%%%%j%%j%%%%J%%%%%
-46999A%J%%%%%%%J%%%%%%j%%j%%%%%J%%%%%%%%%%%%%j%%%%%%%%jJ%%%%%%%%%%%j%%%%%%%
-46930@%%%%%%%%%%%%%%%%%J%%%%J%j%%%%%%J%%%%%%%%%j%J%%%j%%J%%%%%%%%J%JJ%%j%jj
-46861B%%%%%j%J%%%%%%%%%J%%J%%%%%j%%j%%J%J%%%%%%%j%%%J%%%%jj%j%%J%%%%%%%%%%%
-46792B%%%%%J%%%%%%%j%%%%%%%%%j%%%%J%%%%%%%%%%J%%%j%%%%%%jj%%%%%%J%J%%%%%%%%
-46723B%%%%%%%%%%%J%j%j%%%jJ%%%%%j%%%%%%%%%%%%%%%%%%%%%%%%%%J%J%%%%%%j%%%J%%
-46654Bj%j%%%%%%%%%%%J%%%%%%%jJ%%%%%%%j%%J%%%%%%%j%%%%J%%%%%%%j%%%J%%%%%%%%%
-46585AJj%%%jJ%%%%%%%jJ%%%%%%%%j%%%%%%%%%%%%%%%%%%%%%%%J%J%%%j%%%%%%%%J%%%%%
-46516B%Jj%%%J%%J%%J%%%J%%%J%%J%J%J%J%%%%j%%%%%%%%%%%%%j%%j%%j%%%%j%j%%%%%%%
-46447E%%%%%%%%%%%j%%%J%j%JJ%JJ%%%%%%%%J%%%%%%%%J%%%%%%%J%%%J%%%J%%%%%j%jjj%
-46378I%%j%%JJ%%j%j%j%j%%%%%%%j%%%%jJ%%%j%%%%%%%%%j%%%%%J%%J%%%%%J%%%J%%%%J%
-46309HJ%%%%%%%%%j%J%%%jj%j%%%%jj%j%%%%j%%j%%%%J%%%%%%%%%%%j%%%%%J%%j%J%%%jJ
-46240B%%J%J%%j%%%%%%%%%%%j%%%%%%%%%J%%J%%%J%%%%%%j%%j%%%%%%J%%%j%%j%%%%%%%%
-46171B%%%%%j%%%%%%J%%%j%%%j%%%%%%%%%%%j%%%%%J%%%%%%%%%%%%%%%%%%%%%%%%%%%%%%
-46102@%%%%%%%%%%%%j%%%%J%%%%%%%%%%%%%J%J%j%%%j%%%%%J%%%%%%%%%%%%%%%%%%%%%j%
-46033@%%%%%%%%%%%%%%%%%%%%%%%%jJ%%%%J%%J%%%%%J%%%%%%%J%Jj%%jj%%%%%%%%%J%j%j
-45964A%j%%%%%%J%j%%%%%%%%%%%%%%%%%%%%%%%%%%%%%%%%j%J%%%%%%%%%%%%%%%%%%%%%%%
-45895@%%%%%%%%%%%%jj%j%J%%j%J%%%J%%%J%%%%%%%%%j%%J%%%%%%j%%%J%%%%%%%%%%%%%%
-45826@%%%%%%%%%%%%%%%%%%%%%%%%%%%%%%%%%%%%j%%%%J%%%%%%%%%%%%j%j%%%%%%%%%%%J
-45757aJ%%%%%j%%%%%%%%%%j%%%%%%J%%%%%%%%%%%j%%%%%%%%j%%J%%J%%j%%%J%%%%%%J%%%
-45688@%%%%%%%%%%%%%%%%%%%%J%%%j%%%%J%J%%J%%J%j%%%%%j%%%%%%JJ%%%%%j%%j%J%j%%
-45619B%%%%%%%%j%%J%%j%%%%%%%%%%J%%%j%j%%%%%%J%%j%%%%%%J%%%j%J%j%%%%%%%%%%%%
-45550@j%%%%%%J%%%j%%%%j%%J%J%%%%%%%%%%%j%%%J%%%%%%%%%%%%%%%%%%%%%%%j%%%%%J%
-45481@%%%%%%%%%%%%j%J%%%%%%%%%J%%J%%%%%%%%%%J%%J%%j%%%%%%%%%%J%%%%%%J%%%%%%
-45412E%%j%%j%%%%%%j%%%%%%%%%%j%%%%%%%%%%%%%j%%%%%%%%%%j%%%%%%%J%j%%%%%%%%J%
-45343@%%%%j%%%J%j%%%%%%jJ%%%%%%%%j%%%%%J%J%%%%%%%%%%%%j%%%%%J%%%j%%%%j%%%%%
-45274b%%%%%%%%%%J%%%%%%%%%%%J%%%jJ%%%j%%%%%%%J%j%%%%%%J%%%j%%%%%%J%%%J%%j%%
-45205@%%%%%%%%%%%%%%%%%%%%%J%%j%%Jj%%%%%%%%%%%%%%%%%%%%%%%j%%J%%%%%%%%%%%%%
-45136@%%%%%%%%%%%%%%j%%%%%J%%%%%%j%j%%%J%%j%%%%%%%%%%j%J%%J%%%%%%%%j%%%%J%%
-45067a%%%%%%%%%%j%%%J%%j%%%%j%%%%%J%%%J%%%%%%%%%%J%%%j%%%%%%%%%%J%%%%%j%%J%
-44998@%%%%J%JJ%%%j%jJ%J%j%%%j%%%%%%%%%%%j%%%%%%%j%%%%%%%%J%jJ%%%%%%%%%%%%%%
-44929@%j%%%%J%%%%%%j%j%%J%%%%j%%%%J%%%%%%%J%%%%%%%%%%%%%%%%%j%%%J%J%%%%%%%%
-44860A%%jJ%JJ%%J%%jJ%%%%%%j%%J%%j%%%%%jj%%%J%JJ%%%%%%%%%%%%%%%%%%%%%%%%%%%%
-44791D%j%j%%%j%%%%%%%%%%j%%%%%%%J%%j%%%%%%%%%%%%%%j%%%J%j%%J%%%%%%%%%%%%%%%
-44722@%%%%%%%%%J%%j%%%%%%%%%%%%%%%%%%%%%j%%%J%%%J%Jj%%%%%%%jJ%%J%%%%%%%%%%%
-44653BJ%%%J%%j%j%j%%%%%j%%J%%%%jJ%%J%%j%%%%%%%j%%%%%%%%%%%%j%%%%Jj%%j%%%J%J
-44584@%%%%%%%%%%%%%%j%j%%%%%%JJ%%%j%j%%%JJ%%j%%j%%%%%%%%%j%%%%%%%J%%%%J%%%j
-44515b%J%%%%%%%%j%%%%%%%J%%J%%%%%%j%j%%%j%%%%%%J%J%J%%%%%%j%%j%%%J%%%j%j%%%
-44446c%J%%%%%J%j%%J%%%%%j%j%%%%%J%%%%%%%%%%J%J%%%%%%%%%%j%%j%J%%%%%%%%%%%%%
-44377a%%%%%%%%%%%j%J%J%%%%%%%%%j%%J%%%j%j%J%%%J%j%%%j%%%J%%%J%%%%%%%%%%%%%%
-44308@%%%%%%%%%j%%%%%%%%%%%J%%%j%j%%%%%JJ%%%%%%%%%%j%J%%%%%%%j%%%J%%%%%J%%%
-44239A%%%%j%%%%%%%%%%%%%%%%%%%J%%%j%%%%%%J%%%%%%%%%%%%%%%j%%%%%%%%%j%%%%%Jj
-44170a%%j%%%%J%%%%%%%%%%%%%%%%%%%J%%j%%%%%jJ%%%%J%%%%%%%%j%%%%%J%%%%%%%%%%%
-44101@%%%%%%%%%j%J%%%%%%%%%%%j%%%%%%J%%%%%%jj%%%%%%%%%%%%%%J%%%%%%%%%j%%%J%
-44032a%J%%%%j%%%j%%%%%%%%%%%%%%%%%%%%J%J%jj%jJ%%%%J%%%%%%%%%j%J%%%%j%%%%J%J
-43963@%%%%j%%%j%%%J%%%%%%%%%%%J%%%%jJ%%%%%%%%%%%%%%%j%jj%%%%%%%%J%%J%%%%%%%
-43894a%%%%%%j%%%%%%%%%%J%j%%JjJ%%%%%%%j%%%j%J%%%%J%j%%%%J%%%%%%%%J%%%j%%%%%
-43825ajj%%JJ%j%%%%%%%%%%%J%%J%j%%%j%%%%J%jJ%%J%%jj%%%%%JJ%%%%%%%j%%%%%%%j%j
-43756c%%%%J%J%%%%%%%%j%%%%J%%%%%j%%jJ%J%%%%%%%%%%%jJ%%%%%%%%J%%%%%%%%%%%j%%
-43687a%%%%%j%%J%%%J%%%%%%j%%%%%%%%%Jj%%J%%%%%%%%%%%%%%%%%j%%J%%%%%J%%%j%%%J
-43618A%%j%%%%%%%%%%%%%j%J%%%%%%%%%%%%%%%%%j%%%%j%%%%%%%J%%%%J%%%%%%%%%%%j%J
-43549@%%j%%%%%j%%%J%J%%%%%%%%%%%%%%j%%%j%%%%J%J%%%%%j%%%%%%%%%%Jj%%j%%%%J%j
-43480b%%%%%%%J%%%%J%%%%%%%j%%%j%j%%J%%%J%%%j%%%J%J%%j%%%%%%%%%%%%%J%%%%%j%%
-43411ajJ%%%%%j%%%J%%%%J%%%%%%%%%%%%%%%%%%%%%%%%J%%%j%%%%%%jJ%%%%%j%%%%%%J%%
-43342@%j%%%Jj%%j%%%%%%%J%J%%%%%j%%j%%%%%J%J%%%%%%%%%%%%%%%%%%%%%%%%%%%%%%%%
-43273@%%%jJ%%%%%%%%%%%%%%%%%%%%%%%%%%%%%%J%%%%%%%%%%%%j%%%%%%j%J%%%%j%%%%%J
-43204@%%%J%%%%%j%%%J%J%%%jj%%%%%%j%J%%Jj%%%%%%%%%%%%%%%%%%%%%%%%%%j%J%%%%%j
-43135a%%%J%%%%%%%%%%%%%%%%%%%j%J%%j%%%%%%%%%%%%%%%J%%%%%j%%%%%%%%%J%%%j%%j%
-43066b%%%%J%%J%%%%%%%%%%%%%%%%%%%%%%%%jj%%%J%%%%%%%%J%%%%%%%%%%%%%%j%J%j%J%
-42997@j%%%%%%%%%%%%%%%j%%%J%Jj%%%%%%J%%%%%%%%%%%%%%%%%%%%%j%%%%%%%%J%%%%j%%
-42928a%%%%%%jJ%%%%%%%%%%%J%%%%j%%J%%%%%j%%%%%%%%%J%j%%%%%%J%%%%%%%j%%%%%J%%
-42859@%%%%%%j%%%J%j%%%%Jj%%%%%%%%J%%%%%%%%%%%%%%%%%%%%j%%%J%%%%%%%%%J%%%%J%
-42790B%%%%%%%%%%%%%%%%%%%%%%%%J%%%j%%%%%%%%%%%%%%J%j%%%%J%J%%%%%%%%J%Jj%j%%
-42721D%%%%%J%%J%%%j%j%%%%%J%J%%j%j%j%%%%%%%J%%%j%%%j%%%%%J%%%%%Jj%%j%j%%%%%
-42652A%%%J%%%%J%%%%%%%%%%j%%%j%%%%J%J%%%%%%%%%J%j%%%%%%%%%%%%%%J%J%%%%J%j%j
-42583D%%%%%J%%J%%%%%%%%%j%%j%j%%j%%%j%%%%%%%j%%%%%%%%%%%%%%%%%%%%%%%%%%%%%%
-42514@%%%%%%%J%%j%%%%%%jJ%%%%j%%%J%%%%%%%%%%%%%%%%%%%%%%%jj%%%J%J%%j%%%J%%%
-42445@%%%%%%j%%%%%%%J%%%j%J%%%%%%%%j%%%J%%%%j%%Jj%%j%%%%%J%%%%jJ%%J%%%%%%%%
-42376@%%%%%%%%%%%%%%%%%%%%J%%%j%%%%%%%%%%%%j%j%%JJ%%%%%%j%jJ%%%%%%%%%J%%%%%
-42307@%%%%%%%J%%%%%%j%%J%%%%%%%%%%%j%%%%%%%%%%%%%%%%j%j%%%%J%%%%%j%%%%J%%J%
-42238@%%%%jj%%%%%%%%%%J%%J%%%%%j%%%%%%%%j%%%%%%%J%%j%J%%%%%%%%%%j%%J%J%%%%%
-42169@%%J%%jJ%%%j%%%%%%%%%%j%%%J%%%%%%%%%%%%%%%%%%%%%%%%j%%%%J%%j%%%%%J%%%%
-42100@%j%j%%%%%%%%%JJ%%%jj%%%j%%%JJ%%%%%j%%J%%%%%%%%j%%%%%%%J%%%j%%%j%J%%%%
-42031b%%%%%J%%%%%%j%%%%%%%%%%%%%%%%J%J%%%%%%%j%j%j%J%%%J%j%%j%J%%J%%%j%%%%J
-41962a%%j%J%J%j%%%j%%%%%%%%%j%%%J%%%%%%J%J%j%%%%%%%%%%J%j%%j%%%%%%%%J%%%%j%
-41893b%%%%J%%%%%%%J%%%%%%%%%%j%%j%%%JJ%%%%%j%j%%%J%%%%j%%%%%%j%%%JJ%%%%%%%%
-41824ajJ%j%%j%%%%%%%%%%J%%J%%%%%j%%%jJJ%%%jjjJ%%%J%%%j%J%%J%J%j%%%%%%%j%%j%
-41755c%%%%J%%%%%jJ%J%%%%%%j%J%%j%jJJ%%%%%j%%%%%%J%%%%%%%%jJ%%%J%%%%%%%%%%%%
-41686@%j%%%%%%j%j%%J%%%J%%%%j%%%J%%j%%%%J%%%%%%j%%%%%%J%%J%j%%j%%%%%%jJ%J%%
-41617a%j%%%%%%%%%%J%%%%%%%%J%j%j%%J%%%%%%%%%j%%%%j%J%%%%%%%%%%%%%%%JJ%J%j%%
-41548@%%%%%%%%%%%%%%%%%j%%%%%%%%%%%%%%%%J%%j%j%%%J%%%%%%%%J%%%%%%%j%%%%%%%%
-41479aj%j%J%J%%%j%J%J%%%j%%J%%%%%%%%%%%%%%%%%%%%%J%%%%%%%%%J%%J%%J%%%%%%%%%
-41410DJ%J%%%%%%%%%%%J%%%J%j%jjj%jj%j%%j%%%%%%%%%%%%%%%%%%%%%%%%%%%%%%%%%%%%
-41341@%%%%%%%%%%%%%%%%%%%%%%%%%%%%%%J%j%%%%%%%%%%%%%%%%%%%%%%%%%%%%%%%%%%%j
-41272a%%%J%%%%%%%%J%%%%%%%%%J%j%%J%%%%%%%%%%%%%%%%%%%%%%j%%%%%j%%%%Jj%%%%%%
-41203@%%%%%%%%%%%jJ%%%j%%%%%J%%%%%%%%%%%%%%%%%%%%%%j%%%J%%%%%%%%%%%%%%%%%%%
-41134@%%%%%%j%%j%%%%%j%%J%%%%J%%%J%%%%%%%%j%%J%%%%%%%%%%%%%%%%%%%%%%%%%%%%%
-41065@%%%%%%%%%%%%jj%%J%%%%j%%J%%%%%%%%%%%%j%%%%J%J%%%%%%%%%%%%%%%%j%J%%%%%
-40996@%%%%%%%%%%%%%%%j%%J%%%Jj%%%%%%%%%%J%%%%j%%%%%%%%%%%%%%%%%%%%%%%%%%%%%
-40927@%%%%%%%%%%%%%%%%%%%%%%%%%%%%%%%%%%%%%%%%%%%%%%%%j%%%J%%%%%%%%%%%%%%%%
-40858@%%%%%%%%%%%%%%%%%%%%%jJ%%%%%%%%%%%%%j%%%%%%%%%%%J%%%%%%%%j%%%J%%%%%%%
-40789@%%%%%%%%%%%%%%%%%%%%%j%%%%J%%%%%%%%%j%J%%%%%%%%%%%%%%%%%%%%%%%Jj%%J%%
-40720A%j%%%%%%%%%%%%%%%J%%%%%%j%%j%%%J%%%%%%%j%%%%%%J%%%%%%%%%%%jj%%%J%%%%%
-40651a%%%%%%%%%%%%%%j%J%%J%%%%%%%j%%%%%%%%j%%%JJ%%%%%%%%j%%J%j%%%%%J%%%%%%%
-40582@%%j%%%%Jj%%%%%J%%%%%%%%%%%%jJ%j%%%%J%%%%%%%%%%%%%%%%%%%%J%%%%%%%%j%%%
-40513@%%%%%%%%%%%%%%%%%%%%%j%%J%j%%j%J%%%%%J%%%%%%%%j%%%J%%%%%%%%%%%%%%%%%j
-40444a%%J%%%%%%%%%%%%%%%%%%%%%%%j%j%%%J%%%j%%%%J%%%j%%%%%J%j%%jJ%%%J%J%%j%%
-40375a%%%%%%J%%%J%j%%%%%%%%%%%%%%%%%%%%%%%%%%%%%%j%%%%J%%jj%%J%%J%%j%%j%%J%
-40306aj%%J%J%%%%%%%%%%%%%%%%%%j%%%%J%%%%%%%%%%%%%%%%%%%j%%j%%%J%%%J%%%%%%j%
-40237aj%j%%%J%%%%%%%%%%%%J%J%%%%%%%%%%%%%%%%%%%%%%%%%%%%%%%%%%%%%%%%%%%%%%%
-40168@%%%%%%%%%%%%%%%%%%%%%%%%%%%%%%%j%%j%J%J%%%%%%%%%%%%J%%%%j%%%%%%%%%%%%
-40099@J%%%%%%%j%J%%%%%%%%%%%%%%%%j%%%%%%%%%J%%%%%%%%%%%%%%%%j%%%%%%%%%%%%%%
-40030@%%%%%%%%%%%%%%%J%%j%%%%%%%J%%%%j%%%%%%%%%%%%%%%%J%%%J%%J%%%%j%%j%%%J%
-39961B%%j%j%%J%%J%%%%%%%%j%J%%%j%%%%%%%%%%%%%%%%%J%%%J%%%%%%%%jj%%%J%J%%%%%
-39892C%%%%%%%j%%%%%%%%%j%%%J%J%%J%%%%%j%%%%%%%%%%j%%%%%%%J%%j%%%J%%j%J%%%%j
-39823B%%%%%J%%%%%J%%%%jj%%%j%j%%%%%J%J%%%%%%%j%%%%J%%%%%%%%Jj%%j%j%%%J%J%%%
-39754BjJ%%%%%%%j%%%%%%j%%%%J%%%%%%Jj%%%%%%%%%J%%%%%%%%%%%J%%%%%j%%%%%%%%%%%
-39685B%j%%%%%%%%%%%%%%%%j%%J%%%%J%%%%j%%%%%%%%%%%%%%%%%%%%%%%%%%%%%%%%%%%%%
-39616A%%%J%%%%J%jjj%%%%%%J%%%J%%%j%%%j%%J%%%Jj%%%%j%%%%J%j%J%%j%%%%%%%%%%%%
-39547@%%J%%%%%%%%%%%%%%%%j%%%%%%%J%J%j%%j%%%%%%%%%J%%%%%%%%J%%%j%%J%j%%j%%%
-39478@%%%%%%%%%%%%J%J%%%%%j%%%%J%JJ%%%%j%J%J%%%%J%%J%%%j%j%%%%%%%%%%%%%%jj%
-39409C%%%J%%%%%j%j%%%%%J%%%%%%%J%%%%%j%%%%%%%J%%%%%%%%%j%%J%%%%%J%%j%j%j%%%
-39340B%%%J%%%j%%j%%%%%j%%%%%%%%%%%%%%%%%%%%%%%%%%%%%%%j%%%J%%%%%%%%%%%%%j%J
-39271@%%%%%%%%%%%%%%%%%%%jJ%%%%%%%%%%%%%%j%%%J%%%%%%%%%%%%%%%%%%%%j%%J%j%%j
-39202b%J%%%%J%j%%%%%%%%%%%%J%%%%%%%%%%Jj%%%%%%%%%%%%%%%%%%%%%%%%%%%%J%%%%%j
-39133@%%%%%%%%%%%%%%%%%%%%%%%%%J%%%Jj%%%%%%%%%%%J%j%%%%%j%%%%%%j%%%%%%%%%%%
-39064a%%%J%j%%%%j%%%J%%j%%J%%%%J%%%%%%%%%%%%%%%%%%%%%%%%%%%%%%%%%%%%%%%%j%j
-38995b%%J%%%J%%j%%%%j%j%%J%J%J%%%%%%j%%%J%%%%%%%%%%%%%%%j%%J%%%%j%j%%%%J%%%
-38926a%%%J%%J%%%j%%%%%%%%%%%%%%%%%%%%%%%%%%%%%%%%%%%%%%j%%%%%%%%%%%j%J%%%%%
-38857a%J%%%j%%%J%%%%%%%%%%j%%%%%%%%%%J%%%%%%%%%%%%%%%%%%%j%%%%%%%%J%%%Jj%%%
-38788@%%%%%%%%%%%%%%%%%%%%%%%%%%%%%%%%%J%%%%%%%j%%%%%j%%J%%%%%j%%%%%%%%%%J%
-38719@%%%%%%%%%%%J%%J%%%%%%%%%%%j%%%%%%%%J%%%%j%j%%%%%%%%j%%%%%J%%JJ%j%j%%%
-38650@J%%j%%%%%%%%%%%%%%%%%%%%%%%%%%%%%%%%%%%%%%%Jj%%%j%%%%J%%j%%%%%J%%J%J%
-38581Bj%j%%%%%%%%%%%%%%%%%J%%%%%%%%%%%%%%%j%%%%J%j%%Jj%%%%%%%%%%%%%%%%%%%%%
-38512@j%%%J%%%%%%%%%%%Jj%%%%j%%J%%jJ%%%%%%%%%%%%%%%%%%j%j%%%%J%J%%%%%%%%%%%
-38443@%%%%%%%%%j%%j%jJ%%%%J%J%%%%j%%%%%%%%%%%%Jj%j%%%%J%%J%%%%%%%%%%%%%jJ%%
-38374@%%%%%%%%%%%%%%J%%%%%j%%%%%%j%%%J%%%%%%%%%%%%%%%%%%%%%%%%%%%%J%j%%%%j%
-38305a%%%%%J%%%%%%%%%%%%%%%%%%%%%%J%%%%%%j%%%%%j%%%J%%%%%%%%%%j%%%j%%%%%%J%
-38236a%%%%%%%%%%%%%%%jJ%%%%%J%%j%J%j%%%%%%%%%%J%%%%%%%%j%jJ%%%%%%%J%%%%%%%%
-38167@%%%%j%%J%%%%%%%j%j%%%%%%%%%J%J%%%%%%j%%J%%%%%%%%j%%%%%%%%%%%J%%%%%%%%
-38098@%%%j%%%%%%%J%j%%%%J%%%jJ%%%%%%%%%%%%%%%%%%%%%%%%%%%%%%%%%%%%%%%%%%%%%
-38029@%%%%%j%Jj%%%%%J%%%%%%j%%Jj%J%jJ%%%j%%%%%J%%%%%%%%%%%%%%%%%%%%%%%%%%%%
-37960@%%%%%%%%%%J%%%%%%%%%j%%%%j%%%%J%%%%%%%%%%J%%%%%%j%%%%%%%%%%%%%%%%%%%%
-37891@%%%%%%%%%%%%%%%%%%%jJ%%%%%%%%%%%%%%%%%%%%jJ%%%%%%J%j%%%%%%%%%%%%%%%%%
-37822@%%j%%%%%%%%%%%%%J%%%%%%%%%%%%%%%%%%%%%%%%%%%%Jj%%%%%%%%%%%%%%%%%%%j%J
-37753@%%%%%%%%%%%%j%%J%%%%%%%%%%%%%%%%j%%%%%j%%J%J%%j%J%%%%%%J%%J%j%%%%%%%j
-37684@%%J%%J%%j%j%%%%%%%%%%%%%%%J%%%j%%%%%%%%%%%%%%%%%%%%j%j%%J%%J%%%%%%%%%
-37615@%%%%%%%%%%%%%%%%%%%%%%%%%%%%%%%%%%%%%%%%%j%j%J%J%%J%%j%%%%%%%%%%%%%%%
-37546@%%%J%%j%%%j%%%j%%%%%J%%%%%%%%%%%%%%%%%%%%%%%%%%%%%J%%%%%%%%%%%%%%%%%%
-37477@%%%%%%%%%%%%J%j%%j%%Jj%%J%%j%%J%%%j%%J%%%%J%%%%%j%%%%%%%j%%jJ%J%%%%%%
-37408@%%%%%%%%%%%%%%%%%%%%%%J%j%%%%%%%%%%%%%%%%%%%%%%%Jj%%%%%%%%%%%%%%%%%%%
-37339@j%J%%%%%j%%%%J%%%%%%%%%%%%%%%%%j%%%%%%%%%%j%J%J%%%%%%%%%%%%j%%%j%%%%%
-37270b%j%%%JJ%%%%%%J%%%%%%j%%J%%%%%%%%%%%%%%%%%%%%%%%%%%%%%%%%%%%%%%%J%%%%%
-37201A%%%%%%%%%%%%%%%%%%%%%%%%%%J%%%%j%%%%%%%%%J%%%%%%%%%%j%%J%Jj%j%%J%J%%%
-37132Cj%%%J%J%%%%j%%%%j%%j%%%J%%%%jJ%%%%%%%j%%%%%%%J%%%%J%%j%jJ%j%%%%j%%%J%
-37063A%%%%jJ%%%j%%%%%%%J%%%%%%%%%%j%%J%J%%j%%%%%J%J%j%J%j%%%%%%%%%%%J%J%%j%
-36994C%%%%%%j%%j%%%J%%%J%JJ%%%%%%J%%j%%j%J%%J%%%J%J%%j%%%%J%J%%%%%%%%%jj%j%
-36925F%J%%J%J%%j%%%%j%%%j%J%%%%%%%%%%j%%%%J%%%%%%j%%%%%%%JJ%J%%%j%%%J%%j%%%
-36856H%%%%%%%%%%%%%%%%%%%%%%%%%%%%%%%J%%%%%%%%J%%%%%J%j%%%j%%%%j%%%%%%j%%%%
-36787G%%%J%J%%%%%%%j%j%%JJ%%J%j%%%%%%%j%%%%%%%%J%j%%%%%%%%j%%%%%J%%%%j%%%%%
-36718G%jj%j%%%%%J%j%%%%%%j%%%%%j%%%j%J%%%%%%j%%%%%%%%%j%%%%J%%%%%%%%%%%%%%J
-36649B%j%%%%%%%J%%%%j%%j%%%%%J%%%Jj%%j%%%%%%%%%%%%%%%%%%%%%%J%j%%%%%%%%%J%%
-36580A%j%%%J%%%%%%%%%%%%%%%%%%j%%%%%%J%%%%%j%%%%%%%%%%%%%%%%%%%%%%%%%%%%%%%
-36511@%%%%%%%%%%%%%J%%J%%%j%%J%%%%%j%%%%J%%j%%%%%%%%%%%j%%%J%%%%J%%%%j%%jJ%
-36442A%J%%%%%%%%j%j%%J%%%Jj%%%j%J%J%j%%%%%%j%%%J%%%%J%%%%j%%j%J%%%J%%j%%%%%
-36373A%%%%%J%%%%%%%J%%j%%%J%%%%j%%%Jj%%%j%%%%%%%%%%j%%%%%%%%%%%%J%%%%%%%%%j
-36304@%Jj%%J%%%%%j%%%%%%%%%%%%%%%J%j%%%%%%%J%J%j%%%%%%%%%%%J%%%%%%%j%%%%%j%
-36235@J%J%%j%%jJ%j%%J%%J%%J%%J%j%j%%%%JJ%%J%j%jj%j%%%%%%J%%%%%%%j%%%%%%%%%%
-36166AjJ%%%%%%%%j%%%%J%J%%%%%%%j%%J%%%%%%j%%J%%%%%%%J%J%%%%jj%%j%%J%J%%%%%%
-36097C%%%%%%%%%J%%j%j%%%%%j%%%%%%j%J%%%%%J%%%%%%%%%%J%%j%%J%%%%%%J%j%%%%%%%
-36028C%%%j%%j%%%%%%J%%%%%%J%%%%j%%%%%J%%J%%%%%%j%%%%%JJ%%%%%j%j%j%%J%%%%%%%
-35959C%%%%%%%j%%%%%%%%%%%%%%%%j%%%J%%%%j%%%%%%%%%j%%%J%%%%%%%%J%%j%%%j%%%%%
-35890@%J%j%%%%%%%%%%%J%%j%%%%%%%J%%j%%%%%%%%%%J%%%%%j%%%%%%%%%%%J%%j%%%%%%%
-35821@%%%%%%%%%%%%%%%J%%%j%%%%%%jJ%%%%%%%%%%%%%%%%%%%%%%J%J%j%%%%%%%%%%%%%%
-35752A%%%%%%%%%%j%%%%%%%%%%%%%%%%%%%%%j%%%%%J%%%%%%j%J%%%J%%%%%%%%%%%%%%j%%
-35683@%%%%%%%%%%%J%%%%j%%%%%%%%%%%%%J%%%%%j%%%%%%%%%%%%%%%%%%%%%%%%J%%%%%%%
-35614Aj%j%J%%J%J%%%%j%j%%%J%%%%%j%J%%%%%J%j%j%%%%%%J%%%J%%j%%%%%j%%%%%J%%j%
-35545@%%%%%%J%%%%%%J%J%j%%%%%%%%%%jj%J%%%Jj%%%%%%%%%J%%%J%J%%%jj%J%%J%%j%%%
-35476C%%%%%%J%J%%%%%%%j%%j%%jJ%%%%%Jj%%%j%%%j%j%J%%%%%%J%%%%%%%%%%%%%%%%j%%
-35407A%%%J%%%%%%%%%%%%j%%%%%%j%%%%%%%%%%%%%J%%j%%%%%%%%%%%%%%%%%%%%JJ%%%%%%
-35338B%JJ%%%J%%%j%%%%%%%%%%%%%%%%%jj%%%%%J%%%j%J%j%%%%J%%%%%j%%%%%%J%%j%j%%
-35269A%J%%%%j%%%%J%%j%%%%%%%%j%%J%J%%%%%%%%%j%%J%%j%J%%%%%%%%%%%%%%%j%%%J%%
-35200B%%%%J%%%%%j%%J%%%%%%%j%%%%J%%%%%%%j%%%%%%Jj%j%%%%J%%%%J%%j%%%%%%%%%%%
-35131B%J%Jj%%%%%%J%%%%%j%%%%%j%J%%%j%j%j%%%%J%%%%%%%jJ%%%%%j%%%J%%J%%%Jj%%j
-35062A%%%%%j%%%%J%%%%%%%%%%%%%%%%%%J%%%J%%%j%Jj%%J%%%%j%%j%%%%%%%J%%%j%j%%%
-34993@%%%%%J%%%%%%%J%%%j%j%%%%%%%%%%J%%%%%%%%%%%%j%%%%%%Jj%%%%%J%%J%%%%j%%%
-34924A%j%%%%%%J%%%%%j%%%%J%%%%%%%%J%J%j%%j%J%%%%j%%%%%%%%J%j%%%%%%%j%%%%%%%
-34855@%%%%%%%%%%J%%J%%%j%%j%%%%%%%%%%%J%%j%%%%%%%%%%%%%%j%%%j%%J%J%%%%%%%%%
-34786@%%%%%%%%%%%%%%%%%%J%%%%%j%%%%%%%%%%%J%%%%%%%%%%%%%%J%J%%%JJJ%JJ%J%J%J
-34717A1JJJKJJJJJ%jjkjkjjjj%jj%j%j%%j%%%%%j%jj%%%%%%j%%%%%%%%J%%j%J%%%%j%%j%
-34649@%%%%%%%%%%%%j%j%J%%%%%%J%%%%%%%%%%%%%%J%%%%j%%%%%%%%%%%%%%%%%%%%%%%%%
-34580@%%%%%%%%%%%%%%%%%%%%%%%%%J%%%%%%%j%%%%%J%%%%%jJ%%%%%%j%%%%J%%j%%%%%%%
-34511@%J%%%%%%%j%%%%%J%%%j%J%%%j%%%%%%%J%%%%%%j%%%%%%%%%%%%%%%J%J%%j%j%%%%%
-34442@%%%%%%J%%%%%j%%%%%%%%%%%%%%%%%%%%%%%%%%%%%%%%J%J%%%%%%%%J%%%j%%jJ%%%%
-34373B%j%%%j%%%%%%%%%%%%%%%j%%%J%%J%J%j%j%%%%%%%%%%%J%%%%%%j%%%%J%%%%%%%%%%
-34304A%%%j%J%%%%%%%%%%%%%%%%%%%J%%j%j%%Jj%J%%j%%%%%%%%%%%%%%%JJ%%j%%%%%J%%%
-34235B%%%j%%%%%%%%%j%%J%%j%%%%%J%%%%%%%%J%%%%j%%%%%%j%%%%%%%%%%%%%%%%J%%%%%
-34166A%%%%%%%%j%%%J%%%%j%%%%%%%Jj%%%%%%%%%%%%%%%%%jJ%%%%%%J%%%%j%%%%%J%%%%%
-34097AJ%%%%%%%%%%%%%J%%%%%%%%%%%%%j%%%%%%J%%%j%%%%%%%j%%J%%%%%%%j%%%%%%%J%j
-34028A%%%%%%J%%j%%%%%%%%J%%J%%%J%%j%%J%%%j%%%J%j%%%%j%%%%%%%%%%%%%%%j%%%%%%
-33959AJj%%J%%J%%%j%%%%%%%%%%%%%%%%%%%%%J%j%%%%%%%%%%%%%%%%%%%%Jj%j%%%%%%%%j
-33890@J%%%%%J%%%j%%%%j%%%%%%%%%%%%%%%%%%%%%%%%%%%%%%j%%J%%%%%j%%%J%%%%%%%j%
-33821aJ%%%%%%%%%%%%%%jJ%%%%%%%%%%%%%%%%%j%j%J%%%%%J%%jJ%%%%%%%%%%%%%%%%%%%%
-33752@%%%%%%%j%%%J%%%J%%%%%%%%%%%%J%%j%%j%%%%%%%%%%%%%%%%%%%%%%%%%%%%%%%%%%
-33683@%%%%%%%%%%%%%%%%%%%%%%%%%%%%%%%%%%%%%%%%j%%%%%J%%%%%Jj%%%%%%%%%%j%%%%
-33614a%%%%j%%J%%%J%%%%%%%%%%%%%%%%%J%%%%j%%%%%%%%%%%%%%%%%J%%%%j%%%%%j%%%%%
-33545a%%J%%%%%%%%%%%%%%%%%%%%%%%%Jj%%%%j%%j%%J%%%%J%%%%%%%%%j%%%J%%%%%%%%%%
-33476@%%%%%%%J%%%j%%%j%J%%%%%%%%%%%%%%%%%%%j%%%%%%%%J%%%%%%%%%%J%%j%%%%%%%%
-33407@%%%%%%%%%%%%%%%%%%%J%%%j%%%%%%%j%%J%%%%%%%%%%%%%%%%%%%j%%%%%%%%%%%%%%
-33338a%%%j%%%%J%%%%%%%J%%%%%%%%%%%J%%J%J%J%j%%%%%%%%%%%J%%%%j%%%J%j%%%%%%%%
-33269C%%%%jJ%%%j%%j%%%%%%J%%j%j%%%%%%%%%%%%%%%%%%%%%%%%%%%%%%%%%%j%%%J%%%%%
-33200@J%%%%%%%%%%%J%%%J%%%%%%J%%%%%JJ%%Jj%%%%%%J%J%%%%%%j%%%%%j%%%J%%%%%J%j
-33131G%%j%j%%J%%j%%%%j%j%%%%j%%Jj%%%%j%J%%%%%%j%j%%%%%%%%%%%%%%%J%%%%%%%%%%
-33062A%%%%%%%%%%J%%j%%%%%%%%%J%%%J%%%%J%%%%%%%%%%%%%%J%%%J%%j%%j%%%j%%%%j%j
-32993A%%J%%Jj%%%%j%%%%j%%%J%%J%%%%%%%%%%%%%%%%%%%%j%%j%%%%%%%%%%%%%%%%%J%J%
-32924B%j%%%%j%%%%%%%%%%%%%%%%%%%%%%%%%%%%%%%%%%%%%%%%%%%%%%%%%jJ%%%%%%%%%%%
-32855@%%j%%J%%%%%%%%J%%%%j%%%%%%j%%%%%J%%%%%%%%%%%%%%%%%%%%%%%%%%%%%%%%%%%%
-32786@%%%%%%%%%%%%%%%%%%%%%%%%%%%%%%%%%%%%%%j%%%%%%%%%%%%%j%%J%%%J%%%%%%%%%
-32717@%%%%%%%%%%%%%%%%j%%%%%%%%%%%%%%%%J%%%%%%%%%%Jj%%%%%%%%%J%%%%%%j%%%%%%
-32648@j%%%%J%%%%%%%%%%%%%%%%%%%%%%%%%%%%%%%%%%%%%%%%%%%%%%%J%%%%j%%%%%%%%%%
-32579@%%%%%%J%%%%%%%j%%%%%%%J%j%%%%%%%%%%%J%J%%%%%%%%J%%%%j%%%J%j%%j%j%%%%%
-32510@%%%%%%%%%%%%%%%%%J%%%%%%%j%%%%%Jj%%J%j%%%%%%%%%%%%%%%%Jj%%%J%%%%%%%J%
-32441B%%%%j%%j%%%%%%%J%j%%J%J%%%%j%%J%%J%%%%%%%j%%%%%%%%%%jJ%%%%%%%%%%%%%%j
-32372A%%j%%%%%%%%%%%%%%%%%%%%%%%j%J%j%%%%J%j%%%%J%%%%j%%%%J%%%%%%%%%J%%%J%%
-32303Bj%%j%%%%%%%%%%%%%%%J%%j%%%%%%%%%%%%%%%%%%%%%%%%%%%%%%j%%%%%J%%%%j%%%%
-32234a%J%%%%%%%%%%%%%%%%%J%j%%%j%%%%J%%%%%J%%j%%%%%%%%%%%%%%%%%%%%%%%%%%%J%
-32165A%%%%%%%j%%%J%%%Jj%%%%%%%%%%%%%%%%j%%%%%%%%%%%%%%%%%%%j%J%%%%%%%%%%%%%
-32096@%%%%%%%J%J%%%%j%%j%%%%%%%%%%%%%%%%%%%%%%%%%Jj%%%%%%%%%%%%%%%%%%%%%%%%
-32027@%J%%%%Jj%%%%%%%%%%%j%%%%%j%%J%%%%J%%%%j%%%%%%%J%%j%%%%%%%%%%%%%J%%Jj%
-31958A%%J%%%%%%%%%%%%%%j%%%%j%%%%%%%%%%%%%%%%%%%%%%%%%%%J%%%J%%%%j%%J%j%%%%
-31889A%%%%%%%%j%Jj%%%%%%%%%%%%%%J%%%%%%%%%%j%%J%%%%J%j%%%%%%%%%%%J%%j%%%%%j
-31820@%J%%%%%%%%%%%%j%%%%%%j%%J%%%%%JJ%%j%%%%%%%%%%j%%%%%%%%%%%%%%%%%J%%%%%
-31751AJ%%%%j%%%%%%j%%%J%j%J%%%%%j%%J%J%%%jj%%j%J%J%%%%%%j%%%%%%%J%%%%j%%%%%
-31682@%%%%%%%%%%%%%%%%%%%%%%%%%%%%%%%%%J%j%%%%%%%J%j%%%J%j%%%%J%J%%j%%j%%J%
-31613A%%%%%%%J%%j%%%%%%Jj%%j%%%%%J%%J%%J%%J%%j%%j%%J%%%%%%%%%%%%j%j%J%%%j%%
-31544A%%%%%%%%%%%%j%%J%%%j%%J%J%%%%%%%J%%%j%%%%j%%%%j%%%%J%%%%J%J%j%j%%%%%j
-31475@%%%%%%%%%J%J%Jj%j%j%%%%j%%J%%J%j%%%%%J%%J%j%%%j%%%%%%%%%%%%J%%%%%%%%j
-31406@%%%J%%%%%%%%%%%%%%J%%%%j%%j%%%%%%%J%%%%J%%%jJ%j%%%J%J%%%%%J%%%%%%%%%J
-31337E%j%%%%%%%%%%%%j%%j%j%j%%J%%%%%j%J%%%%J%%%%%j%%%J%%%%j%j%%%%%J%J%%%%%%
-31268B%%%%%%%%j%j%%%%%%%%%%%%%%%%J%j%%%%%%%%%%%%%%%%%%%%J%%j%%J%%%%%%%J%%%%
-31199B%J%%%%%%%j%%%j%%%%j%%%%J%%%%%jJ%%%J%%J%j%%%%%%%%J%%%%%%j%%%j%%%%%%j%%
-31130@%%%%%%%J%%%%%%%%%%j%J%%%j%%%%%%%%%%%%%%%%%%%Jj%%%%%%%%%%%%J%%%%%j%J%%
-31061A%%%%%J%j%%%%%J%j%%J%J%%J%%%%j%%%%%%j%%%%%%%%%J%%j%%%%%%%%%%%%%J%j%%%%
-30992B%%%%%%%%%%%%%%%%%%%%%%j%%%%Jj%%%%J%%jJ%%%%%%%%j%%j%%%J%%j%%%%%%%%J%%j
-30923@%%%J%j%J%%%J%j%%j%%%%%%%J%%j%J%%J%%%%%j%%%%%%j%%%%%J%%%%j%%%J%%%%%%%%
-30854A%%%%J%%%%%%%%%j%%%J%J%%%%j%%%%j%%%J%%j%j%J%%%Jj%%%%%%%%%J%%J%%%%%%%%%
-30785C%%j%%%j%%%%%%%%%%%%%%%J%%%%j%%J%%%%J%j%j%%%J%%%%%%%%%%%j%%%%%J%%%j%%%
-30716AJ%%%%%j%j%%%%%J%%%%%%j%%%%JJ%%%%%j%%%%%%%%%%%%%%J%%J%%%J%%%%j%%%%j%%%
-30647B%%%%%J%j%%%j%%JJ%%%%j%j%J%J%J%%j%%%%%%%%%%j%%%%%j%%%%%%J%%%%%Jj%%%%%%
-30578B%%%j%%%%J%J%%%%%%%%%%%J%j%%%j%J%%%j%%%%%%%%%%%%%J%%j%j%%%%%J%%%J%%%%%
-30509C%%J%%%J%j%%%%%%%%J%j%%%J%%%%%%%J%%j%%%%%%J%%%%jj%j%%%%%%%%%%J%%%%%%%%
-30440DJ%%%j%%%%%%j%j%%%%%%%%J%%J%%%%%%%%%%%%%%%%%%%j%%%%%%%%J%%%%%Jj%%j%%%%
-30371CJ%%j%%j%%J%%%%%%%%%%j%JJ%%J%%%J%%j%%%%J%%%j%%%%jJ%%%J%%%%jj%%%%%%%%%%
-30302DJ%%%%%%%%%%%%j%J%%j%%%%%%%%%%%%%%%%J%%J%%%%%j%%%%%j%%%J%%J%%%%%j%j%j%
-30233CJ%J%%%%%%%%J%%%%%%%%%j%%J%J%%%%%j%%%%j%%%%%%%%j%%%%J%%%%%Jj%%%%%%%%%J
-30164F%J%%%%%j%%%%%%J%%j%%J%%%%%j%%J%%%%%%j%%%%%%%%J%%%%%J%%%j%%%%%%%%%j%J%
-30095G%%%%%j%%%%%%%%%%%%%%%%jJ%%%%%%%Jj%%%%%j%%J%%%%%%%%%%%%j%%%J%%%%%%%j%%
-30026E%%%%%%%j%J%J%j%%%%%J%J%%%%%%%%%%%%%%%jJj%j%%%%J%%%%%%%%%%%J%%%J%%%%%%
-29957H%%%%%%%j%%%%%%%%%%%%%%%%J%%%%%%%%J%%%%%%%%j%%j%%%%J%%J%%J%%%%%%J%%J%j
-29888A1%jj%%%J%J%%%%J%%%j%%j%%%j%J%%%%%J%%%%%J%j%J%%J%%j%%JJ%%J%jJ%%%J%J%J%
-29820A8JJ%%%%JJJ%J%%JJ%%J%J%JJJJ%JJJKJJJJKKJKKKKLLLLMMMNNOPPPQRJ0J0J2J3J4J6
-29758B07J8J9K0K3K4K5K6K7K7K4K1J4Npj9k6k9k9k6k4k2k0j7j7j4j4j3j1j0rqppopnnnmm
-29718A15mmlmlklklkklkllkkkkjkjjkjjjjjkkjjj%j%j%jjj%jj%jjjjj%j%jj%j%%%j%%j%%
-29651B7j%%j%j%%%jj%jjj%j%%%%%%%%%j%j%%%%J%%%%%%%%%%j%%%%%%J%%%j%%%%%%j%%%jJ
-29583A5%%%%%j%%%%%%%%%%%%%%J%j%%j%%%J%%j%%%%%JJ%%%%%%%%%%%%%%%jJj%%%j%%J%%%
-29515A4J%%%%%jJ%%j%%%%%%%j%%%%%J%J%%%%%J%J%%j%%%j%%%%%%%j%%%%%%%%%J%%%%%%%%
-29447A5%%%%%J%%%%%j%%%%%%j%%%J%%%%J%%%%J%%J%%%J%%%%%%%%%%J%%j%%J%%%%J%%J%j%
-29379B1%%%%%%%J%%j%%J%%%%%j%%j%%%%%J%jJ%%%%%%%%%%%%%%%%%J%%%%j%%%%%%%%J%%%%
-29311B2%J%%Jj%j%%%%j%%JJ%%j%j%%%%%%j%%J%J%J%%%%jj%%J%%J%%J%%%%%%%j%%%J%%%JJ
-29243B6%%%%j%%%J%%%%%%%%%J%%%%J%%%j%%%J%%%%%%%%j%%%%%%Jj%%%J%%%%J%j%%%%%%J%
-29175B9%%%%%%J%%%%%%%%%%%J%%%J%J%j%%%%%%%%%%jJ%%j%%j%J%J%%%%%%%%%J%%%%J%%%J
-29107C5%J%J%%%%%J%%J%%%J%%J%J%j%%%JJJ%%J%%j%%j%jJ%%Jj%%%%J%%J%%J%%%J%J%J%%%
-29039D9%%%%JJ%%%%%%%%%%J%J%%%%%%%%J%J%JJ%J%%%%%%JJ%JJ%JJ%%%%j%%%%%JJ%%J%J%%
-28971F7%%%%%%J%%J%%%J%%J%J%J%J%%J%JJJJ%%%%J%J%JJ%J%%%%%J%%J%JJ%J%J%J%%J%J%%
-28903I3J%JJ%J%J%J%%JJ%Jj%%%%J%J%JJJJJ%JJJKJKJJ%JJ%JJJJJJJKJJJJJJJJKJJKJJJKJ
-28835A49KJJKJKJKKKKJJKKKKKKJKKLKKJKKLKKLKLKLKLLLKKLLLLLLKLKLKKKKKKKKKKLLKLK
-28768B94LKLLLMLKLKLLKLLLMLLMLMMMMMMNNNNMMMMNMMMMNNOOOOPOPPOPPPQQPQPPQQQRRJ0
-28702F22J1J0J1J0J1J0J1J0J1J0J1J2J2J3J4J4J5J6J7J8J8J9K0K0K0K1K1K2K3K3K3K3K3K3
-28668A168K3K4K3K5K5K7K9L0L1L2L3L4L5L6L8L9M1M3M6M8N0N1N4N5N7N9O1O3O6O9P2P5P8
-28635B640Q2Q5R0R4R8J04J08J15J19J26J30J36J41J46J50J56J60J67J74J80J89J97K08K19
-28611F014K32K46K62K79K99L20L46L75M07M43M84N30N81O41P09P84Q61R37J012J088J171
-28590A8021J267J376J499J637J787J946K113K285K470K676K904L144L386L618L827L996M101
-28573F2053M126M033L737L128K143P80q95k606l921m570m639m386m017l639l299l006k757
-28556D2265k535k326k123j926j743j577j433j307j199j106j026r56q92q32p78p29o89o56
-28538A8432o27o02n79n55n33n10m90m72m54m36m19m01l82l64l46l28l13l00k87k76k65k55
-28516I238k45k37k27k19k10k02j95j91j86j84j79j76j70j66j60j56j52j47j43j37j33j29
-28494E294j24j19j16j13j09j06j05j04j02j00r8r6r3r0q8q4q2p9p8p7p5p5p2p1p0p0o9o9
-28466B760p0p1p2p3p2p2p1p0o6o4o2n9n8n5n3n2n0m9m9m8m8m6m5m3m0l7l5l2k9k8k6k3k2
-28433A070k1j9j9j7j6j5j5j5j4j4j4j3j3j2j2j2j3j3j3j5j4j5j4j4j3j3j2j3j2j2j2j2j0
-28400F09j1rj0rrqqqpppopoppqpqpppppoononnnononnnnnnmnmmnmnmmmmmmlmmlmmlmlmmm
-28335B41mmmmlmmmmmllllllllkllllkllklkkkkkkkkkkklkkkkkkkkkkjkjjkjkjjkjjkjjj%
-28268H5jkjjjjjjjj%j%jjjkjkjjjjj%jjjjjjj%j%j%jj%j%j%%j%%jj%jj%%%%%%%%j%jjj%j
-28200C7%j%%%%%%j%%%%%j%%j%%j%j%%%j%j%j%%jJ%%%j%%jjj%j%J%j%%%j%%%j%%J%J%J%J%
-28132B5%%%%%%%%%JJ%JJ%%J%J%J%JJjjjjkjjj%jj%j%%%%%j%jjj%j%j%%%%%%j%%%%%%j%%j
-28064A3%j%%%%%J%%Jj%%%%j%%%%%%%j%%%%J%J%%%%%%J%%%%%%%%%%%j%j%%j%%%%%%%%j%%%
-27996A0j%%%%%jj%%J%J%%%%j%%j%%%%%%%%%%%j%j%jJ%J%%J%%%J%%j%j%%j%%%j%%%%%j%%J
-27928D%%J%%%%%%j%j%%%%%%J%%%J%%%%%%%%J%%%j%%%%j%j%%%%%J%%%%%%j%%%%J%%%jJ%%%
-27859DJ%%j%%J%%%%j%%%%%%%%J%%%jj%%j%j%%j%J%%%%%%%%%%%%%%%%%%%J%%%%%%%%%%%%%
-27790B%%%%%%%%j%j%%%%%%%%%%%%%%%j%%J%%%%%%%%%%%%%%jJ%%%%%%%%%JJ%%%%%%J%%%J%
-27721D%%%%%%%%j%J%%%J%%%J%%%%%%%%JJ%%%jj%j%%%%%%J%J%j%j%J%%%%%%J%%j%%%J%%%%
-27652GJj%%JJ%%%%%%%%%%%J%%J%%%%%%%%%%%J%JJJ%%%%%%J%%%%%%j%j%%J%J%J%J%%J%J%%
-27583B0J%%J%%%%%%%%J%%J%%%j%J%J%%%%J%%J%%J%J%JJ%JJ%J%JJ%J%J%J%JJ%JJJJKJJ%JJ
-27515E1%JJJJJJJJJJJJJJJJKKKKKJKJKKJKKKKLKLLLLLLLLLMLNMNMMMNNNNONPOPOPPQQRRR
-27447B73RJ1J0J1J2J2J3J3J4J4J4J6J6J8J8K0K1K2K3K4K5K7K9L2L3L6L8M1M3M7M9N3N6O0
-27413A153O5O9P4P8Q3Q7R2R6J01J04J06J09J10J11J10J10J07J04J00R4Q8Q0P0N9M8L6K4J4
-27385C482Kqk0l0m1n1o1o9p5q0q4q6q6q6q5q4q2p9p5p1o6o0n5m8m3l8l3l1k9l1l5m2n1o0
-27351A609o6o6o4o0n6n3m8m6m3m1l8l7l4l3l1k9k7k6k5k4k2k2k1k1j9j9j7j7j7j6j6j5j5
-27318E25j4j3j3j2j2j2j1j1j1j0j0j0rj0rrqqqqqqqppopoonooooononnnnnmnnnmmnmmmml
-27264A32mlmlklllklkllkllkkkkjkjjjkjkjkkkj%jjjjjjjj%jjjjjjjjj%jjjjj%jj%j%%j%
-27197C3%j%j%j%jj%j%%j%jj%jj%j%%%%j%j%%j%%%%%%jj%j%%%%j%%%Jj%j%%%j%%j%%%%%%%
-27129A1j%J%%%j%%j%%j%%j%%%j%%%%%J%%%%%j%j%j%%%%%%%%j%%%j%J%%%%%j%%%%%%%%%%%
-27061B%%j%%%%%%%%j%%J%J%%%%%%%j%%j%%%%J%%j%%%%%%%%%%jJ%%%%%%%%%%%%%%%%%j%%J
-26992@%%%%%%j%j%%jJ%J%%%%%j%%%J%%%j%%%%j%%%%%J%%J%%%%%%j%%%%%%%jj%%J%%JJ%%%
-26923a%%%%%%%%%%%%%%%%j%%J%%%%%%%J%%jJ%%%%%j%j%J%%%%%%j%%J%J%%%j%%%%%%%J%j%
-26854aj%%%%%%%j%%%J%J%j%%Jj%%%%%Jj%%%%J%%%%%%%%%%%j%%%%J%%%%%%%%%%%%j%j%%%%
-26785cJ%%%%%j%%J%%%%%%%%%%J%%j%%j%%%%J%J%%%%%%%%%%jj%J%J%%%%%j%%%%%%%%j%%%%
-26716cJ%%J%J%%%%%%%%%%%%%%%%%%%J%%J%%%J%%%%%%%%%%j%%j%%%%j%%%%%%%%%%%J%%%%j
-26647@%%%%%%%%%%%%%%%%%%%%%%%%j%%%%%%jJ%%j%%%J%%%%%J%%%%%%%%j%%%%%%%j%%%%%%
-26578b%%%%%%%%%%%%%j%%%J%%j%%%%%%%j%%%%%J%%%%%%%%j%J%%J%%%%%%j%%%J%j%j%%J%%
-26509cJ%%%%%%%j%%j%%j%Jj%J%%J%J%j%%%%j%J%%%%%j%%%%%%%%%%%%%J%j%%J%%%%%%%%%%
-26440cJ%%%%%%%%%%j%j%%%%%%%J%%%%%%%%J%%j%%%J%%%%%J%%%j%j%%%%%%%%%j%J%%j%%jJ
-26371d%%%%%%J%%%j%%%%%%%%J%%J%%%%j%%%j%%J%JJ%J%j%%%%%%%%%J%%%%j%j%J%%%%%%%%
-26302a%%%%j%%%%%%J%%%%%%j%%%%%J%Jj%%j%%%%J%%%%%J%%%%%J%%%%%%%%%%%%%%%%%%%%%
-26233A%%%%JJ%J%%%%JJJ%JJJ%JJ%JJ%J%J%J%%%%%%j%j%%%jjj%%j%j%j%j%jjj%%%%%%%j%j
-26164C%%%%%%%j%%%j%%j%%%%J%J%%j%j%%%%J%%%%%%%%J%%%%j%%%j%%%%%%%%%%%%%%%%J%%
-26095A%%%%j%%%%%%%%J%%j%%J%%j%%%%%%%%%%%%J%j%%%%%%%%%%%%J%%%%%%%%%%%%J%%J%%
-26026C%%%%%%%%%J%%%%j%j%%j%%J%%%%jj%%%%%%%%j%%%%J%%%%j%%%%%J%%%%%%%%%%%%%%%
-25957@%%%%%%%%J%JJ%%%%j%j%j%%%%%%%%%j%%%J%%%%%j%%%J%%%j%%%%%%j%%j%%%%J%%%%%
-25888b%%%J%%%%%%%%j%%%%%J%%%J%%%%J%%%%J%%j%J%%%%%%%JJ%JJJ%JJJJJJ%%%jjjjj%%j
-25819G%%%j%%%j%%%j%J%Jj%%j%%%%%%%%%jJ%%%%%jJ%%%jJ%J%%%%%%%J%JJ%%j%%%%%%%%%J
-25750H%J%j%J%JJ%%%J%%%JJ%J%JJ%J%J%J%J%%%%%%%j%jjjjjjj%%%%J%%%%%J%%%j%jj%%%j
-25681A1%%%%%j%%%%J%%%%%%J%%%%%J%%%%%j%%j%%%%%%%j%%%j%J%%%%%jJ%%J%%%j%%%%%%%
-25613A0%%J%%%%%j%j%j%j%jj%j%j%%J%%%%j%%%%%%%j%%%%%%%%%j%%%j%%%%%J%J%%%%%%j%
-25545Aj%%J%%%%%%%%%%j%%%%%%%%%%%%%%%%%J%j%%%%j%j%%JJ%%%%%%%%%j%%j%%%j%%JJ%%
-25476a%%%%%%%%%%J%%%%%%%%j%%%%%Jj%%%%%%%j%%%J%%%%%%J%j%%%j%%%%%J%%%%%Jj%%%j
-25407b%%J%%%%j%%%%%j%J%J%J%%j%%%%%%J%%%%%%j%%%j%%%%%%%%%J%%%%%%J%%%%%%j%%%%
-25338a%%%%%%%%%%%j%%j%%%%%%%%%%%%J%%%%J%%J%%%j%%%%%%j%%%%%%J%%%%%%%%%%%J%%%
-25269@%j%%%%%%%%%%J%j%%%%%%%%%%%%j%%%%%%%%J%%%%%%Jj%%%%%J%%j%%%%%%%%%%%%%%%
-25200a%%%%%%%J%%%%%%%%%%jJ%%%%%%%%%%%%%%%J%%%%%%j%%%J%%jJ%JJ%%%%%%%%%%%%J%%
-25131D%%%%%j%%%JJ%JJ%%J%%%J%J%%%J%J%%JJ%J%JJJJJJKJKKKKLLLMMNNNOOPQRRJ0J0J1J1
-25065A51J1J1QNjpj1j3j3j2j1rrppoommmlklklkjkkjkkkjjj%jkjkkjjjj%jjj%j%%j%%%j%
-25005A4j%jjj%j%%%%j%jJ%%%j%j%%%%j%%%j%%j%%%%%%%%%%j%j%%%%%%J%%%j%%%%%%%%%%%
-24937A%%%%%%%%j%%%%%J%%%%jJ%%j%%%%%%%%%%%%%%%%%%%%%%%%%%%j%%J%%%%%%%%%%j%%%
-24868a%%%%%%Jj%%%%j%j%%J%%%%%%%J%%J%%%%%%%%%%%%%%%%%%%j%%%%%%%%%%J%%%%%%j%%
-24799a%%%%%%%%%%%%%%%%%%%%%%%%%%%%%%%J%%%j%%j%%%J%%%J%%%%%%%%%%%%%%%%%%J%J%
-24730B%%%%%J%%%%%j%%%j%%%%%%%%%%%J%J%%%%%%%%%%j%J%%j%J%%%%%%%j%%%J%JJ%%%%J%
-24661FJ%J%%%J%%j%%%%%%%J%%%J%JJJKJJKKJKKKKLLLLLMMNNNMNNLKJjlmmnmnmmlmlllkkk
-24592C2jkkjk%jjj%jjjjj%jj%%j%j%j%%j%%j%%j%%%j%J%j%%%%j%%%%%%j%%%%%%%j%%%%%J
-24524E%J%j%j%%%%%%J%J%J%%%%%%%J%J%%J%%J%JJJ%JJJJKJJJJ%%%%jjj%jjj%jjjjj%%%j%
-24455A2%%%%j%%%%jjj%%j%%%%%%jJ%%%%%%%%j%%%%%%%j%%%%%J%J%%%J%J%%%%%%j%%j%%%j
-24387Fj%jjj%J%%%%%%%%%%%%J%%%%%%%%%%%%%%j%%%%%j%%%J%%j%%J%J%%%%%%%J%%%%j%%j
-24318C%%%%%j%%j%%%%%%%%j%%%J%J%j%%%j%%%%%%%%%%%%%J%%%J%%%%%%%%%J%%j%%%J%JJ%
-24249EJ%%J%%J%%j%%%%%%%J%JJJJ%J%KJJJ%J%%%%%%j%j%%%jjjkjjjj%%%%%%%j%j%%jJ%%%
-24180F%%j%%J%j%%%j%%%%j%%%J%%%%%%%%j%j%%%%%%%%%%%%%%%%%%%j%%%%%%%%%%J%%%j%%
-24111A%j%%%%%%%%%%%%%%%%%%%%%%%%%%j%%%%J%%%%%%%%%%J%%J%%j%j%%J%%%J%%%%%%%%J
-24042C%%J%%%%j%%%%%%%%%%%%jj%%%J%J%%%%%%%%%j%%%%%%%%%%%%%%%J%J%J%%%JJ%%%J%%
-23973H%%%%%%J%%%%%%%%%%%%JJJJJKJ%JJJ%%%jjkjkjjj%j%jj%j%%j%%%j%%jJ%%%%%%%%j%
-23904Cj%%%J%%%%%%%%%%%%%J%%%%%%%J%%%j%j%%j%%%%%%j%j%%%%%Jj%%%%%%%%%%%%j%%%%
-23835aj%%%%%%%%J%%%%Jj%j%%%J%%%%%%%J%%%%%%j%%%%J%%%%j%j%J%%%%%J%j%%%J%%%%%j
-23766a%%%%%j%%j%J%J%%%%%%J%%%%%%%%%%%%%%%%%j%%J%%j%%%%%%j%Jj%%%J%%%%%%%%%%%
-23697a%jJ%%%%%J%%%%%%%%%%%%%%J%%%J%%%%j%j%%%%%J%j%%J%%%j%%%%%J%%%%%j%%%%J%%
-23628A%j%%%%%%%J%%%%%J%%%j%j%%%%%%%J%%j%%%%%%%%%%%%%j%%%%%%%%%%%j%%%%%%%%%%
-23559b%J%%%%%%%%%%%J%j%%%J%%%%%%%%%%%j%%%j%%J%%%%%%%j%%%%J%%j%%J%%J%j%J%%%%
-23490@%%%%%%%%%%%%%%%%%J%J%%j%j%%%%%%%%%%%%%%%%%%%%%j%%%J%j%%j%%%%%%%J%j%%J
-23421a%%%%J%%%%%%%%j%%j%J%%%j%%j%%%JJ%%%J%%%j%%%%%%%%j%%%%Jj%%%%%%%J%%%%%%%
-23352aJ%j%%%%%%%%%%%%%%%%%%%%%%%%%%%%%%%%J%j%%%%%%%J%%%%%%%%%%j%%J%%%%%%j%%
-23283a%j%%J%%J%%%j%J%%%%%j%%%%%%%%%%%j%%%%%%j%J%%%J%%%%j%%%%%Jj%%%%%%%%%%%%
-23214bj%J%%%%%%J%%%%%%%%%%jJ%%%%%%%%%%J%%%%j%%j%%J%%J%j%%%%%%%%%J%%%%%j%j%%
-23145bj%J%J%%%%J%j%J%%%%j%%%Jj%%j%J%%%J%%j%%%%%%%J%j%J%%j%%%%%%j%%%%%J%J%%%
-23076@%%jj%%%%%%%%%J%%%%%%%%%j%%%J%%%%%%%%%%%%J%%%%%%%%%%J%Jj%%%%%%%%%%%%j%
-23007@%%%%%%%%%j%%%%%%%%%%%j%J%%%%j%%J%%Jj%%%j%%%%%J%J%%%%%j%%%%%%%%%J%%j%%
-22938a%%%%%%J%%%%%%%%%%%%%J%%%J%%%%%%%J%%%J%%%%%%j%%%j%%j%%%%J%J%%J%J%%%J%j
-22869E%%%%%%%%%%j%j%j%j%%j%%%%%%%%J%j%%%%%%%J%%%%%%%%%%%%%%%%%%%%%j%%%%%%%J
-22800A%%j%%%%%%%%%%%J%J%%%j%j%%%%%%%%%%%%%%%%%%%%%%%%%%%%j%%J%%J%%%j%%%%%%%
-22731@%%%J%J%%%%%j%j%%%%%%%%%%%%%%%%%J%%%%%%%j%%%%%%%J%%%%%j%%%%%J%%%%%%%%%
-22662A%%J%%j%%%%J%J%%j%%J%%%j%%%j%%%%%%%%%%j%%%%%%%J%%%J%%%J%%%%J%j%jJ%%%%%
-22593C%%%%%%%jJ%%%J%%%%%%%J%J%%%j%J%%%%JJJ%J%j%%%JJJ%J%J%%%J%%JJ%J%J%JJJJJJ
-22524B5JJKKKKLLLLMLMMNNNNOOQQRRJ0J1J2J2J3J2J2J0PMjnrj2j2j2j2j1j0rrpqoonnmml
-22470H1lklkljkjkjkjkjjjjjjkjjjjjjjjjjj%%%%%%%%%%%J%J%J%KJKJKKLLMLMMMNMNNMLJ
-22402A02jmnnoomnmmllklkjkkkjjjjjjjjjj%j%j%j%jjj%j%j%j%jj%j%j%j%jjj%%%%J%%%%
-22335A2jj%%j%%%J%%%J%%%%j%%%%j%J%%%J%%%%j%j%%%%j%%%%%j%%%%j%%%%j%J%%jj%%%J%
-22267EJ%%%%%%j%%%%%j%%%%%%%J%%JJ%J%%j%j%J%%%J%J%J%%%J%J%JJJJJJJKJKKJJKKKKLK
-22198D1KKLKKKJJ%J%%j%jkjkjjjjjk%j%j%j%jj%jj%jjjj%j%j%%%%%%%%%J%%J%J%%%%%%%%
-22130C3%%jj%jjjjjjjjjj%j%jj%j%jj%%jj%jj%%%%%%%%%j%%%%jj%%Jj%%j%%j%%%%%%j%%%
-22062E%%%J%%%%j%%%j%%%%%%%%%%%%j%j%%%%%%%%%%%%j%J%%J%%%%%%%%%j%%%%%%%%J%%%J
-21993D%%%%%%J%%%J%j%%J%%%j%%%%%%J%j%%j%%%%%%%%%%J%%%%%%%j%%J%%%%%J%J%%%%%J%
-21924H%%%%j%%%%%%%%j%%J%J%%J%%%%%%%%%%J%%%%%j%%%%JJ%%%%%%%J%%%%%%J%J%%%J%%J
-21855A6%JJJJJJJKJJJKJKJJJJJJJ%%%j%jj%j%%%j%jjj%jj%j%j%jj%j%j%%j%%J%%%%%J%%J
-21787B6%J%JJJ%JJJKKJKJKKKKKJJJ%%Jj%%jjjklkkjkkkjkjjj%j%%%%jj%j%%%j%jj%jJ%%j
-21719B1%%J%J%JJ%%J%%%%j%%j%%%%j%jj%j%%J%%%%j%j%j%j%%%%%%%%J%%%%%%jj%j%%%%%%
-21651A5j%j%%j%%%j%%%j%%j%%j%%%%%J%J%J%%J%%J%j%j%%%j%%%%J%%%%J%%%j%jj%%%%%j%
-21583H%%%J%J%%J%%%%%%j%%%%%%%%j%%%%j%%%%j%%%%J%%%J%JJ%%j%%j%%%j%J%%%Jj%%%%%
-21514IJ%%J%J%JJJ%J%J%JJJJJJJKKKKKJKKJ%%jjjjkkjkkjjjjj%%jj%j%jj%j%%%%%j%%j%%
-21445A4%%j%%jj%%%JJJ%%%%%J%%J%j%%J%J%JJ%J%JJJJJKJKKJJ%%jjjkjkjjjjkj%jjj%jj%
-21377A4j%%j%%j%%j%j%%j%%%%J%%%j%%%%%%%J%%%%%%%jj%%%%%%%%%%%jjj%%J%%%%%%%%%%
-21309E%%%j%%%%%%%%%%%%J%%%j%%%%%%j%%%%%%%%%%J%%J%j%%%%%%%%j%%%%%%%%%%%J%%%%
-21240D%%%%%%j%%j%%%%J%%J%J%%jj%J%%%%%%%%J%J%%%%j%%j%%%%%%%%%%%%J%%j%%%%J%j%
-21171D%%J%J%%%j%%%j%%%%%%J%%%%j%%%J%%%%%j%%%%%%%%%%j%%j%%J%%J%%%J%j%j%%%%%%
-21102CJ%%%%%%%%%%%%%jJ%%J%%%%%%j%%%%%JJ%J%J%%%%%J%%%%%%%%%%j%%%%j%%J%%%%J%%
-21033I%%%j%%J%%%%%%j%%%J%J%%Jj%%j%%J%%%%%j%J%%%%J%%%%%%%%%j%%%%%J%%%%j%j%%%
-20964I%J%j%%%%j%%%%%J%%J%%%J%%%%J%%%j%%J%J%%J%%%j%%%Jj%%j%j%%%jjj%%%%%%%%j%
-20895GJ%%J%Jj%%j%J%%%%%%J%%J%%%j%J%J%%%%%J%%%%J%%%%%J%%%%J%J%JJJJJJJJJJJJKL
-20826C4KKLLLMMMNNNNONNMJjkmnnmlllkkjjj%%%JKJKKJ%%jkllllkljkjjjjjj%%j%j%%j%j
-20758C9%%%jjj%j%%j%%%%%J%%%%J%J%J%JJ%JJJJJJKKKLLLLLMMLMNNOPQRJ0J0J1J2J3J4J6
-20697B08J7J6J5J3RMkrj4j7j7j6j4j3j1rrqponnmnmmlmllllklkkkjkkjjjjjjk%j%%%j%%%
-20641E8%%%%%%%J%%JJJJJKJJJJKJKKJKKKKLMLLMLLMMMNNOOPQQRJ0J2J3J4J5J7J8K0K2K4K7
-20583C67L0L3L5L9M0M4M5M6M6M4M1L9L7L7M0M4M4L8K5Nk6n6p5p7p1o3n5m8m3l9l5l2l0k6
-20549D43k3k1j9j7j5j5j3j3j2j2j0j0rrqpqpoponoonnnnnmmmlmllllmkllklklkjkkkkljk
-20494H4jkjjjkjjjk%j%%%J%%J%%JJKKKKLLLMLMNMMLJ%knnppoonnmlmlllkkkjkkjkjjjj%k
-20426C1%jj%j%jjj%j%jjj%j%jjjjjj%j%%%j%%%%j%%%%%j%%j%%%%j%%%J%%j%J%%%jj%j%%j
-20358E%%j%%%%%%%J%%%%%%j%%%%%J%%%%%%j%%%%%j%%%%%%%%%%%j%j%jJ%%%%%%%%%%%%%j%
-20289@%%%%%%J%%%j%%%J%%%%%%%%%%%%%j%%%%%%%%%%%%%%%%%%%%%%%%%%%%%j%%%J%%%%%%
-20220@%%%%%%%%%%Jj%%%%%%%%%%%%%%%%%%%%%%%%%%%%%%J%%%%j%%%%%%%%%%j%%J%%%%%%%
-20151@%%%%%%%%%%%%%%%%%%%%%%%%%%%%%jJ%%%%%%%%%%%%%%%%J%%%%j%j%J%%%%%%%%%%%%
-20082@%%%J%%JJ%J%%%j%Jj%%%%J%%%%%J%J%%J%%%%%%%%JJ%%%%%%J%%%%%%%jJ%%%%%%j%%%
-20013I%j%%j%J%%%%%%j%Jj%j%%%J%%%%%%j%%J%%%%Jj%%J%%%J%%%J%%%%%%%%J%%J%%%JJJJ
-19944A6JJJJ%JJ%J%J%%%%%%JJJJ%JKJJJJJJJJJJJ%%%jjkjjkjjkjjjjjjjjjj%jj%jjj%%j%
-19876A4%j%%j%%%%%j%jj%%%%j%%%%%%%j%j%%%%%%j%%%%%%J%%J%%%%%%%%%%jj%%%%J%%J%%
-19808G%%%%%%J%%J%%j%%%j%%j%J%%%%%J%%%%jJ%J%J%%%%%%J%J%J%J%J%JJJJJJKJJJJKJJ%
-19739C1JJJ%%%J%%%J%%%%%%%j%jjjjjjkjjjjj%j%j%j%%j%j%%j%j%j%j%jj%%%%%%j%j%j%j
-19671G%%%%%%%%%j%j%%%%j%J%%j%%%%%%%%%J%%%j%%%j%%%j%j%%%%%%J%J%J%j%%j%%%%%j%
-19602A%J%%J%%%J%%j%%j%%J%%j%J%Jj%%J%%j%%%%J%J%%%%%%%%%J%JJ%J%%%%%%%%%%%%j%j
-19533G%%%%%%%%%%%%%%%%%%j%%%J%%%%%%%%J%%%%%%%%%%%%%%%%JJ%J%J%%%%j%J%j%%J%%%
-19464A2%Jj%%%%%%%%%J%%%%JJ%J%J%%%%jj%%j%j%%%%%%j%%j%%%%%%%%%%J%%j%%%%%j%j%%
-19396I%%%j%%%%%j%%%J%j%%%%%%%%%%%%%jJ%JJ%%%%%%%J%%%J%%%j%%%j%%%%%JJJ%J%%JJJ
-19327A6JJJJKJKKJK%%jjkjkjjjjjkjjjj%j%%j%%%%%%j%%j%%%%%J%%%j%j%j%%j%%J%%%JJ%
-19259H%%%%j%%%%%%%%%%%j%%%J%%%%%%j%%%%%%%%%%%%%%j%%%J%J%%%%%J%%%j%%%%%%%%J%
-19190HJ%J%JJ%J%%%J%%%%JJJJJJJ%%J%JJJJJJJJKKJKJKJKKKLKKKKKKKJKKJKJJJKJKJ%JJ%
-19121H3%J%%J%jjjkkkklllkkklkkkljkjjjjjjjjj%j%%j%jj%j%%j%j%%%j%j%%j%%%%%%%J%
-19053B6%J%%%%%%jjj%j%%%j%jjjjj%jj%j%j%jj%j%j%%%%jJ%%j%j%j%j%%%%%%%%%%%%%%%j
-18985D%j%%j%%j%J%%%%%J%%%%j%j%%%j%J%%%%%J%%%%jJ%%%%%%%%%%%%%%%%%%%%%%j%%%%%
-18916A%%%%%%%%%J%%%%%%J%%%%%j%%%%%%%%%%J%%%%j%%J%j%J%J%J%%%%JJJJJJJJJJJJJKJ
-18847B1%JJ%%%%%jjkjjjjjj%jjj%j%j%j%jj%%%%%j%j%jj%%%%%J%%Jj%%j%j%%J%j%%J%%%%
-18779Aj%%%%%%%%%%%%%%%%%%%%%%%%%%%%%%%j%%%%J%%%%%%j%%%%%%%%J%%%%j%%%%%%%j%%
-18710b%%J%%%%J%%%%jJ%%j%%%%j%%%%%%J%%%%%%%j%%J%J%%%%%%j%j%%%%%J%%%J%%%%%%j%
-18641aj%%%%%%%%%J%%%%j%%%%J%J%j%%%j%%%%%%%%%%%%%%%%%%%%%%%%%%%J%%%%%%%%%%%%
-18572a%j%%%%J%J%j%%j%%%%%%%%%%%%J%%%%j%%%%%%%%%%%%%%%%%%%J%%%J%%%%%%%%%%%%%
-18503@%%%%j%%%%%%%%%j%%%J%%%%J%j%%J%%j%%j%%%%%%%%%%J%%%%%j%j%%%%J%J%Jj%%%%%
-18434a%%%%%j%%%%j%%%%%J%%%%%%J%%%%%%j%%%%%J%%%%j%%%J%%%%%%%%%j%%%%%%%%J%%%%
-18365a%j%%%J%J%%%%%j%%j%J%%%J%%%%%%%j%%%%%%%%%%%%%%%%%%%%%%%%%%%j%%%%J%J%%%
-18296@%j%%j%%%%%%%%%%j%%%%%%J%%%%%%%%%J%%%%%%j%%%%%J%%%%j%%%%%J%J%%%j%%j%%J
-18227a%%%%j%%%%%%%%%%j%%%%%J%%%%Jj%%%%J%J%%%%%%%j%J%j%%%%%%%%%%%%%%%%%J%%%j
-18158a%%%j%%%jJ%%%%%J%%%%j%%J%%Jj%%%%%j%j%%%%J%%%%%%%%J%%J%%%%%%%%%%%%J%%%%
-18089A%%%j%%%J%J%%J%%%%%%%%%j%j%%%%%%j%%%%%%%%%%%%%%%%%%j%%%%%J%%%%%%%%%%%%
-18020@%%%j%J%%%%%%%%%%%%%%%j%%%%%%%%J%%%%%%%%%%%%%%%%%%j%%%%%J%%%%%%j%%%J%%
-17951@%%%%%%%%%%%%%%%%%%j%%%%%%jj%%%JJ%%%%%%%%J%%%%%j%%%J%j%%J%%%%%%%%%j%%%
-17882a%%%%%%%%%j%J%J%j%%%j%%%%%%%%%%%J%%%%%%%%%%%j%J%%%%%%%%%%%%%%%%%%%j%%%
-17813b%%%Jj%%%%%%%%J%%%%%%j%%J%%%%%%%%%%%%j%%%%J%%%%j%%%J%%%%%%%%%%%j%%%%%%
-17744bJ%%j%%%%%%%%%%%%%%%j%%%%%J%%%J%%%j%%%%%%%%%%j%%J%%%%%%%%%J%%%J%%%%j%%
-17675a%%%%%%%%%J%%%%%%%%%%%j%J%%%%%%%%%%%%%%%%%j%j%%%J%%J%%%%%%%%%%%%%%j%%%
-17606a%J%%%%%%%%%%j%%%J%%%j%%%%%J%%%%%%%%%%j%%j%%%%%%%%J%J%%%%%%J%%j%%%%%%%
-17537@%%%%%%%j%%%%%%%j%%%%J%%j%J%%%%J%%%%%%%j%j%%%%J%%%%%%%j%%%J%j%%j%%%%%J
-17468b%%J%%%%j%%%J%%J%%%%%%%%%%%%%j%%%%%j%j%J%%%J%%%%%%%%%%%%%%%%%%%%%%%%J%
-17399@%%%%jj%j%%%%J%%%%j%%%J%%%%%%%%%%%%%%%%%%%%%%%J%%%%%%%%jJ%J%%%%%%%%j%%
-17330aJ%%%%%%%%%j%%%%%%%%%j%%%%%%%%%%J%%%%j%%j%J%%%%%%%J%%%j%%%%%%%%%%J%j%%
-17261b%%j%%%%%J%J%%%%%%%%%%%%%%%%%%%%j%J%%j%%%J%%%%%J%%%%%%%%%%%%%%%%%%%%%%
-17192@%%%%%%%j%%%%%%%%%%%%%%J%%%%%%%j%%%J%%j%%%%%%j%%%%%%%%J%%%%%J%%%%%%%%%
-17123@%%%%%%j%%J%%%%%%%%%%%%j%%%%%J%%%J%%%%j%%%%%J%%J%J%J%J%%%%j%j%%j%%j%%j
-17054@%%%%%%%%%%%%%%%%%%%%%%%%%%%%%%%%%%%%%%%%%%%%%%%%%%%%%%%%%%%%%%%%%%%%%
-16985@%%%%%%%%%%%%J%%%%JJ%%%%%%%%%%J%%%%%%%%j%J%J%%j%%%%%%%%%%%%%j%j%%%%%%%
-16916B%%%%%J%%J%%%j%J%%J%J%%%%%J%J%%%%%%%%j%%%%%%%%j%%%%j%%jj%%j%%%%j%%%%%j
-16847@%%J%j%%%%%%%%%Jj%%%J%j%%%%j%J%%%%%%j%%%%%J%%%%%%%j%%%J%%%%%%%%%%%%%%%
-16778@%%%%%%%%%%%%%j%%%%%%%%%%%%%%J%%%%j%%%%%%%%%J%%%%j%j%%%%%%%%%%%%J%%%%%
-16709a%%%%%%%%%%%%j%%%%j%%J%%%J%%%j%%%%%%%J%%j%%%%%J%%J%%%%%j%%J%%%%%%%%%%%
-16640@%%%%%jJ%%%%j%%%%%%%%j%%%%%%%%%%%%J%%%%J%%%j%%%j%J%%J%%j%%%%%%Jj%%j%%%
-16571b%J%%j%%J%%%%%%%%%%%J%%%%j%%J%%%%%%%%%%%%%%j%%j%j%%%%%%J%%%%J%%%%j%%%%
-16502bJ%%%J%%%%%j%%%%%%%%J%j%%%%%J%j%%%%%J%%%%j%J%%%j%%%%%Jj%%%%%%J%%j%%%%%
-16433a%%%%%%%J%%%%%%%%%%%%%%%%%%%%%%%%%%%%%%%%%%%%%%%%%%%%%j%%%%%%%%%%Jj%%%
-16364a%%%Jj%j%jJ%%j%%J%%%%J%%%%%%%%%%%j%%J%j%%J%%%%%%%%%%j%%j%%J%J%Jj%%%%J%
-16295@%%%%%%%%%j%j%%%%%%J%%%%J%%%j%%%J%%%%%%j%%%%%%%j%%%j%%%%%Jj%%%J%%J%%%%
-16226a%%%%%J%%%%%%%%%%%%%j%%J%%%%%%%%%%%%%%jJ%%%j%%%%%%%%%%%%%%j%JJ%%%%%%%%
-16157@%j%%%%%%J%%%%j%%%%j%J%J%%%%j%%%%%%%%%%%%%%%%%j%%%%%%%%J%j%%%%%%%%%%%%
-16088b%%%J%%%j%%%%%%J%%Jj%%J%%%%%%%%%%%%%%%%j%%%j%%%%%%%%%%%%%j%%JJ%%j%%%%%
-16019b%%%J%%%J%%%%%%j%%j%j%%%%J%%J%%%%%%%%%%%j%%%%%%%%%%%%j%%J%%J%%%%%%%jJ%
-15950a%%%%%%j%%%j%J%J%%%%Jj%jj%%J%%%%%J%%J%%%%%%%%j%%%%J%%%%%%%%%%j%%J%%%%j
-15881a%%j%%%%%%%%j%%%%%%J%%jJ%%J%%%%%J%%%%%%%%j%%%%j%%%%jJ%%J%%%%J%%%j%%%%%
-15812aj%%%%%J%%%%%%j%%J%%%J%j%j%%%J%%%%%%J%%%%%%%%%%%%%%%j%j%%j%J%%%%%%%J%%
-15743aJ%%j%%%%%%j%%%J%%%%%%J%%%%%%j%j%%J%%J%%%j%%%%%%%%%J%%%%%%j%%J%%%%%j%j
-15674b%%%%%%%J%%%j%%j%%J%J%%J%%%%%%%j%j%%%%%%%%%%%%J%j%%%J%%%%j%%%J%%%%%%%%
-15605a%j%j%%J%%%%%%%%%%%J%%%%%j%J%j%%%%%%%%%%J%%%%J%%j%j%%%J%%J%%j%j%%J%%j%
-15536b%j%%%J%J%%J%jJ%%%%%j%%%%%%%%%%%%%%%%%J%j%%%%%%j%%%%%%%%%%J%%J%%%%%%%%
-15467@%j%%%%%%%Jj%%j%%jJ%%%%J%j%J%%%%%J%%%j%%%%%%%%%%%j%%J%%%%Jj%%%%J%%%%%j
-15398a%%%j%%%J%%%j%%%%%%J%J%%j%%%%%j%j%%%J%%J%%%J%%%%%j%J%%%j%%%%%%J%%%%%%%
-15329@%%%%%jJ%%%%%%%%%%%%%j%%%%%%%%%%%%%%%%J%%%%%%%%%%%%%%%%%%%j%%%%%%%%%%%
-15260a%%%J%%%%%%%%%%j%%%%j%%%%%%J%%%%%%jJ%%J%%%%%%%j%%j%J%%%%%%%%%%%%%%%%%%
-15191aJ%%%%%%%%%%%%%%j%%%%%J%%%%j%%%%j%%J%%%%%%%%j%%%%%%%%%%%J%%%%%J%j%j%%%
-15122b%%%%J%%j%%Jj%%%%%%%%%%%%%J%%%%j%%%%%J%%%j%%%%%J%%%%%%%%%%j%%%%%J%%j%%
-15053b%%%%%%%J%%%%%%%J%%%%%%%%%%%%%j%%%%%%%%%%%%jJ%%%j%%J%J%%j%%%%j%%%%J%%J
-14984@%%j%j%%%%%%%%%%%%J%J%%%%%%%%%%%%j%%J%%%%%%%j%%%%%%%%%%%%%%%%%%%%%%J%%
-14915@%%%%%%%%%%%%%%%%%%%%%%%%%%%j%%J%%%%%%%%j%%%%%%j%%%J%%%j%%%%J%%%%%%%%%
-14846a%%%%j%%%%%%%%%J%J%%%%%%%%%%%j%J%%%%%%%%%%%%%%%%j%%%j%%%%%J%%%%%%%%%J%
-14777@%jJ%j%J%%%%%%jJ%%%%%j%%%%%J%%%%%%%%%%%%%j%%J%%%%%%%%j%%%%%%%j%%%%%%%%
-14708b%J%%J%%%%%%%%%%%%%j%%%%%%%%%%J%%%%%%%%%%j%%%%J%j%%%%%%%%%j%%J%%j%%%%%
-14639bj%J%J%%%J%%%%%%%%j%%jJ%%%%%%%%%%%J%%%%%%j%J%%%%%%%j%%%%%%%%%J%%%%%%j%
-14570a%%%%%%%%%%%%%J%%%%%%%%%%%%%J%%%%J%%jj%%%j%%J%%%%%%%%%%%%%%%%%%%%%%%%%
-14501@J%j%%%%%%%%j%%%J%%%%J%%%J%%J%%%%%%j%j%J%j%%%%%%j%%%%%%%%%%j%%%%%%J%%%
-14432@%%%%%j%%%%%%%J%%%%%%%%%%%%%%%%%%%J%%%%%%j%%%%%%%%%%%%%%%%%J%j%%%%%%%%
-14363@%%%%%%%%%J%%j%%%%%%%%%%%%%%%%%%%%%%%%%%%%%%%j%J%%%%%%%%%%%%j%%%%J%%%%
-14294@%%%%%%%%%j%J%%%%%%%%%%%%%%%%%%%%%%%%%%%%%%%%%%%%%%%%j%J%%%%%%%J%%%%%%
-14225A%j%%%%%%%%%%%Jj%%%%%%%%%%%%%%%%%%%%%%%%%%%%%%%j%%%%%%%%%%%%%%J%%%J%%%
-14156A%j%%%%%%%j%%J%%%%%%%%%%%%%%%%%%%%%%%j%%%%J%%%%j%j%%J%%%%%%%%J%%%%%%%%
-14087@%%%%jj%%%J%%%%%%J%%%%%%%%%jJ%j%J%%%%%%j%%%%%%J%%%%%%%jj%%J%J%%%%j%%%%
-14018a%%J%%%%%%%%%%%%%%%%%j%%%%%%%j%%J%J%%%%%%%%%%%j%%%%%%%%%%%%%%%%%%j%%%%
-13949b%J%J%%%J%%%%j%%%%%%%%%%%%%%%%%%%%%%%%%%%%%%%%J%%%Jj%%%%jJ%%%JJ%%j%%%%
-13880B%%%%%%%j%%J%JJ%J%j%j%%%%%%j%%%%%J%%%j%%j%%%%%%J%%j%%J%%%%%%%%%%%%j%%j
-13811@%%%%%%%%%%%J%J%%j%%j%%%%%J%%%%%%%%j%%%%%%%%%%%%%%%%%%J%%%%%%%%%%%%%%%
-13742A%Jj%%%%%%%%j%%%JJ%J%j%%%%j%%%j%%%%%%%%j%%%%%J%%J%%j%%%%%%%%%%%%%%%%%%
-13673@%%%%%Jj%%%%%%%J%%%%j%%%%%%%%%%J%J%j%%%%j%%%%J%%%%%%%J%JJ%%J%%%%%J%%%%
-13604F%%j%%j%%%%%%%%%j%%%J%J%J%%J%%%J%%J%%%J%%%j%j%%%%j%j%j%j%%%%%J%J%J%%J%
-13535HJJ%J%J%%%j%jjj%%j%j%%j%%%%JJ%%%%j%J%J%%%%J%%%%J%j%j%%j%j%%j%%%%%%%j%%
-13466Dj%%%J%%%%%%%%%%%%%j%%%%j%J%%%J%j%%%j%%j%%%%JJ%%%J%j%%j%J%j%j%%%%%%%%%
-13397Aj%%%%%%%%J%%%j%%%%J%%%%%%j%%%%%%%%%%%%%%%%%%%%J%%%%%J%%%%%%%j%%j%%%J%
-13328A%%%J%%j%%j%%%%%%%%J%J%%%%j%%%J%%%%%%%%j%%%%%%%%%%j%%%%%%%%%%%%%%%%%%%
-13259@j%J%%%%%%%%%J%%%%%j%%%%%%%%%%%%%%%%%%%%%%%%%%%%%%%%%%%%%J%%%J%%%%%%j%
-13190A%%%j%%%%%%%J%%J%%%%%%%%j%%j%J%j%%%%%%%JJ%J%j%%j%%%%%%j%%%%%%%%%%J%J%%
-13121B%%%%%J%%j%%%%%j%%%%%%%%%%J%%%%%%%%%%%%%J%%j%%%%%%j%%J%%%%%%%%%%%%%j%J
-13052B%%%%%%%%JJ%%J%%%%%%j%%%jJ%%%%%%%%%jj%%%%%J%%%%%%j%%%J%%J%%J%%j%%%j%%%
-12983CJ%%%J%j%j%J%%%%Jj%%%%%%j%%%%J%j%J%J%%%%%%%%%J%%%%%%%%%%%%%%J%%%%%%j%%
-12914F%%%%J%J%J%%j%%%%%%%%%%%%%%%%%%%%%%%%%%jj%%J%%%j%%%%%%%Jj%%%J%%%J%J%%J
-12845A0%%%j%%%%%%%%%%%%%%%%j%%%%%%%%%%%%%%%%J%%%%J%%%%%%%%%%%%J%%j%%j%%%j%%
-12777HJ%%%%%%%J%J%j%%%%%%%Jj%%%%%%%%%J%J%J%%%j%%%%%%%%%%%J%%J%%%%%%%%%%%J%%
-12708A5J%J%J%J%%%J%J%%J%%%j%%j%%%%%%%J%%%%J%%Jj%J%%j%JJ%J%%J%J%J%J%J%J%%JKJ
-12640C5JJJJJJKJJJJJKJKJKLKLKLKLKMMMNNMMMMKLJ%jkkkjj%%%JJKKKKLKLLKLKKKLLLNNO
-12572A68OQQQRJ0J1J2J4J4J6J8J9K1K2K5K6K9L0L2L4L3L4L1K7J9Qoj8k6k7k6k3k0j6j3j1
-12535E06pnlJLOPJ1J2J6J8K1K4K8L0L4L7M1M6N0N4N8O1O2O3N8N0L3J1j6m1n7o2o0n2m7l9
-12498I52l4k8k3j9j4rojKPJ2J5K1K4K9L3L7M3M8N4O0O6P3P8Q3Q5Q6Q0O8M6J5k5o3q9r9r6
-12462A511q9p9p0o2n5m9m2l7l2k6k2j7j3rnjLOJ0J4J8K2K6L1L5M0M3M7M9N0M7M0K7Qj9m5
-12426A355o4p2p1o6o0n4m8m3l9l4l1k7k3k1j7j5j2j0pomj%LNQJ0J2J5J7J9J9K0J9J7J0%j1
-12388G93k3l4l9l9l8l5l1k9k7k4k3k0j9j7j6j5j3j3j1j1rj0rrrrqqppooononnnnmnmnmmm
-12342A52mmmmllmlllkllllkklkkkkkkkkkjkjkjkjkjkjkkjkjjjjjjj%jkjkj%j%jj%j%jjjj
-12275C3jkjj%j%j%%%%jj%jk%j%%%%%%%%%j%%J%%%%j%j%j%jjj%j%%%J%%%%%%j%%%%%%%%%j
-12207A2%%j%%j%j%%%%%%%%%%J%%%%j%%%%j%%%%%%%%%%%%%%%%%%%%%%%%%%%%%%j%%J%J%%J
-12139A0%%%%%%%%%%J%J%%%%%J%%%%%%%%%%%%J%%%J%j%%%%%%j%%%%j%%jj%j%%%%%j%%%%%%
-12071H%%j%jj%%%%%j%%%j%%%%%%%%j%%%%%%%%%%%%j%%%j%%J%%%j%%%%%%%%%%%%%%%%%%%J
-12002A%%%%%%j%%%%%%%%%%%%%%j%%J%%%%%%%%%%%%%%%%%%%%%%%%%%%%Jj%%j%j%J%%%J%%%
-11933@%%%%%%%jJ%%%jJ%%%j%%%%%%%%J%%%%%%%%%%%%J%%%%%%%%Jj%j%%%%%%%%%%%%%%%%%
-11864@%%%j%%J%%%%%%%%%%%%%%%%%%%%%%%%%%%%%%%j%%%J%%%%%%%%%%%%%%%j%%%J%%%%%%
-11795@%j%%%J%%%%%%%%%%%%%%%%%%%j%%%%J%%%%%%%%%%%%%%%%%%%%%%%%%%%%%%%%%%%%%%
-11726@%%J%%JJ%%%%%%j%j%%J%J%%Jj%%%%%j%j%%%%j%%%JJ%J%%J%%%J%%%J%%j%%%Jj%%%j%
-11657D%%%%%J%J%%%J%%%%%J%%%J%J%JJ%J%J%%JJK%J%JJ%JJ%JJJJKKKKKKLLLLLMMNNNOPPQ
-11588A05RJ0J1J2J3J4J5J7J7J8J6J5J2Okrj6j8j9j7j6j3j3j2j1rqqoonnmmllklkklkkkkk
-11542F1jkjjjjjjjjjjjjjj%%%%%j%%%%%J%%J%%JJ%J%J%J%JJKKJKJKKKLKKMLMNNNOPPQRJ0
-11475A46J1J2J3J4J5J7J9K2K3K6K8L1L2L3L4L3K9K3J0mk1l3l9l8l5l1k8k5k1k0j7j7j4j3
-11441B15j2j0rqqpoonnmnmlmlllklklkllllllkkkjkkjkjjjj%j%jjjjj%%%%%%%%J%%%%%%j
-11376E6%%%%JJJKJKJKKLLLLLMNNOPPRRJ1J1J3J3J5J5J7J6J6J3QLmj1j6j9j9j7j5j4j2j0j0
-11327A40rqppnnnnmmllllkjkjkjkjkkkjkkjkjkjjkjkj%jj%%jjjjjj%%%jjjjjjj%%j%j%%%
-11260A5%j%jj%%%j%%%%%%%%%j%%j%j%%%%j%%jJ%%j%%%j%%j%j%%%%%%j%j%%j%%%J%J%J%%j
-11192B%%%%%%j%%%%j%%%%%%%%J%%%%%%j%%%Jj%%%%%%%%%%%JJ%%%%%%J%j%j%%j%%%%%%%%J
-11123A%j%%%%%%%%%J%%j%%%%%%%%%j%%J%%%%%%%%%%%%%%%%%%j%%%J%%%%%%%%%%%%%%%%%%
-11054@%%%%%%%%%%%%%%%%%%J%j%%%%%%%%%%%%%%%%J%%j%%%%%%%J%%%j%%%%%%%%%%%%%%%%
-10985@%%%%%%%%%%%j%%J%%%%%%%j%%%%%J%j%J%%j%%J%%%%%%%%%%%%%%%%%%%%%%%%%%%%j%
-10916aJ%%%%%%%%j%J%%%%%%j%%%%%%%%%%%%%J%%%%%%%%%%%%J%%%%%%j%%%%%%%%%%%%%%%%
-10847@j%%%J%%%%%%%%%%%%%%J%j%%%%%%%%j%J%%%%%%%%%j%%%J%%%j%%%%J%%%%%%%%%%%%%
-10778@%j%%%%%%%J%%%%%%%J%%j%%%%%%%%%%%%%%%%j%%%%%%%J%%%%%%%%%%%%%%%%%%%%%%%
-10709@%%%j%%%%%%%%%%%%%%%J%%%%%%%%%%%%%%%%%%%%J%%j%%%%%%%%%%%%%%%%%%%%%%%%%
-10640@%%%%%%%%%%%%%%%%%%j%%%%%%%%J%%%%%%%%%%%j%%J%%%%j%%%%Jj%%%%%J%%%%%%j%%
-10571a%J%%%%%%%%%%%%Jj%%%%%J%%%%%%%j%J%%%%%%%%%j%%%%%%%%%%%%%%%%%%%%%%%%%%%
-10502@%%%%%%%%%%%j%%%%%J%%%%%%%%j%%J%%%%%J%%%%%%j%%%%J%J%%j%%%%J%j%%%%%%%J%
-10433BJJ%Jj%j%%jJ%j%j%j%J%j%%%%%%%%%%%%%%J%%%j%%%%%%%%%%J%J%%%%%%%%j%j%%%%%
-10364@%%%%%%%%%%%%%%%%%%J%J%%j%%%%%%%%%%%J%%%%j%%%%%J%%%%J%J%%j%j%%%%%%j%j%
-10295@%%%%%%%J%%%%%%%%%j%%%j%%J%%%%J%%%%%%%jJ%%%%%%%j%%%%%%%%%%%%%%%%%%%%%%
-10226@%%%%%%%%%%%%%%%%%J%%%%%%j%J%%j%%%%%%%%%%%%%%%%%%%%%%%%%%%%%%%J%%j%%%%
-10157@%%%%%%%%%%%%%%%%%%%%%%%j%%%%J%%%%%%%J%%j%J%%%%%%%%%%%J%j%%j%%%%%%%%%%
-10088@%%J%%%%%%%%%%%%%%J%j%j%%%%J%J%%%%%%%%%Jj%j%%J%j%%%%%%%%%J%%%%%J%%%%j%
-10019B%j%%%%J%%%%%%%%jJ%%j%%%%%%%%%%%J%%%%%j%%J%%%%j%%J%%%j%J%%%%%%%%%%%%%%
-9950B%%%%%J%%%%%%j%%%%%%%%%%j%%J%%%%J%%J%J%j%%%j%j%%%%%jJ%j%%%J%%%%%J%%%J%J
-9880E%%%j%jj%%%%J%%%%%%%%%%%%%%J%J%j%%%%%j%%%%%%%%Jj%%%%%%%%%%J%%%j%%%Jj%J%
-9810DJ%%%%j%j%%%%J%%%%J%%%%jj%j%%%%%%%%J%JJ%j%j%%J%%j%%%%%%%%%J%%%Jj%j%J%%%
-9740D%j%%%%%%%%%J%%%j%%J%%%%%%%%%%%%j%%jJ%%%%%Jj%%%%%%%%J%%%%%j%%%%J%%%%%%%
-9670DJ%%%%%%%j%%%%%%j%%%%Jj%%%%j%%%J%%%%%j%%%%%%j%%%%Jj%%j%%%J%J%J%%%j%%j%%
-9600AJ%%%%%%%%%%J%%%%%%%%%%%%%J%J%%%%j%J%%%%JJ%%%%%%%%%j%j%%%%%j%%%%%%%%j%j
-9530B%J%%%%%%%%%j%j%Jj%%%%j%%%%%%%J%J%j%%J%%J%%j%j%%J%J%%%j%j%%%%%Jj%%%%%%%
-9460A%j%%%J%JJ%JJ%%%%%%%%j%%%%j%%%%j%j%%%j%%%%%%%%Jj%%%%%JJ%J%%%%%J%j%%%%j%
-9390B%%%%%%%%j%%%%%%%%%J%j%j%J%%J%%%%%%%jJ%%%%%%%%JJ%%%%J%%j%%j%j%%%%j%%Jj%
-9320A%%%J%j%%j%%J%%%%%%%%%%%%%%%%%%%J%%%j%%j%%%%%%%%%%%JJ%J%%%%%%j%%j%%%%%%
-9250A%%%%%%%%J%%JJ%%%%J%JJJ%%jJ%%%%%%jj%%%%j%%j%j%%%%%J%J%%j%j%j%%%%J%%j%%%
-9180B%%%%%%%%%%j%%J%%%%%j%%j%%%%J%%%j%%%%J%%J%%%%J%%%%%%%%%%%j%%%%JJ%%%%j%%
-9110C%J%%%%J%jJj%%%j%%%%%j%%%%jJ%%%%%%%%j%%%%J%j%%%%%J%%%%%%%%%%J%%j%%j%%J%
-9040B%%jJ%%%%%%%Jj%%j%%J%J%%%%%j%j%J%%%%j%%%j%%%%%%%%%%%%%%J%%J%%%%%J%%%j%j
-8970A%j%J%%%%%%%%%j%%%%J%%%%%%%JJj%j%JJ%%%%%j%%%%%%%%%%%%%%J%J%%%%j%j%%%%%%
-8900B%J%j%%%%%J%%%%%%%%Jj%%%j%%%%jJ%%%%J%%%%%j%j%j%J%J%%%j%%%%%%%J%%j%%%%%%
-8830A%%%%%%%J%%%%%j%%%%%J%%%%%%%%%%%J%%%%%%j%%%%%j%%J%%%%%%%%J%%%%%j%%j%%J%
-8760B%%%%%%j%%%J%%J%%J%j%%%%%%%%%%J%j%%%J%J%%%%%%%%%%jJ%%j%%%%%%%%%%%%%J%%%
-8690E%%%%J%j%%%%%%%%%%%%%%%J%%%%%j%%%J%%%%J%%%%%%%%%%%j%%j%%%%%%j%%J%%J%%J%
-8620GJ%%%%%%%%%%%%Jj%%%%%%%%%J%J%%J%%j%%%%%%%%%%%%%%%%%%%J%j%%%%%%%%%j%%%J%
-8550A0%%%%%%%J%%J%%j%j%%j%J%j%J%%%%%%%%%%J%%%%J%%%%%%%%%J%%%%%%%%J%JJ%j%j%j
-8481A3%%J%j%%j%%%%J%%%%%J%%%%%J%%%j%%%%%%%%%J%%%%j%%%%%%%J%j%J%%%%%%%%J%%j%
-8412A5J%%%JjJ%%%%%%%%%J%%%jJ%J%%j%%%jJ%%%%%%%J%%%%%J%%%%%%%J%%%%%%%%%%%%%%%
-8343B1%%%J%%jJ%%J%J%J%%%%%%J%j%%%%J%J%%%%%J%%%J%J%%%%%%%%%%JJJ%J%%%%j%J%J%J
-8274C6%%%%J%%%%j%%J%%%%%%J%JJ%J%%%jJ%JJ%%%J%JJ%J%%%%%J%%J%%%J%%%J%%%%%%J%%J
-8205E3%J%J%%J%%%%%J%%J%J%JJJJJ%J%%J%J%JJJJJJ%J%JJJJJJ%J%JKJJJJKJKJKJJJJKJJK
-8136A06JKKJKKJKJJJJKJJJ%JJJJ%j%j%jjjkkkkkjkkkkkljkkkkklkkkkkkkkkjjjkkjjjjjj
-8068E8jjjjjjjjjkjj%jjj%j%%jjj%jjj%%%j%jj%j%j%jj%j%j%j%%%%%j%%j%j%j%j%j%J%%%
-7999B0%%%%j%%J%j%%jj%%%j%%j%%%%%%j%%%%%j%%%j%%J%%J%%j%%j%%j%%%%%%%%j%%%%%jJ
-7930A0%%%%%Jj%%%%J%j%j%%%%%%%%%%%%%j%%%%%%%%j%%%%%%%J%%%%%%%%%%%%%J%%%%%%%%
-7861Ij%%%%%%%%%%J%%%%j%%J%J%JJ%J%%%J%%J%JKJJJ%%jjjj%jjj%jjjjj%%%%j%J%%%j%%j
-7791G%%%%%%%%J%%%%%%j%%%%%%j%%jJ%%J%%%j%%%%%%jJ%%J%%%%%%%J%%%%J%%%J%J%JJJ%J
-7721A5JKJJJJKJKKKJK%%jklkjkjjkjjk%j%j%j%j%%%%j%%%%%%%j%%%%j%%j%%%j%%%%%%%%%
-7652F%%%%%%J%%%%%j%J%%%%j%j%%%%%%%J%%%%%%%%j%J%JJJJJ%J%JJ%JJ%JJ%jjjjjjjjjj%
-7582H%%%j%j%%%%%%%%j%%%%j%J%J%%j%j%j%%%%%%%%%%%%%%%%%%%j%J%%%%%jJ%%j%%j%J%%
-7512B%%J%%%%%Jj%%%%%J%j%%%%%j%%j%%%%%%%%%%%%%%%%%%%%%J%%%%%j%%%%%%%%%%%%%J%
-7442BJj%%%j%j%%J%%J%%%J%j%%j%%%%%%%%%J%%j%%J%%%%%j%%%%%%%%%%J%%%jJ%%%%%%%%%
-7372B%%%%%j%%%%%%%%%J%%%%%%%%J%%J%%%%Jj%j%%J%%j%%%%%J%%%J%%J%%JJ%JJJ%%%%%%%
-7302A1j%%%j%%j%j%%j%j%%j%%%%%%%%J%%%j%j%%%%%%%j%J%%%%%%%%J%%j%%J%%%%%%%%%%J
-7233E%j%%%%%%J%%%%%%%%J%%%JJJJJJJJJJKKJJ%%%%jjjjjjjj%jj%j%jjj%j%J%j%%%%j%j%
-7163E%%%%%%%%%%%%%%%%%%j%J%%%%%%j%j%%%%%%%J%%j%%%%%%%%%%%%%%%j%%%J%J%J%%%J%
-7093FJJJJJJ%%%%jj%jj%%j%%j%j%%%%j%%%%%%%%J%j%%j%%j%%%%J%j%%%%%j%%%%%%%J%%%%
-7023B%%j%%%J%%%%%%%J%%%%%%j%%%%%%%%j%%%%%%%%%J%%%%%j%%J%%%%%%%%%%%j%%%%%%%J
-6953B%%j%%%%%j%%%%%%%J%%%%%%%J%%%%%j%%%J%j%%%j%%%%J%%%J%%%j%%%%%%j%%%%%%%%%
-6883@%%%%J%%%%%j%%%%%%%%%%%%%%%%%%%%%%%J%%%%%%%%%%%%%%%%J%j%%%j%%%%%J%%%%%%
-6813A%%%%%%j%%J%J%%%%%%%j%%%%%%%%%J%%%%J%%%jjj%%%%%%%%%%J%%%%J%%j%%%jJ%j%%%
-6743@%%%%%%%%%J%J%%%j%%jJ%%j%%%%%%%%%%%%%%J%%%%%%%%%%%%%%%%%%J%%j%j%%J%%%%%
-6673A%%%%%%%J%j%%j%%J%%%%%%%%%%%%%%%j%J%%%%%%%%%%%j%J%%%%%%%%j%%%%%%%%J%%%%
-6603Aj%%%%%%%%%J%%J%%j%%%%j%%J%%%%%%%%%%%%j%%%%%%%%%%%%%%%%%%%%%%%%%%%%%%%j
-6533a%%J%%%%%%%%%%%%%%%%%%%%%%%%%J%%%%%j%%%%%%%%JjJ%%%j%%%%%J%j%%%%%%%%%%%J
-6463A%j%%%%%%%%%j%J%%%%J%%Jj%%%jJ%%%%%%%%%%%j%%%%%%%%%J%%%%%%j%%%%%%%%%J%%%
-6393A%%j%%%%%%J%%%%%%%%%j%%%%%%%%%J%%%j%%%%%%%%%J%%j%%%%%%%%%%%%%%%%%%%%%%%
-6323@%%%%%%%%%%%%J%%%%%j%%j%%%%%%%J%%%%%%%%%%%%%J%%%j%%%%%J%j%%%%%%%%%%%%%%
-6253@J%%%%%%%%%%%%j%%%%%%%J%J%j%%%%J%j%%%j%%%%%%%%%%%%%jJ%%%%%%%%%%%%%%%%%%
-6183@%%%%%%J%%%%%%%J%%%j%%%%%%%j%%%%%%%%%%%%J%%j%J%%%%%j%%%%%%%%%%%J%%%%%%j
-6113@%%%%%J%j%%%%%%J%jJ%J%%%%%j%%j%J%%j%%%%%%%%%%%J%%%%%J%%%%%%j%%%%%%%%%%%
-6043A%%%%j%J%%J%J%%%%%%%j%j%%%J%%%%%%%%J%%%%%%%j%%%%J%%%%j%%%%%%%j%%%j%J%J%
-5973B%%%%%%%%%%Jj%j%j%Jj%%%%%%%%%%%%%%J%%%%%%j%%%%%%%%%%%%%%%%%%%%%%%J%J%%%
-5903B%%%J%%J%%j%%j%%%J%%%%j%%%%%%%%J%%%%%%%%%%%%j%%%%%%J%%%J%%%%%%%%%%%%%%j
-5833C%J%j%j%%%%%JJJ%%j%%%%%%%%Jj%%%%%J%%%%J%j%J%J%%%%%%%%J%%Jj%%%%J%J%%j%%%
-5763I%J%%%%%%%J%%j%%%%%%%J%%%%%%%j%%%J%%j%%J%%%%jJ%JJJ%j%jj%%%%%J%%J%%%%%jJ
-5693A3%%%J%%j%J%%J%%%%%%%%%J%J%J%%%%J%J%J%J%JJ%%%%%%%%jjjjjj%%%j%%%j%j%%%%%
-5624A5%j%%%%%%%j%%%j%%%%%%%J%%j%j%%%%%%%%%%%%%%%J%%%%%%j%%%jJ%%%%%%%%J%J%J%
-5555A4J%J%%%%%%%j%J%%%j%j%J%%%%%%%jj%%%j%%jJ%j%%%%Jj%%%J%%%%j%j%%J%%%j%%%%%
-5486A0j%j%%%%%%jJ%%%%%%%%%%%%j%%%%J%%%J%J%j%j%%%%j%J%%j%%%%%%j%%%%%%%%%%j%%
-5417E%%J%%%%%%%%j%%%%%J%J%%J%j%j%%%J%%%j%j%%%J%%%j%%%%%J%%%j%j%%%%J%J%%%%j%
-5347E%j%%%%%%%%j%%J%%%%j%J%%j%%J%%j%j%%J%%%%%%%%%%j%%%%%%%%%%J%%j%%jJ%%%%%J
-5277C%%%%%%%%%%%j%%%j%%%%J%%%j%%%J%%%%%%J%%%j%%j%%J%%%%%j%%%%%J%%%J%%j%%%%%
-5207Bj%%%J%%J%%%%%j%%%%%j%%%%%%%%%%%%%%%%%%%%%%%%%%%%%%J%%j%%%%%%%%%j%%%%%%
-5137@%%%J%%%%j%%%%%%%%%%%%%%%%%%%%%J%j%%%J%%%%%%%%%%%%%%%%%%%%%%%j%%%%%%%%%
-5067@%%%%%%%J%%%%%%%%j%%%%j%%J%%%%%%%%J%%%%%%%%%%%%j%%J%%%%%%%j%%%%%%%%%%%%
-4997@%%J%J%%j%%%%%%j%%%%%%%%J%j%%%%%%%%%%%%%%%%%%J%%%%J%%%%j%%j%%%J%%j%%%%%
-4927@%%%%%%%%%%%%%%%%%Jj%%%%J%%%j%%%%%%%%J%%j%Jj%%%%%J%%%%%%j%j%%j%%%J%%J%%
-4857@%%%%%%%%%%%%%%%%%%%%%%%%%%%%%%%%%%%%%%%j%%%%J%%%%%%%%%%%%%%%%%%%%%%%%%
-4787@J%%%%j%%%%%%%J%J%%%j%j%%%%%%J%%%%%%%%%j%%%%%%j%%%%%J%J%%j%%%%%%%%%%%%%
-4717@%%%%%%%%%%%%%%j%%J%%%J%%J%%j%j%%%%%%J%J%%j%j%%%%%%%%%%%JJ%J%jj%j%%%%%%
-4647@%%%%%%%%j%%j%%%%%J%J%J%Jj%%j%%%%%%%%j%%J%%%%%%%%%%%%%%%J%%%%%%%%j%%jj%
-4577b%J%%J%%%%%%%%%j%%%j%%%%J%J%%%%%%%%%%%%%%%%%%j%%J%%%%%%%%j%%%%%%%%%j%%%
-4507b%%%%%%%J%%%%%%%%%%%%%%%%%%J%%%%j%j%%%J%%J%j%%J%%j%%%%%%%%%%%%%%%J%%%%%
-4437@%%%%%%%%%%%%%%%%%J%%j%%%%%%%%%%%j%jJ%%%%%%%%%%%%J%%%%%%%j%%%%J%%%%%%%%
-4367@%%%%%%%%%%%%%%%%%%%%%%%%%%%j%%%%J%%j%J%%j%%%%%%%%Jj%%Jj%%%%%%%%%J%%%%%
-4297@j%%%j%%j%%%J%J%%%%%%%%%%%%j%%%%%%%J%J%%%%%%%%%%%jJ%%%%%%%j%j%%%J%%%%%%
-4227a%%%%%%%%j%%%%%J%J%%%%%%%%%%%%%%%%%%%%%%%%%%%j%j%J%J%%%%%j%%J%%%%%%%%%%
-4157@%%%%%j%%%%J%%j%%J%%%%%%%%%%j%%%J%%%%%%%%%%%%%%%j%J%%%%%%%%%%%%%j%%%%%%
-4087a%%%%%%%%%%%%%%%%%%J%%%%%%%%j%%%%%j%%%%%%%%%%%J%%J%%%%%%%%%%%%%%%%%%%%%
-4017@%%%j%j%%%%%%%%J%%%%J%%%%%%%j%%j%%%J%%%%%%J%%%%%j%%%%%J%%%%%%%%%j%%%%%%
-3947a%%%%j%%%%%%J%%%%J%%%%%%%%%%%%%%%%%%%%%%%%%%%%%%%%%%%J%%%%j%%%%j%%%J%%%
-3877@%%%%%%%j%%J%%%%%%%%%%%j%j%%%J%%%%j%j%%%%%%%J%%%%%%%%%jJ%%J%%%%%%%%%%J%
-3807@%%%%j%%%%jJ%%%%%%j%%J%J%%%j%%%%%j%j%J%%J%%%%%%%Jj%%%%%%J%%j%%j%J%%%%%j
-3737b%%Jj%%%%%%%J%%%%%%%%%%%%j%%j%%%J%%%%J%%%%jJ%%%%J%%%%%%%%%%%%%%%%%%j%%%
-3667a%%%%%%%%%%%%%%%%%%%%%%%%%J%%%%%j%j%%%%%%%%%J%%%J%%j%%%%%%%%%%%%%j%J%%J
-3597@%%%%%j%%%%%%%%%J%%%j%%j%J%%%%%%%%%%%J%%%%%j%%%%J%%%%j%%J%%%%%j%jJ%J%%j
-3527a%j%j%%%%J%%%J%%%%%%%%%%%%%%%%%%%%j%%%%%%%%%%J%%%J%j%%%%%%%%j%%J%j%%%%%
-3457b%j%%J%%J%%%%j%%%J%%%%%%%%%%%%%%j%%J%J%%%%%%%%%%%%%%%%%%%%%%%%%%%%%%%%%
-3387@%%%%%j%J%%%%%j%%j%%%%J%%%%%%%%%%J%%%%%j%%%%%J%%%%j%%%%j%J%j%%%%%J%%%j%
-3317b%%%%%J%jJ%%%%%J%%%%%j%j%%%%%%%%J%%%%%%J%%%%%%%j%j%J%%%%%%J%%%%%j%%%%%%
-3247a%%%%%%%%%%%j%j%%%%%J%%%%%%J%%J%%j%j%%%%%j%%J%%%%%%%J%%Jj%%%%%%%%%J%j%%
-3177a%%%%J%%%%%%%%j%J%%%%j%%%%%%J%%%%%%jJ%%%%jj%%%%%%J%%%%%%%%j%%%%%%%J%%j%
-3107b%%%%J%%J%%%%%%%%j%%%%%%%%%%jJ%%%%%j%%J%%jj%%%%%%J%%J%%%J%%%%%%j%%%J%%%
-3037@%%%%%j%%%%%%%j%J%%%%j%%%%%%%J%%%%%%%%J%%%%%%%j%jj%%%%%%J%%%j%%%%J%J%%%
-2967a%%%%%%%%%%%%%%J%%%j%j%%%%%%%%J%J%%%%%%%j%%%%%j%%j%J%%%%Jj%%%%%%%%%J%%%
-2897a%%%%%%%%%%%%%J%%j%%J%%%%%j%j%%%%J%%%%%J%j%%%%J%%%%%j%%%%%J%%%%j%Jj%%%j
-2827b%%%%%%%%%%%J%%%J%%j%%%j%jJ%%%%%%J%J%%%%%%%%%%%%%%%j%j%J%%%%j%%%%%J%%jJ
-2757a%%%%J%%%%%%%%%j%j%j%%%%J%J%%%j%%%%%%j%%J%%%%%%Jj%%%%%%%%%%%%%%%%%%%%%J
-2687a%%%%J%%%j%%%J%%%j%j%%%%J%%%%%%%%Jj%%%j%%J%%%j%%J%%%%%j%J%%%%%%%%%%%jJ%
-2617a%%%%%J%%%%%%%%%%j%j%%J%%%%j%%%%%%%%%%%%%J%%J%%jJ%j%%%j%%%J%%%%J%j%%%%%
-2547a%%%%%%%j%%%%%J%jJ%%%%%%%%%J%%%%%%%%%j%%%%%%%%%%%%%J%%%%%%%j%%J%%%j%%j%
-2477bJ%%%J%%%%%j%%%%%%j%%J%%%%%%%%%%j%%%%%%j%%%J%%%%%%%%%%%%JJ%%%%jJ%%%%%%%
-2407@J%%j%%%%%%%%%%%%%%%%%%%%%%%J%j%%%%%%%%%j%j%J%%J%%j%%%%%%J%%%j%%%%%%%J%
-2337@%%%%%%%%%%%%%%%%%%%%%%%%%%J%%J%%%%j%j%%%%%%%%%%%%%%%%%%j%%%%%%%%%J%%%%
-2267@%%%j%%j%j%%J%j%%%%%JJ%%%%%%%%%%%J%j%j%%%%%J%J%%%%%%%%%%%%%%%%%%%%%%%%%
-2197@%j%%%%%%J%%%%%j%%%%%%J%%%%%%%j%%%%%%%%%J%%%%%%j%%%%%%%%%J%%%%%%j%%j%J%
-2127a%%%j%%J%%%%%%%j%%%%%%%%%%%%%%J%%%%%%j%j%%J%%%J%Jj%%%%%%%%j%%J%%J%%%%%%
-2057@%%%%%%%j%%%%%%J%%%%%%%j%%%J%%%%%%%%j%%%%j%J%%%%%J%%%%%%j%%%%%%J%%%%%%%
-1987@%j%%%%%j%%%J%%%%%%j%J%%J%%%%%j%%%j%%J%%%j%%J%%%%J%%jJ%j%%%%%%%%%jJ%%%%
-1917a%%%j%%%%%%%J%%%%j%%%%%%%%J%%%%%%%%%J%%%%%j%%%J%%j%%%j%j%%%J%%%%%%%%J%%
-1847a%J%%%%%%%%%%j%%%j%%%%%%%%%%J%J%%%%%%%%%%%%j%%%j%%%J%%%%j%%%%%J%%%%%J%%
-1777@%%%%%%%j%%%%%%%%%%j%%J%j%%%%%%%J%%%%%%%%%%%%J%%%%%%%%%j%%%%%%%%Jj%%%%%
-1707a%J%%%%j%%%%J%%%%%%j%%%%%%%%%%%j%%%%J%%%%j%%%J%%%%%%J%%%%%j%%j%%J%Jj%J%
-1637@%%%%%%%%%%%%%j%%%%%j%J%%J%j%%%J%%%%%%%%%%%%%%%%%%Jj%%%%%%j%%%%J%j%%%%%
-1567a%J%%%%%%%%%%jJ%%%%%%%%%%%%%%%%%%%%%%%%%%J%j%%%%%%%%J%jJ%%%J%%%%%%%%%%j
-1497A%%%%%j%%%%J%%j%%%%%%%j%%%%J%%%%%%%%%%%%%%%%%%%%%%%%%%%%%j%J%%%%%%%%%%%
-1427@%%%%%jJ%%%%%%%%%%%%%%%%%j%J%%%%%%%%J%J%%%J%j%%%%%%%%j%%%%%%%%%%%%%%j%%
-1357@%%%%%%%%jJ%%%%%j%j%j%%%JJ%j%%%J%%%%%%%%%%%%%%%J%%%%%j%%J%%%j%%J%%%j%%%
-1287a%j%%%J%J%%%j%%Jj%%%j%J%%J%%%%%%%%%%%%%%%%%%%%%%%%%%%j%J%%%%%%%%%%%%%%%
-1217@%%%%%%%%%%%%%Jj%%%%j%%%%%%%%%%%J%%%%%%%%%%%%%%%%%j%j%%%J%Jj%%%%%%%%%J%
-1147@%%j%%j%%%%JJ%%%%%%%%%%%%%%%%%%%%%%%%%%%%%%%%j%%%%%J%%%%%%%%%%%%j%%%J%%
-1077@%j%%%%%%%%jj%%J%%J%%%%%%Jj%%%%J%%%%%%%%%%%j%J%%%%%%%%%%%%%%%%%%%j%jJ%%
-1007aJ%%%%%%%%%%%%%%%%%%%%%%%%%%%%%%%%%%j%%%%J%%%%%%%%%%%%%%%%%%%%%%%%%%%%%
-937@%%j%%j%%J%%J%j%%J%j%%J%%%%%%%%%%%%J%%j%%%%%%%%%%%%%%j%%%%J%%%%%%%%%%%%%
-866@jJj%%j%J%J%%%%%%%%%%%%%%%%%%%%%%%%j%%J%%%%%%j%%%%%%%%%%J%%%%%%%j%%%%J%%
-795@%%%%%%%%%%%%%%%%%%%%%%%%%%%%%%%%%%%J%j%%%%%%%%j%%J%%%%%%Jj%%%%%%%%%%%%%
-724@%Jj%%j%%%J%%j%%%J%%%%%%%%%%j%%%%J%%%%%%%%%%%%%%%%%%%j%%%J%J%%%%%%%%%j%%
-653@%%%J%%%%%%j%%J%%j%%%%J%%%j%%%JJ%jj%%%%J%%j%%%%%%%%%%%%%jJ%%j%J%%%%%%%%%
-582@%%%%%%J%%j%%%%%j%J%%%%J%%%jJ%j%%%%j%%%J%%%%%%j%%%%J%%%%%%%%%J%%%%%%J%%%
-511B%%%%%JJ%%jj%%%%%%%%j%%%%j%%%%%%%%%%%%%J%Jj%%j%%%%%%%%%%%%%%%%%%%%%%%%%%
-440@%%%jJ%%%%%%%%%%%%%%%%jJ%%%%%%%%%%%%%%%%j%%%%J%%%%%%%J%%j%%%%%j%%J%%j%%J
-369@%%%%%%%jJ%%%%%%%%%%%j%%%%J%%%%%%%%%j%%%%%%%J%%%%%%%%%%%j%%%J%%%%%%%%%%%
-298@%J%j%%%%%%%%%%%%%%%%%%%%%%%%%%%%%%%%%%%%%%%%%%%%%%%%%%%%j%%%%%%%%j%J%%%
-227a%%%%%%%%%%%j%JJ%%%j%J%%%%%%J%%%%j%%%%%%%%%%%%%%%%%%%%j%J%%%%%%%%%%%%j%%
-156aJ%%%%%%%%%j%%%%%%%%%%%J%%%%%%%j%J%%%%%%%%%%%%%%%%j%%J%%J%j%%%j%%%J%%%%%
-85@%%%%J%%%%%%j%%%Jj%%%%%%%%J%%%j%%%%%%%%%%%%%%%j%%%%%%%%J%%%%%J%j%%%%%%%%%
-13@%%%%%%%%%J%%j%%%%J%j%%%%%%%%j%%%%%%%J%j%%J%%%%%%%%%%%%%j%j%JJ%J%j%%j%%%%
58aJ%%%%%%%%%%%%%%%%%%%%%%%%%j%%J%%%j%%%%%J%%%j%%Jj%%%%J%%%%%%%%%%%%%%Jj%%j%
131ajJ%%%J%j%j%%J%J%%%%%%%%%%jJ%%%%%%%%%%%%%%%%j%%%%%%%%J%%%%%%%%%J%j%%%%%%%
203@%%%%%J%%%%j%%%%j%%J%%%%%%%%j%%%%%J%%j%j%JJ%%%%%%%%%%%%%%%%J%%%%%%j%%%%Jj
275@%%j%%%%%%%%%J%%%%%%J%%%j%%%%%%%%%%%%%%%%%%%%%%%%%%%%%%%%%%%%%%%%%%j%%J%%
347@j%%J%%%%%%%%%%%%%%%%J%j%%%%%%%%%%%%%%%%%%%%%%%%%%%%%%%%%%%%%%%%%%%%%J%%%
419A%%j%%%%%%%j%J%%j%%%%%J%%%%%%%%%%%%%%%%%%%%%%%%%%%%%%%%%J%%%%%jJ%%%j%%%%%
491@%%%%%%%%%j%jjJ%J%%%J%%%%%%%%%%%%j%jJ%%J%%%%%%%%%%%%%%%%%%%%%%%j%%J%%j%%%
563a%%J%%%%%%j%%J%%%%%%%%%%J%%%j%%%%%%%%%%%%%%%%%%%%%%%%%%%J%%%%%%j%%%%%%%%%
635@%%%%%%J%j%%%%%%J%%%%j%%%%%%%%%%%%%%%%%%%%%J%%%j%%%%%%%J%%%%%j%%%%%%%%%%%
707@%%J%%%%%%j%%%%%%%%%%%%%%J%%%%j%%%J%j%%%%%%%%%%%%%%%%%%%%%%%%%%%j%%J%%%%%
779@%%%%%%%%%%%%%%%%%%%%%%%%%%%%j%%%%%%%j%%J%J%%%J%%%%%%j%%%%%%j%%%j%%%J%J%%
851@%j%%%J%%%%%%%%J%%j%%%%%%%%%%%%%%%%%%%%Jj%%%%%%%%%%%%j%%%%j%%%%%J%J%%%%%%
923@%j%%J%%%%%%%%%%%%%%%%%%%jj%%%%J%J%%%j%%J%%%%%j%%%%%j%%%%J%J%%%%%%%%%%%%%
995@%j%%J%%%%%%%j%J%%%%%%%%%%%%%%%j%%%J%j%%J%%%j%%J%%%%%%%%%%%%%%%%%%%%j%%J%
1067@%%%%%%%%%%%%%%%%%%%%%%%%%%%%%%%%%%%%%%%%%%%%%%%%%%%%%%%%%%%%%j%%J%%%%%%
1138@%%%%%%%%%%%%%j%J%%%%%J%%j%%J%%j%%%%%j%J%%%Jj%%%%%%%%%%%%%%%%%%%j%J%%%%J
1209A%%%%%%j%%%%%%%%j%J%%%jJ%%%%%%j%%J%j%%%%%%J%%j%%%%%%%%%%%%%%%%J%%%%%%%%%
1280@%%%%%%%%j%%%j%%J%%J%%%J%%%j%%%%%%%%%%J%%%j%%%%%%%J%%%%j%%%%%%%%%%%%%%%%
1351@%%%j%%%%%%%%J%%%%%%j%%%J%%%%%%%%%%%%J%%%%%jJ%%%j%%%%j%%%J%%j%j%%%%%%%%%
1422b%%%%J%%%%j%%%%%%%%J%%J%j%%J%%%%%%%%%%%%%%%%%%%%%%%%%%%%%%%%%%%j%%%%J%%%
1493@%%%%%%%%%%%j%%J%%%%%%%%%%%%%%%j%j%%%%%J%J%%%%%%%%%%%%%%%%%%%%%%%%%%%%%%
1564@%%%%%J%%%j%%%%%%%%%%%%%%%%%%j%%%%%J%%%%%%%%%%%%%%%%%%%%%%%%%%%J%%%%%%j%
1635@%%J%j%%%%%%%%%J%%%%%j%%%%%%%j%%%J%%%%%%j%%%%%%J%%%%%j%%%J%%%J%J%J%jj%j%
1706@%%%j%%%%j%%%J%%J%%%%%%j%%%%%J%%%%%%%%%j%%J%%%%%%%%%%%%%%%%%%j%%%J%%j%%%
1777a%%%%%%J%%%%j%%%%%%%%j%%%%%J%%%%%%%%J%%%%%%%%%%%%%%%%%%%%%%%%%%%%%%%%%%%
1848@%Jj%%%%%%%%%%%%%%%%%j%%%%%J%%%%%%%%%%%%%%%%%%%%%%%%%%%%%%%%j%%%J%%%%j%%
1919a%%%%%%%%J%%jj%%%%J%%%%%%j%%%%J%J%%%%%%%%%%%%%%%%%%%%%%%%%%%%%j%J%%%%%%%
1990@J%%%%j%%%%jj%j%J%%%%J%%J%%%%%%%%%%%%%%%%%%%jJ%%j%%J%%%%%%%%%j%%%%%J%%%%
2061@%%%%%%%%%%%%%%%%%%%%%%%%%%%%%%%%%%%%%%%%%%%%%%%j%%%%%j%J%%%%%%%%%%%%%%%
2132a%%%%%J%%%%%%%%%%j%%%%%%J%%%j%%%j%%%%%%%JJ%%%%%%%%J%%%%%%j%%%j%J%%%%%%%%
2203@%%%%%%%%%%%%%%%j%%j%J%%%%%%%%%%%J%%%%%%%j%j%%%%%%%%%Jj%%%%%%J%%%%%%%%%j
2274b%%%%%%J%%%%%%%%%%J%%j%%%%%%%%%%%%J%%%j%%%%%%%J%%%%%%%%%j%%%J%%%%%%%j%J%
2345@%%%%%j%%J%%%%%%%j%%%%%%J%%%%%%%J%j%%%%%%%%%%%%%%%%%%%%%J%J%j%j%%%%%%%j%
2416a%J%%%%J%%%%J%j%%j%%%%%%%%j%j%%j%%%%%J%j%%%%J%%%%J%%%%%%J%%%%%%%%%%%%%%%
2487@%%%%%%J%%j%%%%%%%%%J%Jj%%j%%%%jj%j%%%%%%J%J%%%J%%%%%j%j%%%%%J%%%%J%%%%%
2558@%%%%%%%j%J%%%%%%%%j%j%%J%%J%%J%JJ%%%j%%%j%j%%%j%j%%J%%%j%%J%J%%%%%%%%%%
2629@j%j%%%%%%j%J%J%%J%%%j%j%J%%%%%%%%J%%%%%%%%%%%%%%%%%%j%%%%Jj%%%%J%%%%%J%
2700A%%%j%%%%%%%jj%%%%%%%%%%%%%%%%J%J%%%%%%%j%%%%%J%j%%%j%%%%J%J%%%%%%j%%%%%
2771a%%j%%J%%J%%j%%j%J%%%%%j%j%%%%J%%%%%%%%%%%J%%%%%j%%%%JJ%%%%%j%J%%%%j%%J%
2842@%%j%%%%%%%%%%%%%j%j%%%J%JJ%%%j%%%%%%%%%%%%%j%J%J%%j%%%%J%%%%%%%%%%%%%j%
2913a%j%%J%J%%%%%%%%%%%%%%%%%%%j%jJ%%%j%%%%%%%%%%%%%%jJ%%%jJ%J%%%%%%%j%%J%%%
2984a%j%%%J%%%J%%j%%%%%%J%%%%%%%%%%j%%j%%%J%%j%J%%%%%%J%%%%%%j%%%J%%%%%%jJ%%
3055@%j%j%%%%%J%%j%%%%%%%J%%%%%%%%%%%%%%%%%%%%%%J%%%%%%%j%%%%%%%%%j%%%%J%%%%
3126aj%%%%%%%%%%%%%%%J%%%%%%%%%%%%%%j%%%%%%J%%%%%%%%%%j%%%j%%%J%%%%%j%J%%%J%
3197a%%%J%%%j%%%%%J%%%%%%j%%%%%J%%j%%%%%j%%%%%%J%%%%J%%%j%%j%%%J%%%%%%%%%%%%
3268a%%%%%%%%%%%%%Jj%%%J%%%%%%%%%%j%%%%%J%%%%%%%%%%%%%j%%J%%%jJ%%%%%%j%%%%%%
3339a%%%%%%%%%%%%%%%j%%%%%%j%%%%JJ%%%%%Jj%%%%%j%%%%%J%%%%%%J%j%%%%%%%%%%j%%J
3410a%J%%%j%%%%%%%%J%%j%%%%%%%j%%%%%%%%%%%%j%J%%%%j%J%%%%%J%%%%%%%%%%%%%%%%%
3481a%%%%%%%%%%%%%%%jJ%%%%%J%%%%%%%J%%%%j%%%%j%j%J%%%%J%%%%%%%%j%%%%%j%%%%j%
3552c%%J%J%jj%%J%%%%%%%JJ%%%%j%%%%%%%%%%%%J%%%j%j%%%%%%%%%%J%%%%j%%%%J%%J%j%
3623a%%j%%%%%J%%%J%%j%%%%J%%j%%jJ%%%%%%%%%J%%%%%j%%%%%j%%%%%%%J%%%J%j%%%%Jj%
3694a%%%%J%%%%%%J%j%%%%%%%%j%%%%%%%%%%%%%j%j%J%%%%J%%%%%%%%%%%%%%%%J%%%%%%%%
3765@%j%%%%%%%%%%%j%%%J%%J%%%%%%j%%%J%j%%%%%%%j%%%%%%j%%%%J%%J%%%%%%%%%j%%%%
3836b%%%%j%%J%J%%J%%%%%%j%%%%%Jj%j%%%J%%%%%%%%%%J%%%%%%%%%%%%%%j%%j%%J%%%j%%
3907b%J%J%%%%%%%%j%%%%%%%%j%j%%%%%J%%J%%J%%%%%%%%%%%%%%%%%%%%%%%j%%%%%%%%%%%
3978a%%j%%%%%%J%%%%%J%%%%%%j%%J%%%%%j%%%%%j%J%%J%%%%%%%%%j%%%j%%%%%%J%%%%%%%
4049a%%%%%%%%%J%%%%%j%%j%%%%%%%J%J%%%j%%%j%%%%J%J%%%J%%j%%%%%%j%%%%%%%%%j%%%
4120b%%j%j%J%%%J%J%J%%%%%j%j%%%J%%%%%%%%%%%%%%%%%j%j%%%%%J%J%%j%%%%%%%%%%%%%
4191b%%J%%%j%%%J%%%%J%%%%%j%%%%J%%j%J%%j%j%%%%%%%J%J%%%%%%%%%j%%%%%%%%%%j%J%
4262aj%%%%%%%J%J%%j%%j%j%%%J%%J%%%j%J%%%j%%%%J%%%%J%%j%%%j%J%j%%%J%%%j%%%J%%
4333aJ%%%%jJ%%%%jJ%%%%j%%%%%%%%%%%%%%j%J%%%%%%%%%%%J%%j%%%%%%%%%%%j%%%%J%J%%
4404@%%j%%%%%%%J%%%%%%%%j%%%%%%%%j%%J%%%%%%%%j%%%%%%%%J%%%%%%%%%%j%j%J%%%%%%
4475b%%j%J%J%%j%%%%%%%%%%%%%%%%J%J%j%%j%%J%%%%%%%jJ%%%%%%%%%%%%%%%%%%j%%%%%%
4546b%%J%%J%%j%%%j%%J%%%%j%%%J%%%%%%%%jJ%%Jj%%J%%%j%%%%J%%%%%%%%%%%j%%%%%%%%
4617a%%%%Jj%j%%%%J%J%%%j%%%%%%%%%%%%%%J%j%j%%%%%%%J%%j%%%J%%j%%%%%%%J%%J%%%%
4688@%%%%%%%%%%j%%J%%%%%%%%%%j%%%%%%j%%%%%%%%%J%%J%%%%j%%%%%J%%j%%%%%%Jj%%j%
4759b%%%%JJ%j%%%%%%%%%%Jj%J%%%%%j%%j%%%J%%%J%j%%%%J%%%%%%%%%j%%%%%%%%%%%J%%%
4830@%j%%%%%%%%%%%%%%%Jj%%%jJ%%%%%%J%%%%%%%j%%%%%%jJ%j%%J%%J%j%%%%%j%J%%%%%%
4901a%j%%%J%%%%%%%%%%%%%Jj%%%%%J%%%%%jj%JJ%%j%%%%%%%%%j%%%%%%J%%J%j%%%%J%%%%
4972@%%%%%%%%%J%%%%%%j%%%j%%%%%%%%J%%%j%j%%%%J%%J%%%J%J%jj%%%j%%%%%%%%%%%j%%
5043bj%%%%%%%%%%J%%J%%j%j%%%%%%%J%%%%%j%%%%%%%%%%%%JJ%%%%%%%j%j%J%%%%%%%%%%%
5114bj%%%%%%%%%%%%J%%%j%%J%%%%j%%%%%%J%%J%%%%%%%%%%%%%%%%%%jJ%%%%%%%%%%j%j%J
5185b%%%%%%J%%%%%%%%%%%%%%%%%%%%%j%j%%%%%J%%%%%%J%%%j%%%%%%%%%%J%%%%j%%%%%%%
5256b%%%J%%%%%%%%%%%%%%%%%%%%%%%j%%%j%%J%%%%%j%%%%%%j%%J%%J%%%J%%%%jJ%%%%%%j
5327b%J%%%%j%%%%%%%j%%%J%%%%%J%%J%%%%%%j%%%%%%%%%%%jJ%J%j%%%%%%j%%%%j%%%J%J%
5398a%J%%%%%j%%%J%j%%%%%%j%%%%%%J%J%%%jJ%%j%j%%j%%J%J%%j%%j%%%%%J%%J%%%%%%j%
5469b%%%%%%J%%%%%%%%%%%j%J%Jj%%j%%J%j%J%J%%%%%%%%%%j%%%%J%j%%j%j%%%J%%%%%%j%
5540c%J%J%%%%%J%%%j%j%%j%%J%J%%%%%%j%%%J%%%%%%Jj%%j%%%JJ%%%%%%%%j%%%%%%J%%%j
5611a%%%%%%%%%j%%J%%J%%%%j%%%%%%j%%J%%J%%j%%%%j%%%%%J%%%%%J%%j%j%J%%%%%%%%%j
5682b%%J%%%%%%%j%%J%%%jJ%%%%%%%%j%%%%%%%%%%J%%j%j%%%J%j%%%J%J%%%J%%j%%j%%%%%
5753b%J%%%%%J%%%%%%%%%%%%%%%%%%%j%%jJ%%%j%%%J%%%%%%%J%%%%%j%J%j%%%%%%j%%%%J%
5824a%j%%%%%%%%%%%%%j%%%%%J%%%%%%%%%%%%%%%%%%%%%%j%%%%%%J%J%%%%%%j%%%%%%%%J%
5895a%%%%%%%Jj%%J%%%j%j%%%%%J%%%%%%j%%J%%%%%j%%j%J%J%%J%j%%%j%%%J%%%J%%j%%%%
5966a%%%%%%%%j%%%%%J%%j%%%%%%%J%%%%%%%J%%%%%%%%%j%j%%%J%%%j%%%%%%J%%%%j%J%%J
6037@%%%%%j%%%%%%j%J%%%%%%%%j%%%jJ%%%%%%%%%%%%%%J%%%%J%%%%%%%%%%%%%%%%%%%%%%
6108@j%%J%%%%%%%j%%J%%%%j%%jJ%%%%%%%%J%j%j%%%J%%%%%%%%%%J%%%%%%%%%%%%j%%j%%%
6179b%%%%%%%%%%%Jj%%J%%%%%%%%%%%J%%%%%j%%%%%%%j%%%%%%%%%%J%%%%%J%j%%Jj%%%%%%
6250a%%%%%j%%%%%%J%j%%%%%%%%%%Jj%%%%%%J%%J%%%j%%%%%%%J%%j%J%j%%%%%%%%%%J%%%j
6321a%J%%%%%%j%%%%%J%j%j%%%%J%J%%j%%%jJ%%%%J%%%%%j%j%%%J%%%%%j%%%J%%%%%%%%%j
6392b%%%%%%%%%%%J%%j%%j%%%J%%J%%%%%%%%%%%%%%%%%%%%%%%jJ%%%%%%%%J%%%%%%%%%%%j
6463a%%J%%%%j%%%%%%%%J%%%%%%%%%%%%%%j%%%%%%%J%%%%%j%%%%%%j%%J%%%%%%%%%%%%%%%
6534a%j%%%J%%%%%%%%%%%J%%%%j%%%J%j%j%%%J%%%%%%%%%%%%%%J%%%%%%%%%j%%%%j%%%%%%
6605bJ%%J%%%%%%%%j%J%%%j%J%%%%%%%%%j%%j%%J%%%%%%%%%%%%%%%%J%j%%j%%j%%%%J%%%%
6676b%%%%%%%%%%jJ%%J%J%j%%%%%%%J%%%%%%%%%%%%%%%%%%%%%%%%%%%%%%%j%J%%%j%j%%%%
6747b%%%%J%j%%%%J%%%%%%%J%%%j%%%%%%%J%%%%j%%%%%%%j%J%%%%%%%%%%%%%%%%%%%%%%%%
6818a%%%%%%%%%%%Jj%%%Jj%%%%%%%j%%J%%%%%%%j%%%J%Jj%j%%%%%%%%%%%J%j%%j%j%J%J%J
6889a%%%%%%%j%%%%%%%%%j%%%%J%%%%%J%%%%%j%J%%%%%%%%j%%%%%%%%%%%%%%%%J%%%%%%%%
6960a%J%%%j%%%j%%%%%%J%%%%%%%%%%j%%%J%J%%j%%%%J%%%%j%j%%%%J%%%%%%%%j%%%%%%%%
7031b%%J%J%%%%%%j%%j%%%%J%j%j%%J%J%Jj%%%j%%%%%%%%%%%%%%%J%%%%%j%%%%%%%%%%%J%
7102a%j%%%%%%%%%%j%J%J%%%J%%%%j%%%j%%%%%%%%J%%%%%%%j%J%%J%%%%%%%%%j%%%%J%j%%
7173a%%jJ%J%%%j%%%%%%J%%%%%j%%%%%%J%%%%%%%%%%%j%%j%%%%%%%%%%%%%%%%%%%%%%%%%%
7244bJ%%%%%%%%%%%%%%%%J%%%%%%%%%%%%%%%j%%%%J%%%%j%%j%%%%%J%%%%%%%%%%%j%%j%%J
7315b%%J%%%%%J%%%%%%%%%%%%%%j%%%%%%j%%%%%%%%%%%j%%%J%J%%J%%%%%%j%jJ%%%%j%%%%
7386b%j%%%J%J%J%%%jJ%j%%%J%%%j%%%j%%%%%j%%%%%%%%%%J%J%J%%jj%%%%%%%J%J%%j%j%%
7457b%%%J%%%J%%%%%%j%%%%%%%%j%%%%%%%%%%%%%%J%%%%%%%%%%%%%%%j%%%%%%%%%%%%%%%%
7528b%%%%%%%%jJ%%j%%%%%%%%J%j%J%J%%%%%%%%J%%%%%%%j%%j%%%%%%%J%%%%%%%j%%J%%%%
7599a%J%j%%j%J%%%%%%%%%%%%%%j%J%%%%jJ%%%%%J%%%j%%%%jj%%%%%%J%%%%j%J%%%%%%%%%
7670b%%%%%J%%%j%J%%%%%%J%%j%%%j%%%%J%%%j%j%%J%%%%%%%%J%J%%%%j%%%%%%%%%j%%%J%
7741a%%%%%%J%j%%%j%%j%%%J%%%%%%J%%%%%%%J%%%%j%%%%%%%j%%%%%%j%%J%%%%%JJ%%%%%%
7812@%%%%%%%j%%%%%J%j%j%%%%%%J%%%%%%J%j%j%%%%%%%J%%%%%%%%%J%%%%%%%%j%%%%%%%%
7883a%%%J%%%%%%%%%%%%%%%%%%j%%%Jj%j%j%%J%J%Jj%%%%%%%%%%%%%%%%%%%%%%%%%J%%j%J
7954@%%J%%%j%%%%%%%%%j%%%j%%%%J%%%j%%%j%%J%%%%%j%J%%J%%%jj%%%%J%%J%%%%%%j%%%
8025b%%J%%%%%%%%%%%%%%%%%%%%j%Jj%%j%%%%J%%%%%%%%%%%%%%%%%%%%J%%%%%%%%J%%j%jJ
8096a%%j%%%%%%%%%%%%%%%%%%%%%%%%%%%%%%Jj%%%%J%%%j%%%%%%J%%%%J%%j%%%J%%%j%%%%
8167aj%%%%%%J%%%%J%j%%j%%%%%%%%J%%%%%%%%%%%%%%j%%%%J%%j%%J%%%j%%%%J%%%J%%%j%
8238a%%%%%%%%%%%%%%%j%%%%%%%%%%%%%%%%%%%%%%J%j%%%J%%J%%%j%%%%J%%%%%%%%%%%%j%
8309a%%%%%%jJ%%%%%%%%%j%j%%%%%%%J%J%%%j%%jJ%%J%J%%%%%%%j%j%%j%J%%%%%%%%%Jj%%
8380b%%%%jJ%%%%%%%%%%%%%%J%%%%%%%%%%%%%%%%%j%%%j%%%J%%%%J%%%%%j%%%%%JJ%%%j%J
8451@%%%%j%%j%%J%%J%%%%j%%j%%%%%J%%%%%%%%%%%j%%%J%%%%%%%%%%%%%%%%%%%%%J%%%%%
8522@%%%%%%%%%%%%%%j%j%%%%J%%%J%%%%%%%%j%%%%%%%%j%%%%%%%J%%%%%%%%%j%%%%%%%J%
8593a%%%%%%%J%j%%J%%%%%%%%j%%%%jJ%%J%%%%%%j%%j%%%%J%J%j%%%%%%j%%%%%%%%%J%%%%
8664a%%%%Jj%%%J%%%j%%%%%%%%%%%%%%%j%JJ%%%%%%%%%%%%%%%%%%%%%%%%%%j%%%j%%%%j%J
8735b%%%j%J%%J%%%%%%jJ%%%%%%%%J%%%%%jJj%%%%%%%J%%%%%j%j%%%%%J%j%%%%J%%%%%%%%
8806aJ%%%%%%%%%%%%%%%%j%%%%J%%%%%%%%%%%%%%%%j%%j%%J%%%%%%%%%%%%j%%%%%%%%J%j%
8877b%%J%%%%%%%%%%%%%%%%%j%%%%%%%%%J%%%j%%%%%j%%%J%%jj%%%%J%%J%%%%j%%%%%J%%%
8948b%%%%%%%%%J%%j%%J%%%%%%j%j%%%%J%j%%%%%%J%J%%J%%j%jj%%J%%J%%%%%J%%%%%%%%%
9019@jJ%%%%%%j%%j%%%%%%J%j%%J%%j%J%%%%%%%%%%J%%j%%j%%%%%%%%%%%%%J%%j%%J%%%%%
9090a%%%%%%%%%jJ%%%%j%j%%%%%J%J%Jj%j%%j%%J%%J%%%%%%%J%%%j%j%%J%%%%%%%%j%%%%%
9161b%%%%%%J%%%%j%%%%J%%Jj%%%%j%%%%%%%%%%%%J%%%j%%%%%%%j%%%J%%%%%%%%%%%%%%%%
9232b%%%%%%%J%%%%%%%%%%%%%%%%j%%%%%%%%%%%%%%%%%%%%%J%%J%%%%%%j%%%%%%%%%j%jJ%
9303bJj%%%%%%%J%%%%%%j%%%j%J%%%%%%%j%%%J%%J%%%%%J%%%%j%%j%%%J%%%%J%j%j%J%%%%
9374a%j%%%%%%%%%%%%%%%%%%%%%%%%%%%J%%%%j%%%%%%J%%j%%J%%%%%%%J%%j%j%%j%%%%%Jj
9445c%%J%%%%%%J%%%j%J%%%%%%%j%%%J%%%%j%%%%%J%j%%J%%jj%%%J%J%%%%%%%%%%%%%%%%%
9516a%%%%%%%%j%%%%%J%%%%%%%J%j%%%%%%%%%j%%%%%%%J%%%%%%j%%%%%%%%%%%%%%j%j%%%%
9587dJJ%%%%%%J%%%%%%j%%%%%%%%%J%J%j%j%%%%%%%%%J%%%%%J%%j%%%%J%%%%j%%j%%%J%J%
9658@%j%%%%J%%%%%%%j%%J%%%j%%%J%%%j%%%%%%%J%%%%%%%%%%%%j%%J%%%%%%%%%%%%%%%j%
9729aJ%j%%%%%j%%%%%%%%%%%%%J%j%%%%J%%%%%%%j%%%%%%%%%%%%%j%%%%%%%%%%J%%J%%%%%
9800a%%%%j%%%%%J%%J%%%j%%%j%%%%%%%%%J%j%%%%%%%J%%J%%%%%%%%%%j%%%%%%%%%%%%j%J
9871a%%%%%%J%%j%j%%%%J%%%%%%%%%%%%%%%%j%%%J%%j%%%%%%%%%J%%%J%j%J%j%%%%%%%j%J
9942a%%j%j%J%J%%%%%%%%%%%%%%%j%%%%%JJ%%%%%%%j%j%%J%%j%%%%%J%Jj%%%%%%%%%%%%%J
10013@%%%%%%%%%%%%j%%j%%%J%%J%%jJ%%%%%%jj%%j%%%J%%%%%%%%%J%%%J%%%%%j%j%%%%%%
10083bJ%%%%j%%J%J%%%%%%%j%j%%%J%%%%%%%%%%J%j%%%%%%%%%J%%j%%J%%%%j%%%%J%%%%j%
10153a%%%%%%%%%%%%%%%%%%%%J%%%%%%%%j%%%%j%%%%%%J%%%%%%j%%J%J%%%%j%j%%%%%%%%%
10223b%%%%j%%%%%%%%%JJ%%%%%%j%J%%%%%%j%J%%%%jj%%%J%J%%%%%%%%j%%%%J%%%%%%J%j%
10293aj%%j%%%%%J%%J%%%%J%%%%%%%%%%%%j%%%%%%%%%%%%%%%%%%%%J%%%%j%%J%%%%%%%%%%
10363@j%%%J%%%%j%%%%%%%%J%%%%%%%%%%%jj%%%%%%%J%%%%%j%%%%%%%J%%%j%%J%%%%%j%%%
10433b%%%%J%J%%Jj%%%%%%%%%%%%%%%%%j%%%%%jJ%%%%%j%%%%%%%%%%%%%j%%%J%J%%%j%J%j
10503b%%J%%%%%%%j%%J%%%%%%%%%j%%J%%%Jj%j%%%%%%%%J%j%%%%%J%%%%%%j%%j%Jj%%%%J%
10573bJ%%%%%j%%%%%J%%%%%%%%%%%j%J%%Jj%j%%%%%%%%JJ%%%%%%%%j%%%%%%%%%%%J%%j%%%
10643aJ%%%%%%%%%%%%%%%%j%%%j%%%%%%%%%j%%JJ%%%%%%%%%%%%%%%%j%%%%J%Jj%j%%%%%%%
10713bJJ%%%%%%j%%%%%J%%%j%%%J%%%%%j%%%J%%j%j%J%%%J%%%%%%%%%%%j%%%J%%%j%%j%%%
10783bJJ%j%%%%%%%%%j%%%%%%%J%%j%%%%%%%J%%%%J%%%%%%%j%%Jj%%j%%%%%J%%%%j%%%%%%
10853bJ%%%j%%%%J%%j%%%%%%%%%%%%J%%%%J%%%jJ%%%%%j%j%%%J%%j%%%%%%%J%%%%%%j%%%%
10923b%%%%J%%%%%%J%%%%%%%%%%%%%%%%%%%%%%%%%%%%%%%j%%%%%%%%jJ%%%%%J%%j%%%%%J%
10993@%%%j%j%%%j%%%J%%%%%%%J%%%J%%%%%%%%%%%%j%J%%%%%%%%%%%j%%jJ%%%%%J%%%%j%%
11063a%%%%%%%jJj%%%%%%%%%%%j%J%J%%%%%j%%%%%%%%%%JjJ%%%%j%%%%%jJ%%%%%%%%%%J%%
11133aj%%%JJ%%%%jJ%%%%%j%j%J%J%%j%%%j%J%%J%%j%%J%%%%%j%j%J%%%%%%j%%%%%%%%%%%
11203b%%JJ%%%%%%%%%%%j%%%%J%%%%j%%%%%j%%%%%%%%%%%J%%J%%j%j%%%%%j%J%%%%%%%%%%
11273b%%J%j%%%%%%%%%%%J%%%%%%J%%%%%%j%%J%%j%j%%%Jj%j%j%%J%%%%J%%%%%%J%%%j%%%
11343b%%%%%J%%%%J%%%%%%%%%j%%%%%%%%%%%%%%%%%%%%j%%%j%J%%%%%%%%%%%%%%%j%%%%%J
11413bJ%J%%%j%J%%%%%%%%%%%j%%%%J%%%%%%j%jj%%%JJ%%%%%%%%%%%j%%%J%J%%j%%j%%J%%
11483aj%j%%%%J%%%%J%%%J%%%%%%j%%jj%%jJ%%J%%%%%%J%%J%%%%j%%j%%%%J%j%J%%%%%%%%
11553aj%%%%%J%%%%%%%j%%%%%%%%J%%%%%%%%%%%%%%%j%%%%%%J%%%%%j%%J%J%%%%j%%%%%%j
11623b%J%%%%%%%%J%j%%%%%%%%%%%%%%%%%%%%%%%%j%j%%%%J%%%%%%%%%%%%%%j%%JJJ%%j%j
11693b%%%%%%%J%%%%j%%%%%%j%%%J%%%%%%%J%%Jj%%%%%%J%%%%%%%%j%%%%J%%%%%j%%%%%%%
11763aj%%%%%%%%%J%%%%%%J%%%%j%%j%%%%%%%J%%%%%%j%%%%%%%j%%%%%%J%%%%%J%%j%%%%%
11833bJj%%%jJ%%%J%%J%%%%%j%%%%%%%%%%%%%j%%%J%%j%%%%%%%JJ%j%%%%%%%J%%%%j%%%%%
11903a%%%jJj%%%%%%%%%%%%%J%%%%%%%j%%%%%J%%%%%%J%%%%%%%%%%%%%%%%%%%j%%%%j%%%%
11973b%%J%%%j%%%%%J%%%%%%%J%%j%jjj%J%J%%%%%%%J%%%%%%%%%%%J%%%%%%%j%%J%%%%%j%
12043a%%%%%%%%%%%%%%%%j%%%%%%J%%%%Jj%%%%%%%%%%%%%%%%%%%%j%%%J%%%%%%%%%%%%%j%
12113b%J%%%%%%%%%%%j%j%%%%%jJ%%J%%J%j%%J%%%%j%%%%J%%J%j%%%%%J%%j%J%%%%%j%%J%
12183@%%%%%%%jj%%j%%%%%J%%%%J%%j%%%%J%%%%%%%%%%%%j%%%%J%%%%%%%%%%%j%J%%j%%Jj
12253b%%J%%%%%%%%%%%%%%%%%%%%%%%J%%%%%%%%%%%%%%%%%%%%%%%%%%jJ%%%jj%%%%J%%%%j
12323b%%%%%Jj%%J%%%%%%%%%%%%j%%%%%%%%%%%%J%J%%%%%j%%j%%%%%%%%%J%J%%%%%%j%%%%
12393a%%%%%j%%%%%%%%%%%%%%%J%%%%%%%%j%%j%%%%%%%%%%J%%J%%%j%J%%%%%%%%%%%j%J%%
12463a%%J%%j%%%%%%%%%%%J%%%%%%j%J%%%%%%%%%%%%%%%%%j%j%%%%J%%j%%%%J%J%%%%%%%%
12533@%%%%%%%%%%%%%%j%%%J%%%%%%%%j%%%J%%j%%%%%%%%%%%J%%%j%%%%%%%%j%%%J%j%%%%
12603b%J%%%%J%%j%%%%%%%%%%%J%%%%%%%%%%%%%%%j%%%%%%J%j%%j%%%%%%%%%%%%%%%%%%%J
12673a%%%%%Jj%%%%%%%%%%%%%%j%%%J%jJ%%j%%%%%%%j%%J%%%%J%%j%%%%%%JJ%%%j%%%%J%%
12743@%j%%%%%%%%%Jj%%J%%%%%%%%%%j%%%J%%%%%%%jJ%%%%%%%%%%j%%j%%%J%J%%%%j%%%%J
12813@%%%%%%%%%j%%%j%%%%%%%%J%%%j%%%%%%J%J%%j%%%%%%%%%%J%%%%%%%j%%%jJj%%%%%%
12883b%J%j%%%%%%%%%%%jJ%%%%%%%%%%%%J%%%%%%j%%%%%%J%%%%%%j%J%%%j%%J%%%%J%%j%%
12953aj%%J%%%%%%%j%J%%j%%%J%%%%%%%J%%%%%%%j%%%%J%%%j%%J%%j%j%%%%%J%%%%%J%%j%
13023aj%%%J%%j%%%Jj%J%%%%%J%%%%j%%%%%%%J%%j%%%%j%j%%%%%J%J%%j%%%J%%%%%%%%%%%
13093a%J%%%%%%%%%j%j%%j%%%J%%%%j%%J%%%%%%%%%%j%%%%%J%%%%%%%%%%j%%J%%%j%%%%%%
13163c%%%%J%J%%%%%%%%%%%%J%%%%j%%%%j%%%%%%%JJ%%%%%%%j%%%%j%%%%J%J%%%%%%%%jJ%
13233@%%%%%%%%j%%%%%%%%%%%%%%J%%%%%%%j%j%%%%%%%%%%%%%J%%%%%%j%j%%J%%J%%j%%%%
13303b%%%%%%j%J%%%J%%%%%%%%%%%%%%%%%%%J%%%%%%%jj%j%J%%%j%%J%%J%%%%%j%%J%J%j%
13373a%%%%%%%%%%%%%%%%%J%%j%%%%%%j%%J%%%j%%j%J%%%J%%%%%%%%j%jJ%%%%%%%%%%J%J%
13443@%%j%%%J%%%%%%%%%%%%%%%%%%%%%%%%%%j%J%%%%%%j%%%J%%j%%%j%%%%%J%%j%%J%j%J
13513a%%%J%%%%%j%%%%j%%%%%%%%%%%JJ%%%%%%%%%j%%%%%%%%J%%%%%%%%%%j%j%%%%%%j%%J
13583b%J%%%%%%%%J%j%%%%%%%%%%%%%%%J%%%%%%%%%%%%%j%%j%jJJ%J%%%j%%j%%%%%%j%%%%
13653c%%%%%%%%%%J%%%Jj%%J%J%%%%j%%%j%%%%%%%%%%%%%J%%%%%j%J%%J%%%%j%%Jj%%j%%%
13723b%%%J%%%%J%j%%%%%%%Jj%%j%J%%J%%%%%%%%%%j%%%%%j%%%J%%%J%%%%%%%%%%%%%%%%%
13793@j%%%%%%%j%%%%%J%%%%J%%%%j%j%%%%%J%%j%%%j%J%%%%%%%J%%%%%%%J%%j%J%%%%%%%
13863@j%%%%J%%%jJjJ%%%%%%%%j%%%%%%%%%j%%%%j%J%%%j%%%%%JJ%%%%%%%%%%%%%%%%%%%%
13933a%%%J%%%%%%j%%%%%j%%%%%J%%%j%%%j%%%J%%%%%%%%%%%%%J%%%%%j%%J%j%J%%J%%%%j
14003a%%%jJ%%%%%J%%%%%jj%J%%%%%%%%%%%J%%%%%%j%%%%%%%%%%%j%%%%J%J%%%%%j%%%%%%
14073a%%%j%%%%J%%%%%%%%%%%%%%j%%%%%%%%%%j%J%%%%%%%%J%%%%%%j%%%%%J%%%%j%%J%%%
14143a%%%Jj%%%%%%%%%%j%%J%%J%%%%%j%%%%%j%%%%%%%%Jj%%%J%%J%%%%%%%%%%%j%j%%%%%
14213b%%J%%%%%%%%%%%%%%%%%%%%%j%%%%%%J%%%%%j%%%%%%J%%%%%%%%%j%%%%%%%%%J%%j%%
14283b%%%j%J%%J%J%%j%%%%%J%%%%j%%%%%%%j%%J%%J%%%%%%%j%%%%j%%%%%%%%%%j%%%%J%j
14353c%%%%%%J%J%%%%%%%%%%%%%%%%%%%%%%%%%%%%%%%%%%%%J%%%%%%%%%%%j%%%%%%%%%j%%
14423b%%%%%J%%%%j%%J%%%J%%j%%%%%J%%%jJ%%%%%%%%%%%%%%%%%%%%%%%%%%j%%%%%J%j%%%
14493a%%%j%j%JJ%%%%j%j%J%%%%%%%%%%%J%%J%j%%%%j%J%%%%%j%%%%%%J%J%%%%%%%%%j%%j
14563b%%%%J%%%%%%%%%%%%%%%%%j%J%%%%%%%%%%%%j%j%%j%J%%J%%J%j%%%%%%%j%%%J%J%%%
14633a%%J%j%%%%%%%%j%%%%%jJ%%%%%%%%%%Jj%%J%%Jj%%%%%j%jJ%%%%%%%%%J%%J%%%%%j%%
14703aj%%%J%%%%j%%%%%%%%%%%j%%%J%%%%%%j%%j%J%J%J%j%J%%%%%%%j%%%%%J%%%%%%%%%%
14773a%%%%%%%%J%%%j%%%j%%%%J%%%%%Jj%%%%j%%%J%%%%%%%%%%%%%%j%%%J%J%%%%j%%%%%%
14843a%%%%j%%%J%%j%%%%%J%%%J%%%%j%%jJ%%%%%%%%%%%%%%%j%%%%%%%%%%%%%%%%%%%%%%%
14913b%%J%%%j%j%%%%%%%j%%%%J%J%%%%J%J%%%%%%%%%j%%%%%%%j%%%%%%%%J%%jJ%%J%%j%%
14983a%%%%%J%%%%j%%%%%%%%%%%%J%%%%j%%%%%%%%%%%%j%%J%%%%J%%%%%%%j%%%%%j%%%%%%
15053bJ%%%%j%%%%%%%%%%J%%%%%%j%%%%%%%J%%j%J%%%%%%%%J%%j%%%%j%%%%%%%%%%%J%j%%
15123b%J%%%j%%%%%J%%%%%%%%%%%%J%%%j%%%%j%J%J%%j%j%%J%J%%%%%%%%%%%%%%%%%%%%%%
15193@%%%j%%%%%%%%J%%%%%%jJ%%%%%%%j%%%j%%%J%j%%%%J%%%J%%%j%%%%%%%%J%%%j%%%%%
15263a%%%%j%%%%%%%%%%%%J%%%%%%%%%%%%J%j%%%j%%%%%%%%%%J%%J%%%%%%%%%j%%%%J%%%%
15333@%%%%%%%%%%%j%%%J%j%%j%J%%%J%j%%%%J%j%%%%j%%%%J%J%%j%%%%j%j%%%%J%J%j%%%
15403bj%%%j%%%J%%%%%%%%%%%J%%%%%%J%JjJ%%j%%%jJ%%%j%%%%J%j%%j%%%%J%%%%%J%%%%%
15473a%%%%%%%%%%%%%%%%J%%%%j%%%%J%%%j%%%%J%%%%%%J%%%j%%%j%%Jj%%%%%%%j%%%%%Jj
15543b%%%J%%%%%%%j%j%%%%%%%%J%%%%%J%%%%%%%%%%j%%%J%%%j%J%%%%%%%%j%%%j%%J%%J%
15613a%%%%%%%%%J%%%%%%%%%%%%j%%%%%%%%%%%j%%J%%%%J%%%%%%%%%%%j%%%%j%%J%j%%%J%
15683a%%%J%%%%%%%j%%%%j%%%%%%%%%J%%%J%%%%%%%%%j%%%%%%%%%%%%%%%%j%%%%j%%%%J%J
15753a%J%%%%%%%%%%%j%%%%%j%%%J%%%%%%%%%%%%J%%%%%%%%%%%%%%%%%%%%%%%j%%%j%%J%%
15823aJ%j%J%j%%%J%%j%%%%J%j%J%%%j%%%%%%%j%%%%%%%%%%%%%J%%%%%%%%J%%j%%J%%%%j%
15893a%%J%%%%j%j%J%%%%%%%%J%%j%%%j%%%%%%%j%%%%J%%J%J%%%%%%%%%%jJ%%%%%%%%%j%%
15963aj%%J%%%%%j%%%j%%J%%J%J%%%%jj%%%%%%%%%%%j%%%%%J%J%%%%JjJ%%%%%%%%%%%%%j%
16033aj%%%%%J%%J%%j%%%%%%J%%%%%%%j%%%J%%%%%%%%%%%%%%%%j%%%%%%%%J%%%%%%%j%%%%
16103a%%J%%%%%%%%%j%%J%%j%%%%%%j%%J%%J%%%%%%j%j%%%J%%%%J%%%%%%%%%%%%%%%%%%%j
16173aJ%%%%%%%%%%%%%%%%%%%%%%%%j%%%%j%%%j%%%J%J%%%%%%%j%%%%%%%%%%%%J%%%j%%%%
16243b%%%%%J%%%%J%%%%%j%j%%j%%%%J%%%%%%%j%%J%J%J%%%j%J%%j%%%%%%%%%j%%%%J%%%%
16313a%%%j%%%%%j%%%J%J%%%%%%j%J%j%j%%%JJ%J%%%%%%%%%j%j%j%%%%%%%%J%J%J%%j%j%%
16383bJ%j%%%%%%J%%%j%J%%%%%j%%%%j%%%J%J%%j%%%J%%%%%%%%%%J%%%%%%J%%j%%%%%%%j%
16453a%%j%%%%%J%%%%%%%J%%%%%%jj%j%J%%%%%j%%JjJ%%%J%J%%%%%j%J%%%%%j%J%%%%%%%j
16523a%%jJ%jJ%j%%%%%%%%%j%%%%J%%J%%%%J%%%%%j%%%%%%%%%%%%%%%j%%%%J%%j%%%%%J%%
16593a%%J%j%j%%%j%%%J%%%%J%%%j%%%j%j%%%%J%%J%J%%j%%%%J%%Jj%%j%%J%%%j%%%%%%%%
16663b%%%J%%%%%%%%%%%%%%%%%%j%%%%%%J%%J%j%%%%%%%J%%%j%j%%%%J%%j%%%%%%%%%%%j%
16733cJ%%%%%J%%%%%%%%%%%%%%%%%%%%%%%j%%%%%%%%%%%J%%%%%j%%%%%%%%J%%%J%%%j%j%%
16803b%%%%%%j%J%%%j%%%%J%%%%%%J%%%%%%%%J%%%%%jJ%%%Jj%%j%j%%%%%%%%%j%%%J%%%%j
16873cJ%%%jJ%%%%%%%%%%%J%J%%%%%j%j%%j%%%J%JJ%%%%%%%%j%%%%%J%j%%j%%j%%%j%%%J%
16943cJ%JJ%%j%%J%%j%%%%%%j%J%J%j%%j%%%%%%%%%%%%%%J%J%%%%%%j%j%jJ%jj%%J%J%j%%
17013c%J%%J%%J%%%%%%j%%%j%%%%J%%%%%%%j%j%%%J%%j%J%J%%%%%%%J%%%%%j%%J%%%%%%%%
17083@%j%j%%%%J%J%%j%%%%%%%J%j%j%%%%j%%%%%%J%%%%%%J%%%%%%%J%%%%%%%%%%%j%j%%%
17153bJ%%%%%%%J%%jJ%%%%j%%%J%%%j%%%%%%%%%%%%%%%%%%%%%j%%%%%%%%%jJ%%%%%%%%J%j
17223b%%%%%%%%%J%%%%%%%%%%%%%%j%%%%J%%j%%%%%%%%%%%%J%%%%%j%%%%%%%%%%%%%%J%%%
17293a%%%%%%%%%%%J%%%j%%%j%j%%J%%%%J%%%%%%j%%%%J%%%%%%%j%%%%%%%%%%%j%J%%%%%%
17363b%J%%%j%%%J%%%%j%%J%%%j%%%%%%%%J%%%j%%%%%%%%%%%%%J%J%%j%%j%%%%%J%%j%%%j
17433c%%J%%J%J%%%j%%%%%%%%%%%%%J%%j%%%%%%%%%%%%J%j%%%%%j%%%%%%J%%%%%%%%%%%j%
17503bJ%%%%%%%%J%%%%%%j%%%%%%j%%%%%%%%%%%%%%%%%%J%%%%%%%%%J%%%%%%j%%%%%%Jj%%
17573a%%j%%%Jj%J%%%%%j%J%J%%%j%%j%%J%%%%%j%%%J%%%%%%%%%j%J%%j%%j%%%%%%J%%J%%
17643a%%%%j%%%%j%%%%J%%%%%%%J%%%j%%%J%%%%J%j%%%%j%%%%%%%%%%j%%%%J%%%%%%%%%%%
17713b%%%%%%j%J%%%%%%%%%%%%%%%%J%%%j%j%%%J%%%j%%%%%%J%j%JJ%%%%%%%%%%j%%%j%J%
17783b%J%%%%%J%%%%%%%%%%%%j%%j%%%J%J%%%%%%%%%%%%j%j%%%%%%J%%%%%%%%%%%j%j%%J%
17853b%%%j%%%%%%%%%%%J%%%J%%%%%%%Jj%jj%%%%%%%%%J%%J%%j%J%%%%%j%%%%%%%%%%%%%J
17923a%j%%%%J%%%%%%J%%%j%%%J%%%%j%%jj%%%%JJ%%%%j%%%%%%J%%%j%%J%J%%%j%%%%%%%%
17993a%j%%%%%%%%%%Jj%%%%%%%%%%%%%%%%J%%j%%%%%%%%j%%%%%%%J%%%jJ%%%j%J%%%%%%%%
18063bjJ%J%%%%%%%%%%%%%%%J%%j%%%%%%%%%%%%j%%%%%%%%%%%%%%%%%%jJ%%%j%J%%%%J%%j
18133b%%%j%%%%%%%%%%J%%%%%%J%%%%%%J%%%%%%j%%%%%J%%j%%%J%%%%j%%%%%j%%%%%%%%J%
18203a%J%j%%%%%%J%%%%%%%jj%%%%%%%%%%%%%J%%%%%%j%%%j%%J%%%%%%%J%%jJ%J%%%%j%%%
18273a%%%%j%%%%%%%j%%%J%%J%%%%%%%%%%%%%%%%%%%j%J%%%%j%j%J%J%%%%J%%%%%%%%%%%%
18343@j%j%%%%%%%%%%J%%%%%%%%%%J%%j%%%%%%%%%J%j%%%j%%%%J%%J%%j%%%J%%%%j%%%%%%
18413a%%%%%%%%%%%%%%%%%%%%j%%%%%j%%%J%J%%%%%j%%%%%%%%j%J%%%%%J%%%j%J%j%%%%%%
18483b%%J%J%%%%%%%%j%j%%J%%J%%j%%%%%J%%j%%j%%%%%%J%J%%%%%%%%j%%j%%%j%%%J%%j%
18553c%%%%%%%%%%%%%%%%%%J%%%j%%%%%%%%J%%%%%%J%%%%%%%%%%%j%%%%%%j%j%%J%%%J%%%
18623b%J%Jj%%%%j%%%%%%%J%%%j%%%%%%%%%%J%J%%jjj%%%%%%J%%%%%%%%%%%J%J%%j%j%%%%
18693bj%%%J%%%J%%j%%%%%%%%%%%%%J%%%j%j%%%%%%J%%%%J%%%%j%%%%%J%%%%%%%%%%%%%%%
18763aj%%J%%%%%%%%%%j%%%J%%%%%%j%%%%%%J%J%%j%%%%j%j%J%J%%%j%%J%%J%%%j%%%%j%%
18833b%%%%%%%%%%j%J%%%%%%J%%%%%%J%j%%j%%%J%j%%%%%%%%%%%J%%%J%%%%%%%%%%j%%j%%
18903b%%%J%%%%%%J%%%%%%%%%%%j%%%%%%%%j%%%j%J%J%Jj%%%%%%%%%%%%%%%%%%%%%%%jJ%%
18973a%%%j%%%%%J%%J%%%%j%%%%%%%%%J%jj%%J%%%%%%%%j%j%%J%J%%%j%%j%%%%%%%%%J%%%
19043b%%%%%%%%%%%%%%%%%%%%J%%%%j%j%%%%%J%%%%%%%%%%%%%%%%%J%%%%j%j%%%%J%%%%%j
19113cJj%Jj%%%%j%%%%%%J%%J%%j%%%%%%%%%%%%%%%%J%J%J%%%%%j%%%%j%j%%%%%J%%J%%%%
19183aj%%%%%%%%j%%%%%%%%%%%%%J%%%%%%%%%%%%%%%%%%%%%%%Jj%%%%%J%%%%%%%%%J%%%%%
19253@%%%%%j%%%j%%%%%%%J%J%%%j%%%J%j%j%J%%%%Jj%j%%%J%%%j%%J%%%%%%%%%%%Jj%%%%
19323aj%%j%%%%%J%%%%j%%J%%J%%%%j%%%J%%%%%%j%J%%%j%%J%%%%j%%%%J%%J%%j%j%%%%%J
19393a%J%%j%%%j%%j%%J%%%%%%%%%%Jj%%%%J%%%%%%%%j%%%%jJ%%%%%%j%jJ%JJ%j%%J%%%%%
19463a%%%j%%%%%%%%J%j%jj%%%%%%%J%%J%%%%J%J%%j%j%%%j%%%%J%%%%%%%J%J%%j%%%%%%%
19533a%%%%J%%j%%%%%%%%%%%%j%%%%%%%JJ%%%%%%%%j%%%%%j%jj%%J%%%%%%%J%j%%%%%%J%%
19603bJj%%%j%%%%%J%%%%%%%%%%J%%J%%%j%%%%%%jJ%%%%%%%%%%%%%%j%%%%j%%%%Jj%%%%%%
19673c%%%%%J%%%%%%j%%J%%%j%%J%%%%%%J%%%%%%j%%%%%%%%%%%%J%%J%%%j%%j%%%j%%%%J%
19743b%%%%%J%%%%%%j%j%%J%%%%j%%%%%%%%%%%J%%%%%%%%%%%%%%%%%%J%%%%J%j%J%%%%j%%
19813a%%j%%J%%%%%%%J%%%%%%j%%%%%%j%%%%%%%%%%%%%%%%%%%%J%%j%%j%%J%%J%%%%%%%%%
19883a%%%%%%%%%%%%%j%%%%%%%%J%%%j%%J%%%%%%%%j%%%%%j%%J%%%%J%%%%%%%j%J%J%j%%j
19953b%J%%%%%%%j%J%%%jJ%%%%%%%%%%%%%%%%%%%J%%j%%%j%%%jJ%J%%%%j%%%%jJ%J%J%%j%
20023a%jJ%%%%j%%%%%%%%jJ%JJ%%%j%j%J%%%%Jj%%%%%%J%%%%%%%%%j%%%%%%%%%%j%%%%%%J
20093a%%%J%%j%%%%%%%J%j%%%%%%j%%%%j%J%%j%%%%J%%%%%%%%%%%%%%J%%%%%%%j%%%%J%%%
20163a%%%%%%%%%%j%%J%%%%%%j%j%%J%%%%%j%%%Jj%%J%%%%%%%j%J%%%%%%%j%%J%Jj%%J%%%
20233a%%%%j%%%%%J%%%%j%%%%%%%%%J%Jj%%%j%%%%%%j%%%J%J%%%j%%j%%%%J%%%j%%%%JJ%%
20303a%%j%j%%%%J%%%%J%%%%j%%%%%j%%%%%%%%%%%J%%%%%%%%%J%%%%%J%%j%%%%%J%%%j%%%
20373a%%%%%%%J%%%%%%j%%j%j%%J%%%%%%%%%%%%%%%%%%%%%J%%j%%%%%%%J%%j%%%%%%%%%%J
20443a%%%J%j%j%%%%%J%j%%%%%J%%%j%%%%j%%%%J%%J%%%j%%%%j%%%%J%%J%%%j%J%%%%J%%%
20513@j%j%j%%%%%%%%%J%%%%J%%%%%%%%j%%j%%j%%%%J%%%j%%%J%%J%%j%j%J%j%j%JJ%J%%J
20583a%%%%j%j%%%%%%J%%%%%%%%%j%J%%%%%Jj%%j%J%%J%%%%%j%%%%j%%%%JJ%%j%%j%%%%%j
20653d%J%%%%%%%J%J%%%%%%%%%jj%%%%%%J%J%%%%%%%%%J%j%%%%jJ%%%%%%%%J%j%%%%j%%%%
20723bJ%%j%%%%%%%%%%%%%j%%%J%J%%%j%%J%%%%%%%j%%%%%%%%JJ%%%%%%j%j%%%%%%%J%%%%
20793a%%%%%%%%%%%%%%%j%%%%J%%%%%%%%jJ%%%%j%%%%%%%%%%j%%J%%%%%%%%%J%%%%%%%j%%
20863bJ%%%%j%%%%%%%%%%%%J%%%%%j%%j%%%J%j%J%%%%%%%%%%%%%j%%%%%J%%%%%%%%%%%%%%
20933b%%%%%%%%j%%%JjJ%%%%%j%jJ%%%%%%%%%%%%%%J%%j%%%%%%%%j%%%%%J%%%%%J%%%%%%%
21003b%%%%%%%J%%%%%%%j%%J%%%%%j%%%%%%%%J%%%%%j%J%%%%%%J%j%%J%j%%%%%%%%%%j%%%
21073b%%J%%%%%%jJ%%%%%%%%%%%%%%%j%J%%%%j%%%%j%%%%%%%%%J%%%Jj%%jj%%JJ%%Jjj%j%
21143d%%%%%J%%j%%JJ%%%J%%j%%%%%%%jJ%j%%%J%%%%%%j%%%%%J%%jJ%%%j%%%%%J%%%%%%%%
21213b%%%%%J%%j%j%%%J%%%%%%%%%%%%%%%%%%%j%%J%%%%%%%j%%jJ%%%J%J%%j%%%j%%%%%%%
21283c%%%%J%%J%%j%j%%%J%j%%%%%%%j%%%%%%%J%%%%%J%%%J%%%%%%j%%%%%%%%%%%%%j%%%J
21353b%%%%%J%%%%%%%%%%%%%j%%%%j%%%J%%%%%%%j%%jJ%J%%%%%%%%J%%%%%j%%%%%%J%%%%%
21423a%%%%%%%%%%%%j%%j%%%J%J%%%%%j%%%%%J%j%%%%j%%%J%J%j%%%%%j%%%%J%%j%jJ%%Jj
21493c%%J%%%%%%j%J%%%%%J%%J%%%%%%%%%%%%j%J%j%%j%j%Jj%%%%%J%%%J%%%%%%%%j%%%%%
21563b%%j%%%J%J%%%%%%%%j%%%%%%%%%%%%%%J%%%%%%j%%%%j%j%%%%J%J%j%%%J%%J%%%%%%j
21633b%%%j%J%%%%%%%%%%%%%%J%jJ%%%%J%%j%%j%%%%%J%%%%%%j%%%%%%%%%%%%%%%%j%%%%%
21703c%%%%%%%%J%jJ%%%%%%%%%j%%Jj%%%%%%%%%%%%%%%%%%J%%J%%%%%%j%%J%%%%%%%%jJ%%
21773a%%j%%%j%J%jJ%%%%%%%%%j%%j%%%%%%%%%J%J%%%j%%%%J%%%j%J%%%%Jj%j%%jJ%%%%J%
21843b%%%%%%%%%%%%%%%%j%%%%j%%%%%JJ%%J%j%%%%j%J%%%j%J%%%j%%%%%%%%%J%%j%%%%%%
21913cJ%%%%Jj%%j%%j%%%%%J%J%%%%%j%%J%%%%%j%J%%j%%%%%%%%J%%%%%%%%%%J%Jj%%j%%j
21983c%%%j%%%%J%%J%%%%%%%j%%%%%%%%%%%%%%%%%J%j%%j%J%%%%%J%j%%%J%%%%%%%%%%%%j
22053c%%%%%%%%%%%j%%J%J%%%%J%j%%%%j%j%j%%JJ%%%%%%%%%%%%%%J%%%%j%%%%%%%%%%%%%
22123c%%%%%%%%%%%%%%%%%%%J%%J%%j%%J%j%%%%%j%J%%%%%%Jj%%%%j%%%j%J%%%%%%J%J%%%
22193a%%%j%%%j%%%j%J%%%J%%%j%%J%%%j%j%%%J%J%%%j%%%%%J%%%%J%%%%%%%%j%%%%%%%%%
22263b%j%j%%J%%%%%%%%j%%%J%%%%%%%J%%%%%%%%J%j%%%j%%%%J%%%j%%%J%%%%%%%j%%%%%%
22333c%%%%%%%%jJ%%%j%j%%%%%%%%%%%J%%%J%%%%%%J%%%%%%%%%jJ%J%Jj%%%%%%%%%%%j%j%
22403c%%%%%%%%%%%%%%%%%%%%%%J%%j%%%%%%%%J%%%J%%j%j%%%J%%Jj%%%%JJ%j%j%%%%%%%j
22473c%j%J%J%%j%%%J%%%j%%%%%%%%%%%%%J%%%%%%%%j%%j%%J%%%%%%%j%%Jj%%Jj%%J%%%%%
22543c%%%%%%j%%%%%J%J%%J%%%j%j%%%%%%%%%%J%%%%%%%%%%%j%%%%j%j%%%%%J%%J%%j%%%J
22613c%J%%%%%%%%%%%%j%%jJ%J%%%%%%%j%%%%%%j%%J%J%Jj%%%j%%J%J%j%%%j%%%%J%%%%%%
22683b%%%%j%J%%%j%%%J%Jj%j%%%jJ%%J%%%%%j%j%J%%%%%%%j%%J%%%%%%%j%J%%%%%%J%%%%
22753b%J%J%%%j%%%%%j%j%%%%%J%J%%%%%%%j%%%j%%%%%%j%%%JJ%%%%%%%%j%J%%%J%%%%%%%
22823a%%%j%%%%%%%%%%%%%%j%%%%%%J%%%%%%%%%%%%j%J%jJ%%j%%%%%%%%j%%j%J%%J%%%%%%
22893c%%%%%%J%%%%%%%J%j%%%%%%j%%%%j%J%%%%%%%%%%%%%%%%%%%J%%%jj%%%j%%%J%%JJ%J
22963a%%%j%j%j%%%%%jJ%%%%J%%%%J%%%%%j%j%%j%%%j%%%J%%J%%%%%%%j%%%%JJ%%j%%%%%%
23033d%%J%%J%%j%%Jj%%j%%j%J%J%%J%%%%%%%%%%%%J%j%%%%%%%J%j%%j%%%%J%%%%j%%%%%J
23103bj%%%j%J%%%%%%%j%%%%%%%%%%%%j%%J%%%J%%J%%%j%j%%%%J%%%%%%j%%%%%%%J%%j%%%
23173d%%%%%j%%%J%J%%j%Jj%%%%%%%%%%%J%%%%%%%%%%J%%J%%j%%%%%j%%j%%%%%%%J%J%J%j
23243b%j%%%J%%jJ%%%%%%J%%%jjj%%%J%J%%j%j%%%J%%%%j%J%%%%%J%J%%%%%%%%%%Jj%%j%%
23313b%%j%%j%%%%%%%%J%%%%j%%%%%%%j%J%J%%%%%%j%%%j%%J%%%%j%%%%%JJ%%%%J%j%%%%j
23383d%jJ%%%%J%J%%%%%%%%%j%%%%%%%%%j%%%%%%%%%%%J%%%%J%%%%j%%%%%%%%%%j%J%j%jJ
23453d%%%%%%J%%J%%%%%%%%%j%%j%%%%%j%%%J%%%%%%J%%j%%j%%%%%%%%%%%J%%%%%J%Jj%%%
23523cJ%%j%%%%%%%%%%%%%j%jJ%%%%%%J%%%%%%%%%%%%%%%%%%J%%j%%%%j%J%%%j%j%%%J%%%
23593d%%%J%%j%%%J%%%%%j%%%%%jJ%%%J%%%j%%%%%J%%j%%%%%%%J%%%%%%J%%%%%j%%%%j%%j
23663eJ%%%j%%J%%%%%%%%%%%%%%%%j%%J%%%%%%%j%%%%J%%%%%J%%%%%%%%%%%%%%%%%%%%%%J
23733b%%%%%%%%j%%j%%j%%%J%J%%%%%%%%jJ%%J%%%j%%%%j%%%%%%%%%%%%%%%%%%%%%%j%%%%
23803e%%%%J%%%J%%%J%J%j%j%%%%%%j%%%j%%%%%%%J%%%J%%%%%%%jj%%%%%%J%%%%j%%%%%%%
23873eJ%%%%%%jJ%%%%%%%%J%j%%%%%%%%J%%%j%%%%J%j%j%%%J%J%%%%j%%%%J%%%J%%%j%j%%
23943d%%J%%%%%j%%J%%%%%%%j%%%%%%%%J%%%%J%j%%%%%j%%%j%%%J%%%%%%%%%%%%%%%%%%%%
24013d%%%J%%%%%%%%%%%%%%%%%%j%%%%%j%%J%%J%%Jj%%%%%j%%J%%%%%%%%%j%j%%%%J%J%%%
24083cj%j%%%%%J%%J%%%%%%%j%%%%j%%%%%%%%J%J%j%j%%%%%J%j%%%%%%J%%j%%%%%%%%%%J%
24153d%%%%jJ%%%%%%%%%%%%%%%%%%%j%%%%%%%%%J%%J%%%%%%%%j%%%%%j%%J%%%%%%%%%%%%%
24223d%%%%J%%%%%%%j%j%%%J%%%%J%%%%j%J%%%J%%%j%j%%%%%%%j%J%%%%j%%J%%%%%%J%j%J
24293c%j%%%%%J%%%j%%%%%%J%%%%%%j%%%%%%%%%%%%%%%%%j%%%%%%%%%j%%J%J%%%J%%%%%%%
24363c%j%%J%%%%j%%%j%%%%%j%J%J%%%j%%%%%%%%J%%%%%%%%%J%%%%%%j%%%%%%J%%%j%%j%J
24433d%%%%j%%%%%%%%%J%j%%J%%%%%j%J%%%%%%%%%%%%%%%J%%%%%%j%%%%%j%%%jJ%%%%%%%J
24503d%%j%%%J%%%%J%%%%%j%%%%%%%%j%%J%%%%j%%%%J%%%%%%%j%%%%%%%%J%J%Jj%%%%%%Jj
24573c%%j%%%%j%%%%j%%J%J%%%%j%%%%%J%%%%%%%%j%%%%%%%%%J%%%%%%J%%%%%jJ%%%J%j%j
24643d%%%%%%J%%%%%%%%j%%%%%%%%%%j%J%%%%%%%j%J%%J%%%%j%j%%%%%%%j%%%J%JJ%%%%%%
24713cj%%J%%%j%%%%%J%%%j%%%%%%J%%%j%%j%%J%%%%%%%%%J%%%j%%%J%%%%%%J%%%%%%%j%%
24783cj%%%%%%%%J%%%j%%%J%J%j%%j%%J%%%j%%%%%%%%%%%%%%J%%%%%%%%%%Jj%%%J%%%%%j%
24853c%%J%%%%j%%%%%%%j%%J%%%%j%%%j%%jJjJ%%%Jj%%%%J%%%%%%%%%%%%j%%%J%%%%%%%%%
24923dJ%J%%%%%%%%%j%%%j%j%%%%%%%%%%J%JJ%%%%j%%j%%%%%J%%%%%%%%%%j%%%%%%%%%J%%
24993cJ%%%%%%%%j%%%J%%%%%%%%%j%%%%%%%%%J%%%%%%j%%%%%%%%%j%%%%%%%J%J%%%j%%%%j
25063d%j%%J%%J%%%%%%J%%%j%%%%%%%%%%J%%%%Jj%%%j%%%j%J%%%%%JJ%%j%j%%%%%%%%%%Jj
25133c%%%J%%%J%%%j%%j%%J%%J%%%%%j%j%%%J%%%%%%%%J%%%%%j%%%%%%%%%%%%jJ%%%%%%J%
25203a%%%%j%%j%%%J%%%%J%%%%%%%j%%%%%%%j%%%J%%%%%%%%%%j%J%%%%%j%%%J%%%j%%%J%%
25273b%%%%%j%%%%J%J%Jj%%j%%%%%%%%J%%%%%%j%%%%%%%%%j%%%%%%J%%%%%%%J%%%j%j%%%%
25343c%%%%%%%J%%%%%%%%%%%%%%%%%%%%%%%j%J%%%%%%%J%%%%%%%%%j%%%%%J%%%%%%%%%%%%
25413a%%%j%j%J%%J%%j%%%%%%%%%%%%J%%J%j%%%JjJ%%%%%%%%j%%J%%%%%%%%j%J%%%%%%%%%
25483@%%%%%%j%%%%J%%%j%J%j%%%%j%%J%%%J%%j%J%%%%%%j%%%%%%%%%%%%%%%%J%%%j%%%%%
25553a%J%%%%%%%%%%%%%%%%%%%%%%%%%%%%%%%%%%%%%%%%%%%%%%%%%%%%%%%%%%%%%%%%%%%%
25623@%%%%%%%%%%%%%%%%%%%%%%%%%%%%%%%%%%%%%%%%%j%J%%%%%%%%%J%%%%%j%%%%%J%%j%
25693@%%%%%%%%%%%%%%%%%%%%%%%%%%%%%%%%%%J%%%%j%%%%%%Jj%%%J%j%%%%%%%%%%%J%J%j
25763A%%%%%j%%%%%J%%%%jJ%%%%%%%J%%%j%j%%%%%%J%%%%%%%%%%%%%%j%J%%%%%%%%%%%%%%
25833AJ%%%%%%%j%%J%%j%%%%%%%J%%J%%%%%j%%%%%%J%%j%%%%%%%%%%j%%j%J%%%J%%%%%%%%
25903B%%%%%%%%j%J%%%%%%%%%j%%%J%%%Jj%%%%%%%%%%J%%%%j%%j%%%%%%%J%%J%j%%%%%%%%
25973B%%J%%%%%%%%%%%%%%%%%%%%%%%%%%%%%%j%%%%%%%%%%%%J%%%%%%%%%%%J%%%%%%%%%%%
26043D%%%%%%j%J%%%%%%%%j%J%J%j%%%%%%%%%%%%%%j%%%%%%J%%%%%J%%%%%%%%%%%%%%%%%%
26113E%%%%%%%%%%%%%%j%%%J%%%%%j%%J%J%%%%j%%%%%JJ%%j%%%%%%%%%%%%%%j%%%%%%%%%%
26183E%%%%J%%%%%%%%%%%%%%%%j%%%%%J%%%%%%%%%%%%%J%%%j%%%%%%%%%%%%%%%%%%%J%%%%
26253G%%%%%%%j%%j%%%%%%%J%%%%%%%%%%%%j%%%%%%J%%%%%%%%%%%%Jj%J%%%%%%%%%%%%%J%
26323H%%%%%%%%%%%%%j%%%%%%%%%J%%%%%%%%%j%%%J%%%%%%%%%%%%%%%%%%%%%%%%j%J%%Jj%
26393H%%%%J%%%%%%%%%%%%%
26411I
##PAGE=	N=2
##DATATABLE=	(X++(I..I)), XYDATA
-104659g7j%%J%%j%%%%%%jJ%JJJ%J%%%j%jJ%J%%j%%%j%%%%%%%%%%%%j%jJ%%J%%%%J%Jj%%%
-104592g5J%%%j%j%%%%%%j%%J%J%%%jj%%%%%jJ%%j%%%%%%J%j%j%%%J%%J%J%%j%J%%%%j%J%
-104525g6%%j%%%J%%jj%%%%%%%%%%J%%j%%%j%%Jj%j%jJ%JJ%j%%%jj%%%%J%J%%%%%%J%%%%%
-104458g8%%%%%%J%%jjj%%%J%%%J%%jjj%%%%j%%%J%%%%%%%%j%%%%%%%J%%%%%%J%J%%%%%%%
-104391g9j%j%%%%%J%%%%%j%%%%%%j%%%%J%J%%%%%J%%%j%%j%%j%j%%%j%%JJ%%%%%%%%j%%%
-104324h3jJ%Jjj%%%%J%%j%j%%JJ%%%%j%%%%%J%%JJ%%j%j%j%%%%%j%%J%J%%j%%%J%%%j%j%
-104257h5%%%%%%j%J%J%j%J%%%jj%%%%%%J%j%%%%J%JJJJj%kjj%%%%%J%%J%Jj%jj%%%JJJ%%
-104190h3%j%j%%j%%J%%%J%%j%JJj%kj%j%%J%%%J%%jj%%j%JJ%JJJ%%%j%j%j%%%%%%j%%%J%
-104123h7%J%%%%%j%%%J%%j%%j%%%J%J%J%%j%j%%J%J%j%%%%jJ%%%%%%%%%%j%%%%j%j%%%%%
-104056h9%JJJJ%jj%j%%%%j%%%%jj%%J%J%%%j%%J%%%%%%%%%%J%%%J%Jj%jjj%%%%J%%J%%%J
-103989h7%Jj%%j%%%%%%J%%%Jj%j%%j%%%%%jjjj%%%%%J%J%%%JJ%%%j%%j%%%%%J%%%%%%%%j
-103922i1%%%j%%%%%J%%%%j%%JJ%J%jj%jJ%%j%%%%%j%%%Jj%j%J%J%%%%%%%%%%j%J%%%J%%%
-103855i1%%J%j%%J%Jj%%jj%%%%%j%%%%JJ%%jjj%jj%%JJ%%%%%%%%J%%%%%%%%%%%JJ%%%j%j
-103788i3j%j%J%J%%%j%jJ%%j%%%%%%%%%%%%%%%%JJJJ%%j%%jj%%%%%%%%jjjJ%%%%%%J%%%j
-103721i6jj%J%%%J%%%%%%%J%%%%%j%%j%%%%%%%j%%j%%%%jJ%JJ%jj%%%J%%JJj%%%j%%%%%%
-103654i8j%J%%%%JK%%%%%%%%jj%%J%%%%%j%%%%%%Jj%%%%%%%%j%%%%J%%%%%%%j%%%%J%J%%
-103587i6j%jj%%%j%J%%j%j%JJ%%%%J%J%%%jJ%%j%%j%jJ%JJj%j%%%J%%%J%jjjj%%%j%%J%J
-103520a00J%%%%%%%%%%%j%%J%%J%%%%%%J%%%%%jjj%jJJJ%%%%%%%%%%j%j%%%%%J%%jj%%j%
-103454a02%%%j%%JJ%%j%%%%%%%j%j%%%J%J%J%%%jJ%%%%j%%%%%%%%j%%%%JJ%J%%%%jj%jJ%
-103388a02%%%%%%%%J%%Jj%%%%%%J%%%%JJJ%%jjjj%%%%jj%%%%%%jJ%J%%%%j%%J%J%jjj%%%
-103322a04%J%%%J%%%%%%J%%jj%%J%%%j%jJJJ%j%%j%%%%j%%JJ%Jj%j%%%j%j%j%J%%J%J%J%
-103256a02%%j%%J%%%jj%%%JJJJj%j%%%jj%j%j%j%%j%JJJ%%%%%%%%%%%%j%j%%JJ%%%%%J%J
-103190a03%%%%%%%jj%JJJ%%%j%%%%%j%%J%j%j%%%%jj%%%%%jJ%%JJj%%%%JJ%j%%%J%J%%%%
-103124a03j%%%J%%%j%%%j%%%j%%%%%%%%%%%%%%%%jJ%%J%J%%jj%%Jj%jj%%%JJJJ%%j%%%%j
-103058a06j%%J%%%j%J%J%%%jjjj%J%%Jj%%J%%JJ%%%j%%j%j%j%J%JJJJ%j%jjjjj%j%%J%J%
-102992a09%j%%%%%%j%%%JJJJ%%%j%%%%JJ%%%j%j%%J%%%j%j%JJ%%jj%%J%%%%%%%j%%%%Jj%
-102926a09jjj%%KJJ%%%j%%%%j%%%%%%%j%%%J%j%J%%j%%JJJ%jj%%J%%%jj%%J%%%%%%J%J%J
-102860a07J%%%j%%j%%%%%J%%%jj%j%%%%%j%%j%%%%%JJJJJ%jkjj%J%j%j%%JJ%%J%J%J%J%%
-102794a07j%%j%%%%%j%%%%%%%%%%%J%j%j%J%%%J%%%j%j%JJJJ%JJ%%%jjj%JJ%jjj%%%%%J%
-102728a08%%%%j%j%%%JJJ%%%%%%%j%Jjjjj%%%%J%jJ%%JJJ%%%%kjj%%%jj%%%%J%%%%%%%%%
-102662a12J%%%J%%%%%%%j%J%j%%J%%jj%J%%%jj%j%%JJ%J%J%%j%j%%j%jJJJ%%j%%%%%%%j%
-102596a13%%%J%%%%%J%JjjjjJ%%JJ%J%%%j%j%%J%%%J%j%J%Jj%%%%%JJ%j%%%%%%%j%%%%%%
-102530a10%j%%j%%%j%j%%%j%%%%J%KJJ%%j%%j%%%j%j%%jJJJJJ%%%j%jj%j%%%j%%%%J%J%J
-102464a12%JJJjj%JJ%kjj%%%J%j%%JJ%%%jj%%j%jjj%j%J%J%j%JJ%%%J%%%%%%J%%j%j%%%%
-102398a15J%%%%%%J%j%%%J%Jj%%%%j%%%%%%JJ%J%Jjj%%%%j%%%j%%%%%%j%j%JJJ%%%%%JJ%
-102332a11%%jj%%%J%%%%%jjj%j%%J%J%J%%%J%%JJ%%J%%j%j%%j%%%%Jj%%jJJJJ%%jkj%jJ%
-102266a13%j%%%J%JJ%%%jjj%%%%j%%JJ%J%JJ%jj%%%%%jj%%%jjj%%JJ%JJ%%j%%J%j%j%%%j
-102200a16%jJJ%%%j%%%%%J%%%JJJ%%%j%j%jj%J%%%J%%Jj%%j%jJ%J%%%Jj%%J%JJ%%%j%jj%
-102134a14j%J%%JJ%%jj%kj%%JKJ%%j%%%jjjj%%JJ%jJ%%%%JJJJ%%%%j%%j%j%j%%%%%%%%%%
-102068a16JJ%%%j%%%%%%%%%J%%%j%%%%%J%j%jj%j%%%%j%%%%J%%j%j%%%J%J%%%%%%%%jJ%%
-102002a18JJ%%%%JJ%%jjj%%%J%jjj%J%%%%JJ%%%%jJ%%jj%%%JJJJ%%j%j%jjj%jJ%%%%%%%J
-101936a18JJ%%J%%%%%%%j%jJ%j%%J%J%%%%j%%Jj%%%%Jj%JJ%%jj%%%j%%%%JJJ%j%%%J%%%%
-101870a14jJ%J%%%%jj%%%%%JJJ%jjjj%JJJ%J%jj%%j%%j%%%%%%%%j%%J%J%%jjJ%jj%jj%%J
-101804a19JJ%J%%%%%%j%%%J%%%%jjj%%JJ%%JJ%jkjjJJ%%j%%%%%%J%J%%%%%%j%%%%%%%%jj
-101738a20%%JJJJJJj%j%jj%JJ%%%%%j%j%jJ%J%%%%%%%%J%j%%%j%JJ%%%j%J%J%J%%%%%%%%
-101672a14%%%jjj%%%%Jjj%%%%%%J%J%%%j%J%%%%%J%%j%j%%%%%%jj%%%J%j%%%%J%%%%%%%J
-101606a17JJJJ%jj%%%%%%%%%%%j%j%%J%J%%%%%j%j%%Jj%J%%%%jjjjJJ%%J%%%jj%%%%%%%J
-101540a18%%jJJ%J%j%J%%%JJ%%jj%J%%jjk%jJ%%%%%%j%jJ%JJ%%j%%j%J%J%%J%JJ%J%J%%%
-101474a13j%%%%J%jjjkj%%J%jjj%%JJ%jJ%%j%%%%%%%%JJ%%j%j%JJ%JJJ%j%J%%%j%j%jj%%
-101408a19j%JJJ%%%%%%jj%%%j%%%J%%j%J%%%J%%%%%J%%JJ%J%jjj%jj%jJKJJJj%%%jjj%j%
-101342a19%%%%%J%%%%%J%j%%%%%%j%%JJ%%%%%%%%%j%%%%%%J%%%jj%%%%%J%j%j%%%%%JJJ%
-101276a17j%%JJJ%%jjj%j%j%j%%%%J%J%J%%J%%j%%J%j%%J%j%J%Jj%kj%%JJJ%%%jj%j%%%%
-101210a20J%JJJ%%%jjjj%%JJKJ%jj%jJ%%%%jjjj%%%%%%%%%jjj%%%JKJ%%%JJ%j%%%%%%JJ%
-101144a17%%%%%%%%J%%j%%j%%%%j%%%JJJJ%jjj%%%%%J%%%%jj%JJJ%jj%%%%%jjj%%%J%%%%
-101078a20%%%%%J%%j%j%J%j%%J%%%%Jj%J%j%%J%J%j%J%%%J%j%%j%jJ%%j%jj%jJ%%%%%%%%
-101012a22%%JJ%%jj%%J%JJJ%%%%%j%j%j%JJK%%%%jj%%%J%%%J%%%j%%J%%%%j%%%j%jj%J%J
-100946a19%%%%jjjj%%J%%%j%%%J%%%%%J%%J%j%j%J%J%JjJ%%%j%%%%J%%%%JJ%j%j%%%%%Jj
-100880a19%%%%jJ%%j%%j%j%%%%J%%%%JJJJj%jj%jjj%%%%%%j%JJ%%%J%%%%%JJJJ%%%jjj%j
-100814a21%j%%%%J%%J%%%%J%%%%J%%%j%j%JJ%%%%J%jjjjjjJ%Jjj%%%%%%JJJ%%jjj%%%J%J
-100748a21J%jj%j%%%%J%J%jJ%J%%Jj%j%%J%j%%j%%j%J%J%j%J%J%%%J%%%%JJ%jjjj%%%j%%
-100682a22%JJJ%%jj%%%%j%jJ%j%%%j%%%Jj%%%K%%%%%%%jj%J%%%J%J%J%%%%j%%jjk%%JJK%
-100616a21J%%%%jJ%J%J%J%jjjjjjjj%%J%J%%%%j%%%j%%%%%%%J%%%%J%j%JJJj%%%J%%J%%J
-100550a19%%j%j%JJ%%%j%j%j%J%%jj%j%JKJJ%jj%%%%%j%%J%J%jjk%j%%J%J%j%j%%%J%j%J
-100484a24%%j%%%%JJJJJ%Jj%jjJ%J%%jj%%%%JJ%%%%%jj%%%JJ%%%%%j%%%%J%j%j%J%%%%Jj
-100418a21j%jJJJ%Jj%%j%jJ%%j%j%%%%JJJJ%%%%j%%jj%j%J%J%%j%%%%J%%%%%%%%%j%j%%%
-100352a23J%JJ%JJ%j%j%j%%%j%%%J%%jj%%%%%JJJJ%%%%jj%j%%%%%%%%%J%J%%%j%J%%%%%j
-100286a21%j%jJ%%%%%%J%%j%%%%jj%J%J%%%J%%j%%j%jjj%J%%%%%%j%%%JJJJ%%J%%%j%%j%
-100220a23Jj%j%%%J%%%%%%%%j%j%%J%%%j%J%J%J%JJ%jjk%%%%%%%J%%J%jJ%%j%%%%%%%j%%
-100154a24J%%%%%JJJJ%%%%jj%%j%%%%%J%J%%j%%%%%%jjj%%%%%%%J%J%%jj%%%%%%J%%%%%%
-100088a23j%%J%%%%j%%%JJ%J%JJ%%%%jj%%%%J%%%%jj%%%%%%jj%jjj%%JJ%JJ%%%%%%%j%%%
-100022a24%%%%%%%J%jJ%%jj%%%%%%jj%%J%%JJJ%%j%%%%%%%%%J%%J%%%%j%j%jJ%J%J%%j%j
-99956a24%%%J%J%%%%j%jjj%%JJ%%%%j%J%%jJ%%%%j%%%J%%%%%%J%%%%J%J%j%%%j%j%%%%%J
-99889a23%%%%%j%%%%%jj%JJJJ%%jjJJ%%%jjj%%%JJ%%%%%%%%%%J%%j%%%J%%j%j%%j%jjJ%j
-99822a27%jJJ%J%%%%%%%J%%%%%j%%%%%%%%j%%%%%J%%%%J%%%%J%JJ%%j%jJ%Jjjj%%%j%%j%
-99755a26%J%Jj%%%%%%%%%%%%jJJJJjjjj%%%%%%%J%%j%%j%JJJ%%%%%%j%j%J%jjjjj%%J%%%
-99688a29%%JKJJ%J%%jjj%%%%J%%%J%%%jj%%%J%JJ%%jjkj%%J%JJJJ%%%j%%%%%J%%%%%jJ%J
-99621a22%%%%jjj%%j%%%%%jj%%%%%%J%%J%J%%Jj%%%JJ%%j%%jj%j%J%%JJ%%Jj%%j%jj%J%%
-99554a26%j%%%%%J%%J%%%j%%jJ%%%J%%J%JJ%j%k%jJ%J%jJ%j%j%%%j%%%JJJ%%%%J%%%j%j%
-99487a25j%J%j%%%%j%jJJ%J%%jjjjjJJ%J%%JJ%JJ%J%%%jj%J%j%%%%j%%%%%%%JJJ%j%j%%j
-99420a25%%%%%%J%%J%%%%%%%%%jkjj%JJ%J%j%j%j%%%J%J%JJ%j%%%%JJJ%%j%%%j%JJ%%j%j
-99353a24jj%%J%%%%%jj%%%J%%%%%J%%jj%jJ%J%%%j%%Jj%%%%%%%%j%%JJJ%%%%%j%%j%%%%%
-99286a27%%%%%Jj%Jj%%%J%j%j%%%Jj%%%J%%%J%%j%j%%j%%j%%JJJ%%J%%%%%%jJj%%%%J%%%
-99219a26%%JJ%%j%%%%%J%%j%Jj%j%%%J%J%%%j%%%%j%j%%%%%%%j%%Jj%J%%%j%%%jJ%J%J%J
-99152a25%%%%%%j%%jj%%J%J%%%%%%%%%%%%j%%%JJ%%%%J%j%jj%j%JJJJJ%%jjjj%J%jjk%%J
-99085a29JJJJJ%%%%j%j%%j%j%%%%%JJ%%%%%%jj%%%%%%%%j%%J%J%JJ%%j%jj%%%%j%%%J%J%
-99018a27%J%%%%J%%%%j%%JJ%%jj%jjj%j%%%JJ%%jj%JJ%%J%J%%j%j%j%%J%%%J%%%j%%jjJJ
-98951a28%J%JJJ%%j%J%%%j%jjj%j%j%%%J%%%%%%%%%%j%%%j%%JJ%%%%j%j%J%J%J%%%%%J%%
-98884a27%%%jj%%%%%%Jjj%jJ%%%%JJ%%%%%%J%J%%%%%jjj%JJ%J%%%J%%%%j%%%j%%J%%%%%%
-98817a26%jkjj%%J%Jj%jJJJJj%%%%J%J%%%%%jk%j%%%%%J%J%%%%j%%%%j%%%J%%%JJJj%j%j
-98750a29%J%jj%%JJ%%%J%%%jJ%%j%j%%%%%%%J%%%%%Jj%%jJ%%%%j%%j%%J%J%jj%j%%%%%J%
-98683a30%%%%J%%j%%%j%J%%%J%%j%%%J%JJ%%%%%jj%%%jj%%%J%J%jk%%%%JKJ%%%%jj%J%J%
-98616a28%%%%%%j%%j%%j%%J%JJ%%%%%%j%%%%%%%%%%JJ%%%j%j%%%%%J%Jj%jj%%j%%JJ%J%%
-98549a28j%%%J%j%%J%J%%%%jjj%%%%%J%%%jj%J%%%%j%j%%%J%%%%JJ%%%%%%%%%%J%J%%j%j
-98482a29%%JJ%Jj%%%J%j%%%%%jjjjj%J%%%%%%%%J%J%%%J%%%J%%%%%j%jJ%%J%%jk%j%%%%%
-98415a31%%%%%j%J%%j%k%%%JJJJj%J%%%%%%%%J%%%%%JJ%%jjj%j%j%%%JJJJ%%j%j%%%%j%%
-98348a31%J%JJJJJ%%jj%j%%%Jj%jj%%%%j%%JJ%%%%%j%jj%%%%JJ%%j%%%Jj%JJJJJ%j%%j%j
-98281a29%%jj%%%%J%%%%%J%%%J%%%%%%%%j%j%%%%J%JJ%Jj%%J%%j%%%%J%J%jjj%jJ%%%%%j
-98214a29%jjj%%%%%%%%JJ%%%j%%%%%%J%%%%%%%%%%%j%%J%%%%%%%%%%%%%%%%%JJJ%%jjj%j
-98147a31J%%%%%%%%%%j%%%%%%%J%%%jj%j%%j%%%%J%K%J%%%%%%%%%Jjj%%%%%%%%j%%%J%jj
-98080a33jjJ%JJ%J%j%%%%JJ%%J%JJ%j%%j%j%%%%%%j%j%j%%j%j%%J%%JJJJJ%%jj%%%%J%%%
-98013a30%JJ%%kj%%JJ%jjj%Jj%jj%%JK%%%j%J%J%%%%%%%j%jj%%JJJ%%%%%J%JJ%%j%jjj%%
-97946a31%%%%j%%%%J%J%%%%%jj%jjj%%%%JJ%J%%j%%JJ%Jj%%%%%j%J%%jj%%%%J%%%j%j%J%
-97879a33%%J%%%%%jjj%J%J%%%%JJ%%%JJJ%%j%jj%j%j%%%%%%Jj%jj%%jJJK%%%%j%%%%J%%%
-97812a32%j%%j%JJ%J%%j%%jj%%%%JJj%%%%%%J%J%%j%%%%j%%JKJJ%%jj%%%%%jjjj%jj%%J%
-97745a35JJ%%%j%JJ%%%%%%%%%J%JJ%j%jjj%%%j%j%%%%Jj%%%J%J%%%%Jj%%%%jJ%JJ%J%JJj
-97678a29%jjjj%j%J%%%%J%%%JJJ%%%jj%%j%j%%%jj%JJJ%%%%%%%%j%%%%j%%J%%%%%%%%%%%
-97611a33j%%%JJ%J%%jj%%%%%%j%%JJ%%%%j%j%%%J%%j%jJ%%JJ%%%jj%%%%%J%J%%%%%%J%%%
-97544a31%%%jj%%%J%%%%%Jj%j%%%%J%%%j%%%%j%%J%J%%j%%%J%%%%jj%%%%%%jJJJJ%%kjj%
-97477a35%JJJJ%%%%%%j%%%j%J%%%jjj%JJJ%%J%%%jjjj%%JJJ%%%%%%jj%%%JJ%%J%%j%jj%%
-97410a34JK%%jj%j%j%j%JJ%JJ%%j%%%%%%%%j%%%%JJ%%jj%%j%j%J%j%J%%%%%%%%%%%%%%%%
-97343a35j%%j%%J%%J%JJJjj%%%%%%%%j%%%%J%%%%%%%j%J%%%%%j%%%%%%%j%J%J%%J%J%J%j
-97276a32%j%%%%%%%%%%%J%%%j%%j%%%J%j%%%%%j%%%%%JJ%%%%%j%%%%%%%%%J%%%Jjj%%%%j
-97209a35%%%%%J%%J%%J%jj%j%%j%%%%J%JJJJ%%j%j%%%%J%Jj%jj%j%JJ%%%j%%%j%%J%J%%j
-97142a34jj%j%%%J%%%%%%%jj%%JJJJ%jj%%JJ%j%%%%%j%%%%J%J%%%Jj%%%%%j%%JJ%%%%%j%
-97075a34j%jJJ%J%J%J%%jjj%%j%JJJJ%%%%j%jj%%%jj%%%J%j%%JJ%%%J%J%%%%j%%j%%%%%%
-97008a34JJ%j%JJ%jkjjj%J%%%%%JJ%%jj%jj%%%JJJJJ%jjj%J%%%%%j%%%J%%J%%J%%%j%%JJ
-96941a32%%j%jj%j%%%%%jj%j%%%JJ%%%J%%jj%%JJJ%%%%j%JJJJ%Jj%jjj%J%%%%Jj%j%%%J%
-96874a34%J%j%jj%J%%J%J%%j%%JJ%%jjjjjjjjjJJJJ%%%%%%%%%J%J%%j%%%%J%j%%%%%%%J%
-96807a35%%j%j%%%J%%J%%J%j%%%%J%jjjj%%%KJJ%%%%J%%%jjjjJ%J%%%%%j%j%j%%%%%%%%%
-96740a38%JJJ%%j%%%%%%%%jjkj%JJJ%JJ%%%%%%jj%%%%JJJ%%%%%%%jJ%JJj%%J%%j%j%%J%%
-96673a34j%%J%Jj%j%%%%%%%%%%%j%%%%J%%J%%%jjJ%%jkj%%%JJ%%J%%%%%jJJJ%J%jj%j%%%
-96606a36%%J%J%J%j%j%%%J%%j%%%%%%%%%j%%%%%%%%jjj%%%%J%J%%JJJJ%%%jj%j%j%%%%J%
-96539a36%%j%%J%%%J%%%%%%J%jj%jjj%JJ%J%%%j%%Jj%%%%%jj%j%%JJJ%%jJJ%%jjj%jJJJJ
-96472a36JJ%%j%%%%%%Jj%J%%jj%j%%%jJ%J%J%j%j%J%%J%%j%J%%%j%%j%%%%j%JJ%Jj%%j%%
-96405a37JJJ%%jj%%%%Jjj%j%%%%%%%%%%%%%%j%J%JJJ%%%%j%j%%%jjj%%%%J%j%jJJJ%JJ%J
-96338a35J%%%%%jj%%%Jj%jjj%%%%%%J%%%%%j%J%%%%%%%%%J%%%%J%%%j%j%%%%%j%J%%%%%%
-96271a38%%%%%J%J%%%%%j%jj%%%J%%%%J%%J%%%%jjj%%%%%%%%%%%%%J%J%%%%%jJ%%%%j%%j
-96204a39%j%JJ%%J%Jjkj%%J%%j%%%%%%JJ%%j%%J%%%%%%J%%j%%%%%%%jJJ%J%%%j%jj%J%%%
-96137a38%j%%%%%%%%%J%J%J%J%j%j%%J%%Jjjjjjj%%J%J%JJJ%%jj%%%Jj%jj%jj%JJJJJ%%%
-96070a37%jjjJ%J%%J%%j%%j%%J%JJJ%jkjj%J%%j%%%J%JJ%%%%%%%%%jj%j%%j%j%J%%%%%%%
-96003a41J%%%%%J%%%j%%%%J%jj%jJ%%%%JJJJ%Jj%j%%j%%%%%%%%%j%j%%%JKJJ%jj%%%j%%%
-95936a39%%%%j%J%%%%%JJJ%J%JjkjjJ%%j%jJ%j%%%j%%%j%%%JJJ%%J%J%%j%%%%%%j%jJJ%%
-95869a38%J%%j%j%jjjj%jJ%J%J%%%%%%J%jj%J%%%%JJ%J%%%j%%jJ%J%%%jj%%%J%%%j%%%J%
-95802a39j%%%J%J%j%%%J%jjjj%%J%j%jJJJ%%j%%%JJJjj%jj%%%%J%%J%Jj%j%%JJ%J%%j%%%
-95735a39j%jj%%%%%%%%%J%J%%%%%J%J%%j%j%%%JJ%%%%%jjkj%%%JJ%J%KJJ%jjj%j%j%JJJJ
-95668a37J%jjkj%jJ%jj%%JJJ%%%jJj%J%J%J%%%J%Jjj%j%j%j%%%J%%%j%jj%JJJ%%j%j%j%%
-95601a43JJKKJJ%%%%j%%%jjj%j%%%JJ%%%j%%%j%j%%%J%%JJ%%J%j%j%%j%%%J%%j%JJ%%%jj
-95534a40j%%JJJJJ%%%%j%jj%j%%%j%%%%%jj%%JJJJ%%j%%%%j%%j%J%J%J%%%jj%%J%J%jj%%
-95467a41%%J%%j%%J%%j%%%%J%j%%J%J%J%%j%j%%%%%%%J%J%%j%%%j%%%%%j%%%%%%%j%%JJ%
-95400a40%%j%%%%j%j%JJ%J%%J%%%j%j%%J%%%j%%%j%JJ%%%j%%j%j%%%%J%J%%%%%j%jj%%j%
-95333a45%JKKJJ%%%j%j%jj%jJ%J%j%%%j%%%JJ%J%%%%jjJ%J%%%jj%%J%%%J%j%%%%j%%%J%j
-95266a42J%j%j%%%%JJ%j%%J%%j%j%J%%%%%%jJ%%%%%%%%j%%j%%j%%J%J%J%j%%%%J%Jj%%%%
-95199a42JjJ%%%J%%jj%jj%%J%JJJJj%%J%%j%%%j%%%JJJ%%jjj%Jj%j%%JJJ%j%j%%%%J%%j%
-95132a41JJ%%%%j%jjj%J%j%%%J%%%jJ%%%%%%JJ%j%j%%%%%JJ%J%%j%%%j%j%%JJJJ%%j%%J%
-95065a38j%%j%j%jj%J%%%j%%J%%%J%J%j%j%jJ%%j%%%JJ%%%%j%jj%%%%%JJ%%%j%j%%%%%%J
-94998a43JJjj%%%%%j%j%%JJJ%JJJJ%j%j%jjj%%%j%J%J%%j%%jJ%%J%Jj%%%%%j%%j%%j%jj%
-94931a47%%%JJJJJj%%JJ%%%%%j%%%jj%%%%%j%%%JJJJj%%%J%j%%%J%%J%%%j%%jj%jjj%%JJ
-94864a44%%%j%JJJ%%%J%%%j%%J%%j%%J%%%j%%%%%%%%%%j%%j%j%%%%%%%j%%%%%%J%%j%%%j
-94797a47J%%J%%%%%J%%%%JJJ%J%%%%%j%%%jjj%%%j%%JJK%%j%J%Jjjkj%jJ%JKJJJ%jjj%%%
-94730a42%j%%%JJJJj%%%%kjj%%J%j%JJ%J%j%%j%j%j%jJ%%J%jjj%%JJJ%%%j%JJJ%J%%%j%%
-94663a42%%%%%J%J%%j%jjjj%%%%%%%JJ%%%%jj%%JJJ%%J%%%j%%%%j%%%%j%%%%j%jj%j%JJ%
-94596a46J%%JJ%%%%%J%j%%J%J%%j%jjjjjj%JJJ%%jj%%%JJ%%%%%j%%%%JJJ%%%%%%j%%%JJ%
-94529a42%j%j%J%%%%%j%%%%%JJ%j%j%J%%%J%%Jj%j%j%%J%%%%%%%%%%j%%%JJJ%%%j%j%%%%
-94462a43%%J%J%j%jj%%%%J%%%%%Jj%j%%%%%%J%%%%%j%%%j%%J%%%JJ%%%%j%%%%j%j%%%j%%
-94395a46J%%j%%J%J%j%%%%j%%JJ%%%j%%%%%%%jj%%JJ%JJ%%j%%%JJ%%jj%%j%%%J%j%j%%J%
-94328a45%JJ%%jjjj%%%Jj%%%j%%%JJJ%JJ%%j%jj%jj%kj%JJ%J%J%j%%JJJJ%JJ%J%%j%%%J%
-94261a41%jj%j%%%J%%j%%%%j%%j%JJ%%jj%%JJ%%j%jJ%J%%%j%J%%%%%%%%%%%J%Jj%jjj%%%
-94194a46j%j%%J%JJ%J%%%%%Jj%j%JJK%%j%j%jjjj%%%j%jj%%jJ%KJJ%%%%%%%J%%%j%J%jj%
-94127a47%j%%%%%j%%%%%%j%J%JJJJJJ%jjj%j%%J%JJ%j%%J%%%%j%%%J%%%%j%J%J%%Jjjj%j
-94060a46%%%%%%j%%%J%%JJ%Jj%%J%J%j%jJ%%Jj%j%%j%jj%%JJJ%%j%%%J%Jjjj%%j%J%%j%j
-93993a48%j%JJJJ%j%j%%j%J%%%%J%JJJ%Jj%%jjj%jjjJJJ%Jjj%j%j%%%%%%%JJJJ%J%%%%j%
-93926a45%%%%%%j%%JJj%%%%%%%%%j%j%%J%J%J%%%%%jj%j%jjJ%%%j%%JJ%%%jJ%J%jjjJJ%%
-93859a47%jj%%%JJ%J%J%j%j%%%%%%j%%JJ%%%%%%J%%%%%J%jjj%%%J%J%%J%j%%jj%jkjjJJJ
-93792a49J%%%%J%j%%%JJ%%jj%%JJ%%J%j%j%j%%%J%%jj%%%J%%%%J%j%%%%%%%%%%%%%%%JJ%
-93725a46%j%J%J%J%%%%%%%%jj%%J%j%%J%%%j%%%%J%Jj%%%%%j%%J%%%%j%%j%%%%%%%%J%j%
-93658a47jjJ%jjj%%%JJJ%%J%%%%j%%%Jj%j%J%%%%%JJJ%%jjj%J%%%%%%%%%J%%j%j%%%%%j%
-93591a49%%j%%J%%J%%j%j%%%JJ%%%%%%%%%j%j%jj%KJJ%%%%%%J%J%%J%jj%jjj%%%%%j%%JJ
-93524a49%JJJ%J%%%%jjjjjj%JJJJ%%%%j%%J%%J%%%%%%j%%%%J%jjjj%JJ%%J%%%%jj%%J%%%
-93457a48JJ%%jj%%%%%%%%J%j%%%JJ%J%%j%jjj%%%%j%%%%%%J%jjJ%JJJJ%J%%j%j%j%%%jJJ
-93390a47JJ%%%%%J%%%j%%%%%%Jj%jjkjjJ%J%%jj%j%%%%J%J%J%%%j%j%%%JJ%J%J%%%%%jjk
-93323a51%jJ%%%J%%%J%%j%jJJJKJjjkj%%J%%%j%%%%%%J%JJ%%jjj%Jj%%%J%%J%%J%J%%%j%
-93256a47jJ%Jj%%%%j%%%%j%%%J%j%jj%%J%%j%j%J%J%%%J%%j%%j%%%%J%jJ%J%j%JJJ%jj%j
-93189a50j%JJ%J%jj%%%%j%%%J%%%%JJ%%%%%%%%%%%JJ%%%%%j%j%%%%%%jj%%%%J%%%%%%%%%
-93122a49%%J%%%jJj%%%%%%%%%%%%%%JJ%%j%jjjjJ%J%J%jj%%J%J%%%%%jjJ%%J%J%%%j%j%j
-93055a51%J%%%%J%%J%J%%jj%j%j%%JJ%Jjj%%%%%%%%jjj%%KJJJ%jjjJJ%%jj%%J%J%%%%%j%
-92988a50%J%%%j%J%JJJJ%%j%%j%j%%%k%j%%%%J%%jj%j%%J%%%JJJ%J%%%%%%%%%%jjj%J%%%
-92921a50%j%j%%%JJ%%j%jjj%%%%%%%J%%%JJJ%%%j%%%J%%jj%j%%jj%%JJJ%Jj%J%j%%%jJ%J
-92854a51%J%%%%%%%J%%%jjj%J%%%%j%%%JJ%J%j%%%jkjj%J%JJJJJ%%%%%j%%JjJ%%jj%%J%%
-92787a50%%j%%%%%%%%J%%j%%JJ%%%%%%j%j%%%j%%J%%%j%%%%%%%JJ%%%jjj%%jJ%JKJJ%%%%
-92720a48J%%%%j%j%j%j%j%%%jj%%%%%%JJJ%j%%%%J%%J%%JJ%Jj%%j%j%%J%%J%%%%%%%%%%J
-92653a47%j%jj%j%j%%J%%%%%%%j%J%%%%%%jj%JJ%%jjj%%JJ%%%%%J%Jjj%j%jjjj%JJK%%%%
-92586a53%%%%J%Jj%%%%Jj%jj%%%j%j%%%J%J%J%%J%J%%%%j%J%j%j%%%%%%%j%%J%JKJJ%%%%
-92519a48%%jjjj%%J%%jjj%JJ%%j%%%%%%%%%JJ%%%%%%%%j%%J%%J%%%%%jJJ%Jj%%%j%%%%j%
-92452a51%%%%%%j%%%%%J%j%%%%j%%%%%J%%jjj%JJJJ%%J%%%%%j%jjj%JJJjjkjJJJ%%J%J%%
-92385a51%%%%JJ%%jjjjj%j%jJ%%%JJJ%J%%jjjj%%J%J%JJJ%%j%%%J%j%%%%%%j%jj%%%%J%%
-92318a53%%%JJJ%%jjjjJ%%%j%j%%%%%%J%%j%%%JJJJJ%jjj%jJ%J%%jjj%%%%%J%%JJ%%JJ%%
-92251a50J%%jj%j%%%%jj%J%%%%%J%J%%j%jjj%%JJ%%JJ%j%JJj%%%%%%j%%%%j%j%%J%%%%j%
-92184a54j%j%%%%JJ%J%%%jj%j%%JJ%J%%j%%%%%%j%%%J%%%%j%%J%%%%J%J%jjjj%JK%%j%jJ
-92117a54JJ%%%j%%J%j%jj%J%J%%%%%%%%jj%%JJJ%%JJ%%j%%%jjjj%J%%J%J%%%%j%JJ%%%jj
-92050a53j%%%%%%%%j%%%j%J%%J%Jj%%%J%%%j%j%%%%%JJ%%%%%jJ%J%%%%%%jjjj%%%J%J%%%
-91983a54%%%%%KJJ%%j%j%%J%%J%%j%%%%j%j%%%J%%j%%%%%%%%j%%%J%%J%%%%%%jj%%%%j%j
-91916a56JJJ%%%%%%%%%%%%%%jJ%%%%J%%%j%%j%%%kj%j%JJJJJ%j%%%%%%%J%j%%%%%%%%j%%
-91849a55%jj%J%%%%%%JJJ%j%%J%%%%jJ%%%%jjjjJ%%jj%j%JJJJ%J%%j%%%%J%%%J%%%%%jj%
-91782a55J%J%%j%%%J%%JJ%Jjjjj%%%j%j%%%%JK%%%%%%J%%j%%%%%%%jj%%%%%%jjj%%J%Jj%
-91715a57%J%%%J%%%jjj%%%J%%JJ%%%%J%J%J%J%j%j%%jjjJ%%%%%J%%jj%jj%%JK%Jj%J%j%%
-91648a55%%J%J%%j%%%%%j%%%JJj%%%%%%J%j%%%jjjJ%JJ%JJ%Jjjjjk%j%%%%JJJJ%%%%%%j%
-91581a55%jJJ%%%%%%%%%%%J%%j%j%%JJJ%jj%jjj%%j%%%%%%%%%%%J%JJ%%%J%J%%jj%%j%%j
-91514a57%%JJJJ%%%%jj%%jJ%J%%%J%%j%%%%%%j%%%%j%j%%J%%%%Jj%j%%%JJ%%j%%%JJ%%jj
-91447a56jk%%JJJ%%%%%%%%J%%%jj%%%%jj%%KKJJ%jj%%%J%J%%%j%j%%%%%%j%jjj%%%%%%JJ
-91380a57JJ%%j%j%%J%K%Jjjjk%jJJ%J%%j%j%%%jj%%JJ%JJJ%%%%jj%%%%j%%%JJ%%%%%J%Jj
-91313a55jjj%jjJJJJ%J%j%%%%%%J%%%%%%J%J%%j%%%J%jj%%%%%%%%%jj%jJ%%JJ%J%j%J%%%
-91246a54%%%j%j%j%%J%%jjjj%J%%%%%JJJ%%%j%j%jj%%%%j%%%JJJ%%J%%J%%jj%JJ%j%j%%%
-91179a58j%%%%%J%JJJ%%%%jJJ%%%j%%%j%j%%%%%%%j%j%j%%%JJJ%jj%jJ%%J%%j%%%%JJ%%%
-91112a57%%j%jJ%JJJj%%j%jj%%J%%%%J%%%%Jj%j%%%%%%J%%%%jJ%JJ%jjj%%jjjj%%JJ%%J%
-91045a59J%JJJJJ%jj%%%%%%%%j%jJ%%%j%j%j%%%%%%%J%J%Jjjj%J%%%jjJ%%%%%%%%JJ%%jj
-90978a59%%%J%%%%%J%Jj%%%%kj%%%J%J%%kj%%J%JJJJ%%%J%%%jjj%j%jJ%%%%%%%%%%J%%%j
-90911a59k%%JJ%%%%%%%%%%%%%j%%J%%jj%jJJJJJ%%%%%j%%%JJ%%j%j%%%%%%%%%%j%%%%%Jj
-90844a59%%%%j%%%%J%%J%%%J%jjjjj%J%%JJ%%j%%JJ%%j%%%%%%%%J%j%%J%%JJ%%j%%%Jj%j
-90777a58%%%JJ%jjjj%%JJ%J%J%%J%Jj%j%%%%j%jjjj%%jjj%%%%JJ%%J%J%j%j%JJ%%%%j%j%
-90710a62%JJJJ%jj%%J%Jj%%%%J%%%j%j%%J%Jj%jj%%JJ%Jj%%%JJ%%jjjJ%JJ%%%%%j%J%J%j
-90643a57%j%%%%%jjj%%JJJ%J%j%%%%%j%j%%%%%%J%%%jkjjJJ%J%%%JJ%%J%%JJJ%jjjj%jjj
-90576a62%jj%JJJ%%%%%J%J%%j%%%%J%%j%%%j%%%J%%%j%%J%%%%%Jjjj%%%%j%%%JJJ%%%j%j
-90509a62%%J%%JJ%%%j%J%%j%%%j%JJJ%jjj%%%J%J%J%j%%%%%%j%jJ%%%%j%%JJJJ%%jjj%J%
-90442a59Jj%jjJ%%%j%J%J%%j%%%%jJ%J%%j%j%%%%JJ%jjj%%%%%%%%%%%J%%j%%J%Jj%%%%%%
-90375a61%j%j%JJ%J%J%Jjj%%jj%%j%J%%j%jJJJJJj%jjJ%%%Jj%%%%%J%J%%%jJ%%%%%%%J%j
-90308a59%J%j%%%jj%j%jj%%%%%JJ%J%%%%%jjjj%JJ%%%%J%%%%%J%J%%%j%j%%J%J%%j%%j%%
-90241a62j%%j%%%JKJJ%j%jj%%%%%%JJ%%JJJ%%j%j%j%jjj%jJ%%jj%j%%JJ%J%Jjjj%%%%%J%
-90174a64J%%%%%j%%%%JJ%%%%%j%%%%j%%J%%%%j%%J%JJ%%jj%JJ%%j%%%J%Jj%%%j%%j%%%J%
-90107a62J%%%%j%j%%j%J%J%%JJ%%J%%j%%%%%j%%j%j%j%J%J%jj%%%J%JJ%%%%j%jj%%%J%J%
-90040a62%%JJJ%%%%j%j%%%j%JJ%%%%J%%%%%jjj%j%J%J%%%J%%j%%%j%jJ%%%%%%%%%%%%%%%
-89973a62%j%%JJJj%%JJ%%%%jj%%%%JJ%%jj%jJJ%%%%%j%%%%j%%j%j%%jjj%%JJJJ%jjjJ%J%
-89906a64%%%%%Jj%%%%J%%%j%jj%JJ%J%%%J%%jJJJ%%jjjj%%J%%%%%JJ%%j%%%%%%%jj%%%jj
-89839a66%%J%J%j%jjJ%J%j%%%%%%JJ%J%j%J%j%%%Jj%%%%J%%J%Jj%jj%J%%j%j%%jj%%%JK%
-89772a64J%%J%J%jj%%%J%%jjj%%J%%%j%jJ%J%%%jj%%%JJJ%j%%%J%j%%%%%%%JJJJ%j%jj%j
-89705a64j%%J%%jj%%%%JJ%JJJ%%jj%%%%%%%J%jj%%J%%%%%%%%%%j%%jJJ%J%%%JJ%%kj%j%%
-89638a64%Jj%%%%%%%%%%j%%%JJ%%%%%j%%j%J%j%Jj%JJ%J%%%jj%j%j%%%J%%J%%%%%%%jj%J
-89571a65J%jjj%%%%J%JJ%jj%%J%JJ%%%jjj%%%%%%JJ%JJ%%%j%%%%JJ%%%jjj%jJJKJ%jjjj%
-89504a64%%J%j%%%%%%%J%Jjjj%%%jJ%%%%%%j%j%%JJ%%%%%%%%J%%%%%%%%j%j%%J%Jjj%%J%
-89437a65J%J%%%%%%jjj%%Jj%%J%%%%jJ%J%%%%J%%%%%%j%jjj%J%J%jj%%JJ%Jj%%j%j%%%%J
-89370a66%%%%%%%%J%%%%%j%j%j%%J%JJJJJj%%%J%%%j%%%jjjJ%%%%JJ%%%%j%%%%j%%%%%%j
-89303a66%jJJJKJ%%jj%jj%%jjj%%J%j%%%%JJ%%%%%J%jjJ%J%%JJj%j%j%J%%%%%%%j%j%%JJ
-89236a65%%%%%jj%%j%%%JJJJJ%J%%%%j%j%%j%J%%%jj%%%%%%%J%jjjj%%J%JJJJ%%jjjj%J%
-89169a67%%%%%j%j%%%%%JJJJJJJ%j%jj%%%J%%%%Jj%j%j%J%%%%jj%J%j%jJ%%%J%j%j%J%JJ
-89102a65%j%j%%J%J%%%j%j%J%%%%j%%j%j%jJJ%J%%j%%%%j%%JJJ%jj%%%J%%JJ%%%%%%jjj%
-89035a68JJJJJ%%j%j%%J%%%j%j%%%%%j%%%j%j%%%%%J%%%Jj%%j%%J%J%%%j%%%j%JJ%j%jJ%
-88968a68%%%j%%%%%j%JJ%%%%%jJ%%J%%%%j%%%%j%%%jJJ%J%%%j%%%J%J%%J%%%jjjj%j%%%j
-88901a71%JJKJ%J%jj%%%%%%j%j%%%%%J%j%%%%%%%%%J%J%%J%%%%Jj%%%J%%j%%%%%%jjjj%%
-88834a70%%%%%%%%%%%J%%%%%%J%%%%J%%%jj%%J%%%%%%j%%%j%jj%JJ%Jj%%j%J%J%j%J%JJJ
-88767a66%%%%j%%j%%j%J%%j%%%%%%%%J%j%j%JJ%JJj%j%%%J%j%%jJ%%%%JJ%%J%j%%j%j%%%
-88700a68%jj%J%%jJ%%%J%%JJ%%j%%j%j%j%%%%%%%%%%J%J%%%%%j%%%%%JJJ%j%j%J%%%J%Jj
-88633a66%j%%%j%%%%%J%j%jj%%%%%JJJjj%%%%%j%J%%J%J%%%%J%%%%%j%%%%j%%J%%jj%j%%
-88566a70%%%%jJ%%JJJ%J%%j%j%%j%J%%j%%%%j%%%J%Jj%%%%%j%%%%%J%Jj%%%%%%%j%%JJJ%
-88499a67j%%j%j%%JJJ%j%jj%%JJ%%j%%Jj%%%jjj%%JJJ%JJj%jjJ%J%J%j%jj%j%J%J%j%j%J
-88432a70%%J%J%%JJJ%jjkk%%JJJ%%%%%JJ%%j%%j%j%%%%%%%jjkj%%JJJ%%%%%jJ%J%%%%JJ%
-88365a68%J%jkjj%J%%%%J%%%j%%%%%%%%J%%%%%%%%%%%%JJJ%%%%%jj%%j%%%J%%J%J%j%jj%
-88298a70%JJJ%%%%Jj%jjj%%J%%J%%J%J%%j%%J%jj%%%%%j%jj%jj%J%J%J%%%j%%%%%%%%j%j
-88231a73%%%%%%%%%JJJ%%%j%%%%%%Jj%jj%J%%J%JJJJ%%%%%j%jkjJ%JJ%j%%jj%%J%%%%%%%
-88164a71%J%%%%%%%%%J%%%%%jj%%J%%j%%%%J%j%j%%%J%JJ%%%%%JJ%j%j%%%j%%JJJ%j%j%%
-88097a69%j%%j%%jJ%JJJjjj%%%%J%%%J%%%%%%%j%%%jj%%%%%%%%j%%%j%%%J%J%J%%%%J%J%
-88030a69j%j%%J%%%jjjj%%JJJ%%%%J%%j%%%%j%%%JJJJ%%%J%j%%j%%j%j%%%%%%%%%%j%%%J
-87963a71%%%%JJ%J%jkj%%J%%%j%%%jJ%JJ%%%j%j%%jj%j%%JJJ%%%J%%j%J%%%j%%%%JJJJ%j
-87896a69%J%j%%J%%j%%%%jj%%%%%J%%%%j%jj%%%J%JJ%%%jj%%j%%j%J%JJJ%%%jj%j%J%%%%
-87829a72jj%j%J%Jj%%%J%J%%%%j%%%%%%%%%J%%jj%J%%Jjjj%%jJ%%%%%%%%%%%%%%J%%%j%j
-87762a76%%JJJJ%JjJ%J%%%%%jjjj%j%%%J%JJJ%%j%%%%j%j%%%%%j%%J%JJJJ%%j%%%%%j%%j
-87695a73J%J%%J%%%%J%%%jjkj%%%%J%J%%%%%%%%j%j%%%%j%%J%%%%%%%%J%%J%j%%jj%%%%j
-87628a76J%J%%%%j%%%%%%%J%J%j%%%%%%%%j%J%J%jJ%%jJJJjjj%%%JJ%%%j%%%J%%%%J%jjj
-87561a74%j%j%%J%JK%%%%%%j%%%%jj%%J%%%%%%%J%j%jjjJJ%%%%J%J%%%%j%J%%j%%j%%J%%
-87494a74%%%%%%J%JJ%J%%%%j%%%j%%J%%%jjj%%%%%%%%j%%%J%%%%%%Jj%%%j%J%Jj%j%%J%%
-87427a74%J%%%%%jj%jj%%JJJJJJj%j%J%J%j%%j%%%%%%j%j%JJJj%%j%JJ%jj%%J%J%%jj%%%
-87360a74%%%J%%%%%%JJ%%%%%%%j%%%%%J%%%%%%jkjj%%%%%JJ%%jj%%%J%%jJ%JJJ%%%%%%j%
-87293a73%%j%j%jJ%j%J%JJJ%%%j%%jj%%%%%%%J%%J%%%j%%j%jJJJJJ%%%%%j%%%%jj%jj%%%
-87226a76jjjJJJJ%%%%%%%%%%JJ%j%j%%%%%%j%%J%%J%%%j%kj%%%%%J%%%%%%%%%j%%J%%%%j
-87159a78j%JJ%%Jj%%%%%%%%%J%%%%%J%J%j%j%j%jJ%J%%J%j%%jJJJ%%jjjj%JJJ%%%%%jjj%
-87092a78J%J%J%JJ%%%%%%%j%j%%%%J%j%%%J%J%j%%%%%jj%%%%%j%%%%J%%%j%JJ%%%%J%%%j
-87025a75jjJ%JJj%%J%%J%%j%%JJ%%j%%%%%%jjjjj%J%J%%%%%j%j%j%JJJJ%j%j%j%%jJ%%%%
-86958a78JJJ%%%jj%%%j%%%%%%JJJJ%%jjk%%JJJJ%%%%%%%j%jkj%%%%J%j%j%JJ%JJ%%%j%j%
-86891a78%JJ%%j%%%%%%JJJJjjjk%%J%%%j%%%j%%JJ%%%JJ%%jj%%%%J%%jjjjj%%%%J%J%J%%
-86824a78%%%%J%J%J%%jj%%%%j%%%J%%%%%%%JJ%%%%%Jj%%J%%J%%J%%j%%%%%jjj%%%%%j%%%
-86757a77j%%%JJKJ%%%%jj%%%%%j%j%%%jjj%J%%%%jj%%%JJJ%%%J%j%j%%%%%J%%J%J%jJ%%%
-86690a76J%jJ%%j%j%%%%%%%%%%%%%%j%%%jjjj%%j%%%%J%J%J%JJ%J%jjjj%%JJJJj%%Jj%j%
-86623a79%%%j%J%%%j%J%j%%%%%j%jjjj%J%JKKJJJ%%J%jjj%%j%j%JJJJ%%j%j%J%%%Jj%jjj
-86556a80%jj%J%J%j%j%J%%J%J%jjjj%%%JJJJJ%J%%j%J%%%j%%%%%%%%%%%%%%%J%j%jJj%%%
-86489a79jjj%%%%JKJK%%jjjj%%%%%%j%%%%%%J%JJ%jj%%j%j%%JJ%%J%%%jjjj%%%J%JJJJJJ
-86422a76%%%%j%jjj%%J%J%jj%%%%%%%%%%%%%j%%J%j%JJJ%%%%%J%%J%%%%j%%j%%jJ%j%%JJ
-86355a77J%j%%%%jjj%%%%%%jj%%J%J%jj%j%%%%%J%J%j%jj%J%%JJJ%j%%J%%%%%%%j%%J%%%
-86288a80%%%%jJ%%%jj%J%J%%jjjj%%%J%J%J%%%J%%%j%%%J%j%%%%j%%j%%J%%%%J%J%J%%%J
-86221a78%jj%j%%j%%%jj%J%J%%%%%J%%Jj%J%%%%%%jjk%%JJJJ%J%jj%j%%JJ%%j%%%%%%j%%
-86154a82J%%%%J%%%%J%J%jj%%%%%%%%%j%j%%j%%JJ%%%j%%%%%J%%%%%%%%%%%%%J%%%%J%j%
-86087a80j%%%J%%%jj%%%%%JJ%%%%%%%JJjjj%%J%Jjjjj%j%JKJ%%%%%%%%%J%%j%%%%%%j%J%
-86020a80%JJJ%j%%j%%j%%J%%%%%%%jj%jJ%JJ%Jj%j%jjjj%%%J%%JJ%%%J%Jj%jj%%%Jj%%%%
-85953a82%%Jj%j%J%J%%%%%j%%%%%j%j%%J%%%%%%j%%%J%%%J%J%%j%J%J%jj%j%%%JJ%%jj%%
-85886a83%j%%%J%J%%j%j%jj%JK%J%J%%%%%j%%J%%j%jJ%J%jjjJ%J%%jj%j%%JJKJ%%%%%jj%
-85819a82JJJ%%j%%%%%%j%%%J%%%%jj%%J%%%%j%%j%j%j%%JJJJ%%%%%%%%%J%%%%jjj%%%%J%
-85752a82%%%%%%%%%%%%j%j%%%JJ%%%%%%%%j%j%j%%%J%%j%%%%JJ%%jJJJ%%j%jjjjj%%JJ%J
-85685a84%%%jjjjj%%%%J%JJ%%JJJKJJ%J%j%jjj%jjj%%J%%%J%JJ%%j%jj%jjjj%%%%J%JJJJ
-85618a83jjj%%%%%J%%jj%JK%%%%j%%%J%%%jjjjJ%J%J%JJJ%%j%%%%%%%j%%J%%%J%%j%jj%j
-85551a86J%J%%%%J%j%%%%J%j%%j%%%%Jj%%%J%%J%%%%jJj%%%%%kj%jJJJJJ%j%%%%%%%%j%%
-85484a85%%%j%%%%J%%%%%%%J%%%j%%J%J%J%j%J%J%%j%%%%%j%jj%j%j%j%%%%%JJ%%J%%%j%
-85417a86%%%j%%J%j%jj%%J%JJ%Jjj%J%%%JJJJ%%%%%jjj%%jJ%%%j%%%jjj%%JKKJJ%%Jjj%%
-85350a83j%%J%%j%%%%%j%%j%J%JJ%J%J%j%jjj%j%J%%%%jj%%%%%%%JJ%Jjjj%%%%j%%%%J%%
-85283a87J%J%%j%jJj%j%J%j%JJ%J%j%jjjJ%Jj%%%%J%%%J%%jjJ%%%%%%%J%%%%%%%Jjjjj%%
-85216a89%%j%%%JJJ%%%%%J%J%%%%%j%%%%%%JJ%%%jj%%%%%j%%%%J%%jj%jj%%JJJJJJ%%j%j
-85149a86%jj%jJ%%%J%J%%%%%%J%%%%%%J%j%%%%%%%J%J%%%jj%jjjj%%JJ%j%%%%%%j%J%%%%
-85082a88%%%%%J%JJ%%%J%J%J%%%j%%%%%j%%%%j%JJ%J%jjjj%%J%j%%%j%j%%%%%%%j%jj%%J
-85015a90JJ%J%%j%j%J%jj%KJ%%%%%%J%J%jkj%%%JJJ%j%%%j%%%%%%J%J%%j%JJJJ%%jjk%%%
-84948a87JJJ%%j%jj%jj%j%%%%%%%JJ%%%%j%J%%%%j%%J%%%%%J%%jjj%%%jJ%%%j%JJKJJ%%%
-84881a85j%jj%%J%J%J%j%jj%%%JJ%jj%j%%%j%jj%%J%JJ%%J%jjj%J%%J%J%%%%%%%J%%J%%%
-84814a86j%%%%%%j%j%%%%J%%%%%%%%%%J%J%%%j%jjj%%%%JJ%%jj%%J%J%%%jj%%%%%%%jJ%j
-84747a91%j%J%JJ%%%%J%%%jj%J%%%%%%j%%J%%%J%%j%jj%%%%%j%%J%J%%J%JJ%%j%j%j%%%%
-84680a90J%jjj%%%%%j%J%%%%%J%J%%J%J%J%%J%%j%jjjJ%%J%%%%J%j%%%%%%%Jjjj%%%%JKJ
-84613a86%%%%jjj%%%%j%%%%%%%%j%%%J%JJJJJJj%j%jjjjjj%%%J%%%%%%%%J%%jjj%JJJ%%%
-84546a90jJ%%%%%%j%%%%%%%%J%%jjjj%%%%%%%JJJ%JJj%jj%%%J%j%JJJ%j%%JJ%jkj%jJjjj
-84479a95%%%JJJ%%j%%%%%J%%%%%jj%%%%J%J%%%%%%J%jJ%J%%%j%%%%j%%%j%%JKJ%%%%j%%J
-84412a89%%%j%%%j%%%J%%%%%%J%%j%J%%j%jj%%%%j%%J%J%%%J%J%%jj%%%j%j%j%%%%JJKJ%
-84345a89%%j%%J%%%j%j%%%%j%j%%%%%%J%J%%%%%%%%j%%%J%%J%%jJ%%%J%jkj%%%J%%%%j%%
-84278a93%%%J%J%J%%%j%%J%%jj%%%%%J%%%j%%%%%%%jJ%J%j%j%%%j%j%%%J%JJJJ%%jk%j%%
-84211a94%%%%JJ%j%%%J%%jj%jJ%j%%%%%%%J%%J%J%%%%jJ%Jjjj%%JJ%J%%%j%jj%%%%%%%%%
-84144a94%%J%%J%J%%j%JJ%J%%%%jJ%%%%jj%%%%%%%%%j%j%j%j%%%J%%%%%%J%%%%JJ%J%jkj
-84077a94%J%%%j%j%j%%%j%%JJJJJ%%J%j%%%%J%%%%%j%%%%%%j%%%%%J%J%%%jj%j%j%%j%J%
-84010a95J%J%%J%jjj%JJ%j%J%J%JJ%J%%%%j%%J%J%jjjJ%Jj%j%jjjjj%%%JJ%%%JJ%J%%J%j
-83943a91jj%j%%%%%%%%%J%%j%%%J%%%jj%%JJ%%jj%J%jjj%JJJ%%%jj%j%%J%%%Jjjj%j%J%J
-83876a97%%%%j%JJJJ%J%%%jJ%%%%%%%%j%j%%%J%J%j%%jj%%J%J%j%%%J%%%j%%J%J%J%j%%j
-83809a94jj%%%j%j%JJ%J%%J%JJ%J%%jjjj%%%J%J%%jjjj%%%JJ%%%%%%j%%J%%Jj%%J%jjjjj
-83742a99%%%J%%%JJ%J%%jj%%j%%JJ%J%%J%Jjj%jJ%%%%JJJJJJ%%j%jkjjj%%%%j%%%J%%J%%
-83675a95%j%J%%%Jjjj%j%%JJJ%jjjj%j%j%J%%%J%%%j%JJ%JJ%J%%%%%%J%%Jj%j%%%%%%%jk
-83608a98j%%KJ%J%%JJ%%J%j%jj%%j%jJ%jJ%JJ%%jj%%%%%%%J%%jjjJ%JJ%%%%%%%%%j%%%jj
-83541a98%j%JJJJJ%%%j%%%%%J%%%j%J%J%J%%%%%%%j%%J%%%jjjj%JJ%j%jj%J%J%%jjjj%%%
-83474a99%JJ%%j%%%%j%%JJ%%%j%%%J%%J%%j%%%%%%j%Jj%j%%J%J%%JJ%jjj%jj%J%%j%%%%%
-83407b00%J%J%%%j%%%%%%%%%JJJ%J%jjjjj%jJJJ%J%%J%Jj%%%j%j%%J%%%j%j%%%%J%%J%%j
-83340a98%jj%%j%j%%%%%%%J%%J%%%%%%J%%J%%%J%j%j%j%%J%J%%%%%%%j%%jjj%JJ%J%%J%%
-83273a98%%j%j%%%j%%J%J%jjj%j%%J%JJ%J%%%j%%%%%%J%%%JJ%j%J%%%%jj%j%%%%%J%%%jj
-83206b01%%%JJ%%%JJJ%jj%%%J%%%%j%%%J%KJJ%jjjjj%%%J%%%%jj%j%%%%JJ%%j%%%%%%%%%
-83139a99j%J%%jj%j%j%%%JJ%J%J%%%jjJJ%jj%%JJ%%j%J%J%%j%%J%j%%%%jj%%%%J%J%%j%J
-83072a99%J%%jj%%%%%%%%%J%j%%j%jj%J%JJJKKJJjjjjj%j%jJ%Jj%k%%J%%%%%j%%J%%%J%J
-83005a98jj%%J%j%%%j%%%%%%%JJJ%jj%jjj%JJJ%%%J%%%%%J%%%%%%%j%jj%%J%%%jj%j%j%%
-82938b04%%JJJJ%%j%%%JJ%j%%%%%J%%%J%%jj%%J%%jJJ%%%%%%J%jjjj%j%%J%%%%%J%jjj%%
-82871b03j%%%JJJ%%%%%%j%%JJ%jj%JJ%%%%J%J%%j%j%j%JJ%%j%%j%j%%%J%J%%%%%j%j%%%j
-82804b03%%%%%%j%%%JJJKJJ%Jj%jjj%%j%j%%%%%JK%%j%%j%%%JJ%%Jjjj%%%%%%%%%%%%%%%
-82737b01%%J%j%%%%%%%j%%jj%JJJ%%jjj%%%%J%%%%%%%%%J%JK%%jj%%%%%%jj%J%Jj%%%j%%
-82670b03J%%%j%j%J%J%j%%%%%j%j%%%%j%%J%J%%jJJJ%%j%%J%%J%%%%%%%%%%j%%j%%%%%%%
-82603b03J%j%J%%jjJ%%%%J%J%%jj%j%%%j%j%%j%%J%JJJ%%%%%%j%%%JJ%%%jjjjjj%JJJ%%J
-82536b04%%JJJ%j%jj%%JJ%%jjjjJJ%%%J%j%%%%%J%%jjj%J%J%%%J%%j%%%%%J%%%J%%kj%JJ
-82469b03J%%j%%j%jJJ%%%j%j%J%JJJ%%j%jj%%%%%%%%jj%%%J%%%%%%j%%%%%%%%%%j%j%J%J
-82402b06%%J%jjjJ%J%%%%%%%j%%KKJJ%J%%%jj%%j%j%j%J%%%J%%J%Jjjj%%%%j%%%%J%%%J%
-82335b03%%J%%%%%%J%j%jjj%%J%%%j%%%J%jj%j%%%%J%%%j%%%%%%%%J%J%jj%%%J%%%%%%j%
-82268b07%J%%%J%%j%J%Jj%j%j%%%%jJ%JJK%%kj%%JJ%Jj%%j%j%%%J%J%%Jj%j%%%J%%J%%%J
-82201b02%jjjj%%%J%%%%%%%%%j%%%%JJ%j%jj%jj%J%JJ%%J%Jj%%%%Jj%%%%J%j%j%%%%%%%%
-82134b06j%%%J%%%%%%%%J%J%%%JJ%%%%j%%%%jjj%%j%J%j%%%%%%j%%%%%%J%j%%J%%%j%%Jj
-82067b08%%%%%%%%JKJJ%%J%%%j%j%%%%j%j%%j%JJJ%J%J%Jjjj%%%%j%j%%%jj%j%J%%%J%%%
-82000b07jj%j%%jj%j%%JJJJ%%%J%JJJJJ%jjjjj%j%%%%JJ%%j%JJ%J%%%%%j%%j%j%%%%%j%j
-81933b10%J%JJJ%j%JJJ%jjjk%%JJ%%jjkjj%JJ%JJ%JJJ%%%J%j%j%%%%%%%%%j%j%jJKJ%J%%
-81866b05%%jjjjJ%%J%%JJ%jj%j%%%%%%jjjjj%JJJJ%%%%JJ%jjjj%j%%%%j%%%JJ%JJ%J%%%%
-81799b08jj%jjjJJK%J%J%%%jj%%J%j%%%%%%%%%%%J%%%j%%%%%%%J%j%jjjj%JJJJ%J%J%%%%
-81732b07%j%%%jj%%%%%%%%JKJ%%jjj%%%%jj%%%JJJJ%kjj%%%%J%J%%%%%%j%j%%JJJ%Jj%j%
-81665b09jj%%%J%%J%%%%jJ%%%jjj%jJJJ%Jjj%j%%%j%J%J%JJ%JJ%%%j%%%J%%jjj%%%%%%j%
-81598b11J%%Jj%%%%j%jj%%%JKJ%%j%j%j%JJ%%%%%j%%J%%%%%JJJ%%%J%%%%%%jjj%%%%J%%%
-81531b08j%%%%%%%j%J%%%%J%%%j%j%j%%jj%J%%%jJ%%%jj%%JKJ%%%%j%%j%%%JJ%%%%%%%%j
-81464b11%%%J%%j%%%%%%%%%%J%%%%%JJK%%kjj%%J%%%%%j%j%%%%%J%%Jj%j%JJ%%%%%%%Jj%
-81397b09j%%jj%%%j%%J%J%%Jj%j%%j%%j%J%J%%J%%J%%J%j%%%j%j%%J%%jjjj%j%JJJKJ%%%
-81330b10%%%j%%%%%%%j%%%Jj%j%%%j%%%%%%%J%J%%kj%%J%%%JJ%JJ%j%%J%%jjj%jjJ%JJ%%
-81263b12%J%%%%%jjj%%%J%%%%J%%%%%jjjj%%J%J%%%%%Jjjjj%%JK%J%JjJJ%%%j%J%JJjjjj
-81196b13%%JJ%jjj%%J%J%%jj%%%%J%%%%%%%%%%J%%jjj%%%j%J%J%%%%%%%%%%%jj%J%j%%%J
-81129b15JJj%%J%%%%%j%%%JJ%J%J%j%jjj%jJJJ%J%jjjj%%J%Jjjj%%%JJ%jJJ%%%jJ%%%%%J
-81062b12%%%%%%j%%j%j%%%%J%J%%%j%jJ%JJ%%J%J%jj%j%j%kj%%JJj%%J%%%J%%%jJJJ%%j%
-80995b13%%j%jJ%JJ%jJJ%%%jJ%%%%j%%j%%%%J%%jjj%%J%%%JJJj%j%%j%J%j%j%%%j%%%%j%
-80928b17%%J%JJ%%%%J%J%%%jjJ%J%jjj%%%%%%j%j%J%J%j%JJ%%jj%%JJ%%%%%J%%%JJ%%j%j
-80861b13jj%jj%%%%%%J%jjjj%j%%JJJJ%%%%%J%J%%%%%%%j%j%J%JJJ%JJjjj%j%%%%%%%j%J
-80794b15J%%J%%%jjj%jJ%%%%%%j%%%%%%%%j%%j%j%jJ%%%%%JJJ%%jjjJJ%JJJ%jjjj%Jj%j%
-80727b20%%%%%JJK%%j%j%%%%%jj%%%%J%%%jJJ%%%j%%%J%%j%%%%J%JJ%%%%J%j%%%jjj%%%%
-80660b19%%%%%JJJJJj%jj%J%%%%%%%%%%j%%%J%%j%j%%J%%%%j%%%%%%%%JJ%%jj%%JJ%%%J%
-80593b15J%%%jjj%j%%jj%%%JJJJJ%%j%j%%j%%J%%jj%%%J%%%%%%J%JJ%j%j%j%J%J%%j%%%J
-80526b16%J%%%j%j%jj%%J%%j%jJ%JJJj%k%%%%J%J%J%JJ%jj%%j%j%%J%j%%%J%%%jk%j%%%J
-80459b20%%Jj%%%%j%%%JJ%j%Jj%j%%J%%%j%%%%%%%%J%%J%%%J%%%%%%%%j%jjj%%%j%%%J%%
-80392b22%J%%%j%%%%J%J%%J%JJ%%j%%jJ%%%%%jj%%JJ%%%%%J%jj%%J%%j%j%%%%%%%j%%j%%
-80325b22%%%%J%J%%%%%%%%J%%%J%%jjj%%JJJJ%%jjjjj%JJ%%%%j%J%%J%J%j%%%%%%%%%jjj
-80258b22%%J%%%j%%%JJJJj%%%%%JJJ%%jjj%j%J%J%%%j%j%j%%J%%%j%%%%%%j%J%%J%%%%%j
-80191b21%%%%%jj%j%J%%%jj%%%%JJ%%j%%%J%%%j%%%j%JK%%J%J%J%%%%%j%%%%jj%%%%%%%%
-80124b22j%%J%%%%%%%%%%%jj%%%%%J%J%%%%%%j%%J%%%%j%%%%J%%%%jJ%%jj%j%%%%%j%jJ%
-80057b26%%%%JJJ%%%J%%%J%%j%%%%j%%%%J%%JJ%%%%jj%jjjj%JKJJJ%%%%%j%j%%%%%j%%%%
-79990b23j%%J%j%%J%JJjjj%%JJJ%%%%jj%%%JJ%%%%%%%%%%%j%jJ%%%%jj%%%j%j%JJ%KJK%%
-79923b19%%jkjj%JJJj%%%J%j%%%%%jj%%JJ%%JJ%%j%jjj%%%J%%%%%%%jJ%J%%%j%jjjj%J%j
-79856b27%J%%%%%%%%%%%%J%%%J%%j%%%%JJ%j%jJ%%%%%j%%%%%%%%J%J%%j%%%%j%j%%J%%%%
-79789b25%%J%%j%%%%%J%J%%%j%j%%J%Jjj%j%j%%JJ%%J%%%%%j%jj%%%%J%%%%%%j%%%%J%J%
-79722b25%jj%%%J%JJJJ%%%jjjJ%%%jjjj%J%J%J%%%%j%j%J%%j%j%%J%JJ%%%j%%%j%%%JJ%%
-79655b25j%jj%J%%%J%%J%jj%%%J%%j%JJJ%Jj%jj%%%j%%j%%J%JJj%%JJ%%j%j%%%j%jJ%%J%
-79588b26J%%j%j%%%%%%j%jj%%%%J%%%%JJJJj%%J%%jj%jj%%J%%j%JJ%%J%J%%%j%jj%%%%%%
-79521b28%%%J%J%%%%%%j%%%%%j%JJ%J%j%kj%jj%%%%JJK%J%JJJjjj%%JJ%J%%%%%%%%jj%%%
-79454b25j%%%%KJ%%jj%%%%j%j%jj%%%Jj%%%J%%%J%%j%%%%jjjjj%%j%%%%%%%JJ%J%j%%J%J
-79387b30%%j%j%%JJ%j%%%%J%J%%J%%%J%%%%j%%%j%j%%%%j%%%j%JJJ%%j%jj%%%%%%jJ%JJj
-79320b31%%%%%%j%%%%JJ%%%j%j%%%JJJJ%j%%%%%%J%%j%j%%%%J%%%JJ%%%%jj%j%%%J%JJ%%
-79253b27%jj%j%j%%j%%J%J%%%%%%%%j%%%%%%jJ%JJ%j%%%%%%%%%%%%%%%%%%J%%%%J%%j%jJ
-79186b29j%%J%%%J%jj%%%JJ%%jj%%J%%J%J%%%%jjj%%%%%%jj%%%%%%J%J%%%%jJJ%j%j%j%%
-79119b32%JJ%%%%%%%jJ%%Jj%%%%j%%%j%j%JKJ%%%jjjj%%JJ%J%Jj%kjj%J%%%jj%jJ%J%KJJ
-79052b30%%jjjj%%%JJ%%%%%%%%%%j%%%j%%%%J%JKJ%%j%j%J%jjJ%%j%j%J%jJ%%%%%%j%%%%
-78985b33%%%J%%%%%J%%%%j%%%J%%%%JJ%%%%J%%%j%j%%%J%j%jj%%%%%%%J%%jj%%jj%%J%%j
-78918b35j%%%J%%%%%%%%J%J%%%%%%J%%%J%%j%%jj%jJJJ%%jj%j%%%J%%%%JJJ%jjk%%JJ%%J
-78851b32%%%j%%%%j%%%%%%JJ%%j%%j%%%%%J%%%J%%j%%%j%jj%JJJ%%%%%%j%%j%%j%%J%J%%
-78784b34j%%J%jjjj%%JJJ%J%J%J%%Jjjj%j%%%%%%%%%%jj%%%JJJ%J%%%%Jj%%j%%%%%%%%%j
-78717b35%J%J%%jJ%%jJj%j%%%%%jj%JJJ%%jJ%Jj%%%%%%%j%j%%%j%%%%J%J%%jjkjJJKJ%%J
-78650b34%%%j%JJj%j%jJ%%%%%%%%J%%j%%%%%j%%%%%JJ%jjjj%%%j%%%%J%%%%%JJ%%%%j%%%
-78583b37J%%%%%%%%%%%jjj%J%JJ%jj%%%%%j%%%J%J%%j%%%%%%%%J%j%%%J%%%j%%%%J%%%%j
-78516b38%J%JJ%%jj%%J%KJ%J%jj%%%%%%j%%J%%J%%%%%jjjj%J%j%%j%jJJKJ%%%j%j%jjJKJ
-78449b34%jj%%%j%%%jj%%%J%%j%%%%%%%%%JJJJJj%jjjjjJ%%%%%%J%%j%j%JJ%J%J%%jJ%J%
-78382b35%jj%jJJJ%%%j%jjjjJJJ%%Jj%J%Jj%jjj%%%J%J%%j%%%J%j%jjjj%%JJJJJJjjjjkj
-78315b43%%%%JJJ%%%J%%%%%J%J%%%j%%%%j%jj%%JJ%%j%j%%%j%J%J%J%%%J%%%jj%j%%%J%J
-78248b39j%j%J%%j%jJJJJ%j%j%j%jJ%Jj%%Jj%%J%JJ%%j%%jj%j%j%j%%%JJJ%jjj%j%%j%JK
-78181b43J%J%J%%%%%%%%J%%%jj%JJ%J%%%%j%%%J%%j%j%%%j%%j%%%%%J%J%%J%J%j%j%%J%%
-78114b39j%%%J%jk%j%%%JJ%JJ%%%J%%jjj%J%%JJ%jjjjjjjJJJ%jJ%J%J%j%%jJ%%%%%j%j%j
-78047b44J%Jj%%%%J%%%%%%%j%%%%%J%j%%%%j%j%j%%%%%%%%JJJJ%%%%J%j%jj%JK%%jj%j%%
-77980b44j%%KJK%%%%%%%%jj%%j%J%j%%%J%%%%%Jj%j%j%j%%%%%%%%%%JJJ%j%%%J%j%%%JJJ
-77913b40%J%%%jj%%J%jjjJJ%J%%%j%kjj%%J%%%%J%%jj%JJ%%%%j%J%%JJJ%jj%j%%j%%j%%%
-77846b45J%J%%jj%j%%jJ%JJ%%J%J%%J%Jj%%j%J%%j%%%%%j%%%J%%jj%%J%%%jj%%%%%%%JJJ
-77779b42%%j%%jj%jJ%J%j%%%J%%J%%j%%%%%%%j%%%%%%%%J%J%%%%%%%%%jjj%%%%J%%%%%%j
-77712b46%%J%jj%%JJ%%J%%%%%%JJJ%%j%jjjj%%%J%jjjJJ%J%%%%jj%%%J%JJ%%j%%J%J%j%%
-77645b44%%%jkj%j%J%%%%JJ%%jjj%%JJJJ%jjj%J%J%%%%%J%%j%jJ%%%j%%%%%%j%%%J%%%%%
-77578b47%%J%J%%j%%%%j%%%%%%%%%%JJJ%j%%%%jj%j%%%J%JJ%%%%%%%J%%%%%%Jjjjjjj%Jj
-77511b49%%%%JJ%jj%%%JJ%%%jj%JJJ%%%%%%%J%jj%j%%%%JJ%J%%j%%j%j%%%J%JJJ%jj%%j%
-77444b47j%J%%J%J%J%%jjjj%%%JJ%%j%%j%%JJjjj%%%JJJ%J%j%jj%J%jj%%%%j%j%%J%J%J%
-77377b48j%%%%j%j%%%%%%%%%%%j%j%%%J%%%%%J%%%J%%J%%%JJJJ%%jjk%j%%%%%j%jJ%%%j%
-77310b52%%JJ%%J%jj%jj%%jj%JJJJ%JJJ%%j%%%%%%%jjj%%JJ%j%%%jJ%%J%J%%jj%J%jj%%%
-77243b52%J%%%%%J%%j%j%%%j%%%J%JJJ%J%%j%%%j%%jj%jJJ%%%jjjjj%J%JJJ%%j%%%%%%%%
-77176b53%%%%%%%%JJ%%jjj%%J%%J%%%%j%JJJ%%j%%j%j%%%%J%%J%%%J%j%%JJ%j%jJ%%%%%j
-77109b51j%%%%%%%j%%%J%j%%%%J%%%%j%JJJ%%j%%%%j%j%%%%J%j%JJJJ%%j%JKJJjj%j%%%%
-77042b48%%j%jjj%jj%JJ%%%%%%Jjj%%J%%%%%j%%j%%JJJ%%%%%jj%J%J%%J%j%j%%j%%%%J%J
-76975b51%J%%jjj%%j%%J%%%%%%%J%j%%%%%%%%%%j%j%jJ%JJJjj%J%JJ%j%%j%jJ%Jj%j%j%%
-76908b55J%%j%j%%%%JjjjJJJ%JJJ%%%j%j%%%%Jj%%%%jj%j%%%%%%JJ%%%%%%%%JJ%%j%j%j%
-76841b56%%%%JJ%J%J%Jj%%j%%%j%%J%J%%j%%%%%%%%J%%%j%jjjj%J%J%%%J%J%Jjjjj%%J%%
-76774b55%%%%%J%%%%%%%%Jj%j%%j%J%%%J%j%j%%%%%%%j%%%J%%%%j%%%J%%%%%%%%%%%%%jj
-76707b58%j%JJJ%%%%j%%j%%%%%Jj%%%%%%%%J%J%J%%J%%%%%%%%j%j%%j%%JJ%%j%%JJ%%j%%
-76640b55%j%%j%%%%%jj%J%%%%%%%%%%%j%%%J%%j%%%%%%%J%J%jj%%JJ%%%%j%%JJJ%%%%%jj
-76573b57%J%%%%jjjjj%%J%J%JJ%%%J%%%J%%j%j%%J%jjj%jJ%%%%J%%%%j%%%%%j%%%%%%jj%
-76506b62%JJ%%%%%JJ%%%%J%%j%j%%%%J%%%%j%j%%JJJ%%%Jjj%j%%J%%%%j%%%%%%%%j%j%jj
-76439b63J%JJ%%J%JJ%jj%%j%%%%KJ%%%jjj%%%J%%%%j%%j%jj%JJJK%%%j%Jj%jj%j%%%%%%%
-76372b62JJ%J%jj%%J%%%j%j%j%%J%%JJJJ%J%%J%%%%%%jj%j%%%J%Jjj%jjj%%%J%%%%J%%j%
-76305b61%%J%J%jjjJ%%%%%%jj%kj%%%%%J%%%J%%Jj%JJJJJ%j%%%%%%jj%%%%%%%%%%%J%j%%
-76238b62%JJ%%j%%J%jjj%J%JJJ%%%jkjj%%%J%J%J%%%jjj%%%JJ%%%%%%%j%%%JJ%J%j%%%jj
-76171b63kjj%%JJJJ%%jj%%%J%J%%%%%%%J%J%J%%J%%j%%%j%%%J%%%jJ%%%%j%%j%j%%%J%%%
-76104b62%%%J%j%%%%%%%%j%jJ%J%%%%jjj%jjjJJKJJJ%%%jJ%%j%%j%%j%j%%j%j%%%J%JJ%%
-76037b64%J%%%jj%%%JJ%J%%%%%jk%%%%%jj%J%%J%%JJJ%%j%j%jj%%%J%%%j%j%J%%jjj%j%J
-75970b69J%J%%JJJ%%%JJJ%jkjk%JJJ%J%jjjj%j%%JKJJJ%%%%J%%%jj%%j%jjJ%%jj%J%%JJ%
-75903b64%%%%%%j%j%%%j%%j%%%%%JJ%%%j%%JJ%%%%%j%%J%j%%%J%J%j%j%%%%j%%%j%J%%%j
-75836b68%%Jj%%J%j%%%%%%%%%%%j%jJ%J%%%%%%JJj%jjj%Jj%%%JJJ%J%%jkjj%%%j%J%%%J%
-75769b70JJ%jjj%J%J%%%%j%%%%JJ%%%j%j%%%J%J%%%%J%%%%%J%%j%%%%%%%%J%j%jjj%JJ%%
-75702b68%%%j%jj%%%J%%%%%%JJKJ%jjjj%%%jj%%j%%%j%%JJJJJ%%%j%%j%%j%%%%%J%J%%%%
-75635b69j%j%%j%%%%JJ%J%%J%Jj%j%%%J%%jj%JJ%%%jj%J%JJ%j%%j%j%%%%j%%%J%%%Jj%%%
-75568b70%%%%j%JJJ%%%jjjjJ%J%jjJ%J%%J%%%%jJ%%JJ%j%%%%j%j%%%%j%%JJJj%j%%%%%%%
-75501b70JJ%%jjjj%%JJJ%%jj%%%%%%j%j%j%%%%JJJ%%j%%%J%J%%j%j%%%%%%%J%JJ%jkjjj%
-75434b75%%JJ%%%%J%%%%J%%%%%%J%jjjj%%%%j%J%%JJ%J%%%jjj%%J%%jjj%%J%j%%JJ%%%J%
-75367b73%%%j%%JJ%%j%%%J%%%%j%j%%jj%%j%%%%j%%J%%%%%%%%%%%JKJJ%jjjjj%J%J%J%%%
-75300b74%J%%%jjj%%%%%%%JJjJ%J%%%%j%%%J%%%%%%%%%jj%%%%%%jjjJJ%J%%j%JJJ%j%%%%
-75233b74%%%%j%%j%%%J%%%%%J%%%%%j%%%Jj%j%%%J%%%%%j%%%J%%J%j%%%%%%%%J%%jJj%jj
-75166b77%J%JJ%%%%jj%%%%J%%%%%%%JJ%jjj%%%j%jjjj%JJJ%J%%%j%j%j%JJJJ%%jj%%%%%%
-75099b78%%%%%J%J%%j%%jj%%%%J%%J%J%%j%%j%%j%J%J%J%%%%jj%jJ%J%JJ%j%j%jj%JJ%%%
-75032b77J%%%%J%%%j%%%%%%%J%%j%jjjj%%%%JJ%jjjj%J%%%j%j%%JJJ%JJ%J%Jj%jj%jj%%%
-74965b81%%%%%%%%%%%%%J%JJ%J%%%%k%%JJ%%%j%j%%%J%jj%j%jJJ%%jj%j%JJ%%j%J%%J%%%
-74898b80%jj%%%%j%%K%Jj%%%%%%%J%%%J%j%%J%%jj%%%%%%%%j%%%%j%jj%%%%%%J%J%J%jj%
-74831b84JJJ%j%j%j%j%%%J%%%J%J%J%%%%%%%j%J%J%j%%%%%%Jj%jj%%%%j%jJ%JJ%j%%%%JJ
-74764b81JJ%%jjjj%%%%%%J%j%J%%%%j%%%%%%JJJ%%j%j%%%%%%%%%%%%%%%%%jj%j%%JJJ%%%
-74697b82j%j%%%%%%%%%J%%j%%%%%%%JJJ%%jj%%%%%j%%JJ%%%%%%%j%j%%%%J%%j%%%%J%%%%
-74630b83Jj%j%j%%jjJJJJ%%%j%%%%j%%%j%%%J%JJJJ%%%J%%jkjj%j%%%%%%J%JJJ%%%j%j%j
-74563b85%%%J%%%%%%%%%%%%%%%%j%%%j%%%%jJ%J%J%jjj%%%%%%%J%jj%jJ%JJ%%J%jjj%%jj
-74496b90%jJJJ%J%%%%%Jjjj%%JKJJ%%%%%jj%J%Jj%kj%j%%JJJ%%%%%%Jj%j%J%j%J%%j%%%%
-74429b87Jj%j%%%%%%%%%%j%%%%JJJ%%%%j%%%%J%JJ%j%j%jj%j%%%%%J%%%%%jj%j%%%JJJ%%
-74362b88J%%%%%%%%%j%j%%%%j%%jJ%%%%%%j%%%%j%%%j%J%JJJ%%J%%%%jj%J%j%%%J%%%%%J
-74295b88%%j%j%%%%J%%%%%J%%%%%%j%%%%j%j%%j%%%JKJJJ%%%j%jj%j%%%%%%j%%%J%%%jjj
-74228b93%%j%%%%J%%JJJ%%J%%j%jjj%%%%j%%JJ%%%%JJ%j%j%jj%%%%JJ%Jj%JJJ%jj%j%jJ%
-74161b92%%%JJ%%%%%J%%%%%j%j%%%%JJ%jjkjjj%%%%%%%JJ%%%%J%JJ%%JJ%%%%j%%%%j%j%j
-74094b93%J%j%%%J%J%j%%j%j%%%%%%%%%%jJ%%%%%j%%%%%%%JJ%J%%%J%j%%%%%%%j%kj%%JJ
-74027b94J%Jj%jj%%%%JJJ%j%J%%%%j%j%%%%%%%j%%%J%%%%%%%%j%%J%J%%%%%jj%j%JJ%%%%
-73960b94j%%j%%%%jjj%%J%%%%%%JJKJJ%%%%%%%%%%%j%jj%j%%%%%J%J%%jjj%%%j%%%%J%J%
-73893b96%%%%%%%%j%%%JJJj%%%%J%%%jjj%J%J%%jj%j%J%%%%J%%%J%%%Jj%%%J%%j%j%JJj%
-73826b95j%%%%%J%%J%%%%%jjj%%jJ%%%%%jjJ%J%%J%%jJ%%jj%j%J%JJ%%j%%J%%%%%j%%j%j
-73759b99j%JJ%%%%%j%%J%%j%k%jJ%J%J%%%%%%J%%J%%j%%%J%J%%%%%%%j%%%%%%j%j%%J%jj
-73692c00%%%J%%%jj%J%%%%J%%JJ%J%j%%j%j%j%j%j%%jj%%%%J%J%JJ%%%j%JJJ%j%j%%%j%J
-73625c00%%%j%%j%%JJJ%%j%j%%%J%j%%%%%Jj%jj%%%JJ%j%jj%JJJj%j%J%J%j%%%%%%%jjj%
-73558c05JJJJJJ%j%j%%j%%%j%%%j%%%%J%J%%%%JJJJK%%%jjjj%%%%jjj%%%%%%%%%%%%JJ%j
-73491c02%%%%JJ%%%j%%%J%%jj%j%j%%J%%j%%%j%j%J%JJ%Jjj%%%%JJj%jJ%%%%%%j%%%%J%%
-73424c03%%%Jj%%JJ%%%%j%jjj%j%%%%J%J%Jj%%jjjJ%J%%%%J%J%%%j%%j%j%k%j%J%%JJJJ%
-73357c04%%%j%%J%J%%%j%%%jj%j%J%%%%J%%J%j%%%%j%%%Jj%%J%%k%jJj%%JJJ%%%j%j%%JJ
-73290c05%J%%%%j%j%j%%%%jJ%J%%%J%j%j%%%%%j%%%%%%jj%JJ%%J%J%jj%%%J%%J%j%%%j%j
-73223c09%%j%J%%%jj%%%JJ%%%%%J%%%J%%%%%j%j%j%JJJJ%J%%jjj%%%%j%%%%%%J%%j%%%%%
-73156c09%%%%%j%J%J%j%%%jj%%JJ%%%%%j%%j%%%%%j%%%J%%J%%%%JJJJ%%j%j%j%j%%%j%jj
-73089c13%%JJ%Jj%%%%J%Jj%%j%%%%%%J%%%j%%JJj%%%%j%%%%%%%%j%%%J%%j%%%%%j%%%JJ%
-73022c11J%%j%%%J%%%%%J%j%%j%%%%j%%%%J%J%%j%J%%%j%j%j%jkj%JKJJ%%j%%J%%%J%%%%
-72955c11j%%%%J%%J%%%%%%%%j%jj%%%J%jJ%%J%%j%%j%j%%%%%%%%%%%%j%JJJ%%%%%jj%%%%
-72888c14%%%%%%J%%%%JJ%J%jj%j%jj%%j%%%%J%%j%%J%%%J%%j%%%%%%%%%j%jJ%J%%J%%j%%
-72821c15%%%j%jj%%J%%%%%JJ%%%%j%jj%%%JK%%%j%%J%%%j%%jj%%%J%JJJ%%Jj%j%j%J%J%%
-72754c14j%%j%%j%%%%%%j%j%jJJJ%%%%%%%jj%%%J%J%JJ%%j%%%%%%jj%%%%%j%%JJJJJj%j%
-72687c16%%j%J%Jj%j%%jj%%J%Jj%%jj%%%J%J%%%%%%%%%J%%j%j%%J%J%%%%%%%%J%%JJJ%%J
-72620c12%%jkj%%%%kjjjj%J%%%j%%%%J%Jj%%%%%j%%%%%J%jj%KKK%jjjjkj%%%%JJ%%%j%j%
-72553c24%%%J%%%%%%%J%%%J%%%%JJ%%%j%%%JJ%%jj%j%jJJJ%%jjjJ%jj%%j%%J%j%%%%%j%J
-72486c24%KJ%j%JJ%%%%%%%%j%%%jjjJ%J%%j%%%j%J%JJ%Jjjkj%%%%%%%JJJ%%%%%%%jJ%%J%
-72419c21Jjj%%%%%j%%%%%%%%%j%j%j%%%%%%j%%%%%%%%%J%J%jjJ%J%%%%%%JJ%%jjj%JJJjj
-72352c25j%%j%%j%%%j%%%%%j%JJKJ%%%j%J%J%j%%%JJ%j%%%%j%%j%%%%J%%%%%%J%%jjj%J%
-72285c26%%j%JJ%j%%J%KJJ%jk%j%%%J%%%%J%%J%j%j%j%jJ%%%%%%%%jjj%%%JJJ%%%%j%jJ%
-72218c26J%J%J%%%j%jjjj%j%%jjjJJJJ%%jjj%%jJJJ%J%JJ%jj%J%%j%%%%j%%%J%jjj%%JKJ
-72151c27%j%%%%%j%j%%%J%%j%%%%JKKJ%jjj%%%%%%j%%%%j%%%%%%j%%%%%Jj%%%J%J%%%j%j
-72084c30%%%%%%%j%j%%%%%J%JJ%J%%%%%jjjj%%%%%J%J%JJ%%Jjjk%%J%JJjjj%%%%J%jJ%j%
-72017c31%%%j%%jJ%%%%Jjjj%%%J%JJJ%%%%jj%JJ%j%%JJ%%%jjJ%%jjjjJ%JJ%%jj%%%JJJjj
-71950c32j%j%JJJ%%%j%JJJj%%%j%%%%%%%j%%%j%J%%j%%J%%J%%%j%%jjj%KJJ%jjj%J%JJ%%
-71883c31jjj%j%%%J%J%%%%%%j%%j%%J%%J%j%jJ%%J%%%%%%J%%%%%%%%%j%%%j%%j%j%%%j%%
-71816c37%J%JKJJ%j%j%jj%%jjjjjj%JJJJ%%J%%j%%%j%%%%%%%%%j%j%%JJ%jj%%JJ%%%J%%%
-71749c37%%%J%%%jj%%%%j%%J%J%%%%J%J%jj%%%j%%%%%%%jj%%j%j%j%%JJJJ%jk%%%%j%%%j
-71682c44%%%JJJJ%%%%J%%J%%%%%%%%%j%j%%j%j%%j%%J%JJJJjjjj%%J%J%JjJ%j%jj%%%%%J
-71615c41JJ%j%%%j%%%%%%%j%%%J%%%%%%%%%%j%%%%J%%j%jJ%%J%%J%%%%%J%j%j%%%%%%%J%
-71548c40J%jjk%%%%%jj%JJJ%jj%j%Jj%j%%KJ%%jjJ%%j%%j%%J%J%J%%%%%%%%%JJ%%%%%%%%
-71481c41%%%%%%jjjj%j%j%%%J%J%%%%%%%J%j%jj%%JJJ%J%%%%jJj%j%j%%J%%%%%%%%%%JJ%
-71414c43%%j%%%j%%%j%%%J%%jjJ%J%%%J%%j%%%jj%%%%J%%j%jj%%%JJJJ%%%j%J%JJ%%j%j%
-71347c45jjj%%%J%J%j%%%J%Jj%%%%%%j%%J%j%j%%%%%%%JJ%J%%jj%j%j%J%%J%jjj%%j%J%%
-71280c50%%%jJ%%J%%%J%%jjj%%J%%%jJ%%%%%%Jj%Jj%%J%%%J%%%%%%J%%%%j%jjj%%%%%JJJ
-71213c48J%j%jjj%JJJ%jjj%%%J%jjjj%JJKJ%%j%%j%%%%j%j%%%%j%j%%J%JJ%jjjjJJJ%%%%
-71146c53j%%JJ%%jk%%%%%J%J%%%%j%%%%JJJJ%%J%%%%j%%%jjjj%j%%%%%JJ%%jJ%J%j%j%jJ
-71079c54%J%jj%j%%%%%jjJ%%J%%%%j%j%j%JJJJJ%J%%%%%j%Jj%%j%%%JJJ%%j%jj%%j%%%%%
-71012c56%%J%%J%%j%%%j%J%%J%%j%%%%J%%%%%%%%jjjJ%%%%j%%%%%%%%J%jj%J%%%%%J%J%%
-70945c55j%jj%j%J%J%%%JJ%jjjj%%%JJ%%%J%j%j%j%j%J%j%%%%JJJJJJj%jjjjj%%%%j%%%%
-70878c61%J%%%J%%%%%%%%%j%%%%%%%%%J%J%Jj%j%%%%%%%%%%j%j%%%%%J%%%%%%j%%%J%J%%
-70811c59jjj%%%%J%JJJJ%jjjkjj%%J%%%J%%%%%%%%JJ%%%%%%j%%%%%%%%j%%%%JJJ%j%%%jj
-70744c62jjJ%JJJ%%j%j%%J%%%j%j%jj%%%j%%j%%%%J%%J%J%%j%%%jj%j%%J%J%J%%J%%jj%j
-70677c67%%%%j%JJ%%JJ%j%J%J%JJJ%%%kjj%j%j%%%jj%%%%j%%%%KJJjjjj%JJJJJ%%%j%%J%
-70610c64JJ%%j%%%%j%%%%%jJj%%%%%j%%JJ%%%jj%j%j%%%j%%%J%%%%%%%J%j%%%%jjjj%%JJ
-70543c70J%JJJ%%%%%kj%%J%%J%%jj%%J%JJ%J%%jj%%J%%j%j%%%%%%%%%%jjj%%%j%J%JKJJJ
-70476c65%jjj%jjj%j%j%%JJKJ%%%j%%%%j%%%%%%%%%%J%J%%%j%j%J%%%%%%%j%%jj%jjJJ%%
-70409c72%%jJ%JJ%j%%%%%jjj%%J%J%%%%%%%j%J%%%%%%%%j%j%%%%JJJJj%j%%%%%j%j%%JJJ
-70342c71jjjk%%J%%JJJ%%%J%%%j%%%%%%j%%%%j%j%jJ%%%jjj%j%J%JJ%%%%%%J%%%JJJjjj%
-70275c75%%jjj%%JJ%J%%%%%J%%%%%%%%jjj%%%j%%%%%%K%%J%J%%j%j%j%j%%Jj%kjj%J%J%%
-70208c80%%J%%%jjJJ%J%%JJ%J%%j%%%%%%%jjj%%%Jj%%%%%J%%J%jJ%%j%%j%jJ%%J%J%%j%j
-70141c79j%%%%JJ%%%j%jjjj%%%%%%%%j%jJJ%%%%%J%J%j%%JJ%%Jj%%%j%jjj%J%%J%JJJJ%%
-70074c78jj%%%%%%%jjj%%%j%j%%%JJ%%%%%JJJ%jj%j%JJ%%%%J%%%kjjjJ%%j%%%%j%%%%%J%
-70007c85j%%J%%%%%%%%j%%JJ%%j%%%JJJ%%%%%%jjj%%%J%%%%j%jJ%J%J%j%%%J%%jjj%%%%J
-69940c85%%j%%j%jj%JKJ%J%%jJ%%%%jj%%jj%%%%%jJ%%J%%%j%j%J%j%J%J%%%%%%%%%j%%J%
-69873c87%%%%%jJ%J%%jjj%J%%j%%%jj%%%%%j%jj%%%JJJJj%%jJJJj%jJ%%%J%J%J%jj%%j%%
-69806c90jj%%J%JJJ%%%%j%%%%J%jjjj%%%J%%%%j%%J%%J%j%%%%Jj%j%%JJ%%j%jj%%%J%%%%
-69739c92%%J%j%%J%J%%J%%%j%%%J%j%j%%%j%jj%%j%%%%J%%J%JJ%%j%j%%%%%%%%JJjj%%%%
-69672c93j%jJ%%%%%%%j%%%%%%%%JJJJ%%jj%JJ%%j%j%%%J%J%%j%jjk%j%%J%JJ%%%%%%%%jj
-69605c96j%%%J%%%%%%J%%%j%%%%%%J%%%%j%%%%%%%%%j%jj%jJ%J%%JJJJ%%j%jjj%%%%%%%%
-69538c98%%%%%%%jj%%J%%j%%%J%JJ%j%j%%KJ%%%j%%j%%%%jj%%%J%%%%%jjj%%%%%%J%J%%%
-69471d00j%%j%j%%%%%%%JJK%%%%j%%%j%%J%JJ%j%%%%%%jj%%%%j%jj%%Jj%%j%j%%%J%%%%%
-69404d05jJ%%j%JJJ%J%%%%%J%%%%%%j%%%J%%%jk%%%%%%J%J%J%%J%%jkkkj%KJ%%%%%%%%%%
-69337d05%JJJ%j%J%%j%j%%j%j%%J%%j%jjJJJ%Jj%%jj%%%j%%J%%JJ%%jj%%%J%Jj%j%j%%%%
-69270d08J%%jJ%jj%%%%%%%%%%%j%%%%jj%%%%KJJ%j%%%%j%j%%JJ%J%%%%jjj%%%J%%J%J%%J
-69203d07j%jj%%%jJJJJ%%jj%%%%%jj%jj%%%J%J%%j%j%%%J%%%%%%J%%j%%%%J%%%j%%%%%j%
-69136d13%%j%j%%J%J%j%%j%j%%JJ%JJ%%%%%%%%Jjjjj%J%%%%%%J%%jj%%%%%%%%%%%j%%%%%
-69069d16%%%jJ%J%%jJ%%%%jj%%J%%%j%JJJ%jkj%j%J%J%J%%%%Jj%j%j%%%%%j%%J%%%%%%%J
-69002d17%%kjj%JKJ%J%%%%Jjj%jJ%%%%%%%j%j%j%J%%%JJ%j%%j%%%%j%%%%%%%%%%%%%%J%%
-68935d19%%%%J%j%kj%%%J%%%%%KJ%%j%j%%%jj%%%j%j%%%JJJJJ%J%%%%%j%%%%%%%j%%%%j%
-68868d21%%%j%%jkj%%JJJ%%%jjJ%JJ%%%j%j%j%%J%%%j%%%j%J%J%%j%%%JJJ%%%j%%%%J%%j
-68801d23jkj%jJ%J%%%%jj%jJJJ%JJ%%%j%j%%%J%%j%%jj%%%%j%j%JJ%J%%JJ%%jjj%J%JJ%j
-68734d26%%%%%%%%%%%%jjj%%%J%%%j%j%%%Jj%%%%%%%%%%J%j%j%j%j%%%J%%J%%%%%%J%J%j
-68667d30j%J%%%%%%%%%%J%%j%J%J%jj%%j%%%J%j%%%J%%%%J%%%j%J%Jj%kjj%%J%J%%%%j%j
-68600d33%%%%%%%%%%JJ%%%jjj%%JK%J%j%j%%%j%J%jj%%JJ%%j%jj%j%jj%%%j%%%J%%%J%J%
-68533d36%j%%%%%j%%%%J%%KJ%%kjj%%J%j%%%%%JJ%%%%%jj%j%%%%%J%j%JJ%%j%jj%J%J%%j
-68466d39%j%J%%j%%JJ%%%%%%%%j%%jj%%%jJ%j%J%%%%j%JJ%%jJ%J%%jj%%%%j%jjj%J%JJ%j
-68399d43%jJJ%JJ%%%%%jjjjj%jj%%%J%%%%JJJ%%%%J%jj%%%%%%%%%%%%j%%%%%Jj%%%%%%%%
-68332d45JJ%%%%jj%%%%%%j%%J%Jj%%J%%%jjj%%%%%%JJ%%%%%%%%%%Jj%j%j%%j%j%%%J%%%%
-68265d48J%j%%J%%%%%%%%JJ%jjjj%%%%Jj%J%JJj%j%j%%%%%J%%jj%J%jj%j%J%%j%%J%%J%%
-68198d50jjj%%%jJ%JJJ%J%j%%%%jjkj%%j%%Jj%j%J%%J%J%%%jj%J%JJJJ%jj%J%%j%%%jkj%
-68131d57%%%%%%%JJ%%%J%JJ%Jj%%j%%%j%%%j%%%J%%%jj%%%%%j%j%jj%%J%%J%J%%jj%j%%j
-68064d61J%JJ%j%j%%J%%%J%j%jjj%JJJJJ%%jj%%j%%jJJJ%%%%J%j%j%%%J%j%%%j%%%%j%Jj
-67997d61%%%%j%j%jJ%JJ%jj%JK%J%%%%%%Jj%jj%%%%J%%J%jj%%jj%jj%%%%JJJ%j%%%jj%%%
-67930d65J%J%%J%Jj%j%j%%%j%jjj%%%%%J%%jj%%J%J%%%%%JJ%%j%%%%%%jj%%j%J%JJ%J%j%
-67863d66j%j%j%%JJJJ%Jj%kk%%J%%%%%jJ%jj%j%%%%%jj%%J%%%%j%%%%J%JJJj%%%j%%j%JJ
-67796d70J%%j%jJ%%%J%%%%%%jj%j%j%j%JJ%jj%%JJJ%%jj%%Jj%j%%%%%%j%%%%JJJ%jj%%%j
-67729d75jj%%j%%J%J%%j%JJ%JJ%%%%%%%%j%jjj%jj%j%%J%J%j%jJ%%%J%%j%%J%%J%%j%jjJ
-67662d79%J%%J%%J%%jjjJ%%%j%J%j%%J%%%j%j%j%%%j%%%%J%%jJ%%j%%%%%%J%%j%%JJJJjj
-67595d80%jJ%%J%%%j%j%%jJ%j%%%%%J%%%j%%%%j%j%%j%J%J%%%%J%jj%%%J%j%jj%%%%%%%%
-67528d86%%%%J%%jj%%%JJ%J%jj%j%j%J%j%J%%%%%JJ%%j%jJ%J%%%%%J%%%%j%J%jj%%j%%%%
-67461d87%%%j%j%%J%%%%JJ%%%%%%j%j%%%%%%%%jjj%j%%%%J%%%j%j%J%J%%j%jJJJ%J%J%%j
-67394d89jj%j%j%%j%j%%%%%%%%%%%%%%%%%J%j%J%JJ%%j%j%jjj%J%%JJ%%jk%%J%%%%%J%%j
-67327d96%j%%%J%%j%J%J%%j%%J%%jjjj%%J%%%j%%j%%j%%%%J%%J%J%%%j%%j%j%j%%j%J%%j
-67260e03j%%%%JJJ%J%%j%j%%%JJ%j%jj%j%JJJJ%%%jj%%%j%%%%%%%%%%JJ%j%jj%%%%%%%%j
-67193e05%%%%j%%%%J%%%%j%%%%%%J%%%%%%Jj%%%%%%%J%j%j%j%%%%j%%%%%J%%%JJJ%Jj%%j
-67126e05%j%jj%J%%j%%%%%%%%%%J%jj%%%%%%%J%j%%%%%%%%%j%jjj%%%J%JJ%%jj%J%J%Jjj
-67059e11j%%j%%%%%j%J%J%%%J%J%%%%jj%j%%j%%JJ%%%%%j%jjj%J%%j%%J%%J%%%%jj%jj%%
-66992e18J%%jJ%%Jjj%j%J%J%%%%%jjj%%JJJJ%%j%j%%j%%%j%%j%JJJJJj%j%%j%jjjjj%%%%
-66925e24JJ%%%J%JJ%%%%jjj%j%%%j%%%J%%%%%%%%jjj%%%%J%%%j%J%J%%%%jjj%jJ%J%%%%J
-66858e25J%J%%jjjJ%J%%j%jJ%J%jjj%%J%%%%%%%%jj%%%J%j%%JJK%jjjj%jjjj%%j%j%j%%J
-66791e34J%JJJ%J%%%J%%j%j%%%j%j%JJ%%%j%%%j%%j%%%j%%J%%%%%%%%j%%jJ%%%%%%%j%%%
-66724e35j%%%%%%J%%j%%j%%%JJ%j%%%%%%%%%%%%J%%j%jj%%%%%jj%JJJ%%%j%%%J%%j%j%j%
-66657e40%%%J%j%%J%%%j%jj%Jj%J%%%%%%%%%%%j%%%%%jj%%KJ%j%%%%%%%j%%%J%%j%j%%%%
-66590e44%j%%j%J%J%jJ%%j%j%%%J%%%%%%JJjjk%%%%%j%j%j%%%J%JJ%J%J%%jjj%%%%%%%j%
-66523e49%j%%%jJ%j%j%%J%%%J%jj%%%%J%J%j%%%%%%%%%%%%%%j%J%J%%%jj%%%JJJj%j%%j%
-66456e52%%%%%j%%%%jjj%%%J%%%%%%%%%%j%%%j%%J%%%%%%J%j%%%%%%j%%jj%JJ%%%%%%Jj%
-66389e57jj%%%%j%%%%%%%%%%%%%%jJ%%%%j%%%%%%%J%J%J%jj%j%%%j%%%%j%%%j%k%%%J%%J
-66322e64jJ%j%%J%%j%J%JJ%%%%%J%%jk%j%%%%%%Jjj%j%%%jj%%J%%%j%%%J%%J%jjj%%%%%%
-66255e70%%jj%%%%%%%%%jJ%J%J%%%kj%%JJJJ%%%j%j%j%j%%jjj%%%J%%%J%JJ%%%j%j%j%%%
-66188e75jJ%%%%J%%%jj%j%%j%%%%%%%%%jj%jJ%jJJJ%JJ%jjjk%%%%%%J%j%%%J%%%j%jj%%J
-66121e82%%%%j%%J%%%%%j%jj%%J%Jj%jj%jjj%%%%JJ%JJJJ%%j%jj%%%%%%%%JJ%%jj%%%J%%
-66054e85jjj%j%%%j%%JJJJ%Jj%j%%J%jj%%%%jjjj%%J%JJJ%%jjjj%j%J%%%%%%Jj%j%%%jJ%
-65987e93%J%%J%jjjjj%%JJJ%%%%%%%%%jj%%jJ%J%j%jj%J%%%j%j%j%%%%jj%%%%JJ%Jj%jJ%
-65920e99j%%%%%J%%%%%%%%%%%%%%j%%%%%%%%%%%%j%jJ%%%j%%%%jj%%%J%%J%%j%j%%jj%jk
-65853f09j%%%J%%%%j%%j%%%JJJJ%%j%%%%j%j%J%J%%%j%%jj%%%%%J%%J%Jjj%j%j%J%JJ%%%
-65786f09j%%j%J%%JJ%j%jjjj%j%%j%j%%%j%j%%J%J%JJJ%jjj%kjj%J%%%%%%j%%%%j%JJJJj
-65719f18j%jjj%%JJ%%%%%KJ%jj%%%%J%%%%%%%%%j%%%%%%j%jjj%%%%%%%%%%%%%j%jj%J%%j
-65652f26%jJ%%j%j%%%%JJ%%%%%J%%j%%j%%%%%j%j%j%%%%%%%J%%jj%%%J%J%%%%jkj%%Jj%%
-65585f33%%%%%%%J%%j%%%%%jj%%%%jj%J%%j%%%jj%%J%JJ%%j%%%j%j%%%jJ%%jjjjj%%J%%J
-65518f42%%J%%J%%j%%%j%J%J%J%%j%%Jjj%jjJ%j%%%%%%%%%%j%%%%j%jjJJ%%%j%%%%%%j%J
-65451f46%jj%%%%J%j%%%%%%%%j%jj%%Jj%J%%J%%jjj%%%%jk%%JJj%j%%%%J%j%JJJ%%%jjjj
-65384f56%j%%J%J%%%jjj%J%%%J%j%%%Jj%%j%%%j%%%%j%%%JJ%%%%%jj%%%j%%%JJjjj%%%J%
-65317f61%%%%%jjj%j%%%%%%%%j%J%jj%jj%%JK%%j%%%j%j%%%%%%jJjj%%%%J%%jj%%%%%%%%
-65250f72J%%%jjjj%j%%J%%J%J%Jj%jJ%%%j%jj%%%J%%J%%%jj%%%%%%%%j%%%JJ%%%j%jjjj%
-65183f80%%%Jj%%jJ%%%%%%%%%jjj%j%%j%j%%%Jj%j%%%%J%%%J%J%%%j%j%j%jj%%%%%%jj%j
-65116f92%%jJ%JJ%%%%jjj%j%%%J%%%%Jj%%J%J%%jjjj%J%JJJ%jj%%%%%jjjjjj%%%JJ%%%%%
-65049f97jj%%%%%%Jj%j%j%j%%%%j%%%%jjJJJ%%%%%%%%%J%jjj%J%%jj%%j%j%%%J%%%%jjj%
-64982g09%%J%%jjj%%%%%j%J%%jjjj%JJJJ%jjj%%j%%%j%%jjj%j%J%%j%%%JK%%%j%%%%%%%%
-64915g18%%j%%%%%J%j%%%jjj%%J%jjj%%%%jJ%J%%%J%jjj%J%%%%%%%jkjj%J%J%%%J%%j%j%
-64848g28%%%j%jj%J%J%%%j%%%j%j%%%%j%%%%%%%j%j%%%jjj%%%%%%J%%%%%%%%%jj%J%%%%%
-64781g38%%%%%j%jjj%j%JJ%%%%%j%%JJ%jjjj%J%jj%%%%%%%J%jj%j%%%jjj%%%%%j%jj%%Jj
-64714g53%%%%%%J%%j%j%%%%j%%%%%%J%%J%%%jjj%jj%%%J%J%%J%j%j%J%%%j%j%jkj%%%J%%
-64647g61%j%%j%%%j%%%%%Jjkj%%%JJ%jjjj%jJ%%%%%jJ%%%%%%%%%%%jjj%%%%jj%%j%%jJ%J
-64580g74J%jjjj%j%jJJJJ%jkjj%jj%%%J%%J%J%%j%%%J%%%%%jj%j%j%j%%%%j%%%j%j%%%%%
-64513g87j%%%J%%%%jjj%%%%%%j%%j%%%j%j%%j%%j%%%%j%%%J%%j%%%%J%%%%jj%J%%jjj%j%
-64446h01J%%J%jjjjj%%%%j%%%%%J%%j%J%%%jjjjjj%j%J%J%j%%Jj%j%j%j%JJ%%%%%%%kjjj
-64379h16j%%%%%%jj%%%%JJ%j%j%%jj%%%%%jkj%%%%%%%%j%%%J%%%jjj%%%jjjJ%JJJ%%%J%%
-64312h26%kj%jjj%j%%%%%%J%j%kj%%%kkj%JJKJ%%%%j%jjj%%jj%%%%j%%%%%%J%kjkkkj%JJ
-64245h50%%%j%%%%%%%%%%%%%jjjjj%%%%%%%%%j%%%%j%j%%%%%%jj%j%%%J%%jjjj%%J%J%%%
-64178h63jj%j%kjj%j%%j%%%%%%%%j%j%%%%%%%%%%jjjj%%%%%j%jjjjjj%j%%%%%J%%%%%%%j
-64111h86%jj%jj%j%Jj%%%%%%jjj%%j%%jjjj%j%jj%%%%j%jj%%jjjj%j%%%%%j%j%%%%%jjj%
-64044i15%%jjjjkjjj%%J%%%%%%%k%jjjjk%j%%jkjjjjjjj%j%j%kjkjjjjjkj%j%%j%jjjjjk
-63977i66kkkkkjkjjkjjkkkkkkjj%%JJJJKLKLMMMMLKKJKJJKLMMLKKKKJJ%%%%J%%JJJKLMMM
-63910i10LMMLKLKLKLKMLMMLLLKJJ%JJ%JJ%jjjjjkjjjjkkkjjkjj%%jjjjjjjkjkjjjjjjjkj
-63843h92jJ%J%j%jjjjkjJ%j%jj%jjjjkjj%j%%jjjj%jjjjjj%%j%j%%jjjj%j%%j%jjjj%%jj
-63776i34kj%%J%jjjj%%j%j%jjj%%%jj%%%%j%j%%%%%j%%%jjkj%jj%%%%%jj%jjjj%jj%%j%j
-63709i67jj%%%jjj%j%J%%%jjj%%%%%%jkkk%%%j%j%jjj%jJ%J%Jj%%jkjj%j%j%jJ%%%%%j%j
-63642i95jjk%%J%j%%%%j%j%%%jjjk%j%%%%%%jjj%%J%%jjkjj%%%jjjjj%j%j%jj%%J%Jj%%%
-63575a023jjjjjjj%kj%%%%%j%jjjjj%JJJ%%j%j%jjkjj%%%%%%j%jjj%jj%%%%%%jjjjj%%%j
-63509a056%%%%%%%j%%%jjjjjjj%%j%jjjjjk%j%J%%jjjjj%j%jJ%%j%j%%%jjj%%%jjj%j%j%
-63443a088j%jk%%%%%j%jjj%%%jj%j%jj%%j%%%j%%%jj%j%jj%kjjjjj%j%%%%%j%%j%%jjjjj
-63377a123%j%%%jj%jjjj%%%%%%jjjjjjjj%%j%j%%%jjjjjjjj%%%%jj%jkjj%%%j%%%kkjj%%
-63311a162%j%j%%%%j%j%%jjjjjj%j%jjj%j%jjj%%jkj%%%%%j%j%%jj%%jjjjjjjjkjj%%j%%
-63245a201jjj%j%jjjjjkj%j%J%%j%%jkjj%%%j%%j%kjjj%jj%jjjjjkjjj%%%%jj%jjjj%%jj
-63179a246jjj%j%kjj%jkjj%j%%%jjj%%%jjjjjkjk%%%JJj%kjkjjkjjjj%j%jjkj%j%%%%j%k
-63113a295kkj%jJ%%jjkkj%%jjkj%jj%jjj%j%%j%kjkkjjjJ%jjkkjkjjjjj%%%j%j%kkkkjj%
-63047a354%%%j%%j%jjjkjkjjjjj%jjjkjkjjj%kjkjjjjkkjj%j%%jj%jjj%%jjjkkkjjkj%j%
-62981a416jjjkjkjj%%j%Jj%j%jkkjjjjjjkkjkkkkkjjjjkjj%jjjjj%j%jjjkjjjjjk%jjkkj
-62915a487jjjjkjkkjkjjj%jjjkkjjjjjjj%jjjkjkkkkjjkjjkkj%jjjkkkkjj%j%kjkjkkkkj
-62849a572jjj%jjkklkjk%jkkkkkjkjjkjkkkkkkkjjkkjkjkj%jj%kkkkkjkkjlkljkjjkjjkj
-62783a673kkkjkkj%jjjkjkkjkjlklkkjkkkkkkkkjjkjkklklljjjkjkjjkklklkllkkkklllk
-62717a797lkjkjjjkkkjlkklkljkjkkkkklllllkkkjkkkjklklllklklkkllkklklkkkkljkjk
-62651a938kllkmlmllklllmlkljklkllkklmlllkkkllmmmmlmkllklllllllmmlllllklkllmm
-62585b132lmlnmmllllklmllmmlmmmmmmlmlmlmlkllmlmmmnmnnnmmmllmmlnmnmnnnmnnnmnm
-62519b386mnlmlnmnmnnnnmnmnonnnnmnmnoooonnnnnopnonnnopoooooooooopoooooopopoo
-62453b741pooopopppppppqqppoppqqqpqqpqpqqrrqqqqrrrqrqrrrrrrj0rrrrrrj0j0j0j0r
-62392c232j0j0j0j0j0j0j1j0j1j1j1j1j1rj0j0j1j1j2j2j2j2j2j1j2j2j3j2j3j4j3j3j3j3
-62358c618j3j3j4j3j3j3j3j3j3j4j4j5j4j5j5j5j6j5j5j6j5j5j5j6j6j6j7j7j7j7j7j8j8
-62325d114j7j8j9j8j8j8j9k0k0j9k0k0k1k1k1k1k2k3k2k3k3k3k3k4k3k4k4k5k5k6k6k7k7
-62292d834k8k8k8k9k9l0l1l0l1l1l1l2l3l2l4l4l5l6l5l7l7l7l7l8l9m0m0m0m1m2m3m3m3
-62259e988m4m5m4m5m6m6m7m9n0n0n2n2n2n4n4n4n4n6n6n8n9o1o3o4o6o7o8p1p2p4p5p6p8
-62226g890p9q1q3q4q6q8r0r4r5r9j01j05j08j12j14j17j20j23j27j30j33j37j40j45j49j55
-62200a0785j60j66j72j76j82j85j90j93j97k00k03k07k09k12k11k11k09k05j98j89j74j55
-62178a4989j30j00o4j8L6J01J75K56L41M22M92N43N69N74N58N29M88M41L97L68L59L73M06
-62155g873M49M95N32N51N48N23M77M17L40K56J73J03N0J5%JJ7M9R3J52K26L08L95M78N47
-62130f78N97O21O25O10N81N42N00M64M44M47M69N10N57O05O41O55O46O13N61M91M07L14K25
-62107A1447J47Q1L0j1m2o6q5r9j09j18j24j27j28j28j27j27j23j22j19j18j16j14j13j12
-62083I477j09j09j07j05j04j02j01r9r8r5r4r3r2r1q9q7q6q4q3q2q0p9p7p5p3p2p0o9o7o5
-62053F840o5o4o4o4o2o2o2o1o1n9n9n8n8n8n7n7n5n5n4n3n3n2n2n1n1n1n1m9m9m9m8m9m8
-62020D999m7m6m5m4m4m4m3m3m3m2m2m1m1m1m1m1m0m0m1m1m0m1l9l8l8l8l7l8l7l6l4l4l4
-61987C665l4l4l3l2l2l1l1l1l0l0k9k9k9k9k8k6k7k6k5k5k5k5k5k5k5k3k3k2k3k2k2k2k2
-61954B770k1k1k2k2k1k1j9j9k0k0k0k0j9j8j7j8j8j9j9j9j8j8j7j6j6j7j7j6j6j6j6j5j4
-61921B165j5j5j6j5j4j5j5j4j5j5j4j4j4j3j3j3j2j3j4j3j3j3j4j3j2j2j3j2j2j1j1j1j2
-61888A724j2j2j1j2j1j1j1j2j2j1j1j1j0j0j0j0j1j0j1j0j0rj0rj0j1j0j0j0rj0rrj0j0r
-61852A350qqrrrrrqrj0rqrqqqpqpqrrqqpqqqqpqqpppqppppopoppqpoqppooopooonpoooop
-61787H67oooooonopoonnnoopoononnmmnmnnnnoonoonomnnnnnnmmnnnnnmnmmlmnnmnmmmml
-61720E28mmmnmmnmnnmmmlmmmnmllmnmmmlmmmmmllmmmmlnmllmlllllllllmmmnmmllmlmlml
-61653B75mmmllmllllmlllllllkkklmlllklllmlmlmllkkjlkmlllklkkllmmlklllllkllllk
-61586G7klkmlkkkkklmklkmlllklkklkkkkkjlkmlmkllllkkjkklklkllllmllkjkkkkllllll
-61518i7kjkkjkjkklklkklklkllklkkkjkllmllklkllllllklklklkllllmlllklkkkmklklkk
-61450b66kjkkjj%%%JJJ%%jkjklllklmkklkkljj%JLKLK%%%%j%JJJJ%jjkllllkjkkklkkkk%
-61383c34j%%%JKJ%jjkklkkkkkkklmmlmklkllmllllklkkkllkkkjj%JKJJJ%jkklkkkklkllk
-61316d49llkjjj%JKKJJJ%J%%%%%%J%J%%jkkllkkkkkkkjkjj%J%KKJJ%jkkjjkjkllmllkkjk
-61249e07kjkklllkkklkklkllkllklkkjkklklljjkkkklkklllkkllklllmklklllmlkkjjkll
-61182f68kk%j%%%J%KKKKLKJJ%%jkkkkkjk%%%%%%JJLKKJLKLJ%jjjkklllkllllmlllkmllkk
-61115g11lmlkkkkjlkllkj%%%JKKKKLKJJ%jjkkjkjjjkj%%%JJJKKKKLMKJ%%jjjjjkkkkkjkk
-61048g42kkkkklklkkkkkkllkkj%kkkkjjkkllklkjkjjjkkkklkkkkkkkkklkkkkjkkkkkkjjk
-60981h73kkllklkkkklkljjkkkjjkjjjkjklkjkkkkkkkkjklkkjkkjjkkkkklkkkjjkkkkkkjk
-60914i99%jjkkkklkklkljjjjjlkklklklljkjkjkjjjjjkklkklllkkjklkllkjjjkkllkkjkj
-60847a127klkkkkkkjjklkllllklljjjjkjlkklklklllkkkkkklllkklkkjkklklllklllkkll
-60781a278kjklkjkkllklkllklklklklmlllllllllkllkllkmmmllllklllllllmlmmmlmlmll
-60715a467lmlnlmlkklkmlmmlmmnnonnmnmlmmmmmmmnnnnnnnnnmmmnoonnnoooooooonnopqp
-60649a772nooppprqqpqrqqpqrrrrqrqj0rj0rrj0rrj1j1j2j1j2j1j1j1j0j1j1j1j0j0rj0j0
-60601b208rrrppppnnnkk%%JKKMMOPQRJ1J3J3J4J5J7J8K0K0K1K2K2K4K5K5K6K7K7K9K9L0L0
-60556a761L1L1L2L1L1L2L1L2L2L0L1L1L0K9K8K8K9K7K7K6K6K4K4K1K1K0J9J8J6J5J5J4J3
-60523i16J3J1J1RQPNLLK%%%jkklmmnnoppppqprqrqrrqppqqpqqqqqrqrqqqqqqpopqrqqqpq
-60459a206qpppopopooppqpqopqppqponopppopopopopnoooooopoppopooppppoppoooooopo
-60393a640oopopopoooooooppqpoonoooonnmnmlmlkkkkkjklkkllllklkjkkkkkkmmnononmm
-60327a925mllklkjjjjjjjjjkjkjjjkjjjkllklllnnnoooooonpooppoppnononooopooooopp
-60261b188ooononpoonononoopopoponnoopppooppopooopppooppppoooopopopooppqpppoo
-60195b604ppooppopqppqpqpppppppqppppppqqqqqqqrrqrqqpqqpqqrrrrqqqrrrrj0rj0rqr
-60131c105rrqqqqj0j0j0rj0rrrj0rj0j0j0j0j0j0j1rrj0j0j1j1j1j0j2j1j1j1j1j0j1j1j0
-60091c500j1j1j2j1j1j0j0j0j2j2j2j3j2j3j3j3j2j2j2j2j2j2j2j3j4j4j3j3j3j3j3j3j3
-60058c902j4j4j4j3j4j3j3j3j4j3j4j4j5j5j5j6j6j5j6j5j6j6j6j6j7j5j7j7j7j8j7j7j7
-60025d404j7j9j8j8j8j8j9j9j9j8j8j9j9j9j9k0k1k1k2k1k1k1k0k0k1k2k2k2k3k3k4k4k4
-59992e073k4k4k4k6k6k6k6k5k5k6k7k8k8k9k9k8k8k8k8l0l0l1l2l2l3l3l3l3l4l4l4l5l6
-59959f038l6l7l6l8m0m0m0m0m0m1m1m2m3m4m6m6m6m7m8m9n0n0n1n3n3n4n5n7n7n9o0o2o2
-59926g601o4o4o5o6o7o8o9p1p3p4p5p6p9q0q4q6r1r5j00j02j05j09j12j15j18j20j23j25
-59898a0077j27j28j32j34j38j40j43j45j46j45j44j43j42j38j34j26j14r6p1l7NN7J21K03
-59874a2214L00M00M84N29M93L70K08O9k8r3j32j55j68j76j81j85j83j73j55j27q7l7K9J08
-59850a1104K05L26M59N89O93P33O65N11L54K50K04K07K50L21L95M56M71M07K70J20Jp7j26
-59827c420j54j68j75j79j81j80j73j59j35j03o1qN9J39K39L61M90O07O88O85N70L81J99O7
-59803f11k2p9j16j42j61j76j91k04k12k19k21k22k20k18k15k13k15k16k19k19k19k19k16
-59780d965k15k14k13k09k04j93j79j56j29r3m8OP4J59K59L59M42M79M31K97J34Jr1j50j85
-59755d603k04k15k20k26k27k23k10j89j55j12n5J6J03K08L34M71O02P01P27O42M78L21K22
-59732a814J80J88K35L06L78M32M31L49K01N4n4j23j65j87j96k00k01k01j99j90j72j45j09
-59709a202o1lO9J58K67L97N29O46P14O87N45L45J68M2m1r2j27j52j70j87k00k12k21k26k29
-59684A444k30k32k31k30k30k33k33k38k40k42k45k47k48k51k51k52k51k51k50k50k47k45
-59662c883k41k35k27k17k01j81j57j27q9m2J5Q5J66K59L61M67N66O46O98P11O93O45N73M81
-59638G66L72K60J59P6J3l2o2p8q2p5n7k7J3O7J33K08K91L74M48N06N36N38N15M70M06L23
-59612F061K30J38N7j1o4j05j38j65j85k03k18k29k38k44k48k51k54k56k57k59k59k60k60
-59589B382k59k58k57k53k49k42k33k21k05j85j58j26q6l7K5R8J85K82L93N07O15P04P62P81
-59565C965P63P13O40N40M26L07K01J13M8Kk8m4m8m2k4OM7J00J65K41L23M07M84N43N80N87
-59539A1015N67N28M68L89L00K11J34P1K1j7m6o9q6r9j08j13j17j18j20j18j18j16j16j15
-59515A2228j14j13j11j11j10j09j08j06j06j04j02j01r9r7r4r3r1r0q8q5q4q1p9p7p4p4p2
-59488I655p1p1p1p1p0p0p1o9o9o6o5o5o2o0n9n7n5n3n2n0m9m8m7m7m8m9n0n0n0n0n0n0n0
-59455G740m9n0m9m9m8m7m6m4m3m2m1m1m1m0m0m0m0m1m1m1m2m1m1m1m2m1m2m1m1m0l9l8l8
-59422F340l8l7l8l7l6l5l6l5l5l5l4l3l4l2l2l0l1l0l0l0l0k9l0k9k9k9k8k8k7k6k5k6k6
-59389E300k6k5k4k4k4k4k4k5k5k4k3k3k2k2k2k2k2k2k2k1k0k0k1k1k1k1k0j9k0j9k0k0j9
-59356D573j9j9j8j8j8j9j8j8j8j7j7j6j7j7j7j8j7j7j7j7j6j7j6j6j5j5j4j5j6j4j5j4j4
-59323D024j4j4j3j4j4j4j4j3j4j4j5j4j3j4j3j3j3j2j2j2j3j3j2j3j2j3j2j2j2j2j2j2j1
-59290C596j2j1j2j2j2j1j1j1j1j1j1j1j2j1j1j1j0j1j0rj0j1j0j1rj0j0j0j0j1j0rj0rj0
-59255C225j1j0j0rj0rrqrrrrrrj0rj0rj0rqqrqrqrqqqqqqqqpqprqqqqqppqppqpqqpqqpqp
-59196B732oppppopoppoppopooopppnoopoppononpopponnoopopononnnnnoooonnnnmnnono
-59130B335onomnnooonnmnnnnnnmnnnmnnnmnnmnnnnnmmmmnmmnnnmnmmmnmmmmmmmnmmnmmnm
-59064B028mmmmmnnnnmmllmlmlmmmnmmmmlmmmmmlllmllmlmlllllmmmmnmmnmmklmllllklll
-58998A785mlmnmlmllllmklkllklllmmllkjllmlmkkkkllmmlkklkllmllkklklllmlllkklml
-58932A589lklllllllkkkmllllljlkkljkklllklmlllllkkkkllkklklkmllkkjkkllllllkll
-58866A416kljkkjkklkllmllklkllllklkkkkllllllkkkkklkkkkklkjkllklkkkklklllllkk
-58800A256jkkjkkkkkkkkjj%jjkjjkkjjjJ%jjkkkkjjk%j%%jjjjjjkj%jjjjj%jjj%jjjkkkk
-58734A177%jj%jkjlllkjj%jjjklkjkkkkkkjkkkklkkkklkkjkkkjklkjkkj%kjj%jjjjlklll
-58668A065kjkkjkkkkkjjjjkkkljjkkkkjkkjkkkkkjjkkkj%%jkkkkjjjkjklkkjkkjjkjjj%j
-58602I62kkkjkjjkkkkjjjkjjklkjjjj%jjkjkkjj%jkkkkkkjj%jjkkjkjjklkkkkj%jjjkkkj
-58535H64kjj%jjj%kkjkjjkj%jj%jkkkkkjkkjjjjj%jkjjjjjjjkjjkjkkjkjjkjj%jjkjjj%j
-58468G84jjjk%jkjkjjjkjjklkkkkjj%j%%%jjkkjjjj%jjjjkj%jkklkkjjkjjkjk%j%jkkjkj
-58401G00jkjkj%jjjjjjkjjjjjjkjjjkkkjj%jkjjkjjkjjj%%%jjkjkljkkjkkjjjjjkjjjkjj
-58334F18kklkj%%jkjkjjjjkjjjkkkjkjkjkkjjkkjk%kjklkkjlklkkkjj%jkkkjjjJJJKLJK%
-58267E39J%jjjkklklkkkkkjj%JKKKKKJJKJJJKJJJKKJ%jjkjklkkklkkjjjj%%JJKLKJ%%kjk
-58200E19kkkkkkjkjkjkkklklklklkklkkkjkjkjkjJJLLLK%%kkjkkkkkkkkkjkjjjj%%JJKKJ
-58133D43KJ%%%JJKJKJ%kklklkkkkkkkkkkjj%JJJKJ%%jj%%%%%JJKLKLKKJJ%%%j%jjkkj%j%
-58066D33%%JJJJJKKLKKJK%j%%kjkkkkkjklllllkkkkkkllkkkjkkkkjjj%J%JKLKLLKLKKJ%%
-57999D09%%j%jjjjjj%%JJLLMLMKKKKJJJj%jjjj%jkklkkjkkjjkjjjjjklklkkkkkjkjk%kjk
-57932C70kkjjjj%jjkkkjkjjkjjjjkkjj%%jjkjj%j%jkjjjjjjkjjj%jjkj%jjk%%%%jjkkjjj
-57865B98%%jjjjjkjkjjjkjjk%j%jjjkjk%kjkj%kjkjjjj%%jj%jjjkjjkjj%jjjjjj%j%%jkk
-57798B30jjjjkkjjkjj%j%j%jkkjjjjj%j%jj%jjj%jkjjkjjjjkkkkjj%j%%jjjjkkjjjkjjjj
-57731A59jj%jjjjjkkkjj%K%%jkjkjjjkkjjk%%%jjjj%jjjjjj%j%jkkmmkj%%%%j%j%jjkjkj
-57664I2jj%jkkkkj%jjjj%jjjjj%kjkjjjkjk%j%jjj%jjjjjjjjjkkkkjkjjjjjkkjjj%%jjjj
-57596A8llkjkj%j%%jkk%jjjjjkkkjjjjkjjjjjkjjjjjjjkjkjkjkjjkjkjj%%jjjkkklkjkkj
-57528g1kkjjkkkjkjkjj%j%jjjkklkkkkjj%jjllkjkkjj%jjkjjkjkjkkkjjkjjklkkklkkkjk
-57460a76kljkjjkjjlkjjjjkkkkkkjklkkkkklklklkjkkljkkkkjkjklkkkklkkkklklkjkjkj
-57393c04kkkklkklkkjkkkklkllklklkkkkkkkkkkkllllkklkllklklllkklllkklllmlllmlm
-57326d71lllmlmlkkllnmmmllllklmmnmmmmllllmklkmmmmnnmnnmnmmmlmmnonnnnnnllmmno
-57259g28nonmonmmnnnonnnoopoppopppooppopopoqppqqqqqpqpqrrrj0rj0rrrj0rrj0j0j0
-57198a160j1j1j1j0j1j1j1j2j1j1j2j2j1j1j2j2j2j2j3j3j4j3j4j4j4j5j5j5j5j6j5j6j5
-57165a581j5j6j6j7j7j6j7j6j7j7j9j8k0j9k0k1k1k1k2k2k3k2k4k4k4k4k5k6k7k7k7k7k8
-57132b276k8k9l0l2l2l3l4l4l5l6l7l7l8l9m0m1m2m3m4m5m6m8m9m9n0n0n1n0n1n0n0n1n0
-57099c650n1m9m7m5m2l8l4k8k3j5pKJ3K5L7N0O3P5Q6R6J04J09J13J15J14J12J10J09J07J07
-57069b482J06J09J11J15J21J25J29J31J33J32J30J27J23J19J16J14J13J15J17J21J25J31
-57047A81J36J41J45J47J46J44J42J38J35J31J29J27J27J29J31J35J38J40J39J38J35J28J20
-57024C302J10R8Q4P1N7M5L4K3J4Ojoj2j6j9k2k3k5k6k8k9l0l1l0l1l0l1l0l0l0l0k9l0l0
-56990C245k9k9k8k8k8k7k7k6k6k6k7k6k5k5k4k4k4k4k3k3k2k2k0k0k0k0k0k0k0k0k0j9k0
-56957B463j9j8j8j8j9j8j8j9j8j8j9j8j8j7j7j6j6j6j6j6j6j6j6j6j7j6j6j5j4j4j5j5j4
-56924A911j4j4j3j3j3j2j3j3j3j4j3j2j3j3j3j3j2j3j3j2j2j2j1j1j1j0j1j1j1j0j1j0j0
-56891A511j0j0j1j0j1rj0rj0j0rrrqprqpppqpqpqpqpqrqqpoooonpoppoooonpoooooooono
-56833A080nnnnnmnnnnonnnonoonnnmnnmmmmnnnmnmlmlllllmnnnmllkllkmmmmmlmllllmlm
-56767H03mnmmllmklkmmlmlllllllmmmlmkmlllmmlllllllkklkllmmlkkkklkkkkkkkkklklj
-56700F06kkklllllklkklkkklkkklklkklmllkkklmklkkklllkkkklllkkklkkklllllllkkkk
-56633D39kjkkkkllmlklkklklkkkkkjllklklmllkllklklkkklkkkjkkkllkklklmlllklllml
-56566B72lllkkkkllmmmmmlmlmlllmlmmmlmmlmlmllmnmnmnmmnnmnnnnnnnnonnnnnnooopop
-56499gopoppqqrrqqqqqrrj0rrrj0j0rj0rrqpppoomlj%KMNNPQRJ0J0J2J2J5J5J5J5J6J5J7
-56445h3J7J7J7J7J6J7J7J7J9K0K0K0J9J8J8J7J6J6J7J7J7J8J8J8J7J6J5J5J5J4J4J3J1J0
-56411D80RRQQONLJjklnooppqrj0j1j1j0j0j1j0j2j1j2j1j1j2j1j2j1j1j1j1j2j1j3j2j3j3
-56368A92j3j2j2j2j2j2j0j1rqpomlkk%KMOPQQQRJ1J3J4J4J5J4J5J4J6J6J8J8J7J8J7J7J8
-56326C74J9K0K1K0J8J9J8J9J8J9J9J8J9K0J9K0J8J7J6J6J5J5J4J3J3J1J0J1J0RPNLKJjkl
-56288H80nnooooqqrrqqoppqpopopopoommlk%%JLLLMMMLK%jkllmmnmmlmllmnnmnmmmmmmnn
-56221F24nonnmmlmllmnmonnnmnmllmllmmmnmnlmlmlkljkj%%KLMMOOOPONNLLJJ%j%jkjkjk
-56154E19kkkkllkkkkllllkkjkjjkjkkkklkkklkkjkklkklkkjkkjjjjjlmlkkkjjlkkjk%j%j
-56087C90jjjkkkkjkjjjjkjkkkkjjjkkjkjkjj%jj%%j%kkkkkjjjjjklk%jjjkjjjjjjj%jkjj
-56020C04jjjjk%%j%jjjj%j%jjjj%%%%jkjkjjjj%%jkljj%jjjjj%J%%jjjjjkjjjj%jjjjkk%
-55953B47jjjjj%%%%%%j%jjjjkjjjj%%j%jjjjj%jj%j%%%j%jjjjjjjjk%%%%J%%jj%%jjjjkj
-55886B03kj%%%%jjj%%jjkjjkjj%jjj%%%jjkj%jjj%%jj%j%jj%jj%%%%j%j%j%j%jjjkjjj%%
-55819A57%%%%%%jjjj%%jjjjjjjjj%jjjjj%%j%J%%jjkj%j%%%J%jjjjjj%jjj%jjjjjj%%%%%
-55752A19%jj%j%%%%%jjjjj%%jj%j%kj%%%%jj%j%jkjjj%j%%%%jkjj%jjjj%%Jjj%jjjj%%%J
-55685H2Jj%kjjjjjjj%%jj%j%j%%j%%j%%%jjjkjj%j%jj%%%%jj%%%%%jjj%k%jjjj%%%J%%%j
-55617D6%jjjj%%jj%%%jjjj%jjjjj%%%jkjj%%kj%J%%jjk%%j%j%%%%j%j%%%j%%%%%%%%%j%j
-55549A3jj%%j%jjk%j%%jjjjj%%%%%%jj%jjjjjj%j%jjjjj%%%j%j%jj%jjjjjkjj%j%%jj%%%
-55481c0JJ%%jj%j%j%JJ%%jjjkjjjjjkjjj%jk%j%j%%%%%%%%jjjjj%%jkjkjjk%j%jjjjkjk%
-55413g5jjjjj%jJJ%J%%%%jjj%jjjjjj%%%j%jjj%%J%%jjj%j%j%%%%%jjj%jJ%%%%%%%%j%%J
-55345i8J%j%%J%J%%%jj%j%%%JJJ%%%%j%j%j%%%JJjj%%%%%J%J%%%JKJKJKJ%%jj%%jjkjj%j
-55277i6%%%JJJ%J%j%k%%%%J%JJ%%%%kjkkjjjj%j%j%jJ%%j%%%%%kjjj%jj%%j%jjjjj%jk%j
-55209a23%j%jjjjkj%jj%%%%jjjjjk%j%j%j%jj%kjjj%%%j%%j%jkj%jk%j%%jjj%%jjjjjj%%
-55142a69%j%jjjjjjj%%Jj%j%jj%%%%jjkj%j%j%j%jjkj%%%jj%%%%jjkjjjjjj%%%Jj%jj%j%
-55075b08jj%%%jjkkjk%j%%jjkjj%%%J%%%jj%j%jjj%jjkj%%%j%jjjj%jkjjjjjjjkj%%%%%%
-55008b54%%%%%%jjjj%j%j%%jkjjjj%jjjj%%%%jjj%%%%jkjjj%%j%jjjkj%%%%%jj%%%%jkjj
-54941b94jjj%j%%jj%jkjjj%%jjjkjjj%%%jjj%j%%jk%%j%jjjjj%kjkjjjj%jjk%j%j%jk%j%
-54874c46jjjj%jjj%jjjjjkj%%j%%jj%%kkkj%%%j%Jjjjjjjjjj%%j%jjj%jjj%jjjjj%%%jj%
-54807c94jjjjjj%jjjkkjkjkjjjjjjjkkjkjjjjjkkkjj%%%jjkkkkjjkkjjj%j%jj%j%%%%%%j
-54740d64j%%jj%j%%%%%jkj%%%K%Jjjj%%%%jjjkjkkkkkkjkjjkjjjjjkjkkkkkklkjkjkkjj%
-54673e32%J%jjj%jjjkjjkj%%%%%%%%%J%%%%JJ%JJJ%%jkjk%%%jj%jjjkjklkj%%J%j%jjkjk
-54606e67jjkjjkjkkkkkkkkjjjkkkklklllkkjjkjkklkkllkllklklkkkklkkklklkllmlklkl
-54539g11kmlmklklkllmllmlmkllmmllmlmmnmmmlmmmmnnmmmmnmnmnmnnmnmonpopooooonon
-54472i89oopppqpppppqrrrqrqrj0rrrrqppooonnmljjjJJMMNOQRJ0J2J2J4J5J6J7J8J8J9K0
-54416a031K0K2K3K3K3K3K4K3K3K4K2K3K2K1K1K0J9J7J6J5J4J3J3J1J0QPOONMLK%kllmnnp
-54375e34pqqrj0j0j0j0j0j0j0j1j0j1j2j2j1j1j1j1j1j2j1j0j0j0j0rj0qoonmmmj%JLMNN
-54332h49PQJ0J2J3J5J6J7J8J9K0K1K2K2K4K4K5K4K5K4K5K5K4K5K4K4K3K2K1K0K0J9J7J6J5
-54297a63J4J2J1RQQQPOMLK%%jjlmmnonnonoqpqpooooopppopooopppopoooooononnmnmono
-54233c55nnmmnnooonnnonnnmnmmnnlmmnmnmmnmnmmnnmmnmmmmlmlnnnonnmmnmmnmlnnmmll
-54166f56lnmnmmlmmmnmmnlnmmmmlmmnmlmnmmmmlmmmmlmmmmmnnnnmmmmmnmnlmmnmnnnmmmm
-54099i33mmmnmmmmnmnnmnmnnmmmnmoonmmlnooononnpoonnmonnooonnonnnooppopopopppp
-54032a285opooopppqqqppqqpqprqrqj0rqqpqqqrpqppoonoopqrrrqqqqqppqrrj0j0j1j0j2
-53972a755j2j2j3j3j3j4j5j5j6j5j6j6j7j6j6j6j5j7j8j8j9j9j8j9j9j9k0k0k1k2k1k0k2
-53939b317k2k4k5k6k6k7k8k7k8k8l0l0l1l2l2l3l4l4l4l5l4l4l4l5l6l7l9m1m0m1m0m0l7
-53906c391l6l2k9k5k0j2lPK1L6N3P2R0J06J13J11R6P3M7K5Opj7k4k7k9k8k3j9j0%J5L2N5
-53872b774P7J03J26J44J53J51J40J24J12J06J06J12J21J25J23J09Q7N9L4J2lj6k2k6k7k7
-53846g71k5k0j4mPK2M0N8Q0J00J17J25J23J07Q1N6L0J0nj8k7l4l8m2m7m9n1n3n5n6n6n6n4
-53813e19n3n3n3n2n4n3n3n4n3n3n2n0m9m7m3m0l4k6j7oPK1L8N7P6R4J06J08R9P8N2K7Nj1
-53779f57k1k9l4l6l6l3k8k1j1LK0L9O3Q8J14J35J51J54J47J33J21J12J10J16J23J30J33J25
-53751A111J06Q0N2K8Rnj4k0k2k2k1j8j0kJ1K4M2O1Q3J05J25J37J42J33J12Q4N8L6K0Omj2
-53719B415j7k2k6k8l1l2l3l2l1l1l0k9k9k8k8k7k7k6k6k6k6k6k5k5k5k5k4k4k3k1k2k0k1
-53686A549k2k1k2k1k0k0j9j9j9j9j9j8j8j9j9j7j7j6j7j7j7j7j6j6j6j6j4j5j5j6j5j5j4
-53653I68j5j4j4j4j3j4j2j3j3j3j3j1j2j3j3j3j3j4j2j2j2j2j3j3j1j1j1j1j1j0j1j0j1j1
-53619E49j1j0j0j1j0j0j0rj0j0j1j1j0rrrrj0rqrqrrqrrrqqqj0qqqqqqqqqpppqoppppqqq
-53566I0pppqqopoppoonnnopqpoonnopooppponooopoooooonooooonooonoooooopppononon
-53498c28nooopoonppononnonoooonononononnnnooopopoonooopoopopppnooonoononoopo
-53431g22popoponopoonooopppopoppoooppppqppqppqqqrqqpqpqprrrrrrrrrrj1j0j0qrrj0
-53367a201j1j0j1j0j0j1j1j1j0j0j0j0j1j0j1j1j1j1j1j1j2j2j2j3j2j3j2j3j3j3j3j4j3
-53334a578j4j4j4j4j4j4j3j4j5j4j6j6j6j7j6j7j6j7j6j6j6j8j7j8j9j9k0k0k0k1k1k3k2
-53301b135k3k3k4k5k5k6k6k8k7k9k9l1l2l1l2l3l5l6l6l7l7l8l9m1m2m3m2m3m4m4m5m5m5
-53268c271m4m4m2m2m0l7l4l0k5j8j2kPJ9L3M9O3Q1R7J12J24J32J38J39J36J28J17J06R1P8
-53238a991O5N4M6M1L9M0M3M9N7O9Q1R4J07J18J26J31J31J28J21J11R7Q1O4M7L1J6Mqj7k5
-53208e0l1l6m2m5m8n0n2n4n6n8n8n8n9n9n8n8n6n5n4n2m9m6m2l7l1k4j5oPK1L6N3P0Q8J05
-53173i59J19J30J38J41J41J35J27J14J02Q8P3O0N1M5M1M2M4N0N8P0Q2R5J09J21J32J39J43
-53146A631J42J37J29J17J02Q6P1N5M0K6J5Nkqj3j6k1k3k5k6k7k8k7k8k8k8k9k8k8k9k8k9
-53114B085k9k8k7k7k8k6k6k7k6k6k5k5k4k3k3k3k2k2k2k0k0k0j9j9k0k0k0k0j9j8j9j8j9
-53081A335j8j8j7j6j6j6j6j7j5j5j4j4j5j4j5j5j6j5j5j4j3j4j4j4j3j4j2j3j4j3j3j3j3
-53048H51j3j3j3j3j3j4j3j3j2j4j3j2j2j3j3j2j3j2j2j1j2j2j3j2j1j1j1j2j1j1j1j2j1j1
-53014D36j0j1j1j1j1j0j0j0j0j0j1j0rrrrj0j0j0j0j0j0rj0rqrqrqqrrrrqqpqqqqqqrrrq
-52966eqqpqqqpqqqpqqpppqqrqppooopoppqqppqrqrpqppoooopppqqppopoppppoopppppppp
-52897e02qqqppppoppppppppoppqpppooppqppoopopqqpppppqqpqpqppoqpppppqppppqqqqq
-52830i81qqpqrqqpqpqqqqpqqqqrrqpqrqrqrqrqrqrrqrrj0rrqqqrrqrj0rrj0rj0rj0rrj0r
-52769a500rqqrj0j0j0j0rj0rj0j1j1j2j2j2j1j1j0j1j0j0j2j2j2j2j1j0j0j1j3j3j3j3j2
-52733a887j2j2j3j2j4j3j3j3j3j4j4j5j4j4j4j4j4j6j5j6j5j4j5j4j4j4j5j5j6j6j6j6j7
-52700b359j6j6j6j6j7j7j9j8j9j8j8j9j9k0j9j9j8j9j9k0k0k0k1k2k2k3k2k2k2k2k3k3k3
-52667c006k4k3k4k5k5k5k7k7k8k8k8k8k8k8k8k8l0l1l1l2l2l3l3l4l5l4l5l4l5l7l7l7l9
-52634d009m0m1m1m2m3m4m5m5m6m7m7m8n0n1n1n3n4n5n6n7n8n9o1o2o4o5o7o8p0p2p4p6p8
-52601e839q0q4q5q9r2r5r8j03j05j10j13j16j19j22j24j27j30j34j37j41j45j48j49j49j47
-52576h781j45j40j33j25j11r3p2m3rL8R3J63K46L46M49N45O09O16N56M45L27K37J82J63J70
-52551d467K01K53L23M07M94N69O08N86M96L63K30J23M6qm5p3r3j07j21j32j41j47j50j52
-52527i37j52j51j51j52j53j54j56j60j63j66j69j71j73j75j78j80j82j84j84j87j90j94j99
-52504d861k03k06k08k08k08k05k01j96j88j77j61j39j12p8l7J5Q0J58K51L50M38M99N07M47
-52480d643L41K27J38Q2O0O4R0J35J99K77L62M37M83M75M05K93J79R1L7J4J4L4P2J26J97K85
-52454D74L79M64N18N18M53L48K43J64J21J08J21J54K07K78L61M44N12N39N04M10K83J63O9
-52431G835Km4p6r9j18j31j44j53j58j64j65j66j65j62j60j59j57j58j59j60j63j63j65j66
-52407D482j68j68j69j70j69j69j69j70j74j76j79j82j83j83j80j77j73j67j59j50j36j18
-52385G93r5o7l0J6P2J39K22L19M18N08N66N69N05M00K91K10J64J49J61J93K44L13L94M78
-52361F932N47N81N54M66L41K21J25N8J1k1m2n9p2q3r0r7j00j01r9r8r4r1q8q5q3q2q2q2q0
-52332H207p9p6p6p5p3p2p0o8o6o6o4o4o4o4o4o3o2o0n9n9n8n9n7n5n4n2n2n0n0m8m7m6m6
-52299F189m5m5m5m5m4m2m1m1m1m1m0m0l8l9l7l6l6l7l5l5l4l4l3l2l3l1l1l1l1l0l0l1l1
-52266D974l0l0l0k9k9k8k7k7k7k7k6k6k5k5k4k4k5k5k6k6k6k5k5k5k5k4k4k3k3k3k3k2k2
-52233D128k2k1k0k0j9j9j9k0j9j9j9j7j7j6j8j7j6j6j6j6j6j6j7j6j6j6j6j5j6j6j4j5j4
-52200C559j5j4j5j3j4j3j4j3j4j2j3j3j3j4j3j3j3j4j3j3j3j2j3j2j3j3j2j1j1j2j1j2j2
-52167C133j0j1j1j1j2j1j2j2j1j0j1j0j0j0j0j0rj0rrj0rj0j0j0rrj0rrrrrqqrqrj0rj0r
-52125B722qpppqrqrqrqqqqqqpppqpqpppqpoopopoppppopoqpppooonoooooooooooooopoon
-52059B269onnnnnoooonnnmmmnnmnnmnnonnnnmmnnnnnnnnnnmmnmnnnmmmmmlmlmnnnmnlmmm
-51993A960mllmmmnmmmmlmmllmllmmllmmmmmmlllllllmmmnmlllllllmllllllmlkllmllmml
-51927A731mklkllklklllmlllklkmlmlllllkklkkkllllkklmllllllkkklmllkkklmmmlkjjl
-51861A548klllkklkllklljkjkkklklkkklkkllkkkkllkkjkjkkkklklkkkklllkllkkkkkkkl
-51795A397kkkkklkkkklklljkkjklllkkklkljjkjkkkkjkkjjkjkjkjlkkkkjjjkjjjjjkkkjk
-51729A275jj%%jjj%j%jkkkljkjj%jkjkkjj%%%%j%j%jjk%jkjkkjkjkkkkkjjjjjjjjkjkjkj
-51663A199lkkkjj%j%%jjjkjkj%J%%jjjkjjjkjkjkjk%%J%%j%jjjjjkkjjjkkljkjjjkkkjkj
-51597A125jjjkkjkjjjjJ%%jkj%jjkkljkj%%jjjjjj%%jjjkkkjj%j%jj%j%kjkj%jkjkj%%jj
-51531A059jkkjk%%j%jkkk%jJ%jjjkjkjkkjjjjjkkkkjkj%%%jjj%jjjjjkjkjj%j%%jkjkjjj
-51465I88j%%j%%jkkjjjj%jjjjjjj%jkjjjjjjjjjjj%jjjjjjjjjjjjjkkkjjjjjjjkjjj%jjj
-51398I22jk%j%jjjkjjjkk%%%j%jjjkjkkkjjjjjjj%j%jjjkjj%jjjj%jkjkkjjj%%%jjkljjj
-51331H53j%jjjjkj%jjjjjjjjjjjjjjjjjjj%%jjjkjkkjj%%j%jjkjj%j%j%%jjkjkj%jjkj%j
-51264G91%jkjjjjj%%%kjkjj%jjjjjjjjjjkj%%jjj%jjjj%jjjkkjjjjjjkk%j%j%jjjj%%jjj
-51197G30kkjj%jjjkjjj%jjj%jkjkjjjjkjkkkjjjjjjjjkjjj%jj%jjkjklkjkjj%j%jjjjjkj
-51130F53jkjkkkjj%j%jjkkkljkkjkkj%j%%%KJLKLKJJJJ%JKJJJJ%JJ%J%j%Jjjkkkjj%jjkk
-51063F28llllklkjjklkkjklllklllkkkjjkkljjjjjjj%%j%%%JJ%%%%%jj%jJJLKKJJjjk%jj
-50996E56jj%J%K%%%J%J%%%%%J%JJKJ%%jjklkkjjkkkllklklllllllkkkkllkkklmllmmlmll
-50929D58lkklkkkkkkkkjk%%JJ%jjjkjj%j%%%%J%J%jkklklklmlmlllkklllllklklmkkkjkk
-50862C43jkkkjjjjjj%%j%%%%JJJKJLLLMNNNNNNNMLMMMMNLMNNONMNMMLKKKKLKLKJJ%jj%%%
-50795D77%kkkkjkjjjjklklklkklklllkjkkkkjkkkjjj%J%%j%%KJLKLLLMNNNOOONPQQRQRRJ0
-50728E35J0J0J1J1J0J0J1J1J2J1J1J1J1J0J1J1J1RRJ0RRPQQPPOONNMNMNMLKKKJ%J%JJJ%%
-50679H59jj%%%jjjjkjkkkkkkjkklkkkjjjkjkjkk%%%%JJ%JJKJKKKLLKLLMLLMMMLMMMNONNN
-50612I01NMMMMMLMMKLLKLKKJKJJJJJJ%JJ%%jj%%%jjjkjjjjjklkkkkkjjkjkjkjlkklkkjjj
-50545I10%jkklkkkkkklllkkk%jkjkkjkjllkkkkklkklkkkjkjkkjjlkkklkjkkkjj%jjjjkkk
-50478G88%j%jjkkkkkjkjjjjjkjjjkjkkjkkkkkjkjjj%j%j%j%jkjklkj%%jjj%j%jjjjjjkjj
-50411G09jjjjjjjjjjjjj%jjkkj%j%jj%kjjjjj%j%%%jjjj%jkj%j%jjj%%j%jkjj%jj%jjkjj
-50344F52%%%jkjjj%%%%j%%%%jjkjj%%%%j%j%jjk%%jj%jjjjjjjjj%%%jj%%%%jjjjjj%j%jj
-50277F11kjjjjjjJ%%%%j%j%j%j%j%%%%jkjjj%%%%%j%%jkjj%%%j%j%jj%j%%%%%%j%%jjjjk
-50210E75jk%j%%%JJjj%jjkkj%%%%%JJ%%jjj%j%%%%j%%%J%%%%%%jjjj%%%j%j%%%jjjkjj%%
-50143E49%%J%%%jj%jj%k%j%j%j%%%J%%%%jj%%j%%jkjkjj%%%J%jjjj%jjj%%JJ%j%%j%%%%j
-50076E24jjjj%jj%j%%j%%jj%j%%j%j%%jjj%%%%%J%j%jj%%%j%jj%%%%jJ%%%%j%%j%%%%%%%
-50009E01%jj%%Jj%%%j%jjj%%%%%jj%%JJJ%%%jj%%jjkjjj%jjj%j%j%%%%jjjj%jj%jjjj%%%
-49942D72%%%%%J%%%%Jjjjj%%%%jjj%%j%jjj%jkjjJ%Jj%j%%Jj%%%jj%kjj%%%Jj%j%jjkjkj
-49875D43jjjjjjj%j%J%jj%%%JKKJJJJJJKJKKJJJj%%j%jjkjj%%JJ%%%j%j%%%jjjkjkkjj%%
-49808D35%j%j%jj%j%%%%jjjj%j%J%%%jjjj%JJKJJJJ%%j%%j%kjk%J%%j%jjkjj%%%jjjjj%j
-49741D11%%JJ%%%JJJKJJJJKJKK%%jj%%%%%jjjjj%j%j%%jjj%%j%%%j%%jjkjjjjj%j%JJJ%%
-49674D08jjJ%jjj%j%%%J%%jj%%Jjjjk%%%%jjjj%%%%%%j%jjj%%%%JJJ%%jJJ%%%%JJJJ%%%j
-49607C97j%kj%j%%J%J%%jkj%%%%jJ%Jjjjj%%jjjjkjj%J%J%%%%jjjj%%%j%%%J%%%%%J%JJ%
-49540C80J%J%j%%%%%%J%jj%jj%%j%J%%%%jjjjk%%J%j%%jjjjjjj%JJ%%%jj%j%j%%J%%%jjj
-49473C61%%J%%%%%jj%J%%%j%%jj%j%%%%%%%J%Jj%jjj%%%%%%jjjj%j%j%j%jkj%%%%%j%JJJ
-49406C46%%j%j%%jJ%%%%jjj%jj%%%%jj%Jj%%%%%j%%J%JJ%%jjjjkjjJJ%Jjjjjj%%%j%%%%j
-49339C27%jjjjj%%jJ%J%%jj%j%jj%%%j%jjj%%J%jj%jjj%%%%Jj%jjjj%%%j%%%%%jjjkjjj%
-49272B97%J%j%%J%J%%j%J%JJJ%%J%%j%jkjj%JJ%JJJJ%%J%%J%J%%%J%%jj%%J%J%j%jj%j%j
-49205C02%%%%jjjjjjj%%Jj%kjjj%j%%%j%jjjjjj%j%jjjjjj%j%%%%JJJJ%JJJ%%jj%%%JJ%J
-49138B82JJ%J%JJ%J%%%%%%%Jj%%J%j%%%JJ%%J%J%%jj%JJ%j%kjj%J%%%J%%%jjjkjj%j%J%k
-49071B80jj%j%%j%jjj%jJJ%J%JJJ%%%jjj%%%%%%%%%%%%JJ%j%%%%jjjjjjj%%%%jJj%jjj%%
-49004B65j%j%j%%%J%jj%%jjk%jj%j%j%%%%%jj%jJ%J%J%%%%%%%%jjk%%J%%j%%j%j%j%%%%j
-48937B45%j%%%J%%%%%j%jjjj%%j%jj%j%%j%j%jjj%%J%%%jkjjj%jJ%j%j%j%j%%%%%%%%j%%
-48870B21j%%%jjjj%%%%J%%J%JJ%%%j%%j%k%%%jkjjj%%J%%jj%%%%kjj%%%%%j%%jj%j%J%j%
-48803B01j%%%%%%jj%%%J%%%%jjjjj%%%%%%%j%%j%%%%%jj%j%jJ%jjjj%%%%%jJ%J%%%j%jjj
-48736A82j%jkjjj%j%%%%%j%%%%%%%jjjjjj%jj%%j%jk%%%%J%%%%%%jkjjjJ%%%%jjj%jj%%%
-48669A52J%JJ%%jkjjjjjkj%j%J%%J%%%%j%%Jjjjjj%%%%jj%jj%%%%j%%jkj%j%jj%%JJ%%jj
-48602A28%%J%J%%%%%%j%j%jjj%j%j%j%%jjjk%j%%%jjj%J%%%%J%%%%jjjjjkj%j%jjjj%jjJ
-48535A01%%%%%%j%%%jjkjj%j%Jj%j%%jkjj%%j%%%%%%Jj%j%jjjjj%%%%%%jjjjjjjj%%%%j%
-48468G1%%j%j%j%jjj%%%j%j%jjjj%j%jj%%jjjj%%%jjjj%j%kjjj%jjjj%jjjkjjjjjjj%j%%
-48400B5j%%j%j%%%jkjjjjjj%%%j%J%%%%%%j%j%%J%jjkjj%%%jjjjjj%jjjjjjjkj%%jjjjj%
-48332a5%%jjjjj%%j%jkkjj%%jjjj%%%jjjkjjjjj%%jjjk%%j%%%%jjjjjkkjk%jjjjkkkj%%J
-48264g0%j%j%j%jkkkjjkjkjjkj%jjjjkk%%j%jkj%jjkjklkkjjjklkkjkkj%%%jkj%%jj%jkk
-48196a48lkkkkkjjjkjjjjjjkjjkjjkjjllkkkjj%jkjjkkjkjjjkkjkjjkkkkkkkkjkkkkkkkj
-48129b54kllklljjkjkkjkjkkkllklkklkkkkkkkllkkklklkkllllklklllkkkllklllkklllk
-48062d11llmlklkklllmlmlmmmmllmmlmlmlnmnllmlmmmlmmmmmnmnonnoononnnmnnnoonomn
-47995f84ooopopoopopoopoopoqppppqqpqqqrrrrqrqrrj0j0j1j0j0j1rj0j1j1j2j3j2j3j3
-47942a126j4j3j4j3j4j4j5j4j5j5j6j5j6j7j6j8j7j9j8j9j9k0k0k1k2k2k2k3k4k4k5k5k7
-47909a732k7k9k9l0l1l1l1l2l2l2l2l2l2l3l2l2l1k8k6k4k1j7j0mNJ4K5L9N4O9Q5R8J08J12
-47875a781J10J01Q8P5O2N4M9M9N1N7O5P4Q5R7J06J09J07R8Q4O6M9L3J8Qkj0j6k2k6k8l1l2
-47843b53l4l6l8l9m0l9m1m2m3m3m5m5m6m6m6m6m7m6m7m7m9m9n1n0m8m8m6m4m1l9l5l0k5j7
-47809a681rKJ3K6L9N3O6P8Q6Q5Q0O9N6M4L5K8K6K6L1L7M7N9P1Q4R3R8R7R1Q1P2O5O1O2O5
-47775B36P2Q0R0R8J02J01R3Q2O8N4M3L7L4L6L9M7N6O6P8Q7R4R4Q9P9O4M7L0J6Loj3j9k3k8
-47741B026l1l3l6l7l8m0l9m0m1m2m2m2m3m4m2m3m3m4m4m4m4m3m4m3m3m3m2m1l9l8l6l5l2
-47708F95k8k3j7j0jQJ9L2M5O0P5Q7R8J02J00R2P9O6N5M8M5M5M9N4O2P2Q3R2J01J05J04R6
-47676B490Q3O7N0L6K3J2Njoj0j3j6j7j9j9k1k1k1k2k2k1k1k1k0k0k0k0k0j9j9j9j9j8j8j7
-47641B266j7j8j7j8j8j7j6j6j7j7j7j6j6j6j5j5j4j4j4j4j3j3j2j2j2j2j1j1j1j2j1j1j2
-47608A791j1j1j1j0j0j0j0j1j0j0j0j0rrrrj0rrrrqprqqpqqrqpqppppqpqqpopopopppqpp
-47555A349oppoopoooononnmommnmnonnnnnnlmmlmnmnlmmmmmmmmmmmmlmlmlmmnnlllkllll
-47489A056mlmllkllmllllllmlllllkklkllklllmllkklkkklklklkklklllklkkkjjjkjlllk
-47423H82llklkklkkkkkkkkjjjkkljkkkkkkkjjkkkjjkkjjkjjkkkkklklkkkkkjjjjjkkkkkj
-47356G59jkjk%jjkkkljkjjkjjkkj%jjkklklkkjjjkkjk%jkjkkkj%j%%%%JJ%JJ%JJ%%J%%%j
-47289F94jjkjjkj%jjjjkkkkkjj%Jjjkjjjkjjjjjkljkkkkkkkkkjkkljkjkkj%%jjj%%%JJJJ
-47222F16JLLMNMMMLKJKJ%%%jkjkjkj%jjj%kkj%kjjjj%%%jkjkkkjkkklkjjjjjjjkjj%j%jj
-47155E93%jjjj%jjjjjJJJJJ%JJKKJJ%%%%%%%j%jjjj%%j%jjj%jjkjjkjj%j%%j%%jjkjjk%j
-47088E67%Jjjj%jjjj%%%%%jjj%%jkjjjjjjjj%%%%j%%j%j%%jj%%%%%jjjjjjj%jj%j%jj%j%
-47021E29%%%%%%jJj%jjjkjjj%%j%j%j%j%%j%j%%%%%%%J%j%kjjj%j%%%j%j%%%%%%%%jj%jj
-46954E02%%jjj%j%%%%%%%j%%j%j%jjjj%jj%%%jjjjjjj%jj%%%%j%Jj%%j%j%%j%%%%j%%%%j
-46887D74j%%%jjj%j%%%jjjj%%%JJJJJ%k%j%%%kjj%%j%j%%j%jj%J%%%J%%%%jjk%j%J%%J%j
-46820D56J%jj%%%%JJJjjjkjj%%%%j%j%%j%j%j%%%j%%JJ%%%j%jj%%%J%jjjjjj%%%%J%%jjj
-46753D37%JJ%%%jjJ%J%%jkjkjjj%%%J%%%%%%%%%j%jJj%j%JJ%%%j%jj%j%%J%j%j%j%j%%j%
-46686D22j%j%j%%%%%jkjjjjj%JJJJ%%%%j%j%JJ%%%jj%jj%jj%jj%%J%j%%%j%jJ%%%%%jj%j
-46619D03%%%%%J%jj%jj%%%%%%%%%jj%j%%%j%%j%J%%%%%jj%%%%%j%%j%%%%j%%%%%jjj%j%%
-46552C87%%j%j%%%j%%jjkk%%J%J%%j%j%j%j%j%%%j%%%%jjjj%j%%%j%%%j%%%%%%%jJ%%JJJ
-46485C70KJJ%%%J%%J%%%%J%J%J%J%%j%%jJ%%jjjjj%%%%j%j%%%j%%%jjjj%%jkjjjJ%J%J%%
-46418C64%%%%%%%%%%%j%J%J%%%jJ%jJ%J%J%JJJJKJJJ%jjj%%jjj%KJJJ%%Jjjj%j%%%%j%%j
-46351C70j%j%%%%j%%%j%%j%j%jjjkj%%%%%%%%j%j%%J%%%%%JJ%J%J%%%J%%%JKJJJ%j%%%J%
-46284C68%%jjj%%j%jjj%jjj%%j%%%%J%%j%jjjjj%J%%jj%%%%kj%%%JJ%J%j%j%%J%%J%%jjj
-46217C48%j%%j%jj%%J%%J%J%JJ%%%J%%jjjj%J%J%J%%j%j%J%%j%%j%%%%%j%j%%%%JJ%%%%%
-46150C46jj%j%J%Jjj%jjj%jj%j%%J%J%jj%%%%j%%j%jj%J%%j%%%j%J%j%j%%%%%%%%jjjj%j
-46083C26%%%%%%j%J%jj%%JJJ%%%%j%jj%jJ%%%J%jJ%%%%%%%%%%J%%%%jJjjjjj%%%%%%j%%%
-46016C20%%J%j%jkjj%j%%%%%J%%%%%%%J%%%%%%KJJJJ%kj%%%%%%%JJJ%%%jj%%jj%%J%%%%j
-45949C18jj%%%%%%j%JJ%%jj%%%%%j%%%%%%jj%%%%j%%%%j%j%j%JJ%J%%%j%jjJ%J%jJ%JJ%%
-45882C12%kjjj%%jjjj%j%j%%%%%%J%JJ%%%jj%%%%%%%%jjj%%%%%%J%%%j%%J%%%j%jJ%%%%%
-45815B99%%%j%j%%JJJj%%J%j%j%%%%%%%j%j%%%%j%%%J%J%%%Jj%jjj%%%j%%kjj%JJJ%%%%%
-45748B92%%j%%J%%%jj%j%j%%%J%j%%%%%%%%%jj%%%j%jjj%%%%Jj%jj%j%Jj%j%%%J%%%%%%J
-45681B80%%%j%j%j%%%%%%%JJjjjjj%%%%%%JJJ%J%%J%J%j%%jjj%JJJ%JJ%J%j%%%J%j%j%%J
-45614B81%%%%j%%%J%%%j%%j%j%%%J%J%J%jj%%j%%%J%%jj%j%%J%J%j%J%%%%%%%%%%%%%j%j
-45547B76j%%j%%%%J%j%j%jjjj%%JJ%%%j%%%Jj%kj%%%%%%%%J%J%%%%j%j%%J%%%%jjj%jj%%
-45480B63%JJJ%%jj%%j%jj%%%%%jjj%jJ%%J%%%%%%%%j%%J%K%%%%%%%%%%%%%%J%%%%%%JJJ%
-45413B65%JJ%J%%%%%jJ%%%j%%%%%%%%%Jj%j%%%%J%J%%%J%jjj%%j%%%%%jjjj%%J%%j%%%%j
-45346B60%jJ%%%%%%%j%J%%j%Jj%j%j%jJ%%J%%jjjjj%j%%JJ%JJ%%%J%%%jjj%%%%JJ%%j%%j
-45279B54%j%%%%%%j%j%j%%%%j%%%%%%j%%%%J%%j%J%%%%j%%j%%%J%j%jj%%%J%%j%%j%jj%%
-45212B42%JKJ%%jj%%%JJ%jj%jJ%J%j%%j%%J%J%%%%%J%%%%%jj%J%%%jj%%J%J%%%%kjj%%J%
-45145B42J%%%%%%j%%%%JJ%%%%%%J%j%%%jjj%%J%J%J%%jjjj%J%%%j%j%%%%Jjjjj%j%J%%J%
-45078B37%J%%jjj%%%%%%%%%%%%J%%j%j%%%%%J%%%jjjj%jj%%j%J%J%j%%%%%%%J%%j%j%%%%
-45011B28jj%%%JJ%jjjjjJ%j%%%J%KJJJ%jj%JJJ%J%Jj%%%j%J%J%J%j%%%%%%jjj%%%j%jJj%
-44944B27%%j%%J%%%%%j%J%%%j%j%%%%%J%%Jjjj%j%%%%%%jjj%%%%%%j%j%J%%jJ%Jjj%%%J%
-44877B19%%%jkkjj%KJ%%J%%%j%jjj%J%J%JJ%%%J%JJ%%j%%J%J%%%JJ%jjkjk%%J%JJ%J%%J%
-44810B20%%%j%JJJ%j%%JJ%%%JJJ%J%jj%%%%%j%j%J%%%%j%jj%jJ%JJ%%jjj%%%J%%%%%j%jj
-44743B18%%%%jj%%%J%%%j%%j%%%j%jj%%J%J%%%J%Jj%%%%%%j%%%%j%J%%%%%j%kjjj%%jJKJ
-44676B11%j%J%%%j%j%%%J%J%%%%j%%%J%JJJJJJ%%%jj%%%%jj%%%J%jj%%J%JJ%%%%%%J%%%%
-44609B16%%j%jJJJ%jkj%jJJ%j%jjjj%jJ%J%J%%%%%J%J%Jj%jjjjjj%J%JJJ%jjjjjJJJJ%%%
-44542B10%jjj%J%%%j%%%jjjj%%%j%%J%Jjj%%JJ%%%%%%%j%j%jj%%%%%JJKJ%Jj%%j%jj%j%j
-44475B00jjj%%JJJ%J%J%%%%j%j%J%J%j%jj%j%j%%%%%J%jj%%JJJJ%jj%j%jjj%%%%%%j%%jj
-44408A91jJ%KJ%JJ%JJJj%jj%j%%%%j%%%%%%%%%%%j%%%%%Jjjjj%%JJ%J%%%%%%%j%J%%J%jj
-44341A92j%%%%J%%%%j%j%jj%%%%%JJ%%%j%%J%JjJ%Jj%%%%%%%%j%j%%%j%jJ%JJ%%jjj%jk%
-44274A84%%JJJJ%%%j%%j%jJ%J%%j%%j%j%j%jJJ%%%JJJJ%j%%%%%%j%%%j%%j%jJ%%%JJJj%j
-44207A85%j%%J%%%%J%JJ%%%%J%J%%%j%%j%%%%%j%jJ%Jj%j%jj%%%%j%%%%%%J%jJ%%jj%%J%
-44140A83%%%%Jjj%j%jj%J%%%JJJ%%j%j%%j%%%%%J%%%J%%%%j%%%%%%j%%%jJJ%J%%%%%j%%%
-44073A81j%%J%%%JJ%%jjj%%j%j%J%jjj%J%JjJ%%%%%j%j%j%%JJJJ%%%%%%j%jj%%%%%%j%%%
-44006A75%%j%j%%JKJ%jjjj%j%%J%%%%%J%%j%j%J%J%%kj%j%%JJJ%J%j%%jj%%j%J%%%%%%jj
-43939A69%%JJJjj%JJ%%%%%%%%%JJJ%J%jkjj%%jjj%%%%%%%%J%J%j%J%%%%j%%%%j%%%%%%%j
-43872A67%%%%%%J%%%%%%%jjj%%J%%%JjjjjJ%J%%%jJ%%%J%%%J%%J%jkjjJ%J%j%%%%j%%j%%
-43805A62%%J%J%J%j%jj%%%%j%%JJJ%%jjjj%j%JJJ%J%%%%%%%%J%%%%jjkj%%%J%%%%%J%%%j
-43738A60jj%JJ%%%%%%kjj%J%%%%J%%%%%jj%%%J%j%%%%%J%%%J%%%J%jjJ%%j%%jj%j%%%%JJ
-43671A56J%Jj%jj%j%%%%%%%jj%JJJJJ%j%j%%%%%%%j%j%j%j%J%JJJ%%j%JJJ%%%%%%%%jj%%
-43604A55J%%j%%%%j%%JJ%j%%%%%J%%%%%%j%j%jj%j%%j%jJ%J%%%JJJ%%%j%%%%J%j%%%%jjj
-43537A50j%%JJ%%%%%%%%J%%J%%%j%jjj%j%%%JJK%%%j%j%j%%%%JJ%%j%j%%%%%%%%jjj%%%%
-43470A46j%J%%JJ%JJ%%%%%%jjk%j%%%%%J%jjjj%JKJ%%%j%%%j%%j%j%%%JJKJ%jj%jj%J%%%
-43403A44jj%j%j%%%%J%jJ%Jj%j%JJJJj%%j%%j%%JJ%J%J%J%%jj%%%%%%Jj%jj%jJ%J%%%j%J
-43336A43%%%j%j%%jj%j%J%%J%J%%%%jjjjj%%%%%%%%JJ%J%j%%J%%%%j%%%%%%%%%%%jJ%%%j
-43269A37j%%%Jj%%%J%%J%%j%j%j%%%%Jj%j%%%%J%JJ%%%%JJ%J%%j%J%jjj%%%%%%jj%j%jjj
-43202A31%JJKJ%%%%jj%%JJJKJjjjJ%J%kjk%JJJ%%%%%%J%%j%j%%%%%%j%%%%%%%j%j%J%%%%
-43135A34jj%j%%K%J%%%%%%%%%%JJ%%jj%%J%%j%%jj%%%%%%%j%%%%J%J%%j%j%%%%%%%%J%%J
-43068A33jjjjjj%%jJ%%%%J%%j%%JJ%J%J%j%JJJJ%jjjjj%%%j%j%%%%%%%J%%j%%%%JJ%j%%%
-43001A28%%%%%%%%j%j%J%%%%%%%%jjk%%JJ%j%jj%%%J%Jj%%%J%J%JJjj%J%J%j%j%j%%j%jJ
-42934A23JJ%j%j%J%%%%jjjJ%%%%%%j%%%%%J%j%%%%%%J%j%J%jj%%%jJ%%%%j%%j%%%%JJJ%%
-42867A21jj%%%%%j%%%J%%%%j%%%%%jj%%J%j%J%jjj%%J%%%j%%%%%%%%%j%JJ%jjjk%jJ%J%%
-42800A11%j%%%%%%J%%%J%%%%%%%%%%%%J%%%j%j%%%JJJ%%%j%%j%%%%%j%%%J%%jjj%%%JJ%%
-42733A11%%%j%JJK%%%%%%j%%%%%%JKJ%J%jjjj%J%JJJJJJ%jjj%j%%j%JJJ%%%%%j%jjj%J%J
-42666A17%%JJ%%%%%jjj%%j%j%jJ%%%%%%JJ%%%%%Jj%%%jjjjj%%J%J%%%%%%%J%%%%%Jj%jJ%
-42599A14%jj%j%JJ%%%JKJ%%j%j%%%jJ%JJJJ%%JJJ%JJ%%%%%%%%%jj%%%%J%%jjjj%%%%%%j%
-42532A18j%%%%%%%%J%%%%jjj%%%j%%%%JJ%J%%Jj%%jj%%%%%jjj%%%%JJ%%%%j%%jJ%J%%%J%
-42465A15J%Jjjkkj%%JJ%j%%%%%jJ%%J%%%j%%%jj%%%J%j%jJ%J%j%J%%%jj%%JJ%j%%%J%%j%
-42398A09jj%j%%%%%jj%j%%%%%JJ%%%J%%J%%%jjjJ%%%Jj%JjJ%JJJ%%j%j%jJ%J%J%%kkjjJ%
-42331A04J%J%J%jjjjJ%%j%j%%j%JJ%j%jjj%%J%JJJJ%%%%j%%JJ%%%%%%JJJj%j%%%%J%j%%%
-42264A06%J%%%%jjjj%%J%%%%jjj%j%%%JJJJJ%jj%%jj%j%%j%%%J%%%JJ%%jj%%J%%%%jj%j%
-42197I8%%%%%j%%%%%%%%J%%jjjk%%JJ%%%jJ%JJ%%%JJJ%j%%%J%J%jj%jj%%%%%%J%J%%%%%%
-42129I9j%j%J%KJ%%%jjj%%%J%%j%j%J%%%JJ%%%j%%jjj%jj%JJJK%%j%%%jkjj%J%J%%%%j%%
-42061I4%%J%%%J%j%j%%%%jJJ%%%%%jjj%J%j%%%%jJ%%%%J%%%%%j%j%jJ%%%j%j%jJ%J%%JJJ
-41993I3J%Jj%kj%j%%J%%%%%jj%jJ%%J%%j%%%%%%j%jJK%J%%%j%%%j%%%%%jjj%%%%%jjJ%JJ
-41925H7J%jj%%%J%j%JJJ%%%j%j%j%jj%JK%%j%%j%j%J%%j%%jJ%J%%%%%JJ%%%%j%jjj%%JKK
-41857H8J%jj%%j%%%J%%%%j%%j%j%jj%%JJ%J%J%j%J%%%%%jj%%jjj%j%%%%JJ%%J%%%jjj%JK
-41789H3K%jjkj%%j%J%%jj%j%JJJJ%j%J%%J%%%%jjj%j%%%%%%jj%%JJ%J%%%j%%J%jjj%%JJ%
-41721G8J%j%jjj%%%%%J%J%%jj%%j%J%%%KJJ%j%%J%Jj%%%%J%j%kjj%%%%J%%J%jj%jJJ%%j%
-41653G5j%%%J%J%j%%%%jj%jJJJJ%%j%%%%%jjj%%JJ%%j%jJj%%j%%jJ%%J%%%%%J%%%jj%%J%
-41585G2%%%%J%%%j%%j%j%%%%%j%%%j%jjjjj%JKJK%J%%%j%%%%%%%J%J%%%%%%%j%j%%%%j%%
-41517F8%%%%J%J%jjjjj%JJ%j%j%%%J%JJ%J%j%%%j%%%%%kjjj%JJ%jjjjJJJ%jjj%%%%%%J%J
-41449F2%%j%j%%%%%%%j%%%%%%%%j%%j%%%J%J%JJ%%j%j%%JJJ%JJ%%J%J%%JJJJKKKJ%J%%%j
-41381G7%j%j%kj%jJ%%%j%%jj%j%%%%%%%%%%%jJ%J%j%J%jj%j%%J%%j%%%j%%J%Jj%%%%%jjj
-41313F3%JJJ%Jj%%%%%%%j%j%%j%%%%%J%%j%j%%J%%%%%%jj%jj%%j%%%%%%%J%J%%%%%%J%%j
-41245F0%J%%%J%%%JJ%%%j%%J%%J%J%%%%%%%%j%%%J%%%%j%%%j%J%%%jJj%j%%Jj%%jjj%%%%
-41177F0Jjj%%JJJ%%%%%%%%%J%jjjj%%%%%JJJ%jj%j%%JJJ%J%%%%%%%%%%jj%j%j%jj%j%j%%
-41109E5%%%%%J%%%J%%j%j%%J%J%j%J%%%%j%%%%%%%J%j%%J%J%%%j%%%%%JJJ%jkj%%%J%jj%
-41041E5%%%%%j%%%J%%j%%jjjj%%JJ%%%%j%%%J%%%J%jjj%%%%J%J%%J%J%j%%%%j%%jjj%%JJ
-40973E1J%j%%%%%%j%%JJJJJjj%%%%j%j%%K%%j%j%%%%%%%%%%%%%J%%%%%j%j%%%JJ%jj%j%%
-40905D9%J%%%%%%%%%%%%%%%%%j%%JJ%%jj%jj%%%JJ%%%%%%jJ%%J%%%j%jj%%JJJjjJJJ%%%j
-40837E0j%j%%%%%%J%%Jj%%%j%j%Jj%%j%%%%%%%J%%%jjjj%JJJ%%j%%j%J%%%%%%%%%J%%JJJ
-40769D9%%kjj%j%%%%%J%%%jj%%%jJ%J%%%%%%j%%%j%J%j%J%Jj%%J%J%%%%%jJ%%%%jj%%%%%
-40701D3JJJJ%J%%jjjj%%%%J%%%%j%%%j%j%%%JJJ%%%J%%%kjj%jJ%J%j%%%%%%%%%j%J%jjj%
-40633C9%%%%%JJJJ%jj%j%%JJ%kjkjJ%J%%J%J%%j%%%%%j%%j%%%%%%JJ%Jj%j%%%%%%j%j%%%
-40565C6J%%%%%%%Jj%%%%%jjj%%%J%J%j%j%%%J%%%j%j%J%JJ%%J%Jj%%%%%%%%%%%J%%%%%%%
-40497C8%J%%%%j%jJ%%%jjj%%jj%%J%%%JJ%%jj%%jjJJJ%%%%Jj%%%%%%%j%%j%%j%%%JJJJ%j
-40429C5%%%%J%%%jJ%J%%kj%jJ%J%jjjjJ%JJj%jjj%J%J%jjjj%j%%J%J%j%J%j%j%%jjJJK%J
-40361C0%j%J%j%%j%J%J%J%J%%%jj%%%J%J%%j%jjJ%JJjjjj%jJJJ%%%jj%%j%%jjjJJJ%%%%%
-40293B7%j%%J%%%%J%%%jjj%%%%%%%J%%%%%%JJJ%J%%j%jjjjj%%%J%%J%JJ%%%%jkjj%%%%%j
-40225B2%%%%jjjj%J%%JJ%%%J%%%j%%%%%%%%%j%J%%%J%J%j%%%%j%%j%J%J%J%%%j%j%%%%%%
-40157B1%%%%%%%%%%j%%%j%J%%J%j%kjjj%%JJ%%%%%%%j%%%JJJ%%%j%%%%jjj%%%J%J%%J%%j
-40089A7%%%J%j%%J%%%%%JJ%%%j%j%j%jjJ%%%JJ%%jJ%J%%%%%Jj%%j%j%%%%J%J%jj%%%jjj%
-40021A4%%%%j%JJJ%j%%jjjj%KJJ%%%j%j%J%j%%%%%j%j%%j%%J%%JJJ%%J%%j%%jJJJ%%jkj%
-39953A2j%%JJ%%%%J%%%j%J%%%%j%%%%j%%J%j%jj%%%%%%JJ%%%%JJ%%jjk%%%%JJ%%%%%J%J%
-39885A4%j%%j%%J%%j%jjj%%%J%%JJJ%%%%%%%%J%J%%jj%%j%%%J%%%%j%J%%%%%%%%%%%jj%J
-39817A2%jJ%%%JJJJJ%%j%%%%jk%j%jj%J%J%%JJjjj%%%%%J%%%jJ%JJ%%%jjjjj%%JJJj%%%%
-39749A1%%J%%%%%%%%j%%jj%%%%j%J%%J%j%%%jjj%J%J%%J%%j%j%JJJ%J%%%%%%%j%%%J%%%j
-39681A0j%%J%%%j%jJ%J%jjj%%%%%%%JJ%%%j%J%%j%%%%J%jj%%%%%%%%%J%j%%%%%%%j%j%%%
-39613E%J%%J%KJJjkjj%%j%jJ%%J%J%%%%j%j%%%%JJ%%j%%%%%j%%%%%%J%%%%%jjjj%%%%%%%
-39544B%%%%%%J%%J%%%%%%%%j%j%jj%JJ%J%J%jjj%Jj%j%%%%Jj%%%%%%J%%%%%J%J%%j%jj%%
-39475@%jj%%%%jjj%JJ%%%J%j%kjj%%%JK%Jjj%%J%%%%%JJJJ%%JJ%%%j%%J%%%%%JKJ%jjjj%
-39406B%J%%%J%%%j%jjj%%J%%%%j%%JJJ%Jjj%j%%%j%J%J%JJ%%j%j%%%JJ%%JJJJ%j%j%%%j%
-39337E%JJJ%%j%%%%%%%%%jjj%%%J%%J%%jjj%%%%%%%%jj%%JJ%jk%%%%%%%%%%%%%J%j%j%%%
-39268a%%%j%J%%%%%J%%%%%jj%j%JJ%J%%%j%Jj%jj%%%%%J%j%J%%%jj%J%JJ%j%j%%J%j%jj%
-39199ej%%J%%%%%j%j%%%%j%j%J%%%%jj%JJJJj%j%%J%%%%J%%%%jj%%%%%j%%j%JJJ%%%%%%%
-39130g%J%%%J%%jjj%%%jj%%%jj%%J%JJJ%%%%%%%%%%%JJ%%JJJ%Jj%jj%%%%j%j%%%%%j%%j%
-39061i%J%%%%%%jjj%%%%j%j%%%%%%%J%%jj%%JJ%j%%J%J%%%J%%%%%j%j%%%JJ%%%%J%jjjjj
-38992a4%%J%%J%%%%J%%kjkj%%%%%J%JJ%%jj%j%J%J%%%j%%%%JJ%%jj%%J%J%%%jkjj%%%%%j
-38924b0jj%%JKJJ%j%J%%J%%j%%%%%%%%%%%%%%%%%J%%%%J%%%%J%jj%j%%%%%%%%jjj%%%%%%
-38856b0%%%%%%jjj%JJJJ%K%%%%jj%%j%jj%j%JJ%%%j%%J%%%%%%%j%J%%jj%j%j%j%%JJJ%%%
-38788b3J%%%%%%%j%%%j%%j%%%%%%J%%J%%j%%j%%J%J%J%%J%J%%j%jj%%%%%%%%jj%%j%jj%j
-38720b9%%J%%%%%j%j%%%%JJ%J%%%%%JJJ%j%%%%%%%J%JJJ%J%j%jjj%%J%jjkkj%%%JJKJ%%j
-38652b6j%%JJJ%jj%jJ%%%J%Jj%J%%%j%%j%%j%jJ%%%jj%%%%%%KJJ%j%jjjj%JJ%%jkjjj%%%
-38584c4JKJJJ%j%jJ%%%%%%jjj%%%%%%%JJJ%j%%J%J%%%Jjj%%%J%%%%JJ%%jj%%j%%%%%%j%%
-38516c0%J%%%jjjj%JJ%%%j%j%JJJJ%%%jjj%%%%j%%J%%%j%%%%JJ%JJ%J%j%kjjk%%%%J%%%%
-38448c4%J%J%j%%%%J%%%J%%%jkj%j%jj%%JK%%%%%%%%%j%j%%%J%Jjjjjj%%%%%%%%%%J%J%J
-38380c7%j%jj%%J%J%%%%jj%j%%JJJ%JJJ%jj%%Jjjjj%%%%%JJ%%%j%%j%%%jJ%%%JJjj%%%JJ
-38312c8J%J%j%jjj%j%j%%J%J%%jJ%%%%%%%%%k%j%JJJ%JJ%J%%%j%%jjj%%%%J%%JJJ%%%jj%
-38244c9%jjj%%%%%%j%jJ%%%%%%%%%%jjJ%j%%J%%%%J%j%j%%%%jjj%%JJJJJJ%%jjj%%j%jjj
-38176d9%%J%KJ%%%%%%%%jjj%JKJ%JJ%%jjkj%j%%j%j%jJJJ%J%%jjj%J%%JJJ%j%jj%%%%%j%
-38108e0%j%%JJJ%%%%%%j%%%%j%%%%%%%j%j%J%jj%%%J%Jj%JJ%%%jj%%JJJ%Jjj%%%%j%%%%J
-38040e0j%%j%%%J%%%%%%J%%j%%%%kjjJ%J%J%Jj%j%%%%%%j%%J%j%%jj%J%J%%j%%%jJ%%%%%
-37972e5j%%jj%%J%J%%%JJjjjjj%JJ%J%%J%%J%%J%%%jjj%j%j%%%j%J%%j%JJJ%%JJj%j%JJ%
-37904e4%j%j%j%%J%j%%%%J%%j%jJ%%%j%J%J%j%j%j%%%J%%j%%%%%J%j%%%jjj%%%J%J%J%%%
-37836e9%%%%%%%%%%JJ%%%j%%%j%jj%%j%j%j%j%J%JJ%%%%j%%%J%J%%%%%j%%%%J%J%J%j%%%
-37768f0j%j%%j%%J%%%j%jj%J%J%JJj%%%jjj%%%%%J%j%%%JJJ%%%%j%%%jjjjj%%%%%j%j%%%
-37700g0%%%%JJJJ%%%%%%Jj%jjJ%JJJJ%%j%j%J%%%j%jj%j%JJ%J%%%J%%j%j%%%%%JJ%j%%%%
-37632f5%jjjjj%jJ%J%%%%%%J%%j%j%j%%JJJj%%%%%%%%%%%jj%%JJJ%%%j%jJ%%Jjjjkjj%%J
-37564g4JK%%%%%%%%J%%%%j%%%%%JJ%JJJ%jj%j%jj%%j%%%%%%%j%%j%%%j%%%%%%j%%%%%%%%
-37496g6%%%%%%%jJ%%%%j%%%%%%%Jjj%%J%j%J%KJJj%jj%%j%%%%%j%j%%%%%k%%%%%J%JJ%J%
-37428g7%%J%%J%j%jkjj%%J%%%%j%%%%%%J%%%%%%%%j%%%%%JJJ%jjj%%%J%%%%%%jj%%JJj%%
-37360h1%J%%%%%j%%%J%J%%%%%%%jj%%%%%%%jj%jj%JJJ%%%%%j%%%JJ%Jjj%%%%%j%%j%jjj%
-37292h7%J%J%J%%%%%J%%%%jj%%j%%jjjjjjJ%%J%j%%J%J%%jj%%%%%J%%j%j%%j%J%%%%J%j%
-37224i2j%jJ%%%%%%%%%%%j%%%J%%%%%%%%%%%%j%%%%%J%%j%%J%%jj%J%J%Jj%j%%%%jj%J%%
-37156i5%%%%%%J%jjjJJJ%%jjj%%JKJ%jkj%%%JKJJ%%%%%J%j%j%%j%%%%%%%%%%%J%%%j%jjj
-37088i7%%%%%%JJJJ%j%%%%%%%%jjk%JJ%%%j%%%J%jj%jjj%%%J%%%%jJ%%jj%j%%JJ%%jj%j%
-37020a04%%J%%%J%%%j%%%%jjj%%%JJJ%J%jj%J%Jj%jjjjjj%j%j%J%J%J%%%JJ%%%jjj%jJ%%
-36953a09j%%JJJ%%%%j%%JJJJ%J%%JJJ%%kjjj%%jJJJJJ%%%JJj%j%%j%%%%%%%J%%%j%j%%%J
-36886a02j%JJ%jjjj%%jj%%JJKJ%%j%%%JJ%j%%%%%%%%%%%%J%%%%Jj%%j%%%%j%%jJ%%%%%%%
-36819a03J%%jJ%JJ%JJ%J%%%J%%%%%j%J%%j%%%jjjj%%JJ%%%%JJJ%jkj%%%JJJJ%%%%%%J%j%
-36752i6J%%%j%J%J%%%%%J%%%%%%j%%%JJJ%%J%%JJ%%%jjj%j%%J%%%%J%%%j%%J%%jj%jj%%%
-36684i4%J%j%%%%j%%%%%j%jj%j%%%%j%J%Jj%jj%J%J%j%j%%%%J%%J%J%j%jkj%%%J%JJJ%%j
-36616a00%jjjj%%%%%%%j%j%J%%j%J%J%%j%%jkjjJJ%J%%jj%%J%%%%%Jj%%%%J%%J%%%j%jj%
-36549a09%%J%J%%%%%%j%%jj%jJ%%%jj%%%%%%%%%j%%J%%j%%%%j%j%j%j%%%JJ%J%j%%%%JJ%
-36482a13%%j%j%JJ%%%jj%%J%%%%%j%jj%%%%%J%J%J%jjj%jJ%J%%%%JJ%%jjjj%%J%J%%%j%j
-36415a18jJJJ%j%jJ%%jj%j%%%%%%JJJ%%%jj%jj%J%K%%jj%%%%j%%%%%%%%j%J%J%%%jJ%J%%
-36348a19%%%J%J%J%%jj%%j%%%%J%%jjj%%%%j%j%%%%%%%%J%J%j%%%j%%%J%J%%jj%%%j%j%%
-36281a25%jj%J%J%j%jjj%%%JJ%%%J%%%j%jj%%%J%JJ%Jj%%%%%jjj%%JJ%%%j%j%j%jj%%%%%
-36214a32%JJJJ%j%j%j%%JJJJKJJ%jjjj%j%%jJ%jJJ%%%%j%%jj%J%%j%j%J%%%%%%jjjj%%%J
-36147a33%J%%j%Jj%jJ%%%%%%jj%%J%%%jj%%%JJKK%j%j%jk%j%J%JJ%%j%J%%%%%%%JJJ%j%%
-36080a31%J%%jjj%%%%jj%j%%j%%%JJ%%jj%j%JJ%%j%%%%%%%JJ%%%j%JJ%%%%Jj%j%j%j%j%%
-36013a38j%%J%j%JJJ%jjj%j%%%%%J%JJ%%%j%jj%JJJJJJJ%%jjjj%%%J%%%%%%%J%JJ%jjj%j
-35946a37%J%J%%j%%%%%%j%%%%JJ%jjj%%%J%%%jjj%%J%%Jjj%%J%J%%J%jj%%j%%%J%%%%jjj
-35879a42j%%%%JJ%j%Jjj%%%J%J%j%jj%%%j%J%%J%%%%%jj%%%J%%j%JJ%%%j%%%J%jjj%jJ%%
-35812a46jj%j%%JJ%JJ%%j%jj%jj%%j%jJJ%%%%%%%j%Jj%j%%%JJJ%jj%J%%%%%%%J%%%j%J%%
-35745a49J%%%%%%%j%%j%j%%J%j%%%%%%j%jjjjjJJJJ%jjjjj%%%J%JJ%%J%j%%J%%J%%jjjj%
-35678a57%%%j%%%%JJJ%j%%%%%%%jjjj%%JJJ%%%%%%%%%%%j%%j%jj%J%j%%%j%%%J%J%JJ%%k
-35611a60kk%j%%J%KJJ%%%jjj%%%J%Jjj%jJ%%%%JJ%%jj%j%j%%%%%JJ%%%%%Jj%jj%%%%J%j%
-35544a65%jjj%%%%%%jj%JJJJj%%%J%%%J%%jjj%%%%%%%j%%%j%j%%%j%%JJJJ%%jj%%%JJ%%%
-35477a68%j%%%j%j%JJJ%%J%JJ%J%%jjj%%%%J%J%J%%j%J%%kj%j%j%%%%%%%%%J%j%%%%%%%J
-35410a68%j%jjj%%%J%%J%J%%J%%j%%%%j%%%%%%%%jjjj%%%J%%%%%%j%j%jj%%j%j%%%jj%%%
-35343a81J%%jjj%JJ%J%JJJ%%%%%%%J%%%%J%J%JJ%j%jj%j%%%J%j%%Jj%j%%%%JJ%%%jj%%%J
-35276a76%J%%%jj%j%JJ%%j%j%%%J%j%%%%%%j%jjj%%J%%j%J%J%%j%%%%%j%j%J%J%%%%j%%%
-35209a82%%%%jk%%J%%%%%%%%J%%%j%%%%%JJ%%%j%j%J%%%%%J%%jj%jJ%J%%j%jj%%%%%%JJ%
-35142a84%jj%%%%j%j%j%JJ%J%%%j%%J%JJJ%%j%%%%%jJJJ%%%%jjjjjjJJ%%%j%j%jJ%J%jjj
-35075a90%j%J%jJ%JJJ%%j%%J%%jkjj%%%%%%Jj%%%%%%j%%j%%%%%%%JJ%%%%%j%JJJ%J%%%jj
-35008a91%%jj%%JJJ%%%j%jjjj%%%jJ%%%%%%%KJ%%Jjjjjjj%j%%jJ%%J%%%%%J%J%jj%jj%J%
-34941a98%j%j%%j%J%JJ%%%%%%%j%%j%j%%%J%%%j%%j%%%jJ%j%j%%JK%Jj%j%%JJ%%%%jj%%j
-34874b03%JJ%%%%j%J%%%j%%%%j%j%%%j%j%%%j%J%KJJ%%j%%%%%jjjjj%%KJ%%%%%%Jj%j%j%
-34807b07%%%%j%jjkjj%J%%%j%%J%j%J%%%j%%%j%jj%%%j%%JJJ%%j%%%%kjjjjj%J%J%%%jj%
-34740b23%jjjjjj%%jjjj%%%%J%%%%%%J%JKKLMMNNLLJJJ%j%%%Jj%j%j%%jj%JJ%%j%jjj%j%
-34673b04%j%j%%jj%%%%%%jJ%%J%%%%j%jj%%%%J%J%Jjjkjjj%j%%j%%%%j%%%%%jjj%%JJ%%J
-34606b17J%%jjj%%j%%%%%j%%%Jj%j%%%%%J%%j%%J%%j%j%j%J%%jj%%%%%%%%J%J%%%jjj%%%
-34539b26J%Jj%j%J%%J%%j%%j%J%Jj%jjjj%%%%%JJ%J%j%j%j%%J%Jj%j%JJJj%jk%j%%J%J%%
-34472b29%J%%j%j%j%j%j%%%j%%JJJJ%%jj%%%%j%%%j%%J%%%%%%%%%%j%%%%Jj%%%jjj%%JjJ
-34405b36%%jj%jjj%%J%JJ%%j%%%JJJJ%%j%%%%J%%J%%%%jjj%%%%%j%%%%j%jjkjj%JJJJJJ%
-34338b39j%jj%%j%j%%%J%%%%%%%j%j%%%J%%%%J%%%%%jj%%%J%%%j%j%%%%J%%%j%%JJJ%jj%
-34271b45%%j%%J%%j%j%%%%j%j%j%jjJJJJ%jj%jJJ%%%%J%%%jj%J%J%jj%%%%%%j%%j%%%%%%
-34204b52j%%J%%%J%%%%%J%j%j%%%%%j%%%%jj%j%J%%%%%%%%%J%%%jj%%%%JJ%%jj%%j%J%%%
-34137b56%%%jjj%J%%%%%jj%jjjj%%%%J%JJ%%k%jj%%%%%%j%J%J%%J%j%j%%%%%%J%J%%%J%%
-34070b62%%%j%%%j%J%J%%%%j%%%%jj%%J%%%J%%jj%%%%%%%%%%jjj%%J%%%%%jjj%j%%%%%%%
-34003b71J%JJj%%%J%J%j%J%J%%%%%%j%%%%%j%%j%J%%%j%%%j%%%jj%%%%JJ%J%j%j%%%%%%%
-33936b71%j%%%%%%%%%J%%j%J%%%j%%%%J%%%j%jJ%K%%%j%jjJ%%j%jJjj%J%J%J%%%%%j%%%%
-33869b73%%j%jj%%J%%%%%%%jjj%J%%%%%jk%%%JJJjjjj%%%%%jJ%jj%jj%%JJ%J%J%%%jjj%%
-33802b84J%%j%%%%%jJ%%JJjjjjj%jJj%%%%%j%%%j%%%%J%%%%j%%%%J%%%j%j%%%jjj%jj%J%
-33735b95J%J%%%j%%%J%JJ%J%j%j%%%%%%%%%Jjjj%%%%%jj%%%J%%%Jj%%%j%%j%%%%%%j%j%%
-33668b99J%J%%Jjj%j%%J%%j%%%Jj%%%j%%j%jjj%J%%J%K%%%j%%%%%%%j%%%j%%%jjjj%%j%%
-33601c08J%%%j%%%%j%j%%%%%JJJJ%j%jj%%J%j%%%J%jjj%JJK%%%%%Jj%jjj%jj%j%%%%J%%%
-33534c12%%%%%%%jj%%%%j%JJJ%J%%j%jjjj%j%j%%%%%jJ%J%%%jjj%%%j%J%%%j%%J%%j%jJ%
-33467c21JJJ%%jjjjj%%Jj%%JJ%j%J%%%%J%%jjjjjj%j%%%j%%%%%%%J%J%%%%%jj%%J%%%%%%
-33400c27%%jjjJ%Jjj%%%J%J%J%%%%j%jj%j%j%%%%J%%%jj%%%JJ%j%%j%%jjjJ%%%j%%%%j%j
-33333c38jj%j%j%%j%jj%J%%%%%jj%jj%%%%%JJKJ%j%j%J%%%%%%J%J%%%%%%%%%J%%%Jj%%%%
-33266c41%%%%J%%J%j%jjj%%%JJ%Jjjj%jj%j%jJ%j%%%j%%%%J%%jj%%%%%%j%j%kjkj%%%%%%
-33199c57%%%%%%%%j%jj%%%%%%%%%j%%%%j%j%JJJJ%%%%%j%%J%JJJJJ%%%%%%%%j%%%%J%%JJ
-33132c52JJ%%%%j%%%J%%%J%Jj%j%%%jj%%%%%%j%jj%%%JJ%%%%jjj%jkjJ%%%jjjj%%%J%%%j
-33065c63%%%%%%%%jj%j%%J%Jj%jj%j%j%j%%%%%%%%%%JJJj%%%%%j%%%%%%%JK%JJJ%j%%%%%
-32998c64%%%%jjjj%%J%J%%%%j%j%j%jjjj%J%%J%%jJ%%j%%%%J%J%%%%%%%jj%j%%%%j%%j%j
-32931c76jj%jJ%JK%%jJ%%%%j%jj%%jj%j%%J%%J%j%j%%%%%%%%%%jj%jJ%%%Jj%%%%%j%jj%j
-32864c87%%%%%JJ%jj%%jj%j%j%%%%jJ%JJJ%jJ%%%%%jjjk%%%j%%jJ%%j%%%%%j%Jj%%%%J%%
-32797c95%%j%jJj%%%%%%%%j%j%%%%J%J%%jj%%j%%%%%%%%%%%%j%%%%%j%j%%%%jj%%%%jjj%
-32730d08j%j%%Jj%%j%J%%%%J%%J%%%J%jj%%j%j%%%j%%%%j%jj%j%%%%%j%jj%JJJ%%j%%j%%
-32663d18j%JJ%%%JJ%%j%j%j%jjj%%%%jj%%%J%%%J%jjj%%j%%%j%%JJ%j%k%jJ%J%j%j%%j%j
-32596d30%%%JJ%%%j%%j%%%%%%jj%%%%%%jJ%%J%j%j%%j%J%%%%jjj%%%jjjj%JJ%%%%%j%J%J
-32529d37%J%%j%JJ%J%%%jj%%%%%%jjjj%j%%%%jjjjjJ%J%J%JJjjjj%%%Jjj%J%%%%%%jj%j%
-32462d48%%jj%%%%%jj%%%%%Jj%%%JJJ%%%j%j%%jjj%%%%jjj%%J%J%j%jj%J%%J%%%JJ%%j%j
-32395d56%%%J%j%j%%%%jJ%%%J%%J%%%%%%j%jj%jj%j%%%J%%%j%%J%jjj%%%%jj%%%%jjjj%%
-32328d69J%%%jjj%j%j%%%%jj%%%J%%JJJJ%%%jj%j%%jj%jj%%%%JJ%%j%j%%%%%%%%%%%%j%%
-32261d78%%j%%%%j%j%%j%j%%j%%%%%j%jjjj%%%JJJ%%jj%jj%j%JJ%JJ%%kjkj%jj%%J%%J%J
-32194d92%%jj%%jjj%jJ%%J%%jJj%jjj%j%%%JJ%j%%J%jj%j%%%JJ%jj%%J%%j%%%%J%%%%j%%
-32127e02%jjj%%J%jjjj%Jjjjj%%%%%%%%%j%Jjj%%jjj%%%%JKJ%%%%%j%j%j%j%%jJ%%%j%%j
-32060e18%%j%j%%%J%j%%%%%j%j%j%%%%%%%jj%jjj%%J%%J%J%j%j%J%%%%J%jjj%jjkk%%J%%
-31993e33%%%J%%%jjj%%%%%%%%%%jjjjj%%%%j%%J%%j%%%J%%%j%%%%%JJ%%%j%%%j%%jjjj%%
-31926e45%%%%jkj%%J%j%j%j%j%%%%%%J%J%j%%%J%jj%j%J%j%%%j%%%%%%jjj%%%jjjj%%%%%
-31859e61%%%%J%%jjk%%%%%%J%%%jj%%%%%j%%J%%%%%%j%jj%%Jj%%j%%J%J%jj%%j%jkjjjjj
-31792e78%j%JJJ%%%%%%%j%%%%%jj%j%%%j%%j%jj%j%%%%%%jJJ%%%%%%%%j%jj%%%jj%%%J%%
-31725e88jjjjjJJJKJ%jjkkkj%J%J%%J%%jkjj%j%JJ%%%%%%jjjjj%%%%%%%Jjjjj%jJ%%j%%j
-31658f07%j%%%%jjjJJ%jjj%%j%%%%%jj%J%jj%jj%J%J%%%jjjj%%J%j%jjJ%Jj%%jj%%J%%%%
-31591f22jkkjj%j%j%J%j%JJ%J%%%jk%%J%%%%%%J%%J%%jjj%%%%jj%%jj%j%%%%Jj%jjj%%%j
-31524f40jjj%j%J%%%%j%JJJ%j%jJ%j%j%j%jjjj%%jj%%JJJ%%j%%j%%%jjjj%jjk%jJJJJJ%j
-31457f55%%j%%kkkjj%J%Jj%jjj%%%%JJ%j%%%jjjjj%%%jjj%%%J%%%%j%jjjj%%%%%%%j%%j%
-31390f79j%%%%J%%%%jjjjjj%j%jj%%%%%%%j%%%kjk%%%J%%%j%%%J%%%%%%J%%%j%j%J%%%J%
-31323f92%%%%%%kjjjj%j%j%jj%jj%j%%J%J%j%jj%%%J%%j%jjjkk%%%%%%%J%j%%%%%%J%j%j
-31256g14%jjjjj%jJj%kjj%%J%%jjjj%%%%j%jJ%jjjjj%%%%jj%j%j%%%jjj%J%%j%%%J%J%Jj
-31189g38%%j%j%%%jjjk%j%%%%jjjjj%%%%%J%%%jjj%j%%%%J%%%%%%Jjjjj%%j%jjjj%j%%j%
-31122g63j%%j%%%%%%jjj%%J%jjjj%j%%j%%%jj%j%j%%%%%kjjj%jj%j%j%%J%%jjjj%%%%jj%
-31055g91%%%jjj%%%jjjjj%%J%%J%%%%j%%Jj%jjj%%j%j%%%Jjjjj%%%%j%j%j%%%%%%jjj%j%
-30988h13%j%%%j%%jj%j%j%%J%%jjjj%%%jkj%J%jj%%%%%%%%%j%jjjj%%%%jkj%jj%j%%%j%j
-30921h41j%%jj%jj%J%%%%jj%jjkj%%%%jjjj%%%%%%%%%%jjjJ%jjkjk%%%J%jjkjjjJ%%%j%j
-30854h72j%jj%%%%j%%%%jj%jjk%%%J%J%j%j%j%kjjJ%%%kjjjj%%%%jjj%j%jjjj%%%%%%j%%
-30787i01%%j%%%%%jjjjj%j%%j%jjjjj%%j%%jj%jj%%%%%%%jjkj%%%j%%%jj%%%jjj%jj%jJ%
-30720i32jjjj%j%%J%%jkjjjjjj%%%%j%jjjkjjj%J%Jjjj%jj%%jjj%jkjjj%%jjJ%%j%J%%%j
-30653i68%%jjjjj%jjj%%%%jjjjjk%%%%J%jkjkjj%J%%%j%jj%%%%%%j%jj%jjjjjkjj%j%jj%
-30586a007%%%j%jj%jj%%kjkkjj%J%%jj%%%jj%%%%j%jjj%j%%j%jkjjj%%j%jjj%%%%%kkjjk
-30520a048jk%%jj%j%%kj%j%j%%%%%jjjj%j%j%%jjj%jjj%%j%%%%%jjjjj%%%%J%%%kjjjjjk
-30454a085jjjjj%%jjjj%j%j%%%%j%j%j%%jjkjjjjkjjjjj%j%j%%%jj%j%jjj%j%jj%jjjjjj
-30388a131jjjj%j%%%%%jk%jjk%j%%jjjjkjjjj%jj%j%jkljj%jj%j%%%%j%jjjj%%%%jjjjjj
-30322a179jjj%%%%%%jkkjj%kjjjj%j%jjj%j%jjj%jjjj%jjjjjjj%jjjjjjkkjj%jj%%%%%jj
-30256a230jj%jjjkkjjj%%j%%%j%jjklkkj%%jj%jjkj%j%j%%jjjjjkjjj%%%%%jjj%jjjjkjj
-30190a286j%jjkjkjjjjkj%j%jjjkjjjkjjjj%%%j%%kjjkkjj%%jjkj%j%jjjjjjjjj%jjjjjk
-30124a349jkjkjjj%%jjjj%%jjjjjjkj%jjkjjjj%%%jkkkjjj%kjjkjjjjjkjkjjj%jjj%jjkj
-30058a416jjkjkjjjjjjjkjj%jjkkjjjjkj%jjjkjkjkjjjkkkkj%jkjjkkkkjjj%%jjkjj%jkj
-29992a496jjjkjj%kkkljkjjjkjkkkkjjkjkkjj%jjjjjkjkj%jkkjkkkjkkjjjkkkkjkjkjjkk
-29926a591kjkjjjkjjjjjkkkklkklkkjkkjkjjkkkkjjj%jjkkllllkjjjkkjkjjkjkklkklmkk
-29860a706klkllkkklkkklllklkkkllmmklkkkmlllmlmllmllklllmmmmlllmmlmmmnnnnnmmn
-29794a916ooooonopppoprqrqrrj0rj0rj1j1j1j1j1j1j1j0j1j1j0j0rpnkJMJ1J7K4L4M5N8
-29748b039P1Q5R3R3Q5O7M8L3K1J3PM%jknoppqrpppoqppopoooooonnnnmmlnnononnmnmnmn
-29692a657mllmmnnnnmlllmllmllmklllmmmllmmmmlllklllmklklllllkklklmlmmmmllllll
-29626a876klllmmllllllkklklkklmllklklkklklklkkkllkllmlkkkkklmllklkllllllkljk
-29560b052klllmllkkkllmlmlkkkkklklklllkjkllklklllmlllklklklkklllkkllllkkklmm
-29494b229mlmllkklllllkkkjlkllklmlkklllllllmmlmlllklkllllmlmlllklkklllmllllm
-29428b421mmmmlkmmmllllmlllllmlklllklllmllllllmmlmlmlllkkllmmllllmllllmllmll
-29362b633llkmlmmnmmmlmmmmllmlmmllmmmlmmmmmllmlmmmmmmnnmmmlmmmmlmlllmmnlmnnn
-29296b883nmlkmmnmmnnnnmnonnmmmmlmlnnonomnnmnmmmmmnnmnnonnnnnnmmmmnnnnnnnnmn
-29230c184nnnnonnmnnnnmmnooonnnmnnnnnnnpoooonmoponooonnnonpnpoooooooooooonpo
-29164c546oopoopopoooponnooopopppoopppoopppqqqqpopppppqqqqppqqqppqqqqpqpopqr
-29098d004qppqqqqpqqqqppprrrrqqpqppppqqrrj0rrrqrrj0j0rj0rj0rrrrj0rj0rj0rrrrr
-29040d497j0j0rj0j0j0j0rrrrj1j0j1j1j0j2j1j0j0j0j0j1j0j0j1j1j2j2j2j2j1j1j0j1j0
-29004d872j0j2j1j2j2j2j2j3j2j1j1j1j1j1j0j1j1j2j2j2j2j3j4j3j3j3j2j3j2j3j2j2j3
-28971e266j3j4j3j3j4j4j4j4j3j4j4j4j4j4j5j5j4j4j5j5j4j5j4j5j5j5j6j5j6j4j5j4j5
-28938e739j5j6j6j6j6j6j6j6j5j6j5j6j6j7j7j7j7j8j7j8j8j8j7j7j7j8j7j8j8j8j9j8j8
-28905f296j9j9k0j9k0j9j9j9j9j9k0k0k0k1k0k0k0j9k0k1k2k3k3k3k2k3k3k4k4k3k3k3k3
-28872f988k4k5k4k4k4k3k3k4k3k5k5k5k5k6k6k6k6k6k6k6k6k7k7k7k7k8k9k8k8k8k9k8k9
-28839g845k9k9l0l0k9l0l1l1l1l1l2l2l1l2l1l2l4l3l3l4l3l3l4l4l5l6l5l5l5l5l7l7l7
-28806h926l7l8l8l8l8l8l8l9l9l9l9l9m1m1m1m1m0m0m1m2m1m3m2m2m3m4m5m5m6m7m8m8m8
-28773a0295m9m9m9n0n1n1n2n3n3n3n3n3n4n5n6n7n7n8n9o0o1o1o2o2o3o4o5o6o6o7o7o9o9
-28740a2209o9o9p0p0p1p3p5p5p6p6p9q1q2q3q4q6q5q6q7q8q9r0r1r3r3r5r6r7r8r9j01j03
-28708a4919j05j07j09j11j13j13j14j15j16j18j19j22j23j25j28j31j34j37j39j42j45j47
-28686a7632j49j51j54j55j58j59j61j62j65j68j70j73j75j76j78j81j85j89j93j97k03k08
-28664b1442k14k19k23k28k31k36k40k46k51k56k63k70k76k83k88k93k99l04l10l17l24l31
-28642b7344l40l47l57l66l74l84l93m03m14m24m35m45m56m68m78m89m98n09n21n32n45n59
-28620c7081n74n93o14o34o58o83p10p39p70q03q37q73r13r55r98j045j094j143j193j244
-28600e4154j296j348j397j438j463j472j468j461j462j467j473j471j454j410j337j227j080
-28583g7878r01o91m33r6L45R16J624K486L521M734O133P764R642J1622J3427J4719J5050
-28566A1984J3997J1656Q780O177M190K786J818J144O53K68n9l37n65p30q38q94r18r19r03
-28547E7290q82q58q37q17p95p68p35p01o70o45o26o14o04n96n87n77n69n64n61n58n55n53
-28525D2618n47n38n27n14n01m88m78m65m54m44m34m26m17m06l94l81l69l60l52l47l44l40
-28503C3092l36l31l27l23l18l15l10l06l02k95k90k83k77k70k63k58k52k48k47k44k41k40
-28481B6816k37k34k30k25k20k14k10k06k03k00j95j91j86j82j79j75j73j73j75j77j80j83
-28459B2468j85j88j88j88j87j85j85j83j80j77j76j74j74j74j75j77j78j79j78j77j75j71
-28437A8514j69j66j62j59j55j51j49j44j41j37j34j31j28j25j23j20j18j14j12j08j06j04
-28415A5558j02j01j02j01j01j00j00r8r8r6r4r4r4r5r3r1r0r0q8q8q6q5q3q2q1p9p8p6p4
-28386A2918p3p2p2p1p1p0p0p0o9p0o9o7o6o6o5o3o3o1o1o1o1n9n9n9n8n7n7n7n5n5n4n3n4
-28353A0830n3n3n2n1n1n1n0m9m8m8m8m7m7m6m5m5m4m5m4m4m4m3m4m3m2m3m3m3m3m2m1m1m0
-28320I317m1m0m0l9l9l8l9l8l8l8l8l7l8l7l7l6l6l5l5l5l4l4l4l3l3l3l3l4l3l3l2l2l2
-28287H133l2l2l2l2l1l0l1l0l0l0k9l0k8k9l0k8k9k8k8k7k7k7k7k7k7k6k6k6k7k6k5k4k4
-28254G198k4k4k4k4k5k4k5k4k4k4k4k3k4k3k3k2k3k3k4k2k3k2k2k1k2k2k1k2k2k1k0k1k0
-28221F446k0k0j9k1k0k1k0k0k0j9j9j9j8j8j7j8j8j8j8j9j8j8j9j9j8j8j7j7j7j7j7j7j7
-28188E835j6j6j6j6j6j6j6j6j6j6j6j6j5j5j5j6j5j6j5j5j6j6j5j5j4j4j4j4j4j3j5j4j6
-28155E331j5j5j5j4j3j4j4j4j4j4j4j4j4j4j5j4j4j4j3j3j2j2j2j2j3j2j2j2j2j2j3j3j3
-28122D890j3j1j1j1j1j0j1j1j1j0j0j0rppqrrj0j1j2j1j0j1j1j2j1j1j0j0j0j0j0rj0j0j1
-28085D511j0j1j1j1j0j1j1j0j0j0j0j0j0rj0j0rrj0rj0j0j0j0j1j0j0rj0rrqqrrrrqrj0r
-28044D114rrrqrrrrj0rrpqqqqqqqqpqqqpppppppqqppqrqpqqpopqpqpqpqppoqqrqqppponp
-27979C613oppqpqppoppopooooqqqrppoopoooonnonopopopopopoooppppoponnnonooooopp
-27913C188pooooooonnmonoooommnonnomonoooponnonnnnnnoooonnnnnoonnnmnmonnnmmnn
-27847B835nnnonnnmnmmmmmonnnnnooonnnnnnnnnmnnnmnnnnnnnmnnnmmnmnmnnnmmmnmmmmm
-27781B521nmmononnnnnonmmmnnonomnmnmnmmnnmlmnooonnnmmnnonmmmmmnmnnmnmmlmmnnm
-27715B212mmnonnmmmnnnlmmmnmnnnmmlklmmnnnnonnnnnlmmmonnnnmnmommnmnoonmnnnmnn
-27649A910oomnmmmnnnnnnonnnmnnnnnnnooooononmmmnnnonnnmnmnonpppopoooonoooooon
-27583A560onnoonopopopopooopopqqpppppqpqqqpqqrqqqrqqqqqrqqrqrrrrrj0j0j0j0j0j0
-27522A095j0j0rrj0rj1j0j1j1j1j2j1j2j1j2j2j2j2j2j3j4j4j4j4j4j4j3j4j3j4j5j5j6j6
-27487F65j5j7j7j7j8j8j8j8j8j8j8j9j9k0k0k1k2k2k1k1k1k2k3k3k5k5k5k6k6k6k7k6k8k9
-27453f4l0l0l1l1l1l3l3l4l5l5l7l7l7l8l8m0m1m3m4m5m6m7m8m8n0n1n3n4n6n6n8n8n8n9
-27419a529n9n9n8n7n7n5n2m9m5l8l2k3j4mQK3L8N4P2Q8J08J26J46J65J84K03K23K40K56K68
-27389G1K78K84K87K88K89K86K81K76K66K55K40K22K04J84J65J45J27J10R5P9O4N1L8K7J9
-27364D631J1PMORJ6K5L5M8N9O5O5N4L7J9Lrj7k2k5k7k9l0l1l3l3l4l3l4l4l3l2l1l1l1l0
-27328D515l0l0k9k9k8k7k7k6k7k6k7k5k6k5k4k3k4k3k3k2k2k1k1k1k1k0k1j9j9j9j8j9j9
-27295C734j9j9j8j8j7j7j7j5j6j6j6j6j6j6j5j5j5j5j4j4j5j4j6j4j4j4j4j4j5j4j4j4j4
-27262C224j4j4j3j3j2j3j2j2j2j2j2j2j2j2j2j3j2j2j2j1j1j0j1j0rrj0rj1j0j1j0rrrqr
-27225B812rrqqqqpqqpqqqqppppqpppqppppooooonoooooooonnnnonpnponnnnnnnonnnnmmm
-27159B395mnnnnnnmnnmmmmlmmnmmmmmnnmmllmmnmlllllmlllmmlmlmlmmmmmmllklklkllmm
-27093B145lmlllkllllmllmllklllkllmlkllllkkkkkllmllklklllmkkkkkkkkkkkkllklllj
-27027A967kjlklkkkkkkllllklkjkjlkkjjkkklkklkkkjkkkjkkkkllllkjkjjkkklkkjkjjkk
-26961A833kkklkklkkkkkjjjkjjkkkkjkjjjllllklkk%%jkkkjkjjjkjkjkjjkkkkkkjjjjkkj
-26895A721jkjkjjjj%jkklkjkjj%kkkljjjjjjjjkjkjkjj%jjjjkkkkjkjkkljjj%kjjjjkkjk
-26829A630jjjjkkjkj%jjjjjkj%jjkkkkjj%jjk%jjjjjj%jkkkkjkjj%kjjkkjjjj%jkjkkjj%
-26763A552%jjjjkkkkkjjj%j%jj%jj%jklkjj%jj%jjjkjjjjjjkjklkk%jkjjj%%%jjjjjjkjj
-26697A479jkjjjk%jj%j%j%%%%jj%%%%%jj%jjj%j%jkkjjjjkkjj%%%%%%jkkkjjjjjj%j%%%%
-26631A430jjjjjjj%jkj%j%kjkj%jjkjjjjkjj%j%j%%%%jjjj%jjj%%kkjj%j%kjjj%jjj%j%j
-26565A374jjkjj%%jjjjj%%jkjkjjjkj%%j%jj%kjkjj%%j%j%%jjkj%%%jjkkjjj%%%j%j%%j%
-26499A322jj%kkjjjkjjjjj%J%jj%jjk%jj%%jjjj%jjjjjjjkj%j%jjjj%jj%j%jjjj%j%%%jj
-26433A270%%j%%jjjkjjjjk%jj%%j%jjj%%jjjjj%%jjj%%%J%%kjjj%j%j%%jkj%j%jjkkj%%j
-26367A225jjj%%%jjjjjkjjjjjjjJ%J%jjjjjkkkk%%J%%%%j%jjj%%jj%%J%jjjkj%j%%%j%j%
-26301A184j%j%jkjjjj%j%j%%j%kjjjkj%J%j%jjkjjjjj%jkjj%jj%%%j%%%j%%jjj%%%jjkjj
-26235A137%jkjkjkj%%%jjkkj%%jj%J%%%%JJJ%JKJJJKKKJJ%J%JK%Jj%%J%%%%%j%%jjkjk%%
-26169A133%%%jjjjjj%%j%j%jjj%jkjkjk%%%J%%jkkkj%j%%%%jj%j%%J%%%jj%jjjj%jjkjk%
-26103A090%j%jj%%%J%%j%jjjjjj%j%%%%jj%%%%%jjkjj%%j%j%%%j%j%%jjjjjk%j%%%j%j%%
-26037A058jjjjj%%j%%%%%J%%j%%%%%%%JJ%j%jjjj%%%JJ%jjjjjjjj%jjjjjj%%%%%jkjjjj%
-25971A030%jJj%j%%jjjj%j%jj%kjj%%j%JJJJJ%%Jj%jjjj%%j%jjjjjj%j%Jjjjj%j%J%jj%%
-25905A004%j%jjjjjjjjjj%jjj%jjj%j%j%%%%jjkjjjkj%jjjj%j%%j%%%%%%kj%j%jjjjkjj%
-25839I57j%%%%J%KKLLKKJ%%j%%j%j%%%j%jj%jjjj%%J%j%jjjjj%%j%jjj%j%jj%jjjjjk%%%
-25772I43%%jjjjj%%JJ%%jjj%%jkjjjJ%%kjjjJ%j%%%jjj%%%%%%%JJJ%JJJKKKJJJKKKJJ%j%
-25705I46jkjkjj%%%%j%%JJJJ%%j%j%j%jj%j%jjj%j%j%jj%%%%%%%%%JJ%%%J%%jj%J%j%%%%
-25638I29jjjj%%%%%jjj%J%J%%%%%j%%j%%%J%JJK%J%J%j%%%%jjjkkj%j%%%%jjj%%%j%jj%%
-25571I13j%%%%%jjj%jjkjk%j%J%J%%%%%jjjj%%j%%%j%%%%%j%jj%jjjjj%%%%%%%J%%%%%jj
-25504H88jkkk%J%%%%%jJ%%j%j%jjjkkj%%J%j%jj%%%j%jJ%j%%%%%%%jk%%%%%jj%%%%jjjj%
-25437H59%%j%j%%%J%j%%jjk%j%%j%j%J%%%%jjj%%%%%j%jj%%jkjjj%J%J%%jjj%j%J%%%%%%
-25370H38%j%j%jj%%jjjj%jJ%jjj%%J%J%%%j%j%jj%%J%j%j%%%%%jjjjjj%j%j%jjjj%%j%j%
-25303H10J%%J%%jj%%%%%kjjjj%%%%%%%jj%jj%%J%%%%jj%j%j%%j%%%%j%%%jj%%j%%%jjjjj
-25236G87%jjj%%j%%%%%%jkj%%J%jj%j%j%j%%j%%j%jj%jjjjjj%%J%%jjj%%jjjjjj%%%jkj%
-25169G53j%jj%%%%j%%jjkjj%jjkkjJ%%%jjjj%jjjjj%jjj%jjjkklkkjjjjjjjjjkkjjjkjlk
-25102F87jlkljklmllllmmlmmnnmnnmmmmllkk%JLMQJ1J5K0K7L3M0M2M0L2K3J4RNKJjjjlmm
-25046I03lllklklkkjjkkklkjj%%jjkklkkkkjkkkkjkj%j%jj%jjkjkkjjj%kjkjjJ%jjjjjjj
-24979H07%j%jjjkjj%jjj%%j%%jjjjkjkj%%Jj%jjj%jjj%%j%j%jj%j%Jjjjjjj%%%%%j%j%%%
-24912G67j%%%jjj%j%%%%jjjj%jj%%J%%j%kjk%%%%%JJ%%%jjj%kj%j%%%%%%j%%%jkkj%j%%j
-24845G37kjj%j%%%%JJJ%j%%%j%jj%J%%%jjjjj%%j%j%%%%j%%%j%j%%%%j%jj%j%%%%jj%%%j
-24778G15%j%j%jj%j%j%J%%%jjjkjj%jj%jJ%%%%jj%jj%%%j%kjj%%%J%%%j%J%%J%j%J%jjjj
-24711F90j%%jjjjjj%%%J%%j%%j%j%jj%%jjjj%j%%%jjjkkkjj%%%jjjjj%%%%%%j%%jjkjkkk
-24644F46jjkkllklkkklkkkjkkkkj%j%%%KMNPQJ1J4J5J6J6J4J2J0QNMLKJJ%jkjjjjjkkkjk
-24585G44jjjj%jjjjkjkjj%jjjjjjjjjj%kjjjjjj%j%j%j%jjjj%%jjjj%j%jjjjkjkj%%J%%j
-24518F89jjkjkk%jj%j%%%%jjk%j%jj%%jjjjj%%%j%%JLKKKLLLLLKJJKJ%JJ%jjj%%j%j%%%%
-24451F93%%%%J%%jj%jjjjj%jjj%%%%j%%%%%j%j%%j%jjjjjjj%J%%j%JJK%J%J%J%%%J%J%%j
-24384F81jkkjj%j%j%j%jjjj%%J%%%%%j%J%%j%%%%j%%jjj%j%Jj%kjjJ%%Jj%%%%%JJJ%%%%j
-24317F61%%%%%%j%j%jjjj%%%jkjj%JJ%%%%%jjjj%jjjjj%%k%j%%j%J%j%jjj%%%%%jjjkjj%
-24250F29%%%J%jJ%KJ%%kj%jjjjjj%%%Jj%%JJKKKLKKKJKKK%JKKKKJ%%jjjkjj%%%J%%jjjjj
-24183F47jJ%%%%jjJ%%%%%%%j%%jjj%j%%%%%%%J%%jj%jJ%jj%%%j%j%j%J%Jjj%j%%j%%jj%J
-24116F32%J%%%%j%%j%j%jj%j%%%j%j%%%%jjj%Jj%jjjjj%j%%j%%j%%%j%JJ%J%jjkj%%j%%%
-24049F10%%%%%%j%%%J%JJ%%%j%j%J%%%%J%jjk%k%jJJ%%j%%%%%j%%%jj%jj%j%j%jk%j%%%%
-23982E95%j%J%J%%%JJ%%j%%%J%%%%j%j%jjjkj%JKJKJLLLMMLLKJ%%%j%%%%jj%j%jj%%j%jk
-23915F13%j%%%j%%%J%jkjj%%j%%j%%%%%j%j%%J%%j%%JJJK%%%%%j%j%%J%%%jjj%%j%%%%%J
-23848F04%j%j%%Jj%%j%j%jjjjj%jj%%%j%JJ%jjjj%jJ%%%jj%%%%%JJ%%kjj%%JJJ%jjjj%j%
-23781E84%%%%%%j%jJJ%J%%jj%%%%%jjkj%jJ%%%jj%J%%%%%%J%jj%J%%%%%jj%J%%%%j%%%j%
-23714E74j%%j%j%%%j%%%%%%%j%jj%%jj%J%%%jj%%%J%jjj%JJ%%J%JJ%%%j%j%%%%%%j%%J%%
-23647E65%jj%j%J%J%%%j%j%%J%Jj%%j%%jj%%J%%%%JJJ%%%jj%%j%%%J%J%%%j%%%%j%%%%%%
-23580E61jj%%J%jj%Jj%jj%jj%j%%j%jJ%%%%%%%j%%%%%jj%%JJJj%%%%%%%%%%jjj%%j%%%J%
-23513E48%j%jj%%%%jjj%%%Jj%%j%%%J%Jj%%j%%%%%%%%j%%%JJJJ%%%j%%%%%%%%%%%%%j%%%
-23446E42%%%%jj%JJ%j%j%jj%j%%%%j%j%%j%J%%%%%J%%Jj%j%j%J%%%%jjkkj%JJ%%%J%%%%%
-23379E31%%%jJ%jjj%%%%%%j%jj%%%%Jj%%%J%%%jjJ%%%j%%%%%%%j%%%%j%%%%j%%%%%%%%%%
-23312E21%j%jjjJJJ%%%jJJ%j%jj%%JJ%J%j%%jjjj%%%%J%%j%%%J%J%%j%j%%%%%J%j%j%%%j
-23245E14%jj%jj%JJJ%%j%jj%J%%%jj%j%J%%%%jjjjJ%%%j%%%%%%jJ%Jjj%%%%%j%%%j%%%JJ
-23178E04%%%%jjjj%%J%Jj%%%j%%j%j%JJJJ%%%j%kjkj%J%%%%%%%%%%JJ%jj%J%%%jjj%%j%J
-23111D94J%%%j%jj%%J%j%J%%j%%%%Jj%k%j%j%%J%JJJ%j%jj%jjj%j%%%%%J%%j%%jj%j%%%J
-23044D83j%%%%jj%%%%%%%j%jjj%JK%J%%%J%%J%%%J%%%j%%%J%%%j%jj%%%%%%%jjj%%%%%jj
-22977D75j%%%J%%%%%jjjk%j%%J%J%%%j%%j%j%%j%%Jj%j%%j%jjj%%J%J%j%jjj%j%J%%jJ%%
-22910D60%%%j%%%%J%JJJ%J%%%%%%%jjjjj%jj%%%%J%J%JK%J%j%J%JJJJJ%%%%%%jj%j%jkjj
-22843D60j%J%%j%%%jj%jJ%%%%%j%%jJ%j%%%%%%%J%%jjkj%%%J%%%jj%%Jj%jjj%%JJJJ%Jj%
-22776D51%jjjj%j%j%%%J%%jk%j%%%%%%%j%kjjjjJJJJ%j%%j%j%jj%j%J%J%JJJ%j%jjjjjk%
-22709D30%%%%%jjjj%%%%JJ%Jjjjjjj%j%J%%%%%jjjj%j%%%%%%j%j%j%%J%jkjjjJ%J%%j%jJ
-22642D11J%%%%%jjjjj%%j%j%j%kjjkjjj%jjj%%j%j%%j%J%%kjj%%j%j%jjk%jjkjjj%jjjjk
-22575C67jkjj%j%jjkjkkkkkjj%%jjjklkkkjjjjjkkklklkkkklllmllmlnnnnnnnmmmnmmnlm
-22508B05mlmllkjJLMQJ0J5K0K6L2L7M0M2M0L5K8K1J6J0PNKJ%jklllmlmllllmlkkkkkkkkk
-22455E28kjkkjkjkkkklkklmllllklkklkllkllllmlllkllkjjJJKLNPJ0J3J5J6J8J6J3ROMK
-22395E65J%jjjkkjkjkkklj%jkjkkjkjjj%jj%jjkjjj%j%jjjjkj%j%kkkklkjjj%%%%jkjkjk
-22328D88jkjj%j%J%jj%%jjjjjj%%%j%J%%%j%j%%jj%j%j%jj%%jjj%jjkj%%%jkkkjj%j%%Jj
-22261D49%jjjj%jjjjkjkjjkjkj%%%%%%jkkjkjkkjjkj%jjkkkkkjkkkkkjjj%%jjj%%KJJKKM
-22194C93MOONNNNNMNMNLKJJKJJ%J%%JJ%JJJJ%%JJ%j%j%jjjj%j%j%%%j%%%JJJKJKJ%JKKKJ
-22127D80KJKKJJ%%%%j%j%%%%jj%j%j%%%jjkkjjj%j%%j%%j%%%jjj%%%j%%jjjjjj%%jjj%jj
-22060D56j%%%%%%%%j%%jjj%j%j%%%%%jjjj%%jj%j%j%jjjjjj%%%%j%j%J%%jjjj%jjjj%jj%
-21993D24%Jj%j%j%%%J%%%j%%J%%j%%j%jJ%J%j%jj%jjj%jj%%%%%j%j%%jjjj%jj%j%%J%j%j
-21926D04%J%%%%%%jj%%%%%jkjk%%jJ%%%j%%j%j%%%j%%%%j%jjkj%%%%j%k%%%jjjjkj%%j%j
-21859C75jjjkjjkjjj%j%%%J%JKJKKKKKMMLMLKJKJJJ%KJKKJ%%Jj%%%%%%%jjjjjjkjkk%jjj
-21792C95jjjjkjjkj%j%kjkj%J%JJ%KLMMNNMMNMMNNMNMKKJJJ%j%jjkjkkj%%%%j%j%j%j%%j
-21725D38jkjjjjjkjjj%%J%JJJJJJJ%%%J%J%J%%%%jjj%%%JJ%%%%%%jjjjj%%%j%%%JJJJJ%j
-21658D33%jj%jJ%%%%j%j%%%%jj%j%j%jjjkjjjjkj%j%%%%%JJJJ%j%%%jj%j%j%j%%%JJJJ%%
-21591D14jjjjj%jjjjjj%%j%%J%%J%J%jj%%J%%%%jj%%j%j%j%kjkjj%%jjj%JJJ%%%j%j%jkj
-21524C86jj%%%jjjjkjjjjkjjjj%%%jj%jjjj%jj%%JKLKMMNOONMMMLKJJ%j%%jj%%%%j%j%%j
-21457D11jkjj%%%%%jjj%j%%%jklkkjjjJ%%jj%j%%%%jjjjjj%jJj%j%j%%%KKLMMNMNMLLKJ%
-21390D20J%J%j%%jj%%j%kjj%%j%j%%j%jkjjjjjj%J%j%jj%%j%j%%%J%J%J%jkj%j%%%J%J%%
-21323C98kkjj%j%%%j%%%%%%j%%jj%jj%%j%j%%%%J%%j%j%%%jj%jj%jj%%j%%%J%j%%%%%J%%
-21256C76jk%j%%jjj%%j%J%%j%%J%%Jjjj%jjkj%j%%%JJJjjj%%%jj%jj%jJ%KJJ%j%j%j%jj%
-21189C56%%%j%%%%%%%jj%%%%%kjj%J%JJ%%%j%%j%jjj%J%j%%%j%j%%J%%%j%%%j%%%%j%%jj
-21122C41jjjjj%%%%%JJj%jjjjj%j%%%%j%%%%%%j%kjj%%%%jJ%j%%kjkjj%j%%%J%%%%%J%%%
-21055C18%%%%%%%%%%%jjjj%%j%jJ%%%%%jj%%%j%J%%kjjjj%%JJ%%%%jjj%%J%%jjj%%j%%%%
-20988C01%j%J%%%%jj%jjj%JJJ%jj%jk%%%%j%jj%jjkjjjjj%j%j%%j%j%%JJjjjjj%jJ%%J%%
-20921B76%%%%%J%%%j%j%%%kkkkjjj%kjkkjkj%%%jjjkjjjkjkjkj%jj%jkkjk%jjkkjjjkjkj
-20854B11jjkjkkkklkklkllllljkklkmlmmmlkmllkj%%JKMORJ1J5J6J6J4J1QMKJ%jkkjkllk
-20793B28kkj%KLMONPNMK%%kkklkklklllkjkkkkkkkkkkjlkmllllmlnmlmllmmmmmmmnmnnmo
-20726A03nnoopqppoonpooppoqqqpomlk%KNRJ6K2L1L8M6N2N3M9M1K9J8J0OKjkkmnmnnmnmm
-20671C34nnnnoonononoooponoooopppoooopoonppppppqqqqqqqqqpqrqj0rrj0j0j1j1j2j2
-20611i4j2j1j2j2j2j3j4j5j6j6j7j8j8k0k0k1k2k2k3k3k4k4k3k4k4k3k3k1j9j6j1nJRJ9L0
-20575f09M3N4O2O8P1P4Q2R9J23J57J88K14K22J96J43R0N2K8J4Mjnqj1j5j6j7j7j6j6j5j4
-20543A224j4j3j3j4j2j3j2j1j1j1j1j0rj0rqrqqrqqrqrpqpppopppoponopooonnnoooonon
-20490G94nnnonpoooonnnnnmnonnnmllkj%%KMORJ2J4J6J5J4J1PMJjjlllllmmnmmllmmlmlm
-20429G18llkmlklkkkklkkkjlkkkjkjkkklllllkklkkjkkkjkjkjkkkkjjkkkkjjjjkjj%%%jk
-20362E92jjjkjkkkkjkjjkjjj%j%jjjkjkjjj%%j%j%jjj%%jjkjjj%%j%%j%%jkkjkj%jjj%j%
-20295E29j%%%jkjkkjj%%j%j%jjjj%%jjj%%%%j%%j%%jjjj%%%%jjjkjjj%j%j%%%%%j%jj%jk
-20228D87jjj%%%%%jjj%%jkjj%J%%j%%%j%j%%%%%j%jjj%j%j%%j%j%j%jJ%J%%%j%j%%j%%jj
-20161D61jjj%j%j%%j%j%j%%jj%%j%%%%jj%%j%j%%%%%%jjjjj%j%%J%jjkj%j%%%%JJJ%jjkj
-20094D33jjjjj%Jjjj%jjjj%jjj%%JJJ%j%%%j%j%j%%jjjjjJ%J%%%%j%%jj%%KJ%%%%%%%JJ%
-20027D17%%%j%J%J%J%%j%%%%%jj%j%%%%%j%%%Jjkjk%%%%%%%jjjjj%j%%j%jjjj%j%%j%%%%
-19960C96jjj%jjj%jjjkjkjj%JJ%J%JJ%JJJJ%%%kj%J%%j%KKJKJKKKLLMNNMNMLKKKJJJ%JJ%
-19893D47%%%j%%jj%%%%jkj%j%j%j%jj%%%%%jjjj%j%jjjj%%%%%jjjk%%%jkjjjjjjj%%%%%%
-19826D11%%%%J%%jkkjjj%j%%%%j%j%j%%%%J%%%%%%jjjjjj%jjk%jJ%jjkjj%%j%%jjjjjj%j
-19759C77j%jjkj%jj%jJ%JJJJKKKJKKLLKJKKJLKKKKKLLKLLKKKJJJ%%Jj%j%%%j%%%%%%%%%%
-19692D32%Jj%%%jjjjj%%J%%%%jjjjk%jJj%j%%Jjjjj%jjj%J%jjjj%jj%%%%%J%%%%j%%%%jj
-19625D07kjjjjjjj%J%J%%%j%%j%j%kjj%j%%%%%%J%%%jj%j%%jjj%%%%j%%%%jjj%jjJ%%%%j
-19558C81%j%jjj%%%JJJJJ%%J%%J%J%Jjj%j%%%%%jj%%J%%%%%jjjj%%%%%%j%j%%J%%j%%j%j
-19491C74%j%jjj%jJ%%JJJJ%%%%%%%%j%%%%JJ%%%%j%jj%%%%%j%%JJ%JKJKKJ%%JJ%%j%j%%J
-19424C83%%%%%jjj%%%j%%%JJ%%%%J%%%%j%j%%%j%%%%j%kj%%%j%%%jj%%jj%%jjkjj%%J%%%
-19357C65%j%%%%%J%Jj%%%%kjkkkjj%%%jjjj%%%%%%JJKMMOONMKLJJJ%%J%%jjjjjjjjjk%%%
-19290C81%j%%jjjjjj%%JJ%%%jjjjjjkjj%jjjJJJ%Jj%jjj%j%%%%%%jkjj%J%%%%j%j%jjjj%
-19223C52%%j%%%jkkkj%j%%j%j%jJj%jjjkjkjjkjkjjjjj%%%j%jjjkkkjkjj%%%jjkkjkj%jj
-19156B92kjjj%%%jj%%JJJKKKKLLLLMLMLLLMNNNNNNNNNNNPPPOOOONLLJKKJJJ%%jjkj%jjjj
-19089D42jjjk%jj%%%jj%%j%jj%j%%%jj%j%jjjj%%%j%JJJJJJKK%Jj%J%JJJJ%%Jj%%jjj%%%
-19022D33%jk%jjjjjjj%j%J%j%%jjkjj%j%jj%%jJ%%j%Jj%jjjjjjk%%jj%%%%J%%j%j%jjkj%
-18955C96%jjj%%J%jj%j%%%J%%jjj%J%%%j%j%%%%%jjj%%%j%j%%j%j%j%%%%j%%J%%%%j%j%j
-18888C77j%%%j%%j%%j%jj%jjkjj%%%jjkk%j%%%%j%JJKJKKKLLLLLMLLLKJK%%%%J%%j%%%%%
-18821D01%%%jjjj%%%J%j%jkjkjj%%%J%J%%jjjj%%%jj%%J%%%j%jj%J%%jj%j%%J%J%%%%jjj
-18754C80%%%%%J%jjj%jj%J%JJ%%jj%j%j%j%%J%J%%jj%J%%%jjjj%%%%%%%%J%%jJ%%%%%Jj%
-18687C72jjjj%%%%Jj%%%%jj%%%J%J%%%J%%jjjj%j%%%%JJJ%%%J%%jjj%%%j%j%J%%%%%jjjj
-18620C60JJJJ%%%j%j%J%j%j%%j%%%%%%%%%%jj%j%%jJ%%J%%%J%%%%Jj%jjj%%JJJ%%%%%jj%
-18553C57j%%%j%j%%JJJ%%j%j%j%jJ%j%j%%%%jj%%%%%%%J%JJ%%%%J%%%%%J%%j%%j%%J%j%j
-18486C52j%%%%%%J%%%%J%J%jJj%jjj%%%j%%%%JJJJjjjjjjj%%JJJ%%%%%%%%J%%%j%%j%j%j
-18419C46%j%%J%j%j%JJJ%%%%jj%jJ%%J%%jj%%%J%%%%%%%%%j%j%%%%j%J%%%%%jjj%J%J%J%
-18352C43J%j%jj%%%%%J%%%JJ%j%%%j%%%%%%%%%%%J%j%%%%%%%%%%jkj%%JJ%JJ%%%%j%%%%%
-18285C41%%%%%j%jj%j%%%%%%j%%%%%%J%J%%%jj%j%%JJJ%jjj%jj%JJJJ%Jj%jj%J%J%%%%jj
-18218C35%%%%%%%%jjj%%%%j%J%%jjj%%%JJJ%%%%%%%%%Jj%J%%%j%%%%%%%j%%J%JJ%j%%%j%
-18151C32jjj%%%%%%J%%%j%j%%JJ%%%%J%%jjjjjj%%%%%%j%j%j%J%jJ%%J%%%j%%J%%JJ%%%j
-18084C25j%j%%%J%JJJJ%JJJJJ%%j%%%%J%%%j%j%jj%%%J%%%%%%%jj%jj%%%%J%%%%%J%%J%%
-18017C29j%j%%%%%%Jj%%%%%J%%%j%jj%jj%%J%%%J%JJJj%%j%%%Jj%%jj%%%%%JJ%%jjj%%%J
-17950C24J%%%%%%%J%%%%jJ%%%%%%%J%%jjljjJ%J%%%jj%%JJ%J%%j%%%%%%%%%%%%jJ%J%%%%
-17883C23%%%%%%%j%%%jj%JJ%%J%j%%j%%%j%%jj%J%J%j%%%%%%%j%%J%%%j%%%J%%%%%%J%%%
-17816C20%j%%j%%J%j%%jj%%%%%%J%%%j%jJ%%J%%%%%%%%%%j%j%%JJ%%jjj%J%%%%%J%J%%%j
-17749C16j%%%%%%J%j%J%j%%%%j%%%%%%%j%jj%%%%%J%J%%j%%%%%%%%%jjj%%%%%%%%j%%%%%
-17682C08J%J%J%%jj%%%%j%j%%%JJ%J%%%%%j%j%%JJ%J%jj%%JJ%%%J%%jjjjj%%J%%j%%%J%%
-17615C08JJJ%%%jjjj%JJJ%%j%%%J%jj%%%%J%%%j%j%%J%%%J%%%J%%j%%jjj%jjj%j%J%J%J%
-17548C05JJKJ%jj%%%JJ%jj%JJ%j%j%%%%%%jjj%J%%jj%%%%%%JJJ%J%%%%jjj%%%%J%%%%%%j
-17481C05%%%J%%%jjj%jj%%%J%%J%jjj%j%%J%JJ%J%J%J%%%%%%%%Jj%jjjj%%%J%jJj%%%J%j
-17414C01%%%%%%%%%%%jjjJKKKJ%%%jkjjj%J%%%%j%j%%%j%J%%%%%%%j%%%%j%j%%%%%%J%%j
-17347B96%%j%jJ%J%%JJ%%%%j%%J%%%%J%J%%jj%%%J%%%jJj%%j%jj%%JJJ%%%%jjj%%%%j%%%
-17280B94%JJ%%j%Jj%jj%%%J%%%J%j%j%jjj%%JJj%%%%%J%%%%%%%%%%%%j%%%%%jjj%J%%%j%
-17213B88JJJ%%%%%%j%%%%%%%%%%%%%J%%JJ%j%jj%j%%%%%%%j%%%JJJJ%jj%j%J%J%j%%%%%%
-17146B90j%j%jjj%%%%jj%%JJ%%J%J%%%%%J%jjj%%j%JJ%%jJ%%%%jjjj%j%j%%JJJJj%j%%%j
-17079B81j%j%J%JJJJJKJJJJ%%%%%%%Jj%jj%j%%%%%j%jJ%%%%%%J%j%j%%%%%%%j%%%%%%J%%
-17012B86j%%%j%j%%J%%%jjj%%%%J%%%%%%%%j%jj%j%%%%%j%j%%%JJ%%%%J%%j%JJ%%J%J%jj
-16945B80%%JJJ%%%%J%%%J%%%%J%%j%%j%%j%j%%j%j%%%%JJ%k%j%%%%JJJ%j%%JJKJJJ%J%J%
-16878B90%%%JJJ%J%J%J%JJ%%j%%j%%%j%%%%%j%j%%Jj%jj%%%j%J%%%%%JJ%%j%jj%j%%J%%j
-16811B89%j%j%j%%J%J%Jjjj%%j%%%%J%%j%%%J%%J%%%%%j%%J%%Jj%jj%%%%%%%%jj%jJJJJ%
-16744B86j%j%%j%%%%%JJJ%%j%jj%%%%j%j%%%%%%%%%J%%%J%j%%%J%j%%%jj%j%%%%%%J%j%j
-16677B78%%%%%%%%%j%j%j%%J%%J%%%j%j%%JJ%%J%JJ%J%%j%%j%%JJ%%j%jJ%%%%j%j%j%%%%
-16610B77jjj%%J%%%J%J%%%%%jj%%%J%J%j%%jJ%J%Jjjj%j%%J%jj%%J%%%%%%jj%%JJ%Jjj%%
-16543B73%%j%J%%JJJJJ%%%%%%j%jj%jjj%%j%j%JJJ%%jj%j%%%%%J%%J%J%j%j%%j%%J%%%%%
-16476B71jJ%J%jj%jJ%J%%%%%%%%%%%j%%J%%j%%j%%J%%%%%%%%j%%j%j%%%JJ%J%%%j%%%%%%
-16409B69%J%j%%%%%j%%J%J%%%%J%%%%%%%%%%%%%%jJjj%%%J%%%%%%%JJ%jjj%Jjjj%%j%j%J
-16342B66%%J%%%J%%%j%%%%%j%j%%%J%%%JJ%%j%jjjjj%JJJ%jj%%%J%J%JJ%%%J%j%jjj%j%%
-16275B63%%jJJ%J%%jj%%JJJ%J%%j%%%%%%%%%j%j%j%%j%j%jj%J%%%%%%%jj%JJJJ%J%%j%%%
-16208B62J%jj%%%J%J%j%%%J%%%%%%%%J%%jj%%%%%%j%%%%jj%%JJ%J%j%J%%%j%j%%J%J%%%%
-16141B62%%jj%jJ%J%J%%%%j%%%%%%%%%jJ%J%j%%j%jj%JJ%j%%%%%%jJj%j%%j%J%Jj%Jjjjj
-16074B54%J%%J%j%%%%JJJ%%%%%JJ%%%%%J%%j%j%j%%j%%J%%%kjjJJ%%%%%j%j%%%%jJ%%JJ%
-16007B56JJ%%%J%jjjk%j%%J%%%%%%J%J%%Jj%j%%j%%%%J%jjjj%%%J%J%%%%j%%%J%%J%%%j%
-15940B53jjj%%%J%%JJJ%jkjj%%%%j%%%%J%%J%JJ%%j%k%%%J%J%%KJJj%j%%%%J%J%%%j%j%j
-15873B52%%%%j%%%jj%%%jj%%%%%%%%%J%J%%%JJ%%%%j%%%%jjj%%%%%%%%J%J%%Jj%%%%jjj%
-15806B46%%%JJ%%j%j%%%%%JJ%%jjj%%%Jj%j%%J%JJ%J%%%%%%JJ%%%%jjk%j%%Jj%j%%%J%JJ
-15739B47%j%%%%%%jj%%%%%%%%%%JJ%J%%jjjj%%%JJ%%%%%%j%j%%%%%JJJ%%jj%JJ%J%Jj%j%
-15672B46%%jjj%JJ%%%%jkj%%%%%J%J%%J%J%Jjj%%j%%%j%%j%%%Jj%%%%%J%%%j%%%%%%%%JJ
-15605B43J%%jkj%%%%%%%j%j%%%%J%J%%j%%%%%%%%%%j%j%%%%J%JJJ%jjjj%%%J%JJ%%jj%J%
-15538B39Jj%jjjjj%%%J%J%%%%J%%%J%j%j%J%j%J%%%j%%%J%%%J%%%%j%%jj%j%%j%%%J%%J%
-15471B35%%J%%%%%%%%%%%JJ%%j%kj%%j%J%%j%%%j%J%%J%J%j%%%%%%%%%%j%j%%%J%%%%%j%
-15404B32J%%JJ%%%j%%jj%%JJ%%jj%jjjJ%JJJ%%j%J%%%jkjjj%%J%%%%J%J%%j%J%Jj%%%jjj
-15337B27%J%%J%J%%%%%j%j%%JJ%J%%%%J%%%jj%j%%%%%%%j%j%j%%%J%J%%J%J%%%%%%JJ%jj
-15270B30%%%%%%%j%j%j%%%%J%%%JJJJ%jj%%%j%%jjj%%%J%%%jj%jJJJ%%J%%%%%%jj%j%J%%
-15203B26%%%%%%%%j%j%%%J%%%%Jj%%%JJJJjk%j%%%JK%%%j%%%jj%%J%%%%%%%%%jjj%J%j%%
-15136B23%%%%%%%JK%%jjj%%j%%JJj%%%%%%%%j%%j%%Jj%jJ%JJ%j%jjj%JJJ%jj%j%%%J%%%j
-15069B19J%JJjjj%%%%%J%%j%%j%jj%%J%j%%%%J%%%%J%%%%%%J%%%%j%%j%J%J%%jj%J%j%jj
-15002B15%JJJ%%%%%j%j%%j%%%JJJ%%jk%%Jj%j%jj%j%%%J%%J%%JKJ%%jjj%%%J%J%J%%j%j%
-14935B15j%%%j%%%%J%j%j%%%%%%j%JJJ%%jj%%J%%%%%J%%j%%%J%%%jjj%JJJ%%J%%%j%J%j%
-14868B14j%j%%%J%jj%%%j%%%J%%%%%%J%%j%j%j%jj%j%J%J%%%%%%J%%%j%%%%%%%J%%Jj%J%
-14801B10J%%%%%%jjkj%%%%J%%%%j%%%J%j%%%j%%JJJ%j%jJ%%Jjj%%jj%JJ%%%J%%%jJ%%%j%
-14734B06%%%%%%%J%Jj%j%%%J%jj%%j%jj%%%%%J%%%%%%%%J%%%%%j%J%j%j%j%J%J%%%%J%Jj
-14667B04%jj%%J%%%%%%%%%%%jj%J%%%j%%%jkj%%%%%J%%%J%JJ%%j%j%jJj%j%%%%%%%%%%%J
-14600A98%j%j%JJ%%%%%%j%j%%%%jjJ%JJ%%%j%%j%%%%%%j%jj%%%Jj%J%%j%%%%%J%%%JJKJ%
-14533A98%%j%kj%%%%%%%%jJ%%%%j%%%%j%j%j%%JJJ%%%%JJ%jjjkj%j%%%%%%%%%J%JJJJJJ%
-14466A95%%j%J%%%J%%J%%%j%j%%%%%j%j%j%j%%%%%J%J%%jjjj%%%%j%%j%%J%%%%%%%%jj%%
-14399A86J%J%%%J%%J%jjj%%%J%%Jj%j%J%J%j%%%%%%%%j%%%%%%%JJ%%j%%%%%%%%j%j%J%jJ
-14332A87j%%%J%Jj%%%Jj%jjj%JJ%Jj%%j%%%%jj%j%%J%%J%J%j%%%j%j%%%%%%%%j%%%%j%%%
-14265A80J%Jj%%%%%%j%Jj%j%%JJJ%%jkj%%%%%%%%J%%%%J%%%%%%%%%j%%%%J%%%%J%%j%%%%
-14198A80j%%%j%%%%J%jJ%J%%%%%j%%jj%j%%%%jjkj%JJ%JJJ%J%%%J%%j%jj%%j%%%%%%%%%%
-14131A74%%j%JJ%J%%%j%j%j%%%J%J%jk%j%%%%%jj%j%J%J%JJ%J%J%j%kj%%j%j%%j%J%%%%%
-14064A68%%%%%%%j%%%%%J%%j%j%%j%%%JJ%JJ%jkkj%%J%J%%%jj%j%j%JJ%%j%%JJJ%%j%%%%
-13997A64%%j%%%j%jjj%%%%%J%J%%%J%%j%j%j%j%%%J%%j%j%%Jjkjjjj%%j%%JJK%%J%j%j%%
-13930A53%%%%%J%%j%%J%%jj%%j%J%j%%j%%%%J%J%j%j%jj%%JJJ%%j%%%%J%%%j%jjjj%JJKJ
-13863A51JJ%%%j%%J%%%jj%%%JJJ%j%j%j%j%%%J%j%j%J%%%%%%%J%J%%%j%j%j%%%jjjj%JJ%
-13796A47J%J%j%jj%%%%%%%%%J%%j%%%%%%jj%j%%j%jjj%J%JJ%%j%%%%%j%%%J%Jj%j%%%%%%
-13729A40kjj%JJJJ%J%J%%%%j%%%%j%%%jjjjjjk%%JJJ%%j%%%%%%%%%%%j%j%j%j%jJ%%Jj%%
-13662A30jj%%%JJJ%jjj%jjjjjj%JJ%J%%%Jjjkjj%%%%jj%jjj%J%J%%J%%%%%JJJJJ%%%jj%%
-13595A21%%j%%%jjjkj%%%%%%%%Jj%JJ%%J%JJKJJJ%%%%%%J%%%jjjkjkk%j%%j%%%%%%JJJJJ
-13528A18KKKK%Jj%%%j%jj%jjjkj%JJJj%k%%%%J%%%J%%JJJJJJ%%J%j%%%j%%j%%%%j%%jkj%
-13461A18%J%%j%%%%%J%%j%%%j%jj%j%J%J%%Jj%%jjjkj%%%%%JJJ%%j%%J%%%jjj%%jJ%J%jj
-13394A09jjjjj%%%J%%jjj%%%%%%J%j%j%%j%%%j%j%J%%jjk%j%%%%j%%%JjJJJ%%%j%jj%j%j
-13327I1%jJ%J%%%%j%jjjjj%jjJ%JJ%%j%j%%%%J%%%%%%j%%%%%%%%%jj%j%jJ%%%j%jj%%%%j
-13259G8jjkj%J%%%jj%%%J%%%%%jj%j%%%%%j%%%%%%%jj%jjjj%%%%jjj%j%j%%%j%%%J%J%%%
-13191E9%%%%j%jjj%kj%j%%J%%%J%%%%%%jj%%%%jkkkjj%%JJJJ%j%%%%j%%j%jjj%jjjjjjj%
-13123C3J%%%%%%%%%%%%%%%%jkjj%Jjjjj%%%j%%j%j%%%j%%%%Jjj%j%%jjjj%%j%%%%jj%%%%
-13055A3jkjj%%%jjkjj%%J%%%%JJ%j%%jjj%%%j%%%%Jj%jjjjjj%j%%%%jjkjjjj%%%%%%Jj%j
-12987a6%jkjj%%j%J%%jkjj%j%%%j%%%j%jjkjkj%%kjjjJ%j%j%jj%j%j%j%jj%%j%jjj%jj%J
-12919e5%%jkjjjjjjjj%%%Jj%%jjj%jj%%j%%jjj%jjjj%j%%%%jkkjj%j%kjjkjkj%jjkjjkjk
-12851a09j%j%j%%%%j%jjjjjkjjj%j%j%jjjkjkkjjjjjjjjkjkjjjkjjjj%jjjkjkjjjj%j%jj
-12784a72kkjkkkkkkjjkkkkkk%%jkkjkkkjkjjkkklkklkklkjjj%kkkkjkklklkklklkkkjkkl
-12717b95kkllllllkllklkkklklkkklkkjjklkmllllmmlmmlmlmmmllmmmlmnnonnlnnnmnnmo
-12650e16nnnnoopopoonoopooooopppqpqqqqppppqqqqpnmlkj%%JKJ%knprj0j0j1j1j3j2j3
-12590h83j2j3j2j2j3j2j2j2j3j3j4j6j7j9k0k0k2k1k2k1k2k2k3k3k4k4k4k3k3k2k1j9j8j5
-12556a502j2p%OJ5K5L7N2O7Q0Q9Q7P4N2L0J1kj1j7k3k7l1l3l6l8l9l9l9m0m1m1m0m0l8l6
-12521a507l3l1k6k2j5pOJ9L7N9Q3J14J45J74J92J91J67J23P7M0J5mj7k6l3l8m3m7n0n1n3
-12490e61n5n5n6n5n3n0m9m5m1l7l1k4j4jJ6L6O3R3J31J75K22K64K92L00K69K09J42Q8M8K0
-12460A241Kj2k2k9l6m1m4m7m8m9n0n0m9m7m6m4m1l9l6l2k6j9j0KJ4L2N2P6J04J36J65J89
-12428A196J97J79J41R6N8L1J2jj1j8k4k7l1l2l4l5l5l5l4l3l2l1l0k9k8k6k4k1j7j2p%J0
-12395A313J9L0M5O0P5Q6R2Q6O9M9L0J6Nkpj1j3j6j6j8j8j8j9j8j9j8j8j6j5j4j5j5j5j4j6
-12360A644j5j5j4j3j3j3j3j2j3j2j1j1j1j0j1j1j1j0j1j0j0j1j0j0j0rj0j0rrqrrrrrqqq
-12321A229qqqpqqqppoppoooopooppoppoononmnopoonnnnnnmmmlmnnnoonnnnmlmlmlmmonn
-12255H60mnmmmllmlmlmlkkkklklklklmmmmmllllkkkklklllkklkkkjkkklkllkllklkkkllk
-12188F74jjkkkjkkkklkjkkkkkkkkjkjkjkkjkkkkjkjkkjkkkklkkjjjjjjjjjjkkkjjjjjj%j
-12121E68jj%jjj%jjkjjj%j%j%%%%%j%%j%%jj%%%%j%jkjkjjjjjjjjj%%%%jjjkkjjj%jjjjk
-12054E18kjjjjjjjj%jkjjjj%jjj%jjjkkjjj%%jjkj%jkjkj%j%jkjkkj%j%%%%%j%kj%j%%jj
-11987D58jkjj%jjjkjjjj%%%%j%jjjkjj%j%%%jjjkjj%%JJ%jjjkkjkjjjj%%%%%%%jjjk%%%k
-11920D09j%j%%jjjkjjjj%jjj%J%jjjkj%%%%%j%j%%J%Jjjjj%j%jkj%j%%%j%jjj%jkjjjj%%
-11853C69%%j%j%%%%kj%j%jj%jj%j%%j%j%jjjjj%j%jjj%j%%jj%%j%kjkj%%%J%%jjjkk%jj%
-11786C29jj%%j%%j%j%%j%jjjjjkkj%%jjJ%%jjjjjjj%j%%jjkj%j%jjj%j%jjkkjj%jjkjj%%
-11719B80%%%j%%%jjkkjjjj%%%%%jj%j%kjkkjjklljkjjjjj%jjjjj%j%jjjjjjjjjkjkkkkkl
-11652B10kkkkjjkkkjlklkkkllkllkklkkllmlkklkmllmmmmnoonnnnnoooooppopoopoponnl
-11585d4kJKPJ1J7K3L1M1N0N8O0N6M6L4K3J3RMLjkmmonoooooonnmmmmmmnmnmnmnlmmlmmml
-11530B90mnnoonmmmnmnnnnnmnmononmonnooopqpppppqrrqrj0j1j1j2j0j2j2j2j2j3j3j4j3
-11475a08j3j2j1j0j1j0qokKPJ5K4L5M8O4Q3J01J17J22J15R3O5M2K5J4OKjmnorrj0j0j0rq
-11436G08j0qqqpppopnooonmmllmmmmnnonnnnonnnnonmmmmmmnnnnnmmnmmmllmllmnmnooop
-11370C76oonopoppooppqqqpoponlkJMPJ2J8K5L3M3N0N6N6N2M3L0J9J0OK%jllmnnnnnnnnn
-11316F51nnnnmmlkklkkjklkklklkkklllllllkkjjjkkllkj%jjkjlklkkjkklkj%jjlkkjkkj
-11249E01jjkjj%j%jjjjkjjjjjjjkk%%%jjjjj%jjjkkj%j%jjjkjkkkkjk%j%J%j%j%jj%%jjj
-11182D39j%jjkjjjjjj%%%j%%%jkj%%%jj%jjjkjjjj%%J%%%%%JJ%j%jjj%jj%jj%%%%%jj%kj
-11115D02j%%%%J%%j%%j%j%%jjk%j%jj%%%%%%%%%%%jj%jjjjj%%%%j%%%jj%%%%j%%J%jj%%%
-11048C80%%%kjj%j%%%%%J%%j%%%j%%jj%%%%%j%J%J%jj%jj%%%JJJ%jjj%%j%jj%j%J%%j%%%
-10981C65%j%%Jj%j%j%j%J%%j%%%jjj%%%%j%%%%%jj%%%%%jj%%%%%j%JJ%%%jJ%%j%%j%j%j%
-10914C50%%j%J%%jj%%%%%%Jj%jj%%j%%%jj%j%j%%J%J%j%%j%%JJ%J%%%Jjjj%%%%%%J%%%j%
-10847C42j%jj%%j%%%%%%%j%%j%JK%%Jj%j%j%%jj%%%%%J%%%j%jj%J%%%jjj%%%%%%%%j%%J%
-10780C31%%%%j%j%j%%j%%%j%j%JJ%J%%%%%%j%%%%J%J%%%jjj%j%j%%%j%%%%%%%%%%j%%%%%
-10713C22J%JJ%%j%jj%j%%%j%%%%jjj%%%%%%%J%%%%%%%%%j%%jJJJJj%jj%J%%%%%%%%%%%%%
-10646C18j%jj%%%%%j%%%jJ%%%%J%JJ%jjj%%jj%j%j%%J%JJ%%J%jjj%%%J%%j%j%%%%jj%j%%
-10579C07%%J%%%j%j%%j%jJ%%j%j%J%J%%%%j%J%%%%J%%j%%J%%%%%J%%%%%%%%jj%j%%%jj%%
-10512C02JJ%j%%%J%%%j%%%%j%%%%%%kjjj%jJ%JK%%%jjk%j%%%j%JJJ%J%Jjjjjj%JJ%Jj%%%
-10445B96%%J%j%j%j%j%%%JKKJJ%%%%%JJ%jjj%%%%j%%%%%jjj%%%%%%J%%%j%j%J%jjjj%JJ%
-10378B93JJ%JJ%J%%j%jj%j%j%%%%j%%%jj%j%%j%%JJ%J%%j%%J%j%jjJ%%K%Jjjj%j%%J%j%J
-10311B89%KJJJ%j%%%J%J%jj%j%j%j%jJ%%%%J%J%%%%%jkjjj%%%%%JJ%%J%j%%%J%%%%%%%jj
-10244B87%%J%%%j%%%%J%%jj%j%j%%%%%%%%%%%j%%jjJJJ%J%%j%J%%%%%%%J%j%j%jj%%%J%%
-10177B83jj%j%%j%%%%%%JJ%%%%%j%%%%%%J%JjjjJ%%%%%%%%%%jjjj%%%%jj%%%J%%%%%%%%%
-10110B75J%%%%%%JJJ%%%j%jjj%j%jj%%J%J%%j%%%%%%%%%JJ%%jjjjj%J%%%J%J%%%JJ%j%j%
-10043B73J%%jj%jJ%j%%%%%%%%J%J%J%%%jjj%%J%%%jJ%%%%%%Jjj%%%%%%%jj%%J%JJjjj%%J
-9976B70%%%%j%%%Jjj%%%J%%%j%%J%j%j%%J%%%%%J%%%%%j%%%J%%%j%j%j%jj%%%J%%JJJJJ%
-9908B70%%%j%%%%jj%Jjjj%%%j%jJ%j%%%JJKJJ%%%jjjj%%%%%%%%j%j%J%%j%JJK%j%%J%j%j
-9840B65%%%%%J%%%j%j%%j%%%J%J%j%%%j%j%%JKJ%%J%jjj%%jJ%%%J%KJJ%jj%jjj%%jjj%%J
-9772B62KJ%%jj%J%%%%%Jj%jjj%J%%JJJjjjJJJj%%%%%j%%j%%%JjJj%%%%%%%J%%%%%J%%%jj
-9704B62j%%%J%%%%%jj%%%%%J%JJ%jj%j%%%Jj%%J%%%J%%JJ%%%%%%%%%j%%J%%%%%%j%%j%%%
-9636B62JJ%jj%J%%j%j%%%%%%jjjjjj%J%JJJ%%%jj%j%%%j%%%%%%j%J%%%%%%%%%jjj%JJJJ%
-9568B56j%j%%%%%JJJ%%JJJ%JJJj%%J%%%%%j%%%%J%%jj%%jJ%%%%J%Jjj%%%%%%%j%j%jjjjj
-9500B54%JJ%j%j%%JJJ%%jjj%%%JJJ%J%jjj%%%%%%j%%%%%jjjjjjj%%JJJKJ%%J%JJ%J%%%%J
-9432B58%J%%j%j%j%%jjjj%%%%%jjjjj%%J%JJ%%JJJ%%%Jj%%%%%%%%%%%%j%j%jj%JJ%%jjj%
-9364B48%%%%%%%J%%j%jJ%j%jjjJJJJ%JJJJ%J%%%jJ%j%j%%%%jj%J%J%jj%j%%%%%%%j%%%%%
-9296B47%%%%jj%%JJ%J%%%jjjj%%%%jkjj%JJJ%J%J%J%j%j%%%j%%j%j%jjj%j%%%%Jjj%jJJJ
-9228B37KJ%JJJJJJKJ%%j%J%%J%jj%%jj%j%JJKJ%%%j%kjjJJJ%j%%%%%%j%%%%%%j%jJ%%%J%
-9160B46%%%jkj%%%%%%%jkjj%%%J%%%%J%%%%J%%%%%%%jk%%%JJ%J%j%j%J%%J%J%%JJ%J%%%j
-9092B43%%%%%%%jj%%%%%%J%j%jj%%J%j%j%j%%J%%%%%j%%J%JJ%j%j%jJ%%jj%J%%%%%%J%%%
-9024B38jjj%%JJJJJ%jj%j%JJ%%%%%%%%jjjjj%jj%%%j%%j%J%J%%%JJJ%J%jjj%%j%%%%J%%%
-8956B33jj%j%%%%%jjj%JK%jjj%JJJ%J%j%%%%%%j%%j%j%jJ%JJJJ%%%%jj%%j%%J%%%jj%%%J
-8888B28%%%%%J%J%%%%%%%jj%j%%%%J%%JJ%%%%jkj%%%JJ%j%j%j%%%%J%%jj%%%%%jj%%%%%%
-8820B22%J%%j%%j%%j%%J%%%j%%j%JJ%J%%%%j%Jj%jj%%%%%%j%%%%J%%%J%%jjj%%%%%%%%j%
-8752B16jjj%%j%J%J%%%%j%%%%%%%%%j%j%j%JJ%J%%%%J%j%%J%%%j%j%%j%j%jj%J%J%%%%%J
-8684B11%%j%%J%j%%%j%j%%%%J%%%%j%%j%%%%%J%%%%%%%J%J%%%%jjj%%%jjjjj%j%%%%%JJ%
-8616B03%%%%j%%%%J%J%jjj%%%j%j%JJ%J%J%%%J%j%%%%%%%%%%%%%%J%%j%%J%%%%j%j%%j%%
-8548B01j%%%%%%%JJJ%%Jj%jj%%jj%jJ%%%j%j%j%%%%%%%%%j%%%j%%%J%%%%%j%jJKJJJ%Jjj
-8480A98%%%J%j%j%jj%%%jj%%%%J%%%%J%%%%j%%%j%%%%%J%%%j%jj%%%%%j%%%%j%j%%%%Jjj
-8412A87%%%%%%%jJ%%%j%%j%J%%j%%%JJ%%j%jj%%%j%jj%%%Jj%j%%%J%%j%%%%%%%%%%%%%%j
-8344A79%jjj%Jj%jjjjjJ%%J%J%%%%%%%jjjj%%%%%%%%j%%j%%JJ%%%%jjjjj%%J%KJ%%%jj%%
-8276A67%%J%%%%JJ%%%jj%jJ%j%jjjj%J%JJ%jjj%%%%%%j%%JJJ%%%%%%J%%%%%%%J%%%%%%%j
-8208A66%j%%%%%%J%%%%%j%j%jj%jj%%JJJ%%%%%jj%%%%JJ%Jjj%%JJJ%Jj%%%%J%%JJJKKJKJ
-8140A77JJKKJLKLKLMMMMLMMNOMNNNPOPPOOOOOPNNNNLMMMLMKKKKLKKKJK%J%J%%jjj%J%jjj
-8072C77j%jj%%%j%%%jj%jkjj%jkjj%%%%jjjjk%j%%%j%jj%j%jjjjjjjjkj%%j%%%%jjjj%kj
-8004C31kk%%j%%%j%j%%%%J%%jjjj%%j%jjj%%%j%k%j%%j%%jkjjj%J%%J%%%j%jjjj%%%%%j%
-7936C02j%jjj%jjj%%J%j%j%%JJj%jj%j%%%j%j%%J%jjj%%j%%%jjjj%jj%%%%%j%%j%jj%%%j
-7868B76%%J%%J%%jjj%jjj%j%%j%J%jjkjj%jj%J%J%%%%%j%%%JKLMLLKKJ%JJ%%%Jjjjjkj%j
-7800B80jj%%J%%jj%j%jjjj%j%J%%Jj%%%%j%%j%jjjj%%%%%%jj%%j%kjjj%%%%jjj%j%jjjj%
-7732B50%jjkj%jj%jj%jJ%J%J%KLLMNPPONLJJJJ%J%jjjjjj%%jjjj%%j%%%j%j%%Jj%%%%j%%
-7664B79j%jj%j%j%j%jjj%%j%%%%JJj%jj%J%J%%kj%%j%jjj%%%%%%j%jkkjjj%J%%J%%JJJKJ
-7596B62KLMLKKJJJ%j%kj%%%J%jjk%%j%%%%jJ%jjj%j%JJJJ%j%jj%%j%%j%j%%%%%%%%%jj%j
-7528B64JJ%%j%%%%%%jjjj%%j%%J%%J%J%jj%jJJJ%jJ%J%%jj%%jj%%%%%%j%%jjJ%%j%j%%%%
-7460B56JJ%j%%j%%%%%jjj%%JJ%%%J%%jjjjj%%%J%%JJ%%%%j%%j%jj%%%J%j%%jJ%JJj%%j%j
-7392B49%j%%%%%%%%j%%%%%J%%%j%%%%%j%%%j%jj%j%%J%%j%j%%%jJ%J%JJ%j%j%%%%%jj%j%
-7324B39j%j%%j%%j%%%%JKJKKJJJKJ%J%JJ%J%%%%%%%%jj%j%j%%jj%JJJ%%%jj%j%%j%jj%%j
-7256B43%%%j%%%%%j%j%J%%%j%j%%%%Jj%jj%j%%%j%j%jj%jjjkjj%%%%%%JJKLMMLMLLLKJJJ
-7188B61%J%J%%%%%%%kjj%%%%%%%%%jjj%%j%%j%j%%%%j%J%%%jj%%JJ%J%Jjjj%jjj%%%J%%%
-7120B50%jj%%j%j%J%%j%jjkjj%%%%j%%jj%JJKKKKKKKK%J%%%%%J%%%jjj%Jj%j%%%%%%JJ%%
-7052B55%%%j%jjj%JJ%j%j%%%%jjj%j%%%JJ%%%j%j%%%%j%j%J%%JJ%J%%j%%%%%Jj%%j%%%j%
-6984B46j%%JjJ%%j%%%%%%%%J%J%%%j%Jj%j%%JJ%%%%j%%%%jjjj%%%%%%%j%%%JJJ%%%%jJ%J
-6916B45%%%%%kjj%%%J%J%J%%%%%%%%%%j%j%j%%%%j%%J%%JJj%%%%%j%j%J%%j%%jjj%%%%%%
-6848B37%%J%%J%j%%%j%%J%%J%%%Jj%j%%j%%%%%%J%%%jJ%%jjj%%%JJJ%J%%%%j%j%j%J%%%j
-6780B36J%JJKJ%%jkjj%%%%%j%%%%%%JJJ%%%%%%Jjjj%%j%j%jj%%J%JJJ%%%%%%%%%%%j%%%%
-6712B36%jkj%%%J%%%J%%%j%%J%%%%j%J%K%%%jjjJ%%%%%%%%%j%JJ%%%%j%%%%%%%%%%%%j%J
-6644B34%%%j%%%J%%%jJ%%%%j%%%J%%%%J%j%j%%%%j%J%J%jJ%%j%jj%%j%%JJK%%%%%%j%%%%
-6576B33%%%%%%%J%J%j%J%jjj%j%J%%J%j%%j%%%%JJ%%%j%%jjjjjJ%J%J%%%%%%%%j%j%J%Jj
-6508B29%%jJ%%J%JJ%%jkjj%%J%%%JJ%%j%%%%J%%%%j%%j%j%J%J%J%j%jJ%%%jjk%j%J%%JJ%
-6440B27J%%%j%%Jj%%JJ%%%%%j%%%%j%j%J%J%%%J%j%%jj%j%%%JJJJj%j%jj%%%%JJ%J%%J%%
-6372B29jj%j%%%%%J%J%%%%%jjjj%JJ%J%%Jj%j%j%%%j%%J%J%%jJ%%%%j%%j%%%%%%%J%%JJJ
-6304B28%Jjjjjjjj%j%%%%%%%J%%%j%%JJJJjjjjjJJJ%%%j%%%J%%jjj%%%J%JjJ%%%%J%Jjj%
-6236B22j%%j%%%JJ%%%%J%J%%J%j%%%%%j%jJ%%%jjj%%%%JJ%j%jjj%%J%j%%jJ%%%%%%%%%%%
-6168B18%JJJ%j%%%J%%j%%%%j%%%%%%%%%%%%%%%%J%%%jj%%%Jjj%%%%JJ%%%%%jj%%%J%j%%j
-6100B16%%%%j%%JJ%JJJ%j%j%JJ%jjj%j%%jjj%%J%%j%J%J%%%J%%%j%%J%j%%%%%%%j%jj%%%
-6032B12J%J%%JJ%J%%jjj%%%%j%J%%jJ%J%J%J%j%j%%%JJ%%%%%%%%%%%%%jjjj%J%J%%%J%%j
-5964B15%JKJ%jj%%%j%%%jj%j%%j%%%%%%%J%J%j%jj%%%%%%%%%%jjj%%%%jj%%%%%J%j%%%%J
-5896B07JJJ%%%j%j%J%%%%%%%%jj%j%JJ%%%j%%%J%J%jjj%%j%%%j%J%J%%%J%%%j%%Jj%%J%J
-5828B08jjjkjjj%JJJJ%j%j%%%%%J%j%jj%%%j%%J%jj%%JJ%j%%%%j%JJ%%%j%%%J%J%%%%%jJ
-5760B01%JJ%j%%JJ%%%%%jj%%%JJ%J%J%j%j%%J%j%j%J%%jjj%JJKK%%%jj%%j%j%%J%%J%%j%
-5692B04%%%%%%%j%%%J%J%j%j%%j%%J%J%J%j%%JJ%J%KJKKKKJJKKLKJJjj%j%%%J%J%jj%%J%
-5624B29%j%%%%J%%%%j%%j%%%%j%%%JJ%%j%j%%jj%%J%%jjj%JJ%J%%%%j%jj%%%%jjjj%%%jJ
-5556B18%%JJJJJJJJJ%%%%JKJ%j%jJ%%JKJJJ%j%%%%%j%%%j%%%%%%%j%JJJJ%%j%j%%JJ%%%%
-5488B36%J%%jj%%%%j%jjJ%Jj%j%J%J%%jjjj%%%%%JJJK%%j%J%j%jJ%%%%%J%%%%j%j%%%%J%
-5420B34%jjjj%J%%J%%%%%%j%jjj%J%%KJJ%%j%jJ%JJJj%jj%%%J%%%%j%j%JJJ%%%jjj%j%JJ
-5352B32%J%J%%Jj%%jj%J%%jj%%J%J%j%%J%jj%JJ%%%jj%%%%%jJ%%%J%jj%%%%%j%%J%%J%jj
-5284B29%j%j%jJJ%%%%%%JJ%%%%%J%jjj%%%%Jj%j%j%%%%%J%%JJ%%j%j%%%%%%J%%jjj%%%%%
-5216B25J%J%%%%%%%j%j%jJ%J%%JJ%%%%%j%%%%j%%%J%j%%%%%%%%J%%j%%%j%%%%%J%J%j%%%
-5148B26J%%%Jjjjj%%Jj%jJJJJ%j%j%%%j%%%J%%%%%jjjjjJJ%%%%%%%%J%j%%%%%J%%%%%J%%
-5080B24%%J%%j%%j%j%%%%%%%%j%%JJ%J%J%Jj%j%jjj%%%j%%j%jJJ%%%%J%%%%%%%%%%%%J%%
-5012B22%%J%%%%jj%j%j%jjj%JJJJJ%%%%%%%%%%%%j%%%J%%%%j%%%%%j%%Jj%j%j%%J%J%%JJ
-4944B21J%%Jj%j%%%JJ%%j%%jjj%%%%%%%%%j%%%%J%%%%j%JJJ%%%jj%j%%%J%J%%%%%j%%%J%
-4876B20%%KJK%jjjjjjj%jj%%J%%%J%%%j%%j%J%%j%%JJ%%%%J%%%j%j%%%%J%%%j%j%jj%%J%
-4808B15J%Jj%%jJ%%J%%%j%jj%jjJJJK%%%%jjjj%%JJJJJJ%%%jjk%%%J%%JJ%%JJ%%%%%j%%j
-4740B18jjjjjjJKJJJ%%%j%j%%J%jj%%%J%j%J%%j%J%jjjj%j%%JJJ%KJJ%j%kjjj%JJJKJ%%%
-4672B18%jjj%jjj%%%%JKKKJ%j%j%%%%%%%%%%%%%%j%jjjjjjj%%JJJKJJ%j%%J%J%%jjjj%Jj
-4604B14%%j%%%%%%%%JjJ%JJJJJJ%J%jjjkj%j%%JJ%j%J%J%%%j%jj%jj%%J%%%%%J%%%%%%%%
-4536B14J%Jjjj%%J%JJ%%%%%%%j%%%%%%%%j%j%j%j%%%%%%%J%%%%j%%J%jj%J%J%JJj%jj%jj
-4468B09J%J%%j%J%%%%%%%%j%%%%%%jj%%J%%%%%J%%J%%%jj%j%J%J%J%J%%%%%J%JJ%J%jkj%
-4400B12%%%%j%j%%%%j%J%JJ%%%jj%j%%%J%Jj%%J%%%jjJ%%%JJ%%J%j%j%J%%%%%Jj%j%%%%%
-4332B11%%%%JJj%jj%%%%%Jj%J%%%%j%%%%jJ%J%J%J%%jJj%jjjj%j%%JJ%%jJ%%%J%%%j%jjj
-4264B06j%%JJ%%%J%%%J%%j%%%J%J%J%%%kjj%%J%%%%%%%%%%%J%jjjj%j%J%%%%%JJ%%%%%%j
-4196B06%%%%%%J%JJJJ%%jjkj%jJ%JJ%%j%jJ%%%%%%%J%%%%J%%%jjjJ%J%j%%%%%%j%%JJ%%j
-4128B07j%jJ%JJ%j%%%%J%%J%jjjJJ%J%%%j%%%J%%%%%j%j%%%%%%%%%%%jj%J%%j%%%JJJ%J%
-4060B09Jjj%%J%jj%j%%j%%jj%%J%%%%J%%j%%J%jJ%JJ%J%%%%J%%%jj%j%%j%%%j%j%J%JJ%j
-3992B05J%J%%jj%j%%%%j%%%%JJJ%%j%j%j%%JJJ%J%%%%%%%j%%%%j%Jj%jjj%%%j%%%%%JJ%%
-3924B03%%%j%%%%JJJ%jj%%J%%J%%j%%%%%%J%J%JJ%J%%jj%jj%%J%%J%%%%%j%j%%%JJ%J%JJ
-3856B10J%%jk%j%%%JJ%%jj%j%jjj%%%JJ%j%%%jj%%%%%%J%%%j%jJJJ%J%J%j%%j%%%%%jJ%j
-3788B03j%%%JJ%J%%%%J%jjjjj%%JJ%j%jJJJ%j%j%%%JJJ%j%j%%%%J%%j%%J%jj%j%%%J%%%%
-3720B02%%J%%J%%%j%jj%%j%j%%%JJj%%j%%%%J%J%%%%%%%%%%J%%%J%%j%%%%j%%%%%%J%%j%
-3652B01J%%%j%%%j%%JJJJ%Jj%%jjjj%%%j%%%%JJ%%%%%%%j%%J%%%%j%j%j%JJJJ%%%%%%jj%
-3584B00%%%%JJJj%jj%%%%%%%%%j%%jJJJJ%%j%j%%%J%Jj%%%%%JJ%%%jj%%JJJ%%j%jjjj%%%
-3516A99%%%%J%%%%%%%%%%%J%j%%J%%%j%%j%jj%%%J%JJ%%j%%J%Jj%%j%J%%%%%%%jjj%j%J%
-3448A97%JJjjjj%JJ%%%%%%%%%%J%jjk%%J%%%%%%J%%%J%J%%%%JJ%%j%%J%Jjjj%%JJJJ%%j%
-3380B01j%J%%J%%Jjjjjj%%J%%%%%j%j%%JJJ%%%j%%%%%J%%%%J%%j%%%Jjj%j%%%JJ%jj%jj%
-3312A96J%%j%%j%%%%KJKK%jj%j%j%jj%%%%jJ%%jJ%JJJ%J%%jkj%J%%%j%JJJJJjj%%Jj%%%%
-3244A99%%jJ%J%J%%jjj%jjj%J%%j%%%J%JJJ%%%j%%j%j%j%%%%j%%j%JJ%%%%J%%j%%%J%%%j
-3176A95j%%%%%JJJ%%%j%jJK%%%%j%j%%%%%JJ%%j%%JJJ%%jj%j%j%%%J%%%J%%%jj%j%%%%J%
-3108A96%jj%jjJ%%%%JKJ%J%%j%%%J%%j%%j%%%J%%%j%%JJ%%jjjjjj%%j%J%J%%%%JJ%%%j%%
-3040A94%%%JJJJ%j%%%%%%%%jj%JJ%%%jjj%%j%%J%%J%%jJ%J%%J%JJJjjj%jj%%%jJ%%%k%jj
-2972A91%J%J%j%%J%%%%%%%%%%J%J%J%%j%jj%%%jj%%JJJJ%%J%%%%%%%%%jjj%%%%%J%%%j%j
-2904A92%j%j%JJ%J%%%%j%%%%j%J%J%jj%JJJJJ%%%jjjj%%%%%%%JJjjj%J%J%J%%%j%j%%JJJ
-2836A95%%%%%%J%%j%j%%j%%jj%%%%J%J%J%J%%jjj%%j%jj%%J%%%%JJJ%J%%%%J%Jjjj%%J%J
-2768A95%jjjj%%J%%j%%jjJ%JJJJJ%J%J%%%jjjjk%%%%JJJj%%%%%%jj%jJ%%%%%%%%%%%%%%%
-2700A91%%%%j%J%%jj%%%%jJ%J%J%%%j%J%JJ%%jj%jJj%%%%%%%J%J%%j%%j%J%%jj%%J%J%j%
-2632A90j%%J%%%%J%%%jj%%%%%%%%J%j%JJJJJ%%jjj%%%J%%%j%%j%j%%%%%j%%%J%J%%J%%%%
-2564A91%jj%jJ%%%%J%%%%%%%%%%%%J%jj%j%%Jj%%%%%%%%%j%J%%J%%%%J%%%j%%%%%%j%%jj
-2496A86JJK%%%%%%j%%JJ%%j%jj%%%%%JJJ%%%j%%%%%j%%j%J%%%%%J%%%%%%%%jjj%j%%%%%%
-2428A86%%jjjj%%JJJ%j%j%%J%J%%JJJ%%%%j%j%J%J%%%J%%%jj%%J%JJ%J%%%jJ%J%jjjj%%%
-2360A88JJ%j%jj%%%%J%%%%jj%j%%%%%J%J%J%%%%jJ%%%%j%j%%%j%%J%%JJJJJJ%j%%%%%%J%
-2292A92%%%%%%%%J%%jj%%%jj%%%J%%J%J%%J%%%jjjjJj%%jkj%%%JJ%J%j%j%%JJJ%jj%jjj%
-2224A84j%%JJJ%%J%%J%j%J%J%J%%%j%%%Jj%j%%jj%%KJJJj%j%%jj%%JJ%%%J%%j%%j%j%%%%
-2156A87J%J%%%%%j%Jj%j%%J%J%J%%Jj%jj%J%%%%j%%%J%j%J%%%jj%%%%%jJ%j%j%J%JJJ%%j
-2088A88kjj%%%jJJ%J%%%%%%%j%j%j%J%%JJ%%%%%%%%%J%j%j%%%%%JJ%J%%jjj%J%%J%%%%%%
-2020A87J%j%jj%%%j%%J%%JJJ%jj%j%j%J%JK%J%%%%j%%%%j%jj%J%%J%jj%%%%J%J%%%J%%jj
-1952A86%%%%%%j%j%Jj%J%%J%%%%%%J%%%%%j%%%%%%J%%j%%jj%j%JJJ%%j%j%%%j%%J%j%Jj%
-1884A83j%%%JJK%%%j%%J%J%%%%%jjjj%%J%jj%j%%%%%%%%%JJKJ%%%%%%%%%jj%jj%%%jj%JJ
-1816A82%J%J%%J%%%J%%%%%jjj%%%J%%j%%%jj%J%j%%J%%%JJJ%j%Jj%%J%%j%%%j%%J%j%%%j
-1748A82jj%%J%%%%%%%%%j%%J%%JJJJ%%j%%jj%j%J%%%%%%%%%J%J%%jjj%%J%JJ%%%j%%%%%J
-1680A84%%%%jjj%%%%J%%jjjJ%%%%%%%%J%J%%%%%kjj%J%%j%%JJJ%%%%JJ%%J%j%j%%jj%j%%
-1612A79J%%j%j%J%%%%J%%J%%%jj%%JJJJJ%j%j%%j%%%%Jjjj%jjJ%%%J%J%%%%jjjJ%JJ%%%%
-1544A80%%J%j%j%j%%%J%%%%J%J%%%jjjjJ%J%%j%%%JJJ%J%J%J%J%%%%%%%jj%%JJ%%%%%%%%
-1476A85j%jjj%%J%%%%Jj%%%%%%%%jjJ%J%%%%J%%%%jjjJ%JJ%j%j%J%%%%%jj%%%%%%J%%J%%
-1408A82jjJ%%%k%jJj%%j%%%%J%%JJJJ%J%%%%J%%%%J%%j%%%J%JJ%Jj%%jJ%%%%%j%%%%J%J%
-1340A88%jjjjk%%J%%j%%%j%%%%%J%%%jj%j%J%JJJj%jJ%%%%%%%%%J%%j%%%jjjj%JJJ%%%%%
-1272A81%%%%jj%j%%%J%%JJ%jj%%%%%%JJ%%%%%%%J%j%j%%%Jjj%%J%%%%%j%%JJ%%%j%Jj%%J
-1204A81JJ%J%%%jj%%%j%%%j%%%%%%J%%%%%JJ%%jJ%%%jj%jjJJ%%%j%%%j%%%J%J%J%jjjkj%
-1136A76%JJ%%%%%%%J%%JJ%%j%jJ%j%J%%%%%%%%%%%j%j%%%JJ%%J%%JJ%%kj%%J%Jj%%%%%%J
-1068A82%%jjkj%%%%%%%%%J%%j%j%%J%J%%%%J%j%%j%%%jJJ%J%%%%%%%%%%%%%jjjj%%%JJJJ
-1000A79%j%%j%%JJJ%j%%%j%%j%JJJj%J%J%jjj%j%J%%%%j%%%%%J%%%%%JJ%%%%%%%%%J%Jj%
-932A81jjjj%%%J%%j%%%%jj%J%%%JJ%jj%%JJJK%%j%j%j%%%%J%J%jj%j%%%%J%J%%%%%Jj%%%
-863A79Jjjjj%%J%%%%%%%J%%%%j%%%%%J%%J%%jj%%J%%%%J%jj%%%jj%%%%%%%JJJjj%j%%jJ%
-794A75J%%jj%%%KJ%%%%%jj%%%%J%%%%%%j%%%JjJJJ%j%%JJJjjjk%%jJ%%JJJ%%%%%jj%j%J%
-725A76J%JJJ%%kj%%%Jjjjj%%JJ%J%%%%%%jj%j%%%J%%%%J%%%%%%%%J%j%jkjj%%JJJ%%J%JJ
-656A77%j%j%%%%%%JJ%%%j%%J%%%j%%%J%Jj%j%%KJJjjj%J%%J%%%%%%%%%%%%%j%j%%j%%%%%
-587A76%%%%%j%j%%%JJJ%%J%Jjjjjj%%%JJJ%%%JJ%%%%jj%jj%%%J%J%jjkj%%%%%%%J%j%J%%
-518A73%jJ%%J%J%j%jJJKKJ%%j%%%%J%Jj%%%%%%j%%%%%%%j%jjJJK%J%%%%j%%%%j%%%%%j%%
-449A78j%%%J%%%J%%%jjj%%J%J%JJ%jj%%Jj%j%%J%%%%j%%jJ%J%%%jjj%j%%J%%%%JJJJ%J%j
-380A79%%jj%%%%%j%%%J%%%j%j%jJJJ%J%%%%%%jj%%%%%J%%%%%%%jj%%%%%%%%%%%%%%J%j%j
-311A74%j%%%J%%%%%j%%JJJJ%%%jj%j%%%%%%JJ%%%%j%%J%J%J%J%j%j%%j%%%%j%%%J%KJ%%%
-242A79j%jJ%%j%%j%j%%j%%%%%%%J%%jjjj%JJ%jj%jJ%J%%J%JJJ%%%%%j%%j%%J%%J%%J%%%j
-173A76jj%%%%%JJJ%j%%%jj%jJ%JJ%J%%%j%j%%%%j%j%%%%J%%%%jjj%JJ%J%%J%%jJ%%%j%jj
-104A72j%JJJJJ%j%jjjj%%%%J%%%%%%JJJ%%%%%%J%Jj%k%%%%%JJ%J%%j%%%J%%%j%%J%j%%jj
-35A74%j%%j%%j%JJJJJ%%j%jJ%%j%%%jj%%%JJJJ%jj%%KJ%%j%J%J%%jjj%j%%%%%j%j%%J%J%
34A74J%%JJ%%%jjkk%%JKKJ%jjj%j%%%J%J%%j%%%%%%%%%%%%%J%J%j%j%%JJ%%jjjj%%JJ%j%%
105A73Jj%jj%%%JJ%J%j%%%%%JKJ%%%jjj%j%%JJ%jkjj%J%J%%%%%J%%jj%%JJ%%%%%j%%%%JJ%
175A74jjj%%%%j%%%J%j%j%JJJJj%%%%%%j%%%J%%JJ%JJ%%%jjjj%J%J%%%%%%j%j%%%J%%jkj%
245A69J%%%%jJ%%%j%%%%J%%J%JJ%%%%%%JJJ%jjjj%%%jjj%%%J%%%JJJJJ%kj%J%%%j%j%%%JK
315A74%j%j%%J%%%%%jjjJ%%JJJj%%%%j%j%%%%jj%%%JjJ%%%%%%%J%%%%JJ%%%%j%%%%%%J%jj
385A71%%J%j%%%%J%%%%%%j%%%%%jJ%%%j%jJJJJ%J%%%J%%%%jj%%J%%jjk%jJJ%Jjj%%%%%%%%
455A70%%%J%jjJ%%%%J%%%%j%J%J%%%%%J%J%%%%%j%J%%J%%%JJ%kkkj%%%%j%J%J%%jJJJ%J%j
525A73jkj%%J%j%J%%%J%%J%J%%j%jJ%J%j%j%%J%jj%j%%%%%J%%%jj%%%%j%%%J%%%J%J%%%J%
595A71%J%%jjjjJ%J%%%%j%%%%%j%%JJ%%%J%Jj%j%j%%%J%%%j%J%J%j%%%%%%JJ%%%jJ%%jj%%
665A70J%J%%%jjj%j%JJJ%%%%%%%j%%J%J%%%%%%Jj%j%j%%%%%J%%JJ%%%%%%J%%jjjj%%%J%J%
735A72J%%%%%JJ%%j%Jj%j%%%%j%%%%%%j%%%%%%%%%jj%%J%J%%%j%%J%%j%J%J%J%J%j%j%J%%
805A73%%%%%j%j%%%jkj%%j%JJJ%JJ%J%J%JJ%j%j%%jjjjj%J%J%%%kjj%JJJ%%j%JJJ%J%%%%%
875A72j%Jjjj%%J%jJ%J%J%%%%%%JJ%%Jj%%%%j%jjj%j%j%J%J%%J%%j%j%%J%%J%%j%%%%%%JJ
945A72JJ%%kkjj%%%%JJ%j%jJ%K%%%%j%%%%jjjjj%%%JJJJ%%J%%%%%%%j%jJ%%%%%%%jj%J%%J
1015A69%J%%%j%%%J%jj%%%%%j%%J%%%jj%%%%J%J%%%J%%%%jJ%J%%jjj%%%%jJ%JJ%%%%%%Jj%
1084A69%%%%j%j%%%%JJ%j%%%%%%%J%%J%j%%j%J%%%%j%%JJ%%%jk%%J%JJ%jj%j%J%%%%J%j%k
1153A66%j%J%%JJJ%j%%JJ%J%%%jjjjj%JJJJ%%j%%%J%J%jj%%%%%%%jj%j%%JJJ%%JJ%J%%j%%
1222A71J%jjjJ%%%j%%J%%%%j%%%J%%jjj%%JJ%%jj%Jj%%%%%%%%j%j%%J%J%%%%J%%%JJ%%%j%
1291A69%jjjjj%jJ%%%JKJJ%%j%jjj%J%%JJJ%%%jjj%%J%KJJ%%%%jjj%%%%JJ%%j%%J%%j%%%%
1360A69jj%jJ%%JJ%jjj%j%J%J%j%%%%j%JJ%JJ%%%J%JJ%J%%jjj%%J%J%%jjj%j%%%j%%j%%%J
1429A67%%%%j%j%%j%j%J%%%%j%%%J%%%J%JJj%%%j%J%%%%J%%%%%%%J%%J%%jjj%j%%%%%%%J%
1498A66JJ%J%%%jjj%%%%%%%%J%J%J%%J%jkjj%kjjJJJJ%%%%J%j%jJ%J%%%%%%%J%jj%j%jJ%%
1567A64J%%%JJ%%%%%J%%%%%%%%J%%%j%%%kj%j%J%%j%J%J%%j%J%%%Jj%j%j%%%%%J%JJJJ%jj
1636A67jJJJ%jjj%j%J%%%JJKJ%%j%j%%%%j%jj%JJ%J%j%%j%jjjJJ%J%%jjjj%%j%JJJKKK%J%
1705A72%%j%j%%%%jjjj%%j%%JJ%%%%%%jj%%%J%JjJ%%%%j%%%j%j%J%JJJ%%%%%%Jj%j%%%%Jj
1774A67%%%%%%jj%%%JJJ%j%%%%j%Jj%j%jj%%%%%%%j%j%%JJ%J%JJ%%jJ%%%j%%%jjjJ%JJ%Jj
1843A65%%%%J%%J%%%%%%%%%%%%%%%%%%%j%j%%%%%%%%%%%J%jJ%%%%J%j%%%J%%%%JJ%%%jjj%
1912A66%KJ%%jj%jJ%j%j%%JJJj%jjj%%%%%J%j%jjj%j%J%JJJ%%%%%%%JJ%%%%jj%%j%JJJ%%%
1981A66kj%%%J%Jj%JKJJ%J%%%%%jjkj%j%j%%%%%J%j%%%%JJ%%%jJ%J%%j%%%%j%j%%JJJ%%j%
2050A65%%%j%jj%%%JJJ%%%%j%j%%J%%J%%%j%J%%%j%%J%%%%%J%J%%%%%%%J%J%%j%j%%%j%j%
2119A65j%J%%%%%j%jJ%%%jj%%%%J%%JJJJ%%j%j%j%%%JJ%%%%j%jjjjjjj%%JJJ%%J%%%JJJ%J
2188A66J%%%jkj%%JJJ%%%%J%%jj%%J%J%J%Jj%j%jj%%%%%%%jJ%j%jJJJKJ%%j%j%%j%j%%%%%
2257A65%%jj%j%J%J%%%%JJ%jjjj%%%%%J%%%j%%j%JJJ%j%%j%%%%%j%%%JJ%%j%%jjj%JJJ%%J
2326A63%%%%%jj%%%J%J%%%jj%J%%J%%jjj%JJJ%J%%%jj%jj%%%%%%%%JK%J%%j%%%j%%%%%%%j
2395A61%%jjJ%JJKJJ%%%j%%j%%jjjj%%J%JJ%J%JK%J%J%%j%%%J%%%jj%jj%%j%%%%jkj%%%%j
2464A59%J%%jj%j%J%JJ%JJ%%%%%%%%%%%j%%JJJ%%%%%jj%J%JJJK%%J%%J%jjjj%jjjk%j%%%%
2533A60%JJJJJ%%jjj%%j%j%%%j%%JJ%JJ%%%%%j%%j%%JJ%J%%%jkjj%j%jj%J%KKKJJJJJJJ%j
2602A69%%j%jjjjJ%%%jjjjJ%JJ%%%%JJJ%%jj%%%j%jjjj%%J%%JJJjjj%%%%%%j%j%%%%JJJ%J
2671A63%%J%%%%%%%%%jj%J%%jjj%%%%%%JJJJJJ%%%JJJ%%jjj%j%j%%jj%%j%%j%j%JJK%J%%%
2740A64%%jj%%JJ%%%j%jj%j%%JJJJ%J%j%%%Jj%%jjj%J%JJJ%%jj%%J%J%%%%jjkj%J%%%%j%%
2809A60%%j%J%%J%%j%jjjJ%KJ%%%j%%J%%%%%%%JJ%%j%%%%%%%%J%%%Jjjjkjj%JJJJ%Jjj%%J
2878A61j%%%J%%jj%%%%J%%%j%%J%%%jJJ%JJ%%%%%j%jjj%%%%J%JJ%J%%%j%J%%%JJ%jj%%%J%
2947A64%j%%j%%j%%J%%j%j%%%jjj%JJJ%%J%jjj%JJJ%j%j%j%%%%JJ%%%jj%%%%J%JJJ%%%%J%
3016A63%%kj%%%%%%%j%%%j%%J%J%J%%j%%%J%%%%%%%%JJ%Jjjj%j%%J%%%%%jj%j%J%%j%J%%J
3085A60%j%%%%%%%%%%j%JJJ%%J%%%%%%j%J%%%j%j%%%J%J%j%j%%%Jj%j%%j%%%J%%%%%j%J%J
3154A60J%%%j%j%j%%%J%%%%JJ%%%%%%%jjj%%%%%%%jj%%%%%%%%%JJ%%%%j%%%%J%J%J%%jj%%
3223A58%JJJ%jj%J%j%j%j%%%%%%%JJ%J%%%jj%j%J%%%%J%j%%%%%%%j%%%%%%%%%%%%%%%%%%%
3292A57J%%J%Jjj%j%%%%%%J%J%J%%%%%%j%%%Jj%%%J%J%%%j%%%%%%%%%j%J%%%%%%J%j%%%%%
3361A60j%jjjj%J%J%%J%J%%%%%%j%j%jJ%%%%%%J%%%%%%%J%%%%jjj%JJ%%J%%%j%%%jJ%JJ%%
3430A60j%J%%%%%j%j%%%J%%%%jj%%%Jjj%j%%%j%%J%J%%J%j%%%%%%%J%%%%%%%%%j%%J%%jj%
3499A55%%%%%%%%j%%%JJJKJ%J%%%%jjj%j%%%%%%JJJJ%%%%%%%%%%j%%%jjk%%JJJjjjj%%%%J
3568A56jj%%JJJJ%%%j%%%%j%%%%%%JK%%%j%%%%j%jj%J%%%J%%jj%j%%JJ%J%%%j%%j%%j%%J%
3637A55J%%%%%%%J%%%%jj%J%%%j%%%%J%JJ%%%j%J%jj%%%j%j%%%J%%%%%%%%%%%j%j%%J%J%J
3706A56JJ%%J%%J%%%jj%%%%%%J%%%J%jjjj%%%%j%J%%%j%%J%%%j%%%%J%%J%%%%J%%%j%%%%%
3775A57%J%jjj%jJ%%J%%J%Jj%%%%J%%%%%%%%%%%%%%%j%j%j%j%%%J%J%%%%J%%%jj%J%%jjj%
3844A53j%%J%J%%J%J%%j%%%JJ%%jjj%%%%%Jjj%%%%%J%%%J%%J%J%%J%%%jjj%%J%j%jj%%%%J
3913A54%JJ%JJ%%j%%%%%J%%jjjj%j%jj%%J%%J%%%%%%%J%JJ%J%%%%%jJ%%%%%j%%%J%j%J%%j
3982A56jj%%j%%J%jj%JJ%JJ%j%j%%%JKJ%jj%%j%jj%j%JJ%JKJJ%j%%J%%jjjj%j%%J%%%%%%%
4051A55%%%%j%%%%JJJ%J%j%%j%jjj%%%%JJ%J%%%j%jjjj%%%%JKJJJJ%J%%%%%jj%J%%%Jj%%%
4120A58%%%%kjjj%j%j%%JJJJJJ%%%jk%%%%%J%%J%%%%%%%%%J%%%jjj%jj%JJ%%%%%%%%%%%%%
4189A54j%j%%%JJ%jj%%%%j%J%JJ%%J%jj%%JJ%j%JJ%%%j%%j%kjj%%JKJJ%%%J%%%j%%%%%J%%
4258A56%j%%J%jj%j%j%J%JJJ%J%jj%jjj%%%JJ%%j%%%J%j%%jj%J%%%JJJ%%j%%%%%%jj%%J%%
4327A53jj%%j%%JJJ%%%%%%%%%%J%J%%%j%jJ%Jj%jJ%%j%j%J%%%%%%%%%%J%%%%Jj%%%%jJ%%%
4396A54jjj%%%JJJ%%%%j%j%%%%K%%%%%J%%%%%jJ%Jjjj%%%J%J%J%%jj%%j%j%%%JJ%%%%%JJ%
4465A56%jjjjJ%J%%%%jj%jJ%J%%%%j%%%%%%j%%%%%j%JJJ%%j%j%%%J%%J%j%j%%%%J%%%%%J%
4534A53%J%%J%jj%j%jj%%%J%J%J%%%%j%%%%%%%%j%%%%%J%j%%%j%%J%%%jJJJ%jj%%%%%J%%%
4603A52%J%J%%%%j%%jJ%%%j%JJJj%kjj%%%JJ%%%%%%%%J%%%j%%%%K%%%jj%%%j%%J%%%k%%J%
4672A51%%j%%%j%j%%%%JJ%%%%%JJJJ%j%jj%%%JJ%%J%%J%j%jJ%%%%j%%%jjj%%%%%JJ%%J%j%
4741A52j%%JJ%%%j%j%JJ%Jj%j%jk%JJJ%%%%%j%%j%J%%%J%%%%J%%j%j%j%%%J%J%jj%%%%J%J
4810A52%%JJ%%jj%j%%%%%%%%JJ%Jj%j%%%%j%%%Jj%%J%J%%jj%%%%j%J%J%%%%J%%%%%%%j%%%
4879A52j%j%%JJ%%%%J%j%j%%%%J%%%%jj%%%J%%j%%%%J%%%J%jjj%%JJJJJ%kjj%JJ%%j%J%%%
4948A52J%%j%jjjj%%%JJJj%jj%J%J%%%%%j%jJ%JJ%JJJ%JJ%Jjj%j%%jjjJJJ%Jj%jjjj%jj%J
5017A49%J%JKKKJ%%%j%j%%%j%JJ%J%j%j%%%j%jjjj%%%JJ%JJ%jj%%%%jj%J%%JJj%j%j%%Jj%
5086A51jjj%%JJJ%%J%J%jj%%%%J%%%%jJ%%j%%%%%%j%%j%%J%%%%j%%%JJj%j%jj%%j%%JJ%%%
5155A48JJ%%j%%%%J%%%%j%%J%%%J%J%%%jjj%%%%%%jJ%J%j%J%Jj%%J%%%%J%%J%%j%jj%j%%%
5224A49%%%%%%J%Jj%j%%J%jj%%J%J%%%%j%J%%jj%%%%J%Jj%%J%%%%%%j%%JJ%J%%%%%%jk%%J
5293A50J%%j%%%%%%jjjj%jJ%%J%%%J%%j%%JJ%%%%%%%%%J%%jj%JJjjjj%%%%j%%%%%JJJ%J%%
5362A49%%%%%%%%%%%j%%%JJ%%%%%J%j%%%%jkjj%%%J%J%JJJj%%%%J%Jj%%%%%%j%%jjj%JJJJ
5431A50j%JJJ%%j%%jjj%%JJ%%%%j%jj%j%%%JJ%%%J%%%jj%j%%%J%%%%%%%%%%j%%JJJ%%jj%%
5500A47%j%%%%J%%%JJJ%%%%j%%%JJ%%J%jjjj%%%%%%%%jjj%%J%%%%%JJJJ%%j%jj%jjJ%J%%J
5569A48%%jj%jJ%%%%J%JJ%jjkj%JJ%%JJ%J%%%jj%j%JJ%J%J%jj%%%%%%j%j%%%%KJJ%jj%J%%
5638A49%jjj%%JJJ%%%J%j%jj%j%J%%%%%JJJj%j%%%%%%%J%%%jj%%%J%%J%j%%j%J%%j%J%%J%
5707A49%%%%%j%%%%%%%%%JJj%jj%%%%jjj%%%%%%JJJ%%%%%%j%j%%%%%%j%J%J%%J%%%%%%%JJ
5776A49%%%%J%jj%%%%%j%%j%J%%jj%%JJJJ%%%%%%%%J%%%%%jj%%J%%%%j%%%%%J%%%%%%jjjj
5845A45%%J%J%%%%%jJ%%%%j%J%%J%%jjjj%j%j%JK%J%Jj%%%%%jj%%%%%%%J%%J%%%%%JJ%%%j
5914A47%j%j%%%JJ%%%j%jJ%%J%%%%jjj%%%%JJ%J%j%%j%%%%%%J%J%%j%%%%%%J%J%jjj%j%JJ
5983A46%j%%j%%%%%%%%%j%J%%%JJ%J%JJ%jj%j%%J%%%jjj%%%%J%Jj%jjJ%%J%%JJ%%%j%%%j%
6052A45%J%%%%J%%%%jjj%%J%%j%j%%%%%j%%%%j%%JJ%%%J%J%j%%%J%J%%J%%%j%jJ%J%j%J%j
6121A46%%%%JJ%%%jj%jJ%%%jJ%JJ%jjjj%%JJ%j%%j%%%%%JJ%JJ%%%%%J%%%jj%%%%%j%%j%j%
6190A44J%%j%%%J%%%%j%j%%JJJJ%%%%jJ%%%%j%%%%j%j%%%%%j%J%J%%%%J%%%%j%JJ%%%%j%%
6259A46j%%%J%%j%j%%%%%%%%%%%j%j%%%%JJJJj%j%%%%%%J%%%%J%%j%%j%j%%%JJ%%%%%%%%J
6328A46%%%%j%%JJ%%j%j%jj%J%J%J%%j%j%%%%JJ%%J%%%jj%%%%%J%%%jj%%JJj%%%J%%%j%j%
6397A44%Jj%%%%J%J%j%jjj%j%%%J%%J%J%%j%%j%J%%%%%J%%j%j%%%%j%%%%%JJJ%%%%J%%j%%
6466A44%%J%%%%j%%jj%jJJJJ%%%%%%%%%J%j%%%%jj%J%JJJj%%%%J%jjj%%%%J%%%j%%%J%%%%
6535A45j%%j%%%%%J%%%j%%%%JJ%%%%jJJ%%%jj%j%%J%j%J%%%%%j%%%J%%%J%%J%%%%%%j%jjj
6604A42j%%%%J%J%J%J%j%%%%%%j%%J%J%JJ%%%%%%jjj%J%%%%%%j%%J%%jJ%JJ%%J%j%jjjj%%
6673A43%%%%%%J%%j%j%j%jj%%KJ%%%%j%%j%J%%%J%%%J%%%%%J%%%%jjJ%JJJ%%%%%%j%%JJJ%
6742A48%jjj%j%j%%J%%j%%j%%J%%j%J%J%%%%%%j%%%J%J%%%%j%J%%%jj%J%%%%J%%%j%j%JJ%
6811A45j%%%%J%j%%%%%%j%%%J%%%%J%%%%J%%%%jj%J%%%%%J%%kj%%JKJj%j%%%%jj%J%%J%J%
6880A46%jjjk%j%%JJJ%%J%%%%%%%%%%%%jj%j%%%%%%%%J%J%%j%%%J%%%J%%j%%%Jj%j%%%j%%
6949A41%%%%%%%%%%%%J%J%J%%%%%jjj%jJ%%%%%J%JJj%jj%j%JJJ%%j%%J%%%JJ%jj%%j%%%J%
7018A43J%J%%j%jj%j%%j%jJ%JJJ%J%J%%%jj%%%J%%%kjj%%JJJJ%%%%j%%j%%%%%%%%j%%%J%J
7087A43%J%j%j%j%j%%%J%J%j%%%J%%%j%j%jj%%%%%JKJJ%%%%%jj%j%%jj%JJ%%%J%jj%j%%%J
7156A39%JJJJ%%%%jj%J%J%%j%jj%%JJJ%%jjj%J%%%%JJ%%jj%%j%%JJ%J%J%JJ%%%%%j%jj%%%
7225A43%%j%%%J%j%%%j%j%%j%%%J%%J%j%%%%%%%%%%%J%%%%%%J%%%%%J%%j%jJ%J%J%J%jjj%
7294A42j%%%%J%%J%%%%%%%%jjjj%%%%%%j%%JJ%%J%%%%JJJ%%%%%%%%%%%%j%j%%%%%%%jjj%%
7363A39%%jJ%JJJJJ%%jj%%J%%%%%%j%jjjj%jJJJJ%%%J%%%%%%JJ%%%%%%j%%%%j%j%%%%jjj%
7432A38j%%KKJJ%jj%jjj%%%JJKJj%j%jj%%j%J%J%J%JJ%%jj%J%J%%j%j%%%%%%%%jj%%J%%%J
7501A41%%%%%J%%J%j%J%j%%j%jJ%%%%%%j%%J%J%%j%%%%j%Jj%jjjJ%%jj%%J%%%J%j%%%J%JK
7570A41JJ%%j%%j%%jj%%%%J%J%j%%j%Jj%%jJJJ%%j%j%%J%%%%%J%%%%%%j%%%J%j%jJ%%%J%%
7639A41J%J%%J%%jjjj%%j%J%%%j%%%jJ%%%j%%%%%%%%J%%j%%%%%%%J%JJ%%%%j%%j%J%J%%jj
7708A39%j%%%%%jj%j%JJJKJ%%j%j%%J%%j%%%%jJ%%j%%JJ%J%%%%%%jjjj%J%%jj%%JJ%%j%jJ
7777A37JJJ%%%j%J%Jj%%%%%jj%j%j%%jjjJJJJ%%%JJ%JJ%%%%j%%%%JJ%%jjjj%%%jJ%%%%JJJ
7846A41%%jjj%j%%%%%j%J%%j%%%%KJJ%J%%j%%jj%%%%jj%JJJJ%j%J%%%j%J%JJ%%j%%J%J%jj
7915A41jjjj%%JJJ%j%%%%j%%%%%%%J%j%J%%jj%%J%%jj%%JJJK%%%%JJ%JJ%%j%%%j%jj%%JJ%
7984A43%%%jj%j%%%%%%jj%%JJJ%Jjjjj%%j%%JJ%%%J%%%jj%jJ%J%%%%%%%%Jj%%%%JJ%%j%J%
8053A41%%jj%%j%%%%J%%%%%%%%%j%j%j%%%%J%J%%%%JJJj%j%J%j%%%%%%%%%%%%%%j%%%%%%J
8122A39j%j%%%%J%%jj%%JJ%%%j%j%j%J%%%%J%J%%%%%%JJ%j%%%%j%%j%jJ%%%JJ%J%j%%%%jj
8191A37jj%JJ%Jj%%J%%J%%J%jj%%%%%%%j%%J%%%jj%%%%jJ%KJ%%j%%J%%%j%%%JJj%%%%%%%%
8260A39j%j%%%%%%J%%jj%%%%J%jj%%%J%%JJj%jjJ%J%J%%%%%%J%%%%%J%%%jj%J%J%%%%J%%%
8329A41jjjj%j%j%JJ%J%%%jjj%jJ%JJJ%%JJ%%%%j%jj%%%%%%%%%%J%%j%J%jj%%%%%%%%J%jj
8398A35%%%%J%%%J%%%j%J%%%%JJ%j%%jjjj%%%%J%%%J%%%jj%j%%JJJ%j%J%J%J%%jjjjJ%%%J
8467A36JJJ%%%j%jjj%%J%%%j%JJ%j%%j%%%%%%%%%%%J%%%j%%%j%j%%%%J%%J%%JJJ%J%%%J%%
8536A40%%%jk%j%%%j%J%J%J%%J%%j%%%%J%%%jjj%j%%%J%%%%J%J%j%j%j%j%%JJ%%jj%%JJj%
8605A35%%%%J%JJ%%%%j%j%j%%JJ%J%%J%%%jk%j%%JJJ%%j%%J%jjj%%%%%%jJ%%%%%jJ%J%j%%
8674A35JJ%Jj%j%j%%J%j%%%%%%kj%JJJ%%%%J%J%J%%%%j%%JJ%%%%J%%%%%%j%%%jj%%%jj%j%
8743A34J%%%J%%%j%%%%%%j%%J%JJ%jJ%%%%j%j%%J%JJ%J%j%jj%jJ%%%jj%%%%%%%%Jj%%J%%%
8812A35%jJ%%JJJ%Jj%j%j%%%%JJ%%%%%%%%%JJ%%%%j%j%%%%%%%%%%J%%j%%j%Jj%%%%%%jj%J
8881A36JJ%%j%%%%%J%%J%%%j%%%%j%%%%%JJ%%%%%%%%jj%JJ%%jjkj%%%%JJ%J%%jjj%%%%%J%
8950A35%%%%jj%%JJ%%%%%%%JJJ%jj%j%%%%%%j%%jjj%%J%%KJK%%jjk%j%%J%j%%%J%%%%JJJ%
9019A36j%%%J%J%%J%j%j%%%j%J%j%%%%%%jJ%%%%%j%%%%KJ%Jj%j%%%%%%jj%%%%%J%%j%%%%%
9088A34J%Jj%%J%%%%%j%JJJ%%jj%jjjj%JJJJJ%j%jj%jj%%JJ%%j%%J%JJJj%jj%%J%%J%%%%%
9157A36%%jj%%J%j%%%%JJ%%jj%jJ%JJ%J%%%%%jj%%%%%j%j%JJJ%%j%%%JJjjkj%%JJ%%%%%j%
9226A33%J%%%j%%%%%%j%%J%%%J%%%%%%%%JJ%%j%%%%%j%%%%%j%jJ%%jj%%%J%J%JJ%%%%J%%%
9295A36%%%%%jj%%J%%%jj%j%J%JJ%%%%Jj%j%j%%%J%%%%kjjJ%%%%J%jJ%JJJ%Jj%%jj%%%%%J
9364A34J%Jjj%%%JJ%%%j%j%%%%%%%%j%%%%%%%J%jj%%JjJ%JJ%%jj%jjJJ%%%j%%J%%j%J%JJJ
9433A36Jj%%j%j%j%%%%j%%j%%%%%J%Jj%%%%%J%%J%jj%%%%JJ%%j%j%J%%%%%%JJjjjjj%%JJ%
9502A32%%j%%J%%%%%J%j%J%%%J%%%%jjjj%J%J%%%%J%J%%%j%J%J%%%jj%j%%%%J%J%J%%j%j%
9571A33%%%%%J%J%%%jjjjjj%%J%%%jJJ%%%%J%j%%j%%%%%jJJJJ%%%jjj%%j%%%%%%%%%JJ%%j
9640A30%%%J%JJ%%%jjjj%%J%J%%%j%%%J%J%%%%%j%%JJ%%jj%J%J%%%j%jj%jJ%J%%J%%J%J%%
9709A34jj%%J%%j%%JJ%J%%%%%j%J%%%%J%%j%j%%%%J%jj%jJJ%%jjjJ%J%J%%%%%%%%j%%%%%J
9778A34%%j%%%%%jjjj%%%%J%%%J%%%J%%j%%%j%jJ%J%JJ%%%%%j%%j%%j%%J%%j%%j%%%j%%%%
9847A28JKJ%Jj%J%%%%%j%%%%J%%jj%%%%J%%%J%J%j%jj%%%%%%JjJ%%%j%J%J%%j%j%J%%%%%j
9916A31%j%%j%%%J%J%%%J%%%J%%%j%%%%%J%jkj%J%%%J%%%%jJ%J%%%%%jjjj%%JJJ%J%J%%jj
9985A31%%%%%%%j%j%%JJ%%%j%%%%%j%%%%%j%J%KJJ%J%%%%%%jjk%%%J%J%jJ%J%JJ%%%jjjj%
10054A31jJ%%%jj%%%j%J%%J%JJ%J%%jj%j%j%J%%%%jj%j%JKJJJ%Jj%%jj%j%J%%j%%%%%%J%%
10122A31%j%%%%%%%%J%j%jJJJJ%jjj%%%JJJJjj%j%%%%J%%Jj%jj%J%%%j%JJJ%%J%%%%%Jj%j
10190A33jjj%%J%%J%%%jj%%%JJJJ%J%jj%%%%%j%%J%%%%jjj%%jjj%%J%JJJ%jj%J%%J%%%j%%
10258A30JJJ%jjjk%%%J%%%%J%%%%j%j%%J%%%%JJJ%%j%j%j%jjj%%%%%%%jJ%JJ%J%JJJ%J%jj
10326A31j%%%J%%j%%%%%%j%j%%J%J%%j%%%%J%%%%J%J%j%jjJJJ%%j%j%%%%%%%%%%J%JJJ%J%
10394A35jj%%%jj%%%%J%%%%%jjj%%%%JJ%j%%%%%%%%%%j%jjj%j%JJKJJJ%%j%%%%%%%J%J%J%
10462A34j%%%%j%%%%J%%%%j%j%%%%%%%%%j%jj%%JJ%%%jJ%j%j%J%J%J%%jj%J%%%%%%J%%j%j
10530A29%J%JJJjj%jJj%%jJJ%%jj%j%J%J%J%J%j%j%%%jjk%%%J%JJJ%j%j%%%%%%%%%%%%J%j
10598A28%j%%JJJ%%jj%jj%j%%J%JJ%JJJj%j%%%%j%j%%J%J%jj%jJ%JJ%%J%%J%J%%%%%%%Jj%
10666A32%jj%%J%%jjkj%JJ%Jj%%J%%%%J%Jj%%jj%%%JJJj%j%jjjj%%JJJ%JJ%%jj%j%JJJ%jj
10734A28%%%J%%J%%j%%JJ%jj%j%j%%%%%JJ%J%JJ%j%j%jJJJ%%%%jkj%JJJ%j%%%J%%%%%j%%%
10802A30jj%JK%j%jjj%j%J%J%%%%%JJ%J%j%J%J%%jjj%jJ%%J%%j%%%%j%J%J%%jj%%%J%%j%%
10870A28%%%%%j%j%J%j%J%J%%%%J%JJ%%%jj%%%%Jjj%%j%j%J%J%%%%j%%%%j%%j%%%J%%j%%J
10938A26%%%%JJ%%JJ%%j%%%%%%%jJ%JJJ%%%%j%%j%%%j%j%%%J%%%J%%j%jJJ%J%J%%j%%jjj%
11006A28j%%%%j%%%j%J%%%%JJJ%%%j%%%%j%%JJ%JJJ%%%%%j%j%%j%jJ%JJ%Jj%%%%j%J%j%%%
11074A30%%%%%%%%%%jjj%J%%J%Jj%%%%%%j%%%%%%%%J%%%%%%%jj%%%%%%%j%%%J%%%kj%%JJJ
11142A27%j%%JJKJj%jjj%%JJ%%%%j%j%%%J%%%%%%J%JJ%j%jj%J%%J%j%%%%j%%%%jj%j%%J%J
11210A27J%%%J%%J%j%jj%JJJJ%%jJ%%%j%%%%jj%%%j%%%JJJJ%%j%%%%jj%%%%%J%j%j%%%%J%
11278A28%%j%%%%%j%j%%J%Jj%J%%JJ%%%%%%JJ%Jj%j%JJ%%jjjk%%%j%%%j%%%%J%%J%%j%%%%
11346A26j%j%J%%J%%J%%%%J%%%%%j%J%%%%%J%%%j%J%J%%%%kj%%J%%j%%%%%%%J%j%j%jjjj%
11414A22%JJJ%Jjj%JJJ%J%%jJ%%%j%j%J%JJJJJ%jjjkj%%%%J%J%j%%J%%j%j%%%JJJ%%%j%%%
11482A28JJjj%jj%j%%%%%%%%%%JJKJJ%jJ%%jjjkj%%%%%%%j%%%JJJ%J%%%%%jj%%Jj%%%%%%%
11550A26J%Jj%j%%j%J%%%J%J%j%j%%%%j%%%J%%%%%J%J%j%%%%%%j%%j%J%%Jj%jj%%JJJ%%%%
11618A27%%%%%jjJ%J%%j%%%J%%%%%%%%%J%%%%%%%%%%J%%%%J%jj%j%j%%Jj%%%J%j%jJ%%jjj
11686A23%%KJJJj%%j%%jj%JJJ%%%j%%%J%jjj%j%%%Jj%%%%JJ%j%%%%%%%J%JJ%%%%jj%%JJ%J
11754A28%Jj%%%%%%%%%j%%jj%%%%%%%%%%JJ%JJ%%%j%%jjj%%J%%JJ%%%j%%%%%%%j%jjj%J%%
11822A24%%%J%%%%%j%J%%%%jj%%j%%%J%JJ%%J%%%j%%%%J%%%%%%j%%%%Jj%%%jj%%%K%%%j%%
11890A24%%%%JJ%%%%J%j%%%%%%%j%%%%%%%j%%%%%%%J%%%%%j%j%%%%%%j%%JJ%%%j%%%%KJJ%
11958A27%J%%%%%%%%%j%j%j%%%JJ%j%jjj%JJ%%%%%JJJJ%%%kkjj%%%%%%j%%%J%%%%%%%%%%J
12026A24%Jj%J%%j%%%J%J%%%%j%%%%J%%%%%%J%%%j%jj%%%%jJ%J%J%j%%%%%%%%%%J%j%J%%%
12094A26j%j%%%%J%%%%J%J%%%jj%%J%%%%%%%JJJ%jjjj%j%jjj%J%%J%j%%%JJJ%jjj%j%J%J%
12162A23%%%%%%J%%%jJ%%J%%%j%%%%K%JJJ%%j%j%jjj%%j%%jJJ%J%jjj%%JJ%%J%%j%J%Jjjj
12230A23jJ%%%%J%%%%%%%%j%J%j%%%%j%%%J%j%%J%%%%%J%jj%%%%%%%%%%%JJJ%j%%j%J%%J%
12298A25%%J%%%%%%%%JJJjjjj%%%%J%j%%%%%%%j%j%%JJ%%J%j%%J%%jj%%%j%%j%%j%J%JJJJ
12366A26%%%j%%%%j%j%j%%J%%J%JJ%%j%%%%J%%%%j%j%%%%%%%%%j%%%%%%JJJ%%%%%j%jj%%%
12434A23jjj%%%%JJ%%%j%J%%%%%%%%%%%j%%%jJJJ%%%j%%%%j%j%%J%%JJ%j%%%%%J%%%%j%%J
12502A23JJJ%%%%j%j%j%%%%%jjj%%J%J%j%%J%%%%%J%JJ%%%%%%%%jj%%J%j%JJ%%%jjJ%J%%j
12570A24%%%%%%%%jJ%J%%%j%J%%%Jj%j%%%%j%%%j%%%%%J%%J%%j%%%%%j%%%%%J%%%%%%%JJJ
12638A26J%j%%%%j%%JJ%%%jj%%%%%%%%j%j%%j%%j%%J%%J%%%%J%%J%j%%%%%%%%%%%%%%%%J%
12706A25jj%J%%j%jj%%%%%JJ%%jjj%j%%JK%Jj%jjJJJJ%j%j%%j%jJ%%%%%%%J%%J%J%%j%%j%
12774A22%J%%%%%%j%%J%J%J%J%%%%jjjk%%%JJJJ%%jj%jJJ%%%%JJ%%%%%%%j%j%j%j%JJJ%jj
12842A23j%j%%%JJJ%%j%%%%%j%%%J%J%J%J%%%j%%%%%%jj%%%J%%%%%%%%%%%%jj%%%J%%%%j%
12910A22j%%%J%J%%%%%j%j%%%%J%%%%%%%%%%j%%%%j%JJ%J%%%jj%%J%J%%%j%%%%%%j%%%%%j
12978A20%%%%J%%J%J%%%%%j%J%J%%jJ%J%%%jjj%%%%%%%%J%JJ%j%j%jJ%%j%%%%%j%%J%jJ%J
13046A23JJ%j%%jj%%JJ%J%%%J%jj%%jk%j%J%J%%j%%%%%%%%J%j%%%%J%%JJ%%JJJj%%%j%jjj
13114A22%JJ%%jj%%%%%%%%J%%%%jj%j%J%J%%%j%J%%jj%%JJ%jj%%%%j%jjj%J%JJ%%%%%%%%J
13182A20%%%J%J%%J%jj%j%jjjj%JJKJJ%J%j%j%%j%j%j%%%%JJJJ%%j%j%%JJ%JJJ%jjj%J%%j
13250A22%j%%%%%%J%JJJJ%%%jj%j%j%%%%%jj%J%%JJJ%%jjj%j%J%JJj%jj%%J%Jjj%jj%%%J%
13318A19%%%%%J%%%%%%%%%%j%%JJJKJJ%%jjjj%%%j%jj%%%J%%%%%%jj%JKJ%jj%%%%J%%%%%%
13386A21%j%%%JJJj%j%J%%jj%JJJ%%jjjj%%%%%%J%J%JJ%jjj%%%j%%j%jj%%JJJ%%%jj%JJJ%
13454A20%%jJJ%%j%%%%%%%%%%JJ%%%j%%%%J%J%j%jJ%%J%%J%jjjj%%J%%j%%%%j%%%j%JJJJ%
13522A22%%%J%%j%jj%%%%jjjjJ%JJJJ%J%%%%j%%%%%j%JJ%j%JJ%%JJ%j%jj%%%jjj%j%JJ%%%
13590A20j%%J%J%%%%%%%j%j%%%%%%%J%J%J%%%%J%J%%%%jjkjJJJJ%J%%%%j%%J%%jj%j%%%j%
13658A20%j%j%j%%J%%%j%%JJ%JJ%J%%j%%%j%%j%j%%%j%JJ%%%%j%j%%JJJ%%%%J%%%%%j%j%j
13726A18%%%%%JJ%%j%%%%%%JJj%jj%%%%%J%%J%J%%%%%%%%%jjj%j%%%%%JJJ%JJ%%%%%%%%J%
13794A23%j%%%%%%j%j%j%%%%%%%KJK%%jjj%j%%J%%%%%%jj%%%j%%j%%%J%%%%%J%%%j%JJ%%J
13862A21%%%jj%%J%%%%%%%%%JJ%%%%%%%%%%J%%%%%j%j%jJ%%%%jjjjj%JJ%%%%%J%%%%%%J%j
13930A19%%%%%%%J%%%JJ%%%%%%%%j%jj%JJ%%%J%jjj%jJ%%%%j%%J%jj%%%J%%J%jj%J%j%j%%
13998A16JJJJ%%%jj%j%J%%%%JJJ%%%k%j%%%J%%%%%%%%%J%%J%%%j%%j%J%J%%jjj%j%%JJJJJ
14066A22%%j%%%%%%%%j%%j%%%J%%%%j%%JJ%Jj%j%%%%%J%%jj%%%%j%j%%%J%J%%%%%j%%%%%%
14134A18%J%jj%%%%Jj%J%J%%%%%%%%%%j%j%%%J%J%%%J%%%%%%j%%%%j%%%%j%j%%%%%JJ%JJ%
14202A20JJJ%%jjj%j%jjJ%%%%%%%J%%%J%%%%%%%J%%j%j%%j%%J%JJ%j%j%j%%%Jj%%%JJ%%j%
14270A19%%%%j%%%J%Jj%%j%j%jj%j%KJJJj%j%%%%JJJ%%%%j%%%%j%j%%%J%J%J%%J%%%%%%%j
14338A20%j%%J%%%j%j%%%%%%jj%j%j%JJ%%%J%Jj%%%%%%%%%%%%%j%%JJ%%%j%j%%%%J%jJ%J%
14406A18J%%%%%%%%%%%J%j%%j%%jj%%JJ%%j%j%%%%JJ%%%jj%%%J%%%jJ%J%%j%%JJ%%%%%%%j
14474A18%%JJ%%%%%%%%%%%J%%%%%J%jjkj%JJJJ%%jjj%%%%%j%%%%j%%%JJJ%%%j%%j%J%J%%j
14542A18%j%j%j%%%JJJJ%J%%J%j%j%j%j%J%%%%%J%%%%%J%J%jjjJ%%%%J%%%%JJ%%j%jjjj%j
14610A16%%%JJ%%%%%%%%%j%jj%%%J%%J%JJ%jjJ%J%%%%%%%%j%j%%%%%%%j%%J%j%%%JJJj%%J
14678A19%%jj%%%%j%j%%%%%%J%JJJ%%%%%j%jJ%J%%%%%%%%j%%%%%%jj%%J%J%%Jjjjjjj%%JJ
14746A15%%%%J%%%%%%%%j%%%%%%%J%%%%%%%j%%%%%%JJJ%%%%%j%j%%%%j%J%J%%J%j%j%%%%%
14814A16J%%%%j%%%J%%jjjj%JJJJJ%%j%%%J%%%%%%jj%J%%%jj%%%j%J%J%JJ%%%j%j%J%J%j%
14882A17J%Jj%J%%%j%j%%%%%%%%%%%%%%%%%%j%%%%JK%%%jj%jJ%Jjjkjjj%%J%jj%%JJ%J%JJ
14950A15JJ%%%%%%%%%%j%j%%%j%%%%%j%%JJ%%Jj%%%%j%J%J%%%%j%J%%%j%jJ%%J%%J%j%%J%
15018A17%j%%%%%%j%j%%%%%J%JJJJ%j%%%%%j%%%jj%%JJJ%%j%%jj%%%%jJ%%JJ%%%jj%%j%J%
15086A15%%j%%%%JjJ%%%JJ%%%%%%j%%%%%%j%j%J%%%j%%%J%%%j%%j%%%%%%J%%%%%%%%J%Jj%
15154A15%%%jj%%KJ%j%jjjjJ%J%%%%%%%JJJ%Jj%%JJ%%j%J%%%%jj%j%%%%%%JJ%j%%%%JJ%J%
15222A19%%j%%jj%J%%jjj%%%%%JJJ%%j%%j%%%%%JJ%%%%%%%J%Jjj%%%j%j%%%jj%J%J%%%Jj%
15290A15%%%J%J%%%%%j%%%j%jjj%%%%%J%J%JJJ%%jjj%%%J%%%%%%J%J%%J%%%j%%J%%%jj%%%
15358A16%J%%Jj%%%J%%%%%%%jj%%%%JJ%%J%J%%%jjjjj%JJJ%%%Jj%j%j%j%%%j%%j%%j%%jJ%
15426A12Jjj%%J%J%J%J%J%j%%%%J%jj%%JJ%%jjj%j%%%j%%%%%J%%%J%%%%%%%%%%%%jj%JKJJ
15494A16jj%j%%%J%%%%j%j%%%J%%JJJKJ%%j%j%%%%%J%%%%%j%jj%J%%jj%JJ%%%JJ%%j%jj%%
15562A15j%j%%%%%%%%%%%J%%%J%%j%%%%%%%j%%%J%J%J%%%j%jj%j%j%J%J%%j%%%%%J%%%%J%
15630A14%%%J%%%%j%%%%%J%%j%j%%j%%%%J%%J%J%%JJ%%j%%j%%jJj%j%%%%j%jJJJJJ%%%J%j
15698A16%%%j%j%j%j%%%j%%J%%J%JK%J%j%j%%%%%%j%J%%J%%%%j%%jjjjj%%%%J%J%JJJ%%%%
15766A15%%%J%j%jj%%%j%%%J%%j%%%%%%%%J%J%%%%%Jj%%%JJ%J%%j%Jj%jjj%%J%%%%J%%%j%
15834A14J%Jjj%%%J%j%%K%Jj%jJ%J%%j%j%%%j%%j%j%jJ%J%%%%jJ%%%%%%%J%J%j%%%%%K%Jj
15902A16j%j%%%J%j%%J%JJj%%%%%%%j%%j%jk%j%%j%JJJJ%%J%%%%%j%%%J%JKJ%%j%%jj%%%%
15970A15%J%%%j%jjjj%%%%JKKJ%%j%j%j%%jJ%J%jjjjjj%%J%J%%%%J%j%JJ%J%%%%K%%jjj%j
16038A12j%%%J%J%%%jj%%%%%JJJ%Jjjjj%%%JJJ%%%%%jJ%JJ%%%j%j%j%jJ%J%%%%J%%jj%%j%
16106A12J%%J%%J%%%%j%%J%%%%%%%%jjj%%J%J%%J%J%jjjj%%%%%%%%%J%j%J%%%%J%JJ%j%%j
16174A14%%J%%%%%j%JJ%%%%%%%%J%%%%J%%%%%%%jjjjj%%J%J%JJ%%jj%%%%j%jJ%%jJ%J%%j%
16242A14%j%%j%%%%%%J%JJJJ%J%%j%jjjj%%Jj%%J%jjj%j%%JJJ%%%%J%J%%%%%j%J%%%j%j%J
16310A14%%%%J%%%%%j%%jjj%%%J%%JJ%%j%JJ%jkjk%%J%J%JJJ%JJ%J%%%j%jjj%jjjj%%JJJJ
16378A13J%%jj%J%%%%%j%jJ%Jj%%%%JJ%%j%J%j%k%j%%JJ%jjj%%JJ%%j%%j%%%%J%%%JKJJ%J
16446A16j%%%%J%%%%jjj%j%%%%%%%%J%J%%JJJ%jjjj%J%%j%j%%jj%j%%%J%J%J%%%j%JJJ%%j
16514A13%%%J%%JJ%%j%%%%%%%%j%%j%%JJ%jkjj%%%%%%j%%JKKJ%%j%%%j%J%%j%J%J%%j%j%%
16582A13%J%%j%j%%%%J%%JJJ%%j%%jjj%%%%%%JJ%J%%%%%jjjj%jj%jJ%JJ%%%%%j%%JJJ%%jj
16650A11%J%J%%%%jj%%%j%j%J%J%%%%J%%%j%J%%%%Jj%j%j%j%J%J%J%%%%%%%%JJJ%jj%j%%J
16718A13%J%j%j%%Jj%%%%jj%J%jj%%JJ%%%%%J%%%%%%%%%%%%J%%%%j%%%%%%j%jJ%JJ%%jj%%
16786A11%j%%%%%%J%JJJJjj%%%%%%%%k%%J%%j%jj%%J%j%j%%J%%%%j%%%JKJj%j%%JKJKJ%jj
16854A15%j%j%%%J%j%jj%%J%%j%%%%jj%J%%%%%%j%j%%%JJJJJ%J%jj%jjjjj%JJJ%J%J%JJ%j
16922A13jjJ%JJJ%%%j%%jj%jjk%j%jJJJ%J%%%J%J%%%%%%%k%%JJ%J%%j%%%%%j%%j%%jj%J%%
16990A09JKJ%JJJjjj%%Jjjkj%%%Jj%jj%%%%%J%JJJ%J%%%%%%j%j%%J%%J%%Jj%jjj%%%%jjjJ
17058A07J%J%%j%%%JJJ%%j%%%J%%%%%JJ%%%jjjj%%%JJJ%%j%%%%JJ%%%%%%%j%j%jj%j%%%%%
17126A08%jJ%%%%%%%%%%J%J%J%JJ%%jjjj%%%%%J%%%%%%%%%JJ%%jj%JJJ%%j%%%%%j%%%%%J%
17194A12%J%%J%%j%j%%%%%%jj%J%j%%%%%J%%%%j%%j%%%%%%J%%%%%J%%J%%j%j%%J%Jj%j%%%
17262A10%%%%jjJ%K%J%%j%j%jJ%%%%%%jj%J%Jj%%%%J%%j%%J%JJ%%J%%%jjjj%%%%%%%JJ%%%
17330A11j%%%j%%JJ%J%%%j%%j%J%%%%%jj%%%%%%%%%J%%%j%%%%J%%%jJ%%%J%j%%j%%j%JJ%%
17398A10%%%%%%j%%j%j%%%JJJJ%%%j%j%%%J%%%%%jjjj%%%%JJ%JJ%j%j%%%J%%%%j%JJ%%%%%
17466A10%j%%J%%%%J%%%%%%%%jj%j%J%%%j%J%J%%%j%%%%%%j%%%%J%J%J%J%%j%%%%%%%%j%%
17534A10%%%%%%jj%j%%%J%J%%j%jJ%J%J%J%%j%%%%J%%%%%%j%j%Jj%%%JJ%jj%jJJ%JJ%%%jj
17602A10jJ%J%%%%j%%%%J%%%%%%%%%%J%Jj%jj%j%j%%jJ%JJJ%J%%%%%jjjj%%%J%%j%j%JJJj
17670A09%j%%%%%J%JJ%%%%%%%%j%%%J%Jjjj%j%%%%J%%%%J%j%%%J%%j%j%%%J%J%j%%j%%j%%
17738A07J%K%J%jj%%jJ%%%%j%j%j%%%jj%JJJJ%j%J%J%%%j%k%j%J%j%J%%%J%J%%%%%%JJ%%%
17806A10jj%jj%%JJ%J%%%%JJJ%J%jj%j%j%%%%%J%%%J%J%Jj%jj%%%%J%%jjj%%%%%j%j%%%%%
17874A06J%J%%JJJJ%jk%%%%j%jj%%%%J%%%%%%JJ%%%%%%j%%%j%j%%J%%%%j%%%%%%%%%JJJ%j
17942A08%jJJJ%J%J%%jjjkjjJJJJ%%%j%%%j%%J%%%j%jJJJ%J%%j%%%%JJ%jj%%%%%j%%%J%%j
18010A08J%%%%%%%j%%%%%%J%%%%%%%J%%j%j%j%j%JJ%j%%%%%%j%%%%%%J%jjj%JJ%%%%%J%%%
18078A07%%j%%JJJ%%%%j%%%J%%%%Jj%j%%%%%%%%%%j%J%j%%%%%j%%j%%JJ%J%%%%%jj%%%%jj
18146A04j%%%J%%j%%J%%%%j%JJJJJ%j%j%%%J%%%%j%JJJ%%%%%jJ%%jj%%j%j%%%JJ%%%%%%j%
18214A06J%J%JJJJjj%j%j%j%J%j%%%%%J%J%%%%j%jj%%%%%jj%JJ%j%jJJJ%J%%%%%%J%%j%%%
18282A08%%%%jjj%%%%%J%j%J%J%%jJ%%%j%J%j%%%J%%J%kjj%%%%%%%%%%JJJJ%J%%%J%%jj%j
18350A07%%%%j%%%Jj%%%%%%%%JJ%%%%%j%j%%JJ%%%%%%jjj%%%JJ%%%%j%JJ%%%%%%%%%%%%%%
18418A08j%%J%%%jJ%%J%J%%j%%%%%jjjj%J%J%J%%%j%%%%J%jj%%%%%j%J%%%%%%J%j%%jj%%j
18486A03%J%%JJJJJ%J%jjjj%%J%J%%%%j%%JJ%J%j%jjj%%j%J%J%JJJJJ%%%%%%%jjj%%%J%%j
18554A09jjJ%%%%%%%%j%j%%j%JJJ%%jj%%jj%jJ%%J%%jJ%J%%J%%%%%J%%%%%J%%jkjj%%%%%%
18622A04%jjJKJJj%%J%%%jjj%%JJ%%%%%%%%%j%j%%JKKJ%kj%j%j%%jJ%%J%j%j%%%%JJK%Jj%
18690A08j%%%j%j%%%jJJ%J%j%%j%%%%%%%%%%JJ%%%jj%j%j%%%%%%%JJ%%%%%jj%%%J%%%%J%%
18758A05J%%%%%j%%%%%%%%%J%%%%j%%%%%J%J%%j%jjj%%JJJ%J%%J%jjjjjJ%J%%%j%%%%JJ%J
18826A07%%J%%j%%%j%jJ%%%%j%j%%%%jj%JJ%%%%JJ%J%j%j%%J%%%jj%%%%jjJj%%%%J%J%%JJ
18894A06J%J%j%%%jjj%%%%%j%J%%%%J%J%J%%%%%Jj%J%%%%%j%jjjj%JJJ%%%j%%%JJ%j%%jJ%
18962A06%%%%J%j%%jJ%J%j%%%j%j%%%JJ%J%%%%%%j%%%JJJjjj%J%%%J%J%%%jjj%j%JKJ%%%%
19030A09j%j%j%j%%%jJ%%J%%%%j%%%J%%%%%j%j%%J%JJJ%%jj%j%%%%%j%%J%%%%%%%%%%%%JJ
19098A07J%%%jj%j%%J%%%%%%%%J%%%%j%j%%jj%j%%JJ%%%%%%%%j%j%%%%j%j%jJ%KJJJJ%%%%
19166A06J%%%jjjj%j%%%JJJJ%%%%%j%%%%%%%jj%%%j%Jj%%%%%%J%j%%Jj%J%%%%%j%%%%%J%j
19234A02%j%%%J%%%j%%%%J%%%J%J%JJJj%%%j%jj%j%jJ%JJ%Jj%%JJ%%jj%%%jJJJ%%jjj%JJJ
19302A06%jj%%%%%J%j%%%J%JJ%%%%%%%%jjjjjJJ%%%jj%%%%J%J%%%jjJ%%%J%%%%%%%%%%j%%
19370A03JJ%%jj%%j%J%JJJ%%%jjjj%J%JJJ%%J%%j%jj%%%%%%%%j%%J%%%jJ%%%%%J%%%%%J%j
19438A05%j%%%J%J%jjkj%JJ%%%jJ%%JJ%%%%Jj%%%%j%JJJJ%jjjjjjj%%j%%%%J%j%JJK%J%%%
19506A05%jjj%j%J%%j%j%jJ%JK%%%%j%%%%%%%J%J%%%%Jj%%%%%%%%%%j%%jjjJJJJ%J%J%%%%
19574A06J%K%%%jkk%jJ%%%j%%%Jj%%%%j%%%JJ%%%%jj%%%j%%J%%%j%j%%%%JJJJJj%j%J%j%%
19642A03%%J%%%%J%%%J%%%%J%jjj%%%J%j%j%%j%%%%%%%J%%%%j%jJ%%%%j%%%%j%%%J%JJ%%%
19710A03%%%%j%%%%j%j%J%J%JJJ%%%%%%%jjjjjJ%J%j%J%Jj%JJJ%jjj%%JJ%%j%%j%%%jj%%%
19778A00%%%%%%J%%%%j%%j%%%%%%jJ%J%%%J%J%J%%%%%jj%%%%%%j%%JJ%JJJ%%j%%%%%%%%j%
19846A03%%%%%%%j%j%%Jj%J%J%%j%j%jj%%J%%JJ%%%%%%j%J%%%%J%J%%j%jjJ%j%%%J%%%j%%
19914A01%JJ%%%J%%%j%%j%k%%%%%%J%%%%%%%%j%JJJ%%jj%%%J%J%%j%jJ%%%j%%%%%%J%%%j%
19982A01J%J%jj%JJ%J%%%%%%jjjj%JJJJj%%%jjjj%%JJJJ%%j%%%JJ%j%%j%%%jjjjJ%JJJJ%j
20050A02jj%%J%%%J%%j%%%%J%%%J%J%Jj%j%%%%J%%%j%j%%%j%%J%%JJ%j%%%j%JJ%%J%%%%%%
20118A05%%%%j%%%%jj%%j%%J%%%%%j%%%%%%%%JJ%J%%jj%jJ%%%%%%%J%%%%%%%j%%JJ%J%Jjj
20186A04jj%%JJ%%j%%j%%%%j%%J%J%%j%j%%%%J%%%jjj%JJj%%J%%%J%Jj%%%j%%%K%J%j%%jj
20254A01%%%j%%JJJJ%%%j%%%%%j%j%jJJJ%J%%%jjj%%J%%%%jjj%%JJJJ%%%jj%j%%%%%%J%JJ
20322A03%%%%%%%%j%jj%%%%j%%%%%%%%%j%%%%%%%JJ%%%%Jj%%JJJ%j%j%%%%%j%%J%JJJJ%%J
20390A06j%jj%j%%%%%%j%%%%%%%%%J%j%%%J%J%j%j%j%%JJ%%j%%%%%j%%%%%%JJJJj%%j%jJJ
20458A03%%jj%%%J%J%%%%%j%%jj%jJ%JK%Jjj%%Jjjjj%%%%JJ%%j%%%%J%JJJ%JJ%jjj%%jj%j
20526A00j%J%%j%J%JJJJ%J%%%%%%%jjjj%%J%%jjj%%%J%K%%%j%%%%kjkj%J%J%JJJJJ%%jj%%
20594A00jj%%J%%%%JJ%jjj%J%%%J%J%jjj%%J%J%%J%%J%j%%jjj%%KJJ%%%j%jJ%jj%%j%%jj%
20662I6%%J%J%J%%%JJ%%jjj%j%j%%J%J%%%j%J%JJ%%%%j%%%%%%%%%J%J%%%%Jjj%%%%J%%%%j
20731A00%%%%J%j%%%j%jj%%JJJ%jj%%J%%%J%%%%j%%j%jj%JJJJJJJj%%j%%jjj%%J%%J%%%%%
20799A00%%%%%J%J%%%jjj%J%J%%%%%%jJ%J%%j%j%%J%%Jj%jj%%%%%%%%%%%%%%J%JJj%j%%JJ
20867A02Jj%j%%%%%%%j%j%%JKJ%%%%%jjj%Jj%j%J%%%%%%%J%J%%j%j%j%%J%%%J%%j%%%%%J%
20935A01%%%%%%%%j%%%%%%JJ%%%jj%%%%%%j%%%%%%%%%JJ%jj%%J%%j%%jjj%%%%j%%J%%J%%%
21003I7%%%%%%%%%%%%J%Jj%j%%JJJ%%%j%jj%j%%JJ%%%%j%%%J%%%J%%%%J%J%jj%J%J%%%%j%
21072A00%%%j%J%%%%%j%%J%J%%%%%%%%%%%%%%%JJ%%%%%%j%j%%%jj%%%%JJ%JJ%jkk%%JJJJJ
21140A03%jjjj%j%%%%%jjj%JJ%%JJ%%%%%J%%%jJ%j%j%%%J%J%j%%%j%%%J%j%J%Jjj%j%%%%%
21208I7J%J%%%j%j%JJJJ%jjj%jJ%%%%%J%%J%%j%%%%J%%jj%%J%%%%%J%%jjj%j%%JJJ%J%%%%
21277A00%jj%j%%%%%j%%JJJJ%j%j%%J%%%%%%%%j%j%%j%j%%%%%%j%%J%%JJ%J%%%%%j%j%J%J
21345I8%%%%jjj%%%Jj%%J%%%J%J%%J%J%%j%%%%jj%jJ%J%J%%%%jjk%%%J%%jJ%%%%J%%J%%%j
21414I7jj%J%%%J%J%%%%%%%%%JJ%%j%j%jj%%JJ%%J%%%jj%JJ%%%%%%jjj%%JJJ%j%J%%%jj%%
21483I7JJ%jjjj%J%%j%%%%%J%%jj%%%%%j%%J%%JJ%JJ%JJ%%%jJ%J%J%jj%%%jjj%j%%%%%%J%
21552I7J%JJ%%%j%%%%%%j%jj%%J%J%%%J%%%%%%j%%%%%%%j%%%JJ%J%%%%%J%%jjjjjj%JJ%j%
21621I6j%%%J%%JJ%J%%%j%j%%%%%%j%%%%%%%%%Jj%%%%J%J%JJ%%jj%%j%%JJ%J%%%%j%%%%Jj
21690I9%%%%%%Jj%%%%%%jj%%%%%%%%j%J%%J%%J%%j%%%Jj%j%%%%%%%%%j%%jj%%J%%J%JJ%%j
21759I7%%%%J%%%%%%%%JJ%%%%%%j%%%%%%%j%J%J%%%Jj%jjj%%%j%j%%J%J%%%j%%%J%%%j%%%
21828I6JJJ%%%jjj%%%j%%J%J%%%J%%%%%%%%J%%%%%%jjjjjjJ%JJ%JJ%%%j%jJ%%%%jJJ%%%%j
21897I7%%j%%%%%J%%%j%%%%%%%%JJJ%%%j%j%jj%j%%%JJJ%%j%%%%%%Jj%%J%%%%%%j%jj%JJ%
21966I6%%%j%j%%JKJJJ%%%%j%%j%jj%j%%%J%J%%J%%%j%%j%%%J%%%%j%j%J%J%%j%j%%%j%J%
22035I5Jj%j%J%%J%%%%J%%%J%j%j%%%%J%%jjjj%J%J%%JJ%J%%J%%%%kjjj%J%%%J%j%%%j%%%
22104I4%J%%J%%%%j%%J%j%%%%%%%%%%%j%%%%j%%%%j%%%%J%J%JjJ%J%%%jJj%j%J%j%J%JJ%%
22173I7%%%j%j%jjJ%%%j%jJ%JJJJ%%J%%%%j%jj%j%%%J%%%%%jJJJ%%jj%jjjJ%JJ%%j%j%%%%
22242I3%%J%%%%JJJ%%%%%j%%J%JJ%%jkj%%%J%%%%%%%jj%%%%j%%%%%J%%%%%%%JJ%J%%j%j%%
22311I5%%Jj%%%jJ%J%%JJ%j%j%J%%%%j%%%Jj%%J%J%%jjj%j%j%jj%%j%%%%J%%%%%%%%J%%%%
22380I2Jjjj%JJJJ%%%%J%%JJJ%%j%j%%jJj%%Jj%jJ%%%j%%j%%%JJ%%jj%%%j%%%%%JJJ%%%jj
22449I3j%%%JJ%%jj%KJJJ%j%J%%%J%jjjjjJJJ%%jj%J%J%%%j%%j%%%%%%j%%J%J%J%J%%%%jj
22518I5%%%%%%%%%%j%%%%%%%j%%%%%J%%%%%J%jjjjj%%%%J%JKJ%J%j%jj%%Jj%%jJ%J%J%%%J
22587I6%J%%%%%%%jjjjj%j%%%JJ%jjjjJ%J%J%%%J%%%J%%%%kj%%%JJ%J%Jj%%%%j%%jjj%%JJ
22656I2J%Jj%j%jJ%JJ%J%j%j%j%%%%J%%J%Jj%j%%J%%%j%jJJJJ%j%jjj%%%%JJJ%Jj%jj%%J%
22725I4%%%j%j%%%J%%%j%%j%%%j%j%%J%j%%J%JJJJ%%%J%Jj%j%jj%j%J%%JJJ%J%%%%%%%jj%
22794I4%j%jjj%J%JJ%%%%%j%j%J%%J%J%%%%%J%%%%%%%%%%%%%%%%%%j%j%%%J%%%%%%J%J%%j
22863I5%%%%%J%%%%%j%J%%%jjj%j%%%J%%j%%%%%j%%J%J%j%J%J%J%%J%%%%%%%jj%%%%%%%%%
22932I4%%%%%%%%j%%%JJJJj%j%j%jjjj%jJ%KJJJJJ%%j%j%%j%j%j%%%%%%%%%KJJJJ%j%j%%%
23001I6jj%jjj%%%%%J%%J%%jjjj%J%JJ%%j%%jjj%J%J%J%%%JJ%%%j%jjjj%%J%%J%%%%%%%%J
23070I1%%JJ%%j%%%jJJJ%%%%j%%%%%%J%%%%j%J%J%%j%%%%j%%J%%%%j%%J%%j%%%j%jj%%j%%
23139H9J%JJJJj%%jj%%%J%J%%%%%j%%j%%J%J%j%%%%%%%jjjjJ%J%%%%%%J%%j%j%%jjJ%%JJ%
23208I0j%j%%%%%JJJ%%%JJ%Jj%j%%jj%j%jj%JJKJ%%jj%%J%j%%%J%%%%JJKJjjjjjjJ%JJJj%
23277I3jjjJ%%%j%%j%%%j%j%JJJJ%%%%%%JJJJ%%%%J%Jj%%j%j%%j%jJ%%%J%%j%jJ%%jjj%J%
23346I1%JJ%J%j%%%jj%%%%%%%j%jjj%JJ%J%J%J%%%%%jjj%j%%%%J%J%%J%J%%%%%%%%%%%%%j
23415I1%%J%j%jj%%%%%%%J%JJ%%j%J%J%%%j%%%%J%jj%j%j%j%%%J%JJJ%J%%%J%Jjj%%J%jjj
23484I1%%%%%j%%%JJJ%%j%%jj%%j%%k%%%%J%j%%JJ%%%%JJ%%j%%%J%%%%%J%Jjjj%%j%j%%%%
23553H8J%%%J%%%%%J%%j%jJJJJj%%%j%%%J%J%jjjj%%J%j%%%JJ%%jj%%JJ%Jj%%%%j%j%j%%J
23622H9J%%%%j%jJ%J%%%%j%jj%J%%%%%J%JJ%J%%%J%%%%jj%%%%jj%J%%%%j%%%J%j%JJ%jjj%
23691H8%%J%J%Jjjjjj%J%%%jJ%%%%J%%j%%J%%%%%J%%%j%%%J%%JJJ%%J%j%%jjjj%%%%%%J%J
23760I0%%%jjJ%J%J%%J%%%%jj%J%%%%j%%%%%%J%%%%%%%jjj%j%j%%%%%%%%%JJJK%%%%%%J%%
23829I2%%%j%j%%j%j%%%%%%%JJ%JJ%%jj%j%%%%%J%j%%%%j%j%J%%%%%%j%%J%j%%%%J%%%%%%
23898H8%j%%JJ%%%%jjJ%JJ%jkjj%J%J%%%%%%%j%%%%JJJJ%%j%j%%%Jj%J%%jjJ%J%%%%J%jj%
23967H8%%j%%%%%%JJ%J%%%J%%%j%jj%%%%%%%jJ%%%%%%%%%%j%%j%%%%%%%%JJ%%%%%J%%J%%%
24036I0%j%J%jj%jj%%%JJJ%%%J%%jj%%%JJ%%%%JJ%jjj%jj%%JJJJ%%jjjjj%%%J%JJJ%%J%%%
24105I1%%j%%jj%%%j%%JKJ%jjj%%%%J%%j%j%%%%J%%%%j%%j%Jj%%J%%%%%%%%%j%%%%J%%j%%
24174H6J%JJj%jj%%%%%%jjJ%J%%%%JJJ%j%j%Jj%j%%%J%j%%%%j%J%%%jjJ%J%J%JJ%%jjj%j%
24243H5%%%%%JJ%%j%%%%%JJJJ%%j%jJ%%%j%j%J%%j%%%j%%%jJ%%J%%%J%j%j%%J%J%%jj%%jJ
24312H6%JJ%J%%%j%%%%%%%%%%%%J%%%%%j%j%%%%%jjjjJ%%%%JJ%jJ%JJj%jJ%%JJ%%%%%%%j%
24381H8%jjk%JJJJ%jjj%Jj%j%%%%J%Jj%j%JJ%%JJ%%j%j%%%J%%J%%%jj%JJJ%jj%j%%%j%%%%
24450H5%%jJJ%Jj%j%%%%%J%%%j%%%%%%%%J%J%J%%%%%J%%jj%jj%J%j%jJ%Jj%%jjJ%%%%J%%J
24519H6%J%j%%%%%Jj%jjJJ%J%%jk%%%J%J%Jj%%%j%jj%jj%JJJJ%%%%%%JK%%%%%%%%%j%%%jj
24588H5j%%J%%%%%%j%%%%%%%JJ%%%%%jj%%j%j%%J%%j%J%%J%%%%j%%JJJJ%j%jj%j%J%%J%J%
24657H6J%%j%%%%%%%%%jjJ%Jj%%Jj%j%%%%JJJJj%%%jj%%%%jjjjj%%JJJ%J%%%j%JJ%%j%%%%
24726H4%%J%%%%%j%jJ%J%%J%jjj%%%%%%%jJ%%%J%%jj%%%%%J%%%%%J%JJ%J%%%jj%j%%%%%%%
24795H4%J%jjjJJJ%J%%j%jJ%J%%jj%%%%%%%%j%jJ%%%%%%%j%%JJ%j%%J%J%J%%j%%%JJ%%%%%
24864H7%%jJ%j%%%J%%J%%%%%jjj%jj%%J%%%jj%%J%%%J%%J%j%%%jj%jJ%%%%%j%%%%JJ%%%JJ
24933H5%J%%J%J%jjj%j%jj%jjj%%JJJJJJ%%%jjj%%%jJJJj%%%J%%%jj%%%%jj%%%%J%%J%JJ%
25002H4%jj%%%J%%%%J%J%j%%%%j%%%%%%JJ%Jj%%%%%%%J%j%j%j%jj%%JJJ%%%J%J%jjjjj%j%
25071H0JJ%%%jJ%%J%%%j%%%%%%%j%%JJ%JJ%%%%%jj%j%%j%j%JJK%Jj%j%j%J%j%%%%%%j%%%%
25140H1%JJJJ%j%jj%j%%JJJ%J%%%k%j%%%%%%%J%%%%J%%J%j%%%%%%%%%%j%%%%j%%%%JKJ%%%
25209H6%j%jj%%j%%%%J%J%JJ%%%j%J%%j%jj%%%%J%%%%%Jj%j%JJ%%%jj%%%J%%%jjjJ%J%%J%
25278H4%j%j%jj%JJK%J%%j%%j%%jJ%%J%J%J%j%j%%%J%%%%j%jj%%%%J%j%%JJJ%%%%j%j%%%%
25347H3%j%j%JJ%%%j%%%%j%%J%%%J%%%%jj%%%%%%%%%%J%%%%J%%%%jj%j%J%J%%%%J%%%%%JJ
25416H5%jjjj%%%J%%%%%%%j%%j%%%%j%JJ%%%%%%%%%%%%JJ%j%j%%J%%%J%%%j%%jJ%J%J%%%%
25485H4%%%%%%j%j%J%J%j%J%%%%%j%jj%%%%J%%%j%J%JJJ%j%%%%j%j%%%%j%%%%%JJ%%j%jjj
25554G9%%JJ%%%j%%%%%%%jJJJ%%j%%JJ%%%%%J%%%%jj%J%%%%%%%%%%%%%%%%%j%%%%%%j%%%J
25623H2%%J%j%j%%%J%J%JJ%jj%%j%%%j%j%%JJ%J%%J%%%%jjjj%%%J%%j%J%%JJ%%%%j%%J%J%
25692H4%%%j%%%%%%%%j%%%%%J%J%%%j%%jj%%j%%%J%J%J%j%%%%%%%%%%%%J%%j%j%%%%j%%%J
25761H1JJ%%%%Jj%%j%j%%J%%j%%%%J%%%%%JJJ%j%j%j%j%%J%%J%%%j%%%Jj%j%%%%%%%J%%%j
25830H1%%%%%%%JJ%%%j%%%J%%j%j%%j%%%JJ%%J%%Jj%j%%%JJ%%%j%%%JJ%J%j%jjj%%jJ%%%%
25899H2%%%J%j%%J%%%%j%%%%%J%%%%%%jj%%%%J%J%j%%%%%%%%%J%J%%Jjj%j%%j%j%J%J%Jj%
25968H2j%%%%jj%J%J%%%%J%%%%%J%%j%%%J%j%%%%J%%%%j%%j%%%%%j%j%J%%J%%j%j%%%JJ%%
26037H1J%%%%%%jJ%%%%%j%J%%j%J%j%j%JJ%%%%%%%%%%J%%%%%j%j%%%%j%%j%J%%J%%%J%%%%
26106H2%%%%%%%%%%%%j%%J%J%%%%%jjjJ%J%%%jjj%JJJ%J%j%%jj%JJJJ%j%%%%%%%J%%%%%%%
26175H4%%j%%%%%j%j%%J%%%%J%%%%%%J%%%%%jj%j%%%J%J%%%%%%%%%%J%%%%%%%%%j%%%%%jJ
26244H3%%%j%%JJ%J%%%%%J%Jj%j%%j%j%j%%J%J%%%J%%%j%%j%%j%%%%%%%%%%j%%%%%%%%J%%
26313H2%%%j%%%%%%J%J%j%J%%%%%J%%%j%j%%%jJ%%%%%J%J%%j%%%%%%%%j%%J%%%%%%jJ%%J%
26382H4%%%j%j%%J%%%%j%%%J%J%j%%%%%%J
26411H4
##ENDNTUPLES=	NMRSPECTRUM
##END=	
