# Supplementary material for: Competition between N and O: use of diazine N-oxides as a test case for the Marcus theory rationale for ambident reactivity
Source: Chem Sci. 2020 Jul 23;11(35):9630–47. doi: 10.1039/d0sc02834g (PMC8162281; doi:10.1039/d0sc02834g)
Supplement: SC-011-D0SC02834G-s029 [file SC-011-D0SC02834G-s029.jcamp]

##TITLE=	6A166037
##JCAMPDX=	6.0	$$ NMR Plug-in 1.3 of MestReNova 6.0.2-5475
##DATATYPE=	NDNMRSPECTRUM
##DATACLASS=	NTUPLES
##NUMDIM=	2
##ORIGIN=	Bruker BioSpin GmbH
##OWNER=	AVIII600NMR
##.OBSERVEFREQUENCY=	600.07000732421875
##.OBSERVENUCLEUS=	^1H
##.SOLVENTNAME=	9
##.PULSESEQUENCE=	hmbcgpndqf
##.ACQUISITIONMODE=	SIMULTANEOUS
##$ORIGINALFORMAT=	Bruker XWIN-NMR
##$PARAMETERFILE=	(acqu2s, ASCII, C:/Users/peter/Documents/Ambident%20reactivity%20of%20diazine%20oxides%20(e.g.%20PyzNO)/NMR%20data%20files/Compound%2023b%20&%2021b%20-%20in%20CD3CN,%20then%20DMSO-d6/Compound%2023b%20NMR%20Spectra%20in%20DMSO-d6/1H-15N%20HMBC/acqu2s, 0)
$$ ##TITLE= Parameter file, TopSpin 3.5 pl 7
$$ ##JCAMPDX= 5.0
$$ ##DATATYPE= Parameter Values
$$ ##NPOINTS= 258	$$ modification sequence number
$$ ##ORIGIN= Bruker BioSpin GmbH
$$ ##OWNER= AVIII600NMR
$$ $$ 2019-01-22 09:23:26.389 +0000  AVIII600NMR@AVIII600NMR-PC
$$ $$ C:/Bruker/TopSpin3.5pl7/data/PB/nmr/6A166037/11/acqu2s
$$ $$ process C:\Bruker\TopSpin3.5pl7\prog\mod\go4.exe
$$ ##$ACQT0= 0
$$ ##$BF1= 60.804565
$$ ##$FnMODE= 1
$$ ##$NUC1= <15N>
$$ ##$NusJSP= 0
$$ ##$NusT2= 1
$$ ##$NusTD= 256
$$ ##$O1= 12159.168
$$ ##$ProjAngle= 0
$$ ##$SFO1= 60.816724168
$$ ##$SW= 409.026007744694
$$ ##$SW_h= 24875.6218905473
$$ ##$TD= 256
$$ ##END=
$$ 
##$PARAMETERFILE=	(acqus, ASCII, C:/Users/peter/Documents/Ambident%20reactivity%20of%20diazine%20oxides%20(e.g.%20PyzNO)/NMR%20data%20files/Compound%2023b%20&%2021b%20-%20in%20CD3CN,%20then%20DMSO-d6/Compound%2023b%20NMR%20Spectra%20in%20DMSO-d6/1H-15N%20HMBC/acqus, 0)
$$ ##TITLE= Parameter file, TopSpin 3.5 pl 7
$$ ##JCAMPDX= 5.0
$$ ##DATATYPE= Parameter Values
$$ ##NPOINTS= 13	$$ modification sequence number
$$ ##ORIGIN= Bruker BioSpin GmbH
$$ ##OWNER= AVIII600NMR
$$ $$ 2019-01-22 09:23:29.369 +0000  AVIII600NMR@AVIII600NMR-PC
$$ $$ C:/Bruker/TopSpin3.5pl7/data/PB/nmr/6A166037/11/acqus
$$ $$ process C:\Bruker\TopSpin3.5pl7\prog\mod\go4.exe
$$ ##$ACQT0= 1000000
$$ ##$AMP= (0..31)
$$ 100 100 100 100 100 100 100 100 100 100 100 100 100 100 100 100 100 100
$$ 100 100 100 100 100 100 100 100 100 100 100 100 100 100
$$ ##$AMPCOIL= (0..19)
$$ -1 0 0 0 0 0 0 0 0 0 0 0 0 0 0 0 0 0 0 0
$$ ##$ANAVPT= -1
$$ ##$AQSEQ= 0
$$ ##$AQ_mod= 3
$$ ##$AUNM= <au_zg>
$$ ##$AUTOPOS= <43 >
$$ ##$BF1= 600.07
$$ ##$BF2= 60.804565
$$ ##$BF3= 600.07
$$ ##$BF4= 600.07
$$ ##$BF5= 600.07
$$ ##$BF6= 600.07
$$ ##$BF7= 600.07
$$ ##$BF8= 600.07
$$ ##$BWFAC= (0..63)
$$ 0 0 0 0 0 0 0 0 0 0 0 0 0 0 0 0 0 0 0 0 0 0 0 0 0 0 0 0 0 0 0 0 0 0 0 0
$$ 0 0 0 0 0 0 0 0 0 0 0 0 0 0 0 0 0 0 0 0 0 0 0 0 0 0 0 0
$$ ##$BYTORDA= 0
$$ ##$CAGPARS= (0..11)
$$ 0 0 0 0 0 0 0 0 0 0 0 0
$$ ##$CHEMSTR= <none>
$$ ##$CNST= (0..63)
$$ 1 1 90 1 1 1 80 100 1 1 1 1 50 8 1 1 1 1 1 1 1 50 30 40 1 1 1 1 1 1 1 1
$$ 1 1 1 1 1 1 1 1 1 1 1 1 1 1 1 1 1 1 1 1 1 1 1 1 1 1 1 1 1 1 1 1
$$ ##$CPDPRG= (0..8)
$$ <garp> <> <waltz16> <> <mlev> <mlev> <mlev> <mlev> <mlev>
$$ ##$D= (0..63)
$$ 3e-006 1.5 0.00345 0.0023 0 0 0.0625 0.4 0 0.06 0 0.03 2e-005 3e-006 0
$$ 0 0.0002 0 0 0 0 0 0 0 0 0 0 0 0 0 0 0 0 0 0 0 0 0 0 0 0 0 0 0 0 0 0 0
$$ 0 0 0 0 0 0 0 0 0 0 0 0 0 0 0 0
$$ ##$DATE= 1548147133
$$ ##$DE= 55
$$ ##$DECBNUC= <off>
$$ ##$DECIM= 2560
$$ ##$DECNUC= <off>
$$ ##$DECSTAT= 4
$$ ##$DIGMOD= 1
$$ ##$DIGTYP= 12
$$ ##$DQDMODE= 0
$$ ##$DR= 22
$$ ##$DS= 16
$$ ##$DSPFIRM= 0
$$ ##$DSPFVS= 20
$$ ##$DTYPA= 0
$$ ##$EXP= <15N_HMBC.icon>
$$ ##$FCUCHAN= (0..9)
$$ 0 2 1 0 0 0 0 0 0 0
$$ ##$FL1= 90
$$ ##$FL2= 90
$$ ##$FL3= 90
$$ ##$FL4= 90
$$ ##$FN_INDIRECT= (0..7)
$$ 0 0 0 0 0 0 0 0
$$ ##$FOV= 20
$$ ##$FQ1LIST= <freqlist>
$$ ##$FQ2LIST= <freqlist>
$$ ##$FQ3LIST= <freqlist>
$$ ##$FQ4LIST= <freqlist>
$$ ##$FQ5LIST= <freqlist>
$$ ##$FQ6LIST= <freqlist>
$$ ##$FQ7LIST= <freqlist>
$$ ##$FQ8LIST= <freqlist>
$$ ##$FRQLO3= 1244578.95700002
$$ ##$FRQLO3N= 0
$$ ##$FS= (0..7)
$$ 83 83 83 83 83 83 83 83
$$ ##$FTLPGN= 0
$$ ##$FW= 4032000
$$ ##$FnILOOP= 0
$$ ##$FnMODE= 0
$$ ##$FnTYPE= 0
$$ ##$GPNAM= (0..31)
$$ <SINE.100> <SMSQ10.100> <SMSQ10.100> <SMSQ10.100> <SINE.100> <SINE.100>
$$ <SINE.100> <SINE.100> <SINE.100> <SINE.100> <SINE.100> <SINE.100> <SINE.100>
$$ <SINE.100> <SINE.100> <SINE.100> <SINE.100> <SINE.100> <SINE.100> <SINE.100>
$$ <SINE.100> <SINE.100> <SINE.100> <SINE.100> <SINE.100> <SINE.100> <SINE.100>
$$ <SINE.100> <SINE.100> <SINE.100> <SINE.100> <SINE.100>
$$ ##$GPX= (0..31)
$$ 0 0 0 0 0 0 0 0 0 0 0 0 0 0 0 0 0 0 0 0 0 0 0 0 0 0 0 0 0 0 0 0
$$ ##$GPY= (0..31)
$$ 0 0 0 0 0 0 0 0 0 0 0 0 0 0 0 0 0 0 0 0 0 0 0 0 0 0 0 0 0 0 0 0
$$ ##$GPZ= (0..31)
$$ 0 70 30 50.1 -10 -5 0 0 0 0 0 0 0 0 0 0 0 0 0 0 0 0 0 0 0 0 0 0 0 0 0 0
$$ ##$GRDPROG= <grad_out>
$$ ##$GRPDLY= 67.9842376708984
$$ ##$HDDUTY= 20
$$ ##$HDRATE= 20
$$ ##$HGAIN= (0..3)
$$ 0 0 0 0
$$ ##$HL1= 128
$$ ##$HL2= 90
$$ ##$HL3= 90
$$ ##$HL4= 90
$$ ##$HOLDER= 43
$$ ##$HPMOD= (0..7)
$$ 0 0 0 0 0 0 0 0
$$ ##$HPPRGN= 0
$$ ##$IN= (0..63)
$$ 2.01e-005 0.001 0.001 0.001 0.001 0.001 0.001 0.001 0.001 0.001 0.001 0.001
$$ 0.001 0.001 0.001 0.001 0.001 0.001 0.001 0.001 0.001 0.001 0.001 0.001
$$ 0.001 0.001 0.001 0.001 0.001 0.001 0.001 0.001 0.001 0.001 0.001 0.001
$$ 0.001 0.001 0.001 0.001 0.001 0.001 0.001 0.001 0.001 0.001 0.001 0.001
$$ 0.001 0.001 0.001 0.001 0.001 0.001 0.001 0.001 0.001 0.001 0.001 0.001
$$ 0.001 0.001 0.001 0.001
$$ ##$INF= (0..7)
$$ 0 40.2 0 0 0 0 0 0
$$ ##$INP= (0..63)
$$ 0 0 0 0 0 0 0 0 0 0 0 0 0 0 0 0 0 0 0 0 0 0 0 0 0 0 0 0 0 0 0 0 0 0 0 0
$$ 0 0 0 0 0 0 0 0 0 0 0 0 0 0 0 0 0 0 0 0 0 0 0 0 0 0 0 0
$$ ##$INSTRUM= <aviii600>
$$ ##$INTEGFAC= (0..63)
$$ 0 0 0 0 0 0 0 0 0 0 0 0 0 0 0 0 0 0 0 0 0 0 0 0 0 0 0 0 0 0 0 0 0 0 0 0
$$ 0 0 0 0 0 0 0 0 0 0 0 0 0 0 0 0 0 0 0 0 0 0 0 0 0 0 0 0
$$ ##$L= (0..31)
$$ 1 1 1 1 1 1 1 1 1 1 1 1 1 1 1 1 1 1 1 1 1 1 1 1 1 1 1 1 1 1 1 1
$$ ##$LFILTER= 500
$$ ##$LGAIN= 5
$$ ##$LINPSTP= 0
$$ ##$LOCKED= yes
$$ ##$LOCKFLD= 1758
$$ ##$LOCKGN= 107.005729675293
$$ ##$LOCKPOW= -20
$$ ##$LOCKPPM= 2.49000000953674
$$ ##$LOCNUC= <2H>
$$ ##$LOCPHAS= 100
$$ ##$LOCSHFT= yes
$$ ##$LOCSW= 0
$$ ##$LTIME= 0.25
$$ ##$MASR= 4200
$$ ##$MASRLST= <masrlst>
$$ ##$MULEXPNO= (0..15)
$$ 0 0 0 0 0 0 0 0 0 0 0 0 0 0 0 0
$$ ##$NBL= 1
$$ ##$NC= -6
$$ ##$NLOGCH= 3
$$ ##$NOVFLW= 0
$$ ##$NS= 4
$$ ##$NUC1= <1H>
$$ ##$NUC2= <15N>
$$ ##$NUC3= <off>
$$ ##$NUC4= <off>
$$ ##$NUC5= <off>
$$ ##$NUC6= <off>
$$ ##$NUC7= <off>
$$ ##$NUC8= <off>
$$ ##$NUCLEUS= <off>
$$ ##$NUSLIST= <automatic>
$$ ##$NusAMOUNT= 25
$$ ##$NusFPNZ= no
$$ ##$NusJSP= 0
$$ ##$NusSEED= 54321
$$ ##$NusSPTYPE= 0
$$ ##$NusT2= 1
$$ ##$NusTD= 0
$$ ##$O1= 3780.418
$$ ##$O2= 12159.168
$$ ##$O3= 3780.418
$$ ##$O4= 3780.418
$$ ##$O5= 3780.418
$$ ##$O6= 3780.418
$$ ##$O7= 3780.418
$$ ##$O8= 3780.418
$$ ##$OVERFLW= 0
$$ ##$P= (0..63)
$$ 11.3 11.3 22.6 14.7 29.4 16.5 25 50 10000 150 300 80000 80000 1000 0 100000
$$ 1000 2500 100000 600 2000 0 0 0 0 180 100000 11.3 0 1000 0 0 20000 0 0
$$ 0 0 0 0 0 2000 0 0 0 200 0 80000 46600 10000 0 80000 0 0 0 0 0 0 0 0 0
$$ 0 0 0 500
$$ ##$PACOIL= (0..15)
$$ 2 1 3 0 0 0 0 0 0 0 0 0 0 0 0 0
$$ ##$PAPS= 2
$$ ##$PARMODE= 1
$$ ##$PCPD= (0..9)
$$ 100 80 120 100 100 100 100 100 100 100
$$ ##$PEXSEL= (0..9)
$$ 1 1 1 1 1 1 1 1 1 1
$$ ##$PHCOR= (0..31)
$$ 0 0 0 0 0 0 0 0 0 0 0 0 0 0 0 0 0 0 0 0 0 0 0 0 0 0 0 0 0 0 0 0
$$ ##$PHLIST= <>
$$ ##$PHP= 1
$$ ##$PH_ref= 0
$$ ##$PL= (0..63)
$$ 120 1.81 0 120 120 120 120 120 120 63.59 14.45 26.85 8.21 120 120 120 120
$$ 120 1.81 20.47 120 120 120 120 120 120 120 26.85 120 120 8.21 120 120 120
$$ 120 120 120 120 120 120 120 120 120 120 120 120 120 120 120 120 120 120
$$ 120 120 120 120 120 120 120 120 120 120 120 120
$$ ##$PLSTEP= 0.1
$$ ##$PLSTRT= -6
$$ ##$PLW= (0..63)
$$ 0 14.6 108.5 0 0 0 0 0 0 7.4571e-005 2.9828 0.23016 1.6282 0.81767 0 1.042
$$ 0 0 14.6 0.29129 0 0 0 0 0 0 0.19139 0.23016 0 2.9828 1.6282 1.9377 2.9828e-006
$$ 0 0 0 0 0 0 0 0 0 0 0 0 0 0 0 0 0 0 0 0 0 0 0 0 0 0 0 0 0 0 0
$$ ##$PLWMAX= (0..7)
$$ 54 248 0 0 0 0 0 0
$$ ##$PQPHASE= 0
$$ ##$PQSCALE= 0
$$ ##$PR= 3
$$ ##$PRECHAN= (0..15)
$$ -1 1 0 2 4 -1 -1 -1 -1 -1 -1 -1 -1 -1 -1 -1
$$ ##$PRGAIN= 0
$$ ##$PROBHD= <Z150357_0005 (CP BBO 600S3 BB-H&F-05 Z)>
$$ ##$PULPROG= <hmbcgpndqf>
$$ ##$PW= 0
$$ ##$PYNM= <acqu.py>
$$ ##$ProjAngle= 0
$$ ##$QNP= 1
$$ ##$RD= 0
$$ ##$RECCHAN= (0..15)
$$ 0 2 0 0 0 0 0 0 0 0 0 0 0 0 0 0
$$ ##$RECPH= 0
$$ ##$RECPRE= (0..15)
$$ -1 0 -1 -1 -1 -1 -1 -1 -1 -1 -1 -1 -1 -1 -1 -1
$$ ##$RECPRFX= (0..15)
$$ 1 0 0 0 0 0 0 0 0 0 0 0 0 0 0 0
$$ ##$RECSEL= (0..15)
$$ 0 0 1 0 0 0 0 0 0 0 0 0 0 0 0 0
$$ ##$RG= 2050
$$ ##$RO= 0
$$ ##$RSEL= (0..15)
$$ 0 1 2 0 0 0 0 0 0 0 0 0 0 0 0 0
$$ ##$S= (0..7)
$$ 83 83 83 83 83 83 83 83
$$ ##$SELREC= (0..9)
$$ 0 0 0 0 0 0 0 0 0 0
$$ ##$SFO1= 600.073780418
$$ ##$SFO2= 60.816724168
$$ ##$SFO3= 600.073780418
$$ ##$SFO4= 600.073780418
$$ ##$SFO5= 600.073780418
$$ ##$SFO6= 600.073780418
$$ ##$SFO7= 600.073780418
$$ ##$SFO8= 600.073780418
$$ ##$SOLVENT= <DMSO>
$$ ##$SOLVOLD= <off>
$$ ##$SP= (0..63)
$$ 1 75.26 69.24 120 120 41.89 64.91 120 120 0 41.89 41.89 0 0 120 0 150 150
$$ 120 61.18 59.27 62.58 55.26 150 150 150 150 150 150 29.09 150 120 120 120
$$ 120 120 120 120 120 120 120 120 120 120 120 120 120 120 120 120 120 120
$$ 120 120 120 120 120 120 120 120 120 120 120 120
$$ ##$SPECTR= 0
$$ ##$SPINCNT= 0
$$ ##$SPNAM= (0..63)
$$ <gauss> <Gaus1_270.1000> <Gaus1_180r.1000> <0.0> <0.0> <Sinc1.1000> <Squa100.1000>
$$ <0.0> <Squa100.1000> <gauss> <Sinc1.1000> <Sinc1.1000> <gauss> <gauss>
$$ <0.0> <Gaus1.1000> <gauss> <gauss> <0.0> <Sinc1.1000> <Sinc1.1000> <Sinc1.1000>
$$ <Sinc1.1000> <gauss> <gauss> <gauss> <0.0> <gauss> <gauss> <Crp60,20,20.10>
$$ <Bip720,50,20.1> <Bip720,50,20.1> <0.0> <> <Rsnob.1000> <Gaus1_180r.1000>
$$ <Gaus1_180r.1000> <> <> <> <Gaus1_180r.1000> <Squa100.1000> <> <> <> <>
$$ <> <> <> <> <> <> <> <> <> <> <> <> <> <> <> <> <> <>
$$ ##$SPOAL= (0..63)
$$ 0.5 1 0.5 0.5 0.5 0.5 0.5 0.5 0.5 0.5 0.5 0.5 0.5 0.5 0.5 0.5 0.5 0.5 0.5
$$ 1 1 1 1 0.5 0.5 0.5 0.5 0.5 0.5 0.5 0.5 0.5 0.5 0.5 0.5 0.5 0.5 0.5 0.5
$$ 0.5 0.5 0.5 0.5 0.5 0.5 0.5 0.5 0.5 0.5 0.5 0.5 0.5 0.5 0.5 0.5 0.5 0.5
$$ 0.5 0.5 0.5 0.5 0.5 0.5 0.5
$$ ##$SPOFFS= (0..63)
$$ 0 0 0 0 0 0 0 0 0 0 0 0 0 0 0 0 0 0 0 0 0 0 0 0 0 0 0 0 0 0 0 0 0 0 0 0
$$ 0 0 0 0 0 0 0 0 0 0 0 0 0 0 0 0 0 0 0 0 0 0 0 0 0 0 0 0
$$ ##$SPPEX= (0..63)
$$ 0 0 0 0 0 0 0 0 0 0 0 0 0 0 0 0 0 0 0 0 0 0 0 0 0 0 0 0 0 0 0 0 0 0 0 0
$$ 0 0 0 0 0 0 0 0 0 0 0 0 0 0 0 0 0 0 0 0 0 0 0 0 0 0 0 0
$$ ##$SPW= (0..63)
$$ 0 1.5476e-005 6.8784e-006 0 0 0.0053756 7.4571e-005 0 1.8643e-007 0 0.0053756
$$ 0.0053756 0 0 0 0 0 0 0 4.391865e-005 6.827012e-005 3.187731e-005 0.0001719117
$$ 0 0 0 0 0 0 0.07121 2.9828 6.0021 0 0 7.5198e-005 6.8784e-006 0.00044022
$$ 0 0 0 6.8784e-006 1.8643e-007 0 0 0 0 0 0 0 0 0 0 0 0 0 0 0 0 0 0 0 0 0
$$ 0
$$ ##$SUBNAM= (0..9)
$$ <""> <""> <""> <""> <""> <""> <""> <""> <""> <"">
$$ ##$SW= 13.019232392649
$$ ##$SWIBOX= (0..19)
$$ 0 1 2 0 0 0 0 0 0 0 0 0 0 0 0 0 0 0 0 0
$$ ##$SW_h= 7812.5
$$ ##$SWfinal= 0
$$ ##$SigLockShift= 0
$$ ##$TD= 4096
$$ ##$TD0= 1
$$ ##$TD_INDIRECT= (0..7)
$$ 0 256 0 0 0 0 0 0
$$ ##$TDav= 1
$$ ##$TE= 300
$$ ##$TE1= 300
$$ ##$TE2= 300
$$ ##$TE3= 300
$$ ##$TE4= 300
$$ ##$TEG= 300
$$ ##$TE_MAGNET= 0
$$ ##$TE_PIDX= 0
$$ ##$TE_STAB= (0..9)
$$ 0 0 0 0 0 0 0 0 0 0
$$ ##$TL= (0..7)
$$ 120 120 120 120 120 120 120 120
$$ ##$TOTROT= (0..63)
$$ 0 0 0 0 0 0 0 0 0 0 0 0 0 0 0 0 0 0 0 0 0 0 0 0 0 0 0 0 0 0 0 0 0 0 0 0
$$ 0 0 0 0 0 0 0 0 0 0 0 0 0 0 0 0 0 0 0 0 0 0 0 0 0 0 0 0
$$ ##$TUBE_TYPE= <>
$$ ##$USERA1= <user>
$$ ##$USERA2= <user>
$$ ##$USERA3= <user>
$$ ##$USERA4= <user>
$$ ##$USERA5= <user>
$$ ##$V9= 5
$$ ##$VALIDCODE= -1
$$ ##$VALIST= <valist>
$$ ##$VCLIST= <CCCCCCCCCCCCCCC>
$$ ##$VDLIST= <DDDDDDDDDDDDDDD>
$$ ##$VPLIST= <PPPPPPPPPPPPPPP>
$$ ##$VTLIST= <TTTTTTTTTTTTTTT>
$$ ##$WBST= 1024
$$ ##$WBSW= 4
$$ ##$XGAIN= (0..3)
$$ 0 0 0 0
$$ ##$XL= 0
$$ ##$YL= 0
$$ ##$YMAX_a= 16708
$$ ##$YMIN_a= -16518
$$ ##$ZGOPTNS= <>
$$ ##$ZL1= 120
$$ ##$ZL2= 120
$$ ##$ZL3= 120
$$ ##$ZL4= 120
$$ ##END=
$$ 
##$PARAMETERFILE=	(audita.txt, ASCII, C:/Users/peter/Documents/Ambident%20reactivity%20of%20diazine%20oxides%20(e.g.%20PyzNO)/NMR%20data%20files/Compound%2023b%20&%2021b%20-%20in%20CD3CN,%20then%20DMSO-d6/Compound%2023b%20NMR%20Spectra%20in%20DMSO-d6/1H-15N%20HMBC/audita.txt, 0)
$$ ##TITLE= Audit trail, TopSpin 3.5 pl 7
$$ ##JCAMPDX= 5.01
$$ ##ORIGIN= Bruker BioSpin GmbH
$$ ##OWNER= AVIII600NMR
$$ $$ C:/Bruker/TopSpin3.5pl7/data/PB/nmr/6A166037/11/audita.txt
$$ ##AUDIT TRAIL=  $$ (NUMBER, WHEN, WHO, WHERE, PROCESS, VERSION, WHAT)
$$ (   1,<2019-01-22 09:23:29.353 +0000>,<AVIII600NMR>,<AVIII600NMR-PC>,<go4>,<TopSpin 3.5.7>,
$$       <created by zg
$$ 	started at 2019-01-22 08:51:34.652 +0000,
$$ 	POWCHK enabled, PULCHK disabled,
$$        configuration hash MD5:
$$        4F BE B4 D3 A1 80 6E 95 0A 07 3F 27 4A 52 36 44
$$        data hash MD5: 4K * 256
$$        9A 6F 89 7A BB C2 E9 3D 12 5D 2D 5B 2F 75 F5 FB>)
$$ (   2,<2019-01-22 09:23:29.618 +0000>,<AVIII600NMR>,<AVIII600NMR-PC>,<audit>,<TopSpin 3.5.7>,
$$       <user comment:
$$        ICON-NMR User ID: PB
$$        data hash MD5: 4K * 256
$$        9A 6F 89 7A BB C2 E9 3D 12 5D 2D 5B 2F 75 F5 FB>)
$$ ##END=
$$ 
$$ $$ hash MD5
$$ $$ 60 3F 6A BC 27 72 30 0B 07 AF 8E 28 92 AE D4 95
$$ 
##$PARAMETERFILE=	(auditp.txt, ASCII, C:/Users/peter/Documents/Ambident%20reactivity%20of%20diazine%20oxides%20(e.g.%20PyzNO)/NMR%20data%20files/Compound%2023b%20&%2021b%20-%20in%20CD3CN,%20then%20DMSO-d6/Compound%2023b%20NMR%20Spectra%20in%20DMSO-d6/1H-15N%20HMBC/pdata/1/auditp.txt, 0)
$$ ##TITLE= Audit trail, TopSpin 3.5 pl 7
$$ ##JCAMPDX= 5.01
$$ ##ORIGIN= Bruker BioSpin GmbH
$$ ##OWNER= AVIII600NMR
$$ $$ C:/Bruker/TopSpin3.5pl7/data/PB/nmr/6A166037/11/pdata/1/auditp.txt
$$ ##AUDIT TRAIL=  $$ (NUMBER, WHEN, WHO, WHERE, PROCESS, VERSION, WHAT)
$$ (   1,<2019-01-22 09:23:29.353 +0000>,<AVIII600NMR>,<AVIII600NMR-PC>,<go4>,<TopSpin 3.5.7>,
$$       <created by zg
$$ 	started at 2019-01-22 08:51:34.652 +0000,
$$ 	POWCHK enabled, PULCHK disabled,
$$        configuration hash MD5:
$$        4F BE B4 D3 A1 80 6E 95 0A 07 3F 27 4A 52 36 44
$$        data hash MD5: 4K * 256
$$        9A 6F 89 7A BB C2 E9 3D 12 5D 2D 5B 2F 75 F5 FB>)
$$ (   2,<2019-01-22 09:23:29.618 +0000>,<AVIII600NMR>,<AVIII600NMR-PC>,<audit>,<TopSpin 3.5.7>,
$$       <user comment:
$$        ICON-NMR User ID: PB
$$        data hash MD5: 4K * 256
$$        9A 6F 89 7A BB C2 E9 3D 12 5D 2D 5B 2F 75 F5 FB>)
$$ (   3,<2019-01-22 09:23:31.256 +0000>,<AVIII600NMR>,<AVIII600NMR-PC>,<proc2d>,<TopSpin 3.5.7>,
$$       <Start of raw data processing
$$        xfb same F2: SI = 2K WDW = 4 SSB = 0 FT_mod = 6 PKNL = 1 F1: SI = 1K ME_mod = 2 NCOEF = 32 WDW = 4 SSB = 0 FT_mod = 6 FCOR = 0.5 PH_mod = 2
$$        data hash MD5: 2K * 1K
$$        B4 E7 28 A7 83 E9 06 36 D9 86 60 66 29 BA 32 87>)
$$ (   4,<2019-01-22 09:23:31.755 +0000>,<AVIII600NMR>,<AVIII600NMR-PC>,<proc2d>,<TopSpin 3.5.7>,
$$       <abs2 F2: ABSG = 5 ABSF1 = 12.80962 ABSF2 = -0.2096945
$$        data hash MD5: 2K * 1K
$$        37 A1 33 16 91 F1 52 19 D2 0B 46 99 B4 55 56 08>)
$$ (   5,<2019-01-22 09:23:32.457 +0000>,<AVIII600NMR>,<AVIII600NMR-PC>,<proc2d>,<TopSpin 3.5.7>,
$$       <abs1 F1: ABSG = 5 ABSF1 = 404.5252 ABSF2 = -4.582594
$$        data hash MD5: 2K * 1K
$$        2C 6F 51 B1 8E F9 7F B7 C9 98 DB F5 95 F6 35 4B>)
$$ ##END=
$$ 
$$ $$ hash MD5
$$ $$ 95 DC D1 8E 09 E9 B6 59 F1 56 14 3A 29 CD 24 AF
$$ 
##$PARAMETERFILE=	(clevels, ASCII, C:/Users/peter/Documents/Ambident%20reactivity%20of%20diazine%20oxides%20(e.g.%20PyzNO)/NMR%20data%20files/Compound%2023b%20&%2021b%20-%20in%20CD3CN,%20then%20DMSO-d6/Compound%2023b%20NMR%20Spectra%20in%20DMSO-d6/1H-15N%20HMBC/pdata/1/clevels, 0)
$$ ##TITLE= Parameter file, TopSpin 3.5 pl 7
$$ ##JCAMPDX= 5.0
$$ ##DATATYPE= Parameter Values
$$ ##NPOINTS= 2	$$ modification sequence number
$$ ##ORIGIN= Bruker BioSpin GmbH
$$ ##OWNER= AVIII600NMR
$$ $$ 2019-01-22 09:23:32.645 +0000  AVIII600NMR@AVIII600NMR-PC
$$ $$ C:/Bruker/TopSpin3.5pl7/data/PB/nmr/6A166037/11/pdata/1/clevels
$$ $$ process C:\Bruker\TopSpin3.5pl7\prog\mod\proc2d.exe
$$ ##$LEVELS= (0..255)
$$ 25157.96 35009.04 48717.5 67793.76 94339.7 131280.2 182685.45 254219.4
$$ 353763.82 492286.76 685050.97 953295.66 1326576.65 1846022.89 2568868.15
$$ 3574757.17 4974521.1 6922389.14 9632981.83 13404958.46 0 0 0 0 0 0 0 0
$$ 0 0 0 0 0 0 0 0 0 0 0 0 0 0 0 0 0 0 0 0 0 0 0 0 0 0 0 0 0 0 0 0 0 0 0 0
$$ 0 0 0 0 0 0 0 0 0 0 0 0 0 0 0 0 0 0 0 0 0 0 0 0 0 0 0 0 0 0 0 0 0 0 0 0
$$ 0 0 0 0 0 0 0 0 0 0 0 0 0 0 0 0 0 0 0 0 0 0 0 0 0 0 0 0 0 0 0 0 0 0 0 0
$$ 0 0 0 0 0 0 0 0 0 0 0 0 0 0 0 0 0 0 0 0 0 0 0 0 0 0 0 0 0 0 0 0 0 0 0 0
$$ 0 0 0 0 0 0 0 0 0 0 0 0 0 0 0 0 0 0 0 0 0 0 0 0 0 0 0 0 0 0 0 0 0 0 0 0
$$ 0 0 0 0 0 0 0 0 0 0 0 0 0 0 0 0 0 0 0 0 0 0 0 0 0 0 0 0 0 0 0 0 0 0 0 0
$$ 0 0 0 0 0 0 0 0 0 0 0 0
$$ ##$LEVSIGN= 1
$$ ##$MAXLEV= 20
$$ ##$METHOD= 0
$$ ##$NEGBASE= -25157.96
$$ ##$NEGINCR= 1.8
$$ ##$POSBASE= 25157.96
$$ ##$POSINCR= 1.8
$$ ##END=
$$ 
##$PARAMETERFILE=	(format.temp, ASCII, C:/Users/peter/Documents/Ambident%20reactivity%20of%20diazine%20oxides%20(e.g.%20PyzNO)/NMR%20data%20files/Compound%2023b%20&%2021b%20-%20in%20CD3CN,%20then%20DMSO-d6/Compound%2023b%20NMR%20Spectra%20in%20DMSO-d6/1H-15N%20HMBC/format.temp, 0)
$$ EDIT_PAR COMMAND FILE
$$ 
$$ DI_MODE         LONG
$$ ED_ENTRY        ACQU
$$ ORDER           FILE
$$ 
$$ 
$$ HEADER		"F2 - Acquisition Parameters"
$$ T_NAME		Date_
$$ 		TYPE	R64
$$ 		CLASS	ACQU
$$ 		SUBRANGE 0.0 50000000
$$ 		REL	"Date_=itodate(DATE)"
$$ 		INV_REL	"DATE=datetoi(Date_,DATE)"
$$ 		FORMAT	"%14.0f"
$$ 		TEXT	" "
$$ END
$$ T_NAME		Time
$$ 		TYPE	R32
$$ 		CLASS	ACQU
$$ 		SUBRANGE 0.0 1000000
$$ 		REL	"Time=itotime(DATE)"
$$ 		INV_REL	"DATE=timetoi(Time,DATE)"
$$ 		FORMAT	"%14.2f h"
$$ 		TEXT	" "
$$ END
$$ NAME		INSTRUM
$$ 		TEXT	" "
$$ END
$$ NAME		PROBHD
$$ 		FORMAT	"%14.14s"
$$ 		TEXT	" "
$$ END
$$ NAME		PULPROG
$$ 		TEXT	" "
$$ END
$$ NAME		TD
$$ 		TEXT	" "
$$ END
$$ NAME		SOLVENT
$$ 		TEXT	" "
$$ END
$$ NAME		NS
$$ 		TEXT	" "
$$ END
$$ NAME		DS
$$ 		TEXT	" "
$$ END
$$ T_NAME		SWH
$$ 		TYPE	R32
$$ 		CLASS	ACQU
$$ 		SUBRANGE 0.0 1e8
$$ 		REL	"SWH=SW*SFO1"
$$ 		INV_REL "SW=SWH/SFO1"
$$ 		UNIT	"Hz"
$$ 		FORMAT	"%14.3f Hz"
$$ 		TEXT	" "
$$ END
$$ T_NAME          FIDRES
$$                 TYPE    R32
$$                 CLASS   ACQU
$$                 SUBRANGE 0.0 100000
$$                 REL     "FIDRES=2*SW*SFO1/TD"
$$                 INV_REL "TD = nextpow(2*SW*SFO1/FIDRES)"
$$ 		UNIT	"Hz"
$$ 		FORMAT	"%14.6f Hz"
$$ 		TEXT	" "
$$ END
$$ T_NAME          AQ
$$ 		TYPE	R32
$$ 		CLASS	ACQU
$$ 		SUBRANGE 0.0 1000
$$ 		REL	"AQ=aqcalc(SW,SFO1,TD,DIGTYP)"
$$ 		INV_REL	"TD=tdcalc(SW,SFO1,1.0e6*AQ,DIGTYP)"
$$ 		UNIT	"sec"
$$ 		FORMAT	"%14.7f sec"
$$ 		TEXT	" "
$$ END
$$ NAME		RG
$$ 		TEXT	" "
$$ END
$$ T_NAME          DW
$$ 		TYPE	R32
$$ 		CLASS	ACQU
$$ 		SUBRANGE 0.0 1000000
$$ 		REL	"DW=1/(2*SW*SFO1)"
$$ 		INV_REL	"SW=1000000/(2*(0.005+DW)*SFO1)"
$$ 		UNIT	"usec"
$$ 		FORMAT	"%14.3lf usec"
$$ 		TEXT	" "
$$ END
$$ NAME		DE
$$ 		FORMAT	"%14.2f usec"
$$ 		TEXT	" "
$$ END
$$ NAME		TE
$$ 		FORMAT	"%14.1f K"
$$ 		TEXT	" "
$$ END
$$ T_NAME		CNST13
$$ 		TYPE	R32
$$ 		CLASS	ACQU
$$ 		SUBRANGE -1e38 1e38
$$ 		REL	"CNST13=CNST[13]"
$$ 		INV_REL	"CNST[13]=CNST13"
$$ 		FORMAT	"%14.7f"
$$ 		TEXT	" "
$$ END
$$ T_NAME		D0
$$ 		TYPE	R32
$$ 		CLASS	ACQU
$$ 		SUBRANGE 0.0 1e38
$$ 		REL	"D0=D[0]"
$$ 		INV_REL	"D[0]=D0"
$$ 		UNIT	"sec"
$$ 		FORMAT	"%14.8f sec"
$$ 		TEXT	" "
$$ END
$$ T_NAME		D1
$$ 		TYPE	R32
$$ 		CLASS	ACQU
$$ 		SUBRANGE 0.0 1e38
$$ 		REL	"D1=D[1]"
$$ 		INV_REL	"D[1]=D1"
$$ 		UNIT	"sec"
$$ 		FORMAT	"%14.8f sec"
$$ 		TEXT	" "
$$ END
$$ T_NAME		D6
$$ 		TYPE	R32
$$ 		CLASS	ACQU
$$ 		SUBRANGE 0.0 1e38
$$ 		REL	"D6=D[6]"
$$ 		INV_REL	"D[6]=D6"
$$ 		UNIT	"sec"
$$ 		FORMAT	"%14.8f sec"
$$ 		TEXT	" "
$$ END
$$ T_NAME		D16
$$ 		TYPE	R32
$$ 		CLASS	ACQU
$$ 		SUBRANGE 0.0 1e38
$$ 		REL	"D16=D[16]"
$$ 		INV_REL	"D[16]=D16"
$$ 		UNIT	"sec"
$$ 		FORMAT	"%14.8f sec"
$$ 		TEXT	" "
$$ END
$$ T_NAME		IN0
$$ 		TYPE	R32
$$ 		CLASS	ACQU
$$ 		SUBRANGE 0.0 1e38
$$ 		REL	"IN0=IN[0]"
$$ 		INV_REL	"IN[0]=IN0"
$$ 		UNIT	"sec"
$$ 		FORMAT	"%14.8f sec"
$$ 		TEXT	" "
$$ END
$$ NAME		TDav
$$ 		TEXT	" "
$$ END
$$ NAME		SFO1
$$ 		FORMAT	"%14.7f MHz"
$$ 		TEXT	" "
$$ END
$$ NAME		NUC1
$$ 		NONEDIT
$$ 		TEXT	" "
$$ END
$$ T_NAME		P1
$$ 		TYPE	R32
$$ 		CLASS	ACQU
$$ 		SUBRANGE 0.0 1.0e10
$$ 		REL	"P1=P[1]"
$$ 		INV_REL	"P[1]=P1"
$$ 		UNIT	"usec"
$$ 		FORMAT	"%14.2f usec"
$$ 		TEXT	" "
$$ END
$$ T_NAME		P2
$$ 		TYPE	R32
$$ 		CLASS	ACQU
$$ 		SUBRANGE 0.0 1.0e10
$$ 		REL	"P2=P[2]"
$$ 		INV_REL	"P[2]=P2"
$$ 		UNIT	"usec"
$$ 		FORMAT	"%14.2f usec"
$$ 		TEXT	" "
$$ END
$$ T_NAME		PLW1
$$ 		TYPE	R32
$$ 		CLASS	ACQU
$$ 		REL	"PLW1=PLW[1]"
$$ 		INV_REL	"PLW[1]=PLW1"
$$ 		UNIT	"W"
$$ 		FORMAT	"%14.8f W"
$$ 		TEXT	"power PLW1 "
$$ END
$$ NAME		SFO2
$$ 		FORMAT	"%14.7f MHz"
$$ 		TEXT	" "
$$ END
$$ NAME		NUC2
$$ 		NONEDIT
$$ 		TEXT	" "
$$ END
$$ T_NAME		P3
$$ 		TYPE	R32
$$ 		CLASS	ACQU
$$ 		SUBRANGE 0.0 1.0e10
$$ 		REL	"P3=P[3]"
$$ 		INV_REL	"P[3]=P3"
$$ 		UNIT	"usec"
$$ 		FORMAT	"%14.2f usec"
$$ 		TEXT	" "
$$ END
$$ T_NAME		PLW2
$$ 		TYPE	R32
$$ 		CLASS	ACQU
$$ 		REL	"PLW2=PLW[2]"
$$ 		INV_REL	"PLW[2]=PLW2"
$$ 		UNIT	"W"
$$ 		FORMAT	"%14.8f W"
$$ 		TEXT	"power PLW2 "
$$ END
$$ NAME		GPNAM[1]
$$ 		TEXT	" "
$$ END
$$ T_NAME		GPZ1
$$ 		TYPE	R32
$$ 		CLASS	ACQU
$$ 		SUBRANGE -100.0 100.0
$$ 		REL	"GPZ1=GPZ[1]"
$$ 		INV_REL	"GPZ[1]=GPZ1"
$$ 		UNIT	"%"
$$ 		FORMAT	"%14.2f %"
$$ 		TEXT	" "
$$ END
$$ NAME		GPNAM[2]
$$ 		TEXT	" "
$$ END
$$ T_NAME		GPZ2
$$ 		TYPE	R32
$$ 		CLASS	ACQU
$$ 		SUBRANGE -100.0 100.0
$$ 		REL	"GPZ2=GPZ[2]"
$$ 		INV_REL	"GPZ[2]=GPZ2"
$$ 		UNIT	"%"
$$ 		FORMAT	"%14.2f %"
$$ 		TEXT	" "
$$ END
$$ NAME		GPNAM[3]
$$ 		TEXT	" "
$$ END
$$ T_NAME		GPZ3
$$ 		TYPE	R32
$$ 		CLASS	ACQU
$$ 		SUBRANGE -100.0 100.0
$$ 		REL	"GPZ3=GPZ[3]"
$$ 		INV_REL	"GPZ[3]=GPZ3"
$$ 		UNIT	"%"
$$ 		FORMAT	"%14.2f %"
$$ 		TEXT	" "
$$ END
$$ T_NAME		P16
$$ 		TYPE	R32
$$ 		CLASS	ACQU
$$ 		SUBRANGE 0.0 1.0e10
$$ 		REL	"P16=P[16]"
$$ 		INV_REL	"P[16]=P16"
$$ 		UNIT	"usec"
$$ 		FORMAT	"%14.2f usec"
$$ 		TEXT	" "
$$ END
$$ 
##$PARAMETERFILE=	(parm.txt, ASCII, C:/Users/peter/Documents/Ambident%20reactivity%20of%20diazine%20oxides%20(e.g.%20PyzNO)/NMR%20data%20files/Compound%2023b%20&%2021b%20-%20in%20CD3CN,%20then%20DMSO-d6/Compound%2023b%20NMR%20Spectra%20in%20DMSO-d6/1H-15N%20HMBC/pdata/1/parm.txt, 0)
$$ 
$$ Current Data Parameters
$$ NAME           6A166037              
$$ EXPNO                11              
$$ PROCNO                1              
$$ 
$$ F2 - Acquisition Parameters
$$ Date_          20190122              
$$ Time               8.52 h            
$$ INSTRUM        aviii600              
$$ PROBHD   Z150357_0005 (              
$$ PULPROG      hmbcgpndqf              
$$ TD                 4096              
$$ SOLVENT            DMSO              
$$ NS                    4              
$$ DS                   16              
$$ SWH            7812.500 Hz           
$$ FIDRES         3.814697 Hz           
$$ AQ            0.2621440 sec          
$$ RG                 2050              
$$ DW               64.000 usec         
$$ DE                55.00 usec         
$$ TE                300.0 K            
$$ CNST13        8.0000000              
$$ D0           0.00000300 sec          
$$ D1           1.50000000 sec          
$$ D6           0.06250000 sec          
$$ D16          0.00020000 sec          
$$ IN0          0.00002010 sec          
$$ TDav                  1              
$$ SFO1        600.0737804 MHz          
$$ NUC1                 1H              
$$ P1                11.30 usec         
$$ P2                22.60 usec         
$$ PLW1        14.60000038 W            
$$ SFO2         60.8167242 MHz          
$$ NUC2                15N              
$$ P3                14.70 usec         
$$ PLW2       108.50000000 W            
$$ GPNAM[1]     SMSQ10.100              
$$ GPZ1              70.00 %            
$$ GPNAM[2]     SMSQ10.100              
$$ GPZ2              30.00 %            
$$ GPNAM[3]     SMSQ10.100              
$$ GPZ3              50.10 %            
$$ P16             1000.00 usec         
$$ 
$$ F1 - Acquisition parameters
$$ TD                  256              
$$ SFO1           60.81672 MHz          
$$ FIDRES       194.340790 Hz           
$$ SW              409.026 ppm          
$$ FnMODE               QF              
$$ 
$$ F2 - Processing parameters
$$ SI                 2048              
$$ SF          600.0700000 MHz          
$$ WDW               QSINE              
$$ SSB      0              
$$ LB       0 Hz           
$$ GB       0              
$$ PC                 1.40              
$$ 
$$ F1 - Processing parameters
$$ SI                 1024              
$$ MC2                  QF              
$$ SF           60.8045650 MHz          
$$ WDW               QSINE              
$$ SSB      0              
$$ LB       0 Hz           
$$ GB       0              
$$ 
##$PARAMETERFILE=	(proc2s, ASCII, C:/Users/peter/Documents/Ambident%20reactivity%20of%20diazine%20oxides%20(e.g.%20PyzNO)/NMR%20data%20files/Compound%2023b%20&%2021b%20-%20in%20CD3CN,%20then%20DMSO-d6/Compound%2023b%20NMR%20Spectra%20in%20DMSO-d6/1H-15N%20HMBC/pdata/1/proc2s, 0)
$$ ##TITLE= Parameter file, TopSpin 3.5 pl 7
$$ ##JCAMPDX= 5.0
$$ ##DATATYPE= Parameter Values
$$ ##NPOINTS= 3	$$ modification sequence number
$$ ##ORIGIN= Bruker BioSpin GmbH
$$ ##OWNER= AVIII600NMR
$$ $$ 2019-01-22 09:23:32.457 +0000  AVIII600NMR@AVIII600NMR-PC
$$ $$ C:/Bruker/TopSpin3.5pl7/data/PB/nmr/6A166037/11/pdata/1/proc2s
$$ $$ process C:\Bruker\TopSpin3.5pl7\prog\mod\proc2d.exe
$$ ##$ABSF1= 404.5252
$$ ##$ABSF2= -4.582594
$$ ##$ABSG= 5
$$ ##$ABSL= 0
$$ ##$ALPHA= 0
$$ ##$AQORDER= 0
$$ ##$ASSFAC= 0
$$ ##$ASSFACI= 0
$$ ##$ASSFACX= 0
$$ ##$ASSWID= 0
$$ ##$AUNMP= <>
$$ ##$AXLEFT= 0
$$ ##$AXNAME= <F1>
$$ ##$AXNUC= <15N>
$$ ##$AXRIGHT= 0
$$ ##$AXTYPE= 0
$$ ##$AXUNIT= <>
$$ ##$AZFE= 0.1
$$ ##$AZFW= 0.5
$$ ##$BCFW= 0
$$ ##$BC_mod= 0
$$ ##$BYTORDP= 0
$$ ##$COROFFS= 0
$$ ##$CY= -3
$$ ##$DATMOD= 1
$$ ##$DC= 0
$$ ##$DFILT= <>
$$ ##$DTYPP= 0
$$ ##$ERETIC= no
$$ ##$F1P= 404.821685791016
$$ ##$F2P= -4.88034942238687
$$ ##$FCOR= 0.5
$$ ##$FTSIZE= 1024
$$ ##$FT_mod= 6
$$ ##$GAMMA= 0
$$ ##$GB= 0
$$ ##$INTBC= 1
$$ ##$INTSCL= 1
$$ ##$ISEN= 128
$$ ##$LB= 0
$$ ##$LEV0= 0
$$ ##$LPBIN= 512
$$ ##$MAXI= 10000
$$ ##$MC2= 0
$$ ##$MEAN= 0
$$ ##$ME_mod= 2
$$ ##$MI= 1
$$ ##$MddCEXP= no
$$ ##$MddCT_SP= no
$$ ##$MddF180= no
$$ ##$MddLAMBDA= 0
$$ ##$MddMEMORY= 0
$$ ##$MddMERGE= 0
$$ ##$MddNCOMP= 0
$$ ##$MddNITER= 0
$$ ##$MddNOISE= 0
$$ ##$MddPHASE= 0
$$ ##$MddSEED= 0
$$ ##$MddSRSIZE= 0
$$ ##$Mdd_CsALG= 0
$$ ##$Mdd_CsLAMBDA= 0
$$ ##$Mdd_CsNITER= 0
$$ ##$Mdd_CsNORM= 0
$$ ##$Mdd_CsVE= yes
$$ ##$Mdd_CsZF= 0
$$ ##$Mdd_LrLAMBDA= 0
$$ ##$Mdd_LrNITER= 0
$$ ##$Mdd_LrRANK= 0
$$ ##$Mdd_LrZF= 0
$$ ##$Mdd_mod= 0
$$ ##$NCOEF= 32
$$ ##$NC_proc= -5
$$ ##$NLEV= 6
$$ ##$NOISF1= 0
$$ ##$NOISF2= 0
$$ ##$NSP= 0
$$ ##$NTH_PI= 0
$$ ##$NZP= 0
$$ ##$OFFSET= 404.5252
$$ ##$PC= 4
$$ ##$PHC0= 0
$$ ##$PHC1= 0
$$ ##$PH_mod= 2
$$ ##$PKNL= no
$$ ##$PPARMOD= 1
$$ ##$PPDIAG= 0
$$ ##$PPIPTYP= 0
$$ ##$PPMPNUM= 2147483647
$$ ##$PPRESOL= 1
$$ ##$PSCAL= 1
$$ ##$PSIGN= 0
$$ ##$PYNMP= <proc.py>
$$ ##$RDF1= 0
$$ ##$RDF2= 0
$$ ##$RDFWHM= 0
$$ ##$RDINT= 0
$$ ##$RDPOS= 0
$$ ##$REVERSE= no
$$ ##$SF= 60.804565
$$ ##$SI= 1024
$$ ##$SIGF1= 404.5252
$$ ##$SIGF2= -4.582594
$$ ##$SINO= 16
$$ ##$SIOLD= 1024
$$ ##$SPECTYP= <>
$$ ##$SREF_mod= 1
$$ ##$SREGLST= <1H.DMSO>
$$ ##$SSB= 0
$$ ##$STSI= 1024
$$ ##$STSR= 0
$$ ##$SW_p= 24875.6218905473
$$ ##$SYMM= 0
$$ ##$S_DEV= 161011
$$ ##$TDeff= 512
$$ ##$TDoff= 0
$$ ##$TI= <>
$$ ##$TILT= no
$$ ##$TM1= 0
$$ ##$TM2= 0
$$ ##$TOPLEV= 0
$$ ##$USERP1= <user>
$$ ##$USERP2= <user>
$$ ##$USERP3= <user>
$$ ##$USERP4= <user>
$$ ##$USERP5= <user>
$$ ##$WDW= 4
$$ ##$XDIM= 1024
$$ ##$YMAX_p= 428958671
$$ ##$YMIN_p= 0
$$ ##END=
$$ 
##$PARAMETERFILE=	(procs, ASCII, C:/Users/peter/Documents/Ambident%20reactivity%20of%20diazine%20oxides%20(e.g.%20PyzNO)/NMR%20data%20files/Compound%2023b%20&%2021b%20-%20in%20CD3CN,%20then%20DMSO-d6/Compound%2023b%20NMR%20Spectra%20in%20DMSO-d6/1H-15N%20HMBC/pdata/1/procs, 0)
$$ ##TITLE= Parameter file, TopSpin 3.5 pl 7
$$ ##JCAMPDX= 5.0
$$ ##DATATYPE= Parameter Values
$$ ##NPOINTS= 7	$$ modification sequence number
$$ ##ORIGIN= Bruker BioSpin GmbH
$$ ##OWNER= AVIII600NMR
$$ $$ 2019-01-22 09:23:32.660 +0000  AVIII600NMR@AVIII600NMR-PC
$$ $$ C:/Bruker/TopSpin3.5pl7/data/PB/nmr/6A166037/11/pdata/1/procs
$$ $$ process C:\Bruker\TopSpin3.5pl7\prog\mod\proc2d.exe
$$ ##$ABSF1= 12.80962
$$ ##$ABSF2= -0.2096945
$$ ##$ABSG= 5
$$ ##$ABSL= 0
$$ ##$ALPHA= 0
$$ ##$AQORDER= 0
$$ ##$ASSFAC= 0
$$ ##$ASSFACI= 0
$$ ##$ASSFACX= 0
$$ ##$ASSWID= 0
$$ ##$AUNMP= <proc_2dpl>
$$ ##$AXLEFT= 0
$$ ##$AXNAME= <F2>
$$ ##$AXNUC= <1H>
$$ ##$AXRIGHT= 0
$$ ##$AXTYPE= 0
$$ ##$AXUNIT= <>
$$ ##$AZFE= 0.1
$$ ##$AZFW= 0.5
$$ ##$BCFW= 0
$$ ##$BC_mod= 0
$$ ##$BYTORDP= 0
$$ ##$COROFFS= 0
$$ ##$CY= -3
$$ ##$DATMOD= 1
$$ ##$DC= 0
$$ ##$DFILT= <>
$$ ##$DTYPP= 0
$$ ##$ERETIC= no
$$ ##$F1P= 12.8082599639893
$$ ##$F2P= -0.20834297338942
$$ ##$FCOR= 0.5
$$ ##$FTSIZE= 2048
$$ ##$FT_mod= 6
$$ ##$GAMMA= 0
$$ ##$GB= 0
$$ ##$INTBC= 1
$$ ##$INTSCL= 1
$$ ##$ISEN= 128
$$ ##$LB= 0
$$ ##$LEV0= 5
$$ ##$LPBIN= 0
$$ ##$MAXI= 10000
$$ ##$MC2= 0
$$ ##$MEAN= 0
$$ ##$ME_mod= 0
$$ ##$MI= 0
$$ ##$MddCEXP= no
$$ ##$MddCT_SP= no
$$ ##$MddF180= no
$$ ##$MddLAMBDA= 0
$$ ##$MddMEMORY= 0
$$ ##$MddMERGE= 0
$$ ##$MddNCOMP= 0
$$ ##$MddNITER= 0
$$ ##$MddNOISE= 0
$$ ##$MddPHASE= 0
$$ ##$MddSEED= 0
$$ ##$MddSRSIZE= 0
$$ ##$Mdd_CsALG= 0
$$ ##$Mdd_CsLAMBDA= 0
$$ ##$Mdd_CsNITER= 0
$$ ##$Mdd_CsNORM= 0
$$ ##$Mdd_CsVE= yes
$$ ##$Mdd_CsZF= 0
$$ ##$Mdd_LrLAMBDA= 0
$$ ##$Mdd_LrNITER= 0
$$ ##$Mdd_LrRANK= 0
$$ ##$Mdd_LrZF= 0
$$ ##$Mdd_mod= 0
$$ ##$NCOEF= 0
$$ ##$NC_proc= -5
$$ ##$NLEV= 20
$$ ##$NOISF1= 0
$$ ##$NOISF2= 0
$$ ##$NSP= 0
$$ ##$NTH_PI= 0
$$ ##$NZP= 0
$$ ##$OFFSET= 12.80962
$$ ##$PC= 1.4
$$ ##$PHC0= 0
$$ ##$PHC1= 0
$$ ##$PH_mod= 0
$$ ##$PKNL= yes
$$ ##$PPARMOD= 1
$$ ##$PPDIAG= 0
$$ ##$PPIPTYP= 0
$$ ##$PPMPNUM= 2147483647
$$ ##$PPRESOL= 1
$$ ##$PSCAL= 0
$$ ##$PSIGN= 0
$$ ##$PYNMP= <proc.py>
$$ ##$RDF1= 0
$$ ##$RDF2= 0
$$ ##$RDFWHM= 0
$$ ##$RDINT= 0
$$ ##$RDPOS= 0
$$ ##$REVERSE= no
$$ ##$SF= 600.07
$$ ##$SI= 2048
$$ ##$SIGF1= 12.80962
$$ ##$SIGF2= -0.2096945
$$ ##$SINO= 16
$$ ##$SIOLD= 2048
$$ ##$SPECTYP= <>
$$ ##$SREF_mod= 1
$$ ##$SREGLST= <1H.C6D6>
$$ ##$SSB= 0
$$ ##$STSI= 2048
$$ ##$STSR= 0
$$ ##$SW_p= 7812.49999999737
$$ ##$SYMM= 0
$$ ##$S_DEV= 161011
$$ ##$TDeff= 4096
$$ ##$TDoff= 0
$$ ##$TI= <>
$$ ##$TILT= no
$$ ##$TM1= 0
$$ ##$TM2= 0
$$ ##$TOPLEV= 100
$$ ##$USERP1= <user>
$$ ##$USERP2= <user>
$$ ##$USERP3= <user>
$$ ##$USERP4= <user>
$$ ##$USERP5= <user>
$$ ##$WDW= 4
$$ ##$XDIM= 2048
$$ ##$YMAX_p= 428958671
$$ ##$YMIN_p= 0
$$ ##END=
$$ 
##$PARAMETERFILE=	(pulseprogram, ASCII, C:/Users/peter/Documents/Ambident%20reactivity%20of%20diazine%20oxides%20(e.g.%20PyzNO)/NMR%20data%20files/Compound%2023b%20&%2021b%20-%20in%20CD3CN,%20then%20DMSO-d6/Compound%2023b%20NMR%20Spectra%20in%20DMSO-d6/1H-15N%20HMBC/pulseprogram, 0)
$$ # 1 "C:/Bruker/TopSpin3.5pl7/exp/stan/nmr/lists/pp/hmbcgpndqf"
$$ ;hmbcgpndqf
$$ ;avance-version (12/01/11)
$$ ;HMBC
$$ ;2D H-1/X correlation via heteronuclear zero and double quantum
$$ ;   coherence
$$ ;optimized on long range couplings
$$ ;no decoupling during acquisition
$$ ;using gradient pulses for selection
$$ ;
$$ ;$CLASS=HighRes
$$ ;$DIM=2D
$$ ;$TYPE=
$$ ;$SUBTYPE=
$$ ;$COMMENT=
$$ 
$$ 
$$ # 1 "C:/Bruker/TopSpin3.5pl7/exp/stan/nmr/lists/pp/Avance.incl" 1
$$ ;Avance3.incl
$$ ;   for AV III
$$ ;
$$ ;avance-version (13/06/17)
$$ ;
$$ ;$CLASS=HighRes Incl
$$ ;$COMMENT=
$$ # 169 "C:/Bruker/TopSpin3.5pl7/exp/stan/nmr/lists/pp/Avance.incl"
$$ ;$Id: Avance3.incl,v 1.10.2.2 2013/08/30 09:43:33 ber Exp $
$$ # 17 "C:/Bruker/TopSpin3.5pl7/exp/stan/nmr/lists/pp/hmbcgpndqf" 2
$$ 
$$ # 1 "C:/Bruker/TopSpin3.5pl7/exp/stan/nmr/lists/pp/Grad.incl" 1
$$ ;Grad2.incl  -  include file for Gradient Spectroscopy
$$ ;   for TCU3
$$ ;
$$ ;avance-version (07/01/17)
$$ ;
$$ ;$CLASS=HighRes Incl
$$ ;$COMMENT=
$$ 
$$ # 27 "C:/Bruker/TopSpin3.5pl7/exp/stan/nmr/lists/pp/Grad.incl"
$$ define list<gradient> EA=<EA>
$$ 
$$ 
$$ # 31 "C:/Bruker/TopSpin3.5pl7/exp/stan/nmr/lists/pp/Grad.incl"
$$ ;$Id: Grad2.incl,v 1.14 2012/01/31 17:49:21 ber Exp $
$$ # 18 "C:/Bruker/TopSpin3.5pl7/exp/stan/nmr/lists/pp/hmbcgpndqf" 2
$$ 
$$   
$$ 
$$ "p2=p1*2"
$$ "d6=1s/(cnst13*2)"
$$ # 25 "C:/Bruker/TopSpin3.5pl7/exp/stan/nmr/lists/pp/hmbcgpndqf"
$$ "d0=3u"
$$ 
$$ "in0=inf1/2"
$$ 
$$ # 1 "mc_line 30 file C:/Bruker/TopSpin3.5pl7/exp/stan/nmr/lists/pp/hmbcgpndqf exp. def. part of mc cmd. before ze"
$$ ; dimension 2D; AQ_mode  (F1) QF
$$ define delay MCWRK
$$ define delay MCREST
$$ define delay d0orig
$$ "d0orig=d0"
$$ define loopcounter t1loop
$$ "t1loop=0"
$$ define loopcounter ph1loop
$$ "ph1loop=0"
$$ define loopcounter ST1CNT
$$ "ST1CNT = td1 / 1"
$$ "MCREST = d1 - d1"
$$ "MCWRK = 0.500000*d1"
$$ 
$$     dccorr
$$ # 30 "C:/Bruker/TopSpin3.5pl7/exp/stan/nmr/lists/pp/hmbcgpndqf"
$$ # 30 "C:/Bruker/TopSpin3.5pl7/exp/stan/nmr/lists/pp/hmbcgpndqf"
$$ 1 ze 
$$ # 1 "mc_line 30 file C:/Bruker/TopSpin3.5pl7/exp/stan/nmr/lists/pp/hmbcgpndqf exp. def. of mc cmd. after ze"
$$ LBLAV, MCWRK
$$       "d0=d0orig + t1loop * in0 "
$$ # 31 "C:/Bruker/TopSpin3.5pl7/exp/stan/nmr/lists/pp/hmbcgpndqf"
$$ # 1 "mc_line 31 file C:/Bruker/TopSpin3.5pl7/exp/stan/nmr/lists/pp/hmbcgpndqf exp. start label for mc cmd."
$$ 2 MCWRK 
$$ LBLST1, MCWRK
$$   MCREST
$$ # 32 "C:/Bruker/TopSpin3.5pl7/exp/stan/nmr/lists/pp/hmbcgpndqf"
$$ 3 p1 ph1
$$   d6
$$   p3:f2 ph3
$$   d0
$$   50u setnmr3|0 setnmr0|34|32|33 ctrlgrad 0
$$   p16:gp1
$$   d16
$$   p2 ph2
$$   50u
$$   p16:gp2
$$   d16
$$   d0
$$   p3:f2 ph4
$$   4u
$$   p16:gp3
$$   d16
$$   4u setnmr3^0 setnmr0^34^32^33 ctrlgrad 7
$$   go=2 ph31
$$ # 1 "mc_line 50 file C:/Bruker/TopSpin3.5pl7/exp/stan/nmr/lists/pp/hmbcgpndqf exp. mc cmd. in line"
$$   MCWRK  wr #0 if #0 zd 
$$ 
$$   "t1loop+=1"
$$       "d0=d0orig + t1loop * in0 "
$$   lo to LBLST1 times ST1CNT
$$   MCWRK 
$$   "t1loop=0"
$$   MCWRK rf #0
$$   lo to LBLAV times tdav
$$ # 51 "C:/Bruker/TopSpin3.5pl7/exp/stan/nmr/lists/pp/hmbcgpndqf"
$$ exit 
$$   
$$ 
$$ ph1=0 
$$ ph2=0 0 2 2
$$ ph3=0 2
$$ ph4=0 0 0 0 2 2 2 2
$$ ph31=0 2 0 2 2 0 2 0
$$ 
$$ # 61 "C:/Bruker/TopSpin3.5pl7/exp/stan/nmr/lists/pp/hmbcgpndqf"
$$ ;pl1 : f1 channel - power level for pulse (default)
$$ ;pl2 : f2 channel - power level for pulse (default)
$$ ;p1 : f1 channel -  90 degree high power pulse
$$ ;p2 : f1 channel - 180 degree high power pulse
$$ ;p3 : f2 channel -  90 degree high power pulse
$$ ;p16: homospoil/gradient pulse
$$ ;d0 : incremented delay (2D)                  [3 usec]
$$ ;d1 : relaxation delay; 1-5 * T1
$$ ;d6 : delay for evolution of long range couplings
$$ ;d16: delay for homospoil/gradient recovery
$$ ;cnst13: = J(XH) long range
$$ ;inf1: 1/SW(X) = 2 * DW(X)
$$ ;in0: 1/(2 * SW(X)) = DW(X)
$$ ;nd0: 2
$$ ;ns: 2 * n
$$ ;ds: 16
$$ ;td1: number of experiments
$$ ;FnMODE: QF
$$ 
$$ ;use gradient ratio:	gp 1 : gp 2 : gp 3
$$ ;			  50 :   30 : 40.1   for C-13
$$ ;			  70 :   30 : 50.1   for N-15
$$ 
$$ ;for z-only gradients:
$$ ;gpz1: 50% for C-13, 70% for N-15
$$ ;gpz2: 30%
$$ ;gpz3: 40.1% for C-13, 50.1% for N-15
$$ # 89 "C:/Bruker/TopSpin3.5pl7/exp/stan/nmr/lists/pp/hmbcgpndqf"
$$ ;use gradient files:   
$$ ;gpnam1: SMSQ10.100
$$ ;gpnam2: SMSQ10.100
$$ ;gpnam3: SMSQ10.100
$$ 
$$ 
$$ # 96 "C:/Bruker/TopSpin3.5pl7/exp/stan/nmr/lists/pp/hmbcgpndqf"
$$ ;$Id: hmbcgpndqf,v 1.6 2012/01/31 17:49:23 ber Exp $
$$ 
##$PARAMETERFILE=	(title, ASCII, C:/Users/peter/Documents/Ambident%20reactivity%20of%20diazine%20oxides%20(e.g.%20PyzNO)/NMR%20data%20files/Compound%2023b%20&%2021b%20-%20in%20CD3CN,%20then%20DMSO-d6/Compound%2023b%20NMR%20Spectra%20in%20DMSO-d6/1H-15N%20HMBC/pdata/1/title, 0)
$$ Instrument Name GH003107
$$ Peter Byrne
$$ PB 256
$$ Cryoprobe BB-H&F; 300 K
$$ 
##$PARAMETERFILE=	(uxnmr.par, ASCII, C:/Users/peter/Documents/Ambident%20reactivity%20of%20diazine%20oxides%20(e.g.%20PyzNO)/NMR%20data%20files/Compound%2023b%20&%2021b%20-%20in%20CD3CN,%20then%20DMSO-d6/Compound%2023b%20NMR%20Spectra%20in%20DMSO-d6/1H-15N%20HMBC/uxnmr.par, 0)
$$ ##TITLE= Parameter file, TopSpin 3.5 pl 7
$$ ##JCAMPDX= 5.0
$$ ##DATATYPE= Parameter Values
$$ ##NPOINTS= 147	$$ modification sequence number
$$ ##ORIGIN= Bruker BioSpin GmbH
$$ ##OWNER= nmrsu
$$ $$ 2017-10-03 16:37:12.575 +0100  NMRSU@AVIII600NMR-PC
$$ $$ C:/Bruker/TopSpin3.5pl7/conf/instr/aviii600/uxnmr.par
$$ $$ process C:\Bruker\TopSpin3.5pl7\prog\mod\cfserverav3.exe
$$ ##$ACB= 0
$$ ##$ACBTAT= (0..23)
$$ 0 72 88 50 88 0 0 0 0 0 0 0 0 0 0 0 0 0 0 0 0 0 0 0
$$ ##$ACBTBA= (0..23)
$$ 0 0 0 0 0 0 0 0 0 0 0 0 0 0 0 0 0 0 0 0 0 0 0 0
$$ ##$ACBTBLK= (0..23)
$$ 0 34 33 0 35 0 0 0 0 0 0 0 0 0 0 0 0 0 0 0 0 0 0 0
$$ ##$ACBTCTL= (0..23)
$$ 0 6 6 6 6 0 0 0 0 0 0 0 0 0 0 0 0 0 0 0 0 0 0 0
$$ ##$ACBTDI= (0..23)
$$ 0 -1779670019 -1779670019 -1779670019 -1779670020 0 0 0 0 0 0 0 0 0 0 0
$$ 0 0 0 0 0 0 0 0
$$ ##$ACBTDM= (0..23)
$$ 0 25 10 10 10 0 0 0 0 0 0 0 0 0 0 0 0 0 0 0 0 0 0 0
$$ ##$ACBTFHI= (0..23)
$$ 0 600 365 92 365 0 0 0 0 0 0 0 0 0 0 0 0 0 0 0 0 0 0 0
$$ ##$ACBTFL= (0..23)
$$ 0 248 248 88 248 0 0 0 0 0 0 0 0 0 0 0 0 0 0 0 0 0 0 0
$$ ##$ACBTFLO= (0..23)
$$ 0 180 6 30 6 0 0 0 0 0 0 0 0 0 0 0 0 0 0 0 0 0 0 0
$$ ##$ACBTINP= (0..23)
$$ 0 2 1 16 3 0 0 0 0 0 0 0 0 0 0 0 0 0 0 0 0 0 0 0
$$ ##$ACBTOUT= (0..23)
$$ 0 1 2 3 1 0 0 0 0 0 0 0 0 0 0 0 0 0 0 0 0 0 0 0
$$ ##$ACBTPO= (0..23)
$$ 0 100000 300000 150000 300000 0 0 0 0 0 0 0 0 0 0 0 0 0 0 0 0 0 0 0
$$ ##$ACBTPW= (0..23)
$$ 0 100 100 5 100 0 0 0 0 0 0 0 0 0 0 0 0 0 0 0 0 0 0 0
$$ ##$ACBTSB= (0..23)
$$ 0 0 0 0 0 0 0 0 0 0 0 0 0 0 0 0 0 0 0 0 0 0 0 0
$$ ##$ACBTSDT= (0..23)
$$ 0 2 2 2 2 0 0 0 0 0 0 0 0 0 0 0 0 0 0 0 0 0 0 0
$$ ##$ACBTY= <no>
$$ ##$AMPDFLT= no
$$ ##$AQSBDCH= (0..95)
$$ 0 0 0 0 0 0 0 0 255 255 255 255 255 255 255 255 255 255 255 255 255 255
$$ 255 255 255 255 255 255 255 255 255 255 255 255 255 255 255 255 255 255
$$ 255 255 255 255 255 255 255 255 255 255 255 255 255 255 255 255 255 255
$$ 255 255 255 255 255 255 255 255 255 255 255 255 255 255 255 255 255 255
$$ 255 255 255 255 255 255 255 255 255 255 255 255 255 255 255 255 255 255
$$ 255 255
$$ ##$AQSBDHW= (0..95)
$$ 4 1 8 8 8 0 0 0 255 255 255 255 255 255 255 255 255 255 255 255 255 255
$$ 255 255 255 255 255 255 255 255 255 255 255 255 255 255 255 255 255 255
$$ 255 255 255 255 255 255 255 255 255 255 255 255 255 255 255 255 255 255
$$ 255 255 255 255 255 255 255 255 255 255 255 255 255 255 255 255 255 255
$$ 255 255 255 255 255 255 255 255 255 255 255 255 255 255 255 255 255 255
$$ 255 255
$$ ##$AQSBDID= (0..95)
$$ 82 88 83 83 83 80 66 66 255 255 255 255 255 255 255 255 255 255 255 255
$$ 255 255 255 255 255 255 255 255 255 255 255 255 255 255 255 255 255 255
$$ 255 255 255 255 255 255 255 255 255 255 255 255 255 255 255 255 255 255
$$ 255 255 255 255 255 255 255 255 255 255 255 255 255 255 255 255 255 255
$$ 255 255 255 255 255 255 255 255 255 255 255 255 255 255 255 255 255 255
$$ 255 255 255 255
$$ ##$AQSBDNO= (0..95)
$$ 1 1 1 2 3 1 1 1 255 255 255 255 255 255 255 255 255 255 255 255 255 255
$$ 255 255 255 255 255 255 255 255 255 255 255 255 255 255 255 255 255 255
$$ 255 255 255 255 255 255 255 255 255 255 255 255 255 255 255 255 255 255
$$ 255 255 255 255 255 255 255 255 255 255 255 255 255 255 255 255 255 255
$$ 255 255 255 255 255 255 255 255 255 255 255 255 255 255 255 255 255 255
$$ 255 255
$$ ##$AQSBDSL= (0..95)
$$ 2 3 4 5 6 21 255 1 255 255 255 255 255 255 255 255 255 255 255 255 255
$$ 255 255 255 255 255 255 255 255 255 255 255 255 255 255 255 255 255 255
$$ 255 255 255 255 255 255 255 255 255 255 255 255 255 255 255 255 255 255
$$ 255 255 255 255 255 255 255 255 255 255 255 255 255 255 255 255 255 255
$$ 255 255 255 255 255 255 255 255 255 255 255 255 255 255 255 255 255 255
$$ 255 255 255
$$ ##$AQSBDTY= (0..95)
$$ 66 192 25 25 25 207 209 7 255 255 255 255 255 255 255 255 255 255 255 255
$$ 255 255 255 255 255 255 255 255 255 255 255 255 255 255 255 255 255 255
$$ 255 255 255 255 255 255 255 255 255 255 255 255 255 255 255 255 255 255
$$ 255 255 255 255 255 255 255 255 255 255 255 255 255 255 255 255 255 255
$$ 255 255 255 255 255 255 255 255 255 255 255 255 255 255 255 255 255 255
$$ 255 255 255 255
$$ ##$AQSBUAD= (0..95)
$$ 16 52 36 37 38 33 32 32 255 255 255 255 255 255 255 255 255 255 255 255
$$ 255 255 255 255 255 255 255 255 255 255 255 255 255 255 255 255 255 255
$$ 255 255 255 255 255 255 255 255 255 255 255 255 255 255 255 255 255 255
$$ 255 255 255 255 255 255 255 255 255 255 255 255 255 255 255 255 255 255
$$ 255 255 255 255 255 255 255 255 255 255 255 255 255 255 255 255 255 255
$$ 255 255 255 255
$$ ##$AQSECL= (0..95)
$$ 4 2 2 2 2 1 2 255 255 255 255 255 255 255 255 255 255 255 255 255 255 255
$$ 255 255 255 255 255 255 255 255 255 255 255 255 255 255 255 255 255 255
$$ 255 255 255 255 255 255 255 255 255 255 255 255 255 255 255 255 255 255
$$ 255 255 255 255 255 255 255 255 255 255 255 255 255 255 255 255 255 255
$$ 255 255 255 255 255 255 255 255 255 255 255 255 255 255 255 255 255 255
$$ 255 255
$$ ##$AQSECLS= (0..95)
$$ 3 1 2 2 2 0 3 255 255 255 255 255 255 255 255 255 255 255 255 255 255 255
$$ 255 255 255 255 255 255 255 255 255 255 255 255 255 255 255 255 255 255
$$ 255 255 255 255 255 255 255 255 255 255 255 255 255 255 255 255 255 255
$$ 255 255 255 255 255 255 255 255 255 255 255 255 255 255 255 255 255 255
$$ 255 255 255 255 255 255 255 255 255 255 255 255 255 255 255 255 255 255
$$ 255 255
$$ ##$AQSETH1= <no>
$$ ##$AQSETH2= <no>
$$ ##$AQSSPLT= no
$$ ##$ATT19F= (0..1)
$$ 0 0
$$ ##$ATT1H= (0..1)
$$ 0 0
$$ ##$ATT3H= (0..1)
$$ 0 0
$$ ##$ATTX= (0..1)
$$ 0 0
$$ ##$ATTY= (0..1)
$$ 0 0
$$ ##$ATTZ= (0..1)
$$ 0 0
$$ ##$BACSAIR= yes
$$ ##$BACSCAP= 596
$$ ##$BACSDEL= 0
$$ ##$BACSFCM= no
$$ ##$BACSOPT= <>
$$ ##$BACSTY= <tty04>
$$ ##$BARPTY= <no>
$$ ##$BFREQ= 600.07
$$ ##$BGAETH= (0..9)
$$ <no> <no> <no> <no> <no> <no> <no> <no> <no> <no>
$$ ##$BIRDS= yes
$$ ##$BMPC= 0
$$ ##$BMPCTY= <no>
$$ ##$BPSUTY= <no>
$$ ##$BSMS= 2
$$ ##$BSMS19FLock= no
$$ ##$BSMSETH= <149.236.99.20>
$$ ##$BSMSTY= <no>
$$ ##$BgaChFac2= (0..7)
$$ 0 0 0 0 0 0 0 0
$$ ##$BgaChMap= (0..7)
$$ 0 0 0 0 0 0 0 0
$$ ##$BgaChMaxv= (0..7)
$$ 0 0 0 0 0 0 0 0
$$ ##$BgaChRouting= (0..63)
$$ 0 0 0 0 0 0 0 0 0 0 0 0 0 0 0 0 0 0 0 0 0 0 0 0 0 0 0 0 0 0 0 0 0 0 0 0
$$ 0 0 0 0 0 0 0 0 0 0 0 0 0 0 0 0 0 0 0 0 0 0 0 0 0 0 0 0
$$ ##$BgaChShimMap= (0..7)
$$ 0 0 0 0 0 0 0 0
$$ ##$BgaChShimMaxv= (0..7)
$$ 0 0 0 0 0 0 0 0
$$ ##$BlaEth= (0..9)
$$ <149.236.99.253> <149.236.99.252> <no> <no> <no> <no> <no> <no> <> <>
$$ ##$BlaNam= (0..9)
$$ <BLAXH2H300/100/150 E 200-600MHZ> <BLAX300 E 6-365MHZ> <> <> <> <> <> <>
$$ <> <>
$$ ##$BlaPN= (0..9)
$$ <W1345096> <W1345092> <> <> <> <> <> <> <> <>
$$ ##$BlaSN= (0..9)
$$ <0236> <0075> <> <> <> <> <> <> <> <>
$$ ##$BsmsAuxEth= <no>
$$ ##$CFASMOD= (0..7)
$$ 1 1 1 1 1 1 1 1
$$ ##$CFASMUL= (0..7)
$$ 1 1 1 1 1 1 1 1
$$ ##$CNFTXDR= (0..7)
$$ 6 6 6 0 0 0 0 0
$$ ##$COMDIG2= 0
$$ ##$CPDBTY= <no>
$$ ##$CRCOTY= <tty01>
$$ ##$CSW1= (0..31)
$$ 2 2 0 16 3 3 0 0 0 0 0 0 0 0 0 0 0 0 0 0 0 0 0 0 0 0 0 0 0 0 0 0
$$ ##$CSW2= (0..31)
$$ 1 1 0 0 0 0 0 0 0 0 0 0 0 0 0 0 0 0 0 0 0 0 0 0 0 0 0 0 0 0 0 0
$$ ##$CSWNUM= (0..7)
$$ 4 3 0 0 0 0 0 0
$$ ##$ConsolePnSn= <>
$$ ##$CryoProAccPnSn= <>
$$ ##$Ctb1Eth= <no>
$$ ##$CubeEth= (0..7)
$$ <no> <no> <no> <no> <no> <no> <no> <no>
$$ ##$CustRegisterNo= <>
$$ ##$DATSTAT= no
$$ ##$DIGI140= (0..7)
$$ 0 0 0 0 0 0 0 0
$$ ##$DIGIB12= (0..7)
$$ 0 0 0 0 0 0 0 0
$$ ##$DIGIB16= (0..7)
$$ 0 0 0 0 0 0 0 0
$$ ##$DIGIFA= (0..7)
$$ 0 0 0 0 0 0 0 0
$$ ##$DIGIFOURIER= 0
$$ ##$DIGIHA= (0..7)
$$ 0 0 0 0 0 0 0 0
$$ ##$DIGIHAF= (0..7)
$$ 0 0 0 0 0 0 0 0
$$ ##$DIGIHRD= (0..7)
$$ 0 0 0 0 0 0 0 0
$$ ##$DIGIIA= (0..7)
$$ 0 0 0 0 0 0 0 0
$$ ##$DIGIO16= (0..7)
$$ 0 0 0 0 0 0 0 0
$$ ##$DIGISA= (0..7)
$$ 0 0 0 0 0 0 0 0
$$ ##$DIGISAF= (0..7)
$$ 0 0 0 0 0 0 0 0
$$ ##$DIGISL= (0..7)
$$ 0 0 0 0 0 0 0 0
$$ ##$DIGITYI= (0..7)
$$ 0 0 0 0 0 0 0 0
$$ ##$DIGITYP= (0..7)
$$ 0 0 0 0 0 0 0 0
$$ ##$DIGITZ= 0
$$ ##$DPPFAC= 1
$$ ##$DRMSETH= <no>
$$ ##$DRU= yes
$$ ##$DRUETH= (0..33)
$$ <no> <149.236.99.89> <no> <no> <no> <no> <no> <no> <no> <no> <no> <no>
$$ <no> <no> <no> <no> <no> <no> <no> <no> <no> <no> <no> <no> <no> <no> <no>
$$ <no> <no> <no> <no> <no> <no> <>
$$ ##$Description= <Avance III>
$$ ##$DppType= 0
$$ ##$FCUMEM= (0..7)
$$ 16777208 16777208 16777208 0 0 0 0 0
$$ ##$FCUPAL= (0..7)
$$ 0 0 0 0 0 0 0 0
$$ ##$FGSVTY= <no>
$$ ##$FQMIX= 0
$$ ##$FUNCMOD= <>
$$ ##$FourPeriBdEth= <no>
$$ ##$FourShimBdEth= <no>
$$ ##$FourierPicsCon= no
$$ ##$GCUTYPE= 10
$$ ##$GCUTYPE2= 0
$$ ##$GPREDEL= 0
$$ ##$GPSCUTY= <no>
$$ ##$GRADRES= 5
$$ ##$GTUTY= <no>
$$ ##$GcConn= (0..1)
$$ 1 0
$$ ##$GradAmpGain= (0..7)
$$ 0 0 0 0 0 0 0 0
$$ ##$GradAmpMaxCurX= (0..7)
$$ 0 0 0 0 0 0 0 0
$$ ##$GradAmpMaxCurY= (0..7)
$$ 0 0 0 0 0 0 0 0
$$ ##$GradAmpMaxCurZ= (0..7)
$$ 9.99999904632568 0 0 0 0 0 0 0
$$ ##$GradAmpName= (0..7)
$$ <GAB in BSMS> <> <> <> <> <> <> <>
$$ ##$GradAmpPN= (0..7)
$$ <> <> <> <> <> <> <> <>
$$ ##$GradAmpSN= (0..7)
$$ <> <> <> <> <> <> <> <>
$$ ##$GradAmpType= (0..7)
$$ 2 0 0 0 0 0 0 0
$$ ##$GradPowClkCtrl= 0
$$ ##$GradPowClkTime= 0
$$ ##$GradPowImax= 0
$$ ##$GradPowType= 0
$$ ##$GradPowVmax= 0
$$ ##$HDIETH= (0..5)
$$ <no> <no> <no> <no> <no> <no>
$$ ##$HFAC= 3
$$ ##$HPCU= 0
$$ ##$HPCUTY= <no>
$$ ##$HPTXLP= (0..3)
$$ -1 -1 -1 -1
$$ ##$HPTXPI= (0..3)
$$ 0 0 0 0
$$ ##$HPTXPO= (0..3)
$$ 0 0 0 0
$$ ##$HPTXTY= (0..3)
$$ 0 0 0 0
$$ ##$HpprCoverType= 1
$$ ##$IF451= 0
$$ ##$IFREQ= 1
$$ ##$INJPTY= <no>
$$ ##$INTFPR= 0
$$ ##$IPSOETH= <149.236.99.254>
$$ ##$IPSOTYPE= 1
$$ ##$LDUETH= (0..0)
$$ <no>
$$ ##$LOCKCONF= <DL>
$$ ##$LOCKTY= <no>
$$ ##$LOCSWID= 0
$$ ##$LOCSWIF= 0
$$ ##$LVDSSPLITETH= (0..5)
$$ <no> <no> <no> <no> <no> <no>
$$ ##$Location= <>
$$ ##$M2FAC= 0
$$ ##$MAS= 0
$$ ##$MASETIME= 10
$$ ##$MASITIME= 10
$$ ##$MASTY= <no>
$$ ##$MAS_CT= 0
$$ ##$MAS_SG= 0
$$ ##$MAS_TO= 0
$$ ##$MEMPRM= 0
$$ ##$MHFAC= 0
$$ ##$MXFAC= 0
$$ ##$MagnCoilPnSn= <>
$$ ##$MagnDewarPnSn= <>
$$ ##$MasEth= <no>
$$ ##$NAMPD= (0..17)
$$ <> <HPLNA 19F1H> <XBB19F 2HS> <2H> <13C> <15N> <> <> <> <> <> <> <> <>
$$ <> <> <> <>
$$ ##$NFCU= 3
$$ ##$NFRED= 0
$$ ##$NMRCH= 2
$$ ##$NMRMEM= 16384
$$ ##$NPSGU= 0
$$ ##$NRCU= 1
$$ ##$NROUT= 0
$$ ##$NSGU= 3
$$ ##$OrderNo= <10246872>
$$ ##$PAMPF1= (0..15)
$$ 75 56 64 96 80 80 0 0 0 0 0 0 0 0 0 0
$$ ##$PAMPF2= (0..15)
$$ 0 0 0 0 0 0 0 0 0 0 0 0 0 0 0 0
$$ ##$PAMPF3= (0..15)
$$ 0 0 0 0 0 0 0 0 0 0 0 0 0 0 0 0
$$ ##$PAMPF4= (0..15)
$$ 0 0 0 0 0 0 0 0 0 0 0 0 0 0 0 0
$$ ##$PAMPF5= (0..15)
$$ 0 0 0 0 0 0 0 0 0 0 0 0 0 0 0 0
$$ ##$PAMPF6= (0..15)
$$ 0 0 0 0 0 0 0 0 0 0 0 0 0 0 0 0
$$ ##$PAMPF7= (0..15)
$$ 0 0 0 0 0 0 0 0 0 0 0 0 0 0 0 0
$$ ##$PAMPF8= (0..15)
$$ 0 0 0 0 0 0 0 0 0 0 0 0 0 0 0 0
$$ ##$PH4= 0
$$ ##$PHF4TY= <no>
$$ ##$POWCHK= yes
$$ ##$PRAMD1= (0..7)
$$ 6 0 0 1610612736 0 0 0 0
$$ ##$PRAMD10= (0..7)
$$ 0 0 0 0 0 0 0 0
$$ ##$PRAMD11= (0..7)
$$ 0 0 0 0 0 0 0 0
$$ ##$PRAMD12= (0..7)
$$ 0 0 0 0 0 0 0 0
$$ ##$PRAMD13= (0..7)
$$ 0 0 0 0 0 0 0 0
$$ ##$PRAMD14= (0..7)
$$ 0 0 0 0 0 0 0 0
$$ ##$PRAMD15= (0..7)
$$ 0 0 0 0 0 0 0 0
$$ ##$PRAMD16= (0..7)
$$ 0 0 0 0 0 0 0 0
$$ ##$PRAMD17= (0..7)
$$ 0 0 0 0 0 0 0 0
$$ ##$PRAMD18= (0..7)
$$ 0 0 0 0 0 0 0 0
$$ ##$PRAMD19= (0..7)
$$ 0 0 0 0 0 0 0 0
$$ ##$PRAMD2= (0..7)
$$ 2147483644 2131230719 2147483647 603979775 0 0 0 0
$$ ##$PRAMD20= (0..7)
$$ 0 0 0 0 0 0 0 0
$$ ##$PRAMD21= (0..7)
$$ 0 0 0 0 0 0 0 0
$$ ##$PRAMD3= (0..7)
$$ 0 1048576 0 536870912 0 1048576 0 536870912
$$ ##$PRAMD4= (0..7)
$$ 16777216 0 0 536870912 0 0 0 0
$$ ##$PRAMD5= (0..7)
$$ 0 0 4 536870912 0 0 0 0
$$ ##$PRAMD6= (0..7)
$$ 0 0 0 0 0 0 0 0
$$ ##$PRAMD7= (0..7)
$$ 0 0 0 0 0 0 0 0
$$ ##$PRAMD8= (0..7)
$$ 0 0 0 0 0 0 0 0
$$ ##$PRAMD9= (0..7)
$$ 0 0 0 0 0 0 0 0
$$ ##$PRAMLED= (0..1)
$$ 15 15
$$ ##$PRAMP= (0..9)
$$ <> <tty10> <no> <no> <no> <no> <no> <no> <no> <>
$$ ##$PRAMPTP= 1
$$ ##$PREEMPTYPE= 0
$$ ##$PREPTY= <no>
$$ ##$PREREC= (0..15)
$$ 0 1 1 1 1 1 0 0 0 0 0 0 0 0 0 0
$$ ##$PRESHLD= 0
$$ ##$PTS160= -1
$$ ##$PTSA2X= (0..7)
$$ 0 0 0 0 0 0 0 0
$$ ##$PTSF2X= (0..7)
$$ 0 0 0 0 0 0 0 0
$$ ##$PTSFMX= (0..19)
$$ 643.52499 643.52499 643.52499 0 0 0 0 0 0 0 0 0 0 0 0 0 0 0 0 0
$$ ##$PULCHK= no
$$ ##$PerMagATempSens= no
$$ ##$PerMagEth= <no>
$$ ##$PerMagFluxSens= no
$$ ##$PerMagMTempSens= no
$$ ##$PramDutyCycPerc= (0..15)
$$ 4 2 2 2 2 0 0 0 0 0 0 0 0 0 0 0
$$ ##$PramPeakPowerW= (0..15)
$$ 4000 500 500 500 500 0 0 0 0 0 0 0 0 0 0 0
$$ ##$PramPowerSwitch= (0..15)
$$ 0 0 0 0 0 0 0 0 0 0 0 0 0 0 0 0
$$ ##$PramPulWidthMs= (0..15)
$$ 10 0.1 0.1 0.1 0.1 0 0 0 0 0 0 0 0 0 0 0
$$ ##$PreampModBisDat= (0..15)
$$ 20170428 20080211 20080216 20080304 20080121 0 0 0 0 0 0 0 0 0 0 0
$$ ##$PreampModPN= (0..17)
$$ <Z103205> <Z003506> <Z003473> <Z003524> <Z003530> <> <> <> <> <> <> <>
$$ <> <> <> <> <> <>
$$ ##$PreampModSN= (0..17)
$$ <00874> <00671> <00593> <00408> <00301> <> <> <> <> <> <> <> <> <> <> <>
$$ <> <>
$$ ##$ProdigyEth= <no>
$$ ##$RCUCDS= (0..7)
$$ 0 0 0 0 0 0 0 0
$$ ##$RCUCFS= (0..7)
$$ 0 0 0 0 0 0 0 0
$$ ##$RCUCSS= (0..7)
$$ 0 0 0 0 0 0 0 0
$$ ##$RCUI2C1= (0..7)
$$ 0 0 0 0 0 0 0 0
$$ ##$RCUI2C2= (0..7)
$$ 0 0 0 0 0 0 0 0
$$ ##$RCUI2C3= (0..7)
$$ 0 0 0 0 0 0 0 0
$$ ##$RCUI2C4= (0..7)
$$ 0 0 0 0 0 0 0 0
$$ ##$RCUI2C5= (0..7)
$$ 0 0 0 0 0 0 0 0
$$ ##$RCUI2C6= (0..7)
$$ 0 0 0 0 0 0 0 0
$$ ##$RCUI2C7= (0..7)
$$ 0 0 0 0 0 0 0 0
$$ ##$RCUI2C8= (0..7)
$$ 0 0 0 0 0 0 0 0
$$ ##$RDCU= 0
$$ ##$RFSINPUT= (0..1)
$$ 0 0
$$ ##$RFSVTY= <no>
$$ ##$RGTYPE= (0..31)
$$ 9 0 0 0 0 0 0 0 0 0 0 0 0 0 0 0 0 0 0 0 0 0 0 0 0 0 0 0 0 0 0 0
$$ ##$RG_max= (0..31)
$$ 2050 -1 -1 -1 -1 -1 -1 -1 -1 -1 -1 -1 -1 -1 -1 -1 -1 -1 -1 -1 -1 -1 -1
$$ -1 -1 -1 -1 -1 -1 -1 -1 -1
$$ ##$RG_min= (0..31)
$$ 0.25 -1 -1 -1 -1 -1 -1 -1 -1 -1 -1 -1 -1 -1 -1 -1 -1 -1 -1 -1 -1 -1 -1
$$ -1 -1 -1 -1 -1 -1 -1 -1 -1
$$ ##$RG_tab1= (0..255)
$$ 0.25 0.28 0.32 0.35 0.4 0.44 0.5 0.56 0.64 0.7 0.8 0.89 1 1.12 1.28 1.4
$$ 1.6 1.78 2 2.25 2.56 2.8 3.2 3.56 4 4.5 5 5.6 6.35 7.12 8 9 10 11.3 12.7
$$ 14.2 16 18 20.2 22.6 25.4 28.5 32 36 40.3 45.2 50.8 57 64 71.8 80.6 90.5
$$ 101 114 128 144 161 181 203 228 256 287 322 362 406 456 512 575 645 724
$$ 812 912 1030 1150 1290 1440 1620 1820 2050 -1 -1 -1 -1 -1 -1 -1 -1 -1 -1
$$ -1 -1 -1 -1 -1 -1 -1 -1 -1 -1 -1 -1 -1 -1 -1 -1 -1 -1 -1 -1 -1 -1 -1 -1
$$ -1 -1 -1 -1 -1 -1 -1 -1 -1 -1 -1 -1 -1 -1 -1 -1 -1 -1 -1 -1 -1 -1 -1 -1
$$ -1 -1 -1 -1 -1 -1 -1 -1 -1 -1 -1 -1 -1 -1 -1 -1 -1 -1 -1 -1 -1 -1 -1 -1
$$ -1 -1 -1 -1 -1 -1 -1 -1 -1 -1 -1 -1 -1 -1 -1 -1 -1 -1 -1 -1 -1 -1 -1 -1
$$ -1 -1 -1 -1 -1 -1 -1 -1 -1 -1 -1 -1 -1 -1 -1 -1 -1 -1 -1 -1 -1 -1 -1 -1
$$ -1 -1 -1 -1 -1 -1 -1 -1 -1 -1 -1 -1 -1 -1 -1 -1 -1 -1 -1 -1 -1 -1 -1 -1
$$ -1 -1 -1 -1 -1 -1 -1 -1 -1 -1 -1 -1 -1 -1 -1 -1 -1 -1 -1 -1 -1 -1 -1
$$ ##$RG_tab2= (0..255)
$$ -1 -1 -1 -1 -1 -1 -1 -1 -1 -1 -1 -1 -1 -1 -1 -1 -1 -1 -1 -1 -1 -1 -1 -1
$$ -1 -1 -1 -1 -1 -1 -1 -1 -1 -1 -1 -1 -1 -1 -1 -1 -1 -1 -1 -1 -1 -1 -1 -1
$$ -1 -1 -1 -1 -1 -1 -1 -1 -1 -1 -1 -1 -1 -1 -1 -1 -1 -1 -1 -1 -1 -1 -1 -1
$$ -1 -1 -1 -1 -1 -1 -1 -1 -1 -1 -1 -1 -1 -1 -1 -1 -1 -1 -1 -1 -1 -1 -1 -1
$$ -1 -1 -1 -1 -1 -1 -1 -1 -1 -1 -1 -1 -1 -1 -1 -1 -1 -1 -1 -1 -1 -1 -1 -1
$$ -1 -1 -1 -1 -1 -1 -1 -1 -1 -1 -1 -1 -1 -1 -1 -1 -1 -1 -1 -1 -1 -1 -1 -1
$$ -1 -1 -1 -1 -1 -1 -1 -1 -1 -1 -1 -1 -1 -1 -1 -1 -1 -1 -1 -1 -1 -1 -1 -1
$$ -1 -1 -1 -1 -1 -1 -1 -1 -1 -1 -1 -1 -1 -1 -1 -1 -1 -1 -1 -1 -1 -1 -1 -1
$$ -1 -1 -1 -1 -1 -1 -1 -1 -1 -1 -1 -1 -1 -1 -1 -1 -1 -1 -1 -1 -1 -1 -1 -1
$$ -1 -1 -1 -1 -1 -1 -1 -1 -1 -1 -1 -1 -1 -1 -1 -1 -1 -1 -1 -1 -1 -1 -1 -1
$$ -1 -1 -1 -1 -1 -1 -1 -1 -1 -1 -1 -1 -1 -1 -1 -1
$$ ##$RG_tab3= (0..255)
$$ -1 -1 -1 -1 -1 -1 -1 -1 -1 -1 -1 -1 -1 -1 -1 -1 -1 -1 -1 -1 -1 -1 -1 -1
$$ -1 -1 -1 -1 -1 -1 -1 -1 -1 -1 -1 -1 -1 -1 -1 -1 -1 -1 -1 -1 -1 -1 -1 -1
$$ -1 -1 -1 -1 -1 -1 -1 -1 -1 -1 -1 -1 -1 -1 -1 -1 -1 -1 -1 -1 -1 -1 -1 -1
$$ -1 -1 -1 -1 -1 -1 -1 -1 -1 -1 -1 -1 -1 -1 -1 -1 -1 -1 -1 -1 -1 -1 -1 -1
$$ -1 -1 -1 -1 -1 -1 -1 -1 -1 -1 -1 -1 -1 -1 -1 -1 -1 -1 -1 -1 -1 -1 -1 -1
$$ -1 -1 -1 -1 -1 -1 -1 -1 -1 -1 -1 -1 -1 -1 -1 -1 -1 -1 -1 -1 -1 -1 -1 -1
$$ -1 -1 -1 -1 -1 -1 -1 -1 -1 -1 -1 -1 -1 -1 -1 -1 -1 -1 -1 -1 -1 -1 -1 -1
$$ -1 -1 -1 -1 -1 -1 -1 -1 -1 -1 -1 -1 -1 -1 -1 -1 -1 -1 -1 -1 -1 -1 -1 -1
$$ -1 -1 -1 -1 -1 -1 -1 -1 -1 -1 -1 -1 -1 -1 -1 -1 -1 -1 -1 -1 -1 -1 -1 -1
$$ -1 -1 -1 -1 -1 -1 -1 -1 -1 -1 -1 -1 -1 -1 -1 -1 -1 -1 -1 -1 -1 -1 -1 -1
$$ -1 -1 -1 -1 -1 -1 -1 -1 -1 -1 -1 -1 -1 -1 -1 -1
$$ ##$RG_tab4= (0..255)
$$ -1 -1 -1 -1 -1 -1 -1 -1 -1 -1 -1 -1 -1 -1 -1 -1 -1 -1 -1 -1 -1 -1 -1 -1
$$ -1 -1 -1 -1 -1 -1 -1 -1 -1 -1 -1 -1 -1 -1 -1 -1 -1 -1 -1 -1 -1 -1 -1 -1
$$ -1 -1 -1 -1 -1 -1 -1 -1 -1 -1 -1 -1 -1 -1 -1 -1 -1 -1 -1 -1 -1 -1 -1 -1
$$ -1 -1 -1 -1 -1 -1 -1 -1 -1 -1 -1 -1 -1 -1 -1 -1 -1 -1 -1 -1 -1 -1 -1 -1
$$ -1 -1 -1 -1 -1 -1 -1 -1 -1 -1 -1 -1 -1 -1 -1 -1 -1 -1 -1 -1 -1 -1 -1 -1
$$ -1 -1 -1 -1 -1 -1 -1 -1 -1 -1 -1 -1 -1 -1 -1 -1 -1 -1 -1 -1 -1 -1 -1 -1
$$ -1 -1 -1 -1 -1 -1 -1 -1 -1 -1 -1 -1 -1 -1 -1 -1 -1 -1 -1 -1 -1 -1 -1 -1
$$ -1 -1 -1 -1 -1 -1 -1 -1 -1 -1 -1 -1 -1 -1 -1 -1 -1 -1 -1 -1 -1 -1 -1 -1
$$ -1 -1 -1 -1 -1 -1 -1 -1 -1 -1 -1 -1 -1 -1 -1 -1 -1 -1 -1 -1 -1 -1 -1 -1
$$ -1 -1 -1 -1 -1 -1 -1 -1 -1 -1 -1 -1 -1 -1 -1 -1 -1 -1 -1 -1 -1 -1 -1 -1
$$ -1 -1 -1 -1 -1 -1 -1 -1 -1 -1 -1 -1 -1 -1 -1 -1
$$ ##$RG_tab5= (0..255)
$$ -1 -1 -1 -1 -1 -1 -1 -1 -1 -1 -1 -1 -1 -1 -1 -1 -1 -1 -1 -1 -1 -1 -1 -1
$$ -1 -1 -1 -1 -1 -1 -1 -1 -1 -1 -1 -1 -1 -1 -1 -1 -1 -1 -1 -1 -1 -1 -1 -1
$$ -1 -1 -1 -1 -1 -1 -1 -1 -1 -1 -1 -1 -1 -1 -1 -1 -1 -1 -1 -1 -1 -1 -1 -1
$$ -1 -1 -1 -1 -1 -1 -1 -1 -1 -1 -1 -1 -1 -1 -1 -1 -1 -1 -1 -1 -1 -1 -1 -1
$$ -1 -1 -1 -1 -1 -1 -1 -1 -1 -1 -1 -1 -1 -1 -1 -1 -1 -1 -1 -1 -1 -1 -1 -1
$$ -1 -1 -1 -1 -1 -1 -1 -1 -1 -1 -1 -1 -1 -1 -1 -1 -1 -1 -1 -1 -1 -1 -1 -1
$$ -1 -1 -1 -1 -1 -1 -1 -1 -1 -1 -1 -1 -1 -1 -1 -1 -1 -1 -1 -1 -1 -1 -1 -1
$$ -1 -1 -1 -1 -1 -1 -1 -1 -1 -1 -1 -1 -1 -1 -1 -1 -1 -1 -1 -1 -1 -1 -1 -1
$$ -1 -1 -1 -1 -1 -1 -1 -1 -1 -1 -1 -1 -1 -1 -1 -1 -1 -1 -1 -1 -1 -1 -1 -1
$$ -1 -1 -1 -1 -1 -1 -1 -1 -1 -1 -1 -1 -1 -1 -1 -1 -1 -1 -1 -1 -1 -1 -1 -1
$$ -1 -1 -1 -1 -1 -1 -1 -1 -1 -1 -1 -1 -1 -1 -1 -1
$$ ##$RG_tab6= (0..255)
$$ -1 -1 -1 -1 -1 -1 -1 -1 -1 -1 -1 -1 -1 -1 -1 -1 -1 -1 -1 -1 -1 -1 -1 -1
$$ -1 -1 -1 -1 -1 -1 -1 -1 -1 -1 -1 -1 -1 -1 -1 -1 -1 -1 -1 -1 -1 -1 -1 -1
$$ -1 -1 -1 -1 -1 -1 -1 -1 -1 -1 -1 -1 -1 -1 -1 -1 -1 -1 -1 -1 -1 -1 -1 -1
$$ -1 -1 -1 -1 -1 -1 -1 -1 -1 -1 -1 -1 -1 -1 -1 -1 -1 -1 -1 -1 -1 -1 -1 -1
$$ -1 -1 -1 -1 -1 -1 -1 -1 -1 -1 -1 -1 -1 -1 -1 -1 -1 -1 -1 -1 -1 -1 -1 -1
$$ -1 -1 -1 -1 -1 -1 -1 -1 -1 -1 -1 -1 -1 -1 -1 -1 -1 -1 -1 -1 -1 -1 -1 -1
$$ -1 -1 -1 -1 -1 -1 -1 -1 -1 -1 -1 -1 -1 -1 -1 -1 -1 -1 -1 -1 -1 -1 -1 -1
$$ -1 -1 -1 -1 -1 -1 -1 -1 -1 -1 -1 -1 -1 -1 -1 -1 -1 -1 -1 -1 -1 -1 -1 -1
$$ -1 -1 -1 -1 -1 -1 -1 -1 -1 -1 -1 -1 -1 -1 -1 -1 -1 -1 -1 -1 -1 -1 -1 -1
$$ -1 -1 -1 -1 -1 -1 -1 -1 -1 -1 -1 -1 -1 -1 -1 -1 -1 -1 -1 -1 -1 -1 -1 -1
$$ -1 -1 -1 -1 -1 -1 -1 -1 -1 -1 -1 -1 -1 -1 -1 -1
$$ ##$RG_tab7= (0..255)
$$ -1 -1 -1 -1 -1 -1 -1 -1 -1 -1 -1 -1 -1 -1 -1 -1 -1 -1 -1 -1 -1 -1 -1 -1
$$ -1 -1 -1 -1 -1 -1 -1 -1 -1 -1 -1 -1 -1 -1 -1 -1 -1 -1 -1 -1 -1 -1 -1 -1
$$ -1 -1 -1 -1 -1 -1 -1 -1 -1 -1 -1 -1 -1 -1 -1 -1 -1 -1 -1 -1 -1 -1 -1 -1
$$ -1 -1 -1 -1 -1 -1 -1 -1 -1 -1 -1 -1 -1 -1 -1 -1 -1 -1 -1 -1 -1 -1 -1 -1
$$ -1 -1 -1 -1 -1 -1 -1 -1 -1 -1 -1 -1 -1 -1 -1 -1 -1 -1 -1 -1 -1 -1 -1 -1
$$ -1 -1 -1 -1 -1 -1 -1 -1 -1 -1 -1 -1 -1 -1 -1 -1 -1 -1 -1 -1 -1 -1 -1 -1
$$ -1 -1 -1 -1 -1 -1 -1 -1 -1 -1 -1 -1 -1 -1 -1 -1 -1 -1 -1 -1 -1 -1 -1 -1
$$ -1 -1 -1 -1 -1 -1 -1 -1 -1 -1 -1 -1 -1 -1 -1 -1 -1 -1 -1 -1 -1 -1 -1 -1
$$ -1 -1 -1 -1 -1 -1 -1 -1 -1 -1 -1 -1 -1 -1 -1 -1 -1 -1 -1 -1 -1 -1 -1 -1
$$ -1 -1 -1 -1 -1 -1 -1 -1 -1 -1 -1 -1 -1 -1 -1 -1 -1 -1 -1 -1 -1 -1 -1 -1
$$ -1 -1 -1 -1 -1 -1 -1 -1 -1 -1 -1 -1 -1 -1 -1 -1
$$ ##$RG_tab8= (0..255)
$$ -1 -1 -1 -1 -1 -1 -1 -1 -1 -1 -1 -1 -1 -1 -1 -1 -1 -1 -1 -1 -1 -1 -1 -1
$$ -1 -1 -1 -1 -1 -1 -1 -1 -1 -1 -1 -1 -1 -1 -1 -1 -1 -1 -1 -1 -1 -1 -1 -1
$$ -1 -1 -1 -1 -1 -1 -1 -1 -1 -1 -1 -1 -1 -1 -1 -1 -1 -1 -1 -1 -1 -1 -1 -1
$$ -1 -1 -1 -1 -1 -1 -1 -1 -1 -1 -1 -1 -1 -1 -1 -1 -1 -1 -1 -1 -1 -1 -1 -1
$$ -1 -1 -1 -1 -1 -1 -1 -1 -1 -1 -1 -1 -1 -1 -1 -1 -1 -1 -1 -1 -1 -1 -1 -1
$$ -1 -1 -1 -1 -1 -1 -1 -1 -1 -1 -1 -1 -1 -1 -1 -1 -1 -1 -1 -1 -1 -1 -1 -1
$$ -1 -1 -1 -1 -1 -1 -1 -1 -1 -1 -1 -1 -1 -1 -1 -1 -1 -1 -1 -1 -1 -1 -1 -1
$$ -1 -1 -1 -1 -1 -1 -1 -1 -1 -1 -1 -1 -1 -1 -1 -1 -1 -1 -1 -1 -1 -1 -1 -1
$$ -1 -1 -1 -1 -1 -1 -1 -1 -1 -1 -1 -1 -1 -1 -1 -1 -1 -1 -1 -1 -1 -1 -1 -1
$$ -1 -1 -1 -1 -1 -1 -1 -1 -1 -1 -1 -1 -1 -1 -1 -1 -1 -1 -1 -1 -1 -1 -1 -1
$$ -1 -1 -1 -1 -1 -1 -1 -1 -1 -1 -1 -1 -1 -1 -1 -1
$$ ##$RG_tabA= (0..255)
$$ 0.25 0.28 0.32 0.35 0.4 0.44 0.5 0.56 0.64 0.7 0.8 0.89 1 1.12 1.28 1.4
$$ 1.6 1.78 2 2.25 2.56 2.8 3.2 3.56 4 4.5 5 5.6 6.35 7.12 8 9 10 11.3 12.7
$$ 14.2 16 18 20.2 22.6 25.4 28.5 32 36 40.3 45.2 50.8 57 64 71.8 80.6 90.5
$$ 101 114 128 144 161 181 203 228 256 287 322 362 406 456 512 575 645 724
$$ 812 912 1030 1150 1290 1440 1620 1820 2050 -1 -1 -1 -1 -1 -1 -1 -1 -1 -1
$$ -1 -1 -1 -1 -1 -1 -1 -1 -1 -1 -1 -1 -1 -1 -1 -1 -1 -1 -1 -1 -1 -1 -1 -1
$$ -1 -1 -1 -1 -1 -1 -1 -1 -1 -1 -1 -1 -1 -1 -1 -1 -1 -1 -1 -1 -1 -1 -1 -1
$$ -1 -1 -1 -1 -1 -1 -1 -1 -1 -1 -1 -1 -1 -1 -1 -1 -1 -1 -1 -1 -1 -1 -1 -1
$$ -1 -1 -1 -1 -1 -1 -1 -1 -1 -1 -1 -1 -1 -1 -1 -1 -1 -1 -1 -1 -1 -1 -1 -1
$$ -1 -1 -1 -1 -1 -1 -1 -1 -1 -1 -1 -1 -1 -1 -1 -1 -1 -1 -1 -1 -1 -1 -1 -1
$$ -1 -1 -1 -1 -1 -1 -1 -1 -1 -1 -1 -1 -1 -1 -1 -1 -1 -1 -1 -1 -1 -1 -1 -1
$$ -1 -1 -1 -1 -1 -1 -1 -1 -1 -1 -1 -1 -1 -1 -1 -1 -1 -1 -1 -1 -1 -1 -1
$$ ##$ROBOTTY= <no>
$$ ##$ROUT14= (0..7)
$$ 0 0 0 0 0 0 0 0
$$ ##$ROUTER= -1
$$ ##$RX22TY= <no>
$$ ##$RXFMAX= (0..7)
$$ 647.5 -1 -1 -1 -1 -1 -1 -1
$$ ##$RXFMIN= (0..7)
$$ 5 -1 -1 -1 -1 -1 -1 -1
$$ ##$RXINTLV= (0..7)
$$ 1 0 0 0 0 0 0 0
$$ ##$RXMSTY= <no>
$$ ##$RockSwitchEth= <no>
$$ ##$SCMTY= <no>
$$ ##$SGUC1= (0..15)
$$ 17 18 34 0 0 0 0 0 0 0 0 0 0 0 0 0
$$ ##$SGUC2= (0..15)
$$ 33 256 20 0 0 0 0 0 0 0 0 0 0 0 0 0
$$ ##$SLCBCONF= <SH>
$$ ##$SPECTR= 10
$$ ##$SY2FLAG= 0
$$ ##$SYNCTRIG= 11
$$ ##$SamChgEth= (0..3)
$$ <149.236.99.55> <no> <no> <no>
$$ ##$ServiceNo= <>
$$ ##$Sgu1PowerLevels= (0..7)
$$ 0 0 0 0 0 0 0 0
$$ ##$Sgu2PowerLevels= (0..7)
$$ 0 0 0 0 0 0 0 0
$$ ##$Sgu3PowerLevels= (0..7)
$$ 0 0 0 0 0 0 0 0
$$ ##$Sgu4PowerLevels= (0..7)
$$ 0 0 0 0 0 0 0 0
$$ ##$Sgu5PowerLevels= (0..7)
$$ 0 0 0 0 0 0 0 0
$$ ##$Sgu6PowerLevels= (0..7)
$$ 0 0 0 0 0 0 0 0
$$ ##$Sgu7PowerLevels= (0..7)
$$ 0 0 0 0 0 0 0 0
$$ ##$Sgu8PowerLevels= (0..7)
$$ 0 0 0 0 0 0 0 0
$$ ##$SguType= 2
$$ ##$ShimMaxVal= 32760
$$ ##$ShimPow1Ch2Sh= (0..38)
$$ 0 0 0 0 0 0 0 0 0 0 0 0 0 0 0 0 0 0 0 0 0 0 0 0 0 0 0 0 0 0 0 0 0 0 0 0
$$ 0 0 0
$$ ##$ShimPow1Imax= (0..38)
$$ 0 0 0 0 0 0 0 0 0 0 0 0 0 0 0 0 0 0 0 0 0 0 0 0 0 0 0 0 0 0 0 0 0 0 0 0
$$ 0 0 0
$$ ##$ShimPow1NChan= 0
$$ ##$ShimPow1TotIMax= 0
$$ ##$ShimPow1Vmax= (0..38)
$$ 0 0 0 0 0 0 0 0 0 0 0 0 0 0 0 0 0 0 0 0 0 0 0 0 0 0 0 0 0 0 0 0 0 0 0 0
$$ 0 0 0
$$ ##$ShimPow2Ch2Sh= (0..38)
$$ 0 0 0 0 0 0 0 0 0 0 0 0 0 0 0 0 0 0 0 0 0 0 0 0 0 0 0 0 0 0 0 0 0 0 0 0
$$ 0 0 0
$$ ##$ShimPow2Imax= (0..38)
$$ 0 0 0 0 0 0 0 0 0 0 0 0 0 0 0 0 0 0 0 0 0 0 0 0 0 0 0 0 0 0 0 0 0 0 0 0
$$ 0 0 0
$$ ##$ShimPow2NChan= 0
$$ ##$ShimPow2TotIMax= 0
$$ ##$ShimPow2Vmax= (0..38)
$$ 0 0 0 0 0 0 0 0 0 0 0 0 0 0 0 0 0 0 0 0 0 0 0 0 0 0 0 0 0 0 0 0 0 0 0 0
$$ 0 0 0
$$ ##$ShimPow3Ch2Sh= (0..38)
$$ 0 0 0 0 0 0 0 0 0 0 0 0 0 0 0 0 0 0 0 0 0 0 0 0 0 0 0 0 0 0 0 0 0 0 0 0
$$ 0 0 0
$$ ##$ShimPow3Imax= (0..38)
$$ 0 0 0 0 0 0 0 0 0 0 0 0 0 0 0 0 0 0 0 0 0 0 0 0 0 0 0 0 0 0 0 0 0 0 0 0
$$ 0 0 0
$$ ##$ShimPow3NChan= 0
$$ ##$ShimPow3TotIMax= 0
$$ ##$ShimPow3Vmax= (0..38)
$$ 0 0 0 0 0 0 0 0 0 0 0 0 0 0 0 0 0 0 0 0 0 0 0 0 0 0 0 0 0 0 0 0 0 0 0 0
$$ 0 0 0
$$ ##$ShimPow4Ch2Sh= (0..38)
$$ 0 0 0 0 0 0 0 0 0 0 0 0 0 0 0 0 0 0 0 0 0 0 0 0 0 0 0 0 0 0 0 0 0 0 0 0
$$ 0 0 0
$$ ##$ShimPow4Imax= (0..38)
$$ 0 0 0 0 0 0 0 0 0 0 0 0 0 0 0 0 0 0 0 0 0 0 0 0 0 0 0 0 0 0 0 0 0 0 0 0
$$ 0 0 0
$$ ##$ShimPow4NChan= 0
$$ ##$ShimPow4TotIMax= 0
$$ ##$ShimPow4Vmax= (0..38)
$$ 0 0 0 0 0 0 0 0 0 0 0 0 0 0 0 0 0 0 0 0 0 0 0 0 0 0 0 0 0 0 0 0 0 0 0 0
$$ 0 0 0
$$ ##$ShimPowMaxUA= (0..63)
$$ 130000 130000 130000 130000 130000 130000 130000 130000 130000 130000 130000
$$ 130000 130000 130000 130000 130000 130000 130000 130000 130000 130000 130000
$$ 130000 130000 130000 130000 130000 130000 130000 130000 130000 130000 130000
$$ 130000 130000 130000 130000 130000 130000 130000 0 0 0 0 0 0 0 0 0 0 0
$$ 0 0 0 0 0 0 0 0 0 0 0 0 0
$$ ##$ShimPowMaxUC= (0..63)
$$ 130000 130000 130000 130000 130000 130000 130000 130000 130000 130000 130000
$$ 130000 130000 130000 130000 130000 130000 130000 130000 130000 130000 130000
$$ 130000 130000 130000 130000 130000 130000 130000 130000 130000 130000 130000
$$ 130000 130000 130000 130000 130000 130000 130000 0 0 0 0 0 0 0 0 0 0 0
$$ 0 0 0 0 0 0 0 0 0 0 0 0 0
$$ ##$ShimPowMaxUG= (0..63)
$$ 524287 524287 524287 524287 524287 524287 524287 524287 524287 524287 524287
$$ 524287 524287 524287 524287 524287 524287 524287 524287 524287 524287 524287
$$ 524287 524287 524287 524287 524287 524287 524287 524287 524287 524287 524287
$$ 524287 524287 524287 524287 524287 524287 0 0 0 0 0 0 0 0 0 0 0 0 0 0 0
$$ 0 0 0 0 0 0 0 0 0 0
$$ ##$ShimPowNum= 0
$$ ##$ShimPowRcbType= 3
$$ ##$ShimPowRes= (0..63)
$$ 1e-020 1e-020 1e-020 1e-020 1e-020 1e-020 1e-020 1e-020 1e-020 1e-020 1e-020
$$ 1e-020 1e-020 1e-020 1e-020 1e-020 1e-020 1e-020 1e-020 1e-020 1e-020 1e-020
$$ 1e-020 1e-020 1e-020 1e-020 1e-020 1e-020 1e-020 1e-020 1e-020 1e-020 1e-020
$$ 1e-020 1e-020 1e-020 1e-020 1e-020 1e-020 1e-020 0 0 0 0 0 0 0 0 0 0 0
$$ 0 0 0 0 0 0 0 0 0 0 0 0 0
$$ ##$ShimPowRng0= (0..63)
$$ 1 1 1 1 1 1 1 1 1 1 1 1 1 1 1 1 1 1 1 1 1 1 1 1 1 1 1 1 1 1 1 1 1 1 1 1
$$ 1 1 1 1 0 0 0 0 0 0 0 0 0 0 0 0 0 0 0 0 0 0 0 0 0 0 0 0
$$ ##$ShimPowRng1= (0..63)
$$ 1 1 1 1 1 1 1 1 1 1 1 1 1 1 1 1 1 1 1 1 1 1 1 1 1 1 1 1 1 1 1 1 1 1 1 1
$$ 1 1 1 1 0 0 0 0 0 0 0 0 0 0 0 0 0 0 0 0 0 0 0 0 0 0 0 0
$$ ##$ShimPowRng2= (0..63)
$$ 1 1 1 1 1 1 1 1 1 1 1 1 1 1 1 1 1 1 1 1 1 1 1 1 1 1 1 1 1 1 1 1 1 1 1 1
$$ 1 1 1 1 0 0 0 0 0 0 0 0 0 0 0 0 0 0 0 0 0 0 0 0 0 0 0 0
$$ ##$ShimPowRng3= (0..63)
$$ 1 1 1 1 1 1 1 1 1 1 1 1 1 1 1 1 1 1 1 1 1 1 1 1 1 1 1 1 1 1 1 1 1 1 1 1
$$ 1 1 1 1 0 0 0 0 0 0 0 0 0 0 0 0 0 0 0 0 0 0 0 0 0 0 0 0
$$ ##$ShimPowType1= 0
$$ ##$ShimPowType2= 0
$$ ##$ShimPowType3= 0
$$ ##$ShimPowType4= 0
$$ ##$ShimSysAngle= <>
$$ ##$ShimSysFunc= (0..63)
$$ 1 2 3 0 4 5 6 0 0 31 32 33 34 0 12 11 10 9 8 7 24 23 22 21 20 19 0 18 26
$$ 25 16 17 30 29 28 27 13 14 15 0 0 0 0 0 0 0 0 0 0 0 0 0 0 0 0 0 0 0 0 0
$$ 0 0 0 0
$$ ##$ShimSysMatId= <no>
$$ ##$ShimSysMatrix= 1
$$ ##$ShimSysOffset= <0>
$$ ##$ShimSysType= 3
$$ ##$ShimUnit= 0
$$ ##$TFXNUM= 0
$$ ##$TOSITY= <no>
$$ ##$TRIPLO2= 0
$$ ##$VTU= 1
$$ ##$VTUETH= <no>
$$ ##$VTUTY= <tty05>
$$ ##$WBREFAM= (0..15)
$$ 101.2 100 100 100 100 100 100 100 100 100 100 100 100 100 100 100
$$ ##$WBREFLM= (0..15)
$$ 1 0 0 0 0 0 0 0 0 0 0 0 0 0 0 0
$$ ##$WBREFPH= (0..15)
$$ 0.13 0 0 0 0 0 0 0 0 0 0 0 0 0 0 0
$$ ##$WBSGU= (0..15)
$$ 0 0 0 0 0 0 0 0 0 0 0 0 0 0 0 0
$$ ##$XFAC= 2
$$ ##END=
$$ 
##$DECIM=	2560
##$DSPFVS=	20
##.ACQUISITIONSCHEME=	NOT PHASESENSITIVE
##NTUPLES=	NDNMRSPECTRUM
##VARNAME=	FREQUENCY1,	FREQUENCY2,	SPECTRUM
##SYMBOL=	F1,	F2,	Y
##.NUCLEUS=	15N,	1H
##VARTYPE=	INDEPENDENT,	INDEPENDENT,	DEPENDENT
##VARFORM=	AFFN,	AFFN,	ASDF
##VARDIM=	1024,	2048,	2097152
##UNITS=	HZ,	HZ,	ARBITRARY UNITS
##FIRST=	24596.97802734375,	7686.668670654296875,	0.74591737985610961914
##LAST=	-278.64306640625,	-125.831329345703125,	0.52328884601593017578
##MIN=	-278.64306640625,	-125.831329345703125,	-3.0083038806915283203
##MAX=	24596.97802734375,	7686.668670654296875,	637.5645751953125
##FACTOR=	-24.31634515518084072,	-3.8165608207132390994,	0.0079695571899414067302
##PAGE=	F1=24596.97802734375
##FIRST=	24596.97802734375,	7686.668670654296875,	0.74591737985610961914
##DATATABLE=	(F2++(Y..Y)), PROFILE
-2014I3J1l8K8j43k6J91p3k7J67j07j82K87J8j79o4l1K12j19j21L7l9N8K13j28K2ql7J08O0
-1985A83j06k80N8p3J93n2o1o9J7K27o1n3J06o6m5n1O4Qm5o0J47j7J21J90j25j25l7Q6P0k26
-1955h2n2L1j20R8J05J44N4J32j87j85J0J69k19K51j3J19J8k49K0o0Q0n5k34L1J18K6mj71
-1927b25K69lRJ8p2J12j08Q1J0J5L2k67P7j6o1J17K79M8k93j42J9p4J47N9q3K50l8q7l9J64
-1897A98j00k88J33P7Lj45lK51J1j3j06k23Q6J32p6L44k77J08Q1l03J89K78k36j67oj32R6
-1870h8J45J44q1j85j30J48Q9J93j02j48P1J07q8j72J36P8L0q5M7k03J9K0k9Q0r9J13J02P7
-1842A89J95k84j79R9j31p8J72J25Kl9k36J01O1L9n2L2k03M0K35MJ84j40j64O7K61J71l46
-1815A25k57M2J01L3N1j33j33J99J55K6l44L21l35K48j44P8M9q4p1J73j03o6QR0k7n4N1k24
-1787b25R5J16%K4Q2k40K79j12K61J7k49j86J71q8O9M8j18KoJ60m4qK07k28l0Q3k2O9j14j22
-1757a09N2L3N3j70MK6p1J07o9KJ39j79N9N9n7K94q7rq1j08j18J99j7l4KK35j18k9J09j68
-1727e1N1K19k93rR4k5N0K5Q6p3j72J19k01J47m5l2j55J29P8j60K54L2q2N8q9j2Q7l9j84J6
-1697a77Rk4J92%r2M9pK02p5j11m4R0M6J8J7k33m4L0Pk2O8O4J49lj6l8R1l8j43L5K7K8j83
-1664a28n9K53k4m6R6o8k19K51l3oK93o2j00j23k02J74j22K99j66l8Q8K2k08J69J23l2j32
-1637@l3kK04k39J21Jk29Q7j45%K15Q6q1L0P2j45J03J5r3P0j77K7R8J01j2j14l3r6M07J49
-1607C87k81j25k1M3R4lQ6j06j87k6k2K61J71J3j27j77n8k2J66J38j79J58PJ35l3r8r2M5k64
-1578a17J22J14j08k0n5j02J36n3l7K50L8k13k1Jj27N3J72Qk8j68M6K7J67N9p0j82Q6l9K41
-1549A80j36p2n3Q7Q6J20r4j84n9R1j22N9K65P4k31m0j48M3R8j01K51n9Pj69L16P8j29j31
-1521B7O7n4N9l6J91j21l27J6R4n7J99J2o0o8j08Q5N2j80M26Kl22J48o9j81K0K10L4m2J90
-1492B07K8p8K01K3n19k2R1j6J29J25o0l4j23J14J13k65M9N8j9m1o6K12j07J22j18n0nkJR
-1462d3K05q9l27J90J89j22O2J8j96o2m7K62l3j52J73J3o6Kj04K97j55j56R8m9j7p5L4L03
-1434A53K1l10O2J6M0K21l6p2J81J4j78k00M1J48R8p0O5Lj18J26n2J2m7r6K5j71J07Q3J9k4
-1404F1O2j32j49m2R7N4K4Q4Q3k75K26q6j39L75j38k11L22l46L9P5R7K48k61j41m4j33J24
-1377a26K10j5j06m3J36q2J10j41p8K76M2j86K8Q3j20R3k19p1J08p1N7O0p4J5P8rJ5j16L0
-1348a16K36P9J03Q8k39k49j5J73j44O7J14l4l8j13N3Rl9n1n8L7K6j2q5J08N4j62J76N6j6
-1319HK32j05j52n4J05PK8O6j34jP2j49J06K9n5k16J2O1J08J12O4j15K28p8k40J91n6j0R7
-1290A61J20k29O4l5j15j6lqP9O4j72r1K05K0j58J71J13j9k09p8K47M9k09J72o3j59o5L44
-1262A80j07o9q1M9p5o0J46j21J27N0p1P5K08j6k02J82r6p0ok8J01j9k21J2N4J02j90n4J16
-1233h4N0P2J85p3j19k09J60K5r3Q3p7K22n5J09J8k23K8J07o6n8J3j89J02L7K48K05P5j74
-1205C19M9k76j45p5l4O5Q7J44j19j31L18L06l15k42K67J76j81l8m5k50OL6N9J73K3k02m7
-1178g2j19J84rj87N3L2j0ln8K12J55k11p2J14L7q3j23J00o6R4J24l7j54j6J0k8N6J98Pp9
-1148D9k42J53r4J52J58k4j42L2J65k05l6k9j02K69l4j53J15O1r8o8j6J0J38L7j70O6J71N6
-1120B19j6J12kn6j42j04j01J57J52j50j61P0o4l2J72L4j74k4J8Lr8J40P8J06j5J9L9j33M6
-1091I3j01n2O0L61k04J19j7j93k20K12K5j74Q4j20p2L8j9J10L73N1j21l04J39m8j12J0R3
-1064A1J55k22%J01o9j86M1J36J57JL0l36K53P5j79J66K4n3J0R2k89K41N4q2K6j16OQ9j48
-1035a2Ml7J50qk02q9J80j21N6Q3J55qK48R4l50j80J89p4K7j57k33R1L10J80l48P7p7qL8M5
-1005B3o9J15L5k2j42O0m0j3J39k3m8L23J2l52j19R5l4Q1m4j8N8J1n9p0K41j31j25l2lj1K06
-974D4r8J27Q1j43j37K20Mq2o4k9L8J80j00j59N5M5rM0Rr0O6k0J0Q2J3l24L88J78r8k90M1
-943b2p1M2m4J19j33M9J87r0J3k08K83j44L4K4j20r1K0J05J19N3k38M5L3Q4l3q9j9N7QJ13
-913H6j30k6P9J14j35j69J99J7J77o4k85J6M5r2J79p7P0J02j02O7L20q4m82Q9R3j48J4J39
-885A2m0Q5p4l2l9J87o1j84J44J03n3k55J18K78J6j91k7l1j1Jl8N2mm4P6j37J5J32M2Kj09
-854f7pK37l5k16J17J13J47K1QMj56j20M7k5K0P4n5r6k16N6J38J1J63K5R1l16J05N0o3k02
-824a47J60N6%j60P8m0j00K28O6j41p1k8p3l1J60J13j31K22M0j30K0j57j5q6m3J40Q2j92J9
-795a61K74M9n9j98J12K86k72P1k10j18K84N8j53K27NK3j97l8k8j96J98M1qn5M5r1j3J88q7
-766b3j08J5n0J51P4R0k11O9J08j31P3j12n5j14J00J41j61J61l6K3j19J15J66K25m43K14l9
-739A23l2J0M4k23o4J64O7L7r1j45O2J11j77J54K99p7l12m1q4J55P2j53J11J22n4j36k57L40
-711B5J60M4j0J4l09m2K6R6r7L9J21R9j3j29mk50M01o7k20P2J59j81K07J5o5j04Q7k31J64
-682GM6l44J79K03O9l07K69N4o5J43R0P6l08r6J31k20J80p8j50n4J03J19k48K54K57n2m08
-655a50j49K15J2m6J98pj10L4j81K46N8Lj29k21P1N4p4j03K72r6j00J06K48j07p6m4J28J4
-627F6Kj14MPj9p1P0Lj8N7R9k58L55o0k44j27J67l5K65j6j9k45K5J9j11MJ05n7J27n2r3J52
-595a2j1L5pj03J0Q8n0l2J56M8k39M7k8n8P6P7J4L2P2r9o8j0n3k8K29O0N3k9j65O6j57p5O6
-562i5J39M3j91R0j1Q6j84K06oR4Mj10r8J02N9K3j53P6j6j41M5J5j5l5JLJ01j09j04m2J84
-531c9N6k32R2r7J23K38O1j25j75K6l5J87J21j46M4K1j15r2j5O2R0J0j42P1J09m7L5J16k60
-502e8L5J58N0k65Pq5K8M5J50J00m5l9k8Jj58j64J97j6l8Q7L9p1j5J3J13Kj8j26j3K5N2j3
-470e0j01L8R5j55nJ26p0J35j2j06n1J54R7J27l6j29K95j69j26QJ36p6j03J9k74J54K20j73
-442c2o2L0M7J4J38l5N0p5j02m1P4P2k15J43K44J24l6m30kn1L8J31o9J79j42m5n2P6k0mkL0
-410b5J99j51j50K67J20l07Q4J67q9Q9l30p6K80R1O9j31r7pj65l8O5J22J26j28j03K80J2l29
-382a55J52MM0K35P1j79j86j8M4j25J63Q3J59r8j59k40K09K24N4l4j5j19j81QL6j24n4N7l0
-353a78m8M57J79l38k94R8K54J37j37j5j2J14J7j53k92J93J42j74l6m5J05J85q6N3j21n5L9
-326a1Pn2r3l8K62J41j63p9l2Q5l2o9J35R3j27j67J69Q0j40N7K2q3j97N7M2l8K81M8r4O3O8
-295A95k30N3R0j32j30O1J35P6j19J6k18K32J36J7k70j39J74k9r3Q5rJ78j7J11j4r7j20k4
-267h2J32j9j63J52Q8n3j05J64n4Q1j06j15L2k1J13O3j53j4J2J99k02L9J74J42k13j55nN8
-239a1j59J70K2k06J5P1l1K4J31M2l1K2J24j43j5Or8M3J6M8J9r8j37J53J52K9k09K6M3r8J3
-208f7P2L3O1M2j12j8R5Q9j23k71J21q5J30K60J10k06J72j63k98J21J50M5J4k88m2J95m7J07
-180I7k18m3J36p7K51r9m8J73j43n4j39J64O3j84m9P3M9L30k33l4j6R8K38k91p3J89P9k39
-152@j7L5mk0Pj84J55qo8J88M9j00k04K24K8j77J8O7J87J84j69n4j28n1j46L7K1K07K98j76
-122A99j35o4k1Q5N0l4j77J30M2q9j95P1O5j6K21m4p1q8M6o7L0O0k4J5j23J32r3j2Q1O9N0
-91I3M9q5k20j6J20k1J42%k10J53k02L2J56J30r7n7O7P7j38pQ4Pk45R8o2O2J17K0j37J53P1
-60A34n6R7K32l3l06p8j25J8j8J19Q5j49P9L19M5j77J36k00j96QM2J7L7K0mkq1J93R6j70J63
-29B45j35k65J57nj95J48L9k33J16K65k35R1o3k5O2o8L00k9j62r6P9Q5J1o0P2j0j55j01QJ11
0d8M8J9j9j10J33J50k37L7l8o8J40J0n9n2J91j44K3M7j58J29l7j37n8J63o5Q2J72J12q8l3
30A05qp3
32B4
##PAGE=	F1=24572.661682188569102
##FIRST=	24596.97802734375,	7686.668670654296875,	0.72596508264541625977
##DATATABLE=	(F2++(Y..Y)), PROFILE
-2014I1j8r4L5q4J5J51q9j9K09q6j51K64k3k58L7j6J31j25q3K5J7N7J87j16n8kn0J11J57q4
-1984A31k58Q6n8J13j07o7r5J38J40q8m4O3Kn8j14K87o9p9n9J19L8J4K67r0j67n2oJ73k24
-1955f4Ppj44R6P2J00M0J39j88j68J9J64j18J92k3J05L6k31l8q8J13Q7j80J7R8k8jj57J07
-1926d3O1O8n7m6O6l2P3n2JK5j99R7nj07J52K96N6k57j60p1MJ25K0o6L54k2j51j13J34j11
-1896D0j86J02J09m9j53qK44M0k7j78j56R6J32ML38l14R0J71l37L1K09j45q7J4k1O4L7J17
-1868A77q5k23j4K35Q6J36j49j43R0J13j14k37J87Q7m2n3O3j57m4J2M3O8j28J27J34l1J21
-1841B59k51r6J51r8j18J47J30l6l0k23J25K4J1kj2k20Q0K48J4R7o7j13Q1J82J54k99l10N7
-1813a15P3L9K1j01r5J92J71J19m90K65k21K82j88O0N1m4j46J32j19o4Q2J45o6r7K9n7KJ09
-1785c1l4J24J25l02K86j04K64m0k46j29J96q3k6J7m3K2r0J46j7L4K36k50o0O5n8O0j56j1
-1757a05P9L6L0j65k4Q6j55R0o7P2J55j94P3L4p7L66m6j48K7r4q5oJ2O9N3K03j30p0P1j30
-1727d0N2J51k50PQ0o5J10Q0L4r0j94P4j76K12Kl8j60R3Qo1K54J8j23J6m9N6R1j03j74K6L
-1696a56n5K11M4j09P5k6P7r4J9p1L2N9L7K2j97LK4rN9K8J4J27l3j4m1M1N6k10Q0kL9j99J2
-1663a57J21N2j3J04j2k41K18j25Q8J55p5l2n1k24J80j42L03j68K7M0nj30J93R0p1j76j2l
-1635f6J61k14J81K5j66l1r5J1J87N1p5J26O5j99J61P3j54qj54mP6J17pj39M9j37L78J51k07
-1606A56o9o3n9J16QJ23p1k42J3r5K80K52k5j69j53k4p7J04J23o8R0%J30q5p9K6N1l32J41
-1577BJ03r5j1l8m2M5m1j4K30k1j83j9L9r9l6K14J17o9j81M1l0J17J28l6k17O7nJ67j69L7
-1547Ar9R9L7M1m8m5j75lJ24J9K13O6k30kj59M8P6p0K41j00o0j18L21J12q1j09No0R0n8J69
-1516B45j34l20K7J57m8N6L2m4m6L3O1l2k37L86Pk10K15q9j46k5J89l2q6K08j3n4K62M0n20
-1487a18q6J05j7J54J34m6o9r7O5Q3j84mJ08k0k3j28K38o2Q1j14m1J8m4Mq4K23n6k18J44K11
-1457A57j28PJ3j38q4j9J88Nq3J01l1L1K6j52L00j42j58P9l5K6l8RJ85M3k33J02k2k6K06r
-1427A80o3R7L3j43j99R1J79J07j48M6O7j02Q4o3m0o5k5M9j61L4P4l5K6J40j53j74K0Q1N7
-1398fJ0l2O7k24L02m5j97K51j03j19L25l28JO8O6K51l10o5m5j21R8J71J3q6OR1n8J32k40
-1369a27m7L19Mj53P0P9j61O4k03o8J20m6oM7n5Q9R1l8kj07K1K22J05j9J39j64k40l8J83j01
-1339b2J3Q2J9n5p1r0J5L2m4m8K9M4k3j12J53Mo7J65O3QK42j25k30p7J20L4RJ2j46J19Q0j70
-1307c7O3K2m1j66lM4P3R8L0j55K63m8k05J92l6mJ15J13k06K2j11j25n9O0L2J23P6k49JJ82
-1277F4Pj68J81J44rk52l4K19rk77J17m6q0lL18m3m6j36J6l5l9J15j37J24L8m9M0K45M1l56
-1247e0K51q3l7k8l5R5l5j66J14J7P8k10j18K30m9m7K52J6j33k33K19l6j45J08j3R9m3Q2P1
-1218A71j60j7R4m1o3Mj75J23n6K48K66J19j70jl70n4K1j27Q1M1J33q0p6K75K70k68k45K11
-1190A54J62j47k2p5k36K8O0P3J07Q9j94m4j06J45J8j93J9J58p6n4pJ66Q1k13J6P2L9l6j25
-1161a41M8oL9Q6j2j04p7N6k5R1K20l0r7j77J9k8J09J30J1j89J15J51k05lM7k32L77j5k11
-1132e3J2O9p1o3JqJ57K0k06J01K74Q7r9P4M7l8j54j80j35K04J32j53j56J19n6k9J12J1r3
-1103g4o8L3R3j21J09j9M7QP7P0j72J5j1N1J6L15j96O3l2j44j56J82k5j46Q1p4Rk2n5k5M28
-1072B57J23j08l23J14j8j49M0J06J50k51J4O9m5j41R6J31J46p8Mk62J36R4r2J58K2L3r9L6
-1044A63k14J72J03p6j4j01KR0j29N6o8N1M0k15m6K06j80P3J53R7n2K43J6k95j29J23j4J7
-1016G2j21j76P2K80J37k97J08j64j6K3J27p6K5P7qp6k4j02J43M2j6m2L05L3l30m3R7j14O6
-987Bo3j0J12Lr4p1K10l3p1j14Nk6K08j54J23O1n6j28K05J2r6p1j4oJ49m7j08l3R7o2oK1m4
-954i9J27Om7Q1L1k76K17J77o6j99M4j65J23q5R1p6Q6J15j08Q0k17K48j19j7j1n6rRL4N0J52
-923A21j66m3L6J06l1j58oQ5P0J28j27k2N6P5q5k21K36L7J47j85j29n6J6k0J94o2l7L3q4J44
-893E2K92j05m12R3K1j30N9J80j5N9p9k7r8J96n0j11J25O7p7j57R7K99p9j60n2j7j0pl8N9
-863b5o2M9Q9k04OJ75P2j7j43KK24Rj72O3R1K05lo5L0j82j38J34k9MM3l8q8k57J27J10M8J16
-831A74j1J49l73M4L2L0j95J71M2Lj29L1r7L2J84J54j37j86pK0m5P7O9j00J96Q2j33N3r1m
-801C5j31j62J81J23j71l9J94N9l8j31J74K76k90J3j93j32L52K6j93J67m6P3j66n7K1j32J61
-774b6J01m6j07O0q3nJ91n5j59kl3J17R2R2j59J7J48j26M0j12K3Kk4J15k27J77p4R2j25J55
-744E9J53J90m96K45j0%l7Q1k25m7Q7N5j6l8j06K5R4j06J70K72r8l13j3k6J32N5j09O8J07
-715A53r4j42j91K39J48N2K8K1l50JM6J49r4O2Q0N9j11j23m7mL05k7k65O3J38j87K65K3p3
-686A24j88J18j78J11J4k16J33J41R5j91J23M1lJ66Q9N1l04j05J37k16J07o3j38J6J04L2j53
-659a53K58K24j6m02k26K10NRJ28M0o9L4r2J16J0O1j21k47J66L6j51j14L08J2r3r1L28j24
-631D6j02j2J46L8l6j32qRm1m0M8Q7J0N3L5k66L07n2j95q8P9M9J54j4K3k49N5K3q0kK6q4J89
-598b4np0P8K4P7l3j52J06M0n8l2R5K6k69J30Om7J39M8J2J3M6j42n8kM1j17J43N4P8j7j66
-566c6P3o5n6lJ35L1j17J37m2M1j81K10m2R8Lj66j21R7P5L7j45K4J5j61J14LK7Rk4m9O4j15
-534a30Kk0J64J2k24J27j26N6K29J08o6j77l4K1J67N8j57M9J1o6l5o8Q5Q8n8j40j1J66NJ03
-504A39J28k49o1J99j0j57n9r1O5L8J15O8m6J0l9K1j58j39J11j1O6j4M9p6MJ5R6K9K4j39p
-473g9m3M0j1j9K0L8j21L0J81j14KK5k9r6K19J06J03o2r1K36k77j3J17N5j44j39Q2j61l1L27
-443A51j24j01L0j9m4J74j8j0q8n0pJ24J02j55J07K12J57o0l78k2p5K1J00o1J01r2m8P5M9
-414E1k8nm9L1K15j70j59K87P0l74J69J27m7J87l13j73K10J28R5j01q5m2j94QJ34N8P1q1j39
-385a19K69P3l16J7L5Q4J50O1j21j69l5P2j49K01O1J20j12q7k08J14K04N8k5m5j38j10M1L4
-357d0j19j1O7Mj45M39J72l23l16J85J76J02j49J0K9R2j9j30k05J34J62j34q1r3J12K39j04
-330E4O0r8j07O8o3M1j70L8K97R2j20o8K3N1p9j18J40Q0j19l8J61K9j35k3N9j20j38N5M3m7
-300a52K16M8k4N3L3j80N3J06j26j45J9J74L8q4K2k24J65J70K4l12o9J11L7j44Q8K4J30m5
-272FJ88j2q8j43j24J90K9j56J04J01p9q2J54l4Q6j24qj02J9J10Ok34L3J64J91k01L9R1P8
-243B02j32j45j8M9j16J74L9j87j1J72j0o0J10L4j50N3J65j58j0L0q5M1J6M8J2j13p3J23J16
-214A16L0j70oO7q2L2M2Q5K8m1j00o7R9J49j61j34O5n7R0K82Q6k61K51j96k19K7O0O3L0k46
-184a38p1K17%J15k71k5J47j14K75j01j7J87j56j15m2Q4J05j66j07J51n5L35k41mJ2R7K17
-157C19k42p7K04O5k37j14R7j8l0L5j61J12rn0K10l2j41j25K18j8j61R8P4J44J43j74k0j03
-129GJ4j51o3Q0J05K33j43J8k4o8lO6pk09J41K9j2k27N1N5N3J86q1r8j15J37m8J3Q2k7Qr1
-97h9J33j59N3L7K5J3Q8p8r5pM3L1P8Nk03J03j44M2J20J29q8r9J10J12j34kL3m4k08J22p7
-66a50R8J04m2j45J36P5M8N2K32l6l76j25qO8k2O1J00j62QK77P7r5J05k66j44N5J9oJ12L9
-36H9n4rk4J90lj98K54j22k01R9o7o3R0l3j33Q3K50k40P6n0o8K8J52K24j10j48n9R6Q2k0q2
-5B9J9n0l1l3j2J08N4n3l6j07R2J41k23M0o1N0R7j4q6M0J78j44j6Q8j90J59Jj02j62J01n5
25a78J15J86J25m5j21m0o5
32b3
##PAGE=	F1=24548.345337033388205
##FIRST=	24596.97802734375,	7686.668670654296875,	0.52346599102020263672
##DATATABLE=	(F2++(Y..Y)), PROFILE
-2014F5k6j16J1qK6J17r0j6K20n3j30K30r3k48J32mJ8j35k1K7N2M3J43o9j11m1m8J08K42n5
-1984A70k27J03l0L9j52o8RJ16M1j12j4L2N1o2j2L10j48j15k4Q0P5o3L00o3j73k5j76K82j69
-1955b5L4m4j58Q7M7L2N2J52k00j04J2J35j5J23l6Q5L1j85q4r6J34K08j38OO3n0J3j23j05
-1926a49J09J43j11m7QJ17L1j05l0j3p9J12Lp8J15L01O3k27j55j40N9R7kq0M10J5k06j57J00
-1897A04j06p3O6Q7r7j24mK29O7n9k16k3K7J32N2L27l22L9K43l36j13J68l5q5P0O4Po4R8q6
-1867C7j99R4K60R4Q8k03j36R2J14j22k61K38P9j42OP4j07r6K0Q1P3j59J23J47j27O9k04J2
-1839e5J79r2j51J21J20p6mj85J25%m0N8n2j34Q6J61L6Oll8Q3J09J35k69l26J02M1L2lp5m6
-1808a55J39J70K37m63O1o5K43k18K9N9kk17N0j8o8J05K03j30q4L6O8j11R2p8K07J47l15K75
-1780A97o9K30j02k26m3K14q4j33k9K4L1j62J54J1P2K49k49j21P4m8M4j69N5P7L7J3r4o7P9
-1751c5q9l4k6J06J51k16P8Np3M13rk64Q5p4l7j27qJ73Q3J28j18o2j4r8J26J47k51n5P7r6
-1721a14J55J29k8q7j89Qq1K05M1j4k09Q4m8QK46J9j46l8k4J20R5j60j39K4J3r7K35P8j21
-1692c5Q7m6l7l9J11q8m6N9P2Qj00k0j6NJ48j0l8R6m6k0k1Q6J32l36J10m3M8j87P4n3J22M7
-1660B4J05K9k40J91j75J38K8m0j6l2k49J81j08K86j30Q5l1k5o9J98M5j09j98K8lJ13j63K14
-1632G7M5o2j64p9J8J57L2p7J91M6j83J84J01j92p4j31L1L3Q5L4j94J22r5K75J34j34qn9j14
-1603aO9nJ50j8k62N0p1J48L21n1j85j00Jj32M9M8O5L3oJ14j44m0J64L1l68J42O7r0RJ2j6
-1572a6l8l6PJ90n0j62L6N7n5j10K60J88j39j91L8m5QJ86Mk20O0L5J10k10J03q7R1k8l4LM5
-1541@j48L6J43m1J46N1k10M0j51M4O1l8K41j11j56n1K83J44o1q3m4n6J10p1J47j59k56L2
-1513a58J74j8n2L8k8j8J58P3j50k63L32j8r6K27q0q3q0J31o8q6J82m9k9K81N4m69j26Q7J6
-1484a18J58J26m2q4o5lM1q6l7J29oj2j53K12j1K9j18n3O0m7L1j63J39j7n4J14J73j20j9J9
-1454B3q1q3kQ0O6NQj00Q8O1j70L04j41j02R4o7M9j4k6P8N7j50J35o9q9J91J6n1J6O0j12k04
-1422a30J60K00R7k26K8J33r4L1p4n4o4L8M5j19l7N1o7Q3J82j56j49N5L8N5J2j04K8p6K58
-1393A44k7j57R2q4o8K92k76k8M6L8K69l22No7k4J14rK5o4N9N6l1J29k11J6K48k5j46Q4O1
-1363A39j63N4j77k2J44n9j25O3k6J50R0n0o7q7J6K05J27j17J67j03k07o3J67o1J0M2N9o8
-1335C8k5j09q8Q2j2k2J8L8j4o5J28qqJ33L7L3K46j66k92q9J38N7ll4j26K15O6j29n1L0l3
-1304a5p8J3rK5R4j3k4J84p8j66J75j3j3J26J21j48Kj29m4j02k6N2J53R1k96O4J46k3j59J74
-1274H4J66J9k91j0J76m1k30m2N1n5P4K69pn6j58MNk9P9j45J28Qj1J2K43J10m32K62q6Pn9
-1243D5m5P7l7nJ37n8M8j81j23K51p7k00K80R3j27k13K43q9j57J06L9m1m0P7J33j11n9P4k
-1214C8n4m1q9J15p0J50K82J22j54m1m39K08k1k02Q9KR1m0pK24K13j85j77P3J12j01Jq8j51
-1185a40N4J1J01NJ42j54m7n5O2O8j67rK23j20j10M2J05j1j83J06J8L8K2j00m0N0KL0K0k5
-1155f2q6M3J1N0K34o4j11r3o7L6L1R3M1j89J72J30j91J1J25k49L24K7j97j59P5j6k1j9l1
-1126a52J83kj23J4L25R3j54O7J10k4j91k22p6J70Q6j39r7R1m3lP9n5j6p9P6J29j29P8m3o9
-1096a16j0J35J12k05j6N9J55rK09j63L1n2q0q9J32p1j05O9QL6o5q3RK82J74p9l01L9L3j51
-1066a12R5P7J13k51LN7oq8J39J10J40j14n9j75M1J10kR6L1J42j27p1j71O2J02m7k0o9%R0
-1036I6j01R1n9n2J11j67oJ40k06O7J87N5j03K03k7k18p5L7L5j0n5q5M9J96J04j91J02j96
-1008g8O4j13J90m0j06J04N%j15n0J82m1j9j8K48O9k87M0J02k31M8m9OJ22K6j09l0Q9N3Lj40
-977g5j0n4J94j39Q5J6J2r5J85oj11o4Ol3J28J0m9r7J21j21m0K5j0J53L2q7P0N0k35R1J42
-946I4l6n0L7k29J19j02Q9lO9O6j63J42j54J68j04p2Pk7N4M7qp8K32j10j28J20Q5l5k25j3
-916b08J29J18J26j29j5Q5L2o8k56K67QJ22k77N2j43nM9J79m7j05m0k8J76K42j24l05R5j3
-888h3j9MJ75LL6p7l9j70J99qm9J19K5j08n1Q5L03j88j09p4Qqj5l4N6j11J35Q8k03o0K24J13
-856A67n3j66J5J39N0n8j5M6K56j0j24N9k06j51K00j4j1j1rn2k72J40R7P8M2JJ90m34jOJ18
-825A7j71J68L2kj14K0j57J51J24K10j39j95k2J08k1J4k1o8J57J08j14R1o0Lj55j83J74J36
-797I1j53j16J11O4M0l3J90K34l12l3j75n5L06l5k12J12q8J57j50p2P8m8J01J35q5j48Q7n6
-769f5j6J52k5j68on7P8J17Q1j12k5J84j07Rj07J00J36j03J4k61K08j12J35j38J87J59J56
-742D14m90J78J7M6o9J03k11m1K9Nk7M1p7mJ5M3J45K27j29k85M2J2P2N0n7J0Q5j15j20r7R6
-711i2J34M3M9J9l42P4N1J74j20J17L3Pj95o4o1J44K10nk37K3J08j56K67L1p1k47J55j38N6
-682c3jr5R1K8J38j04lM7M6J67R6K5k78j13J60j61%n1j27P6O5o2rK18J69K0l45k77J68RO1
-651g5P6P6j7M9l6M1p8J11r1k00J94m3j88j31L17J40q1j81L06j36p6J1Q7M7o2j18nK2q1j5
-621a37L9J56K7K8k4k36K31l9j46MK7O3M6k6M4k18O7N5q5K6m8M0R5qn0J8M8J21n6j44J41%
-589E9n3j7K9j2j21N6L2RJ47JK3j6J7j85MJ6J07j41j6P0P7l3j55J05J8m4o5J43K0n2J52p7
-557I8Pj57K02o2J00j5k09j43R0R3M3j46n1P9r5J40l3L7M0j8q7Mm6N0J4J32l2j40R5j51pK10
-525D2J27j0j56q9M4J45kj68O9J5J2L0j07N9Q4j22o0l9Q1R3J23J01k02j44K08p1l3j35rN4
-495f0L3R2L3k5L4r0N0j72o7R0P9Nj04L7n2J0J0Q2N8M7j15k7o6J9J4j6nJ2o6M3J97j14j27
-462a61O6j8n5K48J00O0p7k2J85l73N6K09j7k02j42J64m8n7K41q7j00no8j2P0Mj0q0p2O3J85
-431D5R9r2R1J34J83l6l16o2r0RP2j8P8q3r1J25N1qnj12K5K05j56j44K64ql26K47M4l7K67
-400C55k75k09J16J32J02o1m3q3k00O0J97K4j2m0j28J79J42k85j04O1Q1P9Q9q6j32o5P2j23
-372a57K07L6P0r4k1j47JJ48M2j3o0j65NN3N0j03RP4K9j26K76J72k67k55J84R2O7j50K3O5
-342D5P6m7o8j24O2J54o6j09p2N6K06j11J06p3j18M5j00Q5j43M8K71L8l6pK9mj18j48J15N5
-312D7o2O2J36j9j17p8Q0j48p2L4P1o4J42L8L6P8k0j18O6R2j11j34j6J68qm7L4k20J08J91
-282A49Ll82O9O3J03j89O8M1R0l2K12k4p2j57o3J63j7j33J01J01j20j6J25l5R3j46J15k31
-254a21K7J29o3l03K11J19J70j56L3KJ5k8j10nRj09J79O8j55j4K58K4j36O2M1k67M4J85j46
-225c7O1J8j01L1mO5J2r3lO9P5K3j36k4R2q4P5N8R3k5j10q3j13R8K01j55o1K5l1R8K70L9k76
-192F7K84k30j09j1n9M9L8j92r7K25O9J17k95K3J12j27K37r4N8K00j96j75M7L8J21j27o0J27
-164D0j73L09k39N9N8K3J94j72p8K04M8k19j36O0%j7Q1j40M1j1k6K16j30j71N0J19p3p1J20
-135c4R1R7R1j87k7n6J08j43q6P1K1J37j38J60J2q1o7P2J5k41J73pO1k28j0K3J70J60j00j69
-105a12n7J70m3MJ09n4j4o4J33j95J09j1l2j3J07l7QKk9P6k%j61J10q8NQ0J06q4j05J31J15
-73A64j44K1J0p2j57J21r9J32J04q9j46R8J13J28j6K02l3m20j28J38O5m1K8R2j78r0K00J26
-45A29J6N8l01p4Q4pOJ48K9r6ML1J68q6j90L03o9j56O3r4j1M3r7j7M7K02k28P6k0j31NL61
-13A96J23j83j15k4J02P4m1r8k7r7J11J9l1J01N3j13o3p6K0J15j83M4k1J15N2l3j05J19J42
15A76j48k4J23k18J62M4l7j55j1k9R0J38J16Kj64r3m3
32g1
##PAGE=	F1=24524.028991878207307
##FIRST=	24596.97802734375,	7686.668670654296875,	0.30860182642936706543
##DATATABLE=	(F2++(Y..Y)), PROFILE
-2014C8k3p7m6N5mJ08q0j7J97j9j20J79j71p0J15oq2j61N8M5O5J1R4j3j10j18LN4L08Jj99
-1983A5R7lk1j80n3Q9O3l0j25K8J6Q6m4N9K75k20j43J3O4R4r6K83n7j34M3k39K05q5N1p5j60
-1952a84P5L0m3J18J49k38Oj8R1P1N8n4O5lj22q0k3N1K74r7lK2n4L5r5j06m4K07j26p4j5K85
-1920A58m8j41n9q8R4R1Om8Q9K98O2k16j33j52O2O5kj06M05N1k38j69O8q2k7N6N3j21n4nK03
-1889G2Q9q4j27l4k5J30O9L04l03l2K79k99k07J90M0j66J46J19o4j41R0q9l4P2K28J17M9k43
-1861A46j29P8J13j11k25K64O3k47O7P6n5j29K1R0Q2j75R4J48j82L5j41J01J80j01j77J38
-1835B4J03j33K7j39J15lo0P8q7j6N3L3O6p6M8L1Q4O0J17k56k38Q3K3J3k2m1NK7J59L57l86
-1804D9j22N7J86k34mN9L1j59M5O3j45O3K36j92K3R1M1k06P7j07K41J55l15K57KJ69j63j91
-1776GL6K37p8k33p7N7L3k05K07RQ9K36k14k11Q9mK2j27O0O0L9Pj0r4L1l1q7nJ37J47k37M4
-1744f6k6l4M16J7l25P1m7J1j34p1K65Q6J7r0j5r4q9K07J92k84j40Q9j12J78J56q3k3j97m7
-1715a72K1J52O6J5k70Q4p0L7K28L2j34r6k3J67J09k06o8pL1j22K31J08j11P6q2r1P7R6q9
-1686a1l7K3P3k3Mp2p5O0K14m5q5N0n4j6K9J52J60m07J28p9L6j50R3j70J31J16J04M6k14J56
-1656A37j42J08m7J5l7m8j80M7qK44m9J11j04n0l5K00nj46j88P6KQ1p0J72M7Qk41q9N0J18
-1626b3K2q2K19L8j04J43J01k00j19j25P8O1rQ4k50J67l9J98J04p8L8l8j26nm5J51M7k38P2
-1597D2k9l2L74n9j72l8K1j72K6p4J69j4PR5k02K4K75j6l61J32J4r4L7N0Kr6m3J3J51l2j09
-1566a11J01L1k0j18K50K32k19j99M2j4j19J92M7j90O1O9R4k40J13l3O5r2k4J0L2l4P9N1p7
-1537b1J05L7j70O7j26M2N3m0K53r2k44rK39J58o3o1p3k5J07q1J27j88j42RJ68Jq9L2j3j4
-1507e3K37J23k38k72K61m8rK04o0pj33N3p7p7J47o9pK52O3l69o9L2J7J40J10m8q2k8p8JP
-1476g7n0J11J8qj18J36L1k7j29p2J01j9Q6n3j69NJ31J00P6r7j2L0k7p5lk2J44P3p8j80R9
-1445g5J00j51L07j65L2J00j15M8j2n9RN8p4J45j10j34J74L4m5m3Q4r5k04K30K08Q7k86JJ77
-1416B26p7k7q3l9l8O6K4m9p7jo6J14K00j33j00O3j5N8K5q5l9NK14l9p4L0j37l9K17k13m9
-1385a38K8lK98k59J9q1L3J43j26k6n2R2N6oJ05r2J6J73l0j68P0L5j23O8j46M6J63j27j68
-1356b00R4%J40P6m0j61o1QJ75J49j83J78n8j55r9J19j0L9NQ1q7J5p0j62Q1N2j6QK5J4m5Q8
-1324@J1L5Q4k1O3K36k08l19o4J34O7pm5m5K14L3n6j85O7n7M9L5r0j2R5n3J47J14j60j38J39
-1293F3J4l6J31J38o6J7j08qj44r6M0J51J07k92R5R5p2j09J54J51O3k89k7J20m4q9q2P2r4
-1264a45R0K54l7q8j38PL3k9M0j37J56l4J6pK06J82m14K02r1N0r9n5O1mJ36J11j35L1j27j05
-1234g0K27n2k30J47J51j07j55K39j38j35R2P9j40q2J42J46j02n9M0L7l0j02J4J13m1%K54
-1207B38Q5j25n9l76L88j09k31Q7j0J5JO1J73J53p7p9l4j8o2J4p4m7P7o1J35r7J52q7n9Mj8
-1176d0J22j32k1K36j52j53O0P4j14j3O7k8M8P3p5r2M3ml1P0M7q5J1N3k7K67j07j27j1q2P8
-1145d5m0J1O8p7J31J06j71J4J84k18J91Q1j43k83L5O3om8l7K00j7k8q4L05P2j67R7J81k0
-1116C55k57k10J6R0L6j00jnk7K6R3j06J7m1O6J34j14L4l7p5kL7J58k17j7P9K22j9Q4j19K1
-1085A21p7rk4P5j05p8P8O5K8q5r1N5J19J90l7k36q9Q7j04J35M6N1k43j0O6L6l4J57Q3J41
-1055C11j08j21j11K0J02M0K1M3K37r8j51j74o2M1LQl3MQ1o0J02l6j28J81j11j0O3j70M0J99
-1025A23K7j45J31m3j36k4n4N7k8K6jL5Q1J01p1N8j82J22j65J53%j81Q9J1P1j82P6J02j00
-996d9k2K0J50J24k35J27R8l46K1j1R3J7Q6r9Oo2J09R0j28l6q6J68q3N3m7M0l6J59m4j15n1
-965h9K1k6J25M9mj06R5j56m3J0rJ42N1r7N3O3j92PP8JR6L0k13J0q0J27M3MN5k36J85r2J10
-932A2j07j5K0n2M3J17k0j57K15p1j23K09Ql7j27o9O0J36J12j33KJ47nq4k73K89p1J17l13
-903a70J95k15j0Q5J55k9j28n0P9P5J73j32j82J04k2L0KJ29J5K0p7n7k31J80M5PJ02j4j21
-874d2M2R0K93k84o4p7K5rqk7N2j17J42R0j39j46K41J35p9j60M2MP0R7p4l8K83lj51Q7k21
-843E4j54K24K1k5p2K9Jk80J04J11P9l1O9J98m84P2o0J24j40J52K0Kj24L4j40J61P1K44j43
-814A17j34j2J39Qj4j23p4J74R8q5J03n1K2j60j81J72J27j26j91J27M9J05NJ79J80l26m5j63
-786h0M0K13j16k06P5o9K35j68r9J28K9O0J32j14j51J13l7m7R9Kj41j5q8O5J13M7p4n0K16
-757A12o6k4j01J56K59j46j07k66K53j64J43j34K07J60J30m46O6M0Q7q8J12j88l1j5q2O7Q4
-730A8o6%j29K34J04J63j61k21O6M2j3M0ok1O2j11q3m9rJ21K5M3Jj84N8M4J65j58J84Jm9k37
-698a26M7QQ4J44Mj83PO1j10K41L3o7k69J68j02J1oLQ5j42J73m5p2Q2M7J45J17mk27j18J93
-667A82q9j06o4p5J00j3n8P3J46J03N5k50k77Q9K2R2N0R4L3N7qJ6j63J43m2j55J82j46j89
-638a98j30K96K33m2j86K14j51j9J8pL8n4p1QK4r1l2O4J77K9Jo9j74J54l8j15R9M5L7j4p8
-607c2M0j62N2R5j05P4m5P2K9n3m7j5O6J52p7p9J30m7m6J8j8n3J0j2N0P5J31o0L5m2ok01R4
-574B3M0J25j58j39Q1N3o3j23J42O3l4j21J81J7k5J30j06nj12J68n4Q5l7k21j04P4Q0J8j31
-545a53K2MJ1J16o5J6N8Mj09n5P3L3N0J02n6o7N6j55p3J92J19L5j19j16K0J29m9j78R6K6R3
-514F0P5j24K0P8j69L4Pj04J77J09N8j33k05J75j05Q6j91J06K3L0R7oNJj56J06j98J3J30J19
-484A18p7j78L1%kkO6P4N4q8l6l5j2K9p3k8M6j6J2J92r4j96O1l7P4K19Q5Mq8P1J57m27L9K66
-450B09o0k40p1J96L4j0J08o4r0p0nN6j63L4R5J6j38J09J51O2m6P5M1J97J8k54r6j00j6N1
-420B9M2J31r6j75R7N9L6Mj73K5J67j14r9J98j03j36K30l9m6L18k22k28N2J03R0oJ1j25j90
-391a60J12K46jp6k1j12O5J99k37j44O3L6L7J16q0p9r1K8k1J53J1K4m4J1q7m1K9J6ln3r4R1
-359a07j2J04j05qQ5M5p8P6J85j81j74J51K4N3j35j6R5O1o3K8q5J4J21J5j07m5MP7j01J82
-329A03n2j02Lq6L7m8N1J99rN6N6J1o5j42j47R1JK5J18Q8n7q5r8R7j68j2JJ13q1N8K0P9J15
-296A70n4o9P9N7q8j06j1R1n2jM3k07P9J86l8l58J67L1J36k21L3M9N9jJ91l1o1j62Q9J14j21
-265gq9Q3R4j54O4R9n1R8j68K29k78l0J33j19j39J67J2J43q7L2o4j1N3r2L5j0j46J60J03j15
-235e5j0L18P9j92jM6l19k2J80j15J64l1j31K8l7R5J0m4L9J8M0Pr8m0J03q5J38R6O3r3j56
-204eo3r4O2K16j32l0nrJ31K55j7k48K60k51kj6j29j5L5j05p0J43J52J13k46M8L5j37J61p3
-174c6J45K19k41k24J01L8J30r3k5J12k34K03k11J18J06p6J65r8p5J90L9j91q5o6L8K1J21
-147I1j66M3l9%K11k32j7N6K1j09M1P6J11O5M7k00r2L3J90j24j03N9M2J3k16K72M0o2q8M9
-117A2L4k41K10p5J24k32p3OK92J37j15k05P1J02n2lJ32r4n0n1J44j93J43n3p1M5J8QP5J5
-87F0p9J14r0Nj19J41n8j2M1O1q4l8J19R1j98M8Rp6p9J01j05J51J15j25j59Q4J60J56r0J43
-57B87k5m20qJ91L6p4J6R1j89J3q3J45J16J4k58M0j4JN8J26k3j22M4P6J26j48j28K87Pj27
-27E5M0j02nK2j48P2J6J31j89R5J8k10J7N04J3k30o7NR3O3n7j07n4j07K17M1n3Q4M5j41r3
3c2k6o5P1j10M2R3J09Ln6r1J59R0j54mJ44k37J33Q2L7j37o0qN8P4N4L3j42j74%
32a14
##PAGE=	F1=24499.71264672302641
##FIRST=	24596.97802734375,	7686.668670654296875,	0.13303910195827484131
##DATATABLE=	(F2++(Y..Y)), PROFILE
-2014A6k5j0p4O8n4J14p3j1J40J0j18J16k26J63N2k4j19n4l0P0O6l5O3J9q2o6lo9L57P7j75
-1983H3O4J2o4j90l0J29J0o9j21O4J9J29l3P6K01k67r9k4P9J01r2K29o9n8J19j55o3NP3r6
-1953c7j37O7jn7J87J11k86J24n3N2J12Mo4N3o5n4nM7o0K64o3j1qm0O6q4o0j39J74j03j08
-1922a74Q9L38j37j58n5J6O4M0%k7Q9K83M6k20j07j32M5K9K4j32L62O5k52j54M4m2m6O3L7
-1893bq6%j5J71J00r2m5o7m5J15P3K65k71r6K67k36k26K21O3j39R5J40j32j85R7j01J30J9
-1865A8J57J49K4k53j21M1J10p5j45K64M1l24J06O7nj34OO9R2j62L5J41j78J2o3J31J70j14
-1837E9k02K10R7k07N3r9J02Nj3K3j00P4J0j04J00j38R4O2Q4M4R7k52j00K6J1Mm1K4M1j04
-1807a40J23M55k94k38J19J32k43mK6M6l3J47Pk34M5K28k16J34J38l2k73P7p7J91J65l11K06
-1780A44J01J00k13j48R5K54n7k94p0j0L9j12J85l3Q0J98j45k70N0N7pp7O8L3N0J0M8r9j3
-1751c6Lj02J8J61J48k36m6m5M2L63L0l14k0k1N1q4r0L18P7j27o0M8j16q1K27K41l12k20J18
-1722f5r8J70J53j03Q4k39m4M2J00P4M4l03N5m6L1J96N4q9j43l2J71J35k27K1o1M7j17J82
-1694hJ40o9L9j42m7J30M7q5K9NJ6m4R8j34j45J46K39p2j14pp1KR7J84J63m24J62j05Qj23
-1664h5J05j50L6J64J03L7j63J05r1O4p6L3l1n1q9p9M8J80N2J13j76q9nJ98m7j79j19P9J8
-1635i5P0PJ04J8L7k66q6J28O0%q9K20P4k8N7R3j83j49j37J17J26r8J05k72J69J8J67P3n2
-1606A88O3j8j22o6r6J16J17j76P1L5k27M01n0j35J8M2j88K7j31J51o0M2P9k31J15K97p8l05
-1578a21J07l7q0M4O5J8j25p3MJ22M3J1J07j5kr2J93K55k93k01N1L8j08M0Q3j34M8R4J13k44
-1548h9R2K0L7j29P3j7j11J15R6p8r0J10K9j11N9q3N0L7o1K53o3k64l2K06J52p4n1q1L3Q1
-1518A09q5J04k17j3k9J59J1p6J6qk0K68J88k73k47J45n6N4J48m8O9j66l4o2p8J24p2PJ97
-1489A15Q9k65mlj6J16J05o5o1Pj36l3P5l1N2M2k3m0O6L9p8j41j6N8K3J44L8j07l1J0Q8m8
-1457c1o3J7M2K3o6j7r8K15J12j41k02L0J23q1K88k10K17Q4j53J8k9p7k4M0KJ20j38j51J55
-1428EM8m5n3R1r3r7J76J91Q7k95l7J81m9q0p0oj3N1j5M7p6q2m5J06K18q2o7O1o4P3N4l9q2
-1395aRJ72p0L3M6k29j5J14j62o9O9o9L03j59pp3L9J69j27j06n3M8R0K0P2K9MJ02j6k01L8
-1364@Ll0Q5j19J17J67k13j49J07K6J03M9j7k32m5lJ05J74k06J80k6r3j20RO2Q0k7Q0j01M7
-1334A3m9j39M6J09l0JL1M3m7L4L9P4J7r9J01K12k36l02N7P8L7j3rM2J43j5K8k62J05j30J97
-1303G6N9j72m0R1p7K57Q8k45j16Q9M7p2J26J58K3N6r2qj77j07oJ25J14k30J00L2j34j5J34
-1274H4Q4J11k33p3L9k2L8l3K9j02N6K68j11j30q2J3N2m4Mr1J78m1j0k1J47K61l27Q0p5P5
-1244A24j41n7N9O5J91N2j93M1n5q4J67j2j77m8J80q2o8K13j76j05P3J15j32q8J36R9j20l0
-1216e3JP7pj26Q8J18l2j30K00K7q8n6j18L41j98k29R0ln8N6R4J28J00K8jp1j78k9jk7J6R7
-1184E6j10J59j28P1j2p4N2p4J76j00k6K18j72j62J5R1o4JK9m8N7J02n0p8m4L8n7R0P9r4j3
-1153g2Q4r2L29j69j41N4j03J39n5p8N8M0P0Q8j54J9K12j72K7J30o8k57j2M7k8k8k6J53j7
-1124b2L3j30K05L1j37J59K42l0l39j24N4J2Pk3M7r1j0L5J29r3QqNJ38q1rn7%O0j54K05j61
-1092i9K5J3K11k3j5p7L4r5M6L5L0j21q0R8P7Jp6p9P4MJ68Oj40k01R4k2J35K9j3k31M3M3N1
-1059e5J8J47N7J45p9j46q5M5P9L5l7N4K95m0j74k05j09j35O6Q8pj2N4JJ01k1j76K29o1l8
-1029C4qq7J8J88J0j55M1n2q0K1m9j0KO0N5L4l7J18J6Pj51J49j55Q5K0j81M7OJ25k07J45J6
-997B5j32j3O4J6J98j89K10Q2m05k0J9J97j45J74m3%j93J16J72q8n6j19J38l4N6q2pM4J35
-968A20r3j06l7L3mJ33P5J8j01O5j68m8Jj2R3O7p2L5N9j11o3j0O6J84J5j92j03kJ54O5q8P2
-936D5j75R1n5O2r9J09pn5n8K01k6j42J17n0RK02q1k5m0j09j4J30Q6j35L5K00k8j10k67K93
-906A04j78J40j91J67k65M8N1J21j1j18J3J11k8Q7j19o0J14n2L6L2P9K8J1q0p0j55N5P0M7
-877a3O1m6r8J03J10K77l31n9l7K1l2K3j2M0q2Q0R7m6k13K08J29q3j22O1j02M2K49q8j52K69
-847B54K2j42J05k18j23J72P0l8j16O2N0k63L8J34M3p9J78J69m83J90q9Qj08J24J6L0j76O2
-819a08o5Q7K1K73j39m3L5J07K9k0j94j23K39N8n7Q4n4O0j43j74J59J07q1k27K00M5R5j6J47
-790C02J30l17j9j52J25R5j99j58M0M7K21j91j38J67R4M0R9j20j17J16l0q3N5J9r9l1q1Q9
-762i6M4mm0o3K45j7n5r7J75L48j49k08k47K89k15J37j21K03J47J17l92l7O1J09j05J17j52
-735fj7m7j87K70M9p8K4j35K82N6R7j70j66M8O9j11J4M0j2N2q4o0k3o3R0K5lm1J8K7L2J36
-703A26j96K55j9j01j94R1L9J2J00J2j16J7Rp6K23K6o7k59J40n9k6mQ6J05k79J34no0J06l
-673A7J12J49m3j49j20K20k7j89j12N0P5o6R6j8M9L8Q5j30k42J7K1R6M8R8O5N7NK3k15J38
-643A48K0j11J31k51j28j50K52K88J3j54J24j79M3K7j26KJ5j9J8J6p1n7R9J49J8j9r5r4J04
-614A3o6j03J87J03Km1j56K4j11M6J13j17J24pN0rj07p1j8P7J58r5L0J02j06m2O2l9n2N8o6
-583e7O6J40J05j26M0o3j0j47J35O3J02j66j57L5K2q4k1R2P2j7j77K42K0m0P9j21J1o0J09
-554H7j6N2n4j75l7O1M0l8m1J09j19M4J04p4k3O5L0j19m1J06J4Q5P9n9k3K4j28j24J45J02
-524G6N9p4q5o4J25o9j03L6K9J53R5j22j0O8k00J09N0k22J91Q1J3n8k37R8p8J64j76J72qL6
-494D9J23n5K0o6k15K07k46O7J85J54j61k33P0L7k3j9L9P0N1o6j4Jl9K2j48l6J34Nn2J71o3
-463c1j72RL7J12J58O4m6j01J57J57m32n7K84p1k43N1J65J01M7mn2p7j46J24O3k48m3K18O4
-434H8j39J10J10Qk6N6m8J99P7j93j18j09m8L4J03K03r6k50PO1Q4K2k17L6J11m8m4J09j83
-405a01O5J70r5n6L40j65k28K5M5O0N9N6j65j74J69K72l1j04j9r7m9K30j73j34R3qJ6Q8r2
-376ck7r2n5R0R2okMQk2l7j03KnP9J9J2q7J87j25o6R9O1k0j22K07p7j07J14j8P2j01j10J07
-342c2M1p1J18o0j8Q1R6r6l6k4r0q4K70l4r4rm5n0M1P5J29l3R5J02j4j22j50j16J09o4P6J39
-310A30K8q9n3p7J17j79L4l0J43q6m0mJ08J42m3m5P9J2m6n4J4m3j00O4M2j82P3J51q1r9P4
-279d0pJ36k30rN0L7K5J47k2o2j50K47Q5k11m4J3Q4j48J10Q8o9R2j69L10k67o2O2j57QJ05
-249d8q6J58n7L5n4N4Jj05Q9J5j71R7J11q2kL53J41k24o4M0l15n4J36p3K19r3j55M0m7J15
-219b6j2QN8k2K2k0m1o6P7n1J96J29J3j73j74l6K6%J46j12Jl6NJ70K47o5j93J94k60Q4j8j32
-187f1r2K3K5p8L4K37J05j60M4m3j62P9l9K13K34k63k55J05P9J45p8JJ03k36M9j01R2J43j57
-158a4J29l9p1J67M3j56k7j69N0N7J36k18J45r7J0K05l15J49K5k4n1LK9J23M8J6j87j49J35
-129d7J97r0j19M1J00l0j61J15N9k5n8nM2j95K29j50J71k39j07J18K62J09j34j48J14L9o1
-102B7j3J43j37q5n7J66j54J46q5j2J10j35LJ12L2r4J33j71N5j25J49j6JKjq4Q4J02O7k75
-72a12K1J9l9QP3r6J65J22j65j75J29J58J46j46N1j2l44J01K07J8j16K2J13j85P2j23m9J66
-44B9pr7M0j43P8R3P0j11j37J17R9O4j79j6K05R2j15J1r5pL0j68Q8nO4j23J18N4k28M0N13
-13C74q2k48j4L4P1M4o8j10n7rJ97L7p6O2L0j40j17K7j32MN1j3K08P4m7p9n1J62L3j66M4J47
18A90k42P6J07R5j10p0J0M0M6n8L1o8k68R1
32a30
##PAGE=	F1=24475.396301567845512
##FIRST=	24596.97802734375,	7686.668670654296875,	0.10913445055484771729
##DATATABLE=	(F2++(Y..Y)), PROFILE
-2014A3m8M4n7N5r4J08p3RN7L2j13N0j19K22Nm6p7Mj19R0N7p1P2Ko9nJ1q6L01J43j62K5J1
-1981A72r3j88j6J50l1q1q4O7N2J67m8N9R7k61N2j87J11J08p9J67q7L4J78p7k57L2Q9j07r1
-1952a52P2o7L5J76N6l20K24q1K7J07l7o1N7j35%R8P9j32J91m7j6k2pJ10r2l1q9J9n8j27K35
-1921A2L23k10j54l8R6J8j6rj0J10K49K1k30r7r1K8rP6j55L16N2k60j23J9J4j13P9O1J4j5
-1891d2l2J38J00q6J3q6m2P5Q9K09k36j27K11j55j95J96P0l9jJ13j82j35P8q9K02n3O4J84
-1863B42J0k22j03k4R7j5m7K45J2l33R5N0L8j10n%J08j11n2J23j11j3MJ20J54j09k32K99J02
-1834B12k66O7o9Q9NM5m7p7J20l2j78Q9p0O0J9P6N1P5k50M9m2oJ2o8J25N8j42K7M89k09k99
-1803h7J31Q9k48N1l0J0J07K46n9l05M6J77j68J93J47j00l05R0p4J65J88k91R2K11L8k48j04
-1776c8J32K57k6l04o4p5O5m4J58r1N3J40m6j76j36J23l8m8Q7lQ2J1O1q4k1Rj12O9J56J44
-1746B41k06j71j0J10K61L0k32j72JO7Rp2L44P7k82n2J02o6m5J53K69l17j86O9n2J35J28p2
-1718F1J52k83k5K4N6P2P8k80l2J7J9J42P5k0j73k1J13J65k07Q2j13N6r9J01J83j1ok22O4
-1689c2J12%q6J14Qo9l6J58j87j94K21K21q4j18o6j08O3J39J76J52m00K08j20k8r4J11j26
-1662f5j3J73R5J2r0M6o1L2q3jK7j0n1m7m0J10J40J07k46j29M6J79o9j94KJ5L3O2N3M4l9K8
-1630F6k52nK06j0l1j07J99J59jl9J02j54j82j45J34J83j41Q8k46J23O5J71N3n9P2mj18j07
-1602B0j36N6J80q7L8J12l11L16k9q3N7O4j79K3r1L6j14R7O7r9O1K53j40k08O1n6J4m4N0N7
-1572a5j28l6k2QJ53J29R7o0Kn1J05K58l45k00O4R2m3j16Q3p2QJ00J52k25Q3N0J1j32J41j5
-1542G6k86K46R0k09p2J31L9n3J9l1P2Lp6K23l9k33q2J88J22q4n3p1J15M2q5P5k45J04o3J55
-1512A8J4m1pk0j5K52K39k53k00J3m8J13O5n8J36j70j17l0q4J24o4QJ70J62k43K9k8n7Q8J20
-1482A16q5k2L9j65o1J14Qj5M4o1N3L3J2j12k9K5m9J5J73J11j0p2j17P1j57K5J2L2P2n4l3
-1451h7j02K06J26j71p8n9J5N8K11k65L97N6j65l3o4p6l5OQ1O6j47j35J32O8l1jO4q5jO1J49
-1420A61Q9k36o5J31k2j00OK4l3j5o5J53n2j57l1O7K50j3p2N9r3J09R1lj22qJ28j04J47P0
-1390B94l10J5J6j32j01J87j02K22p7l8n0J0J87r2j09k3M1k4N1L9J24j1L7Qk22ql5J15Q2r2
-1360BJ84J42k93j33J22O7O4RJ3k48m5Ll4J97j44J50ql9p7k8QJ00n4N5q5P3p3p9M2J36o1L
-1328c1O2N5o3j8O6J06o3j76J45J76k41j90J23M1j4k4M6R7N3p2J12k40J07k12L25P2k24p3
-1300e5Q0p9K84P6l00o7K3Q1j19J09J73J06J01q9j9j94q9o2R3J03j22Q4l4j74Q7J21k7J54
-1272B45j41j13o1RJ25jmo6J3K64j75j71nJ1O0p4j1k2J72j3m8k8N8L43k13p0k7O8j76m4P6
-1241a9J32J63k3k24R5K0p5Q1J9j16j67J48n8L4J65j84q8M7J53o9r9Q5M3j34%l0J19kq6J31
-1211F1J09l1j99J00k4n5m3Q5K80k68j95Q4Lo7R7Q0R7N4J13L8r3k85J7m4M9K5J07j28J66q9
-1181D4o2M2q5P4j04K31p4k1J77j82j11j18J53L0m6Mm8M9J19k0o7j14R7l1M9Q2j02l6J06j10
-1151g4L83k35j50R7j31K05n5o1NP5K3P7j50L1K16j18j53J68J3j92l7J0l6K4k9N9oO1j12M3
-1121d9k3p7K43K69m8m13K0L9p4QP7N7j52RJ2J62o8K2j0p5J51l6l3j16Q4J27k26J56q5N2l3
-1090c0J31l4o3l3O3q8P0O9J1j19q2Q8M5k7m2m7N7l4J10L2l3p0n0k1Q8K6n4j50J19j8PN5J17
-1057I3M0J51m8j33p8P1M5Ro3O5L08K5j52k31p8j20q2J67Np0MP9J15k7j97K35j9p8m6%PJ59
-1025A56kj22l3n3p9M7L8m7L5JP1N3j34J25N3l2j13J54j04J9J3j64M1rJ49k06J68n6j21qJ07
-994e3j33K89j72K79N3l91k1pK94l22K61N3m3k53M3K29l2o3j44J07oQ2m7j05R7J21j40q0k3
-965a27M1lJ40J06J4q2L7j71p3K8oJ3Q7j4OL7Pr3o9R9J93j5j67k05Q1J83P7j84R3q6Nm7j2
-932a07rJ57k6k9j70K36k5j18N4l1J59J44j53kK0j51n7J12N1j32Q7K13l9j23k29K70k68J90
-904B4r6J05k68J48j7N2Rr4M9J42q3j9q1M3J19j04rP9M5M7J2q4p5k8J6j2M3op3j7J03J45K63
-871C78l16r8L3Lq8P9RJ0l5J6R3M9k56J40R7n5p1O3j12l7L43n7k38J90O6j14J04j92n7M7J24
-840A18m8j21O1Q4j98JJ04k4q8L00J14m25K40j25p7q3Q3L5R0k11K7j0L1m0K94j13M7R7L7L1
-810B31ok16j17K24J4m0M2o1J18j10j68J28Q4j7k23K24O6N5o9R9R1k81L4j28J91l2k58k8M
-781a49P2J89j87j33J51J45L3N0r5p2Q4k1j07L3J5n9m7m4J12l1m4op4K52J7q1q3J44L85j10
-751C39k60k10K98k26J21j14J57J29J17l30j10Q4J01j25J23r5j8n3m2K39k7j05O3p5K63RM9
-724C02j45j65NR1k10k2P8L1N7l8n8Pn3J4M9r4q9K21pK0R6k27L24m5j40j02O6N8m8O3K4l6
-692B7L8l1o3K25J7p5k28P4ro1MJ58J20k60k4L9j0O6o1Q3J86j00n1j14K24J8k26j98K20K5
-662A3j3J49j18o0nJ00j2j91k0oP7O4R5P6N3PM7k21Q8Q5o6O6k94k2j90K45K26O5j05O8k28
-631b7J01M1k28j06J67JJ7Om6m2J12Q6ol0j01oQ9j21r6K67J69m9p4k27J1q1Q8R3j11J66L9
-600A02qk5j31j04K2L3J40j08J56P0j62m4J04l5j3K5r9P9J95P7j82K9p5J2o6J32P8N5j61j32
-570c6rLn5L7J3O3Qj69K47K1q8J1j10M6j4L0M6J5o1q7j9N9J3o2K9J11j55J7J03o0n6N5N4j18
-536a18K3P5jJ11O5n5L%p1j36L5R7O1k4pj81J23m6nm3nJ81R4j11k0N3k27J86O5k29J12N5k0
-503D0%k06j9N8J14j04J85l0N0J57j22J5j32p3J56l00P0K42J93k29j85O5M3l0m3kM6M1m3M3
-473@J2n0pj97L7J54%j16J31k8j02L7J15L5Q6M7p8j05J98J75m07j44K32o3j54J12J17J49J01
-444B87q5m1o6k00K27L9k21j61K79R1j14J19P7m2k9L4j16J91J28j38j30j15q0K0J54K62p4
-417B96k95p9L6J05M5k32N1M9L3mL0j60J33J01j19o4L45j09k05K8k7MJ26P6j82j32J90K70
-389C10o4j02k1q1j54K30j03j09J64j3j7J8j09Pn9q1R6N1j3LJ9%M3l7j12k6j8J86L7n5j23
-358a33K63j47j49J15R2K2k79K21L4o0P5n1J04o7j56O0J1o6J74k7l7L9J64q1m2l6j90j09L36
-329H0j5j04J2Nm9K7R5R9l3N2J27l4j63j44o7J36p6N1J44k5j23l1k0J31j86O9m4J51q7j39
-299a61K3Q2J32K1l8N1k8K4J6K9j90j66J44L8j45P1R5j13J43Om2J13k16o1N4J9L9J01jp4q9
-268a23L58N4k58k8o5O9r1R2Q8p4O5j25L38k38l3o3j95J05O5j33K52j28L3K9J07j12j12J32
-240IN0j57O2N5p9J7L65J91k35j11J7k88j2J06n9J97j47j41N5%R1o6M3O1m2L0n8L2r0rN1K07
-208A45J43l9k56j61kJ69m0J7p4N1o7OJ82K45q9j47J17k56J47k4j06j13L0R4j13o9L14J00
-180B04q2K4r7j89LJK47K26k41k40K5J57J58p3J4R7k07n5JJ5J72j99Q5np2J44N7j21K0j38
-150f9m7O3J24k58L00j58j2J98l04K08J5k3l0n4j1J18L9nj28m1R6J28m7j27NJ51j4j08q5P2
-120dJ0jo3K9j24K31j63J61k35n1J48J97P8j53p6J41j1n7k7J29j65q5o6J55q9J07r4Q4J40
-91A46k05p6J20M4p8J31k08J31j77R8N5L7l8o6n4J80R6O0k43j65K7J14J3M5q9J87J15k12j35
-62a47J47J14J29j67o3jj68J04K16K2j51M5J42j76N9j03j78J32K6K6J7j57P9J01K6j92m4P8
-34h4J00pj07K7J07J66j20k5p3%N0j54K9j2L4n0J25Q0k06K6M60j44k42L1P1M3K1o9j09m3M3
-3c2J93J7r5L6J5j10j39P5j55l1J85p0K76K2q8q7rJ46k1j72J07J34k31OJ15J18q1m7K4K4N7
27A82j67nJ9k47J36
32h2
##PAGE=	F1=24451.079956412664615
##FIRST=	24596.97802734375,	7686.668670654296875,	0.21009433269500732422
##DATATABLE=	(F2++(Y..Y)), PROFILE
-2014B6q3Q1k4N3j35R8p1L7l7M0q9j1O9J39qn4%Lj71R8M8p6R6m0p0J6L7n7K51J62j61l%j13
-1980E1j80k1J71m2q9o0R0J01J76q0K8k1j54J81k86M2J22p7J12r3J17J98j1k21m3L0j20m5
-1952a24R1j62J40J41Jk89K75j02J1P1o4n0P4m2o3J34P9j64R4n4j5j7L6J63r6n1J6j40k4j09
-1922b40L26L04k50j18l9J09Kn9j8J2J34K01jk28j27m2J7l7J48j75K90L8k78j03nP5j11%J36
-1893c9R2n1m9J06R1o6N2q3l2JJ27J51k06j10J31p0j64J32O4Q4p0L7k11kL7o3J66j34j9K08
-1863A10Qj58o5j02N4O0N0K15k1k95P1J9O9o7J9j02J22l3q2L2l1l8N4Q1J45o9k31L11J05k91
-1833f0Q8n2P1j0Q4r7j8J21o8j16%N2Qq8M9O9N0k47K01j09m0K7r2K42N9j16k4M26j53l24J07
-1802D0O2k53J27l5r9K31L22j20l32M2Q8n8J92J18j38l03J05r3J75K17k43p3K99j0k61o0J49
-1775H9K43Mk73r0n2Q8o2J43j39K3O4P2m9j65N8k7o6N7m0J36QK4n8KNj24J41J08J30j45k68
-1744a63Q1J07J32K3j02k93j6L1J45o2L59J00l89j18J40L0qL8K69k94j01mKR5J08k2J51k91
-1716e2l9RL2O5J19k18j47R3K8P2Q7M0j83rK8J88j38R4j47N6p2KK27M5m2k96J83O3l6j05K00
-1685A47K8j43j0J72k23j39J90J76p5j00j20m4J04Q2J40J37l55K54j24o6n1R9j15j6J62P7
-1659A87k3jNp8K0q4p3J18N7n6kj19N1J93R9k94j31R7J26o9j51P5l3QM6P7Mj12%j57J13K25
-1627A18p0m7q3Q8K64j0j12J37j42k19p7P4K06j31N2j92L9R8J85N3r4P0Qj12j36j44k2K24
-1599B5J1k2J86k49J25nk8P5Q3j46jn3m1j65J49N6j9L3J92j95q4oQP3j40JJ51j28L5J8l1L3
-1567e9K24Q6q3%j2RK41l64j91P4J31J6j38J5n1l7O8J94j71Q9N5j4j08J69Pk56J60O4k34M6
-1537g0rO7j1m4K7J02m8o5J56k9j57o3J08P1r0n5j4J76nq8M5k34J66q4J49J5j3l1m6J1J93
-1506A30K53j86j44r7l4J72k5r8J84j45j75NK6N2o6%K15K32l04J2l8r8N4J50r8K8O2j56q5
-1477a74J25M5m9J6j23J40K7k9j03P1K2p5l7J44J74Q5j04k21M5r5Q1m7l5J14l6m5o4J26J26
-1448A04j64M6j4j16J36J01k21M16L6j47r3j12o2k9m3J65rj10o5O4J03J7J9N4n1%m2Q1Q2j30
-1418A6o4N3j3n4R8K5p2r6m5J62l3j59Mn5K86N4j11O0q9J61J33Mj72j9Q6j13K45O6l71N0n1
-1387a4r2q8K44r7J06l2o0j4k8J98o0r2J0Q5k07R4J3J78k2k2M5k02q9o4K78N6o0K29R1l51
-1357C3j31J40J17L0l8M2k16n1K0j60J60j4R1%nMK3j21P3o2%JP1j12j3L4J43j08QJ19L8q3
-1325C3n3R1J22j47j75J37J30k16m8J29Rl5l2Q3J17k4j31J87j77J00k06L55P3k39j13O5o8
-1298c3K39N9l10K0n4J07j66Q0J77J69J39r0k6j92o6j12O6P9JN0q6j29J14J12j46J87n2j22
-1270A5j15L4J29J0l2J0j6K11k00j97P5nN8j15J5K2J50L3o5j2n7M03j09j98L8L1j98j4R8J66
-1240A65R8r7k23J88P3q3j1K9p2j46L3m1J36J00j63q8J8J85lj28L1Pj02j2m4J49j7LJ63P5
-1210B23j6j87n6m2m7m5K32K13l03j32M4%l1J18N5P8J1J72M3j34k89O8r4J13OJ01j19J55l2
-1181A05j46L8p8N6r5K64n4mJ21j81k0j67R1R4o5j0l8J5J30On6j26J18J2jO2j05n9J22p4L92
-1150C47k86j55J33j37K33n4j4J2L5j7O5j58L8K12n6l36J91Q6j25n4Jj1N3k8k7j8O8n6m3m6
-1120a47p7K79K56o1m37J50lj65M8J60N4j82K5l7J86m8N8m5j53J77Mk7j25J02J78k23N2j4
-1092a5P9o6J6n4o4K3R2n1O8O5J3j05m7L3k3m0KKPJ1N9mN6N8p1j22jL3m0m4J24m5m4O0Q2L6
-1056H3J51l0r7o8P6Mj9n3P4K74Q4j02k32n8o9j38J52Rj41n7J61J47m2j86J89Qj20j8L5kJ16
-1025A31oo1p1k5q6nJ11pM3p0N4Q7j81Q6M3m8p7J49k6k7k5q9J3l1J45k01J77r5j0q0J40j32
-993a74K58k03L23J4l41Rj8L49l41J80J67j01k53n4K24K6n2j50P2jJ15L7j29L3J13j73l5j2
-965a17M3l2J33J47pn6K3j76q7R2j8q2J19N1m1J5J23q4p4O1J67n4j40j91O6K07P7k62J00p
-935dl4k9m9N6J24l0K4j52Q5kr2K6K1K49O2j91K2M0j85m9P8J1j18J52J68m1j08j66K26k24
-905a30J63r8O7j82K04o9m4J8n9M6J86r3j23jQ6J15j31j28J18L6O7J9p7p4Q9K2r5Jr9q1J26
-874a21J3J94K47k55j34P9kj71J43L4l9J2j5O7J22k78P4M7Mk9M3o9o2L25Lk13M2R7r3Q1j43
-843CQr4J60m5p8QR9r6NK7j09j3L73L5l65K39j49r6p4K1R8J39j90n2lM1n6K03o5J24J45l4
-811B09J4J6k01r5J70j9l5oo6J87o7j74Q0Q0N4k01J77R0K2j32M2P0k26J02q4K30j52k06J6
-782a05k3K9J65j44j04J11J70L4Km3l2J8kj09K4qk3o1PJ09p2l0J1r6K30J8r5m4O3L59l9k54
-750F6j58K74j83Q3j08P2J11J33k69j37J06O0j56J45k2m7l4P8K06j15j32J17j5K34l3K8j14
-723A90k00m3J00k64J43n1RQ1J9o6N4m3n1O8j95Q7J71l9J1N3k31L63q5j45j7J4P1q7K2L9N1
-692B9N4m5p1K39J5q3j82j4L5r7J6K08J18k20p6P9l7Lr5Q5K01j69M6j00K10N3k07j19J94k8
-662D2N4J58j94j64rQ6Q3j41l5l6M5P9R8P5M3lP0j87J1J36j9L9k36Nj94K08J81P7n4N0k70
-631bJ37L8k08j03J06k2POl6J3J09Jm0l2q6P4R8j71o8L11K16j20j24k84L2r1J87M0q4J95P3
-600A72r1k9r8q1J7l9J05j23K67M0k01m2J30j0J6l9j01Q7K35N4k17lp7N0j3J20P8Kj40r1l5
-569e7J3mL4n6N2M3p0J56Oj52n7k8M6J9o0J18kn8k5j5N5jl9L2O5p9o9J02k6p9K9P3j02P4M4
-534a8pJ24N1n3K0j3Mj28j05J07M1K8R8k85R2%N1p2o2J80P8r6j1L2k26K59L7k01L0L9m2K4
-502b4j06N2L2k7k4J83m3P5J85k00j1j72Q9R6k88j2K81K38k77j17O2L9j7o7l9oK8OR9j0m3
-471a8m5j12P2Q9j5j24M3Jk1N3J94n1J4L7q4q7J77J97l58p8O5j07L5R0N8J73J40j33k9o0j99
-440h3K58%j78k55K94J12o5J23N0p7l8J3j57J83J56r8j31j14r8LJ84K93l5l01p9l2N1Q2j73
-411a12J2pJ09J1j3l5N1M0j03p4L28n6j55L2q8o7J74P0j35o0J26K46r7q2j5o8k24J91l6q1
-381a18K46%o6m4j26J7Rl9j4M2qM0%K4P9o5r3l4j4K20K9j04j02L04j54k23J15J47L5k40P4
-350f3J38l5L6q3J25k6j81K1l3j1J58K0n2pK15o5o3k8j23j37K46Pj18M7M7qj9R9R9l2l5J34
-318B73l9j72j13k6J22o9J7J48n7j48k8N4J22j92J00l8J42q9j91J18k0N6J18k4qn2J13Q4K0
-289B21k84k04J60L5r1N2K8q5K85l1n5P0j83p5K1NM2O3K4j00L2L93Qk83k2r5L6j9L1Q5n2J4
-257B6l3L13k14L0j52j49M6L4o2K77j99NJ01J27k10n7J37N8j24Q9l2j19O0L52K09k29j33j6
-229A35k25J7J10p8J46j75n7L8O9L3j28N0N4l9P1r5Q0q4j58K15J60J33p1l26j14J19J88o9
-201ar9K5O6o6LJ22K48q2j40O1k45K15k7q8j18N8J01j44j13L29J07l5j0j10j75pj5K20J75
-172B55j75j60o7J79J60o8J6Q6j60m8Mo1J95j97K7J4q5J32O6q9N6q6j21K1J06j47L17k02n4
-143h6J80k10J88J7lm0j03l9R3L0k1k4Q0L3M5j1j27n3J83J9o7j97N3NO3r9j3m3K23j26J16
-112F6k12j2J54J29M8j60jJ39m3l1m3Q8j63k1rJ0qK2p6J71J42j93p4L3K3m4J07j02J04j81
-82a37o9J65P6p8j14M1J77Q1N7j61k37O0J76n9K2r1K08R5k53o9J35N0J23j51j80K2J2O7J98
-53A66M2j70Q2J61j65oj09j68L7J09P1Jj37O3J02Qj56Qm3R2o9M2j8L3K09j37n3l6kO7j16o9
-21a61lO6j2J14R8j72KL63j66k23O2J11J8No0j09k2M7K03mj16J4J1n2j22O5j44M0J77j17L11
9B24m3j04o9J9J22o2j44J46J08k12o2J15R7n0mK7NO7k15m9O9j48J45
32a8
##PAGE=	F1=24426.763611257483717
##FIRST=	24596.97802734375,	7686.668670654296875,	0.19834041595458984375
##DATATABLE=	(F2++(Y..Y)), PROFILE
-2014B4j19J09RP3j80R0n9O0j19K2l7m6J53O9J4l5O7l0j86R3M6p1J15n8m2m8O2rK40J22j71
-1983A58k0pj29j49o5K08j8j07l8J31J27J53j04jj39N2K27l26p6J47q3N6o9J66J74L4q8p2
-1955A42q5j43k9J24k63K16J04m1j60K47j18J3J6p9l9R4N6q2R2N1j64J2q6MpP8K16p2j28J29
-1925I8k17n2o2L51K85k55n1n2N2J1p4j9K7J53J53j5j98j90j6J7k3J93j81K73N3l04j01pJ03
-1896d8pj38J74J36p3o2P0Q3l9O8n5k9r9J81J03j79o5O1Nj41N1M1J97r3o6k13J00J3q3J24
-1866A7k05m8J87K1q9jl4J9l3J22J74m3k53Q4k0O8j7P2r9N1L0j7l9r1n1J13K6J28Jj82K11
-1835A02R3k77J29n0M8l5R3j12O2R0r8l6n0J21j3j43k8Q0K7k15L27j63j02K8l3K91M5q9k0
-1806G2L41j32l24O4N5k10J30J9j22J99L67j63l11J8j7Q1J39O5j21k80J03r0J88K22j73k08
-1780h8L20m0k54k0J55K06K7k16j26J0R7j15J35j62jj6J83O4j66K2j1r3Mn6J75Qm4l7L1Qj18
-1749a18K11J7J06o5k44J02O5J0KM3k59n4m8K15q5L62J44m07k37J45J39Qr2K45k49jp1M5N2
-1720a9J21kJ02k44j01J2M4M4J66j43j47N5N7K0P7O2j66j3n4J92k8O4j63N1m0q8K43R1n7k72
-1690a36K17Rp8j26K62O8j77%J51k41q5J44J27m6p4j49R7R7l4R2J17l06L00j12j09NN9j13
-1662d1MJ46M9n6R4pj33K3p6j65K02J23q4M7j77K1J98R3k97n4Q6M4o1q8J10n1l9L7O6j3j77
-1631a76J05k1Q8J95j08l6o1m4L55l0j40J68j57k48j1K8J98r6K8j40o2J17J93P1j39N2L0j04
-1603E5j65j03p4K04J01j00K40j58k2PK9P0Q5r6m5j9o0j55J33M6J8K4J28k38N1r2J40O3k01
-1574a34k8K48j48O7O8k8j53K92Q2q6JJ6o9K05l49j68P4J47N6p0l7j07Jp4K26o7Q9M0l8o3
-1544gJ69L1j78L6K6q4Q7j95Q2J5j04P4J20r6k7O2k7m6l2L0jr0nJ10J46o1j05K3j12J24j01
-1513a36J26J3on0p6N2J06K19r2q8j56j4K11q2j54J80r8j75O1O6K9q3nK77K62l62m6l0p5k5
-1483a51J66r0P2P4j13q5J01O3n9j4j96K03K6o3m2J08%r0m8O2K35J63j26k91QM0R0o8j08J08
-1453b5qm1k6J7J18j23J41M4j41J25nj57L37L8j03j46j70m1M3m4J44q9L9k7j1J03Q4l2P4j1
-1423A07m0j15KO0j1o3J2m0N2J33K4r6j37P0L4n4q7M5r0J89J02j71O7m2K09J72j8k32j2N8
-1393A28p8L05K3m07O9r1j1k9K18j02J2j7o4L0m5K01n9q8M3J40l08P5j1K00l1p5R9j45j86
-1364b04J01K24K8l3K48K4l78j48J65J58Mq5P3j52n9L4j07n6J04M7JJ1R2O9k11K0m0q5J39
-1335a6L1n0j7oJ38j58QJ85kj10n7J15J21k23J2j6O9j45K0J28k4k6k4Q7J03p1j87K50j12R4
-1305A17j36L30N0k25j44M4m8J51K5k69J17j23J14k07N7J64K07J63q8k0j79m8j51N7O2R1O
-1278A17j14l4Q0R4k31K08J1j02p9K8O1kn5J10k6J13j78k07J49k9L6j31O5J7J16Q6o2J4j25
-1249g0L95m1k66R5k4k00K2J03J75M1j45j79K58R6j09q4K6o2r7m3j3K12K0j34r6lJ97M6j48
-1220b8k0J4k2p2nR9m5J39J74K3L0j52j80l5r3k5K90J41k88q1j6kqJ47L5O8k8K07K2j95r8
-1189dK4j38J35j6Q1r5J34J8j50j4m6KKJ94l6J9N8j64Q3j28p6J34m7l5Jm8J24J1l5j04J13
-1158cO1k5J8j11n6J26j9L54l11j30J39r8K02n6M2O2k5o6M7j73L8K02J4l71O8J40o7n3K0K9
-1128bN4j3o3q6O9J4M4rj49J57K11n6k96J18m5j17KJ88M5j72L1j05K04k9Q7r9j71J92J5nm8
-1097c4N6J92k07l6L6J01r3j03n2o6J01R5j4P7K5K0q1Mj6r7l8L3N2o6Q3O7r0J03J64n7k20
-1066f1r9L3O4k6J15n8n1K1N9M2J35l2n1m3N5m3l8pP6K02J21l6k03p2n3j33J40J1j86p2J78
-1035a2J73m2j54J17J3j53N9Rj0N8MJ3q0Jn6j12J44N6N8j18J7J26j79J4ol8n6J44N7l6q9K5
-1003e3m2n7J20j91K11j0j7j49J64k9J56k51L15k8k90M6K7L58l08N1K71j51k56p3J34P1k4
-976ej35L1jJ32J40j18o8R8j80J2rM1m2Q1J93l4l5K6j81l0J33n2j64J42J01j07J6J87l1q1
-946F0J0J34r1j06j14KK21P0l01P5N4m5J7J5j2N1rR3r8j41P3o9%J05K63k6j89L9J7k05K8J1
-914f8l3o5J99P3m4o1q9J72j64J34j50N7p3K51j21j21Nj3J8K37q5j74P0Q1J05j12j10l6L4
-885h3P0K8n3o9J75K4j54m1q8R4Mj09K44K22j83j14N9J8k25J66N8j06O0j3J7J65k79M3j3Q3
-855@j7J3l3m7K69P7j14n6M5q8M5q6N9j66J24k0k2p5J07KJ6m0j81J14L81m9l15J93j43n2q9
-824a48o1J95J52j66q7k7P4J4mk3J98J60q1j1L0j78o9J20l5l7n0n9K48k4j93K3J12J10j79
-795DP1J04J1j89qO6j73J75k1K41k52p7l0m7k0J33o0r6Q2J63M0l1K1Jp1K6q6J4k5Pq0O1P8
-762C2q1JK6j37K19j5r7L0k7K34N4j96r2K22j18J9q6k7Q9J68k15j11J17j6j91J92M5j01KJ66
-732A06J75k02j43J87L0J86o6K7j02k35p1Q1q8K26r8k03R4Q2o5R9m8p9M5q1J54Oo5OJ8j48
-702a72K96j33r2K8m6Q0r1m3N8J38M9l0r8K53K2p5j33r0N1j32J9K35R3j61m7J01j17m5n3P3
-672f2J82k19J02p5J98Q2j58p0J60p9R8J52k27k24J6L7J36j00m0m3L5L8J07P3K7k4Q2j28o2
-643A4J60L0P9j85Lj77J39K14N5LO1k86J32j2j52n1l8n6lJ7l9Q0J00q7p5l6mR5J11j87m3L29
-611A91K26k01j81k86J93r8J46k3m0K07P9j90k3k3j6m8n3O2j40L12Rk13l5J37L0K3j04p4Q5
-582d8K60M3k29n7p4Q6J0J05O4m2j01m8n3N5L3Rj01L9Q4L1N0k7j96j5P5n7K9k9P1J0m4qj2
-549h7N3rk7lnJ00j57O1J6q8k8R7p8J05K9nJ24K9n7L5k0Q4j11k18J05KQ1K07l29pN0P9o9r4
-515a35J40N6q2J6Nq5K14l1j68k4L6o8K0NJ28j2j47M5J66m7J05K02k67o3j71K11M4k36q0K65
-485D2K72l05m2N3L3Rq3n6n8oJ16R3n8k0o9j6R2J3l3q8l0jN0L3K68j20m7K8p3n5J23K10k86
-452a1j0M1j79J13N8KJ64J58j45j4o6j48K26m5j21l17K60J33LJ12K1r5l7nj71J85J58p7j24
-423F9j06q1k3J79K88J1k74l1p6q1J64n8q9n3J47KLO0n3Nm3p3K52nq7J7j35o4J36M7j0j0M
-390C2K13j18o1jo0j52L7K9n9K86Rj08p6j44RJ09k9j14O1oQ0KP2O1j15q6n4j3K56%j33k0L02
-357B09j39k27N2K16K2k16k0K15k9lj03J18K4j94J0o9O2R7O6o4n3K40m8r4jk9j63J37L5j07
-327e6N5P3K9m2Q3J06m0j21J30k4j41n7k8O2n2MJ42o7j36j5Q6Q5j94J24j9J33r1j79J41m0
-297d9j00K21Oq0o2J93J42j2l01j24K1L5k9J8m1M7K63m9l6K8j43n9l4RK8M2L5j35J61L90o1
-266C24l09kn9j7L5m1P5om0Q0K55k10J00j63r1n4j7j3K77k04l4J30J19k73N7J17J9q4J48r6
-236B3j85J27L10J85k12j26m8j09kR7r6R1j55K3J8J20l0j70L4L6mJ21j14Q7n9q5J55P5J10
-207B17o6l49%J46J64r3r4N0M7l1nL7K53n6j70L9k30L00j9r0j58Q5R0j53p4K65J33k4o2p8
-177G4j30l6k0J70Q1q4m4m1M6J50n7J1N9j10J4l2j18K10j69m5L9j02J31N3n6Q5l9j62k7J01
-147d8K4K14k23q7J51j04J59K1J4o4j30n8M9K0LQ3J38j1j1J1j23j26J96M7l0j63Qr1J21j04
-117a14p2M6K04q1O8j70J4J24O4K6j43O2J02n6K0n8K1r9N2Jj26P4j00l3K35J15j29Ro5n0j1
-86g0O8J9O0j35p1R5Q5j11j11R0J39N0M8o3k07Q8J79j52J4r7K07O7k72nJ06j6J32j13j29L9
-56f6K5M3J33N3j71J32J62j47j01j17p3q0J95O0kr5L6J01J3p8Mj55Q8j07J41m9j3K11j48n4
-26e9Jl4P8m8j57N7P4j6R3J11j30k6K46j52j93P0J41MPl8j12jJ1K16k0j40qK5K3o9J7j42Q0
6i1J79j47L04j18p3l3K6R8q5p0J39P6j92j18J17M3j3M5J3k1O1k03o3M8n2J77
32D7
##PAGE=	F1=24402.447266102302819
##FIRST=	24596.97802734375,	7686.668670654296875,	0.12749150395393371582
##DATATABLE=	(F2++(Y..Y)), PROFILE
-2014A5j50J27L7J16j98N7m1O9j58l8L0l4J05L7O2OJ06q3j64P7N6q2J24l9Qj51O2N3K52M3
-1984C04j92l1pj33o7j01J90K3j18JJ59J03J12j02j9k46K84K13l48j65J73p2k4jJ59J19N7
-1957B71O9n9j87j72n3J71k30J24P0n1lJ91j28M2n0r0l1J02J22p2K8Mj39l5j20J06l5O4K61
-1928A70k7k34K27j95j48kL19K65k37L3o2n9L9n6j0J7J61J18k1j39k10p1K9M4J69j71K54Q9
-1900B92l28o8oQ3R0j83J02J63o2o7K8R0k3N4j3l2k09K44P1j46j7kO5j10l2K2K61p3j52j81
-1870a39J42j5j22P6k60J18J0Q1q6N8Q8O6j21L7J29m3j79R4k8jK5J29n9%N3N3o5k07m3J73
-1840c6nO8O9j27P0O3k23J79o1K3o3P4r1J42M7j15J1o8J67k6j45r9O7J6j05L70j99j66j4R9
-1810g8K59K3p6nK86j35l03K9O6j65Q3J05j22J13L76j80k61j7j12K10M6K3m6k36N2LJ38J82
-1782B58r6k42K46n4k14%J50J51L8j43j41N3Q7j59J31j53knJ61J44j66J6j0j12j4n3J75K0
-1754F6j10k8L9K3p6K59j01P9J2j71R4J2p1m4J76k11m6j5J44j32L45K01l90k16P7J79Kk31
-1726a34K16j96J03j03M6j2J70j5L6j45j95K3J16k5K19p0j44K5Q8OM8L6j26k1j15J67J00J0
-1698A08j69M2qr6J66J23m6j67J79l3j41q5K36J27j71k1J17k41n6J01R1on7j45J87J06j37
-1671DM6Q2k61L50q3j48N4j1j05L2J24J5q0J83Lj99L6n5j81J65J76j23R0k03M4J45Q6k44K5
-1642c3N3l7p5k7J41m2r7N0J2oj35K86l6K3J30j15j0k7j46L89m2j32J66j90k52M4NJ79o1Q
-1612B3q8j67J33J84J03j77J5O5q2k07j9RK2J68j61K44o4q7JQ6M6N1l7j03J6l3j32J04L6K5
-1582b6L1O2k66J88j77K65K3k45J8K87j76P6J17j4l54L32Q3p5PL6j14J52l05j20O0J37P2K0
-1554I4m1j97R0j46J12Q1N8J8o6pJ57M1r8o5j3P6J17k99L2L1j16O9J10j25L0m3k9P9jk9p7
-1523a57m4R2J49J24j24j42J8K8Q5j37Q7J2k1n0l5K9J9J28J3m0j63K1K10o9j28J9m8n8P1L3
-1493g8K2r1k0L11K69l71j25J0%m9O5n1Q7P8n5o7O4O4o9k7j82J63K0p9K9J08k6j06k7k9K90
-1462A28K05j34l15l9J27J13n7j24L2K7j6K3q2P5o9J97Q4j33J13r7j27K38N6l9j81k27K1J22
-1434g9J8J8j06J82l7o6P4J36j18J08K4q5j39p9L7R4q3K7p1J35J19L4r0j44J37m5j35K5Q1
-1405b8p8L7J30k34Q1L9K34K08o7k92J0O3j5L24m2m11L3j07J02L1J80j23n5j5n0P0m4K00p8
-1376A03j06O6J86l05Ol6J94l3j19J54q8k22J86J73J0j6K42m8l65j74J92J66j5j22J06o0p5
-1349@M2m9r6K7K3kRJ67J15k71j1j0j55K41l2P5l2p0J20j85j0K45m7j52k7J34J13k80K28j58
-1319d8j0n1J6J22n4Oj1O7O0q0k21K80m7P9m7K88Qj91j61K6j7M2k7j61J72j78J00k25P7J07
-1289g9K16J68p8jj60m1j72P5Q5R0l7j17M2L3O6k52K16L7o4rNpk9p3K01k6Oj35j77J93n3q
-1257h5l4L9j4O9J34n9M1j12L22j9k68J26q3j65M2Q1J78K5j33j16K38J00j47j29L7q2p2n7
-1229a43M8K45o2j31p7mJ48Q0j47m7O6K3r4K3JJ0K17J50k0R2j20k36m5j54Q2K09P2k23p4o3
-1199a74J2l3J85K1O0n7K13nk26J49n2j95J34l3N6o9J12N0j22l1l6mN7Q7j8L7jj24J62r6j97
-1168a38J37lp5N0o2N5k1ln3Q1J14j1m1j33K8R5J1K76l05m3P9l5J34n6R2J27p2j24K1j87M3
-1137a9J71Q8k51j77J65j9k6N8O8L0J3o3j38L3P2J26kj95M4J51k3j47N5p0op1J59M1j29K8
-1107c4j60J88lR5j58l6J41k3jJ5O2J67j93o8L7J13r8k20R2k5J6O4PJ05l1J6m9O0m0j15n8
-1076a34M5Q1j31J30Q0j40J05K33l4k76j13mJ48m2R0o6k6j3N0L8J01n2kqJ6r3l9O9N7J06J32
-1045C08L6j49j14p5r2J48Rj59oO1J71j5j10N4qj63J20l6j6NJ1R2p0J7j2j37M9J26P7j33k9
-1014d0J64j64k9r0J4n6J13J33j4j55J12q3o3O9r3K25N2q0k01J92L5R7k63K48o8k45O6J15
-986iL43k86n4L43j74k86k8K3Q7Nr6j2O8O2K36j05j54P1j59M8j3N7j1l9K35m4l9M4j80P3J43
-955A49r4j80J07J26j80O0J63N7q1m9J03j14o3l4n7K24O1k91J6R5m8P2P4r7l4N1J45n0l64
-926b33K15n4m9J80K26r7j53M5m5k04J47o0r4O0J84n2n6J2jJ08j38J13j72M8M0K72j68j59
-898h5l5M0j0K77p8j84J24O2Q8p1p1j29klM2rp4K23J5j91p3Q8R7j11j23K06J72j20o2J0O7
-867H0j97R7P1j73R9%l5J79k58O7q0J55l0j8k3l4K41J46rq4o7q1Pl6R4j52K3K9Kj24R5N9L0
-834G3p5j80J64L74j25k69J08q8J5j15n7K00J40j37j07k9N2J06j58l5K69J36j01k4K7j68k2
-807b6Q6k7m3j01JK61J1k19l3J80J25j58p2J06K5k23k1P3j61K49M1K32l20K9q3k8k7L0N7j10
-777a46M7J28M8l8Q0L0j64N8n0%jJ4j06J04K7o6QM2j68K32o8q5J17l5l3J50r1l0J49o1o2m5
-745a5q3L5K17j73m5J13j23j98K35Q9j55M2K20J51k68j10K47M4J14q9L7j10k43n6QJ24K72
-718B80j38k57k9J44o1J29o1r4OM2J88j40p9Pkk4J62j78L2J5j00Q2m9j03R2J58J9Pj37K52
-688A63M4m5q9j35L1j41k0K51M8r3mJ17j95j6j7K8J59j87O0l3J94J02j14m2J25j27J17J44
-660C25k15k09k2K5J47p3m3j8P1r8J18P6Rn2R2o3j05J44Q6J60j81Kj45N5K81L6P8Q6k99J00
-630C68j06j01j8j54p3oL9l9J26Q3j62r7l9J29N3J14j63m6L32K00k66k33o2K07j18O7o5OK00
-601A76N0k87j6O6N1j10nL9j44K50j9j99k8J33O9J1j34m4P5K67M5k20j22o6Q9K2R5L5o3m9
-571c3j9o8J23N7k0j22J0J21J19n3p1r0M9N5j56K8P0k7J5k8j1kO5j8n4o6mK60j96pM4p5r2
-538a96R0n4J14L2LJ13j0n6M8k8J52r1k33N3o3J32L02l11j57J20N1l7q3O1L8p1O1k2M3J68
-508A69j04j48l8M0j06RP6J77l9j64O0J27m3J34K05k92j47o9K04Pj49q2J71K76l19L7M1J0
-480D3L8q0n2l7k9J58N1j19J6o6M7J11n2n4m6l9l5R8j5L21j66q5J1n7l2Q5K05k10L5J09k04
-449e0P2K1l8J25J53j24Mq5n8J51q9m2k65R7J71O6P7j2r6j3k4j63K00J35p1j14r2l2m5J31
-419a0K49N3k28K4q8j91K71K4j87q9J27j9Q8Q6j44J5K6o2J26L9j1k0j72NM5J7J47J8j36J84
-389A87j17n5J8o6o5m1Q3n0K18J7j25q2j55%K18o0j9l3l3R1M0J06K1j59n9o8J5K00m6j43J13
-358d9K61j05j81m2K69Qk02m6K26l4l9q0O4P1j91K5o6Q1M9Q6p4p4K27k7j32L9M8j82N2N9o4
-327b3K5P4N4l1N6J05n3j81J20Kp6on4k0k8JJ23o5q8J1P8L1j89J35jJ37q8j86J60j3k24K63
-295D9M2j30q0K41J92n1k78q6p0L5L2j8j03J90J71p1JPr8k5q6K1J1L9K3j35K29L65j45l38
-265f6L7J0p7P7r8M6N7p2J75J97k39J56j12m9r9q4k4K35j54n0J06R2k89J80J10n5n1K00j22
-236C7k06J67K43J30j91r3o4K4m0L8j01M8q7N1RJ46q4j89J8KN6J63j30Q1k8j7R9k5Q4j7k97
-205a73M7J44J14j12m3K1J9J2ql3K60k7k13M2j94L67j1r2k16R7N8j27k2K02J66l5j13k7r0
-176A3j05QJ34j6j1R2l0r0J36m2MJ5p9R0o5j49K13j25j22P5r7J11K4k6J14Jj90%R0J06Q6k27
-144f2o6J17l5J37K3K3r0j29p2POJ07J13J33l7l9K7j16j96J89O2Jr5J7j65R6q8j09J31J69
-114E9n3K3j04L1N8J0J2j01R8L8n5R0o9o2K7P9j0j96J11j27NJ85O2k7J06j33j28J3K5J30O
-83A03q0k3MO2j28r4Q5J04J4O1L1k07J27J80k31K1j02J71M3k61L9P3p4J57p5k6O3k4N4M5J0
-52A22j54J88J49j19k06n1J3j29J73J4J3l3%R8K7j7Kk45R0j11J67n8l9J78j45j1J1r9R0N0
-22c2j12P0%l9O7J28r1n1J40j19j38N0J37NL3nj20J7k4J97l4j69l2N2R2j0lj61Q1J94j54K56
9B25k00K0mJ8P6q8QJ15M4j68j40R4qL7P4j2m7M1j50n9l1L8K15
32I8
##PAGE=	F1=24378.130920947121922
##FIRST=	24596.97802734375,	7686.668670654296875,	-0.10929317772388458252
##DATATABLE=	(F2++(Y..Y)), PROFILE
-2014a3j66J19N5J78j67j2k9O6j46j22Q6pj2M6J18M9J19j41j13N2Q1j05J13jN4j86oJ13K65
-1985B88m1k11n6kj14N7l9N4L4j03N5J63K8O6o4k0k77M31J63l52k08J90m5j19R4J12N4O0K01
-1956C99k2k55j93j05K21j61j9M5%J19J20j32Q9j14j05j7R7J51m3l6n2r1m4m5J48n7qK75J4
-1927A79l09K94j53j99J8K41K36k03J18p1j79P3j5Ok6J61R0k1o4j45j52KJ14J01j44K28J20
-1900C00l24Om2M9J71k00rJ85j9o9oJ15l9J6L0l3k91K91M9r8K1p2J06n6r7J8K60l6j89j33
-1870i6J49n2j23j9j62K03l5J19j14l1J80J14j57o3P3j4p4N9j4p7L0J76k2j3N5J09q8k79k1
-1841a87K04Pl4J08o7o7J6j38K19p6Jr0M3l5J84J7j06j3o7K17m8j18j23L4K1j7M11k23j97
-1812a24l4J59J98Oq1%K61j39k67K3Q4j43K6J88j28K4L60j74k02n9j13K42p5N8L8j92l4J16
-1784A8Q6R3k6k10J38m9j37j2J25Q9L8o1j10M2N3j68J20j17K6O6L1J83j66K3j9j06J1p6J63
-1755D8M3j47k7J2M3pK87k14N8O1q9P3l1q9j24K75j73j7J6Q7j81L08K57l67j96R4J56j3k81
-1726a38J38j35J67j13K7j13K37m2j6j8j60oJ24j26K64jj54J3J19J5J0k0p5k0r8R0J93m1j75
-1697e4L2J9n2N0J36j5o4J33n6k25M0J15J96j51n7Q7k32n2N7Q5L4o7j10K34J10k01J5K1k02
-1668a74L89m8j70P8r7o9N4Q9k2q8K52K0k40M8l3r2j3K11j64J20j77J14M3P1j53O4K9p9j28
-1639a65L6J57j8j33O9p7J3jL74o3o1N0r4J7K4j56L24m4j20J28k19j94N5MJ58l6l0k5k36J33
-1609a30J51J38j94l4J08l7j90j2N5k3J18l8M3K0p0JJ13J7k7J7j68O4K1j37J11K1J0N2j0j69
-1579a79K10k18L14j8k68O4L18j97O1J61J6m40K38Q3n9K0N0j20R1k12p7K6J13O5R4j2k38J20
-1551Fq1o3J84mkr6M7J35L5k9j23m2J96J51l23o1L8n8KN6j24J04j33K7J15L1p9l8k3J07J72
-1520A27J18j82j80M2J16P2j88N2J0m1k1L4l3j6l1J21rj53P1J77Jp0k07j0P7O3j0J1p4p1L15
-1489A11K65l31j89Q9L4j9q7J2P3O8Rm3L4N4q9k3j41J07Pm3M5Q8m1j17LnK50K01j31k79p7
-1458a65J09J40j4j03p6P0K5P7j23j7k8K09J01j03J00j71p9J34N1L0j84j96R4P1P4o4l6K20
-1430A46n4j22M4J64k05J37M5j13j16j45Q1J05j15P4k1R3P5N3n6j41J64m4j56N6R4p5q1J21
-1402Hk67J01J15K32K36j30l41M3J06L6L19j00l70j03q8K27Q6J50j52r1j2k8R0m9J98q9j36
-1375iO2K11k43n1o4J68k4j60J91m5k21K24J32J3j7K21j13l03j00J17J19k6j45J43M3j00M2
-1348F5pp7q9L6k7j0K08J61l03J7kj33K13j11K39k7j47Q2j77l6K85p7k18M1J24J09k90L71
-1320B20k31q7nJ5J05q1N5j0L8Qn6j37J72K8M5L3K43m5j45j63L1J8o5r8QJ62k27P2j09O7j5
-1289a54J98J56o1K9j39m7p1M9J12j2o4j03P9rK6j26J42K7j9M9k5l6o2n9K37l2o7j09o5J67
-1259A1p4o6O8K8m7RJ74o3N9o1K46l5k36J38j35p8K3L5J87N2p8j00J76J02j88j53P3r2r7m7
-1229a69J31K67j34j63j1J0J7J03j14l6J07K7p6K1r2J36K24R5l4J40q9k51o6j86J52J31K7
-1202A67j56j03n4K6l1J45J1M0o2J82k0j28K69j26k49J18m5M1m6R1N7q9No2N2N0k3jM1m6o6
-1171a2J97p7k04Q2L5j20R9m8j4q8M6NK4J58K3q3j50J45N9j2J76k76O8k0L7N5n0J23J79j01
-1141B56j73j2j84O4J06J53j25j80k6J4M7Q0J11k3L3m7j38k5R7J64j8j95m7J04L7o6J1p3P8
-1112B3j23J09N3p3J7j46Q6M7P2k13J40J24q0l9M3J17J24j98m6JJ18p5k61J97k4n9J1QJ44
-1083I7q8oj1J10m1r2j10Q4Q4j40R8P4j49R4K56j6k77n5jJ15n6N2o8OMN2kN6q3N2K1k5j42
-1050a07j4J51J5NJ20J03q3j70j29k8J74Np0K8n7J19M1o0J2m0j38J19o6Ork8J52l8QL8j12
-1019e3q5J66R1j19p1J92j51j7r3K9ql8J90J3j91J38r3k3K2J6K26O5j64k18K05N8O1k38J62
-990G2j02j09m1K26L18k76j27L72j65l42L0J1L1J6m3n2J84o1L01j02k08L8j06N7kR6J1j75
-962a48K55j5q1O6j65J66J37j20j72M9J33k50J80J3J66p4j06Q4j17j4K8r8K12N4k40m1J04
-935Fo1J25J23j79j11J50J57k4l05J43m6o5J94J59j40r8M9j34j06J92j00j62J99J29j84p6
-909a65R7R0M3j28O6p9j9J29K60j99j62p4R0m3K99p5j81J78L9O8l2m5j22n1p5lN3r5K34Jj76
-878g7m5J75P9k04k5R2R5p3ml7J34j43JP2j69P4on5J66k08J07r9J50m1k7m1n2K64J87O8q6
-847B72j85n1k4nJ17j18n9Q2oj09L9O6M9p3j51J69L51j75k30LL6M6j29j6J49J21j03j27kn2
-817a15K06j61j03K77Q1j03j5Lj71P2N7Km6j56R3K26L5k33n2K20J00j41k19J15N7j89N0M9
-789f1q5J53P8K12l49Q8j20L4kr0J53j23j8P0N9j6J24N3k39Q6j2j1N3jj23J22k6m6j0M3j58
-758a62K56j22n6J94J9l16J95M1MO2k9j24j9j1q2K41j44L5R8k40LQ0J07j35K5K35J37k85k5
-729a8K63K1K3r6M2j25j96j3j01L01K84j79k74j01J85p7J36n6r8l9J54J71k20p6J4pO6L1j78
-700a63J34j3j32P0J6o4P6R1l2N8j67K15P4Jn5j55%r0p0K20k2k2J7J26k42R5o2j2J45j06k7
-669i6K4J88R9q1k3Q5j72J32J36j70j62j01O3J29n6m6K5J21k66J00Q2pp2J18j1r9Q0J48K24
-640C92k06J2j03k9L37L0J71J07l23O7k18o0kk21o0MN1j5J34M8k20n6K3J48JJ06j15o9L10
-611B44J49k91k67J71K16j44j6p0M0J76j1l55lJ20J09j28M9K5j63J85m3j55k9J13R6j3r5m9
-583a39O2K49N8k04j26m1pO4O7mn4jnp7J90O9l8j35l6J42J92j41j09M2O6M6k18L4J20m9kk9
-551a4j6J7R2l5j01j48J90K30k13l4N0m0q4Lm1R7L6J9R4o6j9M1m8J98p2j88Rj33J53L67k54
-520I0k68J97o5J9n7k4L5n2J14m8J18J18j47j37l1M6r5%M6J88m2o3RP5k9J47J93k64k25L3
-490a19J30j0m6o6P5K40l17J08K6l5N5m7k7k4k0J71mj79O2l7P3J28r9p9j2k9n6J33m8L21j94
-459G4q9k5k8l7P2J86j53P0J91k15K0k7n3O5J24o9K3j11N1N0j28N8j73r4K36R3J8n1p8L7n3
-428a6j37K22J02o9j14q4K3n9O9J86Q0j75Q0o8j48K65N8k57j21P6l3J99N4k01N8O2n4nP1O4
-398A28o8j84P0l8JK79L5k59J70r2p4L8q8Qj7J08p1Q2L0j09p6j34L6K54j24J02r9o6O6Q9J20
-367A17j2j60j0l2J8M7j06kJ39J96o0j23j24K75J1j79l6J84l5p7qk7J01j70N2m1O1K4P0q0
-337A3m4J68lj65P9R1j85lO8j2j4M5P0QL0Q9o7k01J07K8j0L4q1r5Lj0R3n3l4K6P3k5j72J35
-303a4LJ45p3k15J82K4k15J78P3j33j12K43K32q7k39p6r7K8R0m8j22K72O6j14L2J7n2K5j20
-274a07K0MM3Jp3K06L18k26l51Q4Q0j38J12j19pJ15n8K25J57k89J79l3pj02j48l0J24p8m4
-245a42M2N8j23J34J30j20l3K11j21j60J54J69O6j71m3n3J24o0o0r6K6qL1RJ53j11j63pm4
-216b08J08J94j43Q2qL0O5j18O7N7k27L8J49N0j29kk6rN1%q4K67ok37N2j24L79j7q0k58R7
-185A0Jo7L6J49J81m9j34J0o1j83N4R3m8JK21l4k06J28l5%l0q4J58p7j56J97o8q4Qo0N9oJ
-152g5J34L5k14Q5P4R9l9k21K4R5m0J24K7K7j07j02r8M5KJ52R3R3n2n5N3j06k24J48N7K3j9
-121C8N1j53Lq5p3J68J21m8j8k0N0l2l1Ml1Q6j8o6J64p3j44J79N8l0j85Q9m5l5J07j5R7J73
-89B86j81j71M1OJ94m7l2%m4K9j20j01O1Q1NJ44O8k70J58J73k82M4r8R8K8k18O0L8j01J77
-59B6n2M3J08o4Q5Rj13j45K45J32q5l04J41nj25P9n9N5L9l7Q6L6J1J0k95J04q0J18m7n4J24
-28a4j23M8rj44R6J46k9N9r1o9M1J46o5o3O7q5o8K7Q4J8P5L2j27K0k1J32n5j96m3O9J31O1
3E0J6j75N0K09j54J81k78J67nJN8p2O5R1J7j36j24K8k2Q9O9l5n2K7q5q4n9M9K40
32A26
##PAGE=	F1=24353.814575791941024
##FIRST=	24596.97802734375,	7686.668670654296875,	-0.2811813056468963623
##DATATABLE=	(F2++(Y..Y)), PROFILE
-2014c5j41O0N9K40j11q9k4N7j10j31O3K4mj0J14N8J18j82n1K4J18j11O1L5P5j42q8J30K72
-1985B79j01k05j21J0m3J49J8l4k4p1J29J35p6K7jrj53M00R1l39k05J90j5j98J77N1KO2K61
-1956C86J8k85j89j32K29q1j38K5R9J51M2j32J47j74j14KQ7J42jq3j09nm4K9J34o1l3K43L9
-1927A92l25L28j30k12K7J25K04j49J88q9k73J04L1J8q8J49N6pJ5m2j95n5J46K2r4J90J38
-1900B74k61O7j08K0K25j93j40K05M4p7j5J46q6l7O4k4k34K22K8l8N1j41J08K0j08J5J97q
-1872B16j84p7J51q5q5n8o1J52pJ41j35j33K05J54j61j12j6N4J6j2kq4l1K14Pj6N1J50j09
-1843A43k93OK00M7j48J13Lj70m6l6K20q4j0r7L6K7J49J2n7j32m4K82q7p1j02j0M1K6M54k39
-1813A33k07nJ30J22J0r1j2K46j26k19M1R3j31%K24j42n1L34j58j56r1k7J80k05K08M9j50
-1786aj09J99N5j6J7j54L9k6p0j8Q1L6K8K6n0j3Lj35R2o7O3J06r2J83j66L7l0o9O2j06J23
-1755B8P0j54k0l1N1O7K95k89M5P3j8M1m7o6k05L14j37K3L2N5k15K48L00l39j79J33J20j9
-1727A76k18M6p2J51j30K8j80K22n4k8R2p4k8O3j63K40N5j72K0J42L2k6q5k2rl3K7K01p1j79
-1697d9J8L9Mk5J15J7RR1o5l01J72j9K52j33q7O5k26m4JJ11P1j12n3K47J01k24Jl6m1K87j0
-1666A76j67P4j82J7N8L4o0p9K93L5k44N0j8nj66J94j90J33o1J46n5L9o0O8J7m9j02kJ30Q
-1636C2j19M9j37P0L6M33p0j43k2n9K8Q7r9J98m4j18O9k28p6J3K4J22%j01N1j80N8Q0J65j95
-1606g6p6J61J7j56n0R0oL2O1j36O4k0L4R7Mj19M3j64R7M5j52J42ok4Q2q7LJ57k23K97m4k44
-1574a57P7L36k01J9J99O1m00L6O5m6L6O5r3N0o1q9j9Q6L3J35K5k09Q4j9o6J53p7qj23Q0J06
-1543G8J7K5j36o2K61J87k94j49K7J6m5n4o6J58o7N0nO3j24K9m3J19K01J14k22j72O6J33O1
-1514A66k27L5Rn5L2O8q1Nj23J46nj61J05J43Q4l1k61n1J42L5l6j4l1j26K68K50k63j88J55
-1485a0J6Oj67L3M8M5N9j6K6M3j18j7j01Q4nK8jN6m1j02K0Q8J63J56j16k01r3%J52M6o2j36
-1453a17Q0P0J19j52q0k0J82R9o2Q7k23M1O9n7R2j55j24J05oJ05p9J9K40o6j76K1J67k50J33
-1424F2M7j16n6j53J26M2n6L5J7K3K9O2Kj29J45K0j05J8Q3q6j11N5j61M1J21K18K57j98l61
-1395a29P3J71N3L03j26k95l23O1K45J17J41j64r9%j4Q2p1J87p0j56K0K06j25r9q9J27jj75
-1367a50J68j7j63K14Q7L9l0J93j57j94j3K9J5l0j58J90J28j24L5K3n6j62R0q8oJ63K05l10
-1339g9J03k3j15J54j95M16kk12J2j54l6L07q0k54R7N7J10k47M19k50j25k9N7O6j01R6k0J8
-1311a0j8l1m3K8J17jP4K00q7j00j56Q3L3j39j01R7J33k89M6N5L2j03J41J42l9N4j20o7M8
-1282b1O8J01j63o5p2R2k7l3P8L1JJ8N7n7k3r2J3J87m9q5j16Q6J05r2q5J22K8p6m7K01o6N3
-1250G2KJ98o9j99J30j70M0k1k2K06Q4k4j09J10J14k21j82J22o2j07r0K27K80j90j99N5K9
-1223Dj56J27n0j6J11K1m1Oj53K48K11J6j0J49m6k38q3j98J88Q2L6j42j48m1N9pQ0Jkl5J20
-1192I3j1N4K41j88k69Q4m9M8l0O8L6n5O6j03J26J7j11J2K6o7pJ82p5j63N5N2j52J34l9j5
-1162d0n1M0k2j3J54M9q1j00J82M8p7P6k37J62j21R6ql4J36J88j18j94m1j14O3QJ94j1j67
-1133c3q6k2J26O9J60r1K7k6j23o0R9J49m6j40r3R7R2p0k0o2J31j61O0Q5k7Lj26l3J26K7k67
-1102b35K98J39j08r8J4K07Q0k34Lm0J17k5k64K21Kj10m7oJ80j34m9K6J49k9o9j30J30P4j14
-1073e2J1M3j18Q0K38j3k28j5J3P9o7J8o7L1O1O3p0Rj15J11L5n7j52L1J84l8p1P9J58k1k15
-1042e5r3o4K03KL9L6j31RJ17j2j1o4q5N3m1P9J0j27J58J3l5Q3p3q3P8P8r1r6K06j48K6n8
-1010g7K4K5j51K06L0k02J00n6K1K8N2K36N9k49j86J78N1M7j80O5j22P5j09K23K84k78j62
-983f8L58j31l68L2R5j4n5K2o6K74j49L03j13k34J2k5L4M9J26Qk14J63N1j38P7j44K15J25
-955B25j18j45k4J30j69K38k29K50n9j56R9j07K3O6j18J85M9j65n4P9q9J51J60k37r7J93J29
-928B10k4k10O8l5m3J65Q0j43m7N1k17M2J67j18j10K05O2k72R6k8J67k8r5k9Q6r5J63K16k01
-899H3j38p5J13j01L06p0j65K13K1N6rl6p3r6p3r6J09j33K14mo5%J47L8k53P0jJ0m1M1o1K01
-867A32j01p2N9o6j2n5J6J28j42P4j08J26k9%l7j8J95J85J00p6k81ml7MJ26q3r1J04k3o6l8
-836i0N5P2m9j46J86L06j93k03j02K06L4j29NJ03J17p9j56N5k07K71n1j18J66J3r3Nl1j76
-808b29K25OL8l7j13N7J99M5k23k0J88N3j26k15O0O9o9Q0J2p5P5P6J87l35R2j32J07J1j11
-779a05J69j28j19PP1L7J44O4k75J02K2j7R6k1j15J16n5l9m8Ro4K46j69MK38P7k68rJ19Lk3
-748F9j6p9q9J00n6J13j10Q2P6k13Q5r0J08k4m5J96J32k38O5K44k6p7p9L2j37q7Mo9K91K57
-718D19k22k64q0J92j21J12k0r8p1K32J03k24n5K4OJ02n3q8J09j7j39N0O3o5P5L5r1J09r3
-689g0N5J07N1l2j61ml6k9J27j16L9j4J42k43J93j15mJ02m6m4L8J70O7n3j1L7k01J80J11j14
-659A26j03j20O3Q5l9n0O5J73l09p9J04k0o4J69Jm7j1J98K34k38L2n1j00L52L3K65J02l51
-631D20O0k79n3j3k35k5K6M7K2J18lk00KM9J21m5Q7n7r4K56Q5k67j41K29K16j69r0l6O3J30
-601B24q5k75L4j1J51q2P6Qj76J53n1q4l1N3R6l3l0o8N6J97Q1j86p9n8l4J12j3m7k2J8J4l6
-569a28J82P5m2j52r6J44K48k05j23J48O5M3k51O0J28j3ro5k2L7J17n6j35r7K48J64k20l0
-541A5O1Kq1p2j7N5K8M5O5j34Q3mq7K15n7j17Jj58R8M00j73k69K19k31P8k4p9L8k0J50p7J26
-509G9O2j36j20l9O4j8pn3J34j1O9o0L0kJ36J67k10j69j6N3%M2n3K0J62k45J05J3j03M7K1
-478c8J8j7k0J83n8k21J10%Q3J33j31j08J9k1n8J59l3K54k13o4o9K2o0M6J72j32J17K56j98
-449A31m4q5m7MP7RN1j22J30n3j65J75r0j11J89P1n2r5l1Q6r4q1K32O6n6j38r2P4o3K3J05
-418DQ6j25J50j3r3K17P2k97j40M5j6K36ok07J00O2n1j15R5J31r6j33O7j02J1L41N3l48J74
-389A02o3j00N5j16N7L3J24r9n4O3p8q6p1R9K10k00K19j52q7K4J24J23k3j13J1JK1j00j39
-360b15J96P0J20j7o4j79K18L4j33k5J27k2j20Q9j19J02j36Q3j6K6QK4p4K5Q9K0j83J10R9
-331A37j76k3N0L7m7lQ7N6QO1p9j87R8L4M2P0r9j32K5l8P0l1nK3Q5o9j35J37k1J34m3k58K04
-298A2N5j67Q1Q8r8p7J48K48j11j97p9o7J2J33o3j05K94j3j77K7M9mQ7j22m%M8k0jJ53K44
-267C74k83k51O9J04j41Q8r1j6P9j4K44J38l39J60M9M0q9k07OJ5l3l9k5QP0M7J64j30k0J49
-237A26j07r0J16J05K2j55Nk2J71o0j52r5N2J8j7J2J65r9q8n3J2K4K11j46Q7nN1O0j91O7J16
-206A40j81L0J56j1j37J4p9k2P5J7q9K37Kk28N4l1L29m2n0k55Q2o1J7Q1J01J64n6j12K0m2
-176A23k13O8M4rl2L16n4k83J25m1ql8j30J93o1j52J62%k7o6j4JoJ0J28O2k27J80N6M3j41
-145Ik13J58P2q9J09M2L0j06o1q9L4J5J48O5N1p0o9R8r0j87O5L3M5L5R4j25l3j25lJ77P2o3
-113B9m8P1P4j24o2JN3K9j6j33K27p1j95L02J1m9j37M4K7n4N1j13K14J87k11j67P8J7J96q7
-83A44Lnn3Mq8j10J6O0M8K62N6l84J57J56k92P6q0nL2j54O8ln8J45m3P7J58r6J20M8k59j85
-51a85K91J21m8l58L40p5j18jj38J00J14o5O1K9jK4k44P9l1M0m2n6N2p3Q0m1K3kJ55M5N3j77
-19d8j03J8J59o0n1L8o9k2K7NL6J20O1j31NkN8q6j48QJJ04J31O9j68K2K02j68J02k91K81l4
12F6k2M6m0R1O8mq9j05n4J2J24L3n9k0L0l2j32j6l3K48
32A12
##PAGE=	F1=24329.498230636760127
##FIRST=	24596.97802734375,	7686.668670654296875,	-0.23322120308876037598
##DATATABLE=	(F2++(Y..Y)), PROFILE
-2014b9j08kM4K82n8j44k8N4q0j14L5N5O3n2N6MJ15j87kMJ57r2k8N9O0m7j13O6K69j17j63
-1983d1r8n5M6J57O9o6j25m5K20P7j76mO3Om2L54J5l06j74J77J1k37K14ok6P3K40M3k78j61
-1953g5o3J42j3j18pJ15J20l6j29K11k20q1MO3J04M6j04j58J14o3L9J31l2l8J85N5l11L56
-1925B37j32j98L8j7J78o5K24j21l22J16O7K3j44J20QK9Q4O3k20q9J43n5j4J29J53j40O9j80
-1897a6%K50j61k74K16J05r1J8J59j44r4Q1Mq0P8JK4P5j68L9J07l7j6R4j0j55kJ46j08m6o1
-1866f6pQ8PJ82j47j90J51J80j32j09j31J70P2j11nm4j08K60J2l1M4J73j21k63N4J43R2k29
-1838f6Q9P8k19r5L8J71p5qn1O8J0O7K2L1k09J09J48j57j4m1m9O3K6M82k48j87RO6M8M4q9
-1807F1l4K24r5j65N4R0j10K5J90j65r5L08j50j24j05M1J27k69L48j1q9j46K22M8j00K3r5
-1780Hm6Ok6oJ8J1J2J09J1q3m7p8N4j6R2J20j98J57j62N0l2KJ09j23M7R6j41ml7J9J19K80
-1748C21l08L2O2K4J1l5m8k44K94r8O4L6M1k33J76L20l00j64J61Q4j1j39J4l6J14j60N8j13
-1720g7L1j9rJ48j8k4j1j44J71R0j84K9J60M7m6j45K4RL7j1J47p2j75lN1N5m2O9K6N0N7o2
-1688A59l01K26j19K73j18j00M5k25L0p5J41R0j65J3K16Q1k19lK5OJ42K3j34M6k36J36M3l1
-1660c1r8l7K80N3k09K5j2O8j74N1p1L8O6J24j21LJ6M8J2K8o4n3Q1J5o6Pj10O2J7M51n0k00
-1628A49n1m2RJ55j6N2n0j24J2k11M5m1N2O4N9j76J20q9Ll2J80j77q2J99N1j47p2J20KNQ1
-1597D8j59nQP8O1J4j05n9M7J4pj36J52m4m8R7j17J25Q3k09K51m5j81N7L35j82n2K34J17l34
-1567C8j18mm6N5Q1m8O6O6j30o1O8k3J37N9j40RL5j2J04j37Lr0M1O2JO8j23p5K76K14k31k07
-1535f2lQ8m4j12J1J09L2K4j42R2j56Q0p6J31K34R8k33j11P2R1L6k29M2J0o1Q4P2j09K3o0
-1505f9O4j0j35M4J37J41ok07o1J12k2l1m9J9n4J05J95j91j09J65l1J2j21k7J8KR3J1L9L8
-1475G2j46k3m6Q9k3R1o1J9k8o6K1J59J00Q8r4j11j05o1Q0J05pj10L4J03J39j83r4l1J22Q2
-1445A15j6P0k53K14N8k42J28r6q3J15q8R0m1M8K58p0k14RJ50j91M8K5q9J5j35R0J8Rj7K5
-1415e0l7M3J3O8r5P2J12n0j0O1j00p8j0o1j8O5K08K77k59k89M2K20L9K79j17k09l14J03J03
-1386HJ19J50j41q7J9qM6j05J63k0j57m9J72K3j36j09Q2L5j00K3nj0J40J2Q2m8J70j68o3M2
-1356H0l6j09k9j47K28J65j35K4M7m1j59J15j50P9QK26k98K18n3j20J03j59M56K8k51q0j40
-1329a30K0L08p2k04P1m3J05j61L90k37j18r8J48Kp5P2k2K2J1m5pr6K12l6N9J63j03o8j44
-1300g6J80J6j73pN8J22l08L6J31j8j32P1J62j7N2j12j00J52J09O2l17k2l4J27J9rQ5m5j2
-1271@K9Lp8Rj12J01R7p5n7j15J99L9j00l6R6L3j05p9K15n4J4N8J79j00j68J01j74J62q5o4
-1241f7K13R3J6j21O0J41k26k43J64j4q3j19K86K71k35k07Q6N4j51PRk3R3J3Mj5j47K96J78
-1212C33o5M5J10Pj97r9j94J98P4Q4j79j96m6J14J8L6j4n6J2O6K1J73J48k34k25L5l3O5j8
-1183a7L4qj4J18j36J91j9j59J7qp0M2J33r5q3M6M8j46J46m3K8L6j4p1nR5M9l7l9J80N5j45
-1151A09nk00K12k04J34l2j5J40J45j38j76n4J3K2q1J90P8j54k4n1J28N1K14j57j6nj00p6
-1123e2R8Q6o7m4p8J14J19j20n7n3J54j73J1J33Lj3j03j26J97j3k43L27J52r8j29q0L16N1
-1095C12l04N6p2J10L8k84K27N4j39r4LJ81j64j13N8J73j4n5n7J15P1r4q0pJ5qJ94l0j48n
-1065f1L5M8o7Kn3K7J29Q3j43l6j39J75K9p2n6K1J48p8p0j8J88K1j89R4j35N2QJ42K8j54j31
-1034a72J90K2k3o3l4k4K1J34L6k06J19P8r4R5k4m1KK2p3q9K01j53P6n5M5O0k10K05L4j83
-1004a04j1K8M2L4P3K45N1l14j42J30L9O5j06m9q7K00j12J38K46k88j55L07r1k77r2J90J5
-977b5q5ro5L21j65K40j36k31P0j8NJ21J24j0k03K6J34j38L4j39K12J15q9r9j00J18j4K71
-949B65l40J35m2j82J75j12L0Q3j22J44L9q3l2N8j16J30J79k50pJ49Q8m2j14kj3JJ15Nj03
-920C6k0M1k15P9J54j26m3J96j3j75J60j69J96j00l1j52K49j46J47J52j67r9m6J17j96L01
-894A30n5j29K12J2N6nm0j2j25p3j26J32j65J64RR4J5P1k1k28J14p2n6j7N8l7K33p4j07M0
-864bM0o0j04J10J29j39j7j19J07J8L9kmR9J58R1o0l31K6k6qJ22n5p9R1k5l7j02Q2P3l2j48
-832a65K07K35j88j80r7K79nj15KP5J40p4j97J39j36L6Q6j12N6m0p3Kn2pK21n4N9j1o9mJ86
-801A44M1j89J5J32Nj22p0J1K1j2R1k3r4M9N5J61k85N6j13J52J4j16J86j18k03K1k2J13J39
-772C9N2k59J05N6k8R7k9p5Q8m6n2n8r0J05J74k04J00K42J14k27q7J13j6r1jM7j42P0j3K3
-742Gn1O2N5j14J15k45Q2R7o6R4J25j47J29K10q1j64l1Lj40K2J0PK18J90k65k34oK06j38K9
-712b1K8j04o5K52Pj65k2L6K3R6p7j4M7Lj29L2P7p1N9mj40J49j0j17J28R1k1j53M7j5QQ6j67
-679a26O8j23J74j30J70j38N5K3l2K2j4J45J1k5j0j5j96K80N5p1k9q4J1K3j1n5Q6K15k74k02
-649a97O0lm0J80k5J1n9J92J82k54O4Oj43L06L7L32O6l75J29j88j46p4k09J1N4K0N5J06n7
-620D1p1k9N1Q4p7O5rj01J76K5k05%K23K00j86j43K8P6O8j52j11N1k23J75K3O9j3j47J40m2
-590a4k9l4k9P9l8Oo4O3J05J09j62l5p8M0R3p5q2jNO3K8J15P0l1j64j47J01K85k37k7J29N9
-558A03M0k61J09J00N0J8j27l9N2J25p4j46k9K39J07k18j5Q3M9q2j34K4OJ0P1K4k01K35o7
-529E2j43K04m6m2J9j42rM08q9k14K22l41P3J5p0J4jJ75j20R4%p2r5p5R7N1op9nO3J42j26
-497d6QL8R7J33j55j28k9k2K5R8l4NN9j10K5jj09o4J26O8j4k8J85r9j42N6L3R1J21j58j36
-466a07N9k7l4J68JJ52k22j6r5O4n4l1J68j55K15K77j62j21j38l2m8K5J03Q4q8J24j10k23
-438b23K89l0j15J75K7j10j39N1R7j30oK21L3l2j76j19J21o0K2J7N0q4K45N3p4J48P5l01j36
-409a11N9J9J67o9j63J21L6n6j81J28J69o2o1nj43M0L29P0l93J86m5j15O6j26P4O6J32j17
-381A5q1P7p1j24j0J55J48k66L03j81r0rJ24J20mo0LK6L3j74m2J89J5M2Qj1j93R7P0n6j9P3
-349A07J2j77J83j69O2r4J10Kj1j5l1n8J07K1L2j77J24P8j50j4JP8o8n1J26Q0j4K8q5j54R6
-318b1J5P0J10j01j32K1o3P1pj2jJ08r1q0J59n9O9%k10J40N9j22J8Q5l8j0L9K16j25j53n7
-287a02k0k9J61n2j00K96n2j81o0O8L7J57r0m9pN7l7P1R4J38k92o1LP2p5jm6L1m5L4K66J25
-255C11l68J06J19R0q2k42M5K1o9n1K5o2J32l8J97q7mL8r5k4O4O3K0j39K5J3J62m5j86j03
-225a64J16l5p6K3J95m9j6j08O6o3K05j31Q2j7M4Q8k37P6J39j62M2J62o2j30J8r8lM8M1j3
-195a9J11pj83M3O2K34q7qj92N7p2P3R8M5J09n2n4J5k7j87L6JM2m2L59q8l16J17n5k3Pj01
-163a04Q3k5j45J12P0L1j27L9m9L4j0Q4Q6k27K67K9l1k04q4J71L4j33Q0O7L5q3k1n4k8K1J22
-132D0M4K6j02q1J62o8j30pNR0K2J34q4k8j70M6J84K5p9p0J57R9j95p9kJ25n5N2k47K59o2
-101A1j34L03m5n7p0k6Q1m4L3k19K99J44k21j22J25L6J51j15L9l7j8j4l6j02m0J2J21L55M3
-72D53m84J01J35k53R9m7j18N4p6P3n8L9O5m6Q7J97j23J48J29l42k71K96J15j3k84L93j43
-45A26j12m1j18M5J84p2J9Mm8L5j35M9J9j5o7l7l8J3O4l8J65k0Q2J01M8k45j25jJ59p7j1M6
-13d1p9nL7n5M1J51Q0j30k4J7qj23J6J1k7J8J49J37j41K0J68k02M5j30K17p9m9M2jR3M1j7
18A72k8r4j26P8J33k0r5M6L9J3j73Kj13K43
32G7
##PAGE=	F1=24305.181885481579229
##FIRST=	24596.97802734375,	7686.668670654296875,	-0.15347552299499511719
##DATATABLE=	(F2++(Y..Y)), PROFILE
-2014a9q8k8PK94j1j67l6O1o7j07L5Q8Q7n5K9j17J19j33NKJ85p2j08O5J1P7q9o7K66q7j08
-1983b8j2q7L6J24J08o0j90m4K85kk41l0J04K3N0K90n3k45j26J50K9k35J99m9l7Q7J75M1k39
-1954B3j22M9M2J0l0l0O2O6j08j19K74k45J5k4K6M6Q6r9j40J71q1j5J60K4m8J18P1k64L50
-1925B68j45j61M8j46J55M1K24j61l33R9Q6K2j33M7n9R5J18J45k33p7J05j19Q7M7J91k1Rk26
-1897b7j2K45j12k32O5J38j03R6J37j93j42P9O5O9o1l5P8R6j33j04J94R5p0k2m8j15Q6J30
-1869A64j18j6p4O3L1rK23j45k20O0J91q2p9j73K40J00k05k7J2j20K83j5o8L0J76j18j99J03
-1841HN3J22k60N9J42k31o2K2P9m0pRQ1j6k0K6J35p5R2%k53K6L6n2P1lM86k55j39nk1pJ08
-1808A09n9n2J83n6j20M7P6o8P4J13j96r5K76j61q7r9M9J19j21K49r3Lj50J96N5j36Om1j28
-1779a07L8KJ6n4J7KJ67N9j45q5k2L9J8J05J09k82J22j52N4k1Q7J36j22m8J15j15J7ql0J30
-1749D2K46k73J1N4L1j2j4n6k45K56n7R3L7M9k41R6L12k40j50J65N1J0n9mJQ0j94J01n5j36
-1719a01N9k6J68lJ1q2j09J01J03j71K0J69O1m0j89M8K7R5m7P3m8j46m0N6Q4l3L2QP1L4n1
-1688A34k31K01j69K54j00r5K1j49R0q0J02P3j52L0J42N3j97RJ40k6l1M6p6Mj31J38K1q9j09
-1659a77K7J94P9j43l8JJ23j05j20J08j1N0Q8j54k6P3J5J1J13m8q4M9jRk4j13N2nM14lk18
-1628A36k6n9l8K11O7q6o6j24l0j60J41r5O8mJ22j90J42Ql4j59J89j21k2J67M7j45q9J31J9
-1599@L7K7j10o0k6J10J3M5lk07K03l2p1r4J26o7L5poQ9nj79K05k5j29M0L11j41j44K68J76
-1568C79k56j62q3p5J7R4%J36J31j75q6N8r1J04P7m4q7P5N3P4j71K9m3mnJ0J07j13r6K58K18
-1537C29j59k26k9J46j4o5k6M4J20Nk55Q1j11N9j17J34K61O4k11k0O8J6nj88P4Nn9J16N6j18
-1507b5K2k6L1Jr3o3J69J56J1j33m3O6j00lp1N4L2J2O9j36qJ53p9j1n8m1l2n9J01M2O8M4j51
-1474a01o5M6R6o4J51j12j2j4m2K7J90N6K3p5k3j11j3p6J32N2o5pJ17J38k00p5n1M0O3L3M8
-1443A06k66L86N0l73J03j3o0J07j15j4K8N3K75o2k23QJ17p9o1j3l2O3j15jL5N5n6Lm9J55
-1413A2j06Q7l5m1J94kk2M1j08l8j1m2p1jK12L01k99j58j3K10RK43p7j31j87K8m6R2J77p9
-1383A39q4M8lrj35J23N0j40j12J18J51j54j21L8P9l8j12J6J64O3j27J32m8J54j35M4O3r6
-1355F8j84oj05K03J45j25J0Q0m2j47J25j93J69q3J73k53L09p9j45P9k9L60M8k58j67j25J15
-1328e7K75p4j43K9j28P9l7L04k17q2j38K29n5o3L1RM0M7q9j2j21K22l8KJ30q0n7j11K53k8
-1298A20j80M3O0J26l23N6J30p0j12PK19OK1j14j24K06J35K4l34l2k3J84O3K5K8q2j2J2q5
-1269b6p9L7q3J40kj07Kn0K02mr6QN9L1j26n8J89k5m5J00J84j24j42M8j04K29j56q0J89O9
-1239A80M3j29M0J85j94l44J81L2m2r4K97K34k66j91Q3Q2r5n0Qn8O6LM3l4j05K99J30j21J08
-1210B91L0O3j35j13j68J95R3J24k36k32o0J86L0Ok7j11O3O7N2J81K5k54j17k2K7N7j4po3
-1181f9L6J38j43K30l9j68J5m5o4O2Q8j46J6L8L6j07J43m9O7J06o4j07QK1L0L1K4J49P3j86
-1151A24n9j62K00k51J46nj6J58O5j76j31J2O2j8j00J27J35j46M8l1Q5M3K68k16q6J3p6o9
-1123e6R9pn8M9l6J13J51j58j13m8J54j49m6J77K0k2q3j08J78l0j81K55J37o3j10k02M18M4
-1095C25l92R7r8J03R4k89K08J12j50j21M9J44j76j20J7J75ln2P0O7P8r1j50K7P6j00J38n8
-1067b0o6k7O5K5n8Pj4j4J80J19j97r6r0J84J0o8M1RQ3q4J1j10J26L4p5J97j62j28J6K21J5
-1036A34j51j32J23L9l3l6Jok5J83L7k43Q7J48j23L3L0Kj8n2q8l5J68j63J29q9Q9R7k61K46
-1006I1K2j58m4K3L5L2Q9K60M2l52j09Q2M2J18n1j74J0K37j03N0K03l00j10K38o4j77k09K55
-978b2O8q4o0q6L43j32J64j61j67J10n0J4J57R3l1j82q0J94p7m0j47J47J08l5m5j53J01J25
-950G2L06k98j28k3j2J33j58K2Q7j16Q1J7rJ3N6j19O8J71k04L0J04N9o7k6n6lN6N9n3l6k0
-919FJ3j62L7J59j21L6J83r5n4J96k53J77j66L7j43K52j65J04P1r8n5j6J32k73K25k4o3J64
-891A04J3O9k3n0M6j36p5j20J46j45N8M5K46K0l9q1j29R0j25o4nL3K9K12n1j06J7J26p6j06
-861g7J42J66j80j20o6M6Q4O6K8lQJ47N6n0k89k8J2l8J01l3m5O1nl2o0J05K3l8j18K06J27
-830A96j78j36K1K16n0r2k2P0J78q2k43K42m2k60J85p8j4m2nl5J8P8J35j01O4K7k6o4J72K9
-800A61j44N0Q2l1j37L6K5j9kR0n1j33N6M6J30k21J7o7J41K1j27K14r1j68M1j12R1J16Lk00
-770a83J10Q5n3O4j1k8M7lq1Pj34J52O4k29K20K14J26k11j01Q7l5j31K6J41j24o7L1P%pM5
-739B8j5J55l17oJ85m1j9R2m6J68J72j27k18M4l8j16O1K5P6J43R8k99j71P1K29p6q4K8j16
-710a14m4K28o9q1J5M5L0O4o5K1kL5j10J1P4n8K2l7j69J67P1k05N5J14k0j32J50l4K9P7j50
-679h2P0k43J96o1J61j32R0ro2R7p7J18n5nk2o2j6K68pm9M7m2n7m3L1n8P7K39k06j55k3L1
-647d1o8J22n8M5m4J30R3k36J06N8j28J73L9L51Nl85L52Ql06j79j72kP5k4P4J10q7M2o8L8
-617B3M0r0L8K2p9Q8j7j37R8K02J64j87j69J00Q2Nj90J6Q2k28j1J49L6k2p5J30l2mm2j17O3
-586f2k5%l4Q8k6J46j37Rr0R8P7j15j06L9j2Q9Q5M0N3j7j37r4o0K70k28J24K8N6L1k53J73
-555A0N7J08O6j92n0M9J10q9j35K0K00P1k05pJ15R0q1j76O9l7qQ5k4k12L57j22j93J66m2J8
-525A8M8j18j18M09j8j36K14l64lO8n2k1NK00j64N0p2K6o8j00J03Q4lm7m5Q9J12j77J7P8L8
-494E3R5j13r3Qo1J3J26lJ2m1j4l3qM4k0m9O6j8m0J73j13m9oN4R9R4j85j49J13n5K1J50K5
-461I6M6k22M4q0N8j5r6J46j64L26K44j33k00j47m0p9L2J44J06k9N3p2j59J99J3j31J85j8
-433A07j34o3L6N5j20M4J89J0rk06r4J02m6O7Rj09k4L20J00q6O8P5k75j06Q9M9N3j25q5J16
-403G%p4j09J34J31M4l7j00j44L7K83Q7l97K01m3j19P1j00N7P5J24j12%N2j07j56K3K07Q6
-374A21l04L41j83q1RN3J29L6l4l0M3N2j90K1J54j4k8%L6j54p4J11M7j4L1N4k36K48j67mn2
-343g9J25J6m4m9p6k5J65k4K8j45J22M0j04Ko5J17p9l7J51N4m0mq0j18R2k1Q8J52r0j16lp0
-311a17R8nl5m0J33q7k9J98q0m5L9j23O8J5r4%O9L0N2k3J36j31j08K4mj10J86j8r8K67o0j01
-279Gj19k3O0K20k9j11j6P3n3J42M7J2k57Q9m7K5nq2j4P2j68P9K99J02l77M8J65J39q9k41
-249e2O2O1j02o4N2l2P9j05K22k0Lo7r0K3RM6N6j15NL6J09k8j43p9J27j14rj5J94KL5j67J03
-216B2j07J62j06O0l1J2J42k50O5J45j64P1J61j04j01L9l7lk4N9L7kl6j01K9J18J17j45L0
-187E8p2L3j3P2P9k5L2m1K2J1rj47ok9O4kL57j35l05R8o8m7Q2j0j19K5q6J3J12Q7j66J03p8
-154a10O1l6K2J04j91L00jr8k29J11R4k4j29J1J06M0m5J2jq7rP5M0K0j54q8K33m0p5m4K1J51
-122D0q8J49l6lj86O3J85k1q3p8K20J15k33p7j1J69j38J33k90J95m9n5K70r5m4pj18J17rM3
-92G8k54K84O3k13m8J72L8Q3j29P8q4O3l5K6q2p5p9J89M02M9n26pJ18j63Q8Mk21R0LP0j16
-61a34J26j2o0Q9K12j41J61K07l50k81J83J04K5k05L92j88r7n4l6p4K62n4m2l3j11L9%RO1
-32bl5j08kr2Q4K8L4J97rmJ31M1k91j15j4J36j12N2O3r6jN3q1J1J66Q2j24n8L7p0j63J90p
0g9K3j6O1K01j00L0J17k42K2K3J30j22p8M7L2P7J1j8L7j01j48J46J19p5j63J42L4O3j92pj56
31a82K14
32C2
##PAGE=	F1=24280.865540326398332
##FIRST=	24596.97802734375,	7686.668670654296875,	-0.044515680521726608276
##DATATABLE=	(F2++(Y..Y)), PROFILE
-2014ep6l0m0K81K4j52m3P2p1j13O2J22P7l4K9k62J18m4j8K1J86n9j52O4l7J72m8k15K52j8
-1984F3o5L8p5JQ4J34m4j71m6K72q3k48o1J05M3J20K07j15j44p0J06M1k01J45q0k7Q2J16J0
-1955A37j62j10J69nm1O6n3j%j66q3L17k46J21m9K0L5L3p8k9J20q3j26K42P8p2O1Q5j99L01
-1925B82j52j14O5j80Q4J23K03j90l19N7Q1K3m5m1k1N9R4J90k40j4N4j65J70l2K61L3q6k16
-1897c6k5K17n5j30q8R7r6J93P8k14n2m8J70J51j72p7J14J13o6k64K79K35j32j29r8p6J52
-1870D1J08j09Nr9J47j3m6K53j41k29l6J95k5m0j13K08J16k53n3N5j02K96n4j11J1J58r9j24
-1842e4J36l2J19k42M3J79k43l3K0j7J7k6M9O8j5p3j1K36P8P7j27k89JQ0j7P5m1M63k68p7
-1812G6m6j12k5J82j2n8J36l3r1K1N7rJ20K8k31m0K15j88j8p1k1J57j4J29j68J15j30J42O5
-1783A76j35ojj62N9j2L9j10L8KJ84R1j87j10K3N6L3J00P9l38R0o5k3KJ51J46j05j39J22q0
-1753h2L7K1n6J00K02k04j3O4Ql6np6j73J84l6J06M9Q0k38OK78j59j32J42K5L3Rk0M7M9k23
-1722a3J40pj88O8p0J74k4P2j37n2L0J02j23k9J67P3lk04L3M4J25q9Rnq9q2M0Q3k4J6k1R0
-1690A06J9l6j48J48j74K04p6p9mlR9q2P6L0j12L2O1K0j65L7K10o1k03N7j1m2L7Q8Jj22n7
-1659a50L7P5J15o8j24L8J46l4k02J83kj4O5j48o8J03k4K2J76m5r5M9m5R7j4j73N4j5L27N6
-1629C22k08J9q7q6K44J30j96r2j07m7p0J82j08L4m5J30j46J49R0n9k59J86k8J4J33Jj32j10
-1601a46R9O2J10o2o8n6p7J00m3R9R8k26J96p2p3p8Q9l9Q8j09R6K4q7j31J83%j19L7K68q2
-1571H1k50L07K25j73j49o8q3r4N7K2K07J53k06r0N1j42L0Q6O1j94J04J05O8j71M8oj1p3L5
-1542g0J50j32j27K27J87r9k04k3J72K4j9o2k9J82Mk55l9j9Rk4j8K72J5j64Q1N9n5n3j18J15
-1512a3nm3J06K6j05Pj7J4L9m5j46K02J31K7o3k1K4j83L2o1N8J09k1n5r3P2J18r8n7nj3p1
-1480a50n7nQ5R6O6j15q7R6Q5j24K00j36k4j6l6M0J79L3k1p0M8j04N5j36O4R4k9l7J25J23
-1450B42j91m6q1l6O9P6J6k61M96K4l78%Q0m0P0n6j78Q8J8K91l7j92NP9K4j46m2K6Q3q2r9
-1419a78M7P7o0n1O2K26j61k2M2j00J72L3k2L4r9k0K4o6j25k1J98L28l05p3k1J49k2J97k3
-1390B20p0q7l8j57N6K30oj17R2Kp3j46P5J16j04j03O6J70j48j21JJ11Mj42J00J90K6k88J47
-1361FRJ24p5R8N4j60j83K6q0J56R2r1qJ17m6j60J22j85K25q1N4j25L08r7j82P3O0K61M4k32
-1331A24j99j5J12J97r4p2k0j57RJ14J88k10l5r0K51q8p1J6M5L9M5j31j6m4J24j0l7R7k9m3
-1301@n0K15q4j68O8R7J20l34P4J07j15k2o7K54L3j0j14j22J85J34Mk32p3m6K20R5M8j9r1
-1272A07j5j7j72k8K7rJ19r5j03L8J0J62qq1L1K7J9j26k4J45jr1J37K09j39j29k6K2K37k16
-1242A0q4J30K0O0j30N4K40j30m20J12O7J8m4K76J73k78j55M5J09k6l3k0r8L2j2O6m8n8K83
-1213A59P9j19J41p2J05o6j17j09K07R6J17k80k40l2K28J0j9l6j47J00J07P0J14j13k07Mo5
-1186h5R6K8k4m4j07P8J24j13K31l1j58J8m8p7N5Q8j89O0J0K3o2J43l0P2J35r4j21Pm9%J11
-1155D7Q1R7R1j79q9j23J39k37J36L3l9J93Ok19q8R8M1n3p9O0J63j43J07jK2N6L08k61j59
-1126HK9o4m2J00j06NQ9J3P3J96j60j76m8J47r4j24K10L1k3o7o5J48k9j48J81P4j7m8j80L68
-1096B81N0m29Q3j25J03J18k44J63J43j45j32J02J12j85n0m3J10nm2J97RQ9j06j88J27O1j72
-1069a18Q6r0lo9J00Ol7J7L8m1J73J72k15j78L2J33j3m6J07jJ7n3R3j67J9K2M3K65j61k49
-1039a18k0K70Nj37q5K1M8n0RK1Jr1K32Lk39Q5K09j06r1P9L5kr9j30N6J05j70J78j48J48J17
-1008A36k77L01j2j34k3m0RL0J04K82L3l69r3O1N9J73l0k82J04K22q7j5J63l03m1J65o1j05
-980c0k72K79J22o6r5j23L27p1J07j76q5R5o3N2J43N1m5j57r4J80j5r2r8l5J14L3J0j33O4
-951g3J97L20k33k96JJ16P5k16M2R2j16nj8L9P9O7j04J4J21j19J5N7N5q3N0q0l2J07Pq1K6
-920B4k6l8j12k1J80j03J19J80j73L9K11k90J40k08Q7p9J72j46O7l3j0j5MJ62k27j3K3L7Q9
-891D0J0R0o2n4Q4j27p6o8J38j00p1J04L57J2j50j22qK1j38J0j7Q0k6J49k1q2j0J82o9j01
-861b5J52K02k28k10J3J9J11Q0N0qp9J84J3o2k00j14N3p4N9j8kK7L3l9O3Q2m9m5n5J79j8j68
-829g4m5Q9J55r5o3n8P6K12q8k68L36K6l84Q1j1l2J5N2%K9L7O2j14O0O3J9j12J47J3q7Q7M6
-797A74n3j71P8M8k2MP2o6j81P3O4R2j69Rk9Q9M3j49K43l9j29L0j44O6Q9q3j36J37J06q5L5
-766dL2j6%M8j07R0o5O2o1j67K64J66J16k10r7P0m6j45M9J81n6k36P4O6J1r8N8O2J98l36m4
-735a41J62Pq4J5M3J85J30j55k09J05o2o8J0N8J22P6Pl17K3K3K50K5j40o0j02o3J93o1m3M7
-705b4M7K6L2n7L6k4O0q7j0O1k4j2p3j56J43J35j53j38J03l1j6J89p3K9Q2r7O8k06P8k2J62
-674D8j29R8Jr3J53j31R1j08qn2n6J78K06l2m0J09j7j34q7P9n6L1K45j18r1o9L9j04O2p8N4
-643ij1O0Nj68J39Q1q7J4M0L18o8l37O99J48m52k49k15k5Q3o5O5J22p4R8q7J4j0p3oL6k4N
-611c3k6j00J58J66J18j62j83J66Q1m3j92Q0J22j48j56J75%rpJ30l2%o1j98O2pj2MJ12j75
-581a70J88j08M6p7J09P1j49j09J30k7M6J34k1K1mo7m6q8Q4j09J59o0O1J2k14K19J4J41J08
-552B94k38l3K7O6j01j02M9J47N3j75k0J51J11p8j92J08o6j8P7p4o7L31j62k16J22m4M1P1
-524F2r9j76M04K0n8J90l60o9J24n6n0J3K22j90K0j62J33m3o6K4Q0KJ1mQ1K8k02N1J02k6N8
-493F4p6o9P4p5k6J37M1K4j16J9k7KJ75J8j90Ql0m4J46r4Om4O3R9O0k17o8J16j04R5J16K2
-461A05m5k13J07m8J5L3q4R7m8L10J78j29k56q0r8m5J21N0R6J2pL1j52R1N0j59J97n2j27K3
-431b7J0j2m4L2J36JMk02j6L9k5J09K0j37k5K73J18j09j2O8k24n5J11P8l9j73j5R3k2j04Q7
-400f2J06K3J71m8k03j08rK35J04l73K16n3j14O7o1M6N9R2q0R5J5j57j44K6K50K8l08L36j64
-371a5p3L4k5J47P6m1p1M9O9j76N6J15j1q5m4P6o6k46J56J39mlQ4k72K67j34o9j1J27K6o9
-340Fr0n4N4J09n2Pp1J03j9l9J0j21J48q8M9J30ko9k7o7p4O5m3J04J80p1j05l5n6J18k6n1
-308g7o2J43n7nK30p7j47N3n4N4p9q7J8M7R5R4m5N0j35o1J24pj98J83L5r1K06n9Rj32r6K4
-276a04K51M5j76k8R2n9J96K9j06k09J75q0j3M4j33jR7k56J41L08N9l74J5J75J80r9k00M9
-248A8Q6j06o7M3lL5j46K43M7j0j40p9M1m5O0R9p9l7M0K5j5o0m8J13j37J26l3J16J5P6k21
-217d3J14j13R8q3K4l3l1K01k24J7J57j75R2J56j37o0R5J8j7q3O6N4p2p3nL8J11Mk02M7P7
-186A8J5M9O6L8j05m7j9Q9K4J2j19m0m6M8P7L30j92k53O3p6n4J35O3j77l2K3Mj4J33j39J40
-155A4r3M4n5J7Q8j18K43k4j43q9J44Nq7n6o9J10M1pL9O5r9o6j8P6L0k06q9K65j1l3m2Q4J91
-122A51k00Q7J4K8j70O7J69o9p1p3K54J11k36m7l8J81j97J94k69Q3m1K0K23j25j3L3k12J59
-94A3J4O5k25J94j7k04L5K11J6Pj15J06j20J74p0Q8n3r1j00J54L90O9n05j41J23n1L9O6k89
-65b17J31O6N0j52J69o5q8R9J96j43J51K60l15k63O2P8O9j38L43j95p1o6L0j29L14j4j15p6
-37b9r7RP8m2Q4k9j32L7j9M6J5Q2J66K0p9J39K8l06p6k0R3j62J27N6q9OQ4q9n8J64O7j14q6
-4a26N4r8j0J39n0J04kn7K40n2L7N4k66L1J31N3j52j17O9N1N0j9j0R5j19r1J72R7j07k68K44
26G7J7J10j85l7r4J31
32A9
##PAGE=	F1=24256.549195171217434
##FIRST=	24596.97802734375,	7686.668670654296875,	-0.15684059262275695801
##DATATABLE=	(F2++(Y..Y)), PROFILE
-2014a9p3j7j00K55N8j01m0P0q5j33J16J61N9j6L3k83J3L0l5M8J58n9j47P6J7J26j4j67M6
-1985b3O8m4O3o4k1N2J42k5r7m4K06j48k17o5O6P3J41J24j93J7k1M4N1j44O4r7K7L3R4k5n3
-1954a6j64K64J3j59J45p2n2n1j30o8K94j78J51n4M0Q1q4n7P2N3p4j28K48Q6r3K4P9j41K26
-1925B55j46o0R0j39pJ48J79j97k85K5L7N8Lo0O1m2M6J95k37O9J3j30J48p4L21J8j83j26n8
-1896g8J79ql7j15n0j4K10oj80P0q8J86J49k44j00J22J21nl21L08L22j88k05j05l0J17R5p9
-1868B6Qj29K27m9p2K58j38k14j15J92L1j0m7J39J31k45m3O2j03L02q6j33JJ22p4o3J46o1
-1840F3P4j98M4J84k56k1M2q8O7l5N3K4J9n9j15L11K21O9k25k51PnN1Q4p0M18k88k3j01j78
-1810a82Q0J55K9o3J07l5q1oL5O0J51m5k64N4J20k18R8l7j49K16M3J5k34K27r1Q4P0j25kK4
-1780C6j02N3p5N5n2k2rJ68J09j94j35O4P8M5Q6M1l43O7N0p2l8J58J44p2k15J20l4N4L2m6
-1750d9M2J55j26l1Q6k9p3k2o8nM9n0R6P6J41k17q7K03n6j05R8NM9N3l4R2K6k37J59K9j60
-1719A0K5j18J70o5J41j66K1m2J07n8r8J40Q5N3j93j8O1J24j36k7M5j3j06KN4l6J8m1J26%
-1689F5k2p9R4j53J39m2o3k7J41R9r4O8k4p8M2%j2j28N8K36q2l41O4L1p5J86L4j5j30MK9m7
-1657a22J58Jj88Q4J22K3k15J78K3n2P3r9j36O4n1N4J99n3p0P7j13J73K9k41N1j2K13J03k04
-1628F9N9r7j07K46J58k51j28p2l3j7K23q0l1O%j03K05J38p2k81J38O2L8J08p6j02j19oJ44
-1599A9J96j37n7l2r9M5r4J75J64k41J59j05j1q9N0K8R6j71J30k4j13q1J69J4j53N4K13j1
-1571I4k51K41K53q8j20n4r0j11K7l1K36J57k21p9M0j36r7R5J71j61j4J24P3j44N2K3J3j04
-1543a02K4J95j60j56J98J26q0j39K3J63N2J7p3j08K13J7k23j51M2J0N2j67K49l2j19J76M8
-1516I5p6q5n7J34j1j0M2j2o8j2j2rR6j2j35J83Q3L8j9lj0k50O3j6L8J54m1j01m5J11N7r2
-1484A8p5JJ7j03kk6M8P6J03o7n7O3O2j87K28j39k5k9k6N1J36L0j6r6Q3q0J19j48rJ04j9n5
-1452b0J39J03j54l8j13o4J11Q6j6k16M85j8l03j30J73j8J5L6j79Rq7L04Oj20j3L9R8j92n3
-1423a30N3R5m0r3l7Q4k7l8J33K27j93j33J08l9QN0k0M2o6k6O7j07j65J12N5L38k73m2KP1
-1393A6m8J46L8l7m4p7j55M2K73K7j95J43J1j39j24K2J59n7m3N9O7j13j15k6J24K3r1J46J66
-1364A98K5k64nJ06P3l3J10K4k28j43M3p0J18N8l8l4J44l6j88J05q5J87p4m3J5K91j05k29
-1336g8N8J14J78Rj80j42Q5P7P1j21Rp8j03j12K59P3k24J0J0K48q6q5L7L6QJ0j55J5K1K2J9
-1305Ej1P1J6Pm5J04j35j34P9J41R6l23Q8P2j33Q1j09K20O3k3r9j29J29J09Rj23p1o1K09J10
-1275B13O6m8q2j9n8k27O1j7M2R2j42%l9J9J38J7o3L1J2J2j00l1J04Pj03J78K44j36j50j07
-1245h6J47K24k68q4N9m4P4j29R5L03n8m04p7J02R0J1K19R9k70q2m7J28M2J3k6j16ml2N9m7
-1215a09k4K56L9n5J25j70J18nj01j5K46N4N0k99j93K9K22m0m6l5j52J06J41Q5K8k48LJ1q8
-1186f7J39km7n4q5K9J00n9K01Pj57L7j6j03L1J22j54ql8J9l8J51J6N3J10j04j12Oj01n7J93
-1155A2J25K9J10j26r8r5O1j57J39J7p9K39oj99q3Q7K4p9o9M5J60j31J43J4n4R8L23k92j96
-1126c8M4o3l3J00j85J11O9N8pK40j30k22m4J44k7j24J33L5j2m9j7J14k7j25J25l3J5M2j21
-1097b7K90O0l73Kj19R8P1j44J19J23j40j20J36J00j98kl2J9j1J6K39m6J01j31j96K04M6k13
-1069a28L9r2J9nK4J3k0KR3k4J02K36j92k44J17R3m3j2J40j4k8j0J38k23m8lJ33L07j39k96
-1039f5r6K86%j15o3m5O3o9O5J3j0r9K16o1j95J05K43n8k13J03N0K8r6r6P7J7j35J95j81J72
-1009C6J04k36L33p0j06mr2l4L5J23L10K5l72q2P6O1J97l7l51J71J69p5l8J45k87K2R4p1o8
-980b2k89K70J69l0j13j47K51kP6j75k7O7n5R1R5J3m5j36l5J28J4j23m0j13lJ13O3q1M1J83
-950A38L08j64l03J6J26K0k49Q7R8j23q1l7J0J65P5p4KK4l1j6MP4q0J07p5r9J41l4p8O8k4
-919er6m0l8J33p5J82J99k25P3K03k92J09k02J03l8Q4r3O7j58O2J7J9J98j67j79LJ36M0j6
-890DJ00j22l1Q2j04jl4J06p2j92J85M08nk25j16N8n9o9J1PJ09p9O3K0n4l9K03m4r1J44K12
-859C75k60k67Q2L5J05P5O5j2j50K60l1j04j21j08L5r8J1j1K6PO6k6J64L0j22k9K7J28j80
-830b8r6L2J01J02j34k5j01O8K37p8j91L31N9l18j51Q0l4M4O7O1Ok7J5r8O6Q0N6j37J07Mj8
-799H0J21J5p8j96N3N9J9J5M3o5j91P2Q9M3j43L4mJ4P4j75K70K9j01nj75R7O2j63j06J72J19
-768G8j13N9O6n1n1Q0j14J69Pl0j80m4K29J12R6k07j05O8m9j33L7J90M8l07O8J34k3j71R3
-739d4Q4K36l36k9P7N4q4r7J26J75P7j59j30J07n7n8m3J08J31K4o0k34J28l7K55J22j52j77
-711Gp4j07J61L8p2P4M7%L7q4L5j4O6o3l1M5J6l3r5j56J36J64r6j12J9p4R2J07j13J7J03k3
-679A7N9j85j6N0J34j35P6L5r9J79j59O2j19k1n1J01J20J37nl1J45j8k11r8J29m9m9K31j5
-650B14j4j16L1j41J9q1M2K4Po0m1J28O1m8r2L7K42j37q3Q83K06n50k79l11j8Q0q4K9J20n0
-620A8J18o7k5n8k7q0O2M6p3Kj01J77J22Q8r9k05J96P5o4j70Q8J60n3j71Q4j3J5J6J46l8j3
-589A56q4k50P4K3PkJ25k77J90p6P1n0Q0Q1j72l9J54o4J0J64n3k4KK5j2o4j15L6J05p0L7j7
-557b9j09J85j7J46J23k48J8oMj17l7N1J05L0j28n4J82J02p2j83J29p3k2M4j15Q6K91j85k18
-528a17R9l6JQ6r5r4L35J6lJ49l37j03J65q1o3L0K36j78qk06J80j4l8p8M5MP8M5Q4n4j82Q3
-496e1R9p9J9k9n5J29q2l8J13Q4L9j60%K9K7K57M2l12m2m5l7J19m8Ln6O5Q0K5k42J02N5j58
-464a47J63Q6Qj05j84J31k6l0O5n7Q7N7K73J12j53k74j0j42jJ32J0O1K5kJ10j69lR5j91J92
-434A13p4r8P6J1p6M5oN7KPj61M4K4mJ25Mj26l8J97J11j31q0N1j59J1J17J12n0j85l0O4Kl5
-401h0J37R8r1K79p5l03l3q9J86J19l29K27o9j04N3k4O2J9M2k2J83m9k05p8PK77j9k94L11
-372A36j33p5N4q4J58R6n9r3L5P1j27O1O8K3j29j18J17N5j36K5J32Pm1R6k65K30p6j27L0J12
-342D3L5q1j20L9M0P0q7j6N5O8j17L3J4j38J49q9J22R8n2r0m3m7k0J3J6P9J75n3j01o0m8J15
-310Bo1n6k8J31j2j9K34o5j76M0m1R0j72j03O2L7J24J13m7kj37k0J90Ok06Q3R2p8J21m9J18
-279A71j49r1nK06J12k30m1J10m7K26L8j76j96K15j00k6O8j67KJ03j96J46K42Ol61M8J03K08
-251B19r5j18J4P7q6o3J2J8Jj46K62R7m6j75n1L1q9R2J26m2o9K4o8mJ3j5R7p4J86l4O1rJ16
-218B62k58R1r6L8p0k5ln2K20j65o7J94j76Q0J45j55k5J63M9k9j26O5M6r9r6P8O1O6p9k16
-188a79lK23JQ2P4j1j75j02J0J27N5L4j20n2o0J3J61K93k50j51Mp4QQ9J13j48q6Q9M6j55J25
-157a9n3J43j11oo2R4M1p5J41k3j61O4J38r1j30M4J5m8RK4O3J30p5p6j36J13N4j32o9R6J8
-126h0j0j7J49K19k38n9N7N2j29Q3J32j26m5n8K57Q3k10J1q3J66k19K24k28k1l4Q5J67j31
-98cJ9N2j43J08l2Q7j98J10k7j71L3K36l0n9l5Q1r4K46j15J35k1q9q0Q1L20Q5m34k45J43K8
-68a2k5J27k85J50R5K1j55J59r8j26J15J61j23J08K83k50k22k9K3J23o8K38j70k2j09P0l9
-41f0K71L9j88j19N%K3r6Q5jj29P0N7K1J3R4J00N5j30J31K1k74m4j4M2j71J42J4m1J6J35j01
-9c4j08J15L3j00q9N4O6L0pr4J93Lj29K36jL4k1k58N5J93j0j56j48Q8N2K0l8nJ39j30LJ60
22A46P8r9j88J21mJ41j54q0K0P1
32E2
##PAGE=	F1=24232.232850016036537
##FIRST=	24596.97802734375,	7686.668670654296875,	-0.44362506270408630371
##DATATABLE=	(F2++(Y..Y)), PROFILE
-2014e5p9Qj20J64R2k4k3M2j01j61J99J97O7m0L0k04r3K5k9N9J07o8j03J12J07K1oq4j66J39
-1984A3l7O9o0k8K6J37j0Mk7J05j82j78rjJ02J13R1k58J79j3l6O5p3k3j09R9k5J03J4oj76
-1953a31K17P1k79J62p5n1lj5j68K12p3J10k9N2J14j45n0J44qp0j0J66M6j04J3M3j01J47j29
-1924E6jJ20r2q4J33J57j84k25K8m6J37k0o7Q0q5L3J82j74O9Kj24J33o7L24l8k28Or7J38J6
-1894H2J8q6j18O4J12r1n7R3l4J47J02k75q3R0J19K8k59K83L34k28k39l5j5j6J04k7j1j37
-1866a35K64q5o0K35j44j70j04J21P4nJ4L8J46j94pN8j29K85j01j20lQ7n5l4J38j1Rj55M6
-1837CJ69k60k6P7j24Q0MK5o0Q0j6j98L03L24P1k90j96M4j33J35R8p7L55l06J2j58k3R3L3
-1808C9N0q1R9m2q7k0QJ25J63r3k86J52Pk09K19j2j56J29N6l8j83J80l7M4O6j26RL8j0N8j48
-1777h6N5J7n5o7J50J16j58j53Q4R1O9O6Nk97O3Q3q4o7J18J25k8k62J22J5O8Qlj8J14o8l7
-1746a4J07o3j35m2N8P7n5r0M2J17K34j89j16L7O5p3M2j6N7O7m4J27Rk28J53N1j08k1j50J52
-1716E1r8J85j67J04j08J23pj37O7R5J08j60r2P8R8j77k7Q2O3r8k8K6j03K7k9J70k9j0l4O0
-1686C3j25O9nn4l9K47Q8j04O8p3n8N6l7l5q9O6K31q3l45J04m0M1J23k3k3j19N4K8j64K08
-1656@M7j38N3N9O1j94J30O1l2R8n4j93n2m6J00J81n7j0J25j48J53R1k65K6j2J13J12k28R3
-1627G4q4q9K22J49k39j76j2%J9K28l7q0O6j28p7K48J50p4k70R5J27O4Q5j65n4r6j89K57K67
-1598B81j73o5qj05k4q4K09J87k50J03j34Q4j01J6R5P6k02J16m5o1p2J40K6j52L8J58O4j53
-1570c6Q6K45%q8o2j13r1M2p2K13J54k18p4K5j04j39N3K59p6j40O1P5j07M2N1M6j03l3K36
-1541A32j70j47J60Q1j55k5Q2J30O3M7n7j73K05L2j79j57LN2Q6j93J22k3n6J70M4l4p7m6J21
-1512C8jJ7n5n4nk2Nl5J35qp2J54K7L3oJ2k8k92Q5N2J2J49n9q0OJ36k2q6m5k0J4j35L6L5L1
-1477d8K4J33m1l1K0K8k28K29j37k7m1J3N1P5M9M3j49O4m7J76j65l6Q3l4n0J60Q1j07n7j40
-1447a09j3J51N5l7j74M04o1j76k68K48Ql8J26j29m5r7J44O2k5m6JJ41j93o8N1J09jp6q4Q9
-1417e1kk7J75J95k20j85J41L7j60M9l0N9%l8Q6j52p5J91r9K86k20l8L8Ko6J10R5l3p9q9J2
-1386h8N7K48J1k96J84K1j90p7j9J56LJ2M1l6n2j25l1J20K2l9J73J27M6k13p7J44K8k9J02
-1357B23j8k88p6L5p2P5R3J9p3J40Jj76Q1lJ07j00r4J64K75j02k81J9J57J07n3j15l2J65L6
-1328B14q7j39R3j26j2j67K90k6k46M7J48K26o0j00O4j0m6m2j66J04N8o9K7N0O4N3P6r0l8
-1299I0j66q3R6J60M7k79J05M2j17J37j20J35Q9j2p0j35N6P4L3l8m0l8J70R5O9o6o7j2j05
-1270E0k31J34n7L8P4r9P0j19k2J55L1m6J7J8K8q6o4O6ko9K12K72j23j85j80K38J98l18p9
-1241g9J0j23J10j17J19L64Pl65j42N6J23M5J34K1k42L7q5N5O1N9Qr8m0n5L3j8k7K19K4J8
-1211A12Q6k29R5L3o1Q7L01k0o0k86r4O9K02j02q2j5j29P1J47R8l0l15K78r0j09J57k0p2l0
-1182hq1m8R8j5J62N7j62O5L2j24lJ37j33m7q9M5l5J35P7M0L6j02p6K6q7q8J47J53m4J29m3
-1151A54q9q3jq8J83l7j29K81Kj67j21O8L2q8p0N7J24r3J69pj32J68L05l06j61N8n5r2R5j52
-1121a75J19M1Q7j06K72q6k33k9J46K8j20N4J7Kj4L1O3l6r8J01j31j3J37n3K22O0k94o4m8
-1092a20P9n4k7J19N5j50o2J09J12k16K7Jl6JP1J93q4J20j57j63K33K4k18mk0K2O1p6Q2m4
-1062a22k9R8J0K1K94j45k47J20P1p9K1J47k9m2J6J45k54o6k7J68L28j05l03j31K31lo9o3
-1034d4r0R6p5J12k3m0J6P8j47r5J12K33J1k29M2L8N1n6KM9q5m5J74j68J38O5j62L34j43p1
-1004G8J6j27q6O7J38L24K3l58o1R9L6J85o0l85K07J03p9j3J69k55N0K3p7m4k41J87K05J5
-976A39j17j52J34N7O3j64J4M1l4J12K8Kl3j27L4J00Mj45L7k1j09K8J09m1J8J23K75r6k32
-947D7K7Q8k8k17J01J05j18j24Qj31K44P5k7J9r7M4l3n4R9o2J34o0j64J45n8n2R9j8q8J5j3
-916i4Kl8J90K34k35M7J77k63R0j64J08k5Ml0R9k13L3L7L9K31j08j35j11J36M6n7Q4j97N4
-887e9J3q4J18l4Q9p5k00J85M04k7k36p1M2j34L5m5P1J32j25k4O4l9o6J92lo9J11J84k64k79
-857a94J19P5Q3N3P4pj91L32p9j62n1l1kj09LrpK2O5K4K09n9j82J6J18N1k96J18m4Q4N6j71
-825i2L4r9j8K57m6r2K82O6k17j62M2p8M6L6J34k8q6Lp0Q9P0P8j44O2ON6J45k7j14j98j1N3
-793b3R1K6J6n5j42N6R2pj50Q4J8o8R4j85K82J00q3n3j90J53L1j69r2J36J21j22J22P0j01
-764E2j00P9j00K41O7j01k66N3J78O5P2j89j38P9m6r5k3J87J59k16L1J16q4j53J04L7K52l17
-736e6J6mN5m9j85K03J35J0j37k7O5l2n7o1J49J00j7r4p5J19p8K38J90j50k66m1j45J35J67
-707A08j27J03M2m8R0j53J6K7M7m4m3J9M7l5r7j49J33J61n6p1N1o0L0Rj45OJ54M6L3j73l8
-676a17J16O0j20J0P6q0J82j52K6q2K7PQ6K7N7O8j8J52m5k79p2J73m1j52K07J06O8j75Lj73
-646e5pn2LN6j1j04O5J10J7j5q2jJ53j90K49Q58K18n76k84m04K6P5r2j0Q5m6J35j1p0j02L0
-615c2j70J54P4j48M4p4J07Q7J16j9k35J61O1n4j53Q1J74M0j53pnL3nJ75m3l4j06k34P1O0
-585c4K8l1J20k21O0m3P8k7L7J04j50J9J20j03KJ66n2q0RJ09K1m5j84M3N2Ok2m7j1J21l6J34
-553A43J17k21P6l3n2j32N4K3R5k7p9q6J89O7o2j52J21n3k5mj30K17K45j95k09J00j2q6R1
-524b0j05M0K63j7K5J03k96j08J78j19m2M6K40j23o5j61J53J5k3j26%n1J23R5Q6j02j13R0
-496a4P0j12l0M4n6J60o4l2M9J11N8j68l4P6N6L06N4m16n8n7k9J14j7k9n3O7M0pj80K12k0
-465D1j88J97O8J5j22j27P1k5k0N0n2J04J35K37N8j87k67K7j62L3J23jJ3J5P2J32j74q5J52
-436A33j90J31p5o4J08K6j15J03k5n0LMj00Q2M8J4J23k9j28l0J31Q4j45j38K3r0Q5J05J50
-407A74J0j80r3L3P2L2R7R1j70L56j03l90P2j16N9J35k56K10q1r1L6kJ05l5k8O0K71j35k53
-378a20J5j2K85n5k73K77r2q6O4j15J38R7n4n8j9L7l0J7J8P5j57k10J77J66l5MM5Rq3R3k27
-347a09J58oj64O3Q2M2p9j03R1oO9j20J6J36M1k32Q3K0j16J16o2J51N5q8r4n0k4K8m2R6N6
-316HJ50m4r8o0o0P5j00n8N7J25K8n8J96n8j30M3j09J48j77n1L7L4P0J10m1j1j17j4K04M4
-286A43j64m8J24o3L7j8K08j72o7MJ12J58k56o2J21j0K35O1k03k03K17j14J5P0k03OP2q4J55
-257G1J23m4l00J05n0K13n8kk0K2n5n7l1K8l0l5K05J29q7j73j4Nj11J26J18mq5qj06KRL0Q0
-224dJ5J99k4K9l9J53k73L3o7mo2o2M9j0J44r3j46K29j46K9J28j51j8K19O2k4j38M2J3r5r0
-193a02J28Q8J4j25j34p2K38rR4Q8o1k01r8J4J23R9N0j47l9o9nJ96K54k97qp5m4Q1k5J38j14
-162b0p0J22P3j78K5K3J46j30o2l1J39J5n4J9K9j28J34J19j79j18J10P4j37p0L9Q1J87j6n2
-133I0j13QP6p9q7m1L7lK5J93K39k44k06R9N2p4J19P8j86k2l4K32L7j70Q5j32J34k02K25j75
-103c9j06k7J29J12j15L3O4m3R1j31R6j67L4Q1j08r1K29q1r8J27j1K0J94j56J62Qp9n2L2K12
-73C20Q5l39j82N5M8p3J74k09J45Q5j4j28J10j16j56J13J26p8J8K93j62j66l6q5J70J7Q6j35
-45c4N5j51M0J21J92R4k49j52Q0K0m9j33L4N3j04R8J24POR0RQ6j56J20M5k00n2Lpj49J02o0
-13a17M9J9J96j15j35M0nr0K5J3J62L1j41o2K32l2j50K00N1J9j04k17P2K20n3j31p2JL8J0
16d6m5k4J69r9N3J34P0o7r7l1j6J42r6j23J24N8
32A06
##PAGE=	F1=24207.916504860855639
##FIRST=	24596.97802734375,	7686.668670654296875,	-0.67492562532424926758
##DATATABLE=	(F2++(Y..Y)), PROFILE
-2014h4q6M9m6J7N1N3J%j11p0J82K21R4j03J8j12j28k9j8N5N0p9m2J59J76n6k7j2k32P6m5
-1983g8P7n2l1j2J29NJ07Oj2j80r4On0J08Q8J45j00P9n6j25Q4Jq7j22J15l1J03J01j9j65J04
-1952D4J36l10O3n4N3Q3o1k47J74NO1J9N3J22j61l5J84n4p7J11R3j5j06K1j3q6Q1j08O9J43
-1922A88o5j44J00J35j61j39M5j22K07n7j10O7n9M8J79p8k7Pj37J52m4K63r4j47O6j18J09
-1895F4J2K3l9p0M9j2j51P7Q3K7R9M0k65n7N3J10K9j98K90K90k43k29L1j7j71J43L2m9l2J72
-1865I1j32NK01j65j10l6K0R6m0P0p9J64j22L5O0j72K38r5p4j1O5m7k6J12R9l9j34M4J45k38
-1835g5n8J19j10L4O9Jj50J26J6j47J42L68Q1l12j32J01k53K02J07n1K77l09K8k07J63O1o8
-1808B3N5j15R8k7r3j1l0J58J60j10k56J85q6m9J96Pj33JL4K6m6m8K3L5O1j53J4M8Q2O6j94
-1777g9L5Q3n6j67J36J18q3j26M8J02R4L5j7k67Q5P2r1o3Q5P1J8k01P2M2Q5n0N8n1P0m4l0
-1746a6J19r1k16Q7J18Q2j16r7o1J61L29j75j27j11J65m5k0m8O9N5m9J43%j94J24N6o0m5j55
-1717a18J33r2J59j43J83j60J36K2j27m0J01J40j11j61P9O2k03J5Q7J23p0j8N3j28r0K8J76
-1690C6n8RqN7j03oK9m0o0K91P1j02P8j08n9O5m7m6n3P0K03o3l05J29l7N7M1p7k5r1R1M0j02
-1657a23R5N6o7K3k1Q3j40M5J11L7J02l2k17j68R3J2J41l7N8J76j33K8J49k36j0l0M8Q1k82
-1628a58J58q4l8J84J12j64j39k9L9O3J67J8j06J03j07p4J68J32o8k39O6J64Q8O1k44J0n4
-1601B9k09J86K92j69o5J0j04p6j2J65J77k39L4j46J68j04nJ40L9j98P5n1J2p4P8N8j02qJ15
-1572A6J28o0m0J85R1o1r3j50n5Q6p7J75J54k02r5Mo8r0QK93l0j94l2N5q4K7Q4O9r0j10K56
-1541A00j44j06J28J33j98k4R0Q5N6Q0k6j98J59L8j41r6m6P4R3j94jJ15k5M3N4K5n2n5Q6K1
-1511G4L6j55o1N2k4K9m8J14k6PJ43k5Lj4L1k8k95Q8J16JJ01q0l6N3J65q4j13Qk0k3j26J0
-1479a27J17M7k4J45l0pk5j9k36K07j35l2k0O8K9OQ8J26j97j4j3K31j98l9N6o0kJ67N5p3r3
-1448bj52P8J81Kn0j33K89q9k6k25J10L0o4J94r1m4k9r2J16O7q7m8J68j40j03K9J21J8o4r4
-1418a30J20jn3K18J45k40j63J28J00k58K4p1Q5Q9k8O2j98P9J98j77J50j56m1P8m5o6J02J36
-1390H7l6j82j04K23Q8K02j5l46J70K9k09k6mP2O8M9Kr5J0j37LQ6Qj3J75P8P7j48r0J36mm8
-1358A06Q5o0l12L8m5q1J9K19N4j18R5O1j43J13J0Lj62m0K56K54q3l25l1K13K4j32n0R3K24
-1329B85pk44j30J64j22M0j40K04r8k04J12K07J92k2j19P2o7j06r2j79K51O2j25KJ00N8J03
-1302A97J42j54j76j69MJ08J34j8k11J21L4q3J26j07K5J03K5l3j32K3M7L8j3RJ1J62M9L8r1
-1273B09n3J4j41j83J60q1k6O7JR7j50m0J54Ok6%L6O1j02r2L4j0k6K32K76j07k07k28K82J65
-1243C22l81n2J6l5K8l4LM09N9l28j14K0Q7N9L9m9j95J56pk7o8P9P3m2p0q9K5K7o8J70L5M3
-1211I1O1k13M0K6NJ65L46r9j74k45K0Q6J73j46j28K8j03RJ15J13l5j50L20j93j37J53k3q3
-1183B2J0j21n5Q6k0J33R5j63R6P9j25m9J11j18m4r2O7k3O5J33N0m9j06j4O3m0p4j3J60j08
-1153d4J58L6p2p8l4m4K33r5j84L10nj48j41O0O4q3n4N2M7k3J96o0j97K46K60l02p1O4n2j55
-1123a16N8p9P1L9Q9j94K88n6j99kJ38O2j04Nl2QN2O6rn9o1R8j15j48J90K6J58N1k14j12J1
-1092i0Q8j66N7J56jj79RK9J40k14J5M4n2L2O4J06q3J51j79q3J90qj84m4Q3J6Q3j18J13k7
-1062e2k9K7M2j6L16r5k49J07O4j15M6J34m4l1J9J25k56l9m5J46L33o9k86j50J59j2Po3j37
-1033a63J41o2J44o7p8J27n0k61Q0P1J66R4j72m3jN2KJ17K0j82N7J40j62J05J9r4L10k12l0
-1004F8L6j38j37J36J34L08K2l19k5J02mJ50r6l92K19N5j03N1K34k35L6l9p5Pj62L0K46M4
-976A53j10j45K4P8O8j45L8K4j7J07l7L0j1j31P4J09k6j66J29O3j31j02J44k6j8M7K27k5j28
-947I7L1L0n7j23O4J11q9j55Q6j93J84O8L1M2k17J05k0p6P2l2J21m7j92J20o8j7J36j2k4K3
-917aj7q4j0J28K70k06qJ43k16Q6j28J25j6n4RJ31j95p2N1P0K46n8r1j42Q0O6p2N2k27J28
-887a2p7p9K05l4P8r1j66J67L57m7j86k8j3j88J13j18J76J46j69q0R1m5q1J59M6l8N2J22k33
-858B7k06P4J33M4K1P7J1j94L57j37k08K1Q2l3j20K7j8o7M9N5R0K03j67k36Q4K02m1k00J64
-829I4j26O1K2k09J14l7q8J86Lk9K11P4j12q3m4j30P4n6J90n9j14L8o5J13M5Q4j30J9J2J19
-799A77J55q1j59j72p0J5J77L1jm8q2O5Q1m9j85J56M0j17N9j68K68J62p0r2j77J97j0j40q6
-770a24O8J16j10J82N3j38j30L5o6L01J04j39k79J01J09L1M6j46j88Q6m1j7qO2K39j08M0O0
-742A39j54n5P9m7K40k72Q3j1o5jj07J54P9o1r2N7KNm7pJ44M1m9j05L6J06j01K00K15j42l07
-711d3kj37J09K62j82J31L9j10J71k41k3Q6J3k9m4j7O0k7p8r7R4J39l3k6Q9n5k4p7j30j7K14
-680A5P3lj55N6R4l4o1q6R4n4J76j10j5l6R7QN9o2k7J67rJ36q9l23k1K02l1k61K07K32J28
-649C67k30n4j93k1K3m9N6L5j13O8J04k6Pqm4J02j54L53P54K10n23k69m63R8P3j09k9M1r9
-620i3J83N9j14j34O4j17J82M5k12Q0k6l2R0K07J9k65Q9M2k4j53R3J50J15j19p1JM8n3K06
-591B60m0o4j17j63N0Q9L4m0R5j77k8j0P3j5lJ24r1K3N8j32L9J36k7j40K6J65N7l1k00rK1
-560c7R6o5o9N5M9m9J16J15j69J09m9p5j03P3MJ04j00n9r5J70K3m7q3O1k0k3m1l8K17J96j89
-529G7j93J05K1j65Q1j17J59J87n8L6O4k40r1J52j42L7K5K33m0j63j18J66M1k6r2L5j32K3
-501a35J35R2j11m2Q9L1j20q6J18p2J87j7m2k7J13P8j35m5N7P6L42O0m99l2o9k9J27j0o3m9
-471g8Q0ql5j1K02r7j90J92O0N8j13j25K0l7M6J7p0J05J84K03J6k02k63M6j70O1J07Nm3mJ83
-440A39J06j54j61K15j50K2n5l4J20M7j20J20%j60k2Ln0R9R0L3J15o6j33jR1M2j53j62M3q
-410a44N5P6J89Q7j85j33JJ47N7K8Q5k05L98j17m38J72j23j03J62j57J54q2o3K8j5J60r6j14
-382a76J58L61k01k79O4k3K75p7k38K16m0r6O7j09O9R0OK9r3l9O8o5qJ11j72j26J29J90L4
-353A25K4k8jj21Q5j84P8O7j61O5M5L9o1p0J02l7Q0j19P7J45K6k81N7L2q7O9rJ44Lj07q1m8
-321a32NN1p1J36L7J39m0r3l5p1j6j25n1J72J14N5r3J09o8k5R0k03J50j25mj3M8PQ2l0Jq7
-289h6l1J77J04r6j40Q4m9j9O3K48j91n9J9J4J72k39q9J14N0K33Q3k23j74J76j29J16P2k44
-261d4OKJ9J64j3p0j62R3k09J85J6J28m0o8k8n2n8Pm3J26R5J49j11j28Rk3r5J35Q0K6q6m5
-229c5k7k3p5P7M0R5J82pJ2n3J86k67n3l0k3m0j7L1K6M9l2j35J80r2k2J01j24m5K48O6Mj07
-197I0j3n2n6o5J38J11k7j46m9n4J15j8J11Q9j15j41l7m2Q6J48N4j87j1m0J4J30K16k91J21
-168G9j56J7J08j47J33q4j4J48P8j80l7N1J55j44o9J5Q9J0k5r1J28p9J23Q3k36n4J24J03j83
-139e5j23M5O8K24P2kr1r7P4o4j00j18L2pP6K06K54k40l03J44J7j8J57K5k36j4kJ84qj35J56
-108A21j69R8j59K08j16j36m2J32O9q1K9P1M1Q5k08Q3j27l5K07r2j44J80r2N0Q2n8R0R4j73
-79HJ60K8p2j4NJ10O7k42j06l0M4p3J86r3J30L8m1p9M5j30q4PJ02k2j23L16n9j13Rj13J22
-48a7R2n1j26J48j03q7K58J03J34k88j63J09N1p6j12p8Q4o8J15J76mLP7r1R7j54J18J15j28
-19A34r5K2n0j55Q6j17J24QK42j12j62j4l5q9J27j1K13Pk37M3K30r5j56J55R5kj76j35M2K19
10A06p1q2kq0K0L7k7r3J94k3J9J09P4l4k4j51j3J10j4j35J65P0
32A55
##PAGE=	F1=24183.600159705674741
##FIRST=	24596.97802734375,	7686.668670654296875,	-0.44656950235366821289
##DATATABLE=	(F2++(Y..Y)), PROFILE
-2014e6p6Q4KJ9j03P5K4m5j02L2J51K26J20j81%k2j41p9j0N1Om6l5J97K26q0p0K8k29l3n5
-1983a22Q8pl8r5J31J7J88N9j19j57%Oj19R8J14K14j2L1j25k02J01O9j14j33L7J7P7J85l9
-1954A50j32j5J68k43r0K8J60J01j67l27K15O3LP4N1J04j52JJ88p7r3K09L7p2j08L8n7j01
-1926d4M0r1J48J43o3j84O3J13j26n3O4j71K49p1j94O9K7L2K00j2j62J8j31J82l3J58j15K3
-1898G9L1j13R2lpJ1jJ1j26r2Q3R1Q0L3j5k27m4K5J03Oj53L05K23k32j90N8j2j86Q7P2r2J06
-1866CN1j98J14J77j88p8jj7J10j23J20j79K04o3N6O8k17J61o7j0l9O5n1J4M3K23n9j31M3
-1837C1J25j92j12J61n1m0J10qj17M3K7o3m2L44R2k88o4J54k25J25J03J3J99l01M0k36K86
-1810A14J8j33N9j52Q5L2p1Qm1R6J43r7j84J43j06O8J68K8j23j10k0J69J4k28N5N8O1j81q
-1781a35N6J44P1k09kJ57m6j37k3J19J2r2QJ33R4j0j7k40Q9M3q7l1Q3k2N0j36O7M3J02j28
-1751d4J22o1K2l6j9J19j11j86K08N0R4j48q6p5J43L72j80j47j01J46k5r3q4Q9L1m6J41nj36
-1722d6P7M3k8m0j23J36n4O1j12K43j93J24M0q9j33R8J33n0j75K1K9j52R4J3J36k6K6J00j29
-1693B4j72J2J43p1L9J9P5r9o2N2k7q8K68M7p6R8j27q7O1l1m2j9P1J61k2k84J32OO4m8j33
-1662a16pk1Q0O2k6mK0Jjj00R5m8q1J70J12P3k4j89j30J01q7J02PR1K26r8j36J80j70l6p0
-1631b4OL4l06K83j48J5J36O4m9p9p6Q0R0P0Q2j12J20k3j18P3R7n2j93N8J70R6L4k91P7j2
-1601A02j39L7K54j39l8K4r8j03OJ37J55k01l0j08J73q9rJ45%j47K3o3N8m8k6J16l1m6Q7J72
-1571A74K0j22O8J73m1j41j80k7J54n6J48J53j80j29k2l5o1J2L12j7k35p5L4r7P7N3P3p3j30
-1542a70J91q1o7J13K45j29j59L6L9M3J14kj72R9K9j28rn0N5R5j88n5K12m1o8Q3M7k4n5M7
-1512E0M4M4j93K8%l7L5n5O7n3Q5J52p3m4k7N7pk19L7J44J3M2j12pQ7J96r9j78O2J2p1n8r7
-1479a75K07P4p2J36j9J5o9o5j63J21j38J3M5O3j3n6J38K02k32j23J7K82k31m6M1q3R6J36
-1451A01J8n5j31r2J10K07n4n4q5J52r3J18j73o0M4l9K20o9j1L2k17J05J44j23j24J90m8j37
-1423a24j7J24Pn7o4J42Mj07K56R5k54q6Q1J41k62No6M7J38qL2k31K02J81k02j7r0l2J01n9
-1393a20m2J04J52j9j90o6K25J06J37k7l04Q6L4j79QM2m6J19O2m8r8M3j08M0M4rk7J39K8J11
-1363A97q0q1J09k4p5O7r4j24L2j00p8P6J77N8j43qJ34j13J76pj05k34J73J90K27m6l37l8
-1335g1K60q5k05j0J98K55m9l51o7J75n0J1j26J12j35j9P8K09J57K0j48N7j13j45p9j5J82
-1308D6L9j22k0Q9K3J71J92k14k82j18Q6J03R0p8j43J18M6o0P2o7q6R5Q3%j11P8L7k6l3N0
-1278E8O6J96%k8j38m6N8j43j30J64r5j10M7J13J03j30nR5l7Pj6M6R7j33j03NPj3K32K57j01
-1247C23j93k45K80J29m66K6O5N3k1oj11M15R9k92p2PL4O3m3r4j04J96P7j5j87l9J55M2q9
-1218a3j27L7N4j06J15N5RN8j23pl6Q6J90L66j66k47j85J08Q7J40j53j74P9j00m4M9J25J2
-1190H9j5L29k58j64J23j5o6L9j62N5J6r0J29R9j51J24J15j03j07M9j02qo0P8j0k0J74P6r1
-1161G3j21M8Q7k1q2j12J30j32J89P7n3p5l9j2K69j45k36L14l4j42j30P9J04p1k7K7n5P7J99
-1132A86j19k16K89J99k75K2O5n6j66ln9M9N7O3j60K22q2j18K5J05Q2p9Kq4j7J40Q1r5q9j1
-1102d2R8j8k02O9J08R6L7j32j58O4Q8j41J6K07lj88Pl3J59j60o2Q4l7M7J1%LJ72j93k5J26
-1071bn0j07l6J29KQ1j37J30J8k9n3O1RK95n8k54Q6O3j45O3J11o0oJ0Q9k36J7o9R3L30l5k60
-1039E0j53R4k9R4n4j74J75n0J80r7r5J73j15k64J25K7N0J74j12p9l1NN5K35qk51J41R9j79
-1010a4R8oo7K69k54J5M7j33j30J75J18K62J3k51J6Q5m2J09j33l84K08P7j02R1K87k49jq5
-982A9p6R8r4j54L11L3j02j27nJ7R6j23M5Lj9Q4q5R4J1j26O3J38n3j87K30J28j44j86J52l0
-952A1o5k4J76M2j5K2l5n3j7oJ31m4j92J57k08Q6N9Q8N9l20J57J4n0j7JP3l6j67P6n5j4J90
-920B4pK8K9l1j44J9J4K86j42o0J15j65R2j06J48Oq0KJ45j60j76P4J01K33k3m8j48L7O8n1
-890H0K7j93J27j15o0K00l5N7r4j09J35K77n7j10Mn6k20J39j52K78J44k09j03R7p0p9J19R0
-862A12nk5L6j64r7j0K02j1j0P2L8j69L25j97j90O1J99n4j38N4k4j21O9O0J49J67k69k64J29
-833g5K61j28j6J30j83M5J1k48J92K1o2O6L7l3J29J08l5j1j10j52J21j66J90q1r1Q2o9J12
-805D5K4P3r8j0J0J59J53j31k07j21m9j04K52L1jn8l6J01O9p4k17K31N1j14l6j09J98K12n0
-776A94j11j35K03n2j10n6k8J06q2K22K0j50j28n0j9L44J10j46k07J08L1NK3r7j33j8l5P9
-748a12Q0o3J79qO6Pk21N9N4j26J98j80J44K9k63L0nJ08K8j08mQ2p5M2k0N6J42j6p7j20J13
-717A9Q2j09J44K00j33k94L5r3J10K85k15J53L9j64K23l11p5J51j9k4l3n8N5j5m0k7L7J12
-689C5k3J2J17n4m9j16k0o0J77N6l1j16J88K8j29K6j37M7m4J70l2o4lJ67j5L4j27j10K59o
-659A80J02j37l33M0K13j9j98J71K67J40k63j22j83l1J03l7k3J13j04J7R4m1PM1o4R4j11K97
-631B13O15J92m08k42m73J85P3j43l2M4j64K06J12j45j57O1J1J73j2k42J10K3j46R7K79Pk80
-604d3K1K3J2j62J32Q4J64p0j09rP0j08K21k3r8j12q9L2J14J8j8O0j46p5K0O2lk8J09j9j7
-573A3j5j25J06P6Rj68L1J90R8j6k18p1L7J48q1q2R3j6o4R9J38j19J03n9o3p2N5%J10j52q0
-542i5p2J29ll7L1p0K5j9K9J1J37J48j67j56R6M4j38J7o9J58R1r5M0N2j77o1Q8l9O3l3K16
-511A44M7k59l8J57N1l7m6R1j34j35J14J13r2jQ5nj18p0J12r9K38L6p1r9Q5R4o5k3k9O8L72
-480D86P8n46J4q9k8J31rp7o6J10m2n2J38J57j66j74J62N5J18j02j32k6m7J19K0o5L1K13J73
-451C84k4j83k53N8j50L6Q7K5j00%K75N3j08k35K69r1r1j9rJ07O4j01J12N4k11n4j7m0P6J36
-421E0N4J08q8j31M0P6nj55n2Q6n5k4L4K31J49j94j53k3K00N1n0Q2k05M09j08m05K05j23j86
-392a82J40p9Q8o9j9L0n3K00j53l7R8M24k00k69K1k6K54q5j79J08K8r8P4r0k3R5J23R2j41
-363G2r1O5j44N5O6j67M9M5J15P3N4o2j7j46P5j49PJ38j32M7QK2l2n0J05l5O1q6J10J33K1
-332B10k57mM5p4K4M9J22n5j18n0l0L4M6p7J37NJ47k8q8Lp7p6p8L5J26P8O8r9j0j00J23J47
-300A78j98J2o7K1m5O4k2K2jRp0l8J28J64j5j68l8m3oJ61K31j94p9K6o6J49j70q9N6J19K27
-269B58R2k55q8J04j52K52Q1k82Kp1P6J50j32n2m0N4j77oJ00K55n5j57k2l5K5q0N8J29l9J58
-239A51j03m7J2m6n5J15L3N1q5q2N0m9k9M3m6J46J47RLm2K14k40j55Pk3QK2nL3j0Jq7R7l7
-205Am8P2r7n0K30P0M2n9q5j35L5o1J13J30n1j62Rm4Mk7J67O3j79pl2p2M7J92M5k30L3RJ2
-172f5M3J83j79J52k19P4J08k43J03o7N9J69O8j67p5M7J62j43j9K0j1J4K4j65K21n2Q3L4k32
-143g3J0J11R6k03q6M4J7K21J81N3o0j90L3o4j08j38J1j0J08J91K70k39l42J87l3L0J72j3
-115A76k54j9K0J24k5j21J96j76P3j16J80n2r2p7O7N0m1L9N9Q5O2k24M9p6r1K82q1j58J47
-86Fl8P5M2l1R5Lj60J27L5p8L7j6M3M6j50m9j21M3k3J68L0J04k5n7j3j4j51k0pL4J6j44K07
-53A4K7o1N7j00O6J30j35j36K22k6j23K43K9J46k99j47J06Q2n3q3o5m5l5J25K01j1J2O3j89
-24A5P9j25J31K08q8j43L8q7j71R1m4O3j9K59q3j88m7l5q6J90n1K48l8k68J39K27j44j75J19
4A5J25l0k06l1m8J96o0k0M3j40J3Q3pj65K20M5n8R4Q4k2L5k28KO3Q0j16J32R3
32A92
##PAGE=	F1=24159.283814550493844
##FIRST=	24596.97802734375,	7686.668670654296875,	-0.19568963348865509033
##DATATABLE=	(F2++(Y..Y)), PROFILE
-2014b4n4J06K5J2j54J3L8o6p9R2J28K17J20k41j2M8j50j06mN5LL3j12K13K64n0j23L1k08
-1985A5j16m9P6Q4m6j26M5K6K37J26j76j57Q1J1j98O9J78K34N4K8j99k46J04J26j04j26j32
-1958a81J10J9K48m7o9r5J20j35l5N1J37P6l01j77J25Q4o7J22N4O8j26N3J59p9j07K66Pj13
-1930A67j18N8n8j43K6o8K00J16p4k02K9J02p3mQ1j92K62n6k43J32M1j7K31K2k87J0n1J61
-1902E2l1L2p5J51k1q1O9j6l8N7N0k0k12K3MJ36J05m7m6j79k9j2J09l4j13K97J50j99j28M2
-1872dJ8o9n3O3q6K14n6k56K19J66j82j17mNJ47n2l3LJ05p0J5P0j80j9j9N5r2R0l5J35j24
-1841a46L25o5j34M7J16j34j75K00K6r0R2rq4k6M1J3r6J59R1k18oJ79j52K5P6J06J53k98N5
-1812G1k40L13k8j65Q0j57K4J29k3Rl6j0J17o6j47J03m0Q7J62N9j29j74r8K93M5k47l3J19
-1784A8N3j69m9N0J47P2j94n2K46m6q3r3J3J14p4KJ66P1o2Ok02M9No3J2J00j07M4p1P7L6J09
-1752A25j96J72n9l1j8qJ05j18n8K02m0J33j57r6k2J17L44j87j65n7J22qj74j17J14Nl3J30
-1724B5j3n8K7Rj5j0n6J62l8j9r8K67k10Q0N9m6j62P5P9J3j21j02J1K5N5kN9K0Q6J33j38j86
-1692h9n2Q6o3P9N4R6j07r3O6l2p2J67J8j7J15j28j42M3Lk0J1P0J10L2k39P3P8P1j37j83O1
-1661a41L3M0Q7L3p0m1N7k4j17M9Q2k05J93J60J7k2r7n7N7j60P7M5Q5K72n7k71J63r2m1j24
-1631f9l4Lj9K13k01lN2L8M7n8r1J15Q9l2J62j12J12N8j58j5O2k7j43O5J52Q1Pk86J26J1q0
-1600F5o6J58r7J8L9r0j26j1J19J36j40p3l5J06o0%J11l2o0j1r6O8Qj60J96M4o9P4J91Q3j59
-1569A31q7K31l1j91j46o7K37j5J27J40j48j56m8kn6K7L31k0k78q7N3q0Q0LN7n6n4K2Nm5J10
-1538a3L40o9k71k9NL3J35Pj14N3J7j50R2m2K6J15j59n2J92n5j41J12K1Ol6QN4N1j36P3o5
-1507Ho7J9n7K7p2J40J70j15q5k5Q5K8j68K3J22L9J1j60j1J02K23m6k75R8O1r0Pj76K36R7
-1477A49j28J11JL8j06q5m6nj25J31O6J1o2r7J78K66k58k26L3L19k37p6M1oJ24P6k6n1j53
-1448a43M3N2K30r9n3l1J2p6K26j12k08J8N1J90o6L9Q3k44N5K09j40k35K05N4j51p1J11k7
-1420g8m8k1J42K8j64K72N9k59J8RJ66k27mJ1OQ5JL9k31K54J48k05j59pNO3k9rP3J55J5q0
-1388B8q0J31J03N2k4k10pL2j12K5Q8j04J04N2r6o0L6n2P5J1k9o4P4qJ33j9p1P9l9r5N7j14
-1356a04J03Mr5l1J50K1L7j30j53K02r5K35k1j99k9J11R8J89Qk96LK71j91k00l4K35K56r2
-1328B53l36JJ18L0n5j19K5o8O9K8K09J36N9j84K6j25j24L0J9J00Jq4QL4p3K39K26k52l42
-1299a51%R8Q4O5r9j16Q9O1m7KJo9n0J49K5q2J57N6j27k9M6R7K48k6j14j96l8J02j05r5J61
-1268I7j08j18k9J85R5p1M1No3N1l0M0J26j64r8k5M4k9K17K13j08j43k30K49R6n42J58P8R1
-1239B8l9rj59L70J28k53j9Jk5N5r6j11mJ66J57K3k00k60K24J31r3j41L6O5j29O4P5o0O7j2
-1209b0k0j06J52J60L50k09k55j28J59P8J09j20k00J06j27m8n3J37Q3M7L32k74j79P0mk6M3
-1182E7j24J40o0j35J16N0j21J36J38o8j60l0p8K9pQ1jq8J90J02p1j21O6P9l4r0j17O3n5J55
-1152D2P0m0o8l6L1K94j87k37K41p1j52m7Q8J32n2j2mj04J37J63j62j58K53J36k25R2O1o3
-1124A22j41l0j13P2O8K5n4J52j91LL0M7J03n0J9r7o0K14O9j73j18N0Q4P5j57j08J60K9K8
-1095E8n3j66O7O9o6n7K49L7j75m3j9J27q7j24P8NL0o9m0J58J17j95k2P0k6m0o1J45oO4j47
-1064a22J40P6l0j10N9N9K57l8k58N8N9j64P5Q5q1K7QM6k12Q5j03L6L24qk40j37N6n5J65l7
-1034B0j92J96m9K19j04j15J70j12j97N0J1q1K37p4p2%j8OL38l3k76J83N1k15J33lr4K21k53
-1005e3N6M9j28n4J51R7K00pj70O2O0o7Q0j56l18J19J86l6N2K77k88m9r9r5K08m9k14L07l1
-976I0j03j01M7n7J19r9M3n5m9N5p5J51K0q5j5J76o0j79K93J65j39k31J28l6j08n1J02R8Q5
-947A29nj01kN2p8J74jk40K04k12K8M5J25O8l33J44N0k4j11L3Rk7j05O9k7r1K51J2N3M1l5
-916I5k15O1j12K59n4r0J07j21J01j04J67M3q6l7J32j16k36R6J09K01kj8j36K0M7jJ8j78J21
-887G1j12m7J55m5L0p4m3R2J74n2l5L4o6k24J05l6K44J30k50j05R8j07o2R1J14K0j05n2p6
-858a33J5o2K33o7j9M8N6j29K51k24Po3K87p6j56P5j2j63P6Q7J85J12l19j03k7K56j85J55
-830A05Q9k08M3K5k51K16P1n0J1M6p0L5J76j2L1j37j33J63k24J02r5k9J02n2Q3QM8n4j8jJ67
-799A87J49j65k48n7K8q1J18L4J0r3j1J59N3q0j35K05M6q9j32m6R4K48j4j11q3J76q6q8nj22
-769a39Q5n6K40k7j30q7r4JL22Q3j30q1J06m2k1Mo3n5j08J1R7J43q0J3N8J00k5k71J61L5j61
-738a11J29l6J58P0k52j59P8N9mo9P4N0j41O2J2J14J42n6j03j43J58N5j04P1J62j21k18M3
-710h0m5J32K39j95J65M3j85J90l18j39K07l0l6j6o5K2J3K4jk7R5k3K8J25n5k9r4K6q2J11
-680@Pl7m6L00n3k02J13j65Qq1J77O3j16J8K17m6K7j62j64K95j5O6j73j87k2J96qo7J87K13
-650C43J03k63j56j44j3R8k6n5J43r4kO9l1pL8o6Q9j18K15M77J60k68k12m26K65P3j85l1J08
-621H4j17Q1J40j58j75K8J43J64q3k33J45N9j22L2K62l5k55m1J6M1j53J69PJ77j4j28l2J05
-593A07j47J95Rj35r8l9K8J36j2K6L1j22q7L7M8J9l3M8N6q5r1L7O4KM1j11j7J92J35J1k26
-562A9j52Q3J52o4r0J06n9p3O9J77r3Q1o9l4n3L2MJ16j78j07rN2Pn0J33k03N3K6J27k2N5J03
-530A39j31r7Q2M0o6k7kP3k6j23M4P8j16j5RJ29J7r0J94J17k58J3J03M9n0rJ30j08j83k4J68
-499F0n9kO7k7j22kO0r5K87O9j10j61L4R5K9J8j23PL92J21n30L9j23j1J08jo2j03J40m2m2
-468h9K11R3k08j46J13M3J70q6j17p6m6J72O0l4r7K33J45p2j29j97N8j32l9O5N3j48Q2K68
-440A50qm3l04K98k7j68J9J7O8O1o4R4J08k13n2m8j9m4J71P4J07q2j17O9O9m4j48M1J03r9
-410c1p7kK70J92k07j68j6K10J8j23R0j81L86p5l28J94j11j34M3n0K1l2J3K1n3J91j79J13
-382el8M33j32k90l3k4K24p6j01l0R4r1J04p8q8J15K34J17j79j15k1j70J58k6j36J53oJ5R1
-353I9Q0o0k7j55O5j28k2J78j14M1j6j4jl3J11k2Pm3J25J14J9k05j9L9p7j3R3R8j09j29rK
-321a25M8L3p6J32m8J51Oq4L9q1l9l3N9O2K4P3p7j13j69K95J82j71j29k9J0m6Q0k0n3P9j9
-290c9p6MO8J80O0j54j76l4Q4J77J84j80j10J9j07R1n6j9k1J15K13Q6k95L4K5j84L91R1l04
-261F7oj08O5J09k13L2K6j2o1ml2L47p1k15m5K5O8m3P7Q4j81J55o5M9Rn9j6Q2lO7q7j23R5
-228A3p9M5M0j41J69J03J2lj1K37j91k54L5oN2L1k7J6k8Lk5J4Kn3M6p7kJ76P6O1k9j52j09
-195e6O6q7P0J40o4j66L7m7k0l5K14J7k48J15l2o6rK30K6k27P4J0j0j3J64m3J36k54J04R1
-165A17k95P9J4L1J88N4j38j13L9J61j38M2kr1RP8j94K50l0L6k2j42L5P5O3k01k7M5PJ74K87
-134C91J00k7k60k8o6j14j28OKQ9J60K87k39l11J87p8O8J58l5k42J1kO5Qj11J54j42O5r5J42
-104A5J8k7r8l4M3mP2K6R0J6j91J6k1j02K70o3j52J42J9L4mL7O9m6j25O9L0j09J08m3OM7p0
-71C8oj84LL4J56J29P0q8n9O5n8j76K2J6mK4lm3M6J1R5j01N3J24j97r9K48L5j10J59jJ29k92
-38C6j18J00J10j8p8o2j19k8J32J93j2L1N1k64L7o9J44K79p7j78M9j18j68J04KJ3n7K38k5
-9A28k03o5nl4J79j15K64r6j73J42K08j52j99R8J26o9j62J8r0J12l2M4O1j78L5J08Kj77K25
19@J01j39P1Q9l5P1k53J0L6J58r5N8J23
32A95
##PAGE=	F1=24134.967469395312946
##FIRST=	24596.97802734375,	7686.668670654296875,	-0.13913431763648986816
##DATATABLE=	(F2++(Y..Y)), PROFILE
-2014a7k7J21K6j4j65m1M2l9p2J01J12J97R0k63qR0j70j11J0P4N7Q3k18J94K91L0j78Qj73
-1985C0j53J0QJ70m8r7q6J8K46K05j72k04J42K7k32K1K13J92J28M8k69k47R4J67n7r9j34J3
-1957f6p3K78l8J7j03k3k2J28L0N9K6m27Q6NO6j39J41P0K6q6J06J02o5j06K78jj35j37P8j5
-1927F0j51J4m2J80P3q5j94nJ27j5rR2j79K40k7j96J56j4o0K54L8l17p2O0R7l1p8K0J72m3
-1897F5k8L0k6m1R5O6l3k38P4p5K18R1j28l8j41J3m8R6q1m8K31Q3j52n1j0Q9J6j42QL7K21
-1866A53j33k04K01J42j50j88m0O5K04J2j76J52J05j05m8M8q7j7j9q3n6Q8M3J76k14K76o4
-1839H1j40N7J15o5k37K18J12j11L3j3m7p0Q3N3o9l1K8j28K4J69o2n7K2K07J54l00N9k56K89
-1810A18p3j68J20j00r7K28K2Rm5r4Q9l0j40Q2K8O3J73J00j51j86q9K64O6j84j52K13K2j45
-1782e7n7L0R5P1j51j2K47p0j8p8j22J65p6M0J71M5j09M1j53l0m0j0N3J14j50lpP9L5R3k36
-1751a00K11o2q0K0JP4r6L6J53j17J99j50j35M7R9K62j70j73j5J11Nk43j02J16ll4J19l7K9
-1722c5mm5k4K9L2J92m8l5j10K55k19J2Q7k1j09L5j3O2m8j32rJ03J8M2p3M6J41J42j43j67
-1692c9q1k3l9J22R4J10j10j18Q1n1j3M6j7N6J05j09j83JL6J3M5N4N4R0j58m4J56Q4k16j34
-1662a88Q5K4J2J14O3j13q5Q9m9k2r5K25j76L6J77n1k1M9rOj98O1N2O8L02j6l30Q8k2k4j76
-1631a24n8J5J92K05k30q2LM6P5n0q4J26O3j07K53j18P7J13j79p6L3J0j03P2J21N2ok30J31
-1602A40J1m2j15L2m7Q8N5q4j53m1J03J28p5q7K9L1k4J1M5n5M6l8j13N8O2j10J03J08q5P1
-1572E2J91J28j67k37K44l0k25J1k36L17L8J03J11j00j57p2K7o9L6L51k9l18r2J00n3N1l5
-1545f0L3m3K9j43R3l9J20L72j3l49p1j7L8J24Jm5K9K1j86J80m5LJ56j09p2J34o5j61J12k3
-1515DM2j3k2L9O6l3P5j15j09j1j6J0q5J27J88j53o4mQ5N4j42L1O5O6J1k13j1P7K50N3l44
-1484i2O9J08o9M5j69J61J05j80P2L6O4j25l6K8j02m8J57O3n2j04r9J89L16k84k36LL00j93
-1456g3q6J8R5J08J1p0m9j57J69l4K54j21n7K5r3p5K89m6k04o2J09J10p4R0J13k54N2K63j30
-1427A21k62R7J39j51j10R7m0j3k7R1P7j55K17M1k58J29o9J67j72k7P7Oj2mQ8j94K46J03k02
-1398@r8l2RqL8K1J0J31M8L3j03N0Q7m0j6r6p7K4l8M4J25j36P3K4j34k2J0J8J02j3o0r6L4
-1365h8j2J00K3o6N1n9r5O7j23K89j1j02K4K11j23J3r3j92J39q9K68j8k36J46K5J0J29P6k01
-1336F3M7K47k67j44n9J95K29j34k08J9M6P6j17j09m2Q8M9m8K01J36R2k18Nr9m1J00qK9l9
-1307H9l5O2Nk24K82K46k55l56J19Q0M3N7r1j15M9O4l4o3Q6Qk04J67L4n8K26Q1k19K4OQ3K90
-1276D47l0j92k42oJ18n0o9J48j22o2q2J57P9QQ3r5o0R9m4K5J46j89q4n7Q2n6J95J55j29p3
-1246A00j90K12P2l35N5L4R5m5k5j50K87J46k11M6%r0L5j05r7M4J15K17O0j70k66P3K03q2
-1218B8j24J4O2j26L1P6r9N7O3j8q6J45R3K98k27k01r1J84O3R0o6j98R1j67lj00Q8J36N0L23
-1188C86k49j64KMJ7K0kJ75j31j20Q6l3q1J17J47l5j88q4k1J0N3O9jj09J68J14j7j00N2M6
-1158A31p7r4n6K4K8R3M8l5o2m5R9L12k16k16J24r4j81J15M7J51k3k7l1l7R3Q6j67q2J88P9
-1128A75j50J23N5p3j01j6k18J33O9j0J8J46l27J28Rk4J35l5M1q4o6K37L5k29j17R8N1J30
-1100A33j04j53J17l9K9J9j25KL1Rj07K64R8j48r0K8O9k4j31L5N1nj25J59R4L0j77n9L5J13
-1070B9n8j57J64PM3j53J36J35k4j36L5R5K23k5k49J3M9j76Q7O4j08O4K1Qk00J60j39k2L14
-1041B00J3k31j07N5p0J86k4j82K06n6K53r5j47J35o8j66rPj59K55o4m8N9M6j38L96n4k61
-1013f8J77Pk64K26Rj63J75j94O9M9j28K9J03O9J43l7r1J06L8p4O9j46k33j1L01K9K0K14l38
-984H6r1o7j45L07k7j77K76j22j26o7J05j5Q6q8N6j51r2P6J02J8Kj7j13J96j9j00K37J69j20
-955A79k39P7l6j14L3l4J22J38m7j62R3O2j36K44K2k90K15k01K6K0J29P0k67Q4P4j0j84O7
-927f5m9j5l8R0j3j29K33M9M9O7j7k92R0j27J02L3q2J15p8J05j20J74P6q2p7Q0o5j73N4Q1
-897b4J57Nkj12K7J0P6J5j82J13r9l2J11o4J2l3jM4O4l0K8O2m3j97O6O2J69J04k84j02J07
-866B7j45k5O9J07L3j59o5n3J16l8J83j03J0JM7r0J70j28J63k12K96j04j71R1K5j84O1J33
-838E5J92M9k89Jj01J38k11K75N8k01N2N5k57K28J11o8j0N9r8m7K43m0K9j15q7J92k23m0j10
-809a60M6R6KL1%Qplj0J48J43j74k84J5Q3l4j5L9J2j42qK25K3o3m8J72L7o3j91J1k0K54M1
-776A64r7m1J26j03p0N1j47M1p2K29p6p3k6ql8J93L5j12O7J01j03m6mn1Mj22J0J02J81q2j23
-745i0P0J31l0j77J24J2j39O4R7J37R7k24k30L7jk3N1Q9J3j71O0L7J67J28q8j29j58J68M2
-716F4p8j6J19r3q1j4rJ57J30j07J59M9j62O8k06j86J84j1p3K6j1j4O2M1l7p6R3l8K1J08n3
-685A6K7n6L7r5M9o6k0N3L51j34k30J71k06O4p5J05J34j67L7K33p5M2j72j15J97l2M5j79k5
-656h6j00J54lM7K24J46M3k39j30j13KN5l7l7J35p1lM2k9j7J5o2P4j44J50L64J08j47j87l09
-626a55K89P4k15l1J97r9l0J51j51j60j8K25J60j63j90J90N9q1%J83r6j80r8L6M6j08J71m3
-598c7J48M3j40n3J39j42J10N9j67r2k7M1J55n0R0J2j05p3M1L2M5k2m2J24j44q7J60j8p4O6
-568hmq4J88J50N1j99k19O7J43k7q5R1p0o3J1K02q1O9q0ql0OK0J23j88p2L1k5L7q6J82j90
-536a48j9R0J62p8j1N9q3l2P5RQm9M5qj54n1m1J50p0L0O9J15k8j22J63J56j86L1L8M1o0QJ41
-503B50o1j73j85K39rm0K0l3j33Q6Jm0L09P9j55k03l5Q3J22P2j53j28L77J91m40K3j67K5N9
-474a9J5j6p2P3j7j8K18K3j99j20M5L1J92n9p3j30l6J90J22Ok30K55J13j28p0r4M9j49q4Q5
-444i7L9q1O8K04o7K9k61J94L1j71L3L9L4J3k0Q3J35k00m0o0M7p8K9R8J10m7r4O8N7p4j31
-413a10J18R9j24j08j8L01K14k21j93M1J67l6j65J10j57L36k6k39J60q7p9jn9m2K2K4j6lJ43
-384E1j47K06j45L92l4l33o4k8J92n1j6j24R5q3J64p8j02J23L07J24k22j44j25q8J73q9q7
-357a33J84l3q3R4R5l3k2j55N5j04J2J55j27O5l5m3J2%J10l3m5oJ19J14Pj50K2K3r5m0J17
-326D7P7j48j55L7L2N2K9p1J29q2J01O5p8N7q4K0JP4Ll4P8m4j68k06L98J83j40k01m5l5jQ1
-294b8j1p8J68o5r6O5L7J25J16j17k02OO1J28J27j48j32jr3jP5O9l0K0J77P1l29J65m2j99
-264a62M86Q8l01j2j15J3M5k41J74K1r4K4P8j52L77q9k28n2Q7N7mR3L1k49R0oJ37Ln9K6L4
-233A00k3P5r3j72J12j16J33N4k06J72O1qj5L0K58j24l14K7K5P4Rl0j4j9j1M1m2J0n1K2m9
-202h4O3J26Q6M4l1j98L4J5j32K5J37o8j35K6o8J27k9J26qj92N4M1o3j10K66jj33N8m7k8k6
-171a25J56L9J30k52R0N7k88J02J01q8K14M8j03j45N3J32j50Q8l7o1m4J09j85J96l%n4lJ0
-142a3K5J8j84L6M3L0J16L63J27jk97q0o3j19j09K5J0M1J20L03k28k34J39j12R8J20m7k13
-114h6N5k4K2O0q3L1o6P2j07J02Q3N1j06j02kJ9J01lP1l3j50OK6q7K06l4j33J45O2l5m6J15
-82A30L4l5r3NK0j70K05q7j9Q5j5L3j73q9M0J55J87L6j37m8J48r1j97M4L3k2N1R5k09l7J27
-51FJ15j18P3Q3k58J7K11P0q5O3J2J05k79j00J01J36Or2o3j51kJ23J55JM7M4k97JJ2J09K97
-20C42q2j87N7j32j27J05Mj0j07J79N7j82m6J8K0J46k02K51j40%R2J44j33k05R0R5j18p3L5
8a09nm8l4R8N9j87Q5J04j5j63K52J50j93K1Q2p4P9k27JN0J93p9k9J54
32A65
##PAGE=	F1=24110.651124240132049
##FIRST=	24596.97802734375,	7686.668670654296875,	-0.075888559222221374512
##DATATABLE=	(F2++(Y..Y)), PROFILE
-2014iNJ23J5o4j54n8L5J4q7P3J08J67L9k34J4J04k06p8K5R4J39R8l05J13L05J42k30k5j30
-1985C3j39P8l9J91n0q5j55qK19K87j37k71J78N2j98j5J63J02K29N4l23k02O4J99K8p3j39
-1958D3q3q7J81j0J00n8j91M6L07J1m3l1m00K19r3N0j21M6R8j1k1J32K6m4q1K58%j49j62R9
-1928C1M5j28K0m5J16L6q4j60m2J85Lk0R4j44J90%j28J51p8q6K55M6k37j37O9K2l8j10R1J03
-1898B0j7M0l1l5j0J24N2l1j83L5r3K66L5j88J4j22O8m3L2r0J8J03K5j04M3q4J97M1j93m7
-1868a58J72K01j78j17J33Q2j02j92j0RK47O6k49K13J29j21r0K0j9J6p6j69J09L3K4J98k35
-1841f4J56o0j51O1J20Qk79K04J86j05l5k9jq9J53N4n2n6n5j26J9J30L0r2o0K83J83k77L8
-1812I4k62K10j05j30J46k2k06K80N7K2o3j36O1kn7L8QK6J85J38j75j65k7J50P6q4k63L22
-1784A16k8j22m1RK5P2q6M6K16j14L9m4j57J24j05J20J30L1j36P7j01j33q5P3Q1J13j65n4
-1756i9M6O9L0N7k40K45p8j13P4NK8m1P5O2j36K65j39j80J09O4J51j11j56OR9J1k64j3R3K6
-1726e5r4R8q7J19kq2n5M1J12K10o0j3j27K16k22o5J24k5Kj4j13Q7J2p0KO6QQ1j62J4J77J29
-1694B52j41j13p0j44nJ34J19J26j05j44R6p7O9%l6N9N7p7j09k3k0J6Q3K2MJ35o8j47J91R9
-1664A83k70l5N3oJJ38O5j35r2J03q4J07k49L48j42j11J62q2n8K11Pn0k06M8M1N6L04K0l11
-1635A6j6K7Qk10O0J3K24K16k41j65j0O5M1l4n8J05J5j10L22j36J6J38j70j01J1N3q0O2Q7
-1606A48L2J8j66Q5jl1j16r1NJ54O5q1j77m2N2J42k8p2R6m8J1K4l2q8J56p9p1N0P4o2M0J48
-1574A15j03P4J83J53j62l36J94l1k24J96k36J66R0P2O9l1j31r0M8r3L0L66l4l45r6J53j6
-1547a9Mn5Ll0R4k01J00k4J33L16L0l89n9l0M6P5qJ9K2N1j62J86o7j7J97l9j00N8p7j33P5
-1516an0Q1Ll9j1J05O3N1j44j49k9J00j4j13N8J87j85O3rM9N9j22M9qP9K1k47N3pK82J45l71
-1484e1j0J30j8N8j38N3R7k16K6P8J03j08O0K9j33l1J65L6j10j13o3J56L52l14j37l0J78j11
-1456f2m9l6J44R3l5j07m7r5K22j37K75j11q6R0j18j13K85J6j27m4M9J6q7J31J18k64R7L08
-1428C26j03k59l6J77j44j32R9J6J4o9k4J40r6J16L8k38K17j20J23r9n9J13J1j10k0J66j34
-1401h7K12M7k05jo7Qo4J22N1n1N5O2J23q8k2O2j08j9J9j15OL1O9J49j72N8rj54j5j6R3J15
-1369H9l0j01j03R6lk5M3p6L9j02j6N5q1L79l2j29O1K55k19qm7j17m6k9K09Qj59K03o6k1K4
-1338E1J41p1P5J84l11q4n2J30J91j81n5K4j2Q5j65q7n2J99J3j36J67J56J13k38K5n7M7J18
-1310B18o1k7p2J5J12J6l35K47K57k25l48K43L2j8M8p7j07J9N2j5j15J58P9k20P0K9n3K76
-1282A98R9k68Q9k9K6K96j7k44k61Q1Q5on0J27j34Pj03P6O6P5J20j73m0J37o0J0J59k01p0
-1253eq8J22r4J77R1j61Jj37J85O4j52l9j7O8m3n0j04J94J47j69J14Qj48J3k3o6j0N1K50P8
-1223B57j13k12r9K42o5p7j0L9q8K2M3l1J0L4pj3J06J0K25k25j21o0K05L7Q9k0j79N1j74L1
-1193i3m7qJ23K2K89j98j12o4kN0k1J60J75j87q8P6j04m9O7J45j9j89n7L4k1N6L8qj01J41
-1163HJ03M1o0K8jj24r6K1N1L5M0M3l2o8p2J86L28k28j98Nq6m8P6RJ74J8p0m2N2J2j2j27j9
-1130e3J29K8o0J19M2q4n8K1k72J29P4m0O1J53l52J63l3o3J64n8N8o1l3K24j5k56m6Q6J2J30
-1100A09o9j32P2r7L6P5r7n9j2O4r2K17J62j03j07N6NK4j05JP8m9q8K49L4n4j21j00J6K37
-1070A50p6k87J79M8K7j62J15J80pj33LR1J95rk17m7K6j76Q8N2j36J09L4j8j95K30j55p2K79
-1041A16L0k32o4P4m7J49k4j36J98o6K72q0j80P3lj42l9j4r8J58l6l7Q5J34k38L72p3k18J35
-1012F9k7k35L02lk26J31r6L2O7j16P8L3L4J09o6l4J43K3o5P0j13j80r6L47P4K6J26l81j22
-983i6L1o2J99m0q3K49j92j74k1J29Q0M4q6Q9k03j5R2J10q2n5M7j45J46P5n3J48J39r2k18
-954c9J5l3n9M6k0R0J17r2k21K24K2j66L12K2l32J87j70O7j9J00P4j75L2P6j1k11R9q5OK3
-924a21N9J2r3J37R5L2R8J6l36O5n0j01P0k4J09j9R9j32J57R2p4r9j5nn2%K6J11%lo3L5l0
-891dJ64Pj98J06q7j7R6q4K8jj2J0m1J2O8Q0kj48Q0O9P8P4l09r5J26j60K7K9P4L6j41J02k18
-858b51J75k1J33r3M3l4Mo7J30O0J67l03K35j41j79J03Q8j68J0J88J76j7k03M2r9kj30K12
-830E8M2j75P0Q8k46K23J37j22j0Q1r0q3K60r6j6n2k8K04j94j71j37J27N8Q4k2Km5K5L0JJ13
-799A16J28j66k96P0J09%p3K7or8J1J57k8k7M2J23L5m0k16P5m7J47J02p2j4N6j06m0J00j02
-769c3K3j33J49j01L4ML4n3P5Mj16J92Q4j51o8jm2M2j18MJ09J91p4j24n3J58j2n4O1k5q6L6
-737d4J82R8J02j78k37l7o4m3J66R9j6j87N4O1K08R6j14j59j44J35N8k5j13Q7m0K6q0J0J66
-708F7k8N5J35N0j14q5Mk15P7K6j16R4L2j7Q8K8r4r6J01p6OO8l4P7k2M2r1K3j31M0J04L21
-676C19k01j86J66k69K11n2K4J43k12P2K03r1P0j70q3R9m9N4j30N6j48R2pJ33K46Q7nk10o7
-647I5r6PJ1o8J4R7l2LJ3m4Jk1n6O1j68J44K64L5p2j68j43K47P0k22k8K76j13r8J40j22j12
-616h5j5J84J81k35j35K19K5k8qQ6j65o5j45R1Qn4J58n2R1Q8j50n7J54r9j5J18j74j06o0O9
-586a76J71q9J70Lr6m9L5J5O8nj32J77j46J8J25r4j45Q3J02j32J84J37R7j37k48k9J38J6p2
-557a1N7n6m0n2J92p5Q4q3nNk0N3J27k00JL8p1N1j09J85j36o1R9J69j33o5K3l3K5Q0l2O6p0
-524CP8n6j35N0j00Q3n5O0J06P0n9j22J19J63r6M5j7L1n7kJ23Jj19k60K22N9q9o4k5j47J82
-493hn8L8L20O8j98k15q9L8J91J30j08k18K32K71l11rj87M8JK9N0l0j0KJJ89l7j29j11k7L6
-462a01J56j7lj66m6J74J87M1l30K72P8j82l0J5M0j66p1J41j0p4M7J46j14R8k01P0O4j10L0
-433f2N2K9q8J8R1J26j80k6n5J33l8j47Q6R2Ko1K6L7r3j05J83P5j24j23nL09K10k27k25J35
-403D5Q5r6j28J23j47K47K9j52J12n1l7j6p2r4P9J8q3R3P2p6K36k16L35M3l73n3m8J65j3N7
-373H4j24np8K45q7j13J25L64J26k72j81k21Q0R6j09l6J73k9j57O4R7LJj54M6n5L1J30j73
-344a29J16o9k8jL6R8p3j1l5Q8J73l0j24J00J1j24n6J26N9j66j71N1N0N5L3o0J27o1l1J42
-314I6o7M4p3P5K6Q3n2q1Q8j6j81j04L45J46j15k17r1j01R8N2kl0K11j13j01J10J9L6J51o1
-284A75j48J1nM0P5j04j33k7k6NO5J49k7o4J08N4k95K39q4j04M28O8k73j7j05m0k2j40K05
-255HLj58L6J74j90L39j04k03K1P4J3K9J03k1j81n1N5J93j3m5P6k8l1P6r6k28J02j44K07P5
-225I1k23J70K2n0m0P3K72m3l24j0N8O3k4j9n1qk4J08n2j5n3koJ19Q1R7Kn5j91J64l5j83n
-192i3J13o8n1j6j21L02l7L3mj30oJ49q7j99K49k8l2M4j22Ll3J34N2J52k18K9Rj45O8J68k39
-161a24K45N3p1j52Q1R3j93R5o8N1r7J06j27M5K6nOO5m4k6%j25K5L8O9O5L98J31Rl03j01m9
-129A16j12r3N7J9l0P9L08j96j50O9j39J26P5o0j81J16m0jR1n2j12L7Q1j40P2J32J35r9j54
-100d6n5K2J10k0M9m1j50K2N4o9J29J1j05J32R6j08n0J66pJ6p0n0K0j75K39j31o6J46J3P1
-70A53j65j11jJ14K03J0j62k9K27j14k09N1L4l6J16J44k83k16K91J09j37J05K3k52J23J26
-44A14P4n4k9N2J04k69j02R3J55K3j20n5j04J6Q6J05L1L8M6k69RM2L4K65r5j63P3j29o3R8
-14Fk6j2j39N8J53q9j1LN6J11k10J29j20J33O4N3j27j77Q0M3j69MN9Q2m6j30R2P1j17N8J17
16ao7j33K93J83k26l8O4j24N2j51m1J07J77o5j03J82
32A09
##PAGE=	F1=24086.334779084951151
##FIRST=	24596.97802734375,	7686.668670654296875,	-0.071047313511371612549
##DATATABLE=	(F2++(Y..Y)), PROFILE
-2014hL6J16oj32j08m6K4N4j00K1J11J24j4j34L9R5k02K2oO3K01R6l40l0L06K57k72n4q7j03
-1984g7J29m2J65o2p9j90j6J72L50j02l20J88P6j28m0P2qL49K8l50j26J6K34J36p0j56j65
-1957a6m8N1K2J49Kk11m7M52Kj49q8k34K03j57M2q3m4J01k4O5J14n2k7l0K23nj67j80J19R7
-1927H0j01M8p2M2K1p5j05o7K23k0J0R3j09J22J6o1J24j33r2K25N6j14j46j0k7p4L6lpO7J13
-1896F0j04o2M2J50L1k6r3l5j8K20n3k12Q8j03J00k5l9l5K8l2k5l4J16j28K85J1k14MJ98J77
-1866B72j98o2P4pm4j34N6j13K51J12k63K18J48j27j06KJ9K7j25j52K17j2l9K05k38O5n6j63
-1838a73M2J27P8k64J36K30p9q1o0M5q3K18L6n3l3m2k18K9N8J07p9r3K45K10k06%k16O8j21
-1809a72L7M2K7j81K01Q4N5q8j35L9K1M2J6r4mJ66J63j80j32L4M8O4L5l13L78q4r9j2pm8Q1
-1778a6j3Q4J79j60P2Jj75R0j55K31M0L7j38J05m7k41q7J38R3R1j58p8P5M9J2Nj58K33j16
-1749gr7J04Kk1J9P0n3m7K73j25j84J28%L6jj08k7Q4Rk17J3J41L9j59P8j40J93J6p7o4JJ48
-1717B7K13n7J3j33J61k19j31J58m7J33p0j92Q7N2%L0L1PQ6j73o9J85J00j29m4n3j10l1P7
-1688i8J12J51r6j73J11r9J43K4k6rj9m2l2Kp0j5J18j5k9J54J4j71J32J13k89L7J8l5JJ51
-1658F3M5j35o6J08j20K13l01L69j03j70J17%j68K87mj13j90L1L2O1K68N1k42j09O3L0j97
-1631a80J35M0J83K31k41k33mP9k6Kk5O2m2j1L16j65m9J42j32q9j8R1p7L4O2M4Q3j53Rnn0
-1600A3q2j02NJ61O2p3j41L9o4J29k7j4J42j13L0L5n9o4J44j36J8N4M9m2L4J61j26P8J75J57
-1570D43j57l50P4k4j22K63j99j8J35L9K2N8q7j05N8j14NL67l2l45o9J66K0m9m3l4j5J29j45
-1541a29K2K0J28J95L6l92M9o6L3%qP4K3J01j05J54j09m0K13M2j20j4r4o2Kl7J17J4n4q9J74
-1510G8J10J5j47j63K1J83o0j75L1J53j94K10m6RN0q5O8q4P0K3k29J06m2L09J73m02o6J23
-1482C9L9N1r7n5P4j86k7Q0J66m5J16oj24k6J45j2j54o6k1Q6L68l41lm7J8k5k2o4J54Q3n8
-1451D0j27m6k0K48k27K69p1j57J69q1j40J97O6l1oj6o1r3J50R4k77J73L37o8k52j17J46j38
-1423c9j32J18Q6Oj01m4J18n8L3L3j54K31j25K7k1o6R3J3j69m2K35o6J69mk13P2p9Lr5J95
-1393B4R1r1o6N1J93l6r6L8j23m8J20j30j5R2R5J60k13N2l4j57l6l5J64J03l8j42m3J65k3
-1364B2j34L8k9Oj40J28m0m7M54p4j84O3K83k47j0j8k3k40J34J0N9k9J77j43N2j13J57O1Q9
-1335B62Q0l31jl7P5J53k25O5L1n4P1j90n5QK14oj63M4J89J18k29R7l6J12R8j28o3r9P2J42
-1305B14M7l52J28K57j71l09L45m3q5K8o0q3J0L8Pj63J92J44k03k1Qo7L03J10k60J32l4m4
-1277F8K48Mk63k34J94K9Jl6R6j38P4j28KP7R1J54k01k9J52p5kJ67j90o2r3J38j39J71L3j93
-1247h4N5q2J74P4k5j35k6J5l6q0m1J32J20j56J87J9j77J5J08p5r7mK38O8l8j43k02K15m9
-1218c0j1j7pk1J3rM1J7p2RP5O1o6J46k00o4J5K09jJ02%j58J3j04J3m4j7N5mK08j39k7r9l0
-1184a43N7p3L22J55k19m7P3j36m0PJ37l0j72LO6k4L2qj2p0J17O6Q5lLm1j25q1L2J15j2mO0
-1151I0k4q9j08K71L35k16j84r5n3L3M0k7K04O7j34k7J19p9j09m2K0P9rK0R7K0j01k2O6k62
-1121a20N4R4o9R0J44k86J39q2k1J58j22N6l4K1J97o7k51L7N3j4O7o6o3M9j37M6J07q7o5J6
-1091a56%mR7K18m8q6N0o3N2m7j8Q0j00k6K77k0j18k6j11j5L17p7l35J22R9J5j76Q3K07J4
-1061B05j10k9M5J69J4j60j13qj48M6O2j34J45J7l5j45K51j38p1J69M0k14%P2KR1m8o8J73
-1032H0p3K69o3k03j5P2r7k4p8m4Q8N9n4L0K30k73K73q8j64P7l9mK18n1k11P6m5k8J06p1P5
-1001B8n0rJ04o9k2J64J5m8P4p8j41j40L20J06O3L7m05j40J69j8P8r3N8K11k10j84PQ5J72
-972H4Np0J26k30N8P9R7j25j07P7j14M6J81m0N8Q7o0j76l3k9noO1R5N2j18j17J91k6j49L20
-941B12Pl45J17j23J18o4N3Q3o9j3O2j9j31O8j19N1O9l6O0m7M0J44K0J17M5l56J3J3j26m7
-911b03O8P6O4P8j42J35Q7o1r1j49P0O5k6l7N8j4j3L5Jo6K46j6k09R6p4j0J16q2N6J6p2kj19
-878a19M9P7R0L8q3J26J3j8M7l21o5J38j11L9k3K2L7k9J98k96J33rQ0m4M3l5l3p0J56J79J21
-847C30l47J48j80j60J02J60j24o0K34J49o2j16M0p0l4q8N7L5j36Q8J10j83J84J51k04oJ07
-820A25m6o3K19j31r6J7K6K01j55k50k8P4k0J67o1K2r2NP3L8Q4R5j60k52Q1J14J4p6jl4RK1
-788h0K1r8L1J20N8M5k2k16J51pk8J49m4lk9r7J5J29l3L9j78nk5J01lK2m2kL3j03J91N2j88
-755d6p8K4l1N8j03PJ08J69o2k7j94J25J9O1Oq4k1L4K24M9Q9j19k30p2j01p4K34J17l7j99
-725a54M7Q5K29N9j33j96r2O2J16M1j66K2K7O7j21J7J47k08K63R5M4o1j44J67k75j7N2j26
-697a53J58L9j4J05K1j54r6J06j28LJ3K5Q4J4L4p2M9j18M7J02K35k49q7J13j89K52m7k3J00
-668A70k51J34J31q9R7j65p0K4o1R6o0P9j81K5j1J71K44M0j1j92jp5Kk4j15Q5L7J2K2k0o8
-637b5O2q1n6O3j60J74J56l3l5j50%J73O1j96j4L15j54r1Q3p0n2j4Q8K39k56j15K08l3L1N
-607A23Rk22N3j49J26n3kJ31l4L4J20j63l3J45m8j49J81j45r4k9N6Q6p2K11kj02k0K4pQ0J7
-576G2j98K05r5N7Q0j49j69P3J71j49J73R6J38m4k52j29J10M8n4J4l3lo7J37q5J24o4m5N1
-547A3m1J02J17k17P2L3j04N6j10J72q2r3R3J61j74j08mJ2P5Q8o9R1q9R2o2m0Q4j32mk7P4
-516b1J07Po8q9N3J43j4O1m9K7l8l2P9O8l6k72J40J36j21j79j3j06K19j05J22L19M3k33j94
-487d6p1l6J80J81l0j93l6L31j76k8j62L5l7L0J12J1o9oRJ44o8l2j21o4O4N3L1P0j60r4J24
-456e4K46O2l65K57M8k12k6R9M1j59l6J85m2j07J5J06j47J58j45j6M7k8L0N6N2k22L7J28R1
-427I9j56k0l0K10J7j56OQK9k1m9J9j00q2K25M8r9j16J7K77J83k12k53K38j3j42K7Q9j49J10
-397DQ4p3N8j2j4k3o5j16J14%j45K00j6%K22k53K91O7l89Mq2J49K3J03j07j13p5L24r0j42
-367g2J17M13J26l21k17j43J22oj11J7J48nj45o1R5L7K9j50M5MJ7J20k13J63j31K2qM3P8j24
-337a11J13j09L0L00q6j58J88J1j55n4J22M0j68j35mM8O1M4m3J15jj99K22n0%l8J14L9P6j02
-307A10j01J05kj69J7K87P4j14k05j33r2J48J6JK8K24j52p8J37j5m8J62J1p3Op8p0M8n9j18
-277a33rK1O2l2K09k3j09J0M1j02J60j01k9L41L6k27k2q5n3o2k6J59nj61n7K84j79K53j14
-248D7j48J01N2n2N3J10o4j00q4P0K00n0k6J32q8l0O8r1k55O5p1J44R4j91J64j1r6q4J21K69
-218B49L5l06l4P3L9m1lr4k3k1J66k2n3o5k9M6J52L4J04m2p2r5K00p1k22j3O0o5M2l7j32L80
-186A40m3o0Rj04O8J94j25k40J65m4N3L1j41O6p5Q1K4K00j65p2k8P2j8K30l46K21O6n1j45
-157c7J16P7k32K7p9J58j29J31n7j50L9N0J27L0j05o5N5n5r4M1J12K3L91J16Nk90q8k1q3q8
-127g5R1L2j05L5K91j41q2Kj60J58L5q1j42J87o2qJ01k5k32J23R6j75N3J57K16q6k03q9J1
-98g8R4k7L9J9j99L5O9n0M8P2p6R3J28j70J3J65n7O2m6r4K5j21K11j52j31K01K6R3j75p5k0
-67g8J0J93j6j55j0K87j25k02M5J4m8K14J54k83k15K45P7j44J33m7p5Q3J8N6k2j06R2J40k67
-38c2q7K9J67M1j52l9PL4K1O3O6%N6j97L1J8l7K01j13r4J03j17k1J11n7k1j10j50K49M3Jk0
-6fP5Q5k05moJ58O2Kj64j37O3no5m2L0J51rj64K4J27p6JJ63j16r6L17J87k61p3M4j61j5k9
26a45j19J76J32m7j24J79
32E2
##PAGE=	F1=24062.018433929770254
##FIRST=	24596.97802734375,	7686.668670654296875,	-0.21076892316341400146
##DATATABLE=	(F2++(Y..Y)), PROFILE
-2014b6O5J03k8k08J5o8L1N5q8NO2O1k3J3K9Q8j33J4j3L7K21R0l45j29K71L24k98p3m7o4J58
-1983I9j4J25r0o7j98nJ12L80p9l27J71Q9n1n8j5j08M56k0l36n4l7K82K34r4j79k24l0M1J1
-1954A4J40N7j58j70N13Lk36j38o9J59j82L8m9j8J0%J27P0j17j9K7J96k6j93j66J23J29o9
-1926dP9j07l0M8p6n4o6K23o6Q1R3q7N0RKQ4j61r1J66P6Rj44j00Nr9Q2r3MQ5J74j49j22P4
-1893a05J75K9k7j3q9M3J65j51j54J11p6J02nj03K7L3j22n1P2J00j07L07n0j98K5K20J58j95
-1865A21m6K4j01J7n3J11k21K11J50k29J92J47j26j08nL9K8j58o8K83o7j13J90k18K9o0j31
-1838a62m4J29J35j91Q1J92m5q5r4O1n5K53J8o5l0Jk31L4mJ04l9m4Q6K10q9k9j38m5j6O9q9
-1807a22J1j24J10J08J07j10j04L3L4J04kj98L5N5J56j23j30Q3J0J2J58k52L10j35p1K6j3
-1780c2j19R4N0J02J34j81O6M8j67N9k16L64q5N5j20J27Ll31M0Q4Q4N7j22p1P8K5j6o1lJ76
-1750A22j74kO7j4o6O6L1j64J59J93j07j16Q6q2l8J32o4j09O4kj36kK22L8k14O8r3J63K2o3
-1720a3o9j5J39K00l1K3j25R5k02j76J81p0K50j33k35P0P4N9P3K2j5O1j37j48J72O1j13J8
-1692A6n2n9k4L2P5J85r2k01J21r5J79N7j1p0j01k1L6K2r5l4J43m1l5J34Q3j49K5J20k68P5
-1662d5j3m6kJ38J6j10k5J04j44K68k62L13n4j63J07Q0k24K28j9j85j29k6M1R0J87Q0j49j54
-1634i8Q7J3j43J23Q6J35K36k33k78J4Q7j16N8MJ8j01J27K64j99p8J34q2o1o0J18q4qN5R2
-1605A10J53j94o4K3q9n6N9o2O2M4n5l0N8l1M8p9M3J47j41K6N0k3l9M9j85J13O4J9n2O9J52
-1574A89j60Q6J68J41j52l01p2QJ1K23j35j85J65J4k1J56l8j15N4j27l6L44j9k96kJ15L8r5
-1546d2Pp8nJ37q3l4P0J01O7j0l07J72j29Kq1RJ10K1J62n0J35j53p8J86J22j21o2j18M0q1
-1516i1KJ57J1p4j26K06R4k0j24j28R4K00j16k24O0Q1j37K67r0k9M0k5Q5j52L7J8j44R3oL24
-1486B83J32m42p3R7Q4L0n2j41M9m4J0j10K43L7J09m7q5qJ03p6j68K3nJ1L52l51J25n4j38
-1457a06L9jq1J50P9n3j26n7N2K56k59K06j4k55K48l2j53R2J00N7K9o5r9q0J40M5k89K51L49
-1428D23l5k32j56P5j35j01J38J27j5j14rP8n2k7J6o6K25j04p8L6m0L8J4j44K4J40mJ30l6
-1399A16k08R1o9nj07K44J38j14j96K1K54L1j72J3q4r6K01j37k9J39J13J73k57L9m6j49o3
-1372a59L0J49N9l2j67P2J70o3j96L4M7om5Q6j43J2N20j39k59K2L05k04Qj1O1k92J71k12J43
-1343c9P2J20j95J81j39N0J52R6n3l31J21l6L6J22k49J15L4p3N3j92k2P2J86nj03j22J98R3
-1315A42j72J66l6J59M9k03q0j14J47J45P2l18oK44j05k31L94j26j41Ql9n9K7M0J8j36R5K07
-1287A47j76q0k2M2J73J08k00J45pp6J36J6k42j35K34mk2l4N8j22J38j73j5J06J7J92j69m0
-1259eJ31q2j8J76j49n6n1J01j65J54qj71L3k8J70Q9L6k30M4n8l5r5J8J46O4k24K56L2j52
-1230g7O1J84j01j73l1J79L0M6o7j82Q8m5O1ko0M2qn4P5N4j59J5J49J9j30Q4j43n6J37J91
-1200A27m4J15pj33ok6ro2j0oJ1N5q1O5r9p5M1K5K95J28k23KO2j42l6l8J21o2j55O4R4k0J1
-1167a8o4NqP3J4J12N9k1n3n0p0m3J84r5l5R1j0j08p8K60L29j82j71j66k0Q0Rn5K36J15j99
-1136A21RJ49j66j82O2K9L8k7P6P8rj23PR7k16n1J26j02J25J09j92J15j28O8J30j98L3rQ1
-1107E0J65j06k15Q5K2j2n0r1N9L3j07K2J04q1K1J8o6J7j5K54J1m1J3j28O0M2l2N6j53L6K59
-1076B30n2j56R2r6o1L51o5l28Q5J15Lj87M9K11L1q1n3k7J43L9q9j60n0o3n8R6m1J24n8m5
-1046a01pJ64r9o4N0M6j12K7M4N3M3j02PJ34p3K40n0j95j26J44j4J7j49k8M0J56n9p4L18k74
-1016d4J49r9j07K6j7J90J51j19j38L0o3q2J52j1N2j37n9J32k8o8J66Ml0P5n6r8j66K59J26
-987A90J17m1l99n6K05jk0j89K33J56j79j29k1J4K23k4k8J51k47J12M5Q4j28j30Q3p5m9K58
-959A55l9j0K7k4j21l4l1j8q9J91J03j2r8k1J19n2j10K69j1l15Rp0J59j07OR9K7m7M6k1k8
-928d8L8j84J27J11j74J27j3l0J88L0J13M7l59l4M1n3j07N5N4J41L8j51J17O9m3m8j72N0J21
-899E1rq4j3l7j2J64q1q8K93n0k08Q2n4k0J59n2N5L8j44Mr6k3O5R8P1qJ75o8j05K7l04L3Q9
-866e2l8J8n6l7L4R0K41l12O0OL0MK6k6l6q0J87K31P3l53O0k09K4oJ81p8r7K31J37o1p6J2
-834A28m3Lj34m5J9q4Q9J14p8J34J62k79m1J28J7k2J70j10j47K9M9J83j29k62M0N4m5J54p0
-805a6N4r5r9J10R8P5M1j69j51O4J00J2o9l6n6J10K7j04j59Q9J74k0P2qj87K14L1j64J55j7
-775G6qj20q8J02J37L9O9k11j61J41P1j3l2j4l6Q3o8J04Mk12n2Q4l0K9q0L8Q7J19n1Q4j75
-744h4l0L4J55l1j69N4L0K38oO9n4k20n9q6q6K07J32l9j78RR6K28L2j35k29k3j6J99Q9j80
-714e3o2O6P9j33K6R5k44L44M7L0j9m1J80l27r7N5q9K05J7j6J13L0k00r1J03j88J3K5Q8N2
-684HK6%m6J04q8RJ01J32k74K6N2m0K27n3o0L9k86K19L5o1J05j61o2k7n7J32qJ07k06m2J6
-653a33J39K12OL6j87M4l6k6m4j60J58l1L3O5m6p4J37j56o7Q3j35J80O3p0lj25P8Q9M9j45
-623f6J9L03k10ol2J3mk5l0L30k07j49J46r3Q2L3j9k32J13j07J00j02N1R3pj3J37j74J8J19
-593H1Jk68K22r2m2J6J7k7M1J64k5j23J4Ql0P7M1k23J94k9N9L1j78m3l1J61j32J45L7J69O9
-562C04k26j41qO2m1k8j4M9pP9j20J42j4j33J09m7J46Q8k32J23J4j30P1r5J60l5j16P0J48
-533A78j99j27oJ6J31J00j11P9r3P7l5L6J12j54o8K1P8O8n5o0l2l5J09M2P7m8L0po7K0J27
-502B04N2k68N5K06j25k55k9J4J34j01J70L02J0k53j46op6P8K12L9j57k65L53n0k5j31J9l4
-474g3J1J41N5r2l6J2R8n8L1j32o6R3m1N5J26j40j48N4K85O3l41K08K9k02m8J42O2j28nK03
-444A58n5j56j9Q3j57J95r4k5k8L2L9N1Q1k81l1J86M3j10m3J9K43P6j37j7o3KJ8j32jk8n5
-413b06J55L3m5p3PJ94J48j69k24K75r8j40J86N1j59m3J40j0PK4j4l3l4r2J12l0o9J89j14
-384c2N1J87k57K59L4l47P4j11J43M2J19r1j92NK98q5j78R1M50J27l58k35mJ12o9j27O7J24
-356I7Nj22j79R1O2M8j34N1M8j5J19j85J50k21R5jJ5N3q6J77j59QL96j29k46K62K4j80l3J10
-326A21J7j77j00m5K6O8N2j8R2O0k67K19l2o9L3J31L5M6j47q1J14Jj44J47K45k0j41j79j42
-297a55L6O2J7kN5K04j77k1J37o4j12J48R3Jkj39j74P8m0r5P4ON6q8K33k3j15j05O2Q1O8j01
-265bK2K43jj75l5n8mn6l6J30Jj44j18L43j68J45j10q5J81K3j22P1J17r9l5n2Q4J71j11j2
-235A08J85j25k0N0p9k21N1mrJ09j33J54m0j26j35J74K29J01k74k9P0K1rmj21j06K1J91K4
-206E3p9p9o2R4J58j3J01p4m9L2J54q7k27k9jn8J12k5j04L61l7j42Or3K34J76j55k64O0m4
-176h1J07K4p7Q5j27K4j3K58j10j99N1K13j20K72l68J19P8m8j36J56Q9k16j30j6J61j45K15
-149F6nk74l0J60K03k4j61p9J43l4j24PJ00k5L58R7qk74n8K1k7r3J14N1j61j2K40p6l7m2j33
-118a17J59Lj14p1K34r8NJ08j1k46R3J15j85K8J64K78p3k45r9kN7l4O5J02k34MQ3l8l5J42
-88C8n1L3J55k15J17J40j24Q2j0j35K9q8K03j50j78K32L2Q8j97Mk9p4J52p3j00NK98j22j73
-59a11L3k8l3L05J48k47j19R2K4j14J31j15J53j2r0L0J5j74J10J98k50j9j21J71N8j83J3J43
-31HL6o3M5Q2l9P0j17M4k6p9J33j46L3J28j26%J44o8n8o6p9M4J66Nn2Q1O9j88j08J17J19O6
0A75K0k23j20N4k1Q6q3k4J28J5j68mJ80o9n9K24j25q2L27J55l00p5L3j58p5M0j24J59Q2k3
30e5n1J07
32A
##PAGE=	F1=24037.702088774589356
##FIRST=	24596.97802734375,	7686.668670654296875,	-0.55575156211853027344
##DATATABLE=	(F2++(Y..Y)), PROFILE
-2014f9Q5Q9m6k43J66j37M9L6m2N9n0m6R0P5oR5p1k5kJ9K02Q2l30j07J99K94l10q1ql2J65
-1983A00L0Q2j28l3j63lM6L63o8k83J34P9J3o4p6j72N03n5k72k2q1L38K95j33j95k51n3J38
-1955F9l4R2J02r5k33M67J5k89j78P6J12j71J8j9K7n8K1J64K2j61j9P0J76m9k30n2N0J39l4
-1926bR9j33q8J02q8k4o2K26j15J58R3p5j6l2N4M8j56q8Q7J09J00j30j73R8p1j8j16K22r1
-1897h2K02j29j30k1J96N8l1K0j25J01J04k21k4N2m8R3Rj57Q4M7j45mM5R7q2L06j11j45pK38
-1867A90J46j77n9k2j75P0L5J44l00J39J90j66J41J25j22j00kM9K8j71N4L13j33j80J60j73
-1841DL7q1p8j14R6J58q8R0R5l0o3r2J1j1K44J2p4n7M8j60J9j7J7RJ4p9J65N0l5m5n8kO6j57
-1807a06p0k8j7J31J69j14o9M3K8J20k3k48J29m5P4L0j00m5O7p8K64j66J89j70m4O3oj74R8
-1778i8R3J02Q7j63K2Q4j28K3k29M62k18O8r4J51M6l87J49L4N3K9o1n3Q2Ll2j34J37J21k31
-1749h2J04Jm5r5Q1j9j22K89O1p7j8K1j54J3J72n3j98L4qp2j5L03K7k47O8n3J32Nm9o3j1J09
-1717C9J68J8J7j10K5j69j92J88o4L06j87k25L6Q9Q0J25L7o8J8p0j98J56J7j02N1o9J9j5J4
-1688f6L8K15j01k12J18o4J59P7J0r6j79j8R4K9r9l7J58n2k3Q0J43j02r8J17k06P9l1k2k0
-1659a09Q4j5o3K1Q7j54K70j73K23Nj33J22J16k62J73k3k43k0q7J9J26O6J13o0j44R0l5o9
-1631g5L9J43R6K21k14k90L7R6j93J00J1pj31K22J99k30l1J07m6l9j03J28q9m8P0J45J89k50
-1603E7q0P1j02q9J70j17oroO5O9OJ0r9L2J15j13J5N3K1m7k6j30R7R0kp9J13J22j99R4J61
-1571B57J06j43k11j73N7N4J55m7j99N7J0n3K44Mj14L3j27q3K92Jj84M7L9K9j19Q0j14j6J35
-1542A7k9o4J01O0j8r4j9J14k03j3Qj1J4lK20OJ33j75j20J02J82r7o7j63J52j19K4J97rj00
-1512B6p7J47L2m7p4n7J39J79j63k00P3jm2K31j25o0L2N5R5k03j6K0m8N0N9L28N2m79l3P1
-1482c6R9jj0j85M4Q9M3k23K34J07N5p3k5K9N2j35j20O2Ml9K90l17K05m7k68N9K5r8J45Q1
-1452D6k5j09p2J19K39k51J12M2k63K26J2j61J2J20J18M0r1q9n6J15j6k93L04L44j2j98j73
-1425D0Kj27l8J42J29m2j10J3Q2n6p2k0J9K02p3j42M0J1j4K4p5L1M7L9R7k5j84M0m5or0K31
-1393G0J87j23k91J1K86O9k33k3k4j05K35j47l2J67J27K04k92qm0j31p6R9J16k1oj53J69J33
-1365A68j17k22M5R4K3J9L8k01R9N34k10l09n4L32j39L3qJ05k95J75j57JJ02N9k28K92q8m8
-1337D3J65J06j84l02K44m9J2R3k14O0K5o7M6j70kJ17J37Qk7j12Q6L2o6J55l1J92j7k74p4
-1308f8j12K48J20O8k63j33K25l4j42L95j94j71NNo0M7O5Rj01n4K59j40j08m0K07k8Q1j21
-1280c5J39M6m3j5mj77m3K17j1m2m3J3o4J76k22M3J13j25K27r3o8P3n9n8J84p7k8k1M3j13
-1250f7P2k1n0p3MJ41R2M8l14J90j15o8rmJ85N8l23K21M3p2J18K02j25k23m8J19k4J21Kj43
-1220f3j3m4J05K8q8O2l9n7M7J00j42l1J76j4j76N1l8L0J12J67p6J13k1j02qJ7ro4j8m5M0
-1189@q9j0Q9q3j13N3J31J58J03j98N7L9j33k6n1Q9j06j32J33J01l0lj08O4L0K9m3J26J12
-1160A89m6k6M1r4j09K29j93o2J30J1j02K1J37L04j33j60k02kJ13j7p0K60J54k50N0J47k35
-1133H5k02J42Plk3J08P4m2j30L2Q5j39j59J59j19J51N5q9R1j64J54R8k42j6J2J31J40j17
-1105G9j77J00Kjj74l6J49j9m3J5O1l5O5k1m4n2q0K62O8Om4j82O1J48m5J0j95Q0K04m1j63
-1074d2J85n4j11L38n3k76R4Q6rj85PJ98M1n2o6j01J18N0j6j75q8N9m2K5O3R1j58l0P4M7n4
-1043c6n5j9L5K0J0L1R1Oj56P3Q2p1J88m1j42r2M2R8M9j98l7J0K07m8j63L74k61L9r8o6jL9
-1011i0K91R3j73n5qj03j03J67N5K9k03j20J87J9j29J46j3j9P5m8l7j79J76J38J75j05l04
-984a38M5J37mp8k59L61Q8j15r1n3k3K16m1L4J64k55J35nQ3j17j33J00m0j18K70l8m1k5J9
-955G8n8ml2j02Q7J06N9n3m1J0N7n9p6K05l0k56r9m2J93j22J6N9R2o7M7jM8J9k09J63J41k61
-923a32J38on4K19O3Q8J1l47l4L2Rq9j1Q0J67k0j55J04M9j9J1q1n4J19M0j16q8n4K6K40j69
-892c3r6K93q6j77N6k9m6K02nJ9P5j98J5mj25k3J14R6O2K12j40j73J6j27M9J2kj2n9m9J4J32
-860a7K66k84k1L0qK7Qk2k2o3J72K50M1l27j0j14O9k8J27m5j02J92J54k3q0j5n4K7j81l5m3
-829a31oM7R9M0R7J78k99j50J32Q3J8J47n7j32j9L8J47j27k45O8O0l1R6n5Q4q3j43N5J65Q0
-799A56k2j89j8M6O8lo6p6p3K03L5j75k6m7J78j05J15Qj26K31M9k17J16%k7k05rJ45J17J00
-769A83J03k35j85J82K9j0j05J7n1R9j5K0n5k19J25P7m4n9m6O9O5M9m5J75j36r3J1J97m4k73
-739b14J40RK28o3N9Nk12mm2r6J29J39k5j11n1P1K06K6j11k01jjJ97J06j92j24O2Q2j08M6
-709e1J3nJ48JJ1OJ27J07l41j34K5k5K34k4l3J14N9k29q2Q7k22JJ74P2M6l0n9rJ64p4m2R0
-677A19M2k68J23J3R9J86o4r2j9l18L07o2oQ2j56n2m2m7J23M4J48k21j11Q4N7J42k6J19j65
-648C9N0K2p4m5j55J77q7NJ33m6m5J78k12o7Q4j37J67lo8L7j08J04J3L3p8P0K44k63J13j78
-618i7J39Mm6j43M33j26j99N5j15Q2O8jj74P9m7K7j23J11N1L0p3J41j80J08P1N0k61J19k7
-589d4K0M3k1q6J31J17o8j53N0pn3O5N6j86J31K0N0oj80Q5p6O0q9J04l1J91J82j79j29j17
-559a20N6l5o5k0J12Q9P1j20O8M7k32J60k4J58M2k33J44j5j49J08p3J47Oj23K8J38k12r3O
-530a34m3K03J19j72L9o4K2QQ8J28j53j00P2P6nr0n3L3j29P9O2Q5k3M0L3r0l4J59J20k55n
-499A6K45j06k19o5L0M4k6J59K67k4k52q3M9j04PK07O9j32k25J61N3qj10J3kqJ16R8q4o1J7
-468D2O9k9L3j30n3J08o6L5J54j19j88k2K95M6k77J36K7j53p8J56J06j03J1J88n4k03k1N5
-440c5j43J98m9J5p5J2N0M0J05k11p5J24j4k5o7M1K14J27j08j4q1m8M4j90k8J21o5J0L6M0
-410e1l6j2N8J26j02j01J96j58l5K22K8j59j33J57K1l7N2l1n2J8m3R2o4M4J51k05O0J49k29
-381g4K07l2k13J09j18J37M3J14p5k12N2K33o7k06N0M62J29l72k29J04J10n8j57R3R9j5j10
-354Dj85M8N8N1j08N5P2m9J20j16J06k30R4Jl6K7O9J25j86M4M19j49l41L00M5j90LR2rk07
-324g3o1m5KM7N4J3O9R5j87J18k7j47J39J24K2j3j87MP4Nj22K67K22j03j90j53o9Q8k6O6o
-293@N0J48j81M7J08j15j36J00J73O5pj83k07J43o1q5J31Koo3J93l3r1j55J23J54j2j01N9
-264F0J48l2j28n9l2Q6m3j23J31J9j41j4K74j89M6p9m5K52j3j74Q7J16j22lj1J33J17j90m
-235F7K24j21nK3o7j51P7jj37J10q7J43o4j29j35J87J37J42k33KN6K8M5j3j27j54L7J56N9
-206F9q2q2r9J25J41n8Q9q9J4J22Q4q7j93p4l8mJ03Kr0L17j4k11j8n9M00J23j69k61o0k4J22
-175aK9J9P4j67k0j8K85o2l26K46K25k05K80l55J0P9n6j31K01J10j58k12K7L1k4K23J6k77
-147a57j5Q7K48o2k06o6J96pr3k2L7q2L06R5j5k85k5P4N2j04J10P6j77m7J52l0k1m8m5J14
-117D0k3j46K8K45j51N4J09j4k45L4J33j65rJ62L05o0k69q8rMl7J50J44k70k4J05l8j16K04
-88E3l0l6J71k41K19J14k03Q4L7j68K3p3K18j44j77K36L3N2k19J08m2m6Q5k20N1K7J89j10
-60ij19K8p8Q5K76J48k12n0k8l9l6Q9j60L50j21j75J3N8j86L6K55j96O6j34J9N4j54J17K02
-31I9J8j53M3O9l4P7o4N2o5o8Q3j82J62J18j64K6J82p4j05l3mj21K30Qq5O8O8j55j33J48P2
0H3M9P1k45j26N7MJ79j07o3O8J7j43J1J96p9j05K71r0q2L17R7l32m5K7j24oo4n7P5L9J1M2
31e4K2
32c2
##PAGE=	F1=24013.385743619408458
##FIRST=	24596.97802734375,	7686.668670654296875,	-0.87744063138961791992
##DATATABLE=	(F2++(Y..Y)), PROFILE
-2014a10R9P5n4j48J92k09O7J3J7J31j41j73K53M3m7J10k9n3K5lJ53O9l02l8J69J83l09q9
-1986a06L6j1J55P6L8j63L6j07j3j4K92o2j97Q8M3N0n5j02j93M72m8j85l5j02L80L11j70j98
-1958B16k32j25K71p9L7J37k9k47L43L8l01k05J89R5j48l0J2O2q2NJ92j4j77k3Q6J56o7k51
-1930a71O4l1J35lJ04j35j30J48j00j1n6K36j32J94R1o8o8j10R5L1j28p8%J49J46j06j85J67
-1902D8o5j31K2L05k40J94o9j12j28J70J07k6j3j48J68M1k24P4k1k0Q1Pj89J27O7j41jJ4J35
-1873C2o7K84j48p3p9K42J38j49q3p2k06R9J23J44l35M6K51j10O8Q8j13q6RN6L4j55J81L06
-1845D25k01k21J15j14N5j09l9r9L3J33K0J17L6m5n5p4n6L0J98K1o5r9P4n2ok3q6N8P0j63
-1815a22L4J73j3N5n5m3P3j64p9Oj18R9K13r0m8N8OR5m2k19J81L9L0P5j28k16J44j02K82r3
-1785C1N0j92j2Q2J2j31J5J16R2M3j07m2R6p0k0p1M01l15N0p4J81P7l91K10nkK4J0l3R2j3
-1754A04j5j81J95P8k51J55n9r1j03O0n4J63J91q4l1O4l8j88J03J46o3k22l7K2o2J2L29J5
-1726A58k55Q3k7R2l3l5l8LP2J17P8Nr0m4j33j71J77k1K85k17j69RJ06L5J76O2j42k6J1k10
-1696a42J51j8q7K9q0J15k7NL3K16j24j78Q4l2J09P7M5r4k47k7J40K6r3k5J63m9%%J90l6k07
-1665h3R8j10N2k5Rl7Jn2jO6O3j59K28o4J30O6j00J33J27k81J49j5k38M2j25k1J61n9J33M
-1635I2j02Q3q7J9j04K04O2J81j77k57M6J12j74N6j3j2q1K09J36k49O6O8k7k5j36J20q3m7
-1607a20P1J62J88k81rR2q4j47K00j52Po6K2J03P6L3j5r1j8N7k9J8L4M0o9m6n4L0J36j0r9
-1576b1J29Q0k36J01J46N3j23r8j34K0QR4N4j24j02K1o6K87L9j02Nj06j27K02L1m0O3l8rr3
-1546h6J38j38m6J40Pp2J06J5n3j29J81N0k74K6R0m3m8m8K31N8J40j69j47MJ89n2k3k05K23
-1517F5j16L2K24m3j30l6Q4l9o4MOJ51J45j81j30M5p8N2J59j44q0L3J33R9k32p9M0J3K1J28
-1487H2K98l1m59MO1O5l4K5j70N4J45P2k09J22J50k0p8M6P5Qj67m9M3J5m8J91k33K15k6l41
-1457a94J5P8j36J41R4J1q7p5J67K03k31J9Q6j62R8M5j66k3J30J42K0j02l6l5R3p3k25K64
-1429F1L26qj58j76n5r3K9J32R4o8q9K4R8m8j06o7R0J64m6j38j4Q2m5M6l5J4j8O2Q2K7j70
-1398cn4pRn8J43K30j16l01P9K07N7k50q2J9j2J88j68k5J78J45K61l02r7k9j03o6J32Q7j24
-1369f2M3j14K13Q9j74j82K7J17P0O8j6j92J56N06k64k89o4L03j27M1J3R9k84J82r5r7O3K7
-1341E7k04K93j4o9J15J24k58j21J75n3j1O2j51n9Kk6M2j05pJ30P5K1M0l7J3l7J2P1PK02q5
-1310B04l30k0L3K15Q5K9k05k20J76L1o3L51k32j60L0O1o8M3R8j5p6j71K52j01j10J2K90j38
-1282Aj7n4J24J07J6j23p2p1l2J81ol4n3l8L2J75k46R5J15k45K27j0j02J1K1j51J83J6K6k9
-1252D7j6l6k1nJ1q9kQ9P2M1k92K89j49j21P5l4J96J17k85k6N3M2J56J83j39k36o6R0o3J55
-1222C6M1q0n6l3Q3O2r0L7q1ml2J37p5p0J44k9j69K4O0R5O0J36r4J01l5n5j6K0J5m4l3p2N0
-1189C3j12M2J5o2j18J16J20JQ8j48J14Nj12ql1L6j41j6J10R1o8or4J26K6j0r0J38J35p3L6
-1158A43R5j35j26K37k84r9J78L7n8J04j7K65q2j51k07LJ33l6o8K72J74k69Q0J21k70j40J40
-1131D0m0m3jJ24Q2o7q8O2j0n1k38J83n8J05nLP1j86K05O5k31o3J3J59J25r9j64J03oNj55
-1100a60J14N0r3PK3J9K3P9q7j3j31o6K23J20M6j20k14R1K32o6l5j82N7J23L7j40J99%j50
-1071a4K81m8j81J23L5k0j67n0J71M4j9o9j56J03L6M0j58j05J59J8m8J22Q6k10JO8q7k0k6
-1042i1LJ1P7j4K9J14k8j69J12K9p6J20l6n2J5j33J93O0k30m1mK15l2j99L82k46k3p2o7qP6
-1011h5L26L7j90K3m8j38n0J04J15K3k12j12J66J7j55J12m0k5Q5n5N7j43M2J40K24j54j33
-984f9M8P3k1q8j25K55J4l1p9r1k4J76m3J00J69k64J26n4R8j11j24J36pj50K02k7l0o1O1J
-954F0J7k8j75K63K4m5o8K5jjo5k8J46n4j84j68O5R7m1O4p2J02o6Q4L5Q1J2j61J25J44k51
-923f4O8l4k3K27J09N4o2l21L1K8J7q0n3J31J48q7j47R0K9J4O9Nj52J09R4j42j33n0M2K56
-893A73k19j09K66j13q6%rp2K14M8l6J17k14K3R6j05j98O2J14J13K30j76k15K1N0O0l5j0m2
-864e2m9l2oJ01K88k32r7O3j5J0Kk8j4j5J17K47L0k86l8k2N8j8P5l1r9J46J94J1r6j0j04Q
-832A06j86K7r7N0MO7J40P9J91k89k30Q9J29N2J49j1j15n8J8J04j47k26P2P1jM1k6J00p0r6
-802f3o2K12Q7p4k06J17L3J5j7p0j21q6K83M9j69L5j25J30j86J72L6o4J99M5k00O7Km9k18
-773b28J68N2O5J41J27k47j56J52nQj55K7n9O9P4n0j16m1J43P9n1j39k6O9M8k4l5K22r1j00
-743g9qJ99l7k93J48l6J97j08Q1L3k03P2Kj07L5J31Kk7r3OJ76M2o6j11l3k4K09J10k00j48
-713a30QP9m7P9p4J65rl4mPK73J8l02q0j1pK44q2p0J12J07k39p6O0j47l2K42O6O8j33j25P0
-681dK07q8j05N6k1k14J85%K03J39p2j15o4k55K83j41O6L2j50l1k6n4Q4J09J81k16j80J60
-653c1j7L4n3J90j02K2Q6j30k1r7J27q3j12K12qPJ73k27m4L5j62J44l2k2O2j31J20m7J7QJ18
-622C6J53k86K17k78K51m3n8j56M46o2k27Pm5n4J00L2j27L1K4q1j14J74K6O9j38J12j40J96
-594F5MR8k33k0N1P2O0o1j12J92P9j14j75Q2k5o3M4N9j27N3M7M3mj03J12r2o7k8N1n0J73K62
-562B73j28j22j18J3l3k8K9KJ81Q3q8l8R7k87J73J4J40qk18J34n1j55J75m6J11M4j06k1J27
-533A49k22n2%r5K87J48k49rPo3L9J09J27j26r7J12P2r6o6p6Q3j99J16L1N4OM7P7r2o1J39
-502A00J55k36j2K38q1j70p1%k4N8J26K21n8k26j8Q1j35J0J77N0j28j17K0R5mr5J4M7k6L6
-472B7J39n2o9K9O2j4kj07l1J01n5LJ56r5k09n1K33J3j76M2M2q5j04J88J48j17K0J53n8k30
-442i9O5j1j43J77j0N5o1o4N4K4J18j25l5K7q2O7m7rJ32J60p8jn8p8N2k01k0K02q1j35N6J29
-410b0j6k2j13J31k2J2R6j69N5K02J9j36p1N0K6q1P2n4q0Q2J3P1j03J57J18k60OJ21j69J11
-380B6j02%R7j01J17M1J06o2j87N8J42m1k07kM39J35l57k03J61J09Jj70R4O1n5j01j16J2J3
-351i2M6q3M8Q2o6J08l7O1j41K8k6p2K1J93M5j97P6M14j43m08K97O6j78M1P1l5k57J6k0Nl9
-320a76M3N3O1Q9q3N0m5j43J78J03J5q1k10J45n3L9j30L51K17j58k38j27J1J06r3J39mL7O5
-291A61j64R4N7j49j01QK36J11nk09j15J48j06r0J62J6j01K7J13n7m9n5J17J34p0j11R2O7
-263A61m6r4r7pJ81m2k32J55M4j55J07K22k31k6Lo8K97m9j80R3J03j34j3L2J97N0k74J7K40
-234B54q3Qj3n6o6J12k2k04J08q4J28p5j14o6J30J7J52j87M9M2N8Q2k1j24j11PP6P4o7o8j12
-203a76J11J09r1O5r2P8J70L1p8j34j31j9K6N4L1p5K48K3k60o5P1M56M7j59k25j84J7R0N6
-174fJ03N3j90m8J2K75k3l66L69J87k47K57l21p6N9n9r8K16J11q7j93m7n6J57J52Rk45K6l8
-145a14L03q5k51k6K01L9n9n4po2J72J23rl31PJ11J46j07P0J00j61n7P2m4l6j9M3O9m1j59
-115a66J10K44k07J32R8l6k57nJ42j19n5J48K90m5k66o0kn5j5K50J39l10l5J36n1j73K33r
-87E6j10J74k35K87Q3k83R1Q6j87Mn5K40j51j31K22K1Mk25K08o3L4O2m35K60L5Pr8m2M8j8
-57a11P5K13J56k00nr8j00P7J8j06M16k27k19J9J02q3o5J52q5J21q5o7n0K4J24K01k6k30L8
-28b1M0M5O5n7O4p5k7N3j55J89P2k13P8K03r0j46jO2k02K02J6j09L6P6j12j04J03L6LJ14j97
2e2j03L7M8K18j27q2Mrq9L8J77r6j17K84k6q7K84K8l38MJ6q2L6j57J7MJ1M9Q9m4
32f5
##PAGE=	F1=23989.069398464227561
##FIRST=	24596.97802734375,	7686.668670654296875,	-1.1488125324249267578
##DATATABLE=	(F2++(Y..Y)), PROFILE
-2014a44J05O4n2o2K01k62P7j0O9K00j92j78K56nq3J24%n1N3l1Q9M5k69L5J74N7k95j03Q5
-1985a03pJ31J23j8j79J41o0k7m8J69n5q2M0j4O0k7j05j73L80Pj18p5r5L81K92j91j89j72
-1957a4j78L48j18JJ66M1k46J88P2k78j86K29J16j41r1M3Q5q4k9K08k9j66k7Q7J28p7j72N8
-1929f6j00J22J9R8j01j55J49j04Jm6K46j14J85Q8o3j04k20J46L2q5n1p6J58J51p4j17J70
-1902H9p2k16J74L40l42J44J0r1j54P2J56qj06j40K28k2j50R1o9RP4j9j69J28R0j35nl8K05
-1873G4n6K35j49%j55K14J26j17r0j30j38M0K00J12l14l2L20j05nM6r7p4L1O2L8j04K85K66
-1845D83k56k24N8n6N6j35j5o3RP6J09J30M0o2q3p1p9M9J32L8l3j14M3N6k9k0j83J02J19j39
-1815f2j07J77K7J49o2r5Q4j42Nl0j15J1J90n0l9O8k4M3m0j82K09J85Q8Pj65k09M0o0K37m2
-1785I6p5k13L9N3L5o8o1J21Q1Lk7q3O1rp3J08L26l33Kp7K02R1l60K35l7p3O0O1rR9l0K2k27
-1752f0K18M7k44J49p7j57o4j3O5K97Q9k14K2J04q7j90J47J32p4j65j19Q1p9M1K84J0k43J12
-1724A2k6M8q3j5KJ7M4M3J38J0o3j16j06j28J61K6K17k10j15J7J22n5K22P4k12n2P7j82J55
-1695B2m4n2k2j3J33o3j5O0J89j52j03K9j3L7Q0R2r4l07K7J24Pq2KJ51l5L3q4K01M1k35L0
-1664e6JQmRl6l8q2J3J06M5j53J69J4N7J21q1J29J27k75J45nj85N7j75m6K09j49J14L1l0P2
-1633A12j33J11k70K52J4J19j10j62J5J33j02j7o7j3k4J77Q2k39J37K9lj1j49Q9n9lL5J38
-1605H1J60k65R3P9o9j84J86j35N3n0m8J00P7M2l2p3p3j6R0M4mK1r4J0l3k2J92j0j03J12L2
-1574A61k54J10J13k0r5K2p4l4o8Q5J36n4j60j7n3K63P1q8j0o3j54P9P2P9O0j12o3mJ50j49
-1544g1q1J56K8p0Q3j7o3j2J80j0l11R3J25o7n9j6J14J03J41j46j72J0J00jL9j99K08j08N5
-1515C2K26p6j56k1M1q5p6J00K6J41J19j62p9kj48J42P2j41p1L0J93R7k37j33O3K9L7J72K37
-1486C70q0l10o7O7ko0O2j03J5J49J02j69RJ62r1n7J10J10k3j56j4OL0k1Q8j40J83J0l26J2
-1456a34O9j19M0R9M6p7o6K05J56k12o0J10m9k4O3j63j7J37J34k6j17N0k2P5j03j64K20K94
-1428C45l4j25j68r2j2P4J08L7p8m8K7R8l9j25j16J38J17k7q4q9J63o4O5j9Lo5P2R9Q6j83
-1398F4j44M1L5m2JK61q7k51J32J25Qk14j20oJ26J08k04jJ72J76L31k89j74m3q1n0J35O6k36
-1369a61J15r5K31O0k28m3l5Q9J28R3o8j53J89M36k87k17K4K36j97J9N6N8k63J93m6j62JN0
-1341B3p0J10O5m5M5J47k31m4J15m1l1K8r6j65l0N9j7oj4J03QK8Q4M7Mo3J7m7Q4J84j36l55
-1309b40J27R3J74O1k1j57j80L1N9kK64k32r7M2J13n4L0J15m8n3j52J09o3r8Q2L14j46j24
-1281e3l0R9J60O2j74j60M7p5J34nRm8j01J37J40k45J14J17k40J38N6j39jJ13j91Q1J12Q5
-1253A42o4o6M4r6J9K2r8J1N0L1O0j00K13j86j51J12m7J66K04k34k28K6J49J68J42j40k10
-1226f1l2N7p8J16M5Rl2n4L8Q7q3lj32O4j02J52oq3P9l5o7j1Q7J40NJ00r8Q0m8J6n0jN2j6
-1192A35m3q8M2p5M9n2l5j08J73O2j58Q1o7J59l5q6J7J0l4j48P7O7R2j18lj8J41Qm6j07J44
-1161C6J23j00J15J06j75r8K12l20j27J76O6PJ67j66K06l5j45j87jJ36m9m4K68J71k52Q8Q5
-1134B63k63n4R3r8q2L6J30R2p6JR5j53Mk20J57L1K6o0P0N9j91K04L4j73l4n9J60J22n6j89
-1104a31J06Oj1k2J75n5j54M4J8j6P2R9j58j1j68MJ37J67Q2k09j39J03K44r6n1j18j1K1J57
-1075H5j15J46M9j74J96n7n4J51k0k7j29j26J24M9K3o2j83J06nO4j21r7K15P7j09J65R7k21
-1047D7K5L2k01j7K8O1J3N8m6L4J17o0j29J22j9r1N3l4M3J02k18K01M9k46l3kK02k5j90L58
-1017B34k25l9j5r9m2Q5L30j5j68Q7q9j56L4qJ74L4j63o3R9l4j25M5n8n5R8m4J61j14m8R2
-987h7K59j89J9K9J8l9n7j1J31n8O0q4j27K1J15m9J54J73k77R5q6J24j24j11J84J8j55Q4J4
-958D4Kq9Q9N1J9j5j84L82n2j72o8P5l1n1q1N6R0q5q8j35J50p2M8O7j43N3k7J28N7Q8K4j07
-926B3P8J13k19jq5N7K05J55J8j57k80J39O1j4j12o8J69J09j45j29P6J8M7J10O4k35J22J26
-898B45j64j36l4OK42k18j36K29j20N4m3k2m1J22J00q3J42j86K9J85o7k00j39Q1J31K28j61
-871D4k04Q1J12P3n1l8o9m7k8j7N3L06j74j56J04kk8J0l7j9L9M8K26L3k32l3J3M7j2N4l5r8
-839c7J10K35J7j08L4j53m1j24L1j29J08qJ3K01P2J87k86k36N3J35P6J61J3j23q2J1P3j71
-811C2k15O2P9L5oJ3R3m9k1j34J98R4j04k02K12L3n5k6p8j40o4K84O7j31N8j60Q3j19Q4R2
-781A5m0J32K2j45L7ko6j04J96KOJ56J27k53j45J10k2M3j41pj2MJ54j29o4M1J19R8m6j63o2
-750a39N5L8q2NJ95m6j03j9K07k0k47R7r8J57j10J36Oj69J21K6j08o5J13K9N3j02o3J61N3
-721H1j3l3n4j09K39J16j95j35p6O1M9J06j11J97j04m8pj2L51n2k19K7j2m0K32j45j22J21
-693I3J61k38q2L0p5k1K48N7R4k44j71J97K26j28j75ro2m6J44J1K65R0o9j25r3j69J99j86
-665g8J39l5j38Jqo4M9J62K00j91k36K10m6p8M3R0j7j4J38j76L6p3Q7k1j25J02O4N6J40k13
-635Dj7l6j65R5j6M0O6j69J16q1NJ14J36M7k21K40k10K09j28m4n7L43l7k23M6pk07J23M6j03
-605i1pR5j81o1J95K1Q8j59L5LJ93o8J34k15j19J27R0O9r9j25K29M3j51j71R9m3n4J8M3m7
-575a09l5N7L7P3m2P5r7j52L2N0M8K7K55q8j31o2%l0K6O9j23K06Q5k5j23J21k75J30N8R7m8
-544A06j87R4q6j37K57lM4P0o9m4Q7k30m2j1q4L26J84l20m5Q6j08K0R3J07q1o9J43O6j79O
-514fj23J00k15K07L7n3LL5J13p5n7O0J59k02L3J92o4j25o4k4l8Q0J02J64q6j76M5Q9j53J3
-484b9J71Qj45j6K5N6l7o6RR1m4p9J72mn7L9O5j8l7o0pO7l5k4J40o7k10m1J17k6m9o4O7rj13
-449b10K32J66j68K8J17p6k04J87p2k12J61K6P0k0j21L3NJ27m7J1j1j01Q2m3o0L3J72o0Ro
-419D8p1M0j73L1J99r7j74PJ93lj5j58M5M4P5J6j08N0J64K0q0ln0J6j27Q8q2p7J26N9N7j48
-387h8K59R5k68j03J02q4j6j40K04P1p0Q2M5J07o1j55M7M5j3j72l8L64J43l16j76J69J10P4
-359B17j51P2Lp7r7k4No7N6p2K7Q7n5P4L7K4m6j3p9k3L6K05n1j78P0L90j15m40K67P9j40P1
-327I2M5n7k64J15j9Jq6k2Q1Q0M7QK9q4n6J41O2K3j22q9J60k25J28j76L59K19j81k56p9M6
-297h0J00j28K07MM0k4j36R6lj52j0j17K72J34Ok23M1J06j61r7J81M3k06J36K9q7jK8J29R4
-267B21j02j22J18Nm6p4j20J0K40m1l08J56P6j78K12J94k69o8Q2j10L08q0j41Q7Q3j38n6P2
-239A1K57k1l46J06K02m4Lm8m1K2J34m5k38J25j01J01o4r5pO1r5J40j51J04L4R3R1k2j15n4
-209clj2P4l2m6j43R2Q0j05K9r4J05J93J8o6o8j50MJ8LN5m6J51O2k70p3K04M00m1j24j52k61
-177b01R0k0Q4J52L6j97p0M4K54J2l24L90J23k39K22k77j24J0j6J3J30O5k5j64j36R7J37P4
-149A40k3j79O2j77L95j16k96L1J72Q5k9p9k8k1M8J59ql43N6O2K43r5J4J06j28o2O2j40p9
-120a68L8J11K2m8j48J54K45k51K18P4p2k72%J35o2r7J11K34k2k28k9J5r3N9K80J09l43l0
-92e8J69o6j88K10Pj80J69j50K64L6l47J28J20j91k5L4K17j81o3J77Jk3j83K47r5J15O5m05
-64a96K22L3j65q8M0R8KL8J57J58k12K6j09j49J96n7OL73l13j91M7J21k7lj40Q1J22k9n6r7
-34a12P5J28J88q6k75NK8J63M5q5Q2m4nJ9r7J76mk45J44J96j17j70M3J18k40J24K7j11MP0
-4D4p1p3L3L0o4J30p2o2JQ3K11j48p2m4n2k8N7J38j18q5K53M9r0K26l3k96M5om2N5j84N1m1
28a75kQ9P2r4
32a10
##PAGE=	F1=23964.753053309046663
##FIRST=	24596.97802734375,	7686.668670654296875,	-1.2827246189117431641
##DATATABLE=	(F2++(Y..Y)), PROFILE
-2014a60J10N1m0k0K14k86P7l6R9K61k03j94K26m0j12J34K7j8O4o1K5Rk40J00J89l7k43m7
-1986a51K9k0R7J67q7j67K60l0l7o0K4m4L9Kq0N2J5q8j27K67P8r1j24p7L43K47j95j69q9o4
-1956h0K29j50rJ88J20k46L3J15k35j47K10J53j48j45O6J01p1n8K07k1j38l7R9R7r0q5J1j61
-1928a92J06L0R5l3j51P4r6M0n1K47q4J57R3n8j39j42Q2J4l7k6p0M4J62n5k9J43r0j80K11
-1899F5L43l89N8R3n9j52j1J71J7k16RJ54q2n7P1q9M9O4o7r7Q8J09j23Kj15K72m0J63j10N2
-1869A73j95J43J05q9o4j80m3n2K59N5k44K8K63j49m6J6q4n1L1O9K8k3L51J99k79j95oqL3
-1840D5j50kk2J0K2J62J18P6m7j42q0n1M3O4M8J3r0l4J36m2Mk34J00J53q9o9l1Q0K18p9j34
-1809dR3j13J03o9j18j8J25j4l7P4n2j3J2j46J73L24J66p0j79j91o7l1K02j0j47k20R7m4N2
-1780a22Lq9J03P5m7N7n5m6L9j27K74K58k88j6q4J55Q9l17K43o2j54J35P7K0R1n1N7k76K51
-1751A93K2k26J02l1k36K5j7J54K94Jl09P0R9j31j79J69J26q2p1j21Q0p8K6K26J0k12J41n1
-1723fMj23K8K8K2L8m5J79N2k8j83j12q8J64N5J28j69p5L8J38j27K36O1k46l7Q4j19J48o6
-1694b1k6k4M4J15r2n7R7J50j58k6k4j2n0J34J28j35l06J21L7k0n8K1J18j3O3r0J08J20j83
-1665c9o7J06k9Kk2k1jn5o8J24M7j27J53NJ3J51q8J09J29k50J41jj08N5k38m4K49j81N7J5
-1635A7O4O7j70J81l36K00o0L9j7on9J54l0o4j28k2M1J33M5j61J05j0M4Mj36L7k5L3j3J01
-1605B8J15k08J61N4o9j87J70o7P6m8j17J01O8K7m2m9j07o0J74Q1m3k6j04J01n5m1K29pr3
-1576F2Q3rk35J13O7j09q0J37l0q7j37J74J45pj72p2o6K56R3p7Lqj66j8R3J34M9j83j20J20
-1546d7J28j46r1J61L7o3M0j9p2P6J49o1k30R2J38q4n8K0j4J38J20j16j96Q6K3QP9k05K01
-1517I4j04P8K06r5j73k5L7o9m6J12MJ18J09j18p1n6j90K31k7j31oJ5K11R2k18j42M3K6Q2
-1488a3J85J61n2j79j66P0n5m3Q0l6q0J35J41j26r4J49j38j9J54J19m2j09ql6M0K7K2q2J40
-1459A45N7k87M8M9j17l1O5O9q6n2K35J17k02j24J17N7j21O6j41nJ54J11n6j66J40j7N3r3
-1431a5j07J96K41q6j12j52j09R8R8O5k9m8RL0P0m6j28j59J59O9k1pj29K23q8O3PQj11Q5J45
-1400B19J13k07j94P7N8l7j77K78l3j83J61O0m4j60m7l5J31M1k37L2J52K14L81k50j88r6p8
-1373d9j9J03M3k93J60q5K10N6k69R1p5N0J76R0j16j07J94L31k79j20J33J87k96l1J05Pk29
-1346c2K01j7k04l6J10M9o0R4k5k1J66j46m7Q7j3m9nn4j09m7N0q3L5j9N2n1K9R5J21L9o2j3
-1314C5j65J88J34j60j99J27Q2J55N0n3j22j16o6QM0J45k02K4OJ69l0L3J02q6k5j38rj8q4
-1285a75J22L02j22j52n3O9J96Q2k01k31J65j37Q0j3P8k3j63K22P0k33J23J09j78N1R8j70
-1259h4N1J36j75n6J95J26j07r7J16j38K4J6j13L1L6j7J33O1J09k32j57J18m9J02K87j74k62
-1232a20kJ20J58Q6j29j50M1J7j27P7J9J09M8r7j3R3p3m0j42O3j18J36M6o6Qm5O0l4P0J57
-1202A52l1O3r5N7o3J07j15k8Q9%l6q6K2m8N1q6Lr5K16j8j88j4M7J52o9o2M3N7j03j09J27
-1171f0J0R1j45j0M5J45qp5r7J45Q7j13J84Q4k01m6J58k54m5rR7P1K08k72J10Pj38j45jJ03
-1141g4m3NK34J47k04P6M2k17J7L0j32r9N1J25R6o5Q6J31k41l4j61J41R3k5j07J02N9j72J43
-1112DJ4q0j3r7J18J26kk41J22M1m1P5K07j28j79P2j0n5J17J29j97p1p6ON3K11J20k95m5J06
-1082iK24j21m0p7k6l3J91j11R7P2j82J10q8R4J66p2k6q1j84L2O4Q0n3j84J21m0L8q7n9K15
-1052C1J30j59K00J15k16M1kk23o6P6J02L3J6q2L7R8q4n3J09n0j09Ol3J02J66k11J31K2k41
-1023a14j9J1J96l8j64L23j92m1N4j13r9O4L18n4j32J32j26j47J14j23K13N7r0k0M9q7q0l6
-995a44j5o9K6P2J60j09n9J5K50k04J36%k4m7j8M0M8j18J46r9j34J06L2p1J87J74k93O5q8
-966c5J46j56r4K17L0j46k8R5J4j12Q6R2J0Mj51M51j24k81o1J08o3j01r8J88J9j11L3r7K01
-937C6j65L2M1r9P8l8R5O4Q4N2o7L1O4j89m9j38J60J62J93k8k48k12K55J03m3j77p5J81P0
-908A73j81j01N9L4O2J18R4k98J63J24j78j00j6o8K04j51j03J07r2J85n3m4j9j1J42q9J26
-881H7j24L6K41l2k07j42k4L3J98q7j19J10R3Q4m8o1r1n8l9k0PL10j29j78J56Po5K6m0k7O5
-850c8j5J95M1j61k9K1L9k9P1n3j04R4K53%j25J06j60n5n9m7j25J73Ln6K16O4J55k88j94O2
-820d5J10R3J64L0j47j10J5O3j72k17O7Q1M7n0N7O5j2O7j67J35R8j09j88K65M5j29l0q7p5
-791a36k4J69Q2r0P3j63P6p5JJ69n6L6jp4J2Mo6k0K05lk2J45R5k52j77P2j5Q8q3n0R4%J15
-758A29k20P1mQ7J23k6j63j13M0M1j24O0J20Nj24j9K18Mk24O4j59J16PJ26m7q5R9J2q5j57
-728b28J07K7J14q5j1J24K0K1Ln2j70K20J18j79r6j30N0J20J15j03J00j24m0Ll4L42q1j19
-700C2J34Jo8K00k04j74J50K01k34r9J0l8LK32L5J15l37j41K95K28j74k41p1k9Q0O2M0K88
-672B96M4n4j21j08j11J02j71J77j00j07K5nn0M5J58K13j49k60K11n1p3J83j58L7m2J70j94
-645i3J12p8O7M2m2j43J61R2R5j82nj07p7k0M2Q5O5j73M7q4LK16J22n5j13K24j43J59k27Q
-615bNK51m8j93J30j2k99J16M0p2m4J41j74k5J54OQ7j24m6J27J61j36J62k01j07J42O4Q7j34
-586E6j25K41Nj80j28Q6o5j8j1K1K6p8N7j5J98k9J7r0j36K6Q6R0m3J67o6j62L9k4l2P8J08
-555I9j80J47O4O2j65J21k27O3R2M3o9j46M2j04q9L10O3k2N6k7k9J4k34n9K0l3K76K13l58
-526e7n0J23r6k9M5O8k9k6J72O0k43P5j41P7j94K52Q6r7l7j6J33n2l2o0J41j38J03J33o6q2
-496B3l4k1l9L8R3J07j07j12J04R1j38n1J88j4j72N5P6J9r6j0j5J13m6j85J75M9l4L3O3k9
-466A24m7PJ0J2j6m8J14l0j94m5J2o7Q5j50R7M9p9K32J63k35K8J03j02j10K70j10k72J05O2
-437c2N0L1j23k2j1J32J1M8mn4K2n9j02k9J82n9m0O6l1K1j32P6J66j11j54m2K08LJ3p2r3N3
-405h8R2l0k2j1J10K8%N1j38J2j76J07j08M3O5Q3N0k01L59O6k39j94M3J1m2oJ17N1k7K9N5
-374I0J14q2j22L5l2Kj04l7K31J53k56j40J28J08J34j06L6o7m6r2N2J3j66Q1o8qQ2nJ0J00
-344C8lM1l1j40N0P1J56j47j02JL51p8m23K16P7p8Q2J2o8j17J04m5j6o9l5MJ06lO7M0j27J2
-312e4J19mM3j14K4J67l32J95j74K13K17j80k12J5ON7j24K41K2N8r7j16O0o2r8Q6r8J34J35
-283A27K4k35K10M9k20r6J87Q2k69J98m1j09L8Q4J40N8j09j13J24m5m5o2r9J8K40l0k68N4
-255a08J10j89K84J82k90j09J26j24K92r8r6P8P1j42j08J09K91q2l76K58J13m4k5p2j2R5J38
-228B72o0k59J49j03O7l3p9J7pj18P4j23J51J6J19P7j7j05J7Kr2P2J5k6j76N1P9r1j6o3K5
-197a65K12N0n9pj35jJ6m1O7lM5P7j84J0J72K97j29p1n2k21R2n3MJ62K8j76j10O4K27M3k65
-166a06L66M6j84J98k39j30o9J02M9N9j6Rj20j31J66J12Po9p9Q1k08M14j64k74L6J25J09p
-138H3q4l0lmJ55l0k80J00l0L20o7k9Q7r7p6R6k52K6m1J27k4l8j17J50K53k70K86M4j15k74
-108a34N4J15j5j28M5J53Oj54nL4p4Q8K76P0l56qJ92q1j80J63K1k43J71l2J85l4l24J48J33
-79H6j82o4J81J70k19j5R2j2nj12K17j33J61P0l51J86K7k34m5K3J64nl0J14J38k33O0p4j11
-50a36K21j18J04K89l60q6N5J23mO3k41P5O5L6k9j10O4J55J66j50k76o2P1K47L2j13R9jj7
-21A62k0j5J53r7k41J92J61j45j69R8J63k70M8L2q1J2J7n6n8l2N9r9J05Q7n3k1J03J66j72
7B9l1p4q2PO4R4j43k1J94J14q8J52p7j89M8l9j0O0j45L7n5j5J33J1j24
32a50
##PAGE=	F1=23940.436708153865766
##FIRST=	24596.97802734375,	7686.668670654296875,	-1.3681290149688720703
##DATATABLE=	(F2++(Y..Y)), PROFILE
-2014a71J21L9k2j0K21k79O4o9J01L09j71k33J87n4j32J31O1L2M9q7k1l7k05J43J95q1j34
-1987e3Mq6m4N4K10j66j20L59j3l7o1j12l8J61k5j41L7O4n6j08K11J17q8j75p1K88J83j85
-1959A09j39rN3Q9j74LK06K06k52r5J52j80j56J96J75j55j73O8J18m4p0J94Oj12n0J32P0j12
-1931E6l3l6k06Q1M1R8O6j22o9p0J13q8K29n8J33J09n1j87K8N3n9Ok1q6n3K18p5K2J12j13
-1901C8j27K09L12l71m9J66j8j26n3J35L9k31J34K5j30OM3q5R8M8j14k2N3J16r6Pj66K73j9
-1872I5Q8m0P3j96N8P1q1oj81k2l0K15j4j40N2K23k11j6K6p1J9o7O5j1Q3L68J10k61j49o5
-1842a5K8lj51kJ8K0pJ69Q2J24jk08q8J0J4PL8O1m5j17J81m1M0k20M1J62m5l6j89J25K34r5
-1810I1j38J03r9J79q4j32l0Q0Ll7P0p0m5J18j31O3M30K27j30j51j69j55k7J79J1j51j61O7
-1782h9j08%P3o3J03N1j20J29pj45N5j3K46K01k22J7r0N6P4k74K48p8k26K05P3N3O2p4P5l10
-1752i8L06ok06M1O4k58M8J1J75K62o3l59J06O5j73j54K02J00r6L2r6O3p5lJ88J1j74J62r4
-1723a9m0j14Q1J6J3N9j09J65J24J2k29j52p1K07N4L5j05m8N8J49j41K02J7k11J4J6l9J19
-1695F3q8k3MN7J13q9j09J21J14j13J1o9j4j42K57J25k21j58Q4k6l8oj4P3J0Q5k2o8J88j02
-1665Cj39J95n2k0o1j1O0o2r5J26N6j01K08m1l3J37j10Q8J34k25J27mj9M9l05j3K62j72J2
-1636fn1J57P3j96K14l22J00j61l0P2J84j47J64K7p8j59j6Q7O4K7o4Nm7J24J2j04j2pM7o3
-1606a06R1N8j46J67L0q3j56J86J8O7o0j71J21M9j3m2k2q8L3P5J09o3o8l9J12q0l0K18Lp8
-1576I2O3l0j98J10L8j43j46K23j1j32RJ43R3Oj71j05j9J89R6p0M3M3j61p5P7J37L6k45j3
-1547a21R2Q8j33o7J48M5o0j1On9P8J23j06j00Q5J36r2n9L4j17J73O9q8j68J08M7m5Q2k05
-1518a17K11j03P7J77r0j82l2R6l6l2Q2l8R7J05p4r6j07j05K38j37j23J07j0J84Q6j80j22
-1491a24JL1J04J74J04N0j30k54N8p0rR0J2j77R3J89q9j83J17j38K1J67R1n0l6rq6M1P4J3
-1461G5o3R7J05k30P0M3j28r1N2P0j10l5K49R6k01j66J12J42j80M8r3j1J77Q6k7k04J47j6
-1433A4J5m1l9J78J77j43j26j10j18J91J14kr3L2N2L6M6p3j24j83J44L3k2P0j06K29j15K5
-1405F1N9K5j59J06J98J04k21k02R7P1l4l57K68M4j13J56J1n9j29N0n3O7J5j40l6J18K36L82
-1377E65j82j40j55j00K6M9J6k05Q3m9J42O0k82J75r4L3K01O5j54o8J71J98k51j7K34J57l73
-1350A05r4J39l1j87K00qk23K4J09J38r0K7n7p1J62n1o9R6J7n7l5k7k3k5j0m4l1k9Jn8L1M1
-1318a30J63R9n9m3j61J98N4j40n4R3N0J46M7n9r4p4j06q4P8J4j01J22l5J98j1M9O0j23J1
-1289A08j23q5K3p3J32K57r7j23r5M5K19Q3k16k83K83k00K3k5J55J4k07K74k8k14J47P9j12
-1262c9PJ29j58O3J11j40j25K30J38j39j12J74j39LRj17L0M5o1K21J58K8k72j52J09m9K3L41
-1234C16j17k16QJ7J32K9j06p4J20k2k01Q9m3J83J66j32p7Q7o7o4j01k9r4J14P9k8k6q3J64
-1205B4m3L0J49l3K8r5M7r0K06j94n0J14qj2o1Lm3N0q6N7q6K33r2l9p8J3R0q9m7P1R5j52l4
-1172a22J58rL3j33l9N9J36j5r2o6J41M7r6K13M7j95oQ7j33J3j64J00J19K27l01m2M8j16n8
-1143a59J8j0L6L1J51J02j31N5mj49O4m1p0k7j3M6Q7m1J35J60k30j59o3J22J26m0j51J09O8
-1114B2j32L4J7K3k2j02O7J29N0k35Q8R6m6O5K10j58j58Q7n2j09J57J72j82k04O9Ok4K52J58
-1085B78l34k6R5K14j31k5o7J4l4J23j14Q8N9j71N3j44K39J65j12k4l1j69j00O5J45m7j75
-1058a66J30l5k7p7LJ64J69j93K26J26k05M9k4j59r3N7J17N6k4j14L5N5q8L0P7o0j15RpO0
-1028b4K03j45L5j8j94k3L5K00o1j27K59j36o4J24r6j15J2K82o5j18J53j57q5J53r6J09P6
-1001A17j5K5Qj17n5r5%j8o5J50J41j14n3JJ70j65J85l9n0m6QM2Qj31K05j27p8J69n1j14K07
-970A03J62l02N9p2J45j78k7J65L0j31m3J52j3j31N3J15%K6r5M72j93l43n0J35p0j60OK29
-942D4p5n9Q7q4K31k26k2j3L3J30q1L3O1P5Q9n3j5K2j69p5j57K36J15K17q3l00m9K70J30n9
-912B53k44r0J65L9j84o7M6P4M7R2R4l27K19R0j75n0J1j63J50j7o5m8qK56n2n2j9j12J36n1
-882e2P3m6M3K53j5k07j30rr5J00J7m9J11O6R2k7p5j03p0o3J7o5K85j02j21J95pq9L2l9j6
-851i6M6o5J61M9o0n9L6M4r3J17o6j32J12K32k4j64J94j13Lo3j62l8J87K1j26J91M8R8k80
-822br7O1Q3J10J47N2j61j54J7P7j38k13R7Q6Jr2Q8K8L7J48j85O0R6r5j84K95P2k01l1r2L1
-791e9rL9P4n4R3j37R8q5l9K39q7p1Nlm7K7n0J6K17K5rJ19M0k39k46L7K5J25l1o0J93L5J8
-758A99k99J77p2M1J49Lj45j62L8O2j77J03N9N9j42NJ81L9k18K9j55L5J40Q5p1QN9m9l9j35
-728a93R8l9J06n3P2J46k9J3Kl3j36J11J05j59m4j29P9J08J11r2n5q0j6J4k5K43n0m0K00K4
-698B59p1J49k45j97J77K12k24j23Rl6K9J96kJ32l94K3K57K13k03k83J2R2k3k6P9K73Ok9j12
-669A50j14q1Rp7J48j42l1pj1JM0J27K16j01k46J60n0nK61l17jm8J68j73J87q2N5P4L5l44
-639a99K31J11M9j53qj54L9j16R3J30N7j80m5o3K0K89Q4j35k6K13j00J18l13Q4J4J77p4j33
-611A0K20k5l08K6M0k1o8J33r3l4J18m4P4o6o7J81J00j80J90j85j9J13J6J26j62j25K29k4
-583A55k11n2M5q2K1k9L3L8m9O2j19K95k1n1p2j01J7J02R7n9P9n5k02J65q4n2J55J30k01O4
-553A8J8J55j62J13j65oJ03j1o3j00mn8o1K96J40l9nJPp0k23nM0n6J98K27l48l3J09o8o9j1
-521a32J3K3J9K12M4k82J13j13M8j52K13J52r5o1p6J25k9Pk09J22qJ24Q9p4l8K7rr3j1R2O1
-490A02j14m9J51J01j05j67K02mk02Q7J12K3j52N8n2J04k5j20M5P8j0MM2m1j6P5J5m9jo9Q2
-459A05J8j64p3m2j9R6j07M3O2l6K08J50l04J4J17j02rL10j18k95J0J01MP0p3q7k7J32L9O9
-429I2K8J8n4q9j29J8K00m3k18J23K5Kr6J14J14j23j31o0K04MO1j2j87N0R3o0N5p0L3L8R1
-398I1Q1k12K3j38O9j02J42j0P7N2k63M67J8j92j84q5P8N8L5j7L9K6l7N7J19j20q1J9o0j1
-368f1j1k2Q0J57j77o1K5J09J51m5nj40M8p2O8L2k48R1m2m7M5P0m9J32j9J05l4j97J11J03
-338I7J00k29J8o7K64n2k89R7M8nP4k6o4K5R8p8m2l9rp1Q9l1Q7O4j52N0J16r5O7p9J09J99
-306B74l36J82j52K0J93j58q4M9k3l1q6K25M6Q3j42j00lj16M3J27p5j3J29M2k53L63j2k75
-278h3p5J80J27k47J54p9r9M4J06J44L1r8o4R7r1n2o0n2L4K04pj97n8J32j61L04J79k98j49
-249a34J26j05K64r8p5P2P2j37j29J10K92j25k76L08L0q8p1o5M2J29J23o1k65J56q5M8Oo9
-221ejo4l0mJO8m4J19N8lj06R8J4j59Q0O9j6k07j2J16q1j7mj53K20J08m9L4j09j5K9o2N0M6
-187c1k0K0l2L9J31J85k05j0N3j68R5n4r3J36K8j19j00KJ82O4j95L11l9r5J99k10j15j58K38
-158C9L7mq0mn8MQ7Q6l2j13L2Q0j49L75k25j79j2N7J05Po0j2j5nJ05p4j90J41q5L54k6m7M7
-125A86p0r9J33l08J41j13O3o1j2o4J00K60k53L12J8j54k36J18R3J1j50l2Q2J3m9mM7k0Q3
-96C5K36L3l40K7J97r2j62J17K8j96R6O1R8j20j08L0J38j61j07L04J42k27j6k7J5M5q1J78
-68A43j65J44O5k68J58K1j76j0n9K24j0j06O7Q3k55J21k3k1J63j54J65J91l45L1L4J29PJ24
-40B78j88o9l0J15j2j20L4K02J33j98k34j61J91K37L2j04J06K0n2n6Q7J27j91k05J98J14j64
-13I0j49J58J93l03J7J4l4P0o4q7n3n8R4j5L8J60p7k0J07R3j88L0r7p6%O5N4j48K4J50J45
17A33q1P3r8l9J2p5J1N7q8Mm6k9J79n4j14
32a55
##PAGE=	F1=23916.120362998684868
##FIRST=	24596.97802734375,	7686.668670654296875,	-1.4502159357070922852
##DATATABLE=	(F2++(Y..Y)), PROFILE
-2014a81J33L3MlK07k53M0j07P1L50j12k82J58n1j51J12J02P6Qj04l5q2k5L7J73q2qJ4j69
-1985a27n1NK12k47J3L62Lk7n9k25j3K48l9j81J3J00rj22K00J24q0k13l5J90J05j48q4J2J44
-1956G1l8j85K7K12K92k55j95J67j11j89J90J55j57j28LJ42mo2J76M1r5o7J73N0j37rp1k13
-1928b17K5Q2Q3J81r0k09qJ44j37J88m2J24J32m8k40J73Q3j43N3k9j34n6K73j17K5Q4j39q4
-1900d3J77K56l02j50K20K9q0o8O5N5j32J46q7j65L2K7p9J53K8j35L3L2J06n7kj68J97NL7
-1871A30M1O0j68JK8j14O3j33o2N3J30q3k9L7J90k62Q4M5n7M0j20L9m7J67L24J1k06r5j15
-1842d8N7l3j48kM7L2j9J46K7J72N9k62o5O2l0m5PJ12Nj81J96l3P6j93k0J43mrj83R7J59r8
-1810B4q7J16j04J90o6j51m2Q8j7l2N4q0k5J96j18q0M85K53j62q3j47k14l5J58L4j10j31L3
-1782e3p2q3P5m8J31L1j36J21L3j60K4P8J90J60j66P3r3m7N2k34K52q4k09J62P0R0J8j01P3
-1753A47l09L75l8j83J6J41k40J6J8J77K17r8l59J27L0j87l7J60M6j44J17m3M4p6l4J78Kj38
-1725g5J72j33r0k0P3qrR5q5O6J86M2k51j58j8K00J9m3m5k6P8J45j15J44m5j26M4l6K7O6j08
-1694c4n2L2M7J29m9j51J19R2l0Mj07pj46L09J02l17QL1o7l2J7n3K1L3R0N8k28K20oj93K72
-1663A12o1o1o8m4J06o5r0J28O1p7K73n2r9Q8j26Q5J36k16J04j0O6M5l58M1K35j45lj40K26
-1634I1Q0j99K00k91L9j71J23n2K66k04J36O0o7j53K5P7mL4j2r3o3K09Oo1l5l0M7j15J51k
-1604hj37J24J5j06j07K63P0L1q0j96J54K9p4l4Mk5J04l8J07n6o3N0M0p9k1J63K5n9N7k0j70
-1573c7Q6M2q7j58J36k3j61J71J18L7qj63r4J7J21P3o3R7P8j32j44O0J22J9k88J64pL8j16
-1544a02l1J36O5o8n9L5j5PJ11j43M6Q2J19r5o0J9j84K15j3o5l6K1J15j17N2j86K26q8L2J50
-1514A69o1j86J3J60m2m8O5p0Q1Q3l8j29j55R7J69k37j03K04l2J30P9j29j09k0M7P6J47R4
-1486B55J60j44l02K0m8jJ06O1k16mK42n8k50O1m2RJ49L1l8M1Rj46K1J00M5n3N7J39j65Q0
-1456A19M4j41j68J03M9j43k4K38R8k11j65R3K00j85j1k1l5J95N2N5j76L5mn0L6M0J54J11
-1428B88j69j43j6j39K02J24q5j41J37O9M3M8j00j21j88R6K9k9J30n6K01j38m9J34L6k00J31
-1401I4K41P4k15j86J05P9k8l15L6J31n3J14k5j7j32J28n8k4M0m3q6Q3K15L29p9n2j92j40
-1373B4Q3j4j6j23K3j0P3N1k53J92q7K1K14L1j81m1J24N1k14P7L12J41m02j44J41m9j36J84
-1345G2j2k13J50J9K13l4n6j42r5J13M0p4J33L9n7o2oN1j5o0J2r8l2k9j1L9kR1J70o8o2n7
-1313d3J20m4q2M9N3NJ40M2m7n8n4j32j36R0m3P8P3k3J61mP0rj53N8r4j27M4n0J21J97r4o9
-1281C9j31K9K30P5k20j84K49k43l7k2K10N2k34L06j41j48J76Qo8J1J56j04qN8p3j01J89J25
-1253A99j50j08K03j00l2lr0nP0j12K74K15qk91j45R4n5m1L43p2j35L9q9R1k2p3lJ83n0k31
-1223a04J42j09J59K97j47j40P3o5p6o2j47MM1R3J7j2j30K17l6l2J23Qmj05O2j28K89k63o7
-1194a02J26m8K6rqm4L9p2J22p8K13j32Q6o3q3K7r8l0Q8J15j61M4J96J9o4j26o3K5J01j0r8
-1163f2j5J30J6m5J86J3j58QJ0j3M6k30O9J45K23k61k37Q9k9j4L9n6R9RM3M1m4M5m9q9R1j13
-1131a13N9j4n4j7N4j4J42J72j69k48N7N8J30k8j87J10O9q1j01N9R8n0q8L1J23R2j91M5J47
-1102I1j4o0J97j48r6Q9q9j19J24K19j22k15O1J0q1K87J87l32n7M7K16j17k3n9Q3n2L0j12
-1074e5J08K1j43O4j63K87J51j39k3Mj13q0k5J57m0j71J24j5p2j05O5R4K03k26K40J22j86
-1047H4M7l7o4r5J9J12O9n7j27K1pn1Q5L2m9r8N2L7n3J99l9m9p5m7p4N1J74o1o9J39n7j23
-1015a11J82n4j01j2K23n8j30J50j79J3J57n0J0P1L5P4k4j29m6j25k5L0r5J66J29j21l1L2
-987a9M2o3J55q6n4m8J0K2%l0J98j72OK04j34j69K25J31k95Q6p7J27j62M5O9K1j13M7J37m9
-957E4j46OJ10JN0k8M38k54l58k0J78l1j42Q5J65j70L5P7q0K31k59o7p8K12J59j29l7N8O6
-928A26J20o4o3Pj58q3n0J84P5K23j40k34N9K33J33p5k74j20J23K1j52l0M7J06J1M3P4l16
-900a74K68L9j44k0N6j94K8J54n8j82R1K74l9n2k5r4J5JJ4L0M5K21j5j96j06J9p7n0P0k0J06
-869a5L8J02Qq2j07o6n8N7r1J53j02M9J87m5j01K2m4J3or2J24O0O0j28Q5O7k14J76n4j70J49
-838b5J62l1k39K93k2Q1j15k69P2J79L8j83J34K4L3k40K5K8O9J39J00P0j38j86kQ8q2k04J23
-809g8J11o3p9L7qR6K01k01kR0p3j92L17J04k60l6q8J36ln7K9l5J27r3J18j25l7K84j18j65
-779f3P1M5j61N4j5K2K28P2K6Q4k2k08k72j3Q0J21j1l7K68M8p4l33K36j38k8J73L5j11j95
-750a18N4R5k55J49J0J17j15j6J21Q7k02l5n9k4J41M7n2Q4M3j36J5q7J23n7k7j6J60J86n8
-721A75k9j6j0q0J9O4j44J4j04P3J13J02r6k10J5oJ0OJ16N0j4J99N6m7Q8k58j85J76J98k02
-691G3j45K2m8L9J45m2J47l69J62J64J76k06k90J79J23j19j10J20K26k2%j04j17p0o3N4Q4
-664Ij40K8o3PM5L8J21J80o3k07Q0n5O2K99l63r2l9J33j17K42o3L1P4R2l60J67J08Rj33l2
-634br7R9j65J03J89L6k04j30m1N6L27L1j79J6J99p0J01l62J48j6J09r0k0K79l1k72j38P0
-606e4L3p9Q6nl6Q5j28O7j8m5J93K3j88K09j63Q4P1k8J87j78j47K10l5k35J6jq6N2n1N7J9
-575h5k2J01j33K52kj10m8n4J7Q0O8m8L3m2p2J14j63q5K47J14j89j3m4K29j25J17j05n3P5
-546E4n0m0m8k3ro7K53K07pp6MN0j52j86N7M1r1J22K13k93k3P8l6r2o2m8P2L9K68J1k96J16
-514a4n2N6j20R5K21p5o0j07Q2jM9l56J55J23P7O7p2J1J07j7j90m3P8L9j04%J76J17q1k43
-484h2J68J3k34R3J23O8j87J19r1O6K1l3k3O0Ol6j2n8O1J24Qj01Pq8M9P8j26j28j1N8J1o7
-452a44K5L3J5J67J31l60k5J57l3K7L13r1k99q2J35m6P8Oj28l7J04M8P3O3Q4j11j17j31Q6
-423e9K54pk50n2P2nq0J40N8j30j02n1J84rJ31J7k66O6R6q6J10r6p5N4J76Q4k67M8n3L0o9
-392a37J65n4M3N8k33M94n4j46j10j68O1J24N7j12L4Q3j05L5J10j55l2kj9n8Q9ko3J46p9J9
-362a1n5J00R9K4m3j96J59m5M1N7k78O6Lo9l3J47n6J20k9J41l4k46J51J17N7k88J42o6J27
-333A02n8j15Pk0O1N3o8l9J25J00j00p4j4K3r1J7l7Q1R0j50O2J29k08R8m5J76K46l21J46j27
-303D9j10J39j07L9L9k7j21m5J61P0J06j55o7r1l8R7J36o6j37J31N2k44M36p1l12kJ38J67
-275A67k14Q0q2n3J4R0J49J1q5J2N1j33p1o1nO0J65K0j29j22J16j06K87J70k87j36M1n9K33
-246A23p6q8P0Q2j11r4M2K71j47j77L16l0j43j20JJ02J07R8n0k35J12n6P0K5n8n6r5N0NO4
-216BL4j20O3M6L4j33J61L1k07J05J23k2k31r0J87r9J2L0r6K8J39l0N7q4l7O5n6mQ7nj21J31
-184@L8Q8R3k53M5J40j16R8o0j49Q2L3m5r7k8R4O2j16K34j19J4K14j83j00j85K95Pp0n2j06
-154a42M0J25k9O4m0j32J10O4o1L29k82o6o2k8P7J3qK3n6J5K9j28p2J60r2L37K0n0Jm0j24
-123eJ56k90J85j49k3p7K3QK7K44j94K80Lj78j33J32P6J6j60q6J02q6O0k2M7M4P0J61Nk91
-93e5O0J82r9j37Q3L2j31L9J08K5k09J02p7J61j25j26L44J34k12l9j61J07O7q2J53j69M5M8
-65F8j60J38J9j00K8j10K60Qj38j1Lk05J52nL9R3j66J90R8k58J05j3J38K0J78j23k03j28K03
-36A20k4j29%K55R0k11j72j17J70J65N1n3J08Nj00p5J87J03k67j65J70O5j62j18K04K05l31
-9b6N0l5LJ43j29j47Pj3L1O4M4J26j10KR6J2j80Q6j25n0k3P0J9n2n0J48J33o8lr4R7l6j01
23a11K1N0l2m8j9k9K18q4p1
32a05
##PAGE=	F1=23891.804017843503971
##FIRST=	24596.97802734375,	7686.668670654296875,	-1.5480647087097167969
##DATATABLE=	(F2++(Y..Y)), PROFILE
-2014a94J31M2K9K2J75k27J5j41J1L81m5l25J55m0j57N5J43J03n1j09j7r1J48n0J00o7J01
-1987I7Ok02j9oJ10j79P4K65K4qn5k57O7K03m5j97m2J26N1j43J78J32o0k18rJ12M1l7j7r4
-1957a02J70j19j81N5J97L68k43k79J54k8j46J40Q4j66J8r3J34K0l8J50P5r0q5K09L8j57p
-1930G8q4j74m1J38L0K96o1k80J6J37j75J34l7J43J37n1k72K56J20k07J17l8j92j6L08j52
-1904A30K2N1j66l9J11J81k02k12K39P1j9p2k0P1j5J05j58j92M3K8q9K03J6j26O1L1O9j1l2
-1875G9j46R7K6K5J11K3j25kj0j94J10p3j01J47N6j45O0oJ61k87J93M6m1N0j33L2k2J60K27
-1846C18r1j25l0j49P3l5j59K3M2L9k1J15l2K07J06k91PP8p8j04l2J63N6k14J90l3R7j60o8
-1817a08J02L4K2r2N1K3r1NJ40j03J16j6j65o3J44o7j3K1r4J1K24p1k20M79K38j71J9j26k47
-1788a8l7J29O8n7j07ol6r0K8o6J57J4q8N1O8j42K6J06J30J34j38J34r5j34L4j95K47p6j74
-1759a33O5P9J37l6j26N0k14L90o9j56Q2J21k22k2RJ66J70j08l25J47J6j12%J08J6j96J10
-1732e3M4K5p3n4J73j5j17J74j39r6J6M3k2l2J28ml7J82O0k50j24K8J93k6j02ok1J07J28p7
-1702E3Q6j02n2N3j9O3kj17j13L9L4J60J2j72R6Q1O0l1j39J5r0K74Q2l72J49k4q7k3K3p9l1
-1671a73N1P5J30k12Q9R3k26L24o1r6k0j38J18n5o5J34O5o4L13l1j76K3j14J05J26k28Q6j7
-1643E6J31M8l71R3J75j18oj92K41P8j73J44k41K7j4K13j27J63k17P3P1m4j33O5N5m5N5oj52
-1614a51K1J88j5j4m3p7M2j63K65m5k00R8J8j10N9K17O5k3r7j89J83L1j61k1K8L2J40r6O0
-1585D2k5j9R7l9n6l3Q8N8l7O0K2j40J4O1k3j54L5n5q8K36Q8%l8j44o6K8P1L4m2J43R2p9k01
-1552g0L3J02j4k07K27r8rj06OJ36R8q3r6M8L7q8J19j19J16Q6R3r7n3k7k08K54j04m8J21p9
-1522c0J56j72Lj46K25n2m9J33j5j86J20J72p9p5O5o9O5L8j1j52j93K96R8k83l4K04m2N8P7
-1493A22p6j10k1O1J5J17J36K20j84k89n2Lk2J21J12k01j24K84k5k41n0R1m6J25l8L4O9M8
-1465G9j92j5P5P8k0K2J50j00P4M9j40k33J87Pj67l1J99J23k26j07M9K39j44j14N7n6J94O
-1437D3J44j27r7K1j31J14J27J09N2j54j17N4j68J60J25j72j26K00O2M9P0r7j25j89M6P4n3
-1410a06J63j7J51j43j49K19L1k22J58K65L3j89j56J00Q3k1k61j56J92qL7m7O9j38J59m1j14
-1383a08Q8L3j13N3J49K35N2N9k03j76J35p1n0o4j4J7K6J5j74J48o4J0K20Lj95k9O4r6j83
-1354b33J59L57J36l78j59J08m9q1J55j7j37K08j02K84K9j10k43m0k0J16n6J83N3n0q8J3J06
-1327A44j8r3P5j62j9l3lM9Kj6K32q0q0K6N7j47NJ28J0n3J27M0l0j1n1j49o9QO8P2K0K8Q5
-1294A62pQ4r4j67J13n9j41M8j1J03J56j34j5j43J9K24O6k09r3K03k35j24L9J89Q3k31L14
-1267A40k44%J64p6p6O1J76n3j19j6K7m7J24J01j34r5J96l2o7k6n0m5J01j78K74K49Mk78j45
-1238f4P6o6n4K78n0l9Q5j76L7o1l1M7K18o1j80J83j32K3M11j37j87N9o7q2l7r4ql3P0K8K1
-1207b3j37K02pj14R0Q4k9j27J13j83L38k90q1J22j11O5O2j1k3J7o6J80p3J60j20J63m2j82
-1179b3Oj20QP8J11j27J07K34O3j37j40p9j9J8J4j05N5J12%PJ26pj06Oo0P1N0k33M6J59J99
-1148C14j90j93j07J13m2O2k6Q7j0n2l4M1O9p2p8J00j74J82k7q0j1j0RJ15J60r3j71N8lJ04
-1118D1lk16J18N0k0j95Q9J21p6m8RR4J19j41K8J81L0k46J87j09j8P8r0j9n4K53l6j32m5m
-1088e4j11L12J99l17p9n3K27q1k6k7J37q7o1j02J27k4r7J34q3J76J35j45l6J7m8Kq5J07k3
-1059C4j67J01qr0r2N9P1K30k81K31R6j62L7m5L3q6kR3O2p9j14qp9P6N0Jl6n6Q5P8r2R0Q6
-1026A16r5j50J41r8J4J14k3lj6K5j97K21lp0k2J70o3j22J24j67Q7J46j0m4L8M1J22m4j28
-997A04m0j36o4O2j05J67J20j23LP2q3L9R6j36l5o4KJ8j4J48J69k07N0K16k07k30K48P5k55
-968a10J16j09R3j03J01k7J5q9J13J19o1j60k7O6L8O2L2L54l03l33L1K43K3j27J00J08k38
-941g3R2N9p6K04k54n4NK12J60j71j04N8N9J39r7j14K9j43q1P5J00L9K13j77o7O5J73J10j02
-912B79k56j37N3J7r5J0N9J00k4j0M2k19K48po9n2J16j46o9K36p3k69J49K70j2m8k5q5n7J4
-882f0k3R1L4J58j2j70q1L4j9m1k1oQ5J2J11N1q6j07n0l2O4q8Qj15K29J67q7r8Kp0N1o6Lp
-848a39P0J65k00J54J02l07J71pq9Q0M7j0k39L07P2J28j82k96J20J56N1k08N0pj7j11P3j3
-820g9Q8J65K6O4q3j53l5N3l7j87J26J48r9n8m6k8J43K24k14l8P9m1k05L26J31l05m8p0K17
-791F4Jr6m1k6J62m7J05j71JK91j40k24J67P6k90O1L6J4K37J18O3L2p6j59k35m5Q8J02k1L
-761E0L13K6j41l15K46j78j24J89P0o3k03Q2J28k65J24k1J58n9p0N7J36j58j42O2j1L1J3l
-733f8J35O0j74L1q1J54n9j59J6K36K20p5q9k3J0l7k8J0j37P4p4L2J38J02j21k95J00k9kL0
-703a03K3J93l2J21R5kL2k40j59J46J66j64j60M3n3K7Q3m3J33k15J77M0J16j80k14K75J35
-676B40j79j77J51J54l8K8j03j16p2p6J48K2r8M5j18P2N2O5J42R4n2j58lo5J16K87l39j48
-648a26l7O5k8K67l6oN8J25l33J18Q7k3j27o3N9Q1j96J06K48J4k34j83m7J01L32l2j79KJ75
-619A88m0J13l59J73o6L8q5J55K83m0k12l11J02P4q4L6O8l1N2k29R2j7j0J96l7j78K19j39
-591d9J68K5n2K60j82j89J84j8k39N7n1q1Q7p3L6K9rJ37j42J83L3j39k9J8QK0Rj3K6j5L2N2
-559H3j93k1J94N8j50n7j03K55o7J34n5p1J7o8j0Jk4lp2K03K46N0j18j6R3k22j22R2L5j17
-529b8Q2J71k24k7P2Nj06r7l5M3J2L11m3k60P0K9R2j08n1K74n1m7j04K4L5P2l59J96J20OO3
-498A37n2N7J85m2k92n9L6M1p7L4J72J28p1k32R9lk63Q7J10J42j91J50j19J2P8M0k8K8J1n8
-468F0q5j00J82J31pj31Mj06K7J46r0k08O2Q8n2m0L1nP0J08J06l82n9K03O5qK81l0k88j44
-438a71J44o6L7R0j34n0N0N8O3Q6J23j32j23j06J17L09L7k71k04P4J3p6J35J4j31n8LJ25m6
-409i0K15K7l23Q5J07j11J35q4j74N5K35O0l00Q7L5J2o2J69o4j1O7j65M84j37j09j7k23L5
-381f2J38O8j55L3J36j59l0R3j69L1m9Q5n7J08K3j53R0K0P1q1Q9nQ9o7k26K30j0j0Q7k71M8
-350f5M0r1j17K20l9J07l7J55l4k96J72J13K8l09K30m0K0j02O6m2r5R2L6j15J5J63J14j07
-322H2j06qN1o7n5p1Q0J05j19N7J49k82J08l3K22K85l08J00j01j51Q8l5Q8J6k2j60l6P3Q7
-293C7J19j33j1j49P9L9J52n2k39J43N5j78L81j26k93R3P8J85j95K8o0j8j4L9J62oq4Q5J2
-264A29j65r6n5K9Q5J36M5p2j47R2m2K30J38k39q4q3j5K07l6j24O7R4o6o7k8K43j50j26L05
-235B05o8j85j62J65J04M2O9l0j63J2m4J55ml0j44p5J01K9J22L5j61n6N6J07j53J29M9k32
-207a27J47J66m4k39j31K33j35L9N6k1o0O2RO2o1o5J13l4p9J09N7j85J79J2M5L1k55Q4J88
-178A56o1R5p1j58JM5J6j05j2J6K0l9J54j72J43J86j44r2j31K50k2j13O5k10R4J68j40M7j9
-149c3p6R2L0M0K86l22L8j02j02J9J1P7N2j12L7n6L2q7J03p4K77O2m4n4Pj46J61k28J82j47
-119g7j4j10PP9j7J74j08K00Kj78k9J25N4J7j54r8J84k39J17m1L2J02N5O4nk15P5J51j01j03
-89e1O5L4o7kJ18k3k75K62j75K08p8j43L32J29j86n7k77K30L9q2J42j38j17K0m2J27K3l5P1
-60E2j31K74M7j38q7m6m9O2k9O3K2j57J93L3j29J18q7J48L7K26n9l08j41K41p2j34nK75M3
-31B62j83j18o1R4P8Q9K2J17l2j53p3K62Q1l06j45J22K8j32q9K20J99l43J30j02K7J98j62
-4C0j51P9J1m9J19M8N8j32L5O5n2j22Q9j55j4l3O5LP9j38J32R0n2o3m4J57p8j12K5M8J1j12
27a63J0MK37o8n7
32c7
##PAGE=	F1=23867.487672688323073
##FIRST=	24596.97802734375,	7686.668670654296875,	-1.364430546760559082
##DATATABLE=	(F2++(Y..Y)), PROFILE
-2014a71Q4N8N7M3J47k11pj41q5M03Ol41J70l2j21l2J52J10j19j10L1N1J59o4Rq6J77j0j89
-1985f2J1J2l1nL0J50N1J1m1k06Q0J38m8j90j46J49J27j34J05J48l0j91j1P9L5Q6k7j82R8
-1956Fj28r2J1J46M24k09l52J24N3q3J29mj60J31n7O7k8j7J10J03q8j05K34K6j63j7o9j27
-1928a35l3J06j8L93l8l07NJ21j89P8k9J74J05o2k35K41J42k35J94m6k38K3L17j68N1Ok04
-1901A9L2K8R0j06j58J62R9M3p8j01R6O9M0j85k18P4M9j21K24K1j01P4M1QL0p5j02ML5M5J64
-1870B02k3q4L2k5k76R8j9p3J97Rk04J14o0J36j99J87L9k6O4j15M4j2J33J05j83m0M5j50O3
-1841b1j1j82O1J4M1k4R7o6K02J14k82R7P3j13j67l2J72J03k06J60n0R7j21q6L3O9O5kK1j04
-1811d8r3R0J74q1KM5j50o3J63j13J7j9j13K8K02K0k09K99J87j70J37r3k63k4Q3J11pq3l2
-1782cl0r5L5q7J38jk7l1J06j06L6J12P2J20j44J82r2j94K5j46K19n6j48m1R5J91r1j46J6
-1753i1k7L17r2j08J86L3k16m8%J52J23j01k77J68J6k8k3P3L2j86k9J53J4n9n7J44l2j17J64
-1724H4r8o1k2J9m0m7J43R1p7R1O9k28o6Q0J76o1j30km7J50J04m0L5j33j8M4M8Q8p1j07q9
-1693a15q4R2J57N6j77P1P3J22p3j62N1m3K04P1l42K20p3q7k0K3q0m9L1M0J84j28q6J88k04
-1664a40L09n0j08M2k16N9k9l3J43P5p1L15mk44m0o8J26J06k48R0k6J57O0l25J19J09j01j5
-1636hj40J52N6j13N6j52M1O8K98j61N0k11J1O7j6j07R5L1m7P4l3j43J00J20m0L0n4j25M1
-1607f0j99L74p6k27J57J3n3N1J66K3p3j00j53J83O9k62LK7N7J57q2k8K0J8J12r1l0o2L8P9
-1577E1j6O2R1q9j08O8L1j39l5r2O4K03O1j5p9j17m7J8M3oK2J44Q0j3k09OO6p3n1K14j71l9
-1545g5j11L7J46J37q5j24L3Q7j63J30j1O6R2O3j01l5q5j60K36j60k9K23j07J15j86o5l0J33
-1517b9Oj23J23L2j85K26J52j22j11Q2k4L5qQj54p2K76M1k72QJ97m4k2P6k8j17k7P2n6J11
-1487E1K02K07k22k13j48P3n8J27J55j55k19K78J7j73p1Q6j06J12n5J41K4Q7k09k1lM7M7j
-1459@J32m8N7N9j18j66J68m8j61k1R2J72k44k4rK71r2k23J24o8J77n2K15o2k23O0j38J06
-1431f4K06M7Oj12n3Q0k01R8J21k48L7J21L6N9R5n9j30j90O0R3j03J89JQ6j28k10K64%k21
-1402a20J92K74j7j57j24Q6Q6j7k13j80J26K4o5o2J74j02J24Pj47Q7Q0j22K6N3J27J91J73
-1375E04j96j93J74j23q2k1l4K9nl5n2O9n0QK13j1j95l5Qj55J10p6L22J41l12j39O0m7k0J27
-1345a6k3n1K01k21L69N4j41l14J04q9K8l1K26O8m4j14L8J39l0j06J28k10Mk6l3M9J2o9K64
-1316A66q5j05P9J5k45J10J94k9j21R7M3j4M6n3j52J2p8J68L5l0R2jkQ2j78j58J75m6j33N0
-1286f6L9Q1J57k05J1j12NK00N8j94j8J62j78j73M9J25J04j89K88l15J37J47j18j44J50J85
-1260A86l4j84j22J19kP1Q7r7q5J52N1r0o5j3o2J25j69J62K50M9k37j57O5p9j8J70n7N1J37
-1231B04k29j9r8L3N5K25n4q4K03j31j34M73j05k05M8o4q1m3J3m5l7L6n3M9r8J38M5j87N2
-1202i3J63m0j47J82k20L09k43o4Q1k5n4J14j5J4Jp3K12o9R0o2J92l4k78P4j76N5L9Q3o0J48
-1172A04K54J00j63j43j02n0j01P7j39J31Q9lL4O1j9m9Pj14J03K3j94M5J73J61j23j05j65
-1145a08R5p8Q0OO3k5r5j31J06J26n6j17Q3j93K44m5q7M0q0K6O9J29k0q8O7n1O8K1k28J16
-1115f3K3M7j24k2R9p4LK3J9J28r1L4J92O4m25K05o5L6N8m7N5j78K19N3n3j21n6j13L21J89
-1085C36k94o0j93K26k5lK2J38j25j33q6J25o5lJ82k9O8J29j33o9J4OQ6j14M4J6j53O1j2j23
-1055a67j8LJ38K42l49J76M3j29K3m9J06p2MO7L4r2n3l1m4J31o3N3o8k3Q5J15n8p5K06j03
-1025C2k08L02j05m9L1M8N8j60P2k37K22M6l3k9J15r3n7P9j07J05J28J5n5qJJ66n2j16l6j34
-995e9r1P2r8J58J13j17L6J09j73J11L3j91Qr5M2N8n3K68J58k11M2K03k57k93K71Nj61J03
-967ij21QOJ26j11K5m4J14R6l3j60m6j9J43M2O1K44l41j80LK93P3j31R8N4k64R6L6n9J60k02
-936d2NP0J71J38k00j58O0O7J39j44j64P9r5p7J68J7rJ95j77P2N9J00P1j43k02j07l1K1l5
-907a52L8P7N6m8m5Rn9J69k3K0j36J72j04m7J97r4l04J54K53K9m0k1r2n5k5l0J29J0Q5K9j38
-876A4o4J2J9k5l6J3M6nJ00P5q4j00n2oO6r3j3qJ78J36j15p7k1j15Q5j09J20r6L3K25k24J90
-844F9J38k87O1O1l0L9p6K4l7J55J18J27k56k21P5J26N1j85n0m6k7P1K9pJ32J58n8K3k1p0
-814H6m6l2k8j18R0J70j02n5j07l5J69K16k16m7O8Kj84K85J41l33o4m6K66Jr1q2K2J37j1M1
-784I7k11P2K48j45k36K37J06l20j7R6rK41J54Q6l3j23r3j85o5Q5R0m1N0L23k1j79k53K16
-756A70j72j75J24J00kj72J01J39k40P2LJ53%j37L4J41r1k49J50J1n9l2N2J40J08j24jj29
-728h5J71n5k40M9K69K44r5j54LL0l0m5k8j35J36m4m5J75J24j69k44R0o4j6M0pL10o4j2J34
-698B43M9lj93j38R4J25j15j65O5l9%J3O4L8p5J61p8M0j36p5K78J42k04k16J69P0n0N3j06
-669A1j06p5LJ42k3m8M1r5Q5M3J25J57kp2j12p4o9J43K35k63j51o2j1P4K58j8m9M5J37k88
-639a9J02N2m5j31n0J99L2k21J15K95mk50j96o9J24L04r9j36m6J20OJ55l30J63j14l5m1L33
-611B14K36o3j37l75N5J02q7RJ21m3K1k37J18j11OK16q0j61K34j24K10j7n1L28j72k31J42
-584A23J5k05P3j10p6J38o1j6O2l6J56j41R0P8j29k3R9po5m8M2L6J2Q9j0j68M2R2j9q8o2p1
-552a88J63j2J51k1n9n0o3K0L5k2j0p9J47K44J17j22m8J34k77l5R0K4j23Q4J22j70m4J09N4
-523A71j34j64J6NQK79j07j57k7J10J38j11j40K59l0l0p7k0O8N2l16K50P3o2O4k8J06K47p8
-494C65l61q0k5P1n4N8J43J18p0j59N3o5j65K0K3K29j69J44j29m6J28Q8rLJ2m8j24j50K83
-465H4R1k5j27j7j16L7J95n8k37O4J04q7j6M8j6J08K2P6k91M0J00R1o4K16N2k66j64J18m6
-436h4l8J50j12o7j2Q4M3Q7J29j17r4o9J26L25P7k88k73J5P6o1O7oj27NN4O4j06K94L3l38
-406a63P9J20j16J18n2j49oK17K0k42P7R9kq0J70l8q0P4q7M44k08p7O6k83O4J05P0j51L1J77
-376A97j90j34R1j21P4n3J30k7P3M5j78LR0R3p4Q5j19J47p9k37K45L5p2J19k39O1M9j21p0
-347a77J77l1J24m6J57l0l19J47J10lk41K07j2m3j50K21p2j47R1L6j57P9J48J49j04j33l4
-320e3Q0j9n6j91R4J11p9N5J62j93J7m1K21K93l05N6p6j51Q3K0Q8qj6j42m6nQ1J10p2L7j55
-289a00J02k4J83k2l03J38N8j29K78j70j17Q5K7J81j82J7m8Om1l6J84k0r4J33j3j77j11N5
-261a40k0O3J21N9k0j50R9LJ28P6j38l3j77qJ96J0j61O1R6j7n6p6K14j44r8K82r3k10p5K49
-231D1N8l5M3j3p0r9p4K91q8K5k48J5J00M6J76N2j77j60O8K00j34k0N9k21J92J91p7k29p4
-202a62J90j77M9Q1K9p7m5O5N1m1r3J64rj63J20J27j32J14m9Qnk02J05J85jR1q3j31r7O4N7
-171C3j25K3Qp5K6Q4q0J89P8r8q0r1J99k2n1J00j84RJ48k12L6J9PL0l2J34K48l30J21j33j17
-140a38j3l7J58M7j29K4jJ82j76%o6J94R9k3j31O9j57J52j44J42j01K2j45kJ25k7P6l2J04
-111G2J3j58M0J16K3K1j25j04K50k95P5m6J3J27M3l5Nj25N6J14r1o1N9M1j7m2J11m7j89K46
-81I0k63K70l0j51K81J18j59n7k40K10j5n4J36r2j65n3rJ05M1QJ16j31K64R6j40j41l4J9p
-52A3n5O7m3j31J92Oj5R1j72J60M2K64ll64o6K19j30j12K8K15Qj29r1m1PqJ49J00J34o1k06
-21F8n3K90O4k99j46P0Oq3p2K01J75l22K19j62M7K14j68j04J17J1p4J73J5k0j39N7J7p3m0
7a1L6j73K6j9M2K6J57j75P3N1l5j09N3J18j04j04K5N4M8j45rP1K33l0q6
32A3
##PAGE=	F1=23843.171327533142176
##FIRST=	24596.97802734375,	7686.668670654296875,	-1.0448526144027709961
##DATATABLE=	(F2++(Y..Y)), PROFILE
-2014a31K3N9Q2M4J39k02k6j06q6L03K2k95J58k6p7j3N4R9j67J9m8J65J63k7m2j57K19l4j48
-1985c6L6K2j51J32KM8P1K7j7j56Q2P9n2j57j51L0K09p6j3J58Kj32m5N9P9J56n4k01l5l7l0
-1954a51l0L4M52j51l37P3O7l1J55m5r4R7pP4j13j9N5J25q0j26K40J5j49l1l2q1m0N6j8M32
-1924C40k0l09j4J01j76K2PJ86L7p8j36J46J45k14K64n0k61M4K94j63J20m9k60J38l0lo0o0
-1896c9O7J03R6r3j62J28J03l3j71j24L3P1j12J50M3p9Q2N2o0O1j25l7n6K7O5J99o1n5P7k3
-1866A27l03K2K5RK00nk75J34j02J22q4J32L5k1Q1p5O8k8R5rk37J9J21j07K2J4j96Q0j6M0
-1836a12k5R7m4J29P4k34J83N9j20j64M8N0J27j70J12p3O7p1m5m2N5J22O6pj53j10J07K03
-1808A29l9q7Q6r7l7J12j38L6m9r3P8N1J33j65J04J24j76K48m0k64j2L4J45L3n9k6n1j07P2
-1779e5p3O1jK2j18J51o4N3J15J0J16j71K03q8k24L4q8J58k2j12K1k7K10j41j39l4J33K30
-1751A60j02k7K68o2k33n6KJ43Q1q0k40J75J4L2n0N6O5k12m2J60Ol5n1R6m2j38J43l1l9m1
-1721h0L7q8j9P8J84o7l0O5j95J0J26J43o9j34k2j10J96Q3j1oj37j3J6J22J17j22p7mj11J19
-1691AQ5K7j79O5N4J43j09j72R3j0J09P4k39K14j14o9k0K1m7m9j3mK10l9k02K34j59K61l1
-1662A35r2Q6k35m8%j8J56J02j04K77Qk88p7LJ17P9k56J27m7J37Q3k47J29O9r3l5q8O1J6k8
-1632g1m7JL2O3L70j48n8j95l9N7Qo6J09J2k3Q2p8j04J53M9o2O7o7j66M5j60L80j06j65K17
-1602I0ll8J9J04k6r2q0j16J51J37k94L4n6L7J63j6j28O8K3J09j00k9r5J03K7j3N6J66j3k20
-1572c2K9P4j19p8n9J42J46N1j5j26q8m1j5L4l4J41Q0M2N0j57lJ1j64J26J66k14l7p8J1J49
-1542hJ69o6j36oJ20j75R9R7j8R7L7j09j2j27r7J89j26j9K15n5J5j55j34O5J8P8q2P1N3j57
-1512a59K52J14j51j52J23K9%k4J9j48mK22J1k22L2J95l6j06P1Rj16n6P9j16J67K31J33k40
-1484A57r3k17J19n9J03J69r1k26J57O3q2l6J8j48Q5K9J80l6J14k16kj4j20J34nR0j8L0O6
-1455A51o0p2J17j00j14J4q1K47k39J9o7K99m8k46J02o7J54j02K50J1l30J04l8j5K62j9k3
-1428A09o6K4R1k27J9J11k80K28lNP2J05kj32j80J20P2j81K24%J7r6j21J86n9j98K34K73q0
-1399B65j37r6O5R0j6j83j20L4L9j34p3K32k7O7O1j26K1J02j09pl1K5L05K62j85j74J91j68
-1371A73j10J3l9K7k7q0Q1po6K4J88qj79o7l9J10R9j43R1J46k25j16M2o3N3J09m5qJ76k75
-1341a65M42J4j60k86K08j9j61m2K31Q9m2j39O8J54m6j04J66k33J8j4p9L4M0p9K59p1j36J02
-1313D9j2j84Q5K36n3j93M4O3mJ02m9j40O1j37K07Pp1J48p6K3O4k40o7K17r2j27N9Q3N9J83
-1283B45k58pn6OJ65M1j80M3J38j12k03kP3J14j20K34l30K05J29j06k43K67J85o0j31p4n1
-1256h8K7O4Q9o2q2P8J33r4j14J3m8J32q5L9J76Q6j79j76O5q8K5Q4q8J11J77k37n5l8L9qK07
-1225A03l2QK05j18k25M51o3j88L9m6p1r7J24p6k2L3j85N6j9M6J20j71J6J51k4j12J93k11
-1197a15J88j35m0N0J07j50O3m1M4ko5K16o8J8J7J84m4l56K26k35M7KL8K1J67K46J16j44j15
-1168B40j33p6j77J62j23R1O6KL0Lk1J2J5j46Q4k6j28N3J91J20p6rj58K6j11Q9L2L8m6o1p5
-1137a12k7J85l1j40K9q8J59o2n6Q6j32L5L4P8M2j7O5r4M7M1k05P5MJ17m9j06L5k1K5O7q3
-1106i9J11l7N7J75P6m35J70m1K9L0K3J04k16J12J28J9j54j35j00L07J64k64%j45J5L5P1M1
-1078D1Q6j45j54o7R9rO8J22jj1J37j07j12L0J1J59j11l4P3j23Qpj47M8n8K40K49m00Q5l1
-1048f1r1Nk6J25n8L6M0j0r6R5RJ1L0j70J93j19o0O1J37nj81K71r8j88L83j08j16o0J28J15
-1018A92k28K8j80J55Q3qm2N9j32M5L2m0R9R9K1l7m8o0J99n5r3l0j24j02O0p8J43J10j00N9
-988B7J28k05J41ok32L6n9J05Q1o9K50J59j81OJ69k69k51J80o0l2M1k4j04R0Q3j73N8MO2O9
-958B4L8j14r8P2J00%N6J41l80O5p6K84J20j31Q5Mk54N3Pk6J19j12N0J06J26J03k14j94O7
-929B1R0J25j93k09J42k5p0K21n3p7J75j43J41P6K1L3j75j63k9m1J6k5M6R1j4n5k7m4P3J19
-899D7nO9k01J83q3j4J51j08l08J37K18P7k6j7j12k2o6j5J44k5L1J22j26n2l9J2j4K2K7J5
-869B2J0N5N3o3q7q7L2O4j07M4M5J10R1j20l8n1j61J09j01J78j02n4K35j85J64J67k33l4J17
-840G3K0J7j64K8J21Q5J19Q9l23j23J1R8K7j13r5NlL8qO5J62J18j27l5J5J4l3j04o6J7M9J44
-808A21q9o5j25m6J68J94k03l6N9N2j49K18J26l38q2lK64qo9p3R4Q3J5p2k43J68J53j34j48
-779a68K02J38k57q4J01n4K48J72R4j06j61j9j37p0P7Q9m8Q4L01p3j90j69J72j19p9j18J27
-752d7O4j10R9J19k01J3P3J37K9k02P5Q3j8k53J10L6q0o1N0R6J72j9l6k07J52m1k58Q4K53
-723A12K53j26k09O0O0o3o0k9j36J93j0j37K06J67k28j63M9q5k0K7N9L33r1j62J66Q8qj24
-695A22j25K9Q2o4j60Q3qk2n3K17q3j2J41j42l7r7M3K58J43k06k35J82j1o5P5j12l9m3K7R0
-665b2m4j7L8n4Q7K6J92J59o9j10q8j28l8J25J63j51j35r8n4J50K15k4q1M5J40k47J16J3o2
-636D7j36N8K36l4k38J36L17j5k41j91q3J08K63j64n8m4qQ5J87l12J42j51o8P4L87J55r8n6
-608B98l36m0J23q5NJ59r1jj22R1j66q8K78j13j01J96j23K05n2l1L78j41k48N4M5j21Q5j82
-580a24m8J78k2OL0r2J54j34j7J20q3l1J70k1j51j1O3J3K8J03o5j35Q1Lq6j6n1j6O7K4J42
-549G9mk5r9l8M3N2j8Qr9P2K05J75r0q6J67l09O3M7J3j00J03Q9j42n7J59R8j74k37M8k0J9
-518e8K12j59j7j41J79J76j23j27J56j8j4l6l7Q2rk62L17J9j12N7pJ59K79j20l73j17k3Q0
-490c7o9P4R5Q4p2n2M0j52K0pq8K24j31J03j13p8J32J10J3j4Oj2r5r5K29J8m2q7n3j03R1J88
-458A27l2j87l6J19r6J3O6J3J17q9M2j60J14M9N0j08J28J38k43j50P5nq1J36p5q2K8L5J4P2
-428hJ13q4l6m6J56K84R7l00k90m7J65k9l9j3j21P4Q2J5j36L09M2l29O9J26r0O6k2q5l6J32
-398A9k5r1J1J25k2j15J72J7j52P1mL61k54l9J20l40J59M0O4j14K1J98j96k46J57l1M1K3O6
-369C6j2K9N6j83m4J10Q7l8P8k12J96q7k55K31Q4j35J48j87R8L6j47QJ23m4J59n1J46j2l12
-340i4Q6J26n6j69J45J3p7j49L06q7j87R4M9j53R5J08J98j03j45q4J06M5j6k45PJ11m3O5J59
-311A05j01k2n1J77K60l12L3n0j54J07N5P7l1rq6n6k7L3P0ON6j61J00q6K20K7l11Q9O0j04
-281h6J63j87J12M0nJ68j56J8n4K7p3j16K00l0r3J44l5j58j5O2l7j4J16N6K5j36J43J8pj4
-251G6J4lk17m1K11M2j84M3Q4J9n1q2J71j39l5K64j16k11N8K21Kr4J4KK1j41k1K74k11J11
-221H1l54J47P1N2K08P1j77k04N2K82j04j99O5j55K05J90j13j96l1J56k13L9J17L8p6n8O5
-194d1K8k7j06J99J6k38J23J76o8O3j35k7k0r7J08J32O0J00r7q9j64N9Q2j44M7K7j57O6L3
-165i1J00J66p1o6n0o9J53J8N8M9j84n5J08k30M0N0M2J7j07J73K14k90J84j59j18M1k2J07
-137HMo7j0J13K12k56q6p6J13J28M1k39J16j57J36o4Q7k1K7j91N6J37k8mJ3K0K8j21O5J07
-107I1j4L1p8j27K92k77Ll1KQ9L4j21L8k8j4Q7o5oM9O1Rr3J02n1p9J91k77K75%j43K17R2j39
-74A20l2j58J22p1J1J23n1m7j7j65JP3L0J56j16K30J44j55j81NL8o1n8O4r7q5J89kO7N2k31
-43a02J81qK84M3l66J2J95j66o0N0J13Mq3q8m9m2r3J95J60J51n6k45l7K74N3k51j41K8om8
-13i8n9J48J33k49K75j94O9J85j54n6J51j3n4K28k5q7j37M5l7m4Kj2j49L7J0J3N8J82j97J7
16a2K7k7j36J03P4j13q9L0O6P9j09q6J27K23jj35
32B1
##PAGE=	F1=23818.854982377961278
##FIRST=	24596.97802734375,	7686.668670654296875,	-0.73258411884307861328
##DATATABLE=	(F2++(Y..Y)), PROFILE
-2014i1jJ8J08J2J53j93m8m2n7J76j0j77Q7j2l8N3m2P6j3M6j98K03J63K3n3k28K28o6r9N6
-1984C4J6k24K19j7j8P3L4J1j05P1K9n1j09m8l6J08J3j06J15L7n1j08L3J30J93p3j65m0m7
-1955h2Lo1p9M20p5k20O3k9j9J92l3n9K7N0J07j83m1oJ39n6j51K26Mj18l8J9m4n8lO1L66n
-1923C17k92l1Q1j38l6P0J62m4q9j8K5J33j50L09n5k64N5K37j36K15j02l36K62m3o0r5K6P
-1895A0Q4J28j19j92J57R1r7j29J5j3R1p5J1O7o0Q9N4j12P8j75M4l3j9L4K27q2m5J15j2k92
-1865a60m0P5N9J82J1l24R2k2M8j3P3L8k3Q5k0R0n6M9r3j81LJ61l3k6Rj75P0n3M0j0J02oL6
-1832a2qj49K40M5r0j24J21l7P4j17N1p1krL5m1o9J83J02l2j20q5jK12J3j09Q3k8pK5j42M4
-1800b5o7l6J34j33K05j04n2R0k17L26K9k41k6NJ51N5l9K4o9j27R8m0l9K9L0j09J07k7Q4J19
-1770A35n6J12j87J83q2k23N5k8P6K3n7R1p6J36j88o8o0J66J39j01Q9L11j29k81m7PJ29N6
-1742A25l8k22J56JP7n6O0R1k64P0O3kom5M4m4j68J14L6j6k8R3j31j0l9K66l3r8L9j80Q2J69
-1710A06R5n1j22n3j60J96O7Ll3j21j0k3J63J51j47l3P4q8J27M4o1j88P8K9J25j33j59J24
-1682@JJ3R4j15J61j47l5j4J3J8n5n8RJ58M1j68J38j09K12qo4J05k25r5Pn1J74J42j50K00
-1652A92ml04m0O2N5M6k20J68o6O2J14j67J39O2p0n0o2l4l6O9j31J66Qj6M29j01j49j75p2
-1623a25M1L9j5J11pPP8j26o3J95k5p1R2q3j95N1j01L31j34o3K47l0m6J3L2o4n4m6j08J06
-1593a3K19k70ol3n6J24P2j97R7j8J07q2n6q2K60r2m8L9K24P9k43o7Q9j08r9N0J18P5O5j4
-1563A34j65o3l5p5M8LK32k2k7R6n3Qn2k53K90Q8k26j0m2rJ24J76k6j25o3J34j39K4J86r8
-1533F0J03J6j21Rj32o7J48l9m1J57L6q1j06j22N4k5P9M4K3L3j19K05O4j59j62J63M9k2j5
-1504C2K4j56J8J60J5j53N0J96k6j82N4L7r0j23Q1q4K19J95K8k22K6k06R6k5P2J59k9k34K5
-1475d3J00J1%n4j59M0J23J95p0J20k15J7K4k24J02J9L3k0oP0K9J6M3j34l0O1k22K74k00k
-1445a02j03K97j6k19M5n5J34q2K01P7k72L0K8j25K86p3l1l0J01R8k36r1J04q7J88q5lP3Q6
-1416A38N3j28j56J79L2k70K61j1m4n1NJ09j25j34K41K66j55j35p5L9R8j5j83o0J9K0lr6R1
-1387i0N9M7Q0j23l4J08p8n1k4oK68K99j72j14J86k08j32M3l0J9m3j09J87m7j08M7J50Mj46
-1358a8j16q2L42Q4j38j27J26j54j10N8q7J45Q9j05K5J36j73M06p0j73j67K32M5k40l6J21
-1332A3J14m3j54R6J54o4r5J89k23OLj20J4J03r3K21m0j61J01k9k2j8K42o1k38m4J13JJ32
-1303I7l2j21P3j65J86j0r6J83j26O8L6k57J12K23j54j67N0J13L6K03k71m3JM1J24Qj67R1
-1275C6J29n9k36p7M6J13m9J69k67J70J12n2j94K34J85j18ll3k73M8J19Q6n0q3oJ96p8j54
-1247h9J2j0J25J5K5L8O5j23j80Q2r3L1O4j11J14J86k10l6O7Kp5J40j5N5J95r7k11L45k2j47
-1217A42L2po1j88K14r4j2M0k27k9R1n3J95r2QM7K0n7J59j95M7j9k7L7K10j95Jq6N3Lk5K02
-1185A34p5l9Q6J54p1l07L11k86Jj9pQ5J69K12J09r3n7j74r8j30J69j37N0M5RMm3mP6K1j58
-1154f3L4p2l9K8K09Q7n3Q3j33l7j36Q5N2K3q4J6j7j32J94j8j32m5J0O8p3K8Q4j56L0K5K5
-1123a09R0K9L8j47O5N2j54J2oJ74K0j37k2NK5J22j66N7L1Q2J33O0k93R6n0k3lR9J29k26J9
-1092BJ78P5j46k10r0K72J27k19P9p1j40M3J38K0J2j37j00m2J10O9mL7Mm4J53p7j36J11n8
-1063d4J93p7j35J37q2m4K2n2kq8K76K54m28mj16m1qJ20k1l5Q2Kn3J8J83M7j1p2k00K85j45
-1032c9j19L0J28M5j43K16j02r3L95j17j62j48J98J65k13j06j40J46R9mn4J6j45J24lQQ9N6
-1004A27J4qo9q8K01p2o0j4j06j12L8n1J18J11o8O3J25j90J52Lk07m5K4J46Q2q6J84J57j27
-975B42k6J21k45k09Q6r4O5j1J11o4Nj3j49N0L2jM6J34l9j82J47O4l7L8Q0k68J08j26K27J68
-945B60j21O9l9k22Ln0L2R8k7O0J17Q6O3k10k08Q0J18J03k27k30J91K9o0K49j11j54J61r7
-917c7J50J16n1K0j43k13N5J6K1m5L2R4r9l3L7j17J74J01QP0k10J54q5NJ17j02k57Q0J63J21
-887A42nj7j37Op5J1J37o1K7K07j40l3p5k9lP9L7qM4Mj4j4o4j60J04N0j31J17Q1L8L3j00J3
-854F4r0j63J01q9K07q5j44K14j24J06J86j65p3J39O9Jj96j3K21O5J08L6l70k8m0Q4l3j2l8
-825f2O5l0j02JJ45J74O3j67p4JO8oj31j38J94M0O5q5p6r1m7J14J67j63k7M2J00j17J58Q6
-795A67l13q2O7J92l7m7l8J66M9N1k04j41J37Oj06J8P8J58j59o7N1j36K65J75R0j67j90M7
-767C0r1m7N2R2l0R3K57j12j82q4J48n0m2k20O0J17m3R4O7j49n3J56J48J9k58J42LM3k36L9
-737c7N6o2o9J7J6K38J01n0k64Q1k7k12J05K07K45j63k37J27J03j10j01Kj25K32K8j82J88
-710A07K11k88j03J7q0j5j0J63K95j07k84J73J02J0l3j18m1M8k5j45R5L5m1p9K96j58j2J17
-682A30j22q6r1J13K53J32k16k45J99o7r5R5j14Q0l7JM4m8j0M2nP4MK45J49q9j35r6j67L4
-652b8N7J00l4j27j12k9J40J47n2q2N9J40k31J49j9p2j21J74K09j03k43J69L11k3k05j71q8
-625h5N9K18k20L4M4r3J20J47l15J20j70K5J21L27N8j38K6k47j25J46p6jJ94j69%j1O4j25
-597g2j20K51j29q0J33j18J54p1nM00q5k21o5L7kR6k49J1J91K5N6l1j58J45j26q8J23k2m4
-568f4K14k9j97J05K8m2K5R3j05j10R8o0j22N8o5KO5L4R7oK5j14mN6N7qN1j26k8J60K13m3
-536B58j39J89l05J55k7J1n7J14P4j21o3J94J20k15k72N7m4M1J19j59J10k35K13J99j44o4
-510IM0k1%Lk7P1r1j50L50l3j48L2J3K12K70j62l30j63J09K6j36P0L9L1o9O0M3k24K03j7q3
-479g3R4q8M1p3j5J7J18K6l4nL5k4n5J65o2o0j9r1m8J41J36rj19j65J29o5M3P2N3J05k02J3
-447a9l0J68J7pj23L5K06k24j13N1L0o5L5l5q3R9k6j7N4J02o1K0m6K08K18Q7l08k81pJ82j
-416F6j09n0j20J43Q5k3j08K45M6l09P9J27m8J2j0l3m1M2o6M1k6J20m4j57J79Q3k02M1Q1K30
-386B74k73J6J35l13K45m4M3n1KJ94j87k37K01m4K3Q4J1j9j4M6j78m1R1N9K4P0k78K28j00
-357c3k87K28J13j83J63j17J39J4j38Q4O1o6J90m6J10K2k79QJ62j27j05O2K8q5o1K71q7k00
-329a59J18N8j33P8P0K39j14j38j31J32J07L0k49j25J16k1Q3J30j7l1o1J35J99l31O4k3j75
-302a49J05Q3O6m8Mj6o2k4pOP1M6j54P5j27K38R0k79J1N6r6O0j15K74pk2J60j22nn0M3j05
-270@j74J79k9m3J21q1r8L6O5l5q6J08M2O2j12K00J4j40j22J82Qk27K1J65L6j92J8N9L1m6
-240c8l5R8j40P1K86j44k03R7J84m3j22k4J5J03j09N6J54l38K16l74J89N6M8K09Q5j75k06
-213h4K3L39p1l27N3n2J77J62j40j41j3J29j97k1J70No4MJ1Mk1q8K02L4k58J21J62j9N8k32
-183g4n5k5M4Q8M7J12J35j18n1j53LJ03j32K2L5j69N8PK33J47j91p1mn8J19P6J35rj89j16
-153e1P7j99M0O8K6N4r9P3J77j78K25j78j62Q9pR2n1J8J8J53K02l27j49q7N1J59J51k31j4
-124f0j50J25j4M5O4Kj93J17J26l2n4K8l7M1p8N4R2m8M6k8j59L16k06l8k7pMJ7m2j8N4l5k2
-91a17J5K4J7R6Lj64J02n0J9J46j91J94Lj26J61N3j32J6j01K6j03J07Q7l2P3N2k59j65J33
-62a13J6J85q7J65J83j82k09M4M8j08l9O9j41qJ58k1J52J9k04J92j46K66P8l17P2J71j79o
-34E8M9K1L5o8r4n3L9n7MJ94J53j7k54m2K29N4j79j17J6k4o4l6Q9P2j19K72j93Q3J34j27j7
-3D1J76n5j3K63m2j23j38Nq2J2oj6j08K8M3%O0J63k03qQk9j35R7L5j08q2P7N9R1o7j24J30
29e1K10J2j79
32h
##PAGE=	F1=23794.53863722278038
##FIRST=	24596.97802734375,	7686.668670654296875,	-0.41808548569679260254
##DATATABLE=	(F2++(Y..Y)), PROFILE
-2014e2Nl9J26m7J77j70o7L2o3J18r9m0NjpJ24q0O1P9N6k80J85J46N9m4k50K15j02o2O9oj90
-1982a42J96l1l8O3K6L5m9M5j0m6n7N0m6m9J10j14lP7K6j58k5J72J99p9r3M7j60O3p0p7K00
-1951F2Po7P3j14o0K22mn0l6J05J44k26p6o2J46j6j63J78jp8l3O6k1p5qJ46K12Mk58l8N9q4
-1919d6r4J34J16j15r0R0p8J13o7L18o1k59P4J49q5L00j38m16L70k9q4j62Q6j5M9J37j52j76
-1891a31J57N0j37m7J16m1J21m6j36P7l1R2M0j32Q4k20J25Rl5n7K44p9n0J34Mk76j1J20M2
-1862a4J44M6k84n4J05L5k8LM5k3P3L6J00p7nj33k2l3J00O1n9l8j29O9j24L6N5R7Rk3j15M
-1830a43J91L3k7j08J93m6m4m6k5k8r7N5J01k5j87K29J04m4o4o8r6J76O1p5N1L6K0p3j29N7
-1800a8o6NJ85j46P6l1j30J23m8P1R4j90p5L2J12N4l1J02m9j46Q0Mj36P8%lj1j8J43J12j19
-1769E4R0j57J20p5j78N8K6JO9mJ21p4M9k25J4m2R8M9r8K34L18j53l57l1KR5N2L4k09R9j3
-1738c3J14l1Q8R2l32J97m5j2K0k5rm4j28M3N9J8KJ51j48k3j68L25J2p0jk05J30K11M4k1j00
-1707A11r6j24J03M9Qm9j02J4k9J27J71j45J9J38o5J16L8j57j96R8%Q8j40j13J27j4o6J30
-1679D1qQ7j70LJ1oR7n5j15M1Q7J02j16L1n9J76J6m1J06j97j01Or7J95J82j98R2l2k72R5L6
-1648f3k4j3l6R0m4q7J62j11J63O4k2n7o6j19K5N0pJ19qj38M65l6k16j50q2RQ3L2J07k6K9
-1617I3O5j59l6K21r0o5J02r8k13N6m4K54j54O0K28p2o4M0l7q1M5k9j20O9L02k36p2J1o0m
-1587h8J49j75O9q5J13p4p3P5K71j73j23J7K46J67j88j33M8j11r3J16Q3jQ6k0j81l9Ok0m4
-1558a75J04K13j11j28J18Q1L0j04j35K34qk15K3j6j2J01J47K5r0j28J22q1o2K49j60J15l
-1531A34j33J5r7p2J30L3p9J23J14j40q0r0M1O1m5J44OJ4r7J35Nj51o9J26K2j4j6M0j73NJ10
-1500BN7r6P1J94j7k37K4N6l7j93M8O1J96J26p1j56R5j89P2PO1J51J8k48o0J07P3L1j25j41
-1470a20kJ94K01q3J09k07L4P6j93n9N9k3n9m1O1J33P7l9j39P4J21k58J76j44n5n8K03J1j56
-1441a07k7l8J22J9Q3J11j58ojk01K79r4k7oJ65R9k19k05P2Q5J28r1K2M0M8R1j18j21K15j2
-1411A48l31K70k6q5PJ06O5j75p1K36K48k22j42o1J4J08jk15l7R2l0R7r3m8J31P1N0j59m1
-1382i4J12l7j04R1J4R2K70j59j5J65k44j47P2j0J1m9j14K28m3j13K5J10J4j00j34M3L32M9
-1354B65j04k16N1j29j15P9p1K20O4k00R7O2k5L25j50j73n8K33R0k57j1j2J32m0j43J01J42
-1327A57q3r2K05j75l8K2j45K9J75j33J50Pj62P4m6J17r3K17o0k16n0P4J1J02nj09P5j64J24
-1298c2k4j11J95j44J21Qj88K22K42j68k33pJ20J7J99k51n6M3J06Q4n1j47J23J19j8k53j64
-1271b48L7J00OJ12j54P7R5J6j20J63J92j85J35jl22kJ45N2o1q3q4K26m0j61l1L5J09J08O1
-1242A77n2k2q0j37R4r8j3R7p7O3J49j65J3J22j2q3N0l4M5J77o9j45K27Nr2K7M8o7k84K69
-1212A33j00j1M2j88j6P2r8K08k2pl2P1k2J27j77q6P6k0L3K83k24k9j17L8OL3J85r0p7J21
-1182A12J11j01j24K81l36m1k9j4R3J62J67Q0l5J5k18j03n9J63j60J5K8J2k9p1N2J17J6j54
-1154e0k6o8M6n4K15O6m4J53r7q2j50O3P1K5j33Q8K7j51J44k9r9j13J06k1o9J02N7j51J7J0
-1124a47K0J16N6j4k11J23M7j02pk8K00P0j31k7n0K2J75k01l1J31R2O9J5j24M2p1q0m1J69
-1095H2J34k30l5K04J17j15k54r2K16Q4j49J44k5j37j8J38rn4j05m5n6J82R3p3n4j2j7J53
-1067F7n0j02J94j16J58k9k53J96m6p5O1M6m7j29K69K51m17p7j04n6J0J66j11N7M7n9n0J80
-1039a9J92O4p4j65j43K81j45j50K1P0P6p3J51j16M2L65j39j67k27K42K11j60k66n4J06Q4
-1013Gqn4Pr8J12j5K8Q1OnK8o9l4J59j20k5J6o9j36J1l3Q2J13k2N3R6j49J74M7j79j72J04
-981f4J79N0r3J08J42o0l6O9j96j68jo9Q1nK00k7p4j21l1rL6n3M0K18L0k59J78L2n8L0O9j74
-949c6Q9j48J43K13j05M8n7j89J3j21P5R6J1L3J11N6K6j95j98R9J37Q1k35j82J77M9m6K45
-921A90j55k02J43n9J24J68j12O0l4k86RQ4N0l7nQ9j87L4O9j57K56R0j3M5j85J33j00JR0o9
-891C4j81J1J03J36K4j9j52J1n1L7J14r0P6K28j58mq2n1NQ2L7k7Q0m3j05O8k9k60K11K4j60
-860a31J94J02m3l3n5O3j40j13P7j10K33o2j89J43o4L7J93q0o6J16J22j7j88n6K47N9R8j5
-832C22l77M7o4R9j22P5K6J02l7k10L3J56J72J5j75o9o8O9K7r4j62K99N5l1r5q2l2l2K7J42
-802A6r8m1K1J37q8J07L2k50n0Q8J17q9l2OK26M4J02k80l6N5j68kJ36o6J40n6j2J9k58K87
-772GJ80P4j92j97P0l5jKR5RP1K08j24j69j5J70j3o6k04m1J26L2R0mq0j12K07J92k3k95J95
-741A57n6P8k00l5N1l2p6ko6K81K10m6k78j9k0j24J11J45K26k05j91J53J38j37j75N7r3K38
-713I0N9j68J40K24l36n3j7n5mn7K56K32j08l42J31R1L5P8j09j08K4lj14R3Q5o7r5L13j86
-684B9l6R9m1j07j24J62K80J01k47k57K12q4j35J10r2J59m4k6J3m8k4O0L9M8k8K74J35o4j21
-655B43j28j84J07l6O4N6j26r2J0Q5N8q0j5N8J26k48J88l2p6n9K17J51j61k35K12K78l3j45
-627B03j37q6mJ64k46J11J41p2R5N2l21J08j62J07J34K18l5j67R4j33j79J72o2k8K27k45K0
-600c1O3L8o4j04K33j30j14M8p6O2p0L2L82rj57j14p2J13R8k91P6J87O9R4r3k22J38j23m1
-571g8L7K3n1K25l1j80J83qr4OP7j09q3Q3p3m8K7p3m8R4N5L8l4P9r0K7N7O0OR7j53j33J49
-538C7K23mk14J84k49K21j16K7pJ02P0q9o1J95J10k48k38M7o5N8J8l9J31k43J67J97j71J6
-510E9l8n2QL4lM1j66L4L29q3j75k1N5K44K16j95k44j99K48j0j96K0j8j2o2J44M7j29K31k5
-480H2r3ln0k1l0K0o0J31On8PO6M6m2J13j26q2O0j05J6J57P5J3m1k61R4K1N9N7P7P4k91K2
-447f7O7J97j7n4j09l8K38k08p1Q0L5n2n9j2o0J23o1k7M5J04o5N2o7K59J73N4l15k67O6J79
-417A23K2j33j28q2J82O5n1p5J65L3k69J08J30lk4j9om2k8q4J28m4R7o1j87J92J31k09k4J60
-387F7O7k56P5J13j03K01j39J2L1j7J63j71j60J95q7J7J35l2m7m6J4j59pP6J9Q5O2k59J74
-358B3j21j38J28M7o4L6k9J46qp7J21jp2J91k2L4O4k10p6J88j90k4n1L9l6oJ86p8j28J33L6
-327D1j22N8M0K61j40j18j52J63J51N8k42k18J10JQ5P4N2k7p5J23J38l63J69Kj76J1J05N9
-299F8n7K6M4o6m1j7m2J01K2j27K6o0J51J57k20q2M2q8rP4K82m0k6J53r8m9k4M8j21j64P9
-268e8j8N4J05j62k7N4O0l3j18Q2K5Q2q5K45Ok30j90K76J4k34J35J21j2j94oK7K3l8N1%j38
-237a83J73L42j63k18R4J42o8j22q3L9J73n7J19K2l04J92k78Q9O5L9J82Q2j76j69j3L58l8
-210B39l41QK3J40J13j52o7k0R9j45k5J63m1m1M3l9j3k7l8J74M2j94J10O8JR6k88m2o1J54
-180f1O1k5J30J94j48k8j01n3J11r4k8J9j44M7MK93J18k47j13M5m7J00J18J73m4j78j71O0
-152ij44QR9nP5j6j09J29J5K33j92k33J15j1J07r1J00R3J33J65l90k09m8lJ85K61j92j85q9
-123b08R1lM2J04m3r0J05R5l2q2K3o3M2m1K8O7o8O2Qj85L29j02m7m7k7l7m6J34p2O7K9q8L4
-90b1kk0J22j9k45J02n1J10J12j07J23j8j09J17J2j36P3p7n6j4J29K6m2J73J19l03j51Q9m8
-61a12J81l9P2K02k11k28Q5N8j38k2Q6j61Q1Q9o3K66Oj67K23k68J45J01k34J42J33k04M0L2
-33I5l4Q8q3r6j1J53k3k19J86J29M2k27p1J75P0j03r3K4n5j00kN4j1K3K39j72Q0R3r6J1J91
-2B57j05K5K54l1j19j38l7j04N4m4K9q9L0P6KL5J05k01J3j3m1r7N3lq8r3J73J9O7m4j25J11
29f9J88J6j98
32f3
##PAGE=	F1=23770.222292067603121
##FIRST=	24596.97802734375,	7686.668670654296875,	-0.3206176459789276123
##DATATABLE=	(F2++(Y..Y)), PROFILE
-2014d0J0p2J24j18K06j15o3O6r9J32k01O6n2oJ4J89r0O2R2O8l21J72J12O5k9k19J99j26n4
-1985b8O7m2j00J19l7k3N5RM9RRm5l3j6J30l6j82J83r8q2R9P8j66o9J63J60p9j1J38k76J43
-1954H8n7q0o2R2Q8P7j42r6K22jo0o1J39J71k39j18r1J39K2j27Q0On1j1J02j4q5M2J90M4k
-1923B05k15l7L8l0q0J16O1j54o5J54j00O0j0L00o6k59J14L7KL35j52l69L25j2r8j98J18j4
-1895FJ5J25j77j03R9kj47J15J11n1J56l5k41M6J9Q4J4j14Q0j54P9K8k2q1J76n2o3J31K1k68
-1865b05P9J45jQ9Q9j98j43J47N0o5p6M8%M5P6R0q0n3j41J19k3rJ62p2j14o7R4j70m3J64R6
-1834C3ok1o9k5Q7K6N6j17K48lj85M3q5Mo4j1J32k4k12K23P0k9mn6j12O9Q4k4K4P5L9j56j04
-1801i4R7m5j0K17j01j04M6j17J52Pj23J28j11j54R2P8L7m7J71Lj49L6M9j49M7k2R4q5m3K15
-1771A15P6j59L0q2M4n8o8j4P5j8Q9K1J03m6j6k10M3l8L1l8q6L72L03j42m24l7jK8N6J29j61
-1740h3k2j4J54J7J30P0l88K79j37k2M5J0o6m2nPm3O3K4J87j41k0j84K45O2Lm3k12J48K43
-1710B65kQp9j52o8K2J3K3n3j10M8PP3J41j32O3J87m4P9M5k29j96J13k8N2j29l2R2m7q6J42
-1679a4O3J2j78M6N4m6J70m0j76O0K9J39o0o5k1J59M3l3R5j54j19K4j13K05K14k50k4n6r8
-1650a34J05Jk5j09J01J4K3p5M0q6J91M2M1o7q0j19Q6l9R7Q1j3k38M39L4k59j23o2l9J28N9
-1620A4J00m1M1M4j68k9K32j33n3R7j03j97L0K1J55j53J70J65j23r3R4q0o3J58l6j42P1L67
-1592C45k00j57N0m1r5J84j10K2q8Q9j15L3R2K36j90k01K5K07K34j02j58j4j12o9J35M0p0
-1565c0R9m2j60pP8L3j03J35J67j50k52J25K12N0j28l8J74r7j92N5J0k0J03Q3O9l7j82P4j6
-1536A3j27K78j97J39l0j23j4m3m6J12M2j06J81J12j73q5n8O9J23j28J69nJ2q1P5o3j42L7
-1508e9Q1k6L1m6P1j62m1Q1J02o6J01J89j4k66j7P4L2j78o5J69J71O3j31p0J01j70M8L1N5
-1479H9J66M2k65o5Q9Q1M5j86q6j5K09K00q8Q4j94N4J35j40k07J02p1j25N8q2K16J04j12j16
-1451g8J81J87k88N8p1j27L7N2L4o0p3k1Q8J27j1R1l1K1r2k39K53q8j9J6J98R1j86j52l9J10
-1421c1O1k6M2j1J0J15j04q5K26n2k99K02l7j02O7J66L2k06oK24K12k64j39m9rJ24L1k14j29
-1392b51K16p1J22q3j23J75J05ok25NJ25Lj66K16j2k6J79j36J06J37k73j54R5J9Rn0r0J88
-1364C4qm4n7P6J1m8o0R8K59oo0j95m4j41l5K6J8K06M2j76J11n8Q7K23j79j45qK18J14k32
-1334B7K8j16J22k8j13Q3J24j01j07K22r2r0L2j50Q8K05j80O3N4j29K5o3K09j36J70n8j32
-1307d3J1k1K7J6K5j14J05j43M7n7%O6j14J45pp7K52K56j55k90o5J06jJ73k15k3P0J73M9j30
-1277F6j18J34J00J8k40j38k4K3M1P2k1RQ2M6o3P0K06k32K43L6k63k1R5qq4p8o2J38J0j29
-1247i2o1J9R6J73Q8o9j10n0o5Q7j11o9J39k4M1Q4j25M3J59j6p5j3r0JJ58m2o9J37K0l4K8
-1216A58R7r0l17K48r2j9N0j52M0L9q4J50L2l1o9J09kJ11j51j94J28j6M5L15k37l4j14K0%
-1187f0P3J79j08j03J16N9j07P6K09l78m8m7J8M5J59J28L6LP8k50p2KJ53j84k6K1J5n1n4J26
-1157HR9Lj37q1k7Q7j02J71M6l0J92o8r4j53K5Q5M4j60J17N8j29Q3n4o0q2J31j00m1J16J7
-1127c6j18Oj2M6J23O7o2j97J29J6o8K9m5J93Q4j06k5j29K8K02j87r2K35P9qm7L0rq8j10q0
-1096a52K22J15k36n0K14J47p2k77r2J55L5n3J74pj00n3Q9j0r7p2l1o2K30J10j21j22j9N4
-1068h1R7k6l9K38j37J10Nl47K29k5q0R7J38p4j85K31K39l70j34k1j22M7J15n2R0lj45N9K26
-1039H0J98N5j59k35n1K24j21j42L2qP4qJ01j36K04L02j83j22l00K53K54r7l89Q3lJ9Jk8K6
-1010g6n6P3nK1P3m1l4O3m1M8J26j81pN9k2j71%m6N4R7K9M1M3j01K17R5j59k48J30J88j3r3
-978F3M1J13Nj6K2j39j25o6l0N4N6K22Qj38k00P4l4K3q1M2K64P1l09J73jn5L0P7j44Q3j47
-947f4N7K46r1J5m2j60P3j13L3J01%j8Q7L8Jj73j65J21J36N7k08j47J77L5l2K04j83j47O9
-918i3k9P4K10j48J46O2k75j54J10R7Qn3P4k34J04N4j19K92O4o6Mj42J45j04l4N9rj06n7N9
-888f1J11N7k3j37j0j9O1Q2j10J47J90j63K8p0l4lL8L2m3J09q7j95J77Qk60K29qj76K58J05
-858B33j29r5KJ02j91k7O3j24K06l8j59RRM1J37Lo1N6J75m4j53o2J98M4Q6n7l32R5o5J40j65
-827a03P1O7J35jk17j1J12J58lj47m1j32k2O3on9K33O7j14r0q6M4k6m3J19m5p6nJ61n7O2k1
-795a3j53l0Q5O0j57LO0K23O5J64k75j1Jn6k1Q6j31J7K2N1L4k42J38K11M5j60j30l0M8K5l8
-764a09R0M7K8J68j07j60K8K20j4j35j80q0R9J22Q3o9%j31J82K48q2l01K15p7P9j46p9pOp6
-734a38nj6J79K88l5k65r7l3nJ07O9K01k46n8J07J46j40k43J14o8K36P6j36J11J91l65J5n8
-706f8l0J3q0K91J71r4l26J9R7K7J98r5j61J2Pp3P1J32j02j19K97j75n7J02N0j30j73K25L15
-677C44O0k79k56J93p1j65J14n8J87n6l8nn5m9R5O3J3o5K81J17j3o0j54j67J31j27N3J09j26
-648A6n0M0J2l5n8R4K5Q2k67K05k8p4J8K01P8j98k12K53K27m8p0r2p8n0P7k03J27K05l8Q0
-618B39n0l02J06j22J07J39J00j07j68J33k5j90K00n2q0K53k64K7Q3J7Mp3K41j51j37o5Pm8
-590a78k3R3K83P1p6o0k35J47Q9k87J34J72R2R9j36k66J44j43M5l2L2m9K10l2j23J98l9j15
-562A5j9O3n9m0N6l9k4j7k3n6j9J11J3q1J01m6M5N3O5K2J21j75k20J91K12K0k95J18j27K36
-532B02j95N7L2O9P8m1n4J56O3k63j34K9o9M9n5J30P1k29J26J59j96R3n8j01mN3K1Nj59J74
-502IK93j23k05r4J45K22J20j97j34j67L06m0k16o3o1M9RL8N8%K17j9j27p0k2n5pK6K7Q4o0
-471e7m7O9L3N3n8P4j49j13J25p5K9J64J7M1L4k62l0J42O9J8P6K7l31J03Q7K04n7q9p5o4K25
-440A83j90m6J49K7o5r0k4l7J01o7qK5J05p8O5r9K80J77K7l30k62J35J72M8j31k21J4J59K8
-411D7o7m8Q9kj79J30J35L3m2l3j1m8p0p6J66m8O3o9j58J74J36j77j01K23r1m5n0P3J41J35
-381B30k36k1J20k3J12j55j00J83j13J6J63o0q9n9k9p8K0P9lQ3N8j97P4j47N1J01j24J53q2
-352g3QQ6k1%J19n6m9J60K2p9R6j08j43J76j97M9j31L0O0m4P8o4mJ54j0j12L2K5K60j76r9
-321a1j37K02J68N7k27k48R2L4M8kR4j8q8J49R8l90K88K0j45j26J10N3n3M9P4o6q4j3l6Q6
-291b2Jr1j0J07l3J97j50j81K6Mk6J36K51m6k9J33q7r2J4L9j02j44l3MJ47J23k12k2P8N2m2
-260a0j16M0J4Q5o4K59Mk51n7J19L5k48K62Q2p8j92k5K2Pk6J13j00p4J84M08j64k42P6J00
-231A63p5j14j29M3K30RJ61r3j81J04k03qQ5K7J46N8j87q6n2L16lk75l0N9R6M9j39J7l4M8
-201Bp1jJ27n7mJ8p6j4l6K4J22L8q3R7o2j1J60k67jp9J40M3m1Q4K59j79k1m2p7R1m5n9k3r9
-167a43N4j3L07P6k55j41O5k8R0J32J76m3j46k04M4j00J0J03J5nR3j87kK37K00k03k43Q3o7
-138i5J40q9J52J90P2J19m27k97R5o4J55L42j60k89j1N8J7N2O9r3M4P1N1k6q9Qn8K2k1QK9
-107b5p5Q4J4j80L32kl8p6o7no6J73q7R2Q7r8Rk7m5J31l8k66N0o5J91R1l1O6n5j00P7j0j51
-74a10J22p7r5J46Q0k6q5K30J66l00j07P6j04J30J9k8J95k29k10J14O8j34m4J12r8R0K7r2
-46a64L60Kj87K76k75r0J11j14K26Q7k72O7Rm2J40j08q6P0K06ml31J11P1J01j64j13J24J01
-18A12m0r0L4r0j17L7M6r2J37J91j44N9P7o6L5J96j47L8J95op6j25o2r6N6q8R9r3M5J09K2
12A56qJ3k06Q7l9m8m7J0l2n4m9J92k7J2m2j00P9J60J9j80
32a04
##PAGE=	F1=23745.905946912422223
##FIRST=	24596.97802734375,	7686.668670654296875,	-0.22086411714553833008
##DATATABLE=	(F2++(Y..Y)), PROFILE
-2014b7%o3J00j81K19k6l1L6j60J89j95M8o0k1K4K27r7O0N7Q6l15J71O4L4j8j51J86j27p0
-1985d1M1o1OJ2j4oO0j7N1P0k9q8j1NJ74mk51K02q0o7Q0R0j63m1J27O1q3N9K06l51K12k1r3
-1952C5j11j4J94P1j17p6J96m6r5l1J37J83k22j60n5Q5M3p4j6K6n5J9J27j1r3R0K13n3l9j82
-1922c1l3J5J1l1N9Oj45J4J30o7njK72o3k66J57p3J34K89j45k81K19kj14j85J30%j1R7j57
-1892g7l0Pl8M5P1P8l5J81m5k51k0M9O0Qq5N6q7J4K9oJ6J2j6n4Q9L6k30J42J53m4K5J27r1
-1859H9j46J03N5r2j40M6M7J9P5N4o1p7j41K16Pj07K57p3j96JJ32j70j02J94J13l4qJj10l
-1829e1J5J40j36K70O5l11J31q7k1m0o3J27l1j54J76KK2N7n2j17kN5J3K7Q1M8k06p3J60l6
-1799Io0K20n1k40J05p4J56K0k32J07oq7j9J02M4j04J77O9j31nQ5j39pMJ40q9l4K21Mj59p4
-1768d8J3lk0j1p9J19K2Q6J3L9qm8j39L1n4qK3l0K84K74j10m33q1P6l2n8K28o4j33o6K00P2
-1736E5J74K8l53K32k01l3Q3N3j29l6J13K4j84J10K3J80j09J3j55J09J13O5q8j67J75K43l8
-1709C00K8o8k26j1%m5P0m6j62P1K2R5O9j25Q0K22l0K2N6k58j84J09n8L5q5L8L9l4L5j5R8
-1678D2m9j44Q4Q2r3K07rk08M6j7J53pj34KJ51P4l8P7j00j65O6r3K06K25l08j23o2O0J03k2
-1648FNq6O2m1R4j3m5p1J64j5R9q2q3j03J07r4J69N9ok46L05R5k72r4k4n1J15P0Q0m2M4J6
-1616A22j42m8K32j50m9Q1r3r1lK6M5r5K03Q3j67j48J66p8M2J76m9j75J25M02j67k51P2k7
-1588D2j18J87m7j7r3P7j40J01P1J69j58k45O7J31K54qj73p1r9n1J42%j21J03r0o5kJ47O2
-1559E5j53J44J06j33j41m0K44O7j19J7J18j53j28M2M1m5J32J1Q6K2k12j2M7j44K67k15J81
-1532H5p0o3j08J2N4O7j6m7K59M4k15j03qJ09J49j68J44l3K8n9L8j35j44J21M4m9R2q6J09
-1503E1j10n2K6Q3n6J37J86j9k70n3R0R5j34q7J33J43K2j36l5Q3j27OM7M6K03M1k77l9R5M4
-1473A36M3k27j1QJ72J92r6M6j77P8K03r5l12J43j03j73K07p7L3R9j59p0K61K54k88o9J3k03
-1445a72J35r6L2N6n7k4K0K13n6K4Q3Q3j74k74K46q6j6L6K03P5j43r2n6qJ4O7L4o6j3J26p9
-1414C5n7K13q0k09J07l3j06J22J78nk31Q6J95J57k78j14k7k8J33O7j58j68J94o5O0o1j38
-1387b11J90J22o9k28L0J35L1k27L13o3p1M9j01K26J12k87n4NM6J5m0m5Q4L0M7j28N4j5lM0
-1357a3J23J55p7j5j33j06r7L4J5J1J65L0q0J07j40R3J07j21r9l4J85J15j76O6j57O8j1r4
-1329g9O7J11j12j51K40J5j08J9j42J35K08k11k4R2p5k5q3K50j52J15o6k2M7p8M0p4N8j44
-1301a49J81j18on2Q8j05NM7lK1K42K41j37l04q0O5k2J36j76M8Q3K19K3k10q6J22P3N1j96
-1272Aq8o2r3O5N6R2J6Q3Om7k7K21k41L06P5j76j8L4q0j04o9%NO1r2j6p4P3K02R0m6j48k2
-1239a7j7P1j24j00J64K5N5L9j11L9J81j6n0p1j56l2J36k3j2Q0L2J9L8J21j24k46J36n9k6
-1210d8Q3j43O2L6o5P5P9o2p1J24NJ14j06k18Q3k0Q4K95k37k4r6K6j2P8J87j19j26Q3km6K29
-1179B48J08m13lp6M3j4J68J03j1JJ15k52KL3J49j95j01K5J9k%J35M0j4j09j26j0J19q8R5
-1149a1J1mK04n4p7j38l0R2O4j30P9P9r3K8p8j9j0J36j54l1R8k8o7KnN7J15N6q5q9M6j4o9
-1116a19P5k9J81O2p9j8k00M6J72j39n4K76N3q1j07J38n9j02r5j06K44P3k47l0K04J71k2k91
-1088h3q7J03j4M7J74j5n8o2L2K7j11o2n5l6K14J26j41q9J5M0jJRK42j28Q6J8l67K13l0o1
-1057e3J17K22q3k37J70K17k98j72J8j59R1K0K8J33k9k36J73K39J93K2k43k67M9J38q6j02
-1031a35L3j4OL3O5j45L61K29k61k3k88J44K93l7m29J85j10j10L6L1M2n7O7J6kN6n5r2R8J5
-1001d8R1J34k14k4R9K1k07J9q3Q3K8O1L7k3o4K70J35j37k82J28J77q9j00lP1M6L4rq9q1j02
-970a21k0M5J23J96L8j85j73R4l5Nr1K9K90P9l30J48l0k5K7P4j38Q4j27j7K65q6l8Kj30J36
-940H9r2LJ08k9q1M6L2rj53r1J20J14L3j50q6J44kk4J30j93j6j4KpK24j52K27J01k26j34n9
-909a45J52O5j00N6j62P1K3n3L12K3j38l9j03J94q6q9J8O3m4j10L5N1Q8k3r2m2oQ0N0j19K05
-878A35J19j41N3n4Kk2k2K7n5J22j22k63K95L7k16K00l3j63K83R5j98j45N7J24k37R0N3j25
-850a04J25rj18l2L2J15P5K9r7k8K17p8r5m0J14RO6q7k28J04n9J95j39k2Q4J59P0j88q9M7
-820B8J40K0r5j7j22j19pR8J2J59N6j72j8j18J21k9m4R1n9j16k4J72l2K3n6m6k7N5K4j51J27
-789a26N2R5R3K27k17k4k1N3m5L0j22j09OR4R3j87p0K87%q3q1j35J17K0l6P4O8k6J51p1j62
-758e5M3K64k9k17j70q9O9K31O5j04Q3j51J26K81j44k70K08o8M7q1o7j13M1o1J0Q7RL15k7
-729B33k39j16o2J19R7k0J81k89R4M8J18j37k37J26n2K34P2r9J01J21l75J13r3k3L1p6K72
-702A42J30o8k69r1J44p3L07p9j93NJ5k7K6J67j36j47K71j46n1J29J10j63k14K83L25K1k75
-675A43k28J32m3j75J05m1J86o4l3j4p0p3J35O5k3j07K75R5M3L1j49j24J01k00N9J35j25q
-647B8O9o6j24O4J23kK5k27J53j4p2Q3J54Mk11j74K73J74o9J2m2o9o4m4j01Q3K25mO7j38k39
-616a23J09p4M5J33lj39o9Q1M7j51K07n3j46K61j79k3O0QO8l8K58k22j48j18R0j39R7J38J21
-587I8J22QJ5l08N3O8k25J72J49P9O1j48k47J75k27J31m3Jl4J76l7o1J64p1q7m7N7K9j1N9
-557G1k6n0l1K9l9j16J39L1p3L9k3M6M8P5M2J18j95k73K45K03M0k94o4L7J92k43R1N1K2J00
-527A92J9n1R1j2k42%J0n5J5n0K21Kk08J07Q4k11J56m3j14m1M4L2j5l1J73K65j44k36j55K58
-497F1J36j3j22l9j21L15o6k03j41K7R5J9j10P7Q3K13J5j60j38k1k6J2rR0R8j10PJ15jj7j13
-466d7N9j01l8J1k3lJ79l7P1R7k28j53K64P5m2N2j7k94J66P3K03j02j15l0m1J76j63n8K24
-437A58K5r5p7m1k9N3l6K7k8P8p2Q1j17K38K29K9l53k72J81J58Q3j12k63P6J05j3o8k9K8n2
-407a08j5J12J37N2n4m3m0o8q2n1J71m0J6o6q8J33J02j28j27K31j61J77k45K3L55P3l23m6
-379a03K03j5O1j41o7J65j14J2J66p2j29o5o1Q5KQ3JJ5O6j61%j54J81J11j41K01q4l4K1k8
-349DM3R1r4pJ16P8j96Q0J8j64J24r3K7j22L2P8j14l8m3J17J86o0r5%K6K45k06j00o9K25J51
-318B40K7k02k43J16M5k2q0J01j4q7K06Q2l60L19L3j02j95O4N6m7N6Q1o4j39pK0L5mo9O9J81
-287I6j37J47q2k20J8R7j5N9K19k6l9R4q4j15M7J9m6j12r9LJ94J57k12o5J15M4n8j07KJ0P3
-256b3m9K31J0k19jL6N5j99L01M3j37j85k8Q4J0k3O8j57M1Q7M68j46k65M9O6p2j03l8p4K45
-226G5Q7J80j77q5N3j44q5R9J7J12J7k06L1p1J97K8j75m2P4M1k3j01J03l7k6J0J6Q7l3K8m2
-195Hr4nrN1N4L4K5P9j69k2K07k13oj29J60L3nj2L10j95l4J3o7L0K8o7q9k1O0n9L08K4k47
-162a9p7QLP3J16J59j9j08k08L7p6L6R2P9j64J93j19n4K80J41k16k12N5j70J70l4J52K87j4
-133C91R9l97k45R8r6K8L87j22k77qM6N6N4J0j17J46M0lj4q1pk4nl7J0k1p7J10j9r3K94N6
-101A82j6j01j21M6p3J60q8J34J39j01j3m4o9J29m4k70K0j02K50Q9L0K0r3r6L8Mj77J41r0
-72a16n3K27M0l5j29K07J75k55l4P5j42N4P4j08J66k23o3N0N5r5o6R8n6R9Nn2L51ok53L31
-42C21k29k45L9M8K79N6l56M3qj1J77j25m9J21J96J8l55K7jJ26o5j59P6J48jj18M2j25k4O
-12a48M5q3J44J31j14K7Q0l1O1J84j66K0R8J1oq5n8p3J0j17J66j11P1J32O6n8r1k33K00p0
17Bl6kl1m3j5j8J91p1n0n8m3J6J37K7j33
32a27
##PAGE=	F1=23721.589601757241326
##FIRST=	24596.97802734375,	7686.668670654296875,	-0.13621369004249572754
##DATATABLE=	(F2++(Y..Y)), PROFILE
-2014a7j7k6N7j04R2Q1kk5k38K50j07l4n2mL3K20j05L8LJ23k57J55J6k8j4o8J76r8j05jJ4
-1983d4L6j00P6l0N4m1M6J30n7j50K0LJ79M3k49J70o3nN0O6j63J2J30n7r1Q5K38l60K37L5
-1953B00r6j3j54J59O0n9k9J92j15j59L1J04J84j82j88j5L8L8k2p9M6p3L5J50kj00J07K16
-1925B74l9r3j81l8nK7K3Nm4r8M9J19o1l6j7K45m7k42J46j59K85J83j29j97J12jj27j40J30
-1896e6K1k1O0p0k9n1L2P5L5O3KJ81p1k22j4rL3N5o9rn3j7N1LJ12j34J4k8K5M8j09J03J34
-1863H5p7l7J54J4j29N4L9j00j51N3Q3NK3mk8p0j27K59M2j78L30p4k60P1J62j58j15J60J39
-1834A65o1j7M5j54m8j9K05j47K50J30m00K09m0q2l3r4Q8l7l7J02r7J08J18n4j37k0j3K9O2
-1805B1N7M9k21k9K04m6j15J97rj93M3m8J46J9j52p1J10K4r2O9Q2j27M4J39r2l2J10j20o5
-1776i8O3J36m8J6J79r2j27k05J02PK8j8j26J52P2J01qo2K5m8o3K4p0j1P8l6K06K40p7l96
-1746e6p6J32J7j43J26O3r2j11P7J13K13k2l05J40k23j4J21P5j93OJ72M5j86N1J1J14o4O9
-1718F0j34nJ62Q6j33o4K18K12n9L5p5l10M8K5j02J24l4k12Q6m0J67K7j25N2K45k3m1O9k16
-1689D3j56M5r0M6NO1j5N6P3j46J00r4o7J04Q3j19J78L8k03Pl7J29L4j61J8J28J13m9N8m1
-1659A41k29J16m5J99K06l69j89m3J77J23m5J0o6J6o7J42M2o0p2J15p6J35r1o5r6J00j17K01
-1631I3N3J2k01J18J43k45n4oj8N3N7M5k1L9j7q4o8K10j46p0O1o3K4QLm4rJ51K3j33n3JQJ30
-1597@J18n2k12K12M05j44l27N7j2r6J74J1m8j24O8j20J08L8R3r6j91N0Q6K14P3j91j16p2
-1569i4l1J44l2j07R6j39P7o4J92P5k06J42L2p2l9o0J25Q6q6K3O7j57n8RP7q9J61j9O8O6k12
-1538b5j24Q8q3K05j85K09j19K6j26o6J62K9q2Q8K69rk71j09M3J35J44j86J17r4N2k7K8k05
-1510a16pM2%L3Q4p4J07o3j9l8j5k8J57J90l2k54p5J04J38q9q2N5J20Mj02p4P2n2n8N5L9K49
-1478B71J9k78k4J24KL7k20L5M6J12J80j07oj57J07K72p4l73J89j14j76K70o6j55P3j65j5
-1451a93K94L15k51j60P4k39J78r6j07J62k5l5l9K64o2n8J61J54k08l08K40j11j0M7J98O0
-1425B45r7l3o7j34J4J20J1j14l0J31m5m0J82r2r7L5j5j16J64J55n4k45J94J55R3k74p3Jm4
-1396g0J33Q6j03j44R9k0l4j7j36J81J13j28j9n6P8M6k07K93j11o8p4jK55R4k71P2j16N2K7
-1367d6j6kj4K7J18j51M2o4K9J35J32L4j45K1o0j16rM3L8k6R3L4J8J15j51J3Mnq7o5J38R1
-1335A68j12Q4j36omj06P2J14j11j64J95J27q5Oj37J39J98k18r9J15qo4r9K51j50N8q0P7O2
-1306H7j08M1j19Q8j70K46r0n7j1J01j19j9l5K1Q7J99J83j19k59m6K3n6R6r5Q4Q4K31%k60
-1277Hn8Q9M6P5j31l1r6p9J7L9J25N5J00n0p2j03K27k13L30J04r2%j9j50j15n2L9r9R7p1L7
-1246d3q4j8J90P1j0j38J4j5M8j23q6J59O9P8J7j17J6J83j0j0j30j93lP5k9J0N2N1O3N0J12
-1215B49j57j42K0J3rJ18j53J4O2n8MJ25r4n7J18oJ37l8k10Lk7J38K29k23rq7M5j8N6K12j19
-1184A36j52M1o6R5K98pm41P8r9M7o1J84Q2n0l6J19k02P8L5J67j71k16K6K3J09J8J15l1l2
-1155H7p3j45l5J46m5L8m9L7K02o1l4j08r8Q1P7o7K1Q3n6k3p6J4P2J30j72n2O8p3oNPP0R8
-1122F3J3q2Ol0j8r7R0L9J75J4n8j2k07P9M7q5L7K92J9j39j40J84j09j16k6j13K27J9k35K7
-1092a36J31J88L7k98q8P4n9J24J59m0k5m7qP3j05m7j07J1J33J43j38ON5k7j02L6K3K07r9
-1063G4Q8K0l19J67n5k1J10K90p7k66J00J84k17j82J4j41J21n8N3J80l2k16J59K39J70k8l07
-1036E0k18R6O2o1m4J0M5k1j3L9j44M87J70l80J18k51j7L25J2m02K46j68j38K7L3K9p3R1K9
-1007f1j9MJ7Mr9J00P3J73k04p1J30N3k32N4j23J47l5L7M4q7n2L20J61j00k92J15J54j41j09
-978c9l1J9L8J02j4o0m2j06l6J02J27J40O5k13q1O0k4j0p8j2L09N8l24J12n2K9J0N5j36R0
-948E8q8q1K73q8j14O3q8J69o7lJ19m9j41j2L9mj39PR7Q1J1p9LP7n8k3L7j82J15m0L6n7J47
-915A9j19K53R5j35o2j83J47R5j26M7q5K7oJ4L17k3k11o0r3K60n9j33l3J34Mj37J3j7J17k1
-885C9l9o3k3R2K3j13K28L7q9P0m2L6m4p7L1o2J15j40j50K48N1j76J63m4j27K60Q5k27j56
-856i4O8J27k45J96M2j24K0K0p4k1K1J72R2Qj59j20K37j12k5pM8l7K2j01p3O1n8K60r9j18
-826g3R6J49J45j50j68j9J24P0m1Kp7j07j37J08M7R6J4j82J18j74J68l1j2Q4j29j58L5J15
-798h7k0j6k3Oj5j6mJ8J41O1p8R4K87j26m6k3J24n8k2j11j05q9O2J71j36j32K62m9rq2j39
-767a60J04K0oO2O7q7J59k7j77L7K75k7k50k08J8J0K64M3r5J44k00R2K65j99k01J97n6j0j7
-738C7j3j75L2m4K5J37j10K90k2k19p7JJ39Q8j17J71l28K09J0O5j41j35P8m4K33M5o1R8L0
-709B02l63K31j08m3M4n4K27J17m1k00p3J37k17L54o0k04LL0Ml5J80j60j49K58j36j4J53J38
-681B21j96k23K88K91%k17j81N8j9j70Q6m2J67p0j1k1q4q2J55M9n1j44K63O2Q4J33j11o4L7
-652B08k43P8J45j39L1R9j39j69J72R7pj8j53P1rp0J35R4n5k10j26K59J32q8R2Mo6n5j67p
-622a04L4K08L0M4k04j32J11m0m0J12p9j12J31k5L1q9J90o2k21K54l4j09L6J2J19j5K67k77
-594C6j78OK7r8J08J83oJ12P9O0l36n2M4j37K07J23K3j3j30j16K10k73Q1j7m0j4J36m5j1J00
-564F9j18lo5N2J13lO6l3p8j6P4l2j22J04N4k9k2m3L1M4Q9O6J01k20k86K65J98P3k10j71N3
-533AJ14k43J01N6k8J41P1m7J9q9j49P4nl5k2J0K26n0j89J04j2k07J95k7p0o1nK0LP1J22K53
-501C42j43k63r7K64Pj60Q7l4q0K96q9j65j55P2J11Pj55O8J17K15O7j64k06o4L6M3m8R9J25
-472A33j39L3J62Rr3j94P3k8qj03K2n5K13r4J00J37j84j62K97O8j16J6j6j85J16P5K02j40
-444A39j39K2QJ12j31j08K74M3j22n6m7k5KL4M9r8ml6J16q6J17L01N9l79k44J49J37J28q4
-415A31k39P0L3l3n5j8j1q9J49R2J32N6p6n0p9j03n9k6J63k1m5n1l4R9N3p7o8J57o8K19l69
-384b17m0N04K1l81n0K56lK0j24n4J39r9RJ47p0j47p8k6J83j1P7Ko0Q8j43l5j35K20J39j18
-354A4K11o0q4ok6L0M9j15L9Q3J33k51l4J46j36P9K8n1j27O9Q1j75r5K5J11K11r7o7l4L5K25
-323B11k07j25L1K22J09k5j73j97J63K7j07p1Lk3n8K73P9k90K73L5m9k04PP0n7N8P0o2j24
-294a41k5N1k7L2k9J37J86j31M0l6j73KR4rm1J92J0o0M5p9j12O4j2L4p0p2k3J49J90j87r9
-263a00J45L4o6r4k8pN4j3J58J7j72OO4L0j32K89Rj69j56j0J37Mn2Pj34Q3J2M96j17k86QM7
-231F4p2p3J00j29J10J82J73k28l4M5r4j38J11jP8j7k32J55o4K5N5o3k9P2l0r4l8J85k8j17
-201a26Q5K7M4J0M9r8r1QK6O1j7L9R6N7k31L7J91j90m4j58K02J9L3j02L31j81m8N8n3n5J17
-170I6n4j75Q0O1j30L12j1k66M1n3L1L5P6J43Lq8j94N8o5N9Q6J49k99K30j7j7K17P2k23j81
-140b4O1j82R2N7J01L60r9J34k91j98M1j19j51M01p5k15j9L5R6N6l4j05J88K1n5j0o2qK8j6
-110Hj02M5o7r6J40r4M1K45N6J7j14j75Q4q3J43q6J82J80r4k9n9r3J23l5k85L9r7K26J05O8
-80A93j1j22r5J6M9j90R3j00L5K29J7jj31J00J30j80O0P5j58l5J14j49J27j79N2J6K7p0n4
-51a42N8m2J05jj7L27j9l24L66j63j72p8Q7K80N0l70o0k4M8J88j12mJ02J57N2l32l2rN3N8
-21C0j79J1J93J7j76N3j57R3j2L7l2R8N9p9mQ9J0R3J49j63j0J1j4O8k1k3n5o9j09K01j29R0
10G0J46J38j07j85k24K72j14NK6p5m7K6PJ73j02r7o7L6n3J13M7j00
32a12
##PAGE=	F1=23697.273256602060428
##FIRST=	24596.97802734375,	7686.668670654296875,	0.055991820991039276123
##DATATABLE=	(F2++(Y..Y)), PROFILE
-2014Gj4oJj5l7J78J8r4k37K04Rj03o0L6N0J82j03j1l0J87j87J13k2j03j1LJ68l4j59k1J78
-1983H7n1j59J72q5L0n6K6J81o4k17N7j7J47R1k06J22n0O7K3J6j65R0J49j41q4L4K27k93K03
-1954A34J01p7P4k01K1N1J4K3K01j63k31P8N4J82j27k01J8jK4K0j21O3n9J0J76J6j07R4J94
-1925B60N5j25k12n8k4J7P4l7q7n8P1J29p9n1l1K13j9j58M9k0K32N3j16j22K7qj33j6N0N8
-1895f6j7J5J8o0l3J09J4PP8M0J61r5j80qq8K5J35n4j18l4kJ14K2J51k41K7l5pN4K6K0Q4r9
-1862c7q7J80Q5r8J8Mr1j05N8J00kn2o3nl0k8J84O6k09L62p6l01J41J70j30j24J19J59q6m5
-1832G7P5j52o0m8K31j39J90J65m39K73L2j42l5j00K2l5Q9J6k13K20J67n2j63m2p5N2J03J3
-1804C0M3j98K4K05p7j50J55J6m5k5o4J26Qn5j27J04J46j11k2J12j13j52K17m9m0J19j04j04
-1776a31J12J06J9Q7J10j86q8j73J2O5N4m2j33J46J13J33k5j60L0k1j5L8p3mO6l7J55K02n0
-1747C10l37n0J56N8j60k3J92o6j43k9J27K42p0k60M4j49N0Q5N5k09N3J56O2j78J6K7j7k0
-1719g8J29j18o9J99N6j71P3K62J62o2K6r7l89J14P5j38J40j8k25J07j75K32L2j03pK49k5
-1692A81r2Q9r5j46p1n3O6M0O9o1J53P8k35Q1j14k7J29Q2j09Q4Q2j57m4oN1N6j50N2O4J55
-1662A52n5M0K0k61J24J7J82J53m13j47j2K10J40p4j5n4j1p2J52R4m3q0N4j02J40q2k0j04
-1634f7O7j09J74O3M3j41o8J68j64rk2J8QNrL0K0m5j4l1J35j38r3J7j3J32K4j1q0RR4J8j1
-1601@N2j43j5J44O3l3j81K39L70j31l61MJ7m9J41N5o1j52K3n1N6LN0m0o6%O1J37J30k15j39
-1570i2m4mJ32n0k1R1p6M8j19K19P4k46J14m3J2K7n2J9J13n6j0K1j07j5j3J11j29J55NL6Q7
-1539A87j93j46J8J3J31q3J78j59Q1o5j05J35no7J54K42j1l02r8M4J50J21j92J16j87O8K2
-1512D7K9k16J06m2k8J36Nj1P0l9J5r6j39P7J06K04n0k23q4J08J57m5p5k1J09Op4j56P9M5
-1482@j25M7M4K91j3k53o0J57k1M1j57K6R5M1J65j14o4j33J31L23q1l94K44j06j96L02m6l07
-1454a63K6p7K0K43L66j93j83Q2k30J75j9k02J39%l3q1K82n1j12J77K17j93l05J79j48J3L7
-1427c4J88N1n3K7n9k13M2Q9j3j31l5J00kl6J44q6J8njj43K14J10j12k13K52J14M7k70l4L6
-1397ho5J26Q2n4j18K0M1n7Pj58J58R0j86J86j34L7M9j52K14j35m3k5N5J37P2k16J38j84L9
-1368h4L9J9K6l2k2J14j44M4j03L5K07J23q7j91M7Po2M1M3Q0p5lN6R5J33j22p9o8Q6j03o2
-1337d2J07M8p3P8o8o5k9j38R9J30r1l8k0K24m0Rj31J02J83j99j53J10O6q7j11K48j45J0n9
-1308g5Q6N8j16K8r2J11j24J92m4j32K6J18n3j09j8K3P7J33R0r8j65J4J1o2K2L0N8O6K11l5
-1278B31k57l6M6K3Q2n7J9j12l2LjR0Q7J18q4j20j10J92j54L21J10k9L6n8k12j07l1N3j47
-1249a36R1p2R7l4r8J15O0Rj24N7m9K4j07k2J29J02R4Kj25j8J65KM3j72j23J6qo2j0K9Q7Q9
-1217E1N9O9j78j7q9J22J2J21j50n7R2o3l9J49j20m5J08m8J73N4j99p3l0J76J50j99J0j03
-1189f4O4nOK50j08j81J8j02K33L04j10m63J66j05M5q3J86N0q0o6Q5j01J00L5K14j19k61l6
-1161a28lK20J4Q3q8o2k8j29n9J25QK1q6O0J78q6K5p2j71N2P5Mj9O7k3p3k3J9J45J12j43r0
-1129g5K8j13N0J2NQ8Q4n9o5P2q1J0r2J8J55J63l8m3rj67J31r6r4J46L01k2j73j34J71j55
-1099A8j33R2j64K26k8r4J8k1K01J02k74j22P0p1J42J38p3mj2k7R3p6oj57L5K6J65j20Q7R2
-1069A23r5j85P9OJ35o1J04K6k19J09q8M1O0L38o3k62M5J38j46j59k4p9J35k4m2J92lj85J13
-1040IK24J29q6l35n1L5K1n2K0m9J19No3J9j73N66J44n32K86k06j91L39N1l46K70j66j1m6
-1012g0n4K5n4P3L7j4j03J54R3l23J74K4K15j64j29J49P3k40R3j50K10n2m0N7j28p6L54J73
-984C07m8k75Q3J31j32p5o8J0j02J69J6o8j5p8l2J75N7Q0Q9k18K6Nj0k2l9o4L15K1k92O0o7
-953f1R6k3K8j26J04k9j39K62r0j98J18k5J50l5J4J33n6j87p1N7Kj22Q1P9N0kj3R4Lj27l7
-922g0n0o1J18j3O8k4l7n3K05O1j7M1k07O5P2j12N6l6ok3O2L04o2k69k7j47L21l6j51p7J87
-891H2L6j31j4o4J38j0Jp5o4J00Jq9K00k8k0Q0l2N5o2j15M9o2Q5j31RJ46N1j44J17l6p9J90
-859A84Q2j98j22J2J14j68K32J9j22q0M4l5j9J6K01J38j9k15j92K23j36M3K4L6o1o2p5N6j7
-830i7n8L22o6j61J22Q5J87j13k28q1J14J26KK5l6j21j44K5N4N9n2n8J80k23J75k8K7Q7k02
-801g8j54R5L2k8o1R6l6K7l6o1J25J47R0j90K8L45k1p1j9J55o3o5j08o3j21m9K31q8r1J62
-771A30p4M4j10j23Q0M7K0O6N0j55J90J0j98J8K52Qj93j95L3J5J81K6o0J81k68Q1J99k39j07
-742i1K06n9q0L7N6j50j9o6L7J44j63K29nj93k1M3J55P7k07J77k71J85oKj45qK0m2K32Kk1
-711E5Q9n4l35L42j03p7M4k0J83J24k6j34l1J22k68L02m5j99kN0J1r5J70j72n0K26j71K4J61
-682A21J49k28k06K38K19lj09j26%j4j57O5n1J30p0J5k4q8p2J39K3o2j32K17PJ01K25n3Ml1
-652B27k52J11J36j70O2J34k00j39J87M7Rk8q8Jk2o4J73L8r2k03p3K00J09r7J65L8p2m1k29
-623a33K9pJ71O7J0k48RJ02l4j08Q5j28M4J72l6l6n6J63n8k18J47J12j92P4J8J34k5K63l29
-594hj13J07r2m5J08K33p4M7J30P1l39j20J9n5K43J04o7r8q3N6K46k96m2K1o7JJ01m9K8N6
-564B3k08J22o8N7J49k1M7m0q1J7J03m0r3P1N5K8m4q7%M1J05Q8Q8k41k71K37J83J09r3j38
-534I8p6L2j88N5O8p8J95J03l9l1j17j5L5rj7n2O5K02q5j78J06r7j68J84k7Qm2o4k0O9J06
-503B3M4K40j15k75%K14j34j04K26j44m1K56j05j11j33P2R9nj50N5J53J95J21j35k60j08R9
-476b3N5q7Q2J42j61M1J96N2j38k73J11J3rj66M2p7K41j58J17J49j45j30L17M3j94j2P7j14
-448irJ08J98j63j64P9O4M2j02j74K72Q7j26n8l3j5k0J13M7j61j47L0J70j6k4L34R7l92k04
-419a76Q1J08J72n0j96L4m4k4k5jl9j3J75R1J24M7j11o0j18j46K3k2J35J1j16k7j0P7J1m3
-389a32J0O7N1J93l95l0N04k6l96k6K63Jj5j01m8J05o6RJ14o1j18j22O7J90j5N2pj17J28j30
-359e1m4j23K18J75p9J94m4j20J0j6j9Oj24P5P3J75k20k50K59p6Q0R6j38j54J27R0k19j8N0
-330f7kK09j12k4p0M3J98j69j35R8K07N6q9j42j19K16j2j95L9p5j18M4K40Q1k19K08K3qj80
-301g4k4Q9q3R2K8p4j6l3j6o6J16MJ34J61p3l4k3j25l9Q3j4j20J66L8r4L3p2p6M7o6J18k9
-269d2m7k5O9K18j52r9J44J7n3p2n3m2K4O3O9Mj32K5J47n3n4K39j5j58j09KJ58k3q9l8p2O6
-237h3K3M65q9l05m5L3q1J1K16j32j05K78J46k55j4O4n2j72J29k6L2j9j87J90m0j58P7M5J3
-208d1L8j14j59P0K33j4j92J32K9MM7N8j19p5L2L5O5p3N1J23M2k64J38J65k11j11k8J39k3
-179b3N8j52L18j35j8P2p7j27J96l3k04J29N6k16L30pl37J66o7M4j6J1J47Mj02j70J06m5O2
-150c0Q5K01l26J62Q7K1J38J4k10j68P5j25k3J52J3L96j60K22j59j91k1j43k08K69k7j25l7
-123a18K2J23O0m9j02K09K0r8j8m3OR5j2k04R3p6r8J26j18J02K01J1M7j09k14R4r2J42r0K26
-93A36J97q1l6p6j19J24j1l03R0j09J89J29P3k5j28r6J7R5j99J9q1J02J90MN0j10JK8j08J59
-63A21P2j42j35J32j43R5j06R8Oko6j8K5n4J03j8j4L24k6l42L51r5r4r0L7K51M8l21j37p2
-33b12J02J84o6J3L2J30R0k86p3Q1j15J74j77l9K03K1k55R6m4N3k2K5LN1j6l8k2R6N4J26R2
-2B61j56k6J2j12J02N7L3n4j53n7J87j33Q7J53K31j52k46q5J91j76P1L3j23n6O7L4J42j17
25A5j22l8Q8n3P5N7j11
32h9
##PAGE=	F1=23672.956911446879531
##FIRST=	24596.97802734375,	7686.668670654296875,	0.44706949591636657715
##DATATABLE=	(F2++(Y..Y)), PROFILE
-2014E6J9l3n3M3j09K32K6j53j09J0J35j22r7O3P3J27p9p7K2K35j58N8n3j68K2K1J76N1k32
-1985g4M1K81j79j41K02j35Nn7pJ97m5k60R1l0Q1J20j47Q5m6J27jm7j51J78J62j80o7o6J75
-1956A12j66J12J63k8J44k16j39M9Q7O6K04j73k72Q3pJ77o5k06O3n8L0M3j66R0j4m1K05L3
-1928A10j11Q3J35J70j23k49q7m9j5J20p0r7lO4J28q9n2k8J49Qp0l7R9J60o3j13o1k2k3k8
-1898a64O0l0M8lm2O6q3K5J43m8j4J12O8J31r9j45k9j54N7J88j6k43k5O6J55P2J50l25M3m4
-1868h0l7N1J27o2J2j17q6J99R0o5Pl2p6m9N3J24qj14l7p7L0M9J01P7j97L48p9l07J98J52
-1838A95q3j35Q4J59j08p6R7j20p7k7K17j16J06J55m30L29J09j84l7q5k2m0J60o4j61J85J88
-1811B19m1j70j04q9J32P8m6L9j45O3J78j22j54R6L1J13m1r0R2j9K9j02K6K61j12j29J16r1
-1783A8r8J10n3k3J09r1o4O7P1R3J67K0k50o0p4j44J35O6n4j20J26J24J70k9k12pK3j4O5n5
-1753A6kKj4J25J59l0k60k8J47P2j60j11K93n2j58r5J03K60j08k15qm0Q8K4J0j66L6J36Q1
-1724A05j57j6O6j50%J62j00o1K04j3j78J90K87J07m6Pj29m40J83J30j51J03Kj99J27j59J30
-1697DJ3m5m7K22m1j17J13M9j57j89Q4K3J8P8q4K22O4k88O9j05n1J55R4o7l7R7p9r7N7n4P2
-1666b4j22J06m0J92m8L0P6k29O7Q1J48O7m04j6k5K15J23j01n0m9k4n6J25J34j1q5j6p9J17
-1637A02n0L5j17J6o1P8P6Q0o9k12J47l4K0n5M6jq5p2J10j4o9M6N6M2j31K7q9N0J08M5j7r4
-1605h6rN1N3P8J27k04j18J46L0Mj09K22K98j34l35o8O7j4R0Q8n2j25j02N9n0l0J24o2P4l8
-1575b5J0Q1J50k35j14l0K5P7m8P2R6j6j0j41K23O5k46M3j05J02N1n6rJ35n1o4j4k7J0k7J37
-1544E9j36Q9O0J6R6j65j05m9M2P2K7J36j81Q2J5j25O5k9RJ37J94M0k80j25K3J62R0j93J46
-1515A72k82O0Q9J7j55J29o1qJ47q1N5L1k4M8j53j96J91j1K18o6j81r0R9J54oo2q5J16K8p4
-1485A9j63L1J13j44OO3L13m0j91j55J63j9N8p7J1J33k6J48j06j07r7J23L29j08l78L04q9
-1458A14k01K93k1l45L2l4MJ45M03j38j76O7k09J76O5k31L0K0j5j08K74l3j18J31K50j41k63
-1431b9O2j77N2OJ71N0j2Q8k7k33M0J6k4o7k6k1N4m8J08o6J21j7j3j51K48O3j69j15K05Q6
-1401A75L3k65j7P5q8J07N9or9k2R5llj87J22P3k36L23j69J6M9j07J33j22k7M7L8N6L0j48
-1371f8J70k23M1M8N6L4j4l1L7j49N4j02J6K39J01j96j79M1P2K5L8M9J28j25j17R3J42J55
-1343C35n9j47j35J21j18l2J08Rp6N0L0q6q8m3J7J34n4P4j92K46RL6j21L8J69j59j68O0J34
-1314I2r7j13K71j49k5K7k8K8j01qJ0J18n8O6K6k07M7J39M3j51J1kJ4N5j2m0n9N7K2l3n1R8
-1282a0M8K6J68q8k14rNJ7N9J7N2j05K9Oo5K4R9J32r1j72j5R1p2K81Q2J8Q5q5k58q2mN1j39
-1249a19M3q9J61K1j30L5Q1lj66R8r9K1n4L4Q0J23R4j4j24n5J25K6R9j69j9j6m8o5Qp0J12
-1218g9R3N5Nj74J00j63K26QQ9j17o7Q3p2nR9j34n4J26j15J91J55j89j34k3J84Q0j63L9j33
-1189h9O2M0q0K86r1k09M6j9K06K79j78m62K23r1M9q9J66J5j03k1Nj9P0M2K81n6k37r7o6K78
-1159A41LN1j18j09J6q4m1M5M9L5k3K4J11j14Q5m7k10j4O1O7qK0nj03P8j3J88Q5o9j29j1r6
-1127a35L5K1j5J02Q1j50j3R3r0K7l5j02K70J33p3l1j9j11K08j40k23K27L00o9j80r5J25j98
-1099e7j27K14j67J49m4K9K4j89K10J67k16j74O5m0R7J10j04J0L5m4Q0jL8j91K8m4J72r6J21
-1070E5J15j46k36J23oL9n0J27M8r9M5r8R5j9L64n2k26K5Q4j05j14o7k8J53jq9J41O7j50L4
-1040B9J91P9j40l22J14l6Ll2Q0j26J63N7p2Kk49O06J55o94M55j57k64K57P2k73K51j31J03
-1013A21j12j19N0l7L4N5pj54K11J82l39L2RK16j09j83J54Q3k33J24j57K60m7j27P5j35l6
-986a89K71J65J4k33L2J11o4j0j20N4j24PQ4j26kj0J2J90m8L5J08j85J16o8Qk4jr3K93lk32
-955c2j8r1J58n4Mj04J35L4j55J87q0j32J9N3P4jN3J39o3k12o5N5j8o7R1O9K6pM1J78o6j98
-923d7p8n0Q0ON1Q5L9j99pJ02J0J05J47j85k2rl7P2j8k7k7Q3K74q5l01N3j68K70k6j27j13
-892a49K14N3j04l2p9J48J7K5q0j22R0j7m9J26n8M0R4j9O0p5j30P2n8M4r0R9Q3L9j12N9k0
-861F9k4Q1J02j30r2o0Q4o2K35j2j17j35M7pk8OK03J78m1k41k06J70j53Q8M6Q3l6j23%L4r5
-830a36m6L57m7j46J58JJ67p7k63j38J15J67L6N0j7j48r9n7L6O4j04J47J20k50J59j0N4Q1
-802A74k38j13R9k4l7r7K05j10J01J2m0M7J32J22k15q9M08O6r4j7J48o0r8j11j2j07j52K37
-774A37m0l4N3n3P2j48j06O6R1L0P8L2k34K37L1k14mK00Q0j01k05M1J3Q7K2k6J99l22N8J09
-744A49k51qK25p6j45Q0J14j03n3j20M5J40j54J38N0j09k2K6J65O6k67J98j55O4qn1n5K3m1
-715a35l6K15m8K5P2r5j53K58q2j07K7J5J57J35k9q4J4R9k75K68m2j89j6O4lj32J33j68N4
-686e8K30k26N2J55J50k55j79J53J36KK0o4l6l5j42N2n7Q2o2L2k1p2o3R8No0JQ6r2R7K89O
-654B24P7q4k30J49J07k09Q8J69k40q2J44j0L7mm9m8m9n0J96mj08j93OP4J06r1K25N9q6l1
-624I3j99jn3J36J05l1j85P8P9o5j13P3l4M7J28no4p2J36j3j40n6K13k33J68J4J17o3K70m01
-594g1L7J55k34oJ12K75j05k9J57M7l25j17jj4K73J04j67j43PJ38K62l17j30N2q3jP5l1P1
-565iQ0j85O6p1P2J48n3k0l9n6N9J11n9m5M8L5R5l4j33m2L4J18J01R0k41k48J74J45J31L3
-535C05p8k00k7j13l4J03j31K49J10j8m8p8M2l7J5qq7J12J68j12j76J09j23r5Q9m4R7nr6p4
-505a85J49J12n4K03o3k65P7J52k47K80P5l13J4J96j10m5r7M1O4qj28M4K08J34J58q4k84r3
-477f9J26L2j25N6J49j76K9K14J10j47l39J64K2j9j69L1l9K29k02R9J38j18q5L39Jk62pK21
-449B03j09j64J70J81j67j79J30J09k9q0k05J83J58r6r9%NrJ70K5j94l00J00K26N0r3K73J18
-421C77l78j74K3P6J98j6j52kj18PK6K6o6O1J59J01J23L1j56q0j53j61J45m5Q8M9j69j0j9
-392b09R6J2q6R2l7J49J41l65M0M35q0l63J5K29pn5o4o2P2%J5P6n5p8j06O6J86k0Rk4j40J78
-360F0j14n0j30K32K09m4J46n1j35O7kq2k4j33R9P9K00j50k83J27jJ13J19j98k02J87J06k45
-332a00N2O9r9J65q7K1j09L6J63j08r7J08J93Qj56j12l2K62o5k63J29j6j03K5J02Q9j57J61
-304G9lqj37k6R8q5J56l9j13Q6n3p4l5J76J3R7J14jm2l9q7r9Q4k9j57J37L0j27J19p4m1J7
-272f3j06J19J1l2j1j9K33j16o6J07qj7l6p5q0k5J69J4m3j07J12J70j56L3J55j9j07o5PJ45
-242A24p2j14n9oJ2R8L98o5l16j09J5r5J60K83j19k87L14J10k68J3Q2l4j80J55o1k5L6r0J32
-213C2j0j25p5J13O8k4j78j12J23K10Lj74P9K3l1O5N4q2o3Q1QN0r2M9J26N5k97K12J80k37
-183C1j68R7N9p8P4j61K75p0P4M8j47j31K06nj63J08M1k89L57L4l34J61m9M4n2p8J83k3j32
-154h8p4P6oM3R0K19k70N4J62M2N7j7j50j67N9o5q3K17r1L87j80L26n1j94p5j57j44P9k6l3
-124f0m3oJ27P0l6j22K35L2j25m5k8L0J67%l03J16o0j14J18m2N5J45l9N7q5k24O3j1R1p9K42
-93A26J73p3m0r4j37J39K4l15J47j24J56J35M7k9j03r7K3J28k01n2J3J08J18j0R1p3k3q4r8
-64a25K39O2r1k18J12r3P3n7J21Mk7p6M2jr2R5n4m4L41j5k86K82m2k1j13J9K13K0k58j37j20
-33b47J17J79lLn6J41J04k32j01J82k01J88j77m5J73K0k19R4K2rl1K5PJ3r3J6k0Q7R8J55J8
-2B08j61j0J06k15L8J31R6o3k19J1J43j14M9J67L20j86k81K2J28k43J36K6j65o9J01O1J08
24A25j15j38J4J14m5N0P5j36
32e6
##PAGE=	F1=23648.640566291698633
##FIRST=	24596.97802734375,	7686.668670654296875,	0.88870251178741455078
##DATATABLE=	(F2++(Y..Y)), PROFILE
-2014A11N6q0j00P2j21K39J5j82K0j91K50q3j25K0J00O6l4j15J31K35j71Qq6j80Q4k6K02J23
-1986B38l04J29L03k88r1J83j68Pm2l1J37kk61J22j7mJ10r3Q0n6J56k4r0n4J91J51j97n0j42
-1957a07P9j4oK06M2K00k20k85P2J40R2J83j52k79P7p8J60kk01J16j35P6M1k16J29K8r2K48
-1929A02L0j14J07N2K48r4k68j18q6n6J53p1K3j7J1R3o7l9j2N6J2Nk6R9R7j28j12j8n2l2J32
-1898i0N8qm3Nq4O7p6N5J56r1l0J47Q2J01p7j29p7r5M8J74M0k80k9Q2J72J36J45l94N8k3q8
-1867h8L3J90j33n0j39P2J30J1m6K8l3p2k8M3J43oj27P0j36kP6J9Q4j55L04p3k59K04J21k8
-1837A53j52O7J35j28r3J12p9j04L4J80p5J1R4l36L37J72k02l2p3j5o9J59j20j8R0J66j6j46
-1809E2j82K4J74j7j21M0p2P6J52j70j17J2M9K27l1r4O3p4R3p9l6L45j03k25R2o9L0M1j30
-1780e0J7R0p1j6k4M5J52K40p6k71m1Pk02J19P5m4j09J26R5J89k2k05p0P0n9R5j6jr8M0R9
-1749H4J14j3j67k6J07N8j44j24L43m3j38j08K7K65j33j63L4l9J28l2m0j09NJ14J05j20n9
-1722g4R9j61j6R9p3j2J86q1l5J26K77N9j4k1j66l96J98J77j52L1K6j42J43q4Q1j38K5j8J59
-1693A03q5j09J24J57j52k38J42j9oQ8p9K50L2l06O9p5q9J43J28Kj04J9Rj37J16j34Q3o2J23
-1664gj57K17k8L4J22j86J1J28R3l6k69J5j2K13O6j17p3n3k2k3P5J41K8q2q2pO6JQ1j21l9
-1633b3Jk7N4J13Lk56N1J07L7r0O4J9j83m5J33p6p1N8J51k0j13J47q9k7N6P3j7j05k9K8P3
-1602cJ36J98k40k33J41K4N1l0J91J96j54k58r7J03k2M0J06j6n5k69J77j46l6K72j62J69n5
-1575B8q2P7J32k45k7k4L4k3l1J41Q6L1m5j29K05N0k04n9n9J08L6p0O3J06p2j19k8N1K3l7
-1545h3J49j10k1J15J5J18j35j10k7K1L6J29Q7j96M6J17j52k3k3O6Q2J48J20k22j84jJ77N8
-1517A97j91J95l26NJ53j5q6J23n0RJ32j49J03PjP8j99r8J60j28K20o9j39r9P9J34K3m7j15
-1488i4J31O1r8n2m7P8j02nM0L00n6j06j74K7rQ7nL4J34p5J27q2q8n4O3K69j41l26L51p3j64
-1457d9K44Mk82M4p6kM4M26j07j71N7j92K06J42k49r5M5Qj26K55j5r6N5K48p3j93p7j93R5
-1428a23l4J47N5K3J46J8k40J9m3l0J2rr2O4p9Q2l5J91pn0j33K53L0k14m7J30P5N3k40m2J13
-1397gj08P0K6N0r4MJ01P0k2j96Q2P1k22L14j52J5N0p3O3r2j9P1M5nm2o8J71k49P8M8Q9K7
-1365I6jmk0j99N8o5rK25O6k75Rr1J37P8nP2J63j61k42J45J55J83K3j77k41J34j18J6J22j0
-1335F4j15J1J37o9j64J03o9Q8j3J70k42J48M9P0j04l6J60j06j47l0J85r7j04L17j58n5J15
-1308A08j59m2p0m3J45J04Qp9R6j93pJ57J55j54Mk3o5l2l9R4n5N8M3Lj13J42N4l8J25j51j75
-1277a42K8j3K7J0Q5N7p6J02L1j52n9P9J40p4k04J16l0K3K12L2M5J45j01k82m6K1N1j11kl5
-1247a23J45M9j62M9J01k0k49R4n2O7j1k5K6J30P6k6j18p3N8O4J39j08M0o7o1l6N2p6L0N7
-1217c0L9o1j26J65j22K31k4K4n3j6M9o6P5Rj49r0J76j06R7K43j88j65nJ56L0j08P4j20J6
-1188d5J05j99K93p7k22J35K8J31K39j98l59J61n8N6r8J39Kj31R8l6p3L1N3L47Mj89j35j18
-1160a16K72j1L2j11j77N0k7j9k3O2O6N0lJ8j28J41l7k06K7J4PN8l2l0k3R0m2J87N9L1j55
-1129B4k4o8j6K6m1R8Q4k43J16O5n3k9L4p7K27Q7q5j5m3l1K82j28l05J66K89j19j56m1O9k35
-1099a42L5J85j46K8l1J16N0k30J17K04j40j99K9j1N4O7j34L7P4o6M4J26N5k19J4l7J27o9
-1071f2J07J24j70j95R2K4L5o8L4R1npp9J22r8L74n4j71M3L2j07n7r5j4J73J6j02O1J77j21
-1041A00p0J44L4j86j99J60p8m5M2J25j38J00J27o7k4l22O09J91o45M05j15k35J14P0j86J98
-1015A09r2J93j56j52P2n6K0R1j7r1J38K76l32j31R1J34n9j73R6Q8k15J36j41K85l3j91R2
-988a8j29M3J40J25P5j67k1R3J3M3j83R0o8j74J47j97j2Q8K5J78j56L4J09j08J63j48L6j2
-960IJ0q8K38J0j64q0j27J65o6j5n9J76Q1j38O2m9J6q8M7OJ1J00J25q4k22J6K7o1l2J04O1
-929iJ0j4R2K49j17k50j58J11M3r0J20P9J11k30n8no0K06K35j38j06j22J19O1k8k7k4P2K38
-900C10q9l09J33j31J30l1l8j27J74N2o4l4p4J55O0M4o8j76M6m1%J9l2N1J18MN3p9j13O9n5
-869d3K2n0J35N7J9o2j1j3L6n3J57o4p5j21L7M8K18n2j13j23L6Km8j0J82J95n7k29j29J09
-839@j28K0N5J66Mj23Rk7j29j2L22l3j06J87n1Q9m5k72p2J5J91O3O3k8j65J8j52mJ11n2K00
-808A14L7k38J23K0O2O1k28q4R4p3k1p8K26j88J96O3j3m6P6J46j90j94M70J13j10k3J16n3
-780C78j15j17L5o7j98J73OK8n8J5P2j90p9O9J26K4R0K0l11K81M0k16k4J30J77k6k18O3J1
-751A19rK9j1J99l32KK4j56L3J93r3j81J22J38o4n9q4m9J53p9MJ31j6n7l4J54N4k59K08o3
-721A7n4pq2Q0j6r8J3J42j02R2M4m9n5J61m9j16oL2J54J34m7n4O2P3k66K85m7j87k9N5k9j32
-689h1Q5j49J26K26k70R4J35J40k73j43N5Q2KJ29qn5p4j29N2n3K9l7K3%l7m1M7J5o1P5N2r6
-657a40p2L04M6J44j06j85J78O7k36J01J97k58k6Q6o9O7L4l5p7p5k4K03k9j18j46Q0o2R4q8
-628a45K66O9r9k6j44j8r5R9J33o3j2K9N2j26m3Q6O4m3N3M1m9j21J23O5q7j88K04j81K11J6
-598G1Q6r9L20m37OL29m08K0J12L02j18r2J71kk97o7Ok3K87J23k48q1P1Q9K47l20j41O1j02
-569a34j9O1PJ18J32j27o8q6Q8J51o9j33l6kQ2R8q0J0L5LJ68Jj68q4RJ26R4J17k05k35R1Q8
-537C3J23J49pk83n0n0q4J17j85K81R4J7m0l7L5q6O8jj44J51J39j39j78J23n9p9k1o2J54L8
-507A7r3p9J73J14j43J13J0k30J17R0j59M57o2m82R5J18j02K8n9k2J9Jq1L9K52K8J69k2k63
-478D3m3J39k9j49L2J46j82LK17J64j33l91K40Kj5j30mMK14k19N4J12j07l0L54n6l08M8L33
-449C09j34l01K36J48j57j69J56J35r8o3j56j0K51l3j85M3L8J1K05j0j96j66m4K20Q5r5J53
-422A73J17l35j49L1J1J85J4j04Pq7j7L6M4p8P5J40J15J32J2k04j05j77oJ19p0L4Q5j47l0
-393a79k0J42M3j83J26j06J91O3l06J29L65j40l00N7J84k5r4kj40N2J09J9N7o9p3p6N1J74
-365D9l5m5l5q0J77q7p5j27K83K19l3O5p4j23J50J0j44k8j34R0R4K11p9k20j09O5J49J28j91
-336G1j80J25J24k51J06P5j50Q8QK5j42KJ20m1l4R6J95k7k19r2M4K92j17k73J43M2o1J0k5
-307d6R7j07J51j9p2r2mR3m6K09j01j63J50p5j13M1K06QM3N8O8Kp2n5j61J02n8j53J09j9j29
-276a48K58j01o0L6r4K4M5k6Pr5K24q4qM1l8M3Oq8q2o8K33oq7p1J93J19k34J14M3Ll2l5PJ04
-242A43j34j13n1N4q2J89L21m0l12j63k8J2K38L03j13l22K13P6k73J01N4n0j59J76j04m8J26
-215A4o2Q0J8n2j16M5J14r1j29mK6J65K2j25LLn8N6M0J7o0J46l2j2o8K4J47J03l21J89K29
-184C11k21j43R8l6r3Q7j58K12oJ86Ok28q9J58K9j10P2J6k86L42P8l00J05k4L8n7j12J71n5
-155iq2M9r4L2K2R4K02j86j1J77M2k0j0l5j38j6l9q2K45j77L32j58L88J1j88j06j52n7J8j21
-125f9L0k6n5J10Q7qj55K71M1j34q2k1O0K32K1l51P3m0j30J11K6K5O9n2L3m7k00rJ23J4j7
-94g0K24J05r4m6j05j46J78N9l06J75j25J36J10Kl5n4r2J5J45j73j09J21R8L3l8J04k4J5j00
-65Cj63K42M1pk24K0j5M5m0J36Qm7q5J09k0j56Q9j07m7L14K7k13K08nL6j48O7J84n9k13j13
-34a33j02Q4J80N5k1j23J74P2j64j11K52k00J19j80k8J36J9j11P3K3n7n0M8k1Or4Mj7O4J34
-4C1J72n4j94M5K08k38j17J92J50p5k42N1J00q1j2K06L75k07l07J09P9k85J71J2j90o9J05
22f5Q7Q3j05j50O7J25l7J8R5j40
32b2
##PAGE=	F1=23624.324221136517735
##FIRST=	24596.97802734375,	7686.668670654296875,	1.1572489738464355469
##DATATABLE=	(F2++(Y..Y)), PROFILE
-2014A45P4j18j30Q2r8K19j4j75J16l14L01pj34q3J31J3J1o2J65K18k02j9j22r3P5o0K27J61
-1986C07l60J93K63l51l1J36j85M8k1k8j2N7k24J64no3O0n7J16p1J31m1n4O3J26J11k09k0
-1958D3j45o3J22j14K05J20K49k20l92J34J52J07J29j30k62J03j40J14N2j70J54k16J58J1
-1934Aj88J01M3j29L09%j14J58k1K54n1k58j42j25m1J13J6Q9m2l6K7j8k4%Ml5N7J8M8M9r5
-1903c2l6k4o7J0R5Q6K5j20Jp1P4p0KJ54j04l9J62R0O8l3j32j38N4NJ04J03k46o0P4J73J95
-1872C03J49m41O5J4j40%K10j80n5m5P1J11q6p4Q3J3q2o8L8J39Pp8J45j79l1O0o5R5r4K52
-1842A37m6j99J75R6J3j70P0Q9j41q5J07m3q6P2J29k3p4oj32K56K09j99k5o7Rj04J04j39J32
-1813E9J3J03J8r2j97J21K02j32k06M2NO7J41j89p9pL7K39j9p8N7j47J36n0q5L78r3k89N7
-1784A2n4J59L7k36P1O9l2J5j38M5J70K90j65k43j8O3j88L4Q3j3r4J46L9J68oj57j18R5j32
-1755i8J19L5Pk17J14Q0N8J2o8n3M9K4j14p8L34k9p6q5p0K51j52r8Q9r0J73q5q4k8m1Q7J24
-1724I0o9j04J13j30k%l4NJ73r6O0L3K34L2K3n2k08k02R3K06j44m7N7p6J47lJ44k95j8N9J05
-1693I4j62n4Q1K13j08k37J40n4l1R5l8K27j0k95P4l5l5K3J74Q6p7j26M8j13J11j43P1j2J11
-1664A8k02J68kN8J49j66OJ46J8j31n2m6L1J99k2j26o2o5j6J6K7J02O8o5j26Q0MN4J15j02
-1634G6r1N1n7m5J14O8k16o6K16M1j18P3N4k57Q3P4j31j8k4K18n0p8K32q8j06k1J06nj09l9
-1604a13K2M6J84K54k48l30J20M2R8M4J56Q1j89j53m7P7o0J4J05L5J3k83J52q5kK53k24J73
-1576A35n4j99J26Q0k30M0jM0r2j5J45N5O2n2q2J61L4j37j53N8N6jm0J37L0j00j43L6M7J8
-1546c9m8J36o3j35J50K5J65j08j73K6J9K0K17L3k11KK15j82j12K1P3OJ24K03j57k46j8J90
-1518A33K7j79K46l08p8J86n8j2Q9l1K0J11j86J22QM1R9k30j1J04j93J84m6j04j21O3R9M1
-1490A6k9r2J29Q7j28L8o6j4l4K7lK49o5k4j25j30n5J10P1R4Q4r8R9n0k0k7J7J49j62k10L18
-1459A56o9q7J84K7k00K3q4j4n7M31r9j77O9j93K61K11k57k21Q3K6j41K32Jo6j5K07pj11j77
-1430f4j84R0o1J10O9N5J86N8k57J1n3n6N7J6o7K3j11O9j7K22K1r7j07K36J2k31k7N1P9Q8
-1400A21j76j08J33j17J0qJ32j07J06L7J29m3j72N2P1k15K37q8L0N3n0J2p1pR0P0p4j38L4
-1371e7J38k71J41L9J07RLL5k3k31J0j4k9J70K9k27J31j14J18N8o6J10J78j67k06L2J53K13
-1343B69J03j75l89J75r5O8J09j4j70k3K26k8k25K14j09J1K2K43k45O1O5Q8q6j03J57m6j24
-1316b1j10J99q9q2L59j62r0J81k20j41m8J05R6P2P3j81J21j04p1J41K44j47%l1j54j19J60
-1289a9O2j15O1O9K8j75J91O0j11J03j61k11N9OL9n4J42L9l4J82P7k37j52K0J44k7j15J15
-1261a4j35J19J32k0M0K09j05k79rL6N7p5k0kJ33M0j90R9J00j4k57J2P7R0m9q1k1J27M5k1
-1231B4j14m0n9J25J36j6N4j16n6mR1o4j3k4J5r9N4N5l8K15o8o8J1O3J9l4J55o0j81j34K15
-1200D4l8n2K89j95j57K9J03j1m2J09o4j5J34k34J72p2j39J72K3M8J92j67k54P7pN1j16J19
-1172aL6j53J83n3j35M5j1L81N0j28j53j53K26j9L6p9k11L0K9j3o1O4R0R9j7p6j12J83m0j82
-1142a45O3K3j05J40l3j16P6N7m8J53M2J29j57Jn7p6K5n6N9R0k52K15M3k7j30R2j1J47L2p8
-1112I6Op5Q1L26j19l39L7K67j63r4RJ1k65J81J46j08j04MJ68Q7k01L2J77p6j98j1J9K7nj19
-1082b03P4O5n4j4K59L2k40Mj4O7m3Q2J17j65j48N1P3J16o5j45J37K9m1m2J22j36L65p3j14
-1053I6Q6j5j47J3j10k8J83L2j07lL06r8j80Q1J3k22j0J07q8p5R8J60j28j8K07o2o4k65M96
-1024B58K36n03K44q0j88NM4p6J45q1K55j78j54O0j00L9J39m1k9N1L64l03k95K15N0m0j39
-997a02J9R1j85J21j11K86j7k14J01j29J10N7M0J23q9m6P7N7O8k40J13k1k31J53j66KO1LJ50
-968H1k34J01O6j5J73k16Q1Mj9n7J49O7j15q6j03K9k7l8pK13J04j19n5qJ10j07l2M2j3J08
-938G7Q8j21k17R2J6r6k4J33N2pk8J46L09j46k76j75J76k3j31J44M9J81k02j17k8j03J85K88
-910B42q7j76j54K54Kn0rj8L5K08q2k92J71q9Rm8J12j25N9L4k3j4p3J67J16O5m3k16Oq0L1
-879f8r2O5l2J55M3M0p7q4L7n1K9m1J52O0qJ0p8l0J01j94K39k7n7j61l1J50J81r4j12o9L9
-848ejp4l1J47J84p3j79k8J18j22r6M1K55L3j22lp8r6k5K72k0o1J92o3j1j4k56O2p5J53Q1
-817A05N0o8j12J53k54n5J68oJ54k3j82P8N4M9L0j89n4Q6j31K8p6K36k63K92J10K4j21k3J48
-788B08j37k51N07J22j19l5P4m7j19j21P2j2j84N3M9Q2j53J10M2k31l0Q0J37J5R2J8l63K94
-760A53M8j99l9M7K80K1k18R2J2q9L6j8J78l01o3j2K9k1R6j00j39J49J16n8k5k4q8J13kj02
-730a28J64M2p6r0J02M0j58J83mj41qq8J46l5j37O2N2j49J87QN2m0O9oj04l5PJ71J15p3m0
-699H8J09N4k48L25n9j90k1J7o2r0M3j21J44J89k89J74R3J09k67r4m7R8OJ67K5o2j21j18P1
-670g7m7j9Qj5M5LqL3J8r2J04P1o0m1N8L2J91r2j29J87K5k28R3K06k52K1L9j24Q6O6l8q8r1
-637a15J5J90m1j38l0J10n9j2j04K65P5j01k0j17J6o8L2J01p9J10PK6j87M2R7J40j31m3Q5
-608F6rj81J39J36n2k29R8p2J91L1N1j11L80l63j99N53n88K5J15L07j24j34J84j9k46p7M9
-581g9m3K67J59k96JR1KJ97l01n9L9j31l5N3M8J50J64q5j71r8R1J72n5k05k5K3M0P4r7N9L4
-550a6k3K39M7j90j07m9J29O4J67j35k38J1K0Q0K31P3l10m7Nm5N5j59K18O4N6k9m1J7r3J33
-520A27J1k32J80J24j62j65J53K2j09p5J7N5P5n7m8J53J12j91m0J02j75J13M0MM88j60n22
-493a60J13K4q0J02l6j10j3K2ML5K38r8J51L9j93L0J30j12j45J6J38j66k4J94J87j05l64K69
-465H6m0K8q3n3L6K05k27PQ1r9K3L48j22l17J32L74j62l56K51J04j43j29J57J33j56m5o2j60
-437a89K72M5k86P6P4J6K21n0j71j9j21J58Q4q2M8J00k76q9O6l8R3L5l6Q2j4o2j5M1p2N1J05
-406D7J21J48ok41j31j60J29P0p9j7J12j26l8K5J74N7k40J03l8R6j2j78J30L10j94k24R4J44
-378G6l9r9O4k13L4J55K6O4j03r8n2N4J51o2j02l7R5P6m8j20m8K99K06m6l6j02p7K36Qj97
-348F5oj08L5J03K17k4j53k72N6J68J47j14j24k6J31k32J49N7j60L4J49k6j53p9Q4J0M0Q7
-320E5K27n5k77q0R1L04j54k32Q0P8j9K1j10R1o9J66j2j63o8K8O8L0K34j50j93J67r3j30J23
-291d2K07llNJ26P3j13l2j98J22q9j41Q9q3j6K79j41r3P0j06j3O9k9J1j46J80n3O8l4p0J24
-260A8L4q5n4k6J75k7p6l6K12L7k41J52q0N2M4k0LM4j94m3m1Q9k08K66K37j5k80j23J0J16
-230f0J59K76j23l10J12N9k84K48kj00j15J66j41O2J23r1L5M2Mj13k2J25j33l4Nm0J37M1q0
-201e4m1m0o7K8%J59o0K07m6j35j7j0K14J52l33P3K84j51r5K5j41%P5j78J41M9K71m3k74n4
-171f1R4O9n9K5j4k03K83J00k70O4mK3l2q3R8p1M7O7j86j8K1R0J52j09%J29K3q9L6R6p8r0
-139E0q1l7K42k03K33j18L72J8j60j08j19M2L6k17K8Rj11P8J04K3j90L11L8j35j13j2R2K78
-111C50N1l37k9l9j28R5Q2J7k5j7oj1j53K3J02m6N4K36L5j60o4j04j42K35P8k82J69j07J34
-82A1O4l8n7lp3nJ41j20p7J50Q0m9p9Q7L0O6m4j83J37LR9j64o2J3Nl9J36J9n8p4J65l4k30
-49a83R0k2O5MJ01j82J60L0P1j90K01J67j64k23o0o0K8J77R5m0j45J65J7p7q9K75j76L0j69
-20a04%J01J8j8P5Or8p8R8p4N2k0q1n2M5J56J71j05k55J50K48k14k33K10J69q4k15M2P7m8
9f1p9K80L76k17l26J82L7k78J52kj75k1L1J11P0j06j11P7J25l4k5J07j13
32@
##PAGE=	F1=23600.007875981336838
##FIRST=	24596.97802734375,	7686.668670654296875,	1.0891778469085693359
##DATATABLE=	(F2++(Y..Y)), PROFILE
-2014A36O4j28j32R3o8J86o3j17J51k91K33Q0j30j83J41nJ9K6J45J90k29k3j50N0km9K37J68
-1986C49l93K14J83l59L0Q3k01J31j7j0j74J06j23J68j4j03Rk7J73p4M6n3Q0J04M6M2k16M1
-1958D1j06j1J9j06P2J82K97k14l80J59J21J19M9j34k32J78j50J7Q5r8J47j80J53l3j41O1
-1932h5K6r9L39n0j20K06o6K04pk14j54j41L3pJ30J18p5o7n4L1j2K5pj17Q4M8rK6K1K1m8j14
-1900a34L7N1J29O2j88j1l9J29j03q1J37q6l6J46R2L4J7j35j69J77l4J2J52j87q5O1J63K36
-1872C47J54m59O3N3j81l6J86k03L3OL1J17j06j31J08N7q8j38O3Q3L0MJ85k04m3K2j52J08
-1844i1k2K18jj82J53P9K0j73Q6L1j25o4O0jNM2P2K4j28j22O4J74K17j75k4p3L0j15J7r3K47
-1813A50n7J0N7j9j50J77K17k35k86M3O5M3J42j85n1K1kJ88j4n8O9k00J52j3j22L51q8l12
-1785a07M5n9K62O4l19J17N2J9L8k17O3J07L03k23j81K1R2j75m8Q9L4p6J69j0J06J2q1j40
-1757d3Q4j93J13Q8L2j88L0R3k6O0Nj02Jk1q3MK74lJ4m6j44K08j67l8J19j45K16j25j17O2
-1727c8r0M5J28j3j35J13j16L9Kl4m6J74n3O8l8J67M6N4q0k69K1l1K06j29r6J00l4J41O5K43
-1697D10l31k00J44Q0k50N3m0K22k6k19J16p5m5R1L6J52n4k58O4K0N7p1J74J59k0j92l6l9
-1669g8N5r3K4K6R4j51L9J5J02J56j76N3J34o4j52J18j40R9J84j22j45k2o7k7N1J0J5J00l1
-1640Gj16J33o1R7J41o3j29P7k3j37L7J08j48r1K20L8j33P9Q7k84J69M7j60Nj7J54n6l2K84
-1611B33q9j60j24J37J9j00l3L4l4K28K78k19l75O3P0J40J06J25l0k26m8K4K0j09L2Q0Q7M5
-1583A74k72J52j2qK36k28J13m4k74J70Rj87N3L3N6p0k8P9J9P2l9j8R5J9n4k04J12L7k8N7
-1553B0J35o7j10j04R3J0qo4R5nk16J59M7K20q8k83J08K5J1K91k3k21l2K82k04j91J04K3p3
-1524f6J44K47j00k85k8J96Lj62K98k58j55J78p9M1M5k0J8R6j88J07L5R6J11k50K5M8j95J12
-1496A4Ko6j53N1N4M9j0k9J04Q9j52J13p2j00L3P3l7J71q2N1o9r4n3o8J44J42kr8P0k7N4J
-1464A03J5L6j39j10K10q1mJ46M7j21j6o5l0j60M12r7j77J14k22L09K70k52l23J22L8j53K04
-1437G6J2l9o1J40M0m0j88j48M6m0L1R0P3J85O7k73L1j0j15O5M7l1%j24N3k2K32O0j42p6J97
-1406A36Lk11k6LP1J04r3j73J13j09J2L0R2j23K26n1J59o8j24M1O3k28J33lN8O2l1k0p1QJ21
-1375A04R7j47k27J39Q4k67J82K0J01j0LO8Rk17n5K5n7J01kj9O5j29J56j5j28J58J68j21p8
-1346Hj66J40K41J47j56l15O8l7P4M8j9k21O0J70K1k54K75j23o2M4K86k20L8N4O8p2j50J63
-1318A10Qj15j44J72q5m2L72j57j27K18k07j07j29K07K9L5J29j95O8nr0J12K79j41K7k6k54
-1291e8j66K83Lj40Q8J05L3k40K55N3j82J09q9k05JLK2q7J68J2J0K54J37k98k36m1J32N5K
-1262a7J2k15K01P5j7o0K71r2k44J1L0O9l2k3KJ32J2k06J48O7mk45qJ58J08r2j27n3J18J6
-1232elj21L8l1L7Q0P0M4j55l4J9J27k4m5j25Pk1R1n8N5K10p1j13k9J17PK0K19q5k28j12J59
-1200D0J3j49K74k03j11P8O1p0J9J34QoJ20k51L3q7L1J30j2k4J42r3j78J5M4K2j41J08J20
-1171F7j43J82q8n5O5j52L50P6p1j47j66J59k1O1m0j75n0P4j6r7Q5R9J02k1j50m3J86n0j35
-1142a14P7J1j55J89mj74Q6L3l5J02L7K09j29N8n3j47J2n9JQ9j51K00M8k2k14J21M5Q8k5o2
-1112F2K7q5J92L34j28l52r2K35j85J7K6n7k78K72J09n8k09M3J87J24j58K2R1n0j74l7N5K0
-1084d7r3RL9PRn3L21k0k55Ojj5%P6Q7j28j35J7J10J90n9k11J15J3m4lJ07j19L32r9o9J28
-1052B15n8j95R0j18n1J71N1j22j5M14q0k66%L0k09Q9O7r6J6L8J75j07j53K77o0j15j71M11
-1024B28K64m01Q9m8j29q4J2N5J25j08K89j85j50K6j55Q3J87p7K2l1M35k61m08L03J7o5j10
-997g7m2Q9j50R0p7K68lj94R7j26J53J5o4J45j4k8O9N6O3k83J22Oj96J33j13J3J7l8J20j94
-967a43J37j5M9J78k51J23J0n7k6L4J42q3o9r4j10O2o0L0K28J18j00j44K2J53q6j34J31j9
-939B6P0M0j57j60R8K4q9l8J55M0l4m7K00L60j59k84j41J51q1j18J09JK33j38j49Jn8L8L06
-910A99n6k16P3J59r0p0K1j3j8J95p6k56J60l8p3m5K50j32p4%J1K6q2J78J78R3j3k50Oj10
-880f3J0j01R2j57J90R2K6p4o6ol3N5o8J70P7l9R5j29o4J61l22L24j5k6j81j00K12J28j29
-851E9j14mO4mr3m8J08J45r4j06P1J43j53j48K2L00M8j23k4j14l0o7K34j2k1J70m7r6Qk03
-821a29J58r9J02Q1J0j17M6K14l45r6J92k1Q2l9r1L0Q2K2kj47j0P7j59O8j06K51k51K90J44
-792B37P3j57j27J14p9k50M96J07j21m8M2m7j17j20R9M6j30q4P0J27k23K08j3k63M2Q0J33
-765I5J1P6K6l47K33P1j67n3l4L73L4k07J23K0j35L3m0J35k52p7K9P8m8k3r1k7J48Q1j06N8
-735A7L0j05N5M6j32J14O9o7j06MJ8j1J51K2j91lr3J50k3j43R0k9j14K20k6J34m2j2L7q1m3
-704f4o4K03P9r8m0J56N1k33L48p3j88K0m3j01kJ6j07J17J16k76K79K4N5k20l3j07J34K9J40
-675A18K5o9j68n9P7n9%No0J05L1K0L4jj39J36R2n8J2n9o8J85n4p2J67jj70N4J82k23N1J9
-643E3j64Q2Q1n0q4r0O9J54n0j56J08J12m9n6j14J97Q2q4j2j37Q9l3MJp8J85J2jk01Q3R3K04
-611B50j95j41J22L4k27J85J60k8k46oM1J44N3J3r3L92n01m4O49p15j9J19K88j21j60K02J9
-584A75j73j91J34n1K04K09l18M3J02q1J21k62Q2qj54KK8N7J52J65n4k27p3N7K01k3j63j1
-556e7k7n9N0j07R2L8j8K92Q8k02j05j29J25RK38n3k46n7k4J3K46J49k84l7O1k2J1j49J77
-527A3L5Q3k7r9K1o3J85L4l46J96J30j66j08J71N4j46p2M0k0R2JqJ10J00j90k30K12j12P5
-498c5RJ26M52k09m04M7p2m6J58k5j77jJQ3J9J88j99J01Q6q3J05J00j94j05K5J15j19mJ03
-469D5J56o3k38K12r4J19n5j04O1J99k37k9M7p8O4L12j92k76J89L63j78l32K10O5j41n7J34
-442A02J04j95k0L4p0Q1J14k43rP3mK17q5j33J18j52R0O6q1%Q3k42J8L8n2j3N6N4J64J3q7
-411C9o2K7n8J2M8J17J63j8k57j53k1J18K1o9n5J22j08l2P8K01N2k86Q6L0J7jj06N2K67k21
-381Cj39J22J04l6m9R4j76KN2M2P9j43o7p9N8J17q4o0nJ22j9Oj52N5K68J79o8j30r7rK77o
-349B61k37L3n8n0R9K22Pq8k09j24J30J91rq6j51Q1j82J88J6j46O2K44r6j37j70M7K7R9J00
-320F4K83q3l22p1J10L01j69k04%Q3K0N6j54O2k8J73J2j97p8L2K7J22K33j89j86J46j02r5
-292a54J56J71j5k5l6J76J42j52k3j97J26j06j36P1j09Q9K35j77j13Q8j22L5O3l3j2j51Q6
-265a23jJ33p7p1J69L1o3k9L1R4o8l0pJ89m6j75J45j97J15J03j9jj7k43J00o1J07j58J24J53
-235A08Jk07J2N7R9Q5K10j56k78Q5O4k83L44k2j49r3J23j47K03O8j44lO0M7j01m1Q3j27%j2
-205a14n3J23O0n2l7p6kJj8J72o0K49j6k73J1j3K92J66l45m7L05n4n2p7k15J71K6k11O9R9
-175B9K97r1k72j5K3J07k6l0m6p7K13R1k32M7OoJ5o9L6p2J60Q0j79r7kP2P8o0O5N3j3j46J13
-142E2J91rj18j55K5K09j77J39j00K84k7j08p7o5J40O7k63j6M6j54M9J02N1k05L29J6j36j27
-114c7RJ33K97Q3k91j42o9r9O0J22L1j18L0j0Lj01M0M4q2J13K73Qk41j04q5n1J98Q0k55J37
-84b4p3J30L0l9r1J3m2PQ4o0j2J46N0j17j18M9P5J00K5j41J7o5K06q9q1k0l7m9J20L7n6l4
-52e9J92m0k52O7Q0J42l12J96j91J23O1Q4k23L84J47k25k51Jo8k6J64J09m1j39R4l4L3m1K55
-23B30j45o4j11J7O0J5N2R5j1j38j03J62j41J37Rj44j03L9J60J48j13k38K08J95j70j71J17
3hJ16q7j38pO5k2j25L64L30k18l23K37j5k26R0j0r3K8q9J24O5j26qL1J16l6p0J02o4
32C
##PAGE=	F1=23575.69153082615594
##FIRST=	24596.97802734375,	7686.668670654296875,	0.72175085544586181641
##DATATABLE=	(F2++(Y..Y)), PROFILE
-2014I0K5r7j05J21n7J48j19rJ17k46J65J53j11k06R1J9k9R4J09J59k45j2j43J75j03qK31
-1987B07J60m06J95R5l26P9M8k25K34l6kl5n1n4J43m7j49oN2J83p3p1n1K19J07k0m6k06J31
-1958D9p9K2o8rp9J51L30k00k49J14P4J29l2j79j42K41j26l7L7rJ12j06J19p9j06M8j6j8L37
-1929B29j05j33K22r2J33L4j38j50j40Q8o8J67J35r9q2j27N8kO5qj90P9N7m3J2J54M6o6j50
-1900a14N7K4J54R7k46k8PJ81j51j43R8l0l8J05Q8KO6j21r5J69o5p2J65j12q3L6J41K51J48
-1871D91m55P4P7k02o5J23k01J74J5j5J31n0j41M5O7q2j95R8%N5P9K03j90m9k2k33J19M4K16
-1842A11L9k10J55N9j3j37R4k5o4n8k5N4J09pJ0N0j45j59J52J05K03j32l0r4M0q3n7K3K71
-1813B36j30r7R5O2q2K15K15l10l44M3R5J2J39j83J9M5o2J17k3m9R1k04J37K5j49K83r2k92
-1785a88Q8q6L05R8l32J19L2P1O2j98M6k3K73k33r6N6J13j67j11Q0R1o0J80l7L4L0Lj48L8
-1756D0j95N1J32Q2j10j19J57j55J50J8j65Po4m2N6J78M6J05j2j73J46j86OJ23j83K48j44
-1729cj29J23j24j1J13L1j24J08j32J08N3o1j25J83jL7o9J07J09O8r3l34J64j12J59j03q9
-1702a47J45m5J30J10L27l07l68J95P1k75J26j54J54P7j80P2p1k0O5J04L8q4j62lQ7J39o9
-1675d5J04J99K3j96j67M5kl6m6O3Q5j02l4nJ57J39j99J17J03j39k3J43k42J79J80j90j99
-1648h8K7n0n6N5L6q9J15K3n9J25j11J17J63oj48P1K6j37p1P3r4n6J63K9j30Q7J04k49J99
-1619F9L4j58J4J7K7m0J5L03r0j65j67O4O3q0j0N7j52K65K53j50l32nN6J65J56J01j20k49
-1591e9K4R1n0j48R5K2J21L8k31J89L1k4K22j95J7l5j98J03o7j04K4M2Q0k4m7K0QN2k1L4J3
-1560B3J0L5j96Q5L9l8J79Q3j63r0m7J05jm0q5K5N9j77Q8R3K45p7k98J16LkL44p0k26m8L00
-1529B74k06k48K13o5j19J96K15o1k82k9J88j3j40L46j97k08J64m2NK3k6%Q8j60N4Q0J48J12
-1501C10k62J5Lj47J7O7rj54OJ0N5KK3P7P2j72J91q0j50P4J27p1P6j04J12j6nn1j37J24J45
-1470A48r9q4M4j7J04L9M7Kq7j22J06r2M9J30O9n6o1l6m3k34L45p9j30J71k37K64L18k29l59
-1441a29J29M3j55J62J1j0q4O7N7J2j38j30O8o1K1Q7O0J42L7k69Q3L5j71M4Q3Qk3j15K3l9
-1411a52K34R4j75l7J47j2j61LK1J0P4k0j87M9n9J36L7o7j15L14j20J56j01o9M6M3k44L0P0
-1382e5R1Q0j4l6r2K1J50J21j99j61R4M4k22J54nP0l1J7P7N3j63r2L6r4L4oJ37j2j20K07j06
-1351b2j71J90J43k0K2k27M7K42J31j34j89PoP1l0l6k18J60K1P3k53K85j14j14N0K91j68N6
-1323H7L4J4o0j67J67N2j23j23J29r8OL49j46j58K22j51o2j74K36j0nJ72j59j5P8q2J05K70
-1295C88j35Q5j3l70j47K66o3j18J39J47K1l07L37K5k42J28jj92pn3k5m9J28mM4L09J93l27
-1267A57l04J1N9J25M9j03k16K03Q3O2k51K88o0j80JpQ3J5j5j1J23j6k00J83Krj99K3K04J13
-1237B13j23j63o9J10rJ0j37J31l1j0MJ29K7j68oK5J53M5r8k01O3L2O4j58J39K25j6p6j65
-1208f0Q3J0Q1K68p7k79n7Q0%j67K09k14m7J45O7j53M8J46P9K8Q0k79n8j12J84P0n2p8R8R
-1178E2j41KP0l2j74J08K26r8J19j45R4P4k53K27Q1k2j16j58R2k1R1pj25r3R4k0j48J34Q3
-1149fN9j9j51N2J32n8p6O8k5j51K07K2j70J1K6j6N6M2K62o9J25n3k25qo3n0P6o2J63N9j3
-1118A45k42J08Q4O7p8n9M7n6K66L16j49l46k01K01j48J40Kj44k16K41P9pk19M1J75J45j08
-1091H4N6Oq6j32m2Q9K6j51R8Qm7M9m3L41q6k66J7J1j24J00N9L6n9j19j4Q2K29l0k07O0k9
-1060h4k1M0Q4p0K78j22l8J53r2k09J50j28o5J32Q2j63N0M56o7l05r2P1j31Q1N6j21R6j0J73
-1031A84p5k66L07o5j76n1L87K61l58m0j0o0j65j6J79J33j46L00j87j61%j73J05K24j16N1
-1005F6r2M76k13m02K78L3j13r1p8O3j13O7n2K39Rj41Q4j14J63j3j48J36M3J5P5L7K9l07J19
-976E5Pj03J14o3J3j9o5J19r2R0q8P8J80k50J44Mp5pr6K14n4m9q3j49O7l9N5J94J32q1j92
-945c9K6J61l9k37K12jJ3mj64n2J4N0m3l4J32J8o8o3K48L93j62k76j05J03j19j00N3n4K57
-916A20m8j46Ml2l2K89o1j79K46P3j91q1O0j4n9J91q1k06J05L3j09J0K85j34j79o1N2O0r7
-887a82J82K36J21J4k74M0j21n0o3P0j65R6J46J4p7o0m5NQ2j15J93Q9o9J78j57r2J97m20L86
-858A59lJ2j90q3J50P0j50j19N2J01Lj00m3O1R8j26l0J56J59j93j69O0K73M9j24l7j47M4j01
-829a68K01j5J4J32j1j42nj16K05j19Q5P1m1j38K16K24m10j44J98r1L4j0kk0R9lk3j28M5P2
-799A0j01L9j55K62j92K19J64J30j55j76L5m3k07M37Q7j19m8L2n9j20j12J23R3o4j78L0J65
-772I7k56K75p7k04N5O1J23J6L3M5k53R1J24j39o3p2M15J7j87J47K8j39K5p3P8k13oN6M2m1
-742Ej26l6L8J48P3k08J93N3j12k8P8j06K5O8m4p4j08k1J42J16K3k16K5o8P6J4j18R4m5j3
-712a52J43n7J84l7q4Q2o3l9j22K14L0j17m2J88O4k23L27q8j70R2r5j55J24Oj28O5K1j31K78
-683A15n3l2j10K2m8P4L6J30qq5j95P1N0j09O5m0o5J36M4L6L4l3j82J72R7o6P0l7j57P9k3
-652a2k3J21%q6QJ19j80O4J8j75N1Q6n9p5q2J33R9m9q5J48R1m7n8j18J16J05n3j1k00J83%
-621B9j6j14p1K29L1k8j62P2P3K45k27k12J49O4k08K20J20k2k49m8J28Q4O7k6n6N18l04R7
-593C83M08q89j04J17K31j02j71K15O1r7k68J92n5J16K62l25N9R6j42L7j53J78p5j32N3jL4
-566g2J19J41l4k29rkK19Lj14po0r4K0p4J9N3L2L07J08k01r1j92J04p2L15K2k45j04K0RP4
-535c5K01k21k6J17j9j4j48J54K1R0k8k00N3pK06O9k87RJ61j34k4J56L5j70n3L1l2P5O3L4
-505G7M3P9j42j96J16o5K7j1J82L75k08k43j2j52j2J89j7j29J6r5J24k7J22j87qJ02M7J54
-477A49N7k47l5N5P4o3L0LP0jj06J31j37K29m1j52R2J88k49n9J5n1J03K51k63j98J98L22j74
-448A91k72J52M4j60L4J00M3j98J5R3Kl3J61j32p6Nm9J85j04j08K35j40L0O0q2kP0k61J21
-419g6j3n7m8M2J29K14K8r1r5J4n1j9k3R6J69k3k39j36R0N3k5l6o5J00o4k7J18K13L1l15Q1
-388b5Q8l7J00j09r2K21k14m2J38O4k7K1R5j33m5m9O7Q5j81K9r9K1O7l6O0l9L1q1O6j05Q3
-357g8J95J50q2j84k2L0K48k0k55P1lj18P2K22J4l2j15j53p1K59P3n9j60p4p7J86j7j20J22
-328BK81j53j13j53k9j2J03J37L41j08l52m8J14K92j70k17n9N4O9R6j81K9K6J45M4j40j06
-301a08qk1J98K15k24j43J03r7k5J34R9k4j4o7K19J99j87l1j57J06j00j37N1p1J17J73k00
-274@j05P1j22J25M2k4o4j23l7J41J07m5l7J21Pl3k3R4K2j23J6K0J38j11o8J26k43J21J39
-245A32l2ko0k11J73q2J21j19j6Q3np7J13P0P2K8J19k07k25J65N8k57L26J9j63j34P0q5K74
-216A48Mj99k9O8P7q3nkp6o0k2K8P3P5m7Mo7K5N4nN2o4K67N3l10p3M0L13J38l37q3K36L8k0
-182B11j73j19K23m3k25JJ50K50j31k28N8n4J31j9r0q2Q9J26N7j78N3%m0O0o0j0p6K53R4j39
-152H9j02p9O5pm3J39qo4j89K07K12N6j06j97P7J51j40Q8j25J73j08k0l2j4K24Q4k63o8P4
-123G4j72K2P6P5j43K70k9j43j16N1J80K85J04k40k32j13m6J6J35N9j87M9L4lm6L0l0l3J01
-94B8L05K1k81j48l2mJ17P8k00O4l8J13K2%r1k3k3M8Kk0N4J39Oj69j08oR1R3R1o3m6j78K97
-61A39k3q2n4m9p3P2O1m4K5J96m0k18L1J16K01m26J68q4j6N1P7j55M76J07k21k35kr9o0J35
-31b6R7j8j38mp2J58J7J99j11j36QmQOJ01J23k2j81r4K07k05K18J0j90j40M3J39J08q1o2J26
0H4O5j17n5O0j4p7k6k1Rk0k1L03K63k15k61K48q9j45K1j0nO7j75J09N2j41Q7k5J09m9j11P8
31b2%
32b2
##PAGE=	F1=23551.375185670975043
##FIRST=	24596.97802734375,	7686.668670654296875,	0.13807876408100128174
##DATATABLE=	(F2++(Y..Y)), PROFILE
-2014A7l5rq3J66o8J17j60R7O7k08R6J95q3j83M4M2q7J10Q0J32k49po0K29k04M2K09J56l96
-1985c3J45L5k71Q3L9j80K62p5j2J29r2o7J03j03k03L6J39J53p5j72j3K76R9o0j33j39J91
-1958F2q5K7j04P4rn3L04j88q1N3K5J30q4k55J20J55r9j7q7P6P2m1P7j13o8O0n9N8L15j51
-1928A14j50K00j13O6Q0m2j30j56J31q2J47J43j05p6j37PJ3J14j6k25L6P3J4q2K60N5p2j57
-1900i0O5K5J44J21k83n3O1J98j86j52K5N5n6N2P9k4J03q7k3J27p6j10J23k9n2oJ06K34J22
-1871D13m35J31O6k07p6L2j79L21Pn7J48K8j37k5M2o8j97P8k2N5J10K05j31n5p2k58J01Q8
-1843i4K32N8k51J79K1p9l9P2o6J6o9j10J09J88m5n0L8j30r0J19N3J71p2m0j29L9j1m4Q5K42
-1813C03k07j83J15J34rK38J94l43l74M2R6j6J18j95J69N1j45L5m5n6J07j54J02N2j62K03
-1787G0j10j62J14q4K32J26k66O2J3J13R0j20Mj72K03j62j7N5J45j58j45M3J43m3J76n5kN1
-1759A44O2j49l1j64j7J54J46n6j85J89k84K50l6k38J44n4j6k6P9J14J64J1j73Q8k00K3J09
-1732D8j80K52j41j19J30j23n4O0M8l9P9j40J64R5j01j74J80L0Mo0P5J82P9r0l13J13j09O8
-1704c6m4o3J70r7J19J30L67k43m27J59O8j95J02j12q2J82j18K0l3J6M9J25q8r3nJ5K2J74
-1676H2m7N2J95L4j70k71J19l1nj07P7Q8o6k8o1K00J07k21J59O3j87J69R3l34K55J92k05k66
-1648a14M5k1n5j5Q4q3L2Q7rR2j36J04J83O0j41M0O3q4q5m9q9l5J05K2j04R1R6j55J80J8j13
-1617A4J4L8j16%M9K95r0j15r7j37R0l7J4Q8j97J98J86n3k41Lm3J66J88Q5j85k30M2J40j10
-1588d1j18J20o1J29Qj27K16L9m3K15j51q9l4p3K7j37jK5j9R3K2o6J3L0J5j0M4p1J0J18j64
-1557h1J9M4m0K93J1k40l3j5R4J5o4j05k7R3j54P7J50K20p0j89M8o2k9L69r8k17m6K65j86
-1528D2j76K28j69lJ42J05m3k30k3J69j6j17L75j28k23J70j7r0M6l3l0P4j21j9J15J88J06
-1501C22k65k8k3o7q0J35P2j42n8k4P4NK7O0N9k02K88q9j66P3J76j02k2j29J54K7R1k4j48
-1472fO3J14j75q0L1j9J15Q1J02K7n7j71K8q0M3J28R6qj08qm4k16K01n2k3J99k03J04L49j85
-1442B46l24J08L6j44J05j2K3q2NM5L9o9p8Q8j02J0R9N3P9k8j89J08N5j96J6J07M7o1q2j5
-1412a13o3K29J08j87J1J05m8r7N1L8l7QL9j61K1k5K25L3k10o6L49j59J35j50j8N3K5k55l
-1383a62O2J25J08Ln0j20K8J56J43k14j10O7K5k03J21k9J5n0P4L7R3p8j13L0j25k0O1J84q1
-1354b3p1K24j94j00J06J13J20P3k49oK12O0j19o8j0J4P4r1n5j74J90j17J20k18K54r6j24
-1327a55L9K49j05Q5K1n6m8j50J61P8j41n1J15j47M8K86j33j71J89p8j8j99K43j7m1J90j09
-1300H5q8J33n7J30K80j37J30Qm81j43J74j26n7J95J87Kl52M14k5k85J41N2j55K6j09r7NP7
-1272g3PN7L40K33l25l42L7K6J69O5k03j49J27J60J33k93J19j5j14k5p0R8N5Rl8R3l4j63J99
-1243H3p8m2j14P7K30J08j34j93p3J03k5or8J89p3k8m9J52J3j33J2MJ69J15j67j81J14%M5
-1214B0j59J23K56N9n8k37l0J2J36L03n8l21K1N5r7j44J35j75m5K10J07k04K5J39J37P1L1
-1187C12l14q2m0J84Kp5j07O1J07j30K7O9q8j13OL25j6L2k09K41P3l01M7O7J5o2j36O3n1J13
-1157B0K0p9q0J02j8j27J00N9k2j1k5O3O8n5k5M7o7j30K01L5j33p5M1k2L5N4K88MJ75n6k95
-1126I2l4p2p4M5J8R8O0J1k11O7J05Q5j27p4N6JK98K86j66l31k71J71n1K14m0k33j22J30P9
-1097A0K0j62K4J51J40o4J12m2j86p9l3J21M3j84J40j6p3L2J0L54j58k74L1L6r3J34j5k6K2
-1068b5o5ml1J86J3j73Np1J6Q8O2j8J98j33j5J54j12j36J43j41o6P6J30k18J62M23n7k95j82
-1039h6J06o3O0P2j46J31k9J56l3k89K40p2k36O4M12K38l64j29M0Mk00oK08J44j80K94j83
-1012A53j86Qj21O6K43j44M5j16M80j67l70K27O8j46p8q2jo3N0m2K08J3o7O7r4J44m2j90R8
-983c9O7O3R2L4k4l09J02j1K1J04k1om6m3J56o0K4j36P9J77k25J39jp1lk01K54k0l5o3q4l4
-951a20L1O2J15J48n8k03OJ50J6k83K27K7m8l7j07K0r1Q3K4j9Q0j2j05o6K81M02j63k49o8
-922D3M9j29j12Mm8J94N7j10m1ok7K39r5m7L18%k80p8R7j9m5J66j07j51K4J38j19J2K91j17
-892A01k09j50J28L5n3J21K70J44L4k88Q5j11j19o3Q5j04p0J91Rr2n5o8O4R0j42K04P1r2K46
-863B62j62j00J98l77L22K1M1j90o4O1J5j50l9JJ33J6q4k9K4O3j34rK23J83k15k08J12K23
-835A37M0j21k3j78J00r6J48l5N2R2M5j40p9k0K16j38Q4N3q9j06L19K22m33k00J85j82J11
-808c6J7J2o9J00j0j4j43Q5P6j8qj94K47j26J23J65J88j28j50n1n9j45L52P2j13k5L1p5j23
-779a9r1J46J08j2j83r9J99k20K66j29l9j5L4R9L2l2O3j18q3J95j23n6j8L46k2j59J58L2j06
-750A54K1j07K0j97J06L1plj30J3J4J48Q5l09L35M2j06j22P6l7l9M4m0k0j32QJ27P1Ok16P8
-719h6j6k0L9q7R0QJQ9r0K25l2j52J27n0l4j13J71j6j35l9J91R4k16K52j02j28J77j08j82
-690a42K11J0j68Jp7P6J96q9j67O7M3PM2mJ57n1j10j61J59L4j75J11p3l4J33N2L2L3o6k08
-660a61J99Q1p0J25L3j76m8l1J4N2L3j8j8L4j36O0K2j61K0R3m7q8q1J96L9k9J2J23N1n1l4
-629C8j11M5J44k9k4k81K94L1m2k09j6J91N3n8r7M0M1K51k22k38J65P0j29K35M0m1k37K2J42
-600F8K8N8p0rJ268p62QQ02j404j65Q3J28o7j19J71Q8j3k26J43o0K7L10l21O7O7j80k8N7J36
-571H5j46n4P6k9J1N7J09l4j75N4n0K15J2q6Ko9m4J4p0m7Q0K7K96J08j81p2k22P3j73L70P7
-540B14k16j23L5R0j11J63j43j0J66k9j7j37J13K2Q5j5l12R2N4J94J14j88k30K20o3K7J24
-513A19j3j68m7J1K8K4J07O9m0N8n2r4k3m4ml2J78K83j60q0o4k01J8J79km4L2j94J38r9M3
-482g4ol1k5J08J61J7k35K5P3L6j8N5p6l8R1oL3j39L15l2j89J24J74k63q1j0l6J46J77l27
-452e1r2J56K65j49j85Q7N2k01J21O0m1j38N2P3N0n7J85j9r3o8n5R6p9j47L00q9j4R1o3l0
-422A7M9k43J51o8rj2n7J53K36N1p6j10On1j6r4M0J60j8j85l9Q4j6o7Pl2L1K4m6J40K10ll20
-389a03Q3J39p4K17j25k57J47j79N9J47K6k5Q1Q3q0q3j42R4Q1k11J40r7k2JP1J06r3o2q9J02
-359f5k1P3Q5J23p6j73P3J7J78j3k47R1M2j36K4K08NPj2j23k63K97J03m0r3j89K3J14oq2J26
-328E0K89j84q4j41n9k0J1J74L83j14l63oJ21K81j79k64p4L0J19J06k11M3O9O9Q8n4j50k7
-300i7j8J77K06k51r4M4p5L6R4Kk3J9r4K61K36k12n8q8O7o5j44L4j5R9J10k08n7J8m0J46K0
-269C0Kj24j06K0J47L9K4m1O5j2nk9J51k9j85M9M7O5j46N2J19j82J4J56n1Lp2j09J43q7J26
-238G4r1j22O1l6O9J39O5L6mK4k60o6K20J8k84L00R9j52k10K7PK95n1k56qL7R5o0O4r1j6j66
-206b43M3J21l2P8o6O8m1L1J22j9n5p2K59J47k80j74P9K77P8k97j7Q9R3Kk39J00J48j14k05
-177a19l9J80J51j61j63J55j02J34l2j36k3J56K5J0q9O0k3n2O4l9qr1L00R6r2p1j75J01q3
-148f6l5J68k7j30j48K25J61J06p1j79J07Q0j12N9j64J01j75J11j4j8K81P7k32j07R2j59k6
-121i5M2R8m5J82r3j62q3J16K20K45J04k02k83j38J9NQ5R8k00MJ05j2Q%j08R3L4L06M8k82
-91A09j70K4jK2Q0j14m4j4Q1L3M7o0m6l3O9m2j0J05J34m0k14j1k2L1K3J54K2m4j71K05K6p2
-59E7p1j5o6n2P6k2Q3J91l8j72J2J01K28l95P4N9q1o8O7k5M67M9j84j87k8j26p1R2O0L1j53
-28a07on2J41P8J12p7j37J13l6n5j6J37J48l5k15m2K21k57K63Jk09j33K8R6O0k6Q9N4q8n9
1iN8M3j50k4N3L0o0q2O0K38K03k08j39K14j85n1mj2K3J11k03P0K2k2K6p1J17p5o6k4P2
32d5
##PAGE=	F1=23527.058840515794145
##FIRST=	24596.97802734375,	7686.668670654296875,	-0.21569748222827911377
##DATATABLE=	(F2++(Y..Y)), PROFILE
-2014b7q0J18j26K08r1J02j61J50N3j84J3J87n1j42K8M2j08P3O9J14k46k7Q4K12k78P9J77
-1987A88J60l60Q8J7k02J2L3o4K19j13n7K96p4r7N8j67j88N9J89J06p5k17N1K24Q6o8j94j0
-1959a00J63j03J0q9J24P9j15J51j83R7k3k8J10r3k53L19N1r1J4j80J27L4mL2j28pP5o6Q9
-1930A2K70j86j61J60j12JJ20N2j03j99J64p2J02J47q5n7j08q2K9J57k8k19RJ28N8j28K18
-1903H7N5o6j43O8M2J08J36k92q3J01J74j81j10p1J35p2nN8l9J14m2L2Q4o5p1M5M1l3n4O0
-1873A3J90P9l88K46J4k12o8o7m4L25%q4J65R0j19q7mm9j72K5M3K5P9J93l8n7j37k05N3J04
-1843h7K43O3k80K08k3j63J14J1q8Q0p9j35J12K36o2j01j6r8k8R9J7J28nn0j74L7P2J5R9J93
-1813C38k82j73N8J82N9K43J55l27l68L4Q0l2Q1k20L75L7k35m5q6m7J03q1N1O8j52J45j27
-1786a66O4K6p2J32J29j63j6J1J29J15j2n4k99J05M1qOJ85j45j65lJ79k3J65q5J3P4Q9j49
-1757A03j05j43j5J20K11k1j51J43k48K07j19j08J42m6m5j05L9J46J82K1j59M7j97J2Q4j05
-1731a10K04j16j18Q7o4lj5n4J05M0o0J17J02j53j44J34L3qk2L9K26J07q7k89J5l8%L7r7J80
-1701D8j55J12J35L56j61l88O3P5r8M5n3j86J50m4qnK7O4J13j67o8R7N1m7J53k5L0J55J2j25
-1671A56k72J21j0k3p5LR6n0J6r4K05P2k24J48K2j96L45L3m10L19K05j90k99K8Qj0j18R4j5
-1642a15l8J19K3M9j36N4J94J30j08J0O7j3m7j49j36n6N3L3n8P8O6k3J33j6k7KM5k45O1N5
-1612EK76q8l2l1j75n1K2K3J28j95Q3J17K7j31jj10J23K01P6k29j53%J77j08j9L5j43J04L2
-1583c7NJ74K4n3K06j18j83m2O2l3j78Q3O2q9N8N3q3P1L7koJ5j40J8J90j32n6M0m0L77o5k88
-1551g0N8pN7M8o6j19O6J2j80R0J99J69n7p1mj43n9L56r4j93k3J83j52p9K23k65J28P8k9m7
-1521Ij45j2J55j2r2L71n6j97J89l6j98R8k4n1M9r4n7R5K09R7k58q8j9K1j39J68J68j30j21
-1492a00p2J08J5j5O4P6j82L08r4j85O7K12j28j07j48J62O5J70L5j47j0P5j94j20L9j7P9J06
-1464F2J63O6m8k04k4l5j5J28J23J9j42J3l5j57J15o1N7K16j54r2L61j22k53R3J2j26M9o2
-1436e3N3n8l8L0L8jNQ3j36k8J19M6K3j01j3O1M0j78NR8Q3j13l0m1q6K04R2j77O6R6j03n4
-1404f8R4L5n8o3Q3j01M6l7K86K3l11QL35j85J13k08K7N3J9k54M7l8J54J47J3p2j35K4J35
-1375A12J55j88p4M9J5k07J04m5n6k6J59o2J10K0j37K0j34j9J19J65j12qJ92k61K1l3R0K59
-1347B28P3k41l6J71l5j13K3kM5P8j28o2j54K12k23J61j61K03p9r4K7J57n4J09K3j30k8r9
-1319a29J28Q3j61O8J31j95N1J94j27j59J27j0K9j88K31%p6J80o1j41J54k0J96L62j64J17
-1293F20L2n54j72M6j62K1K20K08j7k95M04r4l06J42N6q7Q6j44j83O2K6M6M4L43K47k97l22
-1266c0K6k9K09P5k65q7O6K48J61k73p4K9o2m6n3P0K8M3o7M2m4r7J97j26j26L3J03K34J06
-1237B91j12k19q6Q7k9m5L9J76j38m5o5J40km9K0m2J75J57k42p9J27o3L5j47Q6K94J15o6k50
-1208F3j12k1J89L14n1l47J18J00j78j81J11p6n0J48J41k15lJ10J71J10j2l45o7N3J17o1o0
-1181c4j10J6J69j22N4P2j17k0j24L63R5m6k36L04P3k94j41J9N5Kj20J18j47J15M1m0l3J22
-1153C4j6j16O1M0j11j1J17M9K5l8J1K1o9j15J46L6p8r6N1q0O7O3K81N9J90o3l40n6q6o8O
-1122h6Q1L3M4L9j54K8J24J11j70j04N6O1L01K57j71l07l01J50L0K55p8k95l8rJ55k0j07K5
-1094i0J43J14l7J69n3l01l8k5J63N8k21J65l1p2k8J13L41k26k73L5P4RJ18j05o5Q4oj1n7
-1065e3L7L7j24l8qlJ00M4J4R8j36OJ39j13nQ1j52m6JJ99j85J90L36n4k41k33Q9nM3J01j31
-1034a2J00k8J31J3k70J37p1o9o3M35K21l84j77R5L9j75QJ73J48k06K62j70k16O4q4L4K47
-1007A82j46Pj04M42j30l12J53R5j45n9n9p0mJ5m6J76J0J2N4p1J02p3j81M4M5R8J18N7p3k96
-977a59P7l5J43J07Mm6o2K4K06r4l9j60O4J62j83J10Mo4oj47J54K1l4l6j8j27J10N0J0J61
-947A97l0j83l0J35N9k42J69N3j06n2jL7j59Q9R4NJ4m9j40k8K69L83j61k04l1kj14j54K9O8
-917h5n3J67n4j26M0J3J56j36J19L21n0l41o5J23k0K0J20j47j06o6K78j21p0K98q1j90j47
-890b03J34j8j4O2K71J57M1k91J23q7j70j02J47o5k11K18J2j13k1l8O3Q0j02J78Kj03K89j43
-862I6q8J65l01K57M2N3j77n6k0l2r9Q0j04J10K5m4j9RM9l5n8K02K41k01k07M5J80K3j12K8
-832E2j79R8p7Q2o5J03O3J10j19j88O9K05j51P8K5j26m1L56K15m06k43J47j82K56l2m0j06
-805i6R5NJ5j57O6R0O0m8k18K09o4K0J55K32q7q4j03j22p6K66O1j01J7J2q6j10n2J48R6J2
-775A55j39k52K26j32J97j53J05o3K2N2N5q1M0K5k47K60j17k2L1K45o7j17J53L2n5K5j31k9
-747A8j44J62l6m0M9p0K1k9J43J03l04L79Lq6j82J0N8l8K1r0K9p5O0J1K0l0j69J22L7l1j2
-716i0o1Q3O3k1P4j34K66l6k21J82m2k8p3J11m8j51j7J34J46k05J31j09o8K56q2j47K07K0
-688A40k03o1n3J17J20k2k05J03K7N7L8q1K00q2j32q5J81L7k29J25r3J1J18N6RL1r3j96J90
-659B5N1n3J68R8j75j26m8L4k5Q0Rj7k9j11M4J2j16J1J17oj32j24K59j5K2N1Q5Mn8Nr0j6J89
-626A23j4m3j88K30N8o9k06RQ7O8r1k5RJK22j79k01J57M3l4K44l0p3k05J49R9rK6j26M8K872
-595B952J011p85q51k251j99L3j1k3K6O0J11P5k05Q6o5m7L49k99O2L5k04n2J92Q3j88L9Q0
-568A4n1jk0Q6n6o6P2q3K02jp6J3n3K2J0r2l2P7j3K79R8j35n5k44O4p7J83J03j50j07lJ77
-536H5j13m5o7J7J94m6Qj04K5L3Q2K6k33k2O5J61J64p9k93J28QM2Q1o3j46o2J7J02l3J25Q5
-505A42j30N6N8j8j19m8j0n4J50K01p8L6j04k09L4J26K0M6L9k76J43j23n7J59Kl3nJ20J0j47
-475f9K2P3LK3O4j37j42K16N1p3p4L30k9k09J52J58k74r7j9m0J86J06l75M3O6J97j09p5L0
-446bP7k13J39K1j32K0M8l8P2NJ94P1q3j16k8L9m0j50J86j0l7J39k3j06jj64J33j06O1Mj43
-415a83J23K41R1n1j12Nm0L4j57p1J43mj09L1O4n7q1K0J3m7J09p6J53J91m2l04R3J86r4L09
-385C78j39l26Lk4J0J55Mm7J18O2k1r4k12J00P3j80K04q2n5o1J53J18j49j13l3O4O4N7m2R6
-355H1m9j08J16pR9K8k09Q0O2j16j5J79j0K9P5p6k98J99Q7k9%j52J3K1M2o8R9K79j89n9j26
-324b2q8K4p3J15M08r5l44M6J37K71k14l09m8P3J11P4k33J16O5k2J43mk01J3J0Q4K29k55q2
-295g1l0k6O5N2r3J4L8j38L11K49k24j00nK0qj54K6K6O0N8j99Pj2O0J06%M3j66j25R6J21p
-263fQ9p1J4mNl3J84m5k38O0P1k2j27J54J16j32q9J58o9J7o0m5J17q0J14o6j71P4k8J14J18
-232A19M5Lj5m6k34J24J75m8l20K64J90j42k68nJ04K89q2l18Q9o3J01l1J38j31J0k5RO4j41
-203a45O9j11J41pK5J93m6j41p8K21K50k24k26O6K07Jk21P2m6R4J7k66L11M1j72j49mJ31M6
-174D9j77k9J57j05J40n1n6O1N4p8k6L3M3n8Kk2J0M6q7K55P6n2k3k57J79j38m2J56j6j91k9
-143a76J36P1J36k7j15J21J2r6L0j86J20r7J28l6q7L02M9j82j26R8j14r6lJ30P2R1j58j90
-115a93n6K00K31J85Q1j78l01r7O1L9j4J47j69p2J45pO1m1j51J99k6K76O8k72j84J11pp6O5
-86B5j0j40l5L8N3Q2j8l6m2N1n6NJ25J29p6k40Q8Jj0j10K12Q6rj41O2O0n6o8M1o7j59O3JJ29
-52b2J83l9j32OO1K27l17%J81r4j99Q0L4M48k1j39j22m1j34o5L7K2Q7j62J31n6KJ29Jl6n8
-21hJ52n6j21m7J63J51n3k30M3K10k82K52mk04j09RN1K5J3J99pj88j8J34M1j98O3K3Q6j04
8a4j54Q3J81J65j98JJ68k79L2L2k4k2J55j93M0j7J07o6r7J39j18N2k0L3
32a4
##PAGE=	F1=23502.742495360613248
##FIRST=	24596.97802734375,	7686.668670654296875,	-0.06838858872652053833
##DATATABLE=	(F2++(Y..Y)), PROFILE
-2014hk3J40k35K30j05R8j44J59Q9j70p7J24k0r1L8K4q5L9O1R3k38n9K33J52l17R1J42J69
-1986C10l00N6oj47n0k0N9J78j20j40M28k6j15J1k21n4l2K26M7n8j85N8J49N5m9j95O2J07
-1958B8j07k7l5J44J62q9mj41J90j03r0O6p4o3L21l9j04M0j82J07%Mj0j23P7O9n3R9K03k11
-1928E5j58J48m5l3Q0J01p1k69J86m5N9J48m1l3q1j34OJ84l1j95L5J56N4j61J49N4n0j29P5
-1899A4N1P1J43k70j07J08J14j17m7j29J46o3n2J2j7O0RQ5M5l7lL0O8o3r4PJ29M8k06K80l8
-1868A77k42o3q7O9K29kq7J75J18r0j34o3k9j15j9R2J1jJ69O9n2k02q7k2R7K36O2k84K23m0
-1838A08k19K53p8r5J12p9j04P2K61o7j34j03o6M1R4mP4N5n6k15L8J27P1J14J31l44m2q5J87
-1809D7J19K35J01k66l18J7N1k9N8j12M19Rl04r8j21J06J9p2k4P4r6J01J8O2p8p7O5J05n8
-1780d7p9N9R3J24R9j12k79K1J63l0n2K01j30j80l7J89RJ59j38M6J00R9j40j74j27M3M3K54
-1752A77Kq4P1k12J80j71M6R4n4p6j66Q4R5J79K7j43K6j74j0M2J2J46q7j43K1L3J7J8l6L1
-1722e5L4QN8P2k11n5O8K0LK6n0K49J54q9k76n2N1QO9j17J34j86J09J36L11q5l10m4R7k9k5
-1691B3Kj37QK0jj7L1P8R7j44o2J50O0j00J06j1K7R3l5o1j96P6L7p2j4n7P8n8O2r2J83M5j96
-1658g7Q0k0j14M29l0m62L75J95j76l05L3L4M6j32k0K6qJ05N1%j16k7J98J93n3LL3M4%j97
-1628A08j83j01J4O2k3M0K7J16Q1p4Q2j8M0l06J04L1K66p8L9J6j59j87N2K1J80k05L1J15J2
-1599A03n1oj49M6J91P2k49k9p2K05l0km8j38L0J76oR1J0m3J83j11k36k6J39o9j41Q3J06r5
-1569f6l4O0j08J76J1%mk7j49PK41j06j21K9m4M14j39l07J74p%Q4m5j22J70m5j75MK40J14
-1539B25l6L2m3k11n3K88o0j52J3R4j38nK11l30K21K4j40o9m5lJ51pn5L18J6j36J98q6k82
-1510f0J45lm8K7q9k6PK01R5k46j49K3R3j32J35K58j17j61j23J21L8q2Q7J22j56K67q7k15
-1482g5Q1K29j41j72j39J08J14K07J26j39r2N3j43k03O0nN1M2K17Q9n1k02m8K1q8J24J45K5
-1454A94j41K9m3q2J52j22N4K25r5k76L51m5j69R4l0j03Rj32O8k0m9M6JO9O7N9j52q6J36K7
-1424C6j1j54J71mJj26jO9J13j69L4m3q1J33M6j39J10J28j48o9J18J7m6j30J11j6Q3o2L11
-1395B82J5l51Q1K95k16R3k66O6M8L0k20N5l5R7J88Oj03j10lJ14J39j45m4L2kk16J08m6r7
-1366b05J39J10j45P0J00j75Rj09M8R4J50r1K1J43l03J13j36P8L52L4k13n4J23j14j08N9K7
-1339A7Q2Q3j44m8j49K18k27J36j07J62o3p0K9N5m0J39M3j81k5k6N8P2j67K14J53k18K0Q9
-1311A05j27j31N7L5P8j17J99Kj09J51j7j59J32J8L00M87k15N1N3n82k10n2j9n7J79J99l2
-1284B19j66L33j74k93J30OkJ56j43k36Q6j9R2J6L20K34k53k50K1j37K31Q6k77l1O2K73J46
-1257D30k40k18O1j9n1M5N4r3O4r2k5m8j0J75q5j25Q1O0K13J29n8k39j29N7j3l8J30J53j81
-1228a2p6n3J04k9L4L4p6J72J56l07N3J29j32J6j48O1L25J40q5k27j10p1K32K84p0l52K16
-1201B08J81j71k96J30p3MN2J50k04KO2J78J35m0l40o9J36M3j09oj12K6J32j04O7Q6j03K7
-1173hj35K57K14r1k28K73Q6k43j25o7NRj08J85j48k5N5lK8J62j6j28K5L2j10o8J77L8K1j3
-1143E1L6nrj35O2K7j8n5M0j50J23Q2K40P5J65p6l45o6j02m1k3J13J8K8L1j07QJ52J08k03
-1113B4j25M8J06K89K33j59k73l03J31O1K75j01l08K6p0K25j09r3M1J59P8l2K08m5l50m6l6
-1086a46K25N7k63J82l2o2m2K01K88k87k52K8J09P8J25j87p3J19M2k8n0n0j7q7m9R9l8P1K3
-1057a6K7oj46K8J26j00J18J0j53J6j16K76q2J46K23n9j59j90k1L9K8J30o1M0m4J01N7k48
-1029c6M0m1P3j75L99K33l87j86J24M5j35J0J51J51k21J89j52k38J66q5J5K37j22l7q2L69
-1003C05j05k21O7R4j12k7k6p2kk4n4J40mQ6N1m9M4r8j30K1j9P4J48J06j01k68M5j9K01J17
-973A68Rj01p1J15K47j60q9j55L9J29j27O5K6p5j3rJ3N2k7j0K8j73J45K7r3J54Mj35p5J22
-943C0P8j78J25P4j43n7J00K7j58M6J41L8n6q5j24J3J99L39j52j43jm0q6j69J04R5j83J73
-915Glk12J12M7L6j66K65K89p0l71m9J35j2J02Q0j96p9r9L76j07k24L08l1j51j49J39m1j1
-887g5L5K46J57L4k80J41n4j85j65K34n8k12J44K4j19M5l1K5N9k7J46j13r5L05j11o6J12k08
-859i2K14M2N1j46n0q3o6J3Q2r2kK6J1qJ1M3M9q1J40L25j73k22n7J38Mr5R8j63O7p1J2q4J63
-826DL4J64r9k64J31J77j47N3j4j52K4L53K07l38k43P6l1K74j05q7j24R4K6L7j45mJ11J22
-798A34p0k48J74j2o4J43K38m6mj19k00j0K01M8q2N1l8q6p3j1J29Q5Pq2k68J27l6J31j41J78
-768E6p4K7lQ0o2o4J53k42J49j04L8L2J43j02n2J33K6pL7j39o1j4J19j33n3J06j8K1o0J36
-738F8J14k28L49n3n4j61j41J55J4J5j67N1oR6q7qj06NN6Q0j1o8l3P0R3n5R2j77K94m9k93
-707a45K49l2k2j7M5o4j58L1QK26j87k0p8J7K63l9j19J88L4k23j02M1K3P4J14j23m1NR8M1
-677H7j57K37q7j32l9J81M9k56J03r7P0R9N3k9K3j04j48J36K2j1J96J33j82j78pL4j01J13
-649HMJm6j16L5j7ok4J49L3j78j21K52m5O8L6M0m0n7N0o3o0K15Jn5o5J26Q2q6j68Mj7P3j17
-615a04L6rm9J84j14j29J42j9N4K34n1o9j54K23O4k8k8j76J00N133O834k480o344l098k26
-590g4j1q3K9R8J4O3J18j58M4o3j12L76k58K9K8k11l6K17M3j35O8P9n8j2j06R6p9M5M5j18
-560a22J97l0p8K4j5Q3mj17oQ0o0K50Q9o0m6k70Q2KJ5P1m7o1q0K69q4k48j6M7J95o3O0o2r9
-527a04M3R8Q2j22r9J1J12K06J6k70LN2M7L0r5j30n0P9R0p3J26O6k07R0J42K9j74o4po7J47
-496GJ37J2Q7j37j92L4N4M9J19K8l30J54o5lO7LJ1j06M7P8r4QM9j9O2N6j69j52K66P7j54L1
-464A5K65l0k17J64J42k74j08rn4K08M5l32J28m0J17o6M1QQ6j82Q1ok07J88M3j99O7J36J88
-435A98J21o0j39%M3l7j66M0P3l8J75J8j81r6k2Q1j17J05J7j64J9K38J46k6j12J2MJ10k39
-406Cj92J23J6m6Q0N5n7o2j7M5p2J18j01J69J52p8k68J11K32j03L66j58k88o7J8q9J67Or9
-377c6J28M1L6p3k45N3P8o3J74n5p0q0J48J09j87l1m1j7J35M9j69P6lm7J15j8K7J00j49M2
-347B7N5q6l6J51k1L9J25k8l08J06M7k7R0p6J5p6Q3p4Q8K48j74m4j08j07P0l8j05M17n1k98
-317i6R8J61K55k70k89j9P7R7L2j97J50M9r0J96j3k48J08J6j2K87k31j22j10P2K3J6r2J03
-289d9k1j23K69K15k14j50P3j9N7j65L7M5PJ7j58L9L7Q2N6oQ4j86j53J15J12k3J31j08j7K9
-259A3qk9J74j7k67O5Q5j06oJ48J07j04j63J40p5L7m9kJ01p1Q8l1j50K2L8Q2P5K3k3j3o2m7
-227b5J31J08j26k80J61K61j44k46K7J15K60p9l41J45j54Q9J6J74j14J9J03rm0k13O0j3M0
-200g5K6J1K57q1j97o4J44L45j63k46N6J27p8j30J15j15N2L4k31M21n7k10p0L8P9j8j42J00
-172g2L2m9J41o6M4Q5m3j58j8J19J4q5Q0j33N6R5j01J92M6j4K8k69K45j69r4J55pk22J2Q2
-142g4k1J46J2l1J20m0q1rj49J67l7Q7l6j38K76J2j29j29R5m6r7m2P5J89K2j74r8q6J61K01
-112A46J14M5j66k97L8M8Q1r7K06j41q8R0J3J06q4j00J93n8K37P3k67j84K28k3j27qR6j57
-84h3j11nL1J05K3j4k7J5o3M9R8J23q7k03J08L0l3j14J53J06K7j17o6Q6l9m7R5o8j39jk7J49
-52d6J68n2j02RJ2K30j89q8K49q3k65J06OM27r4j09m2l0j15n4k5L4J02j45K17r5p8J61j18
-23iJ6K8J61n1j80q1J77J28q2k06J33J89k84J88Lj78r6pK2M2pK63n7j11n7J21M1j53J08m6
6A5J18j25j87M2J30J45j73J24J28l22O5Q3m0r7J91j69L6m5J95j18r2J43j55J15N0N
32F2
##PAGE=	F1=23478.42615020543235
##FIRST=	24596.97802734375,	7686.668670654296875,	0.47480747103691101074
##DATATABLE=	(F2++(Y..Y)), PROFILE
-2014E9M4J14l42K11j04R5j34J60J41j44j55J0J4m3O5Ml8O5L6M6k23M1K26O9l24P9J10J70
-1986B52k24M5p2q4j9q4J24J26q2j38L75L8j22l1k37O5j33K54j8jj42N5R8j6k2j38L6N4n6
-1957i7o0qJ47K21m6o5n2J52j65j40j2l3J10L02j12j29O5j39O9l4km2p4J27M2m2J11J24k26
-1928hj43J97N5j4l1O8k9k69J06nM1J43J3rn5j46p4K03j4j62M8J70L7j83P8O0k3j32R1L8M1
-1897I2J47k25j09P8L1jJ1j51J01k6p8n5P6q3P2J20RKN5P8O4j36j19m4Q7Q2j3K39m6l04r5
-1866a41j7Q8J33Jo6J71J07m9j75j23rk9mN7J3r7J28J67l8k09M5j10N7K02O0k62K18j4j46
-1837d2K58j76j01J15o8n8L9K69p6j38j51j07J50Q0k4K2R4o4k32M1J28J09J50O3l91J12j45
-1810a43Q7J66K19L8j73k27nPj1P8k6L85j9l28j02p5J53J9j30m0M0o3N6J22L5j65r3K9O6L2
-1780f8j17J55L0R1J91j54k09J15O9l8p7J60j20j77m4J58O2J58j99N9J13J15j17k22r5P9l9
-1753a21K71J8j5Mj73J57j54J43L0n8r9k08J15K9J80L4j23J4j25k8j9J24J14o4j66j7P6J3
-1725d8M8Nn5P0L5RJ9k64N6J2J5J6O5j32K05K11r9k66k9Q9M2P0q4L6j74J09J34K68l6k38j40
-1694e1J21Kq2M4j06m9L9K3m6L9P9P4o8p8J97L7j37O7MJ9J7q9K7j09K8Q8j32L1o3M0q8R7p0
-1661i5J46L8j40nq2P6L80r7m24L69J46j78k74O9O3R1j26j41J3O3R1P9m5r5n6J40K31K0K4
-1632B81l2O9M1k12j96r0M5jk7j1J2K23L8j52J92m1K8k83J00j1K74n2P2L4j14k56K0K5K39
-1603B15k09L9J61o3l9Kj79l6J61O8k31J10j21K02N3l3j05q4M4K13q6PK5j1J31j19k13Q4L1
-1574A7p9p6L9J52o1j11L1j36K91m5Nmo0q4k8K63q3j26Lq2L82j93j75J74Qn6R7j5j11K38p1
-1543A04j64j20K80O0j3J01p1k52J1J79j3j02M6M6j61K2J85l22K45k3k00j0L0m6J25oqK23
-1515A46Q1n4J86j49l00J52K1j8J7j09L2q1J56R9k32j96J14J10j09Q9L23j04j66j16P9N5j56
-1488a30J11J64j44K03o8k48J27K25j36k09p5k5J79J80K31j27j57N9p4k16J9mJ06j42K41Q7
-1462A77o3j62j8N3j51J10J55K2o8K2r0pK25j77qK26l6l82K89L2q5R6p5q4qj82M4J9j4Q7m6
-1431i9J20P7L0j48j46J43rk1j44K77m6m6n3k5L7J34k20J03l0p5O2j6m5R8J78j55j44J14J5
-1402c4J2j36L1Q6J15r0K92J8l35J45K47k53O7l05R4M8N6j61oL2L0K16k0j34m1n5J33Q5j22
-1373A5k3J2k4j91J08k6k1J80N0j42j1J23k13j7m1Q2O4J52m8K4J04l19J59j53P7L48k9j81
-1345E9n9O8j21n3l5O1J16R5j36k8j22J86j56P1p3J32l1q2L3j7o0J89Q6j59r4M3l0L6n6K65
-1315A28J66k21j2j1j37r7L1K5J18j1J58l9j29J20J8j30P7N0M12N79k62l5O2n71k25q0K6j27
-1287a17J61J65m0j3K37k60k21J05r6Q0K16j05k39O7m7J13nK76J98j99j53M8k54K01Q8k38
-1261c2K1J05K25J00k03l08Q2K0m2J52O7j99K7j03p8qL2J26J2l2qnJ70J90J3k50k05J5L3M5
-1231c8J23J15j93j07k4P8p5O6O3p6J66J09l44J81J29j88k9p5k6L38J35r5j95n9n0K34K10
-1204C73j14l27K85K65j15m16J37j04R0m8J27j75K6J8J65J35m6k82j09K05k5j38N9j45J36
-1179b3J9r8P0J10o6L1j13J18L15r6j96J85J06j74q1j8m3p1q0J51j23j35K1O0N4K13qj63l
-1150c8L3m6n6N4L8N3J0N7k8Q4j72k3K9L0j8K1j68J39J19J81N0J07r7l04n5j16omP4O9M0k3
-1118C4r7J9J74N6k14j16M1J17K68K15j37k24k89J01N2K68r7k70O2k2K10j58j44O8J85M8m6
-1091A04K12l6k95r8p6K96L9k95J83j8o1L5K13K12l32j99K7J21Q9J47k45o6J45O5n4l9k9r3
-1063d8j02jJ23o4O4j3K6o2q5j1J10q8J70m7j37J26j78K43K5J00J10q3o4r6j02QJJ58M2J7
-1033A42j20P2R3k27n4M1J56k08K55K83l56j64J06M0j07J4J59J53k06P1j42j32J81j19j1K21
-1007A41p9o0p9K70r3r5KM2n9K0ln1j1m4o7J04k7J37O3k9j7j14n3J6N1j43J71J67r5k34J2
-976a57M8J74J30qj60p3K06K75k33j26j12J8O3n9J6O4j10k5J24p3M7NOO3k06J44Pj33P9M1
-946C5o7j24J17P1j37J27J04j37m2J46lj23%J37P8j12j14o1J4J10K81j32p1K1o4o1j24J16
-918a5J09j44M8L0j65Q7N8q5j03K58K50n9l71l3J34JJ82N6k54o7k6L66o8l35K31K6j07j66
-890a62J43k3l6J9K21J44J4k51J31j6j60j45K27p5j77J06J9q6N6n0J2K6M3J24k38j5K37o7
-862B1m9N2j00J84K0M1r9l6j13q8P7N5o5q3K3O2J2OL4J03p8Q0M04j48k34j48P6op5J60j47
-831e9M5q8k2o8J92k2J92p8k46J29J39j22Rn9j31L8L24J91k44j92oR3K57j67r8j10R6K9L8
-802F0j25o6J31J52o6k85J52L0r1J35J65pO9j08k51K7J74K6o1O1j09o9l3L0R0R3j9l0j87l4
-772a46P1P6j20J81o0M0l8J00oj96K48j99qn7R2rM6j20M1R9J7J9M5j23q9J05Q2k25n4J46J5
-741b7J3p1J29J17j47K92j09k3p2l27K28P7J5k16M8P0J15j48L6j40O3k6J01Nq8%N3R9q6J24
-711A05k06K91o2l55L26j8j2M1l2q1j46R1p2K53j71j55J20qJ59Lr5J59M6k24j09O6o8R3K17
-682A56j05j36MJ20M5k17K61n8j09m7J71O4k54N3p2J30P7M3o6Nj05r8O7J1N3K00J31k00k37
-653a13J23J3j69J15j6K4k3j27L4k3Q4q4J77P9k17j09K36m9P8mro5n2R9l6o7J95K7n3N0KR9
-621B19q2j32j2j01P6o9J2j1q0J69p5n7J34j12J17J94k7Kj18K27N6l6p1j86J13P265J3841
-594B1256m347j3131l582k42n9M8K6M0L5K4J06j61J8m5j58L73j98l6M6j73k6J93K3m7M0Q5
-568A08l4m0j78J14n6Q6J0j66K01o3p9K9L5J25l0j38K9Q6j02K03Q7L1m4k96J21O8p6m5O7K
-538E5j65L57o8k90n8K5J76q3J28k4k26N4J37J23m1j30l5N7K17Q5k57o2Q2N7j6j11j47M3R1
-509b6L9r1J33Rk36J47J55N2j93q1j0n8J80Q1Q0R5j54j59J0j1P3J71kl53J69QL0l1k2O0j50
-478h5j9J97j37L6%l7R6L6j37m0J55R6j67J01J61m5k15J52J26k58j10J0o6K02Oj65J02j01
-450a06Rl2J39L1N7j63K1k1r7J54O6j92mJ86J57J22l0j40J5O8n8j76p8J40l0J84N4k02k30
-421a56J51Kj05J02L3j16j02K15K00j5j16K8R0J70l34k30M7K9j0J24O2m0o0l4O0q2P7j09J90
-392G1R5j03k11J34K65j08L91j82k08p3m0j48J73K4j59J16L5P9m0k32m5Q2N4J28j5o6o7O4
-364A4Q3j93J22j07q3J79M8k74P5M4k1R5ol7J84q2qK9o7m9J41l2M6J38J0l12N2Ll5J45MN9
-332A65j54P5q0J17K07j57m5q4j06Q9L7j51K10j1k35J41J89K27l33j91j2K7Q1Lj21J40K9j13
-304e6K27o4k51K14j3p4L47k01j77j26J39q4%L9J04m2n0J31J20j55k15J26l2J07j68O5M8m8
-276h9l0k3l1J23O2MRJ08j98j39N6J18j6J50j38PM9l7j7J07N1k48P6Q3j24R5N8R5r5j87R6
-245b5p1N3n2N3Q8p4N9K2q7j20J19M3L1Qm4pj0R4J17L4k01j72J9K85j63j17N1Q9K08n3l25
-214a48J34j73M9P2J66p5L8J86l9j37k28O2P7p3L5j4L08j14k21j0J7M20j04k44R1P2j32q8
-186g3P9j17J3P2j39L67j17k26J2P1N2l6p7J21j02N6J15q1J20R4j24j97J9J45pr3J31j67L5
-157e4J17j31J19K6L1Q5j96K63j84j82J84k1k22oO6q9J36L1N2J06p3o0m5n4J42n5O2Jj15K14
-127A48k1q7j27Q4L6n1l8n9K77j4j21j1j53Q0J35N4oj50r1K9pJ21j38K62j24p6j0M4J40j21
-97Em8J58p2K12O7k72j41L12m5j22j26J91j43j17M0o0NN8JQRj7L9M5J03o5j27N5O6o5q2J01
-65b7Q9M1p9j72J15l0j6J34o0j11L2q3J16J36q6o4J5n0K75m1j92K36n7k68J29o1M01j49j15
-36E8M6jp1l8r6J06P1j20K45j41j02J69k23P9P1J67k0k26j11J76R8j14j21J78J59k75R5K8
-8H7j44j04k0PJ02o4K78q7Q0j23L1L7j00J39j06J15j15j51k0K7J41j21K05R3k63J0J13m2r0
20h5J28j47O5m8K21j03p2J36j70J05J15L
32A48
##PAGE=	F1=23454.109805050251452
##FIRST=	24596.97802734375,	7686.668670654296875,	0.90987700223922729492
##DATATABLE=	(F2++(Y..Y)), PROFILE
-2014A14Q5R7m00J37q4Q3j30J71J68r7k00j37Q7l3Q8ONJ31Nk9j98J35K05j3l16P1P1J53j50
-1985B5L6j67J3N6j8N9O1l3q7J97J05j24o5j85J31k14K48o8J00j07N6Q2j16k0q9j2J0N6j8
-1956h8r8J38K46j4n6L0O9j99j59r9N3J82K87j78j53R2p1L1o6Qm0oJ01Mm6J31M6k31j05K53
-1926F2J34J5j02l0K7k03k9J3M7J27O8K3l5j46j90K25L2j29M1J57K2j88J2P8Nj49J12kK2J47
-1896A66j66q1K6n0J21N7j61M2L4j04q5J60m6PO7k5M0Q8J43O2k32j27p8J10J68L8J97j3l79
-1867b1j61O3J12O1Jl9J54P0ok06j71KO9KK5J7j21K8K16j6j08J11j84j2J43N7k20J94M5k0
-1837H5K02k61j25J00m5rL5K57r9j07n3k05J91M9m9k6J05q0j34j7N3J40K01Km08K29j14p0
-1809a53J94J98k9o9j13k4n3OJ24RL06m3k83p6p5J75M3j68m9L9q0lK09J3k09q5kO5O2j13K04
-1778B0oJ7K52j68j44J94k4l1o6P4j22j43l4R8J32J49k34K9J02J44p6k37o1P2j05K63L0M5
-1750A70m2j38J34q9J81l6n1j03k24J02l9J88N2r4kn3m6o6J85J08m4j60%J4mO1M9j13J29K3
-1720I2l2l5k92J58k9L8%R2j8k8K48j20k60J00M6N4P0j2p5j38J15J31K48j8j96k09J21Nr5
-1691c9O1j02j7PM6o7N8N6M8J4r1K26kj55N7L7j2p0j32J43n3j2J24j78L7l4J7j34J19l0Q8
-1660A0N2o2m5j52K25K84j72k70K87N9k06j41N9J00J19j19j79n7J04Q2R7p6p8mL4K20R7O4
-1632C32j04M9O9k03j74m2K7n0k8o4O8K41J2k36K82o1J5k29Q5n8K86pO8K4n4k59n9M5K96j91
-1602H0O1J77j12p5K0k01r2J30M8j35J83j79K19R8q1j18m6O6J91j67n2Q2K6O1j13j31J65j39
-1574c4p4j5k5J97j9j44Km1K49j11Jj1p7Lm2K62n5p2l3j73K90j55K4O2M1q0P3Kq4K57q3j31
-1542Dk05K96Oj4J33r4k55J03R2J4o6O9M4j95pJ44k17J89o4j14P9j5p1N6k0M4J06J29L6J52
-1512C59k08k22R4M0L7J2j44Q4j33Q3J04k20j28J13J04j03O2L54r8j32p5M3M7k22J12J76j23
-1485A6J23k9k58J76K02j13k17k8L0P0R6L27j14j84Q5k3k40Jj2J49j86J18N5p9q7Q6M1j65
-1457a60L3J58M3M9j2j60N0K71k06p5K12J2l43J32R4j2Q5j13o7j9j55l2M3O4R3o1J41M4Qj28
-1427a1j77J16n6j0k9K50n7q2K5o5LJ39k55J68j5p3J0p5Q8M3K07j41k32Q5J07P0r2j68J88
-1398c9J28j19K47K8k92K01K08k84L5l07R1Q3P4j08r4R8jK19n5j42L6j15J85L8j54k4Kl5n2
-1369a48L0lM7J80j0j20k7P9j47p2lN8M1J59j5K6R2l14J52r7P1K81r0j68n3J0MJ7q6o7J18
-1338e5J19r8j9o8J21j06M5m3R0J8j26K6n0m2K13J34r3j92Q4n5o2J03K43J68k08l6p7j54n1
-1309a71N9k4J08R2R9j14j25R9M1o4L6O6M86N85k87j07N4n25k00p8K2j72J46J26l9J31J33
-1282C77l38j03P4k15J41K42l8k19M1o2R4rK25J49j38o5R7l14J17P0j67O6J55J39L9j56l27
-1255a25N9N6k0K42Q7k51n0r7pkj8O5R6L5p8p9J15K89P2k47k97k6J08J21P6O0j82j21L4O6
-1225a9q3k4J05m1J61L7k87K19J31k20r6R4j05K32J18q4j73j3K8K28J18j61k37K55L31m2m94
-1198b2J05j06J62j37R4j41N4j4J45J12l6j92j52K41p3j41R2j59K55p4j37P5J34k5Qq4qL78
-1170C54o2j30P3J09j20m9M2m5j37q9Q6r2q5k7O8nK65J4k04l3L7J0k6r4N3J00J5P2l6J72k04
-1139C2q1N2N3j2mj58J27J71J13LK6j18k28k5j15J9O0l6J45P5o8j15N9J62l6j98n6M8P1K33
-1109A99K02j11j60k68N6L3K29o0k11P3K8J87j63j91Q7K01J8o8J85l2k00j27j03L21Rk91J62
-1082EJ0q8J22K05J36l52j13M3J03L6J72k67n2J63N7q8k7K6j10j51L2J34r0P9o2J0%K1l5L3
-1052d8p3R3q8o4K13j36Q2J23O3J5j33K8Oq8q1o7J81J48L9k43O1J06j91l3O2J61j64K5L76
-1023C73l03j54R1N3r8LJ87J44j63m4j44J9J36j57n0J98l7m9r4J48q2N1j4o5j9Q3Pl8Jm1r1
-992a49P6m2J46Q6j3o6j15J8j2J15j44oK31o8k12OR5J32J33m2k08o6K82K90k99j57k8Ql5R
-962c5k1J05j27p4K31r4qP0KJ05k33J05Qm9j00O0Oj57J08O4j37J40J54r6j6J54m4p6l7P3J20
-931B01j41j34j1K4K2K13j10OL7p0m3p6J24J14j26l4M8r6N6O5j23o9J43K23k2l48k2J34KK62
-901B49M5l18o4O8L16j9l18K8P8o2j90J33L3o6oK00J25j6k09R9K1r8o3J34j10j31J25j0o0
-872h6M4p3L1j6R0J12k11L4N7k1m8JJ6J52j3K9m1j0j15j04Q9K2l4j32O5O1L1rJ4J28m8L6M48
-839D99j28k32j90k0Mn2J83j20L8j20O1m2J32j04J77l9j67Q9R1p8l2r4L3j04K64J63j43r7
-811b8o0J31K20k07n5q2Q6K1J8j02q5J34J47m4k85J19N8n3J19J9L2J25p0k63K1J82jm2M6j80
-781g9j7l0P1M0J20o2Qq8j09J15M1j26J57m2N2l9J02K9k65K99j49j70M6R1o2l3m8P6N1MJ3
-750dM2q8j12J99O7k40j2P7L1mo5J24J11q4K21j40j7M5k75N7J16J0k15M7J52J16j72J00j09
-721b2Nq9P7J9p2K9L9R2r9J40k20K61o0l03L05j%Q6j16j12j04J44k5J69j57j40J57m9N8L2
-691D4o7J20N1k09q4M6o8J19J97j28j39L7J18N1k74K66jr8q3J61P6k29j9K9J44N0K7q7j9j08
-661g7p0L3K2R8J83R8k09l13L20j9k36Q1l5M1K5q9ML2Q6j43J81J43k38j02K18m9O9m6o4o5
-631a21l5J36j0l0J29O0m8J40j19J04n3j04m2j50Q1N4q2k1qJ45j09J0J17k13J41J34mJ13q3
-602A32J96N4n0m2j89R1Q171J7544n157j7033l510k44n3O0R6l0J09J2Q4k37Jj1j30K88j28
-577B4j22O9j08J2J80J0l2J3R9J1p6j95Q1j9R1oj95J77r7m3J1P4J42o1j51O3R6j25J36R2J17
-546B68m9l11J74J22r6j86J45O6k34M28o7l34n1k7J52j08J94Ol14O8J73J29K5j35o3NJ92J23
-518B95k57p8J22P9n0j31j94J53Q0rr1J55p5j02Q5J02O4j82q6k2k8K03K9J32Q0j42j15l8n6
-489g7Q6J96m4l31J76O1M2j02n2R7j33L3J95k26J28q0n1J19J1m1LM8J17j20J26O2p1k16J04
-460F0J13k24q5J2n9J58mrO9j02j03j3K04P4Lj64j7k1JJ01J13r2lR7J06Q2nj17J3Q8q8j67
-428B1j42J76k9J64Q2j53k18J56q3q7O5M2k3j13J23K10k1j28N6K07J90m19j84n6OJ2J65P9
-400I8l8p2j3O2q8%r0K15J9j07j25J40K76j19L93j98j30p3j05j44J51M9j88Q4O3J05l6k05
-372g6m0k2J37Q5L3m6m9o1M9j35K59j94q5J62N2l50J48M1j9O2Nr3K66k7n6Rp3o7J51n0N7J23
-340A96L8l09N3k2n1J34O5J39j88Nq1J86J78j52o3n7q2P6J20p9m6l1j80J70K15J89l90o7N
-311b9m4N4ln4J12Oq8K26j16j34K18p0r3L75j79k09r5J58k12PJ40R8j0pK3k1j8k01L5K6J02
-280cj51Q3N0o8j11J14p5J57L3m7M7J01k09r5k0J21mJ55j39R5K0o9LpJ32j92Q4R0j08J23m1
-249F9Q4r4j55L7m7L0p4J42O6r4M4Q4k0l13J91J6NQo6nQ0J58J18l6k58p8o5K46k07P6N8O1
-217F1J38k6l11J19j37J4J01J49m2O9K04p5j94k06Q6J24j32Ln0L35j36k11N4j22M67n5k18
-190IJ68M9j55j31%r1M0J11j47L03j26k22P5Q5N8o0n6J36j63J21P3r5J67R3j74j90K6J51j1
-161D4q1J41j35k0J04j70K5L2R0J56r1K44j79k63K13n6k02m9R8l7QK2J23P4q8l2n7J2P7j21
-131a18N2O2j8J47m3n9j32N7J24lm8j41L09k5m7K8k15J4O4M3r1r2J78j02p5J54j46L06r8o9
-101A6j03P5J58j46j0J06p8K05O0k77o4L30o5q2k46K65j20j11P1n8j26L6K0K9M9J3J4%P3j7
-71A7p6j4J11j14n4R1N2K4j5j73P1k0kJ62m3o6O1j33R0R7j45L5J6q2K89O8k81J44k1k32J49
-40Fj01L45j53j86J29K9Mk0j64J82L6j01K35j85q2J52k94J37O6J77K7k48j42J67R2j19l3J70
-12A26J27k69RO6j16j36jK4J11r7K39q8K64j69p4K6o4J59j36P2p0o7nj05O9NJ80O0j83m2J03
18A8k1qj3j43J28k4J73l5n3J47j84N8J55P
32B05
##PAGE=	F1=23429.793459895070555
##FIRST=	24596.97802734375,	7686.668670654296875,	1.0723366737365722656
##DATATABLE=	(F2++(Y..Y)), PROFILE
-2014A34J07R9l93J4n6O1j07J86J40k7k01j04Q1j03O2L8K8J80j3j06j65K05J93q1k95R1JJ28
-1986I7r8J3k11J09J01Q5Kkj3o5K8J73j27j00q2J49k45J86p0J97q2O6O6k07m4o3j3rJ36Pj71
-1955a87J14K38lk7R3k0j99j50k1L7J60K69k50j52J20ljq5N2k1OO8l5p4J51k0k03j6K06J91
-1925B38M7j21j48R8j29q9k6K1J08J18O8k1j43k78K15J00j02QJ20J2j71m7J08K8j67J25o1
-1898h9J6J40j08k2j3p8J52R3j51nR1j32p5J94L3n6j8n2P3R1J98P5l25j25m5J60K05nJ68M5
-1868D35m45j70O8J64J8j1k3J26L0L3k25j47m2J47nJ9J6n8k0J07OL6J32k34q1O2N7j69J60
-1839a4J02J06J45l25j71Q3nL7N0K22j27m6N6k34J57K0q2o1Q9j10Rj5j26J79K40l1k84J59
-1811B3n8r0J15J68r5K4Mm0j23J7J64J6J91n7j69m8j07J67O6j65n3M4j01p4K88j1j95n2k6
-1782a77J22K8j34K17j6n5K82j63r3K35r6j4l5j7j48p8k3M1J95J17k29k6O1J83k0k20n8L7
-1754h4j35K40M6R6o8j12J05j8J74q6l4q8k11O0r2J72Q4m2m0L5p1p2J79J03j1j24kp1k2N0
-1724c9Q3j05J68k1o3p1j74J20n5P1l1J00J26j77K09j39k84K51j1K5P8Q1j66j18J30J28K37
-1697C53j2j81k42Q7ll8M1j29O5m7N7o2Q1J4J7P5r8K28l6j48P7Q7n7j59j28K38m0m0J38j90
-1667e2rJ9J7j75J25K9jQ4K0n1j52K52J78k52r0K15l3k69R9l4J45J27j05j63o4K2P5J01q9
-1638c1o9M9jJ38J62J12j57j5P9j73j27J4j3j02J7r0J27J96lk98L30p0Kj73P1j02K85N3M6
-1609B57rJ1k17j56Q6L32j50P5J36j19j19L7k07j02J34Nm3K09k41K49J09j37p5l4O1J30k26
-1582dp3J72L8Ko2q7K11k72n7J8j04K47J1j59K0K0J89j74k1k6n1P3l4K42j1%q4k61J33J20
-1552A6K3n6Q2p2L7pm3K23q7p2j73K58n2n7J26j15j91J60O4Kn2Q7N4k07o7Q7p6J22r4%J11
-1521C1l8q2Mo6Q9KJ47J21J06k53r3K3M4R9Kj77J12j52J7R5j94m9P6J04j10N3L44j03p0j3
-1491F9L5Pk76J05J43q3N5M0j83J31J68p4k02J0N4k1J2L78j06j64J12J2k66pj3J42j47l4k
-1462a05p2M5J61J9j55q3J58J11J21n2j94P2K64k10j10J85L9k67RJ20M6N3j38n8l0q5l0L4
-1434a52R4O2m4J28pOj01j46K9r7J4P3K00n1r2R7j11l8J30k28J83j0p2k0n5J33J1J89j17k55
-1404b47Q6K24O2r2k75J97J25j51K04L2k41K47J80k94ok50L7J69O4p8j42J04pK02q4j04P6
-1377C8j62K26L8k05q4O0rL5j4j8R5J71o0j23qL1m7o1m8PL7J47nN1R9l03J12j1N4J99j19j73
-1345e0o0m7J87L5m3j15o2J67m1m0oN1q2M2J2K8O6j88J2o5P1J62J69l2k74J18k8j01J25K18
-1315B29J61j89m1r4j69kM5m2P0J68J6j95r7R7M6J3M5O4M99M84k80j45L2m52j32o4lj74R9
-1286a1J01k7K34L9l97K4L9k18J10K05M7j80J4p2L1QJ80J02p1j5J43l16O8J9r4R2J85M5j5
-1257B70r3k69l4Q4J2L00R9k63j23p4J4Jk6J4J40Q7j24j48O6L84J05k23l81j1J43J57J8kj55
-1228c2j11J14O0n7j71J18K2J53l5j72J86J36k21o8J69j38O3R9n4j59j7J39K17L9j84j04J22
-1201A14L73K7n15L9m9J73j97P8j19P1l0J35P2k2j06j63K34q4j29Q0j00L13j27k09Q8J49P
-1174A03l4n9p9L85Jl6j5O8j01l2J07l8j85j00Mo0j4mL1j02L04N5k30o7L7N6J8r7J8P0oP9
-1142G7k7K32k10j14Q6O1m0l1j23Q9K26M3n0n0j18j63K6n5qJ23j33J57J09p3j15J04J16j55
-1114a6j31K1N9OJ59J91q2q8k40J5J8J66Pj65O2P0J55j43j92R1K04k6r0J48k7j17j15r6K80
-1085A24k4k52J45M6j44J76J95O8l39nO0P6o5J83k48k2J57K3j27pO9q5j86N0J58j30J05j06
-1057a05l0J24N8m0J0r2mj05M8K32r0n7J98L4m5k13J01R0l9j17j70J95K19O6l67R9P2j16R0
-1028D6nJ06q0k23M90k53j67J18Q5r1l3J97J17j06j02j46Q7J05j79o2J55k3j8q9lj1J38lj61
-999a11k7J53%m3N1k2j25M5k5J13J06%r3j13O7o0J75r5j81K89m1k03L2J28P9J14q2k34k1L07
-969A83K97l58j90R3%j41O3m5J34o8j27K42n7j00J47k9J68k22J2L6O6j77l5M5j25O5R5n0j2
-940i0J96m3K0J59q6k5p1m0J51j28j52L1M3n2J45j07Q2N0n3l4l1J33J10j26q7N7l2L3O8r8
-910B3j20K8K21K3l05k4J49j8L36L9l79n3J58K34K2k74j63J20k5j81P7J08m7n4J56J05m4j65
-882e3N1N6j4QK1j54p8J64n6l1K6q8O9l4Q2J18o0j7j30K6o9l9J38J12l9J1J8K4j00j26Q2j
-850h3rj09P3L4L3k6j9J30QJ1M51j19k18j72j26M2l0J38p6M6j33J76o5Q9j44R6J2r8M6L1k7
-819c8l0l6P9j47R7J21n0J8o3O6J79k19M6p2N8J7j7p7o2J24J13k8k14O5O5jJ01j51P6J62j4
-788A68k63%K16l3k7K7k15O5q7Q9MJ54j18K5Rr2Q3K2j51J34l6N8qQ2J8k26L03r3k78J19N2
-757Ar4l5R4j5Jj3k8K9m1o3K01P0j98k0J8L6j8n1J22R2n8J57j10o3J48k07r6J17nj65P0K25
-725A01J04j81J31q7k7j11j0K6k2M1K9R4r1J27k36K30l4j96K34J2RJ06j93j59l0J75L4R0j42
-696B4j38J48o4j1N1l4O9M8j82m0J7L1P0R1j67J5N0J12N0k79J86N8j18j16J55Q2j87q3J73
-667A1J05K3Or0k4j18p3R9PR0J43N0j74j26K43n0k75km8O1Q5k1n3O2P7j59J33K17k37r6J88
-636E4n5N7p5j26j6K2J01K0K0N9Q1n3K25k18Q1rr0p5j52P5J64j39n5P8J30j68P6R2k87J20
-606f3J12o6K19k9K06P0j09O6k63N4P278J5357m276j5434k938k31J25j33K44j87K54n3K0k92
-582f9O5Qq4J80o4j96O9k7P6J91k2p8jJ21O3j12j81K6oR9mj81J15j18L5k9P6J33r1j47Q6J09
-550D2j18O1R1J79o0l09K34J57r5k54J45J18k79M71p1l97Np5J27j39K42K7k87M1J71J01Q7
-523B15j21q1l3J31J34k73n6J83J07p4j70j85J99O0m8p1J81j54L2QK9P5j53o7mj3J67j8J76
-494A76M5q5o3j04p6Q0J91p4k43J38P8L0j25o1J04o4P4J52k69K33j70o8J23pP1j1m3J41n5
-465A18J36kj02k06%J01j68Jqk5L9K6R0M7p9j78LK25J17n4j88k9OL7O4J71LOJ6M4K6J5p6o
-431A70R0j18j40j44J80m7J18J01n1j37P9j40q6M2J5P3p6P1J52m5j43J03L21J64m60j16j08
-404a32q1M9J91R0o6q4M8N4q8r5k7K09o3p7l0J22K54j44L77j86p3p6j39r8R1Q2j62L6J08J24
-374B14p1j78J0r5J19O2P7k5k9k04K0J4L17k83m9J21N1l84K48J0lJ3j6j46L45Lr1Pr7q9J68
-343C9q4P1J03N8k96J09k1m8K9R3K33j71j14p1K73J81j67r4k7m7N2J85Pj81j32j45J65K31
-315B31J52m26M5L1r0K4J4l6P9j6k2K04j27j7J76j31q9L60j67k04q6J79k61j9J76R7M2K4o5
-286G8j69J70j43q4R6M9j11O9N1l8q7Q3q1J36J1r8J06N6k18k0k5O1j4J61q2J66k7r5K8j11
-256h2J67j21Q4J08j27J37j15Q2r4q6K6l3o0j05K59L0j23N4J32L5l53Q7NJ0J0r7K0J43J70
-227A63J33r6k89k2p6J75k88K91O0K8O0rk76J15o1j5P7J63l0Q6J60j01j94j73J23J33j49l6
-199d8j02L32j37j73J07j70M10j4j63K42K5j81j93o6q0J16J32j94K50r3k05J05Q0P5p9n6J29
-172D9j45J14L5j03J86Q4j83j47kJ47%n7J16p3m7N5j37m3k4J17K43oK03j56k84J97j00j70
-144a31q0J59l4n9k0J82K4r4Jk9OQj24J2P9J20J04o4k9j47J7K00L4o5j71L01k6RM1k49k9L6
-112a8R0j88M5K54k30j39J79j49L38n4n6j72R4J58j52J1M3p8K01N5k74PL07p5k6l03K77r6
-84D9r7R1m7j25q1R3l0Q7L3j3j2N0K8n8q1J48j61LQ0Pk4P5j01j9J3l3J83j5nN6j84Q0P9k00
-50a31J84J1p1K14J19l36OJ4j61J65o4K31q7k84J40N0J07mk09K22J6r2K00k19l6J16l07J61
-22d5L0J93P2k42j77J57J19q1j6J51R8k73k1Q3r8j26M7L7N2j03J44l8L71k01j48J5n0J62j27
6a5jJ1L4J3q9n2P2Q6J8j19m1N0K2O2j29j70K23J1N8N4k4J78k06PJ62M
32B19
##PAGE=	F1=23405.477114739889657
##FIRST=	24596.97802734375,	7686.668670654296875,	0.97078943252563476562
##DATATABLE=	(F2++(Y..Y)), PROFILE
-2014A21J11J14l35j31k4K8jJ46M9O5j63j5O5j62l6Q6L7J82j2j60j34K44J96j26k51J21j00
-1987h5J18q3k4m2M8R6J98l1n2l2o5p1K38j32j53K7J42k50R9MK31n8Q0L6k81o7m4L7oJ39J5
-1956C2j98Q3K07rj3J22r1j70j34M3N4J40K44l29q8J16M4k5q4R7j7mN7o6j16J49o1j10L5P9
-1926a3K30Q0r6k49J67n4p9o1j04R3J72J23j6j38k25Q6J74q7m4O4J1j35o7J20L6j55J04j19
-1898a82K7J20o8O4k8m5O3J20j15j1J12j49p6K01J09j08q3o0Q7P4K39J08l91j26K7J88J95
-1871B92q7J53J10m84p1j9K21j1l6k6R8QO3k29r2p9J73k6L6J8lPn4PJ58J32k57j24l2O2j17
-1840b09J20J35K17J02l72k19P2M9P4O8J59j44L7J48k53J28lj21q0O1j35J56J8j56O7K33k8
-1813A24j92N8Mm5L7J17j51R1J05m9j91K1J85J3O5n7k4l5j54J27Q0j23m1M2j03j04L07l9j39
-1784g1l5o3J94J5j90K29k4q7K89j64n1K29j40J0%o3j99j0j7J8K17N9k01o6KK17M4j82q1k7
-1754a48q3J88P6J25q1r2O5K6J38j04j7o4j76K1ojJ34L2j10J29j01o4J38R3L5o5l1j57j6N
-1724a11J05k0J45p8q1q1o6Q0n8R1m5P4K45k07J33j23k09K06l1m8R8J72k09j47J53J28K14
-1697C30mj80k39K6jO1Jj64J56j00M3j8Q7m1%R4j05K03n2j11J09J37q9k20n0K29n4m7J24j63
-1667c8r9R3K7j55P0J05j15J30Q9o1j64K79Q2l21P6J73p4k54K06j47J95J26q0j49q1o0O6R6
-1639A5q1p3R4K2K8J96J57j79j04O5j26p0O3n5j29R6o8J08J32j2k29K37o2pj29N2j34K63J17
-1610A87K9n0O2j46k39J33L32r4Q0M6j04j35L2j90p6J80k8l6K22k88K76J03j95Rl2J1N8k27
-1582h0l9K19J7k9K1j03K32l06l8Rp1J83Qj70Q5M4J24k18n8k5O1N1k3K13M9O1j46k34k2L62
-1552A77q0j64J22n4K3m0MJ47q6Jr3K37j10j21Q0j30k4J19O9k7n7R7O1j93r1nM8P9p7M8J23
-1521H3m6q2j3j42J21o0J34J89N6k69K0qL2J38j7j92J22j54kN2j40m7R9R9j20M1K97j25KO2
-1491A30M1n2l08J16O1l6M5J26j14M7J30k8j67K7M8j00mL55j07j16J25M4k81j5MP6j02j01
-1463a56n7J25K4J41Pj40j27J04K03J14q9j71O4K08j86j08J53N0k00l6J07Q6Lj49n5l3J3l8
-1435a43J0J22J1%P6n4K1p1j08k0k5qJ11J09o4p0J62j55q7J18j02J05j8p6k9oJ29J4J24q0
-1405dj72J30K30J8j27k67J36J25j89J87J3j82K66J49k69n2j61m7K81L2p5j31M5JJ71q9l2
-1378a3O3j82K29P0j97n3P2k9N2k3n4J36J66r0j72J8JL3m6o7l3L3J03j0J04J03k85N2Q2L5
-1348I8J14j08j50r8k2K51L2J0j13j78J58Lp9N1op2L4R6k6P6k42Lp0J54J26J80J7l25J60k
-1318G2j10Q8J92J45j67k6o8j77L5j1n6N1K10p6j96q5R1L5P3Q5N7M56L00k51j42Rl65l4m4
-1289I1l4j40RR6pK81l1m28J33mj20O0Q1J39j32j2p9n5K8J49P2Lj6J61k76J06l0o6Q7J85l2
-1258B19n0k5j89j33R6M4L17R8k53j64l7j0Nkj2J45J24j37j52L5L79J05j71m06N1Q4J52l2
-1230H1m3j02q2J67O2l7j54l8Q6J41q9r7J68J41j94L1J53j79m3O5l3q4q4K11J97j6j71ll7
-1201A7L89Q1m87l7M3J24k00P8j21P0k4J41L4k4n0j50K05m3j31L9k0L30j47k55J01J44K4p9
-1173E2m7p7L41O3N8o4jj04l7J68l6k19r4p8l2N5K8lj55K76J13k23r5J4J06N2n1Mj4l6P1m
-1141C1K51j79j36J14O8q1n7n7PK83k7r3p2j3k39Q9k2JJ68j00oJ25m4p8J46N3k77J1L5O6j5
-1110d8K3J84n0j8k06lJ8J05O9j52L2R9J17j13j52R3J99q3j11J30j1q9o0r3K16n5j90J53Q6
-1081I0j88J58J83Nk91J05P2L9j72J64j93K2J22k1j58L8P5m5k10Q1J85j76J31j24j06K31P8
-1054I5m2Rj17m1o6O3K21l7j39K36J0o9l05J48J41L3j20j49J10K23P2m64J93j4KJ80n3K9Q
-1025A57l16M69k22j83J70J06p3p2J76P7m7j08j52R4Q5j79j7R2n1J2m4r4J15Q0kj78j03K17
-997Ik3o2J44Jj64kK4P3R8Rr3j24R3j09K20m0k45K92l1k00P5J60K0P3j26k17O0K71K94m17
-967F3k02K15j8k10P8o3J43Pj23J88J0j56J76r3K35j64r9P6J45j82j29K0p8L5J49M4j20J08
-939E5MP0J77j13J2j04j75J62p6j69P7O1q3Q9j44J41N6j6k7RJ35J01j38j18O2K3J1O4p0j87
-909a11n7K57M8k45m1J58m0L91L3m21j7K14J41L4k15l02J54qj02k9J58K8r3O3R0n6j29k0R7
-880b0O9M9q7j95j6J81j07L1nq7J04J1qJ52Q2p7k57M2m6OJ17P4m2k5P2N7p5j28M5%Mp8N4K6
-846g7Kk4o8J22P1J6M18j20k03j13j41M3l7L5kN8r8K25j00P1r6N3Pj12J6m6K4L5J6N3j21n5
-814a48L9K5J34l8o9J41j86J67q7J1K8n5m9k8J17P5m6j01K6M4M6R1k58P0J76N0k77OK49o8
-784H5j1J6j88R2j28N4J8J71j77J7Q5m7K9J0j74J22l1M8M3M0m2p3K64m5k96R9J5r7K9J23o8
-753a7k7l5q8K7j7P8J00P5j52l5k1L4j3l1J11N9o8J22Kj51J81j34j81O7k6kK4K69R2j88J12
-722A67o3nj07j27K7L7L7J5J11o5J00k74K27Pj26J90J8J1R5k44k16P4J67Q5L2j19j79J28m9
-693d6m2P9oOL9j48OKP7K4k6j02J80J9J28L5k91R9R2j53j25J47Q8j31l9K16L9oj6q8Nj19o6
-660a23J73m2N8Q7Jp6M1J36p6k89r8m4J11J09K5j00M3P4j22M0K87k17q5J39o6N4q5j50O2M6
-630h7L4N2N9RQ1p5L66k95jL3r0j07j01L8K44j42j00J35J00j98J40O0l19J11J85k20J96M3
-602A51L59K69j27p5m60K3N051R022k309r674k089k05M37L10L40j132M71q8m2m14K21k0m8
-579b9Q2j9j87N0QJ30K03p5j39QJ39J09j37j54j8j9J20oj60O3q4O4o0N7J04j14j07P8J20o9
-549d2j0O6K05p2k87K90J68j02k52R7J50k86M73p1m61R7j10J03j45K33M2k31L0J36O3J41r7
-522A28q6n8M8J21l01j1K56J38r7k18n9J26L7p4l4K00j98J02n7k2R2j22k9N4l3O4k3J90k0
-493A14K0j3j62p8N3J62o2j22N1O2Lp5m7O8K0O0J01j80K57k44q7J06jJ48n7j06J63mJ53k9
-463B74j27j75j44Q9p9R4Moq7Q9P7M2n6k27M6K08J42r8k24LM2LM5K19Q0J8n6j7j2K4k2l4O7
-430B02j46r1j05J68q3M7J09O9o1J3j47j12J14m4P7l1P1N6p8j53J74L92J01m40n1j25j43P7
-402a40J85Q0j27q0J34L4o7j18PJ49j35MJ5R7J99j83L42j28m5p5j11o6mJ35j02j2J27J47j19
-373A43j50M6j00L9P1R9k3ql21K9J60L21l54k1R1M6l50K85MJ4l2o7n4K70Jj06K0j20j00J67
-343@j31Q2R6P9k63J67j1m1q0P1L14j14k46m5L47K09j94j27Rj2L5K14Q3k42k22j10R4K32J27
-314C21m33J23O1j01J0L5p1N4k9O2J89j00K4J31j65r4L13j59j68j02J96k05p8J57J00Q0M2
-287A93j38k74L41q5j06P6J3p0L4N2Lp2L4q2J02%j43J71k0k14P8Qj7n1J67RJ80n7j11N8j28
-256d9R3n5P5J25j80J54j45Q2q5MN9o0j78k9K74j1j54R3J43O6l31n3J4L1Nj33J09J18J56J50
-226B88j41k87k0m3J40j38K20N6j5oqj85J21J1l8NK25m2O3P3r9j30j58J68J05j52m6j61K81
-197H7r8j30J54j54K84K2q5K77k3k02k21n6j9P0J41k24K15m8j61R2M8Q4m6o4Q4j27P7J6r6
-168a03J79P0j48q8j3J00K1k8P3ml1kj8N4q9j17L24L3J60j14k58J43j35j33p1J95n5o7p2K05
-138A1k1j01N4mm1k4O7j9j39K54Q3q8J3j61k6K51M9q1j63K79k6L5M1k51n0N6J24k08Q9K61
-108B64l33r2J10j60L41Ok4k11R8J37j35J3k7p0J90N0k64O1K62o9K7k62K05q0o5J03l8j15
-80g8j05J37o5K0N5l5OO2L6n9j06J41j57P6K6l7r3J77n4p4N4q1J96K4O3J0k27P0R5j80K65
-49A62Kq7J36J27l53j39L4n3J66J8J15j0k04p8R6J93kk23K21J2j03J66k41J7P1k47J28k0K20
-20A24Q9k01k18J51J57m0k9J30P2k79K3N5q3o8O9M3rj14K9P0L63k21j79J2m5J43j01p1J21
8gJ22K4o6q2M2nl4q6Rk2P6J04j64j16J95M0j06J38J4K27k26l4J37r
32A71
##PAGE=	F1=23381.16076958470876
##FIRST=	24596.97802734375,	7686.668670654296875,	0.94965457916259765625
##DATATABLE=	(F2++(Y..Y)), PROFILE
-2014A19R3J31k45k56nJ5J17O3o9J71j10L2P2j88j58J29N0J33Oj71j21K49K13j48j86J38k08
-1987a34J35r7p2J91n7O3K95m5q5p6q3n0K76j34k11Q6J27k43J5J11K11l3R5nl34p3j2O8k4
-1958i5J48J2j95O2J74j5m8J09j29j19j21J21O1J44K17l93K1P8N8m1p1J19l0qP8r0j33R5p4
-1929f5nN1q8K55J13m5l01K13J4n7p5j24p0K27J79k2j30j55qK22q0j08PK1r0J4M6K4j11M6
-1899a02n2PN9q1J65m5m3j0J22n4K7Q7j49r3J74J63j37j11m8P9M7K73J67m13j49P5J92J71
-1871C21j73J41J67m87N7r0K38m0o4m0P2K1P7k22o9o8J69n3N5L5K9K8j45k5K21J24k53j34
-1843a08j02O4n2N0J32L04P2m08j37M8K4R5Q0O6j38J33K15k53R7k5j62p6L7p4K10O1j82j8
-1815d7J85nj61k4O0oJ2O0j94J31J87m8k49K4J93J6nl3L9n1j89N5Q9n8j4M1q7o8K37o4o2l1
-1783f7j15K54K8k39K39m8p0K77j84j9J85j54M2L2n1k40J6j7J9K05oj68p3J6J56J02j38q9
-1755a07q7L1J02J12J05q3o5J7K5R4p7j8m1j28j4P2j36J75J06j99K14j26n5Q4Q0P9Np9k32
-1726a46M4p8J06J00P4j31q4n2j7N6l0R1l5J6L13k02J01q9k02J59Oj33J08K41k05k20J79J33
-1698A03J75Oj88k09l6L5J35m0j42K02j41kO3O4j07J6O4j14J58m8m9J34J73r3k22j6J86p5
-1670C2k8Q7j09j77J54K4q7l5J96k20J73J31r1j75L10J2l43J72J70m6j60J31k45K43J25m1
-1644B03j61j10j14M8R7o0q9J23O1m0J81J90j73j82J8p2j2R5p9l3Q5n9P1O4j2j35J17l0j6
-1615b4j05K5j03J82J71K6p5Q6p9k51J36K96l7Q0o3r2j11oj43l4K31l9q7K23l06K84J02k38
-1587D9R5k6p7K9j02j1J49l7j5Q7j41K25k52k4j6j9J05k7j82J70M4O0k21n5Q8M5k0k1J83J19
-1557B02R0k11j48R6K82k06k26J37l3M4q1L3N4q4P6NK23j71j61J3j09J38L7P7m9p7J01N2j55
-1528e1m6j2OO9j5L4J17m9p6kj77Q5o5R6K39Qk47P2J1J4J35m3j79J30j47L8qr6q9K04O8j38
-1496a14NK33j48M1J39M2j19k21Q8n3qJ08J83p8l5R3J6j20K3J9j63N4K77j13p7J22Q0k72k9
-1467b7L3k0o5p9N6J49m2P4Nj08j17N6K55N1j22j06M5J19j34q3J28N3j49l4Q5J09n6j41m2
-1438a07KQ4p5m1J59m4O5nq8M9m5p1J6mk8J52Oj24j5K09j96j29J35lL4m1q5k6%J55M0L6l2
-1405a7p4J61K18m7j86k35J23J62k01J37k1r4K29J01k14r9o8j24L71jr0j05k3J1J33o0K9K1
-1377C7j72K01J01j46K3N3j03P4j5r4J82J65r8k49L0k4Q9k6m8l1JL4j6J71Q9k62j8J74J3K8
-1347A63p7q3j11L0J97J9O6r8k11J05K4j20J06m5m9oJ96o7M2k57J2l5J29J13J56N5l39K06
-1319A21K1j34M8J71J19j43Nj5j75N3q5p0N5K19j15l5j57L7K5Q1J25N4L76P9k14r5ok69N8
-1290A34k9p0r2r1J06QK71p0l99J87o1j0O6r2K27q4l5q3m2m9J22P4P4m2J23k05J91l9q6M9
-1260E3J60q1o6K7j11j22K4O6K93Q1k30j66Lm9QL7j4J24J41j17r9L7K59P6r2l55P0j1J16n9
-1230Cj6j0q4J60O7k1j10j53R9J20j18o4J67J37j44J23J05k17n2Lm9L2n0J22J79n8j49O1j74
-1201i1L84J11m29r1J18M9r9M1j42N9oJ60K1n3m0j24J68M4j51j2N5L06j43k44J08J20K1j11
-1173B9m6l5K88R6J22q2o2j06o5K16m4k40o9j24l0J08O2l1j05J34J76j80q6m9J52N9k5Pq1
-1144a1m7M2J8K33j12j51J24P2j14p3K7j07L29r4j23K9J16l40N3j7M0K04m7j75P8Nk7J88P
-1115A27k60M0jP5Mj38J83k5L8j70J4J6J01P2j62j7J15P6p9p9Q5K01j45j25J51J4j38K9j00
-1086i8J49q1r4J62J25j90Q6J51o2k09J91O8mk45J06j10N5P5n2j42R8M0k0k13J14J82k00J48
-1058C0j16q4J75Q8n1J9j22k0j7J5J82K2j71K45j0o6l21J11J65J07j11j14O7J66N1l67J51
-1031B4j23J29K34p8l3P6k86L42k02j83K05R6m5r1J34L3J1q0j79P7P4j52N1M0j03K9K4o3J39
-1002A00j3k2j49p6J54n6p5K56J1j99o0R1N9N1Mp0j17O1j40K46J6k10K48l6j92J09J83k3J8
-973A69j64j46R2K40K69m78p3K09m9k16M6q6J42P6j15J50P0j45J56j77K74p2j88J06J79j82
-947H7j85j5m5K4J90J33j35q6L9J29K04j19K6j32k71J20Mj69J26O3p7P4o9J2M9L7j9M3J20
-918A58R1j49j32O1O3pM9o4k33JK43L6j94m9J26m1M12K7m30M3K23N6J4j60l73J90j0mo2R6
-888a9J38j27m2Q3m7q4j37J45J35O0j63j29OQ9j46J64o6m0Q5Q1j37K11J71j20k48k8P2J3J8
-859f2N4l1q1J14P8l9j21jJ6Rm8K8K5m2Qr3Q9R7N4L64j21j89n2p1j6p2q5J18N5o3K22j27P5
-826I2k3J07m8k03J6j25M8J36J9K9q2o1p9K3K24jk34R9l1J93j13n0N9q2k7oJ24O4j08J9J1
-795a0lR1J08j95r1J64J03l02O1K51j05J1J6j81R9j40jP7J75k04l6J32J2m4Nj82J17MPR7n
-764C1j32J43J94j9k89N1oq7O9J31q5k3n4q3P9j33K20KN8j16l7l6QK4j0Q4J7j06J39J32j72
-733fP7o7j56J4L1M2n2K85Q5j94M7k2N8r5j51QL0J6j5J42k8Q5k79K04L9j07J77J8NO0k52j99
-701b00J09J19J21oq8k12Q2j5l2J15%o1L7j11L9k0P3j8o5J61J26k7J55Rl00K2R9j79j02J21
-671d8J06p2%K47l5l4l4r7N9j02m5K04r5K9J5m3O1J62L3r2k90j34NJ03R1L8j16k2P5n7n3L29
-639A88j79o5P6q2O5p6k7K7L0l4P9Q0k3P0j05N87l68j35N6j02j32j9qK70j03j24J54M6j84
-610c8J86K7l16J64K75k09j41J18O61J156j83r38p47j1K664K955n72l750j207j86Q18J692
-588B418L19k752M48j62o7k34J24p1j2Joj31J10n0J47K02j44j76L4J44J41j45j25l4k0J29
-562H8l2j26K5l1M4p9N4O4j33l6M1J22J2n9J3J96q0k46L27J54j21k25M1J60k39M29o2m31J19
-533a1j28Q0r6J51N4j71K1R3K9J70p2o9p1l3R0k25MK47J69j23k34O8K6J9q8J0K05j99J09j07
-503h2l1J13j02rJ18m6p9P3J27j27J70K1j93o9K1J27Mn2m0L3oM7o3OQ4lM9k4K36k89j03P5
-471a4K6J78j15j27J67K1J80l9j50j24j61K3KJ04L9J4j18N8L1N9n3k26Q1J74J38j19k47P5
-443a23L3n9M4K36J43L2j33o5pK1L0n4J7j72qo2J50r1p8J07J79Jk4j15j44K11m1m0RR0l4j00
-411d7r4J96L93K5l64j3j24j42P0J79M1k19j7J94J2k7p2k6P4j89J14PP8J20k20K68j9l3o5
-382A00k7q1j22K21l9n2R7J67j51j13N5p0l2J01R5n4J2k26K3J42K99l92k1P2M3l00L04K9J6
-353I6p1q9L7J43k3j00K6j27o4J16j33L5J19J05j95J71km4j02k7L61l5l53j3L94K41k23j51
-325I2N0J5L4K09J26k75k60q1MK11J25l99J40R0r4NN0j17L5l0J38J95p6OJ03j55j24K49j49
-296A17j08j37J99j25j21J41J07P9M6j91j11K41mj16K2J0m0kN4L6o9oq5P1%j48K01j19r0R4
-266e4K1p2l3J09Q4J47n7j11Q4r6k4j8O8J25k43J79j27P1o3J08J06j12l03Q4K43m6j83J42
-238B9J16P0k91j48L9L1oo2J25M9J31J58j66k36o5P0Q2L0Q0L2o7l1j7n0J20N5n4p9L11o3j2
-207A81l1n1l1j61K06N5j49l1j69J38j4j02K00j53J71N7jK64r3j97j98PK0j9J29k08J83pj00
-178a04N1nP4L7o0L1j29MJ0n5J49N7r4l6K6NM5JL3N7Ml4O7J25j57k74L26K8J39n5k18P1j50
-145c1r8l5K08p1m6j15J73m5q1J18j9r1J5J81k2k44K26P2j05O7j68n0K63L5q8j15K50l5L3
-116A82L8k27n2O3J29k01J02K54l93K0J3r8K10P4K9k20R1J01r9qj04l7J63L9k40J02K04m9
-88H6O6j93J18p1j1J01l1j18j05J72m8j13Q0l5L2R6J1o4n8P6q0R0l8p9j44K50k9j00P8j02
-58a63J77P8J22n5k50M3J38j58L18j7j12P8J06l40j23n5N9J18J09L9J0j60j81K02J59k1k16
-31i5J98K1j45J69k54N2L2j72Q9o9K54O7j34k34J49J71k6m5J09N3k73J04Ko3kR0N1p5j27m9
-1a52J69K64k33j67K8l5J09q8r7K15J83L3l7j11Qp0r0p7O7o4J13J11j13o0J17N5k63J77O0
27E2K76k35n0R4l0
32A07
##PAGE=	F1=23356.844424429527862
##FIRST=	24596.97802734375,	7686.668670654296875,	0.98969411849975585938
##DATATABLE=	(F2++(Y..Y)), PROFILE
-2014A24N0J34j54k74j3O2J17l7j33K49p0L4Q4j81j72N5P4O6K9j43j48K35K37j50j08J25k92
-1987b00J68j15n3L09j37M2L42m3j04j21j06P2K81j40k51Q6J08k27m8J95J65qJ07l9l49q0
-1961a46M0N9m8J67rj64M8J57%j36N5j09o5o6J84K1J44J95m00Q8M8N2n0o3J19n6OJ23j11j22
-1931c9J3o8N6O8j88J94J48J7k92K12P2m2o4p2j66J42K24m3j21q5n0K36q1j68qL1o4R5k2%
-1901f5o9rQ7l7L7j38K22q3o7NN9K1Q5L8j30j00Q7J81j34q8l5O1K1L04K48m03j92Q7J64J53
-1871C10k21J12J98m55J91j30J96o8q3n7N2O8P1k11p0l6J64p4N3O4L9L3j69o8K31J07k31j09
-1843i3o5MMl7Q8L62N3m34M0M6q0J00Q4n1j14K43K48k27N6m9k00m9L4k0K40R8k15q0J45Oj65
-1812b8n7J02J8KJ8k16J44K51l6k88K7K04L9K6km8j00j68n9J01jK5M5n4n5J67p3J2k3j35K47
-1781H5N7k57K33q8k1K49k09rJ17j35P9N9j7k49J2j6J0J83l5j26n3P8KJ40r7m2k0MM8J09L7
-1750A28o1k3k9j6P3j9m6k6q1o2J34j08J18J59k83K76j37n0K9Q7R0P3j36k81J32j33O6J91
-1722F5j6j66n0J2m5L0L1P7j9l5L17k02J02o0k08J25Q1j48N5K71j76k72J66J44J29J7k00j71
-1694a46n9J09J28p5n6K07j78o2J56K1j82P5qq5R6o5L0J40J98p1j89l8J36r0J2L9m6j03Q4
-1665b2j5K9j78K88k53J64J48j40j73L25k4k67J44J93J0j21M0k98K76J23Pj91j50j15MJ20
-1639g6m0j13J34Q4l5J38J92j62k06p0j7M0J06n4O8M3o2K9J1J4p6K3J6k2r5j8j2P7J93L5o7
-1608G8Q1n1k11J08K41OP2j47j03n0q4o2J1K58m0j53K08k86K66J14k26J24qj68J01J5n8O8
-1580A04j05M7J02j78J97j55ol1OM4p2j55K14L3jj66J6J16nq4k9J58J82Q1k67k3K22J33l23
-1551E5j83Q8j3R2j01J6l0p8J27J03J94k31j44n8N6J38n3Q0n6j04Q9K5r7K4J3j01Q9N4KJ01
-1521I7n9o7K4j48j7m0P7K63l4j90M9N4LR6p0j37J52j40R1k1j21m8K66M8j83m7J88j38%K04
-1491A52K3j82o2N5j00l2J52K06n8r0M9M9o0Lk5j92J17K06j18p3J11J18k27o0O9j02l2l9J34
-1462hJ57j03j6jn6q9O1K43l9j45k1K6J8n8n3J11N8j11k1P7J09j05j15jM2J14j08j07J81q9
-1432d9J37r9j09P5k1l7N4j1k8K07p6k03N9K16k23q9J24M6k6p4q9j0PJ56O8m2J9J5J85J81
-1402C63j21k61j89J77K34k05K0k3pJ70L1j39j43K3j83M08k5j09q5o6J7R4j0N9k9j40J63J03
-1374A27o9J05K3k13J30rj23K19J64r2l10K2n5J20OMNn5n1KK23N3k30r5K53j0n9m5Mj03M9
-1343a0J44MJ16q4k48Q0M0j54J58o6rp4K85j02k0k31M2l2P6J21R4P9l20K55M1j68J5J51R0
-1314B73j19M4M6j52M5j64p0P4K05l4P6k60qL3O5J43M6K74j23j72oj6j67J03l4j07m1j50J03
-1285i3MK11p2k38J10j01P7R2j72K13m4n0r4J12q5n5J23J05k2K2j39K58k2j22%J29j08p6M3
-1256Fj6q2m0O8K40N2k03j37L0n9KP2LQ2J29o7m3L9J24L0Nk73N0j14P7n2Q4M5j16J17P2np5
-1223D5k01Q9R2j26n7J71J16q5J91L6k42mo3r0J49jJ8J74j01j43R8k46L49J15l63q3J19JO9
-1194B7n0j50M1RJ86K6r5o1j02J36J46j78m4R6K45j16j82J16Q0nj16m1j3K61R1J48p8r5q6
-1165A96j14K43n7k26m6r1p7J17Q8l9n4j4K26j09n2j16J68N2l4J0j03k4oK0J91k3j56J16O9
-1136A55j30p9J18k33L56j60j37K04J73l91k0j5Q3K25Jk24q2L8K5K28oj37m0p2R1L5m9L1p5
-1107h7O8j36N0OJ48L3j81p9J21L7m6J4N8K11j92j18J88K3k19J31j17R3r5J9J53J63j78K6
-1079I4Q4j19j20K38N1n3k71K5pN2L0m4m6J05J5l0j62R9J24j73J50j02n9Q3R1p6L6r0mL1l7
-1048h5J14Q8j72K26k1m4k80M0J79J59j11n7M1R1K3k38O8k04K32K50p9o3J19k71K34j78j55
-1021i4J98M9j6p7Q5kP0l3k30N0O6r4J12nj43L7R4n5J57p9o2j13l3Q3q3j4L02Lk25r9J38P7
-989F4rk8l4o4m3q3J87O5j43K04l7j67J08J90l7l3j97o5Q8K28K16n35J40J23q6k15L5j16J35
-960a09J32j07J21J05j04J40k39K39L5k35J29J76j90k21j6l2J9K03K14j06k98P1J86K25j13
-935B25K5j51j59q0N3p0J03M9o4Q7k4j12K0R5nO0R3Q5j43j35N5P8k1K7q5k11J14J99J0j68
-905e0l3L4qL92K2l95J14J86qk6j26l14J73k5P6n2qK45j62j23P9l6j7j10K8J69M8j71J1l7
-875a24p2L3J42j07k8N9J28k47K54K08j37k24m4J49Qn9N6k5j41J40Q5jj14l6K8J0j6K3Pk1
-845f6J0o7N9L4J03L10j02j65l9J3r0j07n3J34K0m8J86j40R9L5J81q7l15M7n7o7K02qK6m7
-815An4n9o2K67L1k70q2J99J43j40j13R6n6m4LJ38R5j63P5K2o8J32J53j21k37J22J35l25J51
-786c1K18j42L9K3k09J01j37m5J43J88j86j24J58O4j34Rj25Q5N6m4J26k0q9K11J04k0k72K
-758e1mp2O3J39o6Lo2m8J12k21K94o5Mq7k7j1n1Q2OL6j8j52K02K11j41q6lp3L2Q1k1j33K73
-725A46Q2j94l9N7J14q5j12J3l7j0o7J77J9R2k27J35M7j32J76J2nK5k18q7M1M3J40k6n1j47
-695a18j2oK6J32k5j19M6p5N2o8N5k5Q8K50K7p3J81k6k80m8Q1j81n5P8J32j7K9K62j02n4m5
-664A10j19J14p0k7J95j32J7o5p5J94K42m5r9k80j37J1R8O5L5r3j22P5J6j08L26j24m0J1j05
-635a32R0n6Q7J1or8R4Q7o1N7j12Q34m39k76N5j16j48P7j4J94m6j03J51l7j33K06%k75K40
-606A31L23j63m25Q9R91K589l19k304r27j79J169N07j29q01m89j97J206L834j39m520K06l57
-584I6j27J52j5q3L8o8l8p4K02j05J21J83k12j56N7J26J62j37j08k4J6J10q6p0j1J0Lp8P7
-555c9L3j57PJ8J16J00j05l2J67p2j98L34J21j49j87k5J53j33L47m1k99M1j34O0o5Q5P1j16
-527i9ON6RJ46n0k3p6r0N4J8k9Q4J97j49j28R3p4J0j00M9J99j82Q6j31pJ17r7j0J76m0j54
-496a39J69K2k36L01L1k00m8J1J29O0n3j04J8L9J41j04n0J14q3j5J38J94k92j18M0O0J68j61
-468C2r2J33J6K13m8j80n7p0Om4P2Q8M4j36%RQ9p5j78R5J37J05j27k24R7J5j02M8K19J99M6
-437C30k25q8L9QO6m9m9k04J32o1J29m7j68J2K71L9l3p9j55K70Mj66K0J06r6o2PJ36L31l8
-407C80k64j0j11j29P3J89j6l22J44J70oJ5l9o2J4k27K13j5O4L2j69R0J13j2m8N3j20k18L14
-378I6lp3K8J61j56n6K9j2o4J18Q5j20K5p8L4Q1K55l89m1M1M4k34L08P7Oj01n7Q0om5q3Qj17
-345a59J1L8ln6R8J17j13J12J1n3o5j29L42M2l77nM00K56k44j61R4L1M9J81J28k94k54n1o1
-316a15J55J45l25R6J17p9j7O0j36K3l3J94K11p8l5J02j08j71J81j26m1j64J69m2j53J45J15
-289I0N0L4k17K1J46R8j39m1L0j8l0N9N2p4l0q1M8Mj03J79k26P1R3K1j14k4N5J29P7l0r2J09
-257A47o9j19j8O7J03k70J98q1M5l9K23J52j73l61J14K12o1k12J86O0M9k32j97O5kLM5R8j9
-228h6R9J57j60j34qN5lJ58k0k1j19J9j8L6J17P8o6j39L79q0j18j25M1N5j53K18Jj33j1j34
-198a15n8J06j04K36j52P8P2P9K09j66j56j34M6N9q8Q8j75J59K7k7no8N5J26l8J9r3o2p3N3
-168a02P9L6o5kQ0p9O5L3jJ08L0n6J08J74k13l33K36mJ57Qj83oj47p0J6K08p9j5j44Q6l7p
-136a19J55o7j13M8K17j9k38J16N7j00J28j68m7K33op6l8K17n2QM1j88m6M1J08j79J20K29
-108B62l97J27m8m7N1J24R3k00P6O3n8m6j73J1J29K1j57J01J24j9Q1j18L3o2N8Q6l3j38r3
-79a49J95ok23P6J4L1J18l0n5J2J8j5Q6r6j18q3K04j2j00P7q8J13J43J67j17k43nJ85j49L45
-49B95n2j31N2Q3l16M3l2m5L0J87jl3j36q0K32O3n8k00J77L8k29K41k55L8J0j07O8j19K85
-20D8J5n0j90J51J48o1o3Q7L7k30J75n1l7N6J12O1j47j34k2J67J22k35j33O7pQ1j01m9K24
8D1K13M8oj45j6j03j06m5M5m9R9R4k5k3L6N6j78m2J12L11k26m2N2m8
32E3
##PAGE=	F1=23332.528079274346965
##FIRST=	24596.97802734375,	7686.668670654296875,	1.2164788246154785156
##DATATABLE=	(F2++(Y..Y)), PROFILE
-2014A52nJ04p7k46j4R7R8j47k9K01o6%R5j35j25p4J03O9Qj29q8R8K54j36l3Q5k82J45j10
-1985a87P0K42j67N1L18l5j12j50j06K17K61j54k76O0R6k03p5K20J11J6J10n1l13j19J10L1
-1959c5m1J65n1j26L5J68L1k21j1Qn3%J89m1J00J84l55J08L7L9n9o4J01q7L9J77j27j09n0
-1930d9p1P5R0p2o0J79P3k40J67J16l4l7Kj75k3K54q1j09l5m8K26q2k01Q5Pr6J34o5j8m4k
-1899a34J52q5N3j03J72j41p5R3o4Q2J38nr7o6n2J33r7j0m1N2LL23L25l82k35P6J08J47k01
-1870F9N8J87l95L02j43J05q8q2p0L9J35M4j97p0lJ51p5K0R1L9K3j64r6K23P9k08n1l0k0M4
-1840h3j10J1L80M1m42K25M6j66Q5Q5j82o2L39K44j76Qq5k26jN7j0K67J21k36j35J25kj78
-1812f0k4J16L4k1jk08J19L04j5l15L3K26P2P8Oj71j75n2p5pMN7N7pq4J27o4P3Kj05J71Q1
-1780A76k55K02j30M5K01k14l0M0q1J11P9jk37K5rj8J59J2q4n7P3j06J53o7M6M8m8J9O2o2
-1750E2MJ8o2p1J12J4r3j4m1j33J79k7O5J91l45L10j27n5j9J26N3J23j87k14J28j40L1K06
-1722H4r5j81N0Pm4k0R6N3j6k0K65k43R8l9k03J22J66r3l2K38j39k08N8J49R4K5k00j49L3
-1693a44J01O9j03M9K11k13j15K37l9k53J61q1L0N9j48N3J42K21l8j63p5P2r3N9JNk7L1q7
-1664g8J89k64K89k36J26J50j98j39K91k7j61O2K24N8j09m9k62K56J10N8k20j92m2qR4n0j22
-1637b50J33P4J3J23J48j71j61j10pO0J00J6J07Jp6pMP6p8m5N9k9q5n4L6O0J66M6m0O8p2j68
-1605f3R3J92J4N0j76j34M0k00M7M0K50l5k04J70k25K16J33j43P3L2j98K02M0j16mj63J42
-1578G3O2k00J50m0J5l5%j2j01o9J86J2m8p0P2J16o2j33l8J32K29L8l04J20L06l3l96l2k6
-1549h8QJ37r1m4m2J6J2J85J41k75o7q0J67J12j31Q3m8j26M0ll7R2J8j78J22J10l2Q5p6o3
-1519e3N1j04n2n5Q3K59o8j46JR9mM2q7p7J84j41J28Jj77M2K89M6k49r3J72r0j08K48k4k13
-1489i6J13J2o5m6R0K05l3j05j0O4Mj8o8j64J16J64j18r5J02J44j53r8J02j20Km3J81J53j55
-1460F5j15qnm5R6J88j28j51N9K2p0K0k7R4O2p9nP6Q8j35q0M8N6J42j23j32J41r9J88j89j20
-1429a66Q9jrQ6m2%K46j26k11P9J78k15m4J18O9o7j11o5J2M9Q7Q0r2M7R1K06J24j86l32j23
-1399b29K65K99k20j50K2O1J25l5o0j88J11k26L93l9j13p7p2J9N3M0N4p3q0J21O3J4J82k1
-1371B39l34K27k1j31K37J49p7l27Lr5J35M7Q0O1j25j44M6K45Oj95j71L07l2j40k0R7p5N4
-1343D6R7j4J55p3k76N5O7j73K00p1L0j30L38j44q5j84Q3l9QJ40lR3k78L02O6j99mJ23N7r0
-1313I7P7J07j11J1k42l7R8J92J06R1l58m1M3P8J44K4J53k64j11J10m3p0R3o5j31Pj41P7j0
-1284a16R2j9n0j4JJ6J13r8O6k6m3j24K73q5j60J40Q2N5m1j45K53jj57l3J35j39j06M0R1m4
-1254d4p8N3J81K2j78r4K6j6j1R8K9J7Q0MJ0K7K5l0R9j87J0j95J18l9J35N5j46O2O3K5n2k30
-1222a61J11O1j20l8J53P1k9K22m2k43O3j10j37K48M4o1J83j43j67J13j50J93J02l05k7N2
-1196a17N9J82j62j35K7LK12K6j20m7j00Q6K22j95m2Q9J64p7q7J31K6n1r3j4l9K51O4J51m6
-1167C68j07n8j70K47n5j50p1n3j03Q5R6j6k0j47K46j6lj78J56N4o8ro9J3m8j5J45O6j46R4
-1137F8N6j29p6J98l17L29k20q5L21J91l94q2jJ03K27L3k00j82l4P0K56J1k3r7j92J15O7O2
-1109G5jk01N6j09Q8j0K01jj98j45J30M0k8P7jK31k09q2J94Nk20J79j41M7o6R3J28K06j66
-1080A72l1Rj33o8K49K2j01k57n1J10j0QJM2R1K5m9j02O9J6q0J25r1n4J0J02j32N2j8k2Q5
-1049a1o9J1J62j45J64k2ok57L0J89J69j19K0RK4J6j54k1j89K48K25o0o0J42k66J42j43j05
-1021g6J54k8Ol6M1j9J32K1k91J1N4kJ38m2j53M3J44o8J66j02j16q1J0K3q7Q7K85k1k46r1
-991a44J45J04m2q4nPj68N0N3J09p2J60k5j22O5J83k0p1k29LO6K26J43n41L28J2j20j94M0
-962a43j13Q7J74r1P5J13n1J40k34J07J31k39J59J44k05k43L5m5K1J80K68m7l87M2K10K16
-936C04j06K4j54n2q2p3K6Q7L6m7Q7l0j69j9J45J2N3O7R0j17j28M4O2l1Qj03n7Q8J70j1j58
-905c4Qr4M2L38J2l20J82J17n0o1j24j50J08l7J24l2q9L11j95j75P3m0O4n1q5J52K6r6O9p1
-875g8n6J13N5j32m6N6J38k64K04K07j24j95JJ76lj05P1l2j79J35Q1L0j08n0L3LJ7M7l7P0
-845B8l6o4Q1n3J30K64n8j20q6Q3j53j22O9Q3m7m8J32j34J37N8K40r3m07R1pr1J62n2N8l2
-815A3n4n0n9K70M6j84j06J60P7j67j54J11J8j05K6J39J49j36J7M8j26J55K02q1l20O9J46
-788A04l08K11J67j74P4K7k56R6j17j9J45K09j52j95J77P9j99JlM7M9n8J17J1N0J38J0m5k40
-759e4l3Nl8J1J34j8M4n7m1J32k74L33r8o9p0qL4r6J30J6l1l3j23J96K42r4k47O2K7O7R2q1
-727F0k08K33P9j81p1J52R9p8n5K5r7k6o4J44O0J15j79P0L4j83J74Kj6K8j69rj3m3J44l5j0
-696a8k3l1o4O3J33p2j52O1m5M7j10R0N2J41K49o8j15K00o7k22r9L1j63KL2J56L0N5K51j48
-666A96o4l9j49J52l1k1J45j42L1j43p1K78K76q7r5k56j47J8P4K8L1l3j09m9P9r4K53n5j9
-637d3l5j05Q5k9J85J5n5j47P9R0j04M1l9R79m89l82L9j13j63J68K9K3Pk2J38j45p1K06j4
-608A28j97L01L17j10m32j24J178L780l67l498p94k60N61K64j74m20j07k15J508N833r99n672
-586E01p8m32j26L45j58k3R5j32j13JK75j43P1J53k55m2L6P7J74j14j09kO2P0j45Qn2L5m1
-557f2n2J03K5j60k0J2J07J67j50m2J22l6j63L15Q2j71j31j20J35K1K38qj75n1j24L9m3L9
-529a03R8p2j1M8j2O1m0N0p7j18M4J81l6q4K20j67N0M9j53J7j25O7J94j70O9j27J2R3q9k8
-499a59K16j1r5J47m9r7J47J7j97j0J6J81O3q7j29J9Q6J92j25r6J23j22j25K65J42k48j34
-472g0PQ6J38j70k9N9qK52p0k18K3L0J4j08K0J37Q3j61n0L0J09j21j16J15J10M7j37j94J06
-443h6j0j11M0J88K53N6l25n6P8j3Q4l4r4j91K37r1J08Jj43j17K96L7l5o2j33K75O4k31oJ16
-413I5j25K6M4P6K40o4j81m0q9j08Q5K10p9k75J98J10j3L6l3q1k1k08K49k7M4m4J4j17J31
-384E3M3m5Q2j42j71K82ko2k4R4j53L1k8N9o3J03R3j93K5Q2M9RJ89l43m6l8N1j57L00J36r
-353B05j18jQ9j49k3p0l3o8L8j8J08l3K5R5n1L0K8o5j7j42K23R8l09k5L59K46k53j54J39L3
-323A87O9J49Q9k99k13k0p8P0J69k41L2J40n3o9P8j03Qp1K41K13j06q1J32m5k14J17q5J9j64
-294a29J05J6j70J48J20K6J3k14R9O9K03j75r1N4on4O8N2q0l3o5K9J6n9J51k95J72J14K3j51
-264d4m5L5J52j8ln2J32n5j80l8N6O4j29J15m1J3l6L36J92k29l86R6J87n2k35K13rJ1j46j86
-234b82M3l5O4Q4O3p6P0J65j15m3K7L1j07K61o7r2j57J34%K1J14Q3p5j58M09r2k25j83J46
-205HJ05j10J89m4r3kr0j04R8j23K37j31M1K0J47J34k14r5o8N8J01j18K8j51J40O5M1o3j19
-176a13M9J88oL4l0p1j54P0M1Nq6J5J33j34R2O1l8J59L9q7J14K03k35l51J14n0K26N8j64q0
-146Bj35n5Q6J93r2K1j34m1j7R1J69j31j05L6K12j1k09K6M1o1J79j61k9J75o1k6L1J81p1l3
-116G1O1j49l9mP3j44J37J87l48K06q8j6m4J22J48j66O4L7l0q9j01o4J05jn8Q2L4K3P3n7m5
-85b0l8J21N5m3j71o6K02N2k10j8R0oJ05o5k7O6jK2O8j45j46n0J95lp7P2p0J4K05J99j63k10
-53f3n9K18j55L40r3j36N2R2l03J87Rj33p4K39j7j11j25N8K58j3j05j79J71O8l40L52k49j9
-25a30J2n8O3j11K31l4L8j48J96J22j42r4O9J7j33J99q3j1R5J26Q1k13j44N1J14k3k24j04
2b38J09L9Q4r9l9K00K19O8K1j80k7r8q9j9oj2M7P1O9Jn0M8p5j93R2L22j99j7K3n8
32A4
##PAGE=	F1=23308.211734119166067
##FIRST=	24596.97802734375,	7686.668670654296875,	1.3728591203689575195
##DATATABLE=	(F2++(Y..Y)), PROFILE
-2014A72n1M1k8k06kJ33Q5k50J35J06q9n1R8n0o9j62J11J73o4j94L2j1J69j04K0K4j45N5r4
-1985b16J43J39j30P0K35l2j17j44l6K99K18j82k84L4R5j71p6J88O0L4J10l2k49j76J80LO
-1958c1J38j13r9J8K10N2k31kO3q6MK02p7OJ78k95J20M1K7p3p4P5j14Q7K15j33r5p0r7N0J14
-1927A0N1k54J92J18j83R2J41k7MQ1j85j41K68j39q3k5j7K04q0j63J59pj46J17q1k0l2O5J20
-1898C9j23O4l9J20j79%R0j19O6J70k0n3j9q9q3nO2m8O2MK97L71l58k59P2L5J41j31J1J31
-1868B10l13L63j38j2q8o1p1J9K02Mj73n0PJ28m8l4R3M1Rj60j00K38L8k04L1k0j2Q5j54MK67
-1837A01L0l02K60M4k08M0Q9j90N7K42K04j05l9j37k35O4R2m1K90J28k31j82J12j9j82N0J05
-1810C7O2p1%j75O2L44J2l30L2K47R6R1J0k48k62J20l6j09o5O2P3M3j46J29m5J23L5q0J07
-1781A18Q0k58J53j50J07J33j85p8k5KJ21Q9k6k02P0Qn1J17J04o6p4K5j45J39m6J39J03r7
-1753A05%j8j56J04L9q0j06J84qj41K4j9q0O4N9L5K12l78L24r4p2o2J79j1J37k16j20J02j52
-1724a45N7J75j44j26P3l7L1l2Q4K2k7L8K46l00jk4j24J09K20j5r3J45j03j12j8J10Q9L3j66
-1695c5j11L3J10Nj21J36K21k38j53K83r8k02J48r9R8Q8j49q2J68K60k1j68j03j5n3O9j1L8
-1667bL8pj82L83k68J88k12R1J44k45n5J74Jo3k7K40R1j08j31j38J83Q1R9k20k23M8J2M2q9
-1638a55j05J47J4O2J59P6j99q6j0n5J6R4O5J02l8q9l7P0J35j24j01Q4l5p4n3L6Q7J34M3k3
-1608A40O4j11j39R8J69k3Oj51j48J38j29m9L8K15k4k17R8j19J30J50l8j3R9j33K20J5j59
-1581A27o1j76K13kk06R2P3L5l2l5n8j09K0J34j7p8L9J03J07j20j54m5J01K57k4l25K65L27
-1553D51j82l74J19j27K5J45o5j13P6M3j66K33O7k69M8m2J68Q8j89J03l2j10n0O1p8J25Nj23
-1525a63Q7J35o4P5r3p9P4n5j3n6N4K34r6j34l3J28rnq4j9K01j50J44M1k14J24K88N6l05j15
-1495d6J49n3j85K54p6j13J59l9k1m5qJ89J0q3p9N1O6k6r6r7M1J36j11q4R3J24o4j31J31r4
-1465d8L9p6J95J41j93k06J6mRJ37J04j77j38J11L3p6L7j0P1N7m8J4P2M7j35o0R3N6J73j15
-1435A19j18O2p3J97k60j18Q2J6J5J07q9N6K53j45j53M5J10j63k3J13R1r3j42l4M0Q2J5O2
-1407E4j04L6J52K24O1k29l42j8K87L26k30l53J00J13R0o3J0k40J93k35L26m4r5p7o1L4K5
-1380f0N4L0j09MP9j6R2K35p0m23L42o6j13K22J17n8k94rj22J30Q8J56J24j93k38R6K47l7
-1352B08j59k40L32n6k07OJ77k9N2N0l4J75n1k69mJ04j64K19o0N7j50L45j89j34j45J34l9
-1325g1p7J70j27J08k32L50R8j98k0O8L0o5R8J66o4n0l11M7J18J94K13M5m25o3M4J16J46j5
-1297B93J9l11l5K00r1J8O1j20j16M1j33P6J5r1J29M4j26J14o4J15k1l8l8qj37L53n7j81J03
-1268A4M0J37k9k06J90J2j90j8J99j96j57Q6J34k5r9L6J36Oj59o1oO0rJ15M6n9lQ2N8Ok5q9
-1236B6J57j04l4j64K23r4Q1M8j57J0K4P8k5k31J36L8j08pJ25%J5K14j16k14J25j18j02K31
-1208E7P3r5J91j63k00R0j5M0R2k48rL4J85J78k64j09K2j2K23J1j01K0j14K2K26j95j7N3P6
-1179E1l2J7J49k8j09n5L3r7K33L3J61J5j12n3k17K32j6l2j39n4j18N5Q6M0rk46K12R7N9k38
-1149h2J36P5q9p0KL1o3o1J05J19j22O8L3j19o2K53l12K16k44J21K45J86l50j31PJ06K07M9
-1121B54j49j83n1OK38L7P7j09l55J50P8J64K5k89Pr1J12k8K38j0k02k03J66J15l3M6r4K56
-1093A72j98m3J70l7q9J55j75j0PJ29R4K49j51j08n3q8p4K30j6j41k04Q9L5j25K2M7R2P8N0
-1064A07n7k8K8j08N8O8q5o5j0J22j68pQ0n9J35o0j31K42q1M8j4M0k57R5J66J52j30J00k9
-1035A52k5L7j26j10j00J97J67k4l4J48k58O5r8m8R6r6j0K0Qj2J86O9l14o8L5J17J22p1j35
-1006a10N8J64j02J67q2j78n5N2k7n8J57K50m9k69n3J32J26l0j45KP7k11J01n0J32j7J14l
-978I3p0jJ74J9j03k61O1L6K21N8l53L25j05j45q9oq0J5K04n9J6R3j5J51j77p3J90k03J95
-949A11R8k15k28R1o8L4J26K77L4l11l7J66J67j12M9j39K2k4k22J01Q0L5k4N9p9j67j9J57
-921c8J7K6N8J04p3j11K3J8l8J1k5K5QJ37k7j46O1j65L6K65j3k19K40L1p4o7j46N2K5l8J36
-890I3qj18L05k07k14O7n8J44J2j37P7J1oP3q8M0J19l3j45p1O9J14k16R1J91r0j62P9J64q
-860H8j25R0m6j77Q7P0M1j05k6K7j2M1Q9r3J86r9p5J16r6J03K24mo0j61J25j89r8J63N3j41
-830dn6P5q4J56M1K70o7m51J22J7q8R4r7J24m2n5m2KK46M4r1q4P6J0k00n3j9R4j75Q6J11K00
-798A60p1q6Q0j44J40K20p6l40L4J44k49K15J13j98J11K9k84Q9l6J4O7K30j25k11J94M1j48
-771h7q1R9M4k3l7R4O2J60O4p7q3j76l2l1J0l5Q4M8Q8m3n7J31k99L45j07j34o6K2Q2j17J59
-740GK7j05k4o7J23K59m0l84J37J14R0Q0j22k53J61P9j64O9J44J3p9J1K9j38k0KO3P3J34j36
-710H3kK1k45J67j4j3J08j67K8m7p2J12l8J5Q6oj05O2J24j24j44O6k2K4l0J06Q9J08K10j37
-680B43j47K03j07j34j02p1p3J8k6J67O5Q3K17j71n8j5j58J47ml6P4j24O6k08L9K41K63r6
-652B96q0k23j64L1L3k3L3N4k0o9j7m0J14J8rl2k0l2oK65L8j15j57J0R9j26J2J33R28n01m26
-621DK4p7j44J89R6j68K4J24J13k61l1J96j2r7L32K67o4l71k20J099L983k30l832n03k92K66
-595D15k30K72l05j04j91J607O576j772n581l08k23r4J12k25R0J54j79j83Q9K74j58J6J21
-572A73k32O0J8J7J75q1j19J4P8J9j84R5r2N4p1j2J12L3j55n5pR3J92j85rN8K0j48K93N1j83
-541B2l9j50N2J43J22K3q3j35r8K1k9J5J23l9j9O5m4l3p6J42p7j29Q5K32j2k30K44j77K18
-512A37j0j91K3j62O5J97j74P6j04K2M1o8n8K27K4rJ00p1J0kj3j93M7J3K51L7j30j15J4J00
-482H4K29j06j25J19r5k35K88Q5j62j57mQ7J04j29Oj6m0K91j09k51J13J10K5j60k5J75J12
-455B14j91q4Q6J09j73n6J47J03k8j58j76J18l7p9MJ72K91N9l84M2L7l2Q4l6r3q0K16j27Q9
-426C7K5j31r9K56jn4p1p4K25J30k38m3J40j32R2N5J5J53m9j44q8n9q6J09K25j37j31J61N7
-397A43j3K4n5p2k5j29K13j8J4p8J76j19p2J22o5O2j33n4J80l0j7J3k1k13J47j00J23n0O4
-368A7J26k13K4J81O3o6J02k51rj67N1p0K70J93k1j29M8Q5k52N0n3j9n3k8k5J44Jj0P4j2m7
-337DM7q4L3j20Q1J25k17l6K93K16k54j21J72K5Q6J18K5k89j47Mn3j6J75j50j5J37pj19J16
-308B9n2j6j24K64J87j60j28J92J0k40N9j7N7j58N1K5j67J36J12L0jj91J19J8K88k14j09O3
-280F3rp7P8M2q1j1m0J0K9j8J22k46J22J52L8j88q7O4J69r5l5LJ55m7k27Qm3L2R4J5k6op5
-247a15M26K25k66m00N3J75k2k48K24o3k2m8j31PK7K2M2L2j21O9J88m9ML7Jk01L31o5j51p2
-217a11J32J4l6J18O6q3j42M03r6l04j70J96J33l2J16q3k9lm4m5Kj45K00p7P8j21K02O2k03
-188bo4k1N3J38j13k5j31J11J05R9j21j35P1K16J3M0M3p9j94K9J7k5j28K6J72j66J39P9q3
-159F4K14L9j36R2K17k06l29k3j03L26Q3j55j36j35m9J71J57j16N8q5m6l5Q7J61j93q1mJ88
-131B5%j79j7J2N2J77j57nJ00r3P7L6J46q8q2R8j15l9n0L0j01J37J34k55K48j15ll6O0J72
-101A69j33O1K9j7j26j6j47J07j1l0P4l7Q1N2k0j17J1J58J0n4k00l6K01J10j82m1J09n5O1
-72A1r0J8R0NN3L9j82j56j4K05pm4Q9o9n8J95K21j88j68q9K25j65L01j23j11M5J43k97K68
-43A47O0j93j76K62k2j89o8J32K62k9j55j40J70J12l10K91k38q3L7j7N0o2J07l3J01j27K53
-16A42J03k26j36P4k0qJ82q7J2J01J26J12k51j67J20N7j38j91l1M5J02J01o0n3J55K00P9M1
11C84k05k6o5q2ok0J6k0N3J46J2j30L4L0j64o4K94j56J0J7o9
32a1
##PAGE=	F1=23283.89538896398517
##FIRST=	24596.97802734375,	7686.668670654296875,	1.6097549200057983398
##DATATABLE=	(F2++(Y..Y)), PROFILE
-2014B01p5m2lj66K0J69Q6k81K18J7j17r6R1N5k2k02J15K64j26k85J37j6j5n3L6n0lM7r7J40
-1984e3N0l1O3J33n1j27j08Q4L19J56k22k70RJ12j39p3J30J7M8J15J2j97j34J56k5N5J23j66
-1956a4j11J5K67L8j96L3M5j11nJ97o6r3J64k47J48M6J3q7r4N6j36J37K24j25q1n0j02m2J31
-1927d6J58k82J18J46j36JJ41j2M3J50j91j96K66k01k3p5K8J72o8p2J69pj78O2p5j7j5J25
-1899a5M3j16M4L5P8j44K6L6p9nJ62%LJ2o8j19Rl0j8N3K2K31L69l21k53Q8k8J10n9NN7k20
-1867i2L62j11j15q4k6o8rK52m6j20l7JR6Oo1L2M8J1j79j0K31j3k19J00k8J8J20j79K4J16
-1837B0J3j04K00M2k02j3Q6n2N3J15J41k8o5k10j52O2J27j05L15J22j95k15Q3j6j52R3P8J02
-1809A43j22Jj42JL65M3l30K0K48J03O1K5k55l05K59l0j81n6L3N4Q1j95J44k5J65N5p0P5N7
-1780B22k77J09j05J10N5j40q7j8M3P3Q7q4j32J14L0o5N1J82o4q4l4j41J24l3K09J41j36j6
-1752A34j09j22J36J3q3q9K18o3j82J08j9J2r1J13J5K31l79L16m3r3j06K15o3J07k10k5O5
-1725Fj66J18J52j45j01L8o3J24j4M1j4n0R3K93l05k09O3JJ0K18O2j24J6o3j4l5K7J14M4j12
-1695Er3j0J26m3j20J75K25k41j82K95j48r3R8q1R3J25j33k01K30L07l3k04j07j22P1rKN7
-1667a1Q7m2j90M93k53P4j95N9J38k59L1J5M5K7j17K34J05j07j97K9Q8L8J21j83k25J14K2
-1640e9Rj33m0J29m8P4K17J0k10j1N1o0k1J02O2P3o7r9m3J73J57j77j59R7l6o8l0M3J12J12
-1610A60J6k3O6j28j30J14J72r2o1j02j02K02p0j52J6J67kj60k8J1L2J56L3q1J89m4J77k6
-1582C10j82r7j28K14n6k01L5J70M6k8r2n9p2N9P1n9r2J31J19R2j75j26o8O6K64p8k43L07
-1554A28K80k82j73J18j83K9J12k3j60K04L8k73J83qp7L8k0J48O2k29J41j1p5n0J32j77O6
-1527f2k8J6K7J22r2P5j05j16Q7j6M5rPJ89j14j44l8J25j5k9l9JJ87j65J43Q8j99J64K58P5
-1497D38l17j10R5m3k11K33q0M5Q1r1Rk0j15J71Q2m9j47J6J07j8r5m7n8J07q4N5M2MK4j44
-1467a20J59o0P0r9J70J20k05k68J47p1pJ65%j29j01Q0N5Qj1lL9L2j6M2N2jq5q4J24N3K07
-1436B63q9p4k9l9J73l05q7M5K8L5J13j35J28K26j36r2JL2q6j9J13J15j01j62pP0J08n3J2
-1407D8q0nJ85K37Lk45k45L7K64L06k24m46R1J40N5l7P1l07K59k03K31m7n6q0o3O4L0K3Kj35
-1377a27Q5N1j15J53K59j22k86K81j39o7J70O5l6k20no8N5J05K22J85k53l14J23K49o6j26
-1351E9k78L10q0j96L4J81K7M1ln3J74nk17j07J41j24K12l8O3j26L20k25j38j55J83k3j73
-1324a96K17k14J33j10K58J37j50n0k1J5n0J08K24l2j30l64J86J30K00K47l1m46o4K6J54J55
-1298C32o6j03k12m4K46j42J11K7j89k8K9j59R9Q7OL9L3k05J90j22J02M3o9p8L7q6K92%j78
-1269hN7%J84lk50J14J2k17O7K63k57j06J08N8j9j09L0J04J3j44n8L7P1QJ23M4j30r6J40J07
-1239A43j5m4j25J57k4n6l5K77j86j8L5j44k5n6J49L2k03J33K9j02K3J01q1M4J83j66j50J47
-1211B3q7q4J88Q8r0J82j48k04J7J01n7J01j86m5J41K04J21l35q9K3j1K02j0l0P1j39mJ54
-1183I7j75J4J3kPJ09J65p4j68j3Q4j33J66J1J99R0j26q0k45K05P0P0k09r4j30L9O3J19j3
-1154E9k31M6K22J23k85J22J00o4j37L4L1n4o3O6J08r2M1Nj08l0K71k94J02p1J64J44J61k84
-1126H6j73J1R7J65N8r1j65n5j0J70N2J53q3m34J09M9K48P3l35l5q2J24m9K51Mj86k56K03
-1098a01J83l1nk01K69j69j9J34r5J08J26k13r6J14J36N8K91j26j98j07j6j14J86n9j67n5
-1072a67J57j6j62M8j1J08P1P0n0O1k1j79J68j0q6q9K6J43j15j99J77p3J70k1k59K83Po8j2
-1043d9O9k45J85Q9J32j29J64o4n6O8j31j65k5J36Q7K0OJ34k32On9QN1o7p7J4j4L0K08J01
-1013A95k70j12OJ67Q6q3j15P4J57j44J55k4k35m1Q8o5mJ86K07p2l04rJ21J39J8j75k7J36
-985E5k04J09p3R4J0P0K1k2o9J77O1j44k86J22KK07k2j08K40k16j58M6n6o6JJ92lJ4M4m8J49
-954A39j05j67J34j38K24M9j88j09K5p5N7P6K21J24k10p9R1R6j30J15j10M3K9l23J48P9M6
-927F2MJ8j58p5mJ09JrP6J13k7q3Nn0m9N0J10K4q0Q6m7j11J05j30m6J92o6j18K77m9q0m0j19
-894a09J83o0k8J22J5j14K46j86k49P8j00K07P9j49j6QN2N2r3J39J14j09j37r5Q9O3j46k3
-866a67J65n3j06J47J23oj25J11n3j74L4N6K3j07M3Qk3M1J37j55L03j55r3J48q9K9J85M6M
-837B97k30J34j84n1K22M2k52o9N1NJ20KK68k0m44J35K1p3J6j11J84o7n4j1P7K05L5j6p0J3
-807A75m3k31K7r7J03j44R4N4K26lj74J08j12R0J88j03l03L5J32k08K08O6k15J51K8j76M8
-780g6NnpK37j16j70K00l0m5j50J45M9j13qP8J07K38J1j51j16q2j3j10L9k7j9J26J25k6q4
-750A2J10k82L05r6j57p0N1J14j38J90M7j57j6n6M7K84J6l89J21J68R4M8j36k56O4R7j40K19
-722I4J09p8r0P0J2j49MN3K5N4J36j02q5K2k97J89k4J5K05k33L0m9%O2k3k1J26K9j20N6J04
-691A24j63j19P4lj6N8J05J08O0J52j68j61J88j47l0o2j69P1k7p8J27Q6J18J69j73m1J5j34
-663c6J11kp7Rr3J13k41J84J49K10q5n7j87j82M5j1n4J5J51O0o2n3l8l3Q2k2K2L3j01l4L24
-632A40P3j78j23j12J14j4j5K20P17m72l98K1rj16J51J67k30l4K53O7l32n3J95npL40J92l8
-604E14k96k19Q37L122jl117j92l16r0j32L11k09j68j28J495N634j926m360m23m8p0nl51J84
-580D6J97k04j20P5J99j50k0R1j41Q8K5l4J63n0j19J4M6l1j76J64j23O7p1J0J08M0j29o0l9
-551a34N0J68j98O7m3Q0j32K76M1j85O7q4MJ07RL6j4k00n6Kk3J7J31j7j4Q0q4k8j44J58n9
-520a22q6P8K14K9l02K53j85L33o5j85J2j86M0K08j89J02o5M2l0l9r2J93M7Q9M5n9O2j09m0
-491gj68R2rL15Kj79p0NO8K60m8j28J06l8k68J85K7n3j83K2N6Q1n4j5n4q5L25j59k16J70J36
-460A16K9j89k4J95J12k33r8J46R8k12j2J96J19j14j92j67J29n4j6lJ24K88O1l39J02m8l9
-433b5P6p8n2nJ98j53P3J1j12q8K77m4r3j00J9J26J96k14n6J90j23R2N8m3R1k1j46j36j7p5
-403a74J41K22j88J4J16K7j4k3r0l1ml9J50kj3n8K56j00k54J98j00J5r0L8P7o8N5J20o7k45
-373a31J07j30J33m4J4J79j22M6J30P6j33nj17M7k47K5NJ99K31k8j45P7Q9l04J32k7L3j01
-345a1j11j3J27L2k1O9J8j04O3j10Q0r4m6J33j43l0K24J72k48m6J72OR3Q9m7k60o6K2j4o8
-315a32J44m7k6R3M1j13J55m3m9j15K40J36k22j77K58M0k38NP4O4j66L5j0j49J13Q7N5J0j67
-286a04R6ML36k39j00M3k5j03Q6L0o3L0k1j3M0K9Q5j94M1J98O6k24j34J33J94r8j64N2J72
-257A53l1k77J38j73J0K26k8k0nj43M72K44k75l99oJ72L2k45K14p0j8jj05LN2l9j6J5p3Q2
-227a11J52KL2K1l4k17L22l3j58K2O6J3r6J46K0r8j07L71q8l40m6J27J71M7J1j29M4NLlo7
-196D8j65J32MJ41k90K45J6j37q0OK6J64q0n2j02N6J52J40j82j21R1K51J2K3J11q1k17l0k3
-167E8m4j49L1J88j86K04Q4j27K64L7k00N0K21j18k75j15oK18R5j44j49j07K4J30R4j37Q6
-140B7j5L2r0K3J28k32n3k1J43kj62M6p4K20J14j62J6K0pJ20j2J10r4j33J47q6m6q1k5n8J04
-109a03Q8j42K64j24j3J2J1J62j23P3L8j3j50M1j97J13po3P2p5J51K7qj79P6J61m3n5j57n2
-79b15J77J55j45l6J08j08qr8O7P9K4Q8Pj90j51J03J51k4j5J25p6n2O8K34j95j26q5K10j59
-50h7K34j16l1k1K02k77K72J04k20k21K24k1k28J05K4K37K6j98p8J55J57k64J73k08j37Q1
-24a13J7J7Nk6K9J07j43K96P6k69j57J02p7R1J53o3K8P2J08J56k56k01J68J4k10j23P7jK5
4i8J19lk8R8J59O0N3k06k9j2r8NnL1q6M3J90J8j89J9J17j17j67K27r9L0K8r9
32c9
##PAGE=	F1=23259.579043808804272
##FIRST=	24596.97802734375,	7686.668670654296875,	1.8039683103561401367
##DATATABLE=	(F2++(Y..Y)), PROFILE
-2014B26q2j31Rj32M6K07J01k38J99o8j31r0O4J41J0k35J42L07j62l06J53k7j50K0Kn3M4R4
-1986d0j04Q7J1P6M2N1r0j56n1J78L25Q6k69k33j4J41j12p0N8j6O4J37O1j70o6J08n1Q6J26
-1957A95j82j62P1K85j2j55L8J5j07oJ49rj29J26k33J94L6lr4j20M8j43J65J97j00o3ro4j30
-1928b02Q5K21k31N9J58j04p8J09OP3J95j95j81K43k51P2j39M1J33l9OJ47Kj89Jm9l7J1J54
-1899B1m5k8nP1M8p1kk6j1n2J07M7O0K0n3n9o8q3J8J9L6J56L17k75k12J27n5M4j8L8jj27L09
-1866B47o3j55j09Mq5k4K79r7l7n9nO5Q4m2q1N6L7k08J07K10m6k24J09m9N9J42j78NL0j1N1
-1835A2J21L6j64n2P5M7O6mP3M7n7k93J0k1J50j77L46J13j39k32L5J4r6Q2L8J35j40j3j24
-1806a12m2L55Q3l09j1K23R0RN6k03k25K65m8k50J8L5lQ8j63J16j0K02M5p6O7K3k93R0j2M9
-1776E7k2j06jK2oJ8P5j14m1J03N0o7l1K27o8p7o3j21J04j5K31J64j70l1j83R1L3n8p6j3J84
-1745I6j25k14K34m6J07j54O4j7K50l46K83K0j09j46K13q4L7j67N7K2j40J68J42j31j33Kj7
-1718a34J60J2On0p4J16L54k75j69M8m9o5J77J22j28j21j9O9k5o7J65N6p5p9m9J45q1j02J64
-1689C2K12k19k09K80j74PP1o6M7J40r6k55K96L43o3k46j00j56J49j16J6Q9J06p6p3M65k39
-1662A65k0j76L0J30k27P7j31Q7J11k08K10J02j01k52K15j6nJ19j22j82J43J5kj07j7P4m0
-1635a28NK61k9j46K3O2n4l7J19K0M2p7r5j5K31J47k12k18J10l0p5LQ4J36R2m6l0N8j06j22
-1605b7J19J80j59j46n8k9K42m0k21kJ13L1p3p6L4J3J22K4r2K70K4J08o9j82j07p4J71q2j77
-1576a63L1J95M4l3j60N6k9K3K2p5j15J56J24O9k23j5j31O3K14r5j3J91J88k85J0L9k06L1
-1548h7N8M1j60K75L1k79K9K0J23o0j4J44L0k60J86kl9k4J65k42Jq7J53j0R5j11O5j01j29
-1519a89Q5k6J10N9k9J26j25j59j0Q4k2k3K2j6J45j79J24J37j40J60K04R7k63q6K4n3k14K02
-1491D5pJ15j8j35K2K8k16J67J77k8k02j5J11j0p4l0j24Q5J3J66j1j75R1j10J77l1Q9j10J10
-1462A00R0j83k10J96n2j16J36j03O8j40K0N8Q3k8Kkj0J5P5J5m0K2j68J37O3K30m9rj13k8
-1432E9J27l14k2k4L5N0J03j53J91J80j12n0m0m6j0j8J24J39r5j63J4R2J25j11o4k5m4J64
-1404A12K40m2k36j18P4K23K43j98l41o2J37J1L2J23l86L03j35J38n4j4q6p9R5O0k8j8j53
-1377a59J40N2k04J84K55j58j18J98k06oQ1Kj6j17LpoQ1K75K39k93l54J08K52p2r7k43K11
-1349B5r8m1K3Q0P7K2n9o2J51O3j42k24J66o2J92j4M3o3K82k37j00k05K00J1k40K58r2Q0r3
-1320e9J22J78q1r8j15K4o2J19K72l0k16k20J90J31J94K13j13m17l2mJ58J65j16j75pj68K56
-1293A09j73K11pk58J05j1j68Q3J65R1m0j0k31K14j51Q7Q5l8j23O4k8J68P1j51Ml4J91J1k54
-1264a8N1Lj72J36K73k91o4J19k6j1j16L9P1L8j45m5J27L5K8J16K9j82j25J15J61l1o0j18
-1236f3J14N1n9R2K87k72j22J9j17j2r5J33J13j84J33L0j05N0P6j59O9J65j36r4Q2l7q4J32
-1208GR6o7J55j13j86k6J47q3J09j79mJ75K00N5l63p8J9J4J55k0O4Q3j65oM7j42M6j8o3L5
-1178a06J71J79j05k15L2J20j03L1j1K60J43j39j24k46J72J87J24k52j50j40K6L7K02k2j58
-1153h7j25K97J71l12J21J04j2j44j5K0k4l3L9O3p1J3k6j00K7K48k68lJ28J72P1J13k25k04
-1125f2K5P6J05O3l1j44m6qR7N5J92m4m37N4l4L11J27l51n3p5J33q1K45K1j41k87J85K42k3
-1096A14l7k09J73j33j3J08j73L29J11k49j93K39J11K4L27q3k70j71M4j59J23j01j53J60J24
-1071D3l9q8K2j08Q2O8P8l1J52p5j30J81r7r6j16R0J56m2k53Q8m9J88K6k14J47R8j02k8L6
-1042a3j44J97l3J23j08J98r0o7R6j39j15k1M4jO2M7J00j87k3m0N6L4M8o6j01l7O8J66J11
-1013A65j86r0L7P3P1o8j17O2J34j79J22O0k33p4J10o4L1J92J62q4l29K3J01J34P6j66p5J73
-985F1k00J33p2M6J0L8L4J1j19K03Q8j93k42J22k1J82q6J13J32l06r9J33j03o9J9J57O6O9
-957A07J8j41J06n3q0n9p0K08J6r7o6l0o4Q2P3J04K03j08j29J9L7j45K12q6K3N8l44J58P5
-928B7N7L7j1j75J7l7N3m6k0J03J02Om0mj31o4J13K17J6j61K9q2l3J13p1j07J44j23n9K76
-898A46j05o3Lj4J88j25k1J01L2j03J69j36k66J12j25J87J47j39r8K1O6K1r3K16J04j56j01
-871c2j21J40j4q4m1P5l4j3J60O7kj16J36m6j72j9M1k5r2J26k3j1MJ78k11L96j90j07J72o2
-841H0n9J49Q0O6k72J15j41qK49M6l57r3J13N5M0l6K46K6m03J44J3n2o4n4J84q8n6M5J42J55
-811B65K7L3p0l0p6k46O8r1K3l5O1pK16M8k26J29m5L8J09j52k36Q7J09j96K04L1k28J88J6
-782A4n9P8k7m1n8K26j26r0J84j02N3j91J59N7j73MP2J31K89k1k09j34K0pj83K3K8j28J87
-753b4J51j3j03P7k20K03o7j28l0L8J06j60K21P5j60l6n0n1L18O8l09M6J86Q4Pj20k38k3J51
-724ar3K45Q6j20j03J05l5j21L4Q3J6K4J26q3j78M4k98K59nL8K03l15Rj1Q6O5j1q6R6O0j12
-693GN4P2j77j06J01Po3J27P5J11K5R3j59j47J56j90P6k4j35R5n7j05L0R6J56J24j66k2L9
-664I3r8P9k4j38J1r6J50j74K26P9J38p1l1j56j90M8j2K5o6J70J20n7l4o5q3O3n4Q6N2r9p2
-633a80L34J04k32o5j37NJ67J3J81M22m11l15L4N9j01J04K18j56l3K37ol27r0J70j8N4L28
-606C59J14l2k27j77N16J806J47j803L1l05m33k00K74J46k16o2J259L612j374k734m15k27
-584E9q1M68m99J12J86k05l0M9R2j25k4P0o0R7L8p4J34k7j08J0j8p2q5J67j38P6n5J3R2M6
-554A08q5m8o5k5J10j78J67j72J19r7K65O0j84J48j4jK4r2L8L6k47jk4k5N5J06qmQ2j24P9
-523Cr8j3j7nK6J27P7k51K05j94L80j10j44j9j49l4K19j69R7qO6q7l7r7J17L5J86kl0O4j65
-492b7m6m9L8n4L69l0k36j9RkK74L7j03R1J5k90Q9l4N4k10Q5%R2Oq3j5j61L34k02o3J34J06
-460A09J9j97L9K17P7k96q9J75R1k24QK53J54k03k22j13P6m6M4RO6K33O5k25R6j15k5P1j58
-431a11jM6J79j56N2k6l1j37L13o7j29q4P8jK63j88m1K47j03L6O1q2N0j6j57j61M5j04J74
-402e1J96k27J49O6K4k3j00j17L9K6M6P8lk0j0K63r4l57K48j31l3k4P5j5r5J43K28m4k49k7
-372c9p7O2n1m1K44K9O8%P6j78j25M8J00k72K9L9J03K29l6j69Q8J16l19J86J8P9j60j86rQ9
-342e9N2j2P2M6j36P5j41J20o5j51J49j13k1J73J28k36P3J17j5Q2N6j06k20K9M7J2q2Q0N0
-313Dj6L7O5p2J87o4q3o7K06Q7k41j41J96L5k03m6J62M5j77M2n7j18R4L3Q7M6j55N4L7L34
-283C11k30r8lm1q6M8J7k1Q1k1m1M9R0L5j45n4K44J05k50j47J78K23o3k89N3J75rk79K35j49
-253h2k0J60l7nMj94M63K37k50l75n8J58J13k33J77k9j1oq2%N0j04n5L7L6P3N2K7O5j1p0j35
-221a05K41Oj22P2j3lj41K11n5j21p5L23o7l22O3O8K22R1j06j94J08L5M3J2r4j77M2R2J96
-192B30m35K80No6r1Jk9J86k7n6o8k0K11J63k45j02R2K94J0nJ68p5k31r4q1k9j17QJ68k01
-162a56K73P3j53L00M0k70lK17Rk02j39QR5J14j16j24q1O6Q8J2j11Q0M2J04j43m1O7j78m4
-133a73M8L8l4l6N1o9K25N3j79K9n9J41J09o8P2q8j73J95n4n8r0o8mK1K3k4K67j10m8O3%J40
-101A40j53R3N2lj58O5k07J06pj07R0o2J72J0j5k07J21J37r6l4k6p9O6J80j02j9J02j47j02
-72a90l6N3L6M7J27k1j30j57K31Q0m3%J58o9m7p8K38j94q5n0J76j10J55o9L7q9K13k44K39
-43A78J20k20j89J30k4j62J58p6J72J30k21l0J44J84k51P5j51j80J35L6l5R4o0J9R3j92K98
-16A75L3k58j02R7j15J16J32j5L9RP9K00k35k24J80lk36o6J78Kj52J41O1L9O3J01KO7j70p1
13F7N2j33J2K3L4j37L2K03J9k09RJ64o4k26J52k2M1L9j49
32i3
##PAGE=	F1=23235.262698653623374
##FIRST=	24596.97802734375,	7686.668670654296875,	1.7180401086807250977
##DATATABLE=	(F2++(Y..Y)), PROFILE
-2014B15p4k09J2j01O9K43J23j67J28j54j26j2L4J72K4k70J77L15j63k77R3m4j82O3n3R2q5
-1987a57J44q5J2M8J37K3Nr7j34p4J98L31J7l15j72j7J47q3p4pn0R3J71Q8j55KN1p4R5J35
-1957B03j58j89J57K37p7j21Pj2p2K5L1Q0q4P7k45K37Nk3p9j55N5j31J48J40n8m3M1j0j14
-1928a28j2J82j64N8J55q5p4L0kQ9K04j95j08J91k56J48j45nR6kM1J17J3j83l3k8p7L3J58
-1899A8j22J10l0L9K3Qn2p7N1n6J2J02J12Qn5lj26m9Rj3K6Q6K26k30j39J76m8l2rQ1k7k8K23
-1866B14pj24j83L3j13%K51j48N8j03mL1J77nj55L6P0j39Q4K00n6k21P6p6J04J48j49n3J4
-1837d0j4J36L1K5j14o3N5R5Q7r3J5J06j6l19P4p7J58k01L56J10q5k42j2M6o5P4pJ35j13l8
-1807Dj23n4L01J34k65o2J76N9l5R7j15j21K22p8k96J10L6n8P1r3Q6PK25Nr4P3kk99J00N8
-1777F9j5q0j05J03K4l7JO4l3n1O3O1p0j08K43p2n9k9r9O4J3J99J69k04m7k11K90o3j41o3
-1747a24J01J10j97m8J89r2K01j65j2p6K63k82K20Q4j10j62J65o6n5q6R1k1j4J45J11j14j76
-1720a20k9O8J58L4j1q4r4R5L91k19j11K0r8j21J34J56j16k32K3J27j2j42K11P1o4n0p5J62
-1692G2j12r7J43J74j78k16K40j50N3P9o4l1J27m0k17L15L55r8k67r4q4J22j79j2J47R0j08
-1665c0N0M02k37p9j44MJ25j73Q8j69P4J64k66J56P9p8n4J42j21k7R0o4p9J32j5On1j0mj0
-1635i9q4K70m0l3K9M9m8m0J34l9K1n9p4OK30J15k17k66J43k2j12M6J49J66P3j41l6L3n4j03
-1605cJ04J83j99k24j5%K69j5k43J7M6N7j1l4l2L9J02m7l3K87N8L7j09j62r1o0J18p0j27Q3
-1575g5J35L2n2k23K37k1j8J5l7j39O8J26K9k40J34j47Q1O3m0J12J38J32j96pl6k13M2%J15
-1546A5j50L13K2k80k9J88R3j55j3J69Lk96K30j5qmJ68k72k3r8J99l2P8j20J8q0n5P9j17J59
-1516a3J28m2N4j26j71K7L1l1MN6m0R2j81P9J81o2J26J39J20j51n9l1o2k08J68P7J02j02j66
-1487f1K0R4k42J39K52k4k37j5Q7l2n0k8p6J17O1J53n2k71P0k4J80kQ6j16L0N0j34j20J69
-1458B4%j64L7m1J39k41R3J1J19m2J4m3n2M1R3l7m3J35k34Q3J14K23oO7j75n5P0k66L5j01
-1428b02M3N3P6j13K07J34q9l1p3j17N1j7J52J55p6j43K4J00J32j51j50M2m2Q0K23o9k12m
-1400a7J18J69J48j55k35j45J09m5J21J67m52L08m9O9p0J6r5r7J16J00p7l3j53J58P9k31J55
-1373b1K38j45n3J55k17L8l0m3kk2PM6m8J4L13K82l07l33L7K55n5p0j86R8j07J02J3j4J06
-1344E1lj08l8J00J30p4k65J20RJ77lLK0K49k29n7k38J75N7k45K57J6P5j45J0K10k2j47j87
-1315a02N8j00J44K81o1k85K0J34J14J68J41j80l34K9m3J11J67j55j41J25k48J91j69K90l5
-1290A20k81K02n0j11OK03J58j09o2j99J85j50Q4R9K5j60P7K6K1J36j04n3n9J78Rk26Rlk4
-1261e3R5K23k78m4J13p7Pj18N3K4P8j66J1J77J5M3R3J1k12p8J0K22l8r8p8R8R8r7K05K75
-1231E14l33k07Jr4N9N8p8J36j80J72K6j21P9M7k27R5J99n3j30OK0n7K7J04n0J13q0j46RJ05
-1201A4o5R5k09N9J86J86ol47p2JM7J09JJ30O9j88No2j01P5l2j09N5J92J85j15k32Q1J29l8
-1171D3j16n5L21J59j47j58k12J42K94J28k53j68j15o2K3K62l1o4q4J62J78l13J23Q1M2j05
-1145G5q6MJ7mK4L5p1k2n5r5J02J99k34p6K77J76L2N4j85k23N2N2L3O5K6j17l5j1L9N7J87
-1114B92j7m17N1jK17J68l52n1m9J39j24K25K6p3k39J04K49k5m6j41J6p5k9J18j09L54J07
-1087C18k71j93K78N3rL53k6k98k50O7j61N7j08J14Q6M8m4l6Qj41RO5P4JK20j28k4J58j80
-1058D0j18j26J42J50M0k07r5j0J99O3j81L2J73o1m7m9k6J86j71J23o9J99j00o3J16j23m3
-1031b6k8l5Kk2P9M7j26j7n4R8L8J41m0j30l7K9Q9J03r4p8O9j0J04l9j48J7J02j55K7J54j75
-1000a15r5P4OJJ99J21p0k10oqQ4J20j31j14J85j76J47r0J1mK5L6K3j36K50Q9k41j21M1k3
-970a28J52j15K67J7l58Q7R1j32p8K0J22J43J28Ok07L6n0L1r4q2R7NK9r1n3l0R2Q4KK41k6
-939B06j97m2J0j18K85p2j4O1k93J46N7N8P2k3r3L4r1Nj11K5Q7P3K1RLk10q1J74K83K4k31
-908E7j3j31Q8P0k6j20J25j01p9J97j19k1M5O1J48j50j6P9M1j01J10q3k30J27j27J02K12j24
-880B1j51M7O1pj04K38R8j60m8j42K22p3p7J3j7k9N0J41J1j1j09J64k3j71p0L3m6N1M7n4J2
-849h3n7K03k16M09j89j21J88l9j30J17R6J13k70P5p7J8K42N9m20j35K62J9n9n6K23N1l50
-822a27J68jl1j31L4J41r3p0J10J94J08J9O1q2o8r4k39Q4o8o4R3K9n4J65P7k38J41L8OJ2j85
-791f5j82J64P1j74K01J5j80J39j6M5J24p5q5q6J97j34%J36j50J33k12J57O3j65k2P8J20L19
-763D16m2k45j40J08j0k14n0J10n2N8J60j2j03N1j36O6j8q1M2RN7j41K16J00j26p5or1K51
-734A02J07k48nJ86O2k6p7k18o7K09o4J83P8j04j03J13j12n0N2R0J7QJ05p9k77Q8j78K62J8
-705G2L7J40l76j5O3J43R6rj48N2P5q6M9L7j64j13J40Qj08J72J5R4PM8j24j01J21k32J69j4
-675D8o2R3o4j24p9Q8K01J01j62j8M7o5O0m6j81J18j39J07r1K28M4Q1p1j2j30j72J8O1Q8j12
-645a45J21J48n4qq5o5Rp5J21K8o8p2L11J16k70lp7j42K78N4J17J19l14k14N6R4p4N1K39n6
-615A40L8J61j04k82n7J06o8P7K99N0l7j76j17K36P55J40n85J06k59m83J41j23K61k71l6R78
-589H90J624n67j401l02j12R1M37n42m9J25j84O6K3j4q6jO0KJ00L7j09R1j3r5J3q6q0N9J01
-560G8j35P2l2PO7N0l2l4p7j18M9o7J96j40l4m0K52R9j72J79N5ln0j61N6N8k88N1o5J4Q8N1
-528b6j8KO8j51K11p4j24J8N2j2LJ09j71J83j98L67j42q4p1o7p7J72p3K0O4P5j27p0r1R6n1
-497a87K68k4jK6j70lK5mj01L98n0k77j0L9r7K73J24n9O8M8k90M7r9J34k29J56n1J30K4j70
-467f2Q1k21K73k18P6J01M8oj92J43K55L1l78l4J33R8k01mL06J94k82k26o7Qk1Q7K2RJ44P1
-437A68j08O1j42QP9j81l4P9J53j30J8l6J23k36K82o2j21J9K8o8K91j72l8K79o6l7O2q9Rm5
-407I4j56q1O0j45J59J49k51K62J7M8m8j90p5P9N9J14L4o6KM1K26j01l75K60j41p0N3N8r2
-378g6j04K27K96kk60j32j5J0o8j0K00J93P7j47N7j77k35J98J43l06O6Q0K0J77m8j99R5J71
-350B31l24K08P3J09k07k36k6N5N7J8O5P3j44P6j68J51m2j55J28r9k7J21J02j49J09L4l0N7
-322F0Pj38j51J03R0L0q5kJ28pLM4l3K07q2j15lJ74O8j81r4N3qj31r2K19J5j73M7p7q5Q3k0
-289a46P8R4j48J4R8K94j82j32n5n4P0p0m0M7J23m4p7O2J56k9r5j19K60J54k56j08J38K44
-261B77l4l29KJ62Pk06K62j18l5M9l9K5J4k14M25J90j96l22o5J04K16k22J02K9l6qm5j2K2
-232Ej59j6P5Q3N9n9L2J06m4j03k7J71L5p4R5r3l2j41K86j45j51n9K66l7k36J14O1K54R4k04
-202A56k78J45Q6O9jp6j77o1J71K27m35K10K7k2p0l6j05K26L1n0l8j05K74J72l06q6O6L23
-174C37K0k2K14n8k44j57j39M3o7k8J08j95L08N4j45L13M5l30o4K06J36j24j43l7pJ50n9j02
-146A3p7J13O0p8l1N0N6J50j74r2qm8o8Q1K3o5N9Lr3K38K3j99L0j22K63Q9j04K7o8j83K26
-115I4j6p9p7m7J7Kn6k7K60q1q4J05J4J37k15Q6O6J7j48O0j87Q9j2q0R2l2J30Pl5j72J11R5
-83C4j19J3O4r8m7J69n7PJ03j48p9L2p6M7m9J58k2%j87L21Mm9oJ74m7n3j94K30j90m2OJ22
-51B1m5J07m3N4r3J73j99K09R3k03j29M7m5j08J75o4M5K19k14rJ39J84k58K4q5k15J93L3q7
-22h1J87l6m8R6k35K26j8j97l3P5j16Q5J26N0M2p2N1K27k10k07J51Ok30l6K81Rk78J15J01
6C1J21N0M4o6R2j09j66J20j83J4M5K8j61J4J84K1j87QJ74j6k56Q0Q3N0K8k05
32a62
##PAGE=	F1=23210.946353498442477
##FIRST=	24596.97802734375,	7686.668670654296875,	1.466739654541015625
##DATATABLE=	(F2++(Y..Y)), PROFILE
-2014A84n2k64J7l7L9K64J48r5M0k37r5Q0M0J47L1l03J94L02j17k50pn7j20N3q9J94j83J49
-1986b4l9n8J35J57J1j8m8r0j52J55L29m6l47p0J4P5m0r4J8J7j6J70Q4j22M8j2r0R1J31j09
-1956F0j42K06J48j25j06m3l5qR8j60J78nM2k32K39l6m9l6j45J8j07Q8P4j3k6R5M2r4J0L5
-1926b9j18J03J33q1J2l9o6Q9J75j83lJ09j99J83j31o6O7K8M8Q6K0j67k8l2p2LJ43j32K05
-1897E8l4k0jQ4j04j05P8k4r5J45J50k0o6M3j50L5k2j2k4K8J17j80m8K01k5q0k1J05k2P2J44
-1866B07K2p5k73Q7o1j6J60j98J46j45J2k0K69J6j71PQ5r8O6J96n8k29M8j05J55J37j04j33
-1838g3L2K3J67n9Jp9m1M6Q4J09j43k5J43L8k84M5j05J52j42L20J09m9k46m1M6n4R5l8Q2n6
-1808E7n7j36k8K00J88j98j26J22J5m6J32k4l9J72r9k50J28J7j08N8j7O9K3K29n2j19R0qk99
-1779a06J10R6m9j11j26J71J1l9J4O6N9j10N6N0r0j61K40o7m9L7r5M7M3J34J56k38o2j21L34
-1750B00j19k05m7K29L7k77J22J24j39K85j66o2j49K65k01J33J41r8j41R3j5q8l8N1m2J40
-1724C3R4L0q6j99n4J53J42N0j8j09j09L3L91j41m4j2j40j62J23J55r8j27q2J40k0j25J71
-1697a1Q4o6jr4J77j35j21J42J08j21j37J43n3j3J19p2j20Q2J8j25L04L36j29k53r5j5J00
-1670E2j70n2J71M5j34J62L14k52j02q9j3J20j20P5j14M5J71k46M3M2k0J12N1k15NJ9k8O6
-1642f2R9o8K0Mjp7rq6J83j7O8M0L8m9l6J39j06J7j5n5qJ97P6j93k69J84k1j68Q9K09J95O4
-1610C82k46l8j1jp2Q2J79k04k02J9n9K38K2k07M7K5L4Npp1L3J22p0LK54O8k4j37j31o1q6
-1579a14O5l1n1J13P4K0q6j61K91j3m2L2%j90mJ28l2r3J38j62J10o3K7J38J51J71j75j31q0
-1550C0k13O7m1J63j43L33J1k78O8K66j3k28pK07nl31K72n5QQJ44k65k1r7K13m3P8j23q1l9
-1520a15M6Q8j74J36J80k8j2j17j76O0j7l6J3P0o0M4q6J6J25NQ8P6J39j7l2n5n2k08J61J07
-1490A69M4j58j83J0J70j56N7K64j7k33l2R2r6l2k1kJ92M1Q0p7k07p3Q0J70K8P4j19n5Op3
-1460e7k3Q0O9j75n6J73K7k47J46%J01j01L7o9n3L6P6r8L4J75k21n0K13J69L4J45k05j07K
-1431E5j47M4j50L8L7L3k1J68J00p2k5r4j37N1j8J94J59n2j04J9R2J30j69k26R9Lk2J71p8
-1402G8j79Q4J60J09M2j08j45j51P9j11K05J99m38K29L8K0r0L3j04q6R4J39j09n3j06J18J23
-1375G0k31J15K29p2j40J60j54M4j39M3m3lJQ8o9r5L25L16k90k59o8K45k0l8j22j0r9J77K0
-1346a9o7J02k6j38N0K2J43k5j99%P2J80j3n3J08K21k08l0k43J44J02k45K46R3Q2j98q1K31
-1318B51K2j84k21R9j40J75K35j09k92K27P9Q1J22O4k13k12Q8p5L4J50j79j8J35k17N9j29
-1292a68L05m8k09K16q7l8m0J50K06j61j13j16J16j16Q6R2Q6j84R0P0j06J65m7j02p6J81J0
-1265A62k13prR7L1J34k14m1R9q6K8r9M2k6J28j89O2J95J1N3O1%k20l5q3K75l8j42m5J32J00
-1234A63j97L74K67l90k68k1r0J45J77j51J5j57K33J2j51J14K4k93J20K61j3j82l4P6k0r1
-1208g7R7m1O2n8n2N2J2k6O2k13R2J78J70n8k96o0m0Q1P9L8J56N4k07K6j59n7J04l0p2%J60
-1177b3J84j03k04J19J16K0k03r9L35J27j48j73q1P5L43Q8k15j12j05j97N1K59l9L8l0M8J29
-1150B00k87J18M3P7m2j25k0N4J7J8L2r2n8o9q5J67J42j90n7K89J80J2Nj60k26Q6L3l8N6P3
-1120A53p6k5k7j3P4J53l2l78R2P4R7J70l54k0oJ42j69J93J1Oj51Q5J52o8l5n7j13K4n6J46
-1090hqK52J04k71j39K66k3m3L69L0k96l16N7q3M5PJ32K0m5m0j4Kj27n8N5O4N0K44j79R4J41
-1059B82k44j57n5J10J19J21j35j89m0J91Q2j58n0K23no3j28Q3J59k86J29k8J78r4m7J16p8
-1032C6j6ln0P2j67L6Nn6j4k4Q9L8J81j3j23l5nK1Q2qp6Q9o0J58j9j80l8O2o2j15K29j33p8
-999a77L0P1l4K17J05l5j19j8q9l1J23p8j22J68j08J22j39j2j8K7L5K0j20L04O4k61k8m3j
-970a47J35q0L00q8k86J69M9j38p8j9R9K12J63j5k21mr8J05l7j20l0K8J12j42j3NP8Q2l0K22
-940B13J6k71r4J7j9K84o1n0M5k03J30K1M7J07m4K8M6j53k9j72R4K3M3J9N5K5k77o6J92L28
-910B94M1l01k4j37J77rj1r1J11l0q8L7r6M7P7P5P9j33j6O8M8j09Q8o3j63J29j41N4K56j18
-880E1j81Q0O8j8j18J64J05j21oj46L16j00j20N6o7oO4J06k1m4j08J91Pj60j22M4L5P5l8n9
-850g3J4j18K12j16K76j43j38J95l5j71R8R7J34k22L3k6K7K09P1m15o9L04o7j54n7K14M0k87
-822a67K07j7k1j66Q5J06q1j02J82K24P0KP8r8j11j03k09R6n0j14K05Pq3Q0Q1k18J46J26l
-793A52p6j34j26J40L0j27K05K5j52P4o9J17J62j18j18q2J34j20O9O7j53J77k05J34O8j08
-767c4n9R1O8L25n7k48j54J82j5j89n5R8J4o6J40k4q0O4p3m9O5r9J22oj2o1J56J17p7j08O1
-736C7j12J31J18k12k0J77K8l1k4j95p1K22m7Q4Q4n5q1J12j98M2M1Q4J8J1Q0q8l71J49n8K44
-706I9L5K4O4m11k3J55J70J29j7j98L0P3n2M1%j35j25J69J2j43J96o3N7j4K4p5k8R2k53K25
-676E8l4K8P9m4j29j19%K47J06j69l7L9m0M9n6r5J54j63Kl4K30L8M7r0oj05j25l8J44J13j53
-645a03J13J45o0Mr5l6j5n8J18n1k3n3L01R7k86M8j7j58K31Q9N5j29j51j16K6Q5l1PK18L6
-615A91J28Q8k08k32JN8j35P1K52Lm1j48m8Q6K00J16P7M1j70k02M1n3J68l32q3P14M11p6n72
-586C46m7M04K16M5n25l86M4j52J46Lq8m6K8P5O4Q5J1j43M6qq7K3j31j1J47K2j25N8rLK8N5
-554I1J7k2p3j41kL5J53p3j59j3K06J45j43J58J15pj01j77J08L9l34Q5r5Q7R7k2n1kM4j46
-524a81L27o0j60J8Q4l9j07J17r4J78j82L17j50l2j37L7q7Q8M1o5J21P1j62j21q3J56r2K18
-496B1j7J5l0j23N5M0lj03L65n2k31r5N9l5J07J81oL6N6k60N7j41J75k24J92q3J69J3k50J86
-466G4k42J49j74J43P0ql9j81K74K94qm60L9N2J18j55l9L39K20l32k00k8o3oJ20L6m6M3P6
-437F6k3K2j32N2R5j08j65R8J14q1l0Q7K11l22J65k2q4R1k5k1K55j59q4K73pr6N0n5m8r6j27
-406a06K8M5j51Q4R3k33L19j6Q5r0k26J04l0Q0J63N3k17M3P6J73j05l18K20j22p5J08Pj38
-378a46pJ82L12L2k51j94K8J1n5M5O0L41P6k77J4j12j14Q6J85l47Q4J46l3R2o7k26J19K32
-350B16l22K09J15J18k32k52l5J8O2O4J3J00j36O6j76J69m3r3J09n2n1L9J10m4N1l6k0J8n8
-321g3j43P2NJ43O1r1q9J70joj3k0K15p9j42N9J47R9q4j08o2q3l0j18K27j6j43L6m9p4O3J2
-289a15k7J32j36pJ49K48j12j99p8q4K50r2r9K3J61q6j03R1J93r4n0p1J80K04k39j05P8K43
-261B55k1l12m9J52lj00K62q3o9m1n8O4L2j92L79R0j23k47n2M7L25k19j2Q3q7J1Ml0k1j82
-231a97P9P8R6L7j40%J50o2j31P6J28N3l2J03j61p2o3L14k32j53o3J94j2j19J36Q7K52P5k60
-202A61k80N7J45P3l1k9j57j31J91K33l58J13P0jn4o6j43K64O3m5j4j88L19J79l58o9J0L19
-174B73M4j1K49l2k60k08j63J46n2m9L1j27K54L1r7L08M9l61j35J81K31n3j37r7q7J97K2j12
-146C5p5J63M4j56N2K9L5J65j79j14q3O1q8J00M1p0J01n8j23K43L8k13J8j27L04O5j11k8l8
-117C1j52K35J8j08n3k2L9K9n8j69K43n6r0J38L2J55k43rO8M6j07L3j46P5j3l5P8k3Q5J8o0
-86b1j38R9O3o5K0Q3r6p4O8k4L8J18j18lQq4J15j68M1O1P1k04L67p5l8l0J60po6k29J84j89
-54a33LO5N7QQ3o4M7m9J20j37J90L5j78o3j5p8p0J71O9o1J81j69j5J39J53k69K5l8k08K26
-24B5J2j28K61jj19J17k34P6n8j05J4N0q8K5J23J22M2j54L9K16j92j33Q4L6k14j1L63Pk38
4f3L4O1J70M3mr0J23o3k77J85k22nM3K1j46M4P6K2j39L0J66L0k06j9J73N7j9k50
32b25
##PAGE=	F1=23186.630008343261579
##FIRST=	24596.97802734375,	7686.668670654296875,	1.0687334537506103516
##DATATABLE=	(F2++(Y..Y)), PROFILE
-2014A34j5k52J8J8l1K57J69l0m1k89k9J16O4J11M2l19J64K87l8k46j12n5o3M5p4K29j90O6
-1986f4J1j02K28J70j1k9J9p8k07J17L02j03l47M3L2k1J6j24J00J7p1J16N7n1O2p9r7Q9J02
-1957I7n5m4K12M9j31j15q5o4Q2J91k66J44N4K9j82K10p1q6L1j00n5o2J02m2j5J1J11O7p2
-1928e5P0m6j57J75Q9j00J35p2j44P8J08j37Q7Qj01J92j15j28M7M0M4O1K3j48jn5om8J04j7
-1898f9J52l5n8l1J54j40j26O9L1q8O3J72n2p8Q1j38J13l6J2r2k0O9Lo6J12kq4j2P2%J65J04
-1866B45jm9l35J66J2n8N1k31K06j39K5r9L40Oj69kQ8o9O1K00o3k45M4j34K02J27o4k08M3
-1837e0P8J82j27m0p8J7N2K5J18j48n3J64Q0k40oj06J33q7L03J01k2k39o6K0m9J42m2j6Nn8
-1807gj51J7Q9K23j18j86Q3k0j8J26M2J3J33q9j63R5k9j57Q7M0N3K5K23j09j51J13J2l13J02
-1778c5J16l5j26q8J34lj7L5P4J08j61J08K0j35j72K07n0o4R4p1M5P0O6J20k63p6J1K75j40
-1749D7k03l8L28j2l35K16O9j63L42j58r9j96K51j24M2J77p5r7M5M5m7q9qj8K61M2j10l7j93
-1720a37p2K19J24N6k7j18j19n1L53n6K0m0j69j89J55J24p8Mj52J38o6k9M2R3o7N9j10J87
-1692I4j36j71J61J9l8m3R6Nj26J76q6j09l5L0k2K75K91j45k13q4K0R9j61RJ06j9j42K40K18
-1663C09k77r8qk9J18q3M5m8N3J59k10o7J4O6J95j8k70N3m4j6J96N5j25K0N3Oj13n8j1M6M6
-1632d1J06O0M6n7l3J31j74L4L4n0m7J53L8j44j77J73k8j54N5K41K12O5l28m1o6K8l0O2J75
-1603B43j76j17K9r4J09P4j49N9M1Oj8kp4j9J60kl6K02O6o7j46j00k9j21mK6L5J17L2J8j32
-1572f9j2K21Km3N0K5k37l4J28j03Q4R6j71J18r8K0J21J99K60k35k63q5j85P2m4J55j22L31
-1544A81nk72K21K79j35k68MK41Nl44L11j12lJ6J02k31j1q9K26n3R0j17k15L4J32Q9j85P4
-1516c5K04On5j03j69Q5n9l4j4Q1p4J7L9O2j01M6O3L3J42R9Jn6k6k24J90Q9k7j77j73rK31
-1485E2p4J0K20jj72j05J35j47k6j7L4K66nj4q2j37j29J31J46N7O3j17j28l5qP7o0J30j55
-1456i1o5K94q9j43J27RQ3k19P2o4j4kK6j44J67J21j82m7K11Q3O2K12j96j51p3kJ5j82L6O
-1426a40j5P8R9P6n7k4r9rn0o5K35J47l4n6%P3J24j62k71J20P0q9Q6p4j24J32J79M9n4o8p2
-1395Eq4N2j85K67K19m09J47J11j7j06M2r9k9KJ66j18r0NK1J67k15P8K33Pk99K11p3L7k28
-1366a82K14r3o8NJ00n3o8J23L32k37j50r8J42K3ln8j00o3J66M6q4O5m1p1J02j8N3Lj06j01
-1336b20J17J96m3j08J80J91j80j1k22J29J36k44K05J46R0k29j59K40N3j97k19J29j65J94
-1312IJ52j47j29K55K4L6O3Qj97p9J13j03k1J05j88J08R8j52l1j01K54m6r2K16j24L3m9J6
-1284C1K28j86j46j6L5n2P6P5J26j97J14R7j79J43Mj32r3K22K7k38Ml3J52k0L0j12l7Q9o5
-1255e3M2p0Qn8J59j69N8J84K2O1L0Mk12k8j32L07l2j71m7J65Q7j60N60K26m97l30m4r9K02
-1226A3K66j44j56q2K65nj88J53J4l40J17K92j2k04k6J21Mj63L8l0K0m5R7N8j10K4K1j13K0
-1197i5J54J60r9k33l7p0Q9O2O6J50O0k22N0k11rJ09k1n6l0Q9J72p2j48J39R6M9k24k4K45
-1168A39N9j40j71KP5L14J8j49j2j11k39K4J84m3J33PnL3k38J02J2P9K7j10m6O6K8K8L5j19
-1138a8q9l8j3J27Q6j42j9K34J86lk6j36k15J22K5j03K3J08j6j8m6o7J00J36r7l42J69J31
-1110E9M0J28l61L4L0J48k07J40j2Q2m3J08K9j72j7L1j50R1p0J46L3J67R5k48r8K58r9q1L78
-1081D39O6k85l28K3K1Q9N8J06l5j27l7j0jj03p7K9O8J04K15k22K02J49k79k10J2O5O0J93
-1053A85m7k07r4J46Q9j44r5K45L4p2j77J65J24l31J15JJ50p0m0R3k2k0M5k9J07k16q1K9q
-1024a25n9R5K4OJ68J1r1l0l5j8O2O0r1R5o8J94qj93p6J3K7j15J64j32l7J2J26q2K49J15J
-993B62o7j7j40j43O4j6r3J30k7O8j96l8j9L2M0NqK81K7k41Nj09M2J37j7K40j73j27J52K1
-963G5j23o4r8J00K59J66n4j96Rj52J10L7j26m1K1Q8j92Q0K2N3O5rJ68J4l36j09O9M8K53l9
-933I8r0L1r8J04l0K5J37r8K01N5k16m5k09J32n4K6MQ7N2l23L7J21L78M8l78om0J48q3m1l0
-902e7Q4M1m9j25p2J30J03K7k1p8j4P1O0j13R5q8q2J15j45O5K66j31j96J12R1k4j25K3J28
-873I1n5Lj26L95j16j70Q1j07L7O5N3k3q7j13K07M1j40j68P2J03Q4j15k8k8j53K07j2R5n9
-844C4j56J92m4j77R4P4J28j42MqK7J55P7l44J8K85j62k17QJ72j7j66K05l8j9j53O4R6n7j11
-814a78K33K20L6l2R1j08j54j09j58J19m3o7K31kr6k1O0j73J38K12oj56n5r6J02j9n9K17M9
-785A76j59K8j24J49J82j45j21m2K4p5R0mq7J71j73J00O3l4q8J03rL07o8k12j84K46j9j33
-757c8K0KM6j38O8l7k6J19o5m7J08k05J99np7K2Q9J28k7j14J13j51J9J01j90L5J27k5K2Pj63
-726h3n4J74j9rR4j4m4J18k38R9MP9J3L2N4j01k67M7L6J89M7Qrl72RJ75J76J50l2k37K7O9
-694A21j6K9l5r5j34J79K1j60K05j22K1r3J7pN9O9k22K08o6J15M9Lj23j27j05K88J25j80p5
-665e1J9l0M0n0L6J34j78o9nK43M2L0j22j3p7p9n5J76J06j66J43J18q2j0r6kpk5J10j70J4
-634g6j9L10N7k84Q3L4j65J69J07Nk91O0n4m2L6K1k1J60J03K13L9l01j87O0J8j86N4J83k6
-605F0l7j44K9J01m1K28J47j18n2J27m5O2J15l81k52N87L0j08j43M15P98L84P58j582q69n9
-579A0j54J94kj15j8M2J20J28N4l3j77Qmr1L7j32R6J65l5j19L9K4jk2N8N2j2n7j19J3K6J03
-547G8k1j43o5J28J82r7J07J51j2j27j36J68J0l85R4q7J31J03r5r9j5Nl8L51n7j55JJ07o4
-518B0j65Q3l1J77j48K54j22j5k01J45r3J9J34j22J41N8j91j44k1J52k5M0J9Rq9j2N9M9K7
-489Gq8L02m0j45j16m8J01o7J54M1pM7k02Q8j50K00j97J71r9J97ml00K65k32nqQ3K8n9o7K3
-458a27K32L03l4n17J08k9J48j10p4L29K20l32j57J0j20KJ22N2r5m9Q4J3j0r4R6J06k3k46
-430a92Q7M0j6r1K98K24l95M0N1q1J34n5M3K31j45j60K33O8j21K3kj22j36o9Q2L2j48QL9o3
-400a63K12rJ02j45k7N8j05P9J98J26l93N5Q7J20q7k18J38p7l3J15n4r0M5P1K84N0k21k08
-372i0N2M8k1N2q3M53O8l68m8J7j6m7K37l44J3K24n4Kq6k25J58K61k87J90J17J05k27k35R
-343a25m1Q7R1r1J24j14M4j27J39p2k8J26J2r5l8J38Pj7p0J7k5r5N6L6r0J85J16j06j72J83
-313E5Lmq2l7K25n0j82R8J45J76oj59j24j82Q3j06K06m9j13K1nq0K2P0j10J17j02qJ63K24
-283B09n0k66k3r5L04p7j05n6K09j34p4J11J68j40j9J0R5K31k15j36K8K13k2k54n5J54m9J6
-255b2K31n6j16q9r3J05N7j15L21n1n0j69o1M5M08k14j50J16j44M9O3m9p3j30J19N9J02J0
-227A03j38q2J81n9j54J49J09N8KJ03k09j15O0K95l10j14m2J00j9kJ44J18K24N6k63k20j17
-200a42J93N2o1K3j18p4O9K14k39J7J29ko1n4o4K24N5m9Qk49L16J86l84m8p3K81P7K8K79p
-170E26k80k39j03J91o2n5m0o5J82Pj4K93M6l50j97J20K71Nj22j42j35K48J01j56p0K06M5
-143B11k09J03K4OJ51j60j08j23R0r3J15O2o2J23j22j48K34R3k20jr1K74M0q5r8Kr1K37L3
-114A87j44k8LO0N6o5k71J97n0n0J52M6J76k27j60N5P0l6Nr5P7Mn7N8%M6L4q3j34J10O5J7
-82A8k3O5p3k4m9n2O4J40q4N1j8o6J66j87l7J20K4j73L66j48k2o1J18M3p2j91J15j98N2J15
-52b1j0L1N8j16L9J6P9n6J67l0j51on3j09RJ08K46r8J8q8m4J46R8k72N2j4j63K33k2j43K94
-21A98L5j70J40k03r2o9rN2L1k9m5O1J94L9k13N1J60j88j5kP2j98K0M07j1j52K0k8J51L1l8
9B00l7J30n4l35K21k16o3K3Rp9J28j31J8o8N7J91O6j10m8J33O1q7k64
32b55
##PAGE=	F1=23162.313663188080682
##FIRST=	24596.97802734375,	7686.668670654296875,	0.56570386886596679688
##DATATABLE=	(F2++(Y..Y)), PROFILE
-2014G0L3j81J6J6p0K00J83K1r5k48M0O0P7R0O8l12R3K75M3k70j62kr6L5k8K25j40l0J9j11
-1984a81K99J86n0k5P6q2k27J01K43j44k97J07K7q7O6j49J61jj03N2K4N1N7j51r9J09N2k4
-1956iQ1J76l6r0j48n0j44J82K59j96k9M6K7j16J69q0j37J01o1j20NJ54k3j05R4j2L9n0J45
-1927G2l7k37K27K0j40K66p1j86M8J6k6J04r1OJ92q8j97M2K1L7M4K2j23L7r9Q2m1O0O2O1n1
-1896C2n3p1K15j53j66N2Q8j3o2J66p3p7J18r4J31j1J9j36n5J56J06j36j4J5p0J9J6K1K31
-1867B01J06n4n6l13K08Q1j05o4j66J70j11L5p9K77l7j59PQ6m1P0K16p6k63O8j54K25J35m8
-1839A59k42K2J21K02j60r5j20J31N2n5R8j16p7J80R7k01n2q4J13o7K96Q5Lk18r1jo2K04k5
-1810I7j19M1m8j34M2K1K05l6k08N8K1k1O7O6M1J20m6j03N8r1j86J70M9J7J2K16j49j92J30
-1781I8M9l42R1J25J7j39l6O9pJ8L8P6J18j76J98j3k07j19J29k1j12J23j0M4R8J2N4k72p9
-1752a76J12J86j36j12n0L67m2l56K32K7j55L60j36j42j74K17p0m5J90m5m8M3Q9k2j52n3K8
-1725f3L37Mk86L1j56o3K35J03N6m5j11j23k7K01qP1n6j87j58J89O8n3J05k02J79j10K9n8
-1697i8O3o7J15j15J91j10j45J02p8R9j9J12lk03K08r9l7K5o9n1K31K34j36j62l1k1J25j55
-1669i4P6L6r3n8K15J35k90o8O3n4J15n9nJ7Q3J46j69j76K6J26K30n4k66N9n0mK55Rj70oR5
-1638G0J1j06j40P9j2R5N9Q5P0p1l5J10k28Q4N4o6r2J18Rq7q4J65k8j12%K35K11O7l59n2j13
-1607f3J8J5N2J75j27n5L7j07LJ06j06N5O3Mn5j4m9j05K22Q0j07J41N8q5j22q8Ko6j31L9J28
-1576h2J05OL3j73J00J29J8j9O0L5k62l7J26j45K01N7j70J04o9k4P0K45L34l10l57o0o4j4
-1548a63NQ1o5K96l0k56L66K49k44k73K4K42K1l05L37j69m4K8O2j94Kl5K12p3R8j02j71QJ18
-1519B5P8j75K0J92N1o5q7j45R9j01m4k5P2p2J2J21R9k44rO9OJ23J69M4m6J2k52K24O2q7j43
-1488a7j29l0K40j3j8J47K0p3k02J79j42l9l9N1L14o3r5p5p5p3R4R9R2O2j13j84o2N7J51j82
-1458a18J36j09k4L18j72kR0K5Q2l61R1j8J9n3rm8J65J3j09K7J40mP6K57j56j57j30J05l0
-1429D4k09M1l0L4O8J4O8l9l1q2Q8m4q6J66J22l2j4k6N6J16j39k44O5J40j06mp1lJ04J64o
-1398A24j23m1K6QJ5k56K95K28l63P0J61m5j21N7o6K7j13J64j04j52J58p9J70j48J7K34N7
-1371B00k60J37m4L3k72L42j36j25L0P2nL2j91L15j50k8l3l2M6L8j0j62k7J21Q4r2Ql3O5P4
-1341cj6r5K5Kj19P8K11q1j42K19J60j47%j83J41J50k28J19J79J00k27k26K25P9j88j78J39
-1314fj82J92O8j18N2J72k8j4Jj0j27K1J04j30k8L8j68J91M8r4l0j43J67k9O5K15j66J00m7
-1285A14j56K22j77j23L4j5QN0N8J38j95J42J04j94Q5L7j32j10K65M8k69L6p1J34m0n7lpQ2
-1256Hn5N0m5k7o6J53j30K8J57L8P1J9J5j90n6j45L09j8j78q5K18J46K90N31O6p10m25o5p7
-1227a73K03L12j03k87j0K74j0k17J88J1l76R7K53k4j70J5J43Jj58q0MPJ0J93L6k41P8j9P
-1198c6n3J06J64j24j90ok3L2L6O0J35R6k29O2j62j2R1j2o4m6K8J35l2r6J41Q3M9k16M6K26
-1168A89J7j05j38n7R2K49o4p1R7j14k61j9R9k8J91K0lp6j66O7L3K2Q4n8n9M4L6N6J7j35r4
-1137a35L0NR0L3q7rJ61K03k5m9j03j97J64K4j66l5J29N8jn4j16J05J77j55k08J05J50L5Q6
-1108B15l19L6M1J62k28N7k6J44O5J48o8k99k4J13j04R2q3J27N0J16P5k03q7K52j55j19L80
-1081C58P2k65k60l7R2J39Q3O8p0j65n3J3j8r9m2j2R7J38J51k62K96J78k86k58K2N1k1K44
-1053A54M2j98j35R0R7j40j03K39N0p5j80J93R0k80O7QJ29l4n4M0L6l6R9J1J23k36j91J33
-1025f1j8m9J52m4l5J10L3m2k6o6j7M6J04j26J03m0J79kj78q7k5P6l4M8j56R%J76j44K89J37
-994C12K3m0pj73k09m6N5m0Q0L0J2r8l3p8p7P0rR9K34ok07oq5L9J53J4J60k31PJ26Qq8m4j64
-960b19R3K79J40j08j48N8j53K5J09r8J6Jlk12J62L3K9M9K4J05k6l72N1J00j9K04kj40L8j0
-930FO5r0kJ55j78M41L5k77l9k36J41j23L2k2R8P6l13J32M3M38K5m55K2L5J16j18j16M7M2
-901b0R6K9j68j41K19J25o5j48qnJ04P8r7R1j28j4Q4j32J03K65j54k01J40J05m2j23j03J62
-873E2nj9p8M37j29k01R1j40R0O2k4Nj25j09K02P0j05k01J00J43R0j63J3j00j47J84O9r1M7
-844A8j61J69m8j04N2J9R9n3rk7L1R1P7k45J04K28k34j58Q4O6j14L1J26o1k9j18jJ11k2k4
-814a02K03J79oq6J10j05j81j12n8J20m1l0K45Mj03j19K9j01R7K78j1k42J3l3N2q0L8K14Q0
-785B52j73j3j60J41J83j50q6J6j18j1O2n3L6J25j28Q3K6M7j11J03o9K61q8j34j91K73k6q8
-757IR4q4M1j28n2j6N6J49j00qJ26k67K05Mj18O9K5J52K0r2J23j89p3N4j18J37Qr4J40j5j14
-726e6l4P9K0m1Q8j3oJ28k11J03m7P9J1O2K6j08j46l3Q7J11O2oq5j60n1J32J76J46n3k62K1
-695A9P5K5J5o9m4j31J57L7j50K00j38O6k42l8R8J36L8j72J39q9J73RO6j12j30j20K57J36
-667B11j82j13j4l0L2l7J57R7j71r3LK63M6K0j58l4n5m0k0J53P7j33J83Q3j20n4r7M1K4lJ22
-636A58k43l1K9L25J7k75J04O5j61J23J12l4l82K00K0j03k7P0m2Q5J49K68K0l64j33Q7k8k02
-608a93N6Q6m4J9j24Q3J40m8K31J4k95L3M79q3J95O5m12l74M92M2l22M8R93J836J809J489
-582F215m707j337j34k13J45Op9j6J7J94J79J7p8k09j8Qj13N8p9J52J61n9j19K3O4kp2M7P9
-553A30j0l6q7K5mO0Nr2j02M4K11m4M8J55j1j33o5K19%m33P8q4J65J15j53j50%m9J23K93o9
-522A49j30j7J30q1j75PJ3J68j02J93o4l2k25K14q7j9J86j51J21M3k07o4j3R2K8j06P0j8j15
-493a92R3L5R1M6q3K35l0p9j01j79K03r1J1P5n6N5j51J11j41K47j69J04j03K15j8l01K97j92
-465f8q0J06j4l1j06O7J37J39K57n1n29J67q3J76q6r1K73J89k80j08M2j57K7P7O8j36j15J16
-437i4j9l0l6J30R7N9k65Q9q6N8j50N04K01m49l7J26j39J64o7J03K14j26k30J78J40j15j1
-410B09M5k00j48mQ3J9j31o0NJ00J02O0N3j97J52oj11N6K20K07m64l5P4P8l8j28M8j3K4R0
-380I0j11qN0l1K24M6j80j82O2J03J7M3k15N04N8m12j11J68K1j38K91k80j52K89m0o8r7r9
-352a58J02K36k10J64P2P9j94j94N7q4R7J12k03J39p9J6n2Q3j20K3J64P9j44j03J58L2q1k7
-324c6M9o3l6J06j4j34J77J89j24k39J78J4j6j34n9K59Nk36N3J89K62K4k22j27k69J71o1K11
-296A17r0j38L9J3q7l3J28q4Pl1nJ36K34l1k91N9p7K27n2j01r7K49j76MR5J07j50rP3M5K19
-265C00j98j71J4J47l1j44J6J31r1P9J69m2j58j04j01J44O1k0K64j79rj08j02J05M52k02k76
-238e4J13j95R5J21n1j17n0J02K5J01ro6j17J33m5j57J75R3N6K1J00k28j51J82K49l78n4j4
-210a20N7o2R4J28J41J83M9k20j86k35J92Pp5N5o2k0n3J78q9p3J91l6q9L1j1K07J9o2K9k70
-180a02K52J94l77j7j58K08J05Q9L08Nl00k48LJ79p4n7r5k4J24k2Q8K76L8l18k27K1K60L9
-152A70j01j50o5K29J39k21o0K37N8k33J17K7qJ16j24q8j34M6o9J31O5m9J36j74j68K38J55
-125B20k24k0o3K23J9l3j81N2k7K44K1j80oK9P6O9n6l10J20o7J8J45N4J78j95k65PP9N5j2
-95c0m4Q7K7j31L9N1NM4j00j54J41J04O9q7L7m4M8p0j15L4J40o7J03l6m2J91j97k0J26o6r2
-64d9L23k08pq2M4J05o2j42P2k23J21J40n7LK4j78L9Q6O1L1J21p8j25L9p2j14R8L3L85j03
-34B25j73Op8J59L7k60N9pq0K11o1j25K87O6j97J49j63k15j7L8Q3M0Mo7q3K50M2k38N3R8j70
-3a27Q1p4J00j85N0M16m5l8K7j17P0J0l5O9R5p5k96K01j79j25K1j1j3J70j43j19R9k6K39Q2
26A22m4n6P5O0j38k39
32b20
##PAGE=	F1=23137.997318032899784
##FIRST=	24596.97802734375,	7686.668670654296875,	-0.00075396499596536159515
##DATATABLE=	(F2++(Y..Y)), PROFILE
-2014@Q6j20K3%p9R6J90M9j13j20O8l2O3Q6J10k99L4K62Q8l09j00L2j61j8L9J98p4m5o3p8
-1984a87L18J97j00LJ08r2k09R2J66j65k14J20Nj01R0j55J87k7j28Nj2J60N7k18p0J31J8p5
-1956i6K12J00o9k9j96P6j59J47K84j30r9k1J3o5J24n3j78J29j7j30L1J85lj34J22q7n3k9
-1928a25K12rk55K32o6j87L74k3j80qp8R9O9j64R0J95m6k55O2m5J6L7L1p9Q0j42J31rN6O3
-1898G6j5q6j2j24K68j43j49KR5N2o1Q0o7l0J13o5J09M5j7j52o2K44J31j87j10L0p5M8jJ8
-1868d5K65J32j03q4k09J80J39j39j81o1J09r3N0n6J94j05j27J2Q9j6Q7K47j02k68J06j64
-1842a43K10J66n2k30rJ24K21j56j46j02K06J8j14L1o1r5K00Q6j68r1l9J14j11K86O8K6j85
-1815E4j05J6j25K67Lj77K7m0o0K9J7J16L5j79K8R2n6RN9N2J38%o7K1j53j25K22J6l9k2K14
-1784B67j63k33J33Q4j99MN7P2j36k9M6pN4J6N9J05j41K88l5k87n0O4K6r9RQ6L6J15k1k9k36
-1753a44k9J11J00j24np4L81n8l86K36Jj23L32q8j91q6J73n1j21J73j1OO5J25k0k04p1N4L80
-1724C51k0m48J06j04l5K09Q1N0p4r3j17R3N5q6R6n2j93L7R8koJ47k27K37j14K2m8o4p1J56
-1694a6j03J90o3j13L7n1J47o7J47k8k11J87j07RQ7q6j36J83J87r8j19M2j24J69j46J22k3
-1667A6j69R0J32Q1k18j4K3r5J05l0p9P7J18J29j22k38M5J26K43n1k34M7m1MK77l0j89o0J27
-1638G0J1n7j42P9K7O9k0J07R7r1l9P8k48J65L0j01j12J06k1m4j0J46rp2m7K00J92O0l29p0
-1608B5j26m5N8N1J80p5k7M4j07JP5r0L6P4K8q2m2nn8J94R5j78P4N2p7o3r8L4L9j04r0J48
-1576e9P6j1O6j82J50M3QK6O4L1k59m2J26j40K39K9j60Q0j1o1j0K70L51l60l92j6N9m2M6j
-1546h2j6K33o0j90M25J87l25k44N6J93K8j99L33k08j00M7M7j76K2N3J71j07R0q2m2n5M0N7
-1518I6j43j5J44R7m9o3j07R9j34o9PL2n6OJ64J16k21j06M7m0P4J82R7l1N5k71K20N0j15o0
-1488Fj02m1K25K3l4P5K6L4k65J86j10n7q7P8L31j13j30o3l8j2N1L3J35P6j17k18o5J04J78
-1459A09k04M7m7KK86j96J38M7M2J11m11j3O7K4j06K4M5J09j12LQ1O0p3Q7K65j02j30j49J65
-1430A69q5k24L6n7J11J2o9J12l8o9m1J34pp5P6Q9n9J6m1N5J04j18j57m2J93r7o7k6J04M0
-1400b1J15n1j59j2J83M0k6k84K63K29l07MJ88o8j34Q4j0O1j89J01o9j13J98j11P6l4n0K09
-1372A13O9o3J6q9L6k63M00j71j65O6J8N6J18k55M9l7P9K5j04qP7J2j91qJ18R4j15m6M1J23
-1342eL6rk20N8Q4j06RK03j06r3J71J31j06Jj39J64J51j90QJ92J08j84k54J45J01j65r2J14
-1314Gj87J69J2J0R9O5p4n5m9Rk3P1P4j61Mk6n3J62mo6K7j70J9j0K54K05k13J56m4k99J66
-1283G5j07l5k4J5NJ5N3J21j74J54R7j72K4M9r6r9K29N7k51Q0q1K1k7o5M9N3N6p6P4l0m8o9
-1251a27J17r4JJ32M7R3L9J8j68q3j47K82kj80j34M70M50O22M38j87j054n53p8l4J70L14m9
-1224C03l42MK85Lk24K04Km09R3J31k7p5O4J41k7j01j91M6M1P7J94Nl47J21m6R5o5L8J79j23
-1194D9j95K2K9Jj3K1J23J54k17M4r5j8P6kq2n4L3N4j6o3J32O7M0j98J06K51K9n6j46j45Q4
-1163A5J82j38%J86j05k69o0N6K7J51QL2j55n8qJ21p2Q6Pn8oN3R4l3j32m8P5NN6j4j3k5Q6
-1130D6K35n9q6o8j74K24K0k30j03J26J37L2m7j17M4K58j15j55J7J17M7Q5k35k5K6J88k29
-1103d1o1rJ84J57J97j31l43q7J32l8O4r5R2P5R1M8j40j05K37j83j50L76N2j97j67j13J13
-1076d2J83R8K1q5j45q8P4m8j22J5l8R8J64P5k99L70K09k70k97j1O8j02K65J15j68j70M9J14
-1048C3j46q2K16M4o8j47J54P1k04L5MJ20Qq6m2R0m6J40N7J26k39k16J88m8J2J64j19o6L0
-1019a7O4Mk1j06K0L8J18j76J45j1J10%j31q2k6Q2N6n2j05k4l7K19k11L32J55K3k8Mj84k28
-989f9j06P0J5L2M4l6M8l2r6j76J56qM3J89k5j92j7K4j1J53K1R4k65R9R6Rl8k6j58L0K76J01
-957B45j60j04J22j08j12J70n5O3rq8j60J57M5K1M9L6M1q0l43K18J16q0J19L7j95P4M5J2j53
-928g7j7J47j57O32l8l29j5k61J40j68O0m0O8Q8k01J37oM84k0n07M1P7Q8j03j96J02rJ41J19
-899A80j39k46K98J39j65k79M7K2J56Q8o3O1j29mM7j06J34K69j72j91J61R5p7j10j46J75M
-872D9o0j2M32j40k08R0j53J38O0j26N8j45p7J70Q9o7k11J12J59R8j78M3j83j00J40J20k44
-845a46J51j32J17j8k9ln7N9K6j0o8L7L5Q3j57J85J39k65l8J16j4j90J85L5q3m0r2JO8K8N8
-814a9J78J26p2j47J55r3j59o0j2Q8l1l3K60J9j08k06J4j2K1L01k6l25J14K8j5j53J64J83
-786A80J11j81n4j69J13J63j34k5P3k36K7pl7J41P9q2J06m9J23j32Q1o7J96j35l0j41K45l9
-758A20q2J51j40jo5j23N8P5J29j33j3J56k49J35J4j27O5k7J94O5o2R1k02j44nP6J58j28j51
-729a65K73q3n7k0l2O1RO0o2J7J28j55J03r8P3K7R1%j05o9o6J14M2Q3j8j67N9j40J05J77J12
-698B97p4k70j4R6P1Nj00J4j04R4N4j10J75j20J81j98q3J7J42Kj45O0q3J71k4J19j02j23j16
-669a68K30J24j66j25o5j8L0k4K42M7j45q3kK73N3K6j81p4n3rM4J15L0o6K18N7j70j18j06
-640h4Q8P2%J56k19j90Q6L31lk67J11P1j49J15J13o2l37J39J25j52p4J06p2J4J85K82K5l88
-612B2m5M7q3j39N4k8n1J96j6rP2k7J83q0r6j56O65j41L29O5m44m05L81J9l59K12K068J4140
-584A6374P427r234j2425j838j60k34K0k1J9m5p8K95J94rj12k34m5L5r1M4kJ44J48n4j24J4
-558HJ10%j12J7R7j2k0n9K5l2K6Jk3j04k8K29JqJ29lj26J3K60J3m70M7j12J93J30j75j91Q0
-526i6j8J17K17q4r5k4J57q4j73q1K5J50m3J46j4n8j76K13o7l1J97j65P7L5k07OjL2M9j86
-496a82J10n7mN0L5J50K7q7J75m0m4n5k72K42m1j57J07p2J44j71O0p9K83j37qr7K34k6k48
-467a60K72j38j2Q1j00p4oJ59J15N6J52o2m72J94j04K00q2r5J94J29j91o0N4j70O7lQ0j66
-439a42o0J18j23lj1J42O1J32k60J31j52O8o7N11J56m71n6J68k35J97p7J52J91j02k65J26
-413A29J87r1l6O8k61j36M3N3Nr3j07J05J05L0J52n1k01K56o7o6J2K28K65m47j54M6L9K7o9
-384b9k0N6P1M7j65O2P4r9J39J6j37j30O6J57N1K8k73M47M5m16j51K88J1j66L27j87l07K81
[truncated: 5,374,009 more chars]
