# Supplementary material for: Competition between N and O: use of diazine N-oxides as a test case for the Marcus theory rationale for ambident reactivity
Source: Chem Sci. 2020 Jul 23;11(35):9630–47. doi: 10.1039/d0sc02834g (PMC8162281; doi:10.1039/d0sc02834g)
Supplement: SC-011-D0SC02834G-s030 [file SC-011-D0SC02834G-s030.mol]

N-Methoxypyrimidinium triflate (compound 23b).mol
  ChemDraw04142001282D

  8  8  0  0  0  0  0  0  0  0999 V2000
   -0.7828    1.0707    0.0000 C   0  0  0  0  0  0  0  0  0  0  0  0
   -0.7828    0.2457    0.0000 C   0  0  0  0  0  0  0  0  0  0  0  0
   -0.0684   -0.1668    0.0000 N   0  3  0  0  0  0  0  0  0  0  0  0
    0.6461    0.2457    0.0000 C   0  0  0  0  0  0  0  0  0  0  0  0
    0.6461    1.0707    0.0000 N   0  0  0  0  0  0  0  0  0  0  0  0
   -0.0684    1.4832    0.0000 C   0  0  0  0  0  0  0  0  0  0  0  0
   -0.0684   -0.9918    0.0000 O   0  0  0  0  0  0  0  0  0  0  0  0
    0.7828   -1.4832    0.0000 C   0  0  0  0  0  0  0  0  0  0  0  0
  7  8  1  0      
  1  2  2  0      
  2  3  1  0      
  3  4  2  0      
  4  5  1  0      
  5  6  2  0      
  6  1  1  0      
  3  7  1  0      
M  CHG  1   3   1
M  STY  1   1 SUP
M  SLB  1   1   1
M  SAL   1  1   8
M  SBL   1  1   1
M  SMT   1 Me
M  SBV   1   1   -0.8512    0.4914
M  END
