# Supplementary material for: Competition between N and O: use of diazine N-oxides as a test case for the Marcus theory rationale for ambident reactivity
Source: Chem Sci. 2020 Jul 23;11(35):9630–47. doi: 10.1039/d0sc02834g (PMC8162281; doi:10.1039/d0sc02834g)
Supplement: SC-011-D0SC02834G-s031 [file SC-011-D0SC02834G-s031.mol]

N-methylpyrimidinium 3-oxide (21b, triflate counter-ion).mol
  ChemDraw04142002362D

  8  8  0  0  0  0  0  0  0  0999 V2000
   -1.1425    0.7842    0.0000 C   0  0  0  0  0  0  0  0  0  0  0  0
   -1.1425   -0.0408    0.0000 C   0  0  0  0  0  0  0  0  0  0  0  0
   -0.4280   -0.4533    0.0000 N   0  3  0  0  0  0  0  0  0  0  0  0
    0.2865   -0.0408    0.0000 C   0  0  0  0  0  0  0  0  0  0  0  0
    0.2865    0.7842    0.0000 N   0  3  0  0  0  0  0  0  0  0  0  0
   -0.4280    1.1967    0.0000 C   0  0  0  0  0  0  0  0  0  0  0  0
   -0.4280   -1.2783    0.0000 O   0  5  0  0  0  0  0  0  0  0  0  0
    1.1425    1.2783    0.0000 C   0  0  0  0  0  0  0  0  0  0  0  0
  5  8  1  0      
  1  2  2  0      
  2  3  1  0      
  3  4  2  0      
  4  5  1  0      
  5  6  2  0      
  6  1  1  0      
  3  7  1  0      
M  CHG  3   3   1   5   1   7  -1
M  STY  1   1 SUP
M  SLB  1   1   1
M  SAL   1  1   8
M  SBL   1  1   1
M  SMT   1 Me
M  SBV   1   1   -0.8560   -0.4942
M  END
