# Supplementary material for: Competition between N and O: use of diazine N-oxides as a test case for the Marcus theory rationale for ambident reactivity
Source: Chem Sci. 2020 Jul 23;11(35):9630–47. doi: 10.1039/d0sc02834g (PMC8162281; doi:10.1039/d0sc02834g)
Supplement: SC-011-D0SC02834G-s032 [file SC-011-D0SC02834G-s032.jcamp]

##TITLE=	6A174202
##JCAMPDX=	6.0	$$ NMR Plug-in 1.3 of MestReNova 6.0.2-5475
##DATATYPE=	LINK
##BLOCKS=	2
##ORIGIN=	Bruker BioSpin GmbH
##OWNER=	NMRSU

##TITLE=	6A174202
##JCAMPDX=	6.0	$$ NMR Plug-in 1.3 of MestReNova 6.0.2-5475
##BLOCKID=	1
##DATATYPE=	NMRSPECTRUM
##DATACLASS=	NTUPLES
##NUMDIM=	1
##ORIGIN=	Bruker BioSpin GmbH
##OWNER=	NMRSU
##.OBSERVEFREQUENCY=	150.887725830078125
##.OBSERVENUCLEUS=	^13C
##.SOLVENTNAME=	9
##.PULSESEQUENCE=	zgpg30
##.ACQUISITIONMODE=	SIMULTANEOUS (DQD)
##$ORIGINALFORMAT=	Bruker XWIN-NMR
##$PARAMETERFILE=	(acqus, ASCII, C:/Users/peter/Documents/FIDs%20(600%20MHz)/ks2.111%20PymNO%20+%20MeOTf%20in%20DMSO-d6%20-%2015N%20data%206A1472/6A174202/20/acqus, 0)
$$ ##TITLE= Parameter file, TopSpin 3.5 pl 7
$$ ##JCAMPDX= 5.0
$$ ##DATATYPE= Parameter Values
$$ ##NPOINTS= 13	$$ modification sequence number
$$ ##ORIGIN= Bruker BioSpin GmbH
$$ ##OWNER= NMRSU
$$ $$ 2020-01-29 12:32:03.912 +0000  NMRSU@AVIII600NMR-PC
$$ $$ C:/Bruker/TopSpin3.5pl7/data/PB/nmr/6A174202/20/acqus
$$ $$ process C:\Bruker\TopSpin3.5pl7\prog\mod\go4.exe
$$ ##$ACQT0= -2.10084033613445
$$ ##$AMP= (0..31)
$$ 100 100 100 100 100 100 100 100 100 100 100 100 100 100 100 100 100 100
$$ 100 100 100 100 100 100 100 100 100 100 100 100 100 100
$$ ##$AMPCOIL= (0..19)
$$ 0 0 0 0 0 0 0 0 0 0 0 0 0 0 0 0 0 0 0 0
$$ ##$ANAVPT= -1
$$ ##$AQSEQ= 0
$$ ##$AQ_mod= 3
$$ ##$AUNM= <au_zg>
$$ ##$AUTOPOS= <2 >
$$ ##$BF1= 150.887722
$$ ##$BF2= 600.07
$$ ##$BF3= 600.07
$$ ##$BF4= 600.07
$$ ##$BF5= 600.07
$$ ##$BF6= 600.07
$$ ##$BF7= 600.07
$$ ##$BF8= 600.07
$$ ##$BWFAC= (0..63)
$$ 0 0 0 0 0 0 0 0 0 0 0 0 0 0 0 0 0 0 0 0 0 0 0 0 0 0 0 0 0 0 0 0 0 0 0 0
$$ 0 0 0 0 0 0 0 0 0 0 0 0 0 0 0 0 0 0 0 0 0 0 0 0 0 0 0 0
$$ ##$BYTORDA= 0
$$ ##$CAGPARS= (0..11)
$$ 0 0 0 0 0 0 0 0 0 0 0 0
$$ ##$CHEMSTR= <none>
$$ ##$CNST= (0..63)
$$ 1 1 145 1 1 1 1 1 1 1 1 1 1 1 1 1 1 1 1 1 1 1 1 1 1 1 1 1 1 1 1 1 1 1 1
$$ 1 1 1 1 1 1 1 1 1 1 1 1 1 1 1 1 1 1 1 1 1 1 1 1 1 1 1 1 1
$$ ##$CPDPRG= (0..8)
$$ <waltz16> <> <waltz16> <> <mlev> <mlev> <mlev> <mlev> <mlev>
$$ ##$D= (0..63)
$$ 0 2 0.00345 0 0 0 0 0 0 0.06 0 0.03 2e-005 3e-006 0 0 0.0002 0 0 0 0 0
$$ 0 0 0 0 0 0 0 0 0 0 0 0 0 0 0 0 0 0 0 0 0 0 0 0 0 0 0 0 0 0 0 0 0 0 0 0
$$ 0 0 0 0 0 0
$$ ##$DATE= 1580301123
$$ ##$DE= 18.7408
$$ ##$DECBNUC= <off>
$$ ##$DECIM= 554.666666666667
$$ ##$DECNUC= <off>
$$ ##$DECSTAT= 4
$$ ##$DIGMOD= 3
$$ ##$DIGTYP= 12
$$ ##$DQDMODE= 0
$$ ##$DR= 21
$$ ##$DS= 4
$$ ##$DSPFIRM= 4
$$ ##$DSPFVS= 21
$$ ##$DTYPA= 0
$$ ##$EXP= <CARBON.c>
$$ ##$FCUCHAN= (0..9)
$$ 0 1 2 0 0 0 0 0 0 0
$$ ##$FL1= 83
$$ ##$FL2= 83
$$ ##$FL3= 83
$$ ##$FL4= 83
$$ ##$FN_INDIRECT= (0..7)
$$ 0 0 0 0 0 0 0 0
$$ ##$FOV= 20
$$ ##$FQ1LIST= <freqlist>
$$ ##$FQ2LIST= <freqlist>
$$ ##$FQ3LIST= <freqlist>
$$ ##$FQ4LIST= <freqlist>
$$ ##$FQ5LIST= <freqlist>
$$ ##$FQ6LIST= <freqlist>
$$ ##$FQ7LIST= <freqlist>
$$ ##$FQ8LIST= <freqlist>
$$ ##$FRQLO3= 972191.170000017
$$ ##$FRQLO3N= 0
$$ ##$FS= (0..7)
$$ 83 83 83 83 83 83 83 83
$$ ##$FTLPGN= 0
$$ ##$FW= 4032000
$$ ##$FnILOOP= 0
$$ ##$FnMODE= 0
$$ ##$FnTYPE= 0
$$ ##$GPNAM= (0..31)
$$ <SINE.100> <SINE.100> <SINE.100> <SINE.100> <SINE.100> <SINE.100> <SINE.100>
$$ <SINE.100> <SINE.100> <SINE.100> <SINE.100> <SINE.100> <SINE.100> <SINE.100>
$$ <SINE.100> <SINE.100> <SINE.100> <SINE.100> <SINE.100> <SINE.100> <SINE.100>
$$ <SINE.100> <SINE.100> <SINE.100> <SINE.100> <SINE.100> <SINE.100> <SINE.100>
$$ <SINE.100> <SINE.100> <SINE.100> <SINE.100>
$$ ##$GPX= (0..31)
$$ 0 0 0 0 0 0 0 0 0 0 0 0 0 0 0 0 0 0 0 0 0 0 0 0 0 0 0 0 0 0 0 0
$$ ##$GPY= (0..31)
$$ 0 0 0 0 0 0 0 0 0 0 0 0 0 0 0 0 0 0 0 0 0 0 0 0 0 0 0 0 0 0 0 0
$$ ##$GPZ= (0..31)
$$ 0 0 0 0 0 0 0 0 0 0 0 0 0 0 0 0 0 0 0 0 0 0 0 0 0 0 0 0 0 0 0 0
$$ ##$GRDPROG= <>
$$ ##$GRPDLY= 76
$$ ##$HDDUTY= 20
$$ ##$HDRATE= 20
$$ ##$HGAIN= (0..3)
$$ 0 0 0 0
$$ ##$HL1= 3
$$ ##$HL2= 83
$$ ##$HL3= 83
$$ ##$HL4= 83
$$ ##$HOLDER= 2
$$ ##$HPMOD= (0..7)
$$ 0 0 0 0 0 0 0 0
$$ ##$HPPRGN= 0
$$ ##$IN= (0..63)
$$ 0.001 0.001 0.001 0.001 0.001 0.001 0.001 0.001 0.001 0.001 0.001 0.001
$$ 0.001 0.001 0.001 0.001 0.001 0.001 0.001 0.001 0.001 0.001 0.001 0.001
$$ 0.001 0.001 0.001 0.001 0.001 0.001 0.001 0.001 0.001 0.001 0.001 0.001
$$ 0.001 0.001 0.001 0.001 0.001 0.001 0.001 0.001 0.001 0.001 0.001 0.001
$$ 0.001 0.001 0.001 0.001 0.001 0.001 0.001 0.001 0.001 0.001 0.001 0.001
$$ 0.001 0.001 0.001 0.001
$$ ##$INF= (0..7)
$$ 0 0 0 0 0 0 0 0
$$ ##$INP= (0..63)
$$ 0 0 0 0 0 0 0 0 0 0 0 0 0 0 0 0 0 0 0 0 0 0 0 0 0 0 0 0 0 0 0 0 0 0 0 0
$$ 0 0 0 0 0 0 0 0 0 0 0 0 0 0 0 0 0 0 0 0 0 0 0 0 0 0 0 0
$$ ##$INSTRUM= <aviii600>
$$ ##$INTEGFAC= (0..63)
$$ 0 0 0 0 0 0 0 0 0 0 0 0 0 0 0 0 0 0 0 0 0 0 0 0 0 0 0 0 0 0 0 0 0 0 0 0
$$ 0 0 0 0 0 0 0 0 0 0 0 0 0 0 0 0 0 0 0 0 0 0 0 0 0 0 0 0
$$ ##$L= (0..31)
$$ 1 1 1 1 1 1 1 1 1 1 1 1 1 1 1 1 1 1 1 1 1 1 1 1 1 1 1 1 1 1 1 1
$$ ##$LFILTER= 500
$$ ##$LGAIN= 5
$$ ##$LINPSTP= 0
$$ ##$LOCKED= yes
$$ ##$LOCKFLD= 1731
$$ ##$LOCKGN= 95.8863525390625
$$ ##$LOCKPOW= -20
$$ ##$LOCKPPM= 2.49000000953674
$$ ##$LOCNUC= <2H>
$$ ##$LOCPHAS= 2
$$ ##$LOCSHFT= yes
$$ ##$LOCSW= 0
$$ ##$LTIME= 0.25
$$ ##$MASR= 4200
$$ ##$MASRLST= <masrlst>
$$ ##$MULEXPNO= (0..15)
$$ 0 0 0 0 0 0 0 0 0 0 0 0 0 0 0 0
$$ ##$NBL= 1
$$ ##$NC= -5
$$ ##$NLOGCH= 3
$$ ##$NOVFLW= 0
$$ ##$NS= 512
$$ ##$NUC1= <13C>
$$ ##$NUC2= <1H>
$$ ##$NUC3= <off>
$$ ##$NUC4= <off>
$$ ##$NUC5= <off>
$$ ##$NUC6= <off>
$$ ##$NUC7= <off>
$$ ##$NUC8= <off>
$$ ##$NUCLEUS= <off>
$$ ##$NUSLIST= <automatic>
$$ ##$NusAMOUNT= 25
$$ ##$NusFPNZ= no
$$ ##$NusJSP= 0
$$ ##$NusSEED= 54321
$$ ##$NusSPTYPE= 0
$$ ##$NusT2= 1
$$ ##$NusTD= 0
$$ ##$O1= 15086.83
$$ ##$O2= 2400.28
$$ ##$O3= 15086.83
$$ ##$O4= 15086.83
$$ ##$O5= 15086.83
$$ ##$O6= 15086.83
$$ ##$O7= 15086.83
$$ ##$O8= 15086.83
$$ ##$OVERFLW= 0
$$ ##$P= (0..63)
$$ 10 10 20 11.3 22.6 16.5 25 50 350 25 50 40000 40000 2000 0 200000 1000
$$ 2000 500 600 2500 0 0 0 1000 0 500 10 0 2000 0 0 3700 0 0 0 80000 0 0 1700
$$ 4000 2250 1500 10000 740 0 40000 1050 2000 0 40000 0 0 0 0 0 0 0 0 0 0
$$ 0 360 1400
$$ ##$PACOIL= (0..15)
$$ 2 0 3 1 0 0 0 0 0 0 0 0 0 0 0 0
$$ ##$PAPS= 2
$$ ##$PARMODE= 0
$$ ##$PCPD= (0..9)
$$ 100 55 80 100 100 100 100 100 100 100
$$ ##$PEXSEL= (0..9)
$$ 1 1 1 1 1 1 1 1 1 1
$$ ##$PHCOR= (0..31)
$$ 0 0 0 0 0 0 0 0 0 0 0 0 0 0 0 0 0 0 0 0 0 0 0 0 0 0 0 0 0 0 0 0
$$ ##$PHLIST= <>
$$ ##$PHP= 2
$$ ##$PH_ref= 0
$$ ##$PL= (0..63)
$$ 120 3 -3.4 120 120 120 120 120 120 120 120 120 15.67 15.67 120 120 120
$$ 120 3 120 120 120 120 120 120 120 120 120 120 120 15.67 120 120 120 120
$$ 120 120 120 120 120 120 120 120 120 120 120 120 120 120 120 120 120 120
$$ 120 120 120 120 120 120 120 120 120 120 120
$$ ##$PLSTEP= 0.1
$$ ##$PLSTRT= -6
$$ ##$PLW= (0..63)
$$ 0 35.53 14.6 0 0 0 0 0 0 0 5.6848 0.22739 0.29129 0.14628 0 2.9828 0 0
$$ 35.53 1.143945 0 7.4571e-005 0 0 0.0011931 0 0.095116 0 0 5.6848 0.29129
$$ 1.5219 0 0 0 0 0 0 0 0 0 0 0 0 0 0 0 0 0 0 0 0 0 0 0 0 0 0 0 0 0 0 0 0
$$ ##$PLWMAX= (0..7)
$$ 281 54 0 0 0 0 0 0
$$ ##$PQPHASE= 0
$$ ##$PQSCALE= 0
$$ ##$PR= 4
$$ ##$PRECHAN= (0..15)
$$ -1 1 0 2 4 -1 -1 -1 -1 -1 -1 -1 -1 -1 -1 -1
$$ ##$PRGAIN= 0
$$ ##$PROBHD= <Z150357_0005 (CP BBO 600S3 BB-H&F-05 Z)>
$$ ##$PULPROG= <zgpg30>
$$ ##$PW= 0
$$ ##$PYNM= <acqu.py>
$$ ##$ProjAngle= 0
$$ ##$QNP= 1
$$ ##$RD= 0
$$ ##$RECCHAN= (0..15)
$$ 0 1 0 0 0 0 0 0 0 0 0 0 0 0 0 0
$$ ##$RECPH= 0
$$ ##$RECPRE= (0..15)
$$ -1 1 -1 -1 -1 -1 -1 -1 -1 -1 -1 -1 -1 -1 -1 -1
$$ ##$RECPRFX= (0..15)
$$ 1 0 0 0 0 0 0 0 0 0 0 0 0 0 0 0
$$ ##$RECSEL= (0..15)
$$ 0 1 0 0 0 0 0 0 0 0 0 0 0 0 0 0
$$ ##$RG= 512
$$ ##$RO= 0
$$ ##$RSEL= (0..15)
$$ 0 1 2 0 0 0 0 0 0 0 0 0 0 0 0 0
$$ ##$S= (0..7)
$$ 83 25 26 83 26 83 83 83
$$ ##$SELREC= (0..9)
$$ 0 0 0 0 0 0 0 0 0 0
$$ ##$SFO1= 150.90280883
$$ ##$SFO2= 600.07240028
$$ ##$SFO3= 600.08508683
$$ ##$SFO4= 600.08508683
$$ ##$SFO5= 600.08508683
$$ ##$SFO6= 600.08508683
$$ ##$SFO7= 600.08508683
$$ ##$SFO8= 600.08508683
$$ ##$SOLVENT= <DMSO>
$$ ##$SOLVOLD= <off>
$$ ##$SP= (0..63)
$$ 1 120 120 120 120 120 120 120 120 0 0 120 0 0 120 0 150 150 120 120.87
$$ 118.96 122.27 114.95 150 150 150 150 150 150 120 150 120 120 120 120 120
$$ 120 120 120 120 120 120 120 120 120 120 120 120 120 120 120 120 120 120
$$ 120 120 120 120 120 120 120 120 120 120
$$ ##$SPECTR= 0
$$ ##$SPINCNT= 0
$$ ##$SPNAM= (0..63)
$$ <gauss> <Q5.1000> <Q3_surbop.1> <0.0> <Eburp2tr.1000> <Crp60comp.4> <Crp60,0.5,20.1>
$$ <Sinc1.1000> <Crp60,0.5,20.1> <gauss> <Crp60comp.4> <Crp60comp.4> <gauss>
$$ <gauss> <Eburp2.1000> <Gaus1.1000> <gauss> <gauss> <0.0> <Q5tr_sebop.1>
$$ <Q5tr_sebop.1> <Q5tr_sebop.1> <Q5tr_sebop.1> <gauss> <gauss> <gauss> <Gaus1_180r.1000>
$$ <gauss> <gauss> <Q5tr.1000> <Q3_surbop.1> <Reburp.1000> <Q3.1000> <> <Q3_surbop.1>
$$ <Q3_surbop.1> <Q5.1000> <> <> <> <Q3_surbop.1> <Crp60,0.5,20.1> <> <> <>
$$ <> <> <> <> <> <> <> <> <> <> <> <> <> <> <> <> <> <> <>
$$ ##$SPOAL= (0..63)
$$ 0.5 1 0.5 0.5 0 0.5 0.5 0.5 0.5 0.5 0.5 0.5 0.5 0.5 1 0.5 0.5 0.5 0.5 0
$$ 0 0 0 0.5 0.5 0.5 0.5 0.5 0.5 0 0.5 0.5 0.5 0.5 0.5 0.5 1 0.5 0.5 0.5 0.5
$$ 0.5 0.5 0.5 0.5 0.5 0.5 0.5 0.5 0.5 0.5 0.5 0.5 0.5 0.5 0.5 0.5 0.5 0.5
$$ 0.5 0.5 0.5 0.5 0.5
$$ ##$SPOFFS= (0..63)
$$ 0 0 0 0 0 0 0 0 0 0 0 0 0 0 0 0 0 0 0 0 0 0 0 0 0 0 0 0 0 0 0 0 0 0 0 0
$$ 0 0 0 0 0 0 0 0 0 0 0 0 0 0 0 0 0 0 0 0 0 0 0 0 0 0 0 0
$$ ##$SPPEX= (0..63)
$$ 0 0 0 0 0 0 0 0 0 0 0 0 0 0 0 0 0 0 0 0 0 0 0 0 0 0 0 0 0 0 0 0 0 0 0 0
$$ 0 0 0 0 0 0 0 0 0 0 0 0 0 0 0 0 0 0 0 0 0 0 0 0 0 0 0 0
$$ ##$SPW= (0..63)
$$ 0 0.00074735 0.00061189 0 0.17319 5.4286 0 0.0053756 5.4286 0 5.4286 5.4286
$$ 0 0 0.17319 0 0 0 0 10.57852 16.44396 7.678164 41.4077 0 0 0 6.8784e-006
$$ 0 0 0.087345 1.7878 0.59731 0.0032498 0 0.888 0.00061189 0.29894 0 0 0
$$ 0.00061189 5.4286 0 0 0 0 0 0 0 0 0 0 0 0 0 0 0 0 0 0 0 0 0 0
$$ ##$SUBNAM= (0..9)
$$ <""> <""> <""> <""> <""> <""> <""> <""> <""> <"">
$$ ##$SW= 238.946462211404
$$ ##$SWIBOX= (0..19)
$$ 0 1 2 0 0 0 0 0 0 0 0 0 0 0 0 0 0 0 0 0
$$ ##$SW_h= 36057.6923076923
$$ ##$SWfinal= 0
$$ ##$SigLockShift= 0
$$ ##$TD= 134144
$$ ##$TD0= 1
$$ ##$TD_INDIRECT= (0..7)
$$ 0 0 0 0 0 0 0 0
$$ ##$TDav= 1
$$ ##$TE= 300
$$ ##$TE1= 300
$$ ##$TE2= 300
$$ ##$TE3= 300
$$ ##$TE4= 300
$$ ##$TEG= 300
$$ ##$TE_MAGNET= 0
$$ ##$TE_PIDX= 0
$$ ##$TE_STAB= (0..9)
$$ 0 0 0 0 0 0 0 0 0 0
$$ ##$TL= (0..7)
$$ 0 120 120 120 120 120 120 120
$$ ##$TOTROT= (0..63)
$$ 0 0 0 0 0 0 0 0 0 0 0 0 0 0 0 0 0 0 0 0 0 0 0 0 0 0 0 0 0 0 0 0 0 0 0 0
$$ 0 0 0 0 0 0 0 0 0 0 0 0 0 0 0 0 0 0 0 0 0 0 0 0 0 0 0 0
$$ ##$TUBE_TYPE= <>
$$ ##$USERA1= <user>
$$ ##$USERA2= <user>
$$ ##$USERA3= <user>
$$ ##$USERA4= <user>
$$ ##$USERA5= <user>
$$ ##$V9= 5
$$ ##$VALIDCODE= -1
$$ ##$VALIST= <valist>
$$ ##$VCLIST= <CCCCCCCCCCCCCCC>
$$ ##$VDLIST= <DDDDDDDDDDDDDDD>
$$ ##$VPLIST= <PPPPPPPPPPPPPPP>
$$ ##$VTLIST= <TTTTTTTTTTTTTTT>
$$ ##$WBST= 1024
$$ ##$WBSW= 4
$$ ##$XGAIN= (0..3)
$$ 0 0 0 0
$$ ##$XL= 0
$$ ##$YL= 0
$$ ##$YMAX_a= 7068863
$$ ##$YMIN_a= -5147745
$$ ##$ZGOPTNS= <>
$$ ##$ZL1= 120
$$ ##$ZL2= 120
$$ ##$ZL3= 120
$$ ##$ZL4= 120
$$ ##END=
$$ 
##$PARAMETERFILE=	(audita.txt, ASCII, C:/Users/peter/Documents/FIDs%20(600%20MHz)/ks2.111%20PymNO%20+%20MeOTf%20in%20DMSO-d6%20-%2015N%20data%206A1472/6A174202/20/audita.txt, 0)
$$ ##TITLE= Audit trail, TopSpin 3.5 pl 7
$$ ##JCAMPDX= 5.01
$$ ##ORIGIN= Bruker BioSpin GmbH
$$ ##OWNER= NMRSU
$$ $$ C:/Bruker/TopSpin3.5pl7/data/PB/nmr/6A174202/20/audita.txt
$$ ##AUDIT TRAIL=  $$ (NUMBER, WHEN, WHO, WHERE, PROCESS, VERSION, WHAT)
$$ (   1,<2020-01-29 12:32:03.897 +0000>,<NMRSU>,<AVIII600NMR-PC>,<go4>,<TopSpin 3.5.7>,
$$       <created by zg
$$ 	started at 2020-01-29 11:58:13.304 +0000,
$$ 	POWCHK enabled, PULCHK disabled,
$$        configuration hash MD5:
$$        68 E3 CE 56 42 B1 21 D5 4A CE D9 3D DD B9 57 79
$$        data hash MD5: 131K
$$        C4 E5 B6 C4 A3 FF 5D 5A 4C 19 69 CB 9C 75 CC 53>)
$$ (   2,<2020-01-29 12:32:04.100 +0000>,<NMRSU>,<AVIII600NMR-PC>,<audit>,<TopSpin 3.5.7>,
$$       <user comment:
$$        ICON-NMR User ID: PB
$$        data hash MD5: 131K
$$        C4 E5 B6 C4 A3 FF 5D 5A 4C 19 69 CB 9C 75 CC 53>)
$$ ##END=
$$ 
$$ $$ hash MD5
$$ $$ D4 5C D6 E4 5D 57 34 BA 40 4A 96 E4 A6 8A 80 42
$$ 
##$PARAMETERFILE=	(auditp.txt, ASCII, C:/Users/peter/Documents/FIDs%20(600%20MHz)/ks2.111%20PymNO%20+%20MeOTf%20in%20DMSO-d6%20-%2015N%20data%206A1472/6A174202/20/pdata/1/auditp.txt, 0)
$$ ##TITLE= Audit trail, TopSpin 3.5 pl 7
$$ ##JCAMPDX= 5.01
$$ ##ORIGIN= Bruker BioSpin GmbH
$$ ##OWNER= NMRSU
$$ $$ C:/Bruker/TopSpin3.5pl7/data/PB/nmr/6A174202/20/pdata/1/auditp.txt
$$ ##AUDIT TRAIL=  $$ (NUMBER, WHEN, WHO, WHERE, PROCESS, VERSION, WHAT)
$$ (   1,<2020-01-29 12:32:03.897 +0000>,<NMRSU>,<AVIII600NMR-PC>,<go4>,<TopSpin 3.5.7>,
$$       <created by zg
$$ 	started at 2020-01-29 11:58:13.304 +0000,
$$ 	POWCHK enabled, PULCHK disabled,
$$        configuration hash MD5:
$$        68 E3 CE 56 42 B1 21 D5 4A CE D9 3D DD B9 57 79
$$        data hash MD5: 131K
$$        C4 E5 B6 C4 A3 FF 5D 5A 4C 19 69 CB 9C 75 CC 53>)
$$ (   2,<2020-01-29 12:32:04.100 +0000>,<NMRSU>,<AVIII600NMR-PC>,<audit>,<TopSpin 3.5.7>,
$$       <user comment:
$$        ICON-NMR User ID: PB
$$        data hash MD5: 131K
$$        C4 E5 B6 C4 A3 FF 5D 5A 4C 19 69 CB 9C 75 CC 53>)
$$ (   3,<2020-01-29 12:32:05.020 +0000>,<NMRSU>,<AVIII600NMR-PC>,<proc1d>,<TopSpin 3.5.7>,
$$       <Start of raw data processing
$$        ef LB = 1 FT_mod = 6 PKNL = 1 SI = 32K 
$$        data hash MD5: 32K
$$        41 08 20 06 9B 12 B7 B7 87 41 1C 15 BD C0 90 BB>)
$$ (   4,<2020-01-29 12:32:06.377 +0000>,<NMRSU>,<AVIII600NMR-PC>,<proc1d>,<TopSpin 3.5.7>,
$$       <apk0 
$$        data hash MD5: 32K
$$        8C EF 0F 1B E5 50 B3 33 48 79 66 CE 32 16 A6 EA>)
$$ (   5,<2020-01-29 12:32:06.752 +0000>,<NMRSU>,<AVIII600NMR-PC>,<proc1d>,<TopSpin 3.5.7>,
$$       <abs ABSG = 5 
$$        data hash MD5: 32K
$$        85 DC 9C 29 BE 56 B8 B6 8D B8 22 19 B0 BE 97 4B>)
$$ ##END=
$$ 
$$ $$ hash MD5
$$ $$ A6 B3 D0 12 14 0E 82 E9 8D A6 67 48 65 B0 81 22
$$ 
##$PARAMETERFILE=	(cpdprg2, ASCII, C:/Users/peter/Documents/FIDs%20(600%20MHz)/ks2.111%20PymNO%20+%20MeOTf%20in%20DMSO-d6%20-%2015N%20data%206A1472/6A174202/20/cpdprg2, 0)
$$ 1 pcpd*3:180
$$   pcpd*4:0
$$   pcpd*2:180
$$   pcpd*3:0
$$   pcpd  :180
$$   pcpd*2:0
$$   pcpd*4:180
$$   pcpd*2:0
$$   pcpd*3:180
$$ 2 pcpd*3:0
$$   pcpd*4:180
$$   pcpd*2:0
$$   pcpd*3:180
$$   pcpd  :0
$$   pcpd*2:180
$$   pcpd*4:0
$$   pcpd*2:180
$$   pcpd*3:0
$$   lo to 2 times 2
$$ 3 pcpd*3:180
$$   pcpd*4:0
$$   pcpd*2:180
$$   pcpd*3:0
$$   pcpd  :180
$$   pcpd*2:0
$$   pcpd*4:180
$$   pcpd*2:0
$$   pcpd*3:180
$$   jump to 1
$$ 
##$PARAMETERFILE=	(format.temp, ASCII, C:/Users/peter/Documents/FIDs%20(600%20MHz)/ks2.111%20PymNO%20+%20MeOTf%20in%20DMSO-d6%20-%2015N%20data%206A1472/6A174202/20/format.temp, 0)
$$ EDIT_PAR COMMAND FILE
$$ 
$$ DI_MODE         LONG
$$ ED_ENTRY        ACQU
$$ ORDER           FILE
$$ 
$$ 
$$ HEADER		"F2 - Acquisition Parameters"
$$ T_NAME		Date_
$$ 		TYPE	R64
$$ 		CLASS	ACQU
$$ 		SUBRANGE 0.0 50000000
$$ 		REL	"Date_=itodate(DATE)"
$$ 		INV_REL	"DATE=datetoi(Date_,DATE)"
$$ 		FORMAT	"%14.0f"
$$ 		TEXT	" "
$$ END
$$ T_NAME		Time
$$ 		TYPE	R32
$$ 		CLASS	ACQU
$$ 		SUBRANGE 0.0 1000000
$$ 		REL	"Time=itotime(DATE)"
$$ 		INV_REL	"DATE=timetoi(Time,DATE)"
$$ 		FORMAT	"%14.2f h"
$$ 		TEXT	" "
$$ END
$$ NAME		INSTRUM
$$ 		TEXT	" "
$$ END
$$ NAME		PROBHD
$$ 		FORMAT	"%14.14s"
$$ 		TEXT	" "
$$ END
$$ NAME		PULPROG
$$ 		TEXT	" "
$$ END
$$ NAME		TD
$$ 		TEXT	" "
$$ END
$$ NAME		SOLVENT
$$ 		TEXT	" "
$$ END
$$ NAME		NS
$$ 		TEXT	" "
$$ END
$$ NAME		DS
$$ 		TEXT	" "
$$ END
$$ T_NAME		SWH
$$ 		TYPE	R32
$$ 		CLASS	ACQU
$$ 		SUBRANGE 0.0 1e8
$$ 		REL	"SWH=SW*SFO1"
$$ 		INV_REL "SW=SWH/SFO1"
$$ 		UNIT	"Hz"
$$ 		FORMAT	"%14.3f Hz"
$$ 		TEXT	" "
$$ END
$$ T_NAME          FIDRES
$$                 TYPE    R32
$$                 CLASS   ACQU
$$                 SUBRANGE 0.0 100000
$$                 REL     "FIDRES=2*SW*SFO1/TD"
$$                 INV_REL "TD = nextpow(2*SW*SFO1/FIDRES)"
$$ 		UNIT	"Hz"
$$ 		FORMAT	"%14.6f Hz"
$$ 		TEXT	" "
$$ END
$$ T_NAME          AQ
$$ 		TYPE	R32
$$ 		CLASS	ACQU
$$ 		SUBRANGE 0.0 1000
$$ 		REL	"AQ=aqcalc(SW,SFO1,TD,DIGTYP)"
$$ 		INV_REL	"TD=tdcalc(SW,SFO1,1.0e6*AQ,DIGTYP)"
$$ 		UNIT	"sec"
$$ 		FORMAT	"%14.7f sec"
$$ 		TEXT	" "
$$ END
$$ NAME		RG
$$ 		TEXT	" "
$$ END
$$ T_NAME          DW
$$ 		TYPE	R32
$$ 		CLASS	ACQU
$$ 		SUBRANGE 0.0 1000000
$$ 		REL	"DW=1/(2*SW*SFO1)"
$$ 		INV_REL	"SW=1000000/(2*(0.005+DW)*SFO1)"
$$ 		UNIT	"usec"
$$ 		FORMAT	"%14.3lf usec"
$$ 		TEXT	" "
$$ END
$$ NAME		DE
$$ 		FORMAT	"%14.2f usec"
$$ 		TEXT	" "
$$ END
$$ NAME		TE
$$ 		FORMAT	"%14.1f K"
$$ 		TEXT	" "
$$ END
$$ T_NAME		D1
$$ 		TYPE	R32
$$ 		CLASS	ACQU
$$ 		SUBRANGE 0.0 1e38
$$ 		REL	"D1=D[1]"
$$ 		INV_REL	"D[1]=D1"
$$ 		UNIT	"sec"
$$ 		FORMAT	"%14.8f sec"
$$ 		TEXT	" "
$$ END
$$ T_NAME		D11
$$ 		TYPE	R32
$$ 		CLASS	ACQU
$$ 		SUBRANGE 0.0 1e38
$$ 		REL	"D11=D[11]"
$$ 		INV_REL	"D[11]=D11"
$$ 		UNIT	"sec"
$$ 		FORMAT	"%14.8f sec"
$$ 		TEXT	" "
$$ END
$$ NAME		TD0
$$ 		TEXT	" "
$$ END
$$ NAME		SFO1
$$ 		FORMAT	"%14.7f MHz"
$$ 		TEXT	" "
$$ END
$$ NAME		NUC1
$$ 		NONEDIT
$$ 		TEXT	" "
$$ END
$$ T_NAME		P1
$$ 		TYPE	R32
$$ 		CLASS	ACQU
$$ 		SUBRANGE 0.0 1.0e10
$$ 		REL	"P1=P[1]"
$$ 		INV_REL	"P[1]=P1"
$$ 		UNIT	"usec"
$$ 		FORMAT	"%14.2f usec"
$$ 		TEXT	" "
$$ END
$$ T_NAME		PLW1
$$ 		TYPE	R32
$$ 		CLASS	ACQU
$$ 		REL	"PLW1=PLW[1]"
$$ 		INV_REL	"PLW[1]=PLW1"
$$ 		UNIT	"W"
$$ 		FORMAT	"%14.8f W"
$$ 		TEXT	"power PLW1 "
$$ END
$$ NAME		SFO2
$$ 		FORMAT	"%14.7f MHz"
$$ 		TEXT	" "
$$ END
$$ NAME		NUC2
$$ 		NONEDIT
$$ 		TEXT	" "
$$ END
$$ NAME		CPDPRG[2]
$$ 		TEXT	" "
$$ END
$$ T_NAME		PCPD2
$$ 		TYPE	R32
$$ 		CLASS	ACQU
$$ 		SUBRANGE 0 1e38
$$ 		REL	"PCPD2=PCPD[2]"
$$ 		INV_REL	"PCPD[2]=PCPD2"
$$ 		UNIT	"usec"
$$ 		FORMAT	"%14.2f usec"
$$ 		TEXT	" "
$$ END
$$ T_NAME		PLW2
$$ 		TYPE	R32
$$ 		CLASS	ACQU
$$ 		REL	"PLW2=PLW[2]"
$$ 		INV_REL	"PLW[2]=PLW2"
$$ 		UNIT	"W"
$$ 		FORMAT	"%14.8f W"
$$ 		TEXT	"power PLW2 "
$$ END
$$ T_NAME		PLW12
$$ 		TYPE	R32
$$ 		CLASS	ACQU
$$ 		REL	"PLW12=PLW[12]"
$$ 		INV_REL	"PLW[12]=PLW12"
$$ 		UNIT	"W"
$$ 		FORMAT	"%14.8f W"
$$ 		TEXT	"power PLW12 "
$$ END
$$ T_NAME		PLW13
$$ 		TYPE	R32
$$ 		CLASS	ACQU
$$ 		REL	"PLW13=PLW[13]"
$$ 		INV_REL	"PLW[13]=PLW13"
$$ 		UNIT	"W"
$$ 		FORMAT	"%14.8f W"
$$ 		TEXT	"power PLW13 "
$$ END
$$ 
##$PARAMETERFILE=	(intrng, ASCII, C:/Users/peter/Documents/FIDs%20(600%20MHz)/ks2.111%20PymNO%20+%20MeOTf%20in%20DMSO-d6%20-%2015N%20data%206A1472/6A174202/20/pdata/1/intrng, 0)
$$ P 0
$$ 163.806390   162.595786
$$ 151.328415   150.664771
$$ 149.950077   149.242676
$$ 149.111405   147.820580
$$ 145.392079   142.927114
$$ 125.271254   124.541974
$$ 122.777117   122.128058
$$ 70.516938   69.940807
$$ 45.035907   39.179792
$$ 
##$PARAMETERFILE=	(parm.txt, ASCII, C:/Users/peter/Documents/FIDs%20(600%20MHz)/ks2.111%20PymNO%20+%20MeOTf%20in%20DMSO-d6%20-%2015N%20data%206A1472/6A174202/20/pdata/1/parm.txt, 0)
$$ 
$$ Current Data Parameters
$$ NAME           6A174202              
$$ EXPNO                20              
$$ PROCNO                1              
$$ 
$$ F2 - Acquisition Parameters
$$ Date_          20200129              
$$ Time              12.32 h            
$$ INSTRUM        aviii600              
$$ PROBHD   Z150357_0005 (              
$$ PULPROG          zgpg30              
$$ TD               134144              
$$ SOLVENT            DMSO              
$$ NS                  512              
$$ DS                    4              
$$ SWH           36057.691 Hz           
$$ FIDRES         0.537597 Hz           
$$ AQ            1.8601302 sec          
$$ RG                  512              
$$ DW               13.867 usec         
$$ DE                18.74 usec         
$$ TE                300.0 K            
$$ D1           2.00000000 sec          
$$ D11          0.03000000 sec          
$$ TD0                   1              
$$ SFO1        150.9028088 MHz          
$$ NUC1                13C              
$$ P1                10.00 usec         
$$ PLW1        35.52999878 W            
$$ SFO2        600.0724003 MHz          
$$ NUC2                 1H              
$$ CPDPRG[2        waltz16              
$$ PCPD2             80.00 usec         
$$ PLW2        14.60000038 W            
$$ PLW12        0.29128999 W            
$$ PLW13        0.14628001 W            
$$ 
$$ F2 - Processing parameters
$$ SI                32768              
$$ SF          150.8877220 MHz          
$$ WDW                  EM              
$$ SSB      0              
$$ LB                 1.00 Hz           
$$ GB       0              
$$ PC                 1.40              
$$ 
##$PARAMETERFILE=	(procs, ASCII, C:/Users/peter/Documents/FIDs%20(600%20MHz)/ks2.111%20PymNO%20+%20MeOTf%20in%20DMSO-d6%20-%2015N%20data%206A1472/6A174202/20/pdata/1/procs, 0)
$$ ##TITLE= Parameter file, TopSpin 3.5 pl 7
$$ ##JCAMPDX= 5.0
$$ ##DATATYPE= Parameter Values
$$ ##NPOINTS= 10	$$ modification sequence number
$$ ##ORIGIN= Bruker BioSpin GmbH
$$ ##OWNER= NMRSU
$$ $$ 2020-01-29 12:32:07.017 +0000  NMRSU@AVIII600NMR-PC
$$ $$ C:/Bruker/TopSpin3.5pl7/data/PB/nmr/6A174202/20/pdata/1/procs
$$ $$ process C:\Bruker\TopSpin3.5pl7\prog\mod\peak.exe
$$ ##$ABSF1= 219.4723
$$ ##$ABSF2= -19.49805
$$ ##$ABSG= 5
$$ ##$ABSL= 3
$$ ##$ALPHA= 0
$$ ##$AQORDER= 0
$$ ##$ASSFAC= 0
$$ ##$ASSFACI= 0
$$ ##$ASSFACX= 0
$$ ##$ASSWID= 0
$$ ##$AUNMP= <proc_1d>
$$ ##$AXLEFT= 0
$$ ##$AXNAME= <>
$$ ##$AXNUC= <13C>
$$ ##$AXRIGHT= 0
$$ ##$AXTYPE= 0
$$ ##$AXUNIT= <>
$$ ##$AZFE= 0.1
$$ ##$AZFW= 0.5
$$ ##$BCFW= 0
$$ ##$BC_mod= 0
$$ ##$BYTORDP= 0
$$ ##$COROFFS= 0
$$ ##$CY= 15
$$ ##$DATMOD= 1
$$ ##$DC= 0
$$ ##$DFILT= <>
$$ ##$DTYPP= 0
$$ ##$ERETIC= no
$$ ##$F1P= 218.9818
$$ ##$F2P= -19.4494
$$ ##$FCOR= 0.5
$$ ##$FTSIZE= 32768
$$ ##$FT_mod= 6
$$ ##$GAMMA= 0
$$ ##$GB= 0
$$ ##$INTBC= 1
$$ ##$INTSCL= 1
$$ ##$ISEN= 30
$$ ##$LB= 1
$$ ##$LEV0= 0
$$ ##$LPBIN= 0
$$ ##$MAXI= 10000
$$ ##$MC2= 0
$$ ##$MEAN= 0
$$ ##$ME_mod= 0
$$ ##$MI= 0
$$ ##$MddCEXP= no
$$ ##$MddCT_SP= no
$$ ##$MddF180= no
$$ ##$MddLAMBDA= 0
$$ ##$MddMEMORY= 0
$$ ##$MddMERGE= 0
$$ ##$MddNCOMP= 0
$$ ##$MddNITER= 0
$$ ##$MddNOISE= 0
$$ ##$MddPHASE= 0
$$ ##$MddSEED= 0
$$ ##$MddSRSIZE= 0
$$ ##$Mdd_CsALG= 0
$$ ##$Mdd_CsLAMBDA= 0
$$ ##$Mdd_CsNITER= 0
$$ ##$Mdd_CsNORM= 0
$$ ##$Mdd_CsVE= no
$$ ##$Mdd_CsZF= 0
$$ ##$Mdd_LrLAMBDA= 0
$$ ##$Mdd_LrNITER= 0
$$ ##$Mdd_LrRANK= 0
$$ ##$Mdd_LrZF= 0
$$ ##$Mdd_mod= 0
$$ ##$NCOEF= 0
$$ ##$NC_proc= -2
$$ ##$NLEV= 6
$$ ##$NOISF1= 0
$$ ##$NOISF2= 0
$$ ##$NSP= 0
$$ ##$NTH_PI= 0
$$ ##$NZP= 0
$$ ##$OFFSET= 219.4723
$$ ##$PC= 1.4
$$ ##$PHC0= 49.5
$$ ##$PHC1= 0
$$ ##$PH_mod= 1
$$ ##$PKNL= yes
$$ ##$PPARMOD= 0
$$ ##$PPDIAG= 0
$$ ##$PPIPTYP= 0
$$ ##$PPMPNUM= 2147483647
$$ ##$PPRESOL= 1
$$ ##$PSCAL= 4
$$ ##$PSIGN= 0
$$ ##$PYNMP= <proc.py>
$$ ##$RDF1= 0
$$ ##$RDF2= 0
$$ ##$RDFWHM= 0
$$ ##$RDINT= 0
$$ ##$RDPOS= 0
$$ ##$REVERSE= no
$$ ##$SF= 150.887722
$$ ##$SI= 32768
$$ ##$SIGF1= 0
$$ ##$SIGF2= 0
$$ ##$SINO= 80
$$ ##$SIOLD= 32768
$$ ##$SPECTYP= <>
$$ ##$SREF_mod= 1
$$ ##$SREGLST= <13C.DMSO>
$$ ##$SSB= 0
$$ ##$STSI= 32768
$$ ##$STSR= 0
$$ ##$SW_p= 36057.6923076923
$$ ##$SYMM= 0
$$ ##$S_DEV= 0
$$ ##$TDeff= 65536
$$ ##$TDoff= 0
$$ ##$TI= <F. Harrington
$$ FH-SB223690-020-6
$$ Instrument GH003107
$$ 
$$ >
$$ ##$TILT= no
$$ ##$TM1= 0
$$ ##$TM2= 0
$$ ##$TOPLEV= 0
$$ ##$USERP1= <user>
$$ ##$USERP2= <user>
$$ ##$USERP3= <user>
$$ ##$USERP4= <user>
$$ ##$USERP5= <user>
$$ ##$WDW= 1
$$ ##$XDIM= 64
$$ ##$YMAX_p= 427813862
$$ ##$YMIN_p= -1781014
$$ ##END=
$$ 
##$PARAMETERFILE=	(pulseprogram, ASCII, C:/Users/peter/Documents/FIDs%20(600%20MHz)/ks2.111%20PymNO%20+%20MeOTf%20in%20DMSO-d6%20-%2015N%20data%206A1472/6A174202/20/pulseprogram, 0)
$$ # 1 "C:/Bruker/TopSpin3.5pl7/exp/stan/nmr/lists/pp/zgpg30"
$$ ;zgpg30
$$ ;avance-version (12/01/11)
$$ ;1D sequence with power-gated decoupling
$$ ;using 30 degree flip angle
$$ ;
$$ ;$CLASS=HighRes
$$ ;$DIM=1D
$$ ;$TYPE=
$$ ;$SUBTYPE=
$$ ;$COMMENT=
$$ ;$RECOMMEND=y
$$ 
$$ 
$$ # 1 "C:/Bruker/TopSpin3.5pl7/exp/stan/nmr/lists/pp/Avance.incl" 1
$$ ;Avance3.incl
$$ ;   for AV III
$$ ;
$$ ;avance-version (13/06/17)
$$ ;
$$ ;$CLASS=HighRes Incl
$$ ;$COMMENT=
$$ # 169 "C:/Bruker/TopSpin3.5pl7/exp/stan/nmr/lists/pp/Avance.incl"
$$ ;$Id: Avance3.incl,v 1.10.2.2 2013/08/30 09:43:33 ber Exp $
$$ # 14 "C:/Bruker/TopSpin3.5pl7/exp/stan/nmr/lists/pp/zgpg30" 2
$$ 
$$ # 1 "C:/Bruker/TopSpin3.5pl7/exp/stan/nmr/lists/pp/Delay.incl" 1
$$ ;Delay.incl  -  include file for commonly used delays
$$ ;
$$ ;version (13/08/07)
$$ ;
$$ ;$CLASS=HighRes Incl
$$ ;$COMMENT=
$$ 
$$ # 9 "C:/Bruker/TopSpin3.5pl7/exp/stan/nmr/lists/pp/Delay.incl"
$$ ;general delays
$$ 
$$ define delay DELTA
$$ define delay DELTA1
$$ define delay DELTA2
$$ define delay DELTA3
$$ define delay DELTA4
$$ define delay DELTA5
$$ define delay DELTA6
$$ define delay DELTA7
$$ define delay DELTA8
$$ define delay DELTA9
$$ define delay DELTA10
$$ define delay DELTA11
$$ define delay DELTA12
$$ define delay DELTA13
$$ define delay DELTA14
$$ define delay DELTA15
$$ define delay DELTA16
$$ 
$$ define delay TAU
$$ define delay TAU1
$$ define delay TAU2
$$ define delay TAU3
$$ define delay TAU4
$$ define delay TAU5
$$ define delay TAU6
$$ define delay TAU7
$$ define delay TAU8
$$ define delay TAU9
$$ # 40 "C:/Bruker/TopSpin3.5pl7/exp/stan/nmr/lists/pp/Delay.incl"
$$ define delay INCR1
$$ define delay INCR2
$$ define delay INCR3
$$ define delay INCR4
$$ define delay INCR5
$$ define delay INCR6
$$ 
$$ 
$$ ;delays for centering pulses
$$ # 50 "C:/Bruker/TopSpin3.5pl7/exp/stan/nmr/lists/pp/Delay.incl"
$$ define delay CEN_HN1
$$ define delay CEN_HN2
$$ define delay CEN_HN3
$$ define delay CEN_HC1
$$ define delay CEN_HC2
$$ define delay CEN_HC3
$$ define delay CEN_HC4
$$ define delay CEN_HP1
$$ define delay CEN_HP2
$$ define delay CEN_CN1
$$ define delay CEN_CN2
$$ define delay CEN_CN3
$$ define delay CEN_CN4
$$ define delay CEN_CP1
$$ define delay CEN_CP2
$$ 
$$ 
$$ ;loop counters
$$ # 69 "C:/Bruker/TopSpin3.5pl7/exp/stan/nmr/lists/pp/Delay.incl"
$$ define loopcounter COUNTER
$$ define loopcounter SCALEF
$$ define loopcounter FACTOR1
$$ define loopcounter FACTOR2
$$ define loopcounter FACTOR3
$$ define loopcounter FACTOR4
$$ define loopcounter FACTOR5
$$ define loopcounter FACTOR6
$$ 
$$ 
$$ # 80 "C:/Bruker/TopSpin3.5pl7/exp/stan/nmr/lists/pp/Delay.incl"
$$ ;$Id: Delay.incl,v 1.14.2.1 2013/08/30 09:43:33 ber Exp $
$$ # 15 "C:/Bruker/TopSpin3.5pl7/exp/stan/nmr/lists/pp/zgpg30" 2
$$ 
$$ 
$$ # 18 "C:/Bruker/TopSpin3.5pl7/exp/stan/nmr/lists/pp/zgpg30"
$$ "d11=30m"
$$ 
$$ 
$$ "DELTA=d1-100m"
$$ # 24 "C:/Bruker/TopSpin3.5pl7/exp/stan/nmr/lists/pp/zgpg30"
$$ "acqt0=-p1*0.66/3.1416"
$$ 
$$ 
$$ # 1 "mc_line 27 file C:/Bruker/TopSpin3.5pl7/exp/stan/nmr/lists/pp/zgpg30 exp. def. part of mc cmd. before ze"
$$ ; dimension 1D; AQ_mode 
$$ define delay MCWRK
$$ define delay MCREST
$$ "MCREST = 30m - 30m"
$$ "MCWRK = 0.333333*30m"
$$ 
$$     dccorr
$$ # 27 "C:/Bruker/TopSpin3.5pl7/exp/stan/nmr/lists/pp/zgpg30"
$$ 1 ze
$$ # 1 "mc_line 27 file C:/Bruker/TopSpin3.5pl7/exp/stan/nmr/lists/pp/zgpg30 exp. def. of mc cmd. after ze"
$$ # 28 "C:/Bruker/TopSpin3.5pl7/exp/stan/nmr/lists/pp/zgpg30"
$$   d11 pl12:f2
$$ # 1 "mc_line 29 file C:/Bruker/TopSpin3.5pl7/exp/stan/nmr/lists/pp/zgpg30 exp. start label for mc cmd."
$$ 2 MCWRK  * 2 do:f2
$$ LBLF0, MCWRK 
$$   MCREST
$$ # 30 "C:/Bruker/TopSpin3.5pl7/exp/stan/nmr/lists/pp/zgpg30"
$$   10u pl13:f2
$$   d11 cpd2:f2
$$   DELTA
$$   4u do:f2
$$   10u pl12:f2
$$   100m cpd2:f2
$$   p1*0.33 ph1
$$   go=2 ph31
$$ # 1 "mc_line 38 file C:/Bruker/TopSpin3.5pl7/exp/stan/nmr/lists/pp/zgpg30 exp. mc cmd. in line"
$$   MCWRK do:f2 pl13:f2 wr #0
$$   MCWRK zd
$$   lo to LBLF0 times td0
$$ 
$$ # 39 "C:/Bruker/TopSpin3.5pl7/exp/stan/nmr/lists/pp/zgpg30"
$$ exit
$$ # 42 "C:/Bruker/TopSpin3.5pl7/exp/stan/nmr/lists/pp/zgpg30"
$$ ph1=0 2 2 0 1 3 3 1
$$ ph31=0 2 2 0 1 3 3 1
$$ 
$$ 
$$ ;pl1 : f1 channel - power level for pulse (default)
$$ ;pl12: f2 channel - power level for CPD/BB decoupling
$$ ;pl13: f2 channel - power level for second CPD/BB decoupling
$$ ;p1 : f1 channel -  90 degree high power pulse
$$ ;d1 : relaxation delay; 1-5 * T1
$$ ;d11: delay for disk I/O                             [30 msec]
$$ ;ns: 1 * n, total number of scans: NS * TD0
$$ ;cpd2: decoupling according to sequence defined by cpdprg2
$$ ;pcpd2: f2 channel - 90 degree pulse for decoupling sequence
$$ # 58 "C:/Bruker/TopSpin3.5pl7/exp/stan/nmr/lists/pp/zgpg30"
$$ ;$Id: zgpg30,v 1.13 2012/01/31 17:49:32 ber Exp $
$$ 
##$PARAMETERFILE=	(title, ASCII, C:/Users/peter/Documents/FIDs%20(600%20MHz)/ks2.111%20PymNO%20+%20MeOTf%20in%20DMSO-d6%20-%2015N%20data%206A1472/6A174202/20/pdata/1/title, 0)
$$ Analyst LB
$$ Instrument Name GH003107
$$ Peter Byrne
$$ KS 2-111
$$ Cryroprobe GH003107; 300K
$$ 
##$PARAMETERFILE=	(uxnmr.par, ASCII, C:/Users/peter/Documents/FIDs%20(600%20MHz)/ks2.111%20PymNO%20+%20MeOTf%20in%20DMSO-d6%20-%2015N%20data%206A1472/6A174202/20/uxnmr.par, 0)
$$ ##TITLE= Parameter file, TopSpin 3.5 pl 7
$$ ##JCAMPDX= 5.0
$$ ##DATATYPE= Parameter Values
$$ ##NPOINTS= 153	$$ modification sequence number
$$ ##ORIGIN= Bruker BioSpin GmbH
$$ ##OWNER= nmrsu
$$ $$ 2019-10-09 15:57:22.628 +0100  NMRSU@AVIII600NMR-PC
$$ $$ C:/Bruker/TopSpin3.5pl7/conf/instr/aviii600/uxnmr.par
$$ $$ process C:\Bruker\TopSpin3.5pl7\prog\mod\cfserverav3.exe
$$ ##$ACB= 0
$$ ##$ACBTAT= (0..23)
$$ 0 72 88 50 88 0 0 0 0 0 0 0 0 0 0 0 0 0 0 0 0 0 0 0
$$ ##$ACBTBA= (0..23)
$$ 0 0 0 0 0 0 0 0 0 0 0 0 0 0 0 0 0 0 0 0 0 0 0 0
$$ ##$ACBTBLK= (0..23)
$$ 0 34 33 0 35 0 0 0 0 0 0 0 0 0 0 0 0 0 0 0 0 0 0 0
$$ ##$ACBTCTL= (0..23)
$$ 0 6 6 6 6 0 0 0 0 0 0 0 0 0 0 0 0 0 0 0 0 0 0 0
$$ ##$ACBTDI= (0..23)
$$ 0 -1779670019 -1779670019 -1779670019 -1779670020 0 0 0 0 0 0 0 0 0 0 0
$$ 0 0 0 0 0 0 0 0
$$ ##$ACBTDM= (0..23)
$$ 0 25 10 10 10 0 0 0 0 0 0 0 0 0 0 0 0 0 0 0 0 0 0 0
$$ ##$ACBTFHI= (0..23)
$$ 0 600 365 92 365 0 0 0 0 0 0 0 0 0 0 0 0 0 0 0 0 0 0 0
$$ ##$ACBTFL= (0..23)
$$ 0 248 248 88 248 0 0 0 0 0 0 0 0 0 0 0 0 0 0 0 0 0 0 0
$$ ##$ACBTFLO= (0..23)
$$ 0 180 6 30 6 0 0 0 0 0 0 0 0 0 0 0 0 0 0 0 0 0 0 0
$$ ##$ACBTINP= (0..23)
$$ 0 2 1 16 3 0 0 0 0 0 0 0 0 0 0 0 0 0 0 0 0 0 0 0
$$ ##$ACBTOUT= (0..23)
$$ 0 1 2 3 1 0 0 0 0 0 0 0 0 0 0 0 0 0 0 0 0 0 0 0
$$ ##$ACBTPO= (0..23)
$$ 0 100000 300000 150000 300000 0 0 0 0 0 0 0 0 0 0 0 0 0 0 0 0 0 0 0
$$ ##$ACBTPW= (0..23)
$$ 0 100 100 5 100 0 0 0 0 0 0 0 0 0 0 0 0 0 0 0 0 0 0 0
$$ ##$ACBTSB= (0..23)
$$ 0 0 0 0 0 0 0 0 0 0 0 0 0 0 0 0 0 0 0 0 0 0 0 0
$$ ##$ACBTSDT= (0..23)
$$ 0 2 2 2 2 0 0 0 0 0 0 0 0 0 0 0 0 0 0 0 0 0 0 0
$$ ##$ACBTY= <no>
$$ ##$AMPDFLT= no
$$ ##$AQSBDCH= (0..95)
$$ 0 0 0 0 0 0 0 0 255 255 255 255 255 255 255 255 255 255 255 255 255 255
$$ 255 255 255 255 255 255 255 255 255 255 255 255 255 255 255 255 255 255
$$ 255 255 255 255 255 255 255 255 255 255 255 255 255 255 255 255 255 255
$$ 255 255 255 255 255 255 255 255 255 255 255 255 255 255 255 255 255 255
$$ 255 255 255 255 255 255 255 255 255 255 255 255 255 255 255 255 255 255
$$ 255 255
$$ ##$AQSBDHW= (0..95)
$$ 4 1 8 8 8 0 0 0 255 255 255 255 255 255 255 255 255 255 255 255 255 255
$$ 255 255 255 255 255 255 255 255 255 255 255 255 255 255 255 255 255 255
$$ 255 255 255 255 255 255 255 255 255 255 255 255 255 255 255 255 255 255
$$ 255 255 255 255 255 255 255 255 255 255 255 255 255 255 255 255 255 255
$$ 255 255 255 255 255 255 255 255 255 255 255 255 255 255 255 255 255 255
$$ 255 255
$$ ##$AQSBDID= (0..95)
$$ 82 88 83 83 83 80 66 66 255 255 255 255 255 255 255 255 255 255 255 255
$$ 255 255 255 255 255 255 255 255 255 255 255 255 255 255 255 255 255 255
$$ 255 255 255 255 255 255 255 255 255 255 255 255 255 255 255 255 255 255
$$ 255 255 255 255 255 255 255 255 255 255 255 255 255 255 255 255 255 255
$$ 255 255 255 255 255 255 255 255 255 255 255 255 255 255 255 255 255 255
$$ 255 255 255 255
$$ ##$AQSBDNO= (0..95)
$$ 1 1 1 2 3 1 1 1 255 255 255 255 255 255 255 255 255 255 255 255 255 255
$$ 255 255 255 255 255 255 255 255 255 255 255 255 255 255 255 255 255 255
$$ 255 255 255 255 255 255 255 255 255 255 255 255 255 255 255 255 255 255
$$ 255 255 255 255 255 255 255 255 255 255 255 255 255 255 255 255 255 255
$$ 255 255 255 255 255 255 255 255 255 255 255 255 255 255 255 255 255 255
$$ 255 255
$$ ##$AQSBDSL= (0..95)
$$ 2 3 4 5 6 21 255 1 255 255 255 255 255 255 255 255 255 255 255 255 255
$$ 255 255 255 255 255 255 255 255 255 255 255 255 255 255 255 255 255 255
$$ 255 255 255 255 255 255 255 255 255 255 255 255 255 255 255 255 255 255
$$ 255 255 255 255 255 255 255 255 255 255 255 255 255 255 255 255 255 255
$$ 255 255 255 255 255 255 255 255 255 255 255 255 255 255 255 255 255 255
$$ 255 255 255
$$ ##$AQSBDTY= (0..95)
$$ 66 192 25 25 25 207 209 7 255 255 255 255 255 255 255 255 255 255 255 255
$$ 255 255 255 255 255 255 255 255 255 255 255 255 255 255 255 255 255 255
$$ 255 255 255 255 255 255 255 255 255 255 255 255 255 255 255 255 255 255
$$ 255 255 255 255 255 255 255 255 255 255 255 255 255 255 255 255 255 255
$$ 255 255 255 255 255 255 255 255 255 255 255 255 255 255 255 255 255 255
$$ 255 255 255 255
$$ ##$AQSBUAD= (0..95)
$$ 16 52 36 37 38 33 32 32 255 255 255 255 255 255 255 255 255 255 255 255
$$ 255 255 255 255 255 255 255 255 255 255 255 255 255 255 255 255 255 255
$$ 255 255 255 255 255 255 255 255 255 255 255 255 255 255 255 255 255 255
$$ 255 255 255 255 255 255 255 255 255 255 255 255 255 255 255 255 255 255
$$ 255 255 255 255 255 255 255 255 255 255 255 255 255 255 255 255 255 255
$$ 255 255 255 255
$$ ##$AQSECL= (0..95)
$$ 4 2 2 2 2 1 2 255 255 255 255 255 255 255 255 255 255 255 255 255 255 255
$$ 255 255 255 255 255 255 255 255 255 255 255 255 255 255 255 255 255 255
$$ 255 255 255 255 255 255 255 255 255 255 255 255 255 255 255 255 255 255
$$ 255 255 255 255 255 255 255 255 255 255 255 255 255 255 255 255 255 255
$$ 255 255 255 255 255 255 255 255 255 255 255 255 255 255 255 255 255 255
$$ 255 255
$$ ##$AQSECLS= (0..95)
$$ 3 1 2 2 2 0 3 255 255 255 255 255 255 255 255 255 255 255 255 255 255 255
$$ 255 255 255 255 255 255 255 255 255 255 255 255 255 255 255 255 255 255
$$ 255 255 255 255 255 255 255 255 255 255 255 255 255 255 255 255 255 255
$$ 255 255 255 255 255 255 255 255 255 255 255 255 255 255 255 255 255 255
$$ 255 255 255 255 255 255 255 255 255 255 255 255 255 255 255 255 255 255
$$ 255 255
$$ ##$AQSETH1= <no>
$$ ##$AQSETH2= <no>
$$ ##$AQSSPLT= no
$$ ##$ATT19F= (0..1)
$$ 0 0
$$ ##$ATT1H= (0..1)
$$ 0 0
$$ ##$ATT3H= (0..1)
$$ 0 0
$$ ##$ATTX= (0..1)
$$ 0 0
$$ ##$ATTY= (0..1)
$$ 0 0
$$ ##$ATTZ= (0..1)
$$ 0 0
$$ ##$BACSAIR= yes
$$ ##$BACSCAP= 596
$$ ##$BACSDEL= 0
$$ ##$BACSFCM= no
$$ ##$BACSOPT= <>
$$ ##$BACSTY= <tty04>
$$ ##$BARPTY= <no>
$$ ##$BFREQ= 600.07
$$ ##$BGAETH= (0..9)
$$ <no> <no> <no> <no> <no> <no> <no> <no> <no> <no>
$$ ##$BIRDS= yes
$$ ##$BMPC= 0
$$ ##$BMPCTY= <no>
$$ ##$BPSUTY= <no>
$$ ##$BSMS= 2
$$ ##$BSMS19FLock= no
$$ ##$BSMSETH= <149.236.99.20>
$$ ##$BSMSTY= <no>
$$ ##$BgaChFac2= (0..7)
$$ 0 0 0 0 0 0 0 0
$$ ##$BgaChMap= (0..7)
$$ 0 0 0 0 0 0 0 0
$$ ##$BgaChMaxv= (0..7)
$$ 0 0 0 0 0 0 0 0
$$ ##$BgaChRouting= (0..63)
$$ 0 0 0 0 0 0 0 0 0 0 0 0 0 0 0 0 0 0 0 0 0 0 0 0 0 0 0 0 0 0 0 0 0 0 0 0
$$ 0 0 0 0 0 0 0 0 0 0 0 0 0 0 0 0 0 0 0 0 0 0 0 0 0 0 0 0
$$ ##$BgaChShimMap= (0..7)
$$ 0 0 0 0 0 0 0 0
$$ ##$BgaChShimMaxv= (0..7)
$$ 0 0 0 0 0 0 0 0
$$ ##$BlaEth= (0..9)
$$ <149.236.99.253> <149.236.99.252> <no> <no> <no> <no> <no> <no> <> <>
$$ ##$BlaNam= (0..9)
$$ <BLAXH2H300/100/150 E 200-600MHZ> <BLAX300 E 6-365MHZ> <> <> <> <> <> <>
$$ <> <>
$$ ##$BlaPN= (0..9)
$$ <W1345096> <W1345092> <> <> <> <> <> <> <> <>
$$ ##$BlaSN= (0..9)
$$ <0236> <0075> <> <> <> <> <> <> <> <>
$$ ##$BsmsAuxEth= <no>
$$ ##$CFASMOD= (0..7)
$$ 1 1 1 1 1 1 1 1
$$ ##$CFASMUL= (0..7)
$$ 1 1 1 1 1 1 1 1
$$ ##$CNFTXDR= (0..7)
$$ 6 6 6 0 0 0 0 0
$$ ##$COMDIG2= 0
$$ ##$CPDBTY= <no>
$$ ##$CRCOTY= <tty01>
$$ ##$CSW1= (0..31)
$$ 2 2 0 16 3 3 0 0 0 0 0 0 0 0 0 0 0 0 0 0 0 0 0 0 0 0 0 0 0 0 0 0
$$ ##$CSW2= (0..31)
$$ 1 1 0 0 0 0 0 0 0 0 0 0 0 0 0 0 0 0 0 0 0 0 0 0 0 0 0 0 0 0 0 0
$$ ##$CSWNUM= (0..7)
$$ 4 3 0 0 0 0 0 0
$$ ##$ConsolePnSn= <>
$$ ##$CryoProAccPnSn= <>
$$ ##$Ctb1Eth= <no>
$$ ##$CubeEth= (0..7)
$$ <no> <no> <no> <no> <no> <no> <no> <no>
$$ ##$CustRegisterNo= <>
$$ ##$DATSTAT= no
$$ ##$DIGI140= (0..7)
$$ 0 0 0 0 0 0 0 0
$$ ##$DIGIB12= (0..7)
$$ 0 0 0 0 0 0 0 0
$$ ##$DIGIB16= (0..7)
$$ 0 0 0 0 0 0 0 0
$$ ##$DIGIFA= (0..7)
$$ 0 0 0 0 0 0 0 0
$$ ##$DIGIFOURIER= 0
$$ ##$DIGIHA= (0..7)
$$ 0 0 0 0 0 0 0 0
$$ ##$DIGIHAF= (0..7)
$$ 0 0 0 0 0 0 0 0
$$ ##$DIGIHRD= (0..7)
$$ 0 0 0 0 0 0 0 0
$$ ##$DIGIIA= (0..7)
$$ 0 0 0 0 0 0 0 0
$$ ##$DIGIO16= (0..7)
$$ 0 0 0 0 0 0 0 0
$$ ##$DIGISA= (0..7)
$$ 0 0 0 0 0 0 0 0
$$ ##$DIGISAF= (0..7)
$$ 0 0 0 0 0 0 0 0
$$ ##$DIGISL= (0..7)
$$ 0 0 0 0 0 0 0 0
$$ ##$DIGITYI= (0..7)
$$ 0 0 0 0 0 0 0 0
$$ ##$DIGITYP= (0..7)
$$ 0 0 0 0 0 0 0 0
$$ ##$DIGITZ= 0
$$ ##$DPPFAC= 1
$$ ##$DRMSETH= <no>
$$ ##$DRU= yes
$$ ##$DRUETH= (0..33)
$$ <no> <149.236.99.89> <no> <no> <no> <no> <no> <no> <no> <no> <no> <no>
$$ <no> <no> <no> <no> <no> <no> <no> <no> <no> <no> <no> <no> <no> <no> <no>
$$ <no> <no> <no> <no> <no> <no> <>
$$ ##$Description= <Avance III>
$$ ##$DppType= 0
$$ ##$FCUMEM= (0..7)
$$ 16777208 16777208 16777208 0 0 0 0 0
$$ ##$FCUPAL= (0..7)
$$ 0 0 0 0 0 0 0 0
$$ ##$FGSVTY= <no>
$$ ##$FQMIX= 0
$$ ##$FUNCMOD= <>
$$ ##$FourPeriBdEth= <no>
$$ ##$FourShimBdEth= <no>
$$ ##$FourierPicsCon= no
$$ ##$GCUTYPE= 10
$$ ##$GCUTYPE2= 0
$$ ##$GPREDEL= 0
$$ ##$GPSCUTY= <no>
$$ ##$GRADRES= 5
$$ ##$GTUTY= <no>
$$ ##$GcConn= (0..1)
$$ 1 0
$$ ##$GradAmpGain= (0..7)
$$ 0 0 0 0 0 0 0 0
$$ ##$GradAmpMaxCurX= (0..7)
$$ 0 0 0 0 0 0 0 0
$$ ##$GradAmpMaxCurY= (0..7)
$$ 0 0 0 0 0 0 0 0
$$ ##$GradAmpMaxCurZ= (0..7)
$$ 9.99999904632568 0 0 0 0 0 0 0
$$ ##$GradAmpName= (0..7)
$$ <GAB in BSMS> <> <> <> <> <> <> <>
$$ ##$GradAmpPN= (0..7)
$$ <> <> <> <> <> <> <> <>
$$ ##$GradAmpSN= (0..7)
$$ <> <> <> <> <> <> <> <>
$$ ##$GradAmpType= (0..7)
$$ 2 0 0 0 0 0 0 0
$$ ##$GradPowClkCtrl= 0
$$ ##$GradPowClkTime= 0
$$ ##$GradPowImax= 0
$$ ##$GradPowType= 0
$$ ##$GradPowVmax= 0
$$ ##$HDIETH= (0..5)
$$ <no> <no> <no> <no> <no> <no>
$$ ##$HFAC= 3
$$ ##$HPCU= 0
$$ ##$HPCUTY= <no>
$$ ##$HPTXLP= (0..3)
$$ -1 -1 -1 -1
$$ ##$HPTXPI= (0..3)
$$ 0 0 0 0
$$ ##$HPTXPO= (0..3)
$$ 0 0 0 0
$$ ##$HPTXTY= (0..3)
$$ 0 0 0 0
$$ ##$HpprCoverType= 1
$$ ##$IF451= 0
$$ ##$IFREQ= 1
$$ ##$INJPTY= <no>
$$ ##$INTFPR= 0
$$ ##$IPSOETH= <149.236.99.254>
$$ ##$IPSOTYPE= 1
$$ ##$LDUETH= (0..0)
$$ <no>
$$ ##$LOCKCONF= <DL>
$$ ##$LOCKTY= <no>
$$ ##$LOCSWID= 0
$$ ##$LOCSWIF= 0
$$ ##$LVDSSPLITETH= (0..5)
$$ <no> <no> <no> <no> <no> <no>
$$ ##$Location= <>
$$ ##$M2FAC= 0
$$ ##$MAS= 0
$$ ##$MASETIME= 10
$$ ##$MASITIME= 10
$$ ##$MASTY= <no>
$$ ##$MAS_CT= 0
$$ ##$MAS_SG= 0
$$ ##$MAS_TO= 0
$$ ##$MEMPRM= 0
$$ ##$MHFAC= 0
$$ ##$MXFAC= 0
$$ ##$MagnCoilPnSn= <>
$$ ##$MagnDewarPnSn= <>
$$ ##$MasEth= <no>
$$ ##$NAMPD= (0..17)
$$ <> <HPLNA 19F1H> <XBB19F 2HS> <2H> <13C> <15N> <> <> <> <> <> <> <> <>
$$ <> <> <> <>
$$ ##$NFCU= 3
$$ ##$NFRED= 0
$$ ##$NMRCH= 2
$$ ##$NMRMEM= 16384
$$ ##$NPSGU= 0
$$ ##$NRCU= 1
$$ ##$NROUT= 0
$$ ##$NSGU= 3
$$ ##$OrderNo= <10246872>
$$ ##$PAMPF1= (0..15)
$$ 75 56 64 96 80 80 0 0 0 0 0 0 0 0 0 0
$$ ##$PAMPF2= (0..15)
$$ 0 0 0 0 0 0 0 0 0 0 0 0 0 0 0 0
$$ ##$PAMPF3= (0..15)
$$ 0 0 0 0 0 0 0 0 0 0 0 0 0 0 0 0
$$ ##$PAMPF4= (0..15)
$$ 0 0 0 0 0 0 0 0 0 0 0 0 0 0 0 0
$$ ##$PAMPF5= (0..15)
$$ 0 0 0 0 0 0 0 0 0 0 0 0 0 0 0 0
$$ ##$PAMPF6= (0..15)
$$ 0 0 0 0 0 0 0 0 0 0 0 0 0 0 0 0
$$ ##$PAMPF7= (0..15)
$$ 0 0 0 0 0 0 0 0 0 0 0 0 0 0 0 0
$$ ##$PAMPF8= (0..15)
$$ 0 0 0 0 0 0 0 0 0 0 0 0 0 0 0 0
$$ ##$PH4= 0
$$ ##$PHF4TY= <no>
$$ ##$POWCHK= yes
$$ ##$PRAMD1= (0..7)
$$ 6 0 0 1610612736 0 0 0 0
$$ ##$PRAMD10= (0..7)
$$ 0 0 0 0 0 0 0 0
$$ ##$PRAMD11= (0..7)
$$ 0 0 0 0 0 0 0 0
$$ ##$PRAMD12= (0..7)
$$ 0 0 0 0 0 0 0 0
$$ ##$PRAMD13= (0..7)
$$ 0 0 0 0 0 0 0 0
$$ ##$PRAMD14= (0..7)
$$ 0 0 0 0 0 0 0 0
$$ ##$PRAMD15= (0..7)
$$ 0 0 0 0 0 0 0 0
$$ ##$PRAMD16= (0..7)
$$ 0 0 0 0 0 0 0 0
$$ ##$PRAMD17= (0..7)
$$ 0 0 0 0 0 0 0 0
$$ ##$PRAMD18= (0..7)
$$ 0 0 0 0 0 0 0 0
$$ ##$PRAMD19= (0..7)
$$ 0 0 0 0 0 0 0 0
$$ ##$PRAMD2= (0..7)
$$ 2147483644 2131230719 2147483647 603979775 0 0 0 0
$$ ##$PRAMD20= (0..7)
$$ 0 0 0 0 0 0 0 0
$$ ##$PRAMD21= (0..7)
$$ 0 0 0 0 0 0 0 0
$$ ##$PRAMD3= (0..7)
$$ 0 1048576 0 536870912 0 1048576 0 536870912
$$ ##$PRAMD4= (0..7)
$$ 16777216 0 0 536870912 0 0 0 0
$$ ##$PRAMD5= (0..7)
$$ 0 0 4 536870912 0 0 0 0
$$ ##$PRAMD6= (0..7)
$$ 0 0 0 0 0 0 0 0
$$ ##$PRAMD7= (0..7)
$$ 0 0 0 0 0 0 0 0
$$ ##$PRAMD8= (0..7)
$$ 0 0 0 0 0 0 0 0
$$ ##$PRAMD9= (0..7)
$$ 0 0 0 0 0 0 0 0
$$ ##$PRAMLED= (0..1)
$$ 15 15
$$ ##$PRAMP= (0..9)
$$ <> <tty10> <no> <no> <no> <no> <no> <no> <no> <>
$$ ##$PRAMPTP= 1
$$ ##$PREEMPTYPE= 0
$$ ##$PREPTY= <no>
$$ ##$PREREC= (0..15)
$$ 0 1 1 1 1 1 0 0 0 0 0 0 0 0 0 0
$$ ##$PRESHLD= 0
$$ ##$PTS160= -1
$$ ##$PTSA2X= (0..7)
$$ 0 0 0 0 0 0 0 0
$$ ##$PTSF2X= (0..7)
$$ 0 0 0 0 0 0 0 0
$$ ##$PTSFMX= (0..19)
$$ 643.52499 643.52499 643.52499 0 0 0 0 0 0 0 0 0 0 0 0 0 0 0 0 0
$$ ##$PULCHK= no
$$ ##$PerMagATempSens= no
$$ ##$PerMagEth= <no>
$$ ##$PerMagFluxSens= no
$$ ##$PerMagMTempSens= no
$$ ##$PramDutyCycPerc= (0..15)
$$ 4 2 2 2 2 0 0 0 0 0 0 0 0 0 0 0
$$ ##$PramPeakPowerW= (0..15)
$$ 4000 500 500 500 500 0 0 0 0 0 0 0 0 0 0 0
$$ ##$PramPowerSwitch= (0..15)
$$ 0 0 0 0 0 0 0 0 0 0 0 0 0 0 0 0
$$ ##$PramPulWidthMs= (0..15)
$$ 10 0.1 0.1 0.1 0.1 0 0 0 0 0 0 0 0 0 0 0
$$ ##$PreampModBisDat= (0..15)
$$ 20170428 20080211 20080216 20080304 20080121 0 0 0 0 0 0 0 0 0 0 0
$$ ##$PreampModPN= (0..17)
$$ <Z103205> <Z003506> <Z003473> <Z003524> <Z003530> <> <> <> <> <> <> <>
$$ <> <> <> <> <> <>
$$ ##$PreampModSN= (0..17)
$$ <00874> <00671> <00593> <00408> <00301> <> <> <> <> <> <> <> <> <> <> <>
$$ <> <>
$$ ##$ProdigyEth= <no>
$$ ##$RCUCDS= (0..7)
$$ 0 0 0 0 0 0 0 0
$$ ##$RCUCFS= (0..7)
$$ 0 0 0 0 0 0 0 0
$$ ##$RCUCSS= (0..7)
$$ 0 0 0 0 0 0 0 0
$$ ##$RCUI2C1= (0..7)
$$ 0 0 0 0 0 0 0 0
$$ ##$RCUI2C2= (0..7)
$$ 0 0 0 0 0 0 0 0
$$ ##$RCUI2C3= (0..7)
$$ 0 0 0 0 0 0 0 0
$$ ##$RCUI2C4= (0..7)
$$ 0 0 0 0 0 0 0 0
$$ ##$RCUI2C5= (0..7)
$$ 0 0 0 0 0 0 0 0
$$ ##$RCUI2C6= (0..7)
$$ 0 0 0 0 0 0 0 0
$$ ##$RCUI2C7= (0..7)
$$ 0 0 0 0 0 0 0 0
$$ ##$RCUI2C8= (0..7)
$$ 0 0 0 0 0 0 0 0
$$ ##$RDCU= 0
$$ ##$RFSINPUT= (0..1)
$$ 0 0
$$ ##$RFSVTY= <no>
$$ ##$RGTYPE= (0..31)
$$ 9 0 0 0 0 0 0 0 0 0 0 0 0 0 0 0 0 0 0 0 0 0 0 0 0 0 0 0 0 0 0 0
$$ ##$RG_max= (0..31)
$$ 2050 -1 -1 -1 -1 -1 -1 -1 -1 -1 -1 -1 -1 -1 -1 -1 -1 -1 -1 -1 -1 -1 -1
$$ -1 -1 -1 -1 -1 -1 -1 -1 -1
$$ ##$RG_min= (0..31)
$$ 0.25 -1 -1 -1 -1 -1 -1 -1 -1 -1 -1 -1 -1 -1 -1 -1 -1 -1 -1 -1 -1 -1 -1
$$ -1 -1 -1 -1 -1 -1 -1 -1 -1
$$ ##$RG_tab1= (0..255)
$$ 0.25 0.28 0.32 0.35 0.4 0.44 0.5 0.56 0.64 0.7 0.8 0.89 1 1.12 1.28 1.4
$$ 1.6 1.78 2 2.25 2.56 2.8 3.2 3.56 4 4.5 5 5.6 6.35 7.12 8 9 10 11.3 12.7
$$ 14.2 16 18 20.2 22.6 25.4 28.5 32 36 40.3 45.2 50.8 57 64 71.8 80.6 90.5
$$ 101 114 128 144 161 181 203 228 256 287 322 362 406 456 512 575 645 724
$$ 812 912 1030 1150 1290 1440 1620 1820 2050 -1 -1 -1 -1 -1 -1 -1 -1 -1 -1
$$ -1 -1 -1 -1 -1 -1 -1 -1 -1 -1 -1 -1 -1 -1 -1 -1 -1 -1 -1 -1 -1 -1 -1 -1
$$ -1 -1 -1 -1 -1 -1 -1 -1 -1 -1 -1 -1 -1 -1 -1 -1 -1 -1 -1 -1 -1 -1 -1 -1
$$ -1 -1 -1 -1 -1 -1 -1 -1 -1 -1 -1 -1 -1 -1 -1 -1 -1 -1 -1 -1 -1 -1 -1 -1
$$ -1 -1 -1 -1 -1 -1 -1 -1 -1 -1 -1 -1 -1 -1 -1 -1 -1 -1 -1 -1 -1 -1 -1 -1
$$ -1 -1 -1 -1 -1 -1 -1 -1 -1 -1 -1 -1 -1 -1 -1 -1 -1 -1 -1 -1 -1 -1 -1 -1
$$ -1 -1 -1 -1 -1 -1 -1 -1 -1 -1 -1 -1 -1 -1 -1 -1 -1 -1 -1 -1 -1 -1 -1 -1
$$ -1 -1 -1 -1 -1 -1 -1 -1 -1 -1 -1 -1 -1 -1 -1 -1 -1 -1 -1 -1 -1 -1 -1
$$ ##$RG_tab2= (0..255)
$$ -1 -1 -1 -1 -1 -1 -1 -1 -1 -1 -1 -1 -1 -1 -1 -1 -1 -1 -1 -1 -1 -1 -1 -1
$$ -1 -1 -1 -1 -1 -1 -1 -1 -1 -1 -1 -1 -1 -1 -1 -1 -1 -1 -1 -1 -1 -1 -1 -1
$$ -1 -1 -1 -1 -1 -1 -1 -1 -1 -1 -1 -1 -1 -1 -1 -1 -1 -1 -1 -1 -1 -1 -1 -1
$$ -1 -1 -1 -1 -1 -1 -1 -1 -1 -1 -1 -1 -1 -1 -1 -1 -1 -1 -1 -1 -1 -1 -1 -1
$$ -1 -1 -1 -1 -1 -1 -1 -1 -1 -1 -1 -1 -1 -1 -1 -1 -1 -1 -1 -1 -1 -1 -1 -1
$$ -1 -1 -1 -1 -1 -1 -1 -1 -1 -1 -1 -1 -1 -1 -1 -1 -1 -1 -1 -1 -1 -1 -1 -1
$$ -1 -1 -1 -1 -1 -1 -1 -1 -1 -1 -1 -1 -1 -1 -1 -1 -1 -1 -1 -1 -1 -1 -1 -1
$$ -1 -1 -1 -1 -1 -1 -1 -1 -1 -1 -1 -1 -1 -1 -1 -1 -1 -1 -1 -1 -1 -1 -1 -1
$$ -1 -1 -1 -1 -1 -1 -1 -1 -1 -1 -1 -1 -1 -1 -1 -1 -1 -1 -1 -1 -1 -1 -1 -1
$$ -1 -1 -1 -1 -1 -1 -1 -1 -1 -1 -1 -1 -1 -1 -1 -1 -1 -1 -1 -1 -1 -1 -1 -1
$$ -1 -1 -1 -1 -1 -1 -1 -1 -1 -1 -1 -1 -1 -1 -1 -1
$$ ##$RG_tab3= (0..255)
$$ -1 -1 -1 -1 -1 -1 -1 -1 -1 -1 -1 -1 -1 -1 -1 -1 -1 -1 -1 -1 -1 -1 -1 -1
$$ -1 -1 -1 -1 -1 -1 -1 -1 -1 -1 -1 -1 -1 -1 -1 -1 -1 -1 -1 -1 -1 -1 -1 -1
$$ -1 -1 -1 -1 -1 -1 -1 -1 -1 -1 -1 -1 -1 -1 -1 -1 -1 -1 -1 -1 -1 -1 -1 -1
$$ -1 -1 -1 -1 -1 -1 -1 -1 -1 -1 -1 -1 -1 -1 -1 -1 -1 -1 -1 -1 -1 -1 -1 -1
$$ -1 -1 -1 -1 -1 -1 -1 -1 -1 -1 -1 -1 -1 -1 -1 -1 -1 -1 -1 -1 -1 -1 -1 -1
$$ -1 -1 -1 -1 -1 -1 -1 -1 -1 -1 -1 -1 -1 -1 -1 -1 -1 -1 -1 -1 -1 -1 -1 -1
$$ -1 -1 -1 -1 -1 -1 -1 -1 -1 -1 -1 -1 -1 -1 -1 -1 -1 -1 -1 -1 -1 -1 -1 -1
$$ -1 -1 -1 -1 -1 -1 -1 -1 -1 -1 -1 -1 -1 -1 -1 -1 -1 -1 -1 -1 -1 -1 -1 -1
$$ -1 -1 -1 -1 -1 -1 -1 -1 -1 -1 -1 -1 -1 -1 -1 -1 -1 -1 -1 -1 -1 -1 -1 -1
$$ -1 -1 -1 -1 -1 -1 -1 -1 -1 -1 -1 -1 -1 -1 -1 -1 -1 -1 -1 -1 -1 -1 -1 -1
$$ -1 -1 -1 -1 -1 -1 -1 -1 -1 -1 -1 -1 -1 -1 -1 -1
$$ ##$RG_tab4= (0..255)
$$ -1 -1 -1 -1 -1 -1 -1 -1 -1 -1 -1 -1 -1 -1 -1 -1 -1 -1 -1 -1 -1 -1 -1 -1
$$ -1 -1 -1 -1 -1 -1 -1 -1 -1 -1 -1 -1 -1 -1 -1 -1 -1 -1 -1 -1 -1 -1 -1 -1
$$ -1 -1 -1 -1 -1 -1 -1 -1 -1 -1 -1 -1 -1 -1 -1 -1 -1 -1 -1 -1 -1 -1 -1 -1
$$ -1 -1 -1 -1 -1 -1 -1 -1 -1 -1 -1 -1 -1 -1 -1 -1 -1 -1 -1 -1 -1 -1 -1 -1
$$ -1 -1 -1 -1 -1 -1 -1 -1 -1 -1 -1 -1 -1 -1 -1 -1 -1 -1 -1 -1 -1 -1 -1 -1
$$ -1 -1 -1 -1 -1 -1 -1 -1 -1 -1 -1 -1 -1 -1 -1 -1 -1 -1 -1 -1 -1 -1 -1 -1
$$ -1 -1 -1 -1 -1 -1 -1 -1 -1 -1 -1 -1 -1 -1 -1 -1 -1 -1 -1 -1 -1 -1 -1 -1
$$ -1 -1 -1 -1 -1 -1 -1 -1 -1 -1 -1 -1 -1 -1 -1 -1 -1 -1 -1 -1 -1 -1 -1 -1
$$ -1 -1 -1 -1 -1 -1 -1 -1 -1 -1 -1 -1 -1 -1 -1 -1 -1 -1 -1 -1 -1 -1 -1 -1
$$ -1 -1 -1 -1 -1 -1 -1 -1 -1 -1 -1 -1 -1 -1 -1 -1 -1 -1 -1 -1 -1 -1 -1 -1
$$ -1 -1 -1 -1 -1 -1 -1 -1 -1 -1 -1 -1 -1 -1 -1 -1
$$ ##$RG_tab5= (0..255)
$$ -1 -1 -1 -1 -1 -1 -1 -1 -1 -1 -1 -1 -1 -1 -1 -1 -1 -1 -1 -1 -1 -1 -1 -1
$$ -1 -1 -1 -1 -1 -1 -1 -1 -1 -1 -1 -1 -1 -1 -1 -1 -1 -1 -1 -1 -1 -1 -1 -1
$$ -1 -1 -1 -1 -1 -1 -1 -1 -1 -1 -1 -1 -1 -1 -1 -1 -1 -1 -1 -1 -1 -1 -1 -1
$$ -1 -1 -1 -1 -1 -1 -1 -1 -1 -1 -1 -1 -1 -1 -1 -1 -1 -1 -1 -1 -1 -1 -1 -1
$$ -1 -1 -1 -1 -1 -1 -1 -1 -1 -1 -1 -1 -1 -1 -1 -1 -1 -1 -1 -1 -1 -1 -1 -1
$$ -1 -1 -1 -1 -1 -1 -1 -1 -1 -1 -1 -1 -1 -1 -1 -1 -1 -1 -1 -1 -1 -1 -1 -1
$$ -1 -1 -1 -1 -1 -1 -1 -1 -1 -1 -1 -1 -1 -1 -1 -1 -1 -1 -1 -1 -1 -1 -1 -1
$$ -1 -1 -1 -1 -1 -1 -1 -1 -1 -1 -1 -1 -1 -1 -1 -1 -1 -1 -1 -1 -1 -1 -1 -1
$$ -1 -1 -1 -1 -1 -1 -1 -1 -1 -1 -1 -1 -1 -1 -1 -1 -1 -1 -1 -1 -1 -1 -1 -1
$$ -1 -1 -1 -1 -1 -1 -1 -1 -1 -1 -1 -1 -1 -1 -1 -1 -1 -1 -1 -1 -1 -1 -1 -1
$$ -1 -1 -1 -1 -1 -1 -1 -1 -1 -1 -1 -1 -1 -1 -1 -1
$$ ##$RG_tab6= (0..255)
$$ -1 -1 -1 -1 -1 -1 -1 -1 -1 -1 -1 -1 -1 -1 -1 -1 -1 -1 -1 -1 -1 -1 -1 -1
$$ -1 -1 -1 -1 -1 -1 -1 -1 -1 -1 -1 -1 -1 -1 -1 -1 -1 -1 -1 -1 -1 -1 -1 -1
$$ -1 -1 -1 -1 -1 -1 -1 -1 -1 -1 -1 -1 -1 -1 -1 -1 -1 -1 -1 -1 -1 -1 -1 -1
$$ -1 -1 -1 -1 -1 -1 -1 -1 -1 -1 -1 -1 -1 -1 -1 -1 -1 -1 -1 -1 -1 -1 -1 -1
$$ -1 -1 -1 -1 -1 -1 -1 -1 -1 -1 -1 -1 -1 -1 -1 -1 -1 -1 -1 -1 -1 -1 -1 -1
$$ -1 -1 -1 -1 -1 -1 -1 -1 -1 -1 -1 -1 -1 -1 -1 -1 -1 -1 -1 -1 -1 -1 -1 -1
$$ -1 -1 -1 -1 -1 -1 -1 -1 -1 -1 -1 -1 -1 -1 -1 -1 -1 -1 -1 -1 -1 -1 -1 -1
$$ -1 -1 -1 -1 -1 -1 -1 -1 -1 -1 -1 -1 -1 -1 -1 -1 -1 -1 -1 -1 -1 -1 -1 -1
$$ -1 -1 -1 -1 -1 -1 -1 -1 -1 -1 -1 -1 -1 -1 -1 -1 -1 -1 -1 -1 -1 -1 -1 -1
$$ -1 -1 -1 -1 -1 -1 -1 -1 -1 -1 -1 -1 -1 -1 -1 -1 -1 -1 -1 -1 -1 -1 -1 -1
$$ -1 -1 -1 -1 -1 -1 -1 -1 -1 -1 -1 -1 -1 -1 -1 -1
$$ ##$RG_tab7= (0..255)
$$ -1 -1 -1 -1 -1 -1 -1 -1 -1 -1 -1 -1 -1 -1 -1 -1 -1 -1 -1 -1 -1 -1 -1 -1
$$ -1 -1 -1 -1 -1 -1 -1 -1 -1 -1 -1 -1 -1 -1 -1 -1 -1 -1 -1 -1 -1 -1 -1 -1
$$ -1 -1 -1 -1 -1 -1 -1 -1 -1 -1 -1 -1 -1 -1 -1 -1 -1 -1 -1 -1 -1 -1 -1 -1
$$ -1 -1 -1 -1 -1 -1 -1 -1 -1 -1 -1 -1 -1 -1 -1 -1 -1 -1 -1 -1 -1 -1 -1 -1
$$ -1 -1 -1 -1 -1 -1 -1 -1 -1 -1 -1 -1 -1 -1 -1 -1 -1 -1 -1 -1 -1 -1 -1 -1
$$ -1 -1 -1 -1 -1 -1 -1 -1 -1 -1 -1 -1 -1 -1 -1 -1 -1 -1 -1 -1 -1 -1 -1 -1
$$ -1 -1 -1 -1 -1 -1 -1 -1 -1 -1 -1 -1 -1 -1 -1 -1 -1 -1 -1 -1 -1 -1 -1 -1
$$ -1 -1 -1 -1 -1 -1 -1 -1 -1 -1 -1 -1 -1 -1 -1 -1 -1 -1 -1 -1 -1 -1 -1 -1
$$ -1 -1 -1 -1 -1 -1 -1 -1 -1 -1 -1 -1 -1 -1 -1 -1 -1 -1 -1 -1 -1 -1 -1 -1
$$ -1 -1 -1 -1 -1 -1 -1 -1 -1 -1 -1 -1 -1 -1 -1 -1 -1 -1 -1 -1 -1 -1 -1 -1
$$ -1 -1 -1 -1 -1 -1 -1 -1 -1 -1 -1 -1 -1 -1 -1 -1
$$ ##$RG_tab8= (0..255)
$$ -1 -1 -1 -1 -1 -1 -1 -1 -1 -1 -1 -1 -1 -1 -1 -1 -1 -1 -1 -1 -1 -1 -1 -1
$$ -1 -1 -1 -1 -1 -1 -1 -1 -1 -1 -1 -1 -1 -1 -1 -1 -1 -1 -1 -1 -1 -1 -1 -1
$$ -1 -1 -1 -1 -1 -1 -1 -1 -1 -1 -1 -1 -1 -1 -1 -1 -1 -1 -1 -1 -1 -1 -1 -1
$$ -1 -1 -1 -1 -1 -1 -1 -1 -1 -1 -1 -1 -1 -1 -1 -1 -1 -1 -1 -1 -1 -1 -1 -1
$$ -1 -1 -1 -1 -1 -1 -1 -1 -1 -1 -1 -1 -1 -1 -1 -1 -1 -1 -1 -1 -1 -1 -1 -1
$$ -1 -1 -1 -1 -1 -1 -1 -1 -1 -1 -1 -1 -1 -1 -1 -1 -1 -1 -1 -1 -1 -1 -1 -1
$$ -1 -1 -1 -1 -1 -1 -1 -1 -1 -1 -1 -1 -1 -1 -1 -1 -1 -1 -1 -1 -1 -1 -1 -1
$$ -1 -1 -1 -1 -1 -1 -1 -1 -1 -1 -1 -1 -1 -1 -1 -1 -1 -1 -1 -1 -1 -1 -1 -1
$$ -1 -1 -1 -1 -1 -1 -1 -1 -1 -1 -1 -1 -1 -1 -1 -1 -1 -1 -1 -1 -1 -1 -1 -1
$$ -1 -1 -1 -1 -1 -1 -1 -1 -1 -1 -1 -1 -1 -1 -1 -1 -1 -1 -1 -1 -1 -1 -1 -1
$$ -1 -1 -1 -1 -1 -1 -1 -1 -1 -1 -1 -1 -1 -1 -1 -1
$$ ##$RG_tabA= (0..255)
$$ 0.25 0.28 0.32 0.35 0.4 0.44 0.5 0.56 0.64 0.7 0.8 0.89 1 1.12 1.28 1.4
$$ 1.6 1.78 2 2.25 2.56 2.8 3.2 3.56 4 4.5 5 5.6 6.35 7.12 8 9 10 11.3 12.7
$$ 14.2 16 18 20.2 22.6 25.4 28.5 32 36 40.3 45.2 50.8 57 64 71.8 80.6 90.5
$$ 101 114 128 144 161 181 203 228 256 287 322 362 406 456 512 575 645 724
$$ 812 912 1030 1150 1290 1440 1620 1820 2050 -1 -1 -1 -1 -1 -1 -1 -1 -1 -1
$$ -1 -1 -1 -1 -1 -1 -1 -1 -1 -1 -1 -1 -1 -1 -1 -1 -1 -1 -1 -1 -1 -1 -1 -1
$$ -1 -1 -1 -1 -1 -1 -1 -1 -1 -1 -1 -1 -1 -1 -1 -1 -1 -1 -1 -1 -1 -1 -1 -1
$$ -1 -1 -1 -1 -1 -1 -1 -1 -1 -1 -1 -1 -1 -1 -1 -1 -1 -1 -1 -1 -1 -1 -1 -1
$$ -1 -1 -1 -1 -1 -1 -1 -1 -1 -1 -1 -1 -1 -1 -1 -1 -1 -1 -1 -1 -1 -1 -1 -1
$$ -1 -1 -1 -1 -1 -1 -1 -1 -1 -1 -1 -1 -1 -1 -1 -1 -1 -1 -1 -1 -1 -1 -1 -1
$$ -1 -1 -1 -1 -1 -1 -1 -1 -1 -1 -1 -1 -1 -1 -1 -1 -1 -1 -1 -1 -1 -1 -1 -1
$$ -1 -1 -1 -1 -1 -1 -1 -1 -1 -1 -1 -1 -1 -1 -1 -1 -1 -1 -1 -1 -1 -1 -1
$$ ##$ROBOTTY= <no>
$$ ##$ROUT14= (0..7)
$$ 0 0 0 0 0 0 0 0
$$ ##$ROUTER= -1
$$ ##$RX22TY= <no>
$$ ##$RXFMAX= (0..7)
$$ 647.5 -1 -1 -1 -1 -1 -1 -1
$$ ##$RXFMIN= (0..7)
$$ 5 -1 -1 -1 -1 -1 -1 -1
$$ ##$RXINTLV= (0..7)
$$ 1 0 0 0 0 0 0 0
$$ ##$RXMSTY= <no>
$$ ##$RockSwitchEth= <no>
$$ ##$SCMTY= <no>
$$ ##$SGUC1= (0..15)
$$ 17 18 34 0 0 0 0 0 0 0 0 0 0 0 0 0
$$ ##$SGUC2= (0..15)
$$ 33 256 20 0 0 0 0 0 0 0 0 0 0 0 0 0
$$ ##$SLCBCONF= <SH>
$$ ##$SPECTR= 10
$$ ##$SY2FLAG= 0
$$ ##$SYNCTRIG= 11
$$ ##$SamChgEth= (0..3)
$$ <149.236.99.55> <no> <no> <no>
$$ ##$ServiceNo= <>
$$ ##$Sgu1PowerLevels= (0..7)
$$ 0 0 0 0 0 0 0 0
$$ ##$Sgu2PowerLevels= (0..7)
$$ 0 0 0 0 0 0 0 0
$$ ##$Sgu3PowerLevels= (0..7)
$$ 0 0 0 0 0 0 0 0
$$ ##$Sgu4PowerLevels= (0..7)
$$ 0 0 0 0 0 0 0 0
$$ ##$Sgu5PowerLevels= (0..7)
$$ 0 0 0 0 0 0 0 0
$$ ##$Sgu6PowerLevels= (0..7)
$$ 0 0 0 0 0 0 0 0
$$ ##$Sgu7PowerLevels= (0..7)
$$ 0 0 0 0 0 0 0 0
$$ ##$Sgu8PowerLevels= (0..7)
$$ 0 0 0 0 0 0 0 0
$$ ##$SguType= 2
$$ ##$ShimMaxVal= 32760
$$ ##$ShimPow1Ch2Sh= (0..38)
$$ 0 0 0 0 0 0 0 0 0 0 0 0 0 0 0 0 0 0 0 0 0 0 0 0 0 0 0 0 0 0 0 0 0 0 0 0
$$ 0 0 0
$$ ##$ShimPow1Imax= (0..38)
$$ 0 0 0 0 0 0 0 0 0 0 0 0 0 0 0 0 0 0 0 0 0 0 0 0 0 0 0 0 0 0 0 0 0 0 0 0
$$ 0 0 0
$$ ##$ShimPow1NChan= 0
$$ ##$ShimPow1TotIMax= 0
$$ ##$ShimPow1Vmax= (0..38)
$$ 0 0 0 0 0 0 0 0 0 0 0 0 0 0 0 0 0 0 0 0 0 0 0 0 0 0 0 0 0 0 0 0 0 0 0 0
$$ 0 0 0
$$ ##$ShimPow2Ch2Sh= (0..38)
$$ 0 0 0 0 0 0 0 0 0 0 0 0 0 0 0 0 0 0 0 0 0 0 0 0 0 0 0 0 0 0 0 0 0 0 0 0
$$ 0 0 0
$$ ##$ShimPow2Imax= (0..38)
$$ 0 0 0 0 0 0 0 0 0 0 0 0 0 0 0 0 0 0 0 0 0 0 0 0 0 0 0 0 0 0 0 0 0 0 0 0
$$ 0 0 0
$$ ##$ShimPow2NChan= 0
$$ ##$ShimPow2TotIMax= 0
$$ ##$ShimPow2Vmax= (0..38)
$$ 0 0 0 0 0 0 0 0 0 0 0 0 0 0 0 0 0 0 0 0 0 0 0 0 0 0 0 0 0 0 0 0 0 0 0 0
$$ 0 0 0
$$ ##$ShimPow3Ch2Sh= (0..38)
$$ 0 0 0 0 0 0 0 0 0 0 0 0 0 0 0 0 0 0 0 0 0 0 0 0 0 0 0 0 0 0 0 0 0 0 0 0
$$ 0 0 0
$$ ##$ShimPow3Imax= (0..38)
$$ 0 0 0 0 0 0 0 0 0 0 0 0 0 0 0 0 0 0 0 0 0 0 0 0 0 0 0 0 0 0 0 0 0 0 0 0
$$ 0 0 0
$$ ##$ShimPow3NChan= 0
$$ ##$ShimPow3TotIMax= 0
$$ ##$ShimPow3Vmax= (0..38)
$$ 0 0 0 0 0 0 0 0 0 0 0 0 0 0 0 0 0 0 0 0 0 0 0 0 0 0 0 0 0 0 0 0 0 0 0 0
$$ 0 0 0
$$ ##$ShimPow4Ch2Sh= (0..38)
$$ 0 0 0 0 0 0 0 0 0 0 0 0 0 0 0 0 0 0 0 0 0 0 0 0 0 0 0 0 0 0 0 0 0 0 0 0
$$ 0 0 0
$$ ##$ShimPow4Imax= (0..38)
$$ 0 0 0 0 0 0 0 0 0 0 0 0 0 0 0 0 0 0 0 0 0 0 0 0 0 0 0 0 0 0 0 0 0 0 0 0
$$ 0 0 0
$$ ##$ShimPow4NChan= 0
$$ ##$ShimPow4TotIMax= 0
$$ ##$ShimPow4Vmax= (0..38)
$$ 0 0 0 0 0 0 0 0 0 0 0 0 0 0 0 0 0 0 0 0 0 0 0 0 0 0 0 0 0 0 0 0 0 0 0 0
$$ 0 0 0
$$ ##$ShimPowMaxUA= (0..63)
$$ 130000 130000 130000 130000 130000 130000 130000 130000 130000 130000 130000
$$ 130000 130000 130000 130000 130000 130000 130000 130000 130000 130000 130000
$$ 130000 130000 130000 130000 130000 130000 130000 130000 130000 130000 130000
$$ 130000 130000 130000 130000 130000 130000 130000 0 0 0 0 0 0 0 0 0 0 0
$$ 0 0 0 0 0 0 0 0 0 0 0 0 0
$$ ##$ShimPowMaxUC= (0..63)
$$ 130000 130000 130000 130000 130000 130000 130000 130000 130000 130000 130000
$$ 130000 130000 130000 130000 130000 130000 130000 130000 130000 130000 130000
$$ 130000 130000 130000 130000 130000 130000 130000 130000 130000 130000 130000
$$ 130000 130000 130000 130000 130000 130000 130000 0 0 0 0 0 0 0 0 0 0 0
$$ 0 0 0 0 0 0 0 0 0 0 0 0 0
$$ ##$ShimPowMaxUG= (0..63)
$$ 524287 524287 524287 524287 524287 524287 524287 524287 524287 524287 524287
$$ 524287 524287 524287 524287 524287 524287 524287 524287 524287 524287 524287
$$ 524287 524287 524287 524287 524287 524287 524287 524287 524287 524287 524287
$$ 524287 524287 524287 524287 524287 524287 0 0 0 0 0 0 0 0 0 0 0 0 0 0 0
$$ 0 0 0 0 0 0 0 0 0 0
$$ ##$ShimPowNum= 0
$$ ##$ShimPowRcbType= 3
$$ ##$ShimPowRes= (0..63)
$$ 1e-020 1e-020 1e-020 1e-020 1e-020 1e-020 1e-020 1e-020 1e-020 1e-020 1e-020
$$ 1e-020 1e-020 1e-020 1e-020 1e-020 1e-020 1e-020 1e-020 1e-020 1e-020 1e-020
$$ 1e-020 1e-020 1e-020 1e-020 1e-020 1e-020 1e-020 1e-020 1e-020 1e-020 1e-020
$$ 1e-020 1e-020 1e-020 1e-020 1e-020 1e-020 1e-020 0 0 0 0 0 0 0 0 0 0 0
$$ 0 0 0 0 0 0 0 0 0 0 0 0 0
$$ ##$ShimPowRng0= (0..63)
$$ 1 1 1 1 1 1 1 1 1 1 1 1 1 1 1 1 1 1 1 1 1 1 1 1 1 1 1 1 1 1 1 1 1 1 1 1
$$ 1 1 1 1 0 0 0 0 0 0 0 0 0 0 0 0 0 0 0 0 0 0 0 0 0 0 0 0
$$ ##$ShimPowRng1= (0..63)
$$ 1 1 1 1 1 1 1 1 1 1 1 1 1 1 1 1 1 1 1 1 1 1 1 1 1 1 1 1 1 1 1 1 1 1 1 1
$$ 1 1 1 1 0 0 0 0 0 0 0 0 0 0 0 0 0 0 0 0 0 0 0 0 0 0 0 0
$$ ##$ShimPowRng2= (0..63)
$$ 1 1 1 1 1 1 1 1 1 1 1 1 1 1 1 1 1 1 1 1 1 1 1 1 1 1 1 1 1 1 1 1 1 1 1 1
$$ 1 1 1 1 0 0 0 0 0 0 0 0 0 0 0 0 0 0 0 0 0 0 0 0 0 0 0 0
$$ ##$ShimPowRng3= (0..63)
$$ 1 1 1 1 1 1 1 1 1 1 1 1 1 1 1 1 1 1 1 1 1 1 1 1 1 1 1 1 1 1 1 1 1 1 1 1
$$ 1 1 1 1 0 0 0 0 0 0 0 0 0 0 0 0 0 0 0 0 0 0 0 0 0 0 0 0
$$ ##$ShimPowType1= 0
$$ ##$ShimPowType2= 0
$$ ##$ShimPowType3= 0
$$ ##$ShimPowType4= 0
$$ ##$ShimSysAngle= <>
$$ ##$ShimSysFunc= (0..63)
$$ 1 2 3 0 4 5 6 0 0 31 32 33 34 0 12 11 10 9 8 7 24 23 22 21 20 19 0 18 26
$$ 25 16 17 30 29 28 27 13 14 15 0 0 0 0 0 0 0 0 0 0 0 0 0 0 0 0 0 0 0 0 0
$$ 0 0 0 0
$$ ##$ShimSysMatId= <no>
$$ ##$ShimSysMatrix= 1
$$ ##$ShimSysOffset= <0>
$$ ##$ShimSysType= 3
$$ ##$ShimUnit= 0
$$ ##$TFXNUM= 0
$$ ##$TOSITY= <no>
$$ ##$TRIPLO2= 0
$$ ##$VTU= 1
$$ ##$VTUETH= <no>
$$ ##$VTUTY= <tty05>
$$ ##$WBREFAM= (0..15)
$$ 101.2 100 100 100 100 100 100 100 100 100 100 100 100 100 100 100
$$ ##$WBREFLM= (0..15)
$$ 1 0 0 0 0 0 0 0 0 0 0 0 0 0 0 0
$$ ##$WBREFPH= (0..15)
$$ 0.13 0 0 0 0 0 0 0 0 0 0 0 0 0 0 0
$$ ##$WBSGU= (0..15)
$$ 0 0 0 0 0 0 0 0 0 0 0 0 0 0 0 0
$$ ##$XFAC= 2
$$ ##END=
$$ 
##$DECIM=	554.666666666667
##$DSPFVS=	21
##NTUPLES=	NMRSPECTRUM
##VARNAME=	FREQUENCY,	SPECTRUM/REAL,	SPECTRUM/IMAG,	PAGE NUMBER
##SYMBOL=	X,	R,	I,	N
##VARTYPE=	INDEPENDENT,	DEPENDENT,	DEPENDENT,	PAGE
##VARFORM=	AFFN,	ASDF,	ASDF,	AFFN
##VARDIM=	262144,	262144,	262144,	2
##UNITS=	HZ,	ARBITRARY UNITS,	ARBITRARY UNITS,
##FIRST=	33115.674560546875,	-15.52973175048828125,	10.736754417419433594,	1
##LAST=	-2942.016845703125,	-10.473562240600585938,	16.027193069458007812,	2
##MIN=	-2942.016845703125,	-20.348955154418945312,	-7474.9541015625,	1
##MAX=	33115.674560546875,	12979.1796875,	6773.15625,	1
##FACTOR=	-0.13754970152264223149,	0.162239746093749998,	0.093436926269531248024,	1
##PAGE=	N=1
##DATATABLE=	(X++(R..R)), XYDATA
-240754i5J%J%JKKKKKJ%kkkjjj%KJJjklmk%KLKJjjlkkjKKJjmml%JJ%%jjJKKK%J%Jjkk%KML
-240687i4LKJ%%j%jkjkllklk%JKMLJ%jkjkkllk%KLKK%JJKKKJJjjk%%JJKKJ%jkjj%KJKJjkl
-240620i6mkk%%%KJ%%jkmmlj%KJJ%KKMLK%jkk%%Jjjj%%JJJK%kmnljJKKJjj%KLLMKKJjj%%%
-240553i7%jJKLKLKKJKKKJ%kllkj%%%%%%J%jjjJJJ%jlmnnmljj%kkklkk%JJKLNMKJ%JJKLLK
-240486i4JJ%J%%kjkj%%JJ%jkkj%JKLLLLLKJJ%%jlmnnlkjJJ%j%KKKjlnnmkJLMML%jllkj%J
-240419a10KLLMLKJJJ%%%j%kjkjj%j%j%JJJj%%%%%jJKLLLJJJJJJ%jklmnnml%JKJj%%KLMLL
-240353i0LLNNMJjlmmkj%JJj%%J%kjkkjkj%KLKJJ%%%%JJKKKKKK%jnnonnljJKLKJ%j%%JJKL
-240286h6KJj%%%%jlnmlkj%%JKKJjjkj%%KLNLJJ%JKLMMLK%lmmmllllljjj%JjjjKMLJjlkk%
-240219a01KKLJJJKLLKJ%%JJKKLLKJ%JJJ%kllmkj%%J%%%KJK%%kjj%LKJ%jjklkjjJLLKJ%%%
-240153g0jlmomljjjjjJKJJjllkj%%%jjj%KLLJJ%JjjkkkkklkjLMPNMJjklkjjjjjJLLLLJ%%
-240086h6JJ%j%JKJjlk%JK%J%j%jj%JJ%%k%%%KJKLMLLK%jklkkkklkklmnmlk%J%JJKLLLJLL
-240019h7LLKJjjkj%%J%lnmmjJJ%J%%%JJJJKKJJJJJ%%%jjj%JK%jjjj%%kjk%JJJ%jkjkkjkj
-239952a01%KKKKJKLKJ%j%%%%kmlkj%JLLLLKJ%%jJ%JJ%jkmnmmmklkj%%kllkJKNONMKJ%%JJ
-239886i3JKLNMMKjjj%%jkkk%KKKJ%jk%J%jjj%kkllkj%KMONMMK%J%KLMLK%kmnmljj%%%jjj
-239819g4k%j%%j%jjlll%JKMMLKJjkkkj%jjkkkk%j%jJ%%jj%KKKJ%jllk%KLMLLJJ%jk%%%Jj
-239752h1jklk%JKK%%klk%JKMMLMNMMKjklmllj%JJJjlllllllmj%KMNNMLJkjjJLMKKJjlonn
-239685h6nnnmj%LNOOMLKjkllnllJMLK%jkjkllkkkJLMMMK%%kkllllj%JKMLLJ%jjj%%KKKKJ
-239618h4KKLMLLJjkkkjk%JJK%%JJJjkllmmmkkJJKJJ%j%KJJ%jjJKLK%%%%j%KLMKjkmnnljK
-239551h8MLKJJJ%%jjlk%JKKKJJj%j%%%%jjkjkjk%%J%%J%%%jkkj%Jjkjj%JKJK%JjjjjJKMM
-239484h0MK%j%JJjkkljjJKKKK%jlkllkkjJMNMK%lllj%JKKMLLKJJJ%jlmk%J%jlnmlk%KLNO
-239417g6NMJjlllkkjjj%JJKKKLLL%konmJKKJjjkk%JKJjklj%LLLK%%%%JJ%jkj%JjkkkkjjK
-239350h5KK%k%JLLJJJ%J%%jkkkkjKLLKj%jj%jmmnljJKLMMKK%%JKLJjlml%LNOOPOOLJ%JJK
-239283c2KKK%jkklmnnnooonkJJJ%JJLKJJkllk%JKKMLMKJj%JLJ%j%%jlmpoonlmkjKKLK%%j
-239216h8j%jj%JKJKJKJJ%JKKJKKKJ%j%jjjjk%KKJjkmmllkj%%%jkjjJJKKLMNNLJJJ%J%%jk
-239149f7kjJKLKLLKJ%kkkkjj%JKJJjkllklkkjjjjklkllkkkjj%KLK%kkkJKMMLKJjklkJKLM
-239082h1LLLKJJ%JJ%JJJJ%kjj%%jmmnljJJLLMLLLKJJK%%kkjj%JJ%jjkjjj%J%%j%JKLLJJK
-239015e5Jjlmk%JJjlklklj%%JLMNNMJ%j%%LLLJkoqonkKKLK%kmnmkJJK%jjjjkjJJ%JJJJ%J
-238948g8KJ%lnnmmll%LNNML%%j%jjjk%J%jj%%JMOPOML%%jkkj%J%%kllllkj%KMMMKJ%J%jk
-238881f5mlljLONL%klkjJLLJjkj%kkmljKNPPNLLJKLKKKJJJ%jklllmoopoml%%%KMMNMLJK%
-238814e1%kkk%jJJKLMLL%knonnonnlj%%JJJLKMLK%kllkk%%KMLKJjklkkjj%JJjjk%JJJ%%J
-238747g7Jjkkj%JjjJJLMKLLLLKKKKJJJJjjkllkj%JKKKMLLKkkmkk%%JJKJJkmml%KMMMJ%jk
-238680d9kkkmmmmnnnljJKLLKLKLKJ%%KLLK%lmnkJLK%kllk%LLLKKK%j%%%j%%J%%JJJ%jkll
-238613f8kj%jJKKLKJKJjlk%%%%j%KLJjjj%KMOOML%knnommmmmlkJLNOOLLJ%KK%%jjjkkJKK
-238546e0%jJJ%kkk%JKK%jlmmnnmjJMNOONLKJjmoonmmlj%JJKJ%jjKKKJjj%JLMNMNMNLLK%l
-238479c4monnmmlkk%j%%%j%%J%%%%JKKK%%%%KLKJ%klnmml%LNPONLK%monnj%KLKJ%jj%jjj
-238412f3jJMMMMMML%jmllljj%%j%%JJJ%%%kljJJJJJKKK%%%j%jkklllkj%%%jjJMNONKklnm
-238345e6mkJLLLJjjkkmkkJJMNNMJkllllkjKLMNLK%lml%JJJ%%%%jkmonljJJ%%J%Jjkj%JJk
-238278g1kjJLLKKKLKJ%JKJ%jkkllllmnlkjLLLJkjkklkjJLKK%%%JMKJkmm%KNNMK%k%%%JKK
-238211e9LKKKKKLLNPOM%lmoponlkk%%K%%kklkJ%%lnoml%LMMLJ%jjJJJjjj%JLLLMLJ%j%jj
-238144e5jk%KLKJJ%jjkkj%jjk%J%kklkJJKJJJ%J%jjjj%%%jjjJKMNNMLK%%JKJkmnnllkkkj
-238077f6j%%jkkkk%JJJJMOONLK%lmmmkjjkkkJLNOONLJkkjJJJ%k%%JKJJ%jjjk%JKLNLK%lk
-238010c4kj%KMNMKkll%JMMMKJJ%jklklmnpoonl%JKKJ%kkkjjjjk%kkkkj%jJLNOMK%jjkklk
-237943f4k%KLNMLJJ%jkkkjJKJ%jjjllkJKLLJJ%JJJ%JKKKLNLKknonmlljj%jj%JJJjmonkJM
-237876g0OPMKkjkjllljj%j%kjkkkkmnol%KKLMMMMNOQPMJklklkllmmm%KMMLJJ%%%kklljj%
-237809g1%JKLMNMKJKLLMLKJjklj%%%jjj%kjmmmnl%JLNNNMKJkllkJKJjjj%jk%JJ%jjJJjkl
-237742e4mkk%%KKMMMLLJjlnmmml%JMLLKJklljKLLLMNNNLJ%jlmnnnkjjjkjJJKKLJJ%%JJLJ
-237675c8%klnmml%J%kllnoom%LNNNNMNMMLKKJJ%%KLLJkllkjjmmnkjKLJkkkjJJ%JJJ%JJKK
-237608d7%lonmjKKLLMMNMKJJLLLJjknmljJJKLKJjkmmjJKKJJJ%JJJ%jlmnnnllkjj%%JKKMM
-237541e2LKjlk%JKJ%jllklj%%jjkjj%%JMMNMLKKJJ%%jkklkjKKKLLLLKJ%kllkloqqpnmlkK
-237474h5LML%%%KLL%jkkj%JMMMMNOOMKjkmmnnmk%jjj%%%%%LKJjklkj%%LLMKKJjkmnonnmk
-237407h5JKNMMKKKK%jjkkjj%KMNOMKJJj%J%JJjjjj%KMPNMJ%j%%J%%jjjJjjkjklnoomkkjj
-237340f2kkj%JJJJKJJ%%KOPPNMJJkkljJ%Jj%J%jkkjjknoomj%%jjlmll%KKLLMOQQNLJ%J%%
-237273c2jkjkjj%jjj%%jj%%JKK%%kjKLLLJ%%jjj%%%%j%Jjklmlkk%LOQNKkmnmkJLMOOM%lo
-237206b9pmkJKK%klllkjJJJkklk%KMNMJjjjJJKJJjklkj%%kjjJJK%%j%%%KKLLKklnlkJJLK
-237139d4%%%%%J%J%%kjJLMMKK%jjlkjJKJJJ%J%%%%j%%%JKKLLLJjklmnnmjKKLK%kkj%KLMM
-237072b4%llmj%KNNL%kmml%%jlmmlkj%%JKLLLLKJklkj%KMOOOLJjkj%%%%jjkk%J%j%%%%%%
-237005b3klnlljjJLML%lmlj%KKKKJ%jlmnmlkkj%JLLK%klnllllk%LNNNLLJJjklj%JJJKJJ%
-236938d6%KNOPOMK%jlkmmkkj%jj%%Jj%klnpqpm%MNOLKJ%KMML%klmnnommkkkkjJMNNMMNNN
-236871d1MLJjmpqolJLLJ%JLMLJ%JKJ%klllmmllj%JJJKMMOOMJkmljj%%KMMMMNNKJklkj%kl
-236804b7oppmj%MMMKjmnonk%KMKJklkkk%%JJKMMMMMLKKJJKJJJ%kkjKKLJJ%%kjkjj%%jjjj
-236737c2%%%jkjjjjlmmmlkkjklnmjMNPONNKjkljJLLLLMMMKJJ%kkklkkjj%kkk%KK%jlkkkk
-236670e0jJJJjjlkkj%%kmopm%NONNNLLJK%JKMLKkllkkllmnnkJKK%jkk%JLLKjkllkjjjjj%
-236603g5jJJLLLLLLKKK%jjk%JKKKJJjkmmmmkjLLLJ%j%jkk%%%%jjkkj%%JJJ%%J%JJKJJ%mn
-236536f9mj%KKLMKJkjkj%KLNNMNONM%lmml%JKLMKJklljJLMKK%%Jjlklllllmkj%j%kjkj%J
-236469e8LMMKjklmml%JJK%%llkjJLLLLMLKLNMMJ%%jjjklklkkkjJLLKjmnnk%LMOQPOMJjjl
-236402b2lmoomkkjkkk%JKKKJ%kj%KLKLLLLLLLJJjjk%JK%jlkj%JJJ%klmljJJLLLJ%klklkl
-236335d2kjj%KKJ%JKLJJJJ%klkklklkjjlnnmkj%KMNNNLLLKJ%kknoponlk%JJLLMOPONKJKK
-236268c4LML%jmmnmkjJJLMMNMLKJ%JJLKKjkmlkjJJ%koppmJMONMJjmnonl%KLL%lkj%%J%JJ
-236201d3%knoomkJLLKKJ%jklmomjKMPQQRPOKJjjj%%JKLNMNKJklllmnonkj%JJMMMLMLKjno
-236134b3pnnmlkJMMMJJj%jJMNNMKKKKKJkmnmnmnnmmkjJKMMK%klmk%LMMLLKJJ%%%%JKKKJJ
-236067a9KKKLKL%jjllmnmnnmnkJNOONKJJ%jj%%J%lnppnljk%%JKKJ%jkkkklj%JMMNLMKK%J
-236000c5%JJ%kmmlk%KMMNMMJkkmnnl%JLJ%jkkkkjjj%%JJJKKJJ%JjklkJLMNML%jlmlj%J%j
-235933d2JKLLLKKJKJKJJJ%kkjjkllkk%jj%JLMOOPPMKknpqnlklmnnlkj%%KLMMMLLKJ%jk%j
-235866c0kml%JLMNNKjkjkjjjkkkllmmlljjj%KKLMNNOL%kkjJjkllkj%j%%%KKLKKLNNLjnnn
-235799c3llkj%%JKJKJJJ%jkjj%%JKLMKJj%%KMONMK%jmnnnljllmomlkJMMLLKK%JJJJJJj%%
-235732b8JJklmkJ%%jj%%J%jjklmnnkjKKJklkjKLNNLLK%KJKKJ%jjj%%jjj%%%%LLMMLJjkkl
-235665b9mnl%KLLKKKMLKJjlkj%jjklllj%JKKJ%kk%KMNLJ%kmpqrqmjJLLLMMOPOM%klj%KKK
-235598b3%jklkj%jlmlkjJKKKLLLKJKKJ%lnnm%JLLLJlooljJJ%JKMONNMLLK%kjkkllmnnkk%
-235531d1KMQPOK%kmmoomljjj%jjlmljJLNNNM%lkjJJ%JLMLJlmol%%%lmkjKMMNNLK%jjllkj
-235464c8JLMLJ%klkKLMK%kmopplk%%JKLKK%jj%KLMJ%jllmmkk%%%j%JKKJ%jk%KMNLJjl%LP
-235397c1RRPL%lnomkj%%%%%%j%%%JkkjJJJJJK%jkj%%%JKMMMKknnnkjKKKKjklnnnnlljJKK
-235330d9LNMLJlmk%MLMKKK%jkkk%j%J%jlnnnnnl%KLKJ%JKKKKLKJJ%jjk%KMOPNNLKKKKLLL
-235263EJjlkkljJK%moromk%jjjKLMLKKJ%jlnoonlk%%jklkjJKLLNMLJKKLMMML%klljjkkll
-235195c6kkknnnnlk%JK%jJKMLK%%%%j%JKKJJ%%%JJ%%j%%JJJjjk%JJKKJJ%JJjlnponlj%KK
-235128f4LLLJjjjjjj%%J%j%KLOQRQNKJjkjjjkmnnmjKKKJ%kllk%jklonmjj%jkj%JKMOQQPM
-235061c3J%jJJLMMMLMMKJkkmkkjjk%jjlnnlj%KLKKJjlkjJLMMMLLK%%%JJjjlkkllkljjj%K
-234994b9JKLLLMKKJjmmmj%%JKKJ%lmmlljJJJJ%kkjJMNOMKJklnoonj%LLLJJJJJJj%%KKKLJ
-234927a6J%JJ%jlllklklkkkmkjLNNMLK%jlllj%KKLLLLK%J%%j%jJLNMJ%lmk%JKKKJJ%jklk
-234860a2kkkkkllljJ%KJLLLL%%%%KKKK%jkkj%%%JJKJJklnmmlj%kkj%LMMLLLJjmpqpolk%j
-234793e3%JLMMLLMLJjllljJLMMK%jkkkk%%%j%JKKJjjJKKJjjk%%JKLK%%%jjlmmlllmkjJKL
-234726d3JjjJKLJJ%%KLKJKLMKjlnnoml%KLLKjkljJLMMNL%mnnmjj%%JKMNNNLLJ%%klk%%JJ
-234659a7KJjlmjj%jlkkj%j%jkj%JKJ%jjlk%KMNNLLJJJ%jkkkkjjJJJ%%JKKKKKMNMK%kjkkj
-234592f%jkkkkmmnnljJKJKKLKLKJ%%jkkjJLKK%knnonlJLLKJJKLMKJJ%%korj0j0qol%LNOM
-234526e4LKKKLJJ%%kj%J%kllllkJLMLLKLMONL%kjkjjJJ%%lnmnmkjJLLLLJ%knnnmj%KJJJJ
-234459e2KKKLLMML%jlmljLMOLJjkj%%%kllml%JLJ%klnmlJLMNLLJ%kjj%%%KLMMMLKK%knpp
-234392c6pnljJLLK%jj%KLMMK%J%%J%JjjlnppokKNOOLK%JJKJKJJLLMKJJJ%jjkkkkk%KJJjl
-234325b3kkJLLLKLMML%klmmkjj%klmmnmk%LMNNONONJknpomj%KKJ%%jJKLMMLK%%%jkjkj%%
-234258a1%jkkjkkmnnl%%JJ%%j%KLKJjkllkJ%jnpplLQRQNLLLLLJ%klkJJLLLLJjj%JKLLMKK
-234191A0jkkj%%jlnppnk%JMOOPMMML%knnkjJJjjmpqrolkJLMLJ%%JLKJkkj%JKJKJJ%jjkll
-234124b9mmk%JJjlmllj%%%JJJ%%%jkk%%JjkkjKLNNLJJ%J%jjj%JKLKMMMLJklljjj%%JJJ%j
-234057b6klnnmkKNOPNKJjkllkj%kkkJLOONKJ%jknooljJJJKLLL%%jkj%%K%lmmjJLL%kkmml
-233990d5kjJKKJ%kjjjjlmlj%JKJLNQQPNMKJ%jlmmonlljJLMNLLJ%kmnoooml%JKMLMK%%%%K
-233923d0MMMNMMKKKLMLKKJJJ%kllnmllkjJLKK%jjkjKMLJloqplj%LNOOLK%%JKLKKLKJ%kkl
-233856Amnonl%JKKKKJKJLKLLOPQNjnponljkkjkkmnppnk%KJjkjJKL%kkl%KMNNL%lmnlk%J%
-233788c8jkjJLNNNLKjklkjjJJKLKJJJJ%jkkmmmmk%%%lmlllj%LNOPOMLJ%jklnnmkjKKLLL%
-233721c0JJJJjk%LLLK%j%JJKKJjklkkmmopnmlk%LPJ0J0PLK%j%kklkk%j%jjkkkjjJJ%JKLK
-233656b8%knnnmj%%j%JJJJKKLKJJjjk%%j%J%jlnljLMMMK%%JKLKJJKJ%jjjjKKLK%klk%JJj
-233589b4kkjjjklkj%jj%jjkkj%j%JKKKJLMMK%llkjJLMLK%kmnnlmlk%KLLMNNL%kllk%jJLM
-233522c0MK%J%J%kmprqnjKMMNMMNML%lllkjllk%JJKKLNNOMLKkkkkjklmlljJKLNMLKJ%kml
-233455b2kkkkkjlll%LOOONONMJknnnmkJLLL%jjklmnmkj%JJKKLK%lmmkjKLLLKKKjmoomljJ
-233388d6NONMKLKMLJJ%JJKLLKJklljKJKJ%%llmlmlk%%%%%%lmmnlj%%kmnnk%KLLLLLKJ%jk
-233321d3kklllkKMPQQONMKjmnonmmmmlkjJLORJ0QN%jjjJJJjlnoopmjKJK%JJJJ%%%JKLMNM
-233255a8ML%%jjkkjj%JJ%jj%jjklnnnl%LOPONL%kkjJKJJjknnmkkkkjJ%%%kllj%KLNNMMLJ
-233188b1%jkkjjKKKKJJ%%JJ%%%jjllnmmk%JJLMMMJklj%KMLLLK%jmmllkj%KNNMLJJJJjlon
-233121b0k%LKK%klj%KKKJ%j%jklllllkjJMMNKJjllnlllklkjKKMLKLLMMNL%knomk%JKJJJJ
-233054b5KMMNONMJkmmnoooljLORROLKjjjkj%JKjlklkmlmlk%JKLJ%jj%KKKJjkkk%KLK%kkk
-232987a7%JLKjkjJLMML%kmlkkkkk%J%JKJKJj%%KKLKL%%knmlkklmlj%jJLNPMKkmnomnljjJ
-232920c8LKJjkkj%J%%klkkjkk%JLLKJJ%J%KKK%jJKK%kmlkJLNOOL%lnmnmmlklmon%MRJ1J2
-232855b8RPKjjjlmnommk%KLLJ%k%LNONLJ%%J%%%j%%JKJ%%klkkj%J%jkmnmlj%KMNNMJj%J%
-232788a5%jmomjJKLJjlkjKKJKJjjjllljklml%JJJKJ%JJKJ%jkj%jkllk%LLLMMONMKjmnomm
-232721d2%JJK%%%%j%j%KMNMLLMMMJjllkkjknpqrplJLMNMMLKLMJjmmmlklllljjjjJKLNOON
-232654c1ONNNML%kjkjlmmmmlkjJLNNNLLKkmppnkJLOOOMKjmppm%LOONNMMLJknopppmk%JKJ
-232587b8JKKLK%%lmnonmmkJLMMLJknopl%LONOMLLKJJ%j%j%KKLKJ%jjj%JJ%kljKMMLJ%jjj
-232520a2%KKKMLKJkkklkJKK%knprpnjJKKJ%%jjkmnnnmjJLNNNNMNMLLJknnnnmkk%JLMML%l
-232453c4lj%LKKJLLMKJjkkklmnmk%KKK%JJKLKKJJKLKJjkmmljJKLLMMLKK%JJJ%jlk%JJJjk
-232386innomljloonk%KKKKjkkk%JKJKKKK%jlmlmjJLPQQNL%%%Jjkmmlmllllj%KNNNNLMMK%
-232318a8JKMNMK%%kkkmnomljjjKKLK%%%KMLL%jljkjjkklllmlk%LMPOMLKLLLK%jjjJLLMJl
-232251EmpqrplKMLK%%KLMLJJ%j%%KLLJJ%%j%jlmnnnmlmlj%%%jk%%JJJLLMMNMLJjkjjJjj%
-232183a7KNNMJ%jlllkjjkkkjkmnnk%JjjJLMLJkmmlJKLLLLMNML%lkjJ%Jkjlmnml%K%Jjjjj
-232116c7%%JJJKLL%knpqpmjJKLMLK%%JKKLKJjkkjKKKjmnoljJJKJJ%jj%JLMONJjllkJMNML
-232049b2MMMLNMNLK%jkklkj%%j%lkkj%JJJJJ%%j%%K%JJMNLJjkjkmnpolkjkkj%%JKLKJjlm
-231982b5nl%KLKKjkj%JKLMMMMMLNMMKJ%jklnonnk%JLMM%%lmnppollklkjJJJJ%j%KMMNMLL
-231915a8KJKKKJ%jjjjjjJKJJ%KKLJjJJJLK%kmmmmlmmk%KMLL%kmmmlmmjKNMJjj%KLMLMMMM
-231848aJ%klkklmnmmk%Jjj%%JjkmmlklnmkJNRRQNjprrm%NOPOMLJ%jjjJ%J%%%JLOPPNK%km
-231780BmoomjJLML%klmmlkklnnnlkJJMMLMKJ%%%KKLLMMK%kkk%%JKKJJ%lmnopooonmljJKM
-231712e9MMNOONNLK%%%%J%KMNNK%knppnlkjj%%%%J%%j%JLMLKJJJ%%kjkjlllljJKMMMLKjm
-231645b1oooonk%JKJJJLLMMKJJJJKLKJ%%%jlmmlkj%jjj%LMNLK%jJKKJJ%%%jkmonmkJLPQJ0
-231578a1J0NM%knmpnnllj%LLLJJj%j%%klkjKLMNPNOMLJjjlmopononml%JLLJKJJ%JJKKK%j
-231512a8kjkkkkjj%KLMKLLNNLKJjjkkkmmnommlkjjJKK%jjjjkj%JKKKKJJjlmmmljj%jJKMO
-231445d0PNLjkkkkkj%LLLJ%%kmnpomjJKK%JKMNMK%kklkj%JKJJ%kkjJKJJ%%KLLKJJ%jlkjK
-231378c1NPONJ%kjj%%%%klmmmkkJLMLJ%%%KK%jlmljj%JJ%jljJKKK%JJLMJ%kk%JKJJKKKLK
-231311cJkkkjJKKLLMNLK%jlmml%J%koqromJLNNNLKJJK%%lmmmljjKLMMKjmnlj%LMMKKJjjl
-231243a3moomlkkjlk%LOOPNMKKKJ%kkjj%J%Jjkmnomlj%JJ%%JKKKKKKJ%jlmlk%KKJjj%JKL
-231176b6JKLMMLJ%j%%J%%%%j%JKJjlmlj%JJjjj%%J%%kllkjJJ%jkkkkkk%%JJjjj%LMNNKjm
-231109b6poonmk%LNOPOMJjkmmmkJLOOONNL%kmnmmkJLONLkkj%%%%%jlnpomkJLKJklljJ%J%
-231042d2%%jkklj%LOQPNJkkjjj%KLNMLK%%%JJJkmnnlkjjjklj%JKNOONKJJ%jkmnopqpnmj%
-230975e7KOQPOMK%%kkk%J%%%%JLOQOLjkmlkKLLLJ%%%KKMLJjlllkjkjJJJ%J%%%kllmnpqpo
-230908d5pnm%KMLMLLJjkljj%%%%%KKKMMLMKLKJ%jkJKLMLLLKKj%jjJ%jjjj%KJK%jkmmkk%j
-230841a7%JJJjjjJKLLJjlkj%KLLLLKLKjklkmlnmmkjKJKJKLJjlmnnmmlmljJNMNLMK%jljJM
-230774b5OOMJjklkkjj%%KKKLLNLJ%lopqqrrpol%J%%%%LMPONMMLLLMMLLKK%jkmnonnkjk%%
-230707c7JLMLMKJlmnl%J%J%JLMOMLKKJJjj%%Jjjllmnnnmk%KMMNNLjkmlmllkJJ%kmmnlmkj
-230640f1JMOPPOLJJKJJKLLKKJKKJ%%JJJ%JJKKJkmlnmkj%%%%JJ%kjkjJ%%klJKMK%klllllk
-230573c2lkjJJ%%kkkj%%%J%KKLKJjlmkJKJJJLLJJJKKJKKMLLKJJ%%%%j%JKKJJjj%j%%%jjl
-230506fllmmnmk%KJjlljLMLJJjjJKNNONNNMKjkklj%%%jkkjlmmllkmll%KLLLKJ%mmnmk%JK
-230438c2KMNNMKJjJ%jllkjJJjmqqol%JJJJJJKLLMMK%kj%JLMKLKKJ%%%kjllmnnmkjkjjjkj
-230371d6%%JJ%JKKLKKKKLLNONNK%%%j%%JJ%%jjj%J%kmnmkJKJ%knponjJKMOOPNLLJJjlomj
-230304a5LONMLL%moqqmllmmnmkJJJLNPPMKJ%JLKjknmllkk%%%JJJJKLLMLKKLK%knonnl%LN
-230237b0POML%%kmmmnml%JKJ%klj%KKJjlnnk%J%j%LMONMLKJJJJKJJjlnnlkjk%%%jj%%KKM
-230170b0ONNJjj%%J%kjjJLKKKMLKJkmmkkKKONMLNMKkmpnnkJJ%jlmlnmnlljJKKKLLLKJ%J%
-230103d%%jjkk%KLJjkj%%KKMNLJjllkkjkllj%KKLLKKJkkmljKNNNMK%jJJJ%jloppponmlj%
-230035c4%klkkllmljJLOPQRPL%llkJJJkmnmlj%%jjjJ%jjJKLMML%kklllllk%LLONOMKKJJk
-229968a4noolkJKKKKJJjkjjjjj%%%%kkj%KMMMK%kj%KLMLJJJKJjlnnmljjjkkjk%j%%%klmk
-229901e0jKLMMLKKMNNNML%kmkkj%JKJJJ%jjkj%jkmnmmlllk%JKLKLLLMLKJ%j%jkmkjJK%lo
-229834c6rrqolJKONOLJjmnomjKLMKJJKLNNOOOMKklnopnomllj%JLMNNOPQQQONNLKJJJ%%%j
-229767A7%JjkmnnlllklkjLLNLJjkmlkk%j%JjkkkklmmjJK%lmlkJMOPNK%jklnooml%KKMKJJ
-229700c8JJKLMKKJjjklk%JKLKLLLLKJ%%JJKLLNL%lnool%LMLJK%%J%JJJJ%jmopomlkjJMMO
-229633a4ONLJj%kmmonmkjj%JMNOPOLLJ%kkk%KKLL%%llnlnmnonlkJLLKJjkklkkjJJ%jjJKM
-229566b9MKK%%%J%JKLLL%%%%%J%jkkJLMM%J%%jklkllljLOPMMJJ%J%%kmmlklklj%LLLJ%%J
-229499c%%jj%JKJjklk%%J%llmljjjkkkkmkjJKJ%j%JKKJJ%%jklmmml%LMMNNNLJ%JKKLJJJ%
-229431ij%%JKLMJJjjkkk%JjknoponkjKLKJKJKKLLJ%jljJLMLKJ%j%j%jKMOMMNNMKjmmonmm
-229363dlj%JjklmlkjJ%Jj%%JLPRPM%mnlkjjJKLJKJKJ%jklllljKLLK%kjjJKJMKLJKKKJJjl
-229295A4lmmlmljj%j%JKLKJ%j%j%kkjj%kkmnmlj%%%jJLLLKJJKJ%jj%JK%kmnnml%%JJJKJ%
-229228c0%%%JJJJJJJLKKJjkj%KKJ%%jk%J%%jlkllljKKLJ%lnnl%MPRQQOMKjllj%%KJ%klnp
-229161a4nkJKJjmnlkJLKJ%%JLLKjlkllmljLNMLKK%jjJJJJ%jj%JKLKJ%klk%jj%%%JJKKLKJ
-229094ejjk%jJ%jllkkjJ%%kkmnnkjLNONMMKKJJJMLLK%mnonk%JJKKJjlnljjjj%%kklkjkkk
-229026d2JKJJjlkjKKJ%JKNONMK%%kkljjj%j%kkmlj%%kkj%KLMKJ%%JJ%jj%jknnkJMNPOOMK
-228959a0jlkj%JJ%jmnl%KNOMKJJJJKKJLLKJkoqj0pljJJ%JKKJ%kkkmnppoljKMMK%%MPQPMJ
-228893a6kmlkjKLNLJkkkjjkkkjkjjKMNLJ%kklmnomlKNNNM%klmk%%%%jjJKMNNLJknononm%
-228826e1MNOOPPOMLJJ%jj%%%klmkkkjklmmkjjj%KKJkklljJKLKJKKJ%%JMMMJ%kjjjklk%JJ
-228759b5JJ%JJLMLJjllmkjj%jjjjj%JKKKK%jkk%%KLL%mnmmlkk%JMMMMLNOOMJ%%klmk%KKL
-228692dMMNL%kklklkkj%LLMJjmmlj%jjkj%KLLLKK%kmmmlkllmk%%jkkJLNNLJKKKKjkmmkJK
-228624a7KJkmkjJLLjkk%KJ%kk%KLLLKKJjknonmk%KLLJ%kj%jjkmml%LMMLKKJ%jj%JJLNONL
-228557AJkjkj%JJ%jjjjj%%%JLLKK%kknmk%%%j%JJJ%KKKKkmonn%LNMJkklmkk%KNNMMLLMML
-228489A2MMMJ%kljlllj%JJJJKKJjlmkjKLLJJ%jloplk%KMMLjkjJLKJ%j%JJJ%%jjjjkmoqro
-228422b6l%KKKJ%KLMNKJ%%Jj%JKJ%%%jjmmnlllkjJJJjkjJMNNLjlmljJLMMLL%lopponl%KL
-228355c7MJ%klkjJJJ%%JJKLK%kjjJKLMLKJLLLJjkmmlkkkkjJMPQMKjlmnnmkjJKJjlkj%JJK
-228288b7LMKjmnlJLMMLKJKKLMKjkjJKJjklkjjj%KLLLKKJJJJKJLMNNL%kmnnlmkjKMMMJmqj1
-228221cj0pl%JKKKMNOLKjjj%jJKMOPNLjlmoopnnlJNOQPMKklnnmmomljjkkkjJJKMOOMK%kk
-228154bmoopnmj%LNMMMLLKKJ%KKJJ%jj%KMMMK%jkmonmlkkk%%LK%lnl%LLJjlmmmmkj%%JKL
-228086c1OPPMLJKJLLLKKKKK%jkmmllkmnlk%JJLLKJjkklnnnmkjJLLMPQPNNLJkmomnkj%%JK
-228019g%%jjkjkkllkj%KJ%JJMMKJkjjjJKLLKJ%lllmmmmmmkKOPPM%jk%%J%jkkllmnlkkkjj
-227951d4jjJJ%JJKKMMNMLLMKJJ%jklmlklkmlk%JJKMLJ%%JJLMMK%jkj%J%%klllkkkj%j%JK
-227884b8LKJKKJ%jJKOPMLJ%kj%%%JJjkklk%%%jkkljJJJ%jkmmlk%Jjkmlmk%KMMPQQPLKKJJ
-227817G%%%LLKknqnnmlk%KLMONNKlnoomjkkmlnmk%LMKJJ%%%%jlljj%%%%JLMLK%%%KJ%jlk
-227749b7jJJJ%jjjj%%JJJLLMMKJjj%%KJ%%jJKLKJ%mnonmnnkKNOMKKJKKLJ%mnnl%JLKKJjk
-227682a7nnnljJ%%%j%%JKMMNNNMLJkjjKKKK%kllmml%KLMNNNLjnnnmjJKMLJ%%jjlklmjjjm
-227615b1nnljJJKJ%KLMNMLJ%j%jJLMMLJjmmmkjjkkJKLK%KLMNLJ%jkjjjkllkj%%J%%%JJ%%
-227548cJJJ%%jjjjlnmmk%%LLLJJJ%%%JKJ%JKLKK%kkmmmj%JJJ%%jkkj%J%jjkkkkkklkj%KM
-227480b9MNLKklmlj%jJMOPNJjllllkj%%jj%%%JJKLMMMKjloonmkkkjjJLLLKKKKKKJJjkkk%
-227413a8%JJ%KKLMMK%jjjj%JJjkkkj%JKKLKLMLLJ%jjjjjkmmomllmlkj%%%JJ%%jj%%%JJ%j
-227346b5JLNPQPNJjmmljjjkjJKLJjkmllkkJKKKjkk%%%%KLLK%llmm%KNNMK%jmoponkJKMMK
-227279a8%kkkJKNMKJ%%%%%jj%j%kj%KKJkkjjklnlJLMMMMMNK%kjjjj%jklnnl%MNOLK%kllm
-227212a5lljJLLNONOMLjklkJLLLK%JK%kmomljj%k%JJ%%%jkoom%MNOMMKJ%jJ%kmmnmljKLL
-227145hKK%%jjKLMKJ%%%%%kmlmm%JMMKLKJ%jkjkkmnmllj%jkj%JKJ%j%LMNLjklj%%%kllkJ
-227077b4KKLKLK%jklmmlkjJKMNOPONNLJ%lmonnmlllkllmlkj%%J%JKKKLLMNML%lnlk%KLKJ
-227010a4jlklljjjjJKK%jj%J%kjj%JKLMNMKJjjklnmnml%LLLLKLKJ%JLLLJjkkkj%%JJLLNM
-226943DNMJjkk%KLLK%kllkjjjjkkjJJLJ%jkkj%J%jjJJKK%JjlnqpmjLMNMKJJJJjkllmmmll
-226875b8j%KNNONNKK%%loqqnkJKKJJjlmnlkJKLLMNNOMKJk%JLKKjkml%KNNPOOLJkkmkk%jk
-226808A2jjjkjkjjjknopnmmlmkjj%jJKMNNLJlnomj%jj%j%KLMJ%jJKLLKKMLK%j%JJKJ%jjj
-226741a3jjJJKLMNONLjmonmk%MNPMKlpprrqqnkJLMNOMMMMNLONLJkmnnolj%%%kjj%jkj%JL
-226674a5KJ%k%KNLjmpppok%LMNMK%%kllmjJJ%klk%KMJjlljJLLLLLJkmmkkkj%KMOPOPOMLK
-226607HJLLK%jkllmkkkkkjJMLMMLLKKJjkmmomnlmnmjLOQOM%monl%KKKJJj%JJK%jlmkj%J%
-226539a3JJK%jllk%LMLKJ%jklkkkjj%KLLLJ%lnpqnjJKLLLMLMKKKKJjlmmnopolJOQRQNK%j
-226472ej%%J%j%JLJ%llkk%%J%KLK%knmjKLLJjmoomljJJJJJJLMLLKMMLJjjlj%KKK%jj%%jk
-226404cnponkKNPQONLJjkllklllkl%KLMLJJjjkllj%%jlkj%JJKKjmmkkkjJLNK%klkk%KK%%
-226336b4j%JJJjjj%jJ%J%J%jJJLLKJ%JJKLMKLKJJjllk%KJJJjjlnoljLLKK%%j%JJ%%J%%jk
-226269hklj%JKJJj%jjjljjJLNLKjkk%j%klnnnmk%KMLMLKJjjj%kjlklllj%JKJLMOOMK%kll
-226201a7mmmj%KKJjjkkkJLLL%jkkkk%LMNNKJjklj%%%J%%%JJJJ%%kllj%KKKKKKKLJjkljj%
-226134a3J%KKJ%kkkj%%jlklkkj%J%JJK%%%j%%KKLJKKKLJj%%%KJJKKLMK%klkkj%%JJLNOMK
-226067B2%llklllnlmllkjJKLJKKNMMK%knnqqoljJJJLLLLLLMMOMK%looponkj%KLKLKKJjj%
-226000a0JJjllnmk%JLMMLKKJKLKJkkljJJLJJ%%%j%klkk%KOONK%kJJLKJ%lnnmlklk%%%jkk
-225933a4mljj%JJJ%llljJNOLkopommmmljKMONNLKJKJJKLMLLLLKJKLKJj%jkkllnnnonlkJM
-225866c0LLKJJjlmkKLLKJKLLK%klklkkjjJ%%J%JKKKKJj%%KNMMLLJ%jjjj%%jllonmll%JLJ
-225799a9%%jJ%kmnnmk%KKMLKLMMMMLJKLLNNNL%lnoolmllllmkjJLMONLK%JjlnoommlkkjjK
-225732c6MNLJJJJjkljJKLLKJJKK%%%J%%jkjjkklmmmjJLMMJjlmnnmmk%JKKLLK%%j%KLMMLL
-225665a8KJKKKKJJ%%%%%jkkkjjklmlkljJLMLJlnonmljJLMOOOMJjjlmnllj%%%lkjJLMNLLL
-225598b1K%jlkjjjjj%KMOOMKKKK%KKKKJ%klmlnnmkJKMKKjlj%JLKLKLK%lomkjJKLLLKKJ%%
-225531DjjklmlkKMONOOMNMMKjnppmkjJJ%lmnopooljJKMNPNNJjlklllkkj%jkj%%JJ%%j%JJ
-225463b1K%%j%KMOMLJ%J%j%kjJMONJjmlj%KLLKjjkkmnkkjjllkjJKKK%lmnnmjKMNMLJjkj%
-225396a5%jllljJJLMNMKjkkkJJKLLLMLJknprrplJMONNMNMK%jknooljjjklkkjJJJJjjJJKJ
-225329b7%%j%%%j%%KLMKJjmmlJLNNMJ%klmlkjj%JJ%KLMMLKK%%%%%%Jjknnpponmmnml%JLM
-225262e3NOMLKJMPOLjmmkj%%%%KKK%kklkkkkljJLMMMMMJJjk%%KKLKLJ%lllj%jllmj%KMMM
-225195iKjkj%KLLKjlkjj%%%kmnpoomkJKLKJ%JKKKKKJLLKKJLJJJ%J%JKLKKJJJjj%%%%llnl
-225127ijJLLKLLK%%%%JJ%jjj%kkkkll%J%jlmllkj%KKLKKJKJJLLK%%klmlklkkjjKLML%jkk
-225059a6JJLMMLKJjkmnlk%JJJJ%jllmljLNNNLLKLLJJ%kmopnj%J%%jkll%%KJKLKMNNKKJJ%
-224992F%j%KKJ%jkmlmmmmk%JLKJ%jk%JLJ%lmmkj%%J%KMLMJJJKKjmopnmlj%KMNLLJ%%%J%%
-224924a4%J%J%JJKJKLKKKK%kmlljJLK%kkkj%kmnoomkk%j%JJLKLMLLLLLKKKLJJ%%KKKJ%%%
-224857GJKMNMLMMML%kmmnmk%LMJjnppnljkj%%%jkj%JKLK%%klmkkkjJLMLL%jkkj%JMLMKJ%
-224789G%kjkjkklmnnlk%KLLLKJ%%%JJLLLKLJK%llkjjkmmnmlk%JJ%%JLMNKJjjkk%%jjkk%K
-224721a8LMMLJj%%KJ%j%J%jjkmnmlkj%JKLMMLNKKjknmlkJLLMKjmnmk%%jkmk%JMMMMJ%jkm
-224654a6mmnllj%JNPQQPMLLJjklmjk%JKKLMKK%jlnnonnnlkjJJLMNOMKjmmlk%JKKJkkk%JM
-224587a0OMNLKJJKLK%jjj%JJjjmkjLOPNJknnlj%jjkml%%%kj%JKJK%jjlkj%KLKjklj%JJJ%
-224520B%jj%llmmmkKMM%jkkllljj%%kjjk%%KMMNLK%JKJ%jkj%JLK%jjjjllllkKLNMMKKKKL
-224452EKLLK%lppqpnkjjjlkl%KMONMLJ%kkkk%jjljjJ%%%%%j%JMMMMLJ%KKNNNL%kmnnnpom
-224384b0mkj%JJJ%kj%JJKKLKKJKLLK%jj%JJ%klmk%KLKLKKJJKMLL%kjJJ%lllkjj%%%%%%kl
-224317emkjj%JKLL%kmmmmjJJ%jJKLMMKJJLMLLJjklljlklkjjJKKJJKLMJjljkjjj%jklljkj
-224249a8%jkjkj%klllkKLOPNMJJ%%jJKKJKJJ%%%%%jjkmlk%KMNMLLLKJjj%%%jkkllllkjjk
-224182a1j%JLLKJJJKLLJ%jkklkjKKMLLKLMMKjlkj%klnmlkjj%%%Jjllmmmlk%KLKJ%%kkkj%
-224115b3jjmllk%%J%%jJMNNOOOMLJjlmkj%KLMLK%lmjllpqom%KMMLLKKMLJJJ%jjkkjkklll
-224048b2k%%%jlkk%J%JKLMLK%jJ%%%JJJJKKKLKJjlnonnkKLLL%jkjKKLKKLK%klnll%jjlll
-223981c1klkj%KLMMJ%jjj%KKKKLOOONNMLLJJ%%jklmmnmmllllmnmnkjKMMMMMLMLKJJjkkjK
-223914eLLLMLJjll%%jmmnnmkk%JKLMLJJ%%%JJJK%jkllnmmmmk%MMLKK%jlmlj%j%JKLLJJJ%
-223846b0%kkkmkk%J%j%%JKJ%%%JKMNOMK%%jjkkkjJKJJjjjjjj%KMNNKjmpoljJJ%%JMNOKJj
-223779@jk%%J%%%J%J%%%%%JJ%%%JKKJ%jjlmonmj%JKJJKJ%Jj%jjklmlkJKNMMKJJjjjjJKLM
-223711AMKjjjkjj%jkkmnonl%JKKMLMKJ%j%J%kkjLNNK%jmmlmnolJLMKJ%jjjJJJjkmlj%KKK
-223643b3MMLKJ%%%jjkjj%%JKLKL%jlkljj%LLMKKJKKJJ%jj%kjkklllmlllj%LMNMLK%%llml
-223576a8lkjJJJ%j%JKMONMKKK%kljkkjj%%%jklmlkkkjjJKJKLMMONNMLLJjkl%JMNLLKJ%JK
-223509C3KLK%kllllmopolkJJJj%kkjjJ%%jklonmljJKJJjj%%KJLLLK%jkkkllkjJLLLMLLKj
-223442hlopqn%MPRPM%j%LOROKjmlllmkkkj%jklj%KMMLKJ%%kmnmj%JJJJj%JJJ%JJkklkkln
-223374b4onmkjjJMMLKjlnmjJLLLKKLLKjjj%%%JLLNNOLKjlpomjJJLLLKjlml%Jjkmnnnl%%J
-223307c9jjlmljJKMMMLJ%JMNOL%lmnk%MOPQNMLKLKjmpoomk%%JJJJJ%JJK%klkkj%kkll%%J
-223240b4KKJJKMNNNOLJnqpqomkkjkllkj%KLLMKKJ%lmpol%MOPOMMLJJJJJklmmk%K%jlnlkj
-223173c6klkjKMMLLKjlljklnnmjKOPONMNNNMJJjjklnnnmk%LMMMLJJ%kkllmmkJLNMNONK%l
-223106clkkj%JKKJKJjjllmlkjjKLNONMMJLLMK%klnnljJKJ%jjkjjlnonlkjJLLKJjJJKJ%J%
-223038a0%JJ%jjkj%KKKLKJjmnmjKNNMM%jlj%JKLK%lmmmk%jklmkjJJ%%%%KKKKJJLOMMK%%j
-222971GjJLML%lnooopnmljKKLK%%JKKJJ%%JJJ%%%%%JJjlkljjjjjj%LKKJK%%lnml%KJJKJL
-222903a8KLJjklkjklk%LMMKJJ%jjklkk%JKLKJJj%JjkllmllkjkjjJJLMMK%j%LNM%lmkj%JK
-222836b1MNMJjkjjjjjklllk%jkmlkJLMKKKKKJ%j%%j%jkjjlkjJKKKKMLLLLK%jjkkkJKMMKK
-222769@jjkj%Jjjjj%%jknmnkJKMLK%%jjjkj%j%LMNOMLKkllmlkj%Jjkkkjkkk%j%LLMLjkkj
-222701b0%%%kkkjJJKJKMOOMJ%j%jkjJ%jkkjjkmmmlj%KLMNK%kkj%kljJNNMLKJJJJj%%jjlk
-222634gkjkj%%%J%%%JKML%klmkkkkllkkjjJKKKKJJjj%JJKLKK%jkj%%%JjjjkJMOONLJjmmq
-222566a0rj0rmjKMNMK%jjjkkkljj%KNOOK%%%KKKKJKJMMNNKjkl%%KJ%%jkjjjkmopmkKLLJK
-222500a0JLKKKKMMMK%jkkjkjjkjllmnl%KLJJ%LLMNMMMLJkllmkjJK%jmmlmlj%%jjjJLKL%%
-222433cjjk%%KKJ%%JJJJjjk%%%j%%%jkjJJJ%JKKMMMJ%jj%J%%J%j%jlooqrqoljJKKLLMLML
-222365a3NOLLKKKKLKJjjj%%%%%KMNMKJJKK%jknpqqpolJLNLMK%kjjJKLLLJjkkkj%%%%jklm
-222298@lnmmlkJJJ%kkj%KLMNNNNMJjkklkj%LMMMJ%%JJ%JjkoqponkjkllmkjjKLNNLLJ%j%K
-222230a2LNMLMK%klmj%%jkmlljj%LPQQM%kmklkkljjjknnonjJJjlkJMMMJ%jKLLLJ%%jjkj%
-222163a5KMNMLLLMMLKjknnpopljJKKLJjnoopml%JKKKMMLL%j%%JKKLMLJjkmmlkjJLMLKKK%
-222096bJJKKLJ%kmkkJ%knopqpokKLLJkkjJLJ%j%%JJLNONLMMMNL%kmmprpmkKLLLKKJJ%KKL
-222028gMMPONMMLK%jjkjkkkjj%jklmnmlmllkj%%%%kjj%JKLLLMMLLLLK%j%J%jkkmljKMLNL
-221960A8K%jkmnnkKMOMLjlmnmk%J%jjjj%%%KJK%KKKKJjkj%%%kkmkmlmkj%KLLKJjlmmk%KL
-221893a4LMMNOPM%knnkkjjjklkllkj%%KLLJ%kkll%%%%jjJKLMNNNKjmnppljLMKJjlnnnlj%
-221826c3%JJJKKLJLLKJ%k%LMKK%KJJ%jkmmkjjj%%KKJ%jjj%jJKMMLJJ%jjmmmlmmmj%KKJJK
-221759b1KKLJ%kj%KKKJ%%j%%Jkklkjjj%JJJ%KJJJj%%JJKKKJJkmmmlmkj%jjjJKLMNNMLJ%k
-221692ekkkjkjJJ%kllkjKMNLKjjk%%Jjjj%j%%%jJLNML%jj%JJKKJjkkknml%JJKJjkmnmk%L
-221624b4MNMMLMKJJ%%jklk%KKMNLL%jlklnnpnmkkllk%JKJJKLMLLLKjkllmllkjlll%MOPPO
-221557hNKjkjJLLOPOM%jj%jkloonpnljKK%kmnmmmmk%JLORJ1J0OL%knmmnmkj%%jjjkjJKLK
-221491a7K%kkjKOPPOLKJKK%lnnk%JJkmnnk%KMLMJKjkjmmnnmlj%%KLNNNKJJ%%jkkk%jknlk
-221424b3jJKKLJ%%%JKLKjllmjjJLMK%%%JK%klkjJJjkmmljJMOOONOOMKK%jjkjjjlmnlkjJJ
-221357c%jj%Jklmk%JKJklnlljJLNNNNMNLLLMMKJ%%kkllmooppnl%JLNMMJJ%JKJLKK%jjlkk
-221289blj%%JKKJJ%%J%jklmmlklllj%JJLLMMLJjlkkkjkjJKKJJ%%JKLKJjkk%%%LKKkmnmmk
-221221b4JLLMMMLJjkkjkkmnnllklk%KJ%jj%JLK%k%JKMLLKJJ%J%jkj%KKKK%%jj%%KJKJJJ%
-221154ejkmnk%KNMLNLNMJkmmmnmlljj%j%J%%%%%jJJLJjmlljJJLKKKLLMNOMKjjkk%KJ%%j%
-221086IJLKJ%jj%jjlmmkjj%j%jj%JLLMKKKKKjlonoomjKLMLLJJJMMLLJjkllmmonlj%%%jj%
-221018a8KMNMLJKKKJJjklllll%JKJKJKLMLKKKKKJjjklkllllkklkjJMNNMJkkkkklmnmmk%K
-220951b0LMK%kjj%J%kmmlkJKMNONMKJKLMMLJkmooqj0j1j0nkJLMMOPOMLKJ%jklmmjjjjj%K
-220887b2LKLKMOMM%lmqqpmj%LLMMNMLK%%%jklmkjJKKLMJJ%JMLK%kllk%%%jklj%JJ%lmnk%
-220820a9KKJ%kkkkj%LLMLMMLKJjkjj%JKKJjlkmlnonmljj%J%LOQPM%mnnlkkjj%KLLK%jkj%
-220753b1KJJJJLK%knonmmlkjKNNMLJjjlklk%JMORRPMJkmlk%%%jkjk%JJJ%jljjjjlmlkjKM
-220686b2MMLLKJ%%jjjkllmkk%LLK%JJKKKLMNONLJklmlk%JLLLJjj%%JKLKJ%jjklllj%JJjl
-220619Gnopommj%LLKJKKNNONMJJjjjkknmmkj%%jjjklmlnnnljLNONMKLKJ%%JLMM%%jklkjj
-220551a0jk%J%kmnml%MOPONJkj%JJ%kllkkjjjjJKMML%JLOPNKjkk%%KKLKK%knnnmnmnnmll
-220484b4kjKKLLKKJJjmmmJMOLKJLMOOLKJKJ%jlmnmlkkk%%%%%jjj%KKJ%JJJ%jkkjk%jlnom
-220417b7l%JKLLKJjlkjLMMK%jj%%%jkklkkjk%%KKKKLMNOMMKJ%%jkkjjj%jJ%%jkjJLLKjkk
-220350@mmnmmllllk%KMONNMK%jlkkmnnlJNONMJknoml%JJJKKLKKJJ%%J%J%%jJKLK%jjjjJK
-220282fNLLjjkjlkkJJJ%lkljJJKJ%%%KK%kklllk%KLLJknqqqmkJJJKLMONNNNNLJ%jk%JJ%%
-220214aJJKJJJKJjmmnlk%JLLMONNM%mnmjJLMMLJ%kmpoonnonmkkjjJKLK%lnmljjkjJMNOOO
-220146a7OPNOMMK%Jjkllj%%%KMOPMJkjj%kmpoolmkjJLL%jmk%KMKJ%%KKLJjmmllkjj%JKLL
-220079@%%%%%J%jkkklj%LLLLJ%j%j%jjlnlkkjjj%%KJ%KJJJJJKJKKKLMLKjmolj%LJJkmmmk
-220011a4j%KNMMLMLKLKLLLK%llkljjjjkkjjkjjjklmnmnkj%JJKKJjjJLLK%kkmmkjklk%KMK
-219944b4LLJ%%%%jkjJJKKKJ%kjj%kklj%%JJ%jkjJLML%jljjjJ%JJJKKKLLMKKJLNPRPM%knn
-219877B6onnmmllj%LLNMLLKJJ%klllllmnokJMNMLJ%%%JJJLKJjlkkkjkjkmlmjJLKKKJJjjl
-219810hjJKJJKKKJkjkllmljJMLMKKKKKKKJKJ%kj%J%%%KJJjknmmkllkjJLMLKLKJ%KJJjmon
-219742dnk%KJ%kkjkjk%JKKKJ%klk%KLMLJ%jjkk%%KKK%moqoljKMMNNKJjJJLLKNMKkmnmnnk
-219674a6jJKJJ%jlnmmkjj%LNONMLKJJKJKKK%kmnnnlkjJJKKLLLMK%%kj%%JJJ%jj%KMMKjll
-219607Cmmml%LNMKJ%%jklnnljKNPOPONONMKJjmmoonmljJKjlmmk%KKJJ%%JKLMK%jmmmnkJL
-219539dMMJjj%J%lkmlj%KMLMLMMLK%jklkkkjjjjkkklklkklkjkjJKLLNML%lmjjjj%JKJ%%J
-219471hKKJKJJJ%%jjmljJ%%jkkkjklnom%KMNMK%JLLLKJJKKJLMMMJ%jjklnopnmk%LMNLKJ%
-219403aJKK%klmljjjkmnppnl%KKLLKKJMMONMK%kjklkj%jj%KNNLjkkkjJJJKLK%%%%%KK%jj
-219335Bj%JLLKJ%J%JJjkmlkjjj%%Jjlnmmj%JLLNMKLKK%%KLMKJjk%JKLKJ%Jjklllkj%j%j%
-219267IJ%J%jkmlj%JJ%jj%jjkkjjjjkkk%JLKLLKKjkkkkkkj%J%jkJLNNKjjjjjkkj%klmljk
-219199b5%%%JKLJKJMMPNNL%kmlmmnjKLLK%%%jj%jjkjlmnmmllmll%KMMMLKJ%jjj%%%%jJ%K
-219132b4KLKJJJ%%KMNLK%jj%jjjJJKMLJjkjklj%J%%J%j%jJJMMK%kjj%JKMNMKkoqrqnjLOP
-219065BPMJkj%Jjjkmkj%%j%%%kkllkj%%%j%JJJLMMMMJ%jjj%jllllkkkklkjKKKLLK%j%JKL
-218997bK%%%jJJKLK%knlmj%JJj%%jjkjJMLLMMMLK%klkkj%JJJjlmkmoqpnk%LMLKJ%%KKLLK
-218929g%%%jJ%%j%%%knpppkKLJk%KMNLKJJJKJ%jj%LNOQONK%jkk%%%%kml%JMLL%%jkkmpno
-218861im%LNNMLLKJjjlklkjKLMKKJLJJkk%J%knmljjjklj%KKKJJJ%%%jj%%JJJLLK%knnpmj
-218793a3JJJjjkljJMMNMMK%jjjkjjklj%LMKLKK%kmmnnmllkJLLMMNMML%jjkj%JKjkllkjJK
-218726cKJ%kkjj%%%jjj%%%J%JJj%%KMNNMKJjkkkj%%jlmmnnmjJLLLJJJLLNK%lmoonm%KNOM
-218658dMJ%%%jjlmkjJMOPQPL%%%KKKjkopropom%j%%JLLNMKJjmmk%LMLL%jk%jjjjj%Jjjkl
-218590a1kj%LLKKJ%%%%jkk%%JJ%%%JLLMLLJJkmml%%%%jklklkjJLLJJJJJ%jj%JKJJ%jjmlk
-218523a0JKLKJ%JKL%jlkmlk%%jmnmk%JKLMKK%JKLKJJJ%jj%JJkkmmkJKLJJ%j%JKLLNNMJjm
-218456A1mkj%jJJKKKJjmoqqonmkJMOONMKjlkk%%KJjkjKLLKKJJjlomlJKKLJJ%%J%j%j%%jk
-218389a0kk%LMNK%kmlj%%%KKKJ%jj%JLMNMJjj%KMLLJ%%jjkkkmnollmlk%JJjjklnnmlJLML
-218322b5KKJjkllk%LMLJJLNONMMKJJKK%%j%JJjkjj%%J%jkklmkkjkkkJKLJj%jJKLNOL%lmn
-218255Clkk%JKKLKJ%j%jjloqrqnk%LMNK%lnmk%KKJKLKLLLLJ%%JKKJ%lmmk%MOOLL%jJLOOO
-218187B4MKKKLKjlmkklnnnmllmlkj%kkk%KMNMKJJJLJ%jkljjJ%KMOPNK%jkjJJJjlmmmkkkl
-218120@ommnnonl%%%jj%JKJKKMNPRPOM%jkj%KKJjklkjJJjlmmmkjKLMLKKKK%jkk%kkjlkj%
-218052a1LNLMJjjjJJKKJkklk%JJjjmll%%JJKJJkjjKNMMK%jmmnl%KKJjjjjjj%%%KKLKL%kk
-217985akjJJJ%%J%jkkj%%jjjjj%JKMMNONLK%JK%kmnnmmmnmjJ%k%%KJj%%JjjjjklljJLMNQ
-217917dQROKklmllj%jklkJKMLJJ%KKK%J%klmlj%%%jjj%KMOMMJkmoqpronl%LMNMLK%%jkkj
-217849a4%KLJjkjkmoml%KMKKJKLMLLKJKLLJjnopnkKLKJjj%JLLK%%KKNNKJJjlmmk%JJJ%lk
-217782bmllklkk%%LLLMNLK%J%LNMK%kllmlkjJMOMLLK%klmmmmkkkj%%KLKLMLKKJJ%jkklll
-217714Clmmlkjjj%%JJLLLLKJ%%jlkk%%%%KKLLKJ%%%%JJ%jkkJKJ%j%jJLLLJkllk%KKK%J%k
-217646A1lnllk%jJ%%%KJJjklljjJLMMJ%j%KLNNNM%lonmkj%jjjkj%%%%KKLKJ%kmkmkjjkml
-217579a8kj%JJJKLMNNLJllkk%KLLK%lkllllnomkJMONMJj%%JJ%JJJJjkkjJLNKJjj%JJjklk
-217512e%jkllmlkjJJkllkkj%KLLMMNNNLJJJJKKJJj%%jmmnmj%KJJJ%kkllllkj%JLLKKJjkk
-217444a8j%KLMMLJ%jkjjjjklkj%%KKJJJJJLLKKJklmlj%%KLLLLKJjjJLNNLJ%j%jkkkmnmlk
-217377cjjJJJJJLKJjllmmlj%%KLLMKKJKKLKJjlmmmnnmj%KJKLMLKJJ%kjjJJ%%kkkjJJJKJJ
-217309@MPPOM%%jKLLK%lmmljKLMMJjmnllllmmlkLMOOPOMLKJ%loopolj%JjknmonjLQJ0J0Q
-217243B7Jklnnnmk%JJ%kmmkjjklmommjj%%KMPQPMKJjkmoppoljKMLLLJ%%jJJ%jjKMMLJJ%%
-217176gKJJ%jj%JJJ%%%%jjkJLKLKKJJJ%%jlnmnj%J%%JMKJ%%j%JJKLL%loqplkJJJKK%jk%%
-217108a6%jjk%%J%%kj%KMMKjllkj%jJKLMK%kkjjkkjJKKJjjjjjjJJLJjlmkjJKKKknpon%JL
-217041c9MOQPPNNNMJjmnllj%jjllljjKMNNLJklmmlllkjkjJMNNMMJjj%KJKKjlnpqrpnk%LM
-216974c6PQQPOPPMJJJ%jkmnomkKJKJJjkjmmlj%%jk%KMMLKKLMMNMLJJjjkmmmkj%jjll%JMP
-216907A2OLJjlnonk%LNNL%jnonnjLNNNKK%Jj%llmkj%Jjkllllkkjj%%KMNNLKJJjkk%%KKKK
-216840HKLML%jj%JJ%jkkjJKLLK%lnmnllj%KLNLJ%JJKKJjklllmnlmlklnonljj%KKLLKLKJK
-216772a5LKLKJJ%JKMNNNMMLK%mnnmkkjlkkjKKJjlkj%%Jj%jj%JJJ%%JLKJJKJ%jj%J%%%%km
-216705DmjjJJ%J%jJJ%%kknmmlklkj%JLKKJjjj%%LKKKLMMNNMMJjmnnmkjkklk%%JJjjkj%JJ
-216637a3JJ%%%KLNLOMLJ%knoonlljk%KLMNLKJ%k%%JLKJjlkkklkmll%MOOLL%klonljJLLLK
-216570cJJJJ%JKK%%JKK%kkmllllj%JJ%jkj%JJJ%kkkj%KMNNLNLJjlmk%KJ%klmkllmllkjJJ
-216502b3LNML%j%JJKKKKLMKjklj%kjjkk%JKKKKJJKJKJ%%jjkklkj%%jjjllmnljLMMJJ%Jjk
-216435a1kkjJKNNMNLLK%%%%klmmkljkj%KKLJJjj%j%%j%JJKLNNNLK%klmmnll%%jkllkjkj%
-216368a5%JJJLMNMKklkj%%jj%jjjKK%lonk%KJ%kj%KKKK%%lmmnnkkJJKMLKKKKKKJ%%%jjk%
-216301a6j%%kjj%JKJK%jJJJJJJJJJjlooomkj%JLNONNLJ%%JJ%jkklkjJKMMKjjJJJJKMNMLL
-216234B0J%klmlkkkjk%k%JJJJklnomkLMLK%%jj%%jkkl%%KKKKJJKKLJJLLLK%jllj%J%kj%%
-216167BKKMMOML%jjjjlllkjKJ%%jj%jllmkj%JKMOOOMLKJKMNJmpqqpmjKLLKJ%%j%%%J%%kk
-216099A3j%%kkj%KJ%jlllklkkj%KMOPOOMK%%%%%j%J%jlmnnlkklmmkkkkj%JKKKKMK%%lklj
-216032a2jJ%JLLLJ%jj%KJjlllk%j%jjj%JKLLLLJjkmljKKK%%KKJJ%%jkkj%jJKKJJJ%%%jj%
-215965@%%kkkJ%%jjJKMKLKKLKKjjjJJJJkmnonmmlkjJMNMLJJjkjk%JKMNML%kmmkjklnmlkj
-215897b0j%%%jjkjj%J%%JKLLLK%kklk%%J%JKKLJJJ%%kkllk%JKK%%%JJJKKKLK%jkkj%KMNM
-215830GLJ%jkmmmlk%jkkj%%jjj%jjlllkkmmj%KKLLKKJJJ%lnmk%KKLOPQPM%mnnljJJJ%JJL
-215762a0LNNOLjnmlmmkj%JJLKLJ%%J%%KKJ%%j%JJJJJJKLNNMJ%lmnomjJJjlmkjKK%kkj%%j
-215695djkjk%JJJKLLL%klkjJ%JJ%J%KJJJ%KKMKJ%KMNNNK%koprqomljj%j%%j%KMMNK%jkjj
-215627B%JJKLMKKKMNMJjllkJKMMMMMK%jjkmlllmmmlmmmkj%%kklk%jknmkJKLMMNLKJ%jjjj
-215559@ljJLMKJKJKJJ%%jkllljjlnlkJMNNNMNMJ%jkjj%JJJKKJ%jkk%%K%JJKLMLK%lmpomk
-215491A1%JKjjj%JJjjllkj%%%klnmmj%KJ%kkkkkJLOONLJ%j%klkkJJJ%j%%JJKKjj%KLNLJ%
-215424A1jjkklklmljJKKJJKKLLNMKJjkkkklmlnnnmjJLKJ%jlmmnl%KJ%kjJKMNOOMK%jjjJJ
-215357eJJKJJJJ%jkkkj%%J%%jkj%KKK%jjj%%%j%KMNNMLLJ%lmnomnkj%JJ%JJKKJ%jlnnnlj
-215289b3%KLKLLLJj%%KMLOMLJJKKjlllkmmmnljKMNJ%jljJJK%%%J%jkmmmmkkjlkjMNNM%%J
-215222a1LNMMMJjlll%j%JMLKKKKjlonmlkjjJLMLJ%j%jllljLOONLKKJ%%kklmmlk%KJK%kkl
-215155ekj%%%%%%jkjj%jjJKLNMMLJKKLLLK%klmoollj%LKMK%jklllmlmllJLOOMK%j%kkkjk
-215087a1jkkjjjjkmllkj%%KKLNNOMMJJJ%kllkjJKLKJjjk%JKKjjkJKKKLMMLK%%kmmnk%KJJ
-215020DJKKKLKK%knqpnlJMNLJjlmnonmlj%%JJLLMLKJ%JKLK%klmkkkj%KNNNK%jJJJJJKMML
-214952A6JJjlmmnkmmnnlkj%kj%KNPPMJlmnj%%JKNPQONLKK%lnonlJKKJjj%JKMMNPOOK%loq
-214885B8pnmlkjkmopqokLPJ1J0J0QNKjmnpomjJNOOLkmmlmmonjLNOPNJjmllkkmmomjKNNNM
-214821ALKJJJ%lnoonmjJMNNMKJkonkJMOOOK%%KMLKj%JJ%klkk%klmnl%LOONKjj%JJ%kjklk
-214753IkJJ%%jknmnmkk%JJ%JJLK%knnomkjJKLMLMNLKjjk%jjllmmll%LORPMJkklllkjJKLL
-214685hMMKJ%j%j%%jjkkjkmonljKJLLMMLLLKJjklk%JMLMJJ%J%knoplJLMNMMKjmk%KLK%kk
-214617Ekljjkllj%KJJJKLLKKJKJKJ%JK%jjlllkj%J%JKKK%jkjj%%%%JJ%jklmnjKNMNLJ%jJ
-214549A1MNNL%lnnlj%Jjjkjk%KJKjkmnopmjKNOOLKjlmmk%K%klljJLMML%%%KKLJJJLMMML%
-214482B6kmmkJJjklkj%JKKLK%lnoml%KKKJKKKJJklollk%klmnmkKLMLKJJjjk%JLMMLJ%klm
-214415inomljJLMMLKJJKMNOMJJJLK%kmnnmnml%JMMMMMNMNML%jj%%JKJK%lmopppmkjKKLOP
-214347A3OMLJkmpoolmmkkj%jj%JNPONJjkj%JKKMMLJjjjJJ%lnnmk%JK%lkmljJKKJjklkkj%
-214280a3KLLLK%%j%JLMJjllj%%jkkkjklnmlJLMMMNMMM%jlkKOPOLJ%jkmmmjJK%lonm%MMLL
-214213A0JjlnpomkjJKMMMLKLJ%%jkkjlkk%%JK%J%KKMNMKJ%jjjjklmlj%%jjkjj%JK%J%%%%
-214146b%JJMLK%jllkjjkjKLNNK%kmomol%KMML%%%lklmmmlj%KNPQMLJJJ%%j%%%JK%%%%JKK
-214078A5KKLLJjjkllnmlkKMNNMLLMLKjmqrj0onkkjklll%JLKLKLJJ%%jlkkjjJKNLJjkjJKK
-214012cK%%%JJKJ%jjkjklklljKMPONMMLLJkkkjklonlkjKKJJ%%JLKLK%kmnlmk%JjjjKLNML
-213944GJjj%JJ%jkkj%JKKLLLJjklj%jjkj%KK%mnonk%J%J%jllj%LLMLKKK%%kmlkk%%jJ%%k
-213876a5lkjJJJKLMNMLL%%kjjk%%LNOMJjmnnnlj%J%KJJKKKKKJjjmlkjj%JLMMMMKKJK%kmn
-213809A4omkkJJJK%%%%%lkkkj%JJ%%j%JKJjllkJKMKLK%JJJJJjkkkjj%JK%%%%JLLJ%lmlk%
-213742@%%%%j%J%jllmk%JJ%lnml%%JKJKKKKLJ%%%%j%j%jkkkj%%KMMNL%lmnj%K%kmmmlk%J
-213674c1KLNOONKJJLJJ%jllnmnmlj%LMLKjkkjjJJLLLLKK%llk%JKKJjkj%%%kkkjJKLLKLNP
-213607A2POL%klkjjjJKLKK%jjjklmmnmljlkkkjj%jkllk%%%jkj%KKMNNOLL%jkkkj%JJJ%KK
-213540BLKJJJJLNOPPPMJjlllmnnoolj%%%%jjllljjJJLKLK%%klmlmnmJLMLKKJK%j%jJ%j%%
-213472AJ%%%%J%J%KLMMKJjjJ%Jjjklmk%KK%jklkjJKKKKjmonkJMKLJ%%jkkjJJK%%%JKJjll
-213404alj%KLKKklnnnl%LMOONLjmmnoomj%KJJJ%%%J%JJJKLMNNNLjlmmkklk%LNOONLK%%jj
-213336B0jJ%jknnnkk%jjjj%KLKJJJKKJLMMLJk%%J%%lllkjjkkk%%%%j%%JJ%jljjJMONLLLL
-213269B7LK%kmnoonmlllkj%JKMMMNMMLK%kmll%%JJjkjlllmlmmmljJLLKjj%%KLML%lnmjJL
-213202a5MLMKK%%JKLK%kll%kmoonkJMPPNLJKJ%%mmomkJ%%kk%JK%%jjkk%%KMNONLJJ%jk%%
-213135DKKKKLKJkjkkk%KLJJ%%%kkk%LMMK%jkklmmlkkmnomkKLMMJjkjj%%KKLLKLMMJ%llmk
-213067@%kkl%KJKKLKjklmmkj%JJLMLLJjlj%JKLMLKLLJjmmmmmjkj%LMONK%kkkmlj%%K%jmn
-212999fljJLKJjjjJKJkkk%JMLKjjmjJK%j%%%%jmnppol%KLLKKLKKKJ%%JKNNKJjj%%%jjjjj
-212931ejjj%JJ%kkj%%%kmljJKK%KKLKLLKMLLK%%jkjj%KKK%j%%%%jjJ%jkkk%LLL%jkklllj
-212863akj%JJJ%kkjJJKLMNMKJkk%KMLJ%jlmnponmjJ%JKLNMNMLK%%j%%JLKJjj%JLLJ%klll
-212795A8jJLMNMKjmooommlkkljk%jj%%%%%klmljJKKLLKLKLMONMKJjmnpnnjJJknooml%LON
-212728a8MMNNPNL%lnpmmjJJK%jjkklkj%kkjj%JJ%jj%%Jj%JNONKjmlkJLNNNL%moomkJKLKj
-212661gjjJMMLMJ%jlmmmkjJJJKJJJ%%kklkjMNNNNLKJ%jkj%%J%%J%Jjlmk%LOOPNKkorj0pj
-212594@%jlnmjJLMMKLKKK%jjkjj%jjjj%JNNMJ%j%jjmljJKMLLJJ%KKKJjk%jlnnnmnnl%KLJ
-212526g%jjjjkllk%JLLKKjkjJLLKJ%JLMNNK%klmmllj%JK%%%j%jkl%LNQMKjlmmllkjKJJ%j
-212458djJLLMKJ%KJJjk%%J%%lmmlkjJJKKMJjmnnkJLLMKMLJ%%kkkkkj%%jjklmonlkJKLLMN
-212390a1ONMK%jjjj%JKLKjkkkkjJNOMJjkkmnmomjkjljjKLMMLL%kk%%%%kj%%%j%KKLKJLLL
-212323A0K%%%KLLLLKJjklmopponkJMNMMLKKKLLMLK%jjj%jkmmmkjjJ%%jknqolJLMLNMNLK%
-212256A2jjkmllmmmkjJLKKJJLMMMMMLJjkj%%KJ%lmmjJKLJjlnnkkjkJKMK%konmk%%%JLKKJ
-212189h%%%%jj%JLNMJjkj%%JLLMKKjlnopomlkjjKMOPONKJ%kjkllnllklkjKLLK%kkjj%jjj
-212121b0%JLMMLJJ%%kllmkjj%LNNMLKJKMLKjkjjJKKJkkmnlkkkj%JJJKKJKKJJKJKKJ%%jkj
-212054A1%KKJKJK%kllk%%%J%%j%JKMK%kmmlklkj%%J%JJMOOMJlnppookJLMLKKKKJJKKKKKK
-211987B0%JJ%klmmmnlmlljJLNMJ%%jJ%Jjjmk%LNRRRPNJknonljj%%KKJjllllklmkmmnl%JK
-211920a4K%j%%KKLMJ%lnmlkkjj%KKLKKLLLKLKLLNNMK%lnnl%JKLLNONLjmppqonlmllmlkKM
-211853a5MNNNLKKLNNL%lponllklJMLL%%jk%jjjjJNPOL%%jjjlkljjklkj%%%%KJ%%kklk%KK
-211786bJ%jj%jJLNOL%knonljKKLLLNMLKKMNMJjmopnkj%KKLJjmppol%KMNMLKKLMLJklkjjm
-211718Inmj%JJ%jlmmjJMPPPOML%klnnlk%%Jjlllopqnmk%JMLLKJJJ%JLMNMKKJjklnom%KNN
-211650eMJLLL%knlk%KJKJ%kjk%JJjlmmlj%KJ%jlkj%%%klnljJKLNMMKLKLLKKLK%kkjJLK%k
-211582Fkkj%%%%kkk%JJJjkj%LNOPOKjlnmlj%J%JKJ%JJJK%jlllkkk%%KKKLJJ%%%%jjjJ%%k
-211514GmlnlllkkljJLK%jk%JKMNNLLJ%jkk%%%%%%%KKjkjj%JLNOMKjmmljjkj%jkk%%KJLKK
-211446HJJJ%%%JLLJ%k%%%knqpqqnkJLLKKLNNMKKJ%jkkkljj%jkkkjJ%jjj%JKKKKJJ%kjjj%
-211378a1%%KMNMONMJjmnomlkjJKLJK%%%%jjjj%J%jmlk%K%JKKKJJJKKJjkmjjJKLJJkmklkj
-211311hKLLLMKKJKKKJ%jjjjJLMLL%knpolkjjJ%JKJKJ%Jjlmll%jkk%LNNMJjmmlkjj%%J%%j
-211243fkj%J%jjjjJJJKKjlonlJLKMNNLJjjllllk%JLKK%%%JMKJkonnll%JJJ%%KLMK%jlmnn
-211175b7l%JKMOPONKKJLMMNONMJ%jjj%lmljJ%%jklnoqqpmjJKMMNMLMNOML%kklllnmlk%JL
-211108BMNLKKJjjk%KLJ%kkk%JKJklkkjklmmmljjj%KKMLJjjjjlonkjKLK%llk%JKLK%jJLLM
-211040fJJ%%%jkkmljJKLNOPONKJjlmnmkjJ%j%%KKL%jlmkkJLLMLKKJJKKJJ%%jj%JJJJJ%km
-210972A9nmlkjjlkkj%%%JLJKjjj%jjkjjjkk%KMMMOPOKjlkj%JJjkk%JKJ%loppnlJKMKJ%j%
-210905eJJKKMNML%lkljj%KLLMLLKJJ%%J%%%jkllmlllj%KNOOMLjlnnkj%%jjjllkkjj%%%j%
-210837@JJKKJKJ%JLLNNNL%lnnnmnoljKLMNKJkkj%%JKK%jlnonomlkkjJKJ%jkllmlkjJJLNM
-210769b4MKK%%kllmkk%LNOPPNOMLJ%jjkmopomj%%%%J%j%%LLJ%kkllkkKMPPMJJ%jjlllj%J
-210702iJ%%JJKKJJjjj%JJJ%jmnpnml%KMMMMKJKJJkkj%LNML%jk%JLNLKKJJ%lkllmomnkJLN
-210634bKKKJJKLOPOL%jmppplkJ%KJ%J%%jjjjJ%%jkj%%LNNLjlkjJJ%%JJ%J%%kklkjJKKLJj
-210566A2kkjjKMNPOMJlnomlklmnlkj%JJJJJJLMMMKJjjlmmlj%jlmnmlkk%JLMLLKLKK%JJLM
-210499INNML%%%JJ%%%J%%lnppnklj%%jjj%JJJKKKKKJjjk%%J%%j%KKLJ%jjjkj%KLLJ%kk%%
-210431A0KMNMJjlnmnnllj%jjkkjjklnnoljKKLKJ%k%JKJK%JKKMMOMMK%kllkKKNLKjkkjjjj
-210364AJJJ%jkjj%JLJjj%%JJjkjkj%KJMNONLJkklk%jkmnmll%%J%J%jjkkkjJLLMLLLKKK%l
-210296Imnk%KLK%kkklkjJLKJ%%%%jlmmmmlj%%J%JJJKKJJMPOM%lmppnl%MONLjkjJJLLMONM
-210228A9%moolj%J%%LLL%kkj%%%kkjjJ%%kjjkjjjJJJJJJ%jjjj%JKLLMONMJjlmmnmmlj%JL
-210161dLLMMLLK%%%jkllkkjkJLLMLKJj%J%%jjkmmnkkj%KLMNLLLKJjlnnmkKLNNPONMKjmll
-210093C1kllkj%%jkllllmmoonk%KMNPML%JJKKJ%j%JKJ%jjjjjjkjjJJJJJKNMMKjjjJJ%jkk
-210026A9jj%%jkklonnkJKJjjk%%%%kmmkJMOOMK%j%j%KLJjllkJK%%%JJKJ%JjjJJK%%kllkl
-209959eklll%LMNNPQQOLKJ%%JJlnponljJLMMJjmprqpmk%LLNNK%mnnmk%KKKKJ%lmml%JJLO
-209891a7NNL%jkkjkk%KMML%j%JKLLLNNLJjlnpnjLLJjkkk%JJjjjjjklljj%%KKMLNMK%lklj
-209824B%KLLLJ%kllj%%%jkk%%KLMMKJjklllk%KMJ%j%%Jjkk%JLKJJjkkjKNNMLJkmpqppmj%
-209756a4J%%jjJJLNNNONLJlnnnlmllmnnljklk%JLOPPNL%kmmnkJMPQNN%jl%JLKMLKKJj%ll
-209689A6mkjjjkkjkkj%JJJ%%%jkjj%Jj%%KLNNKKJMNMJjkkjkj%Jj%%kkmmmlj%LKK%%jklkk
-209622ckkl%KOONLjklkmllkJKMKLKMOOOKJjloqnmk%JKLLKJJKMNMKjj%JJ%j%JLLL%%jklkj
-209554C2%jlmnmjJJ%%klkk%%j%JLKLJknol%%JKJ%%Jjjkj%%KLJjkllnmljKLNNNPPOMLLJJK
-209487C8LKjnonnlljjjklmllkkklk%KMNK%klj%KMKLJlnoomjJJ%%jJJKLKK%%j%JJjkmnmnl
-209420c1lllk%KKKJKLMMM%lnnkJLLMLLKLMONPOMKJjjjjkklllkj%j%jj%j%%%j%J%LKLJ%ll
-209353Ckj%kj%%JKJLNMLJ%jlnonmj%JJJKLKLJkmnnlkkj%KLKK%kjklkjKNPOOMKkkllklkJM
-209285@NNKKJJJ%kkkkllk%LNOLK%%%JKMMK%knmllklnoonkjJ%kjkkjjLORPNJ%kj%jjjJKLL
-209217A2LL%%jjjjjjkklljj%%%%%%%%%%%%%LMLJkljKMMLLLJkmoqopmkJLMMJjkmll%JLKKJ
-209150eJ%JKLLJmopoljJJKKKK%kkjjjJLONL%jkkj%%KLLONNJjmopmlj%j%%%J%jjjJJJJ%jJ
-209082fLNOPNNJjllk%LMMKKJ%kjkkmlllnmm%JLLLLKJjlmoopok%MNQRQPN%lmmnnmjJNNMjm
-209014A1onnmj%%JJ%J%klonl%KMLMMMLLNNNLMKjloonlj%jjkk%j%jjllmk%MNLK%jjmml%LO
-208947a1ONNMLJ%lopplJMMMMMML%knnlkJJLLJjllkmnmjKNLL%lnoljLMMLKKLLMPQPL%llml
-208880A9klmml%%JKMNNMKJ%moj0j1j2j1ojMPNKKMPQPNK%jkjlk%JLKKMLJ%klmmnmmkj%%%K
-208817aJJ%%jmmk%%J%jKLLKKKJ%JJJ%kkljjkkjjj%j%jJLMLLJjmmljJKKLLNML%jmnnnljJ%
-208749hj%jjkk%JKMLMJKLLK%jlklj%j%JK%kkmmkJKMMLKkmpnl%JK%%%%JKLNOONLKLLK%%jj
-208681B5kjjJJKKLKjmqj1j1j2rn%KLKMMLLK%jjklkj%%J%jjj%KKLJjlmk%LNPPPNLjklllj%
-208617DJ%klnnomj%KKMMONNLJjllmmnl%%JjjjJLLJkmnnlkKLLJ%j%KKJ%%JKLK%kmljJKLMM
-208549bKJj%jkj%JJjlllkllmlljJKLLOPOL%jllll%%KJKJLMOQQPMJ%%%JKLKKJJ%lllj%jnp
-208481B3polj%KJKJjjkklj%JK%%KKJ%kkj%LML%jkllmlmjJLKMMLjnpqqnk%JKMNQOQONMLJj
-208414B7mopm%JL%%j%%%jjjjjkklllkkk%JJJJ%jKLONOOMMLJ%jkljk%%JJKjkmponmkklkjJ
-208347a5KLKJK%%jj%%J%%%kkkk%KKLKJ%%JLLNLK%J%J%J%%J%JKJJ%jkmmmkkk%JNPOLjmlmm
-208280GklkjklkJKMKL%jllljLOQOLjkl%%Jkmmmlj%LMPQQMLJJKjlopomkjjkj%LNPOOL%jkl
-208212B7lllmmml%LNPNM%knonlk%%jjjj%%j%JLNOMJ%jj%jlmnljJJ%kmnnonnkLOPPOMNL%k
-208145GmlljjkmmnmjjJJKLNNNLLKK%kkkj%%LOONL%%klopmkjJKMNMJknomonnkj%jjJJLJ%j
-208077a9j%KKLLKJJJ%%%%JLKKJ%%lknnmmk%JKKLONMMMLKjmpnnk%%KJLKLLNLLLJKJ%jj%%%
-208010B1%JJjjjjjj%%JKMLKJkkjjjjjj%JJjjk%jkmmlj%jjjkjJK%KMLKjkkj%jlj%K%konkL
-207943a0NOPNLJ%%kmlk%K%jlmlkk%j%%%JKKLJJjjjJJJjjj%%JMNNLKJJJ%jlljjkklljJLLL
-207876A2KKK%jjjJJjjjllmmklljjj%jklljKLLKKJJJ%JLKK%knnllkmnm%KNPRQOMLKLLLML%
-207809C1lnnljjlkjjjjj%KMOONMK%klkjJKKjlnnmlkkJKLK%moopnljJKLMNLKjjj%LLNLJkl
-207742Gl%JKJK%%JJ%jj%KKJ%jj%%J%%%kklllloqrpnjJLLL%jj%KKJJKLLLJjjkjjjJLKJJJJ
-207674iK%jklkkjjj%KKLJJJKLNLMKJ%kklkkjjKJLLLLLKKKLLLKKJJJ%%J%%%jkkllk%jklnn
-207606InmjJLONNLLJkmonmkKKKKKLLKK%j%jjJKKjlkk%J%J%KJ%%jjj%%jkmnml%%KLJ%lmol
-207538a0jKKKKL%%jk%JK%jkkkkk%KLNLK%mlonlJMMJklkjJJJKKK%jkjJKLMNPOMK%kmopnnj
-207471fKLMMLKjllkjJJjkjJLNMLjkllnnoonjKKLKKJ%JJ%jkj%JKKLKJjmlljkllllklklkjJ
-207403c8KJ%%JLKJJKLLJjkkkjJKNPQPM%lmmppoonmkjJLNNLKjj%J%JJJJJKKMMLJJj%J%%%J
-207336@KKKJ%klmll%JJ%kkljjJJ%%JKJ%klljJLMLLLMMMJjkmmkljJKJ%kkkjJKKL%Jjjkjkl
-207268ikmmmmk%Jjkk%%%%JJJJJ%J%%KLMNMJ%%JJ%lnnmmk%JLLMMNOOOLK%jjmnmnjJKKKJLN
-207200IOOMJjnoppmlkjKLNLLKJ%JJJ%%%jkmmmkKLNOMK%lnnmlmmljJK%kllkjJjjk%LMK%kn
-207132b4poljLNNOPOOMLJj%jkj%%JKLKK%kjkjKMMMLKKJJJJjjklmlk%%JJJJjlmlkjKKKJkm
-207065Dmnmlj%LLLLJKJjj%KLLjmmlj%JJ%JJ%%jklkkk%JKMMLLJ%jJJJJKNMNLJJjlmlllmnm
-206997@kKLONNKjnqpnjMNOM%jkklmljJLNLJ%JjlnllkjKLNPONK%mnnnmmoon%KLMONMJkkkk
-206929djjj%%%%JJKjjkkj%KLMLMMMLKjjllnlj%%jj%%%JJKJJJ%klkmmmmlj%JKJJJ%JLLMLL
-206861CKJkklmmmkjkjJMNMK%%kknmmJMOOLK%JLMNMKjkmnlkj%KLL%klmk%KLLLKKMNNLKJlm
-206793B8lljkmlllkjjkkmmlJMNLLJKKJKKJ%jlkkJJJ%JLKLKKJLJ%lmnnnmlmkjkj%JKLJKJ%
-206726bj%%JJJ%KJJJ%j%jj%J%kkllkj%LLLKLKJ%jlllmnonmll%LNPONLLLOOMMMNOLJmnonm
-206658A7lmlljjJ%JJLLKK%lmooqplj%%%%j%%jllj%LMNNMMNML%kljklnnlj%%JLMNKJkmmmk
-206591b0%LMMMK%%%jjjKLKJ%jjj%JJK%kmonmkkkjJJKLLKKKKNLMJkkjJKLKKLLKJKKJ%llmk
-206524A3kklkj%j%%KKKKJJjj%JLMMMJjjJJ%lpppmk%KLMMK%kmnmomlkjJKKLLMLKJJKMONMK
-206457B6JJkmnnkjKLMLK%lopponjJLLMLLK%jmmmkJLLKKJ%JJJ%%jjkljjj%j%Jjjj%%llmkj
-206390a9JKLLJ%JLNOMLLKL%jlk%%jJJ%klmlmmlkJKMKMMNNLJ%j%JJ%%%JJ%jkkkj%%J%J%%j
-206323A8%jkllkjJKMPPNJjklkk%KJJkmnnkkjkjj%kjj%KKLKJklmoljLLKjk%KLKK%%%%JKMM
-206256A4L%kkj%jjjjjkllmnlkJJKMMMKJJ%JKLJ%jkj%JKLLMLK%%jlmkJLML%jlnlkj%%JLLM
-206189B3KK%jllmmklmmmmkjj%JLLMMOOML%kjjjjlllllmljKMPQOKkmnmlllmk%KLJ%jkkkjJ
-206122a0KK%kmmljKLMNLL%JJ%jj%jkkk%jkj%KKKjjk%KJKjjj%JKLMNNLJjlnokjKNMJllkj%
-206055BKMNMJjllmklkkmlljjKLMNOPQQOOKJ%%%jkllljlnqj0rqnk%LLKjkjj%%%KMNNM%kkj
-205988a%KLKJJJKLLLKJjllllk%%kkmkljjjj%LONONMKJ%jkkmlkk%%KKKJ%kllkj%jjjJKJjk
-205920A%%JJJ%KKMLLKK%JKKK%%klk%JJjjjJJJklkk%%KLKJjlmlkj%KJKJ%kkjj%jklljJJLK
-205852FK%kmkkkkjKMML%kmlkj%KLLNNMKjjkklkkkkkkkjJJKKKMK%JJJK%%kjjj%kjkkjkjJK
-205784@JLKKJJKKLLL%%jjkllkkjJ%kllj%KKJkllk%KLLNML%klmllkjKKLKKJ%%jlnmmj%MNP
-205716GPNKJ%KKLJJJ%jkllkjjjjkj%JJ%j%%KJJjlmnmll%JKJKJ%%%JKKLKJjllj%JJjkklkj
-205648c%KJ%%JKKJJ%jjjjjkkmlj%LK%kllj%MMNJJ%KMKJjlmmnonljMNOMJkmnmjMPPNK%kkj
-205580BjJJjkkkllkjJ%Jjj%%KLNLNMKKJ%%LMNMLJjjklmnmjKOPPMJklkjjlmljjkllkkjjjj
-205512Cj%%%%%k%jJJKLLLMK%lnml%JKJKLLKKJ%%jjjjkmnmk%jjkklkjjkkkjJKJJjj%JJKLM
-205444gNLKJkkjmmlKPRRPL%%jkkll%JJKLLMMK%jkjjJKLJkmpomkJ%%jjkjjKMMKJjJLMLJ%%
-205376C0jlllklllljkkjl%JKLKKKKJjklmkkjJKJKLMOMJknmljJLLLJloonnmjJKJJJLKKKLN
-205309A0MNM%kllj%%KKKJ%klllk%JjjlljjjJJJLMLKJ%JJ%kmnmljJKKJ%jj%j%%JLKJjjkjj
-205242AjJLNOPOOL%klmmmll%%K%kllmlj%KLJ%%JJj%jj%J%jkkjJMOPOMKjllk%Jjlnmk%JMO
-205174A8NM%lpppmljk%KLMLLKLLMMMMNLKjkkmmlkjjkkmnml%JKJklklj%%jjkjkkmnmkJLMM
-205107a7NOOOLKJJJjkkljJJKKJjkjk%j%%JJKLLKLKK%jlnnomjJKMKKJKLNNMMMNPOJlponll
-205040C0lmonnmlk%JKMNMLJjlnolkJLOPOMLLKJKJkmnmk%%%jll%KLJjllmlljj%k%JJKJJ%%
-204973D%%jkkkj%jjJLK%%%%%Jjkk%KK%jkj%JJK%J%j%jjkkllkkkj%%jj%jJLPQPOMKj%%jjl
-204905A0kjJJJklmkkjjj%JLMNLLJjlmnoqol%JKMORRQPLKJ%%%JKJ%%jj%kklmmmkJMNMJJJk
-204838B6mnpnljJ%j%jjjKLOOM%lqqnl%KKKJJkmmjKLKjlljKLML%jlljj%%JKJJJjjk%JJ%KL
-204771@NMKJjkmmmmmk%KKLKJJKJML%%j%%jjj%jJJKKJjkmlmkJMMJJ%JJ%%kkkKMNOONLKKLK
-204703D1JkmppoljJ%knnk%JMNMMKJ%%%JJJ%kkmmmnll%KKMLMMMLKJjknpokKMNNK%klmmmlj
-204636akljjKMNNMKjlmmk%MNLKJKLLLKJjlkkjJ%%jlljJLKKKKKKJJjjJMML%jkmnnml%KKKj
-204568B2lkjJK%jjjjjlmonm%JLKK%klk%LLLLK%j%J%jlllljjJLKK%JjjlnlkKOONMLKKK%kn
-204501A1onkj%J%JJJK%JJLMLJkklllj%J%kj%j%%J%LLLKjmnlmljjj%%jjk%LMOMMKjjlkjjj
-204434cjkkjjjj%KJJjllkKMPOQOKjllllkkjJJJJKJJJK%JJJJKKKJjmqrrpkKMMMLJ%KKKJjm
-204366Bkk%JKLMMLJ%%JKLLLJ%jkklmnnnmmkjKKKJklkkklklllj%LMOPPPPOMLJ%%%Jjklljj
-204298A7%J%%%JKKJjlnmmkj%jlllj%%%J%JJJ%%jjlllkJKNMK%%j%JKLLKjlllj%KJMMMLjlk
-204231IkJLLMKK%kmoonmkLNNK%jkkljkj%KKLJllnlJKJjllkKMNMJJjjjkk%KJJJKMLKj%j%J
-204163A0KLKjlnmmllkkllllmoomk%LMMNNONK%kklkllk%K%j%KMNNMMKLMNPNMJJ%%jj%%%J%
-204096B9JJ%jkjkjKMOOMKjmmnml%JJ%jkjkj%%JKLLJlnpnk%J%jkkj%JJ%JKLNMKknook%KJj
-204029Emlkkkkjj%KMNMMLJJJJJKKKKJJJjkmkjJLJJ%%%JJJ%klkjJJ%JJJ%jkjkkkkjkjkjJL
-203961GLKKJJjkkkJJJJ%JkmnmlKLMKJJKKKJ%%J%%jkllll%%jlml%J%%%jJ%JKLMNMK%%kkj%
-203893HKLMOOONOOLJkmoponmkjJJJjjjj%jklmmmkllmlk%JJJKLLMKNNLJjjkllljkllllkJL
-203825a2MMLJ%%%%%KKKKLJJ%%%J%jknmlj%LPQQNLJklonnmmlkkj%JKJKJKKLLKJkmlj%LMML
-203758B0jjkjjJKKLJJjJ%JJKKMMJkmnonnmlkljj%KMNK%kk%JJJJ%j%JKLJK%%lmnmkj%jj%J
-203691aJLLMLK%%JKLLJjk%%J%Jjlmlj%KLMLJjmoonl%%%%KKMONL%mopnonlkjJ%JJ%JKKMLK
-203623@%%%%jk%KJJJ%%%kjljjjlnnljLMNLJjlmllj%%%JLMMLKLLLMLK%jmljJLMML%kmllkj
-203555Ckjlkkjj%kkml%LNMMMMNNLKJJjkkmllkjjkjJKMLKKLMOMJkllnlljkmnmkjJLJ%%j%%
-203487cKJLJjlkljKLKKJJJJ%J%JJKKKKKJJ%JkklkjklmmmljKLLNMK%kkkkjjjjjjKKL%kkj%
-203419aJKKK%JJKKJJjJJJJ%%kjkmnonmk%KK%kjJKNNQPOMKkkkj%j%%JJLLML%kmml%%%%jjk
-203351A7%jjjjklonppomkjjkmlj%%%%jk%JLMMNNONOLJjkjjj%%LLjmpqnkJMNNKJKKLJK%%j
-203284akmmml%KLLKJKKLMMMMMNNL%kmnqpokjklj%%%%j%%JKJJ%jkkJMPRPM%lnmllljJKJ%K
-203216GLNNOMMLLLLLNML%klkj%klkkllnljJLKKJJjlmk%jlnoommjj%JJ%JKMOMJjkjklkjkj
-203148Ck%%JLNNML%jkk%KMLLKJkopnljKLNNNLJkmpqomjjjJ%JJLMMK%lmnklk%JJK%%J%%%%
-203080@%%KKMNNOM%kklllkllmkj%%%KKJjkk%JLJjjj%KLMLJjllkjKNMJjmmnll%KKLMLJjkl
-203012Fnllk%%%%%j%%LNNMJjjJ%JJKLJJ%%klnnmljJKJJ%JKKLJjlkkJKJ%%JJJJJJJJKLOOM
-202944C4KjllkklmmlkjJLLMJJJ%J%jklmkk%kmlkjJKKLKKJJ%jJ%%j%JKJJLKLJJ%jlmnnnll
-202877dmljMPPPN%lmmk%KJJJ%%%%JJjjkkllmm%MOOMK%JJKJ%jJ%%%jJKNOONLK%%lllkjkll
-202809B8mlkkllmml%%J%jllk%JKNPQPNLJjkmmljjjkkj%LNNLJknopnllkkk%JKMMK%kmkkll
-202742a4mlj%KKJ%%%%%%JJ%J%%%%JJJj%j%j%JLMLK%%%JKKLKJ%kllj%j%knoqoljLNOLJkkl
-202675b0jJLNNNKMLMMLJj%%%jllk%JKLLLMLMLJjkjjjlmonmlkjJKLLJ%lkkj%%jkjljKKJKK
-202608EMLJkmlk%KMONNNMLKLLKKJklnmkjkkmmlkkj%LMOLJjkkklmkjKKJjkjJLNNK%jjjj%%
-202540B5KKLLKK%kklmonkJJKJJJ%%%%k%jjjjjkk%KKLKKJJjjkkjJMMMJ%%%%%%kklnoponjM
-202473bORRPLJkkljJ%Jklnnljjjj%jklnnjKMOMMMLJ%jjkjjjjjJLKKjlmm%LNMKK%JJ%%%KL
-202405B6J%kk%J%kllkkkkjllkmoookLPJ1J0PLjmk%KKK%jmmmjLNNK%kk%J%j%JJJjlmnk%JK
-202340CklnmkJ%%JKMMLLMLLLKLKjmpponoomkJKMMNNK%%jjJKLLLLMMMKJllmklnnnnmmkjj%
-202272a9JKMONLJllnmkKMLJ%jjjj%JKJJJJKMKLKKKKJ%jkkkKNNLJkklmkjKKLK%kmopnlj%%
-202205e%JJKJK%%j%jjjJJ%%jjjj%JLKKJjjjJLJJKLMMJ%lkllkk%%jkmmmkJMOPPNNM%kmnoo
-202137Fmk%%%moooljLNPON%%k%KLMNLJJ%KKLKjjkjkmnmkJKL%jkj%KMMML%jk%jjj%JKKKKj
-202069B5mqrrqmjMOOMMK%%kjjkkmnmmkjJJKKKKJKMLKJkj%%KJ%jkjkj%%JJKKMNMLLKJ%%Jj
-202002B4lnnonklllkj%LMONOMKknonnlJLMJ%%JJJjkkjjjjJKLLLKkllmnnnlllljKLMMK%%%
-201935a8KMMNLMMNLLJJ%J%%%jjj%kljJLNMLJjklkjk%jk%%JJjlnmkJMNLJJJKKMMMNNM%lpq
-201868C1qppnl%%j%klmmlmlkjKKMMNNMLKJjkk%%%jjllk%JKLMNNMLKJ%jkllljjJJ%JJKLLK
-201801B1LKJ%%jkmppmk%%%%%%jJLOPPOMK%kmmllkkkmnmkJLPPPNJjmmmlmnnonnkjKNNNLJK
-201734CKKKKJ%%%KLMKJ%jkkkkj%KLLLJjlmlkjj%%%JJ%%%jkmnkkjjkkk%%JJKLLJ%%klmlk%
-201666a4LMNNML%lmljj%%JJLLLJLLLLJjllnnnkj%%jkj%%j%KKLNOONNLJjklkkkjkjkjkkln
-201599@nmljj%KMONNKjkmkjKNONK%klj%j%klllk%KKKK%jjllnmmkjJJJJ%%KKKJJjlk%KNMM
-201531ELJkljJLMNMK%llljJ%%jkklnnlJKKjkllmmk%JLMMKjllkJLNNJjk%KKJLMMK%kmkj%%
-201463DjkklnnnjKOONLKJJ%JLKLKJKKLLKJjkklmkljjJLLLJjkkk%%JKLK%%kjkklmkj%J%jl
-201395DmmlljjkjjjJJLLNMOLJjkkkjj%jkjJJJLLKLKJklmlkkjJJLMNLKJ%jjkjkl%KLKjllm
-201327Clj%JMNMKJKKNNNLJkkkkjjlmnljKKJ%jkllkklkljJL%%jlmnljKKLKLKJ%kmoom%KKK
-201259a8JK%%JKNNMNLLLJJkllllkjJKJJjjkjkkkjJJ%JLKMMMMLKjkkj%%JJKJ%jjJ%%j%JMN
-201192C0NLKj%jknopomlljKKKKKJjmommkJKMKLLLLLLMMMJJjkkmlmmk%KJJklmjKKKJJJ%%k
-201125A1klmkjj%%JJ%%%%%%Jj%%JJKJ%%%%%JJJ%kmmml%KLKJ%JLLNNOL%jjj%j%JJ%%lopoj
-201058@%KLMMMMKJ%jkkjJKKKJKJj%kjjjjkk%%jmnnlJKLKK%%kllllk%%%%LMPOML%knnk%LK
-200990A2jlnlj%KLLLLMMKjkmnnonm%KNMNMKK%%klkk%%KLLMNNNL%mnponljkkklmmkk%JLMP
-200923aPPNJ%jklmnmlJMONJjlkjKKLJjlmlkJKLKJkmnoomkJKMMMKJjjklmlj%JLLMMNMKJjJ
-200855A2KLLLKKKKJ%kjjkklmlkjj%JKK%%JJKKKKKLLKjljjJ%jklkkkkJLNOOONNK%jlkj%%%
-200788D8%lnqqomjKKL%kmppk%KLKKJ%%%JJK%kmkjJJ%JLOOKjlkJJKK%jkjjjjjjlkj%JJJ%%
-200721A1jJKJjlmljJ%%j%%%j%j%%%%%%JLLMNMKK%%jlnnomnlj%KJ%JJLLNMKJ%J%%jjkkk%%
-200654G%%JKLMK%jlkj%KMLLjklmmllj%JK%%jkjjjJKLMNNLJkmnl%NPOMJ%JKLJjkmnll%%KL
-200586B7KKJK%jJKMMLLKjlnl%KNMK%lnqronlkkllmjJLMMLKKLMNLLJjjkljllmm%LNMJkmlj
-200519A8%JJ%%%JKLJJjjjkkj%%JK%%klllmmljjllkjKMK%j%%JJJJKK%j%%KJLKLKJ%kkkljk
-200452F%jklnpomkLMNL%knomjLLMJJJKLKJjk%LOQPM%lkkjjjjjJj%jKKKKKJJ%jklmmkk%km
-200384fljJJ%jllj%KNOLJJKLOPPNKJjklmmnnmkjJ%jkkjJKNOMK%%jjlnnmljKKKKLMMMLK%j
-200316B3jj%%JjlmlmlljJLKKKKKK%%jkkllmlljLMONKklmljjjjjKMOOLJlmoppmlJLMML%JJ
-200249BLNNMMKKJ%jj%%Jj%kjj%%jmnmnllk%JKJ%kkjJJJ%%%JKOONMK%klmkjJJJj%JJ%kmmm
-200181Alj%JKJJjj%k%JKLMMLKjlmmkjj%KMMKJjlkjKMLL%jkll%JKKLLKKKJjklkmoppnkKMM
-200113aMOPPOLJjkklnnmk%%%klkjJ%%%JJJKLOOMJlnpnm%JJKMNNMJ%%%KJjkknoqn%JLLLMK
-200045A6%J%J%jjjj%J%%kjkj%JJLKJ%llkjJKJJjkkkkkj%LOPOMLJKKLJ%jkmmnmmmmkkjk%%
-199978@%%%kklkkkklj%%%%JKNNONMK%j%%JJJJJKKK%jjkj%KKK%jkk%%jklk%%JJLLK%knmnn
-199910bppomk%KLLLKLLLMKJ%jlmmmlj%LMNNLKkmomkKMOMLKKJ%jkmlnkJLMMMMLKKLJ%jjjj
-199842A9jkllllkk%kkkjJJ%KJJJ%%%%%KLLJKKNPQNKjkjkmnnomllkk%%%LMKJ%kkjJMMMJ%%
-199775A9jjkj%KJjllk%%%%kljkklk%J%jjj%KLMNMK%kkkkkjjJ%%jlljJMLONLJJ%KKKjlmnm
-199708EmjJPQQLK%%j%j%kkkj%KLK%jkk%KLJj%%%%KKKKjkmmmlkjllmmlkJKLMMNMKJ%%%%%k
-199640A9jj%JJLLLMLJknool%KL%kllkkj%J%lmljKMOL%kjk%jkllmnnmk%JKJklk%MONMJ%jk
-199573ikjJJJKLNQPOMLLKLLMLJjlljkkkj%KLKKJ%knqrqonk%KLMLJj%jj%jJJKLJ%jlmnnnk
-199505a0jKKMKJ%lkkjJLLLMMLJkooolj%jkjJKLKJKKJ%%jj%jjkjKNOOLJ%klmkjKKLLLLMLL
-199438C0MJjkllmmlJMMONMKjlkjjklmlj%KKMLKJjkkllmkjjj%%%JKKMMJ%%kklmk%%jkjJjk
-199371Ilkjj%KKKMLJJ%%%jjkj%%Jj%LLMLJklmljkjlkk%LMKjmolkJJ%%JKNMKlmljKMNMJjk
-199303A4l%MPRPMKKLMLJlnoppnnlkj%JjlmnmmlkjJLLMKLMMMLKJJ%Jjkkmlmljjk%%%%jllk
-199236i%MNNLLKK%%jjjjklkkJLNMMLKLKKK%jj%JLNNNLKJ%%kkmmlmmoonmkk%LNM%kmnnmj%
-199168aJMLMKJ%%j%j%LKLJ%KKLKjlmmmmk%%J%%%kllj%JLNNNKJ%kklnmlJLMLKjllmkj%%JK
-199100ELJJ%kkmk%JJ%%LLNLJJJKMMK%lkljkjkklkk%KLKK%%%%J%j%jjJLMNKkopoljJ%j%JK
-199032HMLLL%jkljj%JJJKLLMKJJ%jjklmljJKJjklkjjKKJJlnoljJKMNNNJklk%jjkjjKLJ%j
-198964A4kkkjk%J%%J%KJ%J%KLLKK%%JJKLJJ%jkllmlml%KLK%jj%JJJJJjjlljkkkjjjJJLMM
-198897A4MMKJjkkmnmk%LLKJ%%KKLJjjk%JKJJLNNOL%kljlmnppnkjJKKJ%klkJKLKJ%JKLKML
-198830B8KJkmnlkJKJjmnnljJLNOPONKJ%jjloonljJLMMML%knppmk%JLLMONMKJ%jkl%KMLKj
-198763C5mmnlmmnmlklkkj%J%%jklmmk%LLNMLMMLK%j%JMLLK%%jkjlmmjJNNNKJkkmljkklll
-198696ek%LKJjj%%KJJJ%JJJJJKJkllk%jjj%jJjjjJLNQQNK%%JKKKJ%%%jklmlk%JKKKKJLLL
-198628C8KjmmnnnmmjKJJjkkkkj%%%jjjJJKJ%kj%%JLLNMJjklkjjlkkjJJMMNNNML%J%%jkno
-198561A8olkKLLMLLJjmoomkj%%%jj%%LMMMMMLJJ%JJKLKKjkmnponmlkjkjjjj%jjjjkllml%
-198494b6MNNMMMMMKKJjmnlj%JKJjjj%KKKK%jj%%j%%KKLLJJklopolKNOPNMMMLKK%%kj%%jl
-198427B7mnnlljjkkjk%%KJKJJLNNLJkmooomljjjKLMLLJ%kjjkjjkj%KMLNK%lnmm%LMKK%%%
-198360Djjj%%%KMPRPONLLJjllmnnnkKNONLJ%%JK%%jkjklnnmlmnonmkj%LMMNMLLJJjmponl
-198292fjJKJ%jkjJKLMMLKKJ%kkkmmll%JJJJ%%%JKMNNML%kkj%jjj%LLJjmmllk%KMNONMJko
-198224B4pomllmnkj%%JKLMLMMKknpqojJLLLLJJ%JKMLK%kjJKLJjmnmnljJKK%klllkkjjJKJ
-198157a7J%kkj%KLLNNL%jkjKK%%%%JJJ%jj%JMOPNNLJjlnpppomk%KMMNMLJjkll%KOOOKjkk
-198090B2%JJJj%JKKJ%JKLK%mmnlllk%%%JKKKLLLKJ%jkkj%jmmlklmoorqqnjJMMNNNK%jlml
-198023b2ljKJKKMMNNKJJJ%%%jkkk%KKLLKK%J%jkkjJJJjklmopppnmkj%KLMPQRPNNLLJ%kkm
-197956InmnmljkljKMLLKLLLMLK%%%JKKJJJJJJjjkmmoolj%JKJJ%jnnlkj%J%KLNOQQQOMK%k
-197888C5lmnomkJJJ%j%JKLMMLJjlkjJ%JJKJJkklllnoommlmlkjJKJMNOMMLKklljJKjklkjj
-197821dj%JLKK%kllljJ%%%%JKNMMMLKKKjjmmmljjkmmk%LMKJKJJjkjjjjj%KJJ%KLLLNMKJj
-197753B2kj%%%lopomkjk%JLLLKLMNONNKJjjj%%jj%JMOPNK%mnommklj%%%jjknponl%JLMMN
-197686IMLjllklmmoomlkJLMMNLMKNOL%monm%KLKJkknljJJJKKKKKLJJKKJJJJJJJ%JKLLL%j
-197618C1j%K%klnnmllj%%jlk%MML%jkj%KL%%kkjk%jJKMNOMKJJ%KLKKJjkmmnllj%%JJKJjl
-197551A8nppqmJLNMKLK%jjjjjjj%JjjjKKL%jkjj%%%%jjjKLNONMLK%jklmomlkkkkjJ%%JLK
-197484BMMLKKKKK%%jk%JJJJ%J%klomkjJj%jJ%%%%KLOQOM%nppqommk%%JJJKKNQJ0RROMJkj
-197417D9jJLLK%kmnmkklkkj%%%%jlmnmlk%LKK%JJ%jj%JKKLKK%jk%j%%KJ%klkjjlmnmlkjJ
-197350dKK%%%%j%JNNLJjjjjllmmnoonk%MMLLLLNLLLJ%%KLMMKKjjjklklk%j%j%KMONNMLKK
-197282D0KLKKJ%jkklkjjjkkknnnmlJKLKjkkjj%%j%j%KMMJjmonkj%J%j%kmljJKLLNOPMKkm
-197215A7ljjJ%JKKMMLJkmnnm%NPPMjlmkJMK%mnnnppppnjLNNOQJ0J0QNKJjjj%KKK%llljjk
-197150C0jkkkkkkk%JLJJ%%j%kjJJLJJ%knqolj%%J%%KJKKJjlmkkkklj%J%JJKLL%lmkJLMMN
-197083GMKKLLLJJ%jkmonllknoom%LNMMMKLKLLMLJ%kkljjJLMKjlllllmkmlk%KKKLKLK%JKL
-197015A2LK%kmnmkJ%%j%j%jkjj%JKKJJLLMMLLJ%jk%jjklkjjkmkLNMJjkk%%Jjjjj%J%KJJJ
-196948A1JJ%jjkj%JJ%JJJjklkjj%%J%jjjJ%%%JJjkkm%KKJ%kklkkJLNMNK%JJLLKJJ%Jjkj%
-196881A8KJJjkkk%JJKKKJJ%jkkjkklmllj%KMNNLK%JJ%jjJJJ%jJLLKjklk%jj%%%klmmlklj
-196814Aj%JMPOM%jkkkklmlkJKLLKKLKJ%%%%%kkj%%%jj%JKKLLJkkmlkjJLNONMK%lkjJKKJj
-196746C6knrrrnkj%KLKJJj%JJJ%jljKMNMK%JKKLJJklmmkjKLKKJKMLLKJKKKKK%jlnnnlj%j
-196679B2%%%J%%kmmnmnoomljLNNMMKONML%loooonlJLNMLLLNMJjmnnlk%JKNPQNL%j%JJ%%%
-196612B9%kjk%kklljJJJJjjlnppnkjJLPQRPOMKJ%KLKKjknoooml%%JJKKKJJKLLJ%j%JJLJ%
-196545C3kmnnolkjjk%JJjjkkjjJKjj%JKLKJjlkJLLK%KLLKK%loponlj%LNLMKLLLJkklj%JJ
-196478A1%KJjnomkkj%jjjJKMLJJjJJJJJ%JJKKLLMLLLKJ%kmmnnljjjj%Jjjkj%LMNMKLJJkk
-196411B2jJJ%kkjjJJKKKKJj%jklkjJKLKLL%knom%KK%jllkkjjjJKKLJJklmmlll%%KJKKJJj
-196344Aj%%%%%%KKLK%%jjkkj%j%JJLKLLKjmnmkjJLKJ%JKJJ%JKLKMNNNLjklllljJLKJ%kln
-196276B2nlllllkjj%j%JKKMMLMJ%lkk%KLL%lmjjkkkkJLNNM%lmlkjkllml%JJJJKKLMKJjmn
-196209@j%KLLKLLK%lmmjJJJ%JKMNNMKjlllk%JK%jkl%jjmnnk%JKLKJ%JJLK%kmmmjJJLJ%k%
-196141CJK%JJ%klll%%%%JJJJKLMNNMJ%j%%J%J%jnnnk%KKKjj%%KKKJ%j%%kmmk%LMMK%%jkm
-196073A2lk%%jjJLNNK%kkkmmmkjj%JKLNNLK%JJLJ%kmmoomlJKMLLKJJ%KLLK%loqponmk%%J
-196006a6KJKKLJjnonm%JLLKKJKMNNNLJllkj%JJJ%%jJKLKKJ%J%J%%kjjkmonnkjjjj%%KLNN
-195939@OPPOMKJJJJJ%jmmlkjJ%J%kll%LMMJ%jlllllkkKLLJJJJ%%kkj%LMMLJ%jjJJKLJ%jk
-195871C3jJ%%J%%jj%KJjkklkj%KK%kklj%%%%jjkjj%JK%jlljjjkjJKKJ%kkljJLK%jklk%JL
-195804DMJ%jjJLMKJjlmlkKMMMLKKK%%JKKK%jj%JJJjlmllkjJJJJK%jlk%%%%%jkkkjjJLMLJ
-195736B2%jKKLLJ%%jkllmlljj%%JKMMLK%jjjJJjkonnljJJ%JLPJ0QO%lpppmk%JJ%%j%%%kk
-195670Gjj%kjk%%KLLMNONMKJ%%kjk%%Jklmkj%LNML%kmmkkJ%%jkjJMMMMNNL%lpqqok%JKJK
-195602A9J%%kkjJKjmopopm%KLLKKJJLMNMLK%llllkj%jkkj%jjk%KLKLLLK%klkkJ%%JKJ%j%
-195535FJJJ%JjkkkjJKLLLKJJ%%JKJ%%kjjjk%%JLNMNMLK%jkkjJ%%%%J%jkmnmljj%jkllkml
-195467anonljLNPOPPPOLKKJ%kkkjj%%jkkkjJj%j%%j%JLMLKklmkJMLK%%jkmljjJLMLKJJ%k
-195399C0llkkjlmnollj%kjj%%JKLMLMMMLJjklmkj%KLMNM%lmnmjKNPNL%%JKjkmlljJKLMLJ
-195332C2kmnnoonljKKKNNNK%kmmmkjj%%JMOONL%jmmlljjKLMLJ%jj%%j%jkkmk%LNMKJKMOM
-195265C8Jkkj%%jklmlmllj%%%JJKJJJ%%%%%KJJ%kkmnlkj%%JJJLMMLKKJjlnnnnkk%JKJ%%%
-195198@%%KK%%%JLMMNMKJ%%%lmml%KMLK%JJJJ%jkjkklk%LMMJ%klkj%jjllmkjJKNNONLKj%
-195130C3JJJ%klnnnmljjJj%JLMNLKJkll%%KKKLLJ%kjkkklkkjjjkk%JKLLLKKLKK%jjkklno
-195063A1nnkjJJMOOMJjJ%jlkjkjjj%kjJJKKJKKKKJKLJkoonmk%MOQONLK%jlklklkj%JLLK%
-194996B9jj%KK%jlmnoomk%%JJKJ%%JJjjkjKNNNLKjjkkjj%JKKJJJkmopnljJJKKMONLJj%%k
-194929A8kmkjJJJjkmllmj%LMOMK%%JKKjlmnljJ%KKKKKLOPRPMJ%jlmponmnnljJKJjkjJKJK
-194862A1JJ%klmmlkJ%%lmmljKKMNNLJjkkklkjjj%JLMMONLKJKJ%kllmlj%%jlj%JKLJkkk%%
-194795@%JJJJ%Jjljlkk%JMLMNMK%jklkjKKLKJJjjk%%J%KJjjk%JLJ%lnnmkljJLKMKJLNNMJ
-194727B7jnoomkjk%jJJJKJ%J%JjjllnnmljJMMKJlnnnl%KNOOMKJ%%JJLLMNNMJ%lllmoommk
-194660a0jKMOOLKMNNNKKJ%moommklml%%JJJKMNNK%kjJMML%klkJLLLKJkkk%JKLMKLLK%loq
-194593C3qnlj%J%J%%%KMLKJjkllmlJMPOLjmm%NQRNKjmopnnlljkklmjJKMNNMLJjjjjllmml
-194526A2lkj%J%knml%KMKMNOMLLJ%JJJjkkkkkkjKKJjlmnmlj%%%%kkkkjJJLMLK%jljKKJjk
-194459Bjj%%j%J%kjJKJJK%J%%JLMMNLjmooolmkk%JNNQOONNMKjlllmlj%JJJ%jmmnmlklkj%
-194391fJ%JKLONMJkjjKKKKMONMJjlmomljj%JJKKKLML%lnml%J%%kkmnoljKPQPONKJkmookJ
-194323A8KJJJ%JJ%klkkJKKJjlmkKMNML%%jjkkkk%JJ%%j%JKLMKJjllk%LLKKJjlnnkj%jlmk
-194256IjJ%%jkl%%KJJKLKJjmnnlmmlkJKK%jklkkkjJK%JJKLNMLK%j%KNLLJ%%KMMNMKJkkkm
-194188B5monmkkJKLLLLKJ%JJJLKJJ%%J%J%JJKjjmmljJLK%%J%kjkjJJKKJjlj%KJjkkkjj%j
-194121A8JJLLKLLKJklmmk%J%%jjlnpolkJKJJMOPONMMNMMK%%kkjjjjjjkknopml%J%JLMKjl
-194054A9k%JKKLL%jll%JMNKjklj%LLMKjlkjkmnmllkkj%%jllkJJK%%k%KMPPNJjjjJJJJJJ%
-193987B7kkmlmlmlj%%%JKMLKJKJJJJKLLKK%j%jJ%%%%%klmmk%%KK%kmlj%KJJJ%JJ%%lkljk
-193920Fllnlk%KJjkk%JMNNPNNKJk%LMKkmmlk%%KKLK%%%%J%jkjjj%klmonm%JLJKJj%%JJ%%
-193852D%%%JKKLMONLJlnnnmj%KKJ%JLNOMK%%llmmoqpok%LMLMK%mopmkJKLJJJJKNONM%j%j
-193784A4jklkkj%j%JLOQPNMMMKKjklkj%jjmmmlj%KKJ%%j%%klkkjj%jJKJJJ%J%%%jjj%%JK
-193717B0JJJJ%jknmmlk%KK%lorplKOQOML%%j%j%JKLLNONM%kkjJJjlmlkJJJKLMMNMK%jlno
-193650C1ppqpk%NONK%kjJNONMKJ%JJJjj%klmllkj%jjkjJJ%%jllkjkjkkjjjklk%KMORRPNK
-193583C6J%J%jmmljjjlmmlkjJJKKLNML%lmomkJKKJKLMNMJjmmlmorrpkKNOLLK%%jkkj%JJK
-193516CKLJKJJJj%%KKJ%jkmnnklkjjkknmkJNQRRQL%llkJKK%kjJjjlnnmlj%JKLLMLKK%knm
-193448All%%KJJ%jkk%JLKKK%jJKMONNLJ%j%kmmnmonn%KMMMKMMOOMLjlopomlkjjj%%JJJJJ
-193380GJ%%J%jjJLKJ%j%JJJKLLJ%JKJ%jjJJ%kmmkjKJ%kmnoonlJKKKJ%jk%%J%%JJKKKK%%j
-193312CkkmljJ%lmmlk%LKJklk%MOQPPONL%kmnnmjkmmmk%JMNONNNLJLJ%mooollkkkj%JLLL
-193244bKJJ%%jkkjJKJLLKK%kj%KKKJJJ%%kkkmlljjjJKLNNMK%jjJKJjnmmkjjkjljjJJKJJ%
-193176AjjkJLQJ0RPK%llkk%jjj%JMNMKJkklkj%JKMMLJJJKJjllkjjjlmnnmmj%JK%jlkkkll
-193109@%%%%kkj%KLJLLKLKKK%J%jjj%KLLKjlllllkJLNNMMKKjmnnlj%%jjjjkjj%JKMNNMK%
-193041C0klkkJ%JJ%jjllkjJKKKjjjMOPNMKJJkmllkklllmpppnl%%J%%%jj%JLMNNNMNNNKjl
-192974B8moonnljKLNMMLLMKJjklllkkjj%%jJKLMMLJJkjjj%%%jjjjJJKJ%jlnoomnmj%JJ%J
-192907gKLKjkkj%JKJKKNOOLJ%jkllkkjj%KMNNM%knonnlj%JMOONLJ%J%%%j%kjkmnmjJKJjk
-192839IJLMMLJ%%%KLKKLKJ%kkmnnlj%JJ%JKLMML%llnmkjKKKKJ%kkjjklkljjJKJ%lmml%%K
-192771BNL%lononl%KLKJjjj%JKMNLK%jj%LNMLMM%lnnmkJKKKK%%KLLJ%jkmmmjJLLJjllk%K
-192703IK%%%jjkmlkjJK%J%LLK%jkklkj%KMNNKjmmmlkmll%LNNOONL%lkkkkmmll%jkmoonl%
-192635c1KLLKK%kkllkJKKKJKJLKKLKLJ%j%JKKKLKLJ%%JKKKkkkjJKJJJLMMLJ%jjjj%%kjjj
-192568B3JLMKJjkmmmk%%%%%J%%%J%JjjkjJLOONK%%j%j%%%jklllmoonlllkj%LLKKLMMNNLK
-192501B7%J%%%JKJ%kmllkj%LMLJjknnonmkj%JKJKLLLJjjkjjkJKLNNMLK%lnmkjj%%JJJLLL
-192434B6KKJJJKKKLK%lllJKLLKjmonl%%%%jklmmlj%JJ%JJLMMMLKJ%lnomk%JK%kmllkkjkk
-192367dkjJKJ%jkljJJJKKLLMNLLLLLJK%jnpomjKKKKLKLLKJ%jklkjKLLLJjmnnkKMOOMJ%kk
-192299C3j%%J%%lkljjjklmml%JLKKKJJjllkj%jjkmlmkKLMJJJ%Jjk%LMMMKjkmljJj%kjj%%
-192232CJJLMMK%klmmlkklkkjkjKLMLKMLKkjjKKKJJJKJJjj%LLKKJ%lnnonmllljkkjjjKKKK
-192164iKJ%J%%klkjKNOLK%jjj%%%%%JKLJJ%%KLOPPONLK%jlnnmnmnllkj%%JJJ%Jjjll%JK%
-192096Illj%LNPQOL%k%%JjkmnmmmonpoonkjJLOPNKjjj%%%%MORPMJ%%%%%%%JLMMMK%%%j%%
-192028D0JLJJ%kkkjJ%kmnlJKKJlmnnmkjjjjkkj%%JKKMMNNLLJjjklllk%%jJJLLLLK%lklll
-191961A6k%KMMLJ%jk%%%J%%%jjj%%jjlj%KKK%%%MOONKjlnollj%JJKJ%KMK%mnnmkkmmkj%%
-191894D%JLNOPPNjnrj0rmk%JJ%%jJJLMLKKJJJJJK%%lmmk%LKKJJKKLLJ%lmnmk%KLLK%%lmn
-191827InmkJKMNMJjlj%LMNL%lmlllk%KNNPOLJjkj%jJKLNLJjloprpnlj%LONMJ%lnoolk%%J
-191759aJLKK%%J%%jllkkj%JJKLMKKKLLKJjlnmjLNMJ%%jjk%JMNNMJjkk%JJKKKJJjkkjKMLL
-191691D8%%jJ%%jjjJKLJJknoonk%JKKJ%%jjjjlnookKLLKJj%j%%%JJ%jjklkJLMLK%%J%J%k
-191624B2kkmmnnnomkjKKMNNMLLLML%loqol%KKK%%jkjj%%JKJJKJ%j%jj%jJ%kjjKLOONMLJ%
-191557B6J%jkjjjll%JLKKJ%%%KKLLNMNL%knnomlllmlkllnppol%LMLJ%kllmlkjjJKNOONMK
-191490@LMOONM%jklmmnmkk%JKJ%klnmjKNNNMLKLKJJKJJkml%JLJJ%JJKKK%klllmljJKLJ%j
-191422A9j%KLLKKJKJ%klnmlkJLNONKJ%%jlll%LOOLjklmlmmk%JJ%kljKMOQQNK%jjjklmnlk
-191355C2jjjjkmmnmmlkj%JKLMNNNKJjlopqnmjj%MNRJ0RPMJlmmmmmllkkklkjjj%%JKKK%jk
-191289AjJMMMLJjj%KMLK%%%J%%kmllj%jlonnnljJMPOPNLJjjJ%jlmkkjjkjjkkllj%JKLKK%
-191221aJ%LLKKJjmljJK%j%KMMNLKJ%%%J%jjj%KMOPNKjjkjJKLJklmmljJ%knnnkkkkj%%jkk
-191153D%JKKJ%j%JJKJjjllkJLMLJkmnlk%JKKJ%%JJJ%kljjJKLLMLLJjnppmmkjjKLLKJLKLK
-191085A1KKMMNOMMKK%jllkkllmnoomkJMMMLJj%JKjknljKNOPNMLJJJ%%Jjklkjjjkk%%kkkj
-191018B3JKLMKJ%kkjkkjklmmklmmlj%%JJJJJJ%jjJKJ%kmnlkj%jkmlj%KLLMLLMMNNLKJ%kl
-190951A3nmmmmkjLNONLKJLLLLK%%J%%kjlkjkjkj%%J%%kjj%KLMMKKklnmmmmlkjkklnmmmkj
-190884c1JMOOLJkjkkkjj%KMOPNOMK%mmnmljKMLNLK%kkk%JJ%jlk%JJjjj%KLLLKLNMK%JJKM
-190817C7L%kmmnmllknmlj%jklkJLMOPQPNKkml%JKLKKKjklmlkkk%KKKLLK%%klmkJKLJ%%JK
-190750C2LLKKKLLK%loonmk%KLMKKKKJjlmmkJJJ%jk%KLLLLKjjkjj%%%%jk%JLK%lmk%jjkkJ
-190683B9MLKjlmllkkkjKMNMMMJJjjk%jjlmonlkj%%%LLMMKJJKK%jkkj%%jkkkkk%JLMLKJJ%
-190616C2JjklkjjjkkkmlljjJJKKLLML%%%kkmnmmlj%%%%JJMLMLMKLKJ%%%%KKLK%jkmmmjJK
-190549B2LLK%knomk%jkkjJK%kmlnmnmljJNNOLK%jJJjlopmkKMONNMOMMLLMNOLK%knopoomn
-190482Bkkj%lkJKL%jl%jjjlkjJKLLMKMNMMKj%J%jlmlk%JKMNNKJjkllmkkkmmonlJLMMJ%j%
-190414cLNNMJjklkklj%KLKLLL%%JKMKklml%KK%jkjjJKKJJjjjkjjlooonkJLKJLLLMK%knmn
-190346il%JKLJ%jjj%%%KMMLJ%jkllljJjlljLNMK%%lllkkkjJKMNMMMMMLLLLLLMK%kkkjJJ%
-190278C5%jjjjmmmlkkJJLJkmpnk%jjljjJ%JKMNOL%monnnljJKKKKJ%%JKKJ%klk%KLKMMMKJ
-190211A5%jjkjjjj%JLLLLLJ%lnmmkjKMOPNKjk%KKK%%KKLJ%kmllllkjJLLLJJJ%j%%kmomkK
-190144A7NOOL%kkk%JLLM%lnomljjjjj%%jkljJKKJ%%JjkkllklmnnnkLMMMMKLKK%J%klllkJ
-190077dLMKjkk%KJLKLJ%%%JJKJ%JJKKJjmnmlkklklkj%%%kkj%KLMLKLKJJJ%KNPOLjnonnll
-190009Dlkmnmlkj%JKMNOLLLLLLMNPOLKjklllklljLNML%klmnnmj%KLKKLKLJJjjjj%jjjklk
-189941A8kkkmmmjjkjj%MLMJkjkjjjJKNOPONKkmnlkjjjklmmjjjJJJ%%%%LLLJ%jjkk%%JKJL
-189874A1LJJ%jjkkjjj%j%JKJJ%JLMNLKjlljj%JJJ%%%%jJJJjkllj%JLK%klll%JMMMKKjkmn
-189807A5nonljLLLMKLMLKjkkjjJJJjmmnmkj%KJKMNOMMKLKKJK%%kkj%jknnmk%jJJK%jklkl
-189740El%JJLLLLLMNONMKJ%%%jjklkj%KMMKjknmljJK%%j%%%J%%JJ%jkjjklkj%lmomkJLMK
-189672A5jjkkkkkjkj%KNNNNNLK%%JJJjkjj%JJ%kmnnnnlk%%%J%jjjJKMMK%%j%jJ%%kkkj%J
-189605DKMPPOKJkj%LOONKknomkjjlllmmmk%JLJjlmmllkjj%JLKL%J%%jjllk%LMNOMLK%%j%
-189537A7%KLMMLJkmmkLPRQKlpppmjKMMMJ%k%JLMML%kkllkjKMNNLJklmnnonmmlk%KLMLKJ%
-189470B9jjjjjj%jkkjKKKKKK%kmmkJKKJJKJ%jkklopomjJLKMOOOLJkkkjJJjmnmlj%%JJ%%k
-189403Dllk%KLMMKJ%lmnkjKLNNOMMJ%%%JKJJ%JKKJknpqol%KLMM%klllmmkkJ%jjjJMMONKl
-189335A4pqplJMONMNLJ%jj%KL%jmkkjLOQOMJJJ%mnomjJ%%k%jjjjj%j%klnk%MOONNNMKJjj
-189268C8jkkkkjjjjjklllmlkkjj%%%JJJLMNONKjkklmmljj%klkkJMONONMLKjj%KLK%kmnmm
-189201B0lj%KKKJjjJJK%jlkjJMMLJJJKJ%jlmnomk%LNNNNML%klj%jlmmnnnnlk%jlmnl%LLM
-189134hLJ%%JJJJKLLMMNMLJjklmmmj%jklmjj%KLNNLKjklkjj%KLKjlmm%KLK%jlmmnmkjJKL
-189066hLJ%jJJKJJKJjkkmmmmljJKNNMLJKJKKKKJKLLKJjlmmmlkkkkjKLLKJ%JJ%lmnnljKML
-188998dJ%klnmmjKMOPNMMK%%klnmmk%%J%JLLKJ%JMMLLKLKJj%KMNNMLJ%JMNMK%jlmkJMONK
-188930G3%llmnmmllmlmk%J%jkkjklmnljJKKJJ%%JKMPOLJklmmnljLMLJjlkj%%kllljKKKJl
-188863A3llk%JLMOML%j%jJ%jnppnl%KKKJjkj%%%%%KKKLLLKJJJLNNNKJknqqqprrpmk%JLNN
-188796a4MOMMKKKK%%kjJMONNLLNOOLK%jlnnoonmlk%LLLLMMOONM%lmnllkj%JLKJJ%jklnoo
-188729B3nkJML%klkj%jjlmljJKKJKLKJ%JKKJjkjjJKLLJJKMONKklnoppnmk%KKKLLNLKK%%%
-188662C1jjj%j%j%J%%klkllmmnlk%JKJJ%%JJJJ%%k%%JKKKjkjKLLKJKKK%%j%%KK%lnnl%j%
-188595IjJMOOMKJ%%%kkmmnoqonkJLJ%lklj%JLNOOONM%lmmk%%JJLMMMKJJLMLKkmoom%KLKJ
-188527B6klmj%J%%jkkllkkj%jJJ%kkjJK%JKJKJKjknlkjJJKJMMMNMLKKKLLNNPOM%klmoppo
-188460B8lJKKJJ%JJkmoom%KMMLK%jjkjklllkjKOONKKJjlljjjkllkklllkJJOOPNMK%jjjjj
-188393B6jlnnnmkj%LLLMMNNLL%%jkmml%KMMK%jkmmmkj%%LMNLKLKLJ%jljJKMNNMJjlmopon
-188326B4k%JKJjklmljJJ%jklj%KKLMLMKK%j%JJ%kkkkj%JJ%klljLOQONMJjlkj%j%LMPNKjk
-188259E7mnnppmjKLKJJKLMMKjkmk%KKK%Jjjllkk%%J%klllllkkkJLMMLJjjklljJJjllllkl
-188192AjJLLLLLKJJKKJj%%JKLMML%klkj%%%jmnnlJKLLMNLKJJJ%KKK%kmnnnlmmk%%KJJLLN
-188124B8MLjkjJLLLK%klooooljJKJ%JKKLK%%JLMLLKJjllmnmnml%%%jkkj%%JJKJ%kk%JKLK
-188057A2LLLKK%JJJ%jkkmmll%%KLMONMJ%jj%LNML%jklkjJLLKlnqqj0j1rolJMMNLNMNKjll
-187992A0k%JJ%JKLKLKLLJjjj%%JK%jmonommkjKLONMJj%kkmnmjJLONMKjmppnmjJJ%JLMMLJ
-187925Illl%KNNOM%monjLNK%kkk%%%klllkjJKJLKKLKJ%%kjkklllj%KKKMLLLLMLJjnnnlj%
-187857Fjklnmljj%%JKLNMLLJJ%J%J%klmkj%jkk%JKKJKLNPONLLMLLLJJjlmoomk%KLMMLLLJ
-187789D6knnonllmmmk%jjkmmjJJKKJJKMMJ%jkllnmlJMPQPNLKjkkk%JLLNL%llkjjj%JJLKJ
-187722C0JJKjjmmmlkkjJJLK%J%J%JKK%kmnnmjJKJjmlkjJJ%%%%JJLMMLJ%jlk%KMMLLKKJJJ
-187655C4jkljJJKMOOM%nqppnmmllkjKMML%%k%J%%%%JKjjk%JLLMNMJjkj%LLK%kj%KLLKjmn
-187588C5pomk%NQJ0J0QNL%%JKK%%%J%klnopnmlmllljkkkj%j%J%Jjllljjkkml%KMMMLMMON
-187523B9MJ%%%%%klk%%%%llmnnlk%MLK%%KJ%kkjJNONJlmmj%KKLKJ%J%jmmmnqoplj%LNNNL
-187456DJkmmnkk%j%JNOMKJ%J%jj%JLMMLK%kkk%%%jJKLNMMNOMKjkkjjklkk%J%%%jjJJ%lnn
-187388B1mlj%J%J%jkkkkkj%KLNOONLJklmnmnlljKOQJ0QOL%jkjkmopomkjJLKKJjjlmnolkK
-187322cMPONMKKJjkkllmllkkJMNNM%jllklnnklkkkjJMOOOMKjJJLK%%%%KJjmnnlJLLKKKLK
-187254B6K%jjj%kklllkkJLMONMJjoprol%%%JKLLLMMNLKjkllk%%jkj%JJKKLMMMLjlnmkjjj
-187187B1llkjJLKLLLKJ%%klkjjkklllkj%%jj%%Jjjj%%JK%JJJK%%j%%%jjkkkjkk%KLKLLLO
-187120A7NNJjjkjjJMNNMK%lnoponmmmnmjJKJjj%JLLKKK%%jJKLLLKjllmlkJKMMKMNMMKJjm
-187053B9mljKKKKJLKJ%JJJ%jlnnmlkkllllj%%JKMMLK%jJJ%jklllj%MMOOLJkllkkkmopqnj
-186986a6LOONMMNOKlpppkjKKNLKKMMLJmnomjKLLKJjkmmmk%%%%j%jJJLMK%jkjjJLLLKKKKJ
-186919B3kllk%J%jjklkj%%JKKLJKKJjjjjJJ%klmmlkj%jjj%JLKKKLKLKKLKKJjlmlmmk%J%j
-186852Clklj%KMLMK%J%JLMK%klmkjj%%JKMLK%jlkkjJKLLLKKLKK%klmkj%%%%Jjkllkjj%jJ
-186784IJKKLMLJjkkjjloolk%KLOPPNLJJ%jk%JJ%jlmomlklmk%KMLKKKLKKJJ%%J%%lnpomj%
-186716a%%JLNNNMOMLjpj0j2roljJMPOQRJ0QNJkklllmmkkj%%LLKKJ%%%%jkkjjklmnl%LLLJ
-186651A6JJKLONKjkkkj%%jkkkjkjj%LMMJ%j%JLKKJ%jklkj%jj%klmnnljKLMMLjkmlkkjjJK
-186584EKMLMJJ%JJjlml%JMMMLK%JKMMMK%J%kklljkkjk%KMMKJjjlmlk%%J%J%JJJKjlnnlkJ
-186516A7%jjj%KMNPMJkkllk%JKJKJKKKKJJ%%%j%jlnml%KMLLKJ%%JKK%kljllmkjjllkkkjk
-186449A0jj%%JKJJjlkl%KNPNM%kkkjklkj%JJ%jjkjJLNMNLJklkkj%LMMJloqoljKMPQPNJjl
-186382C6lkj%kljJKJJ%%JJJ%jloqj0onjJJLLKLKKKLJ%%JKMONNLKJJKLMLKJkkmllklklllm
-186316B6mnmljKNNK%jJKJ%%jkkkk%%%lnnl%KMLLKKLKLLLMMMMMLKJkllkjjjllljjJJJknpn
-186249A7l%JKJJKNNOONKkoppnl%KLMLKJjkmnnooonm%KNMOPOOMMLNOQPM%lonnnlkjjjj%%%
-186182C5JJjj%KLJjmonmkkJKLLJ%%jkkj%KKKJjjkj%%%KJJ%j%%JKJjjjjjj%%J%jj%j%JKMM
-186115C3NNNNLL%jkmnmljJ%lmoljKLLLKKJ%jkjjjkmnonljKKJjmml%LNOOLJ%%KJJ%kkklkk
-186048A5k%KJJ%J%%%%KKLOONKklmnommj%LLLjlnnnk%LMLJkmpoonkj%JLLLLNMNNOMKjmnnl
-185981GJLNNNKjlmlmlk%%JJJ%lnllmlkJLMMOPPPOMJjlmlllkjk%%JKJKJjlnonjKNNPONMJk
-185913C5klkj%LNLKJJ%Jj%kmopnjKLLJjklnml%J%jjkjjj%%KLLKLLK%kkj%JKLJjlljJKMLL
-185846B7KJjlnpqoljJJjj%LKKKKKK%jjJMNPMKlnpoml%jKMNONLkmnkKL%mqqnkKKLJKLLKJJ
-185779A3%jkmmk%%KKKJJKJ%%JJKJ%kmnlk%%%JJKLMMLL%%J%J%%%%jlklklk%JKJkkkjjkj%%
-185712@j%JJLMLLKLLKjlmmk%%%kllk%KJ%jkkkkjJLLNLJ%%%Kjlmlkj%JKJK%j%JKK%J%jjkk
-185644Bj%%j%%%j%%JKKKLLLK%kmmnllkJLKLK%%j%jjjj%%%%%%NPRROMLLMNL%jj%%J%%kjkj
-185576E1jkkjlmml%JLLJjlkmlkklll%MOQONML%jlmnnnnkjKLNOOMK%kkmmmkkkkkljlkl%%J
-185509IjkjJKKKJ%%JJJJ%JJ%j%JKKJ%%JMMMLJ%%kkmlnmnnmmljJ%%jjjKLOPMJlljLMNLLJj
-185441C1klllk%j%jjjjj%kmml%KMMLLMLK%jjk%%%%jKMMM%klkkkjkJKMLKkmlmkljjJKKLLL
-185374B5MLK%jjjjkkklljj%J%lmlJLMJ%jjjlllkjj%jJ%%%kjJKKKJ%kllkJMOOOLK%%%%jkj
-185307A9%KK%j%%J%kkjJJJ%j%j%lkljkkk%KNNLJjkj%jk%%JKKKKKMLJkkllj%JKKKJKLMMLK
-185240D7%KKJjlnqpmj%%jjkj%%jkllj%JJLK%kmmlklkkjJKLJjkljJLMMMNNOONLKjlmmmj%K
-185173B5KKJ%j%%jjmlkjJKK%%jj%J%%llmmmlllljjJJJJJLLKMLJj%JLNNMJ%jjJjkkkkkkll
-185106Hmkk%%kjjJLLMK%jjjJKLLJKJLNNLKKLKJ%jkkjjJKKJ%J%knoomjJKJknnonlnnmjMOO
-185038@ONMK%jklkjJLKJJJjklmml%kjjjJKKJJKKNPOMjnnmjkmnnmlj%%KKLMKNNONNL%moqn
-184970Gl%LNONNNNL%%JLLKjlnnnljjkj%JKKLKKKKJ%kmmkjKOPPMJmnnllkkkjkkkjKKLJjmn
-184902A8nmj%KJJ%%jJJKMONKlnpomkJKLJ%%%KMMMKJ%kmmljjlooolkJJKJJjjllkJKLMMLLJ
-184835EkmmljKNMMKKMMKjnnmjjJJJLMMLLKJjjjj%%knppnmllkjJLLLLLLMKKjlnnnmk%LKLL
-184767dKKKMNONMKjkkjJJLLLJjjlkkk%jJJLKLJ%%%jjjj%%kjjj%%JLJ%%JJ%JJKJ%jjlmkk%
-184699B3jjJKKLKMLMNMMLMJ%mnomlj%jkjJKMLKKjlllkkmmononljJJLLKJjjk%JKK%kkklk%
-184632CMPQPMJknopomlj%%KKK%%%%%J%%Jj%KLK%knnnolkKNMLKjjllj%%%jkkj%JKKJKKKJ%
-184564@j%%KLMMLMLLKJklmlkjj%JLLK%%JKJJ%%KNPNL%loom%K%kmnmmmlmj%%LMMNNMLJ%kk
-184496B5kjjJJJjk%KMLKKJJ%%J%%jklmlk%%J%%%JJjlklkJKLMLL%jkkjjjkjJMLJ%jjJ%JKJ
-184429C1JJ%jjJ%%%Jjlnppol%KJJJKKLLKLNONL%%lnppljLLLLJJ%kmnolJMNLJ%%jkmmlllj
-184362A%KKK%kkkJLOOONNNMMLKjlmlljkk%JKK%lpqrpl%LLK%jjjj%JKJJjklmljJLKNONLLL
-184294B6JkmnmljJLKK%KLKKJjkmljJLLJ%%JKLKLJKJKJJJJJj%k%jJJJ%kllkjKLMJjmnomk%
-184227B1JKKLLMLKjklmnmkKPRJ0OK%knllmmnm%KMNMKKKJ%klmk%%JJKJ%%klopoolk%LML%j
-184161A6jj%%JKJ%kjj%kkllkk%JKJjlkkKNNMKJJ%%j%jjkkKMNMLKK%JKJJJ%%jkmmmk%%KLM
-184094B9ML%kkkjjJKLKKK%%jkknnooml%JJknmmljJLMLJKKMNMMLJ%%jjlljJLK%llmlkjjll
-184027@kKMONLJ%jJKLLKJ%%jj%%JJJJKLKjmopoomkjJKLMKKJ%%j%J%KLOPQQNKjlmkj%%%jj
-183959D5%klnpponljj%klmjKMNMLK%kkkklmllkJMLLJjkj%%%LLKKKJ%%%jJ%%JJJjjj%%j%k
-183892A0%%KMOOPM%mnpomlk%KMOOMK%kkjj%LNOMJkmmonmj%JJjjklmnlkJLMMNLMMNOOMJkk
-183825D6jjjkllkj%KLLNNMJlmmlj%%%jkljk%%%kkkjjkmmmllk%JKLLLJJj%J%jjjjkjjJJKM
-183758A5NMKknnnkj%JKJKLKLLNNMMK%kmnk%JLJjlmmllmmnmnkJLLMLMNLLJLNONLJjkk%%KL
-183691D6MKJkllj%J%%KLMNLJlmnnlmlk%JjlllkkJ%J%%%%llkkmmljNPRPOMLJ%jjkjkkkkj%
-183624B9KKLJ%j%JKKJjmpqqolJLLMK%%j%J%%%kllk%LNMMLLJj%KKKJjllmkkjjjj%%jjkjkj
-183557A0k%JKLK%kkl%JLMMNMMJkorrqmkJMLNKK%jjJKLKJKKJjlk%JKNNNNNMJkljKJjkmnmn
-183490B7kKLLLKLLK%J%KJJjjjjjjlmopqpol%JLLKLLMLK%klkjKMOMKKjmonmkjkk%%JJjklm
-183423Bk%KPRQOMLKLK%jlmmlk%JLLKJ%kmolkJKLMLK%kk%%JJ%jkllkjJKJJ%%jkllkjjjkjj
-183355A0kklj%JLNONMJ%%kjjJ%J%JJJjllklj%JKKMMNONLK%jllmmlkj%jjJJK%jllk%KMOON
-183288D4K%monljJK%JKLJlpqn%MNOMLK%jkkjj%%%JjlmmkjKKLK%jllk%KMNLJkj%JKKL%lmm
-183221B6kJKKJJJJ%jkj%JKJ%j%MPQNJjllllklnoonkKONLJjkklmjJMNNLJJjjklmmlmjJLLL
-183154B6%%JKMMMLjkljjJLKJjllklkkjj%KLMLL%lnoonl%MPJ0RQM%kmnmmmmnonlj%%%%%%K
-183088IKK%j%%KJLLLKK%kjLOQROLKJJKJjlmmmjJLK%j%jjjllkkjjkmnmmmklkkk%JLK%JJKJ
-183020A7%kj%LLML%lnoonlk%JLPJ0J2J2J0OM%jnoonk%JLKKJJjjkj%%jjlkkjjjllkkjkjJL
-182957B0MNLLJ%jj%J%%lmmkkjlk%JMMK%lnonokl%JMMNM%mnm%jJJKMNONNMKK%%%KMNLK%kn
-182890D5rj1rojKLMNMLJ%kkkkkjJKKKJJJJ%%jjjllmlJLML%JJLMMKJJjkk%%jklmmlkj%%LK
-182824B3Jloonlllk%KMLMNNL%noolj%KNPQPNLLLK%JJL%lpqqponljJKLLMLLLKJ%%jlmmmlj
-182757EJLLMLKJJJK%jmonmljKLOMJmpppnjKOOOOMLLMMMJjmnljJLMMNMK%lllmk%%%J%jJ%J
-182689C2loqolKONLKJJJKKKJ%kkl%LMMLJ%kklkjjjj%JLK%klmnnnmnkj%JLJjlljJK%j%%%%
-182622b%JJKLKLLMMJ%klnnkJLMKklmlj%KKLLJkmkjJKMNOMJJ%J%%KKKJJJjjkjJ%kmmljJJK
-182554B4NNML%kl%LMNKJ%jllmlmooonj%LJ%jjJLNONLJ%J%%lnnljKMNONMLJ%klllj%kkjJK
-182487C5KKKKLJj%JLLLK%jlll%%%jlnonmkjkkmmmkJLOPQOMKjkkljJKLNMK%k%KJJjlkjjj%
-182420D1%%%kjjJKKMMMLK%klk%%%jmnnmmkkj%%jkllmmllj%%JMNML%klnmlkJLMONNMJjj%%
-182353B5KLNNMMKJJKJ%%kmml%LMMNL%lnnll%KKLMMMLKJKJJ%jknpqplk%%%%%%j%%%%%%jkj
-182286C1JKLJ%jj%JJJJ%%%jj%%kll%MLL%jjj%KKK%jmmmmlllklklk%KJ%j%%jJ%LMMK%%j%J
-182219B0JJ%j%JKMLMK%klkkklnnkKK%lml%LLJklmjjj%kj%JKJKNOONLJkmmkj%KNRJ0RN%oj0
-182153D0j1qnkjJKJJKJKKKjkmmnmlm%j%jkj%JK%JJKKK%%%%%jjkj%%%j%%JJ%jj%%LMMNNNM
-182087C0MMMK%kllkj%%%JJ%J%klmk%JLMMLLLKJ%jjlmnmlj%JKMMNLKjlljjJ%J%jkkkj%J%j
-182020C3jklmmmlkklmkjKLMNMKJLMNLLKKLKK%klljJ%jlkkjjlkllkkJKNNLKjjj%JKjjk%jl
-181953B5nnokKNPPMJ%jlk%KNPQROLkmmmkk%jkjjkkjklllmmll%JLLK%k%LONNMJjjj%JJMK%
-181886E0knnpppnmk%JJLLLLLJJj%jjkk%LNNKjlnllmmnmjJLLKKJjlll%JKMOOOMjkmljJKJ%
-181819B4jjkkkkkjj%kmmnl%LNOOPOPMK%lnmk%JLNLJjlllkkJKKLJJKMNMLJjjJLJjmonmmk%
-181752B9JKjjkkjJLOONMMLLJjkkjjkmmmj%J%JJJKJJKKKJ%jllmkkkjkkllkkkjJLLJjkmmnl
-181685Hk%JLMMMNMMNNOOOL%klkjJKKK%jlmllllllj%JKLLLJ%jjkmmmljJKKLLLNONNLLJLLL
-181617H2J%j%J%jkkk%%JKJ%kmnqpok%KKLK%kkklloqqolJKMLKklljjJJJKLMLKKJKJJ%%%%J
-181550C9j%jjkklkk%%KNOMJkmmmmnmmjjKKLMLMNPRQOL%mopnllkkllkkjjJLMOQQOLlonlj%
-181483D3JKLNMLLjmnlkkjjkmllJKMLMLNNMJkpqplLNQONLjlnlk%%J%kllllk%LMNKKjkllkK
-181416D6KJjmnomjKMNMLLKJJkklk%%%kkkkjj%JJLMMMJ%klljjjKLMK%%JJJJ%%%%jmmmlkkm
-181349C2mnmjKLLLK%klj%J%%jJLONLJJKJKLLMLJJLNPQOMLK%%jkkkjjlnqqonmnnmlkkkj%%
-181282C1%%JKMMNMLK%jklmnlk%JKKjlmnmljJKJK%%%KMNMJlnnnkkJ%JJJJMMMK%klmkj%KKK
-181215C3MNQJ0J2J2J0J0RQPNK%lnqj0j0rokkkllmlmmlk%KJJjllmk%LNNKknomlkkmmlmlll
-181155A0k%KLLKKKKKJjkmmljJLNONPOMKknmljkmmnmmnmljj%kkj%JKKMOPONMKLLMJJjjJKK
-181088D8J%lmprj0rnkMPQQOOONKJ%j%JKK%%jkkjj%klmmnkJKMLJJJJJ%jj%JKKKJjjlmnnnl
-181022B4mkKOPNLJjjj%KMLMKJjkmnomlklkjKLMMNMK%kjKORRQQPPPPPPPPMKjkmmooppnl%J
-180955A03JKJJjlnppoomnnnmkKNNOMJ%llmlj%JJjlmnopnmj%JJKKLKJjkljKKKJkkj%jkllj
-180889B0KNONLJ%k%j%jjlmmj%LMMMLJjkkjjjk%jJLMONMK%jkklkllmmmlmkj%jkjjJKMMLLL
-180822C5LLKLK%jjjjj%%jjj%jlmnmlj%LNNKjlmk%LOPOMKK%%lnnpnomlkk%%%k%KMMNKjmqj0
-180755DqqnjKNPPONLJ%knon%KOOOMLK%%%%jkmll%KOQQMK%jlonkKNOOMLJjjkj%%%%j%%KK%
-180687E4lopnlklnnmj%KJJ%j%JKMOOMJ%jkj%%jjkj%%JJjjkj%j%kjj%JKLLLKKJKJKKJjllm
-180620C4lkkjkJMNNMKJ%kmqrrnjKKJK%%%%%jjj%JJJ%JKJLJJJJKKLNOOLjopqol%KKJKKLMM
-180553D2LJ%%kkj%%Jkmmnlk%%JJJJ%kkjJJKjklmk%KLLLJ%jkkljJKMNPPPPPMJjllnpom%MO
-180486D9OLJjklmlkjjjkll%JLLLJjmnmlkJKLJKJJKJKLKKKLKJ%j%KMLKjkk%%Jjkkjkkljjj
-180419D6jjkkkkkkjJKNNONNNPRJ0J0RRQNL%kjjllnononomnnppomkkjLORQPNMLMMMJJ%%JK
-180354A11NOPQRRRJ0J2J6J9K2K7L1L6M0M7N7O9Q4J01J20J36J45J42J25R3M6qo1j01j25j30
-180321A117j22j07r0p6o4n6n0m2l7k9k5k0j7j8j8j9j8j5j4j2j0rqrqok%MOPPNM%jkk%%jj
-180279B42lml%MPJ0J0J1J2J2J0QM%lopppqqqj0j1j4j4j3j1pnoppopprqqpnlkJLOONKkmop
-180225A03nmkklllj%jjklmmlklmopnkj%%JKMLLKKKJjkjJKLKJJ%%KLMLJjkkkklkj%jjjjll
-180159D6mmkjJ%jjKNPPPNJlnmklkj%jjlkjKLLMNMLKkmnlkKMNNLJJjmoqolJLLJJ%jjkllon
-180092C1nj%J%kmmmmllJLOQPOLKKKKJJJJJKJ%jjkkmnopnlLMNL%%%%%J%%JjklllljjJJJKK
-180025B3JKKKJjlkj%%j%%JLJ%j%J%jjjkjjJ%JKLK%%J%%kkllljj%jJ%KKMMMLJkmmljj%%JJ
-179958B3%J%%JJMMMMLMMOOMjnqrpljJJJ%jj%%%jkllllj%JKKKLLOPPOML%J%%jklkll%KK%k
-179891E5lmnnonkJKJkmonmkj%J%%%%%%jkkjjkj%MNQPNJjllnmnlj%JJJKNPPQOMKJjkklkkl
-179824C1mlj%%J%kmnmmj%J%jJKLMMOOML%lmmljJLMNLK%kkkkkjJLMKK%jjlmomjMMMJJJKKL
-179757D3KjjkkklllljJLNMKJKMNNNRJ2J5J5J4J0OJlpqrqqppmlkkkjjkmnnllllkjj%%j%JK
-179695D1LLJ%kmnmjLMLJjmkkk%%KLMLMJ%kkj%NPPNJjkkjjk%%KKLKLLLLMONNMMNPOOMMMNN
-179628A55LJJJ%%j%MPJ1J4J5J5J5J7J9K0K3K4K3K2K1K2K6L3L9M0M0L9L8L5L4L2L2L2L5M1
-179590I28M8N4O3P4Q5R6J10J26J47J67J92K18K49K82L27L82M52N43O58Q07R94J225J497J800
-179566A1524K092K302K316K008J319L35o99j510j949k033j892j655j401j168r71q10o81n78
-179548F549m97m36l89l54l26l01k78k53k29k09j93j79j68j59j51j41j32j20j05r2q0p1o2
-179525A624n3m8m2l8l2k8k6k7l2l9m5n2n5n7n5n3m8m3l6l1k8k5k4k3k3k2k2k2k1k0j7j4j2
-179492E11rpppj0j1j3j2j0qpoonmklkklmlk%KLKjmoomkjjlmpj1j2j4j4j4j4j3j0qnnlkkm
-179439B05oqpmkKLKjjj%%jkllllnoon%KOOPPNLjlmlllkllmmllj%%jjj%KJK%JJJKJJJLNNM
-179373A68J%%%%jjk%MRJ4J4J5J2QMlorrrrpprrqqqponnmljJKKLKJ%jjkklnnnooonkJLMNM
-179311I2LLLLMLJ%jkkllklkjjkkkjj%%LLMMLKJ%kjJLQPO%lmmmlmlkkkjjJKNPPPMJkklkkl
-179244A13lkjj%KMRJ3J5J6J8J9J8J6J1PKknpj0j1j3j3j3j3j3j1qollmoonkKLNMLJklmnlk
-179194A01%%%jllkjJKJjklmnmmkkjjjjk%%JKJKKJ%klmk%JKLMLLJJ%%J%J%knoml%KLMOONK
-179128H8JJKJ%kklkllk%J%kkj%JKLMOONMK%jmnnkJLMK%llljjjlmooonmj%%%JLLJ%%jJKLJ
-179061F5KJJJkkmommk%JLNNNNMLLMLMLJ%lopponnmjKLNLJ%jjJLMMMLJ%kmllkjklkjjloqo
-178994C6m%JKKKKKKKLNPQQNMJ%kklkjJJ%jjJMMNNLMLKMKKjmnnnmljJJ%knnmJMOKjmmnlll
-178927F5kkkj%JJLK%kljJJKKKKJ%%%%%jkkjj%jkkjJMNOONMKjklj%KNNMKjlnnnmkkjjjjjl
-178860F6kk%KKMMMLLLL%kj%KMLKJ%%%jjj%J%%lmnlljklmonnkjJMOOMKJ%JjjjjJK%J%JJjj
-178793G5KLNMK%kmmmlkjkkkjJJLKLLK%%%klkjJJ%jj%JJJJklpppnljJKKJ%%jjjjJKLKKLLL
-178726F1KJKLK%j%JKKJJ%J%%%KMMNLLLMPJ2J7K1K3K3K0J8J7J6J4J1PLjoppoopj0j3j5j5j3
-178674B09j4j6j6j4j1omllnnommkjJJKKJ%kklmmmnmljKMLL%J%%kmmljJKMNNNLJjloooljJ
-178613G0KJ%%jkjj%j%%J%kmkkj%JLKMNOONK%kkljjkklnoommkjkll%KLLJjmponkKMNPPOMJ
-178546E9j%jjkkjj%jlmnmkjjjKNPPPONMK%kllmnonnk%KLKJJJ%kkkJLKLK%%JJKLMMKjllll
-178479E7mmnnnnmmmjJNPPNMKjmol%MMK%jj%JJLMMKJjkllk%JLLMLJklkkJLKJkk%KKK%%jll
-178412E4k%%J%JJKLKJjjjklmmnmjKNNMK%lmmkJKMMLJ%JKNNNK%lllmooomlkkkjkkkKNJ1J2
-178347E6J0PLjjjjjj%jjklmonmj%JKKJJ%kkmlllkjKLLK%%JKMK%klmnmj%%Jjj%KMNONML%l
-178281E5mlj%JKLKLLKK%%klnppnl%kmonjMPPOL%lml%MOPPOL%jlklkkklnnoomjLMMLLNOON
-178214E9K%kmmlkkkklj%%J%%JKKLJJ%%JKLMKJklnmljj%jjjJKKKKKJKKKJ%J%JJJJ%%%KJLL
-178147G1Jkmppnljjj%JjkjKLMNLLKJklnonmmkjjjj%JLMJjlnnmmlkKLNNMLKKK%jmonmlkkl
-178080FlljJJKKLLMMLJjkj%JLJjkkk%KLLJK%jlmlkJJJ%klllkjKMQJ0J1J2J0RQNJkllk%jm
-178016F9nnlkllllk%KKMMNMLKKJJ%JJLJJklmmmkkkjkllk%%%JJKJ%kk%KMMKJ%%j%%%jjljK
-177949E2LNNLMMLMLJ%jj%%kmmmll%%%jkkjjJKLKjmqqplj%%kkk%JLKJJJKMMNOONKklkmmlk
-177882E1JLK%kkkmljj%j%%j%jjJJJjlmljJJ%J%jj%JMONMLKMMMMKMNQRPOMNMK%klnpqqnlm
-177815H2nnooml%LNMMMMLJlmonmnomkKMMMLLKJ%%jjjjJKLMLJ%k%%%kmnmljjj%JJKKNNNNL
-177748H1LMLK%kkknoomkkjjJKKKjkkj%%jjkJKMNLJjkklmlkjj%J%KLPONLJLKKJlnpnnnm%K
-177681E8MMJJ%JMOPNMLLJ%kmnnjJKKLMMK%lnnlkJKKKjmpppnmljKLLJ%knnnmj%LMLL%knpp
-177614C2mjJLLLLKJ%jJK%jj%KLNLKJ%%LNONMKjllkjllmnlk%LKJjmmlkkjklkjJLNNLJjkkj
-177547D7JLMLjkk%J%kklkkkj%kmpqoljkjk%JMMMKKJKJKMOQOMLjlml%LLKjjkklkjJ%j%%JK
-177480D6KKKJjlmlmk%KKJ%jkjKMQQQQNM%%JMNMJlopqpom%KKJ%j%jJKMNMKJkmnmljkoqrlJ
-177413C4NNNLKJkmljj%JLMLK%llmk%JKMLK%llml%LLMLJjlmmllkj%LNONKjlkkjJJKKJJ%kl
-177346E2mllklk%JJKLKJKKKLKJ%kllkjJKMLLJJKKLJ%k%KJ%nonlk%%kklljjjkj%KLNMMMKK
-177279E9%klnmmmlj%LMNMJ%j%J%J%j%jJKLK%%jlllljJLLKLKKLMNMKklnnmnljkkmoonnlkj
-177212A3%JJKJ%jlmkkj%KKKJJJMMMLKJ%jj%%%J%KJ%kk%KJ%%kkkJKKJkmmk%KLLJLLNNMLKK
-177145E7Jlnmlj%JKKKJJKMMJjlllmmooolj%KK%%JLNM%mppqonk%J%JLNONL%mnmjJLNOPPNM
-177078D8Kjj%j%kl%JLLK%llll%KMNNNNL%mpoomkjJJMNNLJ%jKLLK%jjjkjllmoponj%KLMLJ
-177011C9%jj%JKJ%%%KLLJ%kj%KKKKJJJJ%jjjJMKJkkllllkk%JKLKJjjj%%%jlkk%%jllnmnm
-176944A7mkKMOOKjllkjJ%%%k%JLMJ%jkjkkjJKLMLKK%kmmnmnljKLLLKJ%%kkmlkjjj%KMMML
-176877B4LLJJ%JJK%kmnljJJKJKJJJ%JJJjj%%jjklkj%KJLLNLL%kllkjJLLK%j%JJJJKLLLJ%
-176810E5%JKKNPQPNKjmnoqpnlkjkkjjJJMMM%kmmll%JKLKJj%%%jkljJLMMLK%kkj%%JK%%%j
-176743E9jjjJJjklljJKKKjllllmlk%KNNNLKJjklklmkk%JLLLLLJJ%J%j%j%JMMLKLKJ%%jjj
-176676G1kj%JKLLJ%%KKKJknnomllkjkjlmmllkkjllmmllk%%KKMMMONMMMMNMLKKJ%kmljJKK
-176609F2JjmppoljJLMMNMNMKjmmmmkk%KKLJJJKKJ%klllmmmmlkjj%%JJjlllj%KKKKJJ%KLN
-176542C7NKJJKJ%kjlkkkk%j%%%%JKKKLMONL%klmk%JKJkmpqrrqpllk%LOJ0RQOMMNNMK%kk%
-176476E5MOOLjnqpomjJ%%jk%%KJ%jjkkjJK%mnoljKLNLKj%jKKKJ%jjj%JLKJKJJJK%jklmon
-176409C0nl%JMLK%jj%j%%J%JKLMMMLK%lmmkj%%jklkkjj%%JKKMMLLJjkmlk%LLMNKJjJKKkn
-176342E0oml%JLLMJjk%JNMK%llljJMOONKJjjjkklkjlnonmmll%JLJjklkjjjj%JKJJJj%JJ%
-176275B7%j%%J%JKKJ%J%KKLKjmml%KLKKK%jjkkk%KNOONMJ%kj%%klmmkj%JKKLKKKKKMNOOM
-176208H7LJKMNPOM%mooopqqpnnmlkkjkkk%%LMONLKJJjmnnmkj%%KKMMLLLLNPPMLJknprrom
-176141E1j%%jklmmjKLNL%kjj%JJKJ%%JKKLJjlkmmooonjKPJ0RPMJkllljJKMMNML%lmlk%%j
-176075E8llmjJ%jklj%KKMMMLK%%%%jjlkljklllkjjknonl%JJJKJ%J%KJLMNNKjmopmkJNOQP
-176008D7NJkllkjjjjjjJKMLjkmmkjJKLLJJKLLLKLLLKLKK%kllmlljJJjllk%JKLLK%jk%%KK
-175941F1JjmonnmkJNQPNKjnnmJLONMMLKJ%JMPRRJ3J6K1K3K6K8L2L2L1K9K4J6Mpj5k0k2k3
-175890C15k3k3k1j7j3j2j1j2j1j2j2j2j0qnllkmnnmjJMNMK%jjjjklmnpqqonkjj%%%jj%jJ
-175837D4KKLJ%jj%%j%jJKKJ%kmml%KNNNNLMMLMKJ%jjjlmllkk%JJJJKKMKJjklk%JJJJjkln
-175770F4llkkklj%KNPNL%klmlklklkkmml%JKKJLKLLNMMLJ%%%KLLLKklmlk%%%Jjjlmnnlk%
-175703D3LLNLLKJJJjjmnnmkJJLLLLKJKJJjllmmmj%KLNMMLJ%%kmnppmkJMLLK%jlnonmlj%J
-175636B1JKJjk%JKKJJJKMMNNMK%kmmnnk%KLKKJ%k%JKLLMLKjmopnljJJKK%%%%jjjj%KKKJ%
-175569D2jklk%JMMOOONLJknqrolkkljJMPRQNKklmljKJjkkllkkJLMJjllkjjJLPQRQMJjkkl
-175502G1llk%LNMLJJ%%klljjjJKKKJJKJ%%%K%jloqj0j0j0omljkjJLMONONNNKJjjk%%JKJ%
-175438F1jlkkjJJJJ%%kjkklljJJJJLLMLKKJjkljjjj%jjj%JJ%j%%jlmnnljjJ%J%jjjjj%%j
-175371B5j%JJJJJJJLLKK%KJJklkkjklkk%JMLLLMMKJj%%J%JKKLLLK%%%JLPQJ0QQQRJ0J0J1
-175308A60J1J2J5J6J9K3K6L2L4L3K6J7Mrj9k6l1l1k9k3k0j6j4j3j3j3j1pnnmjJLLMML%kn
-175267A49onmlmlkk%LPJ2J6K2K5K7K2J5Mpj4j8j9j6j4j4j2j1rqqqqoonnmlljJKKMMMJjln
-175216H3nmkj%KKJ%%j%%%JKLKKKJJjlllkjkllljj%KLNLJ%jjj%KMMLJknqqqrppmkJKKLLK%
-175149D1kkjJJK%%JLLLLLLKJ%%jjJJJjmnonmlkkkjJ%%JJLKJKLLL%lnopplj%KJKKMLNNOOL
-175082E5kmonljjkkkjkklllk%KKMLMKJj%%KKLLJ%jJLNMKJ%jkllj%JJLLJjkk%J%KLMMNNLK
-175015G7%%klmpqqqonlJMMMKJ%%jJKLLJJjj%%JKK%kmjJK%%%JJJjjkkllmkJKMLJ%j%jjj%%
-174948D0J%jlkJKLMKK%Jjj%JKLKLJJKJK%jllkjjjllmmlkJMONMK%%JJKKKJJ%jloqqonmmjJ
-174881B2MONMLLLK%%%JJ%JJKJjkjkjkkkjJKLLJJKKKLKKjjkJKJknnmk%JKJ%%jkkk%%%JJK%
-174814E2lmmmlk%%JKLMNLLJLMMJjllklmlkljjj%%%%jk%KMMLJkk%KKLJKJ%jkk%jlmmmk%JL
-174747C8KKKJKKLMNNLJjkkllmmmkjJJJJKLLKKKMLJJjklonk%LKKJJkmpqnkKMMMNOPQRPMjm
-174680H8nnoonljjklkljjJJKJJJ%kmnmk%JjmopomkjJLMMMKJ%JJMLLJjkjj%KLNNNMKJ%jjl
-174613E3lkjkllk%%jjlklkjj%KLLLMNOONML%%%JKLLLLJJ%jnqqpomnmk%KLKLLK%jjJ%klkk
-174546C9%JJKJjknnnm%LNONMKJ%%%j%%%%klmnmmlljKMMMKJJJJKKMOOLJjjllmkkkjJ%jkll
-174479C5k%LMOQPPM%klmmllk%j%%KKK%%jlljjJKMONL%kllllj%KK%jkjjJMLKJ%%%jklk%LL
-174412F1K%%klk%jjklmljLMNKjnpnl%KNOPOMKjkmmmkjjlmnmkjJJ%jlljJLONOLKjmnlJLNN
-174345D9KJjnookJLMLLKJjkmoopnkLNNMJ%JJKKKMLL%%kj%JK%knnoljLNOPNLJjk%KKLKKJk
-174278F7mnnnljKKLMONNMLJmooomlmlljJKLKJj%%JKKKKJLMM%lomjLNONMK%kml%KKjmppmk
-174211D9KLLJJjjkjKLL%j%jkkmmnonnk%JJjklk%%j%%%KMLJ%J%%jk%KLMLLKJJKKK%%J%jkl
-174144D6kjj%j%JJJK%Jjkmmkj%JJJJ%%%jjkjjJJJ%jJMPOMK%jjklljJJLJklnmkjJMOPOMKj
-174077F4mnmnml%KNMLKKJJKKLKJjlmolj%KKLMNNMJjjj%%%%%%jj%JJklonnopomj%JJ%%j%%
-174010C0KKLKLMLJJ%JKK%kmmmj%jjj%JKLJKJjmmlkjjlkkk%LNNLLLKJklkKMMLK%%jjjkmnl
-173943C9jLNPPOMKjjk%JKJjnpnnlnonlk%JKJLNONMJJ%JjknnnkjKKJjlnonm%LNOPNKkljkk
-173876C3kJLOONJkmnml%LMNMKJ%%klmnnnnpnk%KKMOQPLjkmj%LMKJjljj%%JJKJjkkjJ%%lm
-173809C2nonllj%%JLKJjkkk%KOOOMLJJ%j%JLML%kkkkllj%J%%%%KLMMMMLKLLLKJ%jjjj%KM
-173742G4MJjmlkKLML%klkkjjjj%KKKJ%llmmmlkj%KLLKJ%JJKJJ%%KLMNJknomkJKLL%klnnn
-173675E3mj%J%kmnoollkjJJKLOQPNL%kjj%%JJMMMK%llkj%JKJJ%j%%%JKJ%jjjjj%jjjjj%J
-173608E5%%jlllnmmkJKJ%llkkk%KLMMK%jllmonl%LLMKJ%JMNML%kmnmk%%JKLMLjmmmkj%JJ
-173541B4LKJKJjklnmnmjJMNNNMKjklmml%KMMMKJj%J%jjjjjJLMMLMKK%%j%JLNONL%lnnmnp
-173474D5qnkJLJJj%jjJKK%%%JKKKLJJJ%Jj%j%jJJLJJJJ%jlkkjjllmmnllj%%J%%jj%%JJKK
-173407B7%JJLLMMMMLJjmpomjJLLKjklk%%KJKJjjjKKK%jjlmnnk%JJJ%JLMNNLJKKLKjknl%K
-173340D6ML%kmnnjKMNMLKJ%%jmonlllmmk%LMLLJJJKJ%jk%%JjlljKNNNK%JJJ%JJJJKKKJjk
-173273F1jKJJkklmmlj%J%%jklll%JJ%JKMPQOMMMM%lorrpnkJLMKjmnomk%KNNMJklmlj%%%k
-173206B9mnmk%LNOPNLKLKKJ%jj%%JJklmmmlkj%%kkkkjjk%j%JJJ%jjKMNMMMMLJ%%JJjlkjj
-173139D3j%jJ%%%jj%JJ%%KNNNMKjlnmkk%JJJjkk%JJJkjjk%KNPONLJ%%klmmnmlj%%JJJjkk
-173072D4%jkj%JKJJ%%%JJJ%kmoonmlkjKLLKKJ%%%J%KKLLKJJKLKJJjj%jkklkKKKJ%JKLLKJ
-173005E9klnnmjKMNNNLLKJKKJJjkjJJK%%%jmnpqqrqnljKKMMMMMMLJ%JJLLKJ%jjklmnppnm
-172938B0jjjJKLMLKLLKKJJLLNNMJkmnnlllljj%%%JJJKJKJKJj%KKMLLKK%lkkkkj%JKKLLLJ
-172871F7%jlmlj%JJJJJj%JJLLKKJjknnokjKKJ%%JK%lmmkjJMONKjmnlkJLMNMLKJ%j%jkklm
-172804E7mnnnmkk%j%%%J%%llljKNOMKjmnmjJLLLJJ%KLMMKKKLLK%j%KLNMMLMMJjlnomkj%%
-172737G0jlnmmllljJKJJ%%%jjj%jjJJ%JKLNNK%JKMNL%mnnlllmnmljJKMMLMKJ%%J%JJJ%jk
-172670F0llllkj%%KKMK%jj%%%kmnnnljJJJKKNMMJJjj%%JLKK%jj%%KJJK%%klmmmkJKKJjlo
-172603C7oonnl%%%%jjjjkjjJKJ%JJKKLMML%jlkmmnonmk%LMLLKJ%%JNOQONMLJJjkjj%%jln
-172536C4omk%JLLNNMJkljkj%%MOPONJjlmnmmlj%%JJKKKKL%klllml%KLMKLJKJLJJklmkj%J
-172469D6KKLLKLJjmnonkj%j%KMMLJ%mmmkjj%jJKJjjjJLLMMKLJjlmnnnnll%JMMKKJ%JLLJ%
-172402D4j%K%%jj%klmlkjJKLLLJ%kj%JLLLMMLJJJjjklllmmomjKKLKKKJKLLK%llkk%klmoo
-172335B3omj%LMLLKMPRJ0QM%monnlllllkJKLLJjjk%%%%%%kkljKLONNL%klkkjjj%j%%LNNN
-172269E9KJ%jkkmkjJ%jmnomllj%JJJ%%JJLMMMKJ%%JKJjmmmjKLKjlljjkkk%JKMLJ%j%%%jj
-172202C7jjkjJMOOMKklmlkjKNPPPLKJKLKKklnmkj%JJLLLJ%kmmk%ML%koqqpnj%%KLK%klkj
-172135C5JKLMMJjlklll%KMNONMLKJjkjjjjkk%JJ%kmnml%JJjkkJKKJkjJKKJJ%%kkkllmlkj
-172068B5%KLMOQJ0QL%morqpmlmllmml%MORQOMJ%%%JKLKJkmmoonolJNJ0J0J0OL%klnmj%KJ
-172005E1%kkkmlllmmnnnmjjjj%%KJJJ%JLLLLKNPJ0J0QMJ%%JJKK%jkllmlmllkjjjkj%KLJJ
-171940D5JJJklmkJJ%jkj%j%KMNMMMKJJKLKJjlnnm%%%klj%KKJjjmlkjJJ%jlk%%%jJLMML%k
-171873D6nmkjjjkkljjJ%%j%J%j%%JJjjjj%KMMK%mnnm%KNOPNM%lmljJMLMLKKKJJ%jlmpppn
-171806B2l%LNOMLLNNONK%lmppqnl%KMNOMMKKJJJ%jmlljJjkllj%%Jj%j%j%J%J%%%jlllkkJ
-171739B7KMNMLL%JLMNNLLLLLJjkmoonk%K%%jj%jkmmnopol%KLMKK%JKJKJJLMNLLJ%JKMK%j
-171672F6kkkmonnj%J%kllllj%KLLMMMMJJ%jlmnkJLMLK%jJJLKJkmnoml%K%jkkjJ%JLNPPNK
-171605E9%llmlkj%JJ%klonnk%JKLLLLMMK%%%%kmkjJKJ%kklk%LOQQNMJJ%%klll%JJlnnmkj
-171538D0J%J%%KJKJKKKJ%%%JKJjjlmmjkkmmmlkJLMMLLMMMMKKLKLKKLJjlmmkkkmkkkllmkk
-171471C6j%JKKKJKMOONNKJkmnnoooljLNPOMJklmmjJJjmopnlJMMLKMOOMKjkj%%%jklmljJ%
-171404D3jlml%%KJJJKMNNNMMMMKjlnoponljkmmmjJKK%JKKKK%knml%KLLMMKLLLMNLLK%jkj
-171337F4JMONKjmnnlj%jkk%JMMKlnpoppok%%kljJLOOPOMLKK%jk%%%KKMKJ%jJJ%Jklmpqqp
-171270C1mk%JLMMLNNNNLLKjloonllkkmnomjK%jkKNPNJkj%JKJ%jjjjjkjj%KKJjlklllljjj
-171203A2JMQJ0J0PL%lnpommlkKMNNLJJJKK%jjj%LLJjlnnmlmmml%KLKKLMLLJJ%J%JLKLLKJ
-171138E5jj%JJ%jjkklnnppok%KLK%JKLK%jkjlklkll%JLJJJKLLNNLJ%J%J%KMMNNL%llnmlk
-171071D3jjJJKJJJ%kjJJLKK%%J%JKJJ%jjj%jklllmmml%LMNMK%loomk%JJJLMNML%jlmnk%K
-171004C6MLJ%j%%KKLJ%kj%J%JMMMJklkjJKJJjjjjkj%%lnpljKL%lnpppoml%KMPPOKJj%LMO
-170937C8NNOMK%mmoopqpm%KLLOOPNLLKKJ%loqqqqpnjMQJ0PNK%%KMOONKJllm%MPNLKJJJMN
-170871H8Ljmpomk%%jlmmmkk%KLLKjl%JLLKJ%jlmjJKLLK%jkJKJ%JKMNML%jjlmlmlmmljjkl
-170804D8llljJKMNML%klmmnmkJLLLNOMK%%kklmmppqnljJLMONMK%jjjJ%%KJJ%%%knopml%J
-170737A5LKJJjkkjJKJjj%LNMMLJJJLLLKJ%j%kjkk%%%J%jlkJLMMKjlnnl%%J%jkj%%%j%%LM
-170670C9MKJj%jjkkJLLJkmkj%JJJjkkkmnnnjLOQPNMLKMMNNLJjmmmlkjjjJJKLLMLKK%JLMN
-170603H7LK%kjlooqpqomjKLMK%jk%KJKJ%kmnl%LMNLLMMLKJj%%%%%JJJJjllklklkkjj%jJK
-170536E4MMLJ%jkmlj%MNNMJjj%JMLLJJJ%jlnppommllmlk%JLMOOLjmml%LLLK%jkkkkmmmk%
-170469C3%JKLLK%%jjJKLLLKJKJ%J%%%KKKJknopnm%KMOONMKJ%%J%jklllnnmkkklklk%LMON
-170402D6NLL%%j%%%%JKLLLjlomkkjkjkjj%KLJmoqpmjJLMMNLLKJJJ%%%KLMLKJ%%jjklnopm
-170335C2lkkklkjJJJ%KLMOONMLLJ%lloprrplKPQQOLJ%JMNNLJ%j%LMNMM%kmmmkjJ%J%jjll
-170268F0mkkkljJKMKKjkklkk%KJ%mnmk%%%jjkj%LOONLJJ%JKLKJKLNMLJJKMMMKJkkkjjkkj
-170201H5%J%knpom%JKJ%Jkklj%kllklmljJLKKJ%%%%KMMLKJKJ%jkjlkk%JJJ%JJJJjlkkjjj
-170134E1lkjkmoonk%LLKJ%j%JKLMLJJKJ%JKMOOLJ%klmonnljklnmk%MNPOMLLKJ%%%%J%%kk
-170067E6%KNMLJmorrplJLKKj%jkk%MOPONMMLJKJKKJj%klmnml%%JjnqrqnkLOPQOMMKKKLKJ
-170000G4kj%%%jJ%jllljlmnmk%KLLMMJkmmmjJKKJKKKJkmmlk%JJJ%j%%J%%lkjKMPONL%%%J
-169933F7%JKKJJ%%KJKJJJK%jkk%KJ%mppnkJMLJjllk%MNL%kjKMLLLK%j%%JJKJJ%%JLNMONN
-169866A17LKLLOOPRRROMLMNQQQPOMLJklmlkmprqqoonnnnnmnonlj%JJjjjkjklmkj%jlmnop
-169800H8pmk%j%J%%%%jjjJKLNMK%%JJjnnoljLMLLJJ%kjjJLLLJJJKLMLJknoooonnlk%KLK%
-169733F8lkljk%KLNMNKJjJJKJ%jjjj%%JJKKJ%%kklllmlkjjJLLKKJKKLLK%mprpm%LOM%kmn
-169666E7kk%J%jlmmkj%JLK%j%LMMMLLLLKJkmnmlkkmmonmlkkkjJLONNLJJkmnmlJLNPQONLJ
-169599F5klmkjjjmmomkJLMLKjkj%K%jmnmmj%%%%KOQPOLK%kmnonlk%J%J%%%JKNNNNLjmppo
-169532C3nkJKJ%%KMPPOMKjkljJMNMK%jkjkmmmkj%Jjjkkkklkkjj%JKKJ%jjJ%KJKJKLKjkml
-169465D0%KMMMKKJ%jjkkllmnqqqpnkkj%LKK%jk%KMNMLJJ%%KLLK%kj%KKJJKJ%jkJKKJ%jlk
-169398C4kkjkjjllj%LLL%%%KMMNNNLJKJKKJ%jkkk%JLOPPMJjkkkkmlmoonnmkJLNNMLK%kkk
-169331E5klmnomk%MPQQQQNMJ%klkj%KJ%mnnnmkkklmlkjj%JKJ%%j%%%JLMNL%jljKNMLJJJK
-169264F7KKKKKKJKK%lmljJJKJ%jlmlllonlJLNLK%lkkJKKJjjjkkmll%%%J%%jjjjjJKLLMLK
-169197E7KJj%JKMOONLJ%%JJKjkkJMMKjmmnnnmkj%%%J%j%%%%%KLLKjlj%JJ%jjjknnpomkkJ
-169130C8JLKJK%jlmll%LNPONMJkmljJKLLK%%jjklllk%KMMLJ%kj%%KKJJ%klnpnmkjlllkKN
-169063C4NNJkmnk%KLLMNMMJJKJjknooomjJLLLKLJ%kjJLMMMKjlnlk%%jjlnnm%KLJjkkjjj%
-168996B7%JLNNMJ%llllj%JJJKMNMLLK%kmkj%J%%JKJKJJ%jjkklmklj%JMMMJKJKLJjkkkkjj
-168929E2jj%%jkljKNNNKK%%jkmooml%LNOQPONLKkmoqonljKLNMKJ%jj%JKK%klopomjKLKLJ
-168862E0Jjmmnm%KNONLJJjllmkkkjj%JKJJ%%j%%j%JKLKJjj%%knqj0j1rlJNNMLJJKLLLKKK
-168797C6LJJ%%JKLMMK%%%jKLML%lnonmk%%JJJ%JJK%jllkJLNOONK%jllmmkk%KLLMLNNMK%j
-168730H0klnpoml%jjlmmjKKKKKMNNMKJKJKKJJ%%%JJ%JJLLKK%lmpopommmlkj%%jjkjJLJJj
-168663C9j%J%kkljjjjj%%%klmjJLMOONMKJjkmoopnlJMONMMMOOOM%lmmnmnmljJJKMNNMK%j
-168596E5%jjkklkmlj%KKJ%jkj%LMNNK%jkllmlmll%KLLLKJ%jlnnl%JLMMNNJknonllkkkjkj
-168529A6kk%JJJ%%JJJJKJ%j%J%%JLMMLJJJ%jlmmmkkjjj%KMMMOOMJlmlk%%jjk%JKMLJJ%%%
-168462D4J%KKKKLLKK%jkmnml%LMMMKKKJJjklkj%%%kklllmmonolkJKLMLJJjkljjJJJ%jj%j
-168395B2lmnmk%KMNNOONMLMK%JLMOMLLLLKJjjlllnmmll%KJJJJLMK%mqrplKNOPNMMLMKJJJ
-168328H2LLLLLLKKLNMLJJKKLLMLKKKJ%jkjJNJ0J1J2QNK%J%jklmnonnlkJKLJjmmmkj%kkk%
-168264A45Jjloonnl%K%kmlklml%JJJJJJ%klllj%%jmopplj%JK%%kkljKLMMMOMLJkk%%K%kl
-168198H2kkjjk%J%jlnnonmm%LMMJ%kj%J%jk%%%jlmnonmljLNMLJJJkkjKLLLJJ%jjjkjKOPN
-168131E7Ljkjj%j%J%%jjkkllmkjKMMMJknomkjjllllk%%KJjkmljKMNNNLJ%j%%%JJKKKKKKJ
-168064D7jkllkkkml%KLLMLKK%%mnonmkjjJLMLKJJ%jlklkj%KLMMMLK%%KNNMK%kllk%J%Jjl
-167997D7lmnmonnk%LMOMLLKJJJJMLLJjkkjjj%JJKJ%%J%jjjJJKJ%kklkk%%%jjkjjjJKJkln
-167930B9lJKKJ%JLLKjjkjj%J%JKLKJkmnomjJLKJj%JNPOKknonnljJKKKLLLJ%kkkjKKLLJjk
-167863D1kkjjJLMMNMLJ%kmmk%LK%jkmnpnlJLLJ%%JJJJjkj%JLLLJJJJ%J%KKK%jj%%lkk%LN
-167796E4NNNMJjkmlllmlllkkJLNNNMLLMLLKKKMMMLJjjjjklmlkllnmnnoponmmkjKNOMMLK%
-167729E0lnnl%MMLLKLK%%JKLLLJK%jkkkjJ%%jjkjk%%KKMNMJlnnlkkkj%JKJjllklkkj%%JJ
-167662D0JJ%kkjjj%JLNOPONOONL%jj%KMONLJ%kklllklmnnonmjJLKK%JjloomjJLNNLKJKMN
-167595G8LLLLNNL%lpqqrpml%JKJjmmkjkjjkj%%LMNMKJJkjJMMMKLKJjj%j%%%%j%jjlmmmml
-167528D9jk%%klnonmjKKMNOONNL%lkjJJ%mnoolkj%%jJKOOPOMLjkmnnm%LNOMJlnpqokJK%l
-167461B8m%MOPPMKkmnmj%%%JKKJ%%%JKKLJJklnnolkjjk%%KLNML%jjjlnomkJKMMMJ%kkkkj
-167394B5%j%%%JLLLKJLKJ%%JKKJj%kjkj%LLLMLKJ%%JKKJknnljJKJjlllkjj%%JJLMLKJKJJ
-167327F0jjllmmkllmlmkj%%JKKMMLLLKLKKKMLMMLK%JJKKJjkkj%JJ%jnoqomjJLJ%lkkk%%%
-167260D3%Jj%%JJJLLLJJjjj%JK%%jj%%j%lllk%%JKK%kkjJKLLKMNOOLKjkllljjJJjlmnljJ
-167193E2JKjjljjKMONK%j%j%%jklmnmlkJJKJJ%%JJKKJ%J%J%jlnllkj%%%%%%JLONMK%%kjk
-167126E4jjJ%%klkjJLNNNONMJkmmkJJ%%kkkllkj%KKLKJjllljkjjkkkljj%%%LLMKjkkkj%L
-167059D6LMKJjlmmmkj%K%%jKLLKjklklllmnnmkj%KJK%%%JK%jjjlj%LLLKJ%lnpqmjKLOONM
-166992B1LKMMNONONMKjlmnnk%KJJ%KLL%lnmkJKMLJjlnmk%%%Jj%klllll%JKJ%JKLLKK%kjJ
-166925C9LMLKJJjkklk%%%%%%%KLNNMLjmoonkJLLK%klmmnommllk%LMOPOMLKjjjkjjj%JJLL
-166858D5NMK%kllkjkjj%%JLMONMLKLNOPPQPNMJ%%JMOQNLJJjmnomljJ%JJKKJK%%kkkklmmn
-166791A13mmj%jlmnmlJJKJ%kkmnnnnnkj%%%j%JJKKJJJJj%%JLKJ%j%jknnm%LLK%jj%JKLJk
-166725F1lmmomkjJJKMMKKJJ%jJKKKLMNNMLLJkmoomkJjklnonjKMMLKJJ%jjjlmjJNPOM%%%%
-166658G2%kjj%JKKK%jmnoomkk%%JMMNMJjlkk%%JLMLK%kmmkj%KLLLNMLJjjJJLLJJKKKJKKK
-166591A01J%%LNPJ0J2J3J6J8K1K4K5K6K6K5K6K7K9K9L0K6K2J5Pjrj6k1k5k5k5k7k6k5k2k0
-166553C02j7j5j3j2j0rrrppqrj0rrrpnnmkkllllkkj%%jlllkjJKKJ%kklllnomk%LMML%kkl
-166493F8kkjkkjJLKkmmk%KJ%%j%jjjjk%Jjjk%KMMKJJK%%kkjJNNL%kmllkjkllnnnkKLNMKj
-166426D5jjJK%kjj%%%jJKOOOMKjklkkjjJ%JJJJL%jlk%JjlnmmlkJLMMMLMKKJJKKJKLKJJjk
-166359G7k%Jjjljkkllmnmll%KLNMLJ%jjk%JKLLMNMLJkmmljJjkkkj%jklmlk%jj%JJLK%JKN
-166292E8QOM%kmlmlkkjkmml%LMKKJJJjjj%KJ%kljJKKJLKLLNPOOKJjkklmnoppppnmljjjJ%
-166225B9KKMMMMMKjnml%LLLKLK%kkjJKKJ%kkklkllllkjKLMNOPRQPM%kmkkjjllnomjJLNMK
-166158F9%kjjj%%jllk%J%jmnonmmk%LNOMMMNOLJkkjj%jk%KMMMLJ%%%%%kkkkj%%%%jj%%J%
-166091F5JKK%jj%%jjklljLPQQOLKjkllllkmmnnmjj%kmmkk%JKMMMLLKLKKLMNOOPRJ0J0J1Q
-166027A48PKknqqqpmlj%jjkllj%KLKKj%%JLLLKKJJlmpponljKMNONMLJJjjlk%MONNLJJLLM
-165961A47LLLLMNNPPOMMKJkllkjjkkjJOPQQPPQQRQRRJ0J1J1J1J2J4J5J7J9J9K0K1K4K4K5
-165910E35K6K7K8K8L0L4L8M3M7N1N6O3P1Q3R6J11J28J47J68J90K11K35K62K90L21L53L88
-165883D060M27M69N10N50N87O15O37O57O75O88O98O95O77O31N56M51L23J76J5j48k98m15
-165861A3236m94n35n51n53n52n54n62n72n83n89n86n74n47n11m69m22l75l30k88k52k20j92
-165839B925j69j48j30j15j02r1q4p8p5p3p4p6p9q2q4q3q2q0p5p0o5o0n4m7m0l5l2k9k9k7
-165809F57k6k2j9j7j6j5j3j1j0qppprj1j0rrj0j1j3j1j0ppopqqrponommkj%JKJllkJLMJj
-165759B93mopqqqqqpommjJLMMLKjllj%KKJ%KLNMKjkj%JKLJjmomllmlkjmmnnnmljj%KLK%k
-165693A89j%KKJKKLLKJJJKK%%kkkkkjjj%jmoqrqomlklj%Jjkklmnomk%LMLKLKK%%jlljJjk
-165627A25nnmk%KKKJkmnmkjJJjjljj%J%KKKJJLLNLJJLLLJ%j%%LLJ%klmnnonmnoonjKKJ%%
-165561H2JKKLLMNMJjmlmlkJJKKJ%%j%%JKJKj%jJKJ%jknonljjjjlljJJK%%%jkjJMOOMJJ%j
-165494I3%jkkmnnnkJLNNLKLMK%lnmkjjjjjjjklk%JLMKKjj%KLMKjlnponmljJMMK%kj%JLKK
-165427F9KKLKLKJKKLKLKJJ%jj%jjkjjJLOONKkmnnlk%jjlmmnnonjLMK%%KOQRRNKjlk%JLLM
-165360A14LLMLLJ%lnnonnmlkmmnnmk%JLNPOLLKMMNMMLLJmpqpommjJJJ%j%%Jj%j%j%%jkjj
-165294H1llljkjjKMPPPMMLMLJjkllkj%jkjkjjKKMMPQRRROMK%mnpqppolkJKK%jnnm%KMKJj
-165227A08nnollmnnonmlk%JK%JKLNOONKjknmmlklkljjjJ%%j%JKLLNOPMKkkk%LLKkmnkJNO
-165161H7NLJjjlmmklljJKLMLJ%j%KKKJklmjKLMKJJ%jkmmnlj%KKKLMMKKklmmnmkjJ%JJJ%J
-165094G8%J%j%%KLK%J%%JJ%%kllk%%JjjjjJKNMMKJJJK%%jj%KMMLJjlmmlk%%%kkmnnmk%JJ
-165027G1KKL%kkjjJKNNNMMKJklmnmljKLNNMLKKKJkooonlllkjjlmlJNONJjmnk%KLMOQJ1RO
-164961A15L%klmmnmnlj%%J%KNNNMMLLLLMLMKLLMMNNLJ%JJLMLKKK%%kllllk%jj%%jlmppqp
-164895A29qqqoomljkj%%%j%JKLJ%jjj%jlnnnpomJOPQOJknonnlkjLMLK%j%jjjllk%LOQJ0R
-164830H5QNK%llnmnmmkkjJLMONM%lnoomljJMQQRPOMLKK%mponjKNQJ0RQQMJknommljjjlln
-164764A10mlkkkjkjj%%%j%KLMLNPPPNJ%klkjJJKKLKMNOPQPPQRRJ0J0QQPRJ0RQPNKjjlnoo
-164701B79opqqo%MONL%jj%JJ%jkjJKMLLLJ%jjjmnpnmk%%JJK%lpqroomoooonllj%%jJ%Jjk
-164635A68nooonml%LNOONJkmnooqj0j2j0pl%%KLMLKJj%%JLKLMNMMjmponl%JK%jkmmmljJK
-164572H7%jjKKKjlkj%%JKKKJjkkjJKLNONMMMK%j%%%kkk%LOPRQRQQRJ2J6K1K4K8L3L7M0M0
-164514D33L8L3K5J3%j3k3k8l2l3l2k7k2j7j6j8k0j9j6j3j0romlllnopopmllkjjkjjj%jjl
-164468A20jjjlmmmklkj%JLLNOMMKJJMOQJ0J0QONMLJKKJ%jKLONMMLMOQQPOOQJ1J4J4J5J3J1
-164409C51RRRJ1J3J6J7J6J7J9K3K5K8L1L3L6L8M1M2M2M1M3M6N1N5N9O1O3O6P0P8Q7J02J19
-164375A767J38J59J86K16K50K90L36L93M65N54O59P84R29J098J284J471J627J704J636J362
-164355A7308Q65K06m73j023j358j480j448j327j170j010q64p39o34n44m70m09l58l16k82
-164336D474k52k26k05j85j69j55j43j35j31j27j28j29j32j34j34j28j22j13j03r3q2p2o2
-164313A314n6n1m8m4m0l8l5l3l2l0k8k4k2j9j6j4j5j5j5j5j5j7j9j8j7j4j0qooomnmpj0j3
-164276E45j5j5j3j1j0rrqmmklmmnppqpqpppomj%Jjkkmlopj1j0romnmmkjkmmooooomnpppp
-164217B03ppomlj%j%JMNQRJ1J1J1J1RQMMMNPPQJ1J5K0K6L2L6M1M7N2N7O3O8P3P8Q0P9P3O4
-164172A216N0L4J5ok6m2n5o4o9p3p2o7o0n3m8m5m2m0l6l2k6k1j7j3j1j2j1j1j1j1j1j1j3
-164139C06j4j2j0rpmkJ%j%JK%jlmnoooonnorj1j3j2rlLNOMLKK%jjjkkjjkklnljJKJj%JKL
-164079A50LKLLKJ%jjlnpnl%LNQPQNMK%llmlllmopponljKJJklllkk%KLMKJklkj%%%%JKKML
-164013A28Jjlnonmkj%%j%%%kk%KKKJ%j%%%jknoml%JJKLNOQRRRRQQQPMjmpponnoqonlmllm
-163947A02mmk%MMKjnoqpnkJKLKMMLKKLMMNNNOOPQJ1J5J8K0J8J6J1Mkorj1j3j3j5j4j1rpp
-163894A40nl%KLL%klj%JjkmljJLLK%jkkllk%jjmnnljKK%kkllllkkJKLKKKKKjmnl%KJ%kkl
-163828H3lmnmk%JJ%%J%%J%JJJ%jkkk%K%lopnlkJLMLKKKLLLKKLMOOM%lmnmnkJMNMK%knmmk
-163761G0j%JJKLNONNKJ%knqpm%MNNMK%jlmnpppponl%KLLLKKKJjlomkKML%kkjKMML%j%%J%
-163694E8%%%JJJJJjjlklkkj%JJjj%%%KKMLKLL%knonommj%LLMMNNMMKKKLLK%j%%%%KKLKJ%
-163627H9%JLOORRJ0RPMK%jlmnoomlnonk%LKK%lk%KLKjklkkjjjklkkjKMNOMJJKLKJjnpqqp
-163561H6mk%%%J%JKMLJkkjkjj%JJJJ%KKMNMNLLKLKMNPPOMMOPPPNLJJLMOOONNMLJJJLMOPP
-163494B68PRJ3J4J6J7J5J4J2J2J0RPQRJ0J1J4J4J6J4J6J9K3K8L1L3L6L7M0M2M7N2N7O2O8
-163458A110P3Q0Q8R9J11J22J37J54J74J99K29K68L17L77M50N37O39P59Q98J053J216J376
-163436A0466J514J601J608J508J290R59N37O1m13q25j128j306j374j364j302j207j092r65
-163418H568q37p18o14n28m57l99l50l08k76k53k35k21k08j99j92j85j75j61j47j34j20j10
-163396A741r9r0q3p7p1o6o1n3m6m0l6l1k8k7k6k5k3k1j9j7j4j1qonnooqrj2j2j2j1rqqqq
-163357F36j0j0rponlllnnnnnnmmnoqrrj0qpppqpoqj0j3j5j5j5j3j1j0rrrj0rpomlmppqpl
-163303B33JKK%mnppomj%jJJLJj%%LMNPONLKjkmoonnnqrrrqolKNNNK%lnnlJKLK%kmlk%%%%
-163237A57%%%%%jkllkj%KKLLKJj%LNQJ0J2J2J3J1QMlqj1j3j2j3j3j3j2rqpmklk%LNNLK%j
-163183A27jj%KLKK%%jjjkkjjklmmmljJLMKLKLKL%klmlkkj%jmnnmk%JLNMKJ%%JKK%jkmmnl
-163117I1kj%%jjKMNOOOLLKJ%jkmnnnkkkjjKLLLKKJkmmljJJ%jlj%LLKKJJjjllllkj%KLLNN
-163050A06MLLMLJJ%%J%jjkk%jJJKJjklmkj%KNPQNLK%klk%KKJ%kmoopnkj%kljj%%JJLMKKJ
-162984A15JJjmoomjLNOPNLKJ%kmoppponkkjkjkj%j%JLMNOOPMKjkkjjJjkmk%MNOLJ%j%JKK
-162918A17%koqj0qm%LMMKJ%kkjkjj%%jkklk%JJjnnkKOOMKkmmkJKJJjjJJLJ%%%Jjlmmljj%
-162853F4jj%JMNONMLJjllllnmmkj%JKKKKJlmnljJKMMML%kkk%KJKMMMLKJ%JjllmkKLNLjln
-162786H3mmllkkj%JKNOOPPONNLL%knoonlljJJJkklj%%%JLLLJ%J%jkmnnolkjjkmnlk%JLMM
-162719F2MNONMKK%jj%JJ%jkkkkkjLNQPNKknpqrrpoljKNPNL%llkklkjj%JKLJJJ%LLMKK%%l
-162652G6nnlKMPQQPMLkmopponlkj%%KKLKJ%jj%KMMJ%kjj%JKJ%jlmmnljKKLKKKJjj%%JKKL
-162585H1LKJJ%jklkk%KMMLJKKLLJ%kmmmlk%KMLLJ%jkkk%JKK%J%JKKKJJKKJJj%%KJJjjkkJ
-162518A09LOOMLJjjlkkkl%KMMK%lnoponjJLMLLKJKMOOPMJkoqqppmm%KNPRRJ0RQNLJlopol
-162453A41jJKKKjklklmooolmmnlllkk%JKOON%npppoonl%%kmmmllkjJKMMMLKKJ%j%JKKKKK
-162387F9KKKLMMLK%jlmnomkjkjjlkljjJJLLJJj%jkkj%KKLMMMNNK%kklllmlkkj%%JKJ%%JJ
-162320F6J%JKMLJ%J%jmopoomj%Jjkj%jjJKOOONJkmljkmnkKNPNM%%%JjkoprpmjJKLLMOOON
-162253F6MML%lllj%JkmmjKMONNLJjllljj%%kljJKJkkjJLNMK%klmmk%JK%knnmkJMNNLKJJ%
-162186G1jjkk%JJ%jklmkjJLLLLJ%kkkkkklmmkk%%%jjjlkmlmkj%KLMLMMMMJjkk%KLKLKJ%j
-162119E5kj%j%%J%KLLMMNNLJkj%JKKKK%jlonlJNOONKKJJ%kmnmlkj%jjjjj%jkkj%LNOMMML
-162052I6LK%klllmljKNMMJjloopomjKKJjjjJJMNOOMK%jJKLMMMLKKJklnqj1j1rolJLNNLjm
-161987G4oolj%%JJJjjj%%jlljLMNNMLKKJ%%kllljJNONL%mnmljjjklkjJJKLLK%kkkJLKK%j
-161920G3j%%KLLK%jk%%JJ%jjklllnoomkJ%JJJK%Jjjkk%KJ%%JNNOMKJ%jjJJJjkmlkkkjJLM
-161853F5MLLKKKLMLKjmmnmkklmmmmllkkj%JLLK%jkmlk%LMOPNJknl%LOONJ%kllk%LMNML%l
-161786H1nmjKMNML%jkllkllljjjkmnnlj%KMOONLKKJJJjjlkk%KKJjkjjk%%%J%%%jklkkjlk
-161719E3kJJKjjkjJJLNPONMLJ%jJJKKJJjllmlkjkmnonnljJMNNPNMK%%%%%jkllljJJKKLLL
-161652H0jmoppmjJ%j%JKJkljjjj%LMNNMLJjlj%LMNL%kjj%%j%jj%JJJjlmnnkJKLMPQQNMLJ
-161585A02Jj%JKKJKKJjmnoomljKLLK%jk%KNPQQRRJ0J1J2J4J4J7K1K5L1L6M0M3M4L9L1K0R
-161535E55lj2j9k7l3l7m0l8l5l1k5k0j5j0njjlnponk%J%kllj%jnqpnljjj%j%J%JKJ%J%jl
-161482A36nqqj0qnlKLMLJ%jkjjKKKJ%kkjJKJK%klnmmkljkjkkllkjj%j%J%jjkjjJMMONMMM
-161417I0OPOLJllljjkllk%%jkmlmnnnnlkJLK%j%%Jjmnonllj%KMNLLJ%KLMKLKKJJJJ%jKMO
-161350H2NNMMK%lllmlnnnmmkj%KJ%kklkjJKJKKMORPM%mmljKMOOK%mpppppqpmkjLMMMJJKM
-161283F1ONNLKJjkmnll%JKJj%k%JKLKJLKJjllkkj%jkkkjkj%jjkljJLLK%kjjj%JLMNLJkkj
-161216F6%J%kklljJKJKKKKKLKjkmkkjjj%JKKKKKLLMNML%lnpnmjJKKKJLKK%%%J%JJKJ%jno
-161149G8pnmj%JK%%jjkkkj%LMNNNONONNNONLJjknnmkj%kmpqpkMPPPOOLjkjJLLLNPJ0J2J5
-161085A69J5J3J1QOM%mprrrj0j0rqpqqqnmjj%J%lmmlllkkkj%MNNJklml%%%jlmnnnnnml%J
-161024D7K%jlmjLPQPNKjklmoookjKMNOOMMKLLLKJ%mnqppmkJJJKLMNNMJkmlljj%Jjkmnljk
-160957D5kllk%%%%jJJ%%JLONMLLLJklllj%LKJ%%%JK%jlmmk%KJ%j%KLMNNNMJ%JKKKjloonl
-160890F2JKLMMLJkjkjjlkjJLLK%lloponkk%KLLKKLLMMLJ%kjJKL%jj%KKJkjkkmll%JJknoo
-160823D4nlj%JJ%%JJKLKLNONMKKJ%JJ%J%JK%%jjklkmlljLLLjmnonljKNMLJjmlj%K%kllmj
-160756C9JLNOPPOONLK%mnnljklljJ%jkkjJLL%jkjKLMMMLLKJJ%JKLMOPQONNOPQOL%j%%Jkn
-160689A58j0j4j2j0ooqqqmkJKJ%mnmlj%Jjjj%KMLKKKMLKKKKJjmnnmkj%jj%JKJKJLKjlnml
-160627E8%%%%j%JLLLOQQOKjmnonnllk%KMOMKKKKLKKLMMMKKJjjlmlmonnljjjlll%KMNLLJK
-160560H7J%J%jjmoomlJLLLJKJJKJJ%jlmk%KKJ%kk%KKjkmkJMNORJ0QOK%jj%JKLMMLMLNNMK
-160494A58jmj0j4j4j4j0roollkjj%%J%J%JJJJK%%%knpnjKLKJJJJKKLLML%%j%jjlkj%JJJj
-160433F9j%%j%KKjkmkJKLJjkjjjjKMMLJJLLK%kkkkkllkkj%JLLLJ%jjmmmlk%JKKLKMLLLJJ
-160366H1%%klkj%%jkmqqpmjJLKLNNPNNNLJjklmkkjj%J%%j%J%%%%J%knnononmljjJJJj%KM
-160299C4OPOMMKK%jJKLKJklmllkkkkj%%JLMLKkmkjKKJKJJKJJ%JKKJ%J%lnpom%LNOOMJklk
-160232F6%%%%JJJKJJLMNNK%%%%%%J%%k%LNPPNK%k%%KOJ1J6K0K5K7K9K5J7Qlj4j9k2k0j9j7
-160178A90j3rooqj0j2j2j0pomljLLLJjkkjjkjj%%jjjJKLLMJ%kmnnnnlmljjJ%%J%knpomk%
-160117C1KKKKKJJKLMLMNMNMKJJLNNMLL%jlmnopommkj%%jlmmkjk%%LNNMJ%jkmopnmk%KKLK
-160050D0%jlmk%JKKKKKJJLMOONLJllmk%KLKKJ%jkkkkjjjklml%LOQRPOK%%%jlmnomkj%jln
-159983E1nnnllk%%LLNMMKJ%J%jj%KLMLKKjkklkj%jJKMNMJ%%JJ%%jjjkj%jkjj%jjklnnnkJ
-159916C8MOMJjjjjKLOOMK%kklllmljKMOMJjkjJLMLKJKMMMJjjjjlmlJNNMKKLLJ%kkkll%KO
-159849A01NNLNOQRRROL%lnonmmmnpon%KLL%knpppoomk%%%%KLNLK%kjJKLKJjkkkkjJKJ%j%
-159783I1%J%lmmmkk%jjjkk%JJ%%jjJJJ%JJJjkkk%JKKjlmkJKLNONK%moom%MOPQPPPMJ%kln
-159716A05poonmk%%%%%kllJLLJjjjjJJLJJJJJJKLJjlnmkjklmkjJ%j%JKKJ%%kll%KMNNLJ%
-159650G8kj%JJjj%KK%klkkj%JJ%%JKKKKJK%J%JJLLK%llljKJ%jkmopqnljJMOQQPOMJjllml
-159583H1kkj%KKLMNNNK%klkj%Jklmlkkjjkk%%J%jmnomkJMNONMNNNOMMKKKKJJLLONMKkmnn
-159516A25nllkklnnmlljJ%klml%J%%kkklllllmlmlkj%JLMMNLJ%lk%LMNNMNNNOPPPPQRRRO
-159450A65OMMLLJ%kkJNQPOLJ%J%JJKLNMLJKJJ%jKNPQRRJ0J1J2J3J3J2J1RJ0J2J8K1K5K7K9
-159397E10L0L0L1L1L3L7M2M7N2N5N8N7N7N9O1O3O7P0P7Q4R2R8J05J11J23J38J59J82K06K32
-159367B997K60K93L32L76M24M74N23N64N96O15O16N99N62N10M43L67K82J93J05K2n4j21j81
-159344A0797k29k67k97l20l37l50l62l70l76l79l78l72l66l56l45l31l17l00k82k63k43k23
-159322C734k05j89j75j59j44j31j20j09j00r3q8q3p8p2o9o6o3n9n4n1m9m5m0l4k8k3k1k0
-159294A366j7j5j0mKPJ1J7K3K8L3L9M6N2O1O9P7Q5R3J04J15J28J43J59J76J95K22K54K93
-159265C752L37L89M47N12N84O62P41Q19Q89R43R67R51Q82P56N70L36P4j92m32o26p60q35
-159243A1766q56q37p92p32o65o00n40m83m32l87l47l12k82k57k33k13j94j79j65j53j45j36
-159221B826j28j19j11j03r5q9q5q1p5p1o6o2n6n3m8m6m4m4m6m6m8m6m6m4m1l7l6l7l8l8l6
-159190I11l4l2k9k6k3k0j7j7j5j4j4j2j2j1rj0j1j1j2j1j1rpooqj0j1j2j2j1j2j0j0j0po
-159153D13nmmmkKNNOMKjnoqqqpnkjjklopppnnnlkjjkklmmkjJ%%lmmmmmlkjkkkj%jlmnmjl
-159087B38mnmmlklklkjJLLJ%kjjjJKKLJKLOOMJlmppqnlj%KNONNLKK%Jjkmnl%JKLKjlmmkk
-159021B09lllllll%JKL%knqqomlkk%jklnmljKLKJjmmmk%KLLK%jkllmmkJLMMLLMMJjmmnml
-158955A25mmk%JJKNOQPPMK%klmlkjjjkkmnmkkjlkkjjj%j%%JJJKKLJJklkk%J%KJLMMLLMNN
-158889A46MKLLLLKJjklmonlkkjj%%%jkmnomkjJKKJKJKJjlmk%JklnonjJ%jmlkJLQQQMK%jl
-158823A14monkjKMMNNMJ%%%Jjknooomllll%KMMML%%jJKMLLKJjjjJLNMM%klkk%j%KLMLLLK
-158757A36Kjmpj0j1j1omjkmnnm%LPRJ0PMjlljjJ%%%jjkjllmlkJJKKKMMMKKKJJ%kkmlk%JK
-158695I3LOPPONK%jmnnpopmkJKKKJJklllj%KMMLLMMMMK%jkllllmllkjjkjj%%lml%LMKjjk
-158628H1%JJKJJj%JMNOONLJkmmnnnkjLNNNKjlmmmkk%j%jj%J%%%%%JJ%jj%%JKK%lmk%LMNM
-158561I9L%jj%%%lmoonjKML%lonlJKKJjklkk%%jjljJOQJ0PNLJ%%%jjkjj%JJ%JJKKKKJJ%%
-158495A06jjjjJLLLknokKMMKjklkkkmmmkkjkjJMNPQQOLjlmmnnnonmkJKLLK%%jjjlljJMMM
-158429H9KKKLMKklnljjJKMOL%kmmkjj%KLLLJJ%%KLMML%lmkJKLMNNMMLJjlmnpoomlklkkkj
-158362I2%LLMLjkmk%JJ%k%JLNLKJ%%%jkkJLMNNNNMJJj%%%%jjJJJJJ%JJ%lorj1j0omj%kln
-158297H4nlj%KKJKJ%jmljLPPNK%klljJJJKJK%%kkkkk%%JKJJ%JJLMMJjllj%JKLLKJ%kkmnm
-158230I3mmmlkjJKK%%j%JKMMJ%JJJJjjj%JKKKLKJKK%jkkmonmllkk%jkjjkkkkkkJMNNLJ%k
-158163G5jkjjJJJJLMLJ%kllljKNONKJJjllkJMNNMKklnmljJKKJjjlllmmlkJKKJJ%jk%JLML
-158096H6KKLPQRNJloppnlJKMMNMKjnoonlj%%%kmmnmonm%MPQPMLJjjlk%%%jklllmkjJKJJK
-158029F8KK%JKMNMLJknnmlkllmk%JLKJ%%KMLJ%k%KLLMLjnponmlk%LMNNOOLK%kkkllkJLNN
-157962I0LJJJ%J%kkmmmljKKKJjkkjJMNOONJJj%jjlkl%KMNLJKJJjnopnkjJKJj%%%llmllkJ
-157895G4LMNMK%j%%%%%JLKJ%kmmkKNOOL%j%LLMLjmrj0j0qnmmnnmj%LLNNNMLJ%jjjLMONOM
-157830A04MJkmnoonmk%JMMLjlmk%JLLMLMNNMMMKJ%jjjmnnmlj%jjlkjJjjlkj%LNQNKjkkjJ
-157764I8%%jkllkkj%JKJjnnl%JJjjkjkkjj%%%KKMMML%kllljj%JKKK%lnljKNMLKKLJklnml
-157697G1kjj%JJ%JJKJJ%%%klllk%JJLMOMJ%%%jklklkj%JJJKLLLJjjKMOOONKJkmnonnlkJL
-157630H5MMNMMKKJJjjmnommmlkkkkj%LMMNMNMLJJLJjkmlll%KJjknmljJKJKKLMMMJjkkjkj
-157563I5lkjJJKNNONMNLKJKLMNOPQPPNNMLJlmnnnlj%%kllmnoooml%KNNKjmppomkKLOMLJj
-157496A29llooonkJMMMLJjklkk%KKKJjkjkkmmlj%J%%k%%JK%jlmmllllmjJLLJklllk%JLLJ
-157430F8%jJJLKKLNOQPOMKJkkllnnqpponljjj%jk%JLLK%%%%JJMNNNMMMJ%j%JJJkmook%KL
-157363H6KLJJ%jkmmmmjjJJKKJ%j%%LMNLjlljKMMK%jmnnnmjJLMMOONMJklkjj%jjkjJMNNL%
-157296A10klnnonkJNPPNLJJK%jloopolkJLOQJ0ROK%jjklnpppolllopomjKMMMLJ%%JJJJ%j
-157231G4kkjk%%Jj%j%%KJKKLMNNOMKKJ%jmool%LKJjkklllj%KKJ%%J%%%JJLJ%knmljKKJJj
-157164G8JKKJJJ%%%%KLLMKJj%JKJJjllnoqpomj%%JKKMMMJ%kjk%JJJjjj%%KLLKKLJJ%%%jj
-157097H9j%jklmnonmk%%jj%JLONOMNONK%kjkkj%JJjkjj%%kkjJKLLJkkmmmnoom%JKMMMKkl
-157030F6nmnnnlJLNOPOLJklljKKLKJjlmljKMONNJjkjKKLJJlmol%J%%jllkJKMNLLKKKKKK%
-156963I4%kkkjkj%%jkkljjlllkKLLNNMNMLKJ%jkkkkj%jklmmlmmk%jjjkj%%KKKKKKKKJ%kl
-156896F9nonmllkJMNL%%%KKKJ%jkk%JJLKK%%%KJ%%%%JKLMNK%llk%LKK%%jj%JJ%klmmll%K
-156829F7MMMKj%JJ%kkkkjJJKKKJj%%jlll%KKKJjj%JKJJ%%KMNMKjkklllj%jjkkkkllnnmkJ
-156762E2JJJKKK%jmlk%LNNMK%%%%KKLMMLK%%JJJjklnnnomlJMNNKKKMMJjmnmk%%JjjkljjJ
-156695F6%jlnnlkj%KMOOONL%kj%jJJMLLL%klnmmmkjJ%%JMNQPNKJ%JKMNOOOMKKjloj0j0pm
-156630I5kkkmmlljjjjJ%jkjjKLMK%%jjjjj%klml%JKJ%%%KKMNNMKJ%jjkkjJMMKJ%%%%%kj%
-156563I2JK%lmmljjJJjkkj%LNNL%nonmklk%JLMLMML%kllmlmj%JJ%jj%JKKKK%kkkJMNLK%j
-156496H3kk%jklk%JJ%llk%JJJJ%%%%KLOOMKkmonljLLMLJjllk%J%J%%%jk%%KJ%mmjKLLMMM
-156429H9LJ%%jJKKjklk%%JLLMKJ%kklk%jjklmkjklmnnnnl%KLNLLKKMMMMLjllmmooqpok%J
-156362C8%%%%%KLKKJjj%KNQPOOOPNJklljkkmlkjJJJ%jKLML%jlljKKLLLLJkmomj%%jlmlkk
-156295F7%KNOQPNJkmkk%kkllj%JJ%%kjk%%%J%%%jllj%jjjjjjkklllk%LMNK%kjj%KLJJJjk
-156228F4lkkjlopnkKNQQRQQQPNLJknpqpnkjj%jkjJKK%JJJKJJ%%JLMMMKjkkjJ%JKLLKJKNQ
-156161A15J0J0RPMJ%JJLOPRQPPOOPQJ1J0QNJmprj2j3j2qmkkjmmppqrj0j2j2j0pmllkk%KM
-156106I5PQQOJkmomllkkkjklkllkkjJKJKJJjlmmkj%JJJJ%jj%j%jkj%JJK%%kjkKNPPM%kkj
-156039H7JJjjj%%J%jk%%%kjjjkk%JLNMLjkkkkllnoonk%J%%jJKMNNONLKJKLMLKK%jlmmkj%
-155972H7jkkJLNONMJjmnnonljKJKLKLLKJJ%lnoolk%j%%%jkjk%%JJJ%j%Jjnqqpoml%LMMNM
-155905D6MMKJjklmnnmj%KMOPOL%%JLMMLJ%jj%%JK%%jjKKMLKKLLJJ%kllljj%klkjJJJJJjk
-155838G9ljJKKKj%%%jklmlk%KMNNLK%kkkJJLMMKjkllkjkkjJLNLJlnnljKLKJ%jklkmmnljL
-155771F1NQRPNLLJKKKKJJK%jlmmkjjjkmmmmj%J%jkkkkk%%%lmmmlllmmnljLQRQOKJJJLMML
-155704H0jkk%JLLLKLJJ%jjkkmlj%J%J%JkjjJLLLLMKKJ%%%%JLJ%k%%KJjlnlkJLMLLKJjjlm
-155637I9mnprrrpmljjkkjkkmmkJLKLKMONNMMKJJJ%%j%K%jlmkjJJKLMMLLLLLK%jmopppolk
-155570D4%j%jj%JNNNMLLLK%%%%%JKKKJjkkj%%%%jjlmooonlKMOOONNMLJ%lllkJ%JKLMNLKJ
-155503I2%JJJKKK%jkkkklllkj%JK%jllkJKJjlmnm%KNOOMLLLMKJ%%JKLKLKK%jjklnpqqonl
-155436F6k%JJJj%k%j%kkkJKLMK%jlmlk%KL%kll%JLLLLK%jllkjKLLLK%%%J%jlnooonljJLN
-155369D5OOPQQPOMK%npqqmkj%%jjkjkklkkjjjlnoolKMNNMMNMNNONLJjj%KKKJjllkJJ%JJ%
-155302H0kkljjjjkllk%JKLLMKJjkkjjkmmlmmlmkkjJKNONNKJKKKJ%jjkjjknommkjKPJ2J3J1
-155237H4OJlononnomjKNNPOPNMJkkjKLMLKJjkllmlnmlj%%LLNMJjkj%J%jllllllljjKLLKk
-155170G0mlljjJLLLJknnlj%KKJJ%j%%JKLK%%%JKjll%KJ%k%JMLK%kjkklkjJJJ%j%jJJKKJK
-155103G0NONL%kkkjjJjjjjkjjkklnnmkjKMNOPONMLjlkkkllkjJKJJ%%%jkkk%JJKJ%j%jJMM
-155036H3MJ%kllk%KLNNMKK%%%jlkjKMNMNLLJ%JJJJKKLMMMLLLLMMMKMNQJ0J2J4J5J5J3J1Q
-154976B85ONLLLLMORRPMK%KMMLKJ%kmopnmlmnnnprj0j2j2j1j0j1j0j2j3j3j1pmkj%KMMKk
-154921A70pqqnkJLKKJ%klmkk%%%jjkkjJJK%%jkmoopnllklllj%KKJjkkjjjj%jkkj%KLLMMJ
-154855I1lmmk%kkkj%%JLOPPL%mnljKLKjlklkkjJLLLJJ%kkmkk%JKJJKMNNMLL%jjj%LMNMKk
-154788A22lnnnlk%jkkJLOOONMK%lnpponljjklllk%JKLJklnonmjKKJJ%JKKLKLLLKKKLLLLL
-154722A03KKJjjkKLMJlnnnmlljKMMMKKKJ%%llmmmk%JJ%%k%jkmnool%MNONMKKJJKKJ%%%jl
-154656I0lmmmlkjJJLMMLKjklllk%%jlkj%JLLKK%J%jjklljjj%JKLKJJ%JLMNONONLJknnnml
-154589I0llmll%JKK%%JJK%jjkjJKLLKJj%%jkk%JKJKKKKKj%jjkkkklnnljKMMMKJKLMKJkk%
-154522I5%%%jjjjmomk%%KLNNMKJ%kkkkj%kklmlml%KMLJkjKOQQOL%knonmk%%KLLKkkmnmlj
-154455G2%J%%jmml%jjkklj%JK%%j%%KMPPONLKJ%J%%%jlllkk%JLKJj%%%JJJjjkkjlkmkjJJ
-154388F9Jj%KKJKKJKKJ%jkklj%KJ%%knonl%LMMJ%jjj%JLMJJ%%%J%jj%jJ%jjjllnpom%KMO
-154321E6NNLjkj%KK%jjlkklkjjkklkjKMNNMK%lkkklkkjJ%KKMMMJ%k%%KKMLKKKKKJjkj%K%
-154254H4knomj%LKK%kmonmlk%JMMOOPOMLJjkklkkjJkloomlJNOPNJj%JJJ%jkkjJLMLK%J%J
-154187H9KKMOPOLjlnoppopooml%KLNNMMNNMLK%llkkj%%%%%JKK%kkkjj%JJKJJjlmlkJJLMK
-154120I0Jkmllj%JKJjkjjJKJJJJkjjJKJ%%kllk%KLJjlonnkJMQRRQNKJjlkkk%%jkmmlmmmk
-154053F7jj%J%jkkjjlmnljKMNNNL%klmkKLKJkljjJ%%kjjJJ%%jj%JLOPPM%knlkJMMNLJkll
-153986H0mmmljJLMMMLKMMNMK%mnmjJ%jkkj%%%J%KLMKJjlklkjjJJKJJ%j%JJJJJ%klnnmmmn
-153919F3mnmk%%KLNPOMK%kkkklllkJKNLLJjlnnnk%JLKJ%KLLMKLJJjjjkjjklljJKMMNMLKJ
-153852H8J%%%j%jklmlkKLLLKLJjmoponllkj%LMOOMJjkjJKJJ%%jkJKLJ%%%JKKLK%kllkj%%
-153785H0%%klnmj%KMNNMJJKKKLLLJJJknopomkkjkjjJK%kmll%JLLL%jjJJ%Jjklnl%LNNK%j
-153718F8%JK%%%kjlk%j%%knonk%KJJJ%kkJMOPPONKj%jJjjjkkkjj%LNOONK%lnommkkjJJJj
-153651G1lopnm%MPJ0J2J3J4J2RMJlmnmkkklllljjj%JJ%kkkjklmkj%%klnmk%K%j%KLMNNMK
-153589H8%J%J%%kllkjj%jj%%JJkmonnk%LLNMNNKjklkkkj%J%%%jjJKMLJjj%jklj%KKJjjkk
-153522F8k%%JKLMKklkkjjJKJjmponl%KKKJjjjJLOQQPOMKjnqqnjLOOMJjlnonm%LMLLKMNML
-153455I3Jj%j%jkjj%kjj%%%%jjklkk%JKJjjkkjkjj%KJ%j%KLLMLLLKJkmmmkkmmnlkkjJJJj
-153388E4%JLMOOOM%jkJLNNK%lnoomlj%KLMLJjklk%JKK%lmonl%%J%%JJ%%J%JJ%%KKJJKLLL
-153321H1LLLKKjjlkkkkj%JJJjlmmk%JLKLKJ%jj%KKLLLKJ%jkkmmmkjjJJJJ%%%jkkklll%%j
-153254F1kljj%KKLLMLMNMLK%%%%%jjjjJJ%jmnnonoml%JLMMLKKLKJjkkkjjjj%%%jkkkJJJk
-153187E6kl%KMLL%%%KLMNLJ%jjklllj%%kkkkjjJKNPNMLLLMJJJ%%klmmk%jkkl%JKKKK%%j%
-153120H2kllmlkKLLKJKKKLLMKjmnlkjkkkjJ%jkkj%%kklkjjJKKK%jj%%JKKK%kklkllkKLLK
-153053F0KJ%jlllkj%%jkmnk%MMLKJ%KLOOMKMNPNNLJ%kk%%K%%%kkjjjJ%%j%JKKKJ%%j%jJK
-152986A03LKjmnpppokJMNMLNOPMJklk%jklmmmk%KKK%lmnkJNPNJjkjj%J%JJJKKJ%lmmmk%%
-152920H0%jklll%KJJklljj%JKMNNNNM%lmnlmlk%J%mnnkJLNNLJkmnnnnmkjJKLLMLKjkkjJJ
-152853E3J%%JJKJ%j%KKLLLJjjj%%knpqpm%LOQPNKKJL%jkk%LNNNPQPPLJjkllnqj0j0oljKK
-152788G1KLLKLJjkkmmmmkJKLMMKJkmljkjj%LNNKj%JKKJ%JJKLLLKJ%kmljJJ%jllmmmmj%KL
-152721G4NNMLLLKjkmnlk%JKLKJ%kkklnnmlkjjlmmlk%KLMMKKJMNQPNL%knppnkJLLLJkllkj
-152654F7%jkllj%JJLLK%J%LMOLKj%%KJK%j%JKLKLLLKJKKLJjjjKMLKkoppljLNMLKjmoqool
-152587H2k%%JK%jkkj%JKKK%jmnonlkj%%%%j%kklk%KNMNMMKJklkk%LLLKKJ%lmmmkj%LLMJj
-152520G1jjJKLLLMMLJ%jjjjjlllkk%%%Jj%kllmkkkkkjJLLLLMLLLLKJ%%%%%KLLMK%kmnopn
-152453F9nmooolk%%J%JKMPPPLJjjjkmnk%JJjjkj%jjk%LMNLLJKKMNMLK%%jjjjlkllmlj%KL
-152386G0KLLJjkkjj%%%%KJ%jkklkl%LMOOOPNLJjj%jlmopomkkjmmnljJJ%%KNQQPJmookJKJ
-152319F7%%kkkkj%JKLLMNPPPNLLMONKjlljJKOPPONMLJjkljJJJloppnlj%%klllkklkklmnm
-152252H5nnonkJKLNNPOMKjjk%JKKLLJklnnlk%kmnomJMOLJjjjjj%JKKL%jkmk%KLJ%j%jjkl
-152185G1llj%LKKKKKJ%llnmlmll%KMNNLLJJJKKJ%jjJKLKKJ%jjJKKJkmnnkjKLMMLJjkj%%j
-152118H6jmllJLLJkmmkjJJjlmnk%KMNMLLKJ%%%j%jjj%%%JJKKK%jkmnnlkJJ%%JKKKLKLKJ%
-152051H3JJKJjkkjJKLKKjlmk%Jjklkklkjkjj%JKLKLK%klk%JJJ%knnnljKMOPONKJ%%jklmn
-151984F9lk%%%jjJJMMK%kk%JKKJJJKLKJJ%%jkmll%%%jklkjj%%KKLKklmlj%kjljkklkj%JK
-151917D6LLKJ%kjjJLNPPPNK%lmmlmlmlmljKMNMKLKLJjlmmjJJjklkjJ%Jjkklkkj%KMPOMKj
-151850G1j%KKJklonljJKLKKKMLJ%klll%KNOMKJJJJ%klllllkkk%%%JJKKJ%jkj%JKJJjJKMN
-151783H3MLKJJjjkjkkk%j%kjmnopoljJLKJ%j%%JKKMNOMJJ%%%kllmmmkJKLJJKMLK%kljJLL
-151716G7K%%JKLMLMJ%jlkl%%JJ%jkljjjjmlkkjJKORJ0RNLjklnmlljjj%%jjjJJJ%jllj%KK
-151650H5KKKKjkmnmnmmmjJLLK%jjjKLMMMMLKJklkj%JKKMNMLLLLJ%morrrpnlljJKJjll%KO
-151583F4OOMKK%JKLMMLJjjj%jkmmmk%LML%kklnnmmmooljKLK%%JKLMJknnmkJLMLK%j%KMNK
-151516G2%jklmmmnlmj%MOPONMLK%JLLLJlllkKMPPPMK%lmnnnmmnnmk%J%%%Jkkmkjjlllmlk
-151449C7%JLOPPPMKK%%%%J%JKJK%%jkkkjKLMLKJKKKJjkkjllnmjKKLLKKJjmooonljJKKJJJ
-151382F6jkkjjkll%LMNMK%lnqrqnj%%%jk%JKMNNML%%jk%%JKMOPNNKJJjjjjlllj%KJKLLKK
-151315H3KJK%JJ%jjJLLLMMMMNOPRQQQQRQNKlmllkj%%%jlmnonnnmmnmmlk%%jjjkklkjJLLL
-151248A18Jjjllnnnonml%LLMLLKK%%JJKMNMKJJ%%jklkklmmomkJKKLK%llmmlk%JJ%jjKLMM
-151182I0LLJ%koppnk%LMNML%lmnoonmk%KLMNLK%kjkjjlk%%JKKKJJLOQOMJjkkk%JLKJ%%kk
-151115I2llmljjKMNNJkoonlkj%%JKJ%%kkk%JJLMMLL%lnomkkkj%LLMMLLKJj%%koppolkllk
-151048D2jKLNOPPPNNNLJ%kkllj%%kjj%%k%KLMK%jj%%jkmkjJLLJjmmkJKKK%J%j%kjjj%JJL
-150981H3MLJJ%j%%%%JJLJJJ%JJLMKJJjklljKMK%lnpoolkklnmlj%%KLLJ%%JLMLK%kj%LOQP
-150914A03NMJJ%jknllj%%J%%klmnnmnml%LOOJkmoljJKLKKKKLKJjjJLMMMLJkmlkjLLJjnoq
-150848G8qrqpmllk%JJ%j%LMMKLLNPPNKkmlk%KKLJ%JJLKKJjklkllllk%jjjjkjjJLMOML%kl
-150781G3mlk%%KKLKJ%J%%jjjklk%KMMLKJKJJkmljLLLLKLLJJ%KNNNLJkmoooonnmmlmmmlj%
-150714E1j%j%JJ%jlljKLMK%JJKLLK%jklmmlkj%j%%Jjj%JJJJLMMK%j%LKJJJKJJJKMMJ%lmk
-150647G5jkkjjJKKLLKKJjlkj%JKKLMMLKJkklkj%JKJ%%KJJ%J%jllml%KJ%%J%J%%kkllkklk
-150580G0j%%J%%%%%%jj%%kjklkk%JLNOOMLKKK%jlnoomkJKLLMMJJ%KKJkllkjjlkkJLLLK%j
-150513G9llkkjj%JKLMKK%kmll%JKKKJ%jjjJKLKJjllk%%Jjjj%JKKJknooonlkjjj%%KKJj%%
-150446D4J%%kjjJ%KKKJ%jjkjjJJLKJKLLKKKLKKjkjj%j%%jmoqrokKLLKKKJ%JJKLKKjjjkk%
-150379D9%%jjj%LMLJKLKJ%JKKJ%kjk%%%J%%%kkk%JMMLMLMLKJ%klnmmlkj%%JJKMNNLLK%jk
-150312H9mlmllj%JKKJ%%klnppnjMNOMLMMLKJJKLKK%%%%jjkkjklnonjJKJ%kljjJ%jj%%%%%
-150245F0jklkj%KKKJKJJjkjJMONMLLJ%moomkJKLLJ%kljjJJJ%JJJJ%jj%%JKKJjllnnljJKJ
-150178F0jlonm%KNOONLLLJJ%%JJKKKLJKKLNMJkmnnomjJ%%jJJLLLJjjj%J%jllmonl%jkjJK
-150111F2LLMK%j%KKJjkjjj%%LLLL%jlmpqpnkJKMLK%JKMMNLKJjjlnonmmkkkkj%jjjjJKMLM
-150044E3KKJ%J%%%%J%%%JJJLMMJJJLJkkmlkjKJ%jjkkjKMML%%kmnonmj%JKKKJ%KMNMLKKKJ
-149977H2kloomjLLLJ%%KKLLJ%jmnmlk%jJ%KLLLLKK%lljKMNOLJklnnmmkj%JLK%jj%KLJKJK
-149910H3J%kkkj%%jj%JLMMK%jklmoool%MNNK%%KK%jkjkjkjJKKLKJJJK%%jjk%j%jllkjKJ%
-149843G1j%KKKLKJjjjkkmmnmmkk%JLNNNLKKJKKKKKJ%moooljKKLJ%jjlkkJJLNONNMMLLMK%
-149776A07looomkjjjjkj%%JLKJ%klnnlJMONLKjkljLOPQMK%jJJJ%jlkllkllmmmk%KJ%%JLL
-149710H4Jklmkjjkjj%%klmlk%%jjkkjjJKJKKMLKJJJKKLJ%llljj%KNNONMLK%J%lmnmkj%J%
-149643G8%JJKKJknpol%MLLJjlmljKKLLJJJ%%KKKLLMK%%jllll%JLMLjlnmk%LLJjkkjJ%lmn
-149576F5nnmk%Jjkl%LLLJjjkJ%%lllkJMMONNLKjmllk%KJJjj%JLNPNKjllkkk%LNQPNLLLK%
-149509A08jlnmoopolkjkk%KMNOMJjk%LNNMK%mmnkj%jlllkk%JKMMMJjlnponkJLMNLLLMNOP
-149443I9PNLjmopppponkJKKLKMLJ%jjjklnnnnmjLOPQOLjnpqolj%JJJ%%jkjj%KMPOONMNNM
-149376I5LJjjkklkkj%J%%kkmmmkj%%JJLKJ%klmkJLMLJj%%KLJ%%jKKJjjj%LNOOPONLJ%%JL
-149309A28NOOMMMLLKMNOOK%mnqqj0j1j1j0qommllllmmlkJKLMLJ%klnmljJKLNMMJKKLMKjl
-149247I9mopomJMPPRJ0ROKknppoomlkkjJKJjlmmljKMMLLLKJ%kkmnnnppqpmj%JKKKLMMJkm
-149181D8ml%MOPOKjkkkk%jjjj%jjlm%MONM%jmnonmjJKLJJjjKKMNMNMKjkk%JJJ%Jjkllkjk
-149114E6jjKKKJlmnlkj%j%JJKKJ%j%%LNOOPOPOMLjlnmmkkklmoomlkkkkj%J%%KMNPNLKjjk
-149047F8%%J%%%%%JKLKK%lmmkjJJ%j%%%%jjjj%JKLLKJjkkkkjjJKLKJJKLMMNMMONLJjknpq
-148980I1ppnmkkjkjKLJknnnljJMPQPNLKJKJKJJJJ%%klmnopool%LNMMLKJ%KLLJkmlljJMNM
-148913H2Jjmlmkj%jj%JKKLKKJ%jjjj%jjKMNONNLKjjllmmkKKK%klkjj%JKKK%jkkjJLNNL%k
-148846A00k%j%KLLKjklkk%LMMJJ%%jklkklllk%KLL%jj%%J%kmonmk%JJ%jkmnnomlkKKMMNM
-148780F4K%%%LLMMLJ%lllJKLKJjj%%J%klllllkkjjjkkll%JMMLMJ%kjJJLKJjmnnmkj%KKJK
-148713E6LNPOOMKKJ%lorqon%LOPONMLKK%jkkjlllj%%knqokJLLKJjllnmmk%KK%JKMOQPOOM
-148646I0MJ%lnooljJJ%kmmnk%JKLJ%%j%jjjkkj%%j%LMNOMK%kmmlkJLMONMMLMKJJJ%klklm
-148579H7mnnnnkJLORQNK%kkkjkjljj%%jjk%%KLMLJ%jj%%%jklnmmllk%%kklkKPRJ2J1RQNL
-148514A17K%%jjklmnoppnm%JJ%jkllj%JKLLLMNMNLJjnonk%K%JKLLJjlmnm%KNL%knnopomj
-148448E0MNPPOMMKJ%kmnnmjKKNNONLMMMMLJjlmnooook%JjkjkJLMMKJj%%%kmnopnmjJKJ%k
-148381E5j%MOPOMLKjllkk%jkj%%J%KLMMJmopnl%JMNMKJkkjjjkj%KJKLNLJkmmnmljKLMLLM
-148314H1KjmmljJKMLKLLNMLJ%k%KLLK%klnnmkjkjlmopnnmmnnmljJLMONNNLJjkkjjJKMMML
-148247G2K%JLLMLLKJklmmmnppom%KMNPONLJJKJJjjjjJJJJjJJJ%jklkJKK%kkljjklmmll%K
-148180E9LK%knlkJK%%%JJKKLMMLJKjkmnk%KJJjjklmmllkkkjklmkJNOOMJ%lllkjjKMOONML
-148113F9MMMKJjJ%J%jjkkj%%kklj%JKMLLJJj%%%J%JJ%jknnonnnnl%LNMLJjjj%KJ%jjj%JK
-148046F1K%kkllll%KLKJJJJKKKKLKKJJJJ%lkkjkkl%JKJ%J%JK%%j%JKLLK%kjjk%JMNOMJjk
-147979I2lllkjjjklmmk%KKJ%jlnnmkJKKKLLNMMMK%jk%JJJjjlllljkklkkjJKMMLJjjj%jkj
-147912F1JLKKKJLMMNMLJjlmmkj%%lmmjJMLJlopmk%JKKJKJJJKLNOMKJjjJJ%klllkkkkj%%%
-147845G0%%%j%%JJ%J%JKKLKJJKKKknqrrpm%MNNMMJjkkjJLLLLKKJJKJj%%%%KLNMK%kkjklm
-147778H6nnoponjLONL%%jj%JJJJJKKLKK%knnmkJJ%lkj%%j%kkllk%KLNMNLJjkkj%kkmmmmk
-147711D2JNPONMMMLJknnnmk%%KLMLjlkjjjj%KLNOQQOMK%j%jkkmoqponl%JLJJJKLMMKJ%%K
-147644H5LLK%lmmlj%kmljLMMJjknnnnmkkjJJJKKKKMNKJ%JLKJjjJMMNNKJJ%kkj%JLKJ%knm
-147577I0nkjjjjjKMNPNMJjkllllllklkjJJKKKKLKKK%%%%knqj0rpkMPQNKJJ%j%%MNNLJjln
-147511H9mllkllnmllkjjJMNNNKJ%J%jjkmnnlllk%JLLLLLLNOOPMK%%jjj%jj%J%kmmml%%KM
-147444H1NMKjkjKLLJjkllkj%Jjkk%JLJkkmml%JJKJK%jkj%%%JKMKK%%jjlkkkjj%J%Jjklnn
-147377E8kKMNMKK%J%klkjj%%KKJklmnlkJJjkjJJ%%JKLLMKJ%%%JLMMNMJknomll%JJKJ%%%K
-147310G5KKJkj%KMOONK%kloopokKNOMJkmml%JMOOOMKKLKJjlkllmnmlljjj%%JJjkmnom%MO
-147243F8NLJ%%kmnnmkJKMK%moonjJLNNMLKJKLKJkmooonl%LPQQPMKMNOLJlmmmk%JKKJ%jlm
-147176H1mjJLMMLKJKJ%%J%%jkkkljkjkkJKLLJlnoonol%NPONJklmk%KKKjkmll%%J%j%kllk
-147109E2kjkj%%%%KMLL%j%KLMNMMK%jmnmlkjkkkkkjj%JJkllk%KLMMLJJKNNNJ%j%%kkk%KM
-147042G6NK%knnnmmmml%JJLMMNMMNMMJ%jjjj%kklkj%%Jjkmmnmnlj%KKLLLLK%kmmkjjkmll
-146975C7jKKMMNMLLMMMLLKK%klnolkKMNOONMNNNK%lnppoolkJMORPNLLLMMLJlnpmljlnqqo
-146908G4mljJLLLMMMLLJjkklkkjJJ%jjkkj%JK%jlmmlj%JJKJLMLKKKJ%kmljKMMMMMKKJ%%%
-146841A03jjlmllmlkKLKJJ%Jjjkklkkkj%j%jkmnl%%KKKKKMMNLKJ%j%JK%klllkjJKLJjjkj
-146775G6jllk%KMONPOOJlnmkjjklnnpnlKNOKkmommkjjllj%MNNMKjlmljJMNNL%kj%KLMMJ%
-146708G9klkllkk%KJJjlnnmkjJLNMK%%KLLKJ%J%%JKJLLK%jkjkj%jjlmmlkk%JKKLKJjjklm
-146641E7mjJKNNNLK%jkkjjkmqqpm%JLMMONNPPQOL%klkJLMNLKjlnpqqqom%LNMMKJ%JKKJJj
-146574H0jklkkjklk%j%%J%jkkjJLLJjnnk%KKK%jkkj%KMNNLK%jjkjjjkjkjlkj%%JKLNONLK
-146507H0kkmkj%LMOMK%%J%%jkkk%LOPOM%kmkj%jmnnl%JJJJjjjkknnnkkjlkJMRJ2J1OJlno
-146442H3nl%KNOPQOL%jk%kmoonlKNPONJ%%jjlmnllkjkkkkklllkj%%JJJ%J%jkkj%JKJJ%JJ
-146375F9LNMJjmnnlkkj%LNNOONJjlkjjj%JKLKj%%JKJ%klnmmlkjJKKJjJLOLJkl%KMONL%jj
-146308A00kjj%%%%klmljkjkk%KNOOML%kkkmnnkJKKjmmmkjjmmmjjjkkjJKJjj%KNOOMLKJKK
-146242H3%jjJ%kkjJKJ%J%J%j%KLKJjjkjj%klmnmkJMNPNLJjk%%K%%kkmljJKLMLKJklkj%KK
-146175H9KLJ%jlkjJLL%klkKLLJ%jKKLJJjjjj%%jkkkjj%jlkjJKLKKJJkkmlljjKLKjnmkKLN
-146108H6OONK%%%jjJKJlopplJLL%knooolJMNMNMLKJjlmnljJKMMLLLJJ%kkkjJJK%kkllllj
-146041G4%KKKKKJJ%%jjjjjkjj%k%jKJKJ%%%JjmppolJJKKKLLKLLLKK%jlmllmmlkJMONKkmo
-145974F1onmllmmmmk%KJLNOOMK%%JJLLLLMMLK%j%%LJJkkk%Jjmml%%%kljKLNKjkkkjjjj%J
-145907F1NPQOL%jk%jkllllkjllljJJlnqpml%jjj%LNONLKJJJLLKJJj%J%J%%jjj%jjk%KMLK
-145840G0jkklkkj%KKLLLMMKK%JJJKLKJjkkjJLNPPMJlmmnnnommmlkk%KMMMKKJJ%kklkkKLN
-145773H3MKjmnoljJKKKKLMMLKJkkkj%j%j%%j%jjkkklkkj%JKLMLKJ%%%%jkkkk%JLLKLKJjl
-145706H7lllkj%KLNLLMMKJ%JKJJjlml%JJklonm%JJJ%JKKJJJ%%jkjKMMLKJ%jloomjkjlkkl
-145639F7mmmmkjJKLLLLMMKjnnmk%KKNNOML%kloqpnlJKLKKJjklkk%%KJKJJKKJJjkkl%JKLM
-145572F5KJ%jJJjklk%%%%KLMNONLJ%jkj%JjlqrrokJMMJ%jjjkklk%KLLJJjjj%jlljKPRRPO
-145505H6MMLLKKJ%%JJJjlnomnmnml%KLJkmljKKKJ%JKLKJJJ%J%jjllnnmk%%KJjjj%JJKLLK
-145438G1JJKMLJjkkj%LMONMLKJLLKLKKKJK%JJMNOQRRJ0J0J1J3J4J7J8K1K2K6K7K9K9K8K2
-145386D65J5Loj6k0k3k3k3k3k3k4k4k1j9j6j4j2rpljkmoprpnlmmnlj%jkj%%jmllkklkkjk
-145335H7jj%%JKKKJJJ%klmkjjkmljJLLMLMKJjjllllk%JMOPNM%jkllkjj%%%JJJKLMNNNMJj
-145268A22klopmkj%JJK%jjjjllk%KMLLJKLKJ%JLMMNMNL%kkk%%%jkmnnmkkj%JKJ%%jjJJLK
-145202A16JjkmmmkkjJ%JKLK%jkjJKLKJjkkjjjk%KLLK%%jklkllklmnnllkkk%JKKKjjllkkj
-145136F0JLNOMKJKKLNML%kllj%%jJJLK%j%kllmljjJJ%klkJKLLK%JJKLLLKJJjkllj%jmomj
-145069G7KMNMKjll%KLLJ%JKJjklllmnlllkjjJjlmjKNOMKJJKKLLJloj0rrolJNQQN%mnllk%
-145003E4JLLjmmlJLMLMLLLL%JJLLJjlnoqoljKKKMMNNLL%jlnommkjJ%KKLKLKJJ%JJJJ%kml
-144936F8ljJLMNNLK%jlmooonmmk%KJJ%kknmkJNOPNMMLNMLLJJjlmk%JLLLKKJJJJ%kmlml%K
-144869H1LMLJkmmlk%JJKLLK%kllkj%JLKKKJ%j%J%jj%%%J%jjjjJJJ%jllmkkj%JKKKKJJJ%j
-144802H2JLLJkkk%JLLKJJJ%j%%%%J%jkkkjjklkkjJK%jj%j%jlkKNQPNL%lnopoonkJKMLKLK
-144735G8JKK%kmnlkkmnoomjLNOPOOMKKJJJJKKKLJJjj%%%%lnoml%KMMNONMK%jJMMJlppnlk
-144668H6mopm%KLLK%jkkl%LOOPNMKkoqqpmj%Jj%JKMMLMK%kj%KKjmonkJKLKKKKLNNNM%lkl
-144601I5kjlmmmk%%JJJJJ%%%J%%jkmlkJJKLKJ%kmmkj%jjJKORRO%lllmmlllmmmnl%JKLMNN
-144534G1MML%llmmmmljjJ%J%jkkjjj%JKKLJjlllkJJJKLNNONNNOMLJ%jkll%LMK%kmnnmk%J
-144467G8JKJlmmjLMLMK%kllj%j%%LNNKkpqplJOPOM%jj%JJjkmnllj%LMLLKJJjlnmnml%jjj
-144400E8kjKNMJkmmljKNONNLJ%%%%%KMKJkklllj%KJJjjkkkj%j%JKNPQPNLK%%jkkj%jjklk
-144333I4j%JKJJkkllljj%JJjmpqnlk%J%JJJj%kjkmmk%KNNPOPQRROM%lmnonj%%kllkk%%JK
-144266G8LNMKjlmmkkjJJjkmml%%j%jkkj%LJ%j%KNPQOMK%jmorolKMNKJLKJlopomk%%KJK%j
-144199F0j%KMMMLMJkpj0j0pkKNMK%llllkjJLOQRPMJ%%KKKK%%jklkjJJJ%kjkmmomk%KLNON
-144134G8LK%%j%%%jmnpoolkJKNNMK%j%JJLKLLOOPQPPPNMKJ%moonnnmk%jlmnook%MMMK%jk
-144067H6mnnnlj%j%jKMOOONNOL%jlkkkjj%kklljJKLLK%JJK%%%%%jlnnok%LMKKJJJJJJJKL
-144000I7LKj%%KKJ%klllmkkj%KLLjllJLPPOL%jjlnnomnmmlJLMLK%kkkjkjkklmnonmjJMNN
-143933E9MLMPPPPMLK%klmmj%KMLKJ%JJKKJJ%LLONMK%jJLNPPRQRJ1J2J6K2K9L4L6L4K9K3J4
-143876D44Jj0k0k6k9k9k7k5k3j9j6j1qonpqrrqqqpoljjjjkj%%J%%%JJjkmommlnlkJMNPOM
-143821A07Jkk%KJknonm%JLKKJJJJJ%jjjJKMLK%lopomkkkk%JKJ%%jjKMNOMKJj%jjkj%JJJJ
-143755I7JK%jjkjjjjklk%J%jkkkj%JLLKLMMNMMLLLJ%lnoppnljJKJjjJKK%%llml%%JjjJLN
-143688H6MJklnml%MMNKKJJjkloppomk%KL%knnl%LJ%jj%j%%KJK%JJJJ%jkkkJLNPOOK%lmml
-143621F4kj%%%KNMMLLKKJjkklmmk%LLMK%jklllkkjj%KLKJ%jjj%%%jk%%K%jk%j%jkkkkllj
-143554D7%KLLMNLL%jmlljjjk%%KJJ%jmmlk%JJJJMOPPOK%kk%KLNONMLLKJKJ%kooomljlllm
-143487G2lk%JJ%kklmmnmnk%LLNPQPNLKKKJJjkkjkj%%%KLNMKJjjlmmkJKJ%j%J%Jjjmmmljk
-143420F5jkj%KMMKjlljKNOOOOONLJ%%JJKJKLMML%lnnmjjjjllnmlk%%%%JLMLJkkl%KKJjlj
-143353I6%LNMK%klkkjJKK%jmnnmlmk%JKKMNNOLJ%jklnoqpomlkk%JLLMLJJ%J%%KJKkmpokJ
-143286E9LK%JJ%jjjjj%KJJJKLKJj%JLNNLK%%kmml%JKJJ%%jkllljj%j%jj%KMNNMMLK%kmmk
-143219H4kkkllk%KKKJ%J%JJ%%jjjKLLLLLJJjkmnmlkJJK%J%JjjkjKNPQROLKJ%kknnnl%JKL
-143152A03%kmmnllj%JJ%jJLOOMJ%jkj%JKKKLJJkkmljKLL%lopmlknnnkjKMOMLLJJjlk%JKJ
-143086H6%JJKKJjj%KKLKLJjnonljJJKKKJ%kkklmmlkj%%KJJjkjKKLKJlnppmkJNOPNKJJJKK
-143019H4JKKjlopnkJKLJ%lkjKLMKJ%kjkkk%LKJlnnlljJJLMNOOLJ%kkllmlk%KLMMMLJjloo
-142952G1nmkJKK%J%J%%jj%JJKKLKKLMLLJJKKJ%jJ%lmpoomlk%KLNLJ%%JLMLL%jkloomj%KJ
-142885G1JJJ%JJ%klll%J%lmmlj%KLMMKJ%JJMMLLJjkll%JJ%j%%%J%%%klljKMONLLJknnlJK
-142818H0K%jmoonl%KLKK%jj%KLOMMKKJjkllkj%JKMOONKKLOPPPNLKjknoomk%jjj%%KKJ%jj
-142751A18kjjJJJ%jkkkjJKLK%jlkkjkmpppomlkjjjklkk%LMMNMLJKKLLK%kk%LMMK%JjlljK
-142685I4LLMOPOMJmmmjkmnlj%%knopomJMOPNLJkmnl%J%mqj0pmJMMLKKJJKJ%jkkkkjKKNNO
-142619H2OONOPOMJlpqol%jkllkJJJK%%j%%JKLKLMLLKJjlj%KjknnmnmonmljJKLNNNMLKJjk
-142552I3ljj%JJJjkkkJLMMKJk%%%%kk%KMLKkmopmjKNNNLLJJ%JJJKjlnom%MQQPMJjklllml
-142485A04nnonmlmllk%%JKJJJ%JLPQJ0QNLjllkj%%JJjkkklnppnl%NOPNL%%JLNOMKjmoonn
-142420I0mnppppnl%LONNNMNL%lnnl%JJJJJKLLMLKJjklll%j%jjklkkjlj%LNNMKJJKJ%%%kk
-142353G9lllmnmkk%%JJKKLKLJJKLLLLLKJkmlkKNNNKKKKJj%J%jmnmk%JjllljKNMK%j%klmk
-142286G9jJKJJ%jj%JKKKLJ%jjkk%LKJjlkljjj%JJKJJjjk%KMLLJjklmlnnmkKNPPPPOLjopp
-142219H9onmkjj%jJKJkmpomjMPPOLJ%%%JKLLMLLLKJjklkj%J%%JJ%JKKJ%jkjjklmonkJLKL
-142152H4KKLNNNONNJlopomlkjllllkJKMNONNOOM%lmoomjKLKJklkljjjjk%JLJJ%jllmlkkj
-142085G6%JLMK%%j%jjjjjJLMMKLMNNMK%kooomj%jmonnmmmmmk%KNPPONKjlnnmmlkkkj%JLM
-142018E9NMLJjlkk%%Jjklkjj%JLKK%KMQJ0RPKkmonlkKMOPOLLLK%lllljjj%JKMNOONK%klk
-141952A28lklmooomlkmnonmjKLL%kj%%%%LMMLKJJJJjklml%KLLLMKJJJKKK%jlmmllkjkkk%
-141886G5JKJKLK%%KLMMLLK%kmnnm%JKJjkj%%KNPONKjjkj%%JLNMKjkjkmnookLOMLKK%J%KL
-141819A21KJknqj0rokJMNLLJj%jjlmlk%KMNMK%jkkkkkjjkklkkj%JKLMKJjkj%%Jkkkjj%j%
-141754G7%%JJKJ%jkkjjKLLL%kjj%%kjjJ%%%LLMKjlmlmlkkkJJK%jjlkkj%%JKLLLMKJ%%%jk
-141687G7kmmmnljKNNMLJJJ%JJ%JJJ%kjklmlj%JJjllmkjKKMNNMKjjjj%%KKK%jlklkkkklkk
-141620E5lkjLNPOLKLMMLK%%%KLKK%kmpqpolJMLLLLK%%JMMLJ%JJKJJKJjkmllnnnk%JJJ%jk
-141553G4klmllJKLJjkjJ%KJLKK%%%%%KKLKLJJ%j%jlopokJKKLLMKJLMLK%jkjjKJJjlkkkmm
-141486G2mkj%JNQRRQOLJknqj0pnljJKKLKKMMMNNNMLKJlnnljJJ%%%JKMNML%lopronk%JKKL
-141420I7NMK%kkjJKNNLLK%lmmlkjjjlmnmkkjj%%%J%jkj%%%KJ%llnljKMOONMLJJjjJLK%jk
-141353A01j%jknppolkjjJJJJ%KJKJJKLMMLNLLJ%%JKKKKLLMJ%jkjkjjjjj%%%kkkJKKK%jlk
-141287A08kkkllkkjkkjkjkllkJLLL%kllmlj%KMLKKJJjJ%%kllllkklllllk%MONMJkjk%J%%
-141221F3jj%LOQQQOOLJklmmkjJjlnnkjJJKLNNNNK%lmmmmnmllmk%NQPPNLKJ%%JJJKJLLLNN
-141154A30L%moonmjk%jKKLK%JJLKJJ%jkklmkkJJJ%lnmk%LPRQPMjnqrrolJMNMLJJJJKJJLL
-141088A23LLLKJKJJ%J%KKKKJjlklj%LNNMKkllnmnoomkjjk%%%lnnmljjj%JJLL%lnoomjLOP
-141022I0QPQJ0J0RPPPNKJ%jjjlorj0rqnmk%KMLK%jjj%%%kllkj%jkllljjKJKKMMLJkkkkjJ
-140958A06KLJjjkjkkkkk%JKJ%%jkkkJKJ%lnlJLONNLK%JJ%%klkkkkjjkkmopm%MOMJjkjjJJ
-140892H6KJJJLLLKJKMLJkkllkj%J%JJKJ%jj%J%klllk%%kk%KLLMLMMLK%lmonnlj%JJ%KLML
-140825A03J%kmnoppnlJLMNNLKj%KMLJJLMOONMLK%knppomj%%jkljJJJ%%j%KMMK%kjJJKJjk
-140759A05noppmlllkjJJ%JJKMNOPOMLJ%jkjjjlk%LOPNMK%klnnmk%KKLLJjklljlklj%JJJj
-140693I5kmkljjkllkjjkj%%kklkkjJLMOONLJJKLLL%jllmk%JJLLML%jkkj%KKKKJ%%JKKKKJ
-140626A11JklnooljJKLNNONLKjkklk%JKLLJjmnmk%JJKLLKJJKLKLK%%k%JMLJlnonlljKMLK
-140560A20%jlkllklllmllkmoqokJMNONNLKJ%jj%jlllj%JMMNMLMMMK%jjkkllkkj%%jmnmlj
-140494G8jlk%%KJJj%JJMNOMKKKKLJ%%JKLNNNLJlpj0j0j1qolkjkjJNOPPLKjjkknookJMOMK
-140430I2%kllklkjJKMNL%loqnkKOPOM%lkk%KMNMK%kmnnl%KJJj%JLLK%%jjkkjJJKJ%%%kmm
-140363H3kjj%jjjjjkjj%LNPOL%kkkj%kjjJLNLjllk%%%jlmljJJKJJ%j%%llj%MOPQOLKjklk
-140296A00jJLKKK%JJKK%%kkknnnnonkJLMNNOL%mooml%JKLMLjlonlj%%%KMNMLJjlml%LLK%
-140230I0lmonmjj%kjkjj%LNPQQOMMLK%jjlmnlkj%J%%llljKMMML%%%KLMMMLLKK%%JKLLLJk
-140163A35noomkllmmnmmmmkk%JKJ%jkj%J%KKLMMMJjlllnoopnjLPQQQPOMJklmk%LMK%lnnl
-140097H8kkkk%%%j%JKLLKJ%%kj%JJ%jlnopn%MQRRPKjkjkllmlj%JJJJ%JJjjlnmljJKKJkkj
-140030G1KNPPPOMLJkllk%KLMMLK%klkjj%kmoonnonmlJLMNMNNMLKJ%jmmmj%jlmoqrpkLQRQ
-139963G7NMLLKLLMJjkklk%%%%JKLK%JJ%kllj%%%jjj%j%%JJKKKLJJjklmljJKKJJjkljJL%%
-139896I5jKKKJ%%klkkklkjj%%kjj%JMOOOMLJ%kllkmnkjJJJjjj%%JKLK%kkkjkl%KOPPLJjk
-139829A07j%KKJ%kkkkj%%jmmjKLLKJK%kmopomKPQROOMJmprpnkllmmkJOQRQPOLJjlmomkJJ
-139763A00KLK%lnomlj%J%%%%JLLLK%kmlk%JKMLKJjjjjkmmmmljKLNMLJjljkJKNNMML%jmmm
-139697I6lkk%jJ%%lmml%JKKLMOML%knolkjklkJJLKJ%JJ%lnonlJMNLMKKJ%KKK%klj%Jj%%%
-139630H4KKKJjlkkk%KMMJmoolJKLLMMK%kmnnmkJKLLMLLLJ%%KMNKjklllk%LMMNPQQNKjlmo
-139563A24nmljJJJJMOPNKjmomlj%kk%%J%%%jloopmkkklmlkknopnljKNQJ0RPLJjkjKLMKKK
-139498I9%%kjj%%jlnmljKLLK%momjKMMLMMMMMMK%jklnmlkj%JJ%%%%%%jjJKJklmkjJKKMLL
-139431I8NONLJjkkkj%JKJjjklkkkjjjjkkkkjJ%jklkjlmnljKNOONLjkmmkKPRQPL%%JKJJjk
-139364A16lmomjJJ%jjJKJjmmnmmmlllmlmkJKLNNONL%jj%J%%kj%JJJKKJJKKKLJ%kmnpqrro
-139298D9jLPPPOMLLKKJJ%jkllk%LMPPONKknqqm%LKJkmllklllj%KNPROMKJj%%klnonmllmm
-139231F8ml%KNNNMLLKK%jj%%JJjmopnk%K%jj%KLNMKJ%jjklj%JKLK%kkkjKLJjmomJLNKJ%%
-139164H0KMMMMJ%lmmk%KLLKLKMLK%%J%%lklkkkkj%kkmnmllj%JMLLLKJ%kkjjjlmnl%LNNLJ
-139097H2kjjjj%JJKK%lnnkkjkkkkj%J%JJKLLNOPMKjnopppnl%JKLNNONNMMNMNPPNKjkllmm
-139030A07nmllkkjjkkj%KKLJKLLK%jjjj%%Jjkllkk%jjkkkJKKjlljKMOQQNKjlmnljJLMLKK
-138964A05L%knponlk%%JJ%%jlmlk%JJKJLMNMLKjklllkkklmk%JLLLKKKJJ%JJ%jmmmjJMNPN
-138898I4MJjmmmk%LKjlmmjKNPNNLLJj%j%jjllj%JJ%kjllnl%%%%%%klmnlkJLMLK%%%%K%%J
-138831G8J%jk%LNPNNMLJ%mnpnjJKJjlnpoomjLOOOMJ%%jJKJjkkj%%%kkjjj%%KKMMMLKJKJ%
-138764I9jjkkkj%KMLKjjljkjkkllllmlkJLONMJ%JJLLLJJkmnnmkJLLJ%JJKJklmjJLMLJ%%%
-138697I3%Jjnrj0j0olJLNNNNMLKJJJKJ%%JKKLLJ%j%%KJ%lnoonlllkkjjjjJJLK%jjjj%JJj
-138632F5jllj%JJJJ%JLKJ%JNPQQNMJ%%%j%%kllonljKLJJ%%%jJKLLKKJKKLKJjjkjmopom%L
-138565H4LKJJJJJJJklmmk%KK%jj%%kmnnjJLLKLNNL%klmllkk%%KLMMLJjj%J%%%jkkklmmkj
-138498F7JJ%jkk%KONL%lllj%%llkjjllk%LMLK%jjjjkjk%KKMJ%lmonkKOPOMKK%%j%j%jJLM
-138431G8MMLJJ%JLMLJJj%%jjkjjjJJKJklmmnmkkjj%%JJjjj%jJ%KJ%JJJLKLJJJJLNOOOOQR
-138364A39RRRRJ1J3J6K0K2K0J4Omj6k3k7k5k0j6j0pmlllloqqpmlj%%jjkjk%jlmoonk%%KL
-138312F7NOPPPNK%kkjJKKJ%jjkkjkkklmmlkklmm%LOOKkooomjKNPRJ0RRNJkmml%J%jklk%K
-138246I6MNK%JKMLjloqj0j0j0polkJKLJjkjLLLLKJ%kjJMNLMNOOOPPNLJ%j%JJKLKKklmpj0
-138183A13j3j3rommj%JJKJMOPONLNNNNL%kmmmmk%%%jljjjjj%jjklmlk%KKJJ%JJjkkkjjKL
-138119H1MLLK%mprqpmkJKKKLLKJJ%jj%%KJJJ%jjkjJMPPQPNMJJJ%jnpqonkjJJKKKjmmm%KM
-138052G9MMJknml%JJKKKLLLLJjml%ORJ0OLloqrqpmkJJ%%j%KKLLKLKLJjkkjjjkj%J%klllk
-137986G3lmnmnlkj%JKKJ%%%JMNOPNLjlkkjlmnnl%JMNNLL%kmmmj%%%KLK%kk%%%jjj%JKKLL
-137919G1KLLLKKLJKJJJ%%JKJjknnnmjJLMMK%%%klmmlkjJKMMLMLLKJKMMKJkmllkllmjKMNN
-137852A02MLJjjllmmjJLLLLKKJJ%jkljJ%lmonmmmmlkjJKKKJjjkkkk%%j%JJJ%%%KNONMLJj
-137786I1lll%KLLLKLMONMJjmnnnnoonl%KKLKKJKJ%kj%KKLJ%klljJKKKKKJ%j%KLKjmnmj%%
-137719H7llk%JJKLJ%looqonljjlmnljKNOPRRQPLJ%JLMKJjjjlkllljJLLKjnrrqnkk%j%%JK
-137652E2MMML%%JKLLJjmmmk%LMMNNMK%jklmljjjkkjJLNOMLLJklnlkj%JJKJjkkkjJLMNMLJ
-137585I6K%jklnnmkKKK%jjJ%JKJJ%jklnooljKLLKJjllljjjkkjJLLJ%jjkkkj%JLKLKLNNON
-137518H6MLjkjJLKjmmlj%JKNLKkkkjJLKK%jklk%KLLKJ%%JJ%JJLNQRJ0J1J2J3J2RNKjkmor
-137456A80rj1rqnljJLOPJ0J4J6J6J4J1RLjprqrqqrrrrqj0j2j3j3j0pnk%KKLMOMLKMNMKJJ
-137402A21JKKLKJ%j%JNNMJ%jj%%%%Jj%j%%JJJJJJLMLKjkkJLLK%j%LNRJ0J1J0PK%JKLMOPJ0
-137339B55J0J2J1RPOOQJ1J4J7J9K0K4K6K9K7K5J9J6J5J7J8J8K1K6L0L1L1L4L7M2N0N9O9P9
-137303A148R1J04J17J33J54J82K15K53L01L59M27N16O34P82R74J226J555J953K396K812L037
-137282A9369K857K157J062j22j120j815k212k348k261k024j733j453j207r96q26o93n84m94
-137264E557m23l69l22k84k52k26k03j81j63j47j30j14j00q9p9p4p7p9q1p9p9q0p9p9p9q0
-137238A609q0q1q2q1p8p3o7o0n2m6m1l6l3l0k7k6k3k2k0j7j5j4j4j4j3j5j4j3qnlkmloor
-137201D76rj1rqqponoopppollmnooolkkmlkjlmnnnnmj%%%jJ%%llllj%JKjlnponllknopol
-137136B20k%jkjjkloomklmmljKLLKJjjj%kj%%%jkk%jjjjJJKKJKJLMNLJlnmjJLLMLNQJ2J4
-137072B37J3J1OJkopom%LMNPQJ0PMkqj2j4j4j3j4j3j3j0rnmkjkllllkjJKJlqqplJKJ%jj%
-137017A17%%KKKK%jkjLMML%%%LMMMLK%lnnmlj%knnomkJLOML%kmlkKNNML%koqj0pnjJLLLK
-136952A08J%%J%jkjkJKNPNLjmopnm%%KKLJJJ%jkmmlj%KMNMKjkmlkjJKKKJKLKJ%jjjkkkjK
-136886A07ML%mmlljJKKK%jjjj%jklljLMMKJ%kmoonlJLMMMLLLLLMLJ%kkjJ%kkkkkjjJKKK%
-136820A10%%J%%%%JKMLJlnlk%j%jjkkkJJKJJ%jkkkj%%KJjkllmllkjKLMKJ%jmmml%KKKjjk
-136754G7kk%JKKJLMPOMKJ%JJ%kmopomj%J%%j%%%KKKLKKJKKLNPOMJJj%JJ%mooponnmmmkJK
-136687G4KJJJJJKKKK%Jjjkklnooljjllj%KKKJjjk%KLK%JLMMMKJ%%J%%j%jJJMNOLK%KKLKK
-136620A13%%jkkmmmmkj%%JLLLLK%%%jjkjkjkkllklk%%JJLK%llk%KMONOML%jjjjklmnnlll
-136554G6kjLOQRRRONLKJ%kkkjjjjjjllnmnllkkkkkjjjjjjkjj%J%%j%j%jjklk%%JKKLLNOP
-136487I5POLKJKLMNMJkmnmlkkklmnljJKK%kllmlklj%LNNMMLNMMKJj%j%jkk%JNNMLJ%jlno
-136420A14pnmkkjkkjJMNPNNLJJklpqj0pnjKMNLJjkmnkk%JLMLLLMLLKKKNPONKJKKLMLL%JK
-136355A55ORJ1J1RJ1J3J7K1K4K7L2L9M9O1P7J00J30J66K01K28K42K42K30K01J52P7j6j15
-136326B410j93k37k43k21j90j56j28j05q8p6o6n5m7l9l2k8k4k2j8j5j1qok%J%ll%OJ3K1K9
-136292D64L7M6N6O5P4P9P6O3L8Nk6m9o4o7o6o1n7n2m6m1l4k9k5k0j5j1rprj2j3j2rrpqnm
-136254B36lkjkllnmnkjknqqoonnkj%%%jlllj%JKKLJklmlj%MLMJjnpqqonmmkjJJ%lmonlkK
-136188H4KMMMNMNOONOLJklnnmkkklljkjjjJ%JKKLMNK%klkk%KLK%jlljJLLK%moppomkJLNO
-136121A00OPPONNK%knmmlkJMMLLKK%looonmkj%jjj%jlllllljKLLJkmm%LQQQPOLKjjklmmn
-136055A05ooonlkj%%JKKLKJ%jknmljJJ%jjKNNNLKKKKLKK%%JKJJ%J%jjlnmmkj%JjjjjJJJj
-135989I0kll%KMKjnnmmlll%LLK%jj%JJJjkmljJLMOMLjkj%LMNMLLLJJ%%%j%%%kkk%KKLKKK
-135922A10KKKJ%KKKjlkj%%jkkjklmlljkkjj%%K%jklj%%%KMLMML%%%KMLKKjllmkkjjjlkkk
-135856H9jlmnnlj%JJJjj%JLMLKKLK%jjllkkkjklkk%%JKLMNMJ%%jjklll%%KJ%JKLNMLLLKK
-135789A02%jklljKKLJjjjJLLKjlmmmlnnnkjJLNNONMK%lopqqqpn%MONMLJKKMNPNMKkmnpnm
-135723G5%MNNKKJLKLLMNL%lmmmmnnnmljJ%%%KNPPPONKJJJJ%loqrppml%KNPRQPMJjkllmmm
-135656I6nonoolJLLLKJJJKKKJj%jjjllnnnmkjKKK%%j%jkk%JKLKLLMLKLKKKKKKLNNMNOPQQ
-135589A44QRJ2J6K0K4L0L5M4N2N8N7M9L2Rj3l1m2m7m7m2l7l1k4j9j4j1qpqqrrrrrj0rpmk
-135548A33jJJKJJkmkkjknnpnmjJMONMJ%kk%%Kjknmlkjjj%J%jkkkjj%LMMKJ%jkljKMMK%lm
-135482A01kjJJJK%Jjkjkjkkjjllkj%KNNMKKKKJ%jjkmkjJ%%kjjJLMMKjlkkkkjjJKKjoj0j1
-135418G0qmJMMNNNOMLMML%kmljKLMM%jmkkjklmj%LLK%kmml%MOPPONMK%jlklmmnpqpomkj%
-135351F8JJjkkkJJKJJKMMOOPQOMJ%JLMMJ%lnnnmmmmmlj%JKKKKMOPPNL%lopoolk%JJ%jkkj
-135284I2%jjlmjjJJJ%%jJKLMKKKJjlmmmk%jjjjjjjjkjklmnll%JMNOPONK%jlkkkjjJLNOPO
-135217A03NLJkmmk%%jkjkkKMNMJJjkkJLMLJllmkKLKJjk%jklooonlmllljj%KJKKKLLJJJLL
-135151H6MML%klmljj%jkjjjk%KMNLJkklljJKMNMMLK%knomljJJLMMJkllmlkk%%LLNNMKLKJ
-135084A06lnnmlkJMMMKKJJjnpqolljjj%jJKLLKJ%J%jkk%%J%j%jJJJKJKJJJJkkkKLKJ%jJL
-135018I0LKK%%kmmlljj%%%JK%jkkjJMMM%jj%JKKJjkk%KLLLLKJkmmnonmljJ%jjkjj%KLLKK
-134951G8JJJ%%%jKLNNLKKMNMLJKK%jlnnomkkklmk%KJJLMMLklnmmomm%%jkooom%LMLLLLMM
-134884G2LKjllmkKORRQNLJjlmlJLMK%kllnpj0rqomljJ%JKMNNL%lk%KMLK%%KLNONONL%jjj
-134818A04lmoonlllnpokJNQQQOLKKJKJKKKJJJLKJjnnonnlk%j%JJLK%j%KJkmmljjjkjJMOO
-134752H7MJ%JjjmnomkJNJ0J4J5J3J0RRJ1J2J4J5J7J5RLmrj0qnjLPRJ2J2J1J0QNjqj5j9j9
-134704B30j9j7j6j5j1qkLMLjmomllmmlmmnonnmkkjJJKKLNNNLjkj%LNNKJj%KLLMLLJjjlll
-134643A28kj%JMONL%%JJJ%jjkk%JLMMLLLMNOPONJkoppmljJLMLJKKOQJ2J5J6J7J6J7J8J7J9
-134585C43J9K1K2K3K5K5K5K4K3K0J7J6J6J9K1K4K9L3M1M8N8O6P5Q4R6J09J25J45J66J92K22
-134554B172K60L10L73M53N55O89Q59J072J340J660K018K366K614K631K275J493L88p76j715
-134535B1037k258k405k266j982j656j353j098q93p32o06n09m32l68l16k74k41k12j88j68
-134516C080j49j35j23j12j01r0q0p5p3p1p1p0o9o9p0p2p4p7q0q2q1p6p1o4n8n1m4l7l1k7
-134486G97k3k3k2k2k3k3k3k2k0j9j8j8j8j6j4j4j2j1j0j0rj1j1j1romlmnlllmmmlkkjjkl
-134443C28kllmnpqpooonmnlmmnlkJJKMMMK%jmmmmlkj%jmpqrom%%LLLLKKKK%jlmmlkkj%JK
-134377A95LMLLK%lnnmkkmnoomj%J%%jkj%%J%j%jjjjjkj%KMOOPNNNOOOPPJ0J1ROJmrj0j0o
-134315B22kLOQJ0QM%oqrj0j0j1j2j2j0onlnnnkKLMMKK%%kllk%JMMLjlmmmnommklmnnl%%L
-134256A05MNMNLLKjlmlj%%%%jmnnmlkkj%KKLKKLKJkmmlKMMKkopmjMNML%klmjJMLKJ%%JKJ
-134190A09%jjJLMMMLLJJjklmmlkJJ%%JMMMJklnonlkJKJ%%%KMMLLJ%%%jmmmljJJK%%jj%JJ
-134124A10LLKKKJJJ%J%kk%MPOM%lprpkLOOLJjkmmll%LOPNKjlmnopolJLMNMNNNOMLKJjkjj
-134058A48%kmponljKLMMLJ%kjKMNONOPOMMJKKLNOOOOPOQJ0J2J4J4J4J6J9K2K4K7L0L6M0M6
-134005E65N4O4Q0J00J27J60K02K57L29M20N27O30P08P45P37O83N69L82J21j80m60o56p37
-133982E427p15o35n37m42l59k91k39k02j75j54j36j22j06r2q0o8n9n2m8m4m2m0l8l4l0k6
-133956F61k3k1k0k0j8j6j4j5j8j9j9j5j3j1pmjklmoqrrqnlllnmlljjlqj0j2j2j1j0rnmmn
-133909B34l%MNLJJ%jkklllooomk%jklooonkjjknmmk%JLMLJjkmlmnoppnmkjlmomlJKLKJKL
-133843A12NOOLK%lnonmj%KKjllnmmmlkJMMKkmmmnnnkJMMNMLLLMLJjjJJJJJ%KLNNOMKjmpo
-133777A12nnll%LL%loomkjJKMNMLJ%%j%%JLOPNKjmlk%%Jklljj%jllj%%jjJ%%%%KLLK%jkk
-133711A00kjKLNPPPNLJjmnoljKKJJjjklmlljkkkj%%JJ%%jlkkjjkmomkLPQQOMKJklmmlkkJ
-133645I2LMK%jjjjkkkj%jj%JJKKLLMMMMMKjlnnmk%%JLLKJ%jkjJJLKKKjlnpoonmml%KKJjl
-133578G6j%JJJ%%KKK%%j%%J%knmk%MMLLKLLJ%%%J%klnml%KLKJKJLLLKJklkJKMMLKJkllj%
-133511A02%jkjLNOOLJ%j%LMMMJjmmonnnnl%JK%JJKKMMLK%kllljjJKLMLK%%%j%%%jkkj%KL
-133445A21MKJmnponmllkklj%MONMJ%%%%j%JK%%kj%%kmnnnmnmk%KLKLLKJ%JJjmpqpmllj%K
-133379D8NNNLKJ%jJJKKJ%%KKLJj%jklmmmmmk%LNONML%mmmk%%%klj%KLLKLJJJKJJ%jkmlll
-133312F4lklkJKLJjlj%KJJJLMLKJJLMNNMJ%%KNNMJjmlmllnnnlJLKK%llj%JKMNMLKKLJJkk
-133245A03kjJ%jllllkjJJ%%kkklkj%%JKLMMMNML%%%jklnnmkkkklllj%KjkooojJKLLJKKLN
-133179F9NPPRRQPONJlmmkJMMJknppoomll%JKLLMMLJ%%%kmnmmnmnkJLMMLLMMLMNMLJ%kmmn
-133112A04nlllkjjkjlnnmjJKLJ%%j%JJKKKJj%KLKK%J%%jmnomkJLLKJJJJJJLNOOMK%klooo
-133046H5oomjJLMNMLLKKKJ%%%jlklllkJJ%jljJLK%JJKMKJ%%jjJLMLLJjmooom%MPPNLKJ%j
-132979A09jkjKJ%lllj%%%%%JKLNMMK%kjJLKjloppom%KMNONJjllkjJjkklkJLONLJjmnmlk%
-132913I2jkmlljjjJLMKJkllkkj%%jllj%JJJJLNLKKKLMKKJkmnnomljjJJKJjkjJJJKLMLLKK
-132846I1%jjjjjj%%KKJJj%JLKKJKLLK%%%KKJjmnonmklkllkkj%JJJ%%%%%%JJK%J%JJKJJ%k
-132779H3jJJJjjJKMOPNNK%%kkjllkj%%%J%J%kkml%%KJjlnlkkklkj%JKK%jkmmljj%KLMMLK
-132712G8KLLMJjllmllk%KJJJKMMKjkk%%J%%j%JKLNLJ%jjklnqrrnljjklnok%MNNONNNMMJK
-132645G9LNNLjkmkkkklkjKKKJKKKKKL%kmnmjJJKKKKJ%jjjkllllk%%%%KMMLJ%k%JLMMMMMN
-132578A11MMK%j%jjjjJKMLJjkmmjJMML%jkklkkjkkkkklmlk%%JKLNML%kj%JJJj%%JK%jlno
-132512I7mlkkjKMNNLKJJJKJjjlkkjk%KNNMJknppnmkjk%%%j%j%%kmmnl%KLK%kllk%MOOOM%
-132445H5kmmjj%klnnnmjLPPPLKKLMLKLMONNNMLjmoonlkjKLMLJJkkllkklmmkjj%%%%%Jkln
-132378G4mjKNMNMLLLMLJKLKLK%kmnmkk%J%%%jklkk%JLNONLKKK%%klmmjJKJlnpomjJMLKJJ
-132311I5JKJJLLMK%jlmnnonkj%jjjJMMLJJLMLK%lmlljkljJMONNLL%knonkKNNM%kk%JK%km
-132244I9mlkJKLLMNMLJlnpqomkJLLK%j%JKJknomkjmnnjLLMLLMKJ%jklkjJLMMMMKJ%JKKKL
-132177A05KLKLJJ%jklnopqrolKNPMJkk%%KKJjjjKLMLLJKJKKJ%knppomkjjkkjJjllk%LLMM
-132111G4KJJJ%%jklkJMMKjkljKLKKLLNOMK%jmmll%%JJkkklkklkkjjjjkJMPQOMK%JKLK%%l
-132044A05kkkk%JKK%jkkkkkjj%j%JKJ%%%JJ%jJKKKLMNMNMM%kmnmmllkj%j%%%jjjk%KKKJj
-131978A01jjJK%%kjjjJJKJklnoonmkjkmnkJKJjljMRJ2J2J0PKknnomlkjJJJKMLLJ%%KKKJJ
-131915A06jkjj%jkj%jklnoonmkljjJMOPPOMKKJJJj%%%KJ%%%%j%kllmnomk%KLKKKJJJJ%JJ
-131849H9JKKJjllllkJLK%loonlJMNLKJJ%KKKKKKjjjjjkj%JjlklkmnmkJLKLKLMNNMLLLLKM
-131782A09MMJJJJ%jlkj%KjmonkjJJJK%%%JKKJ%kmonlJLMNNMMJ%jkjkjjk%%%KKJJJJKLNOO
-131716A35MLJ%lnppnlj%JNOJ0J2J1J0OLJjmnomkj%%JNPQJ1J1J3J3J5J5J6J6J9K1K3K5K7K9
-131667D29L2L8M3N1O1P3Q7J06J32J67K13K73L52M49N57O54P18P40P14O36M93K77jk93n38
-131642F463o83p17o69n80m86m00l28k71k27j94j68j48j32j17j01q7p3o3n5n0m7m4m1l8l4
-131617G10l1k7k6k3j8j5j1qqpqrj1j2j1j1j1j0rqpqj0j1j1j2j2j2rpnmkkkmnnonmjkloqq
-131570B65qrqpmk%%J%%jlonmlkmmmlkjjkkloopqpnmlljkllkkjjkllkkjj%jjjkkk%LMNMKj
-131504A08kllk%J%jjkkkJKLNMMKK%KJjlnl%KKJJLLNMKJkklnonk%KKLJ%kklj%KLK%lmnl%L
-131438I9NNL%lmomlkjKLMKJklkKNPNLjjllnnm%%%klmlklllll%%JJLLMNNNMLKkmmlljk%KK
-131371H6Jkmpnlj%KKLMMMNPPNMJJJKL%lopmkJLKJJjkmnomljj%JKJjkj%%JKKLJ%jlkjJK%k
-131304H2mnnl%KNOONNOPNLJ%jlmllkjj%jlnoljKLKKJJJKKJKJ%%klnmljKKJKKMMLJJ%kkkj
-131237I6klljJLKJJJJ%jkjJKMMLK%jjjkmmmkjJJKJknonnlk%j%%JKJj%KNPPM%klkj%KLMNM
-131170A03LJmnml%K%knqolKLMK%JJ%jj%KKKLLMLJjlmmnnmkk%j%KLMMKKJJKJJ%jk%%Jjlml
-131104G9kjj%JJ%JKOPQNKkkj%jjkkmnnoponk%JJKKLJjk%%JJJKKKKKKKJKJKJJ%%%KKLJJJK
-131037A01JJj%%J%J%jlmllkjKML%lmlj%JJ%kk%JKKKJ%JjjklmlmkjKKMKJjklnljKLLJ%%JK
-130971G9LK%kk%KLOPQNKjlnnnlj%KKLKLKLMKLJ%jjkllmlllkjjlljKLONOLLKKJjmopnjLLJ
-130904I9Jj%JKLJ%moppmlj%JLLMMLMMMLJjklnnkj%J%%%%%jklkkjjjKNPPL%kml%JLJJ%jjk
-130837I4monkKMKjk%JLKJjkljJKKKJKLMMJjklj%KLK%kmnpppoljLMLJKMNQQQOM%knoonlk%
-130770H9KLLMMNMLJjknponmkj%LMOPNJkmnomljLLMMMLMJJJKLMLLLKKKLLKLMQJ1J6K0K2K5
-130708B55K6L1L6M2M4M7M4L9L1K1J1%j1k3l0l7l9m0l7l3k7k3j8j4j2j2j3j5j3j2j1rrqpo
-130672A68nopomk%%J%kkmkj%KLKLMMLKjkklknpj1rokKKJJ%%KKKJKLLMLK%kmnl%%%nopmkk
-130607I1klkjJLLLMMOPQQOOMJ%lk%%%KKJJ%JJ%JKK%koqrj0ponnpoomkjJMPPQPNJkmmk%%K
-130541A01J%kklk%%j%%LMNNNMNKlorrqqppmkLMPQPPNK%kkj%JKKKKJJ%JJKJJjknomlkjKMN
-130475A04OLK%%%kmmk%Jjjk%JjloonjLMMLKKJjjlmmll%%JJKJ%KJJjjjKMNMLLNMLKKJ%jmo
-130409A12ppomkjJKNOOMMLMK%kj%J%%kj%kmpomjJKJ%jlllk%LNONNL%lonmk%jJ%jjk%KLNL
-130343A01K%%Jj%JKLK%kk%%%%jjkmnool%MMMKJ%jjkk%%%j%%JjmnokJOQQQOL%%%KJ%knnmk
-130277I5llmkkj%JJjjjlllkjJJ%j%%JMNPONLKLK%jkljJ%J%%knon%MOONLKjjkjKLMKjj%%%
-130210A13%%KLLKJkkkkkjKOJ0ROJlonnmopppmj%%jlkljJKLLLLMLLK%kmoomk%%jklj%%jkj
-130145G4%LNNMK%lnpponlj%%%%kj%JKLNOPONMNMMMLKjlkJLONLLLKJknmmkjklmlkk%JKK%j
-130078A05jJKLLLJjlnmmllmlklj%JLLJ%jmllj%JJ%kklkKLNMNMLKJ%klmmk%JKKJJ%J%%jlk
-130012H6lk%LMOOOONLKkmonnlj%KLLNNMKJjj%kkkkkkmmmnljKKLMLMMJjkj%%kmnpqqmjMNM
-129945G9MKJK%kjjJLMLKJKKLKJ%jlkjjllmlmlj%JK%%%j%jkmlk%LLKKLLLJ%%JJ%jlkkjjj%
-129878H0J%jjjll%MOQONMJknqpnk%JKLKJK%%%JJK%%%kmlkKLLLKJlmpppn%LMMKKLLLL%klk
-129811H2%LOPOM%llk%JKLMOPNL%%jlmnnomkJJ%jkj%JJ%jjkjlmopolJMOMLJjj%KMNNK%%JJ
-129744A04%%JKMMNLLJKjlnnnoonljKMNMLJJJJj%%jjlmonmkj%jjkjkkkj%LMONOLJlllj%%%
-129678H9jJMMNKJ%knnpnmmljjJJLNNNLKJjlmllk%KLMLK%j%KKLKJ%jkjkknoppmk%KKKLMKJ
-129611G8LLMMLMKKJ%jkkljJLNMLKJJJ%%jklnmmllmlkjjj%J%%%%JJJJKLMK%klomlJLMNNOO
-129544A07MJkmmnnmm%JLLMMMMLK%kklmmnlk%KMNMKJ%%%KLNMNMLK%jjklmmlmkjJKJJJJ%jk
-129478A12mlkjJKLKKJJJjjkjJLNNMJknqpokJKLJjknpplJNONMJ%jjjjJJKKKJjkj%KLJ%kll
-129412A02nnnmlj%jj%LNMLjkjJLPQQPNL%jmll%JKjjj%JJj%%j%JJ%jlllJLONKjkjJLMMKJJ
-129346A40%%%jlnomkKNOPOOOQRJ2J3J3J4J6J8K1K4K7L2M0M9O4Q0J00J26J57J91K18K35K37
-129307A861K24J92J35N5m1j32j97k30k29k08j77j46j19r9q2p0n9n0m4m0l7l4l1k8k4k1j8
-129280C51j5j4j1rpnmmnmlmlnppqpqj0j0j0pnmklk%KLLJjk%KJJkmlkj%JMMK%noomkJ%kmn
-129220A44mlk%%JKKJjkklmnnnm%KLLLJ%klmmkj%%%%J%jmlj%JLLMNNNLKJ%jjjlllkllnoon
-129154H8ljJ%%lkjJKLKKK%kkk%LOQQOLJ%%J%jkk%%JJ%kmoonnkJNQQNMLMMNMNLjlnnnmlj%
-129087A20jjjjjkmnpnmjJNPPNKJ%JJ%klmkjKNOMJlnnooomkJKLKLMMNMK%%%lmnonmmmkjJM
-129021H3NNMM%jlkklllmmmmmmk%LLLLKJKKL%jkllj%jJKOQRQNMMNOLJkkkjjklmmmnnomlkj
-128954H0JJLKLLLLLKJJJj%k%JK%lnonk%KLKJJJJ%%%JJMMMJknnomkk%JMOPQQQMJmnnkkjjJ
-128887A14K%klj%J%j%JKLJJJ%jlmmjJLLL%lnoonmlkJLK%jmmnmmlkjJKNOPPNK%kkk%KKJkl
-128821H9lkj%JLNMMKKJ%klkj%JJKjjjJJJJ%KJK%kmnlkKMONMJklmmmljJKKMLNMNL%kmmoon
-128754I4mjJKJ%%kkkk%%%JLMNMMMNL%mooommmmlklljJLMKJJKMNMLKJ%lnnmkjkkjJMMMKKJ
-128687I4JJkklmmlk%KLNMK%%%%J%JK%jkkkJJLMMLLLKLKKJjkmpppnkj%JJLNNMKjlllj%jjj
-128620I2%KJklllllkk%jjjkj%JKJJ%JKLNOOPNMLKJK%JJJJjjkllmlmlmmmkKKjnopmjJMML%
-128553G8lnppnl%JLMMLKJKMMLLJ%moqonk%KMOOOMLKKJjmmmmlmmjKNOONNNMMJ%klkjLMLJ%
-128486A05j%%jjjj%%kkjjKMLJlnnnlklmml%JLLMLMMMJkkjLMNMLJJKLLLLKjknoopnkKORJ0
-128421A19ROMjlnopolk%JJ%jjjjj%KKLJJ%%%%jlkll%%jlnl%LMLKJJKKLMMKknpppnlJMNON
-128355A03K%jlkjJLMMMJJ%kkmnonnlk%JK%J%jjjjJKMMMLJJJJ%J%jJ%%lmkjLLNNMLK%kllk
-128289A10JKKKjmnnonmjJJ%JjjKKKJ%jJJJKKJJKMNNNMJkmmnmlk%%J%jkmooonllj%KLNMMJ
-128223H7%jjjjj%JKJjklj%%%klmmljJKLMOQQOKknmmkjJJLLNOOMLJJJjjlmopoonnpopmljK
-128156D9MMMJ%JJKJ%%%KJLLLNNMLJJjkllk%LMMMLMKJ%%%klmkk%JJ%kkljJKK%kmnmljjj%J
-128089G8%JKJLMNPOMKJJJKLMML%lnnnmkk%jJ%%j%KNNMLLJ%llllkkkmmooomlj%KLLMLKLLK
-128022A01J%%%JKK%knonmkjjJ%KMNMK%kkk%KJjlnmljKKLJ%j%j%JLLNNMKj%KLMJjlnlj%%j
-127956A03kjj%K%jl%%%%j%JJJ%%kjjKNOPOMKLK%lnnnmk%LMLKJJjklklklmlmnllkkj%Jjkk
-127890G5kJLLLKKKJ%jJKMKJ%%JMOOM%klooqqomnmljJJJJKKLLKKKJ%%%j%%jj%KMPRQPL%kl
-127823A17mmmlj%KJjklklkllmjJMMOOOPNLJklnpj0j1rpnkjJJKJLMPOOKjmmmjJKJ%%JLNNO
-127759A04LJ%kmmmlk%JLOPPPMKklmnlkjjjj%%jkkjj%J%%jkjj%klnnkLNONMLLJjjlkkjjjk
-127693I1jjjJ%%jkkjKPRJ2J0QMkpqpnk%%JJJJ%LLNMNMJkmoonk%KJ%J%jk%JJ%jmmnkjKKJJ
-127628A00%%kk%Jjjj%JLMLK%%JKKKKJ%%jmonk%LKKLMOONLJjlljJMMK%klmmmmllj%jjjj%%
-127562A05kkljKMNOMKjll%JJjnqppmmk%JJKJKMNNOMLKjkllj%KKLKLKLJJ%jlnpol%LKK%jj
-127496A02%%LNMLKjkmmkjjkklkmkk%%%%JJLNPPOMJjjlkkllmnoonl%JLMK%jkjKLNNMMKjmo
-127430I8pomjJJKJ%kmnnnlkJJMPQRPNLLKKJknqqol%KLMNLJkjkjkjjj%jklljjJ%KLLMMLJj
-127363I6lnmlkkjj%J%Jjjjj%LPPPLKJKLMKLJ%%JLNOL%nqj0j0rqnj%J%jllkkjjjj%JLLJjk
-127298G1jJMMKJjjjjJJLJjJJ%%llkj%KLMMOONLjlll%KKJKKLKjmmlj%%jjjlnpnkJLLLKLMM
-127231I8LLKK%j%KLMMMK%%%Jjjnpj0rommlljJKKKLLLK%%%KNOOMLJJklkJMLKkkljkjj%JJ%
-127165A12jlmmkjJMQRQNMJjkllmmml%%jjj%JJJKMNML%kkjjklmnpponmmnlllj%JMMMNOPQO
-127099A08LK%jkkkkkjklkkjJKMNMLKKJKKK%jlkkkklkj%JJjjlmmkjKLNML%j%LLKLLKJjkmm
-127033A11lkkkll%J%knponjKML%lnnnml%LPRJ0QPOPOOMKjlnmljjklllklmkkjjklj%LKJjk
-126968H3llk%KMLKLJ%%%%Jjkl%KMMKKKJK%jj%JKKJ%lnpnl%LNMJkk%KJjlnmj%JKKNNOMK%j
-126901A09kk%%jlnonlkjKLNOOOLJkmmkkJJJK%%KOPOMJjjljj%%jlnk%LLK%kjkkmmonnnlj%
-126835G8J%kkJLMNLJJ%jlmkjJJKJKJLKKJ%JKKJjllmkk%JKLLKjjlllkJLLJkk%KKjnmkJNNN
-126768I9JkmmkjJLMMLJjkk%LLLJ%jjkmooonl%LMMNLK%kk%KLNMMMKKK%%klmmllkkklk%JJJ
-126701I2%%J%JJLMMMK%%%KJ%lmmkkj%JKKK%%%jj%%kmpqpnlkklkljJLLNMMLKKK%JJLK%lnp
-126634G6qnlJLLL%kkjJLKK%%j%KLMLLJJJ%JJKJjkmnnlk%KMMMLJjllllkj%jJLNNNMKJ%j%j
-126567I8%JJ%jkklkj%KLLLK%%jjj%%KJ%klnoonmj%LNNPPOMKjjjjkkkj%JLMLLKJ%lmomljj
-126500I3JKMNMKJ%KKK%jllkjjjjkllmmmkjJKLLLK%J%%%JJLMKjnnlJLMMLMJjnpolKNNNLKK
-126433A16%jlmmnmmlmmmjJLNONMMMMMKLKKK%%j%Jjknnnl%KJJ%%%jkmlkkklkJKKJ%%JKJ%j
-126367I7klj%KJKLK%loqqqpnnljKMNOPRRQOLJjjj%kjJLLJkkmlmjjklopnmjJKNOOONMKjkn
-126300I3onmjLLLKKLMMKkmlljJKLMLLLJjkllkjjjJLLMK%kmmmjjJKKKKKJjmoqpmjLMNMMLK
-126233I9Jjllk%JJ%J%%jj%%kklkjJJKLMK%%JLKLKKJ%%%jkmnomlj%J%%%jjKKLJkll%%KKKK
-126166I0KLMMLJjlljjjjklnnmjjkkk%jKNQQPNK%kjjJJJKKLMLKJJJLMLK%j%j%jjkmmljjj%
-126099A15jkmnlJLNNLMK%jlmnlj%J%%KKKJJ%klnnnmmlljkllljKMMMLMMMMJjkllk%%KK%lm
-126033H8mkJMLLLJ%jjkj%j%J%j%j%KKJJ%JKKKJJKKKkoqpmkj%JLNPONKkllk%JJJJKKKJ%jj
-125966A09%j%KLMLK%%%Jjlmnmmlk%%KJJ%jj%jj%JJJJ%JJ%%KKLLJjjkllnnmljjkkj%jjjkj
-125900G4%JMNNNKMMONK%jklmmnmlkj%JJJ%jjkkj%JLLMJ%jjj%kkjkjjjjjk%JLKKJK%korrq
-125833E6pmjLMNNNLKKJKKKKKKjkll%KMNNMLJ%kjjjkkj%JJKJJjjjj%%%%JJKK%kmlk%KLLMM
-125766A04L%knnk%KJkkllkkj%KKKLKKJ%JJKJ%lnml%%jkj%KMMLLKMNNOONL%mj0j3j5j2oJN
-125704G9ON%kjJLMLjljKMNNMMOMMJlorrrplJMMMLKKKJ%%j%KLMNNMKJkknnpnkJK%kmoopnk
-125637G7KMMLJlmmlkklllkj%JKNPPQOKjmomjJJ%jj%J%%%jj%KNPPM%moml%LMNNMMLJknpqq
-125570H9omjJMMLLKK%jjKNNLK%JJKMMKKjjlmmj%LLL%kmoomk%JJJ%kmkj%%jkljKNNMKJJ%%
-125503A06jjjklkjLMNM%kmnllllmopl%NQPNL%%JKKJklmnmkKNRQPMK%lmmljJKJ%jjj%%%%K
-125437A07J%kmnmk%KMNMLJjjjjJJJ%klmoooolmkljJLNPQOL%lmmmlmlkJLLLKKKJjlmmjjjJ
-125371G2JKLLMMLLLMKK%jklnnomljjkkk%%KLNONL%lmm%JKLMLK%lmnmllkjjJJJ%%j%JJJK%
-125304G8JKMNMJ%%jJLMNKJ%%J%j%%J%jkmopqomkJNPOLJjjJMMMMKJ%%%JJJ%jjkk%%%jjjkk
-125237A02j%JKK%kjJMMKJklmnoonlJJKJ%kj%JJ%JJKJ%jJJKKKJ%J%%%%JJ%JKKJJJJJKK%jm
-125171A10oqon%JKKJJLLKJJJLK%mnnmllkkkjJMNNNLKKLKJ%%kmoooljjlonm%LNQQPOM%klk
-125105I7%JkloppmkjkmlkKMOOOOMK%jlkk%KMOMKJJKLKJ%%KKL%jj%JKKKJ%JLMNLKJjmooml
-125038A19llk%jkmmllkkJJLNMMJkkllkKLNML%lmlmkkjjjkkkkj%j%KLLLK%mnnl%LMNMK%j%
-124972I6%%jj%%%LLNLKKJKKLJjmmmk%KLKKJ%lnnml%JKKLLMLLLJloponlklmlkJKKLKK%JKJ
-124905I3J%klnonmlj%%KLLKJKJLJJJJLNML%jjkklk%LMMK%kmnml%JKjkmmlj%JLNOOM%kmml
-124838H5k%%%moommkk%KLMLLJ%%JNQRROMLKK%kjk%kknnnlkjllmkjJ%jlkjj%%%%KMORJ0QN
-124772A14%lmnnk%JJ%kmmlkmnnm%LOONNNMMLLKLJ%%%JLLKLJ%kkjKLK%mpqqqppqqpnkj%JK
-124706E2MOPOL%j%LLLMNOPNM%jll%JJ%JJJjkmkjJKKKKLJKKKLKJkmlkJJJ%kkllnopnm%KLK
-124639I2J%J%J%JJJ%JJ%kjj%KMMK%jjjjjkklmmmmk%KLJjj%%JLNNMKJKMOOM%lnomkKLMKJj
-124572A16j%JjjlllljJLML%jjjjklmlkklllk%JJ%kkjjjkkljjKKLNONNMMNNLJkllkj%KNMK
-124506A19jopqnjKLKKKKJLKJKKJ%%jkj%%JjjkjjjjjjJJJ%jjj%%%JKJ%llj%KJjkllkllmml
-124440G5lkjJMORRPOMLJkmnmlkkmnmmljJKLLNPOPOMKjjj%jllkjJKJJJkllkkjlnolkJKKKj
-124373H9nqplJLNNNLLMMNLKJ%kmmllkllnnkJNONJjmlllkj%JKLLKKLMKJk%JLLJ%%%Jjkk%K
-124306A02KJ%%%%jjjJKMMMKJjmorplKMLLKLLKK%jljjJKJJ%kllkk%JLJ%lmnmllk%KNONLko
-124240I5pnljJLMNOOPNK%mnmmklkmmmlkj%j%JKKJKJLMNOOQOMJjkkkkmljJJjlnnolk%%jkk
-124173H2jKKMLLKKKK%kljJJJ%JJKJKJJKJJKJLKK%jk%KLMK%%jjlkjj%JLNLK%kjklkllmonm
-124106A01jKKMKJkllkkkllllkjjJLKKJj%j%LMMLKKK%%%J%%%%JJJJ%jklllk%JJJjmmljJKL
-124040I5LKKJjmmlkkj%KJjkj%%KJK%jjJKMNNL%mmnljjk%KMKK%Jjkkk%%%jjkkj%KMOPOLK%
-123973A15jjlllkjJJ%klmllkkj%KLLKJJKMMMJjlllljKMNONMK%kmqrj0romkj%LMLK%j%KKL
-123908H7MMMMLKJJkllkjJJJjkmmlJNPNJkkkjklml%LNLJ%j%%%kkjKNPNLKjklmmkjkkjjJJJ
-123841I8KKLMKKjloponopomlJLLLLLLLLLLK%jk%%JLKMLL%%jlnmlkkk%JKKKJjlkJLNOONMM
-123774A19L%kmnnppnl%JKKLLLKJ%J%klmljJKKK%%%KLOPNJloppkKPQNK%lkllmnmljJLKJ%J
-123708I9JJ%j%j%JJJJJ%Jjjjj%%j%jjJJLLLLNMNMLLL%jkjjjjllj%%jJKLL%jjJKLJ%llkjk
-123641A27mqpmjKMLJjlmmmnmjjj%jJJJ%%%kkj%%%jjJKML%klkj%KJ%%%J%klmlljKKKKKKLJ
-123575H6%lljKMLMLLLJ%jkkkj%JLMMJknpom%LOONMMLJJJJJKJ%mprpnljklmljJJLLKLLMLL
-123508I9Jkmmlk%%%klmjKMKJ%JKLLMMNNNLLK%klnmlk%KKJ%%%jj%%%%%kknnmnmllmlkjJNQ
-123441G9J1J1QNLJJ%%lmnlk%J%j%JLLMLLKJ%kllmmlkj%KKKJ%J%%kjjKMNMLLJkkljkjlllk
-123376A04jLLNMJJ%JKKJjjklklklllklk%KLMMMLJ%%JMMM%loponooomk%LLML%jjjJJLKJjl
-123310I3mlllmnml%%%KMNONNLKKMNMJjj%JLLLJJjjjkjj%%%%jjjkjjJLKKKKJJJ%jkkjj%JJ
-123243A18KJJ%%j%%JKMMK%%jjjklk%KLML%kmlljj%jkklmnoljLOOMK%j%jjJJK%jj%%kkj%J
-123177A11j%%JJJknppnlJMONLLLMMLK%lnpqqokKOONLJjj%%jmnonmk%JMLNMOOMK%kjjJKLM
-123111A18OML%kjj%JJ%jlmlkjj%jj%KK%kmmlljJLLJ%jkkjkklkkJMPQQNLJ%%jkoqrpm%%J%
-123045I1jljJLMLKJKLMMMJkkjJLMJjkk%JK%jjkkjkj%jjkjjjjjkmooolJLMJkjkjkjJKKK%%
-122978H1lljKNPOMJlopnmjKMMLLLLLJ%kkmmoppokKNOQQPM%jjkmlmjj%jjjj%%%kmmljJ%J%
-122911F6jJJJ%%%%JKLMNNLKj%JKK%JLMMMLLJ%knmjJJJknonllklj%JJJKLMMK%klkj%%%%jJ
-122844I1KLLKJ%jjKMOMK%%%J%kmnononmljjJLMMJmmlk%JLMMNNMLKJ%jmmmkjkj%LLLLKKJ%
-122777A07%KLMNNMKjkkj%%jkljjJjkkmkkklnnlj%KLKKLNOML%lmnmmk%jjjjJjjjJMNMLLJ%
-122711A10kljJKJjklnlj%%KKLKKKLLK%jmookJLNMMKJ%JjklllkjJ%kmmk%JKLMNMMNJkooml
-122645I8jjjJKK%llkJKKJ%%jjjJLNONMMKJjlmnlk%JJ%jj%jjkllk%KLNMK%jkj%%KKLJ%mno
-122578A01omlkjjJ%JJJLLMKJjkljkjJJLLJjlllk%KMNNNMJjlkkjjJJJJLNONNLLKKK%moqon
-122512A15mlk%LMMNLKlnnkkklnoonmk%LMNNONL%knmljLONMJkkmlmlllll%JMOONMNMLLLLJ
-122446A30%llnonnljjkkllmlkkklkjJJKLMMMKKJ%%%jkj%JLKJ%jkjjJ%%kjj%%%%JJKKLKL%
-122380A02jkj%JKMKJjjjkkjjjJ%JJJKJkmmk%J%%JLPOL%lll%JLL%jlmlmklkkkjklllk%%j%
-122314G1J%%kk%%KKKLLMNMMJjlnmmmmk%MNOLJ%%%%JJJ%jj%KNOLkpqok%KJ%%jllnmjJLNPQ
-122247I2OL%jj%jklnmljLMNMNMLJjjjkklkk%jjj%%jkklljjKKLJKKLMLK%lmmkjjjjJKMNMK
-122180A04J%%%KLKJkllk%KJKJJjjkkjJ%J%Jjkmmk%JJKLLKkmmkJKJ%%KJ%%%JJJJJJ%jkklk
-122114I6%%%jkkj%%jkmmlkJLK%jjjkj%KLMPQRRQOMJj%%jkj%JJ%jklmmkjKLNM%npponlk%L
-122047I7MNMJJkmppmJNONJ%jllljJLNMLJkmpnlllkKNPQNNKJjlnnlkJ%kkjMPQNJmoponjJL
-121980I5LNMMMKKKJKJjlmml%%jkkkkJLKJjknnlkj%JLLLKK%JKLKJJjjkkk%%%kmnlllmmmlj
-121913F9JLLMLKJ%j%jjJKKKKK%j%jjkkllj%%%lllmooomk%KOQRJ0RQONNOMKjkmlk%j%jkmm
-121847I9nmkjJKJj%%Jjlmk%JMOPOM%%%JKJJjmoqqnkJKJ%JJLLKjjJMMLLK%J%jjk%JKMMMKk
-121780A21lmmk%j%J%%kjJKKJ%KMMLjmpqnmmlkjj%jJKJ%j%%KKLMLKKKLLMMK%jjjknmnlk%K
-121714A00LJknnm%KKKJj%JJjmopnm%MNONPQPNLMK%lnljJJ%jj%JKLKJJj%lmonmjKLLKJ%jj
-121648A08kkkkjkkj%%J%%J%JJ%jllkj%j%JKLOONMK%jkj%%jkjjkmmnlmlkJLMLL%KKMNLKKK
-121582A16KK%kmoonlkjJK%kmnlkJJJKKMNMMKJjjjjjjj%%kkk%LMMONNLKJ%jkkj%klkk%LNQ
-121516A26QQPNMLKJjkmmonmmkj%jkmkjJKK%jlllkj%%llkjkmmnmkj%KKLMMMK%mljKLKKjkk
-121450I9j%jj%LNLK%kkjj%JKKKMLLK%lnqqpn%JJJ%KLLLLJJJJKLK%jlmnlj%%JJJJ%%%JJKK
-121383A07J%jlk%LLKKJKK%jkj%%jjjklmnlk%KMMML%kml%LMJjj%%%jkj%%JjkmoqpljKMORJ0
-121317A01QM%JJLLKjmmmlk%LLLJkllkJJLKKjknomk%KLKKjkk%KKJjllkjJNOPNL%jlnoollk
-121251I1llmljJKKLKKJjJJ%j%JJjmnmj%JKJLLLK%%JJJKKJJKKjkkkkkkk%%LLMLLJJ%mnnnm
-121184H5kkkkj%j%%JJKKLJJLMMLjknonjJLMMMK%jjkjKNQPMJjjlmmljJLLJjkjjkllk%KKjm
-121117I5mjJKKLLKKLMLKkllk%%jkjJJLMLJ%kklklmmlJLLLKK%jkjJLMLK%jljJKJjmonkjKM
-121050A02NNMMMNNNMLKLKLLJ%lmmnmnmmllj%J%llljKMNML%kmlkJJJJJJJJJJK%kllkj%jkm
-120984A12oonmkk%j%jkjJJ%kkljj%j%LMNNLLLKJjlkkj%JJ%%%j%kkklmlJKLJ%JKLLMMKjkl
-120918I9mmnmonn%MNMLKKK%jkkJKLLLJJJKLK%jlmmkJLNPOOOMLJlnmk%K%%%kjkllmlj%%%j
-120851A01kkllk%%LMOMLLLKKJjllmkJKKJjknmnlj%%%%j%j%KLLKKJK%%J%J%%%kkkj%%kjjJ
-120785I7KKJjjlkljJLNOL%llllmnmj%KMMNMMKJ%kmmmkKMNMMKKKKKKKLLJknrrromjJJ%klj
-120718H4%MOPPNKjlmlj%JJjk%JLLLJjklmlkk%LMLLJ%kmlllljj%JKMPPPNLKjklnoomj%kmm
-120651I0mljKKLMLJjjjkljJLNLK%jklkkjJMORJ0QMjmoopn%MOOM%klmnmlkkmlljJMMMLL%l
-120585A04mmk%%jklkk%%%jloqpm%LNMLKKJKjkljj%%%%%KOPONNMNONNLJjkjjjkjkkmnmljJ
-120519A00KLLK%klkk%jjljjJJ%JLMMMMKJjmnmk%%JJLKKJjjlmmnnml%KLMLKLJJlmljJKLKj
-120453I8j%JKJjkkjjKLMOONLKjlnnooppnkKMNNONML%jkkkjjjkkk%%%%%KLLK%%JKLJKMMKJ
-120386A26klkjjjkljKMMKkmomlllnonljKLLLLK%jjjjljj%%kjkkkjj%LMNPQPMJkllkjkllm
-120320H9kJMQJ0QLjj%KJj%jJjjmnmmkj%klk%JKJjkkkJJLLLMMNMMLL%klnmkjJLNNMLJjmop
-120254A14qpollk%LMOOL%jkJJ%jjkkjjklmnljJKKLMNMLKKKKLLL%lnomlmmoooml%JJJKJJJ
-120188G5LLMLJj%KNOOMJJ%jjkjj%KLLJ%jj%J%JKJKJ%knnmjLMMLKjkmmkkkk%KKJklnnmjjK
-120121H8LMMNMLLLKJkmkkJJJ%jjJLLMMMMJJklnonmkjJJ%kkjj%jlmmlkjkmmmkjJJKNOOPNK
-120054A04jklklkkj%JLLJKNPQN%mnml%%KKKJKKKJkoponkjjmoqn%KMOOMKlnol%LMNK%knmj
-119988G7LNLK%JJjkkkj%jkklkj%JNOQPLJklnnmjJLNOOONMMK%kkkjj%J%%k%JLLK%kkjjkjj
-119921A16%JLLKK%JKMMLLJ%j%j%jjjmnonlj%J%jllnnmlk%%%%jjJKMNOMKjlmkkjk%JJknom
-119855H3jLLMMMJ%jjKMONMLMKjnopnnlj%%jj%KMOOML%jlnppnjJKJ%jklmjkjmmmj%KMNONK
-119788I1lonmk%JMPQPOOMLLJkllk%KLLJjlmmlj%%%JJ%kmmkKMOLJkkjjJNPPOK%jmmooomkk
-119721I7%%kkkj%LMLKJKKLLMLKJjlllk%JLLJ%jkkkkllmlk%%%j%jkklkjJLLLJJj%k%KLLLK
-119654A05%kjj%klmljJKKLLLKK%J%%%%%jlmkj%%%%%kmmljMOPPPONLK%kkllkkj%%jkk%%%J
-119588A10JMNOOM%lmlkk%%%jmnnkjjjlkk%%KMNMKknnnnkjJKJKJjkkjKNOONNNOOLjlnllmm
-119522A14kkjklmlklj%JKMMNLK%%kllmlllmlJMMMNPPQMKknljKMMK%lkjJJKLKKLKjlnoooo
-119456A08nmnnmllljKLLKJJJJKLKLLMLJKJJjklmnlk%MMK%%%%JJ%KLMMLjkjjKLNONK%lmoo
-119390A21pplJMNMKJjjjj%kjllllk%%Jj%%KLNNL%knmopqqolk%%MPQQONMJjmllkjkmmmj%K
-119324H3J%jlmnl%ORJ0QOLJJJJjlllmlnmllkkjjjjJLMNMK%JJKJKJ%mopnjKOPNNOOONLJkl
-119258A25kkj%kkkk%%KLLK%jkmljj%%kkkj%MONMLKJJ%KLLKJ%%%%LLL%kmk%JKKKKMMMJJJJ
-119192A66jknnmkKJJklkkjkkk%KMMNNLjkllllmmnnmkj%JJJ%%jj%JJklnlkJKLLLKJj%%KJL
-119126A26MOOONL%mnnkk%%KKJkmnnmkjjkmnpoljjkmnnm%JMNMLJjkkljJNNNLKKKJLLNMNMM
-119060A33MK%jlljjjjlmnnljjjj%KKLKLJJJKJKJJ%jlmk%LOOMLKKKKLJjlmnmljj%klnppol
-118994I5j%JLMMLK%jkkkkllklj%KKMNONMKJKMNMKJJKJ%jlmnonnj%KJjklj%KKJJ%JJLMJjm
-118927A20oomljJLLKJJJLL%loomkJJ%KKMNLLKKJJKKKJ%jjklmlllk%KKLJJJjjjljjKJJ%jk
-118861A12jjjkkmoomljj%KKLJKLNNMKJJJKK%lmoljKMLK%klkjJKJJ%J%KKLKJKJKJJJ%jklm
-118795A16ljJKLMMLjnonl%KLLL%kkk%%LLLLLLMNOOL%lmlkkjjmpqomlmnmk%JJLLL%knllll
-118729H5ljKLNNKjmmlkkllmml%KKLLMMJjkj%JJ%j%%LMPPNMKJ%%%%j%JLKJ%jjjjKKKLLK%l
-118662A27mnmlk%LLKKjkmlk%KLNNMLKJJjklllnllJKKJjmnlllnmmjLMNOMMLKJ%jjlk%JLJ%
-118596A13jjjjjjkljKLNMK%jj%JKJJJKMLK%jjJJJjmnonlkjjkjjJJJJ%%KMML%kjKPRQNL%l
-118530A46mnonmkjjlkmlmonmk%KJjlmljJJLKMLNNPPM%kkjjlnqqqm%LLKJKLJ%jljJLMNMML
-118464A10JJLNONJloppnlkjkJJ%%%JKLONOMLJJjlnpqo%KLKJK%Jjj%KLLKjjjjj%%%jjkkkj
-118398A05JLNNONMMLKJJjjmpj0j1j0plk%jj%JLK%j%JKLLKKKJJ%JJ%JJLL%klmlkj%j%J%kl
-118335I9kJMPPPMJklnmklllmmmlj%%jjj%J%JJJ%KLKLKMMMLJKJJJjlml%JLLLNK%lmmnl%JK
-118268A11J%kj%JJ%kmml%LNMLMMLJjj%jkjKNQRJ0PM%kmpqrqomjJMMNNMNMJ%%kjlnooomkk
-118203A11jkkllmlklkj%%%%KLMOPNNK%jjlmmlkjJ%jjjjJKLMNNNMLK%jlnnomllkJLONLKjk
-118137A16lllk%%JJJKMNNMKJJ%klmnonlJMOML%knnnkJ%jlmmoqqoljJKMONMJkmmjJMPONMK
-118071A01KKKKJJJLK%jlk%KLK%kllnoonjJMMNNPOMK%kloonm%KJJ%klnnkJNONMK%j%KNONL
-118005A29%klmmmjLMNMLMLLJjkkkkjkllmkJJJjkllljKLMLJ%%JJ%knopnmkjjj%KKJ%j%JJK
-117939I6J%jjkjj%%JKMMMMK%jnoonj%%J%%%jkklkkkkj%JKMNOMMKKKJ%kkkkjkllkkk%KLML
-117872I4MK%k%KMLMLML%koqpnjjklmljJLKMMMNNOMMJ%kkjjkmnomkjjkjJK%jk%LLKJ%%j%J
-117805I6KKJJKLMLJjj%JJJ%jkjj%%lmljjlmmmlk%JJKJKKMLLKJ%jklkkj%J%jjjjklkJLNPN
-117738A01NMMMMKK%kmnkk%%%j%%kllmj%KKK%jj%knpok%KLMNMK%jjjjj%jkjjKMNNJjk%JLL
-117672A10KjlmnljJKLLNMKJJJ%%%%j%JKJJ%jllkllmljKMNMKkllllllmonlkjkj%LMPONNLL
-117606A08JJjmopponl%LMMMLMMKJkjJJ%lll%JMOONLMLKjj%KMLK%lopokkknpomlk%%MOQOM
-117540A06Jkjj%%KKLJjlpoolkkkkkkjJLLMKJ%jJKKKJ%j%KMLLLLJ%JJJKKLJjlllj%JJKKK%
-117474A19jkmnnnmk%MNMKjnpolKMML%%jlmmmj%KKJJ%jjj%KMPQNLJkllklmnljKKKJ%jJ%%J
-117408I5JKJKMLK%%%LLMMMKKklmlkj%KMONL%klllmmllj%%jkjJMOPONNNMKJjloponmmmllj
-117341A06j%%jklmmlljJLLKKKLKJ%JKLKJJjkoomj%jlmmljKMNNNNLKJKKKK%jjkjj%kmqrqo
-117275G4kj%JKMOQQOMJ%jlml%JLLKJj%%JKKL%jkjjjllkkkjkkklJMPONMNNNML%klmk%JLLK
-117208A36%kj%%K%jkkjjJKLKKjlmlkkkj%jj%%%%lljKK%jkj%JLNNK%loppl%MOJ0J1J1J1J0
-117147A64J0J0J1J1J1J3J6K0K5K9L3L5L4L4L1K7K1J2Jj0j8k4k6k6k4k4k3k1j8j6j3j0j0q
-117113B77pnmmmkJK%jnoppqrrqpmkkknpqomkjklmnnk%JjlkkJKKKK%jllmmkKLLKKKJJ%lmm
-117047A13ljjjklmnmkJLJkmmnl%MONMKKKJKKLMLLJ%%KLLK%jjjklkk%JKLLKJJ%JJKKL%jkm
-116981A31lkkmnnkjJJjlnoojJKJ%JKKLK%%jjklnlk%KNPRQNMJKKKKJJKJjk%JJJ%klmonnnk
-116915A06LOPPNKJkmnmmmonljKKLLJJJKMONML%jj%KJjjj%JKJ%kkkk%%%JjJJJLK%%lmmmll
-116849A17lmmllkJKMOML%%%%%j%%JKJjmoqommmlljJKNOPMLKJJ%%%kkllnmml%KLKKJ%jjjj
-116783H9j%K%jlkJMNNKlnnjJKJkklllkJLNOOPNLLMNNMJkmoonl%MMMLJ%%kk%KNNMjllkj%J
-116716A27KJJjlmnppm%MLLKKJ%kmoqpnk%KMNNLLJ%kmnomk%JJ%JJMNOMLJ%%%jkkkjKMMK%l
-116650A09kjJ%jj%JJkllkj%JKKKJ%jj%JLNPQQPL%orromjJJLLK%kklnopok%MOOMKJKJKKKJ
-116584A19%kk%%JK%jjllj%MMMLKKJJJJJ%kmlj%%lprqol%KKJ%jjjJ%JKLLLLJkmmmkjJKKLK
-116518I9MLKKKJkoqpnkKMOOLjnmkJJKJJJKORJ0RPJlpppoppljKKK%jkkkJLLLNMMJjlkkkkk
-116452A04jj%J%%kkkll%JNPQRPOLjpj0qolljJLKKjklljj%j%jkkljj%KMMML%kk%%KLMKjkl
-116387A02kj%KMLJJ%kklmmmmllkj%JKLMMONMLJ%kmmkj%JJ%%JKLK%%%%%KLKJ%lmponmkkJ%
-116321H4JKLNNOLKK%klk%%%%kllkJKJ%%jjJLNOPML%knoponnnnl%JJ%%%JJJKLKKKJ%%%%%k
-116254I3mnm%KMMMMMKK%jllkk%%JJKK%KMONK%klmnllj%JLNMMK%jmmnnnmmmmmjj%%JJJKKK
-116187H1KKLNNOLJjjJJJKLKJjllljJKKJjJLLJklk%JKKJJ%jjllkkJKKjnopmlj%%JJJKKMLL
-116120A02JjJJJ%%JK%kmkjKMMMLMLJkmnnmlmmmlkjJJjlmnlmmmkJNRJ0J0J0PMKJ%jkkkkll
-116057I9kJJLKK%kkjjjjjJ%KKKMLK%%%jmnmmjkjjjjj%KKLKKklmkjjjjkkllj%JKJJjjjJKJ
-115990G8%k%JKK%j%LNMMMNNONLjmoonnoonl%KNMLJJ%%%%%JKLLKJkkk%KKK%%klnnmj%JLLL
-115923I5JklkJLMMLKLNML%jknopomllk%%K%lljLOQJ0QPNL%loppook%MOONKJ%klmmlkjJJ%
-115857I7jklmnnnljJJJKLNNNMKKJKLKKKJJ%%%jlnoom%KLMLMMLKJjjj%LLKJjlmnmkj%kllj
-115790I1%JLLMMJJj%j%KKLKJ%jJJklmmllmkj%%j%KNQPNLJkljKMMMKJ%JJ%%klmmnnppnkjj
-115723H8jjKNPPNLJJK%%jklmlj%%J%j%JJJ%kmllk%KLLL%klmmnlkJJLNOONL%kmonljJKK%J
-115656I7KK%jj%LKJ%kkkkJLLLMNLLJkmoonkkjjJJLMLJ%j%%%%jjJJ%knnnnmjKKJ%%JKLMML
-115589A01LLNOPONMJjlnmmlkkkklmmkJMML%j%KMMLjmnoomk%%jJKMMK%jlmlljJKKMOPRPOL
-115523A40J%JJ%%kj%JjjjjkklmmkjjJJjklj%KLLMLK%%jjKJKKJ%jkkjjjlmkk%%kkjKMLJkm
-115457A16mnnonmlllkk%JKLLLMLJkmnljj%jJKKLLMORJ0RQOMKloqpol%jjlmnnmlkkkj%JK%
-115392H3JJMMMJkkk%KLMMJJj%%JKMNPOL%kkkllmlmmkjKMPONJlnnnlkJJ%kmnmkkkkkkjJJL
-115325H5NNMMLMLJ%kkkllkk%JKLKK%klj%%J%klmmmjKLMLJjllkkkk%JLMLK%kkj%%%jkkjJK
-115258H8LLKJkkjJKLKKKKJKLLL%%JJJLMLJklnonl%JK%klj%JJjlmnlJMLMNONNJ%lmmonmlk
-115191I4kljjJKNNOM%moponllkklmnmk%KKKLMLLLJJj%%JJ%jj%LNOOMLNMMJkmmoomkLMNLL
-115124A08K%%%%%KKKJklmml%%J%kkmk%LMMLMNNNLK%jJJK%%kjjkmoponmmkjj%JJKLK%%jKL
-115058A00LLK%lnnljJKLMMLLKMMLJkkk%%%klmmnnmk%J%%%jjJLMNLKjknmmjJJ%J%KKKJjjj
-114992I7jJJJ%%%JKLMLK%%jklmmljKLNNNK%jjmnnljKMNOONMJjmnmj%J%jmkk%%jjkjjjjk%
-114925I8KMMLJjkkkj%jklmnnl%KNPOOMLJJJJKKJjjJJLL%knmlk%jjjJJLJJ%jkkjJLKKjkno
-114858A05opmjJJ%jj%Jjjlj%JKKLMK%kjjJKKLLLMMKJ%%j%k%%JKKLJkmmnlmmlkkJKMML%kj
-114792A01JLNMK%kklnonkLNNLKknonj%K%JJLMLMMLKJ%%lkkJKJjj%KJJjlllkjjjJJ%klljj
-114726I4j%%J%%%%JJLNMLJK%JJJJjjmmnmkj%jmpoml%KLK%JKMNMJjk%KMNMLJ%jjj%kllkLM
-114659A05NNLLLKjjj%LMLJkkllmmlj%JJJJkklj%%J%JJLLKJJJ%lmmljkmmkjKMPRQPL%lnpp
-114593A12mkKLNNL%kmmllmlj%%LMNK%kkkkjlkjLMNMLKKKLMK%klklmlllkkmmmlkJMQJ0QPL
-114528A30K%knpoljKMQRRNL%moopnmj%kllllll%JKKKjj%KMLKjlmnkjJJJ%%KMNNJjnmljLN
-114462A09PN%mnmmmlk%K%kmmmkkjjjk%LNQONKMMNM%klmk%KKJ%jklmlk%KKJ%kllkkjj%%%%
-114396I0%%%j%KKMKLKKLKJJKLJJjlmnlkJJJ%jjJKNNM%klj%KLNMMMMMNNPRJ0J0J0J0RPMKj
-114333B31moqrppnnnnnlj%%jmmmlk%JKJjk%JKLLJlnommljjlnoomjKKKjkmmjJLKJ%%jjJLN
-114267A10NNMLJklmk%%jlmnoonk%KMNLLLMMLJ%KLLLKLJjjjJMNONLjlomlllklklkj%jkkkl
-114201A09llkjJMOONMKJkjlknopomj%%kkk%JKKMKJkmmk%KLLLLKjklkjJKJ%j%%%jkjjjjjj
-114135H7LNOONKJ%j%JJK%%jj%%%%jllmllkkjmnnl%JKLKKMOPNLJJjlnonlk%JJ%JKLKKJ%%%
-114068A02lmoml%j%JKLNOPPOLLLLK%lmmnonnkkkllllk%JJjj%%J%KKJJKLMLJ%JJJJ%jjlop
-114002H6qonmljJNQQQNL%kk%%%j%JLLLKJ%%jllmmmjJLMMKKJj%JKMOPPM%lmmljJJ%kkkmml
-113935A02%MNMK%j%JKKJ%kj%JJ%JJ%%jjkkkjj%j%J%%%j%kjk%JJkll%KKLKJjlmljjjj%%J%
-113869I7JLLLK%jkjJKJJjjkjklkl%%%jkjjlkkJLNOQOL%jkjkmmmlkkjJKKJjj%%JkllkJJK%
-113802H8klk%KKJjklnnmlk%%%jjjKKNPNMJJJKKMOOPNMKjlmml%JKKLK%kmonnlljJLMKKKLK
-113735A09KKKJJJJlnpolkjjJJK%jkjjj%%KMMOMMKklnkJJK%kkmkj%JJJKJKJ%jjjJJJKLMK%
-113669A16JKKJjkmmmkkj%j%jjkjklkkklkkjKMNONMLLLKKJjklkJJLK%loqqpol%NOOONMLJj
-113603A10jlkjJJKMNM%kljKLL%lmk%klnmkKNNNLjkk%%%kmmkjjj%%%%kkmmlkkk%KMMMLkmo
-113537H1kKNNLKJJJMOQOMKjmmnkjj%JKKJlmonmnnlj%JLORJ0QNKJKKK%jljjkkk%%J%%JKMN
-113471A33MKKKJKJKjloomlkllmmmkllklk%jkkjjJKMMLJKLJjmonljLMNONLK%kkj%KKNQOKk
-113405A31opqomjJJJ%jk%%KLKJ%jkjJ%jkkkmlk%KLLLJ%J%kmmjJJjmljKMONMNNNOOMKJlor
-113339A20j0j0pmj%%J%%%%%j%%%JKLLNONM%%jJ%%llmmmmkkjJLMK%kkjkjjjkjkjkjjKMONM
-113275A01NOOPOL%moppooljJjkkkkjkklkkllkj%K%%JMOOQQRRPOMKjmpppolj%%klmkj%%JK
-113209I2KJK%jllllnnnnlkJKKJJ%jlmmlkjJMPPPNMMMKLKKJ%j%%kljjJ%J%JKLK%j%KJKKKK
-113142A13KK%lprrpnkjj%%%Jjkjj%JLLOONLLKKLJKLLJJJJJKJJJjkj%JJjkllmmmlklmljKN
-113076I3NMK%JKKKLMMLJlnmlkklmmkjkjjjJLMMLJ%%LLLJjlnmk%JLKJjkkkjj%JLLKJklkkk
-113009I6mlk%KNMMKjjjkjkllmkjKJJkkkljj%JKMML%kmmkJMRJ0J0QNLjmonnmkkJKKLMLKjk
-112944A13kmnnljJJ%jjkJJKKKMKKjkkjlkk%KNOOOPOMLJ%%kmnoppqommlj%LLKjkk%JKLJJJ
-112878I5KJ%kklkjkjj%JLMNNLJ%JJJ%kjj%JJKLMMNNOQJ1J5J9K2K5K3K1J8J1Lnj0j4j5j9k1
-112824B28k2k0j5rnkllnnnllmlkjLMNNMJJjkmmlkk%%%%kklmlkjJKLLJknonljKLMNMK%%%%
-112761A14klmlkj%JKLJ%kmmkk%%JLMLJlnmlkjJLNPPONJ%kk%%kjj%Jjkloml%KJ%%j%J%%KK
-112695A02KKJJ%jk%%%%jjkmnnlkKLMMKJj%%jjkkllmk%JLONMjlmml%%KLNNKklmml%KLJ%kk
-112629H6j%KMLMMLLJjlmkKMOOLJjlnpqpmJJJKLLMKLKLMLKLKkmppnllmllj%JJJJLNOMLJ%%
-112562A09%%jkkj%%jkkj%jjlkmlklkk%JJK%%%jjJJJLNONMLJJ%klljjj%%%J%JMMNK%mpnk%
-112496I5jkllklmlk%JLNNMKJjj%KMONML%J%LNNMMKJlmmmkmonomj%KLJj%%KJJjj%KK%klml
-112429I6llnml%JLNNMLJ%%llllkkkklj%KKKKJKJJ%%j%j%%JJJ%jjllkj%JKNMLMLNOPM%lnm
-112362A11mlkkkkmmkjJLLLMML%jlkkjjj%jjj%%KLMLKJJKLLKK%%jllnll%KLKjmmlkkj%JJJ
-112296I5JJJKK%%%klllkkjjJJLMNMK%lllllmkjKLMLMMNOPONKkllk%J%kkmlmmljJJJKLKJl
-112229A10mnnlkkj%KJ%jjj%%%LMOMLJKKJjjjjkjjJ%kkj%KLK%%%K%knopppol%MORPPMLLNN
-112163A21NMLLKJ%KKJjkklmnnnmlkjlmk%JKJklmmlljkkj%JJJKJJLKJ%%%J%jk%KMOOM%jk%
-112097A07JJjkkkkjlllkJLMMLLJ%%%JMMNLJlmpnljJJJjj%JJJ%jkkkjj%%jjkjKJLKKKKLMN
-112031A18POOMNLJkoppok%JJJJ%klkl%JKLK%JJKKJ%%KMMLJJKKJjkllmljKNPRPONNORJ2J5
-111967B20J6J7J8K1K5K9L1L1L0K6K0J1Jpj4k0k4k6k6k4k1k1j8j5rmklmnmmkkklmpqj0j1j1
-111925A85j2j2j1j0qoljJLMLK%lnoolj%jkmlkjJJJLKMLMLKJkkk%J%%j%j%%j%jJLMLjnppn
-111863A00mjJK%J%JJ%jj%KKK%KMPNMK%JJLJjmoonlk%JKLJ%lnnnljK%jlkjj%JLLLLMNLJjm
-111797A08pqpm%LKJjjkjJJKKJ%%%KLMKjlmllk%MNNK%KNQQOM%moonlklkmkkJLNNONMKJJKM
-111731A34NMJmpqqponnnmkJKKJLKKJJJKLMNML%jllnnonmjLNOMLJJ%%kmnonmlj%%jjlnnl%
-111665F2%%llmkJMNOMMJ%JLNNLJJKLMLMMNNMKJJJKJklkjJJlnonkKK%jloqpokKKKKJKKKJJ
-111598I7%kmmlkJKKKKK%jkklllmmkjKMMLMMMKKjjkkj%kkmonnljJK%jJKLLL%jmnmkJKLMLL
-111531G6LLLNLJ%%%JJJKK%KKKKJ%%JKK%lopnk%KKKKLLLKJjklmnoookKMMMNNNMMNKjmnopp
-111464I1qnk%LOPONJ%%j%kkklmnnm%J%%kjJLLLJjjJJJ%jjjkj%%KJ%kjjjjljJJJjjkJORRO
-111397A03KjmlkJLOOOLJ%jJJJjkmmkkklkk%KJJ%j%KLKLMNNJmppnmkkkj%LLJkmnlllllk%K
-111331G4KKKJjjk%KLNNPOMLKKLL%lmmmmnmjKNPNMKJJjjkkj%%%J%%%%JKKLLLJkmnkj%%%%J
-111264A16JjjlkklllmnponmjJLLMNONNLJjkl%KK%lnnmjLLKjmnnlJLLKK%KKKKJ%%%%j%LMK
-111198A01%lkjjjjk%JLKLMMKjlk%LNNNNKJkllkkjj%jjJJJ%jlmmmmlljJKKLJ%kmml%KLMK%
-111132I6jj%KKKKKJlnpqomkJMMLKKKJKKLLK%kjkjkkmnll%JLLKJ%%j%%%jlnoljJKJLLMPOP
-111065A00OONMMLKjprj2rojKKJ%JKMNPOMjmpqqoljKNPONMLKKJJjlopom%LNOLJmoppmkjjJ
-111000G9JLKJjjjjkk%KNNMLJ%J%J%jjjjjj%JLLMLKKKKKKMK%lnnl%LMMKKJ%jmmlk%JJKJjl
-110933A13mmmkmmmlJNOPNKJjJKKKjjll%JJJJ%J%kmmmjKLK%kl%%J%kknnnl%JKKK%%k%%JMM
-110867I4ONMNLLKjmpj0j0pnmmmmlj%JMNQQQPNLJ%kkkklk%JLOOML%jlllj%KJ%%kllkjkmll
-110802H7mnnljLNPNMMKJkllljJLJjmookJMMKJ%%JJKK%%kjljkjjJMNOOMKJJJKJJj%%J%jmn
-110735A06oonoqpnl%KJ%j%%JKKKKKMNPPPRPOKknpookjJMNONKKJKKjklmnoooomk%JJ%%%LM
-110669I2OOOMK%jkkkjlllkkkjJKJjklkljjJJJKLMNONNLK%kmmlj%Jkkllll%KMNPONLJJ%JL
-110602A30NNLKjkllmj%%koppnkKOPMJjklj%JJJjjlml%LMNMLKJ%klkk%jjjklmmlllkjjkll
-110536H2j%JLMLLKKJ%klnmmljMPJ2J2J1PM%lnnnkkjllmmmlkkj%JKKKJJJKLONL%%%J%j%%J
-110472A16jmnoomk%KLMLLJkllmmkj%JJKLNNNLKKLMMKK%J%JKK%kllljJ%%j%KKK%jJLNMLLJ
-110406A48%JJJkmnoonljJLMMKJjkmlkk%%jkjj%%JJJ%klmmlkJMNMK%%JKKKJlnolkknoppom
-110340F8%LNNMLJK%jjKLNLKjmnnlkjJJLLLMMK%jkllljj%%jkk%KJJ%JKJJ%%KLLMKJjlmpoo
-110273H2mk%LOPPMKKKKKJJ%%jjj%JJ%JJKKKKLJ%lnpqpommk%KKLJJjjjj%%%%%j%jj%JJJjj
-110206H5jj%jklmnmkKOQPNLMNNMJ%kjkj%JKJjjlkk%JKKKLNNNLjlmnnlmlmlnnqqokjj%jJK
-110139F0LNOPNMLJ%%%JJKKKJKLLKJJ%jjkJJJj%j%%%jllljJKMMMKjj%JLLJjkkkkkmlk%JJK
-110072A08LKjkkj%jjjlmnmkjKOPNMJjlnponllllkjKMMMMMLKjnonljKKKJjjJJKJKKLMMLKK
-110006A06%%KKJjlopomk%%%KKKJKJjjJLMMMMJ%mnnonnkJNOLJklkjjJKKKJ%jkkkkjj%JLLK
-109940I2%jjKKK%jklj%JJkklj%%JJ%%J%jmoomjLLK%jkj%KKLLMNQRQOJlooonmkj%J%%%JLM
-109873I5LJ%kjllmkJMNMLJknom%NOM%jlk%JJ%jj%JJ%jlllk%LMLJjkkkjjj%KLMLKJJKKMLJ
-109806A13knmmjj%KKLMMLK%jjkllmlkjkkj%%J%j%JKLJ%kkkmmlljjjj%%%jJLNPONNLMLLML
-109740A25NMLKkkjJKMLMNOOPQRJ1J3J6J6J3QNJkprj0rqprrrqpol%JJklmnmlJKLJjkkklmm
-109680A39nnmjKK%klkJKKKJjlmmpprpmjKNOPPOMKJKLNNMjmonljKJ%kjjjkklk%KLJjlmnpp
-109614H9oomkJLNMML%%jllk%LOOOMMLK%%klkkjkjlkJMOMJkjjjkj%J%jjjjjkkjj%%KLLKJJ
-109547A08JKJjjjjjjjjKJJ%llml%LNPOMJjmnnk%KLKJ%kmnonlk%JLMMNMKJJ%jkjjjklkjJL
-109481A00KK%jj%JKLLLJj%JJJJKKLLKKJknopnkJLK%kmmkj%kkjj%JKJ%JJLKKK%kkllllkkj
-109415H7%%%%klkjKKMKJjklmljJJKLLNNLJJjjj%JKJJjjllmmllkljJMNOMMJJjjkjllnmjKL
-109348H5LJjkkkjkj%KKLJ%%JKNONML%kklkllmmlkj%JKLMLLKKK%jkkjlkkkjKNQQOKK%%%jJ
-109281A22KLKK%kkklk%%%JJJJJKKLJ%klmnlmmlk%K%jkmllklllj%%%%JJKJj%JJ%knlkJLKK
-109215H2%klmonmjKNPRPMJkj%LLK%%KLJ%j%kklkj%KKKKjkljJKKJ%%%jJJJK%jk%KLML%klk
-109148A05kjlnnmkKLLK%%%JKJKJ%JLOON%lnmjjloonlkjj%JLJ%jj%JKJJJJJLMMMKJj%jklk
-109082A00k%JKMMKK%%jklkj%%%j%JJjkllkjJJJjlml%KJJJKLKjjkj%KKJJ%%%%%jkjjKKLKK
-109016A04J%jj%%jjjjj%jkmlk%jkj%KOQRNJj%JJJjkkllnnmmmnnnnl%JJJLMNLLMMNMKLKMM
-108950A12ML%jj%LNNL%kooqrqpml%LMOPOOL%kkjLMMKjlllljJ%j%JKLMLL%kllkk%%Jjmnmj
-108884I9JKKLLJjmmlllllnmlj%JKKK%%jj%JLKKK%%jjj%JKNQRRPNMN%loponnoollkkkllkj
-108817G6LNOOMMLMLKklklklkkj%%j%JLMKJJJKK%moppmkjJKMNLJjJLMKjjlllj%KJJ%knonn
-108750G5mkjJK%%kjJLLKJJKKLKLKLLLLLKJjjjJJJklkj%KLLMLLLKJjlmmkj%jkkj%%%JKLLJ
-108683A16%JKML%kj%%%kllkjkjkknoonk%JKKKJJjj%jjjj%JJ%j%JJKK%JJKKMNNLjll%J%jm
-108617A03ommjjjkjjJKLJJJJKLJJjlmmmj%LMLJlll%KKKLLK%j%JJLKK%jjkJKMNMJjklllkm
-108551A01mnnllkkk%JKJLNMJnqpmllj%KLNPRRPM%klj%JJJKKJLLKK%klkk%%JKLKKjj%%%%%
-108485A18%lmpoomkJLNLKJ%%jkkk%JJJjj%%%klj%KLK%lnlkKLMLKKJKLML%jj%KLJJ%jJJ%j
-108419A17lkjkklklkk%LNNMJJklmnoononmjLNNNMKKKJKJ%%JJJJJJLNNNKjmopomjJJJJKKL
-108353A07MNONMMLK%kmnnmnnljKNLK%klljJKLJjlmljjj%%JJjlmnnlk%JMNOOONM%kmkJLLJ
-108287A18jjllnnnonnmkj%JLNONJmnnljJLK%%jjjJKLMMMJjlnnkjKLLJJKJJ%%lmnmk%LOPO
-108221I8MKJJKLKK%lnnomkjKKLKKJJJ%%KKKJ%kmlk%JKNNMJjklljJLLK%jljjJJ%jjk%kmpo
-108154H9l%LKJjlkljJMNMNMNL%j%LMLKjjj%JJ%knnmj%KJKKJKKKKJ%%%%jlmmlllklkjJJLK
-108087A01JklnljJKK%%jkkkJMPRRPMLJjkklmmmj%KNOQOM%kklmmnpoommmkjkllkJLLMLKK%
-108021I5jnpokKNOPNNLK%kkjJJ%jk%KMOPML%jklnmmlkkkjkklkkjJKLMNNL%lopnlj%jklmk
-107954G4%%KKMOPPNK%jkk%JKKKLLLK%jJJJJJ%K%%kmmllkjJJJj%%%j%j%JKK%jkk%jj%%jll
-107887A00kk%jj%JMLJJJ%%kjjjllllkjJKMNOONLJkmpom%K%%jjjj%LMLKjlnnljMNPOLJ%jk
-107821A10mlk%JJ%knopppomjKORJ1J0PNKKJKLMK%llk%JJ%lmlmmmnmmjKLMKKKJ%kllk%KLM
-107757I7Kjlmlk%jjmnonmjJJKLLNNOLJlmlkjj%%JKJ%%KMORQPKklmlmnkJMOL%jkkkk%KMMM
-107690A13Ljlmnmlkkjkkj%LLMLKLMML%kkJLMMJjlllkjjkj%%%%looppppnl%LMONLKJKJJ%J
-107624H5JJjmlkJJJ%JLNNKjkll%%KK%kklljKORRQNKkmonmkkjlkkjkjlll%KKMMNMKjlmnom
-107557G5kJMNNNOM%mnlj%KMMLK%JJK%jnnnmmmnmmlkjj%JLMMKJ%jkllkJLNOPNLjmlmllllj
-107490G0%J%%%jkkkjLMMLJ%%%KKLKMMMJklkk%jjllj%KJLLKKK%jll%KLKK%j%%%%%%kkkklm
-107423H3nmmk%LNOPNLKKJJ%lljj%KKJJKLNNMNMNNL%lnmjj%J%jjklnpomjLNNONL%lmlllkk
-107356A06kjjKLNMML%kllk%JJ%jkkjj%lmmlkkllmk%J%jj%JJKKMMKJJ%KJJklmlkk%%jJ%JK
-107290H6LKMNOMLLNNNNLKLKLKJknooonlKPPMjmoonljKJkqrrnjJMOOMKK%%jj%%jJJKKJ%%j
-107223A10%klmk%LKJj%JKKJKLKJjmmmmkkkjjjkkllkJLNOONMLJkkjJMNMKJlmnnpponk%LNO
-107157I6PMMLLK%klmkKMMJkooqppnmlljJMPPNKLLMMMLKjkllj%J%kkljJLLMNMJkk%%%J%jl
-107090A13mpponljJNPQQONOOMJmpomj%JJJ%%%jlmllkllmlkjKNOMKJJKKK%jjJJKK%kkjjjk
-107024A08j%%%JMONKlnonmllkkjjkj%JJ%%%jkklk%LML%jkjJ%jlljKLNMLK%%%KLNONNMLJ%
-106958A31%%%klllmmmmlj%KLKKJ%%%KKLL%knmk%JJ%%JKKjkllkllllljLNNJjklk%KLMMLLJ
-106892A13JJ%kknmmljlnonj%K%%%JJKNONK%k%jJJLLNNNNLLJ%jkkllkkJJJJ%klmmljJLMJ%
-106826A11jjJLMLLK%kkkjj%jklnmmk%KMNLJ%KKJ%j%%%jkk%KKKJJJJK%jkkk%%KJJkmmllll
-106760I7mmk%LNMKJjjjjj%J%%%j%jkjjj%%JJJ%JjJJLLKJ%kmnomljJK%%%J%JLMMLLKJjjkj
-106693A00kllljJMMLK%jkkjkj%%%%jjjjJKKK%jlmnljJKLJ%jj%jkjJKKJ%%%%KKMLMLJJKOP
-106627A21PPOOPPOMJnpj0rqomjJ%%klnppnmlllmlkJLJKJKLNNMLJJ%JJKJ%klljKNNK%knnl
-106562I9jLKKkkkkj%kkjKMMLK%%%j%%jkkkjjKLLKjkk%LLLKjjj%j%%%jklkjj%klmlk%JJ%j
-106495H5kJMNMLJJJ%jmkjKJK%jkkkj%%KLMPPQNLK%jkmmlkj%KJ%loonl%JJ%kmllkkjkjjjJ
-106428G7KMNMMLMNMLKJ%lnnlk%JJJKJJjkjjJKMMKKJJJjnpqqnmj%J%JJ%%%JKLMLLLJJ%jjj
-106361A02JKJ%kjjJKLKJlnmnljJJ%lll%KJJJjjjkklljJKKKLNMLKKKJ%jj%KNNMLKKJJkjjk
-106295A20klmnljKLJ%j%KJJJj%j%jkjkklk%JJJKK%%%JKK%%j%JJLKKK%Jkkllkkllj%LKK%%
-106229A06j%%%llmlkJKMKjmk%KLKJK%kkkj%%JLMLKKKKJJJLKKjlnmkjJLNNMKJ%%JLMMMMK%
-106163A51kmpoomkkkJ%jmnmk%jkkjJ%Jj%%%J%%kkjjlkkJLJ%llkkJMOOMLKLMLJjkmmnm%LM
-106097A03OMKjmnnkjJKKKKMLLJ%jlmmj%LLKJ%%JLOOOPQQPNKkloponlkkkkjkkkjJK%lmmjL
-106031A18MLknoomjJKLKKLMMJjmlkknopolKMNNOOMLJ%%%jj%JJ%kkmkkj%%jkklkJKNPONJj
-105965A23jJLLJjkllj%JJkjj%KLLKJ%j%koppm%J%kmlj%KLKJ%jklkj%%J%j%KJjll%LOQQPO
-105899A26LJkmnnl%LJknomljJLK%Jjjllkkjk%J%%jj%%jJJMMNLLKJ%jjkkllmk%JLKLLLMLK
-105833A14JJJJJ%jloqomjJJ%Jj%%K%jkjkjk%JJ%jJJK%jkmmnl%MMMMKK%JKMNML%jkljj%jk
-105767I9kkjjkmonmk%KLLNOPNL%lmonkjJKKKLMNMLKJjlnonml%JKLLMMKJkmmnmlkjjjJKLL
-105700H7jkl%JLJJjjj%%%%JLLLKKJ%KKLLLLKjklk%JJ%%%LMNNNNLJklk%JKjlmllmnool%LL
-105633A06LLJJJJjlnl%jjllk%JKK%%JJKLLK%%%jllmkJJjkllkklnnn%LPONKJklmk%KMNNNM
-105567A07NNMKJjjjjlmnnk%KMNKjkk%jkkkjKLNLLJkllkkmmnmnllj%JKLMLNMNMK%kjJKMKJ
-105501A17%jkll%KLLMNMMKJJjklnnnmjJKKLK%kmmmkkllnnnmk%JKLMOOOMLLKKJ%lnnlkjjj
-105435I8jkJ%%knmlllkj%KNMKJ%JLNNNMMJ%jkkjkj%Jjjjk%KLJknpponljjJJKMMLK%klljL
-105368H2NPNL%jllj%MOQOJklllmllk%JLK%llkjkjk%KLLJ%kj%klmnnmjJKMMMNOONK%lllJL
-105301A04MNMLJklnmljJKLKLNNLjlmlklkllkk%KLKJKJJJj%jjjJJKLKJjkkkklmnnnmmnoon
-105235E7kMRJ0QKjllkjKKLKKLLKLKLKJkjklmnnljJLNOMMLMOOMjnpqplKNQRPNLJ%J%jjmno
-105169A21nmkJJJJkkmkjJJ%jjlkkjjkmmmnllj%%JKLMLMJ%jlkkjJKKLNOPOM%lmlmlljjJLM
-105103I9NNMMMKJklmlkjjjkllmmllk%%LMOQOM%kll%JKK%kklkkkjJKKLNNOML%lmmllmmmlk
-105036I4jjmonm%JLJKJKMMNMJjmonnnmlkk%%JKMLLKLLKJ%%%%%Jj%jjJKKJJ%j%J%%%JJ%%%
-104969I5LNOOLjkmnnmkk%JLLMKJ%klnljKMNMMLJjjlmoqolKNMJjk%JKLMKJlmmmlJKKKJjll
-104902H9jJJK%klljKLMKJjmmljKMNNKJjkk%llnkJNOPONMMLJJknppnlJLMOML%jjjkjKNMLJ
-104835A27knqrronlj%%%%jJLOOMLK%JJKMNOPPNKjk%%%kllkJKK%jlkjkllljJJjlmmllkj%%
-104769I7J%%jllmjJJKKLK%klj%KKMOPONJ%llmllmmkk%%jllmlljJMNMKKJjkllmlkJMMLKj%
-104702I2KMOOLJklkJLMKJjllmj%JK%jjkkj%%JLKJjmmmljj%jj%%%%JJ%jkkk%JJKLLMKK%j%
-104635A01J%J%jk%JLLKJLJJkkkmmk%KKKJKKMMMKJjj%KKJJ%kjjJJJ%jJJ%jkklllnmkjjlmm
-104569I1jJNOOMKlmnnllk%JKLJjjjllkj%%kmmmjMOOOOQPOKjloqol%JJklonjNPQNMKJ%%jj
-104502A08jjkklllmmlk%JJKKMLLJjkkj%%%klkjj%KMOQPPPNLJllk%JKJJ%JJ%klmmlk%JLLL
-104436A23LK%jjj%jjjklmmkJLLK%jkj%JKKKKLMKJjkjjjkllkkkkljkjJKLMNLLK%knnlkklk
-104370A01k%%J%JJJLKJjmomjKOOOMKjmonkj%%j%%%JKMNMLLKloqomjJJJJJKJJ%JK%%JJ%jj
-104304A07jK%%jlnnmmjj%%JJ%jklkjJLNOOKJ%KLMKjklkjKLLLJlnonjjjjj%%JLMNMLJjkln
-104238A01nnmmljjjklkkJJLMMMJ%%%JKMOPNL%kmnl%LMLK%jkjkjjjkj%J%%jj%%jlllk%KNQ
-104172A02QOLLMLJkmorpkKML%lml%LMJlponkj%j%jjkknonk%K%%JLMMJ%lkkkjj%%JJKKKKJ
-104106G3%%jJ%%KLMMKKKKKjmnomk%%jkkkJJJKKLLLJ%%JLMNL%lmmlJJLKKLLJ%kmnnmlJLLK
-104039H8%JKKMLKjlmljKMOONLJ%jllkjjjJKLLJ%knppmjJLKKJKJ%jjjJKLJjj%J%jklnmml%
-103972H2LOPPNLKJJ%jklkmnopnlk%KKLLJjmljJLLMNMKJJJKjlnnkJMOMK%%%j%JKK%kllljk
-103905I7klkllljjjlmmkJMOPQQN%lnljKLKkmponl%JLNNNLJkllllklljJKMNNLJJJ%jjjlmn
-103838H0pol%NPPOL%kmlljkkjjKLMLKKKjknmjKLLJ%%jjjkkj%KLLLKKKLLMLLJJJ%jlkj%jk
-103771A05mljLNMM%lnonkJLMLJ%%%%jjjj%JKJJJJKLK%jlmmmmkjJKLK%jjjjjklj%MOONLK%
-103705A14JjjlmljJKKJkmnmkj%%KJJJKLMMMMKJjkjjj%jkmkkj%JJJ%J%KKMLJlooommjJJ%k
-103639H7kjKNNL%mnnmjKNOOMMMNNL%noppppol%KMLLLJJjkk%LKJ%kkjjkkjklmnlj%%JLNOP
-103572H7OMJ%%j%JKKJJ%Jjj%%jj%KONM%kkjkjj%%%%jJJKKJJkll%JJLMNMLKJ%lnqqqnk%KJ
-103505I6KKK%%JKLLJkllkklmmnlj%jj%LNMJjlnlk%jkkkJMPQJ0J0J0NKkkljJKKjmmkjJJK%
-103441A16lnomjLMLJklooomjJMNMLKLNOPOONK%kmomk%KKK%jkkj%j%%%J%jlmnnlJMNMJknp
-103375A01pomljj%JKLMOPQPPLK%%jjJKLL%lorj1j0pl%LLJJJKJjkkkkkkkk%KMKKJ%JJJLNM
-103311A08NMJknprj0romJLNLKJLMOOPNLjmmmmoppnmj%KKLMMMMMLLLKJJKKKJ%kjkjklnonn
-103246H3l%KLLLLLJkoponllkj%%JLNQPOLjkkkJJKLLKKKLLKLJJJ%JjmmlkJLLLJ%%%kkkllj
-103179A04jJ%jmorj0rok%KLMMMLJjkkkjkjKNOPMLJKKJJjlnnmmkjJKMLLK%%%%%llmlj%LML
-103114H7LLKJJJLKJJ%jkkjJKJJjjklk%MPQOJkmoponnlllkmnl%MPPQPOPMJjllmlj%KJLLMJ
-103047A13%%JJLLLLjloqrrj0qm%KLKJjkkklll%MQRRQPPONKJ%KKLLK%lmlj%J%%%jjjj%jll
-102982A18mlkjjmoppnk%LNPNNK%jJKKLKKJjmponmk%%%jj%JKJ%jjJKKLKJJ%kjj%JLLMMKjm
-102916A06nommmnljKMNPOONKjmkjJJJJ%j%jjlmnll%KNMJjjjLLKjmlkjkkjJJ%%JMMMK%%jj
-102850A02jkjjklmljJLLKJjmonm%JLLKJJjjj%kjjJMONOPPQQM%mponlllklkkkjJKKJJJKK%
-102784A03J%%%%%kj%KMNMK%monjJK%jkkk%JJJLNOOL%llnmnlj%KJ%jkjj%KLNMMLMMLKJ%jj
-102718A31lklmopmjJKKJ%kmnmk%JJkmomm%KOPOMNOPQOKjnoqonkj%J%JKKJ%jlllj%%jmmlk
-102652G9jKKJJj%JKL%jj%NPRPONKjmorqnkj%jJKJkmpqolKNPRRPL%llkjJKLK%kmnkJLNMLK
-102585A11KJjmmk%KKLMNMMKJ%%JLLK%jlkllmmlkjj%JKKJJJ%jkllllkjkjk%KMPPNLKJJKL%
-102519A34kmllllmmommkjjjklllkj%J%%JMMMJJ%Jklnmmj%KLMLJjjjJLMMKJJKLLJJJJjjkJ
-102453A08KLKknnnllkj%%%jlllkkmlk%JJJJKKKLMML%loqromjJKLNOPPPOM%klmjJMNLkoqq
-102387H0njLOQRRPQOM%lmnnnkj%%%kkllj%%jjkklj%%%JLL%lmnnljjkjjKLMJjkkjKKKJJ%J
-102320H2K%klljKLKJJKLNOONL%J%%JJJKKjloponlmlljJLMLKJ%k%JMMK%%%KNMJknpomkJKM
-102253I6MMLJKKK%%KKKjjklkmkjjkkkkjkkj%%klk%JK%%kkjk%JJ%JJLLMNMK%jJKKJJJJ%lm
-102186A04oool%KLKKLLMLL%jmnnl%LMNLJkkk%JJjklmmlkjjJJJKLMNNKJj%JMMMK%%jjkkkj
-102120A11%JJJjjkjJLLK%j%KJJKJLK%%jkkkkj%J%jllkkkjj%jkkkj%J%jjlkkjj%JKMMMKjk
-102054A01kjjjkjJJKLLJ%klkjKKJjkmooonmmmmkJLNPQRQPNK%mopomnkjKLJ%jJKJjlk%%KK
-101988H0KMMMKJkkkj%jjkkj%%J%%%%kk%JMKjk%LNNMKK%%JJJ%jjllkjjJJJJkjJMOOMJ%jkl
-101921A13monmkjjllkjjkj%JMMLJjmpqpomJLPOMJjkJKMLLLMMLKJjkmjJJJJ%j%jkkkj%KKK
-101855I5Jj%%KJJKKKKJ%k%JKKKJ%mnqomjjJJLLK%knmkJPPOKknqqolkJJKJLMPOPOOMJlmnm
-101788A04lkJJ%jlnnmlj%%J%jjJKLMNOOM%llmkjjj%%JJJLLLLMKLKKK%%Jjknnnlj%JJJLLJ
-101722A13mnnmkJLOONK%lklkklkkkjjjjjkkkmlk%%%JLLLMMNMMKJjlkjJKKJJ%j%j%%%%%k%
-101656A05JKKK%%J%JJjlmnljJMNOMMLJlnoomllkkkk%KLKJ%jmnmlJNQQNKJJKLLJ%jkkjjjl
-101590A08kj%%kjkkmmomjKLMMNMKKJJJ%%%klmkjj%jkkjjJMOOMJ%j%KMMLJ%%%JJ%kmmnml%
-101524A03LMLKJJJj%jkkjkkklkj%%KJ%kj%JKMLLMKjkkk%JJjmmm%LML%jjjJLLLKJJJJ%j%j
-101458A21%JKJJ%jlljKKJJJJJjjjjkkk%%jklmmoomkjJJJKJjkkkk%JJLMNNOOLjll%JKLLJ%
-101392A18kmnonnljJLMLJkk%%J%klmljLMNMLLLK%kkkJLKkmnlkjkkk%%JKKK%J%KKLLKK%jl
-101326A05mnnlkJKLKKjkkkJLLMLLLKLL%knonljJKKJ%%%%klmlkklmlk%KKLLLNNNLLMNNL%j
-101260A23mlmk%JLNMKjllj%%%jkkkkjklmponmklkjJKMOOPOOMKJ%jkkj%JJKKJklnmmkJLK%
-101194A00lnpookKOONLJjkj%%jlmkjKLLL%jk%jjkj%jjJJK%JJJJ%JKMLJ%kj%KKJjkkkjklk
-101128H6lllk%%%KKMNLLJJ%jkklnmlk%%JLMMMKJjkkjJMNOMK%JJ%%kkk%%j%jjjkkjkj%%kk
-101061H9j%J%%JKLKJ%JKKKKjlmonk%KKjllmllkJLNOQRRPPMLLKJjkklkkllllkkjjJKK%knq
-100994I9qrqolJLMMONMJjlmmlKMOMKKKMNLLJjmnnmlkj%%KKKJjjljjKKJjkmnmnoomjLNONM
-100927H1KJ%%KOQRRQLjoqoljJJMMNKJkkkJK%lonmljJKMOOMJlopnk%JKJLMLJkjj%%jk%JLM
-100860A14L%klmkjJJJ%%%%%jj%%%%klnonjLLKJJLNNMK%lmnonkKLMMNNMMJ%jkjJJJKLLK%j
-100794A28k%%KKMNOLLKKK%mopnkkkmoqpnljJJKLKK%%%LKJ%klmmmkkjkkkj%J%%%%JKKJKJL
-100728I6LMLJklnljJjj%JLL%klljj%LLNMJjml%KNMLJ%%kkkk%JLLL%kllmlk%j%%jjlmlj%%
-100661H3klkjkkljjJJJKLNOQPMKLKJjlmllj%%JjllmmljJLMLLLMLMONONOMLJ%lmmlkkkkkj
-100594A18ljjKLMMNMJjklmmmnnmljJJjkmljJLNMJ%jjjk%jjklkjJKJJJKKKKLNOMJknprj0q
-100529H2olkjjk%JKJj%JMMOOPPOMJlnmmkk%jklmmmjJKMLMNONKJJJjllmlkjjJ%Jjknppqnk
-100462E9%%%%%%KLMMMLMMMMMMLLMML%mnmkjJMNNLJJJ%kkmllmnllk%%JKJJklkJLPQPPNL%j
-100395A32jklnpqqonkkjJKMMNOMMK%JjJJLMKJkkjj%JJJJKKLLJ%klmnomnmnmmlkJKMNPONM
-100329A18%kmmnkjjkjjJjjjJMPRPMK%%j%%JJKK%kmlj%%kmonmkjkllkj%jkkkjJLNPRQOLJk
-100263A20lmnnnnnnnonnkjj%jj%KMNNMLJKKKKMK%kkjj%j%jJKKLLLKLLKKJjklljjKKLLK%%
-100197A14%%JKLNMLJjkkklkj%%%jjjjJLKJ%kjjJ%%kkjj%JLNOOOMKJJ%%%jkj%%jmqqnmjkj
-100131A11kjjj%%%jjkjlk%%J%JKKKKNOQPMJjkllkjkmnmk%%LMNONMMJknonlk%%jjjj%%jjj
-100065A10%KKJ%klmlllmml%MMM%llk%%KKMMMMLLjloqpnlkjj%j%LNNLJ%%j%%JJKMNLJllkj
-99999A02JKJ%kljJJK%lmnoljJJ%KLMNNNL%kmmonmljJMNNMLKjlmnlkJJLK%%k%j%%%LNPQPN
-99932A27KjmoomlkkjJLMKJJK%jkkj%J%jjlllkllnmljJJJ%JJJJjkkjJLNONMJkmljKNNNMJJ
-99865A16JJLLK%jmnmkjJJJJJ%jlk%JLLKJ%%J%jjjjjlmml%LKK%%JJJJjklmmmkjkjkkjJMNL
-99798I5KJMNMLLKJJ%jjkmopqm%LKJk%JJJKKKKLKJjkkkkklljJLMLLLMMNNLJ%jkmnlllkkkl
-99730A00lllkk%%JJJKLKKLKJJ%jklmll%KJ%%%kmnlkj%%JKJKMNOMJ%%JKjlkkKMOOONNML%j
-99663A37lmmnml%j%jjkklkjJKJJjlllmnmnljKMMKK%jkk%%%%JJKKLLJjlnmjKMNONMLJkkjK
-99596A09MMLKJJ%jklk%KLMMKJ%lmnopnnmlj%JKLKJ%%JJJjjkjJJJJLLLJJJjklmljjJJLLKK
-99529A09%kklk%LOPONLK%jlnnnmlj%%KMNPNL%kk%Jjmpqolj%jllkk%%LLMNNLK%klnm%MNNK
-99462A14%llk%JJJK%%kmkjJLKKLMNOPLkmnnnmlj%%jklnnooppm%NPQPNLKj%%LKJ%%j%kj%L
-99395A04ORQPL%klk%J%lpj0qokLMMLKKJ%j%%KKJJJ%jkkmoomk%JJKKMMLK%j%%%jkk%JJJ%%
-99329A09KLNNLKJ%jkmml%KJjlljJJKKLLJ%jjklllllmk%JK%mooljJ%%%KLMK%%JKKKJjnppn
-99262G7j%KKKLMOONLLJK%%klljj%jJK%%kkmnmj%%JKMMNMMK%jllkkjkkj%JJJJKK%jj%JKJJ
-99194A09%jjjj%%%kkjKMLLLLK%jknoppppmj%KJLLNNNLJ%KLLL%kmnopnlj%%JJJJKKMNNNNO
-99127A17MLJjkjllopqoljJ%JLMNNJ%%jJ%KLNMM%klkKKLKJjlkk%JLKLJJ%KLLL%jjjj%%%%k
-99060A33j%JJ%lorj0j0pomlJMQQONK%jlklkk%JKKJjj%LMMMJlmoppqqnlJKJJ%KKLKJLLMK%
-98995I3klk%KMNLJ%%kllkJNOOMLJKJKJ%lkj%%Jj%jjlllk%%KJKKMNML%kmomlJKLLK%%%kmo
-98927A07pnlj%%J%JKLLK%kjJJ%jklmlmllkj%KMMONLJ%JJjllmllmmmmkjjjj%JJKKJjjkjJN
-98860G2PQPOMJkmmlljKMNLjlmk%KLL%loppnlkJMPQQOMKkllJLMMMKJ%kkj%KLKJkkjKKMLMN
-98792A36NNKJJLJmprpnlk%jkkk%kmnpmjJK%kkklk%JKJKJJJJ%kkKMNLJ%j%KLNMMMMMLJ%kl
-98725A28oonmkjkklonmjKMMLKKLLKKKKJjj%j%JJKK%jkllkJKLLJ%jjlmonnkJMOMMLLKJKLM
-98658A25NNMLLJjlopoonmlk%%jkmmmkJLMMMLML%lnmmkjJLMMKjlljKLLLLLK%%kkkmlllllm
-98591H9mj%%%JKJ%%jjkmljKJJkkjKMOOPOMMLKJjj%JLNMK%kkklmomjKMNLK%jlkjjkjjjj%K
-98523A13KJJjklnppponmmjKKLJJJKLMMLKJJjkjJKMNLJ%jjkk%JJj%JJJJjjjkjkkjJJjmpon
-98456G4l%%KKJJ%%kmnmjj%JJKJJ%JLMNKJj%%%KLOPOLJkkklkmmmmonl%LLLLKLLK%kmnmljj
-98388G0%k%KMNMKKJ%%jjlkk%JJjlmkklkljjjjJLNNNMMMNMLLK%klkjKLMNMKjnomkjkmmoml
-98320G5%%KKLLLK%jk%JLLJ%jjkjJJLMMPRROKjmmljKLLjknoppnmjk%KMMMLKJ%jkjkjkkklj
-98252I4%JJKKKJK%%jkkjjJ%Jjllmmk%JJJJJ%kmnolkJ%KLLMMLL%kkjKLLMLLLKLLKKJJKKKK
-98184A27JJ%jlmmmnnpnmljJJ%jjkJLLNNMKJkkjjjjlklk%JLLLKK%jj%j%jkkj%JKKJJJ%jjj
-98117I7jJJKLMLJkmmlmnmmjJKMMMLK%%j%J%kjJMMK%lmlk%%J%kjjKMLKknmmkJKLKJ%%%%JK
-98049I9LNMKJjkmmmklmmljKJJ%JLNOPNMJ%kjklnooolj%KLKK%kkkj%%kjjLLLLLLLKJKKMJj
-97981A13lllmlljJMMNMJ%k%JKK%%jjkklnnjKMLK%%JLMMMJ%kkj%jkljKJJ%jkjlmnmllj%%J
-97914H9jkmljJKMKK%%%%jkkkk%KKJkjJKLKJkl%JJ%jkjjjjJLNONKJjknnnmkk%JJkmlkJKKK
-97846G6Jj%JLLJjj%JJ%JJKLKKKJJJjkkjj%JKLKLKK%kmlkJJK%j%KLMMJknnnjLMOMLjlljJJ
-97778A10KLLKJkmlkk%%%jjkkjjj%%JJjllj%j%jjjkkklk%LOOOPQOMK%jjj%%%jjjjJLNMMJj
-97711A36kk%JLLKKjklnopnnmlj%%%j%JKLKJjkjJLJ%j%JKJjlmllkk%%JKLLKKj%klmmljjj%
-97644H8j%%j%KNONK%kmlmlmll%jjkjJKNONM%kjj%KKJKJJKJjmmlkJKLLK%lnnmljJ%jjkkkJ
-97576G6MOONMKKJJJ%KLMMLKLKJlmonmnljMOPNJjllnnoonmjjklljKOPOJjmonkJMLK%kll%K
-97508H3NNNLJjjkklljk%j%%jlmmjLML%klljJNONLKJLMMJjkmmlkk%JMNNK%%j%%KNMKJJ%kk
-97440A18kmmmkjJ%JKJ%%jJJLLJKJJJ%kloppmjKLMMMLK%JKKKKMMNLL%%kjkj%%knprqonmmk
-97373H1k%%JJ%KLNL%ll%LNNNNMLJ%jlmlkjk%JKLK%lmlkj%kjkk%KKMOONK%%j%jjjlmnmmlj
-97305I0klmmlkjJJ%jjJLLMMMMMNOONMK%J%jmoopml%JKJKJJKJJjmnnljJKJjkk%KKKKMPPNK
-97237A21koopnnmlj%%lkJLNNNNMJjjjJJ%JJMNLKJ%klmnmk%J%kllk%%%%kkj%%JJJJ%jjjll
-97170H3mljJLLMLLMMLJJ%K%kmkjKKLKK%kmonlj%KKKLKKKJ%%KMONJjmnnpnm%MPQPOMMLJ%J
-97102A36%J%%%jlnonnnmkjKKKKjjk%JMMMLJjllmkkjjmnnm%KJ%mnnjLOPMK%jlnonmjJJJJJ
-97035G6KLLKJ%j%JKLKjj%%J%%JMONLJjkljkjjkjj%jj%%%jjk%J%%JJJJj%%KLLJ%j%KLNNL%
-96967A22jjjklnnmmjj%%%%jJLOOOL%lnomjLOOMjmkJKL%klmmljJ%J%jjjlmnnkKMOQPNKjkk
-96900A09jJJJKJ%%%JKK%jlmnmlkjkllljJKKJJJLMMKJ%jkjJLLKjloppoll%%KKJ%%KKLKKKJ
-96833I4KLKKKKLKKJ%jlmmmk%LMLJKJ%jjJLKJjlmkljJMNOKknpmk%%%JMMLJkjkj%%J%%jmmn
-96765I4onkJNOOJ%lllljjJJKKJjkj%JJJ%j%KLMLJKLJjmnoljKLK%%j%jJKLJ%mnnmkk%J%kk
-96697G7kjKK%jkljJJJ%KJLLJ%j%JMMMLK%%J%%kklkjJJ%jj%Jjlmmlllkkkkl%LNPQOLJkkjj
-96629H8knppljJJKKKK%%kmmkjLNPQOOLJkljJKKKKMONL%kmmnnml%KKLLLK%lopmjLNMMLKJj
-96561A08nqj1j0pmkkjJNPRRQPOLJ%llllkllkjjkkjJKKjnppmlkkkjKMNNOPPPNLLJ%KKMLJj
-96496A22ljKJJlmmlkllk%%JJJKMK%knmnnlljJKNNOONLKJ%%%j%%%J%knpqom%LNMLJkjjjkk
-96429I2kjJLMOOOM%klnmml%JLLJ%jj%%%KLLKJKLL%lmlkkjllk%LNOONNKJklljJLJjlmmk%J
-96361A16LLMMK%lmopnllllkJLLL%mpolkJKLNMKJklmkj%jllllkkjJKMMMMNLJ%%JLNNMLKJK
-96294A23%kmnnllj%JLKJlnooomlj%JKLLNMMJjlmjJLLKKjkkkJJJ%%JJJJjj%%%JKLLKK%%j%
-96227A08%jjkjj%JJKLLJkmmk%KJ%%%JJ%mnmjKMNOOOLJlmmlkjJMNNMLL%jlmmnopnmj%klkk
-96160H4kkkj%KLMMMLLLML%llkjLMMMJjjkj%%llmlkllmlj%LMONNMLJJjjjjj%JJ%lopqqqon
-96092F1njMQJ0QOKjmlj%JjlkkjJJKLMMMJ%jjJ%jkmmkj%%JJ%jjkjj%%JKLONNMLLKJJ%kkmo
-96025I9oonljJNQPOJ%jjjkkkj%JK%%kj%KLLKJkmqqpl%KLNOPMKjkkk%LNPOMKjlmmmlkj%KM
-95957A08MMMJ%kmmkJJKJjjlnprqolJMNMK%kkk%LLKJjkkmljKMOOONONMLJj%j%jjkk%%jjJL
-95890A19KJ%klmlnnoljKK%JJJJKKNNNL%jkkjj%J%jkkkj%KKKJ%jjlnmkJNOPNM%lllj%%%%J
-95823A16jkmlj%LMMJ%llnonmmkjJMMNMK%%jj%JLLKJ%%%J%j%JMML%jjmpqqoml%KMNLLKKJj
-95756A03j%%LLLJ%klnnm%KKMOPPPNL%jkjjlmnnkJKK%klj%LLNL%moolk%JKKKJjkklkmlkkj
-95689I0%JJ%j%JKLLKKJKJ%jll%MRROL%lnqqolj%%%jkkkjJJJJjkllkjJKKLLKJjjjJ%%jj%%
-95621I2%jkljjJJKJJjkjJKNMKjlmmkkk%JKKJjkllj%JJKLMMOQQPLJlmnpnljjjkkjJMONKjl
-95553A05lljkkkklkjKMMLKJJKKKJKKLLKKKMMK%lmmmoooolklnoomjKLMJJLMMLKKMOMLKJJJ
-95486A16JKJjlk%KK%jlmlmjJMMLJjklmk%%jkkjklml%KMNMMMLKjklkk%KKMMLKJ%JKK%kloo
-95419A09ppooml%JLMMLJjllmllklnl%NPRPNNNPRPN%mopnmlmlljJMNMJ%jjjkkkmnonkKNPN
-95352I6KJ%JJ%%%KLL%kjkkmoomj%Jkkk%MNNKJJLMLJklj%JJjmopmj%j%jjJMNNNMLLjkkj%L
-95284A02LMLJ%jjjjjjJKNNMJllk%j%kkkkklmmnnmj%J%KKKJ%%%J%J%kkkj%JLMLLLLK%%j%%
-95217A04%jkk%KLJ%jkmnonk%JLLMLJ%%JLL%%jjjjllllkjLNMKjkjj%%kj%KMNLJJjjlnnmml
-95150G9k%KLMMLjkklk%KLNNMKKKLLMLKJJKJjlopomj%JKLJKKKJ%kllkj%kj%LONK%kj%Jjln
-95082A05nk%%%jmpqqnkKMLLLMMLKJjj%JK%jjJLLJjmk%LLK%JKLNNOMMJjmmkkklmml%KLJjk
-95015A05kj%J%jjkjkkkjjKLMLKJKKKKKKJJ%%jJJLKJjjj%jjklnmllllkj%KLLKJjJKK%knop
-94948H7ojKMMMLLMKJ%j%JJK%%%jKKL%klnoponmjJNONL%knmmkJJKJjkjjj%JKMNMKJ%jjjlk
-94880I0kjjjj%%%%%%%%JKLLKKJK%%jjloppl%LNNNL%jjkj%%%jjk%J%J%j%kj%J%jmmmkj%%%
-94812F7klnonkKNOPNLKJJKKKJJ%%%JKLLJJJjklmk%KLJJ%%KK%kkkJK%kmllJMPRRRPMkmmk%
-94744A18JJjkkj%JJ%%jkllkkklllkkkk%j%JKKJklmljjjkj%MMOMNK%%jjjj%J%%%KLLMJjjl
-94677A01lml%KLNNMMK%lmonmljJJKJ%JJKKJjjkllkJK%knnnkj%JJ%JJLLLKJ%%jKLLK%lmnm
-94610H2lljJJ%jlkJJJ%j%%KLMKjmopqmJMPONNLLOOONMLJjkkjJ%jk%KNMK%%%jjjk%jjkkkl
-94542A08lllJMNNLLLJJjjjJKLMLKJJJJJjlnmljJJKKLMNMLLKJ%llnnonkjj%jklllk%%%%kj
-94475A08jmprj2j0qm%LNONOMKKJKKJJJ%klkJNLJjkmmnk%MONMJk%%J%%kmmnmmkJLPQPOJkl
-94410A01lkkklkjjjkjJJLKMNM%mnnjKNPOOM%kopprqpnl%KNPPLJkmml%LMNL%jkjJKMMMNLL
-94343A11JKJKJjjjj%kklk%%%%jj%%%JJKKLKjlooolkKMOPOPOMLKjlmmkjJJ%%jkkkk%kjlln
-94276I8oonkJKKKMNNMJkkmlkjj%KKJjjkjjjJKMOOMKjjkkllllk%KLKjkkkkkkjkk%%KJKJjj
-94208H6kkjJJMMMK%kmmkJJJ%kmmljJJKNQQRPNKJ%jjllmlk%MMNLJ%%%%kkmmkjJ%jkk%%KK%
-94140A08kkkJLKJjkljkkmnopnk%j%JJK%jj%JJKJKJ%%jJJJKLLLJjkllk%jkj%JJLLLLLJJKK
-94073A00MNMLJJKJ%%j%%KLNNLJ%llnlllnmlJNOONMLJlnppnl%KNOMKlopqppnk%jlml%JKJJ
-94006G6%JLMOONKJJKJj%%KKMMMK%kllkkkml%JJJj%KLLK%%kkmmonmlljlmnm%LNNNLLLLLKJ
-93938A02jk%%%kmonmj%%%j%KNNNLLLJjjjKKJ%JJKJ%%%%%%jJJjjjKMLJkmonm%JKKJ%%J%%j
-93871A03kj%KLJJJKJ%Jj%kmmnmlkjll%KMMK%kkJMPONLJjkjkklmjJMMM%jlkjJ%J%klnmnnl
-93804H0%MQON%llk%KMOOOPPNKjklllk%JJJkmnnomnmmk%KKKJ%kllk%KKKLLKJJLML%%jjjjk
-93736A05lkk%jjjkkkkkkmmmk%JKNOPNKjmmjj%%JKMNNM%knnnk%KMMK%kjJMNKjkj%J%J%JJk
-93669A07mnomlj%JJ%jkkklmmljJ%JjjkkklmljKLKMNORRRPJjljJKKJjjjkllkkjjKLNLLMOO
-93602A20NK%J%%jkklmnoonljKLLLLLLKJjk%J%J%jkkmllkJLJ%lk%JLMMK%kkkmlmlljj%JKJ
-93535H8JKKKJJ%kkjj%KLMKJjjj%jkj%%J%KMNOMMKLLLJkmnlkkj%kjJKMLJ%%J%jkj%%%jjkm
-93467A12prrpm%KMPPPMJ%kklklkjJLNMJjk%JMNONMJjlnomjLOQOLJ%jkknnml%JJJjllllj%
-93400A04J%kk%KKKkkl%JLKJj%%JJjlnooponmlllkJKMLMLLLORQPNK%lkk%JKLMNLLJJK%jlo
-93333A22pqonlkjjJJJKLMLJJ%KJJ%lmmlkjjjJKKLJkopppl%MQRQNLjkjj%jllllmk%JMNNLJ
-93266A00lnlkKLOPOLjkJLMMMKjlmklmmnnnmk%%%%JKMLMLKKJ%jjklmnnljj%JKLLNNNLKJkl
-93199A08mml%KJ%jk%jkklk%JLOQRQLJj%%klllljjJJKLKKklonljjjmmnlkKLMMLK%%jllkjK
-93132I0MMLK%klnmk%LNOOLKJKJjmookjJ%jkk%MNOK%lmlk%JK%klkJLJkmnmk%JKLMLLJj%%K
-93064I9KJjkk%JMMMJ%kljk%JJjkmmmnml%KMOQQQOMKKJ%kkkmnnmkj%J%%J%JKLMLLKJJ%kkj
-92996A19j%kljJLMKjlnooonmkJKMKKjjj%JJJ%jlkk%LMLJJjj%JJ%J%KLMMJJJJK%JKK%jljj
-92929A18%%jlnnmlkjjjjJKMMKKj%%jkllJMMLJ%kklllkjLOONLLMKJkmllllkjJ%%kllkkJKL
-92862A00KKLLLMKjllk%klnnkjJ%jlmmlj%JLNNONLJJJJJjkmnnlj%J%kll%KLLKJjkjJLLMKJ
-92795A03jk%LMOLJknnnmmlmljKMNNM%kkkkj%K%jlkJJjlmljKNOOLK%JJKKLKJJ%JJKjlmnjJ
-92728A06NPONJ%%jjknppoljMOOOK%moqqpmkJ%%j%%KMNMKjkj%KJKLL%kkljk%JKJ%jkj%MNN
-92661A10NMMMKjlmnnmlmkjKMMKJjkjJKK%kkkjjkmllmnmnlkj%KLNMKJJJKLNMNMLJjkj%KMO
-92594A21ONKjkjjjlnqqqokLNNNMLKJJJJJJkkkjJ%%JKLKJkkkjkllkjjj%%JKJKJ%klmlllkl
-92527H8lljjj%%JKJJKKMK%kll%%%KJJ%Jjlmmlk%LMNMKjkkkj%%KJ%j%j%jJKNNNMKJ%%j%%J
-92459A09KKLKJJjklmljKMMMLKJJJ%lpqpnkj%kllJLPNKjjjKKJ%JKNMLJlmlj%%%jkjjkj%jk
-92392A01j%MNNKjlmk%KJ%mnonk%LOPNMLKJ%koqj0j0qokKMOONONMMKJkllj%KKMK%kml%LML
-92327A13Kklmllkk%jKLMONLjmlkJ%%j%%JjkkjJMNOOOPQPOLK%JJjlnnnnnpoonmmlJKMMNOR
-92260A33RQQONMLK%jjjJ%Jjjjlmonnmkllkj%jjkjjJ%%lmpqpmjjjk%LNML%jjkkkk%JJ%jj%
-92193I8JKLLJ%kllmnmmk%JKJK%%kkk%LNNNLJK%JKLLMLKK%LLOONJkmnmlklkj%JKJjmponjL
-92125A06OPPONK%%j%%jmnmjKLL%knomk%%JKJKJJjlmmljJJJJJKJjjkkjlkkkmorplKMMMKKJ
-92058H6j%%KNONNONOONNK%jkloppnmk%KKLJJJ%%jjkmmmkkjjlmmmmlkjJMMNOOMLMOONJlnn
-91990A11mmnomnllJMMMJ%%kklk%KMNMLMML%lkkjklmlmkkKMNMK%jjkkkjj%LLMLMMLKK%KJJ
-91923A22%%j%j%jllkk%jkklllkj%LMMMMMLLJjkj%KLNMLL%jlmmkkkj%LMJ%klkjkkmmk%%KK
-91856A09KLK%%jj%jkmljJMNMM%kmljklmmj%KLMNOLLLKJjmmonmmlmlkkjjjjjJLLLKKKKKL%
-91789A05jjjJ%KKMMLJ%lnnmj%%%KKLK%klnoopmkJJLMNLMMMLK%lmmj%Jjlk%%JLNML%lnomk
-91722H8JKLJ%j%Jjknoonlj%KLMNOMJ%llj%%J%%%JJJKLKJ%%KLK%jjJ%%%JKL%%%%JJ%%%jmm
-91654A01lklnonmkJLMOONNLLKKjlnonlkJLMLKJ%jj%JJKLKMKKJKJJlnonmmmnl%KLMMKKJKL
-91587A04LJklk%%%%jlmomljJMOONK%kmnljJMMLMK%jlkklllmj%JJ%klnlk%KNPPNMKJ%%%%J
-91520A05%kklljk%jjj%JLLJJjklj%JJJJ%J%JJLLKJ%kmnonnnnlkj%JKKMNLJ%kkkjJKLLJlm
-91453G8mjMOONMLLLJkmmnmlmmkjKLMLKLKLLJ%jj%JJkj%LLJJKKKJjj%KLLLKjjkkklmmljJJ
-91385A03JJJJ%jlnoml%KLMLNMMKJkkj%LKJjjjjkmmkj%LMNMKjlkllkkkjjjkkjKNPONLJ%%j
-91318A17kk%JJ%jjklmmnl%JLLLKJJ%jjJJKJJ%k%LMLjlnnml%JKJ%mmmk%LKJ%JLMLKKLLJjl
-91251A11kkjjJ%jkkllnkj%JKKKkmnl%JLMNNOMMJjlkjj%KJKKKLJ%jjJLKK%%jnoolj%%KLMM
-91184A15MLK%lmml%OQROLjklkklklkjjj%JLMLJklkjJKLLKjlopnljJKJKLMMJknom%MNMJlo
-91117A14pnnkkjkk%%JJKMLKJjlkkjjkmljjJK%jkj%KLNLK%%KLMMJJj%klkJKKJjjJKMOOL%l
-91050A25lkj%%jjkmmnl%%%jkllljJKMNLLKLLLJ%jkj%%%j%JKKLK%jmnnljjkmomkJLLMLKJ%
-90983A00j%JJKLKJ%kmml%JK%%%KKK%kljJLKLLMMLK%%j%JLLLJjmnolkkjkjjjkkjJLMMLKJj
-90916A17kllmmmlkkjjJLMLJjkjj%%jjjjj%jJJJJKJ%j%JLMPQRPLjlmmlkjj%%JLJkmlj%Jjk
-90849A11kjJKLLMMMKjkjJ%jllmjkkmml%JKK%%%JKKJLLKJ%%JKMM%kljLKK%%%%%j%J%%kkmo
-90782A19nljJ%kmpqonnlk%LMNLK%%JLMM%mpolkkljJNQJ0RPNK%lmkjj%klnoookJNPOLLKKL
-90716A08KLMLKJjkmnmnnononkKNOONOONL%lllllkjKKK%loomlj%%%jllmnnlklkjJJLKJ%JL
-90649F2NMLMNPOMKJ%jkkkjklmk%JJJ%jlmlk%%JKLLLJ%KLLJ%jJJJJJLMLMNONLJj%K%jkkkk
-90581A26%%%jlkkk%JKJ%j%jlllmkkkkjj%jjjjjKNNLJkllkJ%%%jJKLLL%klljJKLLKKJ%J%k
-90514A12lllmlljJ%kopokJKKLKLMMLK%%jlkjjjkjJJKJjklj%MNONNK%kmk%LKK%%%jmnmk%K
-90447I4LLJ%kkkk%%%KMLJlnmmmmllkkjjJ%KJKLKLMMNMLJ%j%KML%kk%KNNNNLJkllkJJjkll
-90379A15j%%%%j%%JKJjlnmkJJ%jkjKLOOMJjlnnlj%JKKKK%KMLJ%jmmool%%jkljJLMNMLKKK
-90312A18LLJ%klkklmllkkjj%%%%KLNMLKKK%llnnommjJMMKKLMLKlmmk%LLKK%%klmkj%%%LO
-90245A08NKjmmnnmk%jkk%J%%jJMOOM%lkljjkkmljKNPPNKknppl%KLKJJJK%%lkllkl%JKKK%
-90178I1%KMOLjllkj%J%jkljLMONMK%kmonlkjjkjJMNM%momk%JJJJ%JLLKJjJKMMMLJ%%jJK%
-90110A19kmnmkkj%%JJj%j%%JJJKKJ%jlkjJJ%mnom%ORQPOLjmnpppmjJJjmmmjKMLLKLNPOMK
-90043A15kmnmlkmmmlk%KK%j%%JJJ%%KNNMJknnkKKLLMKKjllnmlkj%KLMMMLLJKKLK%jjkjkj
-89976A08JKL%klljKKLLKL%jkkk%KLJ%%klonnlk%KKK%j%J%kmllJKKLLLK%kklmnlkjLNPPNL
-89909A11KKJjjj%%%%%jkkmnmJLMLJjj%JKLKJ%%jj%jjjllkj%KKLLJ%kkklnnmkjJKLLLJ%j%
-89842I7JKJJjk%JKKK%jjkkj%%kljKMNMK%JLNPOM%kmlmlmkj%%JJKJ%kmmnnljJOQJ0QOJkmn
-89775A23llkj%J%%jkkjjJJJK%jkmmlmkkjjjkkmmlkJKMNMKJjJJLMLJlmnmkjjkllk%J%%KLN
-89708H3LKJjkk%J%J%jjkj%%KKKKLLMJkllkkjjKKJ%%JKMKjj%KLMMK%llmllljLOOPOMMJjln
-89640A21nmkjJjjlmkKOQPNMJkkj%%lprrqnjLOQROKkooolk%JJLLLJ%%jJKLKJ%jkjJKKLLKJ
-89573A24%lmnmj%KKLKJ%klmlllmlljJLLLLMLjlmmljjjmnonl%JJjk%KMNNNMMJ%jjkmnnk%K
-89506G8MOOPONK%jk%%J%jmooomlkjjKLMKJJJKKJ%jjj%JJJjkll%KKLL%jlk%LNPNNMKK%JJJ
-89438A28jmoom%KMK%%%KMK%jjjkjJKLK%%%%kjJMMLKjklmmllkjJKLKjkmlkJ%jmmnmlkj%%%
-89371H6klkJMNMMLLLJKKKK%lnnlJLNLKjjk%%JKKKJ%J%%%J%jJKLJjllkkkjklnnk%KLLKJjl
-89303A01kj%j%j%JJMNOMK%JJ%jkmllj%%%jkkmmmlkjJLMNNOOLjlnpom%JLLNNONLK%kmml%j
-89236A10knnnmkjJKLMMMNMNMLK%jkklmml%LMNMNNMKjloppmk%LMMML%kkjJJJ%jlmnnk%%kn
-89169I9ponnk%KMMOPQQPOMLKK%j%jJJJJKJ%jkkmmonljKJjkmlkjJKJjjkmmppppomjJKLKKL
-89101G0LNMMLLKMPJ0ROKkloomlJLLLJkllkjj%LLKJJ%jkmonmj%JjmljJKK%j%KKKKJkoooml
-89034G2j%%JJ%%jkmnnl%LOPQQPONMLKJJ%JJKLKKJJ%j%%kmopmjKMMMKK%jklmmlllnnmlkj%
-88966G7KMNNMLKNNOMJjmlmnmmnmmjKNOOMLKKLKjmpqpmk%JK%jkllmmljJLMLKKKMMMKJkkkK
-88898I6LMK%kmopoljKK%kj%JLLMNOONM%monkj%%jjj%%KKLLLK%jkkkkjKNNOK%lmnmnmj%KJ
-88830I5jkljjkj%J%%%JMOPPNL%llk%J%jjlmlj%%%kllkjJLLLLKj%%%%jj%LNMKJ%j%jjjjkj
-88762A06%JLMMLLLKJ%jlnlljJJJj%JKKKKLLJ%llmkjjlllk%JjjjjJKMNOMKj%J%jj%%%j%kl
-88695A20oqronmkj%%%JLNPPOML%kk%jkmnmkLMNLKJJKKKJJknpoomkk%KMNLK%JJKJJ%jlmk%
-88628I8KKLMLKjkk%%jjjkjmnnmk%jjjkklljKMMMMMKLLMMK%JLLLKJKJ%JJKJ%kkj%J%Jkkll
-88560A17kkklmmmlljJJLKK%jk%KJJ%jkkk%J%mqrokLOPOL%JKLLMMML%%%%jmooolj%J%J%%K
-88493I0MNQQJ0QNJknmnlljjjjJKLJJ%lmmmkkmllk%%JKMMMMLL%klkjjj%jkkjJjjmnomljJJ
-88426G7LKLMMLJ%jjkkmmmk%%JLMLJjkjjkj%JLJkmnl%JLLKKJJKJJ%j%JLKKLLJkmmljjJKJL
-88358I5MNONLJ%%%jlmmnkj%KLMMK%jj%%jlmlk%%jjjllmlklkjjJJJJKMPPQONKJkmoomljj%
-88290I3LMOONL%knmmmkJMNJkkkjklllmmnnnkJLLJkkkkkj%%JJ%KLMMMLK%%J%%%%%jkljKOQ
-88222I8RPMJkmoonlklll%LPQRRPNJjkk%jlmopnnklkmmnnnmjKOPOMKJ%%%JJLLLK%JJJJJ%j
-88154A05jj%%j%KLLLKjklmllmllj%llmk%JKMNOQOMJjmnnnk%KMNMNLJkkjkllk%KNOOOM%ln
-88087A21omk%JJJLMNNJjmoqqpppqpnkjJKLMNMMNNOMK%%kklmkjklmmjLMKjklj%%j%JKJ%kl
-88020G6nnkjjjklj%KKMMNMOOPPNNNNMLJJJKLK%knoppool%LMMMMMJjkklmnnmlkjJJ%jj%j%
-87952H8jJJKKK%kjKLLJ%jjjjjJKMLJ%%%KJJ%jjjkljjJKJKK%klnmkJKLKJjJJLKLLNNNKK%j
-87884A32jlnpprqpm%JLKKLLMLKJJ%JKLK%kllk%MNLKjkj%%jklkklkkjJJJ%jlkjjjkkklllj
-87817G4JMMMJ%jlllj%LLMMMMMLKKJJjnrj0rnkJKMMMMK%klmlkJKKJLMMKK%%%kkllJLNNLLK
-87750A11K%%JKMML%mnnlkkll%JKKLLL%jkJLMMKJjkjkjkjlnppqj0rpolkJKJJJLLNMNMMK%j
-87684H4j%K%kmlkkKMONLK%KKKJj%j%KMPQOLjlnnnnonooonmjJLMLK%%JLMJjjKMNM%%%KK%j
-87616A04%JJjmnnmmjJJKjj%%LLLMNMMKJJKJJjllnonnk%KMLL%jjj%%%JJJJJ%j%KLMMLKJ%k
-87549A18kkkklljKLLL%jlk%JMKJkllkkjKLK%looopqpnjJORJ1RNKJJLLMMMLLJkkl%JLKKkn
-87483A25pprqpnl%KKJ%kkmmlkJJKKLLKJkklkjJ%JJJJj%JKLK%kmoommkjj%%JKMMLKMNOPNK
-87416I9jkljKNPNKjllllkJKMLMLLJJJJL%kllkmmoljJLLLMLLKKKLLKJ%jlk%JKLLKJloqqpm
-87348A02jKKLJJ%%%jkkmljjjlmmj%JKKKK%lopnl%JJ%%JLMLMMMMK%jk%%JLLJ%j%MNLK%%JM
-87281A22NKkmnmlllkJLMMLJ%jkklkjjklljLLKkllkjjkk%%KKLKKJ%jkkjj%KJJjkljjJJJKJ
-87214I7%lll%KNNMMLMNMLjlljJJJkkkJNQPMjnponmjJML%kkjklnoonmkjKLMMMMMLjjjJKLL
-87146A15KKJjklkkkkjJKKKKJklmmmkjKOPOKjmnnonnljKMLLMML%lnnml%j%%jjjjJKJKjlmo
-87079G3mkj%JKNONMMLLKKLKJklmnml%JJJjkj%JKMOPOPONL%loonnnkkjKKKJJ%JKKKKjllkj
-87011A06J%%j%%JKJJ%KJJjnppnl%KLLJ%%KKJ%kk%LNPOMJlppomljj%kjj%JLKKJkklk%%%j%
-86944H6JLLKLKLLK%jkkjJKJj%%%jkk%LL%kmlmmkjjkkklmnnmk%KLMMMLLMLLKjjjJMNPOPNM
-86876A27Jjlmmlmlmnononlkk%KLJjkj%LMMMLNONKklmmmlk%%KLKLKKJJ%%%%J%%kllk%JLLK
-86809A00JJjllk%MMMJJjkljJOONKjmnnkKMPPMLK%klllkkj%kkmkjJKKLLNOPQQONMLKK%KOJ1
-86742A91J5J6J8J9K1J9J6J2Mkrj4j8j9k0j9j8j6j4j1plJJ%jlnonk%%kllnnppnlklnoonlJ
-86692G2MPNMJ%%JK%jmmljJKLMKjjkjjkkkkj%%%%jjJLPRRPLJ%%JKMML%kmmljJKjklkklnno
-86624I2oolJLNL%kkkJLMNM%kllkjklljKLNNNMKJ%%%Jkkljj%%LMOONNNL%mmnlmmmopqmJMP
-86556I5OMK%kkkj%jkkkJLMKKKLNOONNMK%loqj1j1qnl%KNONJjkkjKLOPPL%klk%jkmmnnmml
-86490I0k%%JJ%jjKMNLKjkklmonl%LLJ%lmnmmk%JJJLNOQQOLkpqomj%KKLLLMNONLJkjJLLLK
-86422A23%jklljjjkmmmllmmlkjJJJKJ%jjj%jJMNMJjlkkjk%j%%moonjJMOPOLJJ%KJ%%JKKL
-86355A00K%jmlkklmmnlklnonlkKMPPOMKJlmnjKMMNLL%jkkkj%JJJJJ%jkl%LNOLL%jkkk%%J
-86288I1JKLLNMKjkk%JJllnlkj%JJKLKKj%JKLLLJJ%jmpnl%KKJ%%J%%jkjJJJjklkjJJK%%jk
-86220I2%JJjloookjKJ%kj%JKKLKKJJKLLKjmopomjKKKK%%%Jj%jJJJjjjmlljKK%lmomk%LMN
-86152E7MLJjj%j%%%JJ%jjjjjkmooljLMNOOL%kkKNMKkkk%KMLMNNNNLMK%lmlkj%JJJ%JJJ%J
-86084A03%JLLLKJJLLMK%jjJLNOL%lmmmmmj%%KJ%Jjj%KK%kmmonmmkjJLLMNMLJ%jloqromkj
-86017G9JKLMNMLJjlnmmkkkk%LPQRPOMKKJ%jmnnoml%jlnnmkJMMNMNLKklmnmljJMNPOONNNM
-85949A32L%mpqmj%loppnllkJKLJ%J%JJ%jkml%LOONLKLLJJ%LOPNLJJJ%JKJjkjj%%jlmlj%J
-85882A23J%kllklklkjjk%J%JJKKKKMNMJJj%%%KK%klkj%jmmmkJKMMKJllmmlkj%%jjkkkJKJ
-85815I6jknnommjJKMNNKJJ%KKKKKMMKjmpom%KMKJKLLKJklkk%LNNMJj%j%jkmlllmonljLNP
-85747I4NLkmnmk%%jjJMNMLLK%%jjlmmljJK%%j%JJLMOOML%jjj%JLMMMKJ%%jlopqponk%K%k
-85679H9mlljKOQRPNLJJjjjjjJJJ%klnnnmjkjkj%KLMMMMNNL%kmonmmk%KKJ%jlml%JMMLJjk
-85611I8kjjjjklmkjJKLLK%%KKJ%jjjkkllmlk%JJKKK%%klnlk%JKJJ%%KMOONKJJ%JKKLJ%lk
-85543A03j%%jkkljj%%JJLMMMKJ%J%j%%JJ%%%jjlml%KMK%jjjj%JJjmmlJKLMK%klllj%jkkj
-85476I0KMNMJ%%LLLLKJjkkklljjKKMKjnnl%K%jk%%jlllmljJLKK%lmmmklkkJLNMJ%kllmml
-85408F2jJMNLJ%JKKLNMMJlnonkjJLNMK%jk%KLLKjlml%KLNMMLLKLMNLKJ%JJJJj%KLJjlmjk
-85340A28lmlkJ%JJjllml%%%kljKNONJjnppomj%%JKJ%jkjjKLLLJ%kjJKLKKKLLMLLJJ%JKJL
-85273A32LLjnqrrnkJ%klmljMNLjoqpnkjj%%JJKLMLKKJKKJMNOL%kj%jlmkJMNNNMLKLKKjln
-85206A24nnmlkkjj%%jjkjj%%%jJJLMMJ%kj%%J%j%%%%j%%J%jjJJLK%knnkkjkljj%%kjjjjj
-85139G9%%j%jjJKLKJJKMNOLJjmkj%KLNPPQONKjmmmooponmljJLK%klj%JKLMLLL%j%JMNNMJ
-85071A31%lllkjkkmnopnllllkjKMPRJ0QNJloppmkkllkJLLKKJJJLLKJjkkjKLLKJKKK%klmn
-85005A00kj%LNOOMKjjk%%J%%jkllk%JJ%JKMLL%J%%jkkljjj%%jlmlkj%%j%KNOML%%jkmnml
-84938A00lkkJKLLLMOOPNK%klmljj%%jlnppooomlj%LMMMMKKJ%jJKKLKLKJjllmlkj%j%jljj
-84871H7%J%%JjkkkJMNNK%klk%LMMLJJJJJ%jjJJJjlkj%%JLLL%kmllkkkjj%%JKKjklmj%LMM
-84803A00MMJkjjLMNLJloqpnmlj%jjjjkkljJLPQQNKklmllkkjkjjJJLMONLJJ%KKJ%lnnmkj%
-84736I2JJLKJ%%JJJ%klnmk%J%kjjKLOPOMJ%klkkkkmm%KNM%klkkkllj%LNLJjjlmlj%JKMMO
-84668A01OOOMJ%kkkklmmkk%JJ%jkj%K%kmpqnkJJ%%%%%JJJJJJj%jjjkkj%KLOOONLjklj%%k
-84601I4kllkJJLNNOMMKLJJJ%%%%%JJ%%%%JJKLKJJ%%lopqpl%NPPLJkj%%jkkmmoonmkk%JLM
-84533I0LJjkkjjjjkmljKNNKklljjjlkjJLMOONK%lmnnmkkkjj%KKLLLKJ%jkj%JLNNMKJj%%K
-84465A04%%jj%jkkkklmk%KMNLLJ%%jjlkjJJJ%j%%%jjlmmnl%MOONKKKLNMLKJJJJjmnnlkkl
-84398I8lkj%JJJKK%loonkjJJK%Jj%%%%jj%jj%KLLMMMLLLMLK%klnmjLONMJJJ%jjjJ%Jjkkj
-84330A13jjkmnpmlj%KLMLLKLLMK%%%%%%jkllllmmmmmk%KMMMMNOONMLLLJknrj0rpm%KLK%k
-84264I0jjKLLKJ%JKKK%jkj%KLLJjkkj%j%%KLMNNMMLJklnnlj%KKK%llllkjJJJJJJjkklkjJ
-84196A03KKKLMKJ%kkllkkkk%JLLJjlkmmlkkklklj%LMNOOOPOMMJ%kmqqqmjLMNLJ%%J%kmnn
-84129I5ljjlllkJKMNNNMNMNNNLJ%jkkkj%JJJjkkkjkkljj%%%%%jknomkklmmjKMMKJKLLLJJ
-84061A03J%JKKJJjjjkkJLLMK%jkljj%%%JLJJJKLJ%k%JKJjj%KKLJJ%jk%JLNMLJ%jkk%JMMK
-83994A51J%jlnml%JKJJMOQPNLKKJJJJJLNRJ2J5K0K3K6L0L6M3N2O3P6R2J14J39J67J87J92
-83949A487J70J21N3j8p4j11j28j37j39j34j23j09r3p9o8n7m7l7k8k2k0k0k0k1k1k0j7j4j1
-83920B63pmnopqnmkklmlmllkkkjkkj%%KJKJJlprqolkJKJ%jj%%%KMNNLjnpoolkj%KMNNM%k
-83853A58mlnmmj%LLMLLJjknnnk%JKJ%jjj%%Jj%JLKKKJJ%jkjj%%jjJKkoqojKLLK%jkmmk%J
-83786A18KLJ%kllkkj%%%klmlJKMKJkklkjJKJLKLJ%kkk%KKJ%kmoomk%LMNLJjjjKLMMLJ%kl
-83719A12ljJJJ%knnnmjJJJj%%JKLLL%klmmnnonmk%JKLNMNMKJ%J%%JKJklml%MOPQPMjkjjk
-83652A12lmlkJLMNLKJLLLL%knponl%%JLLK%knooollljJNOONLKLMONLjlopqolJMPONMJ%km
-83585A14mlj%jj%%KKJjmmljjJjkj%%%kjkj%%j%JKKKKJKKLMLJJknqqpnmlljJORJ0J1J1QM%
-83521A25lmnonnljj%kjjJJ%J%j%jllnk%KMNPPNMMMNLJjkllopomjKLKjkk%JJJ%%kkk%MOPO
-83454A16PMKjlllkklj%JKKKJ%lnopmjLONNMKLKKJjlkjJ%jjkkkkkkkkjJLNNNMKKJ%jlkj%J
-83387A23JJJLMONNL%koqrqpljJJjklkj%JLLKjjlkklllj%KLJkklkkjjjkkmkJMORQONLKjkJ
-83320A15MONJ%klklj%JLJJkmopnj%LKJ%j%%JKKLNMMKK%%klmllk%JKKKKKKMNLKJ%klmopon
-83253A09llj%J%%kjjjj%JKJ%%%%jjj%JKLJJ%jlmmlkJJJjlnmkjj%klj%%%kj%JLKJkkkjJLM
-83186G4LLLMONML%%lkjj%jlkj%J%jkkJLMNOMLJ%kllk%J%jjkkllljJKKLNMMLLJ%j%%KKKjj
-83118A20kkjjjJJJ%%jjkkj%jjjkmnllj%%JJLJ%kkj%KK%kllj%JklmmlJNQQNKKJ%jllk%klm
-83051H3nmk%KKJ%klmnmlJNOONNMLJKKJlpoomllml%JNQRJ1J0J0OLLMOMK%lmnmkJKLK%jjkk
-82986A24lkJMML%%%%J%jjj%JLKKjorj1j0roommkjJMNMLKJJ%kkjJLMJkmnl%%KKLMMMKjmmk
-82921H9%JK%jkj%KLJ%%j%jjjj%jjJKKJKJJjkllk%JLLJ%%JLMNNNNMKK%J%JJJ%knpqmkj%%%
-82853A05jkkjJJJ%KKLK%lopnl%J%%jjjkkj%MOQOL%kjj%kkk%JKLKKJJKKKKJ%jkkJKNMLL%j
-82786A30lkklkj%kkmmnmmk%KLMONOLJjjJJ%kmmljKKKjk%JMMKJJ%jloopomkkJJKKJKJKKNN
-82719A09MKJ%J%lnppomjKK%jkllk%LNOPPMKJjjkjJKJJjlnnljJMNNNMMK%J%KJ%klkk%jkjl
-82652A12llkjjlllmnmjJMMLKJ%j%J%jjjJKK%j%JMMKknpomk%LMLMLLKKJ%j%%J%jJKMLJjll
-82585A08mlk%JMPPONLK%llmlkjlkj%JJKKKJJJJ%%llllk%JLLK%lmmljKMK%kkllkj%KKLKKJ
-82518A11%kllkkjj%KNQOLj%JLLMK%kmopqqpnjj%JLOONK%jkmml%JKLNLJjmnoomkk%%JKJKK
-82451H6KMNMMLJK%lmk%MMLKlnpqonlj%KLMNMJlmnkJLLMMOQQQOLJknopqomk%LLLLJ%jklkj
-82383A01j%KJKLJJkjj%%%jmnmmlljJLNNMMKK%jjj%kmopqpnljKNOPKjoonl%KNPQRQQNONML
-82316A32kmnnllklklkjklmlJKJjllmmlk%KLKKLKLKJJJJ%jkllkkjjkj%LMNOMMMJjmnmjJMM
-82249I9MKLLKK%j%kkmllkj%j%kklkj%JKKLLMMNNKkmmmlkkllkk%%jjmnljLLKJJKLLLMNNLJ
-82181A10KKLKjmmmmljkj%jjJKMMNML%lppol%LLLKLJJ%klkkjkj%KKLMML%%j%JK%%%KONLjl
-82114A25nnnmlkmonmkjJJKNOONNMMNNML%jkmooolk%JKLKKJ%lnopppnmk%JKKJKLMMKJ%%LM
-82047I9NLjmnomkKKK%%%J%jjJJ%KKKLJkmnmlj%%JKKKJjlj%LMMJ%jjjj%%%JJJJJjlopol%K
-81979G5KJKLLKJj%%%%%JKLLJ%kkljjjjjjkjj%%JJKMNNLJJKKMLKKKMLJlnoljjkkj%%jkljJ
-81911I9LNMKK%%jlnnpopnmjKMNNMMLJj%JKMMKJ%JLMNMJ%kkk%Jjkmnlllj%%%J%J%jlnonnl
-81843G7l%LMMMMMLK%KJKJjlorqpkJOQRQNNLMLK%lorqonm%LMNLJJJKJjlnmljLMNKjmnmlll
-81775H0lJMOOM%kj%JJJJJJJKKJjkmlkkJKMNLJjk%LLLML%knomj%%jkkj%jkkkkJLNMLJ%jlm
-81707I8ooonljMPJ0J0RQOL%jkknoqokLMLJjj%KKMMLJJ%J%jklmmk%LMNLJjlmoonnlljjJJK
-81641H9J%jkkjKLLJJJJ%kmonlkKLNLKJLMLLKJ%KJ%jlmnk%KMLMK%jkllllkjJLNLjlmkkkkj
-81573H6%JLKJ%%%J%KMMLJklk%JJ%%kjJJjkkmnnljJLLKjklmnmkJMNNNNLLLMMK%JLKK%jjkl
-81505A12mnlj%K%%jklkkjkjJJKLK%knmlJNONMJjjjknoonkJLLLKKLMPPPMK%knpomlkkjJMN
-81438A01LJjlnonnllk%JKMLMKKKLNNNNLKKJJ%%jjkllmmmmkk%JKMML%%lllk%JLLJJKKLJ%l
-81371A11kljkjjlmnlkkJKLMLMLLKKKJKJJ%jjkjj%%%kkjj%jlkk%MOQPOLjkmkjjkkkjJLNPN
-81304A33Ljnqrpnk%MNLJ%%JKJ%jlllkkkjkkkkjkj%KLLJjlmljJNOOMJklkjJJLNNNLLLKJkl
-81237A26nnomk%KLMNLKK%jmnpnlk%JLMMMKJ%kk%KOPOMLJkmmkjkoppn%MQQNKjjkkjlmnnkj
-81170A02JKKKJKJJjkj%jkkj%jkklj%KJ%kkllllj%jjkkjJNPQONLKJjjjlkklmk%KNML%klno
-81103I1mjJJjkkj%KKKKMLKKJK%jlljLNLjnoplj%KLNNL%loom%KLK%%%KLMMNMMJkmnnmmkll
-81035H5%LQQOKjlnnkJLMLJklnoomjJMNMJjkjJKKK%kkj%JJLLMLKJJ%jkmmnkjJJ%jkjkj%K%
-80967I1jmmmj%j%%JMMPPMJlnnl%JKK%%kllllk%jjJMPPLjkkkkjjJJLMNNLLJ%%kmpoonllkk
-80899G2jjJJ%jk%MOPOLKK%J%jJKLLLJjllmmnljKLKJ%JJ%jmnoqom%KLMLKJJJLNPNK%mmpqr
-80831G1ojNQPMJjkjKOQRQOLjnml%JJJjkorrojMNNLLKJKJ%%%jJKMLJ%j%jj%KLMKkoj0j0pl
-80765H9kjj%KLLKKKKJjnonl%%%knmjKORJ1RPMJkmnlk%KMMMJjmllklnppolkjj%%JMOOOMKK
-80698A01KJkmnmk%LOPOLJlnmmlkjKKJjlkk%%JKKMLLJklmmlj%JJ%%JJLKKKjjkj%JKLNQRJ0
-80632A33J0J1J1J0QOONOOMKkorj1j3j4j4j2j0qqonlkJMQQQNKjlmooqoljKMNMMKJjlllkkl
-80575I8nlkj%jJJLKKKJjlj%KLLKKJ%%jjj%%KJKJJKJ%jkjkoqrqomjLOQRQNKKJJJK%jjmmol
-80507I4jJKKKK%%JJKK%kkkJJJ%j%%J%klljKMMKjlmk%K%kmml%KKLJJJ%J%%%LMMJ%%KLLLJ%
-80439A22jlnonnl%KOPOM%kllj%%jknoppnmkJKKMOPPNNMLKJjkkllmmlkkkjjkkjKMMLKKMM%
-80372A10lonk%JJklmllkk%jjJJLNOQPNLJkkmlk%%%kjJKKJJKJKJj%j%j%%%kmmmmkjJLMLKK
-80305A03JLMOONKkmlj%KLMMK%lkj%kmlkklljj%%jkmmljkJKNMKjmmlljkj%%%klklklnnl%N
-80238F3PPOKKKNPNLjmopponl%KLKJkjklkJLOOPNNL%klmmoqqokMQQOMKjkjJMNMLKK%jlmmm
-80170I4nm%LNMLLLMKJ%J%jjkjj%JJMNNMJJJLNNMK%kkmoqrj0pl%MNOMMMMNK%moonnoomkJM
-80103I8MNKJjkkkkllmjJLLLJJJJKLK%jlorqqmkKNONNMLMLL%%lnnm%LMK%lnpppnjLNMMLLL
-80035I2KKKMNNNMLKJJ%kmoqpnjKMNMLJ%%KJjjJJKLKLJ%jjjkmmnmmnnmnmnnm%MOOOOMMK%%
-79967A03jkjj%jjmlk%MMMMMLMMNMJjkmnlj%%%jlllk%J%JJKJjllkjjkkkjlllkkJKMORJ0RO
-79901A22NLLLK%lmnnmkJLKJloonmkllk%JJJJ%%JJ%%%KKLJJJ%kkk%JLKKLLLMJkklklklj%%
-79834A02jloomjJMMMLKJ%jkkjjJKLKjkl%LNNNL%lnomjKNOONJlppnl%JLKK%KLLKJjmnnlkj
-79767I5jjJMLKJjjjk%kjjJKLKKLJJklmml%JJJJKKLKLLJlmnmnmmkjkkkk%LMNNNMMLL%%%%J
-79699A11J%%JMMLKklmmlj%J%%%%%lmnppomkjjkj%KLKJJLMMLLLKKJ%kjkkjjJKKKJ%KMNNMJ
-79632A21%llmll%jJ%KKJ%jllk%JJKJLLKkmomlk%JJJjjjKMMK%jlllk%JLMKjlmmlkJKLNOOK
-79565A11jmmnlkklmmlljKMNLJjj%JJJJLLKLLLKKMML%knmljJJLNNL%lnpomkjjkkmlmmkjJJ
-79498G5KNQQPLKJJjknoomlJMPONK%j%%jj%KLMMNKJ%j%%%llljJKJlmoonnmllkljJMNMKJJK
-79430I6KJ%llmmk%KKMLLK%jkkk%%%jkkkjJJK%JKKJ%jkj%JKLMLKknopoponlk%JMNMONOMLL
-79362I7KLLJ%jJKNMKjlnnlljjlmnmkj%J%JKNMNLK%%JKKLK%jmmmmmnmk%LNPPONKJjknnnll
-79294I1k%JLMKK%JJJJ%jklnmmmlj%KjkmmjLNRJ1J0J0QMJkooommmlkJMLMKJ%jlljj%%%JJK
-79229A02KKJ%j%JJ%jk%KLMKJ%JKLKLLJ%kmnonmkklmnomk%%j%J%J%%%JKMMMKKJJKMLMK%jj
-79162A13%jjlk%%JJJKJLKKJJjlmnomk%JKJ%%kjJJJJ%jjjJJ%%%KMONNLJjjllmnnm%%JJ%%%
-79095A02kklmmmk%LNRJ2J2J0M%kjJKJjnnlk%JKJJ%jkmkjjjllkkJJJklooonlJMPQOK%jlkk
-79031I6jjkj%LNOL%lljKMLKjmnmmjJKNOPONKJjklk%JLLLLLKK%jkkkmmopnmlknqpn%KKJjl
-78963G4jJMNNNNLKjjjjlmmkLOPPNLJjj%%J%jknnppom%JLLLNMLKJJJjjjklkkllkk%JKJJKJ
-78895I3KKKJKJKJJjloppomkKLLLJLNNOOMK%%KK%jkmlj%%jkkjlklmlmmmmkjJJKLMMMMMMMK
-78827A04%%jkkjkkkljj%%%JKMKJklmlkjjjjjjkjjJJMPRJ0QNJJjjkmlkJJK%kjj%J%jj%KNO
-78761A19NMKJjkkmmlk%%%KKJj%j%KKLLJ%jkllkjKKKJJJ%lmnmkKLKjmoom%KKJJKLK%lnonn
-78694H1nkJKJ%%%KMNLKJ%j%%%KLKJJjklllljj%jklljj%jmoqpm%LLLK%JJKMQJ0J0RNKjmnn
-78628I3lk%J%%%JKLLJ%kl%JKLKLMLMLLJjjjklmoljJLMMK%lmmkJLMLLKLLMKjmpppnllj%J%
-78560I3jkkkkjk%LOPONLJKKKJ%%jjj%%K%%%JJJjlnnnonmmllkj%KLKJ%jjllkJMNNLLJKKKM
-78492A04OOPNKJ%jjlkkj%%KJ%kmnnnmll%KLK%JLMNOML%klmnnnnnnkJNQRQNL%KKKKJ%kj%J
-78425A31%%jJJJ%jklmk%KMMKjkjjkkmnooonl%J%%kmnlJLL%%%jjkkllkKMNLJj%JLNMMJlnn
-78358H8k%JKJjjklkjJJJKJJ%KLMLK%lmmnnnmmkJMMNLKK%j%KKJJJ%kllkKNQQNJjklklmmlj
-78290H8JKLNML%jkmmkjKLLKJ%jkkmprpnjLMMLMMMLMMNNMJjmlkjKJ%llmmljJJJ%%jlloml%
-78222G4JKLLLKKKMMLKJjjj%%kkllj%JJJJ%J%JjlkjJ%JJJJKKJKJMNOMLJ%loj0j0rnlj%%%J
-78156H1JLLNNLMKJjkkJKLK%konl%%J%%j%KKJjmmmlkJKMOQQPNJj%KLNL%kkllmmmmk%j%%jk
-78088A04kkjJJ%kkkkj%LLMKK%klmnmkKLMLMLKK%%jkjjj%JLMJ%kkjjKLLLJ%klkk%JLLKJJJ
-78021A21Jjlmnmmlllkkkj%JKJ%%%%kklkJKLLKKJMMNMKJJKKMMLL%jj%KLMKJJklmmmmllk%%
-77954A15JJKKKMLL%kkllllllkkkk%LLNNOONMLKjlmnlklnooooonk%KJJ%JKKKJ%jjjj%jKJJ
-77887I3jlmnmmmljJKKLNOPQNKKNPPMMKKJ%kkj%Jkmmmmkjjkj%KJjjkk%JKKJKKKJ%%kkjKMN
-77819A26OML%jkkkj%JJJ%kjjkjkjlmmlkJKLJ%jk%%Kjkmmj%JJJ%%%%jkllljJJKMONNMJknl
-77752A11jKLMMLL%%%LMMKKLMKKkmnoopqonlj%%J%KMLLJjmmlj%JKLLMK%lmnnomk%%JJjj%%
-77685H9%j%LONLKJ%jklkjklnoolJKJ%JNQPOMJjjjlmljjkljJJLMMMMK%kk%J%%knomljjkkk
-77617H1lkkjk%JLNQJ0J1QOKkjjjklmmkKNNNMLJJ%knppmkjjjj%MLL%jmnnmklk%JLLMNMLMM
-77551A15MLMMMML%kkkkjjjj%%%jjkkkjJLKK%J%%%kmlkjJ%jmonkjJJ%jlmnmk%KKLOONJjlm
-77484I9k%JKJJjllkkj%%%kk%KLNML%%kklj%JKLLKJKK%%jJjjjj%%jmnk%JLMNOMLMJjlkmnl
-77416A08jKMOQRRJ1PLlnoppommklkjjj%lljKKKLKJklmm%MMLMMLKJJKKJJjJKKjmlkJLOQOM
-77350A60Kknommm%KMNMLkpqqnlJMK%lmmkKNNOQRPNMKJkloolJNMLJloonll%KK%KNMLKMMLN
-77283A74NMLMLjlkkkjKMMKLMMNQOLKLLKJLMLORPMMPPNRJ3J2J1J1J3J3RRJ0QPJ0J5J5J5K0
-77228D97K3K3K6L3L7L4L5M1M3M3M7N6O0O1O8P9Q8R3J09J33J51J67J97K33K66L06L71M55N48
-77199D323O73Q55J094J389J782K309K943L631M279M587M012K210m17k820m110m208l656k978
-77181A5898k369j853j452j169r58p80o50n62m89m16l59l21k83k44k18k06j94j78j69j66j54
-77160B708j35j20j11r7q3p8q0p9p8q0q1p7p5p9q3p7p0o5o0n0m0l5l2k6k2k2k2k0j9k1k1j7
-77128G53j4j4j1onpppqj0j0rrj1j3j4j8k2k4k1k1k1j8j4j1j2j1rponoqj0plklnoqj1j0rr
-77083B81pnlnmkmppmkmpnnmk%JMOPNLK%jkkjknnooomjj%%jkk%%jkjjkkllnmkjj%kkk%KJ%
-77016A54%%%jjJKLMM%jj%jkk%%%%%jjJKKjklmmljjlmpol%JJJLNPQQOK%kllljklljj%JJKL
-76949A47MLJ%jjmmkjJMOLJkklmlkk%JKJjjjjllljJLMJ%%JJJKJ%%j%jjjjklkjkklmkJMNLJ
-76882A32J%j%kkjKKKjkjJKML%jlkjjkklk%JJ%J%jjkj%LNMKJ%jkkllmnnlkKLLJ%j%JLMMMO
-76815A35MJkmlkJKLKK%kmonl%J%j%LNNK%%JJLK%llljLNOMK%%llmlllmlljJLNNNLKJJKJKL
-76748A55Ljmpqqomk%LNOMJjlnqrrpjKOPONLKKJJ%KKJ%kkkJK%jkmnonk%LNONNLK%jljkjkk
-76681A23kjjklmllk%Jjlkk%JJ%kmlkjJJKJjkkk%%KKLLKLKLJ%JJJJ%JJKLLKjjkllnoonljk
-76614H2jjJLNPOOLKK%J%Jj%%jjkkjkjjkjkj%KKMNNNMMKJ%j%%JjloonljJ%J%%jj%KMONNJl
-76546A28mnmk%%JJJJ%kmmmmlkklmkJMNNNNNOPM%nrj2j2j0ojLLNNONJjlnnlk%KKLJJ%KLOP
-76482A11OONLJkjjJJKKKjmmlljJJJ%klkjJ%jjjklmkjJLNLKjkjjJ%J%%%%%kllj%KKLKKjll
-76415A07k%LMLK%%%JJKKLLLLJklnljJLJ%jkjkjlllkj%JLKJjmnnljjJJMMMLLKJjkkJKMLLJ
-76348A27jllmlllmml%LNMK%lkjkj%JJLMONKklmljJKLMJjmoppnkKMMMKLLLMLK%jjkkkkj%j
-76281A11kmmnmmjJKKKJ%jkkj%KKKKKJJ%%J%KMNNLjkllklllllkjJKLJjkkjJLONL%klmmljk
-76214I2lmonomkKNNMMLMLMMLK%klmkj%%JK%jlkllljJJKKJJ%KLNNKjj%j%jJJKJJJJJKJJ%J
-76146A15J%kllllk%JJJkmnm%LNMKJKKKLKKKLKKkmpqpmkk%KLOOLKjkj%JLNPOLKJjlllmlmm
-76079A10nnnljJKNQQQPNLLJJJ%%kllkjj%J%kkk%klnomjj%jkkk%Jjjj%J%kk%JjjllmmnmkK
-76012F9NOMJ%JJKjjk%j%%%JLLJklnnmjKJJJ%kmmkj%%J%%j%JKMMMKKLMLKJKKLJKLNLJkklk
-75944A09jJMMNL%jjjjjkk%JJ%kllkjjjjjkkj%%JJJ%kmlkJLMLL%jlmlJKMLKLLNPONK%%JJj
-75877A37kmmljjJ%%J%%kllljj%j%jjmnmmJMOOMKkkmlmk%%%kmnnjJKJ%JJjkllk%MPPOONMJ
-75810A15Jjlnnml%KNMMK%jlmomjKMMLKKLNLK%%J%kkkkKMMONNMMLKJkjjJJ%jnpj0qok%LKK
-75744A22JJJjmopqnljjkkjJKKJKKMNL%kkj%%JMLK%kkklkj%LNNMLKJklmnnnljJLKK%JJjlo
-75677I4nljJKJ%j%KKLLLKJjkmllj%%KLLKKKJJLLLJ%jkkjjjjlkj%%JJ%KKKK%kllk%KJJJjj
-75609A04j%J%jkj%JLLMKJ%kkjjjkkjJLOPPNNLjnrqpnmlljJJjkjkkkkJJJ%lljKNOOM%klkl
-75542I2kjJJKJJ%KLKJ%kjKLMKJJJjmomlj%KLKJJKKKKKJJjjlkkk%LMMLLJ%jmnqpollkkjJK
-75474H4KKMLJjkj%%jjJJKJ%jjkj%KKJkkk%%JKKJJLMMLKjjk%%jjj%kmlk%LKLLKKLL%jlkk%
-75406A07JJJKNPQOKknnomlkkkmmnmlkkj%KLLLMLLJjjlnnlkjlllj%JKLMLJjkklkj%%%J%Jj
-75339G9%%JKLMLJ%kkj%LNNMKK%%%%KLLMNLL%jjkjj%JLMOOQQQMjmpj0j1rplkkkjJKJ%JJJK
-75273A24MMMKjlllkkj%%JJjkjjKKLMKJkmnnmjJJ%%jlmoljJ%%j%%%JLMML%knnnl%KLMMJjm
-75206A01omkKNPMK%JLMJ%klmlkk%JJ%%J%Jjjklllj%KNNNLLLLJlnmkJK%klmmj%K%jj%%%jk
-75139I4lllk%%KMNOPNK%kloonnkkkjJMPONK%%J%%jj%jlnool%K%kmk%%jknnnl%KJ%j%jkkj
-75071D9KMPRJ1J0OLKKJJ%JJLMOONKjmmlk%j%jj%jjjkj%JLLLKKKLKKJKjj%LMMJlpqqomj%%
-75005A11%%JJJJjjkkjkmnnkKMLL%%jjjj%j%kknmljJK%%KLLLLMMMLKKJjkkkj%JKLJ%kmonn
-74938I4llljKLLK%jlkljj%J%jk%JLLLJjj%JKKJjjjjJKKKKKKKJK%klljkkk%JLMKJjkjKNNM
-74870A18L%jj%%%jjjkkj%KKL%klkJKKKKLKKKMNLjllkjjjkkk%KMM%lnomk%JMMMMLJjlnppp
-74803A04nl%KLMMMJjmmnmmnmml%KLMNNONNLKKKJ%%JJ%jllkj%JJ%lmnmkJMOOMLKJ%%j%kkm
-74736A15kkkjlkmlnlkJLNOOLLLMNNNPPOJloooooljjjkklmllj%JJJ%%JKMNL%lnnmljjJKJK
-74669A01JJJjjlnonlJKNOQPPNKllkKMLjnpomk%JJKKKJkmljJLLKJkllk%KJkmkKOON%moooo
-74602H4nljKNOPNKjlkkJKMMLKKLLJKKLJJJjnooljJJ%jkjkj%%jlllk%%K%%kjj%%j%j%kkkj
-74534G9%%JMMMLMPQPNLjjlllmnonnmlkjjj%JKJj%JKJKJJKJJJ%jlll%%JK%%JLLLKK%J%KMM
-74466A15MMMMNMLK%jkkj%JJ%jj%JKKJjlmnnkjJjkmmmmmll%KLNNL%loommmljJJK%kmnmnnk
-74399F0JLMLJJJLKKJ%JKLLMNMNLKJ%kmlk%JJjklkjJLML%jj%KLNPPPOKjmmlnnppomjKLMMO
-74331A17OMJjklmmmmmk%JLMLK%jjkkl%KKKJjjjlmmk%KKMOPNL%knoppnk%MNNMMK%jjjkkkJ
-74264A06KLJ%JJLLMLKKJkmoomllj%KJJ%JJ%kllljj%JJJjkllkkj%JMNQRRQNKJ%jkkkjlmpp
-74197A08pnnnnmjJMMLLKK%kmnlljjj%%%%jkmmkJMMK%%JLLLLKKJJKKMNNKJJKK%%j%jknonm
-74130I4JKLJJ%%%%jkmmmmmmmj%KNOQPPOMK%JKLKKjkmnljjkjJJ%klmlllkjJLLLJKLMNMLKJ
-74062A23JJ%JJLNNMMLNNNL%lnnpoonlmnmmlkj%jJLMLKJ%JJJ%J%KKLKJJKLNONLKJjjlljJN
-73995A58RJ1J6K1L1L9M2L5J8mk4l5l7l4k7k0j5rpopqqpnljjjjjKMLKKJjjkjkklllnnool%
-73943I0LMMMLKJ%%%j%KMONMJ%kknmmk%Jjkmmmj%JjkmjJMPOOMLMLJjmopolkjjLNONLJJJJ%
-73875A25%%%kmmk%JKLKK%jjkklmlmmkk%JKJJ%LLM%jlkkk%J%jjjkk%%JJ%KKJ%jjj%Jjkmpp
-73808G8nl%MONMLKKKKKMLLMNNLjoqpoljKMMLJK%%%j%JLNNNLJjlmmj%%%kkllllnnomkJ%J%
-73740H6JKLLJKLLJJJJLLJjmmmkJJKJjllj%KMLJjkljJJ%JKKLLMMJ%kmlmlmmnkjJLMLJ%kj%
-73672I9Jjmml%KKJ%KLNNMJKJ%%%KMML%klnlkJJjnqqqnljJJJJ%j%KNQPNL%%j%jlnonmmmlk
-73604G2%LMPPPONNNMLJjklmlkjkkkj%JJJJ%j%%jkkjJJJ%%jkkmkk%%jkllkjJLMLKKKJJJJL
-73536A05LLJ%JJJjlmmj%KKK%jjklkjKLNMMJj%%%%jjjkjjjlmolj%JKKJ%j%JJ%jkkklj%JJJ
-73469I0kj%KLNNMLLLLK%%JJjjjjknmnlkjj%%%%KLMLK%%%J%%jkjlklljJMOQOMJjkjj%%J%J
-73401A21JJJ%KJLJJ%J%jlmnomkjKLMM%kkjKKkljJLL%%jkjkklkmmmmmkJLMMNNMKjmpqpl%K
-73334H5MMMKJ%%%jkmmnppqlJPRJ0RQNNKJjjkklk%JJlmnnkk%jJJKMLK%mnnmjKNMMLKJ%jJJ
-73267A01J%klnqj0pnl%MORRPMjmonmmljJKMLKLJJJJJ%kkj%JJKJJ%jj%%%%jJKLJjkk%JKJJ
-73201I5KKKJJJLK%klmmmm%KNOPNNMLJjllkj%J%jlmllnmlj%JjjjjjJJLNOQPNJlnonlj%JKM
-73133A07NMNMLKJJJJK%%kjJ%jlml%JJJJJ%%lnponmmk%KKLKKK%klkj%JJJJjlmnmml%KLLLL
-73066I1LLK%jjkkkj%%%%%kmmmlmj%LLKLLMNMM%kmmmll%LMNOONNLKklmnlkkkkj%%JJJK%j%
-72998I6%JJJKL%%kjk%JLLL%kmmmkkkj%%KK%jj%%JKLLKJ%jkj%KKLMJkmnmmmlmnmnmmkKMNN
-72930G2LK%JJKJkklkkj%JLKJjkjJLOOOKjlmjLLMJJ%jJJJKMNPOLK%klml%J%jmonnmkkj%KK
-72862I4KJ%kmmlkjJKLLLLLLMLNOPNLJklnnonmlljkjk%KLKLKLLNLKjklml%JKJ%jJ%%kkkjj
-72794A05klmljJLKKK%JKLJ%lkkjnomjJJJ%J%jjJLOONNNNKknommnmmlkj%JLKKKKLMMMKkmm
-72727A04lj%JKJJJ%JjJKKL%jllkJMNNMKJJJjlnokj%%JLOONKj%JJJ%jjjlmljJJK%%jjJJJK
-72660A29%J%KJJJj%J%JknoopmkJLLKJklljKKLJJLMLLjklk%KLKJ%jllkJLJkmlk%KKLK%%jJ
-72593A21JKJjlnm%KKjmoqomjJJJ%jjJJKJKNOPPMMKKKKJJ%jkjJJJ%kkkmnomk%JKLKKLMLJ%
-72526A30j%JLLJ%j%j%jj%%%jllkJKMLJKJJJkmonjMPQOM%kllmklkllmmnnmkJKMLJjk%KOQJ0
-72459A36RQPPNMK%jkk%LNPNL%lmmoonmjkkj%jknnoopnllknmljLLLJKKJkklk%JK%jjjj%%%
-72392A05j%jjj%JLK%kkkj%JKLLKKJJ%j%JKJjkk%JLMNMJ%lkkkkjj%koqrol%KLLLKKKLKJ%k
-72325A05lmkl%%KLKLLLLJJK%jllljkkjj%klpoljLKJJMPRRNLJJJJLLL%jlmmmnnmkjJJLLLJ
-72258A13%kmpokJLNOMKJ%jkmnooljJJKLLKKjkmmmmlkj%%JJKNOPNMMKJJJ%lnolkKLLK%lmm
-72191I5kjjllmjJLNNMMLMLLKJklmlkj%%kk%KNPPPPNMKJjllmmlk%KKKJjkllk%j%JJKLK%nr
-72123A16j1j0ok%LLMKj%%JKJJ%j%LLLJ%jkjJJJ%KKNOOMKjmmnmmllljjJKJJJ%jklk%JJMNO
-72058A20LJJ%JK%kmnnmjKKLKLJ%lmllkjkkkk%jJ%%%%%JJJ%kkkjKMNMKJkjkjjjj%kjkkkjk
-71991H9kj%JLMLMML%lnnlk%jkll%KMNOONMLLJJ%j%jjkjlmpponl%KKLLKLLJ%jlmmnmk%%J%
-71923G7%KLMNMLLLNNMK%j%%LLMLJJjknmkJNNL%loppokJKJjklllmmnnlkJKKLKLKLKLLMLMM
-71855A13NLK%jklmmnnmlkkllmmlkkkljJLNNMMKJ%lml%JKK%lmmkJKKLLL%%j%%jj%MNMLKJj
-71788I7lnpookJMNPPPPNJklmkjJJ%jmllkjjjkJKLLMMLKJ%JJJJJ%jlmnonlk%KMKKjkjJJKJ
-71720I4jlnnnlkjJKKJKJLONNMLMONNNONMMMNNMMMMNNNKknopqpolklklkllkkmnnnl%KKMLK
-71652A20JkmmkJKK%%%JJKMMK%kkll%%JKMLK%%JKLKKJJjjkjj%KLKjloqrpnlklkj%JJJJJLO
-71585A07NLkmnmk%LNNLJklmljKMMNOOMLJjnopqpomk%LMNL%%j%JKJkklk%j%%kkjKMNNMLJ%
-71518A18%JLLNOQJ1J2J2J2QLmpj0j1j1j0rommnmkjJK%%%jjj%j%J%%jjKJjklkkjjjj%%KMN
-71459A12PPPNMLKJ%jmmnnomk%J%jj%JLMPQRQNJ%kknnpnl%JJJKJJ%kmnmjJJKJJKJJJJjmpp
-71392A17nk%JKLLLJjjk%%kllmkmll%KMMMNNNPOML%jlnmkllllj%jkj%KMNMJkkllkjJKLJjj
-71325A20j%J%llk%%jlmlljkjjj%jJLNNOONLJjlnnmlllkjkllmljj%jKLNMMKjmoonlj%J%JK
-71258G6LMNNPNNJ%%%KL%jlmnomjKLKjlnmml%JKMMNONOOMK%%LLLJ%jlmppnljkkjj%jj%jjl
-71190I0lmnmnljKKKKKJ%k%JMNPQOLKKKKKKKJjklk%%K%jmmlkjlllk%%%JKJLMNOPNJkmnljJ
-71122A12%jjkkkk%J%%%%%%jjjkkjj%jjjJJJLOOOL%%KNPRQNjmponmllkllmnmjJLLKJ%%Jjj
-71055A08klkl%LOPNMMKKJJKJJkklmnnjLOM%nqrqpl%LMOON%momk%J%jlkkJLNOMJ%%JKKMKJ
-70988A21knnljKNNK%llmlmnppmkJLKKKKKKjlmmk%LMOPOPOOMKJ%jjJJLLJ%klllmnoqonk%J
-70921I2MLJllljKKLMMMNMLMLL%lmm%LNONMK%kmk%JK%looommkjjjkkjKNNKjlmkljKLNNMKK
-70853A24LMLJjkkjjjj%JJklllkkjJLMMJ%jj%kjj%%KMMNMLKLMOML%lnonj%J%jkjk%J%JJLL
-70786A47NOPLjonnl%KMOOQJ2J5J7J8J8J9J8J7J1Krj8k1k0j7j4j5j5j5j3qnkk%JKJjkmmk%
-70737A38KLMKKJjnnmkJMMMLK%mpomjLNNKjlllll%LON%nrrqnmllkj%JKMNNML%%llmoqppl%
-70670G8JKKKKLKJKLLLJlmnmljjjlllkj%KKMMNMLKKLNPRRPM%jljkkjjjllmlllljj%KNMKkk
-70602A16%%J%%%JKLLLKK%kmljjjjlnmj%Jjkllnmnmk%%JJJJ%j%JKLKKKJj%%%J%Jjkk%LPQO
-70535A15M%loponlj%J%kkkljJLLLJJ%%%j%KOPPPONMJ%%JJjkmnnjJMONOMJknpponnmmnonk
-70468H3KOQQNL%kmmmlllmj%%%klljKLMLLMLKjkmkkjJMNNNNMMKJ%kjkjkklj%%KJJ%kk%MON
-70400A27KlopnkjKMOOMKklmnmkloonkJJJJKLKKJ%KMMMNMLKJJKKMMNMNMKloqppmk%jloppm
-70333I8%LNLKKJ%jkkkj%KLLKJ%kllk%jllmkkj%jJKKLLMMLJ%%jjJNQJ0RJ0J0J1J2J1RMmrj0
-70271A88rpoonmnopomkj%Jjjkl%LMNKJ%jjkj%Jjkllllmoonj%J%j%JLMMMMLLKJJLL%lnnlj
-70204A07%Jjjjjj%JKLNMMJ%lmlkJNOONKJJKKKJ%%kmmllllmmnnpomk%%%jjJKKKKKKJKLKKJ
-70137A08KJK%jkj%JJJjj%JMNNNKknmk%JJJK%jj%%JKJJ%jj%jkmonlj%%Jj%j%JJLKK%kkkj%
-70070A04jjjJNPQPM%%JJjnprj0rqnkJNOOMJ%%KKJ%llljJKJ%jj%LLLK%j%JJjklkkj%KKKJ%
-70004A07%%kjj%KMNONNLjk%%JJjklllmmnkj%jlmljjJJKLKKJJKKKNOPNKJ%kmonnlkk%JKLM
-69937A17LJ%j%jj%%KKMNLJ%%%jjJJKJklnomjKMLjmnmj%LKJJ%%klllkjjlkk%KLLKKLK%kmm
-69870A03nkj%jklkjJJ%llkKNNNNLL%jkkkkjKLL%jkkkkk%jklmk%JLKK%%jlkj%LMLJJJ%j%L
-69803I9OQQMJkmmk%JJjlkJMOONK%npponmnmJMPNLLLNONLJJJK%lmnoomljJJMMLK%jjj%LK%
-69735A26jklkjJjkkkjJJKJjj%JKJ%%jJLMMJklkklmmlk%KKKJjllmmlk%LLKkkjJLK%%%JJJJ
-69668A04KLLLJJ%%%%KMLL%%lmnl%K%lmmkllmnnoljLPQQPMLJjjjJKK%jklkJLLK%%jJJLJ%j
-69601A21llnnmlmnnomkKNNNNNMMOPOLkprpnnmlJLMKJjj%%JLMMMLMLKJ%%%JKJ%%jjjj%KKL
-69534A32L%lk%MNMJ%klkjkjlkkjJJJJKJJ%kmmmkjjmnnmjKLMKjklkKPRJ2J2J0QOLJJJMNKl
-69470A79rj0j0qpol%LK%kllllkj%J%%%jj%%jjkk%JJJjkkkkk%KNNLJjjkklljJLLL%%%LK%l
-69405A14ml%KLNL%mmkjjklkJMLJkmml%KNOMK%kkjJJJ%JKLMMMMLLLLLKjnpj0j1rpnkklllj
-69340H4LNMLKLNNOPMKlmml%JJjkmoomkJMOPPOMLJlnoomk%jjkkkjKOPOLLJJ%JKMMMJjlnml
-69272A29jJJLJ%jk%JLNONNOML%lpj0j1j0qoonmljKKLLKJ%kkkkjJKLNMMKJjkjKLL%JLOPMj
-69208A45mnnmlkJLNPONLKJ%kllnpj0qnk%KMMM%lmmkJMMMKJJJJ%%%JLLK%%JJJ%%j%JJLLMK
-69142A55jlnmljj%klll%LMMLLKLLJjklkkmnnnmlkjjkkjj%JMOOM%klmmklkkkj%K%jjjJMMM
-69075A14%lonl%JJ%kklmml%JLMNLLJjlk%KNONLJj%kjjj%%%%J%KKLLMKJJj%kjj%%jklnppo
-69008I4m%KJKJLNNONMJjkkjj%JJklkJLMNLJ%kkjjkj%jJJLJJjjj%%j%j%%j%%JKKKJjmnnno
-68940A03opomljKORQMKJKK%JKLLLLLMMJkkkjjkjjjj%JLMOMKJjjjkmnoonmj%KKKLKJJ%J%J
-68873A25KLK%kjkkkkjKMNPOOLJjkkk%KJjllk%JK%kklmmllklj%JJKK%%KKLLKKJLLLLMKJjl
-68806A53noonj%%JkmprqpmJNQJ1J0OLKJJjJJLJ%klmkjJLLMJj%%KMPONLLLKJjloolkJLLK%
-68741A66kkklkkjjj%%KKK%%%JKMMNLJJjllljjJKMMNNM%llm%KNMK%%%KPJ1J2J0J0PLJLPRJ1
-68678B86J4J7J6J6J5J0NLQJ2J6K1K9L1L2L2L8M0M1M9O2P4Q5J01J23J45J73K19K77L46M38
-68647B774N72P46R46J173J366J355R62K12n90j106j232j108r20p50o03m81l90l19k58k09
-68627B140j77j52j27j08r7q8p6p0o9p0o9p0p0o4n6n0m6m4m0l6l2k5j8j4j1ronnkJJlrj4j8
-68591C92j8j5j1qmkloj0j0rqnjJJJ%jjjklmlj%jkmopnllnoooonlmnmljJMPPOQPNJjlmnlm
-68529B10nmllmomkjJJJJjkj%KLKJ%%%%%jjllmmmlk%%JLKJjjjKNNLjknnonllkkjj%JMOPOL
-68462A71JKMMJJ%%%jjlnmljKMMK%jj%kjlllkjlj%KKJ%j%JKLMMJJjjkll%jjlj%JKMMMKJjj
-68395A77kjjlmnnnnlk%LPQPNMKLKKJjkkkllmmmjJKKLL%kmmljKLOOOM%lmmlkJJKJJ%%kJJJ
-68328A74%jkkkjjKLNMLKJkml%JJ%jlkllnnnk%JJJLLLLJ%jkjKNNNK%%%JJKJKKKJ%jjj%jkl
-68261A83lljKMOOMK%%jJKLL%jnopnk%LLLKKKK%jkkjJLNONL%jjJLNNNJjmprqqpooppnl%KK
-68194A60LJKJJJJJjkklklmkljj%KLLJ%jjkklj%KLMMMLLKKLLJJJ%lmonmkj%KJKJ%%J%jkjj
-68127A59%%KMOOOKknnkJMMNL%klkkj%j%%%kklljJMNPOMjmopmlj%%%JJ%jjj%JJLNONLK%%j
-68060A91klmonooolkJJJKKJJ%jkkkjjlnml%JJ%kjJNOONMLJJ%%jkljkmnn%MPQMJ%%LNNLJ%
-67993A82JKLKKKJjkkmmlkkkjJLKKJ%j%%kmmk%JJKKLJJ%%JJJ%jj%kllklmmnonm%LPPPLjno
-67926A54mkKLMLKJ%%J%JKMMKJjmnnljJKK%%jj%jkjjj%%JJKJ%%%%klmmk%KMLL%%jjjlmmkj
-67859A41KLLKjkmmmjJNMKkkkjj%%JJKKJ%%%JKKJKLKKJJJJjjkl%JLLMJjmooomlj%KNRJ2J3
-67794A80ROKjmnolmmljMORJ2J7K3K9L4L6L8L3K0%j8l0l4l1k5k1j4j1rponlj%Jjkkklllkk
-67744A93lklllkjJJ%%JMMLJ%JLK%lpqqonmmmmnmkJLLLLLMLKJjklk%KMKJloqrrokJOOOK%l
-67677A35kjJKKKJJ%JjmpomJMNNMKMMNMLK%%jjjjJJLJJj%%jjjjJ%JLKK%jmomjJ%jlmllk%J
-67610A40LMMNMLJJjjk%%JJjjjj%%%JKLMMLMLJknooqqqomkJJjkmkJMOQRPPRJ1J4J4J2J0J0
-67549B44RRRRROKlpqqol%LOJ0J2J5K0K7L4M3N1N8O2O1M9K7Kk0l7m5m7m5m1l5l1k4k0j8j7
-67507C62j8j6j6j4j4j2j1rqppppoooopoonlkjKNOQOLJ%KLL%jmnppnl%JLNNOOMK%j%KKJJ%
-67447B06kjJNRJ2J2J3J1J0PPQJ2J6J6J3Mmj1j7k0k1j9j4j1rqpppolJNNLJkllljJMPJ1J2J4
-67398B47J6K1K9L6M3N1O2P3Q0P7N9K5j8n4p4p8o9n8m8l8l0k6k3k1j9j5j1nkjkjkkmnonnl
-67358A94lmprromk%KKKJjj%%%%LLLJjkml%LOQQRQQJ0J0J0J3J6J9K1J5Nrj8k3k3k2j8j4j1
-67306A86pommjjjjkjjkklkkJKJ%j%%jjjjJJMNONLjkmnnnnnmmkjjjllml%KMKK%jklkkjJLM
-67239A19LJjjlmmmnnnmk%%%%KKK%jkjk%KNPONK%kmmjJJJJJ%KKLLMKJjjjJLLKJ%kmopqqok
-67172H7JNPPOMLLK%klllkJLMMMMMMK%J%jklklllk%JJ%jkj%KLLJjj%JJjlklllk%jjkkmmlj
-67104I6JJJJ%klnnmk%LNLJJKMNONMJ%%jjkjjKMOPNMLKK%llllnmlmkkjlkjJJJlnmk%J%jkk
-67036I4JJKJ%%%JLMNPONML%lnponllkjjj%JJJKLNOM%lonjJMMMLMNKjmpj0j0rnjKKKJJJKL
-66970A02JJJKLKLLJJ%%JKKK%jjJJKJ%jllmmnjKOONMJ%jmnponl%JKLMMLJ%jllllj%JLKJ%j
-66903A12j%KMLK%JJKKJ%kkk%JJ%lj%KJJjjjJJJ%kmmlkkjJKJJ%Jjjjkjjkkl%KLKknoomjJL
-66836H6MMMMMNMLKLLNNOLJj%%%JKJjlnnnoppomlmljJMNMKjmmmlk%KMLLKjkklmml%%KKMOO
-66768A02QQRQPNJkk%KLMNL%jllloqj0j1qpmlllkKLMKJjklljJLKJ%klmmljJMNONNLK%jklk
-66703A01jJLNOOPPMKJ%%j%%kmqqpmk%J%JKLMMLJJJJJJ%jmnnmmmllkklkkj%%%%JJJ%JLMNN
-66636A06LMLL%kjjjJKLKJJ%%kkllmoppppookKPRQPOLK%jjjj%KLJJ%%%JjkkkjJ%KKMLKJjj
-66569A15jjKMMLJkll%%KJKJKJK%KMMM%lmlk%%JJjlllkj%%%%JjlmnmlJMNONK%jkmnmm%KMM
-66502A15NMMJkmnljJK%jjjjkkkj%%%KKLLLLKJjllmlkllkjJKJJ%jjkmmk%KKJJ%%%JJ%jjjj
-66435I5%KMLLKKJJ%%J%%%jJJLMMLLKKKjklkjkklk%JKJJJ%kkk%%%jklmlkk%%%jjjJJ%%%J%
-66367A03jknnoomjMOPMKJJLNOQONK%J%jkljKMMKjkmlnnnmlmkkjjJKKJLNQOL%jjjkmlljKO
-66300A20QPNKJ%%kmnpmk%J%jj%JJJklnnnlkJJJKJjjmmnlJLMJKJKLMONMKJ%kkmkJKNNNLK%
-66233A36%jkllj%KKKLKJJ%kmoponmjJLLMLMKKK%lkjLNONLK%%J%%JJ%kjk%JJ%%knqrrok%J
-66166A06KLNQJ0J1RPLJjnopoomk%%%%KKKJjjjJ%jlmommlk%KNPOMLJ%llnmkjJLKJjjjlmmk
-66101A07%jlnmk%LQJ0RPNNMLK%kmllkknmkJLJKKKKjkkmmkjJLNOPOPNMLJ%jkkllmlkkjlll
-66035A34k%KMNL%j%%K%lponk%%%%KLLJlmmlmmmljJMOOL%jkj%JJJJjkmmmmlll%%JJJKKMNO
-65968A17PONK%%%KLNOPRQJ0J1J1P%qj5j7j6j3qnkllmooooml%KMNLMLLKJknoljLLLJjk%LM
-65908A15MLKKJLKJklmkjJKKLKKjjlkkkllj%J%KLLLJJjjloopnmlkJNNNLKLKLKMLLKJ%kjjJ
-65841A32JJ%j%Jj%JJKJ%kkllJLKloqqponmk%MOPNMKJJJJJjmmljjjkkkjJKLLLLLMKL%%lno
-65774A09onlkjJKLJjjlkkjj%jj%JLNPOOMLKJ%jkk%LOQON%loomj%Jjjk%JJKJJJKJK%JJJ%k
-65707A37kj%jjjkjklllnonnlkjkj%%jk%JLKK%LMOPPNKJ%KLKKJ%J%jkllljk%JKJKJjkkj%J
-65640A25J%KJ%kmlkjjjkkmlk%KK%klllkJMNNNMLLKjkkJJJ%kklllmml%JMNOMMMKLLKJ%jj%
-65573A36%%jkllk%j%jkj%JKJJJklnnlj%jkjJLMLJ%%j%%KJKKKJJjjkkjjj%KLMKKLKJjnrj0
-65507A10j0olJJKMOOMJklnnnl%JJjklnml%%J%JMNPPMLJJ%%kkkjjjmmm%%%kll%JKLLMNMKJ
-65441A07J%%J%jlllljjJKJKKJJKNNNMKJ%kjJKLLJKJJ%llmlllmkkjjkkj%LJjlmljj%JLNPR
-65374A21PM%mmljkllkJLMJknppm%KMNNMMLLKKLMMMK%jjkkkkjj%Jjklj%KLJklopoomkJJ%J
-65307A00JJJJLMOOOMKjlllljjllkJNPQQOJjmmononlljkJKMLL%kkkjjkjlkmnonmjKKLJkmm
-65240G8j%JJLMPPPM%kmlkjJKLMMNLK%klmmmmlk%JKLKJj%LNPNKkjJJL%jnnmlj%JKLLKJkkj
-65172A17JKLLLLMMJmprrqpokJNONLKJKKKjklk%KLLMJjmnljLOQRQOMJknonmmmkjLOPNJkjj
-65105A39%jjjjjjkjjj%j%%%%J%%%%jmmm%MPRRPLjkmmmk%JLKJ%%%jkjjlnonljj%jjklmllj
-65038I7JKJJj%%JJKJ%klkk%j%%jj%k%%JKjjlkjJLNPONLK%jkklnoonmkjjjJJLNQQN%mmkjk
-64970I8jjJJLMNMKJ%jjJJJjlnnomlkjJKLKJLLLJ%jkklmmlkKLMKKJLNLJkmmmllj%JKMLLKK
-64902A08LMMNMMKJ%JJJ%jjkjjjkmmlljkj%%%jklkjJMNNMLK%lllkkkj%JKKJjjkjJJJ%kkk%
-64835A08JLKKJJKKKKKKJKKJjlnnoomlj%JJ%JKKKMNNNK%jlllk%LJjmmmlkkkkkjJMPRRPNLJ
-64768A43JJjknqrol%%J%%%JJJJJ%Jj%JKKKJjkkjJLNNNLK%jllkj%KJ%moqppmjMOOOLLJ%lo
-64701A19qqpmkJJKK%%JKKKLKKjlmmkkj%JJ%JKJ%llljj%LMMKjlnkjJJLLLNNONLJjkk%KOPO
-64634A41L%npppnnmkjKKJkkkjJJ%%jjlkj%%j%%Jjlmmk%%%%JJKJ%jkkjj%%kjJMQPNK%%jkk
-64567I6j%KKJJKLONLKjkmnonkj%KLLKKKKJ%JJJ%%j%LNMJlnqqqokJJKLLMLLMMNNMLLLLMNN
-64499A56LKjmoppnnnkJKLK%jlllkkmppnjKLLLK%kmmlk%%%jjlk%KKJkllk%KLLJKLMMKJ%%J
-64432A01KKK%jjklmlkJLKJ%llkJNQPNKj%jJ%J%JLLMKLKJjmnmnnnmlml%JLMLMLLKKLLLJjk
-64365A26%%JjkkjkkjjjJJJjjkjJLK%kjkmnpnlJJKKKLNNM%kmk%jjjKLLK%jlmlj%JJ%JJJ%l
-64298A03nljJK%jlkJLMNMMKKKJJKNOL%klmmnmkjjklj%KJjklkk%KLLJJjjkjkmnll%JLMOOO
-64231A11LK%JJJJkkmmnml%%JjJ%KJKKMLLLJ%mmnlmmopnkKNMMMLMMLMMKKLKKknonkjkjjJJ
-64164A03%lmmmk%K%jjj%%jj%KLMMLKKMMLjjkjjjjJ%lllJLLK%jj%KKKKJJjlmnmjJJjmoomj
-64097G7JKMOPPPQPM%mopnlk%%lmlkKMPPNLJJJJ%J%JLLKjnopoonmk%KNQPPONK%lnm%KNOON
-64029A45MK%jmmnnlljJLNMMLJJkklk%KKJjlmppqppnk%%lpokJLLLMLK%jjjkkj%JKLMJJJKL
-63962A03MNMLLJJjjkkjJMMMJknpn%LMNMKJJJJjlmnmnmljKML%%%LLNONLJ%%jjkklj%LOOPO
-63895A57MLJKKMK%knmnlllllk%LKjmnonlkJMMLJKJJjjkmlk%%JKKKklnlJLNMJjjJOQPN%kl
-63828A53mmlkj%JJ%%jlmml%KLJJkkkjKLLLLMNNOPQQOL%klkk%JJKjkooppponnnmmkjjjjJK
-63761A19MLLMMNMMK%k%KKLKJlpqqmllkj%LKK%kllkkkmnnmkjj%j%JKLK%jkkkkjjKKLJKKMO
-63694A10OMLJ%jlmmmkkkjkkjJKMMNNPNKjk%KNNNMKJjkmlmlll%KMOQPOMMJKJJJ%JKJJKLLK
-63627A91K%%jjjj%JKJjkkjkkkmmllj%%%mmmlk%JKL%mnnonnmlmnnnmlj%KLLMNOPQPMJj%JJ
-63560A42JjklllkjJMML%j%jjkkl%KLMLNMLLKjlnllklmononnnmkkjjJMPOPNMLKKMNLKjlkj
-63493A41%j%kj%JJ%jlmnmkkjkjmmnk%JKMMLMLMKJjkkj%j%j%%JJJ%jljKMNONNM%jlmonnlk
-63426A19%JLLKJjmlk%%%%%%%KMNNLjmpqqnkJLMOQPOOMMJjnqj0rpmlj%JJ%LMNML%kj%JJJ%
-63360A26jjjjkj%%KNQQOMKJ%jloprpomjjkll%KNNNMKKJJjkmmk%KKKLNOMLJ%jklnmmlk%%l
-63293A17mmkJJKJKJJKMONOPQPOMJjmnnmlmlmnoonlJLMMKJklmmjLNPPNMLMLKJj%jlmooomk
-63226A26kjj%JK%lkJNOOMK%lmmmlkjkj%KLMJlnpnk%J%%kk%JK%kmlljkkkJKMNMKJ%JJKJKK
-63159A17JKKKKKKKLMNOOL%mopoonk%JJJKKLKJJjjklkkJLONOMMJkppol%%jmonmJKMMK%kkj
-63092A19%JLLK%klk%%%jjjjkkkkjjj%%J%JKLLKK%J%Jjllmkkklj%KLLJJjj%%JjkllkJKNML
-63025A14JJJJJ%%JJ%loqqpl%KNOPQOLJ%jjlllklklklljJKNMNLJlnm%LMMK%%jJ%JKKKLMMK
-62958A36knnk%KK%j%jjkkk%%JKLMOMLjlmllkj%klkk%%jjjKMMMKJjlnnlk%%%%%j%KMPPOKk
-62891A34klkjjjkmmkJMLJkoqqnjNQPPNL%jkjKKLLKJ%%%KLNMJ%klj%%%%JJKLLLK%lnprj0r
-62825A16j0qnl%JJKNOQROMJJJJJJjjjkkkljj%%lmml%jjJKMMK%jkjJJJ%kkllj%JKMLK%kjj
-62759A17kjjjlk%KMLLKKJJKMLLJ%kknnljJLMMMJknnmk%%KJJJJ%jkkkkj%%%J%J%%JKK%%%%
-62692A22kkmllkjkj%%JLKKjkkjjj%%JJ%kmmnk%KNPRRQNKkoqpomkj%JJLLLKJkkjJLNONMLJ
-62625A35%jkkkj%%jlllmmnllmnmkJKMNMKLLLLLLLMNNNKJ%jkkJ%%jlmooolJLNNNMMLKjlmk
-62558A33KKLjmnomk%KKJkkllj%KMLLJJ%KJjnqj0qnljj%%%JKLLLMMLKKLLLJ%lnqpnlj%JKM
-62492I9MMLKKJ%klmljJLMNOONNKJjj%%%J%KKjlpomjjkj%KMMONMKjknonnkkjj%KLJ%jlkmm
-62424A06kj%JKMNL%jjjJLLLKJ%%%jjJJKJjj%j%JJjklkjJLMNLMLJ%jkkklkjjjkmnn%KNMLK
-62357A30%%jkmmljJKJjkkJLNOLKjjkjjlmml%LLLLLLJkkmopom%JK%jkjj%kkklk%j%k%%KJJ
-62290I0JKKMNMMMMJjmppommk%KLMK%%LMLKjllkj%%%JLMLLKJjj%%KJ%jmlljJLNPQOM%jlkl
-62222A30j%LMNNKJkj%JJkllkJLJjmooonmjjJJJJj%j%JKLLKKJJKLMNMK%kjlmmlllmmmmmll
-62155I7lk%JKLMNOOOMK%kllmllk%JKLJJJKKJ%J%jj%%JLNNMJJ%K%jlmkllnnnnljKLK%jlmn
-62087A00mkjJJJ%%%K%JLNPPOLK%LNMJkmnlkj%jkj%jklmjj%jjKLLL%%JKLLKJklljjlnnkKM
-62020A14MNOQOM%kmnppomkJLK%knljKMNMKkoomkj%KJKKJJKLLKloppnlk%%LNQQPPNLJ%jj%
-61953A32%%JLLK%jkkkmkkj%KJJjkj%jJ%%%kj%JLMMLLLLJjlppomkj%%kkllkjKMMMLLJJknp
-61886A11ppnmljJJLKJKMOPPPL%nqrqnjKLKK%%%%%KK%kmk%KLLKKJ%lkJLMJklnnolk%J%%%J
-61819I0KKLMLJ%jkkkJNNMJ%kkkJLPONLJJ%%%jklmmll%%%kkj%KMLKLLK%%jjkjk%jJKKL%jl
-61751A25llmlkkkkmlj%KLOPPOOL%lmljJLKJ%jkmnmkJLNNLjkmlllkjkkkkj%%jkj%%%%JKLN
-61684A10MK%kkkljj%kjjJ%%jjKNNKjjJKJjkjj%JJK%%jjllmlj%JJJKJjljjJLLKLKLKLKKLL
-61617A31MMLJklmmmlkj%klnnol%KLMLMMLLKL%klkjKLLLJjnqqpmk%JLLLJJ%%JJJ%jlopomJ
-61550H5NNMKJKKKKJ%%KLNLK%kmmlkllmkJMMM%knqqomJLPRJ0J2J3J1RMjmnnkj%%%%%%%%%K
-61486A42J%kkkJKLMKKJjkkllklnnmlkkjjjj%%KKMLJjkjKLMMKJJKK%%J%klnnlj%%kmlkjKL
-61419A15MLKKKKJjllljKMKjnpolj%KLMNOMJjklkk%KOPQQNKjlmnoonmlk%jjklmmjLNNKKLM
-61352A27NMMJkmmmnnnmj%LKJ%JLMLK%klkjJKMMMLJjjklllnopnlkjLLLKJJJJjj%%%jkljJK
-61285A04JK%%kk%JK%jkmnnmljJJKKKKJJKMMLJjklkkj%JJJLMOPOLKjkkjkklnnnlj%KKKMNQ
-61218A21PNKJjlmlJMNK%knnoopqj0rokKLL%jklkjJJMNPPQQOMKJJJJJ%%JJJK%JKJK%jk%jk
-61152A33nqqqnkj%%j%%JKLKKKLLJ%JJKLKMK%llkJ%J%JKKJK%j%JK%lmnooppnlkkklklkjJK
-61085G3MNNMKJJJ%j%KMMLLKKLKKjlmlJLNOOMLKJJ%%klllnoqqonljjjj%KLNNLKJLMLJjljj
-61017A13%%jkkk%%KLLLJjkjkklmnlkJLKjkmkjJLMKJkklljjKMONNLJ%JKJ%mlkKMNMNMLknr
-60950A20rplKMMNNNMLKLKJjllk%KKJjkmmk%KMNLLJLKLKKLK%lnoonmj%jkmmlllk%JJ%jkk%
-60883A04JLNOQQOMLJJjj%K%jmnnmkJJJjkjjj%KMLJ%kllljj%jkkkj%jkkj%KMLMKKLKK%kll
-60816A25kk%%%jk%KMLMJ%llklmmlljj%%KKMLLMMNLLKKK%%%j%JLLLLJjkjjKK%jlk%JJJJkk
-60749A50lklk%%JJjkj%KMLKJj%%%%lllkklk%KJ%jmlljJMLKJJJJjklmllkkjj%JjllkjKKKK
-60682A13JJJ%JKLMLK%jlkjjjJJKLLLNMLJ%%JLMMK%jkmoooolkJKKJ%%KLLJkml%KML%%jj%K
-60615A41LLJlmonnmmmmnlkj%%jkjJLLNLJ%%KKKJJ%jkllk%jjkmk%%JMNONNNMMMJjlmmk%KK
-60548A31Kjlllkj%%KJJjkllk%KLJjkkkJLNOOMKKKJ%jjkjjj%jklkkklmnlk%jj%%J%%JJJJj
-60481A10llk%LNONLKKLLLLLKJ%kkllmljjJKMPQPKjnnnmnmlmmljJK%lll%LL%kllkjJLPQOL
-60414A31Jjkkllkjjjj%%%JJJJKLMMLJ%kklnoqpnljKLNNLJjkkKMNNLKLLKJJKJKjlmmmljj%
-60347A23%j%JKLKjklmnmjMQPNJllk%%%%J%%%jklnmlkjJJ%lmmlj%%jjJKMLJjkk%JJKJKJjk
-60280A03jJKKK%kkjj%JKJKMMLJkklmnmnoml%JKJJMOONMKLLLNNPOQPPNKJ%JLMOQJ2J7K1K0
-60217B69J6Nnj5j9k0j9j5j3j0qronkJMNMMKKJjklnoqj0j0qnjLNOONMKJkllk%JKMMKKKLK%
-60160A52kmnmnnom%LPQRRQPPOONNOQJ1J4J6J6J2QPPOMJjjj%%nj0j3j3j3j3j2j1j0nnnprr
-60106A70qnlkkkknnponllkkjJLMKJjklkJJJlnnm%JLLLMMMMLK%JJMMML%lonnkjjkmnnmlkj
-60039I5klkjKMNNKjkllkk%JKMNOOL%kmnnmnkk%%%KLOMLJjkmlkjKKMMMLKjjllljJK%jkjKL
-59971A09NLKJJKKLKJ%jklmnnmlkjjkjkjjj%LMMLK%kkjJLNOMK%kmlljjkmmlj%KLMLK%%kmq
-59904I6pomj%KLMKJLNNLLKMPPOM%jjKKJ%jjlkjkmnmlkjkkmonnlkkkkjj%JLMMNLLLLNNMKj
-59836A20lljJLK%llj%jjj%JJjjjjjj%j%JKKJkmnljjjjJ%Jj%j%JLNPONKJJjkmoponlj%KKJ
-59769I3%j%kklkj%JKKJjlmkjLOPQPQRJ1J1QN%lllllkjjkj%jjjk%JKLKJKLLJ%knoonljjJ%
-59703A23kmnpnkKNQOMKjkmlk%%%%jKLLKKLMLLNOQQPNJ%jjKLMLJ%lopplkjklk%LMNLKjkmk
-59636A60kklnprol%J%%%JJJ%jjJLLMJJJJK%%lmoonnnllk%%JK%J%KKKJK%%%j%%lnnommk%K
-59569H5LLKK%%J%JKKMLLL%%kj%JKLKJjnopmkknooommjKNOPNLJ%j%jkkj%%%%j%jk%KOQJ0J0
-59502A15J1QOKjkk%kklkj%JJJ%KKKKJJjlnmnmnlk%KLMNMLK%jjjKKLLK%jllmjJKKJ%jmmmk
-59436A19kjkj%j%j%JJKK%%%jjjJLMMKLK%mnonk%K%%llkjj%jj%LNOM%noomlj%%%kllkk%%K
-59369H4MMLK%J%%j%jkj%JKLLMLJJ%J%KJJjkmmlll%MPQMJklkKMMLJ%j%JJKLMNMJjkjk%JKJ
-59301A45lnonljjjjj%KMMNMKJklnopnnmjJKKJJJKKLMLMMKLKKKJ%kloqpnl%%%kkjj%jlkjk
-59234I5%JJJKKNOMKj%%KJ%klljklnpqpmk%LMOOOMMKLKKK%jkkk%JLML%lll%KKjmmmlklj%%
-59166I5%%JKMOMMJjjlkk%J%klnmljjJKLK%kmmlkKLLLLNMMJjjj%JJJ%JKLLK%konnkjJJJJJ
-59098A06Jklk%KLNMNMKkmmmkJKLNNNNONONLKjlmlmmmmjJLLJklkjJJLMLKklnopoomkjlmnl
-59031I1klkkjJKNPOONLK%%j%jklnnkJLNNMMLMK%kkk%LLLKjmmllkkjjjjjJLLLJjlnnnmk%L
-58963A00OOPOQQOM%lnonmj%%%j%j%jklljJLMNLMLMLJjkJJjlooolj%Jj%Jjkmmmmklklmljj
-58896H2%J%JKLML%kllj%%KLLMNMMLKKjjjjKLLJ%j%%%JJJj%%JK%%jkkjKNOML%loppqpnkk%
-58828I5jj%%J%%kllk%JLLK%%%K%jmnmkJKMNNNKJjlnmkKNPPPMK%jkkllljKMMLKjkkkjkmll
-58760A03j%%JJKJJ%jllkkmmlmjj%JKLNONLKJJjJJMNMLJkllmkkkmmmmmoom%LONLMMNLJJKK
-58693A12KKMLLKJ%%%JJJkknmmlj%%%j%%JJ%J%%JJLLLKMMNNMK%j%jj%LRJ2RLlooopqqpml%
-58627A25JLLLJ%lnonlJKKKKLMLMKJklk%lmmllkj%KNOPOLJ%%%%%JJ%jmlljkjlklkkjkjkjk
-58560A09kjKMMMJjlmnlkjJJMMMMLJkljLOOKjlmoppnkKMMKK%jkkkj%%%%KKKJJJJjkkjJknq
-58493I6qojMPQPMKjklkkjk%jjjj%JKLLJlnnmnljKKLMMLJjkjkmllJMOPOOL%lllj%%j%JLNO
-58425A20OONMJloqpnkjj%jjjj%KKKKJJ%jlkjKKLKjmopolkj%JKMNOMKjlllllk%JLMKKJJKM
-58358A13NLJloml%jkkjJLNON%mqqokj%KJLKLKJj%kj%LNPOOKlmolljjKKKJjkkmmlllkk%JJ
-58291I2KLK%loponkJMPRROL%%%KKKKKJjkmmk%LLJ%JLOOMLkmnnnmnmkj%JJ%jklkjklmm%KO
-58223H8ONLKKLLJJ%%kllj%%jlmnl%%j%KMMLJ%%jkk%J%%%JJjlnmk%KMMOMMLNOOLjmpnk%LL
-58155A19MLKMLLLKJ%lmnnonmjKLMKjkkJLKjlmonmnlljJKMMLMNPQOMK%lnnmlkJJLKMMLJjm
-58088A30nnlkj%J%%%%%%jjjj%%J%%jJJJ%kllljjJJ%%klonomkJMNNOOOM%lnoomjMNNMJjkk
-58021A01lmlkkkkjjKLMJ%kjj%KKLLLKKKJJJ%J%klmjJLMJklj%Jj%j%%%%%%%LLMMLJ%jlmll
-57954A06jKKKjkkkjjJJKNOPNK%%j%Jjjkkj%KLNLJ%jkjkklllmnoonoljJLK%%JJJ%jllJLNN
-57887A01KjlnomkJLMMMKJJ%KNONJjkjjj%J%%%%jkmmmj%KLMLMML%kkjKLLJ%J%J%jlmonnmm
-57820I7ljJJ%JLLMLKKLML%kj%J%J%JJ%kmlkKMOPOOLjlllkJJJKKJ%jjkmmmmlkkkjlkkjJLN
-57752A14MLLLML%mpqrponmljjJKJJKMOPQNKJ%J%%jlllkkllmmmk%NPQOLJ%KJ%%j%JKKJ%jk
-57685A21knmmkKLNMMLLJ%lkk%KLLKKKMLL%%jkjjJJKJ%lmoopppok%LLLLLJjjkkkllj%LNLK
-57618A12jkkjKLK%jjkljjJjjlkkjjj%JLMKjlkjjj%%%%%%KKKKKJKJKKJJ%jjkklkjJKNNNMM
-57551A28MLK%%j%%jlk%JJkmljJKJJJLLK%J%jlnomkjkll%J%%%jjjKMLKJJJKKKJJ%j%%J%jn
-57484A21nkJNNL%klkJKKLJJJKMMOMJloonljJJjmoolJLMKJJJ%lkk%KLLKJKKJJkkllooomml
-57417I5lj%JJKJKJ%KMQJ0RN%kmlkj%j%JLOOOKjlmoomkkklj%LLJkoqrpmjKLMKKJ%j%%LMOO
-57350A16NNMLJjlnmk%%JKKKKJjkj%%%%%KKKKKLKjlmllkkljkjkkllljJKLNMLJ%kmoppomk%
-57283H2JJjjjKLK%j%%LLNMK%%jJLNMK%kkmmkjLMONL%mnoonkj%%jjj%%%jkjjJLMOOONMMMK
-57215A32KJJJJJJJJ%jj%jjlmlljjKKKK%lmnmjJKLLKjlmmjjkklkkkkkjjJ%%jjkkJMNOPNOM
-57148A25Kkmnnmkj%kjkjkjj%JJJ%JJJKK%jjklkjJLOPPNLLJjmnpnmlkjj%KKKKjjkkk%KLNM
-57081A11MMMNPPOLjlnlllmlk%JJ%J%%JLLL%kmmkk%%%jjJMNNKjlnmlkllmnooonl%KKJJ%KK
-57014H9KLLKJjj%%JKKKKLK%jj%J%%KLNMLjlmmlkjllnmljJJKKML%kllk%JMNOMKJJ%JJLKK%
-56946A27kkj%KNONLJ%jjjjj%J%%jJJJjklljj%JK%knnmmkj%%%kkmkKNOL%jk%JLKJkmlmnnn
-56879I3m%KMLMLL%jj%KJKJKKLKKjkmmkk%JLMMNMLJjklmkjj%klmlj%J%%JKLOPONJmprpmkK
-56811A07LMM%kkj%%KJJ%%%J%JJKJjkmlmlk%J%j%KMMLK%%%%KLML%JKJ%jj%jkmnnkJKLKKLK
-56744A29%klmmponj%KK%J%j%J%j%%LNPNMjnnnnmkjj%JLOPQPNJkjj%%jklll%KLKJ%KJJjkk
-56677A25ljkkmlkj%KLLK%j%%%%kkjKMKJjk%JJ%kkjjjlkKNPOLJ%%j%jllkKMLL%%jllmljJK
-56610A21KJLLJJJ%jjJLLJ%%%%JKMLJkmnoponlkmnoomk%LKLKLMNNNLLJJjkkjj%jjk%JLMKK
-56543A24LLMKJ%%%kknnnk%KMMLLKjmmkjJKLKJJjjklkkkljJKKjlorqpm%LNNLLLLKKJKLNNO
-56476A33MKJkkkJKLJ%lk%%jlllkj%JLKJjjlmnmljklllj%KKLKMLNNNLJkkjj%knnm%JJJ%J%
-56409A13%%kmpnj%J%kklkJKMK%JJLLKJJJLLLJ%%%%Jjlnoomlj%JJMOPOLJ%JKjlmlkJKMMNN
-56342A30NNNMK%%%JJJjlmlmmnnmlk%JKJ%JMOOOKjnmmllnonkJLLK%%%kjj%jkjjKMMLKKKJj
-56275A26kj%jkllmlk%JKNOMK%klkj%JJj%JLMNK%mopoljKNNOMKJjjj%JKNNL%lnoomllmmmn
-56208I7lkJLNNLLJJ%kml%KNOONOLJjllnnl%%J%%knpnnkjJKMMLKKMLLJjkmooolkllll%JJK
-56140H4JKMOONJkkJMNNMKLLLJjlll%KMK%lmnmkjkllj%JJJKKjkmnnonl%J%J%%%KKLLLLJJK
-56072A04LLLLNONL%k%JLMMLLKjmprrojKML%moqpkKNNKlnpnkJKLNQQOKjlmnmkKOQQOK%jkj
-56005A34%LNOLJjkmlmk%KKJlllkjJJkmnnnlkjklj%KMLLMOQP%mpol%LLNLJjjkj%KLLKJjKP
-55938A44RJ1J0RJ0J3J6J9K1K2K1K1J9J8J5J1QKlpj1j5j7j8j8j4j2qqpppqqpnooopomj%%k
-55892A81lkkjklllllmml%%J%%%jllmnmmkkjjjk%JMMLJllkjJJ%llkj%JKjkmmk%LMMMJ%JKM
-55825A23KK%JJ%jlnoonj%K%%%JJKKLMMKjlk%LNLJjklnnmlkkkj%%%%%%KNOQQMKkllkjjjjl
-55758A17lllnljJJLLL%klkjJJKKjknoonmlmkj%JMMNMNK%kkJLLMNMMJ%mnppmkJKJJkkk%KL
-55691I0MLJ%%JK%kkk%LOONMLK%%kllkkJJKKK%%jkjjJ%jlkKOROLjklmmmlnmmjLLKLLJJjJ%
-55623A17JJJJ%%%JJKKKJJK%knoomllmmlj%%JMMLjmoomjj%k%JK%JKMNL%jkjJJJ%kkjJKMNM
-55556A07MJjjJLMLJKJLJ%jkj%KLKLMMMLjkmnkj%%%JKLKJ%jlkjKMLJlmmmlklnonkJLMNLLJ
-55489A26J%klnnmmmllkk%KNRQOJ%jj%kkllllmljKMNNMLK%Jj%JJ%%%%JJ%klonnkJ%knmkJL
-55422I3NOPPPM%%jkkmmlmlllklj%LNONMKJjknoom%NOPNL%kmlj%jmlk%%jkkkljj%KLOPONL
-55354A22J%jklljjjkmmmj%jkk%JNPPN%ll%KOONMK%jkjJ%jknnpnllmlj%%jkjkjKMOMJ%klj
-55287I7%jjjKOQRQNLJ%%J%J%%lnnmjKLKJlnppqoppol%JKMMLJJJJLKKJ%jkl%KNNL%kllkkk
-55219I0%%%JKKLMLLMMK%j%j%JKKL%%kklk%JKK%JLMNMJ%jjlnmk%KKJjlmmmmkjJLMLLMNNNK
-55151A39koonmmlkkjJJjlljJMKKJJ%jjkjjjjjJKJ%%kjjjJKLNNNNKK%jj%%%%JKKLMMLKjlk
-55084A42jLLLK%llmmlllkjjjj%%JjkmkjJJKK%mpqpokkjkkJLMK%%%%JJLLLJJj%JJJjnoomj
-55017H1jkj%MPRJ0QOJjmlk%JJ%%jjKKLJjj%KLKJjnppolk%KMMLLNONK%jkklmljj%jklnnl%
-54950I3J%%%%KLKJ%jjJLNONKJ%%klmmjJKMNPQRPNJJjkmprqpljjjJKKLKJjmnljJKKKKJ%jl
-54882A18llkj%%%%JLLLKKKJ%kkmk%LLK%kklkjJKMMLKJ%%%jkklj%JJJjlmllmmmj%KKLJJJJ
-54815A09LLMKJ%klkKNNL%lmomlkjlnnmk%JJjlklkll%JLKJKKKJ%jkjjJKLKKLMLKJKKKJlno
-54748I8nljJLLNONLJJKLNNOMKjmmlklj%JLKJ%klmmmj%JKKJ%%jkljJMNOLKjlnnnmk%%jklm
-54680A00mnmllkkjjj%JMORJ0RQMJjjjJJJjjjkjkjj%JKKLLJ%jkkkkj%%%%j%jkkj%KJJ%%%%
-54614A15%%J%%jjjj%JKNMMMMMLLKJJ%jlmopmk%%kml%KNMM%jlk%j%%J%%JKLMMMMJ%llkj%k
-54547A35lnoqol%LK%knnml%LOOMLJJJJ%jklmkjJJLJ%lnnmkk%KLMMK%kmmlmmqj0rnjMORRJ0
-54481H7PNJkmk%KLK%jJMOQRQQNJkmllj%KMMJlpj0rnjKKJ%jllj%%JKK%knnnk%LNOOM%kmml
-54414A05kjJKMOPOMKJ%jkmpqpmkjkllkjJjmnmlJLOPNKjj%KLKJkkkjjKKMLNOONMKK%Jjjkm
-54347A28mlkklmlljJMOONMJjmopqpomk%KNQRPMLJ%kmnnlkJMOPQPNL%jjjjjklnnlk%KJ%j%
-54280A21JKKjnqromjj%%%kkkj%JLLNNMLJ%JLMOPOJlononljJLLMLJlnponlmlk%LNOL%kl%L
-54213A00OPNKjnnnomkLOOMKJJKKknqponlk%JLLKLJjjjKOOONLK%%%kjkkkmmmjJKKLNNMJJK
-54146A25J%mnmjLLMMK%%%JJKKKLKK%kklkkklnmk%KLJKLLLJ%jjKKL%%kjkk%klmnljJKJ%jj
-54079A16j%JKLLJjklnml%%JLKLLJJj%jJKLKJ%jjlmppqnjJLKJ%%jk%LNONKJjJJLLLLLKKJJ
-54012A39lnpmjJLKKMNOLjklj%%jllmlkj%JJLLJK%J%%JKLJJ%jknoqqomjKJLLOOOLK%jlllk
-53945A20kjj%JJKLLK%kkkkmlJOJ0RO%kmnnpnmlljJKLKjlllk%JJKKLLNMOMLjmmnk%KK%jjk
-53879A20jjJKK%knppomjJLMLMMOQRPM%lorrpkKNOQPNKJj%JKK%%kklj%%JKKLMNM%mnmmkjK
-53812A43NNMKjlklmnmkJLMLLMNOMKJjklmk%KLNOPRJ2J4J6J7K2K9M1N5P1R0J00Q6M2j8o9r1
-53761F08q9p3n6m1l2k5k0j6j1qooorqqoomnmlk%%jlmmkjKKK%jkkkkjjlllmlkklmmk%LNOO
-53703A31NMKKjjk%KKJklmmmkjkkJLOPONMMNPNNK%mprponlj%%jljJLMKKjj%%K%jlmmkj%jj
-53636A29klmnk%JJ%%j%J%jlnl%LMMK%jll%%jjlk%JKKLLLKKJ%kjj%KLLJklnmmlj%jJJMMNK
-53569A20JkjKMNMLJJj%%jjJKLKKJJjkj%J%jmnnlmllk%%jkmlkJLLKKKJknoonk%%KNPQPNKk
-53502A24lllkkllkjj%JJ%%%JLKK%jjj%%j%jkllkkllkjKLMLKMNQPMJklmmnmkjKKKJJKKLMP
-53435A29POMJjlll%LMMMJ%kjjkjjkjj%%jklkkkjj%jjjKLMLJjlnonmmllj%%KMNMK%k%JMNN
-53368A32NNLLKLKJklmmlkkkjj%%jjklmlJLNNML%jlmnmlJLLMLKKJ%jknnonlj%%kmnmljJLK
-53301I7J%%%%%j%jj%%%j%%KMMNOONLL%lmomkJMMLKJJKKLLMNNMMK%lnmlklkllmkkjkjj%JL
-53233A26J%jj%%jj%JLLJ%kjjjjKKLK%kkjjjKLNLKLLMKJJKKJ%klkjJLJjlkkjjjkklnnmkKK
-53166A28LLJJkmmmk%%%KMPPPOM%jmmnomlk%KKK%klmmmmmlkKLKJjk%KKJ%klk%KLMMMMKJJJ
-53099A33JKLMLJ%kkkmmoponmkJLMMLLMLLMMLK%jjklkkknoomlkjj%%%KKJ%jlkJKLMMPONKk
-53032A34mmlJLLK%lkkklk%JJjlnnmlj%%JJ%kk%%%JJLJkljKLMKKKJJJKMNMLjlmmkllk%KKK
-52965A16KK%jkmmljJKJklmlkj%MMNNMLK%jjkJLMMLJKKKKJ%jj%%jj%%JklmlkJKMML%kopnl
-52898A16KKLJ%klkljj%jjj%KLMNNMMLKJklnmmlkjj%LOQPNJlmonllkj%JKLKLKJ%jkjjJKLM
-52831A39LJJkkmmmljJKLKLLKKjkmmmmmnmjJK%jk%KOOPOMMKKLJjlnoqpojKMMMLJjkljJ%JJ
-52764A29J%J%%JJ%kmnonmmmmnmlJLMLKLKMK%kkjJJKLKK%Jj%JLMLKJ%jkmlk%JLLKJ%JJJJj
-52697A28llmjJKLNONML%%kkkkllk%KJ%lml%JKJ%jjk%j%JJKKKJKLNOOLJkkmnomljJ%kkk%K
-52630A27NNLjmnnml%JJKJJKMNOMKJjkjJjloonmmkjJJKKKK%jjj%%KKK%%jjjjKJJkmnljKMM
-52563A21NLLJjkjkjkjk%%jjjJLLJjkk%KNNNKK%jklprj0j0j0plJNOONLJjjJKJJ%%%%Jjlnp
-52499I5mkKNPROMKLMNONMJjlmmljJKMLLJJkmnpnnmkJLLKJKJ%lmmllkkj%JJ%kjlklk%JJ%%
-52431I9%jj%%KLJJjkj%KLKjmnnkJLMKJJLLMJjj%KNMKjkkk%%KJ%klmk%KMLKJjjjj%%LLMKJ
-52363A30KJJjjlklnomjKLLK%jjjjknpqpnl%JKJJMMLKKJJjlkj%JKJJJ%%%JJLMMMLJJ%klkk
-52296A11jJKJ%lmooomkKLLKJKKLLLKJ%JKMNNLKJJKKJ%jkj%jjkjJ%JJKKLJkmprj0pmKNOML
-52230A18%kmmkk%%%J%jkk%JMLLKJ%%JJJjlmmlkjj%jjlkkJJJJJ%JLOOLKJKKLMNMLJjlmmlk
-52163A23kjjjKLNNML%J%KLK%lmnmk%%J%%knljJLMKJJJLMNOQQOKknoonlljJLJ%lmljJJJJK
-52096A44JKJjjklkjj%jJJ%%%llmmkjJJ%jJ%Jj%j%jjJKLKJjmmnkjKNPPOLJjkllmlmkkk%%K
-52029A19LNLKjjkjkkk%KMMNMKJJ%JLMLjlllkklkk%jjkmoopnkjJLLLLMNONLK%kjj%%KKLOP
-51962A53NK%kj%j%kkmmmpoponl%KKJ%JKLMONMLKJ%jk%%jkjJLMK%klkjj%%JLNOPOLJjlmpp
-51895A46okjjkjkmonnmllk%%JKLLLJ%%%JLLKjj%KKLKjlopool%LMMOOQPNL%lllmmlk%KLKJ
-51828A28jlnnl%JJKJJKKLKJJKJ%kmonl%LMLMLLL%kj%JKLLLMJJ%%%jkj%LPPNJjlmnmooqrr
-51761A13ol%KMONMJmooom%J%%kjJMNNMLJjkkk%JKLK%knpqolj%JJKMNPNMLKKKLKJ%klonml
-51694A11jjKLOOMJ%JJJ%j%%J%%jjkj%jklnnnmmlj%KMK%kkj%JLKK%%JKMML%lmmlkKMNPQPO
-51627A44ML%%kkkkkmonk%LJknqpnljjjLORQOMLJjjjj%jklmlljkj%JJjjkj%JLML%lmmmlk%
-51560I9MPPNJknnmk%KMMLLLLJJ%JJjlnnmk%JJKJJJJ%j%JJKJ%kmnk%KKKKLKJjkkjj%j%%JK
-51492A19LMKjkj%MOPOLK%jmopollmmnkJLOMJjnnnlkkkj%JJLNPPMJjlkjjkmmk%%J%%JKLJj
-51425A12kjKMMMKJ%LMPOM%mooomlllmlmljJKK%kjJJLLLKJJKMLKJJJKKLMKK%JKKK%jmookJ
-51358A35LLK%lmnk%JJ%jjjJ%%jkmmlJORJ1RPMMMMMLJjkjJMNPONPQRJ0J3J7J9K1K3K4K5K8
-51301D10L0L2L4L6L5L5L1K3J3Kj0k0k6l0l3l4l2l2l0k8k3k0j5j2j1j1j1j1rppprrrqpqqq
-51261A96qqqqqonnlmkkJLLNMLLLKkoppnnnl%MOOMKJ%%KK%%j%j%jjjkllmmmkmlkjjjj%KLM
-51194A12MMK%jkkmlkjKJJ%JJ%jJKNNNONMMLLLMMLJknnnlJKKJ%JjkkjJLKjmmmj%%knppomm
-51127A08mmmkjKLNMNLLLMMMMMKJ%%kklnoqrqmjKMNOMK%jjjjJ%J%%%JKMNMK%kj%LKJjkjJK
-51060A37KjlllkkklkmnnmjjknonoonkKMOPNMNMLJ%k%KMLKj%%%%%k%JJJj%KKMJJJJLK%knm
-50993A16nlk%JJKJ%%kklkjJJ%j%JJJKLOONMKJJJKJJ%%KJ%moqqoonmkKPQOL%%%%JJKNPPPO
-50926A56NKK%%klmooomk%%%jjjkklkj%JJ%jJJJ%jkjk%KLLjlmkjKLKKj%%%jjjjjJJknom%L
-50859A05MPRQPONLKjkkjkllllkjKMMMLKJ%jjjklkllk%J%kll%J%jlk%JJ%%jjj%J%%lnoolj
-50792I9LNOONLJjlljJLJloonkJK%llkKLPQRQOMLJJJjlnoqqqqommk%LLJ%%j%JJJ%kkjjJKM
-50724I8MMLJ%%JKKK%%jklmoomJNPONLJ%j%%%JJJJKKJ%jjkjJMMKJj%%%%%JKKJjjj%JLLKkm
-50656A39lk%LL%lmmjJKLLKJkllljjklmk%MOONJkk%KKjlnlkjJKLLMJkoqppqqpmjJ%%JNPQP
-50589A08NLK%kjj%j%jJJKLJjlkjj%JJMMNM%jjJLLK%kkkllkj%%KLLMJjlmmlkjJJLLLKJKMN
-50522A43NKjlmmlk%KLLJjlmmkk%jj%KNONK%kmmlklmmj%LLLLKJJjj%jkmnmljj%%JJJjlllj
-50455A02KMK%lonlj%jkml%LNNOOPQNJkllkjJLNNK%kkj%%J%j%KJklmmkj%%%kj%%%KMNPPPM
-50388A48KkmmlkjjKLNMKJjklkllkjKOOMjmnkJLK%jkj%JJKKLKLLJJJJK%mnpomj%j%%JKLJj
-50321A42lmmlkkkjJLNPOPNNMJjjkkmprj0rpmjJjkk%KKK%J%Jjkkllk%LNPPOPOONMK%j%j%l
-50255A52mmlkj%j%JKKLKJJjk%j%%%jkmnpqnl%LMMLJj%%JJ%kmkk%KJ%kllmonjJLLKKMMNML
-50188A26JJj%jJJLKJjkl%LPQOL%lmopqqj0rpljMMMJJJNNMLJJKKKJjlmnnlJLMNMLLKKJ%%j
-50122A36kkj%%jkjkkkkkkkkjKMNMKJJ%jkjjKJJ%klkljj%jk%KMMMKKKLNPRJ1J0PLjklllmp
-50057A65prj0j1romlj%KLMOOONLKKJ%JKLNKknpm%NOPLJloqolkJ%KKKJJKKL%jmmmljJLMLK
-49992A46Jklk%%%llkkkkkkJJLKJKKLKKJ%%jlkj%JKJ%klj%JJLJjmmkJNNNMJJKLLK%%j%%kk
-49925A55lkjJKKJJJJJKLMMORRRQPOOPRJ0RQRJ0J0J0RQQRJ0J0RLlqj2j4j5j6j7j4j2ronmn
-49871B40nnprj0plKKJjmopolkkmnnlJKLLJ%jlnopomllklkj%KLKMNONMLLJ%j%%%%JJKJkkj
-49805A52%JK%jj%jkmlnmopnk%LNNNMLJ%jllkj%J%jkjk%KKJjmlljjjJLNLL%klmm%JKLLLKL
-49738A35LKKJkllkJKLKKJkkkjJJLKJ%kj%%%%JKKjlnnnmlmmmmmlkJJ%klkJLMMKKLLMMK%kl
-49671A18jJLNNLJ%KLNMMJknnonm%LNNMK%j%%jjkmnnl%LOQQMK%j%%jkmnmlllkKLLKJJKLLK
-49604A49%j%JJ%lkljjjlnonnj%KLMMLKKLKLMMM%mpponlk%jklmlk%MML%mnnmkJKKKLLKKJ%
-49537A14jlk%KKJJ%KJLKKJj%jjj%JKKKKMK%%%JKK%jjk%JKJjmnmnll%LMMK%lmljJJKJJJ%j
-49470A24jkklljJJKJ%%jjKNONL%klmmmmmk%JJKKJJJKJ%jj%LMNK%kmmmnnmmorj0pl%JKNOO
-49404H6NNOOMKJJJJjmnmkJKKLKKKJJJJJ%%%jkmmnnnlk%J%j%KKLJKJLMNONMJKLLK%klmllj
-49336A23%JK%%%%J%J%klnmk%%%klljjjlmmkjJMOOPOPONKK%lmmkjKKMNNK%kmnnlljJJKLJK
-49269A32KMMMLKJkmlk%%jjJLLJ%jJKL%knnmkjKKLLMNLKJ%jjk%Jjlnmk%LNNMLjlnonmkj%J
-49202A34JJJKK%JKKJjjj%kklljJKLJ%jjjkmnnnkk%%LLNOQRRQPNK%%%%jmmmmkkllllkkkmo
-49135A28nmnmlkjJKLMMLNLKJ%JJJJj%%J%jjkklmmjJMNNNMLKJjknmk%%%jlmlkjjlmnnkLMM
-49068A11LMMK%klkk%%%KKKklljKNOPNLjjJMQQNjnonlkjj%jkmnomkjjklnmlJLKKKNMLJjj%
-49001A18JKJjjjjj%JKJKJKJJJ%jlmlj%JLMNPPOL%%j%jjkjjlllJLMLknnlllljKKKJJ%jjjJ
-48934A29LKjkkj%%JKMMLLJ%JJjlmkk%JKLNMKjmoponkJLJjjkJKKLLJ%knmljj%%%J%%KKMMM
-48867A36K%mmkJLLKJj%lll%%KJ%kllkk%KJJ%JLMNMK%lllkkk%KMOPNLKJJ%KJKKJklmmlmmn
-48800A37ljklnonljJKJ%jJLNNNMK%kkklkklmnkjJJKKJjlkkjjjk%JMLLKKLMQRPKjopqpmjL
-48733A19OOOLLKKJJ%kmmmkllmonnkj%%%%KMNNNNMK%jlkkkkjjj%JJ%jj%JJJKJ%k%JMONM%%
-48666A45%KNNMLJklopomlllkJMNNJlml%KK%jJKNNMJjlkkjjllkJMNNONOMKJ%kmoqrrnjKLK
-48599A37jlooljKMMMK%jjjkkkllkkjkkl%LNPOL%lmonlj%jkml%MOPOMLJjjkkkjJJKLMNLJk
-48532A38lnnnmlkjJKKLMLKJjklmljkjkjkllk%KLMMKKLNNNMK%%J%%jjklmonljJJJKLMMNMK
-48465A41jkkjjjjJLMNNLKJjnqrolLMMKJ%JJkoqpol%KK%%jKMNLJ%JLKKJKLNMKJ%JKLL%jln
-48398A52mmmlk%KKKLLLLMMMKknoppmkjloonkKPQQONKKKLLKKJ%klmnlkllmmkJJLKJ%%JKJ%
-48331A41klkjJKLMOONLK%jklmmkjJKLKK%%kkj%jknmlkkmnpon%KLLKJLLJjlk%KLMNNMKJJj
-48264A45kllnlkj%LMMLKJJKNNNKjlmmnonm%JKJ%KLLLMNPPMKklmjJKKK%knpqonnnnmk%JMM
-48197A27NMLKJJ%jklkjj%JLMLK%JKKJ%kjkkjjjjJKKKLORQMKjkmoqqqppnmk%JKLNMNMLKLK
-48130A52KKJ%%JKKMMLKJJLL%nqj2j4j2okLLMMMNMMK%%j%%%JKMMMMNNLJjllmllklj%JJlop
-48066A52ppolj%KK%klmlkj%%JKLNNOONKJJjknnmj%klmkjJ%J%JJKJjklk%KMMMKKj%j%jknn
-47999A26nkjjk%%KJ%%j%%KKK%kj%LMOPQPM%kmljJKMMMMMLK%kjjjkllmmmkkkjk%%%j%j%jj
-47932A39kjj%KMMMLLJjlmkllmnnml%LMLJJjjlklmlmkJKNNLJjjjklkkjjKLNMMMKJ%j%jkkj
-47865A29jjjjJNOOLJJJ%%JKLNMMLJlnrj0rokJKK%kljJLLJjkk%LNOPQQPNKjlnmllmopppmk
-47799A25JJKJLNOPMMKJJjjkjjjlnomljkkjJKJK%%kmmljJMLK%%%j%%%LMMLKjjk%%%kj%KNP
-47732A53OL%mprqoljjkj%%jjjJLNNMKJj%kkkjjjkkj%%jJLMNLLKKKJKJKKjjll%JK%lmnljJ
-47665A35KLMLL%%%JKLJklmmnnnjJMMMJJ%%J%kkkkjj%KKLLKJjljJNNNL%%kljkkmnnkjkmml
-47598A21%JJ%jjjjKMNMKjkljJJJkmoook%KKKLMLKKKLKLLLLJkoprpokKLOOQQOK%j%jJJJ%j
-47531A48llkkjkll%JKKJKKJJKJ%jklkJKLLJJJJKLJ%jllmnmkj%KKJ%j%%jkmklkj%JLMNNNJ
-47464A45jlklkkkJ%%jnnonml%JKKJkkkJLNNNNNNLKJ%%KLKJjklnpponljJKJJKLPQJ0QNK%J
-47398A61jkkj%JjkjjjJ%%jlmmkjj%%KKKLNONL%knoonlj%jJ%%%%JJ%%JKLKMMMMKKKLJ%mpp
-47331A53oolj%%jklmpqpomj%KKKNNNNMMMLJjlnol%KMKJjj%%JJJ%knmlJLNOMLjlkJNOPOON
-47264A66KJkllkkklllkk%%%%KKJKKLJjlnl%KLKjjkkj%%JJK%jj%LMMLJ%JLMNMJjmmnnnnlk
-47197A44%J%%jjjjknnnnlk%%%kkj%KLK%kj%%JJKMNNNLLKJJ%j%%KLK%jllmmnnmkKNNMMKJJ
-47130A45J%%JKK%jmoqpol%JLKLLJ%jlnookJMNOPOOMMMNMKJJ%klmmkkjllmmljKOQPOLJjj%
-47063A61JJ%%jjJKLKjloqqqm%NPQQMKkmmlk%%%JJ%JJLKJJJLOQRNJmnmj%%%j%%jkmpqqojJ
-46996A43KLNNNKjmnk%KLOOOM%kprrqn%MQQNKjjj%jjjkkkllk%KLK%knnol%MPRRROLJ%jj%j
-46929A78jmnonnlkj%KKKKJ%jmonljj%%jJKLKLJJJJ%J%J%%JJ%%JJJ%lnopmjKMMLKJJ%%%LL
-46862A52MKJ%J%%jmnmk%%jjkkkmopn%MMNMLJjljJMOPRPPOOONMKjknpqj0qomjLOQPM%lnop
-46796A55okJLJ%k%JKLLLJknooljLNMLJ%%%%%LNONJmpqrrqoljJKLLMMK%j%%KMLJjllmkkk%
-46729A32JKLKLJjjkkjKLNONONMLJJjkmkkkkkkk%J%klnnmk%JLLMKJJJKLLMLKKK%kj%KLLKJ
-46662A82%kpj1j1j0olj%JKMNOLKKJJ%JKKJ%JJJjkjk%%%%JKLML%lmmllnpqplkJ%J%KLKKJj
-46598A36jjkkkjJKLLNORRQNM%kmopppmk%%JJ%%%jlnnkLQJ1J1RM%lj%LMLK%lonoljJKKJJ%
-46533A66%%%%%jklnonl%LMMK%lnll%%JJ%kl%JMNLMKLLJJ%jjlnnnnljKJJ%%JKKJkkk%JKMM
-46466A50NNKJklkjjjjjllkjJJKJ%%jkkllmnk%KKJKJKMMKjlkjjJMNOLKKKMLKkorqoljJJjl
-46399A34mnnkjLNPOMK%%kkkmnljKNOOLJJLLKJjj%kklmljj%JLMNMKJknorpolkllkJLMMLKJ
-46332A30KMOONLjmnnoomk%JLMKK%jj%JLMKJ%jjkj%KKLJkpqqnkjkkkjkjjkjKMNNNQJ0RQM%
-46266A60lnpnmljKMLKjlllkklklk%KLLK%klml%KKJj%JMNK%jlk%LK%%%%JjjjjjJLLLLLMML
-46199A55Jkmonmlkj%KMOPNLKKJ%kllk%%KKLKJKKJ%kjJJJJ%%kkkllmmmmmlkj%%KJJ%kklmm
-46132A18llJLNQQPMJkj%J%klk%LML%kmljJ%%klmm%NPQMJjjjklnmmkjJLNNNNONMKkllkj%k
-46065A57kllllmmkjJ%JKMPONKjklk%LNMLKJ%lmlk%%%jlmponlj%KLNONMKKLMLJknppponkJ
-45998A28JJjJLNNMJ%jKMNLjllj%jkj%%jmmlj%JKKK%kk%%JKLMMMLJklkjJKKKJ%kkllk%JLL
-45931A56LMMNMJjkmmlmlnmmlmmmk%KKKKMNOPONKJJKKKKKK%%kkmnl%JLJjkljKKKJKKJ%J%J
-45864A79Jkllj%%JKKJ%jjjllkkjJLKjjlklkklmlmmkj%%j%J%kkkkjJLNL%lmljLNNNNNLKjl
-45797A55mmlkKNPPNJJJJMNOMJkmmprj0j1qnlJKL%jj%JKLLMLK%lmkJMMMKKL%jjJJ%%j%JKJ
-45732A65%lmmkJJ%jj%JJJ%jjj%%jJKKLKKK%kkkKNPQPNJlnppqpmjKMOLKkknooonmkjJLLLL
-45665A43KMOQPNLK%J%%J%KKMMKjjllkjJKJ%JKLJknnnllnoomkk%KLNMK%lllk%JJJJKMNLJ%
-45598A72jklmnnlkKMNK%kjjlkk%KLMMMMLLKJJKMLJJjjjjjj%%%KMLKJjknoom%LLJkmmjklo
-45531A58omk%JJJ%%KLMMKJjjkmmjKLMOPJ0QPOMK%lmooonnoonljJKMNMNNML%kjklmmlklmm
-45465A56nool%KMMONOPNL%kjjlnmljmnpnkKLMMMNLK%J%JKLMMKknnmlklnooonlk%JKMLKJj
-45398A34kllk%%jjk%KNOOPOMMMK%klkkjjj%%%%%%%%jjlkj%KJJJKLLLNOPRQQOONKjmmlloo
-45331A97ooljjmnonkJMMMKknppommmlj%JJLOOOMJkmoomlk%%KKLMNOOLKKKKKJ%lnomjJKLK
-45264A62J%jkjjJKLLLKKJ%lklkj%%JKKMMMMMKjlkkjjkjllj%KJJJJJ%jlllj%jloppomkjJJ
-45197A32LMMMMKJ%%Jj%jJK%%kllj%K%jlnllj%%KKJjk%KKKKLMNOPPOLJ%J%jkmnonljLNNNK
-45130A79%lnpnmjLNPONONMKJjlml%JLLKJklnnnlmlmjJMMMKJK%%jjklkJKLKjlopomjJNOPP
-45063A77MKJJ%j%jjkmnmmnk%LOPNM%%j%%J%jlmnlj%JJ%%%jklkkKMNMKJLMMNL%knpomk%JJ
-44996A69%%KMNNL%lprpl%KLKKJJjjj%JJjklkJLLLK%%jjlkjKNNMJjjk%jjjKLMJ%klkkkj%L
-44929A76MMLKKJ%lmmmjJNRJ1PLkpqoljJjjkkkkkkllmooolJMMMKJKKJKJKJ%kk%KLMMOOOOL
-44863B04%lnonmj%%jkjj%KLPPOL%jjKMNPOPONKkmooopomjJJjklllllmmk%%j%JKKJLMNMJ%
-44796A99%jkkk%KKKKJ%KLKJklmmnnonl%%JJKLLKJ%jjkjj%%KMMLKJJkklllmkk%%%jkk%LNM
-44729A82LLMNK%jjJLMNNNMKjjkj%%%jjjlklkkmlmlkkk%j%jJLKJ%JLMNML%kmmnlkjkjkjJJ
-44662A86KLNNNJlnpqomlllk%KKJ%%kkkjKLLKKK%%%jjj%KMNNMMLKJ%kkmnoolJNNMKkkkjj%
-44595A83K%kpqpomljKLNNNMNMMNONPOMKJLKJkkkkkk%J%jlmmmmkjKNPPNLKKKJLMNNNNMNMM
-44528B72KJJMPRJ0J0J0RPNMLJjnj0j5j8j8j8j5j4j0okjJJ%jjk%JKL%%j%KLLJjkkk%kmnnl
-44472B08%KJJjkmllkKKMLLJKLNONL%%%JKLMK%jkllmlkkkk%LMNNK%lnmlmlljKOOOMKKJKKM
-44405B54MMJ%%%JLMNMOPRPMKJjjlkjKMOMKjkjJKNNML%%jkkklllmkj%kkkjlkkkloqqpnl%M
-44338B67OJ0J0J0RPMJlmljKKLMOQQQPONPONLKJLMMMJ%%KORJ0J1J1J1J3J5J9K3K7L0L1L0L2
-44286F92L6M2M8N4O1O8P3Q0Q4Q8Q8Q7Q7Q6Q9Q8Q5P8P0N9M8L7K4J2%j4k8m1n1o0o5o8p1p3
-44252A793p7q0p9p6p1o5o1n8n5n1m8m2l6l1k4j9j7j6j6j8j8j8j6j5j4j5j6j4j0pmmnnmll
-44215F82j%NOPPPOPRRJ0RQPRRJ1J3J7J9J9J9J5J4J1J3J6K0K2K3K2K0K1K2K4K7K9L0L2L6M0
-44173A331M5M8N3N8O3O9P5Q1Q6R5J08J22J40J58J79K00K22K45K68K92L18L45L72L99M23M45
-44147F240M66M81M91M94M92M82M67M44M13L78L35K87K36J83J28P5K2k6p0j09j42j70j90k04
-44123A1203k12k14k15k10k06k01j96j93j93j93j97k03k09k18k27k38k47k57k67k74k78k78
-44101F277k75k71k66k58k47k34k19k02j86j72j57j45j35j23j14j06r6q7q0p3o7o4n8n3m7
-44076B542m2l8l6l7l7l7l5l0k7k3k1j7j3rnjJMPJ0J2J4J4J4J5J5J5J6J9K1K3K5K6K8L1L2
-44040B476L4L3L1L1L2L5M0M2M6M9M9N1N2N3N6O0O7P7Q7R8J08J19J35J53J72J93K15K42K71
-44011E107L05L41L83M26M76N29N90O57P31Q12Q94R79J064J148J230J306J373J432J476J505
-43991B2764J515J506J471J414J331J223J094R43P78O00M13K21K7j58l33m91o30p48q45r19
-43971C1176r74j007j018j012r93r63r30q93q55q16p81p51p25p05o87o74o61o52o42o33o23
-43950A4181o13n98n80n59n35n07m80m49m19l90l64l41l20l00k80k58k36k14j95j79j66j53
-43928F045j43j31j22j12j04r8r2q6q1p6p1o9o5o1n7n0m5l8l3k8k3j9j5j1pmjLRJ5J9K4K9
-43895D502L4M0M6N0N4N8O2O6O8P1P3P4P4P4P5P5P5P5P8Q1Q7R6J08J20J35J50J67J87K10K37
-43865G302K67L01L39L80M26M77N34N99O73P57Q52R57J072J199J333J478J633J796J964K132
-43845B6471K299K457K604K734K841K920K963K969K933K849K718K536K307K032J715J365R88
-43828F7701N94J89k13o02r68j303j603j859k067k225k335k400k426k415k375k307k220k121
-43810C9045k014j902j792j683j582j486j395j311j234j165j101j041r83r29q76q25p77p32
-43792A6217o88o44o00n57n18m81m46m12l84l57l35l14k95k74k55k36k19k05j92j80j71j61
-43770H293j53j46j40j33j23j13j04r6r2q6q2p6p1o3n5m9m4l9l3k8k4j9j4plKMRJ4K4L3M0
-43738F626M5M8N2N6N9O1O2O2O1O0N9N8O1O6P0P7Q3R2J03J17J35J54J76K00K27K59K93L32
-43710I754L78M29M86N51O23P05P95Q95J007J131J268J419J582J757J941K130K326K523K719
-43691C4419K906L079L229L347L430L474L470L417L308L140K913K626K286J899J471J012N31
-43674G9957M3m40r05j342j741k094k394k637k820k948l019l041l019k961k869k755k622k478
-43656C9915k329k179k030j887j752j626j507j398j297j204j119j039r64q93q29p71p19o70
-43638A5702o26n83n44n05m69m34m02l73l47l21l00k78k57k40k24k14k02j91j81j73j66j61
-43616H511j52j42j35j27j21j16j11j06j01r6r0q6q0p5o8o4n8n4m8m3l6k9k2j6j1oJQJ5K0
-43586F562K3K2K3K3K7L1L6M2M4M4M2M2M2M3M7M8N3N6O2P4Q9J06J24J44J64J87K12K44K80
-43557H936L23L68M18M75N39O10O90P80Q80R90J110J239J378J526J681J841K003K166K323
-43538C0276K474K612K729K822K885K911K896K838K731K576K372K120J823J485J116P21L12
-43521F7699j00n08q99j266j600j893k141k339k488k590k649k665k643k586k503k399k279
-43504C4151k149k015j880j749j620j498j380j268j163j067r81r01q28p62p02o46n96n49n06
-43485A1891m66m31l97l66l39l16k95k75k55k35k17k04j95j87j79j70j62j54j46j39j31j25
-43463F507j21j19j16j14j09j04r7r0q3p9p4p1o9o8o6o2n7n1m8m5m3m0l7l5l1k9k6k3k0j7
-43433D563j3pk%%kmopqrqm%MNQJ1J5K0K5L3M0M9O1P4Q9J08J30J54J81K08K39K72L08L48L93
-43396G268M45N01N62O30P00P76Q52R29J006J083J158J232J299J356J399J430J440J430J393
-43377B6889J333J250J145J016Q65O94N06L09J04j02l04m98o79q43r87j108j205j275j320
-43358B5790j340j339j322j290j248j195j137j072j003r35q67q04p42o83o28n78n33m90m49
-43339H135m13l80l47l17k90k66k44k25k09j93j80j67j56j45j36j28j21j13j04r9r5r1q5q0
-43315C551p6p4p3o9o5o0n7n5n3n1n0m9m9m9m8m6m3l8l5l4l4l5l5l3l0k7k5k3k1j9j8j5j4
-43282B148j4j3j3j2j1rqpoqj0j1j3j4j3j2j2j1pnk%JLNRJ4J9K6L4M2N0N8O7P7Q7R8J11J27
-43243B765J45J63J83K07K29K55K80L05L31L54L76L95M13M27M41M48M51M46M32M11L80L43
-43221A0180L00K53K01J43Q0J4n0j13j70k25k75l18l52l79l99m12m21m25m24m17m04l89l67
-43198E631l46l24l03k82k62k43k25k04j86j70j57j45j35j25j15j07r8r2q7q2p7p0o4n8n4
-43173A620n2m8m2l7l3l2l2l5l6l6l4l3k9k6k4k1j7j5j3j4j5j5j7j8j6j5j1j1j0j2j3j3j3
-43140H32j3j5j5j6j5j4j5j3j3j1j1j1j2j0j0j0j4j5j7j5j2qooqj2j4j5j5j4j3j1j0qnk%%
-43102D08lpj1j5j6j5j1qnmlmnoooomkkklmmml%LMNOPPNMLK%lnoqqqppnoooom%%J%jkjj%J
-43040B07J%%jJLKKJ%jjjljjJKJ%%%%jkkJKLjlnol%KNNNNMKjlmkj%KKKKjkmljKNOONNML%k
-42973B43jJMOPPOMNNQRQPOONKjlk%KLONOOOQRJ2J6K1L0L8M4N1N7O8P8Q8R8J04J08J13J14
-42926A423J16J16J17J16J14J13J09J02R0P3M9K3ol6o6r5j19j36j44j43j38j30j22j14j04
-42901A208r5q7p9p1o2n3m6l9l7l5l3l2k7k4k1j9j8j5j5j4j2j0qrj0j2j0qpnlllmml%KJkm
-42860B72oopppppomlJMOOM%klnmk%JJklmopnl%MNML%j%JK%%klllnopomlj%%J%%KMMLLLLJ
-42793A88%jkkmmnnnmkJLLLLKJkllkjJLOPQONLjkkkjj%%JMMK%jjj%%JJ%jlkmmoomj%JJJKL
-42726A76MMKjjjjjjkjj%LOPOMKkll%LML%%%KMNLKjkjjjkllkj%%J%%JKJknpqnmlkj%KLMKJ
-42659A85%lnrrrpmmkJNQONMLMMMLJklj%%jkkkkklk%jjlmjKMJknl%K%jkmllljJKLKKKKMON
-42592A60Ljmnmk%JMMLK%%%JKMMMJjlllkj%JMNNMLMOQJ0J1J0J0RPOMNMKKJ%Jjlklkklnpnl
-42529B50j%jkjj%knoonlkkmkj%jjjllmkJJklmnljJLLLMNMK%lnlk%LLMKK%kkmllkkmnomnm
-42462A55ml%KJKKJjkjJJLMPOLkorrqonlj%KMNNNNOOMJ%%%%kll%JKMMOONLLJKLMQJ0J2J0O
-42398B53NLMOONM%klk%LQRJ0QQQOLjlpqqqppml%knrj0j1rqnmlkkkj%%%jjllj%J%%jjkj%j
-42334A99knnonnmjJLKjklmnmmlj%KMOPNNLKJjkjJKKJjjjjJJLKjlmmlkllllljjkj%MPJ0QO
-42268A83MMNNMLJ%%%%%JJKK%lmmlJKMLMMNMMMMMORJ1J1QMKKLL%kknnonkklkmlmlmmoqpol
-42203B17j%jjkJJ%kmmkjJKLJJ%J%jkmmlkjklnnmjjjlmmljKLMLLKLLLJ%mmnnomk%%%jJ%%j
-42136A52jjkkjjJJKKJJKLLLLKJ%jkloonljjllljJJ%%jJJKKK%jjJMNNONNLLJ%jjKLMMMLML
-42069B01MLKK%%KLLJmprro%MQPPNJ%lnqrj0ponnl%KMMJjoppnljkllk%KLKK%%JKLLLJjlnl
-42003A38ljj%JJLMMJ%kj%kkjkjj%JLMLK%jjj%KKJKKMNMKmprronmkkjjj%%JKLNOPOLKjllj
-41936A45JLKjmnonlkjKNNNML%%%JJJJ%j%J%%JLNLLLML%kkklmmljJKJjlonl%LLKJJLKK%%%
-41869A59jkljKMNMLJ%jkklkjlnmmlmllkJJJ%lmnljKNMJ%%KJJklkJMNOLKJ%%j%jjmlkJLKL
-41802A44J%kmnnnljJLK%kkkjkj%JjknmkLMMKJ%%%%kllJKMLJjllk%JJLMKJ%jk%KMNLKjjjj
-41735A32kkklkJMMMJjmnnmljJJKJKKK%KKLLJJJJKK%kjjjkmlk%jjmmmmjj%j%JKJ%jJKLNPO
-41668A31NK%%%j%%JJJJJJjklklkjjjkkkk%KKJ%llk%K%lmmkjKKLLK%%%KKLJ%j%jj%LNPNMK
-41601A47KLMMMMLLJlmooooopnn%LPONMLJ%jkklnnnnolk%JMPRPONLJjknnponl%JKJ%%kmml
-41534A11%MPQPONKjnopmljj%jklmkk%%%jjllkj%KMNPOLKjkjkkmnnmk%jjjJJJ%%JLMOPPNL
-41467A34J%kkjj%JKLMLJjjlmmllj%LOONJjkk%jjlmnljkkllmllkk%JKLMNKJjkjjjj%%KKLJ
-41400A16JjjkklkjJMOOLLLNOLJkmpqrpmkJKMNNNMMMLKKJJ%J%jlnnnonlj%jj%KKJjjkJJ%j
-41333A13jk%KK%JKLMMLKKMMLK%%%jjjkkkmljJLKK%knponk%JMOPPOOLJjlmmonnmmkJKLKJj
-41266A23jj%%kklmmnmkJKKJJ%kklkJKMMLJ%j%%KLLMLJlmllkkkkkkk%JMNOMLKJJkkl%LLJ%
-41199A23lmlk%JJjjkk%JLMLLLLMLKJlkkj%%%%KLLMMKKJjkj%LKJ%jkmnmk%KJJ%jjlmmlJMN
-41132A32Ljjkkjkkk%KMOOLKKLLLK%jlkkkkkjJJ%jlmkkjJKMNLLLLJJ%jlmmmlkkj%KK%knom
-41065A21k%KJ%jkJLMMKjjkk%J%%j%JKLMMMKjljJJLJJJJKJjloppnkJLMOMML%lnnl%%%%%JJ
-40998A34KKJ%%KKLLKjmmkkjklmml%LMLKKMMLKLLMLJkpj0j1j0pl%KJKLMNKLMOQOOK%mnpop
-40934A37oljLOQPNLJklmnlkj%J%Jjk%%%%jJJ%%%%%%klnmlj%jjkkjJKJ%jJLNNPNM%jkjJJL
-40867A49J%lnnkjKJjmoomjjj%KNNOMJ%j%JJkllkkkj%jllnmkk%jkllklkkjJLLNOPOLKJJKJ
-40800A24%jkljjkjjjjlmml%KMMNPPN%oqpmJMNNNKJjllkj%jklj%LNMK%KKLKJ%KKKLJjlllj
-40733A34%Jjlk%%%KLLLLLKJJ%J%lmmljJLNOMJlmmjJMML%kpj0qpml%KLKLK%jnmmjJKJ%jjJ
-40667A15J%jlkJKJjj%KNNPOOMLjlopomj%%%JLLKJ%JJJKJKMLKKKK%%%%jlmmmljJKKLMKjll
-40600A42kjJMMLK%kjk%%%kkllk%JKJjjj%kmnnlj%JKKKKJKKJJKMNMKjmlllmnmllk%KNOPNL
-40533A43jllk%JLLMJ%lllkj%KLKJKJJj%j%%jjmmmlkj%LMNMLJJknnmj%JJknmkLNQRQOKjmp
-40466A46rqmJMOPPNL%jllkllmmjKMMMJ%%jklonnkJLNPNKknpmlklj%JKMLKJKLKKKKJJjkmn
-40399A37nnljKOMKJKLM%kllkJLOPOKJkjjjJjjlkj%J%jkkj%%kkmlkKLLK%klmoonkJLMONMK
-40332A40JJK%kmopm%LNOONLjkmklkkkknomkJJKLOPNLJ%kmllmkk%J%%kkkkj%KJ%jkkj%KKK
-40265A16LLMMNK%jJLLK%%%%%jkkk%%%%%kmopomlnnolJMMLJJLLMMLLNMML%jlllkkJKLLKJK
-40198A37KLK%j%LNOPNOMLJjlmmkjj%jknqrrok%KKLML%klnnnml%KLJ%%%JKJJjmmnkKMNPNL
-40131A33kpqpkLPRJ0PL%jKLKjklkkmnnmmlmmmmllj%jjJKMNKJ%JLNNNMKjkkmnllkmnnk%LL
-40065A00NNOOMLJjlnmlj%LLLJ%%KJ%kkkmmomjJLNMKJ%JLOQONLjlnmjJKJJ%jkmoomjJMLLL
-39998A30MLKKKKKJ%J%jlllklmkj%LLMLJJ%jkljJJ%lnmllkkj%JKNNNMK%llkjjJJKMMNNMK%
-39931A56kkmnoom%LORPMJkk%JjmnnmklklmkjKLMLMLKKJJ%lnppomkj%J%%kkj%LMMLJJ%%k%
-39864A18JKJJkmnonnljj%%jklk%MNNNML%JJJLMNNMJ%kkj%MNNLKJKJJJ%%%%%kmnmlklj%J%
-39797A31kk%KLMJjlllkJLNNLJjlj%JLL%knmlkJLNMMLJ%kmmnll%KNQQOMKjjkjkjkkknnmlk
-39730A31klmnll%JJJjkllkjKKK%jkljKMNLJjj%%JKJJ%kj%JMNPNMK%llml%JJ%klkkllmkKK
-39663A16Kjklk%JLNNNMKJKJjkj%KK%%lllkk%KMNOLK%jkklnpomkjjlmonl%LMMMLJ%jJJLLL
-39596A22KK%JJKJLMMKJklmnnnoonnmljJKLKLLKKLKMLLLLLMKjkmmnmjKMOPMKjmoppnk%KMO
-39529A23PNKJ%jjkkkk%%%J%%knmkj%%%JLMONNNK%knnonmk%%JKLLKMLKJkmmmllmmllmnonl
-39462H1k%%%kk%JMOOOLKJKJKJLLML%llJMONKlmnljLOONL%jlklllnmkJKKJjjk%KKK%jkmnl
-39394A09%JMMMLJjjj%j%KLOOOLJjllkjjkjjjj%J%JJJJ%%%JJKJJkmnonkk%j%JK%kmnoolj%
-39327I2jJLORJ0QOKjlmlljjJKMMJlnnmmjKLLKJ%JJKKJjklkjjklk%KKJJjjjkjklmmmlk%LN
-39260I7ONOMKKJJ%klllk%JKKKLMLMLMOOOKlppollllnoonjJJ%kk%LNONNK%jk%KKKJjmmml%
-39192A13JMNOPPNKK%jklljjJj%jk%%J%j%KJJ%kmkjKLLKLKLKJJklnnmkJKKJjkkljjJKJ%lm
-39125A27mkkkkllll%JL%jj%LMNOQNMJJ%jkkj%jknomkLNMKjk%JLMMLKklmlj%%Jj%jj%%JLJ
-39058A34knnmjJJJjj%JKJKLKJklmmlj%LMMLKJjllkkjJKLLKJ%kkj%LNPQPL%mmk%JJJjloqq
-38991A25ol%%%jjlnnl%MPPOM%j%JKJj%jjkj%LKKjkkkkllljJKJJJJJ%%j%%jjj%%kkkj%KLK
-38924A15KJJKLLKKK%kmopnkJNOOML%jlmkkJ%koqpm%KMNPOLJklkJLMMLJJ%jloqqplJOPPOM
-38857A27LJ%%jkkkjjk%JLKLMMKJj%jjlnomjjjjjjjklmll%JKJ%jJKKKKLKKK%J%Jjkmmklll
-38790I8kJLNOOOMLLJ%lmmk%KLLKMLNNNL%jmmmnnllkjj%J%%JKMLJKLMNMJklmkjKJJjnppnj
-38722A20LNKJ%JKJklll%%%JKLMLJ%kkjJKKJjkklll%LLKjjkklkk%%j%JJJkmml%KLMKJ%lmo
-38655A08ml%J%kj%%j%kkkj%KLMNNNMKLNQJ0J1RNJllnmkkkkkj%%%kmmkJKKK%j%%JKJJKLML
-38590A58KK%%%%Jklnnoopnonnm%JLKKKJ%lmnljjJJJJ%kj%KLLLNMLK%JKKJ%J%Jjmqj0j0ok
-38525I1KKMLLLMNOMJjklnnnl%JJ%JKJ%jlllllkj%JLLNLKJJjklkj%LNOMKJ%J%%%j%JLLKKJ
-38457A34JKKMKjlmlj%JLLLMKKJjjloonkJMOONMLK%klomk%%jjllkmmmmkKLNLLMLJjkkmmnl
-38390A17k%%%jkklnoml%KMLJjkk%JKKJJKJJjjkjkjkkj%KMNMKjlmmkJJ%lmmjJLMLJ%J%KJ%
-38323A01JKKK%j%jjj%kkllj%KLNOOOOONMMKLJjjlllnnnlj%klll%JKLJjlkjJKJklllj%JKK
-38256A08KL%jj%KKLJ%j%J%%%j%%%JKK%jkjJKKjmnmljJKLLMOONNL%llj%KLLLjlmmnmmkjjj
-38189A18kk%KJJJKMMLKJJ%kmnookKNMMJlmnljJLLK%kmlkj%JJKKLLJJjjkjjJJJJJLMMLJ%j
-38122A35kj%jjklj%KJKKKJj%kjjj%jmopnljjJJJjjkjjkkklljJLMLMKKKMMOONLLJjjlkkjj
-38055A26lnnnl%LKLKLLKKK%jkkklnnmjJLMNMMNNLjnprpomkjjKKLKJkmmjj%jjJJJ%j%JJKK
-37988I7LMLK%j%JLKKJ%JK%jmnnl%LORQPNLJjllmoponkjJJJKJKKMMKjmnl%KKLLLJJ%%%j%%
-37920A27KJJjkmnmmlnnmk%JLJJ%jjJKJ%jj%JKMNPPNKjmooopnmkkj%KMNNMLKKLMOMKJjJJJ
-37853A36JKJK%%%%jklklmmmlljjJJKLKJJKK%jjKLLMK%mnoopprqqomj%%JJNQJ0QPNML%%%j
-37787A18%%JJKJ%%JKLKJ%jjmml%JLLMLLJJKKLKJJ%jJLMMNMNLJ%mprj0rqmjLLLK%%jj%JKJ
-37721A39%klmomk%LMMMLLKkmopokMPPNKjlmkkjj%JJKLLKKKJjlmll%JJJkkjLOPPMKKJjmml
-37654A46mkkjJ%%jj%KKKJ%j%%J%jkllnnlkJKKJklmk%KKKJj%%LLNMKjkkjJ%klmkJKMML%jk
-37587A32lkkkkj%KJjlmnnmlmmnmjLNNLLLNNOOMLKK%%kmnomkkklmoonm%LNNJJJJLKLKLLLK
-37520A18%jjJJ%jklkJNNMJjkkjjJ%kllkj%%KKLJKLKLKKJKJJ%jjlmmljJJJjkmljklkkj%%J
-37453A02LKKjjjJLMNKjlmlk%J%jkllkk%KLNOONJjmlkJJ%jj%%%jk%%KMMK%%kmnljJKMMLKJ
-37386A25KJK%jkmmllmmljJKLKJjlllkj%jj%JJJkmlmkjLMNMLKKJ%jJMPOLkoqonlkj%JJK%%
-37319I7Jjjkkjjj%JKJJKLNNMK%%%J%j%KLMJ%%j%jjj%JJK%jjk%KMOOMK%llj%%klk%JLK%%%
-37251A37kkmmonmlKNPPNNL%klljkjk%JKMML%lmmljjkkmmmlmlkjJLMNNOONKjlkkjkkkj%J%
-37184A18JKMMK%jlmmkJMNMK%jJKJ%jkmnmlj%JKMNNNLKjkmmmlkJMMMLJjjj%J%%lnnmkjKLM
-37117A27MLKJ%klllkj%j%jjmpqpmJLLLJJKLLKjlmljJJKJJJJLOONK%jjk%KJ%%jjlkjKNMKK
-37050A36Jjlonk%LLMMMKKJJKLNMMLJ%%JKKMLMLKJ%%jkkjkjj%J%lprrqqpl%NPPOL%kllllj
-36983A38j%jlmllj%JLMLJjlnoomljKNNMMKJj%J%Jjjjk%%%%jkkk%KMNMJJMOQOJlook%KLKJ
-36916A50%kk%%LMNOPONMK%%%jJJjlmkkklmlllkJKNPPNLKKNOPOORJ0J1J0J1J0J1QOLJKKJK
-36855C18%jllmmnpqoononnonpomnopqonnlklmlk%J%%jkk%KNNL%jmlmmkj%KMQPNJ%jj%%JK
-36788A83jkmkjJ%jmonnlljkjj%JKJJJjjj%JMMLKjkljJLOPQPONNNMK%j%jjlmllj%KOQRQPO
-36721B40OPPPJ0J2J4J5J4J4J3J1RRJ0J2J6J9K1K1J8J4J0OL%jmoqj1j3j5j4j3j3j4j3j3j4
-36681C86j6j6j6j5j5j5j2j1qomlnoqpnk%KLJ%kmlmkjj%%%JJ%%kmmkJKLLLKJknnoonlkkkk
-36622A70JJJjklmnljKOQJ0QPMKkkmlmlk%JJKMMLJKJJJjjk%LMLJ%j%JLOPPPOONMLMMOQRJ0
-36557C04J1J1J1J4J5J8J9K1K1K1K0J9J8J7J5J4J1RRJ0RPLknqrrj1j3j4j6j7k0k0k1j8j6j3
-36518D15j4j4j4j5j5j5j2j2j0j0j0j0j0j1j1j1rn%KMMNL%knopqnlllkjJ%JLMNNKJ%kjlmp
-36467A85qrpnmkjLNMLKJ%lpnlKMONMJlmnnljJKKMMONMLJ%jjJJKKK%%j%jjjJJLNOONLMOJ0
-36401B34J3J3J2J0QRJ3J4J5J2J2J1J4J7J8J9K1K3K3K3K1J6J0Mlqj1j2j5j7j8j8j6j5j4j5
-36365D23j6j6j4j3j1j1j2j2j3j1j1rqokkloqqqonnlkmmlk%%kmmnnnlkjJLMNNLjmqrqpnkJ
-36309A36LLJJJKMMNMLLLKJJJKK%%j%j%jjmnnonnnlkjjKNNMKJj%kkk%KLLLJJJLOPNLjlll%
-36242A76LOQRJ0QPMK%J%JMPJ0J1J2J2J1J1PONOML%npj1j3j3j2j0pnmmnrj1j1j0nlkkllmk
-36190A83lkk%%JKKjjkkjkljjJJ%kmnnmjJLKJ%JLML%llmmnmljj%KMOQONMKMLJklkkkkJJJJ
-36123A74jnopmjjjlmmmmlkJLNMKJjjj%JLKK%lllk%JK%%j%LLMKkmnnkjJMNKJ%JJKKKMMNOM
-36056A73LJjkklmmmk%KLMKJJJ%klooppponmmmlk%%jklkjjKLKLLNPNL%jklmmlJLNLKJJ%ll
-35989A19lkjjjj%jKLMNMML%jkj%jjjJKKJjknnonnl%KMLKLMLKklmmnopqpmjLNOOMLLLLKKM
-35922A17NOOONPPQQOMMLMORJ4J7K2K3K4K2J7Rkj1j9k1k3k1j9j6j2rnmkllnommklj%J%%%j
-35870A64kkkkk%J%jllnnnmmmnoponkKOPQOMJkkk%%KMOOLJjjkjkkkkk%JJKKLKJklmlkkjJL
-35803A24MK%k%JJJ%%JJKJJKLLNL%npnlj%JJ%jmmmk%KKJ%%%JKJ%lmml%JKJjkkjllmlljKML
-35736A04%klj%KKLMKKjjJJJjj%%%%J%J%kklkjJKKLKLKKJJ%j%%%%jkj%LORQN%moonmkkkjj
-35669A16j%JKKKjmnljJLLKJklnnpomkJMMMLKKK%jjk%JJJJLLK%mmnlkkjjjjjKLMLMMMMMLL
-35602A27LLKLJ%%%JLK%lnnmllk%%J%%KMNMLJJ%kkkkj%JMMMKjmoonmjLLLK%JJKKJ%knnool
-35535A11%JKJ%%JKLKK%%%J%jkmlmmmkjJJKLLLLLMKjll%KKKJJ%%%jjkllmmnonmjKMOOPOPP
-35468A33MKj%jjjkklmkjJJjj%jjklmljjJKJ%kljj%LMNMMKJJJj%JKKKK%jnoonnmkJLMLJ%%
-35401A13jjj%%%JJ%%KLL%kkkjkj%%jkmlmmml%JLJJKLLJJJLNNK%jjlllk%LNOOOMK%jkkjkj
-35334A27kkkk%JLJK%%J%%JJJ%%KKJ%kjJKLK%%klmnnmmmkjjjjJKJJJ%jkmlkkjj%JLNOQPLk
-35267A24mnmlkjjk%MPRQOK%klkllmmmmmk%%KKKLLKK%JLLLKJjlnmmnmmlkJKKLJK%KJJ%jjk
-35200A08kk%KMNKjmnljJjklmkjkjk%LLOPRPNJjlmmmlmk%KJKJ%JJKKJ%kkmlllmmmlkkj%JK
-35133H1KLNNMK%JMOONKjklkmmmk%kkmnmljKNMLMMLKklkj%jjjjJ%JjklljJMPRPMJjlmnl%K
-35065A09%knmlk%j%KLNLJjljkjjj%%LKKJjkllmmkk%%%JJLKLKJJJKKKJ%%%JJJ%jkj%jJ%J%
-34998A05JJJJKJKJKLKJJjklmmj%JMMNMK%lkkkllmnllllkKMMLKJ%jklljj%jjJJKJ%%kkkl%
-34931I0KLKKKLMMLLKKLLLKKKKKjlmnlkjllmmlmlj%j%%JJ%jkJLMOMKkmmkjJ%knnljjkk%KN
-34863H9QROJlmmjjjkjLOQPNMJjlnnopolkjlkkkkjjKLKLLMM%lljKNOMJjjjJKLL%lljJJKLK
-34795A18KJ%jjjj%KMLKKKJjklkj%JJKLKJlooommnnmlkJLLLKKLMPRQNJJjjlmkklmlk%KJJj
-34728A16mopnlkjjj%%%%JJKLLKJ%kkkj%JJKJLMOMLJJKLMK%jj%%JLNQPOK%jnorj0pmkkklk
-34662A07jjkjJLMJlmnkJKLNNK%%JKKJJjmmmjLMNMLKJjj%jKKK%kmoonkJKMMJjmnmmmoqrpl
-34595F5KPPOK%jjJJKLLNNMLKJ%JklllkjkjJNOPML%jlnmjLKjmmmlk%KMMMLNNNLjkk%JJJJK
-34527A36MLL%klnooomj%J%j%KMOONMLJJJ%%jjlorqnkjj%JJJjlnml%JKLKK%klmmlj%JJKLM
-34460A00K%jjj%%j%jjkkk%LMLJ%JJjkkjJMML%kk%JJKMML%%%klnonmkjJKLLLJkmnl%KNOOM
-34393A14J%%%JK%%lkkkjjJKLNNK%kllmlkjKMNM%kkJKLJJJJjlljj%jklkkKLNNMLJjkkjJJK
-34326A30KJjllllkkk%JJJ%jjjmmnmlkJMOMMNPPPLJklnnoonlk%jjlkJLMNKJkkjJJKjjkjkk
-34259A03mlk%JKLKJjjjkkjJKMMOONMNLLKKjmppmjKMMK%JJJ%knooml%LMMJkkj%KK%%%jlmm
-34192A06mllkJ%JJLNNOMLknonk%KKLMMMMLNMMMKLJJjjjklnonnmk%KMLJ%jkk%%KJjmnoolj
-34125A00LLMLKJjjJ%%klljjJKMOPNL%jjlmnl%JJ%%lnnmJMNNMK%lnnmk%jklkk%JKLLLLKJj
-34058A10%%JKJJJJ%%kkkjjllljLMK%ll%KMOOONNMJknmlkjlml%JKKJkjjJKJJ%KKK%klkkjk
-33991A15kjj%JKKK%jl%%JJjj%jkj%j%j%LNNNLKkmoppqqnl%%LNPNNNPNNLJjnopnpopoomlj
-33924F8LPRJ0ROKjlmmlkjJKMMK%jjklnmmmmkKPJ0J1RNLJK%lnl%LNNMLLJjkmnnkjjlmmlk%
-33859A05JLMNNLJJJJjmprj2j1rn%MMNMLMLKKKKKK%kmllk%KLLKK%klmlkjjj%%LMONM%kmmm
-33794A00mkjJLLKMLLLJ%JKMKK%KJ%lrj3j4j3qkJJK%%JLMMNL%%%JKJ%jjlkjJLNNNKJLPPNL
-33730A35jkjJKK%kmmllkllmlljj%%%J%kmmjKLKJkjjKKKJKKKJ%%%JJ%%jkk%JKJjjknonjLN
-33663I6NMMMNMK%knpqolj%KJ%kljjJ%%J%%%jJ%JjmnoomkKNOPOML%kmkj%KJ%%%KLNPOKjln
-33595A06oomljjkkjJKKLMNLKJkjjJKKLK%lnpmmllkkjj%J%%jkj%KMMMKJJMLKjoqj0qnj%MP
-33529G0J0J2J1PMJjllllkj%jkllllj%j%kJKMONLKJJJ%jj%%J%%jllljjjllkjJJJjj%KKKKM
-33464I6LLJjlklkkkkkjJKMMLJ%%LMOONMLK%lopomjKLKKjlopqooomkJLNNMK%kkj%jkmmmjL
-33396F6NPQPPMK%j%KLLKkmnmk%JJJJknpnjKMMJjj%JJJLLLKK%%jkmmmlkjjJ%KJLK%kmmnml
-33328G2mlkJLMKK%JJLLLLKLLML%llnmlkJJKLMMKkoonjKLOML%k%JLK%J%%J%J%jj%%%%JJKK
-33260A10%jjJKKKK%jlll%KLNMNMKjnqpml%JLKK%kllk%J%%jjJLLJlnpoponlkjkjjj%KLOPP
-33193H4PQPOKJjj%LNNK%kk%%jlmnlkklkj%jjkljj%J%jJJJK%klkJNPPL%lopnk%%jjKMNMJJ
-33125A02j%jjj%%%%KJ%%jjk%KNNM%lnlj%jjljj%JKJ%%jjjkkj%LLLJjkjjjk%LOOM%lmkjkl
-33058I6lkkklmlk%JKKKLMONLMMMK%jjjjkjjjkkkjJJLKNNLJllmlkk%JKLMLK%%jkmlkkjkjk
-32990A00%%J%lnomjJKJJJj%JKLLMLJ%JKMMLLNPNJlnponmlkjkjkknppm%JKJJkkjjJ%JKKLL
-32923H4LJjj%LNNM%kll%MOOMLJjkmmnnnljKLNNMLJ%jJjjlmnnlklllkk%KMOPPPPQPNKkkmm
-32855A25nnnmk%%JKLJkllkk%JJ%kmnljLKKjkmnnljKJJJKNNNMLKK%jjkjjJKLMLJJKKLLJJj
-32788A25lmljJJ%%llnk%MMLKJKJjmnlk%%%KMOONK%jjlkk%%klnnnmkjjkjlmll%JKLNOOMJk
-32721A03kjJKJ%jjjJK%%lmlj%%jlk%JK%kkmkj%KMMMOONKkllllkklkllkmmlkJKJJ%jj%JLL
-32654G8KKKLLLMMK%lnonl%%%%%J%JJLMLJ%jmpqojOJ0J2J1PLKJJkoqrpljkllk%%LLMLKLLL
-32589I9K%lnl%MOMMJjlkjkjj%JJJKMMLLJ%J%jjll%JJ%klnopmkJMMKLJjjkj%%kjkloqokKP
-32521G3PNK%JKJJKJJlnpnl%KLML%kljj%jjJJKJjjjj%JKMLJlllj%JLLKJJJKKKJKLLLJkmml
-32453I6jjjkkljjjlnmmk%%LMMLLKMLK%%jJNOPPPPPNL%jllnmmlllk%KLJ%kmonkk%jjJKLML
-32385A12K%kmnolkjjjjkkJMPRONKKKJkopqpnmkkkjjjkllmmlllkkJLNPRJ0J1RJ0PPMKJklm
-32321A23nmlmmmjJMMKJjjJJJjlooool%MOPQNKkmmlj%JjjjJKKjkjJMOOOONMMJ%jllnnnl%K
-32254A17Kjkmkkllmlk%JKJ%kkmllkklj%KMMNMKjjklll%%%%%JMMML%lmoml%MOONNNMJkmoo
-32187I7nnmmljKNONKkmnkJMMMMLMMNMLJ%jjkj%JJ%kmoolk%JKMLJkkk%JJ%%%j%j%LMNLJKJ
-32119A21%klnnlk%%JKJknqqqnkKKJjlj%LMMLKJ%jkj%%%%JJKMNOMLJkmnnlk%JJ%kkjKKMLL
-32052I7LKKJK%%jjkjj%KLLMMLjmnonljLNNNJkkllmmnmmkj%JLMNLL%klmmmonk%LMONLjllk
-31984H1kmnnmkKNPOOOPNMKKLNPNL%knopooonoomjKMNONMK%jjlllkj%jloppnkKNPRRQPNMN
-31916A18NNL%kmnmlmllj%%jjkjkkkjJJ%%j%%J%J%J%%jjlkkkkj%kk%KNOMLKKjkkklkjklmm
-31849G4k%MNPQOLjkjj%JJLMMLJjlmlllj%JJ%kj%%JKMNMKkklkjj%jjJKMLKJKJ%j%%j%%JJJ
-31781A20%kmoomkjlmmjJJjlmj%KJKJKJJKKLOQRQNKjkjJLL%jlklllmmmlmooomk%KJLNONLK
-31714A03J%%kkkjJK%%%jjkkjLOQQOMKJ%morqpmjKMNNLK%jkkjJK%kjkklmlljj%KLMLL%jkk
-31647I8lkjjJKLKLMMNMLLJ%J%lnqqomlk%LMONMLJjkmlkLMMJjkkJJ%kklmnopqomkKLLJjkj
-31579F7JLNPONKjkjj%JJJ%jkJJJ%klllmnonlj%%j%JLMMMLKKJjkjJJJ%JMOPOMLKKJjlnonm
-31511I3mllk%KNPOMLJ%lmmljjkkkj%K%%klj%%KKMNNKkmmjJJJ%KJKKLK%lmlJ%knqqpmkJKJ
-31443F5JKKKLJJJJJKJj%JJ%lnonl%JLMMKjlnkJNML%kk%KKMLMKKJKKJjmoqnjLOOMKJ%%jjk
-31375I2j%KJJ%%klmonljkjlj%LMNNNMKJJ%%%j%KKKjkmonononmkJJKLNNOQPNKkmmjJLMLKJ
-31307A01JJJ%jjjJJLLMLMMJjkmkjjjjjjkjJJJJj%JJJjlmmkkkllmllkj%KKKKKJjjjj%%jjj
-31240H0jJJJ%j%JLMKKKLLMK%mmmllmmjJKKLLMK%%KKKKJjlklkmkJLLLK%%klmmk%JKJjjjkj
-31172H4lmlljJMMORRROKkmml%KKLMNNMLLLLJJkkmljjkmopoljKLLMMJloppnlllj%JMLLKLJ
-31104A00jklkkklkljJKOQJ1J2J2J2J3J4J3J2J3J1RMjpj1j3j1j0rrqpoomm%KMLJjklmmmk%
-31051A16JKJJ%%jlmnmnnonjKK%klmmmkk%KMMMLLJJ%%KLMKKJLLLKJKMNMJlnpqrqqnkJLLLK
-30984H6%%KPQPNLJjlnmk%Jkmprqqoml%%K%%jJMOQPONKK%kmmljKLMNONLJjjjjlnonnljJMM
-30916H8MK%%jkkkjjkj%KLKLKLKJjlmlkjlmnljKLMMMNNOMKkmnpnnmllj%JKLNMMNPONJjlmm
-30848A01kkjjj%%kkjjJ%%JLMOPNNLJllljjllmljjj%jjlmmmlmk%KNPPOLJjjjjj%j%KJKJJk
-30781A01lnmjJJ%jjjjJLNNONLKMLKjnopolj%%kkkjjkkkk%KKKJJjjjkkkj%jjklmmj%KLLMN
-30714G9NMJjjJLMNNNMMKK%kmmk%KK%%%j%KKJ%llk%KLLNMMMLL%lorqrpolkkjJMMLJ%%JLKL
-30646A07Jjklllj%%%jllmkjKKJ%kjkjJKKJlnonk%LMMLKKLLLNPQRPMKklmkjJKKKJJjlmlll
-30579A14mlmmnmlkkmljjjkjjJ%%JJ%jj%%%%klmmkj%%jkk%KLMMLLNOQQQONJjlklllkkjKJJ
-30512I9JJ%jmmmllmk%J%jlmnmkJMNNONL%llljkjkjj%jklkjKLNNMJjkjkklkkjJKK%kjJKLK
-30444G5KLKKJ%%jjlllkjJJJKK%jll%KKJ%LMPPQOL%lnoonnmlljj%JNQJ0J0PM%JJJ%llmllk
-30378A02%KLJ%kkj%%JKLNMLK%lnonnnk%KMMMLJj%%jlkjJK%lnlkJJJklmmjJJLJJ%JJJjlnm
-30311G8jJMNMMKJJ%%%jkllk%JKK%KKKLLKJ%jkjkjjJ%%%kkmmlkjjklnmkjJJJjmmljJMOJ0J1
-30244H7J1ROMLJkmoppmkjJ%jkmmkJMNNONLKjkjKKJjjkmooomkj%KKJjkllk%LMMLJ%klkjkk
-30177G2kjj%lmmmk%%KKKLLMOQQPONPOL%nqomj%jkjJLONONLKknponmj%JJ%klkkjkkj%JLNM
-30109I6Jjmlk%KLMNNNLK%%j%JJklnnljJLK%kjJK%lnol%%J%%kjkj%KMONKkmpool%LNNMJKK
-30041I5MK%lmlkjJJLLLLKLLLNOONKknnommmopqpmkj%jkj%%JKKLMLLMNL%lmnmlk%KMLJ%kj
-29973H4JLNMMLLKJ%j%%JJjllkJLNONMK%kmopolKLKJjj%LNOONMLJkk%jlkjKMMMK%klnmnlj
-29905A21JJKjlmnlkjjJJKJjklmmoonlKOPOMLKKJJ%jlj%Jjlopponljj%%JKMONMK%kjjkjj%
-29838H2KMNNNNNLL%lllJKNOPONK%lmljj%jjj%J%%%j%jkllkj%JJKLMNNK%lllkklkllnooml
-29770I2%%J%kkkj%%j%jjlmmk%KMOONNMLKJJLORQOLKJKMOOPQPPQQRJ0J3J7K1K7L1L4L6M1M8
-29711D97O0P8J00J28J59J92K17K18J76R0j8j16j73j91j81j62j39j17r5p6n9m8m0l5l2k8k6
-29684C79k3k1j9j7j7j6j7j6j4j5j5j4j1qlkllmnl%LNOMjlmllnpj0rokKKJ%JLM%mpqnk%LP
-29631I5J0J2J0QM%lmk%KJJjllkj%JJKJJJJ%klmmlj%Kknqpnk%jjjjjjJLOQQNJjmmmllkjJM
-29566I7LMLK%kkllkk%KMNMLKJJ%klkljJKKKjlnonoonlj%KKJJ%%kmnnk%JJKKKJklljLNNMK
-29498G9%kkkjJLLJJkjk%%KKK%kkllmlmlk%%%jjmnl%KMMKJjjJMNNLKJLMMMK%klk%%%jJJJJ
-29430H7jkoqrqokJJJJKJKJjljJMOPNMJjj%JJJjj%j%kkk%JLNQQPM%klmmnoponmlmmkk%JLN
-29362E4NNK%j%JLLNNMJkljjJJ%llk%%jj%%%kkkjJJJj%JLLJlmljKLLLJklmljMNOKlmnmm%L
-29294F3QJ0J0QM%mopljJKKJ%j%JK%kllkJJJ%jjkjjjlmmljJKLKJJKKKKJJjkjjJKMMLNNOPQ
-29228A21OKkoomkj%J%J%JKKKJJ%jlkkkllmmnnlkjJKKLKKLNOOLJ%loqqrpnkJLMLLJJLLKjl
-29161H7mml%%Jklnmmk%KLJJ%%JJJ%%lllj%JKKLMLLJ%j%JMOPNLjmmklklljjj%%JLNOPMKkl
-29093I9k%JKLKK%%k%%K%lmmlkjklpprqn%NQJ0QOMKKLK%jk%JLMKjknmlkJ%JJJJklmnpqqon
-29026D6jJKNPPMjnomkKLNLKJ%Jjk%%LLNNPPOMJ%kkkj%jJKKLKKMNMLLK%loom%KOPNMLJ%%j
-28958A41jmnnmlk%KKJlmlj%%JJ%jj%%J%kmmlj%%JJLLLL%j%%%jjjj%JKMLK%j%J%JJ%jjllj
-28891A12JJ%KKMONNKJJKMNNOOQQQOMLLMMLKKKJjkkjklprqoljKMMNNONMJ%%%JMJ1J6K0K2K4
-28828C17K6K8L1L3L6L9M3M6M8N1N3N4N1M7M2L6L1K3J4Mmj2k0k8l6m3m6n0n1n1m9m6m3l9l7
-28793D98l5l4l1k7k5k3k2k0j7j5j3j1rqponmmmnoppppmjLML%llkkklllljkjkjKMMLKJ%JJ
-28738A31%%kklllllkkj%JJJMMMLLLKJjjllmnnljKNNNMLKJjlmmmjj%JJJ%kk%%K%JKLLJJJ%
-28671A30KMML%jlk%%JKjjllmllljJJJKMMMKjjllkJLLjpj0j1rqmJLMMLJknpqqplJLLMNNLK
-28606H6Jjkkk%KMNNKjkj%%jkj%J%%%%%%kll%JKLJjkkjJ%%JKLLLNOPPL%lmlllmkJNNMKjln
-28538A11nonm%KLMMMLLKJJj%%J%jjj%JLNNNNMLLMMK%jkkklml%KMLjkkkj%JJ%jj%%Jjkklm
-28471A32oqqpk%KJJ%j%%LLLNNPNL%lnoomkjjknnnlJMMMK%%%KJjjllkjJLJjlmlk%JKJjkjj
-28404H8%J%jklmkj%MNQQQNM%jkkkkjklmnml%%J%jjkmlllkkjj%JKLNNPPOOMJ%%%%JJKLMOQ
-28336A37RRPOMKjloponnmlklkjkkklj%jjkj%JK%jkjk%JKKJ%%%JLMLJjkklmoqj1j0rol%JK
-28271F4LMKKJ%%%JJjlljj%j%%JLNLKjlk%LMLJkjJLJ%klllj%%%KMOPOPPNMLK%%%J%%JKKKJ
-28203A39jjk%jJJJkmpokLNNLJJJLLLKJLOPPMJlmomkj%j%lmoqprj0j2j0pmkjJ%JJKKJ%jJL
-28139H2NMNMLJjkjkklmmopqnlJKJ%kj%%JKKMNOM%lljJKJKKKLKJ%JLMKJJ%%KJ%lnonmlkjj
-28071G5jKKLLMLKjlmlkkkkjjKMNNNKKJLLMKKKKJ%kllmk%LNOONOPPRQRJ3J8K6L6M5M8M2K4
-28011D26kk3l6l9l5k8k3k0j8j6j2j0j0j1j0ql%KLMLLKkmopnmkjkljj%%kknnnkjLMLKjkll
-27958H2lmkj%%KKLKJ%lkjJJJj%%JJKMLKJjj%JMMLKLNNNKlnpqpmkJLK%jkk%%JKKjkmmmlkj
-27890G3%%J%jJJJkmnmlkjJJKLLJ%KLMNNNMLKJ%jlmmmmlkkj%%KLJJkjjJJKKLLMLJkmnnnmk
-27822F8jjkklljj%%KJ%JJJK%jlmonmk%JLNOOOMMMMMLLLMOOMJkmlkkmmnonnkJKKJJJMMKkm
-27754H2nonljJ%%jklkk%JKKLMNNOMLJJ%KKKJLKK%jklkj%JJjjklnnnmjJJKLNMLKJKJjkmlj
-27686H4kllkkkklmkkKLLJJJMNMLKKLMLL%klj%JJJJJKJjlnoonnnnlk%%KKLNNMMKKMMMK%km
-27618I4nmllkkj%%JJJ%%jjkjjjjjj%KLNOOKknnl%KLKjkljJJJJJKKJjlkJJJjmnmkJKLKK%k
-27550G5kkj%JKKjlnljLLMLKJ%jkkllmlkljJLLKK%J%LMNMJlpqpmmlljMNPNMKJJKMNNMK%ll
-27482H8ll%JJ%kmpqpnjJKLMKJjkkkjj%j%KLKJklmml%KKK%JLLLLKLNNPML%KKML%jklnnmj%
-27414H3%JKKJjklkkjmllkJLMNNMK%%%%%jkjJJMMNNNLK%kllmnmnljMNLJlopomkJMMNMLKKJ
-27346I7jkkkj%mopnljJj%%JMNNNLJ%klmnnlmmoonkKMKJj%KMNONOML%jkklmljJKJ%kjJNQR
-27278H9J0QPNMMKjmqj0j1j0rpl%KKKMOOMJlmmkJLMOMMLMK%klkj%jlnoljJJJ%klmpponmmm
-27214D1j%LLKKKMLLJ%%%%LLMLJkmlljKKLKJKJJJ%%%%KJK%jjlllllk%J%knoolkjjJLMMKLK
-27146E9J%KKKKJJJJKMMNOQRQNKklnonlkjkkj%KNOLJkmmnmmkjJ%%jlmnlj%KJjkkkkkj%%KK
-27078F3KKKjjkkjlmmkj%klljJLNNMLLJ%jjk%jj%JOOOK%lmooppnmjj%%%JLLJjk%KNNNLJ%%
-27010F1%JKKLKLLLKLKKjjjKKKjkmnmlkkkj%KMMMJkoonk%%Jjjkkk%JKKLKK%kkjjJLKKKKMM
-26942G9Jkmmmlj%JJK%jlmkJKKK%jk%KLMLNNONL%kllkjJKLMMLKJj%%%%%kmonnk%KKMOOPNO
-26874A18OOPPQQQQRRRPMjoj0j3j3j3j1ronoool%LLLK%klmmnnnmjJJJknoonljkjJLONMLKJ
-26812H1%%%%%%J%%%j%JLLKJ%jjjkkmlkjjjjJKLKJjj%JJ%jnponmjKMONNLJJKKMLMNOOONKl
-26744A20pqnjJ%%kklnopmkKKJjlmoonlk%JJ%kmj%LNMK%j%%JLLK%klmllJKLMNMK%j%%%%jk
-26677F3%%jkkkJKJJjJJLJjmnmlk%KMLLKKKLKJj%JJLLLKJlnoml%JLKLMKKJLJjlmopol%JLL
-26609F2KMMPPOLkmonmk%KKLKJJjkmnoommjJKKKKJKKJJKNPPM%kmonljJK%%lmmmlljJLMNOQ
-26541G8RRQOLjkmomk%jlnnmlj%jkjjjklk%jjj%KJ%mmnmljKOONJjlkkjjkj%JjkmljKMOPQM
-26473F6K%lmmnmlk%JJjjjj%KLMNNLL%%j%jJLLLMLLKJ%jloppomlkkjJKKLLLK%knnkJLK%jk
-26405E0k%JJJJ%%%%%%%JMNNL%lmkjLLMJJj%klnrqolJKLLJjkjKNPPNJjjk%jkllkjJLMNKK%
-26337F9JKKJ%jjknnnlkk%JLLLK%jlklkjKNNMLK%kllkllmlllllkjJLNNMMNNPOMJkkljKLKJ
-26269H2%KKK%kjj%%%JJjllkjJJjllkjjmnooljLMMMKKJJKJ%jjj%JMOOMJlmponlkllljj%JK
-26201D7KLKJJJjmpnlJLOONLJjjjJJKLKJ%kjkmmnkJLNNNLKjjjjlmnk%KKLKKLKJJJ%KLLNMK
-26133I3J%knprqmKNOMLKJjkmlljjJJK%kkkjJLLKjklmmnnnmlJLNNOOOPOMJklmkjjkljkjkk
-26065F1kl%KMML%jkjkkj%J%jklllklj%JJJJ%%jj%JKLLMMONNLK%kllklkj%KLLLJ%JKK%%jj
-25997H2%jklmllkjKMONKJKMNNLKJjkllllkk%jklkjJJ%jlmomljkjJLLLJKLK%jkmk%%jkj%J
-25929F0JJ%%%J%%k%%K%%jjklllk%KLMONL%lmnml%KLMKK%JKJJklmmnnm%JKKLMMMKjjjkkkj
-25861E5jkklk%%KJJJ%kmkJMOPOONMLjmnnmk%%KKLKLNNL%moomkklmkjKKKJJJLNPPNKjkljj
-25793H4jkjKMRJ1J2J0PMJ%jj%kklkklkkkllkkJKLLKJklnnpoonmmlkkjjJKLLJJJLL%mpnlj
-25728F2JJJj%kjjjjkkjj%JJKKK%jllk%JLMONLJ%kklkjkk%%J%lnlljjJJKKKJ%kmnomjLLL%
-25660D1jkk%JKJ%%JKKKKJJJKLMNNMKJ%kkjj%%jjkllmoqolkkll%KNOPNMK%kjJMMKKKLNMLK
-25592H5JJJ%jkknnmjKK%lnnk%%%j%j%%JJJ%jjkjlkl%JKLKjlmmljJJJJLMPOOMK%j%KLLKJJ
-25524H4jkjJMLJKKLLJJjkmmnoomlkKLLLK%kkjkj%%J%klkklmllllj%KLKLKMNKJ%JMNNLJjm
-25456G9norrrmkJJ%%JLLLKLMLK%%JKLLLJKJJKKJ%jk%%%knmljJJJJKK%jkkJKKLJ%%jjmnnm
-25388E7kjJJMNNKKJK%kkjjkmnmmkjlljJKNOQJ0QMJkkkj%J%knnnnmmnk%MOQOKjkllmmlj%J
-25321E0JJ%%JJKMNPOLjkmmmnonomlk%%JJKLKKjj%KLMOOOMLK%jkllmkj%kmmnnnkJMNNNMLK
-25253F6J%jlll%%JKLLJ%jkmll%JMMLJjj%jjklkllkjKLMNNML%%kllkJJK%%%kj%JJ%%%%jjl
-25185F1lllkjj%LNPPMKJKKMJ%jllmkJKK%jljJKJ%j%JLKJ%knmmlj%jklnkk%%jJLNNLKJj%k
-25117F5kj%JJJLMNNLJkklkJKJ%lkj%JLLK%jkllnoomlllkj%%%JLNMNMLjlllkk%JJJJKKJKL
-25049F7MLjlmnmmlllj%%%%JKMNMKJ%jjj%kmonljJKJLLMMMLKjmmljKKKKKJ%j%JMNMJkmnop
-24981E3oljJ%jkk%KLLLMMNNOOMLKLLK%lkkj%%JKKJ%llmljJLNNLKLKJjklmllkjjj%%klkk%
-24913G6%JKKLKK%kmmllkkkj%jjjjjk%JJJ%%%%JJLKJJjjllkllmmljjjj%KLOOPNKjmmk%%kl
-24845E4mll%JKMOPOLJjlmmonl%LMMLJ%j%JJ%jjjk%jlmmk%JKLMNKK%%kjlkkjJLMLKJJ%%jj
-24777F6jJKKJjklk%%kklj%JMMLJjkjJLKjlmlljj%JJJKK%%JKMLJjkklk%JKK%%jjjj%JJKKK
-24709G1jjk%%jlkk%KMOOMJ%llmmjkjkj%LMMJlmmlmmmjKNNNLJ%JKMNMLJjkmmlk%JLMMLJlm
-24641H0nmlllnnnlJLMKJjlmnmljjJLLKJ%%J%%klkk%JJKJJjJJLMLLLLMJjlj%LNOOMLK%klm
-24573H1ooqoml%KLKjjjJ%%kl%JMLK%llljjj%JKLLKKMMMKJkmml%%JKK%%lllmlmllJMNKjmk
-24505D5JNONLJjkkJMNMK%kkmmlkkjj%jj%%%jllj%J%jklnmk%LMMMK%j%JKJJJJKKJ%ljJMOO
-24437G1MK%%JLKKKK%klk%%JJJ%J%%KKKK%kmnnlmlljKMNLKjkkj%JJJj%J%jlkkJKKLJJJKKK
-24369H6%jjklnqpomkjkklmmnmkKLMMK%J%KKKKK%konl%MONNMJ%jjkkk%jlnnmlkJMNNNOOOL
-24301F5Jkmnmk%MMMLJKKLLKLNNM%jkkkmonnmmlk%JJ%JLLLKJKKMKK%jlmoprqojLPNMLKKLK
-24233F7%lnnlkJJKKJJJJJjk%KNMKknnmk%KNOOM%kopnlJNPOL%lnnmj%LMNMJkllkkjkjJJKK
-24165F3Jjk%%JJ%KKLJ%jkkljJ%%kkkjJKNNNNKJjmnonmJKMLMLKJ%jlljJLMMJ%j%J%jlnnlk
-24097F3j%kkj%KLKJJjknonkJMOQPM%lmlljj%%KLMMLKjkmnonomnklj%JKNNQPONKK%kmmk%j
-24029F4%%JJJLLONNLJjmllj%KML%mqj0rpkJJ%KLLLJklmmmnlk%JKLLLLL%lmonnmkj%jJMPP
-23962D3OLJjlkkjj%KKJJjjkkjJLKkoqom%KLLKLNNMJjjJNPOKjlnljLONLLKKLK%lnnnlk%LK
-23894F7LKJK%kmlj%JJLKLK%knqqomlmnmmkjKKLMMMLJ%jjkjkj%%JLMLMNNOMJ%lmmlkjkkkm
-23826D5mnkKLMLKMMNLNORROM%jlmmmmnppponl%JKK%jj%KLLLLKK%kllmk%KJJ%KKKKJLKKJ%
-23758G1kmpqpnlkkkkjjJKLLKJ%j%KLNMMKKKLLKJ%klllllkjjJ%LLML%jjj%%%jloonmlklkk
-23690B2k%%jj%%JKMNL%%KLLMLKK%JLOQOLkmnmllkjkkjkkj%JKJ%jjkmooomk%KKKLMOPNJkn
-23622D2nonnmjKMMNOMLJJJ%jkjjJKKJjkj%JLJ%%%%KJ%%%jj%%LLLJkkkkj%JK%lmmlkmnnlj
-23554B0JKKLKMMNMMLLJJJJJJj%k%JKKKJ%%%%%%j%KNPPNJlnppqmkKKK%%kkmlmjJJ%jjJKJj
-23486E1kjLNLJjkkj%JKJKMMNLK%klqrqnjLMNJjmlkjJLORQPNJlmnkJKK%kj%%jkkJJKJKJ%j
-23418G4kkk%%loqpoljjkmllj%JKLNMMLK%jJKMMLLJJLLMKJ%klllmllk%%J%KKMLL%jjjjjjj
-23350F0j%JJJKLKKJjjlmonmlllmkj%J%%klmmk%LMPOONLLK%jkj%KMLLJKLLMLKJJJ%jlnnkJ
-23282G1KLMLLKKLKJJklmnlkjJMOONLJjnnpppnl%LML%kk%KKKKLLKK%kmmnooqrqpnlJKNNNL
-23214D1L%%JKLNLJkl%KLLLLKjmoqpnkjjklk%j%kjj%j%J%%kk%%jjjJNQQPMMMLJ%JMMMK%kl
-23146G1lJLLLK%kllmmlkKLLLKJ%JJJ%k%JJ%kllmlljJJKK%jjjj%j%%j%JLL%kkkJJLLLJ%mn
-23078F1nmkllk%KLLKK%jkj%%KLNOM%lorpmJLLLK%JJLMK%jjj%%%JJKNMKjmmmmmmkKLLK%kl
-23010E4nooommk%%%KKLKLLMNLJJKKLMNNMJmprpjLNNL%jlnoomkLLMLMLLLKKJ%jjj%%KLKKJ
-22942G5jkmpoonl%JJjmlmkkjJKLLLNMKJ%%KKLK%kmnlkjkkj%KKKKLJ%%JJ%%knoomkJMMLKJ
-22874D1JKKKJ%%%JKNQPMJlmmlkllll%KLL%npnkKMLJ%JLMMKKjjmmomkJNNMLKJ%JJKKKJK%k
-22806G2kmmkkkjJKJlmlmmonmkjKNORJ0ROJmopml%KKK%jllmjJKKJKJJJJJLNPOMLKMNNMJjk
-22739A00lmoomkkmnmljjKKLMMLJknooonnnonljJKLLMOQQOM%llkjJJKJkmmmjJLKKKLKK%%j
-22672F1kkljJL%lorqol%LMLLJ%%JKJ%%LOOMJkopqonkjJJjj%JKKMLMKJj%JKLLJ%llkj%%%J
-22604D3KLJjlmljj%lmnmmjJLLLKLLOPQNKjklk%j%jjjjkloopnmj%JKLKMONL%jj%jkkj%KLM
-22536D1JjlljJKMLKKKJKJ%%%jjjjkjj%JLLKKJJLLML%%%JJklmkj%JJKKKKJMMNJjkllmnnml
-22468E7jJKMMK%klnopqpl%MMMNNMNMML%jklmllkk%%jjj%KMNMJjmnnmlkj%JKJKK%JKMOONM
-22400G4L%kmmljJJJ%%Jjlmml%JMOPPNLlnoomllkmnnm%KPRRNJkllljj%kjlllmnmljjj%jKN
-22332C0RRQNKjlmnlj%JJj%KLMK%%%JJ%kkkllnlj%%%%%KLK%lmlk%JMMLKJ%jjJKKJj%j%kjj
-22264D7jlkkkjjkk%KOOOLKJJ%%J%jkllmmlmnmmkjKLMMNLK%%J%%jjlkjKNNLJjklmkllllkJ
-22196B6LONONONLJjjllllkJLK%j%jjkkk%KKKjmonnljKKKKKLK%%JLLKJ%JJJJ%JLNOOLKJJK
-22128H7NONLJjknnoppqpopoonkJLKKLMONNLJkmmnmljj%%%lkkJLKKJ%jjj%%%%%LORQPMKJk
-22060G5lljJKJ%klljJJK%kkk%jjjkj%%jjjJJKjlnnnmljJKML%j%%JLNNLKJJKMLLKJJJ%jkm
-21992F9mmkjj%%jkllllmmnllkj%JJ%jjJLNOPNMKKLLJ%lmoomlkj%JKMNNNLMMLKKKJklmnnm
-21924E3kJLKK%jkkkmnk%KLL%%j%KKJjllkj%KKJKJ%j%%KMMKJjkmnommmlljjKKLMLMML%lno
-21856C6mkKNPOKkmml%J%jj%KLLLK%lmmkJJJKNPQONJjmnooonkJKK%klllmnonlj%J%%j%JKM
-21788A7MLNNNNMK%%JJKJjllmmk%%%JKLLLKKJK%JJMOQPOLLjlmoonnllkllmmonl%LNOONNLJ
-21720F4%k%KLMLKJ%kkkkljj%%jllmoomkJLPQJ0RQLJllnnmlkljjjkjjjjkmmnmkKLNNONNMK
-21653F4JjmnnlJLOPONMLKK%%JJKK%kkmmmljjkkmnnmlkjkjJLKJ%j%jmool%KMNOPONLKJkmp
-21585E4nmkKMNMJjlmnmkJKKJkooonjKNNMKKKJJ%JJLLJjlnoonlj%JNOONOONM%llkJLNMMKK
-21517H0LNMMK%klk%KKKKJJJJJ%J%%jjklmmnonnlllonnk%K%%jkkllj%JLLJklk%%JJLNNMLJ
-21449E6%jjjj%K%kmmmljJJMMNMKKLLL%%kjjjj%KNPPMJlmmmooomkJJ%jj%JJKJJ%%kj%MOOM
-21381G2%lmnoomm%JMMMLKKLLKKJJKMKK%kmpppmJMMMLKJJ%klmkkklkkk%LMNK%j%KJJjklmn
-21313D9nnlj%KKKLMNONK%llkklmnnmlljJJ%jnnm%JJjk%JLLLLKKJLNNMMJJ%%%j%jjjjj%J%
-21245E0%jjjkjkjjjj%%%jjlkmnmml%KMONMLKLMONMLJjjjj%jlnnm%MMKjlljKKJjlmnnnljK
-21177B3MNNMMKKLLK%klmmnmmklkkjKMMMLK%KJJ%j%%%jjkkkj%%%%%jkjjJKMMMNPONKjlmjM
-21109F4ML%j%LJkmnmk%%LLNLLJ%jjkj%%%%kjjJJkmnnmlJKK%kklmnonljMOOMJJK%kllmlk%
-21041B6KKLKKJJ%JKLLJj%%JLMONKklmlljJJ%%JKLMMKjmnmkkjJKMMJklnnonnnlkjjjj%JKJ
-20973B3%kkjKLKJj%%JKKMLKJJJJKKJKKMLK%kjkkkkJJLLMKJ%lmmnnnnml%JJJJJ%%%kmopmk
-20905GLONLjkj%%%J%%j%LLL%klj%KMLLJ%%%%LNPOL%%KKJknqqqpmljk%KJJj%%LNMLLLLKJ%
-20836D7jJJ%jk%KLJjmnmlklmj%LMK%klkJKJ%lmmnmk%LOPQQOMLJjkmljJJ%JJLOPNK%j%%%j
-20768F8%%j%%%JjjklmonmkJMMMJjkmk%KMOPMKjjj%KJJlopnkJKJ%jkmonl%JLJJJJ%j%JKNO
-20700E2NMMLK%%j%%%%lmnnnlk%jlllj%j%JJJjjj%%JJKMNONNMNMMMMLMJ%%jjj%jjlmnmkJN
-20632G5POLlnpomkkkkkjJ%%%%%JJMMJlnnkkj%j%kkkllkklkjJJJ%KLMKK%%jkj%%jkkjjjJJ
-20564C2KMOOPOL%klmljJLNNNMNLK%klnmmnonkjJ%%jj%jjmppnjKNNMKjklj%J%JKLLKJJjj%
-20496D5KLKJllmmjjJJKNNOMLjlnopnk%JLLNNOMKJJJjlmlk%JJLKJJKKMLKjkkkjkkllmlmll
-20428D1jj%jjjjlnpopnk%LNPPQQOLLKNMKjkmllkjj%%KLMMLK%%kkk%JKKJJJJLK%lnpqpnml
-20360C0%KLKJjmnnl%JJj%JKMONMLJ%lmmmk%KLLKLJ%kmmmjJLKK%%jkkj%JLMNNNNLJ%kkllk
-20292E1%%JJKJJKKLKKKKKJjmnnkjjlnomkJKLLMLKLJjkllmnmnmkJLMNLKLMNMLKLKkmoonon
-20224C5mllljj%JKMONMK%%JJK%jkj%%%%jjKLMMLK%kmppnkKLLK%JJKKKKKJ%%%%jkkkk%%KL
-20156E2LLKJJKKNOPM%npnj%%%JJ%klmmkkj%KMLLKJJjklmmjJLJlnqqrpmkJ%%%KMMMNNNLKj
-20088D8jk%j%JLMMLJjkllljjjklmmljKMNLKjj%%%%JLMPNLJklmll%KLMJjlnmnnlk%KKLMKK
-20020D8JKKJ%jkjkjj%LMNJjmnmlkkj%%jjkjj%JK%%j%JJJJJ%kjjJ%JJKKJKJ%jmnnll%LNOP
-19952D5OMJkmmmnlkJNONNKJklnljJLKjlmnlkjj%%jjjk%JMNMJjj%KKJKJKJ%%jkjjjjmnnl%
-19884B4LMOQRPM%jk%%KJJJLKJjlljkjkjjkjkjKMMLJklmnllllklkk%%JJJjjjkllljKLLKjl
-19816B5nllkkj%KKKMNOOONLK%%j%%jklllk%%%%klljJKMMMKJJJjmm%LQQOKklljkkkjJKMMN
-19748F6ONKjk%%%kmmkj%j%J%jmoppmj%JJK%JJKMMLLJJJKLMNOMJllljjklllkJKMKjnonkJK
-19680E2J%lkjJ%j%JKLLMJjkk%JLNONJlppnmjJJJ%jllj%JJJJJjk%JKKJ%JJKLKJjmonl%KKJ
-19612D9KLOJ0J0RQOMJknqqqnkKMOOOOMK%jlklmnpppqqomjMOONLJknnmklllkkkjj%JJJLKj
-19546C7kk%JMMNMLNMKjkllllljjjklk%KLLMLJJJJj%JKK%lmllmmmljJLKJjkkllmnljjjkk%
-19478HJKJKLKJ%JJMMPOPM%mnnkJJK%JJK%jjj%KLLKKKK%jjJ%%jmmlkkkkjjmoponnlkj%%KK
-19409AKKKMMMMNONLKJKLJK%%kmnnmllkk%KNNM%kmoppnmkJJKMOQPMJ%%kkjJJJjjmmmljkjk
-19340A1%KKKKLKL%%%KMNNJjj%KKJ%kkkkkk%JLNPOMKklnmk%LKJJ%JJJ%%j%jkjklllkklnon
-19272A8mjJLNPQPN%lmmkkjjjkkj%JJKJjmlk%JKJJJLOONLK%%j%j%KMMLjjkjkklk%KKjmnmm
-19204C5k%LPRQNLKJjlllkj%J%lnqpomlkjJ%%lmjJLNMLLJJKLMMMLMLLjnopnml%JJJJJKLLL
-19136D9%%JMMM%kmopomjJJLKJ%JKKLKKjllmkkkljJLMMKK%lmmkKNNMJ%KKKKLLLKJJjlnmlk
-19068E4kkkkk%%%%J%J%jJJJ%JLMLjmpqpnlj%KJJ%JKLMLJJ%jkk%MRJ0QNKkmnoqrqnkKKJLM
-19001C8NMKjklkj%%%%JKMNNNMKkkkJLKJlmmlllmnkjKKJJ%JK%%jjklmljJJJjml%KLKJjjkl
-18933B7jKKKJ%jkknnmkJLNNPPONKK%jlmkj%KJJJ%%knmmk%LMOPQRPM%%JLMJjmpqqolkkkkj
-18865D3%KJJJJ%lonlJMLNMM%lpqoomlkk%JKKKLMMMLMLNPQPNL%jlkk%JJjllnmnljJLLKJ%j
-18797E7k%KK%lnoljJKJ%%jllmjkklmmljJKK%jjjjj%JKLLKJJKKKJjmnmj%JKJJjjjj%J%%j%
-18729B0J%JJKjlmkLPJ0RNK%jkk%MMLJkllkkJLMK%llmoonkkkkk%%%%j%JKMOPPNLJ%jmnppn
-18662B5lj%jJLMMMLMNONLknmmkllljJLKK%%%klmopppmjJK%%j%%JLLMMLKLLKKKLKJ%jkj%L
-18594D1LLLJJ%%JKJ%%kkkkj%j%JJ%mnomkJKKjlk%JKJJ%jjkj%JKKjlkjJJKKKKjklll%KLKJ
-18526C0j%%JJJKLNOOMLKKMNMNKJ%%JJ%kmmmllllkkjjjjjlkjjjkkkjJMOQOKkoomlkllkjjl
-18458B9llkJJKJ%jJ%%jmljLMONK%%%JKLKKJKJKJ%kmnmlmmmljJKLLKKML%mqrj0romkJLOPO
-18391A1OMLKLMPPNLjloooonmlkjJKKJKKLLLLMNMLKklnnnmk%LMNMLMLJlnpokKMMMKLKKKKj
-18323E6jjj%%J%knpoonmmljjj%%LOQJ0J0J1RJ0PL%klmmlllklkjkjj%JJ%%%jlnonlklkjJ%
-18259B4%jjkkj%%KKKJJKMNOMMLMLJ%%%jklkjJ%J%%JJ%JJKK%%%jklopqqnkKNONLJJ%j%j%J
-18191D2%%%%%%jjk%JJJjklkkJLMKJ%jJKNPQQPMKJJJ%klmnopopnmklkkjKMPOLjmmjKMLMMM
-18123F2NLKJ%kljj%klonl%JJkmnml%LMLLKLMLKjkjJLMMML%kkkkkj%LNPPMLJjkkkkmpppnm
-18055D9ljjjjjkkkk%KLMKJKJJkkkjk%JjjlkjJLOONK%kkkj%%jlnpomkKMMLKKLLLLKJklmnl
-17987C6%MNNLJjjjkjJKL%kmnkk%j%%jjlnmmlkj%JMNOM%j%NRRQNJjmlmmnnnnmmk%KLLLLMN
-17919D7NMJkklkllj%KK%kmnmkk%J%kmkk%%kmmk%JMMMLLMNNMNNMKJ%JJJ%jklklkkklmllmm
-17851B4lllnnnlkJMOMLMONM%llkJLLKKKKLKJ%kkj%J%jkjj%KKJjkj%KJJlmpnmmnmlj%KLMN
-17783A5KjmnmljkjJMQQOMLLMKK%JLLMLKJJLMMKknomk%JKJJjkmlkjjlll%JKLKJj%%JLKMLL
-17715E9JJ%kml%KKJ%KJ%jlkJLOLJlnnmmlk%jjjjLMLJklmmk%%jkj%%JLMOQPPNKJ%jkjJJ%%
-17647G2klllmmmllkkJLLKJkll%KLJ%kkjJKJJ%JJJjloppmjLNNMJ%J%JKJKKKJ%jjKKMKK%JK
-17579F4J%klllmmmmljjjjljKLLJjjkkmmlkKMNMKjmmjKOQPNKKJ%J%%JLLLLJJj%jjkkkkj%j
-17511F0klmlllkkjllmjJMONLJJ%KLLJJjkklmopqnjKLK%jj%JKJ%j%JKKKKKKJKJjkkllljJJ
-17443C0jk%LQQOKkmmllklklkkj%KKLMMNLKkmoomkJJJKJJJMMLJ%lnnljJKKJ%klkkjk%LOON
-17375D1LLNLJlmmlj%KLKJlnnll%j%jlkj%LLNMK%%jJJJ%lnmkjjj%%jj%KK%klk%j%jlkJMPP
-17307C1PNLKJJLLMLLJjmppqomkk%KLMLJjkljkjj%KKJ%jjjkkkjKKLLLKJjloqpomj%%KLMMO
-17239B2ONMLLNOPNJ%%KK%moomkjjkj%JKJjllk%KMNOMKkkllmmnl%JLLKJJLNNM%kklmoonml
-17171B9%JLKJJKKJ%%JJ%kkj%KLLLKJJJjmmlkkkmmmlljk%MOPPOOOONKJklmonnmmnnlkjj%J
-17103B3NNNMKJ%%%JKLLK%jjjjkkll%LOONMMMJjj%JLNORJ0J3J3J1Njqj1j0j0rj0rok%knpm
-17043E5%LMJjkkljjLLMLKkmnmmnmoppplKPQRQNJkm%KOPNL%nopnjLONJlmmljjjjj%%KKLKL
-16975E1KKK%kklkklkllmlljkJJMMMLJjJKNNMKKJJjjllnopnl%KLMKKKJ%JKJJjmrrqnj%KOP
-16907B7RQL%lnnljjjkj%%JLLLJ%%%j%%JKK%kllkklkJNOOLJjjkkkkk%JJJjlonnmjj%%JJLK
-16839A7LLNOPNKkjj%%JKKJj%kkkjj%%llljKNNL%jkj%J%jkmlkkkk%jkmlnnnjJNJ0J0ROOML
-16773E3J%jmoqnkJLKKK%JKKKKJlmmlllmlj%JJKLLLLKJknnmk%%Jjjlmool%LPNKJ%%%KKJJj
-16705B1JKLLKKLLLMKJkkk%JJJ%kkjJKL%kkkJJ%%%jkklj%JJJKJ%kjllmkjjlmll%JMONL%kj
-16637B7jjk%JKMLJ%jj%JKKJ%jklnoonljKMMMKJJMMKJ%%KNOOOLJKJjjlkmmnononml%KLLLK
-16569C1%%j%KLLJjjkkkmk%KKKJjjkjjjkkkj%j%%%jk%JJ%%%JKK%JLMMK%%JJLKJJ%jJJ%jj%
-16501D3%%jj%JKKLLJJ%%JLMMKJjklmnmmklkjjJLLLLKJjkllklmmljJKKMNPONJjllprj0qm%
-16434A5KMMKJJJjkljjKKJJJKLMNNLLMLKjlkjJKJJ%%klnoponmkjKLMJjllk%K%koonlj%MPQ
-16366A9J0J0RQOMK%mnopomk%KMNMMLLKJjmprpm%JJJJ%%k%%%kkmkj%JJj%%%J%%%%kkmkJLN
-16300B2MMNOOONK%lmlmklllkjJLLMNONKjkk%KMMJ%kmnmmkj%%jj%%JJ%jlj%K%lnom%LONNM
-16232D7KJjkmmmnonmjLNONJjk%KKJ%%jk%j%%%JJKLNOMKjmonljJJ%jjj%%J%kkmmoplJNQQO
-16164C6KjmmmkjjJJLMONLLKK%%%%Jjkklk%%%jkjkllmlkjjjjJLNOOMLLMNNNPPOOMJ%kmnom
-16096G7mlnnmkkklmklkkjjjj%KKKKMMNLjmoqonkkjklklk%JLKJ%%%%jKLNQQRPMK%kkkmmll
-16028D1mmlKOQOLjklkk%jj%jJJJJ%Jklmlj%KLNQQNLjlmmlmlkKNNNMKklnoonllkl%KMMMLM
-15960E0LK%lnnmmlmmomkkklljKNPROKjjjJ%jkj%JJJ%k%JLMK%jlllkj%JKKJKJKKJ%jjkk%%
-15892C1jjmlkJMOQPMK%kk%JKjjkll%KLLLKLJjklkkkkkjjj%%%%jJJK%%%%KKLJjllkj%K%%k
-15824D0j%JKKJJJJK%knonnkjKNMKkmmk%KJjprrokJMMMKKKKLMNLJjkj%j%JKLMKkmmk%LORJ0
-15756E4QOJjkj%JKLLLJ%jklnnnmk%KKLMNMNLKjllmnnnk%LLJkoqqqqnl%JLNQQQOLKjjkllm
-15688D2ooomkKMNLK%lnoqpnj%%kmnlJOQRJ0RPM%kkkjjj%JJJJKLK%kllnnmkjjjlll%LNNMM
-15621B6NNNLJ%jjjjkmnnmkKOPOLJ%kmnnlJLKKJKMMNNMMKJJJjkklmnoomkJLMJ%lmnml%KOO
-15553C6OJknkKOOMK%kkjjkmll%KMLMMK%%lmnnmkjKMNLJ%%jkllkkjj%%%JJJJLLJjlmnok%K
-15485B3KKJJ%JKKKJKLLK%jkkkjJK%kljjkjjJJ%%jJKNMM%knonkJLNMKjnonk%%%klllk%JKK
-15417A6JJ%JLML%jkj%kkk%KLMLK%klljJLOOQPMLKKK%knooolkjkjjJKNMLJ%j%jjklmnmkkk
-15349B2kkkkkjj%jkljJJKJJKNOPNLjloppnnmnmkJKMNPPOMLJKKJ%jjljkJJJJ%%jjj%JJ%%%
-15281B8%jkjJJLNNL%kj%JJjkkjkkjjjjjjkj%JLML%kllkllk%KKJ%jkjkjkklkmmnmljJLLML
-15213cKJ%MMPRJ1J0PMKKJJj%JKL%lll%jkkkk%KOJ1J2J0J0J0J0J2J5J7J7J5RKoj2j6j8j6j2
-15161A27pnkllnnonmmllmnmkjjJ%jkmll%JJ%kj%%kjkjkk%KMKJkkkjjjjlllljJKJ%kjj%jk
-15094A5%LONLK%J%kmnnmlkj%J%%KNPPM%lmjJKLNOQOL%jlljLMNLJlnppljMOPNK%kjjJ%%kk
-15026F0JKK%jkklmk%JLLNMKJklnnmkjjjk%JMNOLJklkkkkkjJLMNNOMLKJ%%kkmmnnlkkkkjj
-14958D7kjJLLLJJ%%jkkjlllkkjlkjjmonl%KNQRRPLKKJjkkJJLKLLMMLJjj%jkooooolk%j%J
-14890C9KK%mnpnnmk%KMMLLJLLOMMJjkmnmkJ%%%j%%%JLMNKJkjKLMKKJJ%jmmmlj%KKjjjj%j
-14822D1jj%%%j%j%jkj%KLKKJ%jlnopnljjjjkj%%kmkkKLNMNMLJklkllmmllljJLMLLLMMKJ%
-14754B0%KMONMJlnomjKMLJknpmkLPQQOMJjlnnmjLMMLJJjlkmmmllklj%KNOOLLJJ%mmnnlkJ
-14686B2LMMMNMLjmpnljJJJJJK%%klkkjKJKj%KLMMNMLJjmoonljJLNNLJ%jllmonmkJMOPOLj
-14618D5kkjKJ%kklj%jjjkkmlj%KLMNNLJjklljjJ%%jj%%jllmjJLNLKJJJKKMMOMMKJjllnpp
-14550C9omjJKMMNNNNL%jk%j%JKKKJjklk%JK%kj%JJJ%Jjknnnmllkj%LMNMLKjmonmjJKJ%jk
-14482C2lmonnj%JKMNNLKjjjJKJ%%%%%%JKMOONJknmljJK%%jjjJKJ%jlmmnnnljKNPQQOL%kj
-14414E0jJKJJJ%%jlmlljklkklmkj%J%jjJKJJ%jj%KMNMKjlllkj%KKJKJjklnnmjJ%Jjjkkjj
-14346Hjjj%KMOOMLLMOMLK%jlmnmkkk%JKLLMLjjjJKMOQOM%kmlll%j%kmnnnomjJMKJJJLMMM
-14277E0LMLLLKJ%jjjjj%jkkkJKJ%%%%K%jkllk%JLMLJjjjlkljjjJ%KJ%lnoomljkj%JKKJ%%
-14209B9j%%%JKLKJ%jmnonm%MML%jjKLNMK%kk%KJjkll%JKJj%%%%%kj%JMLKJ%KJJ%jkjjJKJ
-14141D1%jkkkjJLLMLKJjjllmlkj%%kjkJMQJ1J0PLjlmpqrrpooomjLPJ0QPONL%mnljJKKjkm
-14076C4nnkJLLKjlnnmk%KLMNMMJJ%JJKKLKMNL%jl%JKMLKJ%jkjjkkkkkmnl%JKJ%jjjlmllj
-14008B7%%KLMKjj%MONK%loponljjjjkkjjJKK%j%LPJ1J0PjoqqpmjKLNNNLJ%kkjJKJj%j%lm
-13942C4nooomlj%JLNNPOLJllkkkklkjJJLMMLJ%jjjjjkkjjklmkk%j%jJj%kjJLPRQM%klmmm
-13874A7mljJMMMKLKJKJ%%KLMKLMMMJ%%JLLMMjmj0j1j1qmjJKMNMK%%%%jjkmlj%KKKMMLLJj
-13809E1jjjlmmmlmjJKLKKKJJJJ%%%JJ%lnpoomk%LOQQPNLLK%jmmmmmkkjlnmjJLNNMLMMNML
-13741E7K%mqqolJMNNMLKjkmlmlkkkllmmjLORRQPM%mnpooponmllnj%NPNL%kllnnkJOQPOOP
-13673D1OK%lkjj%%JJJ%%JJLMNLJ%j%%j%LMMNLJ%lmooopmjJKKK%kklk%%J%J%Jknmlj%JJLN
-13605D0MMJjmpqonmlkmnljLNNLjlk%LMOOQRRPM%klkjkllk%jknopoolj%KKKjjljj%%K%jml
-13537@mjJLMNMLMNPMJlnnmj%%%%jkkjJLNNMLJjkk%JJJKJJjjj%JKLLLLKJ%jmopmkJKKLLMM
-13468D6NNMMKJJjlnomjKMLKjmnml%%JJ%kjkj%J%jjJJKKLJJjjj%JJjkmonnlk%KKKK%%%%%J
-13400B8LNPPNL%jjk%j%JKMNLKJjjjjknonmmmmmmmkJJKJJJJ%j%JKLKLLLMLLKLLK%lmopnmj
-13332C3J%j%JMPPNK%kllllk%%j%%MMMKJ%knnmk%LKKJjlmpqqpnmklmlkJKLKLLJ%jkJLOPON
-13264B6MK%jj%%jlj%KK%jlmmlkkj%KNNOKJj%kkljj%jkmml%LNMKJ%%lnonjLMOOOOLJjlnnm
-13196A8ljj%KLLJ%k%J%%%jj%JJjlmlj%jkkkJKKJJKMOPOMLJJJKKK%klkj%%lll%LML%%jkkk
-13128C6kkkkjjJKKMNMLKJJJKLLKKK%%kmorpm%JJ%jkj%JKLKKK%knopoljJ%JLNPNK%jj%JKK
-13060D1K%knomkjJKLMMMNNMJJ%KKJjmmkJLLMKJ%jjjKLLJjlmklnprqoljJ%JKLMMLMML%kll
-12992D0kkkj%JJJ%jjkj%%j%%JJ%j%J%klmonlJJKLNOLK%JJjloppnm%KLK%lmlljJKJLNONMJ
-12924B2jllk%KMNMNOM%kmmljJKK%jmnnonmljKMMNNMMLLNOPM%llj%LLK%moonl%JJKKMLJ%J
-12856D8LORRPJknppqpnnmlk%JJjj%KLJ%kmonlk%%%%klk%%K%%%kj%jkjk%JKKJKJLKKJ%lll
-12788FlJKNONLK%kjJJKLKMMMK%kk%%%kk%KKKKLKJlmooonl%LNQQNJkoqqponmjKLMJ%k%KLM
-12719B0MOPQNLJ%%klkkkllnnmnomk%LNPQQPPNLK%lmnnmk%Jjj%JKK%koppmJOQJ0QPL%lnnm
-12652D2k%%klmllkj%j%JLNNNKjmnoononmnkJKJJ%j%%%%jJLJJLKMNNNOONNMLKKJjkmoponj
-12584B8JKKJj%jj%%%%jJKMMMMJjjk%JJ%kllllmnnmljKNOQOKkml%KLK%klk%%%jjjj%%%%KK
-12516C2LJ%jlmnpqpmkJJJKJKKKKKNOOMLKJJJJJ%klmnmlj%k%JKLLKLMLJJ%%%knnnllj%J%%
-12448A8jJKLLNPPNKjklmmnnnnmljJKLJj%JLLKjmoqonljKMOOOLjkmmkkklnmjLONOMJJ%JLM
-12380B2MLKjmmljj%JKKJJjjk%KLNLKkk%LLJ%j%KKLMLLjnppnljJjknnmj%JJLLKKKJJjkkk%
-12312A7LNMLJjjkjjjJLLLJklj%JK%%klnnmk%LOPQPONKJkmonnlllkJKMK%%kmoonj%%jlomj
-12244eMNON%knl%KJkkkJLLLLLK%kljJKJ%JJJKKKKKJ%JLOPPL%lmmoonlJLMOMLKjklmmmnnm
-12175A9kjJJ%%j%%%JJ%kmml%JJ%%JKMMKKKLJKJ%klmk%JKKKJKKKJJ%J%%klnomk%LMMJknoo
-12107ImmkkjjJLLOPNLjkl%JJj%kjjjjKLOOONLKjjj%jknnonk%JKKJJLLJkmnonmjKJ%nnnlj
-12038a3LNMJJj%kkkkj%LNMMLKKLLLKjkkjKMMMLKLMMLLK%%moppnj%JjmnljJJKKMNNMLJ%jm
-11970C7mopj0rpnkJLOPPPOLJjjJKKJjjkllllkj%%KJKKjlnnmk%%MOPNMMKLKLNNNLjnoomj%
-11903C5jjjkkklmmoomlkJLNRJ0J0PNLJ%klmmnmmmnml%Kjklj%%%%%JKJ%klllj%%k%%J%jll
-11837a5l%JJJ%JJ%jkjjKLMLKJ%KMOOLK%jjjjkjJKLLKLMKJ%%JJK%jklk%%JJKKjllkkjj%kl
-11769A8mlj%JMNPNNMKJjkjKLLKJ%klpqpl%KLLMLL%lnmmllmll%MOPOMJnqj0plKNNNMKK%kk
-11702B3k%LLK%jj%jkllJKNML%llnljJLK%lmnmmljk%JLOPPNMLJ%kkk%%knmj%KLLJJKKNNNL
-11634D9KKJjj%JJJjkkjjjjjknpqomk%%%jjjjJKMNOMJ%%jjjj%jlnmljKOPQMLJKJ%kllkJMN
-11566D3OOMLJ%%jjJLLKjkmllkkkmmlmmllmljj%%JMNNMJJ%j%%KLKjkk%KLLKKJjjlllj%jlo
-11498C0onjKMKJKKJ%%JKJ%%%jkkjj%%jkmmommjJLMNOONLjmoooljj%j%%k%%KKMNL%klj%NP
-11430B7J1ROJknmmk%J%kmnljKLKKKKLJjmmnlkJLMLLKJKJjlmmkj%%%kkk%KKJJkllmlkjJLM
-11363A6MMMKJjj%%JKLLK%jjjjklkk%JLLKjlkJNRRPL%noppnjKLLKKKJJ%KLLJJjmmnmllkjl
-11295B9kjjjllj%jklklnnpkKONLJkklmjjJJKKMMMJkkkjj%jj%kkjj%JJKKKMNNMMK%kkkk%J
-11227A9KKLLNLJloomjjkjjJJKMNMLKMML%mppponjJMNMMKK%J%KJJjlmmlkkjkkJKLJ%j%J%J
-11159B0jjjjJ%%JKKKJ%J%%jjj%KLNMMMJ%mnnomnonnj%JMMPPOK%lmll%j%%JKKKJLMK%klmm
-11091B1l%JKK%jjjj%%%%jllkjKLOOMNNNOKkpj1j3j3j1pkJMLLMNNM%knonnmmmljJLOOOMML
-11027A0LJKJKJjlllklljJJ%jjkllk%JLKLLMMLLMNPOJjmnmlmlkllkkjk%KKLLMMMKJkllj%%
-10959A7%jjjllkjLMMLKKLMMJJJKMLL%lnlj%JJ%%%JMNMLJ%jkjjjJJLKJkmnponll%KLKklmn
-10891A7llkllkjjJLNNMMLMOON%nqqqpnm%%LNONKjjjJJJlnqnmjLKMLJ%lmlljJMOPPNK%jjk
-10823B2mmmlmkj%KLLKLLKKLNMK%mmmlkjKMOMNNOMJkmoonkj%J%klmlmnonnkjJ%LLNMLKLLL
-10755A8MMLK%%JJJ%klmljJLMLKJJJKKJ%%%jknprnjLNMMK%moqonj%J%jlkJMNNNJjk%JMNPO
-10687C6ONLJJlorj0j0roojKNOMKjkjj%%KLNPNKjklkjkjkjj%LOOPMKJ%klmmlj%KJJ%JKKLM
-10621D2K%kllnnnml%LLLMMKJjnprqm%%MNOONMLNMLK%JJJ%kmpponnomjKLMK%JKLK%kllkkj
-10553I%klk%LMNMKJ%KJK%looonmm%LOJ1J2ROKJ%kjkkllnnnnl%KNNML%kllljj%jlnljJLMK
-10486IJ%jkkk%%jkkkJLNPQPNNKJjkjjkjkjJLNLLJjklkJKLMLKJj%LMJ%jj%%jjllkk%jjjj%
-10417D2jlnrrpolmj%LKJJ%j%jJ%LMNNNOMK%kjklmnmkJJ%lmmkkkj%JLLOONOOONM%kmppojN
-10349B4QRQNL%lnoom%LMLJklmllllnmmkj%%%JJ%jllk%JMNMJkllj%JKLLLMLJ%kmopplkJML
-10281COOOMLMMJlrj2j2j0plj%%JJMMONOLkmlj%%j%JKLMK%lmljKNL%lomkJMPQOMKJJklmjJ
-10215B0MOOMJlqqolk%KLLML%%%KLLKjljJLJ%%%J%jkjj%jJJLL%koponj%J%%%%LKJlookJMK
-10147IJj%JKKKJjlnml%jJKNPOKjloomlkj%%JJJJLLNNOL%kllk%JLML%%%JJLK%loonlkmkkK
-10078CLK%j%KML%%%LNOMJlnmkjJKJJ%Jjkllkklnnnnm%KNOOPQQOMLJjmonnmllk%jjlmlkjJ
-10009eKLMLKLMNMLKLJ%j%J%%jjj%JK%lmklkllmnmlk%LLPPNJkmmjJLLNMMLLLLLKJJ%jloqp
-9940B5qqonmk%LLK%LLOPOKkmnk%LNMLLLJklnoqqonkj%KNOQQQOM%j%KKLK%kjjjlljJLJJ%%
-9871C9%JKLLJkoqqonlj%KLLLK%mqrnjKK%%jJKMNONOMJjkkkkjjlljJLKjmmljklkjjjKKNOL
-9802A6J%JJklllk%LMNLKKKKJ%%%jlomkKNPNMJJ%jmoonkklmmk%jkkjj%jjj%JJKJKJjkjjj%
-9733hj%JLNPOL%nponlJMNPPNLLjknmkjj%%j%JKMNML%JKMNKJjlkmmllkklllk%LOPNJ%%%j%
-9663B8%KJJ%j%J%jllkkkkJMMNK%lmljLLMK%jkkllkjKMMMKK%JJ%jlnonmmklkk%JLMLLKLLL
-9594B8KKKLKjlnnmnnoonkLNOMLJJJ%%KKLLKJJJJ%jkj%LMLMKLKLJjjkklml%%%j%jklkkj%%
-9525B5%j%jmppnlkjjJLLMJllkJKKKJ%JKKL%jkj%KKJlmm%LNNKjkkj%j%jjKLLKJjjJKNNMJk
-9456C4nomlkjKLLLKJ%jj%%%J%jjjjKNOPOMLJknqqpmkKLNLJkmnnlj%kjjKNOMMKJJjjlmmmk
-9387A6jjlkjJLMMMJJ%%%KKKKJ%jj%%%kkj%j%%JK%jjjkkmnmmjj%jk%%J%jjl%KJLJ%J%KMNO
-9318B2OMLJjklkjkmmmlklkjLPQRPNJjklljjjjlllkkjkk%JKLJLMNPNK%lnljJjkmnnmooppo
-9249b0l%JKLLOONOMLJ%JJJKLKK%kjkJKLJ%%%KLJjlnlkjj%JLMLKjjklmnmlj%J%jkkkkkj%K
-9180ANNONNMKJKLMKklnnmmllkJLNMKj%JJJ%klkjjklkJMOOMK%llmlmmllkj%%kooqqokJMMM
-9110a7KKMONNNNOONNOML%lnppomllkmmkjJKKJlnppmjKNOLKKJJJKJLLMKJ%%JKKLLJ%kmoon
-9041HmkJKML%lommk%KLK%%lkjJLKLLL%mnll%JJloqol%KLMKKMMNKjkl%JLLMNK%jkkk%KLLM
-8971A5K%kkjkkj%KLJKKKLKKKKKJ%KKL%jlnppqnljJKMMMNNL%mnomkJKJjjjkjjklljJLMNLL
-8902A4JjjkJNOM%lool%LKK%klkjJJ%%kjjJ%%%%%j%KKLLKKMMOLK%jklmmljKMNLjnnnkjJLL
-8833B3Jjkklmnnmnml%KKJKJLLLKJKJ%JJ%JKKKJJKLLMMKjlmmnnl%MNOMK%jjJJJ%%jkmnmk%
-8764A7JJ%klk%LNNKkmmlk%JKjmlkJMNMJjjj%j%%JJ%%JMLL%kkkkkmmk%KKLNOOONMLK%J%jj
-8695E2%KMKjlnoqpplkjj%JMMKjlmmljj%%%%jklmml%NPJ0QOMKLKK%kkkj%JJjlkklmopolj%
-8627aJLMLKklll%JJKK%JJLLKKMMMMJkmmlkjkjlllljJMOPOLKJJJ%lnnkKMMKJ%%jlnopnl%K
-8557FMNONMJ%kjkkjjkjj%KLK%kllkj%j%KLNLJ%JKMLKJ%jlnooljJJJjkkll%JNOMKj%%LK%k
-8487B7opomJNPQOKkmllkjkjjJMMMJjmlkKNPPOL%lmmmnoqj0pokKLMLJ%jkkk%JLJ%lkjKMMN
-8419INNNL%kjjJJKKLK%lmllmmnnmmlkJLOOPNJj%JKJ%kkljjkmnkjJJLLMLLLLKKJjlmopnk%
-8349@JKLLMMNMLJJJ%%%kkk%JJjllkjjjkllk%LMMNNMJ%jjkmnooomk%MLNMMLMNQRPOK%klml
-8279D7lllklmnnnnmmlllj%JJKKLMNNLKK%jkj%JJKLJkmppnjj%JLOOLjlljJLK%jkklllllkj
-8210h%KLKJ%%JJJ%kkkjkkkjKMMLJ%kj%JJKJ%JKLJ%kljJJJKMLJJkkmml%LPRJ1RPL%jlkj%%
-8141D7jkkmnmmkkj%%JLLJjlmnllmk%LOMKjk%%J%jjkjj%%KJJKLLLJ%jjjjj%j%kjlkmmlj%%
-8072@jj%%J%j%%%KJMONMJ%%%jklmkJKLLKJJJJ%JJkkjjJKLMNMLJJ%kmmlkj%kllnmlj%JJJJ
-8002A1%%jjjJJ%jlnnomk%LOPPNK%jjlkJNON%lnljLOQPPLK%%%lkj%KJ%klmlklmmlklk%JJ%
-7933A2kkkk%%%jllkjJLKMMKKKMMLK%kloonkJMK%jj%LNMLKLJ%lllkjJKNNNNLJjlkJLMK%JJ
-7864E0KjmppoljjJJKJJJJJJJ%%%%jmopoljjlmmk%LMLNLKJ%knnppnmk%%JKKMOOMLMLLLLK%
-7795B1jj%%jjjjkljJLKJJJ%jklkJKJjjj%JLMPPNJkmonmlmmmkj%JJ%jj%KJJ%jj%JKJjllnm
-7726a0l%JLJjlmljJ%%JMNMJj%%kllkkkk%%LLMNNKJKJJjklkkkjJKMONLKJKJjjkj%JJKK%Jj
-7657B1jkjj%%KKLKK%jlk%Jkmpomnm%JKKJknnmjKNNONOMJkkkKJK%jkllljjJJ%J%%jjk%%%%
-7588cjjJLLMLJJjJLNLJjkk%LMMMKjlmnmnopqoljKLNOMML%moomkjLPQROMLJ%%%jlnoonklk
-7518fjLOQQNK%%jjkk%%J%jJLNOPOOLJlnomjJLMLJkmnlkjJKKLK%%kkj%jkjjj%%%jmorrqrq
-7448b2okLOQOML%%JJKJ%jJNNNK%KNPNL%kjjjjlnnmjJLK%%kjkkkkkJKKKJJJJJ%lmnlllmkk
-7379dkjJMMNONOMLjklk%%%%%JLNMLJklmlkJLKMNNLJjjjllljj%jlklk%%JKLLJ%%kkkjj%JJ
-7309B9%JKKKMLKKjjkkllnoomlj%%KKJjkj%%jmooomjJKKKJ%jlljj%JKLNNNOMMMNOMK%%%kl
-7240C3kj%J%J%jjk%jjkkkjklmlklkmk%KMNNKjlllkk%KMNMMMLJlnmkJKLLLLKJKLLMLKLK%j
-7171E0mnpppomjKLLLLKjkkjjkklkkkllmk%KMLONNKJJ%%JJ%jk%JKK%jjkklkkkjj%%%jkkjJ
-7102DKMMNK%kjjjlnnmmjjjk%KLMLNNOMLKjjklllllljklll%JKMMNMM%jlllkj%%kkmmjJLMK
-7032ANMMKLK%llkkkmnmmkJLLLKMLLMMLjmopooml%MOOPNNMJ%kljjjJJKJJ%klljJLK%kjjJj
-6962A5kkk%KMKjmnkjKKJ%jjjkjkjJKLMMJjnpokJLJJJLMNLJJjJJLLLJjmonnlkj%LLL%jjJM
-6893A4PQOLkmonlkj%jjkklmljJJ%jllk%JKKJ%jkmnlkKKLMNMJjlk%MMOMJjJJ%%j%%%jj%%k
-6824A0nnl%KMMNMKK%j%%J%%jkmmmnlm%LLJJKNONMJjlnkJLKKj%JLOONNLJ%jlnnoomljjloo
-6755@nllljKLLKJkjJLMNLKLNPPOLjkmmnnmj%KMLLJKJJjklnmkJNNK%knpqpn%JKKJLKJ%kno
-6685fqpml%%KKMKJkkmlk%LNNMJJ%%%JLNLKJjj%KLJ%%%LKJkooooml%LLKKKLMNMK%klk%JLL
-6615A1KjlnmjJJMMMLMLLLK%jjklmnnnnml%NORPNJjkkjj%jjJKLJJ%jkkmkkjkkJKNNOOK%mo
-6546B4ppomkkkj%JKLJJJKKLMNPONLKK%jknnmmlnonlmkKNRJ0PNJknnppppoljJ%JJJ%JLPPO
-6478A1KjmnmljJMKKJj%JJ%jJK%kjJK%%%%%kkJJ%kmopm%MPOPNMJjmonlj%KJ%%jjj%KJKJJJ
-6409EKJJJLNOPNJklllkklmlkkj%KLKjjkjJK%kkjJMMKJ%%LLK%kkjllmkjkkj%%jlooml%KMO
-6339gOL%klkk%KMLMMNMMKjlmmnmlj%%%KKKMMMLJjkjj%%JKJJjjj%%%%J%JKK%%%JJjkll%%K
-6269B0KLLJlmnkKNNL%kmnqrpnjLONOLKjj%KKLMNMK%jjkjjkllkj%lnonmk%%jkj%KMMK%Jjk
-6200bmooqqomljLNPPPPPOQQNJkkj%%KLLJlnonlj%jjJKMMJkmnlj%JLNOPMLJ%JJ%JJJ%llk%
-6130B6J%JKLNNMLJKJjoj0j2j0pmlj%LOQPOL%klkJKLMK%mopomlmmmnopmk%LOPQNK%l%%%%L
-6064CLMMKKKKLLLJknqoomllkJKJJ%jjjjknonmkJNPPNMLMMLKJJjklmkJMMLMK%jj%%jlklll
-5994Fnmnlkj%JJLLKJjjJJJJJKMNL%%j%jkmnll%MMNKkkljJKKJJjklkj%KLMMNL%mnoolljJL
-5924cLOLKJJLLKkmonmlmmljjkmmljKMMMKKJJkkjKNOMJlnoljjjlkk%KMQRQNJjlkl%JKJJJK
-5854A2KKjllklkkmkjJLLMLMKJjj%JLNMJjkj%JKJ%JKJ%%J%jklllllmppppmjKKLMLMLKKLLM
-5785A1NPOMJlmll%J%JKJJloponlkJLMNMJjlnmnonljKMMNKK%J%%LLMMLKLNMjoqolkkmnol%
-5716a5%JJ%jklkjJKNNMMJ%knnmk%KMMLJkllmnl%MPJ0RROL%kopqljLLNMKJjjkjJKLKJj%JK
-5648B1KLKKKK%klnorrolljj%J%jlkJKLLKLMJKJjkjjklkjKLMJKJjknonl%JLNNNJ%kmlkkkj
-5579a5KMOMMK%%%jkmnnomj%KNNLKJLKLLKjjlkkJMNNK%lopponkJJJ%%KLMJJkjj%JLMNNONM
-5510B5LKKLJ%jjj%j%jkjkjkmnmlkjj%%%jjjlkj%%kj%LOPONLKKJJJ%jllnljJLK%jkkkjjjl
-5441Ekl%%MNNLJ%J%KJK%jkkjj%%%%%jJK%jkjkkmonmk%JJLMKJjjjJ%KKJJJMNONMKjj%JJlo
-5371B4onlkjj%jjkj%j%%JKLMLJ%jklk%JKkmmnllllljjJ%JJKLKKLMMLJJJJKK%jjkkj%JKKK
-5302A1J%jjjJMLK%jjjjjkkklnllj%JKMMKJJKMNONNNNJlqqpmlj%JKLKKklll%KLMKJ%jmmnn
-5233Dml%LPRROLK%klmmklllk%jklkJKNNMKJjk%LNPNK%kkklopnk%jklmkJMONLK%mopnomkj
-5163a4JKK%jjjJLOOOOLJkmkKLLK%JJJKJklklkk%KK%kjJLMLKjnrj2j2j3j1rmjKJKKLKLMMM
-5098b2LMNMLJJ%JJML%jjklkmllmnnmJLLMKNORJ1J0RNK%klnnllkk%LNNNKK%klnmljJJ%jjJ
-5031B1KLKKKKK%j%kklllmlkkkkk%LLL%klJLOM%kprj0j0rnkJKKJKMOONMKK%j%KLMNMKJjkl
-4964B0kjJLLK%jjjkknnnmllkjJLMNMK%kklllkjJ%J%JJ%j%JLLKLMPPPMKJJLKKJkmnnmkkkj
-4895B3j%llljJ%J%%JK%%jkkk%KMOONLLJJ%kj%J%kloonjJMNNL%klmmk%KNPPOL%kkllopqpn
-4826FkjkkmjJNNNK%jJJKLNNOMJ%lnomjJJjkmljjJ%Jjlnk%LMMLKJJJJJ%jjjj%%JKKJJ%jKL
-4756B9MNK%lnnmllkklnn%LPRPOKjmml%JLMLK%jkjkkll%KMKJjllllnl%KK%j%JKJJKMMML%%
-4687C4JKJjkl%LMJ%kllmmk%LMLJjlmlk%JJJJ%%klllllj%LMLK%jkmljjJJ%kmnnnk%LOOQPP
-4618B2NLJjkjklmmmkj%Jjmoj0rnkJJJjJKLKKLMOPRQNKJ%jkkjJKMMM%kmllloopool%MNMLK
-4550F%kjkkllJMNOMJkmnlljjjklll%KMLJjj%KK%jllmnomk%KJJJjjkjjjKMNONKKMNOMKklm
-4480Clnnnlk%%KNOPNMJkmmkJLONMJlnomk%J%J%J%jnoonjKLMLKKLLJ%%j%jjklllmlk%LLLM
-4410a0OONMKJjllmlljKKNNMLJjlnomlk%LLLLKjklk%%jJMONKjjj%jkkkJMNMKjkkklmljJ%J
-4341G%%jjj%%jjkmkjKMOOLKjjklmnmnmnk%KLML%jmkjKMNNMNLJlnmkk%JK%jkk%JKK%%kll%
-4271hLNMMKKMOPNL%jj%jjjlmoqpm%%jjkklj%KMMLLLLKKJJjlkjJKLJjmnomljKLKLLKJjmnq
-4201hrpkLNPOOPPNKJ%%JJJ%J%%jj%KJJ%jlmlmnnkjJJ%%%kj%%%%KMMMLKjjklkk%KJkmnnmj
-4131a0JLMKKJK%jjk%JJ%kjl%LJJjjj%%J%J%%%JKJ%%%JJKJLNNMMKJjklnnonnmonomlkJLNO
-4062a3MJllkJNOMMJ%jkllk%KMKL%klmmjLONMjmmmkJJ%jjkkj%JLMLLLMLJklkJMMMKjllkkj
-3993A0j%%KKKJJKKLJJKKK%%jjj%j%jlloool%%JJKKMMJlmmj%JK%%kkjJKLJjnmljkkmllkkj
-3924b5%JLMOPONLLKJJjkjkjmnopolJMPOMKK%kllkJMMMJ%kjj%JNONMKJJLKJ%j%J%%KKKjnq
-3855B8qomkmnqqlJNRJ0J1J1RNJjj%jjkjkkjj%%%%%%lmonljKLLKlppnkJKJJJJJJJJjj%JJ%
-3789D%%KKLLMMMMMKLKKJjlkjjkkj%%jjkloonk%LNPNNLL%lmoonljjkkk%JKJ%j%JJjkj%LLK
-3719A0KKJ%kjMNNK%llmlnom%JK%klnnlk%LNOONMLKK%jjlklllj%JKJjkllkjjkkkkjkkjk%%
-3650b3KLKjlmmlj%%J%k%JMPPQPOLLKK%%lnmnkj%%K%%jkjjJLKKKJjlmmnllj%LONL%loppl%
-3581b8KKJJ%JJLMOOMMLLML%%%KLLKjmnk%KLMMMNLKJJjlnnprj0qokKLMLNONKlqqomlkkJMO
-3513dPJ0RQKloqpnl%LLLLJ%%%J%jlklk%%KJJ%jjJMOPPOK%mopomkjKKJJ%j%jjkjjllllj%K
-3444dLMONMK%kkllnnnnl%KLLLKKKKNONK%jj%J%jjlkklmmlkkmlj%KLMLLLLKjmmlmk%%j%KL
-3374cLKLJjllkj%%JJKJJKLMLKKJK%%JLNMLJkloppolkj%JLLLLLJKKMMNMJ%lnnnmklk%JLLK
-3304B0J%jklmlkkkklmljKJKJKLMMLJJJJ%jkj%j%jjklllkkklkJLMMLLNNNMJjmmlkkllk%KJ
-3235CLMNNLJjkk%JLLLLLK%kmopqqook%JKKJKKJ%kkkjJLLLLJJJJJJ%jkllkkj%JJJLMJlnml
-3165gj%KMLLLLJ%j%%Jjlnmlkkklkkj%JKKMPOM%lljjjlnmmk%%jkk%LMMMMMMOMKJ%%KMLK%l
-3095B3lk%%JJkmmk%LMNLJklmmmlj%JJKMNNKK%%jjlklkklmmkjJKOOQOMJlnoonkj%LMMLLJJ
-3026B2klmllmlmllmk%LNNMONMK%jj%j%%JLLJJ%kopqnl%LLLLLKKLMMK%%kjkjkklkjKJKJ%k
-2957A3klmljKLNONMKjklmmlmj%JKKJ%J%J%%klllj%LNNNK%klmkjJKLMMNKJkkmmoppolJLMK
-2888@Jj%%%LKKJjkkkknqqojJNPQQQQONKjkk%JKKJ%klk%%%%jjkjjjkj%JK%%JJL%jmnnmk%j
-2818a%%J%KJLMOOM%%j%%kmnoonmjLLJjnmjKMMK%j%JMKKJJJK%%j%%JjlnmmkJLMOOLK%Jjjl
-2748A5kk%JKK%jklkj%%kk%JJ%klkkjj%%JJKJJJjjlkj%K%jlmljJKMMLK%j%%KJJ%%JLLLLLL
-2679B1KJknopnl%KKLMKjmmmkk%KMLMLKJJJ%%jllklkmlk%KMMMK%jjJKNNMKKJJJ%klllkjjj
-2610A2kjjjj%KJjkkljj%J%JklmmllkJOPNJJ%%KNNMLJ%jklmlkj%jjj%JJ%jllmljjKLMNONM
-2541A7KJllmkjjj%jJ%%%%Jjj%LNNMJkmmljJLLLLJJ%Jjlnnml%KNM%npoljKKJ%%jmnnjJKLK
-2472a1LK%knonljJLMNLKjlool%MOONLLKNONM%kmnlJNQPMJjlllkjj%%jknomjJLMNONKjmoo
-2403Hm%MLJklklk%%%%%%jj%J%J%KNON%oj0j0rpmjKLLLKMOOPOLjklllkj%j%ljjKLMONL%lm
-2335A1mnmmkjjllkkjllllj%JJLLLLMLLK%kkkk%J%%kj%%%jk%KLMMLLLMMJlommkkkJLOOPPM
-2266B1jnonmlkkmnnnnlj%KJJKKLMMNPNNMMMNMLJ%JJKjknnoomkjJJ%KJKJ%kllk%JKJ%JJjl
-2197ClnmljJJJkkj%%JKJ%KMNPMKklll%JKLLLK%lmmlj%%jkjLLOMMMMKJllnnmmmlkjjjjJKK
-2127dKJ%J%JKJKMONLkllk%JLMLJ%jjkmpj0rpmk%KLKJKLQQRNJnopnmll%LNNMMJKJJkmk%LM
-2058A5MKJjkmlj%jllkj%KLMMMMKLJ%jkkjkjjJJJ%%jj%%%%%kkj%Jjllk%JjklmnnnkKMNONO
-1989HNMLJJ%j%J%%%jlnoonnl%NPMKkmponljKNONJkjJKL%%kjjKKLLK%%KKJ%klkj%%KLLLJj
-1919A6kjjJ%J%jlnmj%JKJJKLMJkmommkllkkkknm%MQQPOPPPMKjmmonpnnl%%J%%%JLMLKJ%k
-1850Ckj%%KKjklk%KK%%%j%%jjk%%JLKLKKKJJKKjnpool%KLLK%jlmlkj%J%lpqokJLJ%JKOOO
-1780a5Ljjjj%jJ%J%%%%kjlk%JMNONMLLKKLK%%JKMMMLJknpnmmmmlj%%Jjjk%KLJJjkklmmmk
-1711b1jJLNNMMMNMK%j%KK%lmnlkj%KMMLJjjjkjJJLKLK%jlmooonlj%JLNOOPOONLLLJ%%%jl
-1642C6llk%%klmlkjkj%%jjlljJLMMLJkmoopomk%JJJjjmmnmjKLK%kkKLNMLMMNOONJklljj%
-1573Dkkopnk%KKKLJJ%LMNNLJ%%JKMMMLJjjmmnnmmk%LLKJJJJJJJ%KLJjkklmpppnkJLLKJJ%
-1503g%jjJJJ%J%Jjkoonk%KMLLJKLMOPNLKKKJ%jjllmnnmlmmkJMMMLMKJklmmkkkkllj%JKJ%
-1433a6%JKLLMLKLMLjlnllklllllkjj%JKK%KKNNMJkjkJ%kkk%KLLJJjjjjj%j%jkmkkjjkklj
-1364b7%KKLKKKJjkj%LMM%klkJLLMKK%KLNMNLLJjkllkkkkkkklllj%JKKLLKLKLJ%jj%%klkk
-1295FJJKLJ%llljJJ%j%%JJ%jjj%JJjmnpnl%LLMOOOLJkjjKLMMK%lmlkjJ%%jj%JJJjkkkJLL
-1225A3MLJJJJKKKJ%jklkjkjjkkkj%JJ%%%JKJ%loomlkjJMLMK%%JLKKK%klj%KKKJLKjmopon
-1156glkJKLKKK%%jmnkjJLKKK%jjj%KJjmooljJJJKMLKKKLLLjkonl%%%%%JKKKKJJJJjjjKKN
-1086ENNNMMLJjoqqol%JLK%lmnnljKMLLKJMMOMLJkmmmlj%kmpqnl%MOPONLK%j%KKJj%JJJ%j
-1016A3%jjlnljj%%%%JJKKKJJJJJJKJjjJLMLJkmnopnmk%%JKLLKKKjjkj%j%JKLKJJJJ%jmmk
-947@j%JKMOOPOOLLJ%JjloooonmJLKjmommlkJLNLKj%j%%kmpqpmljjKLNNNMJ%%KLLJjllmkK
-876a2PRJ0PJlpqnnkj%JKJJ%jkkj%JLLLONLJjljj%lmnolkJKLMLJJjkmooomlkjj%LOQRRNMK
-807A1jlnmmmj%LNMMKjlllmjJLMJKJjjjjJJj%%JK%jkjJLKJ%j%jllnmkJMNLK%%j%%J%jj%KN
-737HNL%lmonnlkjklmlj%%jkjKMPQOLklj%JJj%%%jkllljKMNMLLNOOOMKKJJlnqqolJLJjllj
-666@llmmllk%JLLMMMLNMLKK%%j%%jj%%KMLL%lopolj%J%JJJKLNPPOLJloqpmk%%kmlkjJ%JK
-595aJ%%kkk%Jj%JKLMMLKKK%lnonnmlkJJLNOOPMJjmkjJMOPNK%kj%JJJJjknmlkJKNNMJjj%J
-524C6KLJ%%jJ%J%%%jknonmmmmkKNMLJjjj%JJJ%jjklk%JKJ%JKKKjlmlkllj%KLL%knmnnl%L
-454a0OPQPOLKK%kmmkj%jjkkkmmmommkkj%%%J%KJKJMNORQOMLLJjmorqoj%MNOOONL%lmmmjj
-384A8kknmmk%JJJ%%jj%%%%%%mnmjMPOLjlmlmj%JKjklk%KKNOOKjllkk%KMONL%kkj%JKLLMK
-314B7J%kmnonmkkjjjjj%K%jkkKLMLMMNOPPMJknomlkjjklmnnonl%JKJ%lkkJMOOPPOM%klkK
-244A6LLjmnmllkjjjjLKMJ%k%%JLLLLKKJJjjjkkmll%JKKJjjkljJMNNL%kmml%%%JJJJjJJKK
-174A8LMLKknpppoonnmlk%JLNNNL%jj%JKJJjjjJJJ%%%JLMML%%jjkjjJLMMJkllj%J%klnppo
-104b0lljjJKMNMMK%jmnnlk%jjjj%JMOQQOONKjjkkmmlmkjJKLKKKKLKKLJJjllmmlkj%JKMMM
-34A2MMLKJjkkj%Jjj%%KLML%kmookJKJJJ%%JJKKLKjkmk%JLLKJJJjlqqqnmkjKMLLJjl%JKLK
36HKJJJj%jkj%%klmmjLNPQNLKJlmppnkkjJKMPOOMJJJ%jkkjjlnqpnjJLK%kkklkj%JjmmjKLM
109a2NLKJ%%J%KNNMKJ%jklnoppnkKKKjj%KLKKJJKK%%%jjkkllmmml%LMNMKJ%%LLMOOMK%kmm
180A0mnmoomjMNOMLMLJklmjjjjklkj%%jkllkj%LMPOONLjlmljjjj%JJJ%%%%JLKjjjJJjjkll
251fj%KMMNLKKJ%J%jllkjjkmmlkJMLJJJ%%JJKLKJkmlkjlllj%JJ%KLL%jlmmljKKMNNOOML%%
323B1J%%kmnlk%KJLJjnopplj%%%%JLNOMJlnppnkLLLJ%JKKKJJjkkkjj%JLJ%jjJKJJJKJJjkk
394hk%%KLLKJknnmj%KJ%kkjKMNMLKNOQOJlnnmnnlljkkljjKKKKjj%KKNMNLKLMMMJjkmkjJjl
466A7mlkjKMNNJ%jkmmk%LLKJjkkmmmjJJJkjJMNNNML%jjklnnonljKKLJLMONMKLK%loponlml
537clkjjjk%JKLKLJJJMK%lmmlmmnmnnnmljKLNMKJjjJJKKLNNKJjjj%%JJKMNLLJJ%J%%j%j%%
609Gjjkj%%%%%JLKJ%j%KMOPQPMJmnpoonnomlj%Jjklj%JLLLKLJ%jllmmj%KLKJJjllk%%KKLK
681b%%%%jJKLMM%jjKNPNL%loqj1j1j0olJKMNONLJJ%j%lj%JLMMLjlmllkk%jjklllllkjKMMM
750a5LKKKJ%kk%J%%JJKLLMJJJLNMLKKLMMONK%lnponmnmmmkjJJ%jkkmmllkkkJLOPMKkmml%J
821a0jmonkJKLKLKJJ%J%LMMLJJ%jkklkKNPPKjnmjKKKJjkkjjjjlllk%%%%J%%%%j%jj%KMLNL
892HL%%klklj%%KKK%kmoppnkJLONNLJlnpom%JJ%JKLMLLNNMMKK%%j%JJjjlmllonlljkkj%JK
964b2LKJ%j%%%%%JKKKLKJ%JKKKLKKKjllkKMM%k%KKjlmmlklnnmmjj%KMNMLJJ%Jj%JKKNOPLk
1035A9oqnl%KLLKKJJJJKKJ%jllmmljkkmnppnmj%J%%j%%jj%KLMNMNLMML%%%%klmlJMNNNLLJ
1105A2J%%%jjkmlk%%%kjmmmnllkmopl%MNONL%jKOQROMLKJ%llmkj%j%J%%kloml%%J%JJKKMM
1175aJJjJ%KKLLK%knnlmjjjJJKMLLKKJjlmmmkjJLKK%jjjllljKMMLLLKjlj%KKJJjkkkkknno
1246a9omkJJLNONMMKMMOPLjopoml%JKNL%jk%JJ%jlljkk%JKLLKKjkmmml%NNNJkllnnmkkkjj
1316b4j%kjkkj%LMMKkmllj%JLLMKKKLMONNKjjj%jj%JKLK%jlnoonkJLMMMLK%j%%kkklkj%JJ
1386fKJKJJJLMPONMJ%kllk%%JKLMK%kllkjjkklj%JLK%%lmlljkkjjjkkjJMLMKjlkjJK%jjLO
1457A1RJ1QNJkkmmooonmjJKLKkmonppol%KMLJjlkk%jjklkJLNPPNJlmmnmkk%JLLML%kmmjKO
1526a8RRQPMKJklmnnkjkklkllkjKKLKJJJJjklnnmkJ%%%KOJ0RRPMLJ%jlkkkjklomm%KKJ%%j
1595aklmnonmljJLOONKJjjjklljkjkjkklnmlmlljJJKJJJMNPONLLJJ%%kjlllmjJLLMK%%%JL
1666a6MMK%jjJKJjjlkklj%JLLK%jJLMLJjkmkjJ%jjkljJJKKJJJKKJ%%kkmnmjLMMKJLLNLKKK
1736A6LLLKK%jjmonmkjjmlnlkjjJ%JJklmlk%JJKK%%lnnmljJKLJ%jlkjJKLKMMONMKJ%kmonj
1806b5LPRQOK%%j%%jjkllljj%jklk%%%kjj%%LNOMLLKJjnljJONK%jJ%KJKJ%JJJJ%%lmopnl%
1876eLMNMLLLMMKjmnnljJjmoonmljKNQPOLJklnnmkJJ%kkklmnmkKNPOLKj%jkllljk%KPRRQM
1947A9Jjjjj%J%jjj%%jkkj%%jkllmnopnmkKKKJjkk%KLLMLKKJKKJ%j%JJJJj%%kmnnljjjklm
2017c6mk%JMPQQPPNNJkkklkmnmkJLLJllm%JMNNLMKKLKJ%j%%jmmnmjKLNNMMK%%%JKJ%klkjj
2087A5jkkmmmmj%KLJJ%%KKLKK%klmlnmnmkjjjj%%jkklmkjMQJ1J2RPMJjmnnkjJKMNNKjlmlj
2155EKLMMLKJJ%kkj%JJJ%kmnlkjJ%%%%KKKJJjllmlklj%LKLjkkkkllmllj%KMNLLKLKLKjklm
2226dnnlkj%J%%JJLLJ%lnmk%JJJKMOOL%KKJ%kkjlmlljj%LNNMMJkk%JJ%JjkjJLLMLJ%jjkml
2297Flljj%JjkmmmmlmjKOQPNKJ%%KK%jmkjj%j%LKLJ%lmmjLNRJ0PKknoomlj%LMMLjlnmm%%K
2367BJklllkklmoommkj%LMNPQQPOMKklmmmnmk%LMNLJ%jmooonjJLNPPNJ%%mmmk%j%%%J%%JK
2438a1KKK%jkk%KKK%llmlmmk%jkkjJJLKLK%%jjj%%%JJLMNMLLJ%jjlmmlkJJLLJjmlk%JJj%j
2508a8JJjjjJLNMNMNNONMjmppomomlk%jJJK%jkmlmkJMOOONLLLLKKJJ%jjklonpmk%LLKJKLJ
2578AJkmomjLOONLjkllmnomlk%JKLMOPOMK%%%%klnlmk%KMLNM%knlljLNNOMLK%%kmml%%Jjj
2649Ijjj%%jljjJKLKJ%jJKKJ%%kjk%KNNNLJklmlk%%jklmlljlmmllkkkkJKNMMMMKLJ%jjkmm
2720hnljJ%JJJjmllj%%%jJ%J%klk%MOOOL%kkkj%%JJJJkkjjjj%JKJJKKJJ%%kklk%JMNNMMMN
2791A7MLKKJJJ%JJ%jmnnnllklkjj%J%%JJJJ%J%%jloqpnlmk%KMMKKJJJ%%jlmmkJKMMNNONNK
2861GJjkjj%kjj%j%jkkk%KNMPNML%jmopmlj%JKKKKK%jklkkkkkkjj%JJ%kljJMMMLK%jjkk%J
2932eLMNONKJJKJJJJ%%llkj%jkj%J%jjjJLLK%mppomkjk%%KLJJKKKKJKK%klljllmmmnnnnkj
3003d1KJKKKLKKMNONMJkmmnmomm%LMNLJ%kljJLKJklkj%JJJLNPOMJjmml%LMLLKKJjnnmmjJK
3073fKLJKKLKK%jlkmkl%%KJJKLLJlopj0j0rol%LLNMMKKK%jk%JLLMMK%jj%%jlmnlk%JJKMOO
3142fNKJ%%%%%kmopomjJJJjjj%KMMJ%%jJKLLK%%kjj%%JKLLJloonlJLMPOMK%jkkl%%KKJ%KM
3213FOPPPMJ%j%kkmlllllmnnlmmk%JJ%j%%LMMJ%lljJLJknopoml%%J%%KKKLKKLLKJKKJ%%%M
3284cMONMKJ%%JK%%kmoomj%J%koqokJKLLKLMMLKJ%J%jkkll%JLKJJk%k%J%J%%kmmmkLNLJll
3355a0kk%KKLKjkjj%jklml%KMNNPQOL%lnnlj%%%%%jklkkjLMML%klkk%JJ%%j%KK%lmonmkjj
3425b7%KLLJJJKLLMMNL%jlmmlkJ%%kjjj%%%%J%KMPJ0J1J0OKmrrrnmlnnm%LNNMJ%j%J%jjlk
3492fjKNMNKJj%%%J%%JJ%KJKJ%J%JJ%JjkllkjjlmnnnmjLNOL%jlnljJMNNMKjkj%%J%KMPQPO
3563D0K%k%%%klnpqqononlkKLNMKJJK%%lnoonm%KLLLKLMKKjlnnmljJKKLJJJJKLMNNNLJjkm
3633Flllmmmmk%%J%%%JMNPMMKKJ%klnj0rpjKMMKJ%KK%jlmmml%JLLMMNMKJJJLMLL%lppqolj
3703b2%LMMLKJJ%jlnprrqomkkjjLNONLJKLMMNOQOLJ%jkjkjKLMKkmkkJ%%jllkjKLLKJknppn
3773b7lkJLNMLJJ%J%klnlJMLKKKJJ%JJLJkoppmjLOONM%loomk%JKMLLLLMLK%LJ%kmopqnjKL
3843b4NMLJ%J%%%%j%jlkjLONMMMNNMLjmoqqqpnlkj%%jkk%LMLJ%KJJjkjjjJ%KLLLKMMLNMK%
3913A2kljkkjj%JJ%klonmk%%JJJLLMNLKkkkJJ%lmnnnmmk%JLJjkllk%JLLLMKK%klnnml%MQR
3983b2QMJjkjKKLJJ%J%klk%LLMKLKK%j%JLLK%jjlnnljjjjk%LLKJ%%%%jjkllk%LMLJjmppom
4053b8%KMMLMMMMMJklmmnmnonmJMOML%jllkjJMOOL%kjJJJKMLLJllnmmmmlllk%JLKKjlmnmj
4123d3KMOQQPL%mnnnmnoljKLNONLKLKJjkkj%kkjJKLKJ%%kjjklmlj%JjlnooonmkKNOMLKJKL
4193c9NMNLMLMLK%JLLLJlmnmkJJJJ%%jllnnlk%KMKJJJKK%kj%JJ%j%j%j%%%J%J%%kmnmjJLL
4263b7LJjmmlJMNMKJjlmmllj%KKLLL%kllljKKK%%%jjkklkKMOLLKMOOL%lmmlk%JKLLJ%j%%k
4333a1kk%%JKKKLLKMML%%j%%%kmm%JKjkjjJJLJ%jlllkkj%JKMMLLK%%j%J%j%j%jkj%KMNPPM
4403C1KJ%%kllnnnonlmmmnmkjJKL%jklljKNPNL%j%JLLKJJ%jkmmnpqrokKOQRROMJ%jJKLLJj
4473FjJJJknmnmll%JKL%jkklkkllj%JJLKMMMNLJjkkk%JKKK%lnnnlkjJLKJKKLKLKJJJJ%%J%
4544a%kJKLKJ%kjkknnmkjjjlmllljKLMLKKJLNPPQQQM%jllk%JJ%kmmnmmkkllkkjjj%%Jjjkj
4615b1llllkKMOPPNNOMKjllljk%lllkkkmnmkj%%jlkkjjj%JKKJjk%LLJJ%%%JKMOOMKLKJ%J%
4685A%J%klpppnlkj%JMMNNMK%mnkJKK%mppnjKJ%j%KMNMLKLMMMKJJjnomkjjkkkJKLLMKK%%%
4756hJJjjkk%J%jljKLONNNK%looqqnlJKLKKLLLKK%jkj%KKLJJMPOL%jkj%Jjloqqpljj%%kll
4827b8lkllJMPOOMKjjjJK%lmlk%%JJ%jlllkj%KKJKLMMMLJJ%klkjJKKJjlkj%%kkk%JK%jklj
4897b4%JKLMKJklmmmjJKKJJKLJ%jk%JKLKKK%jkkkkmmmkJKLNONLJjlorpl%%KKKLKKMLL%%%K
4967hLMJLMLKJKKKKKjnpomjJJjkk%KNOOKjlmmmlk%KKNMKkoool%KJjjkjJJKJKNNNJlonnlkK
5038a3LMLKJK%kmooonlkjjkk%JMNOLJjjj%j%JLLMJklmjKNOMJknnnljjlmmmljKMNMLJKJJKM
5108a4Kjkkl%JKLJ%jk%%JJ%J%JJkmpqomkJKMMLMNPQO%moonmj%LMONMJ%kjjj%JJ%jklljKLL
5178hKLLMK%jjkjJJK%jlnpomkklmmjKNNOMKjknonljJKMKJjkj%KJjlmkj%JKMNNPOOK%%j%JJ
5249AJ%jklmmlljjjjKLL%jmllkJJKKLLK%lnkJMKjmlk%JJJ%jjjkjjlllk%KLLLJjlnnlKOQON
5320a9MLLLMLLLLJjkk%KJJklkjk%jjJKMMMJjkkmlkk%%%jkmoqrolKOPONNK%jklkkJJJJ%jjl
5390a9llkJKK%jjklmlkJLLLKKJJJJJMMKjmoonl%KNOOPPNLJkkmkk%J%kj%KKLLMLJjkkmlnnl
5460a3jJLLLKKK%knoljKKKKKKJJ%kjjjjkmmmkj%%%JLNLK%jkkmmnnllj%%%JJLNOOLK%j%%JJ
5530a2JJLMMK%lnnl%JLK%klnlkjjj%%JjmoplLNNKJKKKJJ%%kklkjJLLMMLLLNKLKKLMNK%mml
5600A0l%JJ%kk%J%kkjjjj%KJKJLMLLJjmonlklkjJJKMMONKkmmljk%jJKKJJ%JLMONKknopnlj
5670bj%%jkkml%LPQPK%lnnqrqqnlJNQRROLknpponkjJLK%%jJKMMLMLJjjkj%jjjjkkjjllmk%
5741c6KKKJj%JKLMLMLLJ%jk%JNL%%k%JJJJjjjJ%%jllk%%JLKJJJJJJ%jjj%%KK%kkmmlkllkJ
5811b0KMKLJJ%moqomjjJjjjkkj%JKJKKMPRRPK%lopnlljkj%%jlj%KJJ%%JJKJjljj%KMML%jj
5881b0%%jjjJLMNMK%%%LNOOMKjmnml%KNNM%mnonkj%KKJ%ljJKNKJj%KJJjjk%j%jjjklkjJLO
5951GNMJkljKLMLJ%%%%jnonnk%%jklj%%%kkkjKMOPPMJjjjjkjkjjk%jjkmpqolJMMMLJkmpop
6022c7omjJMMLKMNNNPOML%kkjjJMNMMJjkloonnmj%KKKJ%jkjjj%%%kmonkjJJJ%J%J%JJKJKK
6092b0JJ%%JJKJLLKLJJ%%klkj%%JJKKJ%%%KMOOMK%moqoolkjj%%JJKJKJ%%j%JMLL%lmnmkkk
6162a8llj%KKMNNLKjklkkkkk%JJJ%%j%%JLLMLJ%jjjJ%KJ%KJJJ%jjjj%jknnpnmmmmk%KJKKM
6232c1LKJLKKK%%%klmlj%KKJjjJKNNNOMLJ%KNONLJ%moj0rrpmmkJKKLJ%jj%LLLK%KJ%%JKLO
6301FOMKJ%klk%LMMKK%%J%JJJ%%jjkkjjjkklj%J%J%jj%J%klmmkllljKMMOPQPONLKKJJjlno
6372C3pokjJ%klljjklk%j%%%jlllkJKKKJJLJK%%kjj%jmnnjKNPNL%jJKK%kllklmklmmlk%J%
6442b5kkl%MOPMNNLLKKLMLK%jkmnnmmlklmmnonmkJLKKKKKLLLMMONLL%%j%%%%KKLLJ%%KMMK
6512B8LKKJjjlkjjklllkklkjJKjkljJKKKK%jjkjjlnrrol%JMLK%jkj%%kkkjJJLNML%JJJKJJ
6582gJ%JJKKLLKjjjjKLMK%klnnmoookjKMNNLLJ%jj%JLLK%lmmmmkJKLLJjkk%%jkll%LMMKJ%
6653fjkkkmoppnl%LMLK%lmljLNQQPNLjlnnnlllkjKKKJJjjJKJJ%%%JJ%%kkjj%jjj%%%jjJLN
6724b5M%lmkjj%%JLMKjjk%JLKLMMOOPN%mppqnlJKLKLLKK%%J%kklj%%%jkmllkj%j%jJJK%kk
6794b6k%JKK%kkkll%JLKJJ%%%%KLMLJ%jjJ%%%Jj%%KJJJJKJJllk%JJJJMLKJJklonl%KLLLKk
6864fmnpqpnmj%%JKLONMLJknqqokJLMLLMKjmkJNPMKjkk%KKKJ%kkjjKLLLK%kmomlk%JLLMNM
6935a3LKJ%JKLK%%knoqpokJOPOMJj%JLKjmnnnkKNMKK%%jklmmmlnonljj%%JKNOOOOOOMK%mn
7005a3mlk%JKJjkjJMONMKKKLKKJ%kkmnpolJKKKJJ%%jKMNNMMNLLJJ%kkk%%J%kkk%JLL%jllm
7075A3poqolkjJKJJjlkjKLNNMK%JJKkmqj0rqnljkk%JMOONMLMMNK%%JJ%kklllk%JKJ%mmlk%
7144b9jkkkkkjjk%KMNMKjkk%JKMNNM%momkJLLLNMLJJ%KJ%kllj%%%klmmmkj%J%JKJLJJ%%%K
7214a7LNNMLJknppljJKKMOOMLJJJK%JJKJkoqqrqmkJjklkjKLMLLLJKJKKK%%%lnpqpl%LNMLL
7284b5KJ%%jlmmljJKMOQQPMLKKK%lnlmllmooolj%JLNMMLJ%kmnll%JKMLLK%jmll%KMMLJJJK
7354a0JJkmmk%L%jkkkmmmkJLOONLKKKLNLLjllmkkkj%J%jjJLNMLK%jkkjkjkkkj%JJKKLK%%j
7424amprqol%JLMMMNPOMJjlnnmj%j%jjlml%LMNNMLLJ%klljkj%J%kklj%LMMKJ%lllk%JMNNM
7495@NK%mnpm%LMNKK%jkkmljJKK%JjjklmonmjjkljJOPOKkljJLLJJ%%JKKJjkkjjklopqqnJP
7566d5RJ0OLJjkjj%%JJJKLMOMLJJJJ%lmmonnlkkj%LNMK%llkj%JKJJjlmkKNPONMMNLL%kmon
7635@onk%%JKLK%jJMMMKJ%%jkmlnmml%LLK%jJLMLMJ%jjklml%JKK%jllkjJJJ%lmnmmljKLKM
7706b2LMMMMK%kllmkk%%J%KJ%lppom%MOPPNLJjkkkkklj%%%j%j%%JKJ%kllmlllkjjjjjJJKJ
7776d3%kkjKKKJKKLNPOOMK%jkllj%J%%JKKLJ%%%jjkjkklnnolkj%KMNNLJ%jjKMPOMLJkkjJJ
7846D%kknlk%j%kj%KLKJjkllmkklllllmll%JLKKJKKKK%jlmkjjjlkj%J%KLNOMJjJLMLJJJkk
7917a9j%Jjlj%KLLMLKKJJjkmmmlkJKMNKJkllkJKMKJJ%%jjjkkkllllkjjj%KKMNOONKjjJKKJ
7987Cklpppomlj%J%%jj%KNOMKjjkkkk%LNNLKKJJJJJ%jlnnnmnmljjJJLMLLJKKJjjk%%JKKKJ
8058a6Jjjkj%%%J%%klmmmkKLMMKJjjlkkjJMONLJJ%%klkk%JJKMNNKJjnppommmnmk%JJ%%%LN
8128c8NL%mpool%JLNPOLK%%%jllnnlkJKKKJ%jJJMOPONMK%%jkmoonkJMONKJ%%KLKKJjmmmkk
8198b2klmkj%%kjjjJKLLL%jjklkkjJKJ%j%JLMNLL%kj%KLLJ%Jjjklmmmlj%jjj%JJ%jj%jjj%
8268c9JLKLKLMMLLKLLLKMJjmmnpponmkJMNPPOLJlmmmjJKLKK%jlklmlmkjJMLJJJLMLJj%KNM
8338aJ%lmml%KKJJKK%lmljJJklllk%JKLMNONL%jJJLJklnonnmnnpnmljJKKLNMNLL%jkmlkkj
8409c9j%JKKLJJkklkllj%LKKKJJKNNL%k%JJJKKJ%%kkllk%J%klllkj%JJJ%jj%%%jJKLMMPQR
8479aOMknmnlkkkjkjJKJJ%J%%%%Jklmkk%%%jj%KLMONNLJ%jlmmmnllkkjJNPPOLJjmprj0qnk
8549d7%LMKJ%k%JMNKjk%LMMMNNNL%lllkjj%j%jllljkkj%JJJKKJ%jlkjKLLLLKLML%lnmljJL
8619a2KJ%jjlllljJLLLKJ%%%LLNMMK%jjjjkmlmmnopoonnjJLMLJJJKMNMKLKL%%%LMMLKJjlm
8689dopoonlkJLLLKLKLKKKLKJjlmk%%joqrpm%MPRRQNK%kk%KLLLJjllkJNNPOL%mppnmllk%J
8760a6LMNMPNMKKJ%jkk%KJkmnmljnoppljKLJkmomkj%KKMMMLJkk%%jkj%%kk%KLLLJ%JKMLKJ
8830i%J%kljjKLLMLL%klmlkkklkkjkkkkj%J%kopomljJLMLJ%kjKMMK%JKKKKLMMMK%lnoonl%
8901d1KJ%j%JKLLMMJkmmlj%%JKJjmmk%LLKjj%LOOL%%%LMMJjjJ%%jkllnomkj%JKMONMMLMLM
8971FLJJJJ%knpqppomljJKOPPOL%kmnnlljJKKjll%KLKJ%%%KMLKJ%KMLK%%%%Jjj%%jllkkJL
9042gL%jJLLJ%k%KLKknoomk%jknoponljj%jjjJLMMOONLJJKJ%%%JJj%%KMNOLLJ%J%%%KLMLJ
9113A9%kkllmmj%%%kk%KKMKKKKK%jlmopqonmk%J%jjJJJJJJKKJjllkJLMNOMMK%j%%K%%%%jk
9183djjJ%jkljJKLJJ%%%jJKKJK%%jk%%%KLK%jlkjlkjJJjkkkkjjlmopnkj%jlml%JMOOOMLK%
9254b2jkj%KNPPNKKKKKLMLjmool%LNNKloonj%J%JMMNMLjklj%KK%kmlkJJKKKJ%%jkjkklmnn
9324a4mljKLL%jjkjj%JML%klkJKKKJJKKK%kmnopommkkk%JKLJJj%%JLKJ%KMPRQNNMLLL%jkk
9394A4lkjjjjlmnokjJjk%LNNL%klllklljJKJ%JKLMNLKJ%kjlkklllkj%KKKLJJJJJKKJ%%kmm
9464a0ljJ%J%jkk%JJ%%JJKKKJ%kllmnmmkJLMMKKKJkllljKNNNNMJjkj%LK%klnmlj%LKJkkll
9534b0lmk%JKKJJLNPPKJ%JKNOOL%kmlj%KJKJJJkmqqom%LL%lomkj%KK%JJLK%lk%KNMLJ%%j%
9604B%Jjjklmmlmnppol%%JLMNPOMLLKKJJJJ%%jkkj%JLLLJjjk%JKLjklmnnnnk%%%%jJKKLKK
9675a7%jjjJKJKKJ%%JJjlpqql%NQRQML%kkjLMLLJKJjmnqqoljKMMMM%jk%JKJJJJ%%%%jklmn
9745a9mk%KJKJ%jkjJLMLMLMJ%jkjkkmlmnonmjKKKJKKLLKJJLLKjlnmmmljJMOPNKJ%%jlmjJL
9815a5OMK%jlnnmk%%jj%LLLMMNLKJjjj%JKJkmml%JLLJklmk%JLL%mppponkKLNNOOONNLLLJJ
9885A1jkkkjkj%kjkjj%KMMNOLJjkj%knpmnmmmmmkjJK%jjJLNOMMLJKJJ%klkJLLMLMLKjkllm
9955CllnmmjJJ%j%KMMMJklmmmnnpnl%LMOOPNL%knnmkkJKMLKjmonkJLKK%jlklkk%J%JJKKJJ
10026c1jk%KKKJ%%%%KLMMLKJjjlmmmlj%J%%%jjkjlmnomnmm%JKMNPPONNMK%jjlmnmlkklkjK
10095d9NMLjmnnolkKKMLK%ll%LMNMLKK%knoonk%JLKJJ%%j%J%J%MPJ0J0QNKjj%%jJ%KKKJK%
10162Ckjk%KJJjjlnnoooonmj%%JLMOOOONLML%koqj0rpljJJKJJJ%j%JKLMLKKKLNNMJkllmnn
10231b5ljkjj%KKMOPOLJ%J%%llonnmj%%Jjjjkklkj%KMOONOLjopojJKKkmnnmjLOQOONNLjoq
10300a8qplkjJKMNL%jk%%JJ%KKLLJjkjkllljjjklk%KMNMJklnmlkj%KLMLMMMKJJJ%JJLNNMJ
10369Fjmlnkkk%JK%jlk%MNONNK%lmkk%%JKJJJ%jjjjkkmlkj%J%J%JKLKJ%kllnnnmjKLKjlkJ
10439b7LMMNLLLKLLJjkmmoonnl%KNMKJLLMMJ%lmonnnllkkkkmllJKLLMNOPNMKKJJ%klnnpnn
10508c8mmmkljJLNMLKjlmmljJJJLMNONMJJJKKMLK%lmmmkjKMJ%jjjJJJKJ%J%jjjjjjjkkJKL
10577b0LJjmmonlk%LNNNMMLJlnoqpomlljj%KLMNLKJKJKKKKJ%jjjJLLLLK%lmoonmll%KLLJJ
10646c8KMPQOL%lmmmkJMOOMK%jmprpmjLMLJJ%KJ%klkkjJMNNLJjjkklnnnmlmlk%KLONOOMK%
10715a7lkk%jjkjllkJLNOPONMLJjlomljjkljJKKKKMMK%jkjllmlkk%jjmnljJKKJKKLMNNLKj
10784gjkJJK%llmk%LOOMMLLKJjklmk%JJJklpnmlkmmnnnl%LNNOONLjmnmj%KKLMMLJkkjjjkk
10854b1jJKKK%klmlj%%jmlk%%JKLMLMNNNMKJJ%klomkkkjjjJKMNMKlnnl%MOMKlpqqplkJ%%k
10923d3lljJLLLLKJ%%JMNNMKJ%kmooolJMNOONMLMLLJjlmqrj1rplJNNNMNOMLjkl%KKLKJJjl
10991a0mmmkjJJjklkjj%KJJ%jmnnn%LNNKjlk%JLMOOOPNNNLJkj%LKjnpml%%jlnnmlj%%%j%%
11060b9JKJKJKKMNNNNLK%jllmklllkllnnml%%JklklkjLMMJjnonjNQOONLK%j%jjjj%KKKjkm
11129b5mmnmkKPPMjkjLOOMJ%%%%%J%jlkk%JLK%klnol%MOQOMMK%jjjjklmlJLK%klmmnmnk%K
11198c1JjjjkkmllllljJKKJJKLMLKJ%k%%JKLNOONKjkkj%KKjorrponmkj%LLMNL%jk%%KJJJK
11267c7LJ%jjlmnmlkkj%JLK%%lmljLNOM%kmkkKKKK%jjkkj%JKKLLLLLMMMK%klopnmjkkkk%K
11336e5LMOPQQNJkmmk%KKLKLLLK%kmmnnmmllkJMOOL%moonkJMOQPPNNJ%jkkjjJLLLMMK%kmn
11405BnlkJJKLJKKLKKjkkmlnommllnpj0j0qnk%JKMMOPONMKJJklmlljjJLNONLLKLLLLKJjln
11473a3mlj%jjlnmlllj%JJKLLJjkjJJ%lmmmk%JLMMNNNMK%%JLLKK%%klonol%KLLKKKKJ%kkk
11542b3k%%JKKK%jmnqppmj%J%J%jjJJKLLLLLKJklmlk%JMOQRQM%jkjjkklllnmmk%JKKLLK%j
11611b8kkjj%%%KKJ%JLMLLLNOONL%klllllkjj%JK%klkkjlmmoonmmmjJJJJKKLKKKJJKLLJjk
11680c1ll%JKLKJjlllJMONOMMK%kkkjjj%%KLMKJKJ%lnnmkJKKJjlnoonk%JjllkjJKMLLMLNN
11749b0OLjnomk%JJ%%JKMNOPLJjklkjJKKkmnnnonkJNNOPPOOK%kmmnonmkjllnllJLMLLKLLL
11818a6KJknomkjjkkkkmml%%JKKLMLJ%%%K%jmlk%LNOONOMJjkjj%LMOLKloqqnk%K%%%KKK%j
11887b1lmlkjkkkj%J%%JLNMMKJjmnmkKMOQOL%lkj%%kjjJJ%lnopolj%KLK%%JKLKKjmml%KJ%
11956c8jjJ%%%JKKJKLLLKJ%j%LK%jkjkklj%%J%jlkjjkkjjjkjJ%JKMNNMKjmmnmmlk%LLMOOO
12025a9OMK%j%jlmoonk%K%jnnol%KKJ%JLMNLJKLMML%jkkkkj%JKLLKjmmnljJLLK%kjlmnnmk
12094d9kjJKMNNMMJ%%KMOMNLKKKJjjklnl%MNKLLK%jlmlmmkjJJK%jJLOMKjlk%%kklklmmlmm
12163c1ljKNNOMLLLMJJjj%%jllnnmllljJLKjlmkkkmll%JJJ%j%lkk%KKKKMLJJJJJjll%LLLK
12232c0KKLJ%kl%KLKJJ%JJ%klk%JKK%klmk%KK%mqqol%MORRQNLKKMMNLjoqj0rpmjKLLJ%KMP
12300a4OMJkkmmprrqnmllj%LNQJ1J0QLJkkkk%LKLJ%jkk%%jkj%JKKMNNMJJJLLK%knmoml%KM
12367gNLMJklmmmkjKLMLJklmnmnnonlJMNMKjklmmnnnmkjkj%KKJ%JKMOPQQONMKJKJK%jnoom
12437b4%LLMLKJkmnonmmnmljKMKKJKLLKJJMPNLjmlllkkkllkkk%JKLJjmlllj%LKKKKMOPONL
12506gJJ%kklkjKOPNOLJjkjjkknllkkloqqolk%J%%%jlllllkJLNPONMKjjjlllllkj%JLLNPP
12576b4OM%JJJ%kmnnnmlkjkmnppnmnkJORJ0J1RQOL%%jkkk%JKKJ%kmnljjJKNNONLKKJjlnpo
12643b7okjJ%%%jjj%JKMNLLJKJJjjlkjjklmmmjjKKKLLLLJJkj%jjj%JJJKJ%%%%jlkk%JKKKK
12712b2JJ%knnomlj%JKKLKLKjlopnlljkkkl%KOPMJlmkKMLKknnnkJJJklml%JLMLK%jjj%MQR
12781d4QPPPPMjnonk%JLKKJjknmmkkjJKLLLKJKLLMKJJKKKJ%ljj%J%jkkkkklmpppnmlkjJLK
12850d9KJjjkJKLLLJNPRRPOLjoprom%KJ%kllk%KLK%kmll%JKLMOPQNK%koonmklj%KLLKJ%J%
12919a5JJjjkklkljJLMLJjklmll%KMKJkmlk%J%%%KKK%kkl%%jjkjJJ%%%JLLMLJKLLK%jllnn
12988b9omljj%%JKMMLLKJ%kklkJLOONJknnmkjJLMML%jkJNNNKJ%%jmlk%jkkjjkmnmlj%%kkl
13057d2mnnnmll%JNQJ0RPNNLJ%llmml%JKLMNMJlqj1rok%KLMMLJkmmmlkk%%JJ%jkkkj%JJLL
13124e5KKjklkj%JKKJKJKMNOONL%%lmooljJMOPPNMK%kmmnnnljJLL%jlkk%J%%%J%%kkj%j%%
13193d1%%JKJ%jk%%KLNMMKJjlnonnljKMLKjmnnkJJJJ%j%JKJLMMLKJJ%%%LMM%loppolkjJKM
13262d6NMLJknoonj%jlnmjKOQQOK%kkJKNLMLKJjkkkljjjJNPQMjnopnllmmlljJJLMMLLJ%%k
13331c8kjkmmmmjJLNOONL%jlj%LLL%lljJKKK%mnnnmlj%JKKKK%KKKKKMNLKjkllk%LKKJK%jk
13400b5kj%JLKLKKjkoopqppolJKLLKKJJKLMMLKJkjj%JKNQRQNJ%jklmom%MPPONJklmmoponm
13469c0noonlk%JJ%JKKJJ%JKK%jmnpnm%KOQQQPOMMKjjljj%%%jkJMNNKjkjkkkk%KKKKJ%jj%
13538a2LMNNLJlmmopqommmlkkklj%LMMLK%kjjlmkJMPONKJklmlmoqpm%KKKJ%JLMMK%kjKLNL
13607c5Kjj%JJJjlljJKKK%jkkJKKKKJ%%jklnmljjjj%LLKKJK%jjkllllkjjJKLMLJjlmlljjK
13676e7NPOLK%jkkkkkjklklj%KKKKLOPOOLKJ%jlmmlj%kmnnnj%%j%KNPONKjklkj%JJKLJjmo
13745c9pnmmkjKLK%jjJLLMKJ%%KLMNMKJJ%%jkJKKJkmmkjLMMMJknmmkj%JJ%%JJLJJjlkljjJ
13814c4J%jjk%%jmnlKNONL%klmllkj%JMOOONK%J%KLLLLKLLKK%kllllmmooomjJKKJjllllln
13883e0nonkJMNNLJJJJJLMKkmpqrnjKLLJ%klk%KJK%jj%JKKJ%lmk%KLNOOOOMMLJjlnnmkKMO
13952c2NLJjjjjjj%KKKK%Jjkkk%KLLMLLJ%%jlmmk%JJJ%lnponllljk%%LOOOMJ%lnpomk%KKJ
14021e3jlk%LNNONNK%jjJKLLJjkklkkkmlmklk%JKJjkkkkkjJKLKKLMOOPONL%jjllmnnlj%jj
14090c8jJ%JJ%%KLLMLMMKJJJKLL%jmmljjkllnnommljKNOML%kjKMMJlnnlkKLNNMLKJ%%jkll
14159b4kk%JJK%%knpj0rollkk%%j%KLMNNOOMKJj%JJJJ%kkkk%JKJlmml%KMOONL%jkmmnlkKM
14227d0ONMMJjlmopolj%JMOQOLJ%j%JJLMMM%kl%KKK%kkkkkkjjjjJjloonk%JJ%JKKjmqpm%K
14296e8J%%J%%KNOPNLJjJJK%jjJKKJKMMNLKJLLKjnoqpnmkkjjljjLKKklnmlk%jJKLLJjkjJM
14365d0OPOMLK%kkmkk%%Jjklnmllj%JKKJjjj%KLMK%j%%JLLKJKMONLJjklkk%%%jjkkkllkjJ
14434b7LONNMLK%joonk%J%jmnlkJK%ll%JK%j%jllllk%JLNOONLJJKKKK%jnmkJ%jkmlkj%J%k
14503c5mnmj%KJ%JJKKKKJJjlnnl%MOMKJ%KKMMLJjjJJK%kllmk%LMMLJjklkk%%%KKMLLK%kkl
14572a6lmnnnlj%JJJ%jlnmj%JJjjllljJJjjjJKKMNPQPM%lmk%LLK%jjjjjkj%%JjlmlKNQPN%
14641a6lmnmnllkJML%kkllkjjklmmk%LMNNMK%jllljLLJjmmkKLMKjjkjJLLLLKKKKKJJJJ%%j
14710b6jjjkjjKLMNNMLK%kllmnpomjLNNMKjkklkjj%jjk%JKJklk%jlonnjJLMLLKJJ%%kkkjJ
14779d9KKJJjkmljJ%%kmmlkJKNMMLLLLK%jj%%KKJknopolKMNKJ%JJ%JLNMKklmmmmmljjJKJJ
14848e8KLMMJJMOQNL%lnmlkjjkllmjJLLK%%jJ%%jk%JLMMMMLK%jkkkjjjkkkk%%JjjjJLNNNM
14917a5LJJjjjkjjljJJ%kllJKLJjkkkjj%J%mnmljjj%JKLMLMLLMLjlkklmoomj%JJKK%J%LMO
14986b9OMKJkkllkljjjjkmkjKKKKKKKKjkkJNPOKJjkjjjjklnmmllmkJMOMKknqqj0rrolj%KK
15054h8LMOONJkml%JKKLMOOPONNONOLjlnnlkkjkjJJJjjjJjjljJKKJj%jkkllk%%%%j%J%%kk
15123d7%%JJLNNLKklnnmlkjJ%JJLLLJJJ%JK%jklljJLLJ%jklml%KNONMJ%lnonkJJjkj%JJ%k
15192d9nnnljKMNONLjmonmjJNPQPMJJJKLKJlnonjJKKKMOPOL%lmkklnppmjKKKLKLLMKKLKJk
15261a7lklklmonl%%J%%%JKLLJ%j%kkkjj%LONK%jjkjk%%jjlkjJLMNNNNMMLKK%J%JKK%jkkk
15330cj%kmmonnlkj%%%%%kjjj%JJKMMLKJ%jk%%%kkjLLKjlmmllljjklll%LNNKjkkjJMPQMjm
15400b9oomljk%KLLKJ%klj%NOPLKJJK%jmnqom%JKKKJKJJKJjkmmlj%J%jkjJKKJj%JLJ%j%MO
15469c1OOKjlmk%LNNJ%JKLLJJK%JJKNMLjlnppqnlmlkJLMLMK%lnonnm%KMLLKJJKLNNJjllln
15538b6mkjKMNLJmqqonljJLMNLJjmnmkjkllkJOPONKJJ%%klmnmljjk%KMMLKLKLMMLJkljJLM
15607b2LKJ%kll%JMMLJjjkjjllnmmjJLJ%kklk%JJK%jljJLMMKK%lmnmkjjj%JKLKJ%jjJJ%km
15676d4lJNPQPM%kkkmmnooljJLMNONL%jjkkjkj%JJJ%J%%%j%Jjjkmnmnmnnk%KKNPOMMLLK%%
15745b9kmnmlkJLMLKJJJKKK%%%%JJ%klmlmllklmlkjJKKLJjmkj%J%j%%JKLJ%kj%JJJKKJJ%J
15814d7KKJKKLJknqpn%LML%morpm%LLMMMLKKJjkmljjKLMMMMMMNLJ%jj%%%kloqpnjKLMMNOO
15883c3MMK%kklkjklmnmkjloppm%NRRPL%%%LKKKLNONNMMNKKjklmllk%%Jjklmmmmlkj%JJ%%
15952d1JKMNOMLJJLMKJklmlkklnopppnk%MMNLJ%JjmmlJLMMJlll%JLMLJjkkkjkklnlk%JJjk
16021f6kkjJKMMMKjmnlklklkj%LQJ1J2J2QNJjmmoppppml%KKJKKKKKLLNNLKKLK%%kjjjklkk
16087d1%j%jJKK%%jJ%%jkkkkkjkj%JMNPQOMJlnoonnnlkJjkmk%JJ%%JKKKLNNMJ%j%%J%KLLK
16156b8LLJloqpomk%JKKJLOOOMK%jj%JJJ%jkjJJ%jmlkKMNKlnpnkjJ%kkklj%%j%jj%JKMOON
16225c3NMKKJ%jkkjJMML%jlllmlnmnkjJKLKJ%kjjjkj%%%k%%%jjjJKKK%lnoomjKLLLK%mmlk
16294f9%JJKLMMNOPOL%kkJLML%kkj%j%%j%jjj%%jj%jJKJKKMMMKK%jlkjKMMNKKjlmmlllklk
16363b5lk%%J%klkl%JKKJ%JJJkmnljKJJjj%KLL%lnoonmljKMNMMKJ%knpnmlllkJKMMNMLLJ%
16432e3j%JJ%kk%KMNKJkjJKJJklkjJKLK%mnmjJKLKKLL%mnlJMONLJJjjjKMLJ%kkjJKKKKMNL
16501f%monmj%jlmmnmk%%JJKLMMNLKjk%j%jlllj%KJJJ%%klklmnm%LMKjjlnopmjKNNLJ%J%%
16571e9%%J%jjllk%K%J%%jkjJKLK%%JLMNNLK%klnnl%%%%LPRQOLknnnmlj%JL%jkkj%JKKJ%l
16640d4mml%JKKLMKjlmnkJNPPNKknoppnl%KNONLjlmmlj%LKJJKKLJK%jllkklnljNPRPNJ%JJ
16709b9JJjjjlkmlmnmmjKOPQPMJjkjkkjKMK%kmmmmj%JJj%%kk%%J%j%KNPRQPNKkmnnmjJKK%
16778a9kkjjkkklkkj%%J%jk%JJJklllllmmljJMMNNMNLLLKJjj%KMMJkmonmkj%%%jjj%jmmlj
16847e8JLKKLMNONLJ%%%j%%J%j%J%%JJ%klmkj%%KKJjjlklmlk%jkkkjKMPRQQOOMJ%jllnnnl
16916b5j%%jjjllkk%JKLKjjjKKKJ%jjJKKjklkklmlk%KKKLJJ%KKJjlmljJMNML%kmmmmmnmmm
16985f4k%LMNKJJKMLKJjklmmmk%KJKJ%jkjJLKLKKLKKJjj%%KKJJK%%kk%j%%j%jjJLMONK%kk
17054b0llmkkj%%%%%KKKKKJ%jjkj%%jjjkklljLMNMJlprqqomkjkllmkJNPPOLJjkkmlJMNLJk
17123e8%KLLK%%%j%jjljJKMNMML%lmmmk%JJJJ%jjk%KLJ%lmkJLNPQPM%kkJKKJ%kkkkllnpnj
17192d7KLMLMLJkoomllkj%JLNONMK%klmonooonnmmkj%%J%jj%JLNNLJKMONLJj%kklkj%J%jk
17261f2lmmllkJKNOPPOPNMK%%%%JK%%lnopqol%JJ%%jJLNPOMJjk%KMONKJlmnmnmnmmj%KJKK
17330e1K%jjKNPQPM%mnnmkjj%%J%%kllkljkjkkjJKKJ%%%MOPQPNLLJKJJklpqpqoonmk%KKKK
17399e7KKKJ%%jjlmmmmkJJKKMOQRPM%%kj%JJJk%%JJjklmkJNQQOLknnmjkkkllmmkjJJKKLMJ
17468c6jlnlkJKJlmmk%JKLLKKLLLJ%%kkjjjmnomk%jllmlk%jkmmkkj%jkj%KNOPRRQONKKjkm
17537d6onljKMLKJjkk%KLJJKKKLKJ%knmmkKMOONJ%kkjkkk%JJ%jkknponljKMOMMK%jlmllll
17606f7%LMLK%JKLMOOOM%kkjjkmnomk%J%%j%%%j%KKJjkkmmmkj%KKLKKJ%%jKLPOLjnpomj%K
17675e8KKJklk%KJ%JJLNNMKJjmnnnmlj%J%jllj%MOOONNMLJlnmmljJKLLKKJJ%klljJKLJ%lm
17744d4nomkJKKJjjJLNLKj%%%%jlmnpm%LNQPNK%JKJ%kmlmkj%KNNNL%jkk%jkkk%MPOLjkljJ
17813b8JJjlljjj%%%%kmppn%LNNMLKMNMMJjklmmmlklmoonm%KMONJlljLNOMK%j%%JJ%lnmlk
17882e7jJ%%jkj%J%JJjkj%J%jlmmmnnljKNMKJjkjKLNML%kkkJJKLKKKLMNMK%lmnlkjj%k%JJ
17951e8LMNNMK%klmnmmnnk%LMMLKJ%j%jJJK%jk%JJ%jj%jjkmmmlj%JLNMMLKKLMLLKJJ%%mnl
18020d4JKLKj%%jkllnnnmj%JKK%jkklkj%%%%jkkj%JJJKLLKJkklj%LMLLJJJJLLMLLjmnmkJ%
18089e4JjjljJMNPPNJlonkJKJJJJJ%%klll%%jlmmlkllkj%KK%lnkjKKK%%JJKMOOMLK%%kklk
18158e5kkj%%kjllk%JKLMLLJjkj%LMMMKK%%jklmnopqomjLNPPNMNK%lljJJKJKKJJkkllk%kl
18227f1nmjKMLLK%%j%%KKJJ%%jkklkllmljMOQONLKKKKKKKJKJjmpom%KLNMKKJKJjkk%J%kmm
18296d0mnnmnlk%%JJjkjJMNMKKKLLLJkkmlmlmlmmll%LLLLKLL%kmnmllkj%KMMNNOMKJ%%JJL
18365d5MNMLJjjkjk%J%kkkllnmk%JJjj%KMML%kllllll%%JKJJJKJ%kllkjJ%jj%JLKLLNNNNK
18434c3%lnnonmjKLMMKKJJ%J%jjj%KKKLONNKjklllklk%JJjkllllkjkkkkjkmml%KKJjkk%LL
18503f9LLK%lmmlk%KLMMLK%jk%%%JKJJJKLJ%kjjkmmnlkJJKKKJ%jkjJKJ%kkjjjj%JKNOQPNL
18572c6jlmmkjjJKNQPM%lmmllljjjjkkjjJJJ%j%%KKLKJ%lmljJKJ%JJKKJJ%jkkj%KMMNMLKj
18641b5lklmmmjJLLJJJMNMMLJ%%lnpqonmmmnnnmjjJLNOPONLJJMOMKlppmjLNONLjmmllklkk
18710e2ljj%jJJJKMMMMLLKLJJ%jloomj%%jjKMJjklkkmnonnnnml%KMPQQPNMK%kmool%KKLKK
18779e5%klkjJJ%%%JJJ%%j%j%JLMLLJJJJJ%jlmnnlkJJ%knonm%KLLLLLLLMKKjlmmkk%%JKJJ
18848f4%JKK%jkmkkjJLMNMKkmnomjjj%JJJ%JJJK%kmkJKLKJJ%KLKKJ%kkjkklj%KLKLJKJKJK
18917e0%JJJKKJJKJ%kmmonnmljkklk%KJKJKLLLLLJ%JJKLKLKMMMLLKKjnonmkjJKKLLJJ%jjK
18986c2KLKklmmmoonomkjJMMNNK%kjjklllk%JKJKJJkmmmlllkKLMLKKLKJ%j%KLLK%jjkj%j%
19055f0j%JKMKJ%jJLNPOLjllkjkkj%JKJjllkllnonmkJMMMJ%jJLMOPOMKjkllkj%KLMK%kkkj
19124c7%J%%jj%jkjk%%%jkj%KMNMKkmkjKK%lmnonmkJJJ%jj%%%klmkk%JLMMLJ%j%%%%%%%KJ
19193e9JJJJ%J%%klmlj%LMLK%%%%kklmmnlJKKJ%JJJ%jJKNNOLLJKJjnponlJLMLK%%JJJJJKJ
19262d7%knmmk%MONMK%klmmmlkjJJJJJLMMMKKJKKJKLMK%lnnomk%kknonmkjJJJJJJLMMLLMM
19331d6LJloppnlJLNLKJ%%%%jlmonlJLMKKjjkkjlmmmkjJLMMMNMMLLLKJJ%jllllkjjjlljJM
19400g1OOOMJloponjJKLKKJJ%jkmnmkjj%KJJ%jj%KKKK%jjJLMMLKKKJJ%kkkJMMK%j%J%%J%k
19469d9kkkj%%%jjk%JLKJkkkjkkkmllklj%JJ%lll%LNQRQPLJklmmmlmkk%LOQQNK%jjklllkj
19538e7KMNNMLKjmnomkkkk%%JJKMNNJ%jklkjJJJJJLMNLLjlnonomnllkjKLMLLJJKJjklj%%j
19607e9kllk%%%%j%%JKKKLLLKJ%%%jkkkkjk%JKMLJjknmml%JLK%%j%KMLKjlmllj%%JKKKKKL
19676e6LJJjkj%KJ%kjjJJLKLKKKLLLJjlmmmk%j%%KLLKJjlnmmjJMNMJjlmlkkjj%JJ%%%kjkj
19745f2J%KJLMPPQPNL%klmnoonmmj%KLKKJJjkkjkmmmnmmlkjLMNMKJ%kkmk%JJKJJJ%KKLJJ%
19814e7%JKJjlk%%jkkJJKJ%%%KKLKK%lmmnmonl%MMNMLMKJJ%%j%KMOLjmonnkjJLMMJknponj
19883g7jjkkjJJKKLKJ%JJKJJ%%jJJLNPPNK%lmmnmkkkkkkkj%KMMMKK%JJ%Jkkmnml%JJ%jj%k
19952g2j%JKJ%JKJ%kkk%J%%jj%JJJKJ%%%%JKKMLKJ%%%jlnnmk%KKJKKKKMKKjkkjj%kj%JMMM
20021d7NK%klnonnlkkkj%JJLLMLJ%%jjkjkjkj%%KLMLKJ%JKLMNLKjklkkjj%%%%%%KK%j%%%j
20090d6jkkjjjjlonljkjjjJKMMLLJ%%%j%JJJJ%kkkjkjkj%jJ%KJ%llnmkj%KKKKLJJkkjjjjk
20159h2%JLMNNNL%lmmlljJKKKJJ%jlmlk%KL%%kkkmljJKKJ%%JMMNKKKJJJKMMK%kkk%%%KKML
20228d1K%%jklkj%jjjkjjkjjjlkk%JJJ%j%%%jjJJJJj%kkmmljJJ%J%JKKJ%jJJJJ%%jJJLLLK
20297e6J%%jjklllkkk%KJKjkll%%%jjjkjlll%KMNNONNK%%j%JJJ%kmoml%KMMLKJ%llmlkJKL
20366f9KK%%kkkJLKJjjjJKLLKJ%%klllkjjlmmkj%KMNMLLKJ%jkmonmjjJKLNNLLJJ%JKLMLLK
20435d2J%%%%%%llnnmljj%%JKKLKLKLK%jk%KJ%jj%JJJKKJ%jjkjklmmnmjJLKK%%%jjjjJJJ%
20504f1%j%JJKJJ%jjjjkkjj%JJJJKKJKJJklmkkj%JKLLKLLJJ%llmlj%KLLK%%%%%j%JLKJjjk
20573e0jkklk%%K%%llkkkjjjJJKKMLKJJ%JJLL%%jJKJ%jkj%JJjkkkjjjkk%%KJ%%llk%J%Jjl
20642f8monm%LNPPNK%lnmljJJJ%j%JKJKKKLK%%%%%JKKKKK%j%j%J%J%klmmmnml%KKJ%kjjKK
20711g0KLLNNMJknnljJKJJKLMMLLLKK%klmoopmk%Jjlllj%KKKJ%j%J%jj%JLLMMKKJJ%Jjjlm
20780e8mmkj%jjlkj%J%klkkj%%KJJ%jJJKKKKJjk%jj%JLLK%jjKLMLJJJ%jklml%KMMLJJ%jkk
20849e8lkjjjj%KLJJ%%kkllkjj%jjkjj%J%jkkllkkJJKLLMMJJKNOPOL%kk%KKLKJ%jlkkj%%%
20918d8%jJJ%%jklmlj%JJKK%jkkk%%JKKLMLLKJJJJ%kmoomkjJKJJK%%kk%%J%jjjlk%LLMJ%j
20987e7jjjkjj%J%%%jkkkjjj%jJJJKLKKKJJJKKLJJ%j%jjllmll%%LKKJ%kjjjjjkjjjJKLKKK
21056e9%jkjJLMKK%jjklnnljJJKJJ%jJ%J%kkkj%JKJJ%jjjkj%%J%%%jj%%KKMLMKLKJjjj%%j
21125e5j%KJjkjJ%J%%%%%jJKJ%kmnmnmlkjkjj%jjjkjkkJKLMKKKJKLNNKJjklkjJKKJKJ%j%k
21194f4j%%%J%LKK%knnnkJMNMLJKLKKJ%jj%JKK%J%jlkj%%JKJJJLMLKJ%kkljkjlmmlj%J%jk
21263f0kj%jjj%JJ%J%jkj%LNMMLJJkmmkjjkmmk%KLLK%%%JJJ%JKKLJjmnpnnlkjj%jjlklj%J
21332i4KKJ%j%JJJLKLKJJ%JJ%J%jjjkj%jJ%J%JLMNMLJ%klljJKLKJ%j%kljj
21388f4
##PAGE=	N=2
##DATATABLE=	(X++(I..I)), XYDATA
-240754A14%%jjkj%KJMOOMJJJ%kl%KMNLKkmon%LMMLK%lmlJMNLjnomj%jkmll%JJ%JKK%mnnk
-240688A09%LNMNLMLKLKKK%klnoomjKMMLKKJ%klopoljJ%kk%JJLLMJ%kkjjJJMMLJjkjjJKNN
-240622A36NLjklllkjJKLLLJknqomkkmlljKNNMJjjjJJ%kkkj%%LNOKkpqplj%%lnomjJKLMKJ
-240556I3j%JjllljjJKLLKLMOPONJjkj%J%J%KLKJj%KMOOOMKjmnnlkjjkmooqpppol%LK%jlk
-240489H0%KLLLKKLMLJjjkjjJKK%jmmnmljJLMMNNOOPONKkmnnmjJjmk%NPNKlprj0pl%NNMKk
-240423A04mononmk%KMLLKLLLKKKKjjkjjjkkkjJ%%kj%jlmmj%KMLKKLMOOOMLJloqqnmkkmnp
-240357F6nljJjjJNRJ0J0PMJllk%JJ%%KKLJ%jkkmmnkJKJJ%Jjkj%JLLMORRQN%lnprpnk%KJ%
-240292A00klkkjJLMLKKKMOMKkmnnnmml%JJ%klmopmjKMJ%kjjKMOJ0J0J0OLJ%jjkmmmmlljl
-240229I1npkKMM%koonmj%jkljJLLJ%jjj%%LNNLLLNPONKjkmljj%jkjJKMLK%kljKMNMLKJkk
-240162A15mmkJLNMNNOPNJlnmllllmjJLLKjlnlkj%lmnnk%KLKKLKJ%kjjmoj0j0plLPQOMJkj
-240098I0kjlnomk%LLKJ%KKJkjKNMJklk%JJKJJ%kkjJJKjklkkkkj%LPPQPOMKLKLJJJJJknpq
-240031A08pnnnoolk%%k%JMNONMKJjJLNOLkoonmjkjjlkkkjjJJJJJJLKLJ%jj%JLLKj%%KJjk
-239965I4kkjJLKK%kjklnnnljjjjJLMLKKJLLMJlmonnmk%LLMLLKJJLMNOONL%lllmonmkkloj0
-239898F6j2j0qmjLLL%jjkklljLOQOMJKLMKjlll%KLMK%%%KKJ%JKJklopqrom%LMNLL%%%MOJ0
-239833F9J0RPM%kkljJJKJ%j%jjJJ%JKJknppnl%LNOOMK%jJJKJ%klkklkkj%jlmmjJLML%lnp
-239767F6omjJLLMMLJj%JKKKJjlnmkJKKKknopnmk%%KMQRJ0ROL%jlkjKMNML%jjklorj0rolj
-239702E3MNPMJll%KNOQJ0J0NK%jlorj1j1j1qlKMPPQOMLjlqpn%NNLKJJ%kmnpqpl%LMNNMKJ
-239640G5%lmoqpnl%KLLJjkmlllj%jjj%JLOQPNKK%kkk%KKKJLMOOML%jmooonkjJ%kkl%JJjk
-239573E1mk%KKKJJjkljMPQONJkqrql%LKJKKLLK%lnmj%JLLKKJJJJKKKJ%jjkklj%j%JJKK%k
-239506F7lkjJ%lmmllj%JJ%%kmonl%MOMLJJMMLKklmlkjKMNNLJ%klnpqokMOONJlmnnnkjJKM
-239439C4MMMONNJkl%LNL%loprrpm%LPRROK%jkklllmkkkjJLPQRNkppl%LKKjlml%LLKlopmk
-239372C1JLLKJJ%KLKJj%JLJ%jlmnmk%KjmmkJKKJJLKLLL%klonkKMLLJJKML%nprqqok%JKKj
-239305A1kkKNNKmpj0rpnkJMQRPOMLMNPRRRQRQQNLKJjnrrqnmlllkJKMMKkoonmll%LONL%%M
-239239E9NONMNPQQM%mmoorrrnj%JJjjkllmnljkjj%Jjkj%%JJLMMLKKKKJkkkKNONL%kmmnll
-239172D9jklmopnnnnm%LMMMLKKLMLJklmkj%JLOOPNLKJ%kk%JMONNLKJ%%kjjJJJ%jjlmmnmp
-239105E0pokJK%loqpm%JKMMKlopokkjJKKLLKJJKJKKMMMJ%JLNLJmpqppnmj%JKMLKMMNMJjj
-239038B9j%KLLJ%jjkkj%%jlmk%KLKMNPNJml%MLKJkkmnonoonkLOPNL%%JKQJ2J2RLkprplJM
-238973E7OONjnpol%JJ%%jkmmkjkj%J%%JNOOL%lnoj0j1j0pkKMLLJJ%JjlmkkjlmpqpnjMPQP
-238909bOOLJj%KLMMKJklnoppn%KMLKLMMLJkorqmLOPNJkmnkJNNJ%%JJlprj2rnJMNNLLLMMO
-238842GNOQQRPPNNOMKkoqj0rqpqpm%KMMMNNLJjjkklk%LNRJ2J1RNK%jloqqpnnnnmkjKNOOK
-238777D4jlmnnnkKLNNMJjkklll%J%kmljj%k%JKJlmmkkloonkk%jJKKKLLLLMMNMMKjlmmllj
-238710@j%JOQQNK%kklj%JMNOLjnpokJNPPONMMMLKJJjmqj0j0j0qnmkljJKKJkkjMOQPKkpoj
-238645A5KLM%loqoj%%KLLJJJK%jk%JJjJKMMLJklmlmnnjJ%JKMNJjlk%%lmj%KK%lmnmjMQJ0
-238579HJ2J1RNJjjkloqj0j2j0plJMNLKKKNMLKK%kmjLKJJKNM%klkJMONNLJjnqj1j2rmkJMQ
-238518HRRJ1ROJjmnoqoolkj%knmk%J%lnoolj%KLNPQJ1J2J2RNL%jllmnmlkkkkllkjjkmlk%
-238454@KJJkk%%LNNOLKkorj0j1plKNPJ0J0J0MjopplkJJKJ%jjjkopnk%JLNQRQOLJjlkj%jk
-238391A2kjJJKKLJklmj%jk%JMMLLLLLLKJ%kmnmkjlnpokKOJ0J0PK%mopnjLMMMKKkmoopnkL
-238326aORQNKjlmopnkKOQQOKkllJLLLKLNONJlqpnkjkjjJJjlmkJJkopnj%%%KLMKJLMOONML
-238258D3KKJjloprplKMKJ%jlnponkJJklmkKOM%orj0ojLON%jlklkk%j%%%Jjj%NJ0J4J5J4J2
-238196C2QN%lmlmml%KLMJjmkJMNKlqj0j1qokKMKjkkjJJklnnmk%JMNNLKJK%kll%KLLMMLJj
-238131H%%JJkk%KKJlommjJ%jJJKJ%jkkkjjknpnnkJMOPNMLNQRPM%kkkklllkj%%kmnpomnpp
-238063d1mKMPQRQNJlllkknqj1rolJNQQNJjjJKL%jkjjKLLKJjkmmmk%NPPN%klnmlKORQL%nm
-237997ijKNOPQQQPPOOONLjmprqnm%JLL%kkjjjkj%jmnnoooqm%MOMMLLJjmonpnjJMMNMLLJk
-237929Gll%KLKJKJloonk%KK%%%%%%j%%JMPJ3J2J0MJjllmkkjklkJMNMjpj0j2qnKORPMLLLJ
-237866C1kkkj%J%Jj%%J%lqj2j2j1qqoomlmkKQJ2J2J0PMLKKJ%lqrrn%KLLKLLKJjlnnnnopo
-237805e6l%KL%%JJLNPRPNK%JKKLKKKLLLJjopj0rpnkKNQPPL%mlJLLJ%JJjljKJJj%KLLKlln
-237739eooonkjKMOQRNM%kmnrqnjJLMMJmqqnkjk%KPRJ0J0PQQM%lnlkjlmnmkjJKKK%%JLNPQ
-237673A9NL%knmjKKK%%lrj3j5j5j0plkj%JMLMMMMK%JLPQRMK%LMM%lpnnjLL%lmmkjkj%%%j
-237610a9%MPOKlrj0roommkKMMLKJLOQRQL%knmkjJMONNKlnmjJJKKJKKOOQOML%lnmnonnomo
-237544imkJMONKjkk%LMNKJjllljjjkmlnpqoljKLMMLMNMNLKjmnmkk%KLNOPRQONOPPMkoqrj1
-237476B1j1j1rm%%kmmkLLKjlopqolkkjLOJ0J2J2J0OOK%mnljkklkjkmkKMMJ%llnnmkJMNOP
-237415iPNL%lorj1j1j0pl%J%KKLKKjkmopqolJMMNMKJ%JJKKJjmmonjNQQOMLKMMNNKKMMNKN
-237350FONMJlnonljmnponnmllkkloqpkLPRQRPMK%%JLKKLMNLKKMON%mopmlj%jlprj1j1qoo
-237284f9qplMQRPNMNMMMKJ%j%J%%jj%jklljJLKjmmlKLNMLKKJ%JJJJJKLMKjlnpj0roJQJ1J0
-237219b1O%mppom%OJ1J2J2O%mon%KMMK%kmnljKJ%loqqn%MOL%jj%JKMNLJkljJjkmmk%JJ%k
-237155c2lklkJLPPN%moomk%KJ%kj%%%%Jjmon%KMMNNLJjmlkJJJ%KJK%%Jjjjkjj%MOPQOOMJ
-237088Bkoqpm%LMJjmmnkJOQOKknonkLQJ0QN%kkJML%knnoonnonj%KMNL%lnppplLOQRPMKJL
-237021a3KLMM%%jJ%KJKKJLLOMJlmmool%NQNKlnnkjKKNOPNM%llmmnonl%LONMjlmmpqj1j0p
-236956c6lJLLLMMKjlnlljkj%kmonkKPJ0J1J1RPNNJ%k%%J%JJKMMOONKlj0j5j4j2okKLJjkj
-236896a9MRQRPNLJlmooooqj0j1j0plkjkKNPQJ1J2J1Njpj1j0ojJkmm%MMKJLNPNMLJ%lmopp
-236837c0ooonomjMQJ0PLjlllnnmk%KMPJ0J1ROLMMPQN%npj0qokMPQPLkpqrolKMK%kmoonoo
-236774d9onmj%KLLLLKLKLNOL%ll%LMNNNMKKJ%JJKKJjJJLLKJJKMLK%klmmljknj0j5j5rnjK
-236710e0NPOLjnomk%jJLOOOPPPNLKJ%%%JL%lmjKNNKJj%lll%KMKJ%kkjJLLjpj3j6j3qljJL
-236646d0LLLKJ%KOJ0J0NMKLKLJjoqpl%K%jlomlJNNMJklkmlllmnoonlj%%JKLMNMKjlk%JLN
-236581c0NPOMJklpppkKLLJKJJkkjjJJJjlmlmkkjjjjjkj%JMOMjoqpooljLMKjlnpppml%JLP
-236514i2J0J2J0N%mmmkjKOPPLkmmlKMONMOPNMLKKJ%lmmlj%jkmloonjMOPMM%koonl%JK%ko
-236450e2rqommljJ%j%MOQPOMMNMKJ%jjloolKNPM%oj0j0rrokNQJ1J1J0RQPOLjmnllklnppm
-236388e6k%JJjmoolkkj%JKLNONNMJj%MONK%kk%KLMMMjlnnmk%LPONLK%%kklnnmj%jjjKLLL
-236321b8NONMKJJJjkjKK%mqrrj0j0rmjJLKMOPPQPOLjnqj0j0j0j0rrqpokKMNMJJJNQRQPL%
-236260e0mopooomkJMNNMLKJMOQQPNKjjJLOQPJpj1j2rlKQRJ0PN%nqqojLMLjllj%%JLNOMJn
-236196a4rj0rpmjJJKKKJkoj1j6j5j3j1plKOQJ0QOLK%jkkkKLQJ0J2RPONNLknqonoomjJKMQ
-236138d9J0J3J0OJkmoqj0j1qlJLJJkmnokJNONMNQJ0J1ROKK%%jnoqrqpm%MNM%mqrpnj%JKL
-236078f3LJJJjlj%KJJJJKLNPQRPPOLLJjkmqj1j3j0nJNOOMNMLKKNPRQLloqnnnonk%JKJ%%k
-236014b2lnpqqpmkJKMMLLJKMNOKjmpppmlJNPRRPNKlnpmjJMLK%jllllmmlkkk%%JJKLJlppo
-235947g2l%LOQPM%lnmjklmnljJLKJKKLLMMOMLKKLKklmklnpopml%LRJ4J7J6J4PKkl%K%kmo
-235884a0qqqppplk%KKNNNMJKKL%nppnkJNRQNLKKKLLKKKJ%lnoooppqonml%NRQOK%KMMJjml
-235817c8llllmmmk%jjJOJ2J2RMjlkmmnnlkjjJJKKK%kkmlmmlJMLLjmmlJORJ1J1J1J0PK%j%
-235756aJJJkoqj1j0qmjJJKK%J%JLMKJJKNNMjml%KJjj%JLLKLLJjnrrokJJlprj0pnjJLKJJ%
-235691f8JLMLLJ%%JJjkkjlmmlJKOQQNMLJlorpmjJj%%MOQONJJJKLLJjlnnmk%LLJknnkLPRR
-235624b1RROLmrj4j4j2j0ponnm%OJ0J0PKjkjKMONMKk%JLK%moponmlk%KLLKLOQPNknqolJM
-235563d3QQLmqqomnnpplJLNOORQPNNMNLKjmpprrqlLRJ2J2J0RNL%lnmmkj%Jjmpj0rqokKPQ
-235500d5MjlkjjkkKORRNjmnjJJlprqomjKNPONMKJlool%MOOM%mmjNPRQQO%nrqopomkjKKKk
-235433d5mmjLNOOML%knommklmnmj%JjmopojLNKlqj0qjOJ2J5J5J2QLjlkkj%%JJJjjJKK%ll
-235371d9jjj%LML%jkjklkjKPJ1J2QKlnnl%KNPOOLJknoqrqponkKNQMjnqmkKLMMOOLJ%%%JK
-235306b5MOOL%knpj0j1rnkklmmllkjJKJJ%kmpqqn%LNNNMLMLOQJ1J0QNMJ%KNJ1J0QJnppml
-235245a2loon%KMMOPQPOLknpnnkjklpqrqonlJKJ%j%JMORJ0RNLKLMMK%%KML%mnpqrollmpo
-235179e1lJKK%%%jllk%KKJjj%KJJ%%jj%LKJklkk%KKLLLNQQOJmpqj0rpol%JLK%jjkmmmklm
-235113h8pqrqmKPJ1J1J1QPNNOONLjnpnjJLNMLjjjJML%nqronmpqrj1j1j0roJNQPM%jlkjJL
-235052a21LMPJ0J0RPMK%KKK%KNMJmnqpok%JLL%lponljJLNNOLKLMOOLLKJjjllmnnmllkj%L
-234988g6NOQQOKkmmkj%KNOPLjlnnol%%J%lnqokKPQRRQNJmpj0rol%J%j%JJJjkljJKMLLLMN
-234922d6ONLJJjjjkklmpj1j0okJMONNK%mnpnmkkJKLMKKJJ%kmlJNQQOJkmkjJLMNNOMKKJ%J
-234857b5J%jlnoonmmlkJMLLjjjJLNNNLJjj%%%%LMPPOM%lnlkklnpomJLMORJ1J1PKmprrppp
-234792c9qqnjj%KMPOM%moomjLNONKJ%kkkjjlmjJLKjljKLMJ%kkjjJMNMLMOOK%jjknpppnj%
-234725e0%lnmjK%jkl%K%%KNRRRNKjoqrpmJML%koonm%MRJ0RMlnonmoppnl%LNPOPONKjjjjJ
-234659e1LNPN%kjKKJjklkjj%kmnljJJJ%kopqolJLNNLMMNLJ%jklmk%jklkk%%k%KOJ0J0POL
-234594b9KKLLMMLLKKjnpqqnmkkk%KMLLMLK%ll%LOQQNKknrj0pjJjkkJLNOPPQJ3J1QJorj4j4
-234531ij7j3rnj%%%%KKLMKJ%jJLLJjlorj0pmkjklkJOJ0ROMKKJ%KNPOM%knoqpnjJLNOPM%m
-234467c0pqqnmllmmllkj%MOQOMJmqpmLOPOLKJKMMLJkmon%KMMKjorj1qmjJLMMK%kklmmljK
-234401h5LNPRJ0J1J0O%lqrj0rokJJjlnnmjLMLLKKKLLNOOM%nj1j5j5j2nJLL%jj%j%%jk%LN
-234342i6MMNONLKKJjllk%LMJloonj%%%KOQJ0QPMJkkJKLLJjmqj1j2j0pnkjKOJ0J3J3J0Llo
-234283d7pomkJ%jllmk%KNPNNNMMLJ%%KLMLKKKLLjmppnlkjjkmmjKNMLJkmmJMLlj2j9j9j4o
-234220a15JMMKJKNOPMJlnmk%KMMLKjkkjJNPRQPLJLNQQNJmqj1j1j0rpkLNOPJ0J3J2QKjjKM
-234160dNQJ0PKnrj2j0rqm%JJkljLNL%klj%%JMMMMNMLK%lmmjKLK%mnnmmmlj%j%%%jlmljjk
-234095d8oprplJLLKJJKJjkmnlkkjJNQRPMJj%jjjjJLMNML%lqj1j2rnKOPQPNLJkkjjkorpmK
-234030g7OQQPPQPKmppolmlkJMNMLK%jjLNOJlpojMNNMJjmoonljKLJ%k%Jjkpqrqoqqrn%NQR
-233963i6RRRRQOMJlnoqqolJLNQQQPMJkorj0j1j0rolj%Jjmooolk%JLMJJJLNOOPOQQRPOKjk
-233899d8lmonk%KMLKkll%NJ0J0Pjpj0j1j1j0plKNMKJ%jJJLNORQPOONLkorromlljjkkjjkk
-233838g4jMJ1J8K0J6QLJ%J%JLLNNM%mrj1pnjjkool%LKjnpqojMPRQMjmonlj%lpqpm%LOPPN
-233776c9Ljllklj%LLLLNNONNLK%lomjKJ%mopj0j0j2rm%LOPQPOONLjnpqpnl%KJJ%JLKjnm%
-233712f4MMMKJ%JKMPPONLMMM%lprj0j1j3j6j2oLQJ0RQONOMK%%j%JJJKjklmkjjkjJOPQNJl
-233651a6opnllnnllklj%KKMLKjj%jj%KLKlpj0rojJLKjkj%KKKKLMMKjkl%LNPNKjjJLMKJ%%
-233585c4KJ%kkkjjj%jjlmlmnnlkkkl%LPPNJlnmk%MORQOKjlmorrpommjMQQOKjklmnnjLONL
-233518f4LNPRROjrj3j5j2j0olj%JNQRPL%jJjlopommnoljMOQJ0QOLKLLK%koppomjKNNPPOM
-233456e0Jjj%%kkklqj2j2ql%JMQJ1J3J1RM%nnolJMONMNMLjmonnnmlkKNOOJmppomj%KMOPQ
-233394d6Llqrj2j2j0n%KK%%JMNLJJJJJMOJ0QN%kjJMNPQPMKK%klkj%JLNNL%lmnkJKJmpj1j1
-233332d4qomljJLLLLK%jkmpj1j3j1plLOQJ0J2J3J1PL%kllopqj1j1j3j1pJRJ2J2PNKKNPQQ
-233278d1OMjnj0j0pmlklkkjjkmmmmkjLNPPONMLK%jkJKLKKKLKMLJkpj1j2j2qlKORQOKjjKM
-233216e7NPQN%llkkmnlk%JjknqqrpmkJMNONMK%kmlj%JKLKJKLLLKMNMLJloqpooom%NOM%mn
-233149h5mk%LMOPPOJjlmoqpmjMNMMNORPLmool%LML%mmkJKMLLMLLLJkklnpqokLOPPNLJjml
-233082d7mmprrpnklkjjJNQJ0J0N%nqpnlkkkmnll%KPJ1J4J3QNLKlpj1j4j4j2nLQJ0J0QONL
-233026e9J%KNQOMJKJ%knnoomjKKJklk%KLMK%lnl%LNL%lmm%LM%lnm%MQRQMJj%%kmmkkkk%J
-232959d9KK%kk%KLOPRQNKj%J%lmnnnpplLQJ2J2QMJklnoonl%LLJkkkjKKJjkklloppnj%%%j
-232894f1%kk%LKjj%MNMJmpqol%OJ1J2J0OLJjkmljlqj4j9j9j4pJRJ3J4J1QQQOLjmopqpnjJ
-232837g9Jkpqn%NOONKLLLLJJ%%KMONMLJjjjJMMNKjmoqrqolLOOMLKMOON%mpolJMMKlmljJL
-232770d0MMMLLJ%k%JlppolljjjjjJKKKJjj%KjmrrpnmlkJNQJ1J1QNJlppnljJjjkjkmoonjK
-232705i4KKKNQJ1J1QNLLNPPN%oj2j5j4j2pmkJJJKNRRPLjkjjkmopopqrj0rpmljKKMNQJ1J1
-232647h9QONONLKjknoprpn%KOPJ0J0RMkqj1j1ro%MQJ0J0J0Mmj1j2j0okKNNQJ1J4J4J2QL%
-232594a2nprqnljkj%KNOPPOLjlopj0j1qmJMOPM%qj3j5j2qmjJKLLLMKK%jklkKLNMLJjk%KM
-232532g3KlopkJMNMMJkkkj%KNQQQPM%jkKORJ1RNJnj1j0qljJJKKLKK%lqj0j2j2j1pnljJLM
-232472h4OQJ1J0QM%knppppnmJMOMknolkjjjJLNQPNMLLJknqqnmjkklkj%K%J%KMOPNKjnpon
-232407h5mk%JMNNNLLNPOMJjJMORQPM%lk%KJmrj0rpnkKK%lonnmklj%LMLKjlqj0j1j2qmLRR
-232344a01PMMNPONJ%klloprj0j1qnk%JJLNL%kjLPRJ1RONOPLjmnnnoomjKKjlljLOPOMJJJK
-232281f2JK%jkmprj1j1rn%LLKKLNOONKjk%MRJ2J3J1QKmj1j4j2pk%jlnlJLLMLLjkkJMNOOO
-232222d7NOOPNMJkklnnpollkmoonnnnnljJMOPOKJjJ%jmnkLPRRQOMJ%JKKJJKKLknqollnpn
-232155f4jLONJmpqqnkjjjJORROK%JLNNNMLJmpnlj%J%jllkkjk%KORRQLkqj2j2rqomJJ%kkk
-232090h8jJLNMKjmk%NPNKmqrpnlkj%knoppnjNPNJlqrpmkjjJJJJLOJ0J0RQPNLJ%JKLLK%kl
-232025g9lk%%%JKK%jk%%jkjMRJ0QPPQQO%monllmmnmml%KMNM%lprpmjKJjmononmjjJJKMNQ
-231959h9J0J0J0QRRPLjmponlJORJ0QPNLknpnnnqqqolllnqqomkJKLKKJLLMNKKKJjlljJJ%k
-231896g6JLMLJ%KMQJ0J0OMJ%%knoqolKNQOM%jjmpj2j0nJKJkmnnj%%KMQJ1J1QNLMNMKkmom
-231835b6j%jkjJMMJkmklmrj3j6j3qjPJ4J6J2Kqj5j6j3qkJNNOML%jjj%%jmnpmJPJ1J3J2J2
-231781e1J0PLknpolJORQOKJ%jJJJkpj0j0j0rpnj%KK%jllkjjKNQPOKJjj%KLOPQRQNLJjmoq
-231718b5j0j2j3j3j1rqooljKNOOMLJJJjljLQJ2J3J1J0N%lonmmlklkkjjkmnmjLLMLMMNLKK
-231660e0KK%knppnlJLORJ1ROKkmqj1j1pmmnonmjJLKJ%%%KMNMLMOOKjlnmlkloppmjLNM%kj
-231596i4KMLLLMNNL%nrj2j2j2j1oJPJ2J5J5J3J1PLjlnnpqokKLKKJ%%JKjnqpoom%MPRJ1J2
-231540f3J1J1J1J0PL%kknpj0j0rnkjj%%%jkjKLNMKJJ%klmnoomk%jjJMPRJ0QQOOOOMK%knn
-231480a9nnonl%LJ%jkjmnnkjJKLNNNJ%looonoprpmKORQOL%JklnmJLONOPOMjorj0rollnom
-231414a00%MOOMK%kmmmj%KK%kmnlj%jlmk%KLLLLJmqrpjMQJ0QNLKJKMNNMKjmnppokKMJJjJ
-231349h9LNOLJlmmlk%JJkoomj%%klkKNMLklmjj%jjJKMONKklmlkk%KNQJ0J0RQOKjjLPRQLm
-231284b2j1j4j4j1plKLMLLMNPON%lnnoonjMQQNjmponkKMOOOQPNKjnoomnoqj2j2rm%MNNMN
-231223h0OPNLJ%%JKNOOOKknppomlllmlkj%KKLNNM%mopm%J%lnnljkjkjLONMLKKJKLKKJ%JK
-231156f3NQN%klk%JKJj%%JKMMK%lmk%KKJ%%jkmnmkj%jnoolKOJ0J1RNjlpj0j1j2j2rojMQQ
-231095h9QNK%nrj1rokJNPJ1J1RPK%lprokORQLJJKLMMOPOJmqrqm%MK%mnmlkjj%%%lnrj1j1
-231033a15qlLRJ0OKjjkmnm%LNOOMKKNQRPLjmllkjkmnpqqojLOQQPPRQPONJlqj0j2j3j4j4j1
-230973a18pjMOONNL%llkkjlloqnKQJ0J0PLjnolJLMLLJjJLORJ0QMJJ%%kj%LLLMOPPNOPNLj
-230910Dlmpj0j4j5j2qnmjKLLJkmnnlmnnoonmk%JJKLLMJknmk%KKMNOOMKKJLLK%%j%KLNONM
-230846e8jlllklkjJJjkmljMNNJjmnmk%JLMOQJ0QONLLJkmopml%j%LPQPNJjlmmoj0j2j1rnj
-230783i0%KLNLjnqokMQRQNL%%kkklkj%%KNQJ2J5J3J1QLKjnrj3j4j2j0pprj0j2j0plJJJJJ
-230727a19JJLNOPQRJ0QPNKknonnnoonlJKOPQLkopmllmnom%MMNMNPNLJLNOONNLKjlqj0rqo
-230663h4ljNRRPNK%jmnm%LMKknopj1j3j3j2j0o%MNLK%JjjjJLLKKMMLLJJKLLKMOQJ0PMJkm
-230602e8lljjj%KLLJkkjJLJlnmKOPOLK%%%klmnmk%J%klmnmllmmk%KLMJkppmlkmljJjkk%%
-230535a24kk%KLMMMLLLKJj%%LMNNNKJKKMMNNLLJ%koqpm%Jkoj0qmjJJjmppol%KMPJ0J1J0Q
-230473g7OLJJMNNMMMMK%jkjkmpqqm%JLOOOKloqpponnkKNPOMMNONJjj%MQQMmrj0j0qnmmnn
-230408i3nlljKMNLkmmk%KLLNNNOONNMNMJlnmmmlllmoonmmnnomkkkllmlkJLORPPMLKKLLMN
-230341h4MLJJLOON%mnmjLNON%oj1j3j1j0rplJNOPOPQPKnrqlLOQJ1J4J5J1Mlmmjjlorj1j0
-230284g6qrj0qmKOONKJLORQLJklmmnmmlmllmljKKLLMPJ0J0OJkorj0j0pkMPQRRROMKjmopm
-230222g2kKMJkmnkJLNM%nqpnloqqplJLMLLLLLLMOQPLjlmlmmlkkmnooonkKOPNL%%KKJkmmk
-230155a17j%%JMPQQM%mpqokKMMORJ3J5J1OJkllJNNOLK%kmoqrqonlljJLKKKKKJKK%lml%MK
-230092f8JkllmmjLPJ0RNL%%J%jlnommkJLNPOLjnqpnjMQRPNMNPJ0J1J1J0OJjlmoqnljjklk
-230030a4lmoj0j2j4j2j1pkLRJ2J2PKj%LOPNJkomlkjlmkklmnnljLOPOLK%jloqrrpn%LNOOP
-229970g3RJ0QKlpponkjJLLLK%jjjjkjj%%knpomjKNNKklmkKMNLLNQRQOJkllk%%kklkklk%J
-229904f4%mqj0j0qnk%jllkKNPJ0J0QMJjjjjJKLMMMMKKLMOMKkllmnqqqnmlkk%KMNNNMNNNK
-229841d7jl%MQJ0QMlqj3j4j5j3rmJNPPM%nj0j2j0qmjkmopnk%LPJ1J3J2J0PM%knpqj0j1j2
-229789a36j1j1rrponlJLPQQJ0RQPPPQONNORJ0QMJjkjkknpolKNPQOL%jkjj%KLMJ%JJjnpoj
-229727g1LKkprj1rn%PRQNOON%nqj0j0romj%klllk%KMMML%kmonmmkk%JKMMK%k%j%JOJ0J2J1
-229665i1PKlrrpjJLKKLKKKLMNQRRNjnopqj0j1qolJNQRQPOOL%loppqprrpmJMPQQPPLjkjJM
-229600h4PRRRPNLKJ%lnrrqokJLLJJjmnomlkkopom%KLJ%jjkkljKMLLKJ%JLKJmon%NNMMONL
-229533h0J%jkoj1j0o%NOPNNNOPQNKjjjkmnpnjKMKJKKKK%kjKNONJjk%LNNLjlkj%%jj%loqo
-229468f7kj%kmlljKJKKLKKjlpj1j1j0rnmjJMNJjjJKLLLLJ%jjkJMOPPOMJJJLOQNLknrj0j1
-229406h4rnmlklkl%JLMKknpmjJMLKJ%jknonkKLMOJ1J4J4J1QNL%lmnk%LKJkmoonlllmoqj0
-229344a21o%QJ3J3J0L%lmmmkjKKKLMOOML%knopl%LMKjlmmkJKKLMLNOQRPOLKJlmmlklmll%
-229281f1LMMLJLLLJ%JKLLKjlopolmmookJJJJKKMKJjJLPPNJknpponllj%jjkkkkk%%kkjJMM
-229214h2MJjlkJLLMJ%%%KLLKJ%knpol%LMMjpj2j4j3j0n%NQJ1J2J2QL%jJMPQQPM%npnkKNL
-229154d6koqpmjj%kljLNOLKJjlqj0rnjKKMLJjj%JKJJ%lljJLNOMJjjjjkkkkkk%KMNNMJJ%K
-229088f2LMMJkklj%KLKJloj1j3j1qljJLLML%%JMPJ0J3J0O%mnmlj%LOPNJkljjjjJLJklkkl
-229027e2onmjKJjnpoljloon%LPQPPNLJ%%%JJKLK%lnljjlopom%KKK%%JKKJ%KL%oj1j3j1pk
-228963a30JNPRQO%jjJKNMLkqrrnjLNMKJKKKLMORJ3J4J3Pjpj0qmllkjLMNMMMNLjnj0j3j4j2
-228904h7qlklqj0o%PJ0J1QM%mmnlKNQPLJ%KJJjkkmnomJOPPNNLL%lqj1j2rkKOQOKjmmljjl
-228842i8monljLQJ0J0PLjnqj2j5j3j0omkLOQQQPOOMMMNPNK%%JJLL%nnmlmnm%LL%lnppnkj
-228781a15kj%J%knlJNPOMKKKKklmmk%%%kljJNQPPKjkkkj%%jllmmlkJLMLJjlmlJNQPKlmno
-228715a09qrj1qolklkJMQQRPMLjmnmmlkKPJ0J0POLKK%knnmJNRRO%klj%%kmmnj%LNPRROKj
-228652e9jj%jmonlklqj0pm%LKKJMOPNLknnlKNMJmonjLMKknkKKJlnnj%LMNOQQNKmoqpomJL
-228586i9LKjjJKJjmrj0j0nk%JJKK%klnnnlJMQRQM%jj%KLKKJj%kjklkJNOPPNKknlkjklkjj
-228521a08%j%MOQOKmqj2qlLNNKjloqj0j0qljj%%JKLLNQJ0RPNMLKkllj%%%KLNPN%lnljLMN
-228459g9OQQMkprqpmJNNKkl%KMMKJJKMMNMMMOPQOJoj0j3j1qollmnnlKNMLKKJ%%JLNMMNON
-228395c8Kjklmnnokj%loqokMQRN%monljKNRJ1J1QMjmqj1j1qmjLLKjnnnlkkkmml%LL%kmon
-228332a20ljKLJ%KOQPPM%jkklnpj0rlMRJ1J0QOLjnoomkJK%lnnmmmlJNPMlrj0qm%JJ%jj%M
-228270a37POKjkKMNL%jllmnnnkJJLJJ%JJjk%MQJ1J3J2QNJ%kmnnkMRJ3J6J2Lpj3j4j1rqpp
-228213a08ol%NPMK%%kmomjNJ1J3J3J2ROL%mrj2j3j1oJPJ1J3J2J0PMLJjmonllmnppopokKP
-228158h7RJ0RQNMjmpj0j2j2j1pmk%%KLKKJ%%LLMK%kljLPQRJ0RQN%lllmlnmkKOMjoqmKNNM
-228097e5Jjmopqqqrrj0plKNMLJJJLLMMOOQQRQOMKJKJknoonmkJNNNMMLKjnqrj1rrqrojMPJ0
-228032i8J1J2J3RO%kmmlkjJKMKKJJJJjlnonlkkmmlKNNLJ%lkk%KNQPPMML%klmqj3j3j0lMQ
-227971h1RNL%JKNNMLKLJknnmlnnnonnmnnonnl%JKLMPOOOOONK%%j%knpopnnl%KJ%lll%MPP
-227904i6MKjJJLMMLJkklmmmmnomljjj%JJknpmJORRPMLJKKLMOOL%jjjKKL%jlljKMNLKjnnm
-227837g1jJ%jmpj0j2j2j0qpmJPRPOONNLKLOJ1J4J1NjlnnpqpnmjMJ1J4J5J0Mklk%J%jlorj0
-227781f8qlJJJJ%JJKJkmnmllmonkJMLJjJKMLJklmj%JJ%kllllmmmk%LNNMJJj%LLJ%j%KNQJ1
-227714g5RNJjlmrj3j3qkKKKJJJNPQPLkoonj%LNOOL%mppomllmnnppoml%KNQQNJjj%MOPPNK
-227649h8jlprpnlkKQJ3J3J0Ljnpom%LMNNNMLLKjkjKLjorqqonmmoomjLNMMJ%kml%MPJ0RPK
-227586h5jmkjknpnk%jlm%MQPPOMLKMMKjlllk%jjj%JJ%jJLMMKJLMNJkopppnl%JJJJ%jk%J%
-227519i2%jJMPQPOL%lnml%JLKKJjkjjKKKJJjjjklopqqnkJNPPMkmnmnqpmLQJ0RNLKjkmjjj
-227453h9klklmllk%LPRJ0J0NKlmnnnopqomjjj%JJKLLML%lmlkklllk%LOPOLJkjJMLK%llnl
-227388a10lkk%%LMPQQOMMNPPOMJkkklnoonmllkjjjklmmmklmprpmKPJ2J4J1QMJ%j%jklkKO
-227325h4QNK%kmnnm%LLJjlkklljLOONLjorqlKNQRRQN%nqj0j0qm%LMJknoolKMMKKKKJKJ%%
-227260i2J%klkKMLJ%JJ%mj0j1rnkjjJNRQOLKJKKKML%nrj1j0mJNPONLJjmprrqpnkJMPRJ0N
-227198a08KlmjJMONMNRJ0PLklljjkmkJLKKLNJnj0j3j1ojKNPOMLMOPNLkmqrpmj%KKJjlnkK
-227136i4NOMKLMONMJloqpn%KLMPOONMMML%klnnlklnnmkj%lnokLOQN%kj%LLjlnpnl%%KMNO
-227069g3ML%koprqqpom%NPRJ1J2J3J2J0OM%jkjjkjjmnpponnnnnmmlkjKMQJ0PLkmnm%LNOM
-227008g4JjklkmmmkJJJkkjJ%kmnomnkJNPPONNNK%lprj1rnkkj%JJjkjJMNNL%kllmnmmmkJN
-226942a39QQPM%kjKNPPPOKjjJJJJjlmkJMNLK%kj%K%kkjKMMOPROJpj1j2j1pjLMLKLNOMMKJ
-226879e1jlnorj0j0pmjLOQRRJ1J1QLmj0j0rmjJKKL%mqj0j0rqonmjKNOOK%l%LOPM%oqqol%
-226820a27ORJ2J2J1QOKKKLMLKLMLKKLOPPLkmmlnoqqonpqqojKPRQMkopmmmmopon%J%lnnkj
-226757a26jk%MNLJ%j%JLLKKjklmmmlkjMRJ3J4J1N%mpqojNJ2J5J6J3QKknj0j4j5j5j2j0pl
-226704a22kj%%JJNQJ2J3J2J0PKjnnl%JJjjj%jlnmjJML%llLRJ2J0O%mrj2j1j0njLMNMNL%m
-226647g3nmkKJknpo%LL%nppnlj%MOOLknnoqrj1j0pmkJMPQOMLORRQQNLK%jjlmopokJKMNPQ
-226582i3QRRQOL%kklmrj3j3rkOJ2J2J0LmppmkJJKJj%%LNNMjlmlkjk%KLMKkopnjJMNNNLK%
-226520f8jkmlmmkJMPQQPJnj0j2j0qomlj%KLLMNPRONLKjmj2j6j8j5rkNQRPMK%JJLJjjKNON
-226460h2JkkljjkkJNPOKlonjMOQPLkpqqpomlmonk%%j%KPQPMJjlkJMNNLLLNOMJnj1j4j4j1
-226397a15ojNPJ0J0RPOLJJ%jlooomJLMNNNLJjkjJK%klmkkJMOMjmlmoqnJNNLJkmom%JJkkj
-226333i6%JJ%jklkkkjjjkmnk%JK%kkkkJLNOOOPOJlljKMMOOOLmqrokJKKJ%%%JJJKKKLLJkl
-226266g4mljJLKKJJJ%mnnmjNPPNJJKMNMLjmpj0rqokjLMMMKKKKKJ%klooponnomkLPJ0RQNL
-226201g5Kjnool%JKK%lnqm%LMKKjlnqpnjMPOOKJkkjj%j%j%%JKLLL%lonmlj%J%KLONMJjkk
-226134a03jk%KMNMJ%j%KKKjkklnnmllljJ%jkmmml%%jj%KLL%jkjj%jjKMPQOKJjkkklmljMQ
-226068a11J1J0ROMMMMJjllmoppnljklkLPJ0J1J0J0PKnqj0j0qppomljjkjJNRJ2J3J2J0N%m
-226014e5pqqqpmjjJKMLJjJLNMJknprqpmkJKJJ%JOPOLklml%KMLKKLLJ%lnpro%PJ0PL%JMNR
-225948f7J0J0QLjjjklkjJKKKjlmmmljKLK%mqqmMJ0J3QKmnmnqj1j4j4j1pl%K%%%jkll%JKL
-225889a27KMLMNOQPOPOPNMLLjkorj1j0plJJJLMKmpqmjJjj%LOPOLJjjlmmllkklllj%JKJkm
-225825a18nl%LOPQPOLMLLNOQNKjlnoqojJK%%JLMLjmqj0j0rqnmllmkJKLL%j%KOJ0J3J5J4J0
-225765e9NK%%jjkknoqrqnjMPPOPRROLjmnnnoorrpjKKKJKMJknomj%KJJJLMLKKLNMLKKLKKJ
-225698e8loqqn%LPQNLJkmqrqqoolj%J%loonjjJKLLJJLLMNMMMLMMNKJJKLL%kmmoon%NRQMj
-225631g3mpqj1j0rqmjNQRPPNL%lmnmkjjoqrpmj%KLMNNKjllkknprplJMMLLKMKLMOPQQONLJ
-225566i3korqokJML%lnmkj%JLQRQJloponlj%KMNMLMLMJloj0j0rojJMOOPJ1J4J7J4QJllj%
-225505f7MOQOMKknrj2j1j1rqnkMPRRNLKJjllkkjkmlmlj%jllml%%%lppnjLNNMLLLKjnnmJP
-225441a16J1RN%klkJNPQOONNJjljJJkmnnk%MONM%nqj2j0pkJNOMJ%jKKKjoopnom%MQOMjlm
-225378i9ljj%KPRJ1J3J2QJnj1j5j5j2pkJJLPRJ1J0RPKknmj%%klnonlj%jlll%J%Jjjjkjlm
-225320a06lkJMNPLkpqqlKOPQOM%jllmmllmmljKMNNOMLMMMOQRQNL%lnnnpj0j2j3j2j1qpl%
-225259a40K%lm%PJ1J1PJklk%jkk%MNNK%jjklnqrpnl%JMONLJkljjJLNOQOL%kJKK%mpqon%L
-225195a27ONKjlk%MPPNK%JJLNONMJmpj0j1j1qnkklnmlljkkkjJJ%JKKK%Jjjk%MMMLNNLJKL
-225132a15ONKjoqpmkjJKNMMKJKMNMLLLLLLJjlljKMK%lmoopomkjj%J%j%LNPOOMJ%kkllnpp
-225066a15njMMLjmmnlkKMPQQPM%lnnlkJJLLK%mpj1j0pkKJKLNOOQRJ0QNkoqnkjJ%Jkoppnm
-225003a26mmlmjLNNNMNMJ%JMOPPPNLJ%lmpqnk%KKKkllJMON%lnnmmlnmljLMLKLPJ0RNjnpq
-224938i6qj0qpkJKLJJ%%%j%jjj%kjjj%%KLNOQQMJkmm%MOMKJJLMNLjnqqqppqqppnnmjkjj%
-224872a65JJ%KLJJ%jJJLK%klllJMMMMQJ1J3J2ROKjlmjNJ0J2J0N%mnmlmmk%%knmmk%LNNMJ
-224812g5jllnponlJMNMJjmnnl%MNNOOMMLLLLKJjmpj0rqmkj%KJ%kllk%JLNNPQPMKJLMMJkn
-224746f7oppnllmookKNNMLJjkjJ%jmppmkKNNLJjKLLKKKLMMNL%lnoooqonk%%LORJ0PLjmoo
-224680a02m%MPQPJlnm%J%loqqokJNOONNLJkmoqj0j2j2j2rmKNPQQRRONJjmmlk%JMNQRRRPN
-224618f7JkmoprrrpqnlKOQQNJlnonl%KKjnqrpl%KNMLKJLOONLJ%JLNM%mppkMRJ4J2QKkj%K
-224553g4LM%lmj%%kmkjJKMMLJjmolKNOM%llkJKLMLLMLKKkoj0qlLNMKKJjlnmkjklmmoqqol
-224487a19JLLKJKLMLJklkjMMMKJKK%loqj0pm%KKKJKMMMPJ0J4J4J0O%mpqolklnqj0j0ql%L
-224428a15NOONK%jj%JjmmlkklkkloooljKLLJkjJMRJ2J4J1J0QOL%loopppmljjklnnmmmk%J
-224366a29jjjLMNLJjJKMMJkopomj%%%JJjJMPQMKKMPOL%jj%k%KJKLLKjmmlnmlJMOPLJlopp
-224300i8llmoonjJK%jjKNPPQPMKJJ%klmnnlj%jj%NQPNK%%J%KLL%jkkkjj%jlkk%jnqj1j1j1
-224235a34pkKNNMK%%kj%JKJLLLKLKKKL%mprqnkJLLNNOOLLLNNMMLJjlllklnpomjJ%jkjJNN
-224169a06OMLK%mppmjJKJKLPJ0J0PMLNOOM%kkkkjj%LNNK%jlnqqoj%JLLK%kk%JJ%lnppomm
-224105i9moj0romkKMORJ1J0NJkkmlkKORJ0QNLMNMkqj3j2j1pm%%jjJMMNNMNMLJKKKKjlmmk
-224045g8%JjmnomnnnmjLMKJ%%%%kj%j%%KMNPRQNKlpj0rnjLLJjmnk%JKMOPPOKjlk%K%jlln
-223979i0oprqolJLK%lmnnnmnnnkKNNPPRRQRQRQQPNLJ%k%%%klnqj0j3j1rolk%%JLMNMNKjm
-223915a11nl%LMPRRNKKMOPM%lnoppoom%KLLJKJ%JKNNONNMJ%klprj1plJKLNNLjlnmmlnmkJ
-223850a08LKKKMLKKjmnnmjklnmlj%kmnonkKPPOMMLLJklljJLKJj%klmnm%NJ1J3RLmppolln
-223786a28pnkLOQOLJkj%JJ%%JJ%J%J%JKKJj%JNNNOPON%moqollkj%JKKJKKKK%koqrqmjKLL
-223720a16MKKjkmmkJOQPOLLLKLMLMLKkpj0j0ponmjKLLLJJJKJknokMRJ0RNLKKjoj0j0pjJK
-223659a01K%%kk%KLKjnoponmk%KNMLKKLJ%jklllkjKMNNL%klnook%KKKKMMONMMLNLLKKJ%j
-223593g7lnoqrqnjKMNOOOL%kmmonmjjlnopnkKNNNPQPMJJ%%jjJJLLKjmmmmpqpoooonnkJMN
-223526a57NOPPL%mnkJMNONMLLMOJ0J1J0QONOQNJnpqnkJLK%jjjjJKMMMJkppqpnk%jknmmll
-223463i8jKMOMKJJ%loqpnmj%KNQQRN%pj4j7j6j0lLQOJnolMJ2J6J3RNMLK%kjkj%Jknppl%M
-223403i6OOOOQN%momljJK%j%JKKLNOMKKLMKknppqqqpkJNOLjpj0romkkj%KMM%jkklmnljJN
-223337a25RJ2J4J1NlnonllKMQPOKjkKNNMJknppnk%%jnqrj0rpm%%%jnnkMQJ0OKmqj2j0plL
-223278a61OQQPQJ2J4J3QJknonmkk%%JJ%JMNNK%jkJK%knonmlkklmm%KMJ0J4J7J7J1Njmnnm
-223220f2lkkmopqpnl%KMMOOMjqj2j5j2qlJLNNOMMNPQOKkllJLNM%lmlklorqnk%MOOM%%%Jk
-223156a07nj1j4j5j1ok%%JKOQRQPPOOM%korj0qnjKMMNNNLJJjoj0j1qnlkKPRJ0OK%jklljJ
-223098a37JKMNNLJjmnpqrpokJLOMLLPJ0J1RQNJlnl%MNMLKLNNLjnpqqqnlJJjkk%JJ%J%%JK
-223034a13KJjmmmkJJMOON%oj0rojMPQOLjlkJMORQNJlljJJ%loonlkllnmlk%kmmjKPPOOLJj
-222969a08JNJ0J2J2J0PL%mnprj0rnkj%kkk%JJJ%%%JKLJjJKMMLJjkkjkkmnljKJLMONKlppn
-222908a04kkkkjJMNOMJj%%koqplKLMMLLMK%klnmljKMLLKLNMMJjklmmmnoppnl%LL%mmJOQO
-222842a13JlnmmmkJOQPMKKLLKLK%kmk%Jkoqrpkjj%%LLLJJJJJJj%%kmppnlmlk%KKLNOMLJj
-222776a32lnmjKNOOMK%JKLKK%%KMNKjoqrolJKLLJJjkklmoonkKNRJ1J1PMJjkljJLJ%k%jkm
-222712a11mmoolKNOL%ljjJ%jlnommlnnkLPRPNNLKJ%MMLJJJLKjlpqppnlKNOL%k%%lprpjKN
-222646a46LLLLNNLMLMK%%jjlkjjjj%jklJORQMJj%J%jllmnoonlj%JK%jlklk%KMMLJ%kj%%J
-222580a29JknpokKQJ1J3J3J2J0PMmj0j5j5j3qmKLLJ%Jjjlnoprj0qlKNL%llj%%jjkljLQJ0
-222525a66J0OJj%KMMNNMJKMONJnj0j1j0okkklkk%jj%KOQQPNLKKKKKKLKjnqj0qmjknnnkJL
-222464a60MORJ0RPMJjkjKOONK%knnmkklnnm%JLLJJklml%K%%jJKMMJjjjj%%%%%jmmkkjlml
-222399a48%KOPOLKKKLLMMNOQRQN%lpj2j5j4j2rrqoomlml%LMLJKKLMONLJ%%JjkmlKNQONOP
-222337a11J0J1J1J0QL%oj0j3j3j0njKNMK%llljKNPONLJjJJKMNNMKJjlmpppnkjkmoqrpnlk
-222279a43JNQRPNLJkmnnkLOONMMNNPJ0J1J0N%npolkkmoqrj0j0rnkKKKKkmnmjJMPQRQMJjj
-222218i7KLLJlnoorj0q%RJ3J3J0OMLKK%jJMML%mqrpkjmrj1qlJKJlnk%LLLKJ%kmnpnjJLLL
-222156a36MNRJ2J2J2J0PN%oqqoljLORPLjnrj1j0rponnkJMLKjllkkjLNPPOK%lnoqokJKKLK
-222096a26J%JMNPRQNKjJPQPMKkpj2j4j2pkK%nppmj%lnnopqnkJKJJMQJ1J2J1J0QMjpj2j3j0
-222039a45qnljjjklmnnnl%LOOPQJ0J0QOOOMLKLKMNNOMJ%kllmonnmkkkmoppnnmllJJKLNPN
-221975a34LKLMNMK%npom%KNPPPOOJnrrn%ORJ0QNJkomkKJjkkklmkjJ%%jKNOMLJKKNMMLJjk
-221910g0moppnl%LMNKjmqrpolmmjLQJ1J4J2QK%%JKJKJ%jlmnnnlkKLNMJ%mmlkjlmnnml%MQ
-221846a09J2J4J1OJmqj0o%LNONLjmpqpnnnmnljkk%KMLjmljLMKKLNONNM%mllklmkJKKJjkk
-221784a11lmlkKMOOPPONKJjjlorpokllkkjKMMJkmkjKLLLJJJLLL%kkllmljjjk%JKJjjk%%J
-221718a19LNPPOKjklnnmmmoppolkJMPPPNMJJjjkkJLL%lopqm%MNMK%jjJJJjjkjkklonjLON
-221652a32LJ%j%LNOONMMJknomkJKMMKkprj1j0pk%%JLMONMMNM%moml%LORJ1RPPOPMjlonml
-221589h3nqqpnlmnlj%KNOPOMKjkmllloj1j3j2j0njLQQNKlnmljMQJ2J3RPPRJ0RPNJkmqqnJ
-221529h9NMKjkmpqj1j2j3j3j2qkOJ3J5J4J2QNKjlnmlkjjkmopmk%JKJmrj0rlKPRPOOQJ1RN
-221473a02JllKNPM%opqom%LMPPPNMK%lnqqppqpn%MONMLNLLKj%LL%mooonl%KJ%jljKNPMJl
-221407a15noom%LL%%%LNLJllkJLKjmqj1j2j0pmkJLPQQRQQPMMMNONJlnml%K%j%KMJkmom%L
-221344a11LKkoqj0j1rpnljKLMLKNPRQRQRPPPOOKjoj0j1j1j1rnjKLJ%jj%KLOONNLK%kmmlk
-221284a08j%LMKKMNOOLJjkkklopponnmjKNPOLJjkjlmnlkJJ%jkk%LONKjjkk%LPQNJkoqrom
-221218a25jJLPQOOMLLNLKkmlmnpqnk%kmonlJJknonkjKLKKJKLJ%llmjJLKLJ%klj%JKJLMNM
-221152a25Jmpj0qmk%%LOJ0J1J1RPKJkmmmllllkk%jjjlllJMMKlopponkllmll%MPRQOK%jjL
-221090a45LKJkjJLONMLKMNNLjlmlkkkklnnmkKMLLMQJ1ROKjoj0j1j0pm%J%jk%KNPRQQONMJ
-221028h3%nppollmnppolJLKKLMONONLJ%lopnmklkljJKMLLMOQPONNLKKJjkklnqqpkLQJ0PN
-220962h4MMMLJjmoqqpm%LMK%lkJLLJloj0j0rpnkKMMLKLMOJ1J3J4J3J0QOKnj2j7j8j5j2j0
-220908a30qpjLMNNOPONL%kmllloonmjkkkJPJ1J3J2J0Njqj0j1j0rpmkjKNONMMMMKknnnnlk
-220849a40KLK%jJNPQPMJjj%LLKjll%LNMKlqpm%KKJjknoppmlj%LMPPOMJ%j%JNPQONMLK%mo
-220783g9qqopoqrpkOJ3J3RM%llmlmoolJMMK%llk%J%%KNRRNJknnoqj1j0qlJMMML%kmprj0j1
-220721a77rlLRJ3J4J1OJj%JKKK%kkj%LMLJjjJKJknprqpk%KLLMMLLLLKJ%lnqqpl%jlmkllm
-220658a81ljMPJ0J0J0OKklmmk%MOMK%j%%KOPOONNNKjkjKNOQPKkopj0j1j0rnllnnnkKOQQR
-220598a16PONOPMJkmlj%KJKKJ%%jnqj3j4j3j0m%%JJLLJjlkKNPQNMJ%j%JjljLNKlpj0j3j1
-220539a54qkLQQOJ%JLNMLjllllmoopmjK%lolLRJ2RNKJj%KNORJ0J1ROLKK%kmmoorrrolk%%
-220476a28KLMKlj0j2rlJ%lmlJNQPPOPQRROK%%kkmlk%%%%jlmk%KJJJLNMLKJ%JLNKkqqrpol
-220412a20%KLK%mpplLMMLJ%JKLKJkllmnooonnlmmlJNPPOOOOMLJ%J%j%KLK%mljMPQQOMKJj
-220346g9llmnprj1j0qmjLOPQOMLKLjoj0j2rlLPRQO%nqpnmnmkj%JJJJJ%%%JJklk%MML%jlm
-220283a48m%MQPOMLKjll%LMK%llml%KKjjJMNNLKjkmnnjMQJ0RMlrj3j4j1qrqj0qnl%%KLOQ
-220222a72QM%jjKJ%jjKLLJMPQOKlnppqonl%LPJ1J2J0MkomkKNPJ0J1J2J1QLJj%loqpopqpn
-220163a24kLMLjnqpppj1j3j3rommj%LNPQQQOPOM%lkklnn%PJ1J2ROOPRROJlmnpppmKMLjnp
-220102a28okJLK%jJMPQOK%lmnmmmmkKLMJ%%KNLJ%jlnpnk%LNOLKKLNMKJlmmllnnmllkljjk
-220036a45jkkjjjjJLORJ1PKlonjKOOKjnoqrroljJJLKLKLNPRJ0QNLKKJLLKJ%KKJKLMLK%lo
-219972g6pqonml%%%kmkJMONMKkmkkmprpmk%KKKJJK%jlmkk%KMML%%JK%lmnljj%%knpnkMNM
-219905a49jkmmlmlmmlllll%KJjlmjNJ2J7J6J5J2PMK%kkmoqrqmkJLNNOPPPNMKJKKlpj2j2r
-219846a40mJMNKJj%%%KMOPNKJJJJJJ%koqqnk%JJLLJjnmkjjjJLPNLJJ%kprrolj%%%JKKKLL
-219780a40NNLJ%KJJJJMOQPMJjklloqqnljJKMMLLMQRRM%oqokJKJjjkkmnnlkJLLLjnool%MN
-219714a24MLKJjkljKNRQNkrj1j2j1qnkKLLJkkjjJMQJ1J2RNLjmpoml%KMMLJmoppqj0j0ql%
-219655a70KMMKJJKMMPQRPK%moopponml%jKMOMJ%kj%%JK%kml%NPRPMKkmqj0pmJMNMLMMLjp
-219590a35j0j2j3j0qlKLNNPJ0J3J3J2J1ROK%lnmlKMM%nqonlj%jjkk%LOQPNMjnj0rpjLOLJ
-219534a19JKMMJknpqpnkjJKMOQRPOMKJJJJJKLLJ%jkkklmmnpponmjLPQNJlkjlllk%%jkj%J
-219468a30JKLMMNNMKklkKJKKJ%jJKjoj1j3j1qm%J%lmkKKKjj%%%JNPJ0QPPQQPLkoqj0rrnj
-219407a34LLLJJLOQQNJ%j%KMMKjnj0j3j2j0qpmllnnmjLOQPMMKJkllkloplLPOM%kmlklk%K
-219345a60LLJjj%KLLJklljKLLLLKMNONKJjjjjkjKLMJmqrrqpnljJJLLKjkjLNONJjjJKMNON
-219279a20POMKjjj%j%%%%JKLMMJkmm%JKK%%JJJjjk%jjlmoomk%JLNOLKJ%jkmlkjjlpokMQO
-219213a16LKLLJj%KKJkmnnnnonmmkkmnljMRJ1J2J0ONL%nqolKKMMMLKKLLLLMLJkllmmqj0j1
-219151a26j0qm%JKJKK%klkjklmmmlj%J%jjkmmJMPOMKJ%%kllkJOPNLLK%kmkj%JJ%jmmmjLN
-219086a51OM%jjlljMRJ3J4J2Pjrj3j5j3rmMRJ0NKKLNMMJkljJK%%KKKjkmnmlklmmmnml%LO
-219027a42QPMLLMOMK%jkkkkmoppnmk%KL%klk%KMLKjlj%MOPQN%nnmk%%jj%%mopnl%%JNPQQ
-218961a25PNK%%%JLOQOMMMLjpj1j2j3rnjj%kklljKMLKKJJKKKKKNOOLmj1j3j2nkmqrpkJK%
-218901a72jj%JJjnprolJPRJ1RPNKKKLMMKlnnjKOOONOOOLlqj1j3j1olJLMNONNKJjmoomJKK
-218839a42KLNONKJLOPNjmkj%kmnnnkj%JKKKJ%%kkj%j%LPRRPLmpqnl%%%knqqpnjKNPONLKK
-218773a20JJ%knpmkJLNPQPPM%lnoprj0rollkJOPPOMK%k%MOMKjmnnkJMLKJjlk%jJjjllkkk
-218708a38j%jlmomjLOQQPOMJ%KMNOMJknqrj0pm%Jjll%OQRROLlpj0j1j2plJMMNLLLL%kprj0
-218646a58rplMRJ1ROMNPRJ3J3J1QKjmqj0rpopppmkKNQPLkoqokKNONL%%J%%jj%KKJjmponk
-218585a37JKKKKJJK%kllkjj%lmmkKNNPQRN%jlj%KLK%kknpomjJJ%JKKJ%kkjKMLMMJkppm%K
-218519a30Kj%KNPPNLJklkJLKkpqqppnkJJ%kj%KLKLLL%jJLNL%lpqnjJJ%jlnmljJMQJ1J0OJ
-218455a18jj%jjjKLNQJ0J0RKkpqj1j3j4j1qkKOQOL%llljJK%nnl%KLNPPNKnpqnk%JKJJ%KJ
-218395a33%%JJ%JlnpokKOQOJlmllmmjJKJjkmnmkKNPNJjkJMPOPPPONOOPM%kjlmonk%JKKK%
-218329i2mrj1j1qnj%JKKKjnqj1qmkknonjKLOONLLMONLJKNNLJ%JKLMMMML%llkjloom%J%jl
-218265a35mnl%NJ0J2ROJjlnnmkjKMOOMNNQJ0QLlqj2j3j3j0njMNMjoj0ronnmmlkj%KLK%k%
-218207a67KMNL%mj0j1rnjLNLjmnlJNQPPOQJ1J2J0OMOPOK%jjjlnoolklqrrok%LKJ%KMNMKJ
-218146a30mnnnnnlMRJ0RPMLLMORROL%JKNMJjjjjnj0j1j0onoprroopqrpnkMRJ1J0QMJjJMP
-218086a37OMK%k%LONJlnoqqok%JKKNOMMJJ%%jjmppomJMOMK%jjJLOOM%kkjKNMJknnnmkjJJ
-218020a34JknpmJOQRQOKkpom%JKK%kkkllmlkjKNONKkll%J%JJKLJjkkjj%kmmnoonmjLOQPP
-217954a39NQJ0J0RNKJJ%moqmkknnj%%kjJ%jjjjlprj0rrqnJPJ3J4J2RNJjj%LJkoqnjKLKJ%
-217894a41KMNMNPNJlmk%JjjlmnlKOJ0J2J2J2ROJmrj1j2j3j1pmJLMLLKJ%lnlKNMKKLKkprj0
-217836a36rnlkkmlj%LKKJLOJ0J1RMkrj0rl%J%lnmm%JJjmlJNOPPRPLklkj%LNNL%klkmnpqq
-217773a54poml%KLLJkkJORRONKJknqrnjMNOPRROMK%kllnnoonmk%JKMMOOONONMKKJ%lnomm
-217707a17nonmnmljKLMMMLJjmmlkmmmjJMMLK%%%KML%ll%KKJjkljJNPPM%lnkJLLMOOOJkln
-217641a07mlljlkjJKLKjlnppnlJMLjmmljLOJ2J3J1PKklk%%J%kllkklmjLNOOOMKkkj%Jkmo
-217578a08oonmnonljNQJ0PKjlmljLQQPMK%KKjnrj1j2j0oJMNK%j%%Jj%KLLKknnm%NPNK%KO
-217516a15OM%jJKLK%jlnolJJjmooprrpommk%MNNLLKLMMONNNPPLjnonkjJLLMKJjklnppomk
-217450a51%KLL%kmoomjKNONLKJJJK%jlnnmmk%jkkkk%LOPOMjmonnnmk%KLMKjmm%MQQPOONN
-217384a26MOMKjnmommklkk%MPONL%mopponol%KLJJJLOQRQNKJjnqrqonnmj%KLMMKjlk%KL%
-217318a50kmnnnmmmoomJOJ0QNJ%LNQJ0QNJmnmkKPJ0J0QLJj%%jmqj2j1qojKORRRJ1J2J2J0
-217262g4OJlonkJLLLjoj1j5j6j2nOJ5J7J3J0PM%lmljLNNLjlj%JK%koqrqqrj1j1o%NQRQRR
-217205i4QOJmrj2j2rpmj%KKjkljJknpl%LLKJ%%JLKK%jj%JKJJJJjlnmjLKMLNMNNPOM%npok
-217140a20jmmkKMKJJjj%JMPJ2J1QJnrqonljJLJjk%JJjlkkk%%jlonlLPPLjklllnmkKONLJJ
-217076a25J%kmmkJLL%%%jllkJNNLjmomlKNPNjpj2j4j2j1j1rm%LLMQJ2J3J2QNJjjjKKJjmo
-217018a44pookMPJ0J0OLjjllmnnqrqm%KNONK%%JNQJ0RQMJoj0j5j5j5j6j3j1oljKMRJ0J0Q
-216964a78QQRQQNjnqnlJKLNMLJlnomkloqqnljjjjjJLOQQQPPPNLjlljJJjnqrojMRJ0J0QN%
-216900a20nqrqkLPRRPKlrj3j1o%MNOMNNNOL%lkjJMLJjlmmnnooqqpm%LMMMMKjmnmj%jj%KO
-216836a60PNJ%KLMMKjklk%NQRQNKkmnooon%MNLJKLMPQPOMMLKjkkjJ%mqj1rrrrponlkjlkk
-216771a69jjJJ%klnljKMOPRJ2J2J1PLjj%J%jmnlJLNKkmljj%j%kllj%jlkjKKJKMMKJ%KKLL
-216708a13MOKjmmmjJJK%JJMNNNKjllmmppppmlJJJklnonljlmljLMOJ0J2J3ROJjkj%jkmmmk
-216645a28%J%knmlkkjkkmnmk%LORRJ1J0J0M%nnonpqqnmjLNNMK%kj%NPONKJJ%jkmqj1j0nJ
-216584a54OQQROJlqrqnk%J%%KJ%%JLLJJLNPPNLKjllnmljKJkllljJJJjmnppol%LMQJ0RNJj
-216519a26jjMPOM%j%%kmopqpqpm%ML%jkkkkj%KMQQNJ%JKJjklmnlk%KJKJKLMMNMMMKJ%j%%
-216453a14JJKKKkmqj1j0m%LJ%KK%knopqokJLNNPOONOOOK%klllnnmljLMK%jj%jllmlmljLO
-216389a50QJ0J0J0QNLJjlkjKJJllllmnnmmmnlJOJ0RM%j%JJ%JJjkjLPPKmqpkJJjlmljJLNO
-216327a12NMJlnqrqponk%%%%JKLLLKK%%%j%J%klmll%KJjjj%JJKJLNPQM%nrrrrj0rpmJMNN
-216262a78LJJLLMKJjmopokKMK%kkklljKMNQRRQOMJ%%J%jjklkjLOONJlqj1j0m%LKK%jj%K%
-216198a52knoonlkjkjlj%%%%JLOOOL%kl%J%lmmmmmjKPQRPMMMMLjlmkJKKJJJKL%lpqpqqpm
-216132a89%MNOPMKNJ0J6J6J1Njnrj1rl%KKKKJJ%%JLLL%j%KJjkljKMNKJkllnoqrj0rojKOP
-216072a54RQOMMMMLNPQQOL%kjJJklnmnnnpnnllkJMMNKJlmmlmml%KMNKjjJMOL%kklljklln
-216006a37nml%JMNOM%lpnj%JjjjKMLMKJjkklml%KKJKLKK%%JLJkmlj%kmnnl%KKKKMPOLK%L
-215940a23OPRQNKkmnoqrj0plJLMMLJ%kmnnkLNRJ1J0OLJJLLJlmlnmlkjjjjmmmmllmml%LMN
-215877a35NJjmmlkllkjJKLKMLLKJknonl%Jjkkkjkj%KMNMKklnnmJOQRPQQOM%ml%J%jlj%J%
-215811a17jjKLKjkkklprrpnmk%J%JKMLjnrrqrqplKQJ2J2J0NknomlkklmmlkJQJ2J4QMJjln
-215750a65nomnljJKK%%kjjJLLJ%kj%%jjjjk%NRJ2J1RQN%mnkKML%npmJMMjlljJ%jlmnmmll
-215686a73lJNPN%lmllkjjkkk%%%jlk%LL%ljJPRJ3J4J5J2RLjnqqpnnmmmnqqojKNMM%klmlm
-215624a82mljK%jjLPRQM%lmmjJKOQJ0RRQRQMMMMJ%JJjmnmkJJ%lnk%%lpj0j0rpnl%LMMMKL
-215561a40Jjlnpn%KKJJKLMMNNML%kj%%lqj1j1j0pl%JMOQOMLJjjk%%JKMNMJ%kk%%%%j%MPR
-215498a19J1J1QMjnomk%LJj%%LLMLJkl%JMLLJmpppmjJ%jmnqj0j0ojLNPONLKJkmmk%%%kkl
-215436a40kjKK%nnkLOOONNMLKJ%knqomkkllkj%LNRRQPNNNMMKJjmqrql%LLLKKknrj0okkmp
-215371a48rqqnkKNPOLJjk%%%JJKLLNMLJjkkk%JJJjlnl%KLKjjkkjlnomjLMORRJ1J0QNKkmp
-215307a17onljkkk%KMNOMLjnqrronmljJL%kmnmkKNPNNOQRPNLLMKjnprqn%NPLjlljJKKJKL
-215241a24NNL%jmnnloqj1j1pjLKjnnkJMQRQNJjkmmmjKMLMPJ1RM%mmmoopojKMMLKK%jpj1j0
-215179a67o%MOONOOPOOMK%lnoljLNNJjlllkjjjJ%kklllopoom%LNLJKKMPRJ0RQPLjmooooj
-215114a32KNPOMMK%jklorj1j0nJNOOMMLKJ%J%%jkjjJJjlopoqqqpoolJLONNMNNL%mnnkjKL
-215050a63LJjlmjLL%mnmkjjJMOPPQPNKkonm%%jj%KMNQRJ1J0Mkqj0j1o%NQQPMJjmoqqqopo
-214988a56omkJJK%jjKNPNKjllnoprokMOMJkjJJjj%MPQQJ0RPLJJJJknpqonnqrj0rmKQRQJm
-214924a69ppnprrnKOPQQRJ1J0PKmopm%KJkmnnlj%KPJ2J5J6J6J2OKkkkkJKLKmrj5k0k1j7r
-214869a93lNJ0J3J4J4J1PLkpj0j0p%PJ1J2PLKKJlj1j3j3qkLRJ1RPLJKJKjnj0j2j3qm%KNN
-214819a53NMOQROKloj0j2j1qnjLNQPJnj1j2j0o%NPN%jJNOOLLNOOMJ%KLLJmrj2j0nJPQOLJ
-214761a32LMNNLMKjkkJLNNOMJkmopolkkkl%MPPM%mpj0rqqomkjJNPNMJKKKLJjmorj2j3rkN
-214698a78RRQMK%kmopmmkjLNOMMLKKLLLKJKLLkoj0j0roooljJKJNPOMjmonmJMNNLNORO%oj2
-214634a54j2pnkJNQQLlnkLNNNLK%j%%jmppnkllml%KKKJJLLKKMNNNLKjlmmkjkkJLNLJjj%%
-214569a48jj%KLLMKkpj2j1okKLNK%mlJOJ1J2J1OJlljJKJJ%kkkKNOOOKjoj1j4j2rlKOQQOK
-214511a28lpnjKKkoqrpm%LL%mmkKKJkk%MOQJ0RO%kjKMM%klmkj%LPQQNJmqqol%J%KLNPQPL
-214446a02jml%JJjlqj1j1pm%J%KJJlnomjKNPOOOM%lqrj1j0rnl%%jlnmkMPOMLMQRJ0PLJjm
-214385a43oj0j0j1qnlkjjKNOQROLKKLLNPJ0J1QPLjnrj1j1rqpm%MQJ1J2J2J1OKklmnnooom
-214330a40oqj1j0mKPQOJjlkkk%LPPPLKKNQQM%lmnkKMMJknook%LKK%lmooomjJLLK%ml%MQP
-214266a35M%jjJKK%kjJJkqj1j1j0qnkk%LOPN%oqnJQJ0RRQQOKkmjKPPMmrj1pjLNORRO%nrr
-214205a29rqqoljJKLNNMMLKJjmmmmlkjklnmjKNOOPNNLMMM%lll%%jjllmlj%%jj%jkml%MNO
-214139a43OMKklklnpnJNRRQPL%nrj0qm%LMNNLKJjloqj0j1j1j0o%NONLLMKK%jj%JJJ%jk%%
-214078a67%JLOQPOMNLJlorrpkJMMNPRJ3J5J5J2OjoppokklnqrqomkjJKKJLLJklmoookLNL%
-214016a50mll%KKJjk%KMMLLKJ%jklqj0j1j0m%LMMORJ0RNLMPNKkmppomJJ%kljJMOPQNKkno
-213954a31oljlppokJNOMJ%%KMLKklmkkk%LNPPNJ%JKK%jkJMQQMjoppmkjJJjmpqpm%JKKMOP
-213888a33MKjlllkkkjKJkopomnnomjLMOONLJ%jlonkMRJ1J0RNJloonmmlkkj%JKMMOMLjkmn
-213824a51opnk%KMONOPRRPM%lnnnljJKJKKLLJkmmlkj%JkllJLNJlppnljKMKKJJMMMLJ%jkl
-213758a36kJJJ%kj%LPQOK%kkkjKJ%jJLNMJlmmlJMMJnpponmmkkk%JLLKJJJJ%JJJjlmnnolj
-213692a63LQJ0QLknl%MMKkmoqrqqqplLNNLLNNPOQPML%lnoqqpmJMMJjmmnnmjjKLOOM%lmlk
-213627a77KLL%jkjJ%kmoponlmmm%MRJ2J1QNKJJ%kjKNOPPOONPNL%kjjklklllk%Jjmoonklm
-213563a60pqrpomlKNPQNKJlmnkkklml%JJ%kmmmkKOJ1J4J5J4J1QQPOMJlnolkJJKKJ%lnpom
-213502a46k%KMNONLKJknj0j2rl%%j%LLK%%j%%%jjj%jjkjkkll%MOOMKKLMNLMLjmnkKMMK%l
-213438a30mmk%LNQPJpj0rmjLLKLLJkmmjJK%%%KMNN%lonljLPQNLkoj0j1j0olJPJ1J2ROLjn
-213378a21qrqnmjkklllllmmmnmjLPJ0J1QMjkllprj0olLNPPQOMLKLNPPNJlnnmlkloool%%j
-213315a72kjjjjjMPQMLJMNONLJjkJJjllk%jjkkj%KJ%nqqpkKMMLNPRJ2J1J0OM%kkmnoppqq
-213252a44pomkJLNORRRMKkjjKMMMLMMJ%kjkoqj0rokKJkmnmmJOPOjorqoljJLLLJjJLPQPLJ
-213187a29KMMJnrj3j4j2o%NNONNORPNjnonk%%momjJ%%jlnppqpnjMPNNMKJlkj%%JKOONMJ%
-213124a54kmk%LLMLLL%knm%NQPPOONLK%%JJjnrj2j0qkJLL%lmmnnlkj%%KOQRPLJjj%jnnnk
-213060a54k%KOOOL%moononnkJLONKlnnlkJKLNORRQMKjlmnoqpm%ORQONMKklkkKMOMkoqolJ
-212994a39KKjklJLL%lnnkJOPM%llJLKJJLMOOMJmj0j3j2j0onllkk%%J%klnkKPPNKJLLKJ%J
-212932a52%jjjkjJKKjkj%JJjopqmkmmmljjkjJLNNOMML%kkkKLMKKJKL%%JLLKjmnlJNOOMLJ
-212866a37%kklnmmkJKjlonnmnkJNOPN%kkJOPQQQPMJlpj0j0qpoqpnkJLMNNMK%kj%MNMJkjJ
-212802a57MOQOL%kmmljMQJ2J3J2QL%jkkkllmlllllkj%JK%mpqqpnmljkklkJORJ0J1J2J1QL
-212743a01knplLOLkorj2j5j3qlkkk%NRJ2J3J2QLknnmk%LLKKJjklk%kmmmljjjlmlkloqnjN
-212683a83RPLkppok%NJ1J3J1MkpqpmjJKjnnmjLNPQQOLjmonnmkk%JJJKJ%lpj0rpkKLOOOOM
-212621a74L%%%JJKJKLMLjoqpmJPJ1J5J7J4RjqrmJJlqj1j0rnj%JKLMNMK%%jj%%jnppmKNPN
-212561a59LLLMJloonjJLMLKJLOPPNMPQOL%%loj0rnkJK%j%JJknpppnlJKKjooljJJklmkLPR
-212496a65J0QOMKkloml%%JJj%%jmqj0nLQJ1J0PMJjmnomk%%kmnnjKMMJKLNMKJ%KNNNLjlnn
-212434a41nnljLPQO%orj0omkJKNOONNLKJ%kjJKKKLJkorj2j1rpnonjLPPOML%%kkjKOOLJ%k
-212371a56npmKQJ0RPOONJloomlmpqqomjLNNK%kj%Kjklkklnnlkjjj%LMMJjk%KMOPRRRQPOK
-212306a17lpj1j4j3j1ok%JJ%J%KLNQQPMLMOPMJkklk%JKNOLkrj3j2rpml%LOPOOONMK%jlnq
-212246a42rqolklonk%JKMPQOMK%JKNPPKknm%KPQPKjmlmmonjORPLkoponnnlkJ%J%%%jkmon
-212180a73jNPNK%klljJNORJ0J0QNjnppqqj0j1rokLPRQPONONL%kllmoqpl%LMKjlkkjlmoon
-212118a85k%LMMLMML%lnoqrqnkJKLJJJMQPMJjjKMPPNM%kllmnonmlklj%J%%JJJKLMLL%jlk
-212052a76%KJLMPOKjkljj%JJ%kkjKORPM%jjjmmomllmnm%MJ0J3J3RN%nj0j2j2qmkk%%JJ%%
-211992a73%JKMMNMOPPOMLJjlmoprj0pmJLLJkkjKLJmrj1j2rn%PJ1J4J6J5J1N%kk%jj%LOPO
-211934a16MLJKJJ%jlnqrpmj%llmml%KOPNKjnmnopppnnllllj%J%jjJMQJ0J1RN%monlkkJMJ0
-211870a62J4J6J4J1OJllnnmmoj0j2j2j0pnkJMLJjKOJ2J4J2PKllkmqrp%LMKKj%jjlpj0ojN
-211816a75RQPNMNMJ%%JJ%lllkljj%LLL%knomkJJ%jmmnokMRJ0RNJnqj0qpmml%KMKJJORJ2J3
-211753a37J2P%lnnnkjMPRQMlrj1j2j1ql%KJJJLPJ0QNJKNMJlpnl%LL%lpj0j2j0pkMPJ0J1J2
-211697a32J0J0NKjljJMNNNNL%nrj1j1j1j1qmkjkjjlnnl%LOOPPPOJmrj1j0ojLKKKPRQMjnn
-211639a47l%KMOMJkkJMNLKkmomlJKKJlmkjJJjmpj0j0rpoj%%j%JJ%KMPPM%kkJMOMJ%jj%JL
-211575a59Jjmmlj%%jnqrnkMRJ3J2QM%lllkjj%JK%JKMOOLJ%jklnmlkjJLMLKLLLJJJLNPMKj
-211511a14kmllnnqqnjJ%mpppnkJLNOOML%kk%J%lk%LMJkmnnnkKQJ1J1OLj%j%j%%%mnnlljJ
-211447a66KKKKJK%jJMPPMLMRJ0RNKlrj3j4j2ronmnm%LNNOONNLJjkk%J%jlllk%knnmlkj%K
-211385a72LKJjkllmonnm%LPRJ2J2J0OJlnnnomkJLLKJJKKJkkJLM%loollllj%JJjJKNOM%lo
-211322a67mkJMOMKjloqqokjJKLKJKLMMMKJkljKNQJ1J1RLknmmmllk%%JLLMONKknlkknqqlL
-211258a57PRQOKjlllkkjJK%jkk%%JjkllkjJMOOJoj0j0pnmlLPRONLKjlnonm%KKJjk%NJ0RN
-211195a38jlnoqolklmmlKMNMLKkoj0j1j1j1rqm%MMK%kj%JMQJ0J1J0POOPPM%jJMNNOPPNJn
-211136a15j0j4j3j2j1rolkkjJMQJ0RQONML%kopqqol%LMMNNL%kjLMONLjk%LPOMJJKLLLkmo
-211076a20nmnoomjLOMKLMLJnqrolKLJkoopnk%%kmnjKMLKJKKLJkoqrqpolJOQJ0J1RRNKlmm
-211012a69kjjkll%LNNLjnpqpm%KKLJKJLLMMML%%%LKMNQQOKjkkk%%kmnnlmmkJLLJ%%%jjkk
-210946a61klprqonmkMRJ1ROK%%JMMLjj%KNQRPKnrj1j1rm%%%kmmmnmk%MQPOJjknnmlj%KMM
-210883a82NNLLLMNMNNMK%jknpqqnkMPJ1J2RM%lk%JKJLKjkmlllkklllmkk%%%jklj%LQJ2J3
-210821a29J3QNKJjlqj1rokLOOOJ%j%JKNQRQOL%lnmoopnk%JKJJklpqrqqpnkKLMLMLJjmorj1
-210757a80j1j0nk%MORRJ0RQQRROJnppnmllkjjlml%MMLJjlorj0rmLOOPNONK%lmmjjjkjjjJ
-210695a76KMLKj%%KLMPOLjoqrj2j1qmkJJKJKLKjnoolKNOM%lnk%MNMOPQONLMLJmqj2j1qmj
-210633a96%%jjlmkMRJ2J2J3J2QJmppnlkj%JJJK%jkk%%JjlnpnkMQPLjkj%J%%JJKKLMKklnm
[truncated: 302,119 more chars]
