# Supplementary material for: Competition between N and O: use of diazine N-oxides as a test case for the Marcus theory rationale for ambident reactivity
Source: Chem Sci. 2020 Jul 23;11(35):9630–47. doi: 10.1039/d0sc02834g (PMC8162281; doi:10.1039/d0sc02834g)
Supplement: SC-011-D0SC02834G-s033 [file SC-011-D0SC02834G-s033.jcamp]

##TITLE=	6A174201
##JCAMPDX=	6.0	$$ NMR Plug-in 1.3 of MestReNova 6.0.2-5475
##DATATYPE=	NMRSPECTRUM
##DATACLASS=	NTUPLES
##NUMDIM=	1
##ORIGIN=	Bruker BioSpin GmbH
##OWNER=	NMRSU
##.OBSERVEFREQUENCY=	600.07000732421875
##.OBSERVENUCLEUS=	^1H
##.SOLVENTNAME=	9
##.PULSESEQUENCE=	zg
##.ACQUISITIONMODE=	SIMULTANEOUS (DQD)
##$ORIGINALFORMAT=	Bruker XWIN-NMR
##$PARAMETERFILE=	(acqus, ASCII, C:/Users/peter/Documents/Ambident%20reactivity%20of%20diazine%20oxides%20(e.g.%20PyzNO)/NMR%20data%20files/Compound%2023b%20&%2021b%20-%20synthesis%20in%20DMSO-d6/1H/acqus, 0)
$$ ##TITLE= Parameter file, TopSpin 3.5 pl 7
$$ ##JCAMPDX= 5.0
$$ ##DATATYPE= Parameter Values
$$ ##NPOINTS= 13	$$ modification sequence number
$$ ##ORIGIN= Bruker BioSpin GmbH
$$ ##OWNER= NMRSU
$$ $$ 2019-12-17 14:17:41.972 +0000  NMRSU@AVIII600NMR-PC
$$ $$ C:/Bruker/TopSpin3.5pl7/data/PB/nmr/6A174201/10/acqus
$$ $$ process C:\Bruker\TopSpin3.5pl7\prog\mod\vtucntl.exe
$$ ##$ACQT0= -7.19378672697661
$$ ##$AMP= (0..31)
$$ 100 100 100 100 100 100 100 100 100 100 100 100 100 100 100 100 100 100
$$ 100 100 100 100 100 100 100 100 100 100 100 100 100 100
$$ ##$AMPCOIL= (0..19)
$$ 0 0 0 0 0 0 0 0 0 0 0 0 0 0 0 0 0 0 0 0
$$ ##$ANAVPT= -1
$$ ##$AQSEQ= 0
$$ ##$AQ_mod= 3
$$ ##$AUNM= <au_zg>
$$ ##$AUTOPOS= <1 >
$$ ##$BF1= 600.07
$$ ##$BF2= 150.887722
$$ ##$BF3= 600.07
$$ ##$BF4= 600.07
$$ ##$BF5= 600.07
$$ ##$BF6= 600.07
$$ ##$BF7= 600.07
$$ ##$BF8= 600.07
$$ ##$BWFAC= (0..63)
$$ 0 0 0 0 0 0 0 0 0 0 0 0 0 0 0 0 0 0 0 0 0 0 0 0 0 0 0 0 0 0 0 0 0 0 0 0
$$ 0 0 0 0 0 0 0 0 0 0 0 0 0 0 0 0 0 0 0 0 0 0 0 0 0 0 0 0
$$ ##$BYTORDA= 0
$$ ##$CAGPARS= (0..11)
$$ 0 0 0 0 0 0 0 0 0 0 0 0
$$ ##$CHEMSTR= <none>
$$ ##$CNST= (0..63)
$$ 1 1 145 1 1 1 1 1 1 1 1 1 1 1 1 1 1 1 1 1 1 1 1 1 1 1 1 1 1 1 1 1 1 1 1
$$ 1 1 1 1 1 1 1 1 1 1 1 1 1 1 1 1 1 1 1 1 1 1 1 1 1 1 1 1 1
$$ ##$CPDPRG= (0..8)
$$ <> <> <> <> <mlev> <mlev> <mlev> <mlev> <mlev>
$$ ##$D= (0..63)
$$ 0 60 0 0 0 0 0 0 0 0.06 0 0 0 0 0 0 0.0002 0 0 0 0 0 0 0 0 0 0 0 0 0 0
$$ 0 0 0 0 0 0 0 0 0 0 0 0 0 0 0 0 0 0 0 0 0 0 0 0 0 0 0 0 0 0 0 0 0
$$ ##$DATE= 1576592261
$$ ##$DE= 57.04782
$$ ##$DECBNUC= <off>
$$ ##$DECIM= 1621.33333333333
$$ ##$DECNUC= <off>
$$ ##$DECSTAT= 4
$$ ##$DIGMOD= 3
$$ ##$DIGTYP= 12
$$ ##$DQDMODE= 0
$$ ##$DR= 22
$$ ##$DS= 4
$$ ##$DSPFIRM= 4
$$ ##$DSPFVS= 21
$$ ##$DTYPA= 0
$$ ##$EXP= <PROTON.c>
$$ ##$FCUCHAN= (0..9)
$$ 0 2 1 0 0 0 0 0 0 0
$$ ##$FL1= 90
$$ ##$FL2= 90
$$ ##$FL3= 90
$$ ##$FL4= 90
$$ ##$FN_INDIRECT= (0..7)
$$ 0 0 0 0 0 0 0 0
$$ ##$FOV= 20
$$ ##$FQ1LIST= <freqlist>
$$ ##$FQ2LIST= <freqlist>
$$ ##$FQ3LIST= <freqlist>
$$ ##$FQ4LIST= <freqlist>
$$ ##$FQ5LIST= <freqlist>
$$ ##$FQ6LIST= <freqlist>
$$ ##$FQ7LIST= <freqlist>
$$ ##$FQ8LIST= <freqlist>
$$ ##$FRQLO3= 1176294.29999995
$$ ##$FRQLO3N= 0
$$ ##$FS= (0..7)
$$ 83 83 83 83 83 83 83 83
$$ ##$FTLPGN= 0
$$ ##$FW= 4032000
$$ ##$FnILOOP= 0
$$ ##$FnMODE= 0
$$ ##$FnTYPE= 0
$$ ##$GPNAM= (0..31)
$$ <sine.100> <sine.100> <sine.100> <sine.100> <sine.100> <sine.100> <sine.100>
$$ <sine.100> <sine.100> <sine.100> <sine.100> <sine.100> <sine.100> <sine.100>
$$ <sine.100> <sine.100> <sine.100> <sine.100> <sine.100> <sine.100> <sine.100>
$$ <sine.100> <sine.100> <sine.100> <sine.100> <sine.100> <sine.100> <sine.100>
$$ <sine.100> <sine.100> <sine.100> <sine.100>
$$ ##$GPX= (0..31)
$$ 0 0 0 0 0 0 0 0 0 0 0 0 0 0 0 0 0 0 0 0 0 0 0 0 0 0 0 0 0 0 0 0
$$ ##$GPY= (0..31)
$$ 0 0 0 0 0 0 0 0 0 0 0 0 0 0 0 0 0 0 0 0 0 0 0 0 0 0 0 0 0 0 0 0
$$ ##$GPZ= (0..31)
$$ 0 0 0 0 0 0 0 0 0 0 0 0 0 0 0 0 0 0 0 0 0 0 0 0 0 0 0 0 0 0 0 0
$$ ##$GRDPROG= <>
$$ ##$GRPDLY= 76
$$ ##$HDDUTY= 20
$$ ##$HDRATE= 20
$$ ##$HGAIN= (0..3)
$$ 0 0 0 0
$$ ##$HL1= 1
$$ ##$HL2= 35
$$ ##$HL3= 16
$$ ##$HL4= 17
$$ ##$HOLDER= 1
$$ ##$HPMOD= (0..7)
$$ 0 0 0 0 0 0 0 0
$$ ##$HPPRGN= 0
$$ ##$IN= (0..63)
$$ 0.001 0.001 0.001 0.001 0.001 0.001 0.001 0.001 0.001 0.001 0.001 0.001
$$ 0.001 0.001 0.001 0.001 0.001 0.001 0.001 0.001 0.001 0.001 0.001 0.001
$$ 0.001 0.001 0.001 0.001 0.001 0.001 0.001 0.001 0.001 0.001 0.001 0.001
$$ 0.001 0.001 0.001 0.001 0.001 0.001 0.001 0.001 0.001 0.001 0.001 0.001
$$ 0.001 0.001 0.001 0.001 0.001 0.001 0.001 0.001 0.001 0.001 0.001 0.001
$$ 0.001 0.001 0.001 0.001
$$ ##$INF= (0..7)
$$ 0 0 0 0 0 0 0 0
$$ ##$INP= (0..63)
$$ 0 0 0 0 0 0 0 0 0 0 0 0 0 0 0 0 0 0 0 0 0 0 0 0 0 0 0 0 0 0 0 0 0 0 0 0
$$ 0 0 0 0 0 0 0 0 0 0 0 0 0 0 0 0 0 0 0 0 0 0 0 0 0 0 0 0
$$ ##$INSTRUM= <aviii600>
$$ ##$INTEGFAC= (0..63)
$$ 0 0 0 0 0 0 0 0 0 0 0 0 0 0 0 0 0 0 0 0 0 0 0 0 0 0 0 0 0 0 0 0 0 0 0 0
$$ 0 0 0 0 0 0 0 0 0 0 0 0 0 0 0 0 0 0 0 0 0 0 0 0 0 0 0 0
$$ ##$L= (0..31)
$$ 1 1 1 1 1 1 1 1 1 1 1 1 1 1 1 1 1 1 1 1 1 1 1 1 1 1 1 1 1 1 1 1
$$ ##$LFILTER= 500
$$ ##$LGAIN= 5
$$ ##$LINPSTP= 0
$$ ##$LOCKED= yes
$$ ##$LOCKFLD= 1725
$$ ##$LOCKGN= 100.239463806152
$$ ##$LOCKPOW= -20
$$ ##$LOCKPPM= 2.49000000953674
$$ ##$LOCNUC= <2H>
$$ ##$LOCPHAS= 355.1
$$ ##$LOCSHFT= yes
$$ ##$LOCSW= 0
$$ ##$LTIME= 0.25
$$ ##$MASR= 4200
$$ ##$MASRLST= <masrlst>
$$ ##$MULEXPNO= (0..15)
$$ 0 0 0 0 0 0 0 0 0 0 0 0 0 0 0 0
$$ ##$NBL= 1
$$ ##$NC= -6
$$ ##$NLOGCH= 3
$$ ##$NOVFLW= 0
$$ ##$NS= 8
$$ ##$NUC1= <1H>
$$ ##$NUC2= <13C>
$$ ##$NUC3= <off>
$$ ##$NUC4= <off>
$$ ##$NUC5= <off>
$$ ##$NUC6= <off>
$$ ##$NUC7= <off>
$$ ##$NUC8= <off>
$$ ##$NUCLEUS= <off>
$$ ##$NUSLIST= <automatic>
$$ ##$NusAMOUNT= 25
$$ ##$NusFPNZ= no
$$ ##$NusJSP= 0
$$ ##$NusSEED= 54321
$$ ##$NusSPTYPE= 0
$$ ##$NusT2= 1
$$ ##$NusTD= 0
$$ ##$O1= 3705.7
$$ ##$O2= 10079.34
$$ ##$O3= 3705.7
$$ ##$O4= 3705.7
$$ ##$O5= 3705.7
$$ ##$O6= 3705.7
$$ ##$O7= 3705.7
$$ ##$O8= 3705.7
$$ ##$OVERFLW= 0
$$ ##$P= (0..63)
$$ 11.3 11.3 22.6 10 20 16.5 25 50 10000 25 50 80000 80000 1000 500 200000
$$ 1000 2500 100000 600 2000 0 0 0 2000 180 100000 11.3 0 1000 0 1730 20000
$$ 0 0 0 40000 0 0 160 2000 0 0 3160 200 0 80000 46600 10000 0 80000 0 0 0
$$ 0 0 0 0 0 0 0 0 0 1500
$$ ##$PACOIL= (0..15)
$$ 2 0 3 1 0 0 0 0 0 0 0 0 0 0 0 0
$$ ##$PAPS= 2
$$ ##$PARMODE= 0
$$ ##$PCPD= (0..9)
$$ 100 80 55 100 100 100 100 100 100 100
$$ ##$PEXSEL= (0..9)
$$ 1 1 1 1 1 1 1 1 1 1
$$ ##$PHCOR= (0..31)
$$ 0 0 0 0 0 0 0 0 0 0 0 0 0 0 0 0 0 0 0 0 0 0 0 0 0 0 0 0 0 0 0 0
$$ ##$PHLIST= <>
$$ ##$PHP= 1
$$ ##$PH_ref= 0
$$ ##$PL= (0..63)
$$ 120 -2 3 120 120 120 120 120 120 54.33159 120 120 18.92 120 120 11.31 120
$$ 120 -2 120 120 120 120 120 120 120 120 120 120 120 18.92 12.9 120 120 120
$$ 120 120 120 120 120 120 120 120 120 120 120 120 120 120 120 120 120 120
$$ 120 120 120 120 120 120 120 120 120 120 120
$$ ##$PLSTEP= 0.1
$$ ##$PLSTRT= -6
$$ ##$PLW= (0..63)
$$ 0 14.6 35.53 0 0 0 0 0 0 7.4571e-005 2.9828 0.23016 1.143945 0.5733454
$$ 0 5.6848 0 0 14.6 0.29129 0 0.056848 0 0 0.0063164 1.4922 0.24674 0.23016
$$ 0 2.9828 1.143945 3.9478 2.9828e-006 0 0 0 0 0 0 0 0 0 0 0 0 0 0 0 0 0
$$ 0 0 0 0 0 0 0 0 0 0 0 0 0 0
$$ ##$PLWMAX= (0..7)
$$ 54 281 0 0 0 0 0 0
$$ ##$PQPHASE= 0
$$ ##$PQSCALE= 0
$$ ##$PR= 1
$$ ##$PRECHAN= (0..15)
$$ -1 1 0 2 4 -1 -1 -1 -1 -1 -1 -1 -1 -1 -1 -1
$$ ##$PRGAIN= 0
$$ ##$PROBHD= <Z150357_0005 (CP BBO 600S3 BB-H&F-05 Z)>
$$ ##$PULPROG= <zg>
$$ ##$PW= 0
$$ ##$PYNM= <acqu.py>
$$ ##$ProjAngle= 0
$$ ##$QNP= 1
$$ ##$RD= 0
$$ ##$RECCHAN= (0..15)
$$ 0 2 0 0 0 0 0 0 0 0 0 0 0 0 0 0
$$ ##$RECPH= 0
$$ ##$RECPRE= (0..15)
$$ -1 0 -1 -1 -1 -1 -1 -1 -1 -1 -1 -1 -1 -1 -1 -1
$$ ##$RECPRFX= (0..15)
$$ 1 0 0 0 0 0 0 0 0 0 0 0 0 0 0 0
$$ ##$RECSEL= (0..15)
$$ 0 0 1 0 0 0 0 0 0 0 0 0 0 0 0 0
$$ ##$RG= 22.6
$$ ##$RO= 0
$$ ##$RSEL= (0..15)
$$ 0 1 2 0 0 0 0 0 0 0 0 0 0 0 0 0
$$ ##$S= (0..7)
$$ 83 4 83 83 83 83 83 83
$$ ##$SELREC= (0..9)
$$ 0 0 0 0 0 0 0 0 0 0
$$ ##$SFO1= 600.0737057
$$ ##$SFO2= 150.89780134
$$ ##$SFO3= 600.0737057
$$ ##$SFO4= 600.0737057
$$ ##$SFO5= 600.0737057
$$ ##$SFO6= 600.0737057
$$ ##$SFO7= 600.0737057
$$ ##$SFO8= 600.0737057
$$ ##$SOLVENT= <DMSO>
$$ ##$SOLVOLD= <off>
$$ ##$SP= (0..63)
$$ 1 120 120 11.51 9.38 120 120 11.51 120 0 120 120 0 0 12.99 0 150 150 16.9
$$ 120.87 118.96 122.27 114.95 150 150 150 150 150 150 120 150 19.01 120 120
$$ 120 120 120 120 120 120 120 120 120 120 120 120 120 120 120 120 120 120
$$ 120 120 120 120 120 120 120 120 120 120 120 120
$$ ##$SPECTR= 0
$$ ##$SPINCNT= 0
$$ ##$SPNAM= (0..63)
$$ <gauss> <Gaus1_270.1000> <Gaus1_180r.1000> <Crp60,0.5,20.1> <Bip720,100,10.1>
$$ <Sinc1.1000> <Squa100.1000> <Crp60comp.4> <Squa100.1000> <gauss> <Sinc1.1000>
$$ <Sinc1.1000> <gauss> <gauss> <Crp42,1.5,20.2> < > <gauss> <gauss> <Crp60_xfilt.2>
$$ <Sinc1.1000> <Sinc1.1000> <Sinc1.1000> <Sinc1.1000> <gauss> <gauss> <gauss>
$$ <Q3_surbop.1> <gauss> <gauss> <Crp60,20,20.10> <Bip720,50,20.1> <Crp42,1.5,20.2>
$$ <Q3_surbop.1> <> <Rsnob.1000> <Gaus1_180r.1000> <Gaus1_180r.1000> <> <>
$$ <> <Gaus1_180r.1000> <Squa100.1000> <> <> <> <> <> <> <> <> <> <> <> <>
$$ <> <> <> <> <> <> <> <> <> <>
$$ ##$SPOAL= (0..63)
$$ 0.5 1 0.5 0.5 0.5 0.5 0.5 0.5 0.5 0.5 0.5 0.5 0.5 0.5 0.5 0.5 0.5 0.5 0.5
$$ 1 1 1 1 0.5 0.5 0.5 0.5 0.5 0.5 0.5 0.5 0.5 0.5 0.5 0.5 0.5 0.5 0.5 0.5
$$ 0.5 0.5 0.5 0.5 0.5 0.5 0.5 0.5 0.5 0.5 0.5 0.5 0.5 0.5 0.5 0.5 0.5 0.5
$$ 0.5 0.5 0.5 0.5 0.5 0.5 0.5
$$ ##$SPOFFS= (0..63)
$$ 0 0 0 0 0 0 0 0 0 0 0 0 0 0 0 0 0 0 0 0 0 0 0 0 0 0 0 0 0 0 0 0 0 0 0 0
$$ 0 0 0 0 0 0 0 0 0 0 0 0 0 0 0 0 0 0 0 0 0 0 0 0 0 0 0 0
$$ ##$SPPEX= (0..63)
$$ 0 0 0 0 0 0 0 0 0 0 0 0 0 0 0 0 0 0 0 0 0 0 0 0 0 0 0 0 0 0 0 0 0 0 0 0
$$ 0 0 0 0 0 0 0 0 0 0 0 0 0 0 0 0 0 0 0 0 0 0 0 0 0 0 0 0
$$ ##$SPW= (0..63)
$$ 0 1.5476e-005 6.8784e-006 5.4286 8.8825 0.0053756 7.4571e-005 5.4286 1.8643e-007
$$ 0 0.0053756 0.0053756 0 0 3.04 0 0 0 1.569 4.391865e-005 6.827012e-005
$$ 3.187731e-005 0.0001719117 0 0 0 0.00061189 0 0 0.07121 2.9828 0.76 0.098043
$$ 0 7.5198e-005 6.8784e-006 0.00044022 0 0 0 6.8784e-006 1.8643e-007 0 0
$$ 0 0 0 0 0 0 0 0 0 0 0 0 0 0 0 0 0 0 0 0
$$ ##$SUBNAM= (0..9)
$$ <""> <""> <""> <""> <""> <""> <""> <""> <""> <"">
$$ ##$SW= 20.5566852848515
$$ ##$SWIBOX= (0..19)
$$ 0 1 2 0 0 0 0 0 0 0 0 0 0 0 0 0 0 0 0 0
$$ ##$SW_h= 12335.5263157895
$$ ##$SWfinal= 0
$$ ##$SigLockShift= 0
$$ ##$TD= 65536
$$ ##$TD0= 1
$$ ##$TD_INDIRECT= (0..7)
$$ 0 0 0 0 0 0 0 0
$$ ##$TDav= 1
$$ ##$TE= 300
$$ ##$TE1= 300
$$ ##$TE2= 300
$$ ##$TE3= 300
$$ ##$TE4= 300
$$ ##$TEG= 300
$$ ##$TE_MAGNET= 0
$$ ##$TE_PIDX= 0
$$ ##$TE_STAB= (0..9)
$$ 0 0 0 0 0 0 0 0 0 0
$$ ##$TL= (0..7)
$$ 0 120 120 120 120 120 120 120
$$ ##$TOTROT= (0..63)
$$ 0 0 0 0 0 0 0 0 0 0 0 0 0 0 0 0 0 0 0 0 0 0 0 0 0 0 0 0 0 0 0 0 0 0 0 0
$$ 0 0 0 0 0 0 0 0 0 0 0 0 0 0 0 0 0 0 0 0 0 0 0 0 0 0 0 0
$$ ##$TUBE_TYPE= <>
$$ ##$USERA1= <user>
$$ ##$USERA2= <user>
$$ ##$USERA3= <user>
$$ ##$USERA4= <user>
$$ ##$USERA5= <user>
$$ ##$V9= 5
$$ ##$VALIDCODE= -1
$$ ##$VALIST= <valist>
$$ ##$VCLIST= <CCCCCCCCCCCCCCC>
$$ ##$VDLIST= <DDDDDDDDDDDDDDD>
$$ ##$VPLIST= <PPPPPPPPPPPPPPP>
$$ ##$VTLIST= <20to70>
$$ ##$WBST= 1024
$$ ##$WBSW= 4
$$ ##$XGAIN= (0..3)
$$ 0 0 0 0
$$ ##$XL= 0
$$ ##$YL= 0
$$ ##$YMAX_a= 3281792
$$ ##$YMIN_a= -2801090
$$ ##$ZGOPTNS= <>
$$ ##$ZL1= 120
$$ ##$ZL2= 120
$$ ##$ZL3= 120
$$ ##$ZL4= 120
$$ ##END=
$$ 
##$PARAMETERFILE=	(audita.txt, ASCII, C:/Users/peter/Documents/Ambident%20reactivity%20of%20diazine%20oxides%20(e.g.%20PyzNO)/NMR%20data%20files/Compound%2023b%20&%2021b%20-%20synthesis%20in%20DMSO-d6/1H/audita.txt, 0)
$$ ##TITLE= Audit trail, TopSpin 3.5 pl 7
$$ ##JCAMPDX= 5.01
$$ ##ORIGIN= Bruker BioSpin GmbH
$$ ##OWNER= NMRSU
$$ $$ C:/Bruker/TopSpin3.5pl7/data/PB/nmr/6A174201/10/audita.txt
$$ ##AUDIT TRAIL=  $$ (NUMBER, WHEN, WHO, WHERE, PROCESS, VERSION, WHAT)
$$ (   1,<2019-12-17 14:17:41.816 +0000>,<NMRSU>,<AVIII600NMR-PC>,<go4>,<TopSpin 3.5.7>,
$$       <created by zg
$$ 	started at 2019-12-17 14:05:03.889 +0000,
$$ 	POWCHK enabled, PULCHK disabled,
$$        configuration hash MD5:
$$        68 E3 CE 56 42 B1 21 D5 4A CE D9 3D DD B9 57 79
$$        data hash MD5: 64K
$$        D0 7A E9 B8 3A B6 1B 2F 52 B2 E0 A7 F3 90 38 5B>)
$$ (   2,<2019-12-17 14:17:42.082 +0000>,<NMRSU>,<AVIII600NMR-PC>,<audit>,<TopSpin 3.5.7>,
$$       <user comment:
$$        ICON-NMR User ID: PB
$$        data hash MD5: 64K
$$        D0 7A E9 B8 3A B6 1B 2F 52 B2 E0 A7 F3 90 38 5B>)
$$ ##END=
$$ 
$$ $$ hash MD5
$$ $$ 9B 4C BD 3C 2A 22 99 10 4E F7 68 A6 F5 7E 15 ED
$$ 
##$PARAMETERFILE=	(auditp.txt, ASCII, C:/Users/peter/Documents/Ambident%20reactivity%20of%20diazine%20oxides%20(e.g.%20PyzNO)/NMR%20data%20files/Compound%2023b%20&%2021b%20-%20synthesis%20in%20DMSO-d6/1H/pdata/1/auditp.txt, 0)
$$ ##TITLE= Audit trail, TopSpin 3.5 pl 7
$$ ##JCAMPDX= 5.01
$$ ##ORIGIN= Bruker BioSpin GmbH
$$ ##OWNER= NMRSU
$$ $$ C:/Bruker/TopSpin3.5pl7/data/PB/nmr/6A174201/10/pdata/1/auditp.txt
$$ ##AUDIT TRAIL=  $$ (NUMBER, WHEN, WHO, WHERE, PROCESS, VERSION, WHAT)
$$ (   1,<2019-12-17 14:17:41.816 +0000>,<NMRSU>,<AVIII600NMR-PC>,<go4>,<TopSpin 3.5.7>,
$$       <created by zg
$$ 	started at 2019-12-17 14:05:03.889 +0000,
$$ 	POWCHK enabled, PULCHK disabled,
$$        configuration hash MD5:
$$        68 E3 CE 56 42 B1 21 D5 4A CE D9 3D DD B9 57 79
$$        data hash MD5: 64K
$$        D0 7A E9 B8 3A B6 1B 2F 52 B2 E0 A7 F3 90 38 5B>)
$$ (   2,<2019-12-17 14:17:42.082 +0000>,<NMRSU>,<AVIII600NMR-PC>,<audit>,<TopSpin 3.5.7>,
$$       <user comment:
$$        ICON-NMR User ID: PB
$$        data hash MD5: 64K
$$        D0 7A E9 B8 3A B6 1B 2F 52 B2 E0 A7 F3 90 38 5B>)
$$ (   3,<2019-12-17 14:17:43.064 +0000>,<NMRSU>,<AVIII600NMR-PC>,<proc1d>,<TopSpin 3.5.7>,
$$       <Start of raw data processing
$$        ef LB = 0.3 FT_mod = 6 PKNL = 1 SI = 32K 
$$        data hash MD5: 32K
$$        28 DE 31 F1 98 F6 29 6B E7 A3 EC 2D 0F 67 B7 D6>)
$$ (   4,<2019-12-17 14:17:44.515 +0000>,<NMRSU>,<AVIII600NMR-PC>,<proc1d>,<TopSpin 3.5.7>,
$$       <apk0 
$$        data hash MD5: 32K
$$        43 DB F6 D7 7F 9B BE A5 F5 3C FC 37 98 6B E1 35>)
$$ (   5,<2019-12-17 14:17:45.061 +0000>,<NMRSU>,<AVIII600NMR-PC>,<proc1d>,<TopSpin 3.5.7>,
$$       <abs ABSG = 5 
$$        data hash MD5: 32K
$$        1F 14 2B AA 7F EA 60 2A A0 6F 62 03 A0 33 50 66>)
$$ ##END=
$$ 
$$ $$ hash MD5
$$ $$ F6 0F 09 B5 FC CF 24 A5 28 BF CE 3B F4 2F 68 0C
$$ 
##$PARAMETERFILE=	(format.temp, ASCII, C:/Users/peter/Documents/Ambident%20reactivity%20of%20diazine%20oxides%20(e.g.%20PyzNO)/NMR%20data%20files/Compound%2023b%20&%2021b%20-%20synthesis%20in%20DMSO-d6/1H/format.temp, 0)
$$ EDIT_PAR COMMAND FILE
$$ 
$$ DI_MODE         LONG
$$ ED_ENTRY        ACQU
$$ ORDER           FILE
$$ 
$$ 
$$ HEADER		"F2 - Acquisition Parameters"
$$ T_NAME		Date_
$$ 		TYPE	R64
$$ 		CLASS	ACQU
$$ 		SUBRANGE 0.0 50000000
$$ 		REL	"Date_=itodate(DATE)"
$$ 		INV_REL	"DATE=datetoi(Date_,DATE)"
$$ 		FORMAT	"%14.0f"
$$ 		TEXT	" "
$$ END
$$ T_NAME		Time
$$ 		TYPE	R32
$$ 		CLASS	ACQU
$$ 		SUBRANGE 0.0 1000000
$$ 		REL	"Time=itotime(DATE)"
$$ 		INV_REL	"DATE=timetoi(Time,DATE)"
$$ 		FORMAT	"%14.2f h"
$$ 		TEXT	" "
$$ END
$$ NAME		INSTRUM
$$ 		TEXT	" "
$$ END
$$ NAME		PROBHD
$$ 		FORMAT	"%14.14s"
$$ 		TEXT	" "
$$ END
$$ NAME		PULPROG
$$ 		TEXT	" "
$$ END
$$ NAME		TD
$$ 		TEXT	" "
$$ END
$$ NAME		SOLVENT
$$ 		TEXT	" "
$$ END
$$ NAME		NS
$$ 		TEXT	" "
$$ END
$$ NAME		DS
$$ 		TEXT	" "
$$ END
$$ T_NAME		SWH
$$ 		TYPE	R32
$$ 		CLASS	ACQU
$$ 		SUBRANGE 0.0 1e8
$$ 		REL	"SWH=SW*SFO1"
$$ 		INV_REL "SW=SWH/SFO1"
$$ 		UNIT	"Hz"
$$ 		FORMAT	"%14.3f Hz"
$$ 		TEXT	" "
$$ END
$$ T_NAME          FIDRES
$$                 TYPE    R32
$$                 CLASS   ACQU
$$                 SUBRANGE 0.0 100000
$$                 REL     "FIDRES=2*SW*SFO1/TD"
$$                 INV_REL "TD = nextpow(2*SW*SFO1/FIDRES)"
$$ 		UNIT	"Hz"
$$ 		FORMAT	"%14.6f Hz"
$$ 		TEXT	" "
$$ END
$$ T_NAME          AQ
$$ 		TYPE	R32
$$ 		CLASS	ACQU
$$ 		SUBRANGE 0.0 1000
$$ 		REL	"AQ=aqcalc(SW,SFO1,TD,DIGTYP)"
$$ 		INV_REL	"TD=tdcalc(SW,SFO1,1.0e6*AQ,DIGTYP)"
$$ 		UNIT	"sec"
$$ 		FORMAT	"%14.7f sec"
$$ 		TEXT	" "
$$ END
$$ NAME		RG
$$ 		TEXT	" "
$$ END
$$ T_NAME          DW
$$ 		TYPE	R32
$$ 		CLASS	ACQU
$$ 		SUBRANGE 0.0 1000000
$$ 		REL	"DW=1/(2*SW*SFO1)"
$$ 		INV_REL	"SW=1000000/(2*(0.005+DW)*SFO1)"
$$ 		UNIT	"usec"
$$ 		FORMAT	"%14.3lf usec"
$$ 		TEXT	" "
$$ END
$$ NAME		DE
$$ 		FORMAT	"%14.2f usec"
$$ 		TEXT	" "
$$ END
$$ NAME		TE
$$ 		FORMAT	"%14.1f K"
$$ 		TEXT	" "
$$ END
$$ T_NAME		D1
$$ 		TYPE	R32
$$ 		CLASS	ACQU
$$ 		SUBRANGE 0.0 1e38
$$ 		REL	"D1=D[1]"
$$ 		INV_REL	"D[1]=D1"
$$ 		UNIT	"sec"
$$ 		FORMAT	"%14.8f sec"
$$ 		TEXT	" "
$$ END
$$ NAME		TD0
$$ 		TEXT	" "
$$ END
$$ NAME		SFO1
$$ 		FORMAT	"%14.7f MHz"
$$ 		TEXT	" "
$$ END
$$ NAME		NUC1
$$ 		NONEDIT
$$ 		TEXT	" "
$$ END
$$ T_NAME		P1
$$ 		TYPE	R32
$$ 		CLASS	ACQU
$$ 		SUBRANGE 0.0 1.0e10
$$ 		REL	"P1=P[1]"
$$ 		INV_REL	"P[1]=P1"
$$ 		UNIT	"usec"
$$ 		FORMAT	"%14.2f usec"
$$ 		TEXT	" "
$$ END
$$ T_NAME		PLW1
$$ 		TYPE	R32
$$ 		CLASS	ACQU
$$ 		REL	"PLW1=PLW[1]"
$$ 		INV_REL	"PLW[1]=PLW1"
$$ 		UNIT	"W"
$$ 		FORMAT	"%14.8f W"
$$ 		TEXT	"power PLW1 "
$$ END
$$ 
##$PARAMETERFILE=	(intrng, ASCII, C:/Users/peter/Documents/Ambident%20reactivity%20of%20diazine%20oxides%20(e.g.%20PyzNO)/NMR%20data%20files/Compound%2023b%20&%2021b%20-%20synthesis%20in%20DMSO-d6/1H/pdata/1/intrng, 0)
$$ P 0
$$ 14.720498   13.781991
$$ 10.610767   10.344145
$$ 10.343518   10.036119
$$ 10.033610   9.724329
$$ 9.723702   9.508523
$$ 9.507896   7.388100
$$ 7.387473   7.268277
$$ 7.267650   7.141554
$$ 7.140926   6.746954
$$ 6.746327   6.548713
$$ 6.548086   6.466531
$$ 6.465904   6.206811
$$ 6.206184   5.963401
$$ 5.962774   5.834168
$$ 5.833541   5.588250
$$ 5.587622   5.450234
$$ 5.449607   5.029913
$$ 4.720005   4.526783
$$ 4.526156   4.162296
$$ 4.161669   4.028045
$$ 4.027417   2.666708
$$ 2.666081   2.550022
$$ 2.549395   2.312886
$$ 1.863708   1.633472
$$ 1.425821   0.962214
$$ 
##$PARAMETERFILE=	(parm.txt, ASCII, C:/Users/peter/Documents/Ambident%20reactivity%20of%20diazine%20oxides%20(e.g.%20PyzNO)/NMR%20data%20files/Compound%2023b%20&%2021b%20-%20synthesis%20in%20DMSO-d6/1H/pdata/1/parm.txt, 0)
$$ 
$$ Current Data Parameters
$$ NAME           6A174201              
$$ EXPNO                10              
$$ PROCNO                1              
$$ 
$$ F2 - Acquisition Parameters
$$ Date_          20191217              
$$ Time              14.17 h            
$$ INSTRUM        aviii600              
$$ PROBHD   Z150357_0005 (              
$$ PULPROG              zg              
$$ TD                65536              
$$ SOLVENT            DMSO              
$$ NS                    8              
$$ DS                    4              
$$ SWH           12335.526 Hz           
$$ FIDRES         0.376450 Hz           
$$ AQ            2.6563926 sec          
$$ RG                 22.6              
$$ DW               40.533 usec         
$$ DE                57.05 usec         
$$ TE                300.0 K            
$$ D1          60.00000000 sec          
$$ TD0                   1              
$$ SFO1        600.0737057 MHz          
$$ NUC1                 1H              
$$ P1                11.30 usec         
$$ PLW1        14.60000038 W            
$$ 
$$ F2 - Processing parameters
$$ SI                32768              
$$ SF          600.0700000 MHz          
$$ WDW                  EM              
$$ SSB      0              
$$ LB                 0.30 Hz           
$$ GB       0              
$$ PC                 1.00              
$$ 
##$PARAMETERFILE=	(procs, ASCII, C:/Users/peter/Documents/Ambident%20reactivity%20of%20diazine%20oxides%20(e.g.%20PyzNO)/NMR%20data%20files/Compound%2023b%20&%2021b%20-%20synthesis%20in%20DMSO-d6/1H/pdata/1/procs, 0)
$$ ##TITLE= Parameter file, TopSpin 3.5 pl 7
$$ ##JCAMPDX= 5.0
$$ ##DATATYPE= Parameter Values
$$ ##NPOINTS= 9	$$ modification sequence number
$$ ##ORIGIN= Bruker BioSpin GmbH
$$ ##OWNER= NMRSU
$$ $$ 2019-12-17 14:17:45.311 +0000  NMRSU@AVIII600NMR-PC
$$ $$ C:/Bruker/TopSpin3.5pl7/data/PB/nmr/6A174201/10/pdata/1/procs
$$ $$ process C:\Bruker\TopSpin3.5pl7\prog\mod\peak.exe
$$ ##$ABSF1= 16.45385
$$ ##$ABSF2= -4.102962
$$ ##$ABSG= 5
$$ ##$ABSL= 10
$$ ##$ALPHA= 0
$$ ##$AQORDER= 0
$$ ##$ASSFAC= 0
$$ ##$ASSFACI= 0
$$ ##$ASSFACX= 0
$$ ##$ASSWID= 0
$$ ##$AUNMP= <proc_1d>
$$ ##$AXLEFT= 0
$$ ##$AXNAME= <>
$$ ##$AXNUC= <1H>
$$ ##$AXRIGHT= 0
$$ ##$AXTYPE= 0
$$ ##$AXUNIT= <>
$$ ##$AZFE= 0.1
$$ ##$AZFW= 0.1
$$ ##$BCFW= 0
$$ ##$BC_mod= 0
$$ ##$BYTORDP= 0
$$ ##$COROFFS= 0
$$ ##$CY= 15
$$ ##$DATMOD= 1
$$ ##$DC= 0
$$ ##$DFILT= <>
$$ ##$DTYPP= 0
$$ ##$ERETIC= no
$$ ##$F1P= 16.4540596008301
$$ ##$F2P= -4.1027526349839
$$ ##$FCOR= 0.5
$$ ##$FTSIZE= 32768
$$ ##$FT_mod= 6
$$ ##$GAMMA= 0
$$ ##$GB= 0
$$ ##$INTBC= 1
$$ ##$INTSCL= 1
$$ ##$ISEN= 512
$$ ##$LB= 0.3
$$ ##$LEV0= 0
$$ ##$LPBIN= 0
$$ ##$MAXI= 10000
$$ ##$MC2= 0
$$ ##$MEAN= 0
$$ ##$ME_mod= 0
$$ ##$MI= 0.1
$$ ##$MddCEXP= no
$$ ##$MddCT_SP= no
$$ ##$MddF180= no
$$ ##$MddLAMBDA= 0
$$ ##$MddMEMORY= 0
$$ ##$MddMERGE= 0
$$ ##$MddNCOMP= 0
$$ ##$MddNITER= 0
$$ ##$MddNOISE= 0
$$ ##$MddPHASE= 0
$$ ##$MddSEED= 0
$$ ##$MddSRSIZE= 0
$$ ##$Mdd_CsALG= 0
$$ ##$Mdd_CsLAMBDA= 0
$$ ##$Mdd_CsNITER= 0
$$ ##$Mdd_CsNORM= 0
$$ ##$Mdd_CsVE= no
$$ ##$Mdd_CsZF= 0
$$ ##$Mdd_LrLAMBDA= 0
$$ ##$Mdd_LrNITER= 0
$$ ##$Mdd_LrRANK= 0
$$ ##$Mdd_LrZF= 0
$$ ##$Mdd_mod= 0
$$ ##$NCOEF= 0
$$ ##$NC_proc= -3
$$ ##$NLEV= 6
$$ ##$NOISF1= 0
$$ ##$NOISF2= 0
$$ ##$NSP= 0
$$ ##$NTH_PI= 0
$$ ##$NZP= 0
$$ ##$OFFSET= 16.45385
$$ ##$PC= 1
$$ ##$PHC0= -32.98
$$ ##$PHC1= 0
$$ ##$PH_mod= 1
$$ ##$PKNL= yes
$$ ##$PPARMOD= 0
$$ ##$PPDIAG= 0
$$ ##$PPIPTYP= 0
$$ ##$PPMPNUM= 2147483647
$$ ##$PPRESOL= 1
$$ ##$PSCAL= 0
$$ ##$PSIGN= 0
$$ ##$PYNMP= <proc.py>
$$ ##$RDF1= 0
$$ ##$RDF2= 0
$$ ##$RDFWHM= 0
$$ ##$RDINT= 0
$$ ##$RDPOS= 0
$$ ##$REVERSE= no
$$ ##$SF= 600.07
$$ ##$SI= 32768
$$ ##$SIGF1= 0
$$ ##$SIGF2= 0
$$ ##$SINO= 400
$$ ##$SIOLD= 32768
$$ ##$SPECTYP= <>
$$ ##$SREF_mod= 1
$$ ##$SREGLST= <1H.C6D6>
$$ ##$SSB= 0
$$ ##$STSI= 32768
$$ ##$STSR= 0
$$ ##$SW_p= 12335.5263157895
$$ ##$SYMM= 0
$$ ##$S_DEV= 0
$$ ##$TDeff= 65536
$$ ##$TDoff= 0
$$ ##$TI= <Denis Beecher
$$ DB 612/1/3
$$ Single Diastereomer 
$$ C6D6
$$ 
$$ >
$$ ##$TILT= no
$$ ##$TM1= 0
$$ ##$TM2= 0
$$ ##$TOPLEV= 0
$$ ##$USERP1= <user>
$$ ##$USERP2= <user>
$$ ##$USERP3= <user>
$$ ##$USERP4= <user>
$$ ##$USERP5= <user>
$$ ##$WDW= 1
$$ ##$XDIM= 8192
$$ ##$YMAX_p= 346766487
$$ ##$YMIN_p= -348071
$$ ##END=
$$ 
##$PARAMETERFILE=	(pulseprogram, ASCII, C:/Users/peter/Documents/Ambident%20reactivity%20of%20diazine%20oxides%20(e.g.%20PyzNO)/NMR%20data%20files/Compound%2023b%20&%2021b%20-%20synthesis%20in%20DMSO-d6/1H/pulseprogram, 0)
$$ # 1 "C:/Bruker/TopSpin3.5pl7/exp/stan/nmr/lists/pp/zg"
$$ ;zg
$$ ;avance-version (12/01/11)
$$ ;1D sequence
$$ ;
$$ ;$CLASS=HighRes
$$ ;$DIM=1D
$$ ;$TYPE=
$$ ;$SUBTYPE=
$$ ;$COMMENT=
$$ 
$$ 
$$ # 1 "C:/Bruker/TopSpin3.5pl7/exp/stan/nmr/lists/pp/Avance.incl" 1
$$ ;Avance3.incl
$$ ;   for AV III
$$ ;
$$ ;avance-version (13/06/17)
$$ ;
$$ ;$CLASS=HighRes Incl
$$ ;$COMMENT=
$$ # 169 "C:/Bruker/TopSpin3.5pl7/exp/stan/nmr/lists/pp/Avance.incl"
$$ ;$Id: Avance3.incl,v 1.10.2.2 2013/08/30 09:43:33 ber Exp $
$$ # 12 "C:/Bruker/TopSpin3.5pl7/exp/stan/nmr/lists/pp/zg" 2
$$ 
$$ 
$$ # 15 "C:/Bruker/TopSpin3.5pl7/exp/stan/nmr/lists/pp/zg"
$$ "acqt0=-p1*2/3.1416"
$$ 
$$ 
$$ # 1 "mc_line 18 file C:/Bruker/TopSpin3.5pl7/exp/stan/nmr/lists/pp/zg exp. def. part of mc cmd. before ze"
$$ ; dimension 1D; AQ_mode 
$$ define delay MCWRK
$$ define delay MCREST
$$ "MCREST = 30m - 30m"
$$ "MCWRK = 0.333333*30m"
$$ 
$$     dccorr
$$ # 18 "C:/Bruker/TopSpin3.5pl7/exp/stan/nmr/lists/pp/zg"
$$ 1 ze
$$ # 1 "mc_line 18 file C:/Bruker/TopSpin3.5pl7/exp/stan/nmr/lists/pp/zg exp. def. of mc cmd. after ze"
$$ # 19 "C:/Bruker/TopSpin3.5pl7/exp/stan/nmr/lists/pp/zg"
$$ # 1 "mc_line 19 file C:/Bruker/TopSpin3.5pl7/exp/stan/nmr/lists/pp/zg exp. start label for mc cmd."
$$ 2 MCWRK  * 2
$$ LBLF0, MCWRK
$$   MCREST
$$ # 20 "C:/Bruker/TopSpin3.5pl7/exp/stan/nmr/lists/pp/zg"
$$   d1
$$   p1 ph1
$$   go=2 ph31
$$ # 1 "mc_line 23 file C:/Bruker/TopSpin3.5pl7/exp/stan/nmr/lists/pp/zg exp. mc cmd. in line"
$$   MCWRK wr #0
$$   MCWRK zd
$$   lo to LBLF0 times td0
$$ 
$$ # 24 "C:/Bruker/TopSpin3.5pl7/exp/stan/nmr/lists/pp/zg"
$$ exit
$$ # 27 "C:/Bruker/TopSpin3.5pl7/exp/stan/nmr/lists/pp/zg"
$$ ph1=0 2 2 0 1 3 3 1
$$ ph31=0 2 2 0 1 3 3 1
$$ 
$$ 
$$ ;pl1 : f1 channel - power level for pulse (default)
$$ ;p1 : f1 channel -  high power pulse
$$ ;d1 : relaxation delay; 1-5 * T1
$$ ;ns: 1 * n, total number of scans: NS * TD0
$$ # 38 "C:/Bruker/TopSpin3.5pl7/exp/stan/nmr/lists/pp/zg"
$$ ;$Id: zg,v 1.11 2012/01/31 17:49:31 ber Exp $
$$ 
##$PARAMETERFILE=	(title, ASCII, C:/Users/peter/Documents/Ambident%20reactivity%20of%20diazine%20oxides%20(e.g.%20PyzNO)/NMR%20data%20files/Compound%2023b%20&%2021b%20-%20synthesis%20in%20DMSO-d6/1H/pdata/1/title, 0)
$$ Analyst LB
$$ Instrument Name GH003107
$$ Peter Byrne
$$ KS 2-111
$$ Cryoprobe BB-H&F; 300K
$$ 
##$PARAMETERFILE=	(uxnmr.par, ASCII, C:/Users/peter/Documents/Ambident%20reactivity%20of%20diazine%20oxides%20(e.g.%20PyzNO)/NMR%20data%20files/Compound%2023b%20&%2021b%20-%20synthesis%20in%20DMSO-d6/1H/uxnmr.par, 0)
$$ ##TITLE= Parameter file, TopSpin 3.5 pl 7
$$ ##JCAMPDX= 5.0
$$ ##DATATYPE= Parameter Values
$$ ##NPOINTS= 153	$$ modification sequence number
$$ ##ORIGIN= Bruker BioSpin GmbH
$$ ##OWNER= nmrsu
$$ $$ 2019-10-09 15:57:22.628 +0100  NMRSU@AVIII600NMR-PC
$$ $$ C:/Bruker/TopSpin3.5pl7/conf/instr/aviii600/uxnmr.par
$$ $$ process C:\Bruker\TopSpin3.5pl7\prog\mod\cfserverav3.exe
$$ ##$ACB= 0
$$ ##$ACBTAT= (0..23)
$$ 0 72 88 50 88 0 0 0 0 0 0 0 0 0 0 0 0 0 0 0 0 0 0 0
$$ ##$ACBTBA= (0..23)
$$ 0 0 0 0 0 0 0 0 0 0 0 0 0 0 0 0 0 0 0 0 0 0 0 0
$$ ##$ACBTBLK= (0..23)
$$ 0 34 33 0 35 0 0 0 0 0 0 0 0 0 0 0 0 0 0 0 0 0 0 0
$$ ##$ACBTCTL= (0..23)
$$ 0 6 6 6 6 0 0 0 0 0 0 0 0 0 0 0 0 0 0 0 0 0 0 0
$$ ##$ACBTDI= (0..23)
$$ 0 -1779670019 -1779670019 -1779670019 -1779670020 0 0 0 0 0 0 0 0 0 0 0
$$ 0 0 0 0 0 0 0 0
$$ ##$ACBTDM= (0..23)
$$ 0 25 10 10 10 0 0 0 0 0 0 0 0 0 0 0 0 0 0 0 0 0 0 0
$$ ##$ACBTFHI= (0..23)
$$ 0 600 365 92 365 0 0 0 0 0 0 0 0 0 0 0 0 0 0 0 0 0 0 0
$$ ##$ACBTFL= (0..23)
$$ 0 248 248 88 248 0 0 0 0 0 0 0 0 0 0 0 0 0 0 0 0 0 0 0
$$ ##$ACBTFLO= (0..23)
$$ 0 180 6 30 6 0 0 0 0 0 0 0 0 0 0 0 0 0 0 0 0 0 0 0
$$ ##$ACBTINP= (0..23)
$$ 0 2 1 16 3 0 0 0 0 0 0 0 0 0 0 0 0 0 0 0 0 0 0 0
$$ ##$ACBTOUT= (0..23)
$$ 0 1 2 3 1 0 0 0 0 0 0 0 0 0 0 0 0 0 0 0 0 0 0 0
$$ ##$ACBTPO= (0..23)
$$ 0 100000 300000 150000 300000 0 0 0 0 0 0 0 0 0 0 0 0 0 0 0 0 0 0 0
$$ ##$ACBTPW= (0..23)
$$ 0 100 100 5 100 0 0 0 0 0 0 0 0 0 0 0 0 0 0 0 0 0 0 0
$$ ##$ACBTSB= (0..23)
$$ 0 0 0 0 0 0 0 0 0 0 0 0 0 0 0 0 0 0 0 0 0 0 0 0
$$ ##$ACBTSDT= (0..23)
$$ 0 2 2 2 2 0 0 0 0 0 0 0 0 0 0 0 0 0 0 0 0 0 0 0
$$ ##$ACBTY= <no>
$$ ##$AMPDFLT= no
$$ ##$AQSBDCH= (0..95)
$$ 0 0 0 0 0 0 0 0 255 255 255 255 255 255 255 255 255 255 255 255 255 255
$$ 255 255 255 255 255 255 255 255 255 255 255 255 255 255 255 255 255 255
$$ 255 255 255 255 255 255 255 255 255 255 255 255 255 255 255 255 255 255
$$ 255 255 255 255 255 255 255 255 255 255 255 255 255 255 255 255 255 255
$$ 255 255 255 255 255 255 255 255 255 255 255 255 255 255 255 255 255 255
$$ 255 255
$$ ##$AQSBDHW= (0..95)
$$ 4 1 8 8 8 0 0 0 255 255 255 255 255 255 255 255 255 255 255 255 255 255
$$ 255 255 255 255 255 255 255 255 255 255 255 255 255 255 255 255 255 255
$$ 255 255 255 255 255 255 255 255 255 255 255 255 255 255 255 255 255 255
$$ 255 255 255 255 255 255 255 255 255 255 255 255 255 255 255 255 255 255
$$ 255 255 255 255 255 255 255 255 255 255 255 255 255 255 255 255 255 255
$$ 255 255
$$ ##$AQSBDID= (0..95)
$$ 82 88 83 83 83 80 66 66 255 255 255 255 255 255 255 255 255 255 255 255
$$ 255 255 255 255 255 255 255 255 255 255 255 255 255 255 255 255 255 255
$$ 255 255 255 255 255 255 255 255 255 255 255 255 255 255 255 255 255 255
$$ 255 255 255 255 255 255 255 255 255 255 255 255 255 255 255 255 255 255
$$ 255 255 255 255 255 255 255 255 255 255 255 255 255 255 255 255 255 255
$$ 255 255 255 255
$$ ##$AQSBDNO= (0..95)
$$ 1 1 1 2 3 1 1 1 255 255 255 255 255 255 255 255 255 255 255 255 255 255
$$ 255 255 255 255 255 255 255 255 255 255 255 255 255 255 255 255 255 255
$$ 255 255 255 255 255 255 255 255 255 255 255 255 255 255 255 255 255 255
$$ 255 255 255 255 255 255 255 255 255 255 255 255 255 255 255 255 255 255
$$ 255 255 255 255 255 255 255 255 255 255 255 255 255 255 255 255 255 255
$$ 255 255
$$ ##$AQSBDSL= (0..95)
$$ 2 3 4 5 6 21 255 1 255 255 255 255 255 255 255 255 255 255 255 255 255
$$ 255 255 255 255 255 255 255 255 255 255 255 255 255 255 255 255 255 255
$$ 255 255 255 255 255 255 255 255 255 255 255 255 255 255 255 255 255 255
$$ 255 255 255 255 255 255 255 255 255 255 255 255 255 255 255 255 255 255
$$ 255 255 255 255 255 255 255 255 255 255 255 255 255 255 255 255 255 255
$$ 255 255 255
$$ ##$AQSBDTY= (0..95)
$$ 66 192 25 25 25 207 209 7 255 255 255 255 255 255 255 255 255 255 255 255
$$ 255 255 255 255 255 255 255 255 255 255 255 255 255 255 255 255 255 255
$$ 255 255 255 255 255 255 255 255 255 255 255 255 255 255 255 255 255 255
$$ 255 255 255 255 255 255 255 255 255 255 255 255 255 255 255 255 255 255
$$ 255 255 255 255 255 255 255 255 255 255 255 255 255 255 255 255 255 255
$$ 255 255 255 255
$$ ##$AQSBUAD= (0..95)
$$ 16 52 36 37 38 33 32 32 255 255 255 255 255 255 255 255 255 255 255 255
$$ 255 255 255 255 255 255 255 255 255 255 255 255 255 255 255 255 255 255
$$ 255 255 255 255 255 255 255 255 255 255 255 255 255 255 255 255 255 255
$$ 255 255 255 255 255 255 255 255 255 255 255 255 255 255 255 255 255 255
$$ 255 255 255 255 255 255 255 255 255 255 255 255 255 255 255 255 255 255
$$ 255 255 255 255
$$ ##$AQSECL= (0..95)
$$ 4 2 2 2 2 1 2 255 255 255 255 255 255 255 255 255 255 255 255 255 255 255
$$ 255 255 255 255 255 255 255 255 255 255 255 255 255 255 255 255 255 255
$$ 255 255 255 255 255 255 255 255 255 255 255 255 255 255 255 255 255 255
$$ 255 255 255 255 255 255 255 255 255 255 255 255 255 255 255 255 255 255
$$ 255 255 255 255 255 255 255 255 255 255 255 255 255 255 255 255 255 255
$$ 255 255
$$ ##$AQSECLS= (0..95)
$$ 3 1 2 2 2 0 3 255 255 255 255 255 255 255 255 255 255 255 255 255 255 255
$$ 255 255 255 255 255 255 255 255 255 255 255 255 255 255 255 255 255 255
$$ 255 255 255 255 255 255 255 255 255 255 255 255 255 255 255 255 255 255
$$ 255 255 255 255 255 255 255 255 255 255 255 255 255 255 255 255 255 255
$$ 255 255 255 255 255 255 255 255 255 255 255 255 255 255 255 255 255 255
$$ 255 255
$$ ##$AQSETH1= <no>
$$ ##$AQSETH2= <no>
$$ ##$AQSSPLT= no
$$ ##$ATT19F= (0..1)
$$ 0 0
$$ ##$ATT1H= (0..1)
$$ 0 0
$$ ##$ATT3H= (0..1)
$$ 0 0
$$ ##$ATTX= (0..1)
$$ 0 0
$$ ##$ATTY= (0..1)
$$ 0 0
$$ ##$ATTZ= (0..1)
$$ 0 0
$$ ##$BACSAIR= yes
$$ ##$BACSCAP= 596
$$ ##$BACSDEL= 0
$$ ##$BACSFCM= no
$$ ##$BACSOPT= <>
$$ ##$BACSTY= <tty04>
$$ ##$BARPTY= <no>
$$ ##$BFREQ= 600.07
$$ ##$BGAETH= (0..9)
$$ <no> <no> <no> <no> <no> <no> <no> <no> <no> <no>
$$ ##$BIRDS= yes
$$ ##$BMPC= 0
$$ ##$BMPCTY= <no>
$$ ##$BPSUTY= <no>
$$ ##$BSMS= 2
$$ ##$BSMS19FLock= no
$$ ##$BSMSETH= <149.236.99.20>
$$ ##$BSMSTY= <no>
$$ ##$BgaChFac2= (0..7)
$$ 0 0 0 0 0 0 0 0
$$ ##$BgaChMap= (0..7)
$$ 0 0 0 0 0 0 0 0
$$ ##$BgaChMaxv= (0..7)
$$ 0 0 0 0 0 0 0 0
$$ ##$BgaChRouting= (0..63)
$$ 0 0 0 0 0 0 0 0 0 0 0 0 0 0 0 0 0 0 0 0 0 0 0 0 0 0 0 0 0 0 0 0 0 0 0 0
$$ 0 0 0 0 0 0 0 0 0 0 0 0 0 0 0 0 0 0 0 0 0 0 0 0 0 0 0 0
$$ ##$BgaChShimMap= (0..7)
$$ 0 0 0 0 0 0 0 0
$$ ##$BgaChShimMaxv= (0..7)
$$ 0 0 0 0 0 0 0 0
$$ ##$BlaEth= (0..9)
$$ <149.236.99.253> <149.236.99.252> <no> <no> <no> <no> <no> <no> <> <>
$$ ##$BlaNam= (0..9)
$$ <BLAXH2H300/100/150 E 200-600MHZ> <BLAX300 E 6-365MHZ> <> <> <> <> <> <>
$$ <> <>
$$ ##$BlaPN= (0..9)
$$ <W1345096> <W1345092> <> <> <> <> <> <> <> <>
$$ ##$BlaSN= (0..9)
$$ <0236> <0075> <> <> <> <> <> <> <> <>
$$ ##$BsmsAuxEth= <no>
$$ ##$CFASMOD= (0..7)
$$ 1 1 1 1 1 1 1 1
$$ ##$CFASMUL= (0..7)
$$ 1 1 1 1 1 1 1 1
$$ ##$CNFTXDR= (0..7)
$$ 6 6 6 0 0 0 0 0
$$ ##$COMDIG2= 0
$$ ##$CPDBTY= <no>
$$ ##$CRCOTY= <tty01>
$$ ##$CSW1= (0..31)
$$ 2 2 0 16 3 3 0 0 0 0 0 0 0 0 0 0 0 0 0 0 0 0 0 0 0 0 0 0 0 0 0 0
$$ ##$CSW2= (0..31)
$$ 1 1 0 0 0 0 0 0 0 0 0 0 0 0 0 0 0 0 0 0 0 0 0 0 0 0 0 0 0 0 0 0
$$ ##$CSWNUM= (0..7)
$$ 4 3 0 0 0 0 0 0
$$ ##$ConsolePnSn= <>
$$ ##$CryoProAccPnSn= <>
$$ ##$Ctb1Eth= <no>
$$ ##$CubeEth= (0..7)
$$ <no> <no> <no> <no> <no> <no> <no> <no>
$$ ##$CustRegisterNo= <>
$$ ##$DATSTAT= no
$$ ##$DIGI140= (0..7)
$$ 0 0 0 0 0 0 0 0
$$ ##$DIGIB12= (0..7)
$$ 0 0 0 0 0 0 0 0
$$ ##$DIGIB16= (0..7)
$$ 0 0 0 0 0 0 0 0
$$ ##$DIGIFA= (0..7)
$$ 0 0 0 0 0 0 0 0
$$ ##$DIGIFOURIER= 0
$$ ##$DIGIHA= (0..7)
$$ 0 0 0 0 0 0 0 0
$$ ##$DIGIHAF= (0..7)
$$ 0 0 0 0 0 0 0 0
$$ ##$DIGIHRD= (0..7)
$$ 0 0 0 0 0 0 0 0
$$ ##$DIGIIA= (0..7)
$$ 0 0 0 0 0 0 0 0
$$ ##$DIGIO16= (0..7)
$$ 0 0 0 0 0 0 0 0
$$ ##$DIGISA= (0..7)
$$ 0 0 0 0 0 0 0 0
$$ ##$DIGISAF= (0..7)
$$ 0 0 0 0 0 0 0 0
$$ ##$DIGISL= (0..7)
$$ 0 0 0 0 0 0 0 0
$$ ##$DIGITYI= (0..7)
$$ 0 0 0 0 0 0 0 0
$$ ##$DIGITYP= (0..7)
$$ 0 0 0 0 0 0 0 0
$$ ##$DIGITZ= 0
$$ ##$DPPFAC= 1
$$ ##$DRMSETH= <no>
$$ ##$DRU= yes
$$ ##$DRUETH= (0..33)
$$ <no> <149.236.99.89> <no> <no> <no> <no> <no> <no> <no> <no> <no> <no>
$$ <no> <no> <no> <no> <no> <no> <no> <no> <no> <no> <no> <no> <no> <no> <no>
$$ <no> <no> <no> <no> <no> <no> <>
$$ ##$Description= <Avance III>
$$ ##$DppType= 0
$$ ##$FCUMEM= (0..7)
$$ 16777208 16777208 16777208 0 0 0 0 0
$$ ##$FCUPAL= (0..7)
$$ 0 0 0 0 0 0 0 0
$$ ##$FGSVTY= <no>
$$ ##$FQMIX= 0
$$ ##$FUNCMOD= <>
$$ ##$FourPeriBdEth= <no>
$$ ##$FourShimBdEth= <no>
$$ ##$FourierPicsCon= no
$$ ##$GCUTYPE= 10
$$ ##$GCUTYPE2= 0
$$ ##$GPREDEL= 0
$$ ##$GPSCUTY= <no>
$$ ##$GRADRES= 5
$$ ##$GTUTY= <no>
$$ ##$GcConn= (0..1)
$$ 1 0
$$ ##$GradAmpGain= (0..7)
$$ 0 0 0 0 0 0 0 0
$$ ##$GradAmpMaxCurX= (0..7)
$$ 0 0 0 0 0 0 0 0
$$ ##$GradAmpMaxCurY= (0..7)
$$ 0 0 0 0 0 0 0 0
$$ ##$GradAmpMaxCurZ= (0..7)
$$ 9.99999904632568 0 0 0 0 0 0 0
$$ ##$GradAmpName= (0..7)
$$ <GAB in BSMS> <> <> <> <> <> <> <>
$$ ##$GradAmpPN= (0..7)
$$ <> <> <> <> <> <> <> <>
$$ ##$GradAmpSN= (0..7)
$$ <> <> <> <> <> <> <> <>
$$ ##$GradAmpType= (0..7)
$$ 2 0 0 0 0 0 0 0
$$ ##$GradPowClkCtrl= 0
$$ ##$GradPowClkTime= 0
$$ ##$GradPowImax= 0
$$ ##$GradPowType= 0
$$ ##$GradPowVmax= 0
$$ ##$HDIETH= (0..5)
$$ <no> <no> <no> <no> <no> <no>
$$ ##$HFAC= 3
$$ ##$HPCU= 0
$$ ##$HPCUTY= <no>
$$ ##$HPTXLP= (0..3)
$$ -1 -1 -1 -1
$$ ##$HPTXPI= (0..3)
$$ 0 0 0 0
$$ ##$HPTXPO= (0..3)
$$ 0 0 0 0
$$ ##$HPTXTY= (0..3)
$$ 0 0 0 0
$$ ##$HpprCoverType= 1
$$ ##$IF451= 0
$$ ##$IFREQ= 1
$$ ##$INJPTY= <no>
$$ ##$INTFPR= 0
$$ ##$IPSOETH= <149.236.99.254>
$$ ##$IPSOTYPE= 1
$$ ##$LDUETH= (0..0)
$$ <no>
$$ ##$LOCKCONF= <DL>
$$ ##$LOCKTY= <no>
$$ ##$LOCSWID= 0
$$ ##$LOCSWIF= 0
$$ ##$LVDSSPLITETH= (0..5)
$$ <no> <no> <no> <no> <no> <no>
$$ ##$Location= <>
$$ ##$M2FAC= 0
$$ ##$MAS= 0
$$ ##$MASETIME= 10
$$ ##$MASITIME= 10
$$ ##$MASTY= <no>
$$ ##$MAS_CT= 0
$$ ##$MAS_SG= 0
$$ ##$MAS_TO= 0
$$ ##$MEMPRM= 0
$$ ##$MHFAC= 0
$$ ##$MXFAC= 0
$$ ##$MagnCoilPnSn= <>
$$ ##$MagnDewarPnSn= <>
$$ ##$MasEth= <no>
$$ ##$NAMPD= (0..17)
$$ <> <HPLNA 19F1H> <XBB19F 2HS> <2H> <13C> <15N> <> <> <> <> <> <> <> <>
$$ <> <> <> <>
$$ ##$NFCU= 3
$$ ##$NFRED= 0
$$ ##$NMRCH= 2
$$ ##$NMRMEM= 16384
$$ ##$NPSGU= 0
$$ ##$NRCU= 1
$$ ##$NROUT= 0
$$ ##$NSGU= 3
$$ ##$OrderNo= <10246872>
$$ ##$PAMPF1= (0..15)
$$ 75 56 64 96 80 80 0 0 0 0 0 0 0 0 0 0
$$ ##$PAMPF2= (0..15)
$$ 0 0 0 0 0 0 0 0 0 0 0 0 0 0 0 0
$$ ##$PAMPF3= (0..15)
$$ 0 0 0 0 0 0 0 0 0 0 0 0 0 0 0 0
$$ ##$PAMPF4= (0..15)
$$ 0 0 0 0 0 0 0 0 0 0 0 0 0 0 0 0
$$ ##$PAMPF5= (0..15)
$$ 0 0 0 0 0 0 0 0 0 0 0 0 0 0 0 0
$$ ##$PAMPF6= (0..15)
$$ 0 0 0 0 0 0 0 0 0 0 0 0 0 0 0 0
$$ ##$PAMPF7= (0..15)
$$ 0 0 0 0 0 0 0 0 0 0 0 0 0 0 0 0
$$ ##$PAMPF8= (0..15)
$$ 0 0 0 0 0 0 0 0 0 0 0 0 0 0 0 0
$$ ##$PH4= 0
$$ ##$PHF4TY= <no>
$$ ##$POWCHK= yes
$$ ##$PRAMD1= (0..7)
$$ 6 0 0 1610612736 0 0 0 0
$$ ##$PRAMD10= (0..7)
$$ 0 0 0 0 0 0 0 0
$$ ##$PRAMD11= (0..7)
$$ 0 0 0 0 0 0 0 0
$$ ##$PRAMD12= (0..7)
$$ 0 0 0 0 0 0 0 0
$$ ##$PRAMD13= (0..7)
$$ 0 0 0 0 0 0 0 0
$$ ##$PRAMD14= (0..7)
$$ 0 0 0 0 0 0 0 0
$$ ##$PRAMD15= (0..7)
$$ 0 0 0 0 0 0 0 0
$$ ##$PRAMD16= (0..7)
$$ 0 0 0 0 0 0 0 0
$$ ##$PRAMD17= (0..7)
$$ 0 0 0 0 0 0 0 0
$$ ##$PRAMD18= (0..7)
$$ 0 0 0 0 0 0 0 0
$$ ##$PRAMD19= (0..7)
$$ 0 0 0 0 0 0 0 0
$$ ##$PRAMD2= (0..7)
$$ 2147483644 2131230719 2147483647 603979775 0 0 0 0
$$ ##$PRAMD20= (0..7)
$$ 0 0 0 0 0 0 0 0
$$ ##$PRAMD21= (0..7)
$$ 0 0 0 0 0 0 0 0
$$ ##$PRAMD3= (0..7)
$$ 0 1048576 0 536870912 0 1048576 0 536870912
$$ ##$PRAMD4= (0..7)
$$ 16777216 0 0 536870912 0 0 0 0
$$ ##$PRAMD5= (0..7)
$$ 0 0 4 536870912 0 0 0 0
$$ ##$PRAMD6= (0..7)
$$ 0 0 0 0 0 0 0 0
$$ ##$PRAMD7= (0..7)
$$ 0 0 0 0 0 0 0 0
$$ ##$PRAMD8= (0..7)
$$ 0 0 0 0 0 0 0 0
$$ ##$PRAMD9= (0..7)
$$ 0 0 0 0 0 0 0 0
$$ ##$PRAMLED= (0..1)
$$ 15 15
$$ ##$PRAMP= (0..9)
$$ <> <tty10> <no> <no> <no> <no> <no> <no> <no> <>
$$ ##$PRAMPTP= 1
$$ ##$PREEMPTYPE= 0
$$ ##$PREPTY= <no>
$$ ##$PREREC= (0..15)
$$ 0 1 1 1 1 1 0 0 0 0 0 0 0 0 0 0
$$ ##$PRESHLD= 0
$$ ##$PTS160= -1
$$ ##$PTSA2X= (0..7)
$$ 0 0 0 0 0 0 0 0
$$ ##$PTSF2X= (0..7)
$$ 0 0 0 0 0 0 0 0
$$ ##$PTSFMX= (0..19)
$$ 643.52499 643.52499 643.52499 0 0 0 0 0 0 0 0 0 0 0 0 0 0 0 0 0
$$ ##$PULCHK= no
$$ ##$PerMagATempSens= no
$$ ##$PerMagEth= <no>
$$ ##$PerMagFluxSens= no
$$ ##$PerMagMTempSens= no
$$ ##$PramDutyCycPerc= (0..15)
$$ 4 2 2 2 2 0 0 0 0 0 0 0 0 0 0 0
$$ ##$PramPeakPowerW= (0..15)
$$ 4000 500 500 500 500 0 0 0 0 0 0 0 0 0 0 0
$$ ##$PramPowerSwitch= (0..15)
$$ 0 0 0 0 0 0 0 0 0 0 0 0 0 0 0 0
$$ ##$PramPulWidthMs= (0..15)
$$ 10 0.1 0.1 0.1 0.1 0 0 0 0 0 0 0 0 0 0 0
$$ ##$PreampModBisDat= (0..15)
$$ 20170428 20080211 20080216 20080304 20080121 0 0 0 0 0 0 0 0 0 0 0
$$ ##$PreampModPN= (0..17)
$$ <Z103205> <Z003506> <Z003473> <Z003524> <Z003530> <> <> <> <> <> <> <>
$$ <> <> <> <> <> <>
$$ ##$PreampModSN= (0..17)
$$ <00874> <00671> <00593> <00408> <00301> <> <> <> <> <> <> <> <> <> <> <>
$$ <> <>
$$ ##$ProdigyEth= <no>
$$ ##$RCUCDS= (0..7)
$$ 0 0 0 0 0 0 0 0
$$ ##$RCUCFS= (0..7)
$$ 0 0 0 0 0 0 0 0
$$ ##$RCUCSS= (0..7)
$$ 0 0 0 0 0 0 0 0
$$ ##$RCUI2C1= (0..7)
$$ 0 0 0 0 0 0 0 0
$$ ##$RCUI2C2= (0..7)
$$ 0 0 0 0 0 0 0 0
$$ ##$RCUI2C3= (0..7)
$$ 0 0 0 0 0 0 0 0
$$ ##$RCUI2C4= (0..7)
$$ 0 0 0 0 0 0 0 0
$$ ##$RCUI2C5= (0..7)
$$ 0 0 0 0 0 0 0 0
$$ ##$RCUI2C6= (0..7)
$$ 0 0 0 0 0 0 0 0
$$ ##$RCUI2C7= (0..7)
$$ 0 0 0 0 0 0 0 0
$$ ##$RCUI2C8= (0..7)
$$ 0 0 0 0 0 0 0 0
$$ ##$RDCU= 0
$$ ##$RFSINPUT= (0..1)
$$ 0 0
$$ ##$RFSVTY= <no>
$$ ##$RGTYPE= (0..31)
$$ 9 0 0 0 0 0 0 0 0 0 0 0 0 0 0 0 0 0 0 0 0 0 0 0 0 0 0 0 0 0 0 0
$$ ##$RG_max= (0..31)
$$ 2050 -1 -1 -1 -1 -1 -1 -1 -1 -1 -1 -1 -1 -1 -1 -1 -1 -1 -1 -1 -1 -1 -1
$$ -1 -1 -1 -1 -1 -1 -1 -1 -1
$$ ##$RG_min= (0..31)
$$ 0.25 -1 -1 -1 -1 -1 -1 -1 -1 -1 -1 -1 -1 -1 -1 -1 -1 -1 -1 -1 -1 -1 -1
$$ -1 -1 -1 -1 -1 -1 -1 -1 -1
$$ ##$RG_tab1= (0..255)
$$ 0.25 0.28 0.32 0.35 0.4 0.44 0.5 0.56 0.64 0.7 0.8 0.89 1 1.12 1.28 1.4
$$ 1.6 1.78 2 2.25 2.56 2.8 3.2 3.56 4 4.5 5 5.6 6.35 7.12 8 9 10 11.3 12.7
$$ 14.2 16 18 20.2 22.6 25.4 28.5 32 36 40.3 45.2 50.8 57 64 71.8 80.6 90.5
$$ 101 114 128 144 161 181 203 228 256 287 322 362 406 456 512 575 645 724
$$ 812 912 1030 1150 1290 1440 1620 1820 2050 -1 -1 -1 -1 -1 -1 -1 -1 -1 -1
$$ -1 -1 -1 -1 -1 -1 -1 -1 -1 -1 -1 -1 -1 -1 -1 -1 -1 -1 -1 -1 -1 -1 -1 -1
$$ -1 -1 -1 -1 -1 -1 -1 -1 -1 -1 -1 -1 -1 -1 -1 -1 -1 -1 -1 -1 -1 -1 -1 -1
$$ -1 -1 -1 -1 -1 -1 -1 -1 -1 -1 -1 -1 -1 -1 -1 -1 -1 -1 -1 -1 -1 -1 -1 -1
$$ -1 -1 -1 -1 -1 -1 -1 -1 -1 -1 -1 -1 -1 -1 -1 -1 -1 -1 -1 -1 -1 -1 -1 -1
$$ -1 -1 -1 -1 -1 -1 -1 -1 -1 -1 -1 -1 -1 -1 -1 -1 -1 -1 -1 -1 -1 -1 -1 -1
$$ -1 -1 -1 -1 -1 -1 -1 -1 -1 -1 -1 -1 -1 -1 -1 -1 -1 -1 -1 -1 -1 -1 -1 -1
$$ -1 -1 -1 -1 -1 -1 -1 -1 -1 -1 -1 -1 -1 -1 -1 -1 -1 -1 -1 -1 -1 -1 -1
$$ ##$RG_tab2= (0..255)
$$ -1 -1 -1 -1 -1 -1 -1 -1 -1 -1 -1 -1 -1 -1 -1 -1 -1 -1 -1 -1 -1 -1 -1 -1
$$ -1 -1 -1 -1 -1 -1 -1 -1 -1 -1 -1 -1 -1 -1 -1 -1 -1 -1 -1 -1 -1 -1 -1 -1
$$ -1 -1 -1 -1 -1 -1 -1 -1 -1 -1 -1 -1 -1 -1 -1 -1 -1 -1 -1 -1 -1 -1 -1 -1
$$ -1 -1 -1 -1 -1 -1 -1 -1 -1 -1 -1 -1 -1 -1 -1 -1 -1 -1 -1 -1 -1 -1 -1 -1
$$ -1 -1 -1 -1 -1 -1 -1 -1 -1 -1 -1 -1 -1 -1 -1 -1 -1 -1 -1 -1 -1 -1 -1 -1
$$ -1 -1 -1 -1 -1 -1 -1 -1 -1 -1 -1 -1 -1 -1 -1 -1 -1 -1 -1 -1 -1 -1 -1 -1
$$ -1 -1 -1 -1 -1 -1 -1 -1 -1 -1 -1 -1 -1 -1 -1 -1 -1 -1 -1 -1 -1 -1 -1 -1
$$ -1 -1 -1 -1 -1 -1 -1 -1 -1 -1 -1 -1 -1 -1 -1 -1 -1 -1 -1 -1 -1 -1 -1 -1
$$ -1 -1 -1 -1 -1 -1 -1 -1 -1 -1 -1 -1 -1 -1 -1 -1 -1 -1 -1 -1 -1 -1 -1 -1
$$ -1 -1 -1 -1 -1 -1 -1 -1 -1 -1 -1 -1 -1 -1 -1 -1 -1 -1 -1 -1 -1 -1 -1 -1
$$ -1 -1 -1 -1 -1 -1 -1 -1 -1 -1 -1 -1 -1 -1 -1 -1
$$ ##$RG_tab3= (0..255)
$$ -1 -1 -1 -1 -1 -1 -1 -1 -1 -1 -1 -1 -1 -1 -1 -1 -1 -1 -1 -1 -1 -1 -1 -1
$$ -1 -1 -1 -1 -1 -1 -1 -1 -1 -1 -1 -1 -1 -1 -1 -1 -1 -1 -1 -1 -1 -1 -1 -1
$$ -1 -1 -1 -1 -1 -1 -1 -1 -1 -1 -1 -1 -1 -1 -1 -1 -1 -1 -1 -1 -1 -1 -1 -1
$$ -1 -1 -1 -1 -1 -1 -1 -1 -1 -1 -1 -1 -1 -1 -1 -1 -1 -1 -1 -1 -1 -1 -1 -1
$$ -1 -1 -1 -1 -1 -1 -1 -1 -1 -1 -1 -1 -1 -1 -1 -1 -1 -1 -1 -1 -1 -1 -1 -1
$$ -1 -1 -1 -1 -1 -1 -1 -1 -1 -1 -1 -1 -1 -1 -1 -1 -1 -1 -1 -1 -1 -1 -1 -1
$$ -1 -1 -1 -1 -1 -1 -1 -1 -1 -1 -1 -1 -1 -1 -1 -1 -1 -1 -1 -1 -1 -1 -1 -1
$$ -1 -1 -1 -1 -1 -1 -1 -1 -1 -1 -1 -1 -1 -1 -1 -1 -1 -1 -1 -1 -1 -1 -1 -1
$$ -1 -1 -1 -1 -1 -1 -1 -1 -1 -1 -1 -1 -1 -1 -1 -1 -1 -1 -1 -1 -1 -1 -1 -1
$$ -1 -1 -1 -1 -1 -1 -1 -1 -1 -1 -1 -1 -1 -1 -1 -1 -1 -1 -1 -1 -1 -1 -1 -1
$$ -1 -1 -1 -1 -1 -1 -1 -1 -1 -1 -1 -1 -1 -1 -1 -1
$$ ##$RG_tab4= (0..255)
$$ -1 -1 -1 -1 -1 -1 -1 -1 -1 -1 -1 -1 -1 -1 -1 -1 -1 -1 -1 -1 -1 -1 -1 -1
$$ -1 -1 -1 -1 -1 -1 -1 -1 -1 -1 -1 -1 -1 -1 -1 -1 -1 -1 -1 -1 -1 -1 -1 -1
$$ -1 -1 -1 -1 -1 -1 -1 -1 -1 -1 -1 -1 -1 -1 -1 -1 -1 -1 -1 -1 -1 -1 -1 -1
$$ -1 -1 -1 -1 -1 -1 -1 -1 -1 -1 -1 -1 -1 -1 -1 -1 -1 -1 -1 -1 -1 -1 -1 -1
$$ -1 -1 -1 -1 -1 -1 -1 -1 -1 -1 -1 -1 -1 -1 -1 -1 -1 -1 -1 -1 -1 -1 -1 -1
$$ -1 -1 -1 -1 -1 -1 -1 -1 -1 -1 -1 -1 -1 -1 -1 -1 -1 -1 -1 -1 -1 -1 -1 -1
$$ -1 -1 -1 -1 -1 -1 -1 -1 -1 -1 -1 -1 -1 -1 -1 -1 -1 -1 -1 -1 -1 -1 -1 -1
$$ -1 -1 -1 -1 -1 -1 -1 -1 -1 -1 -1 -1 -1 -1 -1 -1 -1 -1 -1 -1 -1 -1 -1 -1
$$ -1 -1 -1 -1 -1 -1 -1 -1 -1 -1 -1 -1 -1 -1 -1 -1 -1 -1 -1 -1 -1 -1 -1 -1
$$ -1 -1 -1 -1 -1 -1 -1 -1 -1 -1 -1 -1 -1 -1 -1 -1 -1 -1 -1 -1 -1 -1 -1 -1
$$ -1 -1 -1 -1 -1 -1 -1 -1 -1 -1 -1 -1 -1 -1 -1 -1
$$ ##$RG_tab5= (0..255)
$$ -1 -1 -1 -1 -1 -1 -1 -1 -1 -1 -1 -1 -1 -1 -1 -1 -1 -1 -1 -1 -1 -1 -1 -1
$$ -1 -1 -1 -1 -1 -1 -1 -1 -1 -1 -1 -1 -1 -1 -1 -1 -1 -1 -1 -1 -1 -1 -1 -1
$$ -1 -1 -1 -1 -1 -1 -1 -1 -1 -1 -1 -1 -1 -1 -1 -1 -1 -1 -1 -1 -1 -1 -1 -1
$$ -1 -1 -1 -1 -1 -1 -1 -1 -1 -1 -1 -1 -1 -1 -1 -1 -1 -1 -1 -1 -1 -1 -1 -1
$$ -1 -1 -1 -1 -1 -1 -1 -1 -1 -1 -1 -1 -1 -1 -1 -1 -1 -1 -1 -1 -1 -1 -1 -1
$$ -1 -1 -1 -1 -1 -1 -1 -1 -1 -1 -1 -1 -1 -1 -1 -1 -1 -1 -1 -1 -1 -1 -1 -1
$$ -1 -1 -1 -1 -1 -1 -1 -1 -1 -1 -1 -1 -1 -1 -1 -1 -1 -1 -1 -1 -1 -1 -1 -1
$$ -1 -1 -1 -1 -1 -1 -1 -1 -1 -1 -1 -1 -1 -1 -1 -1 -1 -1 -1 -1 -1 -1 -1 -1
$$ -1 -1 -1 -1 -1 -1 -1 -1 -1 -1 -1 -1 -1 -1 -1 -1 -1 -1 -1 -1 -1 -1 -1 -1
$$ -1 -1 -1 -1 -1 -1 -1 -1 -1 -1 -1 -1 -1 -1 -1 -1 -1 -1 -1 -1 -1 -1 -1 -1
$$ -1 -1 -1 -1 -1 -1 -1 -1 -1 -1 -1 -1 -1 -1 -1 -1
$$ ##$RG_tab6= (0..255)
$$ -1 -1 -1 -1 -1 -1 -1 -1 -1 -1 -1 -1 -1 -1 -1 -1 -1 -1 -1 -1 -1 -1 -1 -1
$$ -1 -1 -1 -1 -1 -1 -1 -1 -1 -1 -1 -1 -1 -1 -1 -1 -1 -1 -1 -1 -1 -1 -1 -1
$$ -1 -1 -1 -1 -1 -1 -1 -1 -1 -1 -1 -1 -1 -1 -1 -1 -1 -1 -1 -1 -1 -1 -1 -1
$$ -1 -1 -1 -1 -1 -1 -1 -1 -1 -1 -1 -1 -1 -1 -1 -1 -1 -1 -1 -1 -1 -1 -1 -1
$$ -1 -1 -1 -1 -1 -1 -1 -1 -1 -1 -1 -1 -1 -1 -1 -1 -1 -1 -1 -1 -1 -1 -1 -1
$$ -1 -1 -1 -1 -1 -1 -1 -1 -1 -1 -1 -1 -1 -1 -1 -1 -1 -1 -1 -1 -1 -1 -1 -1
$$ -1 -1 -1 -1 -1 -1 -1 -1 -1 -1 -1 -1 -1 -1 -1 -1 -1 -1 -1 -1 -1 -1 -1 -1
$$ -1 -1 -1 -1 -1 -1 -1 -1 -1 -1 -1 -1 -1 -1 -1 -1 -1 -1 -1 -1 -1 -1 -1 -1
$$ -1 -1 -1 -1 -1 -1 -1 -1 -1 -1 -1 -1 -1 -1 -1 -1 -1 -1 -1 -1 -1 -1 -1 -1
$$ -1 -1 -1 -1 -1 -1 -1 -1 -1 -1 -1 -1 -1 -1 -1 -1 -1 -1 -1 -1 -1 -1 -1 -1
$$ -1 -1 -1 -1 -1 -1 -1 -1 -1 -1 -1 -1 -1 -1 -1 -1
$$ ##$RG_tab7= (0..255)
$$ -1 -1 -1 -1 -1 -1 -1 -1 -1 -1 -1 -1 -1 -1 -1 -1 -1 -1 -1 -1 -1 -1 -1 -1
$$ -1 -1 -1 -1 -1 -1 -1 -1 -1 -1 -1 -1 -1 -1 -1 -1 -1 -1 -1 -1 -1 -1 -1 -1
$$ -1 -1 -1 -1 -1 -1 -1 -1 -1 -1 -1 -1 -1 -1 -1 -1 -1 -1 -1 -1 -1 -1 -1 -1
$$ -1 -1 -1 -1 -1 -1 -1 -1 -1 -1 -1 -1 -1 -1 -1 -1 -1 -1 -1 -1 -1 -1 -1 -1
$$ -1 -1 -1 -1 -1 -1 -1 -1 -1 -1 -1 -1 -1 -1 -1 -1 -1 -1 -1 -1 -1 -1 -1 -1
$$ -1 -1 -1 -1 -1 -1 -1 -1 -1 -1 -1 -1 -1 -1 -1 -1 -1 -1 -1 -1 -1 -1 -1 -1
$$ -1 -1 -1 -1 -1 -1 -1 -1 -1 -1 -1 -1 -1 -1 -1 -1 -1 -1 -1 -1 -1 -1 -1 -1
$$ -1 -1 -1 -1 -1 -1 -1 -1 -1 -1 -1 -1 -1 -1 -1 -1 -1 -1 -1 -1 -1 -1 -1 -1
$$ -1 -1 -1 -1 -1 -1 -1 -1 -1 -1 -1 -1 -1 -1 -1 -1 -1 -1 -1 -1 -1 -1 -1 -1
$$ -1 -1 -1 -1 -1 -1 -1 -1 -1 -1 -1 -1 -1 -1 -1 -1 -1 -1 -1 -1 -1 -1 -1 -1
$$ -1 -1 -1 -1 -1 -1 -1 -1 -1 -1 -1 -1 -1 -1 -1 -1
$$ ##$RG_tab8= (0..255)
$$ -1 -1 -1 -1 -1 -1 -1 -1 -1 -1 -1 -1 -1 -1 -1 -1 -1 -1 -1 -1 -1 -1 -1 -1
$$ -1 -1 -1 -1 -1 -1 -1 -1 -1 -1 -1 -1 -1 -1 -1 -1 -1 -1 -1 -1 -1 -1 -1 -1
$$ -1 -1 -1 -1 -1 -1 -1 -1 -1 -1 -1 -1 -1 -1 -1 -1 -1 -1 -1 -1 -1 -1 -1 -1
$$ -1 -1 -1 -1 -1 -1 -1 -1 -1 -1 -1 -1 -1 -1 -1 -1 -1 -1 -1 -1 -1 -1 -1 -1
$$ -1 -1 -1 -1 -1 -1 -1 -1 -1 -1 -1 -1 -1 -1 -1 -1 -1 -1 -1 -1 -1 -1 -1 -1
$$ -1 -1 -1 -1 -1 -1 -1 -1 -1 -1 -1 -1 -1 -1 -1 -1 -1 -1 -1 -1 -1 -1 -1 -1
$$ -1 -1 -1 -1 -1 -1 -1 -1 -1 -1 -1 -1 -1 -1 -1 -1 -1 -1 -1 -1 -1 -1 -1 -1
$$ -1 -1 -1 -1 -1 -1 -1 -1 -1 -1 -1 -1 -1 -1 -1 -1 -1 -1 -1 -1 -1 -1 -1 -1
$$ -1 -1 -1 -1 -1 -1 -1 -1 -1 -1 -1 -1 -1 -1 -1 -1 -1 -1 -1 -1 -1 -1 -1 -1
$$ -1 -1 -1 -1 -1 -1 -1 -1 -1 -1 -1 -1 -1 -1 -1 -1 -1 -1 -1 -1 -1 -1 -1 -1
$$ -1 -1 -1 -1 -1 -1 -1 -1 -1 -1 -1 -1 -1 -1 -1 -1
$$ ##$RG_tabA= (0..255)
$$ 0.25 0.28 0.32 0.35 0.4 0.44 0.5 0.56 0.64 0.7 0.8 0.89 1 1.12 1.28 1.4
$$ 1.6 1.78 2 2.25 2.56 2.8 3.2 3.56 4 4.5 5 5.6 6.35 7.12 8 9 10 11.3 12.7
$$ 14.2 16 18 20.2 22.6 25.4 28.5 32 36 40.3 45.2 50.8 57 64 71.8 80.6 90.5
$$ 101 114 128 144 161 181 203 228 256 287 322 362 406 456 512 575 645 724
$$ 812 912 1030 1150 1290 1440 1620 1820 2050 -1 -1 -1 -1 -1 -1 -1 -1 -1 -1
$$ -1 -1 -1 -1 -1 -1 -1 -1 -1 -1 -1 -1 -1 -1 -1 -1 -1 -1 -1 -1 -1 -1 -1 -1
$$ -1 -1 -1 -1 -1 -1 -1 -1 -1 -1 -1 -1 -1 -1 -1 -1 -1 -1 -1 -1 -1 -1 -1 -1
$$ -1 -1 -1 -1 -1 -1 -1 -1 -1 -1 -1 -1 -1 -1 -1 -1 -1 -1 -1 -1 -1 -1 -1 -1
$$ -1 -1 -1 -1 -1 -1 -1 -1 -1 -1 -1 -1 -1 -1 -1 -1 -1 -1 -1 -1 -1 -1 -1 -1
$$ -1 -1 -1 -1 -1 -1 -1 -1 -1 -1 -1 -1 -1 -1 -1 -1 -1 -1 -1 -1 -1 -1 -1 -1
$$ -1 -1 -1 -1 -1 -1 -1 -1 -1 -1 -1 -1 -1 -1 -1 -1 -1 -1 -1 -1 -1 -1 -1 -1
$$ -1 -1 -1 -1 -1 -1 -1 -1 -1 -1 -1 -1 -1 -1 -1 -1 -1 -1 -1 -1 -1 -1 -1
$$ ##$ROBOTTY= <no>
$$ ##$ROUT14= (0..7)
$$ 0 0 0 0 0 0 0 0
$$ ##$ROUTER= -1
$$ ##$RX22TY= <no>
$$ ##$RXFMAX= (0..7)
$$ 647.5 -1 -1 -1 -1 -1 -1 -1
$$ ##$RXFMIN= (0..7)
$$ 5 -1 -1 -1 -1 -1 -1 -1
$$ ##$RXINTLV= (0..7)
$$ 1 0 0 0 0 0 0 0
$$ ##$RXMSTY= <no>
$$ ##$RockSwitchEth= <no>
$$ ##$SCMTY= <no>
$$ ##$SGUC1= (0..15)
$$ 17 18 34 0 0 0 0 0 0 0 0 0 0 0 0 0
$$ ##$SGUC2= (0..15)
$$ 33 256 20 0 0 0 0 0 0 0 0 0 0 0 0 0
$$ ##$SLCBCONF= <SH>
$$ ##$SPECTR= 10
$$ ##$SY2FLAG= 0
$$ ##$SYNCTRIG= 11
$$ ##$SamChgEth= (0..3)
$$ <149.236.99.55> <no> <no> <no>
$$ ##$ServiceNo= <>
$$ ##$Sgu1PowerLevels= (0..7)
$$ 0 0 0 0 0 0 0 0
$$ ##$Sgu2PowerLevels= (0..7)
$$ 0 0 0 0 0 0 0 0
$$ ##$Sgu3PowerLevels= (0..7)
$$ 0 0 0 0 0 0 0 0
$$ ##$Sgu4PowerLevels= (0..7)
$$ 0 0 0 0 0 0 0 0
$$ ##$Sgu5PowerLevels= (0..7)
$$ 0 0 0 0 0 0 0 0
$$ ##$Sgu6PowerLevels= (0..7)
$$ 0 0 0 0 0 0 0 0
$$ ##$Sgu7PowerLevels= (0..7)
$$ 0 0 0 0 0 0 0 0
$$ ##$Sgu8PowerLevels= (0..7)
$$ 0 0 0 0 0 0 0 0
$$ ##$SguType= 2
$$ ##$ShimMaxVal= 32760
$$ ##$ShimPow1Ch2Sh= (0..38)
$$ 0 0 0 0 0 0 0 0 0 0 0 0 0 0 0 0 0 0 0 0 0 0 0 0 0 0 0 0 0 0 0 0 0 0 0 0
$$ 0 0 0
$$ ##$ShimPow1Imax= (0..38)
$$ 0 0 0 0 0 0 0 0 0 0 0 0 0 0 0 0 0 0 0 0 0 0 0 0 0 0 0 0 0 0 0 0 0 0 0 0
$$ 0 0 0
$$ ##$ShimPow1NChan= 0
$$ ##$ShimPow1TotIMax= 0
$$ ##$ShimPow1Vmax= (0..38)
$$ 0 0 0 0 0 0 0 0 0 0 0 0 0 0 0 0 0 0 0 0 0 0 0 0 0 0 0 0 0 0 0 0 0 0 0 0
$$ 0 0 0
$$ ##$ShimPow2Ch2Sh= (0..38)
$$ 0 0 0 0 0 0 0 0 0 0 0 0 0 0 0 0 0 0 0 0 0 0 0 0 0 0 0 0 0 0 0 0 0 0 0 0
$$ 0 0 0
$$ ##$ShimPow2Imax= (0..38)
$$ 0 0 0 0 0 0 0 0 0 0 0 0 0 0 0 0 0 0 0 0 0 0 0 0 0 0 0 0 0 0 0 0 0 0 0 0
$$ 0 0 0
$$ ##$ShimPow2NChan= 0
$$ ##$ShimPow2TotIMax= 0
$$ ##$ShimPow2Vmax= (0..38)
$$ 0 0 0 0 0 0 0 0 0 0 0 0 0 0 0 0 0 0 0 0 0 0 0 0 0 0 0 0 0 0 0 0 0 0 0 0
$$ 0 0 0
$$ ##$ShimPow3Ch2Sh= (0..38)
$$ 0 0 0 0 0 0 0 0 0 0 0 0 0 0 0 0 0 0 0 0 0 0 0 0 0 0 0 0 0 0 0 0 0 0 0 0
$$ 0 0 0
$$ ##$ShimPow3Imax= (0..38)
$$ 0 0 0 0 0 0 0 0 0 0 0 0 0 0 0 0 0 0 0 0 0 0 0 0 0 0 0 0 0 0 0 0 0 0 0 0
$$ 0 0 0
$$ ##$ShimPow3NChan= 0
$$ ##$ShimPow3TotIMax= 0
$$ ##$ShimPow3Vmax= (0..38)
$$ 0 0 0 0 0 0 0 0 0 0 0 0 0 0 0 0 0 0 0 0 0 0 0 0 0 0 0 0 0 0 0 0 0 0 0 0
$$ 0 0 0
$$ ##$ShimPow4Ch2Sh= (0..38)
$$ 0 0 0 0 0 0 0 0 0 0 0 0 0 0 0 0 0 0 0 0 0 0 0 0 0 0 0 0 0 0 0 0 0 0 0 0
$$ 0 0 0
$$ ##$ShimPow4Imax= (0..38)
$$ 0 0 0 0 0 0 0 0 0 0 0 0 0 0 0 0 0 0 0 0 0 0 0 0 0 0 0 0 0 0 0 0 0 0 0 0
$$ 0 0 0
$$ ##$ShimPow4NChan= 0
$$ ##$ShimPow4TotIMax= 0
$$ ##$ShimPow4Vmax= (0..38)
$$ 0 0 0 0 0 0 0 0 0 0 0 0 0 0 0 0 0 0 0 0 0 0 0 0 0 0 0 0 0 0 0 0 0 0 0 0
$$ 0 0 0
$$ ##$ShimPowMaxUA= (0..63)
$$ 130000 130000 130000 130000 130000 130000 130000 130000 130000 130000 130000
$$ 130000 130000 130000 130000 130000 130000 130000 130000 130000 130000 130000
$$ 130000 130000 130000 130000 130000 130000 130000 130000 130000 130000 130000
$$ 130000 130000 130000 130000 130000 130000 130000 0 0 0 0 0 0 0 0 0 0 0
$$ 0 0 0 0 0 0 0 0 0 0 0 0 0
$$ ##$ShimPowMaxUC= (0..63)
$$ 130000 130000 130000 130000 130000 130000 130000 130000 130000 130000 130000
$$ 130000 130000 130000 130000 130000 130000 130000 130000 130000 130000 130000
$$ 130000 130000 130000 130000 130000 130000 130000 130000 130000 130000 130000
$$ 130000 130000 130000 130000 130000 130000 130000 0 0 0 0 0 0 0 0 0 0 0
$$ 0 0 0 0 0 0 0 0 0 0 0 0 0
$$ ##$ShimPowMaxUG= (0..63)
$$ 524287 524287 524287 524287 524287 524287 524287 524287 524287 524287 524287
$$ 524287 524287 524287 524287 524287 524287 524287 524287 524287 524287 524287
$$ 524287 524287 524287 524287 524287 524287 524287 524287 524287 524287 524287
$$ 524287 524287 524287 524287 524287 524287 0 0 0 0 0 0 0 0 0 0 0 0 0 0 0
$$ 0 0 0 0 0 0 0 0 0 0
$$ ##$ShimPowNum= 0
$$ ##$ShimPowRcbType= 3
$$ ##$ShimPowRes= (0..63)
$$ 1e-020 1e-020 1e-020 1e-020 1e-020 1e-020 1e-020 1e-020 1e-020 1e-020 1e-020
$$ 1e-020 1e-020 1e-020 1e-020 1e-020 1e-020 1e-020 1e-020 1e-020 1e-020 1e-020
$$ 1e-020 1e-020 1e-020 1e-020 1e-020 1e-020 1e-020 1e-020 1e-020 1e-020 1e-020
$$ 1e-020 1e-020 1e-020 1e-020 1e-020 1e-020 1e-020 0 0 0 0 0 0 0 0 0 0 0
$$ 0 0 0 0 0 0 0 0 0 0 0 0 0
$$ ##$ShimPowRng0= (0..63)
$$ 1 1 1 1 1 1 1 1 1 1 1 1 1 1 1 1 1 1 1 1 1 1 1 1 1 1 1 1 1 1 1 1 1 1 1 1
$$ 1 1 1 1 0 0 0 0 0 0 0 0 0 0 0 0 0 0 0 0 0 0 0 0 0 0 0 0
$$ ##$ShimPowRng1= (0..63)
$$ 1 1 1 1 1 1 1 1 1 1 1 1 1 1 1 1 1 1 1 1 1 1 1 1 1 1 1 1 1 1 1 1 1 1 1 1
$$ 1 1 1 1 0 0 0 0 0 0 0 0 0 0 0 0 0 0 0 0 0 0 0 0 0 0 0 0
$$ ##$ShimPowRng2= (0..63)
$$ 1 1 1 1 1 1 1 1 1 1 1 1 1 1 1 1 1 1 1 1 1 1 1 1 1 1 1 1 1 1 1 1 1 1 1 1
$$ 1 1 1 1 0 0 0 0 0 0 0 0 0 0 0 0 0 0 0 0 0 0 0 0 0 0 0 0
$$ ##$ShimPowRng3= (0..63)
$$ 1 1 1 1 1 1 1 1 1 1 1 1 1 1 1 1 1 1 1 1 1 1 1 1 1 1 1 1 1 1 1 1 1 1 1 1
$$ 1 1 1 1 0 0 0 0 0 0 0 0 0 0 0 0 0 0 0 0 0 0 0 0 0 0 0 0
$$ ##$ShimPowType1= 0
$$ ##$ShimPowType2= 0
$$ ##$ShimPowType3= 0
$$ ##$ShimPowType4= 0
$$ ##$ShimSysAngle= <>
$$ ##$ShimSysFunc= (0..63)
$$ 1 2 3 0 4 5 6 0 0 31 32 33 34 0 12 11 10 9 8 7 24 23 22 21 20 19 0 18 26
$$ 25 16 17 30 29 28 27 13 14 15 0 0 0 0 0 0 0 0 0 0 0 0 0 0 0 0 0 0 0 0 0
$$ 0 0 0 0
$$ ##$ShimSysMatId= <no>
$$ ##$ShimSysMatrix= 1
$$ ##$ShimSysOffset= <0>
$$ ##$ShimSysType= 3
$$ ##$ShimUnit= 0
$$ ##$TFXNUM= 0
$$ ##$TOSITY= <no>
$$ ##$TRIPLO2= 0
$$ ##$VTU= 1
$$ ##$VTUETH= <no>
$$ ##$VTUTY= <tty05>
$$ ##$WBREFAM= (0..15)
$$ 101.2 100 100 100 100 100 100 100 100 100 100 100 100 100 100 100
$$ ##$WBREFLM= (0..15)
$$ 1 0 0 0 0 0 0 0 0 0 0 0 0 0 0 0
$$ ##$WBREFPH= (0..15)
$$ 0.13 0 0 0 0 0 0 0 0 0 0 0 0 0 0 0
$$ ##$WBSGU= (0..15)
$$ 0 0 0 0 0 0 0 0 0 0 0 0 0 0 0 0
$$ ##$XFAC= 2
$$ ##END=
$$ 
##$DECIM=	1621.33333333333
##$DSPFVS=	21
##NTUPLES=	NMRSPECTRUM
##VARNAME=	FREQUENCY,	SPECTRUM/REAL,	SPECTRUM/IMAG,	PAGE NUMBER
##SYMBOL=	X,	R,	I,	N
##VARTYPE=	INDEPENDENT,	DEPENDENT,	DEPENDENT,	PAGE
##VARFORM=	AFFN,	ASDF,	ASDF,	AFFN
##VARDIM=	65536,	65536,	65536,	2
##UNITS=	HZ,	ARBITRARY UNITS,	ARBITRARY UNITS,
##FIRST=	9873.4619140625,	-20.868749618530273438,	-16.3614654541015625,	1
##LAST=	-2462.064453125,	-20.7900848388671875,	-16.251863479614257812,	2
##MIN=	-2462.064453125,	-33.318103790283203125,	-20896.78125,	1
##MAX=	9873.4619140625,	43937.80078125,	22141.498046875,	1
##FACTOR=	-0.18822806694419011442,	0.54922250976562503322,	0.27676872558593751394,	1
##PAGE=	N=1
##DATATABLE=	(X++(R..R)), XYDATA
-52454c7%%%%%%%%%%%%%%%jJj%%%%%%%%%%%%%%%%%%%%%%%%%%%%%%%%%%%%%%%%%%%%j%J%%%
-52386c8%jJ%%%j%%%%%%%%%%%%%%%%%%%%%%%%%%%%%%%%%%%%%%%%%%j%J%%%j%%%%%%%%%%%%
-52318d0%%%%%%%%%%%%%%%%%%%%%%%%%%%%%%%%%%%%%%%%%%%%%%%%%%%%%%%%%%%%%%%%%%j%
-52250d1J%j%%%J%%%jJ%%%%j%Jj%%J%%j%%%%%%%%%%%%%%%%%%%%%%%%%%%%%%%%%%%%%%%%%%
-52182d1%%%%%%%%%%%%%%%%%j%J%%%%%%%%%%%%%%%%%%%%j%%J%j%%J%%%%%%%%%%%%%%%%%%%
-52114d1j%%J%%j%%%J%%%%%%%%%%%%%%j%%%%%%JjJ%%%%%j%%J%%jJ%%%%%%jJ%jJ%%%%%%%%%
-52046d1jJ%%%%j%%J%%%%jJjJ%%%%jJ%%%%%%%%jJ%%%%%%%%%%%%%%%%%%%%%%%%%%%%%%%%%%
-51978d1%%%%%%%%%%%%%%%%%%%%%%%%%%%%%%%%%%%%%%%%%%%%%%%%%%%%%%%%%%%%%%%%%%%%
-51910d1%%%%%%%%%%%%%%%%%%%%%Jj%%%%%%%%%%%%%%%%Jj%%%%J%%%j%%J%%%%%%%j%J%%%j%
-51842d1%%J%j%%J%%j%J%%%%%%%%%%%%%%%%%%%%%%%%%%%%%%%%%%%%%%%%%%%%%%%%%%%%%%%
-51774d0%%%%%%%%%%%%%%%Jj%J%%%%%%%%%%%%%jJ%%%%%%%%%%%%%%%%%%%%%%%%%%%%%%%%%%
-51706c9%%%%%%%%%%%%%%%%%%%%%J%%%%%%%jJ%%%%%%%%%%%%%%%%%%%%%%%%%%%%%%%%%%%%%
-51638c8%%%%%%%%%%%%%%%%%%%%%%%%%%%%%%%%%%%%%%%%%%%J%j%J%%%%%%%%%%%%%%%jJ%%%
-51570c7%%%%%%%%%%%%%%%%%%%%%%%%%%%%%%%%%%%%%%%%%%%%%%%%%%J%j%Jj%%%%%%%%%%%J
-51502c6%%%%jJ%%%%%%%%%%%%%%%%%%%%%%%%%%%%%%%%%%%%%%%%%%%%%%%%%%%%%J%%%%%jJj
-51434c6Jj%%%J%%%%%%%%%%%%%%%%%%%%%%%%%%%%%%%%%%%%%%%%%%%%%%%%%%%%%%%%%%%%%%
-51366c5J%%jJ%%%%j%%%%%%%%%%J%%j%%%%J%jJ%%j%J%j%%%J%%%%%%%%%%%%%%%%%%%%%%%%%
-51298c4%%%%%%%%%%%%%%%%%%%%%%%%%%J%%%%%jJ%%%j%%%%%J%%%j%J%%%%%%%%%%%%%%%%%%
-51230c3%%%%%%%%%%%%%%%%%%%%%%%%%%%%%%%%%%%%Jj%%%J%%%j%%%J%j%%%%J%jJ%%%%%j%J
-51162c2%jJ%%%%%jJ%%%%%%%%%%%%%%%%%%%%%%%%%%%%%%%%%%%%%%%%%%%%%%%%%%%%%%%%%%
-51094c2%Jj%%%Jj%%%%Jj%J%%%%jJ%%%%%%%jJ%%jJ%%%%%%%%%jJ%%%%%%%%%%%%%%%%%%%%%%
-51026c1%%%%%%%%%%%%%%%%%%%%%%%%%%%%%%%%%%%%%%%J%%%j%Jj%%%%Jj%J%%jJ%%j%J%%%%
-50958c0%%jJjJ%%%%%j%J%%%j%J%%%%%%%%%%%%%%%%%%%%%%%%%%%%%%%%%%%%%%%%%%%%%%%%
-50890c0%%%%%%%%%%%%%%%Jj%Jj%%%%%%%%%JjJ%%%jJ%j%Jj%J%%j%%%%%%J%%%jJ%%%%%jJ%%
-50822b9%%%%%%%%%%%%%%%%%%%%%%%%%%%%%%%%%%%%%%%%%%%%%%%%%%%%%%%%%%%%%%%%%%%%
-50754b9%%%%J%%j%%%%Jj%J%j%J%j%%%%%%J%%%%%jJ%j%J%jJ%j%%J%j%Jj%J%%%%%%%%j%J%%
-50686b8%%%%%%%%%%%%jJ%%%%%%%%%%%%%%%%%%%%%%%%%%%%%%%%%%%%%%%%%%%%%%%%%%%%%%
-50618b8%%%%%%%%%%%%%%%%%%%%J%%%%jJj%%%J%%%j%%%J%%%%%j%J%%%%%%%%%j%%J%%%%%%j
-50550b8%%J%%%%%%%%%%%%%%%%%%%%%%%%%%%%%%%%%%%%%%%%%%%%%%%%%%%%%%%%%%%%%%%%%
-50482b7%%%%%%%%%%%%%%%%%%%%%%%%%%%%%%%J%jJ%j%%J%j%%J%%%%%%%%%jJ%%%%%%%%jJ%%
-50414b6%%%%%%%j%J%%j%%Jj%%J%%%%%%%%%%%%%%%%%%%%%%%%%%%%%%%%%%%%%%%%%%%%%%%%
-50346b6%%%%%%%%%%%%%%%%%%%%%%%%%%%%%%%%%%%%%%%%%%%%%%%%%%%%%%%%%%%%%%%%%%Jj
-50278b6%%%%%Jj%%%%J%%%%%jJ%%%%%%%j%J%j%%%%%%%%%%%%%J%%%%%jJ%%%%%%%%%%%%%%%%
-50210b5%%%%%%%%%%%%%%%%%%%%%%%%%%%%%%%%%%%%%%%%%%%%%%%%%%%%%%%%%%%%%%%%%%%%
-50142b5%%%%%%%%%%%%%%%%%%%%%%%%%%%%%JjJj%%%%%%%%%%%%%%%%%%%%J%j%%%%%%%%J%%%
-50074b4%jJ%%%%%j%%%%JjJ%%%%%%%%%%%%%%%%%%%%%%%%%%%%%%%%%%%jJ%%%%%%%%%%%%%%%
-50006b4%%%%%%%%%%%%%%%%%%%%%%%%%%%%%%%%%%%%%%%%%%%%%%%%%%%%%%%%%%%%%%%%%%%%
-49938b4%%%%%%%%%%%%%%%%%%%%%%%%%%%%%%%J%j%%J%%%jJ%j%%%%Jj%%%%J%%%%j%%%%%J%%
-49870b3%%%%%%%%%%%%%j%J%%%%%%%%%%%%%%%%%%%%%%%%%%%jJ%%%%%%%%%%%%%%%%%%%%%%%
-49802b3%%%%%%%%%%%%%%%%%%%%%%%%%%%%%%%%%%%%%%%%%%%%%%%%%%%%J%j%%%%%%%%%%%%%
-49734b3%%%%%%%%%%%%%%%%%%Jj%%%%%%J%%j%%%%%%%%Jj%%%%%%%%%%%%%J%%%jJ%%j%%%%%J
-49666b2%%%j%%%J%%%%j%%J%j%%%%%J%%%%%%%%%%%%%%j%J%%%%%%%%%%%%%%%%%%%%%%%%%%%
-49598b2jJ%%%jJ%%%%%%%%%%%%%%%%%%%%%%%%%%%%%%%%%%%%%%%%%%%%%%%%%%%%%%%%%%%%%
-49530b2%%%%%%%%%%%%%%%%%%%%%%%%%%%%%%%%%%%%J%%%%j%%%Jj%%J%j%%%%%%%%%%%J%%%%
-49462b1%%%j%%J%%j%%%%J%jJ%%%jJ%j%%Jj%J%%%%%%%%%%j%%%J%%%%%%%%%%%%%%%%%%%j%J
-49394b1%%j%J%j%J%%%%%%%%%%%%%%%%%%%%%%%%%%%%%%%%%%%%%%%%%%%%%%%%%%%%%%%%%%%
-49326b1%%%%%%%%%%%%%%%%%%%%%%%%%%%%%%%%%%%%%%Jj%%%%%%%%%%%J%j%%%%J%%j%%%JjJ
-49258b0j%%%%%%%%%%%%%%%Jj%%Jj%%J%%%j%J%j%%%%%%%%J%%%%j%%%%%%%%%%%%J%%jJ%%%%
-49190b0%%j%J%%%%%%%%%%%%%j%%J%%%%%%%%%%%%%%%%%%%%%%%j%J%%%%%%%%%%%%%%%%%%%%
-49122b0%%%%%%%%%%%%%%%%%%%%%%%%%%%%%%%%%%%%%%%%Jj%%%%%%%%%%%%%%%%%%%%%%%%%%
-49054b0%%%%%%%%%%%%%%%%%%%%%%%%%%%%%%%%%%%%%%%%%%%%%%%%%%%%%%%%%%%%%%%%%J%j
-48986b0%J%%j%%%%%%%%J%%j%%%JjJ%j%%%Jj%%%%%%%%%%J%%%%j%%J%j%%J%%jJjJ%%%%%%j%
-48918b0J%%jJ%%%j%%J%%%%%%%%%%%%%jJ%%%%%%%%%%%%%%%%%%%%%%%%%%%%%%%%%%%%%%%%%
-48850a9%%%%%%%%%%%%%%%%%%%%%%%%%%%%%%%%%%%%%%%%%%%%%%%%%%%%%%%%%%%%%%%%%%%%
-48782a9%%%%%%%%%%%%Jj%%%%%%%%%%%%%%%%%%%%%%%%Jj%%%%%%%%%JjJ%j%J%j%%%Jj%%%J%
-48714a8%j%%%%%J%j%%J%j%%%%%%J%%%%%%%%%%j%J%%%%%%jJ%%%j%J%%%%%%j%J%%%%%%%j%J
-48646a8%%%%%j%%%%%%J%%%%%%%%%%%%%%%%%%%jJ%%%%%%%%%%%%%%%%%%%%%%%%%%%%%%%%%%
-48578a8%%%%%%%%%%%%%%%%%%%%%%%%%%%%%%%%%%%%%%%%%%%%%%%%%%%%%%%%%%%%%%%%%%%%
-48510a8%%%%%%%%%%%%%%%%%%%%%%%%%%%%%%%%%Jj%%%%%%%%%%%%%%%%%%%%%%J%%%j%%%%%%
-48442a8%%%%J%%%%%j%J%%%j%%%%J%%jJ%j%%JjJ%%%%%j%J%%%%%%%%%%%%%jJ%j%%J%jJj%%J
-48374a7%%%%%%%%%%%%%%%%%%%%%%%%%%%%%%%%%%%%%%%%%%%%%jJ%%%%%%%%%%%%%%%%%%%%%
-48306a7%%%%%%%%%%%%%%%%%%%%%%%%%%%%%%%%%%%%%%%%%%%%%%%%%%%%%%%%%%%%%%%%%%%%
-48238a7%%%%%%%%%%%%%%%%%%%%%%Jj%%%%%%%%J%j%%%%%%%%%%%%%%%%%%%%%J%j%%%J%jJ%%
-48170a6jJ%j%%J%%%%%j%%%%J%%j%%%J%%%%%%%j%%%J%jJ%%%%%%j%J%%%%j%J%%%%%j%%JjJ%
-48102a6%%%%%%%%%%%%%%%%%%%%%%%%%%%%%%%%j%J%%%%%%%%%%%%%%%%%%%%%%%%%%%%%%%%%
-48034a6%%%%%%%%%%%%%%%%%%%%%%%%%%%%%%%%%%%%%%%%%%%%%%%%%%%%%%%%%%%%%%%%%%%%
-47966a6%%%%%%%%%%%%%%%%%%%%%%%%%J%%j%%%%%%%%%%%%%%%%%J%j%%%%%%%%%%Jj%%%%%J%
-47898a5%%jJ%%j%Jj%Jj%%%%J%j%J%%%%%%%%%%%%%%%%%%%%%%%%%%%%%%%%%%%%%%%%%%%%%j
-47830a6J%%%%%%%%%%%%%%%%%%%%%%%%%%%%%%%%%%%%%%%%%%%%%%%%%%%%%%%%%%%%%%%%%%%
-47762a5%%%%%%%%%%%%%%%%%%%%%%%%%%%%%%%%%%%%%%%%%%%%%%%%%%Jj%%%%%%%%%%%%%%%%
-47694a5%%%%%%%%%%%Jj%%%%%%%%%%%%%%%%%%%%%%%%%%%%%%%%J%jJj%J%%%%%%%j%%%%%%%%
-47626a5%%%%%J%%%jJj%%%J%%%%%%%%%%%%%%%j%%J%%%%%%%%%%%%%%%%%%%%%%%%%%%%%%%%%
-47558a4%%%%%%%%%%%%%%%%%%%%%%%%%%%%%%%%%%%%%%%%%%%%%%%%%%%%%%%%%%%%%%%%%%%%
-47490a4%%%%%%%%%%%%%%%Jj%%%%%%%%%%%%%%%J%%j%%%%%%%%%%%%%%%J%%jJ%%%j%J%jJj%%
-47422a4J%%%%%%%%%%%%%%jJ%j%J%%%%%%%%%%%%%%%%%%%%%%%%jJ%j%%%J%%%%%%%%%%%%%%%
-47354a3%%%%%%%%%%%%%%%%%%%%%%%%%%%%%%%%%%%%%%%%%Jj%%%%%%%%%%%%%%%%%%%%%%%%%
-47286a3Jj%%%%%%%%%J%%j%J%%%%%%%%j%Jj%%%%%JjJ%%%%%%%%%%%%%%%%%%%%%%%j%J%%%%%
-47218a2%%%%%%%%%%%%%%%%%%%%%%%%%%%%%%%%%%%%%%%%%%%%%%%%%%%%%%%%%%%%%%%%%%%%
-47150a2%%%%%%%%%%%%%%%%%%%%%%%%%%%%%%%%%%%%%J%jJ%j%%%J%%j%%J%%%%%%%%%%j%%J%
-47082a1%%%%%%%%%%%%%%%%%%%%%%%%%%%%%%%%%%%%%%%%%%%%%%%%%%%%%%%%%%%%%%%%%%%%
-47014a1%%%%%%%%%%%%%%%%%%%%%%%%%%%%%%%%%Jj%%%%%%%%%%%J%%%%%%%%%%%%%%%%%%%%%
-46946a0%%%%%%%%jJ%%%%%%%%%%%%%%%j%J%%%%%%%%%%%%%%%%%%%%%%%%%%%Jj%%%%%%%%%J%
-46878i%%j%J%j%%%%J%%%%%%%%%%%%j%J%%%%%j%J%%%%%%%%%%%%%%%%%%%%%%%%%%%%%%%%%%
-46809i%%%%%%%%%%%%Jj%%%%%%%%%J%j%%JjJ%%j%J%%%j%%%%J%j%J%%j%J%%%%%%%%%%%%%%%
-46740h%%%%%%%%%%%%%%%%%%%%%%%%%%%%%Jj%%J%%%j%J%%jJ%%%%%%%%%%%%jJ%%%%%%%%%%%
-46671g%%%%%%%%%%%%%%%%%%%%%%%%%%J%%%j%%%%%%%J%%%j%%%J%%%%%%j%%%%%J%%%%%%%%%
-46602f%%%%%%%%%%%%%%%%%%%%%J%%%%%%j%%%J%%%%%%%%%%%%%%%%%%%%%%%%%%%%%%%%%%%%
-46533e%%%%%%%%%%%J%%%j%J%%%%%%%%%%%%%%%%%%%%%%%%%%%%%%%%%Jj%J%jJ%%%%%%%%%%%
-46464c%%%%%%%%%%%%%%%%%%%%%%%%%%%%J%%%%%%%%%%%%%%%%%%%%%%%%%Jj%J%%j%%J%%%%%
-46395a%%%%%%%%%%%%%%%%%%%%%%%J%%jJ%jJ%%%%%%%%%%%%%%%%%%%%%%%%%%%%%%%%%%%%%%
-46326@%%%%%%%%J%%%%j%J%%%%%%%%%%%%%%%%%%J%%j%%J%%%%%%%%%%%%%%%%%%J%%%%%%%%%
-46257C%%%%%%%%%%%%%J%%%%%%%%%%%%%%%%%%%%%%%%%%J%%%%%%%%%%%%%%%%%J%%%%%%%%%%
-46188FJj%%%J%%%%%%%%%%%%%%J%%%%%%%%%%%%%%%J%%%%%%%%%%%%%%%%%J%%%%%%%%%JjJ%%
-46119A1%%%%%%%%J%%%%%%%%%%%%%%J%%%%%%%%%%%J%%%%%%%%%%%%J%%%%%%%J%%%%%%%%%%%
-46051A6%%%J%%%%%%%J%%%%%%%%%%%%J%%%%%%%%J%%%%%%%%J%%%%%%%%%J%%%%%%%J%%%%%%%
-45983B3%J%%%%%%%%J%%%%%%%J%%%%%%J%%%%%Jj%J%%%%J%%%%%%%%J%%%%%%Jj%J%%%%J%%%%
-45915C2%%J%%%%%%%J%%%%%J%%%%%J%%%%%%J%%%%%%J%%%%%J%%%%%%J%%%%J%%%%%%%J%%%%J
-45847D3%%%%J%%%%%J%%%%%%%J%%%%J%%J%%%%%%%%%J%%%J%%%%%J%%%%%J%%%%%J%%%J%%%%%
-45779E4J%%%%%%J%%%%J%%%%%J%%%%J%%%%%J%%%%%J%%%%%J%%%%%J%%%%%%J%%%%%%%J%%%%%
-45711F5%%J%%%%J%%%%J%%%%%%%%J%%%%%J%%%%%%%J%%%%%%J%%%%%%%%%%%%%%J%%%%%J%%%%
-45643G4%%%%%%%%%%%J%%%%%%%%%%%%%J%%%%%%%%%%%%%%%%%%%%%%%%%%%%%%J%jJ%jJ%%j%%
-45575G6%%%%%%%%%%%%%%%%%%%%%%%%%%%j%Jj%%%%%%%%%%%%%j%%%%%%%%%%j%%%%%%%%%%%%
-45507G3%%j%%%%%%%%%%j%%%%%%%%j%Jj%%%j%%%%%%%j%%%%%%%j%%%%%%%%jJj%%%%j%%%%%%
-45439F5j%%%%%%%j%%%%%j%%%%%%%j%%%%%%%j%%%%j%%%%%%j%%%j%%%%%%%%j%%%%j%%%%%%%
-45371E5%%j%%%%%j%%%j%%%%%%%j%%%%%j%%%%%j%%%%%%%%%j%%%j%%%%%%j%%%%%j%%%%%%%%
-45303D5j%%%%j%%%%%%%%j%%%%%%%j%%%%%%%j%%%%j%%%%%%%%%j%%%%%%%j%%%%%j%%%%%%%j
-45235C5%%%%%%%%j%%%%%%%%jJj%%%%%%%j%%%%%%%j%%%%%%%%%j%%%%%%%j%%%%%%%%%%%j%%
-45167B8%%%%%%%j%%%%%%j%%%%%%%%%%j%%%%%%%%%j%%%%%%%%%%%%j%%%%%%%%%%%%%j%%%%%
-45099B2%%%%%j%Jj%%%%%%%%jJj%%%%%%%%%%%j%%%%%%%%%%%%%j%%%%%%%%%%%%j%Jj%%%%%%
-45031A7%%%%%%%%%j%Jj%%%%%%%%%%%%%%%j%%%%%%%%%jJ%j%%%%%%%%%%%%%%%%%%j%Jj%%%%
-44963A3%%%%%%%%%%%%j%%%%%%%%%%%%%%%%%%j%%%%%%%%%%%%%%%%%%%j%%%%%%%%%%%%%%%%
-44895A0%%%%%%%%j%%%%%%%%%%%%%%%%%%%%%%%%%%j%%%%%%%Jj%%%%%%%%%%%%%%%%%%j%%%%
-44827G%%%%%%%%%%%%%%%%%%%%%%%jJ%%j%%%%%%%%%%%%%%%%%%%%%%%%%j%%%%%%J%%j%%%%%
-44758EJj%%%%%%%%%%%%%%%%%%%%%%%%j%J%%%%j%%%%%%%%%%%%%%%%%%%%%%%%%%%%jJ%%%%%
-44689D%%%j%%%%%%%%%%%%%%%%%%%%%%%%%%%%%%%%%%%%j%J%%%%%%%%%%%%j%%%%%%%%%%Jj%
-44620BJj%%%%%%%%%%%%%%%%%%%%%%%%%jJ%%%%%%j%%%%J%%%j%%%%%%%%%%%%%%%%%%%%%%%%
-44551A%%%%%%%%%%%%%%%%%%%%%%jJ%%%%%j%%%%%%%%%%%%%%%%%%%%Jj%%%%%%%%%%%%%%%%%
-44482@%%%%%%%%%%%%%%%%%%%%%%%%%%%%%%%%%%%%%%%%%%%%%%%%%%%%%%%%%%%%%%%%%%%%%
-44413@%%%%%%%%%%%%%%%%%%%%%%%%%%%%%%%%%%%%%%%%%%%%%%%%%%%%%%%%%%%%%%%j%%J%j
-44344a%J%j%%J%j%%J%j%%%%%%%J%j%%%%%%%%%%%%%%%%%%%%%%%%%%%%%%%%%%%%%%%%%%%%%
-44275a%%%%%%%%%%%%%%%%%%%%%%%%%%%%%%%%%%j%J%%%jJ%%%%j%%%%%%%%%%J%%%%%jJj%%%
-44206b%%%%%%%%%%%%%%%%%%%%%%%%%%%%%%%%%%%%%%%%%%%%%%%%%%%%%%%%%%%%%%%%%%%%%
-44137b%%%%%%%%%%%%%%%%%%%%%%%%%%%%%%%%%%%%%%%%%%%%%%%%%%%%%%%j%%J%%%%%%%%%%
-44068b%%j%J%%%%%%%%%%j%%%%%J%%jJj%%Jj%%%%%J%%%%%%j%%%%J%j%%%%%%%%%%%%%%%%%%
-43999c%%%%%%%%%%%Jj%%%%%%%J%j%%%%%%%%%%%%%%%%%J%j%Jj%%%%%%%%%%%%%%%%%%%%%%%
-43930c%%%%%%%%%%%%%%%%%%%%%%%%%%%%%%%%%%%%%%%%%%%%%%%%%%%%%%%%%%%%%%%%%%%%%
-43861c%%%%%%%%%%%%%%%%%%%%%%%%%%%%%%%%%%%%%%%%%%%%%%%%%%%%%%%%%%%%jJ%%%%%%%
-43792c%%%%%%%%%%%%%%%j%%J%%%%j%J%%%%%%%%%%%%%%%%%%%%%%%%%%j%J%%%%%%%%%%jJ%%
-43723c%%%jJ%%%%j%%%%JjJ%%%%%jJ%%%%%%%%%%%%%%%%j%%Jj%Jj%%%J%%%%jJj%J%j%J%%j%
-43654d%%%%J%j%%%%%%%Jj%%%J%j%%%Jj%%%%%%%%%%%%%%%%%%%%%%Jj%%%%%%%%%%%%%%%%%%
-43585dJj%%%%%%%%%%%%%%%%%%%%%%%%%%%%%%%%%%%%%%J%%jJ%j%%%%%%%%%%%%%%%%%%%%%%
-43516d%%%%%%%%%%%%%%%%%%%%%%%%%%%%%%%%%%%%%%%%%%%%%%%%%%%%%%%%%%%%%%%%%%%%%
-43447d%%%%%%%%%%%%%%%%%%%%%%%%%%%%%%%%%%%%%%%%%%%%%%%%%%%%%%%%%%%%%%%%%%%%%
-43378d%%%%%%%%%%%%%%%%%%%%%%%%%%%%%%%%%%%%%%%%%%%%%%%%%%%%%%%%%%%%%%%%%%%%%
-43309d%%%%%%%%%%%%%%%%%%%%%%%%%%%%%%%%%%%%%%%%%%%%%%%%%%%%%%%%%%%%%%%%%%%%%
-43240d%%%%%%%%%%%%%%%%%%%%%%%%%%%%%%%%%%%%%%%%%%%%%%%%%%%%%%%%%%%%%%%%%%%%%
-43171d%%%%%%%%%%%%%%%%%%%%%%%%%%%%%%%%%%%%%%%%%%%%%%%%%%%%%%%%%%%%%%%%%%%%%
-43102d%%%%Jj%%%%%%%%%%%%%%%%%%%%%%%%%%%%%%%%%%%%%%%%%%%%%%%%%%%%%%%%%%%%%%%
-43033d%%%%%%%%%%%%%%%%%%%%%%%%%%%%%%%%%%%%%%%%%%%%%%%%%%%%%%%%%%%%%%%%%%%%%
-42964d%%%%%%%%%%%%%%%%%%%%%%%%%%%%%%%%%%%%%%%%%%%%%%%%%%%%%%%%%%%%%%%%%%%%%
-42895d%%%%%%%%%%%%%%%%%%%%%%%%%%%%%%%%%%%%%%%%%%%%%%%%%%%%%%%%%%%%%%%%%%%%%
-42826d%%%%%%%%%%%%%%%%Jj%%%%%%%%%%%%%%%%%%%%%%%%%%%%%%%%%%%%%%%%%%%%%%%%%%%
-42757d%%%%%%%%%%%J%%j%%%%%%%%%%%%%%%%%%%%%%%%%%%%%%%%%%%%%%%%%%%%%%%%%%%%%%
-42688d%%%%%%%%%%%%%%%%%%%%%%%%%%%%%J%jJ%jJ%%j%%%%%%%%%%%%%%%%%%%%Jj%%%Jj%%%
-42619dJ%j%%%%%%%%%%%%%%%%%%%%%%%%Jj%%%J%%%j%%%J%j%Jj%%%%%%%%%%%%J%%%%%%j%%%
-42550d%%%%%Jj%%%%Jj%%%J%j%%%J%%%jJ%j%%%%%%J%j%%%Jj%%%%%%%%Jj%J%%%%jJ%%j%%%%
-42481dJ%%%j%J%%%%%%j%%J%j%J%%%%%%jJ%j%%J%%%%%%%%%%%%%%j%J%%jJ%%%j%J%%%%%%%%
-42412c%%%jJ%%%%%%%%%%j%J%%%%%%j%J%j%%%%%J%%%%%%%%%j%J%%%%%%%%%%j%JjJ%%%%%%%
-42343c%%%%%%%%%%%%%%%%%%%%%%%%%%%%%%%%%%%%%%%%%%%J%jJ%%%jJj%%%J%%j%%%%%%%%%
-42274c%%%%%%%%%%%%%%%%%%%%%%%%%%%%%%%%%%%%%%%%%%%%%%%%%%%%%%%%%%%%%%%%%%%%%
-42205c%%%%%%%%%%%%%%%%%%%%%%%%%%%%%%%%%%%%%%%%%%%%%%%%%%%%%%%%%%%%%%%%%%%%%
-42136c%%%%%%%%%%%%%%%%%%%%%%%%%%%%%%%%%%J%j%%%%%%%%%%%%%%%%%%%%%%%%%%%%%%%%
-42067c%%%%%%%%%%%%%%%%%%%%%%%%%%%%%%%%%%%%%%%%%%%%%%%%%%%%%%%%%%%%%%%%%%%%%
-41998c%%Jj%%%%%%%%%%%%%%%%%%%%%%%%%%%%%%%%%%%%%%%%%%%%%%%%%%%%%Jj%%%%%%%%%%
-41929c%%%%%%%%%%%%%%%%%%%%%%%%%%%%%%J%%j%Jj%%%%%%%%%%Jj%%%%%%%%%%%%%%%%%%%%
-41860c%%%%%%%%%Jj%%Jj%%%%J%j%J%%j%J%%%%%%%j%%%%%J%%%%%j%J%%%%%%%%%%%jJ%%%%%
-41791b%%%%%%%%%%jJ%%%%%%%%%%%%%%%%%jJ%%%%jJ%%j%%%%J%%%%j%J%j%%J%%%%%%%%%%%%
-41722b%%%%%%jJ%%%%%%jJ%%%j%%%%%%%%J%%%%%%%%%%%%%%%%%%%%%%%%%%%%%%%%%%%%%%%%
-41653b%%%%%%%%%%%%%%%%%%%%%%%%%%%%%%%%%%%%%%%%%%%%%%%%%%%%%%%%%%%%%%%%%%%%%
-41584b%%%%%%%%%%%%%%%%%%%%%%%%%%%%%%%%%%%%%%%%%%%%%%%%%%%%%%%%%%%%%%%%%%%%%
-41515b%%%%%%%%%%%%%%%%%%%%%%%%J%j%%%%%%%%%%%%%%%%%%%%%%%%%%%%%%%%%%%%%%%%%%
-41446b%%%%%%%%%%%%%%%%%%%%%%%%%%%%%%%%%%%%%%%%%%%%%%%%%%%Jj%%%%%%%%%%%%%%%%
-41377b%%%%%%%%%%%%%%%%%%%%%%%%%%J%%j%%%%%%%%%%%%%%%%%%%JjJj%%%%%%%%%Jj%%%%%
-41308b%J%%j%J%%jJj%%%%Jj%%J%%%j%%%Jj%%%%%%%%%%%%J%%%%%%j%%J%j%%%J%j%Jj%J%%%
-41239a%j%%J%%j%%%J%%%%%%%%%%%%%%%%%%%%%%%%%%%%%%%%%%%%%%%%%j%%J%%%%%%%%%%%%
-41170a%%%jJ%%%%%%%%%%%%%%%%%%%%%%%%%%%%%%%%%%%%%%%%%%%%jJ%%%%%%%%%%%%%%%%%%
-41101a%%%%%%%%%%%%%%%%%%%%%%%%%%%%%%%%%%%%%%%%%%%%%%%%%%%%%%%%%%%%%%%%%%%%%
-41032a%%%%%%%%%%%%%%%%%%%%%%%%%%%%%%%%%Jj%%%%%%%%%%%%%%%%%%%%%%%%%%%%%%%%%%
-40963a%%%%%%%%%%%%%%%%%%%%%%%%%%%%%%%%Jj%%%%%%J%%j%%%J%j%%%%%%J%j%%%%%%%Jj%
-40894a%%%%%%%%%%%%%%%%%%%%%%%%%%%%%%%J%%j%%%%%%Jj%J%%%%%j%J%%jJj%%J%%%%%%%%
-40825@%jJ%jJ%%%%%%%%%%jJ%%%%%jJ%%jJ%%%%jJ%%%%%%%%%%jJ%%%%%%%%j%%J%%%%%%%%%%
-40756@%%%%%%%%%%%%%%%%%%%%%%%%%%%%%%%%%%%%%%%%%%%%%%%%%%%%%%%%%%%%%%%%%%%%%
-40687@%%%%%%%%%%%%%%%%%%%%%%%%%%%%%%%%%%%%%%%%%%%%%%%%%%%%%%%%%%%%%%%%%%%%%
-40618@%%%%%%%%%%%%%%%%%%%%%%%%%%%%%%%%%%%%%%%%%%%%%%%%%%%%%%%%%%%%%%%%%%%%%
-40549@%%%%%%%%%%%%%%%%%%%%%%%%%%%%%%%%%%%%%%%%%%%%%%%%%%%%%%%%%%%%%%%%%%%%%
-40480@%%%%%%%%%%%%%%%%%%%%%%%%%%%%%%%%%%%%%%%%%%%%%%%%%%%%%%%%%%%%%%%%%%%%%
-40411@%%%%%%%%%%%%%%%%%%%%%%%%%%%%%%%%%%%%%%%%%%%%%%%%%%%%%%%%%%%%%%%%%%%%%
-40342@%%%%%%%%%%%%%%%%%%%%%%%%%%%%%%%%%%%%%%%%%%%%%%%%%%%%%%%%%%%%%%%%%%%%%
-40273@%%%%%%%%%%%%%%%%%%%%%%%%%%%%%%%%%%%%%%%%%%%%%%%%%%%%%%%%%%%%%%%%%%%%%
-40204@%%%%%%%%%%%%%%%%%J%j%%%%%%%%J%j%%%%%%%%%%%%%%%%%%%%%%%%%%%%%%%%%%%%%%
-40135@%%%%%%%%%%%%%%%%%%%J%%%%%%%j%J%%jJ%%%%j%%%%%%%J%jJ%%%%%j%%%%%Jj%%%%%J
-40066A%j%%%%%%%J%%%%%j%%%J%%%%%%%%%%j%%J%%%%%%%%jJ%%%%%%%j%%%%%J%%%%%%%%%%%
-39997A%%%%%%%%%%%%%%%%%%j%J%%%%%%%%%%%%%%%%%%%%%%%%%%%%%%%%%%%%%%%%%%%%%%%%
-39928A%%%%%%%%%%%%%%%%%%%%%%%%jJ%%%%%%%%%%%%%%%%%%%%%%%%%%%%%%%%%%%%%%%%%%%
-39859A%%%%%%%%%%%%%%%%%%%%%%%%%%%%%%%%%%%%%%%%%%%%%%%%%%%%%%%%%%%%%%%%%%%%%
-39790A%%%%%%%%%%%%%%%%%%%%%%%%%%%%%%%%%%%%%%%%%%%%%%%%%%%%%%%%%%%%%%%%%%%%%
-39721A%%%%%%%%%Jj%%%%%%%%%%%%%%%%%%%%%%%%%%Jj%%%%%%%%%%%%%%%%%%%%%%%%%%%%%%
-39652A%%%%%%%%%%%%%%%%%%%%%%%%%%%%%%%%%%%%%%%%%%%%%%%%%%%%%%Jj%%%%%%%%%%%%%
-39583A%%%%%%%%%%%%%%%%%J%j%%%%%%%%%%%%%%%%%%%%%%%Jj%%%%%%%%%%%%%%%%%%%%%%%J
-39514B%j%%%%%%%%J%%%%j%%%%%%J%%j%%%%J%%%%%j%J%%jJ%%%%%%j%%%%%%%%%%%%%%%%%%%
-39445A%%%%%%%%%%J%%%%%jJ%%%%%%%%%%%%%%%%%%%%%%%%j%%%J%jJ%%%%%%%%j%%%%J%j%J%
-39376Bj%J%%%%%%%%%%%%%%%%%%%%%%%%%%%%%%%%%%%%%%%%%%%%%%%%%%%%%jJ%%%%%%%%%%%
-39307B%%%%%%%%j%%%J%j%J%jJ%%%%%%%%%%%%%%%%%%%%%%%%%%%%%%%jJ%%%%%%%%%%%%%%%%
-39238B%%j%J%j%%%%Jj%%%J%%%j%%%%%%%%J%%%j%Jj%%%J%%%j%%%%%%%%J%j%%%%%%%%%%%%%
-39169AJ%%jJj%%%%%%%%%%%%%%%%%%%%%%Jj%%%%%J%j%%%%%%%%%%%%%%%%%%%%%%%%%%%%%%%
-39100A%%%%%%%%%%%%%%%%%%%%%%%%%%%%%%%%%%%%%%%%%%%%%%%%%%%%%%%%%%%%%%%%%%%jJ
-39031A%%%%%%%%%%%%%%%%%%%%%%%%%%%%%%%%%%%%%%%%%%%%%%%%%%%%%%%%%%%%%%%%%%%%%
-38962A%%%%%%%%%%%%%%j%%%J%%%%%%%%jJ%jJ%%%%%%%%jJ%%%%%%%jJ%%%jJ%%%j%JjJ%%j%%
-38893@J%%jJ%%%%%%%j%%%J%%%j%%%%%%%%%%%%%%%%%%J%%%%%%%%j%%%%%%%%%Jj%%%%%J%%j
-38824@%%%%%%Jj%%%J%j%%%%%%%J%j%%%%%%%%%%%%%%%%%%%%%%J%%%jJ%j%%%%%%%%%%%%%%%
-38755@%%%%%%JjJj%%%%%%%%%%%%%%%%%%%%%%%%%%%%%%%%%%%%%%%%%%%%%%%%%%%%%%%%%%%
-38686@%%%%%%%%%%%%%%%%%%%%%%%%%%%%%%%%%%%%%%%%%%%%%%%%%%%%%%%%%%%%%%%%%%%%%
-38617@%%%%%%%%%%%%%%%%%%%%%%%%%%%%%%%%%%%%%%%%%%%%%%%%%%%%%%%%%%%%%%%%%%%%%
-38548@%%%%%%%%%%%%%%%%%%%%%%%%%%%%%%%%%%%%%%%%%%%%%%%%%%%%%%%%%%%%%%%%%%%%%
-38479@%%%%%%%%%%%%%%%%%%%%%%%%%%%%%%%%%%%%%%%%%%%%%%%%%%%%%%%%%%%%%%%%%%%%%
-38410@%%%%%%%%%%%%%%%%%%%%%%%%%%%%%%%%%%%%%%%%%%%%%%%%%%%%%%%%%%%%%%%%%%%%%
-38341@%%%%%%%%%%%%%%%%%%%%%%%%%%%%%%%%%%%%%%%%%%%%%%%%%%%%%%%%%%%%%%%%%%%%%
-38272@%%%%%%%%%%%%%%%%%%%%%%%%%%%%%%%%%%%%%%%%%%%%%%%%%%%%%%%%%%%%%%%%%%%%%
-38203@%%%%%%%%%%%%%%%%%%%%%%%%%%%%%%%%%%%%%%%%%%%%%%%%%%%%%%%%%%%%%%%%%%%%%
-38134@%%%%%%%%%%%%%%%%%%%%%%%%%%%%%%%%%%%%%%%%%%%%%%%%%%%%%%%%%%%%%%%%%%%%%
-38065@%%%%%%%%%%%%%%%%%%%%%%%%%%%%%%%%%%%%%%%%%%%%%%%%%%%%%%%%%%%%%%%%%%%%%
-37996@%%%%%%%%%%%%%%%%%%%%%%%%%%%%%%%%%%%%%%%%%%%%%%%%%%%%%%%%%%%%%%%%%%%%%
-37927@%%%%%%%%%%%%%%%%%%%%%%%%%%%%%%%%%%%%%%%%%%%%%%%%%%%%%%%%%%%%%%%%%%%%%
-37858@%%%%%%%%%%%%%%%%%%%%%%%%%%%%%%%%%%%%%%%%%%%%%%%%%%%%%%%%%%%%%%%%%%%%%
-37789@%%%%%%%%%%%%%%%%%%%%%%%%%%%%%%%%%%%%%%%%%%%%%%%%%%%%%%%%%%%%%%%%%%%%%
-37720@%%%%%%%%%%%%%%%%%%%%%%%%%%%%%%%%%%%%%%%%%%%%%%%%%%%%%%%%%%%%%%Jj%%%%%
-37651@%%%%%%%%%%%%%%%%%%%%%%%%%%%%%%%%%%%%%%%%%%%%%%%%%%%%%%%%%%%%%%%%%%%%%
-37582@%%%%%%%%%%%%%%%%%%%%%%%%%%%%%%%%%%%%%%%%%%%%%%%%%%%%%%%%%%%%%%%%%%%%%
-37513@%%%%%%%%%%%%%%%%%%%%%%%%%%%%%%%%%%%%%%%%%%%%%%%%%%%%%%%%%%%%%%%%%%%%%
-37444@%%%%%%%%%%%%%%%%%%%%%%%%%%%%%%%J%%%%%%%%%%%%%%%%%%%%%%%%%%%%%%%%%%%%%
-37375A%%%%%%%%%%%%%%%%%%%%%%%%%%%%%%%%%%%%%%%%%%%%%%%%%%%%%%%%%%%%%%%%%%%%%
-37306A%%%%%%%%%%%%%%%%%%%%%%%%jJ%%%%%%%%%%%%%%j%%%%%%%%%%%%%%%%%%%%%%%%%%%%
-37237@%%%%%%%%%%%%%%%%%%%%%%%%%%%%%%%%%%%%%%%%%%%%%%%%%%%%%%%%%%%%%%%%%%%%%
-37168@%%%%%%%%%%%%%%%%%%%%%%%%%%%%%%%%%%%%%%%%%%%%%%%%%%%%%%%%%%%%%%%%%%%%%
-37099@%%%%%%%%%%%%%%%%%%%%%%%%%%%%%%%%%%%%%%%%%%%%%%%%%%%%%%%%%%%%%%%%%%%%%
-37030@%%%%%%%%%%%%%%%%%%%%%%%%%%%%%%%%%%%%%%%%%%%%%%%%%%%%%%%%%%%%%%%%%%%%%
-36961@%%%%%%%%%%%%%%%%%%%%%%%%%%%%%%%%%%%%%%%%%%%%%%%%%%%%%%%%%%%%%%%%%%%%%
-36892@%%%%%%%%%%%%%%%%%%%%%%%%%%%%%%%%%%%%%%%%%%%%%%%%%%%%%%%%%%%%%%%%%%%%%
-36823@%%%%%%%%%%%%%%%%%%%%%%%%%%%%%%%%%%%%%%%%%%%%%%%%%%%%%%%%%%%%%%%%%%%%%
-36754@%%%%%%%%%%%%%%%%%%%%%%%%%%%%%%%%%%%%%%%%%%%%%%%%%%%%%%%%%%%%%%%%%%%%%
-36685@%%%%%%%%%%%%%%%%%%%%%%%%%%%%%%%%%%%%%%%%%%%%%%%%%%%%%%%%%%%%%%%%%%%%%
-36616@%%%%%%%%%%%%%%%%%%%%%%%%%%%%%%%%%%%%%%%%%%%%%%%%%%%%%%%%%%%%%%%%%%%%%
-36547@%%%%%%%%%%%%%%%%%%%%%%%%%%%%%%%%%%%%%%%%%%%%%%%%%%%%%%%%%%%%%%%%%%%%%
-36478@%%%%%%%%%%%%%%%%%%%%%%%%%%%%%%%%%%%%%%%%%%%%%%%%%%%%%%%%%%%%%%%%%%%%%
-36409@%%%%%%%%%%%%%%%%%%%%%%%%%%%%%%%%%%%%%%%%%%%%%%%%%%%%%%%%%%%%%%%%%%%%%
-36340@%%%%%%%%%%%%%%%%%%%%%%%%%%%%%%%%%%%%%%%%%%%%%%%%%%%%%%%%%%%%%%%%%%%%%
-36271@%%%%%%%%%%%%%%%%%%%%%%%%%%%%%%%%%%%%%%%%%%%%%%%%%%%%%%%%%%%%%%%%%%%%%
-36202@%%%%%%%%%%%%%%%%%%%%%%%%%%%%%%%%%%%%%%%%%%%%%%%%%%%%%%%%%%%%%%%%%%%%%
-36133@%%%%%%%%%%%%%%%%%%%%%%%%%%%%%%%%%%%%%%%%%%%%%%%%%%%%%%%%%%%%%%%%%%%%%
-36064@%%%%%%%%%%%%%%%%%%%%%%%%%%%%%%%%%%%%%%%%%%%%%%%%%%%%%%%%%%%%%%%%%%%%%
-35995@%%%%%%%%%%%%%%%%%%%J%%j%%%%%%%%%%%%%%%%%%Jj%%%%%%%%%%%%%%%Jj%%%Jj%%J%
-35926Aj%%%%%J%%%%j%%J%%jJ%j%%%%%%%%%%%%%%%%%%%%%%%%J%j%%%%%%%%%%%%%%%%%%%%J
-35857A%%j%%%%J%%%j%%Jj%%%Jj%%J%j%%%J%%%%%%%j%J%j%%J%%%%%%%%%%%%%%%%%%%%%%%%
-35788A%%%%%%%%%%%%%%%%%%%%%%%%%%%%%%%%%%%%%%%%%%%%%%%%%%%%%%%%%%%%%%%%%%%%%
-35719A%%%%%%%%%%%%%%%%%%%%%%%%%%%%%%%%%%%%%%%%%%%%%%%%%%%%%%%%%%%%%%%%%%%%%
-35650A%%%%%%%%%%%%%%%%%%%%%%%%%%%%%%%%%%%%%%%%%%%%%%%%%%%%%%%%%%%%%%%%%%%%%
-35581A%%%%%%%%%%%%jJ%%jJ%%%%%%%%%%%%%%%%%%%%%%%%%j%J%%%%%%%%%%%%%%%%%%%%%%%
-35512A%%%%%%jJ%%%%%%%%%%%%jJ%%%%%j%%J%jJ%%%jJ%%%%%%%%%%%%%%%%%%%%%%%%%%%%%%
-35443A%%%%%%%%%%%%%%%%%%%%%%%%%%%%%%%%%%%%%%%%%%%%%%%%%%%%%%%%%%%%%%%%%%%%%
-35374A%%%%%%%%%%%%%%%%%%jJj%%%J%%%%%%%%%%j%%%%J%%%%%%%%%%%%%%%%%%%%%%%%jJ%%
-35305A%j%%%%%%%%%%%J%jJ%j%%%%%%Jj%%%%%%%%%%%%%%%%%%Jj%%%%%%J%%%%jJjJ%%%%%%%
-35236AjJ%%jJ%%%%%j%J%%%%%%%%%%%%%%%%j%Jj%J%%%j%%%%%J%%jJ%%%%j%%%%%J%%%%%%j%
-35167@%%J%%%j%%%J%j%J%j%%J%%j%%J%jJ%%%jJ%%%%%jJ%%%%%j%%%J%%%%%%jJ%%%%%%%%%j
-35098@%J%%%%%j%%%%%%J%%%%%%%%%j%J%%j%%JjJ%%j%%%%J%%%jJ%%%jJjJ%%%%%%%%%%%%j%
-35029@J%j%%J%j%%J%j%%%J%%j%%J%%j%Jj%%J%%%%%%%%%%%%%%%%%%%%%%%%%%%%%%%%%%%%%
-34960A%%jJ%%%%%j%%%%%%%J%j%%Jj%%%%J%%%%%%%%%%%%%%%%%j%%%%%%%J%jJ%%j%%%%J%%%
-34891A%%%j%%%%J%%%%%j%%%J%%%%%%%%%%%%%%%%%j%%J%%%jJ%%%%jJ%%%%%%%%%%%%%%%%%%
-34822A%%%%%%%%%%%%%%%%%%%%%%%%%%%%%%Jj%%%%%%J%%%j%%Jj%%%%%%%%%%%%%%%%%%%%%J
-34753B%%%%%%%%%%%%%%%%%%jJ%%j%J%%%%%%%%%%%%j%%%%J%j%%%%%%%%%JjJj%%%Jj%%%%%J
-34684B%%%%j%J%j%%%%%%%%%%%%%%%%%Jj%%%%%%%%%%%%%%%%%%%%%%%%%%J%%%%%%jJ%%%%%J
-34615C%%j%%%%%%%%%%%%%%%%%%%%%j%Jj%J%%%%%%%%%%%%%%%%%%%%%%%%j%J%j%%%%%%%%%%
-34546A%%%%%%%%%%%%%%%%%%%%%%%%%%%%%%%%%%%%%%%%%%%%%%%%%%jJ%%%%%%%%%%%%j%%J%
-34477A%%%%%%%%%%%%%%jJ%%%%%%j%%%%%%%%J%%j%J%%%%j%%J%%j%Jj%J%%%j%%J%%%%%%%%%
-34408A%%%%%%%%%%%j%J%%%jJj%%%J%%%%%%%%%%%%%%%%%%%%%%%%%%%%%%%%%%%%%%%%%%%%%
-34339A%%%%%%%%%%%%%%%%%%%%%%%%%%%%%%%%%%%%%%%%%%%%%%%%%%%j%%%J%%%%%%%%%%%%%
-34270A%%%%%%%%%%%%%%%jJ%%%%jJ%%%%jJ%%%%%%%%%%%%%%%%%%%%%%%%%%%%%%%%%%%%%%%%
-34201A%%%%%%%%%%%%%%%%%%%%%%%%%%%jJ%%%%%%%%%%%%%%%%%%%%%%%%%%%%%%%%%%%%%%%%
-34132A%%%%%J%%jJ%%%%%%%%%%%%%%%%%%%%%%%%%%%%%%%%%%%%%%%%%%%%J%%%%%%%%%%%%%%
-34063C%%%%%%%%%%%%%%%%%%%%%%%%%%%%%%%%%%%%%%%%%%%%%%%%J%%%%%%%%%%%%%j%%%%%%
-33994C%%%%jJ%j%%%%%%%%%%%%%%%%%%%%Jj%%%J%%%%%%%%%%%%%%%%%%%%%%%%%j%%%%%%%%%
-33925B%%%%%%%%%%%%%%%%%j%J%%%%%%%%%%%%%%JjJjJ%%%%%%%%%j%%%%%%%%%%%%%%%%%%%%
-33856B%%%%%%%%%%%%%%%%%%%%%%%%%%j%%%%%Jj%Jj%%%J%%%%%%%%%%%%J%%%J%%%%%Jj%%%%
-33787D%%%%j%%%%%%%%j%%%%%%%%%%%%%%%%%%%%%%%%%%%%%%%J%%%%J%%%%%%%%%%%%j%%%%%
-33718C%%%j%J%%j%%%%%%%%%%%%%%%%%%%%%%%%j%J%%j%%%%J%%%%%j%J%%%%%%%%%%%%%%%%%
-33649B%%%%%%%%%j%J%%%%jJ%j%%%JjJ%%%%%%%%%%j%%%%%%%JjJ%jJ%%%%%%%%%%%%%%%%%%%
-33580B%%%%%%%%%%%%%%%%%%%%%%%%J%%jJ%%%%%%%%%J%%%%%%%J%%%%%J%%%J%J%%J%J%%J%J
-33511A2%J%J%J%%%J%%%Jj%%%%%j%%%j%%j%%%j%%%%%%%%%%%%%%%%%J%%%J%%J%%J%J%%%J%%
-33443A8%%J%j%%%%%j%j%%j%%%%j%%%j%%%%j%Jj%%%%%%%j%%%%j%%%%%%%%%%%%%%%%%%%%Jj
-33375A0J%%%%J%%J%%J%J%J%%J%%J%J%%%J%%%%%%%%j%%j%%%%j%%%j%%%j%%%%%%%%%%%%%%%
-33307A5J%%J%J%J%%J%JJ%J%JJJKJKJLLLNOOOM%JKJjmljKMMKjkjjlpponllkkjjkj%jjjj%j
-33239B2j%j%%%j%%%%%%%%%%J%%%JJ%J%%%J%%J%%%%%%j%%jj%jj%%jj%j%j%j%j%j%%%j%j%%
-33171A1%%j%%%%%%%j%%%%%%%%%%%%%%%%%%%%%%%%%%%%%%%j%%%%%%%j%%%%%%%jJj%%%%%%%
-33103F%%%%%%%%%%%%%%%%%%%%%%J%%%J%%%%%J%%%%J%%%%%%%%j%%%%j%%%%%%%j%%%j%%%%%
-33034F%%%%jJ%j%%%%%J%%%%%jJ%%%%%J%%%J%%%%J%%%%%%%J%j%%%%j%%%%%j%%%%%%JJJ%%j
-32965Ij%j%%J%J%%%k%j%j%%%j%J%%%J%%%%%%%J%%%%%%%%jJ%%%%%J%j%j%%%%%%%%%j%%%%%
-32896Ej%%%%%J%%%%%%%%%%%%%%%%%%%%%%%%%%%%%J%%%%J%%%%%%%J%%JjJ%%%%%%J%%%%JJ%
-32827A2J%J%%%kmkj%kl%%%J%jmlj%kkkJJJKK%j%jJKKKJJKMK%jj%JJJ%JKKL%J%%%%%%%JJJ
-32759B1J%JJ%JJJ%J%JJJJJJJJKJJJJJKJJKKKKLLMLLLMNNNOPQJ0J2J3J3J3J5J8J9J7J3J3J8
-32702B88K3K5K7L3M1N3O9Q7J04J27J62K12K72L42M32N60P74J095J519J523P32j61l22L39
-32678H356N44j23r94j107m67K59R61J313P14k82p29j87K59k68j247j722j361q70n41l57k41
-32657A910j81j43j22r9q6p4o9n8n1m3m1l6l7l8m0l4l4l2l6l2k9k5k6k2k0j7j9j7j8j4j3j1
-32625C93j1j0rqqpqppqpopooonnnmmmmlmmmlmllllklklklkkklllkljkkj%%%kkj%kkkk%KK
-32560A57Kj%JK%jlkj%%KJJjlmlkknlk%J%jmmmkknmljj%%j%jj%jjj%j%j%jJ%%JJJJKKLLMO
-32493A19PRJ0J4J6K2K5L2L7M4N0N0M8N4N6M7L8L8L2K9K3No%pk6l3l5l9m0m6n5n3m5m6m5m0
-32456B89l3k7k1j6j4j1rqpoonmnlmmlllklklkkkjjkjjkkjkjjjk%jjk%kjjjkjjjjjjjkj%j
-32395D1j%jjjjj%j%jjj%jj%j%j%%j%%j%j%%j%%j%%%%%j%%%%j%%%%%%j%%%%%%%j%%%%%%%%
-32327A8%J%%%jjj%j%%j%%%%%%%%%%j%%%%%%%%%%j%%%%%%%%%j%%%%%%%%%%%%%%%%%%%j%%%
-32259A0%%%%%%%%%j%%%%%%%%%%%%%%%%%%%j%%%%%%%%%%%%%%%%%%%%%%%%%%%%%%%j%%%%%j
-32191FJjJj%%%%%%%%%%%jJj%%JjJjJ%%j%%Jj%%%%%%%%%%JjJ%%%%%%%%%%%J%J%J%K%KKLMK
-32122B4jkkJ%LLLKj%%klljjJKL%kmljjj%JJJJKLLL%kkJJMMOLKLOMMJjjJLLlopkJMK%lkjk
-32054E0mppnmkkjjjjjj%j%%%%%j%j%jJj%%%%%j%%%%%j%%%%%%%%%jJjJj%%Jj%%%%%%%%%%%
-31986F%JjJ%%jJjJ%%%%%%j%%Jj%%%%%%%jJj%%%%%%%%%%Jj%%%%%%%%%%%%%%%%%%%%JjJjJj
-31917E%%%%%%%%%%%%%%%%%%%%%%%%%%%%%%%%%J%%%%%%%J%%J%J%%%%%%%%%%%J%%j%%j%%j%
-31848G%j%%%%%%%%%%%j%%%%%%%%J%%%%j%%%%J%%%J%%%%%%J%J%%%j%%%%%%%%%%%j%%%%%%J
-31779HjJjJjJj%%%%J%%%%%JjJjJjJjJ%JjJ%%%JjJ%J%Jjkk%%J%Kj%mjj%l%JJJJ%jlj%JJJ%
-31710C%%LJK%JkjlJJKjLJJl%kkmJJLJL%%mjjK%L%JjLKK%JjJjL%KjLJLjKjJlL%L%M%LkLjL
-31641D1jMjM%M%N%N%N%OKPKQLJ0OJ2QJ7J2K5K1L1K7M1M3O6P6J11J30J76K02K75L68N63Q19
-31600C133Q71o5p35n43j61J26M22P27J063N16m04k60K64j30q84p99m21j07J44M17P37M75
-31578D386o27r80o74l72j86p9jN4J03J46K24L33N30Q07Q97n8q12o02k05J05L93P00J013N31
-31554E626l69k55L09r6r78q84m76j33J14L96P05M89o28j029p42m34k63j64j19q5p7o1n6m0
-31530G50m0l1l3k7l1k4k7j9k2j6k0j5j8j4j6j1j3j0j2rj2pj0oqnqnpmompmnlnkmknlnlmk
-31484B06k%kkmjjklkl%lJj%mjk%jjmmmk%JjJjlolkllJJ%kJjlnkj%j%JJkjj%j%kmmj%J%Jk
-31417A12klkjllj%%j%jlllj%j%jj%jjjj%jjj%j%jj%j%j%jj%j%j%j%j%j%%j%%j%j%%j%j%j
-31350E7%jjj%j%jj%j%%j%j%jj%j%%j%j%jjjj%j%%j%j%j%j%j%j%j%%%j%j%j%j%j%%%j%jjj
-31282B2%jJj%j%j%j%j%%%j%jJj%%%j%jJj%%%%%j%%Jj%%%j%%%%%%%jJjJj%%%%%%%%JjJjJj
-31214A0JjJ%%%%%%%%jJjJ%%%%%%%%%%%%%JjJjJjJjJjJ%%%J%%%%%J%J%JJJ%KJKJKKLKMKMK
-31146D5MKLKKKJ%Jj%jkkklklkmklkljkkjjjjjjj%j%j%j%%%j%%%j%%%%%j%%%%%%%%%%%%%%
-31078A2%%%%J%%JJ%JJJKKLMLJkjj%KLMK%j%jmmkjjKKKkmmjk%j%J%JKLLLJlkj%JLMLjjJjl
-31010C2mkj%KKKkmlkkjjj%j%%j%%%j%%%j%%%%%%%%%%%%%%%%%%%%%%%%%%%%%%%j%%%%%%%%
-30942A0%j%%%%%%%%%%%%%%J%%%J%%%%%%%J%%%%J%%%%%j%J%%%j%%j%%%j%%%%%%%%%%%%%%%
-30874A0%J%%%%JJ%J%%jj%%%J%J%%jjjj%j%%%%%%%%%%%%%%%%%%%%%J%%j%%JjJj%%%%%%%%%
-30806I%%%%%J%%%%%%%%%%J%%%%%%%%%j%%%%%j%%%%%%Jj%%JjJ%%%%%%%J%%%J%%%%%J%J%J%
-30737A5JJKKLMNMM%llk%KLL%mnnlkj%jJJJKLMNMLjlmj%KLKkmomlkkjjjj%j%%%j%%%%%%%%
-30669A3%jJjJ%%%%%JjJj%%%j%%%%%j%%%%%%%%%%%%%%%%%J%jJjJ%%J%JJ%J%J%%%JJJ%KJKK
-30601B7KLLJ%%KKLJ%kmlj%jklllkjjjjj%%j%%%j%%%%%%%j%%%%%%%%%%%%%%%%%%%j%%%%Jj
-30533A1%%%%J%%%%%Jj%%JjJ%%%%J%J%J%JKJKKKJJJJKJKJ%%jjkjjjjjkkkkjjj%%j%j%%%%%
-30465A4%%%%%%%%%%%%j%%J%%Jj%%%%%%J%%%%%%%jJ%%%j%%%J%%%%%%%%%%%%%%J%%J%J%J%%
-30397A9%%%J%J%%j%j%%%%%%Jj%%JJ%JJJKJKJ%%%jkllkJKJ%%kmmkjJJJJJJK%%jJ%%mlmJKM
-30329A4KKlmnk%LLLKKJ%k%jKJJ%jj%KLKK%%j%JLKLJJ%J%J%J%J%J%KJK%K%KKLKLJLJMKNKM
-30261H2LOORRJ2OMJPOJ0J0J6J5J6J2J4J0J5J5K3K6L7M2N5O1P9R9J38J75K33K87L77M94P05
-30225C115J002J376J212K53q40j139o62q7M11R22J118M00q11j534j286p73m32k32j01nP3
-30204A980J53K39L53N02P50J111J476J057j29j147j172n71J2N19J012R98M3j137j607j219
-30184C223p53m53k97k02j55j18j00p5o4m6m0k8k7k7l4l3l3k4k2j7k2k3k9k7k7k0j8j4j9j9
-30154D57k2j8j8j3j3j0rppnonpmnlmmmmnmnmnnomnmmmmmmllkl%jjllmkk%J%kmmkjjjjkkk
-30093A74j%JKKKJklmjKOQO%loonjJKKK%%klnmmklmnkJMMMKlnpoljJJL%kknoonmmkkkjkjj
-30026I5j%jjjjj%jjj%jjjjj%jjj%jjjj%j%j%j%j%%jjj%j%j%j%%%j%j%%%%%%jjj%j%j%%%j
-29958E6%k%j%%j%%%J%JKKKLMKJjmmnmllkkjjjjjj%j%jjj%j%%j%j%j%%j%%%j%%j%j%%%%j%
-29890B3%%%j%%%%%%%%%%%%%%%Jj%%%%%j%%%%j%%J%%%%jJ%%%J%J%%%%%%%%J%%%Jj%%j%%%%
-29822B3%J%JJJKKLKLJJ%J%JKLLL%%klljjjJ%j%jkj%jJJLKLLKJJ%j%JKKK%jklnlkk%jjjjk
-29754C7llkjjj%jJ%%%J%%jj%j%%jJj%%%j%%%%%%%J%%J%J%J%J%KJKKLMMNMKklljJKLJkmmm
-29686D0lkj%%JJKLLMNLJlmljJKL%lnnmlkjj%j%j%%%%%J%J%J%J%%%%%%%%j%j%%%%%%JJ%JJ
-29618C2J%%%%jjjjjj%j%%%%J%JJJKKLLMMJ%JJKK%%%KK%jjj%%lmmmlkkkjjjjj%%j%%J%J%J
-29550B9J%JJ%%%%jj%j%%j%j%j%J%%%%JJJKJJJJJ%J%%jjj%jj%j%%J%%%%%j%jj%j%%%%j%%%
-29482B8jj%jj%j%%j%%J%%%%%%%%%%J%%%J%%%%J%%%%%%jj%%j%j%%%%%J%%%%%%%J%%%%%%J%
-29414B5%%%%%%%J%%JJ%JJKJLKLLLLLKLLLKJJ%j%jkjjkjjjj%%JKMMOQJ0J4J8K3L0L5M1M1K9
-29354C22K7K9K0J6ONJ0%j0j3oj0j4k3l0k5l4m0l4k7k0j3qmjJLNRJ2J7K3K9L6M1L8K4K7K4
-29315D12J4J0LPQjj4j2pj7j9k9l0k8l8m1l5k7k0j4j0qonmmlllklkkkjkjkjkjjjjj%jjj%j
-29264D7%j%j%%j%j%%%j%%j%%%%%%%%%%%%j%%j%%%%%j%%%%J%j%%%%j%%%j%%%%%%%j%%%%%%
-29196C5%J%JJJ%J%J%JJJJ%JJ%JJJKKKKKJKJJ%%j%kkkmmkkklklj%kkkjj%kjj%%%J%J%%%%K
-29128B7JKJJJKKJJKJK%kk%%JKKKJ%kkkj%J%J%%%%%J%J%JJ%%J%J%JJJJJJJJJJJKJKKKKKKL
-29060G8KLMLNMOOPOPPJ0J2J3J1J0J1J3J6J8J7K1K7L5M3N1N8P1Q6J07J33J67K08K60L27M22
-29023B285N60P31P91N51J46j23l2K71L59J21k06k94k7K85K69m6l47l51o8Q8j19n18q04p68
-28999B754n64l81k56j80j32j06q8p4o0n2m5m4l9l5k9k8k8k8k6k4k0k1k2k3k0j8j6j6j4j4
-28969C51j1j1j0j0j0rqppooonnonmmmnlmlmklkljljkkjkkjkjkkjkkkkkkjlkkkkjkjjj%kj
-28907A32jjJ%jj%J%%%j%%%jjjj%%%%j%kjkjjjkkjjjjkkjjkklkjjjjjj%j%jj%jjj%j%jjj%
-28840G7j%%%%%j%%%%%%j%j%jj%jj%jj%j%%%j%%j%j%j%j%%j%jj%j%jj%j%%%%j%%%%%%j%%%
-28772E2%%%j%%%%%%j%%%%j%%%j%%j%%Jj%J%JJJJJJJKJKKKKLKKJJ%jjjklkmlmklkjjjjj%%
-28704D2%%jJ%%JJJ%%j%j%jjjj%jj%%%jJj%j%%j%%j%%%%%%J%%%%%%%%j%j%%%%%%%%%J%J%%
-28636C4JJ%J%J%%%%%j%%%%%j%%%%%JKKJ%j%%Jjjkjjjj%j%%j%%%j%%j%%j%%%%%%%%%%%%%%
-28568B9%%J%%%%%%%%%%j%%%%j%%%jJ%%j%%%%j%%%%%j%%%%%%%%%%J%J%Jj%j%%J%J%%j%j%%
-28500B6%%%J%%J%%J%%%%J%%%%%J%J%J%JJJ%J%%%%j%j%%jjJ%%%JJJ%JJ%J%%J%JJJLLMK%%%
-28432E6JK%jj%JKjkj%jjkmllkj%%j%%%J%J%JJKJKKLLMMOOPPPPOOQJ0J6K1K6L2L8M2L7L4L9
-28373D18L9L0J6jllj5k7l5m0l4l2l7l4k6j9j2qmjJMQJ3J8K5L0L7M2M1L1L6L9L2K2Oooj5l1
-28333D99m1m8m1l3l9l9l3k7k1j6j3rqonnmmmmmlklkjkjjjk%jjkjjkjjjjj%%%JJJKJKJJ%%
-28277G4%jjkjlklkkkjjjj%%%%J%JJJJKKKKKJ%Jj%jjkkkkkkjjjkjjj%jjj%jjj%%j%%%%%%%
-28209C8%J%JJJJ%%J%J%%jjkj%jjjjjj%%%%jJ%%J%%J%J%J%%j%%%J%jjj%%%%%jjj%%%%%%%J
-28141C3j%%%%%%%%%%%%%%j%%J%%JJ%%%jjJ%%%%%%%%%%%J%%j%%%%%%%j%j%j%j%%%j%J%j%%
-28073B8%%%%%%%j%%%%%j%%j%J%j%%%Jj%%%%%%%%%%%%%%J%J%JJJJKKJJ%JJJKJ%%jjjJ%J%%
-28005D2%%JJJJ%%%j%%j%jj%JKJ%lkjJKLLj%Jjkj%KLML%lkkj%j%jkjjjJJLjkljJJLL%j%jl
-27937D3ljjJKK%mlkjj%%j%%%J%%j%J%%J%J%J%JJJJKJKKKKKJK%%%jjjjjkkkjkkjjjjjjj%j
-27869C1jj%j%j%%%j%%j%%%j%%%%%%%%%%%%%%J%%J%%%J%Jj%%%J%%%%%J%kj%j%%J%%J%JJ%J
-27801C0J%%%%%J%%J%kk%j%j%j%j%J%jJj%%%%%%%j%%j%%%%j%%%%%%%%%%%%J%%%%j%%%%J%%
-27733B3%%%JjJ%J%K%%j%j%j%%Jj%J%%%%J%J%JJJKJJJ%%%%%%j%%%%%%%j%j%j%j%%%%%%%%%
-27665C0%%%%%%j%%%j%%%%%%%%%%%%%%J%%%J%%J%%%%%%%J%%%jjjJ%JJ%jk%jjjJJJJJjkj%K
-27597B9JJKJ%%KKKKJJ%%JJ%%Jjkj%j%KKKJJJjk%j%j%%jj%%jj%j%%%J%%KJJJ%%%%KJ%JJJ%
-27529E3J%%JJJ%JJJJJJKJJKKKLLLLNNOPPJ0J2J4J3J7J9K7L1M2M8O7Q1J09J27J66K15L34M97
-27483A944P09L02m55m64j81R0L18N90P45J46l26M8J09n09o85l73j14J32L34N70J03o53o53
-27460A727l91k03j05m8%K6O2Q8J29J72K84M37O84M80l58n61k69RK62N03P58L29l01o9J97
-27435C842l92p66m84j94O5K64N35K90n53p42m88k80j65j11p0n7m7m0l3l1k6k4j9k2j9k0j6
-27408C97j6j3j4j2j3j1j2j0rqqpqoponnmmnmmlmlmlmlkklkkkkklkkj%%jkjjjkjjj%%jkjj
-27349A41%%%jjlj%JKKLK%KNNMLLLNNKJ%jlpqqqpoljj%J%j%LJ%jKJllk%%jkk%jknpmkkj%%
-27282I9jJ%JKKKMMOPRQPJ0J5J8K1K5L4M4N7O8P0O0L6%l5o3p5p3o2m7l5k5j8j4j1roonmml
-27237A14llllklkkkkkkkjkjjj%jjjj%%%%%%JKKLKJkllk%%KLLJjmnnllkjjkjjj%j%jj%%%%
-27170E0j%%%%%J%j%j%j%%J%%Jjjjjj%jj%j%j%%%j%%%%%j%%J%%%J%J%%%J%%JJJLLLLJjkjJ
-27102E5LMLjlmmlkkk%%J%KKKMLJklk%KLJjlmlkkj%jj%%%J%%J%%JJJKKKK%%JLKK%lljjJ%j
-27034E3lkkjj%j%%%J%JJ%KKLKJ%JJKLL%kkk%JJ%kjj%jklljjkmjjJ%JJJJJ%JJJKJLKKJkk%
-26966E5JJkmkJLMKjjKjlkKLLMM%mmmljJLLLLKJ%%%%jkj%LNOKkj%lmk%%JLJkjj%JKKLONNM
-26898I8L%llmkj%J%KKLLLNMOOQQRJ0J2J4J7K1K5L1L7M5N8P6R9J24J59K01K59L43M90P14R89
-26856C872P09k83n16m5M44J02q47r96o58l77k22j23o4k3kK2M7Q2J15J56K02K71L71N44P88
-26831C569J018N28l48l15K21O26R9o34m55R8O18M94m14o22j31L76P5q67j025o90m07k53j53
-26808A408r3n0l0nK0N4Q4J25J65K32L21M89P29R83M82m78m73N6M72j16r91r52o05l56k26
-26783A245j46j01p3o5n3m8l7l4k9l0k6k5k0j9j7j8j5j5j3j5j5j5j3j4j1j1j0j0pqonmomn
-26747C02mnnnllloopnmkjjk%%JJJj%llnnonnk%jmoojj%%JJ%jjljj%JJ%jjjk%j%kmk%%%jk
-26680A69%jklmkjJJ%j%%%%J%%JJJKLK%JKLMKKJJj%JKNOMKKLNPQJ0J0RRJ0RRRJ3K1K8L3L9
-26621D37M3N5O9R5J27J65K07K66L49M85O76Q65O84J23m50o27l26N9M18N93K85l20q22q58
-26597B598n67l32j75r1j5L8R9J48K19L00M45O34Q63P36J75m47o94m23j1L61N89L27k84q37
-26573C656r40o70m17k59j76j23r6p4o2n1m3l3k8k0j8j8k2k2k3j9j5j3j4j8k1k0j8j4j0j0
-26543C89j4j6j5j3j1j0rqqononnnnmlmlmlmmllmllllklklkkkkkjjjjjklkk%%%%kkjk%jjk
-26482A52kkjjJ%JKJ%kkkk%J%jllkj%%J%%KJLMKJjkjmnomjj%jkkk%%JKKKLMNPPQRPNKjmpq
-26415A60rponmkjkjkkkkjj%%KKK%jjjklllkj%%JJJ%j%j%j%jj%%KLNNMJ%%Jkmllllmlkjjj
-26348I1J%JKMMOPPNKLLK%%KLJkppnlnqppnnlkkj%%%JKLLMOOOLJJLKjmopoonmkkj%%JKMNQ
-26280I2RPKjjjnrrpnmkjjjj%j%%%%J%%%%j%%jjjjj%j%%j%%%JJJJKKLLNOQPMjk%kqrqomlk
-26212E3jjjj%jjj%%%%%%%%j%%JJ%J%Jj%jjj%j%%%j%%%%J%JKJLMNPPMMJ1J2kqJPmj4rllpn
-26147E8mkj%%%%%JJJKKLKKKKJKKKLMMNNNPQJ0J2J5J9K3K9L3L7L8L3K3J2%j0j9k6l0k8k5k1
-26097B42j8j6j6j4j1pkJKKJKNQJ3J7K1K6L2L7M1M3M0L6L0K1Oj1k6l5l8l9m0l7l5l2k7k1j7
-26058A84j2j0pnmlj%JLMORJ1J5J7K2K4K5K1J4Mlj1j9k4k7k6k2j7j2rolj%J%%LLKJJkljkm
-26009A37oooonnnoonmllkkjkjjjjjj%jj%jj%%j%%j%%%j%%%%J%J%KJJ%KJJKKJLKKLMNOQJ0
-25943A09J1J1RPK%kklnmoqj0j1j0rqnllkkjj%%%%JKKNPMoj0olkkjjj%%j%%j%%%%j%%%%%j
-25882C9%%%%%%j%%j%jj%j%%%%%j%%%%%%%%%%%%%%%%j%%j%%%%%%%%%%%%%JJ%%%j%%j%%%%j
-25814C0%J%%%%%%%%%J%J%%j%%j%%%%%j%j%%%%%%%%%j%%%%%%%%%J%%%%%%%%%j%%j%%%%J%%
-25746B8J%%%j%%j%%%%%%%%j%%j%%%j%%%%Jj%Jj%%J%%%J%%%%J%%%%JJ%KJKKKLKKKKJJ%jjj
-25678D8kklkjkkj%j%j%%%%%JJKKKKKJKJJ%Jjjjkkkkkkjjjjj%%j%%%%%%%%%%%%%%%%%%j%J
-25610B8j%%%%%%%%%Jj%J%J%%%%%%j%%%%J%%j%%j%%%%jJ%%j%%%%J%j%%%%%J%%%%%J%%%%%%
-25542B8%%%%JJ%J%J%%J%J%%%%j%%j%j%jjj%j%j%%%j%%%%%%%%%%%%%%%%jJ%jJ%%%%%%%%j%
-25474B4%%%%j%%%%%%J%%%%%%j%%%%%J%j%J%j%%%%j%%%%%%%%%%%%J%%J%%%%%%%%%%%%%%%%
-25406B4%%%%%%J%%%%%%j%%%%%%%%%%%%%%%%%%%%%%%%%%%%%%%%%%%%%%%%%%%%%%J%%%%%%%
-25338B5J%%%%J%%J%%J%JJJJJKJJJLKMMMPPJ0J3J6K0K7L7N3O6M5Oj8n7p2n6l6k2j4j0pnlk
-25287F1kkkkkjkjkjj%j%jj%%%jj%j%j%%%%J%%%%J%J%%%%JJJJJLLLMMNNPQJ2J6K1K9M0N6O8
-25225C28M2Jk5o1p2n4l4k1j4rpmmkkkkkkkjjkjjjk%jjj%jj%%j%%%%%%%%j%%J%J%JJJKLLN
-25166E4OPOJjoqqnmlkj%j%j%%%%j%%%j%%j%j%%%j%%%j%%j%%%%%%%%%%%J%%%%J%%%%%%%%J
-25098C0%JJJJKKKMMOPPL%mpronkkkjj%%%%%%%%%%JJJJJKKLMNORJ2J4J0%jmj1j6j3rnmlkj
-25036C5j%jj%j%%j%%j%%%j%%%%%%%%J%%%JJJJKLLMNPJ0J2J4R%kmj2j5j3rnlljkj%jj%j%%
-24974B9%%j%%j%j%%%%%j%%%%%%%%%%%%%%%%%%%%%J%%%%%j%j%%%%%J%%JJJ%%%jj%jj%%j%%
-24906B3%%%%%%%%%%Jj%%%%%%%J%%%%%%%%%%%%%%%J%%JKJJJ%Jjjjjjjj%%%%%J%J%J%J%%%j
-24838B8jj%jJ%%%%%%%%%%%J%jJ%J%JKJJJ%%jjjkjj%j%%%%j%%%%%%%%%JJ%J%jjj%jj%%%%%
-24770B3%%%%%%%%%%%J%%J%JJJJJ%%J%j%kjkj%%j%%%%%%%%%%%%%%J%%%%%%J%J%J%JJJ%%jJ
-24702C0JJ%jkjj%j%%j%%%J%%%J%%J%JJJJJJKKMLJkkk%Jlkkk%%j%j%%%JJJKKLMKJJLNNNKJ
-24634F9Jknpmkjjlkkkkjk%jj%%J%JKKKKjkjJ%%lljk%j%jJ%%JJJJKLMMMJ%kmnmkkjj%j%%%
-24566B9%%%%%%%Jjj%%j%j%%%J%%%%J%%J%J%%jjj%j%j%%%J%%J%J%%j%%j%%%%%%%J%%%%%J%
-24498B8JJ%jjjj%j%%%%%%%j%%%%%J%%%%%%%%%%%%%J%%%%%%j%%%%%%J%%%%%J%%%%%%J%%J%
-24430B9%%%%%%%J%j%%%%%%J%JJK%%jk%j%J%%%%%J%%%%%%J%%%%J%%J%JJJKJJJjjjjjj%j%%
-24362C6J%JJJJjkjj%%Jjkk%%%%%%%J%J%J%JJJjkjjJJ%j%j%j%%%%jjj%%%JJJ%J%%JKJJ%%j
-24294C7kj%%J%%j%JJJ%JJ%%J%%JJJJJJ%%%%K%J%JKKJJKJKKJKKKKKLLLLMMNNOPRJ1J4J6K1
-24230A88K4L0L5M4O0P8J01J24J49J93K66L86N33N59R7l51k52M0K96J69l88o17m54k71j51
-24205H88q9m9k6JK5N7P8J08J33J84K53L75N17N90K08k55j99J05L87L73r4k73oK68N1m11l92
-24178B807r9J92K10k78o28n19l29j91j20p1m9k0%L1N0P9J00J42J96L02M34N53K85k61l48
-24153B468q4J94K63j94o03n34l45k07j37r5p2n5m2l2k8k5k4k0j7j5j4j2j2j2j2j1j1j0j0
-24124B92j0j0qqqoponnmmmmllkkllllkklllkkjjjlkkjkkjjjj%kjkkj%%jjjjjkkkjkjkjj%
-24059A18j%j%jjkjjJ%jkk%kjj%%jkkk%j%jjj%jjj%j%jj%jkkj%jjkjj%%j%j%jj%%j%j%j%j
-23992F5j%j%j%j%j%%j%j%%%j%%%%%%%%%%%%j%jj%jj%j%j%%j%j%%j%%j%%j%%%j%%%j%%%%j
-23924D2%%%%%j%j%%j%%%%%J%JJJ%%jj%jj%j%jj%j%%%%%%J%%%%jjjjjjj%%%j%%%%%j%%%%J
-23856B8%J%J%JJ%Jj%%j%j%j%j%%%%%%J%%%%%j%%%%%%%%%%%%J%JJJJJ%%jjjjj%%%%%%%%%%
-23788B9%%%%%%J%%%%J%%%J%J%JJJ%J%%%%j%%J%JKKLKjjjJJ%lkkkjj%j%%%J%JJJKLK%k%JK
-23720D6%j%J%jkk%J%lkkk%jj%%%%%J%KJKLK%kj%Jjklkkj%j%%%%j%%%%%%j%%j%%%%%%%%%%
-23652B5%%%%%%%j%%%%%%%%%J%%j%%%%%j%%%%%%%%%J%%%J%%j%%%jJj%%J%%%%%%%%J%J%Jj%
-23584B6jjjj%%%%%%%%%%j%%%%%%%j%%%%%%%%%%%%%%%%%%%%%%J%%J%%%%%j%%%%%%%%J%%JJ
-23516B4JJ%J%jjjjj%%%%%%%%J%j%%%%%%j%%%J%%%%%%%%%%%%%%j%%%%%%J%%%%%J%JJJKKLM
-23448C7NPPKjmopomkkjj%%%%J%%%%j%j%j%%j%J%%%J%J%JJJKKKMLNNNMNMMMJknqj0romljk
-23381B7j%j%j%%%j%%%j%%%%%%jJ%%J%J%KJJJJJ%JJLKMLMKK%kllmlljj%%JJKLLLLJJjllmm
-23313C6lkkjjjj%%j%%j%%%%%%%j%%%%%j%%%%%J%%%JJJJJJKKKLLLMLKJklmmmmkkjjj%%%%j
-23245B4%j%jj%%%j%%%%j%%%%%%%%%%%J%%J%J%JKJJ%JJ%j%%%JJLLLMLKK%lmlmmlkjkj%j%%
-23177B2j%%%%%j%JjJ%%J%J%J%JJ%J%J%J%JJKJJKLLMNMMLLjllmnnmkkj%JKKMMLKLjlmmnml
-23109C3ljjjj%j%%j%%J%%%%%%%%J%J%JJJJJKKKKKJK%%J%JJLMMNMLKkmnoponlkkjj%j%j%%
-23041B7%%JJ%J%%%jjj%j%%%%%%%%%%%%%%J%%%%%JJJJJKJ%%%kjkkjjjj%%jJjJ%jJ%%%%j%J
-22973B4%%%J%J%Jj%%J%JJJJJJKKMMOQJ0J0QKknj0j1rpomkkjjj%j%%%j%J%jJ%%j%%j%%%%%
-22909B5%%JJJJJKLMMOQRJ1QMjnqj1j0qnmljjj%%%JJJKJKJJJJKKMMONL%jj%JJkmopnmlkkj
-22844C3jjjj%j%%%%J%%j%j%j%%%%J%JJJJKJJJ%%kjjjj%%%JJJJJJjjkkkkj%j%j%%%j%%%j%
-22776B1%%%%%%%%%j%J%%%%J%jJjJ%%%%J%JJJKJJJJJ%jjkkjkjj%j%jJ%%%j%%%%%%%%%%%jJ
-22708B0j%JjJ%%%J%%JJJ%J%%jjjjj%%%%%%%%%%%J%JJJ%%jj%jj%j%j%%%%%%%%J%%J%JJJJ%
-22640B4%jjjjj%j%%%%%%%J%JJ%JJ%%%jjk%j%%%%%%%Jj%J%%%%%%jJ%j%%%%%%%%J%%%j%%%j
-22572A7%%%%%%%%%%%%%%%%%%J%%%%jJ%%%JJJJJJ%JKL%%jj%%JJ%jkkkjj%j%%%%%%j%%J%J%
-22504B1J%%j%%JJJJLKKJ%%jj%KJj%klljj%j%%%%j%%%%%J%J%J%JKKLLLMMLJjkllkkkkj%jj
-22436C0%%j%j%jjjj%j%%j%%%%%%%%%%%%JJJJJKKLLMLKJ%kmmllljjjj%j%%%%%j%%%%%%%%%
-22368B2%%%%J%J%%%j%j%%%%%%j%%%%%%%%%J%%%J%%%%%j%%%%%j%%%%%%%%%%%%%%%J%%%%%%
-22300B2%%%j%%J%%%%J%J%%J%J%J%KJKLLKJKL%lkkjkljjjj%j%J%%j%%%%j%%%%%%%%%%%JJ%
-22232B9JJKKKKLMKKLLJjk%Jj%J%%%K%kmkklmlkjjjj%jj%j%%%%%j%%%%%%%J%J%J%JJJJJKK
-22164C9LKJJKJllkjllkjjjj%j%%%j%j%%%%%%%%%jJ%%j%%J%%%J%%%%J%J%%J%%%%%j%%j%j%
-22096B6j%j%%%%%j%%%%%%%%%j%J%%%J%JJ%%J%%%%j%j%j%%j%j%%%j%%%%jJ%%%%%%%J%J%J%
-22028B4%%%%%J%j%jj%%%%j%%%j%%%%j%J%%%jJ%%J%JJ%J%J%%%%%%%j%jj%%%%%%%%%%%j%%%
-21960B1%j%%%%%J%%JJ%J%%%J%J%%J%%JJJJJJKKLMNML%jlkjKJ%kmnmlkk%j%%j%j%j%%%j%%
-21892B5%%J%JJKKLMMNKJkkkKKKjknnmlkj%%j%J%%J%J%%J%%j%jjj%jj%j%%%%%%%J%%%J%%%
-21824B6%%%%%j%j%j%%j%%%%%%%j%%%%j%%%%%%%%%%%%J%%%%%%jJ%%j%%%%%j%%%%%%%J%J%J
-21756B2JJJ%%%j%jjjj%j%%%%%%%%%%%%%%J%%%%%%%%%J%%%J%J%JJJJ%Jj%j%jj%j%J%K%%%%
-21688B6%jjjj%j%%%%%%J%%J%%J%%J%%%%%%%%%J%JJJJKKLLMMLKJJ%%jkkjjj%j%j%jj%kjkl
-21620C5kkj%j%%j%%%j%%jj%j%j%j%j%%j%%%j%%%%%%%%%%J%%%%J%%%%%%%%%%j%%%%%%%%Jj
-21552B0%%%%%%%%%j%%%%%j%%%%%%%%%%%%%%%%%%%%%%%%%%%%%%%%%%%%j%%J%%%jJ%%%%%%%
-21484A8J%%%%%%%%%%j%%%%%%%%%%%%%%%%%%%%j%%%%%J%%%%%%%Jj%J%%%%%%%J%%%JJ%JJKK
-21416B8KLMOONMKKKK%jklllmonmlkjjj%j%%j%%%%%%%J%J%JJ%J%%Jj%%j%jj%j%j%%%%%%%%
-21348B5%%%J%%%%%%%%%%%%%%%%%%%%%J%%%%%%%%%%%%%%%j%%%j%%%%%%%%%%J%%%%%%J%%%%
-21280B7%%%%%%%%%%%J%%%J%%%J%%J%%%%%%%%%J%%%%J%J%%%%%%J%J%J%J%J%J%J%%%%%JJ%J
-21212D4%J%%j%%%j%j%j%j%j%j%j%J%%%%%j%%%%%j%j%j%%%%%J%JKJJ%%JKJJ%%%JKJ%jj%JJ
-21144D9%%kkjjj%jjkjk%j%%%%%JJKJJJ%JKK%%j%JKJjj%%JKJJjkkkjjjkkkjjjj%%%%%%%%%
-21076C2%%%%%%%%%%%j%%%j%%%%%j%%%%%%%%%j%J%%%J%%J%%%%J%%J%%j%jJ%%%J%kj%%%%%%
-21008C0%%%%%j%%%j%%%%j%%%j%%j%%%%j%%%%%%%%%%J%%%%%%%%%%%%%%%%j%%%%%%%%%%%J%
-20940B5J%J%J%JJ%J%%%%%%jj%j%j%%%j%j%%%%%%%%%%%%%%%j%%%%%%j%%%%%%%%%j%%J%%%%
-20872B3%%%%%J%%J%%J%%J%%%%J%J%j%jj%%%%%j%%j%%%J%%%%%%%%%J%%J%%J%J%J%%%J%JJ%
-20804C3%%JJ%%%%%JJ%%j%%Jj%%%%%%jk%jJ%%%%j%jJ%J%%%J%J%J%jJ%JKJ%%%%J%J%%%%%%j
-20736D1jjjjJ%%kj%j%%j%%jj%%%j%j%j%%%j%J%%J%%J%%%%%%%j%%%%j%j%%%j%j%%j%%j%%j
-20668B2%%%%%%j%%%%j%%%%%%%%%%%%J%%%%%%%j%%J%%%%%%%%%%%jJjJj%%%%%%%%%%%%%%%J
-20600B1%%%%%J%%%%%%%j%%%Jj%%%Jj%%%J%%j%%J%%%J%%%%%%%%%%%%j%%%%%%%%%J%j%%%%%
-20532B2%%%%%%%%%%%%J%%%%%%%%%%%%%j%%%%%%%%%J%%JJJJ%%%%JJJ%%jjj%%J%jj%%%%%%%
-20464B6j%%Jj%%%%%%J%JJ%KJJ%%%%%J%%%jj%%%J%j%jJ%Jj%%jj%j%J%%%j%jj%j%%j%%%%%%
-20396B4%%%%%j%%%j%%%j%%%%%j%%%%%j%%%%%%%%%%%%j%%%%%%%%%%%%%%%%J%%%%%%%%%J%%
-20328B0%%%%%%%%%%%J%%j%%%%%%%%%%%%%%j%%%%%%%J%%%%%J%%J%%%%%%%%%%%%%J%%J%%j%
-20260B3%%%J%%j%%%%%%%%J%%j%%%%%%%%%%J%%%%%%%%%%%%%%%%%%%%%%%JJ%JJJ%%%%JJJLL
-20192C8MNNLJkmnnnlkjjjj%j%%%j%%j%%%%%J%%%%%J%JJJ%J%%%%%JKKLNNNLKjlnnlkk%%%%
-20124C6%j%%JJJKMMNMJ%lnnnlljk%j%j%%j%J%%%%%%%%jJj%%%%J%J%%J%j%J%JKKMMNMK%km
-20056D9nnlkkkjj%%j%%j%%j%%%%j%%%j%%%%%%%%%%%%jJj%%%%%%%jJ%j%%%%%%J%%%%%%%%%
-19988B2%%%%J%%%%%J%%j%%%%j%%%%%%%J%%%%%%%%%%%j%%%%%%%jJ%jJ%%%%J%%%%%%%%%%%%
-19920B3%%%%%%%%j%%%%%%%%%%%%%%%%%%%%j%%%%%%%%%%J%%%J%%%%%%%%%%%%%%%j%%%%%%%
-19852B2%jJ%%%%%%%J%%%%%%%%%%%%%J%%J%J%J%%%%%%%%j%j%j%%%%%%%%J%%%j%j%j%%%%%%
-19784B2%%J%%J%JJ%JJ%JKJKKJJ%%%%%%jkjkj%%%%JJKJKJJ%%%j%%jjkkkjj%j%J%JKJKJ%%%
-19716C6%%%Jjjjj%j%%%%%KJKKLLLL%llkk%jJJKKkmmljjj%%%J%%%%%%%%J%%%%%%%%%j%%%%
-19648C1%J%%%%%j%%j%j%jj%%j%%%%%j%%%%%%%%%%%%J%%J%J%J%J%%%%J%J%%J%%%%%%j%j%%
-19580C1%%%%%%j%%%j%j%%%j%%%%%%%J%%%%%%%%JJJ%JJJJ%KJKJJjklkjjjj%%%j%%%%%%%%J
-19512C0jJj%%%%%%J%%%J%%J%JKJJ%JJ%JJJKJjkkljjj%j%%JJJJJJJKKKJkllljkjj%%%j%%%
-19444C0%%j%%%%%%%%%%%%%%%%J%J%JJ%%J%JJJKKKKJjklkkk%j%j%%%%%%%%J%J%%jjjj%%j%
-19376B9%%%%%jj%%%%%%%%%%%%%%%%%%%%%%J%%%%%%%%%JJJ%j%jj%%j%%%%%%%%%%%J%%%%%%
-19308B8%%%J%%J%%%%%J%J%%%%j%%j%%%%%%%J%%%%%%%%%%J%%JJJKKKLLLKJ%j%%%jlklkjjj
-19240C8j%jjj%jjjj%j%J%%j%j%j%j%%%%%%%J%%J%%%%%%%%%%%j%%%%%%%j%j%%%j%%%j%%%j
-19172B2%%%%%%j%%%%%%%J%%J%%j%%%%J%JJJJLKJ%jlkjj%%%J%JJJJJKKKKKLJ%jkkkj%jj%j
-19104C4JJJKJKKKJjkkljkkjkjjjj%%%%%JJKK%%kklkjj%j%%%%%%%j%%%%%%%j%%%%%j%%J%%
-19036A9%%%%%jJ%%j%%J%%%jJ%%j%%%%%J%%%%%J%%j%%%%%%%jJ%%%%%%%%%%J%jJ%%j%%%%%%
-18968A9%%J%%%%%%J%%J%%%%%%j%%j%%%%%%%%%%J%%%%Jj%%%%%j%%%%%%%%%%%J%%J%%j%%%%
-18900B1%%%%J%%%j%%%%%J%%%%jj%%%j%%%%%%J%%%%%%J%%j%%%%%J%%%J%JJKJ%J%%JKLLNPN
-18832E4K%lopnmljjj%%%%Jjj%%j%J%JJJJJ%%%JKKKLMMMKKJJK%kkjjKMON%jmoonkjjjjk%%
-18764D0j%%LLNPMJjlppnmkk%j%%JJ%%JJ%jkkjjj%%j%%%%J%%%JJKJKJJ%%%%JLMNONJ%loom
-18696D1lkjjjjj%k%jj%%j%%%%%%%%J%%%jj%%j%%%%jJ%%%%%%j%%%%%%%%%%%%%%%%%%%%%%%
-18628B3%%%%%%%j%%J%%%j%%%%%%%%%%%%%%%%%%%%%%%%%%%%%%%%J%%%%%%%%%%%%%%%j%%%%
-18560B2%%%%%%%%%J%%%J%JJ%JKJKLMMMMK%J%%%kkllljj%JJKLLMMLLJ%j%jklmnmmkj%%j%k
-18492C4jjj%jjjjj%j%%%%%%j%%%%%%%%%%%%%J%%%%%Jj%J%j%%%%%J%Jjjjjj%%%%j%%J%%%J
-18424B3%%J%%%%j%%%J%J%JJJ%%%jjjj%j%%j%%%%%%J%%JJ%%%j%%%%%%%%JJJ%%%%%j%%j%jJ
-18356B5%%%%%%%%%%%%%J%%%%j%j%%%%%%%%%%%%j%j%%%j%%j%%%JjJj%%%%%%%j%J%%%%%%%%
-18288B0%%%%J%J%JKJKKLMPR%qrolkjj%%j%%%%%%%%J%%JKJKJKLNMLjkommkkjj%%%%%JJJKL
-18220C2LMMKjkmmkkjj%jJ%KJKLNNNJjkmk%jllljjjJ%JJKKKLLK%lmmlkkj%j%%%%%%j%%jj%
-18152B4%%J%J%JJ%J%%KJKJjllkjj%j%J%J%J%JKKKJklljjjj%%j%%%jJj%%%%%%J%%%%%J%%%
-18084B2J%%j%%jJ%%J%J%J%JJJLK%klkjjjj%%%%j%%j%%%%%j%%J%j%J%%%%%%j%%%%%%%%%%%
-18016A9%J%J%%J%%%%%%%%%Jj%%%%%%%%%%J%%%j%%j%%j%%%%j%%%%%%%%%J%%j%%%%%%%%%%J
-17948B0%%%%%%%J%%J%%j%%%%%Jj%%%j%J%%%J%J%%%%%j%j%%%%J%J%J%%%%J%%jj%%%%%%%J%
-17880B4%%%%%J%J%J%%%j%jjj%%%%JJ%%%%j%%j%%%j%%%%%%%%%%%%%%J%%J%%%%%j%%J%%%%%
-17812B4jJ%%J%%J%JJKKMMNKlomlkjj%j%%%j%%%%%J%JJJJJJKLMOPQNjqrqmlkj%%j%j%jJ%%
-17744B9%%%%%%J%%JKJLMMJmnmljjj%%%j%%%%j%%%%%%J%J%J%Jj%j%j%j%%%J%%%J%J%Jj%jj
-17676B6j%j%%%%%%%%J%JJ%JJ%J%%%%%%JKJJ%%jjjj%%%Jj%%%%JJKJ%%jkkjjj%%%%Jj%%%%J
-17608B9JJJKJ%%jkkjj%%%%J%JJJJKJJJjjkjk%j%%%%%%%%%%%%J%J%%J%JJJJJ%%jkkkj%j%%
-17540B9%%%JJJKJJJj%kjjjjj%%j%%J%%JJJJKJJ%%jjkjjj%%%%%JJJJKJJ%%jjkjj%jj%%j%%
-17472B9%j%%%%%%%%j%j%%j%j%%%%Jj%J%%%J%%J%j%%j%%%%%%%%%%J%%%%j%%j%%j%%%%J%%j
-17404B3Jj%J%%j%%%%%%%%%J%%%%%j%%%%%%%%%%%%%%%%%%%%%%%%%%%%%J%%j%%J%%%%%%%%j
-17336B3J%%%%J%%%%%%%jJ%%%%%%j%%%J%%%%%%%%%%j%%%J%%%%%J%%%%%%j%%%%J%%%%%%J%%
-17268B7%%%J%%%%%j%%%%%J%JJ%%%JJ%J%%jjjj%%J%J%KJJKLLLLJjklllkj%%%JJJKJKKKKKK
-17200E3Jjjkklkjj%%jJ%JJKKLLLJjklkk%%%KJKJ%%JJJKJJJ%kkklkkjk%jjj%j%%%%%%%j%j
-17132C9%j%%%%%JJJKKLMLKJ%%%KJ%jkkkj%JJJJJJJJ%%kkjjj%JJJJKKKKKKJJJJJKLLLJKJL
-17064I3MNMKjllllllmmmlklllkljjj%%j%%j%%%jj%kjjkjk%%%JJKKLJJjjk%%%%klllkjjj%
-16996C3%j%%%%%%%J%JJjjjjj%%%j%%%%j%%%%%%%%%%%%%%J%%%J%%j%%%%%%%%J%%%%%J%%J%
-16928C2%j%%%%%JjJj%%%%Jj%%%%J%%%%%JJ%JKJKLLNNNMK%lmoonlljjjj%j%%%%%%%%%%%%%
-16860C2%j%%j%%%%%%%%JjJ%%%Jj%%%%%%%%J%%J%J%JJ%JJJJKKLMONMLJjmnnnmkkjjjj%jjj
-16792C5%j%%%j%%%j%%%%j%%J%%%%%%%%%%%%J%%j%%j%j%%%j%%%%%j%%%%%%%%J%%%J%%J%%%
-16724C1%%%%%%j%%%j%%%%%%%%J%J%%J%%%%%%j%%j%%%%j%J%%J%%%%%J%%%%J%JJJKKKLLMNO
-16656F3PJ0J1J5J9K4L3M5N6N8L8jm3o7o4m8l3k1j4rpnmlkkkjjjjjjkjjjjjj%j%j%j%%%JJ
-16605C9JJKJ%%kkkjj%%%%%JJKJLKMMOPQJ2J5K0K5L5M6N7N7L1rm9o6n9m4k9j9j2qomkkjJ%
-16553F4%%jkkjjjkkmkljjjk%jjj%j%j%%%%j%%j%%%%%jJj%%J%%%%J%J%KJKJ%jkkkjj%%%%%
-16485C0%%j%%%%%%j%%%%%%jJ%%%%%%%%%%%%%%%%%%%%%%%%%%%%j%%%%j%%%%%J%J%J%J%%J%
-16417C1%J%j%%j%jj%j%j%%j%%%%J%%%J%%%%%%%%%%%%%J%%J%%%%%%%j%%%j%%%j%j%j%%%%%
-16349B4%%%%%%%%J%%%%J%%%%%%j%J%jJ%j%%j%%%%j%%%%%%%%%%%%%%%J%%%%%%%%j%%j%%j%
-16281B1%%%j%%%%%%%%J%%%%J%%J%JJ%J%J%%%%%j%%J%%%%%j%j%jjj%%j%%%%%%%%%%%%%%%%
-16213B1%%%%%j%%%%%%%%%%%%%%%%%j%%J%%%%%%J%%J%%%%j%%%%%%%%%%%%%%%J%%%j%%%%%%
-16145B1%j%%J%%%%%%j%%%%%%%j%%%%%%%%%%j%%%%%%%%%J%%%J%%%j%%%%%%%%J%%%%%%%%J%
-16077B1J%%%jj%j%%%j%%%%JjJ%%%%%%%%%%%%%%%%%%%%%%%%%%%%%%%%%%%JjJ%%%%%%%%%%%
-16009B0%%%%%%%%%%%%%%J%J%%%%%%%%j%%%j%%%%%%%j%%%%j%%%%j%%%%%%%%%%%%%%%%J%j%
-15941A7J%J%J%J%%%%%%j%%%%%%%J%%j%%j%jJj%%%%%J%%%j%%%%%%j%%%%%J%%%jJ%%J%J%J%
-15873B1j%J%JJ%%jkjj%%j%%%%J%%%%J%J%%J%%J%%J%%%j%j%jj%%%j%%%%%%%%%%%%j%%%%%%
-15805A7j%%J%%%%%J%%J%%J%J%%%%%%%%%j%%%%%%j%J%%%%%%J%%%J%%%%%%%j%j%%%%%J%JJK
-15737B5KLLNOPPKlqromlkk%j%j%%j%%%%%%%%%%%%%%%%Jj%%%%%J%JJJJJKKLMNOQMjorpnmk
-15669B6kjj%j%j%%%j%%%%%%j%%%%%%%%j%%%%%%%%%%%%%%%%%%%%%%%%%%%%%%%j%%%%%%%%%
-15601A6%%%%%%%%%%%%%%%%%%%J%%j%%%%%%%%%%%%%%%%%%%%%%%%%%%%Jj%%%%Jj%J%%%%%jJ
-15533A7jJ%%%%%%%%%%%%jJjJjJj%%%%%%%%%%J%%%%%J%%%%j%%%%%%%%%%%%J%%%%%%%%j%%%
-15465A7%%j%%%%%%%%%%%jJ%%jJjJ%%%%j%%%%Jj%%%%%%J%%j%%%%%J%j%%%%%%%%%%%%%%%%%
-15397A5%%%%%%%%JjJ%%%%%j%%%%%%%%%%%%%%%%Jj%%%%%%%%%%%%%%%%%%%%%%%%%%jJjJjJ%
-15329A5%%%%%%%%%%%%%%%%%%%%%%%%%%%%%%Jj%%%%%%%%%%%%%%%%%%%%%%%%%%%%%%Jj%%%%
-15261A5%%%%%%%%Jj%%J%%%%%J%J%%J%%%%%%%%%j%j%%%j%%%%JjJ%J%%%J%%%%%%j%%%j%%j%
-15193A6%%%%%%%%%%%j%%%%%%%%%%%%%%%%%%%%%%%%J%%%%%%j%%%jJjJjJjJ%%%%%%%%%%jJ%
-15125A5%j%%%%%%J%%%%%%%%%%%%%%%%jJj%%%%%%%%%%Jj%%Jj%%%%%J%%%%%%%%%jJjJj%%%%
-15057A4%%%j%%J%%%%%%%%%%%Jj%%%%%%%%%J%%%%%%%%%%%%%j%%%%J%%%%%%%%%%%%%%%%%%j
-14989A4%%%%J%%%%%%j%%%J%%%%%%%%%J%%%%%%%%%%%%%%%%%%J%%%J%%%%%%%%%%%%%%%%%%%
-14921A8%%%%%%j%%%%%%%%%j%%%%%%%%%%J%%%JjJ%%jJjJ%%%J%%%%%%%%j%%%j%%%%%j%%Jj%
-14853A6%%jJ%%%%%%j%jJjJ%J%%%%%%%%%%j%%%%JjJjJjJ%%%%%JjJ%%%%%%jJj%%%%%jJjJ%%
-14785A6%%%%%JjJj%%%%%%%%%%%%JjJjJ%%%%%%jJ%%%JjJjJ%J%JjJ%%%JJJJJKKKMMOPJ0J1J6
-14719H9J9K8L6N5P7R4M2o8j08p9m9l0k0j3ronmlkkjkjkjj%j%j%jjj%jjj%jJj%j%j%%%j%j
-14666B1%%JKK%%j%j%j%%%%%%%jJ%%%J%%j%j%jJjJjJjJjJj%jJjJjJj%%%%J%%%%%%%%kjkkl
-14598A1%KLJJJ%j%%J%J%KLJkkk%%KLLJK%%jjjjj%%J%j%jJJJ%kkj%%%JJKJJ%jjj%%%j%J%J
-14530B7JJ%KJJjj%%jjkJ%J%J%JJJ%%%JjK%KJLKKj%%%%%jJjKLMKMKNNQMkpmkJjKKNLNKL%j
-14462H8j4l9n9l4kJ2RJ0ON%kpnlNNJ0J1J6QjoMRRLok1j9j1K2L4K7J1J0MJpmrjJO%KlMjLk
-14411G9Kl%kMJN%N%PLRMQJP%LkLmLlOJOjPKJ1OJ3MJ1JQjJ2PJ6PJ2KJ4J0K0J0J7OJ7QK1J5
-14357C98K9J8L2J8L1K1M3L9O1M9P5O8R4Q3J17J19J70J91K74L21M37N09O56P64J014J301J805
-14330H737K315L091L946N382P523J1289J6109J8252L356j7931k0579j3504p857m791l097
-14315A2241k183j498j086p74o48n12m34l31k90k19k06j69j76j54j68j43j38j07j22j28j48
-14294B607j29j29j01r1p6j25j23j10p9p7n9o0m6m7l2l5k7l4l0l5k3k7j9k8k6l2k3k6j6j7
-14264I25j0j4j0j8j5j9j3j8j4j7j3j9j4j8j3j2npknkpnj0oroj0rj2j0j0npnqpj0oolrj1j2
-14220D84qpJLRJ5K7K0qk7k6j5l%OKmrKJ2J4QPJoj0ro%NRJ0J1PKk3o0o1k9qjjjj%jjlnmll
-14168C12lmnnmmlllkjllmmlmlllkkjJ%jkjkkkkkjjjjjkjkjllljkjjj%%kkjjkjlklkljlkl
-14101A70j%JJJjjklmlm%j%kjl%j%kkk%k%%KJJ%Jjjmmoml%jjlkkklklkkj%Jklokmkkjjjk%
-14034G1jjj%j%j%j%k%jjj%jJ%J%J%Jjjkkljl%j%jJj%j%j%jJj%jJJJJKLMLJj%ljkkk%jj%J
-13966D9%KJJ%J%Jjjkjjjj%k%%%%J%JjJ%JjJk%%%%JJKKLLNNQJ0J5J7K3L1M4O4Q8Q1j0j00r7
-13910B42o3l8k4j6j1qommllkkjkjjjjjj%jjj%%J%JjJj%j%kjkjj%j%j%jJjJj%%%%%%JjJj%
-13848C6%%%%%%j%%%%%%%%J%%%J%%%%j%%%j%%%%%j%j%%%J%%J%%%j%%%%J%JJJJ%KJKLLKLLK
-13780F0J%klmmlkjjj%%%%j%%%%%%%%J%%JJJJJJJKKLKLMMNOPQJ0J2J3J3J1Pkrj3j4j4j2j1
-13722H4rpnlljj%j%%%%JJKLLMNPPJ1J2J6K1K8L5L9M1M0L0J5lj7l2m1m2l9l4k5j8j2ronmm
-13674H4llkkkkjjkjjkjjjj%j%%%jJ%%%%J%JJ%JJKJKJLKMJJjJJKKLMMNOOPRJ0J2J5J8K2K6
-13612B31L2L8M6N6O9Q6J08J39J81K35L05L74M17M23M08L22J56j0j50l07m21m40m13l68k98
-13587A219k19j55j12q2o4n0m2l5l0k7k4k0j9j6j6j3j3j2j2j1j1j1j1rrqqopnnmnlnlllmk
-13547A25mklklkkjkkkjkjkjjjkjjjkjjjj%j%j%j%j%j%jjjjjjjjj%jjj%jj%%jJ%J%%jJj%j
-13480F0%j%jJ%%%%%JjJjJj%%%%j%jkjjjj%j%%%%%%%jJj%J%JJJLKMLMMK%kmnnmlljjjj%j%
-13412D4j%%%%%j%j%%j%%%%%%%%%%%j%%j%%j%%%j%%%%j%%%%%j%%j%%%%%%%%%%%%%%%%%%%%
-13344C3%%%%%%%%%JJ%jjjjj%j%%%j%%%%j%%j%%%%%%%j%%J%%%%%%%Jj%%%j%%%j%%Jj%%%%%
-13276B4%%%J%J%Jj%j%j%j%%J%J%J%%%%j%%%j%%JjJ%%%J%J%J%%j%%Jj%%%j%%J%%JJ%JJJ%%
-13208C2k%%%JJKKKKKJ%%jjkkkjkjj%%%%J%JJJJjj%j%j%j%jJ%%j%j%%%%%jJjJ%%%J%%%J%J
-13140C1%%%%%%%%j%%%%%%%%%%JJJ%J%%j%%JJJKKKLMOPRJ2J8K5L4K7j1m1l4k1j2qnmkkjk%
-13082D4k%j%jj%%%%%J%JJJKJ%J%KLJkmkkjjjj%%%%JJJJ%JJKJK%%kkjjJ%KKKKMNM%lmljjj
-13014E3j%J%JJJJLMNPQJ0J1J4J5QLOJ0mk0k6j9j2ronllkjjJJJJKJKKLNPQJ3J7K4K8K4nl0
-12961A55l2k4j5j0omljkjj%%Jkkk%j%%%%%j%jj%J%%k%j%j%j%%%%%%K%J%J%JJKJK%jlkkjj
-12898D4%%%%JJJJLKMMOQJ1J4J8J0pj8j5j2onklJjLKL%KJNOJ0J2J3OKJJqj1j1pplljjjmj0
-12843F0k1j4jPNOJKk%kJJLkjkMK%mKKNKKmnoMJ1J0MM%Jmkmj%LJMJNKOLPMLopqmmjkK%LKM
-12779H2KNj%mJlJkK%M%L%MKOLPLNJM%MjKlMJPLOJOJPMJ0NJ2OJ1OJ5J2K2J6K6K3L3K9L9L9
-12724D71N6O2R1J05J46J71K25K60L35M13N78P58J029J304J759K406L620N243O842L415n295
-12703B3994p885n388l127j870j210q30n75m13l01k33j79j45j17j01q1p1o2n9n5n8n3n0m2
-12680A089m2m8n4n1n0m6m4l9l5l0k8k5k2k0j8j5j3qonj0j6j7j2j1rrj0j0rpnmkklkkllnq
-12638C31j0rj0qoomlkkkkkkjlllmnmnllklkmmmkkkmmmk%KLNJ0J1%qqmJLLJnomLMMJJ%kmk
-12575A99kJKMMNLmk0k5j5mljk%k%kjk%k%k%jjk%kjk%k%k%kJjJkjljj%jJk%j%j%j%jJj%jJ
-12511A03j%j%k%j%j%jJj%j%j%kjkjj%k%k%jJ%JjJjjkkk%%Jj%jJjJj%j%jJjJ%JjKj%j%kjj
-12444G0JjJk%kjk%k%jJ%Jj%kjk%j%%%%%jJ%%%%%%%K%JJJ%%%%JJJK%JJJJJKKJJ%Jj%jkljj
-12376F9j%%%JJJJK%%kkjjk%j%%%jJ%JJJJJ%K%J%%%%JJ%KKKJkmmkJ%JKKLK%jljjJJKLLKKK
-12308I1KKMORJ3J0OJ0J8K8L4K0k4m0l0j9j1pmkk%%%JJ%jkjlkkj%%J%%JJKJKKLLLMKKLLKj
-12252A38lljj%JJJJJKJKJ%jj%%JJJ%%j%JJKLLLLMNNOOPRJ1J3J6K1K7L5M3N4O7Q7J12J47J90
-12199A022K45L15M09N35O89P70M44l43q58q21n88l94k74j97j44j06p8n9m4l5k7k1j8j8j8
-12174C86k0j7j5j3j2rj0rrqrppmmkjJLM%lllmonjJLK%kpqol%%jmppmmjj%JKKNORJ2J7J5J0
-12116B43Lnj5j9j6j1pnj%jlnmljj%%KLKjjjJLNOQQQQRJ1J4J8K5L5M9O4Q4R3O2l0r8r7o8m5
-12067C26l2k1j3pkJNO%qrpmk%J%J%jlooqoolkjjJ%KJKkpj0qnmj%jlnlkjJKNMkml%JLLNPR
-12004A77J3J7K3L1L9N4O7P9O4J3n2q4q0o1m4l1k3j6j2rqnmlmmlkkjkkjjjJ%JJLLNORJ1J5
-11958A77J4J4J4J9K6L8M8N1K9j5m9n6m6l3k5k1j7j1qmk%LNPNjmnmmoqrpmmk%JKMJlkjJKL
-11909A13NPQKrj3j1pnmljkjjj%j%%%%%%%%%J%JJ%JJJJKKMMOQRJ2J7K0K7L4M6O3Q7J09R6J
-11855F30j05j27r4o1m1k7j9j4j0pomlljj%%%j%jJJJKLLMNOQJ1J6K1K8L3K9Jl1m1l2k3j3q
-11810A30mkj%jlnoommllkkkkkjjjjjjkjjjj%jjj%j%jjj%jj%%j%j%%%%%j%j%%%%%%%J%%J%
-11743E5%%%J%%%%%%%%J%%J%%J%%%%j%jk%j%j%%%%%%%%j%%%J%J%J%J%%%%%%%%%%%%j%%%%J
-11675E6%%%J%J%%J%J%JJJKKKJLJLLMLMMMMLNORJ2J5K1L5N1O5K6k9j8J9On7o7m4k5j7j0qn
-11623I6mlkkkkjkj%j%%JJKKMNQMpqmkj%JJ%jjkkkkkjj%j%%%%%%J%%k%jj%j%%%%%%%%%%%j
-11555F3j%j%%J%JJJ%J%j%%%%%J%JJJJKJKJKJ%%%%J%JJKJKKKJ%%%j%%j%jjjjjk%j%j%%JJK
-11487H5LKK%JKMNOQNlm%L%kkljjKLLkmj%j%KMJllkJLLNMLMRJ4J0qj7j2nklnmlkJLKkml%%
-11423A01%JKKknmk%KLKJjjLOjj0qnlj%JJ%%%%%%%jjjjjJj%j%%jj%%%jjj%j%%%%%%%%JJJJ
-11357G4KJJ%%jjjjjjj%%%%jjjj%jj%j%%%J%%%%%%J%J%JJ%%%%%j%j%%j%j%j%%%%J%%JJJJJ
-11289G0%J%JJKKLMMNOQOJpj0qonlkjjjj%%j%j%j%%%%%%%%%%%%j%j%%JJ%%%%%%%%%%%%%%%
-11222F6%J%%%J%J%%J%JKJJKJJ%J%%Jj%kjjjjj%j%%JJJJKKKLLLLKJjllllljjjj%%J%J%j%J
-11154G9%J%JJKJKLKLKMMNOQRJ1J3J4J2Ojpj1j0okJMPJ0J3J7K1K4K0J3Lnqj0j2j3j5j7j7j7
-11105A71j4j0qpomllljkjkkkkkkjjjj%kj%%j%j%%%j%%%%j%%J%%J%%J%%%%%%%%j%j%jjJ%%
-11040H6J%%J%%%%JJ%JJJJJ%KJKKKKMMOMKjmoonllkkjkjjj%J%J%kjj%%j%%%%j%%j%J%JJ%%
-10972H6J%%JJJJJJKKKKLKKKKLLNNOPQJ0J3J6K0K6L3M3N4O7P7O9L6pm8p6q0o7m8l5k5j8j4
-10925A95j0qnnnooomllkkjkjjjjjj%%jjj%%%%JJJJKJKKKKJ%%JKMNNKjmjjJKOPJ1J2J5J8K7
-10863B45M0N4J5n6o0l8k1j3rpnljjJKKLLNQOjrj2qolkj%%JJLKKKKKKJJjjkkj%KNQLmqnlj
-10805A37j%JJKKKK%%j%jj%%JLMNNNMJ%jJNQJ6K1J8rk6k1j2pmmk%j%JJJKLMNPJ1J3J8K3K7
-10749B69K7J9RK%nj3j6j2oMJ3J4rk9k5j5pjKMMNMLLNRJ1J0%j4k0j8j4romlkkk%%KMNPQQ%
-10698B19rj0ronkjJJLLNMMMJKLLM%kjJLORJ2J7K4K8J8rk8l0k1j3rnnmlmkk%jj%kjKMPPKn
-10641B07qrpnlkkj%JKLNNQQJ1J3J7K0K4K7K6K3K1J9J8J6J3J9L1L0nn1o5n0l2k0j2j0j3j4
-10599B58j1qnjJLMPJ0J5J6QlponmjMRJ3J6K2L0M4N9N4Nn6p6n8l7k2j3rojMPRRPPPQRQMqk0
-10549C00k6k4j8j4j0qomlkkj%%KJKJ%J%KKNOQRPLKJ%jkmmlk%kkjjJKLLML%kmmnmnmlkj%J
-10487A95%%%jjjj%JKKMNOQQJ0J2J3J3J4J3J0RQRJ1J7K6L8M4K7j0m5n3m0k5j5popj2j4j4j4
-10442B39j1qonmkj%LNPQROLjoqrpnlk%%%J%kklllk%%%%klllll%JJKKjkkjJKKJ%jjkjkj%j
-10376A68jklllmmlllljkjj%%JLKLLLLNNLpj1rpnmlkjjkk%jJ%J%jj%jj%%Jj%%kjj%JJKJ%J
-10310A07KLMPPJ0J5K1L2L5ll3k1nPJ4K5L6N8Q7J20L9r7r3m1KL0P0J19J34m2j77j35p6m3k8
-10274A90j9j4rpnmklkljkjjj%jjjkkkkjjj%jj%j%%JJJJKKKKKKJJ%%JLNORJ2J4J1Koj4j7j5
-10214A28j1qnlkkjkkkjjj%%%JJKJ%jkkkjjJ%%%%J%jk%jJ%J%JKJJKJKLLMNNQQJ2J4J9K5M1
-10153B40O2R6O1p4j09o9l8k2j4rpomlkjj%j%%%%%%%%j%%%jJjJJKKLLMMNOPL%kKNQJ1J6J9
-10099A97L0L9N4O9R6J32K11L15M07P5m14m13k47j37q4n1l7k5j8j2j1oollkkjkkllmkmlmm
-10061A22lmlllkkjkjkkkkkjjjjjkjkjk%j%j%%%%%%%jjj%%%jJ%%j%%%JKJMMOMjonmkk%jjj
-9994F8j%%%j%%%%J%J%J%jj%jj%j%%%JJJJJ%jjkj%j%%%%%jj%JKKKJ%%jj%j%jj%J%JJKKKKL
-9925G8LLMMMNOOPNLJkj%%jjlklmlkkj%J%%kjmmnmk%JJ%jlmnmlkjjjjjj%jj%j%%j%%%%%%%
-9856E3J%JJJJKLLMMNPRJ1J4J9K3L1L7L9K8Pj9l8m2l6k7j9j3rpnlkkj%JJJLKK%jllnmmllk
-9802F3kkkjjjjjjj%jj%j%%%j%%%jJ%%j%J%%%j%j%%jJ%j%%%j%%%%%j%J%%%%J%J%J%J%%%%%
-9733D6%%%J%KKKMORJ1%j0rmjJL%jj%JJjkkkjjjjj%%JJJ%jkkkjkjj%j%j%%%%%%%%%%%%%%J
-9666D1j%%%j%%%%J%%%%%%%%%%j%%%%j%%%%%%%%%%%%%J%J%j%jj%%%%%%J%%%%%%%%%J%%%%%
-9597C9%JJ%KJJ%jj%j%%JJJ%%jj%%%%JJJJKJ%jjjjjk%jj%jj%%%%%%%%%%%%J%%%JJJJKKLJ%
-9528E2klkkj%%%J%JKKKKMMMMMKJjllkk%j%j%%%%J%%j%%%%%%%%%j%JLNNOOOM%mol%NOMjrj1
-9459G8romkjkklkj%j%%%%%%JJJKKMMPPOLlopmlkjjj%jjj%jkj%jkj%j%j%%j%%%%%%%JjJ%J
-9390D3%J%J%JJJJJJJJJKJ%J%JJJJJKLLMMNPQJ2J4J8K2K8L6M5O0P7R8J26J69K34L26L95L39
-9342B098J20j88l97m29l31k16j36r1o2m7l7l0k3j8j4j1j0qpooonnnmnmnnmmlmlllkkkkjj
-9299G3kjjjjjjjjjjjj%j%%jj%%j%j%j%%j%%j%%%%%%%%j%j%j%%j%%%%%%%%%%%%j%%%%J%%%
-9230D7jj%%%%%k%%JJ%J%%j%j%%%j%%jjkj%%%%j%%%JJ%%%j%%j%%%%%%%%%%%%%%%%%%J%%J%
-9161C9J%%J%J%J%J%J%J%J%J%%jjj%jj%%%%%%%%%J%%J%JJ%KJJJJKKLLLMNOPRJ1J6K0K7L5L9
-9097B45K6J9L0N2P2J02J40J79J84J94K73L75J79l20n03l79k34j43r2o2m2k9k3k3k0j5j1j0
-9069A64pooonmnnmlmmmmmlllklkkjkjjj%j%%%J%J%%%%%JJJJJ%%J%JKJK%%klkk%j%jjjklj
-9001F3kjjjjjjjjkjkj%j%jj%%j%J%%J%%%jJ%%JJ%KKKKJjjkkjkjjjj%jjjkj%%%%%%%%%%J%
-8932C8%%%%%%%j%j%j%%%%j%j%%%%%%%%%%j%%%%%%%%%%%%%%%%%%%%%J%%%Jj%%j%j%%%%%%%
-8863C1%j%%%%%%%JjJ%%%%%J%%J%%%j%%j%%%%%%%%%%J%%%J%%J%%%kj%%j%%%%%%J%%%j%%%j
-8794B9%%j%%%%%%%%j%%%%%%%J%%%%%%jJj%%%%J%%%%%%%%%%%%%J%%%%%%%%%J%%%%%J%%j%j
-8725B9%j%%%%JjJjJ%%%%%%J%%%%%%%%JJJJKJ%klkjj%j%%%%%%%%%j%%%%%%%%%%%%%%%%%J%
-8656B7%J%%%jj%%%%%%%%%j%%%%%%%%%%%%J%j%J%%%%%%j%%%%%j%%%%%%%%%%%%%%%%%%%%%%
-8587B4%%%%%%%%%%jJj%%%%%%%%%%%%%%%%%%%%%%%%%%%%J%%%%J%J%K%J%jjj%%j%%%j%%%J%
-8518B5%j%%%%%%%%%%%%%j%%%%%%%%%%%%%%%%%%%J%%%%%j%%jJ%%%j%%%%%%%%%%%%%%%J%%%
-8449B3j%J%j%%J%%J%%%%%%%%%j%%%%Jj%%%%%%%%%%J%%%%%%%%j%%%%%%%%%%J%J%%J%JJKJJ
-8380C2JJJKKKKJJJJKMLMMKJKKNONMJknonmjKLMK%nppomljjjjkkkkkjjj%%j%Jj%%%jj%%%j
-8311B7J%%%JJ%J%jjjj%%j%j%%%%%j%%%%%J%%J%JKJLLMMKj%%%kmlljj%j%%J%JJKKKLMML%k
-8242E1jJknnllkjjj%%j%%j%%%%j%%Jj%%%%%%%%J%%%%%%%%%%j%%J%%%%%Jj%%%%%%%J%%%%J
-8173B8%%%%J%%%J%%%JJ%%Jj%%%%%J%%Jj%J%J%jkkkllkk%JJ%J%%%JLNPNJ%JNRJ3K0K7J8j6
-8109A20l1k3j3pmjj%%%jj%%JJJJJ%%%J%JKJJJJ%JKJKKKMMMOQRJ2J4J1KmnlJMRJ2J5J1jj0
-8051A64j0m%NQJ0J2P%ppkJOQJ1J5J8K3K7L5M2N1O1P1Q6J05J31J65K08K60L14L56L49K68J47
-8015B934O5P1J45K57L92N30O30N98L52kk15j97l8J69L81N68O74N69J54l84o83o55m53k18
-7991E644nJ62K44J60j33m82o50n96m41k83j55o7l5p6j90l13l68l46k86k23j73j34j06q7p1
-7966I90o1n3m7m2l9l5l3l0k8k5k4k2k0j9j8j7j5j5j4j3j2j1j1j0rrqqppoooonomnmnnmmm
-7922B58mllmklllllllkkkllllkkjjkjkkkkjj%%%%%kjkj%j%jkjjjj%%jkkkkkj%jjkkmllkk
-7854A38jjkjlllkkjjjjjkkjkjj%jjjjjkjjjj%jjj%j%jjj%j%jj%j%j%jj%jj%j%j%jj%j%j%
-7786G3jj%j%jjj%jj%%j%j%j%j%%j%j%jj%%j%j%%jj%j%j%%j%j%jjj%jj%jj%jjjj%j%j%jjj
-7717C3%j%j%j%j%jj%%j%%j%j%%j%%%j%%%%%j%%%%%j%%%%%%%%%%%j%%%%%%%J%%%J%JJJJKK
-7648B9KJK%JJJKLLMLJjj%%JKMLKjlmlkj%KJ%klmkkjj%j%kjkkjjjk%j%j%j%%%j%%%%%%%j%
-7579A9%%%%%%%%%%%%j%%%%%%%%%%%%%%j%%%%%%%%%%%%%%%%%%%%%%%j%%JjJ%j%%%J%%%j%%
-7510A6%J%j%%%%%%%%%%%%%%%%%%%%jJ%%%%j%J%%%%jJ%%%%%%%%%%%j%%J%%%%%j%J%%%j%%%
-7441A5%%%%%%%%%%%%%%%Jj%%%%%%%%%%%%%%%%Jj%%%%%%%%%%%%%%%%%%%%%%%%%%%%%%%%%%
-7372A5%%%%%%%%%%%%%%%%%%%%%%%%%%%%%%%%%%%%%%%%%%%%%%%%%%%%%%%J%%%%J%J%JKKKK
-7303B7LKKK%%jkklklkjjj%j%%%%%%j%%%%%%%%j%Jj%%%%%%%%%%%%%%%%%%%%%%%%%%%%%%%%
-7234A5%%%%%%%j%J%j%%J%%%%%%%%%%%%%%%jJ%%%%%%%%%j%J%%jJ%%j%%%%%%Jj%%%%%%%%%J
-7165A5j%%%%%%%%%%%%%%%Jj%%%%%%%%%%%%%%%%%%%%%%%%%%%%%%%%%%%%%%%%%%%%%%%%%%%
-7096A4%%%%%%%%%%%%%%%%%%%%%%jJ%%%%%%%%%%%%%%%%%%%%%%%%%%%%%%%%%j%J%%%%%%%%%
-7027A4%%%%%%%%%%%%%%%%%%%%%%%%%%%%%%%%%%%%%%%%%%%%%%%%%%%%%%%%%%%%%%%%%%%%%
-6958A4%%%%%J%%J%j%%%%%j%%%%%%%%%%%%%%%%%%%%%%%%%%%%%%J%%%j%%%%%%%%%%%%%%%%j
-6889A3J%%%%%%%%%%%%%j%J%%%%%%%j%%Jj%%%%%%Jj%JjJ%%%%j%J%%j%J%%j%%%%%%J%%%%%%
-6820A4%%j%%%Jj%%%%%Jj%%%%%%J%j%%J%%%%j%%%%%%%J%%%j%%J%%j%%%J%%%j%J%%%%%%%%%
-6751A4%%%%%jJ%%j%%J%%%%%%%%%%%jJ%%%%%%%%jJ%%%%%%%%%%%%%%%%%%%%%%%%%%%%%%%%%
-6682A4%%%%%%%%%%%%%%%%jJ%j%%%%%%%%%%%%J%%%%%%%%j%%%%%%%%%%%Jj%%%%%%J%%%j%%%
-6613A3%%%%Jj%%%%%%%%%%%%%%%J%%J%JJJjjj%j%%%j%%J%%%%%%%j%J%%j%%%%%%%Jj%%%%J%
-6544A4%j%%%%Jj%%%%%%%%%%%%%%%%J%%j%%J%%%%%j%%J%jJ%%%%j%%%%%%J%%%%%%%%%%%%%%
-6475A4J%JJJ%kj%j%%%%%%%%%%%%%%%jJ%%j%Jj%%%%%%%%%%J%%j%%%%%%%%%%%%J%%j%%%%%J
-6406A4j%%%%%%%%%%%%%J%%%j%%J%%%%%%%%%%%%%%%%%%%%%J%%%%%%%%%%%%%j%%%%%%%%%%%
-6337A4J%J%J%%%%%%J%KJLKMNPJ0J6J9Rj0k1j8j1omkkjjj%j%%%%j%%%%j%%%%%%j%%%%%%%%
-6275A5%%%%%%j%%%%%%%%%%%%%%%%%%%%%%%%%%%%%%%%%%%%%%%%%%%%%%%%%%j%%%%%%%%%%%
-6206A3%%%Jj%%%%%%%%%%%%%%%%%%%%%%%%%%%%%%%%%%%%%%%%%%%Jj%%%%%%%%%%%%%%%%%%%
-6137A3%%%%%%%%%%%%%%%%%%%%%%%%%%%%%%%%%%%%%%%%%%%%%J%%%%%J%JKJ%kjj%j%%%%%j%
-6068A3%%%%%%%%%%%JjJj%%%%%%%%%%%%%%%%%%%%%%%%%%%%%%%%%%%%%%%%%%%%%%%%%%%%%%
-5999A3%%%%%%%%%%%%%%%%%%%%%%%%%%%%%%%%%J%%j%%%%%%%%%%%%%%%%%%%%%%%%%%%%%%%%
-5930A3%%%%%J%%%j%%%%%%%%%%%%%%%%%%%%%%%%%%%%%%%%%%%%%%%%%%%%%%%%%%%%%%%%%%%
-5861A3%%%%%%%%%%%%%%%%%%%%%%%%%%%%%%%%%%%%%%%%%%%%%%%%%%%%%%%%%%%%%%%%%%%%%
-5792A3%%%%%%%%%%%%%%%%%%%%%%%%%%%%%%%%%%%%%%%%%%%%%%%%%%%%%%%%%%%%%%%%%%%%%
-5723A3%%%%%%%%%%%%%%%%%%%%%%%%%%%%%%%%%%%%%%%J%%%%%%%%%%%%%%%%%%%%%%%%%%%%%
-5654A4J%J%J%%%%j%j%%%%%%%%%%%J%%J%JJJKK%JJJKKLNQQjomlllkj%KLNNMMMJjjkjlj%JJ
-5585E3j%LNQJ1J4K0J9Jk1k2j7rpmkKK%j%KLKJJ%jmmnnmkj%KLLLKLMKqrnlkkj%%jkkjj%j%
-5523B1%%%j%jJj%%%%%%%J%Jj%%j%jj%%%%%%%%%%%%%%%%%%%%%%%j%%%%%%%%%%%%%%%%j%%%
-5454A5%%%%%%%%%%%%%%%%%%%%%%%%%%%%%%%%%%%%%%%%jJ%%%%%%%jJ%%j%%J%%j%J%%%%%%%
-5385A5%%%%j%%%J%%%j%%%J%j%%%%%%%%%%%%%%Jj%%%%%%%%%%%%%%%%%%%%%%%%%%%%%%%%%%
-5316A4jJ%%%%%%%%%%%%%%%%%%%%%%%j%J%%%%%%%j%J%%j%%%%%%J%%%%%j%%J%%%%%%%%%%%%
-5247A4%%%%%j%%Jj%J%j%%%%J%%%%%%%%%%%%%%%%%%%%%j%%%%J%%%%j%%J%%%%%%%j%%J%%%%
-5178A4%%%%%%%jJ%%%%%%%jJ%%%%%%%%%%%%jJ%%%%%%%%%%%%%%%%%%Jj%Jj%%%%%J%%%%%%%%
-5109A5%J%%%%J%J%%%%%%%%%j%%%%%J%%%%%%%J%%J%%J%%J%%%J%%J%%%%J%%j%%%%%%Jj%%%%
-5040B4J%%%%J%%%%%%%%%J%%J%%J%%J%%%%%%j%%%j%%j%%%%%%%%%%%%%j%%%%%%%%%%J%%%%%
-4971B7%%%%j%%j%%j%%%j%%j%%j%%%j%%%%%%%%%%%%%%%J%%%j%%%j%j%%%%j%%%%%j%%%%%%%
-4902A6%%%%%%%%%%%%j%%%%%%%%%%%%%%%%%%%%%%%%%%%%%%%%%%%%%%%%%%%%%%%%%%%%%%%%
-4833A5%%%%%%%%%%%j%JjJ%%j%%J%%%j%%%J%%%%%%%%%%%%j%J%%%jJ%j%%%J%%%%%%%%%%%%%
-4764A5%%%%%%%%%%%%%%%%%%%%jJ%%%%%%%%%%%%%%%%%%%%%%%%%%%%%%%%%%%jJj%J%%%%%%%
-4695A5%%%%%%%%%%%%%%%%%%%%%%%%%%%%%%%%j%%%%%%J%%%%j%%%%%%%%%%%%%%%%%%%%%%%%
-4626A4%%%%%%%%%%%%%%%%%%%%%%%%%%%%%Jj%%%%%%%%%%%%%%%%%%%%%%%%%%%%%%%%%%J%%%
-4557A5j%%%%%%%%%%%%%%%%%%%%%%%%%%%%%%%%%%%%%%%%%%%%%%%%%%%%%%%%%%%%%jJ%%%%%
-4488A4%%%%%%%%%%%%%%%j%%%%J%%%%%%%%%%%%%%%%j%J%%%%%%%j%%%%%J%%%%%%%%%%%%%%%
-4419A4%%%%%%%%%%%%%%%%%%%%%%%%%%%%%%%%%%%%%%%%%%%%%%%%%%%%%%%%%%%%%%%%%%%%%
-4350A4%%%%%%%%%%%%%%%%%%%%%%%%%%%%%%%%%%%%%%%%%%J%%%%%%j%J%%%%%%%%%%%%%%%%%
-4281A5%%%%%%%%%%%%J%%%%%J%%J%%%%j%%%%%%%%%%%%%%%%%%%J%%J%%J%JJJJJJJJJj%jjjj
-4212B4%jj%%%j%%%J%%J%%%%%JJ%JJKJKKKJKJJ%jjkjkkkjj%j%%%%%J%%jj%%%J%JJJJJKJKJ
-4143C8KJJ%%jkkkjkjjjj%j%%%jjj%%%%%%%%J%%JJ%JJJJ%%%jjjjjjj%j%j%%%j%%%j%%%%%%
-4074B0%%%%%J%%%%J%%%%%j%%%%%%%%j%%%%%%%%%%%%%%%%%%%%%%%%%%%%%%J%%%%%%%%%%%J
-4005B2%%%%%%%%%%J%%%%J%%%%j%%%%%%%%J%%%%%%%%%%%J%%%%%%%%J%%%%%%J%%%%%J%%%%J
-3936B9%%%J%%%J%%J%J%JJJJJJJKJKKKKLLLLKLKJjjklllllllkkjjkjjjj%j%jj%j%j%j%%j%
-3867B7%j%%j%%%j%%%%j%%%%%j%%%%%%j%%%%%%%%j%%%%%%%%%%%%jJj%%%%J%j%%%%%j%J%%%
-3798A9%j%%%%%%%%%%%%%%%%%%%J%%%j%%%JjJ%%J%JJKKLMN%nnmkjj%j%%%%%jJ%%%j%%%J%%
-3729A9%J%JJKKLMOJ0J0jj2j1olljjj%%j%%%%%%j%%%%%%%J%%%JJJJKMMNkonljjjj%%%%%%%
-3664A8j%%%%%%%%%%%%%%%%%%%j%%%%%%%%%%%%%%j%J%%%%j%%%%%%%%%%%%%%%%Jj%Jj%%%%%
-3595A5%%%%Jj%%%%%%%%%%%%%%%%%%%%%%%%%%%%%%%%%%%%%%%%%%%%%%%%%%%%%%%%%%%%%%%
-3526A5%J%%%%%%jJ%%%%%%%%%%%%J%%J%JJ%JKKKLMNQJ1J6K3K2lk7k5j6rnmkkjj%%%%j%%%%
-3464B3J%JKJKLLMNQJ0J3J9L0M3N1Qn1n5l5k0j2qnmkkjjj%jjj%%%%%%JJ%JKKMMORJ3J8K5J0
-3409A23k0k7k0j1pmlkkjj%j%%j%j%%j%%%%j%%j%%%%%%%%%jJ%j%%%%%%%%%j%%%%%%%%%%%%
-3345A7%%%%%%%%%%j%J%%j%%%%%%%%J%j%%%%%%%%%%%%%%%%%%%%%%%%%%%%j%%Jj%%%%%%%%%
-3276A5%%%J%%j%%%%%%%%%%%%%%%%%%%%%%%%%%%%%%%%%%%%%%%%%%%%%%%j%J%%j%%%%%%%%%
-3207A4Jj%%%%%J%j%%Jj%%%%%%%%%%%%%%%%%%%%%%%%%%%%%%%%%%%%%%%%%%%%%JjJ%j%%%%%
-3138A4%%%%%%%J%j%%%%%%%%%%%%%%%%%%%J%%j%%%%%%%%%%%%%%%%%j%%J%j%J%%%%%%%%%%%
-3069A4%%%%%%%%%%%%%%%%%%%%%%%%%%%%%%%%%%%%%%%%%%%%%%%%%%%%%%J%%%%%%%%%J%%%%
-3000A6J%J%JJJJKKKLMNOPON%moqommlkjjj%j%%%%%%%%JJJJJJLKLNOPRJ2J5J6J1Jj2j7j5j3
-2938F2rpnmkkkjjjj%j%%j%%%%%J%JJKJLLLNNONJloponllkkjj%jj%j%%%j%%%%j%%%%j%%%%
-2869A7%%%%%%%j%%%%%J%j%%%%%%%%%j%%%J%%%%%%%%%%%%%%%%%%%%%j%%%%%%J%%j%%%%%%%
-2800A5%%%%%%%%%J%%%%%%%%%%%j%%%J%%%%%%%j%%%%%%%%%%%%%%%J%jJ%%%%%%%%%%%%%%%%
-2731A6%%%J%%%%J%%%J%%%%%%j%%%%%%%%%%%%%%%J%jJ%%%%J%%JJJJ%%jj%jj%%j%%%%%%%jJ
-2662A9%%%%j%J%%%%%%%%%J%%%%%j%%j%%%%jJ%j%%%%%%%%%%%j%%Jj%%%%%%%J%%%j%%%%%%J
-2593A7%j%%%%%%%%%%%%%%%j%%%J%j%%%%J%%%%%%j%%%%%%%%%%%%%%%%%%%jJ%%%%%%%%%%%%
-2524A5%%%%j%%%J%%j%%%%%%%%%%%%%%%%%%%%%%%%%%%%%%%%%%%%%%%%%%%%%%%%%%%%%%%%%
-2455A4jJ%%%j%%%%%%%%%%%%%%%%%%%%%%%%%%%%%%%%%%%%%%%%%%%%%%%%%%%%%%%%%%%%%%%
-2386A3%%%%%%%%%%%%%%%%%%%%%%%%%%%%%%%%%%%%%%%%%%%%%%%%%%%%%%%%%%%%%%%%%%%%%
-2317A3%%%%%%%%%%%%%%%%%%%%%%%%%%%%%%%%%%%%%%%%%%%%%%%%%%%%%%%%%%%%%%%%%%%%%
-2248A3%%%%%%%%%%%%%%%%%%%%%%%%%%%%%%%%%j%J%%%%%%%%%jJ%%%%%%%%%j%J%%%%%%%%j%
-2179A2%J%%%%%%%%%%%%%%%%%%%%%%%%%%%%%%%j%%%%%%%%%%J%%%%%jJ%%%%%%%%%%%%%%%%%
-2110A3%%%%jJ%%%%jJ%%%%%%%%%%%%%%%%%%%%%%jJ%j%%%%%%%%%J%j%J%%j%J%%j%Jj%%Jj%%
-2041A2%%%J%j%%J%%%%%%%%jJ%jJjJ%%%%%jJ%%j%%%%%%%J%%%%%%jJ%%%jJ%%%%%%%%jJ%%%j
-1972A2%%%Jj%%%%%%%%Jj%%%%%%%%%%%%J%%%%%%j%J%j%%%%%%%%%%%%Jj%%%%%%%%%%%%J%j%
-1903A2J%j%%%%%Jj%%%%%%%%%%%%%%%J%j%%%%%%%%%%%%%%%%%%%%%%%%%%%%J%%j%%%%%%%%%
-1834A2%%%%%%%%%%%%%%%%%%%%%%%Jj%%%%%%%%%%%%%%%%%%%%%%%%%%%%%%%%%%%%%%%%%%%%
-1765A2%%%%%%%%%%%%%%%%%%%%%%%%%%%%%%%%%%%%%%%%%%%%%%%%%%%%%%%%%%%%%%%%%%%%%
-1696A2%%%%%%%%%%%%%%%%%%%%%%%%%%%%%%%%%%%%%%%%%%%%%%%%%%%%%%%%%%%%%%%%%%%%%
-1627A2%%%%%%%%%%%%%%%%%%%%%%%%%%%%%%%%%%%%%%%%%%%%%%%%%%%%%%%%%%%%%%%%%%%%%
-1558A2%%%%%%%%%%%%%%%%%%%%%%%%%%%%%%%%%%%%%%%%%%%%%%%%%%%%%%%%%%%%%%%%%%%%%
-1489A2%%%%%%%%%%%%%%%%%%%%%%%%%%%%%%%%%%%%%%%%%%%%%%%%%%%%%%%%%%%%%%%%%%%%%
-1420A2%%%%%%%%%%%%%%%%%%%%%%%%%%%%%%%%%%%%%%%%%%%%%%%%%%%%%%%%%%%%%%%%%%%%%
-1351A2%%%%%%%%%%%%%%%%%%%%%%%%%%%%%%%%%%%%%%%%%%%%%%%%%%%%%%%%%%%%%%%%%%%%%
-1282A2%%%%%%%%%%%%%%%%%%%%%%%%%%%%%%%%%%%%%%%j%J%%%%%%%%%%%%%%%%%%%%%%%%%%%
-1213A2%%%%%%%%%%%%%%%%%%%%%%%%%%%%%%%%%%%%%%%%j%J%%%%%%%%%%%%%%%%%%%%%%%%%%
-1144A2%%%%%%%%%%%%%%%%%%%%%%%%%%%%%%%%%%%%%%%%%%%%%%%%%%%%%%%%%%%%%%%%%%%%%
-1075A2%%%%%%%%%%%%%%%%%%%%%%%%%%%%%%%%%%%%%%%%%%%%%%%%%%%%%%%%%%%%%%%%%%%%%
-1006A2%%%%%%%%%%%%%%%%%%%%%%%%%%%%%%%%%%%%%%%%%%%%%%%%%%%%%%%%%%%%%%%%%%%%%
-937A2%%%%%%%%%%%%%%%%%%%%%%%%%%%%jJ%%%%%%%%%%%%%%%%%%%%%%%%%%%%%%%%%%%%%%%%
-867A2%%%%%%%%%%%%%%%%%%%%%%%%%%%%%%%%%%%%%%%%%%%%%%%%%%%%%%%%%%%%%%%%jJjJ%%
-797A2%%%%%%%%%%%%%%%%%%%%%%%%%%%%%%%%%%%%%%%%%%%%%%%%%%%%%%%Jj%%%%%%%%%%%%%
-727A2%%%%%%%%%%%%%%%%J%j%%%%%%%%%%%%%%%%%%%%Jj%J%%%%%%%%%%%%%%j%J%%%%%%%%%%
-657A3%%%%%%%%%%%%%%%%%%%%%%%%%%%%%%%%%%%%%%%%%%%%%%%%J%j%%%%%j%J%%%%%%%%%%%
-587A3j%%J%%%%%%%%%%%%%%%%%j%%%%%%%%%%J%%j%%%J%j%%%%%%%%%%%%%%%%%Jj%%%%%%%%%
-517A2J%j%%%%%%%%%%%%%%%%Jj%%%%%%%%%%%%%%%%%%%%%%%%%%%%%%%%%%%%%%%%%%%%%%%%%
-447A2%%%%%%%%%%%%%%%%%%%%%%%%%%%%%%%J%j%%%%%%%%%%%%%%%%%%%%%%%%%%%%%%%%%%%%
-377A2%%%%%%%%%%%%%%%%%%%%%%%%%%%%%%%%%%%%%%%%%%%%%%%%%%%%%%%%%%%%%%%%%%%%%%
-307A2%%%%%%%%%%%%%%%%%%%%%%%%%%%%%%%%%%%%%%%%%%%%%%%%%%%%%%%%%Jj%%%%%%%%%%%
-237A2%%%%%%%%%%%%%%%%%%%%%%%%%%%%%%%%%%%%%%%%%%%J%j%%%%%%%%%%%%%%%%%%%%%%%%
-167A2Jj%%%%%%%%%%%%%Jj%%%%%%%%%%%%%J%%j%J%%%%j%%%%%Jj%%J%%%j%%%J%%j%%%%%%%%
-97A2%%J%%j%%%J%j%%Jj%%%Jj%%J%%%%%%j%%%J%%%%%%%%%%%%%%%%%%j%%J%%%%j%%%%J%%%%
-26A3%%%%%jJ%%%%%%%%j%%J%jJ%%%%%%%%%%%%%%%jJ%%%%%%%%%%%%%%%%%%%%%jJ%%%%%%%%%
44A3%%%%%%%%%%%%%%%%%%%%%%%%%%%%%%%%%%%%%%%%%%%%%%%%%%%%%%%%%%%%%%%%%%%%%%%%
116A3%%%%%%%%%%%%%%%%%%%%%%%%%%%%%%%%%%%%%%%%%%%%%%%%%%%%%%%%%%%%%%%%%%%%%%%
187A3%%%%%%%%%%%%%%%%%%%%%%%%%%%%%%%%%%%%%%%%%%%%%%%%%%%%%%%%%%%%%%%%%%%%%%%
258A3%%%%%%%%jJ%%%%j%%J%%%%%%%%%%%%%%%jJ%%%%%%j%JjJ%%jJ%%%%j%%%%%%%%%%%%%%%J
329A3%j%%%%%%%%%%%%J%j%%%%%%%%%%%%%%%%%%%%%%%%%%%%%%%%%%%%%%%%%%%%%%%%%%%%%%
400A2%jJ%%%%%%%%%%%%%%%%%%%%%%%%%%%%%%%%%%%%%%%%%%%%%%%%%%%%%%%%%%%%%%%%%%%%
471A2%%%%%%%%%%%%%%%%%%%%%%%%%%%%%%%%%%%%%%%%%%%%%%%%%%%%%%%%%jJ%%%%%%jJ%%%%
542A2%%%%%%%%%%%%%%%%%%%%%%%%%%%%%j%J%%%%%%%%%%%j%J%%%%%%%j%%%%%%%J%%%j%%J%%
613A2%%%%%%%%%%j%%J%j%J%j%J%%%%%jJ%%jJ%%%%%j%%J%%j%J%jJ%%%jJjJ%j%J%%%%j%%%J%
684A2%j%%%%%%%%%%%%J%%%%%j%%%%%J%%%%%j%J%%%%%j%%%%%%%%%%%%%%%%%%%%%%%%%%%%%%
755A1%%%%%%%%%%%%%%%%%%%%%%%%%%%%%%%%%%%%%%%%%%Jj%%%%%%%%%%%%%%%%%%%%%%%%%%%
826A1%%%%%%%%%%%%%%%%%%%%%%%%%%Jj%%%%Jj%%%%%%%%%%%%%%%%%%%%%%%%%%%%%%%%%%%%%
897A1%%%%%%%%%%%%%%%%%%%%%%%%%%%%%%%%%%%%%%%%%%%%%%%%%%%%%%%%%%%%%%%%%%%%%%%
968A1%%%%%%%%%%%%%%%%%%%%%%%%%%%%%%%%%%%%%%%%%%%%%%%%%%%%%%%%%%%%%%%%%%%%%%%
1039A1%%%%%%%%%%%%%%%%%%%%%%%%%%%%%%%%%%%%%%%%%%%%%%%%%%%%%%%%%%%%%%%%%%%%%%
1109A1%%%%%%%%%%%%%%%%%%%%%%%%%%%%%%%%%%%%%%%%%%%%%%%%%%%%%%%%%%%%%%%%%%%%%%
1179A1%%%%%%%%%%%%%%%%%%%%%%%%%%%%%%%%%%%%%%%%%%%%%%%%%%%%%%%%%%%%%%%%%%%%%%
1249A1%%%%%%%%%%%%%%%%%%%%%%%%%%%%%%%%%%%%%%%%%%%%%%%%%%%%%%%%%%%%%%%%%%%%%%
1319A1%%%%%%%%%%%%%%%%%%%%%%%%%%%%%%%%%%%%%%%%%%%%%%%%%%%%%%%%%%%%%%%%%%%%%%
1389A1%%%%%%%%%%%%%jJ%%%%%%%%%%%%%%%%%%%%%%%%%jJ%%%%%%%%%%%%%%%%%%%%%%%%%%%%
1459A1%%%%%%%%%%%%%%%%%%%%%%%%jJ%%%%%%%%%%%%%%%%%%%%%%%j%J%%jJ%%%%%%%%%%%%%%
1529A1%%%%%%%%%%jJj%%%J%%%j%J%%%%%%%%%%%%%j%%J%%%%j%%%%%%J%%%%%%%jJ%%%%%%%%%
1599A1%%%%%%%%%%%%%%%%%%%j%J%%%%%%%%%%%%%%%%%%j%J%%%jJ%%%j%J%%%%%%%%%%%%%%%j
1669A0%JjJ%%%%jJj%J%%%%%%jJ%%j%J%%%%%%%%%jJ%j%%J%%%%%%%%%%%jJ%%jJ%jJ%%%%j%Jj
1739A0%J%%%%%%%%%%%%%%jJ%%jJ%%%%%%%%%%%%%%%%%%%%%jJ%%%%%%%%%%%%%%%%%%%%%%%j%
1809A0%%J%j%J%%%j%J%%%%%%j%%J%j%J%%%%%%%%j%%%%%J%%%%j%J%j%%J%%%%%%j%%%%J%j%%
1879A0%%%%%%%%J%%%j%%%%%%%%%J%%jJ%%%%%%j%%%%%%%%%%Jj%%%%%%J%j%%%%%J%j%%%%%%%
1949A0%J%%jJ%%j%%%%%%%%%%%%%J%j%Jj%%%%%%%%%%%%%%%%%J%%%%%%%%%j%%%%JjJ%j%%%%%
2019A0%J%%%%%%jJ%%j%%%%%J%%j%%J%%%j%%%%%%J%%j%%%%%%%J%%%%j%%%%%%%J%%%%j%%%%%
2089A0J%j%%%J%%%j%J%%%%j%%%%%%%%%%%J%j%%%%%%%%%%%%%%%%%%%%%%%%%%%%Jj%%%%%%%%
2159A0%Jj%%%%%%%%%J%%j%J%j%%%%%%%%%J%j%%%%%%J%%j%%%J%%j%%J%%%j%%%%%%%%%%%%%%
2229A0%%%%%%%%%%%%%%%J%%j%%%%%%%%%Jj%%%%%%%%%%%%%%%%%%%%%%%%%%%%%%%%%%%%%%%%
2299A0%%%Jj%%%%%%%%%%%%%%%%%%%%%%%%%%%%%%%%%%%%%%%%%%%%%%%%%%%%%%%%%%%%%%%%%
2369A0%%%%%%%%%%%%%J%%j%%%%%%%%%%%%%%J%%%%%j%%%%%%%%%J%j%%%Jj%%%%%%%%%%%%%%%
2439A0%%%%%%%%%%%%%%%%%%%%%%%%%%%%%%%%%%%%%%%%%%%%%%%%%%%%%%%%%%%%%%%%%%%%%%
2509A0%%%%%%%%%%%%%%%%%%%%%%%%%%%%%%%%%%%%%%%%%%%%%%%%%%%%%%%%%%%%%%%%%%%%%%
2579A0%%%%%%%%%%%%%%%%%%%%%%%%%%%%%%%%%%%%%%%%%%%%%%%%%%%%%%%%%%%%%%%%%%%%%%
2649A0%%%%%%%%%%%%%%%%%%%%%%%%%%%%%%%%%%%%%%%%%%%%%%%%%%%%%%%%%%%%%%%%%%%%%%
2719A0%%%%%%%%%%%%%%%%%%%%%%%%%%%%%%%%%%%%%%%%%%%%%%%%%%%%%%%%%%%%%%%%%%%%%%
2789A0%%%%%%%%%%%%%%%%%%%%%%%%%%%%%%%%%%%%%%%%%%%%%%%%%%%%%%%%%%%%%%%%%%%%%%
2859A0%%%%%%%%%%%%%%%%%%%%%%%%%%%%%%%%%%%%%%%%%%%%%%%%%%%%%%%%%%%%%%%%%%%%%%
2929A0%%%%%%%%%%j%J%%%%%%%%%%%%%%%%%%%%%%%%%%%%%%%%%%%%%%%%%%%%%%%%%%jJ%%%%%
2999A0%%%%%%%%%%%%%%%%%%%%%%%%%%%%%%%%%%%%%%%%%%%%%%%%%%%%%%%%%%%%%%%%%%%%%%
3069A0%%%%%%%%%%%%%%%%%%%%%%%%%%%%%%%%%%%%%%%%%%%%%%%%%%%%%%%%%%%%%%%%%%%%%%
3139A0%%%%%%%%%%%%%%%%%%%%%%%%%%%%%%%%%%%%%%%%%%%%%%j%J%%%%j%%J%%%%%%%%%%%%%
3209A0%%%j%J%%%%%%%%%%%%%%%%%jJ%%%%%%%%%%%%%%%%%%%%%%%%%%%%%%%%%%%%%%%%%%%%%
3279A0%%%%%%%%%%%%%%%%%%%%%%%%%%%%%%%%%%%%%%%%%%%%jJ%%%%%%%%%%%jJ%%%%%%%%%%%
3349A0%j%%J%%%%%%%%%%%%%jJj%J%%%%%%%%%%%%%%%%%%%%%%%%%%%%jJ%%%%%j%J%%%%%%%%%
3419A0%%%%%%%%%%%%%%%%%%%%%%%j%Jj%%%%J%%j%%%%%%%J%%%%%j%%%%J%%%%%%%jJ%%%%%%j
3489IJ%%%%%%%%%%j%J%%%%%%%%%j%Jj%J%%jJ%%j%J%%%%%%%%%%%%%%%%%%j%J%%j%%%%%J%%%
3560A0%%%%%%%%%%%%j%%%%J%%%%%%%%%%%%%j%%Jj%%%%%J%%j%%%%%%%%%%%%%%%%%%%%%%%J%
3630A0%%%j%%%%%%J%%j%%J%j%J%%%%%%%j%J%%%%%%%%%%%%%jJ%%%jJ%jJj%%%%%%%J%%j%Jj%
3700I%J%j%%%%%%Jj%%%%%%%%%Jj%%%%%%J%%j%%J%%%j%J%%%j%%%%%%%Jj%%%%%%%%J%%%%%j%
3771I%%%%%%Jj%%%%%%%%%%%%%%%%%%%%%%%%%%%%%%%J%j%%%%%%%Jj%%%%%%%%%%JjJj%Jj%%%
3842I%%%%%%%%%%%%%%%%%%%%%%%%%%%%%%%J%j%%%%%%%%%%%%%%%%%J%%%%j%%%%%%%%%%J%%j
3913I%Jj%%%%%%%%%%%%%%%%%%%%%%%%%%%%%Jj%%J%%%jJj%%%%J%j%%%%%%%%%%%%%%%%%%%%%
3984I%%%%%%%%%%%%%%%%%%%%%%%%%%%%%J%j%%%%%%%%%%%%%%%%%%%%%%%%%%Jj%%%%%%%%%%%
4055I%%%%%Jj%%%%%%%%%%%%%%%%%%%%%%%%%%%%%%%%%%%%%%%%%%%%%%%%%%%%%%%%%%%%%%%%
4126I%%%%%%%%%%%%%%%%%%%%%%%%%%%%%%%%%%%%%%%%%%%%%%%%%%%%%%%%%%%%%%%%%%%%%%%
4197I%%%%%%%%%%%%%%%%%%%%%%%%%%%%%%%%%%%%%%%%%%%%%%%%%%%%%%%%%%%%%%%%%%%%%%%
4268I%%%%%%%%%%%%%%%%%%%%%%%%%%%%%%%%%%%%%%%%%%%%%%%%%%%%%%%%%%%%%%%%%%%%%%%
4339I%%%%%%%%%%%%%%%%%%%%%%%%%%%%%%%%%%%%%%%%%%%%%%%%%%%%%%%%%%%%%%%%%%%%%%%
4410I%%%%%%%%%%%%%%%%%%%%%%%%%%%%%%%%%%%%%%%%%%%%%%%%%%%%j%%%J%%%%%%%%%%%%%%
4481I%%%%%%%%%%%%%%%%%%%%%%%%%%%%%%%%%%%%%%%%%%%%%%%%%%%%%%%%%%%%%%%%%%%%%%%
4552I%%%%%j%%%J%%%%%%j%J%%%%%%%%%%%%%%%%%jJ%%j%%J%%%%jJ%%j%J%%%%%%%%%%%%%%%%
4623I%%j%%J%%%%%%%%%%%%%jJ%%%%%%%%%%%%%%%%%%%%%%%%%%%%%%%j%%Jj%J%%%%%%%%%%%%
4694I%%%%%%%jJ%%%%jJ%%%%%%%%%%%%%jJ%%%jJ%%%%%%%%j%%%J%%%%%%%%jJ%%%%%%%%%%%%%
4765I%%%%%j%%J%%%%%%%%%%%%%%%%j%J%%%%%%%%%%%%%%%jJ%%%%%%%%%%%%%%%%%%%%j%J%%%
4836I%%j%J%%%%%%jJ%%jJj%J%j%%%%%J%%%%%jJ%%jJ%%%%%%%%jJ%%%%j%%J%%%%%jJ%j%%%%%
4907H%%%J%%%%%%%%%%%j%Jj%Jj%J%%%j%%%Jj%%%%%%J%%%%%%%%%%%j%%%%J%%j%J%%%%%%%jJ
4978Ij%J%%%%%%j%J%%%%%j%J%%%jJj%%J%%%%%j%%%%%%%J%%%%j%%J%%%%j%%%%%J%j%%%J%%j
5049H%%%J%j%%%%%%%%%%%%%J%%%j%%J%%%%%jJ%%jJ%%j%%%%%%%J%%%%%%%%%j%%J%j%%%%%%%
5120H%%%%%%%%%%%%%Jj%%%%%%%%%J%j%%%%%%%%%%%%%%%%%%%%%%%%%%%%%%Jj%%J%j%%%%J%%
5191I%%%j%%%%%%%%%%%%%%%%%%%%%%%%%%%%%%%%%%%%%%%%%%%%%%%%%%%%%%%%%%%%%%%%%%%
5262H%%%%%%%%%%%%%%%%%%%%%%Jj%%%%%%%%%%%%%%%%%%%%%%%%%%%%%%%%%%%%%%%%%%%%%%%
5333H%%%%%%%%%%%%%%%%%%%%%%%%%%%%%%%%%%%%%%J%%j%%%%%%%%%%%%%%%%J%j%%%%%%%%%%
5404H%%%%%%%%%%%%%%%%%%%%%%%%%%%%%%%%%%%%%%%%%%%%%%%%%%%%%%%%%%%%%%%%%%%%%%%
5475H%%%%%%%%%%%%%%%%%%%%%%%%%%%%%%%%%%%%%%%%%%Jj%%%%%%%%%%%%%%%%%%%%%%%%%%%
5546H%%%%%%%%%%%%%%%%%%%%%%%%%%%%%%%%%%%%%%%%%%%%%%%%%%%%%%%%%%%%%%%%%%%%%%%
5617H%%%%%%%%%%%%%%%%%%%%%%j%%%%J%%%%%%%%%%%%%%%%%%%%%%%%%%%%%%%%%%%%%%%%%%%
5688H%%%%%%%%%%%%%%%%%%%%%%%%%%%%%%%%%%%%%%%%%%%%%%%%%%%%%%%%%%%%%%%%%%%j%J%
5759H%%%%%%%%%%%%%%%%%%%%%%%%%%%%%%%%%%%%%%%%%%%%%%%%%%%%%%%%%%%%%%%%%%%%%%%
5830H%%%%%%%%%%%%%%%%%%%%%%%%%%%%%%%%%%%%%%%%%%%%%%%%%%%%jJ%%jJ%%%%%%%%%%%%%
5901Hj%J%%%%%%%jJ%%%%%%%%%%%%%%%%j%%%J%%%%%%%%%%%j%%Jj%J%%%%%%%%%jJ%%jJ%jJ%%
5972H%%%j%J%%%j%%%J%j%%%%J%%%j%%%Jj%JjJ%j%J%j%J%%%jJ%%%j%%%%%J%j%%%JjJj%%J%%
6043H%j%%%%J%%%%%j%%%%%%Jj%%%%%%%%%%J%%%%%%%%j%%%%%J%%%j%J%%j%%%%J%j%%Jj%J%%
6114H%j%J%j%J%j%%%J%jJ%jJ%j%%%%%%%%%%%%%%%%%J%%%%%%j%%%%%%%%J%%j%%%%%%%%%%%J
6185H%j%%Jj%%J%jJj%%%%Jj%JjJ%%%j%%%%%%%%%%%%%%%%%%%J%j%%Jj%%%Jj%%%J%j%%%%%%%
6256G%%%Jj%%%%%%%%%%%%%%%%%%%%J%%j%Jj%%%%%%%%J%j%%%Jj%%%%%%%%%%%%%%%%%%%%%%%
6327G%%%%%%%%%%%%%%J%j%%%%%%%%%%%%%%%%%%%%%%%%%%%%%%%%%%J%j%%%%%%%%%%%%%%%%%
6398G%%%%%%%%%%%%%%%%%%%%%%%%%%%%%%%%%%%%%%%%%%%%%%%%%%%%%Jj%Jj%%%%%%%%%%%%%
6469G%%%%%%%%%%%%%%%%%%%%%%%%%%%%%%%%%%%%%%%%%%%%%%%%%%%%%%%%%%%%%%%%%%%%%%%
6540G%%%%%%%%%%%%%%%%%%%%%%%%%%%%%%%%%%%%%%%%%%%%%%%%%%%%%%%%%%%%%%%%%%%%%%%
6611G%%%%%%%%%%%%%%%%%%%%%%%%%%%%%%%%%%%%%%%%%%%%%%%%%%%%%%%%%%%%%%%%%%%%%%%
6682G%%%%%%%%%%%%%%%%%%%%%%%%%%%%%jJ%%%%%%%%%%%%%%%%%j%%J%%%%%%%%%%%%%%%%%%%
6753G%%%%%%%%%%%%%%%%%%%%%%%%%%%%%%%%%%%%%%%%%%%%%%%%%%%%%j%%%%%JjJ%%%%%%%%%
6824G%%%%%%%%%%%%%%%%j%J%%%%%%%%%%%%%%%%%%%%%j%%%J%j%J%%%%%%%%%%%%%%%%j%J%%%
6895G%%%%jJ%%j%%J%%%%%%%%%%%%%%%%%%%%%%%j%J%%%%%j%%%%%%%J%%%%%%%%%%%%jJ%%j%%
6966F%%JjJ%%j%%%%%%%%%Jj%Jj%%%%%%%%J%%%%%%%jJ%%j%%J%%%j%%%J%%%%jJ%j%%%%%%%%%
7037F%%%%%%%%%%%%%%%%%%%%%%%%%Jj%%%J%j%%%%%%%%%%%J%j%%%%%%%%%%%%%%%%%%%%%%%%
7108F%%J%%%j%%%%%%%%%%%%%%%%%%%%%%%%%%%%%%%%%%%%%%%%%%%%%%%%%%%%%%%%%%%%%%%%
7179F%%%%%%%%%%%%%%%%%%%%%%%%%%%%%%%%%%%%%%%%%%%%%%%%%%%%%%%%%%%%%%%%%%%%%%%
7250F%%%%%%%%%%%%%%%%%%%%%%%%%%%%%%%%%%%%%%%%%%%%%%%%%%%%%%%%%%%%%%%%%%%%%%%
7321F%%%%%%%%%%%%%%%%%%%%%%%%%%%%%%%%%%%%%%%%%%%%%%%%%%%%%%%%%%%%%%%%%%%%%%%
7392F%%%%%%%%%%%%%%%%%%%%%%%%%%%%%%%%%%%%%%%%%%%%%%%%%%%%%%%%%%%%%%%%%%%%%%%
7463F%%%%%%%%%%%%%%%%%%%%%%%%%%%%%%%%%%%%j%%%%J%%%%%%%%%%%%jJ%%%%%%%%%%%%%%%
7534F%%%%%%%%%%%%%%%%%%%%%%%%%%j%%%%J%j%J%%%%%%%j%%J%%%%%%%%%%%%%%%%%%%%%%%%
7605F%%%%%%%%%%%%%%%%%%%%%%%%%%%%%%%%%%%%%%%%%%%%%%%%%%%%%%%%j%%%%J%%%%%%j%%
7676EJ%%%%%%%%%%%%%%%%%%%%%%jJ%%%%%%%%%j%%%J%%%%%%jJ%%%j%%%%%%%%J%%%j%%%%%%%
7747E%%%%%%%%%%%%%J%%%%%%%%j%J%%%j%%%%%%%%%%%%%%%%%%%%%J%j%%J%%%j%%%%%%%%%Jj
7818E%%%%%%%%%%%%%%%%%%%%%%%%J%j%%%%%%J%j%%%%%%%%%%%%%%%%%%%%%%%%%%%%%%%%%%%
7889E%%%%%%%%%%%%%%%%%%%%%%%%%%%%%%%%%%%%%%%%%%%%%%%%%%%%%%%%%%%%%%%%%%%%%%%
7960E%%%%%%%%%%%%%%%%%%%%%%%%%%%%%%%%%%%%%%%%%%%%%%%%%%%%%%%%%%%%%%%%%%%%%%%
8031E%%%%%%%%%%%%%%%%%%%%%%%%%%%%%%%%%%%%%%%%%%%%%%%%%%%%%%%%%%%%%%%%%%%%%%%
8102E%%%%%%%%%%%%%%%%%%%%%%%%%%%%%%%%%%%%%%%%%%%%%%%%%%%%%%%%%%%%%%%%%%%%%%%
8173E%%%%%%%%%%%%%%%%%%%%%%%%%%%j%%J%%j%J%%jJj%%%%%J%%%%%%%%%%%%%%%%%%%jJ%%%
8244Ej%J%%j%%J%%%%%%%%%%%%%%%%%%%%%j%%%%%J%%%%j%%%%%%%%%%Jj%%%%%%Jj%J%%%%%j%
8315D%JjJ%j%%%%J%%%%%j%%Jj%J%%%%%%%%%%%j%%%%%%%%%%%%%%%%%%%%%%%%%%%%%%%%%%%%
8386D%%%%J%j%J%j%%J%%j%%%%%%%%%%%%Jj%%%%%%%%%J%%j%%%%%%%%%%%%%%%%%%%%%J%j%%%
8457D%%%%%%%%%%%%%%%%%%%%%%%%%%%%%%%%%%%%%%%%%%%%%%%%%Jj%%%%%%%%%%%%%%%%%%%%
8528D%%%%%%%%%%%%%%%%%%%%%%%%%%%%%%%%%%%%%%%%%%%%%%%%%%%%%%%%%%%%%%%%%%%%%%%
8599D%%%%%%%%%%%%%%%%%%%%%%%%%%%%%%%%%%%%%%%%%%%%%%%%%%%%%%%%%%%%%%%%%%%%%%%
8670D%%%%%%jJ%%%%%%%%%%%%%%%%%%%%%%%%%%%%%j%%%J%%%%%%%%jJ%%%%%%%%%%%%%%jJ%%%
8741D%%%%%%%%%%jJ%%%%%%%%%%%%%j%J%%j%J%%%%%%%%%%%%%%jJ%%%%%%%%jJ%%%%%%%%jJ%%
8812D%%%%%%%%%%j%J%%%%%%j%%J%%%%%%%%%jJ%%%%%j%J%j%%%%%%%%%Jj%%%%%%J%j%%%%%%%
8883C%%%%%%%%%%%%%%%%%%%%%%%%Jj%%%%Jj%%%%%%%%%%%%%%%%%%%%%%%%%%%%%%%%%%%%%%%
8954C%%%%%%Jj%%%%%%%%%%%%%%%%%%%%%%%%%%%%%%%%%%%%%%%J%j%%%%%%%%%%%%%%%%%%%%%
9025C%%%%%%%%%%%%%%%%%%%%%%%%%%%%%%%%%%%%%%%%%%%%%%%%%%%%%%%%%%%%%%%%%%%%%%%
9096C%%%%%%%%%%%%%%%%%%%%%%%%%%%%%%%%%%%%%%%%%%%%%%%%%%%%%%%%%%%%%%%%%%%%%%%
9167C%%%%%%%jJ%%%%%%%%%%%%%%%%%%%%%%%%%%%jJ%%%%%%j%%J%%%%%%%%%%%%j%%%%%%%J%%
9238C%%%%%%%%%jJ%%%j%%%%%J%%j%J%%%j%%J%j%%%%%J%j%J%%jJjJ%%%%%j%%J%%%%%%%%%%%
9309Cj%%J%%j%%J%%%j%%%J%jJj%%%J%j%%J%%%%%%%%j%%%%%%%%%%%%%%%%%%%%%%%%%%%%%%%
9380B%%%%%%%%%%%%%%%%%%%%%%%%%%%%%%%%%%%%%%%%%%%%%%%%%%%%%%%%%%%%%%%%%%%%%%%
9451B%%%%%%%%%%%%%%%%%%%%%%%%%%%%%%%%%%%%%%%%%%%%%%%%%%%%%%%%%%%%%%%%%%%%%%%
9522B%%%%%%%%%%%%%%%%%%%%%%%%%%%%%%%%%%%%%%%%%%%%%%%%%%%%%%%%%%%%%%%%%j%J%%%
9593B%%%%%%jJ%%%j%%JjJ%%%%%%%%%%%%%%j%%%%%J%%%%%%%%jJ%%%%%jJ%%%%%%%%%%j%%%J%
9664B%%%j%J%%j%%%%%%%%%%J%%%%%%%%%%%j%%%Jj%%%%%%%%%%%%%%%%Jj%%%%%%%%%%%Jj%%%
9735A%%%%%%J%%j%%%%%%%%%%%%%%%%%%%%%%%%%%%%%%%%%%%%%%%%J%%j%%%%%%%%%%%%%%%%%
9806A%%%%%%%%%%%%%%%%%%%%%%%%%%%%%%%%%%%%%%%%%%%%%%%%%%%%%%%%%%%%%%%%%%%%%%%
9877A%%%%%%%%%%%%%%%%%%%%%%%%%j%J%%%%%%%%%j%J%%%%%%%%%%%%%%%%%%%%%%%%%%%%%%%
9948A%%%%%%%%%%%%%%%%%%%%%%%%%%%%%%%%%%%jJ%%%%%%%j%JjJjJ%%%%%%%%%%%j%%%Jj%%J
10019A%%j%%%J%j%J%j%%%%%%%%%%%%%%%%%%%%%%%%%%%%J%%j%%%J%j%%%%%%%%%%%%%%%%%%%
10089@%%Jj%%%%%%%%%%%%%%%%%%%%%%%%%%%%%%%%%%%%%%%%%%%%%%%%%%%%%%%%%%%%%%%%%%
10159@%%%%%%%%%%%%%%%%%%%%%%%%%%%%%%%%%%%%%%%%%%%%%%%%%%%%%%%%%%%%%%%%%%%%%%
10229@%%%%%%%%%%%%%%%%%%%%%%%%%%%%%%%%%%%%%%%%%%%%%%%%%%%%%%%%%%%%%%%%%%%%%%
10299@%%%%%%%%%%%%%%%%%%%%%%%%%%%%%%%%%%%%%%%%%%%%%%%%%%%%%%%%%%%%%%%%%%%%%%
10369@%%%%%%%%%%%%%%%%%%%%%%%%%%%%%%%%%%%%%%%%%%%%%%%%%%%%%%%%%%%%%%%%%%%%%%
10439@%%%%%%%%%%%%%%%%%%%%%%%%%%%%%%%%%%%%%%%%%%%%%%%%%%%%%%%%%%%%%%%%%%%%%%
10509@%%%%%%%%%%%%%%%%%%%%%%%%%%jJ%%%%j%%%%J%%%%%%%%%jJ%%%%%%%%%%%%%%%%%%%%%
10579@%%%%%%%%%%%%jJ%%%%j%J%%%%%%j%%%%%%%%%J%%j%%%%%%J%%%j%%%%%%%%%%%%%%J%j%
10649a%%%%%%J%%%j%%%%%%%%%%%%%%%%%%%%%%%%%%%%%%%%%%%%%%%%%%%%%%%%%%%%%%%%%%%
10719a%%%%%%%%%%%%%%%%%%%%%%%%%%%%%%%%%%%%%%%%%%%%%%%%%%%%%%%%%%%%%j%J%%%%%%
10789a%%%%%%%%%%%%%%%j%%%%%%%J%%%jJ%%%%%%%%%%j%J%%%j%%J%%%%j%%%%%%Jj%%%%Jj%%
10859b%%%%%%%J%%j%%%%%%%%%%%%%%%%%%%%%%%%%%%%%%%%%%%%%%%%%%%%%%%%%%%%%%%%%%%
10929b%%%%%%%%%%%%%%%%%%%%%%%%%%%%%%%%%%%%%%%%%%%%%%%%%%%%%%%%%%%%%%%%%jJ%%%
10999b%%%%%%%j%J%j%%Jj%J%%%%%%%%%%%%j%%%J%%%%%j%%J%%j%%%%%%%%%%%%%%%%%%%%%%%
11069c%%Jj%%%%%%%%%%Jj%%%%%%%%%%%%%%%%%%%%%%%%%%%%%%%%%%%%%%%%%%%%%%%%%%%%%%
11139c%%%%%%%%jJ%%%%%%%%%%%%%%%%%%%%%%%%%%%%%%%%%%%%%%%%%%%%%%%j%%%%%J%%j%%%
11209d%J%%%j%J%%j%%J%j%J%%%%j%%J%%j%J%j%%%J%%jJj%%%%%%%%%%%%%%%%%%%%%%%%%%%%
11279d%%%%%%%%%%%%%%%%%%%%%%%%%%%%%%%%%%%%%%%%%%%%%%%%%%%%%%%%%%%%%%%%j%J%%%
11349d%%j%J%%%%%%jJj%%J%%%%%%%%%%j%%J%j%%%J%%j%%%J%j%%%%%%%%%%%%%J%%%j%%%%%%
11419e%%%%%%%%%%%%%%%%%%%%%%%%%%%%%%%%%%%%%%%%%%%%%%%%%%%%%%%%%%%%%%%%%%%%%%
11489e%%%%%%%%%%%%%%%%%%%%%j%J%jJ%%%%%jJj%%%%J%j%%%%%%%%%%%%%%%%%%%%%%%%%%%%
11559f%%%%%%%%%%Jj%%%%%%%%%%%%%%%%%%%%%%%%%%%%%%%%%%%%%%%%%jJ%%%%%%%%%%%%%%j
11629g%J%%%%%%%%%%%%j%%%%%%%%%%%J%%%%jJ%j%%%%%%%%%J%j%%%%%%%%J%j%%%%%%%%%%%%
11699g%%%%%%%%%%%%%%%%%%%%%%%%%%%%%%jJ%%%%%jJ%%%%%%%%%%%%%%%%%%%%%%%%%j%%%Jj
11769h%%%%%%%%%%%%%%%%%%%%%%%%%%%%%%%%%%%%%%%%%%%%%%%%%%%%%%%%%%%%%%%%%%%%%%
11839h%%%%%%%%jJ%%%j%%%%%%%%%%%%%Jj%J%%j%%%%%%%%%%%%%%%%%%%%%%%%%%%%%%%%%%%%
11909iJj%%%%%%%%%%%%%%%%%%j%%%%J%%%%%%j%%J%%%j%%%%%%%%%%%%%%%%%%%%%%%%%%%%%%
11979a0%%%%%%%%%%%%%%%%%%%%%%%%%%%%%%%%%j%J%%jJ%%%%%jJ%%%j%%%%%%%%%J%j%%%%%%
12048a1%%%%%%%%%%%%%%%%%%%%%%%%%%%%%jJ%%%jJj%Jj%%%%%%%J%%j%%%%%%%%%%%%%%%%%%
12117a2%%%%%%%%%%%%%%%jJ%%%%%%%%%%j%%%Jj%Jj%%%%%%%%%%%%%%%%%%%%%%%%%%%%jJ%%%
12186a3%%%%j%J%j%%%%%%%%%%%%%%%%%%%%%%%%%%%%%%%%%%%%%%%%%%%%%%%%%%j%JjJ%j%%J
12255a4j%%%%J%j%%%%%%%%%%%%%%%%%%%%%%%%%%%jJ%%%j%%%%%J%%j%%%%%%%%%%%%%%%%%%%
12324a6%%%%%%%%j%J%%%jJ%j%%%%%%Jj%%%%%%%%%%%%%%%%%%%%%%%%%%%%j%J%%%%j%%%%%%%
12393a8%%%%%%%%%%%%%%%%%%%%%jJ%%%j%%%%J%j%%%%%%%%%%%%%%%%%%%%%%%%%%%%%%%%%j%
12462b0%%%%%%%%%%%%%%%%%%%%%%%%%%%%%%%%j%%%%%%%%%%%%%%%%%%%%%%%%%%%%%%%%%%%%
12531b1%j%%%%%%%%%%%%%%%%%%%%%%%%%%%%j%J%%j%%%%%%%%%%%%%%%%%%%%%%%%j%%%J%j%J
12600b3j%%%%%%%%%%%%%%%%%%%%%%%%%%%%j%%Jj%%%%Jj%%%%%%%%%%%%%%%%%%%%%%%%%%%%%
12669b5%%j%%%%%%%%%%%%%%%%%%%%%%%j%J%%%j%%%%%%%%%%%%%%%%%%%%%%%%%%%%j%%%%%%%
12738b8%%%%%%%%%%%%%%%%%%%%%%%%j%%%%%%Jj%%%%%%%%%%%%%%%%%%%%j%%Jj%Jj%%%%%%%%
12807c0%%%%%%%%%%%%%%%%%%%%%%%j%%%%%%%%%%%%%%%%%%%%%%%%%jJ%%%%%%%j%%%%%%%%%%
12876c2%%%%%%%%%%%%%%%%%%%%j%%%%%%%%%%%%%%%%%%%%%%%%%%%%%%%%%%%%j%%%%%%%%%%%
12945c4%%%%%%%%%%%%%%%%%%%%%%j%%%J%j%%%%%%%%%%%%%%%%%%%%%%%%%%%%%%%%%%%%%%%j
13014c6%%%%%%%%%%%%%%%%%%%%%%%%%%%%%%%%%j%Jj%%%%%%%%%%%%%%%%%%%%%%%%%%%%%
13080c7
##PAGE=	N=2
##DATATABLE=	(X++(I..I)), XYDATA
-52454e9%%%%%j%%%%%%%%%%%%j%%%%%j%%%%%%%%j%%%%%%j%%%%%%%%%j%%%%%%%%%j%%%%%%j
-52386f7Jj%%%%%%%%j%%%%%%%%%%j%%%%%%%%j%%%%%%%%j%%%%%%%%%%j%%%%%%%j%%%%j%%%%
-52318g4%%%%%%%%j%%%%%j%Jj%%%%%%%%%%j%%%%%%%%%j%%%%%%%%j%%%%%%%%%j%%%%%%%%%%
-52250h0%%%j%%%%%%%j%%%%%%%%%%jJ%%%j%%%%%%%%jJ%%j%%%%%jJj%%%%%%j%Jj%%Jj%%%%%
-52182h6%%%%j%%%%%%%%%%%j%%%j%Jj%%%%%%%%%%%%%%%%%j%%%%%j%%%%%%%%%%%%%j%%%Jj%
-52114i2%%%%%%%j%%%%%%%%%%jJ%%%%%j%%%%%%%j%%%%%%%%%%%%%%jJj%%%%%%%jJ%%%%%%%%
-52046i6j%%%%%%%%%%%%%j%%%%%%%%jJ%%%%%%%%j%%%%%J%j%%%%%%j%%%%%%%%%%%%%%%%%j%
-51978a01%%%%%%%%%%%%%%%%%%%%j%J%j%%%%%%%%%%%%%%%%%%%%%%%%j%%Jj%%%j%%%%%%%%%
-51911a04%%%%%%%%%%%%%%%%%jJ%j%Jj%J%j%%%%%%%%%%%%%%%%j%%J%%%j%%%%%%%J%j%%%%J
-51844a05%j%%%%%%%jJ%j%%%%%%%%%%%%%Jj%%%%%%%%%jJjJ%%j%%Jj%%%%%%%%%%%%%%%%J%j
-51777a08%%%%%%%%%%%jJ%%j%%%%%%%%%%%%%%%J%%%j%%%%%%%%%%%%%%%%%%%%%%Jj%%%%%%%
-51710a09%j%%J%%%%%%j%%%J%j%%%%%%%%%%%%%%%%%%%%%%%J%j%%%%%J%%j%%%%%%%%%%%%%%
-51643a10%%%%%%%%%%j%%JjJ%%%%%%%%%%%%%%%%%%jJ%%j%%%%%%%%%%%%%%%%%%%%%%%%%%J%
-51576a10%j%%%J%j%%%%%Jj%%%%%%%%%%%%J%%j%%%%%%%%%%%%%%%%%%%%%%%%%%%%%%%%%%%%
-51509a11%%%j%%%J%%%%jJ%%jJ%%%jJ%%%%%%%%%%%%%%j%J%%%%%%%%%%%%%%%%%%%%%%%%j%%
-51442a12J%%%%%%%%%%%%j%J%%%%%%%%%%%%%%%%%%%Jj%%%%%%Jj%%%%j%%J%%%%%%J%%j%%%%
-51375a11%%%%%%%%%%%%%%%J%%%%j%%%%%%%%%%%JjJj%%%%%%J%j%%%%%%%%%%%%jJ%%%%%%%%
-51308a11%%%%%%%%%%%%%%%%%J%j%%%Jj%J%j%%%%%%%%%%J%%%j%J%%%%j%%%%%%%%%%%%%%Jj
-51241a11J%jJjJj%%%%%%%%%%%J%jJ%%%%%%%%%%j%%%J%%%%j%%%%%J%%%jJ%%%%%%%%%%%%%%
-51174a10%%jJ%%%%%%j%J%j%J%%%%j%J%%%%%%%%%%%Jj%%%%%%%%%%%%%%%%%%%%%%%%%%%%%%
-51107a10%%%%%%%%%%%%%%%%%%%%Jj%%%%%%%%%%%%%%%Jj%%Jj%%Jj%%%%%%%%%%%%%%%%%%Jj
-51040a10%%J%%%j%%%%J%%%j%%%%%J%%%%%%j%%%%%%%%%%JjJj%J%jJ%j%%%%J%%%jJ%%jJ%%%
-50973a09j%J%%%%%%j%J%%%%%%%%jJ%%%%%%j%J%%j%%%%%%%%%%%%%%J%%%%%%%%%%%%j%%%%%
-50906a10%J%%jJ%%%%%%%%jJ%%j%J%%%jJ%%%%%%%%%%%%%%%%%%%%%%%%%%%%%%%%%%%%Jj%%%
-50839a09%j%%J%%jJ%%%%%%%j%%%%J%%%%%%%j%%%J%%%%jJ%%%%%Jj%%%%%%%%j%J%%%%%%%%%
-50772a09%%%%%%%%%%%%%%%%%%%%j%J%%%%%%%%%%%%%%%%%%%%%%%%%%%%%%%%%%%%%%%%%%%%
-50705a09%%%%%jJ%%%%%%%%jJ%%%%%%%%%%%%%%%j%%%J%%%%%%%%%%%%j%%J%%%%%%%%%%%%%%
-50638a09%%%%%%%%%%%%%%%%%%%%%Jj%%%%%%%%%%%%%%j%%%%J%%%%%%%%%%%%%%%%jJ%%%%%%
-50571a09%%%%%%%%%%%%%jJ%%%%Jj%j%J%%%%%%%%%%%%%%%jJ%%%%%%%%%%jJ%%%%%%%%%%%jJ
-50504a09%%%%%%%%%%%%%%j%%J%%jJ%%%%%%%%%%%%%%%%%%%%%%%%%%%j%%%%%JjJ%%jJ%%%j%
-50437a10J%%%%%%%%%jJ%%%%%%%%jJ%%%%%%%%%%%%%%%%%%%%j%Jj%J%%%%%%%%%%%%%%%%j%J
-50370a09%j%%%%%%%J%%%j%%J%%%%%%%%%%%%%%%%%%%%%%%%%%%%%%%%%%%j%%%J%%%%jJ%%%%
-50303a09%%%%%%%%%%%%j%%%J%%j%%%J%%%j%%%J%j%%%%%J%%jJ%jJ%%%%%%%%%%%%%%%%jJj%
-50236a10%%%%%J%%j%%%%%%Jj%%%%%%%%%J%j%Jj%Jj%%%%%%%%%%%%%%%%%J%j%%%%%%%Jj%%%
-50169a10%%%%%%%%%%%J%%%%j%%J%%%%%%%j%%%%%%%%%%%%%%%%%%%%%%%%%%%%%%%J%j%%Jj%
-50102a10%%%%%%%%%%%j%J%%%%%%%%%%jJ%%%%%%%%%%%%%%%%%jJ%j%JjJ%%%%%%%%%%%%%%%%
-50035a10%jJ%%%%%%J%%j%%%%%%%%%%%jJ%%%%%%%%%%%%%%%%%%%%%%%%%%%%%j%J%j%%%%J%%
-49968a10%jJ%%%%%%%%%%%%%%%%j%%%%%%%J%j%%J%%j%j%J%%%%%%%%%%J%j%%%%%%%jJ%%%%%
-49901a11%J%%jJ%%j%%%%%%%%%%%%%%%%%%%j%%J%%%%%JjJ%%%%%j%%%%%J%%j%%%%%%%%%%%%
-49834a11%%J%%%%j%%%%%%%%%%%%%%%%%%%%%%%%%%%%%%j%%J%%%%%%%%%%%Jj%%%%%%%%%%%%
-49767a11%%%%%%%jJ%%%jJ%j%J%Jj%%%%%%%%%%%%%%%%%%%%%%j%Jj%%%%J%%%%%%jJ%%%%%%%
-49700a11%jJ%%%%%j%J%%%%%j%%%%J%%%%%%%%j%%%%%%Jj%%%%%J%%%j%J%j%%%%%%%%%%%%%%
-49633a12%%%J%j%%%%%%%%%%%%%%%%%%J%%%%j%J%jJj%%%%%%%j%%J%%%%%%%%%%%%%%%%%%%%
-49566a12%%%%%%%%%%%%jJ%%%%%%%%%%%%%%%%%Jj%%j%%J%%%%%%%j%J%%j%%Jj%%%J%%%%j%J
-49499a12j%%%%%%%J%%%j%J%j%%J%%%%%j%%%%%%%%%%%J%%%j%%%Jj%%%%%%%%%J%j%J%j%%%%
-49432a13%%%%%%%%J%%%j%%%%%%%%Jj%%%%%%%%%%%%%%%%%%%%%%%jJ%%%%%j%%%%%J%%jJ%%%
-49365a13%%%j%%%%%%%J%%%%%%%%%%%%j%%%%%J%%j%%%%J%jJj%%%J%%%%%%%%%%%%j%%%%J%%
-49298a13%j%%%%%%%%%Jj%Jj%%%%%%%%%%%%%%%%J%%j%%%J%%j%%%Jj%%%%%%%jJ%%%%%%%jJ%
-49231a14%%%%%%%%%%%%%%%%%%%%%%%%%%%%%%j%%%J%jJ%%%%%%j%%%%J%%%jJ%jJ%%j%%%%%%
-49164a15J%%j%J%%%%%%%jJ%jJ%j%%%%%%%%%%J%j%%%%%%%%%%%%%%Jj%%%%%%%%%%%%%%%%%%
-49097a15%%%%%%%%%%%%%%%%J%j%J%j%%%%%%%%%%%%%%%%%%%%%%%%%%%%%%%%%jJ%%%%%%%%%
-49030a15%%%jJ%%%%%%%%%%%%%%j%%%%J%%%%jJjJjJj%%%%%%%Jj%J%%%j%%%%%%%%J%j%%%%%
-48963a16J%%j%%%J%j%%%%%%%%%%%%%%%%%%%%%%%%%%jJ%%%%%%%jJ%%%%%%%j%%%%J%%jJjJ%
-48896a16%%%%jJ%j%%%%%%%J%j%Jj%J%%j%%%Jj%%%%%%%%%%J%%j%%%%%J%j%%%%%%%%%%%%%J
-48829a16j%%jJ%%%%%%%%%%%%%%%%j%%%J%j%%J%%%j%J%%%%%%%%%j%%%%J%jJj%%%J%%%%%j%
-48762a18%%%%%%%%%Jj%%%%%jJ%%%%%%%%%%%%%%Jj%%%%%%%%%%%%%%%Jj%%%%%%%%%%%%%%%%
-48695a18%j%J%jJ%%%%%%%j%%J%%%%%jJ%%%%j%J%%%%%j%%%J%%%%%%%%%jJ%%%j%%%%%%%%%%
-48628a19%%%%%%%%%%%%%Jj%%%%%%%jJ%%%%%%%%%%j%J%%%%j%%J%%%%%%%%%%Jj%%%%%%%%%j
-48561a20J%%%%j%%%%%%%%%%%%%%%%%%%%%%%%%%%%%%%J%j%%%%Jj%%%%%jJ%%%%Jj%%%%%%%%
-48494a20%%%%%jJj%%J%%%%%j%J%%%%%%j%J%%j%%%%%%%%%%%%%J%j%Jj%%%%%%%%%%%%%%%%%
-48427a21%%%%%%%%%%%%%%%%%j%J%%%%%j%%J%%%%%%%%J%j%%%%%%%%jJj%%%%%%J%%%j%%%%%
-48360a22J%j%J%%jJ%%%%%j%%%%%JjJ%%j%%%Jj%%%%jJ%%%%%%%%%%%%%%%%%%%%%%%%j%%%%J
-48293a22%%j%J%%%jJ%%%%j%%%%%%%J%j%%%%%%%%%%Jj%%%%%J%j%%%%%%%%%%%%%%%%%%J%j%
-48226a23%%%%%%%%j%J%%%%%%%j%J%%%%jJ%%j%J%%%%%%j%%%%%%%%%%%%%%%%J%jJj%%%%%%%
-48159a24J%j%%%%%%%%%%jJ%%%%%J%j%jJ%%jJ%%%%%%%jJ%%%%j%%J%%%%j%%%%%%%%%%%%%%%
-48092a25%%%%%%%jJ%%%%%%%%%%%J%j%j%J%%%%%%%%%%%%%%jJ%%%%%j%%J%j%%J%%jJj%J%%%
-48025a25j%%%%%%%%%%%%%%%%%J%j%%%%%%%%%%%%%%%%%%%Jj%%%j%J%%%%%%%jJj%%%%%J%%j
-47958a27%%%%%%%%Jj%%%%%%jJ%%%%%%Jj%%%%%%%%%%%%%%%%%%%%%%%%j%J%jJj%%J%%%j%J%
-47891a27j%Jj%Jj%%%%%%%%%%%%%%%%%%%%%%%%%%%J%jJj%%%%%%%%%%%%Jj%jJ%%%%%jJ%j%%
-47824a29%%%%J%%j%J%%%%j%%Jj%%%%%%%%%%%%%%%%%%%%%%j%%%%J%j%%%%%J%j%J%%%%%j%%
-47757a30%%%%%%J%j%%%J%j%%%%%%%%Jj%%%%%%%%%%%%jJ%%j%%%J%%j%J%j%J%%%%j%%%%%%%
-47690a31%%%%%%%%Jj%%%%%%%%%%%%%%%%%%%%%%%%%j%%%%%%%%%%%%%%%J%%%%%%%j%%%%%%%
-47623a32%j%%J%%%%j%%%%%%%%%%%%%Jj%%J%j%j%J%%%%%%%%jJ%%%%%%j%J%%%%%j%J%%%%%%
-47556a33%%%%J%j%%%%j%%%%%%%%%J%%j%%%%%%%%%%%%jJ%jJ%j%%J%%%%%%%j%J%%j%%J%%%%
-47489a34%%j%%%%%%%%%%%%%%%%%%%%%j%%%%Jj%J%%%%j%%%%J%j%%%%%%%%%%%%%%%%%%%%%%
-47422a36jJ%%%%%%%%jJ%%%%jJj%%%%%%%%%%%%%%J%j%%J%j%Jj%%%%%%j%%%%%J%%j%%%%%%%
-47355a38%Jj%J%%j%%%%%%%%%%%%%%jJ%j%J%%%%j%%%%Jj%%%%Jj%J%j%%%%%%%%%%%%%%%%%%
-47288a39j%J%%%j%%%%%%%%%%%%%%%%%%J%%j%Jj%%%%%%%%%%%j%J%%%%%%%j%%%%%%%J%j%%%
-47221a41%%%%%%%%%%%%%%jJ%%%jJ%%%%%%%%%j%%%%%%%%%%%%%%%%%%%%%%j%J%%%j%%%%%%%
-47154a43%%J%%j%jJ%%%%%%%%%%%%%%%%%%%%%%j%Jj%%%%%%%%%%%%%%%%%%%%%jJ%%%%%%%%%
-47087a44%j%%%%%%%%%%%%%%jJ%%%%%%%%%%%jJ%%%%%%%%%%%jJ%%j%%%%%%%%%%%j%%%%J%%%
-47020a46%%%%%%jJ%j%%%%%%%%%%jJ%j%%%%%%%%%%%%%%%%%%%%%%%%%j%%%%%%%%%%%%%%%%%
-46953a49%Jj%%%%%%%%%%%%%j%Jj%%J%%%%j%%%%%%jJ%j%%%%%%%%%J%j%%%%%%%%%%j%J%%%j
-46886a52J%%%%j%J%%%j%J%j%%%%%%%%%%%%%%%%%j%%%J%%%j%%%%%%%%%%%%%%%%jJ%%%j%%%
-46819a54Jj%%%%%%%%%%%j%J%%%%j%J%%%%%j%%%%%%%%%%%%%%%%jJ%%%%j%%%%%%%%%%j%%%%
-46752a57%%%%%%%%%Jj%%%%%%%%%%%j%J%j%%%%%%%%%%jJ%jJ%j%%%%J%j%%%%%%%%%%%%%%Jj
-46685a59%%%j%%%%%%%%%%%%%%%%%j%%%%%J%%j%%%%%%%%j%J%%%%%%%%%j%%%Jj%%%%%%%%%%
-46618a62%%j%%j%%%J%jJ%j%%%%%Jj%%%J%j%%jJ%%%%j%%J%jJ%%j%%%%%%%%%%%%%%%%%%%j%
-46551a66%Jj%%%%j%%%%%%%%%%%%%%%%j%%%%%%%%%%%%%%%%%%%j%%%%%%%%%%%%%%j%%%%%%%
-46484a70%%%%%%%%%j%Jj%%%J%j%%J%j%jJj%Jj%%%%%%%%%%j%%%%%%%%%%%%%%j%%%%%%%%%%
-46417a74%%%%%j%%Jj%%J%j%%%%%%%%%%j%%%%%%%%%%j%%%%%%%%%%%%%%%j%%%%%%%%%%%%%j
-46350a79%%%%%%%%j%J%%j%%%%%%%%%%%%%jJ%j%%%%%Jj%%%%j%%%%%%Jj%%%j%%%%J%%j%%%j
-46283a84J%%%%j%%%%%%%%j%%%%%%%%%%%%%jJ%j%%%%%%%jJ%j%Jj%%%%%%%%%%%%%%%%j%%%%
-46216a88%j%%%%%%%%%%%j%%%%%%%%%%%%%%%%%%j%%j%%%%%%%%%%%%%%%%%%%%%j%%%%%j%%J
-46149a93j%%%Jj%%%%%%%j%%%%%%%%j%%%%%%%%%%j%J%j%%%%Jj%%%%%%j%%%%%%%%%%j%%%%%
-46082a99%%%%%%%%%%j%%%%%%j%J%%%%%jJj%%%%%%%%%%j%%%%%%%%%%j%Jj%%%%%%%%%%%%%%
-46015b03%%%j%%%%%%%%%%%%j%J%%j%%%%%%%%%%%jJ%%%jJj%%%%%%%%%%%%%%%%j%J%j%J%%%
-45948b06j%%%%J%%%j%%%%%%%%%%J%j%%%%%%%%%%%%%%%%%%%%%%%%%%%%%%%%%%%%%%%%J%j%
-45881b07J%%%%%%%%%%%%%%%%%%%%J%%%%%jJ%%%%%%J%%%%%J%jJ%%%%%%%%%%%%%%%%J%J%J%
-45814b00j%%%%%%J%%%J%%%%%J%%%%%%%%%J%%J%%%%J%%Jj%%J%%%J%%%J%%%J%%%J%%J%%%J%
-45747a88%%%J%%J%%J%J%%J%%J%%%%%J%J%%J%%%J%%J%%%J%%J%%J%%JJ%%%JJ%%%J%J%%J%J%
-45680a66%J%J%J%%J%%J%J%JJ%J%J%%J%%%J%J%J%J%JJ%%%J%JJ%%J%%J%JJ%%JJ%J%%%JJ%%J
-45613a36JJ%%J%%JJJ%%J%%J%JJ%%J%J%%JJJ%J%%JJ%J%J%J%J%J%%%JJ%J%%J%J%J%J%JJ%J%
-45546a03%J%JJ%%J%%JJ%%JJ%%%JJ%%J%J%%J%%J%J%J%%JJ%J%%J%%J%%J%J%J%%J%%J%%JJ%J
-45479g4%%%J%J%%J%%%J%J%J%%%J%%%J%%JJ%%%%J%%%J%J%%J%%%%J%%%%JJ%%%%%J%%%J%%J%
-45411e4J%%%%J%%J%%%%%J%%%%%J%%%J%%%%J%%%%%%%J%%%J%%%%%%J%Jj%%%J%%%%J%%%%J%%
-45343d1%%%%%%%%%%J%%%J%%%%jJ%%%%Jj%J%%%%%%%%%%J%%%%%%%%%%%%%%%%J%j%J%%%%%%%
-45275c6%J%%j%%Jj%%%J%%%%%%%%%%%%%%%%%%%%%%%%%Jj%%%%J%%%%%j%j%J%%%%%%%%%%%%%
-45207c5%J%j%%%%%%%%%%Jj%%%%%%%%%%%jJ%%%%%%jJ%%%%%%%%%%%%%%%%%%j%%%%%%%%%%%%
-45139c6%j%%%%%%%%%%%%%%%%%%%jJ%j%%%%%%%%%%%%%%%%j%Jj%%%%%Jj%%jJ%%%%%%jJ%jJ%
-45071c9%%%j%%%%%%%%%jJ%%j%%%%%%%%%%%%%j%%%%%%%%%%%%%%%%%%jJ%j%%%%%%%%%%%%%%
-45003d3%%%%%jJ%%%j%%%%%%jJ%j%%%%%%%%%%%%j%J%j%%%%%%j%%J%%%%%jJj%J%j%%%jJ%%%
-44935d7j%%%%%%%%%%%%%%j%%%%%%%%%%%%%%%j%%%jJ%%%jJj%J%jJ%j%%%%%j%J%j%%%%%%%%
-44867e2%%%%%%%%%j%J%j%%%%%%%%%%%%%%j%%%%J%%j%%%%%%%%j%%%%%%%%%%%%%%%%%%jJ%%
-44799e5%j%%%%%%%%%j%%%%%%%%%%%%%%%%j%%%%%%%%%%%%%%%%%j%%%%%%%%%%%%%%%j%%J%j
-44731f0%%%%%%%%%%%%%%%j%%%%%%%%%%%%%%%j%%Jj%%%%%%%%%%%%%j%J%%j%%%%%%%%%%%j%
-44663f4%%%%%%%%J%j%%%%%j%%J%%%j%%%%%%%%%%%%%%j%%J%%%%%%%j%%%%%%%%%%jJ%%%j%%
-44595f7J%j%%%%%%%%%%%j%%%J%%j%%%%%%%%%%%%%%%%%%j%%%%%Jj%%%%%%%%%%%%%%%%%%%j
-44527g0%%J%%%j%%%j%%%J%j%%%%%%%%%%%%%%%%%%jJ%%j%%%Jj%%%%%%%%%%%%%%%%%%%%%%j
-44459g3%%Jj%%%%%%%%%%%jJj%%%%%%%%%%%%%%%%%%%%%%%%j%%%%%%%%%%%%%%%%%%%%jJ%%j
-44391g6%%Jj%J%j%%%%%%%%%jJ%j%J%jJ%%j%Jj%%%%%%%%%%%%%%%j%J%j%%Jj%%%Jj%%%%%%%
-44323g8%%%%%%%j%%%%%%%%%J%jJ%j%%%%%%%%%%%%j%J%jJ%%%%j%J%j%%%%%%%%%%%%%%%%%%
-44255h0%%%%%%j%%%%%J%j%%%%%%%%%%%%%%%%%%j%%%%%%%%%%%%%%%%%%%%%%%j%%%%%%%J%%
-44187h2j%%%%%%%%%%%j%J%%j%%%%J%%%%j%%%%%%%%%%%%%jJ%%%%%%%%%%j%%%%Jj%%%%%%%%
-44119h5%%%%%%%%%%%%%jJ%%%%%j%%%%%%Jj%%%%%%%%%%j%%%%JjJ%j%%%Jj%%%%%%Jj%Jj%%%
-44051h7%%%%jJ%%%%%j%%%%%%%%%%%%%%Jj%%jJ%%%%%%%%%%%jJjJ%%%j%%%%%%%%%%%%%%%%%
-43983h9%%%%%%Jj%%%j%%%%%%%%%%%jJ%%%%J%%j%%%%%%%%%%%j%J%j%%%%%%%%%%%%%%%%%%%
-43915i1%%%Jj%%%%Jj%jJ%%%%j%%J%%%%j%%%%%%Jj%%%%%%%%jJ%%%j%J%%%%%%%%%%%%%j%%%
-43847i3%%%Jj%%%%%%%%%%%%%%%%%%%%%%%%%%%%%%%j%%Jj%%%J%j%%%%%%%%%%%%%%%%%%%%%
-43779i4%%%%j%%%%J%j%%%%j%J%%%%%%%%%%%%%%%%%%%%%j%Jj%%%%%%Jj%%%%J%%j%%J%%%j%
-43711i6%jJj%JjJ%%%j%%%%%J%%jJ%%%%%%%%j%JjJ%j%%%%%%%%%%%%%%%jJ%%%%%%jJ%%%%%%
-43643i7%j%%Jj%%%%Jj%%%%%%%%%%%%%%%%%jJ%%%%j%%J%%%%%%j%%%%%%%%%%%%%%%%%%%%%%
-43575i9%%%%%jJ%%%j%J%j%Jj%%%%%%%%%%%%%%%%%%%%%%%%%%%%%%%%%%%%%%jJj%J%j%%%%%
-43507a01%%%J%j%%%%%%%%J%%%j%%%%%%%%%%%%j%%%%%%%Jj%%Jj%%J%j%%%%%%J%%j%%%%%%%
-43440a02%%%%%%%%%%%j%J%%%%jJ%%%%%%%%%%%%%%j%%%%%%%%%%%%%jJ%j%J%%%%%%j%J%j%%
-43373a04%%%%%%J%j%%jJ%%%%%%%%%%%%%%J%j%%%%%%jJ%%jJj%%%%J%j%%J%%j%%%%%%%%%%j
-43306a06%J%%%%%%%%%%%jJj%J%j%J%%%%%%%%%%jJ%%%j%%%%%j%J%%%%%%%%jJ%%%%%%%%%%%
-43239a06%%jJ%%%%j%%%%%%%%%%%%%%%%%%%%jJ%%%jJ%%%%%%%%%%%%%%%%%%%%%%%j%J%j%%%
-43172a08Jj%%%%%%%%%%%%%%%%%%%%%%%%%%%%%%%%%%%%%%%%%j%%%%%%%%%%%%%%%%%%%%Jj%
-43105a09%%%%j%%J%%%%%%%%%%%%j%%J%%j%%%J%j%%%%%%%J%j%%%%%%%%J%%%j%%%%%%%%%%%
-43038a10%%jJ%%%%jJ%%j%J%%%%j%J%j%%%%%%%%%%%%%%%Jj%%%%%%%%%%%%%%%%%%%%%%%%j%
-42971a12J%%%%j%%%Jj%%%J%%jJj%%%%%%%%%%%%%%jJ%%%%%%%jJ%%%j%%%%%J%%%%%j%%%%%J
-42904a12%j%%%%%%%%%%%%%J%%j%%%%%%%jJ%%%%%%%%j%Jj%%%%J%%%%%%%j%%%%%%JjJ%j%%%
-42837a14%%%%%%%%%%%%%%%%%%%%%%%j%%%J%%%j%%%%%J%%%%%j%%%%Jj%%%%%J%j%%%%%%%%%
-42770a15%%%%%%%%%Jj%%%%j%J%%%%%j%J%%%%%%%%%j%%%J%%%%%%j%%%%%%%%%%%%%%%%%%%%
-42703a16%%%%j%J%%j%%%%%%%%%%%%%%%%%%%%%%%%%%%%%%%%%%%%%%%%%%%Jj%%%%%%%%%%%%
-42636a17%%%%j%%J%%%jJ%%j%%J%%%j%%%%%%%%%%%%%%%%%%%%%%%%%j%%J%%%%%%%%jJ%%%%%
-42569a18%j%%%%%%%%%%J%%%%%j%%%%%%Jj%%%%%%%%%%%%%%%%%%%%%%%%%%%jJ%%%%j%J%%j%
-42502a20%%%%%%%%%%%%%%%Jj%%%%%%%%%%j%J%%%%%%%%%%%jJjJ%%%%%%%j%%%%%%J%j%%%J%
-42435a20%%%j%%%%%%%Jj%%%%%%%%%%%%%%j%J%%%%%%%%%%%%%%%%%%j%J%j%%%%%jJ%%Jj%%%
-42368a22%%%%jJ%%%%%%%%%j%%%%%Jj%%%%%%%%%Jj%%%%%jJ%%%%%%j%J%%%%%%%%%%%%%jJ%%
-42301a23%%%%%%%Jj%J%j%%J%%%%%%j%%%%%J%%%%%%%%j%%%%Jj%%%%%J%%j%j%J%%%%%%%%%%
-42234a23%%%%%j%Jj%%%%%%%%%%%%%%%jJ%%%%%J%j%%%%%%%%%%%%%%%%%%%%%%%jJ%%%%j%%J
-42167a24%%j%%%%%%%%%%%%%%%%%%%%%jJ%%%%%%%%%%%%%%j%%J%j%%%%%%%%%%%%%%%%%jJ%%
-42100a26J%j%%%%J%j%%%%%%%%%%J%%j%%%%%%%%%%%%%%%%%%%%%%%%%%%jJj%J%%%%%j%%%J%
-42033a26j%%%%%%Jj%%%%%%%%j%J%%%%%%%j%%Jj%J%%jJ%%%%%%%%%%%%%%j%%%%%J%%j%%J%j
-41966a28%%%%%%%%%%%%%%%%%%%%%j%%%J%%%%%%%%%%j%%Jj%Jj%%%Jj%%%%%%%%%%%%%%%%%j
-41899a30J%Jj%%%%%%%%%%%%%%%%%%%%%%%%%%j%%%%%%%%%%%%%%%%%%%%%%%%%%jJ%%%%%%%%
-41832a30%%%%%%%%%%%%%j%J%%%%%j%%%J%%jJjJ%%%j%%%%%Jj%%J%j%J%j%Jj%%%%J%j%%%Jj
-41765a31%%%%%%%%Jj%%J%j%%%%%%%%%%%%%%j%%J%%j%J%%j%%%J%%%%j%%%%%J%j%%J%%%%j%
-41698a32%%%j%%J%%%%%%%%j%J%%%jJ%%%%jJ%%%j%%J%j%%%J%%jJ%j%%%%%%%%%%%%%%%%%%%
-41631a33%%jJ%j%J%j%J%%%%j%J%%%j%%%J%%%%%%j%J%%j%%%%%%%%%%%%Jj%%%%%%%%Jj%%%%
-41564a34%%%%%%%%%%%%%%%%%%%%%%j%J%%%%j%Jj%%%J%j%%%JjJ%j%%%%%%%%%%%%%%%%%%%%
-41497a35%%%%%%%J%j%%%%%%%%%%%Jj%%%%%%%%%%%j%%%J%%%%j%%%%J%%%%%j%%%%%%%%%%%%
-41430a36%%%%%%%%%%%%%%%%%%%%%j%J%%%j%%%%Jj%J%%%%j%%%Jj%%%%%%J%%%j%%%%%%%Jj%
-41363a37%%jJ%%%%j%%%%J%%%%%%%%%%%%%%%%%%j%%J%%%%j%%%%%%%%Jj%%%%%%%%%%%%%%%J
-41296a37j%%%%%%jJ%%%%%%%%%%%%%%%j%%%%%%%JjJ%%%%j%J%%j%%Jj%%%%%%%%%%%%%%%%%%
-41229a39%%jJ%%%%%%%%jJjJ%%%%%%j%J%jJ%%%%%%j%J%j%J%%%j%%%%%%%%%%%%%%%%%%%%%%
-41162a40%%%j%%%%%J%%%%%%%%%j%%%%J%%%j%%%%J%%%%%%%%j%%Jj%%%%%%%j%J%%%%%%%%%%
-41095a41%%%Jj%%%%%%%%%jJ%j%%Jj%%J%%%%%%%%jJj%Jj%%J%%j%%%%%%%%%%%%%%%%%%%%%%
-41028a42%%%%%%%%%%%%%%jJ%%%%jJ%%%j%%%J%%%%jJ%%%%%j%Jj%%%%%%%%Jj%%%%%%%%%%%%
-40961a43%%%j%%J%%%%%%%%%%%%%%%%j%%Jj%%J%%%j%%%%%J%j%%%J%%j%%%%%%%J%j%%%%%%%
-40894a44%%%%%%%%%%%%%%%%%%%j%%%%%J%j%%%%J%%%j%%%%%%%%%%%%%%%%%%%%%%%j%J%%%%
-40827a45%%%%%%%jJ%%%%%%%%%%%%%%%%%jJ%%jJ%%%%j%%%J%%j%J%j%%%Jj%%Jj%%%%%%%%jJ
-40760a46%%%%%%%%%%%%%%%%%j%%J%%%%%%%j%%%%%Jj%%J%%%%jJ%jJ%%%%j%%%%%%%Jj%%%%%
-40693a47%%%%%Jj%j%%%%%J%%%%%%J%j%%%%jJ%j%Jj%%%J%%%%%%%%%%%j%J%%%%j%%%%%%%J%
-40626a47%%%%%j%%Jj%%%Jj%%%%%%%%%%%%%%%%%%%%%%%%%%%%jJj%%%%%%J%%%jJ%%j%%%%%%
-40559a49%%%%J%%%j%%%%%%%%%%%%%%Jj%%%%%%JjJ%j%%%%%%%%%%%%%%%%jJ%%%j%J%%%%jJ%
-40492a49%%%jJj%%%%J%%%%j%%%%%J%jJ%j%%%Jj%%%%%%%%jJ%%%%%%%%%%%%%%%%%%%%%j%%J
-40425a50%%%%%%jJj%J%jJ%%%%%%%%%%j%%%%%%%%J%%%%j%%%%%%%%%%%%%j%J%%%Jj%%%%%%%
-40358a51%%%%%%%%%%%%%j%J%%%%jJ%%%%%%%%%%%%jJj%Jj%%%%%J%%j%Jj%%%%%%%%%%%%%%%
-40291a52%%%%%%%j%%JjJ%%jJ%%%jJ%%%%%%%%j%J%%%%j%%J%j%%%%%%%J%j%J%%j%%%%%%%%%
-40224a53%%%%%%%%%%%%%%%%jJ%%%%%%%%jJ%%j%J%%j%%J%%%%%%%%j%J%%%%%%%%%%j%%%J%%
-40157a53%%%j%Jj%%%%%%%%%Jj%%%%%%%%%%%%%%%%%%j%%%%%%%%J%%%%j%J%j%%J%%%%j%%%%
-40090a55%%Jj%J%%%%%%%%j%%Jj%%%%%%Jj%%%%%%%%%%%%%%%jJj%J%%%%%%Jj%%j%J%%%%%%%
-40023a55%%%%%%%%%%%j%%%%%%%%%%%%%%%%%%%%%%%%%%%J%jJ%j%%%%%%%%%%%%jJjJ%%%%jJ
-39956a56%%j%%%J%%%%%%%%%jJ%%%%jJ%%%%jJ%%%%%%%%%%j%%%%%J%j%%Jj%%%%%%J%jJ%%j%
-39889a57%%%%%%%%%%%%j%J%%%%%%%%%jJ%%%%%%%%%%jJ%%%%%%%%j%%%%%%J%%%j%J%%%%%j%
-39822a58%%%%%%%%%%%%%%%%%%%%%%%%%%%%%%%%%%%%%%%%J%%j%jJ%%%%%%j%%%%%%J%%j%%%
-39755a59%Jj%J%j%%%%%%J%%%j%%%%%%%%%%%%%%%%%%%%%%%%%%Jj%%J%j%%jJ%%%jJ%%%%j%J
-39688a59%j%%J%%%%%j%%%%J%%j%J%%%%%%%j%%%J%%%%j%%%%J%j%%%%%%%%%%%%%%%%%%%%%%
-39621a60%%%j%J%%jJ%%%%%%j%%%%%%%J%j%%%Jj%%J%%%%%j%%%%%%%%%%%%%%%%%%%%%%%%%%
-39554a61%%%%%%%jJjJj%%J%%%%%%%%%%j%Jj%%J%%%j%%%%J%%%j%%%%%%%%%%%%%%%%%%%J%j
-39487a62%%%%%%%%%%%%%%%%%%%JjJ%%j%%%%%%%%%%jJ%%%%%%%j%%%%%%%%%%%%%%%%%%%%%%
-39420a63%%%%%%%%J%%%%%%%%%j%%%%%%%%%%%J%%%j%%%%%%%%%%j%%J%%%%%%%%%%%%%%%%%%
-39353a63%%%%%%%%%%%%j%%%J%%%%jJ%%%%%%%%%%j%J%%%%%%j%J%%%%%%%%%%%%j%Jj%%Jj%%
-39286a64%%%%%%%%%%%%%J%%jJj%%%%%%%%Jj%%%%%%%%%%%%%%%%%%%Jj%%%%%%%%%%%%%%jJ%
-39219a64%%%%%%%%%j%%J%%%%%%j%%%J%%%%%%%%j%%%%%Jj%Jj%Jj%%%%%%J%%%%%j%%%%Jj%%
-39152a65%%%%%%%%%%jJ%%%%%%%%%%%%%%%%%%%%%%%%%%%%j%%%%%%J%j%J%%j%%%%%J%j%%%%
-39085a66%%%%J%j%%%%%%%%%%%%%%%%%%%%%%j%%%J%%%%%%%%jJ%j%J%%%%%j%%%%%%%%%%J%j
-39018a67%%%%%%%%%%%%%%%%%%%%%%%jJj%%%J%%%%j%%%Jj%%%%%%J%%j%%%%%%%%%%%%%%%%J
-38951a67j%%%%%j%J%j%%J%%%%%%j%%J%j%J%%j%%%%%%Jj%%%Jj%%%Jj%%%%%%%%%jJ%%%%%%%
-38884a69%%%%%%j%J%%%%%%%j%%%Jj%%%%%%%jJ%%%%%%%J%j%%%%%%%jJ%%%%j%%J%%%%j%JjJ
-38817a70%%%j%J%%%%j%%%%J%j%%%J%j%%%%%%%%%j%J%j%%%J%%%%Jj%%%%%j%%%%%J%%j%%%%
-38750a72%%%%J%%%%%%j%Jj%%%%%%%%%%%%%%%%%%%j%J%%%%%j%%%%%%%%%%%%%%%%%%Jj%%%%
-38683a73%%%%%%%%%%%%%%%%%%%%%%%%jJ%%j%%%%%%%%%%%%%%%%%%%%jJ%%%%%%%%%%%%%%%%
-38616a74%%%%%%%%jJ%%%%j%%%%%%%%%%%%%%%%%%j%%%%%J%jJ%%j%%%J%j%%%%%%%%%Jj%%%%
-38549a76%jJ%%%%%%%%%%%%%j%%%%%%%%%%%%%%%%%%%%%%%%%%%%jJ%%%%%%j%%%%%%%%%%%%%
-38482a78%%%%j%%%%%J%%j%%J%%%%j%%%%%J%%%%%j%%%%%%%%%%%%%%%%%%%%%%%%%%%%j%%%%
-38415a80Jj%%%%%%%%%%%%%%%%%%%%%Jj%%%%%%%%%%%%%%%%%jJ%%j%%%%%%%%%%%%%%%%%%%j
-38348a82%%%J%%%%j%%%%%%%%%%%%%J%j%%%%%%%%%%%%%%%%%%%%%%%%%%%%%j%%J%j%%%%%%%
-38281a83%%%%%%%%J%j%%%%%%%%%%%%j%%J%%%%%%j%%%%%%%%%%%%J%j%%%%j%%%%%%Jj%%%%J
-38214a84jJj%%Jj%%%%%%%jJ%%%Jj%%%%%%j%%%%%%J%%%%%%Jj%%Jj%%%%%%%j%%%%%%%%%%%%
-38147a86%%%%j%%%J%jJ%%j%%%%%%%%%%%%%%%%%%%%%%%%%%%%%%%j%%%Jj%%%%%%%%%%%%%%%
-38080a88%%%%j%Jj%%%%%%%%%Jj%%%%%%%%%%j%%%%Jj%%J%%%%%j%%%%%%%%%%%%j%J%%%%%%%
-38013a90%j%%%Jj%Jj%%jJ%%%%%%%%%%%%%%%%j%%%%%%%%%%%%%%%%%%%%%%%%%%%%%j%J%%jJ
-37946a92%j%%%%%%%%%%%%%%%jJ%%%%jJ%%%j%%%%%%%%%%%%%%%%%%%%%%j%%J%%j%%%%%%%%%
-37879a95%%%%%%%%%%%%%%j%%J%jJ%%%%j%J%j%%%%%%J%jJ%j%J%j%J%%%j%%%%%%jJ%%%%%%J
-37812a95j%%%%%j%%%%%J%%j%J%j%%%%%J%jJ%jJ%j%%%%%%%%%%%%%%jJ%%%%j%%%%jJ%%%%%%
-37745a98%%%%%%%%%%%J%%%j%%%%%%%j%%%J%j%%J%j%%%%%%j%J%%jJ%%%%%%%%%%%%j%%%%%%
-37678b00%%J%%j%%%%J%j%%jJ%%%%%%%%%%%%%%%%%%%%%%%j%%%J%j%J%%%jJ%j%J%j%J%%%%%
-37611b00%j%%%%%%%%%%%%%%%%%%%%%%%%%%%%%jJ%%%jJj%%%Jj%%%J%%%%j%%%%%%%%%%%%Jj
-37544b02%%%%%%%%%%%%%%%j%%%%%%j%%%J%%%j%%%%Jj%%%%%%%%%%%%%%%%%%%%j%%%%%%%%%
-37477b05%%%j%J%jJ%%%j%Jj%%%%%%%%%%%%%%%%%%%%%j%J%%j%%%%%%%%%%%%j%J%jJ%%j%%%
-37410b08%%%%%%%%%%%%%%%%%%%%%%%%%%J%%%%%%%%%%%%j%J%%%%%%j%J%%jJ%j%%%%%J%jJ%
-37343b07%%%%%%%%%%%%%%%%%%%j%%J%%jJj%%%%%%%%%J%%%j%%%%%%%%Jj%%J%%j%J%j%%%%%
-37276b08%%%%%%Jj%%Jj%%%j%J%%j%Jj%J%%%%j%%%%%%%%%%%%%%%%%j%%%J%%%j%%%%%%J%%%
-37209b09j%%%%%j%%%%J%jJ%%j%J%j%%%%%%%%%%%%j%%%%%%%%%%%%%%%%%%%%%j%%%%J%%jJ%
-37142b12%j%%%J%%j%%%%%%%%%%%%%%j%%%%%%%%%%JjJj%%%%%%%%%%%%%%%j%J%jJ%%%%%%%j
-37075b15%%J%j%J%%j%%%%%jJ%%%j%%%%%%%%%%%Jj%%%%%%%Jj%%%%%j%J%j%%%%%%%%%%%%%J
-37008b16j%%%%%%%jJ%%%%%%j%Jj%%%%%%%%%%%j%JjJjJ%%%j%%%%%%%%%%%j%J%%%%%%%%j%%
-36941b20%%%%%%%%%%%%%%%%%%%%jJ%j%%%%J%%j%%%j%%%J%%%%%%%%%%j%%%%J%j%%%%%%%%%
-36874b22%%%%%%j%%%%%%%%%%%%%%%jJ%%%jJ%jJ%%j%%%%%%%%%%%%%%%%%jJ%%j%%%%%%%%%%
-36807b25%%%%%%jJ%jJ%%%%%%%%%j%%%%%%jJ%%j%J%j%%JjJj%%%%%%%%%%J%j%%%%%%%%%%%%
-36740b27%%j%%JjJj%%%%%%%%%%Jj%%J%%j%%%%%%%%%%%%%%%%%jJj%%Jj%%%%%%%%j%%%%%Jj
-36673b30%%%J%j%%%%%%%%%%j%J%%%%%j%%j%%J%%%%%%%%%%%%j%J%%%j%J%%%%%%j%j%J%%j%
-36606b33J%j%%%%J%%%%j%%%%%%%%%%%%%%%%%%%%%%%j%J%%j%%%%%%%%%%%%%%%j%%%%%%%%%
-36539b35%%%jJ%%%%%%%%%%%j%%%%%%%%%%%jJ%%%%%%%jJ%%%%%%j%%%%Jj%%%%%%%%%%%%%%j
-36472b38%%%%%%%%%%%J%%j%%%%%%%%%%%%j%%%%JjJj%%%%%%%%%%Jj%%%%%j%%%%%%%%%J%%%
-36405b39j%jJ%%%%jJ%%j%%%Jj%%%%%%%%%%%%%j%%%%%%%%%%%%%%%%%%j%J%%%j%%%%%%j%J%
-36338b43%%%%%j%%J%%%%%%j%%%%%%%%%%%%%%%%%%j%%%%%%%%%j%J%%j%Jj%%%J%j%%%%%%%%
-36271b46%%j%%J%j%J%%jJ%j%%%%%%%%j%%%J%j%%%%Jj%%%%%%%%%%J%j%%%%%%%%%%%%%%%%%
-36204b48%j%%%%%%%%%%%%j%%%%%%%%%%%%%%%%%%%%j%%%%%%J%%%j%%%%%%%%%%%%%%%%%j%%
-36137b52%%%%%%%%%%%%%%j%%%%Jj%%%%%%%%%%%%%j%%J%jJ%j%%%%J%%%j%%%%%%%j%%J%%%j
-36070b55%%%%%%%%%%%%%%%%j%%%%%%%%%%%%%j%%J%jJ%%%j%%%%%%%%j%%%%%%%%%%%%%%%%%
-36003b58%%%%%%%%%j%%%%%%Jj%%%%%%%j%J%%%%%%j%%%%%%%%%%%%j%%Jj%%Jj%%%%%%%%j%J
-35936b61%%%j%Jj%%J%jJj%jJ%%%%%%%%%%%jJ%%%%%%j%%%%%%%%%%%%%%%j%%%%%%%%%%%%%%
-35869b64%%%%%jJj%%j%J%%%%j%%%J%%j%%Jj%%%%%%jJ%%j%%%%%%%%%%%%%%%j%%%%%%%%%%%
-35802b68%%%%%%%%%%%%%%%j%%%%%%%%%%%%%%%%%%j%%%%%%%%%%%%Jj%%%jJ%jJ%%%%%j%%%%
-35735b71%%%%%%%%%%%%%j%%J%j%%%%%%%%%%%%j%%J%%%%j%%%%%%%%%%%%%%%%%%%%%%%%%%%
-35668b73jJj%%%J%%j%%%%%%%%%%%j%%%%%%%%%%%%%%%Jj%%%%%%%%%jJ%j%%%jJ%j%Jj%%%%J
-35601b76%%j%%%%%%%%%%%%%%%%%j%%%%%%%%%%%j%J%j%%%%%%%%%%%%%%j%%%%%%%%%%%%j%%
-35534b81%%%%%%%%%%%%%jJ%%%%j%J%j%%%%%%%%j%%%%%%J%%j%%%%%%%%j%Jj%%%%%j%%%%%%
-35467b85%%%%%%%%%%%%%%j%%%J%%%jJj%j%J%%%%%j%Jj%%%%jJ%%%%%%%%j%%%%JjJj%%%%%%
-35400b88%%%%%%%j%%J%%j%%%%%jJ%%%%j%%%%%%%%%%%%%%%%%%%%%j%%%%%j%J%j%%Jj%%%j%
-35333b93Jj%J%%j%%%%%%%%%%%%%%%%%%j%J%%j%%%jJ%j%%%%%%%%%%%j%%%%Jj%%%%%%%j%%%
-35266b97%%%jJj%J%j%%%jJ%%%%%%j%%%%%%%Jj%%%j%J%%%%%j%%%%%%%%%%%jJ%%%%%j%%%%%
-35199c01%%%%%j%%%%%%jJ%%%%%j%%%%%%%%%%%%j%%%%%%%%%jJ%j%%%%%%%%%%jJ%j%%%Jj%%
-35132c06%%%%%j%J%%%j%%%jJjJ%%%%j%%%%%%%%%%%j%%J%%j%%%%%j%%%%%%Jj%%%%%%%%%j%
-35065c11%%%%%%%%j%%%%%%%%%%%j%%%%%Jj%%%%%%%j%%Jj%%%%%j%J%%j%%%%%%j%%Jj%%%%j
-34998c17%J%%j%%%%%%%jJj%%Jj%%%%%%%%%%%%%%%%%j%%Jj%%%%%%%%j%%%%%%%%j%%%%%%%j
-34931c22%%%%%%%%%%%%%%%%%%j%%%%j%%Jj%%Jj%%%j%%J%j%Jj%%j%%%%%%%%%j%%%%%%%%%%
-34864c27%%%%%%%%%j%%j%%%%%%%%%%j%%%%%%%%j%%Jj%%%j%%%%Jj%%%%%%%%j%J%%j%%%%%%
-34797c33%%%%jJ%j%%%%%jJ%%%%jJ%%j%%Jjj%Jj%%%%%%%j%%%%%%%%%%%%%%%%%j%%%Jj%%%%
-34730c38j%%%%%%%%%%%%J%j%%j%J%%j%%%j%%%%%%%%%jJ%j%%%%%%%%%%jJ%%%j%%%%%j%%%%
-34663c44%%%%j%J%j%%%%j%%%%%%%%jJ%j%%%j%%%%%%%%j%%j%%J%jJ%J%%%%%%%%j%%%%%%%%
-34596c49j%%%%%%%%j%%%%%%j%%%%%%%%%Jj%J%%%j%%jJ%%%j%%%%jJj%%%%%%%j%%%%jJ%%%%
-34529c55%%j%%%jJj%%Jj%j%%%%%%%%j%%%%%%j%%%%%%%j%%%%%%%%%j%%%%%%%%%j%%%%j%Jj
-34462c64%%%%%%%%j%%%j%%%%%%%j%%%%%%%j%%%%%%%j%%%%%%j%%%%%jJ%j%%%%%%%%%j%%%%
-34395c72j%%%%%%j%%%%%%%j%%%%j%%%%%%%%%%%%%j%%%%%%j%%%%%%jJ%j%%%%%%%j%%%%j%%
-34328c81J%j%Jj%%%j%%j%JjJ%j%%%%%%%j%%%%%j%%%%%%%%j%%j%%%jJ%%%%j%%%%%j%J%j%%
-34261c89%%%j%%%j%%%%%j%%%%j%%%%%%%%%j%%%%%%%j%%%j%J%j%%j%%%%%%%j%Jj%%%j%%%%
-34194c99%j%j%J%j%%%%%j%%%%%%j%%%j%%%%%%%j%j%%%j%%%%%%%%%j%%%j%%j%%%%%%%%j%%
-34127d11%%%j%%%%j%J%j%j%%%J%j%%j%%%%%%%%%j%%%j%%%j%%%j%%%%%%%%j%J%%jJ%j%%%%
-34060d20%%%j%%%%%%j%%j%%%J%j%%%j%%%%%%j%%%j%%%j%%%%%%%%%jJ%%j%J%%%%Jj%%j%%j
-33993d29%%%%%%%j%j%%%%j%j%%%%%j%%jjJ%%j%%j%%%%j%%%%%%J%%%%%j%%%%J%jj%%%j%%%
-33926d40j%%%%%%j%j%j%%j%%Jjjj%%%%%j%%%j%%j%Jj%%%%%%%%%%%%j%%%%%j%%j%j%%%%j%
-33859d55%j%%%%j%%%%j%j%%%%%%%%j%%j%%%j%%j%j%%j%%j%j%%%%j%j%j%%j%j%%%%%%%%%J
-33792d71%%%%%%J%%%j%%%%j%%j%%j%%%j%%%jj%j%%j%j%%j%j%%%j%jj%%%%%%%%%%%%%%%%J
-33725d84%j%%%%j%%%jj%%%%%jj%%%j%j%%%j%j%%j%%%%j%j%j%%%j%jj%%%%j%%j%j%%j%%j%
-33658e06%jJj%%%j%%%j%j%%j%%j%j%%%j%%jj%j%%j%%%j%j%%%%%jk%j%%j%%j%j%j%%j%j%%
-33591e30j%%%j%j%jj%%j%j%j%j%j%j%j%%jj%j%jj%j%%jj%jj%j%jj%j%jj%jj%j%jj%jjjjj
-33524e68%j%j%%jj%%j%%%%%%%J%J%JJ%JJJ%%JJ%%%%%%%%%%j%j%jj%jjj%j%jjjjj%jj%jj%
-33457e81%j%%%j%%J%%%%J%J%JJ%J%%JJ%%j%j%%%j%%jj%j%j%jj%j%%jj%j%j%jj%jjjjj%jj
-33390e98jjjjj%jjjjkjj%jjjjjjjjjjj%jj%j%j%%j%%%%%%J%%%J%%%J%%%%j%j%j%jj%%kjj
-33323f33jjjjkjjkjkjjkjkkjkkkjjkjkjkkkkjkllkkllllmmlljLRJ2J0NOJ0J1P%lmJQJ2J2
-33262f19QPJ0J2J0Lklnmllllklkkljkklkkkkkkjkkkkkjkkjkjjkjk%%j%j%%%%%J%J%J%J%J
-33198f50%%%%j%j%j%jjjjjjjjkjkj%jkjkjjjkjkjjjkjjjkjjjjkjjjjkjj%jjkj%jjjjj%jj
-33131g17jjjjjjjk%jjkjkjjjjjkjjkjkjj%kkjjkjjkjjjkkjkjjkjkkjjkjjjjjkjk%k%jjjj
-33064h00%jj%kj%jjjjjkjkjjjkjjjkjkkjkkjkkkjkkjkkkkjkkkjkkkkkkkjkkkkkjkjkkjkj
-32997i01jkjjkjjjkjjkjkkkkkkklkklkmlkj%JjkkllllkkjJjjllllllllmlllklklkllkllk
-32930a041kkkllklllllllkkkklllmmllllmlllmlmllnmnlmmmlmmmlmmmmmnmmmnmnmnmmnnm
-32864a272omnnonnmonnmnnonoonnnoononooopoooopoonnnnlklorj0poj0j3j1j0pomrj2j4
-32805a638j2j1j3j6j7j6j4j3j1j0j2j3j5j8j6j4j2j3j7j5j1qj0j2j3j7j7j6j4j5j8j8j6j4
-32771b115j3j5j5j7j8j8j9k0k1k1k1k1k1k3k2k4k3k5k4k6k5k8k7k9l0l1l1l2l3l5l4l6l6
-32738b929l9l9m1m2m5m5m8m9n1n3n7n7o0o1o4o6p2p3p8q0q6q8r6r9j05j07j12j13j22j30
-32708e107j37j35j42j53j78j95k12k24k50k78l13l43l81m09m52n00n64o16o67p05p63q17
-32686a3541q43o59J26J871L044K528R09M79J791K710J893j01j310j423p58J079K866K900
-32668C561J424M46J565K873K626Q05o91j113j063r09p52o16n13m46l90l43l02k77k52k29
-32648E404k04j86j65j47j34j34j28j19j09j10j11j09j03j00r7r5q6q2q0q1p8p5p1o8o5o3
-32622B604n9n7n2n2m8m8m5m6m3m3m1m1l9m0l7l6l5l4l2l2l1l1k8k9k7k8k7k6k6k6k3k5k2
-32589A395k3k2k2k1k1j9j9j9k0k1k0k0j9k0k1j9j6j3j4j7j7j5j4j4j7j8k0j8j3j0j1j3j3
-32556H16roorj1j4j3j2rpmllqrrprj4j5j3j0omorj2j2qj1j4j7j7j5j4j4j3j3j2j3j4j3j4
-32513C65j4j5j4j6j6j6j8j8j8j9k0k1k1k3k5k5k7k9l1l3l6l8m1m3m5m7m6m4l9l0j4NJ4K0
-32479d38M9P4P5Q3R5J00J23J32J07J04J27J21R7Q9P5O6O6M3J4MJj6l1l9m0m2l8l6l3l0k7
-32448H75k5k3k1k0j9j7j7j5j5j4j5j3j2j2j2j1j1j1j1j0rrrpqprpqpqoqnpnonpnononpnn
-32401C90nnoononnmomnnnnnmnmnmnnnlnnmmnlnlmmnmmlmmmmlmllmlmlmkmlmkmllllllkmk
-32334A18llllllllkjj%kklkmkllmkmklllkkjmklkkkkklkljlklkljjkkklkkkljlkkkkkkjk
-32267c7kkkkkkkkjljljkkkkkjljkkkkkjkkkjljkjkjlkkjljkkkjkjkjljkkkjkkjjkjkkjjk
-32199a58jkjkjkkkkkjkjkkkkkjkjljkjljlkjkkjkjkkkjkkkkkkkkkkljkkkkkklkljlkmkll
-32132b87llmkmlmkJONKlnmmkLONJLNKlnnnlJONjmonnonnnnnmjLNjnpppn%LJjJORRRLJNJ2
-32066c23J5Qkpo%PJ0PLMQQNlnpoonnmlmmllmlkkklkklklkkkkkkklkkkkjkkljljkkkkkkkj
-32001d02ljkkkjkkkkkjkkkjkkkjkjkkkjjkjjkjljkjkkkjkjkkkjlkkjkkkjljl%ljljkkkjl
-31934e20jljljkkkkkkkjkjljkkljljljkjlkljljlkljkjmjmjmjlkljmjljlklklkljlkkjkj
-31867f58lkkkljljkjkjl%mjlkmklkmllkmkmklkmjnlmkmknkmjmkmknlmlnkmkmkmlnknkmjm
-31800h47kmknlmknlnknkolnlnlolnlnlolnmolplolomomnmomompmompmonompmplpkmkrrj0
-31734a153npmnjpqj0nj1j1j2qroomrj2j5j0j1qj0rj3j1rnroqoj5j5j4rj3j0j0mrj1j2j1j8
-31688a574j9k0j4j4j0j2rj5j8k0j8k0j5j7j6k2k0j8j4j9j6k0j8k4k2k2k0k4k3k5k1k3k2k5
-31654b209k5l1l0l2l0l2l0l2l1l5l6l9l8m2m0m5m4m9m8n2n1n6n6o2o3o9p0p6p7q5q7r6j00
-31621c898j09j14j26j33j47j55j67j76j96k16k46k70l02l19l44l47l79m00m38l32Q5J487
-31599g242K339R30l62q03q45p53m20O74K303J652K68O70J864J080l05q29q72p83n19K66J968
-31578B81K057L61n62q04p52p08o31o00n46n63n57n83m57m8J412K418R72m18q67q96p83m37
-31556b711O08K187J664K95O94K097J285k77q25q58p39m61L19K031K254N71l81o18n41m69
-31536F125l66l16k52k40k04j95j60j55j28j29j10j15j01j03q7r1p8q2p0p6o6p2o0o4n4o0
-31510B691n1n7m9n2m4m8m0m5l7m2l4l9l2l8l1l7k9l3k6l0k3k8k4l0k5k9k3k6j8k2j8k5j7
-31477A589j9j6k2j7k0j6k1j3j4j1j8j3j6rj3pj4j5k0j4j5rj1lqrj5j1j5j4j7rj0pj2lorj6
-31438A082j1j3rj3opmj0prmojqqj4qrmojnnrmpqj1pqmpkmnj2proqmqnpmpnpnpmqmompmom
-31379F90olpmololomololololmlnknlnknkmknlmlmlmlnlmlmjnkmlmlmknjmjmjnknlmlmkm
-31312D40kllmkllmlmkmklklkmkmkmklklklkmlmklklllkmkllllmklllklkmkmkmklkmkkllk
-31245B50lkkllkllkklklklkljmklklkljlkklkklkkkkkkjlkkklkkkljljklkklkkjlkkkklk
-31178I7kkllkllkklllllmklmlmlmlmllkkjj%JKLLNNNOOOOOOOMMMKKJJjjklkllklllkllkk
-31110F0lkmklkkkkklkkkkkkklkkklkkkjklkkkkllklkllllllllmk%NONjkmlkKPQKMONjmnm
-31042c2m%NPKlnmnmnlnmmkjMPMjmnmlKNPKLOMjlmmkJNQKjllllljlkljkkk%kkkkkjkkjjkj
-30974i0jjkjkjjjkjk%jjjjk%kjj%k%kjjjk%k%kjkjk%kjk%kjl%kjkjk%k%j%k%k%k%jjk%j%
-30906a67%%j%kjjJ%%k%k%jjjjkjl%kjjjkjjjkjk%kjkjk%jJJJ%jkjk%kJ%K%Jkjkkkjkjkjj
-30839b27jkjjjkjjjkjjjjjj%jkjjj%kjjjjjkjk%jjkjjkj%kjjjjjjjjjj%jjk%j%jkjjjjkj
-30772c00kjkkjjkkjjkkjjkjkkkkjkkkjkjklklkklllmlnlk%NRJ1PJkmlKPJ1QLkmoonnnnom
-30707c76llJNJ1J0O%kmjLRJ1PLllnmllmlllklklkkkkkkkjkkkkkjkjkjjjjjjjkjkkjjkjlj
-30643d21ljkkkjljkkkkkkljkjlklkklkkljkkjjkllklklklkkJLLL%jJMQQPMjkJKKJ%lmmkl
-30576d83lmllkmklklklkkklkljlkkkkkkkkklkkkkkkklklkkklkllkklklkkklklkmkmkmlmk
-30509f48mkmmmlljj%%jj%%JKMLL%Jj%kJj%kkmmnmnlllnlmlmlmlmkmkmlmkmkmmmlmllkmlm
-30442g98lmmmkmkmlmlmmmlmlnlnmmmmlnmnmnmnmnmnnnmomnlnlnlomolnknmonpnonpmpoqo
-30375a094popopnolljlllknqj3j0rnmkloj2j3j4j2j2j0j0j0rpppj0rpmpj1j8j8j8j1qmnr
-30325a483j7k0k3j8j6j3j2j1j1j1j3j5j8j6j7j3j5j5j9k1k2j9j6j5j6j7k1k2k4k2k1j9k0
-30292b051k0k1k2k3k4k6k6k6k7k9k9l2l1l3l2l4l5l7l9m0m0m1m2m3m6m8n0n2n3n5n8o2o5
-30259c292o8p0o9o4o3p0q3r0r5j02j09j11j11j12j21j31j45j63j83k01k20k42k65k86l16
-30234f782l59m06m50m90n21n53n92o27n96l41O07K424L499K682O08p50j091r06k06J555L270
-30213b5L236J368m69j071j124j028r61q82q53q19q27q08q17p08l40J003L021L696K283R9
-30193C974r70j108p70K13K213L608L018R71n33r13q67p24o01m96m25l71l33k92k61k28j99
-30172D906j63j41j25j27j23j21j08r4p8p4p2q0q3q4p7o9n9o1o4o8o8o9o5o3o0n8n3n0m7m5
-30142B457m4m3m1l9l6l4l2l1l0l0k8k8k6k8k6k8k6k6k5k5k4k5k5k5k4k5k3k3j9j7j6j8j9
-30109A548k2k1k0j6j3j1j3j6j9j8j6j4j4j2j6j6j9j7j6j4j2qonrj4k0j9j6oKRMJqj4j5j2
-30071A077rok%kJJlppqopj2j6j5j2n%POMmqj3j1j1olLKLKkoqj0j0j0rrqrqppqoopoopnon
-30015G68nnonoonmonnnnnomonmnnmnmmmmnmmnmnmnmmlmmnmmllkllmmlmmmlllkmmnmnlnmn
-29948D80nnnmmljKOQROK%lmnnnnnmnmmmmlllmmmmlllmlmlmllmlllkmklmmlllllmklmllkl
-29881C00llllllkllkkkkllkkklkmklllllklkllllllkkljkkkklklkkkkjlklllmlmmnmmmmm
-29814A16kkKJ%%%klk%KNONOKjkllk%jj%llnnnnmljJMKKLJjj%KPQNPNJklml%JjJJklmmnmm
-29747I7mmllkkkjjkkklklljlkllklllllllllllklllkmmnlmmkjKPJ1RMjlkjLQQO%lnnonon
-29680a3nnml%LQJ2PLllm%NQRNjmnmnlmlmlmllmllkkjkjjjk%jj%jjkjkkklklklkjjj%%J%J
-29613g7%jjjkmlmlllmmlnmnmmmkJLNL%%JNMKjJMPNLKLOPMJkllmlmmmlmllmlmllkljkkj%%
-29545a43%%%jjkjjkkjkllllklllllkjjj%%JJJJK%%%jjjkkkkjjjj%%%jjkkjkkkjjkjjjjkk
-29478b24kllklllklklklkkkklklkkkkkkkkkjkjjkjjlklkllmlmlllllllmmllllmlmlmlmmm
-29411d02mmnnnnoonopopppoonmmllkk%%J%%kklmoppj0j2j2j4j6j7k0k2k3k6k7l0l1l4l5l4
-29359i15k8j7jK7M2L2N0O0O3O4M7O0P1O4M3M2N3N2N5L2K5K7jk5l8m5m6m5m3m1l9m0l9m1m1
-29324e36m1l8l0j8KL5L9L6N8N9O1N3M5O3P4O6M3N3N8N5N3K8L2K7mk1l2l6l5l1k7k3k0j9j7
-29289A2j5j4j3j3j1j2j1rj0rrqqrqppqppopoopnooonnnnnnomnmnnnnnmmnmmmmmmlmmmmnm
-29229c77lmnmmmmmlmmlmmlnmmmnnmmmnmnnnnnnonnnonmmnnnnnmmmmmnmonommmkjjj%%JJJ
-29162f37%JJ%kmooonprrpoprj0rqrrj1j1j2j0j0rrrj0j1j2j1j0rj0j0j0rrqqrqonpj0j3j3
-29111a042j3j3j0qporj1j4j5j6j5j4j4j5j5j5j6j6j7j7j8j8j8j8j9j9k1k1k1k2k3k4k3k4
-29076a607k6k5k8k8k9k9l2l2l4l4l6l7l9m0m1m4m6m8n0n2n5n7o1o2o4o6p2p8q2q4q4q7r4
-29043c283j06j16j23j30j43j60j79j95k07k21k41k66k93l19l47l73l93m10m14m04l08lO68
-29020g966J323J413Q89K49K40Q19J250J069M00m4K82R95J330J010L78J97P30J299J312O87
-29000G862p0m55n47n09m42l69l15k73k46k17j90j67j52j41j32j19j05r5r2q9q6p8p1o7o9
-28975B766o9o8o4o1o0n8n6n2m9m8m7m6m3m3m0l9l7l6l4l2l2l2l0k9k8k7k7k6k6k4k5k3k2
-28942A433k2k1k0k0j9j8j7j7j6j5j5j5j4j4j4j2j3j3j2j2j2j2j1j2j2j3j2j2j2j2j2j1rj0
-28908I52j1j1j2j0rqrrrqopoponmooqoonmmllmnollmoonmlmnnnlmnppppnonoomnnnmnnnn
-28845E85mmmnnnnnnmmmlmmllllklllkmllmllnlmlllllklmklllllklkllmlllmlmlllllmlk
-28778C61klllllkkllklkkklklklklklkllllmlllmmmmlllllkkkljj%JKMNMOMNMLLMJjklmm
-28711B63mmmmmmlmlllllljj%%%jj%jjjklkklkklkjjkkkklkkllkklkkjjjkkjjkjjkllklkk
-28644A22klkkkjkkkjjjjjJj%jjjjjjj%kkkklklk%KLJjjJLK%kjjkkkkkjkkjjkkjjkklkjkk
-28577D3kkjkkkjkjkjjkjjjjjkj%jjkjj%kjkkjjkjjkjjkkjjkkkkkkkjklkkkkkkkj%jjkkkk
-28509f0lj%jjkkkklklkkkljkkjkjkkkkkkklkkkkkkjjj%jjjjjjkkkkmmllmmllklkkklllmm
-28441b02mnnlJLLJkkJKJklkKK%lk%J%lnqrqqqrqqrrj0rj0j1j1j2j2j3j3j4j4j6j6j6j5j5
-28389e17j4j3j3j6j9k5l1l2l2k9k1j1QK9L0L8O7Q7J04R6P7Q4R2P8O3L4J4J5%k5l7m1m3m3
-28355d6m0m0m0m2m4m4m3l7l0j8JK8L5L3O0Q5J02J10R6R2J06R6P5M6J7J7J4qk2k7l0l2k9k7
-28321D14k3k0j8j6j5j3j2j3j2j1j1j1j0j0qqqpppnnnononooopopoommmkk%%JKJJJJJ%jkm
-28268G2mmnnnnnmnmmmmlmlljjJ%LLLLLKLKJJjkjkkkkkklkljkklklllkllkllklkklkkjj%%
-28200e3%%%JKJJjjkj%jklkllklklkkkjjkjjj%%%jjjj%J%%kjkj%%jjkklkkkjjjjj%kjkjjj
-28132a27kj%jkjjkkjkkj%%JJjkkjj%jjkjj%jj%j%j%j%jj%%%j%jjkjjkjkkjjjjkjkj%jjjj
-28065a91kjjjjkjjkkkjjkjkjjkkjkkkkkkjlkkllkklkllkjjJJjj%%JKKKJjkkjjJjjjk%JJJ
-27998b66%J%%J%j%kllkLN%lnonjML%%LJmnml%PJ1MJjjjJ%%%jlmmkKNKlnnmkLNKJNKkmnmk
-27932b94LOLklmllllllkkkkklklklkkkklkkkkjkj%%JKLLNMMLLKLKJJ%%jjkjkkjkkkkkklk
-27865c45kkkkkkkkkkkkkklkkjkkklkjljlkkjkjkjkjj%kkkjj%jjk%Jjkllklklkkkkkjj%%j
-27798d58j%jjj%JL%kkkjkkklklkjkkjkkkkjkkjkkkkklkkklkkkkkllkklkkkjkklklllkkkl
-27731e80lkkllklj%%jklllllkllllmlllllmllll%%%jjjjkjkkkkkkjkkjlkllmllmmllklll
-27664g37mllllkmlmmmlmmmlmmnlmnmnmmmmmmmmmlmmnmmmmmllnppommllnpoorrponnlpj0j0
-27598a038rpqooprrpoommmqonnpnmpj0rrj2j3roppnoqj1rrj1j1j0j0j2j3j1j2j3j5j3j6j6
-27548a470j6j5j7j7j8j4j6j5j7j7k0k0k1j8k0k0k2k1k2k2k5k5k7k6k9k8l1l0l4l3l6l6l9
-27515b237l9m4m3m8m9n3n4n9o1o7o8p6p7q7r0r9j00j12j22j38j48j66j75k00k15k35k42k60
-27487e364k78l20l12j70N30J677J164p6n40o62n19k52Q41J690P65K16J137J200J8n77o89
-27466e21n72l34M94J686J100r9n10n61m93m65m16l98l78l73l71l95m07k91K25J500J481J21
-27444B3n13p01n79l75N10J640J088J88R65J471L39n04o64n98l63K45J595J511K22l58m61
-27423D681l81l33k60k16j78j63j37j28j13j06r1q5p8p7p3p0o2o1n7n6n1n2n0m9m5m3m1m1
-27395A584l9l8l7l6l4l3l0k9k9k9k7k6k6k4k5k5k4k3k1k2k1k1j9j8j9j9k0j9k0j8j5j3j6
-27362G69j5j4j4j5j6j5j4j4j2j0j2j4j5j3j2j2j0j0j3j6j6j5j5j3j1qj1j5j2plnnnlLOPN
-27323C80PJ0PJlpj1j5j6j5j3j1j0rrj1qmnpo%%oj0qommqqm%lj1j6j6j5j4j6j5j5j6j7j7j7
-27277aj9k0k1k1k3k2k0j9k4k9l1l0k8l1l2k5pK9P9J36J81K02J87J42Q3K7j3l4m1m1l8l4k9
-27244D33k7k4k1j9j7j6j4j3j2j1j1j1j0j0j0rrrrrrrrqqpqpqqqqqoqpqpol%MKjnqppomJM
-27192a5QNjmpppooooooooonoononmnonnmmmlmmnmomnmlkkllmnmnnnnomnnnnnnmnnononnn
-27124c23onnmnmnonnppopmlJMKlopnjNQNjlooprqqqpppolKMKkoqnkKMJloppppoqppopooo
-27057e94poqpopnllknnojKLJlponkkmnqqqqqqpqqqqrqqpommmoppmJK%mqpolllonomlnrrr
-26990i41pj0j4j4j2j1j2j1j0rrj0j0j1j0rj0j0pnmmrj3rnoj2j6j8j5j0npj2j2oj1j7k0j5
-26949a368j4j0n%nj2j6j9k2k1k0j7j5j3j3j2j2j4j6j3j6j7k2k5k5k1j4qj3j7j6j7k4k5k9
-26914a926k6k8k5k3k3k9l1l4l3l5l6l8l4l3l0k9k6k8l0l9m2m9n0n3n4n9n9o3o4p0p1p6p7
-26881c323q5q7r5r7j06j13j24j31j45j55j71j82k05k24k54k75l01l19l49l63l93m05l97j82
-26857h481N78K126K136N69j08N78K084J717J44n96p25o70o15n45m97m63m65m71m83m87n02
-26836e176n17n51n66n26k48P11K082J516O3l12O76J894J030l62o86LJ618J763K83l47L45
-26815B693J895J608P1o58p69p06o39n61n01m58m49m43m42m36m36m40m54m63m17j43Q39K343
-26793A034J808K76j11R08K292J435l9n69o03n22m38l60k89k44k12j94j73j53j35j24j18j13
-26771C356j03r7q8q3p9p6o7o5o3o4o2o1o0n9n7n6n3n3n1m8m5m3m1m1l7l7l6l8l6l3k9k9l1
-26738A535l4l7l7l5l2l1l1l0k9k5k4k1k0j7j6j6j9j9k2k4k7k9k4j8j8k2k8l1k7k6k4k3k1
-26705F98j9j9j9k0k3k4k3k1j9j7j9j8j9j9k2k0j8j6k1k5k5k1k0j9k3k3k0k0k1k6l0l0k7k5
-26671c3k6k7k8k8k9k8l0k9l1l2l3l3l4l2l2l1l7l8l9l5l5l7l8l8m4m7n3n4n6n2n1n5o2o8
-26637a355p3p3p8p7q1q3q9r4j02j12j28j45j62j71j82j94k17k44k81l11l40l51l72l83l98
-26612f096l44j38N39J574K038J556M02m18n53k30O98J689J887J142j1n94p16o75o33n92n68
-26591d3n38n23n10n05m50k54L84J504K108J725N64l71n66k80O22J714K044J397K31m41n83
-26570G229n28m45l70l12k68k34k07j88j68j51j33j11r4q3q1q2q0p3o4n3m9n2n7o0n9n4m4
-26543C129l9m2m7m9m8m6m5m3m3m0l7l7l4l3l3l2l2k9k8k7k5k5k4k4k4k3k3k2k2k1k1k0k1
-26510B070j9k0j9j8j9j8j9j7j6j6j5j3j3j4j6j8j6j5j2j0j1j1j3j3j3j1j0j1j1j3j4j4j3
-26477A589j2j1roonprj2j0ronprj1j3j1j1j0rj0j0rqmjJJj%Jmqj2j3j1rpqj0j2j3j3j2j2
-26431A217j2j1j1j1j1qnjMRJ4J7J7J6J1P%mprrrpoonoppqrqrpmjJ%kkjjnqqqqppmmlmmnm
-26375A030nmooqrrro%NNKKNNK%klmnpqrrj0rj0j0j0j0rpmKONMNPPMLPJ4J6J1M%KNKmprj0
-26318I42j1j1j1j0j0j1j0j0j0rqqnkOQOKMRJ4J2OKjnprj0j0j0j0j0j0j0j0qnKJ2J7J2QJ2
-26274H33J4RjprrqppooonnnnmmllkkllkklmmmmmnmnonoooooonoonlJJ0J7J5QRJ5J3Mmqrp
-26213F97qpnonmnonnnmnmnlmmnnmmmkljkklmmnnnnnnoooppprqrj0j0qpL%nkK0K8NnJ2K8R
-26152E27rqjmj0j2j2j2j0j0j0j0j0j0j0j1rj0rqrqrrj0j2j2j4j4j4j5j5j6j9k0k1k2k3k2
-26113E8j9j3lJ5L7N9P7Q6Q5P9O9N3L3J3Korj1j6k3k9l2l1k8k4k1k4k8l3l4l4l3l0k7k0qJ0
-26076A40K9N1O9Q6J05J19J18J03P7N7M0K3Qmj6k4l1l2l1l0k8k7k6k5k5k3k4k4k3k3k2k0j8
-26043E49j3mPK4M2N5O0O0N7M9L5J7Jj1j8k0k1k1j8j6j2qqqokLMOPNLPQOK%kklkloprrqqp
-25994G55ppoooononnnnnnnnmnmnnmnnmnnnnonnnmnmnnnnnnnnnopppnkNJ1J6K2K5K1J7J8J8
-25934F45J4J3J6J3RLjoj0j0j0qqqpopoonnnolMK0J9Knoonnmmmlllkklklkkkkkjkjkkjjjj
-25876E59jkjjjjkkkkkkkkjkjkjkkjkjjjk%jjk%kjkjkjkjkjk%kkjkjj%%%%jjjjjkjkjkj%k
-25809D71jjjjjkj%%J%%jjjj%j%%jjjkjkj%jjjjjjjjkjjjkjj%%%jjjj%j%jjjkjjkjj%j%%%
-25742D16%jjjjjjjj%%jj%jkjkjjkjkjjjkjkjkjkjkjjkjkkjjklkklklljj%KKKNMNONMMLK%
-25675C87%jkkkllkklklllllkkj%JJLMMMMMLMLK%J%jklkkkkkkkjjjkjkj%jjjj%jjj%jjjjj
-25608C42jj%jjj%jjjjjjj%J%j%%j%jj%%j%%%jj%j%jjjjj%jjjjj%%jjjkjj%jjj%j%%jj%jj
-25541B98jjjj%jjJ%%%%%JJK%JJJ%J%%J%%jjjjjk%jjk%jjk%k%j%jjj%j%jjj%jj%j%%jj%%j
-25474B71j%%jjjjjjjjj%j%j%j%jj%jjj%%jj%%j%jjj%kjjjjjjkjjjj%j%j%%jj%jj%jj%jkj
-25407B21%jj%%jjj%j%j%jjj%jjj%kjjjjj%jjjjjjjjjjjjjjjkjjjkjkkjkjkjjlkkkkkkjkk
-25340A46klklllllllmlnmnnnnnopoprj0j1j1j2j4j6j6j8k0j9k0k0j5NO5J44J59J56J30M5
-25296E44j6l7l5l2k6k1j9j5j3j0qqooopnnonnnmmmnlllmlnlmnmmnmlmnmmnmmnnopqpqj0j0
-25240H2j0j0j1j2j1j4j5j9k1k3k4k1j5RP6J56J63J56J21L4k1l8l5l1k6k1j8j5j2j0qpooo
-25205C31nnmnmmnmmllmlmmlllllllkkklmkmlllmlmmmmk%NJ5J8J8J6Q%monmnmllklkjjkjj
-25142B29k%kjjjkkjjjkk%jljkjkjkkkkkjkjkjjkkjjkjkkkkklkllmllmllkjMJ2J8J8J7J2L
-25080B13lnnnnmmmmllllllmlmmmmnmoononmKJ5K9L1K5K8K7J1lrrqpoonmllmklklkklkkkk
-25020A68lkklkklllklmnmnnnnonpnmLJ7L1L2K5K8K6Rmrrqoonmmlklllkjjjkjjjkkkjjk%k
-24959A60jkjkjjjjjjj%jkj%jj%jjj%%J%jjjkjjjkjjjj%%JKK%%%jjjjjkjjjjjjjj%jj%%jj
-24892A11jjjjjj%jj%j%j%jjkjjjkjjkk%JJJKKLJJj%jkkjkjkjj%j%%%JJJJ%kjkjjjj%jjk%
-24825G4%jjj%kjkjjjjKJLKLKKJ%jjjkkjjjjjjjjjjjjkj%%JKK%%jkjkkjjjkjjjjj%kjjkjj
-24757C5jjkjj%JJJJKJKKJ%jkkkjkjjjkjjkjkjkjjjjjjjkjjkjjj%%%%J%j%%%LK%jjkjjjkk
-24689fkkkjkkkjkkklkjjjkkj%NRPKj%LMjkmlljklmmmmnmlll%KJjlkMQJ1J0J1J4J0Lll%JJ
-24625AjjkkllmlmlllmkljJMNJkjKMKjlmllllmllmllmlljLPJ0RQPKkmmlllklkkkkjkjjj%%
-24557f8jjkjkkkkkjkkkjjjjjk%K%Jjjjlkkkkkkkkjjj%%%jkjkjkkkkkjjjjkkjkjJJJ%%kkk
-24489a51lkkkkjkkkkkjkkkjkkkkjkkkjkkkkjjjjjlkklkklkkjklkkjlkkklkjkkjjkklklkj
-24422b78jkklllllllkkjJ%jklmlmlkllkllkllllklmmllkmlmmlllj%J%%jmlmmmnmnlmmk%J
-24355d49kmonmkkmopoonooonnnnnonlkkmqppomnnoopqqooorrrrj0rj0qqqrrj1qqoopqj0j1
-24292h50j3j2j2j0j1j3j3j4j4j3j3j3j3j3j5j4j5j6j6j7j7j7j6j6j8j9j9k2k1k1k3k4k5k6
-24258a404k5k5k7k9k9l1l1l3l5l6l8l9m3m3m6m9n2n5n9o2o8p2q1q5r3j00j10j17j29j38j54
-24227c338j73j94k04k14k13k27k41k50j61J29Q91J475Q33J9j55K59J139J208L10k78m48m28
-24205b61l95l54l45l40l47l36l34l26l42l53l67k92n3O20J275P80p0l02J7Q58J079L20r6
-24182C6L42J107P96m3l24m4Q05J202M61k35m65m65m19l72l43l28l20l08k95k82k77k83k86
-24159c40k41m5N14J329J137K37j46M0Q26J350O86p1l35l48k99k51k15j88j64j41j19j06r9
-24136C011r1q3p6p0o3n6n4n1n0m5m4m1m2m0m0l7l8l5l5l4l3l1l0k8k8k6k6k6k4k1k0k0k1
-24103A652j9j9j7j7j7j8j8j8j7j4j3j4j4j4j3j3j3j4j2j3j2j0rj0j0j2j1j0rqpqqppqqrq
-24064A174prrrqqoopnnoqqommmoonopnmlmnppommnnnnmnmmmmmlllnnnllmopnmmlmmmmmlm
-23998H37mlmlllmlmlmlmlmlmlllmllmllmklklkkkjkjkkkklkllkkllkklklkklklkklklkkk
-23931F54kklklkkkkkjkkjkllklklklkkkj%%%J%jkjkkjkkkklkkkkkjjj%JJjjklklllkkklk
-23864E37kkklkklklkkjkjj%J%j%%jjjkjklkkkjkjjjjkjjjjkkjkjkkkkkkkjk%%JKJJ%jjjl
-23797D51kjkkjjjkjkkjkjjkjjkjjkjkjjkjjj%%%J%%%jkjklkkjJNOKj%LNM%jkkkllklklkl
-23730C93kljJMMJjkKLL%%MMJjkJMLjklklklklkklkljkJNOLJ%JNM%jllkkkjkjjjjjj%%jjj
-23663C81jkjjjjjjjj%jj%j%jj%jjjjjjjjj%%%j%j%jj%jjjjjjj%jjj%%%jJj%%jjj%jjj%j%
-23596C34jjjj%j%%JJKJJj%kjjjjjj%j%j%jj%jjj%jjj%jjjj%%jjjjjj%jjj%jjjj%%jJ%jJj
-23529B98%jkjjjjjjjjj%jJJKLJJ%%kjjkjj%jj%%j%%%jjj%jjjjj%jj%j%%jj%j%jjjkjjjjk
-23462B58jkkjjlkllmlllljLJ3J8J6J4J1Klmmnmmllkkjjj%%%jkjkklkkkkllklllklmmlmlk
-23400B02kJLNORJ1J4J9J9J6J5Omoponnmmllkkkkkkkjkkkkjljlkklkkkkljjk%%kklkjjLNO
-23339B27RJ0QNN%jlmmmmlmkkJLNPRRPNKJklllklkkjkkkjjkjjjjjjjjjkjkjkkjkkkjlkkkk
-23273B13kkkkjjJJNPRJ1J1QOLJlklllkkkjj%j%jjkkjjjjkjjjjkjkjkjkjkjkjkjkkkjj%%%
-23208A98JJ%%jjllllj%MOOQJ2J0NMKjklllllkkkkkkkkjkkkkkkjkkkjjkjjjjjkjkkkkkkkk
-23143A60lkjJOPQJ3J4J0PPL%mmnonommjKNORJ3ROMJjmmmlmklkllkklkjkjkkkkkklkkkkkk
-23080A73kjkjJ%KLKK%jkkk%JPQJ1J6J7J2RPKkmnmnmmlklkkllkkj%%JJJ%%jjkjjjjkjjk%%
-23017A98jjjjjj%jkjkj%%%JLLMLLJJjjkjkkkkkjk%kjjjjjkjkkjkjkjj%jkklkllkkllnnmn
-22950A19mjLJ3K2K6K6K2J7QjmoponnmlmkllkkljkjkjkjjkkkkllllmmmlmnonnnmkKJ0K0K5
-22892A66K6K3J8J0%npppponnnmnmllkjj%jlllljMQJ0J2QNNOJ1J2J0PJjlmlmlllllklkkkj
-22834B09jj%%jjjkkkkkkkjkjjJJKKMMK%%jjkkjk%%KKMNLL%%kjkkjjkjj%jjjjjjjjjjj%%j
-22767A86jjk%j%j%j%jjjjj%jjkjjjJJJKKMMNLKJj%jkjkjkj%j%jjj%%jj%jj%j%j%k%jjj%j
-22700A66%j%j%%JKKLJJ%jkjj%jjj%jjjj%j%%KJLJJJjj%jjjjk%jjj%jjjjjj%%KKKKKJ%jjj
-22633A61jjjjkjjjjjj%%JJKLKJ%%kjjjj%j%j%%j%%j%%%%j%%%%%jjj%j%%%J%%%%%jj%jjj%
-22566A40jj%%%jjjj%j%j%jj%jkjjkkjj%J%jj%LMLLKjjJLMLL%jkkjkjjjjj%kjkkjj%%%%jk
-22499A20kkkkk%%MMLMKjjJMMMMJjlkkkkjkjjkjkkjkkkkklllkjkJKOQJ0J0QNKJJ%jk%j%j%
-22434A43%%%%%%jjjkjjjjkjjkjkjjkkkkkkkkkkjJLNPRJ0RPLJjlkljkkkjjjjjjjjj%j%%k%
-22368A29jj%jjj%JKJ%%jj%%j%%j%k%%j%jj%j%j%%JjJ%Jj%%%%jj%j%j%%jjj%%jj%j%j%%%j
-22301A06%j%jjjjjjjjjjj%jjjjjjkkjkkjLMKLOJ0PLJKK%kjkjkkjjj%j%j%jjjjjjjkjjkkl
-22235H8kkkklkljkjKLKLORPKKLLJKLLKNRQLKLL%klklkkjkkjkkk%jjjkjkjkjkjkjjjkjjj%
-22167A03jj%KMLLOJ0QLJLK%kkkjkjjkj%jjjjjjj%jj%jj%j%jjjj%j%%j%j%%%jJJ%JJJJJJ%
-22101A20J%%%j%Jjjj%j%%j%jj%j%j%%k%jjj%j%%J%JJJJJJJ%%%%%%j%%jj%jj%jjjj%jjj%j
-22034A01jj%%JJJ%%%%JJJJ%j%j%%%j%%jj%jj%k%jjjjjjjjj%%%%%KJ%J%J%JJ%%j%jk%j%%%
-21967I0j%%%j%jjjjjkjjkjkj%j%Jjjjjj%j%kjkkkjjkkkk%KQJ0J0RNKjKOQQPKjllmlkkkjj
-21901A04jjkkkjjlkklkllllmljJOJ0RQLjjLQRRP%kmmlllkkkjjjj%J%JJKJJ%Jj%j%jkjjjj
-21835A03j%j%j%j%JJ%J%%JJJ%%j%%j%jjj%%j%%%%j%j%jj%jjj%%j%j%jJJ%%j%j%J%%jj%%j
-21768H7j%jjjjjjjjj%%JKKKKJJJ%jj%jkjj%jjjj%%%jjj%%j%j%j%kj%j%j%jj%%jJJKKKK%J
-21700G5J%kjkjj%JJKJJJ%Jjkjkkjjjjjjjjj%j%j%%%j%jjjkjkklkkklkkjJMOOOPOPOMMJJ%
-21632H9KJKKKKKLLKK%%kkljjjj%%%%%%%%j%jj%j%jjj%jjjjjjjk%jjjjj%%j%j%%J%%%%%%%
-21564G9%%j%j%%%j%%Jj%%%%%%%%%j%j%%%j%j%%j%%%j%j%j%j%%%j%%j%%%%j%%j%%%%%jj%j
-21496F0%%j%j%j%%j%%j%J%%%jJ%%j%%j%j%j%%j%%%j%j%%%j%jj%kj%j%jjjjj%j%k%jjjjjk
-21428B7jkkkkklkllmkmllkKOQRQQJ0J1J1RQPOOMjlmnmlllkkkjkkjjkjkjk%j%%J%JJJJJK%
-21363F0J%%j%jjj%jjj%j%j%j%%j%%%%%%%%j%%j%j%%%j%%%%%%%J%%j%%%%J%Jj%%jj%j%j%j
-21295D2%jj%%%j%j%%%%%%%j%j%j%j%%jj%j%%%%j%%%%%J%%%j%%j%%j%j%%%J%%%jjj%%%%%%
-21227B5%%%JJJJJJ%%%%JJKKJKKJJKJ%JJ%%%J%%%jjjj%%J%%%%%%j%%%%jjjkjkjkkkjJJ%jj
-21159C0%JLL%%%JMMKJjJKMMLK%j%%KJ%kkkklklkklkj%J%%jJKMK%j%JLMKj%jKMOOMKJ%%KK
-21091H5%jkkkkjkkjjj%j%%j%jJ%%j%J%%j%%%j%%%%j%jjj%j%j%jjj%j%j%%%%J%%%%%%KKJ%
-21023E9j%jJjJLJ%jjj%%%%J%%J%j%Jj%%JjJj%Jj%j%j%j%j%jj%j%jj%j%%%%%j%%jJjJ%j%%
-20955D8%%%jj%jjjjj%jj%jj%%J%%%JKJJJJJJKJJj%j%J%%j%jjj%j%%%%%J%%%%j%%j%%j%j%
-20887D2%%jj%j%%jjj%j%%j%j%jjj%%j%%%%J%Jj%%JJKK%%j%j%J%j%jjj%jjj%%jjj%jj%jj%
-20819B1%j%j%J%%%jj%%K%%jJJJJ%%jJKKK%%JJJJ%%%KKJjjjjj%JJjjjkj%%j%%j%%%KjjjjJ
-20751B6KKK%%%KJKLJJLKLK%jj%KKJ%%j%%%%JJjjj%%%%jjj%%jkjjj%J%%%JJ%%JJJ%%%JJ%j
-20683E1%%JJ%j%%j%%%j%j%j%j%%j%j%j%j%jj%jj%jj%%j%%%%%jJ%j%j%%%j%%%%%%%j%%%%j
-20615C1%j%%j%%%%j%j%j%%%%%jJ%%%%%%%%j%%jJj%%%%j%%%%%j%j%%%jJ%%jJ%%%J%%%%%%%
-20547B2%j%j%%j%J%%jJj%%%%jj%%%%jj%%%%%%%%%%%%%%%j%%j%jjj%jj%kj%%%KJ%%%jKLKK
-20479A6%%jjJJJ%%jj%%j%%j%%%jj%jjjjjjj%%JKKJJ%%JKKKJ%j%%JK%%j%JJJJK%%%j%%%JJ
-20411B7JJ%%j%%jj%j%%j%%%%%J%%%%%j%%%j%jJ%j%j%j%j%j%%%%j%%j%%j%jj%%j%%j%%jj%
-20343Ij%%j%%%j%j%%%%j%%%%%%%%%%j%J%%%j%%%%%%j%%%%%%jj%%jj%j%j%%jj%%%J%J%%j%
-20274ej%J%%j%j%JJJ%jj%%%J%%%j%j%%%%%%%%%%%jj%j%%jj%J%%%%jj%%J%jjj%jj%jkjjkj
-20205b5j%%%%%jjlklkkjKQJ2J4J1J2OKkllllkkkkjjjjjjkkjjjkjjkjkjkkjj%%%j%jklmlm
-20141d3kkKOJ0J2J2J0OJkmmk%kjjjkkllllkJMJ0J1J2J2PL%llllklkjkkjkjj%jj%j%jj%jj
-20081Aj%jjjj%%%%jkklkllkJMQJ1J3J1RM%jkklkkkjjjj%jjjj%%j%j%j%jjj%jj%%%j%%j%%
-20015Gj%%j%%jj%%j%j%j%%j%%%%%j%%j%%%j%%%%%%%JJ%%%%j%%jj%j%%%j%%J%%%J%%%%%%j
-19946f%j%%j%j%j%j%%jJJj%%%%%J%%j%%%%%%%J%%j%j%j%%%%%%j%%%%%%%%jj%%j%%jj%j%%
-19877b0j%J%jJ%%J%%%%%%%%%j%%%j%%j%j%jj%j%%%%%%%j%%j%%j%%jj%j%%%JJJJ%JJ%JJJj
-19809b4%%jjjj%jjj%JJJ%%jjjjjjjjjjkjjkjjjj%jjjjjjJKKMLLJJLLKK%jkkkklkjj%KKLL
-19741c3LKJKKLKKJkklklkllkjjJKKJJ%JJJKJJjjkjkkklklkj%JNQJ1PK%jjkj%KPRL%klllk
-19674a0kkjj%%%jj%j%%%J%J%%%%Jjj%%j%J%J%JJJ%J%%j%%jjjj%j%jj%jjkj%%jj%jjjjjj%
-19606c4j%%%%J%%%%%%JJ%JJ%JJK%%%j%%%J%J%%%%%%%%jj%jjjj%jjj%%jj%jjjjkj%j%%JJ%
-19538d2jJLMONMK%jjkjjk%jjjjj%jj%%%j%%jjjjj%jjj%jjjk%jJ%JJJJ%JJMNOMKjjjkkkjk
-19470c2kkj%j%%JLNQQMK%kjkljk%jj%jj%jjjjj%jj%%jjjjjjjjj%j%%%%jjj%j%JKNPPNLJk
-19402a4jkjjjj%j%%jjjjJJKKK%%jj%%j%%j%%%jjj%j%%jj%%k%%j%%%%j%jjjJ%%%Jjjjj%%K
-19334c5JKJ%%j%j%jjj%j%%%jj%%%%j%%j%jj%%%%%%%j%%JJ%J%J%%%j%jjj%j%%jJ%j%jkjjk
-19266e3jkjkkkj%%KMOPNNLMOOML%%j%j%%%%%j%%jjkjjj%%%%%%jjjk%jjjjj%j%jJJ%%%%%%
-19198b9%J%%%%%jJ%%J%j%%%j%j%j%%j%jjj%j%jjjjjjjjj%jjJ%jjjjkjkjkjkJLMNMKjklkl
-19130e3kkkkkjjkj%JJKMPOOLK%%j%jkjlk%jJJLNPOOLKJ%%%jjkjkkkkkjjj%KNNNK%kkkkkj
-19062b2jjjjj%j%j%jj%%j%j%jj%jjj%%%%j%j%j%%j%j%%j%%j%%%j%j%j%j%j%%J%%%%%j%j%
-18994e1%j%jj%%%%%%j%%%%%%%%j%%%jj%jj%%%%%%j%%%J%%%J%J%%j%j%j%j%j%%j%%%%%J%%
-18926f3%J%jjj%%%%j%j%j%j%%J%%Jj%j%jj%%J%%%%jj%j%J%JJ%jjj%jj%jjjjj%j%jj%j%%j
-18858h5jjjjjkjjjkkkkj%%%%kmllljMJ2J5J4J4J1Mknmnmlmklj%jjlkkllllkkj%jklmllll
-18795a27jJMNNNMNPNLklmkMJ2J4J2J2Q%lnlkjjlkkmmnnmkNJ2J4J3J3RJlnonlmmlkj%j%JL
-18736d5KJjkkkljkkkkkkkklkkkj%KJ%%jlmml%NJ3J4J3J4RJklkjjkjjj%kjjkjjkjj%jjjj%
-18672e2%JJ%%%jjjj%%jjj%%j%%%j%%j%%j%j%j%j%j%%%%j%%%%%j%%%%j%j%%%%%%jj%jj%%j
-18604g4%%j%j%%%%%j%jj%%jj%%jj%%%j%%%%%%jj%%%%%j%jkjj%jkjjjjkkjkjkkkkklllllk
-18536a34JMOPOONNPOMK%llnmmllkk%MOQQQPPQPQOKjlmllj%J%%jjj%jkjjkkkjjj%jjjjjjj
-18469f3j%jj%jj%%jj%%%J%j%J%%j%j%%JKK%%jjjjjk%jk%jjjj%%%%JJ%jjjjj%j%%%JKLKJJ
-18401g4%jjj%j%jjjjkjj%j%J%JJ%%j%jjjjjj%KJJKJ%J%Jj%jj%j%%%j%%Jj%j%%K%JJJj%j%
-18333h5%j%%%Jj%%J%%%%jj%%j%jkj%%j%%j%j%j%jkj%j%j%kjj%kjkkjkkkkkkkljKJ4K7J8K
-18268f9lnnmlklkkkjkjkjkkkklljjjkjJOJ2J1J1OJllmmlllklmllllkjKORJ0QM%llkllmmm
-18204a13mllmjLQJ2J1QL%JLM%kmmmlklkkj%KMRJ0QOJlkllkkjjjj%jj%%jjkkkkjjj%%J%%j
-18140i6jJLOOM%kkkljljkjjjjjjKNPOKjjkjjjkjj%kjj%jjjj%jj%jjj%%%%%%%%%%%kjjjj%
-18072a07jJj%j%jKNPNL%jjkjjj%%j%%j%jjj%jjj%%j%j%j%%%Jj%jj%j%j%j%jjjjJ%%jJ%%J
-18005a13%%%%%%J%j%Jj%%%%%%J%%J%%JjJj%jj%%j%jj%%j%j%%%%j%%j%j%%jj%j%%%%%j%j%
-17938a26J%J%%j%j%J%%%jjj%jj%j%J%%JJJ%%jjjjjjj%%%J%J%%JJJ%j%%jjk%%%%%%%j%jJ%
-17871a35JJJKJJ%%jkjjj%%%JJ%%J%j%%j%j%k%jj%%%jj%jj%j%j%J%J%jjj%j%%j%kjjkj%jk
-17804a57kkkkkjKQJ4J4O%lkllkkjjjjljkkklkkkjkllllmjLJ1K1K6J7Oknnmllkjkjkkkjjj
-17743a35j%jjjjkjkkjjKQJ3J1Mjllkkkkjjj%jjjjjjjkjj%j%JJJJJ%%j%kjj%jjj%j%%JJKJ
-17678a40Jj%jjkjjjjjjkjjjj%%jJ%K%%jjjjjKLLLKJjj%jj%J%jjkjjJLLMMK%jkkkkk%%%kj
-17611a51jkjkjJ%LMLLJ%kkjljkkkj%j%JJMLMMJ%jjjkjjjj%j%j%jjj%jJj%%j%%KLMLMK%jk
-17544a43kjkkkjkkjj%JLLMKKJj%%kkjjkjkjkjjj%JJLLLLKJjkjkjkjkjjj%JKLLMLKJ%j%%%
-17477a41j%jj%%j%j%%j%JJ%j%j%j%jjjjj%jjj%j%j%J%JJ%%%j%j%j%j%j%%%JJ%%J%j%jjj%
-17410a61j%%j%%j%%j%%%%j%j%j%j%%j%J%%%j%%%j%jJj%%j%%j%j%%j%%j%j%%%j%%%%j%j%j
-17343a82Jj%%%%jj%j%%%%j%%J%j%j%%%%jJjj%j%%j%%%%%%%jj%jjj%%%%j%%%j%%%%jjj%j%
-17276b02j%j%%j%%j%j%%%%%%j%kjjkj%j%%j%j%%KJK%%kjlkljklkkkkkJLPPQPM%klmmlmlk
-17209b28kjjj%%KKNONNMK%kklklklllklj%KNPONLjlmllkjJKKJ%j%KLNMOOMLJ%jkkjkjjkk
-17142a95kjk%kjj%jjkjllkmlmmlllk%LNMLKJJMMMKJjmlkk%jJ%JKLLL%kklmlllkkkj%JJKJ
-17075b31J%jk%KMMLKJLPJ1J4J5J3QOOONNKJ%%%%jkllmlkjjjj%j%%J%J%Jjkklmlmlmk%KMN
-17012a52MM%%JLMML%klmllkkkkkjkjkjjj%JKK%jkjkjjjjj%jjkjjjjjjj%jjjjjj%j%%%j%j
-16945a89%jjjj%jj%jjj%%%%%Jj%j%j%j%j%j%jj%jj%kjjjjjkklkkklklkl%LPJ1J3J4J4J0O
-16883a62Jjmlmmlkkkkjkkjjk%j%%j%%%jjjjkjjjjj%jjjjj%j%%jjjjkjkjjkjjkjkjjkkkkl
-16816b49kkkKNRJ2J4J3J2QM%kmkkkkk%jjjkkj%jk%jjjjjjjjjjj%jj%jj%%jj%%%%J%%%%jj
-16753b21jj%jjj%jjjjjkjjjkjjjjjj%j%%%%%jJj%%jj%jkjjkjkjljjjk%j%j%j%jjjjkjkkk
-16686b83klllklklkmlllmmnnonpqqqrj0j1j1j3j3j4j6j8j9k0k0k0j5jL1Q8J53J80J56Q8K0
-16641A27k1l4l4l0k4k1j9j5j3j1j0qqoonnmmnmmnmnlnmmmnmnnmnmlkJJJ%lnnppopqqrrj0
-16586c16j0j2j2j3j5j6j8j9k1k2k1k2j5%L8J00J59J77J40P1Rk4l4l4k9k4k0j7j5j2j2qnl
-16552g5kjjlkj%JjjlnmmlmllllllkllkkjkkkkkjkkkjkkkjkjjkjkjkjkJKLMMK%kkkkkjjjj
-16484a78%jj%jj%j%jjjjjjjj%jj%j%j%j%%%j%j%j%jj%%%j%%%%j%j%j%kj%kjk%jj%%%%%J%
-16417b14JJJJJ%JJ%%%j%jjjkjjjjjj%%j%%%j%%%%j%%jj%j%%JJ%%J%J%%J%%%%%%j%j%jjjj
-16350b26jjj%j%jjj%%%%%jJ%%%J%%j%%%%%J%%%j%j%j%j%j%j%j%jjj%%%%%j%J%%%%J%%j%%
-16283b42jj%jjj%jjjjjjjj%j%jjjjj%%%%%K%JJJ%JjJ%%%JJJJJ%J%Jjjjj%jjjj%j%j%jj%%
-16216b60jJj%%%j%%%j%j%j%j%j%j%%%j%j%jjj%%jj%j%%%%JJJ%jj%j%%%j%%%j%%j%J%%%%j
-16149b79%%%%j%j%%%%j%%%%%%%j%%%%j%j%%j%j%%%jjj%j%j%jj%j%%J%%%jj%%jj%j%%%%%j
-16082c00%j%%%JJJ%JJj%jj%jjjjj%%j%%j%jJj%j%%j%Jjj%%j%%%j%%j%%j%j%j%%%%j%%%j%
-16015c18%%j%%%%%%%j%jj%%jj%j%%J%J%%%%J%%%%%%%%%j%%%%j%j%%%j%j%j%jjj%jjj%j%j
-15948c36jjj%Jjkjj%jjJJJJ%%%%Jj%j%j%%%%KjJ%%jjj%j%j%j%%%%%j%j%j%jjj%jjj%%jjj
-15881c59jj%j%J%Jj%%j%JKLK%jjjjkjjjk%jjjjj%j%%%%%%J%J%KJJ%Jj%j%j%jjj%j%j%j%j
-15814c74%j%j%jjj%jjk%k%j%k%jj%jj%%%%J%%%J%%%%j%j%j%jjj%jjjjj%%%j%%%j%%Jj%jj
-15747d05kkkklklllllllkJOJ4K3K1J4Ljnmmmmkljkkkjkjkjjjjjkjjjj%k%jjjkkjlkklkkk
-15684d36llkl%LJ1J9K3J7Q%lnmlllkljkjkkjjjjjj%jjjj%jjj%jjjj%jj%j%j%jj%%jj%jj%
-15621d27%j%%j%j%j%j%j%jjj%%jj%j%j%j%j%j%j%jj%%jjJj%j%%j%j%j%%j%jj%j%jj%jj%%
-15554d60jjj%%%j%j%j%j%%%j%j%j%kJj%%jj%%%%j%j%j%j%%jjj%j%j%kj%%j%j%%%%%j%%%j
-15487d90%j%jj%jj%j%%%%%%%%%j%%jj%j%jjjJjjj%%jj%j%jjj%%j%jj%j%j%j%j%k%j%%%j%
-15420e22k%j%j%j%j%j%j%k%%j%jj%j%k%j%j%j%jj%%%%j%jjj%j%j%jjj%j%j%jJk%j%j%j%j
-15353e60j%jj%j%jjj%j%j%j%k%jjj%j%jjj%jj%jj%j%j%j%j%k%jjj%jjj%j%%j%jj%j%k%j%
-15286f03jjj%jj%jjjj%j%jjj%j%j%k%jjj%jjjjk%j%kjj%kjj%jj%%jJ%%%%%%%%j%jjj%jkj
-15219f48jkjjjjj%j%%%%j%%J%j%%jjjjjjjjjj%jjjj%jjjjjjjjjjjjjj%jjjkjjj%jjjj%%j
-15152f99j%%jjjkjjjjjjjjj%k%j%jjjjk%jjjjjkjjjjj%k%j%jjj%jkj%jjjjjjkjjjjjjjjj
-15085g62k%jjjjkjkjjJk%jjj%kjjjj%kjk%kjjjkjkjjjjjjjkjk%k%k%k%kjkjkjjjj%k%kjk
-15018h37%k%kjkjk%kjkjj%jjkjkjk%kjjjk%l%ljkjk%kjjjljkjkjkjk%kjkjk%kjkjkjkjk%
-14951i25kjlkkjkjk%k%kjk%k%l%kjkjk%k%kjkjkjk%ljljk%l%l%kkljljljljljkkkjkjk%l
-14884a029jlkkjkjkjjjkjk%kjljljljljlkljkjlkklljkjkklkllllkkkkkkljljljlklllkl
-14818a163klklklkllkklkkklkkkllkllllllkmllllllllllklmlllmlmlmlmmlmmlmmlmmnln
-14752a363nmnnnnnnooooooopqqj0qj1j0j2j2j4j4j7j7k1k1k4k4k7k7l0k7j8K4J29K84K62
-14711a112R2j5m4m5l9l4k9k5k0j8j6j5j2j2j0j0rrqrpqnoopnpnpopoompnpnonpnpnqoqom
-14661a582jmmnmompnomomonpnomolnmomqnpnonpnonompnqnpnpnqnqoomqmqnpmolpnrj1j6
-14597a951j0j0nqmpoj0pj0oj0qj1mlkrqj4j0j3qqlpkolqpj0pj1qj1orqj2rj1npnj2j1j4j1
-14548b345j3j0j3qj0nj0pj2j0j3rj2j1j5j1j5j0j4rj3j0j3pj1rj4j0j3j1j7j4j7j2j6j2j6
-14511b777j3j6j1j6j3j7j3j8j5j8j5j9j4j4rj5j3j8j4j9j4k0j7k3j9k4j7k0j5k0j7j9qlN
-14476c308j3j8k3j8k3j8k2j4j6ppJNK0L2L3m0j08j08p0n3l9l6k6k8k6l9m4n7n3n4m6m7l0
-14442d300j5j5m0m7m0k3j8pl3o2j07j05n8j7j8j6j9j7k9l4m8n5n8m6m8m6n4n2n5n2n6n5o1
-14409e706o2p1o8p2o8p2p1p9p7q1p6p9p4p9p7q1q3r1q9j00j02j11j13j16j15j24j27j36j36
-14380h336j39j37j42j42j52j56j73j82j87j84j91j96k14k27k38k39k48k57k76k93l14l33
-14358a2956l53l66l87m07m34m67n11n52n90o24o73p28p86q48r30j034j154j287j442j604
-14338b8133j781j965k166k404k722l133l595l981m309m567m821n031m806k088P372L2757
-14322c5373O0591M4943R839o090q890p856o504n344m523l700l058k501k188j882j663j433
-14306B4368j268j074r56q22p51o71o50n87n33m44m17m09m29m11m12l71l02k70l42l57l62
-14285A2530l28l26k99k96k74k68k35k29k04k06j95k00j76j73j51j58j51j64j51j57j39j40
-14263G910j19j18j05j12j04j09r6j03r5r9q8r8r1j03r6r8q6q5p2p5o1o6n9o6n8o2n1n9n4
-14234E422o4n9o3n2n8m8n4m8n9n0n1l8n0n3o5o4p1o2o5n4l5K1L0Km4n8o2m7m3k3k9l7o0m2
-14200C867k5rrLlrk6k8l6k5k2mOK7M7P9L5n1r4p3n6m1l9l0l1k3k4j7k5k1k6j8k3j6k2j9k5
-14163C194k0k5k0k4j8k2j4j9j5k2j7k2j7k2j8k3j9k4j6j8j2j7j3j6j3j8j3j8j4j7j1j5j1
-14130B611j5j1j5rj2j1j6j4j5j2j6j2j3rj1j0j2rj1qj1rj2j0j4j0j3j0j6j3j6j1j1nqnpn
-14092B184j0rj5j3j2qj0pj2j0j2prrj1j0j2j0j2qpnpkkJlkqrj4j1qnqpqproj0rj2rj1nkl
-14044A790rj0j1j0j3j0j1rj1rj1qj0qj0pj0pqprqqqrrj1qrpqonmmlnnqqj0rj0qrqqoqqqp
-13992A360qqqrrrj0qrrqn%Kjjkmooppqprrqoomnmmllmnnpoppqqqrqpopprqpppqj0j1j1j3
-13931I52j3j5j5j5j7j8k0k2k5k7k8k8k9k9k6lO0K05L03J84K5l6m6m2l7l1k6k2k0j6j6j4j3
-13898A080j1j2j0rrqqqqqoqppppnolnlllmlnnononpnononnmomolommmnlnmnlnmmmmmnmnm
-13835G32nmnlmlnkmlmlmlmmnmnlmlnmomomnmmlmlnmpnonpmomnnooolmkkLLNMNKjmnpoqnp
-13768D83opmonpnpnpopoqoqpqorprqrqj0rrqj0rrpn%OJ5K4L5L7L1K1J1Jmj0j3j6j6j7j4j6
-13716C11j3j5j2j4j3j5j4j7j7j7j8k0k0k2k2k5k4k6k7k8k2j1RL0N9Q5J04J06J00Q2N4K3J
-13683E52j8k9l3l1k8k3k2j9j9j6j6j5j6j4j4j3j4j2j4j2j4j3j5j4j4j4j5j4j6j4j6j5j6j5
-13649c1j7j6j8j8j9j8k0j9k1k1k3k2k4k4k5k3k3k3l0l2l5l7m0m2m4m7n1n3n8o2o7p4q0q7
-13615a244r6j03j13j22j33j46j59j75j94k10k27k32k19j61k7J77M03O64R64J146J154J111
-13593B058R80O89L72J41n2j93k54k54k29j98j71j47j28j11r8q8q0p2o7o0n5n0m6m4m0l7l6
-13566A730l4l3l3l2l1k9k9k9k7k5k4k3k1k1k0k0j8j8j6j6j7j5j6j5j5j4j3j3j2j2j2j1j1
-13533A055j1j1rj0rj0rrrrrrqrpqpqppopnomononoooopnonoooopoomnlnlmlnlnmmnnmmlm
-13471F67llllllklkljljkkmlnmnmnlnlmlmmmmnmnnnnnlmJJOQJ0QQL%mmpmololmlmllllkl
-13405E05klklllklklkljlkkjljljlkkklkljlklkkkkkkklklklkkkljljljljljljkjljkjlk
-13338C59kkkjjK%%kklklkkkkkljkkkklkkklkkklkljljljkjkjkjkjkklkkkljkkkkllkklkk
-13271B30jj%jjkkkkllllkkkjjjjjkkkkkklklklkkkljjjjjjkkkjkkkkllklllkljjjJ%klmm
-13204A03lmlk%%KLLLLKKjjllllmmllmkljjJJ%kkkjkkllljjkkklklllklkmklklklkkkkjkk
-13137ikjljlkmkmkmlmlmlnllklkmmoopoqprqj0rj2j0j2j1j0JK8Q7J10N6Jj7j8j6j5j0j1q
-13085b3qopnonnmonnnnmnmnlmkk%lllJNPjlnmnlomompmnknlmkmjjJjJmnpopoomomjPROkm
-13017b38ompnqpqnqqj1j0j2j0j0polKJ8K7K2J5L6N4M4Rqj7j4j6j3j4j2j3j2j4j1j1rj0rj1
-12974c40j0j3j2j5j2j5j3j0KK6O9R1O1J3j0j9j8j7j3j4j0j1qj0qpklmqppnpmomnmonpnnl
-12929d20mnpnoooopopoqoononpnpmnjj%mnrqj0rrrj1rj1j0j2j0j3j2j3j2j2rkJ6L9M4J9k
-12877f40j3j5j6j5j6j4j5j4j2rj0j2j4j5j5j1oRJ8J6J0J9K0Pmpj2j2j1rojNQj0m1m5k9j8
-12838i55j2rrj0j2j6j6j5j0j0j4j9j8j0rj7k2j8j4j0oqj6k8l9k4roppoj0j6j8k4k4k2k0k1
-12799a536k0k2j9j9j7j5qklj4k3k9k9l2l1l4l1l3l0l1k6k8k1l0l0l6l5m1l8m5m1m5m2m7m5
-12764b528n3m9n4m8n3m8n4n0o0n7o3o0p2p2q6q3r0q4r4r3j07j05j22j20j35j31j49j47j68
-12735e035j72j98k01k25k26k61k65l02l11l63l88m52m86n64o04o94p37q42r06j066j197j410
-12713a6905j502j642j655j810j745j251J309Q419K0690J9376N688j664l233k879k447j977
-12697A6772j694j357j167r42q31o76o10n04m68l80l54k88k76k29k35k00j98j52j53j36j55
-12676E767j37j52j37j50j32j39j21j30j10j19j02j09r5j01p8p5n2o6o4p6o2o8n5o1n3o4n4
-12649C205o1m9n3m1m5l5m0k9l2k1k9k5l5l1m0l3m0l4l8k9l2k5l0k2k7k0k3j8k3j6k3j8k6
-12616B162k1k4j8k2j5k1j8k4j9k2j4k0j9k6k4k9k3k6k1j9LJ0Mj5k0k2j2r%mj1k4j8j3npj
-12579A593mjpqj4rj1mkPJ5L2K3j0l3k7k3j6j6j2j4j0j1rj1rj1rj0qj0orprpqqrprqrpqon
-12532A239mqqj0pqopopopooppnpnonnnmnnonmooomnmnlmlmmnnoonnoopoolmllkmnpponmn
-12467H87onmmmmnnnnnnmlmlkkkkmmnnllkkmmnnnnoonmjkmnoonoonnnnonnmnnonomolmkmn
-12400E95nnommkmmllmljjjJ%%%JjlnnonomomnkjK%jmlnmononooononnlmmnklknmnnnmnkj
-12333C59LK%qj0j0qrqpllJknj0rj1j0j1rqpqpj1j2j4j5j6pKmj3j0LM0R8J00L4pk2k1k0j6
-12288B91j6j2j2rj0pokmmonrrj1j1j1rj0rj1j0j1j0j0rj0qronnoljKmqj2j1j4j1j3j0j3j1
-12242a00j3j2j1rj2j3j6j6k0j8j9j8k1k1k5k6l0l1l4l4l6l8m1m3m7m9n5n9o6p3q1q8j01j11
-12208a387j24j36j51j65j85k05k26k39k45k33k06j31K8M05J197K291K494J431L47j66l04
-12187D090l14k95k68k38k07j80j55j33j14r7q0o6n9n8n6n3n0m8m3l9l7l5l4l3l4l5l3l1l0
-12158A235l0k7k2j3qrj2rj0j4j9k0j8j1okK%j0j6j7j5rmlqj4j6j9j9j8j8j9j8j8j8j8j7j3
-12119G00kJ5K9L2L5K8Pj0j6j9j8j7j2qnj0j4j6j5j6j6j6j6j3rj0j4j9k2k3k2k2k1j8j7k0
-12083C90k3k6l1l6l8l7k9j1L6J25K55K97J78M1k2l8m2m2l9l4k9k3j3JJ2Rkj0j1j1qmk%LO
-12047G92POKkprj0j0pqool%NJ1Rjrj3j3j2rnmrj3j5j5j6j5j1jjj1j7j9k0k1k2k4k7l0l2l4
-12002C45l3l2k6j2K1Q3J75K43K16J18L0j6l3l8l7l5l0k7k5k3k0j7j4j6j6j5j3j4j3j3j4j5
-11970F84j5j5j5j7j7j9j8k1k0k1k0j6rprj6j4kK8Q2J46J61J10M5Lj5j9k2k5k8k6k5k2k0j7
-11935G69j2lRJ3PKKKL%pj1j3j3j4j3j2j0mJ%prrqpoJJ1K5K4Ooj0j2j1j1j0j0qrrrqqqrqq
-11886E63prqj0rrj0j0j0j2j1j4j4j7j8k0k2k4k6k8l1l3l5l5l6l3k2J3R9K54L65K70Q8j8n0
-11851A071n3m8m2l7l3k8k5k2k1j8j7j5j4j1j0j0j1j1j2j2j1j2j1j1j2j3j3j4j5j2qOL4P8
-11817F07J11Q8L3mj8k1k1j5j2plJLL%mpoonononomnmmlmlmmmlmlmlmllkmlllmlllmlmllk
-11759E76lkllmkllllllljlkkkkkkjjkkkkkljkjjjjj%j%%j%klklklllkjlklklklllklkkjj
-11692D38jkjklkkkjklllllmlllmlmlmmmmnnnnooonoooppponooprj4j5j7j8k1k6k2%O9J60
-11635C37J08K2L8J36J22J4l2l7l2k8k2k0j6j5j2j0rrqqpqqpppoonnmNK0J7%oonmk%JKK%j
-11589D72kklmlllllllkjk%%%kklklkljkkkjkjjkjkllllmklkkj%jjkkllklllllkkk%%%JJ%
-11522C42j%ljkjk%jJJMLLJJJK%J%%%%jkllllnnonmkk%jnnmmjNJ9J5JlMPPK%kmm%PQJlkjm
-11457C38m%QNjpqomkK%jkJ1L8M5J6mqjK%mnqolNPJnmkllJOQJlponkJNLklRK1J1lprqomkj
-11396C85jjk%%J%Jkkkjjjjjjjjkj%jjkkkkljlkkjlkljk%JLKLKJjJkjjjj%%%j%kjkkklkkk
-11329C20kkjkjkjkkjjjj%J%J%%jkj%jkjlkklklkkllkkjjjklllmllkkJLRJ8K6K1J0Jlmnnn
-11266C05mlllkkjkkklkkkjkjkjjjjjkkklkjj%kkjjjjjkkjkjkkkkkjkkkjkklkkjj%JJJJ%J
-11199B05KJJJ%jlkllmlmmmmmllkj%JMOPPNLJlmmnmmnmmmlkmmonnnoooopooopqrqqqolKJ1
-11133B8K2L1L1K4J0lj1j5j6j6j5j4j1oMK0L9N1N5M9M1L4L0K5K1J6Pkqj0j1j1j0rrpqoolm
-11092C27llnmnmnmllmmnllmkmklkmlkkllllkkkkjkjjkjjjjjkjjkllmklkkkkkkkmklklkkk
-11025A54kklklkkjk%MJ0J4J5J2PJlmllmlmmnnmnlj%klmmmmmlllmnmnnonnnmnnopoopoqqp
-10962fprqqqrj0j3j2j5j6j6j7j9k1k4k5k9k9l1k8k2qJ9P3J47K03K20J92J27N1mk9l4l5l1
-10926E09k9k5k1j8j3j0qj1j2j3j2j1j1j0qpqqpppponnopoppoooponnnmlkjjopppkJONkpj0
-10872A04j4j5j5j5j4j0j0qnJ1P6J77J31J9k3k8k4k1j8j8j5j6j2j2rrnonKJ6K5J7Jqj0j1j0
-10834B13rrqqpomlkkjJKKKKjmnqpoLJ6J5Loqpopponlj%%%kkmnoqrqqnlKMMJmrj2j2pJ3N3
-10773H6O7K7nj6j5j3j3j4j2j2j2j2j3j3j4j5j6j9j9k0k0j7rOK7M5M8M4L9M1L3J4kj2j1LM0
-10736A96O2L0j0k4k5k1j7j1plJ%jjLJ3L1M5L9J8jj1j4j4j2j1rj1j0j1j1j1j0qmLJ5K5J7M
-10696B34nj0j2j3j2j2j2j0rpmj%JlljLM%pj1j3j2j2j1oOL4P2Q6N3J2rj4j4j1rqqqrrqooo
-10649A94pj0j2j1mOJ6J4Nmj1j4j4j5j6j7j7j9k0k1k0k1k2k2k3k3k2j8j2%J2K1K5K9L1L7L4
-10612B9K9M9J09J58J24M3j1l0l0k4j2rj7k3k6k7k7k4k3k0k1j8rJ0K5K2Qkrj5k1k5k5k2k0
-10577A16j9j6jM4J31J98J58N3j5m0m2l7l1l2l0k6k0j1kJMORJ8K9M2N0M1J9mj4j8j9j8j8j7
-10541D89j5j5j3j4j3j2j1rpopqrj0j1j1rnKRJ1RQQQQO%lljjlnnomm%LQRJ0OM%jmoqqqqpn
-10486C23nmnprj0j1j2j4j3j5j4j4j3j2j1qnjMQJ1J0PMjmjJ9O7J25J47J04L8mj9j9j0%QRM
-10444F47mj0j4j6j6j5j6j6j6j6j6j2qlNJ3J8K0J5J0KmqppnmkJLKLJklmmkjKKKjkmpqomjK
-10393D84LJlmmk%LMMKKJ%%%LKLLK%jklnnooopoqpponkk%%LJ0K1K1Qkoqqqroooqpqoonmln
-10329C72nnpponoonpqj0j1j2j1j0j0j3j4j7j8k0k0k1k3k5k1oN0Q4K4l4n0n3n1n3n5m7j2J19
-10289c5L23K13qq6r0q3n5K5K88M72K03l1q3p5o3n1m4l7l2k8k4k0j6j5j5j3j1j1j0qronno
-10254E49nppqpopopopqpppooonmlkkkjlnqqqom%J4L0L8L8K8J1lj0j1j2j0rponoppooppon
-10197C97mlkJ%jlnppomnmnmlmnpqppqprprqqj0j2j2j2j3j4j5j8j8k0k0k4k6k6lP5K75K73
-10149F21O1l5m9m1l5k8k4k0k0j7j7j4j3j1j1j0j0qrqj0qrqrrj1j0j2j3j4j5j5j6j6j6j6j7
-10111G8j9j6j2j0j6k6l7m2m7n3o0o9p9q5r2r7j04j10p5P8O13J307Q81R9j64j89j56j29j02
-10082A267q7p0o0m9m4l5l1k6k2j7j5j2j0qqqqopoppqpqrpqpoommnpopmnmmmnnnoonnnnnl
-10029E49lmllkllnlmmmlllmmnnnnnkLJ2J4Q%knlmlklmllklklllljkj%%%jjkklkllmlkjjJ
-9964D19JK%jlllklkjkknnmml%JJJjjkkklmnnnnnnmnmnmllkjjJKPJ2J4J3J0PPOQPPNOLJjk
-9900D18k%JLNNNNLjnnokjMNNJjmnonnmnmmmmmnmnmmnnnnooopopprrj0j0j1j1j2j4j5j5j7
-9841A63j5j5j0%K0N4R2J15J10P4L3Jj4k0k0j9j6j5j3j2j0j0pqnmkJLOPONJ%klmmmlmmllm
-9795D38kllllmklklklkljlkkjkkkjj%kjkjkkkjjkkjkjkkkjklkkkkkkkjkjjjj%jjkkllmmn
-9727C03mnmm%J7L2J5jpon%MLk%JLML%jj%jklklj%LLMKJkjlkkkkklkkkjkjjkjkjj%jj%jjj
-9662C04jjjjkjjjjj%%%jjj%jj%jjkjjjjjjjkjkjjj%%%J%jkjkkjkjjk%jjjjjjkjj%kjkkjk
-9594B35jj%KKK%jkkkk%%JJ%jkkkkkkj%JLLKKJ%%jkjjkkklkkjlkkjkkkkkkkllklkl%KNNL%
-9526A88klmnmmmnmnlnmlj%MOPRROKjkjjjjkkkjjJ%jkkjjkjkkkmoqqnlJMRJ3J5J2NnolOJ6
-9462A78K3J8OnqqpnlmnoponnnononopoooonlLJ1J7J6RKmnnllllllllkmlmmmnonnonnoooo
-9399A7opooppqppqqqrqj0qj0j0j0j0j1j0j2j2j2j3j5j5j8j8k1k3k4k7k9l1l5l8m3m7n4n8
-9357g09o5p1p9q7r8j08j19j23j30j32j30r4L2L52Q00J147J121P22K34r4k02k03j74j44j19
-9332A527j01q8p8o8o0n1m5m0l4l1k7k5k3k0j9j7j6j5j4j5j5j4j4j2j3j2j2j2j1j1j1j0rr
-9298E75qqpqppopooooponmnnnmmnmnlnmmmlmmmllllklkllklllllmkllllkkkkklklkljkk%
-9230C11kkklkkjkmmlljj%jjjjkkkjkj%jlmmmlkllmmlkjkkkkklllllklllllllllmmlmllml
-9162A42mmllmlmlmlmlllmlmllkllmmooppppppqqrrrj0j1j1j2j2j3j3j5j4j7j7j9k0k2k3k5
-9109b90k7l0l3l6l9m5m9n5n7o0n3l2k2n8r2j09j13j17r2j8P9J01J68N61J259J208M33o3k08
-9080B111k06j80j48j25r8p5o4o1n6n0m3l8l3k9k5k3k1j9j8j8j5j4j2j3j3j3j2j3j2j2j1j2
-9048F29j1j0j0j1j0rrrqqpponnnnnonlmlkkkkllj%KLMLJkkkkj%JJjjklllkkkkkjkllmmll
-8985D13lllmlmllljkjkllklkklkkJLMNLK%%%kjjkkj%jllmlkkkkjkjkjjk%%j%j%%jjjkjjk
-8917C22jj%kkjjkkjjjjjjjjk%kjjjjjkjj%jjjjjjk%jj%%%%%%jjkjjjjjjjjjjjjjjjjjjjj
-8849B55jjjj%jJjJj%%%k%jjjjjjkjj%%%j%jj%JKK%jkjjjjjkjj%%%J%jj%jj%kjj%jjjj%jj
-8781B15jjkjjj%jj%%j%k%jjjjjj%j%jj%jjjjjj%j%j%j%j%jjj%%j%%%J%%%jjjjjjjjj%jjj
-8713A69j%jj%j%j%jjjjjk%j%KLOMKjklkkjjkj%jjjjj%jjjjjj%jjjjj%kjj%jj%%JJ%jjjjj
-8645A33jjj%%jjjjjjj%jjjjj%%jjj%jJ%j%jj%jjjjj%jjjjjj%jj%jjjj%kj%%jjjj%j%j%j%
-8577H5kj%kj%jjjjjjjj%j%kjjjjjjjjjjjjjjkjjjjjkj%JJLJ%jjjj%jjkk%kj%%jjjj%kjj%
-8508B9jjjj%jkjjjjjjjjjjjjjjk%jkjj%j%%%jjkjkj%jkjjkjkjjjkjjjjkjjjjkjjjkjkkjj
-8439d7jjjjjjjjjjkjkjkjjkjkjjkkjkkjkjkkjjkkjlkkkklklllkmkllllmmllkkkmlkk%jjl
-8370a79mmlk%LNJ%k%LRJ2J6J6J1N%nnnkNJ0J5J3Q%moonmkjjklmmnmnmmlmlklkkklmmllmk
-8309a87lmlkjj%%kllkllllmklmllmmmmmmmmnmnnnnmjLOMKJNMJmnnonnnnnonomnmljKOQLJ
-8241c41MOMknooononmnnmmnmnmnmnlmnmnmnnmmnmnmmmmmmnnnnnnnnnnnnnnnnononoooono
-8173f40ooopnoopopoppooonpoppqpqppopqqqonnoqqrj2j5j5j6j5j4j4j3j4j5j7k0j9j9j5
-8120a126poj5k1k4k3k2j2J2O1O6J5k0l0l0k8k5k3k1j9j9k0k0k1k2k1k1k1k0k0k1k2k3k4k4
-8085a617k5k5k6k6k6k7k9l0l0l2l3l5l6l7l8l9m0m1m0l7k8j7j2k2l8m8n4n6n5n0m0k4j9l8
-8051b770o0p3p8q0p8p6o9o1o4q0j01j16j26j35j42j51j61j73j83j98k11k26k39k52k69k93
-8025f465l14l32l46l43l11k30p9J27K99L04J35q9k54l23k79r2K89Q39J289J254P58K05j38
-8002d096k41j31K03P99J592K171K000J201L88r7k63j98N8M96J038J375J182N96N0k47l28
-7981G548k73j29P8K90L94L02P6j37k64l13l20l04k82k56k33k12j92j76j63j51j42j33j25
-7958D883j19j13j07j01r7r2q7q4q1p7p4p1o9o5o4o1n9n7n5n2n1m8m7m5m4m2m0m0l9l6l5l5
-7926B796l3l3l2l2l0l0k8k9k6k6k6k5k3k3k3k3k3k1k0j9k0k0k0k1k0k0j8j7j6j6j6j7j7j7
-7892B016j7j6j5j3j2j0j1j2j2j2j2j1j0j0rj0j1j0j0rppooqrj0rqonnmopj0j0rqppnopqj0
-7846A594j0rqpppppqqpqqopnopopppopooponnoononnnnonnmnnlnnnnmmnmmmnlnmmlmmmml
-7780A223mmmmmmmmmllmlmmlllllmllmllllllkllmlklkllkklllkllklkllllmkllllllmkml
-7713A014llllklmmlllllllllmlllllllllkmlkllkmllllllllklllllllmlmlmlmmmmmmmkkk
-7646H06%%klmlljJNNNKjkljJNRJ1PLjlmk%LNOM%lllljjJ%%jlljllllkllklkkkkkkkkkkjk
-7579G76kkjkkjkjkjjkjjkkjjkjkjjjkjjjkjjkjjjjk%kjjkjjjjjjjjkjjjjjk%jkjjjjj%jj
-7511F91kjj%jjjjjjjjjjjjjjjjj%jjjjjjjjj%kj%jj%kj%jjj%jjj%jjjjjj%jj%jjjj%j%jj
-7443F32j%jjjjjj%jj%jj%jj%j%jjjj%j%jj%jjjjj%%jj%jj%jj%jj%j%jj%jj%j%jj%jj%j%j
-7375E86%jjj%jj%j%jj%jj%%jj%jjj%%jjj%jj%j%jj%jjj%j%jjjj%jjj%jjjjkjjjjkjjkkkk
-7307E30kkjJJLMOPNONMK%jjkklkkjjjjjjjjj%j%jj%jjj%j%j%j%j%jjj%%jj%j%j%%j%%jj%
-7239E27j%j%j%j%%%%jj%j%jj%j%%j%%%%jj%%%jj%%jjJj%j%jJ%jj%%j%j%%%j%j%j%%%j%j%
-7171E00%j%%j%%%j%j%j%%j%j%%%j%%%j%j%%j%%j%%%j%%j%%j%j%%%j%j%%%j%%j%%j%%j%j%
-7103D77%%%j%jJ%j%j%%%j%j%%%j%%j%%j%%%j%j%%j%%%j%%%j%%j%%%j%%%%j%jJj%%j%%j%j
-7035D57%%%%%j%%%j%j%%j%%%%j%%%%j%j%%%%j%%j%%jj%jJ%%j%%%%%%%j%%%%j%%j%%j%%%j
-6967D40%%j%j%%j%%%%%j%%jJJ%%%%%%j%%%j%j%%j%%%j%%j%%%%%j%%%j%%%%jJ%%%%%%jj%%
-6899D27j%%%%%j%%j%%j%%%%%%%j%%%%j%%j%%%%%j%jJ%j%%j%jJj%%%j%%%%%j%%%%j%%%%%j
-6831D12%%j%%%%%%j%%%%%j%%%%j%%%jJj%%jj%%Jj%%%%%jJ%j%%j%j%%%%%%j%%%%%j%%%j%%
-6763C99%%j%%Jj%%j%Jj%%%%j%%%%j%%j%%%%%%j%%%%j%%%%%%j%%jJ%%%j%%%%%%j%%%%j%%%
-6695C88j%J%j%%%%j%%%%%j%%%%%%%j%%%%%%j%%%%%j%%%%j%j%%Jj%%%%%%%j%%%%j%%%j%%%
-6627C77%j%%%%%%jJ%j%%j%%%%%%j%%j%%%%j%j%%jj%%j%%%LMJ%j%j%j%j%j%%%%j%%%j%%%J
-6559C69jj%%%%j%Jj%j%%%%%%%j%%%%%j%%%%%%j%%%j%%%%%%j%%%%%%%j%%jJ%j%%%%%%j%jJ
-6491C57j%%%j%%j%%%j%%j%j%%%LMJ%%jj%jj%%j%%%%%j%%%j%Jj%%%%j%%j%%%j%%%%%%%%j%
-6423C48j%%%%%j%%%%%%j%%%%%j%%%j%%%j%j%%%%%%j%%j%%%%%jj%%%%j%%Jjj%%jjJ%J%%j%
-6355C34j%%j%%jj%jj%jj%k%kjjjk%j%jklklmmnmmoonnLK5N3N5K5%j0rqpnnmlkkkkjkjj%j
-6292C58%jj%jjj%j%%jjj%%j%%j%%%j%%j%%%j%j%%%j%%j%%%j%%%%j%%%j%%%j%%%%Jj%%%%%
-6224C37j%%%%%%j%%j%%%%%j%%%jJ%%j%%%%%jJj%%%j%%%%%%%j%%%j%%%%%%%%%%j%%%%j%%J
-6156C27jJj%%j%%%%%%%%j%%%%%%j%%%%%%%%j%jJ%j%%%%%j%%%%%%%%j%%%j%%%j%%%%j%%j%
-6088C15j%j%jJLML%j%j%j%%%j%j%%%j%%%%%j%%%%%%jJ%%%j%%%%j%%%%j%J%%%jj%%%%Jj%%
-6020C12%j%%%%%%%%j%%%%%%%%%j%%%%%%%%j%jJ%%%%j%%%%%j%%%%%%%%j%%%J%%j%%%%%%%%
-5952C05jJ%j%%%%%j%%j%%J%j%jJ%%%%j%%%%J%%jJj%%%%%j%%%%%%j%%%%%%%j%Jj%%%%j%%%
-5884B97Jj%%%%%j%J%%%j%%%j%%%%%%%%j%%%%%%%jJj%%%%j%%J%%%%j%j%%%%%%%%%j%%%%%%
-5816B90%j%%%%j%Jj%%j%%%%Jj%%%%%j%jJ%%j%%%j%%%%j%%%Jj%%%%%%%%j%%%%%j%%%j%%%%
-5748B80j%%%%%j%%%%j%%%%%%%%j%%%%j%j%%%%%j%%%%j%%%%j%%j%j%%%j%j%%j%%j%%j%%j%
-5680B63%%%j%j%%j%%%j%%jj%jj%%jjjjjj%jJ%%JJ%jjjjjkjkjjkjkkkkklkkkk%jjklmlllJ
-5612A96J5K2RK%%knpqqpm%MKPJ2PMLKjknlkkqj0j0qn%J4M3O8M8J1nj1j0j2j1qlJjmlJMNO
-5558C21OJ1QKK%oqppol%KLLQJ9J7KnmlnlkjJ%kkllkkjjjjkjjjkj%jjkjjJJ%%J%%jjjjjjj
-5493C09%j%j%j%j%%%%%j%j%%%j%%j%j%%%%%%j%%%j%%j%j%%j%%%j%%%%j%%j%%%%j%%%%j%%
-5425B90%%%%%%%%j%%%j%%%jJ%%j%%%%j%%%%%j%%%%%%j%Jj%%%%%j%%%%Jjj%%%%%%%%%%j%%
-5357B81j%%%%%Jj%%%jJ%jJ%j%%%%%j%%%%%%j%%%%%%jJj%%%%j%%%%%j%%%%%%%%%jJ%%%%%j
-5289B73%%%%%j%%%%j%Jj%%%%j%%%%%%%%j%%j%J%%%%%%%%j%%%%%%%j%%%%%%j%%%jJ%%%j%%
-5221B65jJ%%%%%j%J%%%%%j%j%%%%%%%j%%%j%%%J%%j%j%J%j%%%%%%%j%%%%j%%Jj%%j%%%%j
-5153B56J%j%%%j%%%%j%Jj%%j%%%j%j%J%j%%%j%%%j%%j%j%%j%jJ%%j%%%J%J%%%%%%%%%jj%
-5085B45j%%%jj%%j%%%%j%%%%%J%%%J%%J%J%JJ%%%J%j%J%%%%%%j%%%J%%J%%%%%j%%%J%J%%
-5017B49JJJKJ%JK%JJ%%J%%%j%%%%%J%%J%J%%%j%%%%%%%%%JJJJ%JJJ%J%%J%%%%J%%%jJ%%j
-4949B71%%j%%j%j%%j%%j%%%%%J%JJ%J%%%j%%%%%%j%jJj%j%%%jj%%%%%%j%%%%%%j%%%j%%%
-4881B61%%j%%%%%%%%%j%%jJ%j%%%%%j%%%%%%j%%%%%j%J%%%j%J%%j%%%%%%%%j%%%%%j%%%%
-4813B53%%%%%%j%%%%%%%%jJj%J%j%%%%%%%jJ%j%j%J%j%Jj%%%%%%%%%%%%%%j%%%%%%%%%%%
-4745B48%%j%Jj%%%%%j%%J%%%%jJ%%j%%%%%%%%jJ%%%%j%%%%%jJ%%jJ%%%j%J%%%j%%%%%%%%
-4677B44%%%%%%j%%%%J%%%j%%%%%%%%%%%%%j%%%%%%%%%%%%%%%%%j%%%%%%%j%%%%%%%%%%%%
-4609B40%%j%Jj%%%j%%J%%%%%%%%j%%%%%%j%%%%%%%%j%J%j%%%%%j%JJ%%%%j%Jj%%%%j%J%%
-4541B36j%%%%j%J%j%%%%%%%%jJ%%%%%%j%%%%%%%%%%%%j%Jj%%%%%%%j%%%%%%%%%%%%j%%%%
-4473B30%%%%j%%%%%%%%%%%%%%%%%%j%%%%%%%%%%j%%%j%%Jj%%%%%%%jJj%%%%%%%%%%%j%%%
-4405B24%%%%%%j%%%%%%%%%%%%j%%%%%%%%j%%%%%%%%%j%%%%%%%%%%%j%%%%%%%%%%%%j%%%%
-4337B18j%%%%%%%%%%%j%%%%%%j%j%%%%%%j%%%%%%%%j%%%%j%%%%%j%%%%j%%%%%j%%j%%j%%
-4269B06j%%%j%%%%%J%%J%%%j%%j%%j%jj%%j%jjj%jjj%jjj%%j%JKJKLLKKK%%%%jjjjjjjjj
-4201A99jjj%%%kjkjjjjj%jJKLKNNNNMLKK%jjjkjkjjjj%%Kjjkkjjkjjjj%%J%KLMNNNMMKJJ
-4133B37%j%jjjjj%%%%kjjjkj%jjjjj%%%%%KJLKLKKJJ%%jjj%jj%j%j%j%jj%j%jj%%jj%%j%
-4065B19%J%%%%J%j%%%%j%%%%%%j%j%j%%%j%%%j%%j%Jj%jj%%%%%j%%j%%%%%%j%%%%j%%%%%
-3997B07j%%%%j%%J%JJj%j%%j%%%%%jJj%j%%j%%%%%j%%j%jJ%j%%j%j%%%j%%jJ%jj%j%%jj%
-3929A91j%jjjjjj%jjjjjj%%j%%KKMMOPQRJ0J0QPOLLJJ%jjjjjj%jjjjj%jj%j%j%jj%%j%jj
-3863B48%j%%jj%%j%j%%%j%j%j%%%%jj%j%%%%j%j%%%j%%j%%%j%%j%j%%%Jj%%j%j%j%%%%j%
-3795B26%j%%j%j%%j%%jj%j%j%%%%%jjjjjjjjjjkkjkjKRJ7J1Jkllkkjkjjjjjk%j%jjkjkjj
-3729B08kkklllllljMK1L7J9%nnnlmkkkjkkjj%jjjjjjjjjjjjkjkkjkjLJ2J7Qjlljkkkjjjj
-3666B28j%%%jj%%j%%%j%%%%%j%%%%j%%%%j%j%%%j%%%jjJ%%%j%j%%%j%%%j%%j%%%%%jJ%j%
-3598B11j%%%j%%%%%%%j%%j%j%%%%j%%j%j%%j%%%j%%%j%%%j%j%%%j%%j%j%%j%%j%%j%j%jj
-3530A89j%jj%j%jj%j%jkj%jkjjjjkjkklkkllllmmnnnpoqqplJ4N2Q0M7Mj1j3j2rrpoonnmm
-3469A89mmnnnnooppqqj0j1j2j3j3j5j5qJ5Q7J65J18K0j9k6k3j8j5j3j1rqpnnmnmnmmnmmm
-3422B25mnooppqqpnML2P4O5J9pj2j2j0qpnnmmlkkkkjkkjjk%jk%jjjjjjj%j%jj%%j%jj%jj
-3361B44%%j%j%j%j%%j%%j%%%j%j%%%%%j%j%%%j%%%j%%%%%j%%%%j%%Jj%%%j%%j%%%j%%%%%
-3293B27%%%j%%%%jJj%%%j%%%j%%J%j%%%%%%%%%%j%%%j%%%%%%j%%j%%%%%%%%%%%%%j%%%%%
-3225B18J%%j%%%%%j%%j%%%%%%%%j%%%%%%%j%Jj%%%jJj%%%%%%%%%%%j%%%%%j%%%%j%%%%%%
-3157B10%%%%j%j%%J%%%Jj%%j%%%%jj%%J%%%%%%%%%j%j%%%j%%%%%%J%%j%%%%jJj%j%%%%Jj
-3089B02%%j%%%j%j%%%%%jJj%Jj%J%k%%%%j%%%%j%%j%%%%j%%j%j%%%j%%j%j%%%jj%%j%j%j
-3021A83%%jjj%j%jjjjjjjjjjjkkjkkkklllklllkjJNJ1J7K0J9J2O%kmmmmlllkmkllllllml
-2958A63mmmnnoooonm%QK2M1N1M1K3Qjoppponnmlmlklllkkllkllklllllkj%MQJ3J8J8J3OJ
-2899B76kllmlklkkjkkjjjjkj%j%jj%jjj%j%j%jj%%%%jjj%%j%%%%j%%j%%%j%jj%%%%%j%%j
-2831B19%%%%j%%%%%%%Jj%jj%%j%J%%%j%%%%j%%j%%%j%%%j%J%%%%%%%%%j%%%%j%%J%j%%%%
-2763B10%%j%%%%j%j%%%%%j%%%%%%%%%j%%%%%j%j%%%%j%%%%%JJ%%J%%%%%%Jj%%%%%%j%%jJ
-2695B04%j%%j%%j%%%%JKLKKJ%Jj%%%%j%%j%%%jJj%%Jj%%%%j%%%%%%JJ%KJ%%%%%%%j%jJ%%
-2627B12%%%%%j%%%%%%j%%%%%j%%%%%%J%j%%%%%%%Jj%%%%%%%%%%%%J%j%%jJ%%%j%j%%J%%%
-2559B08%%%%%%%%%%%j%J%%%%jJj%jJ%%%%%%%%%%%j%%J%j%%%%%%%%%%%%%jJ%%%j%%%%%%j%
-2491B04%%%%J%jJ%%%%j%%%%%%%%%%%%%%%%%%%%j%%%%%%Jj%%%%%%j%%%%%%%%%%%jJ%%%%%%
-2423B02%%%%%%%j%%%%%j%%J%j%%%%%%J%j%%%%%%%%%%j%J%%%j%%%jJ%%jJ%j%J%%%%%%%jJ%
-2355A99jJ%%%j%%%%%%%%jJ%%%%%%j%%%Jj%%%%%%%%%%%%%%%%%j%%%%%%%%%%%%%%J%%%j%%%
-2287A96%%%jJ%%%%%j%Jj%%%%J%%%j%%%%%%%%%%%%%%j%%JjJ%%%j%%%%%%%%%%%%%%%%%%%%%
-2219A94%%%%%j%%%Jj%%%J%j%%%%%J%j%%%jJ%%%%jJ%%%j%%%%%%%%%%%%%%%%%%%%%jJ%%%Jj
-2151A92%%%%%%%%%j%%%%%%%%%%%%%j%Jj%J%jJ%%%j%%%%J%%%%%j%%%%%%%%%%%%%%%%%%%%%
-2083A90%%%%%%%%%%%%%%%j%%%%%%%%%%%%%jJ%%%%%%jJ%%j%%%%%%%%jJ%%%%%%%%%%%%%%%%
-2015A88%%%%jJ%%%%%j%%%%%%%%J%j%%%%%%%%%%%%%Jj%%%%%%%%%%%%%jJ%j%J%%j%Jj%%%Jj
-1947A86%jJ%%%%%%%%%%%%%%%%%%%%%%jJ%%%j%%%%%%%%%%%%%%%%%%%%%%%%%%%%%%%%%%j%%
-1879A84%%%%%%%%%%%%%%%%%J%%%j%%%%j%J%%%%%%%%%%%%%%%%%%j%Jj%%%%%%j%J%%%%j%%%
-1811A82J%%%%j%%J%%j%J%%j%%Jj%J%j%%%%%%%%%%%%%%%%%%%%%%%%jJ%%%%%%%j%J%%%%j%%
-1743A81%%%%%%%j%J%%%%J%j%%%%j%%%%%J%%j%%%%%%%%%%%%%%%jJj%J%%%%%%%%%%%%%%%%%
-1675A80%%%%%%%%%j%%%%%%%%%%%%%%%%%%%%%%%%%%%%%%%%%%%%%%j%J%j%%%%Jj%%%%Jj%%J
-1607A79j%%%%%%%%%%%%%%%j%JjJ%%%%%%%%j%%%%%%%%%%%j%J%%%%%%%Jj%%%j%%%%%%%%%%J
-1539A77%%j%%%%%%%%%%%%%%%%Jj%%Jj%%%%%%%%%%Jj%%%%%%%jJ%%%j%J%j%%%%%%%%%%%%%%
-1471A75%%%%%%%%%%%%%j%%%%%J%%jJjJj%%%%%%%%%%%%%%%Jj%%%%%%%%%%%jJ%%%%%jJ%%%%
-1403A74%%j%J%j%Jj%%%%%%%%%%%%%%%%%%%%%%%%%%%%%%%%%%%%%%%%%%%%%j%%%%%%%Jj%%%
-1335A72%%%%%%%%%%%%%%%jJj%%%%J%j%%J%%j%%%%%%%%J%%j%J%%%%j%%%%%%%J%j%%%%%%%%
-1267A71%%%%%%%%j%%%%J%%%%j%%J%%%j%%%%%%%%%%%%%%%%%%%jJj%%J%%j%%Jj%J%j%%%%%J
-1199A70%%%j%%%%%%Jj%%%%%%%%%%%%%%%j%%%%%%%%J%j%%%J%%%%j%%%Jj%%%%%%%%%%%%%%%
-1131A68%%%%%%%j%%%%J%%%%j%Jj%%%J%j%%%%%%%%%%%%%%%%%Jj%%%%%%%%%%%%%%%%%jJ%%%
-1063A67jJ%%%%%%%%%%j%%%%%%%%%%%%%%%%%%%%%Jj%%%%%%%%%%%j%%%J%%%%j%%J%%%%%j%%
-995A65J%j%%%%%%%%%%%%%%%%%%%%%%%%jJ%%%%%%%%%%%%%%%%j%%%%%%%%%J%%j%%%%%%%%%%
-926A64%%%%%%%jJjJ%%%%%%%j%Jj%%%%%%%%%J%j%%%%%%%%%%%%%%%%%%%%%j%Jj%%Jj%%%%J%
-857A63%j%Jj%%%%%%%Jj%%%%%%%%%%%%%%%%%%%%%%%%%Jj%%%%%%%%%jJ%%%j%%%%j%J%%%%%%
-788A61%%%%%%%%%%%%%%j%J%%%%j%Jj%%J%%j%%%%%%%%%%%%%%%%Jj%Jj%%%%%%%%j%J%%%j%J
-719A60%%%%%%%jJ%%%%%%%%j%Jj%%%%%%Jj%%%%%%%%%%%%%%%Jj%%Jj%%%%%%%%%%%J%j%%%%%
-650A59%%%jJ%%%J%j%%%%%%%%%%%j%%%%%%J%%%jJ%%%%j%J%J%%%%%j%%%%%%%%%%%%%%%%jJ%
-581A59%%j%%J%J%%%jJ%%%j%%%%%%%%%%%%%%%%jJ%%%%%%%%j%%%%%Jj%%%%%%%%%%%%%%%%Jj
-512A58%%%%%%%%%%%%%jJ%%%%%%%%%%%%%%%%%%%j%%%%%%%%JjJ%%j%%%%Jj%%%%%%%%%%%%%j
-443A56%%%J%%%%%%j%Jj%%%%Jj%%Jj%%%%J%%%j%%J%j%%jJ%%%%%%%%%%%%%%%%%%%%%%j%%%J
-374A56%%%%%j%%%J%%%%j%%JjJ%%j%%%J%%jJ%j%%%%%%%%%%j%%J%%%jJ%%%%j%J%%%%%%j%J%
-305A55j%%J%%%%%%%j%%J%j%%%%%%%%%%%%%%%%%%%%%%%%j%%%%J%j%%%%%%J%%%j%J%%%%%jJ
-236A54j%%Jj%%%%%%%%%%%%Jj%%%%%%%%j%%%%%J%%j%%%%%%%J%%j%%%%%%J%%j%%%%%%%%%%%
-167A52%%%%%%%%%%%jJj%J%%%%%%%%%%%j%%%%J%j%%J%%%%%%j%%%%%%%%J%j%%%%J%%%%j%%%
-98A51%%%%%%%%%%%%%%%%%%%j%Jj%%%%%J%%%%j%%J%%%jJ%j%%%J%%%%%%%%j%%J%%%%j%%jJ%
-28A50%%%%%%%%%%%%%%%%Jj%%%%%%%%%%%%%%%%jJ%%%%%j%J%%j%J%%%%%jJ%%%%%%%j%%%%%%
41A49%J%%j%%%J%%j%%%%J%j%%%%%%Jj%%%%%Jj%%%%%%%%%%%%%%Jj%%%%Jj%%%%%%%%%%%%%%%
112A49%%%%%%%%%%%%%%%%%%%%%%%%j%%%J%%%jJ%j%%J%%%%%j%J%%%%%jJ%%J%%%j%%jJ%j%J%
182A49%%%%%%j%%Jj%J%%%%%%%%%%%%%%Jj%%%%%%%%%%%%jJ%%%%%%%%%%%%%%%%%%%%%%%%%%%
252A49%%j%J%%%%%%%%%%%%%%%%j%%%%J%%%%%%j%J%%%%j%%Jj%J%%%%jJ%j%%J%%%%%j%%%Jj%
322A48%%%%%%%%%%Jj%%%%%%%%%%%%%%%%%%Jj%%%%%Jj%%%%%%%%%%%j%%%jJ%%%J%jJ%%%%%%%
392A48%%%%%%%%%j%%%%%%%%%%%%%%%%%j%%%J%%%%j%%J%%jJ%%j%%%%%%%%%%%J%j%%%%jJ%%%
462A46%%%%%%%%%%%%%%%jJ%%%%%%%%%%%%%%%%%%%jJ%%%%%%%%jJ%jJj%J%j%%%%%%%J%j%%%%
532A45%%%%%%%j%J%%%%%%%%%%%%%%%%jJ%%%%%%%%%%%%j%%%%J%%%%%jJ%j%%%Jj%J%%%%%%j%
602A44j%J%%%%%%%%%%%%%%%%%%%%%%%%j%J%%j%J%%%j%J%%jJ%jJ%%%j%%J%j%%Jj%%%%%%%%%
672A43%%%%%%Jj%%%%%JjJj%%%%j%J%j%J%%%%%%%%%j%%J%%%%jJ%%%%J%j%%%%%%%%%%%j%%J%
742A43j%%%%%%%%%%%Jj%%%%%j%%J%%j%J%%jJ%%%%%%%%j%%%%%Jj%%%%%%%%J%j%%J%j%%Jj%%
812A41%%%%%%%%J%%j%%%%%%%%%%%%jJ%%%%%j%%%%%%%%%%%%%%%%Jj%%%%%%%Jj%%%J%jJ%%%%
882A41j%%%%%%%%%j%%J%%%%%%%%%%%%%%%%%%%%%%%%%%%%%%%%j%%J%%j%J%%%j%Jj%%%%%%%%
952A39%%%%%%%%%Jj%%%%%%%%%jJ%%%%%%%%%%%%%%%%%%%%%%%%%%jJ%%j%J%%%%%%%%%%j%%J%
1022A39jJj%%%%%%%%%%%%%%%%%%%%%%%%%%%%%%%%%%%%%%%%%%%%%%%%%%%j%%J%%%%j%%Jj%%
1091A37%%%%%%%%%%%%%%%%Jj%%%Jj%%jJ%%%jJ%%%%%%%%%%%%%%%%%%%%%%%%j%%%%%%Jj%Jj%
1160A36J%%%%%j%%%J%%jJ%j%%%%%%%%%%%%%J%jJjJj%%%%%%%%%%%%%%%%%%%%%%%%%%%%%%%%
1229A36%j%J%%jJ%%%%%%%%j%%%%%%J%j%%%Jj%%%%%%%%%j%J%%%%%%%%%%%%%%%%%%%%%%%%%%
1298A35%jJ%j%J%%%j%%%J%%%%%%%%%%%%%%%%%%%%%j%J%%%%%%j%%%%%%%%%%%%%%%%%%%%%J%
1367A35%j%%%%%%%%%%%%%%%%%%%%%%jJ%%%%%%%%%j%%%%%JjJ%%jJ%j%%%%%%J%j%%%%%%%%jJ
1436A33%%%%%%%%%%%%%%%%%%%%%%%%%%%j%%J%%%%%%%%%%%jJ%%%%j%%%J%%%%%jJ%j%Jj%J%%
1505A33%%%%j%%Jj%%%%%%%%%%%%%%%%%%%%%%%%%%%%%%j%%%Jj%%%%%%%%JjJ%%%J%jjJ%%%%%
1574A32%j%%%%%%%%%J%j%%%%%%%%%%%%%%%jJ%%%%%%%%J%j%Jj%%%%%%%%%%%%%%%%%%%%%j%J
1643A31%%%jJ%%%j%J%%%%%j%J%j%%%J%j%%%%%%Jj%%%%%%%%%Jj%%%%%jJ%%%%%%%%%%%%%j%%
1712A29J%%%%%%%%%%j%J%%%%j%J%%%j%Jj%%%%%%J%%%j%%%%%%%%%%%%%%%%%%%%%%%%%%%%%%
1781A29%%%%%%%%%%%%%%%%%%%%%%%%%%%%%jJ%%%%%jJ%jJ%%%%%%%j%%J%j%%J%j%J%%%%%j%%
1850A28%%%%%%%%%Jj%%%%%%%%%%%%%%%%%%%%%%%%%j%J%%%%%jJ%jJ%j%J%j%%J%%%%%%jJ%%%
1919A28j%%%%Jj%%%%jJ%Jj%%%%%%%%%%%%%%%%%%%%%J%j%%%%%%%%%j%%%J%%%%j%J%%j%%J%%
1988A27%j%%%%%%%%%%%%%J%%j%%%%%Jj%%%%%%%%%%%%%%%%%Jj%%%%%%%%%%%%%%%%%%%%%%%%
2057A26%%%%%%%%%%%%%%%%%%%%j%%J%%%%%j%%%J%%j%%%%J%j%%%%J%%j%J%j%Jj%%%%%%Jj%%
2126A25%%%%%%%%%%%%%%%%%%%%j%%J%%%%%%j%%J%%%%%j%%%%%%%Jj%%J%%%%j%%%%%%%Jj%%%
2195A24%%%%%%%%%%%%%%%%%%J%j%%%%%%%%%%%%%%%%%%%%%%%j%J%jJ%%%%%%%%jJj%%J%%%%%
2264A24%%%%%jJ%%%%%j%%%%J%%%j%%%%%%%%%%%%%%%%%%%J%j%%%%j%J%%%%%%%%%%%%%%%%%%
2333A23%%%%j%J%%%%%j%%J%jJ%%j%%%%J%%%j%%%%%%%%%%%Jj%%%%%%%Jj%%%%%J%j%%%%%%%%
2402A22%%%J%j%%%%%%%%%%Jj%%J%%%j%Jj%%%%%%%%%%%%j%%%J%%%%%%%%%%%%%%%%%%%jJ%%j
2471A21%%%%%J%j%%%%%%%%%%%Jj%%%%%%%%%%%%%%%%%%%%%%%%%%%%%%%%%%%%%%%%%%%%%%%j
2540A20%J%%%j%%J%%jJ%%%%%%%%%j%Jj%%%%%%J%%%j%%%%%%%%%%%%%%%jJ%%%%j%J%%%%%%%%
2609A20%%%%%jJj%J%jJ%%%%%%jJ%j%%%%%%%J%%%j%%%%%%%%%%%%%%%J%%%%%j%%%%J%j%%%%%
2678A19%%%%%%%%%%%%%%%%%%%%%%%%%%%%%%%%jJ%%%%%%%%%%%%%jJ%%%%%%%%%%%%%%%%%%jJ
2747A19%j%%JjJ%%%j%jJ%J%j%%%%%%%%Jj%%%%%%J%%j%%%%%jJ%%%%%%%%%%%%%%%%%%%%%%%%
2816A18%%%j%%J%%j%J%%%%%%%%%%%%%%j%%%%%%%%J%j%%%%%%%%%%%%%%%%%%%%%%%%%J%%j%J
2885A18jJ%%%jJj%%%%J%j%%%%%%%%%%%%jJ%%%%%%%%j%J%jJ%j%%J%%%%%%%j%%%%%%%J%j%%%
2954A16%%%%%%%%%%%%Jj%%%%%%%%%%%%%%%%%%%%%%%%%j%%%%%J%%%%%%%%%%%%%%%%%%%%%%%
3023A16%%%%%%%%%%%%%%%j%%J%j%%%%%%%%%%%%%%%J%j%%%%%%%%%%%%%%%%%%%%%%%%%%%%%%
3092A15%%%%%%%%%%%jJ%%%%%%%j%J%%%%%%%%%%%jJ%j%%%%J%%%%jJ%%%%%%%%j%%%%%%J%%%%
3161A15jJj%J%j%%%%J%%%%%%j%J%%%%j%%%%%%%j%%%J%%%%%%%%%%%%%%%jJ%j%%Jj%J%%%%%%
3230A14%%%j%%%%%%%J%j%%%%%J%j%%%%J%j%%Jj%%%%%%%%%%%Jj%%%%%%%%%Jj%%%%%%%%%%%%
3299A13%%%%%%%%%jJ%%%%%%%%%%%%%%j%%J%%%%%%%%%jJ%%%%jJ%%%jJ%j%%%%%%%%%%%%%J%j
3368A12%%%%%%%%%%%%%%%%%%%%%%%%%%Jj%%%%%%%%%%%%%%%%%%%%%%%j%%%%J%%%%%%%%%%%%
3437A12%%%%%%%%%%%%%jJ%%%%j%%%%%%%%%%%%%%j%J%%%%%%%%%%%%%%%%%%%%%%%%%%%%%%%j
3506A10J%%%%Jj%%%%%%%%%%%%j%%%%%J%%jJjJ%%%%%%%%%jJ%%%j%%%%%%%%%%%%%%%%J%%%%j
3575A10%%%%%%%%%%%%%J%%%j%%%%%%%%%%%%%%%%%%%%%%%%%%%%%%%%%%j%JjJ%%%%%j%%%%J%
3644A10%j%J%j%%%%%%%Jj%%%%Jj%%%%%%J%%%j%%Jj%Jj%%%%%%%%%%%%%%%%%%%%Jj%%%%%%%%
3713A09%%%%%%%%%%%%%%j%%J%%%%%%%%%%%%%%%%%%%%%jJ%%%%%%j%%%%%%J%%%%%%%%jJ%j%J
3782A09%%%%jJj%%%J%j%%J%j%%%%%%%%j%%J%%%%%%%jJ%%jJ%%jJjJjJ%%%%%%%%%%%%%%%%%%
3851A08%%%%%%%%%%j%%Jj%%%%%%%%%JjJ%jJ%j%Jj%%Jj%%%%%%%%%%%J%%j%%%%%%%%%%J%j%%
3920A07%%%%%%Jj%%%%%%%%%%%%j%%%%J%j%%J%%%%%%%j%J%%%%%Jj%%%%%%%%%%%%%%%%%%%%%
3989A07%%%%j%J%%j%Jj%%%%%%%%%%%%J%%%%%j%%%%%%%%%%%j%%%%%%%%%%J%%%%%%%j%%J%%%
4058A06j%%J%%%%%j%%%%%J%%%j%%%J%%%%%%%%%j%Jj%%%%%%J%j%Jj%%%%%%%Jj%%%%%J%j%%%
4127A05%%%%%%%%%%%Jj%%%%%%%%%Jj%%%%%%%%jJjJ%%%%%%%%%%%j%%%%J%%%%%%j%J%%%%j%%
4196A04%%%%%%Jj%%Jj%%%%%%%%%%%%%Jj%%%%%%%%%%%%%%Jj%%%%%%%%%%%%%%%%%%%%%%%%%%
4265A04j%J%%%%%%%%jJ%%jJ%%%j%%%J%%%%%%j%%%%%%%%J%j%%%%%JjJ%%j%J%jJ%j%Jj%J%j%
4334A03%%%%%%%%%%%%%%%jJ%%%%%%%%%%%%%%%%%%%%%%%%%jJjJ%%%%%j%%J%%%%%jJ%%%%jJ%
4403A03j%%%%%J%%%j%%%%J%%jJ%%j%J%%%%jJj%%%J%%j%%%%J%jJ%%%j%%%J%%%%%j%%%%%j%%
4472A01J%%%%%%%%%%%%%%%%%%%%%%%%%%%%%%%%%%%%j%J%j%%%%%%%%%J%j%J%%jJ%j%%J%%%j
4541A01%%%%J%%%%%j%J%%%%j%%%%%%%%%%j%%%J%%%J%j%%%%%%%%%%%%%%j%%J%%j%J%%j%%%%
4610A00%Jj%Jj%J%%%%%%%j%%%%%%%%%%J%%jJ%j%%%%%%%%%%%J%j%%J%%j%%%%Jj%%J%j%%%%%
4679A00%%jJ%%%%%%%%j%%%%J%%%Jj%%%%%%jJ%jJ%%%%%%%%%%jJ%%%j%%%%J%%%%%j%%%%%%%%
4748I9%Jj%%%%%%%%%%%%%Jj%J%%%j%%%%%%%J%j%%%%%%%%%%j%J%%%%%%%%%%%%%%jJ%%j%J%%
4818I9%%jJ%%%%%%%%%%%%%%%%%j%J%%%%%%%%%%%%%jJ%%j%%%jJJ%j%%%%Jj%%%%%%%%J%j%%%
4888I8J%j%%%%%J%j%%Jj%%%%%%j%J%%%%%%%%%Jj%%%%%%%%%%%%%%%%%%%%%j%%%%%J%%%j%J%
4958I8%%j%%%%%Jj%%%Jj%J%j%%%%%%%Jj%%%%%%J%%j%%%J%%jJj%%%%%J%%%%j%%%%%%%%%%%%
5028I7%%%%%Jj%%%%%%%%%%%%%%%%%%%%%%%%%%%%%%j%%%%J%%j%%%%%J%%%%%%%%%%%%j%%%%%
5098I6%%%J%j%J%%%%%%%%%%%j%%J%%j%%%%%%%%%%%%%%%%%%%%jJ%%%%%%%%%%%%%%%%j%%J%%
5168I6%%%%%%j%%%J%j%J%%%%j%J%%%%%%%%%%%%%%%%%%%jJ%%%%%%j%%%%%JjJj%%%%%%%%%%%
5238I5%%Jj%%%%%%%%%%Jj%%%%%%%%%%%%%%%%%%%%%%%%%%%%%jJ%%%%%%%%%j%J%%%%%%%%jJ%
5308I5%%%j%%%%%%%%%J%%j%%%%%%%%%%%J%j%%%%%%%%%%%%%%%%%%%%%%%%%%%%%%j%%J%%%%%
5378I4%%%%%%%%%%%%jJ%Jj%%%%%%%%%%j%J%%%%jJ%%%%%%%%%%%%%j%J%%j%%%J%%%%j%%%%%J
5448I4%%%j%Jj%%%%%%%%J%%%j%%%%%%%J%j%%%%%%%%jJ%%%jJ%%%j%J%jJ%%%%%%%%%%%%%%%%
5518I3J%%j%%%%%%%%%%%%%%%%%%%%%%%%%%%%%%j%Jj%J%j%J%%%j%%%%%J%%%%%j%%%%%%%%%%
5588I2J%j%%%%%%jJ%%%%%%%j%J%%%%j%%%J%%%%%%j%J%%%%%J%%%%j%%%%j%%J%j%%%%%%%%%%
5658I1%%J%j%%%%%%%%%%%%%Jj%%%J%%%%%j%%%J%j%%%%%%%%%%%%%%%%%%%%%%%%%%Jj%%%%%%
5728I1%%%%%%%%%%Jj%%%%%%%%%%%%%%%%%j%%Jj%J%%%j%%%%%%Jj%%%J%j%Jj%%%%%J%%j%%%J
5798I1%j%J%j%%%%J%%%%%j%%%%%J%%j%%%%%%%%%%%%%%%%%%%%%%%%%%%%%%%%%%%%%%%%%%%%
5868I0%%%%%%%%%%%%%%%%%%%%j%%%J%%%%%%%%%j%%%J%%%%j%%%%%J%%%%%%%%%%%j%%%%%%%%
5938H9J%j%J%%j%%%%%jJ%%J%j%J%j%%%%%%%%%%%Jj%%%%%%%%%%%%Jj%%%%%%%%%%%%%%%%%%%
6008H9jJ%%%jJ%%j%J%%%%%%j%%J%%j%%%%Jj%%%%J%j%%%%%%%J%%j%%%%%%%%%%%%%%%%%%%%%
6078H8%%%%J%j%%%%%%%%%%%%%%%%%%%%%%jJ%j%%J%%%%%%%%%%%%j%J%%%%%%%%%%%%%j%%%J%
6148H8j%%%%%%%%%J%%jJj%%%%%%%J%j%%%%%%%%%%%%%%%%%%%%%%%%%%%%%%%%%%%%%Jj%%%%%
6218H7%%%%%%%%%%j%%%J%%%%%%%%%%%%j%J%%%%%%%j%%%J%%%%jJ%%j%%%%%%%%%%%%%%Jj%%J
6288H7%%j%%%%%%%Jj%%%J%j%%%%%%%%%%%%%%%%%%%%%%Jj%%%%Jj%%%%%%%Jj%%%%%%%jJ%%%%
6358H6%%%%%%%%%%%%j%J%%j%%%J%%%%%%%%j%%%%%%%J%j%%%%%%Jj%%%%%%%%%%J%%j%J%%j%%
6428H5%J%j%%%%%%%%jJ%%j%%%J%%%%%%%%%%%%%J%j%%%%Jj%%%%%%%%%%%%%%%%%%%%%%%%%j%
6498H4%%%%%%%%%%%%%%%%%%J%%j%J%%j%%%%%%%%J%jJ%%j%%%Jj%%%%%%%%%%%%%%%%%J%j%%J
6568H5j%%%%%J%j%%%%%%%%%%%%%%%%%%%%%%%%%%%%%%%jJ%%%%%%%jJ%%%j%J%%%%j%%%%J%%%
6638H4jJ%%j%%%%%%%J%%%%j%%%%%%J%%j%%%%%J%j%%%%%%%%%%%%%%%J%%j%%%%%%%%%%%%%%%
6708H3%Jj%%%%%%%%%%%%%%%%%%%%%j%%%%%%%%%%J%j%J%j%J%%%j%%%%Jj%%%%%%%%%%J%j%%%
6778H2J%j%%%%%%%%%%Jj%%%%%%%J%%%%%%%j%%%%%%%%jJ%%%%%%%%%%%%%%%%%%%%%%%j%J%%%
6848H2%%%%%%jJ%%%%%%%%%%%jJ%%j%%J%%j%%%%%%%%%J%%%j%Jj%J%%%jJ%%j%jJ%%%%%%%%%J
6918H2j%%%%%%%%%%%%%%%%%%J%j%%%%%%%%%%%%%%%%%%%%%%%%%%%%%%%%%%%%%%%%%%%%%%%%
6988H1%%%j%%%%%J%%jJ%%jJ%%%%j%J%%%%j%%%%J%%%%%%%%%%%%j%%%%%%%%%%%%%%%%%%%%%%
7058H0%%%%%%%%%%%Jj%%%%%%%%%%%%%%%%%%%%%%%jJ%%j%%J%%%j%%%%%J%%%%%%%%%%j%%%%J
7128H0j%%%J%%jJ%%%j%%%%%J%j%%%%%%%%%Jj%%%%%%j%J%%%%%%%%%%%%%%%%%%%%jJ%%%%%%%
7198G9%%%%%%%%%%%%%%%%%%%%%%%j%%%%J%j%J%%%%%%%%%%%%%%%%j%%%%J%%j%%%%%%%%%%%%
7268G8%%%%%%%J%%j%%%J%j%%%%%%%%%%%%%%%%%%%%%%%%J%jJj%%%%%%j%Jj%%%%%%%%J%%%%%
7338G8%%%jJ%j%%%%Jj%%%%%%%%Jj%JjJ%%%%j%%J%%%j%%%%%J%%jJ%%j%%%%%%%%%%%%%%JjJj
7408G7J%j%%%%%%%%%%%%%%%%J%%j%%%%%%%%%%%%%%%%%%%%%%%%jJ%%%%%%jJ%%j%%J%%j%%%%
7478G6J%%%%%%%%%%%%%jJ%%jJ%%%j%%%%%%%%%%%%%%%%%%%%%jJ%%%%%%%%%%%%%%%%%%%%%%%
7548G6%%%%%%%%%%%%%%%%j%J%j%%%J%%%%%%j%%%%%%%%%%%%J%%%%j%J%%%%%j%Jj%%%%Jj%J%
7618G6%j%%%%%%%Jj%%%%%%%%%%%%%%%%%%%Jj%Jj%%%%%%J%%j%%%%%%%%%%%%%jJ%%%%%%%%%%
7688G5%j%J%%%%%%%%%%jJ%%%%%Jj%%%jJ%%%%%%%%%%%%%%%%%j%J%%%%%%%%%%j%%Jj%%%%%%%
7758G4%%jJ%%%%%J%%j%J%%%%%%%j%%%%%%%%%%%%%%%%%%JjjJ%%J%j%%%%%%%%%%%%%%%%%%%%
7828G4%%%%jJ%%%%%j%%J%%%%%j%%J%Jj%%%%j%J%%jJ%%%jJ%j%%%%%%%%%%%%%%%%%%%%Jj%%%
7898G3%%%%%%%%%%%%%%%%%%%%%%%%%%jJ%%j%J%jJ%%%%%%%%%%%%%%%%%%%j%%%%J%%%%%%%%%
7968G3%j%J%%%%jJ%%%j%Jj%J%j%%%%%%%%%%%%%%%%%%%%%%%jJ%%%%%%%%%%%%%j%%%J%%%%%%
8038G2%%%%%%%%%%jJ%%%%%%%%%%%%%%%%jJj%%%%J%%%%%j%J%%%%%%%%%%%%%%%%%%j%%J%j%%
8108G1J%%%j%%%%%%%%%%%%%%%%%%%%%%%%%%J%j%%%%%%%%%%%%%%%%%%%%%%%%%%%%%%%%%%%%
8178G1%j%%J%%%%%%%%%%%%%%%%%Jj%%%%%j%J%%%%%j%%%%%%%%%%Jj%%%%%%%%J%%%j%%%Jj%%
8248G0%%%%%%%%%%%%%%%%%%%%%%%J%%%j%%%%%%%%%%%%%%%%%%%jJ%%%j%%%%Jj%J%%%%%%jJ%
8318G0jJ%%%j%%%%J%%%j%%%%%%%%%%J%%%%%%%%%%%j%%%%%%%%%%%%%%%%%%%%%%%%%%%%%%%%
8388F9%%%%%%%%%%%%%%Jj%%%%%%%%%%%%%%%%%%%%j%%J%%%%%%%%%%j%J%%%j%%%%%%%J%%%j%
8458F8Jj%J%j%J%jJ%%j%%Jj%%%%J%%%%%j%%%%%%%%%%%%%%%%%%%%Jj%%%%%%%%%%%%%j%J%%%
8528F8%%%%%%%j%J%%%%%%jJ%%%%%j%J%%%%jJ%%%jJ%j%J%%%%%%%%%%j%%%%%%%%J%j%%%%%%%
8598F7%%%J%%%%%%j%%J%%%j%%Jj%%%%%%%%%%%J%j%%%%%%%%%%%%%%%%%%%%%%%%%%%%j%%J%%
8668F7%%%%%%%%%j%%%%%J%%%j%%%%Jj%%J%%%%%%%%%%%j%%%%%%%Jj%%%%%%%%%%%%%%%%%%%%
8738F6%%%%%%%%%%%%%%%%%%%%%%%%%%%%%%jJ%%%jJ%j%%%J%%%%%%%j%%J%%%%%%%j%%%%%%J%
8808F6%j%%%%%%%J%%%%%j%%%J%%%%j%%%%%%%%J%%%j%%J%%%j%J%j%J%%j%%%%J%j%%%%%%Jj%
8878F5%%%%%%%%%%%%%%%%%%%%%%%j%%%J%%%%%%j%J%%%%%%%%%%%j%%%%%J%%%%%%j%%J%j%%%
8948F4%Jj%%%%%%%%%%J%jJj%%%%%%%%%%%%%%%%%%%%%%%%%%%%%%%%j%%J%%J%j%%%%jJj%%%J
9018F4%%%%%j%JjJj%%%J%%%%jJ%%%%%%j%%J%%j%%J%%j%%%%J%%j%%J%jJjJ%j%%%%%%%%%%%%
9088F3%%%%%%%%%%%%%%%%%%%%%%%jJ%%%%%%%%%%%%%%%%%%%%jJ%%%%%%%%%%%%%%%%%%%%%%%
9158F3jJ%j%%J%%%%%%%%%j%%%%%%%J%jJ%%j%%%%%%%%%%%J%j%%%%%%J%j%j%J%%%%%%%%%%%%
9228F2%%%%%j%%%J%%%%%%%%%%%%%%%%%%j%%%J%j%%J%%%j%%%%%%%%%%%%%%%%%%%%%%%%%%%%
9298F1%%%%%%%%%%%%%%%%Jj%%%%%J%j%%%%%%%%%j%J%%%%%%%%%%%Jj%%%%%%%%%%%%%jJ%%%%
9368F1%%%%%%%%%j%J%%%%j%%%Jj%Jj%%%%%%%%%%%J%%j%%%%%%%%%J%j%%%%%%%%%%%%Jj%%%%
9438F0%%%%%%%%%%%%%%%%%%%%jJ%%%%%%%%%%JjjJ%%%%%%%%%%%%%j%J%j%%%J%j%%%J%%%%j%
9508E9%%%%%%%%%%%%%%%%J%j%%%%%%%%%%%%j%J%%%%%%%%%%%%%%%%%%%%%%%%%%%%%%%%j%%%
9578E8J%%%%%%%Jj%%%%%%%%%%%%j%J%%%j%%%%%%%%%%%%%J%%%%%j%%%%%%%%%%%%%%%%%%%%%
9648E8%%%%%%%%%%%%%%%%%%%%%%%%%%%%%%%j%%%%%%%J%%%%%%%%%%%%%%%%%%%j%%J%j%%%%%
9718E7JjJ%%j%%%Jj%%Jj%%%%%%%%%%J%%j%%%%%%%%%%%%%%%%%%%%%%%%%%%%%%j%%J%%%j%J%
9788E7%%%%j%J%%j%J%%%j%%J%%%%%%%%j%%%%%J%j%%Jj%%%%%J%%j%%%%%JjJ%%j%%%%%%%%%%
9858E6%%%%%%%%%J%%%%j%%%%%%%%%%%%%%%%%%%%%%%%%%%%%%j%%JjJ%%%%%%j%%%%J%j%%Jj%
9928E5%%%J%j%%%%%%%%J%%jJ%jJ%jJj%%%%%%%%%%%%%%%%%%%%%%%%%%%%%%%%%%%%%%%%%%%%
9998E5jJ%%%%%%%%%%%%%%%%%j%J%%%%j%J%j%J%%%%%%%%%j%%%%%%%%%%%%%%%%%%%%%%%%%%%
10068E4%%J%j%%%%%%%%Jj%%%%%%j%J%%%%%%j%%Jj%J%%jJ%%%%%%jJ%%%%j%%%%%%%%J%j%%%J
10137E4j%%%%%%%%%%%%Jj%%%%%%%%%J%j%%%%%%%%%%%%%%%%%%%%%%%%%%%%%%%%%%Jj%%%%%%
10206E3%%%%jJ%%%j%%J%jJ%%%%%%%%j%%%%%J%%%j%%%J%%j%Jj%%J%j%%%%%%%%%%%%jJ%%%%%
10275E2%%%%%jJ%%%%%%%%%%%%%%%%%%%%Jj%%%%%%%%%j%Jj%%J%%%j%%J%%%%%%%%%%%%j%%%%
10344E1%%%%%%%J%%%j%%%%%%%%%%%%%%j%J%%%%%%%%%%%%%%%%%%%j%J%%%%%%%%%%%%%%%%%%
10413E1%%%%%%%%%j%%JjJj%J%j%J%%%j%%%%JjJ%%jJj%%%J%j%%Jj%%%%%%%%%%J%%%%%%j%%%
10482E0%%%%%j%J%%%%j%J%%%%jJ%%%%%%%%%%%%%jJ%%%%%j%%%%J%%%%%%%j%J%%%%j%%%%%%%
10551D9%%%%%%jJ%%%%%%%%%%%%%%%%%%%%%%%%%%%%%%%%%%%%%%%%%%%%%%%%%%%%%%%j%%J%%
10620D9%%%j%%%%J%%%%j%%%%%%%%%%%%%%J%%j%jJ%%%J%j%%%%%%J%j%%%%%%%%%%%%%%%%%%%
10689D8%%%j%%%%J%jJ%%%%%%%%%%%%jJ%%j%%%J%j%%%J%j%%%%%%%%%%%%%%%%%%Jj%%%%%%%%
10758D7%%%%%%%%%%jJ%%%jJ%%%Jj%j%%%%%JjJ%%%%%%%%%%%%%%%%%%%j%%%%%%%%%%%%%%%J%
10827D7%%j%%%%Jj%%%%%J%j%%%%%%%%%j%J%%%j%J%%%jJ%%%%%%%%%%%%j%%J%%%j%%%J%%%%j
10896D5%J%j%J%%%%%j%%%J%jJj%%%%%%%%%%%%J%j%%%%%%%%%%%%%%%%%%%%j%%%J%%j%J%%%%
10965D5%j%Jj%%%%%J%j%%%%J%%%j%%%%%J%j%%%%%%%J%%%j%%%%%%%%%%%%%%%%%%%%%Jj%%%%
11034D4%%%%%%%%jJ%%%%%%%%%%%%j%%%%%%%%%%%%%%%%%%%%%%%%%%%%%%%%%%%%%%%%%%%%%%
11103D3%%%%Jj%%%%%%%%%%%%%%%%%jJ%%%%%jJ%jJ%%%%%%%%%%j%%%%%%%%%%%%%%%%%%%%%jJ
11172D2%%%%%%%%%%JjJ%j%%%%J%j%Jj%%%%%%%%%%%j%%%J%%j%%J%j%%J%j%%%JjJj%%%%Jj%%
11241D1%%%%%%%%%J%%j%%%Jj%%%%%%%%%%%%%%%%%%%%%%%j%J%%%jJ%%jJ%%jJ%%%%j%%JjJj%
11310D0%%%J%%%%jJ%%j%%%%%%%%%%%%%JjJj%%%%%%%%%%%%j%%%%%J%%%%j%%%%Jj%%J%%%%%j
11379C9%J%%j%%%J%j%%%%%%%%%%%%%%%%%jJ%%%%%%%%%%%%%%%%%%%%%%%%%%%%%Jj%%%%%%%%
11448C9%%j%J%j%%%%%%%%%%%%%%%%%%Jj%%%jJ%%%%%%%%%%%%%%%j%%%%%J%%%%%%%%%j%J%j%
11517C7J%jJ%%%j%%%%J%%j%J%%j%Jj%%%j%J%j%J%%%%%%%jJ%%j%%%Jj%%J%%j%J%%%%j%%%%%
11586C6%%%%Jj%%%%%J%j%%%%%%%%%%%%%j%%%%J%%%%%%%%%%j%%%%J%%%%%%%%%%%%%j%%%%%%
11655C5%%%%%%%J%j%%%%%%%%%%%%%jJjJ%j%J%%%%%%%%%%%%%%j%J%%%%%j%%%%%%%Jj%%%%J%
11724C5%%j%%%%%%%%%%j%%%%%%Jj%%%J%jJ%jJ%%%j%J%%%j%J%%%j%%%%%%%%%%%Jj%%jJ%%%%
11793C3%%%%%%%%%jJ%%%%%j%%Jj%%%%%%%%%%%%%%%%%%%%%%jJ%%%%%%%%%%%%%%%%j%J%j%%%
11862C1%%%%%%%%%%%%%%%%Jj%%%Jj%%%j%J%%%%%%j%%%%%%%j%%J%J%jJ%%j%%%%%Jj%%%%%%%
11931C0%%j%%%%J%%%j%%J%%%j%Jj%%%%J%j%%%%%%%%%%j%J%jJ%j%J%%%j%%%%%%%%jJj%J%%%
12000B8j%JjJ%%%%%%%%j%%%%%%%%%%%%%%%%%%%%%j%J%%%%%%%%jJ%j%%%%%J%j%%%%%%%%%%%
12069B6%%%%%%%%%j%J%%jJj%%%%%%%j%%J%%%%%%%%%%%%j%%%J%%%%j%%%%%%%%%%%%Jj%j%%%
12138B3J%j%%J%j%%%%%%%%%%%%%%j%%J%%%j%%%Jj%%%%J%j%%%%jJ%%%%%j%J%j%%%%%%%%j%%
12207B0%%%%%%%%%%%%%%%%%%%%j%%%%%%%%%%%%%%%%%%j%%%%%%%%%%%%%%%J%j%%%%%%j%Jj%
12276A7J%j%%%%j%%%%J%j%%%J%j%%%j%J%%%%%j%%%%Jj%Jj%%%%%j%%%%%%%%%%%%%%%%%%%j%
12345A3%%%%%%%%%%%%%%j%%%%%%J%j%%%%j%%%Jj%%%%%%%%%jJ%%%%%j%%%%%%%%j%J%j%%%%%
12414I%jJ%%%%j%%%%%%%%%j%%Jj%%Jj%%%%%%%%%%%j%%%%%%%%%%%j%%%%%%%%%%%j%%%%%%%%
12484D%%j%%%%%J%j%%%%j%%Jj%%%%%%%%%%j%%%%%%%%j%%%%%%%%%%%%%%%%%%%%%%%%%j%%%J
12554@j%%%%%%%j%%%%%%%%%%%j%%%%%%%j%%%%%%%%%%j%%%%%%%%%%j%%%%%%%%j%%%%%%%%j%
12624h%%%%Jj%%%%%j%%%%%%%%%j%%%%%%%%%%%%j%%%%%%j%J%jJ%j%%%%%j%%%%%%%%j%%%%%%
12694a4%%j%%%J%j%%%j%%%%jJ%%%j%%%%%%j%Jj%%%%%%%%%j%%%%j%%%%%j%J%j%%%%%%%%%%%
12763b1%j%%%%%%%%%j%%%%j%%%%%%%%%%j%%%%%j%%%%%%%%%j%%%%%%%%%%j%%%%%%j%%%%%%%
12832b9%%j%%%%jJ%j%%%%%%j%%%%%%%j%%%%%%%%%%%%%%j%%%j%%%%%%j%%%%%%%%%j%%%%%%%
12901c7%j%%%%%%j%%%%%%%%%j%%%%j%%%%%%%%%%j%%%%%%%%j%%%%%j%%%%%%%%%j%%%%%%%%j
12970d6%%%%%%%%j%%%%%%j%%%%%%j%%%%%%%%%%j%%%%j%%%%%%%%%%j%%%%%%%%%%j%%%%jJ%%
13039e3j%%%%j%%%%%%%%j%%%%%%%%j%%%%%%%%%%j%%%%%%
13080e8
##ENDNTUPLES=	NMRSPECTRUM
##END=	
