# Supplementary material for: Competition between N and O: use of diazine N-oxides as a test case for the Marcus theory rationale for ambident reactivity
Source: Chem Sci. 2020 Jul 23;11(35):9630–47. doi: 10.1039/d0sc02834g (PMC8162281; doi:10.1039/d0sc02834g)
Supplement: SC-011-D0SC02834G-s034 [file SC-011-D0SC02834G-s034.jcamp]

##TITLE=	6A174237
##JCAMPDX=	6.0	$$ NMR Plug-in 1.3 of MestReNova 6.0.2-5475
##DATATYPE=	NDNMRSPECTRUM
##DATACLASS=	NTUPLES
##NUMDIM=	2
##ORIGIN=	Bruker BioSpin GmbH
##OWNER=	NMRSU
##.OBSERVEFREQUENCY=	600.07000732421875
##.OBSERVENUCLEUS=	^1H
##.SOLVENTNAME=	9
##.PULSESEQUENCE=	hmbcgpndqf
##.ACQUISITIONMODE=	SIMULTANEOUS
##$ORIGINALFORMAT=	Bruker XWIN-NMR
##$PARAMETERFILE=	(acqu2s, ASCII, C:/Users/peter/Documents/Ambident%20reactivity%20of%20diazine%20oxides%20(e.g.%20PyzNO)/NMR%20data%20files/Compound%2023b%20&%2021b%20-%20synthesis%20in%20DMSO-d6/1H-15N%20HMBC/acqu2s, 0)
$$ ##TITLE= Parameter file, TopSpin 3.5 pl 7
$$ ##JCAMPDX= 5.0
$$ ##DATATYPE= Parameter Values
$$ ##NPOINTS= 258	$$ modification sequence number
$$ ##ORIGIN= Bruker BioSpin GmbH
$$ ##OWNER= NMRSU
$$ $$ 2019-12-17 14:01:29.560 +0000  NMRSU@AVIII600NMR-PC
$$ $$ C:/Bruker/TopSpin3.5pl7/data/PB/nmr/6A174237/11/acqu2s
$$ $$ process C:\Bruker\TopSpin3.5pl7\prog\mod\go4.exe
$$ ##$ACQT0= 0
$$ ##$BF1= 60.804565
$$ ##$FnMODE= 1
$$ ##$NUC1= <15N>
$$ ##$NusJSP= 0
$$ ##$NusT2= 1
$$ ##$NusTD= 256
$$ ##$O1= 12159.168
$$ ##$ProjAngle= 0
$$ ##$SFO1= 60.816724168
$$ ##$SW= 409.026007744694
$$ ##$SW_h= 24875.6218905473
$$ ##$TD= 256
$$ ##END=
$$ 
##$PARAMETERFILE=	(acqus, ASCII, C:/Users/peter/Documents/Ambident%20reactivity%20of%20diazine%20oxides%20(e.g.%20PyzNO)/NMR%20data%20files/Compound%2023b%20&%2021b%20-%20synthesis%20in%20DMSO-d6/1H-15N%20HMBC/acqus, 0)
$$ ##TITLE= Parameter file, TopSpin 3.5 pl 7
$$ ##JCAMPDX= 5.0
$$ ##DATATYPE= Parameter Values
$$ ##NPOINTS= 13	$$ modification sequence number
$$ ##ORIGIN= Bruker BioSpin GmbH
$$ ##OWNER= NMRSU
$$ $$ 2019-12-17 14:01:32.649 +0000  NMRSU@AVIII600NMR-PC
$$ $$ C:/Bruker/TopSpin3.5pl7/data/PB/nmr/6A174237/11/acqus
$$ $$ process C:\Bruker\TopSpin3.5pl7\prog\mod\go4.exe
$$ ##$ACQT0= 1000000
$$ ##$AMP= (0..31)
$$ 100 100 100 100 100 100 100 100 100 100 100 100 100 100 100 100 100 100
$$ 100 100 100 100 100 100 100 100 100 100 100 100 100 100
$$ ##$AMPCOIL= (0..19)
$$ -1 0 0 0 0 0 0 0 0 0 0 0 0 0 0 0 0 0 0 0
$$ ##$ANAVPT= -1
$$ ##$AQSEQ= 0
$$ ##$AQ_mod= 3
$$ ##$AUNM= <au_zg>
$$ ##$AUTOPOS= <1 >
$$ ##$BF1= 600.07
$$ ##$BF2= 60.804565
$$ ##$BF3= 600.07
$$ ##$BF4= 600.07
$$ ##$BF5= 600.07
$$ ##$BF6= 600.07
$$ ##$BF7= 600.07
$$ ##$BF8= 600.07
$$ ##$BWFAC= (0..63)
$$ 0 0 0 0 0 0 0 0 0 0 0 0 0 0 0 0 0 0 0 0 0 0 0 0 0 0 0 0 0 0 0 0 0 0 0 0
$$ 0 0 0 0 0 0 0 0 0 0 0 0 0 0 0 0 0 0 0 0 0 0 0 0 0 0 0 0
$$ ##$BYTORDA= 0
$$ ##$CAGPARS= (0..11)
$$ 0 0 0 0 0 0 0 0 0 0 0 0
$$ ##$CHEMSTR= <none>
$$ ##$CNST= (0..63)
$$ 1 1 90 1 1 1 80 100 1 1 1 1 50 8 1 1 1 1 1 1 1 50 30 40 1 1 1 1 1 1 1 1
$$ 1 1 1 1 1 1 1 1 1 1 1 1 1 1 1 1 1 1 1 1 1 1 1 1 1 1 1 1 1 1 1 1
$$ ##$CPDPRG= (0..8)
$$ <garp> <> <waltz16> <> <mlev> <mlev> <mlev> <mlev> <mlev>
$$ ##$D= (0..63)
$$ 3e-006 1.5 0.00345 0.0023 0 0 0.0625 0.4 0 0.06 0 0.03 2e-005 3e-006 0
$$ 0 0.0002 0 0 0 0 0 0 0 0 0 0 0 0 0 0 0 0 0 0 0 0 0 0 0 0 0 0 0 0 0 0 0
$$ 0 0 0 0 0 0 0 0 0 0 0 0 0 0 0 0
$$ ##$DATE= 1576589417
$$ ##$DE= 55
$$ ##$DECBNUC= <off>
$$ ##$DECIM= 2560
$$ ##$DECNUC= <off>
$$ ##$DECSTAT= 4
$$ ##$DIGMOD= 1
$$ ##$DIGTYP= 12
$$ ##$DQDMODE= 0
$$ ##$DR= 22
$$ ##$DS= 16
$$ ##$DSPFIRM= 0
$$ ##$DSPFVS= 20
$$ ##$DTYPA= 0
$$ ##$EXP= <15N_HMBC.icon>
$$ ##$FCUCHAN= (0..9)
$$ 0 2 1 0 0 0 0 0 0 0
$$ ##$FL1= 90
$$ ##$FL2= 90
$$ ##$FL3= 90
$$ ##$FL4= 90
$$ ##$FN_INDIRECT= (0..7)
$$ 0 0 0 0 0 0 0 0
$$ ##$FOV= 20
$$ ##$FQ1LIST= <freqlist>
$$ ##$FQ2LIST= <freqlist>
$$ ##$FQ3LIST= <freqlist>
$$ ##$FQ4LIST= <freqlist>
$$ ##$FQ5LIST= <freqlist>
$$ ##$FQ6LIST= <freqlist>
$$ ##$FQ7LIST= <freqlist>
$$ ##$FQ8LIST= <freqlist>
$$ ##$FRQLO3= 1244578.95700002
$$ ##$FRQLO3N= 0
$$ ##$FS= (0..7)
$$ 83 83 83 83 83 83 83 83
$$ ##$FTLPGN= 0
$$ ##$FW= 4032000
$$ ##$FnILOOP= 0
$$ ##$FnMODE= 0
$$ ##$FnTYPE= 0
$$ ##$GPNAM= (0..31)
$$ <SINE.100> <SMSQ10.100> <SMSQ10.100> <SMSQ10.100> <SINE.100> <SINE.100>
$$ <SINE.100> <SINE.100> <SINE.100> <SINE.100> <SINE.100> <SINE.100> <SINE.100>
$$ <SINE.100> <SINE.100> <SINE.100> <SINE.100> <SINE.100> <SINE.100> <SINE.100>
$$ <SINE.100> <SINE.100> <SINE.100> <SINE.100> <SINE.100> <SINE.100> <SINE.100>
$$ <SINE.100> <SINE.100> <SINE.100> <SINE.100> <SINE.100>
$$ ##$GPX= (0..31)
$$ 0 0 0 0 0 0 0 0 0 0 0 0 0 0 0 0 0 0 0 0 0 0 0 0 0 0 0 0 0 0 0 0
$$ ##$GPY= (0..31)
$$ 0 0 0 0 0 0 0 0 0 0 0 0 0 0 0 0 0 0 0 0 0 0 0 0 0 0 0 0 0 0 0 0
$$ ##$GPZ= (0..31)
$$ 0 70 30 50.1 -10 -5 0 0 0 0 0 0 0 0 0 0 0 0 0 0 0 0 0 0 0 0 0 0 0 0 0 0
$$ ##$GRDPROG= <grad_out>
$$ ##$GRPDLY= 67.9842376708984
$$ ##$HDDUTY= 20
$$ ##$HDRATE= 20
$$ ##$HGAIN= (0..3)
$$ 0 0 0 0
$$ ##$HL1= 128
$$ ##$HL2= 90
$$ ##$HL3= 90
$$ ##$HL4= 90
$$ ##$HOLDER= 1
$$ ##$HPMOD= (0..7)
$$ 0 0 0 0 0 0 0 0
$$ ##$HPPRGN= 0
$$ ##$IN= (0..63)
$$ 2.01e-005 0.001 0.001 0.001 0.001 0.001 0.001 0.001 0.001 0.001 0.001 0.001
$$ 0.001 0.001 0.001 0.001 0.001 0.001 0.001 0.001 0.001 0.001 0.001 0.001
$$ 0.001 0.001 0.001 0.001 0.001 0.001 0.001 0.001 0.001 0.001 0.001 0.001
$$ 0.001 0.001 0.001 0.001 0.001 0.001 0.001 0.001 0.001 0.001 0.001 0.001
$$ 0.001 0.001 0.001 0.001 0.001 0.001 0.001 0.001 0.001 0.001 0.001 0.001
$$ 0.001 0.001 0.001 0.001
$$ ##$INF= (0..7)
$$ 0 40.2 0 0 0 0 0 0
$$ ##$INP= (0..63)
$$ 0 0 0 0 0 0 0 0 0 0 0 0 0 0 0 0 0 0 0 0 0 0 0 0 0 0 0 0 0 0 0 0 0 0 0 0
$$ 0 0 0 0 0 0 0 0 0 0 0 0 0 0 0 0 0 0 0 0 0 0 0 0 0 0 0 0
$$ ##$INSTRUM= <aviii600>
$$ ##$INTEGFAC= (0..63)
$$ 0 0 0 0 0 0 0 0 0 0 0 0 0 0 0 0 0 0 0 0 0 0 0 0 0 0 0 0 0 0 0 0 0 0 0 0
$$ 0 0 0 0 0 0 0 0 0 0 0 0 0 0 0 0 0 0 0 0 0 0 0 0 0 0 0 0
$$ ##$L= (0..31)
$$ 1 1 1 1 1 1 1 1 1 1 1 1 1 1 1 1 1 1 1 1 1 1 1 1 1 1 1 1 1 1 1 1
$$ ##$LFILTER= 500
$$ ##$LGAIN= 5
$$ ##$LINPSTP= 0
$$ ##$LOCKED= yes
$$ ##$LOCKFLD= 1725
$$ ##$LOCKGN= 100.239463806152
$$ ##$LOCKPOW= -20
$$ ##$LOCKPPM= 2.49000000953674
$$ ##$LOCNUC= <2H>
$$ ##$LOCPHAS= 355.1
$$ ##$LOCSHFT= yes
$$ ##$LOCSW= 0
$$ ##$LTIME= 0.25
$$ ##$MASR= 4200
$$ ##$MASRLST= <masrlst>
$$ ##$MULEXPNO= (0..15)
$$ 0 0 0 0 0 0 0 0 0 0 0 0 0 0 0 0
$$ ##$NBL= 1
$$ ##$NC= -6
$$ ##$NLOGCH= 3
$$ ##$NOVFLW= 0
$$ ##$NS= 4
$$ ##$NUC1= <1H>
$$ ##$NUC2= <15N>
$$ ##$NUC3= <off>
$$ ##$NUC4= <off>
$$ ##$NUC5= <off>
$$ ##$NUC6= <off>
$$ ##$NUC7= <off>
$$ ##$NUC8= <off>
$$ ##$NUCLEUS= <off>
$$ ##$NUSLIST= <automatic>
$$ ##$NusAMOUNT= 25
$$ ##$NusFPNZ= no
$$ ##$NusJSP= 0
$$ ##$NusSEED= 54321
$$ ##$NusSPTYPE= 0
$$ ##$NusT2= 1
$$ ##$NusTD= 0
$$ ##$O1= 3780.418
$$ ##$O2= 12159.168
$$ ##$O3= 3780.418
$$ ##$O4= 3780.418
$$ ##$O5= 3780.418
$$ ##$O6= 3780.418
$$ ##$O7= 3780.418
$$ ##$O8= 3780.418
$$ ##$OVERFLW= 0
$$ ##$P= (0..63)
$$ 11.3 11.3 22.6 14.7 29.4 16.5 25 50 10000 150 300 80000 80000 1000 0 100000
$$ 1000 2500 100000 600 2000 0 0 0 0 180 100000 11.3 0 1000 0 0 20000 0 0
$$ 0 0 0 0 0 2000 0 0 0 200 0 80000 46600 10000 0 80000 0 0 0 0 0 0 0 0 0
$$ 0 0 0 500
$$ ##$PACOIL= (0..15)
$$ 2 1 3 0 0 0 0 0 0 0 0 0 0 0 0 0
$$ ##$PAPS= 2
$$ ##$PARMODE= 1
$$ ##$PCPD= (0..9)
$$ 100 80 120 100 100 100 100 100 100 100
$$ ##$PEXSEL= (0..9)
$$ 1 1 1 1 1 1 1 1 1 1
$$ ##$PHCOR= (0..31)
$$ 0 0 0 0 0 0 0 0 0 0 0 0 0 0 0 0 0 0 0 0 0 0 0 0 0 0 0 0 0 0 0 0
$$ ##$PHLIST= <>
$$ ##$PHP= 1
$$ ##$PH_ref= 0
$$ ##$PL= (0..63)
$$ 120 1.81 0 120 120 120 120 120 120 63.59 14.45 26.85 8.21 120 120 120 120
$$ 120 1.81 20.47 120 120 120 120 120 120 120 26.85 120 120 8.21 120 120 120
$$ 120 120 120 120 120 120 120 120 120 120 120 120 120 120 120 120 120 120
$$ 120 120 120 120 120 120 120 120 120 120 120 120
$$ ##$PLSTEP= 0.1
$$ ##$PLSTRT= -6
$$ ##$PLW= (0..63)
$$ 0 14.6 108.5 0 0 0 0 0 0 7.4571e-005 2.9828 0.23016 1.6282 0.81767 0 1.042
$$ 0 0 14.6 0.29129 0 0 0 0 0 0 0.19139 0.23016 0 2.9828 1.6282 1.9377 2.9828e-006
$$ 0 0 0 0 0 0 0 0 0 0 0 0 0 0 0 0 0 0 0 0 0 0 0 0 0 0 0 0 0 0 0
$$ ##$PLWMAX= (0..7)
$$ 54 248 0 0 0 0 0 0
$$ ##$PQPHASE= 0
$$ ##$PQSCALE= 0
$$ ##$PR= 3
$$ ##$PRECHAN= (0..15)
$$ -1 1 0 2 4 -1 -1 -1 -1 -1 -1 -1 -1 -1 -1 -1
$$ ##$PRGAIN= 0
$$ ##$PROBHD= <Z150357_0005 (CP BBO 600S3 BB-H&F-05 Z)>
$$ ##$PULPROG= <hmbcgpndqf>
$$ ##$PW= 0
$$ ##$PYNM= <acqu.py>
$$ ##$ProjAngle= 0
$$ ##$QNP= 1
$$ ##$RD= 0
$$ ##$RECCHAN= (0..15)
$$ 0 2 0 0 0 0 0 0 0 0 0 0 0 0 0 0
$$ ##$RECPH= 0
$$ ##$RECPRE= (0..15)
$$ -1 0 -1 -1 -1 -1 -1 -1 -1 -1 -1 -1 -1 -1 -1 -1
$$ ##$RECPRFX= (0..15)
$$ 1 0 0 0 0 0 0 0 0 0 0 0 0 0 0 0
$$ ##$RECSEL= (0..15)
$$ 0 0 1 0 0 0 0 0 0 0 0 0 0 0 0 0
$$ ##$RG= 2050
$$ ##$RO= 0
$$ ##$RSEL= (0..15)
$$ 0 1 2 0 0 0 0 0 0 0 0 0 0 0 0 0
$$ ##$S= (0..7)
$$ 83 83 83 83 83 83 83 83
$$ ##$SELREC= (0..9)
$$ 0 0 0 0 0 0 0 0 0 0
$$ ##$SFO1= 600.073780418
$$ ##$SFO2= 60.816724168
$$ ##$SFO3= 600.073780418
$$ ##$SFO4= 600.073780418
$$ ##$SFO5= 600.073780418
$$ ##$SFO6= 600.073780418
$$ ##$SFO7= 600.073780418
$$ ##$SFO8= 600.073780418
$$ ##$SOLVENT= <DMSO>
$$ ##$SOLVOLD= <off>
$$ ##$SP= (0..63)
$$ 1 75.26 69.24 120 120 41.89 64.91 120 120 0 41.89 41.89 0 0 120 0 150 150
$$ 120 61.18 59.27 62.58 55.26 150 150 150 150 150 150 29.09 150 120 120 120
$$ 120 120 120 120 120 120 120 120 120 120 120 120 120 120 120 120 120 120
$$ 120 120 120 120 120 120 120 120 120 120 120 120
$$ ##$SPECTR= 0
$$ ##$SPINCNT= 0
$$ ##$SPNAM= (0..63)
$$ <gauss> <Gaus1_270.1000> <Gaus1_180r.1000> <0.0> <0.0> <Sinc1.1000> <Squa100.1000>
$$ <0.0> <Squa100.1000> <gauss> <Sinc1.1000> <Sinc1.1000> <gauss> <gauss>
$$ <0.0> <Gaus1.1000> <gauss> <gauss> <0.0> <Sinc1.1000> <Sinc1.1000> <Sinc1.1000>
$$ <Sinc1.1000> <gauss> <gauss> <gauss> <0.0> <gauss> <gauss> <Crp60,20,20.10>
$$ <Bip720,50,20.1> <Bip720,50,20.1> <0.0> <> <Rsnob.1000> <Gaus1_180r.1000>
$$ <Gaus1_180r.1000> <> <> <> <Gaus1_180r.1000> <Squa100.1000> <> <> <> <>
$$ <> <> <> <> <> <> <> <> <> <> <> <> <> <> <> <> <> <>
$$ ##$SPOAL= (0..63)
$$ 0.5 1 0.5 0.5 0.5 0.5 0.5 0.5 0.5 0.5 0.5 0.5 0.5 0.5 0.5 0.5 0.5 0.5 0.5
$$ 1 1 1 1 0.5 0.5 0.5 0.5 0.5 0.5 0.5 0.5 0.5 0.5 0.5 0.5 0.5 0.5 0.5 0.5
$$ 0.5 0.5 0.5 0.5 0.5 0.5 0.5 0.5 0.5 0.5 0.5 0.5 0.5 0.5 0.5 0.5 0.5 0.5
$$ 0.5 0.5 0.5 0.5 0.5 0.5 0.5
$$ ##$SPOFFS= (0..63)
$$ 0 0 0 0 0 0 0 0 0 0 0 0 0 0 0 0 0 0 0 0 0 0 0 0 0 0 0 0 0 0 0 0 0 0 0 0
$$ 0 0 0 0 0 0 0 0 0 0 0 0 0 0 0 0 0 0 0 0 0 0 0 0 0 0 0 0
$$ ##$SPPEX= (0..63)
$$ 0 0 0 0 0 0 0 0 0 0 0 0 0 0 0 0 0 0 0 0 0 0 0 0 0 0 0 0 0 0 0 0 0 0 0 0
$$ 0 0 0 0 0 0 0 0 0 0 0 0 0 0 0 0 0 0 0 0 0 0 0 0 0 0 0 0
$$ ##$SPW= (0..63)
$$ 0 1.5476e-005 6.8784e-006 0 0 0.0053756 7.4571e-005 0 1.8643e-007 0 0.0053756
$$ 0.0053756 0 0 0 0 0 0 0 4.391865e-005 6.827012e-005 3.187731e-005 0.0001719117
$$ 0 0 0 0 0 0 0.07121 2.9828 6.0021 0 0 7.5198e-005 6.8784e-006 0.00044022
$$ 0 0 0 6.8784e-006 1.8643e-007 0 0 0 0 0 0 0 0 0 0 0 0 0 0 0 0 0 0 0 0 0
$$ 0
$$ ##$SUBNAM= (0..9)
$$ <""> <""> <""> <""> <""> <""> <""> <""> <""> <"">
$$ ##$SW= 13.019232392649
$$ ##$SWIBOX= (0..19)
$$ 0 1 2 0 0 0 0 0 0 0 0 0 0 0 0 0 0 0 0 0
$$ ##$SW_h= 7812.5
$$ ##$SWfinal= 0
$$ ##$SigLockShift= 0
$$ ##$TD= 4096
$$ ##$TD0= 1
$$ ##$TD_INDIRECT= (0..7)
$$ 0 256 0 0 0 0 0 0
$$ ##$TDav= 1
$$ ##$TE= 300
$$ ##$TE1= 300
$$ ##$TE2= 300
$$ ##$TE3= 300
$$ ##$TE4= 300
$$ ##$TEG= 300
$$ ##$TE_MAGNET= 0
$$ ##$TE_PIDX= 0
$$ ##$TE_STAB= (0..9)
$$ 0 0 0 0 0 0 0 0 0 0
$$ ##$TL= (0..7)
$$ 120 120 120 120 120 120 120 120
$$ ##$TOTROT= (0..63)
$$ 0 0 0 0 0 0 0 0 0 0 0 0 0 0 0 0 0 0 0 0 0 0 0 0 0 0 0 0 0 0 0 0 0 0 0 0
$$ 0 0 0 0 0 0 0 0 0 0 0 0 0 0 0 0 0 0 0 0 0 0 0 0 0 0 0 0
$$ ##$TUBE_TYPE= <>
$$ ##$USERA1= <user>
$$ ##$USERA2= <user>
$$ ##$USERA3= <user>
$$ ##$USERA4= <user>
$$ ##$USERA5= <user>
$$ ##$V9= 5
$$ ##$VALIDCODE= -1
$$ ##$VALIST= <valist>
$$ ##$VCLIST= <CCCCCCCCCCCCCCC>
$$ ##$VDLIST= <DDDDDDDDDDDDDDD>
$$ ##$VPLIST= <PPPPPPPPPPPPPPP>
$$ ##$VTLIST= <TTTTTTTTTTTTTTT>
$$ ##$WBST= 1024
$$ ##$WBSW= 4
$$ ##$XGAIN= (0..3)
$$ 0 0 0 0
$$ ##$XL= 0
$$ ##$YL= 0
$$ ##$YMAX_a= 31178
$$ ##$YMIN_a= -32699
$$ ##$ZGOPTNS= <>
$$ ##$ZL1= 120
$$ ##$ZL2= 120
$$ ##$ZL3= 120
$$ ##$ZL4= 120
$$ ##END=
$$ 
##$PARAMETERFILE=	(audita.txt, ASCII, C:/Users/peter/Documents/Ambident%20reactivity%20of%20diazine%20oxides%20(e.g.%20PyzNO)/NMR%20data%20files/Compound%2023b%20&%2021b%20-%20synthesis%20in%20DMSO-d6/1H-15N%20HMBC/audita.txt, 0)
$$ ##TITLE= Audit trail, TopSpin 3.5 pl 7
$$ ##JCAMPDX= 5.01
$$ ##ORIGIN= Bruker BioSpin GmbH
$$ ##OWNER= NMRSU
$$ $$ C:/Bruker/TopSpin3.5pl7/data/PB/nmr/6A174237/11/audita.txt
$$ ##AUDIT TRAIL=  $$ (NUMBER, WHEN, WHO, WHERE, PROCESS, VERSION, WHAT)
$$ (   1,<2019-12-17 14:01:32.634 +0000>,<NMRSU>,<AVIII600NMR-PC>,<go4>,<TopSpin 3.5.7>,
$$       <created by zg
$$ 	started at 2019-12-17 13:29:37.590 +0000,
$$ 	POWCHK enabled, PULCHK disabled,
$$        configuration hash MD5:
$$        68 E3 CE 56 42 B1 21 D5 4A CE D9 3D DD B9 57 79
$$        data hash MD5: 4K * 256
$$        A0 E0 17 2B 06 C3 F6 91 1C 47 6E BD 75 26 4C A5>)
$$ (   2,<2019-12-17 14:01:32.914 +0000>,<NMRSU>,<AVIII600NMR-PC>,<audit>,<TopSpin 3.5.7>,
$$       <user comment:
$$        ICON-NMR User ID: PB
$$        data hash MD5: 4K * 256
$$        A0 E0 17 2B 06 C3 F6 91 1C 47 6E BD 75 26 4C A5>)
$$ ##END=
$$ 
$$ $$ hash MD5
$$ $$ B9 A9 49 6D 40 0F 8B EF EB A0 0C 6A 8B 5F B4 9C
$$ 
##$PARAMETERFILE=	(auditp.txt, ASCII, C:/Users/peter/Documents/Ambident%20reactivity%20of%20diazine%20oxides%20(e.g.%20PyzNO)/NMR%20data%20files/Compound%2023b%20&%2021b%20-%20synthesis%20in%20DMSO-d6/1H-15N%20HMBC/pdata/1/auditp.txt, 0)
$$ ##TITLE= Audit trail, TopSpin 3.5 pl 7
$$ ##JCAMPDX= 5.01
$$ ##ORIGIN= Bruker BioSpin GmbH
$$ ##OWNER= NMRSU
$$ $$ C:/Bruker/TopSpin3.5pl7/data/PB/nmr/6A174237/11/pdata/1/auditp.txt
$$ ##AUDIT TRAIL=  $$ (NUMBER, WHEN, WHO, WHERE, PROCESS, VERSION, WHAT)
$$ (   1,<2019-12-17 14:01:32.634 +0000>,<NMRSU>,<AVIII600NMR-PC>,<go4>,<TopSpin 3.5.7>,
$$       <created by zg
$$ 	started at 2019-12-17 13:29:37.590 +0000,
$$ 	POWCHK enabled, PULCHK disabled,
$$        configuration hash MD5:
$$        68 E3 CE 56 42 B1 21 D5 4A CE D9 3D DD B9 57 79
$$        data hash MD5: 4K * 256
$$        A0 E0 17 2B 06 C3 F6 91 1C 47 6E BD 75 26 4C A5>)
$$ (   2,<2019-12-17 14:01:32.914 +0000>,<NMRSU>,<AVIII600NMR-PC>,<audit>,<TopSpin 3.5.7>,
$$       <user comment:
$$        ICON-NMR User ID: PB
$$        data hash MD5: 4K * 256
$$        A0 E0 17 2B 06 C3 F6 91 1C 47 6E BD 75 26 4C A5>)
$$ (   3,<2019-12-17 15:02:39.607 +0000>,<NMRSU>,<AVIII600NMR-PC>,<proc2d>,<TopSpin 3.5.7>,
$$       <Start of raw data processing
$$        xfb same F2: SI = 2K WDW = 4 SSB = 0 FT_mod = 6 PKNL = 1 F1: SI = 1K ME_mod = 2 NCOEF = 32 WDW = 4 SSB = 0 FT_mod = 6 FCOR = 0.5 PH_mod = 2
$$        data hash MD5: 2K * 1K
$$        45 E5 2C 65 BD 22 07 BC 9C AD 53 95 95 A4 9B 53>)
$$ (   4,<2019-12-17 15:02:40.184 +0000>,<NMRSU>,<AVIII600NMR-PC>,<proc2d>,<TopSpin 3.5.7>,
$$       <abs2 F2: ABSG = 5 ABSF1 = 12.80962 ABSF2 = -0.2096945
$$        data hash MD5: 2K * 1K
$$        96 D1 48 30 FB DE 65 09 6B E9 0E 8D BF DA 89 27>)
$$ (   5,<2019-12-17 15:02:40.777 +0000>,<NMRSU>,<AVIII600NMR-PC>,<proc2d>,<TopSpin 3.5.7>,
$$       <abs1 F1: ABSG = 5 ABSF1 = 404.5252 ABSF2 = -4.582594
$$        data hash MD5: 2K * 1K
$$        E9 9F BE F0 4A 43 B3 7D DD AA EB 3E 52 F9 97 9E>)
$$ ##END=
$$ 
$$ $$ hash MD5
$$ $$ AC 7F 06 BE C1 26 DA 84 BE 2F FD 09 6F BF 80 F9
$$ 
##$PARAMETERFILE=	(clevels, ASCII, C:/Users/peter/Documents/Ambident%20reactivity%20of%20diazine%20oxides%20(e.g.%20PyzNO)/NMR%20data%20files/Compound%2023b%20&%2021b%20-%20synthesis%20in%20DMSO-d6/1H-15N%20HMBC/pdata/1/clevels, 0)
$$ ##TITLE= Parameter file, TopSpin 3.5 pl 7
$$ ##JCAMPDX= 5.0
$$ ##DATATYPE= Parameter Values
$$ ##NPOINTS= 3	$$ modification sequence number
$$ ##ORIGIN= Bruker BioSpin GmbH
$$ ##OWNER= NMRSU
$$ $$ 2019-12-17 15:02:41.058 +0000  NMRSU@AVIII600NMR-PC
$$ $$ C:/Bruker/TopSpin3.5pl7/data/PB/nmr/6A174237/11/pdata/1/clevels
$$ $$ process C:\Bruker\TopSpin3.5pl7\prog\mod\proc2d.exe
$$ ##$LEVELS= (0..255)
$$ 26395.62 38814.21 57075.48 83928.29 123414.78 181478.84 266860.82 392413.23
$$ 577035.4 848518.41 1247728.46 1834758.45 2697973.69 3967313.54 5833851.07
$$ 8578555.23 12614584.93 18549481.67 27276622.42 40109699.25 0 0 0 0 0 0
$$ 0 0 0 0 0 0 0 0 0 0 0 0 0 0 0 0 0 0 0 0 0 0 0 0 0 0 0 0 0 0 0 0 0 0 0 0
$$ 0 0 0 0 0 0 0 0 0 0 0 0 0 0 0 0 0 0 0 0 0 0 0 0 0 0 0 0 0 0 0 0 0 0 0 0
$$ 0 0 0 0 0 0 0 0 0 0 0 0 0 0 0 0 0 0 0 0 0 0 0 0 0 0 0 0 0 0 0 0 0 0 0 0
$$ 0 0 0 0 0 0 0 0 0 0 0 0 0 0 0 0 0 0 0 0 0 0 0 0 0 0 0 0 0 0 0 0 0 0 0 0
$$ 0 0 0 0 0 0 0 0 0 0 0 0 0 0 0 0 0 0 0 0 0 0 0 0 0 0 0 0 0 0 0 0 0 0 0 0
$$ 0 0 0 0 0 0 0 0 0 0 0 0 0 0 0 0 0 0 0 0 0 0 0 0 0 0 0 0 0 0 0 0 0 0 0 0
$$ 0 0 0 0 0 0 0 0 0 0 0 0 0 0
$$ ##$LEVSIGN= 1
$$ ##$MAXLEV= 20
$$ ##$METHOD= 0
$$ ##$NEGBASE= -26395.62
$$ ##$NEGINCR= 1.8
$$ ##$POSBASE= 26395.62
$$ ##$POSINCR= 1.8
$$ ##END=
$$ 
##$PARAMETERFILE=	(format.temp, ASCII, C:/Users/peter/Documents/Ambident%20reactivity%20of%20diazine%20oxides%20(e.g.%20PyzNO)/NMR%20data%20files/Compound%2023b%20&%2021b%20-%20synthesis%20in%20DMSO-d6/1H-15N%20HMBC/format.temp, 0)
$$ EDIT_PAR COMMAND FILE
$$ 
$$ DI_MODE         LONG
$$ ED_ENTRY        ACQU
$$ ORDER           FILE
$$ 
$$ 
$$ HEADER		"F2 - Acquisition Parameters"
$$ T_NAME		Date_
$$ 		TYPE	R64
$$ 		CLASS	ACQU
$$ 		SUBRANGE 0.0 50000000
$$ 		REL	"Date_=itodate(DATE)"
$$ 		INV_REL	"DATE=datetoi(Date_,DATE)"
$$ 		FORMAT	"%14.0f"
$$ 		TEXT	" "
$$ END
$$ T_NAME		Time
$$ 		TYPE	R32
$$ 		CLASS	ACQU
$$ 		SUBRANGE 0.0 1000000
$$ 		REL	"Time=itotime(DATE)"
$$ 		INV_REL	"DATE=timetoi(Time,DATE)"
$$ 		FORMAT	"%14.2f h"
$$ 		TEXT	" "
$$ END
$$ NAME		INSTRUM
$$ 		TEXT	" "
$$ END
$$ NAME		PROBHD
$$ 		FORMAT	"%14.14s"
$$ 		TEXT	" "
$$ END
$$ NAME		PULPROG
$$ 		TEXT	" "
$$ END
$$ NAME		TD
$$ 		TEXT	" "
$$ END
$$ NAME		SOLVENT
$$ 		TEXT	" "
$$ END
$$ NAME		NS
$$ 		TEXT	" "
$$ END
$$ NAME		DS
$$ 		TEXT	" "
$$ END
$$ T_NAME		SWH
$$ 		TYPE	R32
$$ 		CLASS	ACQU
$$ 		SUBRANGE 0.0 1e8
$$ 		REL	"SWH=SW*SFO1"
$$ 		INV_REL "SW=SWH/SFO1"
$$ 		UNIT	"Hz"
$$ 		FORMAT	"%14.3f Hz"
$$ 		TEXT	" "
$$ END
$$ T_NAME          FIDRES
$$                 TYPE    R32
$$                 CLASS   ACQU
$$                 SUBRANGE 0.0 100000
$$                 REL     "FIDRES=2*SW*SFO1/TD"
$$                 INV_REL "TD = nextpow(2*SW*SFO1/FIDRES)"
$$ 		UNIT	"Hz"
$$ 		FORMAT	"%14.6f Hz"
$$ 		TEXT	" "
$$ END
$$ T_NAME          AQ
$$ 		TYPE	R32
$$ 		CLASS	ACQU
$$ 		SUBRANGE 0.0 1000
$$ 		REL	"AQ=aqcalc(SW,SFO1,TD,DIGTYP)"
$$ 		INV_REL	"TD=tdcalc(SW,SFO1,1.0e6*AQ,DIGTYP)"
$$ 		UNIT	"sec"
$$ 		FORMAT	"%14.7f sec"
$$ 		TEXT	" "
$$ END
$$ NAME		RG
$$ 		TEXT	" "
$$ END
$$ T_NAME          DW
$$ 		TYPE	R32
$$ 		CLASS	ACQU
$$ 		SUBRANGE 0.0 1000000
$$ 		REL	"DW=1/(2*SW*SFO1)"
$$ 		INV_REL	"SW=1000000/(2*(0.005+DW)*SFO1)"
$$ 		UNIT	"usec"
$$ 		FORMAT	"%14.3lf usec"
$$ 		TEXT	" "
$$ END
$$ NAME		DE
$$ 		FORMAT	"%14.2f usec"
$$ 		TEXT	" "
$$ END
$$ NAME		TE
$$ 		FORMAT	"%14.1f K"
$$ 		TEXT	" "
$$ END
$$ T_NAME		CNST13
$$ 		TYPE	R32
$$ 		CLASS	ACQU
$$ 		SUBRANGE -1e38 1e38
$$ 		REL	"CNST13=CNST[13]"
$$ 		INV_REL	"CNST[13]=CNST13"
$$ 		FORMAT	"%14.7f"
$$ 		TEXT	" "
$$ END
$$ T_NAME		D0
$$ 		TYPE	R32
$$ 		CLASS	ACQU
$$ 		SUBRANGE 0.0 1e38
$$ 		REL	"D0=D[0]"
$$ 		INV_REL	"D[0]=D0"
$$ 		UNIT	"sec"
$$ 		FORMAT	"%14.8f sec"
$$ 		TEXT	" "
$$ END
$$ T_NAME		D1
$$ 		TYPE	R32
$$ 		CLASS	ACQU
$$ 		SUBRANGE 0.0 1e38
$$ 		REL	"D1=D[1]"
$$ 		INV_REL	"D[1]=D1"
$$ 		UNIT	"sec"
$$ 		FORMAT	"%14.8f sec"
$$ 		TEXT	" "
$$ END
$$ T_NAME		D6
$$ 		TYPE	R32
$$ 		CLASS	ACQU
$$ 		SUBRANGE 0.0 1e38
$$ 		REL	"D6=D[6]"
$$ 		INV_REL	"D[6]=D6"
$$ 		UNIT	"sec"
$$ 		FORMAT	"%14.8f sec"
$$ 		TEXT	" "
$$ END
$$ T_NAME		D16
$$ 		TYPE	R32
$$ 		CLASS	ACQU
$$ 		SUBRANGE 0.0 1e38
$$ 		REL	"D16=D[16]"
$$ 		INV_REL	"D[16]=D16"
$$ 		UNIT	"sec"
$$ 		FORMAT	"%14.8f sec"
$$ 		TEXT	" "
$$ END
$$ T_NAME		IN0
$$ 		TYPE	R32
$$ 		CLASS	ACQU
$$ 		SUBRANGE 0.0 1e38
$$ 		REL	"IN0=IN[0]"
$$ 		INV_REL	"IN[0]=IN0"
$$ 		UNIT	"sec"
$$ 		FORMAT	"%14.8f sec"
$$ 		TEXT	" "
$$ END
$$ NAME		TDav
$$ 		TEXT	" "
$$ END
$$ NAME		SFO1
$$ 		FORMAT	"%14.7f MHz"
$$ 		TEXT	" "
$$ END
$$ NAME		NUC1
$$ 		NONEDIT
$$ 		TEXT	" "
$$ END
$$ T_NAME		P1
$$ 		TYPE	R32
$$ 		CLASS	ACQU
$$ 		SUBRANGE 0.0 1.0e10
$$ 		REL	"P1=P[1]"
$$ 		INV_REL	"P[1]=P1"
$$ 		UNIT	"usec"
$$ 		FORMAT	"%14.2f usec"
$$ 		TEXT	" "
$$ END
$$ T_NAME		P2
$$ 		TYPE	R32
$$ 		CLASS	ACQU
$$ 		SUBRANGE 0.0 1.0e10
$$ 		REL	"P2=P[2]"
$$ 		INV_REL	"P[2]=P2"
$$ 		UNIT	"usec"
$$ 		FORMAT	"%14.2f usec"
$$ 		TEXT	" "
$$ END
$$ T_NAME		PLW1
$$ 		TYPE	R32
$$ 		CLASS	ACQU
$$ 		REL	"PLW1=PLW[1]"
$$ 		INV_REL	"PLW[1]=PLW1"
$$ 		UNIT	"W"
$$ 		FORMAT	"%14.8f W"
$$ 		TEXT	"power PLW1 "
$$ END
$$ NAME		SFO2
$$ 		FORMAT	"%14.7f MHz"
$$ 		TEXT	" "
$$ END
$$ NAME		NUC2
$$ 		NONEDIT
$$ 		TEXT	" "
$$ END
$$ T_NAME		P3
$$ 		TYPE	R32
$$ 		CLASS	ACQU
$$ 		SUBRANGE 0.0 1.0e10
$$ 		REL	"P3=P[3]"
$$ 		INV_REL	"P[3]=P3"
$$ 		UNIT	"usec"
$$ 		FORMAT	"%14.2f usec"
$$ 		TEXT	" "
$$ END
$$ T_NAME		PLW2
$$ 		TYPE	R32
$$ 		CLASS	ACQU
$$ 		REL	"PLW2=PLW[2]"
$$ 		INV_REL	"PLW[2]=PLW2"
$$ 		UNIT	"W"
$$ 		FORMAT	"%14.8f W"
$$ 		TEXT	"power PLW2 "
$$ END
$$ NAME		GPNAM[1]
$$ 		TEXT	" "
$$ END
$$ T_NAME		GPZ1
$$ 		TYPE	R32
$$ 		CLASS	ACQU
$$ 		SUBRANGE -100.0 100.0
$$ 		REL	"GPZ1=GPZ[1]"
$$ 		INV_REL	"GPZ[1]=GPZ1"
$$ 		UNIT	"%"
$$ 		FORMAT	"%14.2f %"
$$ 		TEXT	" "
$$ END
$$ NAME		GPNAM[2]
$$ 		TEXT	" "
$$ END
$$ T_NAME		GPZ2
$$ 		TYPE	R32
$$ 		CLASS	ACQU
$$ 		SUBRANGE -100.0 100.0
$$ 		REL	"GPZ2=GPZ[2]"
$$ 		INV_REL	"GPZ[2]=GPZ2"
$$ 		UNIT	"%"
$$ 		FORMAT	"%14.2f %"
$$ 		TEXT	" "
$$ END
$$ NAME		GPNAM[3]
$$ 		TEXT	" "
$$ END
$$ T_NAME		GPZ3
$$ 		TYPE	R32
$$ 		CLASS	ACQU
$$ 		SUBRANGE -100.0 100.0
$$ 		REL	"GPZ3=GPZ[3]"
$$ 		INV_REL	"GPZ[3]=GPZ3"
$$ 		UNIT	"%"
$$ 		FORMAT	"%14.2f %"
$$ 		TEXT	" "
$$ END
$$ T_NAME		P16
$$ 		TYPE	R32
$$ 		CLASS	ACQU
$$ 		SUBRANGE 0.0 1.0e10
$$ 		REL	"P16=P[16]"
$$ 		INV_REL	"P[16]=P16"
$$ 		UNIT	"usec"
$$ 		FORMAT	"%14.2f usec"
$$ 		TEXT	" "
$$ END
$$ 
##$PARAMETERFILE=	(parm.txt, ASCII, C:/Users/peter/Documents/Ambident%20reactivity%20of%20diazine%20oxides%20(e.g.%20PyzNO)/NMR%20data%20files/Compound%2023b%20&%2021b%20-%20synthesis%20in%20DMSO-d6/1H-15N%20HMBC/pdata/1/parm.txt, 0)
$$ 
$$ Current Data Parameters
$$ NAME           6A174237              
$$ EXPNO                11              
$$ PROCNO                1              
$$ 
$$ F2 - Acquisition Parameters
$$ Date_          20191217              
$$ Time              13.30 h            
$$ INSTRUM        aviii600              
$$ PROBHD   Z150357_0005 (              
$$ PULPROG      hmbcgpndqf              
$$ TD                 4096              
$$ SOLVENT            DMSO              
$$ NS                    4              
$$ DS                   16              
$$ SWH            7812.500 Hz           
$$ FIDRES         3.814697 Hz           
$$ AQ            0.2621440 sec          
$$ RG                 2050              
$$ DW               64.000 usec         
$$ DE                55.00 usec         
$$ TE                300.0 K            
$$ CNST13        8.0000000              
$$ D0           0.00000300 sec          
$$ D1           1.50000000 sec          
$$ D6           0.06250000 sec          
$$ D16          0.00020000 sec          
$$ IN0          0.00002010 sec          
$$ TDav                  1              
$$ SFO1        600.0737804 MHz          
$$ NUC1                 1H              
$$ P1                11.30 usec         
$$ P2                22.60 usec         
$$ PLW1        14.60000038 W            
$$ SFO2         60.8167242 MHz          
$$ NUC2                15N              
$$ P3                14.70 usec         
$$ PLW2       108.50000000 W            
$$ GPNAM[1]     SMSQ10.100              
$$ GPZ1              70.00 %            
$$ GPNAM[2]     SMSQ10.100              
$$ GPZ2              30.00 %            
$$ GPNAM[3]     SMSQ10.100              
$$ GPZ3              50.10 %            
$$ P16             1000.00 usec         
$$ 
$$ F1 - Acquisition parameters
$$ TD                  256              
$$ SFO1           60.81672 MHz          
$$ FIDRES       194.340790 Hz           
$$ SW              409.026 ppm          
$$ FnMODE               QF              
$$ 
$$ F2 - Processing parameters
$$ SI                 2048              
$$ SF          600.0700000 MHz          
$$ WDW               QSINE              
$$ SSB      0              
$$ LB       0 Hz           
$$ GB       0              
$$ PC                 1.40              
$$ 
$$ F1 - Processing parameters
$$ SI                 1024              
$$ MC2                  QF              
$$ SF           60.8045650 MHz          
$$ WDW               QSINE              
$$ SSB      0              
$$ LB       0 Hz           
$$ GB       0              
$$ 
##$PARAMETERFILE=	(proc2s, ASCII, C:/Users/peter/Documents/Ambident%20reactivity%20of%20diazine%20oxides%20(e.g.%20PyzNO)/NMR%20data%20files/Compound%2023b%20&%2021b%20-%20synthesis%20in%20DMSO-d6/1H-15N%20HMBC/pdata/1/proc2s, 0)
$$ ##TITLE= Parameter file, TopSpin 3.5 pl 7
$$ ##JCAMPDX= 5.0
$$ ##DATATYPE= Parameter Values
$$ ##NPOINTS= 8	$$ modification sequence number
$$ ##ORIGIN= Bruker BioSpin GmbH
$$ ##OWNER= NMRSU
$$ $$ 2019-12-17 15:02:40.777 +0000  NMRSU@AVIII600NMR-PC
$$ $$ C:/Bruker/TopSpin3.5pl7/data/PB/nmr/6A174237/11/pdata/1/proc2s
$$ $$ process C:\Bruker\TopSpin3.5pl7\prog\mod\proc2d.exe
$$ ##$ABSF1= 404.5252
$$ ##$ABSF2= -4.582594
$$ ##$ABSG= 5
$$ ##$ABSL= 0
$$ ##$ALPHA= 0
$$ ##$AQORDER= 0
$$ ##$ASSFAC= 0
$$ ##$ASSFACI= 0
$$ ##$ASSFACX= 0
$$ ##$ASSWID= 0
$$ ##$AUNMP= <>
$$ ##$AXLEFT= 0
$$ ##$AXNAME= <F1>
$$ ##$AXNUC= <15N>
$$ ##$AXRIGHT= 0
$$ ##$AXTYPE= 0
$$ ##$AXUNIT= <>
$$ ##$AZFE= 0.1
$$ ##$AZFW= 0.5
$$ ##$BCFW= 0
$$ ##$BC_mod= 0
$$ ##$BYTORDP= 0
$$ ##$COROFFS= 0
$$ ##$CY= -3
$$ ##$DATMOD= 1
$$ ##$DC= 0
$$ ##$DFILT= <>
$$ ##$DTYPP= 0
$$ ##$ERETIC= no
$$ ##$F1P= 404.821685791016
$$ ##$F2P= -4.88034942238687
$$ ##$FCOR= 0.5
$$ ##$FTSIZE= 1024
$$ ##$FT_mod= 6
$$ ##$GAMMA= 0
$$ ##$GB= 0
$$ ##$INTBC= 1
$$ ##$INTSCL= 1
$$ ##$ISEN= 128
$$ ##$LB= 0
$$ ##$LEV0= 0
$$ ##$LPBIN= 512
$$ ##$MAXI= 10000
$$ ##$MC2= 0
$$ ##$MEAN= 0
$$ ##$ME_mod= 2
$$ ##$MI= 1
$$ ##$MddCEXP= no
$$ ##$MddCT_SP= no
$$ ##$MddF180= no
$$ ##$MddLAMBDA= 0
$$ ##$MddMEMORY= 0
$$ ##$MddMERGE= 0
$$ ##$MddNCOMP= 0
$$ ##$MddNITER= 0
$$ ##$MddNOISE= 0
$$ ##$MddPHASE= 0
$$ ##$MddSEED= 0
$$ ##$MddSRSIZE= 0
$$ ##$Mdd_CsALG= 0
$$ ##$Mdd_CsLAMBDA= 0
$$ ##$Mdd_CsNITER= 0
$$ ##$Mdd_CsNORM= 0
$$ ##$Mdd_CsVE= yes
$$ ##$Mdd_CsZF= 0
$$ ##$Mdd_LrLAMBDA= 0
$$ ##$Mdd_LrNITER= 0
$$ ##$Mdd_LrRANK= 0
$$ ##$Mdd_LrZF= 0
$$ ##$Mdd_mod= 0
$$ ##$NCOEF= 32
$$ ##$NC_proc= -3
$$ ##$NLEV= 6
$$ ##$NOISF1= 0
$$ ##$NOISF2= 0
$$ ##$NSP= 0
$$ ##$NTH_PI= 0
$$ ##$NZP= 0
$$ ##$OFFSET= 404.5252
$$ ##$PC= 4
$$ ##$PHC0= 0
$$ ##$PHC1= 0
$$ ##$PH_mod= 2
$$ ##$PKNL= no
$$ ##$PPARMOD= 1
$$ ##$PPDIAG= 0
$$ ##$PPIPTYP= 0
$$ ##$PPMPNUM= 2147483647
$$ ##$PPRESOL= 1
$$ ##$PSCAL= 1
$$ ##$PSIGN= 0
$$ ##$PYNMP= <proc.py>
$$ ##$RDF1= 0
$$ ##$RDF2= 0
$$ ##$RDFWHM= 0
$$ ##$RDINT= 0
$$ ##$RDPOS= 0
$$ ##$REVERSE= no
$$ ##$SF= 60.804565
$$ ##$SI= 1024
$$ ##$SIGF1= 404.5252
$$ ##$SIGF2= -4.582594
$$ ##$SINO= 16
$$ ##$SIOLD= 1024
$$ ##$SPECTYP= <>
$$ ##$SREF_mod= 1
$$ ##$SREGLST= <1H.DMSO>
$$ ##$SSB= 0
$$ ##$STSI= 1024
$$ ##$STSR= 0
$$ ##$SW_p= 24875.6218905473
$$ ##$SYMM= 0
$$ ##$S_DEV= 42233
$$ ##$TDeff= 512
$$ ##$TDoff= 0
$$ ##$TI= <>
$$ ##$TILT= no
$$ ##$TM1= 0
$$ ##$TM2= 0
$$ ##$TOPLEV= 0
$$ ##$USERP1= <user>
$$ ##$USERP2= <user>
$$ ##$USERP3= <user>
$$ ##$USERP4= <user>
$$ ##$USERP5= <user>
$$ ##$WDW= 4
$$ ##$XDIM= 1024
$$ ##$YMAX_p= 320877594
$$ ##$YMIN_p= 0
$$ ##END=
$$ 
##$PARAMETERFILE=	(procs, ASCII, C:/Users/peter/Documents/Ambident%20reactivity%20of%20diazine%20oxides%20(e.g.%20PyzNO)/NMR%20data%20files/Compound%2023b%20&%2021b%20-%20synthesis%20in%20DMSO-d6/1H-15N%20HMBC/pdata/1/procs, 0)
$$ ##TITLE= Parameter file, TopSpin 3.5 pl 7
$$ ##JCAMPDX= 5.0
$$ ##DATATYPE= Parameter Values
$$ ##NPOINTS= 15	$$ modification sequence number
$$ ##ORIGIN= Bruker BioSpin GmbH
$$ ##OWNER= NMRSU
$$ $$ 2019-12-17 15:02:41.074 +0000  NMRSU@AVIII600NMR-PC
$$ $$ C:/Bruker/TopSpin3.5pl7/data/PB/nmr/6A174237/11/pdata/1/procs
$$ $$ process C:\Bruker\TopSpin3.5pl7\prog\mod\proc2d.exe
$$ ##$ABSF1= 12.80962
$$ ##$ABSF2= -0.2096945
$$ ##$ABSG= 5
$$ ##$ABSL= 0
$$ ##$ALPHA= 0
$$ ##$AQORDER= 0
$$ ##$ASSFAC= 0
$$ ##$ASSFACI= 0
$$ ##$ASSFACX= 0
$$ ##$ASSWID= 0
$$ ##$AUNMP= <proc_2dpl>
$$ ##$AXLEFT= 0
$$ ##$AXNAME= <F2>
$$ ##$AXNUC= <1H>
$$ ##$AXRIGHT= 0
$$ ##$AXTYPE= 0
$$ ##$AXUNIT= <>
$$ ##$AZFE= 0.1
$$ ##$AZFW= 0.5
$$ ##$BCFW= 0
$$ ##$BC_mod= 0
$$ ##$BYTORDP= 0
$$ ##$COROFFS= 0
$$ ##$CY= -3
$$ ##$DATMOD= 1
$$ ##$DC= 0
$$ ##$DFILT= <>
$$ ##$DTYPP= 0
$$ ##$ERETIC= no
$$ ##$F1P= 12.8082599639893
$$ ##$F2P= -0.20834297338942
$$ ##$FCOR= 0.5
$$ ##$FTSIZE= 2048
$$ ##$FT_mod= 6
$$ ##$GAMMA= 0
$$ ##$GB= 0
$$ ##$INTBC= 1
$$ ##$INTSCL= 1
$$ ##$ISEN= 128
$$ ##$LB= 0
$$ ##$LEV0= 5
$$ ##$LPBIN= 0
$$ ##$MAXI= 10000
$$ ##$MC2= 0
$$ ##$MEAN= 0
$$ ##$ME_mod= 0
$$ ##$MI= 0
$$ ##$MddCEXP= no
$$ ##$MddCT_SP= no
$$ ##$MddF180= no
$$ ##$MddLAMBDA= 0
$$ ##$MddMEMORY= 0
$$ ##$MddMERGE= 0
$$ ##$MddNCOMP= 0
$$ ##$MddNITER= 0
$$ ##$MddNOISE= 0
$$ ##$MddPHASE= 0
$$ ##$MddSEED= 0
$$ ##$MddSRSIZE= 0
$$ ##$Mdd_CsALG= 0
$$ ##$Mdd_CsLAMBDA= 0
$$ ##$Mdd_CsNITER= 0
$$ ##$Mdd_CsNORM= 0
$$ ##$Mdd_CsVE= yes
$$ ##$Mdd_CsZF= 0
$$ ##$Mdd_LrLAMBDA= 0
$$ ##$Mdd_LrNITER= 0
$$ ##$Mdd_LrRANK= 0
$$ ##$Mdd_LrZF= 0
$$ ##$Mdd_mod= 0
$$ ##$NCOEF= 0
$$ ##$NC_proc= -3
$$ ##$NLEV= 20
$$ ##$NOISF1= 0
$$ ##$NOISF2= 0
$$ ##$NSP= 0
$$ ##$NTH_PI= 0
$$ ##$NZP= 0
$$ ##$OFFSET= 12.80962
$$ ##$PC= 1.4
$$ ##$PHC0= 0
$$ ##$PHC1= 0
$$ ##$PH_mod= 0
$$ ##$PKNL= yes
$$ ##$PPARMOD= 1
$$ ##$PPDIAG= 0
$$ ##$PPIPTYP= 0
$$ ##$PPMPNUM= 2147483647
$$ ##$PPRESOL= 1
$$ ##$PSCAL= 0
$$ ##$PSIGN= 0
$$ ##$PYNMP= <proc.py>
$$ ##$RDF1= 0
$$ ##$RDF2= 0
$$ ##$RDFWHM= 0
$$ ##$RDINT= 0
$$ ##$RDPOS= 0
$$ ##$REVERSE= no
$$ ##$SF= 600.07
$$ ##$SI= 2048
$$ ##$SIGF1= 12.80962
$$ ##$SIGF2= -0.2096945
$$ ##$SINO= 16
$$ ##$SIOLD= 2048
$$ ##$SPECTYP= <>
$$ ##$SREF_mod= 1
$$ ##$SREGLST= <1H.C6D6>
$$ ##$SSB= 0
$$ ##$STSI= 2048
$$ ##$STSR= 0
$$ ##$SW_p= 7812.49999999737
$$ ##$SYMM= 0
$$ ##$S_DEV= 42233
$$ ##$TDeff= 4096
$$ ##$TDoff= 0
$$ ##$TI= <>
$$ ##$TILT= no
$$ ##$TM1= 0
$$ ##$TM2= 0
$$ ##$TOPLEV= 100
$$ ##$USERP1= <user>
$$ ##$USERP2= <user>
$$ ##$USERP3= <user>
$$ ##$USERP4= <user>
$$ ##$USERP5= <user>
$$ ##$WDW= 4
$$ ##$XDIM= 2048
$$ ##$YMAX_p= 320877594
$$ ##$YMIN_p= 0
$$ ##END=
$$ 
##$PARAMETERFILE=	(pulseprogram, ASCII, C:/Users/peter/Documents/Ambident%20reactivity%20of%20diazine%20oxides%20(e.g.%20PyzNO)/NMR%20data%20files/Compound%2023b%20&%2021b%20-%20synthesis%20in%20DMSO-d6/1H-15N%20HMBC/pulseprogram, 0)
$$ # 1 "C:/Bruker/TopSpin3.5pl7/exp/stan/nmr/lists/pp/hmbcgpndqf"
$$ ;hmbcgpndqf
$$ ;avance-version (12/01/11)
$$ ;HMBC
$$ ;2D H-1/X correlation via heteronuclear zero and double quantum
$$ ;   coherence
$$ ;optimized on long range couplings
$$ ;no decoupling during acquisition
$$ ;using gradient pulses for selection
$$ ;
$$ ;$CLASS=HighRes
$$ ;$DIM=2D
$$ ;$TYPE=
$$ ;$SUBTYPE=
$$ ;$COMMENT=
$$ 
$$ 
$$ # 1 "C:/Bruker/TopSpin3.5pl7/exp/stan/nmr/lists/pp/Avance.incl" 1
$$ ;Avance3.incl
$$ ;   for AV III
$$ ;
$$ ;avance-version (13/06/17)
$$ ;
$$ ;$CLASS=HighRes Incl
$$ ;$COMMENT=
$$ # 169 "C:/Bruker/TopSpin3.5pl7/exp/stan/nmr/lists/pp/Avance.incl"
$$ ;$Id: Avance3.incl,v 1.10.2.2 2013/08/30 09:43:33 ber Exp $
$$ # 17 "C:/Bruker/TopSpin3.5pl7/exp/stan/nmr/lists/pp/hmbcgpndqf" 2
$$ 
$$ # 1 "C:/Bruker/TopSpin3.5pl7/exp/stan/nmr/lists/pp/Grad.incl" 1
$$ ;Grad2.incl  -  include file for Gradient Spectroscopy
$$ ;   for TCU3
$$ ;
$$ ;avance-version (07/01/17)
$$ ;
$$ ;$CLASS=HighRes Incl
$$ ;$COMMENT=
$$ 
$$ # 27 "C:/Bruker/TopSpin3.5pl7/exp/stan/nmr/lists/pp/Grad.incl"
$$ define list<gradient> EA=<EA>
$$ 
$$ 
$$ # 31 "C:/Bruker/TopSpin3.5pl7/exp/stan/nmr/lists/pp/Grad.incl"
$$ ;$Id: Grad2.incl,v 1.14 2012/01/31 17:49:21 ber Exp $
$$ # 18 "C:/Bruker/TopSpin3.5pl7/exp/stan/nmr/lists/pp/hmbcgpndqf" 2
$$ 
$$   
$$ 
$$ "p2=p1*2"
$$ "d6=1s/(cnst13*2)"
$$ # 25 "C:/Bruker/TopSpin3.5pl7/exp/stan/nmr/lists/pp/hmbcgpndqf"
$$ "d0=3u"
$$ 
$$ "in0=inf1/2"
$$ 
$$ # 1 "mc_line 30 file C:/Bruker/TopSpin3.5pl7/exp/stan/nmr/lists/pp/hmbcgpndqf exp. def. part of mc cmd. before ze"
$$ ; dimension 2D; AQ_mode  (F1) QF
$$ define delay MCWRK
$$ define delay MCREST
$$ define delay d0orig
$$ "d0orig=d0"
$$ define loopcounter t1loop
$$ "t1loop=0"
$$ define loopcounter ph1loop
$$ "ph1loop=0"
$$ define loopcounter ST1CNT
$$ "ST1CNT = td1 / 1"
$$ "MCREST = d1 - d1"
$$ "MCWRK = 0.500000*d1"
$$ 
$$     dccorr
$$ # 30 "C:/Bruker/TopSpin3.5pl7/exp/stan/nmr/lists/pp/hmbcgpndqf"
$$ # 30 "C:/Bruker/TopSpin3.5pl7/exp/stan/nmr/lists/pp/hmbcgpndqf"
$$ 1 ze 
$$ # 1 "mc_line 30 file C:/Bruker/TopSpin3.5pl7/exp/stan/nmr/lists/pp/hmbcgpndqf exp. def. of mc cmd. after ze"
$$ LBLAV, MCWRK
$$       "d0=d0orig + t1loop * in0 "
$$ # 31 "C:/Bruker/TopSpin3.5pl7/exp/stan/nmr/lists/pp/hmbcgpndqf"
$$ # 1 "mc_line 31 file C:/Bruker/TopSpin3.5pl7/exp/stan/nmr/lists/pp/hmbcgpndqf exp. start label for mc cmd."
$$ 2 MCWRK 
$$ LBLST1, MCWRK
$$   MCREST
$$ # 32 "C:/Bruker/TopSpin3.5pl7/exp/stan/nmr/lists/pp/hmbcgpndqf"
$$ 3 p1 ph1
$$   d6
$$   p3:f2 ph3
$$   d0
$$   50u setnmr3|0 setnmr0|34|32|33 ctrlgrad 0
$$   p16:gp1
$$   d16
$$   p2 ph2
$$   50u
$$   p16:gp2
$$   d16
$$   d0
$$   p3:f2 ph4
$$   4u
$$   p16:gp3
$$   d16
$$   4u setnmr3^0 setnmr0^34^32^33 ctrlgrad 7
$$   go=2 ph31
$$ # 1 "mc_line 50 file C:/Bruker/TopSpin3.5pl7/exp/stan/nmr/lists/pp/hmbcgpndqf exp. mc cmd. in line"
$$   MCWRK  wr #0 if #0 zd 
$$ 
$$   "t1loop+=1"
$$       "d0=d0orig + t1loop * in0 "
$$   lo to LBLST1 times ST1CNT
$$   MCWRK 
$$   "t1loop=0"
$$   MCWRK rf #0
$$   lo to LBLAV times tdav
$$ # 51 "C:/Bruker/TopSpin3.5pl7/exp/stan/nmr/lists/pp/hmbcgpndqf"
$$ exit 
$$   
$$ 
$$ ph1=0 
$$ ph2=0 0 2 2
$$ ph3=0 2
$$ ph4=0 0 0 0 2 2 2 2
$$ ph31=0 2 0 2 2 0 2 0
$$ 
$$ # 61 "C:/Bruker/TopSpin3.5pl7/exp/stan/nmr/lists/pp/hmbcgpndqf"
$$ ;pl1 : f1 channel - power level for pulse (default)
$$ ;pl2 : f2 channel - power level for pulse (default)
$$ ;p1 : f1 channel -  90 degree high power pulse
$$ ;p2 : f1 channel - 180 degree high power pulse
$$ ;p3 : f2 channel -  90 degree high power pulse
$$ ;p16: homospoil/gradient pulse
$$ ;d0 : incremented delay (2D)                  [3 usec]
$$ ;d1 : relaxation delay; 1-5 * T1
$$ ;d6 : delay for evolution of long range couplings
$$ ;d16: delay for homospoil/gradient recovery
$$ ;cnst13: = J(XH) long range
$$ ;inf1: 1/SW(X) = 2 * DW(X)
$$ ;in0: 1/(2 * SW(X)) = DW(X)
$$ ;nd0: 2
$$ ;ns: 2 * n
$$ ;ds: 16
$$ ;td1: number of experiments
$$ ;FnMODE: QF
$$ 
$$ ;use gradient ratio:	gp 1 : gp 2 : gp 3
$$ ;			  50 :   30 : 40.1   for C-13
$$ ;			  70 :   30 : 50.1   for N-15
$$ 
$$ ;for z-only gradients:
$$ ;gpz1: 50% for C-13, 70% for N-15
$$ ;gpz2: 30%
$$ ;gpz3: 40.1% for C-13, 50.1% for N-15
$$ # 89 "C:/Bruker/TopSpin3.5pl7/exp/stan/nmr/lists/pp/hmbcgpndqf"
$$ ;use gradient files:   
$$ ;gpnam1: SMSQ10.100
$$ ;gpnam2: SMSQ10.100
$$ ;gpnam3: SMSQ10.100
$$ 
$$ 
$$ # 96 "C:/Bruker/TopSpin3.5pl7/exp/stan/nmr/lists/pp/hmbcgpndqf"
$$ ;$Id: hmbcgpndqf,v 1.6 2012/01/31 17:49:23 ber Exp $
$$ 
##$PARAMETERFILE=	(title, ASCII, C:/Users/peter/Documents/Ambident%20reactivity%20of%20diazine%20oxides%20(e.g.%20PyzNO)/NMR%20data%20files/Compound%2023b%20&%2021b%20-%20synthesis%20in%20DMSO-d6/1H-15N%20HMBC/pdata/1/title, 0)
$$ Analyst LB
$$ Instrument Name GH003107
$$ Peter Byrne
$$ KS 2-111
$$ Cryoprobe BB-H&F; 300K
$$ 
##$PARAMETERFILE=	(uxnmr.par, ASCII, C:/Users/peter/Documents/Ambident%20reactivity%20of%20diazine%20oxides%20(e.g.%20PyzNO)/NMR%20data%20files/Compound%2023b%20&%2021b%20-%20synthesis%20in%20DMSO-d6/1H-15N%20HMBC/uxnmr.par, 0)
$$ ##TITLE= Parameter file, TopSpin 3.5 pl 7
$$ ##JCAMPDX= 5.0
$$ ##DATATYPE= Parameter Values
$$ ##NPOINTS= 153	$$ modification sequence number
$$ ##ORIGIN= Bruker BioSpin GmbH
$$ ##OWNER= nmrsu
$$ $$ 2019-10-09 15:57:22.628 +0100  NMRSU@AVIII600NMR-PC
$$ $$ C:/Bruker/TopSpin3.5pl7/conf/instr/aviii600/uxnmr.par
$$ $$ process C:\Bruker\TopSpin3.5pl7\prog\mod\cfserverav3.exe
$$ ##$ACB= 0
$$ ##$ACBTAT= (0..23)
$$ 0 72 88 50 88 0 0 0 0 0 0 0 0 0 0 0 0 0 0 0 0 0 0 0
$$ ##$ACBTBA= (0..23)
$$ 0 0 0 0 0 0 0 0 0 0 0 0 0 0 0 0 0 0 0 0 0 0 0 0
$$ ##$ACBTBLK= (0..23)
$$ 0 34 33 0 35 0 0 0 0 0 0 0 0 0 0 0 0 0 0 0 0 0 0 0
$$ ##$ACBTCTL= (0..23)
$$ 0 6 6 6 6 0 0 0 0 0 0 0 0 0 0 0 0 0 0 0 0 0 0 0
$$ ##$ACBTDI= (0..23)
$$ 0 -1779670019 -1779670019 -1779670019 -1779670020 0 0 0 0 0 0 0 0 0 0 0
$$ 0 0 0 0 0 0 0 0
$$ ##$ACBTDM= (0..23)
$$ 0 25 10 10 10 0 0 0 0 0 0 0 0 0 0 0 0 0 0 0 0 0 0 0
$$ ##$ACBTFHI= (0..23)
$$ 0 600 365 92 365 0 0 0 0 0 0 0 0 0 0 0 0 0 0 0 0 0 0 0
$$ ##$ACBTFL= (0..23)
$$ 0 248 248 88 248 0 0 0 0 0 0 0 0 0 0 0 0 0 0 0 0 0 0 0
$$ ##$ACBTFLO= (0..23)
$$ 0 180 6 30 6 0 0 0 0 0 0 0 0 0 0 0 0 0 0 0 0 0 0 0
$$ ##$ACBTINP= (0..23)
$$ 0 2 1 16 3 0 0 0 0 0 0 0 0 0 0 0 0 0 0 0 0 0 0 0
$$ ##$ACBTOUT= (0..23)
$$ 0 1 2 3 1 0 0 0 0 0 0 0 0 0 0 0 0 0 0 0 0 0 0 0
$$ ##$ACBTPO= (0..23)
$$ 0 100000 300000 150000 300000 0 0 0 0 0 0 0 0 0 0 0 0 0 0 0 0 0 0 0
$$ ##$ACBTPW= (0..23)
$$ 0 100 100 5 100 0 0 0 0 0 0 0 0 0 0 0 0 0 0 0 0 0 0 0
$$ ##$ACBTSB= (0..23)
$$ 0 0 0 0 0 0 0 0 0 0 0 0 0 0 0 0 0 0 0 0 0 0 0 0
$$ ##$ACBTSDT= (0..23)
$$ 0 2 2 2 2 0 0 0 0 0 0 0 0 0 0 0 0 0 0 0 0 0 0 0
$$ ##$ACBTY= <no>
$$ ##$AMPDFLT= no
$$ ##$AQSBDCH= (0..95)
$$ 0 0 0 0 0 0 0 0 255 255 255 255 255 255 255 255 255 255 255 255 255 255
$$ 255 255 255 255 255 255 255 255 255 255 255 255 255 255 255 255 255 255
$$ 255 255 255 255 255 255 255 255 255 255 255 255 255 255 255 255 255 255
$$ 255 255 255 255 255 255 255 255 255 255 255 255 255 255 255 255 255 255
$$ 255 255 255 255 255 255 255 255 255 255 255 255 255 255 255 255 255 255
$$ 255 255
$$ ##$AQSBDHW= (0..95)
$$ 4 1 8 8 8 0 0 0 255 255 255 255 255 255 255 255 255 255 255 255 255 255
$$ 255 255 255 255 255 255 255 255 255 255 255 255 255 255 255 255 255 255
$$ 255 255 255 255 255 255 255 255 255 255 255 255 255 255 255 255 255 255
$$ 255 255 255 255 255 255 255 255 255 255 255 255 255 255 255 255 255 255
$$ 255 255 255 255 255 255 255 255 255 255 255 255 255 255 255 255 255 255
$$ 255 255
$$ ##$AQSBDID= (0..95)
$$ 82 88 83 83 83 80 66 66 255 255 255 255 255 255 255 255 255 255 255 255
$$ 255 255 255 255 255 255 255 255 255 255 255 255 255 255 255 255 255 255
$$ 255 255 255 255 255 255 255 255 255 255 255 255 255 255 255 255 255 255
$$ 255 255 255 255 255 255 255 255 255 255 255 255 255 255 255 255 255 255
$$ 255 255 255 255 255 255 255 255 255 255 255 255 255 255 255 255 255 255
$$ 255 255 255 255
$$ ##$AQSBDNO= (0..95)
$$ 1 1 1 2 3 1 1 1 255 255 255 255 255 255 255 255 255 255 255 255 255 255
$$ 255 255 255 255 255 255 255 255 255 255 255 255 255 255 255 255 255 255
$$ 255 255 255 255 255 255 255 255 255 255 255 255 255 255 255 255 255 255
$$ 255 255 255 255 255 255 255 255 255 255 255 255 255 255 255 255 255 255
$$ 255 255 255 255 255 255 255 255 255 255 255 255 255 255 255 255 255 255
$$ 255 255
$$ ##$AQSBDSL= (0..95)
$$ 2 3 4 5 6 21 255 1 255 255 255 255 255 255 255 255 255 255 255 255 255
$$ 255 255 255 255 255 255 255 255 255 255 255 255 255 255 255 255 255 255
$$ 255 255 255 255 255 255 255 255 255 255 255 255 255 255 255 255 255 255
$$ 255 255 255 255 255 255 255 255 255 255 255 255 255 255 255 255 255 255
$$ 255 255 255 255 255 255 255 255 255 255 255 255 255 255 255 255 255 255
$$ 255 255 255
$$ ##$AQSBDTY= (0..95)
$$ 66 192 25 25 25 207 209 7 255 255 255 255 255 255 255 255 255 255 255 255
$$ 255 255 255 255 255 255 255 255 255 255 255 255 255 255 255 255 255 255
$$ 255 255 255 255 255 255 255 255 255 255 255 255 255 255 255 255 255 255
$$ 255 255 255 255 255 255 255 255 255 255 255 255 255 255 255 255 255 255
$$ 255 255 255 255 255 255 255 255 255 255 255 255 255 255 255 255 255 255
$$ 255 255 255 255
$$ ##$AQSBUAD= (0..95)
$$ 16 52 36 37 38 33 32 32 255 255 255 255 255 255 255 255 255 255 255 255
$$ 255 255 255 255 255 255 255 255 255 255 255 255 255 255 255 255 255 255
$$ 255 255 255 255 255 255 255 255 255 255 255 255 255 255 255 255 255 255
$$ 255 255 255 255 255 255 255 255 255 255 255 255 255 255 255 255 255 255
$$ 255 255 255 255 255 255 255 255 255 255 255 255 255 255 255 255 255 255
$$ 255 255 255 255
$$ ##$AQSECL= (0..95)
$$ 4 2 2 2 2 1 2 255 255 255 255 255 255 255 255 255 255 255 255 255 255 255
$$ 255 255 255 255 255 255 255 255 255 255 255 255 255 255 255 255 255 255
$$ 255 255 255 255 255 255 255 255 255 255 255 255 255 255 255 255 255 255
$$ 255 255 255 255 255 255 255 255 255 255 255 255 255 255 255 255 255 255
$$ 255 255 255 255 255 255 255 255 255 255 255 255 255 255 255 255 255 255
$$ 255 255
$$ ##$AQSECLS= (0..95)
$$ 3 1 2 2 2 0 3 255 255 255 255 255 255 255 255 255 255 255 255 255 255 255
$$ 255 255 255 255 255 255 255 255 255 255 255 255 255 255 255 255 255 255
$$ 255 255 255 255 255 255 255 255 255 255 255 255 255 255 255 255 255 255
$$ 255 255 255 255 255 255 255 255 255 255 255 255 255 255 255 255 255 255
$$ 255 255 255 255 255 255 255 255 255 255 255 255 255 255 255 255 255 255
$$ 255 255
$$ ##$AQSETH1= <no>
$$ ##$AQSETH2= <no>
$$ ##$AQSSPLT= no
$$ ##$ATT19F= (0..1)
$$ 0 0
$$ ##$ATT1H= (0..1)
$$ 0 0
$$ ##$ATT3H= (0..1)
$$ 0 0
$$ ##$ATTX= (0..1)
$$ 0 0
$$ ##$ATTY= (0..1)
$$ 0 0
$$ ##$ATTZ= (0..1)
$$ 0 0
$$ ##$BACSAIR= yes
$$ ##$BACSCAP= 596
$$ ##$BACSDEL= 0
$$ ##$BACSFCM= no
$$ ##$BACSOPT= <>
$$ ##$BACSTY= <tty04>
$$ ##$BARPTY= <no>
$$ ##$BFREQ= 600.07
$$ ##$BGAETH= (0..9)
$$ <no> <no> <no> <no> <no> <no> <no> <no> <no> <no>
$$ ##$BIRDS= yes
$$ ##$BMPC= 0
$$ ##$BMPCTY= <no>
$$ ##$BPSUTY= <no>
$$ ##$BSMS= 2
$$ ##$BSMS19FLock= no
$$ ##$BSMSETH= <149.236.99.20>
$$ ##$BSMSTY= <no>
$$ ##$BgaChFac2= (0..7)
$$ 0 0 0 0 0 0 0 0
$$ ##$BgaChMap= (0..7)
$$ 0 0 0 0 0 0 0 0
$$ ##$BgaChMaxv= (0..7)
$$ 0 0 0 0 0 0 0 0
$$ ##$BgaChRouting= (0..63)
$$ 0 0 0 0 0 0 0 0 0 0 0 0 0 0 0 0 0 0 0 0 0 0 0 0 0 0 0 0 0 0 0 0 0 0 0 0
$$ 0 0 0 0 0 0 0 0 0 0 0 0 0 0 0 0 0 0 0 0 0 0 0 0 0 0 0 0
$$ ##$BgaChShimMap= (0..7)
$$ 0 0 0 0 0 0 0 0
$$ ##$BgaChShimMaxv= (0..7)
$$ 0 0 0 0 0 0 0 0
$$ ##$BlaEth= (0..9)
$$ <149.236.99.253> <149.236.99.252> <no> <no> <no> <no> <no> <no> <> <>
$$ ##$BlaNam= (0..9)
$$ <BLAXH2H300/100/150 E 200-600MHZ> <BLAX300 E 6-365MHZ> <> <> <> <> <> <>
$$ <> <>
$$ ##$BlaPN= (0..9)
$$ <W1345096> <W1345092> <> <> <> <> <> <> <> <>
$$ ##$BlaSN= (0..9)
$$ <0236> <0075> <> <> <> <> <> <> <> <>
$$ ##$BsmsAuxEth= <no>
$$ ##$CFASMOD= (0..7)
$$ 1 1 1 1 1 1 1 1
$$ ##$CFASMUL= (0..7)
$$ 1 1 1 1 1 1 1 1
$$ ##$CNFTXDR= (0..7)
$$ 6 6 6 0 0 0 0 0
$$ ##$COMDIG2= 0
$$ ##$CPDBTY= <no>
$$ ##$CRCOTY= <tty01>
$$ ##$CSW1= (0..31)
$$ 2 2 0 16 3 3 0 0 0 0 0 0 0 0 0 0 0 0 0 0 0 0 0 0 0 0 0 0 0 0 0 0
$$ ##$CSW2= (0..31)
$$ 1 1 0 0 0 0 0 0 0 0 0 0 0 0 0 0 0 0 0 0 0 0 0 0 0 0 0 0 0 0 0 0
$$ ##$CSWNUM= (0..7)
$$ 4 3 0 0 0 0 0 0
$$ ##$ConsolePnSn= <>
$$ ##$CryoProAccPnSn= <>
$$ ##$Ctb1Eth= <no>
$$ ##$CubeEth= (0..7)
$$ <no> <no> <no> <no> <no> <no> <no> <no>
$$ ##$CustRegisterNo= <>
$$ ##$DATSTAT= no
$$ ##$DIGI140= (0..7)
$$ 0 0 0 0 0 0 0 0
$$ ##$DIGIB12= (0..7)
$$ 0 0 0 0 0 0 0 0
$$ ##$DIGIB16= (0..7)
$$ 0 0 0 0 0 0 0 0
$$ ##$DIGIFA= (0..7)
$$ 0 0 0 0 0 0 0 0
$$ ##$DIGIFOURIER= 0
$$ ##$DIGIHA= (0..7)
$$ 0 0 0 0 0 0 0 0
$$ ##$DIGIHAF= (0..7)
$$ 0 0 0 0 0 0 0 0
$$ ##$DIGIHRD= (0..7)
$$ 0 0 0 0 0 0 0 0
$$ ##$DIGIIA= (0..7)
$$ 0 0 0 0 0 0 0 0
$$ ##$DIGIO16= (0..7)
$$ 0 0 0 0 0 0 0 0
$$ ##$DIGISA= (0..7)
$$ 0 0 0 0 0 0 0 0
$$ ##$DIGISAF= (0..7)
$$ 0 0 0 0 0 0 0 0
$$ ##$DIGISL= (0..7)
$$ 0 0 0 0 0 0 0 0
$$ ##$DIGITYI= (0..7)
$$ 0 0 0 0 0 0 0 0
$$ ##$DIGITYP= (0..7)
$$ 0 0 0 0 0 0 0 0
$$ ##$DIGITZ= 0
$$ ##$DPPFAC= 1
$$ ##$DRMSETH= <no>
$$ ##$DRU= yes
$$ ##$DRUETH= (0..33)
$$ <no> <149.236.99.89> <no> <no> <no> <no> <no> <no> <no> <no> <no> <no>
$$ <no> <no> <no> <no> <no> <no> <no> <no> <no> <no> <no> <no> <no> <no> <no>
$$ <no> <no> <no> <no> <no> <no> <>
$$ ##$Description= <Avance III>
$$ ##$DppType= 0
$$ ##$FCUMEM= (0..7)
$$ 16777208 16777208 16777208 0 0 0 0 0
$$ ##$FCUPAL= (0..7)
$$ 0 0 0 0 0 0 0 0
$$ ##$FGSVTY= <no>
$$ ##$FQMIX= 0
$$ ##$FUNCMOD= <>
$$ ##$FourPeriBdEth= <no>
$$ ##$FourShimBdEth= <no>
$$ ##$FourierPicsCon= no
$$ ##$GCUTYPE= 10
$$ ##$GCUTYPE2= 0
$$ ##$GPREDEL= 0
$$ ##$GPSCUTY= <no>
$$ ##$GRADRES= 5
$$ ##$GTUTY= <no>
$$ ##$GcConn= (0..1)
$$ 1 0
$$ ##$GradAmpGain= (0..7)
$$ 0 0 0 0 0 0 0 0
$$ ##$GradAmpMaxCurX= (0..7)
$$ 0 0 0 0 0 0 0 0
$$ ##$GradAmpMaxCurY= (0..7)
$$ 0 0 0 0 0 0 0 0
$$ ##$GradAmpMaxCurZ= (0..7)
$$ 9.99999904632568 0 0 0 0 0 0 0
$$ ##$GradAmpName= (0..7)
$$ <GAB in BSMS> <> <> <> <> <> <> <>
$$ ##$GradAmpPN= (0..7)
$$ <> <> <> <> <> <> <> <>
$$ ##$GradAmpSN= (0..7)
$$ <> <> <> <> <> <> <> <>
$$ ##$GradAmpType= (0..7)
$$ 2 0 0 0 0 0 0 0
$$ ##$GradPowClkCtrl= 0
$$ ##$GradPowClkTime= 0
$$ ##$GradPowImax= 0
$$ ##$GradPowType= 0
$$ ##$GradPowVmax= 0
$$ ##$HDIETH= (0..5)
$$ <no> <no> <no> <no> <no> <no>
$$ ##$HFAC= 3
$$ ##$HPCU= 0
$$ ##$HPCUTY= <no>
$$ ##$HPTXLP= (0..3)
$$ -1 -1 -1 -1
$$ ##$HPTXPI= (0..3)
$$ 0 0 0 0
$$ ##$HPTXPO= (0..3)
$$ 0 0 0 0
$$ ##$HPTXTY= (0..3)
$$ 0 0 0 0
$$ ##$HpprCoverType= 1
$$ ##$IF451= 0
$$ ##$IFREQ= 1
$$ ##$INJPTY= <no>
$$ ##$INTFPR= 0
$$ ##$IPSOETH= <149.236.99.254>
$$ ##$IPSOTYPE= 1
$$ ##$LDUETH= (0..0)
$$ <no>
$$ ##$LOCKCONF= <DL>
$$ ##$LOCKTY= <no>
$$ ##$LOCSWID= 0
$$ ##$LOCSWIF= 0
$$ ##$LVDSSPLITETH= (0..5)
$$ <no> <no> <no> <no> <no> <no>
$$ ##$Location= <>
$$ ##$M2FAC= 0
$$ ##$MAS= 0
$$ ##$MASETIME= 10
$$ ##$MASITIME= 10
$$ ##$MASTY= <no>
$$ ##$MAS_CT= 0
$$ ##$MAS_SG= 0
$$ ##$MAS_TO= 0
$$ ##$MEMPRM= 0
$$ ##$MHFAC= 0
$$ ##$MXFAC= 0
$$ ##$MagnCoilPnSn= <>
$$ ##$MagnDewarPnSn= <>
$$ ##$MasEth= <no>
$$ ##$NAMPD= (0..17)
$$ <> <HPLNA 19F1H> <XBB19F 2HS> <2H> <13C> <15N> <> <> <> <> <> <> <> <>
$$ <> <> <> <>
$$ ##$NFCU= 3
$$ ##$NFRED= 0
$$ ##$NMRCH= 2
$$ ##$NMRMEM= 16384
$$ ##$NPSGU= 0
$$ ##$NRCU= 1
$$ ##$NROUT= 0
$$ ##$NSGU= 3
$$ ##$OrderNo= <10246872>
$$ ##$PAMPF1= (0..15)
$$ 75 56 64 96 80 80 0 0 0 0 0 0 0 0 0 0
$$ ##$PAMPF2= (0..15)
$$ 0 0 0 0 0 0 0 0 0 0 0 0 0 0 0 0
$$ ##$PAMPF3= (0..15)
$$ 0 0 0 0 0 0 0 0 0 0 0 0 0 0 0 0
$$ ##$PAMPF4= (0..15)
$$ 0 0 0 0 0 0 0 0 0 0 0 0 0 0 0 0
$$ ##$PAMPF5= (0..15)
$$ 0 0 0 0 0 0 0 0 0 0 0 0 0 0 0 0
$$ ##$PAMPF6= (0..15)
$$ 0 0 0 0 0 0 0 0 0 0 0 0 0 0 0 0
$$ ##$PAMPF7= (0..15)
$$ 0 0 0 0 0 0 0 0 0 0 0 0 0 0 0 0
$$ ##$PAMPF8= (0..15)
$$ 0 0 0 0 0 0 0 0 0 0 0 0 0 0 0 0
$$ ##$PH4= 0
$$ ##$PHF4TY= <no>
$$ ##$POWCHK= yes
$$ ##$PRAMD1= (0..7)
$$ 6 0 0 1610612736 0 0 0 0
$$ ##$PRAMD10= (0..7)
$$ 0 0 0 0 0 0 0 0
$$ ##$PRAMD11= (0..7)
$$ 0 0 0 0 0 0 0 0
$$ ##$PRAMD12= (0..7)
$$ 0 0 0 0 0 0 0 0
$$ ##$PRAMD13= (0..7)
$$ 0 0 0 0 0 0 0 0
$$ ##$PRAMD14= (0..7)
$$ 0 0 0 0 0 0 0 0
$$ ##$PRAMD15= (0..7)
$$ 0 0 0 0 0 0 0 0
$$ ##$PRAMD16= (0..7)
$$ 0 0 0 0 0 0 0 0
$$ ##$PRAMD17= (0..7)
$$ 0 0 0 0 0 0 0 0
$$ ##$PRAMD18= (0..7)
$$ 0 0 0 0 0 0 0 0
$$ ##$PRAMD19= (0..7)
$$ 0 0 0 0 0 0 0 0
$$ ##$PRAMD2= (0..7)
$$ 2147483644 2131230719 2147483647 603979775 0 0 0 0
$$ ##$PRAMD20= (0..7)
$$ 0 0 0 0 0 0 0 0
$$ ##$PRAMD21= (0..7)
$$ 0 0 0 0 0 0 0 0
$$ ##$PRAMD3= (0..7)
$$ 0 1048576 0 536870912 0 1048576 0 536870912
$$ ##$PRAMD4= (0..7)
$$ 16777216 0 0 536870912 0 0 0 0
$$ ##$PRAMD5= (0..7)
$$ 0 0 4 536870912 0 0 0 0
$$ ##$PRAMD6= (0..7)
$$ 0 0 0 0 0 0 0 0
$$ ##$PRAMD7= (0..7)
$$ 0 0 0 0 0 0 0 0
$$ ##$PRAMD8= (0..7)
$$ 0 0 0 0 0 0 0 0
$$ ##$PRAMD9= (0..7)
$$ 0 0 0 0 0 0 0 0
$$ ##$PRAMLED= (0..1)
$$ 15 15
$$ ##$PRAMP= (0..9)
$$ <> <tty10> <no> <no> <no> <no> <no> <no> <no> <>
$$ ##$PRAMPTP= 1
$$ ##$PREEMPTYPE= 0
$$ ##$PREPTY= <no>
$$ ##$PREREC= (0..15)
$$ 0 1 1 1 1 1 0 0 0 0 0 0 0 0 0 0
$$ ##$PRESHLD= 0
$$ ##$PTS160= -1
$$ ##$PTSA2X= (0..7)
$$ 0 0 0 0 0 0 0 0
$$ ##$PTSF2X= (0..7)
$$ 0 0 0 0 0 0 0 0
$$ ##$PTSFMX= (0..19)
$$ 643.52499 643.52499 643.52499 0 0 0 0 0 0 0 0 0 0 0 0 0 0 0 0 0
$$ ##$PULCHK= no
$$ ##$PerMagATempSens= no
$$ ##$PerMagEth= <no>
$$ ##$PerMagFluxSens= no
$$ ##$PerMagMTempSens= no
$$ ##$PramDutyCycPerc= (0..15)
$$ 4 2 2 2 2 0 0 0 0 0 0 0 0 0 0 0
$$ ##$PramPeakPowerW= (0..15)
$$ 4000 500 500 500 500 0 0 0 0 0 0 0 0 0 0 0
$$ ##$PramPowerSwitch= (0..15)
$$ 0 0 0 0 0 0 0 0 0 0 0 0 0 0 0 0
$$ ##$PramPulWidthMs= (0..15)
$$ 10 0.1 0.1 0.1 0.1 0 0 0 0 0 0 0 0 0 0 0
$$ ##$PreampModBisDat= (0..15)
$$ 20170428 20080211 20080216 20080304 20080121 0 0 0 0 0 0 0 0 0 0 0
$$ ##$PreampModPN= (0..17)
$$ <Z103205> <Z003506> <Z003473> <Z003524> <Z003530> <> <> <> <> <> <> <>
$$ <> <> <> <> <> <>
$$ ##$PreampModSN= (0..17)
$$ <00874> <00671> <00593> <00408> <00301> <> <> <> <> <> <> <> <> <> <> <>
$$ <> <>
$$ ##$ProdigyEth= <no>
$$ ##$RCUCDS= (0..7)
$$ 0 0 0 0 0 0 0 0
$$ ##$RCUCFS= (0..7)
$$ 0 0 0 0 0 0 0 0
$$ ##$RCUCSS= (0..7)
$$ 0 0 0 0 0 0 0 0
$$ ##$RCUI2C1= (0..7)
$$ 0 0 0 0 0 0 0 0
$$ ##$RCUI2C2= (0..7)
$$ 0 0 0 0 0 0 0 0
$$ ##$RCUI2C3= (0..7)
$$ 0 0 0 0 0 0 0 0
$$ ##$RCUI2C4= (0..7)
$$ 0 0 0 0 0 0 0 0
$$ ##$RCUI2C5= (0..7)
$$ 0 0 0 0 0 0 0 0
$$ ##$RCUI2C6= (0..7)
$$ 0 0 0 0 0 0 0 0
$$ ##$RCUI2C7= (0..7)
$$ 0 0 0 0 0 0 0 0
$$ ##$RCUI2C8= (0..7)
$$ 0 0 0 0 0 0 0 0
$$ ##$RDCU= 0
$$ ##$RFSINPUT= (0..1)
$$ 0 0
$$ ##$RFSVTY= <no>
$$ ##$RGTYPE= (0..31)
$$ 9 0 0 0 0 0 0 0 0 0 0 0 0 0 0 0 0 0 0 0 0 0 0 0 0 0 0 0 0 0 0 0
$$ ##$RG_max= (0..31)
$$ 2050 -1 -1 -1 -1 -1 -1 -1 -1 -1 -1 -1 -1 -1 -1 -1 -1 -1 -1 -1 -1 -1 -1
$$ -1 -1 -1 -1 -1 -1 -1 -1 -1
$$ ##$RG_min= (0..31)
$$ 0.25 -1 -1 -1 -1 -1 -1 -1 -1 -1 -1 -1 -1 -1 -1 -1 -1 -1 -1 -1 -1 -1 -1
$$ -1 -1 -1 -1 -1 -1 -1 -1 -1
$$ ##$RG_tab1= (0..255)
$$ 0.25 0.28 0.32 0.35 0.4 0.44 0.5 0.56 0.64 0.7 0.8 0.89 1 1.12 1.28 1.4
$$ 1.6 1.78 2 2.25 2.56 2.8 3.2 3.56 4 4.5 5 5.6 6.35 7.12 8 9 10 11.3 12.7
$$ 14.2 16 18 20.2 22.6 25.4 28.5 32 36 40.3 45.2 50.8 57 64 71.8 80.6 90.5
$$ 101 114 128 144 161 181 203 228 256 287 322 362 406 456 512 575 645 724
$$ 812 912 1030 1150 1290 1440 1620 1820 2050 -1 -1 -1 -1 -1 -1 -1 -1 -1 -1
$$ -1 -1 -1 -1 -1 -1 -1 -1 -1 -1 -1 -1 -1 -1 -1 -1 -1 -1 -1 -1 -1 -1 -1 -1
$$ -1 -1 -1 -1 -1 -1 -1 -1 -1 -1 -1 -1 -1 -1 -1 -1 -1 -1 -1 -1 -1 -1 -1 -1
$$ -1 -1 -1 -1 -1 -1 -1 -1 -1 -1 -1 -1 -1 -1 -1 -1 -1 -1 -1 -1 -1 -1 -1 -1
$$ -1 -1 -1 -1 -1 -1 -1 -1 -1 -1 -1 -1 -1 -1 -1 -1 -1 -1 -1 -1 -1 -1 -1 -1
$$ -1 -1 -1 -1 -1 -1 -1 -1 -1 -1 -1 -1 -1 -1 -1 -1 -1 -1 -1 -1 -1 -1 -1 -1
$$ -1 -1 -1 -1 -1 -1 -1 -1 -1 -1 -1 -1 -1 -1 -1 -1 -1 -1 -1 -1 -1 -1 -1 -1
$$ -1 -1 -1 -1 -1 -1 -1 -1 -1 -1 -1 -1 -1 -1 -1 -1 -1 -1 -1 -1 -1 -1 -1
$$ ##$RG_tab2= (0..255)
$$ -1 -1 -1 -1 -1 -1 -1 -1 -1 -1 -1 -1 -1 -1 -1 -1 -1 -1 -1 -1 -1 -1 -1 -1
$$ -1 -1 -1 -1 -1 -1 -1 -1 -1 -1 -1 -1 -1 -1 -1 -1 -1 -1 -1 -1 -1 -1 -1 -1
$$ -1 -1 -1 -1 -1 -1 -1 -1 -1 -1 -1 -1 -1 -1 -1 -1 -1 -1 -1 -1 -1 -1 -1 -1
$$ -1 -1 -1 -1 -1 -1 -1 -1 -1 -1 -1 -1 -1 -1 -1 -1 -1 -1 -1 -1 -1 -1 -1 -1
$$ -1 -1 -1 -1 -1 -1 -1 -1 -1 -1 -1 -1 -1 -1 -1 -1 -1 -1 -1 -1 -1 -1 -1 -1
$$ -1 -1 -1 -1 -1 -1 -1 -1 -1 -1 -1 -1 -1 -1 -1 -1 -1 -1 -1 -1 -1 -1 -1 -1
$$ -1 -1 -1 -1 -1 -1 -1 -1 -1 -1 -1 -1 -1 -1 -1 -1 -1 -1 -1 -1 -1 -1 -1 -1
$$ -1 -1 -1 -1 -1 -1 -1 -1 -1 -1 -1 -1 -1 -1 -1 -1 -1 -1 -1 -1 -1 -1 -1 -1
$$ -1 -1 -1 -1 -1 -1 -1 -1 -1 -1 -1 -1 -1 -1 -1 -1 -1 -1 -1 -1 -1 -1 -1 -1
$$ -1 -1 -1 -1 -1 -1 -1 -1 -1 -1 -1 -1 -1 -1 -1 -1 -1 -1 -1 -1 -1 -1 -1 -1
$$ -1 -1 -1 -1 -1 -1 -1 -1 -1 -1 -1 -1 -1 -1 -1 -1
$$ ##$RG_tab3= (0..255)
$$ -1 -1 -1 -1 -1 -1 -1 -1 -1 -1 -1 -1 -1 -1 -1 -1 -1 -1 -1 -1 -1 -1 -1 -1
$$ -1 -1 -1 -1 -1 -1 -1 -1 -1 -1 -1 -1 -1 -1 -1 -1 -1 -1 -1 -1 -1 -1 -1 -1
$$ -1 -1 -1 -1 -1 -1 -1 -1 -1 -1 -1 -1 -1 -1 -1 -1 -1 -1 -1 -1 -1 -1 -1 -1
$$ -1 -1 -1 -1 -1 -1 -1 -1 -1 -1 -1 -1 -1 -1 -1 -1 -1 -1 -1 -1 -1 -1 -1 -1
$$ -1 -1 -1 -1 -1 -1 -1 -1 -1 -1 -1 -1 -1 -1 -1 -1 -1 -1 -1 -1 -1 -1 -1 -1
$$ -1 -1 -1 -1 -1 -1 -1 -1 -1 -1 -1 -1 -1 -1 -1 -1 -1 -1 -1 -1 -1 -1 -1 -1
$$ -1 -1 -1 -1 -1 -1 -1 -1 -1 -1 -1 -1 -1 -1 -1 -1 -1 -1 -1 -1 -1 -1 -1 -1
$$ -1 -1 -1 -1 -1 -1 -1 -1 -1 -1 -1 -1 -1 -1 -1 -1 -1 -1 -1 -1 -1 -1 -1 -1
$$ -1 -1 -1 -1 -1 -1 -1 -1 -1 -1 -1 -1 -1 -1 -1 -1 -1 -1 -1 -1 -1 -1 -1 -1
$$ -1 -1 -1 -1 -1 -1 -1 -1 -1 -1 -1 -1 -1 -1 -1 -1 -1 -1 -1 -1 -1 -1 -1 -1
$$ -1 -1 -1 -1 -1 -1 -1 -1 -1 -1 -1 -1 -1 -1 -1 -1
$$ ##$RG_tab4= (0..255)
$$ -1 -1 -1 -1 -1 -1 -1 -1 -1 -1 -1 -1 -1 -1 -1 -1 -1 -1 -1 -1 -1 -1 -1 -1
$$ -1 -1 -1 -1 -1 -1 -1 -1 -1 -1 -1 -1 -1 -1 -1 -1 -1 -1 -1 -1 -1 -1 -1 -1
$$ -1 -1 -1 -1 -1 -1 -1 -1 -1 -1 -1 -1 -1 -1 -1 -1 -1 -1 -1 -1 -1 -1 -1 -1
$$ -1 -1 -1 -1 -1 -1 -1 -1 -1 -1 -1 -1 -1 -1 -1 -1 -1 -1 -1 -1 -1 -1 -1 -1
$$ -1 -1 -1 -1 -1 -1 -1 -1 -1 -1 -1 -1 -1 -1 -1 -1 -1 -1 -1 -1 -1 -1 -1 -1
$$ -1 -1 -1 -1 -1 -1 -1 -1 -1 -1 -1 -1 -1 -1 -1 -1 -1 -1 -1 -1 -1 -1 -1 -1
$$ -1 -1 -1 -1 -1 -1 -1 -1 -1 -1 -1 -1 -1 -1 -1 -1 -1 -1 -1 -1 -1 -1 -1 -1
$$ -1 -1 -1 -1 -1 -1 -1 -1 -1 -1 -1 -1 -1 -1 -1 -1 -1 -1 -1 -1 -1 -1 -1 -1
$$ -1 -1 -1 -1 -1 -1 -1 -1 -1 -1 -1 -1 -1 -1 -1 -1 -1 -1 -1 -1 -1 -1 -1 -1
$$ -1 -1 -1 -1 -1 -1 -1 -1 -1 -1 -1 -1 -1 -1 -1 -1 -1 -1 -1 -1 -1 -1 -1 -1
$$ -1 -1 -1 -1 -1 -1 -1 -1 -1 -1 -1 -1 -1 -1 -1 -1
$$ ##$RG_tab5= (0..255)
$$ -1 -1 -1 -1 -1 -1 -1 -1 -1 -1 -1 -1 -1 -1 -1 -1 -1 -1 -1 -1 -1 -1 -1 -1
$$ -1 -1 -1 -1 -1 -1 -1 -1 -1 -1 -1 -1 -1 -1 -1 -1 -1 -1 -1 -1 -1 -1 -1 -1
$$ -1 -1 -1 -1 -1 -1 -1 -1 -1 -1 -1 -1 -1 -1 -1 -1 -1 -1 -1 -1 -1 -1 -1 -1
$$ -1 -1 -1 -1 -1 -1 -1 -1 -1 -1 -1 -1 -1 -1 -1 -1 -1 -1 -1 -1 -1 -1 -1 -1
$$ -1 -1 -1 -1 -1 -1 -1 -1 -1 -1 -1 -1 -1 -1 -1 -1 -1 -1 -1 -1 -1 -1 -1 -1
$$ -1 -1 -1 -1 -1 -1 -1 -1 -1 -1 -1 -1 -1 -1 -1 -1 -1 -1 -1 -1 -1 -1 -1 -1
$$ -1 -1 -1 -1 -1 -1 -1 -1 -1 -1 -1 -1 -1 -1 -1 -1 -1 -1 -1 -1 -1 -1 -1 -1
$$ -1 -1 -1 -1 -1 -1 -1 -1 -1 -1 -1 -1 -1 -1 -1 -1 -1 -1 -1 -1 -1 -1 -1 -1
$$ -1 -1 -1 -1 -1 -1 -1 -1 -1 -1 -1 -1 -1 -1 -1 -1 -1 -1 -1 -1 -1 -1 -1 -1
$$ -1 -1 -1 -1 -1 -1 -1 -1 -1 -1 -1 -1 -1 -1 -1 -1 -1 -1 -1 -1 -1 -1 -1 -1
$$ -1 -1 -1 -1 -1 -1 -1 -1 -1 -1 -1 -1 -1 -1 -1 -1
$$ ##$RG_tab6= (0..255)
$$ -1 -1 -1 -1 -1 -1 -1 -1 -1 -1 -1 -1 -1 -1 -1 -1 -1 -1 -1 -1 -1 -1 -1 -1
$$ -1 -1 -1 -1 -1 -1 -1 -1 -1 -1 -1 -1 -1 -1 -1 -1 -1 -1 -1 -1 -1 -1 -1 -1
$$ -1 -1 -1 -1 -1 -1 -1 -1 -1 -1 -1 -1 -1 -1 -1 -1 -1 -1 -1 -1 -1 -1 -1 -1
$$ -1 -1 -1 -1 -1 -1 -1 -1 -1 -1 -1 -1 -1 -1 -1 -1 -1 -1 -1 -1 -1 -1 -1 -1
$$ -1 -1 -1 -1 -1 -1 -1 -1 -1 -1 -1 -1 -1 -1 -1 -1 -1 -1 -1 -1 -1 -1 -1 -1
$$ -1 -1 -1 -1 -1 -1 -1 -1 -1 -1 -1 -1 -1 -1 -1 -1 -1 -1 -1 -1 -1 -1 -1 -1
$$ -1 -1 -1 -1 -1 -1 -1 -1 -1 -1 -1 -1 -1 -1 -1 -1 -1 -1 -1 -1 -1 -1 -1 -1
$$ -1 -1 -1 -1 -1 -1 -1 -1 -1 -1 -1 -1 -1 -1 -1 -1 -1 -1 -1 -1 -1 -1 -1 -1
$$ -1 -1 -1 -1 -1 -1 -1 -1 -1 -1 -1 -1 -1 -1 -1 -1 -1 -1 -1 -1 -1 -1 -1 -1
$$ -1 -1 -1 -1 -1 -1 -1 -1 -1 -1 -1 -1 -1 -1 -1 -1 -1 -1 -1 -1 -1 -1 -1 -1
$$ -1 -1 -1 -1 -1 -1 -1 -1 -1 -1 -1 -1 -1 -1 -1 -1
$$ ##$RG_tab7= (0..255)
$$ -1 -1 -1 -1 -1 -1 -1 -1 -1 -1 -1 -1 -1 -1 -1 -1 -1 -1 -1 -1 -1 -1 -1 -1
$$ -1 -1 -1 -1 -1 -1 -1 -1 -1 -1 -1 -1 -1 -1 -1 -1 -1 -1 -1 -1 -1 -1 -1 -1
$$ -1 -1 -1 -1 -1 -1 -1 -1 -1 -1 -1 -1 -1 -1 -1 -1 -1 -1 -1 -1 -1 -1 -1 -1
$$ -1 -1 -1 -1 -1 -1 -1 -1 -1 -1 -1 -1 -1 -1 -1 -1 -1 -1 -1 -1 -1 -1 -1 -1
$$ -1 -1 -1 -1 -1 -1 -1 -1 -1 -1 -1 -1 -1 -1 -1 -1 -1 -1 -1 -1 -1 -1 -1 -1
$$ -1 -1 -1 -1 -1 -1 -1 -1 -1 -1 -1 -1 -1 -1 -1 -1 -1 -1 -1 -1 -1 -1 -1 -1
$$ -1 -1 -1 -1 -1 -1 -1 -1 -1 -1 -1 -1 -1 -1 -1 -1 -1 -1 -1 -1 -1 -1 -1 -1
$$ -1 -1 -1 -1 -1 -1 -1 -1 -1 -1 -1 -1 -1 -1 -1 -1 -1 -1 -1 -1 -1 -1 -1 -1
$$ -1 -1 -1 -1 -1 -1 -1 -1 -1 -1 -1 -1 -1 -1 -1 -1 -1 -1 -1 -1 -1 -1 -1 -1
$$ -1 -1 -1 -1 -1 -1 -1 -1 -1 -1 -1 -1 -1 -1 -1 -1 -1 -1 -1 -1 -1 -1 -1 -1
$$ -1 -1 -1 -1 -1 -1 -1 -1 -1 -1 -1 -1 -1 -1 -1 -1
$$ ##$RG_tab8= (0..255)
$$ -1 -1 -1 -1 -1 -1 -1 -1 -1 -1 -1 -1 -1 -1 -1 -1 -1 -1 -1 -1 -1 -1 -1 -1
$$ -1 -1 -1 -1 -1 -1 -1 -1 -1 -1 -1 -1 -1 -1 -1 -1 -1 -1 -1 -1 -1 -1 -1 -1
$$ -1 -1 -1 -1 -1 -1 -1 -1 -1 -1 -1 -1 -1 -1 -1 -1 -1 -1 -1 -1 -1 -1 -1 -1
$$ -1 -1 -1 -1 -1 -1 -1 -1 -1 -1 -1 -1 -1 -1 -1 -1 -1 -1 -1 -1 -1 -1 -1 -1
$$ -1 -1 -1 -1 -1 -1 -1 -1 -1 -1 -1 -1 -1 -1 -1 -1 -1 -1 -1 -1 -1 -1 -1 -1
$$ -1 -1 -1 -1 -1 -1 -1 -1 -1 -1 -1 -1 -1 -1 -1 -1 -1 -1 -1 -1 -1 -1 -1 -1
$$ -1 -1 -1 -1 -1 -1 -1 -1 -1 -1 -1 -1 -1 -1 -1 -1 -1 -1 -1 -1 -1 -1 -1 -1
$$ -1 -1 -1 -1 -1 -1 -1 -1 -1 -1 -1 -1 -1 -1 -1 -1 -1 -1 -1 -1 -1 -1 -1 -1
$$ -1 -1 -1 -1 -1 -1 -1 -1 -1 -1 -1 -1 -1 -1 -1 -1 -1 -1 -1 -1 -1 -1 -1 -1
$$ -1 -1 -1 -1 -1 -1 -1 -1 -1 -1 -1 -1 -1 -1 -1 -1 -1 -1 -1 -1 -1 -1 -1 -1
$$ -1 -1 -1 -1 -1 -1 -1 -1 -1 -1 -1 -1 -1 -1 -1 -1
$$ ##$RG_tabA= (0..255)
$$ 0.25 0.28 0.32 0.35 0.4 0.44 0.5 0.56 0.64 0.7 0.8 0.89 1 1.12 1.28 1.4
$$ 1.6 1.78 2 2.25 2.56 2.8 3.2 3.56 4 4.5 5 5.6 6.35 7.12 8 9 10 11.3 12.7
$$ 14.2 16 18 20.2 22.6 25.4 28.5 32 36 40.3 45.2 50.8 57 64 71.8 80.6 90.5
$$ 101 114 128 144 161 181 203 228 256 287 322 362 406 456 512 575 645 724
$$ 812 912 1030 1150 1290 1440 1620 1820 2050 -1 -1 -1 -1 -1 -1 -1 -1 -1 -1
$$ -1 -1 -1 -1 -1 -1 -1 -1 -1 -1 -1 -1 -1 -1 -1 -1 -1 -1 -1 -1 -1 -1 -1 -1
$$ -1 -1 -1 -1 -1 -1 -1 -1 -1 -1 -1 -1 -1 -1 -1 -1 -1 -1 -1 -1 -1 -1 -1 -1
$$ -1 -1 -1 -1 -1 -1 -1 -1 -1 -1 -1 -1 -1 -1 -1 -1 -1 -1 -1 -1 -1 -1 -1 -1
$$ -1 -1 -1 -1 -1 -1 -1 -1 -1 -1 -1 -1 -1 -1 -1 -1 -1 -1 -1 -1 -1 -1 -1 -1
$$ -1 -1 -1 -1 -1 -1 -1 -1 -1 -1 -1 -1 -1 -1 -1 -1 -1 -1 -1 -1 -1 -1 -1 -1
$$ -1 -1 -1 -1 -1 -1 -1 -1 -1 -1 -1 -1 -1 -1 -1 -1 -1 -1 -1 -1 -1 -1 -1 -1
$$ -1 -1 -1 -1 -1 -1 -1 -1 -1 -1 -1 -1 -1 -1 -1 -1 -1 -1 -1 -1 -1 -1 -1
$$ ##$ROBOTTY= <no>
$$ ##$ROUT14= (0..7)
$$ 0 0 0 0 0 0 0 0
$$ ##$ROUTER= -1
$$ ##$RX22TY= <no>
$$ ##$RXFMAX= (0..7)
$$ 647.5 -1 -1 -1 -1 -1 -1 -1
$$ ##$RXFMIN= (0..7)
$$ 5 -1 -1 -1 -1 -1 -1 -1
$$ ##$RXINTLV= (0..7)
$$ 1 0 0 0 0 0 0 0
$$ ##$RXMSTY= <no>
$$ ##$RockSwitchEth= <no>
$$ ##$SCMTY= <no>
$$ ##$SGUC1= (0..15)
$$ 17 18 34 0 0 0 0 0 0 0 0 0 0 0 0 0
$$ ##$SGUC2= (0..15)
$$ 33 256 20 0 0 0 0 0 0 0 0 0 0 0 0 0
$$ ##$SLCBCONF= <SH>
$$ ##$SPECTR= 10
$$ ##$SY2FLAG= 0
$$ ##$SYNCTRIG= 11
$$ ##$SamChgEth= (0..3)
$$ <149.236.99.55> <no> <no> <no>
$$ ##$ServiceNo= <>
$$ ##$Sgu1PowerLevels= (0..7)
$$ 0 0 0 0 0 0 0 0
$$ ##$Sgu2PowerLevels= (0..7)
$$ 0 0 0 0 0 0 0 0
$$ ##$Sgu3PowerLevels= (0..7)
$$ 0 0 0 0 0 0 0 0
$$ ##$Sgu4PowerLevels= (0..7)
$$ 0 0 0 0 0 0 0 0
$$ ##$Sgu5PowerLevels= (0..7)
$$ 0 0 0 0 0 0 0 0
$$ ##$Sgu6PowerLevels= (0..7)
$$ 0 0 0 0 0 0 0 0
$$ ##$Sgu7PowerLevels= (0..7)
$$ 0 0 0 0 0 0 0 0
$$ ##$Sgu8PowerLevels= (0..7)
$$ 0 0 0 0 0 0 0 0
$$ ##$SguType= 2
$$ ##$ShimMaxVal= 32760
$$ ##$ShimPow1Ch2Sh= (0..38)
$$ 0 0 0 0 0 0 0 0 0 0 0 0 0 0 0 0 0 0 0 0 0 0 0 0 0 0 0 0 0 0 0 0 0 0 0 0
$$ 0 0 0
$$ ##$ShimPow1Imax= (0..38)
$$ 0 0 0 0 0 0 0 0 0 0 0 0 0 0 0 0 0 0 0 0 0 0 0 0 0 0 0 0 0 0 0 0 0 0 0 0
$$ 0 0 0
$$ ##$ShimPow1NChan= 0
$$ ##$ShimPow1TotIMax= 0
$$ ##$ShimPow1Vmax= (0..38)
$$ 0 0 0 0 0 0 0 0 0 0 0 0 0 0 0 0 0 0 0 0 0 0 0 0 0 0 0 0 0 0 0 0 0 0 0 0
$$ 0 0 0
$$ ##$ShimPow2Ch2Sh= (0..38)
$$ 0 0 0 0 0 0 0 0 0 0 0 0 0 0 0 0 0 0 0 0 0 0 0 0 0 0 0 0 0 0 0 0 0 0 0 0
$$ 0 0 0
$$ ##$ShimPow2Imax= (0..38)
$$ 0 0 0 0 0 0 0 0 0 0 0 0 0 0 0 0 0 0 0 0 0 0 0 0 0 0 0 0 0 0 0 0 0 0 0 0
$$ 0 0 0
$$ ##$ShimPow2NChan= 0
$$ ##$ShimPow2TotIMax= 0
$$ ##$ShimPow2Vmax= (0..38)
$$ 0 0 0 0 0 0 0 0 0 0 0 0 0 0 0 0 0 0 0 0 0 0 0 0 0 0 0 0 0 0 0 0 0 0 0 0
$$ 0 0 0
$$ ##$ShimPow3Ch2Sh= (0..38)
$$ 0 0 0 0 0 0 0 0 0 0 0 0 0 0 0 0 0 0 0 0 0 0 0 0 0 0 0 0 0 0 0 0 0 0 0 0
$$ 0 0 0
$$ ##$ShimPow3Imax= (0..38)
$$ 0 0 0 0 0 0 0 0 0 0 0 0 0 0 0 0 0 0 0 0 0 0 0 0 0 0 0 0 0 0 0 0 0 0 0 0
$$ 0 0 0
$$ ##$ShimPow3NChan= 0
$$ ##$ShimPow3TotIMax= 0
$$ ##$ShimPow3Vmax= (0..38)
$$ 0 0 0 0 0 0 0 0 0 0 0 0 0 0 0 0 0 0 0 0 0 0 0 0 0 0 0 0 0 0 0 0 0 0 0 0
$$ 0 0 0
$$ ##$ShimPow4Ch2Sh= (0..38)
$$ 0 0 0 0 0 0 0 0 0 0 0 0 0 0 0 0 0 0 0 0 0 0 0 0 0 0 0 0 0 0 0 0 0 0 0 0
$$ 0 0 0
$$ ##$ShimPow4Imax= (0..38)
$$ 0 0 0 0 0 0 0 0 0 0 0 0 0 0 0 0 0 0 0 0 0 0 0 0 0 0 0 0 0 0 0 0 0 0 0 0
$$ 0 0 0
$$ ##$ShimPow4NChan= 0
$$ ##$ShimPow4TotIMax= 0
$$ ##$ShimPow4Vmax= (0..38)
$$ 0 0 0 0 0 0 0 0 0 0 0 0 0 0 0 0 0 0 0 0 0 0 0 0 0 0 0 0 0 0 0 0 0 0 0 0
$$ 0 0 0
$$ ##$ShimPowMaxUA= (0..63)
$$ 130000 130000 130000 130000 130000 130000 130000 130000 130000 130000 130000
$$ 130000 130000 130000 130000 130000 130000 130000 130000 130000 130000 130000
$$ 130000 130000 130000 130000 130000 130000 130000 130000 130000 130000 130000
$$ 130000 130000 130000 130000 130000 130000 130000 0 0 0 0 0 0 0 0 0 0 0
$$ 0 0 0 0 0 0 0 0 0 0 0 0 0
$$ ##$ShimPowMaxUC= (0..63)
$$ 130000 130000 130000 130000 130000 130000 130000 130000 130000 130000 130000
$$ 130000 130000 130000 130000 130000 130000 130000 130000 130000 130000 130000
$$ 130000 130000 130000 130000 130000 130000 130000 130000 130000 130000 130000
$$ 130000 130000 130000 130000 130000 130000 130000 0 0 0 0 0 0 0 0 0 0 0
$$ 0 0 0 0 0 0 0 0 0 0 0 0 0
$$ ##$ShimPowMaxUG= (0..63)
$$ 524287 524287 524287 524287 524287 524287 524287 524287 524287 524287 524287
$$ 524287 524287 524287 524287 524287 524287 524287 524287 524287 524287 524287
$$ 524287 524287 524287 524287 524287 524287 524287 524287 524287 524287 524287
$$ 524287 524287 524287 524287 524287 524287 0 0 0 0 0 0 0 0 0 0 0 0 0 0 0
$$ 0 0 0 0 0 0 0 0 0 0
$$ ##$ShimPowNum= 0
$$ ##$ShimPowRcbType= 3
$$ ##$ShimPowRes= (0..63)
$$ 1e-020 1e-020 1e-020 1e-020 1e-020 1e-020 1e-020 1e-020 1e-020 1e-020 1e-020
$$ 1e-020 1e-020 1e-020 1e-020 1e-020 1e-020 1e-020 1e-020 1e-020 1e-020 1e-020
$$ 1e-020 1e-020 1e-020 1e-020 1e-020 1e-020 1e-020 1e-020 1e-020 1e-020 1e-020
$$ 1e-020 1e-020 1e-020 1e-020 1e-020 1e-020 1e-020 0 0 0 0 0 0 0 0 0 0 0
$$ 0 0 0 0 0 0 0 0 0 0 0 0 0
$$ ##$ShimPowRng0= (0..63)
$$ 1 1 1 1 1 1 1 1 1 1 1 1 1 1 1 1 1 1 1 1 1 1 1 1 1 1 1 1 1 1 1 1 1 1 1 1
$$ 1 1 1 1 0 0 0 0 0 0 0 0 0 0 0 0 0 0 0 0 0 0 0 0 0 0 0 0
$$ ##$ShimPowRng1= (0..63)
$$ 1 1 1 1 1 1 1 1 1 1 1 1 1 1 1 1 1 1 1 1 1 1 1 1 1 1 1 1 1 1 1 1 1 1 1 1
$$ 1 1 1 1 0 0 0 0 0 0 0 0 0 0 0 0 0 0 0 0 0 0 0 0 0 0 0 0
$$ ##$ShimPowRng2= (0..63)
$$ 1 1 1 1 1 1 1 1 1 1 1 1 1 1 1 1 1 1 1 1 1 1 1 1 1 1 1 1 1 1 1 1 1 1 1 1
$$ 1 1 1 1 0 0 0 0 0 0 0 0 0 0 0 0 0 0 0 0 0 0 0 0 0 0 0 0
$$ ##$ShimPowRng3= (0..63)
$$ 1 1 1 1 1 1 1 1 1 1 1 1 1 1 1 1 1 1 1 1 1 1 1 1 1 1 1 1 1 1 1 1 1 1 1 1
$$ 1 1 1 1 0 0 0 0 0 0 0 0 0 0 0 0 0 0 0 0 0 0 0 0 0 0 0 0
$$ ##$ShimPowType1= 0
$$ ##$ShimPowType2= 0
$$ ##$ShimPowType3= 0
$$ ##$ShimPowType4= 0
$$ ##$ShimSysAngle= <>
$$ ##$ShimSysFunc= (0..63)
$$ 1 2 3 0 4 5 6 0 0 31 32 33 34 0 12 11 10 9 8 7 24 23 22 21 20 19 0 18 26
$$ 25 16 17 30 29 28 27 13 14 15 0 0 0 0 0 0 0 0 0 0 0 0 0 0 0 0 0 0 0 0 0
$$ 0 0 0 0
$$ ##$ShimSysMatId= <no>
$$ ##$ShimSysMatrix= 1
$$ ##$ShimSysOffset= <0>
$$ ##$ShimSysType= 3
$$ ##$ShimUnit= 0
$$ ##$TFXNUM= 0
$$ ##$TOSITY= <no>
$$ ##$TRIPLO2= 0
$$ ##$VTU= 1
$$ ##$VTUETH= <no>
$$ ##$VTUTY= <tty05>
$$ ##$WBREFAM= (0..15)
$$ 101.2 100 100 100 100 100 100 100 100 100 100 100 100 100 100 100
$$ ##$WBREFLM= (0..15)
$$ 1 0 0 0 0 0 0 0 0 0 0 0 0 0 0 0
$$ ##$WBREFPH= (0..15)
$$ 0.13 0 0 0 0 0 0 0 0 0 0 0 0 0 0 0
$$ ##$WBSGU= (0..15)
$$ 0 0 0 0 0 0 0 0 0 0 0 0 0 0 0 0
$$ ##$XFAC= 2
$$ ##END=
$$ 
##$DECIM=	2560
##$DSPFVS=	20
##.ACQUISITIONSCHEME=	NOT PHASESENSITIVE
##NTUPLES=	NDNMRSPECTRUM
##VARNAME=	FREQUENCY1,	FREQUENCY2,	SPECTRUM
##SYMBOL=	F1,	F2,	Y
##.NUCLEUS=	15N,	1H
##VARTYPE=	INDEPENDENT,	INDEPENDENT,	DEPENDENT
##VARFORM=	AFFN,	AFFN,	ASDF
##VARDIM=	1024,	2048,	2097152
##UNITS=	HZ,	HZ,	ARBITRARY UNITS
##FIRST=	24596.97802734375,	7686.668670654296875,	-0.34964263439178466797
##LAST=	-278.64306640625,	-125.831329345703125,	-0.6128025054931640625
##MIN=	-278.64306640625,	-125.831329345703125,	-2.8897948265075683594
##MAX=	24596.97802734375,	7686.668670654296875,	285.38568115234375
##FACTOR=	-24.31634515518084072,	-3.8165608207132390994,	0.003567321014404297233
##PAGE=	F1=24596.97802734375
##FIRST=	24596.97802734375,	7686.668670654296875,	-0.34964263439178466797
##DATATABLE=	(F2++(Y..Y)), PROFILE
-2014i8Q6L12j88r4m44M26NLQ6k60L6j7K77O6l33N1m4J84m9r7L78j67j97q5K56l73L89k41
-1986a32j48jo3k06O10k2j22L58p5k73k6j29j29J31K64m11M95k78O8mJ02J85q4J36L3l28m9
-1959i8l30J33P1R9J79n9l23J7K11K0m3LpM01L45j91o85N24m49O56j52j50J64k47k60K50R3
-1932A72J61m23J43l13M28j13J96k69J17K97n3o8l34K92K67k15n67M68j8j39m9k70J70L15
-1908A95K2J68k1n31K6p5P2J91R1j46j3o7K22L8M44L3o48R0O98l20o68k7q8J10K48J69K12
-1881D25k69l44K54K41m41Q6j87O0P2q7J004J53q99N54m68r9l7J89j83J00K57j65k67J80j62
-1856c3k27l8J67j47K43L10O4p4k59p8j09j30O99M58o06n29j41R0K62M17J15k30k60p6K01
-1831H9K57k09l38M59Q6n99J45L65L50o15J58r6J51J22L80k3l59J03n46J27P12l16j60m5R3
-1806B91l74J40N50p0l05K47k54k87j09J66k02QK12J24j48M72o8l75j27j21j48K11l17J4L09
-1781a61L50m14M9k20J73J70j62K19j5K51J29m70N8l03M8J59P1m43K60q1J16j06L16j2J4r9
-1755a03J22j92k30L62j24k6m1J50j12K96k95j98k39L75L4k66M05m00O0N88K73l95J89J47
-1731C80j30k6Lm7J60J05j37j28m23K81M3J07j19l75O56J83p55M20L8j67K8k96N5K06K57n51
-1705b32R2K01O1j91P8j4K9L16k35k09j00N5k10J94M05l52L56m49J22k13L33k2l74K01o0J8
-1679b00K55q7j89L39m13j31N74N17J26o31k73N7J93Q7l28n5M4K26M01K85k47L08j86m25n7
-1654A90Q1l86k59n0K02rL01P87o06n09K82p2n21K55J03K16j97J64J9J91J77k75l55Q0J32
-1629e9K27k60j37l5L6M26P2r4J48J39k19n46L85j38L80Q8K33o23Q2K10J01k63k13l09K92
-1604g7o2j73Q8L14N78k25o93j18K15J60J92k73K04K05k26j40l81k0K17P5j13L83m1l08N6
-1579a63r8J94L64Ok50J18r0j02R5m83R9k82L22J71M00l64J02j16J94K39l85J97k15K52J94
-1554C99j87l64J10M65m85K6J0Q3k16K58l2J58J30j16k76M85J92r29L41q7O1l8J54J28m40
-1529a70J65L03l23L82l57k66M11p0n00R7J58L23m1j24K31k72J6P6q9n1J02M85L07K20j41
-1504H72J97j82p07k81k43K04j1NN98rl77q1L41j08k76m4O57l95p38K01J68J32M39j70k72
-1479h0J8K3J65ql40Q6L74M85o69p0P3K59k94P2n7K8J52j18n92N82L16q17J99J59n7p2j1N78
-1451C84l62J34L46k83L88K93l12p20K39j5J55J03J90o32k48J91K02m53M74M49k40n78M23
-1428A28K0j69j77K55L0L94j48J9l4l87q5o3K76J34O1M22l28k19J46k06M4j75J50k05L6j90
-1402b71N6q2N47o8j95L9j30k51p4M96m0k68K09J3j9N21j33m47l2q2K69j79K5K10j15k61L76
-1375A14j18o1j13J66k19K42P5j97M27k27j50K3J6k78J61M87O4l87M6m12l2k57L10L54l0j22
-1349a18K09q5j87K85J20l98K16r2K40k80K46j13J3l13L83R2M75l66j0N0m67j08J08M91l02
-1324H9l19L65j39m07l3O76J44o45L48k58J86K54k65rJ71m6l54J7K12j74J96J26J18n65L5
-1299b77M06j63l67Q3L27j76K17l93L44K19K72n52p1J97n6k08M08J0l67K32L07n81M2j36q
-1274b91R7rO5q4M92m46P20n00R4K97m76L5J61%j95L25j08J1k59L4K82l35j62K4P8Q9J12m8
-1246Cq9K89P9l18k80K32L6l30M05pJ64r2j29J13k39k74L42M30J03l94j31J95m37J78L98L0
-1220B77l61J92N6n04o4N44o8j20J61n60J21M9o9N69Q9m84j72N41j10l30p5K13K47l27J25
-1195f0j06J6R3Q4k3q9K96P4k23k20l09O43r4l16M31Ok16l66p4J55j25L44k75J08K42p8k3
-1168a05J05K1J28j17R9j55r1k53O4J9J43k32k2k55N0N00O6K30J91l26K86l57J31k26j46K71
-1142A9q7N79j64k69j45j98J104J30j075J72k98PK29J64K78n48k61L47j6k81o1O37R7m35j33
-1117b08L34k45m39n3L18k40M46M34L0rJ69q17K63Q6K47M55r44j61K21n7K36J3K75n29P47
-1092E72j67j93O8n46j8L44k02J22k27L2r6O5OK9l02O02K27l57QL84j98m25K11J52Q2O6k38
-1065AR5l35K19j54n8N5L21k20K63l33K42M3k30Q9j0o3j48k63L55n8J25M0J83K26k42j63l84
-1038d04M12L12l2r3j41l49K97J30m7j7j97l46K02L37k65J6J53K8L52n12l3L49j67M53qm57
-1012b7l67K16K82m72M80j5j00M9J53j07m51L21J16M3O85j74p67R8L76M95j60N7K81q22p1
-987A19P99o53p15P81L69R1o23k08q9L4K18J11n3N16n69j68L04k4L40k75l41k33J12L5l51
-962d73k6J51J61O25l22j56k63R05K43n04n43J17j01M57N40p46k79M04L84o03m16K29m2N30
-938B72o1o56M04R7m25M69j95L92j92m35R5PK76J97k42J9Q5j30O10J39q26J65J52q3j27k13
-912b06j53M36r8k77L03k37J67P31J44n82p4O08j85p86l20P77L16m48j76N9j39O85o05K80
-888B20r4q5L97O07m90n45pK12j17l07R1J28l9J67N6k35k84L51O68m13l29M32l95j15j59K34
-862e1j40J24K56M17L9n33j06K41OJ4m30k95L78q9K2L86j32r2L94j67k84p0K22j30m46N69
-836A03j67L02P95r08J15k93O9Q2l27J61k07L88j42O4j00j85K47ol43O85J36n47k37o4K58
-811a21L20Qk55MJ01n4j40p9j81LN32m5j98J72K86m06l39K59j09J27J41J13n2K48lQ7J51j20
-783D50q4o70O78l49k45R1k16N09P11q56L2K14k66m7M91n7n33J60N7j18j25P35J0l65l68J95
-757C4K0n7m41M16j0L30k63l88K88J01k47M11K93l24m10N72J63J73k46o63k42K57M03M02m47
-732A25m52o4K22J89j91M78K96n65p0J48k49L57j21J92j82l8J8L49m29m0j79N15Q0l84K86
-707B91J06R9q38Q11k27r4J47M56K43r85J84r8P48K97n73n20j86L58j57m11P8R8K76k26K01
-682G8J53pm5n17N12m24K54R38L4n71k33j10P2lo76K17N80j96m15O58L8l56O9j47j12J77J19
-655H7K05m15k54N6M0L28P5M23l99m59L33O3j11K37K46l97m70O0J27J48j84q0L72J0J27l4
-629A34j19N83j99m05N2m67K80J64P51o12m39L80k69Q5M78k04j16M5k03K45j81l46K95K94
-605B26r0K54J65o8k31n9K56j90k40j35L9R4J95j72j39J6L55J60k57r2J53j99k49O18m9m50
-579h9K3K57J0l66P5j88L65m28M3K03K65l48M33j57l5k16J94k68N19j99k74L75O3l00l85J070
-553F42L07p59q6m78O1O5l90L46J05Q02P0j120J72J68j6J99R0R2k09q5k14M11k41L19M11j089
-527d27L45J40k76J51j86L20l8l05M36K82k93k36K2j55M90R4K05j76m69j73j6q2K8J91m07
-502e35L51j76N78M59m15j59m86o6O76o3J62m86l42M97M04%k45j82m68Q26K42n92Jj34J81
-477B8j70k72R5J90o43N93N81l19n4M6Q6M5m25RJ49J14l11L86Q18j48o93l92N11J91j45l14
-451d4Q8K03R7m47k48J02J55n2j28M26J58m3J08K07J9n27J08K02j41k51P2l2j68j41L86J89
-425B98l67j32N17l6M5Kl18m92M34O7m89K23L77j69P1k36M87n97j42J87k06M42j73k3P4q7
-399b43k08N13r4M08J20l08N1o2l10p1O27J52p41N05j48j32j47O93J73q69n8K55k91Q9k40
-374c36L58M99j58p34J93K41K6k16j63K67k34M98L5R8n65K61O06k57o4l39l20J76KL52M28
-349F54j24m41j38O7j55O72J94l03k86L8k22l98L02L56j14r0k13J1J68m7K75M83j98o31l8
-324a78o6j74K99K13m2l0Q0r8J10j77r1L86N2l32k09M32k83P3J75n10J34m03N46J80k98K06
-298el22k5R7O1j9L8L0M98m42Q5Mj95M23L22n20p5n6L42K1P3J03n55k09K25L59k44K23j54
-270H3l37L0L28j00l9N4l29L4K88j06O45l82l91k95O62K45l86P4q5k44n9m3L82l77N34q1J88
-243B93L7j80J57N27l26l30J20J02M8p92K7J89o9M0j18L11m6k54J7J32R8l75N40l3K34o95
-217c46M39m54n5L22J71m51K96j30r1L7M80P93J62o27n89j53L0L37N00k04n31j61M6K80K41
-192C42l15mJ42Ml41K41l1l44j5N84j78l01J9M10n08n6J23K46k25L47l24M66j52j07k14J75
-166a6J84J60J64k10q04N52J5j90J4P8L26N17m82l72K19j37k83R8K12L86l62l50O0j96K40
-141a77l7Q0J72l45J04N61K21l51k63J43l71J97k01K10O5j28k3J69O5n53L06q5M9L91j42j44
-115h7O62n34k23J41K99N2l80P9L63k74k63r8K42k5LN70p71J33K89l44M70L89o93k03K40r4
-89e7Rj30K91j94l37L34K65o00M81J07l88j45M2K26J96O70J25q34n83N07J72KK3J43J83k37
-63B71Q2m29R0J44l86J67M1N4m53M98J88k2p8lm05K52O45m81n0K67k42K93j99j07N7k75kj84
-35b67O42l04J95j67j71j13J39l7J43M15l44j72k8Q3K49P3m45O1p4k3J081Kn01l89k37J28
-9f1K73q1l30J28j60Q3K6k73L49j69K63J30n00J74J88L03k51l20K57K25j32q2j08j92J29J36
16Ek50J71J17j66L91k67J40j51m11K33K1J18J62J21k78j19
32a63
##PAGE=	F1=24572.661682188569102
##FIRST=	24596.97802734375,	7686.668670654296875,	0.37118399143218994141
##DATATABLE=	(F2++(Y..Y)), PROFILE
-2014A04j49L09n2j44m38M65k9p1L0j77l7K4L67m0l01J16j33J03q1J24L50j72r6k12J51l31
-1988c20N00k37j86Pj16r2O29q9j37M20j75l55J4k6k9M4J10k06K99m21K66l5J21J77q1K27
-1962C09k4l70j0j51pJ40MkJ92k92L1K53o2j00M3j92M97K94k95m63M70m02M48l0j28K08k97
-1935F4k72K49R1K11m48n6j50M30j72J90k55N0L08R7J2l49M4K52j06l24N05j54k04Jk32N7
-1909a61L53r8L33j90n29Q3q8J51K96K2q7p9j70K44P1M68N2n60p2P58k99q01R0j29K40K45
-1883A43O7J41l14j79J42K33l88J00k79P8J21L3J034R0r84P00n97k03j3J75l8K09J65l30k17
-1858a11J40k4m78n6K66M4K21J88J32Nl85j51K2k33O62M89n65o08L3pL25L70O6j95j02o1J63
-1831A50K20k64k18K75J22n40J22M03L44n63J17m4J24K69L19j20l97q0n31M56O39m33j81O
-1807A95J13k62J49L07j11k83K57k48m3j59lp7P8K08%RM03k15l68j18k33J30J05l55j46M40
-1781b27L71k74r1r4K30J94k50J21Q8K60O8o38K19k59l0R2L05n17K73j74o8R5L84lj24j08
-1755a57L30j11m58N39k31r2p8K21k70K38j4m1j52K18J9m81L13k00J19N44K66n81O8K72n8
-1730B23J9L7N3J05J21k07k41k49K76J27J30j91m19P66J42p36L2N2q4R8m27K36K94L22n79
-1705a00m8K48Pk07J66j14QK87j54k31P2p0k26K28L74k54K56m36K63k95L57R5l67j39l8M2
-1679b76L40m4l18L36j80n3K79N33K04n89m26P4J94J29l29j09J45J63L24L50k85J92j43m20
-1655I1J09J31l03l11j33R1l4O07P64o81l97Q3j95l33J60P8K58k63L28j11M9K14j79l27K07
-1630i7q8L01j47j96J00JK37J58p6O5J56k32m37K64J51L09m13M14l81j01J99J79k64m26k20
-1605e44M77p5o2K4K44N10k83o63PK07J8K48j08K28M9j82n0n65Q6J70p0J42L83m8k51L8j26
-1578a96J22M58Jl61oJ5j71j00N9o5j71K82q9M74j70r5j31J40L68k85K23k89P7L01r5m33j85
-1551c22M46k97N5p3P5q3K71J1J25Q5j61j06L75L5p96L36J01J98J4m2P6l89j3L75m68N09k60
-1524G7l13K73R3m15J70Q7J67q3m8L34l03o5P4n9M0J51M96K21j6j11K52j22n32l81l62J49
-1498b26LJ70O55k9m57j16J52j40j54J28N75k46p65N6O6m7O87j34j43M0p4J01Jl69K53K42
-1472B29L85p49J58K0J45o3M5j04j10K86L7n12L48J71p02P0L05k1j41j1N83l20O7L69k88J99
-1446C96L68o3q87K07l4K30L51J53p61m13P8J83N7L21K48j68m88M31J25j12k22l5p0N00k0
-1421C75K1o3m00k35r9M74K20K2K95j82r2j50j22Q7l32M1j96J30j66L06j36M12r5q2P7j29
-1395a9l92j7M73Q9l38O0N3k3N90m2m72k24n3L26j20J09J83k29r3K28k19L3j35K04n0K5J18
-1368F5l25M82l12k65J99J18j64Q1P25R9n66k62j16M4j88J12K35j94L9L50j09j16O2J80l80
-1343b06L65k42Q3N7L59k03o1m06L68r2O03k62j10O7m24l6K41L06l24k10J10j91l2n8L39L30
-1317C71m95J15q9K3K58k82J37N9n8k03J7J3p7K84J6J24m81J62K52k68k71M2M54l62J30j53
-1291b82M05K43J56p10K0J72p7r8M11ll41J43J79n26L35j76j20q1R7j9K96L84n25O06o03K73
-1265A59R5m39L69P0j71k23M23j19J92l76j16M35l15k20K8K5K40J52k56n9J89J92l14j84j0
-1240b33J76k63L66K2K0j45J30K25l31l35K95M12Kk79k0rm07J89L56J33m50K96K0l70j07M87
-1214A80L7k04n0l51K16N8k02L07J93k44j26N06j67k80l1J11J68l57R9N8j83K51MM7j30K03
-1188A13M5j89k71k5N20j66k42K93N2j93l35j4J97p7J51l39L18J20q6P0j05J03P0j32J36j91
-1162a77l4j88jJ10J36j73M3j69P8L61j30K55K55k80K35m24L6l40J19L93j47N41k6l91k21
-1137a39k1J076Q3j119K05k32K7K09J92J47n29l42M11N0m05R2M04J25m10m6L30j34m45j31
-1113f02L30l8P8N20M0o7J93p54K66J28K55L71r86p7L29o1K02o7K71n06Q36j28j24r1m89k2
-1087a93K82j33J27m42J88j41O1L6j6k68L62K75j45p8M07j33m64K29J83mJ31j54o8l33K56
-1062c5j08j13J24K83k29K26m55L72J09m6J23j3j81l53M7L22k16m1J0J71K66k09r1k92L80
-1037E1L16j80K0m5l51L12L5j68r0o2k81K63L07l64j9K03R5M39n38j34M17k46L75Lm79k49
-1011c70J60K26m61N06J3j14J07J86j59m54K76J55O6N48q3p76K23M13L78j52K96K72r26k86
-987D4P85o06n72O29L82J65o69k49r0k51M49K80l8M37l97j16K86p4K37j97k52l16j6O0m78
-962e67K09OL73M29m64mk59Q22K53l92n75J04j48N19N00p03k79L72L80o48m63K62J76K45k08
-937f0l98N23P4l82M32k86M23j73m11K4R8K46Q8o3K4L4l75N60J93p00K71L6o7j70k19j32L06
-910a04k12P1K03j41O3P70K91o22j50O89p5p98m85P11K85m69j99P2RO82n74K38j01j24N72
-885F02N00m93p13J33K27q1k68j0J84j75J87M6j92j56K36O85n37j58K97l99K77m51K01j62
-861b20J13L24K78l0m25j8L08K6l4m68k04K27O3n8K61q4m3M05j42l39l31J08L0k17N62q3K98
-834C07O52q00n3k18R6P1l27P8o5L99j57J09j81j03K45j79r9O10O3o14n0k22L61K57n8k01
-808g9J56M4j72m1m5l62l1P26Kj87J29J49l71m01K71K0O5K98op9K84k1N9J38j95j24n48O97
-780C76m74j26K72k58N40O61q25j94L32l16l8M98o6o20M07l9k75M3P12n1l17k82J58j64m6
-755i2l47M36M6L53m51l37J71J28k56O43K76l53o15O42K45J55l21o26k06L23L20M26l84m79
-731c03M3J62J97j24L25L08n89j17J60k04L49j28K27k54L7j7L11m91l6m9Q03j89n76M27J6
-706B88mp01Q59k58l9K27L70L61j054Lj91Q43M55m54o21k53L97q7m12k9m5K24j5L41R0j75
-680A20j01l24M51m90J35R64J78o01m6k00Jm9o40L49M82k77k35M76nk20O3k97j18K37R2K66
-654B11l92p0R4j4J52J94L48m18l60J85J79j79M9L41l28k42R8R1n0Rk27K95L3J56o2j69M82
-627D06k22m30L52m24L79J88N71o45m34L68l42J71N21j96k60K7K2J49k79l38K96L75J24o9
-603C10K3J3l11q6L49k46j90n8k9M8L71l2j80n7L27K05m07p0J10j33k01O01k6l69K26J78j55
-576B11n41K81l12K15j56k7J88L06k34L17J76m9n42J90j99M95j83k46L90r2l19k30Q62K83
-552G84o14k0m35J80R2n06L5J15P00Mq86L33J13J11Q4mJ75j99k06q8N20l16L28M98q84j43
-526b29L04l95J37k04L46Jq6L66J67l44q3j19J15L98j1J93r7l45k16k67K0q6M5N8L47l79N11
-499A47L24m21j11n16K54O08p4K92n61n17O73L23n2k80k71q6N59J19n44L40k57pj87J63J00
-474A8J19p78L43N56j14l2n0J8M0m84L18R4j28k30K72R27p0o50m75M89L01j26l48n1L11j19
-448A51n09Q7n9J14Q9j7K06K15o6L6J81Q5l89J73Q0j86l27R0O4j32j55L33K06l19j35M33o8
-421A81J25L4l24m51M23Q0l91J59L07j66Q5k38L91n45j89K07j09M66l10j02J68j17j04L50
-397g0N4K83N1k31L9k9j95o0N30J29o01L19p2k04k9R26J66j008k07K37k83O0m1L47L63r5n96
-370b17r2K03J82j01j52J25k64N69L5o7m49L59M68j65j16l95j80K57j0N1L94M5l36j76K9j88
-344a91O43K30l20j96J16k61m71L57L23j13j18k52J70P0k05J78N46j27n64O6j50j56K93K24
-320I2K3M1n2j04K22k85o9L61K7j91m55M50j40O7Q3l47J08m45N16J21k90M93l12j76J14n4
-294b02JJ20R7L90l53J55k7k42K20J87m52J46j09K14K6L02N7m82m05L13L12k71K19j42l22
-269b48J07L10k11j01J1q9n2K37j11N34l75l52j06O92L25k27k46k82J50k8l45L20l39M14o6
-244g8J62K07Nk62O78j33m90J18J50R0o64k02K55N9k7j71K72N2j99J02j24J93k98N07k14J22
-218A10m38N14m85j09K64K49m96L11m0k15l0M38Q59Q4o11o20J09Q8J10N03j00o25j52J43L00
-193A61K13n07L18J01m1l68Q9J3j97n1N80j86j89l5M57n56q2K3K03k60K04J20L45l03n1j93
-167a92J50K63K84R6m21p37P45k64l0k1j11N41L70n26j42J66m6l63O8J97L37l06j96j42j21
-142d01J57kJ08J94l44K25N19K10m39k72K82k64l21P2K54om1P6Q2r7m16J81o0M8M41q9k30
-115a33O27m19j68M7L03J20k50N3J92m00p3j36K3K3M3O39n69o1M54k02L95L28p83k33K12k35
-89b03J36k8K15l33P9J79M5m74M07J04m17j05Q1J09L76O12K40p45o99O60N6j77R5J69K16k97
-63C01q8l68K10K0l19K13N7N8m31M33J80J2m7j88l75K78N54m19n1L39k59K34j47j32Oj74L9
-36f4k03R47m13m5k02r5N7Mm6J54K69n70m6J01K7J94K28k50k25r8J20R75J90l82n84k06J74
-9A1K01k18J0L32n56j28K21l39M16q1K96O0m05J81J58K45l99j91K57N9j05p2k6j48J71jk61
17c12J89J69K4J46k92L74j43n79K4L13K26k01Q4j77J77
32B2
##PAGE=	F1=24548.345337033388205
##FIRST=	24596.97802734375,	7686.668670654296875,	1.1460068225860595703
##DATATABLE=	(F2++(Y..Y)), PROFILE
-2014C21l89L38N7k23l75M89r4j67K4n6r7M4L33j22j32J26j86Pj42L08L07j72M4j70j44j16
-1988a87M46k74k03M6j54J5O14j13j14M06k65m10K7J15N7q7M7l2N6m57L75j49K23P9j14K98
-1962B45j9l68L1J00j07J04J5k79M08k16R2K18j22j95J06l36N32K32l88j30L51l48K56N4j71
-1937F5J63k68j72K24P4K45l66l22L7L72k43K18k62m4L06K61L1l25j12K42R8j79M27k60k37
-1912b7O4j36o7L37k40M84k78m28k7j0J90L47mq5j47k04K36J11N03L3m78j97Q03j82r37J06
-1886b33j11L33K34J5M7l00p6K4J72k91R6l06J79J06J16R50Mr67P38p07j48n0J68J04K95P7
-1860D69m56j58Q9J31n11o2K13J05J43O2J66R3l94j78J21k01M41M71n01m38K15j90L87J56
-1836A73J2j66M1K9P8J92l12j03K4K11m27L9M40L01m69Q3J6P1L91K19k34m08j27l98O04N66
-1810H46n37k27K8J41j15J43N4j04k65J97j81J72j56j40l5J28K16j01J78L71l73l85n4j33
-1786c32J90k3k70n1K81L19j14k54L8K48K08l11J6J80K65r8p86M90k61o8N6N73m58R2l63L2
-1760d01J90L35J9j54j78N09n3o11N82l07j20l0J86l86K78J60K24j80K1M1m34k4k9R3M99K83
-1734E13o64l6L71j4R1J0J60Q6J12l27l14l3K48J91J50k34m28P45J27o45k78k0O2J58m23K77
-1708a15L53M31o11k51K86l6k47K41k20QK37m1k08J58j26k04K30L79j96J28m06L59l65L48
-1684A32K13k92j94k74O9L88rm02K75J0K9PM54L14m54m61O0J45J44k00j86J60R2K33L47l19
-1658B81J72l3m71K06J67j74l40j25k9l8P65O83p13k38P2m04j98nJ15K63k10L40k47R4K35
-1633A68j32l30K45j79K78n9k40J95lN8J50L7rJ76k15m32K20L37L83q42L49n0r3J01J96k83
-1607B6k61j87L88n7M7o6J27L71k19m00OJ51j85L23N9J55p6j60J2n29L8J35j24K73L19j9j27
-1580B0Rj43k8M90L6l34j34Q9j41k79L61k14j2L42k20L42Nk88p7L1M34j55K75l04j63L71K
-1553C15l82m17L82j85J06j75J03O8K34N5J09k4k29R3K68j00o66L24K92L49J03k82k4l35q1
-1528i9L26m77M95j49j67l9K66l91K20N5L1j46Q3L71k99r5N8pJ15K25M71J38k00r4K57q2l08
-1501E58m71n20K80R4O5O65J5l95l10q2j86J46K21M22r9o66RJ7N3O09j92m1K0j69L9N8l67
-1474b27L68R7K48q12L43N6oO4Rj32k38M78J69l55J41jn71j62M13j1j64N7N21k34QM14k54
-1447B19n8M39J91r33P3n4K51N47J56p88l07k11K16L52J60Qj00m08N10J89l1k40j97k89O19
-1422C14Q5Jr3l77m14L80K40K24M8J16o3m1m22O9J24m69j19j13K25K4L14j83K76o2n5J11q
-1395A32m37j29M27K32l77j37J00LN90Jl55m76o1L99L5R3J19k08J5J04k91J44j59K50O5k20
-1369a41J91m80M86l57m8J53J23p6L5Q62J43o90m87J81J9o9oN4l12L42K80j54o1q4J65j35
-1343f6K91k55j01L23M05k92r9m84L83k65N70j00j70P2l49M7K69J18k67q0m5k01K29j04m4
-1318b15N23k69j79Q3j47K40k53K80o1j12m1L8j59R0K36p1J64l58K62R0l58j39JN61l12k21
-1292c27J12M52K90J34p97j67K13j03j1M04J8k92M5L7l64M49k30j37N0K35l70M93L07n08L72
-1267C05n90M54j49j80M71rk81k36M68o9L42m58k89M79k46k59P9q2L43K04m07KP0K59k94j27
-1241b00r4K66j54K29J20p5k42L19K55m32l23L38L77j60k01R7j93k79O9M01J92m79L71Kk32
-1216b8j28L65O3k00k90n3K23M2j57j1J61L3r7M56k21j57j8P4Q3m54JK01k83M07o9R6j65J34
-1188HK0j35k99K39L48k04j67J65Q1j90k33J48J70j35p5o9K57kj46J56j27O3J00k83K47k23
-1162b86p6j03k1K51Q4j25R6p2J17J85k89K58K90k11J43m79nr8K03K37k18M75J39m36j01k7
-1136f9R22M5j045K35j21l5K39J81%m75m65N91N3l39K41k9J07l24P5K94l6l60k51K77K00L1
-1110e8K37J06j37J42o80L39J47J84K96r68M3L33oJ41r8K29l63P49q6o6k52k79n6J87o3J24
-1084A45n11K85k08N6J3K3j31q7L90K24r8R3k0m21J46K36o2J63k3j59l01K51l9j56J28J75
-1058A12j38R3n42M89J73J03J38%k83m45K88K76k24j50p3j37L65p6j7k32L47K98k89J07K7
-1033B10l95L84Jl36j71J22k44L58K80m73j3K30J55N02n65k54M28l23L23R2m63j69J15J66
-1009d0m02M20P4j16J06K10j64m93K54J97J28L75j6p75L78L71L11m7M02K17r62m51P39n29
-985A87m23M13L29J54o27k34J13j04R4L86K8M24k58j63K53r1J73j60k02l52n9J47l82J40j17
-960c31N20K32n61Q9k21P44K02l23n40J80j53N57L78o70k35L36L52o76m33J99L09k0k85K9
-936c21M79K0l09L55l58M20j77l40o8K72K20m8L6J33K6n68M47J64m78K82j04l3j28k48j14
-911d40K02J4J91O2j46m9P32M20o25k47P55P8p84o34O32K54m50k58J18K09N91n11J23j12r8
-886B7O36M43n00q62L57J81p7j79j20J95k82J71M1r9o2J94P30o61o8J55k21L90n64Q9j41J65
-860f2L41Q9p9l05K7L29N4n8m02m8J01J00j72J34n8L7L69j35l11k64N7kj77M89K7K43M60o54
-832A30j41j67M4N6k74MJ45L39j88J58k32MK26k01J1M91Qo14P1j26K75J54j47j13K56L8k25
-805a8O0o2m11M7O22M2j59N7K6l29k37J07J01J09L42j25j04L54l7qN9k68r1l27N84n93k6N37
-777B52j75M48N28p63m63M22l27J9M68k7o32N19q9m46K10P21j48k95j69J36l20k2k07L21L9
-752@L99n27n4l9k7j26P10J95l17n15M56K52J32l46n55j58L24K81M20l36l84J18J26J45r0
-727H4K27K59n81j40J62j62L16q9K70l16L5J7L49n61K9J11Q70m97n48K88n5r0k45N73k50Q9
-701A45K68K68M14r67k98p1Q57N24l49o78l56M02Kl85n7P5L5J29L41nl14j07j54L74m07j29
-675d43R72L07o69J56k85j02%m15K96L35l18K7L28q9j47Q5l37k81K97P6K68l32J35J04m0k
-649g4K39K80l85k75M3K76j88j84M60j72k8Q1J6k57J68j63K67n8O2j08k22L69j97l29M36k15
-623a58L73J61L94n66m36L30l94K03N42j59m03K7K57%k43k70J61M34L06k58l39Q8l37mM36
-598A45k64j13Q6k9k54N03R0k16q6L02K59n30m1Q9j4k21N63L4l65M29R9k21m17J81m80O9K50
-571a52j99J80K85m1L73L54j78q01J85j06M63j56k50L46k40k28j65N45K40m02J32j23J69r
-547B22n16l71M9N16M0k89J52P2K08k1q2K53j47l17J62M44m25L93N06o21l96K95n13J89m9
-522b46R6N0R8K37O5k99l5j81L44K71q1J79k7k14k52m33L59n6k2Q5K65m69L24J50m07j49l44
-495f92M61N28m6M18o24o25P79K28j04k45m38L06M45p3n53N39k87j29mL31P6Q1q52J69M31
-470A20MJ5j29r0L9m09M47Lk57K0l0J062Ln53m89L83L64o2k65j55K32l46k69J53j97M0J77
-443a89P1J51J98n8m2R1J29j85J73l8j84l73J12J07J5j93K03K13k12j49M12j47J77O0l25l31
-417c14L40O2k66J17J66j68J13k04K64m31l01L17PM19l34j95K62j24m6N0L18K2l9p7L8j2l5
-390e1p9M12J28m51J0Pj78K10J050J93j122l95K09k05LJ07L04K42k3m34k09pL44M9k14m9j34
-363b83N48j8k32k20L56L40o0j96m27l0L13p1j44K35K97k04k45L1k58N44K46k94n2J80k74
-338H2n16L72K96m5j25l39L41K7l57p0M93L0l92J25k16q6K54J82Q0J04j40n1L00l41p8K96
-312B26l0m8m27J69l4J75o9k03K56m29L27M9k11O74k60l10J08j84PJ94K36K52k84J95o7k46
-286F6jL5l15L47k11R2P3M80ol89n80M70K89m00J34n2k65J48K87k91j05k8R9j0M8j24L94m06
-258b21k73J16O52L47jm83l72L99kl64K2k51J93K4J23K55J87m43P28o7n82J24J44J57n04n12
-232f04L45K02m4k51K27J36j25K37p7M2l06M72l61n0m5N15m98k14K79L11m94J28J56j92q6
-207b97K70Q54J6n66n52L66Lq5M94p7n09j26R1K88K38p04O54j7r6l14m5K4k3j2M17j30j08
-180E4q1M84n58p9p6J85q5k05N78J62m20K1j29O6L22L47j5n96k26O21n68P5Pq9M89K27n42
-153c1O8J69K4m03j1J50L02k16m7k94k1L1K6J41J88l65L14M19K09m72k65L93o9m11L7J21l0
-126d3N2J58J06j49m46Q5Kj17N11k1l14N81l16j22K3K29J85q6mmm91J46j91QN9j07O82l86
-98C0j67M79p1L48K81q11k52J23l99K71RK18l44L43O9q9k02J58N2m23pJ63p7N61M92L46o55
-71D46o62P01r0l60J54K36K32l22k35k86K07r1k27K41J36K7l88K99J76R8k9l28l7J4L64l69
-45i3pM22k34M9p2n2O5j06m2n7J078m88l23j75q2J92J0q7J55J35p34J00J23N2M2K94j5k83
-17a33j94J15Q40L33j90o64k36J35J59l17K95M70n88m03J95k61L06J67K25m9l05K24J54J16
6C94m98l5K07j09n1k1N2j47K00j16j89J84K46R8r2k86N51j35o31K2M89J95m87j8k9L68
32A62
##PAGE=	F1=24524.028991878207307
##FIRST=	24596.97802734375,	7686.668670654296875,	1.5521200895309448242
##DATATABLE=	(F2++(Y..Y)), PROFILE
-2014D35n79M10Q0k96k58M80j64k34Q3M0j10KK05j80J01R0j84j6k37M25K54j73K02l3l03m0
-1988@L13l18k40J21j50M7N72j01j0K93l36m11rK40J36j90J27j6j87j92K00l22M06j19p0K88
-1962G2J4l45J27L17k16N5O9n31N28j0J30R3j48l13J64l82M64J79m39K34K03l64J71R5k64
-1937i7N8j41m0J96L9K39k46l33J13K17k87L57k89k4K1M14j1k84n3J74K93j74L10l13k48J40
-1911C1nj56K43l73O35l19k91j94J61J37L13nj01k02j38J64J54N50j6m14k31P85j0r36p3k2
-1885c13L70K15J9m4k43n7k7O9k40P0k21L22N2J49P65r9q19O52p42N5k33J66K31L62K7n25
-1859c9j26R0J99l79l2J14j1N4pJ19J68k90j59J38j78K12M52l67j16K41l91L99m7j5j55J24
-1833bJ96J3J33l62j9k50L37k66j01M80K27l46O9P0k2M51J02l05l63k3k48N89M93o43k62J6
-1807c6J59M9J19j55rj99k4o7L26j42j92q1J61K62j64L10L66n21m12R5M5J03j36j27Q3L0K63
-1780A06K4l44R8K46K10l38p9K46K46l21m95M41l14j03J33P07l97r6m29L29J6K44M7j16k43
-1755a82O02lo73N01l42j07P3O6m01M15J52M66k21j94P3k97k88jkM56L46o38j02L92M5J59
-1729B95p3K46J03Q1m72l30J70K08K24J71k46m27O34J38m86l33l17K52J91l49K17L85N40o09
-1705B13m38K91p5l03K92l16R8J65N3j80J89n7k08J79L84j75J3l52L75l99L31L14j70k24m09
-1680d09M8L74Ll87J17J46J27k25K92M54k85m03O8O3R4k6k07J30K0J31K75l60K21J31m96J66
-1654F2K15l4l37q3r8l8P75N61p07p3J21m81j65r4J14K20r6K32l52L16J53j39l20J83j72K48
-1628A1j0k67K16k1lO1J70l7J97k39m62L10L95M62q08j96K79P6J6J16k96m1j54K72j3J04j52
-1601a4l7J70Pj57q5J10k22L15J41N5j51j64M6m21m9J64MJ42K39N2L1l1j82j92M63Q9k40j96
-1573a13J07k2j71J43k77J47L61k28J56J52m21Rp8L97k8L19k93l69M11Q2k87k41K33l47J70
-1548a88j88J48J01J85Q0J08j72k94K99J61k29m95L01M22M96J95n15j48k75j8J59k98K86o3
-1524E8J5k64L36m34K94M6n9j44J51L24k86m4M8M7J86L04L97P0k45j09J92q3r5n27o77M82
-1498a7J00j05O73J24l05n49k72o8M55J29K33J8n22J2l0J87N85k71km4k62o2J49k93M09k7
-1472B45R6p81M29R6j35J08k3j61k30N94K43j66J4j82m22k76L42J5j69J05L88j16rN00k04
-1447C01l85N39M14r00j82mK25O56J82p20j98j69J90L04J9k43k0l41O21K09O6k45k78m30O37
-1422B48J62l6j26l26j68M44M2J52J05o8J5n9o21L03J51m81j32M6N0J78K37k09J73or4J33
-1396A13J49m05l06L79L22m13k76K26O1N32o7j78m67l00M48K33l6M7k3pJ1l16K06j46L00J01
-1370A88m23K87m58K62k84L61n0Pl9j3R11J96p38m39J90NL8o9o7r3K87J75k15o7j36J27J28
-1343G1J68k35j95M51L94l60j17n00M37j89J90P3j65K6k48J28K33p2j71M8k5j27K33j49k52
-1318c53N76o1m11J76k30J54j61L91j52k31J15O6k81K42J10p9J95k21L38p1l71m0LN84k03
-1293H5l66J31M52L26J54p89m36K51j44N5L79N2k30l2r2j32M01k73lK44K07n85M53K73m18
-1268c7P7k61M05l26Q9M03p0l08k19M35N1M28n14l46L38j54l10J36j27L44K69m61L3m0K89
-1243A24k75j28J8L09o1L4K78j16l57M16K07n48j56M31K99l58j84K10l44j01l5M82J26m11
-1219a40L88l4j15j23K62k3j34m36K10J93qj13q5j04L16q2M01k57j8j8P7L1n53j94K84k94
-1193e69N92j37J23j74P1rn5k39L25K32k25j25Q8R1j95n3K69R6k40j79J33J68o3k32J74J7
-1167a16l8J99m55L06r9k85r0J60K45J7q1J42L7J34Nl11J64K84j43L3m67R4J91J16l4k86L96
-1140A18K83l97P7j30O88K6q59K48J8j27K43J90j39l76k85M86lj92K98l39l7j67J76K33L1
-1115F4k36k94J82L52O7r8K20k00K1n88M38J34K9K56q34J39K20P3P3n2J55j66N53n2l9l99
-1089A8L6j00R4qJ03m25L01k80N0m2J11Kl08L22N43l3l49Q1l85P8K81p7J75R7j66k57J59N1
-1061G2j38P8PO3o9m85L93K19K12J51K4l59l86L89K34j83j21l2p65M52J49K2j90K92K71l27
-1035b7J26P2m65N13J7n10q8K18k80M20K60n85P7K14J87N45n82l90L98l96M05K27m73j45J03
-1010a59R7k66K41J27q3K7K00j51m55J96K24J97K24Ko80M52K41K90J35L89J54r30n52O76m51
-985A45l09K05K25L3m73j97L42k2j74M15J20M48j92k18K14r7J57j59j76l66rK08l34Q6j78
-960c06N89Q1n91P6k5O11N2k96m44K99j18N78K14o54j82K89L08o66l11N0L39j03j0P6L52o2
-934A46j75K25m43L88j85j57k02M80J82j02M8K51M8p09L49L1j87J94k56oj8k47q2J24K83J99
-908A79K0k26j74O08N32n80l59P72K60p20p59N37K42l77j90P0L29M93m65n2j02m1O17M05m96
-883E23r38O03Q1r7m6j97J21l19R8L5O0K5J13Q18p35p9M6m4L89n41n0p9K32L00r3p1j99J5
-855b9L19Q7o2k83O5O6O2k84L8p5J41K94j70k78o1J18r2k78L85J39J65K35m84j23j47o0Q5
-828b27j77p1L14K68k22J83j73O0J86r7jL40m3n32J58l5K09Q0k62m3K77P7j72P3j21m03Q3
-801b71M79O1j25K1n4l08pk0P6J70L50j75j20L65m3m8p2l13j0j41M28o83L1Q07k0L17L38o66
-773C67o95M66l37J01L96P4n26M35p8n73K79P64k15l08n1J03m25L1%J24j11M79m55J74o0l67
-747d08J30N94O7k18l31K27K00J08l05m34j47K64L30L53l70j60J68J03M5p1J60J65n58j36
-723b24J83j37L14k4K60l19m5J07M26n94J39K05P74p95l61l4r5j42J83K61k14K54K37J96L96
-698I51p56n97L42O71M89l09o86m61L54J03k82K7K93r2N3K41j08m22k3o0L05k09l81Q38M09
-673F90p75L45l34k19J31k44K54J88l25K36L10j83j48J43j57l47J5Q9K45k01K25J05o8j25
-649a50K59K25l04k13p6L32j43l42M94M8Q0M0n0m23K52K6K88k02j15j49k69K81r4n8J89O1
-623a3K77J02K89l33m79J90m34K29N39j07n04P9M21j66m1k28l9M58M28k74q82J46k22L27K16
-598b1k31J1K25J1o33N13J83k35n9L06K96o12j1P5J36j02K94J53m68O04L3k09k60K0l88R9
-572b70K45k50J14J78J66N10L86l31r58K13k8M15j60k24K42l76N1k78K15J62j68L34J43J82
-548E13r3m97l56j04K8J90J59j1J5K74j17j52L28o6k19K83K44n24M83M17l80m08K08m58J43
-523a00jq2R4J93P1m3j81p3j13M32J45j01J57J3r6k53l62M82l6p9P8J92n25J69jj81J99m12
-495d14K19M46K0N13o63n55P00J26j30r0n00M43M51k26o28N21k91j00K02L57M0Q2q53J36L60
-470A66n5Mj81k30L1j05K76r3j14K39l48J092N0l94m48K08L57J2j53j61M5n14K09q9k03J9
-444c80N1J47K04J24J6j36j5J49M1J14j47j64k71R1Q0K63k98rK16q0j18M18k38K07O9l12k34
-417b12K82Qj73R3J9j83J40j22J26k79k63M07m7L40k99j21K99j47n4r6M02l05j13J33O0l5
-391a40J51j05K60J55k86m26O7L7M00J071K26j178n27J24p5m7J60K50J71M9k84j97k04M23
-367G5J45k98j68P8M23r1l44J06K25K30J4k73m28J01L41j79m0j60N73n9l46P2k70L37K60k83
-341D1J16K31k55n07L15K74N9j17l94M26L6l57k47K16J09j43J32k22j4J68J11J10J57j83J6
-316G8L55l24j52K54p1L2k24j54o5K79j90o8M29m31K06Rj23P01j86l89J08l11l3K42L98J57
-290E27k71K11j21j83j35j43kL10l42K7J37N90q6l11o71O61K87n30q4J01j98J74K62l31q8
-265b09l0J54M2q4m0J93n22r9K65N64L15K36o09l13M33K5k25k89j37j49K00J48J13K99l30
-240d9O54j28n85J18R9K43l40p52L62L27l5l32J78J87%L39k2n1l89M39m43k24L62M68m80k07
-214b61K44K68m09j92M15j67m2J05P46k7m92l54M33j22k17M44j32j24j79o8K48K85o42P35
-190D95j76j79j98m6p0J65M1J72m3n2j17M99n14m5q3J68%m99Q34om92Q9l7m6L55L31j51o63
-162b68L06M80p83O8Q8J46J93J04n39K28K00P8m26j02Q7K99j19M8l29R0n4n5J55J48m12M39
-136G0K49K01m58k33M64J22l44j9p4K0R8J71J58o4n34L5J06k54M16J1l73N34k45o9M3Q8K34
-109C53R0n3j81m37K53k48Q9Q0l26O83k46k11L91L0L37K63p54k42Lk31K18k30K71j38L55K2
-83A41p0q8j9Jk15pJ43j85O11L57M31n67n63O84k36n27K34K98K08l28l18j91J15j71j27K52
-57a37K07%l09J27J69K24l2m29K61j83J10l38R9M76j47k63J3Q7J36n4j25J15J089n16n58n4
-31c2j72K73M4q4J98L0n53N1j6J22q7J98K18k09k30p4P04L93J0o15k84K9J34l34M58N34n64
-4A42m14Pj73J28M36J42j41k42K58K00k1n10O7J21k53L7N1J31k05J80j84l4J62K73Q8k56k48
22b58O42j31o14J55M51J27n76j43J25M27
32B05
##PAGE=	F1=24499.71264672302641
##FIRST=	24596.97802734375,	7686.668670654296875,	1.6534502506256103516
##DATATABLE=	(F2++(Y..Y)), PROFILE
-2014D63o85N22Rl41j19M37k17k47J48J07j19n6N3j66K51K8j29J9l87N42J90j87L42J06k78
-1989B86j10J61l16k94K04j06J7M89o4J35J16l79l46j00L46K15k28K16r4m00J62m3l12M35
-1965a0m02M16m7m0l38L27L85l31O0J09m69L43L15R1r6j28m28J86k49K09J61m06N34M8m38
-1940a98J77J06l74l8J39m3J70kJ91j15j60O7O4k50N10k83nk86M33r0k48J78Q3L68k50J77
-1914C21l00k42K21J32k26J30q5M26l64j97q9J33L0J73L0r9k39k2K8K29N90q6l73j24O63J45
-1888H05q56l17J03L67J85M6q6j83q2Lll32J6o8M54M3J45M99j86n37M42n45J12m15J73K55
-1862C8M19K6n23j58J87J29k90j5R9j34J7J13r6J52j14r6O8j31K3M25j52R1K29n48L39j83
-1836h5j1j37J09M11M1Nm10K8l58L06j02k00M87J37k16P0J00j52M32Kk54k39Q1j74N42M22
-1810H35p68j91q3J48K13P0k84J72q5l88P0L99j20j56k17K66L11k10L77L57o45m26K97J63
-1786A05Pk08k3J65j69K13J28l35Q2K30K08l36j60K86J93n46P3J90l99j57K87P03l53k41j92
-1761b49L58j58J31O6l4k53N67N4o38L44l42n3J92j15k86M78O8O36k55l86J03j51l76o6j36
-1736e01L66M46n15j16L04J39J97j79K86J48M0o01k46K84J46K23J92k32l98M63J61k85k20
-1713A02m47J69K07k64J47L64O14n52n31K11j00l53K91k00J53R4M1j36K31M9k67P4L63j61
-1689I9q0k60L10l89L18L84k8k30m38j1L15j4k74oJ14K46l84R9N75j60k67R4k1j4J62k02J36
-1662G4p2L1J47m24L01L23m42pK90P2l01l1j61m7P27M14o62O2J71m11j83j74J10J71rJ17l45
-1635b59M49L8j37k71L6j42K96Lk74J47k9O3p5K68n7K25l08k86L51L57M73n69o82L72K70p
-1609B52j6k87N1r8K76K3R0k02k09r6L47k5j65O1j19K58J31l0j76j89P2k87j67K64P6LJ69
-1582GJ53J90q8k49l11M27J24j75j85Q7R3j26j12j54J90L06j73J0K63m48P3q3J92P2L26k52
-1556A57m37L73J29k09n2K47n75K22j11J60M5J48P7J15l16l25M98L4l76k04K29M41O22K67
-1532A159p07k66k03Q1j7q2N6n4J94k72J98m84M26J8j03m0P5K05k62R4M5Q1K49L69K81J8j53
-1505I06j47P6j25O4n30p28N98Ok70O98K76k62p37k72K70M47n2N4R0l75L0j01K98O60l25n
-1479E44j41l45j94K84j82M03j35n6o06L94Q6k25J47o0k20J41L86K40K5l6l37k72k02J69J27
-1454f5k08j8K10J8M5O01j53p38O71N70p98n53J55J64O54K15n91q1r5J22K06q0m76J07j80
-1429b98O02J72J70k44l37l70N09K05p2j67k61Q5M76j16L3J66k13N7j30o28M23J57l63q2J5
-1404b11l2K64J04k14J09L6j56J33K87k95m63L49L08m41j64K57J31M96k51l5m11k56K73L57
-1380A75k35JK30j08n8k84K02q4L26P6n48L73l22n9o0N43j49j41l2j23Q91K56o96l55J45J6
-1354b0J05r8r9P9J78J23k91j26j29J72K76N4k01k01M29L45l93j35m11M78j1k11J44p9j21
-1329a43j25J92J90k05j54J83N9j08K06j72q9L39P6m12L5j30p8P2L85j76m05K34Q4k29J97
-1304a74l5N8J53r2L84k17k98%K6N25j08l25L1L85L35J66p11l91N3k26J03L32Q0j63n5k05
-1278c69P8L12k17J26L26J24o54L09K55l13j71J39K79l09J26K75j09k68j52L31K27M33n66
-1255B12k67R7p7l94J79m3K12L29l70j1j53K94k75j80K65L39%j70M58j39m42M40J03o63J53
-1230a03M99K08n40k38L09m40P3J7M64m2k96L68r1Rr7K19k28n2k88K35J56q3q6J1l84M57o7
-1203a0L32k61R9k1R5K8n87j15q0J16M65k17J42j27mn7L6k14L39K03k13j47N3J02k01J23L35
-1176B14Nl34q2J07J03m6k55R2J56j08K99m55J85N5k54k12K35J81m6j8J79J32J22j59k83M7
-1150a40K48p6o1l27J92K98M5k73l03K63L66k83K39k77M19L0o05K38J79j81J62K24k49k39
-1126a11r3L50r6k2K94m36l27Q9J78J51N9r4k45J27L77R8l83L42k38j34l52L88R1j98L23n08
-1100c70O7J0J39lQ1O2J4L28l5k7n21L76j25K2J6O0k82K96l25L3r0J90J25k77R2P37P1p06
-1072d2R5l65J20K12m8K07J62j42j74K1J05p3J1j80L14k00m24K09K46K70J70N3m09k27L95
-1047C06J84j37k3J10p97j31L60J4j37K08K46k91O8R2m84O24N6o52J53J79l13L61K53o43K45
-1022a49J23J82N57n90n12L52m45O92K96n39j62J33K4j51J11J28k2r8J37j38k55N3K26K32
-998A85J42l5m49L78M0K77L41L13J13q34n77N87m00k24O6J12j95r3q6L36Pl13L42K16M59j97
-972E11k20J96j10J57j72j34l65Q9K13l10N0j87N87Nn21m1K79M28j78k62l34M18o9N79M3o44
-946Hj38K27K54o16j69P5J25J50J63n3J95j31j0L7n47L46k01J69k40N13J32m1M7K73P9q16
-920a69L01j55J29L8l91JJ32j76n9N7L84K47L7l11k42L76O25m87m75P15M53n80q24L83K43
-895B52k66j00L1L66M16m80k32o9J7N39L47m60p00N72j7j26J08k13m7j84o3l4K99J06m9Q97
-869I10p64j15j4O6L42m11j67m0K65K28k17kj59OK97J07n7j64J43O9Ol74k7q9K19K08k41k80
-841b55J18J52j22l24K58K32P9J0k97k0j59r2K15j10j46L10K12k44J67j0O2J05M2l2J67j00
-815B18l81K26J1J86N4l76pK22J31p7L3j75m01J28L22M1j03N3o2l34K29p0m0K05L57j27j14
-788A49K57n7j1j86l01M4o3K78o96K19Q19J70J66J30n40o24L42l22R9K48K29l82K26jn21R2
-762b36Q26k09l39M1M6m61J32J92J2m42N58k56K89j2n52J72M85q6q4j78O1J18R8j69k88k13
-736d95J90M39K37m90R9K14P6q0m9J01N7n37j20K36r0L51J1J75k54j12K20M74n97K48K43N79
-710A126j020j42l81m1K42KN3j84L82J62J88L05m83m51L60M75M27l39o54l99J27J96r4J35
-686hM62j23j13J02j83m38J28j27K76j2l19L86M77q67M84l32l11K65j07J96P9k57K85L52k56
-661C9j81K19J2l22j71J55K19j21R5J04q6k31K99J78j87j69j69L52q6j45J90K41J12l0q4m61
-635b28K13K14L29l13l09j76N1O3mj7p3L21J01L6L20j2n48p7l68K26M67n4m90J93M20l06K07
-608A86k50j66M55M77k01r78j42L83J22j36j41J43L22L5o34J65K33k26K1L47K92o03k3N0K81
-583A2L1o2L19o65P25oj59j43j04p9J17M8j79K4ML36O26L33m69j005K91J0L37j90j27P9m74
-556c70M18m79K33n1j25N05L11K37j55m83k80K7N5P2N3j09o9L48j95k64L89K4mK72L2n31N16
-529C77K36k00k89J73l99Q0j5j03J65K02j25j77l5j69Q9L62M2q0J09J2mj97k79N48k3j68J09
-502B41J42n72Q7OJ73L68o11p5L67J22N50o65m27N52L0j25J28m45L54M80k93o88L03k85j8
-477c01L57L53J4J11p79J31M73j75j29k10r7l8j1kj52L44K14l20P55P9j89l78j6K87P0o4j12
-450B15j18l61L13l18m9J04k81J93K73M4J15k67n8J67K38J1j90j80j0K4M6M59m39k57K43K4
-424e9j5L81l15K39N4k72j70K61n8j65P6q4k15J42J6lj30p4M10j91K24k46J5L59j84q1NJ97
-396A17n93K4K16R7j05L10j08P5J86j12j76j9j27L59J019K40j178n43OM8o1J13J94J66J10
-371B58j70j95j27L34J27l32l4J03K25j51k91L36M9J15L0l07l84J98L48l19K56o05P79P7m44
-346a24J07j81J22L13l65K03K71k02m76K02K59J64j09l76M20O6k66j73Q9k70J24J09j48K3
-322b18N6OJ07K12k01P8L76k53k57K28n8M3Mk25k40K14j49J0N20m28J71J2r4O16j22l82J44
-295A70l85j64K44N56J37l23K01j80l2j20k63J87J66m79O4J79O42j80k93n56P55L09n55m51
-271c71K78j61K08K43l37j14N4P7R6q4J03k6l12j02J29M54K48M28o25j96L45M3l1m76j67P
-245b89N1J82r0K34j65O45k38n14P4N8L23j88n60J52K84n2m02J41J81J71L62L8j06m84L96
-220B04m65j81N09M07m11j07J65J23k63l25M57j71L8L7N68n4m00j70L86k13k77L37k13L51
-196C32k75k36J92L09m78P19l23l09n0R7k32L26Q0q0M8l2j35N10m40L5j2J13m9m40P24j25
-170B69n25J51N1j29L43K37k82n41O63L64q59k9J79L72q8Lm86K83K31J17m14j91K3L36l9Q2
-144A21k83J83j22j73J45Q6l19M79NJ74m09j52M73K56k47Rk24Q1Q7J22K11Q5n94mK07k96K16
-117A17k8l61M98k06l1Q1n8K36K67o9l11k21J93k90J09R8l46N19j56j82K17Q9L48K47o16j79
-91c5q5L5K06o94K60J11K81P2L9j32j17J3l9K0O7k10N48K44M61m82m30O19l65o38L69K89J23
-64E30l29l20n9l0j67r6K63K33J8k13n9J57L66n9m94M92k99j34k18J63M36Jn68NK23J67L6
-37D5j20K10R87n06o43Q2l33K98O0oK89k3n22J29j71J28p7ML88j00k17l10N64L72J78m76l27
-10i7r1J33k14M28N27n08l32o0k02lO04P0j68k14K52K81j11m63Q6M0l52J35J04K24k52O4k02
16c21J87J12K18M2k72k30O56j30n44K53L63J6n35j47K16L74
32B58
##PAGE=	F1=24475.396301567845512
##FIRST=	24596.97802734375,	7686.668670654296875,	1.5194749832153320312
##DATATABLE=	(F2++(Y..Y)), PROFILE
-2014D25o85O25j17l40RL73k40k16J51J79j54j03k4K9J13m6j8N2n53O94R4k09M13K00j74j79
-1988B99Nk57l30K78m2j4L56l4K77p8l95k25k19M41K94k17K01j70n57N37k85p5K38n44Q38
-1963C22k68k90j01L33K60m15J64R3l90K51O11k1k99o0m96J40Oj54J73j66N89r7n18K26R9
-1938hm17K3L49k13J71k0J15J1l7k3m3j81O32k51o0k59K38j36k00L01P9L23l48L2k09k41L05
-1911f7K39k76N2J69L02l98j47L3Q3p4o0J39n3k19j3j40L75N88j65l56P6M87K36p54n10K08
-1885b45L44J49O4o8j13j21L1pl91p8L9N19Q4J16J92k05k07J81j64o6k94J72l0M61O7m54k59
-1858b83L58m3k43o1J70j71O8K55j51j36P3km1j2J08J46M2J85J63o04K04k22l2o5MO28J41
-1831D79j62m01K6j15r9K9q2L36N3r3O0Q4k93L38k1mj11J7j04M82L63r21J10k10m1L53ll12
-1803b42L51J9m74P9K46p2n2m12N34K61k71L96L22p55l48M30K31p1k25J3J96k85J44K02k47
-1778c0L5J89K08l21k09K91J14o80N42mm74k38M73N95l39l13J38K71k93QN7Q3j99M04J20n22
-1752i4J91l15K7K69l24j95N28k2P12k81n10J30k9l65m0m1q1N52l16p3J23K37J92k59K69K13
-1726D98lo45l6K21O1J92K02k05l22K75J81q4o7m59l2K17j47R1K97O09m53n31P1o5k69Q7J58
-1699a58N6P6o7l8K91P0l36o8L20j32j65j16J86l39L01M09J12k07m24o5K44m9j28Q3j57L61
-1673F0l53J43L54j68m0R7r5j28L22k10K19j89m8j9m88L98M85l69k09L85J16k44J9k16m0O31
-1647D13K55n70J46J96k44k02k46J02J11N5L5k27L90n6j02j75j57j33M34j0k60PQ0Q5j80L22
-1621F9j22K54l81P8K85K83M13l41o09K9L76j4j37k54L0k1L80J7J1j84l06l22N88kk04MK2
-1594e8K03O4p4j53k14J11j66l15M10N4p5J34K61L19j60l39l20M42R8k13j29N0J78j09l46
-1569c47J57P1K06q2r7L28l49R1n7p8J37K83j65k93J92J38j71J03K90o98K41n3J76k4J26N0
-1543A75J29m15k61O20j27n07J46J23L55P16L02q35l55j13J48j32R9r3j47L22j54k7l66N26
-1519A29o9j19K7l6L5k01K80M1R2K82M01J53j5jj87m2j86J46m76o48N93j79l60P12M12k84
-1493E00q09l8M02L86k37p5J14k52M5j73L81P69l48k9k61m10l13M81r3L67k33j94l42L10J8
-1468c4k75K58j29l12M94J75J68J77k9m14j53j41J49K03l07k02K8J49J74O67r9q76O42O18
-1444I31o28n59K6N3N41K36m28M6k9L0R5j27m97J61K6M31O7K72k47l94k70M16K18q9k16j96
-1418a31L04M88k31j16K17k89P6k25l06K91Q6j81r9jj5L06q4k22P8N8k15J10L75j13n16K87
-1392f8J94m27J6K30K25N18m59J7l43k29K07L78m42K7M48k27r8j86J02K9L04jn70M04j69k35
-1366c55N1O15j74k38J4l76Q24L25n81k86J16L8J12j05o2J76N6J36l69j81j25L56K45k6j60
-1341B6j53K87K78l73j33k23M15R9k59LL1l31O1J61J77j20l44L05J01j25J84j55N9J79J36
-1316B86k95j93Nk45K83L36j43m61J84Q1j56P9j60L33L1KM05l37j79LM8L92n3k36NK51L15
-1289E81J43n79k63p5k92P4K66J05r0k6l12K12K94m4Q4K98J6n57J98J78k52k03K92K23k11
-1264F0L6J25j18j98l4J89M20L72o14j38o1o1m80J49J24J3L55j91p2k48K65l17l0L73L39L7
-1238B95l46O10j67m68M21k4o43L84N28J36o57l48L81m55J82J71L58k29j94L24j51J55m5K34
-1214D52m73oj57K74J27j54o8J29l33K37l5K31k38J88k4J21O1o13J03n10M94L09k89J41j0
-1189d3o1j22R7k23K98K32j25k45MJ63k20K25L45p3l62N5k7P7K5j75oJ61j52L92l50k8K05
-1162F7j39k45J61Q7q7P4J99J79Q8k82k72m5K00Jr9j80K15L51l5l30j79o5L65j07L35m37J81
-1135AM9l44J91L47j53j1K64l15r7N8K34j96J40K47m27n38K90J22M8N1M4j23J14L38R8n86
-1109a54M41k39k95o1K41L1m12N64l77K3m7N4j39K82n3J34J36l4Po14O61j09l6J0oj02K57
-1082A63l31J2r3K06K26k87qQ25J59q90K8l15J99L4KK78J66j23k9j03O0L1o1l33N27k99m39
-1055c95R5K56K63J99Q2m36k0L41J20r8R8L02p15l58J18k5o3J21K18j98n0J08j63M03R0p02
-1029d09K48J88k81J77K58m74L29l6J22N24n92n84L24j98Q11K85o24j98J92m0r1M5R2L9k11
-1004a04K4j36No6K15K02J37j10j89K38j97K52N21K12J08o84n24M54l88j46K9P3k89L03j15
-979a75J95Lk80J13K93M30k54j39K19j42J34j76pl33J18J66k89L5j75N32J1m17r8M97K41m22
-953H0j33k72M67k4N54j19o20r8J64J91n40n0J20p7M34K35j39L9j24J06j92n17L35l04M84
-928@k39M30P8Q3R3J91J16q73K37k93M24j44m33j9K52o9n3NL28L16P3l85k35J06O80l54n92
-901b77O09O19l52q18J41K35j52j9K7L72L53n65l49k6N3M24K46l83l58M17o5j43K57j75k75
-876b04J09j37l07N80J56k42Q99p69r0m1J03K86k08k25o7K32J42k43O6j91Q8K45R2n0o6J91
-850C49Q7l3m44p1k9K04J37k35k99J43J57j12k67J43K43rj59m1L8j73J49K29j60k63K60J62
-824Fk43J12J77N9k7J95m5pj63j88K75J7K05L2m54K7J11J61Knk03m17J86J93l3j12J65Qm12
-795c78M40q0j81J99L65Mq8M3j02J05j96k40Kq6J53l88K84N64L62J0o4l92l79K79k38qmL55
-767C41k56m0J30m26k16Q90j33l60R5m6l37J95L16j2l60J40rK89M4n99R8M19k43M8p7l4M4
-740i9J08N8j84l21J74M91J14n71K40K59L4k03j5L8m6n20o2K74K1L76nL6j44q3L21M56n92
-713A55L33K44L36j125L9l17J18K23l59J73k65L33J11K47J57k23k15K34K89M04m05o08j56
-690b77j98K30J29K19N59q7k74m2j93k32M2k25L03J24k80N0M91m12Q8k71p9K2M9J14%j02J32
-663a20L72k79k15K74J67k78j92J74L24j79j43R0p3l16L84J21p2j16k15L32o9j4nL39J04j24
-637B71q7m03J39L09L84l57m67k16M27kq3r4k28M98j22rM96K49n94l95K0M0K69j4l10K39L22
-610B82l76L64l00j74M46M58j41o76j40K66p3m52R5J46L77K8m96r6J84j97R8L99K63n56k8
-585b99J8L80J09l93M89q57P29rj13o3j20K21N5j04o3m2j45M26O64K18n69r22L65K0K22k18
-559aM2j17o0K88n23N23J5m86L66L75L17k04m98k08K14K67p2j78j61j54M58k22m25L79J04
-534C9K01J95j15m24M55j6r1q3J99l17j4p0k7L05J68l20l15Q0j14J35K48l2l7K8l5O0q4k54
-506b35N67pk75K07J26o02L9J74L54M85q32l45L01K56N19o19k82L54l7q7L15l97K39M59k92
-481C85o82J9nj45L28L57K6J49o47J01O43j97l14k07P6L7j70k26J25M60J21k65M25J06K6l00
-455B26k57J73J00j8m8j98j28K48n02J88J51l38N2K37N0J29m22K0J96L59j08j14k32J64KP6
-429FN35n64l92L01J7J13K67l78K81K6k02j30K79j00k73N0j05k41P4K02m8o8J09L98l29Q2
-403i0j99J68M25k11j10P8j7k06K8o1Q3j61L91j06o5J74M0J60qm14K12R10K22j130m60M9n
-376c03l6M8P5K26J57j11k37Q3K43pk17J89j9lj73r8L94q4k7j7k73k71K45L35m03M55n80N80
-348A71J78m94R1q5J26L85m38PK98j18m10J3K56K47r5k74L33J13j51j24J80o64K53Q5n3M8
-322a22k6j43O8K81k35J47L48j59l44J77rN1J89j44l20n7J41o3M74m09J75J7q7M61r0k74K18
-295B65l86l46J51O96J99m21J52k24K08m9k94J98Pn93J89J80O64k61l79l22P99L47n31n92
-271c43K12j60K43K38l21j35J46p7J43M5J89k16j3k44k5L40J70N28n66o7K16M3J67n60l05
-246c52K59j2J06r3k5j46P40l05l97k4J02L33n2l30K9J83j14m63J58R7L06L21J10j38n18L09
-220H4m37PM33L42k74M9N1q0r7k57L04k04J31K1L88p6l01n8K88k17k87J80j44O34l77l53J36
-193a14K77l01O82m01m98R2L15l13L68J02k76J06m5j34N15l45J60O6Mj47k95N19j88n19K15
-168a55R3j39K73Q6l57k13P27K80q55n8J82N50k73j10l11J81K37J42l57k11m2L77NO7k30K44
-142A33j63k87J14K1k1L69k81J27l33M7L46K93j28R9k81Q9L5N1K62K36o13m4K98l21K7j31
-116e6k33M68j86m6J17j29J59M30o3l92m5J58l10M8J00l34M00j12p7N2Q5L57J77m39q3j17
-90g1J91K72p61N2J25J37K12J32k55j73R6P7N5j2k08M38J64M27l99k86N21m60m53L56J80l8
-64C19l57k36J18j37Nk70K68K42J08j70k44J54M94j03n10O02l26k20J3K9L15J77l75j64l4
-39c02J72J59l0J77P95m70n12J16n03K86N4J41L96no94K76k69O9l1q1M34mj77m53L75K77K86
-12D82k86l52j45J52o9K79M58m31k09%l26J65M15Jj26j66J75L62j17m21P3j9k01PJ09L14k33
14a09j77j58M26L6Q4rj15l03O32j26m45L24K29j18m71L7K34K20
32A91
##PAGE=	F1=24451.079956412664615
##FIRST=	24596.97802734375,	7686.668670654296875,	1.0829372406005859375
##DATATABLE=	(F2++(Y..Y)), PROFILE
-2014C03n71O57k50k71R7L10k31j82J09K51k26j28K4J51q6j19J43N6m61O29m4k08L69K31k6
-1989E27k08j30j58l31L48K7j2J98l4L93k51m00q5k39M64L44j99P9j73o08Q13m93J25O8l56
-1964b91Q76l76n14J41K67k3l90L37Jl26L30P28j67m59M4m77J5K94k87k3J28N02k30m71K39
-1939a32M8k47R9L17m14K57KN4P6k7j74j09q2P00j87j40j86J41q8j20K12J17K12m31j06k0
-1913b28k91L80K90k96M8L27K36l72j16R1M0j41k94L16J3k11j15L3K61N17k46l31K65L21K63
-1888G60o47o08K51L14J15N7rkj55k3J4k92mm5M32J39P1r9r2L1m4J74l06o0J62l88M67J32
-1860C45l34l75N39k38j97k47L15o3J04L06q3m12J98Q3j18R4K73j24J14K31M4n61L9j31j28
-1835c26j3k6P33K53l09l07jL5m00Q9MK43pK4K8ll92J75J31L28q6j61J0L75L40j090N12k10
-1807e1k34K80o6k31L92R2l11k7ON2J5l39O31J18l63M22K50q67r6L91K44j14j79J2J84l27
-1781a16K6K52j03J2J06K04l09k09K47K0m65O16j28m99l12O31M25l67k77M09J33l60j10J1
-1757a63K35j11J62J94l67J05k65R5K68n23r3N06q7O94l12n31J69N2l19R3P6l21L41q8K1l7
-1731b06K26J49k74K01K90l5n39J17R4l8J45J84j80j94J09J83Q0P9m71j98K23j4O9K46M98
-1706G44l52m76p4Q0j75j41L94j6Q3j99J08L20J1l64j97K54q1k59R6M5k41K21L80K33j66l53
-1680a25j11J65r7JJ71l25L96k70L21N8l19K50M9j53j58L73k42L63l21p6j98m1R2M96l19l59
-1654c79M54J08j83P0k47j7M91J08m22J71J83m6j85k60M4L0J04J7j17K29j10m4m6k20q9M18
-1628F2k9k25q7K79n2k66L91k03K27l85M00J96J96L12j66m81j38L55n5k12k04n7R1N08l7j09
-1602C11r5k69l7K24j05k00m6J49J46j5o2r8j48J19r7l33M15n8p1J72L32L98k42m31k17N03
-1576B45K2l48n6OK37r2m19L83r4J45J8k29L50j66R9p1l40J68K07k6j56N9J34j70J96L10o98
-1549b86K23pJ88q8J09RJ58m41r2N98l16m25L15J1K09P67K92q88l93oJ47j71K33j53k43L03
-1523E3K5k05o7N16j88j40Jr6j34Q5K37L8R3K66L84M4j6J34k17j33k36J47l79n17N52m21j93
-1496c67N65M47l47p35K07M39K98l78j29J08j63M8j74L86Q31l41o4l90m57l44P06n5K98l24
-1472F5k94n9K36p0k52L78k12j51M65%N6K57J3l84q9r5K15K32m17l65J15J5L30O69l9o85L73
-1445C07N24m01l54j79j01L44K29k55J78Op1Jj29j73J3J16K54r3L62k63m39j75L80K06p7k56
-1419d6j61M74M87l14k66K54k91P8l13J28J60j44K0j26oN9L39k69k71P5O2k51O4L88J18m73
-1393b25J80M7k68M8J66L45N48o09j5k59k37J96L58o04J90N35l10q7j46k4J64K29j15m70L41
-1368b2Nk24n6O37j43k35J33n42N10L99m37k34J16L2O6j04K1K19n8J92m18j13j80N12J17o5
-1342A28j15q9Q2K26k64j7j11K17J03j10j11P8j96L8j3J90R3l94J94N2j72J74j02J15J04J60
-1316B60j42l42M2j17K30K93r6m26Q1N0j31n1j47N55j00L0M09m11l8k3N4J97n3j16R3P0K67
-1289D38P6m16j13j00k88k3K05J41kj6l26J94L68R4n9J83q2l37J78K5k53k1J87K55j42o5j7
-1262H4p5j49J12N3N67K92o40j9p1j14m44L8J84j11K72K7j18j15J15k30J87J83K91N6m71O86
-1236E90j96m33L90j46l52L17N19R5o91m65M22l76J68L20K29l48j37K48j99L18L0K82o26j1
-1212e2j55L30J10j89l9J96j80o6L1P7j94K59k5J49J06o15K82m75M15J74l10J07J31o8j80
-1187a81J09j78J76K46N3l70j20L02k65K10L09j14k98J50j93Q5J21m1k6Rj84M95k27k42L27
-1162A53ok45N7j3r5J76K04J52M7l37k83q4J49R4o5j74K13L97j33k07r8j90J28R3L35n80J35
-1135a77k3r0M5M91o1k11K91l41K3J46J63k70K58J90m14m52K65O2p9K7J50L0J31K98O1o98
-1109a85N11k06m39J35J29k3k01N40m37j1J23m5m1P5j89J69J8m7P6m11N99n8j06qq7R6J78
-1082A55k98jm6J38K92l23M2Q19J81r47l3k10J87j49M1L65J38j12J57j76q7J60j33l86O15
-1057C89l89m70O5K62J85K35J07m31J95K38M7o5J99N04o59n08p0r5K7Q9J62q7j78J55J63J29
-1031A99R8o31J31K40j81n8K51j43L40k12mM45n92k98J70L9P77K57o74k45K59p6r2LO1P3k67
-1004a30q6p7J80j37J96J13J76j89L9Q1m18K12O34J03J29m98l98K66m07n7Q8J33L0J40k01
-979g8J06kj81j40L16L58l29J9K63j76N6j46K24k80K0Q6k36M5j91M45P6l28p1N89Q1o21J02
-952Gk64M07MN00k53n66m6J13J44m56j0J71j31N17K93j56q9j7J12m10j26L50k64K50k34L06
-926A52K9K10J69P5J63q39Q0k36N64l11l33k8K55K8n1j4J39L89J02m57j87p7O70k12o81N12
-900A11O97n1p69j72K02n2O7M5L64K85o81l39nM7K93J07k74j2K10k8j65L83j05m66L81j18
-874d5k61M54J42l77P82p61M0p5J07K46J4k40j12J02N9j32N1j90K15J26L9l5J6K16J06m4n03
-847f0j02P9J35R6l2k53j54J67o5j58J27Q2r8k4J57j02j13K99K76k48m43K65J02k06L3L36
-821I6N5j98L69l8j69k19J8L01J4K36k6m83R0k3J50L0j0j95m32K29J23j55j48L30J07m55N61
-794A58q1k90J66L51J81o0k13j87K60r6j91r5j32K9l9L23K29N31j37k15k43j36L47j66n7j80
-768E7K87j62k50K42l65j82N79l7l35J08j64JJ15L53Oj82l04K12J77P7n49J3M04l93J32k2
-742a82n8kJ35K87j17m11J87M56J1m94J91L03l7k97K1l0j26k03J6MJ54L64l6j13k8K3L97L87
-714H02n82L99K07R0j091J57q2P7J49o17M91l15J06J30K84m0k6j3N7J08M22m46n87Q8j25q
-688c65K56K68N72pl77j68j31j07p0k03L06J82k59p7L90l3j64j93N4k04K24N1j03Nk6K96j98
-661h1k33K38L13k30j64K17M63k68l85K6k9k95M52L8Ml5k02K60j01N0p9L21P6k29o8k58Q2
-634a17K86M64l56n43j92O72j05j65j99j78M94l27M5O73L55n68o08L25r0L2%r5K41K15l55
-609i6L71l32p3M30L82j47m14j02J35k14j75rj9L43k9l49j5P6k21N7M45K47n59O1oM03J31
-582C21o10N98o90L12N0j06l2P1L40n5j77M5o8j88M29N96N1o27n80K55RQ4k08K45k84K82J43
-555B06m41P20M1n97N4L54L80k45n56j55M13M76j52l45k09k04N61k01m20J24J62L46P9j63
-531B28k73L48k90m8J68K55j98j11j52Q6M85J08m90l80R1Q9K3J47p5Km3j33R7O0k82N06Ql71
-503a45M01J30n64n7L40M09N74j021n31K58M00M29n28j51J30o1j8M19l51J28L60k42o02n7
-479c50M29j60l02L85R9J73m80K4P68j47m37j59P9J47k57p6K05L69J4k16J69J36K14k32m72
-454g7L8J04j0Pj96M5J52o09M27J76k60q0Q1J89k3l05N9J51L76k26L4k32J48K2J47N23o36
-427B5k91L16p9J90Q6m23L09mj08r7L23j06m31j4%j86j61L89N2j46K35L56l98p2j72L18M74
-400C85k14j44J05k03K15M2k80J9j89M17r6r1O6J50M64M1o87M4P63J85j053l32K21j55J3J26
-374a88j48K44J93j14k97L64J34k07O7L14j55k24j45M4M16j44j82j11j58j05K25K97l23M02
-350A99n67N05K18m93L6jK63M45m35l83K91Mk87k44K53K89n7p8J60J79n3j42K52o81J62P9
-324h6nR2m8k87L4L07k92K10K68p0l32L2J7J40K89l5l67j74L84j95L47l64J55ql6K60r5p0
-296G1K98l39m32j11Q12L24n14L7k20M86k9l24J91j28o24K71J83O65k90n44n3P92L81n13n76
-271a86N8j43K37K54k97r0J59k43J84K03K14l93K56l66j29K28J11N18m84M8J09L0L28n86m24
-246d04M87%q6M8j42k07O33k88k48q1J85K26Q0j37q1J16j65m99K18j0K93K54J98j52m42J55
-220d9l00M9L35K83p2K23r2k84M0j91J96k54K12J4K24r2j75k6J76j05k88JK26M95m63l90J07
-193b00J86j23O16l68n15k1N36k75K79J18l82R8p2j02N06k42K94J02j36j91j47K67k04m71
-169d47K88N4p2J78p9j96J8N87K10p99K3P1O67l35k73q9M3K07J51k65j19p4L60J6J2k18K61
-142A80j64l69P2j5K78K47n38J05j25J59J51K23JJ97k56L5m2K0L00L44o01p2L54l29j27k62
-116b34K1M07j87r6J33p2j3N54m1m58Q8J83l30n0Q9l29L40r9N5L6M6L24K9l03J3j08K89L37
-88F24o97K3p4m8L81J64l73k31J88J81R2o9j91L04J01L44l23j51M21n12j89L45L2k60m28o3
-62d09K89j20O2l46K17K78K16k05m06K19N29j52m48N57k83j73R2n4J73L44j82k26k33J41J86
-37F6N4P4N46m13k65P2l96J1L4L41M78R2j015M52l15k8j0m2L74O6j19l89J20J18L05q7l29
-10b05k9J90j01J26L51l53r1R8m33L25J65o1l4p4O1L97m1l62R3p9r9r1M6L84j10m65J07M23
17A38o5r7l9J40m48O04j15l06M01Q7k80m37L42J98L
32A26
##PAGE=	F1=24426.763611257483717
##FIRST=	24596.97802734375,	7686.668670654296875,	0.62095594406127929688
##DATATABLE=	(F2++(Y..Y)), PROFILE
-2014A74l87O00l41j57J51K53k24j53P2K87l35j40J46J99k62j82L25K7l03N17k10j32K04J78
-1990C07J27j94k05l6l10M04R0J4N6o2M84l65m34L0j93M83L39j99r7p1n63R04o42K86p3j84
-1964a04Q64m41o29K96K27l66j17L65j25k86M74O80l14n33J65l85j25N24k16k81L07L57l39
-1941bk95K18n4j32J96K36n53M18RN5O1j22l37j72J12O49j11k29p7J15k5m2O9J42R0m68j15
-1914c64K00k34K22K59k77J02L61J70k73o9R6Kj81k78L30M1k76j94K27J66M02l14k49L42J81
-1889C92K59n36o28K40K75R9K6O5J52j77j80L6j30J06p8K38J61K0l05J55J01k18L82m99K08
-1864A64J43n61K69J98j71l76N82l66m5l66J76J52O0L23rm97K28J25j63J65M10k95Q5K64j09
-1839C86m51r9K5q5l5MO13L32m06j69pQ1m65O8k5J55k7J38rj55j60k92N08M77j20l16J41K00
-1811C07L76j101P43k01k88R5p6j07K68J25j41p1j83K27kj91O55n6m50M73J52r76K22K61K13
-1786B74j22p6K2J59l25j56K84N4M9j7J92l11j76J64o8j06M67j84m44k69O20K36l98j11M91
-1761B49j2l45k03p7M29m0q1K53k23Q0k09J46J98o38J27K74j10O13l53l83J86R1k89K19J37
-1736C9k58o1P5J47q4M8P4j93P9L78n2l54J68Nj18R2J12j70j6lJ47J80K05m69l00K10Q4R0
-1708E5K78K81k95l70j52K43j90j41L87n5R6l35K53K71o2l21k60J60J3k75K49j5j66N1L02
-1683BL24j33k08j47O8j48R1K44l42L29k29M26q6m83N11m0j83j13L27k80N17m33m5k74K86
-1658a9r4L48k97l39L78Q4j46J23k41K3L15j1k22J63J21J12j11k13p0p3J54P8p8L7j12MJ00
-1631A4j44o8K76l2j71m6L43j81l35M38j82P8k82N48R5Q7K06l5l02j68K75j50k43j48j43K28
-1605d2N92j31k52O0j44J62n3l32j70j8J65Q0p8Rk8KQ9o7k58L04k03oK74L40M24l28m81q5
-1577a75N44o1m96K1k2K71p0k78L85k32K06P6m28L29M4J40j23n19J23J27J25r3J7J43j78J94
-1551G0K96o07J92K7J89j41R3l4K07m05R5M73n09r9K60r2M1P67K42q68l53R3R2j63L25j81
-1525A0j67M0K37k24J18N05k71j79n5p4q7J98N9M8R7J89L17j4J8K19k35j90k57P9k68l58N18
-1498B73o73K16K80L17m13m26L02M13J73m61j03J00r1O5m0K34P57k99j09n11m83m0O87n3J88
-1473C03m00l25J96J91r4j69L57k56m9L81j25o4K47P3k57o6p9L11K33m93k57K32j50K49O12
-1448F01J8m02Q9L11j32q6l35k71J39J92j04L02Kj47n8j12J08o2J23J17k59M29l01m41j25
-1423d04L85J81m2k47j88N81M76l69l88K79k30N1l69N22J62n25K04j23JJ24L79l76l69J09
-1399a76L5k30J5K70L66l63K5m9ln6L8M75N49o91r1j52k68J72L52o77M16N50l31n8k10r3K46
-1372F1J23k52k53J77J83j48k40O21p6j47K84m89M2M19l37j84J18k7qr8J30K33j38K44m14
-1347a76M7k29N08k2p2o7l8j12K26o2K00j89n8M3J4p5N6J1K4j51J82K37m00J01m9k10J74n2
-1319a39O3O8J87K8l34p9K6J74K51n8l53L6j3j49j73J45N07j88l7L99m08J07o8M0l1j22K6
-1292i5K80j13J83k2k53M2m5l07p3J94J94P8q2l82K17M48J57k23K4j35r7J79j18k75J89L0
-1266eL44j17j44j15L5j74K47m6O24K37o14M3kj82l81J0P7o5L4K33j38J5J47j45K23J1J99
-1239C51N8n35O50k08l54L72k36q1J72M85Q7o51m83L95k67M6M02J12l46q8R3k29M90J07L45
-1214F87o59j5l20L78J00j69K8J80m5l19J49j32j17L09l0J70J34n25L45l59K54N9k50N2K44
-1189A49l7k42J18r6N6J88K93m57l09M67l26P9K47j17j42J75l11J08J84J04J8k12k10O10j20
-1164B17m00L71J28k24n1r2q4K61K08M5J4l03k90pR8J50p4k37J87M47k44m6p4k20j2K01K67
-1137B36o36L62j92N6k22N62N6l54K92l42J09J66J36k96L13J48m21k98K59kk01L2J49J81J67
-1112B60K72J1p35N50j55n35K02Q7l4J18L58m67q1L12p3J5j42l06R5On1J13j72M99k1k13j5
-1085a02j62K89P6k31j0K8PL18l37K09P32J30r40m7j09J25k80L0M32R7q2L47k11k76K88j95
-1059A26l24N48m54m07J9K70Q1K41J26l69L57J03k3j6K34O76o25n79j31k01J13J45P2%k33
-1034b51K34L23j02Q6n02j16L06l7j85J36K02L27l57j78L43n92J29J04N2P06K55o64k86L01
-1010B34p1j02o5M2P8k45o3Q1O7j57J71NK16k35J95o3m84P3O62pJ57k94k30M0m38P3J71J97
-982HJ90jk61O6J8r8k23K00K61l32J80K51j87o4n8M60k45j25pj09P2k49L27J55k56n1O14k6
-954E10p38L17k45K84J1M13l42m81M3Q3J57l51j47K14o9M22L62j09j79J24M6n40K80L75l31
-929A09j0k10J56j4L11K35j7K18o76j99j8N43m33k03%K16J11m6oj13M32J13n33j29p3N55r2
-902B27o10M12O00K78o89n06J43KJ67P5L37K00p38j47p4l0J86lj77K79K7P6k57M71l4m70M57
-875B02p7k06L20N9l91N45p40K55j39J40K32J98k53j23j08rR9l7J2J75o4l8nR8K23J10k3n55
-847a00j15J78O5R8K25k97m11K12J7j48J57j34j68L70J45k95L8L42K86l23o17K91L2j01m9
-822c02L97M7l86N64k0l00k62K12L10L2K29j31m45J75j47J04jJ7j53l30J76O2k02M0J95J68
-796D9m22N89r1l36J48K75L65l2m59k94M01N1j77j64j07j56L16L14j13O57k57l01j22M6M47
-771F27n9n3k68Q3q8k48K10l45N0R4Qk40Q9r0J88j9L06M6mn55L28k0O9l23p4L69m70Q7J1j1
-741c02l5J46M56n5m48J79L65p8l83J59L35j33l32K5q4r9K00l0k30J56L06k7k09L8J20M54
-715D94K99n53M60J41j30r34K09P1K9O3m98M94l51J74J06J80k46R5J39j47m0M33l82n81K11
-690b64R1o8J32K73M95P2l89k55l9l4k15l5K47J77k48n5K24K44k57j69R0l35L80K6k68P2n1
-663a59P2M1k06K9M39k03r1K87N63l43n22j25J1q4M18q1K4P9j49J38j54O2o3K12M8l20n3k1
-635a51L6K04N70l81n16pO51k40k20l02k0L91l39K17N95L05m66o02L97j96j21k9O5K40J24
-610B05k72K64k87O8L94K60k18j97l8J6k81J31j06j31K27j59j83K18K7l13K5L68K65n69K15
-585g1m3L59J12o32N78m57j69K07Qj53L28K49j72j68J14n4j58M20M38j60o51j00L4j0o1j21
-559c33M04l03M16Kk77Q17M6o22j83K83L85k81o63j26N97O50j39m17k83j94N80j60m35p7J86
-534a27M08l4j25j43K50m61j35M27K94m9j78k26J96O42J8o28l90L9L16r5N8r3K1m5k39R4J78
-507b7k60L00jl78O43J12m61j74M13L84O09j122n08K02M51L11m11o2p8l5N2M29k89J7K10j52
-481A75m69J08O28j05o14K2K13J45l05r5Q02r7m69m8n4K59k41P1K76K52r5j73rJ59L57j84
-455E09o07j21J12oN4j80J77M0n22M95J91j66j64QK69k69J15n9P7L24l32J63k55Q2R0K36M50
-428G11o34j61L45j66K25j26m19K75k4no0L73r3m91r4J16j28j15K25J03j86K72L06l84j87
-403c22N3K01M82j88j78Q3l44O06N7m50o2k13M04o1j1j38K27P15J10q99j24O03J52r72j98
-378d67M06k75O9K73j56j1K28j70j58M62k8m00M35L26k59m01o7R1M37j46k91k30L7J4J65K37
-352A21j81K08o09N89J93m62k5O2L97M85l69p18J65J66j13l84J27K56K3J77n2K38j7j97K64
-327C44o03J70P5k2J65m0l70O4K42l15K00J57jj95j50r4L53K89M7m05p0M33l08K27l06Q3m7
-300g7Q4J7r9J84L40k57m48j22N91M66n41j45j34O85r1l49K04k19n47K50J97O31k67o03R2
-275a58P22L88n11n12m7o1J59K82k66m4J28l63K23L05K12n63M93m42j63J05J06M24m21J04
-251A00P7K2M14n75k68M49M6l50J97Pp2P4k04o7k3J60P4K22j4j88M8j45n07K61k0O8K05K87
-223B78j44l01j6o8o2K20K40J79L68k50m41J16j19J51l13K57JO3r6Qq4R8J00k92j22N29K05
-196E05n23l38J05P3N5N08k27k45l60N75j83J33J40l90J2p1m1M58j37L82P6k40j08q4qj88
-170a21l65L44o7M0J22j24J42PL50J06o68J00p1P17k91m96J60o5J50J38j76L3o6L08J7q8k47
-143a11K33j13m11K3J7M51J49o57K28N0O0L5Q4J00K42j69n6j25O7K96L98n68q6L71l11k11
-117a4k75J93K99j99j25J17O8k08N88k3n14K18K43l51j51Q4l53L14j14J67J19P3K70j28k87
-92A1P5n1L39L58o04M3k10j95M86J56l93k94J71K90J35r2j84J68L6K49k57l8L42n19L1L63
-66D16q6m71n75L04K71j9L4l00J10L37K86k69m90L41M44j86l44L90j94j48J55q1N2M62l5k47
-40A57j67Q7N9O1m3K90l10n8J8k18k95P8M77N12K55j346N73l04r6k7JK72J04n6j92mo7J34
-12a05J01k11J59K04k71QK43k55n1J64l66L43p9j04N3J4K0L38Q9k40J57j73q1q5q3L75P3n51
15c14J66L71j74k67k7L68o10N78r2j26M96j5m20m36N90J35k37
32a4
##PAGE=	F1=24402.447266102302819
##FIRST=	24596.97802734375,	7686.668670654296875,	0.13048544526100158691
##DATATABLE=	(F2++(Y..Y)), PROFILE
-2014C6j93M76l75k5J90J94k50j01O1K76m34j84K85K19l60k53N02k1k00M34l57M5QpK44j55
-1988E5j61P1k84M09J37M4n1q9N62l94n00O3r5N25K65k27k53J16n50Q78p06M29k09k2Q09m73
-1962C49p13M32K34n81J95K31k12k56N49N34m27n06K76k57j74N93j15l78L35J89l87j62K15
-1939c6j59n2K52J59m78M85k0Q4J0k66l49m7J15M82p3l35R5J04k6O4l8J08nm01J38K06k46
-1912b29R6J48k16J21L07O4j17J5O8l8j97j83K86M7l60k09L58J04K83l55r5K73O0K56m01n39
-1886d53J28K19J06j5J38L14j74m20O9O3J76n0L6J15k9l39L86P4l80M78n89M51J13n25j06
-1861b14K56J3k93N10l97J55j95k26K37l4L44J8m70K59J13j93K06M93l80J8K87k75l16j51
-1837b35J42K1rrL94L68m46l5J4P6l90M6j27J8pK39k3l23K13n83O44M64j45l62K14k3M83q37
-1809b18O43j92l29K1o1p5J04J13ok1k83L57n0m9O21k19m92N26M2j045N37R6J61j25N6P0J52
-1782C34l27j95J52J57J48j27J65l27j66P1j33J76L11j88l15k40N62N5l56P6L93j27k68k28
-1758c97j91O40k8k27K49j32P5j57J96Q6m65J48%q7N17l53p3J17Q7k98K39J37j85j49kK72
-1732A9q0j75m0K0j09M67m7k21K04k9j49N0j8j93J98o1N7K22L10m46k78J38R4J61L80M6l17
-1705B03k28j11K79k78p1L34m5J07m41L27J36j02j97k24K7J59j16J91L4k08j00J99L78j59
-1681I4Qj63n0j74J22K86k77K28k27M07j12m77N99j39j74o4K54k89O29m90J3k15L85k21K07
-1656A60k82k35K22P5j44J82k08O9J21n9l8J73K0J67Kj34k05j83K50J81j31j24l9j1K34q1
-1630a8p1J38%j00J9L22k13k81L04p0j02j71N52ml6J23M5r0j18K05k86k49q9j41L08O02k45
-1603C34l99K62PK88j84n53j03K05j64Oj21J31M2J16Q5l2j93J99k17l2L84K97M02m04m32n
-1577h1N04j41n84J08QK43o7j11L47l23L40Q7o55K83K25K24j81n02r2P9K23r0N7J62j87J12
-1551a2K50m55J73L6J77j69P0o9K70l44K41K94o73L00J43j75j22P13J65p87j91J24L4j56L77
-1526B14k24J9l29M56j32J22N10k69k13n4j5J4J18j14Q0J10N9K16JP4K49k39k25k42l3j82
-1500b9j69N07p04L65J24N3m27n7L12L46J5m95oJ13j4J25P1N6N10k25j58o05m03L75M86n0
-1474A16L1m14k72L55J83l8j71K74k21m8L20k04j71J61J43n3o5j18L92K15m90o1K09j98R6
-1449b9N23N3j30j48N3J47J94m32m36OJ31k1M02k8j45r6j12L16j32R6L3l56M45l61k15j15
-1423c57K12J55Jj46k45N59M54l92m49K95j39j1l87Q15K62r48L40o8L2J17M23l78m62J65j6
-1398a68j61K1k9N95k22j44l5K00j53j40N76N05p03j97j7k38K4L94n08M45N83l12n7l29o1
-1373a31K28J7l95K8l1L28m4l97N38Oj8M20m24j52L03l31j25R4j36p1m7K01K39j65K40l47
-1347a72J72l30M97j38o0j6pk06K61J26L88l25l26R7j14O6PJ99M6j95J99K49m12N8j28j54
-1321b18J68q2m9J6K33J92k40k66J53J14K17l7k22K6r6j86k26L39M54k16j99L80l09K32j07
-1296G1L2j96k00R2M57k48N7j26j28K06N5l27j19K41K36J46j98l98K20M64J70l50j21j05K8
-1271d1J33j77k70L56p8M26j11j87j37J41k44L41j18N92K23n36M7Q1k36l49kk2M5j76L30j28
-1245i7J31K46j18K24j11Q6M8n46M85j70k61L79k78R1MM36J07n56m20L75k07j45L92L0k23
-1220i8L7j93j46N74J49M07o39Nl66K05Q1p8J20J02K1m77L15l60L8L09o3J73J22l31K77k27
-1194d3Q9m8j24J5K72L2k76J02k0jO7N54m92m17N03l86j22K06j00O5J18k21Q9J13K28R8m26
-1167a25j82O70l8m68L12K42j89j39j30q5L09K22j21nj78k56N8P6J91j76k14R0M82l37O0q9
-1141b0k10M1J82J78m82L87k95J92l44L76J67m03K83l41J55J25J43k67L01J26m39r8K85o9
-1117b7j90L6m4K91K13K48k3p09N45r3n63J54J13J0L28J37l40k03M79j04L0k90l22o3J87N3
-1091a47qj29M81m8l46lk09M45j6j17n1J05j60L23k49L58O06N2q99n0k9N1k30j58M63M7j3
-1064F9M97k24m43L90k29k34M03m52j27r6J52R8R8J44k27M12m0p1P0J69P80n89n58r3k10J00
-1038b11K20k4N2j69K63L23k64P5l50k34K07R2p7j48M47K95m43l72K59n36N11K1J3N99K96
-1013H45n94l01K85j3n3j79PO4j52O1Q6p5j36J51q8K29k20K50j69k26j05M18j11J64p8p3j75
-986a88m49L42J10J94K06p8k69N8N5m1j82M5J64r9J69J23j73j22L5N77k27k34r1Q1J05k95
-960a84J64J92j85p0N83n8o81L25j59J68j5L02l74l68J70N0K20k56l61K44JK23M51k2k44K33
-934C49l7n13N18L84l94k57j61mn6L80K58n8K60l88m98J44M61m96n6K1J82K02l6Ql33L97J07
-907C84o03o1L9M00j9m22L65L37N89n72o80J9o7K50J08K84J07n99K1j81p3J41J08j35K71K4
-881C5J03m54N04K1l69M22j9j40J69p7k85K42m16K07k09K29K36L11k82r4l15o0L29q4J84J10
-855B98k87j36L8J97K18Q3K2n94r2K33J9J33M18l93m89K47P6k37J90k65j39N41J55m28K22
-830C0L17K26l52n34J26l3N4o3K82K2n66P56J3l87k28L16L11O9J59k57l33K44k30M6p7N3q8
-803a24j13J00r8JK42j43J26l50N90j22l14J73J26N18ko50m00M90J88j79j66Kk59M94K43l87
-777a4P24l35l08o1J39N15J00k0l55j25j3o5P0l39K17k31o9p2N5J79J14j58J90J01J59n96
-751a98L40k13%Qj09K72l76j24J01N2j36J07N52J5m18J50K47j61l11K58L35k14k75l6q4J13
-725a05K86j20k91N0J78N3j93K4J27M76K13m73N35N3l14p27K31J30j9j5k62L78k65L40K7L
-699C20m25J67K40l36o8L32j73m17rK84N6n1K27L45Q2l02k84L2M6l74J73J75J38k33J0P0M18
-672D43k61j77Q3l87M89L1m61J00N8k17L39j52j12L98k20L8L35N85l71n15k80l0K09L36k23
-647C8pK10o8k6j88L9pO1N5l73q8K52KJ61O86m88m49J78N74l82k30l12NL57j72L25L73J66
-619F92l14n55L67k66j32j04J22K48N2j63J18j36J60L35J03l35k1M6p6k45L78j91j92J22l71
-594c58M3M18K4l47M8R3L21n29L63r4K64Q2n28M82k53m94M02K40k31K84M2k56j06J43mj34
-568h5M50K52l99o57M10k14l4j76J04L83j67L40j08o2Q11L7n87k93K19K95l02q07kO22P63
-543G93l2m02l79j28M71j10m13r1P5L80r2o2m8J79k35m01M69K79J04j98k61K70P34r5p23l78
-517b94j7N49k02l2r1NM1k50K8K06j20pr2J62M31M3l49k26L86L27O01j067k91R5L24K00k89
-490G1k7k25N9O5L55k06q7P7k5l51K25P63K0o33k81J12N4j39k25P28q0m57J46k82L56j51K12
-463G4L40J20k00j47j18J79M48j54o32l06J47O1J04k41K83o8k90L86K04p4j99N3J94m90M99
-438A73j62L5K58m29K40k79qK11L19L40n65q6L67k09K42l22l41J47k2Q8k3M17p4m27r5O0r4
-411b39lN3Q3j87K50K84l17j74J24R3M33j38k02K8l02P51P0n53j27k11L12K1J21m02L12Q78
-385I58J81j022k88M61J44q78o1N13l39J16L92j66j86K50k39J47L32k40k12M75K52l10n10
-362b30L9P7M58j26k78l11J74O1R6J79p7j6n75O74J11m15q3J01M66N04k46p71j95L65M9k99
-336b68j00Q0J57M13j96K22p2k25K43m61K19N6q3K63l1m28J13J80l18J49M5N6m2j54l20N47
-310D5K04Q1m33Q4L88l70J54k49k8j6K09k62QL50L18j47m30j22L72N70m81l26NP27k08l62
-284H1K29k61m72K66J81N51k26m52N9N90L57n16l84j25Q0L4L06k30k9P9m09K69K98K13p14
-259b25O69m48j22m3J49L19l74L9J41L5M09n25K1K64R4n64K23K63N4m71j12J17J6J18m6L69
-233C70K4k75n8k9m89K51O1k23J83L15j08j85q6R9j89P5K32M28M45m03n23J28j7J44l63K56
-207F3k2j01q3K36k19J04L11k75j90O41r0n42j69L6L3K02L74m1m3m81L68q1k4J75l11j06L
-180b32j1L68n2L82nk01M1j40k38j87j86L45k40J58J30K6K76L3Q6o2m35R8j73O79j84n75K52
-153d7j21J00J16j62K04l8K48K1k35k85J81k8l98l7J30M41Q1n62L92M9r0J6j4R5K00l3j52
-126G2j81J66K23M32n15r1L61k61j89r3R7J47k05p8P1K03l02M61k2n44L84K87l68k30J03k39
-100c11J10j53K33K29J67K29k06l82Q8O7L13L04m98J25k85k57M92J33k74k89o5M09J98r7k07
-75G3N6k1J60j98L9K81m83J73L64j44n35k21J89M4J28k7k19%L62L37l16m42M04L01j86k24
-49a05J49r1j18K04o5n2N05O0j95j5Ro9j0j22O8j16k8K4m1l09O2L54N02M64j405M26k50n6
-21b20k4j2R5J02j9M4J4p7j50J28l7K48K12m38q6J79j08j31J61j39K41k82p9P1K4J23J65K44
6B49n3K17k90p1k2k16K67K58n06J02K88k80k68N8L70p50N39n8P6N98o9n02l97O33O9m36
32a94
##PAGE=	F1=24378.130920947121922
##FIRST=	24596.97802734375,	7686.668670654296875,	-0.16982461512088775635
##DATATABLE=	(F2++(Y..Y)), PROFILE
-2014d7m0L17l65J21K10J13l23qP8K44m34k88L52K31l40l63O56o6k07L94m56K69n0l06K54
-1989e4j22P0O4k65L59J61O0j16r5O24l53n28l3M8N78J34k85l19K95n43P28o50N66l70J34
-1964H8P22m77o97M51L08n36K26O3k24k26N24L35m84l81L54j27j65N43Jl66K61N1l14j72J91
-1939e1k32N8K31R7k69M76o7R4m4l88j39N5n6L66j09m35L00R2j14K01p6j2n3k10L35J81k75
-1912d4K1M6j69P7K12r3O9J21K6p9j97j22K62N6m23j43L78N7J87l59P6J16m8K62k24m13LJ15
-1884b30J35n0K11M26j40o80J16K48J78J1j07jp5j70M64L9n53N25n50N85Q6m30m81L23J76
-1859E6k06L97l80L37m5l82J12j03L53m4l88L24N9k19K13N12l79n0K90m30j91q7J75J32P2
-1834A28m7J42L73m38M7O5P2k99M7k09j65O5K82ml62M38n38L84M12j28k82J86k66O52n57M51
-1808D49j85k98L4j03q3n6Q4M7J08k95M04r0P5N22l47m50N26q1p42N17n3J39j77J66J41J64
-1782D16l35j26qJ35K79j61J36l46k45kj57L26K29j83j45k42M79j15j78J42K13j66j85j14
-1758c53j32O06p4k41J62j07P2j09K43l8k36J57k00p5M52k02J4J00P8l48J83P1j32Jj98L56
-1732E0o5l16j79L26l33N09j3j75K42k4j44L9r4j76K70r3p2K21L92l87j55L8nK65N11j02m02
-1705A28j12k6J85l85K2L01KJ13m24K35n2r1Lj39r4K77MJ42J29k85k23J31M15k99K68j55j74
-1678a04j19N9K76j90J47k29K41o2k81N01k24r7p4J89k38O61m64N1j81M18l28J62k26j82Q9
-1653b05P9j49K21j86J08o2N5j1K13o5R9J06m6l19k76M51K43k59k20J16j13L22n8j05L1P3
-1627D3k1N2K59j46k13J09M6k10j24M92r2j38R3L1J14qJ63m10k67j5k3K64N44l42n43M80J50
-1600B88L46j96n63m0K13m09r5o3J62J11J16J25J7j48J47j20j92N04K11L47m57k95J4L71k22
-1575A72o00K37O6J53r9Q1K94l71M46Q3q30K23L40L39k15m93k62J07K45j30J31J61k08jJ88
-1550E7k59J77kJ64j64L4p7L19k87L10J14p75O89K3k34k60O12P8o61P4P1K3j89L94k97K22
-1524A56m41M38n2RN07j67j97L2K4K3j4k53J37J26r2J11R8J07K51k28k56j91j42j75P5N00
-1498C86o78K99J32j64k82K3L29K70j36n06J46J48N5J97Q8m3J47j30k00o44J43K73K72k4j52
-1473e1k20k30L39K20K5k15J57j00j30K99k22k36QK40J66p5k11M15J76l78R1J17k12k9M35
-1448C79N0O6l22j30L73M25m69n60k2Q8o8M69n9l4j44j46M41k39O6Ol31L78m18J51j14j10
-1422b74J38L6J5j58K72M19l63m02K82o5r1l47R35M07j059J83J6J13j1M68k90m91J93p4j16
-1397b64Q9k88O59q2k77P3K83j90k42N53M21o27l54J48m7l27M61l34M53O28k85o8m58K8J46
-1372I9n7m05J91j76L57P6l94L24O6J02N22l43j84J54l84o6P0k56j14J61J12K28j48J69k36
-1347a32K51m61M90k27l8M5lj35K26K33N26m23n05L41m92J67l3L26Q7j82K83J68m51M2j59
-1322e6m8J95j74j12p0K53L17j25m43K20O2J99k2m6J8j87k01k31L80M26j81m27L56j31L11
-1297B83j05O9j77l3j19L95k98j09j68r3L72J62l20j84K92K53K04l09l71J73M04J66m07j72
-1273i2%o3M6j08j29L46j21M47r4j84j01J67k67L74j84N02K29m35J7J50k53l50Kq2J42j71
-1247b12K04r4K39L38j13J98j61l4L1m92J81m4j88L92k54J54j68L84J41m20l54M29k12l61
-1223d16K83lj2K33l13P2L09J17M59o17Nj82j68L1J04J80Rnl66L46n24K54K40j47J59N4p7
-1196B5J30j00k6j54J5K4J91J22k44L2K5J2o5P89m86m83M59m36l15K85q9K15k0N6L2q8L13
-1169B19J97n86n6N98L1m61J83L22j49j93j21j16L06K52l10j5J3k07O3M8K48l11m9p9M62l81
-1143i2Q6j40j35J22J58J04l12L24l28L29l36K9K65l44K55l19J08N4J66j96K38J06m38J47
-1119a49L20j44j35O2l18L43K47J98k3o31M89k2n13J6J85J05M12j12m8l48N88j47Nl60k13
-1094a93L0Q3J52Q3k66L94j32m60jk03N30n9M2j28J39l23L36o1L71M94L3q34j14L1L2j03j54
-1067b81K18l0O3N71k19n47M64k27k17K65l09Q7q8j23K99k08J79n2L64j53q2J89J0P88n14
-1042D47m58k0j60O9K32r5P2m3K42K16l60P9j92j33j0J04J49m15M79K41m47n57K22k4L87p9
-1016e4m7M67L77m85k83K07R1O2k79p2L5m7J64M7k03j04J61j51K10j36J94k29N0j79J01j91
-990b94J25J48Qk51l43M86l0J11J18r6k23O8Q4Jj44kP6J89R4p3j47J37r2N04k16k70j52K81
-962I7J40k82m1J57r9j23M95nm32O6j0J29q2J89l28j96K28qK59j55m21K58J7r5N49O8l13K87
-934C49r5l77N76L70m18m27j07j25j44M28K32m5K58l6n76M8L35m80J36j5J35L18k4J4m41K51
-908A40R0n89Q7j7L18mk32L67K2Q50m09p23k5j36J44J16K03K7k18J3l09qJ56K72k19K11J41
-881B68J8o59M50N9k66L86N5q3Mk29j04n7J30q3j98K91K43L62l23m8l45j02L62l7K81N5m71
-854d1k93J12L07J98J4Q0o12rK20KJ78N04n03m71L05Q7l50K82k18j04M36J73m70L85K47Q5
-828E44k99k92r9q1J71j02J58l6k47M25P8m12n6K55K97R7M5l60j67K62k50j0j48N7j4J14J00
-801C0k59J41L91l78m9j91N27j75k33K09n2O09L0p57m56M96K74j76q4J19k09M48J26n20P00
-776E61l71k32p1J43N17L03J5m63k83P8J57o6l08K85l47k22J12J0L44K5k70K5J66L12n22L01
-750A99k80j21K74j09J73k30j67P7K6k38K4N76R8l26J28J28k28k06L46K94k39j60j18m6K34
-725A09K78k56k75L3m9J91j24RL6M26J32k92O25m6m75n61K69R4n9o6l5K44l9M05p8j42n47
-698a93J78L03m63J14J1J09k31j03J58K43j49J47J93m7j44k38N5J51l28J73R8J04k03Q3m2
-673b1M74k38j87N6l68N21N1n27j7K18k57L43q8l3K25k62K03K92N12l34m14l05j43M40K32
-648C73l66o7L35J6j90j75qL5o4J39l42k03M26k1K02Q08o52m21L47M85n03j91k26j13M10j16
-622h2M27J82K9j65n37K77k67l6j40J9K62pm7RN4J78K66p7m71J12J39j28n1M75k76k07R4k58
-594b26l3M67O6k88N7k92M11m45M68j38J44O3m00L78r8n02M32M17k65J00j91k73l2J58N7j64
-568a29N06J06o28k00M26m10o1p5J59K38KJ84j58J60P02L0m99k91K00J29l12n40J59J38P75
-543F11J30l25m72k2K41n9l17jm3K61l5q2K9J28J44m10J11J89K32j69k75L11P46k01p60l27
-517c65J10N57k82j14o4m7J66k03m3J57N1r3k41N41J81o8k55j93L10K96O35q53j92n3J41J23
-491B02j75m0k65K25j8J87r8j58P7Q3l27K66Q20J63o09l11j09m4J3k35M88o8n05M05k01J01
-465a33o4L45L81rk95j47j72K17M75j23n56m48J69J90J62l77L49j31j38K58K27J3j75R8M2
-440A58n30O54k33L6K11n21K73k89p9L45L61K25m52o3L48k09K43m46k11o3MJ58KM48m5l07
-414A8q5n4p3R3m5M0j77J98L28k54j56J34L4L29p2j92l8j34O29P1n69j53j31R3J72K25o42
-387d11M26R09K34j048m46L73J59o65P0M14l69J54M41j45k51K49k76L62J52m63K22K93J18
-364E02l03n47J50N3M64j10j51l23J50Q8N6J53n6k18j84M30%l46j50J09M45N15r1o16l34L04
-338a0J27k00k21j74L17N75k05Q4k07j75K71l08K14K2j64L66k0m64J48J42l59J39o7J33N2
-313A6p0j93L84O7O8m32J80L08l67J22k16j09J79J89n31L01K98K38j4l70j69K13O10l68m02
-288f8Q2O64l34l67K44k57m11L59J07M34k00k32jM25K87n12k17j84K51j01L16j84n1J9l59
-263b90L02J77K47q44P69l84k1k00K05K66k78k11K83O2L28m02K95L1J18n76PN09J88q17r3
-238c29K58L3O9r7M87j0l16k16J72m29J68K00j90N6J20m9j53L4Q9k34q7K41O03M46n31n28
-212a93J10J33J17l83K16m8k59l4M28l87K09M48k08l02O47l14m60N9j85J23K76K59J09Q2n35
-187i2J45Qj58K13j71j63O4l9K86j0K96j04M8R5k58k83l02M0K82k70J17J36J69L60J20j54
-161C75k68j31L2j86N36o7m11J18j16Q3J10k67L50LJ76L0m11k86J33N6l29j2J68K82M8l47
-135c31N12J5k40L3k0l5Q1J48k14j53K01R3M81m25j00L47j92r8L6m6j8j85L4L2K52k31K00
-108A77q1n15N84K87l68k72J35j45j20k19K47L37K86J95k34m59Q3K08J90J75l97K67l06k82
-84b27M45J05o6k46l91N25L02j17k69rk5O5j29O5K02m24K49L21j45m44M3L8k12L02r9j59q1
-57c81L17L95l35l18M13J45j43r3j28Qm4K36k8j54M53J10n6J23j09j28j17j45q3J10j56J39
-31C1M5k96P6J57M81O79j397K72j67o0Q2j5l7L0m9K31Q7j8j70j09N8K34K35n00k07J88M4k27
-3c22Q9J44Q3l19o0J12k01L35q5L98J55K43l98j4L2l24J26L91m28L9J79l79j7K6K64o43K64
23c10j0K60O87j03n85l59N94L7n23
32c12
##PAGE=	F1=24353.814575791941024
##FIRST=	24596.97802734375,	7686.668670654296875,	-0.23181550204753875732
##DATATABLE=	(F2++(Y..Y)), PROFILE
-2014f4N6J43l33K81K02Om42J24J18K25l28k58J36K51k16m78P60q7l26L73n07M82j4l56j5
-1989b67j10M01r0k03K63J52N9j30r6O47k72m58k03J83O12nl71k69L71m92M70m17O66n66K52
-1964A27O25m67o08L72M47m00P0q9j80j82M23J24m70j85L81j4j27M11J38k91R4J1j56l20J12
-1939a54j58J34J23O2j1M16j13O6q5m26R5P9k23L22j85j43J17J00k72L41n0k12m7M1M20J86
-1913D23k83l7rj69J1J39k62K03K18j9j17j80j01K57P9m36k7K85J6J27l28K09n3j06K36k0
-1887E6k82q4l3J64m2K68M44q3q32J27L97Q8P7j65j45j32P4M36L6p07N79m26N70P9k98n69
-1861d03J93K56j46K74l48M69P7m62K6n2K75k01k68M00j8k43J89M74l03j11K66n39p3N8J16
-1836i4K23J86q8j04L66m01M9J50R7k35N5k41k98J57K26K6k35M69n42J04L79n7j12P1n16Q55
-1810D90l05K06j73j42M2k23p0p8N4n4K31k13L49j04J66L79m17k97M16k21l32M14j39J77k80
-1785a24J82K08J81l27l6n6k9M05r5J30l70m26k4r3L20K63k30J6k48L49k58P8R6L1p9j81J04
-1758b13o7M97j40k22O8j26R9p3K65j48l5J82k58j28M19j6q2J21P6m22J72l7j77K27k98L53
-1732C7m8k98m0L24m63M05O5j76K30j2j40O1rj11J28j29j59J53M48k71k6n1j61L78O33j24
-1706F44m59j15J1K3m46R0L11N7J07l33O1k37k3K38q3j38L08P4J18K36l43l50J16M71n29N17
-1680C26j15k74k9m3K05j11J06j90o6K7kL28k70O1j86J29j17O15l64K6j52L79l95K41j36j54
-1654a61m1O8q1J92k18J29j95K73j16K37j05m3J57L4l66j09N02K40m35k35K45j78L27q1j79
-1629a39k1J73O4M6J63k0j62o5J17k59q3M01j66j78J43j20K55J46J54m59l27R2M2J95M41l65
-1603F8o60O50K63L34j50m57l4J97m05j63O8j4J16K7K06N5j16J52r3l46O39R7K78m82j24J3
-1577A19J71k94l68K19Q6M0j54L08K10l81M73P9q46J38L55M41k07m82l75K05K66j98J34J19
-1553E8k44q5J24m7J90q5J58j28qm5L13k49K82lq04J018p5k70l51M66Jm81L15pN1k53L88l80
-1525a51L82l50K85k8j80M61K2j00J85M0n8j81l50K17J34k29L9K58P4K53k07k80j17j63l08
-1500c52L59M82p53J67K36j75j52j15L38K12k10n10L04J83J13K23M6n6j95o1j78k36J55J34
-1476d1P7J6l08J79l17K28K87O6k67K2O3k16K94j46j81q6K35K71r8k85L73J21k12J37qj99
-1450Ej13L73OJ52m24j7L66N48m54o08jJ05k09M77n5J26k11j78M89m03N0L9k22K51l79L96
-1424A09j16m06J40O2J63q3n2L84k52k56K07k4j30k22P79N60r46m3N3K46k46N06j50m54J79
-1399Hj47j09J79j38K91K8l19J73K83j58k04L97L19m55l70J27K09l45R0j88M49O40k49o1n63
-1374a13J34K8p7j57O9j67K07J99k52O7O0J82N88k50j80K8m36KR2k87k06L67j2J78j26P6j03
-1347h9K96o00M81k94L8P9k2m8J57K95O15m44n87N61n41j14k0L39J35j33L81O9n02N3j54M2
-1321gK43k60r8n3J30L62j0n16J62J8K11mJ25j0k68j80l10L84M21r5o34L18O5L35n1J55r7
-1294C36L1k24J85k72k81mj81M28K41k62k44K77K52K45l81l35Q6K89J63l77r7N3k53M4N5k0
-1268b46K13j45L98m6j32q1J33j85L54k63L94K13l48j6K03k23l66L2j21K02q5K1m9L56L78
-1243E91j28J63j33j58Ol45k51K03j58L60j64J51l42L42J82k63l10N03k38n03M3N8J86M24
-1219B19k48N0J56K0M78n92p3J05m49q4L74J17o2j17KK00n43M03J46k56J44o6J71k7Nm9j80
-1192a56L2O6K9K14j42r6M2R1j86R61m67n43M04m76j89L18q6J84k14L54k7l06L50K99o65L3
-1166a76N01R8m05L7L68j20k04p3j50K15K97m68l2K24j70K6MK93m05J93k55L63l64N8k02N
-1140c42J49J70M1j58K42j66K67l31k50L48j59J42j83j40nJ88j10J52O9l83M06L35k09j08
-1116c5Q9m60K98K45P0Rn16L99N2l96j60K73K23L87l68L41m60O09j81n8l54n2Q6o9K66K93
-1090E31l95K03k32l61j42m1L83l3K13j80P3m21L53R4K84M29J13p49k61P3J23n8j39J38j02
-1065a04jN42j86n80N26j92l42J93j4J87n6l73M11l90J87L9K94j92q2K90j64O88l67l12N5
-1040E7j12N1J64j28N3R8J99P1m07Q1l6k4r1jL60n89L33J57l54l19L6K31K34j75j03L29M70
-1013E85l63k37Q7K14J84k98j45l1NK24J6k88r7K21j90J62k0R3k62K51k57o4r8J8K29j0r5
-986a66k62M71j54j5Or7j30R8N6M2j35O3QL22P2k16r8L95j73K52k19k29j83M20J84k10k51
-959a49M1J9j87L56J24j31l07J41J87j64J17j46j12K19q8K38l4l60K68J3k98M95J27m04K93
-934B58j12k21N16L35l91m70p8p0j11J72J85L6J48K97m91j67J72k91K74j26O1M63nMm63N3
-908b2P8l65K20k71K82m5o7L81k72J026k02p31k6q7l2L9R5MK01n4m24K9J70L89k97K41K29
-881D89j05p54K88J07k36L87J44n7j50l39O8j64M47l31n3K39K43L75l64ok69j33K61O6L36
-856D89L2n24m55K54K98J42r1J25o02J43J47kJ95M97n95m11M09L8l95M52j36j70K61J76m40
-831a63M90J49j19j42Rl01j39K34j31Q5j38J66o3J82l61L4K36K53R0o4l88j6K19k03o1j43
-805b85mN1L03J44l26J16N07m94k95N4L89k37j13K16j98O06O5p65k31K40K78j62O7K01j73
-780d6L48mm27N24l78j09j21R8M38N19K8n87l41J69L32j56k29K63l49k41J65n1L80m8l29j64
-754c16K40M65m03K17k30j91L61p1Q6q4j33m3mk96K0M60J85j95J29L8k56l0K48K17j98l7j77
-727Bl4K72K76m11k18J16k61K76r2M2k8K61N2L3P01j48o31m91L34k1r2p9J55J15K68L26j80
-700E43j98n15K3L37m82L46l57L48p7k0j76M09j56O6J43l35K3j05J5K60k11R8K2J06j64J32
-674G5p9M09k38j87K5k78M65P6l60l38L68j15Q0j4J35J32k40L23J33L60k37k75k46j69N20
-649C25J01m77j33M32Q3k99j17q1M4o9K66k74j89K62l2L06R57p85n06M51M03n81j15j38k06
-624c72M70j95M89P0k1o2n51J42j81P0o3j61K02m9N4J2J54J61J96k57n63J34K25j29L19L96
-598D90l71j76J36n9j73L71J42j69N7o66M97l91N52j42L5M5k96K88jl81L99N50l00j28l87
-573g8k06L9J76Q9k55N46L5p93M09K03m42m9M4k3J24J15L9j29L08N16L9l66k21K31n5l29j84
-546b17K21k69O25K61k15n31J02n6j4j28R0o9J34R7k49J14P8M37l72k06M2L03j01k90L22O93
-520H02k64p44j40K05M27l31j52Mm0K01j80j04R1J88J4j12M17m8j85j88p3K12L25P72o37k24
-494B36k36m7R1p4q6j90M01j13j15N9j74K32Q6l85K54P86K62n37k63k71o5J49j82K38qm18
-468c70L58rj49j10M34L78j19l67j69j75K97M24n7m30l03k5K52K27m76L51j26j14J53K58R1
-443B24r4J10j47l86N46k54O8K05n97K77k21L9K41L27J48l28o1K78j77K11m23r7l08N5K02
-418a62rM68Lj89q6j65n6J51p1K7j81J36M18k16j83J34K6J97jj47r3m6M13M9m90j22Qk00L81
-389fK45n98L78P89K64r91n61L54J46l75J50K24m11J76M21q2k41K44k89M45k0o18O50P4l8
-364C30k52n17K43M7M43j01L2l27N5J00P3J59j11l69J82J73j06k29j88K7L47N24N2l73k58
-339d4J22J06j41k76l83M54O68j15j40l91m2L90k00J35pk45M54qm42J72Q5m35J96k01K42O8
-313B2jn4K83q0L0l58J58K32k99P6k07n8M09K5n63M54J39J29J18k60k38N1N99k33l74Q1N61
-286F42m27l67K24k08l28M71lL03k09k0l2K65J87m94o8k08M28k19L08j22r8m6k16K98k2L19
-260C58o14M65k79J21l13K17K74j52m37L34O8K19j92M54j79J02m08l70O61L19q68j88L20L8
-236e0K9p4N39p9k82l81L70l29L7L47r6m6p4j9j55K12m1j56j09J43O21L82o06m67J08K90L8
-209A52l51J63o5l12N4M15m97L43M85r6m26N58m10k09J65m43K37K73J76J97J55n45k9Q1k57
-184a86K39qj51M6p7K38j0J59j67M07Ll49r7n26K52J64j05m0J4K57M38K15l48m45J86n0j18
-157e9L14K5k39Mn7P0J42m08L88N6R2M3n82j70Q3Q8k38L3J89kN9q9N69ml37L3K5k49p9L66
-127F6k11mO1m8N42k87j13L46j46k1J23j77j53j35J40M3J89m8qk72l61P08K73l45k84J38q2
-100f6j75k31j1M37L98J43k93m17J20L01lol16M55k93k96L66O0J76j82m66M18M45j73l56j7
-74A8L1l4m5M3P5l70L02K13j04l31K11j5m21M42j58j24j24J96M65l35j66L72Op0M9m03J18
-47a59P1K46Ok49K97J32J61J88k57j09k17j20j48K24k66L07K8k85P6qM86Q43j378K04p9j63
-21a69K15K4m9o9j06K92J75K8j65k91M7J74K65m08l96K65J42k41O6L15p4k39j09J78j71K15
4h6l47N20L39K20m67R2L4l91K9M33l33LN8m76K82o4K06n35lP0L72P35j28o78l59N56O0m70
32c28
##PAGE=	F1=24329.498230636760127
##FIRST=	24596.97802734375,	7686.668670654296875,	-0.036071471869945526123
##DATATABLE=	(F2++(Y..Y)), PROFILE
-2014a0J03l5k97M53J57j18n88K63J80K27j91k39j16K72m0n09P69p6m31K81n52O44%l15j51
-1989c19RN01l18m5J24J08N4q8j40O22j88k88k59J82N77q3m72j47L16l73J57k1P08p42K55
-1964A30N34m55n12L04O05l25j28j91j23j10K77p5l22j0L53O5p0K23L02k03j45J11k0n32K1
-1939b96J60K5n0P2K39L12j50%j07l34K36Q4l42K55k23K12j55J36m16M05K1m55M9K55M18K16
-1913E67k56r6m9j80n0J78j80k0K66n9j42j39j01K44J08l80P8J20k9J20k73K74j86N0L4J44
-1887D3j64j21j13J20L7K64L66j7p19N4M44q7J15j47k35k24K70L52O8o22N18l47M54J06j45
-1862B70m71L3J99j30J65k63M98J38m57PQ3J20m06j06M38r7k61J58L96j67j92K14m62P7R2
-1837a24j8K80K95j23k93L52l36k7K68J45k07O3k36k86J69J29K8q6M33n61j81L90O5J01q9
-1812A51n68Q33r8n1j48J11ll74l8N0J03j42R7n7K09q9K17K25m01o6J89l67R4K81j48K25l33
-1785i8O5K55J93l09P6j5k85M96N1J61m09o41N6kK85L30l46J09k29J51j68J60j4p9J31k75
-1759c51L09m3L85j85k56K9j62J74l4K44k38R1K37k39j63L34P9j79J41Q1n05L06j07m32M55
-1734b9k29K62k7j98J49K23n21K41J69j80J34mj60J11J17j11L0j82j09j0M63r7N4j30k85M52
-1708A33P31p0m28k45l8j47k42p7L61R0Q4k02j13l46J62L52q0j33K92Q4J06L44l62m76R0N53
-1682D23o39N99m9l28L5j34J01o0J09j09l98R3K95J77k62K08k80l6O6N16k44n0j16K67l71
-1657a87L70o4j06j93N1K1J60k81J17k56M34j71J77j05j99J55Q4k71O0N11K16o17j92L10k02
-1632a78K92j38k87L4K29J49K0M5J11j43j50J27k93L2K82k27j44K37l21K49L18J85m13k27
-1608b11L0KJ09L20k49n95N72L38K59j07l44j5K06l10j82O4q2O3j4K67N4q1J65j71l86P28
-1582D30l4K13m73M3J4l6k98j2O5N9p9j55M81R4l39M08Q0p43J25K86M54j65m46m00K78L21
-1556A71k99P7M2k58n2Q3N7J79j72J66r1l7K6K23k34J67J3n73J035j44k80l73K76m5j72L53
-1530A38p1O9l11L75m31M67k52J86m5m15L45K60Q4L84N2k05l67m28L16J34l19NM11jK66j89
-1504D58k81m2r2l19M09M70p75j40L70n4j70k34L30J93j23l64K25K14J68J74k3j2l65q5jj25
-1478a94J42M5n8N8j89L15m01J34L27Q4l17j12K08k28K72m2j76JJ67K74j24k97L70Q6j46P6
-1452B75j30j64j50L24n4J35m58L79J47N20m01n58J0J45k80L72JK36k85j57M78o23N7J41j41
-1427a81J44j60M03j29m59kJ19K18nl51L66o2j76J32J6r7j02M22O97p68q2k5L74m84N26ql77
-1400e1J38k43j33K67N4q1Q3k57K00K45p1j19K41K30k58k89k0M22k73l51l9L90N93j93l5n91
-1374a41K12j00m9N5p5j34O0K81m8j18k9K21O26j56j70q1m68P9J71k23l25M12p1J05j14K2
-1348e8K1L11o85M17l29K19K3n9k1O9L47O63l97o15O82n20l63Q3K07J89p1M15k0n45J17j16
-1322c6Q2K81k94j02L8oL21J09m57k1l4K58J9K52o7l25j24l21K34M39K6n68J11J85L16L9K47
-1295F02n2M0k62k5k05m03K18j59K54K93j46k77J71K37K63m04l04j3J52J50k79J6K5k8Q4l6
-1269h8j07J34k01K90L7m4j21Q5QL05l48K98J38k98m1K36j40l57J14j97K17mq9j4M67L48j60
-1242D68J32l8k86k7j18n91L99j33K12k0J54n31L13K30j14k89N22k33m36k48L25O0N39k07
-1218H3J8J19o7M47n41k60M50m87j1L55n2j07k62L71N7n11M75P6l24J32j81L40j60N4K0r3
-1192e9r7J07j44K78Jk50N1K07k76J038m61n81L66n03J7L92p0P8m04N57o9m83L52L86o58Q7
-1166a38L69J63l06r4L93j17j84jj37J2L44n35q7M09j52l7n0L05l28L59l99K04l05M4j10O0
-1140c18O8K07l2OJ70nJ33l38l37L64J2K6p2k61j25J46m5O3K7j2L79L20k56j18J00l86K22
-1113f2J97j89L3l62K91J16k46j91K62K93K81n87P31n06N34j78j37k85Q6J20k38L68N40m89
-1089C82l5l03j54k04n5K21M7L54j65r7l61K80J32J77M18K55o62m33J07K80r1j39K40q1k33
-1064a20M15j28n60O03j55n02J25L23K35m5m23K21k68R5k7K87j49j28L27k56M99j54j70J52
-1040A97q1QM5j11k3K11J63k5m18L3R7N2r0p9M80p16J82J7j42K1j3J14J22k43r9J94N28k60
-1012A64j75l3K95K65k33j35j35k0K45J3l10j37L09k05R2Q5K2k98L79k82j26J9Q2K6q2J29
-986d6k15M52k55j04J2j46j4R4p2J17r5J15m4K77Q8k29QN42j92q4k57j31j92M53K42r3m05
-959a74j72J72j38J46K58J29n60J04L11k14J25L3p9J83j75J59Q8k49K82Ll48L17J48n13K88
-934A24j00r3L87K86l20l80q7J27q7k00J99J79j35N22l40l00k2P3K52k88j5O12K2j6m64j17
-908a81Q8o4K75l42Q0j20O6M18m36R87L0p18o4%p9r6l5R5M48r5m82LJ51M59l19L37K41k37
-880D10p19Q9K30l86M24K38o7k49k86O3J59K87m85J02J58K08L62l86K1j66j70J27J93L66N9
-855E82m35l42K26J46L9k04J22n66L43M7j7J63M31o27l39N58o0k59N46r8k53P2J49l82N24
-830C66M1l53J15K84m58k09K65j15N2j95M83n48K71k42L9K57J73N1j15k98J4J36j05j13o7
-805b71p5J02M10J94l73N4N73n29n16L09K19k99L5J73k37M62J00o81p6J74J55j48K38K39j67
-780F5K23j03k33L03l71Qj58Q2K71P00Op16k05J88M16k10j09K05l43j64J51j28L10q8l25j22
-754c47J05N95k79Q2j66k19L84OKM7n5k23l0k95R9K76K50p0J37k1k42P8N4J23j15Q4j91n4
-726A5K62L12n21j80K39l38K11j08J09J2J7m6M75P24k44p77n27M13j99j16qK76j7N78J35k55
-700D42j42l45k63L41l60M53k74K15J4J06m57M11r4rK34n50qR9p4L17j04M6m8J57j37J30o0
-673D0K89l07j80K7j18L24R3p0m47K07J8k52N4L52J27j27L71j00J83j15j42j42j04M77m8n25
-647a15j80M75J23l03o6j82O9Q0L02k49j99N6l8M81J109q49p07M44L30n94j8o1j77M27l18
-622a60M46L5M1j9n62j5j8J01R7j85n4o6J11J39J21J39J26l97j99k80J63k2P62J94m67j12
-596h1J99R6k59K23K05l2O1q05M13m07O32q7l4rk16K25L4k44L65O38l44l58n09n2J31J58P4
-569A7l46N04M2o20N88M2m25j3P1j94J74J24m9p3K96K81Q2k09j29K90j89l69P4K77m16L49
-543A79K51j07n42K17l10j4J36J77q9J28J75m71J94J4N93k94m32r7K80qk99K81N92k52o82
-518c80J21K04K57l57j02R8Q6R1k14j73L7K66J47J2K31k43k58j04P6P4L90R21m73k64m18k19
-492a94J06kj12j15N82j41n43L10j39L40L5m52K17O84K78m24j65l62OK73j38J00L1l08J28
-467eJ40j88k24L71L11k02l95k01rL04L02P7l21j13j75J67K95n14L43q5k02J04K82J47J8R6
-441C23l32k35L44j86R2K34n83J94o3J14Q9K06J41k17l6J56j31J27k12n0m85O5K27p3M78O7
-415B54r6q6k61m4J64m2O2j96N8N03j73k56J42M6P4O4q1j44m1J63ml47k4J31k56L92J84l32
-387a46K09N68K72q78m26K60P3j96K63N9n04J75L54J1j96K45l15M29j47l80P14j35j90j76
-363e7m41L19M1L89p8K30l29m9Q2J30J66j86m53M42p7j82p3j53n7J32N09J36j06j61QM5j15
-336A12k74n31N32P08ol85n81J28N46j18L6rl22N04J6l38K03m2m73K56l50L59K7J7P9K45k00
-309A39%k19K7K17j90l9k19J62M91j78m39M36J3K4K13j08k80j79N57r9k82M1M56m71l51J53
-283a25j20j71N07j13J87k50J24j6J49P4m74J6j64N58k98K96m5j47j23k0K45k08M04l13R2
-258F5j99K75l38J56L13n7l86J19L8J30M7M90l19N1k01o17N79M31p60k47K87L5J6kN09j51
-232B64j50l24K90j97p9M26m2j62r2o3p3K55j86K0k0jM66K82o10l20J57L34p6k70J38o2k18
-205c13Q0K11l01K25M49L7m96L72l21M6J87m83J45J89J07K20K02n09j34J42l20K49J39j19
-181DJ4j21K05l6K4j41O71j62l49J64p32M32K0L7o7k09K52M85K65m78n45M68j10k1Q1O9q5
-154A35o2L7L0J91m61K63J18lO2o63P2k4Q3j69J7K67l80J48J50N39nl37J9P2m74j32M51j26
-126a82J54j83q3N03j08j11L49j64J6K02k79k13q5J84J15M3J75l6n96j17O99L03l02l09J07
-101H2l1k42j35j05K79M86N3m33k41K13L17k09j81k41O36k75k66K47j9L94j02m25K70N90k44
-76D18m31J2Q6j10M0J3o6l49L58M9m4k25K82M1m81M60k02o3j53M1N11l29k1K90r2LJ93n72
-48c41K08J59K36L3l22O6J52L99J67m12k8k79p5j23J49j81L53l2k48N6p7N18Q92j338K21j7
-22A36l11L04R2j9j63j28K65K47L0j68m08PJ31K52j92m78K29J82k09J51L47j94j98j57K45
2gj04O4m49M68M56J61m77K17j8m18J5L66k26lm5n51N29j57K21l96k48K24K96P22j51p49l94
29f54N45J43l65
32c31
##PAGE=	F1=24305.181885481579229
##FIRST=	24596.97802734375,	7686.668670654296875,	0.24463245272636413574
##DATATABLE=	(F2++(Y..Y)), PROFILE
-2014F8J20k02k65O15Q1k38o86L18K63K42n2k01l38K55J44m91P45m9l69R8n49O08o1k71n5
-1989b70O2N26n00J52l2L9P0j0k59N72j48m1j76O9M28n7n45n5J88j91j52M16P10q31J05M52
-1963E22m46m00L28O93l55k65k07j27J8R1k20J24j21L02J01jJ0M81j36m10L23L9p49K56K30
-1938H1j34k42J35M33J74j82r2j01j32K89P0l58P4j55N09m28J68l96K76J19n98K17L04L55
-1914C86K49j98j56r7j73r2L44J5m13K24p7j32o2q2J53J20k84J61p3p3K01k26K57k68L34k31
-1888a93J91p3j06q4KJ22K25K35M3n40J29L56l04J10q6j80k22K07K14J13l22L87l57K86J64
-1863C17J7l81j1P0j71Q9l5L67J04l86M6K27o7n58Q8L70j64k03J02L02kl37J46j9Q2k6j77
-1836b10K97L57j46l90L31k33o8L40J76k00O8k25k87K01Q8k7KL95n56m39M44K25K95k40l43
-1811a45M63M9k65r2L56q6m85k5J69K15q9k26J14M0n7K32Q5k66J41r3m20M15J30j15K27k90
-1785a8q3K87J77l23J98P6n63N33K31K21m64o06K5r7M64L08m53J17j75r4J98J0j65rK57l35
-1759b83L92l8K59j89l52N0j65K28M6J97l15J38L13j83j58J76N7k10J44J09n76N52q3m65K21
-1734a35n8J59J1j30K87J51n64J13K65k03j3Pj97J84K41j29l0k45Rj53M30J01P3j97l16M50
-1708A11Q02k2l30m08j80k39J97l03K55Q3L9m0k41k08K28L50j04j12K52L1J11M39l43n82J9
-1683a95O22n46M97L3l29N9k13kl0J34l2k07RK47J27k48K46k50k99K49L97j59j37p7J01j95
-1657a98M14pk8l74M7J17J56l04N0k57M90r7Nq1k83J15P0jN9N05K01p60j21L17k15K58k08
-1630a30j88J01O6K33%p9K04j68j13R5l18K18J43k82n3K69k77n8M61K72l09j78j8q0oK06%
-1603A1l97L00L74J55j12k83L2K58j63k13K3q0NM3K55K0l0J28l29k23O76j63J67m30J94K1
-1577B39j87j29J37p4lj75j0M50k4k25K67P7n84J74K53L17j09l65l85L21L54m32N4m6j65P3
-1551a97J10p6J30k00J80j05nQ0O7k33MK29l51R09j86k67l15P6m1P7K89j07M6l37L66m31M87
-1524A99j63J12o3n91Q4M98L30N97Q1l72n31m83L79J28l40l8M95m8K84j76k60J7jl01L85M86
-1498G08o79o05M62Q0k15j37J76K27J04l10P2K54K41N1j09M8l47j54J89k52J42L0j04Q5j5
-1473e8K71l93J21K77R2l80j96K67j48K44M6j64L4J25K58j48k68M75R2k41n4k22j14j26K50
-1448D0r6P9m39P30k4L51l24m06nJ68k44J94Q8K41l49n2M24q32N9K84j39J24K5L42j67l51
-1422b79j59K10J50P2k51J23N5k32R6R8o2Oj8Q10n54Rj48M41n51M56Q3k76Q5l41j74L17K51
-1395B17l52L4j29J64K09N0m8J36J72j30k63j12N57j48p07Q4K74M99r8k0m88K00k11PJ57j79
-1369a25j14M0K44J66k23j51K36O48q3j56j77m76J41K75j38l81K99q0M8r8M4J06L07o50K02
-1344i6k55L66n9j10m4m6L96O86l10o18P16m93m59J33P5K59j6L29r4n78K59n6O4K83k58j58
-1318h4J48r8K24K40l01k28j44L30L7L18j50l49l9k30o4M86J61m12j4J62K68J34K92n7L5k49
-1292D16j74j37m30L58p2J2L17K8k99NK21K45l87k67o3L5O3j35R0l2L14J34k10k03R8k28O9
-1265b32J59M0k18N0K80K56m05K25mk76o1K26k1k65K19l01J51M1M1o0M85K64j99J14R6m04
-1239B01o7J36m29J33n3m4J30K06o57K34K78j4k60M36j69l00j60L02j71N38j81j8J51p6L67
-1214E13m43n13P64m23P7K95k30j55k81N86o8n23N02M0k75R9j72L40k82K2J25K3k14J10k10
-1189b93K34J46l43P3K73l20J010m83n66L51m70J25M82m1J3n14N81q2n56L20M16n84J33K04
-1165A09K02j68j96M13j35j53P7o1k67L65m76j83N25j49r2q5K49j2L42n05K6k03J51no6L6
-1139b61K08j38K04R5R2j0l48k88L15J49m3K4j99j60r9k2OJ28K34K80K77k81j46P5k30K44
-1113A06J54m87n2l6N4J45r6j6J57K36J38n66Q66m72L77j27j80j92J42J42l71M19P67n44k65
-1088B99l18K4j98j11P6J16M53q5l23k03J23P3J16M43L80n73n61J44M20j55j53L93k5m61K51
-1063A45o3n10O81j29l49j67N74K48o7l85j33m8O4j99L94q1k46L07k11K60N5n3K87o8p2q5
-1037A49m9j45K43J69%m05j15J96P4o2m5M86p91K16j03N4J46n0n7N9k48KQ3M79j93j10j15
-1010a32K77K84r5l5k17j21K23M1k70k02L58j90RJ51K4l48M44k37j41P2J35j95j20L15j63
-985a33M42l34r5R2j98k0J11k50K45K0N9r1J09J03j23J44O14j90m00l33J6j69L28L14N0m15
-959a04k80J21Q8Q9J39K64m64k71M17j75J77J43k9J21k51M8J78j20K85k1l75J73J42n86L19
-934B8j27RK24K25k21k23r2L13j28m61L21K83l77M60j58k50j19K57J77m77M8O40N8l9m77k21
-908c27J28J62L12l54j04j80J63M85l30N83K53o90j48J01l8j79j79K70M71q3m74p1J07M78
-884C56k72M48J97l65o19kM14m93K14L26j01k42l3k11M64R9m90J43J26J11L28l84L4n1j98
-859b01k2L29L67J35k55k48K17j5p9k77K7n06N58n0o1Q6L54n81k30O60j18o8N23p7l03j03
-833F2R8l36M97o0n63M32M44n40k58K51l7J2j17O25p10O6q0j7L00O7Ro4j56r7M2J5j52J2q4
-804c39J25M38K17l91MN70n22m33L02M1l50K15Q0j36J65J40n43N4K30Nj66L66K40j91J19j26
-778A14r9J39l60R3j76J48P2P79l6q34J47J03M08k61J4J60l60q4J51k14J70q9k74J66l8M69
-752C08j53j00j47k20M58Q1r0J51P2m25q0k37J67J95K55J0J20o3k00Q5j52K8qK05j61q6K19
-725B32L94n21k28L46l55Q1j36J87R9j72j77R37O93l32r04n61M24m03r5K64J78j72Q16r9k83
-700B13J3j59m92K84j52M11n8J48mK02n27J43Pp0L88m04l21K16j31K68j9M2j14K52j42Q0k8
-673D6J87m59j65J39M2J27Q7K76m47r7J27k05j31M18J64L5L76l33Q7n3m3rrL48j96m83j84
-646c55M42J38j99p9k87J83K16K67k59k11j21m7P57J186q85r28L17K61n12P6Po7K79l48K18
-621D9O1J89k7n34j26J16M7K99j29l04j9L6L11M7J19M3m13K98k79l28K20Q54q1n26l0K22K12
-594C27k82J45J76O4P6p65K34l48N83J7o7j20j22J90J1j19L32O67l98n61n42J49K19R5M6k96
-568b89K76J12m05N98l8l90J3N3l11L81J83j12j54J56M2J63p1m5L65k40m09K14L01l88J70
-543A75N6o1n00L02j87k63L44K67j37J84K04o42K26m6O16j65n83n5L9R4j39K4M55j58m28J96
-517a82J61R6l70N3J48J92nk88k25qK84K70J13K6l94j84J57%j17M27R44k79k36n45l26J12
-491a76N0n6j58P51r6p58M05j24L04qm79J62N72K03k94l3l85J23L79q7K9m4k43n8K35j47j94
-464a27J34J50k58l73R6J89K8J61K64k81N2k61j3L55n12L87n9l70J76K58J53J33P0m79j50
-439b77J54M4L5K51m29j6N7J37j4K8K19j32K7jq5j1J34n6m72o4K31j73M75J32l7n1l40m4J47
-410a31rJ28k02l9N39r1l62J83N9j2J18k5k06p3n0n8k15J42J65j02K50P3k6M6L06K66p32j77
-382b35J75Q4k64L99k0o17J15K97Q1j37K44l48L46j95M5N61k97l12r5l44L79J7L02k8M19l21
-356B51j27K7J86J41k32m81N78l07k19R5j09k8m6L68J27J39o7n4kq1j97m97L94O80N9n87m61
-329d50OO54k0j5K7l98M98N2j72K50k35l97K29m38M05l4j5J83K42k73J5q6j19K75j03k06k27
-302c52M24M28l42l20L65nn1K30N6k57m94N08J7j58rL58m63k63K3l1L3M50j96J06k94J57N4
-275b6J10k7l09j7k8M41l36L06L5j83k04J71J55k51M07n5j49k20M03l04O0L49j5l44n8KR2
-248EK19M45l68nm2n54K06N21o09k03J82J9M1P3M07j90M9k11Q2m9j26L84l2k82Pj43P6J64
-220F6k76K40Q6r7J89J65n27j17K16K61j98j52J55n4k42J66jrK3L63J57m71J16n2J73J90l78
-193ho1L2L8J83K51m27j68J83l51K43K37q0J5j73J66o1p6m8P37l17k29L72r04O24j17J13j1
-166A63l32J24M43K41n33n24O45j20O9j19O2K2o8J54m9K32m31M8J81r2R4n31J67j40J24j05
-140b75o6L68l69RK13M17Pk41L3J12m79J54pl9K34l90J77J42R5q9L33k43K6K91l49j97o9J63
-112c9K35j25L58O7q64l4O83L98k46l72N5L0l31l0k5L3N14q2o51O6K78K94l71j24p8N29k97
-85a29r7J27j48M56l2l14J37O76k87m50M3Q6j48J18Qj30l69L78j31no3J99J87m62M36k46Q6
-58g4j97p4M43l03R5J89j43L5L26n01J69J91J94N4l58j58J98N63P5n54R3k82j8n4r8K6K92
-31A29p6j54K9mN08Q11j246K69Rl87K83J51J6k56j36K45K75k7j72m66L3J79J13O6m28Q0J66
-4A0j56K47L27k53j96j78K65p3k6l02J84M81R3m21L24r4m32P9K20j23J1p8k62L36k29L14k17
22a49l34K21J14O28j67p31j70L51K05l17
32c49
##PAGE=	F1=24280.865540326398332
##FIRST=	24596.97802734375,	7686.668670654296875,	0.35995328426361083984
##DATATABLE=	(F2++(Y..Y)), PROFILE
-2014A00J30l35k32P37j2l38m42j4L59K62Q2j27m30J09L06m29O98k5j90Lm73K85j61k08J43
-1989b02ON53m77K16j74l2J16N6l69N48k38K30l8m0J47O9n38n8P3K3l20O81O58q33j29L72
-1963C00m30j75L90O57m80k43j36k39J89j06J9K02k81K52R4R1j89O24q9o39N52M2q37N89J03
-1938B60k81l95K25N39J6k18j90n5J01L09M0k66j99J3O54o30J61k90O7K32l43J29K12K58K71
-1913F20j22k11j55j45j11N58J56o94R1m5n1lo7K3O7j98K59k21j06L59k21J59k77N06l74J11
-1887i2j7l3o0p6J56J89J06R9l18K73J78n03O7j6k0j30l1J6J43lL00l86J07K31J67l06rl4
-1859bk74M0K94J94l7k96J10L32k47l08J2J66k10N6k4J97J30n48P4N30Kj65k87K62L46j65
-1833A82l80L08r3P3K57J37j96Q0k39l23K46J22j22NL70n13l70K74L86M27l62j99J33J25l82
-1808e4J2M75j72m86q8K69K94Kn05K45j14j2K20k3k2K52l63j64M05j7r0J77j95r1L09R3m18
-1781f1L11J84p31M49L88K94n14n44J8k74P38K17n02Q9j06j84L88p7l13J84K09l86M23k9J21
-1756B92j55m79J15m7J30J79J62l78J49L70j14j57kn6j86J39J89m95O57j8l48j88O0Q7R4j12
-1730a12L56J04n75J1L31k48j77L7k38K76L40j50o0l04R9j66L62K50N5k42k85M17Q29l3j95
-1705F82n15m05J6L80l58QJ2j4J30k82j06K31L92j20j02J91p0J43N02k92o56q8O47m02L94
-1680C18J15k92N5k82r0KJ49J5n8k8K45J57l06K28j63l88K57K71j15j97m5p2J11L03N0P0m80
-1653a70%K01J45k49n6k42M72P5k18p5j10JRJ75oM45K02q16m2K57k19K41k35J54Qk39L04N
-1625A7j75K33k44L3O4k58L45Kk84Q3J79j26j96K79L96j89j62o6j22r1J21J97k42Q0L82P7
-1599C33j70l30R2L52K5k38n3l7l3J27K17k1K8J6n09P0N19k77J49l53L21L3k53O3J64j77q5
-1572b7k07J21K97j00l3J10L5m05K11L09O5o4k25l56L19L35n65J18j10rJ24J43k52O3j36J87
-1546e2k04J09Q0j17j47k02N50k75P69k09k31k14m1K3J11K14j16k4k93L44m18N02q6J6p4l40
-1520c25K9P2N81P71J35n04o05k89J32J10k73j49M87j4K97j67k33N6P6k89L68N23n45o81P4
-1495c63K04r3P2j3K49K70l80o5L04L33j11k07R1k94j21K59m52K05Q3j08Q9L8J81k55J71J45
-1469B32R9m73j29J58j3K38J00j22pQ6K46j76k17O39R8l97j97k75m1n5J34j09J00k55P29j13
-1443B80J02k29j70m4J46j68N9J44J54l82J27L43p12J23O3j21J86M0K76k21k11k01K52M6J33
-1418A5p1qk3l47J04K24o7J38m65Q82l37J29k41M36m66L55J04j60L4l84k27K79M14m10j68
-1393b60J8R4K30J60l2Q0J40j00k54j76O02K9q23N5J37M19K9o3k95J26k83N3J55k30q2J46
-1367a25O4L49k71k41K34O56m1j40k59m36J45L62l1l42R8j02L4n1J14J55L08n98j05n4L94
-1342A17j04j61m9k12M26P00k20n92O86m75m12P4K8L30K6J48j10m90L18j5rK37j50k51K58
-1317I8j39P5L81q4l64l48L99M4L22k50l30N6q9k44M38K66k77l6O5K09K09K47j08M0j87k44
-1291A49r6l56M33J0k07K86K41l19j71K07J81l42j87j1J6k11J05J10r5N53J05l40j77M1j39
-1266b14k20K69L7k64pN47K17m05J61j33k43j5M0J07q3K64l38j0K3K26pL84J68k29J10K31
-1240F16m85q8L28k83r4Q4k90K15K85o69J03K89K9j91K42m4j64q7K30k91M23j63l9J99j9K74
-1214D10l09m65O94l63J52K64l52k29r9N91j57n98M69M4j03M2q2K69m24j08K46J62k60M0p1
-1189b37MK59k18L0K18l10Q89n27l83K61l11R9M87j0K5n69M74n6m14J97L36m75J86L3J84%
-1163A72k63M13j46j24J52N8n16K98l53k17N30j55p6O5n4L50K84n68j16p6J49N1j49O8J57
-1138f6k61M29k0J39j18l38j97J85K87m2J06j44j52k64RJ19J65K29J95K23k87j66Mo4K99J33
-1112D03n95j51J60j67J04L7J88Q6P9Jk36O42l70J79m4j53j20J03J70m07L71R43n59m59k75
-1087g0J47j81j37nJ01N17K6n31l5p5rJ50M31M30m83n90J85M88k23j77N26J3o03J18l1l81
-1061c99O84j09j72l46O99K16j15k57n87J92O9l67N90m7l84K29kN0J13N3M49p4j74j89L1k63
-1035a10J47K43J20l91l09K49M2l6J08L89p90M31%m5Q8o3k37J8r3N3K3L50j66n3j36J36K42
-1008B10R7J34k32k59J28R9j88k19K84j55m0J43R4l89M48j55j18J28J36m26O1K81j07M36l80
-983A1k4P3k27j1J63l78L09J59l1j27j21Q5N7K69O60k01o60m04K14r9K0L95K02k69j41j75
-957b51K28K22r6K43k46l87J46j6K08K07L5M2l10n0K12J3K54o7l87P1J20n04L93k83J12N8
-931c3J49j22p8m4M21j93n45L83L31l30R0J1j43n5K04R4o66M12L90R7n5n04k39J67K87L45
-905C74l13k78j78K45N39j86Q4M28o36k69J91N9j91l08M04L76k4m06j61P4M25j71N35J31m63
-880B81n14M3N62m27k48L79j37q8J88m42N89o8l72O1J72o5K77l53L6N9j69j11L91L20K36l3
-854E67j69J86j49j70k76j46l29O38j37j10j4L08m68j09O39m9M0L99m2l04k48L4l07M42j49
-829G7m60M99M38n23k49J76Q1m9L1O48o21l00Q5j09L48m6J7P1j08k49j6J12j60N0m2J30M09
-802B40J98l79NN01n01k99K69j28l01L49n2mj52J98m02J97K70o3k08M17K01k27R3o8j02M7
-776I9l13J26k07K34m9P37o4q66M66K3L68l32R3J38l69k6J74k93Mm8k08L63j0J94j2l02j81
-749b61l8M95R4k03K25K37n66k04j53K17K19K12L2O1r4j36K0l13n5J12L15j11j08J60M91m29
-723B19l41M02l69m8j40K54J62k31l02J297O15m06j000l87K15k76J12J76m0k59Q07k99k53
-700i2K32j9m62J31l2K80J67K42q6K22m78k27J17j10N17j99m50J02j19J29M4Q4j78L71j73
-675A3klJ30o39R3K69qo7N5N90m34l70K22K24j92n1J81J95L60m84J90j51mJ26O5J52l14l53
-647b07j48L51J41n8j52k79K94K63K05k79j99j64j45J083J130r26j063J20J82l09J11Q1P1
-624A03L6k13j89J43L66o9m46o7L5n1N10n1m02L3j13M15J9R8n4k43N44j52l38Q7P48l89m83
-597a23M0J53K93k16K30OO2R2o88Q8j47L86J25q6k65K9J41m3pK98O25m58p15l28J81K71nL8
-569b3j10p4K28k81N43m1l24J9J1l83O22L85k36l35k7j46K60mK7M49k19m10K39K89l01J42
-543C00j65j43m11L33N3k85K50L60k02K31K20p37K04p5N13J7o60O0j79R1J19l00K31j2k6R5
-517a18Q9%k44J38J01K37o0l53j84mJ77L65J81j80m76J62K69j69k85L56P94rj22n83l13L1
-491b00J19M6k65Q17j4o90K69j31J55j6m50R1N19O7k05J09l54K26M50j3j5k35j59j65K83j14
-465A25m3o3j27l34J54K22J34k57J16L92l13J70k83k26L87m87M88p0m59L20J52P7K19M7n69
-440b28j54J27L31r0J99k33k38R3J27o4j52L73q0J07j66n4j89N15o7m41j59J94j83L87J70
-415A25MN0l77p9J43m7J83j91j27N10L5m46K37L6m8J57nk79o6j18P8n9M3N4L4J69m9K53q9
-386A31M3K45n80O9J24K54n51N05jo38m3L22L1p5K29l55K20q7L25L91l76l91Lk06L46k5J87
-359I7N1N70l12j77l0K15O6k32m74O06n00k13K52n4K2mQ9ML34Pp9j4mp0m38K26N58M6o88K2
-329a24l22N17J04L6O7m58M22Q6J7L05m42k77J62m46L65p4q2K49K32k91R2rk19L38n3l47j84
-302c36N89K65m24k27K66J19j01J43K00j80p05L27J08l5m3K63m16n3J30k67K32L20k41N5k50
-277b61L6J82J33p9K4j5j07J49l47L66Q3k03k47L04M5j31K90J40k18l06M61k67k5L73j2l49
-251A9j96J5J16K51L62l41k0M5m26j23N78m53j27P9k4R4J23K67j79K42j99o5Q9j12K36l7l92
-224a78J51k22K26%k66M34J95j28j35L3l56kL06J47l14k5K05o0l47K63r0J98j52K37K40l56
-198Dj60K86K13J76k56k57j38l8Q3L16k88j52J83l50K43K56m5O4k22J17o1j38J0O56m08j0
-172H4M78r46P31k23J08P1l42mK91J52n12k50N35p1J24k52J2O9k4K74j48K47l45j85K40j44
-146c0J42k39P0k78K38j5j76M31j87r6P1K36L7j02R6J48m33L11k86q7K54m28L64k20K81o1
-120D1K79l38M4L72l90j64p9R7L84k45M32K16r41j49O52N26j77m45rR6m26P8N6r5M57k52k51
-93b31r6J66K69m44K85KK22l59J41J33k25J75j2j56J6O60k59l82L2K9j14J54L3o4l89L06j76
-66b84j38K10n9L64m11M48l25L04k25j77K74k16J63R5j65KM32l38J24J79J17P1l56k60K55
-41H4N78n7o67K29k24N8j4m23K22J96r2J9J3J01M57O48j092L02J2l52J92J64M0l22j73K78
-15A77K35j35j69m46J91K86j42K69l43o1J12q6K84K94k46k05j52J88q5l6j23p7L89M7k99L94
10B61j34m81J66M1n4M5K2k5O9k49M42m3l85J40l7M28j80l70N1J41J08l60
32d04
##PAGE=	F1=24256.549195171217434
##FIRST=	24596.97802734375,	7686.668670654296875,	0.36490240693092346191
##DATATABLE=	(F2++(Y..Y)), PROFILE
-2014A02J46m00j95P91j12m07r2m90M44K91K06l4l78j50M14l30O19j8J1N3m44j03j15rJ27
-1989g3j24N27l03J48k91q4J61R1k92N43m88M43J06j03k38K53m46j27O5J89k52O22N31p63
-1965I5l46K83l74J50M10N36o42l3j00l15K75j78K36Q7l82J90N8K07k84O17k9p45O52M4o62
-1940b50O94o7l77m66K86N77j55k66k73L9K98L12J9j17m03J24O39p19J10j84j07L45j12P4
-1916B1R2J57K74l8k52k14j09j01P38K43q40o5L8O5j8r5k0n9j28L73k21j02M36k62N6k71N48
-1889B46m35k9K5R2q4j06J34J70K2J69p8L96o1o36J3L9J56p2k06L1j28K89K06l42j0K28K84
-1862C13k49J2q2m24jO54Q4k10k51J54L75l84J8n1j32j77K86p2J23J84o32J70P00r4k74k85
-1836b45J67K54j82k75K92L6K36J79L2j94J04k71l63K74J88k21n2L38m44j79J17M99M75m50
-1812C15j08j07J21l56J12M31k25l71j44L01K76Q2o38K98k36L9J97q3K64K50n83J39L25j19
-1788A80r3Q7r9M0L49o1n81L96K79p14K42M72L57n28m58K7k39P24R7m77N4m4j16L72n1m28
-1762b13L47Q8m35M18jj4r4n96J92J41p8L53J42l96J64L57n8j84j40j62j93J67L20k72N13
-1737C66N3k32l49q2L2K45j05L45P6n40j11L71k50q5q8j50J53L79j54p0k27K0r5L30K82M0
-1711A54k54k50M06P88j09m8n06o14M76K68l95j20j26j2K20j97p0J59M56j08j22J00j76K13
-1687A33N10k19p05j74N99k43L25J76k34L7l27j71O0J25O2K0m7K87K04m13K01l6l82J70J53
-1662A11q7k08k2q5L07Q9J09J75m10j45K92P6j49j58k43M43K53l64j74Q5mM3J25n7L01K11
-1636E14p40J8J15j48J97j34L39p6n17L18K9j79J99k62J25O8r9L58j25j81K01M2r1j09q8M96
-1610B70p6j58j16n5pJ44Mj15m3L74Q3k04m75N4M64K34k36j68J8l4J97J75m5P6j56n30K77
-1583d8L13l61J43k39M09M7k64J69J78k30j77j56J24J02q8K14K9r3k56K15L89j97m1m8l11
-1558a77K73K48o60K93j29M9J25J63l96J6m1K02l37K51N7k82J71j78L91j98N86k22j72q9n6
-1533a12K8O1J43j16j22j12K58m28N35j4j24r7J0K33m65N81Q57K04n59n73j35r9O2j64k28
-1508c76L25J14K90j62k22Q3J23k55L79N42m34o46k93L11J75O8j5K21K81m79j68L41M15k59
-1484C59k93J07k77NK34o17L94J28j69P3MO4mK28j3J15o08J02q9J38K49J04n1r5M4K53k26
-1457A59j45P79Q1n29k93k99O8lK5r3K29k15O36j59j45r5P8r2O7q9L2J12J3l31L13K40m61
-1430a17L4j40Q0J71r1K16k56q0k37K98k7J69O0p0j76l34J62K41r8K84m41M80j31K03k89L97
-1404C08l37K84Q1l2nl63k90J64N09k80l51O2J8L38K05q9N7J27j42k40k35N47K37p27n9K4
-1378a89M00J38j77r1M3l09O6Q1k32K4K32j78M72k59k74K00O44l0j23l22l14P2L87J02k03
-1353A60o5k32O5K7J82J95L27n38m78J69L57r5j80pk01K02P07j44n24O15m34l65k2N8L59O0
-1327A98jP0k15O2n4j15J31J7l46L40j10j28N08J48m22l85K32M0K72l47j86N7Q2p8J86K77
-1301B33j85l9j7J44K55J12k15P4q5k37r4j92M54O2l13J44M62l37l16J95P3k83k5Q9O1l33
-1275c13J72J28j35N39j3l69qp5l4j05J07j48N0L0L59J86l66R8j34j69Q9k50J13J09K39k89
-1249a89j64p3M03R7K10R3k29J08L30m92n3L61j95k32K56m12J61L57o91P6K30M5q1j4J10m5
-1223c3p7J50k84K31j56oK06N4K01j64k47M14l40K30K44m06l11J09N60k07o80L33Q2J32j7
-1198A8oK54n88l10M43K85k57j20J49j01J41rKR2k61P09n58k3M6j29R8L61lJ03o07L23J0k22
-1170a60J35J67l80K30r3Q2J82k71L39j23p9K06J93o33R4k52j06M30j62K4J31k56N95K43n90
-1145e4j97jO2J16j54L4J05j62M26j70J62j75k54j8r7L55L6J81j15j33m07R0J71K07J61J41
-1119C10J79k76j56j10Q7L02J19n68m7R4k92J9J29L62M2j29r3KM50k33rL6p1q9QK20l34K24
-1091A76J058n39o20j79K07j80j28k1QN60J32o64J09k16L8J42K99L92m02m93K08M77k74k06
-1067a16O00J2o32N0o8j34N70q9l2m24P63J29j68o2o76L6O6k87O25l3m25K2L07J8q7J55N97
-1040G17r4k80k42R0k96j08M02K17l85m22K42rj9K98K35p06O25J26j69m4l1l51q2J35N4m3
-1014a40K52j58j5r8q5J39L15L33j77m01m2J79q7j53R0j32J5J5K02l94L84o2n8K10Q8o17L79
-987a8R1p1M21l69L8o4k11P4K43l97K04L03j15j52l31OK83L43O96k48q76l17L54k5l44M32
-961e0L41m3k7l66K34L60k60J08l5l02k77J93K12K58Q6m3l45j07K00J47J75j40l77oQ1k16
-935a99M41n29K40p2N4p0K6P2M18k65n47L77L70l21K0O2j32j8J45Mm37M99L6J24o1m95j08
-908c66P2L42L72k36m45j19L27N35j07l47N34n37l69K15J74j58l78M44K27O2k89k29R8K51
-884G3n1N88P5m98m38J24O64l22n56K41j61J64K99m29M26j72k35n6K88l15K32k76oJ73k6J8
-858a76J91J94L28J79j11J31k42k13k20k81j15N67j96j16q3K95l90k6N18J33N0K02K2k72l40
-833B9m6k49L86k46RK12K78l97j89M8K11j24J94N95m52n76J85k12L79j39J22J76j61l89Q0
-808b76R6j44L5K6J27L33J32l34P5L81m80j64K37k75J7K49j94J02l20J85k86L38K53p8k13
-783a78L84J27k44J62Rk23K5j99R7k78K84r7O31l3o60M71j3L41m13J06J11l14J0K22l44j57
-757a73L1j65M40Q5j28J48m82k26L90L97K1l38K79M14n96l86j13K51K83J63J9m0j10n5n5l47
-731b93j31K10L79q3j13R7N52l24m30M06l89j46j03K96J58j94k54J408N15m67j060j53J8M0
-707f1Q8P5j53p1K68l89j41M44L2l11J03j07J06L55M15j54J78l96n22J83j08N54l3m76n8o9
-681b48j0R3J30k37M95k14r8K2R7k87J98K07k33j81P5O95m07l61J42N40j94m34O9L24L14m77
-655B0L97l26l0K22P6q2l86j56j24K76J52M8k60o1K43K61J47l01j46j23k29J302R71r62j073
-630a44m8J07o0Q8J77J81k90J1o17M17L64j44l21J5j30j53P03K9m25R8j49L30N1Q4j31l2O05
-603F16Ql04l9O24o89k99O2j8L35n4M29k07o4J01o04k7N1K14J90j00l82K34M2j10R3K62N22
-576H86n19p65R9qK69j34N4J09l91L76j68L50j3k19Jk3k39O35O43l77n32k15k30L18k0R4N27
-549E08j42l75J75K72k12J56k40l50k55K99K10k21J43M28k61K45K17p53J54m9K86K28o40J14
-525f3q4j54L12k42j73J27J93kpJ3j4R8l7K09r0l72k9j5L4M28K23l77k55K91K77l02k50R1
-497a70M85L16N3n41k97j1J95R2l49P66P3o53J82j21n7J0l59L6N43l8k57K28k97K71M75Q5
-471F60n3m82m3j66L00j42J71q2l00j04K33J75Q4m76K06L73l58K27k28l50K95l93N59r2k41
-446b27K72K3p1K42L2n83j42L49L38j81R1m3l80QJ53q6N1J98m1J48l14j9j60O04n1m28j96
-419d13J05j2J59J74M3K05l65j19J85j67J64j80j66M30J80l63J72l2l0J73k9l33J22j01K66
-394F8j02j08p7Q4J54j67M41j70j79J94m42K69J09N13q57M55J13n81j02L47j66j3J68k55M5
-369b59K20L05K44l61l52P3j57K83p0N9J45O53l14k09l9K15o4j75m48N36o40j11L30J1Q5Q6
-343D6j27k01M62M6q1J0J21M8l61Q2L50l9o31M04l25N9K34J75O8m83K80J14J90L49o05j71
-317A4R2m37L15p0j41K67J79k57K15Mk85L55j7m00o7N85N6m00j47J69L46j64k9K97p3n65j54
-290c12J78N5m3J68l45J57K09m12L66J45k58K8j42n5K56J51q6K77L8k69j43l59M66Q0k22j77
-264b49L28n8mJ60K59j79l39M27k61q4L91pl84l56J28J83J22K60k50K9P0l32k02N28l07q4
-238b11Oo7J24J63J43j21L38k85p9J76n8J8k2m04K05k39L16j47j36M61L02r4m06j12j43j5
-212b87M23M2m19P7K68p8m43L13KK33k60Q8K75j80m10N91K14J39j75l96k07j32q9M00j05j04
-186b20J12l04K66J87l8J55k51O0k6j73l4N27m19K51M92q50P10k77K5J39l12n5J04M3m24K7
-160b85L41K0J35k97p4P1L6L71k38K32k20l96K96j14J89K2q9m20L99Q9k61M16kj44j32O8J03
-133A16RJ66J77m41M58m07k40K37l26L86l43L54o7J93l82J05L89l98j80p0PN23k74L78L52
-108G22q72l40N83O37q6m98n9J41n12J93J23j38L39m30M19l64j43K63l49M97J12M9l95K69
-84A61K21k70j83q7Jq5N34j38k46l3m3L2R1P9O9m46K55m8l83M09l08M61l09M86m52N29j96
-57A01l03O1n6J82K1j93p0M86j12R0J25J6P4l25k06K83M89k02p51L64j11J49n2m75R6J45j44
-30c18K67lJ51L82M59q78L08%k44J19J23L8l12k62L43J23k61j42l03L79L53l72L77k31j89
-5i3M4OK38K45j80j89j08K5j09K1K3k27J76M2j19M20q0n12J40j24m8J41K18R2k02j88N19R7
22B68m29N5j00J41j90O7K03qmm27
32d24
##PAGE=	F1=24232.232850016036537
##FIRST=	24596.97802734375,	7686.668670654296875,	0.10653297603130340576
##DATATABLE=	(F2++(Y..Y)), PROFILE
-2014B9J89l94j72P82j99m44J93m22L8L18L02O8k83l78M22k13N15l5J70J78m04m30J64OM9
-1989D9k15M04j20K6l77j24J70J28r3N94o95M64K24j05o63M48l05j90J97K36j97M69L25o40
-1965A0m01J66MJ35M06L92p48K32j75k68K62j45K80k5l98R2OL52j90L60O9o56N15P8l99O73
-1939F27k31m15m84L39N75l26l22k45J21L86K87K8N0m20M0N08o91M2j14j94M34N1K3LO9K63
-1913D04M9k69k62p0o2Q15K86q74j98J22J70o5j50J7j75l1M36j40p8M32l05j9l43N71m47k04
-1887c90J42J87j68o9N1J65OK52J31M50l10o57m9P8L05m0l38K32k73J83Q3j78L5N1L45k09
-1861A5L7p0l16L9O40J7l05k59J49L39m58L41r0m44Q4K87j11Q6J94m39K27N39j74l35j98Q5
-1835a20J20k04q9K46Q9L36J54r6j97J41k93l45K48K31l09q3K47l73L8Q2N24M32m94m7k09
-1810B9M4j95J22K74k17k07p2K62J55J10o12K72l29J30J29n5M76J50p42M08K61j58j01k1n2
-1785F1J96M00k38p28M37L42o56J08M57L91m85l32L9j82N75k7l92K2Jl2L00N1n26M78m2m74
-1759b56L66O1j24l0n39J12L21k73N11J22l51J85K77l0k50j84p1j13L9L77j15K94J20j23l19
-1734Gl60n3M70q6K74N6m56k99M14o4J41j90j12j18K78j11l4k6l1j29K32K13O4k16k24L85
-1708B5O72k27R4l58l75M69O7m28j11j71J59Mn7M1k5M73p2j72j5k22K87M53j38p10m4L24j18
-1681a75K99K02j79K7l33j18J9M9J82K5q5L04K26n16J80J05l62N5O8n0j73L6J09K41j56J60
-1655A40K77k40l19M08n3n6k47k48M48L60l71m08K57J4J16M0n6P3K05n27O1j15Q9O0mL97j43
-1628A58n00M3N1kJ45O4j89P6K6L69k28o4K96m3j82o7k34M21K0j43j67J12J38J62l82K1o4
-1601a63L47J51j38l34j14K15M30k13l15P1J3K45J33n1R7l40j39J11J45l63M6r5M43O4k64
-1576a8K01K04k40k69n3M5j37M4M56O6k59k11J96M18l71n3J29k47K00R9l78K36j40OR6J59
-1550A79m98L2PK37k39J68O4k19K95j74J31m0L40k44q8O0j5nj7P2j19k11J46J58l39M20O8
-1523A69k89j42L52L47n15K10Q17K69n27m80k6k29k1p7j25N1K39K40j76k34J18J29j80M45
-1499C65M99l79n94j27J64K66k0L1J87K09n29k02L04M50l47l18J27k22M2J54m56M54J10l05
-1475a37L0m1m4K89K37j38J37p27L49k42J69K48O5K3j81JK85l16k6Q22L2n90k91l16J85j3
-1449a90k3l6L25k79N42j90l16J17K25j33o4LJ09j7j59q2L57J23k51q4k68L57J00k64J42k08
-1423a64j5k72L27n1J81J42j04l54L5Q1J12j15L89k66n1P4J97l10L96k22K08M9J06l1l17l75
-1397c50O5N10n9l22q1m5M78J81k02N1J34k16k08k72L61M45n03j37kL70J76k88N6j8k92N1
-1371a17l7j97K07K22m08N27j85k57J12O13l7j20l59j06j0K85K52Qj21m58Q0J24K28K42L49
-1346H37m74o81K07K69m6j40K9k13kO87o9m19N16l25m15n7Q0L16Q3lL91j08j46j77k19l9K07
-1319H9l67L23k0l45N96L46m28l94K2L8J80l99K25k32K75P4N8K21j08o3p2P4K87l2m10J38
-1293G6L7j79j27K6M17R0k71j06O48l41m05J76o1k20K05J65J07l36J03J72k06M08j87k42K01
-1268A50k30L1M2L5l64M03k3J34J58l18L4k1q6J09k74q1K08J58j70k10R4J82K17lO2k01R7
-1241A33L74m07L5K12j63k68M34m20OM05o56P7J08N3N0k43K30N3j02N9j86O1j84J37J02Q3
-1215a7J56k3o2J56l38L06K19m03l37K55N29k34o59L5J49L55o2M9K84p17k13N21K58k80k89
-1190c62L33Nk13K04j3l0k17N16m92K73j61K1J66J77n8K04n88J85P0o9J22K9l48K44j44q8
-1164b34L44j86J37n5QK18L20o28k02j74J12K74j71J30J51k54O37K21n83k62L0K9K03j73p9
-1139a87R1rL26l25J80j90r7J52j43M2J83K45j19j08n09J59K24K40K0J18J75k55j25k39K21
-1114G0K12Q5m89Q3N0l52k6J60M83Rl53j28P7L95j18j44Q0J7q6q0L07k29L7J119m99p49m8
-1087a17K00k07r5%j02N88K06o96K16j61J46k2R3K95l47k99K12M14k89k43O00k5n49L9j76
-1062c19J79L98p5K7l76P62Mk13J53n54k29m4k6N20Nl41l06N96J22l71K33O85j22l67k46J04
-1036A99k24m48O16J86l70l40J50L8K3L16P5o01P42K21k43j61N9l20l01L05N4j40K14j42J4
-1011g8j8j81j11M73N13r0n28k47K72K5n2j03j74J70k16L17l52K49K8M2K95J9n58M98p6q7
-985C0L81k93N5k88j42K19L42m02K3M32j79j63m04j29M65L44P25l33j058R6K51O3l82J14M41
-960B08J60P3m67J71M65l42q4J14j53m74K08K14L09J01j20l50j19J75K85O5k45l43r7L3J62
-935e1M56p27L63j34n9r1J27K09L17l37n00L10M13l39K53J0k21qJ03j13j08M79k78J24n7l53
-909b12j2q6L63L84j34n52m6L75M58r3o62N62l72k78J6K78j05k72L36J7J47j51k32J66l4M9
-883i0O18L7m48l75J33P30j75n98j24j23L78L27l39J80j90j36j33M32n28J73k8j7J27P7J14
-858B2J9J0L74L32p6O5k79k08j44k63j9M12k02m8p2K41l91R3K58L56J2k8J13k33l60j52l9
-831b07K75l70L47kL5j87j10r6L15j82L40N02k44o61J27k33L27k06L03J81k54l71K39j8j57
-806c07j9Q4J46K06L6k59J99K40m61n0K14l44K89J27l15J72j88n1j56M26J89q6j52K96L1k09
-780E8K62M0l74N8l4K6l48K49j11N04O8n08M16j5L31m76N6N8j69J7K99l38k98R1j32M02K17
-753C49m40K81m98L5M24L16q9m86L44N58n48m85k05K58L35J33Oj56j13K2l4j94j46J50L65
-728A82j19j10K2N45k55m30L72m04j96j4L09O9j32p1J344M05n09j077P8o1J99N3k9q6Ll71
-702b83j94N8M35mj52J49k31o5M49N90j64J13l27o11J40q1N02R1m19k13k5J7Q2P5k38N66k50
-675A0j96Q6L2J12K15J75m55k06J87N41l60k88J05O69j78n78j05L53K24k93M98m31q9K60K2
-650C10l23m06P2oJ48J66P9l77K16J24K43J12l13n3p6k03J303P67r57r64q9O7K4Q1K85K47
-624D77o59K48m74M11J28k43j94K6j56o1N83Q9l66J74j40J22J13Q4j33J20N49J31k41j27N28
-599I89r40n8N1k24L34J79O24l61k52J17n04j51J89J11J87r8l56L79n9k04J66K17L81n67l20
-574a70O7j60J95k69O8L10m18L57k6P3l2j02l1j9j4N09Q41m59p05l71K6P6j00J72N70m1l26
-547B1O7K82j26J25j95n50n9L05J59j18Q6M30k93K20J88o94R2N4n0M29n23J13K3k64L40n8
-521Dp5P0M1r3j12J00J27Q7k21J19j07l50J89o9o5M53K64n40J36J88K33l75r7j15R7N65K37
-494F91m79l47Q5K25N9m00O53J46o37J29o0l16N5j71N1N33l0m53K83k36K41M49J90r5o99R5
-468c8o4L01k67L94J6k29k5J10R5M5n96L00K89l66K38r7l17J6j79M90o4N5J46p4k11J77K7
-441A72m57N5L23K18k19nJ17l95L9J00j03K43n7J9J24m21Q7O7L30Mm35j82l1J96o3J59P4L62
-413C21l21j23K44k49K0j99j25L41K96j69J5j14K7J53q1k77K94j92M30j24k19o2K7J45k40
-388a82M57j86k71O6k52L22J22P81r58J28K93m93p9L37k59l8K9n7m6M27J35J37k57j60M0j90
-362a54J86j03n8K38O44l34k19L7J87k36l9m26L80p27L17J13M0J55J47k37j81L09K5o7P4K53
-336C24J15k56k2R0j54l78N61j98k93K68K97J4m60R7J44L14L73o86j16L8m24K74j7j53K40
-311hP1j70L30l4l40L18J8l55Q5M42j38k55qP7N40k75k33L34M0m00k89oP3nR2k67K84K59m20
-282b40M31n1k64K8o2N0J83J31r2M96N6m21k95j77L03L7k45j7K68j08L2N6L00q8k75L16k96
-255E6j18M23L2l85n62L08K65j14J12j03J30O1l12q4M17j85p0n4p8J10K08Q0l9K96m36J00
-229E8J53J5k25K7j58k9q1K75q8j18K90L99jn37j98n9m3M92l1m92J19L23j00l52J83J86J48
-202A56k76o5K63J7l96N91K02Q3j69m46q5p8l18L58M9n7j4k02K95N5r5K66k39pK7j87j65M21
-174a6l70M93M50o88O02k68j14J70k77n7k6j5k71J24J96J04J05k40j60J24k4M16k89J92q4
-149G7m88K86J2K11J65k36m88N11J82k97L17J72j94l25LK15K0J95J84m76O13m44m01K03k08
-124a91L13k16L11j17R1l26J67L44l69k41l7p5O05k49K68M43p39m82M54O93K9n06q3J46n36
-99c03K78J65j40J82n93J013n20m75K67j29M56K26Rm21L02K81l24l57k13R6j59L54M5j05j44
-74b09m3K25n4J25K19n50K68L8l66L11l67L71j42N09o01O97r3m01j47R0J76m7k44j11M53J55
-48B62P1L1q5N2k74p8K99L79l40p82M65K6K25j49k97m3J13k47L90m5J32K89K82o06K93k8j06
-21B29J04M8Kk14l59L61m2l31m6q1M32L57n11M18j03l01pJ03J24J66p4j06j03j77q1R0J06
5Dk70j09O5J18M01L5m61j1k63j40M10L29J21m34p6N02J86m41or2j63j85M25L09j63o5m45
32d19
##PAGE=	F1=24207.916504860855639
##FIRST=	24596.97802734375,	7686.668670654296875,	-0.16503411531448364258
##DATATABLE=	(F2++(Y..Y)), PROFILE
-2014d6K46l47j61P26k60m36L58k31k28K15L37J55j98m43K65r5L91p3K46K95l04o09M09n8
-1990A54j1k36K53j1j23m18j72J36K01J57O38p24K86K94n0p79L46j43j76L05K25j84K76O5
-1966C09m54j54J23J62K6L65K69p03L70l24j18J91j00K42j17l10m5k7M90M6p9J90m71K34J55
-1941B70j17N45l54m18m91M69N44m85k24j3n2L33K18N4K08l16j51K95n67k5r0p2L61J28k4
-1916B6k8mK41J37k65k79Pl2P47K92q02l14J68K59r6k02P1k07O8M27m5n5M02l13p4m74N93
-1889B48m13l49L68J39k89K8m0J27M2L17K85M35n09n26j50J19L99k4m39L04j63j22m3P1J16
-1864f9j62L43j84O0j7j29J14M70o1l00k49J05K23m71O06j16o45L88J44j66N3J89j87K09L21
-1839D69k04l25r4Q1O0k05k2J76O3L44J64k08k04J75k79k60J76K30l70O0ql07L13R1M40L02
-1813F58m86Jj80m1j2N8N4j28n9NK89M7Q4n75K62k65J12M4Q2N27k4q36O41J91j50p8j29o0
-1785C2K81M28l96o57L00L71n85O9L66L79l89j60N2j36L49j38k86mL7L7K11J71o21O09j47
-1760A73m56K26J61j77ml31j16M60k90N12R1k68J95J83k8l44r4J53r6p1L05m7R1J82n1k23
-1734A36m74J47K96p0J84L1l32k57K16K16K49k42j49k33M1L2M9M3N2k49N3J29J43j21j99K77
-1708c2N12l48K10r4j42L94j52m55k9j03J75j18N4J48j82M20l0k34j42j05K53L45o0o00M4
-1683b71R1p7K92J97j48K9k91J1p8m5L66Qj48K24K10n68J72K12l41q2N1nj26J59K49J26l59
-1656a42J86L63o4m72N37j95pl31k14M69L66k71n87K76L2K07j7j5j60J36k30J13j55J16l4
-1631i3L8L91j89l31j61j24K49J74K44l62L0R8L95l28JL66q1k69j00j28J46P6q5k23L23K15
-1605B72J52p65J85J8K87K11l5j78j34k16N54j87m60J05J04K76R0n0Q2m63K94j04J07k34k14
-1580c03mM32P8k69J96K40k27l47N9J7l55K17N89J57l46k77J58L40l88j15K64j71J34r3J8
-1555DJ46j78p3M6J38n79J40J6K40Qm3J29j31L18j74m9R0L9k92J4K34O3n0j11jj35o1J82J01
-1526C1k07J98J63m22j03N49L31m36j08O57L01m23l63N6k70j07k9K9N8J37J43k23k51J76Q5
-1501b8o5N58L97l82n26O6J21K20j23O8J47J15m79j59J62M19l32k39J77p4j65N6j83M65N7
-1476B73m41l9l2j1M25J82k00J48n33K80k32N0K15KP9k30l3L24m47J86P13m2n68j80l37K52
-1450a96n9k4O8L24l37M40k14l25L21K32j54k19J40K30j82l24K80K49Lr8k17k13N35jl82Q
-1424a15n2l2k37K61l9J87J97j01m29L09rOq8L94j02n33L16R5l09M88j64R1K6K42n3k71m72
-1397c94Q9L86J51j89k31j06N75J27l38N0J61k92j44j03j03N95k17j24K0K71J63k98R3l9k37
-1372a34K0j67r9L67J46n87N40o6k37j7N75m6j59l73J61pM5L72K35j06o10m5K50K46K88L52
-1346I44m17p37J54J40K8n0L2k83r5O12K8l03L98j81n40K0O3J94P8J21O83o4k61l26k95k24
-1320b81L63k96J90Q3l54M82M84l99l84j82M9P1p4K63l58L13J66k6J57pj08j04%L24k7n53
-1294b08J14P9j21j63K02L22J24j35l61P38l12m33J45j93j59M39K09J50l53K1K02k75K27l56
-1270i7O4L14l83M3J60M2l49N04q0j04J32k81j9J20k3Q9k83j26J98L0nk00K35o0L23k13P8
-1243A09j66O1L65k44J25m5j62k23N94l76j69M29n25M1l6N5J60l15K09J33j06m7n7Q6j24J11
-1217a17n3K7J26R4N5l9k96L55J81l60k76K91M97k57n42l09K27M77r2J04L10p45O1M97J43
-1192C59l44l21L71J21l48J81k8j15k31L59k50L45l02J41K47N3k02K64m56J06M8J2J15Ml86
-1167b57K12j30k01L97k9j79N4J49J65M30n49n17J4K68J03k03K20J78j56N65J90n50l42N8
-1143a10P6K98k58j88J17Q0K14m16J74j86M5K76j24l06L24L02j55q8n37J81K90K83j90J02
-1119B04K25k29r8l41L34N1nl64K24K7l65j8J57N39pn63r2jN18j09k02P9P1j03q8M22j57j63
-1091e4J124m49q25Q9J19k51n1O2j93N92K36o40K91J0J66k16q2J85l36o3K08L37k61k90N33
-1066B41p1l70M1k54M02K38o7pj97O78j21k50L34m05l03l26K19M16R2k11l90N11K72n39K56
-1041A89O96j48m23k16P3j04l80M60J8l27j32O0J77O5J57m0n44Q08K43k67k11J92k00m68K87
-1016c5O2k48K09r7P0O3p8j44J79O16j0o15l44K64J46L0j61k12K00l72L59k42%J46J59L48
-990B93n5m01N27j46j61L08j66J4n41j9L64M48l98j92N21k14j63l56l1L26L02P44m46j087
-966e29M43J15J69k92j89M05K55J65m60N9N27l54k81J63K4l85nK17L71O3j84l13r1J59M23
-941D75k5l64k62k80k5N46M32p88M35j51j80j58K94K96J49l93m14J85M70l45M93j8k85J3N8
-916A58k66J64M12m77Q4m2j28J7k30L65L63pn55OL66L18j20q55N07j39j16k46L28m3p6K32
-890B0k48J84j7j73K16l16J05O17Pl27k59J3P45j0n59m09R0L25K84k16p0j41p6r3N13m80N5
-863b20Q6PR0M6J50q9j44L46L92n6J1k60j71o9j11j9J78j30P1n0J35l67K37q1N25l7k36K28
-835D62k25l04k81K57J62m76M68j33j83N6n0k22L69j08L67M00k4o48k0j75K22k44M71J18l24
-810f5j61K77r4k04q7P9K21L4n5j22K85J06m28K8K20k72L68rl87K20j03k13L0M48R6j12m0
-783F0J98n4j29L00K5m91J43J30n0l56J11r8L41K14m35L45JL19m96k0m4N9k1M02k66m14O1
-756a65n9L00L41o22K80k47J13L67K63j74o14M37O24m79n13k37J47L40J33L2k41j18N4J15
-732G7p0j36M8L46j96j21r0M96k27l22L01m05j49P1L10p5j14J55J211L20n32j041K38m8J99
-707B46K3j22J13l6l56m5n0K36q1l9J98l05k8K44P31j14O4k90n32L7p4M15K01l15l10m3Q6
-680a46J17n7j59N50k68k92J85q3L78K42J59n88k10K93L11k96k03J04O52j61n90p9K13R5m0
-655A27M48m44j37K55p6m86k41J22J85M3J29M0m24L83j2K22J14l10O2k1j41J145N94q82q09
-630a14o0P3n2J23L67K72r73L96k34L43o3l30j02l1J22j8K60J11k13K27j23j48J72J02l2J90
-604B65M14J62j67j58M75j107J45L2l97K94M33P34m38m01J70l76l21K31R3J12o5j98M33n8
-580C07l25J46J61K30n84J11K3k35N4k14q0M16k87K84J04p4j41l7j01L6K17L11Q93m38q29
-555e2k94Q5O7j90J18M72O7k73o1L28k9M8j30o38N7L88j9PQ3L40k88J65J29n65J9K25m42N73
-527A90l27J01R6k92K79J27P8K2q5j89j99J46K25Q9l87M7j37j15K06j42j34M24L15n88L98
-502A48N9J45l76Q2j38Q3L12L79m44m40K83K02k9m03N02J99o15J14M7o07R6J06N9M75J7n34
-476b78J94j77J31L95K80j38p72J61J05L07m84N75J36j20k3K0qJ9o08L12J96k92K41P0k63
-451b1l01%L89N2L13l6j32k72M5K8k95J96K53O5k22m5K19l14P1P5j11K65k30J01O5m60K30
-424g2J33R9Q9m57j32L7K07k98J73N5M72k37r8K83k86r8j77j50K94L47kj34j58Q8Q5j28r1
-397a56L19l53N64q9k87M7JQ7k73L03j51j56j58Q1J42J44R69q77k92M44m06n2L20k10j46p0
-371b55N9pM71n5Q0r4Q3m8k81O9j10j47L12N35l67j82K14J13m01J93m08J36m05L99l2p5K21
-344A8J54k84K9M4r8m0J95L38J16j34q7j83k16p8N19j7l33J76K83o2l93r4K22L55L65o74j42
-317b1J1m08K66N8j32J92m5pL43j00l95K51M4k51K30K24k60mJ84k1O10m14m27L12J52k18k61
-290h7j72k8M6P1k20L13K93l27M37k24k75N8j1J63R5Q6r6O63K4n12k43j12J26pk70J55J78
-263A24q4m7nK52L3j41J61l66j15M80J07k99l68O4L30k46k38J39K10Ol45N1L39p0m3j03q7
-236b61Q1K45R2L0J45n88M36L4Q0m38Q1O1k71J48K42R9k83J3M73J41n01j41k35J45L21q2l96
-209c29%L41j12k14N1L40L3k12j67J86J99k69M19J86K1k31l90J20m5j51J55Mk8r3j09K97o2
-182f0k55L67j61r8O3j58k27K75j81N42L81n18M52k05k50J61k58o2n9L1j20N5J48J13M1r6
-156g9j57K47k61L59k81J44L8k55L9J35K23K06l42m21M92K43k78J49L10k54m75J08L07n3J56
-131C00J58m93P65m50m71J67j60J80J4K51j94rk04J79K97k83k89m8r4N99k33J89M76o10n14
-106d77K73O85J71m75q5J28m53K76J78j23j1o49J393n91o46K29N1K89L16M9m36K66K68l74
-82B52l55k17R5j26J79J34j3k84J28K99j81J51L69o78L01L2k97J83k89J60Q1M87p11P55O2
-57E17m40k64J15J74j17l06n0K86M33O6r4j62Pk06N6L15K89m50n59L24J49K58k63j04o3J79
-31I0k20K31j27N1J88J46k69K57q2NJ47j7p3q1l93K78k14k17J36o5M08L15n68M30K0l88j6
-4b8J86k3M0M8P3j40l73MJ31J26k79l32N1L90L25J45l82j13l49p3N17K97J07n89L1L95K24
22D09m11k7m5l96P3L97L60l24p7l49
32c90
##PAGE=	F1=24183.600159705674741
##FIRST=	24596.97802734375,	7686.668670654296875,	-0.44170895218849182129
##DATATABLE=	(F2++(Y..Y)), PROFILE
-2014a23K81l05j50O39k80l52L82j0k85J7L08K22j55m25P3PK69j18K18L50j30o04M84j03l0
-1989A80k53J81M1k71l19r5M4K07K55O40o66N8L14N2m51j27Kr9L12K04k01O5j92j33J75J23
-1963D6P6n2K89J86n14L32m90J34N9r4J69j79j15j80j0N59L06n22K70k79p5K75J20L36m16
-1938B31m24l82O12M96n80j2kj55K31J12O0L43j44l48J6l46r5j2Q2J58J11n0J0o7J98K21k41
-1911B3k36J12n4N64K68o52l97J69L23r5k12P6j62J49L70L7k9L64k68j10o20N77l51j68L56
-1886C4Pl88J12k5NP6L38L89L70n99l04k64J57M35j6m68J99l3l53l6K19J16k60K89j60O9N1
-1859d0N2J87K64j74k39j72O9Q4l71O73j40o15N10j2k19MJ50M0J68J18j48k31m5J25J04j93
-1833e1j28J10K7K34J82k80k08J87k34j60J30J89l25L16k36k26M67N5K57J14m30M2p4n1J19
-1808B6l8k14M2M8O4L28L6Q1o10K52k48J24N5K43M64k12q29P58R7j21k0k23q5K51M05n07l71
-1781b04K0M01n48R6K54L16k67M7O5j09J33k29k05J2P3M7J30K50p06P56k13l27l7K82j50m0
-1755a53j66l03N30j50L86M7j81J90J22m9m51J11L12r6j78J98k6k5K24l4j12l48K19J02p9
-1730I0R2j4j56j56M6L74K96k72k06k51j87K10J21L9J70l52k14J39K22j1j86P0L85m14K40
-1705G5K23L9K98l30m31K8n3J38j17J35J92k79L40Mk92k19O8J23K34Lm45O2Rn6K27J78j41
-1678A3L3k25J11j30j18N12Lj97P6J53n17J71K26l08k22J31Mj03L11K99K4m51J67M19N7n75
-1652a36O39k91j8m16q5M44K78j01n36L9O8K89m0L2k59o8Q9J74j09L6q4rL41k12j21o7j84
-1625c07J19J87L46m05k0J74L75m53J5M00r0k60j77K1j13N7O6k75M79J66J33j031L59J68K04
-1600A38K09M4n3j24m22N00j55n02P0J90K68M1m8K8m04N52k59J74j46l00j41M03Q1k69K00
-1575G5K76k19l49P9J18j52PN66K25l28l38P5J52k41k12L24j03J03k91L98P5k38j42l2J48
-1550b4o32K89R2Q9K86k57K36j22L13q3k8Lk65l97J25M20J65j05k07o0j49J85P1Q8o5n9K51
-1523A60m51Q6M88J88k96k92M14K91k79k40J09k66j35k0J39J68K8K7k81j12J14rO7O79K77
-1498H54m30m55K53R3J21k14Q0R8K5l22q8l2L27j89j12K35K4m37k4L5M56On09j12O1J80L25
-1471B49Q1j98J19k85J54k12p8J63n5J00k35m0L27n79M98M49j21m78kl30K20q4m1K20K37l29
-1445b50L20k32j10L30J67j56l50L35L22k83k23L27Q5j00kl51K7N50j07l86k10J60q0j70J39
-1420b48j4J95K52o2l21L39q7n4l8L02N2q11M78p3k33N95j75p0L3L45q6k38n12K41J95K26
-1394B31J0l38j88O17O0m52O2J81l62k7J22k93L20L7l1L6J24J23j90L5j9j52j6k89R6M39J9
-1367A55o43N28L0k49j15N24l7k62l61M12L6j13L37M13p5o29k92M23K21L10L30l82o86J17
-1343hj5J16O2rl92p6M75J67k09K62n9o65J55N5M1J0K81R03k0l02m59l57l09M34k10K1J51
-1316D3l15L83N59l39l40l42M7L7K61J16l31K66J84j07Q2J28j56j19m9L68J53m12n3q1j15
-1291a32j64K38K01J76J2m96O76k42m09R6k78q6N97K19J90l71q1J92l12M5m22M17L00n01Q
-1266a27K25J13k98N32j18l34J16k66n3K39J6P6k80q7J85j25J48j84L69k60L88l86J29j60
-1242a42QL16m5J85l20j40j54P08l14l15M48l44l2j21J2K11k35Q1J94n1j53L1K41j77Q5j01
-1216a24p2N1J56P6j38j51L27J42k98k11K62M74k78l80m60K23M23j26J86K85o38K29N00K1
-1192D79m06k77L47K14l75J00n5j82l04K64N9K54l21K22K84K6l89K29k21Q9o2K6J02P5m61
-1167b83J45p2q6K20J21n24J89L19N3N20m22o73K29K66n7k69L02K31k9M39J21m93m35J04J36
-1142E2L75l65k25J42J06J14l74R2j71J17L36r8l03J98L32j95q8n31K07L56L37l87M2L17k03
-1117A83j05l74M14j09j78j53K85J9l41oJ81N36Oo39RK13K98k39k01N6P2j39L8N27j29l87
-1091a63J055l79p64J47m3k92PJ91k49N32K28n27L48J88J31l99k01J04l69J63K06K64k14l12
-1067c48M18r0j49J0j47L56J32l7j01L2N33j98k90M43k50k41n85L00L33K21p9m40K87M26n46
-1042a0K37O42j63m38j73K0jk35K87k02k35P7mK59R6J6r1m38P45J52k73j91L37n7n57J72P7
-1015D9l35K03k2J66J19Jj01j62O11M8o18j62k3K68P1r6j49nj83J65j24k58L03J89L33j18
-989A70k24N12j14k56K11k8p2o55J22L79N34l78l99N55k24j62k99Q0J79K69P53n67p04L68
-965E0k4K85k21k47K33J92K38l46o8N34l24m27R0J98j91k26J95M48m3k26k26k6J57N37m2m56
-939F4j57k73j94O86L56o79M29j52l12j43M56L03l7m03l34L8N32k76N40jk61N6Km10L21L05
-913D56n45J4j9R5L3l44L50K97J50m87N2L17J48j56q05K30J34l5k91K20K3J23J82m23P9R4
-887a08q5K22l74P5M96m0j77o9j69O62J48m86m28J67J83J67q5k61o5k3L2N12l91k7O4L0J23
-860I3j8J33j58k07K48L61l8j5k05j26rJ03o0j24M4J92o3%k62L69l14M97q0l67L58k67k11
-833a26l49M89N0m55L37k07j81J68j5p4J22J38K41L10J72o07k06j11J71k63N66L0l11K0K91
-808B00j17k14j36o3L74j42q1O3K31%l63P0K62j73L04j48l60K37o3k85K08M29Mj75Q9J27j03
-781A75o1K50rn42K66K54j16k91m9r2J41L53l84K49J9K97m61m4k40L28j14N09j43m45j18O7
-755b01K11L99n40L2P8R3K81K23k03o79N30O00m19m91j85J4K55J62J17k42j55LK94j8j18n1
-729a0L51k49j46k52M74k04j59J79l72J0N6L18j81j85L47J076K96n35r51K87l8J22J1j91L52
-704D06j40N8k65j35P8j17j2K23k92J61j91Q58k6L9k86m09m2j06L41L17k23l56j01Q4K08j47
-678g5j08N33k58l46K12j85M78K76J56n96k11L50Q3k18j18J14N50j52n34K2R5kJ15K98l99
-653H0j56K41j81k39j2j49K57M3P0k9k05J56j02J83J41k92J76N5r4R27N04p31p15p7N2p5J80
-626HM00K67r12J59n0L07j62k75j00j00L53nj8P3J1K40r8l73J70J29J44J85K46R8j07j36M58
-599I12j185K75Mm47J93O53P23m51m61K75k44n22J96J56k2ml8M71O4m10j0R6R9n56L94M7k19
-572a1r4k6r5J49j43K43J90l0j76o2k63Q3M15J04P70l16q92o2j7K22j39l2J55J70k18j86L88
-545A27Q2Jj09o16O8M79k02J36J21J53k41J17M5l98q0M29m22K40q2J22J16k84J90K57K00O5
-519E14j44k82k61Q9L10R0m73J23j61L9J34k23j03K41L61m66M62n5K1l05K62j12J52j5M61
-494F59m29n25N05J50j39l64L30K29n47J52J50n57p2K62J8L77L2m54O3j08m9L63L37j55m81
-469b53j13K75L38n60M85K17m2pLj08j5n17K28J04j30L01J97k59n14O7K69K35M82k54j43k54
-443C2r5L6j73K74J77o5k23k4K48j72R6Kp6J93l16J71Lm19L40R7m6J79m83o3J26K16m40J75
-415b30q1N08j15n6K86k89j03q4k82K56L51Q3k23j26J03l4j40J01K77m72O08k9l13J74N0N
-389B25l28Q0p4M6k54J97N0J47J001p02n08L93l31l2L17j47k74PL6L3M30k03Q0P4L22j54m18
-362A3n2o8j88L30L37l98m6M41k2m51M14m19n8j17L70o1k35K35J12l09K04m6l26J4L51L58
-336C83O3k6j16m39j19L4M01J47k45J30J63j10l04k56L88L10L26o06k62Qk96K60Q1j19J56
-311d8r0J82K36j78m15J84M7j74L44mk88L03L48j61N98n35n83K42K66k5k29j99j95P2J09k16
-285d09K82L28j91L95l42k91J06K8K04K5L9q7P36m9n09o6r9n7rk87K62Q1lj93j7J18J68J8
-257A81Om70kN16J73j75k10j32L68j36l31M1J70j60k67P6K46M9K7j23j23M3K61J45P1m5m32
-230b33N57r9J06n43O8J92k32J59K73K34m69l23N12L17l24q9m85L75Q2j32k28m0K19l8k05
-205c46L6L83m2j06j81K7L52j68K13J70k4l10k17K47l4O9R9j50j8q8p7K78j13m28L68k0j87
-178b67K8n3n9L6K9L90K91l68K96j10l07J49k26j90K5J10o5J1J59J9l4Q6r9L12m09J42k10
-151c14J09J18k2r5J42K55J96m03l10M06K66k10o6L97l13n66L49L15j36O6J04m58Q74m50l91
-126a37J41k36K6K65J82k63r6q3J42K88j29k87j62j1N08k58J72M61n32m15O3O22L39m08q8
-101A04J29m00K88J52q8k37l18J266n90o42J65J43P8L59J18m30J79J81l89k59o9R2m3J31j5
-76i5M6m13M09K35k48J75M99p91K97n5j74O4k05o2L27M10o96O52K26m29l12O0J86j77l25Q7
-50c09k1P00O2k33j94m0j31J58L23K19m82k84J10K30K40l38O5m1K49j99J16k34p4R2Q3J03
-24A70J95j48K9K28l7j86K0l61J35l53R6J90j76L77K57n59M13J16m35K7K41j63j42J61L60
0D55j81m93qK18P9l17j66j14M99J86K33k82j43l83P4M43J92Q9o41R4K24K36l48k1L2m58K43
27b58K27L94m71p1j33
32c12
##PAGE=	F1=24159.283814550493844
##FIRST=	24596.97802734375,	7686.668670654296875,	-0.60874176025390625
##DATATABLE=	(F2++(Y..Y)), PROFILE
-2014a70K40k81j21N21k58j90K99J96k92j53K58K71j53l51r1P6J66j49J22L11Q5m44L64p7
-1990A79L8l69K25J32k68j58NJ14K2M7O07n77j61K92J84j46m36O9k7K63J69k18j49k76L42
-1965i7K47Q0o5r4J94J55k79J93o12M52j14j80R2j95J59k62K7N57M92q04K32j23l19M41K44
-1940D21Q6m16m56k7O05M62n97M8k1j81J61kK7M14N5m70l06k5j57J33N3k3rk0J24j40J10K84
-1912A33k04j09J70r6L20K22m54l56Q5L36o5j69Mq3K12K79Q9LL37j72j18o63L90k89Q4L22
-1886B08j41m15J12L9q6N9L22M41K84n49q9l55J76M27rm44k6Q7m48J68J37J4k08K11r3M1Q4
-1859e3K12K30O0k97j53m2N5L2k77N68j59m69N26j30k19o7K6J86J32oQj27l6J67J43j93k41
-1832a24M6O1rJ91k99j95J49j91J8Q3J09o3M10j98j94M36l8J4j01l44Q7N2K6K01j09l45P9
-1805b48J15Q1L36R0J50o79J95k47J61J46L68L68l39q14P77j7q0M7k69j11J18L18n53pj90
-1780b84M28n03K3J78K02j35K45Q1r0Rk99j48R8Q3k0N1K58n97P33k36j59k75L21o1r8n5l32
-1753e82M17L8K30Pj15J77J09r2n45L45L72o0l32R5Jk5K17o6mj24K47p2j06j3r4J00o5q3M05
-1724C82L14k85k56k01k76K78J90J6K86m11m00K01J72Q6j68k22L89l09L6N12J70J97m29l05
-1700c3k1l7P1m4K10J53l06K66J8l31j63Q1oJ64L4k98N5k4K5J22J68j23Jj60J82j34j76N67
-1672B61ok07m1O6l57J55J39k30k21J78q6L2L24K73n8m29J19M30J10o09O72l09q1n06J71L29
-1646A19J14R7m24j84J41L18n4N1j95l23L34K23o0n5j17r9K62k09R3O4j90n5J49L73l41m5
-1620a3K92K70o13j1M06q3j40k09P4k00p9L09k82M79j5J19q24K30L07J38J36P5L5q6m29L91
-1594B77r2l66pJ37J84rl4o8j43N66l29K33j01l55k53L67O3k50K50L02k40k67l8K84lj09M57
-1567D56K31k34l15n6r6rk60K90o8J07m04O52K7l04j77j51K62l97J35J97j60N41m21L40j75
-1542A1K68J22Q3k12m72l57Q9M89K60j59k88n3j41L26o6J06P6k64K81l75K11L92m4j43l40
-1517b00J61K50j44r5J22k60l9p8J53K60mp1k14L1l3r3J64P58J76n02l85M11N1J2k54O1L4
-1490B72n9j08j2k23K14N1m5K74Q0o64n1J71L79m5m85j36J59L70J76k2j67L9k8J0k32j78J28
-1463a32q7R5k32J1K61m75O51J00j81l44J63k75J20K8j90L86R9k27J81k51J11K59P9j48m06
-1438d04N46L62k76q9K25q1j64M9m47K90M78j95k97l35K49j23j16K7%J91L09j8k28L29j37
-1413A45p6mJ55J90o95L83k08q7N84k20k37Q1L78j36k15l99L43Q6J07K35l88k89O14j1m96
-1388a60J14J30m35J53K74j22j74P5J11N0l4O1j6o4L7n9n9l82L25M80j50n86N29N4k76j11
-1362b35M14Ql57j79L67P6n5J28M78o5n25m39N01J31K93K97l78n16J14j66K13J36q7n10J9
-1337c37L16L37j67J13No18K40J3n6j25M02J038K9l07n62m15k98M81j40j35J57k96L75N99
-1313F49k59k70m02k1J40L35k7k73K62J39j77l2K69j90j08m3M01L55l10j51k27j33j73J89
-1289e7J08K18J09n08N22j48l47M7k97oO39J97K13l64j80J25l09p9k00M88K30n64m0K03K32
-1264B32k31M91j38n29J24k68o3L09L8R0k38m2K33j51J01j83M86l61L79m83J66j93m6K50J39
-1239A12K05n22k3j57P43k45m02M69j78j12j23p1J78j17j6K39L0k36O8L84k71R5l9j02j12
-1214b03J31lr7M0K20J30k41k08K19M71k90j91m24J39K61k04L02J94m08K85M81r0m32k13L15
-1189A84K79l82Q7q9k61k25N8L20R9k11K54K62M8n32Q7N3J06j89qJ07J62n27O0K1J42l3J71
-1162D3m40k8M61q1O01k76n80K59K01j84k92K96L03J17K92Lm10n30J74J47M08m41j90J45J03
-1137A01L9k48l4j21J15L18r0j08kL08j94j06m71K26L82L88m56r4L98j75j60l16M43j84l47
-1112c88J29J21L3k95k0K61M91N8n25P7L75J9m07j80M0K4j74K49O01j07o14Q74k73n39R0k65
-1086c45j6j47L17k70L83J93l87M00L27P2n47k97Q2k34J52K04J99j77k83K92q2M6m5q5K72
-1061B4P7N6j66J66L78k03l35M68j09j15o27J01K75L61L1m32l4N57m40J96N51j65m07j28k1
-1036E9L5j13J95l47j19K02o6K38J18jj16l32O50m5l06j24M54R2n81O0P9l52J68N8K76J50
-1010C32K4o6l98N09R2n01J4l16L64P0j0o1k60OJ06p7r7J66Q0K45j65m8M56j0l24J01Q3j78
-982A37m26Q0K66N68l33n64N45k30j78k54J87N9K84P48o80l45K30j31L97j87j83R7j2K80j49
-957B06j33M39k88m61j16L72L8k71K7N10k16k38q7P4J60O03Qn09r7j88j23M23K38m18L47j56
-931A44m36N4M75K38j92l30k95o7N36j79M16L9j69J05m9m76L42J73n03p6J6K82N2m32L16J86
-905A70L32l56Q4K52j1j86n86j98M00n7k39J24R0K72J54m39j41J77oJ88k36N4K38j16l0J58
-879I2k83M21K91l89l95K17M6pM3l38lN4J46M58l19j29K3O0K02r1Q1k06j75J28K93k9j5j56
-851B0r8L2L20j10m79L28K71j10j38j03M67l06K44j35l79M84l10j90j33M19q8l39J28j70J03
-826b72n7K9O9j44L61J24K34L26n62l99n5J88k49N62n1j89R7K73r1j52j46l44N74k54j6J03
-800d1J45o8k65P0L30j26J66k68j62J76n7k22K62L97n7k70K01R4j29m2J37l6n12M01L14j66
-774B72j93j47j49j4M35k97J16K3K72l77O4m70M78k59O01j0l57m19K11K04L55l27l08L66M8
-749A18J93J73j82o04N20N14l65m14r6n6O7K16K34j94k30p9M34J5r4j57L44k39j70m05N42
-724H5j02j28Rj83P5J1K92k35k84M18R95L41n19q45K74j11N9J2k32N56k63M46n08j91om1r1
-697a66K12j92L37m43Q16N2J5k94l15q9j52K95M19j92l82j11j1L24j50j36N41k14l24J20k23
-672b63M22K97J70m97j83L21j02j33m8J27M19j46m41R1O0RP8J12l23j38K35k69K29o4l65K81
-646a21Q5P0n6q1j42L2j5J60k73K74J63q5P37M86n54p09j43k6K0K13L91K39p59j44N7K94j59
-619d6q2j40k4K92Kj73o2K57K12n9l81MJ58L18J38Q0Qr5q6M52j183L33m2j83L4O43N98m24
-591E49m29M05j29p06J51K60j80N0P6N07K31m20k43L5Nm72M73J51j35k11P3n9j20k8J82K22
-565B38R7r3q4m09NN66o9N19j41q89J16lK96j05j05k25K66j60k20L90J74M3j29o00P8N13l23
-538b54K35J73j03j53J56n5k70k11O02k09k77K00J68Q7k62J12K98K74J86j29l61l04n0L80
-514B33Q2m62K59j75O9R5l15nl6L54k61M18j27j29j56M10j01J49k33M77l94n39O74R3k40l03
-488a63J45K33m26K61J95m52o1J83m1K36j0l00j2jk26L71L66j23j32m20L03L88l96Q7K13j3
-462B05O1P1j86q4l49R0oQ7M35K42l11n70M0J18M18N58m76r8j80j99N0j00K45J36r7k65K9
-435a36K04J0J21j64M6O0k81J55l1l19L99pp9K34m94J1J84K67m49J29k33L88K9mK48k66n1
-408b9Rl35J48L43P1j93l5L6j90r4K41J98l85M68J0l08K78J50o3m13j30Q0K08k94J87O6J34
-381A58Q80n03m88J73k60j4L41j17m11R0J18M3K72k82J34K04N16k41n76j62L1j59K51P7m21
-356c46K35O04j93l16M74m37j41j8L74l6l24J68K5l23L29j8n45J39M10L50jL4j18o32Q8o9
-330b87L05K17j27J38K0q4k25l49N71K57K83n50m51J7p6K55J8j15J39o4L30Q0k48l32J27L6
-304a15k41M11j84k44O15M49l61N34n90o67J22L85J67j86j69l53M5J73j93K09L79p9L16l84
-280C9l00J46O2J74k0oo4O97j36m05J44q6k27L7k87K74j2J06l21oq3K97J69p7n49K67M05J69
-252D07p1q0k56L85L7l40j11J33m48J15n7L6J20J37j12j88lK56K04P5k02j9M23j79Q7n15o
-225a72K16j02J27L30K89n97o15M48M96o2q1o37N37j80j98m5M7N3J77m11P3L16k5j5j97r5
-199c23M56j02%J50l9k91pK16k6K24J51k76k8p5n2K49j22m09J67J33k29p3Q5K5nP1K52J74
-171B96k32J46j0k74J86j62j84p5R1o2P3J21q8r7K45m7K96l78j58q2R0J30J87j22J1L13J80
-144C94m30k27L21K61j25k98M27l47n32N74K35j91l6M1l45Q72m43j86J24l99j05M75J09l13
-120a44j63J7O4L18R2k78l32J71L40k99J69M26n21j83l8L96N24l03q2J52m22L06R9m3m83M1
-94a76J021n24n76J14J80j16L40J78l96O6N4l25j32J11J25J2Q4j80J11l49N30J05k73K30N80
-69G94q62K36j87k1L6j99k71N62K87n30M04L52m00k99pJ90j94k03J10j66P25L5l59j73n2m0
-43b32J68L10J68l85j05p2K53J79l12J68j3K66j29O2l32k02qJ38L84J25j91n7L16J1l25N2
-17B37l00Jm20L85J50l06L90K03n05L63J57m27J16K66k59l77K65P11j78n59j92M45l1m23l5
7c23j0M24J1L21j81j43l91J73L24N1Q5n74R7M7K72k87l8J46l89K42L7M68n45j12J07
32a88
##PAGE=	F1=24134.967469395312946
##FIRST=	24596.97802734375,	7686.668670654296875,	-0.61004245281219482422
##DATATABLE=	(F2++(Y..Y)), PROFILE
-2014a71J17k51o5L70k16K0J82L45k88k83K05K96j71k09k19R9Q4j26Q7J62K42k17Q1N7K17
-1989C48o60L47L10j46j66Q0J91j48k06N70m92l72K47L31J01n60N0J4J96J17k00l60K34L72
-1965A98J45Ok21j07J07J74q6L6o05P17k56l77Ro3L71l06K0N69N47r08J28l0m00N95K35j50
-1939C48l71l76K61N23M52n75Pm2j44J44r7j6L79K21n03n60K67k82K61K1j26k10J13K55k22
-1914b72m6L05j57P2J68j22N5J88k41k47K1K71l5j07o1rK11J66J03L5L28l7q7o62Q5k26L81
-1887H0K54k78l96N5J11j03mK92M35J93l67N9m03J66L81j0l92k74J59k86K20M0j64j4J11M6
-1861h9k8M3L34K24r8l79o2Q4N7R4l04M16j57l13N03j79j51j19j93J78J22oJ93p1j6J81J28
-1834C92j86k97RJ54k79J57k20j32K6L0J81n2o2K23L93j01j56L96j72k31l09k46J37J58J39
-1809d8K67j20j61k24J72O6K77J54K75p20R6k45K08K64M39K84l66q96P81j38k5R2k32j52n4
-1784fJ71n32L62j24L42l90k98J75N0L5L49R4o7J9l46n0J52O0j01m9K14k80M89k29j0l10J22
-1757a58N4j17K9k16J26K23P8Lq7J70J22j59m38L74L60Mn23J1P8N9J45j20R8J18K52k14j25
-1730A47j19k40M37Mk28L68L20k87k87q7l39L33K55kL76m15m19J58M5J74j23n72N70j32k84
-1705c47O73K56J06m47j31j38m0kN8K63N4k58K05Nl50n4%j19J53J8j80L9m2J71OJ64o6q4j00
-1676a87K23j02k35N33m3j75n6l1j65J12J8p3n2M9j88J75K67J98j31l24P0L86J11n68O17k48
-1650A81j79l60K86J42j02K80k71k18K01K58j06K9r0k97K96K30Jj47j40j88J69j46K57J76
-1626B62k09j88R2L16j97m1M29R9p87o4L94n9L7j38Lj36j65M47l06M33k77J48l38o1L66J19
-1600A79K4M8P9l5l43L87Mk76n1L5M0m7J2j71J14M77l31K18o1l55l16L20K0k07L44L13k95
-1573A26j67k29M55J18j40K99J71r0k08k22l06J97k90K67p2J18l38P00rl64j69l24M82k73
-1549b68N8K49l90P18m98M18k49J63L72J85m11n14j11kK48L11j93l34N9j14L11k14J43J99
-1525A36l06J80k67L01L10l04l7k85l9K49p2R4R1k68P7j50O9K96L2j33j4M4j51p7J78P60J06
-1498H20n80l06N12j3p0j68rm7j54Q0O8l65J38K65n1K80J25p85l4K72K11j23l89n0J94M90
-1472C11N9q1j52q1K09j30l10k40J65n1P3k75J03J58k9M29k29k00r1J40j68P0J57k63L72n8
-1446a12n3N5k12J73J61j2j35l60O99L69j85kQ2k13j89Q2l97L83L60k32j69k81J64j52q8l5
-1420b99k1J49L42J8j39L03j56p0lj0L00n22L63k58l9N25k56l76J48L42j93j84j98L62M3j02
-1394F9M47l80l84N77p9m08J87k0n34L72L57Ql02k54K64Q6j72pJ52j41J08J5j15k96M25M97
-1368D72l43m91N57L4k73o2K51Q0l10q9J95R2Q4m3L99r0l16k95L33l9K29K86l96k62J51k69
-1342a15K92J29j86n79J09K24M76j90l7Ll18K01p7p5N4J46J078O0l21o37m54k17N31q5k53
-1317b41R9k33L71O33j83j89m24j02K47K80j18k15K94N8k15j99L77k01o4K4M02M77k45k19
-1293D14l04j28k22J55Q6J87J40m52L83o1k70K6k49K9O03J37K04l00k41Ok85o8K7M10J65n66
-1267a74j3K6L76j64L90j55o57J62k21J12J10M6J35j27n4L39j2j47k14N54l61L06m49J07k46
-1242c31o3J63K77J84n24J14k53O84j77m12M70o1j65j19j18Q1nl7K72O8l03J10M61l52J43
-1217A07O6o6l18M1j35K03N3P0J57k00k70J72M94k82J1l51N8J57l94M29M7p6K59M07j91m11
-1191C7j43K75L17l67J43j08l23o9q1L96q5l9K47K00O9n67j30K82J40k71l4J60J82n44LJ00
-1165b10L09j90N4j37l44N42j86O78j41m66K66J04k65k46J72L76K74J64j50l04n85K50N8M07
-1141D30m42j56J48R6rj11j50k5P6K59j59J61j58J95j07j21k61J28L28M08l92k38M17j41k44
-1116f8j90M31j68k07J00j69R3k39p0L72M18J39m18J62M45k40m92j68K0m1j49M07O63p2p49
-1091a90N35j18k96K7j70R9k59K55k81K07J50k39M57M16Qo61m14J97k6k7J83J36j69j99J84
-1066a95r6K10r7j10K16M3K20j56J34K60j49l66M30PK3o20j48K35M63J09l48l00N82l07J40
-1041A80M45j56l36p5k7j4j7J85l54j04K90j11Q9J40J34j57k55N57k41m11j5M81K34n29j3
-1016h0N0k59R6J13L47J71J7l1n40L57J43l03P3m71M02M7RN8m30J03J32o4L6Q5n8J04j87J06
-988B6L74J36l45j3J41k71j95P9J45N18k53o70N25k56k20k21K85rL38P16p72r1P3j57M76k09
-962A50o2K8k58K79R0m9K01l02l24k06L82J78j86j42M58m30k22R5J95J67O03P5n58n7j10l0
-936c5J38J03o6K08j70n17K96M08J26k75j80k87p6M03j32K60P1n9J34p5m21K63J0l86j81O8
-910c72M14Q5n06K66M9N13j67Q0J92j21k18l95k61L46j97j45J32J20L48J33l84l49K43M4J19
-885c1p8O5Mk06J02L81k89M0M23k62l81K62p2k10J79j97j8R7K00L64k32k50l6R1K97j57K7
-858A13k54o6Q7K68r9j0j56j13P9M92j58q00O38K88j78k48N2N14j51k2k28k75N57k56l34O6
-832a94L37k29j43J07L3o2k12J06J47j45L05J7J68M41n22n65K6K10j97M82j03l1R2K25k7j3
-806B53j24m15M78k72K6L9R0q4j55K6M05j22k5l07J18P5p8j31K48L78p8l65K78P8j68n8Kk9
-778H3l71M66L03k01r6j84k70L4L77j73k5kK54k69K18m22K68m26O59Q6j83m54L1K75K51j24
-752A05n67N46K7J53Q0j46m49M29M04k89k92j8q4j45K71L26j49l24j26N39M7r7k39K96j74
-727A24j71k56M64L4k70j47O8O7j4K10l05k82L03J011M13n00p54K87k94Q2Mk60O95l75P20
-702H54p21k17k5J36k36J64l1M77m32O21P8m0k78k53j48j84K78M64k30l89Kj90M17p3k38N64
-676C70j49k59qj88K87K78J88l59j16K05k11m3j3J40K97j46l31R6P7Q0q4m5k40o8K29l19N71
-649B39j61n27K91J41J37m5o4l65L41k59M8k78L51L00j17O01M87m01p25j98j11J23K32L65
-625D05J72n97l11K4K73o4R3j50L1J55L2j84l11M96J43j2k54j83J80M13Q4o9J6j63l6M15j066
-598d68K90r5J30N3L99L86l72l25N11l6q04J64L04k89M1J47N20L65l58m64om8l72L94L09j5
-572C61l11J10%k59PP6K00K28O0o8n32j30O77k02K40J0p91J85J21K58r3j19n24L02r0j8K48
-545e4J86J05j46n82J11M47l47K84K09l85mK99j49k34k8L36l3o26M82J81K1k33P3K49K98L47
-519H07o9m18l18k29M21O8l85L29k02J27J06m25J06j10P5l0L24j48k86Q2M72j13J26l76M15
-494C49l28l59O60M4k86k44o6K18l03M39J69m01k4J33o8J03j23j35m4J60k82L35M00j11L2
-469B68n27K21M20k58k28P1j3J95J77k31k04j44K7j90K92N83K25m01n45P0n7N13N45o72Np2
-443G0k49P2o2P2J55K3l61O4J12K01J49m15K74j01j16LJ3k24L99j37j3K23m70P8J94L44m32
-416a34J06j98K6J64M4J88k46J2J26l06NL01j5j0M6r2l59K8K93R0j65K79Lk97L44K59j09n06
-388a23k03K86K41l53J20J27J14O89l30l80m4j81OL71j24n37J47L12K6J5k80K13K82O38k82
-363G50p09k40J46r4J14k12m39O04O50l33j14M14m16k13L4L91K4l48O3j04l04L83M8n25J31
-338b99L60L43l3L8j05n78Q0k30L81P1l4J62r2M0j81l65O73K58K68n39n77m2J19K90o9j07
-312a68J42m3M30n1k90j87R3N5m81M25k79j63Q92M73n89M19n50m83o9L61L32j43j06m00j07
-287d87K45j28J16M41m0K20l52k83J58Q4J17m0n6l8N69k06k30L15n5l62Q7k64K23r6K15l34
-261a81m4p0J68L04l3m25L60K22Q8LQl20L82J92l92j91J80n96L75j08o0p5K36q9k50m6K38
-234a24K36L2k53L30K61j82O0m05n4J06M1J04L75K85o42m27j04O29K14j07o24N89l90k35Q0
-209b05J11M1L74n28j03J99R0K9k20m7L92o6j85J07k9r8P8J04j8K54K93l34m8p9j9K22j33
-182A82l96P9K12k49j02J48J1L9J16J11L4j00kQ0k23K62p9j31k04k0p2J73K9j44j10L25oJ76
-154A39j97k33n7K5Q4L51r4k08L81J81m25j94K81K47p8m95L90l32j26M45Q9k10j18lj90P32
-128C85m03P6R7n00L8L20O3l61k05J60O5K01L44l02l74L14J01k57O9L92n60J36n1N8P13j57
-102C62k6J54n34L24L9Op38M08P34l79n48N7K06k51K55K07l32m7m9j15qJ56J62O4n9k20J73
-75Ak21N71l3k96L23N99q83J43l01J10J49k82l85O57J43k81J20L95l84j54o2J23j55q4R1l
-49i9M22k7m44j16L2M3O2K52J36j64l8k05K18Q8j60J79KK16j0P1m02k61j33K77M83O2j85k03
-21I6L76J37m68Mk39q9k57M10N6m27N07J32m54L26J19l72K39K55k86m55K35J003j33o46l85
3c16P42j84n82L5J56L47j40M25j11j57l76K37J52j04J04l93M6l2L48k60j48L02l27J86j50
28b00O14m89k44K52
32f7
##PAGE=	F1=24110.651124240132049
##FIRST=	24596.97802734375,	7686.668670654296875,	-0.82475811243057250977
##DATATABLE=	(F2++(Y..Y)), PROFILE
-2014b31l0j58MJ81j81K47R6M03k78l34J17K81j84Jk90M4L3l6K36J5J90m2l03L12M42q46K50
-1987f1N28l4k15J56K27l10l79N41m29m69R1M80K75n70j1L5J43N0j06l37M88L47jo7l66j00
-1961i4O5K22Qq3m41Q39l17n18n0K31K90l65k4O40M54r13P6j2l03O70J55l06l17j05K72M13
-1935D87M45n31o4n3o1J64j68m5K65L05m87n11L01m42L70J2j82k77K30L12k95k09K54r7K51
-1910b6J39j19k06K14l4k23L1K05k7p3J6RJ08N7Q2M3L37J16k4o30k86r1O11J55l84l80mJ77
-1882b07o1p7K65L74J06j05J44l99J11K97k7l31m09J05l0J66J4l63K53J3K08r8o6M08J81j76
-1856B96l67MJ46P0J99l71K35j26j92M55j44p1j35k76j47J43J15L08m6M3J56N1j65k77M0K21
-1830A65l09l9kr2M3J84J24j13k16L10L49Kr9L67l19m17m57N5kJ86K41L15q9n4m59K50O6J44
-1802A34J85M10p14K1k43K18L60M50K34l17j035P87k50M5R1j09k12j85j0l44N37m1L46l42
-1778A6n19J42r5K74K50Q5l1J43l46L0J44K5j49j18J50k1K36k15J03k26k26J74p7J18o9k16
-1752d18L52l8P1q5J51J23k37j05J63K90P1p19l7K39J29L6j62J95L13K44l21j15j60m99Q13
-1727B94L8l81L06L24k97k90R3l70L47K97nM29l70m01P2q6K55l8o46N44n4l95O09L00L7m08
-1701B04K8k65m0m8J46K73o9j26J50l9l63P6o8k36J92p8q1J3nL20j09J46J8j87k6K09m4k81
-1673b90M14j07j11J8j04L3L4j09J25R4j07j92K31J87J09k08j42PK86Q6m52M91j38k87L4J92
-1647I4p1l53M13r3p6K63J46k25k5j1j63K11J68P1k28j50k31P2N7K68K17k44k66M9J92j9o
-1620F0N37q9q41j0J60k4K04Oj08o1j05M16l25L88m84L14j8k84L05J67p6l8O9J4j98M77Q8
-1593E44k78p0l6j13o6J01k02K09L65k98J20j7k88l34K58m2j40M42L14l72n3m53O13K09j02
-1568C11J16N8P4m9m01l44K90l35K57q6J09k82P58o1m04j23l89N70k13O2K31n48P80m67M68
-1543C82l04j6N86K36n13m37K6n1j5L01j87l11K06j07K20l50J85K79j84k8j26L63K34n12l7
-1518a60j71m9K83r3K36O9k47N0k07m5K72J00j54J90K5k32j1J74O86O8o38k12N12r4q2Q3j45
-1491B08j41k54J72J49m31J46L35q5K34J73p73k0M19nk75k20J02J78M93jp4j80k02L87k49
-1466H6m42l3J62J8O2j72o5J91K37J33m65q7R9j4k6R5J97k75K87j99J18m3r8P7N1r8j05j70
-1438d79O85L68n6M9o9k82j99J36k55K99K37j98l7k57J18j60q3o2p5O5L27N6k7K55j45n1m4
-1411A16j48L78l06L94k73q5M50k65m72J88K74k30j17j7L26Ol02O26l18m49N14j19k04K28
-1387A95j95l96L03L99P7k73o27L40J56k63k5K12p8J15L2j90j27M64M89n30l55N38J3k09k3
-1362D2K2J50j53q9J1R3K02p7K30j39p3j17J80k67J35L18l94qK04l23L35N5k78m07l0K83N02
-1335D07k61j68n2N3J67j80q9K10k6J025N9l86o92m13L7M13m3l25RQJ95O71j44j08m18j63
-1309b14K91J84j10k14L56m5k08l86M04j83LJ22L62N06j90k68l28r2k95J86J00O7J24l56L25
-1284A41k2j96N7j52K8M94M3J56j74k32j31k66Q5M3L47J28n18J03k68N05j10K46j82m94M7
-1259c22LJ79j42JJ80K0j06M49J82l92k84N29k93K00l06j6l20J0K3L55J31k68Q0l42N70j21
-1233@l47M18%j59j45j01NL8J4K89K0l66K03M53l90J98J75Jn35m4l4M48j25r8K12j72l65J17
-1205b90N29k47K06k85QJ90m57K67j11L00J99K76k94l53p5K17L40l28K37q1l01pj43L96k55
-1180f2J08K10J14Q3m83l04L17J95k79L3K26J25n01J7Q7L56k33k08J80n36N48k06P17m6l60
-1155I8K52rl05j68pM13M29Q0l03j80n37K83j50M32l20k63K11P7m9Qk02O3L9K66l48M09k35
-1128a6k9R2r5o4JJ96L86k82l23L92r6k92o8L99j03j42O9m08K02j85p4L77L27K16l56K49M21
-1101G94m53m48j49l5r7j8M16P11k4p78J34O2j15j0O8O3l96J89k68N1J07q2N13M65n4p52l15
-1074d21K63l2r9J15O3j74r6J01j65L67j13k36K55l8M21j25J6K03p7l53L63R4J40o12l10J67
-1048b83M71J53k00k20L33k49O7L40j34k42rNj32N8K39l39j72M09r9j94J87L67k23k21M49
-1023C61k73l94L7K37L51m16m8lm8J1J11L49J85J2J7o17K04K15j27L3n14M46K9q5J99m40P0
-996i8J78o0J28M7j76o0j85K14L08K92l36j25J43l26k3J23O3L72j41p06N29l14J8k99J68M8
-970b18L34O56q38O3q7k4M51l08Q0j6m46K50L19J66r9m19m2Q1J36Q7r6j38K46m84j3l7L15
-943h1J73N41R5o10%k7O3j13qK84M0j88n33M97K81j4k49mk76m9J78j47K01O2J5J16o7k49J52
-914H3j90k08k76K12L75J35n72J98r2O54O0L0J48j60k61k41j02J85m81Q4J70N3L57J24l05
-889b0l79J85N1K7P0O2j56k39J91N52k36l91N51r0l83K61j72l62L41k5l9J01J97K51r8l28
-863g8j71J16L79k08Pl22R5J39K96k52k9j88j61J79N62k00l99K66K55k54l05J45N03N0j43
-838B82l43j79N95j07n52J89K67k91N0K55R8l53l17K13J84j69K62j07J18N28m95n49J37O9
-814b15j04L65j26P5N2J65O0J80p5m88L24k35J6n7R0m9n9n9M81j42k41n2J98k3j29r2K23L86
-786D69p6m20L34M2k39q1j20M4j77M45K30k33j9j75m14K76K22p4j20n0K41j82L27m06J15l46
-760c87M87Q3K0k98l45L66J70mn97N44N7J91o1j48k99L14L19j61j82J4r7k96K86L56j16m15
-734a99j24O12O9j50k56K15q3j44p5M07J24m28k23K66M6lQ2m01j55O3J106M31m98o72L56n29
-708a63K07l2k89P68m58Q33q72k13OL47l79P6J62N68m18N12O3j23k26j86k51j84K78M22l14
-683A34l54K36k21K69M4l78N82q3j69j00j46K21K17J80k62l8M3k13M2l2J49K08j77k20O3J17
-657A12J23k63j20j65M8K09l26P12k56m66J33J73K52k8r7l11M61l42j76l46M08M46j87N01
-633D95M82k76p16j73j5%K54L34M1m34j81j69J31J04J77j07P4k5J03j12l61M44L8K7q1k65
-607b11J76L86N2j97J70k93KL29q13J49O3K07N2J44J38l18j74N54M0p69K03K53k95m6K01M83
-581D86M07k44o06j3n9k99K65M48J06l89J16O4k79j2n9J42L21K48k8o44k48P53l02J6O8m96
-555b38O7K44J61q8o6m32K5j9K08J85J12O1j56m80J26L13l11L24K02n75J86L84k27k04J05
-530i3k1J25l83L46J25o6j96P0J66K84M87nm54k92l89M13N3k83L03k27K41J64n40J96Ml72
-504c44J66K35j28k09J77M00j34J16m10K98l10n5N18mk34j98k70J91k44O37Q5l81J5J08m2
-479a7Q0k47r1n7L58l54L58M35k07R0m99J61M09j52l37k25P1L31K05k53l47N8Q4k05K51O44
-453E44J71m98m77J99j60M36M50q22J57M7k51R8l1k13K52K02m39N0j0L70J88n65M40k47N6
-428e3j46J54k22L36k35Q1J35l94J28J53M18l87R1q7l00K07P8J26k63O3K68k43r0J95j41K86
-402A58Q6k44n05K25K43m7M9J90j2k98L45L33j35n67q3L95J90m09L5J71P3N14k01k65j85r0
-376c4K9L44j27n15N9N41j2k67j99K76L18O74k64p52k59J78k2j8m52J24L14O16l83L9K95l37
-350A66k77Q8L88J05l20m4k65j89L19R4m55J20K73L19j9Lp8l39j26k72O00k70m8J75j41K32
-324C9j74l48O81K96K89n48m88o0M0L35j25r8J62o2M73j21k83n9O0R6n67J73j82O6Q64M32
-298H91p70K47m05j36L3m3L99j11j1l45k38K46j08O7M73p4J25k55k66J56J09Q0n1j18k8M18
-272B85k29o0M09j2m41R1j72J18j76L14k40j45J18j22M27Q5l10L58N8j3N9L4l46L58L04m52
-246C00k17K69m67L94j28m3l08K06p1k28m6J62K06o7j47M96J16j06R0k70r5p5J47R3L99K51
-220H61o14k97l63M82M34j47m76N81m75j76L5J05J18N57n76m08Q9K50M8j97P4K06n7k89Lj8
-194b50J73Q7j3j1J22N14l27o4r8K2J96j65l97J25K14k90RJ03p4J24K03k7j12L4j52J47j98
-167a05L29O5n0l24j54r2K29p6j51j0K62N4o6R5j60j34k4N5M37m8m49M21J92l82j98L17K43
-140B76j24m83J61k48J66L53p1k08j75J3r0N03l06L25O0l50M6Q8J13m42K8J43J94j93N75l62
-114hk12L27j77p1j54L39n96M50q6k53Q94NR9J06p05L31JM5r26P03M87j64o20lK35l08J08
-87a53K07k52j46RJ42L1N7J97J09k73j10J81r9N78j35l37M21N72q42L2l26J73L57l89l68N48
-61A84J2l6j01L33l93J65j06l4r3l2O8J50J44j18l92j17J84P5n8J26J20Q7l1k73J43k1N6J27
-33A69KJ15J36J22m33k63k36L78M45Pj27l25L72L28n85j10j98j25L2K83j13l63O29%m76L91
-7E5%l26L76K08k40j99O1J038p3p45l15Q36l53o81k8L24K89k01N17p4k16l41K65n5k53J48
18A7j28k2N1L78k48l63M77l10J14k79P65l84l79K67
32d4
##PAGE=	F1=24086.334779084951151
##FIRST=	24596.97802734375,	7686.668670654296875,	-1.1460702419281005859
##DATATABLE=	(F2++(Y..Y)), PROFILE
-2014c21q9L1L0K3j93L86P0L76k75k65J6J44j67K49l07q2J5O8M02L4K5Jo55O01O18p70j35
-1987a70P08M5k54K28K08m46m11M95l88k49k56N22L84n17r2L6J15j7O1k24M65L47j46j17m51
-1962a24n5O7K37rj35k55Q78k98m37K3K52J05m43o1P35K37q77J27o6j23O70Q1l35k93R8K17
-1936B16K98M12m62j25m8L9K01k26q8J65K96m57l06K35m84L35K1k32j65K35L25l43l05J21
-1912c42j5L76J08p8l71K71J07k91K8K02l8p3J82Mm9j9O8j6L49K59N8n75m25J1N99L5m33l45
-1884d13N8Q4Oj17K36K72L2J71K05l36mJ72p1k79k35k17K61J6N8l56L43n3L43j59j95M37J30
-1857C89j53k85J8J35Q8K92m18L5p8j21L97m1j1j35j75m79P5J94L05k1J42R2q1j24j90J55
-1831EK10k62j66J77j01J43K30N5j45k74K01L09R0l5L41m58n04j75J06j23M2K84L30o3qo04
-1805c95L56J21LJ37N08o74L4k42J37L92M08K26k32j138P94l56J28L5N4k68k17j55M9L67L6
-1780A08L55k81n03k3N1K49K3K8K1L27k78L7J06pj77j23J18J13J8k18J80q9o06K74oK10O4
-1753b9l40J97p2K01p0Q3P8k93K16n5J78J15p41o2L74R5o1j61K73M07K27l88p7o1n75Q37L9
-1726C35n23K80L25l35k44L11l53K76K90J4M43k93l52m4j96L22P8n38L22k4l51M33L07ol33
-1701A44J37l77j7m3J88K23j84Q8J05j10l95K48o6l11K01k06O5j32J36L55j85R1Q6k36O8J24
-1675cK2l13K55j74k5R8j42K78m5k85K96J90k36j43K41J16L0k85P9o7J56M6k66L44m5l47L88
-1648A63R4k67k95J52J17J00L62L5l85j04K0j0J73K9J50k85j44j93J1K87J73J74k95k95M9
-1623a84L1J46M3N88k53n24J03m19jL07J79j53p4k1L33l06L45l75M92k0m38J43K79j23j61
-1598f3mM4j7N78J30l32o0o1k22p2K07j23J14K76k60m6K1j60l20J94j19n5N10L02m48R0m10
-1571c06N14K32l4n8q3K27J18n72j60K74l67J73p5O1j49P71j66m14o0k20L79j80J21J56o13
-1546d31P12l10M91l20k47P02K17n05k92R2o2k55K25j24j70K54j04J24l84J69K76Rk36K9M01
-1521B61J58n99j41RN0K42j07K46Q8k12o2k59j23K10J79j37L17Kk64M3J86N61O7o43j38L93
-1495C27j73K8M09l15k32k93J19K17m09K28K52j23J25K24o41k0O03j57m81M1J77J01L86Mj7
-1470C80k36k72M59l31l92K45M8p1J49k4k85L68K50j68n72J43M8r8J01J35J99k88K17k98K19
-1445g4r2J7q0n0l9l4q8N57L73O9P7j96k68k28K38j49J42J35r8Q2l08J46j44q2q9j54OK26
-1417a05J15J03J74j13k9j24j99M36q7M29k90j87L70k42n33J77K13k20LP3K55l9m86P81k19
-1392B56m70M47r4J7K21l19l26K10M41J02k39n22k8K52k93Q3P6J12M8j5k27j0M87M55o72j97
-1366b05M64Kq6mk74J96M9q0j78J08K51JQ2j59R0M6O0m99N9L84l17J27K50l60L50m2l32k16
-1338b33k15M48M37l44k46j37L89J59k45j60L35q1R41L3n01p37p5R0K42k5l60m1J78O8O86
-1313F06j58l2l65j83K53Q9J6l20M45j63j83l84J90j37P3K04K76M79j28l00l01n7l61K91O5
-1288h5r6R5k26L68n6j50J49k9J7L29p0O6pj58k17k53J93k3L12J11m38K27m63N12p4Q5k30
-1261a11n9j60J67J73j98j58J84J41j43N07L86n27l66L86j93Q1j26r6l96J21j08L40O1K1P
-1236f6l97M74q9k47L25Lr3j99LO9r7J13K73r1l92K96L65l73K13K73Q3p23p3L75M10l66k72
-1209b03K71j43l63jN09j90L62k22LL09m55p5q6N07J44J12m05k76j7J35L61k69L32Nk04m3
-1183I8k03M05l42J73J53NJ04l19k94L1K64k07J89K68O1m69j1J07L04j92m45L97n19M14j45
-1158a73O78Pk76K24j17l18n7j51L30N69M3m19n2m10K89m30N59j17n04L18Lr8R1j53J03j0
-1132g1L75m93M68k15l25L59l4N3j42K5L21j85l61L96m8j81p4L56j8j84P2m07J97j63l8L07
-1106a0K22K48l28L21L17n83k97j09p5m5k6L60P25L0p34j48J70Jl2K77L3n17O8k09p4P6P9
-1079b60N46M97j20q13k1J88j45o1N0n3j17o8L2q8L31n0j38J55k77O02j19o9J95k9k80K95
-1053A83J58K16o21l18M7L50J66j9MQ3l05j8K50q3j52N9N7k70J03L23l87k45N44qm83K51N48
-1026D33k83k50L11p7j34n5k82M59l01p4PJ81o0O1K75J88K4Q8o48P9K90m0n1m92N39L9k77
-999e0L20l79J8K06o1J79N2k46k23j50K52L17M18l36k41J08l38Q8J85K9J50j8o56N45l66K16
-973A9k93k2K08K21N83q78J53k10K33L39m91J90o9n14K37M77M17l19o46L12L00K3j39n1l2
-948D8pj16o3k76L92J70M33L6o38Q3N8J42k98n6N36j29j78n09O28J08j51q2J26k48Oj26j95
-921c06L25K5J7Ql5k0Q0l96L7j53J44K38J93o03Q7j02O02K83n5J19j31k89j15L9J53m06j7
-894b78J28p5L37J35k30l06P7J2m4J98L2k34o0Q1O33j77o08M90J16l56J79k53k27L87l0m7
-868a20J24J51J49P0l21l93J33M18k35M0l92K36J81L19m00o2j78k04L43N09k27j5q9K06l24
-843h1k65J12M36K30j12l96j78N92Q4o83J83K11k00J38L81J16n82l94K95J91k11K31k62J01
-819f3N87m83l38J24r8J7K48j41Q6J4J09J54L91j2n60J51j86Jj65J50J8Mj72N54j68m26L69
-792A65J18j16j96j22K02M22p0m20L85l1l30q2k16K06p0M05J16k69L4j28m24M54Q1l5j67q9
-766a77K21j38L82m08N0j70L21l8J52p4m82J59J70Om43M82J16K44j93k02j88K03L07Mj48K
-740A58j12l79K65L27r0m85o6O09O6k40j97J53j6r6R7L31J52m94j99L63J4N4o7m12n5R5R69
-713G45L32n28n79M51o94L41o8k94P41m84P91r64j83P1N34m56m9L49N97m14M33M1k02j56p8
-688B77l96j25K65K92m05k02M58k05M1J43m56N49n8o8j39j23K34J78J36k43K2j13r9J17j09
-663b9J44J57k47j27L3J55R2l71q0j04J38J94k90O74l16k67l9P5L65k2j34j53M85l61k79k46
-637e53J83N57k79M19M91j61p02o9R3j18K51K85j63k50M1k53q5K06J66MJ14k08J91m8k79K40
-611G3r2L3J16k10J06K43M8k84L77m29M4K38o28J26K71J44J1o4j00k71K0M97J05o63K24J60
-585I5k21j42K59L74L32j08o34K3m4k28J92M47J99m29J15J18k40l9j92P2L62M40Rp28l25P96
-559E03l73j19Kj40m3K53N8p8M9l23j13k4K91K56N7j26j86k44J20J23k58L94J44l64J14L16
-533B89l19n0J70m28L10j02K37K6j67j33P4J25K42N57K7m85k25m60L32M2j81J95k44L94K54
-508D80o32K38J53o12J46J97j04O1R5K34j49J09k78K61n03K96K99o5r4j59l20J52j47O01l9
-483B20l79L6R5K9J92k64k40n5N19m69M71M21m09J41l72J20L47o5k95n27L72K86R7k65m55
-458d49K23J58j13J81N54R0n64l69L66j81K76K84r06L00J64k23J19J1j39J64J67m51N6n8L77
-433C7K27k91K17l45J26p6K38l07K45k24P3Kk76J61P3M59l22Q8L6l86J07Q4P7l13P1M08j85
-406Dj17L9k44N85Q3l74n98M08J59j96J91K01L4l04K62L42j46n65M3M72J13m52PJ88l2L95
-380D98r2j73k45OL5K20r1m04m3O82o4m93o0K92L29O35j92o77k55J09N0j19k81K09M2N31l15
-353A34P6J51j97k57Q8L35J95k53j26m04k3J63J04m00J60J51K51K6l6l8p5l46n2O57m93k69
-327d78J83k1L03j78k82N51L37L33n31l97J4j41L70j19r8J85j18M54j21k17J8J3J36n00k33
-302e37K24J55O34L59q01L4j68R2J47k84K85j01J09k39k08J56j91Q0M16j39M0j09k40J31J55
-277@P7p4j85m0L11j86RM34K7m53K6K1m8k47L97j18k53K18k02M81J53k62L35o8p2J18j5l60
-249B4L16L61m95j99L47k58M00j50pm10M5p5j34k1J03J07k22Q4M63J7L1K14j59j73k53J95
-223A51Q9M10K00n39k29k93N4N54j81k03N26m51j57l1M1J96P57n63p67O2L28Q7j16J44%n4
-197A5k58j64p0M40J29j30k1j28P77k92o9j13N7J62k10l83K29J75l62K17nk02K45L05j43k30
-171b9J58k87J74j84L44K89M2m31k46j28J80r7j84J90P2J69l05L18j29j61k2O5M25pn79L40
-145b3J89k94k09M12K53k59k63k16r2K48L20j84k06k10J46l5J49r6M34M4p3r4l2K58m89Q6
-119b36J63K71n10P17m44J8K99m39J61l02J80m28N26j24j99P17J44K71K4q90L24J1O4o53N17
-94A82L41N6p76J5K38l28n4K27j77k51K96J52K2m8K48J22m95N9J26L9N36j93l94M86N33p44
-68B18r0k57J98N77m71m06M45q3J36k08K00m10N55j59j88n4m2M2K74o9k06j14k70K71Q2q4
-42a13l4J04K55k7k71P2j42K28O6j0nK81J91m25k55k63M05L14m5m4l29K71N40o48k63j81j28
-15d56L01J96l70J63M64j52o38O02r3m29M98J45j50O0K2Q48j1q15o3P62n10o20k18M19K61
9B16j72N55m5l12k72K55k65l79K32J49n1J16L87j96o14O44l25M1k09P20k95m67K14
32g3
##PAGE=	F1=24062.018433929770254
##FIRST=	24596.97802734375,	7686.668670654296875,	-1.7151238918304443359
##DATATABLE=	(F2++(Y..Y)), PROFILE
-2014d80J41L2k0N8j77K62J16L10k89j64N0j55o6M11k82k12L3J09M73J15m7m6m59L91P15o46
-1988A73m64P82Q2k69K78J41n22l07L94l41l3k53K56M45m33j84PJ23o3K35k13M10L46k66j48
-1963A76l72R5rJ43j09j15j24Q67k23l09R7K52q2n22l2P95p0q00K36j71J01N78M3k53l06K22
-1937A08J37J93L25l62j58l0J43K26k81j64J47K43m47l8J31m10K11M0k50j35K77L13l35l54
-1913d70k3J26L78Q5kk31J15J63l57l9K42n5r2L53jj97n5J15j55L33L75J29m97l67JM86q9
-1886B71l89j94N9r8N8j11K03J47mM06K75k23j61kj43k41J5j50J45k01J45j68K56o4M20k02
-1860D9l00M26J31p7k32MR6R5L50m12j76n6q7L53J08K2j20l1l66jj41K11J0K67qk37o0p4L26
-1831G0J37k48j96K99j09K33K78m1j62k55RK73J51K1L01n70m83J20R2j84l7K36K99q1Ko44
-1805d89M70K13o9J2N41o23J23k25l4L40L34K63j42j066P20m57K17o2J94k88j64j52K57J36
-1781D9J07L24j81m40j43J12K58j62j04Q2N15j48j5N2k2j90j01J29J49j30k60K22P5n63L9
-1756c46k0K90J58k70j22O8K33l0m1lk43M01k23M9J17k49j39J70k4q6p9K63L76K05l94l7J30
-1729A54m25M98K9o23L56K87m04r5M75l38J53K23M6M20k04k61j64k67L59K03m33O5K0k94K82
-1704F2K77j8k34J95m81L1QJ88J10k73L66P4j69m83M46k6l12J63j71J15k68J65L18j95jJ03
-1678a0j69J48j9R6l69J19j07Q7pj64N87q4m76L49K33l15n2K07Q0l8l40K78j30N3k9m5K34
-1651A17j6k79N90Lm20o3l26L78K08M58n1n21k15J2J40J85j73K30l12j21j01M6L77Q3R8l36
-1625il08Q0j27K58Q4N69l62q9J30n96j31J66L37q0j64N8J73k21K81p3N80j42n46o4M22j13
-1599A13k74j37M6K05N90J22l93k1l9k52p8L02ko9K34k32k44K8Pk72J25k03O0N13K77n00K63
-1572A69k72L85J50J9j89k24L42K64p04J15K49m17M5l0k9J12O88l29l94Kl4J83j65J82M7n60
-1546c95M93k1M85l15m37O83J29m31j05J12n0m38R0j0J8K13o9L9k79Q4J72K04l82J49M19R4
-1520D52n73j55P4L6K20j08J88J26j60j67k98j72J96K36p9K89k1k44P2J85M10J14n74j35J86
-1495I8k29K98O68m96l18k44lK50l11L23J09j64n0K71m31NP45k05n79J78K15n0K08O7O8k93
-1469A30k68M21l68m0K26o7j94K35J43m69N50J46m37n15J91Pk8J24J92J73l11J72l42K10j5
-1444a34M2k54p7L49r1k42L76L77J66Q6k79j74k87L87j09n1O8L7J77m34K67j19o7j25k69J28
-1418b52jJ86J92N2o1k2k22p9M80L6M31l12l14K91j94n56J30J73j44J15P6J70n4o83R03j03
-1392B38m54M13J6J70J63l90l55J52M97J02k33l70l33L30k64J65l8K15nq6j05r5M92M00p35
-1367a10n1L71k0O9J1n64J68K62l0l66J63K15J13M1q7Q3J58k6o69P9M10j96J38K62l85L33
-1341C72j31l28k4l99N80L44m04k32j47N10J82k42k93M17q2Q80J2o12p32K88O4P0m5l74j2
-1316c38K33M7O41k24L6k53j55J48L1K06n22N48k68j86j94j78m7Q3K24J57M31m0l10k11q3
-1291b24k96L48o1k35O4N6L77j57j46K73Q4J3J50j67o6J61m7k21k08J42o9K95R7l49L07m41
-1265c20L65n9n9k92L57k63K17J72j36l11J33K00j51M83N75n40m30J70r8k8K7r5l61P9n0J75
-1239b40j3K53k2m10M03n1j87K48o4qk13J06J38k38K30K13j88k67K12K28l02J37L61J75p94
-1214b93m1P07L49n87m31K90r5j80o0K44j18M37j53N1M37m91m06K70L51J07l0n14j94L5QL87
-1188H0j94M00J35q9j16k58L97l20J68J16j28J26j31k19m02L27o7L55K80M0m70n4J54J90j11
-1163B09l08K48m27K66r8N88L0k24K01j91l24Q0j39L5O87L2m73O1k79L03m72N67L2n44K31
-1138I1j28j41J09k2J25r1M95n07L64j06l22L19K1R4k99j30K09j14l81M76KN5j92L03P6k61
-1112D5O3l29J73j71oK53J11K12l15L80J58o17r0n9m0K9j66K71O97Q7o27j97J00Q7m7M03N1
-1085D56n55j48j11j63O7K16N36N17j80q18K39J01k80M8L7k00oj09n4J87O7Q7L4N0m73N70
-1059A15j34k5J78k9j69K39K05K37o36k88m0J58J52J56K03o9m07q4J89L0j06R0J14l62J00
-1034a83L82m82j90N52J52l96J12N05l00l48J53K37M6j01o03M79k86p7J87K12j24J8J71J54
-1010B70M7J82o52ML09k3j18l45N66Q1m65L34l00NK03p5J97J02k61l39o4J82M28M76l74l55
-984A5N7l17J59K30L6r6P2n02N16l70L15k82j07L27O8N18q83K00k25M37K65o74J53j46l66
-959f00K63M49O32m09o57M16M06k6l67o8R4j91J88j63l56M05J48K93o6n70J18J36J88l97m1
-934a75O42k77q2n15O90q2k41K07J61k02R5m64J12J93K5jk12j3J78N8m40J85j02L9K06K16
-908B01n85m7J11K56M52j51R9n6k44l1J30K24l26j45O1k44L29J61j87k10no5pK56Kk05L2k7
-880b21O17j49l81P8L07k79M5l11L1L96j56p2J86P4Q0K17k58n86J19L99k34J02l28J94J97
-855F7K80m98q3j09o4L57L93k23K65l75J84l81j43J1L13L18Jl41k01M75K75o90Q0J58k3J59
-829B05M07J29o57l92K65J89k49J82m36J33N98m78j06J23k40J23J51j64J5j8P2K48N76M4o21
-804I9mj49M3k84K54R3K5l00O20j87m24O39Mk01k58k08J90M67p2l77M24j30m05m8k52L82n5
-777a14L53nl11P9l3k19L92l7m1j86r5J83j29M02l90L6m0L16j54Q4J80m04k45K19q6j68M73
-750F0J26K29k71k50j11J16L71J29j76l2j28m55K51K75o2n32R4M36K5l16q8J60mp0K69K42
-724B88J03m05j29L56k4J45j98k55j11K37Q07J42n90m94N34o89L87o5k53N88m57O74j021j39
-700e69K92N11m35j81M71N55m16L39L4k33j03O2n42J9J98J07l95R7M60j85j52J80l74M37j00
-675G7J4j53r0K24K03Q7k73N6k24P6J85k13J17J37l12q0J5J70j2k57l7n2J58J91k33N37l09
-648Bj17k7r6L12k8j26m7M90l31k71j15o3N66l64L66N49o1p40N3J21p5K17K08m08k0J97k71
-621g9j01R5J22J68J44l24K19l3j93P2k14k7L15n8k2J3O8k87N20n41Q7K16n61K20M26M8o2
-594B31j89k92j76K02L28J64n83K20P2j09j77L02K11J57J7n59J00pj57K19K79K45m18J21J57
-569C58j80n9l02J5L52O04K8p74l60Q01m16j40j81K28j08J12Mo2J90k78j06p8K32M02Q3l63
-543Bk85J20J06j08k21N07L9j48J01J18m32K69J66o99M48Q0J56q7k74l3P2J33J75N71J6n31
-517B61j23m32K05L5q8K9k27N35L46o61K10K86o08k2K00r6J95Q7K5j44Q4k6L54q14N86N4j55
-490I6P0j05l00J65n5M16j67l87K4Q1J26L81k52l86m0N62n76O45L35o67K63k24O5K43K0j67
-464A66o15N16J83q1k59m28K61K18l4K11L49k3n62j89M68j71J82R2p40J65K70j92J29O0J69
-439A45O4j29m24J16j2K31K51l8K3m21J27J38K61m11J68j51k8j29j49J83j7M39k40Q5J58l76
-413a36N1J03K8k65%M39j44j06j29j17O25M8m51o18M92J00k00J13K54J49l05J22K97j45m87
-388b82Q8N32L0m77P5K18k23L13L6r9k72J06J7rmk65k8O29j13n86O8K67L26N52r1n24k67l
-360A4J06j89j22K34j50M23j64k1Oj0j19k0K33K80j63j67m40O2J3P3l71K44rJ33Q6l5j5J63
-332G5m98J71O48n06l62K19J39M4j63j47K82L55L81m66l48J34k77L21l8j09J81j92L91o0j06
-307F9L6n1J66m03m49N00K02L40K97o48q3J3J06K28l41P7j33K30j00j14P8k95J10K43k02k6
-281a50Q1j69N5K17O8j14k31n4K48j16j1M23L4l93j07K90k55k57M28k5l22K30k2M09J08k51
-255A14K98j54m8J75j23l78K57L62n03j44L65l0M52j83K9m20j21j17j3qR4mm09L16L22k1K04
-228C12L87r8k71l95K01Q2M15J33m41j98j83l46N59j94J60M41l71k01o4j8J96R60m84j056
-204d74J96J49J65j5J51j73m8j46r7oL16K00k52o1k19Q62k96o9j05P1R6k34k82K76J18m50
-178c27M64j52l32M08L73k27l01K64l41J09j19K63N50J12m98k95j80M6N6l00L84j38L15j39
-154eM1j46j25N1O9L36J4n08J15J39j77j68M84K55m09q6l48jQ3L59j98j50r7J46P0j10J21
-127b45J98J03J97k95J8L74n42J2J99L13o66P29n19K34K56o24L47k80r3j59M54j48L8L68K12
-102D81M47o2j042L02P3O0l70K92K92K00r20J95J65l86j12L32j25j92K92M2L6o8L09O8o73
-77c64J46N4K00M38k17m48M92N05n98k13j57K68P48n41m64L77j37J97k17P2l22P91k40k65
-53A05l0q8J1L43k01k50J10l69K68R0l0j07M0K94J4k18L1k56K79K5k5j25M08K55l74k32k47
-26b79L69J43j03M0j89J05P02o41m04j48j84N28J77m66M60L67k27n59M93l6o13M66Q7n4K72
-1C06L1N66N7q35K23O16o30m65j99K27K57j17N29lm16j73K05m45k63K77K49k9N5L88q8q24
24e01P77l48k6K4M65k20m84J38
32a75
##PAGE=	F1=24037.702088774589356
##FIRST=	24596.97802734375,	7686.668670654296875,	-1.3409894704818725586
##DATATABLE=	(F2++(Y..Y)), PROFILE
-2014c75K01m3p5J30j04N8J94K70l25j33J59k17j7L34k26k12pM5M20J81jj18k35J87P37m81
-1988C47o34P15N9k65K95N2n18j14K24k59J39k34M1M69l50k43n7J39p5L55k47L71L32l31k09
-1963Br5J99j34k9k24m9m7P82j25j79J73K60k29n61N3P99l95o11K49k61L13L85M4j13l24K87
-1937A70O2J05J80k44j76MK38K33l54k57K10K23m46J82K3k85Q9O7j74k29L12K64k57l81k4
-1912d65J34L37O1R5r8mJ56l44j44K76q4r3M51j5k97q3K30k98K56M55J71m10l20L3L54k03
-1886A51k30q4lj99L9p6K02l4O1N51L52q1l24k08k35k00K41M0o6m36K68q0K18j4M26k12l32
-1859b65L64K08m4k41pO2P6L69l39l96q7p1L47K73L3q5J06k19p0l94P7j7M12j44l84J08m3
-1832c71M84N6k68k05M14j04K82L24j65j70j49j50J95J74M5K38o35l71L43Q3k21m5J62K15
-1808A61j42pn18M86L05r3j19N16n67K26j73k11J72K59L40o7q10N49n46L05j60K53k62o0l7
-1783b00K57p0J79K40n1l34k18J08K76k37l26J58O55J7r5qj8j75j03J58J53j92l39K19K32
-1758B86l85j07j49K74K01j20k26J74Q1J8j70r3p4L84l05p1R1K34j46q2j44k0RJ96K37J89
-1732B82l18l3L02l50K06L9l27K11J78m52J30N05l45K9J03P1L73j17j25k56k99L61L02l48
-1708A22j82J01k85J93K15mj14K17n70P2Q1J69n7l03O43N8j72o20N97Rk67J16n4J14l22N7
-1682a86K51j28r9M1K0J85j87J83m90N2J60J11k36j39Q51q9n90K43K08l35P4J36R0j11l32
-1657c17L94j60M3j66J47J63l5j19O57p1n27P8k65K43K09N13r8n76l64j3K61K32m08L12l18
-1632a85p2j5J27L54M3Q8l42l00M2j35J91P9M92m07L28J08o20j64n5M22M4j92Q7q4n2J71J83
-1605A36O51k53o34k32N33q2l36k51L3M24M47Q6m36L2K0j88r3L72J02k58K40k05m44j2J90
-1580a58j97N9n6j3M30K38n00M33j50L23j6L4k53l35L92L80p34L37K24m68n1K1j49M14N59
-1555G64n23l52M2J65P7j75J83o2m11J67L58M47l25m93N55L8m04Q9J10l8m82p2P3J51J41J5
-1529C8l6k08M8M5L54m49K04M06Q6m99q6K6k0K07j41Q8J60p4k18k82j88K22K47l2J31m1j85
-1502a97P8J50K43K06m53k04kk91O95P77o59l89j55r2K44j71L98lk21k53K88j89O9P91j87
-1477D73n75J85K70k60lJ75J60l20k34L35l73K70K08j86k93K85K96o02O90qo42l12R3k4J61
-1452b31L5K77J26l46J34l26J11J91o1l28J03M68j39m21K13L47K26Q5l10k8l51N36j28k44
-1428f1L8J63K32o05M96j11k7j52m01L04m3J30J75j01Rl4l12K09M98J4L96l11m36K07j28n20
-1402c71J46Q7l3J38N4Q5K0l74M15Ml89M39J56K28O0m31m39J66N27P2k12k18m81L26k38J82
-1376h1n2K12m3j44J00k97M67L24o95M7L05q0K26K5n90j27M60M7n42K86J25J55J12L8l2K05
-1350D51q3o99J88L39j02J00K22l85K81j98k53J85m35M53K56m17j34o1L82K37j80m46M48q3
-1326F6Q40J9o46m45K73O4r6j04l71M4K29J29N29l15R4r9r2K4J6L75p43O33l12k59m6r8j10
-1299d01n9J10K0L86P6k80Nk15J7J53k61K5J52J08K23k33j69L23J56J5rj82k30K72O6j75j81
-1272b88K5n3K85O5k57L09l45K58o8j44o1L69l24K16J90l8l81N1J89j40L71P19m53m51m4m1
-1246d1j13J15m2l60M2R2K5p0L97J7m10L39L9j91K14j62K3j31J13J58l04L48J27k14j24M0
-1220g3Q6k04m1M33K75o75n6Q87L30p17n51K17k3J6q7l0m2M02o9J34N28n38o72O06J35Q0j07
-1193B44n47kj7r5K88j16M33K72J3j78k99L37k09J40J34k23P2L3j37l74r6J23M64K58N4m75
-1167I7p1J90N5k5q8O7l51J61j07M75M2k02J91k08l28K21n1l52P97Rm58J35j98L36l64N07
-1141D80J22n08J00k59j44L3J81J55j82N16m69K64N2k03J56M1Q7m53k07K1l3k71M95O2K95
-1116C31l46K43J67l00Kk65J81k07J6K36J0J08k78M20j3n79J17k2L4Q8l08J13O31J47m78j35
-1090h7l1J81o1M12J44m79l35r2j12M9J99M74N27k15p57M05Pl77J90N9l31M7q7j68M10j74
-1064b02K31J66k4m93L39j21J40J05o2n8J89K37J98o25k90r9L5J01K76L24j72m73r2J78J69
-1039b3r8N8J71l89N0L74n63O4L35L36k36J7L23k58n02kN48J55j31n05M04l86R1K39O3j91
-1013e6K8J21N4N0K93o39j0K24l2j03j64N21J44n30J78k20L0J75r6J97J66k39l81j8J13N64
-987C70M96m37m51Pk93K25K36O8k76O1k73M24l38L34k75p9L62q5M76q39J93j43N44K83p06
-962a16j59k00M9J96K58P67l89n33L76M09l5n45j41J90k63L60k64k78L58R7J30m4k78j44K02
-937CJ94m19oO24l80J34n86O65k46j87M62J14j52K11o30K92J0O0J5l88p2K76P1k76J81j13
-911a43o1K73J85n58j29J96KN33k28P6L5j02RJ69L41k71k46l2m25L60J74j95j05n2j56J62
-885a88K17J5j47j0p4N20j69m4k75L97j62o7l40J90M75l09j35K77oM2K83j57o20K0L25j99
-859a41J42k39R6J98J86m75q2o6L2L86K75j79M01n62K16m15j31J35J74K02J15k05j64K19M42
-834E60o17m5Q5J44J87L13J59n65l79J89K01k58P7m76J10N36m64Q9J45k95J48Q5j89r6m0N1
-808c45L43O81P1o63j00j32J58k69K56J55nm35O73j89k42P02j07k86k95l02J79M95q0l10M26
-783C79k34m32N4j91M15o5K82j03l41J57P8n5K72j39o3j87o6J35j51M04l26L0M3L81j47j71
-757d1M15k63l35j8k09K00M29O8J33l12k27l5N4M31J95j97o5j43n68K60K40l1l51J20J17n8
-731a91k31p2K48j2j51M35K02l9j47p0K59o6K51k83n4k37L33P39n3o55m46N58n88M10l2k17
-705a09L85l97N93j061j25N01M44l21k47M45M49m14K14N3j67j17J95o40K15R0n5o2J16L46
-681C31j49k80J35j97L66k00N8k01kJ03K68O7l00P8k54K18K63l10P1J19l06o4m9J53j53J39
-655i6j69L7J72J71j83L70k45q0N2r5K3l7l2p8M84k47k02J9k24M55l97L38O32J5q40J47N1
-628D1J00J68J08o01K54K23k99q7K3J33L23J51l66J69n3r7l4k60j66M68J15j81k38Q6j61N22
-602C41o03P6L15o00L89N42p7j56k11m10O4J81J56K15n91J95PK0j38L01L5p1J40m53K11L6
-576h6q7K78M8K35l54J36J92j02r1l83j4K99P23K5p79l68P55m31l4k21L20j37j04K6p6L15
-550H5k78m3j11P6N81J64m97m37M67J00k87k14N81q5K1J23j67n48P22J00o17L43J43Q1j87
-525A16l73J07N0J37R1N82j0o12ml37R2K6mj71o3N17M17o06J21L60n27j04J76p5J54J53j85
-498B8j08L7K58M54r86P11q9k84J56l1k94J90L2K22k39m08j6Q1J89N83k44m56l9N08n89P78
-472D44K08r03M77j23l4J12J10K2o60N20J10k53k18k14J15K72MK92J12j80m65O3M35j51J90
-447B85k5m87j57L63j81J24J07M51M7m78l84J72lJ29K51J37j17m94J36L66K59m96J13r7j31
-422a10k12n3J99p3L53j51O1K57l38P2J82l9k35j1L79r5r3k71L9N50rm70n58M36Q6n2j42K88
-394a0K91k86l8K49j33l63N2N59m0m93K04K99m21J92K01l2l13K19k8l02J12j09LM79j32m50
-368b90M8K24L14M67J4l60k93j30J28k17pK33k20L57l5j99j31J94N7j92J09L47o7j64l70N0
-342a33q6J5k69K66j74JP6J05j02L34n49L35N80m42l10L21J58k36j27mJ1L28M11l58l72K85
-316F4k63J20Q7j05J27k75L37K7J1Jj28J83k94l46M84K15M6K86m31l8K8JK59k79r0k27L11
-289A11O2K0J5l49J16j4k54j7K59q0k0K59Rj60k29j2J22p5L4L78l1k67k85N79m69k5K46Nl28
-260d00J72K84K96m5k62K48j97N6K08k43m01J92L01m72l0K87J62N51k13N6l54k19j92Q6qR9
-234c8p8n28M03J67j0L71N34p7l50m94J89O5M17M9l46j67p2m68K81j94N52L49k72k82p1J3
-208e7M9J127l46j144K55j33K79P0R7k77l3l7P5K7K10K35l73j29J16N94l89q2o5M7k4j82q4
-181a74K08M9m13N92l27l82N80L55k81l16L45l06n3J7J24P43J52n04l16k46j16K92m24N32
-157A31k83M01K5k84j87l4J65N6J96Pl57k5K2q9l6M47K23m72n2j93J9k37M33j15m3m0R6J54
-129g2l4l1p7K61L71m83J76M12n96j14K36L12o98O63n64M00K11p00M39j82l58NM44j41K23
-104A03Q4J78N89j31j096K41J69L8j17P1K84K33r42M51N8n01n8M45j43j66K29n5J06PL49l8
-78C88q13J23j1L62K96k38m51M05N04m40k99q6M14Q43o14m92L41j61J50j59J9j26P86l53k59
-53A29J4j43k9L49k55k45K05m09K24J02M1j04l8L00R7j69J4l48K35%j9k44M87L08k88j73k57
-26b16K73K0j61R6MrP51n70m69o2k89O22J86l69M85K98j98m81K96P9o17J98O7J2M08K4K88
0F66J40p91M42M54o87k83j39P1K31j20M50N1m92m1J31n47J74J71J18Jq8L93N0q19P23l52p5
27a68K52J54j57l93O4
32b48
##PAGE=	F1=24013.385743619408458
##FIRST=	24596.97802734375,	7686.668670654296875,	-0.86292344331741333008
##DATATABLE=	(F2++(Y..Y)), PROFILE
-2014b41J62j14j09K27k7j27K71K79l64k02K91j00o7J87j35j00j07r5K68K27J02j70o7N5O92
-1989G36k90o74O11k4k69K69j8m10P9Lj20K18k07r8M55k74k34j29J10m9L95k71L60L26k98
-1964A97l73K22K66k66k28k46k1M9N64l4o3K47K80l11n30J13P99o70l01R8p6K46J17P9L4l19
-1938a27L08J5L0kj32j96O9L11K26m64l09L03K83m09K34n6j49nJ03n4k84K39J76j21l72K9
-1912c54M6L27J3J92Pq7J00k63k04K72j29l5M31o9l14j48L71l51J11M98J71l26k70J02K06
-1887B97k64j3m9r5j92n9M4K08k79K47N63M11N9m61m02l28Q1J78K25k51m24K99k14K15Q6L68
-1861B50j74k80K54L04r4k59rK9L7L64k08o10o6j76M08M12L6l5J97p8j13m75O9K0K82l12%
-1834b27K7r2L90K0k61k67N21q6K78L47l04j70L1j76L8J46K9J51o42j71M72P0k46mJ07Q6j56
-1807h9m2k70L40L79j09k17M54m87K83p3k57j71K18M38j3n27L69o05L93k12K09k00P2R5J24
-1782A02k24K65J11Q7k05k39Q3K87k28n89K95O83J74j82p8pj10j46J83J64j80m27J53L57k04
-1757A25j41k43J67J85O9j12J26j35N9k65j63N4K89k78j85O5O42j44l02k18M9K9J60M7J84
-1732F4j49q7L76l25L7J04k8J08K6l97K64M63l52n8l1N3L15l6N0l04l07L48L45k97l68K12
-1706B6l28J48J36K0K4K25n57nJ62J49k58q3O72N3j08o52N26L5j65M4R5J26l65p1J51j4j52
-1679a66p9K46J89l48K94o01nL64J12l00J2Q23q2o75J04J11k97K33M0J30j94k61M17j40J09
-1654C6k86K17R5n5P1O39j27n90J49j60J68J48N02j00n21m92%K40K97o32M09k84J4QJ83K55
-1628A84O5K03l39l27k8n5N5k5L75l73O48M1o17j89m0L89J36j34P6l23J15M9L27O99l22p10
-1602a20k63N16n2l61q0J00L35J58P1m40M6J12n6j04M07J60m10K63j58n20l2K18j32L2J09
-1577b01j09L02J92m15N24m9K75j94J4k53l61L44M66n92L83J69m82n6L7k79O75M12o96k97
-1553a91N1L72Q8k04J12j39k37n9O31L82l69m72M52N9n00K10J15l9l89q4o2K02P1J34j07j83
-1527a56K3k0M23m63K14L80J64m36n3rj09K07k02l8J76M3k03k25j73J54K85mn5o2j14P8P2
-1500a03P0L27l26k60J24j57O28P40p75m33n5j29K22j2M24l6k85k96J20N4J42P35j33n37J41
-1475A90L45m93k10K96K56k90k37K76l72M87K16l03l49K98M03o79P75j67p55r6N7O8J86j00
-1451a98L78O5l83Q2k35J8L45k10j07J12M62j97n98K28J75K52Q5k89J19l75O12j68m00K6K55
-1426E4K32o93P42j50L9j44l86K80N7J6R6k56Q7n8l38M93M89j04L54k63n12J03n2m05K46m8
-1400a21LJ04M5NJ63j48o0Q1k38M99K41K11p8m48n18K73M62Nj13r2n26K88k18J28m9J92p7
-1373A4j45K88m47L57K13n59Q6K87k02L75K3l88l64M18J14n80L48R9J2K31J50j44J96j19n47
-1348b84K32K45j8L2J32l48J95k39j11M11m55J88J81l77j2p1K65L12q2n48M06r6P83M7n70
-1323B18k46K20J01k68j72l07O1J97K69L65m02J46O0j0q0J1M99q88O40k71l76jP7j31p6j90
-1297e54M4J84K10j50K66k09J6Ok00K53J40QJ15j97j48J78J60J0j41m3l06J84J52j23j79o8
-1271c92lK75J6j51K11k15K26j01j32J65K39l69J85K26O9l79l4J26j23J91P99l05m17j78n0
-1246a21j65J18L7l32J3K39o3j03M50P9m15K68J79k13J72k14j3m3R2J31k91M61L6j99m8r8
-1220d3j9j26k38M44L69m39j39R44L53p02o21K0P3J61j24j78K0K70L9K20N61n66p62P47p5
-1195A89O0j13l73L3k2L5j33L9L57L77R3k10l16J98l1J12J95k02j10J53m3k40m25J78M80K02
-1169D83O7m50k8J77o2M0J25p6l15J05j49L55N3k03K02j61l14L15K7l84O14p0l81J53j87L73
-1143C09k18M36J96m25n0l43r4j33M46J73k18L87m10K07K24j14J9K3O3n92j08k59J89O0J50
-1118h2J54M50m88J73K33k80j11k04K22k70L2K47o3l9r5L45j39n25K68k0J31J31l56j63N43
-1093I4K07l13p6j09K72o0L08L18l46l54k02j04M5J19L61N35k03o77M69p8m02L38Q5m04M7
-1068a30j5k71M89l12L18K51r0m93J72n0K92J6p3J7J32K48J01n57l29j57J15j1K90L50k52
-1043E1m88j8K18K23p5j4K36l90j4K97m80J80J28M88j01m4J32j70n56R5M53J96j44m04N23
-1018C22m69J48K96j44k63J10J57j09L2M05o17L3M4m0No1M46K01m92m6j26N0J48j22J76K16
-992C00k10l97lR6O42N29m75n11n0k85K88K28J01l12q0k1K78l02L11k83K2L22k15M65p39J21
-966a80m8O31L53o45o08J71J36P8L3Q16k90m55L57L50Ko64k39K18k09L88l42q9K65J5k8L46
-940C62j35n45K48J60l92KN29l80M03o29M79l20J01M50L2j05L26n62K70k18R0M8m10k05K54
-915a47J26l1J27j65j43L79J13n17j67J47o3N04k40J0J14R3L3J80M61k45l19j29m99L25J67
-890A14k61Kn8k01L17J46O9j23r5p7L68k26L25m36L17l1j09l36K07O01m13k49L57o4K2K53
-864D19k4n17j11K06j33J31j40k5K03Q1k60m5j83N0M21J70q9M00o43K89m32o5K28J77n2J33
-838A89l7r3q7N59m99j44k6K46K56J19K37l38l74P7K48k58p6k56o9L83l69J66J95k95J11M4
-812i1j83l9K1j29L87O52M4o81j14j08K89k18K60J99p6n63O95j69l6O83k04l73l00l53J65
-787b42M78r0k26L61l17l86K24j12L15n7J81j54k90K41J34J4J53k21p0j74k2J06j95L73k23
-762a99J7R4M21p8m20N81j04k91k67j7K10L29k7ol37j13N4j4M20K35j57p4j44m96L0K52Lj81
-734b79J57j63k18K85k37J53J13k44L23K83k45J99m5J15j02L44l04J00l82L78P52j68o78m69
-710c32M93m57M72pk09K21l64O16q84j95M66L99j72l03L47K98l98O9J06K2k35K71o53L99l5
-685f5q5K49QK02r0l23OkL79k72P1l50J77j39L31Q5l05J05j60K27L46l74K1P3k27j3j87J02
-657b10k86N85l51J61K12J22j62J95j79j05J63k2l13k5J46k70M61j15r2J53l49L02l56K94
-633d1P03Q4r51J79r5L58J08qn81M27J11l49l2j0K32L99J27l64Q1p4Np4k31k70M79K40l15
-606A38m45Q6P2M17n46r2M95n42M35O34k16k72j29m32J45J29R1K45n23N4n8J42o0K49j07l00
-580c90L76m96L45P8k3L28j72J71k43J55K39j2j45m40lK12P73J4p43l72O59m30J50p2J27r4
-554hk50Q1k05L91k88M9p4k5O62K29m73l40M23J06l41j88N18j84O9J60m45k49Q06ln16K61
-528A66J38K8k54m59K78KQ5oO35Jp24J00k09L9lO5k59J23L20M44m72L1L53l81j46J17nm6K68
-499B29l66l2l2N11M75j052P82l2m20Q7M4l11J88J19P2k25m34pJ50R0P38k42m64n4M00m64
-473b50P59J08j028O79o0j64l2K08K40o35L35Q6l53j38o7J9L15k5L80q7l76k73K97L16j37
-448A17K60n1l91l51M26j97R5J43O48Q3p43l45J83k5P6K37K11j98n20J72N18K40n46O7p9j86
-422a56k21MJ87n3K39o8l0L24k87J32K95j13k38%L36k1r7l70Q8M80p0m49m19K33J38Q7l35
-395c84K29M11k32k06K83j19k65k8N37o3n11L21M08m62l6L54K5l71L46q1n52J94K3OL03r3
-369C7k14n6J81K97M09R8k33l17k53R0j69R3J77j92L74Pl71k54L64J78l37nL75K2j22k69J0
-342h0j19o9o0K13r6Ol43M51l81L88m51L70M61l73k58M52J95m36q7J21j24K33L87k45m54M28
-316A29j45j37K10p6K8l15L21P7R3p0k14J98j98k41N05J73j89L23k77N3oj28K39j34j75l70
-290c26L02K50J72l4l57J08k67k56J73K35on4K47r2j92j80Q2q7j7K10K57j91r3k02N47n42
-264c13J93J9m1k63R3N66J90k45k92J82k04K19K01l36m15J30K14k84R5O6K22O72k26P2k16
-239B99k44k56J25nR0j21m29K24J12m0M86O17q7l86n38J71M3M07m0k80j06K9l10r2O2N19K66
-212E16j76l63p2J47k06J196j64j086K29l91L91J16Ok92j7M1K42N1J87K26m69k15M91L69n30
-187B27j15j0j3k02j0P8J07j7k22N56n15j99O11K53l23k86M03k36k66J62K9P91J72m35l08
-162B32l18k67N11n31O59l51L94J19n32k09Q1K57M8N0l9k12J5n0j11J10L17J45l84j98O3J09
-136i2k31J73n0lOP5K10j2j49l00M42M39n85L38L94o25k64K68K71o54N57n65N20J80o85M11
-110F9o8m75qN09j04L14r6N7O66j74r03J7K67J0R6r8K39J56p30O09m5o10k0N49j43j57J38
-83F5r7K14J19L64j46q99J39%K96J38k72k17N9N25l05j89j93O07Q62o84m59L16j59K0o4M4
-57H4M1O68m92j91R6j88p3L01k46k17K08m15J56J13Q3q6q1L92J87j60j0m36K04j4O0k45L29
-30F8L52j91q1l22J29nk09J19J57k7P07m52m69kl00N36J85l10M83K27r9m00P1J67n48o6R8
-3a82N5M37m4J15K22o84N28L24o58j26p2O2J47k24L46R6n23J26O8l50K56J06l5Nk35M38J55
23C53p17O09l30r0L91j02j20k35P
32b34
##PAGE=	F1=23989.069398464227561
##FIRST=	24596.97802734375,	7686.668670654296875,	-0.56239134073257446289
##DATATABLE=	(F2++(Y..Y)), PROFILE
-2014a57Q3j65r7L74kk68L05L11l63l12L85J6j13O5j3O2k28k76Q9K95J46j93L0LN87r0o51
-1987a77N69j30l10K00k8j87J76k27N1J85j59j77M03j90j59j16m8pL74k54L54L81j83n75L91
-1962A57L18l76m03o4j65K36J94J0N4K91L02l20m12R1Q20q40j11MK20L3j70J42J44k83L03
-1937A75j0m0j66m7k44K11L17K41o10j00J93L69k91J34j18l8r1J39P3k43O9P1L1l32O7m9L61
-1910G2o6K58P2j18J8j57k23K54j71R2L38k03k35k74N00l00p0N12J40k65j86J77M3k01J50
-1885A57q5j87j19j70K38J82k53K04M76M32J68n60n27l87L62L2L63l78k68L12l47P5J98K70
-1861A88q4k16J48L40j83k22Kl5jL73p1n58J75k32J00L81M4J4K21N0j24m52R1OJ72m41L11
-1834cLj42J78O8j14l80M89p3K32L42m46j56K45p7j54O6k6N7n73Q7M88L7k66Q6P4o7L7j22
-1806a10j64J47M24j27k62L57l75K69N4j55n58K01N07J6l25K15n70M61k20Q3j27K19K00j12
-1782D8k66L34m4K10q2k15O2L04j91n59K46O04K78k77j65j0J2k08J74K04j19m85NM40m1j19
-1756A40k81Q0J09K42M1N8l49P8k99k04N8K38j39l48K34P52j19m23k45pRJ65j30K09N0j56
-1730b37L00l20O1K11J32L1j22k65K72L99l29q6q7p8K55M4K49l18l18L49L23k91m19K79l44
-1705c09Q8L8N2J59K29m46j90K45J31l07K27M03M8oo39L36P6j4p5K67J57m05j58K4Q6j47r3
-1678b23L30J70m68M14m56n7K08J02j54Q6O80q1p14k2n0j82L91o1J65k77j60L80p8J84l04
-1653a77J30J8n7K69N50j74o02J75m7J22R1M26o6l70m82K1K2L60o66M23j18j5%J59J00J46
-1627B38L87l77l77n4j0K7j90J78j47P14p4n78j98P0L58J65m8O0l81J39l1L75P13l60p63j79
-1601c43L67k7l65J91J27K35j97J58l30j32K57P2j01M01J66m98K64q0m62Q6Kj23N8K10j82
-1576b46J87J48l14N41M6J97l25k4j96k47J70N06l41K88P2m44J7K0l88Q24K67p89k18M2N45
-1551C38J62k36K0j69r8m3O44K99m41m25M04J75o14K06J32m1k65r1k18K25J6K33j60j42m6
-1526a35j3M01m48K19L84L03m33o4j2k24K04k47j55J51J73j50j86j61M3L26L8j96p6o4R4l3
-1500b61j06M47k26j01M49j98L37N96q14m39M2j38K11J48L78J2l31j93j59K62J80N99n0m62
-1476A83K8M37o95l74L75L61j91l11K74l70N98K50m18l79K99M62p05P87k96o93N4L7J82J37
-1452C2k43M62Rm01Lo3L5K80k95J44N3M22k50n81K85j63K53R7k29K23l58N80j89m21m3L14
-1426d4J57k05N07k44J19q4l42J68J51q3K6l77J49p9k06N92M24k60L41j54n14l1K8k68L27
-1401I8j43l5P7N9p8K82K5m43J33pN40K41J39k33m38m98M10K74q1R7qn16K37k03J8n5J84j14
-1373c8n3L84m24J89Rl72J12K83l91N20j6j76k72J17J44l47J80J99k64K91K08k00J50j24k93
-1348a84J74J82Q8p1J4k72R0k61P4O28m87j41J25k90R3j01J57L74L0n17K65j06O69P2m21j49
-1322C5J73J54m44j52j02J1N1M05J72m56K02J73P1j41j4N83q92N38j74m48j06K30r3Mk21K37
-1296b04k0j09J33L90j23j60o1l9K65J27l7M7j03j06k3J02k8k71K67k30r4J50p6j73J44k14
-1270d46K54m0j4Qo7K42j59m5K50J48m01J28K73J63l29j11L4r8qQ04j48l32j94j03j86M1J45
-1243a91j47k0K28q2j08M07R7l86J62L28k03Q3k13m5L3M2P1k06N54l9k01oj65q2r5k8L7M44
-1215B69j85k54Q93L97n31o33k95J89K43j63k18O9R7J67K76N40n47p34P30k49O7p3k20J5K7
-1190a23J28k81R7J54M15J53k13k87m1J89Q4K60q7l42K23O6j21m52K3M11J16N6l75P2R8j30
-1164I3P1K76j86l02Q9j80K43O9k13K31p0k49L13N2k54M22k17k68J17k56M06m6L53K66l25
-1139D35j97l62j5j02M86J67j79J68l68J97L72n2p8k0O0o89Q3p2R2J28j61K67M96n85R3K70
-1113D34k26k61r1K68l48M6K69r8j69K31J19j69m21K59o6K49J37l09m00L49K58j64l8j10L25
-1088G4l6J45N34k29l17k77j78M8L1K02N52j29o40M49j37l39M61R4l96M9L6l62M29l09L11
-1063F6K75j30m47O6L9L72m3j6M2O2K41m8m27l68k40L02q0K07L01k61n30J21K46J96j0r5L20
-1036A61m03o7J75k26R0O4N29k3r1jo7l49K22P5J53j22l47O83m83J43L23l34l35K62K08k86
-1010d6L4M94n89R0j30p7J35j0L47K23m26j88k4M3J33j40J16K35j92m08L8P9O39N91m41n25
-984Aj36k42K76K40J26k71k20J93J06k88K75l12J58K16l09M78n97J8L3P07M17n56o30L20L3
-959C6n9j82Q09j45m42L40K76Q7p19k65J12o6K95l73J26J56r5p2R04k50q31K40J08l60k4L99
-933Ej66N31o37K40j95K52L17m3o6M02l87J91m66R3P0l29l05J53K50J90N4k52j94M62J7m27
-907b40j68j6J02L55j24j72J55K73P7J93N50k52l85j97m10J56J75l62P3k5j01L14O4J29j06
-882E8j74o6J90k55O46m61J46Q2p3l22J26P33m30l71L61q9QJ55J22l37k23O3n4P2k2j57K30
-855d2J3jl7l13k4M44Q8M5L04o31L53m43R5K15K27j96K2J04j5l54N97l70j76j04J83L63j22
-828B25L98n1m06m8L32k77k47m9j85J96j44P9K73k95N4K3j31J05K3j74L27M87l8o68m0k3L19
-801F5j97L34K26j65o18O20j28J54O14k84m56k89l31J53L99r7j17K27l57o9K10p2J64l1M1
-776dj56j05K39J10K6O5k61m3j44rJ39j53K10j37J7J17L81j2n23O58K0k29l85J64J35J88j30
-749A78j27l60P7J24j12L35K78l9n2j22l97k83K93N0p4K03j38j47M01l29j01L50o2l09M83
-724A20l93M56k2k2j32M14k68J59n16M09Q03k00o51n25L41k55M91k3k20J78m09P20p57k37
-700e39L65L94m3l76K36J32l66p5K05K81l95K29m08L68j58M1L54r9P1j3k65k09J63M30k73
-675E0J03n17L46l57K77J42k99J39J1J09M31l89j4lj55R7k63J3J8M98n14K81K69N5j66Jj49
-648A4j17K83P2n73M3K84l06J96L2L6K79m66J69k89K18P58J76r69Q1k86O22M3j24k49L64j01
-622A90m17O6RL97L52O2l19j9o9J04n8j72l03L72K91l66m99P7K25K96l71l81O47l65L39P09
-596G97l36m12L1l60j6Q8J30K59l03o4k19K17J1J53j90R1K53p52M07J13K5L63l37N9j04J66
-570G0K99Q2k08m72L3J17P33J0o58l72N07m17L25N5o4J01k11k9m34M13k72J50L1J16N22K09
-544F36l94k43L09J08l57j38M31k19n0J93m35J46N55j14m50J97J14J3k72l53K68o8l8r6P30
-519D73R2p72P9p5N4n0J08j17M5J23M17k85J4K82k00k17M9R2l06L71m97Q1j15O85L93r80P77
-492E21J83n33p8R4l45J50J91j0j57m54J02K27r9P91k46m14q1K80k52N63R2r90P18K9k83j74
-466a75L14M22n42K8J27l24r7k2K4L16j14M48k15n63l3M34J85j51L40n4l87l33M26k15L4J60
-440C3P34J42q66l02J77o8J5K37J74k31k81N8N33K10n57K1q5j74j47O0R1L2K06l8k06L47k23
-413a08J83L92j65k32J3L14N6j17m26O8M19j13m27k14m7K69J66l51lM64j34l72M51j14k58
-388b86j17M74Lm11K16N01l50j68L34O0m16M67j20m44L1K2k6J68J4m8j37J47K74L76J50j45
-362E69l27l51k6jJ79N5j39M32om68l09M02K17l82q5L40R5o1j88j4r5j89J78J78N2J22n10
-335c32M59m68J39j84J71L10l29k04N62K69n24n1K02j77J57L09j69n15N05Nl38K83k7q6j77
-310b10K44M2J24j52k94K27j48j17N53Q0l39L66k18J21k1k32J86M6j99m30R3M72K95n4l38
-285I7R8l64p4K05P3N7o0J91k01j87j12J71j30N1K94J00m24J05l4L55l35J95j80j27j64J18
-259b82O58J08m19l38J03k04M18J57l95l87J00K96O5n3mp3P67j92O3j5k30l00J27J9M7j57
-233a21l17R9K43k41M96O46j23l86n26J56L0L71j16k72J4J01j66J7Q9K37J95r1m18p3L09l64
-207b11J042M2r32J43m45L55J15r6k16j4Q2L83N9J92K07n20l05P03K96o25j45L0q7m14K50
-182a11J43N3p7n6N06o78Q0N68J30l74k38M49j48n12K75%P02J82k97k58l78l55O13n73P30
-157C76l60L08J41o52j45J44K71O8m3j27j26J49Kk03J94J61K8j76m40L88J81k53j0n3PM8P4
-130d8K22n6j77k33L51M32n52M33L46o12m17K95J98n60M32n06O02J73o46K83K5l40j62N43
-106B6o1L00j69j00O65j86n94k33L46k9K80j61P5J9k86N71j36o22q1O46r6j64M6r5L06K38
-80E05L77k36q61J95m0R4Pk78J69m57N44k39J50l84O86Q16p20l73K82j22j55L2R0J68N12o34
-54A28r8K03k14j13K28j98j77J81l71L6J05O6p2j1N29K48j90m5n13K29lJ72j71kL96j19J3
-27B37m23J0M2k60J32K10J3O61l04m61L4k89L96J47k79M71J47K4l00j41J93l94k89J65J10
-2a48L48k02J85K16n39M64K64n34l5k0J42M7l92K46J26n02K90M3k28K98L5j43k6k94N32J58
23C31n63M81l04p9M25k42j21q8o6
32b26
##PAGE=	F1=23964.753053309046663
##FIRST=	24596.97802734375,	7686.668670654296875,	-0.53114205598831176758
##DATATABLE=	(F2++(Y..Y)), PROFILE
-2014a48%j99L5N09n7l61K68L31k85k77K75J02j55JJ30K31l45m73J13L14J4k04O2RM35J00
-1988D25n83N84j99l85J03N4N4J69m14J82P4q7k17L22o7o3k7k74RL27k05L33M99p6o26K86
-1962A98L59m34m90J85l53L87q7m5K21K10K75k74k18K8Q07q99n3J0M77j96m13K49J53k29K86
-1937A54m9j04k54K5M6R4J90L03o86K82j07L59j28J00k35K2j71J26J90j63j19j7J61k73J08
-1912a46j39M18j54K61R0r0o2n8k44K35j79K57K68m20p4l97N35j90k25M94J01k43m4K04r2
-1887A06NJ70j70k51k0j92L72J24j41P4L73M11K20o18n52l41M45n0M21m31j60L91l42j28K17
-1862f7J64K7j65L9K96k54q4L6j38OM10j5l97L50k34p9J35O4L7J74J68j16l98P5KJ30m10L30
-1834H6K1j48j9K12P3m22K69p9J67L06n76o7L88N1k87m1j07k7k94J68M43j1k85K11N5k19L46
-1807B14k14j74n7M46j35k18J89k27J61J78K0m77p8M28M1k57J10k93L98k60l8q3L52K68m08
-1782a14l5K30k03L15Mj80N0L31j57n21K54N50L11l92k73m2J64k57J22K82l8m84k07M76Q3
-1757B69o1k49M7oL55J55K5n05N3k65j94oL13m1l25K57O47o9l98k83j55k1J60j15K53P3j55
-1730b41N7k88K99K43J48l3k26q6J74L06k65m9j4l01J58J29M44l22l36L54K60l25k79K15k64
-1705b42J2j05R7K51K33l34l59L26J11m3K24O5M0Q8n65Q5J65J45k46M53J93m44j85p1J03j02
-1679a05J7K72J29m96M99k78j43QM1P8J41M82j05p03j04k15J63L29j37J51l37l0L01j5K25
-1654A68k59k2n9o0M61M04k13n64J82N3Q2O9L10k3j51m07j7k11M05m33L04l5m4K4P1q4K58
-1627B09N39m41l62m9O2Pj37j48J81M55k26m57l3l9L81J47K4M3l37J26q9M11P14l94p68j45
-1601c26K04ml35M54J35J42n24M03j49m32L97J07j04L57J50n08K21J8m60J90j14j64R4K81
-1577C3k26J11J05k95N43J45Q2l70o6r5p8j4M74r8J50n9l55J21om56Q32J38p75p1Q3N72K24
-1550F49k56m0j62j9%N96K07n19l57L48K88o36J26J49k8j59j41l12K76k7K45j65l4j59NK92
-1524A67l99K44M54M15m98q8J7l36J62k09j31m6K84r5j70j45l7K92J06k46p9kJ02o6o8K38
-1498a34j66K99N94l33M6L81p54m03J27j18K31K53K64J21l47j59k44L61J63M15O1l47j72N36
-1474F75q15k44J47M73l5m58L20k95N91K71n34l75K79M99o71O79l73l80N3m4L08O8l71N03
-1450B71l1l64j17J64P2Q0j96K70l2L60k73l52K15m60J92J27j53K60l25M40j57k03k09L25
-1426i6j1L37K50l73J98K0k83M0J78j73Jl90J33q9rN58K77m04L68Qm53j69J04j65L72k07q5
-1399f3Q4Q4j64L11J68o72J81K15N48J72K9l74l98l07M62Nj11L68K1m76J63j89j03r4J98j61
-1373a03J17L69k88J13k66k28J81K46o24O80j18Lj85q3J44j27M6L14l19J01J72j94Q0n8l9
-1348f6L9J41K03j83r4j71K1j36J03Q08n23m70O6j66J80mNL49J33m31J33r1M94P2k65j14J34
-1321A67J81n88R4k8j0r0M51k7m36K79J75J28j61n5O36p78L80q3m28k39K41PJ17k02L02M9
-1295H2m98L19M74l0l82o0K1K49J35k4ok7o1j50M2q7l63N81j97k40J0J3m6K33m10J89p8J33
-1267a78k25N2K56k20O2K46J20m04L5L11K32k63j60q6m2r8O75m1k22j11j21j05L1J32Mk1R7
-1240d4m5r4K81M0l00J7M46j42m5j72l0Q9l7%p3O17q7k35M2j71j29j02J63k93M91J3l77P68
-1212E91M17k44n74o42K97K43j74j54M5o0L10K79M82m76o94O74l62J51l8k01J0P8K04l01O8
-1187g1J0L81J97k07j99l69M16N7K94N7n14K48J77l9m14r1K93J3J1k39J93m4j37Q8L17k81
-1161A47k68R2j59J37R3k06K74K3j54K25J3j09L58l93j44O1m01M26J26K83L20k35l16l29O4
-1136g2O0L66J31r4l6l56K22M71Jj41m7R5p10J67J20qJ22l82L58M62o15RK90j41m55J14K66
-1109A97m24O6K94r9j95M42j24j54l18K23j29L62Q9k15l64n9K84n4Po8L15MpP20j73k51k83
-1082H6k86O5m1k0O05j1o55L59j71j76N20O9l22R0L5m33K61j86K34K31j27l47j9R1M07o2J14
-1055C11K9k1K34k30k56l37j98K70q3J19K36j21o54K00K49J40Q5j79M24m21j19M1k1j2J97
-1030a17M22j3j37m4J4j30L21k03K2o1l69P92m22R3L22m47l81M33K00m63J24N39n62J16j91
-1005a42j88K11M8K33J88l61j67K3N8J09j50J2K43j87l48Q6pN71O80l31n04k56q3R2K92J39
-979B61k44k33L37n5l15K56l68K97N7l39M80m42n2J02P24M36m51n00L71q7j90l58P94%m79
-954BK75K23K13p06j54j03N4J37l34K69O5k23K11J159m54r50J88N9l41n9K82K06M51n98J13
-929a5l5J68J96r8l9M14j80J26o83O4O4j70j49P1K54K61k2l44k28M90q0k56j13j21K15K07
-903cP4l87O6L95J56K26N98k95m61k11k69n7K54l86k3K7O7K17oJ61p3k27o6J8n5P43m84OJ46
-874A51J0l10PQ30l64m16K40q8pL5K47j38k97m5j0pJ09k07K22l8J64k2l78r9L71K8K23J74
-846C85n54L43m42K86J61K40j96j17J82N0n04N24k56j06k1j68M81l39O26K05m81j41M20l18
-822B60l95J16k71K7R8m7L61l15lK3m9K01Pj57K88K65j49n17MJ03K16j91M43K33k37n63M12
-795A63o9L25N06l53n18k76k07J29K47j12L3O6k38J83J34n2J0nj40j12R9J85L1K7K9k35L5
-768a15j21o6K42o1O9j55K5J03K47K0m29O49P1j84l95K88N1M7k30j50k07R8J37k21K04L35
-742B52J24pq0l52m70K47J00k5K37Pn6L38l77l00N87J57o41L10l13M43J6r9j64M68k02J14
-716C14o19M92Q29k03o10n35J70L4L50p7k40K71m83Q22o45k85K35M24M2m50J36j9k79j69K80
-691b15M82m11K5m8K26k52J70L12j69k0P3j21m08J93M68k37J78m05K35k88m3K12k52J08J60
-666b7n0N11l50ro2j94K50k44PK09L00o34L61L27oj73j92j86p5L95J52n45J3K91q8k01Q1J42
-638CL86n64Q5k78J78P89K98q75j35j79M89j7k15J94K01l49m50J49J36N75J67n9k28j14l7
-613A50J91lj12l15K36K89k96m01J25J37K08j96m16M93j65J75P75l88n67K11k27l43M9K28
-589a62K51mr9l72K20M9K2k00L99K88p99J52J24M5L94m21p8L7J47L58J72k52m70P2M6N97J1
-562E27n09l31K89l77L92J65j69M11k05k18l74J36j49J79J39K85L98J13l55j60K39P8l58m3
-538A03L34k09k89K11k6J87K82k06m29J49R1L8k37k15J95j48j98r7P69K61o54j44L6J14r7
-513a79J14qo4k2L41q6R6K26n1l31k1J73l84K83m69J05j7N80K35p67O84M30o20k14J03l85
-487b48Q3K39k8r7m41K18K86k26P25k57k89j17J92n1K32J85q97O29J73l53l04M38M98m10k62
-462h2K31j98j84l6J22K60k06M79k83l25j38M35R5k25L96q4m00j53L95k02m9J52P12J87q58
-437D1k27K20j10j34K83L2k39Q2j08M35J74n31k2r8r4PJ16r2J17K71p4l80L17j44J83M19j60
-410B84j78K3K81R6j44m27L7L57j13m53M0k7K00J30l25j98L85Pl91N45j25k94j67L72J54k78
-384b09n5N51j57j32J50O0m19N53j26l10o3j02l8J15J22J1j82J22K51L44J72o7l20l65j91
-359b85K35K15r4j21M60k4m82k32K47J96k96r3K10J39%j49j6k9l36M45J44J72K00n85M04m90
-333a65N9q8n4J32l18q8N65L74n13rK23k54J23K33j39m30M32J35m44L08K4j72M9J22n2J26
-307A79k01l28K73j75N0N77n0m18L75j98J36j5k87J29K05k09k94j76N64L10l2l00Q2k76K6
-282e3J75q9J22n3J03k58j39q3K40m1J09K97n5o64K89R7J47j5J07l47j98r3J91O26M5n08l72
-255d20M6k58O19J01m34l02J73N70K4k01J10l94O89q0j7K20k16l37J33N7j5j91k51J63L17
-230A06l88L56O60j70l83m79J53M6K99j60l48K43R5p2K12JnJ24k2m28n6M15k93O38K44p12
-204G6Mk79J76O6j78q4PO1M86M1J90K11n18l94O85L48o20j51M4j50n23M01J58R4j32oM80p77
-176b84L42M94L4m34j95M99n7p73L47K1N31J77j17j53m07l15N08n14P08l25J63J12o32j6J39
-151a47J74J22l2k38j11K75J14k70K21K3r3O5l55M14J79l19j22p5jR2R1J94j48j15r1J67L84
-124C98m09M51K95n60n30K94J14m34L35l73O06J82o35J33L9j25j28M01m6K05j60k44N93j61
-100B41k78l91L77q8M64j19k25m5J65L79k11m82k65P22j7j74j6r8L45L62M01l11p23K15j19
-75A09r8p5q3L53o41K94k75M69l65N49P22o61k88K27n7l03P2J13K81L57p36k6K98k21j40J64
-49C9j38j13J78k69n9J6o6MK46M90K69k23q6n49K64N3K29j19k99M43j00Q0n11J22K7l84J50
-22c06J43P7O94j67m73O4k44K12O3k59M76N7J27j99k89J53j92l65J53J85K21m31N62Rm07L00
3A64K95l59oj0K28l3n59J98J56k99K50M5j73L13n5k07p3j33N37P0l86L50k90o2L62k73j40
30i0J3j61
32b38
##PAGE=	F1=23940.436708153865766
##FIRST=	24596.97802734375,	7686.668670654296875,	-0.79833108186721801758
##DATATABLE=	(F2++(Y..Y)), PROFILE
-2014b23o3k24L39N11j63m03J55L19j13j06lJ43j97QK73L68m33o59L86K50k24k43M3M7K38
-1989B6K67m76O13j98m34K9J83J72J24n20K05m4pk38K39J03J1R0m56l8K75j58K95O17k0n78
-1963H2P2L92m25m54K88l72L91LjK25l8R3k14J6K1O85r01j9M1O61l84m68L21K4j81K61j34
-1936a5j48k42J44L37m8k8L92n55M06k88K24L9K34m11N8j53l3K46q1k86n6K38j98J46k02M53
-1910A73k05J69P6j3j14K0k92J96j38M25K70o45R3k87K90p7k98M31J01k51J09J73j01J69R9
-1885C73k73k61M5j87M80N0o7n3L10L52K10o29m74k56L93n7L89m11r1M90l19k12J19P9J22
-1860A22j23r3J94k45J34J00j79M8M05q0l15M95k30j66r4J05J1Q4K68j04l49L5K3J20l41K19
-1834D4N5j08r7L86J97m62K6j06J07K50o49K51K37J30l22j32k08q2Q9P8M03o3l01L40K8l24
-1808b33N91l10j39k42M34j14p3m6m9o0K71K06l42k28K44R3l10Q7N7L19l40p4j09M29L00o82
-1782c20L51K3l37M12L8j79L0L53j17m71K71N65L04n18l94j05L05k80M3L95M1m10k73K95J47
-1757A69J1j57P0j17L92J98M0n65l0j75j30Q4K92p8k74K23M84Lk69l50k12J0k8J90K32j36
-1731a23n7l15O5L62J70Q6q3k18J23oJ60j73L5J09l71j03K04O12l39l37L15J92l80j0N9j31
-1705a54pk94J55K63K37k36m02L23R0K44J23k53K6J35l90j98L36K40m54O42K20m82j66q7L
-1680h6l4J37K16N4m15N30j22k31j31r8K96J98K81j63o57j11p9K65J80j70P8l47J40J80oK32
-1654A37j85j68r3j20O33K28k53m79J94J19L4R7J89j3J01l24o1m01M07k39K81Lo0O5k6k75
-1628b09L54N97m83k41l6J45k6n9j44J47J42l89o0Q9l76M24J08N8J7k38J49j79M75P52m28
-1603E89o98k74J15Pj08M99J25L4p33O73m6m55L02Q5j31K73J44m28J38J14n17K71j49j97Q9
-1578b78L39k23O9P0k34L96K33m1k96j13J2M4r3L77O2K5j86k34K08l0m69P07L5o53J21J77
-1552B5M62K31k54m8j42k%N52J18n80k76K49L54n70N2J47qq6k08l00L64p8J26r8J29k42j9
-1525a02R2k73K60N61M37n93q9O6m07P2n8n3k67K77n6j53j12J50K3J06j43p0Q6N4j9O8j92
-1498c35j22P00O22m63k22J42n75l23J59m1K97K18J09K59l30k23k20M56Q6K25J84j97m42O29
-1474E93q11M3k32N47J32o34L79j30N48K17o45j79P5N37n58M03l81J9K2j60M08k0m66N01n0
-1449A58k45k85L92O0j29M9K66j28K90k47n1Q1n32m0J72r9K52k48J59o3Q8k37K68k15P52j
-1423D67n07K67J49k13k4J25k70Qk41L8r9J50M53M8m81M04K06l67k78J78j33L82k35j12J17
-1398C2J15k41K35K76p28K39L35N30P0r3m77l32k5M37k68J4N67nm26O2j57j72j73K01k14L03
-1372A05K78j11J18m63j94K71J86n12N07k67J60j30k42J44O9k7L73j51j72qj54nJ56Q7j27
-1347a09R6K76k69j42p8J13M7p0R26n45p10n2J11J19J26m6K02J98l39N6o5L34N7j60j10R5
-1321F1J34n91M06o7qj46L85j94k31L07M8J08j56q7O55n91K46o4l71o9j7J00J84k29L23J31
-1295B67n77K47N56M9n93j9j0K39J63K3p1%j9j61L6r9j39M53k09k80j16J48RK81n41Q1p3K27
-1267a28j45j32K42o8l9J88J50l22j24L06K62k07j38k37J23Q2K94p7j18K0j10j9J23Q9O6k0
-1241F1n1J7p0J03q4j56j52N00m5j61r1L2J12j40o2O6O50j07k67J27j70j86j22K72m56N05
-1215A25J17m62O20L66O7m36o79J36J57j24l9p9j41M37K29L89l65o14N75l74L20n4l05L1O8
-1190c5K65l05P2q2L10K26k12o8p04N81L6K87J75n66K39K72Kl20j56J52q2p8k3K61k22r2J21
-1163E4K33l62j43L6k7MJ28j39L05P6q3J06p5K3L56n26k4L1m06K46K63K49L42j71m00k85J41
-1136d8K35J92N9J5j66l71K80N26M9j83j0J52p00J14K75j02R1m93L93L83n67o5L13oo49L16
-1110C3J99m99R9L36o8j86N02l33j66j42J84j55M24Kj19l19j15O2J2J09o1K50L9r6Q02j81
-1084F13j65k22l84J04m6l31P04J00o17J76k16R0M79Mk03J70qm77L9j3J46J24o5k16r1R9L85
-1057A79m7K79%j00K52m05j05j95j65J00l0N7K13P2o36J0K62R3J70k74N20m11j87m5P9o1L67
-1030hK88n2j98KL4R1L71l42j27j4m44Q00k97J8K93m17l16M60J13o15L24N10n34Q7j38l34
-1004d45K03J36J25R2l06K1l9J58M1j63j13K76j95m4k0j50M47P81k00m73l57J11k14L81J50
-979B03k49j44M40j84l75K76m05L78j36j64L08k88m4J40O49L99l42k89L74k08k85l52O92Q7
-955D81m94R8K05L55o17p6j57K7k3k01K65J3l40O84J088o42r55J26J2l01O1J27M47L02m94
-930iJ42m4PJ34j42k9L52kJ16p96M0j9O7L6J50J48J85o5m03k70M56j43jl9l4Q0J16K10m48
-901b05j90M39K67K84O16l58n58j64j04l14M28k65k62L3K32N1k1J34j2k38q7j23M00O02n86
-876an1J36J02k95j02Q54k34l69P5r0m4n9L01K7l15m2n3q9K29j59J79j41K61K8l98j5R2k4
-848a97M42O8m44K20m15M55R5J98j12j82J84R5n28L57j52N8O4n62N33m80Q35L78n48j82M77
-823F57l49m85K08l22l6K08j24M15l54l4K5N0K66k3j30K54N6k09j32j85K21N1j81N33K14k61
-797C33m63J51lM86L82m19n44k37RP2K1j45K06k0M5J70L9l0q4j1l46l6K63Q5o5M8L5j35J31
-768f2j17j63L66J6R0k41k5O0M4J5j22N22M2j70l20L65m0n5l18j2K0o4J22k40J00L26K34M7
-740D20k8l74l86N9R8j6K49J54j9K46l83l85P58L60o25j87j33K83P3r9k16N30j42%o78O74
-714B33P91k25n66m73Q4K38J17j49k55M19m69Q35n17l43Q3M51Q5m98N6j04J1p1j1N48k38j69
-688a37J68J33k72J25K11j89n8J62N4m03j5M43k28K84k63J31j22k76K06j60k7K38j96N78k51
-663A36M1o9l80M09j99O2K77J02o96L69L74m0j55l03l46M2M73J87m02l9K36J60l12q2J78M61
-637D84o08N3l39K48P52M14p50l35O2R3o2k40N64J6n25j44M1K21P08r6k47r1k19PK60P4p4
-610B67l23J05K79j30l50K01MJ53p5l50K55L0m4Q25l44o99L43p4l86o4J11J86L28j26m99K66
-584a11M6j28j19N37L62q13o3R4K4M30l93k14J42Q1M06K43k57m09J05J2L85Kk98k36P6j83
-558b79J36K65j23O71k69m02j97q6L0O0J95L65L49J2l69n5K20pl42R0K22j89n44K21M43J17
-532E34K5k65m35J21P2R2j76j24J22k12j01P0L96M47n21l68J20K03j47Q0P1j92j00K28Q6K38
-506B64K52L9m56j08K14k67M0k09p5J82L13O1m64N25N93o69k54P8m15oK55nq6k22J65L15k76
-479b16N69k76p2j68J74N8j57L74o77L26L43l53k14L99M26k86l94L60j27l51l8K56J55k20
-455a09M49l27J9k74L28P8l81M15j49l93J22L34j53j20J25O02J84p48j04L20j44l60L83j40
-431d3k28L72k67K87J35m77m9p4J0K11J41l00J35L46j38m44K55m0R5L35p9m3L9K00N8j62l57
-404h2L3K84m6n62L15J34Q0J3l09j95J10J77j68L49j29k98q9J78L03k42k64N30O4p9j5K7l78
-377b59N92r2k38j10j81J20lJ26J0k15J19K29K92J64L2k95k69j72K35J89k10j25M10l4m34
-352a19j31L8J50j18m9M4J50M1j59jN6l32N85Q7K20K17n95L31m96J44j06j96o3l26K67L05
-326e6M64m48L2J95l65Q6J79j41k76L18K09m65L22O1j92K28j6j51J33j88k52K99k20J79N31
-301D66j92m78L80j45Q1j7k87J18K87k36j39J42J81J01K6k30M4j14Q5R2k06J93l0ok27p9j13
-274c03K82M3J95K91j96n79J54K00k4L00k9m75k36p1K47N59j7m87k78J34j96M10O4m22k26
-249f60K61P78j06l58K23l46L96J09k26M15k06l68J51Q6p1k01k09K79L10m69K08O67j93m01
-225F9m22J74R1J98j81j97K87k6m0L66r2j89M2K9l93L3L92j26J96M18m48j67n6Jk2k18M5Q4
-197a52k8N50mJ65K52m67m68M25M74n20j20M3j87l09J81J83K41j71j34M76p95N69L74j4m96
-172F8j71N58L2r26K88P6L45J45O5nl87k64L07l59O01k63j1N6m99O6J56l2J89O8l18r6K85
-145b6K08k57K15p9j59K37j71L67J01m01k05o4l7J51J20J41k44k0K1J1L01k12M18K53m75n54
-119c60K26N0k86L03k94N80J88o46J02j09J13j3K28p8N1q6l15M32q2k3l87L18j71O44l4n85
-93b34J94K91J10k73k12m27O65O6j79j8j42L16M88M33l80n38K00j78k56j12K10M04o55K4k55
-68d58N16l13M24O03m77k66J57K5l49kJ01M04K12p36l8L58k08j44J34j04k8J95j78n7l8r6
-42c63J63K20L39K62k32j30n31K67J48K09r1m96M81j22R0n39L98Jn41J27k0J62Q21p4n14J06
-16A41j79K5p6k00N11k4J40j34l44Q0rk92L8K53K18k77N89k70l62J53L89k40Qm8K64p7o59
10c82K37K14j15Q9L7j20K78j29k40q6j5N82k5k25K19l00n8K33k53j34P2k67
32c88
##PAGE=	F1=23916.120362998684868
##FIRST=	24596.97802734375,	7686.668670654296875,	-0.85537290573120117188
##DATATABLE=	(F2++(Y..Y)), PROFILE
-2014b39r7j54M81M12k67l89k4K85J36P7l01J35k47R1L82M39m77p42O00J96l37k92o6J09J2
-1989b77L65l28O17j44m06O6K17J53Q3n68J43j08N0k43J68K81O6K13n78q8K04j53K47O53N
-1964F38m58j40M16l53l97K62k45L25J94J04K33k38k38j88K50J09M64r20P2L2P70m95l96L70
-1940A71j68j47K10k69j49qJ56M77j47k36M52l46L73l63P1J72M35n66J16n1k05J60j0l97m8
-1915c17K26r7J56k17M34j85k6M8R4j28Q4l47Q7n0N65L23p69J83j88O1Mk87L42J61k05J61
-1889A13J60PJ18J8l40k19K0j60N50j4o9j59L21K56J54n83l18j80K79j6K83l39l0N71l07k57
-1863a41L1L0J79p9k60Q3n3K64J89j40M7L64j83l34N67k04k02k37J82o0rL24r6l07mN9J10
-1836A20k80Q6Q9m8j2N02K50m96j92j47O4J97k53K45q3J23k68j58l39J57N8N8L81j08k88M12
-1810G0j5l17O65l81k2l51L50m3O9k19Q0j62J85L28k35l11N3K00m17J96K49K62l72k3j65M00
-1784G4L04p18N38j55l37M33N4k65j2L46n7l89K63O06K98o16n00k09M00k83KN03R6k69j59
-1759e2n5J10Q1l2J34j86L80J52R2n39j44o0o4J46K39j45j93J90K93R2j08m09j44L0k24L89
-1733b7K38l80R6k90J75K10N7%j22m3K92j64m2r3J30J90k74k23O7P10l75k92J93J39m34K94
-1707C2j05MK3l65Q8K07K39j45l64K87O7M86l5m84J1J06j25j15K14K42o61Q12K37m95j47o1
-1681d7j55M4K44K08o5k72N41j6l12j91k17L88K61J19k55n93l3J33K06N0j76j8k57K54P1p3
-1655a61K24j07k29K6j09M93O4l07l54K29J38k4J64J13r7L63k50q5m31K68j04L01N1o5R7r6
-1629A12m36L73N50m48m4k5K04n1%q5K8j34m79M01R0m48K13N2N6m1o0J88k80M86Q45m32n61
-1602G4n18J90q5P8N01J03q6o66O77J9m46K34P9j92J45J69k78N7J87n86K90j20j54RL56j66
-1576a29M0O4p0O8K75j28r1j76N7J02q0K93J23p7k63r5K35n5m23M83l5m46K70K80L16J76k09
-1549E05j9j31l3l6N11M1o07k03J13L80m50J8J22km8k64j50M52j30j35L6K97k39p0j93K9J52
-1522e4O32L74o77m9J26m08k9J42n9k44L5j8o2k3K80qj34m7p3J45O8o1J24k80m2P49O00n48
-1494D59m33k3k74k39M1M2L76J18m2L82k64l90j41N60k5O9K74k5p13O98o77K20l60M32K54
-1469C19o26K70O6N57P2p25K1j11N54l98Rl16L85J3k43M19j11n16M73n6o1l45M49j0k68K89
-1443A10K16k07K16j75K66p0n67k35K14q4K29j15k04Q2K89k42L12j67P50k23o28L13K79j39
-1419B20K0M3l86Lk4Lj17K25K97k27k91K42M07k85l37K42j69L52k15j02J35J54k98J06L36
-1394C34o33K59L35M97l1j95n12k63K47L86m81K58O38o1l83m7j07j48k11R9k60M50J47N0J52
-1369E20n52j93L25J26m17L71l82L26j18m46J52K38l3L61P1k76k87L3j57L82N5k78PK95l15
-1344a92p7n6L38Q5k30R82n46o75j70K71n5K04j6P3J82k64K4m8K30O0j33j17N0Mj73L93j38
-1317FK3j65K95l20L5L19p6k9j46q1O41l77J86j47l21J17l6N0J48k87K95K13n95J75O12J09
-1291F44p46K8o9K83J67N1j64rJ6q6Q5m0k6K72k42k69r7K24J1L21o10o3j7K31m8k94K31J69
-1263d7k26R4K17j99k52K11K48j89j8q5J07K22M6l31n3J50j15J15J77P4J00k2j64Q0n1q5k47
-1236b43J1k98M80N0j77K8N6J06k14r4J31O59j00k44K27k01k58j35K84m89N22J40m66N14K34
-1211E23K59k34o75K5N4j7j1k35m4M63J27K51k50m55M43k94M92j11m32P9k0K96k98J08j57
-1186a13K72K38k37N8n44K37K8K68K19n21K22L32J9j72k00J4j46j93K52K28m06k4J86Q8l31
-1161b26O9k14K17j71J89m2L19Q8o1lj68J01L51n85J12L9k20o2K82K39L20j37m48k59K13L97
-1135C40j5m4J29k21l81L66N42P1k12J16K00p03k0L70j78N8m89L52K85m48r9L38J60o81L06
-1110A42R1n80J46M02j4k18M79m93j91R8J17j20M21j01m7k90j23l7K7K45r0J60N7j44P68k37
-1084D68n9j12m52J70K2n03O29J61m44j9j56K09L37r0n9K75p1m93r8Q3O9j9N9j08n1R5K14
-1057E7l0M28k1j58K97n02l3mk00q1O9MK42J86o23r7K07J12J96l81N81l50k62j0M4kL69K04
-1029B42p9k77J17j9K99L59l87k16k3l78N58j37m6K48k25k55L75j8n38M19M06m94pl1l46L6
-1003d17K36N0nk11K07j53L06q4j73j66L03j50J47r4r9K35Q06j34m52l41K25m63L79J71k59
-978a36j2M93k70m27L15k47K31k98J24M4r5q6J28N12L31k47k4L23l16l31k08N51R5m12k09
-953a71K14M78m62n1j16o1j61j1J67j4j73Q41Q82p53q76L4o3j16Q0J62M07J74l28K25j56j62
-927a0J74j81n9K40Q2J65o71J03l5M0J78K14N6M9m3l92k83L36j29K24K4lm1M1K51m30l65L49
-899a16L91L66O15m09o57q2O8o17O46j25k89jK00j70O5K4O4j60m6j17N89M81p30p4P1J67k75
-872a21j58P90q1k53Nj23j36j21K64J36k76M4j40j46K99j17J74l09L51J08m09R5j67q1O60
-847B88Ml64M1l26N10N1J03J3j55J30J17m81J65l1K54P4p10L76n49R14M77n54j76M89l29m85
-821a54J97k86N7N9j13L96m02%lJ66L12o4j15K05j10j21J42m18L41j21j52N55J67k20l52j09
-795a43O0O35K78m84n42n2J01K7j73K4Q8O2J55J11q1Oq7m8l45k7K58n9j53J12L4J5K01j16
-767a43k06M26P7J91k92j49J7j55NK71K95m1j84j97L89j22q8l80K16P5j74J40j15J27J79J82
-741C44R9K5m60j87n4%rK15K88k2J45l76l25Q27M74n41n85n7J60J09m0k98O02j01j30o92R08
-714C19P09k71n07l58L6L44j33k13k65N31l70Q03l72m07p0M57J04n02Pn4J17K1k34N24K1k03
-688C4J68J17k57o7J06j64n0K48J99m16o1L24l24L65r5N1Rl36J47j46j03K44k76N95j03J12
-662C21o8o03N15j29P4K96n9o55K62L94k8j05k68n25K25L85J63k39q7J70L72l22k15J54N03
-637E31n57J6l15K93O27M84o15m42J75k77p4j11O75j52m15J57j03J98Q02l00m55N6l60J7L15
-612A70J47q4l17j0K97L1l78L12j00J13j2k63N1J96k77Q31k13p27L39O3k02n2j77k3O13j38
-586A90n10K85J1k58J7N20L98p56k06J4m3M87k65k37J02l0M36K79k25k75J47J9J55n0o1j24
-560B0k6j32j61L75j1P88l39n34K3p9L2r0K03L27L42m2m05Q2K30j51l01K30R2j81m91Q7P38
-533F26Pj87k90m39J17O5J40j19n9L7j40J63K1KN77m13l39J2L18k07OJ23l18n9L6K07L80L52
-505F19J11n54k28K42j86j40N4k31L46N2m1j90L58O00o48k14M3l79o5J38M9j05J00QL07k72
-479b26L63l05K35k34K16N5m59N55l86o0M55k91p1L53K42k18l11M44j56n41M6L37J4p6L16
-454B97l74K93l07J98J07o02M05j63k79K68K51r4j65R6M52J15n69N7M29j73n56M71j75j07
-430a25L23l78J14R4l87J44r7jM15J34m70L2L80k08l78K19P9n5J17P5J72O0N5o3j55j85M0
-403d9K00Q5o85N01L32l6j29k89j42j13K93PJ08j20k32qK2L77k47j34K33K34m5j11k1l16N93
-376C08l3j87j56j04J53r3J11k4k56J38K09K17J29J53k55j25n3R1J08k80q2K86m4l31m1j87
-350c48J03O0Lm2J16O5k12L1J21j55N90QJ58J73n13K40m95K63j27k28k25o9K51J90M63l83
-324C8N9J45m75J7J45j60j06K18K15m14L34Q2j39L04j55k26J70j00j72L24j80J90M23l28n44
-299c35M57l8k8p6k48J73K89k69MM79m3l61R7q7n7O1J06l3k58K66J3j12j20o6j53K88J04K89
-271C42K93l09m75RK94r1M93j76n46j87o8J82M93q8l56q2K29j55Q8O1k72l07K98R19k30n06
-245a47K78j95L17K60n06M89j94l78J58Q6r5j58j26L26K42n12J05O43j76m04l16J36J52J21
-221A06k19Q8K07k16m5M43j64l04m7M3k22J48K12M5j55N36j63l08J26j29j36k04J18K10j54
-196a84N79n9J15L25l70n31J0O04l60n7L2k00m7j23K65M30j79m28M83p43P63K14m2n39j48
-171a90O10R7p74oJ21K27P2J83J61l19k28O8j51M62k05j78J8l33O5K39j80R1K08l14L8Q6K36
-144A04j52J92j55j02K66ML18k5m54k94Pj16K26J62R4l05M0J16j21J96k3L57K29l60n23J11
-118b08L2r9K96l36N58J82o45K21l34K84Q9J21j51j39L1j73Q4P6R7k83K27k39P64L3q76N78
-92A90J42j33l16J08l46L14J18j54N2k30K15N98M54m44l64J80j79l63j28M79M09o77j35j26
-68c36L24k44L47M81j97l09P9R4k90j43R5N01O6o35j23L70j79j10J30j01M8J98j10n3n3J1
-42a39J54J78J60K31k11j77m38K12K61J18p9n81N04j55K8m66O23M9o29L3L4L6R50l4n51J49
-16B60j03j24k48k0N13q5K9j05l25K5J06k21n5L14L67n2L90m39m17J34M55k37L7j20K40p6
9B43o67L27K82m4o4rk3J88j76k16j9n4O47o6j01R9l23o9N9k00r1Q3k94
32d88
##PAGE=	F1=23891.804017843503971
##FIRST=	24596.97802734375,	7686.668670654296875,	-0.26864838600158691406
##DATATABLE=	(F2++(Y..Y)), PROFILE
-2014g5j02j48M40K61l24l15j93K23L85K08n33R2k82K17M12M26m72o14N85J22k54k85k37J95
-1990b68J27J5j74N85o3l38J84J60N1P3n78M1n6K0j13RL94J32L26o64q6J18j90J57N90K6k90
-1963A88k87M28k43l98J81K0K04L51K23K52l73n45k05M46K48K44r98J81LQ02n13l23M42l34
-1939fr9J07m29L8J70P5N38k33l69M30j41K99l80j4K31N95o51K06N8k86jM4m15m1J22J5J31
-1912fj90L72j03k37MJ86j14J53k96k14P1O47L90p66J99j17j19N0k39K67K44q9J61K15N8j04
-1886D23k8l24j65r3q9N39m1j55k26M02J14R7m76j29q8J25J9J34k35M7O17l15k78k7RK06k6
-1859C7m35M9K50K16K77q5J5K94k38m27N33j46j77l17L03j53p5L09q1k58k9R6R0k41L1R4j2
-1832h0J22N80K54n21l55j86L2J83N7K44l60K8j57j18l44L34j68J69L23j41k43M01o8k04N72
-1807C54l77J07l67K16O8J35k81J03l7O4K94j64l39k25L62j96Q7J98J97l08Q8k19L26K79m90
-1782a25M30k76k39L92J12m09r8K94K0k74K19O26L05o46n14l53L83j70Q7M31J01q9m8k79q1
-1757b01J45R2K23j81L38L0J53m76k42N0k8J50J47j86o7J77J13J78K8m38l5K1l28M51K54n83
-1731b15K65j35P6N7n7p1j67K44L85k33k17n0J84J96j35j63j21O84m22j99j0J10m62N63k28
-1706a21J19R1l88o8J41K20n4k90K61L8O42k05n55Nk9J65k0J31J85p46Q55K62m46j71m2l12
-1680c32J18L36K41k15j13N60L1l90k35k19L48L21J6l70m43j1K32J85m5j73q9j00K68j1j61
-1655b51K22n3j39J41m6J61ml59rP6R8q3K13J37l18N95j86q8l67O1j7L31J28o0J01j18m82
-1628c16K28M28l06J30qK21n2L2m0q3l50j00L70N3m06L0k5N5j66J81J97k36K46R75l92l89
-1602B77o48K31k15J53M94P7k05n50N81R1l58J40J07k81k6K16r2K8K39n38J29l0m1L2J47p2
-1576a14J4J16L8k27K17j09J67k27k8J28j9K52J25j60k42L0J89q5l42K27p0k02L26L67J75
-1551E46Q3j18K4j37r8q5M67j7n97j63l2L98l01J7R3m3m2k99J04N26j58n15K18M22j50j01
-1525D2m93L71k0O14K59p13K9J86l41n0K64j30k09j60Q6P3O9L14R1l13j87rJ49J23j38Q9k38
-1498b42k7P00N71n68n39J36j65l05q2J23M41jj43M62j40o44J03M97j46j1K73J48p79O02m76
-1473b12K95k58J75K92n40J33K51O00j17p46J72k13N01k28l65j73O14K6k74L40j90m78M11
-1450A6o4J30l41L94j03k69L85J75k53J44q9N60j82o45l22K38p2J97j2j50N6J64j75L65q2
-1425F5N97m00p10L41L67o9J54om70r7J68M9j66K83J19m59K21k09N67k25l45K93k33K71j50
-1400d4o7J11K07l40K2L42m64J91K43M60r6k52m47k27M43L28n81M65O39j21l45j54m3m5k38
-1375a3m3k13M53RJ48J87n57j56L23O7l27K53l65M72j10o25L6L66K5L10K68k33m56J23p0L07
-1349A79j5l64j34L10l78J35j37N30Q9l59R79n22n44r1J79j87K07P5J5L6k10Q2q2J50J12j52
-1323i7j14l0j64M32J75k14P6j53K35m10K28L47j09k36j69j7N96j74J94l10l03K95P8k7L0
-1298A59l40K22K71n54J24O02J52q16P6p7L66J07J9k66%J2K0J46L7KR8k73k11J1K51JL66o10
-1270a05k55P7J71L8l72K30L36l71k2K93j18l17J11J91k34J81J32N8K73l0o22o2K41k9J85
-1245b0J87N9J13k7k19J37m2k47m12J58k20K97N1K7P0j0R3j69r8M1O50o9j61K97k53l31j13
-1218b11J98m77N58J35l87M91J21K01j8o45k6M1N7j10l42K11L87j2M3j54k13K81j51O05j77
-1193D06m99J21j26K81k85J65k40L24K25k64J16l16j22L9K89J62m55K21L45M2Mk55j00j77
-1169i9k42M73J03n72N7K50M9l7N6m97L76l33K94j0L35R2q4p5j99Q9K92n62K70N8j02j36J72
-1142A8K03K56j30m60j75J96N10k04j88K43k10l47M41N23L6k33L03K45p06j84L80k21L3l82
-1118e3K47J79k79q0L47L02o21J80k2o52K08M58N0k76L90n85l5J42M8m0L68j92j0k81j39L7
-1092c09j3L55j16Q3O8j69O40l32N3L4m96K70J24m75L30J70j97o9l5J19J27j91J10L95j49
-1067C27m89QJ0n3j54K07n6O4J41n4n2N20k4j86L49m95l6J73k56k43J71m3K83K52n44k06J02
-1040b84J77J87m74N85k37k83q8J36K3K45J64n4l51K70j36M84K87l82k42l3j75R3K1o1K14
-1015H6M6l13K80j29j19K41K53m22j47P9j86o1J24M5O4k0P8q7K62k29j43j9J78n4J64j28q5
-988b42K66P16j82m37k03K45l66O6K03k04O3M69l16m12L32o3L3k91J52R6j01j76P6L70K72
-963C66j91K48K25l98l20o7M44N9k45m68J50N45k74j6j10j18k38K17J2o0K4Q32O54p66p38
-938b33o5k10K20j6K64J81J10j10K84k87l01L23j93j60J56NK47l59J44k5j14K91K48l4r3M8
-912C21l27l40K93p0L31P5l4j27m7K11l50l23P5N02M62N97m20p12QK23q07O96mk57pJ39m06
-885b98K08j22J42lJ5j04N34M51q16j32j0J99k55j20O44M4r4N1j70k55j96J70J85j95J54j82
-859a55j49K57p8J64m01L63J88m13J84k52r1P23m6l19j07j82L93O1m6J59n0L9J05m01MJ36
-833H6L88J3p23K30m05O34N10m69j56M70k38m40J34j64Q0j26l4L06m27J14r6K93L42j05j19
-808I8J34k06R4K07n72M31k82j05M84J00j17k50l04J11P40K28n36n49J37J50rk27J76j61K48
-783B0P5O8k13N5j5p9j13q9J11j96J33n0j34J73K11j10j61L95J23L03k96k99%j59Q4L97L0
-756B64j36j84j00L55j81m3k84K96J8k19K22J2J38J04L0J40P4n89M7r0j27N3Q8M15k3O6l94
-729d8j72Q07M48m34p13j73J86M1L9m02O55o6k34m15Q54O26l10m18k43m2M15l45k43k80N51
-704H4k23P61k30m59j95M39J18m59%J9P6R2l35M66K58j77P9J43k50k90M3j23kL07K87m44L7
-677B2K91m73K50P2J2O7l28J03j66j17K16j88M56P3J74j07o81M61kj6K83j54n11M6L86M0m4
-650A65j73l51R2K36R8q5j29J11M99l14k66J41N13m15o8k07K29M72N12m57m37J68n63j5P5
-625a69N44k82o1K27k27J78Q68l65n43J24n02p6L90J88j70k96p9L35Q7m32M58j48P0Qj68r8
-599a39L11l82P01m7o35K03J42L6m0l28j79O68r0l67J84m5k59N6M22L65o25k69N4%L12j12
-573f3j82lj42L76K70j72q7K18O7k7j42J25k3p4j71l42M82k2P80l51n80K48Pn0k26J99K11
-546C26L21m1m22K19K52l21k35L36n9j85k18L3P04j04l39k91m04J38M9J61q1Ln3J23K22q5
-520D9k49O02l14j69j61M48k68r9J36m00J55r9P7M63M88J98n98l54L12k69j99K69k87M06j21
-495A6Qp8K33M64n35j60J8k69L4j56J24lJ59j45K78k26J57k63M70k86K78l5m16M75j17k58
-469b33L54j88NL76N4k43j02M80k46o98K32L09j43J83J27m38M81k62J14J18o82K76P9j38O8
-444a17J83o6j87O7L21k3l48K21N12k00o49M77j01o1J82l50j11M6j14K76j95J0N72J04n76
-419a27j93L56k74j45J79J77j34k65K66M25P3j26k43p8Q5kJ10K45o30M27N10j54k51k44j13
-394a26j33K62J37j09j44j34K3n9M07k35m0O5K83k6j44n0k82N86J4j19j89l9J28j65J81j11
-368a9k84J51J74J35P8K64k05J5O5o2j5l27N3J62o5j79j4k35j00J63O3m6P1P6k62J20P3N0
-340a00N89o3k5Q0l45J57n12L56j13j83k78J14J41K40L94l42O5Q9n23q2J02j61R9Q0J62k19
-314b78K36R5n4K74k56k62K41K0j66L62q0J34K71m27m82N16O3j12k29j96K58K73k57P4P52
-289G70j16q37O3J68k40J91O5j69k11L05P3j88k0q8j36K31J47L69L03l80l80j25L80n5N39
-264F59k96n34j4n7q8M53j71j36P4K73j29j61O5j23m17K89R91l18n90K35n8M79L29p34M15
-239D36j70l52J41M7q1n8K3K77J23n34L2N57j35l44k09P2K38P9l05L14J66m03m6M30k02l39
-213b43Q0j53J82P5j1J38l67N79J05l55J96k11k44j30J39L12k79N75r5L7M08k36n81k74N54
-188B01k29L6Qk05J73l25L56N81j51p70M41n00P90L6q4n48p0N87J29n34j31JK41oJ54L10k21
-161B70k06j71O9L44j75l05M8k32K0L58K9k95K07j62J47j84J73L4J59k15O0J61J27K54j55
-136C60m10m27J94J12r5J97P9k68M8K06k98P5J20K89K25k26m83j2J10P9K29m08N29J66o39
-111b48L88l84K80J15J09k30l61J89O1k44K45M8j41J25k53P67P2r58P67n2k48l18L59k09n6
-86a77R0p1J55l20O8O55M43n04k58J95j07m21j41O92L68o96k52l1J58j69L15L79P0l56NJ39
-60B29j88k39J39M99q8n34j73L55j33m8J16j06J04J62p1o8l5R9J35J40lJ87j70k28k82J05
-34i6L75j2p4n72M98j55j12k85O95J48o36o1K14j50R72k5n53J73k8k16m10J86N02j43j62p3
-8@k84K7J58j35j53L92N49M0J93m67n12K09M58l33Q1j99J70k9n97L98L24k2j87j05J46L5j89
18c2q5L7j88O75n2nKl46q8j20p9m8K3j7
32c23
##PAGE=	F1=23867.487672688323073
##FIRST=	24596.97802734375,	7686.668670654296875,	0.46004608273506164551
##DATATABLE=	(F2++(Y..Y)), PROFILE
-2014A28j11k00L67Q9k89k02N%L86K62o28M2r7J24L48L29m24l91M43J8l9k43k92J56L23k55
-1988a51j96N31J8k75L30O4r3J07n18n3M0p8M6j45L99K31M07p19l6L1k20J3M54N6j31l26M13
-1961A99j24m50J23L17N9M27L18K62m70p44j88N63L67J10j050J58NP57m51k45M93m47j5l9
-1937f5n82M09J60l3N51l12l80K95M8K20l51k7K16O45o47L03J37l11j28Q4l78m2j9J10Q8j32
-1911a41L01kk31r0J27q7K22j52k42n6N03M39o93K18o2k88Q6j83K16L02O0K12K82k0l96k3
-1885C02k08j35k52M8M07k2k90j53M21p8R9l24M3J2%j8j8j07J41O38l29l18n2pK25K8l55J15
-1857a87J86J55L42l8k0J88k31n10L75m8q0l80M44k39j21K37j9j95p2J19Q1k33J42L2k2J84
-1831I0O41K23n34m48k19K3K28K05K44n33j13m5o1j70K80l13L35K08j53k30L66j14r1M39k67
-1806iJ41l45J31J73J52l05O0O2J33K66j35l42n79M99j3PK0J07j74K52k54K88K31k71K49l44
-1780@j35L33K19n19k00J71J01j38J52N96L10n91l82l05M8K35P6J61M8Q4M0l35l81K08J94
-1755a0L20j08K74j31K02m24k79J36m8R3M4j75R1K03k2K32J05m36O6km36N20K52p26M29n5
-1729A15m1n1j59l5j50L80M05k44l06j7K01J47po7k14N64m61p6k60J27k49N31k91K22J75m05
-1703a66k26P2J45L5j80K33JO80l36m28Qk27L52L7J19J09n70O38L17l32k45l8l80J16M05K77
-1677D16l49K9N84L7m72l09j52L19L52m2m83j70j72K51K23r7j68p4%K17p0j37J58l7J8K03
-1651G5J1j66J14k06j9k7R7o5J09K52m34N58j34p9k87j06M5L22K29m3O7r2m30k1L18j07J67
-1624A48K1K01k6M2j0j48m78J74L27j9k75n1q8R5j68J91J76q9j49J088l41j91o63J68k87J55
-1598a97M69N1l03m28M38J86j88LJ58l76k21K46Q9R6K69m16j39J18P6P4j50K2j0K25O0l19
-1572a67JR0K84k40k27J47O2K15J33k14j17Q0J10j05k63Oo0l8L31M14M7oQN9j62j76j24M15
-1544E03m8n53j80j48M32j29RJ03j41o2k09K70N82j38o72J37M70Qr9m00K86j85M98J29o90
-1519b27J56K08k25K4K71k14j63o6O7J02J54L20J77m05m30J22R3K09j51n2k31j7N97N58n28
-1494C49m92M64l15m15j09K29L98j13j71M96K4o72R7L50k29K6J11K95m82K42k90L15p7o4K09
-1469A76m27M9L82O37k98o98K63k43L80n7m80p6O22M6k69K20k16l45K90q2K83l42L23j56k12
-1444b30L39J77k65P2k2Q07k25p58l06K24l3J63kJ10q2p5j1L55k8M21n20m15J11L03j1L25
-1418D24k0m68k80K67J42j94L09n2m85N53m67N39j83l15L32k43J25q6k2M5K67l52N4K94l09
-1393a25N5P4M16j02k53k60j46M16K72n49N66N88j72l10k44J8R4k49j69j42L69j03J48K12
-1369D04m79q0K79%k24J24k13N66o7o54pJ40J40K57M00j36n32Q2L4K25m3l71j70L24l31J15
-1343b17j22N24R8m48R23m79l96l1J06k09K06J55l4j96j64K55j78J1K06j34r9j75K91L77r3
-1318A77k86J41j11K33m74L26L70p2l87k45P9N34pK23m90l29M52K16p5j16l40J11K84m58J17
-1293a27M98J72p95J18oM15Ln8l04J00r7P3J82R1j2l1k90j17J41K67pM18n48m85K05Q9J43
-1266C8l70J53M25m35j67L66j09l49J15J24l71L88L34L6K43l7p04j33K09J73J35J69L7J01
-1242C71m3k14J83m4l45m23J61q3K32j30K80M4j16R1n6j34n3O15k1o3L18k94l91m7O9m86N83
-1215DJ43k77N07J35l4J25o05k5J27N1l00k69M19K93j56k45q0Q7Q8M1O21k37m85J36j76K22
-1189A10k71K21l31M62J91k59P5j42l23N3L47M4m29K41L09R0J57l18j84j86j21N14o5o70J50
-1164c35K46K16J72m4n33K44l93L90p1L46R7j18j11j54L0J57m14L70O3l9j02R3J15J56j46
-1139B35l92k8O4N48k96l97L48j33k05M09M54o9k47N02L05o64l43K97k28J4j90J21N6j01k1
-1114C9L33L80n34N8j13n55J74M26J14l18K44n80K50n3J9O9K78k55nk93j00J65r2M35j36K0
-1088c0R7j54M69m57J25K07n26L78K22m90O5J50O2m1K4M5j22k77L16N13k33m83J91n2k42j68
-1062d11K43m6J73K14k57j23N39k3j96L86m32l3K99l01l71K23p1L19L48m22l39m1K35J68n33
-1037d52N36q2k25j56J67k1R4J39Ll71M24k79O32J71l50k26L9mm12J22j9K48K74m32J47j52
-1011a85L13K9R2l06k82J62j9l4o5O8K50O9j50kJ61l24m1O6M0JJ33j05j22L65O40l04m04o
-983D0K20k36j72K26j20O4L91l32l61L56J06j63l01P6K31j07k76LK57K55j84M71R5m45k59
-958a65N4L21K5n4l36j64M81j03Q5j59j46j10K99j56j25J38P35M73p06n60p2k14L22j37L75
-933A01j75J02J46K90l86l73M96j61k82J69j93K61k8J40o0k02L79K70j25k27J86k52m03L31
-909Do7L90J23j12j85j37J04k20k50j40N63N51N54l93p11J41L31q77N65J05j66mO7n41K36
-884f9j94K01J37N0j46L68M80p98k16p2J96k39J5M59R5P6J47k12l24l11O6J90r8K46j35j39
-858b27J34rR5j95J05K38l53J95k02J6O04j12k82j52j25K09J61k56K90J05o2M9l03j04L30
-833A49M18r0p21K55k59K81M29l21j52M48r7l82P0k9J8k42N9J85l11J50k27M11L48j34j34
-808A22O0j90K83J34n95M60l97r2L53K3J6j63l17J04P34K33n57n17J75K22m1k24K39l38M27
-783A54j08M4l14J21O2o4N0r6M7k03L00j41j27M3J25j02j10L48J68L82k67m25K3PJ18L41k01
-756A75k17j00j12K76k20N9k6K10j16k05L42O3Q3R9q6J71J16p03K40j10k00J56j23N30L0O2
-730C94m34o1P31K84l51o15l52L81j42Q4m18N63k6k88j15P19N58l04l15j59j37M58m74k17
-706b36k25L56n4P06j12m84k54M09J34m03M3%RJ46k73L95L71j52k3J69k55m60L6q6P0L12L17
-679D56m55J71L91n24j06K03J3L8k95R2j47j47K11o3K66K44K12j87n54K30J83k00K32j65l24
-654b25j95L40J80j3j34j64pJ04L7M1j54O2N18l08k54J83N02k29j89r9N9L60N10k77l20Q0
-628D08p44J10J27L66l70K80K04k80J34Q97l22n19J40n85k31N06J79l38k57M4K49rm53O04
-604A40j17mJ5p2j93L59j99L66N3m98O4J34K66k9m40q4M58P3k19J0j11j64K4K87K70m26k84
-577c21K18R0Q8m5j62m4o7M2K14j19J09L28J45j45k26K14M9j04k13l65N26k00O75k68n18M27
-551C28J13j88l24K18J24K14j5m08L18K82m59j51L67k24j95O3Q8N13j93m21k94j56O0l7J55
-526b22m6P4n3L24J70k27l13N06j88N6l52N64k93j93P3k34J45M9q0K28O19K94n81m06M23m83
-500a46j33L45k47L36j57J19p3J48K81l74j44J4j81J41j79O9O3K5k69K66j50O3P5K53k90L30
-474A85j76j85K44J19k61R1o2J4M28m6l53J19M75l43o35K89K18k90M41l0m99N77j74R1P7o10
-448b96J50L83j73j70J76r3j79MK88k11j44L38N47k22o50M04l4j6K7j58k50r3K43K17l21J43
-422i0O56O9o23k79Q0j86Q8Q4K34r6k20n7O49O4k98m33J88K78j03K4L76n61L20O19k67l21
-396A95j75j11r9K18K42k07k64o6J2o3M34j76n4N2K21Mj56j5l17N88J0m0j73m7P3j66L22k59
-368a7k47J07J06P7J9L19j55J38J75j84j63l76K73J10q1m3p1j97k42Q7J39j4M7P7j84K19j48
-341b29K42N80r4k78o6j17J13n65L93o5r8j75K01l6L24L47l11N7J5m88p2n7P7R3m5O3QP6R8
-312iJ1J67k85k44L26J23k30L95N4L9R5m41j81L81J32j33m35j13K75K80j98R9Q98r4r62k40
-286b90M48l48J21l9k67J06J03J42j76l6n7n7J07J61M04L15m03k89k54M49ON13l57m40J71
-261C3n4k28K54k54J12J68K60j05l23L5j9m85K42J003l54m95L0KP40L57q63K47j38k88J17
-236fl3l5P2K10J65k4n43m9M15r1k09r1jL49L9m17M95J33n42j0L17j96j77L33j46J25lj09
-208b9N1k28L26L19l13J62k35l33qJ42L34l75N26q8p9M77p2o03m6J57l04J50k8k28L42k61
-182b44L00O57r3p92Q3j54P05j16j78m68J18L74J25k38j03k31L36mk1M00j12j92l86K69K68
-157C03j70l65J29j70K7L51L27l66j08N2J01m26O9K64J15k46K21QJ65J57k48k24k99J91K68
-132A26m17J58J08j49J08K36m96o5J48K29K44q8m46p4K80J64P9m03M79J42o79N37k72K03M1
-107A93J75k71m98K83K33l15K28o9J4Pk34O52R2q19P00j86j73k12L73m6k54j17R2K00l80j8
-81c50N95L81n42k65K64M3m32j02P62K69o86l40K3J56j74L05K99K48l46o7J63p0k28J95L85
-56D86k39m93p6L07r5OP2p4J34R5p7j03L6J37J09J18j17J37j27k75r6l5M87j35n5m48L82j03
-28d2k84o7O09K66n79j05L49k63Q87k9m94J58L2k54n12L17M80k27l60K6k40Q4J69j9j75M11
-2A38O36K8M2l99n59K58M39m75J21k57Q9O4n20M33L24Mk59k49L76j56j54J38j2k87O02k1R5
24D39n3l46j07j90J10j01j01K48
32a01
##PAGE=	F1=23843.171327533142176
##FIRST=	24596.97802734375,	7686.668670654296875,	0.99014121294021606445
##DATATABLE=	(F2++(Y..Y)), PROFILE
-2014B77r5k69K44m4j23j48J69OJ54K47n94M2L3J1K38J66l46j16K20j08K28j32l12N7M45k10
-1988D0m20M57Q1k34M79o3k40J86l76q3Rj17J16k27L21L56M31p40M5m4k03l1K54M2q4k11L30
-1961G4k3m56J61M45o5L94L58K61n22q32m4N62M10O3r17j24O7O48l41j48M88n05R2j86l29
-1936d69L47J51j50N31l80k48O6K03J47k59j9J84N56n80L67J70l13j84R3l20k4j48J79L7l6
-1911i9K39P7j32j55om3K52kj28k13J92M51n89K86j2m46R3j20J80L09K35L11K86j87o67L8
-1885A50j6j34k88J01J67K5l86K65Q8l06K65k17J55J10p1j26j53J30J56O59l33m11n1n0K45
-1860b6P2k03J22N4J33L66Ml6N2j89m66Q8J05O7l69M34k87j71J72J41j56j99J39R6k37K87
-1834gj3l4J30O81J63n36m59k56O9L02J95K47o04k33%OK3K02k76L65Q4j40k17L09j38m7L61
-1807A77j39P3l01J23K55J70l26l1J05K62L52j22l80o59L38J20p8j82J14j71M54k53L24J84
-1783D09j64P7l67l0K23L38n47k23m2J68J9P2N18K85m72j82k14MK53M0q2m0K04J06k71n68
-1757d86J63K71L94lJ95k85K28m00k42K02j20k9j4j27K53K73j06K33J19m10J30l3n30O21K04
-1732E01p96N58m4j48o7k48J79l5J65L37k37l24O8K06Q0O9K8k42M29m70N1m30J78k2L46l15
-1706a83L31K43m03k54nM1N5j00J89j8N70l87j97Pk50K47Q1J45K8l26L61L93k06l17k5l04
-1680b84j4M35K76m13J35N92L2n53m20O2K72L22q4n69M0k37J25K87j07j70N6j9J27r8J7K2
-1654a68l1J48K32P9m62L46j05j26j10J53j7k4L56k96K24r5p6j94j27N4K15L38qnm0l36j63
-1627b38L66j00J2N5J67K2L8J8j50l46J65K27j28o4o6j11J46j14O2J45Q9l89J025l58J7o15
-1601a25N6k89J21M16K8l69k56K63L00lj45K03m22r9j17K60K59K56l13l54K62J73J01m11M3
-1576a62k0L45Qk85l7K27K17k13m36J53J24J31J74j96L9O2K4q5j97j43k0j7L23M08o4o1J49
-1549D48P3j99k47j35L40m1m89j57M2J34P1m2J70k05k3P8N0O12o8m78j99L57J93p6l33J86
-1523F2k96K99J0o13L97J02r2J09K40k76j08N2K3J10K34L29K05m44o17K49pK98n7k09l38k4
-1497c62M75N56m47l09O70m95n04K2K98K30j93j25M95J72o22k7J87j97J48j92L47j18o3j65
-1473b19L02J27k20ql10M9M20O51m42n95L04k30K24J04l08j34N08N7k51J18j43k60J61p3L74
-1448B06l35K56j28k62K84K22k56jjR89j93q83k11J75QJ53r5L52j81k91J99K82j6K69n50q8
-1422i6K6K9L5M62m0l96l07J01K57j74K78j95k69N66m61L49j46k58L56j60l7r4J9m5L29k86
-1396a57J23K19j94o1j31L09l7k14m8j05L24K15l95O06M55k21k69l09N1K26k18k55j06K49
-1372E7j44L2K22l27J1K26p2j17k0MO08J6p32O0k12K97K17M55n0n78K1J17J56j4l10j88M12
-1345A47l65L1r0M51J20m90Q14m26k37LM3j43K96J68j16m18n0L75k73j91L13m6j20j96O44
-1320B44J71l44l45J99n2K92m93L43L71j2m05k91R3M60J13K45o25l77N49L22j02k37k56J7
-1296a20K20l42J56L25J57o90J41N3M11q6j21j51K01k86mJ79J07k7r1k92k3K67K94j8M58m47
-1270B71p09L41M5K65l87J1M68m12l34M28j64k20N9J43n49M82N08L3J54oo06j65P3L51N0J52
-1244B82K4N3p6j74K10n2l56l10J57j76L43k61L38K7k05Q1M6j95l0N37K9QL09l17m35M1j4
-1217a16m65M69J74j74M99K18j84J22n70K6K34rm80j3M61K07k61l87l6K21j48L05N11k97l77
-1192g0R6j56J60k59K56m14O36J33k17j0n4l89N4L94n4m03K52K39J56K48l61k51j78N3M81
-1167C42k29m89P4J49M49K48j08n32O7l30M41j97L31J01j37j19r4J6nj54L31N9j3k6O6j1L5
-1140B65j79k14L8m4N10k20n18K58j5l2L13L30k20k67O68L91n52m55J25j98j9O9M0j00L0N1
-1114E5L08L88m31qj75l58J17K82J74k87M3m67L87k84R1J66J61l00j2l30J91J08j69M88j64
-1089b6n7J47j02L65m92qL95m98M07K90n26j66J25K77J3Q5j2l61j73L70O13l08m86L30m1m29
-1063b68r4J64n1K49K70l43j75M92o1k02M02l56K2L66l19m53J86o3L43N03l10m82j35K19J32
-1038C6n46M46J03j24j72O4q4J6R8J0l09N57m18P45L0l06j92K11Q5n85l5J26K40L81m93j04
-1012b20LN56j55m7j51l60J99Q9k7j55M2L87J34l13L7N1l03L7N3p4M4P7k7j95M12N92m29l22
-984f5K08J69j11k97K30q6N7L08l32l06L95K46l31l99jM00j16l62j3J37K77j83N92n6m55j62
-958b56J42J71J3J11j61k56K46j0K42k05j68M0L50l27j60J68N74L64o32l39j3r2K01k37N03
-933B69n27K2M17K45m24k93N18r8l48J90j25rK04J04j15j89M09K90k06l54L29j89m30L63j08
-908e5M46J65k07k31k02m6o9j55JK92O01M84l52o75L73L64r66M42K07m6mj8n79J43j43K23
-882gK06O6k06J29N13p03k29j25J61k05J77K94N4K20K29k35l05l76p8J69J2K66pj49j4J09
-856c4m5J3j30K34j55J05j59J83M48j97k39j45j57P4L49m07K61K71j42o0j89j57M92L62j88
-831C88p25L97j16J16J59k04j82M42M0l01K9P0j13k31J18R4j33R4l55M97L24j47j42J1o4L83
-805D49k4n30M50m22j36J94o5J35r1j74Q8N89K61n53l77K9L22o0k41K61l73N22l31K6k18J28
-779a41K2J7J17m4N9j70K78j90j00j9j6r2q9K88K30M04k23m85P7J40R4K69l39k85N6j85K02
-752a25k52J52K08J31k74j32M10L8k5J20r7J94J43o76K69j55j75K48l79O18J62J36m59p2O05
-727F13N5l24m12l82N40k43J4k23K25Kk62J39N10N34k55k30j05k23M68n00j53j71M9J00O33
-702C99n1m69j74L46J37l76J35j02l4J74q2L25L46j35j13J75k57n45O4n5J31K66K97m23K92
-677B71N25n23m46K76K4p5k50J27J3k87K25J6P8L86K27k85k86p7L61l81J07q9j36j25j1L86
-651E1l2j87O6o9n9J6J32j48J9M31l12j88K74M82n9l12l0j90L69M81j25j25l0q28J55J13K70
-624A65m43M76J42k48O1Q85k34m65J79o03l21O03J49n44j74K71R2j90j45L72%j33N3K5k50
-599b77L33N5J36k8l51M0N9M09j7n69L9K86L33j53k06j80n0RJ33J87j95l10L65J51J1l6j92
-572a8o7j9k44J15q8K56M69K36k33k81K41Q4j11k23l80N73m31M67q9l58N30K01l74l66K70
-547A60J61lj3l65L48L42n11q5L15l89k06L10J62K94k47m30k82J81k8k45J62L7J08P2L76L3
-521B57l78j95L17KK39n51O49k48k32q6m6N2K11l2j55O74L62n01l44N08n11j37K25j63J66
-496H3p3J79m9J01J21k80j38K6r5K33j62JL9r9l58L13p4J14K19Rk33L63l29l2O4L31k02j76
-468a04Q0l0M78o6m76K91M20m03m48K58J17l93N87j03n23O02r2J14on44J37N72k47l29K28
-443A20j34j42p0L44k42j88L57N36k35n80K66KP1j38J25k43j21L33J24m00K91O64L9o14k42
-418g7j85J68j00kK47k7l6m43P71K2m21m77N00L05k14o7M49n15K85O23l76l10r7j25o6J99
-392C1L22k11l88m7j1JM00r4j10Q0J41M9j71Q9l97N71m7Oj03j08Ll5M37m12k07N0MR1n6K80
-362A58j14K42K90k61l03m46N31J25p9K2j69j73j75j41K07K5M7N5NK71l98L51N48p7m74k82
-336b15J16J30l87R0Kj1K3K89k17L01L47k56N1j05m22Pj80K37O4o2QQ0L1J6J7J5k32j39L68
-307c4J74l39M14J98p1r5l23K5K60J97j12o13M8J53K76j33J52R05k2q25m45M79l34j09j87
-282c61P6J78j27R5l1k26J91j06J62oL35L21l73k02k60L67L8N00l56l17L49o6k90K9k67K66
-256h1K36J89r4m05n8L4m17J11R62l43k26j80j27R66L71q86N3j13j97J37j32PJ82L91K8j65
-230B43m99j98K48n1k6L0M1L62nm99N96J03n74L7J00j13J05M08j16M2m0j04j41o7Q7M47k38
-203A78R4j98l37O5J29K82l98M09l4k34N06J08n67K21j9o45K72k4k47L77m7J50O79k0o94k93
-177b87J25O31j94l24j91K13M6R3N1n6m24M15L0j49M00j8j68n67M25K12j57l70J61n5O3K21
-151A26N78l29k19J18k2o98N2M66N8k22L12j30J06J6k66N5j62J67L81n96l9J74j0K01K37n27
-125a73K0k31J21K98L1l66O5K74J81j20k62M16J06q19O44r0J43j05K79k70l67J61L00k74J37
-100I9j53J39r6k19M24J07n84N57k04qj34K62J24k97k42J32J43m39L0M54K81m62l01J87K51
-75E1l76K6O03J16o20n1j65L21k61J48K28L02k57j24J84L8j38K03K23l64m50J66J96r5K7j
-49g0PJ36K1j22j52J82J01P2J12j82J00r6k96M7j71O01j83n1l21K32l1j70j66M42L76n01o1
-22a44M08l45P67k4l90J04O4k47n49L51M31l27n53K64r1J07Q1J24j01L33N94m2m2l04n30K60
3A99M03o24J43k55L1J68m10L59K81N4k93m27O31l42M1K79j74k94L99j4K22n4l16j22j4J86
29E7k48j62L69
32A6
##PAGE=	F1=23818.854982377961278
##FIRST=	24596.97802734375,	7686.668670654296875,	1.2692906856536865234
##DATATABLE=	(F2++(Y..Y)), PROFILE
-2014C55m8l27P2m8J03k15K96N3j02J83m95N8Q1l8J29k0k72J68k9k30M66M3k83n6M33o4n61
-1987c48L23J13k01O08k18l52K91k07r1j02o8Q5k15J73M90L79p24J46r3j28R2J33q2k34kJ92
-1961d0M1l40K52L43j27K46L31K58n11p51J14N02L46N4o54n00K04M94k42m1M33n26J93k84
-1937b05r9K59J44k71M96m28n1j03K62O9j02l6K20L70n28L63J54l15j72N5k39J2k27K45l8
-1912a65J08J76J08m4k17p4J5K22J50Ql74j22M18m74M07L1m57l2o9J49K63M15M08K07l82q50
-1886a75J76J88j49k16M7j15P5j17L58k56j51K97k77J93J92j04k26m8J87J21O79l35n25n0
-1862b31j24K46J04q1Q6l7J43L42N7k1r6j53k80j52K57J68l62K84k83k31J94L51j74m09J61
-1837b41J22k00L42k1rJ6O87P7n18m00l06K07L47O5K49n96k48k1J68R1J19k30L56j8j02j30
-1811a94K22j74q3L57r3l5k36J79L20K08l45j33Q0L64N05j14m40p25K21K01j61k18M00m95
-1787c89M82k01M14J65j61o1l47O0P2M24m98j86k28K32J70k7M18K15l40K0j34o6K43j9k22
-1762C6j29K44J61j14m99q1L30M12P4J15l88K35m03j46K79j82j86P9j93L51L73j61K01R1l67
-1737A32J38o9n24O94R3p29N66p3k23L6k77K90M9r0J82k38k38K23J63L9N8Q1k12L29m29J60
-1711A31l66J45N1J74l38M46K81l83k20l7R1k0j58J39K7L24l57j0k3j59J2J45J57n1p0J00
-1685C1M46j24l33L0k34j22M12K18l77K04N58L4o14m23L60J20K28j24o23J76n7j03K15p9j81
-1660c62K17r0K5r1J53q3L2J92K19J60p10N67m8k11j91K12J8j02L90j36n8q1q6q2l2K0L7M37
-1632C16M0r7Rk06j44N08k73k88O4J54P9L3N0q8m7j1K9k67J94n5r8J68q5m8J06K64k50P18
-1604G75n35K11n10r9k06N8L33Rm00m5J46L91J06k61K29m07J03l70K79L81J86k52m54L49K55
-1579B72R8n41n0LM11q5k30J69J97P8j51m93Q4J22l3K35p5J65Mo1oj34k68rl2L08L46j50o7
-1550A07K83N6k41k75r7J97K0m16J46J33l33K55j04K56j60Q0J16j60O05L8l11l62J44L21m7
-1525B51l13R1k70J4n5l1K76j67J2J59K12k85p4J40j0R5K93L56J72m59n81K46j39L60J16k81
-1499A28m31j27L41N17l49q7P51o38n30K04L46ok19k7M51K65n92j44P6j6K02l60J58J89k42
-1474a40q1K46L25k66k86o4rK96O57n41m70L12j83R8J95r7j86L70M5k38R0Kk77L0j3M04l28
-1447a09K42o3m12K90K69k44p5m2J100j04r87o6J12K2J82k69N33k14m28L76J83n3J58m52J05
-1422E4K2k22Q5N03j01k64k08k35L66j02J85k98l6M66l52J64j02j71L56l4j38j95N2j23L70
-1397D2j01J16J15r0p4j43q0R5j78P4p9K72J48j57O46K36k80k18l44L3L22j36k82j07R5p8
-1371a53j64K18j55R0J95j16m4j73K34N91J22q20J52l97L00J76M48qn93j4J40J13N3j93k67
-1346b65N20m38K2q4L50J47m86O60l75o7Pj0l2M47J40k11n40P8L96l65l62L84N7j89m0P75
-1320E19q5n16l72K10J8L80m65L30L53L4l20k73K0L67J93K51o70k70M19L58j28l01q9J5P4
-1295E2k73J94J76J02n30J09M6L73j32j00J06J98m29j78J39Q9K7r0k18o4L82L41m2M58l38
-1270C98q71M57N7L74m26j79M87l18l50L07j99M0j44K40m98K56O29M2M4N8m15j80n0M60n4
-1245A65J64K6k3j27j24J94o0k75k36K65l90M01k57K84N5k33j7J24k47Q8M42O4N9K95l54m69
-1219a86J30m3m03K27K15q6M46K94j50J0n29J06L02q8l96Q2L95J27k84r1o1m6m07O23K88l70
-1193A05j50k2j12J35k41K53k83N98N3j61n2o9l85M6L99j17k88K11J56K13K68l49l24j42J97
-1168f1M41l55l20O0M1O13K40r9m94j16k35M91l40K74R2j17j15o6O9q8L2K40O1rO2P6j61r8
-1140A18k18K2L2p9M27l9m25q0P5J07K26J58l29l35P73M81l79m85j08j32r4L74L6k58N3J22
-1114D3K97L36l20mk14j78Q7Q1K37j51j45l73L60m97L23K03J4l45j3l25M81Qj97N30k00j87
-1088a49J97o4L79l66l26N43l74K93L18n52k98N8L90O9J61m2m66J39J17O82l44m92L75L4n39
-1063b57p4J07o4K88K84l49j45M22j77k19M18k97J31L84l25m49K9rL49O82k45n99j56J54P2
-1038d5n11L31K91k1j94j03q7J20M8k00k5N06n30Q30j15k62j66M24J13m66j11J73J14L89m49
-1013E4l57K06N50k92j34J6m29K33J45m9j79k5M31K14l68J7m2j86N3oj43J05m0R0k21L18N36
-986D97n09j78M02J05j4l35K34j09N5K67l32k68M27L38m40n34j8N33j56m29J34n8K98j00N59
-961C69k14m36m7J93RK6K15J0k12L5n3M03k05j71J77L60m81j57J46M06L02o05p2L4MP3l08
-934a99O50m98m49O57J65l83j13L78k5l35J19K1j34K18N1j56n9L46L06k65m77M39j47m06L47
-909E1j43M83J98k85k83k25j94O2n1J28O9N86L97l23o01O78L15j026L43K98N8pj05n93M5j7
-883a42K00K02O8k39j14M88n75o3j74O5o5K26J50m3L00K67k35j92l71k28J80J21J54J61j66
-858b5j68K48j52J23k38J00J67J1k43L71L03k73k00j69k15J33M80l28m4M04j68j98p4j75N77
-833B47K60k28p35N45K3J46r1k41k21M25J15j88K7J36l13j02J45P8l2J1m29N03K83j49j34
-808H1OR9M48k30m32M12l67j82M0j69J89l8J7J13L53K80n46j76j76M34m1l04K40k46N16n12
-782a91m3J40O5k08J58Q7N2J14j80J82k30k7l4r8n0n4P2L24L70j80m58J32J84K4K14l46l55
-755c36J66j16K02j69K0L21P7l69o2M05l4j45J32j2K09J51m96J40k47n0L10n64N70L50K45
-730F98m62j58M16j33l54k04j58N23k27j22n1j0l9n1J80K27N99j97j88o8k84M40m35j10j39
-705c07j32R3N36o6m12N6K66R5l92K72k47MJ32J44K54K52j16j78J62k42n51P5nJ29K05K35
-679B62l47L93O16m93o22L08Lk50j78K28K32m00J46M1j09M87K21l71M6l02L87m03j32L3L2
-654a72L0j58L58n8k37K65j29k68M2J93r1k8K42l13K4K67M68N2m09j3m35N79L94r1Q5r5q40
-627c38N1J14L02n15M67O1j32l9Q36j48m07K55n51k93O16J27o78n7L58M4j35J9n8J74l08J60
-601g5J12l17K74K30J00k58j93J54J5M32j9p05M7K61N68j55m18k50O5L6k4K38m1l82M61J72
-575C28%J3k52r7Ll01k5rJ31O29L21l07l20K46Q2q6k05l96O03m84N2J44j57N71K46n80l55
-548b05L36K91k47o1k85K91M43m63p9K22n18r3L68K17J12k66l57K9J58p5l37J88N4M4J62M18
-522C47j47n26N3J05K26L23p31O76j30k37k69N1n3L89M2l16N05L56l59k14N40l63k48O0r1
-497a1m6Q9J65J9J00l4l00r1O7J3K84j38q8m9j27k16K57n8J31K62j99j33L82m47j2o5N22j15
-469A62l98K20j02N05o1n48M08L10l98k45K15K5m16N63p6m89N83n6J56r2m52P6O76k98l81
-444a13K83j21j30n7L70j64l92L09M83k38m55J05P2J53l52M34k23n8L20N1l47L12O06K6n63
-419C11k15j77J95k67l5K16K3K9n59P65n8m50j51L96L12k95j69M58m88L70N06m80k02m2j35
-394a42j9J79L56k11m07O7j0m6K75mq8N7P6P8j65K24m81N21j06m1nj86m9J88M87n15k32K1
-366a78o1J74j75J54q7L32M14l03l77m80O91J47p3L7k57j52p5k20J61M5Q0lK12L04n46L15
-340G9M85l1m92m59J93J95j19k47n8L9K72M10l21J15L68j58M8k76l38O6k16K59R1l4nR7J15
-313G8j23n1j44j27K9L44J63m59M14L25j68k90j07J05J53K75p6o97J90NJ97q3K67P92P4n88
-287D98m76L28l10k56J5J70L2r3j16J19k06K78k86L49j66J14L12k92j26j03R0K9N63l24k23
-262h0N15r0l48j18j67K85L13Q1j20m31k23M4j30J8P02l05Q1j80j73P71L75q12j02j24q7K40
-236f5j01q9K08N24j05k52l28k53k9J48KJ0K00K57k2l73M38J01m50kj83J97J74M01q0l0j5
-209B83r7l19L0m3M87j71L7r4k97P0J08J82l38K35O3l92M53K79m50L43k8p61J65J42j39M2
-183b10J90k4O73N2n83n00K48N86j74m47J07J91k20M3K48l1n27M47L8j38L35M6j16n60L50
-158B4J66j15l64J36J20R3K7P27k00j89J04j02r61P0N89Oj87L62k15kj48j49K60r9J74M56
-132E83o60k99K64J25K65K20m38L5k85j95K74J21k09J30K28J66k85n8L68N6p46M56P9Q9k57
-107B7L69k45k24Q3K73k13O4j56K06j41k22R4J28k79M71j05Rj37J65K68k96k57J05L8n27N1
-81d51M53J97j36j8n30M78k81J13L72o0m34K45j46K00k68l1J33K68j07j64K19J22l1J47O3
-56C53m43j46K35N4j39K3r0J33R3l1j69j72L40ML5J06k05P3p3k24N2j61O08j28j51k27J30
-29a20J9m2k88K64M62m54Q1L65m07O66lk68M2O9k27n27K92L50l67l81L46n9J35n7K66RK01
-2C67M51j23o5k24m37K70L27p60J41j24J3J99k78J70K18J57k98m54O91m66L89K48m05k35J21
22a07m8L67J5k55j34J91K37m02j13L33
32H4
##PAGE=	F1=23794.53863722278038
##FIRST=	24596.97802734375,	7686.668670654296875,	1.4037417173385620117
##DATATABLE=	(F2++(Y..Y)), PROFILE
-2014C93Ll53j07J08K23l28L87J02l45J08l71N5J04k9K7j39k65M13k52k56N56K35k19j09K65
-1989B06J02o07J80J22j35O81l87l90L74n8r6k21K9nj29j7O10K45o78K53q4oK02R9j99l43
-1963b52M0P6N9j83L26J42r9PK56K64m31l81M9M40J98K1l37n01J29L57k21K4L73n50K58k83
-1937b19O9J99J07m00M62m50J29j24K01j8N3m7L12K29n52K74J17l42j11l7j10J4j72L09j46
-1912b53K70Q7Q4J6k45q5P1J36K99J66n32l98L39k96M97M1l63j51p1J04J83N64M61O2n48q68
-1886d30L97K90j61j92Lk50J16k7M14m43K82J33m04J67K51j16k56M0J98J13O68l54n97o0j50
-1861c68J44J17LK2p1J79K73J31K7k30j57n9j39K93J78m12Q1k32k39K89M83j99m44N0O2q0
-1835b98K66j7N8r2O48k6m59l00l44L95L37j26K32n42j51J47K11OL8j91L02r3p0J8J71k53
-1809a33j52L62j33j31j61K90L53K55l62j68J8L44O60j11m91p46J59K19k04oO35o06K0j02
-1785a91N20J71k05j62k70J10n7M13l72j25k65K66K49j45L36J18k46J86o5j44K01m6k57k15
-1761a95K01K25R3m26k71L53L78R0N3m09K16m21j3L69j64k01J21l69L23M70j83J65M4l08R4
-1736B35j10l46O57o9n31M40j10k56K12k46K21J29k85Ok79J04K66L1M5m7O5j06K70l27K30
-1711A99l13J58P7L3l70N48K86l56j66n7J83o9k61J10J11J41l40J8j06l5j43K00Q5r1J52r3
-1685i9M18j06k61J19j79j86L45R9k50K43M65N8o44j15M57j05J00j56n76J78K14j48j16nq0
-1660c30K48j85n3jJ52j38J65J49J56K49q22O64mk59k58K40L2j35L47L4k21j01j05N2P4k7
-1634g7j29M99R3j85K4m4p9O17m07n13o6J92R7N0P0J3K52j69k38l72L82n5n1J54n6j24O1M03
-1606C42K5M77q58L44l36k78o0m0K35Pj52n5Q2M19J13l28K43l79K07k87K42L39P0k17m99M28
-1580H4L15O1n61j69N6L77j73j71L99J39p5n6m07j8N1k77K84J28K55o4j44J24o7l73N4q9K38
-1553g9K53j82o4M07Kk78k13Nq6J48l54L91J72m60J48j16L09j15J54J29l27N51J55j91m51
-1528i2O1L06j5l00k7r3j83L4K31J85l46k4J62J96k25r5K08k2O1L18L93J13m86l87J91k96
-1502a32L72L31k67m66j39J55L60k56Q0P59p19m72L59L57k50j82Q5L54K89n58k35P8J40K00
-1478B43k98j40L09l21K9J33N00k38l78J09j03RO84n82l69K77p4J03Q9P7j87K43%k40J79J16
-1452A70l51j03Q0L76l27L39m1m49K44K79k39j45j56J142K9j044Q9P3j7K55m94O36j87m65
-1428c06M69R8j35Q0k30J48K0l55J78M26k03r4q1n27L91lN2l58J22L45j74J4n5o8L35P0j98
-1401c9k86N9nK31J46L0m1K6kl0n61K48j48N6oK48O4J10O82ol44j49l46o0L76j8k44j30r4
-1372b33Q8j12J09j66J32J99r2m0l26M32N23K22q55K22k97M7J17L93pn59M6K8J02J22l2l49
-1346b86N39m72J05j37K54J67m38M73l39J11j5n9R5O09R4k86n65J54L93m63l42K98J07k70
-1322b73J58Q01l53n38j15l9N6M11m00L25L31N0j94k42o9K57K43K50o17k22L09L27j71k98
-1298a3J23O3m4k99J92R7M6l76J8k4L39j34K2K68J10m76l51P3O3K74r9m9k50L98L89p7L89
-1271F72k42r25N27J08M51m63l70M89j90l09J21l3J43l95L59m11KO62M4l6J44k00j57j78N08
-1246C21j55K18K6j10j72q8J19p2j07j34L74n39K41j89K67J46j95k24J85j95J17L83P1J19
-1222D07K99m43n03K11p0l51j0K46qL64L20k3r0m53J80L06j50j32K1K51N2k10K19o8l45k81
-1196b61N67K3m66J90j73j41J56j95J99j10M89m5j19jj69k80k7L54j25j05J10Q2K39K27k76
-1171A43m03p3K74M08m18j90P0j7O68J67j1m10k64j67N29m37J69P0n4j17q2J57n5J10J19P7
-1145B63j2J37J12l15k32k49K39J4m9L39J22m20k43O6K21J52k4j70j96M05N06j83m26l50M
-1120b89k58O90P7l56n1K02L06K52k12N2k42m9P7j22K94N9k15m31K27l88M10J92j66m02J0
-1095c33r6N20j00j81N83k28l54K15q2M34k34m56N29k10J14L20n29j90p0K37J15K46k8l21
-1071i9K22j63P12l16m76L16J36n30q8O8o5K74K55l21n8L74l58k35M64k97K84L57l37l55k14
-1046d50J02L14Q21k31o63j19J02nm28K07M29O3k18k64O7K14O7l66P1L78n85Q77k49k33j56
-1021b55O30R3k91r0K18m1L50l52l87J78M13l73j30J60n23K61J86r3j44j01L45L15l20m9q0
-996h0o3L2o6j13J68k22J85j11L2M53m93MN22M3M1l07K56j68M2K85l47k63M34L66m77n86Q6
-969c47M97k31m06L04j81K50M2M08l65l95N7K09j40M8K48J58j22o3j96M94j71j05K97L31n83
-944C8j60J15L03K34o44K04M5P3l7l63Q01k83p63N52P5k67M5J82L8k47m1J06j02J65rj38J09
-917C1K35L11l01n87M91j13l49K89j20M45K23l19l56j95j31j8N4J86m1M72L11l23m00Q91K05
-892H91j003K53L58J30mj82n87NJ13J30J40O0k10k50L33m45K32k35k2P4K36jj43K96K53k03
-866B19j9l63k93K67J70l8L05j70l28L78j31J04j59k23N36Mm83N31J89l14j72k55k53L43N03
-841C48k11l26M62j31k93nj88N82J66j91o47N16J25K14j39l73j99L04J15n0O4K06n47M5J74
-816B1J27l6p0m06L88K45j48j09M2K30N22m28l49L47k63j84m8k59J05nK09J60R0K71n54N8
-790d4l51N27L2l86J69m6M61n34k24M91N2n21L38j8J67J86k15N7k38N9n0n8J8m2k49M20L02
-763C03j54l47J53J40q3J93k25l46J27RL14j24q4K55K1l78k9L72j06k06J09Q7K11J44k68k1
-737F7l89J47L44m46J79N49L32m49k55J70j66l99j03K00M16j55k48M8K7l2o1J72j00P77j77
-712D48j79l7l24L77l30r5p0o5j98M29j62l33L86K08Km36M23l70J53k8L29J77J53p9k07J39
-686C11k02n04L3P8K2J68J39k41N04O19m44o73L71n3m41o0L45M08m26nK3k87N51J94m34L53
-660C49l21J79k07l51O2J59J25j39K01l7j20K95k08l24mJ88lo0m4K7R5P5M58Q9m66m0m63Q32
-632C47K69k32K33o8p62k21K11L60n42K72k9L5j62P75q7l46L43m34j98N61J13o93k0L66R8
-607A89P2l7m38L34m65L13J66m16K33K75J64m94j6L12M3M32m7p54j97L78O92j80n84l12J65
-582a72J07j63M40l0m77M93J46QJ28l01j40K5k30l5K1j74P48L72l65l54K34N2k6j77l77N90
-556C43l10l55K10K3N82K46p59l22L89M28m30j31j07Q4N74l56j32J38m54J73Q1K25Rk58k17
-531c26K35J19r7k54J35l9K4J75M79l13o28L06n4L66L45p97N63L3k32m16N8j17N41R4k65J97
-505A32K55j75p0N18j47l56q6n6k36K72R1J10J36k21m01K3J56J16K82j00j89j51kp6K38j02
-479c9L5K80l37m1L87m76n1k13O49j2m86K69j67M95o8n73M98J58l25n9J78o6l75M48K9m26
-453b88N42p5J90j28k99j44P21k97l57K99k7j59j1L45j34n38K90L88k46k89J09J95Q6n28N77
-428B22j66J1K74L6k48K35N01L1m82j98j69J48l92J9J52K2l5l99O56j65l04M9K06L45l33k77
-402b61M13m66N74K89n83km3j11N2J21L24k45k88K37J1k19J07J13L9pjO7r4L33n48M56r1k06
-374b9N9k44k1L65M84n36l42L0L1J98l17j5l3L80N22l27l56l02N46J37q1K9k96j27L9j99L5
-347c70M0J54p8L87L17o24K18L84J8l82l37l4K37P0k53l10M1M55N52l67j17L60l2L2m57j91
-321b87O8k34J91J75ko3K01K19k36j34j23j70J66L05Q5m84L26M08k20m85R6J26P0L56m5o84
-295c75K74o8K6p5M33O03J80l26m29J33l01k23J96P7j08mj79J59q2K32n10O17k83j48K56j65
-269i0q1M8j89L6O68l08j74O50j14m09j98l4K91L92j4k00m18r5j72J15L9K79k49L23j47o5
-243a16L36L63o61j62j56J27K25Nk20J71N76k30k31j51j56R9J26j43p4J94J23M8j95J51J56
-218B05k74j18j57L53M8L27m4q5P8j09m68R7n0M48j51J7M9k65K0R6O5k36O4J82l95J81M10
-191B88k53L08j3o60ML61n3l71L89k06O58J10m80n01J93N49q1m30K22J36l40L9K59m7m90M16
-165GJk8K67R0l8n58K19J63o2l78P3L12J16j80P34Kj11Q2p6r03k77O89j9j80M01k38o1k07
-137a60N4K33j18J85M79o58m92L44K42K65J80k58J7l39k24M3K01m0J18J48J29l35J09L18J
-112D42o40L33J24Ml58M06k17o8L9J86j46K1r2K25j06k54k72J78M1N12l9j36j83J10L51k70
-86A91k87J37n3n34J90L13J89J69J27p42K47k11J74J53j80r9L18r8J2k26j13nJ92N3j59K62
-60B0J73L3M9o5m74K28K37r1k00J2j82K81J3o7j40r5L41r2J9P9k14O4l8q0q4L2M81lm19q0
-30b62P2O0k6k72J03M96m83L21K08m37O01M8j59RO3k33m71J62K60j71N1J18j96J65j66L89
-4B50J34L6K56j73m6j85l14L40K19q56R5J41JJ23j31r4J82L09k94k46M47n04P17J49o34j60
21b38j30j02M62J44j74j51L33K84m96m1K38
32A29
##PAGE=	F1=23770.222292067603121
##FIRST=	24596.97802734375,	7686.668670654296875,	1.4726169109344482422
##DATATABLE=	(F2++(Y..Y)), PROFILE
-2014D12K5l40k24K64K42m05M41J36n58O3k28M6J27j6p2q5k36M23m20n6L65L97j45r0JK36
-1988C03n53M3J30j0O67n42l19L64M5p1l19J34o9q7j00O12M1o12L57JJ30K32M0k61k77r0l
-1961b14K9n4L63o9K7k76K20K50k77M7j38L74M4o7n5l62J17L02k83J6L53n99K55j74J86J80
-1935A95K6n40M36m33K41j03J25j09J67k5L83J98o08J40J16m06n4j35R5j29Q9L18j89L38m4
-1910I2J3O5j99q6R8J4M30L19o58n69J81P0L95mk42j50j08J8J01O48M57j10o42l87L02K68
-1884C16j48k20k9j47J74k81N00l87M69M2m62R8K80j13k64P1K42J27O02l89n97o7r2p2J03
-1859b44N9q0l6K39J57K18R6l23k01J15o0L34J60m62j54j56n1K60N13j91l89J3o7L3O2j6J61
-1832a0j68N68j31l13k15k04M07K90k99J47m74N3K89K72j52l2j27J93j41r4J99J83l50j99
-1808c08K94j94k08m8M09L37K79l80p6qJ28P66j12n12p06J30J85j80K36P78o34n10K1N84J73
-1783D44k32k34j01R3p8K38j86n5k39K90K73k62K83M0k12K90j9j99J50M1k41l21J21L07K65
-1758D56l60l92K93L24L8K9l28J51m39J37M45j03j82O4m42J61N43j42J34j1k39K7j47q6N46
-1733D77k44k81K45j21k72L90j84L6K01l41N9k58L23J50j63Q4k13k2J31J88j74K56k82J75
-1709A60Q8p4l78N94K70l37j00o3K51q7l33J12J94J70m48r5k42J44j10J30p1qK34j82K80j45
-1683d6r1K06j26k02K58p0o0K46L21J03o39K70M93l62l1j63l56j9N07j30n00J29M3J91k78
-1658c06p7J02L6o2K45O9M8L27o10M75J4k68k83K16J2j34K61J88k57j49j25J90J60r1k42N05
-1632B44J41k42k1J34lO41m43m69p3K7kR2N3J02M92k65m40j58J39j01L4J16rj78J7M81K85
-1605E94L70j147L38q1l26l9j66J70N5J50j16o2M19O0l56K59l60K26j69L26K31o1j77n18M95
-1580A15L42Mn07k26R7K56k28q2N40Q8k21P9k82j06m6K5k87L50L20j18k08K66Ql90J19j47
-1554b39R1J73q0j89N42p7l07m3O5l34K40k54M69J71m64k4m5L20j44J98J83m17M41K60j29
-1529D07m88J04J91K5k44j73J20j59J19J74J06l49j67J19J85r7j80K74j0L4L00M06P9n53j03
-1504A20J28m56L19N53k00m83j28J01J30j77J18P34p28l64M60L22m48j00J77K13K46m97k85
-1481b45J84J89J67j79k35J90l48J85k5O43k00l13J58j56k08O56n31k62P0R4K20j91J83j26
-1457h0J43q0k39L55J37m28k09J37L04l42N64q4l94J73K65k28k01k48J034J97j001J66Q9j23
-1433i3L71o64N84j20m13M72M9k36K3M4Q1Ml99L47K65l16Q2L4m59J17N7q3l70J72K38L0o1
-1406b44ojL09J01k42k31k1J76P8L62r9k31J42Q9O1n62N0o0j19J57J91k4L45O74k04l86n4
-1379B51l19k09L77J17j63j47k60K28J02P9l57J13K19k6o4m72N63M34K86p93K29j67j90L5
-1355a34K92j9m73K47k54J17J76J40l37L82m30K13k25K01J60l51K90l34K77n5j01K05P47M4
-1331G78l21n32K07L93n49l46K39R3l07L35P26n90k91L3m7l8K46k86L01L10L8o0k03j75J40
-1306I4K72K54m98k24K50K70k26k39L14Q8q3l73J44O0M2k73j02j21L71j07J39K82m0l96l72
-1281d74j12J07O27j46M4l55K92M03j14K44j65q35N21J68M88m79m89M55o6k68l7K51P9n37
-1257c98M04l55j15N35K7k9K13l0j02l01N12k25K94lj88j81o1j5j02J20K6M38n84j18q7L32
-1231GK66j58l12J81j01l2L80N6J99L26n78n43L00j23l22j92K89M8K75K77P8j07l09J97K68
-1206C70j63J55r4M8k5m7M85o3n93j21M60j87n24M94k42l22K06j06J19J5L58j40j12J21k80
-1181a88k7k09K61K9n3qM5K16J32j59m47mK75L81m11r1P8l6O24N2J30k82l37j63N41m40K2
-1154f9N0M2j42j28K35K9J46qR9qJ72J71m36l64j69K79O3rK63J95m48k23m6L06P8j53K37p7
-1126H5o7L37k5k90n48K54j72O01J14m02k12L08L18J64j16J25k62L6P5k89L22K81j93n65L3
-1101h8r3M05J74l76m46O0Q1N33j95j26O18k53m78J88j56M31j17m19M46m6n0L17m22o0j28
-1076b00j25J43L29M3j18K18m60P22k29m17J98K14m18r4K3m9K11K00k90J8L40n33j23M43l74
-1051c28M67K84l72j94l68J89K00Q73k54o51k4P3q1l17Q5M64J39k16k28J64J64J26l04q6K21
-1026B6n04Q06l53k15j30P76J5r5k9L02k24K93k50l42P3K27l92qK44n75K04K38j50o5j03P3
-1000a58M36k05j20l7nqj07k3K07k83J23Ok24L02k33O3N12lN1k28L12k41KL47l82k99M08L28
-972E41m46m78J22M29l08k05L19k24K35J11K35m81l42J04K07k26L5K15K70k5q6l18M49j35
-948bN9M09K87o09k20J01K96J30p01M03K3J24j17m19R16m5q53K55kj04J48j4P2j09k04O9j1
-921a18J54p4k7K11J35L09l21o71M87o5k92K38m9K98K51l01m53j05P2j19P3J13jK64K33l50
-895a08pQ36P2q66J49L69J71J8k26n48J7K03L0N2L1r7k10L5k67M42l10o0J58K89j50k15K08
-868A6J90j26J51l75k00L28J69k02L57j46m90M72k3O7j5n45P96P2p82O10J10k96j47l76K2
-843c63K44M83j00m90M50n6k88k0k08N42J29j30n20L71J54K57o2m46j90J55P5Q5J22L17p10
-818a99P0K19J90j12j26l11J80K31j48p4R2L03O03n65l00K64j52j25r1k98o3j2L71K06j50
-793CK62o13K68l60N21J43m28N8J05M01m04k92N43P2p59M92j53K65K68k28m0j54M7j23M6Q5
-767B5k8l07K33K39j56j83J24L4k15K17k1j75K0K1L97j10p4O8o2l29KL36j35j12L0O0K17J23
-739B39m3j51n58L62L69k69k69O99L59m20l24r7Q8j99j06K47K62o3l52Q0J68k5j70J96l43
-714c20R41j89j74k1l26K79k39p9L9m4k65J63j82k19N65J65j09l36L90l44K36k12M13J05Q4
-689C21j9j89J07j51m47j1J67k01J77L3j18O55N25m00o41M38j06n60L6L95N37l87j49j6m30
-664d34N86J41m85N79j94j10O0l83p6K39J46j12L6M4P2K46k78k58o3J33N7n4k54L89J3j25
-638h5M42O6m90n2j80Q46J90m79K53O3n98j97P5K57m52P1j53J33k71P13m9k59L86k87q0M63
-612C26R1o63j2L27K14K70j43o96M20n52M28J81m79J90K15K52o38J70M16R2M93r5p46n51N24
-587C4O93j91o71l21K13J96k49O25q1n39M67P7J1K82k92j93P6j28o6nk00O27L72m08l87J99
-561A41J2N5j47l08N23r2k29k18J47N84K38q38k35L11N10n27j35J57k68O61k23k31R8j72J72
-536a4j29J71Pk15j37L37R9q9j57P4j41O1J26N49m11n20L21j42L65L55p38L20K02k12n00J4
-510d04J21L81R6j62m5Q1RN5M50Q2m19j84n7l15L79j6J91J73m15m98J87K67J69K36m5k75j63
-483a21J64n0K71j48j36K91l91mL82m11Qj26L14R9l62J36j79M33p9n42N25jk13R2J54j60k99
-456c53M22J26m04M79j22J92q4j16m84P11k31l20K78J28k06K0K68j45n76L68K44k80j05K66
-432G6K75m1m73L55o2P4K01Q5j81J07L70N4l82j84j99O7m54J73O2n1j86OM42k79k8P1JL97
-404B96l26l81L58l01O89M3o58K03q8k8R2K9K30l10pL62Jm42o0K92J93p0j01K8N5L71n79L87
-376B78Pl91Jk19J39L26M47m76m98P8K17J43m30r7J78K04N65l52k82k40M82Q5j05J4k67r8
-350b91J51j81j17L3K60j36M95L08o53J13K55N1k42j71k04K13J98k80k66J08L16O96l87k77
-326hK87Q2rn71nJ8k16L3L12Rj96M29K78l26j83qk92K73K59k4l27Q7M13k02o51J74J73J0M09
-297B28l1o14L13l7j13j91O08L85K95j08l44m4l19j10L06n0k18J03j42J59K7J20p29R55l94
-272E5k57P2k2q9J77k59J73N07l22j55P32j24m75k33J19L05M45o9l13l68P3j52P0M7n4j23
-246b40L47j30N6p8L25m67r1L5J01P8J04l08J75N34l47q8j02j01K01J39k02j14R9jK24r5j38
-219h4K58j63k50J18L16j34J96pj30K22j03n77J23N9L58k03L6J77k34r2J15m4j42m8K89k45
-193a89k55M76JJ73l7m82n4N42J1p10N06l76O26J44l78l49O1M15N4l29K20O8l34J05J15j05
-167h1k72L00p5J04K49J36K9o32J47K67o6m35KM52J26l22N77K35l2Q1N2q11p02P91Nk06M06
-140C25k01j8j05J02J40k03J57M51o18m85L17L19K17J10k1k3m04k70r8L11J13O4K8O5k48K09
-114B34K33n0m92L67J5j35l85L73j94R6MQ4o8j2RK17k5k82m26J63K35N99p8l05k36Q3L59k12
-86A71l45K30r9l41L04K5K29L53J98q74M7j80K17mj04J22K40n8j87j33j04j02O8J81r9K71
-60B6J94L9o6j51m41N10K47k28k51J4k53M22q7j09pj9K16j42M4K2k18P8K3Kk24J96M07J44
-32C88q46K10lJ55j29j34L5L79n81O26l5l85N15J27p1K1O2k72m11oK17K42J84n2l91J50k08
-5b13M88K45j21N9j75mj80k14M72J35q22pL46k9oL9l82K32M32k93r3K08m91R26N9p72j08r4
22c63l3J36L14q8j89M01L09n10L0J36
32A43
##PAGE=	F1=23745.905946912422223
##FIRST=	24596.97802734375,	7686.668670654296875,	1.5184915065765380859
##DATATABLE=	(F2++(Y..Y)), PROFILE
-2014D25%k98k30K73K20l95M33J39p09Q1o2O3J44n4j57O0k39L28n30J72J06M96r1lk79L06
-1988A99m06q3J86J17N84o42k24K92R9Qm04K44o0j65j1M60j94n52M55J51K47J73m5k81j69
-1963b1k10m4l3J3L53k33K37m61M03O6p5K68l32K72Nj67M1j32J60K77l45l3L77o25J62k1K81
-1936A83J83r2o51M11l79K72q5O3j95K40J4L82K32o10L6J99m09r2j5J36l14L08K90j46L11
-1911B72k03q1J36r0j11Q0j23N27M35p24n24j4L60K19j17j05o4j14r5L2O41M09k73o50Q5K27
-1885A35J94r7k54n9q1K86l21L77k75M74j1m30K5K75j05k65Q3L01J42M79m27n20o4k7k46M9
-1859c62J15k09O9K69lK71J65l58k52K03j1M14J61m62l09j13J17J83M67j32l19Lj2Qj93k3
-1833c13K54k05M56k14m8k00q9L88K24l57o5k66K46L33L25l42q1k9O2j50k28M00K41m19k14
-1808b91J37j36j72J01L33K56K54l99J36Nk12P99j19m99o09J03J68j10L85Q38n63o51k1M03
-1784A36J41k12k73J69J5j1o6K0Kj87K85K66l39K36Qk20L19jk06J39K48k58m48Q0L76L48k78
-1757B89m50J27K63o1N8j51L6m56K81M76n3j74Jl71j28N79oR0o5j67j6j61J33M07l90n7N7
-1730I1r6l05N26q5k18K53k43L24k01K46L2l75J30l86j55N37kJ9K41k70J71P7j32l23N43K41
-1704F40l31k8n0K65q3l42J26K71K90o28k38l88L80q6P4j49J61Q9k06Q1k27J88K24n9j81J83
-1678b4k45J33K09J52J65o11O37M90o12j44j23j21k52P39q9o62J59R4J20l44l3J17p6J21K18
-1653A8oo9L50k93K68l9k44k51J61o0q5J84K78k16j77j37K80K24j58l03M44J73k37j37L06
-1628B74O9N59l88l34k9p4j43J24J1J52O44l07n04L4j76k02J51Q2N1k35OM70M61L40j208J22
-1602e0K30k48j49k93K25J28K90j19l09M13%l60K71l43J76o5M61J20j71q2m70M48L31n6l93
-1577a5k00R4J03k42N5N39M5l39K55j84j80j41L62m14K2L65j38k24L68P8l11J41j72r3J62
-1552f4J57n12P05j55l30J75J7j49kj89M60J16l96j91R5L15k48J77K92m06K68L34j13m94J79
-1527D1P5P8j34k47K28k26K29J01Ok71k43OJ74Q0l11L51K4N0K38L45J06o45J86P3n58J93P37
-1500F86j12m72j18J03j9j09mO92o68k63N18K50n64mK34M5J49l96k86L19J59J15o9j61Ll03
-1474b75K81j81P40k05k39K21j45j58M74m50l26k9J90L39m50J88j1Q0j90j49M69Q7m82j15
-1450c36l6K51k47O97j56l27J00K63j92k30K5N19L64q01M3J67k88N15n49J91l9k44L62L3k80
-1425a95j5K46m3k6l70N88M5l96K13J10l62pj9j41k46J3J59J82k3M1l4L03M4k73J7j96L05
-1398h0K6M85k44l95K39J31J14n20n6N3j11J30J05q5M93O01l37l70P8k70k33J89K26n7j47
-1373c5k05J19K57J05m77P9K23J9n7n30N53L59K87o44J74n0l49n1J31rl64M60l37j0K36K28
-1347A12k53J00k69J99k84K19J11k32J85k89K87j08j37K88Q35rl13m51K45L99n89m51K20N7
-1323a28j85L34N82p50J36K8nr6M0j21K04K70J8P5j45l09K7K81K70l52k38K22K29k60j55M21
-1297C93N9n3m30P0K5J00k18k15j82M75o8J29J98k32j53k31j84J69P21j91O7m63K43L65j44
-1272B50M0q3o39M54K05M78m64m79L59L1k44j06M70n1n41M05l21j42K96LQ3K18N5l4l93M92
-1246C42k39L51o9k55j26k0j66j93L64K23M57n74n35K1M52L51j40k80K06j04k59M19K9K82
-1222E37L65p03n80M31j76l83J9J77k1J75J61Q9m4j01J34K21r0L89k27j68j05J58P02n9p91
-1197A10RL57k93m05N50k53n31K39OP9M1K19k04j41K53k46J67l12J20K84k18o3Q2J32k1m9
-1171h8k20j64K35L31l36jQ9o4M90p7K86j22l43k01N05l42j29N1J32j84j41K34J16J76j09
-1146A24J09OJ52K51m86m84O2O3K25j8J87J91m51r4j73L13qj14N03k7k15m1K0j15l86K65n8
-1119a99L91J13m00l54M12L02R2l8J88k69R2Q4l96K83M63j23o75j70J61M61J52n94l38M8J36
-1094a78N15k50l0N96k93n18J65j93K39j2k91L69R8j57L25k58k8j83l37K0M06J59J9K13p26
-1069c30P43j24l29J33K18k72q8m4m5J33J66k61J8K94o41J44K98m68O43J51m11Lk99R8Q1Q22
-1043F33k83n35Q8M4j50k08k0L85K39j54r3J34L2K02k13k34O3k84N87l83j66M3O87j32R1M0
-1017D13M02m06K29j60k79m8N6l45J75K78n61Q3K83k02K5m0l08N74q0j54M2Kn1j38L1K37k44
-990a86J5M1j58NJ53p0M13k5L3j28L98l05n7M21m40l69L54K49l70l09J10L89l24jK85k39K65
-963A50J13R7n20l05P4K01j45j25J54L19M9p5l19K44j20L06N18K48n77l28J07L32J2o61M17
-938A66qJ66j65m76R43J65q56lm8O6J98j74P0M4k57j38R3K07j53J46K28P0L10l28o96M25J7
-911A2k72K35j4R1K97k34n43Q3O5j20J28m7J25Q7J36m05L78O13l5o17K5L15J90O5k24m49J
-884a14K72p2l0k5Q2r7k23JL83l82p5K05L77k63k42N7R4K0K33l70PL36J22k94K98r1n63M46
-856I2J14Q1J05o54P91J74r96N31P1k17j02k03P2%M18Jn39M02K5k39o7k18N02J55j26l99K25
-829aJ08K50N8m22k17O6M1J60J80M58p72k4K61K37k27j32j68r3K48j54l4J29L15O65o10k87
-803C5J81n1j8j48l36r9O1K97K40l22L07l92K4j55M09K51m23m0J20L56k11k88M23R2p56N02
-777E9k69L18L54j88n1k6r2k75J60J49Rk45m5K13j90j5O0j00l08K47J99J6K1j06L80j00J9
-750A94j53j80j97M3K69j14J7jj15K56Q3J50k34n61L94L93j02n11O06L08l72l42k72N72j25
-725Fq6J32J04K9m37Q4K86kl13K50k43P85j84j45m4k65J55j87l0J30j33j97R5J20k39L31J31
-698A33j84j41J91j92K12l34L72N3M9N6j23N1j10l97%K33j56q2j1Q9O91L72l88n30M22j39
-672A37n35j3L79O31k92k34p1m80N74O3n46P16nk29J65m14j48K72J11n6j73J65K42J93k91
-647A61j90r0P5Q5j4k16M21o5k58M04K3n00O3L9P54J82o74P9K64l61j59j1ok15J21j47j19
-620c54l4L06j0j03K77j71N0L37L8o27L4K29L57M16k51q10M17n73M58J60m09R9R8L16o30L20
-594f0M08J31N93j40o89o01L49N87j80o61j50J28K37k58O75j31n37M15j0j8M27j87k48J60
-570B40j9j83m5l8M06L21m36m13J44j9J28j11j98M03Q3j13n24K16N88K63p79j29J42M65n35
-545a43j5L38m58M90p7l69J12J01R6k50P8R2j45j89L91P9l4o2K4k32J30M5N98m29m33L07j67
-518a22K35L82o05K5L39j69m52n0K97J96L4n7j60q4J24J52L46K72m22k22p4k86L66j10K44
-493A99J69n21j81M6K80J53J74K1l27m1K27j00L22j61l09K93l79k6L62k97J58j27p7J95j38
-468h5o6j05L04m9l69L43j22j12K04J39k58j75N63J26m47L91j51J48J7N5p07N26j12l10K57
-443EK87k43RJ52j89l96M28R5l61Q1L96L21j27m56R8P9J25J22J69j72l5K27R1k66j57k62m1
-416b0l75L46k9k05j20L01J66l58J99J5j72M55k81k88K25K2N41j37m95J07q7P1M3o9J01l83
-390d27L59M14n0o49k8L83K82j18k00LK20L37n63L12J27m73j99L0J46J81L86l48m84J34K44
-365A9N8m43NK16K2N22l85k03k42N20Mj42mj74o7K44j59l30J57K59j61N32K82o27MJ20O3q1
-337IJ0l09J28K73l49j30K02R6Q22l94l46J81J48o8n23R3m6j96r7M68pl62P00K76m17k06Q7
-310D3l48L54K15j13j13j72L15j01m89j43K86o9M02n0n09L20N8m1j58L93J81M12Ok43j60l74
-284i8L3L68j54k63J71q6J94J03o5p43J175n06k03j28M5j42K68j09K09K58l27j41P43j06n31
-259c5k30K70K88M47q2m26k75K05q8qK7k29K4J86j24J67l88K41k35QJ45J19j43J97l58K54
-233d3M30m47Q9j79q6L01K05j94j65j6m7M18q9l59L44j40l53L91L02l04K8L6j80L77l9n42
-207b62J2J99K75l23Q8K34j88k29J57j12j02p7L40j19l19J86K68O1n1l33o4O61M3q47M86l58
-181c74L99J56k37j54L3L3K05k12J73J1k46J78n3j98M8J59j41J77K84K08M0p60K30M27j43
-156B43n38j3M54J15l40K67M55K3J06K46p07r65P39Q6k32L07j08Q5k7Q2J10l00P0L80n68l08
-130c38K30L37J52LK28q4m68l14j77M55K47mj15m0o2K65J10q3l06M86j55l22l37K72j72K42
-104E0l7J0K3o2J18K00N9k76l48O5K97O43j89m12k69O9K96j14m31L64q8j67M10k29K56M51
-78F89J89r33q7j73K29p7J00J68J24n8l38jp0p6m3K62n7K14K00jj61k06k11N13K56l38k80
-51a66L2k43M99j74j78J73mN5j38R2m1j94J15P6qk71K78L72K82p20J9j37L00k10o6n0K46o12
-23f73Q64l01j62K76K15J6N3O8l08l56k9J70N36J61j74n48L3j63N56L31k17j00j47M3j65j99
2b20O26J35o91o3L20n4j57K19o37M02M24k71l3N0m58R68Rp36j02J42K6l52M69jk35L76K97
29D53m62J13N3
32A57
##PAGE=	F1=23721.589601757241326
##FIRST=	24596.97802734375,	7686.668670654296875,	1.4634801149368286133
##DATATABLE=	(F2++(Y..Y)), PROFILE
-2014D10o2k39j57J33K04l08L42J06p25J53R2R4J40j33k01J68k64K37m78K35j17N21p8J30
-1990B03m96K97j85j84L28J51M76o58k29K43J18J29m86L64l2l02J16L00l85j26J19L16L36
-1967D13N1j22k69q1k75j7q5l2K99k37M30l03M79j26K5K74m63J10J45j20j97J42J84K21l69
-1942G7n3L97n98M1R1L56J90k29o92L87l16K46o4Mk63L01J8K93K98n21JL03l43j98J02J48
-1916b4k33K26K42p0K44l70j74K65J2j59K4k47N75M85o99m18O9L44M4k92M0N6n9j77n2N55
-1890B07L31m05n72M23J74J07j2k41q3j09M31j16J64k86L65k7l36k0K42j06k45R3L54J41L15
-1865G89m58l82m8J8k85J15O7l7j9J45j47J87K01l34k62K02J9M85K01l87k06j67M4J13L67
-1840B21l3k50J2J16m7l42j0K21k32L38k61K56k28n3L76J56k79l52J82K40K73L33n25r7R3
-1815A08m6p2m20N09L07m32k19n9J45q2J16J55J34J69m01M06Jm97P56j36m69m90J27K95j64
-1790b59M07Q24m27m57j33nN1j36j52L75q5K7l66J98L6j21K45K39l40J77J5k31K80j1j70K14
-1764A95M48l14n62P7M13L68j66m66j14J98j64J47P8r3m72L62M48l5j70j2j93m52N45K14J2
-1739B92j12q8j2j38K32K71m69P6m9o8l51N96L9m97K81n0N53j74J19k0n71J73n26J83N44k82
-1713d8K42J88k63J30M2j12k19L93K10l38M4j6K19p5k87J38L47L84q08l48l21M46j27J44m8
-1688h3J66j35k48q0qK13J43K1j41J30k68J69J44MK18n38R03M45q09k23l4O6m45Q42k3o09
-1662a80O3J04O0l66M6R0q3J85J77n9j50K74O6J23j84k02j88J37j72K3J45K66j56j51j67L11
-1636A2K76j96l44L23J90j55l21M57J23L75k79j56L5j36k27J22lJ60O92l13m90J31l66k61
-1612c51K18P6P9l05M6L79N32L38j056k29N37j52k50l49L04J63L56j01n94M10k8l17K11l08
-1588c91J23p7N96M9k30R1l68K58K80r6k37j26O8l5k08J48M69%m08M54j46k43k26O65l21n48
-1562d59L77j06p2K94J34j71J21j51k74K31L95p06O83k14l41L94j45N7j56j55M08J0k88l12
-1538d46K52L18l42K4M38k96N3L65j25m80K17J6J30j5j93K16l99L50M6j09j44j75j8qK49k41
-1512c17K26P0J28J52J74J80o91L91K8n42N7P98l4m33j11J13o0n4k26O23n63j93N36J69n86
-1487a65Q7K51j26K6k68k00L94Q7N7Koj07j96K52k85P68k80j96L15n2OK91m39m42RJ71M08
-1460C62n63Q4J26N5l07L0M46J8m96j9n1K80mL81k06k59NK79j20k34L07J71M04n65k30K71
-1434A65m71O53l60k82M4N4J50K3j41j8J97j79n7j40P23j87m21K52J39k85nj50m6k20J64P7
-1408c21m7Q3R4j42L34p6k41L11l32K93O2N26l93l97K66N3J27m54m0J14n4N1J0r1N40M65m18
-1381C23k71K37k15j68n6K48N2j31j28j3L05J35m80P2K03Rrn20M50L25K23m66Q4N5m10j08
-1355b54j04N4j80M98j94j05L15J24j80j66m5nr2J54J0r7K12j68O1j66j53L22Q64o1k77l31
-1329C6K65L89n61n47J10O4QK00M01q11N89k4L9j50q1M0M5J95%K14o6m57q4K77L00k16k29
-1302e4J95K05k44p9M31j6J7m46jkJ78j90k94j59N29l5M6R6m58K29j59j42J19Q17k38M8n40
-1275a47K56K75j67j88O2m71M29J77M13m25l87K40J08k38r7N62j96m60M35k74j46j3M2K16
-1251FJ45P3J1m26M74j89L40j54l07QM5k30k02L36M27M46n31q27N9N39L72j29j77K75j81n05
-1225c02M64jL53L97p65n81N89j70n57K10J82j02Q3Rj3N2J46nJ97P1N36l47l17j81L24Q58
-1199A130o2r49J11K54l20k43M84k58n87J84J02Q4oQ2k22q4K45K3J59m55J55M22m36rJ60M7
-1173A1j67n3L3l16K51J97j95N9J19j10K59j97M35K5l12k25M03j74k31O6J73k00p9J21J83
-1148G6J93j55J07K0P8L61m72n60J13r3M48o6R4J55l46K1k34J98j06J15N01Qj76l09j36M8
-1122a17j72K60MK28O7l22k22K32K42L1J4K41k62J40J02m41J70N69l3p07l12K97N78J18p82
-1097g7j82P7Q0M27k39J05N03l69m77J95r5k01P7j07L26J84j99L29q8o9k46j87j98L00K68
-1072A37O5K36o06N05o3k57J79J87j80q0j29p8O3J80k11r1K24o01K98J80k64N36m4m11J96
-1047b9k22J5NO87k57l17J36Jk28q5j23K16L94m7k4O1j30K99j02l55n4l5K81k66p4J46N31
-1020D24l36K43R4M80n52J64q7k17j59l6k32K88K89n09NK96k50R3L2n37N95J1j61R1K9p0j51
-993a63J4K31j91j9k1m7J3K43k10L08l6K4m5M90l54j04M86n17m23K62J85k94j09N2L53k71
-967a43J44K54k43K84R4K2m94l02N0J62j41r7P1K25P1o6k29rj32N84O14K15n21m27J13L40
-941D39q7n64L34k1K05j96m80Q08L20p60j92n9K15K01k84M8J72k00k58N1K62k30L19J75L4
-916B52L13l12o13K76J32k89K57n8j01L71j36m00L8J4j43K26j16J37P7L6m35M99L51q7k94
-891er1J82J90J32j58k92j17L51j42p4j07K72j1l01J44K22m43q5K19M69l23k07j13k3K54J68
-865A11k47J84K86L1l07J54j4m21J99K40J39J83o87O98K79j035K73N9r1j4l2P7k71L12Q7m95
-839c02L36Q6j91j04k09M90K01j80k41P9L7J74J57l28j76N2J4J06K18N85q03q2K61K49l43
-814H6p5j1l62K51j58J5J29K80O80n65k93J07L8J00k38l76oJ33J20K56m00M31j33l84N4L58
-788C7K98m08j19K3L18J1k62K53Q7n71M22l37L35M31j09jN3k75m62K54K02Q0j79k64K32k53
-762b04J09pj93Q3q6K79J64M4k36K73j02J46l11l18J06K6J19q4P0J1k80L53jK87k69l89K30
-735a80M13K9n00K70J88l03k88K14N09k35l6L8k4J12n01J31K96M3m72L09m1N17j12r5j15j46
-709B1L0j52M4J54l25j4J97L05l22J19J02j96k5Rl7J52l58K29K1K8J27j9l9q6l42M3K99rk16
-680b60L9J22O22K22m19l74L01j60m37j27K84O79j44k34j33m33N03k3o15Q07J64p3L6m95r0
-655b38K30M8N2m39L09L32J54k17j31j00kJ01N6j71L38j18k95L33On09L04M4O55K21o79l34
-629e0M71p0j15q2l20J15K28r4k99N6L8L6QR1j24J94J88p5n89J62M4N03M97l38q00L52n74
-602e47M02J10j64L1k9K37m18L54K83J54O85j66n61n10N0L95j50n52N2R3J70k14O04j64m70
-577c25L73o1j19N20Jk84K61Q3l70q7J43K26K38m38m12J02l2J43n7q9K48J90n3o41K36N93
-551C89L20p05p3J21K77m79J30M10m68J69P8m86J32K82Jl21j2K11p2l31M16M7Q3P%k99K13
-524D0n7N98l91l66K98j13pM34m38k71M26r7l45q1L63M9p5L3j65r7P4K37K13L74l71k00q1
-497a6l05L31j53K76R1l84J36j05J50Q3J16Q3l35R9K18j73L71j35m27K76l45o6L33j91L07
-472B35j63m02K42J00k16NJ29N6k49J17j66p1K91J11l42j2P50P8n16K81j32N9J30J81p16J96
-446b4K5k98K51L73k43m4L4k67m4M09k7m51K49M45L15j42m45j69K32J72O2K40k11j69Q3J38
-420D94j33r9l26j83k0L39j02m07L65J95r6l00K09q2k76N08k05j45K13J97L36j97l25j23O2
-395a01Q5q3j43k6m4L16L96j36o89K74K07K63j58k69M4L10K49m96K29K16m60m03K83J11KL08
-369B85j78k83R0J74k4l46J6K16q5M35m20j28j98N77r0j91l4l9l5L12j02m95K62J47j61N14
-343B19K57n44j13NO7J41J64l96J2K82m43Q3K93k00R11l81l55Q9J52j17l12N3j13j59o7N21
-317D9k5k87P08K10n28k12J84l30L89J82j55N5l52J24Q1l49j48J74k06L23j11k18J60J51J19
-292a2j37J24J7N06Lj44j74m59J52M01j67k10J31q0K82J52l10l92J091o18r6k00%j69K77Q0
-266D8K00Qk84j14O72n6n37j79L43K15L96o4n10j49K88j9n5k1l11J50j1j19K52n11O6K4K7
-239b51K38J61m05K92l72L62L15n04J91l18j03M17L28j69k45m8L1M74j65m35L23j77m01O31
-215A70L07m05j43Q8k40M79Q0m45j27K96K06m62J63J88j06k80J44j19j38l5L08q2p4j35L79
-190A7R1P4l65j33P20L1q54M38k41Q6J47l0l4Q4m93L54j06J06kr3J94j67k66L18M2j29J30
-163h1L46K93j5q99M81N36k25o48J1L37Q2k59j14O19M5J59M54o19j023N88J97k15O3J7K06
-138C36j5L0J50l45o2K92n35n4J62K88J10j58M40j65n06l30r1M84L56n6k34k15J54L13k7p9
-112B43j15O01l02n14k34J41o0K39r6NJ18j53K17J75J14k22k71k4L61O23l33m43k72Q5J88
-87G1J5l88L59l8q0M87l81K69M85R9r17j49j59J79p2K51J93K8j18l76J17o4j6j6L23r0R1J83
-59B86n6k00k55j0M66K40m14k80O1j45N09k53k35L24l0j09q5J31r3j15J53Q0o7k35K92L44
-33C04L84m73j90l07M31k04j22j20R1k28O94n02J29p0K82J17P3N4k83k94J02J04N84P6k48
-8C84n41k44k4N59L89k03j85j46P3r0k84P47K15n81j18K07l3l32L83o66M58L08k22m9Ml92
17c83Q15%n29j17L23J8n13M07Q5k51K36K39l83K24J3
32A84
##PAGE=	F1=23697.273256602060428
##FIRST=	24596.97802734375,	7686.668670654296875,	1.4719507694244384766
##DATATABLE=	(F2++(Y..Y)), PROFILE
-2014D12j35j71n5j00K48k12J60M9m30J40J60R6J18k03k07K16k66J29k55J52l30M85j10K89
-1990A80n40J63O1k19M80Q1L78n81l61K38J14K53n30M69l3m16K38J65l91R9k15M46M01q6j61
-1965B33k39o0k61P1o9j91K16J17L56k25N03j85O3K04m98p7L76k2m34K98J22J31l58j1L79
-1940D39n34j9J05L95J91l56o47L60k71J94l0m8k99L71p0J49L82l60J7L47k79k85J02K48j02
-1915@J28J88LJ46n25k42M33O7k09o4l20N76M58n62k88Q7L40r2n03J95J47M9j99j60M47K28
-1889C28n10j82L74J29jQ3j69q0k14N57J68L1m23J89j2k20k3J98j20j98J00L90J17J44m80
-1864A76k20k4M4k63J16J28Q8j09P0j19p7R8k57j7j7P0M53K83k52j02k58j08R6K21Q6j77L
-1837f8K58q3l49L5Q9k83K22r3L04k36p9L68J12j35l20K99K28J18K78o57p2K08j02J13l32
-1812a77K27L15l92k12j27K96j8J54l4J3L8l25O21o5n31O23j68m40l97L30M06l67L51P58k82
-1787E97j86k18m44r3kK40L29j80nn18K54L7o5J95K00k55J06M2k10K09l7j41L52N31l56o34
-1761b52N2M30L79k8m69l53J30j97K88K54j69m53K76L76n2j60M7J1m75K73M07j12j32KK5j04
-1735fK20J62m75R5k1r9k75N12J47o18J82J54O52j54j7J8p29K13m33M35M05n66M87R5k51N1
-1709A84Omj22J91J78l46J14L5J24q1j88J40M23M02r52l76o1K97j50L33J9Q4k87l55J47J47
-1683i8m0K4J04j07Q5j95J15Q2p9K16l86R98L67r13k56O9J71n42P93O8m99m7R7K9l28J37L1
-1656a04r1J95J64q6j91J11M11M7l85j60j04J42k70J37J09K13r0r4k42L25L24j89l79J57J95
-1631A45j2n10N58J45J09j59M4J03j80k32P8L6J47O29l08m58J87m19j35J33Q2L9k98N0K48
-1606B2N19L36q05n63P66m7l12l72L63J93L93r1q28M33jk08%j80J68l51O60M9k23K99k73J2
-1580d1J98j03p2l5M6j32j49J63L91n9m03O21j66k77l01Q87j84q78J12J55J16L3J48k7O5p9
-1554B9m02L14N77p02M89k58l30O16l97K42k32j42L57j21j83l14L29L18l31k72N74j18j47
-1531a04L41j40l98J40L3J52N3p3J85o22M55jk04jk4N4j63K42j51R4J24K29Q7r4K52o18M62
-1504C10rm40N5O64Ql74r8J27m5j1m23M59m26j49N05J03n16J78K22k80l4j66J9L08jJ6J6J64
-1476A82j25r5J61k99P07m27j88M20J21K12J29m90n38M4J73M04n32m6K29P0m22J59L81k5m59
-1451b54NJ70M10k9m2j98j72j19K90k6k09N59J37K64m23n25L37n89P15j44o57J49L02n0m1
-1426a40Q5m0L3k77q1K20P32l62m36K22J30k38Lj76N2k86L69O0j96J9J66k33L80j36%L07m21
-1399b44J85J46N15n27k11K45j25R6l96J21N5k2k8r0m2N10K91m54q7L82j71j24j52J27J49
-1374A49r8q1q4K38J47l75R3J63m5L7m43L04L38J20l27rJ69l92j47j90N6P8K56o5r5M92o5
-1347B24j56k66K9k78K97Qr0RK84j01j62k11O8P8Q38j04k34j91K57L37m62l97k04J26J43J5
-1321a43K23n84P63r2O8k08r0J46j19Q1nL45K9n63k20K84L31j28j81J47J81j84k1L71j06R0
-1295D15m22m7MK20j74l21j33M91J7j3P5o01M92j41j06N2R28k98J0n38L01J46j89l96L10m49
-1269c67N38P3K80l77k82J32J79k35p6N51l04l41M90j86j06l76K18J97L0O6K3m02M84j13K54
-1244C50k26l38K18J06j91o8l5N99M22m56q07m0M77L20j12k6L53k87p24M85m1M09M09p39m86
-1219d28O82j18o32K13J76j29N1j00j42P8L80k12K51K60N98m37l48k14L71R29o6j063J77J59
-1195D36l23j24M13k73m90J12J27J11p1n2j96J73oL89M5o19K75M51n75Q5K00K8j76k17J59
-1170a18l59L50J7n8P2J73j47k5k98N80Q6k69j81K24K7k52N7J69j50l6OK11J78j41J18J9k1
-1143B32N02m45n97NJ7M75j09j8J35j24N6k49K0j87L35L77L4r6k88l62Q1m2K83N9J27j4j65
-1116D2j19M9J41l5L5K86k40J87J20m41K0N85N9o44l42K80P31O4q82o2J61J0K17j53K56L63
-1090F88m90l74K75K2m76l0Q8L30J70k02K96O0j33l15Mj75M8L02M9K91m38L44o7k25K67K08
-1064E17j62o7k25j42K0K32j32k77J27k62J50P4kL93k78k57K71j65l2n1N17j29j08J31n0l17
-1038b24N6k13pN82M6k5l2k70M22Km35q2J58p5j1n7J77M27n30L35J12N17o46J15l5j72k15
-1011h0K7j11K02K90m12K8K54k95J22Q7m52M05M6j83J14R3m3j11o3J42j49J7j24RJ14K26k91
-984a38K39o1N3NN55l85j11N29n96l58R8K03k62M4j6K71j98K54K36k54K72Q6J4m53l00Q2P4
-957a17j78k0Q1RK4p7j22J61j82N12O78J65m53m56Q7K97j50m73K55QK27k22l49M51M06n72
-931a0l10m0L31J66l44K1K53j16j05QR0k09L72O3J8L02k61m57Q5K57l04K29j41k24M54j8l34
-904b24L6P4j87K22j8n2K00Om36L26J32r2M3j33m8J66K03j5j30l33M50j73p8j73M15K3k77
-877g3K05M2m79r2J74N40l39r3k43m3M20k4M9K10J76q7k42l5O9j76j26L24K06K34o59N58L63
-850H59r20p9N4N0J21N9R9n08K13J39m03K47J14j57j14j91N14K18k24n9o8K1L0J66j97J0M6
-823D0o0k0K41O49q15k7K05K10m20J8J45m78R8j52J07Q9J99O35m50l14N7J18J86l50l81J00
-797c70K03p3K67l82N41K2l11j25L59K63m08k14r3K61K38k03Q2N4l06L08l75L59M91l4N0O7
-771F71m40n86K80K36J74j15l86K51l00J45m5j66L31k21K00K32M0l03J30j17K31l47k68K82
-747i1j5o1r1O8N3j64K99j46L53k62k73J05M08J22m51m1K0k18o6N93L90l99J8l1j03J86n36
-720c33K65J73Q2n97L32J14K67K6m1k09rp7q7Q9R7n52K48L27L90l81l6Q9j71No2L3Q2k82O7
-691a51j7%J69R7j46p2k69P6L66J43l35N1J96N52R7m70k08J38k04l35p3M1O03N2j57j99l30
-664c85L85q6l17N73K28K11j63n99M0J19j7J92o25L70L03J29n7p7j16j00J17J45j39J60j28
-639A63k44K30M4m87N26p6N68K63m78q91N73K35o3j30n19L93K93n0m34R5o2P5K0j0j07L45
-613B72L2k64n41L63k19O28N17l94o93K62n69K47K5K35J24l5k11q9L20O6J76P29j61l67l71
-588H2k44J52j16k37M9J40M5j41M84j88l70L79k7l10N28K12k86L64J65n64j32K65R4J45l85
-563A04l74J37o0O1J9k8J03K32m8n28J72N79L55o81QK08L9m22K20M37m22q7K24m20OL49r5
-536H8l67p4L11j2n05M23jK64K2Ol32L06j74N17l03k58K52J3l04N09k75n28M55Kk39j13L66
-509D9l9j78J02j32rrL10O9L55k84j20o6m34K95j16L13p9l5K52j57l5k1O6J28l03J63K01k21
-481F5M10q3m77K31l11p9K98j27L97j92n21J36L25k17M8p8J96k09m5j36n3L26L5l58J22Q83
-455E86L6n82J70o6m5K03K34o44o0J45k01J97L52j83r9l9l08K46L29j27m94L97M04K52r4m22
-429A87m21L80K19L8K55k67k78o2J96K0ll36k78L18K47j59m98O93R2k91k23J24j91k06M20
-404b4j04m5K55K65J54j65k85l16L32Kk33j72p9L43J29L32k31m11L09P9J69j96k89J41K97
-379B57J27l81J39K64l87k80K09J03j66K11mp2M6N6o7k18mJ63j49L47m45n4K1N13j74k59r9
-352c03J10J9L48j1n52K42j8j35M46K48m15k37o7R3L98K49m75r5K22n21L14L70n58R54l46
-327B80l35M4J00r2p8p6j52n9n8N71qj31N93R0o66j83K88k63L58J67j69J43m13j12L15k93
-301a39l7L8l41K19k01K37q1J13K59j19o9r2N34o7o5n3l64j6M44n6j21K4j87M03J94n61L9
-274f5R13p19K6k14o5j20J87K63J55k24j60p8N32jm61j10L15Q5L08k5n47k6L15N2l2q7l60
-247a43K85j81j19L09m54j28J88l1L35K05o55L88l63M43K20m97J74l64q6M13M59j67l19R8
-223A0R6M00l06l61J89k49k53O71L29m09k70J06j91L95K09l45k19L44J28n62K56L0K2j46P
-198a19r1j75qK05j51K53q6J86K34K24m56k56P37l9q03M08j74j18J17J72MJ60o92J85l9L7
-172b85R2N3J23j91j04K65k5q3K5L94L70j13r34P44N54k51p25K7J95L2j63m32O64M1K28O33
-146A134n66j010N23K96j60k57J31L26m7n6K12l10j85K28m94J52J42J86J07l78N77k55m88
-123a92k66J85K90M14o9k58m06K40L74j31k5L7O60l96o56j09J07J20Mj79J00J81k68K86J33
-98A76J26j42j86j32M51N54m59m43k65J84O7J39j95J95J6j01N00m03L06M59n5q48j22r5J7
-73b56k1L43K27j1k25k53J46j25O2Q4L94j62q3J27j11j61k96J31M29J84m74k37P9k0M95l40
-47g4j78L67p5k40j2J36j33kJ77M3j31j98L05K93M33j87l27m90N07j83k09q0j37J63N01n49
-21b80K86l67L01K22P1pj78k05K19N3M88l9k75l25q9j83K74M27n7j99k37Q1L5l29P40L15n18
5B24j90Q4N7n27N05n37L98J53j66j20N5k72N08J5k27j29M17n2m71K73J56k07QJ23k97L77J6
32A74
##PAGE=	F1=23672.956911446879531
##FIRST=	24596.97802734375,	7686.668670654296875,	1.3719848394393920898
##DATATABLE=	(F2++(Y..Y)), PROFILE
-2014C84j81j05L7l51M05k16m0JP0J8J54N0P9k29k08K37k22qL9M7n54M18j56M32l54nJ67j90
-1986b81N91o4L01m17n08J83Q2L53m59M85o9m47L01P8k56J46m97N06M45j86j74k09j08j30
-1962c34J34n6k49J33M71K18k79M61j81J14J34m47j82N20Om15K77j6L2l22Q7L18m67j9P1L73
-1936C82J80m28n20L09k63J43%p5k24L64k41O8M19j81O1K91k01k50j00M32N9O4J41L9J9o49
-1910a61j85M85R6k46j81j39L92L57l18j87J6L54j60n24J89J47J85j79k90L99R5n95K88K00
-1886C8J00j49J38p3l8k86N74M44k4n99J0K9j32J9J61j45j40J13M05P2Om89q1J0N0k38Q7K14
-1858G6J83j77M9K1k05k68j46J78k4M4K73L86p9m4l70k90J99K6J76n8j03L77q6l22R3K9l06
-1831c68N4J55J84k12j45L64J22J3j99K99K04j02J62o86j7K78j14L84k04q4J99l20j81j9K00
-1806c3O0K03k15p6j03l7N91k01l25M91j95l89l33M67M54n69L02O60j61Q0k83q29k42K69N17
-1781A03K27k60q1k88K7m8m1J84J53j16L4O4j34J78o0k01M57M92l34o50k2M26M20J10m85m69
-1755c14M8m4L50L00j69m52P5K99o7j64J54J75l16J08L74k83j00J02N5q6J62R1m33L7J07k03
-1729a94k7K99J80m26j2K17N82j51j45J35q27K50k15M82K69p89P29l7k26n6K7J40o5j1J47
-1704B76l43J77J04Lj14p8J25M98L41j044k36Q6J11j2M90j0l5l17l89L46J41k43l1J41r4M9
-1678e8j47J02K4r4J40j88R50K79r01k42J29J92n31O52J49l95j36Q9L2k20K11o6j44K05J96
-1653B28r7k43o6P03J5n81j28mJ48l20K02J9J94Pl3l21L06L70j47l96l1K00J41n16M97J19
-1627B66j98p0K34J59j97j54j4J21J42M61l23m34K48l77P3K2O0o1q9m4M4M58L25n27o87P72
-1601B10N7l29l75L91K40L96j05r53M94L4j90j64l4L07l09J42J36j62M73j85k24R4p3O5M7
-1576a7M9j95r8J56L07j23l18P03k16k62l49R73k9q08j20L70O0j40O7J7j8M2m06L09O98o53
-1550aL06l02k86Q28o39L25k45j49L28k18j11j93K83K89k52l63M33J00k76K47j40j89p2J10
-1526a87J03L3R0J67n09K16o5k36J16J62J11k08J01n3k7J90L04N3l90K76m12M01m5k92J25
-1501B4M68Pl11p4J58k6J7m62J09k70q7L89O5l53K93J36m17K19k11Q4K17q8L3n3K94j02OM5
-1473A10k22N70o24k00M96L53M24j7n65n80N7K10L29m28j12K61J20n32K13K97l3l47o0M50
-1449A70N64j50n00j23n2k27K42O2j46P47K67R5l91p27K90m83N53O8n86J63K62j56j83K49
-1425Hr9o2k72O1K97P18m38m86J85J05j72r2pL7k22M34kk17j13K37k22L73j3Q5K06m80M0K38
-1397A27M74o14LK61k51K8l91L49p4n9r1j97M5M55J28l81Q4M37j47j00j22p5K25n5p1o8J09
-1370B9J10j96J23J07j00K9l11J60L84K0k66p9L13l51k14J3m2J93m1jl1O82k25j60k31n6p5
-1343b16K65j49j31N7L32n7l23k11K56j98P63j11k02o8K24K28k92j12k43jJ43o2J12k35N70
-1318C39j60O9k72k3J96k51l7LM47J25n51k05J63L07j30r3P3J41j07K3K83j65J23l80l7K6
-1292i3J99j59k58m1K17J03J9J73l85K30j30o4pJ002l76j5m16L21ok07n14N51n63P91m6Q5
-1266D11l44k06L9K48k17q3M75l13k58N40n4j4m51J29P0r7P0K0l22N12p6J19k50l26M59J20
-1240B01j54J1m00P08M01l44p36j24L74K06q1J31M18l76o33K09r2M55L89o31l46P09m8o24
-1216c77J41J17j00R6j80P8l6L10m57M70L54N82m89l20j86L31Q95n5j092J79Q5l35n8L65k89
-1191B9k95R0M4J63j35j85j38M17k41P01p3p67M08M23n79Q8J90O2j34l70J72l21M40r0J3M7
-1165d1K39j64k36k36N67lk32n5j4K26j86OJ37l7l5n1J62J25q7J70Pr8O56m54o02j46K14L87
-1137B19j28j42J49J26N2k42j68j63L85K27M7l5j07l62q8o1L14J49P1j04K1n1r9K1j18K0L16
-1110B49k01K21J23m16r6N14J29n00l11J98Q67nq58j9K75Qj05pL81K06o37k33L68R0l43j66
-1084b68K7L53N7j97K03J88j82m00J82j26o0K21QL61k88K26q4k21L24K95j73m6l17k14J5K93
-1058A77l4m51qR5n2k6K77K24n00J38J24j34l4j28L44O9K0J35r7l88J85k66j55O41R8n6j32
-1031F6l36N54P2m71k0K54m26K74r7J77L88o18L35J04N02o91R9pj46j12J49q7n2K69k41J34
-1005G3J63l45J19J04l57L26L6k36J31J52N6l2j65j1j49Q7j62n4K19J84l01K18j35J25M0N67
-979F53l95p4N46o53k14LK33k69P5n4J42j42L53K22k84K34R9O4m15k82J42l8j70pR1j36r9
-952c75j02L4L78j45K73O86Q6l78l82%K11j68l92K24O9J99k30j75K3M13l11l72j6M21J04l66
-926b91QK81p5M8K4l8r5K97r1K1K66j77k76j05L75k83J11j79k01M21J03l63R7K30k17R4J54
-899A39l16L56L7n46J77P4k00L34r1l11Q6L08J84n2n54N15j83o3j86N06J4k29K36j25m56m2
-873c88%N72l38R3k92J31L50k58M09J19J1j99j08k10J22R9l96L25K33K80n66L71M13o96m23
-848c46N8J40K89O9J48o58K35Q4l43J51J14j29o8k21N62J97k00Q1j96Q2p1Jn4K77Oj86j37
-821a15K79O11p96J53J14J12m27Q9K95m68j67j08K29N3P0N27l04l35L1J81K12m50j87P9K43
-796g9k97K86k69N39J22j65k63L71J83m10l19l8K6M36j05n3L0m6J61l97M10N43j1P2L4n66
-770A95m35Q7K37K77o6l97K16k82P0m4n1M13k78J33K10ok81K4j07J65k57o0K60k8j92j44R6
-743b45J27M6J46k96L36k09k33L5L58J92l86k05k31J01J55O16K87n26L9o8j30K43n24M47q
-718F7O8m52J39J31J24J83ok86R2j45L7O7j9l74J35M66L71l99j19Q4j57j5J5j4J7j19j5r5
-690b19j9J47J74k46m3j71M2M27K73m13pL23M72k2n04l3Ml03k07J78o5J09K96n8k54j58J79
-663i8j00rM16J65M88l09o70J33j3q6L28m95J70J49J13J66k4j53k07J35K47j20j01o7j52J12
-637A8J30l89O16k18M96K66j68j006J03N15%j31m24M10L02j2m97Q8j21J34Kn7n7M84r9n00
-611a15k57L40l80N91M98m18n12J84m13l8o0N73L24nn88N1K32j91K07P12j22j39k17m86l5
-586b64j6J25j75J91o6m8L85k06k90M38M0m14L79L53k57M68K15o92j90K90jM5k55k94K09j25
-560a55o6R7k7%K51q3k75P0N18L18o76J45L20j98l97K66M53l50k21L41l65p4L24j75l84q3
-534d26L30J9l37J29q6M88l5M2l11L93k44K89j69r1J53J69n66N96j46m71J76J17j66j16L05
-509D2r5j43Q7j30J4O7L50n4K27j78nk7m74P4K7L66l29L17K58j31j93j36PJ40k11R5K13j82
-481dM24l8m52J47k85l8K58j17L93k05l49j92N18p5K7l12L13j96r4o8O8K31j14j93P8R40K0
-454F85o30O8K6j23K21J97n22j91K27m0P8K48m8j14n3j60K34J97k22m33N11K79J46ol79n39
-428c43M26K71M1J96l12l56k02K64J82J17k81j70L55J36k00n04Q24N7m02j66P6k44j1J05P
-403a34J2K50K85K9q0l49l32N39j43l44j32O7M25j2K64k93j12K30MO1k42k61K42K17j3k26
-377d8O1K83k66j64J13J68k59Q8J06P9J6o9n3j39jP1j87K69m31JL30L75k30l24k43K75J09
-350g0L37R4o11K33j97p3K96K76k69l48p2J49N85K82n28j66J10m46M01M22r33R44k87l10O7
-325a14J0Q2Nk28p8O0j62O47M7j1M86n4q29n7L38j86K66J61k01J70l46l08N29k98M2l8m13
-298d80J45k3L83k03j23L30q0j53j50M73j16l0J78r6l47M21J09r1l4l99N02K46o81L81O60
-273H22p94J50k27r2k1M1L96R9m15N1m6L57J5l34n2K43p6K16K0n31M6K89J28P3j51l88M23
-246B42k95j32L42l62j49J11p1M18K22o13K42l73M98J42m48J00o9l5Q5N11j87k50K88P8K79
-221E74m95j93Ml26J09M60L57l30l42M5K3J30L05k44k55L59K5n49L33k25J95M7j41p6j07p2
-195c89J24l29N92l7O3L46K93m55l42P18j74p07L67j44j96O6K90QK34n38j54j8J5K24O1J4
-169f8j42K9J55l7o4o2M00M14k07o79P55M89k01p43J3J07j4j30k38K07J6K88P57n47r59N51
-143I0L59p2n23J66M39r5j71K40k01k39K25l66J51J73O4J21o32O20l23l58l2K79Q9L75k9j57
-117A93k82j77M55j56O8J23O51m33p12jK08J63k44k89K98J72l08K56O0J08q1p2k51N43M60
-92G52n02m90k64L86n8K26k7Q5L6k02M29l02L83L82k41p52Kj1k11L2M23K57J3l11j53J83k52
-65a87J46J92M60k32k71K4j52l2l15J90M39R6n43j21M7R3M65m30j2L19j23k84J5J10j62J05
-39a63J87j0j62k14L31K09M36R7l67o67N22j71k71M6j29K47L07n01L10l78J25L01O4j34j0
-14Eq6K90OL14j60k54lJ94l81j53M76J75k23l91P3J57k67O62L55m95k66JJ99p26N67l91L32
12A0J2j07k05J16j18J70M0Q4j31M24j62l46J54K02r2k43l6j85N23M5
32A55
##PAGE=	F1=23648.640566291698633
##FIRST=	24596.97802734375,	7686.668670654296875,	1.0116509199142456055
##DATATABLE=	(F2++(Y..Y)), PROFILE
-2014B83j75m9J00n01N85l46k9j0L58j13J24l6L3k04k37K73j50j49L34m2n78K06Q7K45j86
-1989a77N7M1j30O67k49K39j76n09n5LM24k50L80j22l78K73N1j31J62n23L15M65k09j73k13
-1964b18j67Q9J19q2j88J34O14J24l88L51j68J83R6l47j45N07m1k89K33j70l7k64J98K30m37
-1939f3K5O9K62J50l82l47J92k96J22jp3j24L32l05K79J22o1J22J27r5j23l58N84K22O0J01
-1913E41K0j22p09L2L13J25k62l23J99J86K05m8j43j26L83j57l55M6M9L12j35m24M15l4l70
-1888c82L94R0J19k87M7NK2k24M33O45j9p40p9P4j14P1J57j68j15J43M13J0o9m51k0N6L8k46
-1860a97M0K80K51k14O8J74k11l79j59R7L7j4J13M73J09j3n17l43L37j34J47J08l52M49o1
-1835H9l00J57O0k71j62L19Q1j75k29L68K04J15j20K84J60l50L3n42K8K30j00P03q8k98k9
-1810A67k42j23N3O0J65K46l56j50k06L34M03l81m7M19j74l10l34M81M33o66K88N41n8K93
-1786H36l40j119R7K72N22J07l11j49qj00k50m9L09N7j3j9M8k6K28n6l50M25L85k22o27p3
-1760d26L35N03K30n36l73m0J39L29K69j20m50j53K47J0k28K07K65j11J16J73n00K3J81O1
-1736A51p9J07M9l70PJ99l29K61J20R8k21K3J34L73j82k59K96q07K28k2M59J34p71P76k00
-1711A75j79j73J77K19n6j58J05l13K31K00j19j78MQ5N69K37j087R7K2o2K91N20j12j46k54
-1686I5k91L98O6m04K2R3r7M4q0R1n8r5L5J7Q07J93p60k15J24J49l88M81J49l23j81Q8P0n5
-1658b5K42j98k28K23K69r1l39j83R09lp28j05J00J35l32K35j50K15J58K4l56K21M01r2l74
-1633g2j72J87K39m13M17M6m68n1L65J84j59j7j52K32J63K29l99l78L29l19L09p3Qk09K78
-1608A04j37k85L86L03k66m89N02J23l12l53L84L08L63j50r43N37K6j98k32P3M30j71m28K01
-1584b24o8N47r2m00l1k0J51J03Q6k37k8J28K10j67j94P06k62k02l36Q79J11o48j5L19k5j33
-1558A58n1j40j07J84l34K46P50n71J62l49k03R75p53K58k17j72L11k47n7m1J70K18j54k25
-1534a89P2L23l15J00j30Kj50J29Kq8K77J59l23l5j69k6J4L51J47k69l0N3j43K79L15M8o17
-1507b13K25r7J99p5j36K00L16k4k61k8K02l4K6l46l69n7Q6P6K5jL22J5n38N95l02L0J67j55
-1479a52J06j83L43q3J24p8q8L95q10J59J17O00O13j31o33n46L3K67K07l14j25K70J80o42
-1455c71K49J74j8j50k07P12O58k94q92mQ7k28Q4J06l8Q45M32k1m26p77J04k39K63K35l84
-1430a00J57J91k02l41L15j86Oj79O7K84O88m28n13J45P4j4k94K02qn4L49r7j91j63K47j68
-1404b13L43J74O2P8n04j06L06M11o26J59L09k69m6l85N35k06j79j00j21oL95M8p9rL68j38
-1378B01r6m1k41K48kr9K7J7kOJ48K8j09n7j77N7M41n7k66q6M57l37l14J85qK46k24o8N4P80
-1348G11l20j50j78j89K58J18l06j27P0L47j4m17j62L68l79N69m0j73k1J86R1q3K11k24j36
-1323A0J07QJ33k35L94k12L6l45P5K01l41j12J1N11K07m33j99J31K08k25J3j0Q7l8N2K04j58
-1296H0R7l54P6k1J19j26q2R5k43J83J63K99k55o7j14kmR57m60J3k09K82j58j99l25M60p00
-1269d95J111j34j23l29j97j7K91j82r9L79j85k97N60R5J18m88l0n4k20P8O1j20M39j25j9
-1244A8k14j86N95P1j64P3n13N62L99j93o33k09K61O7k1K23M46l98l76k11j52M91L23m53j80
-1219c74O38K3n53R0OrJ97l25L59m8N7l26N06K92M91n05l18j21K82P65j5r94R8L9l59n3L45
-1192A88k96l0R5j19K45j97k72pM81l52Q69j44q07M65L78n09k0J31J43j15m55K17k75M52j15
-1167d9M7k2L01j56k90j23M73k05k41J30k68M02o1p3R7R0m6l5J4L0j4K66J0j20P75n02n48
-1140a18r2J27L29j37k64J75L44M5k21l27q3K97J02M7lJ09k73k38j90L18K85M4j85J86Mj92
-1114H9r4k14oL07j29K00R9l82j11L88J53l10k69J85Q84p7p38n7M03P7m10J26M50L9p44o5
-1088b06M07R2k47j65mL67r4k02O8L12j98n22L22n2m9N7j9M13j74Q6o9k27L31M06j69j9l92
-1061E3k57M5L45N4n14r1K91k37n7M43L7m70M06r5j29Kj81J33K34R6J78j25l98K46k64l5L58
-1034F8J16q1k33j83N43Q8m64O9K88n36L35j33J38L97n51K41J09M33o97J27Oj02R1J45j14
-1009A00l55K16K8K46K9l95J00P5k42L34pk87J65J29K37M8k84j44k04J46p7k33L11J52k52
-984a64K09k56K11Q9N14l75nN28o68q9l6K44k62L2p0J6r2M32J93l34J89J34J54l84k59J95
-958A46j46j04n0O4j56j28J43K3K31j31J54O33k2k97k20j42R7j35l09K48J13R8j88k5k59K66
-932i6Qk20q2L68K6l47L0K59j30J81Q1p8qJ94k54M9K19q1j17k61M68k13p5n9p2J89K06m70
-904b85K08L93k16p9L43n14M42R9o36K01J49m76M52k7m21J9M45K72j21m86K90j98k5j82N99
-879B46l5j88K43k66l55O5n5L81l04K39l02K57L02m27O79k0k01k71P5k14K6L21l81J40J53
-854A08L30m24J47M16l96o54K18m3M66J4K27p16L62o3l51Q0J03o2N6k31M70J50j22J44k77
-829d8J85m8l04P6N18o3l31k37L83M53p40M10L5l2l54Q6M36m29m02Q5K08M6n6L70j77l00J9
-802b11J93J69m74J01J8K22m56K25r0M06J83%l43L62J01l78l28J70l46M88K5j40Q2J10nm00
-776c16M67N99o0N5k0o35j76j27J98L58l6l13R7j79r7j5Q4L98k60P3J16r5j61Rlj53o0M2K56
-747D6Nk19j40J58J66J16nl83K43j03k70M0K23K66l12m8j08J33L4M87J95n65Km4r4K25m25
-720c77N84j42l4j64j1j19J77K46jl04J22j34J65j4j56J26l02O22K48l82j28P9j76k9J91j40
-694e3l2R1oj72K0O3J35l16J7m3j08M60L65l98j37M67L72j53n00J61n3m61M2L93k8l64L41
-667A03l0k78M2n3l3J89L41O1O75l85o85J61j15j77M37l46K8o7Q1M17K7k25k99J60L50j18
-641B61m02J03j00J2K28l01O39l31M18K15J62q86m39N67Q1o1j78K75K49Qm76N9j69K44j3j30
-615C5L1N87j89o91j2K81k71K77M56m18k76J48j70j00J24K37N30J2n47j56Q8m50K52O44o0
-590C62O9q2o33J60J03R2l44Q9j22O0L69k20k84N15O1l92J92L56k10N69K27p08k67K25o2o8
-564E7m2j92K37k08j73J76q6n4L09r2n9k7L92J99o40L22M12m35l88K92M67k70k36M28l21j29
-538f1K50k25l30MJ71QKm9j64M92j62J03k14M30j74j21j4J01K7L09o88O32n6l97r3K22j28
-511a25l0J76j88Q6j1j92p4L06L36j43P4p2R9J8l71k67K33M07m94M33J90n0k69k44q1J24k1
-484a50r9K47rL82l2l62L2k81P3J93j13K69k24m7n44O37J33kn41L62j78l4L5J88J22k84Ro2
-456b80R38K9o57k6J11j45J96J02l82k15K67J25q4R0J59r5o3l6J80L2l12k15N34J00J2Q6l08
-429A43k79J75L12L9P6l28l73j58J80K87K29k16n6L19J9k24n34Q74Q8m52o5R9k00Lj91Q7K9
-402a17J70K72k4L5m77K8M14l13k96l6J48L74p5K27k86jJ21nj9l11j94L02J27j59o0K6L05
-375A76j26j14J9L31k86k4J09J31%j65oj32L2j4j95J95l16l1O27K22k53l26l79L29K43K75
-349C22J76o54K40l29J3N0L43j25m19k9J59P07K97n55j98j4l26M36M40q88N17k21k94J74r7
-324b75L54r9l60J47Q6k72O96J18M8M23j80r90K05K53j24J31J48k77J73j59k98N49l40N3l7
-299b7l82R4K38L33k82l73K87k2j27j73L69n0j05M12J43m18K10K06j25j8m93L89L26n18M43
-274C37L63q30K64k54o9R1j10M44P3n46L18l6J99n5k05mJ86k04J46L7m52J9K10K12K52j95
-248A91l90N33l46j57L50l04j46l0P1L51J95n12J02m02N34N9l83P9K05K6j92M03j79P1L15
-223D44pJ66o97Nj70k16K73K10L79k03l90q0L18j75L63j52k42L53r7l55L22m12K90J55k17
-198a35p3l9j14J90n9K96o1O2L32K89l43l31O65l69n63K92j30j93J7L07KK85l76k14K7N4J55
-171b7n0p2m9J13O2j2r3j07L54M21k41l82O69L67q6o95l0J06n6j73M2k18l0K58Q13n37q52
-144e05N71L92N8o22O6N24j44k69J91n7k02K70k15J5K34m4J16p73M74l00m6l7L78k3K00O1
-118C13K6r2p78N40q7J60J62N89m29o76Q3L13J28l97k44L51J07k12J12m1J12j17P1l44O00
-93B50L51l88o36lL64k00K70J17O4Ql26K92j01M54K65m19o40J94N1l93M4N00K71P8l24j90
-67d7K75l98K06K74M95k83m29j10j44J66l04J34M93K0o31M1k2J58M22m73J70K28j59k40l3
-42a91P3j58J74J86o5j31k93L40J08M18L34l22q12M90j45k41J14P9J06J28m50K64k22n0L07
-17D1Q7l08J45N3L05k7J16k66j74K97M74n50n61N69L94l15n44O7K28j51O39K93m95l32LL27
8C15p82M63k50K60o7Mj25m7J8r6O5L50j47L49k77j59K7K12R2m27j70K24K99O7
32A98
##PAGE=	F1=23624.324221136517735
##FIRST=	24596.97802734375,	7686.668670654296875,	0.56109058856964111328
##DATATABLE=	(F2++(Y..Y)), PROFILE
-2014A57j17jJ35m94O36n27L00m0L15k24J04j42Oj52l02L53j03k21N39j06n43J64L14l6j48
-1989a33J50r4n7P05m30J78J24m64l36j12M44L5J90j59k42J56Q7n1J70m24N3M53j32j24l00
-1964c13L8L0Q1j53p8J64O24Q3m73J92j85K56R2k39j9M13j30j91K34k74m7j87K73J39m66J18
-1938a8J23P8Q8j87k13K0l70J78n5p2j7K83j16M10j84m7J72j11L8Ok11L44L41J06O8n1k62
-1911C41o20J28J12J57k54k94L79Q2N8J24j18l07M16j07k42l0o2L93q2n01L93j13r1L93N5
-1886B10J83l13k09K1M3p8K43P33J5q02j8J02j61Q2J88j86j46J94M32o9r0l44l5J09Kk92r
-1859a95L04K84k26J18K92k02l12l02MP0r9J02M94K88J0o84j85L57j98M0K36n06L01j8k91
-1834c18K31J33j82k93L28K6j53l24L83L33J59q6K52Q0n83Mk00jj2n0R97J2m15k87j78m7P5
-1807a16r5L21K77m26k64j81N31K39n28J73L36r7k19l55L82L45n93K65M07M9M43l90j078L36
-1783b38J77M26k4l11j55J92j45l10kL75l8m7l6l0O4L06l4m60K28K85l6o00J40l8N95L29o13
-1756@k13n7J86L28K40l3l89k80J62J52k83J11K69P5J66o1p45K81J72N7o1P6J5k92P5J41l85
-1729b93M64K5o8m4J30M7J37k56l63M78o04N4J30L84K7m71N36l66j16k77M90J50p7k08L5k41
-1703b97K56L32k22k62K6PO58J39j086M37j47j12N65M48k48j99j48j72M20m7n21J23mr3R2
-1678e5M5J9j86j09k5J93N94R8m94k22O7O9j31L66J1l01j65R2J34J37K19l44l08K34L61p1
-1652B28m54r0Q84j9p94j08J89R6l13K94k97J40L51P0l35P6M05n3k96j77J10K47k73L94n6
-1627B19m84q3K36J66l0J04l07L39K07J8n61j1K48l63N23j48o0l81P14j92n23J45K78n4j54
-1602a54K16R6k87l16L66L83K89k08p74M63l8j65j95J56M71jl35k32nM51Qm87j34O8J34R2
-1576a38J55k52P4M9J12j62r2O76k72j39k81O49K06m38J15L07j02m0j12m47j34K57k55J61
-1552a03P39m54P4l94r9J011p15R5j69k09K94k34K3R3K2J20n8n1k80N14k90o1j03J20r2P8
-1526a29n7k39M13J32j72j41k03J84j32M50J49l48j21J55k42L86K43P1o16Q9J71j10q2qK57
-1501A00K37o0k33M0K42p8J6j67k59j28J49j00j81K10L31r5m35O53l52JJ62j96J67k84L01
-1476D1q5K50j92M3K42o65M40l98O60P51j91o62m46J2K66P6k21j39L25K15p40L34kj6J10l87
-1450c79Q80O57m34j125J30K10j61n6O9R4Q40N79p2m92p13j45L3j9L03j71J97J38k38m47K89
-1425c3k80K16j66J4K70O26l70m50Q0L3K09k90J41n2R9K01j92j34j23J92j39L30L22L1n4m90
-1399ik30L43L20n47K32L59k32j40k61O35l23l46k0O6j42L64P0J22j96K38j23j21M7k50J44
-1374@N4j59J86mj25J68J50q1o1j44j46OM91j31k70jN26l39m16L12Q4K77k77j32P4P24l35
-1347D31r2j51l18N47l2m29j15Q3L33L1m48j00M29m20K41J28j26q5J96O7J1M75j81k65Q3R1
-1321C84J59l25K56k39j7m31J78J82l88o9o6N46K60k86k50J70J30l58J12p9M5PN7J37q6M9
-1295G8l66K73j64j1o3J70K24m71j8L60L56j84k79j29P8J07P55n22J11k5J91k83j45k26L88
-1270B05n05J119j89k95l12k56j4K79j50n8L19k7m24N28K23K62n02k08j16l04J7J84P9L28
-1246A83k46j13j28RO36l0k26J31l25J89M06k8n05k83J49l3R7J41M24l20j58l52J4P6J99j81
-1220b74j7M26Q5m31Q8q6J13K83m47M95pj90l4M85J62L39m93l66m6K48N67N4p75n1L4l65j39
-1193c42L67k87K48J01l02L41k50j16lL54l58Q90j46p95M89L41m45j54PK62j40l01K70l13
-1169b82L52p5O2j32L53j36k55j12M85l47l86L34k85L42Q5j48N9J91k9K4k14j23O3L82N6r3
-1143A71Q21n48m40o0mL33j62l31J47N18M3k06m20n5J95L5L0lL00j64l37k88K34M37L4k50
-1117C0L09N1k33k03k80M9J98kP1M4l43J4K55J07j29j63K38P32j43n73j61N20J71n67K05M48
-1091F45j55p19J03L50L9k08j46R3L56k40k14l6M43j98m45J54M2K1j20mM02r4q4k2k26K88
-1065B5M99j32J7m48k23O0L81J19m77m5K64l11R7K99j59o1L15k77j42M5r0j18K18J61K55j32
-1039A40l35K26k17J34J6R9r0l15K09L00L7m21J46K81l56J59j16M4M10m18J45J73L27o74J60
-1014F4L9k3J62N2r9m85J03K87K84j27m30P3Rp1L49p2k79K11k4M93Q8m11j98k55J21Q1k24
-987b82J85J67j76J53l41K22J67M20l36P5M79o52mo9K35k07l3r3n9mM43J35l88J45J87K64
-961F33l53k60K23k26nj07Oj17J9K41Krj72J60N40j37k30j1k93m7n8j45K36J00p7o6J00j64
-933b17j95L70j35r5K61n2k88P8K45l23K71J63l0K6Q8l90J00K05k3j4l53N20j08k09J24j9
-907@m6K56n53K74N04j73k31N00n60M17J67o49K89J15n95M03Nl93J58N01J94l18k76m4k13
-882b68Q4k01O59j18j62K29l89k26J82R8J29j27Q3k81L31K66m59P68j47m44k63K47K6k14L72
-857A75k69R1j03L84k52q3L46o0o64M52m05N49o3L04p15M63k26k97j9R8J19J40k46K97Q7n6
-831D7J52k98L10L6n04R4O36j33m67PK49J88o46O75j0j85k14LN39l87m07R6J75N2j23K00j03
-804a8j49qJ49O8l27K21PJ88l65m3M6K14K02J33l69L21L4k87k00K59m22K25J72j84J86J60
-778B13j66l67M94O60j70Mo0o32N1k73J70L80k9j68j08qk93L4K05L22j65j2j5k12M5O9J46
-751A15m76J51r6K98R7j64q0J47J83J02j43l84J08L7l11J24n9L79k49J96j2K1n3L22J03n05
-725a49r5J28L1j2k32O24j75k11J26Rl20K02J01k7k36P5K3J83j20k10N36o88P27L2l40o5P5
-698hk28R3L00k70p1K98L8k25Q2O1k1l78P5R3j41K53M13k56k98N61K53k96m54L60l1n24L20
-671aM60ml25k2j38k55K19j29K5K03K87QP42m22o70J71j49k72M98k19l8k17l8O65N8l20l57
-644b40J88M45j35n58K87j70k5K76k48O29m32L22J30M53p36j78k15K03J07L1J24J39k0l76
-620AN3k03M23k0k66J15O31k42p22J03K10j58LL86m05j0J60M7p5J52j03O62J1m39k33m1n41
-593e01Q7N50J1J91J5o65M27J66Ll68j98j20J65M47k10l67N50L0l38Q6K57j64O50K04o06l52
-567e0J14p9k02K14q4K06k96k10K66j65m6L77Jm2j22K07K7n18M84M53o61l53L02M73j96j48
-541d8M79k94j79J62k38k37J4O0o6L99oj76K11l19J83p2L98Pm47k3K77q9M00o73O06Nl32k71
-513b69K60r9J18O3l77L62p2k65j76N50K47k06J0KJ33O0k41m16L06M28m87K54O7O1k57l13
-487b57j99R7K71j19R7J95K88p7k38p5k81J97R0m6N7k88K87m06K35L57k2n02J11j35N7J87
-461a19K82L1l81R6k06R04N4o48j33J67j25J68R3k65k58K67K68k34j28M12q4j14O1J64j32
-436A40l98J13M86r9j37J53k07j0L1L22on9l12k39J17q3J92L02j77L6K75r3k24n38Q46J38
-410E69m75J07J54j45r2l44P0J6L0K34j1J62n92M15J92m39k5p3J64K88n3K09k48q2L0O2m9
-383G4m08m4K35P1l00Q5M1L50k3j39k1N42l25j15P1J02j1k16J8j67O6n2j38J05j20j26Q42
-356C97O6k42k41k80O4M09J84J99o74K71l95P5k36M45%m31pJ10Q01L03n68k02j16k32M90M11
-330F01p36J15j77k08K33j54N04k63k93K31O2k66O71J76M1M05k38j062L98J14p0l2J11l82
-306b19J86J07j25M02l91%J6l36R3M18K70l47m42N4M3k6j75L48P1k69N08L38l89M6J91j85
-280A87L2l52J8M41k41L54O3q22L54l00PJ79k10L93J40m83M13m6R2k19j22L7J89j81Q9k1l16
-253c25O1j13L13M50k08l81O00l42j62L09k91j69j20L46J42J17l83Qj45K83o0k88J64L05Q9
-228B00k92J36l5M20J97j37R4q44J60k82J07J50l2L85n6l94o3M43m53M02j03k01L45k12r3
-203a58K80k92J02J11k03m4kj25L14J30Qj75J70J78K87j83k24N63n92l71J93j25j75%K55j2
-177i0K96k24j31R7Q8j9j99q3Q0J62Omj57j05K60M07j59j94N38K30O1n99r4J71j14k55L10
-150B79l39o9jP74n00n72L83L96K51n84j06N42k00k78O7N7q7L21j03j35L02j25P1n42m7M3
-124b02K6j64N02k5j03J92K35O4r74K23L8K22J83M96l97n64J60L52N1m37j55L29J4o0m2j19
-98a55K03l60K24l14N34K51j26o46K52J16l13K22K47J12o5l92J96Q4M44J13n46m62L51P7m38
-73c91J5N19K65J59k85l15L87m97K15K89M78k97n12k52L6K79l01J8N37j6p00J62n3J54L55
-48B49m22K94J23j74j53j17K6j01J92J71j06m2k35J19K0M33M64k47q80M39l6j23mL06m9k3
-22A24l51J17p2p8K56J57l76R4J92K58k7n8l19l7M52P05o58o86N32N13m63o10J00J55%O68
3E88J49n06l70R4L68o88K58j25J80p4J79P3k26n5k43R3N25k18K08l62O1r8J48L11m65p9L86
30A12L0N3
32A95
##PAGE=	F1=23600.007875981336838
##FIRST=	24596.97802734375,	7686.668670654296875,	0.065480664372444152832
##DATATABLE=	(F2++(Y..Y)), PROFILE
-2014A8j6L2J58m72O11o61O88j25J87l07J22k42Oj07k92L96j36j35N58j38m68J94M27j99k18
-1989a19K19j82J7P08n60R1M56m16n71N2J09L15l8j47r2qJ60lJ51k78j46L93J8Pm38K21j35
-1962b16Q0k66N7J41N75R5m82Kk44L40R6j68J21L35k08k03K87k84mj09K96O2n41K64J87j00
-1936A13j1O9j22j79l83K61j32j54J35K04N0N17l36q3J81l57J81P2P4O9L62J65O0j58l87m07
-1910a96J16o1J59k26J1K56M4j9J37p8m59M22l1j98o9j11M06l6m12J97j16J22M02P1K55k79
-1884C07m02j2r4R2J21O95M0p68J29J26j99J4K36k08k14K50M71j61r3j95p0J59n6l54l6K96
-1858G4K71k25J85L56k22k03m22l9O7j79K16M25M28L7q35QL29k31j2K83m56o8L2k56L09J69
-1832D1m1l01J86M4j49l89L60M42J73p3K15o6p66L04Pn1l23R3J073J03m58n02j42L2N4k18
-1806c52N31L03m35m53j9M96J75m62J25K01K4j18l59J63K38l44J65K62J66N48m23q15L81J02
-1782A00K96j53k42r2K47j78l11R9M34p5j47k1j42R6L47j5m86oK64J28n63L79k58M64M19o46
-1756f2j38m3J38L65K53R3k63l43L4K24l18P8J99J74J97k67q41N42K0N6pQ2m3k07J65%l22
-1729b34N18rk56Q8K23k0l4l39m06O38l72j21J74K75j5j79K47m52r9N2M81k5j08j48p8j04
-1703c03K12M95l11l37Lj35Q12P9j015O00l05N3N95L10l69j47n3q7M36j51n88K04j02o3J89
-1678B2J78r3l34r6M3K42L37m6j37k69j2k8J87L34k06l63p8R1K07L12J46m72k56J12M46l8
-1652B29m77J52O17l7p66j42K31M0k73M41j70j75M19J08k89q0L76m9j63j19M5J89r5L74j67
-1627B19l95mo3J03J64J24m23M09K49q1n80M44K4n16O33k18j16l17Q85k10m78k85J82R7J81
-1602B8P8l2k87k71L70M30J84k66m77K63j64n0r2K36M24J61j76m86n1K58R8m97L0N7K9r3K30
-1575f6k23J95j06M1r6m7O45k29j25k17L76K28k15K47L36j60O7j14p39M5P3j80M0O70k88M3
-1549B01m22j8R35n49r3j32k47K79k19J37J87j32K7L3J26n12N68k29j99j5J25j6M0n5n6J87
-1523d9O0r9j02o4J66j59M38J17m25j57K20k86M79J04J12m51L2K14m08o7N4K98K17p4k22J15
-1497F3K57j47kJ3pj78J66kk57q2L19j61l29N92l49M7J82k31J69l15K29j01L55k77J21J46
-1471B21l41M78l63J67Q16j70o31l41K4J83m2j46j74M45J84p53M28j67m5L59m55Q10N52n44
-1447D95r26K4K81r1n9%J70P44O79o8n59n98l51K68k00K21K0K82J12k99m65K11k07K82k09
-1422b43LK47N06k99l04Qk7M30k18K2j09J75M7k44o3n0J08j47L44L95L2j65m48l11L40K06
-1396B35l94K39M02j79k76J7O25m29m84Q1K11k35L95P5J69l35J21r0j77J04j46j5R3k27L85
-1371A65k0j66K74J30k08pj05k91j6N29k43k28J53M98l31m82L79J87K96k72j13L3N30k74K4
-1346D42j68l96P00j56m84j21J06L08P9m29l9M48m21r2L36p2j91K75K25j02O27j30l83P8J44
-1321E84J51l89J49k36o4n22K72J63m13N2j62N19K83j55l15K05Q0m59J82j11M0J8L6N1%N0
-1295Il90M49l18j83J9M42L18l94k68L42L39j18l26k48J63K79M90n05K10L8Q3l64m0k08L55
-1270A74k47J008k26m13k66k98K4J87j46P6L42j3n02M52K81L79m81l73q7k08j00J34K47K36
-1246A80l90p8p7J50O60j78l32J89m2p2L55R1l84l27Q5l2J58n6L39j28l8k70Q1k75n9K30L2
-1219a88J40J29l06J29o9J69L17m71M23P6l73K40M68N9J53m55m15NK08L30J44m93k11O7l10
-1194b34k83M02j33L45P9m32L91k47P8n3J54l14Q12r1p76M98L10l91j97k31M03k01R5K67l99
-1169a48J60K3N1k74L88j14j92o5M81l01l00R5j1Q5J72k01M2K48M1P0l97K0k76M55J54n7P84
-1142I33n46k95o7j22L74k02k53kO46K6k19m33p8J22L8lm3M38l1l81k74M5N13L6k97L92R0
-1115D07k36l21k72K04J5J60j70l0n8J8J47K9k1PK72N04j97l95l34O02K48n80K85L80l87m51
-1089a74J47K30m1k10j26K88L11l67k34L4N06k13k63j83J08Q8k41J22K61n3k52N7q8P2N24
-1064C03n9O4m85n7m6M14J61m03j4K18l02K10J15l45L70J69l88j65O7L3q5j11K30K94j20k33
-1038a65J56j37K99j61Qj11j52L02N7r6l46K03K36j39M5n7q9L75k91J02K88K20o39J46J08
-1013A62M4R0p1ml56J11K61K36k74m09Nn4J59K88j40k07K68k82P89P8n30j81j92o4K51r7P
-986a12K26j41M6k53M9K59L30l03J49M05o28O1q8J98r8q8j48p9J18L69O3m24R7K57L63l16
-960C12k89K09k45R7j56o3o8J75L05J0k23k97K39M39k22k05J87l51k49M6L9J68O3l21J43K30
-934b7m6j74L06j27r9J44j15k12J01L10m51J47K38R1J7k0m38J32K41m0K7l62N21J4j91J70
-908A57J6k00K12l88Q3N35r8l08N87n01L47K30o19L19Mo82M61j2l70K91O57P4n74n8l07j27
-882b71J78j94N55k10j55K21m04j02K01K54P5nj94k29L42K17m10P31k02o38Q6N4K90l33J62
-857A9j03J67m22M27p0j73R9K57n46O45n66L78r3L12o68M76l54kq2q5L14J69k60J16J3m4J39
-830F3k54M49R9n00qN98j68n45M26oj21l68P04k5k98m8q7N41l46l37O6J26O6j35O4r2M0j5
-802a11J20m7j64K05L8J88k59j83L4L4J73K01l55K47k0j39o0K86l71p8L24j74K16J76k89l16
-776c24M97P02k96n9n9n48J47l68K54L00n0Ml80K05l86Q4K42K03k5j26j12k29J94J11K64l19
-750g4K8l98L78J99j11m9Q5J89Q3k37l24j3J48k50J64q7K27k24L61K8p5j02J80Ll72j17L76
-723A6J25m03k0N93j25l81L53O7j98M5j88r5q7j1L03N2j91j5N92o64M76k43k94O0O4k93M65
-696CJ89l30j03M16Q5k59J39J67j56m81M3K52p5j14M19ql64N04J22m33l77N26M1m13N10M15
-670G18j9k89k41l44j84L39m2mJ27K24J8P16m61o40K06j04k51M31j49m6k00k82Q66N0m18l53
-644c32K00N23j72k93J58k81QK23k07N80n55K29M2O70n69K19o36Q9K64O5ok2j04k24R8k19
-618b52O25j3m22J48N97k68o01J40J27n6j74K73l91K57K08K14n6J20l91O67j1k21l5j36o62
-593c13j90M37O9J84O0n78O10K26p5l11m30o7J38N72j63m91M99k9k71J4J60j40O90J62m07
-568C56m27mk7k85L57K8J42l70j10L00j31k6L30J17j42k28Mj58j15M07M28q32k0O0M33j34
-542d7J3M83k93k18Q2k22j90QR6k06P44J15k54o0m39K47M9L26K21m07l54M05j79M35o25N83
-516C13M3k69l11J84n9K63J9n96N66p1l16pN05P2k38R2J5O6R2j07m27K90M40m69Jp7J64j89
-488a1l05k95N5N57J30j27K11J85j51j20j46k22K47n6Q4q7l03M28k25k05N53k8l76k04J7J3
-462c81L83L62l9m01Q4l30Q45Q6n77k62J77j00J83L42k38m56K32L84k97l79O25j20k04J61
-438H0J92k54m72M56L96k72k77J71q3K05J2L06r4j60k69l4K34j68j7L23j69J08K27j76j97
-413F8m04P02J41n10L25K06j26k06l50k3Rr7J41M7K75m57N06n1l91K08j86J76J84J0J79k34
-387A42k37LK02l0m56O4O9P7l26J42J1L92K4j92N5O93l94k08N1M7k3k40k0j73M9m2L9oK1j48
-357d14R04q1k00j04j85k09N81J01J45o70L20m16J04m20M89R5m11j1N1Q44L04n86j93j73j38
-332b73N24L47n63m1j64p0J04j55M71l45j01J32J6j62O36K07k0M10k01j045M14Oj4k01N2m44
-306d80K08L76O2K11m28q3O1k90J27N24K08l93l68j68J6R1j11M21P7l75M15M91k60q0R6k22
-280A26N6j67l54N78j1K48k01o30K50l46J40J98j89K80L20k98K68p4M3m13j11N4K61K4L0j42
-254f0k00K07j87L0N73j94l94O41k78j32J94l16k02rM97j03nk16j9J39J9k37q9K07K63J60
-228B89k18q7K14N23J2k93P7p94J52k71K70K8k22L73Q4l16J20L07n32L41j28j77L59k72R5
-203f6K70j11j47l8j27M0J7j43L86K74j96l34L27n6L95p3r9M06p92j41R1j32j68M4J89o9K60
-176Gq6j4J82R5k31l32N2K02J61k3m3k22p8J36M10K3j80M10J18J94m76j52K40j98l49N56l01
-149A01p1k43N83l97j89oL70N04m92k46M59k82j79k0M5O5L57l8k41L67j81j2k99m37M66j55
-123a71k41N96M9m66L60M16J63q66k37R4K47K11L92l51l95K41L03m5m00j34L43q9J09j81p1
-98a23L10m36K4j15L02J95J66n20L13r8k34n6L72J68j77l38K94O0L14n2n34j44L08O9m26k1
-72c79N11K51K40k28m62M74n12J83K27L89k72m91k84L25J92k96p3N03k5o97J97j8J00K53l16
-47b08L64L2j59n5j90m3k2J87J50j34P4j28j59k9M96M30k10p95L58J59o8k07N19j68j44j78
-21a28q9j9o0K35K55k49k01L04J64%j78k44R0M11Q41o85o68N18N17o26m74J38r7J81O65k0
4E81n11l64K03L18n59J28l3R7m7L56K26k70k11l79K35N74l48K2l79K74j00q1N02m17Q6L67
30B70j40J5
32A45
##PAGE=	F1=23575.69153082615594
##FIRST=	24596.97802734375,	7686.668670654296875,	-0.45538246631622314453
##DATATABLE=	(F2++(Y..Y)), PROFILE
-2014a27J03N1J80m98N54m95P74k49Q2l61K08l27Pp1q0K44k35Q0M25j32l58J91M68k72l01
-1989a39K45j95P2O82n92o6P86l67p45K23k26M97k55p3J5j05J83L6P7j10k15K83J65J70n58
-1964b12K60k84J64l24J15L9M92J68m17k15j84L88K4j88K31L24k22l40L51j94O7o9K88J2o01
-1939c27M14K09j97j09K45l6l73j63J99j58l14K72J10J41N76l80j05J55n38L05M5L56o5K53
-1915E15J93J01k59n01j83R2j17P4j83K75J05L7k5J9j0n01L58N7k00j17p0L51j1k19j04m6
-1889c69K81M00J02L03k31m64Jm12K42J31N56J8o48K44J79j77j13K69k31k87K85N20k57r6
-1865B46l4r6J98j36m00j6K84K09k31K56L78k85j03m75rL6j47K84K98N03N7r18J54K52k23
-1840H2mK67l48l89O8j9K03J14J27k70J6J10j28l37K11M73J88m5J91k94n84N78n6o5l18J61
-1814f8P87J97m41o43j40J09Or8N71L43m46m91p8M30K12l17p3K7J73k0l40q8K17r0l6J19K69
-1787I1O26m18n07L67L7J62k69r8k9J78k22k58J95N17p9k32Rk33N5L23j7m17m3K55J22m64
-1761c49N02k75J46N01n58k01l1M5M24L17K37j12m28j21K18l24J81J15J66J82m08m48M43k55
-1737c3O4R2J20j44j39K21j39j82M54j4m03J57K61o8j28l74r7N29j92k06K9J41L3K3k8j77
-1711b00k11L62L16k26j37j2j92M8J16O53l89l81J4j28Q17K1r68O48l48K51M22J41m40K3L
-1686B03o5M36k14o01K44j80nL17K69k23m16JJ14J93J06k81K53l28q7r5M63L54l59n43J38
-1661c06PK62M30M5n57m3j39M71Ml08K92K84o4o63j81K05k4k08O67Nl23J85J35k46j94L10
-1635D6q4Mn0K2J29R1L24k75m12J15j29N4K18N2m39M10K59m0k73M76j40n99N97k96j52q7Q08
-1608F29k00m07l18j89J58M36Q4j62l34j50L57L96O4l05j32K6l55J98m2L11L25K76jo33j37
-1583a05J08J54n01K07K3Q7l02J39j41L14k78j5qj3N69j41j82j50J43J55j0L53L95j92J57
-1558G66o9q82J91j50o2q9M59n5L6m30RQ06l21k62j21k28K54k17K25K25k67l0J13K75m68L44
-1532E2j52k87J78K5RL8m8J31Qn2j41RQ7J47j39L82N7m71j48K12k04M90o4J57k87L5J35l40
-1504a81j03n1K37K26n7k11J71K36k15j6J51K35j45J84J25l70m21K70j71k27M73l21J74K07
-1480B00k72R7k74J84j11M01l11J19J19r1M77k69l22P99n0n42k88M3O9j49n6j60N34Q3n80
-1455c50L84j93m8M36m48N76L54o07l29k12J74l8K6N2J10N87P20l3o06m92l69L77k46KJ70
-1430cL82J00l88l87J49RJ00k52R1K08L17k37j26l3j16O01j16o3j80J28o6k27RJ9J0j79L89
-1403A39L81Q0k34l87k92K43R0k11K20M35j13l81L15N01n22n32J13L33k37L97kJ69l96N2n1
-1378A10k51J14lj44R3k33N48q4j28L69R9l25pM4m94l9N33m07j09K97M00k95m91L81K69L18
-1352E65k42o0k3K65j55J85k31l93O75k40m42j69J37K93J23l70K4M29m02k90L94k0k48L54
-1328A59L78k31O88p9m83J01J75J23m29N1k07q2n72L36J35m22J76j12L28L06o6l75K21K9n04
-1303c56K21r5Q3jlj11P5J10k92M77l86K1k18N70L48k81l61J96K81k8k34m55K27M41K89l69
-1277A49J93l1Kl96R4k09L73l8Q07k57m66j97j91k0N5j59K29M19j39m92M18K41M50m21n08
-1252i4qk02Q5k34M17J69m90J35j69K70O37l57m71K52K83j10J94J23k97l23O2m1J46j68K15
-1227B4J29j2j83J30l57k8J90J3k6J05k81J80K2J72K99m19J97J84m49M52M25J9l1l98l89L
-1201b9J32Q2K44k13l30J17j82r3J52R7K35nm76L60j47K25j16p4k53O80rp54M80K79l09p7
-1175A6m15L47k35N16K31m72n8J47K4m29L93r9j00O9L85j68k47k05K51J2J29k37N3L12J26
-1150C46N8m20K38m20J5K89m9O75m65j48j04j60L77k34q7q6O34k7k85l74r9P3R7k2j56N31
-1124A97J30l36l58N0L63M9l18M35J22k03m49j2J82j22K71m07j21M46j30JQ2n9J63K71K99
-1099E46k33k16n05N59K91m93M07K58o31K5N1Q7j17j63p2M23K40m50k89K50N03k47j51l15
-1075b42JJ02k46K64J16r7k46J20J10k47L91M7J15m83J75l01M57K00l22LJ65k55K96o0m63
-1050d00O89M1m22j92N3J48lk20K17J62j14j22P7k9M41j38j23j36L5J87r2l07j40J36J43P8
-1024c1L1l0k01K69j82J15M16J39o18Q4K03P2o4j74J60j92J90J61J36l66k77j79L8K58J54
-999A12j79j12L42n11J006K9o08j38n5k81L57N0j01K74j64p6j23j45L43K86l03K17L06o19
-975i3J34r1J54L1j16k23n4K01K46Om24L1L54M02k63l15J54j70J42j83j22k8K86L55M5l22
-949A37m58K77L59k51k48L36k60l49J13J0J07Q2k64O9L44K1oJ55j50j05J1j57j27Q7M24l77
-923b20j33J94K44j2j21k47oK72j07L2k87M78J33j03R9P2k58P9j68j62M88qk90N82m03K84
-897D32K91n68K61j26o03N03o7l75M38Q05m4q01J13m00qJ61k36M41k78j52K60j42j17N3L40
-872A81J10M5l96j85L06J43l26O24j59m84K15j95M23l59j88J05K59m11J91J10mk25L35l69
-848b54P91o42J49k2K00n85M11k25J84j73j36L19J69k49n0n0j09J63j16N19J03m38p8M44j38
-823A87m18O95k59l56n6N26k9l47J16j23M21l18k27K3O2R3j08k4q7J85j6J40j25j36J38J02
-797E9K37j38k16o8l6L1K06l19J41o2L9M2K82k93k87M78r8P1K12l48k93N10P00l72j04k9m29
-770h4J04k73L16J28r6J61o56M21l07J03J73N4J15k40o5Q9m8O9L39j63j5l46K23K04j12o0
-744C4pJ74R7k62k44n7J56j35J69k1L4k29M30M5j44j15R0p8k52J44L83J83n50q7N00k7m48
-717b17M43R1k6k7m49k60J38m0N05j44j58K30M17m95J45n09k68L49p4m7O10j1l08j28M14J24
-691C05k80J82L51k03o14j28M42N0m73L29K80l14L35j5n44j63M97J28l05P32L09o1k62l41
-667B37n66q2L95O7n5M3J63M8O41n13o05K80oj11K83j50k4j43l96R05j2m90k24J26N67k12
-641A66n2M4l13L6J23j43M63p11J79m1Q15m13O21m84r9J84r1j23j73k15j14K11k16P68J0n20
-615h8J26M76k77l76J52M2K5k40J19l77M82K74L24m1O5o03N29n3K68M71l95j120k88L36J02
-590f7O6M5l84P07K58j46k17m51j22N1O95p4o13L54p6k07o9J53j65O65J27j40m75j17Q7j59
-564b74J86J58P9m09jL17l0q0K75J98k45l54j56j18K19J91L33o78K30k14K66p7J68M51l03
-539A32k23J6j95j16lJ82j30P28K83l61l04m50K29J16K55M11l18o18M81k73M30n70N60N1k02
-514A11k34L3qL59J6o71N90j7l66J48M71j72k32K71j1q1J11Rl87K79M41m68k44j71K04j28
-488a47j69j70j4N57M16k37Q8J09k29m2j79j13K31k34K32m7k01K52l2n03N75k3k37k67J50
-463b34k65N71M31q6l74M3m28P42J27m45l77J34j07K80P32k79p47J73M62k67l88N29k13l18
-439c04K95K46l07k64M62K77l72k57L1J9L24P0K81j93k04k03J16K98j86k11K99j80J52J61
-415C50j96j46k10N69P2o03N43K43j39k99k83j21O6n3r5R3L42k42M09k17j37K26l07K03O5
-390A33O3J21k43l72R3L42J5m05j8k6R9j81J31j82L93M7k17K14P35m62k95N9J5l4k61j38M2
-363c32o7n7K73j04K1p3Q21k06j26L2r8l98P07N2L5o49L75m13R3k79K65J59l91qN0P80K97
-336G59o11j92j67l1N00K78l87Oj70p6k9j64L54k48l0Km4lO32K29j12M03o9j021K97k4M3l63
-308b38J9o5o5N06K06Om38j35K6k43J95N49J58m04k54j54j24J04K8M66Nm02K21N81m4j62n9
-281B83j80J8l0m34N21J29J69m01l06k5j62J15J39q3K51M77k18Q7j10K9n01n3j30L66K72j2
-255B11k46j49L21j36j91N08j63m29O63j51p9J1l76k18K27N17l23j44oK8L60j92m45J59J39
-230a04J93K42n9r3L14M44j79m59J12n83M5j95K78o2k96L12J95k10K39J62m54K40j97j84L79
-205H0k37J50L19K1l88j69m9J31N4k02L77L72k92m06M03k79O36m3n2K01r12R7rj46M5K8J07
-178a63k28K13L0N4K57P1m35k31J97K22J22n9j16k50n3J1M57J82k72L37M5K77l44j69K40k70
-152A25m60P56k19o7k78K80k15J04l19K29P55l89l22K88l92m3N3j25K12L74j5k79M24k24j13
-127A40p6k86L34l53p8M88J47p87N54N15J83p43l30q7K13K54K82l00j96L27J90j37l34j60
-103b40L70j84K77l06J00L41l71l52J10L8K62L27m20L41k07o6l20M27J31l09j92M64q9J07
-79B39j93k07k8K11M1m14o4N18K24L11j65n91M96m43J49R7K19k06l63n0L94Nk54q2L72l7o00
-52d21J45P2M6J03k43M27j0j09K8k17q4m1J94J50j50J67j4k49o3M78K72k65n81K80L20q0l70
-25b15O88k18k36j9j73j48p4K50L46p9m84L66N2L2k43k3J00K66Q55o36n91N69M43p57k49J59
0a9k71L04N55j68m79k29J40K29l90Q5J4L0m8M77L34k26l18m47M12N07n04j75k20L59K5k40
26b63M15l40J93L14k06r
32A04
##PAGE=	F1=23551.375185670975043
##FIRST=	24596.97802734375,	7686.668670654296875,	-0.91618996858596801758
##DATATABLE=	(F2++(Y..Y)), PROFILE
-2014b56K06O5K15n40M65j62O16l86N3m04L85m14m0KJ15M7l39L23K40q9k28J28M34k81l27
-1989a72K17j25Q4O43n12l13J075l14q55L26l71M89m15N6K1j9O9Q6o2P5j47J31K37L03o40
-1964a33K12l84L34k87O5j00L84K98l22m32K31K41j39l72K97M01j67m36K54l2J42p7K54j1
-1940B21n36M50J77k03j39K65N1n28J09J36j56k79J85K3J27N88l71r5J15o02L84o9N77l1L6
-1915D35J53J94l06o01oQ9p2n8j30M40m6N7J6j83P9m18K33J52j97k28N2K39j2jk10p0L37L80
-1887C18J22L12j92m44N9n29J01K56L91o3m70K57K74j05k47K61k46l35K74N58l39q6J19j28
-1863A18K11k31m07Q8K71J01k58L27L86l58q7m47J01k1nK44J62M96O5r07K19J22j52M5K11
-1838B94j93l00o9Q9M2j4K90k12j28J76p4l10J11M02K18NJ99n62lM74k08m1j17J52L30L03
-1812H54l84p03j76J85j2J16M75M10m81n21j59M05K87k72k17j24L11M6l07O1K26k46k65j6
-1788e07L31O75l51k21L21k8M8l55Q1ML8k68j15K05O07n3k81M7k66l3K24m7k61R7J92k9k74
-1761b19N05k70j35N34l90l00l2l7M61M10L49K4n31k95J63k78L59M3R2J23m51J9L07n67P8
-1736c8K25J78k95j05K33k33k1L34j6m71J55K26r6j61l00K75L79p3k57j84m4J62J15k23L04
-1711F9k67L85J49l97j62J28k15J13K7P66m53l33P5K2O39r5r29O66k47L00J46k5m39K58K8
-1686B09j01M19k35n68K50k28N9M70K98l55l75R7J15J38l7n26N35l58j02MM76L80l91o33K65
-1661a94j23K76M63n7n70J77k53L06N5m2L54n2j09n22j78J07p3M1P45J24m00j03J57k28k25
-1636c24K20j50J65RL6J10K27K56l37n32K20l5P3R5m3l18L25K22J09l9L94k53n37M94l87j84
-1610a84J00O77j73k99k22k21j50N61J67k11l88ML24K81m6l01J73j35j97J61j39L80K17L16
-1586F95J56p03k24Q6J64n65L69K2J90l20j80l5M22j74j77o3J04L63m3k73r6N0l7J58M01M49
-1560G39k00K19J6q77K29k60J05n2NJ96mm34PP04j34l96j29l4J80j68J29J83l57k9J69L70
-1534A77l40O0p7l00L95k8o2N9q9K78o2j28k80P2K05K03q8K93k1m63j33J33j4M26k13J83j71
-1507A5QK9k1k23K3n1K21j1j90J96J86k59lK13M07l9K05K39m93p38J95j23j03L41l24L53K25
-1480B78l22l2j61J69j28M04k76N6J33M9M47j46p10O98J58m32l02M5j7k63Q4oM50m0l26K34
-1454D4q9K5L28m16K78J00m86J52k30p8p3J28J89OM08O98Oo15m30j55L38k52j92K73M43P7
-1428D77m80k43J43J54j34k97K45J60R9j78L4j5k26O84Np9k27q7j10j36O1P3r9k02M58K95
-1402C75J56k43l23k08P9M3p2K20M43l2l02L89K97n94m76M9M23j35L33j50J98l67Nl5l10P0
-1376a67J45j88K3k0N00j92m8M58O5l93p9K06n78m8M38o10J66L08K59k37m56L21L26L62k02
-1351C59l5o4Nj7L69l24l10M92k91k91k71J68L15J52k92R2L90l78k44J58L8k17L56M50k99
-1326C11O99m7n61J77K04R7m72n1j64p3m26K57N4m18L28r1J48L60k7m43K41m3n04K38m0J63
-1300h3l5k8l81J57J70r1M18l68K43l14M33L10j76l99Q4K20Q1j10o41K34N39K08j83P1j74
-1275A85nl96K18j51M02N8N58k80m36j37k4q8n7j27K87M90l13m30M70J61M74l25n97J9k91
-1250c35L51l68K84J34l97J94k55L96N69n50n96L10N71l0J3R3k56k48M6j10Q8j37J73L18l0
-1225B28r9J60l49lM9KL3K5m13J96J24J59K43l02j24K98l94N64L50M2j88l30k79j5Pj56L47
-1198A75K8l94J54j8M7J7K44J09j61m85K87M4L18j78k97j97N41P0o82M01K54j85J18l52j5
-1173a57m7O59J67n06k41K46J8n69L40q7L8K17K40o3j91m69M62R0J3k69P8M25J75%l68L63
-1147E64m60m97L89q7N09l00l1j55n5K83k46R1n1N20j26m24k54j0KJ39L3l24N42L08k09n78
-1121d27K02J08N1l02M35J47j22n24K63R5k31L32m08Q5M03j90k24K99j89K33K57J64k50m7
-1097A60l47Q9L12l18N14J00p82N24j20m5j68M1J9L52J59m67l99M60M97k73p1l06j70K7j38
-1072c50L35O5k16j08J32J88l53Q9J66J52m01L51l17J60K60k39J4Q9j88L36j91l72P45l7l88
-1047g8k20OK27N3n3J71j04j57qJ6R7N32o9k38j22J09M9j02l37J3m9j1K02R6p6k40R7r0J81
-1018a05N26R4o16%K97N5k49k01L34o2K41R7K1l59p8k51Q0J41mj52k6M26l48P90m2o08j10
-991a09R1k68K12J88j42K73k20j88j3k74M13L00l31K78J61o26K35q8J18J31j23k80jK11J07
-966E5kl76o5M78L25j74k75P6qP3k03j54J0L24L91R7l12n30J76K99k30l42M20r2k69K6r2R0
-938b84J81Q0k23L03R0J23%j65j19j33j77rL1N28l02j37j13L76l5k05k7j24K49j57mj37M17
-911B7K26k6l3J49k35j00M3l93L87Q0j96M92l15K35L61n03J28k31k75L98j30l98N88Q77j50
-886A006r28K00l49K4J11k93L61l05j39L59J10j58o1K84J30P4m57j71K52N1k33M71m6k30J89
-861B52k72L75l58l38J49K82k56o4K57K19k11l1j50Q49o99j5R6K2m88L50J29J32k60j21K29
-836G8J41k09j73m9j13J63M1M41N6l57q5K32m1k62Q81m65m66M9L49m4l32K68j15K30l01r7
-810a80k9jJ32n7o5rK09k3J86j80k02J6K01L32Kj99j65Nk30J96k85No9J91Q2K75k01m16O46
-781A67Jk36K80l10l13N21O43l45j04l4l51M5MK74q2j69K72m87K50k29J38R0j22K30l16J45
-755c8K33k50l2L75k7j1k54J73J26j71r6j09J35J42k18j65l3Q0j6J68j1q5k33M49O3j75j15
-728i5O2q7k56L80L76K47n56k55L40Q0m35M38P3J87k1n71l95K31j8N60l14k3L67J75k74j85
-702C1l69j00L33l50K31O04j79k58j50L52J39k99K26N63j76p24l98O20K24n32o3N27k15J80
-678B17j41n96K35J82J78k09R32J84j05k16l55p06N7L20J31j12pJ25N3N55n44n60L52R7M4
-653A11J56j89jj36l57Q58j22n16o1N3N46k38R3l3k43J0M5o2K72q40K32j59Q84l00R43k03
-627G43j48O0l27k54j85r6n8M5j61P48N7n31J04L00k68j07J31l5Q3k41k9l43O19L31L77j3
-601H02J7p39K78j00J230J250j089j879k82K86J20n4o7j08P32K43k22j24l64j90m3P78N5p12
-577a82J48q3j68j24K77j90M46J17J56m91k03J96o3k5L19L3l97N3K91Q6j44K06K41l14m94
-552c09j60L19K2L6J88k64K19l13RmK14M16k86j77l6j84nK5J70j8N94M63m56n00l63J01J56
-525a43K20N26k48p21N03l88L86m69N10J4j25q7j30L8L86K0o51N61N1m13K49M62m33j90M59
-500C87l8k55J14R4l02K94M19m88m43j09J14r5O8j75p6N29O69k67n4P5k96j3j92J3J75m10
-474b62L54J46k00M2J55n03L00j5j04j57K17m78N70M75j02l07Om93N78J82k84m31O4j59M74
-449F8J064l24j031J04M73j96k94L28l47m29M96K72l00j49M58J44l74l2j65k4L16J65K43k69
-425A97j85j27J92L43j59l63K44j98J64O2j16q4m6N05j1p40O62K72j58l57j97k05K22P3k91
-400c01M2L63j20K84k14P6J32l97K46p2P4M9k57m21L05L71Q6l49j71J4N3q1J61l30K57Q0j80
-373c00L50O97m98l42Q8J5m5k76j78L68k5j21K25j88j11P9O31k85k9J20k1m25P32K9p2o21
-347b03M12l81L2j28N8K00l67J4R8O31K76o23k20p1N5M09K44k32J09j73j36j66j75K46lj34
-321b28j06j40J79O69K70k13L58J29r31kN5Q6n04J43J78k07M98K82j98m27r6r2j84K35M98
-296B52J36l77j39j42j19J4K01M69j06l94N7N80K09j92k52n1k3m1l00L46K16J05n20r7k00
-271c68R6LJ06k0L20N39k03p7j51K6m22O3l67L08M74k1l10j33L90r2k32L05j32m41O57J6k0
-244C14k03m66j99M52M66m77k34J97J02M93l34n96L19K7J72L23R0j2L05K89l30o15J76l49
-220i0j3j34K00j19k08J68K63j27K94L9l20J61k27j78L25j45J35M31R5o21r2n4R2J15k94K89
-194a5M26k96k74K96m05Q53j0j17k9q48K43j18j31L04N7qm18K67O4J6K94K2n81J90J12K03
-168I7P1j19j88k14n2q6N18K25l36L26rL03k16j41J43k27m25O65j38o1k03O5k2K64l49m9Q68
-141G10k90l55R9m64j9K38l10L04L79k7k43M70k63k03J08j66J72m89J67K98K34o95M65N04
-117F24J15o55k15j75K6L05J61k48LM05O2j99k79k15L77k48M26m11L15K99l15o33K73j50M62
-92A10K76l74L29j78O9m26M45m3m46j8N55k30j02k59L09j31J64Jm12oM34J61L68r3o60M11
-66B54l06J31q2j0r6j47J95L83k12j68k7K12o7m39M9J85L2p3k01M31K9l6P4k12n2j99K07K03
-38E8j53J97R2k47r5M27J24l85l38K10L89j23m01P73j97k92P9j35l28q3J28M16Q5n95L22m1
-12a13N9k83K35L8J04P58n41m60O33L22p95m8J83k43K96L39k68l71K1j19J04j95J08J5%q7
13c08M99L91j22l63l17N11L29o42l55J29K71J42k10Q3k40K12K59j95j
32G3
##PAGE=	F1=23527.058840515794145
##FIRST=	24596.97802734375,	7686.668670654296875,	-1.2934017181396484375
##DATATABLE=	(F2++(Y..Y)), PROFILE
-2014c62K63R0K57n17L21J51L45n02J46m42O09n22j27J34J83j36k25L44Q9l4j01J4L32k38
-1990G2k67J35K1L6O00l53o24J280k40q86L24l63L85m03J59j36J62q3J43k37L25k4n0K00L78
-1965E54o66J12l97N37k60J8j74K66M24k61m12L57J91k52m01P6N40j03k43j91J49K14j10J67
-1941A35j3l79L97J14j64p0J57J12o14L84P9j55k46J26l6J3N53l50m8Q5n45M06k20P00J24
-1916E45k29K0L20k62o19L6J05j6j27q1M80j76J34O6m25J86l17J59K38j44l15J02R0m5J95
-1891h0n6k03K82L51J18K77j77l77J43m09k45M04K68j69k81J58M06j9l49K10k41l39K16N65
-1867D53l96k7K26j91J90l32l62L10K19m2l11M09M01l72k20l44K59j06J21J93N9M22M6q07
-1843b02K02m4k3J18J34j8j71r5L5j09j34M08j42j79J95rk77O9K49K48O1K30p00L80L42l74
-1817A94nJ36J42j63M26l05p03k24K40Q3K00L11M96m94n04k31M18L38l15k56P4J21O2k81L49
-1792A09K63n87k58J39q3O48k19nK59r2j5m05K36K1q6j84ML6O84Kk86Q0k31j12J03j06q5J78
-1764HJ31k03JM13k57k22M36k61l07o6m7M34M78L80J16o24m38P8j65N27k8J0L7l76L80K06
-1738F41q11Q3L66K33m73j13K21k80J33K01l5m39Q3J25r3j31m6M14K79K0l04k99k20K39Q9
-1713a17j66N81l17M02j8n06j74J92j46R0nQ04m99j77J37Q6N00k70p05N73j16K07j58j58l63
-1688c23M75M8j61L98k35n13K31k19R7O26K69m69k64J50Q5Q4q4k98K42l35l2N3M02L82l60
-1663B49n69K56k37K59M05j34m84L27k26K2J12J99L74l29j86l45j24qJ67PP66J74m32l62J74
-1638E5k33j47J22j50J90M9P7J27K85J93l06n25Q4R2P1o6j23p0J73J58L11P8K11l14l16L80
-1612D06m77k43K38N14j43j58r6k40l73N58K62j80l88J13K78J23j03k37L69j90K3K8l08M38
-1588B14J37K73K63p02k90J80J57o05M08O0K74l05m41K3N28Ok90k09K57Q6L1l41p7J49j79
-1563c93J61L51M45j88K51J31p72J79k47K63K6k75K57r2m32O5N97m9m84j21J44J96j15p8N2
-1538a28l65K7J67M07j95k01rk03N07J9j55N3j49L86o2j36j38k10J84L26oJ92j10m11j31L3
-1512c08K19L03l13J75r6p8o4L68l59J66k90J39M8j65J95J26k55M0J91M63J08K35L26o03q81
-1487c10N7l4J8K52l67M89K20l65j81J7J38j74M03j66oJ26Q0L87j6q18M73L68l55l59K2l3
-1461a34l34J76J57L20j06j10J7J00J17J51l83Jj52K48m9j61l4j67n2L15o9K47O21K8n78m38
-1435b69J92K50k94k33L15M33J5n09j05J56K53l20l73L82R6r4j05J57N4k90O18J30j2j94m64
-1410b11j16J4P9J16k06j26M86J67K14j94k54j54p4J46o5K58M16N3j17K60Q0o35l51r4M66
-1385A58M8K14l18L27k84q5o1l23j1K72j44o2K42L47l14M0N15K4l89j73L07n17m2K68l19J08
-1359a72J39R3j55k86Q8L65M29j50q1q2j91J04N48m25j72K20l23n9k91P5L86J52k13J63L48
-1334E10l49j94j39J14j03K56M29l08O84m0o00L27K29P7n41j53j22n0k05J81j14l23M39j24
-1310a19M4M42m8n29K95j36m33K16J8K59p2j8k19m0l0J78L34l61M13l62K63K11r8l88L4J78
-1284C2J81k4o53Q9N47K23j4p4l29J09l91K81l2M03N2L16k90l11j12J07j23j42m7K61N11m52
-1258A18l67N61J41M78k24o51m5l98O33l04r5J30k45J59k41M61M71p22k53O6O29N6j13N0k62
-1233C3r1J6j93l0j1L04L43m8k5J69l49n6o4K3J45rn59J39K02J49J51j36m76L99k06N58K58
-1206F36J02l05k62j17%j71k41L43K27m32J51J47J57q6L49Kl36n16K17K84L55k20m84j65M33
-1181F8J33n22K69K43p5K66l22k79K05O19R1m99l53K81N9o42J86o3K08L03J19k1j20n62N10
-1156A02K29r5l05R7N73J82p1l06M27m82o40J65j60L13q1L5j96J68J47k57K25JM29k59o36
-1131c95m0J44jL5J46k85K86M64l6p73K82m1j9k12L50J68Rm36L37K0l61L66k52J19L45j75
-1105D5l73M58k89J80K52J02k52R9j94l60L32q0M95n8n41O44l01j31j82K86Q7K14P5m30n08
-1080d30N88M78k68pk55k65r9k5L42O7k65p7J08K53m17r1K33J55k63M88k28l38L66j49Roj17
-1053b13L01k52j40O16m2k99k35m9K24Q2J71J64l11k85J11rK08N57m8l14n5J11p5oj57r0j08
-1026a43p5N4J88j77r8j57o7K97N94Q3o23o6L51jm19n8L98J9K20Q2p9k39Q9k86O6q0j49LN
-997b68N03k10N65j28n16j03K14k09N0K71j39K32k82k72N1k54M22L40l23L20n4o39L55j02
-973a76R6J78j24k92L5J88k2O5k38L2L29J19j3j46K6J21q2k30j64P2K79M14J50k39n21J1K41
-946A09j86l25L24P8k00n2l4J33J92K81l44J32J89J76j69j48j39k66j60J24l0N60k34j00j21
-921b10J85m0k53J34j69J82r1j65P3L62K79mj77K25j61k58J97m66J65J63q2L50k57J79M43
-896F04m16m1k86J25K34j71m07P03Q42k38r22K04k36qM5l43L41l00j00M49K64j39q6J16P6
-871C10R4l97j67K04m3j58K92O8k7J92k32K31l64l5j13J51r1j25K87L72j34m18P1Q09p37q4
-845d4J86j39l68L47L99J8k96q1Q9Q8j45k23J8J1J03O4K94%k66n7L5P8k06J038n78n73O7K05
-817F4q2k48L83q7L2k92M5o9o8J81kp5J19J51m5K42k28k45k12L41M33J50j53k34P0n12K14
-790a27k70j24J36J07M8K87j01m32P45P9o38L78j45l01M18N43k04p5j21l17Q2K83J93k77k78
-765a11L28k34J16k40J80L6l24L25l26L75K61l88j55L77R5J2j44J65K9k58j43j90P2J89j48
-740a01p3L4j0P8J58n9j65k13M61R1j74j23P6j5l42N07L52L24m86m01J17J69m04M15N8M28
-714G02Oo42l60J22m7N51l95J29M05l9q5m38Q2p7J43m40K71N72k73k11j45K78J12l23K85P42
-688I25j13p61m71N17M26n00l55N57r1R1k42m18L24mP1j14J034P2j27j07l21p16J03K37J00
-663A17j67j2J27L2M75m80m27K60J56J72N8k12Nj83k61Q27k58m94R0K3M38k40J53q2r5o6J
-636d3J2K9o59K86N0L84k24J101J51j46m6n30m19L2J60j59k63j9N15J22m68J38J75j97K9P3
-610H4q6J29k29j38k68O33L62L65K7Lp94k3p9K530K422k408k842k39K92J32ll32J74P01J75
-585E88l17n8k09k09j46Q07K15p79p6k7j63M4L38j71j1J29M22m85j95K44m6j89N00J3l51N4
-559g8J91J96j81J12K63l46n34j1M84j52m6K5J02J77l01k16R3J22M01k16j06p8j92O2Q6J09
-533c4R0M01O10n10o16k28j14K08K26N43k06o86M83m73K69k89M18p6k6P7k44O3L37Jn85N73
-507B12Q7m41K86M55o45j30O03n5m04J06J45j63L35L57n28n73P2J0Q9Q4k70j88N18Q53k36
-482E79j58P2l30k4j96J16J03n43M37L97k67j50L21m21k3j2Kk6L10n04L19M76r1j93j7n19
-456c42L64K45j31m27L2j64O29J243l47j221M7L87j44j94J87m64nK48K14k84j13M54Kl00J66
-431H2k11j47J95K53J84k98r3q1K03L86r8m62J79k17J61q6Q3l8L9M94k3o96M18L08j48l84
-405Cj23k88M60J61m03m7L96q8J85q6J00K4m12K84k25K6rk54j01K52K99J99k78l69J13j8k9
-378b28K28k84o3R5o5L78O17m86l30J40J7q7k58R9L63N5j85J21k75l09K89L63k96P9J31L6
-352A45k88O64Oj21n94M06l19o9lj29K21l22P5J29M65K39n83k89J21N9K78K72j23J74j55j99
-326F0k98j50K93J48l50j8p1M7P16L35l07K66L44p57m51K41J05n93L55J77k62N14L03l84m07
-301a44K9j12j24P8L89J49l07n2j90l6n0L79M51k37m15N6M79M13j74m52R5L7k17k02K56L00
-275C99J5n77K3j73J52o6J75m1L74N54k17j99j94J7k65J35m11M8O03J0l38j37M07m4j93O4
-249A21j17l73O12J80L4l74n92l1M81L70n49j2J15J58N33l99n95L11q2K23L83J84M9K55J14
-224I99m15p38K45j41Oq5O3j64l9jL05q0K71m3j38R2j72j56J69m5J43N66J40q37Q6q3o7J75
-196E6l96J53M48k40n3J19l82Q70Q8k46k47m97J68k33K0M45R9j70n18M05jq4K72l8n56M78
-170d0L9J72L5j85k49j18m6j18M74J60k24K84o8K86j05j00pJ9k58K36r4m5j07PJ01L66k75
-143A40k01P65k11l64m0k91l08L97l17K64L67n5j41N02k99k55K32q9lm19K64Q8L01n62M51
-118B16M13k8o33K7j11k54L49K7k00J82M62m0k20k45k75L21k39N14m80N03K11k62p56L36j10
-93b92N72J00l95K67k5J35m93N44k88n60J30N17l21k52J09M07k50J86l4l93J13K65M3M12r
-68D88o01J60j21J14k84j93O1O2L75L35m04q6O0Q9r5k87j9K80M2j59OJ07J41K7P4j98Jk66
-40b91J01K91j42J53J72k21j43L94N1l96k29J04L73j78k34P23j29l02J40n5m34lk65M42K19
-15A41m83J59q9Q9l26M57l9m2N83m38k78O56J82p03P8K17j50K49Q6l22j78K41k68j79j5J64
10b08k9Jq9L94L69nl58o2N84P8p26k94L08J33K00j54k44j05J66K30j71J8
32C6
##PAGE=	F1=23502.742495360613248
##FIRST=	24596.97802734375,	7686.668670654296875,	-1.4176373481750488281
##DATATABLE=	(F2++(Y..Y)), PROFILE
-2014c97K44J30K89m53J81L82K5n55L73l93O85o25q0J35J27k09J9J41L1j0Oj40K03j45j53
-1989a89N4J75p2N63j62q50J275j39q22J92k74L04j56J54m47L22j83J88l83O62O0k48N8L87
-1965D69n95l6q7M81k47j5j50K00M48k50k59K85J48k83k55j34N33o8nn96K40K76j20lj0j85
-1939b18L14O2j51P7J5J09n58N56K4j56k07J05n3j49M59l42N6O7m01L68j85N78K95m57k14
-1914fM39j30m16j75J32Mj03m4M08k79L38P0n89K54l18K22K84o5k42m9p9q9L15J08l00K33
-1888g7L25R5K14k00k92K38k42l17K83J89k31j25j0N47M0m02J35k04l03J88M91m39J07K49
-1864B59k88J29m24j23M66J29j99l42M78M02k97m63j20L20k00J87J72J1L23j0o49J39j82Q4
-1840a98J98N5J35o9q8p2k12p0L16p8q5J29M3k10M9Q4K46R5K66n68M19K06n11KL79J48n94
-1813A5N78k26o82j25J27K49J60P4N81m29m38k68M15L62l88k01J90K0M9k88N70K82q71o4J75
-1788a33j53K27l8J30J77j38ml94K87M9o6N0j04k45P14R0k46J02j48j57P1j36l0J27N7l32
-1762b43L31K58k41n3L00l00k43j27l3M09M82L08J50o70m44j2j3N74j05m8m3k01N53J42r15
-1737a84P1M85K72o45j54K18l04K57Q9q7l28r%p7R5J53L43J81R0l25k49p9mq6J65N32l22M40
-1709E38j73n28j55J18l9K8L9P65n28K5J96R0L72m58l51M53m3K6m14k18j49N12Q7k07M03k47
-1683A42m73J82j08Q7P21K13n36j63J63M6L0n4j07p6k63P5%L55L54l10m71K55l28K23K66j64
-1657E9k86L52j78j62J44L12L65m40k61j76q6N9J82j9P41J64m18n74J82k50RQ3nk1N5J32J49
-1630A12K65J55j71l74k27J54K3k27q6J83j1J05N03P6n1k94K2K57n10l55L23L42j15LM2k58
-1604a14n13M85L23j25l16J81J96m8o2j36M38j90J66m9n01M82J05J64L00o42l04L09J61n75
-1580b65K96J28L11k86n49%O23K11m12l29L68j58O3l23q4K21k4jK18L06j63K67K74o20M2j63
-1554d9L99R5l29J43j90l62J80L84k2n17o3K35K52r6k52j38r2k6N1M06o9l78L9j03N35J38
-1528A71k18qj44M61n8j34Pk91r1M34R7J11k11l50j07O7L03J39l61J26l6k11J0O05m41L07
-1502A77m10l5J10j58J94P9j95P7J13L80K53K73L85o63p29m1l3L9K14k83M00J77l62k35J45
-1477a28N9k50M19Jk4N9K5K97J01o63L32M06l35m28k8K6k05kL06K14q0rk17L52K00m2l75k10
-1449a99j46P97m12m6L5j77k10K77j06J30N10L2m83n28N91J43l83j94L54L95j01m08o5J56
-1425c8L38l47l33K57qk26LK41J47k22L62K35J24p1p85k55J86M5J50k19N3M21O3J66j01j83
-1399Cj63j62L36j60L14L61J16N0O5q8o43j94k29L94K59Q5l85N33k41k43j20k77r8L48n6J5
-1373a80L39J62m10R9N10j9l03j96L04l81p1J03J3N9q3p3n1j18j58L75M91p8k13q5k88J90
-1347f2O84n05no7l52J94j72j57N02J18j55K29L14l13j77m33K17M3J09L00k77O32n9n49N29
-1322E88K15N2o02k31r8l0R0J11l55n6L74k13R5M95j19o17L88k33k30J47NL46j10J1J2j41
-1296a06k18K45K60m17N33l46R7P2m9l40M0J58K42K2n98q5M68K83J24j86m63L58l99K49J11
-1271E5L60j9J30k78j20j12J31j06j93K4K45M53m94l48O30K10M84j69o78j37l94Q00k18m92
-1247b36J32j55J29j70M68L60q26J82m0L63J01j48K0l04J24l2k12j73J36M45K80m3K4J61l69
-1222B17j40j56Q4K31j9n78L6K29J26K8M5n60K48P2M56J68J69l80k02R7K4m01P7J3L98m91
-1196b09J08K89K50j86L99o5m41m87J03M71L29k31n92j68L67J81l70K01K19m3L41k97m24M08
-1172A53N23J2m69l87K50J44o61k8N0L01L02P5l2o4m99M35L57j62l37J05P12J58j13k54M24
-1147I95m94o02j27j64J49K1P0j41L28O8k81K75L4L85l85m43N3j2M2j07K58j71rN61J41p45
-1121c01J51K1j40j10J54J74J47l02K89Jm88L52q2R3K83j14l36M38l18J9K75Q5k38K00n7m45
-1095b49K06O6L38j71k17N85m32j32j87M66J36R9ml74n28N93M35k31M2j89k77j46l5K91Q2
-1070A67j36n5j29L24m94m7J88J12r0O23j00q81M67m7l6r2o3J78k34J06M44K4j70k21r7J24
-1044a35R9L50J73m03m14K07%K65N14r0l21L4O8j59J20K2k03j24k6k63K73k92K37k00p6J16
-1018b28O10R1o18n9L11q3m83K27K79O9J07J04j44n8J90k89L2l52k83L15n7N49j12L73k41
-993B50l64p2K98j55n4K69j12J86l29l15M0m1L37L51k34L43l10m72K71j42Q4J77j20k37P7
-968b74R5j13K06r4P1J69j62K65j2K6J45k42k80j55J70J66M28J79j29m68j50J70j08j32K4
-943b05K24j73r6J22K02J17L71l53p6K86J61l32r5j56l31k0J19l7M74j72n2p8l9l2k06J83
-917a94j56J09J04k64J06L16K93l7k94K77o8l25K42l34j19K14l5K22j99M2N35k83j59k42L55
-892A06O7j67l67P29P09l10p99J68j17q0k8l13L44l04k5M48L38n6k4n1p3R7k71j54J65j18
-866h6j13J03J33J30K61j34N2l82K70k71q7O6k7K19M19m9o99K43O89p40o9K16k40k05L41N12
-840E52q5k54k6p9K2p6j84O7N5J19J3J50j3j97l1q3J59k14J112n78p28P6J11j51k2L74m0j57
-812a08k31J61n0j50J88N3p8K34Q6q6L01k27j85k77K52M36K86r7k83J41p18J94k58pK00p0
-786b93n1L11ol42P37J09j044M96J24k46J94M34kn8k68k93K29M85R2m16m27L33L3R4l39K05
-760I1J3n28M17k66N45K21m66k73L40K17N4l8J56o1l45j91j90n5K14p8L0J33n4J18J29j60
-734b7j88j77M61J14j49j39J01Q4l34M30L05M02l43m91j36K12l67M18R5O52j7p03l47O0j31
-709b15M89l51K23L70j70K3n61M40n8k7n14K50N22k98j61r6K18M6l57L63Q16l7p06m38K80
-684E1O19m39m45L64M0O7l23k94L91jk30RR75jj23P0k80p16J90J81m1k08J7J66L8L92l08l37
-656a76R9J44K44j6j88kk52j50Q08l85m44K16M2K62k41J68j10J06j82k4N7k24j81K07J04o2
-630a80o4R78N21j07j29o57o09L81L16k72n16J42J64J95l73K33J96r1n2lr5J71k27k06j83
-605d67N70L46K96P5K5p67k94J58L649L822m028l760k80L65J26K07l38P3O24Q0m35m1j3j61
-581a68k47P84L99q17k65P2j16K38L24k21l21L6N71m53l5K27j09k76O48J6k95L1J4K85j83
-556A39%K99l74k41j38N68k84q2j15L32J51k11l71K09lL77j21p6j11j97Q1J63K4J79J69O82
-530A049n05o32n4k79J86K24M80j81n58M20m15J0m9L08k06J19J82k58N5K15n3m78O38N8m32
-505a56K56M17p28q1O67n8m99J04J60L2L83K42n82o07J72J21K61o8l95j78L59R43j52k01P0
-480D82l26l4k02J70K7n98N08O00l55l05M40k98l21k1P0J02M02m57pM27o6l9k5n03J37L11
-454A19k5l80O4p1O29J271l33j275KK19j46q1J32m02K14R6J05k99o5M32j56k15K91j98j87
-429b59K4K94R1k53O0j16J73M26j3n06J31k29J61k82L73k4L3N01N6n93qL79j07l87p3k90O41
-402B03K00m96j20M84o2J32k4rl7l27K67l55r8k8j97K60J12J68L61j90n82K17q9L1K86j61
-376e4k03q7J02L21N08m45l08K27rj81k17L25L51J24k20L1l60l44L60N0k25J58Q2O6m6N61
-350E67n4r7n69L48k31j74R9k71J79k34J92R6L27J82m54l45K72j5J67L42o4J57j27k35l99
-325c41l7M79P8n54K41J0j45O76L80l95J56N33n35r12M37J26n70M10Q9k59N77L00n21l80J69
-300A2k5j83j28K52J88j96pk97J32r8N32M38l75n11K08M09M81j40o15J81J98m17k21K48L92
-275D58j22n95J26o1P3r7L04p7M01N24k63k62k35k1p9J85m35j87O61O5l26j70L84J4j34j64
-249c3j30k20N56L04P1m39o12O9L49K58n38K94n2J80M69l81m62J74j43L05M24K25O2J80n5
-224H55m30p82K81J0Q9k2r8k40J68j65L56p2J55q5Q4M6o9j68kL8K06O66J71j005K18p7k45
-197a17J95m83J0M71j57J21j6k61O75K40l65m21o7L0k31J54M64J27l59m39M30q0j53K04r8
-172a26k27M05pJ27M2k23l19J3Mq9K84K0J18J19j25K44l2q0j14L84j94j91j23J0o5M7J58M67
-144E27j74k73N76j70l73r7Qm29J70r9P2L28q3NN20l22k63L05m3j60j70J84j46L47m59N28
-118C09K94k04o82L67nm89L52j04j58L21M87r5k03k16k85J30r4M87m78N89J05k15o87K89O1
-93a24N60p4m75J62K02J57n67O89n01n44J80L11l60K55J37J71l01K62o1l47K03R0j13M39Q3
-68D34m08k39R8P5m78M10o2j56M83K69m92r9J44K5q6k08j3L52M2j87J58k25K63O3L6j90N8
-41F7k02n2L29j18O1K10j69k04L89K4k08l15l4K90k27P0N74m1k66K26J8n50K2j66PK17k22
-14b70l1q5J35k79N18j05j62L74l75jN57L5m68J00K60p6K03j40l42M8M26k63m17JJ98j07O
12b60j7K85K28L8l31K87O08j82p49J8K69k4J99j00m84N8J73K43k46R
32B2
##PAGE=	F1=23478.42615020543235
##FIRST=	24596.97802734375,	7686.668670654296875,	-1.3728731870651245117
##DATATABLE=	(F2++(Y..Y)), PROFILE
-2014c84J88J64K75m22J08N37k70l97N24l49O67o70M1QK5p8Q3o5P0m8Q1k99J23k2q4Q4K28
-1987A18k04N28K6p75Q88j7o66o7j16K84J36J47n30J10k11K00k22P95Q2m28j62L41l85k27
-1963c55K47L82k41m3q1K00L73k72p8J46P3k66j02j06L40k2J56o52P3L16p7k48j3O9J89O2
-1937G0k27K69p4Rk97N18l0j54j57J17l4k60K73l44K68L1k63L00j29M66L58n67n21N26K6j42
-1911C2l73J08l5j7j8K68l15O49Om53J48l63K62K94j0j92j86k47R7J06K46l13J68L05P6J40
-1885C83k50k25L36m8k48L4J31k36rj52O26N3m08O8j32k49K57L34m93K68K01l83M5k22P6M09
-1859A66J7l37j03L04L44k12m86QK44k61K12J67jK53j12m63J14p9q9K53MK16k2o8j98r9R3
-1832a35Qm2Q4J6P0j01J5m4J97R7K87l24K79R1n62m8N46J71q88P70j66o88M4n6M02N6k04O29
-1804E04k59l38k70L55L90m39j13J99K2M5l29O70K69j026J15J46l1k69J64K06P2j47P9l07
-1780b92J85R7R5J82k56n49O73K02j54R9m3j77J51r5j28k8l5l83O49Q1k24J84L47m69k37j82
-1754c07r6M66M32J54J21o40j69J6l4M33j89p9p9jN39J11q67L3N71K94p77k05K70l53L34K2
-1728@j73k06L3N7j07K33J95J95O1J13k94q8M9j48l25M46L60k73N09l04m65j19p1Q0n9J54
-1702a47O67n41K10K49M7K48n94L4L39l9j94n25Lm7L38J51k25M45k83m73J16N9O8P04J70n47
-1676B33j20J43Pj3K7ol28j62J89j23L55L19k44l46K22l63J50Q5j24o7K73j47j38J06K62L23
-1650E13k64k00k11j21J04J59k2O88J20l51p28J39k35J77J07R8k19PJ90J54J81J41K8k32m28
-1625b05O4n7j43K59k0k07J07O09pl35q7K97J14m33l10J67J79p1J33J52k71n92M48L00j00
-1600ij80K00Q7k33J03o8M27j80K44n6o70M99J26L3K49n35k15L58J77n21J18K14K89k72n55
-1575c70NO67M10n24m09L98l16O3j94k9M8J19j9J72J6j45L11M34m94j77o2M96J49l10K3k55
-1549Gj77K57N5%m94J5K70K95j06l47k35K50j17j02L59j4k07k8j44M34K97k43j27l2N15q9
-1523B92j52J06k32k25L29J69O6l17l00k6J64K55m0l57L1N4k93L92M05l99L71m85j85J67j78
-1498c88K04N0j06O2K9J99L50L20M24o47m94k2n4k7J93j35K12Q1k70r5Q3o2l22M19J90j6l9
-1471A39q0J83J99m34M12K84l50m70j09J04r3k26N00J28l1j8l98O10K63k09l87l88K11Q55
-1447F95o95P5J04j95k29J32j25M9M04L1l33l59O24K7m76j30L61M05k81k03j32J41M15k37
-1423F8k80N4j78Jn7K03K23o2M9K63L03R6p76l40J0Q4J4K6j5M66K4k9Kj14k32j04M52k79L63
-1394B35K92J40J53j10j67o31k7j17PM34Kj98O32k94m08j96r2m7J50L5J54L61j8m60J04M32
-1368C66o1j28j14K54k65j77k2K81O4k97k15R9j2p8J19M78K8l82j22k55K32P24n42J56k76
-1343a45j94K02q2j34M28Q2j22K71K79k62j85m93J72J36J3M8k13N19q8k53O32J17ko15k35
-1318a24j14l2M05O7m39P7K02l39L13M67k14n73M06l15l6J30n9M02j34L1K06k38k62J78K10
-1293B15n14N94k63l0q7j6k56N6J53K57M3n02k30K94L69K18k49m32N31m29J90K26K66j12L6
-1268C28k43O0r3J5l4k01O8K89L23m38l81O30L28M83j66o62j85l48R03j48p63P4j63J37r0
-1243b77M18K49p82M84o9lR9o2ml63L41q4j74j3%M64J92j0L7J33l85j98k24J68K69j6m70j
-1215b81J80O3j23K13k46j87L13L10R6K21m18j46L44mo50L77k24N29n74N2L94L29k88L79q0
-1190E79m02l59M8M05K37k13n89j38K71K23k50J69J47p3L68k62m43N59M03o6m42l74K03K43
-1166B44o69k08L15J86K31J23m5o8m07L79M21j81l52R8Q06J19j03k12L41n04n08k97J2K99
-1142B0m06K08M6K09K3k78K54L4L76m58N8j70k29J20j65K57o7j88N57K93o44L7J44j82j76
-1117c27P3Q8K48k15K37L1m98K03Q1L0K18m5k40L55k59j87L19P4k04K44M5l15J01N9J33j89
-1091F0n6M92m71l4k19N67J58L6o9l19m82N34L73j80O5j16k31j42j16J97J09J10k4n04M00
-1066A38n68L3J61K7J37P33K5r50J22O7j32j10m4m3J5J60K84J42j4j80j72j5J14M31J73m06
-1040A28l92K16K0K36M16j55k42Q5J0j89K14J88k78j47L6n37L10k74N02j65j32r4N78J00n82
-1015a48J2J83j57j86J76J57J07p4J29j66J18K30k53J0m22r3J56j29N36m5K37l94j76ML38
-990A50j18r8J95q0J78l21k79j4Q5K86L14q7L69n12l45J25j70Q9J17o1j09N8n5j28L66oK7
-963b4L3m24O36K1N6J07l59l38j29K82L0M27J73J0l95k92R4L4K5k20L18k01j08K75K58LL85
-936F77k88k62L39J03m68qj72k27M3O1jL09j09ml1k18l1m1J06j10N6K80k15kK60K78j04l38
-908a17K96kk65J59j61j87J56j11J98o3l01O27q7r4j55K57p1j07k76O39N21l74o09J60k5j83
-882a75r4K6J58l63R1L26L42P0J00j27k55O0j46j36J30j77o2q5J30K66L63k2j19l99N08l47
-856F3l36J92J20J35L69M0q31L31N13o95pJ85k71k2K74N08j37j33L1k45m9j5q7N6O5J46o8
-829A32O5L4j82l4j10K08j92J023m90p83j6N2j46K71K22J9l51%J54K0k00P7J28q3L12K6j45
-802A1L67j55r3j82P2K79L76l5l35K14p65R4j36r0K71j61j24K63O4k22O89Q4q75J39M20k03
-776c3n1L53J74o5m27k52M05O00pm70o02K99K90J46m52J76J0n59M01j75O30J41m96l62K53
-751g3L33J43N3J18j31m10k35n8j75J36K4N0K45l8J07P4k96o0j37L56J14j13j41J00K00k38
-725e2K05K28M67j43n04l57J72l07M71J66P98j29p36l28M9k50L58j94K34K90k01O6n41O20
-701C82l5j59n44J81M59k84q3j8J72rl75M06P52L0n69l88R1P49l71n17J89J49Q5l91k13M58
-675A47P2n88J77P27j7j03K72k51o55K95J54k50k25N2K27J13K90j49l38J7Q0K51p8j06lk88
-649a77r2P75m52m12L08J02J01k81J50j07L15k97p5P7l20J50J31J13m13L15M61Q43l9j80o83
-624C13p42P04L57l28o83K85j22K11l22L50L05l6k07o1m9K19k38k58j10M81K72J66J12Q6o49
-599E6m08M45M197M774n045m226l82K90J06M34k68j06N14qn43j04J85n5j92O10N86q39l54
-576c33J19oK76L15k91k06j70L70m01K41J93k19k46O65M7k44Pk08L36j51j05L82m37Q2l14
-551b98O37l62j10j78L80J64p0m66L39pK84q9j04j42j71P9K38p5K35p3O53m42n52J49k90K9
-525b42J58L81j58l74L20k56k71J53K15k96L09J37j72M0M1j43k52O36m0l86J84L22o04r2O39
-500B49m9n32J22J49K42M12Q9o28m68O6M21L22k60n08K1M6R10l6j79L8k98j0k12J85n2n84
-474e44O37O59m21m18M89j51n66m1R4K15M61l65l27L34l1J28k0m47n2L61J4l06J52j1N49J168
-448A561k62j175m3K1k17O1J44k24K43J7kl40Q1L87k94k39L36j36j41kJ47l3j05K02k40J20
-422a33M55Q5m92J13k17J64m60O34k8m6N10J71m92m24N00n4l83m5j36O33J96n69j78O03J3
-397D20R9j12j50mj87J66l46j19j58lL52qmN45j00p60K79j28J42K81l0j91l22K69K95L65m07
-370A84l83L35l8l01j90N02L18J59k13k7m16j23K13k74q0J60J5P8K34M65j65l2n36K53j30
-345Hk51K04k24o4q2L12J1K37J10k78l10K32j06J39L89l3O7j17k26m03Q0O35p7n51L27M4j60
-318h7N74L61m83P3O56l02j066L41J86m76L03j1k02O42L04n69l22K37M6k64l09J18K13n1q
-293i6m18L35j40O40M28m85o77M12M77M19j31o95J49M04n06l80L01M58k89n74K69jn6q1M34
-268A97q3M55M39l58k67k55j11J09K18m59l02O44R8k78k34L36P4r3l34j63m3N46L72P3l99
-243A82n49OK15J69l60L86j31J52L09k99k68pr7L34M52K43M3P4k12l94n56J00Q3K20O2k24
-217f7l89L80j99L68j26o4p9L03L8J6k13j02R2K93O82J85j104L11n0l66J46n32l1M79o0J29
-191D0n4j45L72M07m08n31K59o5q5J47M38J18n49k19L35j43j54J29j40N4K64l7O4J12j99m31
-165d21J50P1n1R2j71N24j02j55J74j8q8n7O59j93m73k28J63j83J11J84N75o3l45M05j80m00
-139b0q2K98k90k29J44j23J98j17J61N40l14k57L55jk39L6R2m15L57l67O25J82l56p14O86
-114A50P4o06K85k10j27M14M71j11j61j65k18j74J71L20l31M80Kj66m66J76K12M82j93n50
-90b41M4M18J93o90Q22n83l40J36m8m5N26l4q7k47L47r6k95K71o5k41M30J72j46o06K47K1
-64a37l04P67k40l97N42K04m37k06J65ll3k10O6M20J4k67K85m37L17P6k8j89J16p0j32K57
-38A39q2m5J96q7k58M04MJ7m30j55J61k63M05L88L4j82L69M7o67l1Q0j37k54J33j40J7O5j41
-10d13M44j39j29R4k71K22L03j22j35L2L04m2J60l00l37K45N78k12n32l8J81j95QM1L42L9
15A28q1l58O75N69l86p29L83K04j79J43o2n81J83L29K57m24o6
32E
##PAGE=	F1=23454.109805050251452
##FIRST=	24596.97802734375,	7686.668670654296875,	-1.4388296604156494141
##DATATABLE=	(F2++(Y..Y)), PROFILE
-2014d03K56J38K04m30R8O33m75l9M52l54O50o32J14j34o0J23J5j71J24j30J10m28K27J4j23
-1989b21J86K09l00M74J96o67M45J07m42l89Q2L07L80J53n27k58j38J41L1Q48P9n64m03K74
-1965Co1j48K10K83k34p5j2K20K53l14J07ol7k17N8k6R5Q7K19o60l2L18J4m62l4L57K5J26
-1937E7m26M76o3j81k2M18r4j43p4J44pk86K7j34L69l8j95K45j62M82K71n43m52K59Q6R6l47
-1910b37J5j48O1lJ31J0O48p2l20J31l90K07L18lj62k81l70K85j96L11k26P2K87P4P6k62k21
-1883b65L95J46j42k19J07k40Q3j61N41L1l85M0k6j57K94K08n43L60J28l93OJ39RL22j07m15
-1857b44J50J35K18j96k19q0J47k37K58J29l9K20k36k56J67J14l63K19M2J75m5n7l09K99M3
-1832C5j54m6J62j04Q6L7m4j44J26P6K89r5Q6Jm52q4N03J98j012R85j26p21J72j14M03p1l80
-1805c88N26ok32k46K49M28m43m9J45Q4O1l67O25K39j037K49O6J23m19J59K19n3j14J80k87
-1780b88J05J42K64K33l62m58J90L22k5P2O0j82K89l8k62j95j50n4N76o8j73L02N30n91l23
-1755h4j78k78N76L57l8L9n01K62J12j82J94k67j07l2J29M02J01p05l6O18L01q28k26L65l84
-1730c90K78K6k25j33K00J69k08K06K43M7r1P1k02J10J29j94l35M06J57j88O02l94l55r9k56
-1705d26J61j58L13N43n36L22K91k1J34o36L80K25q7m17l36J40j06K26K22k35M85l14m92J09
-1681b13J40O8N90J78n12j44R3l5k7J17J4m56n5K79k86M19L17j79k63J50l09L7o7kL3J47j49
-1654a15j0O7J17K29J56j05l70j85J14J04J3O32P0k44p64l2L0J26J28J44l17q0K40J41M9J37
-1628B75K30j07n04j20o5K41K92k42l91J55O02j04n12L37K91n2k69k35ON3L5J32J86k85n76
-1603f27M97J94j34j5J44Km66L73n8L77j78K71np25M31J93n8J06m06l9K87J89m38p4K95K10
-1577C46k64n10J13O21N77o01m36L35l94O5j5K8k21J81PK60k32k00M54N46m66m50K9N37J92
-1552E02k61m8k63P4K74k74l0m02O3K76K99j41l54n7L34j47k16K89m0k1m7j79K22M59k16l01
-1526b05J50N52j45j94J31j06j40J26J39N0m11k50Q2K11J76j98k89j13K21n8L63J60k19L32
-1502C65n47k02J62j17J34J9m7Kl9oL74L71M58n38k79j5pj19J86K7J2p3p6J05p9j86k50K58
-1474a07L54j4j20k01O4K76k08N53J63l59m51k14J36k6k31O14L3n8j07m35P66L22l18l94m55
-1449d17L45Q45q41J67J58k39j91M4j43k8L41M0j85j67N07p2m91RJ96M97m90k6k33J38M91
-1424B55j01k23o8l09L68j93J9K59J43j57J31M90K56o64m47j20J64k64K80j50O39J1k96P5
-1400I8n7l30J05M42l83L85K21J20J91k12j74o16J59k0l16M60J6J48N63m06m80k41M2pJ0O5
-1374b17K71L51j63m57L9K98q6J16mK75k22l62r2M64R3m76l13K73K0P4m8L29J53m12k97m5
-1348d38J71O17n15K83l43P8j4n9p4L73Q6j02K74K27k09j94l69L0J54K0l04p5L05o1L27M98
-1322F86o7j06n52j32j46j10O72O6l02j9k6l78N27L67k95l59L19l80J16J17j22M33j38K6L44
-1297E41l37k90J25J74n86N97j32j05k49L5j27PJ52K48M9l87k17k0M98K18k80j10L95m63J76
-1272h8K73J18j85M4j89J64k9j98O0j60P5M12J62l55m28N41M36M60k02n84j43l47R89r9q76
-1247a49k2k81K08m3L26J44n12N43p6l56O4J52m4l41M22j31j54J35j00L63J12O1MQ9l71j65
-1221a22k33K01K56K7l05K1J12m6k86L56K5k47K52J59M4K55m16j02N54r3q51O39l83N91o38
-1196b30nM63L90l91K97k8k33k54J6K44Q7j76m84q9J76K58j49J05Oj01L66k13l16O12K95j21
-1170E25m36l68K04L18o76j27L53J9J25K35qj61l36L87L96j64l32P4Q35P2l7j77J89n21l74
-1145A5l15J47L98p41M78R1Mp7j63J83ML77m46M88l83m29J84p5J04J1j98M12M04n24J6J98
-1119A63j92k38R0j07K94j67K17Q4m15k8K23n3J58kj14K30j22k85K83M5j53K29J03j55O2L
-1093A53n0q5j16L79m11J53l01O08J41L2j11k64m09M41L10j27N2m7j50j25k07R2J51L82k5
-1068D66q49M74n04P6M6o6L94P78J03r57j70J85k65k3k9J05J6m7J63K78J51j18k70j51R8M23
-1042C07J49l46k78K43K6J09K73j71j00N4k8j72K46L37k94j93Q4n60J67q1N49j48j70k33N27
-1017B97R7n17P9M4j98l8J58J24J30k46J11j53K57K14k00K7j83q7j36j06M41J0J49n86R3P0
-991a49L28j05j13R3n2K33k61k86P4L0K43K51P5L93o04l93K7o9P4k9R1k4j5j88l3M54K1q8
-963b2p7j75N60n3J12N6m23l73p2L56q3L95J42J77l36m16M0K20J25l71L74k60j04L60K79j13
-937C18L55j98l88L29L0n57J05j93q%J0M0J34m1L4Lk75p0M0Q3o0L5L60j31p0J90K39j82k56
-908a24K78oj30J1j2j76R9k52L09R4n35M76J44P1k34J02j62lj76M60L39m41m09K27K3l04j15
-881d46M02Jm94K23J35K84J97K50j07l58j8o7j37R2k31M0j76j1L95M21Q2k54l86O30l54l83
-855b70J15K58O7K53J26q14L34L14o08O7J06k39J46J37M39j19L5Q4l82j30M6J2qP4J55j54
-829D4P8J02k18p7p8K72r3P92m04n76k22q0K77J57Q1P1n14K69P2Q6k03j23K46q0L35l1k11
-802b8M30m2l4j25QQ5L89L4l99K71p12O8l1l04L37j85q5P2Q8o0O00J5n03k17O07j79k51L13
-774A62K65p9n50j87N13O36q8m25p13J79N17K18n14P9J1l59K69j17O47L8m85m03J15M08K95
-749D32J44M9j83m32k68P3r0L2Q8r0L29QP4Mm40K30j69J92P8o3j03L1L35j03p3J00N10R1m40
-720C46m69L3j91N15K01Q47k99p01k95P7l62J55K0J81J97j38R5m51O21j8k44m17LL85k55K9
-694a35M7J07J9l02L06N68P5l77l44N2P63l18n92J12J92J31m53j03M67J55p03J43L68N1j10
-669A19M26k22m74L53J40m51j93L5L12K16J71p4l58J9K3J95j50K4K2k45j42O92m10l97L23
-644d6J90M1l39K4m3M88l66j88R8m0N9Q1R6l47M33k35J079M9j94o29m18N59L00l16p49L79
-618c4q2P1m27M37L91k5l28p6M8K84k61l05n7L96J40oJ32J82m63k75M42M078M615m669m116
-593I2m49O3J21N87k20k42L77n1n28k37K61P9q3M45P27q46l81R8J06K17L03l43l3j46l6l41
-567d60M83J59l20j75N83J02j96Km23L24q7j26M73n57L67m85O93l92j45j15K17K30O6n05M63
-542A76Q7J66j30j77j70j08R9K79j80K47k84N28l16m29L51k97p9N0K73j47j66K04r7k19K5
-517c14J45p6K76m3k6N5j54k35R9M86j85l12J11J55k72j72N19j8m78J34J01M19M12p9o38k63
-491c53JP17K56m62n98K48j15O95R2j14m1k75N1k16K11j45n28Q06N72m27m92M45Lp07o8N5
-465c89L26M49k46n74K17MK60pl57j28L42j5k11K67j3L93R71j21r39j19j31l48K64J54q6K16
-439A79j0q9l58K75L67l34l59K04k3m4J12j36j70J67K22m03M4M61J87m23J22j67J49l70N89
-414A92l5j52N08K48l72o44N91l1l87m1j9O09J51o09k06P08J08N1k83k42J29q4rj41n7k71
-388b88PL61r0j38O53l6q52K68r8K83K08O8j57m90M65L04K29l88n92M37m4l30j74N46K52J46
-362E50j58n3m20J34N6n59R1O6k9J00M74M01l07K0m77J44k5k75L22j03k58j6L89q0J87L2j49
-335E7k65J12j74K00L71J5m3j59j69k73P7P16k20m29K71N0p5M98K79n60N2O91q7j001M9L01
-309B84l34Q0r1j10O73L28n17k40K21O6l33m07P7J08J12m8k32K26j65O78M09n23o70L86O53
-284F31L18j75o73NN90m77n79L46M72m42l38K76j6j98k0N38q0N53L15m83k24k26k66K63K50
-259C60m80k56N69N2j98l09K72J13q9l88p9M8N24L82K8l15n31l5J24J40j78L30r2R5Q6k07
-233c4p3j56L0L12M48K62L6o0l64l43k74r8Q7L72J62k78m67M18j04L68k33k97K9L54N9L9k58
-206f3p5J09L52N93J67j108M10m4l99N0m89J16L68N3n7Nj04Q8N61l44m68K71j01N6J16M18
-180D81N9p34O1J83j49j36Q2j38K14J27q2j3K43j13n49K27J24k3K8j24N47k83j59Q1p4j09
-154b29K19P05k22n62j57K31m79J55J94O58N4m42K85k34m59k4N56q6l22J76k01o1k20K91N74
-129D00k60k78M17N3k27J37L9o18K36k11O30R3m33l03N15R8o32J90k57j13M59M07j08j00q5
-104D9j17j26R9Q3j41K71q4j00j87O0K83L53k56n21J1M63K94q52Q67m73k46K18o1J02M28k55
-78A62l04r0L87j49k47L27j86k18L12K53J20n08l4L4j8P66l87n25N82J37l31k28P8l2L0k20
-52b89J88M53l8m13L72n27L23P1j10j96J79R9j61J18l9j29J33K1k87M20k8J79m91j96Nj03
-26d46M95K09P9n6N45J6p35j69L56m3p85L51r9O2o2o3M28j40n7K7q3P7N9l20K20p9L32k8J21
2B12l99j60K37O71j62o19K5J36k42K0M3M44nj98m97Q91M64m89p04P48J50k94M5n7n62K67N50
29E15K55o05j87
32b2
##PAGE=	F1=23429.793459895070555
##FIRST=	24596.97802734375,	7686.668670654296875,	-1.3889260292053222656
##DATATABLE=	(F2++(Y..Y)), PROFILE
-2014c89L48P0R8l40O2O25n08J91L23l69O44n11J11k50r7K55q0j17J10k23Q2l71L43q5j95
-1989b73K63J86l13L89L43n85O1K03j91k84j09L14N54J61n06n54j1l5K51Q70P8o33m98J89
-1965a30J71p7J19K13k11j01K2K17J26l72K71j24j61j37J96N1j68K63J82o51m8K80J14k90
-1941b45m4L03j16K08o11N84J9l50J62L04j81j08O2J62j4k87j76J65L64j00j84K38k83N58
-1917D30J00m20j88J4p4K29k39k1j30j4oJ02K74N44j15k16J81m04J29L60l1j43l31m27L38
-1892e8k68J34p7k1K63Q0L4j35j75K24L02k4m23J67k70R3p7L41Kl48M7J21n0K24J44n34L55
-1865G1M2k75P6K31k6K17k36m25L39M2P1k87J36j94M8j25L56O3j57J85l37k0K17K31n09J23
-1839a43J90K3r6q8k84O53p8j65n8J05k07J07J84j07k71Q4M8K84O6j06p1j64K1J81J81p20
-1813d31Q96j04p05J98p9L01j97o3n7K47j35j94J54M36m07l4O6J68Q8l60M58K02r15L29o2
-1788b00K76j96k7J50j66q6K38k53L7J58L61K41l92l33k93M01J19K9J50j71M36j0l55k72k22
-1763c80K19L89j26j1J30P31o05m10q1l08M25K75k08q8j82N57K06l16k3l15j77J21J33K33
-1739A89J06m97j48O15L00p55r6L23l17M2J29q0j03J64K09l22J79L18m5k66l2p4K77J58j78
-1714I6k81K68pj01O79m29k25j03l12J30k22M48M13n02L34L12r0L7n62O39J13j76o02L3L2
-1689g8o3J56K62k60M96l18m72J78P5Q1M35K51m52k10J5r1mJ67j1l85LL16m64N60L52j67k55
-1662A17P0j66r8q4J10l0L2j80J06P0OK3O40l7n05k33R2K7J06N77M4j41p52j72K69N3Q7J61
-1634A92l45j53K94J11j09J32L70%n02k97J52L85L31m47n38J72N37j49l66N31J50k22p0j93
-1610c4p6KJ43M9J43k99m62N86R4j64P3J7K2m23L06o1K93j83K58Q5o35K66K80o5r0k99J18
-1583e6J69J82l31j66L08P7k36m20K41N16O90o25m09K05m34J10J49O9k84Nm4M15k00k31M95
-1558A95N48n26n66p2N21K32j86o2k12L02K43m00k26j63j0K42K52j87k83J37L78j04l49K39
-1534e7q5J28n6j85ON62j20m85L08N59j89k54O5N8M5QjL4m75j66J68K08P1l09j41j03K83J
-1506a22K66ML5K27n85j45J25j5N6n1l6p3p2n0J93M27N02l63j68j8R8k15K09J60j61k58J76
-1479A46K74k47k86j19RM58k1j56l10m2L43m4O56J06l26l73l13J04Rm9O61o6j64k57l07P54
-1453D40L85l41l70k94J22P76q41K03J94l13j36M7j37j28L39M9j06p1M13j19l85R9o0O46o15
-1428b03k5k55K05N25o8j56p0j80L66k90j36K71L43k25j30O55L75n49n30j72J93k93K43k36
-1404c42Q41k3n28P1j8m07L81L56m62L70J62O2J89k28j63n99L71M6l45J71J44M23M05n17l92
-1379c2k20K4nK6L0L20L05k60m07q0J30m9L61M1L78k10n65r0N12J18n96k34L17j1K16p1J08
-1352E6K46k47l56p3J22M02l92L43l19K11j43j18%L21J56q0K32J50j77j81k54q1J60Q8j72
-1327a06k50N5K07N78L20k65k69m30K3j11j29O62J20j18j76k63m7L76K32l21j16K49m23K07
-1303ER1j78M46j14MM02m23l06Q7J47n76N46K0j34m11J20l4n1J41K44M9k76j56J0M04R1l32
-1276a84J31K60m67K23K34p6k13J37j19J71P6k97K6j12N5N99L5l33m48L68N00M21k67m57K
-1251B65m05J025m9q94p4k11P6o0K11O1j54M57o7o31K1M33r7j64K87j78j92K58j42J49O6J63
-1225A54o7L8l16L5j30O2J96J43j66K9N0j50l85M36K06j85J35K3NK84l69r3O61k17q93Q00
-1199B86m67N48o32p1N18M23m99K02R0l1j52k8M6r3j36l19m3J32K71m6Jk09m5L15j77p7N42
-1172C49K28j12m36m17K82L32o94l7L69j29K1L57Q9k92l44M71K95j28k74M0P93J9O6j51On47
-1146A56k08k31J80M47p57N96P5j96l00J44N2m8L69l69P93n44m65J10L8j6O0j14J45M89m20
-1121a4P1J75k01k06J32k61K11j30K35J11k80j86K32j24R8PK5O7O0j93J24Kj00J67J07nN7
-1094A81l5j82Q0l32K69k86L95m40O11Q9O7j13k07l42L19K70q1JJ1n3r3k84LK03N95q0r21
-1067c55M46l54J34j99pN02P36J03r02l51L00l76O2k1L04j30k20Q5M01L01m6l68k56J5L65
-1042A69J02k46r2L14kj10J07q7M8n1j7j38K16M69k49k57J02m77J2O2N36j31j68l02M92P6
-1016C78m44J11o8j96p1J91J68J19l28J9j11L61J47j65R5J23j94l92KL06P1O8p40M40M5K69
-990B04j06j34Pk8L28k02l40J80k0J94J89K08L95o07n42m1J03J14k24K25J1p8j89L6M87j6
-964A54k48j41J43L75j88K07K1m49k89k4L32j36L09J15L69l29n18M5L77J87m77M25l03r8L60
-939B19K60j95L17j30m47K65k8n91K33k36K23p7j4N7nL7M3K4k03j08l0J28l4Q5L03j4q1J24
-911A25J77k62q2K58o0j0j29P1j64P7l84M67J96n09J30L22K02l67mk22J15r7K31K27m97k82
-885d71L65L1m00J49M50q6o65L41NJ50K63L87l6l59r0k1j77N8k81J75j11j14L41L70J73l24
-859A23l28O27l14k57j09L57K4J12J94o88K98J15n06J68mj59K33m0L79n8J99J32m73k37J31
-834h1P2j01R9J46k08J70J26k54j31m9L51J4O03m29k87l06q6L94O3K1J00m83L02k8J40j58
-808@l78L96n6L06q9k64M68N9j9j00L6l1L03J21m62K80n94J56%n21L53j77l1j01J8J35M77
-781B85p1j28l59O21j72l71K83K69p1n89j07M91N99j39k91o00p5O34K68m91o9Nj96K54r6O01
-755D85p1m37l91M5L26M74K47k9k10m12k80J21j4N3O7j96L54N8M3o9n48N32k38M8K1Ok0j28
-727a63M72L4k94j17N36L30l13m82j30j04N32J73Q05m67n86k54J23m11j12K18J11J47l3J85
-703B00m11M82k2k75j07j80K57j62Q7O3k2J42k00J22L36R2j73l20J89O58k94o64J66J36J94
-678B94n04M7L97K43o16q0P9K07k01M60j33k25L25J22n45j41n6M15K82M3p2l47P8J3J08k64
-652g1J81P4j64k36N17k56l43K26K73R1l29k91J37N65l67l25J72J98j11M3N3j42M28q02J138
-627F59J38j76n42j17L93J69k41p10M10J03%m68K41M14l9l90l8J78L72k87l49m1L30j6j88
-602a95J42L07k86j11K91L342L363k994l469m99j61K24O48k26l46K20l7l44q1j20J64M4L51
-579B27P63q27m09Q2J98Q2K83l58J07pj34k25L05J14l82j21M60J68j43K6n06J64PO9L99o65
-553c23N29n90P11l79j76K4q8L62J33m95N54J96O4j74k74j99j4J64K62k77K15m18L60j06l80
-528c19N08k90j23L4J89k47J7J17j6j34q9O7J98K06k50J34J15l31j03J92L05l40k31J28j5
-503b78K7j58K53P1k64K8qN30L90k37n88o4J49Q44P4o58o61M80j19M07K09n2j50k81J26k01
-477a31K84k44l49Q22M11l79n34L29J49o68m2n6L64L44j37o53J08PK79J3k39j00K60q9r1L66
-451B4p5J71P16Q5o07k35j95l48L99O8nJ62%j56k81L91L76k94l65j83J34N9K18l68r9K50J55
-424cl43j8J82K88l05J36q2J09k83N09m2k22M80K28k28n47N38l6l98p4N8N72P6o03j85P57
-398E64J80j6m64k25K99o6j93J73j15l44j1L90j44r2N55k3q53K03L0L86R7J04j18n79O84K82
-372G04J12l56q66N09k9k15j37M33J43J03p3n9l69L54o9o91J84r3o4J69O04L70m34J4l82M5
-346i3N9k14M30l3l36k2M29j51J44m7r6k29j7j93K79L14R8j08k56q8j13K4P35l29k88J39J0
-319D8P2M55J72o11R9O33R9q37l07M57j54j73j73lO53L60l89j58J70L6l71m30J69j18K40j03
-293a64o0Q8j58O31L68m60m06N8Q48K56k67n73j81O89l84o28K54M59n42k5K03n6l09O7O09
-268C17j18O35J83n75j44j44m27L04K98m81j44N25p9j03l41J77J15j12k75J64j6M26L53m8
-244D90k49n30l5R4J53j27K64K8M6j14j84Q4k22J48K96L80K90P6j86m99l16r1j93O1N13K63
-218D40k72m87L13L4M02l58j87L3J09Q8Nk71M7J10L52M02J23j007N43r7l53m1l75J04L94J92
-192B43k78O9j61o8O92k36m70K11q4J30J15M47m9q96L12L1o2j62K8j07L26L2j76r2L99Mn79
-165c81J70J44nO8n9M23l71j44l3j85n2N20N78k53n18J9K25m94m2J62O47J60n54K02k96m03
-139d72MO68J19k16J54k40j57k24J8O34j57l53N02J11j84J78L0o36r2P6M60L0m22J01K90P6
-113B98o17J12j94j00M14K96j13j8oQN3r9j48OP5j60J6K1k3K64J93k73l15J01K63M39p96O09
-85C06k32k98L78P8K1K86m78m13R8L58k14j93L54k63l0J01L15L46l75k70J19O3O41m73n33
-60c08O05N7k46j16l3o6O2j61K79M25j04n65L93n60L40M4j94k00K39K61j78j7Lj67N0J24k76
-33c09M09n9K41m92j56j3M1L82P4Q7R2P01p4p03l64N95J07p91P3k2J03j83n5M61j19k0Q5o4
-5B7m4o2l71L39j79L06L8Q8n06J33R0O71j30o41J72Q6k49M6J6M30P5q7m55N70L13m58n45Q90
22E63J24l38r2q1n12L68P36K54p24l26
32b8
##PAGE=	F1=23405.477114739889657
##FIRST=	24596.97802734375,	7686.668670654296875,	-1.1529228687286376953
##DATATABLE=	(F2++(Y..Y)), PROFILE
-2014c23L57NJ5q9m5M78l70K04J76l65O50l26M5l21j11K78j31O2L8l11Kj63L44k23j91K33
-1988h2J80k40K80M75n33k33K54M7j51k86K91O62J68m60n86n0k03L78Q33Q7o34l89J48J37
-1964I3m8P0J94j57j01LJ63K0m58M06j65k36pK04R5l79M44N9o05k1K20J85r3k0K11j94K68
-1937A51n07L84J00l64J73K31k70m3K15J70q3l09k69K96L88j27j95K89m37O03m6k32n2nk25
-1912a64J28q8n4j09k2k7J63L77L69j08r9K69l71J9M05p8j23l36m61L02k12j08O1o9K20P6
-1886d0RP0j09m8L76Q0n27K88k47n9J9J29Jl15N7L10M0M2J17m36K80n2j03J49K02j6J02l41
-1858b2m19M73K7k0m85N29l26l8K4M59J4l34J20l02J50K15K84n52M2L72j33n4j58n3O30j79
-1832B64j52o4K5k78J34L25j25m83J12K4K89J44k75r6J57J34n4N9m82Q14r3o65J92j1J93l12
-1806b24K90m53K56m9j20J42L54l43o9rK46J06l00K41J61o77L41k25L96O2j26P2k08j75K68
-1781d3j27o9J47L60K24l41k09j28j37K47k4K37j35N41k6l81k72j36K10K23m6K29l08Q39n32
-1756C43m04Q3j84M9J92k43k44K58N49K93m00j44l04k88L00L5J37J31l32k79N12K91n06QK14
-1731F7k10k11L06J56j54J6J78l86J48M11o7l86j26l8L57J35j23k11J38l5j11O90m07p6j30
-1706f9k46J6p4L68K71m40K78L03j46l2l75P75J9k92o63L24j58J29M7K46k88M60k80l89K50
-1681C4p5R8K99L80l88k66r7j74M6J46l1j23j6K93n23O52L79k41k96L1M0k27J8J28j68K7j59
-1654b13K8J42L8k99R46L3n54k46N2o6K80N07N1q9p60r5L50j3k8J60l19j83L67O9k64J25L88
-1627D07R0m41l80L27M57L84o30o29J33M53j17j81N29P0l61J07j74j13oK23k3N3l08k87O56
-1602B39N2j41M6j43J75k50j9j2J70k02K20J92m74Q1L55rk41k72J92P4J50k10o9K17q3j25
-1576h7k36J63M13P30n95l37O3m72K00K59Q9k23j42l01N75m1k23M82M76n94l02j89J09K77
-1552I4q2l8j19M31J75l08m68M0o6J43J55k29o8J47M62Lm94J61p8K33o0j82r8N32L5n68L23
-1525G6N12j76l14q1K36K49l8j62j3m97m7K28J77o4l53K2N4K24p6J03%K72J15n75j01Q4R3
-1498e2J7j53p6j14L7J69k86M33N42k08j72RK14l05K46K37k90m21M26L94l81l48qk51M94k9
-1472A24j40l61n2L16K0O78J14k47k44l70M5J5J32O96j50k74m33j51O52M51k71l30j26r8N93
-1447E89p20J77K30l99j04Q1p5j85L22L6q9k2L38q8k54J34k94P61n42k53P0J72M94k22j09
-1422D8J3m8K71l37k42L01M81k43l85P81M41m58n51j93J93k21Q0j38R03q6o65l3Rk32M51K34
-1396C74n10L14J22j2J83j99j71m57M92P9l00q3K78N29K03n82j83k16l9l5Q0N2L12K20l20
-1371A31l19j70m0J53M04j9N05j75o53m9L73J17o22K0K28j14L30k4p6K51l6l47k19J19J81
-1346e1j41L11l26K61j49j69L0K29K84n2J61N4j88j31j58j99K10J72ll97J65L02M76K20l92
-1321E19m36k97J33k4j67N15K20O4l32m56K67J76R5k56Q0K19m32K33N6k45M40o7j2L71m76
-1296A88l10O3J32m69M50J70j24n29J55j0n8J18K71M8j90p4N5L76o3m35K67J39m13K99J28
-1271A84k99j88K68l3J02K11j06k05j56K1Q06k4l84m42J50N24L92l61l23K23m74R30K5q41
-1247@o1p7r7j37Q0L2J58L18n1m74j46M91j24J8J24k52k27K82m8o0m4K32j41J3k52L72n9j02
-1219b32R1L15q6rk0k13k74L53K81j10L2p8j8L11k74j54O67l56o76P72m67L87n07j85N87M24
-1193E61o08J76K11J04l0o0j73k63r7j53K0J26K46N8r2m50K19J15k19J87L60K17Jl99m43K99
-1167h7K81p31L7L91k26m9M16K26l63l56M92J57q5j84mO91m4J80j37j48n90nj29J41M56o65
-1141c35O77N8l21m02L79j41j02L39k83R58o15l96l1J39l2J04m1k16N81l33J46J18k31q7K01
-1116A34k53k9p6K52P4j30j52J6j39K5J0J47j29K33o2J2k3p7Q9N3J07R1m4k66K15m98J50q1
-1088c51N35o03N67K3J09o3j46l07J78K74m7q0M5M8m5l29m0K33O89j84p24L69k68K54m73J48
-1062a88M85O16J8p81m07M04m21M9l4M33k53k87MM97M22K1m42l13j40K90N6j30J41M12p2l89
-1036il2Q9J34j82N6j30J52N76j49l26Q3l75j06J39M86j07j20l08M93L9l74J07j53j76k03
-1011c96K59K33O8k93j40nM10M8j70K13L82l57n21J07J93J22l7m78M13j4J87j06j76m6qM13
-985C01j67l69K74n3J44J41K81L60n55o71j18L16J72l58J94L9r6j04J00M71j13l98j34L31
-961a2J92l46L51J9m47p2p5K66j10J67J01N73l71n92J01M52K17m98M26l06r2K92K04k17K92
-936E15r6m72J75n3n35L39k85L77j47j3L2o4R7J2M7j04j53J8J04r1K16J47R8l2P1J12l53J02
-908F4K48q4M9k44Q0j41Q6m78N80K41n01m8L83K77m75nk81K07n2jK43l51j12J56K3k27J88
-881a75M19j18q14L93M3J8J48M87M5l19j33M0k46N1k84K39q0q1K20K19K53l08k30N28k57j09
-855e1k79L71Oj7K27n14K74o2m05L41k6j35J38j80M03l5K99J77n14l53K45O9k01J41J47j46
-829h0K01Q4k23q7j28L69P0N67n72l0l29j27M98J0J9J27m68K82j45J82n7n87M77j1K34j46
-803A30k72M57J07m7j02J60l9J34K23m81K07m56L21j8o53K85j56J7r8k41L30L27j35J72l53
-778a81N43j74m14K21K24k5n17p0L76M96j51j00n15RM54K81l89k10j0j44L12o5M95j80l61
-753i5l40K19L6N46L57q4k07l64k70J02M7M5Mj72L35R8K4j35m94O36k98n7k1R9Q0l33N55J49
-725D62l63m23N50N51j66m52k24j43N30J08O87n63m17k21J57l81q5N1J16K09l0L27m49K62
-701I3n4k57K77k54J33NkN4j97K65j17p0J43Q0J2l35M26M95k98p24L35j1K70n41J88K93L44
-674E53m96l60J11K85l43L65R3r8K25Q5m99j46j43N17K84p8j11k88J50N1L7m31L36J44r8k90
-648a45K32l3k49R5L15J82k55m90K09N29l12l45K38K51k28j5nJ5M02m93N31J71j67m91Q3K50
-622B75Oj22n82L76K41L8m67l8M02o0m33M7L07M80l09l78p8K77j46k65J78L69k36M2O5K294
-596B283J784j013k457n01l28L90O69l18m30M9L5j73kk86R0J72L03O79p72m03Q3K51r7K57
-572B65l25J81K47Pl64P7M8m04p6L28K18p4Q2m02j71J59L06K16o67N28o05O68l22j75J49m29
-546e35N51Q4m42N93K83j7j49l80k38R1K56J93l43J51m38K83J46n05N53k58r4J57K00l59m6
-521b63J09m0q0k4q7L91J26l95K78J98m57J8J94J44m80K8J27J77j90j53J2K54j34l9j47N56
-495A23L66l64m18L8L27R27j66q45n32N41r8K22L01l7k51l12J85j60L78k94j87P38K35l15
-471D02n47J96K70n81k7KL02J79q2n65J30p7J26M4j00j02K22j44L4M05j69q6M59L19k52l77
-445a9j80o9K97j06O7O7K8k06r8L79L71k29l40k62L4J35K89n11Q3J23R7j12N5l99L76j41J25
-418a46J2M4k66M83n6k00M12R4q1l33M87n2m06j33Q8N19rn32j14P34J95q5n95r5M22j21k59
-391GM25k54l96J2M15j88P7L45p5p52J01K24M22k4O7q0n57Q64J99%k78r90M29j8o1j04L22
-364A32J4O8J1o8k91M89j38o52J92j20j10J30N93L58m90p2k53m3J04m9M92l9l87K0M22j93
-338A20P8j35q8j80j34r3K58K41K12j04l58l1K0oP28m17j60j5j40K39M43P9o24J99N00K50
-312H82o03o34N71M5l28l10Q1N88L78k27r3J32j8l74m49K90k31K59j49L7n2j09M91L14k97
-287A94j50k81R80K46l58m38l13O51k76n57J10M68n35J31J34n7k78O1O65k23O10O5n66m0m1
-262B02m40J13L61m42n4N24k23j4l03O7P0j02j03L16m9L02K97j09k34n21mR7J42j25K25J61
-236A54J4k11k66J85k08K38K77K42L21J62k62n78l29j8k0p3N43L48k34n24J79J85M47m63m
-211A05k2j74J24m1k20J43J19K96J35R0p99O71k10k64q4k81OM65L67l71J7l08o5P92j66m91
-185a66J41l6J32J59N20j73q97L38o3Q7k25r2n8M50k6k85j49N08J22n83Q0J25nJ36n9L19l60
-158f0r0j71jJ00L85L87k61m16J45K35m31j18Q5N30K15o47J16k93J57o8K74K67l7J79k65j56
-132F1j93m35P11k0m82O02J55j59K13M7n76m19L54K15j3l46L88J42K4o08Q7r8q7L56J56j28
-106e3O8K9J66K40l04l25P7k7k61K21M4o2J79K9k45PJ37O1N47p32L97j4m35N63J87q9J38o54
-78a11k01M5K76k80p4L11l08J77o7L58N05k23m18J56KM28m76m35N90m0j86Q8j12o7M8m8L19
-51B57L33j77o00L19n53L49j5k45k6R8L83k04j17M4j23K6J20k23L52o6J96m49o0L0K0L15Q
-24hN6K38P83k00n63n32P15K56p46j57M4J79k69j17N04q1%J50q1j59p6j64J46k02J86K21P1
2A94o85L66l8N70j17n41L34M2k54O9jK59K08J48m43J70J42k73l10P73J26l08k50j24m52M92
28I7Q25K70p41m59
32h
##PAGE=	F1=23381.16076958470876
##FIRST=	24596.97802734375,	7686.668670654296875,	-0.83075416088104248047
##DATATABLE=	(F2++(Y..Y)), PROFILE
-2014b32L29m3J9J24j43K75j79Q4L6l23O49j17m2l42j44K07r8K68l0l91r2J1L15l43p9Q9J97
-1987Ej42J78N89m97m65K80K36p0l74K52O99J80l90n73p3j80K99P30J03n78k82J70jl3P4K07
-1961C44q2o3o0O2k7n73N05j07j54K5P1Q7l90M87j02l40j73K02J54P6j2J50k02L04l58J66
-1935a0J21k96J19K25k97L8K88J84j89l77k19K24M11j10k08L76n03N49m1n0r4J1j70j92N2
-1910a58j07l5J1n8J92L94J33n0N2L88l01j24M35j28q4l08m69J99j53j73R6n2J22L7oK43p5
-1883B1k09L26J56n15L85j68k87J27n0N1k36l7N21R6k23J04k48J61j51P5J77J35L6ol64k93
-1857d16L90P2k8l43M94m52k6J00M93rm94M8O1QJ76K92n32oN11k25Q1j59k4M89k13j72o9j7
-1829C0l08J49M53o4p43J73J3L02J62m12M0K76J75l9q3m67P70r8n80J78O9J14l97M79l94p5
-1803b77M0m9K01K11k55j46l5K65J02k11O6J10m46L46l41M20L12j87M6j57m01L14J5k00J58
-1778i9K60J93k29j00K3m51K15r2L43q3N57p5l26l01j0J06J30J34M24p42P36m20k51K41q8
-1753I5k86J16j5p5J04M02L64m22j60k48k37K62q1J62J78k68k70J50K74q7J6O7p2k84L84L41
-1727D10k20j70R8l61J09N11l3m03o8k15K97P2l5j58J22J27l11N57l39R4j71j23j15R1K67
-1702C3J08l66K12K57j78l5j57P89m1m04m41L27l43L88j01J60l07L84j98k63K97k64J14K33
-1678B04N13l27k70k29k87J18L6J1J61n0K43l93N87L53l72l46O6K63l28J31J13l18J76r5k45
-1653b85K66J48k65N85J34m98k23J2j54N09M14P3j07p75P2M06q2j99J51k56j51M52K2l97J29
-1628a9K65J59l22l33L56M97M41p87o62P4L51l9j67M81J25m32K08j68j15L8K61p7n3l10j03
-1603c31O75P1r0n6k70L87j67l55J16M9k44J61K93k81q3L77O4k88l14J72K1J00q1J24J19k05
-1577c6O3k06K8L63O86n27k44m8m63K59L03Q7j55j54m65M88J22k08M52L61n84m6j48k94K03
-1552a63M0ok6M37Q4j49m66L6q5M0J8j76K03q5N92J44o12L1j1L07n9j87p7L99J97n77K51M08
-1524E08o4l35j57L18L52r0k65q8m69P3K80J46k18k68O4J93J88k06r5J30M32L6n21p1J2K03
-1498H8J0k46j60m4J85J73l47K18N47j49k28J14K68l76K50K60l73n04O31M59m51l72O7m72
-1474d52M51l2r3k45R9M7j5O04J55j33q7l43J2j8K11O75k05l14n53p1M98N04j26k95N0k21
-1448A03L01n20J16K88l89j14K4L9j56K06Rr5J8K69Qk00J56m03P22l63l46K32J62N16m77j28
-1422b2J55N4J29l35k85L68N18k70n34Q58M45l94n04k16J77j19r2P8Q30j70o88j99M4k5M59
-1397B62J04n24K13J12p6J92j95j60j11L96Q5k76q8K70M78rn78O1k31r7q1J47J10L03R4l61
-1371D0k06j09R9J02K39j70N97r2n58o8J21P2m50J67J93k44L88L7j74J35J48l11l68J43J7
-1346b52J77K44m06K41o3p6k5M4M35l0Q6l3k52m8p0l49L28K50J04n23L11L08L26K07m36n12
-1320a4k18J87P1k13K86L43K24m39n61M55j6k4r8K04K09m06J96L2l37M06j2lK74m74l05M7
-1294a86J44l10L17L17p5n28J3j9l2J23L22N1j44L3R1L39j85n58L18L9k93L61j3n03o9L08
-1268a39O8mL70J85m19l15j5R70k7m48m14q5N54M09m60k42M37m82O32J28p19QO7k44j60j46
-1242d91J30K96J76k3k74j41L49j16J61M3l80Ol6K32J87k99j25j2K4k52N67o0j68k8M52j7
-1216B01r4j20k09j34K79K78o3m8j22k9L30j45k82O32m97l48O55m00J48k51l73O69M12o88
-1192a99K59K13J56J17o2l85l62k4q1Q5J36J90J49j34l70L24j06l13L03Q6K59K06l06l49J37
-1167g1J75n51m5L49k61j7L04L86l16k28K84L2m3r2n0N51j17K67j31k01o30K28r6Q4M07n28
-1141c10P09O3l29k8J19l39j49K95k52R98n72l14j51K16J6J77Po59P15k50K03O0l01P0K94
-1116B88j92k21k1K25j0Mq5k29n8m2O0J59k33K40M2J7rr9M2n9J64J54l4l10K71l19j1L8M93
-1087B65n55K70k8J16M2p4l10P2L11m3j63L6J41J9l39k5K01O51k99l72K97k44M12p31K75M56
-1061C81M40j30o02l54M84m30k2p5M71l11j71j82N64N05P5m80l18k97J80P9l6L59N12j81o91
-1036b30L5K03J09k90J82j65P9O49j7l94L2k87j99J96M02q2k6k62N14j2k96O9k23j51j45J47
-1010a62K56jj74l21J94L63l2j63L19N11n54m03Q7J11J48j56k41L82o3J16q3k28q0mM45j46
-984A21l26L23o8J09J05K81K84m63o43o4L30K06l79m3P4n3L2J68L83k37m70n8L57L8n42N49
-958A4M2l50P8j40J90j6L9L0P65l97n78Q0M53K04l85L68k73r2J77J22j75K75n4n14P4m1l48
-931d52L47k44L54j75j7k8j9R0m6Q7l5k22K25R1k97L81j0J69N7K4O3m60K66K16l0N2l49L8
-903G6p6J07n12N98K32n13r0L62L01n14Q8l51K50l4j91L80r6j25j39K4J5J48L58j07p42K13
-877c38J29R7j99N66J16l10j66J33l18R7k06J54q2m5J73mL29k04j09L76k05L1k78K22J0j15
-851a46K18l53K74j93k21M52M2j61q1r2L91j27L08K18n06k97K16J9k94J92J96J3P9Or6M2k59
-824a60K54M4O25p06J36k92j80N90NL6J72m87K30k73K12Q3n71L28N5J34k00k28L93Q9j19j04
-798F6L82K1p9L23m24N3l36N17m7o88J39j27O2K1m62L65J62j27L39k49M13j73m04J01J60N9
-772F7l75o1K23L47j18J02m73J07L26K67k28k83k3k38L68PL40k67k90k57M26n4L29M45r6j68
-746D23l03k44N4P3k3r1j0K90J30J6j90l83O06l22j44j6K11J65m85N04K39k78n15L53P13n0
-720G23m19k54k79N05L8N29n40k61k07J65l19R3j88K60K69k09M65m90K3j14r1N49l06Q2J16
-695A40j02O4k29K01q1k28O4L5J52l92O53L30l06o96M90j91L54n70K75K11M59l77o30L10K15
-670A51m19L40L36j62R0K3l71j95j66N82K34j68j58j92J99J10mn81M41K14p0k69j25J96j27
-645i1KK90K53j41l87K4M25k34k37K42K09k77j29n3Q8L56j34K56R9k19m93J32J56j56J7l88
-619c90K93K75J27m19k51M20m6l53m3M02N85l18l90j61K17k08j05K12K46l37K12j99J344P84
-595A897J54j368m46m03N63O87m78n03j28J50m7K9l03l5K71K67M94o84l24R6K63k83K50k37
-571a18J64N61J42n56j39m3l90k0K35K18MJ53k52l70K41L96J2n76M51n74N83k14j35K21m65
-546d71M91o8l68N88L31p3l4m84k96J94L31R8l58Q0l38L82K53o19L73k00mK83K60m12k41J77
-520a25p8JP6r4K88J6m26L79K67n14qK22K8n44L06J07L85m61j70n0L51j38m2j27L75L62m41
-493e5j41kM23J016l75j029j94M06j01J30L74p3l15l19K06j11M50k68m9N69P2k80n19J11L43
-468B69m89LN8K59L9r6m75J60j33j5R7K8j56K28j06Q2L90k43l22K74M65P2m91j79J86K12k95
-441a78K26r4K3k41J32K84L22j53k70j69j42J91L18n88J16K9R6J12J21l33j11P2N8P1m9l00
-415d57N08q6p8L10j12K7q9M54o1m07j88N2M53p4l58n3O44J52j32o60Q9M70j98q4M44m34m11
-388b79J06L94k42K77J57j76n42lL71M04j28m8n3l98R39O6j02j50q67K19k7K0q6K62q2Q2N5
-361A69r1k30N26j38n85K22o7j32j2M91L57m47k05j04j31P2K21M93j21m04J21L54k10qk38
-336i7j00p1j96J61M2J53L26o5l67o4J30%P37m70o3o1m56L11M54K8o04L26L34L56l47n97L32
-309A32K27l14l84J6M68L62o3n5J27o3l32n15L93k07K20j72L2j75k6K85K57p9K8n16R95K63
-283I04l97k87l47M65j89m32P1N07m43M8P1Rj70rP19l51M21l6m26Q3M6l57k14M30l69RN14
-256B70l01M3k32qJ3M9j07L99j9J50K16j11k44n05J9J03Q3j05K42K43j6k40l63K36j70L38
-230a7K13M8L47K66k72n65k87q5L09j91L93M05j83n60L4L16M94n18J36r6l93J96Kj27O2J45
-204G2J98j59J60m59O30l30j82p7j99r6M54N66l28j53n14L0Q72j48l67oL0R2K24N80k86p78
-178a74J95p2K20k77k92N0N47p0l34j26M44K31n65RN6k6J85q8K53k63J2l13L10N1K45K05k35
-151A78k93J64K47l21j56L1M42K00o92k3p6N10j52r1L05J36K54k70j41j72n18M58J17n85O34
-126A86J72j59K62O7m87l51K45rn5j68N44N2o2o29J40k5p1K99L9j14R4KL48L97m79m37J05
-99i4j3m04M32n3q6O1r8r1K60R2o9N58o63L59N5n85P25K47j91J3p23J30j33J75l25J44J93
-72h4l40K83j51L88N95n9m76R2j44J79l82k79N22j36j31L21j61j2QO6L17J94k50m54J88l36
-46b42J40j13r6J71k19M09k28j96Q6M1J29p8j70K53l2P0l41R0q0kK94J6j1L49P71l28l43n90
-18b50O60L59o52l11J07K81l06k47N38l5J7J97j08k65m6Mjj52M1M63Q1p14K90j34M01j14k84
8a80M22J0k70P1j4k9L69M30m46k13J1L9j90N30J45k17m10j77l23N62P93L07o46n59
32A5
##PAGE=	F1=23356.844424429527862
##FIRST=	24596.97802734375,	7686.668670654296875,	-0.56575417518615722656
##DATATABLE=	(F2++(Y..Y)), PROFILE
-2014a58K79o9R7K28k25J07j8q5p2k36O30P4j14l15j89M0L1M28o0m56j19O4K50m06M7K4J98
-1987b5j15J02O70m59o54L04L47m1l62K16O54K00l04n36p5q1J61N75J15m91k24J84j18rJ11
-1962A45K22kj3j48m5Pn80M57jp4j4n6J6j77L67k27n2l40K75l5J92l1J30j32L05k33J6O9k30
-1933a89R5K50k40Q3K81K09k71m79j06N8L82n0k11M64m42M58J28L7k53l7k6l68j8q8J11k7
-1907b49j01J41L53j18N7K23N30k19k94M41j66k0k60m44O1j22j41J61j7k4l5j2L41p5k23J60
-1881e2J94l96M17n5m99K50j49J21j50q4N92J14n20J05j4K1k40K30J54P0J13q9k42j46J41
-1856a14J31mj93L78n19J13O9M23l5n75J20L10j68J37K56m84k3N62k43K11j08j04K80j64k15
-1831D1p4rl18J36N68P6o88o4KK97J71n03K72K07J17R9j20n96P18j26m47J65J43N6m06N09
-1805B26l02l31J33j0K70Q2j51k21P8J12P5j37j5O3l12L63k93K73N23k29Q2m2n84L11P0l35
-1779c01K34Q3J56r3mR8m22Lj96M76n6M78j22j82m15R1oJ77K89N24q99L43l17N0L26o0m85
-1752b30Q6K15Pj18K21M06l79j20j79r8J19j67K30K25k37j44l87K57M00l6r7P2j95L61M35
-1727F47k74l51Pk52N4O13K9m37n3k82J86k9P6j68L13K78n63K53k63K87k09K9k47K58J60o9
-1701gk95J82J84j63Q5p8P05n2m67j08J83m09N39k37K2k96K71q6j39L07m37J20K64N84k68
-1676D04k21l34m03K73j68J68K34n4J93k68N08K64m96l89J90M38l79K19J02m48L83p8m44L17
-1652A1K32q5n5K68l65j77k4j34O44L09Q7j76p68K59M56j47l68J30j88n0N31k2n27J38O8K14
-1626B61j57k34L04M96M94r24o36L1K19M5k19L31L25m03J74j69o2J42K46j20j46l22L5O40
-1602C51J39m6j90k97N48j37o67K83J2k76N0L53p0j76K85J28k26l20L6j8M7M7L09N1k49K10
-1576A77k43j23L91N53m47j59j18l75K49K88O5j12j11l50J35K33j60L56K12m45J47p6k03j97
-1552c13J14JK9L41j6j1k95k5j03oj02R8K15m16P33K75o70j10O7L68m9k02j7K69L03n78K11
-1525A11K60J55k87l0K23K76k17k95j53l61J37L28J20l56j03J4K65J63k82j59J52N17jm58
-1501A9k6q4K98K0l00k51N2K61J26l59N6N23j60k42K88K30m19J91K35m16m36P35M66m43l52
-1476A2R5l91J68q0m4k0R2q5p3L94J85rQ0k19J6q4J57N76k31k72n33o6K81N18N8k74K21k68
-1448B04J1k92N2L56k71r2p2Q1j57N6rp1O1J98R8k34K00l58M88j46k48J96J44N74o61k40L26
-1421A94J09m1l00k50M29M72l04n52Q76L88l45m03k62J60%j96K66O75k50o28k61Q5LM68nn03
-1395a75Q5J30j14K00k56j2J59K48O8k78K7K21L18k02m98K67k29j58j21K05J76L28n1l98j01
-1370a61mJ85N1J02l52O04L5l46j48j54qr4J68K06l16L77P0j96r1K82k45m96K24q8M61J89
-1344B55m70Q9O2J18q1k04N50l2K4p6l52N2J2j78J42L28J39o10L43K83K19K53m30m77k02K39
-1318dJ38k40J2M49L35m69n63M81j46j20J21K70J92l69J25L7m41L09L0L6J77m27k73M1J84
-1293a15j71J52M65pn13j93l1N8J52L39O1j34J54J38K41k77o66L22k0j48L92j47m04P7J0J74
-1267i1j37N67M61n82n01n6J033Rm55l58k92O07M64m61k30M78m02J63K26n16Q7K23l54j38
-1243b55j51Q5K23O9J9j40j41K57q7K70N1n46K97l71N18M27m06m65L02j3l17M54r9j38j14
-1218b71M85P1k02k37j24m3K19K39o6o9j07m9L42j2m26O66o10j37N33l01r5O3l23M28M31o55
-1192b50L06R6J69K71l7n44k95Q9j75R2J62J16K05j30j57L13k11k39J20k80L53M45j91k24
-1168Dn1K6k56j00J88k52J49l2N57j85j37Q4m5j7k6q8M02j90K93j15j01l70J62j49Q2K53m14
-1141c28O92Q7k29K93j55m78j80K55k85R15m14k71k11K65O2K78O0p15M77j73K52J2m19K02
-1117hL81j09l27RJ70r4J13k5m19O5n4J19Q1j15k3R8J29J3j22M4j73J47K19l4l30K60j74J
-1089a58J6M66m66p3MJ7J87K4l13J28K54r5j69l6K02P4l09j0J25N09l84M7K02k43N46r23L75
-1062cM19K36k95l63k60N25m27o8r8L53k41N4l82M98N45J16m73k91k24j14K62J3M23N97l10
-1037D92r70M65P3k8l35L06k16oO84J23m61k7k19k73K78K91r1J05j71N17p4j99J4k95j22K1
-1011a18k6K08l9m1m24L62K58m9m8L03M84p59q6l2L5J51k50q2L48r0R6k6k44j27n2M11j28
-984C5k06L09o0J00O5K22J75l45m46lK41K03l21l87J06N1J98J95K26l39l11r8L28N2l92K63
-958a39L7p6M7j97J19J12M2k06R13l40n39j0M11J39j54L14k27j00L4L4j10K59N1n68o3j9j72
-931d08L47j95K89j64m4r5R2Rj00J43Jk97M97J36n72M72r1K04J45l8L8n60M05J41Q6L1m59
-904A3k2N6J23n11N34J77n40n4L24K79m73J91m13K57l3k70M88O3j31m17O8K39P7K72o9n77
-878c49M7P1L03m00N18J83l81k41K31l39J81j78L4r1J12J27j88K95q1K1K16j63J33j78L1K1
-852f5j91J90k57K70k40J5M50R6j43k46L9L42k66K52K52m58j09P2l2l75K37K98J23j17o4R4
-826A67J68l49O3q8O71p13J99j98k40O64M6L7K38n24J45l94K29K32m78J26J39L4k62j56L02
-801E8J6k34j4O33P1k83L96l04j28k62P03l6o56p7q9J01J31m59K00j0J3L67j10K25j52l72
-775b72o9R7J56k01k0L9J81l3K54m69J94K62K43m7l04k5k72K32J32J73k52l18j47N73mrM75
-748E69o2r3k37k03qN5j31j54K15K14J67J3k33l08N24k85k42K4L25K27n35L07L10j06l71N4
-722C6P69Nl98k52m45M57j2L79l98j85k11J51k59K06j15L02K45m28N53m87j51j87L04N57l94
-697D2N3J87j77R9q5nj29l15Q8j3K25m58P69J92k86m43M34l29M25n92K74K04N63k90o84K20
-671c1J22m31N19M40k81l6o3k21k43j27N91J62k10j93r3K12J66l4n70M04K72q7j88l96K98
-646a8%m1K25K70j5k39j50L04j57r1K35J63k99k95p7Q3K92J58K70J6l11m82RJ17k87J40j55
-619c35J80J94K27k97l57M79J6k71k28M54O63l16l88k57J31k12R5K34O8m69L96m62P71N60
-595H76K40m85l46l70O90O87o51n51l07K86M6M0k62j07L10K29K51n95j79J25K45m27L03j29
-571h1Q1Q21J84p22k80j47l15J3K70J12P0K11j32l22J48L48j74m54M11n65M97n8r2K50l09
-546b35K89k44l18N71L31r9J48n71l68K67L45Kl05K9j73M53K78o35O4j03J08L48L03m38l73
-521c26K50kR4O0j04J38j13l52M35K85n08j49K59k7k45K31N4N28o15k23O8K89k11%rJ15L85
-494C07m50P2p5L94J113m67j213J37K63j29N0M41j34l34k46J75p2M69j68P4L47p3k81m28R0
-469a38L56m38P3P7K03k3j28m41J26j77Q4J22O6k14K29LM8L47k36k27J44K26L16m78l18L78
-443b0J50m06M83k78r5k33L41J44K26q4j58q1j84K13K90o03J2kJ30K94J81k37l30J61j5K8
-417g3j70j88M20j55Q2K05k58K2J42M30o7m02k01o9L81p2q5p6N17P0j37o72K55M64k51K08
-391C20K87n99l86K69L10l20M61N9k68l15m9L92L56j84k37m7j16Q98r0j85Ko84J55k7o4j20
-365a82K39j06J25N8j04k08M83o3n21K45k8j56j47L65L62l19k68L0q0q9M11M27k40l32K17
-340A19K16k07j00l32j23J42k8J61j43K6M04m3k57j84K25J6P64m36QQl36l12M97J3m78L62
-314a8K11L79j36m10%L60j91l34j46K80L14P0n5J57p5k46o40M63j09K11j78o8k19K6M9K28
-288g7J11J03n69Q72K72l42j26l33J89j34k66J88N23l95j40KJ30n0r2P41m22R7j35j70K07
-263A84J08k73m86M27k92Q7M38k74O4j83k7mK50k36M29N8k5J11n3k34m79kJ16k5l9L08K51
-236A99o2k62l67K42j50M56Q7j67L58L61k31m78j76r9N40l07J88M20j35n74j03M01N37n04
-212A74J98j86m39K73J57j55j05J82O8l84M20k46M90l59j85m0j00n2J96P46k04l78p25J81
-188d73Q72j39j01j84J08P2K45N59l75o53N0nK86k97m31J88N10j09k75q4K41L17n38K6p5p6
-162c41K05j28K18o8R4l43M37j4J86P2j86j83O1K39j59j83n7M68J72o75j10J30O08k11k96
-137f4K10K39L50k36j18j43m39J29K11m27L79J60j65L22O5l80k21Q8j47j11J23N77k6j93o64
-112d81K59J6n0K19l1j0pp6N46M89o00m90J64Pm23M79j34j53n6m3J91K28jj58M69n54M47j2
-84B35p03Q42K59k72o9n67K56k37O0l02L18J32l25J90j75M16O13R7m47o5l28m6j70j34L81
-59d1k03n5N04j89R2l4J53K76M6l19k26J12j73rk19R9K34l44K66j95k21K1K78K24k67j80J47
-32b23M2r6K0N1r8j00K10L8j07M15O62m12r6n41M74L95n18l89K04L73k90m57N69J5L0K14j39
-5B46l53MJ53j05r2J6O16J19p93J68k00K31q5L6M25j1k90M4k8l63N45O94m74n23L9L17j81
21A55K04J71q8n39k17RM07O42L46m58n87
32D5
##PAGE=	F1=23332.528079274346965
##FIRST=	24596.97802734375,	7686.668670654296875,	-0.24212616682052612305
##DATATABLE=	(F2++(Y..Y)), PROFILE
-2014f7K24p8J94K26k77J1P0k39j27j15N80K10j47k34k02k48K24N16n5m98p0QJ38l90J34J41
-1988g1J56j92L6O98m03o58K34L36m5k65K28N16K14k23m82o2O4QL81J21l93k06J75j86L3J50
-1962A64K15O3K9k48j26J11m89L04Q8n7n8r6p2R7J62k39R4l91L30k35K01o8J72j8K61j31n6
-1935Gkj94Q9K43j51J19K21K29k95n48kJ4J51L6j88N01l10M40K90O4l98j69J04l00k86K14
-1909a21O4j02j54K2K55k83J99L49O82j70m70M22j78O2j98l98o9j24j41L45J3j78j32mL59
-1884E0j27j27o0K00k07L91O7n91L05j54J39j05l6N64R9p19Q2J81q4k66K74P9L0K03j32n6
-1858@r1n2J30Qj42K93m90K71L2K70r0n60L43L65l03J22J77m32j3N04j92L03m3k09M9n0k02
-1831bo7J2l66J01O59K65n84k51o4K46K05n18L71J83k9K11n8o57N92k05k74J54J98j1k89M67
-1805B89l06l33P7kL17%m3k56J24j0K0j06k1N9l00L80j53O0O85k62J61J02o33K27K7m52L72
-1778B3j25J15K6Q1R1l07j20l26N88q0L56j38L0m97L0j03M13L05N22q45j08k57M17L31j16
-1753C06n45J38K92K8k69L8M06k84r0r7O1l3k06K36K64j59Lm31J02N07j19k46K02p7L26M44
-1727G97l16m91n1j09k6P11J04n18j21k29J91j48J62k47O08L36p74o5k45M69k23J79l67M00
-1703B7O0k34k12J89J30p1K20j73N48pm37J51L9l92N71l24j17k20J33j2m2K75n44J13L53N67
-1677E91k11j38l70l36L24r5L5J21j1J39j67L97J36n44l82L54M96l73K83J14n48N53r1n08
-1653b31K41K93O3m47K92k46j34o5J9N84K19P3k58o73L83M79j95m73J06j68J18N85o1o59J09
-1628d6r4K66K5j16K03M36N41j033n68%P4J53m3j51O27k95Nj77P8K34K09j41k02l61Q9N59
-1602B72K40l5l20j75N68j35q90M00R4k41p3K94J39j62N9J66n4k53j12j51OJ73M13Lk56K99
-1576B69k74j92M52L35l79r8j61k60K29K38K4j03n2k31r7K48o8J74M7j80K30J4p0l38N2l1
-1550b22K8J83j03P4m2o8j33Oo5K20J71n13O01L52o55j45N0M16k4k05J4K01L12n72K43R0M40
-1523F54k04R7J49J13m30l07j58j72J22L55R3m46K8J4K29J21k25%j08N69j2m11M6j68L47L8
-1497C34l23l11Q4K83J11l89j17M92j72j42M43J36m29P5J76m26j15O19M17l60k88O2k55L2
-1473f3k44k9J66L5o8o8M7J65R6K42j0L1j72lM15k34j70m05k1%M54K34k52L68k85j88p7%L99
-1444C63j43k8m8J5k21j14oNQ2J54J23l15K78k40J64O9j36J25J08O27o99l50M72J01k29k45
-1418h8j49M34L74l03m70Q20K83k80k79l37J55J22j99L47M79l14n17j65Q3j41M94p6m52l4
-1394b13J65j47J69l41L26K23J03L2k98J55J96J13l40l68M05j90k50j14K20K30L88j90m26
-1371a52l4Q4K18K5N9m41M47J98j26k63l53j01K32J44K49l43L61O8j81l86L64j65l87K11k1
-1346b93M98J32m32j92J65L49r3m36N60o4j6n5m44J39Q2P6j30M23J09o28K31K54K28L15m08
-1321C70m08k51L37J46k42k09M78L75m18n10M08j83j97L39L19J47l50N2P4m94J15J9J12J72
-1297B01l89j68O2J75j02j0N94M6n20l70N0J90J35K79O0j28K58J78J05l37p41L63m4o4L93
-1272B16k25j68O7k98K89l01P89O69p01o30r7R37Q1l70k62l29N31N15l26k20K73k69k72K14
-1248A13k39J15L77m16j25p2l8Q2LQ7p3j56K28n9L45J14p10N59l57M52N65m68m56L67n6m03
-1222b21L20j38n6j37M02J62l01k59j1q3J41J87j07N9o3j44L48Q9m69Q02o01k64M67k25k58
-1197c60L15j81PN11n16K28k9J60L93no04j40J64k45k9K06N1K14j04M6K91k55j22l4k04kN88
-1170C44r1r7j59r1qj22Rk13L18m56P17j8p2p3o6j7kr5K77k38K32o6P7j55R1j95J25M4l94
-1141c94O50J15o7N13m02n24j69J94k30O11j62k88k08K95P3L72J32n73J13j41L47l4n46K37
-1117h6M30rl77J2J13j52K01K3n14J52n5J58K8l9j96J24K28K6j13M0k31J19K42n3l51K22j16
-1090a74J7L2M55l28l27J90k30K18J68k55K56J02j83n3p0J67P4k60n1N6L05l44L61P7k29N98
-1064E72j023M95L58K3m13r0j97N21m08j1j4mN4J38l98J92N41J59m10k85l9k92L99J4L71O60
-1038I13m32j167R15r5j92k94L68k34j15O80K40n35n6j25k12K44J87j72K42l6M65j44r0l5
-1014C20l75r5J61j31J20QK0m12M28J41rJ13K03L49r34L10j77n3J50k83k2K91q4J58M8k12
-988C3j91j65L14j04m8K37l0J24J7J29M3k08j77L6J27J72k22m16j69K63K68J63K0l48k8k52
-962d12M17K87k55k11j10K42k9k44P5K21J66m34Q49j83n29r1L39K2J26L26j85j11j03m9p6
-937D8K50K11n74k03n7p3L78j68K39j39q7j11J67j09j27K05K7j72N67K12p39L45r3K54J98
-912D49j30L2n95N02K4K20Nn67p6K37J35m96M23R3n47nL25K06l33K18m60K31l4j94M37J50
-886B50j07n69J64L39j2J67rl54Kj61N44l68L51K61m84l96K73j60J44k36%n6K95Q1k1J0j48
-859b00J46O8j04J67n0o9mk67J90k38K11j31J42L87J13n9k79K4K92l61J82K70l78P2o3n9m34
-832d32K67L97J39l13r8K98K70l93q8l01O04n73J98o9k72O93J09jL08n55L9m62K16L43l11
-807A3q4K30j7l37j23K14n5l48L90O08N7m30M16j70k60k24Q28M9n93l40m6J23J88m21J10j33
-781c55J95L76l8k1j01l43j3r0J28lN3j15O3O2K74m68K43K39K08J21l02l7j50j02K98O2o5
-754A19k97k33N92M1k54M15NOj67j58p9J0k18L6K17J01K28Pk63k81M24j78l36L7M18K63n13
-727e8L9L66R1j92j25P13J6l86k41n05L21m1K81k18j94k19J50q9J89J2K67J67n44N44m40j96
-701b92j91N22O03n48J0K27k30J35J09j52k64k95Q9L1J98m75P12Q6k12j67L22l67M63o03J72
-676a17K90O23k40o61o4N9l99P67M41l43j12j61q8k58o9N47R2k01k10k7K09K02o9m52L18L06
-650C83j43q5l17N9J02o1J66K31J02p3k92K11q7L1K38J51l32m67r7N4K13L27L76ml68m20j69
-623b71O5k76J25Q0O3K6L07j04l66M74P6k60l21M98O97l04l72l28J8k06K16K41p2k08K52l04
-597b54K22M31L5K4k25k48P37O36p67n52m30L63J17O5j81j20K70J93K5n57j5J77K12m58M00
-572A00j07L7R32J22q23l05k08r3j21L68KJ04K15o3k66P1K23l13l32M63l93K45R2q3K60j57
-546c0J23l05l65N63K68p0L22o20k55J12K60o6j92K9KL64K97n57k67J22J20L37L09m17l49
-521b65K33J32J57kj18Pj91k46M47K56m76k63J83rO0J35m6N98o44l01J91K24l21P1J44j18
-495a62M13m07J73j34K49J210m11j372L66J45j43n9M84j96k99q4J06n6M22j4J90J05k01k66
-471E9k68P1L29m70J93N0J17j0r9m05o1J02J27O3K1k20J89J09j2L03j42j81J79j25M66l00
-445H5l72K50R3k59O17l82l48K0K95j3J10m8l1lo0J69J89n45j58Q8Q2M17K30j52l41J76o5
-418D4p8k94R4K13k75K17J09j92j22K76M10p0m04j21j40J72Q0J28j85L89j9r4n60K65M29k34
-392C8M04J05o95k98M26J89m27O00O5k70j86j17L75L01j65m60r3K46P77k42k51J52m82K02
-368A94Kk37k16K01r3J67M7p3k01L96P7m63K03qj61k81K56L75j50j62P7j5m2K79L00l16j27
-341B9J92K2j90j72k36o8K10J05O9k16q1L87p2p7l13K76PP88k83N6O5k46n67K20J5j26J17
-314h9K13K80l8j87k63M18k4k31k67L2K65J48r6K05m2j23o91L84K8K50j73k40j2j09o2J53
-288b71J55Q8l90O14K45j96N3l37j08j13n7L45N15l97l04j03K79R1j96O88m03k16k65J48L02
-263A67J66k42l58R8k61K13K52j61O7j91J7LM16l45L97J54k02j3L9j78m14q6J44k8KK95K29
-236A80j39k96k04K01o9M50r1l67L48M31j63l63n6k1O87m22j2L87j00n52j81L97N73m20J67
-211C65k82k37K72L00k64k49K17q8k39N39k74L94k65k93RMNj14Q37m7n97l59K7N59j08K14
-185C26l11K04R0J89M24m37n27l9Q7K92k94k91J51L57j38j50q9K6L70n08J52k26j71J92j8
-160c39N6K11O2k80M41p0K24j0j64r8q5J77L4j76k13N72K14o35lK7N63k27l23M9K44M25j56
-133E20p1j13l61j04K50k79J26J31j31L51K2k51q6n9j67o3K49O14j26l58m99K23L4j7J03o4
-107a26J44j87j51P22M95o60m81K77m4m09N00j10k92o4J96K15J27r8k51L10l40N01j24p62
-83f12R10K34l32j09k47J87k26o0k09L22J64l38O6j65M29N56K20l55k64n02j62K17q1J04j85
-58d38L3N39j98K12o6K10K12p5l72j2R0m4p6k83J40K84l83J66r0j26j48L89K83l81k50J07
-32b77J12j75K57Ok4j12L8k7k12M40M87m17J18m58K62L73l49m05L49M18k27p54O13O8L6J87
-6C27j80m14P3K83j74n4J05O58J84q57nk38J36K1K45L75j9k97j7m6o49O98Q78n21p33L24L86
20D89k41j42K03O8o18j18K17K14L94L52k20n24
32G4
##PAGE=	F1=23308.211734119166067
##FIRST=	24596.97802734375,	7686.668670654296875,	-0.28428885340690612793
##DATATABLE=	(F2++(Y..Y)), PROFILE
-2014g9J86q4K43J57k75j7Q9l42j21rN40K82j64q9j63n54L67N35m1n10j3l6l4k63J34L04J38
-1987A81k82m9O56l22n05J38J98o0j22L02L34J94j66m08o9K27j12J76J12k97j93J41k22R0
-1963e8J64J96J04L6l58j56K54l80J55J30o5q7krJ89j09j50Q3l23L22k68K7p2K62N0J89k4
-1936A00p6J1j78K7J61m2J53J14K22k47n04K9J12j96Q8q9M03j10M38L37R5m51l23J48j57l79
-1910c14M04k9j51k11p0O5J03M3L08P99j77o22L87j51J38j36l38j44j29j06M81M4l09k31M
-1885c42L11k40P6j43J01p2L40J62n06K15j19J23m9L3N04N9o22m5K10p4j60J04o1L1K86j28
-1859fP3p2j42N8kj48K06l44L98J6P5j74m14M80L77l68J15O3l76K4L54r8L66Jl03j48R7n9
-1831D9l1j9m60R0O63M47m32l66j82J55K52m52L17K75j77J64O0n51M07l58q4J42K23j02o8
-1806c8M46m25k76RLL32l7N2k66J37q2m6j48J5J23k48K41L5j64Q01k85K40K48o12J27o1n12
-1779c91N25l07O1J05J51L3j79j55l63N56j39K55j29K56l81l08QO19J64M46p21m02j83O78
-1755A99K86k47n00K34K64K0l11j30L53j66j16J6K18j73k07J49K99j3J39l14J01K94k07l49
-1731a61L00J9K93L81l47n56o0K5j32P82J75o03k39j05K89k37J67l15Q69L35r25r5j88L07
-1707b1j74K76m58M85j9l51p6J62J61L4K29l07L45R7l06K90q8l80N63l70j92q2N8j05O2J88
-1681B1n01L3M21M99j61m2l15l96M57o5j15L9O3N2j07K62Qm43N6J15L92l16L33J55o33O68
-1655D80j13n41J20L93J08k68Q7k56j08r8R9M61J58K9l21m10L49M60k07m86J05k40L40N95
-1631G36j01p42j9j31L13J71K2O3K97N91j093m90l9j9L06J96m43O45j91k14j86K84K47J88
-1607C91j30k19m16P1M36L46o1m09N9M44j46o72R6K65j68j16J07L21o6k22J56K10j86j75l70
-1582d54L1K46L98m1k54L55k84p5M50N8l30o8j87j42K24J78l1j18Nj45j16J60M0n8j23J48
-1556a33J90J04N7l18j0r7j2Jj49R5K29q2j74M4J5K34J46l67K24L47n66Mj26M40J5j72j0J97
-1528A26K24n27L24p4P20j13J38J23ro30m08o5J2Q6L50N3m89J29Q5J06L7n2J23l86O22k8l94
-1501H3J51k03L27N4l33l32N3K66J53l55m18M51j50J08M93L2m10o1J04k94J75M02L13k17j99
-1476A93j9p2j8m40l7K56lM8j00j95K2J73L92K33L6k68k14K39k19m2k60Q7p9J21L61k04M78
-1449D69k98k60Q9m5L92m3P1O4o9l28l02KJ30N9J57P9l99L79j06j16K21n5M9N3O45o23l32
-1422a17N50L6m14j82k3L65K45k18l49O88J54j68j70m32J70K25j36L30K78l58l83k9N4l32
-1398b16N46j02l86p5J57k18J00j31M35J88j0k0l18K31K05p9l80k45M82j28l73k7J63K68M63
-1373E30l04m27l1J34K13N8J05m04J74L67Ml97l44%J64J45L01l77L74N8j67m19J55j15j31
-1348c34J75n9N51N7l34l64J14N50m4n94M24j28j9K7l58Q8R0L11l91N33M4n89O4K74L58L35
-1322G81l74l95l57M63R1k31k25L32L30l04m27K91j32k41M96L57Q0l62J2J25m54n5j70K57
[truncated: 6,147,741 more chars]
