# Supplementary material for: Competition between N and O: use of diazine N-oxides as a test case for the Marcus theory rationale for ambident reactivity
Source: Chem Sci. 2020 Jul 23;11(35):9630–47. doi: 10.1039/d0sc02834g (PMC8162281; doi:10.1039/d0sc02834g)
Supplement: SC-011-D0SC02834G-s038 [file SC-011-D0SC02834G-s038.jcamp]

##TITLE=	W877301
##JCAMPDX=	6.0	$$ NMR Plug-in 1.3 of MestReNova 6.0.2-5475
##DATATYPE=	NMRSPECTRUM
##DATACLASS=	NTUPLES
##NUMDIM=	1
##ORIGIN=	Bruker BioSpin GmbH
##OWNER=	nmrsu
##.OBSERVEFREQUENCY=	300.1300048828125
##.OBSERVENUCLEUS=	^1H
##.SOLVENTNAME=	3
##.PULSESEQUENCE=	zg30
##.ACQUISITIONMODE=	SIMULTANEOUS (DQD)
##$ORIGINALFORMAT=	Bruker XWIN-NMR
##$PARAMETERFILE=	(acqus, ASCII, C:/Users/peter/Documents/Ambident%20reactivity%20of%20diazine%20oxides%20(e.g.%20PyzNO)/NMR%20data%20files/Compound%2023b%20in%20MeCN,%20NMR%20in%20CD3CN/1H/acqus, 0)
$$ ##TITLE= Parameter file, TOPSPIN		Version 3.2
$$ ##JCAMPDX= 5.0
$$ ##DATATYPE= Parameter Values
$$ ##NPOINTS= 1	$$ modification sequence number
$$ ##ORIGIN= Bruker BioSpin GmbH
$$ ##OWNER= nmrsu
$$ $$ 2019-11-11 17:16:53.721 +0000  nmrsu@CZC3047DXV
$$ $$ //Nmr-data/nmr/AV300data (new server)/data/PBKS/nmr/W877301/11/acqus
$$ $$ process C:\Bruker\TopSpin3.2\prog\mod\dirdata.exe
$$ ##$ACQT0= -3.15126050420168
$$ ##$AMP= (0..31)
$$ 100 100 100 100 100 100 100 100 100 100 100 100 100 100 100 100 100 100
$$ 100 100 100 100 100 100 100 100 100 100 100 100 100 100
$$ ##$AMPCOIL= (0..19)
$$ -1 0 0 0 0 0 0 0 0 0 0 0 0 0 0 0 0 0 0 0
$$ ##$ANAVPT= -1
$$ ##$AQSEQ= 0
$$ ##$AQ_mod= 3
$$ ##$AUNM= <au_zg>
$$ ##$AUTOPOS= <15 >
$$ ##$BF1= 300.13
$$ ##$BF2= 75.467749
$$ ##$BF3= 300.13
$$ ##$BF4= 300.13
$$ ##$BF5= 300.13
$$ ##$BF6= 300.13
$$ ##$BF7= 300.13
$$ ##$BF8= 300.13
$$ ##$BYTORDA= 0
$$ ##$CAGPARS= (0..11)
$$ 0 0 0 0 0 0 0 0 0 0 0 0
$$ ##$CFDGTYP= 0
$$ ##$CFRGTYP= 9
$$ ##$CHEMSTR= <none>
$$ ##$CNST= (0..63)
$$ 1 1 1 1 1 1 1 1 1 1 1 1 1 1 1 1 1 1 1 1 1 1 1 1 1 1 1 1 1 1 1 1 1 1 1 1
$$ 1 1 1 1 1 1 1 1 1 1 1 1 1 1 1 1 1 1 1 1 1 1 1 1 1 1 1 1
$$ ##$CPDPRG= (0..8)
$$ <> <> <> <> <> <> <> <> <>
$$ ##$D= (0..63)
$$ 0 20 0 0 0 0 0 0 0 0 0 0 0 0 0 0 0.0002 0 0 0 0 0 0 0 0 0 0 0 0 0 0 0 0
$$ 0 0 0 0 0 0 0 0 0 0 0 0 0 0 0 0 0 0 0 0 0 0 0 0 0 0 0 0 0 0 0
$$ ##$DATE= 1573492602
$$ ##$DE= 13.82382
$$ ##$DECBNUC= <off>
$$ ##$DECIM= 3328
$$ ##$DECNUC= <off>
$$ ##$DECSTAT= 4
$$ ##$DIGMOD= 3
$$ ##$DIGTYP= 12
$$ ##$DQDMODE= 0
$$ ##$DR= 22
$$ ##$DS= 0
$$ ##$DSPFIRM= 4
$$ ##$DSPFVS= 21
$$ ##$DTYPA= 0
$$ ##$EXP= <PROTON.c>
$$ ##$F1LIST= <>
$$ ##$F2LIST= <>
$$ ##$F3LIST= <>
$$ ##$FCUCHAN= (0..9)
$$ 0 2 1 0 0 0 0 0 0 0
$$ ##$FL1= 90
$$ ##$FL2= 90
$$ ##$FL3= 90
$$ ##$FL4= 90
$$ ##$FOV= 20
$$ ##$FQ1LIST= <>
$$ ##$FQ2LIST= <>
$$ ##$FQ3LIST= <>
$$ ##$FQ4LIST= <>
$$ ##$FQ5LIST= <>
$$ ##$FQ6LIST= <>
$$ ##$FQ7LIST= <>
$$ ##$FQ8LIST= <>
$$ ##$FRQLO3= 180646.599999964
$$ ##$FRQLO3N= 2
$$ ##$FS= (0..7)
$$ 83 83 83 83 83 83 83 83
$$ ##$FTLPGN= 0
$$ ##$FW= 125000
$$ ##$FnMODE= 0
$$ ##$FnTYPE= 0
$$ ##$GPNAM= (0..31)
$$ <> <> <> <> <> <> <> <> <> <> <> <> <> <> <> <> <> <> <> <> <> <> <> <>
$$ <> <> <> <> <> <> <> <>
$$ ##$GPX= (0..31)
$$ 0 0 0 0 0 0 0 0 0 0 0 0 0 0 0 0 0 0 0 0 0 0 0 0 0 0 0 0 0 0 0 0
$$ ##$GPY= (0..31)
$$ 0 0 0 0 0 0 0 0 0 0 0 0 0 0 0 0 0 0 0 0 0 0 0 0 0 0 0 0 0 0 0 0
$$ ##$GPZ= (0..31)
$$ 0 0 0 0 0 0 0 0 0 0 0 0 0 0 0 0 0 0 0 0 0 0 0 0 0 0 0 0 0 0 0 0
$$ ##$GRDPROG= <>
$$ ##$GRPDLY= 76
$$ ##$HDDUTY= 20
$$ ##$HDRATE= 1
$$ ##$HGAIN= (0..3)
$$ 0 0 0 0
$$ ##$HL1= 1
$$ ##$HL2= 35
$$ ##$HL3= 16
$$ ##$HL4= 17
$$ ##$HOLDER= 15
$$ ##$HPMOD= (0..7)
$$ 0 0 0 0 0 0 0 0
$$ ##$HPPRGN= 0
$$ ##$IN= (0..63)
$$ 0 0 0 0 0 0 0 0 0 0 0 0 0 0 0 0 0 0 0 0 0 0 0 0 0 0 0 0 0 0 0 0 0 0 0 0
$$ 0 0 0 0 0 0 0 0 0 0 0 0 0 0 0 0 0 0 0 0 0 0 0 0 0 0 0 0
$$ ##$INF= (0..7)
$$ 0 0 0 0 0 0 0 0
$$ ##$INP= (0..63)
$$ 0 0 0 0 0 0 0 0 0 0 0 0 0 0 0 0 0 0 0 0 0 0 0 0 0 0 0 0 0 0 0 0 0 0 0 0
$$ 0 0 0 0 0 0 0 0 0 0 0 0 0 0 0 0 0 0 0 0 0 0 0 0 0 0 0 0
$$ ##$INSTRUM= <spect>
$$ ##$L= (0..31)
$$ 1 1 1 1 1 1 1 1 1 1 1 1 1 1 1 1 1 1 1 1 1 1 1 1 1 1 1 1 1 1 1 1
$$ ##$LFILTER= 200
$$ ##$LGAIN= -2
$$ ##$LINPSTP= 0
$$ ##$LOCKED= yes
$$ ##$LOCKFLD= 4300
$$ ##$LOCKGN= 118.469879150391
$$ ##$LOCKPOW= -38
$$ ##$LOCKPPM= 1.92999994754791
$$ ##$LOCNUC= <2H>
$$ ##$LOCPHAS= 320.9222
$$ ##$LOCSHFT= yes
$$ ##$LOCSW= 0
$$ ##$LTIME= 0.100000001490116
$$ ##$MASR= 4200
$$ ##$MASRLST= <masrlst>
$$ ##$MULEXPNO= (0..15)
$$ 0 0 0 0 0 0 0 0 0 0 0 0 0 0 0 0
$$ ##$NBL= 1
$$ ##$NC= -6
$$ ##$NLOGCH= 2
$$ ##$NOVFLW= 0
$$ ##$NS= 16
$$ ##$NUC1= <1H>
$$ ##$NUC2= <13C>
$$ ##$NUC3= <off>
$$ ##$NUC4= <off>
$$ ##$NUC5= <off>
$$ ##$NUC6= <off>
$$ ##$NUC7= <off>
$$ ##$NUC8= <off>
$$ ##$NUCLEUS= <off>
$$ ##$NUSLIST= <automatic>
$$ ##$NusAMOUNT= 25
$$ ##$NusFPNZ= no
$$ ##$NusJSP= 0
$$ ##$NusSEED= 54321
$$ ##$NusT2= 1
$$ ##$NusTD= 0
$$ ##$O1= 1853.4
$$ ##$O2= 7546
$$ ##$O3= 1853.43
$$ ##$O4= 1853.43
$$ ##$O5= 1853.43
$$ ##$O6= 1853.43
$$ ##$O7= 1853.43
$$ ##$O8= 1853.43
$$ ##$OVERFLW= 0
$$ ##$P= (0..63)
$$ 15 15 30 10 20 17.16 26 52 20000 26 52 80000 80000 1000 500 0 1000 2500
$$ 100000 600 2000 0 0 0 2000 126 100000 15 0 1000 0 1900 20000 0 0 0 40000
$$ 0 0 240 2000 0 0 4500 300 0 0 0 0 0 0 0 0 0 0 0 0 0 0 0 0 0 0 1500
$$ ##$PACOIL= (0..15)
$$ 0 0 0 0 0 0 0 0 0 0 0 0 0 0 0 0
$$ ##$PAPS= 0
$$ ##$PARMODE= 0
$$ ##$PCPD= (0..9)
$$ 0 90 80 0 0 0 0 0 0 0
$$ ##$PEXSEL= (0..9)
$$ 1 1 1 1 1 1 1 1 1 1
$$ ##$PHCOR= (0..31)
$$ 0 0 0 0 0 0 0 0 0 0 0 0 0 0 0 0 0 0 0 0 0 0 0 0 0 0 0 0 0 0 0 0
$$ ##$PHLIST= <>
$$ ##$PHP= 1
$$ ##$PH_ref= 0
$$ ##$PL= (0..63)
$$ 120 120 120 120 120 120 120 120 120 120 120 120 120 120 120 120 120 120
$$ 120 120 120 120 120 120 120 120 120 120 120 120 120 120 120 120 120 120
$$ 120 120 120 120 120 120 120 120 120 120 120 120 120 120 120 120 120 120
$$ 120 120 120 120 120 120 120 120 120 120
$$ ##$PLSTEP= 0.1
$$ ##$PLSTRT= -6
$$ ##$PLW= (0..63)
$$ 0 7.4 35 0 0 0 0 0 0 1.665e-005 2.463 0.1376 0.54688 0.26931 0 5.1775 0
$$ 0 7.4 0.20556 0 0.056 0 0 0.0062222 0.45974 0 0.4195 0 2.463 0.54688 2.1875
$$ 2.664e-006 0 0 0 0 0 0 0 0 0 0 0 0 0 0 0 0 0 0 0 0 0 0 0 0 0 0 0 0 0 0
$$ 0
$$ ##$PLWMAX= (0..7)
$$ 43.4 218.9 0 0 0 0 0 0
$$ ##$POWMOD= 0
$$ ##$PQPHASE= 0
$$ ##$PQSCALE= 1
$$ ##$PR= 1
$$ ##$PRECHAN= (0..15)
$$ -1 2 0 1 -1 -1 -1 -1 -1 -1 -1 -1 -1 -1 -1 -1
$$ ##$PRGAIN= 0
$$ ##$PROBHD= <5 mm PABBO BB-1H/D Z-GRD Z104275/0275
$$ >
$$ ##$PULPROG= <zg30>
$$ ##$PW= 0
$$ ##$PYNM= <>
$$ ##$QNP= 0
$$ ##$RD= 0
$$ ##$RECCHAN= (0..15)
$$ 0 2 0 0 0 0 0 0 0 0 0 0 0 0 0 0
$$ ##$RECPH= 0
$$ ##$RECPRE= (0..15)
$$ -1 0 -1 -1 -1 -1 -1 -1 -1 -1 -1 -1 -1 -1 -1 -1
$$ ##$RECPRFX= (0..15)
$$ 1 0 0 0 0 0 0 0 0 0 0 0 0 0 0 0
$$ ##$RECSEL= (0..15)
$$ 0 0 1 0 0 0 0 0 0 0 0 0 0 0 0 0
$$ ##$RG= 209.37
$$ ##$RO= 20
$$ ##$ROUTWD1= (0..23)
$$ 0 2 2 2 2 2 2 2 0 0 0 0 0 0 0 0 0 0 0 0 1 1 0 0
$$ ##$ROUTWD2= (0..23)
$$ 0 2 2 2 2 2 2 2 0 0 0 0 0 0 0 0 0 0 1 0 1 1 0 0
$$ ##$RSEL= (0..15)
$$ 0 1 2 0 0 0 0 0 0 0 0 0 0 0 0 0
$$ ##$S= (0..7)
$$ 83 4 83 83 83 83 83 83
$$ ##$SELREC= (0..9)
$$ 0 0 0 0 0 0 0 0 0 0
$$ ##$SFO1= 300.1318534
$$ ##$SFO2= 75.475295
$$ ##$SFO3= 300.13185343
$$ ##$SFO4= 300.13185343
$$ ##$SFO5= 300.13185343
$$ ##$SFO6= 300.13185343
$$ ##$SFO7= 300.13185343
$$ ##$SFO8= 300.13185343
$$ ##$SOLVENT= <CD3CN>
$$ ##$SOLVOLD= <off>
$$ ##$SP= (0..63)
$$ 120 120 120 120 120 120 120 120 120 120 120 120 120 120 120 120 120 120
$$ 120 120 120 120 120 120 120 120 120 120 120 120 120 120 120 120 120 120
$$ 120 120 120 120 120 120 120 120 120 120 120 120 120 120 120 120 120 120
$$ 120 120 120 120 120 120 120 120 120 120
$$ ##$SPECTR= 0
$$ ##$SPINCNT= 0
$$ ##$SPNAM= (0..63)
$$ <> <Gaus1_270.1000> <Gaus1_180r.1000> <Crp60,0.5,20.1> <Bip720,100,10.1>
$$ <Squa100.1000> <Squa100.1000> <Crp60comp.4> <Squa100.1000> <> <Squa100.1000>
$$ <Squa100.1000> <> <> <Crp32,1.5,20.2> <> <> <> <Crp60_xfilt.2> <Sinc1.1000>
$$ <Sinc1.1000> <Sinc1.1000> <Sinc1.1000> <> <> <> <Q3.1000> <> <> <Crp60,20,20.10>
$$ <Bip720,50,20.1> <Crp32,1.5,20.2> <Q3.1000> <> <> <> <> <> <> <> <> <>
$$ <> <> <> <> <> <> <> <> <> <> <> <> <> <> <> <> <> <> <> <> <> <>
$$ ##$SPOAL= (0..63)
$$ 0.5 1 0.5 0.5 0.5 0.5 0.5 0.5 0.5 0.5 0.5 0.5 0.5 0.5 0.5 0.5 0.5 0.5 0.5
$$ 1 1 1 1 0.5 0.5 0.5 0.5 0.5 0.5 0.5 0.5 0.5 0.5 0.5 0.5 0.5 0.5 0.5 0.5
$$ 0.5 0.5 0.5 0.5 0.5 0.5 0.5 0.5 0.5 0.5 0.5 0.5 0.5 0.5 0.5 0.5 0.5 0.5
$$ 0.5 0.5 0.5 0.5 0.5 0.5 0.5
$$ ##$SPOFFS= (0..63)
$$ 0 0 0 0 0 0 0 0 0 0 0 0 0 0 0 0 0 0 0 0 0 0 0 0 0 0 0 0 0 0 0 0 0 0 0 0
$$ 0 0 0 0 0 0 0 0 0 0 0 0 0 0 0 0 0 0 0 0 0 0 0 0 0 0 0 0
$$ ##$SPPEX= (0..63)
$$ 0 0 0 0 0 0 0 0 0 0 0 0 0 0 0 0 0 0 0 0 0 0 0 0 0 0 0 0 0 0 0 0 0 0 0 0
$$ 0 0 0 0 0 0 0 0 0 0 0 0 0 0 0 0 0 0 0 0 0 0 0 0 0 0 0 0
$$ ##$SPW= (0..63)
$$ 0 1.3822e-005 6.1431e-006 5.3476 3.8889 0.001665 1.665e-005 5.3476 1.665e-007
$$ 0 0.001665 0.001665 0 0 2.2816 0 0 0 1.2814 9.805634e-006 1.524254e-005
$$ 7.117186e-006 3.83824e-005 0 0 0 0.00038133 0 0 0.063598 1.184 0.57041
$$ 0.03013 0 0 0 0 0 0 0 0 0 0 0 0 0 0 0 0 0 0 0 0 0 0 0 0 0 0 0 0 0 0 0
$$ ##$SUBNAM= (0..9)
$$ <> <> <> <> <> <> <> <> <> <>
$$ ##$SW= 20.0232508363785
$$ ##$SWIBOX= (0..19)
$$ 0 1 2 0 0 0 0 0 0 0 0 0 0 0 0 0 0 0 0 0
$$ ##$SW_h= 6009.61538461538
$$ ##$SWfinal= 0
$$ ##$TD= 65536
$$ ##$TD0= 1
$$ ##$TE= 300.0041
$$ ##$TE1= 300.0041
$$ ##$TE2= 0
$$ ##$TE3= 0
$$ ##$TE4= 0
$$ ##$TEG= 300
$$ ##$TE_PIDX= 1
$$ ##$TE_STAB= (0..9)
$$ 1 1 0 0 0 0 0 0 0 0
$$ ##$TL= (0..7)
$$ 120 120 120 120 120 120 120 120
$$ ##$TUNHIN= 0
$$ ##$TUNHOUT= 0
$$ ##$TUNXOUT= 0
$$ ##$USERA1= <>
$$ ##$USERA2= <>
$$ ##$USERA3= <>
$$ ##$USERA4= <>
$$ ##$USERA5= <>
$$ ##$V9= 5
$$ ##$VALIST= <>
$$ ##$VCLIST= <>
$$ ##$VD= 0
$$ ##$VDLIST= <>
$$ ##$VPLIST= <>
$$ ##$VTLIST= <>
$$ ##$WBST= 1024
$$ ##$WBSW= 4
$$ ##$XGAIN= (0..3)
$$ 0 0 0 0
$$ ##$XL= 0
$$ ##$YL= 0
$$ ##$YMAX_a= 1875247
$$ ##$YMIN_a= -1670059
$$ ##$ZGOPTNS= <>
$$ ##$ZL1= 120
$$ ##$ZL2= 120
$$ ##$ZL3= 120
$$ ##$ZL4= 120
$$ ##END=
$$ 
##$PARAMETERFILE=	(audita.txt, ASCII, C:/Users/peter/Documents/Ambident%20reactivity%20of%20diazine%20oxides%20(e.g.%20PyzNO)/NMR%20data%20files/Compound%2023b%20in%20MeCN,%20NMR%20in%20CD3CN/1H/audita.txt, 0)
$$ ##TITLE= Audit trail, TOPSPIN		Version 3.2
$$ ##JCAMPDX= 5.01
$$ ##ORIGIN= Bruker BioSpin GmbH
$$ ##OWNER= nmrsu
$$ $$ //Nmr-data/nmr/AV300data (new server)/data/PBKS/nmr/W877301/11/audita.txt
$$ ##AUDIT TRAIL=  $$ (NUMBER, WHEN, WHO, WHERE, PROCESS, VERSION, WHAT)
$$ (   1,<2019-11-11 17:16:43.284 +0000>,<nmrsu>,<CZC3047DXV>,<go>,<TOPSPIN 3.2>,
$$       <created by zg
$$ 	started at 2019-11-11 17:09:51.958 +0000,
$$ 	POWCHK enabled, PULCHK disabled,
$$        configuration hash MD5:
$$        E5 0B D5 85 C2 FA 37 C2 01 BA 9A 8F 2F 85 E1 CB
$$        data hash MD5: 64K
$$        3E ED 03 D9 10 F9 2A 6E 22 BE CA 2F 27 E1 4A 07>)
$$ (   2,<2019-11-11 17:16:44.002 +0000>,<nmrsu>,<CZC3047DXV>,<audit>,<TOPSPIN 3.2>,
$$       <user comment:
$$        ICON-NMR User ID: PBKS
$$        data hash MD5: 64K
$$        3E ED 03 D9 10 F9 2A 6E 22 BE CA 2F 27 E1 4A 07>)
$$ (   3,<2019-11-11 17:16:44.142 +0000>,<nmrsu>,<CZC3047DXV>,<audit>,<TOPSPIN 3.2>,
$$       <user comment:
$$        ICON-NMR User ID: PBKS
$$        data hash MD5: 64K
$$        3E ED 03 D9 10 F9 2A 6E 22 BE CA 2F 27 E1 4A 07>)
$$ (   4,<2019-11-11 17:16:53.939 +0000>,<nmrsu>,<CZC3047DXV>,<dirdata>,<TOPSPIN 3.2>,
$$       <wrpa from 1 11 "W877301" "C:/Bruker/TopSpin3.2/data/PBKS/nmr"
$$        data hash MD5: 64K
$$        3E ED 03 D9 10 F9 2A 6E 22 BE CA 2F 27 E1 4A 07>)
$$ ##END=
$$ 
$$ $$ hash MD5
$$ $$ 78 62 FF 47 F3 8D 34 3A 80 D2 BD 85 2C C9 01 34
$$ 
##$PARAMETERFILE=	(auditp.txt, ASCII, C:/Users/peter/Documents/Ambident%20reactivity%20of%20diazine%20oxides%20(e.g.%20PyzNO)/NMR%20data%20files/Compound%2023b%20in%20MeCN,%20NMR%20in%20CD3CN/1H/pdata/1/auditp.txt, 0)
$$ ##TITLE= Audit trail, TOPSPIN		Version 3.2
$$ ##JCAMPDX= 5.01
$$ ##ORIGIN= Bruker BioSpin GmbH
$$ ##OWNER= nmrsu
$$ $$ //Nmr-data/nmr/AV300data (new server)/data/PBKS/nmr/W877301/11/pdata/1/auditp.txt
$$ ##AUDIT TRAIL=  $$ (NUMBER, WHEN, WHO, WHERE, PROCESS, VERSION, WHAT)
$$ (   1,<2019-11-11 17:16:43.284 +0000>,<nmrsu>,<CZC3047DXV>,<go>,<TOPSPIN 3.2>,
$$       <created by zg
$$ 	started at 2019-11-11 17:09:51.958 +0000,
$$ 	POWCHK enabled, PULCHK disabled,
$$        configuration hash MD5:
$$        E5 0B D5 85 C2 FA 37 C2 01 BA 9A 8F 2F 85 E1 CB
$$        data hash MD5: 64K
$$        3E ED 03 D9 10 F9 2A 6E 22 BE CA 2F 27 E1 4A 07>)
$$ (   2,<2019-11-11 17:16:44.002 +0000>,<nmrsu>,<CZC3047DXV>,<audit>,<TOPSPIN 3.2>,
$$       <user comment:
$$        ICON-NMR User ID: PBKS
$$        data hash MD5: 64K
$$        3E ED 03 D9 10 F9 2A 6E 22 BE CA 2F 27 E1 4A 07>)
$$ (   3,<2019-11-11 17:16:44.142 +0000>,<nmrsu>,<CZC3047DXV>,<audit>,<TOPSPIN 3.2>,
$$       <user comment:
$$        ICON-NMR User ID: PBKS
$$        data hash MD5: 64K
$$        3E ED 03 D9 10 F9 2A 6E 22 BE CA 2F 27 E1 4A 07>)
$$ (   4,<2019-11-11 17:16:48.323 +0000>,<nmrsu>,<CZC3047DXV>,<proc1d>,<TOPSPIN 3.2>,
$$       <Start of raw data processing
$$        ef LB = 0.3 FT_mod = 6 PKNL = 1 SI = 64K 
$$        data hash MD5: 64K
$$        CA B5 3E 03 3C A9 13 A9 F9 B6 35 14 6C 15 6A A5>)
$$ (   5,<2019-11-11 17:16:51.178 +0000>,<nmrsu>,<CZC3047DXV>,<proc1d>,<TOPSPIN 3.2>,
$$       <apk0 
$$        data hash MD5: 64K
$$        06 A5 A0 CE 69 E3 19 BF 55 99 0B EC 3F BC 6F 04>)
$$ (   6,<2019-11-11 17:16:51.630 +0000>,<nmrsu>,<CZC3047DXV>,<proc1d>,<TOPSPIN 3.2>,
$$       <abs ABSG = 2 
$$        data hash MD5: 64K
$$        B5 E0 3E AD 08 7F A1 4A 47 B5 FF 1C EA 66 75 86>)
$$ (   7,<2019-11-11 17:16:54.267 +0000>,<nmrsu>,<CZC3047DXV>,<dirdata>,<TOPSPIN 3.2>,
$$       <wrpa from 1 11 "W877301" "C:/Bruker/TopSpin3.2/data/PBKS/nmr"
$$        data hash MD5: 64K
$$        B5 E0 3E AD 08 7F A1 4A 47 B5 FF 1C EA 66 75 86>)
$$ ##END=
$$ 
$$ $$ hash MD5
$$ $$ B1 F9 61 0F 5D 8B BA FF 3C 2B B5 E8 57 B4 77 08
$$ 
##$PARAMETERFILE=	(format.temp, ASCII, C:/Users/peter/Documents/Ambident%20reactivity%20of%20diazine%20oxides%20(e.g.%20PyzNO)/NMR%20data%20files/Compound%2023b%20in%20MeCN,%20NMR%20in%20CD3CN/1H/format.temp, 0)
$$ EDIT_PAR COMMAND FILE
$$ DI_MODE         LONG
$$ ED_ENTRY        ACQU
$$ ORDER           FILE
$$ HEADER		"F2 - Acquisition Parameters"
$$ T_NAME		Date_
$$ 		TYPE	R64
$$ 		CLASS	ACQU
$$ 		SUBRANGE 0.0 50000000
$$ 		REL	"Date_=itodate(DATE)"
$$ 		INV_REL	"DATE=datetoi(Date_,DATE)"
$$ 		FORMAT	"%14.0f"
$$ 		TEXT	" "
$$ END
$$ T_NAME		Time
$$ 		TYPE	R32
$$ 		CLASS	ACQU
$$ 		SUBRANGE 0.0 1000000
$$ 		REL	"Time=itotime(DATE)"
$$ 		INV_REL	"DATE=timetoi(Time,DATE)"
$$ 		FORMAT	"%14.2f"
$$ 		TEXT	" "
$$ END
$$ NAME		INSTRUM
$$ 		TEXT	" "
$$ END
$$ NAME		PROBHD
$$ 		FORMAT	"%14.14s"
$$ 		TEXT	" "
$$ END
$$ NAME		PULPROG
$$ 		TEXT	" "
$$ END
$$ NAME		TD
$$ 		TEXT	" "
$$ END
$$ NAME		SOLVENT
$$ 		TEXT	" "
$$ END
$$ NAME		NS
$$ 		TEXT	" "
$$ END
$$ NAME		DS
$$ 		TEXT	" "
$$ END
$$ T_NAME		SWH
$$ 		TYPE	R32
$$ 		CLASS	ACQU
$$ 		SUBRANGE 0.0 1e8
$$ 		REL	"SWH=SW*SFO1"
$$ 		INV_REL "SW=SWH/SFO1"
$$ 		UNIT	"Hz"
$$ 		FORMAT	"%14.3f Hz"
$$ 		TEXT	" "
$$ END
$$ T_NAME		FIDRES
$$ 		TYPE    R32
$$ 		CLASS   ACQU
$$ 		SUBRANGE 0.0 100000
$$ 		REL     "FIDRES=SW*SFO1/TD"
$$ 		INV_REL "TD = nextpow(SW*SFO1/FIDRES)"
$$ 		UNIT	"Hz"
$$ 		FORMAT	"%14.6f Hz"
$$ 		TEXT	" "
$$ END
$$ T_NAME		AQ
$$ 		TYPE	R32
$$ 		CLASS	ACQU
$$ 		SUBRANGE 0.0 1000
$$ 		REL	"AQ=aqcalc(SW,SFO1,TD,DIGTYP)"
$$ 		INV_REL	"TD=tdcalc(SW,SFO1,1.0e6*AQ,DIGTYP)"
$$ 		UNIT	"sec"
$$ 		FORMAT	"%14.7f sec"
$$ 		TEXT	" "
$$ END
$$ NAME		RG
$$ 		TEXT	" "
$$ END
$$ T_NAME		DW
$$ 		TYPE	R32
$$ 		CLASS	ACQU
$$ 		SUBRANGE 0.0 1000000
$$ 		REL	"DW=1/(2*SW*SFO1)"
$$ 		INV_REL	"SW=1000000/(2*(0.005+DW)*SFO1)"
$$ 		UNIT	"usec"
$$ 		FORMAT	"%14.3lf usec"
$$ 		TEXT	" "
$$ END
$$ NAME		DE
$$ 		FORMAT	"%14.2f usec"
$$ 		TEXT	" "
$$ END
$$ NAME		TE
$$ 		FORMAT	"%14.1f K"
$$ 		TEXT	" "
$$ END
$$ T_NAME		D1
$$ 		TYPE	R32
$$ 		CLASS	ACQU
$$ 		SUBRANGE 0.0 1e38
$$ 		REL	"D1=D[1]"
$$ 		INV_REL	"D[1]=D1"
$$ 		UNIT	"sec"
$$ 		FORMAT	"%14.8f sec"
$$ 		TEXT	" "
$$ END
$$ NAME		TD0
$$ 		TEXT	" "
$$ END
$$ HEADER		"======== CHANNEL f1 ========"
$$ NAME		SFO1
$$ 		FORMAT	"%14.7f MHz"
$$ 		TEXT	" "
$$ END
$$ NAME		NUC1
$$ 		NONEDIT
$$ 		TEXT	" "
$$ END
$$ T_NAME		P1
$$ 		TYPE	R32
$$ 		CLASS	ACQU
$$ 		SUBRANGE 0.0 1.0e10
$$ 		REL	"P1=P[1]"
$$ 		INV_REL	"P[1]=P1"
$$ 		UNIT	"usec"
$$ 		FORMAT	"%14.2f usec"
$$ 		TEXT	" "
$$ END
$$ T_NAME		PLW1
$$ 		TYPE	R32
$$ 		CLASS	ACQU
$$ 		SUBRANGE 0 43.4
$$ 		REL	"PLW1=PLW[1]"
$$ 		INV_REL	"PLW[1]=PLW1"
$$ 		UNIT	"W"
$$ 		FORMAT	"%14.8f W"
$$ 		TEXT	"power PLW1 "
$$ END
$$ 
##$PARAMETERFILE=	(intrng, ASCII, C:/Users/peter/Documents/Ambident%20reactivity%20of%20diazine%20oxides%20(e.g.%20PyzNO)/NMR%20data%20files/Compound%2023b%20in%20MeCN,%20NMR%20in%20CD3CN/1H/pdata/1/intrng, 0)
$$ P 0
$$ 10.257847   9.888153
$$ 9.887847   9.659309
$$ 9.659004   9.509598
$$ 9.509293   9.206816
$$ 9.191539   8.936419
$$ 8.936114   8.713075
$$ 8.712770   8.425264
$$ 8.424958   8.026238
$$ 8.025933   7.584133
$$ 6.605818   6.347337
$$ 6.347032   6.085496
$$ 4.879254   4.580138
$$ 4.579832   4.449981
$$ 4.449675   4.184779
$$ 4.184473   4.081509
$$ 4.081203   4.010931
$$ 4.010625   3.629932
$$ 3.629626   3.260543
$$ 3.260237   3.044532
$$ 2.691947   2.494268
$$ 2.493962   2.258397
$$ 2.159099   1.832790
$$ 1.455763   1.187505
$$ 
##$PARAMETERFILE=	(parm.txt, ASCII, C:/Users/peter/Documents/Ambident%20reactivity%20of%20diazine%20oxides%20(e.g.%20PyzNO)/NMR%20data%20files/Compound%2023b%20in%20MeCN,%20NMR%20in%20CD3CN/1H/pdata/1/parm.txt, 0)
$$ 
$$ Current Data Parameters
$$ NAME            W877301              
$$ EXPNO                11              
$$ PROCNO                1              
$$ 
$$ F2 - Acquisition Parameters
$$ Date_          20191111              
$$ Time              17.16              
$$ INSTRUM           spect              
$$ PROBHD   5 mm PABBO BB-              
$$ PULPROG            zg30              
$$ TD                65536              
$$ SOLVENT           CD3CN              
$$ NS                   16              
$$ DS                    0              
$$ SWH            6009.615 Hz           
$$ FIDRES         0.091699 Hz           
$$ AQ            5.4525952 sec          
$$ RG               209.37              
$$ DW               83.200 usec         
$$ DE                13.82 usec         
$$ TE                300.0 K            
$$ D1          20.00000000 sec          
$$ TD0                   1              
$$ 
$$ ======== CHANNEL f1 ========
$$ SFO1        300.1318534 MHz          
$$ NUC1                 1H              
$$ P1                15.00 usec         
$$ PLW1         7.40000010 W            
$$ 
$$ F2 - Processing parameters
$$ SI                65536              
$$ SF          300.1300000 MHz          
$$ WDW                  EM              
$$ SSB      0              
$$ LB                 0.30 Hz           
$$ GB       0              
$$ PC                 2.00              
$$ 
##$PARAMETERFILE=	(procs, ASCII, C:/Users/peter/Documents/Ambident%20reactivity%20of%20diazine%20oxides%20(e.g.%20PyzNO)/NMR%20data%20files/Compound%2023b%20in%20MeCN,%20NMR%20in%20CD3CN/1H/pdata/1/procs, 0)
$$ ##TITLE= Parameter file, TOPSPIN		Version 3.2
$$ ##JCAMPDX= 5.0
$$ ##DATATYPE= Parameter Values
$$ ##NPOINTS= 1	$$ modification sequence number
$$ ##ORIGIN= Bruker BioSpin GmbH
$$ ##OWNER= nmrsu
$$ $$ 2019-11-11 17:16:54.204 +0000  nmrsu@CZC3047DXV
$$ $$ //Nmr-data/nmr/AV300data (new server)/data/PBKS/nmr/W877301/11/pdata/1/procs
$$ $$ process C:\Bruker\TopSpin3.2\prog\mod\dirdata.exe
$$ ##$ABSF1= 16.18701
$$ ##$ABSF2= -3.836365
$$ ##$ABSG= 2
$$ ##$ABSL= 30
$$ ##$ALPHA= 0
$$ ##$AQORDER= 0
$$ ##$ASSFAC= 0
$$ ##$ASSFACI= 0
$$ ##$ASSFACX= 0
$$ ##$ASSWID= 0
$$ ##$AUNMP= <proc_1d_apk0>
$$ ##$AXLEFT= 0
$$ ##$AXNAME= <>
$$ ##$AXNUC= <1H>
$$ ##$AXRIGHT= 0
$$ ##$AXTYPE= 0
$$ ##$AXUNIT= <>
$$ ##$AZFE= 0.1
$$ ##$AZFW= 0.1
$$ ##$BCFW= 0
$$ ##$BC_mod= 0
$$ ##$BYTORDP= 0
$$ ##$COROFFS= 0
$$ ##$CY= 15
$$ ##$DATMOD= 1
$$ ##$DC= 0
$$ ##$DFILT= <>
$$ ##$DTYPP= 0
$$ ##$ERETIC= no
$$ ##$F1P= 11
$$ ##$F2P= -0.5
$$ ##$FCOR= 0.5
$$ ##$FTSIZE= 65536
$$ ##$FT_mod= 6
$$ ##$GAMMA= 0
$$ ##$GB= 0
$$ ##$INTBC= 1
$$ ##$INTSCL= 1
$$ ##$ISEN= 128
$$ ##$LB= 0.3
$$ ##$LEV0= 0
$$ ##$LPBIN= 0
$$ ##$MAXI= 10000
$$ ##$MC2= 0
$$ ##$MEAN= 0
$$ ##$ME_mod= 0
$$ ##$MI= 0
$$ ##$MddCEXP= no
$$ ##$MddCT_SP= no
$$ ##$MddF180= no
$$ ##$MddLAMBDA= 0
$$ ##$MddMEMORY= 0
$$ ##$MddMERGE= 0
$$ ##$MddNCOMP= 0
$$ ##$MddNITER= 0
$$ ##$MddNOISE= 0
$$ ##$MddPHASE= 0
$$ ##$MddSEED= 0
$$ ##$MddSRSIZE= 0
$$ ##$Mdd_CsALG= 0
$$ ##$Mdd_CsLAMBDA= 0
$$ ##$Mdd_CsNITER= 0
$$ ##$Mdd_CsNORM= 0
$$ ##$Mdd_CsZF= 0
$$ ##$Mdd_mod= 0
$$ ##$NCOEF= 0
$$ ##$NC_proc= -3
$$ ##$NLEV= 6
$$ ##$NOISF1= 0
$$ ##$NOISF2= 0
$$ ##$NSP= 0
$$ ##$NTH_PI= 0
$$ ##$NZP= 0
$$ ##$OFFSET= 16.18701
$$ ##$PC= 2
$$ ##$PHC0= 64.36
$$ ##$PHC1= 0
$$ ##$PH_mod= 1
$$ ##$PKNL= yes
$$ ##$PPARMOD= 0
$$ ##$PPDIAG= 0
$$ ##$PPIPTYP= 0
$$ ##$PPMPNUM= 2147483647
$$ ##$PPRESOL= 1
$$ ##$PSCAL= 4
$$ ##$PSIGN= 0
$$ ##$PYNMP= <proc.py>
$$ ##$REVERSE= no
$$ ##$SF= 300.13
$$ ##$SI= 65536
$$ ##$SIGF1= 0
$$ ##$SIGF2= 0
$$ ##$SINO= 0
$$ ##$SIOLD= 65536
$$ ##$SPECTYP= <PROTON>
$$ ##$SREGLST= <1H.CD3CN>
$$ ##$SSB= 0
$$ ##$STSI= 65536
$$ ##$STSR= 0
$$ ##$SW_p= 6009.61538461538
$$ ##$SYMM= 0
$$ ##$S_DEV= 0
$$ ##$TDeff= 65536
$$ ##$TDoff= 0
$$ ##$TI= <AMF 2-156-5
$$ Amano PSL
$$ vinyl acetate
$$ no molecular sieves
$$ 
$$ >
$$ ##$TILT= no
$$ ##$TM1= 0
$$ ##$TM2= 0
$$ ##$TOPLEV= 0
$$ ##$USERP1= <>
$$ ##$USERP2= <>
$$ ##$USERP3= <>
$$ ##$USERP4= <>
$$ ##$USERP5= <>
$$ ##$WDW= 1
$$ ##$XDIM= 0
$$ ##$YMAX_p= 300819389
$$ ##$YMIN_p= -411120
$$ ##END=
$$ 
##$PARAMETERFILE=	(pulseprogram, ASCII, C:/Users/peter/Documents/Ambident%20reactivity%20of%20diazine%20oxides%20(e.g.%20PyzNO)/NMR%20data%20files/Compound%2023b%20in%20MeCN,%20NMR%20in%20CD3CN/1H/pulseprogram, 0)
$$ # 1 "C:/Bruker/TopSpin3.2/exp/stan/nmr/lists/pp/zg30"
$$ ;zg30
$$ ;avance-version (12/01/11)
$$ ;1D sequence
$$ ;using 30 degree flip angle
$$ ;
$$ ;$CLASS=HighRes
$$ ;$DIM=1D
$$ ;$TYPE=
$$ ;$SUBTYPE=
$$ ;$COMMENT=
$$ ;$RECOMMEND=y
$$ 
$$ 
$$ # 1 "C:/Bruker/TopSpin3.2/exp/stan/nmr/lists/pp/Avance.incl" 1
$$ ;Avance3.incl
$$ ;   for AV III
$$ ;
$$ ;avance-version (07/12/14)
$$ ;
$$ ;$CLASS=HighRes Incl
$$ ;$COMMENT=
$$ # 165 "C:/Bruker/TopSpin3.2/exp/stan/nmr/lists/pp/Avance.incl"
$$ ;$Id: Avance3.incl,v 1.9.8.1 2012/01/31 17:56:17 ber Exp $
$$ # 14 "C:/Bruker/TopSpin3.2/exp/stan/nmr/lists/pp/zg30" 2
$$ 
$$ 
$$ # 17 "C:/Bruker/TopSpin3.2/exp/stan/nmr/lists/pp/zg30"
$$ "acqt0=-p1*0.66/3.1416"
$$ 
$$ 
$$ # 1 "mc_line 20 file C:/Bruker/TopSpin3.2/exp/stan/nmr/lists/pp/zg30 exp. def. part of mc cmd. before ze"
$$ define delay MCWRK
$$ define delay MCREST
$$ "MCREST = 30m - 30m"
$$ "MCWRK = 0.333333*30m"
$$ 
$$     dccorr
$$ # 20 "C:/Bruker/TopSpin3.2/exp/stan/nmr/lists/pp/zg30"
$$ 1 ze
$$ # 1 "mc_line 20 file C:/Bruker/TopSpin3.2/exp/stan/nmr/lists/pp/zg30 exp. def. of mc cmd. after ze"
$$ # 21 "C:/Bruker/TopSpin3.2/exp/stan/nmr/lists/pp/zg30"
$$ # 1 "mc_line 21 file C:/Bruker/TopSpin3.2/exp/stan/nmr/lists/pp/zg30 exp. start label for mc cmd."
$$ 2 MCWRK  * 2
$$ LBLF0, MCWRK
$$   MCREST
$$ # 22 "C:/Bruker/TopSpin3.2/exp/stan/nmr/lists/pp/zg30"
$$   d1
$$   p1*0.33 ph1
$$   go=2 ph31
$$ # 1 "mc_line 25 file C:/Bruker/TopSpin3.2/exp/stan/nmr/lists/pp/zg30 exp. mc cmd. in line"
$$   MCWRK wr #0
$$   MCWRK zd
$$   lo to LBLF0 times td0
$$ 
$$   MCWRK
$$ # 26 "C:/Bruker/TopSpin3.2/exp/stan/nmr/lists/pp/zg30"
$$ exit
$$ # 29 "C:/Bruker/TopSpin3.2/exp/stan/nmr/lists/pp/zg30"
$$ ph1=0 2 2 0 1 3 3 1
$$ ph31=0 2 2 0 1 3 3 1
$$ 
$$ 
$$ ;pl1 : f1 channel - power level for pulse (default)
$$ ;p1 : f1 channel -  90 degree high power pulse
$$ ;d1 : relaxation delay; 1-5 * T1
$$ ;ns: 1 * n, total number of scans: NS * TD0
$$ # 40 "C:/Bruker/TopSpin3.2/exp/stan/nmr/lists/pp/zg30"
$$ ;$Id: zg30,v 1.11.6.1 2012/01/31 17:56:41 ber Exp $
$$ 
##$PARAMETERFILE=	(title, ASCII, C:/Users/peter/Documents/Ambident%20reactivity%20of%20diazine%20oxides%20(e.g.%20PyzNO)/NMR%20data%20files/Compound%2023b%20in%20MeCN,%20NMR%20in%20CD3CN/1H/pdata/1/title, 0)
$$ KS2.101.131 regular NMR pulse, 20 sec r.d
$$ 
##$PARAMETERFILE=	(uxnmr.par, ASCII, C:/Users/peter/Documents/Ambident%20reactivity%20of%20diazine%20oxides%20(e.g.%20PyzNO)/NMR%20data%20files/Compound%2023b%20in%20MeCN,%20NMR%20in%20CD3CN/1H/uxnmr.par, 0)
$$ ##TITLE= Parameter file, TOPSPIN		Version 3.2
$$ ##JCAMPDX= 5.0
$$ ##DATATYPE= Parameter Values
$$ ##NPOINTS= 45	$$ modification sequence number
$$ ##ORIGIN= Bruker BioSpin GmbH
$$ ##OWNER= nmrsu
$$ $$ 2017-09-21 12:26:45.480 +0100  nmrsu@CZC3047DXV
$$ $$ C:/Bruker/TopSpin3.2/conf/instr/spect/uxnmr.par
$$ $$ process C:\Bruker\TopSpin3.2\prog\mod\confwiring.exe
$$ ##$ACB= 0
$$ ##$ACBTAT= (0..23)
$$ 0 66 66 50 0 0 0 0 0 0 0 0 0 0 0 0 0 0 0 0 0 0 0 0
$$ ##$ACBTBA= (0..23)
$$ 0 2 2 0 0 0 0 0 0 0 0 0 0 0 0 0 0 0 0 0 0 0 0 0
$$ ##$ACBTBLK= (0..23)
$$ 0 1 1 40 0 0 0 0 0 0 0 0 0 0 0 0 0 0 0 0 0 0 0 0
$$ ##$ACBTCTL= (0..23)
$$ 0 0 0 6 0 0 0 0 0 0 0 0 0 0 0 0 0 0 0 0 0 0 0 0
$$ ##$ACBTDI= (0..23)
$$ 0 102 102 -1779670252 0 0 0 0 0 0 0 0 0 0 0 0 0 0 0 0 0 0 0 0
$$ ##$ACBTDM= (0..23)
$$ 0 10 10 10 0 0 0 0 0 0 0 0 0 0 0 0 0 0 0 0 0 0 0 0
$$ ##$ACBTFHI= (0..23)
$$ 0 400 400 47 0 0 0 0 0 0 0 0 0 0 0 0 0 0 0 0 0 0 0 0
$$ ##$ACBTFL= (0..23)
$$ 0 73 74 8 0 0 0 0 0 0 0 0 0 0 0 0 0 0 0 0 0 0 0 0
$$ ##$ACBTFLO= (0..23)
$$ 0 9 9 45 0 0 0 0 0 0 0 0 0 0 0 0 0 0 0 0 0 0 0 0
$$ ##$ACBTINP= (0..23)
$$ 0 1 2 8 0 0 0 0 0 0 0 0 0 0 0 0 0 0 0 0 0 0 0 0
$$ ##$ACBTOUT= (0..23)
$$ 0 1 2 1 0 0 0 0 0 0 0 0 0 0 0 0 0 0 0 0 0 0 0 0
$$ ##$ACBTPO= (0..23)
$$ 0 150000 60000 5000 0 0 0 0 0 0 0 0 0 0 0 0 0 0 0 0 0 0 0 0
$$ ##$ACBTPW= (0..23)
$$ 0 10 10 1000 0 0 0 0 0 0 0 0 0 0 0 0 0 0 0 0 0 0 0 0
$$ ##$ACBTSB= (0..23)
$$ 0 0 0 0 0 0 0 0 0 0 0 0 0 0 0 0 0 0 0 0 0 0 0 0
$$ ##$ACBTSDT= (0..23)
$$ 0 -1 -1 2 0 0 0 0 0 0 0 0 0 0 0 0 0 0 0 0 0 0 0 0
$$ ##$ACBTY= <no>
$$ ##$AMPDFLT= no
$$ ##$AQSBDCH= (0..95)
$$ 0 0 0 0 0 0 0 0 0 0 255 255 255 255 255 255 255 255 255 255 255 255 255
$$ 255 255 255 255 255 255 255 255 255 255 255 255 255 255 255 255 255 255
$$ 255 255 255 255 255 255 255 255 255 255 255 255 255 255 255 255 255 255
$$ 255 255 255 255 255 255 255 255 255 255 255 255 255 255 255 255 255 255
$$ 255 255 255 255 255 255 255 255 255 255 255 255 255 255 255 255 255 255
$$ 255
$$ ##$AQSBDHW= (0..95)
$$ 5 1 0 0 0 0 0 0 0 0 255 255 255 255 255 255 255 255 255 255 255 255 255
$$ 255 255 255 255 255 255 255 255 255 255 255 255 255 255 255 255 255 255
$$ 255 255 255 255 255 255 255 255 255 255 255 255 255 255 255 255 255 255
$$ 255 255 255 255 255 255 255 255 255 255 255 255 255 255 255 255 255 255
$$ 255 255 255 255 255 255 255 255 255 255 255 255 255 255 255 255 255 255
$$ 255
$$ ##$AQSBDID= (0..95)
$$ 82 88 83 83 65 86 86 86 66 66 255 255 255 255 255 255 255 255 255 255 255
$$ 255 255 255 255 255 255 255 255 255 255 255 255 255 255 255 255 255 255
$$ 255 255 255 255 255 255 255 255 255 255 255 255 255 255 255 255 255 255
$$ 255 255 255 255 255 255 255 255 255 255 255 255 255 255 255 255 255 255
$$ 255 255 255 255 255 255 255 255 255 255 255 255 255 255 255 255 255 255
$$ 255 255 255
$$ ##$AQSBDNO= (0..95)
$$ 1 1 1 2 1 1 2 3 1 1 255 255 255 255 255 255 255 255 255 255 255 255 255
$$ 255 255 255 255 255 255 255 255 255 255 255 255 255 255 255 255 255 255
$$ 255 255 255 255 255 255 255 255 255 255 255 255 255 255 255 255 255 255
$$ 255 255 255 255 255 255 255 255 255 255 255 255 255 255 255 255 255 255
$$ 255 255 255 255 255 255 255 255 255 255 255 255 255 255 255 255 255 255
$$ 255
$$ ##$AQSBDSL= (0..95)
$$ 2 3 4 4 8 12 14 15 255 1 255 255 255 255 255 255 255 255 255 255 255 255
$$ 255 255 255 255 255 255 255 255 255 255 255 255 255 255 255 255 255 255
$$ 255 255 255 255 255 255 255 255 255 255 255 255 255 255 255 255 255 255
$$ 255 255 255 255 255 255 255 255 255 255 255 255 255 255 255 255 255 255
$$ 255 255 255 255 255 255 255 255 255 255 255 255 255 255 255 255 255 255
$$ 255 255
$$ ##$AQSBDTY= (0..95)
$$ 67 214 50 50 5 148 147 145 217 7 255 255 255 255 255 255 255 255 255 255
$$ 255 255 255 255 255 255 255 255 255 255 255 255 255 255 255 255 255 255
$$ 255 255 255 255 255 255 255 255 255 255 255 255 255 255 255 255 255 255
$$ 255 255 255 255 255 255 255 255 255 255 255 255 255 255 255 255 255 255
$$ 255 255 255 255 255 255 255 255 255 255 255 255 255 255 255 255 255 255
$$ 255 255 255 255
$$ ##$AQSBUAD= (0..95)
$$ 16 52 36 37 54 160 161 162 32 32 255 255 255 255 255 255 255 255 255 255
$$ 255 255 255 255 255 255 255 255 255 255 255 255 255 255 255 255 255 255
$$ 255 255 255 255 255 255 255 255 255 255 255 255 255 255 255 255 255 255
$$ 255 255 255 255 255 255 255 255 255 255 255 255 255 255 255 255 255 255
$$ 255 255 255 255 255 255 255 255 255 255 255 255 255 255 255 255 255 255
$$ 255 255 255 255
$$ ##$AQSECL= (0..95)
$$ 0 2 2 2 9 2 0 1 0 255 255 255 255 255 255 255 255 255 255 255 255 255 255
$$ 255 255 255 255 255 255 255 255 255 255 255 255 255 255 255 255 255 255
$$ 255 255 255 255 255 255 255 255 255 255 255 255 255 255 255 255 255 255
$$ 255 255 255 255 255 255 255 255 255 255 255 255 255 255 255 255 255 255
$$ 255 255 255 255 255 255 255 255 255 255 255 255 255 255 255 255 255 255
$$ 255
$$ ##$AQSECLS= (0..95)
$$ 2 0 2 2 2 0 1 2 2 255 255 255 255 255 255 255 255 255 255 255 255 255 255
$$ 255 255 255 255 255 255 255 255 255 255 255 255 255 255 255 255 255 255
$$ 255 255 255 255 255 255 255 255 255 255 255 255 255 255 255 255 255 255
$$ 255 255 255 255 255 255 255 255 255 255 255 255 255 255 255 255 255 255
$$ 255 255 255 255 255 255 255 255 255 255 255 255 255 255 255 255 255 255
$$ 255
$$ ##$AQSETH1= <no>
$$ ##$AQSETH2= <no>
$$ ##$AQSSPLT= no
$$ ##$ATT19F= (0..1)
$$ 0 0
$$ ##$ATT1H= (0..1)
$$ 0 0
$$ ##$ATT3H= (0..1)
$$ 0 0
$$ ##$ATTX= (0..1)
$$ 0 0
$$ ##$ATTY= (0..1)
$$ 0 0
$$ ##$ATTZ= (0..1)
$$ 0 0
$$ ##$BACSAIR= yes
$$ ##$BACSCAP= 60
$$ ##$BACSDEL= 5
$$ ##$BACSFCM= no
$$ ##$BACSOPT= <>
$$ ##$BACSTY= <tty04>
$$ ##$BARPTY= <no>
$$ ##$BFREQ= 300.13
$$ ##$BGAETH1= <no>
$$ ##$BGAETH2= <no>
$$ ##$BGAETH3= <no>
$$ ##$BGAETH4= <no>
$$ ##$BGAETH5= <no>
$$ ##$BGAETH6= <no>
$$ ##$BGAETH7= <no>
$$ ##$BGAETH8= <no>
$$ ##$BIRDS= yes
$$ ##$BMPC= 0
$$ ##$BMPCTY= <no>
$$ ##$BPSUTY= <no>
$$ ##$BSMS= 2
$$ ##$BSMS19FLock= no
$$ ##$BSMSETH= <149.236.99.20>
$$ ##$BSMSTY= <no>
$$ ##$BgaChMap= (0..7)
$$ 15 15 15 15 15 15 15 15
$$ ##$BgaChShimMap= (0..7)
$$ 0 0 0 0 0 0 0 0
$$ ##$Bla01Eth= <no>
$$ ##$Bla01Nam= <BLA2BB 150/60 20-400>
$$ ##$Bla01PN= <W1345049>
$$ ##$Bla01SN= <3239>
$$ ##$Bla02Eth= <149.236.99.20>
$$ ##$Bla02Nam= <BSMS/2 LOCK TRANSCEIVER 300>
$$ ##$Bla02PN= <Z109887>
$$ ##$Bla02SN= <00223>
$$ ##$Bla03Eth= <no>
$$ ##$Bla03Nam= <>
$$ ##$Bla03PN= <>
$$ ##$Bla03SN= <>
$$ ##$Bla04Eth= <no>
$$ ##$Bla04Nam= <>
$$ ##$Bla04PN= <>
$$ ##$Bla04SN= <>
$$ ##$Bla05Eth= <no>
$$ ##$Bla05Nam= <>
$$ ##$Bla05PN= <>
$$ ##$Bla05SN= <>
$$ ##$Bla06Eth= <no>
$$ ##$Bla06Nam= <>
$$ ##$Bla06PN= <>
$$ ##$Bla06SN= <>
$$ ##$Bla07Eth= <no>
$$ ##$Bla07Nam= <>
$$ ##$Bla07PN= <>
$$ ##$Bla07SN= <>
$$ ##$Bla08Eth= <no>
$$ ##$Bla08Nam= <>
$$ ##$Bla08PN= <>
$$ ##$Bla08SN= <>
$$ ##$CFASMOD= (0..7)
$$ 1 1 1 1 1 1 1 1
$$ ##$CFASMUL= (0..7)
$$ 1 1 1 1 1 1 1 1
$$ ##$CNFTXDR= (0..7)
$$ 6 6 0 0 0 0 0 0
$$ ##$COMDIG2= 0
$$ ##$CPDBTY= <no>
$$ ##$CRCOTY= <no>
$$ ##$CSW1= (0..31)
$$ 1 1 8 0 0 0 0 0 0 0 0 0 0 0 0 0 0 0 0 0 0 0 0 0 0 0 0 0 0 0 0 0
$$ ##$CSW2= (0..31)
$$ 2 2 0 0 0 0 0 0 0 0 0 0 0 0 0 0 0 0 0 0 0 0 0 0 0 0 0 0 0 0 0 0
$$ ##$CSWNUM= (0..7)
$$ 2 1 0 0 0 0 0 0
$$ ##$Ctb1Eth= <no>
$$ ##$DATSTAT= no
$$ ##$DIGI140= (0..7)
$$ 0 0 0 0 0 0 0 0
$$ ##$DIGIB12= (0..7)
$$ 0 0 0 0 0 0 0 0
$$ ##$DIGIB16= (0..7)
$$ 0 0 0 0 0 0 0 0
$$ ##$DIGIFA= (0..7)
$$ 0 0 0 0 0 0 0 0
$$ ##$DIGIHA= (0..7)
$$ 0 0 0 0 0 0 0 0
$$ ##$DIGIHAF= (0..7)
$$ 0 0 0 0 0 0 0 0
$$ ##$DIGIHRD= (0..7)
$$ 0 0 0 0 0 0 0 0
$$ ##$DIGIIA= (0..7)
$$ 0 0 0 0 0 0 0 0
$$ ##$DIGIO16= (0..7)
$$ 0 0 0 0 0 0 0 0
$$ ##$DIGISA= (0..7)
$$ 0 0 0 0 0 0 0 0
$$ ##$DIGISAF= (0..7)
$$ 0 0 0 0 0 0 0 0
$$ ##$DIGISL= (0..7)
$$ 0 0 0 0 0 0 0 0
$$ ##$DIGITYI= (0..7)
$$ 0 0 0 0 0 0 0 0
$$ ##$DIGITYP= (0..7)
$$ 0 0 0 0 0 0 0 0
$$ ##$DIGITZ= 0
$$ ##$DPPFAC= 1
$$ ##$DRMSETH= <no>
$$ ##$DRU= yes
$$ ##$DRUETH01= <149.236.99.89>
$$ ##$DRUETH02= <no>
$$ ##$DRUETH03= <no>
$$ ##$DRUETH04= <no>
$$ ##$DRUETH05= <no>
$$ ##$DRUETH06= <no>
$$ ##$DRUETH07= <no>
$$ ##$DRUETH08= <no>
$$ ##$DRUETH09= <no>
$$ ##$DRUETH10= <no>
$$ ##$DRUETH11= <no>
$$ ##$DRUETH12= <no>
$$ ##$DRUETH13= <no>
$$ ##$DRUETH14= <no>
$$ ##$DRUETH15= <no>
$$ ##$DRUETH16= <no>
$$ ##$DRUETH17= <no>
$$ ##$DRUETH18= <no>
$$ ##$DRUETH19= <no>
$$ ##$DRUETH20= <no>
$$ ##$DRUETH21= <no>
$$ ##$DRUETH22= <no>
$$ ##$DRUETH23= <no>
$$ ##$DRUETH24= <no>
$$ ##$DRUETH25= <no>
$$ ##$DRUETH26= <no>
$$ ##$DRUETH27= <no>
$$ ##$DRUETH28= <no>
$$ ##$DRUETH29= <no>
$$ ##$DRUETH30= <no>
$$ ##$DRUETH31= <no>
$$ ##$DRUETH32= <no>
$$ ##$Description= <AVANCE NANOBAY V3-I 300MHz>
$$ ##$DppType= 0
$$ ##$FCUMEM= (0..7)
$$ 16777208 16777208 0 0 0 0 0 0
$$ ##$FCUPAL= (0..7)
$$ 0 0 0 0 0 0 0 0
$$ ##$FGSVTY= <no>
$$ ##$FQMIX= 0
$$ ##$FUNCMOD= <>
$$ ##$GCUTYPE= 10
$$ ##$GCUTYPE2= 0
$$ ##$GPREDEL= 0
$$ ##$GPSCUTY= <no>
$$ ##$GRADRES= 5
$$ ##$GTUTY= <no>
$$ ##$GradAmpGain= (0..1)
$$ 0 0
$$ ##$GradAmpMaxCurX= (0..1)
$$ 0 0
$$ ##$GradAmpMaxCurY= (0..1)
$$ 0 0
$$ ##$GradAmpMaxCurZ= (0..1)
$$ 9.99999904632568 0
$$ ##$GradAmpType= (0..1)
$$ 2 0
$$ ##$HDIETH1= <no>
$$ ##$HDIETH2= <no>
$$ ##$HDIETH3= <no>
$$ ##$HDIETH4= <no>
$$ ##$HFAC= 3
$$ ##$HPCU= 0
$$ ##$HPCUTY= <no>
$$ ##$HPTXLP= (0..3)
$$ -1 -1 -1 -1
$$ ##$HPTXPI= (0..3)
$$ 0 0 0 0
$$ ##$HPTXPO= (0..3)
$$ 0 0 0 0
$$ ##$HPTXTY= (0..3)
$$ 0 0 0 0
$$ ##$IF451= 0
$$ ##$IFREQ= 1
$$ ##$INTFPR= 0
$$ ##$IPSOETH= <149.236.99.254>
$$ ##$LOCKCONF= <DLMT>
$$ ##$LOCKTY= <no>
$$ ##$LOCSWID= 0
$$ ##$LOCSWIF= 0
$$ ##$LVDSSPLITETH1= <no>
$$ ##$LVDSSPLITETH2= <no>
$$ ##$LVDSSPLITETH3= <no>
$$ ##$LVDSSPLITETH4= <no>
$$ ##$Location= <University College Cork>
$$ ##$M2FAC= 0
$$ ##$MAS= 0
$$ ##$MASETIME= 10
$$ ##$MASITIME= 10
$$ ##$MASTY= <no>
$$ ##$MAS_CT= 5
$$ ##$MAS_SG= 0
$$ ##$MAS_TO= 0
$$ ##$MEMPRM= 0
$$ ##$MHFAC= 0
$$ ##$MXFAC= 0
$$ ##$NAMPD1= <1H/2H 1H>
$$ ##$NAMPD10= <>
$$ ##$NAMPD11= <>
$$ ##$NAMPD12= <>
$$ ##$NAMPD13= <>
$$ ##$NAMPD14= <>
$$ ##$NAMPD15= <>
$$ ##$NAMPD16= <>
$$ ##$NAMPD2= <1H/2H 2H>
$$ ##$NAMPD3= <XBB19F 2HS>
$$ ##$NAMPD4= <>
$$ ##$NAMPD5= <>
$$ ##$NAMPD6= <>
$$ ##$NAMPD7= <>
$$ ##$NAMPD8= <>
$$ ##$NAMPD9= <>
$$ ##$NFCU= 2
$$ ##$NFRED= 0
$$ ##$NMRCH= 2
$$ ##$NMRMEM= 16384
$$ ##$NPSGU= 0
$$ ##$NRCU= 1
$$ ##$NROUT= 1
$$ ##$NSGU= 2
$$ ##$OrderNo= <10111417 Z133001_00031>
$$ ##$PAMPF1= (0..15)
$$ 75 24 96 64 0 0 0 0 0 0 0 0 0 0 0 0
$$ ##$PAMPF2= (0..15)
$$ 0 0 0 0 0 0 0 0 0 0 0 0 0 0 0 0
$$ ##$PAMPF3= (0..15)
$$ 0 0 0 0 0 0 0 0 0 0 0 0 0 0 0 0
$$ ##$PAMPF4= (0..15)
$$ 0 0 0 0 0 0 0 0 0 0 0 0 0 0 0 0
$$ ##$PAMPF5= (0..15)
$$ 0 0 0 0 0 0 0 0 0 0 0 0 0 0 0 0
$$ ##$PAMPF6= (0..15)
$$ 0 0 0 0 0 0 0 0 0 0 0 0 0 0 0 0
$$ ##$PAMPF7= (0..15)
$$ 0 0 0 0 0 0 0 0 0 0 0 0 0 0 0 0
$$ ##$PAMPF8= (0..15)
$$ 0 0 0 0 0 0 0 0 0 0 0 0 0 0 0 0
$$ ##$PH4= 0
$$ ##$PHF4TY= <no>
$$ ##$POWCHK= yes
$$ ##$PRAMD1= (0..7)
$$ 2 0 0 0 0 0 0 0
$$ ##$PRAMD10= (0..7)
$$ 0 0 0 0 0 0 0 0
$$ ##$PRAMD11= (0..7)
$$ 0 0 0 0 0 0 0 0
$$ ##$PRAMD12= (0..7)
$$ 0 0 0 0 0 0 0 0
$$ ##$PRAMD13= (0..7)
$$ 0 0 0 0 0 0 0 0
$$ ##$PRAMD14= (0..7)
$$ 0 0 0 0 0 0 0 0
$$ ##$PRAMD15= (0..7)
$$ 0 0 0 0 0 0 0 0
$$ ##$PRAMD16= (0..7)
$$ 0 0 0 0 0 0 0 0
$$ ##$PRAMD17= (0..7)
$$ 0 0 0 0 0 0 0 0
$$ ##$PRAMD18= (0..7)
$$ 0 0 0 0 0 0 0 0
$$ ##$PRAMD19= (0..7)
$$ 0 0 0 0 0 0 0 0
$$ ##$PRAMD2= (0..7)
$$ 0 1048576 0 0 0 1048576 0 0
$$ ##$PRAMD20= (0..7)
$$ 0 0 0 0 0 0 0 0
$$ ##$PRAMD21= (0..7)
$$ 0 0 0 0 0 0 0 0
$$ ##$PRAMD3= (0..7)
$$ 2147483644 2131230719 2147483647 67108863 0 0 0 0
$$ ##$PRAMD4= (0..7)
$$ 0 0 0 0 0 0 0 0
$$ ##$PRAMD5= (0..7)
$$ 0 0 0 0 0 0 0 0
$$ ##$PRAMD6= (0..7)
$$ 0 0 0 0 0 0 0 0
$$ ##$PRAMD7= (0..7)
$$ 0 0 0 0 0 0 0 0
$$ ##$PRAMD8= (0..7)
$$ 0 0 0 0 0 0 0 0
$$ ##$PRAMD9= (0..7)
$$ 0 0 0 0 0 0 0 0
$$ ##$PRAMLED= (0..1)
$$ 0 0
$$ ##$PRAMP1= <tty10>
$$ ##$PRAMP2= <no>
$$ ##$PRAMP3= <no>
$$ ##$PRAMP4= <no>
$$ ##$PRAMP5= <no>
$$ ##$PRAMP6= <no>
$$ ##$PRAMP7= <no>
$$ ##$PRAMP8= <no>
$$ ##$PRAMPTP= 1
$$ ##$PREPTY= <no>
$$ ##$PREREC= (0..15)
$$ 0 0 0 0 0 0 0 0 0 0 0 0 0 0 0 0
$$ ##$PRESHLD= 0
$$ ##$PTS160= -1
$$ ##$PTSA2X= (0..7)
$$ 0 0 0 0 0 0 0 0
$$ ##$PTSF2X= (0..7)
$$ 0 0 0 0 0 0 0 0
$$ ##$PTSFMX= (0..19)
$$ 649.9 649.9 0 0 0 0 0 0 0 0 0 0 0 0 0 0 0 0 0 0
$$ ##$PULCHK= no
$$ ##$PramDutyCycPerc= (0..15)
$$ 2 2 2 0 0 0 0 0 0 0 0 0 0 0 0 0
$$ ##$PramPeakPowerW= (0..15)
$$ 150 300 500 0 0 0 0 0 0 0 0 0 0 0 0 0
$$ ##$PramPulWidthMs= (0..15)
$$ 0.02 0.1 0.1 0 0 0 0 0 0 0 0 0 0 0 0 0
$$ ##$PreampMod01PN= <Z003950>
$$ ##$PreampMod01SN= <00830>
$$ ##$PreampMod02PN= <Z003950>
$$ ##$PreampMod02SN= <00830>
$$ ##$PreampMod03PN= <Z003954>
$$ ##$PreampMod03SN= <00397>
$$ ##$PreampMod04PN= <>
$$ ##$PreampMod04SN= <>
$$ ##$PreampMod05PN= <>
$$ ##$PreampMod05SN= <>
$$ ##$PreampMod06PN= <>
$$ ##$PreampMod06SN= <>
$$ ##$PreampMod07PN= <>
$$ ##$PreampMod07SN= <>
$$ ##$PreampMod08PN= <>
$$ ##$PreampMod08SN= <>
$$ ##$PreampMod09PN= <>
$$ ##$PreampMod09SN= <>
$$ ##$PreampMod10PN= <>
$$ ##$PreampMod10SN= <>
$$ ##$PreampMod11PN= <>
$$ ##$PreampMod11SN= <>
$$ ##$PreampMod12PN= <>
$$ ##$PreampMod12SN= <>
$$ ##$PreampMod13PN= <>
$$ ##$PreampMod13SN= <>
$$ ##$PreampMod14PN= <>
$$ ##$PreampMod14SN= <>
$$ ##$PreampMod15PN= <>
$$ ##$PreampMod15SN= <>
$$ ##$PreampMod16PN= <>
$$ ##$PreampMod16SN= <>
$$ ##$PreampModBisDat= (0..15)
$$ 20130605 20130605 20130604 0 0 0 0 0 0 0 0 0 0 0 0 0
$$ ##$ProdigyEth= <no>
$$ ##$RCUCDS= (0..7)
$$ 0 0 0 0 0 0 0 0
$$ ##$RCUCFS= (0..7)
$$ 0 0 0 0 0 0 0 0
$$ ##$RCUCSS= (0..7)
$$ 0 0 0 0 0 0 0 0
$$ ##$RCUI2C1= (0..7)
$$ 0 0 0 0 0 0 0 0
$$ ##$RCUI2C2= (0..7)
$$ 0 0 0 0 0 0 0 0
$$ ##$RCUI2C3= (0..7)
$$ 0 0 0 0 0 0 0 0
$$ ##$RCUI2C4= (0..7)
$$ 0 0 0 0 0 0 0 0
$$ ##$RCUI2C5= (0..7)
$$ 0 0 0 0 0 0 0 0
$$ ##$RCUI2C6= (0..7)
$$ 0 0 0 0 0 0 0 0
$$ ##$RCUI2C7= (0..7)
$$ 0 0 0 0 0 0 0 0
$$ ##$RCUI2C8= (0..7)
$$ 0 0 0 0 0 0 0 0
$$ ##$RDCU= 0
$$ ##$RFSINPUT= (0..1)
$$ 0 0
$$ ##$RFSVTY= <no>
$$ ##$RGTYPE= (0..31)
$$ 9 0 0 0 0 0 0 0 0 0 0 0 0 0 0 0 0 0 0 0 0 0 0 0 0 0 0 0 0 0 0 0
$$ ##$RG_max= (0..31)
$$ 203 0 0 0 0 0 0 0 0 0 0 0 0 0 0 0 0 0 0 0 0 0 0 0 0 0 0 0 0 0 0 0
$$ ##$RG_min= (0..31)
$$ 0.25 0 0 0 0 0 0 0 0 0 0 0 0 0 0 0 0 0 0 0 0 0 0 0 0 0 0 0 0 0 0 0
$$ ##$RG_tab1= (0..255)
$$ 0.25 0.28 0.32 0.35 0.4 0.44 0.5 0.56 0.64 0.7 0.8 0.89 1 1.12 1.28 1.4
$$ 1.6 1.78 2 2.25 2.56 2.8 3.2 3.56 4 4.5 5 5.6 6.35 7.12 8 9 10 11.3 12.7
$$ 14.2 16 18 20.2 22.6 25.4 28.5 32 36 40.3 45.2 50.8 57 64 71.8 80.6 90.5
$$ 101 114 128 144 161 181 203 -1 -1 -1 -1 -1 -1 -1 -1 -1 -1 -1 -1 -1 -1 -1
$$ -1 -1 -1 -1 -1 -1 -1 -1 -1 -1 -1 -1 -1 -1 -1 -1 -1 -1 -1 -1 -1 -1 -1 -1
$$ -1 -1 -1 -1 -1 -1 -1 -1 -1 -1 -1 -1 -1 -1 -1 -1 -1 -1 -1 -1 -1 -1 -1 -1
$$ -1 -1 -1 -1 -1 -1 -1 -1 -1 -1 -1 -1 -1 -1 -1 -1 -1 -1 -1 -1 -1 -1 -1 -1
$$ -1 -1 -1 -1 -1 -1 -1 -1 -1 -1 -1 -1 -1 -1 -1 -1 -1 -1 -1 -1 -1 -1 -1 -1
$$ -1 -1 -1 -1 -1 -1 -1 -1 -1 -1 -1 -1 -1 -1 -1 -1 -1 -1 -1 -1 -1 -1 -1 -1
$$ -1 -1 -1 -1 -1 -1 -1 -1 -1 -1 -1 -1 -1 -1 -1 -1 -1 -1 -1 -1 -1 -1 -1 -1
$$ -1 -1 -1 -1 -1 -1 -1 -1 -1 -1 -1 -1 -1 -1 -1 -1 -1 -1 -1 -1 -1 -1 -1 -1
$$ -1 -1 -1 -1 -1 -1 -1 -1 -1 -1 -1 -1 -1 -1
$$ ##$RG_tab2= (0..255)
$$ -1 -1 -1 -1 -1 -1 -1 -1 -1 -1 -1 -1 -1 -1 -1 -1 -1 -1 -1 -1 -1 -1 -1 -1
$$ -1 -1 -1 -1 -1 -1 -1 -1 -1 -1 -1 -1 -1 -1 -1 -1 -1 -1 -1 -1 -1 -1 -1 -1
$$ -1 -1 -1 -1 -1 -1 -1 -1 -1 -1 -1 -1 -1 -1 -1 -1 -1 -1 -1 -1 -1 -1 -1 -1
$$ -1 -1 -1 -1 -1 -1 -1 -1 -1 -1 -1 -1 -1 -1 -1 -1 -1 -1 -1 -1 -1 -1 -1 -1
$$ -1 -1 -1 -1 -1 -1 -1 -1 -1 -1 -1 -1 -1 -1 -1 -1 -1 -1 -1 -1 -1 -1 -1 -1
$$ -1 -1 -1 -1 -1 -1 -1 -1 -1 -1 -1 -1 -1 -1 -1 -1 -1 -1 -1 -1 -1 -1 -1 -1
$$ -1 -1 -1 -1 -1 -1 -1 -1 -1 -1 -1 -1 -1 -1 -1 -1 -1 -1 -1 -1 -1 -1 -1 -1
$$ -1 -1 -1 -1 -1 -1 -1 -1 -1 -1 -1 -1 -1 -1 -1 -1 -1 -1 -1 -1 -1 -1 -1 -1
$$ -1 -1 -1 -1 -1 -1 -1 -1 -1 -1 -1 -1 -1 -1 -1 -1 -1 -1 -1 -1 -1 -1 -1 -1
$$ -1 -1 -1 -1 -1 -1 -1 -1 -1 -1 -1 -1 -1 -1 -1 -1 -1 -1 -1 -1 -1 -1 -1 -1
$$ -1 -1 -1 -1 -1 -1 -1 -1 -1 -1 -1 -1 -1 -1 -1 -1
$$ ##$RG_tab3= (0..255)
$$ -1 -1 -1 -1 -1 -1 -1 -1 -1 -1 -1 -1 -1 -1 -1 -1 -1 -1 -1 -1 -1 -1 -1 -1
$$ -1 -1 -1 -1 -1 -1 -1 -1 -1 -1 -1 -1 -1 -1 -1 -1 -1 -1 -1 -1 -1 -1 -1 -1
$$ -1 -1 -1 -1 -1 -1 -1 -1 -1 -1 -1 -1 -1 -1 -1 -1 -1 -1 -1 -1 -1 -1 -1 -1
$$ -1 -1 -1 -1 -1 -1 -1 -1 -1 -1 -1 -1 -1 -1 -1 -1 -1 -1 -1 -1 -1 -1 -1 -1
$$ -1 -1 -1 -1 -1 -1 -1 -1 -1 -1 -1 -1 -1 -1 -1 -1 -1 -1 -1 -1 -1 -1 -1 -1
$$ -1 -1 -1 -1 -1 -1 -1 -1 -1 -1 -1 -1 -1 -1 -1 -1 -1 -1 -1 -1 -1 -1 -1 -1
$$ -1 -1 -1 -1 -1 -1 -1 -1 -1 -1 -1 -1 -1 -1 -1 -1 -1 -1 -1 -1 -1 -1 -1 -1
$$ -1 -1 -1 -1 -1 -1 -1 -1 -1 -1 -1 -1 -1 -1 -1 -1 -1 -1 -1 -1 -1 -1 -1 -1
$$ -1 -1 -1 -1 -1 -1 -1 -1 -1 -1 -1 -1 -1 -1 -1 -1 -1 -1 -1 -1 -1 -1 -1 -1
$$ -1 -1 -1 -1 -1 -1 -1 -1 -1 -1 -1 -1 -1 -1 -1 -1 -1 -1 -1 -1 -1 -1 -1 -1
$$ -1 -1 -1 -1 -1 -1 -1 -1 -1 -1 -1 -1 -1 -1 -1 -1
$$ ##$RG_tab4= (0..255)
$$ -1 -1 -1 -1 -1 -1 -1 -1 -1 -1 -1 -1 -1 -1 -1 -1 -1 -1 -1 -1 -1 -1 -1 -1
$$ -1 -1 -1 -1 -1 -1 -1 -1 -1 -1 -1 -1 -1 -1 -1 -1 -1 -1 -1 -1 -1 -1 -1 -1
$$ -1 -1 -1 -1 -1 -1 -1 -1 -1 -1 -1 -1 -1 -1 -1 -1 -1 -1 -1 -1 -1 -1 -1 -1
$$ -1 -1 -1 -1 -1 -1 -1 -1 -1 -1 -1 -1 -1 -1 -1 -1 -1 -1 -1 -1 -1 -1 -1 -1
$$ -1 -1 -1 -1 -1 -1 -1 -1 -1 -1 -1 -1 -1 -1 -1 -1 -1 -1 -1 -1 -1 -1 -1 -1
$$ -1 -1 -1 -1 -1 -1 -1 -1 -1 -1 -1 -1 -1 -1 -1 -1 -1 -1 -1 -1 -1 -1 -1 -1
$$ -1 -1 -1 -1 -1 -1 -1 -1 -1 -1 -1 -1 -1 -1 -1 -1 -1 -1 -1 -1 -1 -1 -1 -1
$$ -1 -1 -1 -1 -1 -1 -1 -1 -1 -1 -1 -1 -1 -1 -1 -1 -1 -1 -1 -1 -1 -1 -1 -1
$$ -1 -1 -1 -1 -1 -1 -1 -1 -1 -1 -1 -1 -1 -1 -1 -1 -1 -1 -1 -1 -1 -1 -1 -1
$$ -1 -1 -1 -1 -1 -1 -1 -1 -1 -1 -1 -1 -1 -1 -1 -1 -1 -1 -1 -1 -1 -1 -1 -1
$$ -1 -1 -1 -1 -1 -1 -1 -1 -1 -1 -1 -1 -1 -1 -1 -1
$$ ##$RG_tab5= (0..255)
$$ -1 -1 -1 -1 -1 -1 -1 -1 -1 -1 -1 -1 -1 -1 -1 -1 -1 -1 -1 -1 -1 -1 -1 -1
$$ -1 -1 -1 -1 -1 -1 -1 -1 -1 -1 -1 -1 -1 -1 -1 -1 -1 -1 -1 -1 -1 -1 -1 -1
$$ -1 -1 -1 -1 -1 -1 -1 -1 -1 -1 -1 -1 -1 -1 -1 -1 -1 -1 -1 -1 -1 -1 -1 -1
$$ -1 -1 -1 -1 -1 -1 -1 -1 -1 -1 -1 -1 -1 -1 -1 -1 -1 -1 -1 -1 -1 -1 -1 -1
$$ -1 -1 -1 -1 -1 -1 -1 -1 -1 -1 -1 -1 -1 -1 -1 -1 -1 -1 -1 -1 -1 -1 -1 -1
$$ -1 -1 -1 -1 -1 -1 -1 -1 -1 -1 -1 -1 -1 -1 -1 -1 -1 -1 -1 -1 -1 -1 -1 -1
$$ -1 -1 -1 -1 -1 -1 -1 -1 -1 -1 -1 -1 -1 -1 -1 -1 -1 -1 -1 -1 -1 -1 -1 -1
$$ -1 -1 -1 -1 -1 -1 -1 -1 -1 -1 -1 -1 -1 -1 -1 -1 -1 -1 -1 -1 -1 -1 -1 -1
$$ -1 -1 -1 -1 -1 -1 -1 -1 -1 -1 -1 -1 -1 -1 -1 -1 -1 -1 -1 -1 -1 -1 -1 -1
$$ -1 -1 -1 -1 -1 -1 -1 -1 -1 -1 -1 -1 -1 -1 -1 -1 -1 -1 -1 -1 -1 -1 -1 -1
$$ -1 -1 -1 -1 -1 -1 -1 -1 -1 -1 -1 -1 -1 -1 -1 -1
$$ ##$RG_tab6= (0..255)
$$ -1 -1 -1 -1 -1 -1 -1 -1 -1 -1 -1 -1 -1 -1 -1 -1 -1 -1 -1 -1 -1 -1 -1 -1
$$ -1 -1 -1 -1 -1 -1 -1 -1 -1 -1 -1 -1 -1 -1 -1 -1 -1 -1 -1 -1 -1 -1 -1 -1
$$ -1 -1 -1 -1 -1 -1 -1 -1 -1 -1 -1 -1 -1 -1 -1 -1 -1 -1 -1 -1 -1 -1 -1 -1
$$ -1 -1 -1 -1 -1 -1 -1 -1 -1 -1 -1 -1 -1 -1 -1 -1 -1 -1 -1 -1 -1 -1 -1 -1
$$ -1 -1 -1 -1 -1 -1 -1 -1 -1 -1 -1 -1 -1 -1 -1 -1 -1 -1 -1 -1 -1 -1 -1 -1
$$ -1 -1 -1 -1 -1 -1 -1 -1 -1 -1 -1 -1 -1 -1 -1 -1 -1 -1 -1 -1 -1 -1 -1 -1
$$ -1 -1 -1 -1 -1 -1 -1 -1 -1 -1 -1 -1 -1 -1 -1 -1 -1 -1 -1 -1 -1 -1 -1 -1
$$ -1 -1 -1 -1 -1 -1 -1 -1 -1 -1 -1 -1 -1 -1 -1 -1 -1 -1 -1 -1 -1 -1 -1 -1
$$ -1 -1 -1 -1 -1 -1 -1 -1 -1 -1 -1 -1 -1 -1 -1 -1 -1 -1 -1 -1 -1 -1 -1 -1
$$ -1 -1 -1 -1 -1 -1 -1 -1 -1 -1 -1 -1 -1 -1 -1 -1 -1 -1 -1 -1 -1 -1 -1 -1
$$ -1 -1 -1 -1 -1 -1 -1 -1 -1 -1 -1 -1 -1 -1 -1 -1
$$ ##$RG_tab7= (0..255)
$$ -1 -1 -1 -1 -1 -1 -1 -1 -1 -1 -1 -1 -1 -1 -1 -1 -1 -1 -1 -1 -1 -1 -1 -1
$$ -1 -1 -1 -1 -1 -1 -1 -1 -1 -1 -1 -1 -1 -1 -1 -1 -1 -1 -1 -1 -1 -1 -1 -1
$$ -1 -1 -1 -1 -1 -1 -1 -1 -1 -1 -1 -1 -1 -1 -1 -1 -1 -1 -1 -1 -1 -1 -1 -1
$$ -1 -1 -1 -1 -1 -1 -1 -1 -1 -1 -1 -1 -1 -1 -1 -1 -1 -1 -1 -1 -1 -1 -1 -1
$$ -1 -1 -1 -1 -1 -1 -1 -1 -1 -1 -1 -1 -1 -1 -1 -1 -1 -1 -1 -1 -1 -1 -1 -1
$$ -1 -1 -1 -1 -1 -1 -1 -1 -1 -1 -1 -1 -1 -1 -1 -1 -1 -1 -1 -1 -1 -1 -1 -1
$$ -1 -1 -1 -1 -1 -1 -1 -1 -1 -1 -1 -1 -1 -1 -1 -1 -1 -1 -1 -1 -1 -1 -1 -1
$$ -1 -1 -1 -1 -1 -1 -1 -1 -1 -1 -1 -1 -1 -1 -1 -1 -1 -1 -1 -1 -1 -1 -1 -1
$$ -1 -1 -1 -1 -1 -1 -1 -1 -1 -1 -1 -1 -1 -1 -1 -1 -1 -1 -1 -1 -1 -1 -1 -1
$$ -1 -1 -1 -1 -1 -1 -1 -1 -1 -1 -1 -1 -1 -1 -1 -1 -1 -1 -1 -1 -1 -1 -1 -1
$$ -1 -1 -1 -1 -1 -1 -1 -1 -1 -1 -1 -1 -1 -1 -1 -1
$$ ##$RG_tab8= (0..255)
$$ -1 -1 -1 -1 -1 -1 -1 -1 -1 -1 -1 -1 -1 -1 -1 -1 -1 -1 -1 -1 -1 -1 -1 -1
$$ -1 -1 -1 -1 -1 -1 -1 -1 -1 -1 -1 -1 -1 -1 -1 -1 -1 -1 -1 -1 -1 -1 -1 -1
$$ -1 -1 -1 -1 -1 -1 -1 -1 -1 -1 -1 -1 -1 -1 -1 -1 -1 -1 -1 -1 -1 -1 -1 -1
$$ -1 -1 -1 -1 -1 -1 -1 -1 -1 -1 -1 -1 -1 -1 -1 -1 -1 -1 -1 -1 -1 -1 -1 -1
$$ -1 -1 -1 -1 -1 -1 -1 -1 -1 -1 -1 -1 -1 -1 -1 -1 -1 -1 -1 -1 -1 -1 -1 -1
$$ -1 -1 -1 -1 -1 -1 -1 -1 -1 -1 -1 -1 -1 -1 -1 -1 -1 -1 -1 -1 -1 -1 -1 -1
$$ -1 -1 -1 -1 -1 -1 -1 -1 -1 -1 -1 -1 -1 -1 -1 -1 -1 -1 -1 -1 -1 -1 -1 -1
$$ -1 -1 -1 -1 -1 -1 -1 -1 -1 -1 -1 -1 -1 -1 -1 -1 -1 -1 -1 -1 -1 -1 -1 -1
$$ -1 -1 -1 -1 -1 -1 -1 -1 -1 -1 -1 -1 -1 -1 -1 -1 -1 -1 -1 -1 -1 -1 -1 -1
$$ -1 -1 -1 -1 -1 -1 -1 -1 -1 -1 -1 -1 -1 -1 -1 -1 -1 -1 -1 -1 -1 -1 -1 -1
$$ -1 -1 -1 -1 -1 -1 -1 -1 -1 -1 -1 -1 -1 -1 -1 -1
$$ ##$RG_tabA= (0..255)
$$ 0.25 0.28 0.32 0.35 0.4 0.44 0.5 0.56 0.64 0.7 0.8 0.89 1 1.12 1.28 1.4
$$ 1.6 1.78 2 2.25 2.56 2.8 3.2 3.56 4 4.5 5 5.6 6.35 7.12 8 9 10 11.3 12.7
$$ 14.2 16 18 20.2 22.6 25.4 28.5 32 36 40.3 45.2 50.8 57 64 71.8 80.6 90.5
$$ 101 114 128 144 161 181 203 -1 -1 -1 -1 -1 -1 -1 -1 -1 -1 -1 -1 -1 -1 -1
$$ -1 -1 -1 -1 -1 -1 -1 -1 -1 -1 -1 -1 -1 -1 -1 -1 -1 -1 -1 -1 -1 -1 -1 -1
$$ -1 -1 -1 -1 -1 -1 -1 -1 -1 -1 -1 -1 -1 -1 -1 -1 -1 -1 -1 -1 -1 -1 -1 -1
$$ -1 -1 -1 -1 -1 -1 -1 -1 -1 -1 -1 -1 -1 -1 -1 -1 -1 -1 -1 -1 -1 -1 -1 -1
$$ -1 -1 -1 -1 -1 -1 -1 -1 -1 -1 -1 -1 -1 -1 -1 -1 -1 -1 -1 -1 -1 -1 -1 -1
$$ -1 -1 -1 -1 -1 -1 -1 -1 -1 -1 -1 -1 -1 -1 -1 -1 -1 -1 -1 -1 -1 -1 -1 -1
$$ -1 -1 -1 -1 -1 -1 -1 -1 -1 -1 -1 -1 -1 -1 -1 -1 -1 -1 -1 -1 -1 -1 -1 -1
$$ -1 -1 -1 -1 -1 -1 -1 -1 -1 -1 -1 -1 -1 -1 -1 -1 -1 -1 -1 -1 -1 -1 -1 -1
$$ -1 -1 -1 -1 -1 -1 -1 -1 -1 -1 -1 -1 -1 -1
$$ ##$ROUT14= (0..7)
$$ 0 0 0 0 0 0 0 0
$$ ##$ROUTER= 3
$$ ##$RX22TY= <no>
$$ ##$RXFMAX= (0..7)
$$ 647.5 -1 -1 -1 -1 -1 -1 -1
$$ ##$RXFMIN= (0..7)
$$ 5 -1 -1 -1 -1 -1 -1 -1
$$ ##$RXINTLV= (0..7)
$$ 1 0 0 0 0 0 0 0
$$ ##$RXMSTY= <no>
$$ ##$SCMTY= <no>
$$ ##$SGUC1= (0..15)
$$ 17 18 0 0 0 0 0 0 0 0 0 0 0 0 0 0
$$ ##$SGUC2= (0..15)
$$ 33 256 0 0 0 0 0 0 0 0 0 0 0 0 0 0
$$ ##$SLCBCONF= <SHNV>
$$ ##$SPECTR= 10
$$ ##$SY2FLAG= 0
$$ ##$SYNCTRIG= 11
$$ ##$SamChgEth= (0..3)
$$ <149.236.99.59> <no> <no> <no>
$$ ##$Sgu1PowerLevels= (0..7)
$$ 90 74 58 42 26 10 0 0
$$ ##$Sgu2PowerLevels= (0..7)
$$ 90 74 58 42 26 10 0 0
$$ ##$Sgu3PowerLevels= (0..7)
$$ 0 0 0 0 0 0 0 0
$$ ##$Sgu4PowerLevels= (0..7)
$$ 0 0 0 0 0 0 0 0
$$ ##$Sgu5PowerLevels= (0..7)
$$ 0 0 0 0 0 0 0 0
$$ ##$Sgu6PowerLevels= (0..7)
$$ 0 0 0 0 0 0 0 0
$$ ##$Sgu7PowerLevels= (0..7)
$$ 0 0 0 0 0 0 0 0
$$ ##$Sgu8PowerLevels= (0..7)
$$ 0 0 0 0 0 0 0 0
$$ ##$SguType= 3
$$ ##$ShimPowMaxUA= (0..63)
$$ 130000 130000 130000 130000 130000 130000 130000 130000 130000 130000 130000
$$ 130000 130000 130000 130000 130000 130000 130000 130000 130000 0 0 0 0
$$ 0 0 0 0 0 0 0 0 0 0 0 0 0 0 0 0 0 0 0 0 0 0 0 0 0 0 0 0 0 0 0 0 0 0 0 0
$$ 0 0 0 0
$$ ##$ShimPowMaxUC= (0..63)
$$ 130000 130000 130000 130000 130000 130000 130000 130000 130000 130000 130000
$$ 130000 130000 130000 130000 130000 130000 130000 130000 130000 0 0 0 0
$$ 0 0 0 0 0 0 0 0 0 0 0 0 0 0 0 0 0 0 0 0 0 0 0 0 0 0 0 0 0 0 0 0 0 0 0 0
$$ 0 0 0 0
$$ ##$ShimPowMaxUG= (0..63)
$$ 524287 524287 524287 524287 524287 524287 524287 524287 524287 524287 524287
$$ 524287 524287 524287 524287 524287 524287 524287 524287 524287 0 0 0 0
$$ 0 0 0 0 0 0 0 0 0 0 0 0 0 0 0 0 0 0 0 0 0 0 0 0 0 0 0 0 0 0 0 0 0 0 0 0
$$ 0 0 0 0
$$ ##$ShimPowRcbType= 3
$$ ##$ShimPowRes= (0..63)
$$ 1e-020 1e-020 1e-020 1e-020 1e-020 1e-020 1e-020 1e-020 1e-020 1e-020 1e-020
$$ 1e-020 1e-020 1e-020 1e-020 1e-020 1e-020 1e-020 1e-020 1e-020 0 0 0 0
$$ 0 0 0 0 0 0 0 0 0 0 0 0 0 0 0 0 0 0 0 0 0 0 0 0 0 0 0 0 0 0 0 0 0 0 0 0
$$ 0 0 0 0
$$ ##$ShimPowRng0= (0..63)
$$ 1 1 1 1 1 1 1 1 1 1 1 1 1 1 1 1 1 1 1 1 0 0 0 0 0 0 0 0 0 0 0 0 0 0 0 0
$$ 0 0 0 0 0 0 0 0 0 0 0 0 0 0 0 0 0 0 0 0 0 0 0 0 0 0 0 0
$$ ##$ShimPowRng1= (0..63)
$$ 1 1 1 1 1 1 1 1 1 1 1 1 1 1 1 1 1 1 1 1 0 0 0 0 0 0 0 0 0 0 0 0 0 0 0 0
$$ 0 0 0 0 0 0 0 0 0 0 0 0 0 0 0 0 0 0 0 0 0 0 0 0 0 0 0 0
$$ ##$ShimPowRng2= (0..63)
$$ 1 1 1 1 1 1 1 1 1 1 1 1 1 1 1 1 1 1 1 1 0 0 0 0 0 0 0 0 0 0 0 0 0 0 0 0
$$ 0 0 0 0 0 0 0 0 0 0 0 0 0 0 0 0 0 0 0 0 0 0 0 0 0 0 0 0
$$ ##$ShimPowRng3= (0..63)
$$ 1 1 1 1 1 1 1 1 1 1 1 1 1 1 1 1 1 1 1 1 0 0 0 0 0 0 0 0 0 0 0 0 0 0 0 0
$$ 0 0 0 0 0 0 0 0 0 0 0 0 0 0 0 0 0 0 0 0 0 0 0 0 0 0 0 0
$$ ##$ShimSysFunc= (0..63)
$$ 1 2 3 4 5 7 9 11 15 16 8 10 12 14 6 17 13 18 19 20 0 0 0 0 0 0 0 0 0 0
$$ 0 0 0 0 0 0 0 0 0 0 0 0 0 0 0 0 0 0 0 0 0 0 0 0 0 0 0 0 0 0 0 0 0 0
$$ ##$ShimSysMatrix= 0
$$ ##$ShimSysType= 1
$$ ##$TFXNUM= 0
$$ ##$TRIPLO2= 0
$$ ##$VTU= 2
$$ ##$VTUETH= <149.236.99.20>
$$ ##$VTUTY= <no>
$$ ##$WBREFAM= (0..15)
$$ 24.3 49.5 100 100 100 100 100 100 100 100 100 100 100 100 100 100
$$ ##$WBREFLM= (0..15)
$$ 0 0 0 0 0 0 0 0 0 0 0 0 0 0 0 0
$$ ##$WBREFPH= (0..15)
$$ 79.99 -67.37 0 0 0 0 0 0 0 0 0 0 0 0 0 0
$$ ##$WBSGU= (0..15)
$$ 0 0 0 0 0 0 0 0 0 0 0 0 0 0 0 0
$$ ##$XFAC= 2
$$ ##END=
$$ 
##$DECIM=	3328
##$DSPFVS=	21
##NTUPLES=	NMRSPECTRUM
##VARNAME=	FREQUENCY,	SPECTRUM/REAL,	SPECTRUM/IMAG,	PAGE NUMBER
##SYMBOL=	X,	R,	I,	N
##VARTYPE=	INDEPENDENT,	DEPENDENT,	DEPENDENT,	PAGE
##VARFORM=	AFFN,	ASDF,	ASDF,	AFFN
##VARDIM=	65536,	65536,	65536,	2
##UNITS=	HZ,	ARBITRARY UNITS,	ARBITRARY UNITS,
##FIRST=	4858.2071533203125,	-2.5834228992462158203,	6.9485821723937988281,	1
##LAST=	-1151.4080810546875,	-2.4924807548522949219,	6.9608111381530761719,	2
##MIN=	-1151.4080810546875,	-46.1501007080078125,	-18729.904296875,	1
##MAX=	4858.2071533203125,	36289.5,	18842.091796875,	1
##FACTOR=	-0.091700850452048524031,	0.45361875000000001501,	0.23552614746093750164,	1
##PAGE=	N=1
##DATATABLE=	(X++(R..R)), XYDATA
-52978e%j%%J%J%%%j%%%J%j%%%%%%%%J%jJ%%%%%j%%jJ%%J%j%J%%%%%%%%J%%%j%%j%J%%%%%
-52909d%%%J%%j%%J%jjJ%%%jJ%J%%j%%%%J%%%j%%j%%J%%JjJ%%%%%%%J%%j%%%%%%%j%J%%J%
-52840bj%%%%%%%%%%%%%%%J%%j%%%%%%%j%J%j%%J%%%%jJ%%%%%%%%%jJ%%%%%JJj%%J%%j%%J
-52771a%%j%%J%%%%j%%%j%%JJ%%%j%%J%j%J%%%%J%j%%%%%%%J%%%%%%j%j%j%J%j%%JJ%%%j%
-52702b%%J%%%j%%%%%%%J%%j%%JJ%%%jjj%J%%J%%%%%J%%%%%%%%%%%%j%j%jjJ%%J%J%%%%%%
-52633a%%%jj%%JJ%J%%%j%%j%%J%j%J%%%%%%Jj%%%%%%%%%Jj%%%%%%%%%J%J%j%%%%%%%%%%%
-52564@%%%%%%%%%%%%%%%%%%%%J%j%%%%%%J%%j%%%%jJ%%%%%%%%%%%%%%%%%%%%%%%%%%%%%j
-52495a%J%%%%%%%%%%%%%%%%%%%%%%J%%%j%%%%J%%j%J%j%%%%%%%%%J%j%%%%%%%%jJ%%%%%%
-52426@%%%%%J%j%%Jj%%%%J%%Jj%%%J%%%jjJ%J%%%%Jj%%J%J%%j%j%%%j%%%%j%%%J%J%%%%%
-52357B%%j%j%J%j%JJJjj%j%%%J%%j%%%J%j%%%%%%Jj%%%%%J%%%JJJ%%%j%%%%k%%J%%%%%%J
-52288C%%%jj%%J%%%%j%%J%%%j%%%%J%%%%%j%jJ%%%J%%%J%%j%j%JJ%%%j%%%%%%%JJ%jj%%%
-52219B%J%j%%%%%J%%jj%J%%%%%%jJ%J%%%%%jjJjJ%%%%%J%%j%j%%j%%%J%%%%%j%%%JJ%%%%
-52150B%%%%%%%%j%%%JJ%j%%%%%%%%K%JJjjkj%jJ%%%%%%%J%%%%J%%j%%J%Jj%%j%%%j%%J%J
-52081CJ%jjj%%%J%%%%%%%%%%%j%%j%JJ%%j%%j%J%JJ%%%%%%%%%%j%%%%%J%%%j%%%%%%K%%%
-52012D%j%J%%%j%jJ%J%%%k%J%%%%%%%%%j%%%%J%Jj%%%%%%%J%jj%JJ%%%j%%J%j%Jjj%%J%%
-51943C%%%%JJJ%jjJ%%jjj%J%%%%%%%j%%J%j%jJJJ%%%%%%Jj%jj%J%%%%%jJJ%%j%%%%j%%j%
-51874AJJ%%%J%Jj%jJ%%%J%%j%%%j%%J%%%%jjJ%%%%JjJj%jJJ%jjj%%%J%%%%jJ%%J%%%%%%%
-51805C%%j%J%J%%%%J%%%J%%j%jj%J%%%j%%%%Jj%j%J%%jJ%Jj%JJJ%%j%%%%%Jj%j%%JJ%j%%
-51736E%j%%%j%%%%j%%J%%%%%jj%jJ%J%J%%%JJ%jj%%Jj%j%JJ%%%%%%%Jj%%%%%%J%%%%%jj%
-51667CjJ%%J%J%jJ%J%%%%%%%jj%%J%Jjj%j%%J%%%%%%%%%%%%%%JJ%%%%%%j%%%j%j%%%%%J%
-51598D%%JJj%J%jj%%J%%JJJ%jjj%%%%%%%%jjJ%%%%J%%%%j%%%J%%J%%j%j%%%J%J%%j%j%JJ
-51529F%j%jj%%J%%J%%j%%Jjjj%%J%%JJ%j%j%J%%%%%%%%%JJ%jj%%%%%J%%j%JJ%%%%%%%jjj
-51460C%%%%J%%j%jJJJ%j%%J%%Jj%j%%jjJJ%%Jj%%%%%j%J%%%%J%%%%%%%%%%%%%%%jj%J%%j
-51391C%%%%J%%%%%%%j%%%J%J%%jj%j%%J%J%j%j%J%J%J%J%j%%%j%%%%%%%%%%%%%%%JJ%%j%
-51322Ej%jJ%J%%Jj%k%%%%J%%%%%%%%%j%%%J%j%%%%%%%%JJj%%%JJjjj%%%%%%%Jj%%J%%j%%
-51253CJJ%%kjJ%%%J%%%%%%J%%%%J%J%%jjj%J%%%%j%%%jJJJ%j%%%j%%%J%%%j%J%%%jj%J%%
-51184D%%J%JJ%%%j%j%jjJJ%%%%%%%%%%%%jJJjjj%JJJjj%%J%j%%J%j%%%J%J%j%%%%%%%%%%
-51115E%%%%%J%Jj%J%%%j%%J%%j%j%%%%J%%jJ%%%%J%%%%J%%%j%%%%jj%JJ%%%%%jj%j%%%%%
-51046DJ%%J%%Jj%jJ%j%%%%Jj%%j%%%%Jjj%%%J%%%J%%%j%jJ%J%%j%%%%J%J%j%j%j%%JJj%J
-50977E%%j%j%J%%%%%JJ%%%%j%%J%%%%%j%%%%J%%%%%j%jJJ%jJ%%j%%%%j%%J%%%jJ%J%j%%J
-50908F%%j%%%jJ%J%%J%jj%%%%%%%%%j%%jJ%%%J%%%%%%%%%j%j%J%J%%%%JJ%j%%%%j%%%j%J
-50839E%%%%jJ%%%%%J%%%%%Jj%j%%%%%%%%%%J%j%%%J%%%j%%%j%%JJ%%%j%%%%j%%%Jj%%%%%
-50770DjJJ%%JJ%jjJJj%%%%%kjJ%%J%%jJJJj%%j%%%J%%J%J%j%%%%%%%j%j%%%%%%%%J%J%Jj
-50701Gj%%%%j%%%%j%JJJjjjj%%%%%%%j%J%J%%j%%%J%%jJ%%%%%J%%%%%%%%%%%%%%j%%%J%j
-50632D%J%%j%%%j%JJ%j%JJ%j%%%%%%%j%%%J%kj%%%JJ%JJ%%j%%j%JJ%%%%%%%%j%%%%%JJ%%
-50563Gjj%%%%%%%%%%%JJ%j%jj%JJJj%jJ%%J%jjjj%%J%%%J%%%%%%%J%%j%J%%j%J%%%%%j%%
-50494EJ%%%%jj%%%%%J%%%%%%%j%%%Jj%%J%%%%Jj%%%%jjJ%%%JJJ%%j%j%%%%%%%%jj%JJ%J%
-50425F%JJj%J%j%J%J%%%jk%%%%%j%%J%%%j%%j%J%%%J%J%j%%%%jJJ%%%%%j%%%%%%%%%%%jj
-50356D%%%J%JJ%Jjj%%%%%%j%%%%%JJJ%kjj%%%J%J%%%%j%%%%j%JJJ%%%%%j%J%j%%j%%%J%%
-50287Fj%%j%%%%%%JJJ%%%%%%%j%%%%%j%Jj%%J%%J%%%j%%%%%%%jj%%%%Jj%j%J%%%%%%J%%%
-50218E%%%j%%%%%J%%%J%%J%%%%%%jj%%%J%jj%%%%%JJ%%%%%J%%%%j%jj%%%J%J%%j%%%%J%J
-50149G%%%j%%%J%jjJ%%Jjj%%%jJ%Jj%%%%J%j%jJ%%%%%jj%J%%j%J%J%%%j%jJJJJ%%j%%%Jj
-50080Fj%%%%%%J%J%jJ%jJ%j%%%%%%J%%%j%%J%J%jj%%%j%j%JJJ%%%%j%%%%%%j%%%%J%jj%%
-50011DJ%%%%J%j%%J%Jj%%j%%%%%%J%%%%%%%%%%%%j%%J%%%J%%%j%jj%jJJJJ%%%J%%%%jkj%
-49942D%%%JJJ%%%j%Jjjjj%%%%%%J%J%%%%%J%%j%%%%%j%%J%%%jJ%J%%%%%j%%%J%J%jj%%j%
-49873D%%%%%%%Jj%%J%%j%j%%JJ%%%%j%J%%%j%%%%J%%%%%J%Jjjj%%%J%J%%j%j%jJJJJ%%%j
-49804FjjJ%%%%%J%%J%jjJ%jjj%JJKJ%j%J%%j%%%%%j%J%%%%j%j%%%j%J%%J%%%%Jj%j%%%%J
-49735F%%%%%%J%J%%%jjJj%%%%%%Jjj%%%j%JJ%j%%J%J%%%J%%%j%j%Jj%%%j%%%J%%%%%%%%%
-49666F%%j%%j%%JJ%%%j%%%%j%J%J%J%%J%jj%j%%J%%j%%%%%%%%%%J%%j%%%%%%jJ%%%%J%%j
-49597Ej%%%J%%J%jJ%Jj%%%%j%%%%j%%J%%j%%%jJ%J%Jj%%%J%Jj%j%%j%%%%%%%JJ%%%j%j%J
-49528E%J%%%j%%j%%%%%JJ%Jj%jj%%%J%J%Jj%%j%JJ%%%%J%jjj%%%j%J%J%%J%j%Jj%%J%%%j
-49459F%%%%%J%%%jjj%J%%%%j%JJ%Jj%jJ%J%j%%KJj%j%%%%%%%%%%%%%%%jj%J%J%%j%J%J%j
-49390G%%%%J%j%%%%jj%%%J%%Jj%%%%%Jj%%j%j%%%%J%%j%J%%%%%%%%J%%%%%%%jJ%J%Jj%%J
-49321H%%jj%%J%j%%%%%%%J%%%%%%%%%%%Jjjjj%J%%%%%J%Jj%%%%%%J%j%jj%J%J%%%%%%%%%
-49252F%%%%%%%%j%%%J%Jj%%j%%%%%%%J%%j%%j%JJJ%j%j%%%J%%%%j%%%%j%%J%%j%%JJJ%j%
-49183F%jJ%%%%j%%%Jj%%%%%J%%jj%%J%%%%%%%j%%%%%%%J%%j%%J%JJ%J%jjj%%%j%%%JJ%Jj
-49114Fj%%j%%%%%J%%%%%%%%J%%%%%J%j%%%%%%%%j%%%%jJ%%%J%%%jj%%%%%%%%J%J%%%%j%%
-49045EJ%%jJ%Jj%jj%J%%%%%%%%%JJ%%%%%j%%%jjj%JJ%%%%%%%%j%JJ%J%j%j%%%%j%%j%J%%
-48976D%%%J%Jj%%%J%%%j%%j%JJ%J%Jj%%%%%jJ%J%%jj%%%J%j%j%j%%%JJJJj%%%J%%jj%j%%
-48907E%j%%JJ%J%j%%J%%j%J%%%j%%%J%%j%j%%%J%%%j%J%%j%j%J%J%%%J%%j%%%%J%%%jj%%
-48838EJj%J%%%jJ%%J%j%%Jj%%j%%JJJ%%%%j%%%%%Jjjj%j%JJJ%%j%%J%J%%jkj%J%jj%J%j%
-48769CJ%J%%JJJj%j%j%%%%%%jjJJJ%j%j%J%j%%%%%%%%%%%%%J%J%%%%%%%%j%%%%%%%j%J%%
-48700E%%%J%J%%%%%j%j%%%%JJj%JJ%j%j%%%%%%j%%%J%J%%J%%j%%%%jj%%JJ%J%j%jJ%%j%%
-48631FJ%%%%J%j%jj%%%%JJjjJJJj%J%%%%j%j%%%jj%%%J%%%j%%J%J%%%J%j%J%%%%%%%%%%%
-48562G%%%%j%J%j%%%%%j%%%%%%%%%j%J%%j%j%JJJ%jj%J%%J%j%%%%%%%jJ%J%j%j%%%%%J%j
-48493D%%%JJ%%j%%%J%%%%j%%%%%%%j%J%%%%%%%%%%J%jj%JJ%j%%j%%J%%J%k%%%%%%J%%%J%
-48424FJ%%%%%jj%%%%J%%Jj%jJ%J%%%%%%%%%j%j%%%%%%j%%J%%%%j%jJ%J%%%%J%J%%jjj%%%
-48355D%%%jJ%%JJJj%j%%%%%%J%%J%j%%j%%%J%%%%%j%%%%%%%%jJJJJ%%%jjjj%%J%Jj%jj%%
-48286CJJ%J%%%%%%%Jj%%%j%%J%%%%%%%%JJ%%jj%%jj%%JJj%%%j%JJJ%%j%j%J%%%%jjj%%%%
-48217CJ%JJ%%%%%%j%%J%jjj%%%%JJ%%jJ%%%%%%J%%%%%j%%%J%%%%%%%j%J%%j%%J%J%%%j%%
-48148FJ%j%%%%%%J%%%j%%jJJ%%%j%jJ%%%%%%J%J%j%%%j%%%%%j%j%%%%%J%%J%%%j%%J%%%%
-48079F%j%%%%%%%J%%J%jj%%%%%%%%J%%%%%j%jJJ%J%%j%%%j%Jj%j%%%%JJ%%%J%%%%%jJ%%%
-48010G%%%%j%j%%%%j%J%%%%J%%%%%jJ%J%%j%%JJjj%J%%%%%%j%%j%%%%JJ%%%J%jj%%j%%%%
-47941EJ%Jj%%%j%j%J%%J%%J%j%j%j%%JJJj%%%jjJ%%%J%J%%%%j%jJ%%%%%j%%J%J%%j%%%j%
-47872E%%%j%%%%Jj%JKJ%%%jjj%%%%J%%%%%Jjj%%%%%%%%j%%%%J%J%%%%j%J%%j%jJ%Jj%j%%
-47803DJJJ%%j%%jj%JJj%%%%j%JJJJj%jj%J%J%%%%%%%%%%Jj%j%j%jj%%JJJJJ%%jjj%J%J%%
-47734Gj%JJ%%j%%%Jj%%%J%j%j%Jj%%jJJ%%%J%%jj%%%J%%j%%%%%%j%%Jj%J%J%j%J%%j%j%J
-47665FJ%%jjj%%%%%J%J%%%%%%j%J%%%%%j%j%%J%%%%J%%%%%jj%%%%%%J%%J%%%%J%%j%%%%%
-47596FJ%J%jj%%J%%%%%%j%%%Jj%%%J%J%%j%j%%j%J%%jJ%%%j%J%%%%j%J%%%%%j%%JJ%%%j%
-47527F%j%J%%j%%%JJ%%%j%%JJ%%j%%%J%%j%%%%%JJ%%j%jj%j%%%j%JJ%J%%jJj%j%J%%j%%j
-47458D%%%J%%%%jJ%j%%%%%%JJ%j%%%J%%J%%Jj%j%%%%JJjj%%j%%%j%j%J%%%%%%%J%%JJ%%%
-47389Gj%%%%j%%j%%%JJ%j%%%J%%%J%%%%%J%%J%jj%j%JJj%j%jj%JJJ%%k%%%%%%%%J%j%%j%
-47320DJ%%%J%J%%%%j%%%j%%J%%%%%%j%%%j%%%j%J%%%JJ%%Jj%%%j%%%%%%J%J%%%k%%%%%%%
-47251E%%%J%j%%%%J%%%j%%%%j%%JJ%%%%J%j%jJ%%%%jj%J%J%%J%%%J%jjjJ%%%%jj%J%%%J%
-47182FjJJ%jjJ%%%%%%%%J%j%%%j%%%JJ%J%jj%j%%J%%%%%%j%%%JJ%%J%jjj%%%%%%j%J%J%j
-47113E%%%%%%%%J%J%J%j%%%j%%J%%%J%j%%%j%%%j%J%%%J%jj%JJJJ%%jk%j%j%J%%%%%jJ%%
-47044E%JJJ%%%jj%%jJ%%%j%%K%%%j%%%%%%Jj%%j%J%%%J%%j%%%%%%%%j%J%%%%%J%J%j%%%%
-46975G%%%jj%j%%%J%%%JJJ%%%%jj%J%%%j%%%J%%%%%jk%%%JJ%%%%%J%j%j%%Jj%%%%%%J%%J
-46906Gj%%%%jj%%%J%J%%%%%jJ%%%Jj%j%%J%%J%%j%%%%%%%%%%j%J%%%%jJ%%j%J%%%%%%%%%
-46837FjJ%%%J%%jj%%j%%%j%J%%%%J%%%J%%%jJ%%%%%%JJJ%%j%j%%%%%j%%%JJ%%%J%jjJj%%
-46768G%J%Jjj%%%%J%%%%%%jj%%%%j%%%%%%j%j%JJ%%%Jj%%%%jJ%%JJ%j%%%j%%%%%jJ%%%%J
-46699F%%j%J%%%%%%%%%%J%%%%j%%j%%j%JKJj%j%%%%%Jjj%J%%Jj%%J%jj%%j%%J%J%%%%%%%
-46630FJ%j%%%Jj%%%%JJ%%j%%%j%%%%%J%j%%%%%%%%%%j%%J%j%%%%J%%%JJ%Jj%kj%%%j%%J%
-46561E%j%%%JJ%%%%%%%%%%j%%J%%%j%%J%j%J%%%%JJ%%jjj%%JJJ%%j%jj%%%K%%%J%%%%j%j
-46492F%%J%%J%%%j%%%Jj%%J%jjJ%%%jj%jj%%J%%%%%J%J%%%%%%%%%%j%%%J%%%%J%%%%%j%%
-46423F%j%%%%J%%j%%J%%j%J%%J%J%jj%j%%%%Jj%%J%%%%%%%%%J%j%%%%%J%%%J%%%%j%%%%j
-46354F%%%J%jjJ%%j%%%%%%%J%j%%%%j%%JJ%JJ%j%%J%%%%%jjj%%%%J%%J%%j%J%%jJJ%%j%%
-46285G%Jj%%%%%%J%%j%%%jJ%%%j%jj%JJ%%j%Jj%jJJ%%j%%JJ%%%Jj%j%%j%%JJ%%j%J%%%%j
-46216F%%%j%%J%JJ%%j%%j%%%jJ%JJ%j%%j%j%J%%%%j%%%Jj%%%%%%%j%JJjj%%%JJ%%%j%%jJ
-46147Ej%%%%Jj%J%%%%%%Jj%j%K%%%j%%%%%%%JJ%Jjjj%%%%%%%%%%%J%J%jj%%%%JJ%%%j%%%
-46078F%jj%jJ%J%J%%%%%j%J%%%j%J%Jj%J%j%%%J%J%j%%j%%J%Jj%j%j%%%J%%%%%%J%%j%%%
-46009F%J%j%%JJ%%%%j%j%J%jj%Jj%%j%%JJ%%%%%%%jJ%%J%%jJ%j%%%j%%%j%%%%%%J%J%%%%
-45940Fj%J%j%JJ%%%%%%%j%%%j%%J%jj%Jj%%%J%%J%%%%%%JJj%%%%j%%J%%jj%%%Jj%%%%%%%
-45871E%%J%j%%%JJ%%jjj%%%%%%%%j%JK%%%J%%%J%jj%j%%%%J%%%%%%%%%%%%%%%j%%j%J%%J
-45802F%%%J%%j%%%%j%%%%J%J%j%%%%J%%%%%%j%J%%%jj%%Jj%%JJ%%j%%j%%%JJ%%%J%%%%j%
-45733Gjj%J%j%Jj%%J%%J%%%j%%j%%JJj%%%%%JJ%%j%%%%j%%%%J%j%%%K%%j%jJ%%J%%%%%%%
-45664Hjj%%J%j%%%%%J%%%%%%j%%%%%j%jJ%JJ%j%j%J%%%j%%J%%jj%JJJ%J%%%j%%%j%jJ%%J
-45595G%%%j%%%j%%J%%%%%J%%%J%jj%%j%J%%j%%%J%J%%j%%%%%J%%jj%%%J%%j%JJ%%j%%%%%
-45526F%%%%jJ%%%%%j%%j%%%%J%%%%jjJj%J%J%%%J%%%jj%%%JJ%%J%j%%JJ%jjj%%JJ%%j%%%
-45457F%j%J%%J%%%jJj%%j%%%%%%Jj%jJ%J%%%%%jj%%%%jJ%Jj%j%JJJ%%%%%%%%JJ%jj%jJ%%
-45388Fj%%%%j%%%J%%J%%j%%%Jj%%J%J%j%%J%%j%Jj%%%%%%%j%j%JJJ%%%%%jJ%%%%%%j%%%%
-45319FJjjj%J%%%%%JJj%%%j%%%%J%%j%%%J%%%%%%%%%%%J%jj%%%%%%%%%J%%j%%%J%%%%%%j
-45250EJ%%%JJJ%jj%j%%j%jJJJ%%%JJj%%%j%%jj%%%jJ%J%J%%%j%%jJJJ%j%j%Jjj%%%J%Jjj
-45181EJ%%j%J%jj%KJ%j%%%jjj%%jJ%%JJ%j%%JJ%j%%%%%j%J%%%J%%%j%jJJ%%%%%%J%j%%%%
-45112Fj%%J%%%%%%%%%%%j%%J%%%J%Jj%jJ%%Jj%jJ%jj%%%%J%%J%jj%j%J%JJj%%%%%%%%%%%
-45043FJJj%j%Jj%%%%%%%%%%j%%%%%J%%j%%JK%J%%%%jjjjjJJJ%J%jjjj%JKJ%%Jjjjj%JJ%%
-44974G%%%j%%%%j%%JJ%%%%%j%%J%%jj%%jJjJj%JJ%J%j%%%%jJ%Jj%%J%%%%K%Jjjj%J%j%j%
-44905Fj%%%JJJjj%%%%%%%j%%j%%%%JJj%%%%%%JJJ%J%%%%jj%j%%%%%J%jJ%%j%%j%%JJ%j%J
-44836G%%jJ%%%%%j%%%%jj%%JJ%%j%%%%JJjj%%J%%%%%JJ%%jJ%jj%%%%%%%%%%J%%%%J%J%%%
-44767I%jjj%%%%%J%J%%%%j%%%%j%j%JJ%%%%j%jJ%%%%Jj%j%%%%JJ%%j%J%%j%%j%%J%%%%j%
-44698E%JJ%j%j%J%J%%%J%%jj%J%J%J%jj%j%%%%%JJ%jj%j%%jJJ%%%%JJJj%jj%%%%%jJ%%J%
-44629Gj%%%JJ%%jjj%J%%j%%%Jj%%Jj%%J%%%%%%%%J%%j%%%%J%%j%%%%j%J%%%jJ%Jj%%J%%%
-44560G%%%jJ%%j%%%%JJ%%%j%%%jjj%%%J%J%%J%%%%%j%j%j%J%%%%%%%J%%%%%%%Jj%%j%jJ%
-44491E%j%J%%%J%%%%%%%%%j%%%%JJJ%%jjj%%J%%%j%JJ%J%%%%j%J%jjJ%%j%j%%J%%%%%jj%
-44422D%J%%%J%%jJ%J%%j%j%%%%J%%%JJjjj%J%%%j%J%%%%%%%jJ%%%J%J%%%%%jkj%%%Jj%%%
-44353DJJJ%%%j%%%%j%JJ%%jjj%%%%JJ%%%j%%JJ%%%jJ%j%%%jj%J%JJJ%%%j%j%j%%J%j%Jj%
-44284Ejj%%J%%%J%%%J%%j%%%%%JJ%%%%%%jjJ%%%%%%%%%%J%%%%%%jj%%j%%J%%%jJ%%%JJ%j
-44215F%%%%%%%%Jjj%%J%%%jj%%%jJ%J%%%%%%J%%JJ%jj%%%%%jj%%J%J%%jj%%J%J%%%jj%%%
-44146DJJJ%%%jJ%%%%%%%j%%%%J%Jj%%jj%J%%%j%%J%%JJ%%jj%%%%J%%%%%%%%j%%%j%JJ%%%
-44077Gjjjj%J%J%J%j%%J%%%jj%%JJ%%%j%%%%%J%%j%j%JJJ%j%%%%%%Jj%%%%%%%%%J%%J%%%
-44008H%jj%%%KJ%%j%%%%%%%%j%j%%%%%%%%J%%%jJJ%jj%%%%J%jjjJ%J%Jjj%JJ%%%jj%j%%J
-43939E%%J%%%%J%jjJ%%%J%j%J%%%j%%J%%j%%%J%%%%%%jJ%%j%%%J%%%%%%%%%%%%jj%%%%%%
-43870EJ%J%jjj%J%%JJ%%%%%j%%%%%j%j%%%%J%%jJ%%JJ%%%j%%J%Jj%j%%%%%jJJ%j%%%%%j%
-43801E%j%J%%J%%%%%J%%J%%jjj%JJ%j%%%jJ%%%%%j%J%J%%%%%j%j%%%%JJJ%%jj%%J%%%%%%
-43732G%%j%%%j%%JJJ%%jjjJ%%j%j%%%%JJ%%%%j%JJ%%j%%%K%%j%%j%J%%%%%jJ%%%%%Jj%j%
-43663FjJ%J%J%Jj%%%%%J%Jjjj%%%%%J%J%%j%jj%jj%J%j%J%%JJj%%%%%%J%%%%%%%j%%%%j%
-43594E%%J%%%%%%J%j%%J%J%jj%j%%JJJj%%%%JJ%jjjk%%%%JJ%%%%j%%%J%%%%J%%%%%jj%%%
-43525EJJ%%%%J%%%%%%%%j%j%%%%j%jJJJ%%%J%j%%%j%%%JJ%%%%jj%%%%%%j%%J%%%%%%%%%%
-43456F%j%%%JJJj%j%%%%%%J%%%J%%%jjj%J%%%J%%%%%%jJ%%%%%%%j%%%%%%%Jj%jjJ%JJJ%j
-43387G%%%%%j%j%j%%%%%J%%%%%%%JJ%%%%%J%J%%j%%%jj%%%%%%%%%%%J%j%%%%%%%JJ%j%j%
-43318F%%j%J%%J%%j%%%Jj%%%%J%Jj%%j%%%J%%%%%%%%%%jjj%%JJ%JjJ%%%%%%%%j%J%%jJJj
-43249G%j%%%%%%%%J%J%%j%%%jj%%%%J%Jj%J%J%j%%j%%%J%%%j%J%j%%%%J%J%%%%j%%%jj%%
-43180E%%%%%J%%%%%%%JJ%j%JJ%%%jj%j%%%%%JJ%%jj%j%J%%%%J%jj%jJ%%j%%JJJ%%j%%%%J
-43111Gj%%%j%%%%JJj%%J%%%%%%%%%%%%j%jj%%J%%%J%%J%%j%%%%J%Jj%jj%%j%JJ%%%%%%%%
-43042FJ%j%J%%%Jjjj%%%%%JJ%%%j%j%%%%%%%%J%%jJ%%%%%%%%%%J%j%%%%%jj%%J%J%%J%%%
-42973Gj%%jJ%J%%%%%%J%kj%J%%J%Jj%%%%jjj%J%J%%%j%J%JJ%%j%j%JJJ%%j%%j%%j%%%j%%
-42904EJ%%%%J%%%%%%J%j%%%%%%%%j%%%%j%%%%%J%JJ%j%%J%%%%%J%jj%j%Jj%j%J%%%J%%%j
-42835Fj%%j%J%%%%%%j%%J%JJj%jjJ%j%J%J%%%jjJ%J%%%%%j%Jj%j%%J%J%%%%%j%jj%JJJ%%
-42766F%%%%%%%%%%%%%j%J%%J%J%J%j%%%j%jj%%%J%%%j%%J%J%j%%%%%%J%j%%%%%%%J%jjj%
-42697DJ%%J%%J%j%%%%%%%%J%j%%%J%j%J%%%%%%%%j%%%J%%j%j%%%JJJ%j%%jJj%%j%jj%%J%
-42628D%%%%%J%%%%%%%%J%%%%J%jJ%%%%%%j%J%%%J%j%%j%J%%%%%%jj%%%%%%%%%%J%%%%%%%
-42559F%%j%%J%J%j%%%j%jJJjj%J%J%%%jJ%%%%%%j%j%%J%%%%%%J%%J%%k%%%Jj%%%J%%%%%j
-42490E%%%J%Jj%%%%%%%JJ%j%%%%%%%%%JJ%jj%%%jJ%%%j%J%%%%%%%%J%%%Jj%%j%j%j%%J%%
-42421F%jJ%j%J%%j%J%%%JJ%%%%j%%%Jj%%%%%j%%J%j%J%%%J%%%%%j%%%%jj%JJ%%%%%%%JJ%
-42352Ij%%jJ%%j%%%j%%Jj%%%%%%J%%jj%%J%J%%%%JjJ%jj%%%%%%%%J%Jj%%%%j%%%J%K%%%%
-42283Ij%j%jJJ%j%J%jj%%%%%jj%J%%J%%Jj%jjj%JJJ%J%%%j%%%%%%%j%%%%%J%%%%J%%j%%%
-42214F%%%j%%%JJ%%j%J%%%%%%%%J%%%%%j%%%%%%%%%Jj%j%JJ%%%%%j%%%J%%jjj%%%%J%%%%
-42145Fj%%%%J%j%%j%J%%j%%JJJ%J%%%J%%kjjJ%%%%%%%%JJj%jJ%j%%j%%JJ%%%%Jjj%%%%j%
-42076E%J%%j%JJ%j%%%J%%%j%J%%%%%%%%j%%JJJ%jjj%%%%JK%%%%%j%%jj%JJ%%%%j%%j%%J%
-42007G%%J%Jj%%j%%%%%%J%%%%jj%%jJ%%%%JJj%%%%%%%J%J%jj%%%%%%%j%%jJJ%%%%jj%%JJ
-41938GJ%jJj%J%jjj%%JJ%Jj%%%%%%%%JJ%%%jj%%j%%%J%j%j%%%%%%J%jJJJ%%j%%%%%Jjj%%
-41869FJJJ%%%j%j%%J%J%jjj%%%J%j%%%J%%%j%%%J%%%J%%%j%jJ%J%%%%%%j%j%%Jj%j%JJ%%
-41800G%J%j%J%%J%j%%%j%jJ%J%%j%jj%Jj%J%%%%%%J%jj%JJjj%%%JJ%%j%%%%JJ%%%j%JJ%%
-41731Ij%%%k%%%jj%%%%J%%JKJ%kjJ%%%%%jjjJJJ%J%%%%j%%%%j%%%%%%j%%JJJ%%jj%%%jJ%
-41662FJj%%j%J%JJ%%j%JJjj%%%%%jj%JK%jJ%%j%j%%J%%%j%%%%%JJ%JJjjj%J%%%%j%%%%%%
-41593G%%%%J%jj%J%J%jj%j%%JJjj%%%JJ%%%jJ%%%%%%Jj%%%%J%Jjk%j%JJJj%jjJ%JJ%jj%j
-41524E%%J%%%j%J%%%J%j%%%Jj%%%JJ%%j%j%%%%%J%JjJj%%J%J%%jj%J%%%j%%%%%%%j%%j%J
-41455F%JJJjj%j%J%%Jjjj%%JJJ%%jj%j%%%%JJ%j%J%j%%J%j%%jJ%J%%%%JJ%%%k%jJ%%j%J%
-41386G%j%%%%%%j%j%%J%J%%%J%%%%j%%j%%%%J%%%%%J%j%%%j%%%%J%Jj%J%%%%j%%J%%%%%%
-41317G%j%%%J%%%%J%%j%%j%J%%%%J%%j%%j%j%JJJ%%j%JJ%J%jjj%%%%%%%j%%%JJ%%j%%%%J
-41248H%%%%J%jjjj%%%%%JK%%%j%jJ%%JJ%jjj%%%%%J%%%j%%JJ%jj%J%j%jJ%%%J%%%%%j%J%
-41179G%%%%%%j%%%%%%%%%JJ%%%%j%%%J%%%%%%%%%%jj%%J%Jj%%%%jJ%J%%%%%%%%JJ%j%%j%
-41110H%%jJ%%%%%j%jj%%%JJ%%%%%jj%%KJ%%%jjj%%%J%%%%%%%%j%%J%%j%%%Jj%%%J%JJ%%J
-41041I%jjJ%%%%%%j%%%jJ%%%%j%j%%j%JJJJj%J%J%k%%%j%Jj%%jJK%%j%J%%j%%%%%Jj%%J%
-40972H%%Jj%%%%J%jj%j%%j%%%%J%J%%%%%%J%j%%J%j%j%jj%%J%J%%jJ%J%JJj%jJJ%%J%jj%
-40903H%%J%j%%%j%%j%%%%%J%j%%JJ%%%%j%j%%%%%J%%j%j%JJ%%%%jJ%%J%%j%j%J%Jj%%%%J
-40834Hj%j%j%%%JJj%JJJ%%jj%%J%J%j%%%jjj%J%J%%%j%j%J%%%%%%%%j%JJ%JJJ%%jjjk%jJ
-40765EJ%%j%%%%%%JJ%%j%%J%%J%%J%%jj%%%%J%%%j%%%%%j%%%%J%%jj%%J%%%%J%%%J%%%j%
-40696Gj%J%j%j%JJJ%jJJ%j%j%%%%%%j%JJ%%j%%%%%J%jj%%%%%%J%%%%%%%j%%%j%%J%J%J%%
-40627Hj%%%%J%%j%%%jj%%JJJ%%jjJ%%%jj%KJ%jJ%JJ%jj%%j%%%%j%%J%%%%jjj%JJ%J%%J%j
-40558G%J%%%jj%%J%%%%j%%%J%JJ%j%j%J%%J%%jj%%%%J%%%%%%%j%%jj%J%%%%j%%%%%%%J%J
-40489G%%%%%%%%%j%%J%%%%J%%j%j%%Jj%%%jj%%J%J%%%%%%%J%%%%J%%%%%%%%%j%%%%j%J%%
-40420GJ%%jjJj%%J%%jJ%%%j%%%J%%%Jj%jJ%%%%%%%%Jj%Jj%j%%J%%J%jj%JJ%%%jjjJJ%%%%
-40351G%jJ%%%%%%J%jj%J%j%J%J%%jj%%j%%J%JJ%%%%%JJ%%jjj%j%%J%j%j%J%%%j%%J%%%%%
-40282F%%%%J%%%%j%J%%j%J%%%%%jjj%JJJ%j%%%%%j%J%%%JJ%JJj%%%%J%jjjj%%%%Jj%JJ%J
-40213I%%jj%%%%J%%%%%%%j%%%%%%J%%%%%%Jj%jj%%j%J%%%%J%%%J%J%%jjj%%JKJ%%j%%%jj
-40144Gj%j%%JK%j%J%j%j%J%%%%%j%%%%%j%%%J%j%J%%%%%%J%%%%%%j%JJ%%%%%%%%%%%Jj%j
-40075G%J%j%%jjJ%%%%%%j%%JJ%%%j%%%%%%jJ%Jj%J%J%%%%%%%%%%J%J%%j%%%%%%%%%j%%j%
-40006G%%JJ%%J%%%%%%%j%j%%%%%%%%%jj%%Jj%%%J%J%%j%%%J%%Jj%J%%jjj%j%%%jJ%J%%%J
-39937G%j%J%%%%J%j%%J%J%j%jJ%%J%%jjjJ%%%%%%jJJJ%jj%j%jJJ%%%JJ%J%%jjj%jJ%%%%J
-39868H%J%%%%Jj%jJ%j%j%JJ%jjj%%JJj%j%JJ%%jJ%%%%jj%%%Jj%%JJ%%%%%%%J%%%jj%J%%%
-39799Hj%%%%%%%J%jj%%%J%J%%%jj%JJ%%j%j%%J%%%J%%j%%%%J%k%%J%J%%j%%%Jj%%jJ%jj%
-39730EJ%J%%%J%%%jJ%%%jJ%J%jjjj%J%J%%J%j%%J%%%J%j%%J%j%jJ%%%%j%JJ%%%%%%%j%j%
-39661G%%%%%JJ%%jj%%J%%j%%J%%%J%j%%%%j%%J%%%%%%%j%JJJj%j%%%J%%j%%J%%jj%%%J%j
-39592Gj%j%J%%J%%j%%%%J%%%%Jj%J%%%jj%%%%J%%%%%J%%%%%J%j%j%j%jJJ%%J%Jj%%J%%jj
-39523GjJ%%%%%%%%%%%%%J%j%j%J%%%j%jj%%J%J%%%J%%%%%%%J%%%%%%%j%j%%J%jj%JJ%%%%
-39454G%J%j%j%j%JJ%%%J%%j%%%%J%%%%%j%%%%%j%%J%%%%%%%J%%%jJ%%%%J%%j%jJ%%j%jJ%
-39385G%%J%%jJ%%J%j%%%%%%%J%%j%j%%%%%%%%j%%jJ%%JJJ%j%JJ%jj%j%%JJ%jJ%jj%j%%%%
-39316F%%%JJ%j%%j%J%J%%%%%j%%J%%%j%%%%J%%%%%%%%j%%%%%jJ%J%%%%%%%%J%%Jjj%%%J%
-39247Ij%%%%%jJ%%Jj%%%%%%j%j%J%%%j%J%%j%J%%%%J%%jJ%%%%%%%%%jj%%J%jJ%J%%%J%j%
-39178HJ%j%j%%%%%%j%%%J%%%j%%J%%%J%%%j%J%%J%%%j%j%%%%%%j%J%%JJ%j%%%Jj%jj%%J%
-39109GJ%%%%j%j%%%%%%j%J%J%%%JJ%%%j%%%J%%j%%%J%j%%%j%%J%%%j%jj%%%%JJ%%JJ%j%J
-39040I%J%j%%%%%%%%%%jj%%%%j%%%J%%JJJ%%%%%j%%%j%j%jjJ%%J%%%JJ%%j%%j%j%JJ%J%J
-38971A0%%%kj%j%%JJ%%%J%%j%j%J%%j%%JJ%%%%%%%kj%J%%j%J%j%%%JJJ%%%%jjJ%%j%%Jj%
-38903G%%J%%%%%%j%%%J%J%%j%%%%Jj%%%%%j%Jj%JJ%%j%%%J%jJ%j%jjj%J%%%%J%%%%%%%JJ
-38834I%j%j%%J%%%%%%%J%%%%jjj%%J%%J%%jjJ%%JJ%%j%jJ%%%J%%j%JJJjj%jj%%Jj%%Jj%%
-38765GJJ%j%%%jJ%%%%%J%%%%j%%%%%J%jj%j%J%%%J%%%%JJ%%%j%jj%J%J%%%%%%%%%%%J%%%
-38696A0j%%%%%%%%%JjJ%J%Jjjjj%Jj%%%J%%%%j%j%%J%J%J%Jjj%J%j%J%jj%%j%%J%%%J%%%
-38628I%jjj%%%%%%jJJJ%%%J%%%%j%%j%j%J%%%%j%%%%%%%J%J%%jjj%JJ%%%%j%j%J%J%J%%%
-38559HJ%%%jJJ%%%j%j%%%%%J%%jj%%j%%JJJ%%j%%%%j%JJ%j%%%%jJ%J%%%jj%%%%%%%%%%%%
-38490G%Jj%%%%J%J%%%%%%%%%%%%Jj%%%jjjj%%JK%Jj%%%%JJj%%%%%jj%%%%JJ%%%%%%%%j%%
-38421HJ%%%J%j%%j%%%j%%%%J%%%j%%j%J%JJ%%j%%%%%jJ%j%%%%%%%%%%%%J%J%j%jj%JJJJ%
-38352A0%%j%%%J%jj%%J%%%j%j%J%%%%J%%%Jj%j%j%%jJJ%J%%%j%jJ%%%%%%j%%%%%%%%%%%J
-38284H%JJ%%%%J%%%%%%j%j%%%%%%%%%%%jj%J%j%%%%%%%%%%JJ%%%%jj%%%%J%J%%%Jj%k%%%
-38215GJJJJ%jj%%%%j%jj%JJ%%jj%j%J%%JJj%%%%%%%jj%JJ%%%%J%%%J%%%%%jj%JJ%%%%%%%
-38146I%j%%j%%J%j%%%%%J%%j%%J%jJK%%%%%%%J%jj%%%%%%%%%%j%j%%J%J%jj%j%J%Jj%%JJ
-38077I%%%%%%%%%j%j%j%%%JJ%%%%j%%%%%j%%%%JJ%j%JJ%%j%%%J%%Jjj%Jj%J%Jj%%%%%J%%
-38008A0%%%%%j%%%j%%%%%%%J%%j%jJJ%j%jJJ%%jj%J%j%%%%%j%%%J%jJjJ%j%JJ%%%%J%J%%
-37940A0%%%%%%%j%jj%%%%%JJ%%%j%j%%%%%%%jj%%%JJJ%JJ%%%%%j%jj%%j%J%%%%%%%J%%%J
-37872I%%Jj%J%jJ%j%%%j%%JJ%%j%%JjjJ%%%%%jk%J%%J%%J%%%%%%%jJ%%%%J%%J%%%%%j%j%
-37803Ij%J%%j%jJJJ%j%%j%JJ%%%%%j%%%%%%%%jj%KJJ%j%jjj%%j%%KK%J%%j%j%j%j%%%jJ%
-37734GJJJ%%%%jj%%%J%%%%j%%J%%%j%%J%%j%%%J%J%j%%J%%%j%j%%%%%JJ%%%J%%j%%jJ%%%
-37665A0%%%j%%%%jj%J%JJ%%jj%%Jj%%jJ%J%%%%%J%Jjj%%J%%J%%%%%%%%%%%jj%%%j%%%%%J
-37597I%%%%%%%%%j%%Jj%%%%%%J%%%%j%J%%%%j%%JJ%JkjjJJJ%%jj%J%%JJ%%%%j%j%%%jj%J
-37528H%J%J%%%%jj%jJ%%%J%J%%j%%%J%j%%j%j%%%%%JJjj%%%J%%J%%%%%%%%%j%J%J%%J%%%
-37459A1%jj%%%%%J%j%%J%%%%J%j%%%%%%%j%Jjj%%%jJ%%%j%JJ%%%%%%JJ%%%%%j%%%%%j%%J
-37391A0%%jj%J%j%%%J%Jj%j%j%JJ%%%J%%%%j%%J%Jjj%%%%%%%j%J%%jJ%%%JJ%%%jj%%%%J%
-37323A0jj%%%%%J%J%j%jJJ%%%%j%%j%j%JJJ%j%j%%%%%%%%%%J%j%JJ%%j%%J%J%%j%jj%%J%
-37255I%%%J%j%%%%j%%%%%%%%%JJ%%j%J%JJ%jjj%j%J%%%%%%J%%%%%j%J%%%%J%%%%j%k%%%J
-37186I%%%JJ%%%%%%%%j%%%%j%%%%j%%JjjJJ%j%%j%%JJJJ%j%j%%J%%%%%jj%j%J%%%%JjJ%%
-37117I%J%jj%j%J%%%%J%%%jJJ%J%jjj%J%JJ%%%j%%j%%%Jj%%%J%J%%jj%%%%J%jj%%%%%J%%
-37048IJj%j%%%J%%J%%J%%j%jj%J%J%J%jj%j%JJ%%%Jjj%j%jJ%JJ%%%%%%%%%jJ%%%%%J%jj%
-36979I%%J%%%j%j%%%J%%%%J%j%%J%%jJ%%j%J%%%j%%J%%%%%%%J%%%%%%%j%%Jj%%%%%%j%%%
-36910I%Jj%%%%%%%%J%%%JJ%j%%%%jJ%%%%%%%%Jj%%%%%%%j%j%jJ%%%%JJ%%jj%%jJ%j%%%JJ
-36841A0%J%J%%j%j%%%%%%%%%%%%%%j%j%%%J%%%%%%%%%%%J%%%J%%j%J%%j%%J%%j%%j%J%j%
-36773I%%j%J%%%%j%%%%%%%J%%J%%%%%j%J%%j%J%%%%%J%%%%j%%%JJjjj%%%%j%%%J%JJ%%%j
-36704A0%%%j%J%jJ%%%%%j%%%%%%%%jJJ%J%%j%%%%%%jj%%%%JJ%%%%J%%%%%jj%%%%JJ%%%%%
-36636A1%j%%%%%%%J%%%%%%j%%j%%%%J%%%%%%j%J%%j%%%J%j%%%%%JJJ%%j%JJ%jjj%%%%%%j
-36568IJJJ%%jj%%%J%J%j%%%%%%jJ%JJjjj%%%%JJ%%%%j%J%%%%%%j%jJ%Jj%jj%%%J%%j%J%J
-36499A1J%jjj%J%%j%%%JJJ%j%%%J%%%jj%%%J%J%%%jjj%j%J%JJ%%%%%J%%%jj%J%%%%%J%%j
-36431A1%%%%%%%%%%%J%%%j%%jJ%%%jj%%%%JJ%%JJjj%Jj%%J%%j%k%j%%KJ%%%%j%%%%j%J%%
-36363A0%J%%%%%%j%J%%%%%j%%J%%J%%%%%%%j%%%%Jj%j%%%%%JJ%%%%%JJ%jJjjj%%%%j%%%J
-36295A1%%%%%%%%%%%%%%%%%j%Jj%%%%j%%%J%J%jjjJ%J%J%%%%%jJJJjj%%%%J%jj%J%%%%%%
-36227A1%%%J%J%j%%%J%%j%j%%%%%J%%jj%%%%%J%%%%JJJ%%k%%%JJJj%jjJ%J%%%jJ%J%jjjJ
-36159A3jjjJJ%%j%j%J%%%JJ%Jj%j%%%%%%j%%%%jj%%JJ%%%%%j%%%%%%JJJJjj%%j%%%j%%J%
-36091A1%JJJ%%%%jjj%jjJ%%%%J%%%%%%J%%%%%%%%J%%j%jj%%%JJJJ%jj%%%%%%%j%%%%J%j%
-36023A1J%j%%%%J%%%%%Jj%%J%%%%%%%%%%%%%jjj%%Jj%%JJJ%%%%%%%%%Jj%jj%%J%%%%%%%%
-35955A2%j%%j%JJj%%%JJ%%%%%j%%%%%j%%%%%%%KJ%%%%j%%j%J%%j%%%%%J%%JJ%%j%jjjJ%%
-35887A2j%J%%j%%%%J%%%jjJJ%jJ%J%j%%%%%%%%%JJ%%jj%JJ%J%%jjjj%%%%%J%jJ%JjJ%%j%
-35819A2j%J%J%%%j%%%%%j%%J%%J%J%%J%%jjj%%%%%%%J%J%%%%%jjJj%%%%%%%%%JJj%j%%J%
-35751A3%%%j%jJ%J%%%jJ%%j%%J%%%%%%j%%J%J%%j%%jJ%%J%j%jJ%J%%%j%%%%%j%%j%JK%%%
-35683A4Jj%%%Jjj%%%%%%J%jJ%%j%j%%%JJ%%jj%J%%%%j%%%%jJ%J%J%%j%%j%J%%%%%J%%%%J
-35615A5%%jj%JJ%j%%%%%jj%%J%j%J%%jJ%%j%%%J%jj%%J%J%%%%%%J%%%%j%JJ%%j%j%JJ%j%
-35547A4%J%%%%%%j%%%J%%%%%j%%%jJj%%JJ%%j%J%%j%j%%jJ%%%%%%%J%%%J%jj%J%%%%%%j%
-35479A3%%%%%J%%%%%%%%%JJ%j%%J%jjJ%%%%%j%%%%jJ%Jj%%J%%J%j%j%%JJ%%%j%%%J%%j%j
-35411A4%jj%%%%%J%%J%%jj%J%%JJj%%Jjj%%%%j%%J%%%%%%%%%%%J%J%J%j%%%%jj%JJ%j%J%
-35343A5%%%%%%j%%J%%jJj%j%%%%%J%JJ%J%jjj%%J%%Jjjj%J%%JJJJ%%jjjj%%J%j%%%J%J%j
-35275A5%%J%%j%j%J%%j%%J%%j%%%%%%%j%J%J%%J%%j%J%%%jjJ%jJ%%%%J%J%%J%j%jj%J%%%
-35207A6j%J%j%%J%%%%%%jj%%%JJ%%%J%jj%%J%J%J%%jk%%%%J%Jj%%%%%%J%%j%%%%%%J%%j%
-35139A6JJ%%jjj%%JJ%%%%jJjj%%%JJ%%%%%%j%%%J%%j%J%%%%j%%JjJ%%j%%%%%j%%%J%%j%%
-35071A5%J%%%%j%%J%J%%j%%%jJ%J%%%J%jj%%%%%%J%%%%%%%J%j%%%%%jJJ%%%jj%J%%J%%jj
-35003A6%JJj%%J%j%j%%J%JJJJ%%%kj%JJ%%%jjJj%%jj%%%j%JKJ%%j%%%j%%%J%%%%%%J%j%%
-34935A8%%J%j%%%j%%%%%J%j%%%J%j%jjj%JJJ%%jJ%%J%j%%J%%j%J%%%J%%%jjj%%%%%%%%%%
-34867A6%%%JJJ%%j%%Jj%%%%j%J%%%j%jJ%J%%%%jj%%%J%%%j%J%%%%%%J%%%%j%%J%%j%%%%%
-34799A7%%%%J%%%j%%%%%%%%%%JJj%Jj%%j%%%JJ%J%%%%%jj%%%j%%J%%Jj%J%%%%j%%%JJ%Jj
-34731B0%j%J%%j%j%j%%%%JJJ%%%j%%%%JJ%j%%%%%Jj%%Jjj%%%J%%jj%%%%%%J%j%%%J%%%j%
-34663A8%jJ%%%%%%j%J%%%%jJ%K%j%jJ%%%j%%J%j%J%%%j%%%JJ%JJ%%%j%%%%jj%%J%%Jj%j%
-34595A9%j%%j%J%J%%Jj%%jj%%JJJ%j%%J%%j%j%%JJ%%%j%%%%j%%%%%%J%%%%%j%J%J%%%j%J
-34527B0J%%jj%%%%%%%J%%%j%%%%%%%%%j%%j%JJ%jJ%%j%j%j%%%%JJ%%%%%%J%J%%j%%J%%%J
-34459B1%j%%jjj%%%%J%jj%%%%J%%%%%%%%%J%jjj%%J%J%J%%%J%%%Jj%%%%j%%%%%%J%%%%j%
-34391A8%JJ%%%JjJ%%%%%jj%J%%j%J%%%j%%%J%%%%j%%j%J%%%j%%%J%%%j%%J%%J%%%j%%jJ%
-34323A9j%%%%J%j%JJ%j%j%%%jJ%J%%%%%J%j%jJ%%j%jJ%%%%%JJ%jj%%%J%%j%%%J%%j%jj%J
-34255A7%J%JJJ%%%j%jjJ%%%j%%%%j%%Jj%j%%JJ%J%%%jj%Jj%%JJj%%%%%J%%J%%j%j%jj%%%
-34187A6%J%%J%Jjjj%%%%%JJ%%%%%jj%%JJ%%j%%J%j%jj%JJ%%%%%JJ%J%j%%J%%%j%j%%JJj%
-34119A9j%J%%%JJ%%j%%%%j%%jj%%JJ%j%%%%J%%j%J%J%j%JJj%jj%%JJ%j%J%%%%%%%j%%jJ%
-34051A9j%%j%j%%%J%J%%%J%%%%%j%%%J%jj%j%%%%%JJ%%%J%J%%j%%%j%j%%%%J%%%J%%J%%j
-33983A9%j%j%%%%%jJJJ%%%j%%%%J%%%%%%%jjj%J%%%%%%Jj%%%%%%%%jJK%j%j%JJ%J%j%jj%
-33915A7%J%%%j%jjJj%JJ%%j%%%J%%%%%J%%jJ%J%j%j%%%%j%%%%J%j%%J%%J%%%%%%jjJ%%%%
-33847A7jJ%J%%%%%J%%J%j%j%%%J%j%JJ%%jjj%JJ%%j%%%%%%J%%j%j%%%%%%J%%%jj%J%j%%%
-33779A6%%%%J%%%%%%jj%J%%JJ%%%%jJ%%%%jj%%JJ%%%J%%%jJj%%%%%%%Jj%%%j%%%J%J%j%%
-33711A8%%%jjJ%J%%%j%%%J%j%JJ%%%%%J%%jk%%%Jj%%J%%%jj%JJ%j%JJ%%%%JjjjJ%Jjj%j%
-33643A6Jj%%J%%%%%%%jj%%JJ%%%%%%%%%%j%JJ%%%%%%%%Jj%j%j%J%J%%%%%%J%%%j%%j%J%j
-33575A7J%%%J%j%%%%%%%%%%j%%J%%%%%j%j%J%J%JJ%j%%J%%j%j%J%%j%j%%%%%J%%jJ%%%%%
-33507A8%j%J%%%J%J%j%%J%J%%%%%j%%j%%%j%J%%j%%JJ%jj%J%%%j%jj%J%JJjJ%%%%%%%%%%
-33439A9%j%j%%JJ%%jJ%%%%%%J%%%j%J%%%%j%%%%%%%%%%%%J%%j%%%%%%%J%%%%JJjjj%%j%%
-33371A8JJ%%j%%KJ%%%j%jJ%%j%%%j%%J%%%%%%%Jjj%%%%%J%Jj%j%Jj%J%%jJ%%%%%%%%%J%%
-33303B1%J%%%j%%%%J%%%%J%J%jJ%%jjjJ%jj%%%%J%J%%%%j%J%%J%J%jj%%%%J%%%%%%JJ%JJ
-33235B7%JJJKKLLMLKK%%jj%%%JJ%%jjkjkk%JJJKLKJ%%jkk%%KKJjkkkmllkjjjkjjJ%%jJ%J
-33167B9%j%jjj%J%%%%%%%J%%%j%J%J%%%j%%jJ%J%j%J%%%%%%J%j%%%j%%%%%%%%jj%%JJ%J%
-33099B8%j%J%%%%%jJJJJ%jj%%%%J%%J%%%J%%%%%j%J%%%%%%JJ%%%%%jj%%Jj%%J%J%%JJ%j%
-33031C5j%%%%JK%%j%%%JJ%%%%%%j%%%JJJ%%%J%JJJjj%%%%Jj%%j%%%%JJ%%%%%%%%%J%j%%J
-32963D4JJ%J%%jj%%JJJ%j%J%J%%%%%%%%%%JJ%%%%%%%%J%%%%%jj%%JJJJJ%j%j%%%J%j%%%%
-32895E3%%J%J%%%%J%%jj%JJJ%%%j%jj%J%J%%%%J%Jjj%JJ%%j%%J%j%%%%%%j%%j%%%%%J%%j
-32827E5%jJj%jJ%JJ%%%Jj%%%%%J%J%%jj%%%%%%J%%j%j%jj%J%J%j%%%J%%j%j%j%%%%%%%%%
-32759E2%%%%%J%%jj%J%%jj%%%%J%%%j%%j%%%%jJ%j%%j%J%%J%%j%%Jj%j%%%%%jj%j%%%%%%
-32691D4j%j%%jk%JJJ%%%%%J%j%%j%%%%%j%%%%j%%j%j%%J%%%j%%%%%%j%%%%%%%j%%%%%k%%
-32623C3%jJ%%%%%%%%%%%%j%%%%%%jJ%%%%%j%jj%J%J%%%%%%j%%%%%jJ%%j%%%%%%j%%%%%Jj
-32555B8%J%JJ%jj%%%%%%j%%%%%j%%%%%%jJ%j%%%%%%jj%Jjj%%JK%jj%%J%%%j%j%%jJJJjjj
-32487B2J%J%%J%j%%%%J%%%j%J%j%%%Jjj%%%%%%%j%%%%%Jj%%J%%J%%%J%%j%J%J%%%%J%%jj
-32419B5%%jJ%J%%%%%J%J%%jJ%%%jjjJ%j%j%%j%%j%jJ%%%%j%%%%jj%%%%%%%%%%%%J%%%JJ%
-32351B2%%%j%%%%jj%J%JJ%%%j%j%%%%JJ%%%j%J%%%%J%jJjJ%Jj%%jj%%JJJJ%%%%jj%JjJ%%
-32283B4J%jkj%%JJJ%J%J%J%%J%%%j%%%%%%%j%J%%%%j%%%J%%%%jj%%jj%%%%J%%%%jjj%J%%
-32215B2%JKJKKJ%%%%J%KJKKKKJJJ%%%kjkj%%J%J%JJJKLLLLJJ%kjllkkkkj%%%%%%j%%%jjj
-32147C9JJj%%J%%%j%JJJJJ%%jjj%%JJ%%%jJ%%%J%jJ%%%%%J%J%JJJJJ%J%%J%JJJ%%%%JJKJ
-32079F2JJJ%%JJKJKKJJKJKKMLMMLKKJKLLNNPNNNMKJJKLNNNPPOONMMNNQRJ2J3J4J5J5J7J8
-32018C44J9K1K3K6K9L3L7M1M7N4O4P6R1J11J36J68K10K66L30M04M70N07M88L97K48Q3n9j41
-31990D523j33m5P8J77K11J61M0j11k54l59l92l46k47j25NJ33K56L60M19M09L11J48k7j70
-31966E022k42k19j14K2J31J70J17j6j85l47m75n32n15m49l67k93k32j85j49j21r9q2o9n9
-31942G12n1m5m1l6l2l0k6k4k2j9j8j7j6j5j3j2j0j0j0rqnmkkklnqj0j0qppmmmllmmopoml
-31896A23j%Jjlnooomllkkjjj%JJJ%J%kklmllk%j%jJJKLKKJJJK%kopnmkljkjj%JLLMNKjml
-31829E4jJLML%jjjjkkkmlkjjKLMNK%jkkklmlllkkkjkjj%%j%%Jj%%KMLLLkmmljjk%J%JKKM
-31761C2NMM%lmlj%KJ%lllkjjj%jJJKKMMLKkmlmll%jj%%%%%%jjk%%JJ%J%jj%%j%%%%%J%Jj
-31693A7%kj%%%%JJ%%J%%%%JJ%%j%j%%jJ%j%%J%j%%JJJ%%j%%%jj%%JJ%JJ%JJ%%%jJ%%%%%%
-31625B2J%%j%kj%%JJ%JJKKJJ%jjkj%jjjJJJJ%JJJKKLLKJjjkmmlkj%jjj%JJJJJJKKJ%%jjk
-31557B7jkjjj%J%J%Jjj%%%j%%%%%jJ%%JJ%j%%%J%j%j%jJJ%%%JJ%%JjjJ%jj%jj%%%%%JJ%%
-31489B2%%%j%%%%%JJJ%jj%JJJJj%jjj%%%J%%J%%%jJ%J%J%%%j%%%J%j%JJJJ%J%jj%j%%jJ%
-31421B7%j%JJ%J%%%%%jjjj%%%%%%J%%j%%KJ%%%%%%j%%J%%%%j%%j%%%JJJ%J%%%JJ%J%%%JJ
-31353C5KJJKKJJJJLLMOOOOOMLK%%j%LLLJJjkjllk%JLMMMLK%jjkk%%J%%jlnpppoommmlkjk
-31285D8jjj%JKJKJJKKJKJJ%%%j%jjjkllkkjjj%%jJJKKLLKLLMLKKK%%jjkmnnnmllkljjj%%
-31217C4J%JKKJKK%jkjkj%%jklljj%%%%JJJKKJJ%%%j%%%J%jkkj%j%%%j%%%%J%j%j%jkjj%%
-31149B2%%%%jj%JJ%J%j%JJ%JJJJJj%jjkjj%J%%%JJ%%%%%%%J%%%%%%jjjjJJJKJJ%jjj%%j%
-31081B5j%%JJ%KKJ%jj%%%%j%j%jJ%%%%%%%%JJJJJ%J%JJKKKMMLLK%j%%j%J%KLLLMLMLLJkj
-31013H2kkjj%kjkj%jjjjjkjkk%jkkklkjKKMMK%jkkkjjkkkk%JKLMMKJJ%J%J%jkjj%%%jj%j
-30945E4%%%KKLK%%%%%%j%j%%J%%%%%%Jj%j%J%%KKMMLJ%j%j%%%J%JJKKLNOMMKKLMMKJ%j%j
-30877A21%KKMNPQPOPNNMJjj%JJLNPPOPPOPPPOOORJ1J4J7K0K4K7L0L3L5M0M6N5O6Q1R9J27
-30827A005J62K11K71L37L93M18L80K63R1q5k30l16l27k72j87r5qP9J71K76L96N22O21O52
-30803D728N67L51N1k59n22o79o94o10m93l80k90k19j65j24r1o3m3k6j3lNJ3K5M0N4P4J02
-30776A336J37J82K42L28M45N99P97J024J218J215R12J56q98j404j251r09n97l58j74k2J22
-30755C100K75M45O28Q15R65J006Q46M71j49p37q46n60j40J65K10k15r32j177r38o43m30k93
-30733A866k02j39q7l8K2R5K01L39M64M84L29j31n89o33m63l01j96j30q9o3m5l1k5k1j8j3
-30707E86rjQJ7K6L9N3P2J00J47K20L40N27P62R12Q46L75n30j056r23o15l74k25j34q1l5J1
-30680A058O7J38K42L81N31N94N11J53l07l60m7L41O18O60L26m75j022r32o41m04k52j54r3
-30657I33m4lN1J18K14L44M91N59M74R3m84p06n69l82k48j64j11q0n8m4l3k9k6k3k1j9j5j2
-30629B06rrqpnnoooooprponmmlllmlmmlk%%j%%KLKKJkmoomlkkk%%KKLKLKJJjk%%JJkmnll
-30562C8j%j%%JKKKKLKLJjjj%Jjklkkkklllkj%KLNNMKJJ%JJjklkkkjkjkjjkj%JKLJKJJJJ%
-30494D1J%%%jkkkjklj%%%%JJJJKKJKKJJjklllllllkjjjJ%%j%%%JJJ%j%%%J%%JJJjj%%JK%
-30426B1%%jj%J%%%%%%j%%%J%j%%j%%%jjJ%%%J%J%%%%J%%J%%JJ%KKKKKLLMNONNK%jlmmmlk
-30358D5jJKLNNNMK%%lmoponnljjjk%j%%%%%%JJJKJJLNMNMMNLJjlmnnmk%%KKMNONMJjmooo
-30290D9omllkkkjkjj%%j%j%%%%%j%%%%j%%%%%%jj%%%J%%%JJ%jJ%j%%%j%%%%%%%Jj%j%jj%
-30222A4J%%J%%%j%%%J%%jj%j%%%%%%J%%%%Jj%%%%%%%%jjJJ%%jJjj%%%%%%%%%%%J%%j%j%%
-30154A1%Jj%j%J%J%%%JJ%J%%%%J%%%%%jjj%J%%%%j%%%j%%%JJ%%%jJ%j%%jj%%JJ%%%%%%%%
-30086A3J%j%%jjj%%%%jJJJJ%%%%%j%J%JKJJ%%J%J%%%jj%j%j%%%J%%%jJ%Jj%%%%%jj%%%%j
-30018A4%%%%J%J%%%%%%JJ%%%%J%jj%%%%j%jj%%J%JJJJJjjjj%J%j%%%j%%%%%%%JJJK%j%J%
-29950B0KLMNPQQOjrj0qnlkj%JKLMNOQQOjnlJNN%oj1rpmljjJ%JKLNQPOJprqolkkjj%j%%%j
-29884B0%%%j%JJJKKMOPJ0RMlrj0pmmjjJJJKMORRQLlnkLMMjqj1ronkkj%JJKNOPPNkpqpnml
-29819B5kjjj%%%%%%J%%%j%j%%j%%J%%%%%%J%j%j%%%JJ%%%%%%%%J%%%%Jjk%%%%%JJJJJKJK
-29751B9LLLKKJ%jkkmkjjj%JKKLLKJJjjlllkkjjj%k%j%%%J%%%%J%JJJKLLKLLKJ%jklkkj%%
-29683C6J%JKMKKKK%%%%JJJknomlkj%%%JJJKKMML%mk%JLLJlnlljj%j%JJJKKLLK%lllkjjk%
-29615C5JJJ%%J%j%%%%J%J%%KLMNMJjmmllkj%%JJJKLMLL%kljJKLKjnnllj%%J%J%KLLMLJlm
-29547E4nkj%j%%jJ%%%j%jj%J%%j%JJJ%%J%%Jjjkk%jj%%JJjj%j%JLLKJJKKMLK%kj%%kmllk
-29479D5jjj%%JKLKLLLL%j%%jklllkklkk%%%jkj%%Jjjj%%%%%j%%%JKKKKLLLLLKjjj%jllml
-29411D0lkkk%%KJJKLLKK%j%j%jlnkjklkjkjj%j%%%J%%jj%%j%%%%%jjjJ%%J%%%%%j%%%%%%
-29343A6%%%%J%%%JJ%%j%%J%%%jj%%%%j%%JJJ%%%%JJJJ%%jj%J%j%%%%j%%%%%jj%jJJ%%%%J
-29275B0%%jjjj%%j%j%%JJJjjj%%%j%%JKJ%JJJ%%%%JJJJ%%jj%j%%jk%j%jJJ%J%%%j%j%jJ%
-29207A7jj%%j%%%%%J%%%%%%%%%J%%J%j%J%JJ%%%jjjjj%%%j%j%%j%%JJ%%%jj%J%%%%JJJj%
-29139A4j%%%J%jJJ%%J%J%j%%%%JKJJJJJLK%J%JJJJ%%JJ%%%%JJ%%jjj%%%%jj%%jjjjjjkkk
-29071B1%j%jjj%%%%%jjJj%%J%%%%%%%%%JJJJKJKKJKK%%JKJJJ%JJ%%%%%JJ%jjj%JJ%j%jj%
-29003C8j%jjkkjkjjj%jjjj%%%%%%%jj%%%%JJ%jjjjj%%%%%%j%%%J%j%%j%%J%JJ%%j%jJ%J%
-28935A7%%jj%%%%%%j%%%%J%%%%J%%j%%%%jj%%JJ%jjj%%JJ%J%jjj%%%%%JJJ%%%jj%jJ%%%J
-28867A4J%J%%%%j%%%%%%jjJ%%J%%J%%%j%J%%%%%%J%JJ%%%%JJJKLKLLNNONNNNMKK%jklnnn
-28799E8nmlk%JKMNNNOMNKJjklnnonnmlk%%%KKMOOOOOMKJ%jlnnoonmljj%JMMONNMMLK%kln
-28731G6oopoonnllljjjj%jj%%%j%j%%jj%J%%%%%%%%%%%J%%%%%jjJ%j%%%%%%%%%J%%%%J%J
-28663A9%%%jjjjj%%%j%Jj%jJ%J%%JJ%j%%%j%kj%Jj%%JJ%J%%%%j%%%%%J%%%%%%jJ%J%%j%j
-28595A3%%%J%%%jjj%jJ%%%J%%J%%%%%%%%%%JJJ%jjjJ%%%j%%%%%J%%J%%%%%%%j%%Jj%J%%j
-28527A4%%j%JJ%j%J%%%%jJj%%%JJJjjj%%J%JJj%J%J%j%%%%%%j%JJ%jj%%%%%J%%%j%j%Jj%
-28459A5j%%%J%%J%jj%%%J%J%%%j%J%%%j%%J%%%%%JJ%Jj%jjJ%%%j%%%%J%%%%J%Jj%j%%%%%
-28391A7J%%jj%%%JJJ%%%%J%%%%%J%%%%%%%%jjJ%j%J%%jJ%%%%%J%J%%J%%%J%j%%jj%%J%j%
-28323B1%Jj%JJ%%%%J%%J%%%%JJJj%J%JJ%%jj%%%%j%J%%JJKJ%%%%%%J%%J%%J%j%J%JjJ%JJ
-28255C9j%%JJJ%%%%%%%%jJ%JJJ%%%%%%%J%%%jj%%%J%%j%%%%%j%%%%J%%%%%%%jjj%J%jjjj
-28187C7%%j%%j%%%%J%%%%%%jj%jJ%J%j%%%%%%JJJ%%%%%j%J%%%%J%%JKKLMKKjklljJJKKJj
-28119E0mmlljkj%j%%jj%j%%j%j%J%jJ%%J%%J%%j%JJLMLL%jjkk%JJLLJ%kklkj%JKLJ%jllj
-28051C5JJLKJJkmmkkj%%%jjj%%j%%J%%j%J%%%%%%%%%%%JJKKKLLJJjlkk%JLLK%lnlkj%%j%
-27983B8j%JJ%Jj%J%J%%KJJJKJJK%%%KKJJJ%JJ%J%j%%%jj%jjk%j%%j%jjjkjjj%j%%%%%j%J
-27915C4KJJJ%%%JJ%JJ%%JJKKKLKJKJKJ%J%JJJjJ%JJJ%%j%j%%jjjj%JJ%jk%%%%JJKKKJ%JJ
-27847G4JKKKLLKKKKKKLKKMLLLLMMLLLKMMMLLLKLKLKKJJJKJ%%%%%%jj%%j%j%%%%%JJJJ%KK
-27779A86KLLLMLLJLKLJKKK%%jjjjjlmmmnnnononnnnnnnnmnmnmllmllkkklllklkjjjjkkkj
-27712F0%jkjjjkjjjjk%%%jjj%%%%jjjjjj%%%%%%%%%jj%%%%jjjJ%%%%jj%%%%j%%%j%%jJJj
-27644B9%JJJ%j%%%jj%j%%J%Jj%jjjj%%%%J%%jjj%JJ%%%K%j%%%%%%%%Jj%jJ%JJJJ%%%J%%%
-27576C1%%%j%%j%%%Jj%j%%%j%jj%J%%%%j%%j%%%j%%JJ%%%%j%%JJJKJJJ%J%%%JJJ%%J%%j%
-27508C6%%%%%%%%j%%%%%%J%%%jj%%%%%%jJ%%%JJ%%%%%%j%%J%%%j%%JJJ%%J%%JK%KJ%KJJK
-27440E1JJJ%J%j%%jjj%%JJ%%%j%jkj%%j%j%%jj%j%%jj%j%jj%%%j%%j%%jjjj%J%J%j%j%j%
-27372C1%%%j%%j%%jjJKKKK%%j%j%JKKJ%jkj%jJ%%j%%Jj%j%%JJ%%%%%%j%jjk%%j%j%%%%JK
-27304C2J%j%%%%%JKJJ%%j%J%%JJK%jjj%%JKKJJ%jjjjj%j%kjj%J%j%J%J%j%J%J%%%%J%jJ%
-27236C9%%JJJKJJ%jJJJKKLKKJ%J%JJ%JJ%JJKKKKJKLKKMMNNMNNNNNMMKJjkkkkj%j%jJJKLN
-27168A43NMMNQJ1J2J4J3J3J3J4J8K2K9L8M9O1P4R4J19J61K32L38M74N94O18M58O8l72n47
-27137B787m38k18J3K33M12M89L85M0m19o66o26m71l26k24j56j12q4o2m5l2k4k1j8j6j4j1
-27111C76qn%OPQPPJ0J6K3L0L8N0O6Q4J09J48K11L04M25N45N92M90J81k31m63m16k28pK10
-27080B585L93M82M03J02l12n42m91l09j09Q3K69M26M92L95Q4l21n28m69k80p2J33L17M27
-27057C158L96J57k60n84o31n08l65k57j83j33j00p4n6m1l2k5k2k1j9j6j4j0m%LMLMNRJ5K3
-27025D22L1M0N2O9R1J26J82K69L88N14N83N14K33j99m87m74k96q1J29L18M37M18J90k28n66
-27000B675o20m97l51k40j64j17q6o3m6l4k7k4k3k2k1k1k2k1j8j4j1j0j0j0j0rqnmkjj%jj
-26965A61klmmppqoppooonlklkljkkjjj%%jjjj%%J%JKKKLMMNOOPOMKJjjllmlmnmkjj%KLMM
-26898I5ONMKJjjkloooooonmllklljjjjjk%%JJKJJJj%JJKKLKKLKKLMMNOPRQJ0J2J2J4J5J6
-26836A91J5J4J0PKkpj0j2j4j5j5j4j3j2j0rpooonmlllkkklkjk%jjjkkkjk%%%%j%jjj%JKJ
-26781C7%%%J%%%j%%%j%%%%Jj%%JJJ%%JJ%%JJ%JKKKMOOQQNJmomlJMOOPLjoonlk%JKLMMMNO
-26713A04PQRJ1J1J3J4J6J8J7J8J7J4J2J0OMLKJMOQRJ1J2O%j0j5j7j7j7j6j5j3j1j2j4j6j3
-26672A85rnkJMNKloqqpolljloj1j2j1qomnllkkkkj%jj%%jjj%jJ%J%%%%%%JKKLMOOOLjnnl
-26608G0%%LMMM%monnmmjjjjjJ%%JJJJKJK%JKKMLMLMMNOOPQRJ1J3J5J6J9J9K2K3K4K3K3K3
-26552C61K3K2K4K7L1L8M4M9M9M7L6K3Oj4l4n1o2o9p0o6n8m9m0l2k3j9j5j2rqqopnnnnnmm
-26512I5mmmnnllllmljkjkjlkjkj%%jjjkjJ%jj%%J%%%%%%%%J%%J%JKJKLLLOQRPJqpolj%JK
-26444E8LMLMMOOQJ1J4J7K2K8L6M4N3O1O8O9O5N4L8J9nk6m4n6o4o5o1n5m6l7k9k3j7j4j1j0
-26405A32rroonnnmmnmnmlllkkklkjkkklkjjj%%jJ%j%%j%jj%j%j%%j%jjj%%%%%J%%jj%%j%
-26338A4%j%%%%%J%%j%Jjjj%%%KJ%%j%%J%%%jj%J%%J%%j%%%JJ%jj%Jj%J%J%%%%%jj%J%%J%
-26270A5%Jj%%%j%JJJjj%%%%%%%jJj%J%JJ%jJ%J%J%%%%%j%J%%%J%J%JJ%%%%%j%j%%jjj%J%
-26202A9%J%J%%%%%j%%%JJ%%%%J%J%jJJ%jj%%JJ%%%KJ%Jj%J%KJJJJJKLKLLMLLLK%%%%J%km
-26134E9nmlkj%KJ%klmmkjjjj%j%jJJ%j%%j%J%KJKKKLLMMLLLK%jjkj%KKJJ%KLMLKJ%lonml
-26066E6kk%llmlmkj%KKJJjklkkkjjj%jj%j%%%%JKJKJJKLMLKK%%jllkkjjJJKJ%kljk%%KKJ
-25998C3jkmlkjkj%%%j%%j%%%%%j%%%j%%%j%%%%%jJ%J%j%J%j%j%%%%j%%J%J%%%%%J%%%%%%
-25930A3%J%%J%%jj%j%%J%%%J%%JJ%%J%J%jjjj%%J%J%%%jjjj%jJ%j%%JJJ%%%%J%%%%j%jjJ
-25862A3%j%%%%j%J%j%%%%%%J%%%JJ%%j%%%%%%%JJJJ%j%j%jJJj%Jjj%%%jjj%%%J%Jj%j%Jj
-25794A1J%%jJ%JJj%%%JJ%%J%JJJKKKMMLNMLLLJ%%klmmlmmkklkk%kjj%%%j%%jjjjJ%JJ%j%
-25726A3j%%%Jj%jj%%%%%%%%%J%%%%JJ%j%jJ%%%%JJ%jJ%Jkk%%%%%%j%%%%%J%Jj%%JJ%%J%J
-25658A5%%jjJJ%%%%%JJKJKLLMMMNNMLLJ%llllmkj%JKKKLMKL%%kklmmmmnlkkkk%j%jjkjj%
-25590A5%%%j%%%j%%J%jj%%j%%%%%%%%%%%%J%%%J%jJ%%%%%%%%%%%%jJ%%%%j%%k%%%%J%%JJ
-25522A3%%jjj%JJKJ%%%J%%%jj%J%%J%JJKLMMMMNMMLK%jlmmnommlkkj%kjjj%j%%%%%%%%%%
-25454A2%%%%%%J%j%%J%J%%%%kj%%%%%%%%%j%%%%%%%j%%J%j%%J%%%%j%%%%jJ%%%%%j%%J%%
-25386I%%%%%%%j%j%%Jj%%%JJ%j%%Jjj%J%J%%%j%J%%%%%j%%%J%%%j%j%%%%%j%JJ%%J%j%JJ
-25317A0J%j%Jj%%JJ%J%JJJJ%%%%jJ%J%jjjj%JJKLLNORJ2J3J1Loj4j4j1qnmkkjjj%jj%J%%
-25255A3JJK%%%%%%Jj%j%%JJ%%%%%JJJJJJJLKMMPJ1J6K2K7K4J3nk4k9k4j7j3qpnkj%kjkjj
-25198A6%j%%J%%jj%%%J%J%%%JJ%J%Jj%j%%j%JJJJLMPRJ2J2J0Krj4j3j0pmlljjkj%%%%%%j
-25136A1%%%%%J%%%%%%%jj%%%%j%%JJ%%%%%%%%%j%%%J%jJ%%j%%%j%j%JJ%%%%%J%%%J%%%%%
-25068A2KKJ%%J%kkj%j%%%%J%%%jjjJ%j%%%%%%%J%jj%%j%j%J%J%j%J%J%j%%%%j%%%%%%%%J
-25000IJ%%J%%%%%%j%%j%jJ%j%J%JjjJJ%%%jJ%J%%%%%%%%j%jj%%%%J%%J%Jjj%Jj%%%%%%J%
-24931A0%j%jJ%JJ%%%j%%%JJJKKJ%%%j%jkk%%j%J%%%%jjjJJ%j%J%%j%%%%%jJ%Jj%jJJ%%j%
-24863A0%J%J%j%%%%J%%%%%%%%%%j%J%%j%jjJ%J%%%%jJ%%%%j%%%JJ%j%Jj%J%J%%%%%%j%j%
-24795A1j%j%%%%%%J%jj%JJ%J%J%%%%%%JjJ%%%%%J%J%%jjj%%j%%%j%jjJJJ%J%j%%K%jj%%%
-24727A1%%%%JJ%%%j%%JJ%j%%%%%%%J%j%%%%J%%J%J%%%j%jjj%%%JJ%%J%%%%kjjj%%%%J%%J
-24659A2%JJ%J%%%jjj%%J%%Jj%j%%%KJJj%j%%J%Jj%JJ%%%%JK%%jjj%kjj%%%%%%J%%%j%%%J
-24591A4J%%jj%%%%%%Jj%%%%%%jj%jJJJJJ%JJJ%J%JjjJjj%%%jj%%%%JJ%j%%%j%%%jjj%%%J
-24523A3J%j%%%%%%%%JJ%JJJ%%%%jj%%%%%%%%j%%%%J%%%%%%%%j%jjJ%%%jJJJJj%J%%%%J%j
-24455A7%j%%%J%j%%J%%J%j%%%JJ%%%%jJ%%J%J%%%%j%%%%%%jJ%J%%jJ%JJ%%j%j%%JJJj%%%
-24387B3%%%%%%%%%%%%%JJ%j%J%J%%%%J%jJ%jj%J%%%J%%j%%%%%%j%J%J%%%%%%%%jJ%J%j%J
-24319B8%%JJ%%%j%%%jJ%%%%%%%J%J%%%j%%%J%J%%j%%J%%j%%%%%%%%j%%%J%%%%jj%J%%%%%
-24251C0%%j%JJ%j%J%%J%%jj%J%%%j%J%%%%%%%%%j%%%%%j%j%JJJj%%%J%%%%jJ%j%%Jj%j%j
-24183B8%j%j%%%%%%%%jJJ%%%%%%%%%%%%%j%j%%%jj%%J%%%jjjjJ%%%J%%%%%%%%%%jJ%%j%%
-24115B1J%%jjJ%%j%j%%Jj%%%j%J%%Jj%%j%J%%%%%%J%j%%%JJ%jj%%j%j%%%%%%%%%%%%jjj%
-24047A4JJ%%%%J%j%%%%%%%J%%%%%j%%%%%j%%%%%j%%%%%%%%Jj%%%%J%j%%jj%%J%%%j%%%J%
-23979A3%%%%%%%J%%%%%%%%j%j%j%%%%jJ%%j%J%JJ%%%%j%jj%J%J%%jj%%%%%JJJ%j%%%%%%%
-23911A2%jj%%jJ%%j%%JJ%%%%j%%J%%%j%%jJ%%%%%j%%j%%JJj%%%j%%%%JJ%%%%jJ%j%JJj%%
-23843A0jj%%%%J%%%%jJ%%J%j%%J%%%%j%%Jj%%%%jj%JJ%%%%%%J%j%j%%%J%J%%j%J%%jjjj%
-23775FJ%%%J%%%j%JJ%%j%%%%%%J%jJ%%%JJ%%%%jjj%%%%%%%%%Jj%%%%J%j%%J%Jj%%%%%%Jj
-23706Ij%%j%%J%%%%%%%J%jjJJ%%j%%%J%j%%%%jj%%%%%J%%%jJ%%%%%%%%JJ%jj%J%%JJ%%%j
-23637I%j%J%%j%%J%%%%J%%j%%%%Jj%jj%jJ%%%%%%J%%j%%j%JJ%j%%J%J%J%j%%j%jj%%%%Jj
-23568F%J%J%J%%%jjJJ%%jJ%J%%%jj%%%j%%JJJJJ%%%J%j%J%j%%%%%%%j%%%j%%%%j%j%%%%%
-23499H%J%jj%%%J%%Jj%%%%jj%%J%%%JJj%%JJj%jJ%%j%jj%%J%JJ%%J%%%%%%JJj%%J%%%%%%
-23430A2%%Jj%%j%%%%%%%%j%%%%%%j%%jJ%J%%%%%%K%%jj%%%%%Jj%%%%j%%%%%%j%%j%%jj%J
-23362FJ%%%%J%%j%%JJJJjj%%Jjj%J%%%%j%%%%%%j%J%%%%%%%%J%%%%%%%%%j%%%jJJJJj%j%
-23293I%%J%%j%j%%j%%%J%%%%J%%j%%j%%J%JJ%%j%j%%%jj%%%JJ%%%%%%%j%%%%%%%%%%JJ%%
-23224I%%%j%%JJ%%J%%%%%%J%%%%%%%JJJJKJJKLMNPQJ0J2J3J1QKmqj2j3j2j1qpnkkjjjkj%
-23163A5j%%%%%%JJ%%jjJJJKJJJKLNOQRJ2J3J2RN%oj0j3j3j1romkk%JKMNOQJ1J1J1J0O%oj0
-23106H9j2j3j1rpommlkj%%%j%j%%%J%j%%%%JJ%%%JJJKMMOQJ1J2J4J1PLlqj0j3j1j0qonkl
-23049B3lkjjjjjj%%j%%%jj%%%%%%%%%j%%j%%%%j%%%%%%%J%%%%%%JJjj%%%%%J%JJj%%j%%J
-22981IJ%jj%j%%%%%JJjj%jJ%%J%%%%J%jj%%J%J%%%Jjj%%J%%%%jj%jJj%%%%JJJJJJ%%j%j%
-22912A0j%%jj%%%j%J%%j%j%JJJ%%j%j%J%J%%j%%J%%j%%%J%JJJ%jj%j%%%JJ%j%jJ%%%jJJJ
-22844A1Jjjjj%%%Jjj%j%%%%%%j%%%%%%JJ%J%%%jjjJ%J%jJ%JJ%j%%%K%J%%%%jjk%JJJjk%j
-22776F%%J%%%%%J%%%j%%%%%%j%%%%%%JJ%%j%%jj%%%%%%%%%J%j%%JJ%J%%j%j%%%%Jj%%%%%
-22707F%J%%JJ%%j%%%%%%%j%%J%%j%%%%%%%%Jj%J%%j%%%%%%%%%J%%%J%%j%jj%jjJJJJJ%J%
-22638A0%jjj%j%%%%%%J%J%%%%%%%%%%jj%%J%J%j%%%%%%%j%jJ%%%%%%%%%KJ%%jjj%%J%%j%
-22570F%%J%%jjJJ%%%%%%%%J%%%%%%j%%%%%%%j%%%J%%J%%%j%%j%%j%%%JJ%J%%%j%J%j%%%J
-22501Hj%%JJJ%j%j%J%%%%%%j%%%J%j%j%%%jJ%%%%%J%%%Jj%j%%jJ%JJ%%%%Jj%%Jjjj%%%j%
-22432F%%%J%%%JJ%jj%%J%%j%%%%%%J%%j%JJ%%j%j%%%%%%%%j%%J%%%j%%%J%j%%%%JJ%%jJJ
-22363I%%%%JJ%%%%%j%%%%jjj%%%j%%%j%%JJ%%%%J%j%jjJ%J%%j%%J%J%%%J%J%jj%jJ%J%jj
-22294G%%%%%%%jJ%j%J%%J%%%%jJ%%%%j%J%%%J%J%j%j%%%%%J%j%jJJ%%%j%%%%%%%%%%%j%%
-22225G%J%J%%j%%jjJ%%%J%Jj%j%%%j%jJ%%%%J%%%jJ%jjj%%JJJ%%%%J%jj%%%J%Jj%JJ%%%%
-22156I%%j%j%j%%%%JJJJj%%%%%%%%jJ%J%%j%jjJ%J%j%j%%j%jJ%%%%%J%%%J%j%%%%%%%%%%
-22087G%J%%%%%j%JJj%J%%jj%%%j%%%JJ%J%%jj%%%J%%k%%%%jJJ%%%j%J%j%J%J%%%jj%%%%%
-22018F%%%J%%J%%%%%%%jJJJJ%%%%J%j%%%%jjj%%%jJ%%%%%%%%j%%%J%J%%%%j%%%%%%%%%%K
-21949A0%Jjj%%j%%%%%%j%%%J%J%%%%j%JJ%%J%%%%%%%%%j%j%%%%%j%JJ%%j%%jj%%%%j%J%J
-21881H%j%%%k%%%%JJ%J%%j%%j%%%jJ%JJ%j%%%%%%%J%kJ%%jJ%J%J%%j%%j%%jJ%%Jj%%j%%J
-21812GJJJj%%%jjj%%j%J%Jj%J%%%%%%%%JJ%%%%J%%j%J%%%j%Jjj%%%%%Jj%%j%%J%%%%j%%j
-21743F%j%%%%%%%%%%%%%J%j%JJJ%%%j%j%Jj%%jJ%%%%%%%%%J%%%J%jj%j%%%JJJJ%%jj%%%%
-21674G%jjJJ%JJ%j%%%j%%%%j%%%%%%%JJ%JJJ%jjj%%%%J%jj%%%%J%J%%j%J%%%%jjj%KJJ%%
-21605A0jjj%%%JJ%j%J%%JJj%jj%%%%%%%JJ%jj%%%%%%%%j%%%jJ%K%JJ%jk%%J%%%%%j%%j%%
-21537GJJ%%jJ%J%%j%%J%%%%%%j%%j%JJ%%jjjJ%J%%%j%%J%Jjj%%%%%Jj%J%%%%%j%%J%%j%%
-21468H%J%J%J%%%J%%%%j%%%%JJJJJ%%jj%%%%JJJJJJ%jjj%j%j%j%jJ%J%JJ%jjkj%JJj%%jj
-21399A1%J%Jj%%j%j%JJ%%j%J%JJjjjJJ%%%%j%%JJ%J%JJJJJ%%j%%%%%jJJJJJJJ%%j%jj%kj
-21331A9j%JJJKJJ%jkjj%J%%kj%%J%%%%J%%%j%%J%%JJJJ%jJ%%%%J%%%j%%%J%JJ%JJJJJJJ%
-21263C4%%%%JJKJJJj%JJKJJ%JJJJKKKJ%JJJ%J%JJKJJ%JJKKJ%%%j%j%%%%%jj%jJ%%j%kjkk
-21195F2%j%%jjjjjjjjj%J%jjj%j%%jjJJj%j%%j%%%J%j%%JJ%J%J%j%%%%%%JJJJ%JKJJ%J%J
-21127F0KKJJ%JJ%KKKJJJJJKKJJLJJ%%JKK%%JJJJJJJ%%%%JJ%%J%%%%%jk%j%%jj%%jjjjjkj
-21059I1jjkjj%jkkjjjkjjkkjjjjjk%kjj%%kjj%j%%j%j%J%%%k%j%k%jk%JJJ%%%%%%Jjj%%%
-20991D6%%%J%%j%%J%KKJJ%%%J%JJKK%%%%JJ%%%JJJj%JJ%%J%%J%jjjjkjj%jjjjj%%%%%jjj
-20923E2kj%j%%jjjjkkjkjjjj%%%JjkjJ%jjk%jj%%%J%Jjj%j%jj%%j%%%j%%j%%%%%jjj%%J%
-20855A7%%%%%%%j%J%J%J%jjJ%%JJJJJJJj%%%jjjjjjJj%%J%%j%%%j%%%%J%jjj%%j%%%j%J%
-20787A4%%j%%%Jj%jj%%%J%%j%J%J%j%%J%%%%jjj%j%JJJ%j%J%j%%%%%%%J%%jj%%%%%%%%J%
-20719A1%%j%%%%JJ%%%%j%j%J%J%%%J%jjj%JJJJJ%j%%%J%J%%JKJJJKLLLOOOPPNK%mnppoom
-20651C3lkklkjj%j%%%JJJJJKKKLLLLLLJjkmnmlllkjjjj%J%%jj%j%%%J%%%jj%%%%JJ%j%JJ
-20583A7jJ%%j%%jj%%%%%%jJ%%J%J%JJKKJKKLMNPOPPML%mnoooolkkjkk%%JJJKKKLNOOPQQO
-20515H6OMJ%kmnoprponllklkkkjj%J%JKLLMLMLKJjklllmmlkkkj%kj%%jj%%%%J%j%j%%J%%
-20447A9%J%%j%%J%J%%%%jjjj%%%J%Jj%%JJJ%J%%JKJLKLMMNNOONLJknopoonllkj%%jkj%%%
-20379B3%J%JKJKKKLLMLMJjkllllllkkjjk%j%j%%%%j%%%%%J%JJ%j%j%JJJJKJ%%%%%%JJJ%J
-20311C2JJJ%%kj%%j%%%jj%%j%jj%JJjj%%%%%%%%%%%J%jjjj%%%%JJ%%JJJJJjjj%%%jj%jkj
-20243B1jj%j%j%j%%j%j%J%%%%%j%%%%%J%J%%%jJ%%%%j%J%%%%JJ%J%j%%J%%%%J%j%j%j%jJ
-20175A7%%%%jj%JJJJ%%%jk%jjJj%%%%%J%J%%%%%%jJ%%%j%j%%%jj%J%%j%%%jj%J%%J%J%j%
-20107A2%%%%j%J%%jjjjj%J%%%JJ%%%JJ%%%j%j%Jj%J%jjJ%j%JJ%%%%%%j%j%%J%JJJ%%J%j%
-20039A3%%%%%j%j%Jj%%%%%j%%%j%J%%%%%%%%%%%j%%J%%%%jJ%%%%%%%%%%j%J%J%%%%%j%%%
-19971A0%%J%%%%J%jj%%%J%%jj%j%%%%%%%%%j%%%J%%j%%J%%Jj%%j%%JJJjjjj%%JJJ%%%j%J
-19903I%%%%%Jj%%%%jJ%%%%JJjj%j%J%%%%jJ%%%J%%%j%%%%jJJJ%%jjj%%Jj%%%J%%%j%%%%%
-19834H%%J%j%%%J%%%%j%%%J%%j%%%%%%j%JJ%%%j%jJ%%%%%%%%j%%%%%jjJJ%%J%J%%j%%%j%
-19765G%%J%%%J%jj%%%%J%%%%%%%%%%%%%%%%%%J%%%j%jJ%%%%j%%J%%%%J%%%%%jJ%%jJ%J%%
-19696A0j%%%%J%%%%%j%JJ%%J%J%%JJK%%%%%%j%%jjj%%%%%%j%J%jj%%%%%%jjJ%jj%%JJ%%j
-19628I%%%%%J%J%%%%j%jj%%JJ%JJ%j%%j%%%%j%J%j%%j%%%jJ%%%%%J%Jjj%%JJ%%jj%%jJ%J
-19559I%%J%%J%%%j%jJ%%jjJ%%j%%%JJ%%%jjJ%%%%%%%k%j%%j%JJjj%J%J%%J%%%%%%j%j%%J
-19490GJ%JJ%%j%%%jJ%%%J%Jjjj%%J%%j%jJj%j%%%%%%%%J%JJ%%j%J%j%j%%J%J%jJ%%%JJjj
-19421Ij%J%%j%jj%%%J%Jj%%JJJ%%j%J%%%%%j%%%%%%J%%%jJ%%j%j%J%%%Jj%%%%Jjj%%%%%%
-19352H%%%%%%J%%J%%%j%jj%%jJ%%%%%%j%J%%%%%J%%%%%%%%%J%jJ%%%%%%%%J%%J%jjj%%J%
-19283I%%j%%%jJ%%%JJ%%%j%JJj%%j%%%%j%JJJjj%J%%j%%%%J%J%%%%%j%%J%%%%j%%jj%J%%
-19214I%%%%%%%%%j%%j%%JJ%%%%J%%%%%%%%%jj%%%J%j%%%%%%%jJ%%J%jj%j%JJ%%J%%%j%jJ
-19145HJ%%%%%%J%%k%%%%JJ%%%%jjj%J%%%jj%j%J%%%%j%JJJ%%%J%%%jjj%%J%%%%%%Jj%%%%
-19076GJ%J%jJj%jj%%%J%J%j%%%JJJ%%j%j%j%%%%%%J%j%%%JJJjjj%J%%%%%%%%j%%%%%j%J%
-19007G%%j%%j%J%JJJjj%%J%%%JK%%%%JJJ%%%J%%jj%k%jJjJ%%%%%j%j%%%%%%%jj%JJJJ%j%
-18938A0%%J%j%jJ%j%%%jj%%J%%JJj%j%%j%J%J%J%j%%%%jj%J%%JJj%%%j%J%J%%%jJ%%%j%%
-18870Ij%J%%%%Jj%j%JJ%%j%%%%%%JJJ%%%%JJ%%J%JJ%jj%J%%%j%jkj%%%%%j%%jjJJJ%Jj%j
-18801A0%%%%%%%jJ%J%j%j%%j%J%J%%%jj%%j%%%%%%%j%jJ%%%%J%%%%%j%JJj%J%Jj%%%%j%%
-18733G%jj%J%JJ%%j%%J%%%%%%%%j%%j%%J%%j%J%%%%%%j%jJJ%J%J%%j%%%%%%%%K%j%j%JJj
-18664I%%j%%j%J%J%j%%Jj%%j%%jJ%%%%%%Jj%%%J%%%%J%J%%%j%%%%%J%%%%%%jJ%%%%KKJK%
-18595A7%j%j%%jj%jj%%%%%%%%%jj%J%%%%%%Jj%%JJJKJJ%J%%%jjj%jj%k%%%%%jjj%%%%JJJ
-18527A1J%j%%%%%j%%%%jJJ%JJJJ%%J%%%jjkj%%%%j%j%%%j%%%%jJJ%JJ%%%J%%JJJ%%j%J%%
-18459A5jj%jjjj%jj%%J%%JJ%%%%jJJ%%%%%jjjj%%J%%J%J%jjj%%J%%j%%J%J%%%%j%%%%%%%
-18391H%%%j%%J%J%%j%%%%Jj%j%%J%jj%%%J%Jj%%%%j%J%%%%%%%%j%%J%%%%%J%%Jjj%j%%JJ
-18322H%%%%%j%%%J%%%j%%%%%J%jj%J%%%%JJ%J%j%%%%jjJj%J%%JJ%%%j%j%%JJ%%J%jj%J%j
-18253IjJ%%j%J%J%jjj%%%JJj%j%j%%%J%J%JJ%%jjJ%%j%%%%J%JJ%%%%J%%%%%j%%%%%%j%%%
-18184A0%%%%%%%Jj%j%J%%J%%%jJ%j%j%%JJ%J%JJj%%j%jJ%%jkjj%%J%jj%%%J%%%J%%%K%%%
-18116A0%%Jj%%%J%%%%%jjj%%J%j%%%J%%%%J%%%%%%jJ%%J%j%%%%J%%J%J%%%jjj%jj%%%%%j
-18048Gj%%%%J%jj%J%%J%J%%%J%jJ%j%%j%%Jj%%%J%jJJJ%%%%%%%j%%%j%j%%J%%j%%%%%%%%
-17979G%J%%J%jjj%J%%%%jJ%J%J%%j%%%%%%%%%%%j%%%%%J%%J%J%J%jjJ%%JKKJ%jkkkjj%%J
-17910H%%%%jJ%%j%j%%J%%%%J%%%%J%%jj%%%%Jj%j%%JJJJ%%j%%%%J%%%%%%%%j%%%%j%%jjJ
-17841G%%%%J%j%J%%Jj%%%%J%%j%J%JJJ%jjjj%%JJ%%%%%%%%%%%%j%%%JJJ%j%jjj%J%J%%%j
-17772I%%j%%%J%%j%%J%JJJ%%j%j%jjj%%J%%%%%%%%%%%j%%%J%%JJJjj%%%%j%J%%jj%%%J%j
-17703Gj%J%J%%%%%jj%%JJ%J%%%jJ%Jj%%jj%J%%J%%J%%J%J%%jj%j%J%%j%%%%%%%%j%%%%%J
-17634I%jj%%KJ%Jj%%JJj%%%J%JJJj%j%%%j%%j%j%jj%%J%%%%%%%%%%%%%%%%%%j%%%%%%%%%
-17565H%J%%%%%jj%J%%%%%%jjj%J%JJJ%J%%Jj%%%%%J%%j%JJjj%%%Jj%jj%%%%J%j%%%%%%%%
-17496H%%jjJJ%%j%%%%J%%%j%J%J%j%%%j%%J%%%j%%%%J%%%%jj%J%jj%j%JJJ%%J%%J%%%j%%
-17427H%Jj%%%%jj%%J%J%%%j%%%J%%%j%%%%%J%J%%jj%%%j%JJJj%%j%j%J%%J%J%%j%%j%%%%
-17358G%J%%%%jJ%%%%J%%J%jj%%J%J%j%j%JK%%%%J%%%jj%J%J%%%j%%jJ%%jj%%Jj%j%J%%%j
-17289H%%J%J%%%%%jj%%%j%J%%%%%Jj%j%%%%J%Jj%%%%K%J%%%%j%%%%%j%%J%%%%jJJJ%%%jj
-17220A0%J%%j%j%%%%KJ%%%%%JJ%jk%jJ%j%%%%%jj%J%jjjJ%JJJ%%%%j%%%jJ%%%%%%j%j%%J
-17152HJj%JKJ%%%%%jj%jj%%JJ%J%jjJj%%%%j%JJJJJjjj%j%%j%%%%%J%j%j%%j%JJ%%j%%J%
-17083H%%J%%%%%jJ%j%J%Jj%jj%%JJ%J%%j%%j%j%%%J%%%%%%%J%%%%%J%J%%%j%j%J%%%%j%j
-17014H%%%%%%%j%%%%jJJjj%%J%J%%J%J%%%jJ%%%j%%%k%J%%%%j%%%J%j%j%%%J%%jj%J%%%%
-16945F%j%%%%%J%%JJj%%%J%%%%%%Jj%%j%%%J%j%j%J%%%J%%%jJ%J%j%%%%%J%%j%%%J%%%j%
-16876H%%%%%jjj%%JJ%JJ%%j%%%Jjj%jJj%J%j%%%%JJ%j%%%%j%%J%%%%J%j%Jj%%J%%j%%%%%
-16807G%j%J%j%%J%JJj%%%j%jJ%%%%%%Jj%%%%%%%%%%%%%Jj%%J%%jj%%%%%%J%%%%jj%JJ%%%
-16738GJ%%%jjj%%J%Jjj%%J%JJJJjJ%J%%jjjjjJJ%%%%%%jjj%JJJJ%jj%%%J%%j%%%%%j%%%%
-16669F%j%%%%J%%JJ%jjJJ%%%%%%%j%%%%%%%J%j%J%J%j%%%%jj%JJ%jj%J%j%%j%%%jJ%%%%%
-16600EJ%J%%%%J%J%j%%%%%j%%%%%%Jj%jj%%%JJJ%j%%j%%%%%Jj%%J%%%%%%j%%J%%%jjJJ%%
-16531G%%%j%%%%%JJ%J%%jk%KJ%%%j%%%%jJ%%J%%jj%%%%%J%%%%%j%%j%j%J%J%%j%%JJj%%%
-16462Gj%J%%j%J%%%%%%%%%Jj%%%jJ%%jj%J%J%J%%%%%j%%%%J%%%%%%j%k%%JJ%%%jJ%%jJ%J
-16393H%j%j%%%%%J%%j%jJ%%J%%%j%%%%%%%%j%JJj%%%JJ%%%j%%j%%JJJJj%%J%%jjjjj%j%%
-16324DJJ%J%%%%j%J%J%jJ%%%JJJJJJJJjj%j%%j%jjjj%%J%Jjj%J%jjj%%%%%JJ%J%j%j%j%%
-16255F%JJ%J%%%%%j%j%%%%%%%%%%%%%JJJj%%jj%%%%%%JJ%%%%j%j%%J%%%%j%%J%%%%%j%%%
-16186Gj%J%j%%%%%%%%%%%%%J%%%%J%j%%%J%JJ%j%JJJ%%JKJJj%jjjj%%jjjj%%%%%%%j%%%J
-16117HJ%JJ%j%j%j%jjJJJ%%jjj%%j%J%j%J%%J%%%Jj%%j%%%J%J%%j%%%%%%%%J%jjj%J%J%j
-16048F%%%%Jjj%%%jJ%J%J%J%J%J%%j%%%%j%JjJ%j%%%%J%%%%j%%%%%%%%%J%jjj%%J%JjJjj
-15979F%%%J%J%%Jj%%j%%%%J%%j%%%J%%%%j%j%J%%%%Jj%j%%J%%%%j%%%%J%%%%%%J%%%jJ%%
-15910H%j%%J%%%%jjj%%%J%j%%%JJ%%%J%%%%j%%%%j%%%%J%%%%JJ%J%%%%%%j%j%J%%%%%JJ%
-15841A1j%%%%%%%j%J%%jk%%J%J%J%j%JJ%%%%jj%%%%%%j%j%%%J%%jj%%%%JJ%Jj%%%%%%%%%
-15773H%jJ%%%%j%j%j%JJJ%%%j%J%%%J%%%%%%%j%%jj%%JJJ%J%J%j%j%%J%JKJJLLMMMJlmnl
-15704A9kkkj%j%j%j%J%%%%j%%J%%%J%%%jj%%j%%J%%%%%J%j%jJJJ%%%J%J%JJ%KJJJKLLMPR
-15636D8J4J6J5Ooj5j5j2rpommljkkj%%%JJ%j%%JJJ%%%%%%%%%J%%JJJJKKKLKKKKKMMPJ0J4
-15576G9K1L1M5O3Q0Q0N6mp0r1p6n2l3k0rlNJ0J0Lrj9k0j6j2qolljjjjjjjkj%j%%j%%%%kj
-15527A4j%%JJJJLKKKKK%%kjjjkkkkkkj%%JJJJ%%%%jj%%KKMNOOKjnnllmkmlk%%%JJJKKJJ%
-15459A8j%jJ%jkkjJJK%%%%j%j%%%%%%jjj%%%j%%%%j%JK%j%j%JJj%%%jJ%J%Jj%JJ%J%%%%j
-15391A3%%j%%%%J%%%%jj%%J%Jj%%%%Jj%%%J%%%j%%Jj%%JJJ%J%%%%%j%jjj%%%%j%%%jjJ%%
-15323A0%%%J%%j%%%%%%%%%%%j%%%%%%%%JJJj%%j%j%%%%%j%%KKJJJjjJ%JJJJjjjjJ%%%j%%
-15255A4%%%%%%%%%j%%%%%J%%%%%jjjj%jjJKJJ%%%%jJj%j%%%JJ%%%%JJ%JKKMNOQJ3J4J4J0
-15191I4Kpj3j3j1rpnlkkkjjjj%%j%j%%%jjjjkjkjJ%JKKJJ%%J%JJ%%jjjk%j%%JJJ%%%%%JJ
-15126A6J%%J%%j%%j%j%j%%JJ%J%j%jjjjJjjkjj%KLLKjjjjKMOMKjkmml%KLLLKJKKLLKjkll
-15058C4k%jkkmljjj%jk%JKMNLJ%j%JKKJKLMNPPNKmqqonmmlk%J%%jjjjjjkj%%jjjjkkjjj%
-14990G%jllmllmlmlljKQK1M0N4N3L0Oj0j4j4j2j1qponmljkjj%KLMNOQJ1J5K2K6K5J1j4l2
-14939A79l1k1j4j0pnnllljj%%JJJ%JJK%%%J%j%%%kJLMNKjmkljjjjjJJJ%%JJJJKKKKJ%%%J
-14876I7%%jJJJLJJJKLLK%JJJ%JJKJLLMNNKLLMMMLKKKJJ%%JNOPQPOOOOMNNNONNNNNOQQRJ1
-14809C24J3J4J4J5J5J6K0K3K4K3K0J4J3J5K1K7L2L3L4L3L6M1M6N0N5O0P0Q1R4J07J23J43
-14777A649J67J92K15K34K43K52K91L58M51N68P24R24J194J570K121K949M225O163Q943J2174
-14757D5607J4225J2998P170l505j3250j5766j2977r211o283m308l030k180j608j211r35p35
-14741E001n94m90m08l34k69k14j79j64j74j79j67j42j24j08r7q7q1p3o8o1n8n3m9m3l8l4
-14715G13l3l4l8l8l5k7k0j4j4j5j7j7j6j3j4j2j2j1j2j2j3j3j5j3j2j1j0qqpoommmmkkln
-14675A59ppqppnnmlkkjljkkj%%kklkllklkkkkjk%k%jjjkmllkj%j%%Jj%j%jj%%%jjjjjjj%
-14608C0JJ%JJ%jklmmkj%j%%J%%KKKKjjkklllkkj%jJJJ%%j%jk%%%%%%jk%%jkjlkkmmoorj2
-14541e2j3j4j4qJJ6K9K9K2J5J0PMJJJ%jkkkjj%%j%jjj%J%%%kjj%%j%JJKLKJ%%%JMMMOJ2J7
-14483G6K0K1K1K1J7J2NJJ%jpj2j5j5j2rj1j2j3j2j1roooponmkklklljjJKKKKLKLKK%lmnm
-14430DkJMOMKjkjkJLLK%kjklj%%jj%j%%%J%%J%%j%%%%jjjj%JJJJJjjjJ%K%JJ%jj%kjjj%%
-14361G%Jj%JJJJK%J%%%jj%j%j%j%%jj%%%jJ%%JJJ%%j%j%KMLK%J%JJKKJK%%j%%j%%kjkjjj
-14292A9jjkk%%%%KJJ%%j%kjj%J%J%jjjj%j%j%%%jj%%JJj%j%J%jj%%%j%J%%%%JKJKJ%j%J%
-14224A2%jjjj%J%J%j%jJ%J%%%J%jj%j%%J%%%J%j%%%%jJj%%%J%%jJ%j%j%%%%%j%jj%J%J%J
-14156GKJ%%JJJ%JJ%JJJJKKLJLKLLMNOMNOOOOONNLJJ%jjkmmmlkkllk%%KLMOPPRJ1J1J3J3J4
-14091A76J4J5J4J3J1PMJjmoj0j3j4j5j5j6j6j4j3j3j1j0qqpommmklkllkkkjkjjj%JLKKLL
-14041C2LNMK%knnonmlk%J%JJKKJJ%j%%%%%JKJJjkkmmmllj%J%JJ%KJ%%%%J%JJ%J%jj%%%%J
-13973A2J%j%%j%jJ%JJjjjj%%%JJJ%%JJ%%JKKKK%JKKLKLMOPJ0J6K1L1M6O5P8P9N1j2p4r2p5
-13917A97n2l5k3j7j2qoonmljjk%%j%%jjjjj%%j%%j%j%%%%j%j%%%%%jj%j%%J%%J%%j%JJJj
-13855A1j%%%%%jj%j%%%%%%%%%%J%%%%%%%%%%%JJ%J%%%j%%J%%J%%%jj%JJJj%k%%%%%%jJJJ
-13787A2KKJJ%jjk%JMMNNLjkmmlllkkjjj%j%%%%%%jjjJJJ%J%%J%%j%%j%jj%%J%%%jjj%%J%
-13719E%%J%jjj%j%%%%%J%JJJJJ%J%%%%%j%%%j%%%jj%%%%KJKJJ%jj%j%%%J%%j%%%%%jj%%%
-13650G%%%%%J%%%%JJKJJ%%%%%%%jjkj%J%%%%%jjjj%J%JJJJ%%%jj%j%%%%JJJjj%j%jJJ%%j
-13581Hj%j%J%JJ%%%%J%jJJ%J%jkj%%%J%%%%%%%JJ%j%J%J%%%j%j%j%%%%%%%%JJ%J%J%%%%%
-13512A3JJj%JJJJ%j%%j%%%%JJKKKMMNNPPNK%lmopoomkkjj%%JJJKKJjjjj%%KLMMMLKJJ%JJ
-13444E1JMMPQJ2J5K0K5L0L3L4L3L4L4K8J9Pjoj6k4k9k8k7k7k6k4j9j3j1qrqqppprrrponm
-13399D5lklkjjJjj%j%%%jkj%%jj%JJJ%JJJjjjkkk%j%%%%%%%J%jJJKLKKJkkjjJ%JKJLLMMM
-13331E0JJjjjkjJJJKLMLLMNOOPRJ2J7K4L4M9P1R1J00Q9M5nm2q1j04r3o7m6l2k3j6j2rqnn
-13285H5ljkjkj%jJJJKLMMNOONMKKLMQJ1J2J4J4J5J6J9K2K6L1L8M8N9P6J01J36J89K69L88
-13241A619N58P60R32R80P85L17j59n44r00j029q76o36m39l01k12j51j10q4o5n1m2l2k6k0
-13217B74j5j2j0qpprj0j1j2j3j3j3j1rqpomnmnmmmlkkjjkkjj%jjj%%%J%%j%jjklkjkjjjj
-13160B9j%j%j%jjjj%%jjj%JJ%%%%jjj%%%%j%%JJ%%j%JJJj%%%kj%J%%%JJJJJJJJJJKJJjjk
-13092B8j%%JJJJ%%JKKKLMMMLLKJ%klllkjkkmlljkj%j%%jj%%%%%%JJJ%KKJJJKKLLLMNPQRJ3
-13024I6J5K0K7L6N1P1R7J27J47J42R1mj04j54j49j19q8o3m6l3k4j9j3j1rpnnmmlkkjkklk
-12986D2ljkkkkj%%j%jjjkkkkj%%%%j%%%JJJ%j%j%%KJJJJKKKKJKNOQRPKnj0j1qpnkkjkjj%
-12920A5%J%J%j%jj%%%%%Jjj%%%%JJK%%%J%J%jjj%j%J%%j%j%%JJ%%%%JJ%%kj%j%%%%%%%%%
-12852A4%JJJ%J%JJ%JJKKJLLMNOPPQRRRPNLJ%kmmpj0j0rronmlllkjj%%J%%%%JK%%kkkkj%%
-12786B5%JJJ%LLLNNMMKKJKJjlnmmmmlmllkkj%j%jjjj%JJKKLKKJ%%Jjjklk%JJ%%kkjj%jjk
-12718A3%%%J%%j%jj%%%%J%%%%%J%%%jJJJKJJ%%%%j%%%J%JJKKJ%jkjjjj%JJKJJKLMKJjllm
-12650B6lk%jjjjjjJ%J%j%%%J%KLLLMMMJjmmlk%%jjkjk%jjjjjj%%%%%JJ%j%JJLKMONNNNL%
-12582E5kklkmmmnljj%kkkjjkjJ%%J%j%%%j%%%%%J%%j%jj%j%j%jKJ%j%j%%J%%%%j%J%J%%j
-12514A0%j%JJJJj%%%JJJJJJjjj%%%k%%%%%%J%%%%j%%j%%J%j%%%%%j%j%j%%%J%%%J%%%j%J
-12446A1JJ%J%%JJ%J%J%%%j%%J%JKLMMMMMK%llmkjj%%%%%%%%jjjjjjkkjjjj%JJ%JJJ%J%J%
-12378B5%JJJJJKJKJ%KKLLMMMNOPPRJ0J3J8K3L3M6O2Q0R6J04J04R8R1P2M3Pk7o0q5j00j01
-12334F19j00j00r0p0n1l7k6j9j4j1rqooonmmmllkkklkkkjkjjj%%%kjj%%%%%%j%%%%%%%%%
-12279A7jjj%J%%j%%J%%%JJJ%Jj%%J%%JJKKLLLLKJ%%%%jjlklklkjkjkjj%%j%%J%%%Jj%J%j
-12211A5%JK%J%JJJJ%%j%%%%J%KKJKKLMLMMLLMNPJ0J4K0K7L9N8Q3J15J42J46J11L3o4j34j57
-12162E15j37j01o9m7l2k3j7j2rpollkkllmlkkkkjjkk%%%j%j%jjj%j%%%%JJ%jjj%%%Jjj%%
-12105A0JJ%j%%j%%%%J%%j%%%%J%%%%j%%%%%%j%%%jj%%JJJ%j%%%%jjj%%Jj%%JJ%jjjJJ%%%
-12037GJ%J%J%Jj%%%j%j%%J%%%%J%JJJ%JJLLMMMMJlmnmmlk%jjjj%%%%%%%%j%j%jJJ%jJJ%%
-11968IJJ%%%%j%j%%J%jjjj%%%%J%%%%j%%J%%j%%J%%%%%%%%%jj%%%%%j%%J%%%JJ%%j%%%%%
-11899F%J%%%J%jj%%j%%jJ%jJ%J%%%J%%%JJ%J%J%JJJKJKJJ%jjlljjj%jjj%J%%%%j%j%j%%%
-11830E%j%J%%jj%%J%JJ%Jj%%J%%%%%%Jjj%%J%%j%%%JJ%%jJ%%j%%%%%J%%%%j%%%%J%%%%%%
-11761H%j%%J%%%%%%j%JJ%J%jjj%%%%%jjJ%jj%JJJ%%j%%%JjjJ%Jj%%%%%%%%j%%%%J%jJJ%J
-11692H%%%j%%%%jJJJ%%%%%%%j%%%J%j%jJ%JjJjj%%J%%J%%%%%%%%%%%J%J%%J%%%JJ%%J%KJ
-11623A8KKJLMLLKLMMOQJ0J6K1K9M3O0P9R5R4O8J8m2q7j02r1p0n0l4k3j8j2rpnllkkkllkk
-11577B4%%jjjjjjkj%%jjjj%%J%j%J%JJ%%%%%J%%%%%jjjj%j%%j%j%jJJJ%jjj%%%%%%%Jj%%
-11509G%%%%%%%J%%%%%%%jJ%%jJ%J%%j%%%%%%%%j%%%%%%j%%%J%%%%%j%%%J%%%%%%%JJ%%%%
-11440I%%%%%%%%%%JJj%jJJ%%%jj%%%%JJ%J%%JJKKMMNNL%moomkjjJJ%j%jjjj%%J%jJ%J%jj
-11371A2%jj%J%%jjjJ%%J%Jj%%%%%%%J%%%%%JKJJ%JJKKKLOPJ0J4J8J9J5Pqj9k1j7j2pnmkk
-11312B6jkjj%%%%j%jjjk%%jjjj%%%%j%%%%%J%%J%Jj%J%J%J%j%%JJ%JJJKLLLLLMORJ5J7J8
-11247A05J1kj6k1j9j3qnlkkj%%%%%jk%%%%jj%%j%%jj%J%J%%j%%j%%%%%j%J%%%JJ%JKKKLN
-11185C3OPQRRJ0QPPMKjjjlqj2j4j3j1pnlkkkJJJLKLLLLKJJ%jklllmlllkkj%%%j%j%%J%%J
-11122A9%%j%j%j%%jjj%%%%j%%%%%%%jj%jJJ%J%j%%%%%%J%%%JJ%jj%JjjJj%jj%%%%JJJ%%j
-11054A1jJ%j%%%J%J%%JKKLJKJKJKJ%jjlkklkk%j%%%%%%JJjj%%j%K%%J%%%j%%%JJ%%%%JJJ
-10986A9%%%j%jjjjj%%%%Jj%%J%%J%jJ%%%%J%%JJJ%J%J%J%j%%j%jjk%j%j%%j%J%J%jJ%%%%
-10918A5%%%%JKJ%%JJKJ%%J%JJJJKJJ%J%J%%%jjjjjkjjkkjjj%J%JJJJ%%KKMNQPQNJorqolk
-10850C2kk%%J%%%j%jj%j%%J%%jj%%J%J%KJKKJ%%%jjjkkljkj%%%%JJJ%JKKJKJJJ%%j%%jjk
-10782B9lkkjk%j%J%%j%%%J%J%%%%J%%JJJJJ%j%%j%jjjjjkjjjj%JJJj%%jjj%J%%j%%%J%JJ
-10714A5j%J%%j%j%%%%J%JKJJ%jjj%%J%J%J%%j%j%%%%%jj%%J%%J%%%jJ%JJj%J%%jjJJ%j%%
-10646A8j%%JJ%%%%jJ%JJ%J%jjjj%%%J%%%%%%jjJJJ%J%%%j%%jJ%%%J%%%%%%JJ%%jJJ%%%J%
-10578B5%J%%%%%JJJ%%%%%%JJ%%%J%%J%%%%JJJ%J%J%%%JJJJK%JKKJJJJ%KJKJJJKLJKLKKKK
-10510H0KKKLJKKLLMLMNMMLLLKJJKKJJJ%J%%%jjjkkkkjjjkk%jkjjj%%%jj%%%J%%%%%JJJ%%
-10442A23JKJ%J%J%%%jjjjjjj%%kjjjkjkkkkkkklkkjkkkkkjllkjjkkjjjjjkj%kjjjjj%kj%
-10375D9%%kj%%jj%%%%%%k%j%%j%%jjkjjj%j%j%%%%jj%j%jj%%%%%j%%%%jj%J%%jj%%%JJJJ
-10307B6KKLLLJjllllkjkjjjj%%%j%J%%j%%j%%%JJ%j%%%%%JK%JJ%JJKKLMMK%kmllkjjjj%%
-10239B3j%%%Jj%%%%J%%%%%%%%j%JJ%%%j%%jj%%%J%%%jjj%J%%jjj%%j%%j%%%%j%%%J%%%%%
-10171A5j%%J%%JJ%jk%%J%JKKJKJJkjjJ%%J%J%JJJKJKJJ%%%jj%jjjjjkj%%jj%%%J%%JKJJJ
-10103B9%%kkkkjkjj%%%jj%%%%J%j%%%Jj%%%%J%%JJ%%%%%%%%%j%%%jj%%%j%%%%j%%%%%j%%
-10035A1J%J%JJ%j%%j%%J%jj%jJ%%jj%%%%%J%jj%%j%%K%%%%J%%%%jj%%j%%JJ%%%%%jj%JJJ
-9967A1j%%j%%%J%Jj%j%%%%%%%%J%J%J%%%j%%%%J%%%%j%j%J%j%J%Jjjj%%%J%J%j%J%%j%%%
-9898A0%%J%%Jj%j%J%%%j%%%jjj%%JJ%KJ%%%j%%%%J%j%j%j%jJ%%j%J%J%%J%%JJ%jjjj%J%J
-9829A1%%%j%%%j%JJJJJ%%JKJKJJJKMMNMMMLLLKMPQRQMK%jk%JMNL%lllkJKLK%lpj0j0j0rp
-9763E4omlkjj%%j%%JKKLLMMMKKLLLNPPOMLjklk%KKKjmqqqnmkllmmmlmmmlkkkj%jjkjjj%j
-9694A1%k%%j%%jJ%J%J%%jj%jJ%jjj%%%%JJ%%%j%%JJ%j%%jj%%J%%J%%Jj%%%j%jjJ%J%j%%J
-9625F%%jj%%%J%%j%J%j%%%J%%%%%%%%%jJ%j%j%%JJ%J%%jJ%j%JJ%%k%j%%%%%J%%%%%JjJ%%
-9555FjJjj%%JJJ%jjjj%%JJJ%%%%%J%%jk%j%J%J%%jJ%%%%%%%J%%jJ%%%%jj%%Jj%%J%%%%%%
-9485E%%%%%%J%%J%J%j%j%Jjj%%Jj%J%j%jJ%JJ%jjj%%%JJ%%j%%%%j%%%J%%%%KJj%j%%J%%j
-9415FjjJ%%j%%%%%%%jJ%JJ%j%jj%%J%JJ%%%j%J%%J%J%jj%%%%%J%JJ%jjjJ%Jj%j%%%%%%J%
-9345G%J%J%jj%%j%jj%J%J%Jj%%%%%%%%%JJ%%%J%J%JJjjjjJJKKKKLNOQJ0J0RNkprj0qqomm
-9278A6kkj%%jjj%jJ%%J%%%%%j%%%j%%%%jj%%%JJJ%%%%%%%%%J%%%j%%J%jjj%%JJJJJ%jjjj
-9209G%%%%j%Jj%%%KJJJj%%j%%j%%%jJ%%j%%%Jj%j%JJJJj%%%%jk%%j%%%%%%J%%%%%jJ%%j%
-9139E%%%%J%%%%%%%%j%j%Jj%%%JJ%j%%%J%%jj%%jJJ%J%%%%%J%j%%%%J%%%%%jjj%jJ%j%%%
-9069CJJJJJ%%jj%%J%%%j%j%JJJ%jj%J%J%%jj%j%%J%j%j%J%%%J%%J%%%%jJ%%%j%%%%%%J%%
-8999G%j%%%J%%%%%j%%j%%J%j%%%j%j%JJ%%jjj%J%%%JJJJJ%%K%jjj%J%%Jj%j%%%%%%%j%%J
-8929G%Jjj%%%%j%J%J%j%%%JJ%JJ%j%%J%JJjJ%%%%jjkj%jJ%J%%jJ%%j%%%%J%j%j%%%%jj%%
-8859DJ%JJ%J%%jJj%j%%J%%jjj%%KJ%jj%%J%J%%%%Jj%jJ%JJ%%%j%%%%%%%%J%%jjjJ%%%%j%
-8789FJ%%%%%%j%%%J%%jj%%%J%%J%%%%jj%%JJJj%k%jJ%Jj%j%%%%j%%%JJ%%%%%%J%%%J%%%%
-8719G%%JJ%%jJ%jk%%%J%j%J%K%J%%jj%%j%%%%j%J%%j%%JJJ%%%%%J%J%jjjj%%%%j%J%%%%j
-8649Fj%%%JJ%Jj%%%J%J%JJ%j%%JJJJKJKJJKJ%%%%jkkkjk%j%%%jjjjj%%%J%%%%j%Jj%%J%%
-8579I%J%JjJj%%JJJ%%%j%j%%J%KJ%J%jjj%jjj%J%jj%%%%%%J%JJJ%%J%j%j%J%Jj%jj%%%J%
-8509A2%%j%%%J%J%J%%JJJJJ%%j%%%J%JKJKJKLMMLMNNQJ2J5J9K7L7N3P6J05J31J42J17N1l9
-8456H10j13j47j37j06p3n1l7k7k1j4j1rpoommlkkklkkjjkj%JjJ%JJJj%jkjjkj%%%%%%%%%
-8403A1%%%%j%%%J%%%%%%JJJ%JJJjkkjJ%jjjjj%J%J%%%%%%j%jj%J%j%KJJ%%%%j%j%j%%%%%
-8334G%j%j%%%J%J%%J%%%%JJ%%j%jj%j%%%JJJ%%j%%%%JJJKLLMMLJkmmllljjjj%jjj%%J%jJ
-8264F%%%%Jj%%%jj%%%J%%jjj%JJ%j%%%J%%JJ%%%%%jjJ%J%%J%%%%%%j%%%%%j%jJ%%jJ%%J%
-8194F%J%%%%%%%JJjj%jj%%%%%%%%%%%%%jJ%JJ%%%%%%%j%%%%%%j%%%%jjJ%%%%%JJ%%j%%J%
-8124F%%%%%%j%%%jJ%%Jj%%%jjJ%%J%J%j%%J%%jj%%%%%%%%JJJ%%J%%%%J%%%%jJJ%%%j%%J%
-8054A0K%%jj%%J%jj%J%jjjJj%%%%jj%%%Jj%JK%Jj%%%%%j%%jjj%JJ%%%%jjjJJJJ%Jj%%J%%
-7985Hj%%%J%%j%jj%%%J%JJJ%%%%J%JJ%jjj%%%jJ%j%jJ%%%%%%%J%%j%%%j%%%J%J%%J%%JJ%
-7915A2%jJ%J%%%%J%JJ%%jJ%JKJJJJJKJKKKKMONPQQPQRRJ2J3J5J6J5J3J1J1J1J1J3J4J2J2
-7860B85RQRJ3K1L4M4M8M0J4k6o3p9p1n5m1l1k4j9j6j5j1j0pommmkkkjjjkjkjjjj%J%%kjj
-7812A8jjj%j%J%%jj%%Jj%%J%%jJ%JJJJJ%%j%%J%J%J%JKJKKKKLMNQRJ0J4K0K8L9N5P4R2R9
-7752D93Q3M0k0p2r6r2p2n4l9l0k3j9j5j3rqommlllljjkjjj%%j%j%%j%j%%%%jj%%%jj%%jj
-7698A1J%jj%J%j%%jjjJJJj%jj%J%%%%%%%%%J%%%jj%J%%J%jk%j%%%J%%%%%%JJ%%%%j%%%JJ
-7629I%j%%%%J%j%j%%%j%%J%%%j%%%j%JJ%%%J%J%j%%j%j%%%%j%J%j%JJJj%%%%%Jj%%%%j%%
-7559F%%%J%J%J%j%%%%KJ%J%jj%%%%j%%%%%J%%%j%Jj%%%%%%%J%%%j%%%%%J%J%JKLMMNMMjm
-7489C3onnkkkj%%%%%%%J%%%J%%%jj%%J%%%%%%%JJ%j%%%j%%%%jJ%JJJ%J%%JJJJJJJ%%%j%j
-7420B0jkjjjjj%%%%%%%jj%%%j%%JJ%J%J%jkjj%%%%%%%%jjJ%J%%J%%jJ%j%J%%J%%j%jJ%%%
-7351I%%JLLMNPROKlnnlk%%jllllkjk%jjjjjjj%%%%J%JJ%%%%%%j%%%%%%%%%j%jjJ%JJ%JJ%
-7281A0JJ%%j%%%J%%%%JKJLMNRJ1J5J8J9J2nk1k2j7j1pnllkj%%%jjjjj%J%%JJKLLL%jklkj
-7221A5kjk%%j%%J%J%JJKKLNNNK%mnnmkjkj%jj%%J%J%JJJJLLNNNJlpomlk%%%%j%JJ%%JJ%J
-7152A8J%LLMLJlnnlkjj%%%%%%%j%%JJJ%J%JJJJ%klkjjJ%%%j%j%j%jj%J%%%%Jj%%%%JJ%J%
-7083A1%%%JJJ%jjjjj%jjjjJ%%%%%%%JJJJ%j%%%%%j%%%%J%%%JJJ%%%jjj%J%%%%jjJJ%jjJJ
-7014A0%%%j%j%%J%%j%%j%%%jJJJJjj%J%%%%JJj%%JjjJJ%%JJJJKJJK%JJKKK%jklllkk%j%%
-6945A2%k%JJjjJ%J%%j%%jjjj%j%%jJJJ%%JJ%%Jj%%JKJ%jjjjj%jJ%%%%%%%%%j%JJ%%J%J%%
-6876A2%%%j%j%J%J%%jj%jjj%%JJJJ%%J%J%%j%kjj%J%J%JJJJJJ%%%jjj%%%%jjj%j%%%%J%J
-6807A1J%J%%%j%JJ%%JJJKKJ%kljj%%jJ%JJJJ%kkjj%J%%%%%jjj%%%%%%%jj%%%jkkj%%JLPJ2
-6738B6J5J0Lknlmllkjjj%%JJ%%%%%j%JJJ%jjkj%J%%%j%J%jj%%%%%%%JKKLKj%jjj%%jjkj%
-6671B8%jJJJjJ%%%JLLMK%jjjjjjJ%J%%jj%%j%%%%JKKKMKJ%j%j%jjj%JJJJJ%%%KKKJKJKKJ
-6602F5%%%JJLKKKJJJKLLMMMKJ%JKOPJ1J5K1K1J8Lj4j9j3qkjJJKKLMOOPPQQJ1J1J3J3J7J7
-6547B87K0K0K2K6L2L7M3M6N4N6O3P2Q8J07J40J79K33L00M01N42P80J152J743K554L363L567
-6521A5927K769K26l082m210l414k318j507r78o41m19k66j48m2P5J84K35K01jl10l91k67j09
-6499A514L3J61K52K69J62r7l45l96l20k27j57j05p3m7l0j4jJ1J6J6J1K1M1P3J14J74K63L93
-6471A712N52O76O63M20j37o49p43n94m26k96j98j33q6n4k9rQJ9K6K9M7P7J20J77K64L96N86
-6444B418Q19R92R54N69k67j011j132q88o12m10k74j88j31r4o7m9l2j6jJ3L0N1P8J15J73K60
-6418A300L90N46O63O36L71k00o98p68n97m10k76j86j27q8o4m8l6k4j6p%J1K3L7N7Q6J30J93
-6390H98K70L25L06J72j07l45l79k99k10j43r7o9m9l7k8k2j9j6j3j1rqpomnmlk%%Jjmqoom
-6352E1mlkkjkkkkjjjkj%%%J%JKJ%mlkkkkj%%jjj%%jjkjjlkjllmljLNPMLLJJ%jj%%jjj%JJ
-6283IJj%j%%j%JJj%%%%jjjjjjj%%%j%jkjlkjJLKKK%JJJ%jj%j%%J%%%%jjj%kjjJJKKJKJjj
-6213Bjj%J%%%J%%%%%kllk%JLMKK%%j%%J%JJjjjJ%jjk%jj%J%J%%%JJ%Jj%%J%%%%JK%jjjk%
-6143A%%J%J%%%%%%jj%%%JK%%Jj%%%j%%%%JJ%%j%%%JJ%%%jjj%%j%%Jj%j%J%%J%%%%%%J%%%
-6073DJ%JJ%jjjJ%%%j%%JJJj%%j%%%JJj%jj%j%%JJ%%%k%J%%%%%%J%%%%%%%J%%%%j%J%%%jJ
-6003F%%%%%%JJjjj%JJ%%JJ%%%jjjj%j%%%J%%%%%%%%J%j%%%%JK%%%%jj%j%J%%%jj%%j%%%J
-5933D%%%%%%jJj%%%%J%j%JJ%j%%%%J%J%%j%j%%%%j%J%%J%%J%%%J%j%j%%j%j%J%J%Jjj%j%
-5863C%%JJ%%%J%j%%%JJ%J%J%jj%jJ%J%jk%%JJ%J%%j%j%%%%Jj%%J%%%%%%J%%%%J%%JJLK%j
-5793A5jjjjj%%%%J%JJKLMPQJ3J6J9J8J0qk2k3j6j1pomkk%%%J%JjJJJJ%%kjkkjj%%%%JJ%%
-5733A0%J%JJJKLLLLJkmmmkjjj%j%j%J%jJ%JJKKMOOOLkppolkk%jj%%%jj%%J%JKJLKMMKjlm
-5664A9mkjjj%%Jj%%%%J%%j%JJJJJJ%klkjk%%%%jj%%JJJj%J%%%%%%j%J%%%j%%%%%%%%%%%j
-5595E%%%%%J%%%%%j%J%%%J%%%%%%%j%jJ%%J%%j%%J%Jjj%j%J%%%%%%%J%J%j%%JJ%jj%jjJ%
-5525F%JJj%j%%%Jj%JJ%%%%j%%%%%jj%%J%%J%%jjjJ%j%%JJ%%%j%j%%%%J%J%%%j%jj%JJ%J%
-5455Fj%%J%j%j%%JJ%%%%%j%J%%%%%%%%%%%j%j%%%JJ%jjj%%j%%%J%%%%%J%%%%%%%%%jJ%JJ
-5385Fjj%%JJJ%%%%%j%JJ%j%j%Jj%%JJ%%%j%j%%%%%%%jjj%%J%%J%j%%%%%j%KJJ%j%J%%jj%
-5315EJ%%J%jj%j%JJ%%jj%j%%%%JJJj%jJ%j%%%%%KJ%%%j%%Jj%J%%%j%j%Jjj%%Jj%%JJ%%jj
-5245DJJ%%%J%jJ%Jjj%j%j%%%%%%%%%j%%%JJj%j%%JJ%%J%%%%%%jj%JJ%%jJ%j%%%JJjjj%%%
-5175D%%J%%j%%J%%%%j%J%%JJJ%%j%%%%Jjj%%jjj%%%J%JJ%%%%J%%%%j%%%%%j%%%%J%j%j%%
-5105D%%J%%jjj%J%%%K%j%JJ%k%%J%%%%%J%%J%%JJ%%%%JKLMNQJ2J5J5J2Lj0j7j7j2qnlljj
-5043A2kjj%jjjJ%J%J%j%%%%j%%%%Jj%j%%J%%%%j%J%J%%%%%JJ%%JK%JJJKMLMQJ0J5K0K9L3
-4979A43K8Qj9l6l4k4j6j1qnmlkkjjJ%j%jk%jjj%J%%j%%%j%%j%%J%%jj%J%%%%J%%%%%%%J%
-4918G%%%JJJKJKLNPJ0J4J4J4Ooj6j6j4j0omkkkjj%J%j%jJ%jkj%%JJ%%jj%%%%%%%%%%%%J%
-4856E%j%%j%%%J%Jj%JJ%%%%%%%j%%J%%j%%%%%%%jj%%j%%%%%%J%Jjj%J%%%j%%JJJ%%%j%%%
-4786DJ%%%%%Jjjj%%j%J%JJ%%%%Jjj%%%%J%%%J%JJJJJJJ%j%jjjjj%j%%%%%j%%j%jJJ%%%%%
-4716Ej%%JJJ%jj%j%%%%%%%%%%jj%%JJ%j%%%%%JJ%j%%Jj%%%%%%JJjJ%%%%%%j%%jJ%%J%jj%
-4646DJ%JJ%%%%%Jjjj%j%%J%J%%%%J%%J%j%%%%%JJ%%%%j%%%j%%%j%%%%%J%%%%%%J%J%%%j%
-4576H%%%j%JJ%%j%%%KKKKK%%jkjj%%%%jJJJJ%Jjjkkjj%%%JKJK%%%jj%%JJj%j%j%%%j%J%%
-4506A2j%%%%%%%%%JJJ%%j%%%JJ%KLLKKJkllkjjj%%KJ%%jj%jJ%%%%%JJKK%%jjjj%j%%%%%J
-4437A8J%%%J%J%Jjjj%%%j%JJ%JJJ%%%J%%%JJKKJJjkkj%jj%%%j%%%%JjjJ%J%%%%J%J%%%j%
-4368B5%%j%j%J%%Jj%%%%%%%%j%%%J%J%%JJ%J%Jj%%%%JJ%jJ%J%Jj%%j%J%j%%J%j%%J%J%JJ
-4299C4%%%JJ%J%J%%%J%%JJK%%JJJJJKLLKK%J%KKKLLKKLKKJJK%%jklklmmmmmmmlmkkjkjjj
-4230C2jjkjj%jj%jjj%j%jjjj%%%j%%%JJ%%jjj%%j%%j%%J%j%%%%j%jj%%%%%j%%%%%%%%j%J
-4161H%j%%%%J%%jjJ%JJJj%j%j%%%%%%%%%%%%%%%%%J%%%%%j%%%%jJ%%%j%KJJ%J%jkjjj%%j
-4091D%%J%J%J%j%%%J%j%%JJJjj%j%%%%JjJ%%%jj%%%J%%J%%%j%%JJJ%jj%%J%%j%jJJKLKJj
-4021A5lkkjj%J%Jj%j%%%J%%%jJjj%j%%%%%Jj%J%%%%%J%%%jjjjJ%J%%%%%J%jj%JJJ%%%%%j
-3952EJ%%%JJK%jkkj%%J%%%j%%%%J%%%%j%%%%%%jJ%%%J%%%jj%%%%j%%%J%%%%J%%%%%%%%%J
-3882E%%j%%JJ%%%%J%jjjjjjJJ%%JJ%J%%%%%jJJJKJKJLLNRJ2J6J8J9J0kj5k3k0j4romklj%
-3821A0jjjj%jJ%%%j%J%Jj%J%J%%jjj%j%J%%%%%%%%JJ%%%Jj%%J%KJJJKJLNOPJ2K0K8L8M1L4
-3757B10J0k6m5m3l1k1j3rollkkkk%j%k%j%%jJ%J%%j%jj%%j%%j%%%%j%%%JJ%%Jj%j%J%jJJ
-3696F%KJJJJKKMNPJ1J6J9J8Qnj7k1j8j3pnlkjjkkjJ%%j%%%j%j%%%%jj%JJJjjj%%J%%%j%%
-3634BjJJ%%jjJ%%%j%J%%J%J%Jj%jj%jJ%%J%%j%%j%j%%%%J%%jJ%%%%J%%%%%%%%%j%%%%%%j
-3564@J%J%%%j%j%%JJJ%Jj%jj%JJ%%%%%jj%j%J%%%%%%%%JJ%%%%%%jj%%JJjj%j%%JJ%%j%%%
-3494AJ%%%%%Jjj%JJJ%%j%%%j%%%j%j%%%JJ%%%%%%%%%JJ%%jj%J%J%J%jj%jj%%%%j%%JJ%%%
-3424B%%%%j%%J%%%%%%jJ%J%%%%%%%JJjJ%%%j%J%Jj%J%j%%j%%j%%%%%%%J%%%j%j%JJj%%%J
-3354Dj%%%%jj%%JJJ%%%j%%%%%%%%%JJ%%%J%j%%JJ%j%%%%%Jj%%%j%j%jJJ%jj%%%%%J%%%jj
-3284B%%J%%%%J%j%j%JJ%%%%jj%%%%%%J%%J%jjJJ%%jjj%J%%%%%%%%j%%j%%%K%%j%%JJ%%%%
-3214C%%%J%%%jj%%%%%JJJ%j%j%J%%j%j%j%%J%J%%%%J%J%jjjJ%%j%%%j%J%JJ%j%j%%j%%%%
-3144AJ%J%j%%%%J%j%%%J%%J%%%j%%j%j%%JJ%J%J%%j%%%JJj%j%%%j%%%j%J%%J%%%J%%%k%J
-3074DJJJ%J%%%j%%%j%J%%jj%J%J%J%%%J%%%%j%%JjJ%%%%%%Jj%%J%j%j%%%%J%%%j%%%%J%J
-3004A0%%J%jj%J%%%J%J%j%%%%j%j%JJ%JKJJJJKKLJjjkjkj%jj%kkj%jj%j%%j%%J%%%%%j%%
-2935GjJJjjj%J%%%%jj%J%%%%%%J%%%JJJ%J%%%J%%%%%%%%J%%jjjj%j%%%j%J%j%j%%%%%jkj
-2865AJ%J%%%%%%%j%%%%%%%%%%J%%J%%j%j%%%JJ%%jjJj%%%%%J%%%%JJJ%%j%jjj%%%Jj%%%%
-2795B%%%J%%jj%%J%%jJ%j%%%J%%%jJJJ%%%j%j%%%%%J%%jJ%%%%%%%%jjjJ%J%%%%%J%%%%%j
-2725B%jJ%%J%%%j%j%J%jJ%%%%%%J%%jj%Jj%%%JJJ%jj%%jj%%%%%%JJ%jJ%%%Jjjj%J%%%%J%
-2655B%%%%%%%%jjJJJ%%j%%%%%%%%%%jj%%%%%%%J%%%JJ%jJ%jj%%J%%%%%%%jj%%%JJ%jJ%%%
-2585B%%J%%%%j%jJ%J%%%%j%j%%jJJ%%j%%J%J%%%%%jj%%%%J%J%%jjj%%%%J%%j%%%%%%J%%j
-2515@%JJ%%%%JJ%j%Jj%%j%jj%%J%%%j%j%J%%j%%J%%JJ%J%j%j%%%JJ%J%jj%%%jj%%%%%%%%
-2445@%%%%j%J%%%%%%JJ%J%%%j%%jj%%JJ%j%%%%%%jJ%%J%%%%%%%%%%%%%jJ%%%j%j%%%%%%%
-2375@%K%%%j%%jJ%%J%j%%%%%j%%J%%j%jJ%%%%%%%%%%%%%%%%j%J%%JJ%j%jJJJjj%%%%%j%%
-2305@%%%%%J%%%%%%%%%%%J%%%%J%%j%%%%%%%%%%%%jj%%%%%%%%%J%J%%j%j%%Jj%%%%%%%%%
-2235@%%J%%J%J%j%j%%Jj%j%%%%%%%%%JJ%%%%%%%%j%j%%K%j%J%%%%%%%J%j%%Jj%%%%%%%%%
-2165B%%jj%%%%%JJ%%j%J%%jj%%JJ%%%j%j%%%%J%j%%%%%%%%%J%%%Jj%%%%j%J%j%%%%J%Jj%
-2095A%j%%%%%%%%%%J%%%JJ%%%%jjJ%%jj%J%J%%jj%%%JJJj%J%%%%%jj%JJJj%%jjJ%%j%JJ%
-2025Cjj%%J%jj%%%%%%%%%%%jJ%%%%%%%%%%%KJJj%j%j%%%%%J%Jjj%%%%j%%Jj%%%%J%j%%%J
-1955A%%j%%%%%%%%%%%%j%J%K%%%%j%%%JJ%j%j%%%J%J%j%%%%J%jj%%jJ%J%jJ%%J%j%%%%JJ
-1885D%Jjjj%%%%j%J%J%jJ%%%%%%%j%j%%j%%%%%%J%%%%%%%j%J%Jj%%j%%%J%jJ%%%%J%%%%%
-1815B%j%%%j%%%%%%%%%%%%%%%%%JjJJ%%%%%%jJ%jJj%%%%J%%%J%%%j%%j%%J%%j%%j%%J%j%
-1745@%%%JJ%%%%J%%%%kjjJ%%J%J%%j%%%%%JjJ%%j%%j%%%J%%%%%j%%%%%%%JJ%%%%%%JJjjj
-1675A%JJj%%%%%jj%%%J%%%%%%%%%j%%%%%J%%J%%JJjj%j%%%%%j%J%%j%J%jJJ%%%%%%%%%j%
-1605AJ%%J%%%%%j%%Jj%jj%%JJJj%jj%%%J%%%J%%j%%j%%JJ%Jj%%Jj%%%%j%%J%J%j%%J%j%%
-1535B%%k%%%%%%%%J%%%%%%%j%%J%%%j%%%%JJJ%j%%%JJ%%%%j%jJ%j%j%%J%%J%j%%%J%%j%%
-1465B%j%%J%j%%%J%%%%j%j%%%JJ%%j%Jj%j%J%%j%%%%%%Jj%Jj%%%%%%%%%%%%J%%jJJ%jJ%j
-1395A%%j%%%%JJj%%%J%jj%%%%J%%%j%%%%%%%%%%%%%%%K%%%%%j%%%%%%%J%j%%jJJjj%%%%J
-1325AJ%%%jj%%%%%%%%%%%%%%%%%%%%%%%%%J%J%J%%jk%%%%%%%%%%J%%J%%%%%j%jJ%%%JJ%j
-1255Bj%JJ%%%%Jj%%%jj%%%J%%%%%j%J%%j%%j%%%%jJ%%%%%%%J%%j%JJ%%%j%j%J%J%%jj%%%
-1185@%JJ%%%%%%%j%%%%%%%J%%j%%%%J%jj%%%%%Jj%%%%%%Jj%%%j%jJ%J%%%%%%%%%%%%%%%%
-1115@J%j%%%%%J%%%%j%%%J%%j%%%%%%J%Jjj%%%%%%j%J%%%JjJ%%%%j%%%%%%%%%%%%%%%%Jj
-1045@%%%%%%%JJ%%%%%%%%j%j%%%J%JJ%%j%jj%%%%%%J%%J%j%%%%%%%%j%j%J%%J%J%%jj%%J
-975A%%%jJ%%%%%Jj%%%%%%j%%JJ%j%%%jJJ%J%jjj%%%%%%JJJ%j%%%%%J%%j%JjjjJJjj%%%%%
-904@%%%K%J%%%jk%%j%jJJ%%%%%%%%J%%J%%%J%jj%j%JJJ%%%j%%%%%j%%%%%%J%jjJJ%%j%%%
-833A%J%%j%%%%%%%j%%%%%%%%%%JJ%%j%%%%J%%k%jJ%%%jJ%%%%%%%%J%j%%%%%JJ%%%jj%jJ%
-762@%%JJ%j%Jj%j%J%%%%%J%%%%%jj%%%JJ%%%%J%%%%j%%jJ%%j%%%J%%%%%j%%%%J%%j%%%%%
-691Aj%%%%%Jj%JJJ%%%j%j%%%%%%%%%%%%%%%K%%%j%jjJ%Jj%j%%jJ%%J%Jjj%%%%%J%%J%jJ%
-620BJ%%%j%%%%j%J%%%%%j%%j%%%%J%%%j%%%%%%%%%%%%%%%%%%%J%%%%%%J%%jj%%J%%%%j%%
-549@%%JJ%%jj%%%%%%%%%%%%%%%%J%j%%%JJ%%j%%%j%%%%%%%j%%%J%%J%%%%j%%J%%%%%%%%%
-478AJ%jJ%J%%kj%%J%%%%%%%%%J%j%J%jj%%J%%%JJJjj%j%j%%%J%%J%J%%%jj%j%%%%J%%%%j
-407@J%%%j%%%%%J%%Jj%%%%%%%%%%%J%J%JJ%%j%%j%jj%%%%%J%%%%jjJ%J%J%Jj%%JJ%%%%jj
-336C%%%%%%%%%j%j%%%%%jJ%J%j%%J%jj%%%%%%%%%%J%J%%%%%%%j%%J%J%%J%j%%j%%%%%%%J
-265C%j%j%%j%JJ%j%%%J%%J%%%jjj%%%%%%%%JJ%j%%%%jJ%J%%j%%%%%%%%jJ%%%j%%%%%%%JJ
-194B%%%%%%%Jj%%j%%JJ%jJj%jJ%%jj%%%%%%%%%%%JjJJ%jj%%%%J%j%%j%J%%%%%J%%%%j%%%
-123@%%%%%%%%%%%%%%%%%j%%J%%%%%%JJ%%%%j%%%%%%%%j%%%%%J%J%%%jj%%j%J%%JJ%%j%JJ
-52C%%%j%J%%jjJ%%%%%%%J%%jj%%%%%j%J%%%%J%%%J%%%j%%jjJ%%%j%%%%%%%%jJ%%JJ%%%%j
19A%%%%JJ%%%jj%%j%%%%%%%%%%%%%%%%%%%J%%%%%J%%%%%%j%%%J%%%%%JJjj%%%%j%%JJ%j%j
92A%%j%j%JJ%j%%%%%J%%j%jj%JJ%%%%%J%Jjj%%%%J%J%%j%j%JJ%J%jj%%%%%j%%%%%Jj%J%j%
165@%%%%%%%J%JJjj%%%%j%J%J%%jj%%J%%%%%%JJj%%j%j%%%%%%%%J%%%%%%%J%%jj%%J%%%%%
237A%%%%J%%%%J%%%%%j%%j%%%J%%%%%%%%J%j%%%J%%jJ%%%j%J%%%%%jj%jJj%J%%%%%%%%%J%
309BjJ%%J%%jj%%%J%%j%j%%%%%Jj%%%%JJ%JJ%%%jj%j%j%%%J%J%J%%%j%%%%j%j%%%JJ%%J%%
381C%%J%%%%%j%%%%%%%j%j%J%%J%%j%%J%j%%jJ%K%%j%%%j%%%JJ%Jj%jj%%%JJ%%%%j%%jjj%
453@%%J%J%JJ%jj%%j%j%%%%%%%%J%%%%%%JJ%%%%jJj%%%%J%%%%%%j%j%%%%J%%%%j%%JJJ%J%
525Ej%j%%J%j%j%%%%%%j%J%%JJ%j%%J%j%%j%%%%%Jj%%%J%%%%%%%jj%%%J%%%J%JJ%j%jj%%%
597B%JJ%%%J%jj%j%%%j%%J%J%%%jj%jJJ%%%%%%%%%%%%J%%%%%%%%Jj%%%%%%%j%%%%%%J%J%%
669Dj%jJ%j%%j%j%%JJ%%%%%J%%%%%%%%%%%J%%%%J%%%%jjjJjj%JJ%%%%%j%j%%%J%%J%jjJ%%
741B%j%j%%%%J%%J%%J%j%%%%j%%jJJ%%%%J%%j%j%JJ%%%J%jj%%%%%%%%J%%%j%%%%%%%%JJ%%
813Dj%%jJj%%j%%%%JJ%jjJ%jJJ%%j%%%%%%%%%%%%%j%j%JJ%%%jJ%J%j%%J%J%%j%j%%j%J%%%
885B%j%%%j%%%J%%%j%%JJ%%%%%%%%j%%j%J%%j%JJJ%jJ%%%%%%jJ%%j%J%J%j%%%jj%%J%j%%%
957AJJ%%j%J%j%jJ%%%J%j%%%j%%%%J%Jj%J%%%%jj%%%J%%j%%%%j%%J%%%%%JJ%%%%j%%%%JJ%
1029D%j%jJ%%%jj%J%%%%%%%%%%jj%J%%J%%%%%%%%J%jj%j%%%KJ%j%%%%%%J%%%%%%%j%j%%%%
1100A%J%%%j%%%%%%j%JJ%j%%%%%%%%%%%JJ%Jjj%%%%%J%j%%%j%%%%%%%j%%%K%%%J%j%%Jjj%
1171A%J%j%%%%Jj%%%%J%%%%j%%%%%j%%%%%%%J%%%J%%%J%j%JJ%%j%%%j%%j%%%JJ%%%%jj%%J
1242B%%%Jjj%%%J%Jj%jj%%%j%%J%J%%%%J%%j%%JJ%%jj%%JJ%%jjj%%JJ%%%%%%%%Jjj%%%%J%
1313B%%jjj%J%%%%%%%J%J%J%%j%%j%%%%%j%J%%%j%%JJ%%%%%%j%%J%%%%%%%j%J%j%%%%%%jJ
1384A%J%j%%j%%%%%%J%%%%%%%%%j%J%%j%%%J%J%%%J%%%j%%%%%%%%%jj%%J%J%%%%%jj%%%%J
1455A%%j%%%%%%%%%%%%%%%%%%%%%%%%%%%%%%%%%%%J%Jj%%%%%j%%%%j%%%J%%%%%%%%%%%%%%
1526@j%J%%%%%%%J%J%j%j%%%%jJ%%%%%%%%%jJ%%%%%%%%%%%%j%jJJ%%%%%%%%J%J%%J%jjj%%
1597@Jj%%%%%%%%%%%%%%%%%%%%%%%%%%%%%%%%%J%j%%J%%%j%JJ%%%%Jj%%k%J%%j%%%%%j%%J
1668@%%%%%%%%Jj%J%%j%%%%%%%j%%J%%%%%%%%%%%JJ%%jj%JJ%j%j%%%J%%%%%j%J%%%j%j%J%
1739@%%%Jj%jj%JJ%%J%%j%j%%%J%%J%j%%%%%Jj%%%%%J%j%%%%%%%Jj%%%%%%%jJ%J%%j%%%%%
1810@%%%%%%j%%%J%%j%%J%%JJ%jj%J%j%%%j%%%J%%%j%%%%j%%K%%JJj%j%%%%%%%JjJ%%%j%%
1881@%%%%%%%%%%%%%%%%%%%j%%%J%%%%j%J%%JJ%jj%%J%%j%%%%%%%%%J%j%%%%%%%%j%%J%%J
1952A%%%%%%J%%j%j%%%%%%%j%%J%%jj%jJ%J%J%%%%%%jJ%jJ%%J%j%%%%%%J%%%j%%%%%%%J%%
2023A%%j%%%%%%%%%%%%jjJ%J%%%%%%%%%%%%%%%%%%%J%%%j%%%%%%%%%%%jjJJ%%%%%J%Jj%%%
2094A%%j%%%%%%jJ%%%%j%%j%%%%%%J%Jj%%%J%%%jj%%%J%%J%%%%%%J%%%%j%%%%%%%%JJ%j%j
2165@%%%%%%%%j%%%%jJJ%%%%jJ%%j%j%J%J%%%J%%j%%%j%%J%J%%j%%jj%%%J%%j%%J%%J%%%J
2236A%j%%%%%%%%%%%%jJ%jJ%%%%J%%%%%j%%%J%j%%%%%%%%j%%jJ%%%J%%%%%jJ%%Jj%%JJ%j%
2307Aj%%%%%%%%%%%%%j%%%%J%%%%%J%j%%%%j%%jJ%J%%%%%%%%%%J%%%%%j%%%j%J%%%%%%%%%
2378@%%%%%%%J%%%j%%%%%j%J%%%%%%%%%%%%%%j%%%jJ%JJ%j%%%%j%%J%jJ%%%%%%%%%%%%%%%
2449@%jJ%%j%%J%%%%J%%%j%%%%%%%j%jJ%%%J%%%j%%%%%J%%%%%%%%%j%%%J%%Jj%%%%%%%%%%
2520@%%%%%%%%jJ%%j%jJJ%%%%%%j%%%j%JJ%%%%%%%%%%%J%j%%%%%%%%%j%%%J%%%%%%J%j%%%
2591@%%%%%j%J%%%%%%%%%%%%%%%%%%%j%J%%%%%%j%J%%%%jj%JJ%%j%J%%%%%j%%J%%%%%%%%%
2662@Jj%%j%%%%%%%j%%%%%%JJ%%J%j%%%%%%%%%%j%%jJJ%%%%%%j%%J%%%%%%%J%%%j%%jjJ%%
2733a%%%%%%jJ%J%%%j%J%%%%%jJ%%%jJ%%jj%jJK%%%%%%j%%J%j%%%%%%%J%%%%j%%%%%%J%j%
2804a%jJJ%jj%J%J%%%%%%%j%%J%%%j%%J%%%%j%%%%%%%%j%J%%jj%%JJJ%%%%%%%%%%%%jj%j%
2875c%J%%J%Jj%%%J%%j%%J%jj%j%%JJ%Jj%J%%%%j%j%jJJJ%%%%jJ%%%%%%j%%%j%J%%J%jJ%%
2946@%%%%%j%%%%%%J%J%j%%jj%%%J%%Jj%%%%%%jj%%%%%JJ%%J%%%%j%j%%J%J%%j%%j%%J%Jj
3017aJ%%%j%J%%j%%%jjJ%%%%%%jJ%J%jJ%%J%%%k%%%JJ%%%%%%%%%%%%%%%%%%%%%%%%jj%JJj
3088a%%j%%J%%%%%%j%%JJj%J%%jj%%%%J%%%%J%%%%%%%%j%%%J%jj%j%%J%%%%%%%JJ%jj%%J%
3159aj%%%%%j%J%%J%%%%%j%%%JJ%%j%%%J%j%%%%%J%%%%%%%%%%%%j%j%%J%%%%j%JJ%%%%%%%
3230@%%j%%J%%%j%%%J%%%%J%%%j%j%%%%%%%%%%J%%%%j%j%J%%%%%%%%j%%%J%J%%%%J%%%%%%
3301A%j%%%%jjJ%%%J%%%%JJ%jjjj%%J%jjj%jJ%%J%KJ%j%J%%%%jj%%%J%%%%%j%J%%%%%%J%%
3372@%%%%%%j%J%%%%%%%%%%j%%%%J%%%%%%%%j%j%%Jj%%J%j%J%J%j%%Jj%%%%%%%%%Jj%%J%%
3443@j%%%%%%%j%%%%%%Jj%J%%J%%%j%%%%%%%%J%%%%%j%%J%%%%%%%%J%%%%j%%%%jj%%J%j%J
3514a%%%j%%%%J%%%%%%j%%%JJ%%%%%%%%j%%%%%j%j%%%%J%%J%%%%J%j%J%%%%%%J%jj%%J%%%
3585@%%%%%%j%%J%%j%%%%%%%J%%%%%%%jj%J%%%%%%%J%%%%%%%%%%%%%%%%%%Jj%%%%%%j%%%%
3656a%%%%%%J%%%%%%%%%%%%%%%%j%%J%%j%Jj%J%%%j%j%%%%%%%J%%%J%%%%jJ%%%%%%jj%%%J
3727a%%j%%%%%J%%%%J%%%%%jj%%J%%%%%j%%%%JJ%%%j%%%J%j%%jJ%%%%%%%jjJ%%%%%%J%J%%
3798@j%j%%%%J%%%%%%%%%%J%%j%%J%%%%%%%%%%%%%%%j%%%J%j%J%%%j%%%%jj%%K%%%%%%%%%
3869a%J%j%j%Jj%j%%J%%j%%J%J%J%%%%%%j%%jjJ%j%JJ%J%%J%%J%%jj%%%%%%%%%%j%J%%%%%
3940@%%%%%%%%jj%JJ%%%%j%J%jjj%%J%%%J%j%%%%J%J%%j%%J%%%j%%%%j%%%J%%%j%%J%%J%j
4011a%jjJ%%%JJ%jJ%%%j%%%J%%%%%%%%%%%%%j%%%%%%%J%%%%%%%%j%%j%%%Jj%%JJ%%%%%%%%
4082@%j%j%%JJ%%j%%%j%%%J%%J%%%%%%%%%j%%%J%%%%%%%%%%%%%%%%%jjj%KJ%jjj%J%%%jJ%
4153bjjj%KJ%Jj%J%J%jj%j%%%J%%%%%J%%%%%%%%%%%%J%%%%j%%j%J%%J%%%%jj%%JJ%%j%J%%
4224@%j%%J%%%jj%%%%%jJ%%%%J%%j%J%%j%%%JJ%jjJ%J%%%%%%j%%%%j%J%%J%j%j%%%%J%%%j
4295b%J%%%j%J%j%%%%j%%%%%J%%%%%j%%J%J%j%%J%%%%%j%%%J%%j%%%jJ%J%%%%J%%%%%%%j%
4366a%%J%%%%%j%%%jj%J%JJ%%%%%j%j%%%J%%%%%%%%%%j%J%%J%%%%%%%%j%J%%%j%J%%j%J%%
4437@%%%j%%%%%%%J%%%j%%%%%%%%j%%%%%J%J%%j%%%%J%%jJ%%jjJ%%jJ%%J%%%%%%%%jj%%JJ
4508@%%%%J%j%%%%%%%j%jJ%%%%%%%%%%%J%j%jJJ%%j%j%%JJ%%%jj%%J%Jj%%%%jJj%%%J%%J%
4579@%j%%%%%%%%%%%%%%Jjj%%JJj%Jj%%%J%%%j%%%%%%%jJjjj%JJJ%%%%%%jJJ%%%j%J%%%%%
4650@%%%%jj%%%%%%%%%j%JJ%%J%%%%%%%%%%%%j%%J%J%jj%%%%%%%%%%%%%j%%%%%%JJj%%%%j
4721bj%%JJj%%%%Jj%%%%%j%%%j%%%%%%J%%%J%%J%%%j%JJ%%%j%%%%%%%%j%J%%%%%J%%j%%J%
4792@%%%%%%%jJ%%%j%j%%%JJ%%j%%j%J%J%j%%j%%%%%JjjjJ%J%%%%j%%J%%%%%%%%J%jJ%j%J
4863a%%%%j%j%%%%%j%j%%JJ%%j%JJ%%%%%JJ%%j%%%%%j%JJ%%j%%J%%%%%%j%j%%%j%J%%j%%J
4934bJjjjJJ%%J%%J%%%%%jj%%%%%%%%%%%J%jj%j%%JJ%JJjj%J%J%%%j%%%%j%%%j%%%%J%%%J
5005a%%%%%%%%%%J%%%j%%%J%J%j%jj%%%%%%%%J%%J%%%j%%J%%%%%%jj%%J%%%%%jj%%%JJ%%%
5076a%j%%J%J%%%%%j%%j%J%%%%%%%%%jjj%J%j%JJ%%Jj%jjJ%J%%%%%%%%%%j%%J%%%%Jj%%%%
5147bJ%J%%%%%%jj%J%%j%%%%%%jj%J%%%%%%%J%J%J%%%jj%%J%%Jj%%j%J%%%%%j%J%%%%%%%%
5218a%%%jj%%JJ%%j%%%%JJ%%%j%%%%%%J%%%%%j%j%J%%j%jj%%JJJj%%%%%%j%%%%JJ%j%%%%%
5289b%%JJ%j%j%J%j%j%JJ%J%%%%%jj%%JJ%%%%%%%%%%%j%j%%JJ%%j%%%j%%%%j%%J%%%%%j%%
5360cJ%%jj%J%%%%JJJ%%%%%%%%%j%j%j%%%%J%%%jJ%J%j%%Jj%j%%%Jj%%jJ%J%J%Jj%%%JjJj
5431a%%jj%%J%J%%%%J%%jj%%%%%%j%%%%%%%%J%J%jJ%%%%%%%%J%%jkjJ%%%%%J%%%J%%%j%j%
5502c%%%%%%%%%%j%JJJ%%%%%%%Jjj%j%%%J%%J%j%J%J%%j%%jj%%%%Jj%%JJ%jJ%%%%%j%%%%%
5573b%jj%%%%%j%%%%%%J%J%%J%J%%%%j%%%JJ%%%j%jJ%%j%%jJ%%j%JK%%%jjj%%J%%%JJ%%%%
5644@j%j%j%%%%%%K%J%%%j%j%%%jJ%%j%%%%JJ%%%%jJ%%%jk%%%J%%%JjJJJ%%%jj%j%%%JJ%%
5715aj%%%%%%j%%%J%%%j%%J%%%j%%%j%%%J%%j%K%%%J%jjjJ%j%%%%JJ%%%%%%Jj%J%%j%J%%%
5786a%%%%%J%%%%%jj%%%%JJ%%%%%%%%j%%%J%%%%%%%%j%%jj%%J%J%%%%%%j%J%%%%jJ%%j%%%
5857b%%Jjj%J%%%%%J%%%%jjj%%J%J%J%%%%j%%%J%%%%J%%%%%j%j%j%%%%J%J%%J%j%j%%%%%%
5928b%Jj%%%%%%%%%jJ%J%%j%jj%%JK%jJ%%%%j%%%%%%%%J%%%%%%%%%j%%%%JJ%%%%%%j%%J%%
5999@jjj%J%%j%%jJ%%J%%Jjj%%%%%J%%j%%%%%%Jj%jj%%JJ%%%%%J%%jjJ%J%%J%%%%%%%%j%J
6070a%%%%%j%Jj%jJ%%%%J%j%j%%%%%%JJ%jj%%%%%%%%J%j%%%Jj%j%JJJ%%%%j%%Jj%jJ%%%j%
6141cJ%%J%%%jkj%%%J%J%%j%%J%J%%%%j%%Jj%%JJ%J%jjjjJ%%JJ%%%%%j%jk%J%%J%%J%%%j%
6212c%%%%%%JJjjjj%J%%%JJ%%%%%Jj%%J%j%%%%%jJ%j%j%J%%j%%JJ%%%%J%j%jJ%%%%J%J%%j
6283aj%j%%J%%%Jj%%%%%%%%%%%j%jJ%%J%%%j%J%J%%%j%%j%jJ%%%J%j%%%%J%%JjJ%%Jjj%%%
6354bj%%%%J%%%%%J%%Jjj%%j%%JJJ%jj%%jjJ%%J%%%%%%Jj%%J%J%%j%J%%%%j%j%%j%%%JJ%j
6425b%%J%%%%%j%j%%j%j%J%J%J%%jJ%j%%j%J%%%%%J%%%%J%%%j%%%%j%J%%%%jJ%%%%J%jjj%
6496d%J%J%%%%%J%Jj%%jj%%%J%%%%%%%J%j%jj%j%%%%%JJJ%%%%%%%%%%%%jj%J%J%%%%j%J%j
6567cj%%JJJJ%j%jj%%%%%%%%%j%%%%JJ%Jj%%%j%j%J%%%JJ%%%jj%%j%J%%%%Jj%j%%J%%%%j%
6638d%%%%JJ%%%%%j%JjkjJJJJj%jj%J%%%%%%%%%%%J%%%J%%%%j%%Jj%%%%%%%%%%%%J%Jj%jJ
6709b%J%%%%%j%%%%%%%%%j%JJ%jjj%JJ%%Jj%j%%J%j%%jjJ%jJ%JJ%%%%jJ%%%%J%%%%%%jJ%J
6780@%%%%j%%%%jJ%j%%%JJj%j%%J%%j%j%%%%%%J%%%%%%j%j%%J%%%%%jJJ%%%%%%%j%%%J%%%
6851bJjj%%%%%j%%%K%JJ%%%%%jjjj%%%j%j%J%%J%%%%J%%%%%j%%J%%%%J%j%J%%jj%JJ%%%%%
6922b%%%%%%J%%j%j%%j%%J%JjJ%%J%Jj%j%%jJ%%%j%%Jj%%%%%%J%%J%%%Jj%%%%%%%%%%j%%%
6993b%%%J%jJ%jj%%J%j%j%JJ%%%%%%%%J%jj%%%%j%%%J%%%%J%%%%%jj%j%%%J%J%%J%%%%%J%
7064a%j%%j%%%j%%%%J%%j%%J%%J%%%jjJ%%%j%JJ%%%j%Jj%%JJj%%%jj%JJJ%j%jj%%J%%JJ%%
7135ajjjj%%J%%%%%JJ%%%%jjjJ%JJj%%J%%j%%%%J%%J%j%%%%%J%%%jj%%%%j%%%%J%%%%%%%%
7206cJjj%%%J%%%j%J%%%j%%%%J%J%%J%jj%%J%J%jJ%%j%%jj%jJ%%%jJ%j%%%J%j%%KJ%j%%%%
7277cJ%J%%j%%%%%%k%J%%%J%%j%J%%%%Jjj%j%%J%%%J%%j%%%%jjJ%J%%%%%%jjj%%%%%J%jJ%
7348eJ%%%j%%Jj%%%JJ%j%%J%%%%%%J%J%%%j%%%j%J%%%%Jj%%j%Jjj%J%%%J%%j%J%%J%%j%%j
7419c%%j%j%%J%%%%J%J%%%%j%%%J%j%%%%%%%%%%j%j%JKJjj%%%%%%%j%%JJ%jj%J%%%J%%j%%
7490c%J%J%%j%jj%%J%%J%%%%%%%%%%j%%j%J%%%J%j%%%j%%j%%%j%%%JJJ%Jj%%%%J%j%j%%J%
7561cj%%%%%JJj%%%%%%%%%%%%%%J%%j%%%j%%%%%%%%%JjJ%Jj%%%%j%%%%%%%J%%%%%%%JJj%j
7632c%J%%%%%%%%%%Jjj%%J%j%%%%%%J%J%%%%%%%%%%jjj%%%J%j%%%jJj%%%%JJK%%j%%%%%j%
7703c%%%%J%%J%jjjj%%%J%%%%J%%j%%j%%%%J%%%%%j%KJ%jj%%%%%jJ%%%Jj%%%%%j%%J%J%%%
7774c%%%%J%jj%%%%J%j%j%%%JJ%%%%%%j%%%j%%%JJ%%%%J%%jj%%j%J%J%j%%J%Jj%%%%%%J%j
7845c%%%J%jjjJ%%%%J%%%%j%j%%%J%%%%%%j%j%JJ%%J%j%j%%J%%Jj%%J%%%jJ%%j%jJ%%JJ%%
7916b%j%j%%Jj%%J%%%%%JJ%j%jj%%j%%%J%J%Jj%J%%%j%%j%%%%%j%%%%%%%%%%J%%JJ%%jjjj
7987f%JJJjjjj%%J%JJ%%%%jjj%JJ%%JJj%j%%%%%%J%%J%%%jJ%%j%%%J%jj%%J%JjjjJJ%%J%J
8058bJjjj%j%J%J%%%%%Jjj%%%%J%%%%%j%%%jJ%%%%J%%jj%J%%%%JJ%j%%%%%J%jjj%j%%J%%%
8129e%J%%%%%%J%J%J%jj%%j%%%JJ%%%%jjj%%J%%%%%j%%J%%%%%J%j%j%%%%J%Jj%J%%j%%j%%
8200eJ%%j%%%%j%%J%J%%jj%J%%J%%%%J%J%%j%%j%%%j%%%%%%%JJJ%j%%%%%%%%%%jj%%J%%%%
8271dj%%J%%J%%%j%J%%jj%J%J%jj%%J%%%%j%%%J%%%j%J%%%%J%%j%%%%%J%J%%%%%%%%j%JJ%
8342a%j%%%jjJ%%%%%j%%j%J%%%%%%J%%%J%j%%jjj%%J%%%j%%%JJJ%j%%j%%%%%%J%%J%%%J%j
8413c%%%j%%%Jjj%%J%J%J%%jjJ%%JJ%%jj%%%%%%%J%%j%%%%%J%jJ%%%j%jJ%%%%%jj%J%%%%%
8484d%%%J%J%j%j%%%%%%%%j%J%%jj%JJ%%%j%%%%J%J%%%%%jj%%%%J%J%KJ%%kjj%%%%J%%%j%
8555dJJ%jj%J%jj%%J%J%j%%J%jj%%%J%%jJJJ%j%%j%%%%%%J%%j%%%%%JJ%%%jj%%j%J%%j%%%
8626e%%%%JJJ%%j%J%%j%%%%%%%%j%j%J%%%%%%J%%J%%%jj%%J%J%%%%j%%%%%j%%J%%%%Jjj%%
8697djjjJ%J%%%J%%%j%%JJ%%%j%%%%%%%%%%%%J%%J%jJ%%%%%%%j%%JJj%j%%j%J%jJ%jj%J%%
8768djJ%j%%J%j%J%%%J%J%%%%%%%j%j%%%jj%JJJ%jj%%j%%%j%%%JJ%%%j%%%%%%JJ%%%%j%J%
8839d%%jkj%%JJKJ%%j%J%j%%j%%%jJ%%%J%%%jj%%%%%%JK%%j%%%%%%j%%%%j%%J%%%%%%jj%%
8910gKJ%%j%J%%JJ%%%%jj%j%j%%%%J%J%%%%%J%%%%%%%J%jj%J%jj%%J%j%%%%%%J%%%%jJ%%%
8981d%%j%J%j%%%JJJ%%j%%%%%%%%jJj%%%%%jj%%J%J%%%Jj%%j%%%J%%%%%j%%Jj%j%j%J%%%%
9052f%%J%J%J%j%%%%%%j%j%%JJJ%%%jj%%J%j%%J%j%%J%%%%%%%%%%%%%%%%jJ%%%j%%%J%%%%
9123d%jJ%%%%%j%j%%J%j%%jJ%%J%J%%%%%%%%%%J%j%J%jj%%%JJ%%%jjj%%%J%%%J%%j%%%%%J
9194d%%%%%%%%%Jj%%%%%%J%j%%%%%%%j%%%Jj%j%JJ%%%j%%Jj%%%%%JJ%J%j%%%J%%j%j%j%%%
9265e%%%%%%%Jj%%%j%%JJ%%%%%jj%%JJ%%%%%%%%%jjj%%%%J%%J%J%j%%%%%%J%%%j%%j%J%%%
9336e%J%%%Jjjj%%%J%%%%%%%%%J%j%%%jJ%%%JJJj%%%%%%jjjjJJ%%J%%%%%jJ%%j%%JJ%%%%J
9407b%%%J%j%j%j%j%%%%%j%%%%%%Jjj%%%J%%%j%%%J%J%%J%J%%j%%%%j%J%Jjj%%%j%JJJ%%j
9478d%%j%%%Jj%%%j%%%%%J%%J%Jj%%%J%jjj%%jJ%JJ%JJ%%%%j%%%jjJ%%%%j%j%%JJJj%j%%%
9549e%j%%%%%%J%%%%%j%%%%%%j%%%%J%J%%j%J%%j%j%%J%%%%%J%%%%j%%%%J%%%%%%%J%jjJ%
9620e%j%%J%%jjJ%J%J%j%%%%%%Jj%%%%%j%%%%J%JJ%JJj%jJ%j%%%Jjjj%%j%j%%JJ%%%jj%%%
9691gjJJ%jJ%%j%J%%%%Jj%%JJ%j%j%%%%JJJj%j%%jj%%%%J%%%%%%j%%Jj%jJ%%%J%%J%%J%J%
9762c%%jj%%%%%%j%%%JJ%j%j%%J%%%Jj%%%jJ%%J%%%j%%%JJJ%jjjj%%Jj%%J%%j%%%%%j%JJ%
9833e%%J%k%%J%%%%%%%%JjjJJ%j%%%%Jj%%%J%%%J%%%jJjj%%%%%%%%J%j%%%%%%%%%%%%%J%%
9904djj%JJJ%%%j%%j%%jJ%Jj%%j%J%%j%%%jJJ%%%j%JJ%%%%j%%%%J%%%%%%J%j%jj%%J%%J%J
9975c%jj%j%%J%%%Jj%%jjJ%J%%%j%%JJ%j%%%%jj%%JJJ%j%%jj%JJJjJ%j%j%%%%%jJ%JJ%%jj
10046f%jJ%%%j%%%j%JJ%%JJ%jjj%jJ%JJ%j%%J%J%%%j%j%%%j%%Jj%%%jJ%%%J%%%j%%%%JJ%j
10116f%j%%J%J%j%Jjj%j%JJ%%%%%J%%%%%%%%%J%%%%%%%%j%j%%J%%%j%j%J%%%%%J%J%%%%J%
10186c%jJ%%%%%j%j%%%%%%%%%J%%%%j%Jj%%j%j%%%%%%jJJ%Jj%%j%%%JJ%j%%J%%%%J%%%%%j
10256e%J%%jj%%%%%%KJ%j%j%%%%%%jjj%%%%%J%%%%j%J%J%J%J%%%%jjj%j%Jj%J%%J%%%j%%%
10326g%%%%%%J%%%j%%%%JJ%j%%j%J%%%%%j%%JJ%%j%%%jj%JJ%%j%J%J%%%j%%j%%%%%J%%%J%
10396e%jk%J%j%J%%%J%j%%%%%jJ%%J%%j%j%%J%%J%%%%j%%j%J%%%%%%%%%j%%J%%%jJ%%J%jj
10466h%JJJJ%kj%%%%%%J%j%%j%%J%%J%J%%jj%%j%%%J%jJ%%%Jj%%JJ%%%%jJ%jjjJ%%%J%%%j
10536g%%J%%%%%%%%j%%%%%j%%%%J%%%%%%%%%%%%J%%%%J%%%j%j%%%%%JJ%%%%j%%%%J%J%%jj
10606f%j%J%J%j%%J%%%%%jjj%jJ%%JJ%%%%JJ%%%%jjj%J%J%%%%j%JJ%%jjj%%%%%%%J%%%%%%
10676f%Jj%jJ%j%%%%%J%J%%%jj%J%%jj%%J%%J%j%%%%%%%%%J%%%J%%j%jjJJJJ%J%%j%j%j%j
10746g%%JJ%Jj%%j%j%j%%J%%%%%%jJ%%%J%%J%%jj%%J%j%%J%%j%%%Jj%%%%J%J%%%%j%j%%J%
10816f%%jj%J%%J%%%j%%%J%j%J%%%%%%%%%Jj%%J%j%%%%J%%J%%j%J%Jjj%%J%%j%jkj%%JJJJ
10886e%j%%%%j%%%J%%K%%jj%%j%%%%jj%J%j%%J%%JJ%%%%jj%%%%J%j%%%%%%%J%%j%%Jj%j%%
10956iJ%JJ%Jj%jJ%%%jJ%j%J%%%J%j%J%%%%jj%j%%%%%%J%%%%JJ%j%J%%%jjj%J%Jj%%%%%jj
11026i%J%%%%%%%J%%%J%%%j%%J%%%J%j%%%J%%j%%j%%%j%%J%%%J%%%%%j%j%%%%%%%Jj%%%%%
11096hJ%%%%%K%%j%j%j%%%%%J%j%J%%%J%%j%%%%%j%%%%%%jJ%%%%%%%J%%%JJ%%%%%%%%k%%j
11166h%%J%J%j%J%%%j%%%%jJJJj%%j%%jJJ%%j%J%%j%j%J%j%j%Jj%%%J%%jjJ%J%J%%%%%jj%
11236i%J%%%%%%J%%%%j%j%Jj%%%%%%%J%%J%%%%jJ%j%J%%%%jjJJJ%j%%%j%J%%%%%j%%%J%%%
11306g%%%%j%%J%J%%%%%%%%j%j%%%%%%%%JJ%%%jJ%%%j%%%%JJj%Jjjj%%%J%J%%j%%%%j%J%J
11376f%%%%%%%%Jj%%j%%J%jj%%%J%%%j%%%%%j%%%Jj%j%JJj%jjJJ%%%%J%%%jJ%J%%j%%jj%%
11446a0J%J%j%J%%%%J%%%%%%%%J%j%%%%%j%%%%%%%%j%%JJ%%%%jj%%%J%J%jjjJJj%%J%%%jj
11515a0%%JJ%J%J%J%%j%j%%%%%J%jj%%J%%%%%%jjj%J%%%%J%%%j%jJJ%%jjj%JJJ%%%%%J%%%
11584g%j%%%%j%%%%%%J%J%%%j%%%j%%%%JJ%j%J%j%%j%%%J%%%J%%%j%J%%J%%jjj%%%j%%J%J
11654h%%%J%%%%j%%j%%%%%j%J%J%%J%%%j%%%J%%%%%%%%j%j%%%jJ%JJJ%j%j%%%%%%%%%J%%%
11724gj%J%%j%%%%%%Jjj%%%%J%J%%%j%%%J%J%j%jj%%%%J%j%%j%%JJ%%J%%%j%%%%%j%j%jJJ
11794i%%%j%JJ%%j%%%%%J%%%%j%jJJ%Jjj%%%J%%%%jJ%J%j%jJ%j%jJ%%J%%%%%Jj%%j%%%%%J
11864hJ%%j%%%%%%%%%j%J%J%%%j%%J%%j%%j%%jJJ%%%j%%%Jj%%JJJ%%Jjj%j%%%%%%%j%%%J%
11934h%%%jJ%Jj%%J%%j%j%%%%%%%%J%%%%%%J%%%%J%%%j%%j%%%j%%%%%%%%J%%%%J%%j%J%j%
12004hj%%%J%J%jj%%%%J%%%%%%j%%%%J%J%%%%j%%%%jj%%%JJJj%j%%J%j%%j%%%%J%%%%J%%%
12074h%%%%jj%%%%JJ%%j%%J%%j%%%%J%%%%%%J%%%%%%j%%%%%%J%%%%%j%j%%%J%%%%%%%%j%%
12144iJJ%%Jj%%%j%%%%JJ%%%%%j%%%%%j%%%%%J%Jj%%%%JjJ%%%j%%%%%%%%jJ%%%%%j%J%%%j
12214h%%J%%%%%%%J%j%%%%%%j%%%%%%J%%%%%j%%%%J%j%%%%%%J%j%%%JJ%%%%j%%%%%%%%%%%
12284g%jj%%JJJ%%j%%%%j%%%%%J%%%%%%%%%%%j%%%J%Jj%%Jj%%%%J%%J%%%%J%%%j%Jj%jj%j
12354h%J%J%%%%%%%%%%%%%%%%%j%j%%J%%J%%%jjJ%JJ%%%%%%%j%%%%%%j%%%%%%J%J%j%j%j%
12424h%JJ%%%%J%j%%%j%%%%%%%%JJ%%%%%%%%j%%J%%Jj%%%%%%%%%%%%%j%%%%%%%%%J%%%%jj
12494gJ%%J%%%%%%%%%%%%%J%%j%%%%%J%%j%%%%J%%J%%%%j%%%jj%JJ%jj%%J%%%%%
12556e
##PAGE=	N=2
##DATATABLE=	(X++(I..I)), XYDATA
-52978B9%j%jk%J%JJ%jj%%J%j%%j%%%jJ%%j%J%%Jj%%jjj%%%%j%%J%%%j%%%JJ%%%%jjj%J%%
-52910B1j%j%%J%JjjJJ%jjjJJjk%J%J%jj%%%%J%%%%%kj%j%J%j%%J%%j%J%J%j%%%%j%%jjJ%
-52842A3%J%%%%j%%j%%%%%%j%%JJ%%%j%j%%%%jJ%jjjJ%%%jjJ%%%j%J%%jj%%jjj%JJ%j%JJ%
-52774Fj%jJJ%%jjJJ%jJ%%j%jjjJ%%%Jjj%J%jj%J%jJJ%j%%Jjj%%J%%JJJ%%%%jjj%%jjjJ%J
-52705AJjj%%jJ%J%j%%%jj%%JjJjjjJJJ%J%%kj%jjJ%j%jJ%J%JJj%%J%K%%%%%%lkj%j%%%J%
-52636f%%%%JJ%jlkjJ%J%JK%%%jjjjJ%j%%jJ%j%J%%%%j%%%j%J%%%j%jj%%jjjKK%%J%%j%%%
-52567a3%%%J%j%%j%%%j%%%%%Jj%jJ%J%%j%%%%%JJ%J%jjjjj%%J%%%%%J%%%%%jj%JJ%%j%%j
-52499a7%%%%jkJJ%%jj%%J%%jj%Jjj%J%%j%JJ%J%jjjjJK%%%%J%%jkj%J%jJJJ%j%%jjJ%jjj
-52431b5%%J%%k%j%%%JJjjJJjj%jJj%JJ%k%%%KJ%kj%%%%j%JJj%%%JKJ%Jj%%J%j%%%j%jkj%
-52363b9J%JJ%%%J%%jj%JjkjJKK%%jjj%%%J%jjjJ%%%%%%jj%Jj%jjj%%%jj%JKKJ%j%KJ%kk%
-52295c2J%%j%%%JJJJjjj%%%%%%%j%%%J%%jjj%JJ%%%JjkjJ%j%%%JjJJJ%jljJJJKJk%j%j%%
-52227c5jJKJ%j%%%%%Jjj%j%J%JJjjj%Jj%J%jj%%J%%JJ%j%j%%%%j%%JK%J%j%%k%jjJ%%%%j
-52159c7%jjj%JJj%%J%Jj%%J%jjj%%JJ%%%j%jjj%JJLLK%jkkjjJ%%jjj%J%j%J%J%jj%JJJ%J
-52091c7%%j%%kjj%%KKKJjlj%%%%J%j%%%%J%%%jjjj%K%%%%jkjj%JJ%%JJ%jJ%J%j%jj%J%%J
-52023d2%j%j%jj%K%%J%jJ%%J%%jj%%JJKjkj%J%%%%J%%%j%jj%%JJ%%%jj%J%J%%kj%JJJ%j%
-51955d4%J%%%J%kj%%%j%%jjJJKKjjJKJ%jkj%J%J%%%%jj%%JjjljKJ%%%J%JJJJjjkJ%%jJjj
-51887d6%JJJj%%%%%%jkk%JJj%%KJ%jj%JjJJJJj%%%jj%J%JJJjkjJ%%%J%J%kjJKJ%jjkj%%J
-51819d6%%jjj%%%%%J%%%J%kj%j%K%%j%J%%%KJJJ%jjj%JJj%j%%J%%jjjJ%jj%%%jj%JKJJjJ
-51751d7%%jJK%jj%jJKJ%%%Jj%%%%j%%%jj%%%%JJJ%jkkjj%%%%j%KJK%kjJJ%jl%J%%%J%j%J
-51683e0Jj%%JjjJ%J%JJ%%jjjjjjJ%J%j%J%%JJ%JK%%k%j%JKJjjjj%%%%%%j%Jj%%jjjJJJ%%
-51615e0JJJ%%%%Jj%jjj%jj%%%%J%%JJJ%kjj%%%jKLK%%%j%%%%%J%jk%%jj%J%K%j%%j%%%%K
-51547d8JJ%jjjjj%JK%J%%k%JJK%%jkj%%%%JJ%jjKJJjlk%JjjJKJj%jjJJj%%j%%j%JK%%%jJ
-51479d9jj%J%%jjJJJ%%JJKJjjjj%j%%J%jkj%JJ%%j%%JJK%%jJ%kkjJ%JJ%j%J%%kj%J%j%J%
-51411e1J%%%J%%%%%%J%Jjj%%J%jjj%%%%%J%JJjjjjj%KKJ%Jjkj%k%JJ%%jjjkJJ%%JK%J%%J
-51343d9jj%%%%%jjJ%%%jj%JJKJ%%jjjjJ%JJJK%kk%%j%J%%%%J%%%%jj%J%%j%jJ%kj%JJ%%j
-51275e4JJL%%jjj%%j%%Jjk%JJJjkjJKKJkkj%%%%j%%%j%%K%j%%JKJJJjjj%J%%%%j%jk%KJ%
-51207e3%J%%jj%%%JJjj%J%J%jkjJ%j%j%%JKJJJ%%Jjjl%J%J%Jj%%%%Jjj%JKJkkk%KK%jj%%
-51139e4%j%%J%%jj%%%KJjj%%%%%Jj%jJ%jj%%JJ%%%JJ%jj%KJJj%%jjj%K%j%j%%j%JJ%jJJJ
-51071e2%J%%%J%%kjJJJ%%JJJjjjj%k%%%jJ%%JK%j%JJjjj%K%%J%jjjJ%J%kjj%%%%%%JJJjj
-51003e3k%J%J%%%jjjJJKJ%%jjjk%K%%%%%J%%kj%%%%jjJJ%%K%jjJ%%%JJ%jj%jJ%J%JKjjjj
-50935e5%Kj%%KJk%J%%kj%%J%jj%JJ%j%%J%J%j%%jj%J%%KJJjj%%%j%JJ%jJjk%%%%%%%J%%j
-50867e5JJ%jjjj%%%Jjj%JKJ%jJJ%j%Jjj%%%J%jjjJJkjJJJ%%%JK%%jj%jJ%%jjJ%J%j%%%%J
-50799e4J%jJJjkj%%JJJ%%%%j%%%j%J%jj%%kj%%%%KK%jjJJJ%%%KJkl%%%j%%k%KJJ%%%jk%%
-50731e8%%%JK%J%%J%%J%J%jj%j%jj%%%%JKK%%j%J%%j%%jjjJKLJjjj%j%j%%jjj%%%K%jjj%
-50663e7J%j%%%j%%%%JJj%%J%%%J%J%%kj%JJj%jJJJk%J%kkJJ%jjJJK%%j%%%J%%jjJKJkkkk
-50595f1%j%%KJK%j%%jk%JJ%J%JJ%Jjjjj%jJKKJ%jj%%j%%j%%j%JKJ%%jkj%KK%j%j%JKJJ%k
-50527e4kjj%%j%J%j%%%%%JJ%j%J%%j%%J%J%%%j%%%KJ%%jjjj%%%%J%%J%%%k%%%%j%%%%%JJ
-50459e7%jJJjkjj%%jjJKKJ%%j%%%Jj%J%jlkj%J%%%JJ%JJ%j%%JJKKKjjj%%%JkjjJJJ%j%jk
-50391e9%%jj%JJJJ%j%%jj%KJjJJ%%%%j%%%J%JJ%jkjjjj%JJJKJjj%%J%%j%jjj%%LLKjkk%j
-50323e8jjJJJ%%J%jjJjkjjJKJJ%%Jj%J%%%%%k%%JJJ%j%jjj%jjj%KJ%J%%%K%j%J%%%jjJjj
-50255e9%J%%J%JJ%%j%JJ%J%jkj%%J%jj%j%%%%j%%J%%%J%%jjj%%%j%%%%JJJ%%JJJ%j%j%JJ
-50187e6jjjj%k%%JJ%%%%JJJJ%J%jkjjj%%KJ%jj%j%%JJ%J%%j%%KKkk%JJJJjj%jj%J%%%%%j
-50119e9KJ%jj%J%jJJjk%%Jjkj%J%J%%jjkjJ%KJJ%jJJJ%jjj%j%%%J%%%J%%%J%%%j%%%%J%%
-50051e9%jjJJKJJjj%Jjjkk%JJJJJ%%%%%%Jjjj%%%K%jjj%%%%j%K%jjjJJJ%JJjj%j%jjJJ%%
-49983f0%%J%Jj%%Jjk%J%jJJJ%J%J%kkkk%JJJ%JJ%KKK%kkjjjkJJJJJ%%JKJjjk%j%kj%%%%%
-49915f1%%JjJJ%%%%J%%jk%%J%%k%%J%JJ%%%j%%%JKJjJ%%jjjj%%j%J%%j%JJJ%jkk%%JJ%%%
-49847f1j%%JJ%jjjj%J%%%jJ%KK%%kjjj%JJJJ%j%kkk%KKKJ%%jjj%%%j%%J%KJj%%Jjjlkj%J
-49779f7LJj%JK%%%J%Jjj%%JJJJj%%j%jjjj%J%%%%%K%%jjj%j%JJ%jj%%%JLKjj%Jj%%%%%JJ
-49711e8j%%%kjj%K%k%j%%J%%%KJJ%JjjJ%%%J%k%j%J%jJJj%%%J%%%%jjk%%KJ%%%%%j%kj%%
-49643f4%%JJJKK%jjj%%%K%jjj%Jj%%j%%JJ%%%j%%%jjJ%%j%KJJ%kjjj%%J%%%%JJ%%JJ%%j%
-49575f0%%jj%JJjj%JjkjJ%J%%%j%%KJJ%j%%%j%jj%j%%JK%JjjjjJ%J%JJj%Jjjjjj%%JJKJ%
-49507f1jjkjj%%JJJ%%%kjJJJ%%JJK%j%%jjjjj%%%JJJjJJjkjKJJJj%jj%%JKJJjjjj%%%j%k
-49439f6jJ%JJ%k%%J%%jj%JLJ%%j%Jj%%%%%J%%%JJjkj%%J%%j%%JJJjj%J%K%j%JJ%%kj%%j%
-49371f3KJj%j%%JJ%J%%%kjjj%JJjj%%%%j%%%%%%jJJ%%%jj%jJJJ%%%JKJjjj%J%%j%%%j%%%
-49303f4JJJj%%%%J%JKJjjkj%%j%%%jJKj%j%%%JJJ%%%lkJ%J%%%%%%%%J%j%%JJ%%jjj%%KJ%
-49235f1%%j%jJj%%%JJ%j%%kk%JKJJj%jj%JJJjJj%%J%jk%J%%jk%jJKJ%%%j%JJJ%jj%%J%%j
-49167f3jjJJKJjjkJ%%j%J%J%jj%%j%%%%Jjjjj%%JJJKK%%j%%j%jkjJ%KK%%%%jjj%j%%%J%j
-49099f6%j%%%J%%%JJ%%%Jj%JJJ%jjj%%j%%%%%JK%%jj%%jjj%j%J%JJJ%k%%%J%kJJK%%jjj%
-49031f6J%%j%j%j%JJJ%JJ%J%J%%jlj%%J%jJ%%%jjj%JJJJJ%%j%Jjj%%kj%J%%jj%JJ%jj%JK
-48963f6%%j%jjjj%%JKJ%Jj%%%j%JJJJ%%jjJJJ%%%jkjkk%JKK%j%%KJJJ%k%%%%kkj%%JJJ%j
-48895f7%J%%%jJJJ%%jj%JJJ%jj%jjJJJjj%%JJ%jkj%%Jj%JJ%Jj%%%%J%JJjjjJjj%J%%%j%j
-48827f8JJ%%%%J%%%kkj%JJKJJJj%%j%KK%jjjjkjJJJ%%j%%%KLL%kk%J%kjjJjkk%Jjj%JKKJ
-48759f4J%j%%jJ%Jjjl%JKJ%jj%J%%j%j%j%%%%j%jj%J%JJ%J%jK%%k%J%%Jkj%%%%jj%%%JJJ
-48691f8JJJjj%%jk%J%j%KJJ%Jjj%%%Jjjjj%%%J%%JK%j%JJ%%kkj%JJJJJjjJ%%jj%JJ%jJJJ
-48623f4J%jk%jj%JJjkjKJ%%JJJJ%J%j%J%jjjj%%%%%jkj%J%%%%JJjjJJ%%%J%%jJJJ%%%%j%
-48555f5JJ%%j%JJjk%%J%%%%%jjJJ%%kkj%KJJjjj%J%J%%j%%J%%jj%JJJ%%jj%jjJ%Jjjj%JJ
-48487f8%J%jj%J%JJ%%%%j%%Jjk%J%J%j%%%jjJKJjjj%JJ%%%jj%%jKK%jkj%%%j%%jjJJ%KJ%
-48419f8JJjjjj%%%%JJ%jj%%JJ%%%JJ%JKjj%%%j%Jjjj%%%%J%%jkj%JJjj%JJJJK%j%jjjJ%k
-48351g0jjj%%KK%%j%%%%j%%J%K%J%%jjjjJJ%J%%%j%%%jJ%jkj%JKKKJJ%jkk%%JJ%%jkjjj%
-48283g3J%J%%%J%J%%%%%jj%%J%%J%%k%JKJKj%J%jkk%K%%%JjlkJJKJJ%%j%%%JK%jjjjjjjj
-48215g3%%JK%%%J%%%JJJ%kj%kjj%JJjjJJ%%k%%J%%JJ%jjjjKJ%%%%JjjjKJ%kj%%%JJ%J%k%
-48147g2K%%j%%j%%JJ%J%jk%%JKJ%jjj%J%%j%jJJJJ%JJ%jj%J%%%j%j%jj%j%%J%J%%jjJ%JJ
-48079f9Jjj%%j%j%%%%JJJ%j%j%%%%j%JJ%jJJjkj%%JJJJ%jJj%%J%jjjjjj%JJjJ%%JJJjjJJ
-48011g0Jj%J%JJjjj%%j%j%%jjJ%J%J%jj%%JJ%jjjKK%jjJ%J%JJ%j%j%jjjjKJ%%JK%%%%%jj
-47943g0%j%%JJ%%J%jjj%j%%%%%KJJj%jjkjJJK%%%%jj%%j%jJJ%JJJ%jj%%%J%%jjj%JK%J%%
-47875f9%%j%J%j%jjj%jjj%JKKJK%jj%jjjJ%J%jJK%%jjjJ%%Jj%%jjjjJ%JJJ%j%J%%%jjjKJ
-47807g1%jjkkJJKK%%%JjkjJ%Jj%%%kkjJKKJJjkj%J%%J%%J%%jJJK%%%%%%kkkkj%%JLKJ%jk
-47739g4jjJJJ%jkJJK%jjJ%JJk%JJJ%%j%%%jjj%J%j%KKK%kjjJ%J%%%%%%%%jj%Jjj%%JJj%J
-47671g1K%j%jkJJKJJkjjjj%j%%JJ%%%J%jj%JJ%J%%jjjj%Jj%%%J%JJJjjj%jk%%j%%J%%%%K
-47603g4%J%jjj%%%JKJ%jjJ%%jJJ%%%jjJJ%k%jJJJJJ%%j%%jj%JjjJJ%%jjJ%J%j%j%%J%Jj%
-47535g3jj%JJJJj%%j%%%%jkjJ%J%J%jj%JJK%k%%%JK%jj%j%%JKKJJ%%jj%%%kkj%%JJJ%%J%
-47467g0%j%%Kj%Jjjjj%J%%%j%J%j%j%jj%%K%k%%jJ%%%JJK%j%%%%jKK%%%%%%%%%jkj%%%j%
-47399g5jj%%%jJJKJJj%JJjj%%jjkjJJJ%jj%%j%%JJ%%%%%JJJK%%jj%JK%%%%jkk%JKK%jj%%
-47331g2j%j%%J%%%jjj%%j%J%JJ%J%%%J%jkJ%%JJ%%J%%%j%j%jjjj%%j%%JJJJ%%%%j%%jj%%
-47263g7JJKK%kjjJj%%%%j%JJ%k%%%J%J%%j%%%kjj%K%%%JJJ%jj%J%JJkjjj%%%J%%JJJJJjj
-47195g4%%%J%jkj%%%%JjjJJJ%j%j%J%Jjj%JJ%%%%jjj%%JJJK%%jkj%JJ%jJ%%j%jj%J%KKJJ
-47127g1jjjj%%%%jk%JJ%%%j%j%jj%%%JJJJ%%%%%jjJJ%%JJ%%%Jj%j%j%j%jJKJkkj%JJLKK%
-47059g0j%jjkj%J%%%jk%jjjJKJKJ%%%%j%jJ%%kj%JJJ%%j%j%JJ%%%jj%%%j%JK%%j%%%%J%j
-46991g6j%%%j%j%%KJJ%%%%JJ%J%jjjkj%%%jkJJJ%KJJjj%%JJj%%j%J%JJK%%kkkj%JJ%%jJJ
-46923g5JJjkjK%j%j%%j%%%JK%jJJ%jjjjjjJJ%J%%%kJ%J%JJjjj%%jJJ%Jj%%J%%%%%JjkJJ%
-46855g6%%%j%JjjjJJ%%%%JJjj%%%%%JKJj%%%jj%jjj%%jjjJ%%%J%%%j%jJJjjj%KJJK%jJ%%
-46787g7%%%jjj%%J%%JJJ%jJ%j%j%KK%j%jj%JJJ%JK%%j%j%%j%%J%%%jjkj%Jj%JJjJ%%jj%j
-46719g9jJKJ%%%%%%j%%jj%%%j%JJ%j%%%%%%%%%%jJJJ%J%%%%%%jll%LKJ%jJ%k%K%%jj%%JJ
-46651g7j%JJJ%jj%jjjj%JJj%%%%%K%%jjJJjjj%jKKJ%%J%Jj%jjjJJ%%%%%%j%J%Jj%k%JJj%
-46583g8%jj%%%j%KKKJJjj%%jkj%J%%jjk%JJ%%%JJj%%J%jk%KJ%%jk%J%j%%%jjJJJKJ%jkk%
-46515h2%JJKJJ%jkkk%JJJ%%%JK%%%kj%%J%%JJJj%jJJjjJKJjjJ%KJ%%jjjlj%J%kj%%%%%JJ
-46447g9%j%%J%%%%jjJ%%jJ%J%%JJ%%%%jjjjJJJjj%%%%%j%%j%%KKJ%%jj%%j%Jjj%%%%Jj%%
-46379h1%%%J%%%j%j%J%%%JK%J%%j%JJjjjJK%jj%J%j%jJ%jj%JJj%j%%jkj%%%JKJjj%KJ%%K
-46311g7J%jkjjj%%jJJJ%jjJ%%j%K%J%j%JJjj%%J%%%JJ%%%%j%JJJJkjkj%KJjj%Jjjk%KJ%k
-46243h1%j%JJjJK%%%%%jkj%KJ%jjJ%JJ%jJJjkjjj%KKK%%%%%%jjjjJJJJJ%Jjjj%%J%%%%j%
-46175g8%%%%%%%jJ%k%JJ%jjj%%JJ%J%%j%JjjjjJJjj%J%j%%%K%kk%JKJ%jj%Jjjj%%JKLJjj
-46107g9k%J%j%j%j%%%%KJ%jj%jjJJK%%%jJK%%jkkj%%%JjJJJjj%%%J%jj%J%%%%%J%jjJ%K%
-46039h1JJjk%jJJK%%%j%jj%%%Jj%j%KJ%k%%jJJ%jjjJKJJ%J%j%%JJjj%%%%jjjj%J%%%%JJk
-45971h2jJ%%JJj%K%jJ%%%%j%%j%jj%jjJJ%%J%j%Jjj%%J%%JJJ%%%%J%jkJJJjj%%j%kj%%%J
-45903h4%%%%%jKJ%%J%Jjj%JJJ%jjjJJjj%Jjj%%jJJ%%jj%JJKJ%jj%j%jJ%jjlkJJJ%%J%JJK
-45835h1J%%j%jkjJJ%%%%jJ%J%%j%J%J%jjjj%%jJ%%%JJ%%%%J%jjjj%%JJJ%jj%%JJj%J%%%%
-45767h3%%JKjk%%%jjj%JKJj%%jjk%J%%%J%JKJJ%%jjj%%%%%jj%%%%JJ%%J%jjkjJJ%%%%j%J
-45699h5J%J%jJJ%jj%%%J%jjjjLK%jjj%J%JJ%%%%JJ%jj%J%%jj%j%JJJ%%%%%%%%%Jjkjk%KK
-45631h2J%jj%%%J%jj%%JJjkkjJJJJ%JJ%%J%%kj%%%J%JJj%Jjjk%J%Jjj%%J%JK%%%%%jjJ%%
-45563h2j%k%%JJJ%j%%%j%KK%jjjj%J%%jj%LJ%jjJ%%%%%Jj%%%%%J%J%jjj%jjJJJ%%k%%kj%
-45495h7%%J%%J%J%%jkk%J%%JJ%%j%JKK%jjjj%JK%%jJ%jj%j%%KJ%%%JJj%%j%%jjJJ%jjj%J
-45427h5JJ%JJ%kj%%jjjJJ%jkjjJJJj%J%j%%KKJ%%j%%%%%jJ%jjjj%%%%KJ%jj%%%%jj%JJ%%
-45359h7j%KJ%jJ%%%JjjJJ%%kkj%JJ%J%%%%%%JJ%%%%%j%KJ%jk%jj%%j%KJ%%J%jjj%%J%%%%
-45291h6jjJJjJ%%%%%j%JJJ%jj%%%%jj%%%JJk%j%%J%%J%jj%%%j%KKKJj%%j%jkk%JJ%j%LJ%
-45223h5JJ%%J%%jjjjjj%%%JK%%%%jk%KK%Jj%JJjjjjjJJJ%j%J%j%J%jkjKK%%JJJ%jjkjk%%
-45155h8j%JJjk%KJJjj%%J%kjJjjJJJ%%JkjjJ%J%%%%KJjj%J%jjjJ%%%%J%%%J%%jjjJ%jjJJ
-45087h9JJjjJ%JJJj%JJjjjjj%%%JKJ%jjkj%%JJ%%j%J%%j%j%jKK%%jJ%%%%%j%%%%%Jj%jjj
-45019i1%J%%jkj%KJJJJKK%%jlk%%%JKK%jkkl%JKJJKJJkkj%JJ%%J%%jJ%jjkjJKJ%%%%%%%J
-44951h6J%%%jjj%%jjk%%KK%j%%j%j%J%%j%%Jjj%KKKJ%k%K%Jj%%kjk%%KK%%j%%J%%%%%j%j
-44883h8kk%KJ%jjjjj%%%J%KKJJJJ%jjj%%jJ%%%%JJ%%jkk%JJJjjJJj%%%JJJ%j%J%%jjk%jK
-44815h9%%%j%j%KJjkj%K%jjj%%KJ%%KJ%jj%jj%%Jjj%J%%j%J%JJJJK%jj%jjj%%%J%JJJ%%j
-44747h7J%%jkkJJJ%K%%kj%J%jJJ%%kjj%jJKJj%%%J%%%%jj%%%JJjjj%%JJ%jk%%%%%%JJJJj
-44679h9jjj%KJJK%%jj%%jj%JKJ%%%jjkj%%%%jjJKLJ%jjj%Kjjj%%%JJjj%jJKKJ%kj%%%%j%
-44611h9%%%%j%JjjjJJJj%j%%%JJ%j%%j%JJ%%%%JjjjJ%%j%jJJjj%%JJ%J%%jJJ%jj%jjJJKJ
-44543h7%%J%J%%kkk%%%%j%JJJJK%%%%kjj%%%J%jj%%%J%%%jKJ%%%%jj%Jjjj%%%%J%%%jJ%%
-44475i1%Jjjjjj%KJLJ%jkj%%Jj%jk%JJ%JKJ%j%K%j%J%%Jjjj%J%%%JJkkk%J%jJJ%jj%JJJJ
-44407h9%jj%j%%%jjJLK%kjj%JJ%kjJ%%%J%%j%j%%%%JJJ%JKK%kk%j%%jjjkjJKKJJj%j%%jj
-44339i3JKKJjjjjjkjJJJ%%jjj%KJJj%JJ%%JjjkjjjJJKKJJ%%%%jjjK%jJJ%%jkjj%%j%%%jJ
-44271i4J%Jjjj%j%%KJJ%%J%jj%%%%%%%Jj%%%JJ%JJJj%%jjjj%%Jjj%j%%JJ%%%J%%jJ%JJ%j
-44203i1j%%KJ%jjj%jk%%%%%%%j%%j%LKJ%j%J%J%jkj%jJJJ%jjjj%%JJJJjkjkjJ%JJJ%%%%%
-44135i5%J%J%%jjj%JJK%%Jjjj%%Jjj%j%%jJKJJ%j%j%%%%%JJ%%J%j%%%jk%KJKJJjlkj%j%%
-44067i6KJj%%%JJ%%kkjJJJJjj%jj%%KJ%jjkj%KJ%%j%J%%%J%j%%%j%j%jJ%%JJJJJ%kkk%JK
-43999i6K%%%j%JJJJ%j%%%jj%%%j%JJ%jjJKJ%%j%j%JJ%kkj%JJJ%kj%KJK%%jjjkj%Jj%J%%J
-43931i5J%jj%%jJJ%j%J%%JjjjKJ%%jj%%%%JJ%j%JJ%jjj%J%%J%j%JJ%JJ%%jjj%j%j%KJJ%j
-43863i3kj%jj%JJK%J%%%j%JJ%jjjj%jJ%jjj%j%JKJ%j%jJJK%JjkJ%JjkJK%j%%J%%j%jjj%%
-43795i8jJ%%%%%%%JJKJ%jkj%K%%j%%j%J%%%%kj%JJ%J%JJjjj%jjjjJLJJjjj%J%%%JJ%J%j%
-43727i5%j%kj%JKKJ%jj%J%%jjj%kkJJ%JJjkj%KJ%%kkJKK%%%%jjJ%J%%j%jJ%J%%JJjjjjj%
-43659a00%%%KJ%%j%%%JJLJ%kj%jj%JJJJJJJj%%jkjJjk%%jjJJ%%%%%j%J%%%%JJ%%%%%%kjj
-43592i9%JJ%jj%%K%jj%%JKK%jjjkjJKJj%j%%KKKJ%jkkkjjJJJ%Jj%jj%%%%j%JJ%JJJjkk%j
-43524a01%JJj%%JJJ%%%J%J%%j%J%%kjkjJJj%JJJ%J%%jjk%JKJJJ%j%j%%J%jjj%%Jj%%%%J%
-43457i7%%%jjk%%JKJ%j%%jj%%%%J%J%KK%kk%%jj%J%%JJ%j%%J%J%%%%jJj%%j%JJ%%jkk%%J
-43389a00KJ%%J%JJ%j%jjjj%j%%%%j%j%j%JJj%%%%JKJJ%JJJjjjj%%%%j%%%%J%%%j%%jj%JK
-43322i8%J%%%%jjj%%%JJ%j%%%J%jjj%%KJ%J%k%%jJ%%J%%%JJJ%jjkjjj%JJjJ%%%%J%%%j%%
-43254a00Jj%JJJ%k%%%%%%k%%JJ%JJ%K%kjk%j%%J%j%%JK%%j%Jjj%J%%%j%J%%j%jj%KJ%JJJ
-43187i6j%JJjkj%j%%j%%%%%Jjk%JJ%j%JKJJK%j%jj%jjjJJKK%j%kj%%%%%KJ%jjj%%%jkj%%
-43119a03KJJj%%%%J%J%%jkjjJJJk%%J%J%J%%%%JJ%J%%kjj%jj%%%jJJK%jj%j%JJJJJ%jjjk
-43052a02j%JJjJ%%j%%K%j%%%JJK%jj%jjjjJJJJ%J%kj%%%%%%j%J%%j%Jj%%J%jjJK%%%%%K%
-42985i8kkk%j%%J%JJJ%%jjjjJJJjJ%jJKJjkj%j%JJJ%J%JJ%kkj%%%%Jjjjj%JKK%%jkj%JLJ
-42917a00J%J%j%%%%%%kjj%%%%%%%%%%J%J%%%J%%%%J%j%%%%jj%jkj%JJK%jj%KJ%j%KJK%%j
-42850i8j%J%%kj%%%%JKJ%%j%jk%%%%J%%jjjj%JJK%%jj%%jjjJJJJ%jjj%%JJJ%%j%J%%kjj%
-42782a05J%J%%JJ%%jkkkJJJ%%%%%%J%%j%%J%k%%j%%%JJKJJjJJJ%jjjj%%%J%jk%jJJJ%%Jj
-42715a03jjJJ%%J%j%jjKL%jjkj%%%%jJJ%%%%%%j%%%J%%%%%%%j%J%%%%J%JJkjJ%%JJ%%jkk
-42648a06%%JKJ%J%%J%%J%jjkjjJ%%jjj%JjJ%j%%%%%%jjJKj%J%%%%K%jjJ%jJJJ%%jj%JJjJ
-42581a03JK%jjj%j%j%%jjJJ%%%%J%%%%jj%%JJJ%j%J%kjJJ%kj%%JJ%j%%%%JJJ%j%kj%%Jj%
-42514a07%kjJJJJJJjkjJJjjj%J%%JJ%jjjjJJ%%%j%%%jjJJJ%%%%%%%j%%JJK%jJ%jj%JJjj%
-42447a07%J%%j%%j%JjJJKJ%%%%%jkj%J%Jj%%j%jJ%jjjJ%j%%JJJJ%%j%J%JjjJ%%jjJ%%jjJ
-42380a08%%%J%J%J%%%%%%jkj%J%%J%jj%JK%%Jj%JJJj%%%j%%%%%j%%%%JJ%jkk%%%%J%%J%J
-42313a06JJj%j%j%%%jjJJJj%%%%j%jj%jKLJJ%%%%jj%J%%JJJj%%jJ%%jjjj%%%%JKJ%jklkj
-42246a12%JJJKJj%%JjJ%%j%jj%%%%%j%J%JJj%%JjJ%jjkj%JK%jjJJ%%j%%%%JJ%%JJjj%%%J
-42179a07jj%JK%jkjJ%JJJ%%%%j%KK%%jjjjj%%JJ%%jjJj%J%%%jjj%%%jkj%%%JJJ%%LLJjkk
-42112a09%%%%%j%%jKJJjjJ%%%%jk%%J%%%KJ%j%%%%kj%%J%k%JJ%%jj%%K%%j%%%jJ%J%%j%k
-42045a13%%JKK%jjjjk%%KJ%KJ%%J%jkjJ%%JK%jJjjjjJj%%JJJJ%%j%j%j%%J%KJ%j%%jjj%j
-41978a11j%JJ%%%%j%%%%JKJJjj%j%JJ%%jkjJ%J%J%jjkj%JJ%JJj%KJ%%klj%%KJ%j%%%%jj%
-41911a13KJKJJ%j%%jjjJJ%Jjjj%jj%%%jjjJKJJ%jj%%KJkjkj%JJKJJ%%jj%%JKJ%jj%j%Jj%
-41844a10%j%%JJj%jj%%%%%J%JJ%jk%%JJ%%JJJjj%j%J%jkjjJJ%%J%j%%%JKJ%%%%%jj%%JKJ
-41777a06%%jk%%jj%J%%j%%JJ%kjJJ%jjl%KJ%%%j%j%%J%J%jjJKKJ%JJ%jjJ%jkjjjjjjj%LM
-41710a10Jk%%%%JJ%jkkk%%JKJJJ%%%%Jj%%jjJ%%jkk%KKK%%j%%%kjJJ%%jjk%%JJ%%%%KJ%j
-41643a12%J%JjjkkJK%%JJ%%%jjjJJ%%j%%jkjJ%JKKJjj%%%JJ%%j%jJ%j%%%JJKkkjJJJJ%%j
-41576a10jk%JJ%jjjj%J%Jj%%J%j%%JJj%%%%%LKjjjkkJKK%%kjj%JJK%%jk%%%%%%jj%Jj%J%
-41509a14%%%%Jjkj%%KKJ%jj%%%jj%%J%Jj%%%%JKJjk%JJJ%%j%%%JJj%%jkjj%%KL%%jj%jJJ
-41442a12K%kjjj%%KK%%Jjjjkj%J%Jj%KJjkJJ%j%jjj%J%%j%JKJKJjjjJ%%jjJJ%%jJ%J%%%k
-41375a13jk%%%%jJ%J%JJ%jJ%jjjjJ%%%j%JJJ%j%%j%%kjJJ%j%J%%J%jj%J%J%%%%Jjjj%%%%
-41308a18J%%JJ%%jj%%%%%%JJJ%%%jjkjj%KJjj%%JJKKJj%%jj%J%%jjjj%JK%%%jj%J%J%JKJ
-41241a11%%kjkj%kjJKJ%J%jj%%jJLK%jjjjj%%J%%%%jjJKJjkJJJjjkJ%jjJJ%JJjj%%%%%JJ
-41174a15%%jjj%%%%jk%J%KJ%%%j%%%J%%%%%%JKJkkjj%JJ%%Jjjj%J%j%J%%%%jKKJ%%%%%%j
-41107a15%%%JJ%JJ%jkjkj%JJJ%%J%kkjJKJ%KJjkjkJ%%J%j%JJjjj%%JJkjj%Jjjj%j%JJ%JK
-41040a18%j%J%%%JJJj%%%j%%JJJ%jkjjjkj%JJ%%JJL%%j%j%%%%jjk%KKjj%JJ%%j%%%J%kjJ
-40973a20J%%JJ%%j%JJKJj%j%%jkj%jjJ%%%%%%JJJj%J%JJ%%%kjkjj%J%jjjJj%KK%kjJJ%JK
-40906a18JJjjjJJJ%%%Jj%%j%%jj%J%jjj%JJJK%%j%%jj%%%JJjjjj%J%Jj%j%%JJJ%%jjj%JJ
-40839a19%%%%JJ%%%jkjk%J%jjJJKJJ%kj%%KJJ%%JJ%kkj%J%%JJjjjjJ%%%%%%%jkj%%%JJLJ
-40772a18KKJjkkk%JJjj%jjj%j%JK%kjJj%%J%%JKKj%j%kJJ%J%%%%%%%%j%j%JJJ%kkjJ%%j%
-40705a23%%%%JJJJ%jjjJJ%kkkJJJ%jJKK%%k%%%J%jk%%KJ%%%jj%JKJ%jjjj%jJ%%%%JJ%%%%
-40638a20jj%k%j%%JK%%%%j%%JJJj%JJjkkk%JKKJjj%%J%kljJKj%%%KKJJ%%j%%JJjkj%J%%J
-40571a20J%kkkj%%JJ%J%%jJJJJjkjJ%%J%%jkj%%%JKJ%%k%%J%JK%Jjjjj%J%JJ%%J%J%%jjj
-40504a21%j%J%j%%%jjjj%JJ%%%%J%%J%jj%%%j%JKJ%JjjjJ%J%%%jkjj%%%%%Jjj%%%%%%J%%
-40437a26%JJ%%%J%%%J%jjj%%%KJJjjJkj%%Jj%J%%%j%%jJj%JJJjj%%%%%%%%%JjJJ%j%k%J%
-40370a25%JJ%kjJJJ%J%kk%JJ%%%j%%%%%j%JJJjj%%%j%%%JKJjj%%jkk%%%KJj%%%%KLKJj%j
-40303a21jkJJ%%jk%%J%%k%j%Jj%J%%jj%J%JJ%kjJJ%j%%%JKJ%jjkk%JJ%j%%J%jj%jjjj%%J
-40236a32KKJj%%KKJJ%kkj%%%jjj%J%KJJ%j%jjJ%%%%J%%%%%%jjj%JK%j%%KJJ%j%%kjj%j%%
-40169a29%%jjJ%JJKJ%jkkkJJKKJJ%KJjjjjjkkJKJj%JJ%%jj%J%%J%j%%%%JkjjJ%j%j%%%%%
-40102a30j%J%%%J%jjj%JJ%%J%%J%%jK%Jj%%J%%J%jk%%%%J%%kkj%KJ%%%%j%%%jjj%Jjj%%J
-40035a33J%jJ%%%%j%%JJK%%%%J%j%%JJj%j%jkjJJ%%JK%%JJ%JJjjjJ%%%%J%%%jjjJjjjj%J
-39968a30JJ%%%k%%%K%%%KJJJ%j%kjjjkjJJjjJ%%j%J%j%%K%jjj%JKJ%jj%J%JK%%kj%jJ%%%
-39901a30jk%KKJ%%%jkk%%%j%%JJKKJ%jjjj%%%kjJJ%%J%JK%j%JJ%jkjJLJJjkl%K%%jkjJJJ
-39834a30%jJJJJJjkjj%%jjj%JJJ%%j%J%JJJ%k%J%J%j%%j%%j%KJjjjj%%%JJK%jlj%KJJ%j%
-39767a30k%%j%J%J%%%j%JK%kkjJ%JJJjj%JJ%%j%%JjkjjJ%j%%JJJjjJ%Jjj%JKKJjjlk%%%%
-39700a35%JJjj%%%%JJ%%jJK%%k%J%%%jjj%JJJ%jJJJ%j%j%%jjjJKJJ%kj%JJ%kj%%%J%JJ%j
-39633a32%J%jj%Jj%%J%%%kjJKJJ%jjjJ%JJj%%JJJ%jjjJJJ%jjk%j%%J%Jjjjj%J%j%J%%%JJ
-39566a32J%%jkj%%%Jj%j%JJJjjJKJ%%j%%kk%%%jJK%%%JJJJ%kj%%%%%J%j%j%%J%JJ%jj%%J
-39499a32J%%%jkkj%%%j%%J%%%%%%%%JJ%J%J%%%jj%JJjkkjKJj%%JJJ%%jjkkJJ%%%JJJk%%%
-39432a37%%%JJJ%jjJ%%%kj%%J%%%jjJJ%%j%%%%jJJKJ%kjJK%jjk%%%%J%%j%%%K%%jJ%%jjJ
-39365a37KK%%jj%%j%J%%%%jjk%jj%JK%j%KK%J%jkj%JK%%JJ%%%jjjj%jjjJJJ%%%kj%J%%JJ
-39298a37Jjj%jJJ%J%kjjJJJ%j%%%JJjjJ%j%k%%%%%J%%%%jJ%KJJjjj%JJ%j%J%jj%JJJ%j%%
-39231a36%JJjjjj%K%jjjJJjjjJ%j%%J%%j%J%%J%J%J%jjj%%jj%%JjJJ%Jj%KJ%j%%%j%Jjj%
-39164a39%j%J%%jjj%Jj%JJJjj%%%%JK%J%%j%%j%%%jj%jjJKJj%%JJJJjkjj%%JK%%J%jj%j%
-39097a40%%jkj%%%JjjJJKJ%%jj%JJ%j%J%J%%%%%j%%%%KJ%jjjjkk%%j%%K%%%%%JK%J%j%J%
-39030a40%%%KJjj%%%%jkjj%jj%JKJ%JJ%%JJJ%%%%kkj%j%%j%%KJJjJ%jjkj%J%%%KLK%jj%k
-38963a41kkJJ%jJJJ%%%j%%%%%kjJJJ%%JJK%jk%%%jj%J%jkjj%JKJJK%k%%J%kjJJj%jJ%j%%
-38896a44K%%jjk%%JK%J%k%J%%%J%%%%jj%%jJJJ%%j%%J%%JJJ%jjkj%%%jjJ%%%%jj%JKJ%jj
-38829a45%j%JJj%j%%JJJKJ%jkkj%%%JJ%kj%%j%KK%%jj%%j%JJjjjJLKJ%%%kkJ%%j%%%kjKJ
-38762a45Jj%%%j%%%%jJ%J%J%%jj%%JJJ%jjkj%%%j%J%jjJKJJJ%%jkjjJ%%JJj%%%JjjJ%JJ%
-38695a45%%j%Jjj%%J%j%J%KLJ%kjjJ%jj%J%%%J%jjkj%%%JJJKjjJJ%%%K%%j%%kj%J%j%JJK
-38628a41JJ%jkk%%j%jkj%JJ%%JJ%K%%%%%jjj%JJ%%%jk%j%%j%JJJK%jkkjJJJ%%%jkk%j%JJ
-38561a51%%%%KJjjJJ%K%%%%j%%jjKJJ%j%%lkjJJKJ%%j%%%jjJJ%j%JJjjjJJJJJj%jj%%%%j
-38494a49%j%j%J%%j%jj%JJJ%%%%%J%%%%JJ%%KJ%%kllj%JJJ%%jjjKJJ%%JJ%jjj%k%%%JJ%%
-38427a50JJ%%jj%%%%JJ%JJjj%J%j%jj%%J%Jj%jjjjjKKJ%jjJJ%j%%%%%%j%%%%%j%jjJJJJ%
-38360a50%jkkjJJJJ%J%j%JJJ%jjjK%J%%jjj%Jj%%%J%JJJ%j%j%jkj%JKJ%%%%j%%%%%%%%j%
-38293a52%jj%%%jjk%J%JJ%%J%J%JJJJ%%%j%%%J%j%JJ%jj%%JjjjJ%%jjj%%jKJJ%JJkjjk%J
-38226a54%%JjJKKjkjjjj%JLL%j%%JJ%%jkj%JK%%jkjj%j%JJ%%j%JJJjkkjjJJ%j%%%%%J%JJ
-38159a54J%jkkJJJJ%%J%%%J%jjj%JJjjjj%%JJj%j%%kj%KJJ%%%%JKJ%j%%%%%%jJK%%jkj%%
-38092a55JJJ%jjk%%%JkjjJKJ%%%%JJJ%%%%jjkjjJJ%%J%%j%J%%jk%jj%J%jjJJJ%%%j%%%JK
-38025a56jjJj%j%JJJjj%%%%J%%JJ%J%%%%jjJj%j%%K%%%jj%K%%jkJJKJkj%JJjj%J%jj%j%%
-37958a58%j%jJjjk%JJ%j%J%J%J%JJJ%JJ%%%kjjj%jJJJJJ%%k%j%%J%%jjkkkjJ%JJJJJJJJ%
-37891a57J%jj%kj%%%%jj%%%%j%%J%J%%J%%JJj%%%jj%%JK%j%JJjj%%JJJJkkk%j%%j%JJ%%j
-37824a63JJjj%%%j%J%jK%JKJ%%JjjjjJJJjkk%JJJ%%jjj%JJ%JJ%j%%%%%J%%kljJKKKJJjjj
-37757a59jjkkk%KKJJKJ%%%jj%j%jkjjjJKJJJJ%kj%jJJJ%jjj%JJJjj%%%J%jjj%jJJJjj%JK
-37690a62J%j%%jk%jjJ%%%JJKJ%%jjJ%%%J%%%%%%%jkj%jJJKJ%jj%JjjjjjJ%%%%j%JKJjjj%
-37623a66%%%JJjJJ%%%JJKJjjj%%jj%%jjJJ%%Jj%J%%jjJ%%j%%j%j%JJ%%jj%JJ%%jkjJJLKj
-37556a62lkj%KKJjkj%%%%KJ%JJ%%%%%%jkjj%%%JJKJ%%kjjjJ%j%%JJJ%j%%JJj%J%jj%jjj%
-37489a68KJjj%jj%j%%J%J%%jJJjjjj%%JJ%JJK%%jj%%j%JJjkjK%%%%K%%J%%jJJ%jJJjk%%j
-37422a67j%J%jlJ%%%%%j%j%KK%%J%%J%%%%%j%JJ%jj%%%%jj%%JK%j%kkjJJ%j%JJJ%%jj%%K
-37355a68J%jJ%%j%%jj%JJjj%jj%JKJJ%%j%%%%JJ%jjjjjjJ%JKjjj%JJ%JJ%%%%kkkJJK%J%j
-37288a69%j%%%%%jjjK%kj%K%%%%j%JJKJ%%jkj%%J%jJJ%%%jJj%%%jjjJjjjJK%Jjjj%JLKJj
-37221a69%jkjJ%%%jjJ%%J%%%jjJ%%jJ%J%KJJjkk%j%Jjj%JJ%JJJJ%%%j%%%%%J%j%j%JkjJJ
-37154a71%jj%jkj%%KJJJJjj%%%JJ%J%jjjj%%j%J%j%%jKJJ%%jk%%j%jjJJ%jjjJKKJ%jkk%%
-37087a78JJJJ%J%%jjjJJjj%%jJJKJj%jjjJJJj%j%jj%%%JJJjjkj%%%%JjJJK%J%jkj%%%JLJ
-37020a73jjjjj%J%jKK%%j%kk%j%JJ%%%%%JJj%%j%%%JJJj%jj%JJ%%%%jjk%J%%jJJ%jj%J%%
-36953a79jJ%%%j%JJ%jjj%J%%Jjj%JJ%J%J%%j%%J%%j%%J%j%k%JJjj%J%jkj%%J%jJK%%%J%j
-36886a80%%%%%%J%jK%%jJJ%%JJ%jjjj%j%jjJJKK%jjjj%%%jkj%%%JJJJK%%j%Jj%j%%KjjJJ
-36819a78J%jj%jk%J%%%j%Jjjj%%J%j%KJ%j%JJ%jjJJJ%%%j%%%J%%j%jj%%J%%%jj%%%jjj%J
-36752a85J%%%J%jjJKkj%%Jj%%%JJ%J%%jj%JLJjjj%Jjjkjj%%%KJJ%%%J%k%%%j%%%KJ%jj%j
-36685a85jJ%%jk%J%JK%j%%%J%Jjjjjjj%JJj%%JJ%JJ%%jkjj%%JJ%%J%%%%%%j%j%J%JJ%J%%
-36618a84%j%jjjJ%%jJ%J%j%%Jjj%%%%%%jjjjj%JKJ%j%JKK%jj%%j%jjjjJKK%%jkj%%JK%j%
-36551a89J%%%jjjJKKJjjjkjjJJJJ%%j%J%%%JJJjjj%JKJ%kjjj%%Jjjj%%KJKjjjj%J%jjljJ
-36484a94KJJ%%jjK%JJ%jjk%%JJJKJj%jkjk%jjJK%%j%JJJJjk%J%%j%%JJ%%%j%j%%J%%jJ%%
-36417a91JJ%%jj%JJJjjkjjjJ%jJKKjkJJ%jJJJJ%%jkkkjJJJ%J%%jJ%jk%%%jJ%%JJ%%jj%%%
-36350a95JJ%%kk%%J%J%%%JJ%JjjjJ%J%Jjkj%k%J%J%%j%KJJJKJkjjJ%%kj%%%%J%%j%%%%J%
-36283a94%%%JJjj%J%j%Jjjjj%%JJJjkjkj%JJJ%%%kjJKK%jj%%%K%jj%%%j%%jJ%j%%JJJjj%
-36216a99%K%J%%%%jjj%JK%jjj%%kj%Jjj%jJKL%jkj%%KKJ%jk%%JJJjjJJLJj%%J%kl%JK%jj
-36149a97jj%%jj%JKJJ%%j%%%J%%%%%Jjkkj%%JJ%Jjjj%%%kjjJLK%%%%j%JjjjjjJk%JKK%KK
-36082a96%%j%kk%%%k%J%j%j%%%JJ%%jj%JJKJ%%jkjjk%%KKJ%jJ%j%%%%%%j%%%%j%JJjjj%j
-36015b06%J%Jj%J%k%JJJ%%jJjJ%%JKJ%kjk%%jkk%JKJ%jJ%J%%JJJJjjkj%J%%Jj%JJ%j%jkj
-35948b07JJjjjj%JJJJJ%%jjJ%%j%j%%kk%JJJJJ%%J%k%JJ%jjj%%j%%%JKKJJJjk%%j%jjJKj
-35881b05j%jj%%J%Jkj%%j%%J%J%j%%%%j%j%%KK%jkjJJJJKK%jjjjjj%%%jjJ%%%JJ%%jkjJ%
-35814b11%JJ%%%%%j%jjj%%j%JJj%KLJJjjkj%%%jj%J%JJJJ%j%%j%%%%j%jjjKJJ%j%j%J%J%
-35747b10jjk%J%J%%%%%JjkjJJ%%J%j%j%j%JK%%%jj%%%JJ%jk%J%J%J%%%%%%%jkkj%JJJ%K%
-35680b13jjJK%j%%j%jJJj%J%J%%jjjj%JKJ%kj%%JJ%jj%%jjj%jJKJ%%%jjj%JJjk%J%%%JJJ
-35613b15JjjkJKJj%jKJJjkj%%%%jJ%jjJJJjkjJK%jkkj%JJ%j%%j%%JJJjjjJJJJjjj%%JJjk
-35546b22%JJJ%JjJjj%%%JJ%%J%%%j%%kjjJJJ%%%%K%%%j%jj%%%j%j%%%%jJK%%kjJJ%J%Jjj
-35479b21j%%j%%%%%J%jj%j%JK%%j%KJjj%J%%J%%j%%jk%J%%j%%%JK%%%jjkJJKJ%k%%%KJJ%
-35412b18%J%jkjjj%j%jJJJ%jjj%j%JK%jJKjj%%j%jjj%%J%j%%%j%j%%%%JJJ%%J%%%kkJJ%j
-35345b28%%%J%J%J%jj%J%%%J%jjjjj%j%j%JKKJ%%jjj%%JK%jkjjjj%%JLLJJjjjj%Jj%jj%j
-35278b31JJ%%jJJ%J%jj%J%%jj%J%Jjj%j%%JjkjjJJ%%%J%%jJJJ%jjJjj%%jjj%K%%JKJJ%jj
-35211b31j%J%%j%J%kj%JJ%J%J%%kkk%J%%%JJJjjjj%J%%KKK%ljjk%JJJjjJ%j%%J%%%%%%jj
-35144b36%JJjj%JJKJ%jkk%%J%JJjJJjjkk%JJJ%%jJ%%%j%J%%%jJ%J%%j%%%%%JJjj%%J%%kj
-35077b37%%J%j%j%%%JJ%kjj%%JK%j%%jk%%JJ%%K%%j%%jjj%JJj%JjjJJJj%jJ%jk%KJJ%%kj
-35010b41%%%JK%kk%JJ%j%JJjjjjjjj%J%KLKJjkjJJJJJj%J%J%kjj%jkkjKKK%j%%%%jj%J%%
-34943b41%%%%J%Jjj%JJ%%J%%jj%j%%K%jjjJJK%%jjljj%JJjj%%J%Jj%%%J%jjJ%jJJKJJ%%j
-34876b40kj%%%j%jj%kj%%JKJ%%jJ%JJj%%jjJJJJjkj%jJKJ%JjjkjjJJJjjjJ%%%j%%%JJ%%j
-34809b47kJJJ%jj%J%%jjj%JJJ%jj%%%%%%jjjJJ%J%%Jj%kjkJ%JJJ%JJJjjJ%jjj%%jJ%j%%J
-34742b51JJ%jkjjJJJJJ%jJ%JJ%%jjjjjkj%JJJJ%%jjjjJKJ%jJ%jJJ%%JJ%jjj%JK%Jjk%jj%
-34675b52%KJjjj%%JJ%%jj%j%J%J%k%j%%%%jjj%KK%jjJJ%%jkJ%%j%%%J%jjkj%J%JJKJ%JjJ
-34608b53JJjj%j%%JK%%%%j%j%kk%JjJJ%JJjjjkkJJJJj%%JK%%%kjj%KJ%%%%%%%%j%jjj%%J
-34541b58%%%%k%%%JJJjj%%KJJ%jj%Jj%j%%JJ%%%%%j%%JJj%%jjkJJ%%%JJ%%%jkjjkjJ%%%j
-34474b64J%j%%KK%k%%%%%KJJJJ%%%jkj%%JJ%kkj%jJJ%j%%j%%%JJJjlkjj%%%J%%%%J%%J%%
-34407b66J%%%jjj%%%%J%JjkjjJ%J%J%%J%%JK%jk%%J%j%JJ%%j%j%J%%J%J%jk%%J%Jjkj%J%
-34340b68%Jjjj%%JJ%J%%j%%%%%j%j%K%kjJJJJjj%%jj%%%%%%jJJJJk%%J%jj%%%jj%%%KJ%j
-34273b71jjJ%Jj%%jjKJJ%jkjkj%%j%JKKJJJ%kj%JJ%j%J%%jj%Jjjkjj%%JJJJJjjj%jjjK%%
-34206b77%%%j%JjJKJJ%J%%kjkjjj%%%JJKKkkj%jjjJJ%%JJ%jjkjJJ%%%jJ%J%%kkjj%%%%k%
-34139b88%%KK%jj%JJKJjjjk%JJJjjj%%%j%KK%%J%J%%J%kkkjJJ%%%jj%JJjk%%%J%j%JKK%k
-34072b85kj%%J%%jJ%JJ%J%%%%%jJ%%%%%kjjjj%%%%j%JJJ%%JjkJ%JK%jjjjjjkj%JJj%%JJK
-34005b90%%jJ%%j%jjjj%Jj%%%JKJ%J%%%jjj%jjkjJJKJ%jjj%J%%%%KJ%Jjjkj%%%%%j%Jj%j
-33938b98J%j%Jkk%KKjjjj%JJKJJ%jk%%J%%J%%kjjjk%K%%j%j%%%%jjJJ%%jjKK%%%j%%%jj%
-33871c04%j%%%kj%%JjJ%%J%JJkj%%j%jk%J%%%%%jJ%JJJ%%jkjJ%%%j%JLJ%jkk%KJ%jjJ%jj
-33804c11JJ%J%%j%%jjj%JJJ%jk%%%%jj%%j%jJ%Jj%J%jkjjj%%JJJ%jj%JJ%J%ljjjJ%jJJJ%
-33737c19%%%%%%%%j%J%%%%%jk%j%JJJj%%JJjkjj%J%J%jjjJj%jj%K%JjjJLKJjlj%%%jj%%J
-33670c25J%kkkJJ%k%%K%%jJKJjk%K%Jjjj%%jjjJ%%%j%K%jjlkJJJ%jJj%j%%jjj%J%%J%%%%
-33603c36%JJ%jjkj%jJJ%j%j%JJ%J%jj%j%%j%%%%J%jJj%%%%j%%%jj%J%%%J%jjkjjj%%JK%j
-33536c47%%JJ%Jjk%JJ%%%k%%jjjJ%jj%JjjJJjkjJ%jj%JJ%jj%%J%%JJJ%%%%jJjjj%J%jjk%
-33469c57JK%%k%%JJJjjjkkj%J%j%%%%%Jj%J%J%jjjjk%JJjj%%j%%%%%J%%jjJ%%J%jj%%j%%
-33402c68%jj%j%JJ%j%%j%jj%%%j%%KK%%jjjjjk%J%%jljKJJJKjj%%%Jjj%%jjj%%%j%%J%J%
-33335c79kk%%jj%JJ%jkJjj%%j%jjJ%jj%%jjj%J%jJ%Jj%%kj%%j%k%JJ%%%%KKjkjJ%jjkkkj
-33268d05%%%%%%jkjj%j%%JJjlkjjjj%jjklkjjjkkkkllkkjKNNNNNLKK%%KLLLLKKJjkmlkjj
-33201d11KLMMNNJ%kkJMOONNLK%klkjjklmljjkkj%JJj%jlkk%jj%jkj%%%%%kjj%%J%%j%jkj
-33134d08J%jjjJ%%j%%%%Jj%JjjjjJjjJ%jjkkkj%%%JjjjJj%j%kkj%KKKjk%jk%jj%%%%%%%J
-33067d31%j%jj%%j%j%j%JJJ%%J%kk%%jkjj%%%jJJ%JjjjkkjJJJ%j%jk%JJ%J%%jjjkkJ%%%j
-33000d53%%%%KKJjj%%J%J%%k%jkkJJ%Jj%%%jj%K%kkjj%JJKJ%jkk%%JJ%jjJ%J%%J%jj%jj%
-32933d60JJJJj%j%JjJJJ%K%kkkjjjJKLKjJ%k%%JJjj%%kj%%J%J%%%JJJjkj%JKJJ%J%jkj%%
-32866d56%%%jJJ%K%kjJKJJjjJJ%J%%jJJ%%%%j%jjjJJ%%JjjJjkjjjJJ%%JJ%j%%jjJJKK%j%
-32799d51%%%%%%JJJjJ%%jkj%J%%%jjJKJ%%%%%jk%%%jj%%%%j%%%JJJjjjJJJjj%jj%%JK%j%
-32732d54%jj%%j%%%%%jjjj%%JK%j%%J%%%j%%JKjkj%j%%%J%j%j%%klljjJJ%jjJJ%%%%%j%j
-32665d72%Jjk%JJjj%%kjk%jJ%%jjj%%J%kjj%%%%%jjjJJjkk%kjjj%%%jjjj%J%jj%jjj%jj%
-32598e06%j%Jj%%llk%%%%%j%Jjjkj%%jj%%%jk%j%%%kkjkj%%kj%jJJJk%j%j%%jj%jj%jjj%
-32531e46j%jjjJjjk%j%%%kl%%klkk%K%jkkj%JJjjkjjkljJJ%lljjjj%Jjjjkjj%J%kjj%%jk
-32464f02jJ%kjkjjk%%kjkjkk%jkkjjkj%j%jj%jkk%j%%jj%%J%kkjkkjkJjjkj%jjJj%j%JJ%
-32397f58jkk%%jjkjjjjjkkl%jkjjjjjjjkkklkjjlkjkkkkjjklj%%%jkjjjjjlllkkk%%jjjk
-32330g52kklklj%kjjlkjkkjkjjkkkk%jjjklllmkjjjj%jjklkklkjjj%kmmmmlkkkkkkjjkkj
-32263h75%kjkkklkkkkllkkjjlllllkkjjjllllmmmmmllklklmnonnmoonnlkkkkmmnnnmmllj
-32196a077jJj%%%jkmoonnnmnooonmmjKLKLKJ%kmnnppopnommoonnnorpnnppoonoprqpponm
-32130a351nnprqqrppqpqrrqrqrrj0rrj0j0j1j1j0j1j2j1j1j0j1j1j1j1j2j2j2j3j3j2j2j2
-32086a777j4j5j6j5j7j6j4j5j5j6j6j8j9j9j9k0j9j9k0k2k1k2k3k5k5k4k3k2k2k2k4k7k8
-32053b429l1l1l2l2k9k8k9k8k7k9l3l6m1m3m4m5m6m8m6m6m8n0n3n9o3o9p4p7p9q2q4q6r0
-32020d067r6j00j06j14j21j28j38j47j58j68j83k00k17k36k57k77k98l16l28l21k81j89k8
-31997h474K11M96P60R15R21P81N30K52O4L6J69M04O51Q09Q26P04M59J41j61l77m99n40n06
-31974a428l91j86J04M44P47R18R11P49M78J94J3NJ69M42P32R33R81Q83O55L53O1j50k70l22
-31950G025l33l24l07k87k65k43k22k03j86j71j59j49j40j31j23j16j09j04r8r2q9q5q1p8
-31926B930p4p0o8o6o5o3n9n3m7m2l8l2l2l6l9m0m1m0l9l7l4l3l1k8k6k7k8l2l2l3l1k7k2
-31893A565j8j6j7j9k3k6k6k4k4k5k4k2k2k3k2k0j7j6j5j4j1j1j1j3j4j7j8j8j8j6j6j6j7
-31860I56j6j5j2j0qqronjKjrj4j4j4j3j4j4j4j4j5j6j4j2j0m%Kmj1j3j3j1ojJklmmllnor
-31814E81j1j0j3j3j0pkLMJjjjkmmoqpqqpqrqqpprqooqj0rpljMO%mpqqprqqrqqolJNQNjnp
-31753B75ol%LKlmoopoopppoon%MPPM%knopnmnnmklllknoomklljkmlllmlmlllljkjlmmnlm
-31686F6lllllkkkllk%jkkklkllkklmkkkknmk%j%lljkkmlmmklkkkk%j%jlkkkkjkkk%%jjkl
-31618g8nnllllkkj%KKK%jklklnomjkklllkjjKMOONMLklmnllmnnnllklkj%KLKJK%jkkmmml
-31550a76kkj%%jlkjkkljkkklkkk%%jlkk%jjjjlllkjjkkjj%%%kj%%kkjklmkkklj%jjkkjkk
-31483b80kkklk%J%lmlkJ%J%jkklkkklkjj%klkkkjj%j%jklkkjjllkj%%%J%jjkkkkkjjkllk
-31416c79j%%j%j%%jlllkkllkkjjllmlj%jjjjkkklkkkk%kllklnmmklkkklnklklkmnnnmlmm
-31349e34lllnopponlJLNPRPPNLjjLNPPPNNKjmonlkKMQRRPONLJLMPQJ1J1RPK%lnnoopppop
-31284d60pqppomlmlkkj%KJJJKJ%JJJJjkmnmnonmppnonnkkkjKLMNOOOOPPOM%kmmnnnpooop
-31217e75nnmnkk%JMKJkkkkj%%knpnnonnnmmlk%j%%%jklkjJJjkmmlmlljlmlmkjjkjkklnmm
-31150g31mlmmklmonlllkmmnllmlkj%%jjklnnnmmmnmlkklllmmllkklllllnooookjjkkkmmn
-31083i50lmnoonnnnljjkmnmlmmmmnoonnonnnopppnonnnpqppqpomk%K%klmnnpqppomlkkKN
-31016a246NMJ%llljklmnnlmmnmmnoopnnoqrj2j3j4j2rmjjkmopqqqrj1j2j5j5j4j2j0onmn
-30961a573qoponnpj0j0j1rrrj0j2j1j3j3j3j4j3j0ppj0j0j0j0j1j1j2j2j4j4j2j3j2j4j4
-30922a977j4j4j4j4j5j7j8j7j7j9k1k0j9j5j2j2j3j6j7j8k0k0k2k2k2k4k3k5k6k6k6k3k0
-30889b598j9k1k2k4k3k1j9k1k2k5k8l1l3l6l7l7l9l7l4l1l1l1k9k9k8l0l5m0m4m7n1n5n5
-30856c663n6n4n5n7n9o0o4o5o9p3p9q6r4j00j06j12j17j22j26j31j37j47j59j75j90k06k24
-30829f586k44k62k74k69k31j39K6K67N49P95R06Q51O65L80O9j88l56m52n00n24n23m89l92
-30806f921j95J38N94J104J523J711J637J323Q30L16p2l01m13m56m64m54m39m24m06l90l76
-30785b135l65l58l60l73l89m09m33m67n06n46n88o40o82o99o56n04j39N64J605K740L640
-30764a700L202J514R4o33r24j020j030j026j006r67q69o80l47J78R23J732K415K649J927
-30745D432P40n9j98K72J113J936J624L72n06q06q33p83p20o73o39o25o18o09n69m24o9M62
-30723B820J102J461R26R7l36m58m55m21l78l45l14k91k68k58k53k55k60k70k76k87k99l18
-30701F64l39l71m17m73n29n68n04j79N31J498K524K541J196j9n30o40o18n65n36n31n44n64
-30679A027n87n83n01k24K47Q33J281R04j1n29m57J44J045K075K291J150k5n35o53o32n79
-30658E681n29n01m90m94m93m74l72q8M25J081J682J460N43j06l40l76l49l04k65k29k01j73
-30636E088j52j36j26j17j12j06r9r0q4p9p5o9o2n8n7n4n2m7m6m8n0m9m7m5m4m2m0l8l7l7
-30606B990l6l7l8l8l6l4l2l1l1l0k7k3k0j6j5j5j9k4k6k7k6k5k6k7k6k5k2k0k0j6j5j4j1
-30573B162j2j5j6j6j2j0qrj5j8j9j8j8j7j7j7j7j6j5j4j3j1rqnnqj0rpooqrj0j1rrj2j4j6
-30532A668j6j7j8j7j2qnklmonkklmpqqpprrrqj0j1j2j3j0qononmmnmllkllnonoqrrrpqqp
-30476A268ponmmlk%KLJjklnnoqqqrrqoooopqpnmmmnoonnnnmklmooolklllmnnmlllmmlnmn
-30410I74lllmmmmmlmonnmnnmlmmnnmmnmnnnooooomnnnnl%MQRRROLKlnqqqqomjLPJ0J0RJ1
-30346H43QNKlmqqqpnooponnnoooonnnppokjKLMRJ0J0QOJkoqqpponlLPJ1J2J4J1RMJlmnnm
-30285G65nmmmnomlmlmllkkllklkklkkmkjjlllllljlljjjjk%kkjkkjkkjkjkj%jkkjlllkkj
-30218F07jjjjkkkk%Jjkkkkkklkkk%kkk%jjkkj%jjjjllk%%k%jjkkkkkjjkjkkjj%%jkklkj%
-30151E13klkljjkjkkjj%%jjjj%%%j%Jjllk%%%jkjjjjkkmj%%j%jjj%j%jllkkj%jk%%jkj%%
-30084D39jj%%jkklljlllj%%j%jjkklklkJ%J%%j%JKJ%%jjjjlkjj%%jjkj%%%jj%%Jkkkjjjk
-30017C75kklj%jjjjjjjk%%%jj%J%jj%jjj%kkllljkjjjKL%kkkjjjkj%llkjllkmmkkj%kmnn
-29950B80opnmjMJ0K0K5J8Mmprqqqrpppnl%PJ7J9RjmKJ2K0J9QkqpqrqoopopnjPJ5K2J9Pjo
-29895C47oomnnmmmlklmllnnonnoppnmMJ3K3K5J5KmpqrqqppqqqlOJ3J8J6OmjOJ4K1J7Olpq
-29838C33qqqqppqplLRJ7K2J5N%mnnnnmnmmkkkkjkj%jjkjkjlkkjjjjjjjj%%kllkjj%jj%kj
-29774B47kjj%j%j%Jkllllklmkkkkkkj%JMONNNOL%lllmnmlkjKMNONOLK%kklljkklmllkljl
-29707B09kllllllll%%%KOOONMJjklmlllmm%JKLMNLKKJMPJ1O%mnnonmmnllmmjKQQMklljMJ0
-29641B11RLkmmlllmmlljjjMOQOLklkklnlj%jjj%%jkkkkjjllnlkLQJ1J0OKjllmnmmlllk%L
-29576A71NROJkljLPJ0Q%knnnmkkllll%MPJ0J0M%mlkk%jkj%%J%jjjkj%%jkkj%J%%JJKLK%l
-29512A93jjlkljJ%klknnmjJ%%jjKMQQMLLNNLJlllllnmnlkjjKLPQNMMOOMK%%%jkmmk%%jll
-29445B01k%%jllkkjjjmlmmmljjjjKMNQQNMMOOLJjlkmmoollkkjJMNOMLLNONJkjJjkklkllk
-29378B01lkkj%%%kk%%kkjj%%klkjjjj%j%%jk%jjkj%jjkj%jjj%JJjjkJJ%J%jkk%j%kljk%J
-29311A43%%jk%%JKKJjj%J%j%J%%k%J%%%%jlj%%j%%%JJKJ%kkjjjjkkk%JK%kkjjjlllj%Jjj
-29244A14JJJjjj%JLLKJJ%%J%J%kjjlkj%%JJJ%%%%k%J%kj%%kjjkjj%%j%k%j%%k%%%%%jk%%
-29177I9JKKJKJ%kk%%jjjjjjkkkjjJ%%%kkjjjjlj%JJ%jjlj%jkkj%jj%jJ%kkklkkk%%jk%KK
-29109E3K%%JKKJJJKKJ%JJLLKLJJ%%KLJJ%JKKJ%%KJjlkkj%kkkkjjjjljkkkjjjkjkkkkkmlk
-29041D3kjkj%%JKKJj%KKKJJKLKJKJJKMKJ%%%KLLKJKJKJKKKJj%jkj%j%jll%jjj%Jjjkkjjj
-28973G1JKJJ%jlk%jj%jjjjjj%%j%kljjjjJK%%jjk%%%JJ%jkj%%%%jjjkkJ%jj%%%%%%%%Jjk
-28905C9jkj%JJjjlkjj%JJJ%kkjkkjkjJJ%J%jjkljjjjjj%%J%J%kjjjj%jkkjjkjjj%%jkkk%
-28837a5jkjkmlkkjkklmmmnnmmmmmk%LMNPJ0J1J1J1J1J1QPMJknporqromjKLPRJ2J1J1J1J0
-28780C9QNJ%lopqqppprpnjKMRJ0J1J1J2J2J2RPL%mooppqrpmjKNOQJ0J4J4J4J3J2QOLJkln
-28724A27nnonnmmkllllkjkkkjjlllj%kjjjjjkjk%%j%%Jjkj%jjjj%jkjjjj%%jj%jJKJJJJ%
-28657C5jkkjjjjj%jkkk%%j%JJ%%jJ%J%kljjkjkjjJJ%%%%jkj%j%%%%%%j%k%%%J%J%kjj%JJ
-28589@%%%jjkkjkjjJjj%%j%%%%j%jkjKJK%jk%%%j%jjjjj%j%JJj%%%%%jj%%jjJ%%%%kkj%J
-28520b9%kj%JJ%k%%jjjk%JKJjkkjj%J%j%%%JJj%%jJ%%kjJJJ%kjj%%jJJ%%%jj%%%jjk%jjj
-28452e1%KJjkkjj%%%%%jjjJ%Jjjkj%JjjkjJJJJJ%kj%%%%jkjj%%%jjj%K%J%kjj%kjJKJklk
-28384g8jk%%J%%jjJ%%jjJ%%%%%J%%%jj%jkjJ%kj%jj%jj%j%Jj%J%%J%%%Jjkjj%jjj%jkkJ%
-28316a03jkjJjjjJ%jjk%K%jjJj%KL%jj%jjjkjk%lk%KKJJjjj%J%%%jJJ%kj%J%jjJJJjjkJJ
-28249a20KJ%%J%%Jjk%j%JKJJ%J%%JJJJK%jjjJKJ%j%%%J%%%jjJ%JJ%%JKJ%jjJJJ%%jk%j%j
-28182a05%kjjkjJ%j%%JJjkkkj%%%jj%jkkjjJ%J%%%jkjj%%kjkkklj%LNPQOKklljJMPRNJjk
-28115i7klllkjjjkjjljjkklkjkjlkjjjjjkkmmmljKNONL%klmkjLNPMJJkmmmkJMNNKlnml%K
-28047a47MPOM%lmlkkjjjlkjkmlj%jjljkjjjjkjkklllmkkj%LMOOK%lnmkKNQPKlnmllkjmll
-27980a96kjjjlkljklljkjjj%JJ%kk%JKKJ%JKKLKJJJKJ%J%%kj%%j%J%j%lllklmkllklmmlk
-27913b51jjjkklkkkjklmllkkjJ%J%JKJJ%%JK%j%%%JLJJJ%j%%jkllkj%%mmllnnmnkkjkllm
-27846c35mmml%jkkkjjkkkkj%j%%JKKJJ%KNNMMNMNNOPPNMOOPNOMNNNLLLLKKJJJJ%JJJJ%%%
-27779b21JJLKMPQOOPQRRRJ2J2J2J0J1J0J2J3J3J2J0J0QQPONMLLLKJJ%%%jkkllklmlllkkk
-27724A2llnlnlljklmmlkklkjklmlllmmkkjlmkkjjjklkmlmkkjkk%jjllkj%jkmkkkjjjkkkj
-27656a46jkkkkjkllkjjlkj%%%j%j%jkkkkljJ%j%jjllkkkkj%%jmmlkjjljJ%jkkkjjkkj%jl
-27589b43lkkkj%JjkjJ%%%%jj%jjkjj%%jkk%%jkjklkjjk%kjkkkjkkllljjjljklmlmkk%j%%
-27522c34%jjjkjJj%%JJ%jkjk%jj%%jkkjjjkj%j%%jlkkkjkkkkklkj%jjjjjkklk%jjllmlkj
-27455d17jkklklkkjjjkjkJJJJJKJJJJ%%kkjk%%JJ%J%jkkjjjjjjjkkkjjjlkjkkllkjlkjkk
-27388d85kjllnmmkkjjlklkmllkllllmmlopomj%%jkjmnnlkKJ%klmmllkkmllklmmmmlkkklk
-27321f70kklllnnnmmnonopnnkkmnmonopnmkkmnnnnnnnlkkmpppppmkjlkmnnooonoprrpppr
-27254i94rppppj0qqqqqqrrrrj0j0j0j0j2j1j1j1rrrj2j2j4j3j3j2j2j0rj0j0j2j3j2j3j4
-27211a428j4j3j5j6j8j6j7j6j8j7j8j9j9k0k1k1k0j9j8j8j8j8j7j6j4j4j4j4j6j9k3k6k8
-27178b018l2l4l4l8m0m4m6m9n1n2n3n6o0o8p3p5p6p8q1q7r6j09j23j38j55j71j86k02k22
-27149d547k48k82l24l57l40k00J33O58J250J591J278N11j36m62n36m13q0M56J093J552J410
-27128B007P28Q2k58l70l78l50l13k82k56k33k09j86j70j59j54j51j49j49j51j51j48j45j43
-27105a688j46j57j70j84j97k10k27k48k68k93l24l64l93l87k85k0M29R71J365J231N94n8
-27083a029m39n67m92k08K73Q55J284J161N19j28m99o39o34m97j80L13Q86J285J134M98j18
-27062B778m64n75n11k64J80P57J287J385Q87K30j87l53l86l72l42l11k83k58k32k08j88j72
-27040B398j62j57j53j53j53j51j47j41j37j37j43j52j64j76j88j98k15k33k57k86l23l57
-27018a785l62k84m8L82R34J404J384P76Q0l40m96m58k30J99P73J316J446R57K87j41l10l43
-26996E141l20k84k48k20j92j63j37j16j02r3q4p7p5p6p7p3o7o1n7n5n3n3n3n2m8m6m1l7l3
-26967B148l0k6k3k3k1j9j9k1k4k4k3k5k6k6k7k8k8k5k4k4k4k3k3k2k1k2k1k1j9j7j8j9j9
-26934A393k0j9j8j9j9j9j8j7j8j6j5j4j2j0nkJLL%%Jlmoorj2j3j4j4j4j4j2j1rnkKNOLLM
-26890A035OL%mnorj1j1j2j1j0j1j2j2j2j1j1j0j1j4j3j2j1j0rqqrj0j2j1j1j1j0j0j0rrj1
-26850F67j2j3j1j2j3j2rrrom%MJ1J8K6L2L6L8L9L5L1K5J9J3PKkopj0rrrrj0j0j0rrrppqq
-26805G45qqppnnopoprrppnnooorqqommonmnllonnmoonnonoopponnoonopppqqrrj0j1rokM
-26740C47RJ4R%qj2j4j2plLJ0J1Nmrj3j4j4j5j5j3j3j4j3j4j5j5j4j3j2j1j1qnJNJ0J7K2K5
-26699A77K7K6K5K2J8J4J2J3J4J8K4L6M8N4N2M0L0K1J6J1OLMMLnj4j7j8j7j3pKJ1J4J0NJl
-26660F67nmkJOJ0Okj0j2j3j3j1j3j0j1j0j0j0j0rqqqopqpqqqppooopqqrj0qqqojNJ0J0Ml
-26609C80qrqqm%OJ0PKlorrj2rrj0j0j1j0j0j0rj0j1j0j0rj0j2j5j4j4j3j3j4j4j6j7j7j8
-26567Dj7k0k0k2k1k0j8j6j4j1pjLNQJ0RPPQJ3K8M7P2J01J29J49J62J65J57J33J04P3L8Pj4
-26531A238k9l8m4m1l8l4l2k8k3k1j9j8j6j4j3j3j1j2j2j0rrj0j1j2j0rrj1j1j1j0rqqqrr
-26493E99j0rrqooprj0qpoqrqppppppoqrpqrqrj0rj0j0j1j0j1j1p%J0J6Qoj2j6j7j6j8j8j8
-26443A97j8j7k1k2k4k6l0l3l5l8m0m1l8l2k0jK7O0R6J29J56J73J77J66J42J13Q1M6J7nk1
-26412A118l1l5l3l1k7k4k0j9j9j7j5j3j2j1j1rrrrj0j0j0rrpqppponopqqpppoonmlmmmkm
-26364E77mmlmlmlkkmmmmllmlkjkkklkllllklklkljjkkk%llllmlj%jjklk%jjjkllkjj%jjl
-26297D21klk%JJlkjjllj%%jk%%%lll%jk%jj%j%kkkkjJJjkjkjk%jkjkkkkj%%jkjjj%%j%%j
-26230C47jjkjjkjj%j%%JJj%J%j%jJ%kllkjkk%j%%%j%kjkkkj%%kkj%jJjkjK%lklkjjjll%%
-26163B84%jkklljjjkllkj%%KLMOPPONMOQRPLjlllmjKOOL%lmmlmlllllmjjklllmnmmmllml
-26096B54kjKKMNPPMMJjkj%KL%jJMPRJ0J3J2QL%jjjKMKjkmnoomjJMLLJkjkmlklkklmlllnm
-26032B96lkkkkmjJLNOPNNNKjjkllk%MOM%jllkjKMONKjllklljjjkjjkkk%Jjk%%kjk%jkjj%
-25965B90jkkj%Jjjj%J%kjk%jjkkjjj%%jjj%%jjJ%jjj%j%KK%jjjkkj%jjj%jj%J%jJJKKJjj
-25898B57kjk%%JJKJ%%jkkjjjkkkjJ%%%%%J%%JJ%jjkJ%jj%%jjj%%jkjjj%jjj%j%JJjj%jj%
-25831B26kjk%JJKK%%%kkJJ%%Kjj%%%%kkkjk%%Jjkjjjjjjjlk%%%jkkkjjkkklkllllk%%KNO
-25764A81PRJ0RJ0J0QOMLJ%kj%llkjklljjjj%jjllkkj%JJjjjjj%Jjjjkjjjjjjjjjj%jjj%J
-25700B02Jjkjj%jjjJJ%j%LJjkkjjj%jkjjkkkj%%jkkj%jjj%%%jklkj%llllmmlmmlkjJKMPQ
-25633A47RJ1J1RPMKjlllml%%JMOQJ0RQRPNNLJkllklmljk%%kkllkj%kkjjkjjjJ%kj%jkkjj
-25569B03j%kj%jkj%%kj%Jj%j%jjJ%jJ%j%%jj%j%J%%%jkkjkjjjjjK%%%llljj%J%%j%%K%km
-25502A61kjllklmmml%%KMNQJ0J2J3J2J0RPOJjlllkmjjkklkklkjkjj%kjj%jj%jjjJ%jkjJ%
-25440A81JJJK%kkj%%jJ%k%%j%%jj%Jjkk%JJkj%%%J%j%jj%jj%Jjj%%jjj%Jj%jJ%%%%%kjj%
-25373A59%jjkjJJ%jjJ%jjkj%%%J%kjJ%%J%jjjjjJ%JJjjkjjjjjkkj%j%JkljJ%Jjj%%kkkj%
-25306A21jjjjJJKj%%%kjJJ%kkmmoonooonmKJ4K6L7L6K2OknqpoonmlmllnlllljjJj%jjk%%
-25244A27jkllljkjjlmlmllmoooprj1j2j3j0jJ8M4O9P6N8K5Jrj2j3j1j2j2qnmlmmnlmmmlj
-25192A75%jkllklkjjjkkj%j%%JjkkjlmlnmoppplMJ4K8L8L3J8Mnoponnmmmllljkjjkjkjkj
-25130A66%%%jj%K%kkjjjjjjkjJJ%%jj%J%%jjk%JjjJJ%jj%jjjkk%%Jj%j%jj%%%%%jlj%LLK
-25063A42JLM%jjjjj%j%%JK%jjjJ%jjjj%%%%K%j%%jjjkjj%Kjjj%%J%Jj%j%j%%%kjjk%%J%%
-24996A28J%JJ%J%j%%%jj%jjj%J%jk%J%%jjjJJJ%J%%%%J%%%kjjjj%j%%KJjj%Jjj%jj%jJJ%
-24929A19jjkjkJJJJ%kkkjjjjKLMLKKKKJjlj%k%%%%JJ%kkjKjk%JJ%%jj%%jj%%Jjjj%%J%jj
-24862A11j%JJ%%%jj%J%%jJJ%%%Jjj%J%%J%jkj%%%%%j%%J%Jjjjk%J%%%%%%jjJJ%JJJJ%%%J
-24795A11jjjjj%jjj%K%kkkj%%%%%JJ%%%%%j%J%%%j%JKKKJ%j%jj%%%jjkkk%%JJ%jkJKJ%jj
-24728I7%jj%jj%JK%jjj%JJJ%j%%j%j%JJj%jjJ%jjJJJKJJJ%%kjjkj%J%%JJKKJ%jkkjkk%%j
-24660H9k%%%J%JLJ%%%kkj%%JJ%jjkljJLJJ%jjjjJJjjJ%J%j%KLLK%%K%%kjjjkjj%JJ%%kjk
-24592H5%JKKj%j%j%j%J%j%%%%jJjklkjjj%%%JJ%JJLKJ%JJ%jJ%%jjjj%%K%J%%%%%JJjjkkk
-24524H0%%J%j%%%jkjkj%%%%KJJKJ%j%J%jj%J%%%jjj%JJj%%%J%%JjkjjJjkkj%K%%%%Jj%%K
-24456G3Jj%%kj%Jjj%j%%J%%%jkjK%%%%%jj%%J%J%JJ%%j%%JjjjjJ%%%k%%JJJJ%%kjj%KJ%%
-24388F7J%j%%j%%%%%%jk%JK%k%J%J%j%KJ%JJ%%k%%%%jKJ%%%j%JJkjjjJJ%J%J%jJjj%%J%j
-24320F8j%%%JJKJ%%%%j%%%%%%%j%%JJJ%Jj%j%%JK%J%jJJJJ%%%j%%JJ%jj%J%JJJ%jk%%J%%
-24252H0J%%jjjJK%%%j%JJK%%j%%%J%j%JJJj%J%JJJj%JjJ%%jljJKJ%j%%JJ%JJ%%J%JJJJ%%
-24184I6J%%%jjjj%Jj%%%k%JJ%%%J%%%JJJ%JJjjKJjjj%jJJJJ%jljj%j%%J%%%Jj%%Jj%%J%j
-24116I4%%%K%jjJJ%%jjjJ%jJ%jk%%J%J%j%jjJ%%j%%%JJjjj%KL%%J%%%jj%%%jj%%J%JJ%jj
-24048I2lk%J%%%%J%jJ%%jj%%J%J%J%%j%JJ%j%%%%%%jjj%%%%%J%%jjJJJ%%%jjj%%%%j%jj%
-23980H3%Jj%%%%j%J%%J%%JJJ%%%jjj%%kjJ%%kkj%KJJJJ%J%kk%j%JJJjjjjjjjJ%K%%J%%%J
-23912H0%JJ%jjjj%%j%k%%%JJ%%%jjJJ%%%%jj%J%J%%%%jkjjJJ%%%%jjjjjJJ%%Jj%%%j%JJJ
-23844G3%%%jjjjjJ%J%jj%%%J%%k%JJJJjjjJJ%j%J%kkj%%JJj%j%JJJjj%jj%%JJ%%%J%KJ%k
-23776F8lj%%k%JJ%jkkJKJJjjj%jj%J%j%%j%JK%JKJ%%jkj%%j%JjJ%j%%j%J%jjj%JJ%Jj%%%
-23708E9JK%j%jjj%%jJ%%j%%JJjkjJKJjj%JJ%j%%J%jjjj%j%jJJjj%%j%%jj%jJKJjjj%jj%K
-23640E0KJJj%j%%%%jj%J%jjJJJJj%%%JJJ%%jkjj%JjjjJJJ%jjjjjJJ%kj%%%%KJJ%J%J%kjj
-23572D7jj%%jk%%j%JJK%kk%JJjj%J%KJJkj%Jjlkk%JjJJJJJJ%%JJJ%%%J%%J%%J%%%%%%J%j
-23504D8jj%j%j%K%jkj%j%%J%%J%Jjjjk%j%j%J%%k%KJ%%jJJJjJjlljj%%%%%JJ%jj%%KJ%j%
-23436C4J%%%J%Jj%K%J%%jjJJ%jJJjj%%J%%j%kjj%%JjJ%j%KKJjjj%%%JJj%J%%%j%%%J%j%%
-23368C7%%%klkJ%%jj%%J%jkj%JKJJj%JJjk%%%%%%%%%%%%jjj%%%%j%%jjJ%%J%%%%%%j%jjk
-23300B0kKKJJ%j%j%JJKj%jj%jjk%%%jj%JJ%%j%kjjj%JKJ%%%j%%JkkkkjJ%%j%%J%jjj%kjj
-23232B%jjjkJ%j%%%jkkk%jj%%jjjkjkj%jklkmllllmlnoppoom%MJ2K2K9L3L3K8K0J0Lkoqj0
-23171G5roommmnmmmllmmmljjkkononmlmoqrqpom%PJ7K5L0L0L0K4J4Lmqj0j1j1j1j1j0j1j0
-23117@pqojOJ3K0K9L2K9K3J6PjnppppqqpnnmlmllmlljklmmmlkklnmoppoqrplLJ3K0K8L1L2
-23059I6K8K0J2Ljnopnmnnmlmlllljkkkjjkkjkjk%jj%%jjjjkj%%kjjkjjk%%%%jjkjKKjjkj
-22994E4jjj%%KJ%%jjj%JK%%j%jj%jk%KJ%jkjj%%%%%j%JJjkj%jJ%%JJJjjj%%%JJKjjk%j%j
-22926D1klj%%%JKKKJJJJj%%%jj%%jk%J%j%jkkjJJK%%jkj%%JJ%jkJJJ%kjj%jj%KKK%%%jjk
-22858C2%JKJjj%%%%jk%KKLK%jjk%JJ%%jj%j%%%jj%jjjk%%%%JJKJjkkj%Jjjj%JJ%%jk%KJJ
-22790B8JJKJJkkj%LK%jjkj%%j%%%%J%%%%%j%J%%jj%%%jj%KJJ%%%%k%%jj%%jj%%%jjj%J%K
-22722B3J%%%j%%jJ%%jj%jk%%j%JKJJ%jJ%%J%%jj%J%%%j%j%%%%%%%jJ%Jj%%j%J%jjJ%j%%K
-22654B0JJ%J%jjlkjjjJJKJLJJk%jj%jj%jj%%JJ%%%%J%JJ%jkj%%JJ%j%%J%J%%jjjj%%%%%j
-22586A4jk%KJKK%kjj%%K%jjj%%JJkk%JJ%j%%j%%J%%%J%Jj%%J%j%Jjkj%%J%%J%J%Jj%j%jk
-22518Ikj%J%%JK%k%JJjj%%%%jk%JKJJjj%%JJ%%Kjj%%%JJj%%%%kjJ%jjjJ%%%JK%jj%jkj%J
-22449EJ%%%JJ%JJK%jj%%%kjjj%%%j%KJJ%jj%%J%%k%JjjjJK%kjKJJJ%j%%jjJ%%%j%j%%J%j
-22380D%jj%J%jj%jjJ%%%j%J%%jJ%JJJJK%%%JJJJjjjJjj%j%kkj%K%j%%JJJ%lj%%%Jj%j%j%
-22311bJ%%jJJJJJjjj%%KJ%jj%j%%%%%%jj%%%%%%J%j%%J%Jjjj%%%%%JK%%%%%jj%%JJ%kj%J
-22242bJJ%%%j%%%J%%%%%jjj%%JJ%J%%%%k%j%%%JK%%jJ%%jjj%%jj%KJ%j%JJ%klkj%J%%%%%
-22173hKJ%kjj%%%JkjJJK%%JJJj%%jjjjjkjJKK%j%J%J%%jj%JJKJ%%jk%JK%%%%%%jkjj%%%j
-22104a0%%j%JJ%%j%%%%%%j%j%%%J%J%kjJJ%jJL%%j%j%jjkjJ%JKK%j%%k%KKjjj%jjjjJJ%%
-22036a3jjJjj%%%JJJ%%jj%j%jjj%%j%JJ%%%%%kkjJJKJ%%JKJ%%JJJ%%k%%jj%J%%j%%Jjjjj
-21968a8j%%JJJ%%%%%jj%%%kj%JKK%%%%j%%%%%j%jjj%%J%Jj%kjJJ%%JJ%%JJ%J%J%%j%%%%j
-21900a7jjJKJJ%%JjkJ%jjj%jJJ%%%K%kljjjjJJJJ%%%%j%jjjj%JJJj%%%%j%JJjj%Jkjj%JJ
-21832b5JJJ%%%%jjjj%JJ%%jjkk%JLJ%JK%%jj%jjkjJ%jjJ%%%%j%jjJ%J%jJJJ%j%JJJ%%JJj
-21764b5j%j%%%J%%%jj%JJ%J%%%%%jjj%j%j%%jj%%j%%jjj%JJJK%%j%%%%%jk%%%%Jjj%jJ%j
-21696c7%JJJ%jjjjjkjKJJKJjj%%jJJklj%J%KJ%%%%%%%%%kj%j%jjkj%%JLKKJ%jk%jJJJjkj
-21628d3jj%J%%J%j%%JJJJjlkk%JKKKjjjkk%JJ%jjJj%KK%J%jkj%%%jjKK%j%j%%%%%Jjjj%j
-21560e0ljjJJJLK%lk%J%%J%%j%jjjkJJJjk%JJ%%j%%J%j%JJ%%%jkjJJJJ%kkkJ%JJ%kjjJ%K
-21492e7j%jjjj%Jjj%%%J%jjk%JJjjjkjj%%%%Jj%JJ%%%jjkjjj%JJKK%%j%kjk%JJJKMKK%%j
-21424f4%%Jjjkjj%jJKKLJjlkkJJ%Jjkjjj%J%JjkjkjjJ%jjk%%JK%ll%%%%%%klj%jjjjj%JK
-21356i2KJ%%%j%jjkjjJJ%KMKJJJ%J%jllkkj%JLMKJjkk%JJ%klkjj%%kj%%%jkjjkkj%%J%%j
-21288a08j%%%j%%%jjkjkkjjjkjjj%J%JJ%jlkk%J%JJjkk%J%%%jjj%JKKKJJKJJ%%%JLKJJJK
-21221a12LNNLMKLKJJKLLKKJ%JKLLKLKJ%jj%KK%J%%j%jkk%J%%jjjj%jlj%Jjjjj%kkk%%jlk
-21154g9jjj%%%%%jjkjllkj%jkjjj%%%kkjJJJ%j%jk%JK%Jj%JKJJKLLKJ%KMLKKJKLKLMMMKJ
-21086e0LLLLLLMMLMNKKKKKLKKLMLKLLKJKKJ%%LLJJ%KJ%JJJ%jj%%jj%%kkjJ%kjkjjjjjjkj
-21018B3%JK%jj%%kjkmlk%%j%j%%J%jkj%jkj%%%jlkjkl%KJJ%j%%kjJKLKJ%JJJJ%%KKKJ%KL
-20950A4KJLKLLMLLLJ%%JKJJ%%%%%JKLKJ%%%%jJKKJKJ%jjjkjkkkjJJ%kkKJ%jkjjlkkjJJJ%
-20882D2j%%jjjjj%j%jj%jk%%jJ%kkklk%Jjj%j%jjkkj%%%J%kkjjjjj%JKLKJ%KKKJjjkj%jj
-20814A1j%K%jj%%%j%jJJJJjk%jj%%jkj%J%Jkjj%J%%k%kj%jJjkj%%J%jj%JjJJJ%jkklj%J%
-20746a3j%%%%%kj%%jj%K%%jjjjjj%%kj%J%jkj%kjJ%j%J%jjlk%%jj%%J%jkmkkjjJ%%kkkkk
-20678f1jkllkklllmmll%LOJ1J5J8J8J8J2ROJlllmkllnmlmmlmlllkmkkjj%LLNQJ1J0RPM%j
-20618A0kkllkllkkj%%kjkjklj%%Jjkkkkkj%JkkjJjjJ%%jj%kkkkk%kllklllkllmmlkmmnmm
-20550a13%KNJ1J4J6J8J5J2QM%mnnmlmoponnonnnpomkJLQJ1J4J7J7J8J6J6J4J1RMjlnnllm
-20498C3mmnoonmnnmml%JLOQRRPOMMKjkklllkjmkjkkklkjj%%jkkkjjjjjJ%jkkj%%%JJ%%jj
-20430a7klljkjjjkllkjkjklmlmllklj%JNQJ3J6J7J5J4J0OK%mnnmmmk%llllmkmllklkkjjJ
-20368c2KMQJ0RRONKJ%jkjkklkkjkkjjk%kkjjkk%jjJJjkklkj%%JKJJ%jj%%J%jKKLLLK%%JJ
-20301a%J%%%%%J%%jjjK%%%%j%%%jJ%%jJJK%%kjjjjjJjj%%KJLKLJjJKJJJKJ%kk%%jjj%jj%
-20232Ejkk%%j%%%%kjj%jjj%J%%j%%%j%%jj%%jjj%JJJJj%%J%%%JKK%%%%jjj%%JJ%jlk%JJK
-20163hKKJ%%jk%j%j%jjj%%J%%JJ%j%JJJJ%%jjJ%jjkJK%j%Jjjkk%j%J%JJ%%jJ%j%%JJJJ%k
-20094a0kljjkj%%JjjjJJJK%%jj%%%%J%jj%jjkJ%JJjJJ%j%kkjjj%JJJJKJj%%J%JJ%jkJJ%j
-20026b1%%J%j%%jjj%%J%%%%%j%%%jj%J%Jjj%%%%Jjj%%JJjk%j%JJ%%%J%%jk%J%%%%JKJ%k%
-19958b6%%JJJ%jj%%%jj%jJ%%jjj%%%Jjkj%%KJ%j%jkj%KKJ%jljk%JJ%%%j%%J%jjJJ%%%%%j
-19890c6%%%j%JKJjjj%%%%%jj%%%%JJJ%j%%jjk%KKLJjkjjJ%jj%%%JJ%j%%jj%%%Jj%%%jJ%%
-19822c9J%%jj%JJ%%jj%%%%kjJJJJ%%jj%%%%%jJJJjjjJJjlk%%%%jJJJJjJ%j%kj%J%%JJJjj
-19754d5j%j%%%%%%%%%j%J%%jJjjj%JJK%jjj%%%Jjjj%j%%%jJ%%J%jjJ%jj%%J%%%%jj%%%%J
-19686e4%jkj%%%j%%%%j%KKLJJKJJJKK%kj%j%KJjkJJJ%jj%%JJjjjJJjkjjjJJ%j%%j%j%%J%
-19618e0JK%%Jjlkj%%JJK%%JJj%%%%%jJ%J%jj%%jjj%%%jjJJJ%kjjJKK%%jjjk%%%%%%%JJJ%
-19550e2J%j%%K%jj%Jjj%k%JJJK%kj%%J%JJK%jjj%kkjK%jkjj%%%%JJ%%%J%j%kkj%%%JJJJ%
-19482e8%%j%%%j%JKK%jjj%JJ%JjjJ%jj%jj%j%kjjJ%JK%jJJ%%jjjj%JJj%Jjj%KLJjk%%K%%
-19414e9%jjlj%%%JjljJJJJJjjJJ%JJ%jjj%%%%JJ%%jJJ%Jkj%%%%%J%%j%JJ%%jj%%%%jj%%%
-19346f6jJ%J%JK%%J%jjkj%%%%J%jjj%%%j%%%jJ%%j%j%%Kj%%%%%Jj%jJ%%JKJ%jjjjJJJj%j
-19278f9j%jj%jj%KJ%%j%KJ%jJ%j%%jjj%JK%j%%J%jj%j%%%JJ%%JJjj%J%JJ%J%%jkjJ%JjjJ
-19210g0%%%J%j%%%kjj%%JjJ%%JJ%%%J%J%%jjj%J%j%%%J%j%jj%JK%%jjkk%K%jJJ%%%jk%JJ
-19142g5%%j%JJK%jjkj%JKJJK%%jkjJJJ%%jjljJJj%jkkjJJJj%KKK%%jkk%%Jj%j%J%%jjj%J
-19074h1J%JJJ%%jjkj%%%J%jjjj%KKJJ%%%%j%jjjjJJ%%jkkKJKKjk%j%%J%%J%%%j%%Jjjj%%
-19006h5J%jjjkj%j%KJ%kk%%jkjJJJ%j%%KKJ%JKLK%J%jjj%j%JJ%%J%j%%j%j%K%klkj%KKJ%
-18938h5jjJJJ%jJ%Jj%J%jkk%%j%KJ%%%jjjj%%%%JJ%%%Kjjjk%j%JJJj%jj%jJJJ%j%%JJ%%j
-18870i0%jj%%%j%K%jkk%KJJjkjj%%kjJJ%%j%JJ%%%JLLJ%kJKKJKJK%jkjjJ%%%j%kkjjJKJJ
-18802h6%jj%%%J%jj%JJJ%Jjj%jj%J%JK%%j%%jj%jJ%%%jjj%jj%%%%%%%jj%%Jjj%KJ%jJJ%j
-18734i3jJ%jkjjj%KJJkjJ%%Jj%%JJ%%j%jk%JJjj%j%J%%%Jjkkj%%%JJJJjj%%%%jkJKK%jk%
-18666a03KJ%%Jjj%jjjJK%j%%J%J%jjjjj%%%j%%%%j%j%j%%%%%J%J%%jj%j%%%%J%jjj%%jlj
-18599a17jKLLKKKJ%JJJ%%%jjjj%%%%J%jl%jJ%%kj%%%kjkj%KKJKKLKLJ%JJ%%%kj%%%Jjkjk
-18532a04kjjj%KJJ%j%%Jjj%%%kkj%j%%LKJ%KLKKJ%kj%%J%jjj%%jjjjjkjjj%%J%%%%j%JJK
-18465a08KJ%JJKK%%JJJjk%jll%%jjJ%%%J%k%JJKJJJJjjljj%jjJJJK%jkjjJJjjjj%JJ%JJ%
-18398a07jj%%%j%%J%%jjj%%%KJj%j%JJ%%kjJJ%%kj%j%J%J%j%%kjJJ%%%%%j%j%j%%%j%%%%
-18331a18JK%%jjkj%JJJ%Jjjj%j%JK%jjjJj%J%jjj%%%kj%JJKJ%%%J%jj%kj%%jJJJ%J%jjjj
-18264a25%JJJJJj%%J%jjJJjjj%JKK%jkkj%KJ%j%jkjjj%j%%JJK%jj%J%jjjjjj%JK%%%%J%J
-18197a27JJJj%%%%J%jjJ%%%%j%jJJ%jj%jjJJJ%%%%J%%klj%J%%JKKJJJ%j%JKKJjkljjJJjk
-18130a26jjk%%j%%jk%KKjjJ%J%%%jJJJJJJ%jkj%J%kjj%%%j%%J%%J%Jjj%%%JJjjj%%%%J%J
-18063a31JLJKJ%%%%jk%jJ%%kjjj%J%jkjjj%%%%%J%J%%%J%JkjjJ%%jjjJkj%JJJ%JJJJj%%K
-17996a32%jjjj%%J%%j%j%jj%%j%J%KK%kjjj%%Jkjj%%JJJ%%%%j%j%%J%%%jj%jk%%j%%%%JK
-17929a44%jjjjj%KMNMKJjkkkkjJ%%%%j%J%%jkjj%JjjjJJ%j%JKJjkj%jJJ%kkkj%%JKJ%%%%
-17862a48j%JJj%JJ%Jj%J%%%%JjjkjJkj%Kjjj%%J%%%j%jJ%jj%jjKJKKJJjlkj%JJjJ%JJjj%
-17795a52J%%%jkj%KKJJJ%jkj%%%JJ%%%j%jjjJ%%kj%%j%JLKJJ%J%jjkjj%%%%%j%%%%Jjjjj
-17728a58jJ%kJKK%%%%%%j%JJ%%kjkJKJkkjjJ%%JJ%%jkkj%%J%J%%j%JJ%%%jk%%jjJj%%J%%
-17661a65JKK%Jjjj%JJ%jj%%%j%J%%jjjj%J%%klj%JJJ%k%KJjj%%jJJLK%J%JJ%%JJ%%j%jkj
-17594a63j%%J%j%%%%j%%%J%%j%%%%%%jj%%j%%%%JJJ%jl%%J%J%%JjkljkjjJ%JJ%JJ%%%j%%
-17527a73JJ%j%JL%jj%JJJ%%jjjjJJ%jjjJ%%%%%JjjkjKJjj%j%j%KJjkj%%K%%J%%jj%%J%%%
-17460a75jjj%%JJJ%%jjJ%jjkkkjJ%%%%J%J%JJjj%J%J%%%%jjjjjJ%JJjj%j%%JKjjjj%jjJJ
-17393a86%KKjk%%jkj%KJJ%j%jkj%%%%J%J%%%%jj%j%%%%%%jj%%%j%%%%JKjjjj%%KJjkkj%J
-17326a97JJ%%JJKJjkj%J%JJ%%JjjJKJjk%%J%jkj%JJjjj%%jJJJ%%K%jjj%jj%j%%%J%Jjjkj
-17259b00j%%J%jj%kjJJJJJJ%%j%%%%jj%%%%j%k%JJJKJjk%JJJj%jkjkj%KJJ%jJKKKJjk%J%
-17192a98j%jJJ%jj%J%jlkjjjJJJ%J%%%%jj%J%j%J%%jjljJjkj%KKJ%KK%%Jjkjjk%J%KJj%%
-17125b08j%JjjkjjJJKLK%j%j%j%j%j%%J%%%j%jkkJJ%j%jj%%j%J%JJ%j%%%jjJJJJjjkjkJ%
-17058b19JJJJj%%%%jjjkJJ%j%jkJJ%j%j%%%KJJJ%jjjJJJ%J%jjjJ%j%%Jjj%%kjJJjjkk%%%
-16991b28%jJJJ%Jj%JJ%%%KJjkkJJ%j%%%jJ%%%jj%j%%JJjkjJjjJ%%jk%jj%%jjJJ%j%%%%%%
-16924b36%%J%JJjjjj%KJjjk%%j%%%%Jjj%JJ%%jjJjjJK%%jj%%J%J%%%j%J%Jklkj%j%JJK%j
-16857b43%%JK%jjj%j%%Jjjjk%%KJj%%%%jkjJ%%j%J%%%%%j%%J%jJj%%%%jjJ%jk%j%JJJ%J%
-16790b51jjj%Jjj%jJJjj%J%j%%%jj%%J%%j%KJ%jjkjJjjJ%%%J%jkkJ%jjJJJJJ%jkkj%JJjk
-16723b67jkjj%JJJ%%KKJJK%jlk%%%%JJ%Jjkkkj%JKJjj%%jJJ%%%jJ%%jj%j%%jjk%%jjkKKJ
-16656b75kjjJJjJ%%%%j%%%j%j%Jj%j%JJJ%jJJ%kjjJJJjk%J%%%jj%%kj%j%kjj%%%J%k%%KK
-16589b87%j%%J%%%j%j%%JJ%jjjkjj%JJJj%%%j%jjJ%jjjJ%%jJJ%kjjJ%J%kkjJ%J%%j%j%jl
-16522c06%%%JKK%jmjJJJJ%%%%%jjj%J%JJ%jj%jk%J%JJ%%%%%jkjk%%J%j%k%JJj%%%k%%%%j
-16455c15%j%%J%j%%jJ%%%%jjJ%%jkjj%j%JJ%%%%%j%j%J%%%%J%JjlkjJ%%%%j%%%kJ%JJ%jj
-16388c28j%kj%JJ%jjjj%%J%%%j%j%%%%%kkjJ%%jk%J%%J%%%jjkkjJKJ%j%KKJJ%jjjklkjjj
-16321c51%J%%%jjk%%%jj%jjjj%j%JLMKJ%JJ%JK%j%kjjjjJJjj%JJjjkjjkkjJ%JJJ%%jjjkk
-16254c64%j%%%JJJJ%%jjk%%j%j%%j%kjj%KJJ%%%kj%%kjkJJ%JJ%j%jjj%%J%jj%jjJJ%%%jj
-16187c79%%k%%%jj%%k%jjj%%jjj%%j%%%%k%jkj%%J%kk%%%%jJKLLLK%%%%%J%%kkjjj%j%%k
-16120c97kkjjJ%JJJJJ%j%jkkkJKK%j%kjjjj%jk%jk%Jj%J%%%jjkjjjJJJ%jjjJ%jjjJJJ%kl
-16053d23k%J%%jjj%J%jjj%kkkj%jj%J%j%KJ%j%J%jj%%jJjj%j%j%%JJjjjj%%%jj%%JJ%kkk
-15986d49j%J%%Jjkkjk%%%J%J%%jjjkj%K%jjjjj%J%J%jjkjj%%%%%%jjkj%J%%jjjjjj%j%%k
-15919d80%%%%%jjJ%%%kjj%J%JJjjlkjj%%kjkj%%jj%J%Jj%jj%%jkjjkj%%jkj%%%J%j%J%%%
-15852e11kjjj%jjj%%K%jj%%j%Jjjj%JJklkjjjj%Jjjj%J%%JJjjjj%%%%kjjkjj%J%jkkkkk%
-15785e52%J%jj%j%jj%j%kj%%j%%jjjlkkkJ%%jjjkj%jkJ%j%%j%jj%kkkllk%%jj%%%jkklll
-15718f14lkkklkKMQJ2J2OJkkkllkkkkjmljjjjjkkkkjjjjj%%%kljklkkkjkkjkjjkmnljjjl
-15653f76lklmlllmmlnooppqqjJ0K7M3M4K8Qjlnopqppoopooonmkmmmnmklkllnnmnonnoppp
-15591g84pqrqpqrj1j2j5j8k3k5k9l5l9m1l7j5L6J10J98K46J92Q1jl7m6m6m1l4k5j0J1K9L3
-15555d44J9%j2j7j7j6j5j4j1rpqoonoooommmnmlklmoponmmnmkj%JLMLK%KJ%jkklnnnomll
-15496f92kjjjjkmnnooolLQJ3J4RL%%jkkoqoonmmllj%KJJjkjJ%%lnnljJ%%jjjkkj%kjj%kl
-15431g68kjjllkkkkmljJ%kllk%jkkkklkkjjjlkjjj%%%jjkjkjkkljjk%j%kllkkj%kkkjk%k
-15364h74lljj%jjllkjklljj%j%j%jj%%jklkkkjkkkjkmklkklkjjjkll%klkkkjjklklklkll
-15297i94klk%jjkjkmlklkllmnnkk%Jjkmkljj%J%lllk%jlllklljkklkjlllkmlkjkkkjkklm
-15230a137lnoonkjkklkmlllmnmnnnllnooooqrrrj0rj0nNJ8L0L6L3K0Q%oqrrpopononommm
-15171a261mnmkllmmmnpqqppomllkmlmmkjkkklnonpoonlkmmnonllmllllmllmmnmnopnmlml
-15105a536lmmmooommprrj0j0qmkkmqj0j3j0mJLMJjpj2j3j2rpnmlnnmjMMJknpnmkmpj0j0j0
-15049a823j0rrj0j4j3j4j2pklmprj0rprrrj0pnLRJ4J3Olqqrj1j3j4j4j1qqprj0rrrj1j1j1
-15001b169j0j1rj0rj2j3j3j4j3j3j1j0j1j3j6j9k0k0k4k7l1l6m2n1o3p0n7k1L5P4P4N2K9
-14967b574J3Klrj0j3j5j6j7j7j7j7k0k1k2k2k0k2k2k3k2k0j3OL7O5P0L2nk4k8k8k6k5k5k4
-14931b895k4k4k5k4k4k3k2k2k1k0k1k1j9j8j9k1k0k0k0k2k1k2k5k7k8k3j9j4j3k0k3k6k6
-14898c612k7k7k8l0l0l0k9k8l0l1l1l1l2l2l2l1k9l0l1l3l5l4l5l4l9l9m1m1m0l8m1m4m4
-14865d719m3m1m2m3m4m7m8m9n1n3n3n6n6n9n9n7n5n6o0o2o3o2o2o3o5o7o9p1p4p8q3q9r2
-14832f691r3r1r0r1r2r5r7r9j02j06j11j14j17j21j25j29j36j42j50j54j59j65j73j77j82
-14807i802j86j94k01k12k19k25k26k29k35k50k72k97l17l32l44l54l71l95m22m52m77n07
-14785a6519n40n84o26o74p19p72q30q95r56j020j086j159j257j426j644j887k148k450k788
-14766c9980l190l669m257m946n712o377o491m901L85J0845K4623L7798M2264L0810J2656
-14751G9858J41n212o596o397n720m980m286l687l179k753k399k115j889j699j523j350j182
-14734B5032j027r13q66q38p96p45o95o46o03n65n31n02m73m46m24m04l85l64l41l18l00k88
-14712A2562k86k85k80k68k49k29k16k06k02j96j89j79j74j67j58j51j48j43j38j36j37j34
-14690H291j32j27j25j20j17j14j11j07j03r8r7r3q8q1p9p8p8p8q0q0p8p7p7p6p2o9o6o5o4
-14661E661o2o1o0n7n4n1n1n1n0n0m9m9m9m8m7m6m6m5m4m3m2m1l8l7l7l5l6l8l9m0l9l7l5
-14628D154l6l5l3l0l2l1k9l0l1l0k9k6k7k7k7k6k7k7k8k7k7k4k4k2k1j8j8j8j9k1k5k6k5
-14595C278k4k4k3k2k2k2k1k1j9j7j3j3j3j5j4j6j6j9k0k1j9j9k0j9j8j6j3j5j5j4j5j5j6
-14562B689j5j5j4j3j2j1j3j3j3j1j1j1j1j1rrj0j0rj2j5k2l1m4n9p0p0m6j7KQRQPMJj%jm
-14522B115oqrrrprqrrj0j1j0rrqqj1j3j1j2j2j3j4j5j3j2j0j0j0j4j7j9j9k0k1k6k7k2j2
-14482A614mOJ6K7L4L5K9K6K7L1L3K8J7PKLMLlpj2j4j3j1j0j2j3j5j7j5j3j1j2j3j3j6j7j6
-14444A685j4j0j0rqpnm%JJkqj2j6j6j4qkKJloqj0pm%Jjklopoomoooooonnnmlmmnmmlnmno
-14386A371qoonkklmoonnlkkjkmklnmnponmmoonnlkkkkjjkmllmllnmlmnmmmonmomlllllmp
-14320A113qqnj%jjlllkj%KJJ%j%%jJ%jkklkjllonmonllj%%jjklmnllk%%klkmlllmlkknmn
-14254I61lkjllllkkkmmlmmmlllnmllj%%jlk%%jjlmnmkkjjlmmljkkkjjjkllmmklkkkjklll
-14187G96klkkllnljjllkkkmmllllllmnnnnnnomlknnlmmmnnnmnpponnoooppnlklk%JLNPJ0
-14121E84J0J0RRQQPNKjlllnprj1j2j3j3j2j2j0j0rpn%KORJ3K1K6L2L6L6L6L7L7L5L4K8K4
-14077I19J9J4RM%knqrj0rj1j2j0j0rj0qppqqqpqqqqj0j0rqonnmk%MQJ0ROLjopqrrpnnoml
-14021F86%%%jkkkklkjKMLMKJjmnqqqonnmmmkjkkmlkljkjj%lllkmlkjjkklllmml%kkmmnoo
-13954E26nnmlnonmppqqnnprj1j0j1j3j6j8k0k4k9l4l6l8l3rM3J20K06K47J86P5jl3l9l8l3
-13913H64k9k5k0j8j6j6j5j2j1j0rqoonmmnmnmmmmlllmlllkkklllkkjklklmlljkljjkllj%
-13856E41Jjkkjjj%kkkklkkkjkkkkkjjkkjkjjjklkjjj%%jjjkkjk%%%%%klkkJJ%jlkkkkjml
-13789D47lkkjJKLJjlopmlJPJ1J2RNKJ%klllllklllk%jjjkmml%jjjj%%J%jj%jjkkkjjjJ%k
-13724D07llkjjjk%J%jjlklkkklklklj%%J%j%%Jj%k%%jjjjjkllklmj%JJKKjjjkkj%j%%jjj
-13657C34j%%klkjkjjklj%jlkkljJJJ%J%JJ%J%jllk%jk%J%jkmmkkljj%%K%%jjkkklkjjJJj
-13590B67jjklkkJ%jkklklkkjjjjk%jkkj%%JJjlmkkkjjkkjklk%%klkj%jj%jjkjlllkkkllm
-13523A62ljlkjkjjkllljkllljjjjkllmnmonnoopnmllKOJ1J3J4J2J0PKkorqrqqqoqppnmkk
-13461B8norqj1j2j1j0oommnoj0j1j4j7j9k1k3k5k7k8k6k2j3jJ1K3L3M9O8Q2Q4Q0P9P7O4M6
-13421C64L1K3J5Lpj3j4j2qpponnmmpj1j3j3j4j3j3j2j1j1j1j1rpqpppoonoppooqqqonnnm
-13371F1lkkmmopqqpqnpqppporj0rrpokklorj1j1j1j1j0j1j1j1j0omllnqrj1j5j6j6j7j8j9
-13319c64j8j8k0k3k5k5k6l1l6m3m8n4n9n9m3LP4J64K33K36K12J70P9pn1o1o1n7n0m7m3m1
-13287a39l8l8l6l4l2l1l2l3l3l4l4l6l6l8l9l9m0m1m0m0l9m1m6n3n9o6p3p5p7q0q5r3j02
-13254a752j15j27j42j60j81k05k36k72l17l69m25m81n07m46k00L10J070J945K477K435K162
-13233D464J582O67p7m26n17m97m45l86l31k84k45k15j89j69j49j33j19j03r1q0o8n9n2m6
-13209B032m4m2m1m2m4m4m3m2m0l8l5l3l1l0k9k8k7k8k7k4k3k2k0k0k1j9j7j7j7j6j5j6j4
-13176A083j2j2j0j0rrprj0j1j0j0j1rj1j0j0rrqqqpqrqropqqrrooonmnppppnnpoponmmop
-13122F61nmmlmmlmpponnopnmmnmlnmlkk%%jmoooommmmnopnonlj%KMMOOOM%kljj%lnpppqp
-13055D44poooqqqqrrrj0j0j0j0j2j1j1j2j3j6j7j7j9k1k3k6k8l1l5l8m5n0n8o4o9o5m4PJ02
-13015b96K36L70M38L69K14P1j6n3o5o6o0n4m8m2l6l1k8k5k2k0j8j7j5j3j1rrrqrrqpprrp
-12978F62pnnnlmlnpppppmnnnononkklmnooollnnmmkkmonmJRJ7K4K6J5Mloqqonnnnonlljk
-12915D93jjklmlkkljjllllmllj%%jjj%J%jkkklkj%jkkmlkjjjkkkjJJ%kllklllkklmllmll
-12848C64kllmlmmonnoopoomlkjLQJ2J5J9J9K0K0J8J7J7J8J2O%lononooooonnlkklll%KKJ
-12792D12jkmnnmmnmlonmlk%MOPPOQJ0J1J1OMJK%jjllnmnmmkklmnnnmmljJLLKKLLLK%lnk%
-12728C82JLKjkkj%jlmlkk%%%kjjlllkjjjkkl%j%jllmk%JJJ%%%%kkkjkkk%KLMLJjkjlmllj
-12661C13jkkJLOQQOM%llljjjkmlllk%kkllmnmlk%%LQJ1J0QKklj%JJj%kkjjjkkmlllllljk
-12596B88lnnnnnnkJLORJ3J3J1PPOOLJjmmk%%jklklmllkj%jkj%kjjjjkj%J%%jjjjkjkml%J
-12532B77%jkkkjjj%jkjkk%%j%jkllk%J%jlkjj%%%KLJkjJ%jkkjjkkjJ%%j%kjjjkj%jjk%j%
-12465B19jkjkklkkkkkkkkj%kmllkjjkkkk%kjk%jkllmlnnonlj%LORRQLjlkmlkjjkk%%jkjk
-12398A32kklnoonqpooopoonooppqqprj0j0rj1j0j1j3j5j6j7j9j9j9k1k4k5k9l0l5m1m7n4
-12352d97o2p0p3o8n0j5L2Q2J24J71K23K62K77K70K45J98J42R0N2J1l5o6p4p2o5n7m9m2l7
-12323H47l1k8k4k3k1k0j8j6j7j5j3j3j1j1j2j1j1j0rj0j0qqqonpppooonnmnnmmmmmlklln
-12276C79nnlklnmlmmnlllkjklmlmmmnmmkkJKLMMLLLLLLJjjkllmlmmonmmmnlmmmkmmmmmno
-12209B15mlnmnmmkmmnpppqqj1j1j0rj2j3j3j3j3j4j4j5k0k4l0l4m1m7n3o2p1p5o4k5N6J81
-12167c23L19M06L94K80J27On6p5p5o6n7n0m3l7l1k8k5k0j6j3j2j1j1j1j2rrj0rqoqrponn
-12130D69mmnmnmnnmnmlkj%kmmmlj%lmlljjjjjkljkljjjjjlkjjj%j%jjkjj%jjjkj%jllljJ
-12063C31J%j%jjJjklk%jklj%J%klkkj%jkjjj%J%Jj%%jjjklkjjjkjjkljjkmlj%LNJ0J4J2Q
-11999C19MJkmmkjjkklljj%j%jjjjjlkj%kjj%%j%JJJ%J%jj%jK%%%jkkjjjj%%%%kkjJJjkj%
-11932B68%%%%j%%%J%%kkj%%jjkk%%jk%JK%jjjjj%j%%%%KJkj%j%kjk%jkjj%jk%%jjk%j%%j
-11865B31j%%jJJKLMNMNLjjkj%jkjkk%%J%%j%%kkjjJkk%%%%kkkkjj%%J%%jj%J%j%%%J%kjj
-11798B21J%%kjkjJJ%%j%J%jjj%j%%%%J%jk%j%%j%%%%J%kjj%%%%%%%kk%%KKJjjjjj%J%jk%
-11731B01%klkj%JJ%jk%J%kkjJ%jjj%%%jjjjjkjjJklj%J%%%jjjjjjlkJ%%jj%%%jkjj%j%kk
-11664A51kk%jj%kklkkkkjjkkkjlllllllllmlllnonmnppqqprrj0j0qj1j2j4j7k0k3k7l4l7
-11608b22m2m7m7l6pN1J32K17K67K56J85R0J4l0m9m9m4m0l5l0k6k3j9j6j3j1qrj0j0j0qpm
-11574C60mnnnlmonmlkmommmkkmmkkjj%kkk%j%%%%J%jjkkkjjkjklkk%JJ%lkkjjjjj%jjkj%
-11507B31jjjkjj%%j%%j%jkJ%kk%%%JJkk%%%%%j%jkjJ%jjjkjjj%%Jj%kjk%%jjjjjkjJ%%%%
-11440A90%j%j%jjjjjjJJ%kkjJJJ%jmjjkkkjjjkllkmk%LQJ3J4J3O%mmmmkjJ%J%%jlljj%jj
-11376A79j%JJ%j%kkk%%Jklkkkk%%jkjjjlkkkkjkkmnljklmnnopqrj0pmNK0L7N4N4L6J4kqj1
-11316B55rppnmmmmmkj%j%jjjjljkjkklkkkkklkkkkkkjjjjkkljk%%klmllkmmnnmmllmoqql
-11249F8J0K7M6N5M3K0%j0j1j1rpoonlkk%jkmkj%%kkkjjkjllkkk%%%kkkkkkjklmlllmmnmo
-11190A10noqqqonkjMQJ2J4J7K1K1K0J8K0K3K4J7Qkqj1j1rqrrqqonlljKMMNPPPONMK%%kkl
-11136B33mnlkkkjklkjjj%%%J%%j%j%%%jlkj%jkjj%%j%%jklkk%J%%jk%j%jjj%%jJK%jj%Jj
-11069A74jJjjkjjkkkjJ%K%kk%jjkkkjjkjlmj%KKJKLLONNNLKKjkklllk%jjkjJJjj%klj%%%
-11002A53%J%jjjjj%J%jkjJKKJJJKJ%%kjkjjk%jjjjjjJ%jj%jj%jjjjj%JJ%JJKKJJJJJJJjk
-10935A46jjjjkjljk%%jjjj%jjkkkkj%%jkj%JK%j%j%%%%LLJKJKLMLKKJJK%%%%kllmlmlklk
-10868A16jkmnoom%NJ2J7K4K1J0Jlnmkmmljj%J%%%jjjkk%%%%jlkjjjkjj%LMLLLLLKKJjklm
-10806A49lkklkkkjkk%JKKKMMLLJKMMKJjjkkmkkkj%jkjkjj%%j%jj%j%%jJLLJKJJKKJ%J%jj
-10739A49kkllkkJJ%JJjllj%%jkjjkjjJ%j%%Jj%jkjjkkkj%%LKJJjkkj%%%%KK%%jj%j%Jjjk
-10672A09jjjj%%%%jkj%J%%jJJ%kj%Jj%jjjjk%J%%%jkjj%JJKK%jkjjkj%%jjJ%kkljj%%JJ%
-10605H0jj%kjjjk%%jjjkk%%%jjkj%%kj%jj%%jjkjjjJ%jjjkjj%%kjjj%kjjjlkj%jkjjjllk
-10537A1kjkjkl%%%%jkkkjjkkljjj%j%%%jj%JJjjj%%%JKMNONPQONOOOPPOPPPPOPOOMMLKKM
-10469A36KJJLJ%%%%JKJJ%j%KKJJ%%%KLKJ%KMMMLMOMNNMMMLKKMNMLLMMLMLLLKKKJJ%JJJJJ
-10402B78%JJjkjjjjk%j%%kj%jjkjkj%jlk%%%kjkjjjk%%%J%jjj%%%J%Jjjkkjjjkjjj%%jk%
-10335B26jjkkjjjjjjjj%jkkjjj%jlkllkklkj%LORQOLJjjkjlkjkmk%klk%%jjjjlkkl%Jjjk
-10268A75kklkjjjkjjkkjjKOQJ0QNJ%jkkjkjjjjkjJ%jkjj%%%%J%%%j%kjJJJJJ%J%jjkj%JJ
-10202A74KJ%kj%%%J%jjj%j%jjjjjjjjk%%j%j%jkk%jkjJL%klkkllkjJJLMLjkjjj%%jjjj%%
-10135A38JKLLLLMLKJKJJKJjkj%%jjlkj%jj%KJLMNMJJJjkkkk%%jkkjkjjJ%jk%%%jjjjjj%j
-10068A50%JK%J%jJ%J%%JJ%kjJ%%jj%%%jk%%jjjkj%j%%KK%%%%j%%KJjjjjJJ%jjjjjjJJJjj
-10001A42jjkkjJ%%j%J%%JJj%jjkkj%J%%J%%kkk%KJ%%jj%jj%JJ%%kjjjj%%jk%%%%KJJj%kj
-9934A18%%%%JJJ%kjjJ%jj%KJ%kl%jj%%J%k%%%J%jkjjJj%JJjjj%J%%%%%j%%lkljkjjJJK%%
-9866I7jjj%%JJ%jj%kkk%%kkkjjjj%jk%JJJjjkllkj%%jklkklmmmljklmmllmllnoomkj%%JJ
-9797a5%kmljOJ3J5J5J3RNKKLQJ4J5J2QNJKMQJ3J7J9J7J2OJmprrrqqpponppopoonlkJKj%j
-9740I3kjJOJ0J4J6J5J1PMMNRJ3J7J7J3PJlk%KKKJj%jkmmnmnmlkkkllmkkjlllklkllkj%j%
-9680A82%Jjjkk%Jkljkkkjj%%%jkjj%J%%%%jkkjjj%%%%J%%%%Jkkkj%%%jj%JJ%%kkjjJ%jj%
-9612A40%%jjj%j%%%j%%Jjj%%%%jkkjj%JJJj%%%kjJLK%jjkjjjj%%Jj%%%%jJ%%%JjkkjJJKJ
-9544A24%%jlkjjJ%J%j%JKJJ%kjkjkJJ%jj%%%j%%%jJ%%jJJ%%Jjk%%%jjj%J%k%%%%%%jjj%J
-9476A06j%JLJ%j%%J%kjJjj%JJjkjj%KKJjjjjjkJJ%%%%%%%kjk%%%%jjKKJ%jkJKJJjjk%J%%
-9408A00jjj%%%kjj%JJJ%%jlk%jj%JJJ%k%j%j%KKJjjjjjj%%%KJJ%jj%J%%%jjj%jk%J%j%KJ
-9340H6J%%%j%jjkkjj%J%jjjj%jk%kj%%%kjjj%jJJ%knnnmllmooljMJ0J9K8K9K3J5QKjnmnn
-9277A36onkkkkkllkjkj%%Jjj%%j%%jk%J%kklkjjJJJ%%%jj%%%%%K%jjJJ%%jkkkj%%KLLJ%k
-9209I0k%%%jjj%jjlj%JLKJ%%J%%j%%j%%%%jj%J%%kkj%JKK%%JKJ%kj%jjjj%jjJ%%%Jjj%J%
-9140H0%jj%jjJJ%jJ%%J%%jk%%%kk%JJ%j%%%%K%jj%kkj%J%%%%jJK%k%Jj%%JJJJJJjkkj%%j
-9071F8lkk%%%KKKJjkjJJ%%%JkkjJJK%jjj%JKJJ%jjjj%J%j%kj%jj%%%%%KJ%jjJJ%%k%J%k%
-9002E9jJJJ%jjjJ%%JJ%%%%%kj%JJ%j%%%kkj%JKJkkk%jkkkjjKJ%%KLJ%j%j%JJJ%j%%%%%%j
-8933E1%j%j%JJJkj%%jjjjJJ%kkjjJ%%%KJjj%%%JK%JKJJKK%jkkk%%%%%jJJj%%%j%JJ%%jj%
-8864D7Jjjjlkj%%%JKJ%%J%jjj%JJJ%jlljJKKjlj%%jJ%%jJJjjk%%%KJKj%j%%j%%%JJJJjjk
-8795C5%%JJjjj%%%%J%%jjj%JJ%jjjj%j%%%JJ%JjkkjJKJK%kkj%J%%%jj%%jkkkj%J%j%%jj%
-8726A6%%jJJ%jjj%JJK%%JJjkjj%%jjjk%JKJJJJjj%j%%j%kjJ%kjjk%JJ%%%j%JJKK%%kk%j%
-8657Gjjk%J%J%kkjkjk%J%jjk%jkj%JJ%kkkkjj%%JJKKMMLLKNKK%jjkjj%%%%%kkkkjk%%%%k
-8587hk%jjk%jjjjj%%%%kkj%%K%Jj%kjkkjjJJJLJ%jjJjklkJjjkkkkkkklk%jJj%%%jkkkj%%
-8517f2jjkmllkkjklmmlmllmllmnmmmlllooppqj0j0j0j0j1j3j3j6j6j6j8k0k4l0l4l9m4n0
-8466e65n7o4o8o2l1L8J48K79L78L86L02J62L7l7o3o6o0n4m9m3l6l1k7k2k2k0j8j7j5j2j1
-8435B80j1j0j1rrrj0roopomlkjjkkllnmnmllkllljkkkkkklkkjkjkklkjj%%%LMKklk%Jjjk
-8371H5llkjj%j%jj%%%jll%%llk%JJ%JJj%j%jk%j%%j%jkkkkjjj%%j%%%jk%KJJJjjkjklkjj
-8302B9%J%jjjkkllkkkjJNRJ2J1PLJjklkjkjjkkkkjjjj%jjjJ%%%J%kkjj%%%%%kljjJjjkjj
-8235A5%jj%JJ%%%%kjj%%j%J%%%%J%jj%J%%jkkJ%kjjjJj%jJ%J%%kjJKK%%%jjj%jj%%jj%%%
-8166bjjkj%J%%%JjJJ%jjJj%J%jjJ%jkk%jjjj%%%J%jk%%%J%%%Jjj%jjj%j%J%%%%kkkj%%%J
-8096b6%jjjJJ%jjkj%jjjkjk%J%%%%j%%%%%Jjk%JJJj%kjjJKKJ%jjJJ%jj%JJ%kj%j%j%%jkk
-8027d8kj%lk%JK%j%J%%j%JJjlmkJ%%%%%kmkkjj%JJjj%%%%kjk%J%%jjkkjlkkjj%%%%kj%%J
-7958i5KJjjkjjkjj%jlkjjjjljkjj%jkkkklllkkkklkkkkkjjmllkkmllmmllkmnoooonnnppq
-7889b71pqrj0j1j3j2j2j1j0rpprj0j0olKPJ0J1J0RQJ0J4J7K0J9J6J0LjRL4P6J28J71J84J42
-7848D74P3J2k0l0l2l1k9k6k6k5k5k2k2j9j6j5j5j4j2j1rqqrpqpqqqnmlmmnnonononmlmnn
-7800Enlmonmmmnononnmklmnpppopprrj0j0j1j3j3j4j5j8k1k3k6k8l1l8m4m7m9m2k1K6J00
-7752d87J89K57K68K13J24M0j1l0l4l4l2l0k9k7k5k3k1j8j6j4j2j2j3j1qrrpqpnonmnnllm
-7713A24mlklkllkkkllkklljjllk%kjkjknlj%%jjllkjkjjjjjjkkJ%%jkkjjj%JJjkkkklk%j
-7645A2%jkkk%%%%Jjjkk%%%%%%kj%J%%jj%%jkk%j%%%jjjjkl%%jj%%%J%J%%jjk%%jjlj%%lj
-7576c3jJJjj%j%%%%jj%jjjjkjk%j%%Jj%jkljKJJK%%jj%Jjjjjjjj%K%kjJjjj%jkjj%%j%%j
-7507f6kkkkkkjlmmkj%LPJ3J6J1OJkmlllmlkkjjkj%jjjJJ%jjkjjj%j%%jjj%J%j%%jjj%jkk
-7441h7kjj%%%%%k%%jJJLLLKKKKJJj%jkjkjjjj%J%jl%%kjkkj%%%JLJ%jjlkj%jk%%jklk%jj
-7372a11j%%jjj%kjkj%%jjjkljlkloonnmm%PJ4J8J7J0K%j%MNMKjkkklk%kkkkkkllmkkkj%%
-7308a27jjj%%%kkj%kkj%%%kklllkkkjjk%%j%kkkkllklnoooqj0j0qpjJ1K8N1O0M1J2mj0j0
-7250g1j0qpponmljklmmmmkmmlmjKMOOLJjjkklmlklmlllkmmmkmjMPJ1J3J1N%lmllklkmlml
-7185a77kklkmkmlljNJ0J6J4P%mmnnlklklljkkjj%kkkljMPJ2J0M%lmmlllkjjjjjklljjJ%j
-7122b02j%JLNMJlllkjj%%%jjkjjklkjjjjjjjjlkk%j%%%jj%jJLK%j%jjjjlklkkjjkkkkkjJ
-7054b57J%jj%j%jkkjjjkjjk%%JJJ%jkkk%j%%jlk%%%klj%%%%kjkkj%%jjkjkkjllk%%Jklk%
-6986c22jkkjj%jkj%llkkkkklk%%%%J%j%KNOPMKJjlmlllj%lml%%lljj%%jjj%%kllklkmnl%
-6918c93jlk%jk%jklljKKJ%jjllklkjlkkjjjklllkjjkkjj%jj%jklkkkk%%jjkkllnmllkjjk
-6850e03kjj%%%jklmolllmkkkkj%%%%%klkkjkkklmmllnmllmklkjkkmmllkllmll%KLKknmml
-6782f52nmmmkj%%%lmonmllmkkkmnnmmmmmmlopnkmoqj0j1j2j5j6j8j3JJ7K0J5PLjkmnoonn
-6724h55oonklmmmnonmlkklopoonnnoonnmoqppopqqrqqmjkmmopooooqrj0rj0j0qqqj0rj0j1
-6661a239j3j1j0okmnpqrj0j1j1j1j0rqj1j1j3j1j2j4j4j3j5j6j5j5j4j2rqj0j1j3j4j4j4
-6622a663j5j7j9k0j7j8j7j6j8k0k0k2k1j9k0k1k0k1j9k0k1k4k5k6k6k7k7k6k5k8l0l1l2l4
-6588b425l2l4l3l1l1l4l8m4m8n0n2n3n1m3k4nQol8n9o6o9o9p0p2p5p8q4q7r1r2r7j01j09
-6554d283j13j20j25j34j41j50j58j69j77j95k12k29k42k61k80l03l30l71m18m78n46o27p12
-6531a0774q17r38j094j283j509j682j638r38J027M272Q155J1163R168L714q3j571j882j797
-6513A1493j586j387j204j064r39q00n53k16J80N32L90j48m95o04n69m36j71J85N76P58M93
-6492D435N0k29l45l68l62l41l25l05k93k79k65k45k40k57k97l34l72m05m38m50l95j82K80
-6469a962R46J675J995J379M57j09l44m28m38m18l89l65l43l27l11l00k95l19l61m09m51n01
-6447a618n46n62m70j42N59J547K612L022K061O70j75n03n72n47m92m40l94l60l35l21l11
-6426B683l08l08l15l29l47l73m00m06l46j17L59J030J753K019J347M08j50l58l99l80l43
-6405D720l02k67k40k24k09k00j93j92j93j96k03k12k19k19j82o5J76N07Q58R73O48J98p4
-6382D690j81k03j93j73j53j34j17j04r4q5p9p3o7o2n9n5n2m7m6m5m4l8l4k9k4k0k5k8l1k9
-6352B366l0k9k9k6k5k3k4k4k2k3k1k1k0k1k1k1j9j7j7j7j4j1pj0j3j6j4j5j5j5j5j3j2j3
-6318A733j4j1j1j0j0j1j1j0j0j1j2j1j3j6j9k2k4j9j2onnmlnnpppoqqj0qpmooopppppmno
-6271A303nommnnnoppoonmmonoprj3j3rpnmmllkklmnmnomllmkllomnpprponlj%%kmmomlll
-6206I88lklljJ%loj0j1j0qnjJJ%kllllj%jkmkj%kllmnomnlkllmkkjkklkkllll%J%%jmmnl
-6141H09lljjjlkjjkmllmlkj%jjkjjkmkllk%j%kklkk%jj%%jlkkklkjkklkklkkjkjjlkl%jk
-6073F85kkj%J%jkljjjjllk%%%jjjkkkj%J%jkkkkllj%%%klkj%kljkj%%jkkjkk%%%jjkjjjj
-6005F03jkjjjjkjjK%jklkjjjjJJ%JJj%jlkkkkj%jjjjkkj%j%kjjlk%JJJJ%jkjkj%%Jjkjjj
-5937E45kklj%jj%%jkj%jkjkj%jkkjJ%jjkjjjJ%%%%jkjjjjkjkjjjjjJj%%JJjj%jjjlkjjj%
-5869D85%J%jkklkkJ%%k%%jjkjkjjJ%JJJjjkjk%KJklkkj%%%%%jjjkjjj%kjk%jkjjkj%jkkj
-5801D27kjlljKMLJk%llmlmlnmoppqj0rrpJJ4L3N5O1L7Qorj0j0rrrqnmmlkklj%%JKK%%klm
-5741D44lkllljjjkkkllkk%JKOJ0ROJklmkkklkklljllmllmnmjNRJ7J9J2Klmnmlkkljkjlml
-5677D11kmlkkkj%ORJ0OMkklkklkj%jjkjj%J%kkj%%JMNMJjklljj%jkklkjJ%jkJ%%%%%jk%%
-5610C92J%jjj%%jj%%%%%jkjj%jjJj%%%jk%j%%%%j%%%%%%%kjj%%%%%jj%%JJ%jjkj%%%j%jj
-5542C64j%%JJjjjJKJ%%jjkjk%JJJ%kjj%%jk%JKJ%%j%jJJ%jkkj%%%JJKjkj%jjkj%J%JJjjj
-5474C48j%jk%J%JJ%%%kljj%%JJjjJ%%%kjjj%JJ%Jj%kjJ%%J%j%%%%%J%jjkjjJLJ%jjjjjkj
-5406C28j%%jj%jJ%%j%%j%%kjj%KJkjkj%JJ%%J%jj%JJJ%jjJjjjjJJJJJ%%jj%jJJ%J%kkkj%
-5338C13%%%%j%j%jjkk%JK%%jKJ%%kjJjJKJjjjjk%KK%jj%kjkkj%JK%jjJ%jj%jljJKJJ%k%J
-5270B98%%%%JJ%%jj%J%kk%%jjj%JKjkj%%%%%J%%jKKJ%j%jkj%J%kjJ%j%kk%J%Jjkjk%%J%%
-5202B82%%J%J%jkj%K%j%%JjkjJKJJkkj%%j%%%%jjjJj%Jjjjjjj%JJKJ%jj%KJ%%%%%kkjkkj
-5134B65%jJJ%j%J%%J%j%%J%jj%jj%JJ%kjjj%%%%Jjkljjkk%J%kjJJ%lkjj%jjkkjjkjkkjjl
-5066B22lmoppqqpmMJ9L4M5M2K3NnrqponmlmllklmmkkjjJjjkj%jkkkj%%jkjlkj%jkjlkljj
-5003B28kklllklmmlmmnqqrrj2j4j4j3j0LL1O8R4R0N0J1j0j6j4j3j3j1qqppomlkjklkklll
-4952B95ljjjjjjkkjkkljJ%jklkjjkjjk%jkkkkkjklllmmmmoprpnKJ4K7M2M4K9J0jpj1qonl
-4891C12onmkkjjkj%Jjlllk%%J%jkjjj%%jjjkj%%%J%jjjjjkj%Jjjj%JJ%Jj%%%%j%%JJjj%%
-4823B58%%J%%jjjjjj%jjj%J%%kj%J%jkkj%J%JJ%jjj%JJj%%KJ%kj%jkjkj%JJ%%J%%jkjj%j
-4755B34%jj%jj%%JJMLLKJ%J%jjj%j%J%%j%jjkjj%J%%%%kkjJKKJ%%jjj%%%%j%%J%kkkjJJ%
-4687B30jjj%jkJK%j%%Jjjj%jjjJJj%J%JJ%j%%kj%%%J%jkjj%JJ%%%%JKJjjjjkkjJ%%%j%%%
-4619B14%J%%%jjjjJJ%K%%%%J%j%%jjj%j%jj%Jjkj%%J%%J%%j%%jkkJJ%jkkll%%JLNMLKjjj
-4551B08%jjjk%JJKLLJK%kmlkklj%JLKK%%kj%KJ%%Jj%j%jjjJ%%jjj%jkjjjjjJJ%%jkkkjkk
-4483A83jKLOPQLJkkkkklkJLJJjjjk%jj%jlkJKLMKJj%jjkj%jjjjJ%j%%%JKJJ%k%%kkkjj%J
-4415A89J%j%J%%jj%jKMMNLJj%Jjk%%%j%kjJJjkjJ%%jj%JJ%KJ%%%%%%jjjj%JJjjJ%%jjJ%j
-4347A96kkjj%%jjJJ%%JJ%%jjjJKjjJjJKJjJ%j%J%jk%K%kkjjj%j%J%jjjJ%%%Jk%%%jljJJj
-4279A79jj%kjk%JLMKKJj%JJLNMMOPPPQRJ0J0J0QPPONLMJ%jjkllkkjkkj%jkkkj%jjjkjj%%
-4214B82jkklj%jklk%%JJJj%jjjjj%jkjJ%j%J%%%jjkjj%%jj%jjj%%%kj%%j%jjk%%JJkljjJ
-4146B36KJJ%%jjj%%jj%jj%%%%%j%jjJJjJ%%jjJ%kj%%%jljJ%KKLLJjjjk%kkkj%j%%J%%jjJ
-4078B22Jjjjk%LK%%%jjk%JjjKJJjjjjk%%j%%J%jjjj%JKJ%jjjJJ%jklljJMOOM%jkkkk%JJ%
-4010B19%jjjjJJ%%JJjj%jjjjjJjj%%j%Jk%JKJJ%kljjj%Jj%%%%JkkjjJJ%%J%jj%%jkJKMMJ
-3942B11jjkkj%J%%jjjj%%%JJjj%%%j%jjj%%%%JK%jkjjJ%jkk%%%jj%j%%Jjj%jj%%%%kjj%J
-3874A82%%jJKJj%jlllkjkkjjj%jjkkmmnmllmopqj0j0p%J2L0M9N6M6K3Krj2j1rpppmmlllm
-3816B18llljjlljjjjkjjjJJ%jkklkkkjkjkkkllkjjlkklonnnnmpqj0j2j3j3j8k1k0j4PM2Q5
-3757A18J21J12O2J3j4k2k0j8j6j4j0qqopomlmnmkllmkjj%jjjjkjkkjkkjkjkkklkjjj%jjk
-3702B03lljllmlmkllnooprrqkJ3L3N1N4L8J7jrj2j1qooklmnmkkkjk%jjkkk%%jklkjKK%kj
-3642B29kj%J%jjjkk%KJ%kjj%%jk%j%j%%JJKJ%%jkjj%%JJ%j%%%%jkkj%%JjjjJj%jJJjJ%j%
-3574B07J%%%k%%%%jk%%JJ%%%jkljJ%JKJJJkkjjJKJJJ%j%kjjjJ%%%jjjkJJJJ%J%J%kkjKK%
-3506B00jjjjj%J%%%jj%%Jj%%JJ%kkjKJK%jJJ%%j%%%%jlk%JJ%j%%j%%j%%KK%jjj%%JJKJ%%
-3438A95Jjjj%%jkkjJ%J%%%%J%kj%%J%%j%jjj%Jj%J%jj%JJ%%J%%j%JJ%%%KJ%%J%j%%jj%j%
-3370A87j%%KJ%%kk%K%%j%J%%%jK%jlkj%JJJJ%j%%%%j%kj%J%%%JJ%%jjJKJ%j%J%JJ%JJJ%j
-3302A89jjj%K%%jj%%j%JJ%J%kk%%%j%JJ%%%kj%JJJK%kj%j%%jjJ%%K%jj%JKK%kkj%Jj%j%J
-3234A82J%%j%kkjjKJ%jk%%%%JJ%j%jJKJ%%j%jjkj%JKJJ%jjKJ%J%jkjjjjJJ%j%%%JKLjjk%
-3166A77K%j%jjjj%jJLJ%j%%jjj%jj%JJ%%jjjJJ%jjj%%%J%JJJj%%%jkkj%%%%%KJ%%jj%KK%
-3098A72%j%%%%j%jjjj%%%j%%%KJjlkjjJJJKJJ%%J%j%%%J%jkj%j%%JJ%%%%KJ%jjJ%j%J%%%
-3030A67%JJj%J%JJ%jjk%%JJ%j%%jjj%%J%JK%jjj%%%%%JJ%%%%J%%kljjjl%%JJJ%%NPOMLKJ
-2962A89%JJJKJ%jk%jj%jjjkj%%%%jK%%jjjJJJkk%%%%J%kkjJj%%kjj%%%kjJ%JKJ%%K%%%KJ
-2894A80%JJKKK%Jjj%%j%%j%JJ%Jjj%%JKjlkk%%J%%%%Jjjj%%j%j%jjjJ%%KJ%%%jk%j%KJJk
-2826A77%%%j%jjj%J%jj%JKKKJ%%jjjjJJjjj%Jj%%%JJ%jk%%Jj%%%%kj%J%%jk%JJJK%%%%j%
-2758A73jj%K%j%%%J%%%%JKjkl%%%%Jj%J%%%J%%%jj%jJ%KJJjjj%%jj%J%%%%%KJ%jj%%jjj%
-2690A68jKKJ%J%Jjjjjjkk%JK%j%%JJK%jkj%%%j%JJ%j%%%K%%kk%%KJ%jJJj%jJ%KJ%jj%jkj
-2622A65j%%%%j%JJ%%KJjjj%%%JJ%%JJjljk%J%Jj%%%%%%J%JJJjjk%JJJ%%J%%j%kj%JJjj%j
-2554A62%%JJJ%K%%j%jjj%JJLJ%jkj%j%JJj%jjj%j%%J%kj%%JJj%JK%%JK%J%%JjjjjJJJJjk
-2486A65k%j%%kjjjj%%JKKJ%jj%jj%JKKK%j%JJjjj%%%jj%JJ%jjkj%%jjjj%JJJJJJJ%J%%lk
-2418A57%JJ%%%%%J%jj%j%J%%%%JJ%%%%%JjjJJJ%%j%%jj%Jkl%KJKJj%jj%%JJ%%%%%J%jjjK
-2350A60KJkjk%%%%%kj%JJ%%jJ%jjkk%%%JKKjkjJKKJjj%J%%%%jjkjjJJ%J%%%%%j%j%J%Jj%
-2282A53JJJ%j%J%J%j%JJ%J%jj%j%%kjj%%JJKK%jk%%J%kJ%jj%jj%j%%%%%JKJJ%j%%J%%%j%
-2214A54jkj%j%j%KJJ%%JJ%%Jjlk%K%%%%%%%J%jJJ%%%%J%j%J%j%%JJJ%jj%jjk%JJKjjjJKJ
-2146A55jjkj%JKJJJj%kk%%J%%%%jj%%%j%%%J%J%%%J%j%J%jk%%jJJJ%%%%%%jj%%jjj%%%jJ
-2078A46JJ%JJJjjJJJjlj%JJJJjk%jj%JJ%%%%%KJ%jkjJKJJJ%jj%JjjjJKJ%jjJJJ%jk%%%J%
-2010A52%j%jjjj%J%jj%%jlj%KLKJ%%%%jj%%%%KJJj%%%%jjJJ%kjjJJJjk%%JJ%%%J%jk%%j%
-1942A45%%kjkjJKJ%JJjjj%JKJ%jj%j%jJKJ%jj%JJK%jjjjjJ%%j%%JJ%%%jjjJJKKJ%jj%%jj
-1874A45jJ%J%jJJ%J%JJ%Jj%%%jjjk%j%JJ%%%%%%jj%KJj%%%k%%JjjJ%%k%KJ%%JJ%%%%%%jj
-1806A45j%JJ%kjk%J%%j%%jj%KJ%%JJj%%%%J%jjjJ%%j%KJJJ%%%jj%J%%J%%kj%J%%kkj%JJ%
-1738A41%%%KJKKJjllk%%%JJJ%%j%%jJ%%JJ%%%%jjjjJJJ%%%jjjj%%%j%JJ%%j%%KKJjkjKJ%
-1670A43%J%J%%jkjjJ%%J%j%J%%%jjjj%%j%J%JKK%%j%%%%%%kjJJjj%%jj%KJ%j%%J%J%kjJ%
-1602A39%J%%JJ%j%JJJ%jkkjJKJJ%%jkjjJ%j%JJ%J%jjkj%JK%j%JJ%%%%%%jj%JJJj%JJ%jJ%
-1534A42K%jkjJjjj%%%J%%%J%jjj%%JJ%jk%jj%JK%jjjJJ%JJKJ%j%%J%%kj%JjJJ%%j%%JK%j
-1466A41%%Jjj%%Jjj%%%JJ%J%%jkjjJK%%%%Kj%j%%%%%j%%%j%J%%%%j%%%%%j%%%j%JJjj%JJ
-1398A38%J%%%%j%jj%JJ%j%%JLjkj%%jJ%J%%%%j%%j%%%%j%jj%KJ%%J%%%%j%%jJJJ%%jkJK%
-1330A38j%jj%J%JKJ%j%%j%%jjjjjJJ%%%%%jjjjJ%%j%%JKJKK%klj%J%%jj%%%jJJ%%J%J%jj
-1262A33j%%jJKJ%kkJJJj%KJ%%JKjjjk%JJ%JJjj%JK%j%J%jjjjjj%%jJ%%jJJjjj%KJJ%%%jj
-1194A33j%LKjjj%jjkJJJJ%J%%Jj%%%%jjJJJ%%%j%JJJ%k%j%%J%Jjjj%JJJ%%%jjjkj%%%%%J
-1126A32J%j%%%%jjj%JKJj%%j%%%J%%JjjjJJK%kj%%%j%JKJ%j%j%%%jk%%%%%JjJJJ%J%jj%j
-1058A30j%J%%%%Jjk%JJ%kjJ%jk%KJJ%%J%J%J%jjjj%%%%KKJJ%jk%%jjj%J%%JJ%j%J%%%JJj
-990A32kkk%JjJJJJJjjj%%JJjjJ%j%%%JJj%%JJjkk%JK%%%%jkJJ%KKJkkj%%%kj%JKJj%%%%%
-921A28KJ%%JJ%kjJK%jjj%jkk%%JKJKKK%jjjjkkj%Jjj%jJj%%%J%J%%KK%jjkk%KJJJ%%jJJ%
-852A30%j%%%jjJJJkj%JJ%%%%j%JJ%%%%%jJJ%%jkj%%jJ%jjJJKJjj%%%KKJjkj%j%jjjJ%jjJ
-783A25%%%JJ%jjjj%JJJKK%kkjkj%jJKJ%%JJjk%J%jj%J%%JJJJ%kkk%J%%%J%%J%K%%Jjj%K%
-714A28jjj%%JJ%%%%j%j%JKJjj%jJ%j%%k%%%jj%JJKJ%J%jj%%%%%j%%J%jjj%KKJJ%%kjJJJ%
-645A29%%jkkj%%%KJ%%jkj%%%J%Jj%jJJJJJ%%j%%jjJK%%JJ%j%j%jj%KJJ%kk%J%jJJjk%J%j
-576A24%%jj%%J%%%%jJKJJjjk%JJ%%%%j%j%%KLJjkk%J%j%j%Jjj%jj%K%Jjjj%JKJ%%JJjjjJ
-507A24Jj%j%jjkjj%JJJJ%%%jjJjJ%%%Jj%%J%j%JKKJjlj%J%j%%%%j%JJ%jJJJkkj%J%jjJKL
-438A24J%%jjjk%jJj%JJ%KJJ%%j%jkk%JJJ%jj%JJ%jjj%j%%%JJj%%%%%%%j%j%%%j%JLL%jJJ
-369A24%J%kjj%j%%%JJjkjj%%%J%J%%jJKJJJJ%j%%jJ%JJ%%Jjj%jJjjj%%JJjjJK%jj%j%jj%
-300A20%j%jjJJ%J%%J%%jk%J%%%JK%J%Jk%%J%jjJKJ%%j%jkjJJ%%j%j%J%JJKJ%%jk%Jjjlj%
-231A18JKJj%J%jj%%JJJj%j%%J%%j%jJJ%jj%%%jjjJ%%JJ%jJJ%J%%jjjJK%%JJ%j%KJj%j%jj
-162A22%%jjj%J%j%LJj%j%%%JJJ%klj%J%%jJ%%JKJ%jjjj%%J%jj%j%J%%JJ%jkj%j%%%jk%KK
-93A16J%J%%%%J%j%JJjkjj%%%%JKKJ%jjkkk%j%JK%%jjJJKJjj%KJ%jj%%J%%j%%KJJ%jj%J%j
-23A19jjJjj%jJJ%%JKJ%%J%k%%J%%j%%%%jj%kk%%%%JJ%J%%%jj%%KKK%%jJj%j%%%Jj%jj%j%
46A16kjJJjj%%J%%%%J%J%%%%j%j%%JJ%j%JL%j%JJjjj%%KK%%%%KjlljJJJj%%%jJJJJJjkkkj
117A13%j%J%%%KK%jjjj%%%JKJjjk%%JJJK%%%j%%J%kjj%JJj%JJjk%j%%jjjJ%KKJjj%J%jk%%
187A12KK%jjjjJJ%%jjJJK%%J%%j%kj%j%j%K%%j%J%%%K%%jk%%%%%Jj%jjJ%%%jJJJ%JJ%%%jj
257A13%%%%%jJ%j%%%K%jj%JJ%%jJ%J%j%%%JJJJ%jjj%k%%J%%%%jj%J%j%%%JJKJjj%j%JJ%%%
327A16jkj%%%Jjjjjj%%%JKKJK%%%jjjjjj%%%J%JK%j%%K%%jkjkj%%%%JJ%%%%KJ%J%%j%%%J%
397A14Jjjjj%J%%J%j%%JJj%jkj%KKJjJ%%jjjjJJJKJ%jjjj%%KJJ%JJJ%jjjjkjj%%JJKK%%%%
467A17%%jjjjj%k%%Jj%%jj%%KJJ%%%%%%jjJJ%J%%JJj%jjj%%%%%J%jkjjJJJKJ%JjjJJ%J%jk
537A12%J%%%k%%j%%KJ%jJJ%%%%%jjjJ%%%%%jJ%%JJ%J%jjkj%%Jjj%JJKJJJjk%jkjJJJJJJJJ
607A17%%jj%j%jj%%J%JJ%jjkjJJJjjJ%%%jjjJJJ%%%%j%JJ%%%j%JJJjk%%%jjJJJJJ%%jJ%%%
677A15%%jkkjJ%J%jjjKJ%%j%%J%%%%jJ%J%JJJJJJjjJjkj%%J%JJ%Jjjkj%%%JJJjjJ%JJ%jjj
747A13jjj%%%%jJKJjJ%Jj%%kj%%%%J%J%%JjkjJ%%J%JKj%j%%%%%j%J%J%jJj%Jjjj%JJJJ%Jj
817A14%J%%jj%jk%KK%jj%%k%KJ%%%%%%j%J%j%JJ%%jkk%JK%jj%%J%%j%J%JKJ%%%%%kjJJ%J%
887A15j%J%jkk%J%Jjjjj%JJ%J%%JJj%%%jj%%%kk%JJ%%%JJJ%%%j%J%jjJ%KJ%%%J%jj%J%kjj
957A09%%KJj%J%J%jj%%jJJ%%J%Jjkj%j%JJjJJ%JJ%%kj%%JJ%%jJjj%j%jJjjjjJK%JJj%%j%j
1027A08%KKJ%jjJJJJkj%%%j%J%J%%J%jkj%%%%J%%%JjjJK%%Jjjlk%JKJ%j%%jjJJJ%%JK%%%%
1096A14jj%jj%JJJ%j%j%J%jkjJK%j%J%%jj%%jjjJJKK%jj%J%%JJ%%%%%jj%jJJ%jkk%JJ%%JJ
1165A11%jKJ%kj%J%%%%jJ%%j%%%%%J%%%%%%%Jjj%%jjj%%%jJJ%j%J%j%%KK%%JJ%%%jjjj%%J
1234A10JJK%jjk%%J%JJJkj%%%JL%%%%j%kkjkjJ%%%J%%JJkjjKJKJ%kjjJKK%%jjkj%JK%j%%%
1303A10J%K%%jj%J%JJK%lkk%%%j%jj%%%%JKK%%%J%jj%Jjj%%%%%jjjJJJJ%%%%%j%%J%%%JJ%
1372A12j%J%%j%j%Jjj%%JJ%J%jj%%%j%%J%%j%%J%%j%%J%jk%j%%JJ%jKKJ%%j%%%%%JK%k%jj
1441A10%%JJ%JJJj%jjj%JJ%JkjJ%%jJ%j%%J%%jjj%K%%k%J%%%j%j%jj%%JKJ%J%%JJj%jJ%jk
1510A09jjJJ%%%jj%J%%J%%%kj%%%%%Jj%%KJK%%%%%%kj%%J%j%J%%jj%%j%K%%JJj%%%jkj%%%
1579A05j%jj%%%J%J%KKL%jk%%J%jj%%%%%J%jjjJ%%jJ%%%J%%J%j%%kj%%JJJjk%JJJjjj%KJ%
1648A07%JJJJ%kjJJ%%%J%%jlk%%JJ%%%j%J%j%KJ%jJ%J%j%%jk%j%JJj%jj%kjJKKJJjk%JJJJ
1717A09%jjj%JJ%%%Jk%JJKJjkjj%%j%JL%jjkkjJ%JJKJ%jjkjjJjJKKjj%j%JK%jkj%KJJj%%%
1786A07jjJKJjk%jJJjjkJJJ%JJ%%jj%%%JK%jjjjjK%jj%jj%%JKK%%jJJJJ%kjjj%JJ%j%%j%%
1855A05lkj%JJKKJj%%%jj%%J%%JJ%J%%%jk%JJJ%j%%j%%%%JJ%%jjk%%J%%%kjj%JJKK%jjJKJ
1924A08Jkjj%%j%j%JJKJkj%j%J%jjkj%JJJj%JJ%%JJJJJj%%JjjJjj%jJJJjjkkjjjJJLJj%%j
1993A03%%jjj%JKJ%%%jk%JJJJ%%%jj%kjJKJJJ%%jjJ%J%%%%jJ%kjkj%JKJ%%%%%%jj%%J%j%%
2062A02%JJJJ%j%k%JJJ%%%jkkj%JJ%j%JJJJ%%JJ%j%JJ%%jj%%JJ%j%j%%jk%j%jJKjk%%KJJ%
2131A05jkjj%%j%%%j%J%%JJK%J%jj%%%jj%KKJJ%j%%%%%J%jj%Jjjk%J%J%j%J%%%jkk%%J%%J
2200A00KJJJj%%jkk%KJKJJJ%jjkk%JJjkj%%jkJJJJJJ%%jj%%JJ%JJjjj%j%%jkJJJJ%%JKjjj
2269A01JJJ%%%j%JJ%j%jjjj%jjJJJ%%jkjJJJ%jjKKJJJjkJ%jj%JJJ%Jj%jjjj%J%k%%KJJJJ%
2338A05j%jjjkjJJ%%%Jjjj%%%JJJJJJjJ%jkk%JJ%%%%J%%jJ%jj%%JJK%%%%Jj%jj%%%%j%%K%
2407A03%j%J%j%%%kjjjKKK%jJ%jjj%%%j%%JJ%k%JJ%%JJ%j%jjJJ%kkjJ%JJ%JKJ%%%jj%JJ%j
2476A03jj%jj%JJK%jjjjj%JK%j%%%J%%jjj%jJKJ%%%k%JJ%%JJ%j%j%%%%jJ%%jjk%JKJ%JJjj
2545A01%%jkj%%JJ%j%jK%%%JJJj%%JJjjJ%%jk%%%%j%%J%KJJjjj%%J%jjj%J%JJJj%%%Jj%j%
2614A00J%J%jk%J%%JJ%jjj%KKJjjkk%JJJjj%%%JJ%jj%%%%J%jj%JJL%%%jjj%%JJjjj%jkj%j
2683I4%JJKJ%jJJJJ%j%%%j%jk%JJj%KJ%kj%%%jJ%Jj%JKJJJ%%jkj%%J%j%%jjj%KJJjj%J%%%
2753A00%j%%JJjjJK%%jlk%JJ%JJ%%j%%%%%%jJ%jj%JJJJ%j%%%kjKJ%%jjjJJJjkjj%JKJJJj%
2822A00%jjjJKJ%kk%JKJJ%j%j%jJJ%jj%%J%jjjkjJJJ%JJ%%%%%JJJ%jjkk%Jj%%J%%%%%J%Jj
2891I8%%JK%jjjkk%%K%j%JJJJ%%Jkjkk%KJJ%j%%%JJJ%%%jJjjjj%J%%jJJJ%%J%%jjJj%%jjJ
2961I6LK%%Jjjjk%%%JJj%J%JJ%jjjjjkjJ%%%JJJJJ%jkj%%jKJJ%%%jk%%J%%%JJj%%JJ%jJJ%
3031A00kj%%%j%%jj%%J%j%j%JKJJkkjj%JJ%j%JJ%JJ%jj%%JJJJ%k%JJJjkjJJ%%%jj%%%J%%%
3100I7%jk%JJj%JK%%jjjj%%%%jJJ%%K%%%J%%jjJJJ%%jjk%%%%%%jj%JKJ%jj%%J%%jJ%jkj%%
3170I2%%J%JJ%jkjjKKJ%jj%%J%%%%j%%%%%%JJ%%%%JJ%%%kk%JjJ%jkj%JK%JJ%%%Jjj%jJJ%%
3240I5jjj%%%%JJJJJK%jjj%%%j%%jj%JJJJ%j%jj%JjJj%%%Jjkj%j%%%%%JJJJ%JJK%j%JJ%lj
3310I5%%%j%%%jJKLLJ%kkj%JJ%jjkkjjjkjKK%%jJJKJJjjj%j%K%j%%jj%J%%jjJJ%jJJ%%%j%
3380I3%%%%%%J%J%J%jj%%%%jJJ%%JJ%%j%kJ%jj%J%jj%%KJjjJJj%%%j%%%%%J%j%JJJjj%%%%
3450I4J%jjj%%%%%k%Jj%JKK%jjj%%%jj%JJJ%Jjjk%JJ%%Jjj%JKJJK%j%J%%jjjjJ%j%%%J%%j
3520I4jj%%J%jJJjk%%j%JJ%%%JKJj%%j%%%Jjjj%jk%%%J%%%%%%%jJ%%%j%KLJjkk%J%J%JJ%J
3590I5%%kj%%K%%j%jj%jJJ%%%%JL%kk%j%%%j%j%JK%jj%JK%%j%%j%J%JJJ%j%J%%%jj%%%j%%
3660I2%jj%%KJj%JJ%%%J%J%%%jj%%J%j%%j%JKJ%j%k%j%%j%jJ%jjJJKJjj%%%JJJJjjjj%JJ%
3730I5%jkj%%%Jj%%JJ%%JJ%kj%%J%%J%jjjk%JKJ%%j%%%JJj%%j%%J%%JJ%kj%%%%jj%%%K%JJ
3800I4jjjj%%Jj%%%J%j%%%J%%%j%J%%j%jJKJ%%%J%jJj%k%JJj%%JK%j%%%%%kkjJJ%%%Jj%%%
3870I1J%JJ%jjJJjjjj%J%jkjjJ%%KJ%%JJ%%%%jk%%kk%%%jJJJ%JKKJJ%jj%%J%%%%jj%j%JJj
3940I1JJ%%%%JJJkkk%JJKJ%j%JJ%jkjj%%jJJ%jj%jj%JK%%%j%JJJ%%%j%JjjjjJJJ%kj%%%JJ
4010I1JJjjk%%k%JJ%jJJJ%jj%j%JJ%%jJ%J%JK%j%j%jj%j%%JJJ%%J%%J%jjkjJ%jkjJJJJJJJ
4080I3%%J%%jkjj%JJJjJ%%jjj%j%%JjJJJ%J%J%kjj%%J%%JJ%%%%JJ%%%JJJ%kljJKJJjkjJ%%
4150I3%%J%%llkJJJJk%JJKJj%jj%jjJ%j%%%%J%%%j%%jJ%%%%JK%%%%%k%%jJJ%%JJ%kk%%JJ%
4220I0j%%KJj%j%JJJJjjj%Jj%jj%%j%JJjj%JJ%jjj%JK%jk%J%%JKJ%j%%%Jjjj%%JKJ%j%jj%
4290I0%%%J%k%JJJjj%K%j%%J%jk%%%j%%J%J%kjj%JJJk%%%%JJ%%jj%%J%%%Jjkj%%J%%j%J%J
4360H7%K%J%jj%%%%JK%%%jJ%jkkj%JJ%JJJ%%jj%jjK%%%%%%%%%%jjj%%%J%K%J%%%jj%KJ%j%
4430H9%J%j%%%%%J%%jjJ%%j%J%J%j%J%%%%%%jj%jj%%%KJ%%jj%%JJ%j%K%jj%%jj%%%%JJj%K
4500H9KJ%kkkjjJJJ%JKJ%%%%%%J%%kj%J%%%%%%%jj%K%%jk%KJJ%jjjj%KJJJjjjj%JJ%%%%%%
4570I0%jk%%%jJJJJjJ%%j%%jJ%%%j%%K%kj%JJjJJjjjJJJJ%%%%j%%%%JJjklj%%JJ%%%Jjj%J
4640H7J%%j%%J%%JJjJK%j%%jjj%%Jjjjj%%%%KJ%%j%J%J%%J%kkjJKMJ%kjJ%%jJ%j%%JJj%jj
4710H9j%%%JJ%%JKj%kk%JJj%%%JJj%%%J%j%%%kjJjjj%j%%%%%%%JJjjj%JKK%j%%%%jJJ%k%%
4780H6%%jjJKJ%jj%%J%%JJJ%jjJJJ%Jjkjj%JJJ%%%%jj%JJJ%%%%j%%j%L%kkj%J%%J%jjj%JJ
4850H8%%j%jJ%%%J%%jJ%JJ%%%j%%%J%jjjljJK%jk%jJJ%k%jKKJ%%%%%Jjk%%KJ%%j%%JjJKJ%
4920I0%%%j%jj%%J%jkjKK%lk%%%%%%JJ%JJKJ%k%j%%%%%%j%JJJ%%kkkj%%JJKjjj%%KKJ%j%%
4990H7JJj%%%jjk%%%%j%%J%J%j%%%%%%K%JjkjjJKLKJ%jjj%jj%jj%J%%JJ%%j%%jKJ%KJ%jkj
5060H7%J%%%JJjjkjj%JJJJjkj%%J%JJK%%%%jj%J%j%JJjJKJ%kk%%jjjjJJJJJjkjj%%J%%%J%
5130H6J%%%kj%%%%jJJ%j%%j%JJ%%%JL%jj%%%Jj%%Jj%Jjk%j%J%jjk%J%%JJJJJjjjjJ%JJ%Jj
5200H6j%%%J%%%j%j%J%%J%%J%J%jjkjJJJ%jj%jj%KKJj%Jjj%jJ%J%KJJ%jj%%JJ%%kjkj%JJ%
5270H6%%%%Jj%jjk%KK%%j%j%jj%JKJ%%k%JJ%kkj%%JJJJ%JJjkjjJK%%%J%%%%JJJ%jkj%%KJJ
5340H9%j%%%jJ%%jk%JJ%%%%j%jJJJkjjj%%jj%K%J%J%%%KJJ%%%jj%jj%%J%jj%JJ%%jJJJ%jk
5410H5%%%Jjjk%%jJ%KJ%j%J%%JJ%Kjkkj%J%J%jJJJJ%%j%j%J%%jk%%%%j%jJJj%%J%J%%%%%K
5480H7KKjkk%%jjj%J%%%JJJ%%%jj%%%%%%%%%jkkjJKJJ%%jJJK%%jjkj%J%%J%j%%%JKJ%J%%j
5550H7jk%J%jj%%J%%J%%J%%J%%%JJjj%j%%Jjj%jjkjj%%%%jJ%JJKJ%jjk%JJKJJjj%J%%%%j%
5620H4jJjkj%KKKJ%jkk%%%jjJJJKK%%%%jjj%%kk%JJJJJK%%k%Jjj%J%%k%%k%JK%%%%%JKKjk
5690H6kjj%%j%%k%JKKKJ%%jjjjj%KJJj%%%%%%j%j%J%%%%j%J%J%j%%%j%%j%%jjjJJ%JKKjjj
5760H3%%jjkjjJJJ%%%jJ%%%%Jj%%%%jJ%%JjjJJKJ%%%jjjkj%KJ%JJKJj%jjjJJ%J%%%JJ%%J%
5830H8kjkj%%JJ%%%Jj%j%JJ%j%JJ%j%%j%JJjk%J%j%%%%JJJKjkjkk%%%J%JJJJkjj%%J%jJJJ
5900H4%JKJ%%%kjk%j%%%%%JK%Jj%%j%j%%J%%jJ%%%%%%jj%JJJJ%%jkljJK%%J%%J%%%jj%%%j
5970H1%%JJJ%%j%J%%jjj%JJ%J%J%Jj%%JKKjjkjJJ%%jjjj%%%%JK%j%j%jJ%%Jj%%%%%JJ%%kj
6040H3kj%J%%%%%JJ%jkjJ%j%JJJ%%%JJj%%%%%J%%%%J%jj%%%%%KJ%j%jj%%j%JK%%jJ%jj%%j
6110H2%J%%j%J%%jjk%JJJJJj%%%K%k%%J%%jj%J%JKKJ%lk%jk%%J%%jjjJ%J%JJj%jJ%kj%%JJ
6180H1KKJjjkjj%J%JK%JJJ%kkjjj%J%jJJJ%j%%J%kjJKKJjjkjjjj%%JJ%%%%J%%%J%%%J%Jjj
6250H2JJ%jjjJ%%kk%%J%%%%KJjjjJ%%%j%JJLJ%%jkj%%%%%J%J%j%%J%jJ%%%jjj%J%%%%j%%%
6320H0JJJ%%%Jjjj%j%%JJjjj%%%%%JjJ%KJJ%kJ%jjj%j%JJj%jJ%KJ%%%%kjjjKKK%j%Jkk%%%
6390H0%%%jJjJ%%j%%JJJ%j%J%JJJJj%%jjjjjJK%jjJJ%J%JJ%%%%j%kjk%%%%JJ%%%%%Jjjj%J
6460H1%kjJJ%%%%JJJJj%jJ%k%J%%%j%%%%%JJJJjkkj%JjJ%%%jJKJJ%%%jj%j%J%%%%J%JJJJj
6530H6j%kjjjkj%JK%J%%%%%%JJ%Jkjj%%%JJJjj%K%jjkkjJKLK%%%jj%%%J%%J%jkjj%jJKJ%%
6600H2J%%jj%j%j%JJJJKjj%jjjJJ%jJJ%%jjjJ%J%Jjk%%jjJJ%%JJ%%JK%lljJJKJ%kj%jJj%%
6670G9Jj%j%%jJjjJJ%J%%%jJ%%%%%%%Jjjj%j%JJJJjk%J%J%JJJ%j%%%j%%J%k%JKJ%jlj%J%J
6740H0K%%jjJJ%jJ%jk%jjj%%%JJ%%j%%j%%JJJ%%%jj%J%JJKJjjJ%%jJ%%jj%JJJ%%k%JK%j%j
6810H2%%%j%%%%%%JJJjj%jj%%%%%jjJ%%J%%JJj%j%%%%%JKJjk%%%j%jl%%JJK%JKKK%%%jj%j
6880H4%kjjj%%%j%%J%%%%%%j%j%J%%%J%j%JJ%jkjJJJj%%%J%%%j%JK%J%j%jjjj%J%j%%%JJK
6950H1%%%%%j%J%%j%%Jj%jj%%j%%J%%%KJj%%%%%%JJJjj%%%%jJ%%JJJ%kjJJ%jjjj%%JJ%%j%
7020H0%JKJ%k%J%%jkj%J%%%%J%J%JJj%jjjjjjJ%j%J%JjJJ%J%JJ%%j%%%jjj%J%%%jj%%J%JJ
7090H1%jjJ%%jjjJJ%J%j%JjkJJK%%J%jkj%KJK%%jk%j%j%JJKKJjjjkj%Jjjj%J%JJJJjkkjJJ
7160G8J%jjJKJjjjjJ%jJKJ%jj%%JJJJJjjjJJjj%%j%%j%%J%%jJKjj%jjJ%J%jjJJ%j%%j%k%J
7230G7J%JJJ%jk%%JJ%%JK%J%Jjjjj%Jj%j%JjjkJ%%kk%JJJ%%%%j%JJK%%j%%KJjjj%%jJ%J%j
7300G9%J%%%KJ%%jjjj%%J%%K%jJ%J%jk%%%J%%JJJ%kjj%jj%Jjj%%%J%%j%%%%jjjJJ%j%j%%%
7370G4J%%j%JJK%%J%%jj%%Kj%JJ%%%%%Jjk%%j%%JJ%jjJ%%K%J%J%%%%%jkjjJ%%jj%J%JJJ%%
7440H0k%%JJj%%%%%%J%%%%kkj%KK%j%JJj%%%jk%KJJjkjJ%jJJJ%j%j%%%KKJ%%jjk%%%%J%j%
7510G8JJ%J%J%%%jj%%j%JJJ%%%Jj%%j%jjjjjjj%JJJJjJ%%JJJjk%%J%%jjj%%JJj%J%%%%%%%
7580G8j%JjJJJ%%%J%jjj%%%%j%%%j%JJ%%JJj%jj%%jj%%JJj%%j%KJ%%jjJJJj%%%%%%JJ%jj%
7650G8J%%%%jjj%%%JK%J%%%JJJJ%%kjjJJ%j%%%j%jjjkj%%LK%%J%JJ%k%%j%%%JJJKJ%kjjj%
7720H0%%j%jJKJj%%jj%%j%J%%%jkjKKJJjj%%%jj%J%%J%%%%%j%jj%J%Jj%J%%%KJ%j%k%J%JJ
7790H1jjkjjJJJ%%J%%%%%%jjjj%JJ%j%KKJ%jjjjj%%J%%%j%JJ%%j%J%%J%%%%JKJjkj%%jj%J
7860G8JK%%%%jjk%J%%JJ%%%kk%%%%JJJ%%kj%%jKJjjjJJJ%j%J%%jjj%%%JJKJ%jj%%%%j%%%%
7930G7jjJKKJJJjk%%jjk%%%%JJ%%JJJ%%%Jj%j%J%jj%%%j%%j%j%%%JKKJ%%kkjJKK%jjjkjjj
8000G4JK%%KK%lkkjJ%%JKJjj%j%%jjJ%jJKJjjJJ%%j%%KJjjjj%JK%lkJ%%j%JKKK%kjjj%%%%
8070G5%J%JK%k%%j%%JJ%%Jj%j%j%%%%%JK%jjj%j%%j%KJ%%%%%%LK%jjjjk%%j%j%%J%j%jJ%%
8140G4JJKJ%jJ%jkj%%JKJJK%jkjjJ%J%%%jj%%%%%%JJ%J%kjjj%%JJjJJJ%%%%jj%J%%%%%%%j
8210G7kj%%JK%jk%%%%%%jjJ%JKJJ%%%%%%%jj%%j%kj%KJJ%%jJ%J%J%K%jkk%%J%K%kjj%%%JK
8280G7Jk%%JJ%%kj%JJJjjj%%JJ%%jj%%%%Jjj%jJ%%%J%%%j%jj%J%%J%J%%%J%jjJKK%%%J%kj
8350G7%J%J%%%%jjj%J%jj%%J%JJ%JJ%J%jjjj%%%%jjjkJJKJj%%%jj%%jjJjJ%%%KJ%%%J%jj%
8420G5JJ%kkj%%%JJK%kj%j%KJKJ%j%%%j%jJJJ%j%%j%%J%jJJJJjj%%%%JJ%jk%%%%%j%%j%%J
8490G6KJJjj%j%%J%%%jjKJ%jkkJ%JJ%jjjj%%J%JJJ%J%kjjjj%%jJJLLK%kk%j%%%JJjjjJKJ%
8560G9j%J%%kjj%J%J%jJJJjjjj%%Jkj%JKJ%%%%%%%jkJJJ%j%j%jjKKJJ%Jjj%jjJJ%jjj%j%k
8630G2j%KK%%%%JK%jjJJj%J%J%jk%j%J%jjJj%JJ%JJJkkjJ%J%JJ%%%J%%%k%%%JJjKK%jjJ%k
8700G9kjj%%%%J%%%%kjJJJJ%%j%%%%%jj%%j%J%J%%jJJ%J%JJjjj%KKJ%j%%j%%%%K%jjjJ%j%
8770G8Jjj%%%%j%j%%%%JJJ%J%%JK%j%%J%jkk%JKK%%%%jj%j%kj%%J%JJjjjj%j%%JJJJj%%%J
8840G8KJ%klklj%KKJ%%JJJ%%%%%jj%j%%%JJK%j%jjjjkjKKJJ%j%JJJ%jj%J%l%%Jj%J%%Jjlk
8910G1jJJJ%%jj%JJJKJJ%J%j%%jkjjj%%J%J%j%%JJ%J%jJKJjj%JJjj%%J%jj%j%jJ%%%Jjj%J
8980G5JJ%jj%J%jjk%jJKKJ%j%%JJ%Jj%JjJ%%J%kjjjj%JJ%JJ%%%%k%%Jj%K%%%%%J%%%jljJ%
9050G5j%%jj%%JJJJ%%%%JJ%jjjjj%%JKJJjj%%%Jjj%J%j%%%%J%%j%%%%JJ%%j%%%%J%%%jj%J
9120G6%%J%%j%%JJJ%%jkjJJJjjjj%jj%JJ%%%%%%%JjJJ%k%LJ%jkj%JJ%KJJjkjjj%%%%JJJjj
9190G5%k%%JJj%%J%jJ%JJjj%%%J%%%J%j%JJ%j%jJJ%kk%%JJJ%jkJJjj%jj%%%JLJj%j%KJJJ%
9260H0%%jj%j%%%j%%J%%%J%jljJJJJ%J%%kjj%JJ%%JJ%%JJJjkkjj%%j%%JK%%j%%%j%%KJ%%j
9330G6%jj%J%j%%J%KKjjjjj%%JJk%%J%j%J%Jj%jj%%k%%KK%JJ%%JJJjlkjJ%%%%%J%%%%%%jk
9400G2jJ%JJ%%J%%KKJ%%K%%j%jj%%Jj%jj%%JJjjj%j%J%%jjjj%%%j%JJJJJj%J%j%j%KJ%j%J
9470G7jkj%JKJ%J%%jj%J%%%%%jj%j%j%j%JK%%%%JKJ%jjjjkk%%%%JKKJ%J%JJ%jj%%J%%%%kk
9540G5jJKJJ%j%JJjj%jJjj%JJj%KJjjj%%Jj%%kj%%%JJ%%jJK%jj%jj%%%%%jJJ%J%%k%j%%J%
9610G4%%J%%JJjj%Kjjj%JJJkk%j%KJ%%%%%%jJ%%Jj%%%%jjjjj%%JJKKJj%KJ%j%JKJ%j%%%jk
9680G8jj%JK%J%jjjjj%Jj%%%%%j%%j%J%%j%%KJJjj%jj%%KKJ%%J%jjj%j%%%%%%%%%%%%%jk%
9750G2%jj%%%%J%%%KK%K%jj%%J%%j%k%JK%%j%k%Jj%JJ%%%j%jjJJ%J%j%jj%KLKJ%jkjJ%jjj
9820G4KJ%jj%J%jkj%JJj%L%kj%%J%%%j%%JJjkJJJ%jj%J%%%j%Jj%%JK%%JJ%j%%%jj%j%K%%j
9890G5%J%%%j%%j%%%JK%jkk%KJK%%J%%%%jj%J%%%%jjJK%jjjjkJJJJjjjjJKJ%%j%%j%J%J%%
9960G6jJKJ%%jjjj%%jJKJK%%jkj%%%%JJ%%%kj%%%K%%jjjJKJ%%%K%jkkk%KJJ%J%jljJK%%JJ
10030G8%%j%J%%kjjJJJJJ%%jj%J%%j%%jkj%J%%JKK%jjjjkkKKJjj%%JJJJJ%jJj%JkjJJj%%j
10099G6j%jjJJ%J%%k%j%%KJJjkjjJJ%JjJK%jjljJ%%%%%%J%%%%jJ%jJJ%%%%JK%%%%jkjJKJj
10168G6%%kj%J%jk%J%%J%jJJJ%%%J%JJKjj%jJ%j%%jj%JJJJ%%%J%%J%%kj%%jj%kjJJJJ%%jj
10237G5kjKJ%jkJJJ%j%JJ%JJj%%JJ%Jkj%%jk%JLJ%J%%jJJK%jjjjkj%jJ%J%%kj%%%jJJJJKJ
10306H0J%%%kkJjjjJ%jJJJ%j%%j%%j%jJ%JJ%%jjkjKKJ%%jj%J%%%J%jk%%KJJ%%%%jkj%JJ%j
10375G5j%JJJJ%J%jjj%%j%J%%%JLKkl%Jjjj%J%%J%%j%%%%jjJJ%%JJjkj%%%%%JK%%%%jj%%%
10444G5%%J%%%%%jj%JJ%kj%J%JJkkj%JKLJjj%%%%%%%J%%%kjj%%j%JLJJj%%j%jj%%%j%%%%J
10513G4j%jJJ%J%J%JJjjj%j%%%J%Jjj%J%%jJJJ%%j%%%%%kj%%jJ%J%jJ%%j%j%%%%%%%JKJ%%
10582G6j%j%jkjKJ%J%Jjj%%%%JJJJJjjjk%JJ%%j%J%KJ%JJjjkkjjj%JJjj%JKJJJJ%jkk%JJ%
10651G5%Jj%jJJKJJjjjj%%%j%%%J%%j%JJ%j%J%%jj%jj%JJKJ%jj%JJ%jjjj%%%JJ%j%%j%j%%
10720G3%%%jJJJJ%jkkj%KJ%KKJJ%Jj%jjkkJJKJJ%J%%%jkj%J%%j%%jj%%%%%%jKKJ%jkJJJkj
10789G5%JJ%jjjJ%%%%jj%%JJKJ%%jj%%%JJ%jkjJ%%%J%%%jj%J%j%%J%%j%%%%J%j%J%%%%%j%
10858G4%j%KJ%%jJKKjjjJKJJJJjkkkljJJKJ%%%J%jjj%%j%LKJ%%%%%%%Jjjjj%%jj%j%jJJJ%
10927G7KJ%jjjj%JJj%%j%j%%JJ%j%%J%jkjjj%JJKJ%j%%%Jj%JjjJ%j%JJ%%%JJJJ%%%jj%jj%
10996G6j%%%j%jKJ%%%JKK%%kk%%J%%J%jJJkk%%%%j%%j%Jj%%JJ%%%kJ%%%J%J%%%%JJ%J%j%J
11065H0j%jj%%j%%J%JJJJ%jkJ%j%j%%J%jjj%%%%JjjJKJJ%%%%j%%j%%Jjj%%j%JJJJ%j%%J%j
11134G8%j%%Jkj%J%j%j%jJ%j%%KJ%%JJJK%j%jjjj%%J%%%JJ%%j%J%jk%JKJ%%%jjj%KJ%j%JJ
11203H1%%%j%JJ%jk%Jjj%jJKjkjjj%JJJ%JKJkjjj%J%%%%%%%KJ%%jj%Jj%jj%jj%%%J%%J%%%
11272G6Jjj%JJ%J%kkjJKJ%%Jjj%%%JJJjjjj%J%J%%%%Jkjj%J%J%JJ%JJ%%jjj%%%%kj%%KJJj
11341G7%%J%%%%jkJJJ%JL%k%jk%%%JK%j%%%jj%j%JJJ%%%jJJJ%%%%%%JJ%kj%%JJ%%%%j%J%j
11410H1j%J%%%k%JJ%jkjjJJjj%JJj%%j%JKJ%%JjjkjjJ%%j%JJjj%J%J%%%%%JJ%%%J%J%jj%%
11479G9jJJ%j%jkJ%JJK%jjj%j%JL%jkjJ%%j%J%J%jkjk%%%%JJJKJJJj%j%%jJJKjjk%J%JJJJ
11548H3JjkkjJ%j%%J%J%%kj%LJ%jjkkjJJ%%j%JJ%JJJj%%%%%%jjjj%%JJJJ%%%%%j%kj%%KJj
11617G7%JJ%%j%jj%%%jJJJ%%j%%%JJKKj%kjJ%kkj%J%j%JJJJJ%j%Jjj%%j%jjj%%%JJ%J%%jj
11686G5%JJ%%J%%J%%j%%%jkk%JJLJ%j%jjJ%Jjj%%JJ%%j%J%%%j%J%%%J%jj%jj%%KJ%%%%j%%
11755G7%KJJ%%kj%%%%J%%%kkjJ%%%JK%J%j%JJ%j%%kk%JJ%%jkJJ%J%jj%jJ%%J%Jjjk%JJK%j
11824G6kjJJ%%%jjJJJJ%j%%Jjjjj%%%J%j%JJJ%%j%jjj%%JK%%j%%%J%%Jjk%j%JKJ%jj%JJ%%
11893G6%%%jjkJ%J%%%jjJ%jjk%JJJKKJ%jj%jJ%%%%jjj%%J%%jj%JKjj%KJ%%%jj%%%jjjjJJ%
11962G1%%jJ%j%J%JJJ%%J%%j%%j%j%%%kj%JJ%jJJJj%%J%%%j%jj%JJJj%j%j%%%%J%J%kjj%%
12031F8%%JJJJ%%%%J%%kkkjJJK%%%j%JJj%%%kjjjJJj%%%%JJ%JJ%jjkj%j%JJJjj%%J%%jk%%
12100F3J%j%%%%%JJ%jJ%j%Jjj%%JJ%%J%j%j%j%%%%j%J%%%kk%%J%JJJ%%%jj%jj%K%%JJ%%%%
12169F3%%%jj%jj%%JJ%jj%J%%%J%Jj%%%%%J%jjJ%%jJj%j%J%%jkJJj%%%%%%JJ%jjJJ%%jj%%
12238E8%j%%%%%J%jj%%%%Jj%%%j%%%%jjjjJJK%Jj%%J%%%%j%%%%Jjkkj%JJKj%%J%%jjj%j%J
12307E1%j%%J%%%%%%%kjj%JJj%%Jjj%%j%jJJ%j%JJJ%J%%JJJjjjjk%%%%%%%JjJj%%J%%%%%J
12376D9jjjj%j%%%JJ%jkjjJ%JJ%%%J%%%jJJ%jjj%%jj%%JJJ%%jjjjk%JJ%%%J%%J%jj%jj%%%
12445C8jk%JJJ%%%%%j%%j%%JJ%%%%j%%%%%%%%%%%j%%j%%%jJ%JJjjjj%%%%%%%j%%%%%jjJJJ
12514C3%jjj%%%JJ%%jjj%%%J%J%JJ%jJ%jkjJK%jjjj%J%%%
12556B9
##ENDNTUPLES=	NMRSPECTRUM
##END=	
