# Supplementary material for: Competition between N and O: use of diazine N-oxides as a test case for the Marcus theory rationale for ambident reactivity
Source: Chem Sci. 2020 Jul 23;11(35):9630–47. doi: 10.1039/d0sc02834g (PMC8162281; doi:10.1039/d0sc02834g)
Supplement: SC-011-D0SC02834G-s041 [file SC-011-D0SC02834G-s041.jcamp]

##TITLE=	6A155337
##JCAMPDX=	6.0	$$ NMR Plug-in 1.3 of MestReNova 6.0.2-5475
##DATATYPE=	NMRSPECTRUM
##DATACLASS=	NTUPLES
##NUMDIM=	1
##ORIGIN=	Bruker BioSpin GmbH
##OWNER=	AVIII600NMR
##.OBSERVEFREQUENCY=	600.07000732421875
##.OBSERVENUCLEUS=	^1H
##.SOLVENTNAME=	0
##.PULSESEQUENCE=	zg30
##.ACQUISITIONMODE=	SIMULTANEOUS (DQD)
##$ORIGINALFORMAT=	Bruker XWIN-NMR
##$PARAMETERFILE=	(acqus, ASCII, C:/Users/peter/Documents/Ambident%20reactivity%20of%20diazine%20oxides%20(e.g.%20PyzNO)/NMR%20data%20files/Compound%2023b%20in%20MeCN,%20NMR%20in%20DMSO/1H/acqus, 0)
$$ ##TITLE= Parameter file, TopSpin 3.5 pl 7
$$ ##JCAMPDX= 5.0
$$ ##DATATYPE= Parameter Values
$$ ##NPOINTS= 11	$$ modification sequence number
$$ ##ORIGIN= Bruker BioSpin GmbH
$$ ##OWNER= AVIII600NMR
$$ $$ 2018-09-10 15:25:30.771 +0100  AVIII600NMR@AVIII600NMR-PC
$$ $$ C:/Bruker/TopSpin3.5pl7/data/PB/nmr/6A155337/10/acqus
$$ $$ process C:\Bruker\TopSpin3.5pl7\prog\mod\vtucntl.exe
$$ ##$ACQT0= -2.37394961990228
$$ ##$AMP= (0..31)
$$ 100 100 100 100 100 100 100 100 100 100 100 100 100 100 100 100 100 100
$$ 100 100 100 100 100 100 100 100 100 100 100 100 100 100
$$ ##$AMPCOIL= (0..19)
$$ 0 0 0 0 0 0 0 0 0 0 0 0 0 0 0 0 0 0 0 0
$$ ##$ANAVPT= -1
$$ ##$AQSEQ= 0
$$ ##$AQ_mod= 3
$$ ##$AUNM= <au_zg>
$$ ##$AUTOPOS= <35 >
$$ ##$BF1= 600.07
$$ ##$BF2= 600.07
$$ ##$BF3= 600.07
$$ ##$BF4= 600.07
$$ ##$BF5= 600.07
$$ ##$BF6= 600.07
$$ ##$BF7= 600.07
$$ ##$BF8= 600.07
$$ ##$BWFAC= (0..63)
$$ 0 0 0 0 0 0 0 0 0 0 0 0 0 0 0 0 0 0 0 0 0 0 0 0 0 0 0 0 0 0 0 0 0 0 0 0
$$ 0 0 0 0 0 0 0 0 0 0 0 0 0 0 0 0 0 0 0 0 0 0 0 0 0 0 0 0
$$ ##$BYTORDA= 0
$$ ##$CAGPARS= (0..11)
$$ 0 0 0 0 0 0 0 0 0 0 0 0
$$ ##$CHEMSTR= <none>
$$ ##$CNST= (0..63)
$$ 1 1 145 1 1 1 1 1 1 1 1 1 1 1 1 1 1 1 1 1 1 1 1 1 1 1 1 1 1 1 1 1 1 1 1
$$ 1 1 1 1 1 1 1 1 1 1 1 1 1 1 1 1 1 1 1 1 1 1 1 1 1 1 1 1 1
$$ ##$CPDPRG= (0..8)
$$ <> <> <> <> <mlev> <mlev> <mlev> <mlev> <mlev>
$$ ##$D= (0..63)
$$ 0 0.1 0 0 0 0 0 0 0 0.06 0 0 0 0 0 0 0.0002 0 0 0 0 0 0 0 0 0 0 0 0 0 0
$$ 0 0 0 0 0 0 0 0 0 0 0 0 0 0 0 0 0 0 0 0 0 0 0 0 0 0 0 0 0 0 0 0 0
$$ ##$DATE= 1536589530
$$ ##$DE= 55.73436
$$ ##$DECBNUC= <off>
$$ ##$DECIM= 1109.33333333333
$$ ##$DECNUC= <off>
$$ ##$DECSTAT= 4
$$ ##$DIGMOD= 3
$$ ##$DIGTYP= 12
$$ ##$DQDMODE= 0
$$ ##$DR= 22
$$ ##$DS= 0
$$ ##$DSPFIRM= 4
$$ ##$DSPFVS= 21
$$ ##$DTYPA= 0
$$ ##$EXP= <Proton.icon>
$$ ##$FCUCHAN= (0..9)
$$ 0 2 0 0 0 0 0 0 0 0
$$ ##$FL1= 90
$$ ##$FL2= 90
$$ ##$FL3= 90
$$ ##$FL4= 90
$$ ##$FN_INDIRECT= (0..7)
$$ 0 0 0 0 0 0 0 0
$$ ##$FOV= 20
$$ ##$FQ1LIST= <freqlist>
$$ ##$FQ2LIST= <freqlist>
$$ ##$FQ3LIST= <freqlist>
$$ ##$FQ4LIST= <freqlist>
$$ ##$FQ5LIST= <freqlist>
$$ ##$FQ6LIST= <freqlist>
$$ ##$FQ7LIST= <freqlist>
$$ ##$FQ8LIST= <freqlist>
$$ ##$FRQLO3= 1176294.33099997
$$ ##$FRQLO3N= 0
$$ ##$FS= (0..7)
$$ 83 83 83 83 83 83 83 83
$$ ##$FTLPGN= 0
$$ ##$FW= 4032000
$$ ##$FnILOOP= 0
$$ ##$FnMODE= 0
$$ ##$FnTYPE= 0
$$ ##$GPNAM= (0..31)
$$ <sine.100> <sine.100> <sine.100> <sine.100> <sine.100> <sine.100> <sine.100>
$$ <sine.100> <sine.100> <sine.100> <sine.100> <sine.100> <sine.100> <sine.100>
$$ <sine.100> <sine.100> <sine.100> <sine.100> <sine.100> <sine.100> <sine.100>
$$ <sine.100> <sine.100> <sine.100> <sine.100> <sine.100> <sine.100> <sine.100>
$$ <sine.100> <sine.100> <sine.100> <sine.100>
$$ ##$GPX= (0..31)
$$ 0 0 0 0 0 0 0 0 0 0 0 0 0 0 0 0 0 0 0 0 0 0 0 0 0 0 0 0 0 0 0 0
$$ ##$GPY= (0..31)
$$ 0 0 0 0 0 0 0 0 0 0 0 0 0 0 0 0 0 0 0 0 0 0 0 0 0 0 0 0 0 0 0 0
$$ ##$GPZ= (0..31)
$$ 0 0 0 0 0 0 0 0 0 0 0 0 0 0 0 0 0 0 0 0 0 0 0 0 0 0 0 0 0 0 0 0
$$ ##$GRDPROG= <>
$$ ##$GRPDLY= 76
$$ ##$HDDUTY= 20
$$ ##$HDRATE= 20
$$ ##$HGAIN= (0..3)
$$ 0 0 0 0
$$ ##$HL1= 1
$$ ##$HL2= 35
$$ ##$HL3= 16
$$ ##$HL4= 17
$$ ##$HOLDER= 35
$$ ##$HPMOD= (0..7)
$$ 0 0 0 0 0 0 0 0
$$ ##$HPPRGN= 0
$$ ##$IN= (0..63)
$$ 0.001 0.001 0.001 0.001 0.001 0.001 0.001 0.001 0.001 0.001 0.001 0.001
$$ 0.001 0.001 0.001 0.001 0.001 0.001 0.001 0.001 0.001 0.001 0.001 0.001
$$ 0.001 0.001 0.001 0.001 0.001 0.001 0.001 0.001 0.001 0.001 0.001 0.001
$$ 0.001 0.001 0.001 0.001 0.001 0.001 0.001 0.001 0.001 0.001 0.001 0.001
$$ 0.001 0.001 0.001 0.001 0.001 0.001 0.001 0.001 0.001 0.001 0.001 0.001
$$ 0.001 0.001 0.001 0.001
$$ ##$INF= (0..7)
$$ 0 0 0 0 0 0 0 0
$$ ##$INP= (0..63)
$$ 0 0 0 0 0 0 0 0 0 0 0 0 0 0 0 0 0 0 0 0 0 0 0 0 0 0 0 0 0 0 0 0 0 0 0 0
$$ 0 0 0 0 0 0 0 0 0 0 0 0 0 0 0 0 0 0 0 0 0 0 0 0 0 0 0 0
$$ ##$INSTRUM= <aviii600>
$$ ##$INTEGFAC= (0..63)
$$ 0 0 0 0 0 0 0 0 0 0 0 0 0 0 0 0 0 0 0 0 0 0 0 0 0 0 0 0 0 0 0 0 0 0 0 0
$$ 0 0 0 0 0 0 0 0 0 0 0 0 0 0 0 0 0 0 0 0 0 0 0 0 0 0 0 0
$$ ##$L= (0..31)
$$ 1 1 1 1 1 1 1 1 1 1 1 1 1 1 1 1 1 1 1 1 1 1 1 1 1 1 1 1 1 1 1 1
$$ ##$LFILTER= -1
$$ ##$LGAIN= -1
$$ ##$LINPSTP= 0
$$ ##$LOCKED= no
$$ ##$LOCKFLD= -1
$$ ##$LOCKGN= -1
$$ ##$LOCKPOW= -1
$$ ##$LOCKPPM= -1
$$ ##$LOCNUC= <off>
$$ ##$LOCPHAS= -1
$$ ##$LOCSHFT= no
$$ ##$LOCSW= 0
$$ ##$LTIME= -1
$$ ##$MASR= 4200
$$ ##$MASRLST= <masrlst>
$$ ##$MULEXPNO= (0..15)
$$ 0 0 0 0 0 0 0 0 0 0 0 0 0 0 0 0
$$ ##$NBL= 1
$$ ##$NC= -6
$$ ##$NLOGCH= 3
$$ ##$NOVFLW= 0
$$ ##$NS= 16
$$ ##$NUC1= <1H>
$$ ##$NUC2= <off>
$$ ##$NUC3= <off>
$$ ##$NUC4= <off>
$$ ##$NUC5= <off>
$$ ##$NUC6= <off>
$$ ##$NUC7= <off>
$$ ##$NUC8= <off>
$$ ##$NUCLEUS= <off>
$$ ##$NUSLIST= <automatic>
$$ ##$NusAMOUNT= 25
$$ ##$NusFPNZ= no
$$ ##$NusJSP= 0
$$ ##$NusSEED= 54321
$$ ##$NusSPTYPE= 0
$$ ##$NusT2= 1
$$ ##$NusTD= 0
$$ ##$O1= 3705.669
$$ ##$O2= 3705.669
$$ ##$O3= 3705.669
$$ ##$O4= 3705.669
$$ ##$O5= 3705.669
$$ ##$O6= 3705.669
$$ ##$O7= 3705.669
$$ ##$O8= 3705.669
$$ ##$OVERFLW= 0
$$ ##$P= (0..63)
$$ 11.3 11.3 22.6 0 0 16.5 25 50 10000 0 0 80000 80000 1000 0 100000 1000
$$ 2500 100000 600 2500 0 0 0 0 180 100000 11.3 0 1000 0 0 20000 0 0 0 0 0
$$ 0 0 2000 0 0 0 200 0 80000 46600 10000 0 80000 0 0 0 0 0 0 0 0 0 0 0 0
$$ 0
$$ ##$PACOIL= (0..15)
$$ 2 1 3 0 0 0 0 0 0 0 0 0 0 0 0 0
$$ ##$PAPS= 2
$$ ##$PARMODE= 0
$$ ##$PCPD= (0..9)
$$ 100 80 100 100 100 100 100 100 100 100
$$ ##$PEXSEL= (0..9)
$$ 1 1 1 1 1 1 1 1 1 1
$$ ##$PHCOR= (0..31)
$$ 0 0 0 0 0 0 0 0 0 0 0 0 0 0 0 0 0 0 0 0 0 0 0 0 0 0 0 0 0 0 0 0
$$ ##$PHLIST= <>
$$ ##$PHP= 1
$$ ##$PH_ref= 0
$$ ##$PL= (0..63)
$$ 120 120 120 120 120 120 120 120 120 62.87 13.74 26.13 120 120 120 120 120
$$ 120 1.81 19.76 120 120 120 120 120 120 120 26.13 120 120 120 120 120 120
$$ 120 120 120 120 120 120 120 120 120 120 120 120 120 120 120 120 120 120
$$ 120 120 120 120 120 120 120 120 120 120 120 120
$$ ##$PLSTEP= 0.1
$$ ##$PLSTRT= -6
$$ ##$PLW= (0..63)
$$ 0 14.6 0 0 0 0 0 0 0 7.4571e-005 2.9828 0.23016 0 0 0 0 0 0 14.6 0.29129
$$ 0 0 0 0 0 0 0 0.23016 0 2.9828 0 0 2.9828e-006 0 0 0 0 0 0 0 0 0 0 0 0
$$ 0 0 0 0 0 0 0 0 0 0 0 0 0 0 0 0 0 0 0
$$ ##$PLWMAX= (0..7)
$$ 54 0 0 0 0 0 0 0
$$ ##$PQPHASE= 0
$$ ##$PQSCALE= 0
$$ ##$PR= 1
$$ ##$PRECHAN= (0..15)
$$ -1 1 0 2 4 -1 -1 -1 -1 -1 -1 -1 -1 -1 -1 -1
$$ ##$PRGAIN= 0
$$ ##$PROBHD= <Z150357_0005 (CP BBO 600S3 BB-H&F-05 Z)>
$$ ##$PULPROG= <zg30>
$$ ##$PW= 0
$$ ##$PYNM= <acqu.py>
$$ ##$ProjAngle= 0
$$ ##$QNP= 1
$$ ##$RD= 0
$$ ##$RECCHAN= (0..15)
$$ 0 2 0 0 0 0 0 0 0 0 0 0 0 0 0 0
$$ ##$RECPH= 0
$$ ##$RECPRE= (0..15)
$$ -1 0 -1 -1 -1 -1 -1 -1 -1 -1 -1 -1 -1 -1 -1 -1
$$ ##$RECPRFX= (0..15)
$$ 1 0 0 0 0 0 0 0 0 0 0 0 0 0 0 0
$$ ##$RECSEL= (0..15)
$$ 0 0 1 0 0 0 0 0 0 0 0 0 0 0 0 0
$$ ##$RG= 2.56
$$ ##$RO= 20
$$ ##$RSEL= (0..15)
$$ 0 0 2 0 0 0 0 0 0 0 0 0 0 0 0 0
$$ ##$S= (0..7)
$$ 83 4 83 83 83 83 83 83
$$ ##$SELREC= (0..9)
$$ 0 0 0 0 0 0 0 0 0 0
$$ ##$SFO1= 600.073705669
$$ ##$SFO2= 600.073705669
$$ ##$SFO3= 600.073705669
$$ ##$SFO4= 600.073705669
$$ ##$SFO5= 600.073705669
$$ ##$SFO6= 600.073705669
$$ ##$SFO7= 600.073705669
$$ ##$SFO8= 600.073705669
$$ ##$SOLVENT= <None>
$$ ##$SOLVOLD= <off>
$$ ##$SP= (0..63)
$$ 1 74.54 68.52 120 120 41.18 64.19 120 120 0 41.18 41.18 0 0 120 0 150 150
$$ 120 60.46 58.55 61.86 54.54 150 150 150 150 150 150 28.37 150 120 120 120
$$ 120 120 120 120 120 120 120 120 120 120 120 120 120 120 120 120 120 120
$$ 120 120 120 120 120 120 120 120 120 120 120 120
$$ ##$SPECTR= 0
$$ ##$SPINCNT= 0
$$ ##$SPNAM= (0..63)
$$ <gauss> <Gaus1_270.1000> <Gaus1_180r.1000> <> <> <Sinc1.1000> <Squa100.1000>
$$ <> <Squa100.1000> <gauss> <Sinc1.1000> <Sinc1.1000> <gauss> <gauss> <>
$$ <> <gauss> <gauss> <> <Sinc1.1000> <Sinc1.1000> <Sinc1.1000> <Sinc1.1000>
$$ <gauss> <gauss> <gauss> <gauss> <gauss> <gauss> <Crp60,20,20.10> <Bip720,50,20.1>
$$ <> <> <> <Rsnob.1000> <Gaus1_180r.1000> <Gaus1_180r.1000> <> <> <> <Gaus1_180r.1000>
$$ <Squa100.1000> <> <> <> <> <> <> <> <> <> <> <> <> <> <> <> <> <> <> <>
$$ <> <> <>
$$ ##$SPOAL= (0..63)
$$ 0.5 1 0.5 0.5 0.5 0.5 0.5 0.5 0.5 0.5 0.5 0.5 0.5 0.5 0.5 0.5 0.5 0.5 0.5
$$ 1 1 1 1 0.5 0.5 0.5 0.5 0.5 0.5 0.5 0.5 0.5 0.5 0.5 0.5 0.5 0.5 0.5 0.5
$$ 0.5 0.5 0.5 0.5 0.5 0.5 0.5 0.5 0.5 0.5 0.5 0.5 0.5 0.5 0.5 0.5 0.5 0.5
$$ 0.5 0.5 0.5 0.5 0.5 0.5 0.5
$$ ##$SPOFFS= (0..63)
$$ 0 0 0 0 0 0 0 0 0 0 0 0 0 0 0 0 0 0 0 0 0 0 0 0 0 0 0 0 0 0 0 0 0 0 0 0
$$ 0 0 0 0 0 0 0 0 0 0 0 0 0 0 0 0 0 0 0 0 0 0 0 0 0 0 0 0
$$ ##$SPPEX= (0..63)
$$ 0 0 0 0 0 0 0 0 0 0 0 0 0 0 0 0 0 0 0 0 0 0 0 0 0 0 0 0 0 0 0 0 0 0 0 0
$$ 0 0 0 0 0 0 0 0 0 0 0 0 0 0 0 0 0 0 0 0 0 0 0 0 0 0 0 0
$$ ##$SPW= (0..63)
$$ 0 1.5476e-005 6.8784e-006 0 0 0.0053756 7.4571e-005 0 1.8643e-007 0 0.0053756
$$ 0.0053756 0 0 0 0 0 0 0 4.391865e-005 6.827012e-005 3.187731e-005 0.0001719117
$$ 0 0 0 0 0 0 0.07121 2.9828 0 0 0 7.5198e-005 6.8784e-006 0.00044022 0 0
$$ 0 6.8784e-006 1.8643e-007 0 0 0 0 0 0 0 0 0 0 0 0 0 0 0 0 0 0 0 0 0 0
$$ ##$SUBNAM= (0..9)
$$ <""> <""> <""> <""> <""> <""> <""> <""> <""> <"">
$$ ##$SW= 30.0443861871085
$$ ##$SWIBOX= (0..19)
$$ 0 0 2 0 0 0 0 0 0 0 0 0 0 0 0 0 0 0 0 0
$$ ##$SW_h= 18028.8461538462
$$ ##$SWfinal= 0
$$ ##$SigLockShift= 0
$$ ##$TD= 131072
$$ ##$TD0= 1
$$ ##$TD_INDIRECT= (0..7)
$$ 0 0 0 0 0 0 0 0
$$ ##$TDav= 1
$$ ##$TE= 300
$$ ##$TE1= 300
$$ ##$TE2= 300
$$ ##$TE3= 300
$$ ##$TE4= 300
$$ ##$TEG= 300
$$ ##$TE_MAGNET= 0
$$ ##$TE_PIDX= 0
$$ ##$TE_STAB= (0..9)
$$ 0 0 0 0 0 0 0 0 0 0
$$ ##$TL= (0..7)
$$ 0 120 120 120 120 120 120 120
$$ ##$TOTROT= (0..63)
$$ 0 0 0 0 0 0 0 0 0 0 0 0 0 0 0 0 0 0 0 0 0 0 0 0 0 0 0 0 0 0 0 0 0 0 0 0
$$ 0 0 0 0 0 0 0 0 0 0 0 0 0 0 0 0 0 0 0 0 0 0 0 0 0 0 0 0
$$ ##$TUBE_TYPE= <>
$$ ##$USERA1= <user>
$$ ##$USERA2= <user>
$$ ##$USERA3= <user>
$$ ##$USERA4= <user>
$$ ##$USERA5= <user>
$$ ##$V9= 5
$$ ##$VALIDCODE= -1
$$ ##$VALIST= <valist>
$$ ##$VCLIST= <CCCCCCCCCCCCCCC>
$$ ##$VDLIST= <DDDDDDDDDDDDDDD>
$$ ##$VPLIST= <PPPPPPPPPPPPPPP>
$$ ##$VTLIST= <TTTTTTTTTTTTTTT>
$$ ##$WBST= 1024
$$ ##$WBSW= 50
$$ ##$XGAIN= (0..3)
$$ 0 0 0 0
$$ ##$XL= 0
$$ ##$YL= 0
$$ ##$YMAX_a= 8261697
$$ ##$YMIN_a= -8829173
$$ ##$ZGOPTNS= <>
$$ ##$ZL1= 120
$$ ##$ZL2= 120
$$ ##$ZL3= 120
$$ ##$ZL4= 120
$$ ##END=
$$ 
##$PARAMETERFILE=	(audita.txt, ASCII, C:/Users/peter/Documents/Ambident%20reactivity%20of%20diazine%20oxides%20(e.g.%20PyzNO)/NMR%20data%20files/Compound%2023b%20in%20MeCN,%20NMR%20in%20DMSO/1H/audita.txt, 0)
$$ ##TITLE= Audit trail, TopSpin 3.5 pl 7
$$ ##JCAMPDX= 5.01
$$ ##ORIGIN= Bruker BioSpin GmbH
$$ ##OWNER= AVIII600NMR
$$ $$ C:/Bruker/TopSpin3.5pl7/data/PB/nmr/6A155337/10/audita.txt
$$ ##AUDIT TRAIL=  $$ (NUMBER, WHEN, WHO, WHERE, PROCESS, VERSION, WHAT)
$$ (   1,<2018-09-10 15:25:30.756 +0100>,<AVIII600NMR>,<AVIII600NMR-PC>,<go4>,<TopSpin 3.5.7>,
$$       <created by zg
$$ 	started at 2018-09-10 15:24:26.967 +0100,
$$ 	POWCHK enabled, PULCHK disabled,
$$        configuration hash MD5:
$$        4F BE B4 D3 A1 80 6E 95 0A 07 3F 27 4A 52 36 44
$$        data hash MD5: 128K
$$        47 2C CD 9C 55 5B 66 D1 39 BA EC F8 FE C5 26 67>)
$$ (   2,<2018-09-10 15:25:30.834 +0100>,<AVIII600NMR>,<AVIII600NMR-PC>,<audit>,<TopSpin 3.5.7>,
$$       <user comment:
$$        ICON-NMR User ID: PB
$$        data hash MD5: 128K
$$        47 2C CD 9C 55 5B 66 D1 39 BA EC F8 FE C5 26 67>)
$$ ##END=
$$ 
$$ $$ hash MD5
$$ $$ E0 48 CC A2 33 12 5F 87 C2 FA D4 D0 73 26 DF 9F
$$ 
##$PARAMETERFILE=	(auditp.txt, ASCII, C:/Users/peter/Documents/Ambident%20reactivity%20of%20diazine%20oxides%20(e.g.%20PyzNO)/NMR%20data%20files/Compound%2023b%20in%20MeCN,%20NMR%20in%20DMSO/1H/pdata/1/auditp.txt, 0)
$$ ##TITLE= Audit trail, TopSpin 3.5 pl 7
$$ ##JCAMPDX= 5.01
$$ ##ORIGIN= Bruker BioSpin GmbH
$$ ##OWNER= AVIII600NMR
$$ $$ C:/Bruker/TopSpin3.5pl7/data/PB/nmr/6A155337/10/pdata/1/auditp.txt
$$ ##AUDIT TRAIL=  $$ (NUMBER, WHEN, WHO, WHERE, PROCESS, VERSION, WHAT)
$$ (   1,<2018-09-10 15:25:30.756 +0100>,<AVIII600NMR>,<AVIII600NMR-PC>,<go4>,<TopSpin 3.5.7>,
$$       <created by zg
$$ 	started at 2018-09-10 15:24:26.967 +0100,
$$ 	POWCHK enabled, PULCHK disabled,
$$        configuration hash MD5:
$$        4F BE B4 D3 A1 80 6E 95 0A 07 3F 27 4A 52 36 44
$$        data hash MD5: 128K
$$        47 2C CD 9C 55 5B 66 D1 39 BA EC F8 FE C5 26 67>)
$$ (   2,<2018-09-10 15:25:30.834 +0100>,<AVIII600NMR>,<AVIII600NMR-PC>,<audit>,<TopSpin 3.5.7>,
$$       <user comment:
$$        ICON-NMR User ID: PB
$$        data hash MD5: 128K
$$        47 2C CD 9C 55 5B 66 D1 39 BA EC F8 FE C5 26 67>)
$$ (   3,<2018-09-10 15:25:31.629 +0100>,<AVIII600NMR>,<AVIII600NMR-PC>,<proc1d>,<TopSpin 3.5.7>,
$$       <Start of raw data processing
$$        ef LB = 0.1 FT_mod = 6 PKNL = 1 SI = 128K 
$$        data hash MD5: 128K
$$        7A 26 E5 56 7A EC 17 21 E7 A9 38 B4 D2 BB 58 D3>)
$$ (   4,<2018-09-10 15:25:35.405 +0100>,<AVIII600NMR>,<AVIII600NMR-PC>,<proc1d>,<TopSpin 3.5.7>,
$$       <apk0 
$$        data hash MD5: 128K
$$        D8 AF 0E 0E C4 D7 7A 04 0C 43 A8 F4 42 35 E2 D4>)
$$ (   5,<2018-09-10 15:25:35.529 +0100>,<AVIII600NMR>,<AVIII600NMR-PC>,<proc1d>,<TopSpin 3.5.7>,
$$       <abs ABSG = 2 
$$        data hash MD5: 128K
$$        B7 36 3E 38 EE 91 4D CC 9D 7F 30 7C 13 F0 30 9E>)
$$ ##END=
$$ 
$$ $$ hash MD5
$$ $$ 19 FA 75 D7 47 67 CA 84 CB 93 18 C0 CC 75 DB C1
$$ 
##$PARAMETERFILE=	(format.temp, ASCII, C:/Users/peter/Documents/Ambident%20reactivity%20of%20diazine%20oxides%20(e.g.%20PyzNO)/NMR%20data%20files/Compound%2023b%20in%20MeCN,%20NMR%20in%20DMSO/1H/format.temp, 0)
$$ EDIT_PAR COMMAND FILE
$$ 
$$ DI_MODE         LONG
$$ ED_ENTRY        ACQU
$$ ORDER           FILE
$$ 
$$ 
$$ HEADER		"F2 - Acquisition Parameters"
$$ T_NAME		Date_
$$ 		TYPE	R64
$$ 		CLASS	ACQU
$$ 		SUBRANGE 0.0 50000000
$$ 		REL	"Date_=itodate(DATE)"
$$ 		INV_REL	"DATE=datetoi(Date_,DATE)"
$$ 		FORMAT	"%14.0f"
$$ 		TEXT	" "
$$ END
$$ T_NAME		Time
$$ 		TYPE	R32
$$ 		CLASS	ACQU
$$ 		SUBRANGE 0.0 1000000
$$ 		REL	"Time=itotime(DATE)"
$$ 		INV_REL	"DATE=timetoi(Time,DATE)"
$$ 		FORMAT	"%14.2f h"
$$ 		TEXT	" "
$$ END
$$ NAME		INSTRUM
$$ 		TEXT	" "
$$ END
$$ NAME		PROBHD
$$ 		FORMAT	"%14.14s"
$$ 		TEXT	" "
$$ END
$$ NAME		PULPROG
$$ 		TEXT	" "
$$ END
$$ NAME		TD
$$ 		TEXT	" "
$$ END
$$ NAME		SOLVENT
$$ 		TEXT	" "
$$ END
$$ NAME		NS
$$ 		TEXT	" "
$$ END
$$ NAME		DS
$$ 		TEXT	" "
$$ END
$$ T_NAME		SWH
$$ 		TYPE	R32
$$ 		CLASS	ACQU
$$ 		SUBRANGE 0.0 1e8
$$ 		REL	"SWH=SW*SFO1"
$$ 		INV_REL "SW=SWH/SFO1"
$$ 		UNIT	"Hz"
$$ 		FORMAT	"%14.3f Hz"
$$ 		TEXT	" "
$$ END
$$ T_NAME          FIDRES
$$                 TYPE    R32
$$                 CLASS   ACQU
$$                 SUBRANGE 0.0 100000
$$                 REL     "FIDRES=2*SW*SFO1/TD"
$$                 INV_REL "TD = nextpow(2*SW*SFO1/FIDRES)"
$$ 		UNIT	"Hz"
$$ 		FORMAT	"%14.6f Hz"
$$ 		TEXT	" "
$$ END
$$ T_NAME          AQ
$$ 		TYPE	R32
$$ 		CLASS	ACQU
$$ 		SUBRANGE 0.0 1000
$$ 		REL	"AQ=aqcalc(SW,SFO1,TD,DIGTYP)"
$$ 		INV_REL	"TD=tdcalc(SW,SFO1,1.0e6*AQ,DIGTYP)"
$$ 		UNIT	"sec"
$$ 		FORMAT	"%14.7f sec"
$$ 		TEXT	" "
$$ END
$$ NAME		RG
$$ 		TEXT	" "
$$ END
$$ T_NAME          DW
$$ 		TYPE	R32
$$ 		CLASS	ACQU
$$ 		SUBRANGE 0.0 1000000
$$ 		REL	"DW=1/(2*SW*SFO1)"
$$ 		INV_REL	"SW=1000000/(2*(0.005+DW)*SFO1)"
$$ 		UNIT	"usec"
$$ 		FORMAT	"%14.3lf usec"
$$ 		TEXT	" "
$$ END
$$ NAME		DE
$$ 		FORMAT	"%14.2f usec"
$$ 		TEXT	" "
$$ END
$$ NAME		TE
$$ 		FORMAT	"%14.1f K"
$$ 		TEXT	" "
$$ END
$$ T_NAME		D1
$$ 		TYPE	R32
$$ 		CLASS	ACQU
$$ 		SUBRANGE 0.0 1e38
$$ 		REL	"D1=D[1]"
$$ 		INV_REL	"D[1]=D1"
$$ 		UNIT	"sec"
$$ 		FORMAT	"%14.8f sec"
$$ 		TEXT	" "
$$ END
$$ NAME		TD0
$$ 		TEXT	" "
$$ END
$$ NAME		SFO1
$$ 		FORMAT	"%14.7f MHz"
$$ 		TEXT	" "
$$ END
$$ NAME		NUC1
$$ 		NONEDIT
$$ 		TEXT	" "
$$ END
$$ T_NAME		P1
$$ 		TYPE	R32
$$ 		CLASS	ACQU
$$ 		SUBRANGE 0.0 1.0e10
$$ 		REL	"P1=P[1]"
$$ 		INV_REL	"P[1]=P1"
$$ 		UNIT	"usec"
$$ 		FORMAT	"%14.2f usec"
$$ 		TEXT	" "
$$ END
$$ T_NAME		PLW1
$$ 		TYPE	R32
$$ 		CLASS	ACQU
$$ 		REL	"PLW1=PLW[1]"
$$ 		INV_REL	"PLW[1]=PLW1"
$$ 		UNIT	"W"
$$ 		FORMAT	"%14.8f W"
$$ 		TEXT	"power PLW1 "
$$ END
$$ 
##$PARAMETERFILE=	(intrng, ASCII, C:/Users/peter/Documents/Ambident%20reactivity%20of%20diazine%20oxides%20(e.g.%20PyzNO)/NMR%20data%20files/Compound%2023b%20in%20MeCN,%20NMR%20in%20DMSO/1H/pdata/1/intrng, 0)
$$ P 0
$$ 4.926364   4.772785
$$ 3.878361   1.782585
$$ 
##$PARAMETERFILE=	(parm.txt, ASCII, C:/Users/peter/Documents/Ambident%20reactivity%20of%20diazine%20oxides%20(e.g.%20PyzNO)/NMR%20data%20files/Compound%2023b%20in%20MeCN,%20NMR%20in%20DMSO/1H/pdata/1/parm.txt, 0)
$$ 
$$ Current Data Parameters
$$ NAME           6A155337              
$$ EXPNO                10              
$$ PROCNO                1              
$$ 
$$ F2 - Acquisition Parameters
$$ Date_          20180910              
$$ Time              15.25 h            
$$ INSTRUM        aviii600              
$$ PROBHD   Z150357_0005 (              
$$ PULPROG            zg30              
$$ TD               131072              
$$ SOLVENT            None              
$$ NS                   16              
$$ DS                    0              
$$ SWH           18028.846 Hz           
$$ FIDRES         0.275098 Hz           
$$ AQ            3.6350634 sec          
$$ RG                 2.56              
$$ DW               27.733 usec         
$$ DE                55.73 usec         
$$ TE                300.0 K            
$$ D1           0.10000000 sec          
$$ TD0                   1              
$$ SFO1        600.0737057 MHz          
$$ NUC1                 1H              
$$ P1                11.30 usec         
$$ PLW1        14.60000038 W            
$$ 
$$ F2 - Processing parameters
$$ SI               131072              
$$ SF          600.0700000 MHz          
$$ WDW                  EM              
$$ SSB      0              
$$ LB                 0.10 Hz           
$$ GB       0              
$$ PC                 1.00              
$$ 
##$PARAMETERFILE=	(procs, ASCII, C:/Users/peter/Documents/Ambident%20reactivity%20of%20diazine%20oxides%20(e.g.%20PyzNO)/NMR%20data%20files/Compound%2023b%20in%20MeCN,%20NMR%20in%20DMSO/1H/pdata/1/procs, 0)
$$ ##TITLE= Parameter file, TopSpin 3.5 pl 7
$$ ##JCAMPDX= 5.0
$$ ##DATATYPE= Parameter Values
$$ ##NPOINTS= 9	$$ modification sequence number
$$ ##ORIGIN= Bruker BioSpin GmbH
$$ ##OWNER= AVIII600NMR
$$ $$ 2018-09-10 15:25:35.592 +0100  AVIII600NMR@AVIII600NMR-PC
$$ $$ C:/Bruker/TopSpin3.5pl7/data/PB/nmr/6A155337/10/pdata/1/procs
$$ $$ process C:\Bruker\TopSpin3.5pl7\prog\mod\peak.exe
$$ ##$ABSF1= 21.19768
$$ ##$ABSF2= -8.846891
$$ ##$ABSG= 2
$$ ##$ABSL= 50
$$ ##$ALPHA= 0
$$ ##$AQORDER= 0
$$ ##$ASSFAC= 0
$$ ##$ASSFACI= 0
$$ ##$ASSFACX= 0
$$ ##$ASSWID= 0
$$ ##$AUNMP= <proc_1dconlf>
$$ ##$AXLEFT= 0
$$ ##$AXNAME= <>
$$ ##$AXNUC= <1H>
$$ ##$AXRIGHT= 0
$$ ##$AXTYPE= 0
$$ ##$AXUNIT= <>
$$ ##$AZFE= 0.05
$$ ##$AZFW= 0.05
$$ ##$BCFW= 0
$$ ##$BC_mod= 0
$$ ##$BYTORDP= 0
$$ ##$COROFFS= 0
$$ ##$CY= 15
$$ ##$DATMOD= 1
$$ ##$DC= 0
$$ ##$DFILT= <>
$$ ##$DTYPP= 0
$$ ##$ERETIC= no
$$ ##$F1P= 8.08909361356612
$$ ##$F2P= -0.441223288012697
$$ ##$FCOR= 0.5
$$ ##$FTSIZE= 131072
$$ ##$FT_mod= 6
$$ ##$GAMMA= 0
$$ ##$GB= 0
$$ ##$INTBC= 1
$$ ##$INTSCL= 1
$$ ##$ISEN= 256
$$ ##$LB= 0.1
$$ ##$LEV0= 0
$$ ##$LPBIN= 0
$$ ##$MAXI= 10000
$$ ##$MC2= 0
$$ ##$MEAN= 0
$$ ##$ME_mod= 0
$$ ##$MI= 0.5
$$ ##$MddCEXP= no
$$ ##$MddCT_SP= no
$$ ##$MddF180= no
$$ ##$MddLAMBDA= 0
$$ ##$MddMEMORY= 0
$$ ##$MddMERGE= 0
$$ ##$MddNCOMP= 0
$$ ##$MddNITER= 0
$$ ##$MddNOISE= 0
$$ ##$MddPHASE= 0
$$ ##$MddSEED= 0
$$ ##$MddSRSIZE= 0
$$ ##$Mdd_CsALG= 0
$$ ##$Mdd_CsLAMBDA= 0
$$ ##$Mdd_CsNITER= 0
$$ ##$Mdd_CsNORM= 0
$$ ##$Mdd_CsVE= no
$$ ##$Mdd_CsZF= 0
$$ ##$Mdd_LrLAMBDA= 0
$$ ##$Mdd_LrNITER= 0
$$ ##$Mdd_LrRANK= 0
$$ ##$Mdd_LrZF= 0
$$ ##$Mdd_mod= 0
$$ ##$NCOEF= 0
$$ ##$NC_proc= -2
$$ ##$NLEV= 6
$$ ##$NOISF1= 14.58333
$$ ##$NOISF2= 12.58333
$$ ##$NSP= 0
$$ ##$NTH_PI= 0
$$ ##$NZP= 0
$$ ##$OFFSET= 21.19768
$$ ##$PC= 1
$$ ##$PHC0= -21.5
$$ ##$PHC1= 0
$$ ##$PH_mod= 1
$$ ##$PKNL= yes
$$ ##$PPARMOD= 0
$$ ##$PPDIAG= 0
$$ ##$PPIPTYP= 0
$$ ##$PPMPNUM= 2147483647
$$ ##$PPRESOL= 1
$$ ##$PSCAL= 0
$$ ##$PSIGN= 0
$$ ##$PYNMP= <proc.py>
$$ ##$RDF1= 0
$$ ##$RDF2= 0
$$ ##$RDFWHM= 0
$$ ##$RDINT= 0
$$ ##$RDPOS= 0
$$ ##$REVERSE= no
$$ ##$SF= 600.07
$$ ##$SI= 131072
$$ ##$SIGF1= 0.7
$$ ##$SIGF2= 0.6
$$ ##$SINO= 400
$$ ##$SIOLD= 131072
$$ ##$SPECTYP= <>
$$ ##$SREF_mod= 1
$$ ##$SREGLST= <1H.C6D6>
$$ ##$SSB= 0
$$ ##$STSI= 131072
$$ ##$STSR= 0
$$ ##$SW_p= 18028.8461538487
$$ ##$SYMM= 0
$$ ##$S_DEV= 0
$$ ##$TDeff= 131072
$$ ##$TDoff= 0
$$ ##$TI= <>
$$ ##$TILT= no
$$ ##$TM1= 0
$$ ##$TM2= 0
$$ ##$TOPLEV= 0
$$ ##$USERP1= <user>
$$ ##$USERP2= <user>
$$ ##$USERP3= <user>
$$ ##$USERP4= <user>
$$ ##$USERP5= <user>
$$ ##$WDW= 1
$$ ##$XDIM= 8192
$$ ##$YMAX_p= 336064704
$$ ##$YMIN_p= -4387
$$ ##END=
$$ 
##$PARAMETERFILE=	(pulseprogram, ASCII, C:/Users/peter/Documents/Ambident%20reactivity%20of%20diazine%20oxides%20(e.g.%20PyzNO)/NMR%20data%20files/Compound%2023b%20in%20MeCN,%20NMR%20in%20DMSO/1H/pulseprogram, 0)
$$ # 1 "C:/Bruker/TopSpin3.5pl7/exp/stan/nmr/lists/pp/zg30"
$$ ;zg30
$$ ;avance-version (12/01/11)
$$ ;1D sequence
$$ ;using 30 degree flip angle
$$ ;
$$ ;$CLASS=HighRes
$$ ;$DIM=1D
$$ ;$TYPE=
$$ ;$SUBTYPE=
$$ ;$COMMENT=
$$ ;$RECOMMEND=y
$$ 
$$ 
$$ # 1 "C:/Bruker/TopSpin3.5pl7/exp/stan/nmr/lists/pp/Avance.incl" 1
$$ ;Avance3.incl
$$ ;   for AV III
$$ ;
$$ ;avance-version (13/06/17)
$$ ;
$$ ;$CLASS=HighRes Incl
$$ ;$COMMENT=
$$ # 169 "C:/Bruker/TopSpin3.5pl7/exp/stan/nmr/lists/pp/Avance.incl"
$$ ;$Id: Avance3.incl,v 1.10.2.2 2013/08/30 09:43:33 ber Exp $
$$ # 14 "C:/Bruker/TopSpin3.5pl7/exp/stan/nmr/lists/pp/zg30" 2
$$ 
$$ 
$$ # 17 "C:/Bruker/TopSpin3.5pl7/exp/stan/nmr/lists/pp/zg30"
$$ "acqt0=-p1*0.66/3.1416"
$$ 
$$ 
$$ # 1 "mc_line 20 file C:/Bruker/TopSpin3.5pl7/exp/stan/nmr/lists/pp/zg30 exp. def. part of mc cmd. before ze"
$$ ; dimension 1D; AQ_mode 
$$ define delay MCWRK
$$ define delay MCREST
$$ "MCREST = 30m - 30m"
$$ "MCWRK = 0.333333*30m"
$$ 
$$     dccorr
$$ # 20 "C:/Bruker/TopSpin3.5pl7/exp/stan/nmr/lists/pp/zg30"
$$ 1 ze
$$ # 1 "mc_line 20 file C:/Bruker/TopSpin3.5pl7/exp/stan/nmr/lists/pp/zg30 exp. def. of mc cmd. after ze"
$$ # 21 "C:/Bruker/TopSpin3.5pl7/exp/stan/nmr/lists/pp/zg30"
$$ # 1 "mc_line 21 file C:/Bruker/TopSpin3.5pl7/exp/stan/nmr/lists/pp/zg30 exp. start label for mc cmd."
$$ 2 MCWRK  * 2
$$ LBLF0, MCWRK
$$   MCREST
$$ # 22 "C:/Bruker/TopSpin3.5pl7/exp/stan/nmr/lists/pp/zg30"
$$   d1
$$   p1*0.33 ph1
$$   go=2 ph31
$$ # 1 "mc_line 25 file C:/Bruker/TopSpin3.5pl7/exp/stan/nmr/lists/pp/zg30 exp. mc cmd. in line"
$$   MCWRK wr #0
$$   MCWRK zd
$$   lo to LBLF0 times td0
$$ 
$$ # 26 "C:/Bruker/TopSpin3.5pl7/exp/stan/nmr/lists/pp/zg30"
$$ exit
$$ # 29 "C:/Bruker/TopSpin3.5pl7/exp/stan/nmr/lists/pp/zg30"
$$ ph1=0 2 2 0 1 3 3 1
$$ ph31=0 2 2 0 1 3 3 1
$$ 
$$ 
$$ ;pl1 : f1 channel - power level for pulse (default)
$$ ;p1 : f1 channel -  90 degree high power pulse
$$ ;d1 : relaxation delay; 1-5 * T1
$$ ;ns: 1 * n, total number of scans: NS * TD0
$$ # 40 "C:/Bruker/TopSpin3.5pl7/exp/stan/nmr/lists/pp/zg30"
$$ ;$Id: zg30,v 1.12 2012/01/31 17:49:31 ber Exp $
$$ 
##$PARAMETERFILE=	(title, ASCII, C:/Users/peter/Documents/Ambident%20reactivity%20of%20diazine%20oxides%20(e.g.%20PyzNO)/NMR%20data%20files/Compound%2023b%20in%20MeCN,%20NMR%20in%20DMSO/1H/pdata/1/title, 0)
$$ Analyst LB
$$ Instrument Name GH003107
$$ Peter Byrne
$$ KS 197
$$ Cryoprobe BB-H&F; 300K
$$ 
##$PARAMETERFILE=	(uxnmr.par, ASCII, C:/Users/peter/Documents/Ambident%20reactivity%20of%20diazine%20oxides%20(e.g.%20PyzNO)/NMR%20data%20files/Compound%2023b%20in%20MeCN,%20NMR%20in%20DMSO/1H/uxnmr.par, 0)
$$ ##TITLE= Parameter file, TopSpin 3.5 pl 7
$$ ##JCAMPDX= 5.0
$$ ##DATATYPE= Parameter Values
$$ ##NPOINTS= 147	$$ modification sequence number
$$ ##ORIGIN= Bruker BioSpin GmbH
$$ ##OWNER= nmrsu
$$ $$ 2017-10-03 16:37:12.575 +0100  NMRSU@AVIII600NMR-PC
$$ $$ C:/Bruker/TopSpin3.5pl7/conf/instr/aviii600/uxnmr.par
$$ $$ process C:\Bruker\TopSpin3.5pl7\prog\mod\cfserverav3.exe
$$ ##$ACB= 0
$$ ##$ACBTAT= (0..23)
$$ 0 72 88 50 88 0 0 0 0 0 0 0 0 0 0 0 0 0 0 0 0 0 0 0
$$ ##$ACBTBA= (0..23)
$$ 0 0 0 0 0 0 0 0 0 0 0 0 0 0 0 0 0 0 0 0 0 0 0 0
$$ ##$ACBTBLK= (0..23)
$$ 0 34 33 0 35 0 0 0 0 0 0 0 0 0 0 0 0 0 0 0 0 0 0 0
$$ ##$ACBTCTL= (0..23)
$$ 0 6 6 6 6 0 0 0 0 0 0 0 0 0 0 0 0 0 0 0 0 0 0 0
$$ ##$ACBTDI= (0..23)
$$ 0 -1779670019 -1779670019 -1779670019 -1779670020 0 0 0 0 0 0 0 0 0 0 0
$$ 0 0 0 0 0 0 0 0
$$ ##$ACBTDM= (0..23)
$$ 0 25 10 10 10 0 0 0 0 0 0 0 0 0 0 0 0 0 0 0 0 0 0 0
$$ ##$ACBTFHI= (0..23)
$$ 0 600 365 92 365 0 0 0 0 0 0 0 0 0 0 0 0 0 0 0 0 0 0 0
$$ ##$ACBTFL= (0..23)
$$ 0 248 248 88 248 0 0 0 0 0 0 0 0 0 0 0 0 0 0 0 0 0 0 0
$$ ##$ACBTFLO= (0..23)
$$ 0 180 6 30 6 0 0 0 0 0 0 0 0 0 0 0 0 0 0 0 0 0 0 0
$$ ##$ACBTINP= (0..23)
$$ 0 2 1 16 3 0 0 0 0 0 0 0 0 0 0 0 0 0 0 0 0 0 0 0
$$ ##$ACBTOUT= (0..23)
$$ 0 1 2 3 1 0 0 0 0 0 0 0 0 0 0 0 0 0 0 0 0 0 0 0
$$ ##$ACBTPO= (0..23)
$$ 0 100000 300000 150000 300000 0 0 0 0 0 0 0 0 0 0 0 0 0 0 0 0 0 0 0
$$ ##$ACBTPW= (0..23)
$$ 0 100 100 5 100 0 0 0 0 0 0 0 0 0 0 0 0 0 0 0 0 0 0 0
$$ ##$ACBTSB= (0..23)
$$ 0 0 0 0 0 0 0 0 0 0 0 0 0 0 0 0 0 0 0 0 0 0 0 0
$$ ##$ACBTSDT= (0..23)
$$ 0 2 2 2 2 0 0 0 0 0 0 0 0 0 0 0 0 0 0 0 0 0 0 0
$$ ##$ACBTY= <no>
$$ ##$AMPDFLT= no
$$ ##$AQSBDCH= (0..95)
$$ 0 0 0 0 0 0 0 0 255 255 255 255 255 255 255 255 255 255 255 255 255 255
$$ 255 255 255 255 255 255 255 255 255 255 255 255 255 255 255 255 255 255
$$ 255 255 255 255 255 255 255 255 255 255 255 255 255 255 255 255 255 255
$$ 255 255 255 255 255 255 255 255 255 255 255 255 255 255 255 255 255 255
$$ 255 255 255 255 255 255 255 255 255 255 255 255 255 255 255 255 255 255
$$ 255 255
$$ ##$AQSBDHW= (0..95)
$$ 4 1 8 8 8 0 0 0 255 255 255 255 255 255 255 255 255 255 255 255 255 255
$$ 255 255 255 255 255 255 255 255 255 255 255 255 255 255 255 255 255 255
$$ 255 255 255 255 255 255 255 255 255 255 255 255 255 255 255 255 255 255
$$ 255 255 255 255 255 255 255 255 255 255 255 255 255 255 255 255 255 255
$$ 255 255 255 255 255 255 255 255 255 255 255 255 255 255 255 255 255 255
$$ 255 255
$$ ##$AQSBDID= (0..95)
$$ 82 88 83 83 83 80 66 66 255 255 255 255 255 255 255 255 255 255 255 255
$$ 255 255 255 255 255 255 255 255 255 255 255 255 255 255 255 255 255 255
$$ 255 255 255 255 255 255 255 255 255 255 255 255 255 255 255 255 255 255
$$ 255 255 255 255 255 255 255 255 255 255 255 255 255 255 255 255 255 255
$$ 255 255 255 255 255 255 255 255 255 255 255 255 255 255 255 255 255 255
$$ 255 255 255 255
$$ ##$AQSBDNO= (0..95)
$$ 1 1 1 2 3 1 1 1 255 255 255 255 255 255 255 255 255 255 255 255 255 255
$$ 255 255 255 255 255 255 255 255 255 255 255 255 255 255 255 255 255 255
$$ 255 255 255 255 255 255 255 255 255 255 255 255 255 255 255 255 255 255
$$ 255 255 255 255 255 255 255 255 255 255 255 255 255 255 255 255 255 255
$$ 255 255 255 255 255 255 255 255 255 255 255 255 255 255 255 255 255 255
$$ 255 255
$$ ##$AQSBDSL= (0..95)
$$ 2 3 4 5 6 21 255 1 255 255 255 255 255 255 255 255 255 255 255 255 255
$$ 255 255 255 255 255 255 255 255 255 255 255 255 255 255 255 255 255 255
$$ 255 255 255 255 255 255 255 255 255 255 255 255 255 255 255 255 255 255
$$ 255 255 255 255 255 255 255 255 255 255 255 255 255 255 255 255 255 255
$$ 255 255 255 255 255 255 255 255 255 255 255 255 255 255 255 255 255 255
$$ 255 255 255
$$ ##$AQSBDTY= (0..95)
$$ 66 192 25 25 25 207 209 7 255 255 255 255 255 255 255 255 255 255 255 255
$$ 255 255 255 255 255 255 255 255 255 255 255 255 255 255 255 255 255 255
$$ 255 255 255 255 255 255 255 255 255 255 255 255 255 255 255 255 255 255
$$ 255 255 255 255 255 255 255 255 255 255 255 255 255 255 255 255 255 255
$$ 255 255 255 255 255 255 255 255 255 255 255 255 255 255 255 255 255 255
$$ 255 255 255 255
$$ ##$AQSBUAD= (0..95)
$$ 16 52 36 37 38 33 32 32 255 255 255 255 255 255 255 255 255 255 255 255
$$ 255 255 255 255 255 255 255 255 255 255 255 255 255 255 255 255 255 255
$$ 255 255 255 255 255 255 255 255 255 255 255 255 255 255 255 255 255 255
$$ 255 255 255 255 255 255 255 255 255 255 255 255 255 255 255 255 255 255
$$ 255 255 255 255 255 255 255 255 255 255 255 255 255 255 255 255 255 255
$$ 255 255 255 255
$$ ##$AQSECL= (0..95)
$$ 4 2 2 2 2 1 2 255 255 255 255 255 255 255 255 255 255 255 255 255 255 255
$$ 255 255 255 255 255 255 255 255 255 255 255 255 255 255 255 255 255 255
$$ 255 255 255 255 255 255 255 255 255 255 255 255 255 255 255 255 255 255
$$ 255 255 255 255 255 255 255 255 255 255 255 255 255 255 255 255 255 255
$$ 255 255 255 255 255 255 255 255 255 255 255 255 255 255 255 255 255 255
$$ 255 255
$$ ##$AQSECLS= (0..95)
$$ 3 1 2 2 2 0 3 255 255 255 255 255 255 255 255 255 255 255 255 255 255 255
$$ 255 255 255 255 255 255 255 255 255 255 255 255 255 255 255 255 255 255
$$ 255 255 255 255 255 255 255 255 255 255 255 255 255 255 255 255 255 255
$$ 255 255 255 255 255 255 255 255 255 255 255 255 255 255 255 255 255 255
$$ 255 255 255 255 255 255 255 255 255 255 255 255 255 255 255 255 255 255
$$ 255 255
$$ ##$AQSETH1= <no>
$$ ##$AQSETH2= <no>
$$ ##$AQSSPLT= no
$$ ##$ATT19F= (0..1)
$$ 0 0
$$ ##$ATT1H= (0..1)
$$ 0 0
$$ ##$ATT3H= (0..1)
$$ 0 0
$$ ##$ATTX= (0..1)
$$ 0 0
$$ ##$ATTY= (0..1)
$$ 0 0
$$ ##$ATTZ= (0..1)
$$ 0 0
$$ ##$BACSAIR= yes
$$ ##$BACSCAP= 596
$$ ##$BACSDEL= 0
$$ ##$BACSFCM= no
$$ ##$BACSOPT= <>
$$ ##$BACSTY= <tty04>
$$ ##$BARPTY= <no>
$$ ##$BFREQ= 600.07
$$ ##$BGAETH= (0..9)
$$ <no> <no> <no> <no> <no> <no> <no> <no> <no> <no>
$$ ##$BIRDS= yes
$$ ##$BMPC= 0
$$ ##$BMPCTY= <no>
$$ ##$BPSUTY= <no>
$$ ##$BSMS= 2
$$ ##$BSMS19FLock= no
$$ ##$BSMSETH= <149.236.99.20>
$$ ##$BSMSTY= <no>
$$ ##$BgaChFac2= (0..7)
$$ 0 0 0 0 0 0 0 0
$$ ##$BgaChMap= (0..7)
$$ 0 0 0 0 0 0 0 0
$$ ##$BgaChMaxv= (0..7)
$$ 0 0 0 0 0 0 0 0
$$ ##$BgaChRouting= (0..63)
$$ 0 0 0 0 0 0 0 0 0 0 0 0 0 0 0 0 0 0 0 0 0 0 0 0 0 0 0 0 0 0 0 0 0 0 0 0
$$ 0 0 0 0 0 0 0 0 0 0 0 0 0 0 0 0 0 0 0 0 0 0 0 0 0 0 0 0
$$ ##$BgaChShimMap= (0..7)
$$ 0 0 0 0 0 0 0 0
$$ ##$BgaChShimMaxv= (0..7)
$$ 0 0 0 0 0 0 0 0
$$ ##$BlaEth= (0..9)
$$ <149.236.99.253> <149.236.99.252> <no> <no> <no> <no> <no> <no> <> <>
$$ ##$BlaNam= (0..9)
$$ <BLAXH2H300/100/150 E 200-600MHZ> <BLAX300 E 6-365MHZ> <> <> <> <> <> <>
$$ <> <>
$$ ##$BlaPN= (0..9)
$$ <W1345096> <W1345092> <> <> <> <> <> <> <> <>
$$ ##$BlaSN= (0..9)
$$ <0236> <0075> <> <> <> <> <> <> <> <>
$$ ##$BsmsAuxEth= <no>
$$ ##$CFASMOD= (0..7)
$$ 1 1 1 1 1 1 1 1
$$ ##$CFASMUL= (0..7)
$$ 1 1 1 1 1 1 1 1
$$ ##$CNFTXDR= (0..7)
$$ 6 6 6 0 0 0 0 0
$$ ##$COMDIG2= 0
$$ ##$CPDBTY= <no>
$$ ##$CRCOTY= <tty01>
$$ ##$CSW1= (0..31)
$$ 2 2 0 16 3 3 0 0 0 0 0 0 0 0 0 0 0 0 0 0 0 0 0 0 0 0 0 0 0 0 0 0
$$ ##$CSW2= (0..31)
$$ 1 1 0 0 0 0 0 0 0 0 0 0 0 0 0 0 0 0 0 0 0 0 0 0 0 0 0 0 0 0 0 0
$$ ##$CSWNUM= (0..7)
$$ 4 3 0 0 0 0 0 0
$$ ##$ConsolePnSn= <>
$$ ##$CryoProAccPnSn= <>
$$ ##$Ctb1Eth= <no>
$$ ##$CubeEth= (0..7)
$$ <no> <no> <no> <no> <no> <no> <no> <no>
$$ ##$CustRegisterNo= <>
$$ ##$DATSTAT= no
$$ ##$DIGI140= (0..7)
$$ 0 0 0 0 0 0 0 0
$$ ##$DIGIB12= (0..7)
$$ 0 0 0 0 0 0 0 0
$$ ##$DIGIB16= (0..7)
$$ 0 0 0 0 0 0 0 0
$$ ##$DIGIFA= (0..7)
$$ 0 0 0 0 0 0 0 0
$$ ##$DIGIFOURIER= 0
$$ ##$DIGIHA= (0..7)
$$ 0 0 0 0 0 0 0 0
$$ ##$DIGIHAF= (0..7)
$$ 0 0 0 0 0 0 0 0
$$ ##$DIGIHRD= (0..7)
$$ 0 0 0 0 0 0 0 0
$$ ##$DIGIIA= (0..7)
$$ 0 0 0 0 0 0 0 0
$$ ##$DIGIO16= (0..7)
$$ 0 0 0 0 0 0 0 0
$$ ##$DIGISA= (0..7)
$$ 0 0 0 0 0 0 0 0
$$ ##$DIGISAF= (0..7)
$$ 0 0 0 0 0 0 0 0
$$ ##$DIGISL= (0..7)
$$ 0 0 0 0 0 0 0 0
$$ ##$DIGITYI= (0..7)
$$ 0 0 0 0 0 0 0 0
$$ ##$DIGITYP= (0..7)
$$ 0 0 0 0 0 0 0 0
$$ ##$DIGITZ= 0
$$ ##$DPPFAC= 1
$$ ##$DRMSETH= <no>
$$ ##$DRU= yes
$$ ##$DRUETH= (0..33)
$$ <no> <149.236.99.89> <no> <no> <no> <no> <no> <no> <no> <no> <no> <no>
$$ <no> <no> <no> <no> <no> <no> <no> <no> <no> <no> <no> <no> <no> <no> <no>
$$ <no> <no> <no> <no> <no> <no> <>
$$ ##$Description= <Avance III>
$$ ##$DppType= 0
$$ ##$FCUMEM= (0..7)
$$ 16777208 16777208 16777208 0 0 0 0 0
$$ ##$FCUPAL= (0..7)
$$ 0 0 0 0 0 0 0 0
$$ ##$FGSVTY= <no>
$$ ##$FQMIX= 0
$$ ##$FUNCMOD= <>
$$ ##$FourPeriBdEth= <no>
$$ ##$FourShimBdEth= <no>
$$ ##$FourierPicsCon= no
$$ ##$GCUTYPE= 10
$$ ##$GCUTYPE2= 0
$$ ##$GPREDEL= 0
$$ ##$GPSCUTY= <no>
$$ ##$GRADRES= 5
$$ ##$GTUTY= <no>
$$ ##$GcConn= (0..1)
$$ 1 0
$$ ##$GradAmpGain= (0..7)
$$ 0 0 0 0 0 0 0 0
$$ ##$GradAmpMaxCurX= (0..7)
$$ 0 0 0 0 0 0 0 0
$$ ##$GradAmpMaxCurY= (0..7)
$$ 0 0 0 0 0 0 0 0
$$ ##$GradAmpMaxCurZ= (0..7)
$$ 9.99999904632568 0 0 0 0 0 0 0
$$ ##$GradAmpName= (0..7)
$$ <GAB in BSMS> <> <> <> <> <> <> <>
$$ ##$GradAmpPN= (0..7)
$$ <> <> <> <> <> <> <> <>
$$ ##$GradAmpSN= (0..7)
$$ <> <> <> <> <> <> <> <>
$$ ##$GradAmpType= (0..7)
$$ 2 0 0 0 0 0 0 0
$$ ##$GradPowClkCtrl= 0
$$ ##$GradPowClkTime= 0
$$ ##$GradPowImax= 0
$$ ##$GradPowType= 0
$$ ##$GradPowVmax= 0
$$ ##$HDIETH= (0..5)
$$ <no> <no> <no> <no> <no> <no>
$$ ##$HFAC= 3
$$ ##$HPCU= 0
$$ ##$HPCUTY= <no>
$$ ##$HPTXLP= (0..3)
$$ -1 -1 -1 -1
$$ ##$HPTXPI= (0..3)
$$ 0 0 0 0
$$ ##$HPTXPO= (0..3)
$$ 0 0 0 0
$$ ##$HPTXTY= (0..3)
$$ 0 0 0 0
$$ ##$HpprCoverType= 1
$$ ##$IF451= 0
$$ ##$IFREQ= 1
$$ ##$INJPTY= <no>
$$ ##$INTFPR= 0
$$ ##$IPSOETH= <149.236.99.254>
$$ ##$IPSOTYPE= 1
$$ ##$LDUETH= (0..0)
$$ <no>
$$ ##$LOCKCONF= <DL>
$$ ##$LOCKTY= <no>
$$ ##$LOCSWID= 0
$$ ##$LOCSWIF= 0
$$ ##$LVDSSPLITETH= (0..5)
$$ <no> <no> <no> <no> <no> <no>
$$ ##$Location= <>
$$ ##$M2FAC= 0
$$ ##$MAS= 0
$$ ##$MASETIME= 10
$$ ##$MASITIME= 10
$$ ##$MASTY= <no>
$$ ##$MAS_CT= 0
$$ ##$MAS_SG= 0
$$ ##$MAS_TO= 0
$$ ##$MEMPRM= 0
$$ ##$MHFAC= 0
$$ ##$MXFAC= 0
$$ ##$MagnCoilPnSn= <>
$$ ##$MagnDewarPnSn= <>
$$ ##$MasEth= <no>
$$ ##$NAMPD= (0..17)
$$ <> <HPLNA 19F1H> <XBB19F 2HS> <2H> <13C> <15N> <> <> <> <> <> <> <> <>
$$ <> <> <> <>
$$ ##$NFCU= 3
$$ ##$NFRED= 0
$$ ##$NMRCH= 2
$$ ##$NMRMEM= 16384
$$ ##$NPSGU= 0
$$ ##$NRCU= 1
$$ ##$NROUT= 0
$$ ##$NSGU= 3
$$ ##$OrderNo= <10246872>
$$ ##$PAMPF1= (0..15)
$$ 75 56 64 96 80 80 0 0 0 0 0 0 0 0 0 0
$$ ##$PAMPF2= (0..15)
$$ 0 0 0 0 0 0 0 0 0 0 0 0 0 0 0 0
$$ ##$PAMPF3= (0..15)
$$ 0 0 0 0 0 0 0 0 0 0 0 0 0 0 0 0
$$ ##$PAMPF4= (0..15)
$$ 0 0 0 0 0 0 0 0 0 0 0 0 0 0 0 0
$$ ##$PAMPF5= (0..15)
$$ 0 0 0 0 0 0 0 0 0 0 0 0 0 0 0 0
$$ ##$PAMPF6= (0..15)
$$ 0 0 0 0 0 0 0 0 0 0 0 0 0 0 0 0
$$ ##$PAMPF7= (0..15)
$$ 0 0 0 0 0 0 0 0 0 0 0 0 0 0 0 0
$$ ##$PAMPF8= (0..15)
$$ 0 0 0 0 0 0 0 0 0 0 0 0 0 0 0 0
$$ ##$PH4= 0
$$ ##$PHF4TY= <no>
$$ ##$POWCHK= yes
$$ ##$PRAMD1= (0..7)
$$ 6 0 0 1610612736 0 0 0 0
$$ ##$PRAMD10= (0..7)
$$ 0 0 0 0 0 0 0 0
$$ ##$PRAMD11= (0..7)
$$ 0 0 0 0 0 0 0 0
$$ ##$PRAMD12= (0..7)
$$ 0 0 0 0 0 0 0 0
$$ ##$PRAMD13= (0..7)
$$ 0 0 0 0 0 0 0 0
$$ ##$PRAMD14= (0..7)
$$ 0 0 0 0 0 0 0 0
$$ ##$PRAMD15= (0..7)
$$ 0 0 0 0 0 0 0 0
$$ ##$PRAMD16= (0..7)
$$ 0 0 0 0 0 0 0 0
$$ ##$PRAMD17= (0..7)
$$ 0 0 0 0 0 0 0 0
$$ ##$PRAMD18= (0..7)
$$ 0 0 0 0 0 0 0 0
$$ ##$PRAMD19= (0..7)
$$ 0 0 0 0 0 0 0 0
$$ ##$PRAMD2= (0..7)
$$ 2147483644 2131230719 2147483647 603979775 0 0 0 0
$$ ##$PRAMD20= (0..7)
$$ 0 0 0 0 0 0 0 0
$$ ##$PRAMD21= (0..7)
$$ 0 0 0 0 0 0 0 0
$$ ##$PRAMD3= (0..7)
$$ 0 1048576 0 536870912 0 1048576 0 536870912
$$ ##$PRAMD4= (0..7)
$$ 16777216 0 0 536870912 0 0 0 0
$$ ##$PRAMD5= (0..7)
$$ 0 0 4 536870912 0 0 0 0
$$ ##$PRAMD6= (0..7)
$$ 0 0 0 0 0 0 0 0
$$ ##$PRAMD7= (0..7)
$$ 0 0 0 0 0 0 0 0
$$ ##$PRAMD8= (0..7)
$$ 0 0 0 0 0 0 0 0
$$ ##$PRAMD9= (0..7)
$$ 0 0 0 0 0 0 0 0
$$ ##$PRAMLED= (0..1)
$$ 15 15
$$ ##$PRAMP= (0..9)
$$ <> <tty10> <no> <no> <no> <no> <no> <no> <no> <>
$$ ##$PRAMPTP= 1
$$ ##$PREEMPTYPE= 0
$$ ##$PREPTY= <no>
$$ ##$PREREC= (0..15)
$$ 0 1 1 1 1 1 0 0 0 0 0 0 0 0 0 0
$$ ##$PRESHLD= 0
$$ ##$PTS160= -1
$$ ##$PTSA2X= (0..7)
$$ 0 0 0 0 0 0 0 0
$$ ##$PTSF2X= (0..7)
$$ 0 0 0 0 0 0 0 0
$$ ##$PTSFMX= (0..19)
$$ 643.52499 643.52499 643.52499 0 0 0 0 0 0 0 0 0 0 0 0 0 0 0 0 0
$$ ##$PULCHK= no
$$ ##$PerMagATempSens= no
$$ ##$PerMagEth= <no>
$$ ##$PerMagFluxSens= no
$$ ##$PerMagMTempSens= no
$$ ##$PramDutyCycPerc= (0..15)
$$ 4 2 2 2 2 0 0 0 0 0 0 0 0 0 0 0
$$ ##$PramPeakPowerW= (0..15)
$$ 4000 500 500 500 500 0 0 0 0 0 0 0 0 0 0 0
$$ ##$PramPowerSwitch= (0..15)
$$ 0 0 0 0 0 0 0 0 0 0 0 0 0 0 0 0
$$ ##$PramPulWidthMs= (0..15)
$$ 10 0.1 0.1 0.1 0.1 0 0 0 0 0 0 0 0 0 0 0
$$ ##$PreampModBisDat= (0..15)
$$ 20170428 20080211 20080216 20080304 20080121 0 0 0 0 0 0 0 0 0 0 0
$$ ##$PreampModPN= (0..17)
$$ <Z103205> <Z003506> <Z003473> <Z003524> <Z003530> <> <> <> <> <> <> <>
$$ <> <> <> <> <> <>
$$ ##$PreampModSN= (0..17)
$$ <00874> <00671> <00593> <00408> <00301> <> <> <> <> <> <> <> <> <> <> <>
$$ <> <>
$$ ##$ProdigyEth= <no>
$$ ##$RCUCDS= (0..7)
$$ 0 0 0 0 0 0 0 0
$$ ##$RCUCFS= (0..7)
$$ 0 0 0 0 0 0 0 0
$$ ##$RCUCSS= (0..7)
$$ 0 0 0 0 0 0 0 0
$$ ##$RCUI2C1= (0..7)
$$ 0 0 0 0 0 0 0 0
$$ ##$RCUI2C2= (0..7)
$$ 0 0 0 0 0 0 0 0
$$ ##$RCUI2C3= (0..7)
$$ 0 0 0 0 0 0 0 0
$$ ##$RCUI2C4= (0..7)
$$ 0 0 0 0 0 0 0 0
$$ ##$RCUI2C5= (0..7)
$$ 0 0 0 0 0 0 0 0
$$ ##$RCUI2C6= (0..7)
$$ 0 0 0 0 0 0 0 0
$$ ##$RCUI2C7= (0..7)
$$ 0 0 0 0 0 0 0 0
$$ ##$RCUI2C8= (0..7)
$$ 0 0 0 0 0 0 0 0
$$ ##$RDCU= 0
$$ ##$RFSINPUT= (0..1)
$$ 0 0
$$ ##$RFSVTY= <no>
$$ ##$RGTYPE= (0..31)
$$ 9 0 0 0 0 0 0 0 0 0 0 0 0 0 0 0 0 0 0 0 0 0 0 0 0 0 0 0 0 0 0 0
$$ ##$RG_max= (0..31)
$$ 2050 -1 -1 -1 -1 -1 -1 -1 -1 -1 -1 -1 -1 -1 -1 -1 -1 -1 -1 -1 -1 -1 -1
$$ -1 -1 -1 -1 -1 -1 -1 -1 -1
$$ ##$RG_min= (0..31)
$$ 0.25 -1 -1 -1 -1 -1 -1 -1 -1 -1 -1 -1 -1 -1 -1 -1 -1 -1 -1 -1 -1 -1 -1
$$ -1 -1 -1 -1 -1 -1 -1 -1 -1
$$ ##$RG_tab1= (0..255)
$$ 0.25 0.28 0.32 0.35 0.4 0.44 0.5 0.56 0.64 0.7 0.8 0.89 1 1.12 1.28 1.4
$$ 1.6 1.78 2 2.25 2.56 2.8 3.2 3.56 4 4.5 5 5.6 6.35 7.12 8 9 10 11.3 12.7
$$ 14.2 16 18 20.2 22.6 25.4 28.5 32 36 40.3 45.2 50.8 57 64 71.8 80.6 90.5
$$ 101 114 128 144 161 181 203 228 256 287 322 362 406 456 512 575 645 724
$$ 812 912 1030 1150 1290 1440 1620 1820 2050 -1 -1 -1 -1 -1 -1 -1 -1 -1 -1
$$ -1 -1 -1 -1 -1 -1 -1 -1 -1 -1 -1 -1 -1 -1 -1 -1 -1 -1 -1 -1 -1 -1 -1 -1
$$ -1 -1 -1 -1 -1 -1 -1 -1 -1 -1 -1 -1 -1 -1 -1 -1 -1 -1 -1 -1 -1 -1 -1 -1
$$ -1 -1 -1 -1 -1 -1 -1 -1 -1 -1 -1 -1 -1 -1 -1 -1 -1 -1 -1 -1 -1 -1 -1 -1
$$ -1 -1 -1 -1 -1 -1 -1 -1 -1 -1 -1 -1 -1 -1 -1 -1 -1 -1 -1 -1 -1 -1 -1 -1
$$ -1 -1 -1 -1 -1 -1 -1 -1 -1 -1 -1 -1 -1 -1 -1 -1 -1 -1 -1 -1 -1 -1 -1 -1
$$ -1 -1 -1 -1 -1 -1 -1 -1 -1 -1 -1 -1 -1 -1 -1 -1 -1 -1 -1 -1 -1 -1 -1 -1
$$ -1 -1 -1 -1 -1 -1 -1 -1 -1 -1 -1 -1 -1 -1 -1 -1 -1 -1 -1 -1 -1 -1 -1
$$ ##$RG_tab2= (0..255)
$$ -1 -1 -1 -1 -1 -1 -1 -1 -1 -1 -1 -1 -1 -1 -1 -1 -1 -1 -1 -1 -1 -1 -1 -1
$$ -1 -1 -1 -1 -1 -1 -1 -1 -1 -1 -1 -1 -1 -1 -1 -1 -1 -1 -1 -1 -1 -1 -1 -1
$$ -1 -1 -1 -1 -1 -1 -1 -1 -1 -1 -1 -1 -1 -1 -1 -1 -1 -1 -1 -1 -1 -1 -1 -1
$$ -1 -1 -1 -1 -1 -1 -1 -1 -1 -1 -1 -1 -1 -1 -1 -1 -1 -1 -1 -1 -1 -1 -1 -1
$$ -1 -1 -1 -1 -1 -1 -1 -1 -1 -1 -1 -1 -1 -1 -1 -1 -1 -1 -1 -1 -1 -1 -1 -1
$$ -1 -1 -1 -1 -1 -1 -1 -1 -1 -1 -1 -1 -1 -1 -1 -1 -1 -1 -1 -1 -1 -1 -1 -1
$$ -1 -1 -1 -1 -1 -1 -1 -1 -1 -1 -1 -1 -1 -1 -1 -1 -1 -1 -1 -1 -1 -1 -1 -1
$$ -1 -1 -1 -1 -1 -1 -1 -1 -1 -1 -1 -1 -1 -1 -1 -1 -1 -1 -1 -1 -1 -1 -1 -1
$$ -1 -1 -1 -1 -1 -1 -1 -1 -1 -1 -1 -1 -1 -1 -1 -1 -1 -1 -1 -1 -1 -1 -1 -1
$$ -1 -1 -1 -1 -1 -1 -1 -1 -1 -1 -1 -1 -1 -1 -1 -1 -1 -1 -1 -1 -1 -1 -1 -1
$$ -1 -1 -1 -1 -1 -1 -1 -1 -1 -1 -1 -1 -1 -1 -1 -1
$$ ##$RG_tab3= (0..255)
$$ -1 -1 -1 -1 -1 -1 -1 -1 -1 -1 -1 -1 -1 -1 -1 -1 -1 -1 -1 -1 -1 -1 -1 -1
$$ -1 -1 -1 -1 -1 -1 -1 -1 -1 -1 -1 -1 -1 -1 -1 -1 -1 -1 -1 -1 -1 -1 -1 -1
$$ -1 -1 -1 -1 -1 -1 -1 -1 -1 -1 -1 -1 -1 -1 -1 -1 -1 -1 -1 -1 -1 -1 -1 -1
$$ -1 -1 -1 -1 -1 -1 -1 -1 -1 -1 -1 -1 -1 -1 -1 -1 -1 -1 -1 -1 -1 -1 -1 -1
$$ -1 -1 -1 -1 -1 -1 -1 -1 -1 -1 -1 -1 -1 -1 -1 -1 -1 -1 -1 -1 -1 -1 -1 -1
$$ -1 -1 -1 -1 -1 -1 -1 -1 -1 -1 -1 -1 -1 -1 -1 -1 -1 -1 -1 -1 -1 -1 -1 -1
$$ -1 -1 -1 -1 -1 -1 -1 -1 -1 -1 -1 -1 -1 -1 -1 -1 -1 -1 -1 -1 -1 -1 -1 -1
$$ -1 -1 -1 -1 -1 -1 -1 -1 -1 -1 -1 -1 -1 -1 -1 -1 -1 -1 -1 -1 -1 -1 -1 -1
$$ -1 -1 -1 -1 -1 -1 -1 -1 -1 -1 -1 -1 -1 -1 -1 -1 -1 -1 -1 -1 -1 -1 -1 -1
$$ -1 -1 -1 -1 -1 -1 -1 -1 -1 -1 -1 -1 -1 -1 -1 -1 -1 -1 -1 -1 -1 -1 -1 -1
$$ -1 -1 -1 -1 -1 -1 -1 -1 -1 -1 -1 -1 -1 -1 -1 -1
$$ ##$RG_tab4= (0..255)
$$ -1 -1 -1 -1 -1 -1 -1 -1 -1 -1 -1 -1 -1 -1 -1 -1 -1 -1 -1 -1 -1 -1 -1 -1
$$ -1 -1 -1 -1 -1 -1 -1 -1 -1 -1 -1 -1 -1 -1 -1 -1 -1 -1 -1 -1 -1 -1 -1 -1
$$ -1 -1 -1 -1 -1 -1 -1 -1 -1 -1 -1 -1 -1 -1 -1 -1 -1 -1 -1 -1 -1 -1 -1 -1
$$ -1 -1 -1 -1 -1 -1 -1 -1 -1 -1 -1 -1 -1 -1 -1 -1 -1 -1 -1 -1 -1 -1 -1 -1
$$ -1 -1 -1 -1 -1 -1 -1 -1 -1 -1 -1 -1 -1 -1 -1 -1 -1 -1 -1 -1 -1 -1 -1 -1
$$ -1 -1 -1 -1 -1 -1 -1 -1 -1 -1 -1 -1 -1 -1 -1 -1 -1 -1 -1 -1 -1 -1 -1 -1
$$ -1 -1 -1 -1 -1 -1 -1 -1 -1 -1 -1 -1 -1 -1 -1 -1 -1 -1 -1 -1 -1 -1 -1 -1
$$ -1 -1 -1 -1 -1 -1 -1 -1 -1 -1 -1 -1 -1 -1 -1 -1 -1 -1 -1 -1 -1 -1 -1 -1
$$ -1 -1 -1 -1 -1 -1 -1 -1 -1 -1 -1 -1 -1 -1 -1 -1 -1 -1 -1 -1 -1 -1 -1 -1
$$ -1 -1 -1 -1 -1 -1 -1 -1 -1 -1 -1 -1 -1 -1 -1 -1 -1 -1 -1 -1 -1 -1 -1 -1
$$ -1 -1 -1 -1 -1 -1 -1 -1 -1 -1 -1 -1 -1 -1 -1 -1
$$ ##$RG_tab5= (0..255)
$$ -1 -1 -1 -1 -1 -1 -1 -1 -1 -1 -1 -1 -1 -1 -1 -1 -1 -1 -1 -1 -1 -1 -1 -1
$$ -1 -1 -1 -1 -1 -1 -1 -1 -1 -1 -1 -1 -1 -1 -1 -1 -1 -1 -1 -1 -1 -1 -1 -1
$$ -1 -1 -1 -1 -1 -1 -1 -1 -1 -1 -1 -1 -1 -1 -1 -1 -1 -1 -1 -1 -1 -1 -1 -1
$$ -1 -1 -1 -1 -1 -1 -1 -1 -1 -1 -1 -1 -1 -1 -1 -1 -1 -1 -1 -1 -1 -1 -1 -1
$$ -1 -1 -1 -1 -1 -1 -1 -1 -1 -1 -1 -1 -1 -1 -1 -1 -1 -1 -1 -1 -1 -1 -1 -1
$$ -1 -1 -1 -1 -1 -1 -1 -1 -1 -1 -1 -1 -1 -1 -1 -1 -1 -1 -1 -1 -1 -1 -1 -1
$$ -1 -1 -1 -1 -1 -1 -1 -1 -1 -1 -1 -1 -1 -1 -1 -1 -1 -1 -1 -1 -1 -1 -1 -1
$$ -1 -1 -1 -1 -1 -1 -1 -1 -1 -1 -1 -1 -1 -1 -1 -1 -1 -1 -1 -1 -1 -1 -1 -1
$$ -1 -1 -1 -1 -1 -1 -1 -1 -1 -1 -1 -1 -1 -1 -1 -1 -1 -1 -1 -1 -1 -1 -1 -1
$$ -1 -1 -1 -1 -1 -1 -1 -1 -1 -1 -1 -1 -1 -1 -1 -1 -1 -1 -1 -1 -1 -1 -1 -1
$$ -1 -1 -1 -1 -1 -1 -1 -1 -1 -1 -1 -1 -1 -1 -1 -1
$$ ##$RG_tab6= (0..255)
$$ -1 -1 -1 -1 -1 -1 -1 -1 -1 -1 -1 -1 -1 -1 -1 -1 -1 -1 -1 -1 -1 -1 -1 -1
$$ -1 -1 -1 -1 -1 -1 -1 -1 -1 -1 -1 -1 -1 -1 -1 -1 -1 -1 -1 -1 -1 -1 -1 -1
$$ -1 -1 -1 -1 -1 -1 -1 -1 -1 -1 -1 -1 -1 -1 -1 -1 -1 -1 -1 -1 -1 -1 -1 -1
$$ -1 -1 -1 -1 -1 -1 -1 -1 -1 -1 -1 -1 -1 -1 -1 -1 -1 -1 -1 -1 -1 -1 -1 -1
$$ -1 -1 -1 -1 -1 -1 -1 -1 -1 -1 -1 -1 -1 -1 -1 -1 -1 -1 -1 -1 -1 -1 -1 -1
$$ -1 -1 -1 -1 -1 -1 -1 -1 -1 -1 -1 -1 -1 -1 -1 -1 -1 -1 -1 -1 -1 -1 -1 -1
$$ -1 -1 -1 -1 -1 -1 -1 -1 -1 -1 -1 -1 -1 -1 -1 -1 -1 -1 -1 -1 -1 -1 -1 -1
$$ -1 -1 -1 -1 -1 -1 -1 -1 -1 -1 -1 -1 -1 -1 -1 -1 -1 -1 -1 -1 -1 -1 -1 -1
$$ -1 -1 -1 -1 -1 -1 -1 -1 -1 -1 -1 -1 -1 -1 -1 -1 -1 -1 -1 -1 -1 -1 -1 -1
$$ -1 -1 -1 -1 -1 -1 -1 -1 -1 -1 -1 -1 -1 -1 -1 -1 -1 -1 -1 -1 -1 -1 -1 -1
$$ -1 -1 -1 -1 -1 -1 -1 -1 -1 -1 -1 -1 -1 -1 -1 -1
$$ ##$RG_tab7= (0..255)
$$ -1 -1 -1 -1 -1 -1 -1 -1 -1 -1 -1 -1 -1 -1 -1 -1 -1 -1 -1 -1 -1 -1 -1 -1
$$ -1 -1 -1 -1 -1 -1 -1 -1 -1 -1 -1 -1 -1 -1 -1 -1 -1 -1 -1 -1 -1 -1 -1 -1
$$ -1 -1 -1 -1 -1 -1 -1 -1 -1 -1 -1 -1 -1 -1 -1 -1 -1 -1 -1 -1 -1 -1 -1 -1
$$ -1 -1 -1 -1 -1 -1 -1 -1 -1 -1 -1 -1 -1 -1 -1 -1 -1 -1 -1 -1 -1 -1 -1 -1
$$ -1 -1 -1 -1 -1 -1 -1 -1 -1 -1 -1 -1 -1 -1 -1 -1 -1 -1 -1 -1 -1 -1 -1 -1
$$ -1 -1 -1 -1 -1 -1 -1 -1 -1 -1 -1 -1 -1 -1 -1 -1 -1 -1 -1 -1 -1 -1 -1 -1
$$ -1 -1 -1 -1 -1 -1 -1 -1 -1 -1 -1 -1 -1 -1 -1 -1 -1 -1 -1 -1 -1 -1 -1 -1
$$ -1 -1 -1 -1 -1 -1 -1 -1 -1 -1 -1 -1 -1 -1 -1 -1 -1 -1 -1 -1 -1 -1 -1 -1
$$ -1 -1 -1 -1 -1 -1 -1 -1 -1 -1 -1 -1 -1 -1 -1 -1 -1 -1 -1 -1 -1 -1 -1 -1
$$ -1 -1 -1 -1 -1 -1 -1 -1 -1 -1 -1 -1 -1 -1 -1 -1 -1 -1 -1 -1 -1 -1 -1 -1
$$ -1 -1 -1 -1 -1 -1 -1 -1 -1 -1 -1 -1 -1 -1 -1 -1
$$ ##$RG_tab8= (0..255)
$$ -1 -1 -1 -1 -1 -1 -1 -1 -1 -1 -1 -1 -1 -1 -1 -1 -1 -1 -1 -1 -1 -1 -1 -1
$$ -1 -1 -1 -1 -1 -1 -1 -1 -1 -1 -1 -1 -1 -1 -1 -1 -1 -1 -1 -1 -1 -1 -1 -1
$$ -1 -1 -1 -1 -1 -1 -1 -1 -1 -1 -1 -1 -1 -1 -1 -1 -1 -1 -1 -1 -1 -1 -1 -1
$$ -1 -1 -1 -1 -1 -1 -1 -1 -1 -1 -1 -1 -1 -1 -1 -1 -1 -1 -1 -1 -1 -1 -1 -1
$$ -1 -1 -1 -1 -1 -1 -1 -1 -1 -1 -1 -1 -1 -1 -1 -1 -1 -1 -1 -1 -1 -1 -1 -1
$$ -1 -1 -1 -1 -1 -1 -1 -1 -1 -1 -1 -1 -1 -1 -1 -1 -1 -1 -1 -1 -1 -1 -1 -1
$$ -1 -1 -1 -1 -1 -1 -1 -1 -1 -1 -1 -1 -1 -1 -1 -1 -1 -1 -1 -1 -1 -1 -1 -1
$$ -1 -1 -1 -1 -1 -1 -1 -1 -1 -1 -1 -1 -1 -1 -1 -1 -1 -1 -1 -1 -1 -1 -1 -1
$$ -1 -1 -1 -1 -1 -1 -1 -1 -1 -1 -1 -1 -1 -1 -1 -1 -1 -1 -1 -1 -1 -1 -1 -1
$$ -1 -1 -1 -1 -1 -1 -1 -1 -1 -1 -1 -1 -1 -1 -1 -1 -1 -1 -1 -1 -1 -1 -1 -1
$$ -1 -1 -1 -1 -1 -1 -1 -1 -1 -1 -1 -1 -1 -1 -1 -1
$$ ##$RG_tabA= (0..255)
$$ 0.25 0.28 0.32 0.35 0.4 0.44 0.5 0.56 0.64 0.7 0.8 0.89 1 1.12 1.28 1.4
$$ 1.6 1.78 2 2.25 2.56 2.8 3.2 3.56 4 4.5 5 5.6 6.35 7.12 8 9 10 11.3 12.7
$$ 14.2 16 18 20.2 22.6 25.4 28.5 32 36 40.3 45.2 50.8 57 64 71.8 80.6 90.5
$$ 101 114 128 144 161 181 203 228 256 287 322 362 406 456 512 575 645 724
$$ 812 912 1030 1150 1290 1440 1620 1820 2050 -1 -1 -1 -1 -1 -1 -1 -1 -1 -1
$$ -1 -1 -1 -1 -1 -1 -1 -1 -1 -1 -1 -1 -1 -1 -1 -1 -1 -1 -1 -1 -1 -1 -1 -1
$$ -1 -1 -1 -1 -1 -1 -1 -1 -1 -1 -1 -1 -1 -1 -1 -1 -1 -1 -1 -1 -1 -1 -1 -1
$$ -1 -1 -1 -1 -1 -1 -1 -1 -1 -1 -1 -1 -1 -1 -1 -1 -1 -1 -1 -1 -1 -1 -1 -1
$$ -1 -1 -1 -1 -1 -1 -1 -1 -1 -1 -1 -1 -1 -1 -1 -1 -1 -1 -1 -1 -1 -1 -1 -1
$$ -1 -1 -1 -1 -1 -1 -1 -1 -1 -1 -1 -1 -1 -1 -1 -1 -1 -1 -1 -1 -1 -1 -1 -1
$$ -1 -1 -1 -1 -1 -1 -1 -1 -1 -1 -1 -1 -1 -1 -1 -1 -1 -1 -1 -1 -1 -1 -1 -1
$$ -1 -1 -1 -1 -1 -1 -1 -1 -1 -1 -1 -1 -1 -1 -1 -1 -1 -1 -1 -1 -1 -1 -1
$$ ##$ROBOTTY= <no>
$$ ##$ROUT14= (0..7)
$$ 0 0 0 0 0 0 0 0
$$ ##$ROUTER= -1
$$ ##$RX22TY= <no>
$$ ##$RXFMAX= (0..7)
$$ 647.5 -1 -1 -1 -1 -1 -1 -1
$$ ##$RXFMIN= (0..7)
$$ 5 -1 -1 -1 -1 -1 -1 -1
$$ ##$RXINTLV= (0..7)
$$ 1 0 0 0 0 0 0 0
$$ ##$RXMSTY= <no>
$$ ##$RockSwitchEth= <no>
$$ ##$SCMTY= <no>
$$ ##$SGUC1= (0..15)
$$ 17 18 34 0 0 0 0 0 0 0 0 0 0 0 0 0
$$ ##$SGUC2= (0..15)
$$ 33 256 20 0 0 0 0 0 0 0 0 0 0 0 0 0
$$ ##$SLCBCONF= <SH>
$$ ##$SPECTR= 10
$$ ##$SY2FLAG= 0
$$ ##$SYNCTRIG= 11
$$ ##$SamChgEth= (0..3)
$$ <149.236.99.55> <no> <no> <no>
$$ ##$ServiceNo= <>
$$ ##$Sgu1PowerLevels= (0..7)
$$ 0 0 0 0 0 0 0 0
$$ ##$Sgu2PowerLevels= (0..7)
$$ 0 0 0 0 0 0 0 0
$$ ##$Sgu3PowerLevels= (0..7)
$$ 0 0 0 0 0 0 0 0
$$ ##$Sgu4PowerLevels= (0..7)
$$ 0 0 0 0 0 0 0 0
$$ ##$Sgu5PowerLevels= (0..7)
$$ 0 0 0 0 0 0 0 0
$$ ##$Sgu6PowerLevels= (0..7)
$$ 0 0 0 0 0 0 0 0
$$ ##$Sgu7PowerLevels= (0..7)
$$ 0 0 0 0 0 0 0 0
$$ ##$Sgu8PowerLevels= (0..7)
$$ 0 0 0 0 0 0 0 0
$$ ##$SguType= 2
$$ ##$ShimMaxVal= 32760
$$ ##$ShimPow1Ch2Sh= (0..38)
$$ 0 0 0 0 0 0 0 0 0 0 0 0 0 0 0 0 0 0 0 0 0 0 0 0 0 0 0 0 0 0 0 0 0 0 0 0
$$ 0 0 0
$$ ##$ShimPow1Imax= (0..38)
$$ 0 0 0 0 0 0 0 0 0 0 0 0 0 0 0 0 0 0 0 0 0 0 0 0 0 0 0 0 0 0 0 0 0 0 0 0
$$ 0 0 0
$$ ##$ShimPow1NChan= 0
$$ ##$ShimPow1TotIMax= 0
$$ ##$ShimPow1Vmax= (0..38)
$$ 0 0 0 0 0 0 0 0 0 0 0 0 0 0 0 0 0 0 0 0 0 0 0 0 0 0 0 0 0 0 0 0 0 0 0 0
$$ 0 0 0
$$ ##$ShimPow2Ch2Sh= (0..38)
$$ 0 0 0 0 0 0 0 0 0 0 0 0 0 0 0 0 0 0 0 0 0 0 0 0 0 0 0 0 0 0 0 0 0 0 0 0
$$ 0 0 0
$$ ##$ShimPow2Imax= (0..38)
$$ 0 0 0 0 0 0 0 0 0 0 0 0 0 0 0 0 0 0 0 0 0 0 0 0 0 0 0 0 0 0 0 0 0 0 0 0
$$ 0 0 0
$$ ##$ShimPow2NChan= 0
$$ ##$ShimPow2TotIMax= 0
$$ ##$ShimPow2Vmax= (0..38)
$$ 0 0 0 0 0 0 0 0 0 0 0 0 0 0 0 0 0 0 0 0 0 0 0 0 0 0 0 0 0 0 0 0 0 0 0 0
$$ 0 0 0
$$ ##$ShimPow3Ch2Sh= (0..38)
$$ 0 0 0 0 0 0 0 0 0 0 0 0 0 0 0 0 0 0 0 0 0 0 0 0 0 0 0 0 0 0 0 0 0 0 0 0
$$ 0 0 0
$$ ##$ShimPow3Imax= (0..38)
$$ 0 0 0 0 0 0 0 0 0 0 0 0 0 0 0 0 0 0 0 0 0 0 0 0 0 0 0 0 0 0 0 0 0 0 0 0
$$ 0 0 0
$$ ##$ShimPow3NChan= 0
$$ ##$ShimPow3TotIMax= 0
$$ ##$ShimPow3Vmax= (0..38)
$$ 0 0 0 0 0 0 0 0 0 0 0 0 0 0 0 0 0 0 0 0 0 0 0 0 0 0 0 0 0 0 0 0 0 0 0 0
$$ 0 0 0
$$ ##$ShimPow4Ch2Sh= (0..38)
$$ 0 0 0 0 0 0 0 0 0 0 0 0 0 0 0 0 0 0 0 0 0 0 0 0 0 0 0 0 0 0 0 0 0 0 0 0
$$ 0 0 0
$$ ##$ShimPow4Imax= (0..38)
$$ 0 0 0 0 0 0 0 0 0 0 0 0 0 0 0 0 0 0 0 0 0 0 0 0 0 0 0 0 0 0 0 0 0 0 0 0
$$ 0 0 0
$$ ##$ShimPow4NChan= 0
$$ ##$ShimPow4TotIMax= 0
$$ ##$ShimPow4Vmax= (0..38)
$$ 0 0 0 0 0 0 0 0 0 0 0 0 0 0 0 0 0 0 0 0 0 0 0 0 0 0 0 0 0 0 0 0 0 0 0 0
$$ 0 0 0
$$ ##$ShimPowMaxUA= (0..63)
$$ 130000 130000 130000 130000 130000 130000 130000 130000 130000 130000 130000
$$ 130000 130000 130000 130000 130000 130000 130000 130000 130000 130000 130000
$$ 130000 130000 130000 130000 130000 130000 130000 130000 130000 130000 130000
$$ 130000 130000 130000 130000 130000 130000 130000 0 0 0 0 0 0 0 0 0 0 0
$$ 0 0 0 0 0 0 0 0 0 0 0 0 0
$$ ##$ShimPowMaxUC= (0..63)
$$ 130000 130000 130000 130000 130000 130000 130000 130000 130000 130000 130000
$$ 130000 130000 130000 130000 130000 130000 130000 130000 130000 130000 130000
$$ 130000 130000 130000 130000 130000 130000 130000 130000 130000 130000 130000
$$ 130000 130000 130000 130000 130000 130000 130000 0 0 0 0 0 0 0 0 0 0 0
$$ 0 0 0 0 0 0 0 0 0 0 0 0 0
$$ ##$ShimPowMaxUG= (0..63)
$$ 524287 524287 524287 524287 524287 524287 524287 524287 524287 524287 524287
$$ 524287 524287 524287 524287 524287 524287 524287 524287 524287 524287 524287
$$ 524287 524287 524287 524287 524287 524287 524287 524287 524287 524287 524287
$$ 524287 524287 524287 524287 524287 524287 0 0 0 0 0 0 0 0 0 0 0 0 0 0 0
$$ 0 0 0 0 0 0 0 0 0 0
$$ ##$ShimPowNum= 0
$$ ##$ShimPowRcbType= 3
$$ ##$ShimPowRes= (0..63)
$$ 1e-020 1e-020 1e-020 1e-020 1e-020 1e-020 1e-020 1e-020 1e-020 1e-020 1e-020
$$ 1e-020 1e-020 1e-020 1e-020 1e-020 1e-020 1e-020 1e-020 1e-020 1e-020 1e-020
$$ 1e-020 1e-020 1e-020 1e-020 1e-020 1e-020 1e-020 1e-020 1e-020 1e-020 1e-020
$$ 1e-020 1e-020 1e-020 1e-020 1e-020 1e-020 1e-020 0 0 0 0 0 0 0 0 0 0 0
$$ 0 0 0 0 0 0 0 0 0 0 0 0 0
$$ ##$ShimPowRng0= (0..63)
$$ 1 1 1 1 1 1 1 1 1 1 1 1 1 1 1 1 1 1 1 1 1 1 1 1 1 1 1 1 1 1 1 1 1 1 1 1
$$ 1 1 1 1 0 0 0 0 0 0 0 0 0 0 0 0 0 0 0 0 0 0 0 0 0 0 0 0
$$ ##$ShimPowRng1= (0..63)
$$ 1 1 1 1 1 1 1 1 1 1 1 1 1 1 1 1 1 1 1 1 1 1 1 1 1 1 1 1 1 1 1 1 1 1 1 1
$$ 1 1 1 1 0 0 0 0 0 0 0 0 0 0 0 0 0 0 0 0 0 0 0 0 0 0 0 0
$$ ##$ShimPowRng2= (0..63)
$$ 1 1 1 1 1 1 1 1 1 1 1 1 1 1 1 1 1 1 1 1 1 1 1 1 1 1 1 1 1 1 1 1 1 1 1 1
$$ 1 1 1 1 0 0 0 0 0 0 0 0 0 0 0 0 0 0 0 0 0 0 0 0 0 0 0 0
$$ ##$ShimPowRng3= (0..63)
$$ 1 1 1 1 1 1 1 1 1 1 1 1 1 1 1 1 1 1 1 1 1 1 1 1 1 1 1 1 1 1 1 1 1 1 1 1
$$ 1 1 1 1 0 0 0 0 0 0 0 0 0 0 0 0 0 0 0 0 0 0 0 0 0 0 0 0
$$ ##$ShimPowType1= 0
$$ ##$ShimPowType2= 0
$$ ##$ShimPowType3= 0
$$ ##$ShimPowType4= 0
$$ ##$ShimSysAngle= <>
$$ ##$ShimSysFunc= (0..63)
$$ 1 2 3 0 4 5 6 0 0 31 32 33 34 0 12 11 10 9 8 7 24 23 22 21 20 19 0 18 26
$$ 25 16 17 30 29 28 27 13 14 15 0 0 0 0 0 0 0 0 0 0 0 0 0 0 0 0 0 0 0 0 0
$$ 0 0 0 0
$$ ##$ShimSysMatId= <no>
$$ ##$ShimSysMatrix= 1
$$ ##$ShimSysOffset= <0>
$$ ##$ShimSysType= 3
$$ ##$ShimUnit= 0
$$ ##$TFXNUM= 0
$$ ##$TOSITY= <no>
$$ ##$TRIPLO2= 0
$$ ##$VTU= 1
$$ ##$VTUETH= <no>
$$ ##$VTUTY= <tty05>
$$ ##$WBREFAM= (0..15)
$$ 101.2 100 100 100 100 100 100 100 100 100 100 100 100 100 100 100
$$ ##$WBREFLM= (0..15)
$$ 1 0 0 0 0 0 0 0 0 0 0 0 0 0 0 0
$$ ##$WBREFPH= (0..15)
$$ 0.13 0 0 0 0 0 0 0 0 0 0 0 0 0 0 0
$$ ##$WBSGU= (0..15)
$$ 0 0 0 0 0 0 0 0 0 0 0 0 0 0 0 0
$$ ##$XFAC= 2
$$ ##END=
$$ 
##$DECIM=	1109.33333333333
##$DSPFVS=	21
##NTUPLES=	NMRSPECTRUM
##VARNAME=	FREQUENCY,	SPECTRUM/REAL,	SPECTRUM/IMAG,	PAGE NUMBER
##SYMBOL=	X,	R,	I,	N
##VARTYPE=	INDEPENDENT,	DEPENDENT,	DEPENDENT,	PAGE
##VARFORM=	AFFN,	ASDF,	ASDF,	AFFN
##VARDIM=	131072,	131072,	131072,	2
##UNITS=	HZ,	ARBITRARY UNITS,	ARBITRARY UNITS,
##FIRST=	12720.09130859375,	-21.596445083618164062,	-3.754741668701171875,	1
##LAST=	-5308.75439453125,	-21.5962371826171875,	-3.7530217170715332031,	2
##MIN=	-5308.75439453125,	-22.402990341186523438,	-20015.06640625,	1
##MAX=	12720.09130859375,	40972.859375,	21014.404296875,	1
##FACTOR=	-0.13755022623711576912,	0.51216074218750007319,	0.2626800537109375,	1
##PAGE=	N=1
##DATATABLE=	(X++(R..R)), XYDATA
-92475d2%%%%%%%%%%%%%%%%%%%%%%%%%%%%%%%%%%%%%%%%%%%%%%%%%%%%%%%%%%%%%%%%%%%%
-92407d2%%%%%%%%%%%%%%%%%%%%%%%%%%%%%%%%%%%%%%%%%%%%%%%%%%jJ%%%%%%j%%%Jj%%%%
-92339d3J%jJj%J%%%%%j%JjJ%%j%%Jj%%%%Jj%J%%j%%%%%%%%%%%%%%%%%%%%%%%%%%%%%%%%%
-92271d3%%%%%%%%%%%%%%%%%%%%%%%%%%%%%%%%%%%%%%%%%%%%%%%%%%%%%%%%%%%%%%%%%%%%
-92203d3%%%%%%%%%%%%%%%%%%%%%%%%%%%%%%%%%%%%%%%%%%%%%%%%%%%%%%%%%%%%%%%%%%%%
-92135d3%%%%%%%%%%%%%%%%%%%%%%%%%%%%%%%%%%%%%%%%%%%%%%%%%%%%%%%%%%%%%%%%%%%%
-92067d3%%%%%%%%%%%%%%%%%%%%%%%%%%%%%%%%%%%%%%%%%%%%%%%%%%%%%%%%%%%%%%%%%%%%
-91999d3%%%%%%%%%%%%%%%%%%%%%%%%%%%%%%%%%%%%%%%%%%%%%%%%%%%%%%%%%%%%%%%%%%%%
-91931d3%%%%%%%%%%%%%%%%%%%%%%%%%%%%%%%%%%%%%%%%%%%%%%%%%%%%%%%%%%%%%%%%%%%%
-91863d3%%%%%%%%%%%%%%%%%%%%%%%%%%%%%%%%%%%%%%%%%%%%%%%%%%%%%%%%%%%%%%%%%%%%
-91795d3%%%%%%%Jj%%%%%%%%%%%%%%%Jj%%%%%%%%%JjJj%%%J%jJj%%%J%%%%%jJ%%jJ%%%%%%
-91727d2%%%%%%%%%%%%%%%%%%%%%%%%%%%%%%%%%%%%%%%%%%%%%%%%%%%%%%%%%%%%%%%%%%%%
-91659d2%%%%%%%%%%%%%%%%%%%%%%%%%%%%%%%%%%%%%%%%%%%%%%%%%%%%%%%%%%%%%%%%%%%%
-91591d2%%%%%%%%%%%%%%%%%%%%%%%%%%%%%%%%%%%%%%%%%%%%%%%%%%%%%%%%%%J%%j%%%%%%
-91523d2%%%Jj%J%jJj%%JjJ%%%%jJ%%%%%%%jJ%%%%%jJ%%%%%%%%%%%%%%%%%%%%%%%%%%%%%%
-91455d1%%%%%%%%%%%%%%%%%%%%%%%%%%%%%%%%%%%%%%%%%%%%%%%%%%%%%%%%%%%%%%%%%%%%
-91387d1%%%%%%%%%%%%%%%%J%%%jJj%JjJj%%%JjJ%%%%%%jJ%%j%J%%%%%%%jJ%jJ%%jJ%%%jJ
-91319d0%%%%%%%%%%%%%%%%%%%%%%%%%%%%%%%%%%%%%%%%%%%%%%%%%%%%%%%%%%%%%%%%%%%%
-91251d0%%%%%%%%%%%%%%%%%%Jj%%%%%%%J%j%%Jj%%%Jj%%%%J%j%%Jj%%J%%%%%%%%%%%%%%%
-91183c9%%%%%%%%%%%%%%%%%%%%%%%%%%%%%%%%%%%%%%%%%%%%%%%%%%%%%%%%%%%%%%%%%%%%
-91115c9%%%%%%%%%%%%%%%%%%%%%%%%%%%%Jj%%%%%%%%%%%%%%J%%%j%J%j%%J%%%jJ%%%%%%%
-91047c8%%%%%%%%%%%%%%%%%%%%%%%%%%%%%%%%%%%%%%%%%%%%%%%%%%%%%%%%%%%%%Jj%%%%%
-90979c8%%%%%%%%%%%%%Jj%%%%%%JjJj%%%%%%%%JjJ%jJ%%%%%%%%%%%%%%%%%%%%%%%%%%%%%
-90911c7%%%%%%%%%%%%%%%%%%%%%%%%%%%%%%%%%%%%%%%%%%%%%%%%%%%%%%%%%%%Jj%Jj%%%%
-90843c7J%jJj%%%%%%%%%%%%%%%J%jJj%J%%%%%%%%%%%%jJ%%%%%%%%%%%%%%%%%%%%%%%%%%%
-90775c6%%%%%%%%%%%%%%%%%%%%%%%%%%%%%%%%%%%%%%%%%%%%%%%%%%%%%%%%J%j%%%%Jj%Jj
-90707c6%Jj%%J%%j%J%%%j%J%%%j%J%%%%%%%%%%%%%%%%%%%%%%%%%%%%%%%%%%%%%%%%%%%%%
-90639c5%%%%%%%%%%%%%%%%%%%%%%%%%%%%%%%%%%%%%%%%%%%%%%%%JjJ%j%%J%%%j%Jj%%J%%
-90571c4%jJ%jJ%j%J%%%%%%%%jJ%%%%%%%%%%%%%%%%%%%%%%%%%%%%%%%%%%%%%%%%%%%%%%%%
-90503c4%%%%%%%%%%%%%%%%%%%%%%%%%%%%%%%%%%%%%%%%%%Jj%%%%%%%%%%%%%Jj%%Jj%%%%%
-90435c4%%J%%%%%jJ%%%jJ%%jJ%%jJ%%%%%%%%jJ%%%%%%%%%%%%%%%%%%%%%%%%%%%%%%%%%%%
-90367c3%%%%%%%%%%%%%%%%%%%%%%%%%%%%%%%%%%%%%%%%%%%%%%%%%%%%%%%%%Jj%%%%%J%j%
-90299c3J%%%%%%j%J%%%%%%%%%jJ%%%%%%%%%%%%%%%%%%%%%%%%%%%%%%%%%%%%%%%%%%%%%%%
-90231c2%%%%%%%%%%%%%%%%%%%%%%%%%%%%%%%%%%%%%%%%%%%%%%%%%%%%%Jj%%%%%%%%%%%%%
-90163c2%Jj%%%%J%j%%%JjJj%%%%JjJ%%%%%%%j%J%%%%%%jJ%%%%%%%%%%%%%%%%%%%%%%%%%%
-90095c1%%%%%%%%%%%%%%%%%%%%%%%%%%%%%%%%%%%%%%%%%%%%%%%%%%%%%%%%%%%%%%%%%%%J
-90027c0j%%%%%%%%%%%%%%%%%%%%%%%%%%Jj%%%%J%%%jJ%%%j%%Jj%%%J%%%%%%%%%%%%%%%%%
-89959c0%%%%%%%%%%%%%%jJ%%%%%%%%%%%%%%%%%%%%%%%%%%%%%%%%%%%%%%%%%%%%%%%%%%%%
-89891c0%%%%%%%%%%%%%%%%%%%%%%%%%%%%%%%%%%%%%%%%%%%%%%%%%Jj%%Jj%%%%%%J%%%j%%
-89823c0%%J%j%%%%%%%%J%jJj%J%%j%J%%%jJ%%%%%%%%%%%%%%%%%%%%%%%%%%%%%%%%%%%%%%
-89755b9%%%%%%%%%%%%%%%%%%%%%%%%%%%%%%%%%%%%%%%%%%%%%%%%%%%%%%%%%%%%%%%%Jj%%
-89687b9%%%%%%%%%%%%%%%%%%%%%%%%%%%%%%%%%%Jj%%%%%J%%j%%%%%%J%j%%%J%j%%%%J%%%
-89619b8%%%%%%jJ%jJ%%%%%%%%%%%%jJ%%%%%%%%jJ%%%%%%%%%%%%%%%%%%%%%%%%%%%%%%%%%
-89551b8%%%%%%%%%%%%%%%%%%%%%%%%%%%%%%%%%%%%%%%%%%%%%%%%%%%%%%%%%%%%%%%%%%%%
-89483b8%%%%%%%%%%%%%%%%%%%%%%%%%%%%%%%%%%%%%%%%%%%%%%%%%%%%%%%Jj%%%%%%%%%%%
-89415b8%J%jJ%%j%J%j%%%J%%%j%%%%%%J%jJjJ%%%%jJjJ%%%%%%%%%%%%%%%%%%%%%%%%jJ%%
-89347b7%%%%%%%%%%%%%%%%%%%%%%%%%%%%%%%%%%%%%%%%%%%%%%%%%%%%%%%%%%%%%%%%%%%%
-89279b7%%%%%%%%%%%%%%%%%%%%%%%%%%%%%%%%%%%%%%%%%%%%%%%%%%%%%%Jj%%%%%%%%%%%%
-89211b7%%%%%J%j%%%%J%j%%%%J%%j%%%J%%%j%%%%%J%%%%%%%%jJ%jJ%%%%%j%%%J%%%%%%%%
-89143b6%%%%%%%%%%%%%%jJ%%%%%%%%%%%%%%%jJ%%%%%%%%%%%%%%%%%%%%%%%%%%%%%%%%%%%
-89075b6%%%%%%%%%%%%%%%%%%%%%%%%%%%%%%%%%%%%%%%%%%%%%%%%%%%%%%%%%%%%%%%%%%%%
-89007b6%%%%%%%%%%%%%%%%%%%%%Jj%%Jj%%Jj%%%%%%%%%%%%%%%Jj%%%%%%%JjJj%%Jj%Jj%%
-88939b6%%%%%J%%j%%%%%%%%%%J%j%J%%jJjJ%%%j%J%j%Jj%%%J%j%%J%%j%JjJ%%%%%%%%%%%
-88871b5%jJ%%jJjJ%%jJ%%%%%%%%%%%%%%%%%%%%%%%j%JjJ%%%%%%%%%%%%%%%%%%%%%%%%%%%
-88803b5%%%%%%%%%%%%%%%%%%%%%%%%%%%%%%%%%%%%%%%%%%%%%%%%%%%%%%%%%%%%%%%%%%%%
-88735b5%%%%%%%%%%%%%%%%%%%%%%%%%%%%%%%%%%%%%%%%%%%%%%%%%%%%%%%%%%%%JjJ%j%%%
-88667b5%%%%%%%J%%%%j%%%%Jj%%%%%%JjJj%%%J%%%%%%%jJ%%j%%%%%%Jj%%%%JjJ%jJjJ%%j
-88599b5J%%jJ%%j%%%%J%%jJ%%%%%%%%%%%%%%%%%%%%%%%%%%%%%%%%%%%%%%%%%%%%%%%%%%%
-88531b4%%%%%%%%%%%%%%%%%%%%%%%%%%%%%%%%%%%%%%%%%%%%%%%%%%%%%%%%%%%%%%%%%%%%
-88463b4%%%%%%%%%%%%%%%%%%%%%%%%%%%%%%%%%%%%%%%%%%%%%%%%%%%%%%%%%%%%%%%%%%%%
-88395b4%%%%%%%%%%%%%%%%%%%%%%%%%%%%%%%%%%Jj%%%%%%%%JjJj%%%Jj%J%%%j%%%JjJjJ%
-88327b3%%j%%%%J%%jJ%%%j%%J%%%%j%J%jJ%j%J%%%%%%%%%%%%%%%%%%%%%%%%%%%%%%%%%%%
-88259b3%%%%%%%%%%%%%%%%%%%%%%%%%%%jJ%%%%%%%%%%%%%%%%%%%%%%%%%%%%%%%%%%%%%%%
-88191b3%%%%%%%%%%%%%%%%%%%%%%%%%%%%%%%%%%%%%%%%%%%%%%%%%%%%%%%%%%%%%%%%%%%%
-88123b3%%%%%%%%%%%%%%%%%%%%%%%%%%%%%%%%%%%%%%%%%%%%%%%%%%%%%%%%%%%%%%%%%%%%
-88055b3%%%%%%%%%%%%%%%%%%%%%%%%%%%%%%%%%%%%%%%%Jj%%J%%%j%J%j%%%%%J%jJjJ%jJj
-87987b3%%%Jj%J%%jJ%j%J%j%%%%%%J%j%J%jJ%jJ%%%%%%%%%%%%%%%jJ%%%jJ%%%%%%%%%%%%
-87919b2%%%%%%%%%%%%%j%%J%%%%%%%%jJ%%%%%%%%%%%j%J%%%%j%J%%%%j%J%%j%J%%%%%%%%
-87851b2%%%%%%%%%%%%%%%%%%%%%%%%%%%%%%%%%%%%%%%%%%%%%%%%%%%%%%%%%%%%%%%%%%%%
-87783b2%%%%%%%%%%%%%%%%%%%%%%%%%%%%%%%%%%%%%%%%%%%%%%%%%%%%%%%%%%%%%%%%%%%%
-87715b2%Jj%%%Jj%%%%%%%%%%%%%%%%%%%%%%%%%%%%%%%%%%%J%%j%%%%%%%%%%%%%%J%%j%%%
-87647b2%J%j%%%%%%%J%j%JjJ%j%%%%%%%%%%%%%%%%%%JjJjJ%jJ%%%jJjJ%jJj%%Jj%%%%%J%
-87579b1%%j%J%%%%%%%%%%%%jJ%%%%%%%%%%%%%%%jJ%%%%%%%%%%%%%%%%%%%%%%%%%%%%%%%%
-87511b1%%%%%%%%%%%%%%%%%%%%%%%%%%%%%%%%%%%%%%%%%%%%%%%%%%%%%%%%%%%%%%%%%%%%
-87443b1%%%%%%%%%%%%%%%%%%%%%%%%%%%%%%%%%%%%%%%%%%%%%%%%%%%%%%%%%%%%%%%%%%%%
-87375b1%%%%%%%%%%%%%%%%%%%%%%%%%%%%%%%%%%%%%%%%%%%%%%%%%%%%%%%%%%%%%%%%%%%%
-87307b1%%%%%%%%%%%%%%%%%%%%%%%%%%%%%%%Jj%%Jj%%%%%%Jj%Jj%%%%%%%%%%%%J%%%%jJ%
-87239b0j%J%jJ%j%%%%Jj%%%%%J%%%%%%%%%%%jJ%%%%%%%%%%%%%%%%jJ%%%%%%%%%%%%%%%%%
-87171b0%%%jJ%%jJ%%%%jJ%%%%%%%%%%%%%%%%%%%%%%%%%%%%%%%%%%%%%%%%%%%%%%%%%%%%%
-87103b0%%%%%%%%%%%%%%%%%%%%%%%%%%%%%%%%%%%%%%%%%%%%%%%%%%%%%%%%%%%%%%%%%%%%
-87035b0%%%%%%%%%%%%%%%%%%%%%%%%%%%%%%%%%%%%%%%%%%%%%%%%%%%%%%%%%%%%%%%%%%%%
-86967b0%%%%%%%%%%%%%%%%%%%%%%%%%%%%%%%%%%%%%%%%%%%%%%%%%%%%%%%%%%%%%%%%%%%%
-86899b0%%%%%%%%%%%%%%%%%%%%%%%%%%%%%%%%%%%%%%%%%%%%%%%%%%%%%%%J%j%%%%%%%%%%
-86831b0%%%%%%%%%%%%%%%%%%J%%j%%%%%%%%%%%%%JjJ%j%%%Jj%J%%%%j%%J%j%%Jj%%J%j%J
-86763a9%%jJj%%%J%jJ%%%%%jJ%j%%J%%%%%%j%J%%j%J%j%J%%%%%%j%J%%%%%%%%%%%%%jJ%%
-86695a9%%j%%J%jJ%%%%%%%%%%%%jJ%%%%%%%%%%%%jJ%%%%%j%J%%%%%%%%%%%%%jJ%%%%%%%%
-86627a9%%%%%%%%%%%%%%%%%%%%%%%%%%%%%%%%%%%%%%%%%%%%%%%%%%%%%%%%%%%%%%%%%%%%
-86559a9%%%%%%%%%%%%%%%%%%%%%%%%%%%%%%%%%%%%%%%%%%%%%%%%%%%%%%%%%%%%%%%%%%%%
-86491a9%%%%%%%%%%%%%%%%%%%%%%%%%%%%%%%%%%%%%%%%%%%%%%%%%%%%%%%%%%%%%%%%%%%%
-86423a9%%%%%%%%%%%%%%%%%%%%%%%%%%%Jj%%%%%%%%%%%%%%%%%%%%%%%%%%%J%%j%%Jj%Jj%
-86355a9%%Jj%%%Jj%%Jj%%%%%J%j%J%%%j%J%%%%%%%%%%%%j%J%%%%%%%jJ%%j%J%%%%%%%%%%
-86287a8%%%%%%%%%%%%%%%%%%%%%%%%%%%%%%%%%%%%%%%%%%%%%%%%%%%%%%%%%%%%%%%%%%%%
-86219a8%%%%%%%%%%%%%%%%%%%%%%%jJ%%%%%%%%jJ%%%%%%%%%%%%%%%%%%%%%%%%%%%%%%%%%
-86151a8%%%%%%%%%%%%%%%%%%%%%%%%%%%%%%%%%%%%%%%%%%%%%%%%%%%%%%%%%%%%%%%%%%%%
-86083a8%%%%%%%%%%%%%%%%%%%%%%%%%%%%%%%%%%%%%%%%%%%%%%%%%%%%%%%%%%%%%%%%%%%%
-86015a8%%%%%%%%%%%%%%%%%%%%%%%%%%%%%%%%%%%%%%%%%%%%%%%%%%%%%%%%%%%%%%%%%%%%
-85947a8%%%%%%%%%%%%%%%%Jj%%%%%%%%Jj%%%%%%%%%%%%%%%Jj%%%%%%%%%%%%%%%%%%%%%%%
-85879a8%%Jj%%%%%%%%%%%%%%%%%%Jj%%%%%%J%%j%%%%%%%%%%%%J%j%%%%%JjJj%%%%%%%%%%
-85811a8%%J%%j%JjJ%j%J%%%%jJ%%jJ%j%J%%%j%J%j%Jj%J%j%J%%jJ%%%%%%j%J%%jJ%%%%%%
-85743a7%%%jJ%jJ%%%jJ%j%Jj%J%%%jJ%%%%%%%%%%%jJ%jJ%jJ%jJ%%jJ%%%%%%%%%%j%%JjJ%
-85675a7%%jJjJ%%%jJ%%%%%%%%%%%%%%%%%%%%%%%%%%%%%%%%%%%%%%%%%%%%%%%%%%%%%%%%%
-85607a7%%%%%%%%%%%%%%%%%%%%%%%%%%%%%%%%%%%%%%%%%%%%%%%%%%%%%%%%%%%%%%%%%%%%
-85539a7%%%%%%%%%%%%%%%%%%%%%%%%%%%%%%%%%%%%%%%%%%%%%%%%%%%%%%%%%%%%%%%%%%%%
-85471a7%%%%%%%%%%%%%%%%%%%%%%%%%%%%%%%%%%%%%%%%%%%%%%%%%%%%%%%%%%%%%%%%%%%%
-85403a7%%%%%%%%%%%%%%%%Jj%%%%%%%%%%%%%%%%%%%%%%%%%%%%%%%%%%%%%%%%%%%Jj%%%%J
-85335a6j%%%J%j%%%%%%%%%%%Jj%%%%Jj%%%%%%%Jj%%%%J%j%%%%%%%%%%J%jJ%%jJjJ%%%%%j
-85267a7%J%j%J%j%J%j%%J%j%JjJjJ%%%%j%%J%%%%%j%%%J%%%%%jJj%J%j%J%%%%%j%%J%%%%
-85199a6jJj%J%%%%%j%J%%j%%J%%jJ%%jJj%JjJ%%%%%%%jJ%%%%jJj%J%%%%%%%%%%%%%%%%%%
-85131a6%%%%%%%%%%%%%j%J%%%%%%%%%%%%%%%%%%%%%%%%%%%%%%%%%%%%%%%%%%%%%%%%%%%%
-85063a6%%%%%%%%%%%%%%%%%%%%%%%%%%%%%%%%%%%%%%%%%%%%%%%%%%%%%%%%%%%%%%%%%%%%
-84995a6%%%%%%%%%%%%%%%%%%%%%%%%%%%%%%%%%%%%%%%%%%%%%%%%%%%%%%%%%%%%%%%%%%%%
-84927a6%%%%%%%%%%%%%%%%%%%%%%%%%%%%%%%%%%%%%%%%%%%%%%%%%%%%%%%%%%%%%%%%%%%%
-84859a6%%%%%%%%%%%%%%%%%%%%%%%%%%%%%%%%%%%%%%%%%%%%%%%%%%%%%%%%%%%%%%%%%%%%
-84791a6%%%%%%%%%%%%%%%%%%%%%%%%%%%%%%%%%%%%%%%%%%%%%%%%%%%%%%%%%%%%%%Jj%%%%
-84723a6%%%%%%%%%%%%%%%%%%%%%%%%Jj%%%%%%J%j%%%%%Jj%%%%%J%%%j%Jj%%J%j%J%%%jJ%
-84655a5%j%%%%%%%%%%%%%%%%J%jJ%%j%%%%Jj%%%J%%%j%%J%%%j%%%%Jj%Jj%%Jj%J%%%%j%%
-84587a6%%%J%%%j%%%J%%jJ%%%%jJ%%%%%%%%%%%jJ%%%%j%J%%%%%%%%%%%%%jJ%%%%%%%%jJ%
-84519a5%%%jJ%%%%%jJ%%%j%J%%%%%%%%%%%%jJ%%%jJ%%%%%%%%%%%%%%%%%%%%%jJ%%%%%%%%
-84451a5%%%%%%%%%%%%%%%%%%%%%%%%%%%%%%%%%%%%%%%%%%%%%%%%%%%%%%%%%%%%%%%%%%%%
-84383a5%%%%%%%%%%%%%%%%%%%%%%%%%%%%%%%%%%%%%%%%%%%%%%%%%%%%%%%%%%%%%%%%%%%%
-84315a5%%%%%%%%%%%%%%%%%%%%%%%%%%%%%%%%%%%%%%%%%%%%%%%%%%%%%%%%%%%%%%%%%%%%
-84247a5%%%%%%%%%%%%%%%%%%%%%%%%%%%%%%%%%%%%%%%%%%%%%%%%%%%%%%%%%%%%%%%%%%%%
-84179a5%%%%%%%%%%%%%%%%%%%%%%%%%%%%%%%%%%%%%%%%%%%%%%%%%%%%%%%%%%%%%%%%%%%%
-84111a5%%%%%%%%%%%%%%%%%%%%%%%%%%%%Jj%%%%%%%%%%%%%%%%%%%%%%%%%%%%%%%%%%%%%%
-84043a5%%%%%%%%%%%%%%%%%%%%%%%Jj%%%Jj%%%%%%%%%%%%%%%%%%%%%%%%%%%%%%%%%%%%%%
-83975a5%%%Jj%%Jj%%%%%%%%%%%%%Jj%%%%%%J%%j%%J%%j%J%j%%%%J%jJ%jJ%%%%%%%j%%%Jj
-83907a5%J%jJ%%%j%Jj%%J%%%%%%%%%%%%%%%%%%%%%%%%%%%%%%%%%%%%%%%%%%%jJ%%%%%%%%
-83839a4%%%j%%J%%%%%%%%%%%%%%%jJ%%%jJj%J%%%%%%%%%%%jJ%%%%jJ%%%%%%%%%%%%%%%%%
-83771a4%%j%J%%%%%%%%%%%%%%%%%%%%%%%%%%%%%%%%%%%%%%%%%%%%%%%%%%%%%%%%%%%%%%%
-83703a4%%%%%%%%%%%%%%%%%%%%%%%%%%%%%%%%%%%%%%%%%%%%%%%%%%%%%%%%%%%%%%%%%%%%
-83635a4%%%%%%%%%%%%%%%%%%%%%%%%%%%%%%%%%%%%%%%%%%%%%%%%%%%%%%%%%%%%%%%%%%%%
-83567a4%%%%%%%%%%%%%%%%%%%%%%%%%%%%%%%%%%%%%%%%%%%%%%%%%%%%%%%%%%%%%%%%%%%%
-83499a4%%%%%%%%%%%%%%%%%%%%%%%%%%%%%%%%%%%%%%%%%%%%%%%%%%%%%%%%%%%%%%%%%%%%
-83431a4%%%%%%%%%%%%%%%%%%%%%%%%%%%J%j%%%Jj%%%%%%%%%%%%%%%Jj%%%%%%%%%%%%%%%%
-83363a4%%%%%%%%%%%%%%%%J%%j%%%J%j%%%%%%%%%%%%%%%%%Jj%%%%Jj%Jj%%%%JjJj%J%j%J
-83295a3j%%%%%Jj%J%%%j%JjJjJjJ%%%jJ%%%j%%J%%%%jJ%%%%%%%jJ%%%j%J%%%j%%J%j%J%%
-83227a3jJ%%%%%%%%%%%%%%%%%jJ%%j%%J%%%%%%%%%%%%%%%%%%%jJ%jJ%%%%%j%J%%jJ%%j%%
-83159a4%J%j%JjJ%%%%%%%jJ%%jJ%%jJ%%%jJ%%%%%%%%%%%%%jJ%%%%j%J%%jJ%%%%%%%%%%%%
-83091a3%%%%jJ%%jJ%%%%jJjJ%%%%%j%J%%j%%J%%%%%%j%J%%%%%jJ%%%%%%%%%%%%%%%%%%%%
-83023a3%%%jJ%%%%%%%%%%%%%%%%%%%%%%%%%%%%%%%%%%%%%%%%%%%%%%%%%%%%%%%%%%%%%%%
-82955a3%%%%%%%%%%%%%%%%%%%%%%%%%%%%%%%%%%%%%%%%%%%%%%%%%%%%%%%%%%%%%%%%%%%%
-82887a3%%%%%%%%%%%%%%%%%%%%%%%%%%%%%%%%%%%%%%%%%%%%%%%%%%%%%%%%%%%%%%%%%%%%
-82819a3%%%%%%%%%%%%%%%%%%%%%%%%%%%%%%%%%%%%%%%%%%%%%%%%%%%%%%%%%%%%%%%%%%%%
-82751a3%%%%%%%%%%%%%%%%%%%%%%%%%%%%%%%%%%%%%%%%%%%%%%%%%%%%%%%%%%%%%%%%%%%%
-82683a3%%%%%%%%%%%%%%%%%%%%%%%%%%%%%%%%%%%%%%%%%%%%%%%%%%%%%%%%%%%%%%%%%%%%
-82615a3%%%%%%%%%%%%%%%%%%%%%%%%%%%%%%%%%%%%%%%%%%%%Jj%%%%%%%%%%%%%Jj%%%%%%%
-82547a3%%%%%%%%%Jj%J%j%%%%%Jj%%%%%J%%jJj%%%%J%%%%j%%JjJ%jJ%%jJj%JjJjJj%%J%%
-82479a2j%%%%%Jj%J%j%%%Jj%%%J%%%%j%Jj%%Jj%%%%%Jj%J%%j%%J%%j%%%%%%%Jj%%%%%%J%
-82411a2j%%%%%JjJ%%j%%%%%%%%Jj%J%%%j%J%%%%%%%j%J%%jJ%jJ%%%%%%%%%%%%%%%%%%%%%
-82343a2j%J%%%%%%%%%%jJ%%%%%%%%%%%%%%%%%%%%%%%%%%%%%%%%%%%%%%%%%%%%%%%%%%%%%
-82275a2%%%%%%%%%%%%%%%%%%%%%%%%%%%%%%%%%%%%%%%%%%%%%%%jJ%%%%%%%%%%%%%%%%%%%
-82207a2%%%%%%%%%%%%%%%%%%%%%%%%%%%%%%%%%%%%%%%%%%%%%%%%%%%%%%%%%%%%%%%%%%%%
-82139a2%%%%%%%%%%%%%%%%%%%%%%%%%%%%%%%%%%%%%%%%%%%%%%%%%%%%%%%%%%%%%%%%%%%%
-82071a2%%%%%%%%%%%%%%%%%%%%%%%%%%%%%%%%%%%%%%%%%%%%%%%%%%%%%%%%%%%%%%%%%%%%
-82003a2%%%%%%%%%%%%%%%%%%%%%%%%%%%%%%%%%%%%%%%%%%%%%%%%%%%%%%%%%%%%%%%%%%%%
-81935a2%%%%%%%%%%%%%%%%%%%%%%%%%%%%%%%%%%%%%%%%%%%%%%%%%%%%%%%%%%%%%%%%%%%%
-81867a2%%%%%%%%%%%%%%%%%%%%%%%%%%%%%%%%%%%%%%%%%%%%%%%%%%%%%%%%%%%%%%%%%%%%
-81799a2%%%%%%%%%%%%%%%%%%%%%%%%%%%%%%%%%%%%%%%%%%%%%%%%%%%%%%%%%%%%%%%%%%%%
-81731a2%%%%%%%%%%%%%%%%%%%%%%%%%%%%%%%Jj%%%%%%%%%%%%%%%%%%J%j%%%%%%%%%%%%%%
-81663a2%%J%jJjJ%%%j%%%%%JjJj%%Jj%%%%J%j%%%JjJ%j%%J%%%%%%%%%%%%%%%%%%j%J%%%j
-81595a2J%%%%%%%%%%%%%%%%%%%%%%%%%%%%%jJ%jJj%Jj%%%%JjJ%%%jJ%%jJ%%%%%%%%%%%%%
-81527a1%%%%%%%%%%%%%%%j%J%j%J%%%j%J%%%%%j%%%J%%%jJ%%%j%%J%%%%j%%%%%%%%J%%j%
-81459a2Jj%J%j%%%J%%%%%%%%jJ%%%%%%%%%%%%jJ%j%J%%%%%jJ%jJ%%%j%%%%J%%%%%%%%%%j
-81391a2J%%%%%%%%%%jJ%j%J%%%%%%%j%%J%%%%%jJ%%%%%%%%%%%%%%%%%%%%%%%%%%%%%%%%%
-81323a1%%%%%%%%%%%%%%%%%%%%%%%%%%%%%%%%%%%%%%%%%%%%%%%%%%%%%%%%%%%%%%%%%%%%
-81255a1%%%%%%%%%%%%%%%%%%%%%%%%%%%%%%%%%%%%%%%%%%%%%%%%%%%%%%%%%%%%%%%%%%%%
-81187a1%%%%%%%%%%%%%%%%%%%%%%%%%%%%%%%%%%%%%%%%%%%%%%%%%%%%%%%%%%%%%%%%%%%%
-81119a1%%%%%%%%%%%%%%%%%%%%%%%%%%%%%%%%%%%%%%%%%%%%%%%%%%%%%%%%%%%%%%%%%%%%
-81051a1%%%%%%%%%%%%%%%%%%%%%%%%%%%%%%%%%%%%%%%%%%%%%%%%%%%%%%%%%%%%%%%%%%%%
-80983a1%%%%%%%%%%%%%%%%%%%%%%%%%%%%%%%%%%%%%%%%%%%%%%%%%%%%%%%%%%%%%%%%%%%%
-80915a1%%%%%%%%%%%%%%%%%%%%%%%%%%%%%%%%%%%%%%%%%%%%%%%%%%%%%%%%%%%%%%%%%%%%
-80847a1Jj%%%%%%%%%%%%%%%%%%%%%%%%%%%%%%%Jj%%%Jj%%%%%%%%%%%%%%%%%%%%%%%%%%%%
-80779a1%%%%%%J%j%%%%%%%JjJjJ%%j%J%j%%JjJj%J%%%jJj%%%%%%Jj%%%%Jj%Jj%J%j%%%%J
-80711a0j%%%%%%%%%Jj%%%%%Jj%%%%%Jj%%%%%%%%%%%%%Jj%%%%Jj%%%%%J%%j%%%%%J%j%%%%
-80643a1%J%%jJ%j%J%j%%%Jj%%J%j%Jj%%%%%%%%%%%%Jj%%J%j%%%%%%%%Jj%%%%%%JjJj%Jj%
-80575a1%J%%j%J%%j%%%%%J%j%%%%%%%J%j%%%Jj%%J%jJjJ%%jJ%%%jJ%%%%%%%%%%%jJ%%%%%
-80507a0jJ%%%%%%%%%%%%%%%%%%%%%%%%%%%%%%%%%%%%%%%%%%%%%%%%%%%%%%jJ%%%%%%%%%%
-80439a0%%%%%%%%%jJ%%jJjJ%%jJ%%%%%%%%%%%%%%%%%%%%%%%%%%%%%%%%%%%%%%%%%%%%%%%
-80371a0%%%%%%%%%%%%%%%%%%%%%%%%%%%%%%%%%%%%%%%%%%%%%%%%%%%%%%%%%%%%%%%%%%%%
-80303a0%%%%%%%%%%%%%%%%%%%%%%%%%%%%%%%%%%%%%%%%%%%%%%%%%%%%%%%%%%%%%%%%%%%%
-80235a0%%%%%%%%%%%%%%%%%%%%%%%%%%%%%%%%%%%%%%%%%%%%%%%%%%%%%%%%%%%%%%%%%%%%
-80167a0%%%%%%%%%%%%%%%%%%%%%%%%%%%%%%%%%%%%%%%%%%%%%%%%%%%%%%%%%%%%%%%%%%%%
-80099a0%%%%%%%%%%%%%%%%%%%%%%%%%%%%%%%%%%%%%%%%%%%%%%%%%%%%%%%%%%%%%%%%%%%%
-80031a0%%%%%%%%%%%%%%%%%%%%%%%%%%%%%%%%%%%%%%%%%%%%%%%%%%%%%%%%%%%%%%%%%%%%
-79963a0%%%%%%%%%%%%%%%%%%%%%%%%%%%%%%%%%%%%%%%%%%%%%%%%%%%%%%%%%%%%%%%%%%%%
-79895a0%%%%%%%%%%%%%%%%%%%%%%%%%%%%%%%%%%%%%%%%%%%%%%%%%%%Jj%%%%%%%%%%%%%%%
-79827a0%%%%%%%%%%%%%%%%%%%%%%%%%%%%%%%%%%%%%%%%%%%%%%%%%%%%%%%%%%%%%%%%%%%%
-79759a0%%%%%%%%%%%%%%%%%%%%%%%%%%%%%%%%%Jj%%%%%%%%%%%%%%%%%%%%%%%%%%%%%%%%%
-79691a0%%%%J%jJj%%%%%%%%%%%%%%J%j%%%%%%%%%%%%%%%%%%%%%%%%%%%%%%%%JjJj%J%%%%
-79623ij%J%j%J%%%jJj%%J%j%%%%JjJ%%%%%j%J%j%%%%%%J%jJ%%j%%%%J%%%%jJ%%%j%J%%%j
-79554a0%%%J%%%%%%jJjJj%%JjJ%jJ%%%j%%J%%%%%j%%J%%%j%J%%%j%J%%%%%j%%%J%%%%%%j
-79486a0%J%j%J%%%%%%jJ%%jJ%%%%%jJ%%%%%%%%%%jJ%%j%J%jJ%jJjJ%%%%j%Jj%J%%%%%%%%
-79418i%%%jJ%%%%%%%%%%%%%%%jJ%%%%%%%%%%%j%J%j%JjJ%%%%%%%%%jJ%%%%%%%%%%%%%%%%
-79349i%%%%%%%%%jJ%%%%%%%%%%%%%%%%%%%%%%%%%%%%%%%%%%%%%%%%%%%%%%%%%%%%%%%%%%
-79280i%%%%%%%%%%%%%%%%%%%%%%%%%%%%%%%%%%%%%%%%%%%%%%%%%%%%%%%%%%%%%%%%%%%%%
-79211i%%%%%%%%%%%%%%%%%%%%%%%%%%%%%%%%%%%%%%%%%%%%%%%%%%%%%%%%%%%%%%%%%%%%%
-79142i%%%%%%%%%%%%%%%%%%%%%%%%%%%%%%%%%%%%%%%%%%%%%%%%%%%%%%%%%%%%%%%%%%%%%
-79073i%%%%%%%%%%%%%%%%%%%%%%%%%%%%%%%%%%%%%%%%%%%%%%%%%%%%%%%%%%%%%%%%%%%%%
-79004i%%%%%%%%%%%%%%%%%%%%%%%%%%%%%%%%%%%%%%%%%%%%%%%%%%%%%%%%%%%%%%%%%%%%%
-78935i%%%%%%%%%%%%%%%%%%%%%%%%%%%%%%%%%%%%%%%%%%%%%%%%%%%%%%%%%%%%%%%%%%%%%
-78866i%%%%%%%%%%%%%%%%%%%%%%%%%%%%%%%%%%%%%%%%%%%%%%%%%%%%%%%%%%%%%%%%%%%%%
-78797i%%%%%%%%%%%%%%%%%%%%%%%%%%%%%%%%%%%%%%%%%%%%%%%%%%%%%%%%%%%%%%%%%%%%%
-78728i%%%%%%%%%%%%%%%J%%j%%%%%J%%j%%%Jj%%%%%%%%%%%J%j%%%%%%%%%%%%%%%%%%%%%%
-78659i%%%%%%%%%%%%%%%%%Jj%J%j%%%%%%%%%%%%%%%%%JjJ%%j%%%J%%%%jJ%%%%j%J%j%%%%
-78590i%%%%%%Jj%J%j%%%%%%J%jJj%%Jj%%%J%%%j%%%%%%J%j%%%%%%J%%%j%%%%%J%%%%%%%%
-78521hj%Jj%J%%%%%%%%%%%%%jJ%%%%%%j%%%%%J%%%%%%%%%%%%%%%%%%%%%%%%%%%%jJ%%%%%
-78452h%%%%%%%%%%jJ%%j%%J%%%%%%%%%jJj%%%%J%%%%%%%%%%%%%%%jJ%%%%%%%%%%%%%%%%%
-78383h%%%%%%%%%%%%%%%%%%%%%%%%%%%%%%%%%%%%%%%%%%%%%%%jJ%%%%%%%%%%%%%%%%%%%%
-78314h%%%%%%%%%%%%%%%%%%%%%j%J%%%%%%%%%%%%%%jJ%%%%%%%%%%%%%%%%%%%%%%%%%%%%%
-78245h%%%%%%%%%%%%%%%%%%%%%%%%%%%%%%%%%%%%%%%%%%%%%%%%%%%%%%%%%%%%%%%%%%%%%
-78176h%%%%%%%%%%%%%%%%%%%%%%%%%%%%%%%%%%%%%%%%%%%%%%%%%%%%%%%%%%%%%%%%%%%%%
-78107h%%%%%%%%%%%%%%%%%%%%%%%%%%%%%%%%%%%%%%%%%%%%%%%%%%%%%%%%%%%%%%%%%%%%%
-78038h%%%%%%%%%%%%%%%%%%%%%%%%%%%%%%%%%%%%%%%%%%%%%%%%%%%%%%%%%%%%%%%%%%%%%
-77969h%%%%%%%%%%%%%%%%%%%%%%%%%%%%%%%%%%%%%%%%%%%%%%%%%%%%%%%%%%%%%%%%%%%%%
-77900h%%%%%%%%%%%%%%%%%%%%%%%%%%%%%%%%%%%%%%%%%%%%%%%%%%%%%%%%%%%%%%%%%%%%%
-77831h%%%%%%%%%%%%%%%%%%%%%%%%%%%%%%%%%%%%%%%%%%%%%%%%%%%%%%%%%%%%%%%%%%%%%
-77762h%%%%%%%%%%%%%%%%%%%%%%%%%%%%%%%%%%%%%%%%%%%%%%%%%%%%%%%%%%%%%%%%%%%%%
-77693h%%%%%%%%%%%%%%%%%%%%%%%%%%%%%%%%%%%%%%%%%%%%%%%%%%%%%%%%%%%%%%%%%%%%%
-77624h%%%%%%%%%%%%%%%%%%%%%%%%%%%%%%%%%%%%%%%%%%%%%%%%%%%%%%%%%%%%%%%%%%%%%
-77555h%%%%%%%%%%%%%%%%%%Jj%J%%j%%%JjJ%j%%%%%%%%%J%%j%%%%%%%%%%%%%%%%%%%%%%%
-77486h%%%%%%%%%%Jj%%%Jj%Jj%J%%%j%%%%%%%%%%%%%%%%%%%%%%%%%%%%%%%%%%%Jj%%%%%%
-77417h%%%Jj%%%J%j%%%%%Jj%Jj%J%%j%%%%%%%%%%%%%Jj%%%%%%Jj%%%%J%%j%%%%%JjJ%j%J
-77348g%%j%%%%%%%%%%%%%%%%%Jj%%%%%%Jj%%%%JjJjJ%j%%%%%%%%%J%%j%%%Jj%J%jJ%%%j%
-77279h%JjJ%%%%%jJ%%jJ%j%%%J%%%%%%j%%JjJjJ%j%J%%%%%%%j%JjJ%%%%j%%%%%%%J%j%%%
-77210h%Jj%%%%%%%%%%Jj%J%jJj%%%J%%%jJ%%%jJ%%jJ%%%%%jJ%%%%jJ%j%J%%%%%%%jJ%%%%
-77141g%j%%Jj%%%%J%%%%%%%%%%%%j%%JjJ%j%J%jJj%%Jj%%J%%j%%%%Jj%Jj%%%J%%j%%Jj%%
-77072h%J%j%%%J%%jJ%%%%%%%%%%%%%%%%%%%%%%%%%j%Jj%%%%J%%%%%%%%jJ%%%%%jJ%%%j%J
-77003g%%j%%J%j%J%%%%jJ%%%%j%%%J%%%%jJ%%%%%%%%%%%%%%%%%%%%%%%%%%jJ%%%%%%%%%%
-76934g%%%%%%%%%%%%%%%%%%%%%%%%%%%%%%%%%%%%%%%%%%%%%%%%%%%%%%%%%%%%%%%%%%%%%
-76865g%%%%%%%%%%%%%%%%%%%%%%%%%%%%%%%%%%%%%%%%%%%%%%%%%%%%%%%%%%%%%%%%%%%%%
-76796g%%%%%%%%%%%%%%%%%%%%%%%%%%%%%%%%%%%%%%%%%%%%%%%%%%%%%%%%%%%%%%%%%%%%%
-76727g%%%%%%%%%%%%%%%%%%%%%%%%%%%%%%%%%%%%%%%%%%%%%%%%%%%%%%%%%%%%%%%%%%%%%
-76658g%%%%%%%%%%%%%%%%%%%%%%%%%%%%%%%%%%%%%%%%%%%%%%%%%%%%%%%%%%%%%%%%%%%%%
-76589g%%%%%%%%%%%%%%%%%%%%%%%%%%%%%%%%%%%%%%%%%%%%%%%%%%%%%%%%%%%%%%%%%%%%%
-76520g%%%%%%%%%%%%%%%%%%%%%%%%%%%%%%%%%%%%%%%%%%%%%%%%%%%%%%%%%%%%%%%%%%%%%
-76451g%%%%%%%%%%%%%%%%%%%%%%%%%%%%%%%%%%%%%%%%%%%%%%%%%%%%%%%%%%%%%%%%%%%%%
-76382g%%%%%%%%%%%%%%%%%%%%%%%%%%%%%%%%%%%%%%%%%%%%%%%%%%%%%%%%%%%%%%%%%%%%%
-76313g%%%%%%%%%%%%%%%%%%%%%%%%%%%%%%%%%%%%%%%%%%%%%%%%%%%%%%%%%%%%%%%%%%%%%
-76244g%%%%%%%%%%%%%%%%%%%%%%%%%%%%%%%%%%%%%%%%%%%%%%%%%%%%%%%%%%%%%%%%%%%%%
-76175g%%%%%%%%%%%%%%%%%%%%%%%%%%%%%%%%%%%%%%%%%%%%%%Jj%%%%%%%%%%%%%%%%Jj%%%
-76106g%%Jj%%J%j%%%%%%%%%%%%%%%%%Jj%%%%Jj%Jj%%Jj%%%%%%Jj%%J%j%Jj%%%%%%%%J%%%
-76037fj%J%%j%%%%%%%%J%j%%%%%%%%%%%%%%%%%%%%%%%%%%%%%%%%%%%%Jj%%%%%%%%%%%%%%
-75968gJjJj%%%%%%%%%%%%%%%%%%%%%%%%%%%%%%%%%Jj%%%%%%%%%%%%%%%%%%%%%%%%%%Jj%J
-75899fj%%Jj%%%%J%j%%%%%%%JjJ%j%%%%%%%%%J%j%Jj%%%J%j%%%Jj%%%%%Jj%J%%j%Jj%%%%
-75830gJj%%%Jj%Jj%%%%J%jJ%j%%%%%%J%%j%%%%%%%%%%%%Jj%%%%%J%%%j%%%%%J%%%%jJ%%%
-75761f%%%%%%%jJ%%%%%jJ%%%%j%J%%j%%JjJ%%jJ%jJjJ%j%%J%jJ%%jJ%%%j%J%%%%%%%%%%%
-75692f%%%j%J%%%%%%%%%%%%%%%%%%%%%%%jJ%%%%%%jJ%%%%%jJ%%%%%%jJ%%%%%%jJ%%%%%%%
-75623f%%%%%%%%%%%%%%%%%%%jJ%%%%%%%%%%%%j%JjJ%%%%%%%%%%%%%%%%%%%%%%%%%%%%%%%
-75554f%%%%%%%%%%%jJ%%%%%%%%%%%%%%%%%%%%%%%%%%%%%%%%%%%%%%%%%%%%%%%%%%%%%%%%
-75485f%%%%%%%%%%%%%%%%%%%%%%%%%%%%%%%%%%%%%%%%%%%%%%%%%%%%%%%%%%%%%%%%%%%%%
-75416f%%%%%%%%%%%%%%%%%%%%%%%%%%%%%%%%%%%%%%%%%%%%%%%%%%%%%%%%%%%%%%%%%%%%%
-75347f%%%%%%%%%%%%%%%%%%%%%%%%%%%%%%%%%%%%%%%%%%%%%%%%%%%%%%%%%%%%%%%%%%%%%
-75278f%%%%%%%%%%%%%%%%%%%%%%%%%%%%%%%%%%%%%%%%%%%%%%%%%%%%%%%%%%%%%%%%%%%%%
-75209f%%%%%%%%%%%%%%%%%%%%%%%%%%%%%%%%%%%%%%%%%%%%%%%%%%%%%%%%%%%%%%%%%%%%%
-75140f%%%%%%%%%%%%%%%%%%%%%%%%%%%%%%%%%%%%%%%%%%%%%%%%%%%%%%%%%%%%%%%%%%%%%
-75071f%%%%%%%%%%%%%%%%%%%%%%%%%%%%%%%%%%%%%%%%%%%%%%%%%%%%%%%%%%%%%%%%%%%%%
-75002f%%%%%%%%%%%%%%%%%%%%%%%%%%%%%%%%%%%%%%%%%%%%%%%%%%%%%%%%%%%%%%%%%%%%%
-74933f%%%%%%%%%%%%%%%%%%%%%%%%%%%%%%%%%%%%%%%%%%%%%%%%%%%%%%%%%%%%%%%%%%%%%
-74864f%%%%%%%%%%%%%%%%%%%%%%%%%%%%%%%%%%%%%%%%%%%%%%%%%%%%%%%%%%%%%%%%%%%%%
-74795f%%%%%%%%%%%%%%%%%%%%%%%%%%%%%%%%%%%%%%%%%%%%Jj%%Jj%%%%%%%%%%%%Jj%%%%%
-74726f%%%%%%%%%%%%%%%%%%%%%%%Jj%Jj%%%%%%%%%%%%Jj%%%%%%%%%%%%%%%%%%Jj%%%%%%%
-74657f%%%%%%%%%%%%%%%Jj%%%%%%%%%%%%%%%%%%%%%%%%%%%%%%%%%%%%%%%%%%%%%%%%%%%%
-74588f%%%%%%%%%%%%%%%%%%%Jj%J%j%%%%%%%%Jj%%%%%%%%%%%%%%%%%Jj%J%j%%%%%%%%%%%
-74519f%%%%%%%J%j%%%%%%%J%j%%%%Jj%%%%%%%%%%%J%%%%%%j%J%%%j%%%%%%%%%Jj%%%J%%j
-74450fJ%%%%%jJj%%%Jj%J%jJ%j%%%Jj%%%%J%j%%J%j%%%%%%%%%%%%J%%%%jJ%j%%%%Jj%%%%
-74381f%Jj%%%J%%%%%j%JjJ%%%j%Jj%%%J%%jJ%jJ%%%%j%%%%%%%JjJ%%%%%%%j%%J%jJ%%%%%
-74312e%jJ%%%%%%j%%%J%%%jJ%%%%jJ%%jJ%%jJjJ%%%%%%%%%%%%jJ%%%%j%J%%%%%%%%%jJ%j
-74243f%%%J%%%%%%%%j%J%%%%%%%j%%J%%j%%%%%%J%%j%J%j%J%%%%j%J%%%%j%J%%jJ%%%jJ%
-74174e%%%%%%%%%%%%%%%%%jJj%%J%jJ%%jJjJ%%jJ%%jJ%%%%%jJ%%jJ%%%%%%%%%%%%%%%j%J
-74105e%%%%%%%%%%%%%%%%%%%jJ%%jJ%%%%%%%%jJ%%%%%%%%%%%%%%%%jJ%%%%%%%%%%%%%%%%
-74036e%%%%%jJ%%%%%%%%%%%%%%%%%%%%%%%%%%%%%%%%%%j%Jj%%J%%%%%%j%JjJ%%%%%%%%%%
-73967e%%%%%%%%%%%%%%%%%%%%%%%jJ%%%%%%%%%%%%%%%%%%%%%%%%%%%%%%%%%j%%J%jJ%%%%
-73898e%%%%%%%%%%%%%%%%%%%%%%%%%%%%%%%%%%%%%%%%%%%%%%%%%%%%%%%%%%%%%%%%%%%%%
-73829e%%%%%%%%%%%%%%%%%%%%%%%%%%%%%%%%%%%%%%%%%%%%%%%%%%%%%%%%%%%%%%%%%%%%%
-73760e%%%%%%%%%%%%%%%%%%%%%%%%%%%%%%%%%%%%%%%%%%%%%%%%%%%%%%%%%%%%%%%%%%%%%
-73691e%%%%%%%%%%%%%%%%%%%%%%%%%%%%%%%%%%%%%%%%%%%%%%%%%%%%%%%%%%%%%%%%%%%%%
-73622e%%%%%%%%%%%%%%%%%%%%%%%%%%%%%%%%%%%%%%%%%%%%%%%%%%%%%%%%%%%%%%%%%%%%%
-73553e%%%%%%%%%%%%%%%%%%%%%%%%%%%%%%%%%%%%%%%%%%%%%%%%%%%%%%%%%%%%%%%%%%%%%
-73484e%%%%%%%%%%%%%%%%%%%%%%%%%%%%%%%%%%%%%%%%%%%%%%%%%%%%%%%%%%%%%%%%%%%%%
-73415e%%%%%%%%%%%%%%%%%%%%%%%%%%%%%%%%%%%%%%%%%%%%%%%%%%%%%%%%%%%%%%%%%%%%%
-73346e%%%%%%%%%%%%%%%%%%%%%%%%%%%%%%%%%%%%%%%%%%%%%%%%%%%%%%%%%%%%%%%%%%%%%
-73277e%%%%%%%%%%%%%%%%%%%%%%%%%%%%%%%%%%Jj%%%%%%%%%%%%%%%%%%%%%%%%%%%%%%%%%
-73208e%%%%%%%%%%%%%%%%%%%%%%%%%%%%%%%%%%%%%%%%%%%%%%%%%%%%%%%%%%%%%%%%%%%%%
-73139e%%%%%%%%%%%%%%%%%%%%%%%%%%%%%%%%%%%%%%%%%%%%%%%%J%j%%%%%%%%%%%%%%%%%%
-73070e%%%Jj%%%%%%%%%%%%%%%%%%%%%%%%%%%%%%%%%%%%%%%%%%%%%%%%%%%%%%%%%%%%%Jj%
-73001e%%Jj%%%%%%%%%%%%%%%%%%%%%%Jj%%%Jj%%%%%%%%%%%%%%%%%%%%%Jj%%%Jj%%%%%%%%
-72932e%%%%%%%%%%%%%%%%%%%%%%%%%%%%%%%%%%%%%%%%%%%%%%%%%%%%%%%%%%%%%%%%%%%%%
-72863e%%%%%%%%%%%%%%%%%%%%%%%%%%%%%%%%%Jj%%%%Jj%%%%%%%%Jj%%Jj%%%%%Jj%%%%%%%
-72794e%%%%%%%%%%%%JjJj%%%%%%J%jJj%%%%%%%%%%%J%%%jJj%%%%%JjJjJ%j%%%J%%%%%%%%
-72725d%%%%%%%jJ%%%%%%%%%%%j%J%%%%%j%%J%%%j%%J%%j%%%%J%%%%%%%%%%%%%%%%%%%%%%
-72656d%%%j%J%%%%%%%%%%%%%%%%%%j%%J%j%%J%%%%j%J%%%%%%%%%%%jJ%%j%%J%%%%%%%%jJ
-72587djJ%%%j%%%%%%J%%j%%J%%j%%J%%%%%j%JjJ%%%%%jJ%j%%%%J%jJ%j%%J%%%%%j%%%%J%
-72518d%j%%%%%%%J%%%%%jJ%j%J%%%%%%%%%%j%%%%%%%J%%%j%%%%%JjJ%%j%J%%jJ%%%%j%%J
-72449djJ%%%%%%%%%%%%jJ%%%%%j%%J%%%%jJjJ%%%jJ%%%%j%JjJ%%%%%jJ%%j%J%%%%%j%J%%
-72380djJ%%%%%%%%%%%%%%%%%%%%%%%jJ%%%%%%%%%%%%%%%%%%%%%%%%%%%%jJ%%%%%%%%%%%%
-72311d%%%%%%%%%%%%%%%%%%%%%%%%%%%%%%%%%%%%%%%%%%%%%%%%%%%%%%%%%%%%%%%%%%%%%
-72242d%%%%%%%%%%%%%%%%%%%%%%%%%%%%%%%%%%%%%%%%%%%%%%%%%%%%%%%%%%%%%%%%%%%%%
-72173d%%%%%%%%%%%%%%%%%%%%%%%%%%%%%%%%%%%%%%%%%%%%%%%%%%%%%%%%%%%%%%%%%%%%%
-72104d%%%%%%%%%%%%%%%%%%%%%%%%%%%%%%%%%%%%%%%%%%%%%%%%%%%%%%%%%%%%%%%%%%%%%
-72035d%%%%%%%%%%%%%%%%%%%%%%%%%%%%%%%%%%%%%%%%%%%%%%%%%%%%%%%%%%%%%%%%%%%%%
-71966d%%%%%%%%%%%%%%%%%%%%%%%%%%%%%%%%%%%%%%%%%%%%%%%%%%%%%%%%%%%%%%%%%%%%%
-71897d%%%%%%%%%%%%%%%%%%%%%%%%%%%%%%%%%%%%%%%%%%%%%%%%%%%%%%%%%%%%%%%%%%%%%
-71828d%%%%%%%%%%%%%%%%%%%%%%%%%%%%%%%%%%%%%%%%%%%%%%%%%%%%%%%%%%%%%%%%%%%%%
-71759d%%%%%%%%%%%%%%%%%%%%%%%%%%%%%%%%%%%%%%%%%%%%%%%%%%%%%%%%%%%%%%%%%%%%%
-71690d%%%%%%%%%%%%%%%%%%%%%%%%%%%%%%%%%%%%%%%%%%%%%%%%%%%%%%%%%%%%%%%%%%%%%
-71621d%%%%%%%%%%%%%%%%%%%%%%%%%%%%%%%%%%%%%%%%%%%%%%%%%%%%%%%%%%%%%%%%%%%%%
-71552d%%%%%%%%%%%%%%%%%%%%%%%%%%%%%%%%%%%%%%%%%%%%%%%%%%%%%%%%%%%%%%%%%%%%%
-71483d%%%%%%%%%%%%%%%%%%%%%%%%%%%%%%%%%%%%%%%%%%%%%%%%%%%%%%%%%%%%%%%%%%%%%
-71414d%%%%%%%%%%%%%%%%%%%%%%%%%%%%%%%%%%%%%%%%%%%%%%%%%%%%%%%%%%%%%%%%%%%%%
-71345d%%%%%%%%%%%%%%%%%%%%%%%%%%%%%%%%%%%%%%%%%%%%%%%%%%%%%%%%%%%%%%%%%%%%%
-71276d%%%%%%%%%%%%%%%%%%%%%%%%%%%%%%%%%%%%%%%%%%%%%%%%%%%%%%%%%%%%%%%%%%%%%
-71207d%%%%%%%%%%%%%%%%%%%%%%%%%%%%%%%%%%%%%%%%%%%%%%%%%%%%%%%%Jj%%%%%%%%%%%
-71138d%%%%%%%%%%%%%%%%%%J%j%%%%%%%%Jj%%%%Jj%%%%%%%Jj%%%%%%%%%%%%%%%%%%%%%%%
-71069d%%%%%%%%%%%Jj%%%%%%%%%%%%%%%%%%%Jj%%%%J%%%j%%%%%%%%%%%%J%%j%J%j%%%%%J
-71000c%%j%J%j%%%%%JjJj%%%J%%j%Jj%%%%%%Jj%%%%%%%%%Jj%Jj%%%%%%Jj%%%Jj%%%%%%Jj
-70931d%%%%%%%%%%%%J%j%%Jj%J%jJj%%J%%%%j%%%J%jJ%j%J%%%%j%J%%%%jJ%jJ%%%%%j%Jj
-70862d%%J%jJ%%%jJ%jJ%jJ%j%Jj%Jj%%%%%J%%%%%%j%%%%%JjJ%%%%%%%j%%%%JjJ%%%j%J%j
-70793dJ%j%%%%%JjJ%%j%%%%%%%%%Jj%%%J%%%%%j%%%JjJjJj%%J%jJ%j%%%%J%%%%%%j%J%%%
-70724c%%jJ%%%%j%J%%%%%jJ%%%jJjJ%%%%%%%%%%%j%J%jJ%%%%%%%%%%%%%%%%%%%%%%%%jJ%
-70655c%%jJ%%%%%%%%%%%%%jJ%%%%%%%%%%%%%%%%%%%%%jJ%%%%%%%jJ%jJ%%%%%j%J%%%%%%%
-70586c%%%%%j%J%%%jJj%J%%%j%J%%%%%%%%%%%%j%JjJ%jJ%%%%%%%%%%jJ%j%%J%%%%%%%%%%
-70517c%%%j%%J%%%%%jJ%%%%%%%%%%%%%%%%%%%%%jJ%%%%%%%jJ%%%%%jJ%%%%%j%J%%%%%%%%
-70448c%%%%%%%%%%%%%%%%%%%%%%jJ%%%%jJ%%%%%%%%%jJj%J%%%%%%%%%%%%%%%%%%%%jJ%%%
-70379cjJ%%%%%%%%jJjJ%%%%j%J%%%%%%jJjJ%%%%%%j%J%%%%%%%%%%%%%%%%%%%%%%%%%%%%%
-70310c%%%%%%%%%%%%%%%jJ%%%%%%%%%%%%j%J%%%%%%%%%%jJ%%%%%%%%%%%%%%%%%%j%J%%%%
-70241c%%%%%%%%%%%%%%jJ%%%%%%%%%%%%%%%%%%%%%jJ%jJ%%%%%%%%%jJ%%%%%%%%%%%%%%%%
-70172c%%%%jJ%%%%%%%%%%%%%%%%%%%%%%%%%%%%%%%%%%%%%%%%%%%%%%%%%%%%%%%jJ%%%%%%
-70103c%%%%%%%%%%%%%%%%%%%%%%%%%%%%%%%%%%%%%%%%%%%%%%%%%%%%%%%%%%%%%%%%%%%%%
-70034c%%%%%%%%%%%%%%%%%%%%%%%%%%%%%%%%%%%%%%%%%%%%%%%%%%%%%%%%%%%%%%%%%%%%%
-69965c%%%%%%%%%%%%%%%%%%%%%%%%%%%%%%%%%%%%%%%%%%%%%%%%%%%%%%%%%%%%%%%%%%%%%
-69896c%%%%%%%%%%%%%%%%%%%%%%%%%%%%%%%%%%%%%%%%%%%%%%%%%%%%%%%%%%%%%%%%%%%%%
-69827c%%%%%%%%%%%%%%%%%%%%%%%%%%%%%%%%%%%%%%%%%%%%%%%%%%%%%%%%%%%%%%%%%%%%%
-69758c%%%%%%%%%%%%%%%%%%%%%%%%%%%%%%%%%%%%%%%%%%%%%%%%%%%%%%%%%%%%%%%%%%%%%
-69689c%%%%%%%%%%%%%%%%%%%%%%%%%%%%%%%%%%%%%%%%%%%%%%%%%%%%%%%%%%%%%%%%%%%%%
-69620c%%%%%%%%%%%%%%%%%%%%%%%%%%%%%%%%%%%%%%%%%%%%%%%%%%%%%%%%%%%%%%%%%%%%%
-69551c%%%%%%%%%%%%%%%%%%%%%%%%%%%%%%%%%%%%%%%%%%%%%%%%%%%%%%%%%%%%%%%%%%%%%
-69482c%%%%%%%%%%%%%%%%%%%%%%%%%%%%%%%%%%%%%%%%%%%%%%%%%%%%%%%%%%%%%%%%%%%%%
-69413c%%%%%%%%%%%%%%%%%%%%%%%%%%%%%%%%%%%%%%%%%%%%%%%%%%%%%%%%%%%%%%%%%%%%%
-69344c%%%%%%%%%%%%%%%%%%%%%J%j%%%%%%%%%%%%%%%%%Jj%%%%%%%%%%%%%%%%%%%%%%%Jj%
-69275c%%%Jj%%%%%%%%%%%%%%%%%%%%%%Jj%%%%%%%%%%%%%%%Jj%%J%%j%%%%%Jj%%%%%%%%%%
-69206c%%%%%%%%%%%%%%%%%%%%%%%%%%%%%%%%%%Jj%%Jj%%%%%Jj%%%%%%%%%Jj%%%%%%%%%%%
-69137c%%Jj%%%Jj%%%%%%%%%%%%%%%Jj%%%Jj%%%%%%%%JjJj%%%%%JjJj%%%%%Jj%%%%%%%%%%
-69068c%%%%%%%%%%%%J%j%%%%J%j%%%Jj%%%%%%%J%j%%%Jj%Jj%%%%%%%%%%%%%%%%%%%%Jj%%
-68999c%%J%j%%%%%%%%%%%%%%J%j%%%%%Jj%JjJj%Jj%%%%%%%J%%j%%%%%%%%%%J%%jJj%%J%%
-68930bjJj%%Jj%%J%%%j%%%J%%%%jJj%J%%%%%%%%%%%%%jJjJ%%%%%%j%%J%%j%%J%%%%%%%%%
-68861bj%J%%%%%%jJ%j%J%%%%%%%%jJ%j%J%%%j%%J%jJ%j%%%J%%%%%%%j%Jj%J%%%%%%%%jJ%
-68792b%%j%J%%j%%%%%%J%%%jJjJjJjJ%%%%j%%J%%jJ%j%%%%%%JjJ%%jJ%jJ%%%%%%%%j%%%%
-68723c%%%J%j%JjJ%j%%%J%jJ%j%%%J%%%%j%%Jj%J%j%J%%%%%%jJ%%%j%J%%jJ%%%%%%%%j%%
-68654c%J%%jJ%%%j%%%J%%%j%J%%%%%jJ%%%%%jJ%%%%jJ%%%j%J%jJ%%j%%%Jj%J%j%J%%jJ%j
-68585c%%%J%%%%%%%%%%%%%jJ%%%%%%%%jJ%%%%%%%%%%%jJ%%%%%%%%%%%%%%%%%%%%%%%%%%%
-68516b%%j%J%%%%%%%j%J%%%%%%%%%%%%%%%%%%%%jJ%%%%%%%%%%%%%%%%%%%%j%J%%%%%jJ%%
-68447bjJ%%%%%%%%%%%%%%%%%%%%%%%%%%%%%%%%%%%%%%%%%%%%%%%%%%%%jJ%%%%%%%%%%%jJ
-68378b%%%%%%%%%%%%%%%%%%%%%%%%%%%jJ%%%%%%%%%%%%%%%%%%%%%%%%%%%%%%%%%%%%%%%%
-68309b%%%%%%%%%%%%%%%%%%%%%%%%%%%%%%%%%%%%%%%%%%%%%%jJ%%%%%%%%%%%%%%%%%%%%%
-68240b%%%%%%%%%%%%%%%%%%%%%%%%%%%%%%%%%%%%%%%%%%%%%%%%%%%%%%%%%%%%%%%%%%%%%
-68171b%%%%%%%%%%%%%%%%%%%%%%%%%%%%%%%%%%%%%%%%%%%%%%%%%%%%%%%%%%%%%%%%%%%%%
-68102b%%%%%%%%%%%%%%%%%%%%%%%%%%%%%%%%%%%%%%%%%%%%%%%j%J%%%%%%%%%%%%%%%%%%%
-68033b%%%%%%%%%%%%%%%%%%%%%%%%%%%%%%%%%%%%%%%%%%%%%%%%%%%%%%%%%%%%%%%%%%%%%
-67964b%%%%%%%%%%%%%%%%%%%%%%%%%%%%%%%%%%%%%%%%%%%%%%%%%%%%%%%%%%%%%%%%%%%%%
-67895b%%%%%%%%%%%%%%%%%%%%%%%%%%%%%%%%%%%%%%%%%%%%%%%%%%%%%%%%%%%%%%%%%%%%%
-67826b%%%%%%%%%%%%%%%%%%%%%%%%%%%%%%%%%%%%%%%%%%%%%%%%%%%%%%%%%%%%%%%%%%%%%
-67757b%%%%%%%%%%%%%%%%%%%%%%%%%%%%%%%%%%%%%%%%%%%%%%%%%%%%%%%%%%%%%%%%%%%%%
-67688b%%%%%%%%%%%%%%%%%%%%%%%%%%%%%%%%%%%%%%%%%%%%%%%%%%%%%%%%%%%%%%%%%%%%%
-67619b%%%%%%%%%%%%%%%%%%%%%%%%%%%%%%%%%%%%%%%%%%%%%%%%%%%%%%%%%%%%%%%%%%%%%
-67550b%%%%%%%%%%%%Jj%%%%%%%%%%%%%%%%%%%%%%%%%%%%%%%%%%%%%%%%%%%%%%%%%%%%%%%
-67481b%%%%%%%%%%%%%%%%%%%%%%%%%%%%%%%%%%%%%%%%%%%%%%%%%%%%%%%%%%%%%%%%%%%Jj
-67412b%%%%%%%%%%%%%%%%%%%%%%%%%%%%%%%%%%%%%%%%%%%%%%%%%%%%%%%%%%%%%%%%%%%%%
-67343b%%%%%%%%%%J%j%Jj%%%%%%%%%%Jj%%%%%%%%%%JjJj%Jj%%%%%J%j%Jj%%%%%%Jj%%%%J
-67274a%%j%%J%%j%%%%%%%%J%%j%%%%%%%%%%%%%%%%%%%%%%%%%%%%%%%%%%%%%%%%%JjJj%%%
-67205b%%J%j%%%%%%Jj%%%%%%%Jj%%Jj%Jj%%%%%%%%%%%%J%j%%%%%%%%%%%J%j%%%Jj%%%%%%
-67136bJj%%%%%%%Jj%%%%Jj%J%j%%%%%J%jJj%%%%%%%%%%%%%%%%%%%%%%%%%Jj%%%%%%%Jj%%
-67067bJjJ%%j%%%%%%%%%%%%%%%Jj%%%%%%%%%%J%%j%%J%j%%%Jj%%%J%j%%%%%%%%JjJ%%j%%
-66998bJ%jJj%J%%%%j%%%J%%j%J%%j%%J%%%jJjJj%J%j%JjJj%%%J%%%%%%%%%%j%J%%%%%%%%
-66929a%%%%jJ%%%%%%%jJ%%%%%%%%%%%%%%%%%%%%%%%%%%%%%%%%%%jJ%%%%%%%%%%%%%%%%%%
-66860a%%%%%%%%%%%%%%%%%%%%%%%%%%%%%%%%%%%%%%%%%%%%%%%%%%%%%%%%%%%%%%%%%%%%%
-66791a%%%%%%%%%%%%%%%%%%%%%%%%%%%%%%%%%%%%%%%%%%%%%%%%%%%%%%%%%%%%%%%%%%%%%
-66722a%%%%%%%%%%%%%%%%%%%%%%%%%%%%%%%%%%%%%%%%%%%%%%%%%%%%%%%%%%%%%%%%%%%%%
-66653a%%%%%%%%%%%%%%%%%%%%%%%%%%%%%%%%%%%%%%%%%%%%%%%%%%%%%%%%%%%%%%%%%%%%%
-66584a%%%%%%%Jj%%%%%%%J%j%%%%J%j%%%%%Jj%Jj%Jj%%%%%%%%%%%%%%Jj%%%%Jj%Jj%%%%%
-66515a%%Jj%%%J%%j%%%%%%%%%%%J%%%%%%%%%%%jJ%%%%%%j%%%J%%%jJ%%%%jJjJ%%%%%%%%%
-66446@%%%%%jJ%%%%%%%%%%%%%%%%%%%%%%%%%%%%%%%%%%%%%%%%%%%%%%%%%%%%%%%%%%%%%%
-66377@%%%%%%%%%%%%%%%%%%%%%%%%%%%%%%%%%%%%%%%%%%%%%%%%%%%%%%%%%%%%%%%%%%%%%
-66308@%%%%%%%%%%%%%%%%%%%%%%%%%%%%%%%%%%%%%%%%%%%%%%%%%%%%%%%%%%%%%%%%%%%%%
-66239@%%%%%%%%%%%%%%%%%%J%%%%%jJ%%%%%%jJ%%%%%%%%%%%%%%%%%%%%%%%%%%%%%%%%%%%
-66170A%%%%%%%J%j%%Jj%%%Jj%J%j%%%J%%jJ%%%%%%%%%%%%%%%%%%%%%%%%%%%%%%%Jj%%%%%
-66101B%%%%J%j%JjJ%%%%%%%%%jJ%%%%%%%%%%%%%%%%%%%%%Jj%%%J%jJ%%%%%%%%%%%%%%%%%
-66032D%%%%%%Jj%%JjJ%%%%%%%%%%%%%%%%%%%%%%%%%%J%%%%%%%%%%%%%%%%%%%%%%%J%%%%%
-65963G%%%%%%%%%%%%%JjJjJj%J%%%%%%%%%%%%%%%%%%J%%%%%%%%%%%%%%%%%%J%%%%%%%%%%
-65894A0%%%%%%%%%%%J%%%%%%%%%%%%%%%%%%%%%%%%%J%%%%%%%%%%%%%%%%%%%%%%%%J%%%%%
-65826A3%%%%%%%%%%%%%%%%%%%%%%%%%%%%%%%%%%J%%%%j%%%%J%%%jJjJ%%%%j%J%%%%%jJj%
-65758A3%%%%%%J%j%%%%%%%%%%%%%%%%%%%%%%%%%%%%%j%%%%%%%%%%%%%%%%%%%%%%%%%%j%%
-65690A1%%%%%%%%%%%%%%%%jJ%%j%%%%%%%%%%%%%%%%%%j%%%%%%%%%%%%%%%%%%%%%j%%%%%%
-65622H%%%%%%%%jJ%%jJj%%%%%%%%%%%%%%%%%%%%%%%%jJ%%j%%%%%%%%%%%%%%%%%%%%%%%%j
-65553E%%%%%%%%%%%%%%%%%%%%%%%%%%%%%j%%%%%%%%%%%%%%%%%%%%%%%%%%%%%%j%%%%%%%%
-65484C%%%%%%%%%%%%%%%%%%%%%%%%%%%%%%%%%%%%%%%%jJ%j%%%%%%%%%%%%%%%%%%%%%%%%%
-65415B%%%%%%%%%%%%%%%%%%%%%%%%%%%%%%%j%J%%%%%%jJj%J%j%J%jJ%j%%%%%%%%%%%%%%%
-65346A%%%%%%%%%%%%%%%%%%%%%%%%%%%%%%%%%%%%%%%%%%%%%%%%%%%%%%%%%%%j%%J%%jJj%
-65277@%%%%J%j%%%%%%%%Jj%%%%%%%%%%%%%%%%%%%%%%%%%%%%%%%%%%%%%%%%%%%%%%%%%%%%
-65208@%%%%%%%%%%%%%%%%%%%%%%%%%%%%%%%%%%%%%%%%%%%%%%%%%%%%%%%%%%%%%%%%%%%%%
-65139@%%%%%%%%%%%%%%%%%%%%%%%%%%%%%%%%%%%%%%%%%%%%%%%%%%%%%%%%%%%%%%%%%%%%%
-65070@%%%%%%%%%%%%%%%%%%%%%%%%%%%%%%%%%%%%%%%%%%%%%%%%%%%%%%%%%%%%%%%%%%%%%
-65001@%%%%%%%%%%%%%%%%%%%%%%%%%%%%%%%%%%%%%%%%%%%%%%%%%%%%%%%%%%%%%%%%%%%%%
-64932@%%%%%%%%%%%%%%%%%%%%%%%%%%%%%%%%%%%%%%%%%%%%%%%%%%%%%%%%%%%%%%%%%%%%%
-64863@%%%%%%%%%%%%%%%%%%%%%%%%%%%%%%%%%%%%%%%%%%%%%%%%%%%%%%%%%%%%%%%%%%%%%
-64794@%%%%%%%%%%%%%%%%%%%%%%%%%%%%%%%%%%%%%%%%%%%%%%%%%%%%%%%%%%%%%%%%%%%%%
-64725@%%%%%%%%%%%%%%%%%%%%%%%%%%%%%%%%%%%%%%%%%%%%%%%%%%%%%%%%%%%%%%%%%%%%%
-64656@%%%%%%%%%%%%%%%%%%%%%%%%%%%%%%%%%%%%%%%%%%%%%%%%%%%%%%%%%%%%%%%%%%jJ%
-64587@%%%%%%%%j%J%%%j%%J%%%j%%J%j%%Jj%Jj%JjJ%%jJ%%%%%%%%%%j%%%%%Jj%%%%%%J%j
-64518a%Jj%J%jJj%%J%j%%J%%%j%Jj%J%%%%%%%%%j%J%%jJjJ%%%%jJ%%%%%%%%%%%jJj%%J%%
-64449@%%%%%%%%%jJ%%%%%%%jJ%%%%%%%%%%%%%%%%%%%%%%j%J%%%%%%%%%%%%%%%%%%jJ%%jJ
-64380@%%%j%%JjJ%%jJjJ%%%j%J%j%JjJ%%%%%%%%%%%jJ%jJ%%j%%%%%%%J%j%J%%%j%J%%%%%
-64311@%%j%J%%jJ%%%%%%%jJ%j%J%%%j%Jj%%J%%%%jJ%%jJ%%%%%%%%%%%%%%%%%jJ%jJjJ%jJ
-64242@%%%%%%%%%%%%%%%%%%%%%jJ%%%%%%jJjJ%%%%%%%%%%jJ%%jJ%%%%%%%jJ%%%%%%%%%%%
-64173@%%%%%%%%%%%%%%%%%%%%%%%%%%%%%%%%%%%%%%%%%%%%%%%%%%%%%%%%%%%%%%%%%%%%%
-64104@%%%%%%%%%%%%jJ%%%%j%J%jJ%%j%J%%%%%%%%j%%%J%%%%%%%%%%%%%j%J%%jJ%%%%%%%
-64035@%%%jJ%%%%%jJ%%%%%%%%%%%%%%jJ%%%%%%%%%%jJj%J%%%%%%%%%%%jJ%j%J%%%%jJ%%j
-63966aJ%%%j%JjJ%%%%%%%%%%jJ%jJ%%%%j%JjJ%%%%%%%%%%%%%%%%%%jJ%%jJ%%%%%jJ%%%%%
-63897@%j%J%%%%jJ%jJjJ%%%%%%%%%%%%jJ%%jJ%%%%%%%%%%jJ%%%%%%%%j%%%J%%jJ%j%%J%j
-63828aJ%%j%J%%%%%%%%jJjJj%%J%%%%%%jJ%jJ%%%%%jJjJjJ%%%j%%J%%%%%%%%%%%j%J%%%%
-63759@%%%%jJj%J%%%%%%%jJ%jJ%%%%%%%%%%jJ%%%%%%%%%%%%%%%%%%%%%%%%%%%%%%%%%%%%
-63690@%%%%%%%%%%%%%%%%%%%%%%%%%%%%%%%%%%%%%%%%%j%%J%%%j%%%J%%%%%j%J%%%%%%%%
-63621@%%%%%%%jJ%jJ%%%j%%J%j%J%jJ%%%%%jJ%j%%%%%%J%%%%%j%J%jJ%%%%jJjJ%%%%%j%%
-63552a%J%j%J%%jJj%%J%%%%%%%%%j%J%%j%%J%%%%%%%%%%%%%%j%J%%%%%%%%%%%%%%%%%%%%
-63483@%%%%%%%%%%%%%%%%%%%%%%%%%jJ%%%%%%%%j%J%%%%%%%%%%%%%%%%%%%%%%jJjJ%%%%%
-63414@%%%%%%%%%%%%%%%%%%%%%%%%%%%%%%%%%%%%%%%%%%%%%%%%%%%%%%%%%%%%%%%%%%%%%
-63345@%%%%%%%%%%%%%%%%%%%%%%%%%%%%%%%%%%%%%%%%%%%%%%%%%jJ%%%%%jJ%%jJ%%%%%%%
-63276@%%%%%%%%%%%%%%%%%%%%%%%%%%%%jJ%%%%%j%J%%jJ%%%%%%%%%%%%%%%%%j%J%%%%%%%
-63207@%%%%%%%%%%%%%%%%%%%%%%%%%%j%J%%%jJ%%%%%%%%%%jJ%%jJ%%%%%%j%J%jJ%%%%%%%
-63138@%j%J%%%%%%jJ%%%%%%%%%%%%jJ%%%%%%%%%%%%%%%%%%%%%%%%%jJ%%%%%%%%%%%%%%%%
-63069@%%%%%%%%%%%%%%%%%%%%%%%%%%%%%%%%%%%%%%%%%%%%%%%%%%%%%%%%%%%%%%%%%%%%%
-63000@%%%%%%%%%%%%%%%%%%%%%%%%%%%%%%%%%%%%%%%%%%%%%%%%%%%%%%%%%%%%%%%%%%%%%
-62931@%%%%%%%%%%%%%%%%%%%%%%%%%%%%%%%%%%%%%%%%%%%%%%%%%%%%%%%%%%%%%%%%%%%%%
-62862@%%%%%%%%%%%%%%%%%%%%%%%%%%%%%%%%%%%%%%%%%%%%%%%%%%%%%%%%%%%%%%%%%%%%%
-62793@%%%%%%%%%%%%%%%%%%%%%%%%%%%%%%%%%%%%%%%%%%%%%%%%%%%%%%%%%%%%%%%%%%%%%
-62724@%%%%%%%%%%%%%%%%%%%%%%%%%%%%%%%%%%%%%%%%%%%%%%%%%%%%%%%%%%%%%%%%%%%%%
-62655@%%%%%%%%%%%%%%%%%%%%%%%%%%%%%%%%%%%%%%%%%%%%%%%%%%%%%%%%%%%%%%%%%%%%%
-62586@%%%%%%%%%%%%%%%%%%%%%%%%%%%%%%%%%%%%%%%%%%%%%%%%%%%%%%%%%%%%%%%%%%%%%
-62517@%%%%%%%%%%%%%%%%%%%%%%%%%%%%%%%%%%%%%%%%%%%%%%%%%%%%%%%%%%%%%%%%%%%%%
-62448@%%%%%%%%%%%%%%%%%%%%%%%%%%%%%%%%%%%%%%%%%%%%%%%%%%%%%%%%%%%%%%%%%%%%%
-62379@%%%%%%%%%%%%%%%%%%%%%%%%%%%%%%%%%%%%%%%%%%%%%%%%%%%%%%%%%%%%%%%%%%%%%
-62310@%%%%%%%%%%%%%%%%%%%%%%%%%%%%%%%%%%%%%%%%%%%%%%%%%%%%%%%%%%%%%%%%%%%%%
-62241@%%%%%%%%%%%%%%%%%%%%%%%%%%%%%%%%%%%%%%%%%%%%%%%%%%%%%%%%%%%%%%%%%%%%%
-62172@%%%%%%%%%%%%%%%%%%%%%%%%%%%%%%%%%%%%%%%%%%%%%%%%%%%%%%%%%%%%%%%%%%%%%
-62103@%%%%%%%%%%%%%%%%%%%%%%%%%%%%%%%%%%%%%%%%%%%%%%%%%%%%%%%%%%%%%%%%%%%%%
-62034@%%%%%%%%%%%%%%%%%%%%%%%%%%%%%%%%%%%%%%%%%%%%%%%%%%%%%%%%%%%%%%%%%%%%%
-61965@%%%%%%%%%%%%%%%%%%%%%%%%%%%%%%%%%%%%%%%%%%%%%%%%%%%%%%%%%%%%%%%%%%%%%
-61896@%%%%%%%%%%%%%%%%%%%%%%%%%%%%%%%%%%%%%%%%%%%%%%%%%%%%%%%%%%%%%%%%%%%%%
-61827@%%%%%%%%%%%%%%%%%%%%%%%%%%%%%%%%%%%%%%%%%%%%%%%%%%%%%%%%%%%%%%%%%%%%%
-61758@%%%%%%%%%%%%%%%%%%%%%%%%%%%%%%%%%%%%%%%%%%%%%%%%%%%%%%%%%%%%%%%%%%%%%
-61689@%%%%%%%%%%%%%%%%%%%%%%%%%%%%%%%%%%%%%%%%%%%%%%%%%%%%%%%%%%%%%%%%%%%%%
-61620@%%%%%%%%%%%%%%%%%%%%%%%%%%%%%%%%%%%%%%%%%%%%%%%%%%%%%%%%%%%%%%%%%%%%%
-61551@%%%%%%%%%%%%%%%%%%%%%%%%%%%%%%%%%%%%%%%%%%%%%%%%%%%%%%%%%%%%%%%%%%%%%
-61482@%%%%%%%%%%%%%%%%%%%%%%%%%%%%%%%%%%%%%%%%%%%%%%%%%%%%%%%%%%%%%%%%%%%%%
-61413@%%%%%%%%%%%%%%%%%%%%%%%%%%%%%%%%%%%%%%%%%%%%%%%%%%%%%%%%%%%%%%%%%%%%%
-61344@%%%%%%%%%%%%%%%%%%%%%%%%%%%%%%%%%%%%%%%%%%%%%%%%%%%%%%%%%%%%%%%%%%%%%
-61275@%%%%%%%%%%%%%%%%%%%%%%%%%%%%%%%%%%%%%%%%%%%%%%%%%%%%%%%%%%%%%%%%%%%%%
-61206@%%%%%%%%%%%%%%%%%%%%%%%%%%%%%%%%%%%%%%%%%%%%%%%%%%%%%%%%%%%%%%%%%%%%%
-61137@%%%%%%%%%%%%%%%%%%%%%%%%%%%%%%%%%%%%%%%%%%%%%%%%%%%%%%%%%%%%%%%%%%%%%
-61068@%%%%%%%%%%%%%%%%%%%%%%%%%%%%%%%%%%%%%%%%%%%%%%%%%%%%%%%%%%%%%%%%%%%%%
-60999@%%%%%%%%%%%%%%%%%%%%%%%%%%%%%%%%%%%%%%%%%%%%%%%%%%%%%%%%%%%%%%%%%%%%%
-60930@%%%%%%%%%%%%%%%%%%%%%%%%%%%%%%%%%%%%%%%%%%%%%%%%%%%%%%%%%%%%%%%%%%%%%
-60861@%%%%%%%%%%%%%%%%%%%%%%%%%%%%%%%%%%%%%%%%%%%%%%%%%%%%%%%%%%%%%%%%%%%%%
-60792@%%%%%%%%%%%%%%%%%%%%%%%%%%%%%%%%%%%%%%%%%%%%%%%%%%%%%%%%%%%%%%%%%%%%%
-60723@%%%%%%%%%%%%%%%%%%%%%%%%%%%%%%%%%%%%%%%%%%%%%%%%%%%%%%%%%%%%%%%%%%%%%
-60654@%%%%%%%%%%%%%%%%%%%%%%%%%%%%%%%%%%%%%%%%%%%%%%%%%%%%%%%%%%%%%%%%%%%%%
-60585@%%%%%%%%%%%%%%%%%%%%%%%%%%%%%%%%%%%%%%%%%%%%%%%%%%%%%%%%%%%%%%%%%%%%%
-60516@%%%%%%%%%%%%%%%%%%%%%%%%%%%%%%%%%%%%%%%%%%%%%%%%%%%%%%%%%%%%%%%%%%%%%
-60447@%%%%%%%%%%%%%%%%%%%%%%%%%%%%%%%%%%%%%%%%%%%%%%%%%%%%%%%%%%%%%%%%%%%%%
-60378@%%%%%%%%%%%%%%%%%%%%%%%%%%%%%%%%%%%%%%%%%%%%%%%%%%%%%%%%%%%%%%%%%%%%%
-60309@%%%%%%%%%%%%%%%%%%%%%%%%%%%%%%%%%%%%%%%%%%%%%%%%%%%%%%%%%%%%%%%%%%%%%
-60240@%%%%%%%%%%%%%%%%%%%%%%%%%%%%%%%%%%%%%%%%%%%%%%%%%%%%%%%%%%%%%%%%%%%%%
-60171@%%%%%%%%%%%%%%%%%%%%%%%%%%%%%%%%%%%%%%%%%%%%%%%%%%%%%%%%%%%%%%%%%%%%%
-60102@%%%%%%%%%%%%%%%%%%%%%%%%%%%%%%%%%%%%%%%%%%%%%%%%%%%%%%%%%%%%%%%%%%%%%
-60033@%%%%%%%%%%%%%%%%%%%%%%%%%%%%%%%%%%%%%%%%%%%%%%%%%%%%%%%%%%%%%%%%%%%%%
-59964@%%%%%%%%%%%%%%%%%%%%%%%%%%%%%%%%%%%%%%%%%%%%%%%%%%%%%%%%%%%%%%%%%%%%%
-59895@%%%%%%%%%%%%%%%%%%%%%%%%%%%%%%%%%%%%%%%%%%%%%%%%%%%%%%%%%%%%%%%%%%%%%
-59826@%%%%%%%%%%%%%%%%%%%%%%%%%%%%%%%%%%%%%%%%%%%%%%%%%%%%%%%%%%%%%%%%%%%%%
-59757@%%%%%%%%%%%%%%%%%%%%%%%%%%%%%%%%%%%%%%%%%%%%%%%%%%%%%%%%%%%%%%%%%%%%%
-59688@%%%%%%%%%%%%%%%%%%%%%%%%%%%%%%%%%%%%%%%%%%%%%%%%%%%%%%%%%%%%%%%%%%%%%
-59619@%%%%%%%%%%%%%%%%%%%%%%%%%%%%%%%%%%%%%%%%%%%%%%%%%%%%%%%%%%%%%%%%%%%%%
-59550@%%%%%%%%%%%%%%%%%%%%%%%%%%%%%%%%%%%%%%%%%%%%%%%%%%%%%%%%%%%%%%%%%%%%%
-59481@%%%%%%%%%%%%%%%%%%%%%%%%%%%%%%%%%%%%%%%%%%%%%%%%%%%%%%%%%%%%%%%%%%%%%
-59412@%%%%%%%%%%%%%%%%%%%%%%%%%%%%%%%%%%%%%%%%%%%%%%%%%%%%%%%%%%%%%%%%%%%%%
-59343@%%%%%%%%%%%%%%%%%%%%%%%%%%%%%%%%%%%%%%%%%%%%%%%%%%%%%%%%%%%%%%%%%%%%%
-59274@%%%%%%%%%%%%%%%%%%%%%%%%%%%%%%%%%%%%%%%%%%%%%%%%%%%%%%%%%%%%%%%%%%%%%
-59205@%%%%%%%%%%%%%%%%%%%%%%%%%%%%%%%%%%%%%%%%%%%%%%%%%%%%%%%%%%%%%%%%%%%%%
-59136@%%%%%%%%%%%%%%%%%%%%%%%%%%%%%%%%%%%%%%%%%%%%%%%%%%%%%%%%%%%%%%%%%%%%%
-59067@%%%%%%%%%%%%%%%%%%%%%%%%%%%%%%%%%%%%%%%%%%%%%%%%%%%%%%%%%%%%%%%%%%%%%
-58998@%%%%%%%%%%%%%%%%%%%%%%%%%%%%%%%%%%%%%%%%%%%%%%%%%%%%%%%%%%%%%%%%%%%%%
-58929@%%%%%%%%%%%%%%%%%%%%%%%%%%%%%%%%%%%%%%%%%%%%%%%%%%%%%%%%%%%%%%%%%%%%%
-58860@%%%%%%%%%%%%%%%%%%%%%%%%%%%%%%%%%%%%%%%%%%%%%%%%%%%%%%%%%%%%%%%%%%%%%
-58791@%%%%%%%%%%%%%%%%%%%%%%%%%%%%%%%%%%%%%%%%%%%%%%%%%%%%%%%%%%%%%%%%%%%%%
-58722@%%%%%%%%%%%%%%%%%%%%%%%%%%%%%%%%%%%%%%%%%%%%%%%%%%%%%%%%%%%%%%%%%%%%%
-58653@%%%%%%%%%%%%%%%%%%%%%%%%%%%%%%%%%%%%%%%%%%%%%%%%%%%%%%%%%%%%%%%%%%%%%
-58584@%%%%%%%%%%%%%%%%%%%%%%%%%%%%%%%%J%j%%%%%%%%%%%%%%%%%%%%J%j%%%%%%Jj%Jj
-58515@%%%%%%%%%%%%%%%%%%%%%%%%JjJj%%%%%%%%%%%%%%%%%%%%%%%%%%%%%%%%%%%%%%%%%
-58446@%%%%%%%%%%%%%%%%%%%%%%%%%%%%%%%%%%%%%%%%%%%%%%%%%%%%%%%%%%%%%%%%%%%%%
-58377@%%%%%%J%j%%%%%%%%%%%%%%%%%%%%%%%%%%%%%%%%%%%%%%%%%%%%%%%Jj%%%%%%%%%%%
-58308@%%%%%%%%%%%%%%%%%%%%%%%%%%%%%%%%%%%%%%%%%%%%%%%%%%%%%%%%%%%%%%%%%%%%%
-58239@%%%%%%%%%%%%%%%%%%%%%%%%%%%%%%%%%%%%%%%%%%%%%%%%%%%%%%%%%%%%%%%%%%%%%
-58170@%%%%%%%%%%%%%%%%%%%%%%%%%%%%%%%%%%%%%%%%%%%%%%%%%%%%%%%%%%%%%%%%%%%%%
-58101@%%%%%%%%%%%%%%%%%%%%%%%%%%%%%%%%%%%%%%%%%%%%%%%%%%%Jj%%%%%%%%%%%%%J%%
-58032A%j%%%%%Jj%%%%%%%%%%%%%%%%%%%%Jj%%%%%%%%%%%%%%%%%%%%%%Jj%%%%%%%%%%%%%%
-57963@%%%%%%%%%%%%%%Jj%%%%%%%%%%%%Jj%%%%Jj%%%JjJ%j%%%%%%%%%%%%%%%J%%j%%%%%%
-57894@%%%%%%%%%%%%%%%%%%%%%%%%%%%%%%%%%%%%%%%%%%%%%%%%%%%%%%%%%%%%%%%%%%%%%
-57825@%%%%%%%%%%%Jj%%%%%%%%%%%%%%%%%Jj%%%%%%%%%%%%%%%%%%%%%%%%%%%%%%%%%%Jj%
-57756@%%Jj%Jj%%%%%%%%%%%%%J%j%%Jj%%Jj%%%%%%%%%J%%%j%%%%%%%%%Jj%%%%%%%%%%%%%
-57687@%%%%%%%%%%%%%J%j%%%%JjJj%%%%%%%%%%%%%%%%%%%%%%%%%%%%%%%%%%%%%Jj%%%%%%
-57618@%%%%%%%%%%%%Jj%%%%%%%%%%%%%%Jj%J%j%%%Jj%%Jj%%%Jj%%%%%%%J%j%Jj%Jj%%%%%
-57549@J%%j%%%%%J%%%%j%J%j%Jj%%%J%j%Jj%%%%%%Jj%%%%%%%%%%%%%%%%%%%%%%%Jj%J%%j
-57480@%%%%%%%%%%%%%%%%J%j%%%%%Jj%%%J%jJjJjJj%Jj%%%%J%%%%j%%%Jj%J%j%J%%%%%jJ
-57411Aj%J%%j%%%%%J%%jJj%%J%%%jJ%%%%j%%J%j%%%%J%%%%%jJj%%J%j%J%%j%%J%jJj%%J%
-57342A%j%%%J%j%%%Jj%%JjJjJ%%%%j%%%%%%%%%%%%%%J%%%%j%Jj%Jj%%%J%%%%jJj%%JjJ%j
-57273@%%%%J%%%%jJ%%jJ%j%%%%J%%%%j%%%J%%%%%%jJ%%%j%J%jJ%j%JjJj%%%%%Jj%%J%%%%
-57204Aj%J%%%%%%%jJjJ%j%%%%J%%%%jJ%%j%J%%jJ%%%%%j%J%%%%%%%%%j%%%J%%%j%%%%J%%
-57135A%%%%%%%jJ%%%jJ%j%J%%%j%J%j%%%JjJj%J%%j%%%%JjJ%jJjJ%jJ%%j%Jj%J%%j%J%j%
-57066@%J%%%j%%%%J%j%J%j%J%%%jJ%%jJ%%%jJ%%%%%%%%j%Jj%%%%JjJ%%%%%jJ%%j%Jj%%%J
-56997A%jJ%jJj%%%%Jj%J%%%%%j%J%%%%jJ%%jJ%%%%%jJ%%%%%j%%J%%%%%%%%%%%%%%%%%%%%
-56928A%%%%%%j%J%%%%%%jJ%jJ%jJ%%%%%%%%%%%%%%%%%%%%%%%%%%%jJ%%%%%%%%%%%j%J%%%
-56859AjJ%%%%%%%%%%%%jJ%%%j%%J%%%%%%%j%%%%%%%J%%jJj%%%J%j%%%%%J%%j%J%%%%%%%%
-56790A%%%%%%j%J%%%%jJjJj%%%J%%%%%%%%%%%%jJ%%%%%%%%%%%%%%%%%%%%%j%J%%%jJ%%%%
-56721A%%%jJ%%%%%%%jJjJ%%j%%%JjJjJ%%%jJ%%%%jJ%%%j%J%%%%j%J%%jJjJ%%jJ%%jJj%J%
-56652A%jJ%%%%%jJ%%jJj%J%%%%j%JjJ%%jJ%%%j%J%%%%%jJ%%%%%%%%%%%%%%jJ%%%%%%%%%%
-56583A%%%%%%%%%%%%%%%%%%%%%%%%%%%%%%%%%%%%%%%%%%%%%%%%%%%%%%%%%%%%%%%%%%%%%
-56514A%%%%%%%%%%%%%%%%%%%%%%%%%%%%%%%%%%%%%%%%%%%%jJ%%%%%%%%%%%%%%%%%%%%%%%
-56445A%%%%%%%%%%%%%%%%%%%%%%%%%%%%%%%%%%%%%%%%%%%%%%%%%%%%%%%%%%%%%%%%%%%%%
-56376A%%%%%%%%%%%%%%%%%%%%%%%%%%%%%%%%%%%%%%%%%%%%%%%%%%%%%%%%%%%%%%%%%%%%%
-56307A%%%%%%%%%%%%%%%%%%%jJ%%%%%%%%%%%%%%%%%jJ%%%%%%%%%%%%%%%%%%%%%%%%%%%%%
-56238A%%%%%%%%%%%%%%%%%%%%%%%%%%%%%%%%%%%%%%%%%%%%%%%%%%%%%%%%%%%%%%%%%%%%%
-56169A%%%%%%%%%%%%%%%%%%%%%%%%%%%%%%%%%%%%%%%%%%%%%%%%%%%%%%%%%%%%%%%%%%%%%
-56100A%%%%%%%%%%%%%%%%%%%%%%%%%%%%%%%%%%%%%%%%%%%%%%%%%%%%%%%%%%%%%%%%%%%%%
-56031A%%%%%%%%%%%%%%%%%%%%%%%%%%%%%%%%%%%%%%%%%%%%%%%%%%%%%%%%%%%%%%%%%%%%%
-55962A%%%%%%%%%%%%%%%%%%%%%%%%%%%%%%%%%%%%%%%%%%%%%%%%%%%%%%%%%%%%%%%%%%%%%
-55893A%%%%%%%%%%%%%%%%%%%%%%%%%%%%%%%%%%%%%%%%%%%%%%%%%%%%%%%%%%%%%%%%%%%%%
-55824A%%%%%%%%%%%%%%%%%%%%%%%%%%%%%%%%%%%%%%%%%%%%%%%%%%%%%%%%%%%%%%%%%%%%%
-55755A%%%%%%%%%%%%%%%%%%%%%%%%%%%%%%%%%%%%%%%%%%%%%%%%%%%%%%%%%%%%%%%%%%%%%
-55686A%%%%%%%%%%%%%%%%%%%%%%%%%%%%%%%%%%%%%%%%%%%%%%%%%%%%%%%%%%%%%%%%%%%%%
-55617A%%%%%%%%%%%%%%%%%%%%%%%%%%%%%%%%%%%%%%%%%%%%%%%%%%%%%%%%%%%%%%%%%%%%%
-55548A%%%%%%%%%%%%%%%%%%%%%%%%%%%%%%%%%%%%%%%%%%%%%%%%%%%%%%%%%%%%%%%%%%%%%
-55479A%%%%%%%%%%%%%%%%%%%%%%%%%%%%%%%%%%%%%%%%%%%%%%%%%%%%%%%%%%%%%%%%%%%%%
-55410A%%%%%%%%%%%%%%%%%%%%%%%%%%%%%%%%%%%%%%%%%%%%%%%%%%%%%%%%%%%%%%%%%%%%%
-55341A%%%%%%%%%%%%%%%%%%%%%%%%%%%%%%%%%%%%%%%%%%%%%%%%%%%%%%%%%%%%%%%%%%%%%
-55272A%%%%%%%%%%%%%%%%%%%%%%%%%%%%%%%%%%%%%%%%%%%%%%%%%%%%%%%%%%%%%%%%%%%%%
-55203A%%%%%%%%%%%%%%%%%%%%%%%%%%%%%%%%%%%%%%%%%%%%%%%%%%%%%%%%%%%%%%%%%%%%%
-55134A%%%%%%%%%%%%%%%%%%%%%%%%%%%%%%%%%%%%%%%%%%%%%%%%%%%%%%%%%%%%%%%%%%%%%
-55065A%%%%%%%%%%%%%%%%%%%%%%%%%%%%%%%%%%%%%%%%%%%%%%%%%%%%%%%%%%%%%%%%%%%%%
-54996A%%%%%%%%%%%%%%%%%%%%%%%%%%%%%%%%%%%%%%%%%%%%%%%%%%%%%%%%%%%%%%%%%%%%%
-54927A%%%%%%%%%%%%%%%%%%%%%%%%%%%%%%%%%%%%%%%%%%%%%%%%%%%%%%%%%%%%%%%%%%%%%
-54858A%%%%%%%%%%%%%%%%%%%%%%%%%%%%%%%%%%%%%%%%%%%%%%%%%%%%%%%%%%%%%%%%%%%%%
-54789A%%%%%%%%%%%%%%%%%%%%%%%%%%%%%%%%%%%%%%%%%%%%%%%%%%%%%%%%%%%%%%%%%%%%%
-54720A%%%%%%%%%%%%%%%%%%%%%%%%%%%%%%%%%%%%%%%%%%%%%%%%%%%%%%%%%%%%%%%%%%%%%
-54651A%%%%%%%%%%%%%%%%%%%%%%%%%%%%%%%%%%%%%%%%%%%%%%%%%%%%%%%%%%%%%%%%%%%%%
-54582A%%%%%%%%%%Jj%%%%%%%%Jj%%%%%%%%%%%%%%%%%Jj%%%%%%%%%%%%%%%%%%%%%%%%%Jj%
-54513A%%%%%%%%%%%%%%%%%%%%%%%%%%%%%%%%%%%%%%%%%%%%%%%%%%%%%%%%%%%%%%%%%%%%%
-54444A%%%%%%%%%%%%%%%%%%%%%%%%%%%%%%%%%%%%%%%%%%%%%%%%%%%%%%%%%%%%%%%%%%%%%
-54375A%%%%%%%%%%%Jj%%%%%%%%%%%%%%%%%%%%%%%%%%%%%%%%%%%%%%%%%%%%%%%%Jj%%%%%%
-54306A%%%%%%%%%%%%%%%%%%%%%%%%%%%%J%j%%%%%%%Jj%%%%%%%%%%%%%%%%%%%%%%%%%%%%%
-54237A%%%%%%%%%%%%%%%%%%%%%%%%%%%%%%Jj%%%%%%%%%%%%%%%%%%%%%%%%%%%%%%%%%%%%%
-54168A%%%%%%%%%%%Jj%%%%%%%%%%%%%%%%%%%%%%%%%Jj%%%%%%%%%%Jj%%%%%%Jj%%%%%Jj%%
-54099A%%%%Jj%Jj%%%Jj%%%%%%%%%%%%%%%%Jj%%%%J%j%%%%%%%%%%%%%%%%%%%%%%%%%%%%%%
-54030A%%%%%%%%%%%%%%%%Jj%%%%%%Jj%Jj%%%%%%%%%%%%%%%%%%%Jj%%%%J%j%Jj%%%%%%%%J
-53961Bj%%%%%%%Jj%%J%j%%%%%%%%%%%%%%%%%%Jj%%%%%%%%%%%Jj%%%%%%%%%%%%%%%%%J%jJ
-53892Bj%%%%%%%%%%%%%%%Jj%Jj%%%%%%%%%%%%%%%%%%%%%%%%%%%Jj%%%Jj%%%J%j%J%jJ%%%
-53823B%%%%%j%%%%Jj%%%%%%%%%J%%%%j%Jj%%%%%%%%%%%%%J%%j%J%j%Jj%%%%%%%%%%%%%%%
-53754A%%Jj%Jj%%%%%%%%%%%%%%%%%Jj%Jj%%J%j%%%%%%J%%%j%%Jj%Jj%%JjJj%%%%Jj%%J%j
-53685A%%%%Jj%%%%%%%%%%%%%%Jj%%%%%J%j%%%%%%%%Jj%%%Jj%%%%J%jJj%%Jj%%J%j%%%%%%
-53616A%%%%%%%Jj%Jj%%%%%%%%%%%%%%%%%%%%%%%%%%%%%%%%%%%%%%%J%j%%%%%%%%%%%Jj%%
-53547A%%%%%%%%%%%%%%%%%%%%Jj%%%%%J%j%Jj%%JjJj%%%%%%%%%%%%%Jj%Jj%%%%%%%%%%Jj
-53478A%%Jj%%%%Jj%%%Jj%J%j%Jj%JjJj%%%%J%%%%jJ%j%%JjJ%%%%%%%%%%%%%%%%j%%%%JjJ
-53409BjJjJjJj%J%%%%%%%jJ%%%j%J%j%J%%%%%%%%%jJ%%j%J%%%%j%%J%%j%J%jJ%jJj%%%%%
-53340AJ%%%%j%%J%jJ%%%%%j%%%J%%%%%%%%%%%%%j%J%%%%%%%j%%%%%J%%%jJ%%%%%j%%%Jj%
-53271AJ%%%%%%%%%%%%%%j%J%%%%%jJ%%%%%%%%%jJ%%%%jJ%%%%%%%%%%%%jJ%%%%%%%jJ%%%%
-53202B%%%%%%%%%%j%%J%%%%%%%%%%%%%%%%%%%%%%%%%%%%%%%%%%%%%%%%%%%%%%%j%%J%%%%
-53133B%jJ%%%%%%%%jJjJ%%j%J%%%%%%%jJ%j%J%jJ%%%%%%%%%%%%j%J%jJj%%%%J%j%J%%%%%
-53064B%%%%%jJ%jJ%%j%J%%%%%%%%%%j%%%%J%%%%%j%J%j%%J%%%%%jJ%j%J%%%%jJ%%%jJ%%%
-52995B%%%%%%%j%J%%%%%%%%%%%%%%%%%%%%%jJ%%%%%%%%%%%%%%%%%%%%%%%%%%%%j%%J%j%J
-52926B%%%%j%J%%%j%%%J%%%j%%J%jJ%%%%jJ%%%%jJ%%%j%J%%jJ%%%%%%%%%%%%jJ%%%%%%%%
-52857B%%%%%%%%%%%%%%%%%%%%%%%%%%%%%%%%%%%%%%%%%%%%%%%%%%%%%%%%%%jJ%%%%%jJ%%
-52788B%%%%%%%%%%%%%%%%j%J%%%%%%%%%%%%%%%%%%%%%%%%%%%%%%%%%%%%%%%%%%%%%%%%%%
-52719B%%%%%%%%%%%%%%%%%%%%%%%%%%%%%%jJ%%%%%%%%%%%%jJ%%%%%%%%%%%%%%%%%%%%%%%
-52650B%%%%%%%%%jJ%j%J%%%%%%%%%%%%%%%%%%%%%%%%%%%%%%%%%%%jJ%%jJ%%%%%j%J%jJ%%
-52581B%%%jJ%%j%%J%jJj%%J%%%%%%%%%%jJ%%jJ%%%%%%%%%%j%%J%%j%%J%%%jJ%jJ%j%%JjJ
-52512BjJj%Jj%J%j%J%%%jJ%%%%%%%%%%%%%jJ%%%%%jJ%%%%%%%%%%j%J%%%%%%%%%jJ%%%%jJ
-52443B%%%%%j%J%%%jJ%%%%%%jJ%%%%jJ%jJ%%%%%%%%%%%%%%%%%%%%%%%%jJjJ%%%%%%%%%%%
-52374B%%%%%%%%%%%%%%jJ%%%%%%%%%%j%J%%%%%%%%%%%%%%%%%%%%%%%%%%%%%%%%%%%%%%%%
-52305B%%%%%%%%%%%%%%%%%%%%%%%%%%%%%%%%%%%%%%%%%%%%%%%%%%%%%%%%%%%%%%%%%%%%%
-52236B%%%%%%%%%%%%%%%%%%%%%%%%%%%%%%%%%%%%%%%%%%%%%%%%%%%%%%%%%%%%%%%%%%%%%
-52167B%%%%%%%%%%%%%%%%%%%%%%%%%%%%%%%%%%%%%%%%%%%%%%%%%%%%%%%%%%%%%%%%%%%%%
-52098B%%%%%%%%%%%%%%%%%%%%%%%%%%%%%%%%%%%%%%%%%%%%%%%%%%%%%%%%%%%%%%%%%%%%%
-52029B%%%%%%%%%%%%%%%%%%%%%%%%%%%%%%%%%%%%%%%%%%%%%%%%%%%%%%%%%%%%%%%%%%%%%
-51960B%%%%%%%%%%%%%%%%%%%%%%%%%%%%%%%%%%%%%%%%%%%%%%%%%%%%%%%%%%%%%%%%%%%%%
-51891B%%%%%%%%%%%%%%%%%%%%%%%%%%%%%%%%%%%%%%%%%%%%%%%%%%%%%%%%%%%%%%%%%%%%%
-51822B%%%%%%%j%J%%%%%%%%%%%%%%%%%%%%%%%%%%%%%%%%%%%%%%%%%%%%%j%J%%%%%%%%%%%
-51753B%%%%%%%%%%%jJ%%%%%%%%%%%%%%%%%%%%%%%%%%%%%%%%%%%%%%%%%%%%%%%%%%%%%%%%
-51684B%%%%%%%%%%%%%%%%%%%%%%%%%%%%%%%%%%%%%%%%%%%%%%%%%%%%%%%%%%%%%%%%%%%%%
-51615B%%%%%%%%%%%%%%%%%%%%%%%%%%%%%%%%%%%%%%%%%%%%%%%%%%%%%%%%%%%%%%%%%%%%%
-51546B%%%%%%%%%%%%%%%%%%%%%%%%%%%%%%%%%%%%%%%%%%%%%%%%%%%%%%%%%%%%%%%%%%%%%
-51477B%%%%%%%%%%%%%%%%%%%%%%%%%%%%%%%%%%%%%%%%%%%%%%%%%%%%%%%%%%%%%%%%%%%%%
-51408B%%%%%%%%%%%%%%%%%%%%%%%%%%%%%%%%%%%%%%jJ%%%%%%%j%J%%%%%%%%%%%%%%%%%%%
-51339B%%%%%%%%%%%%%%%%%%%%%%%%%%%%%%%%%%%%%%%%%%%%%%%%%%%%%%%%%%%%%%%%%%%%%
-51270B%%%%%%%%%%%%%%%%%%%%%%%%%%%%%%%%%%%%%%%%%%%%%%%%%%%%%%%%%%%%%%%%%%%%%
-51201B%%%%%%%%%%%%%%%%%%%%%%%%%%%%%%%%%%%%%%%%%%%%%%%%%%%%%%%%%%%%%%%%%%%%%
-51132B%%%%%%%%%%%%%%%%%%%%%%%%%%%%%%%%%%%%%%%%%%%%%%%%%%%%%%%%%%%%%%%%%%%%%
-51063B%%%%%%%%%%%%%%%%%%%%%%%%%%%%%%%%%%%%%%%%%%%%%%%%%%%%%%%%%%%%%%%%%%%%%
-50994B%%%%%%%%%%%%%%%%%%%%%%%%%%%%%%%%%%%%%%%%%%%%%%%%%%%%%%%%%%%%%%%%%%%%%
-50925B%%%%%%%%%%%%%%%%%%%%%%%%%%%%%%%%%%%%%%%%%%%%%%%%%%%%%%%%%%%%%%%%%%%%%
-50856B%%%%%%%%%%%%%%%%%%%%%%%%%%%%%%%%%%%%%%%%%%%%%%%%%%%%%%%%%%%%%%%%%%%%%
-50787B%%%%%%%%%%%%%%%%%%%%%%%%%%%%%%%%%%%%%%%%%%%%%%%%%%%%%%%%%%%%%%%%%%%%%
-50718B%%%%%%%%%%%%%%%%%%%%%%%%%%%%%%%%%%%%%%%%%%%%%%%%%%%%%%%%%%%%%%%%%%%%%
-50649B%%%%%%%%%%%%%%%%%%%%%%%%%%%%%%%%%%%%%%%%%%%%%%%%%%%%%%%%%%%%%%%%%%%%%
-50580B%%%%%%%%%%%%%%%%%%%%%%%%%%%%%%%%%%%%%%%%%%%%%%%%%%%%%%%%%%%%%%%%%%%%%
-50511B%%%%%%%%%%%%%%%%%%%%%%%%%%%%%%%%%%%%%%%%%%%%%%%%%%%%%%%%%%%%%%%%%%%%%
-50442B%%%%%%%%%%%%%%%%%%%%%%%%%%%%%%%%%%%%%%%%%%%%%%%%%%%%%%%%%%%%%%%%%%%%%
-50373B%%%%%%%%%%%%%%%%%%%%%%%%%%%%%%%%%%%%%%%%%%%%%%%%%%%%%%%%%%%%%%%%%%%%%
-50304B%%%%%%%%%%%%%%%%%%%%%%%%%%%%%%%%%%%%%%%%%%%%%%%%%%%%%%%%%%%%%%%%%%%%%
-50235B%%%%%%%%%%%%%%%%%%%%%%%%%%%%%%%%%%%%%%%%%%%%%%%%%%%%%%%%%%%%%%%%%%%%%
-50166B%%%%%%%%%%%%%%%%%%%%%%%%%%%%%%%%%%%%%%%%%%%%%%%%%%%%%%%%%%%%%%%%%%%%%
-50097B%%%%%%%%%%%%%%%%%%%%%%%%%%%%%%%%%%%%%%%%%%%%%%%%%%%%%%%%%%%%%%%%%%%%%
-50028B%%%%%%%%%%%%%%%%%%%%%%%Jj%%%%%%%%%%%%%%%%%%%%%%%%%%%%%%%%%%%%%%%%%%%%
-49959B%%%%%%%%%%%%%%%%%%%%%%%%%%%%%%%%%%%%%%%%%%%%%%%%%%%%%%%%%%%%%%%%%%%%%
-49890B%%%%%%%%%%%%%%%%%%%%%%%%%%%%%%%%%%%%%%%%%%%%%%%%%%%%%%%%%%%%%%%%%%%%%
-49821B%%%%%%%%%%%%%%%%%%%%%%%%%%%%%Jj%%%%%%%%%%%%%%%%%%%%%%%%%%%%%%%%%%%%%%
-49752B%%%%%%%%%%%%%%%%%%%%%%%%%%%%%%%%%%%%%%%%%%%%%%%%%%%%%%%%%%%Jj%%%%%%%%
-49683B%%%%%%%%%%%%%%%%%%%%%%%%%%%%%%%%%%%%%%%%%%%%%Jj%%Jj%%%%J%j%%%J%j%%%%%
-49614B%Jj%%%%%%%%%%%%%%%%%%%%%%%%%%%%%%%%%%%%%%%Jj%Jj%%%%%%%%%%%%%%%Jj%%%%%
-49545B%%%%%%%%%%%%%%%%%%%%%%%%%%%%%%%%%%%%%%%%%%%JjJj%%%%%%%%%%Jj%%%%%%J%%%
-49476C%%jJ%%%%%%%%%%%%jJ%%%%j%%%%%%%%%%%%%%%Jj%%%%%%%%%%%%Jj%%%%%%%%%%%%%%%
-49407B%%%%%%%%%%%%%%%%%%%%%%Jj%%%%J%j%%%%%%%%%%%%%%%%%%%%%%%%%%%%%%%%%%%%%%
-49338B%%%%%%%%%%%%%%%%%%%%%%%%%%%%%%%%%%%%%%%%%%%%%%%%%%%%%%%%%%%%%%%%%%%%%
-49269B%%%%%%%%%%%%%%%%%%%%%%%%%%%%%%%%%%%J%j%Jj%%%Jj%%Jj%%%%%%%%%J%j%%%%%%%
-49200B%%%%%%%Jj%%%%%%%%%%%%%%%%%%%%J%j%Jj%%%%%%%%%%%%%%%Jj%%%%%%%%%%%%J%j%%
-49131BJjJj%%JjJj%%%%%J%j%%%Jj%%%J%%j%%JjJj%%%%%%%%%%Jj%Jj%%%%%%%%%%%J%%%j%%
-49062B%%%%%%J%j%%%J%j%%%%%J%j%%%%%Jj%%%%%%%%%Jj%%%%Jj%%Jj%%%%%%%%Jj%%%%%%Jj
-48993B%%%%%%%%%%%%%%%%%Jj%%%%%J%j%%%%%%%%%%%%%%Jj%%%Jj%%%%%%%%%%%Jj%%%%%%%%
-48924B%%%%%%Jj%%%%Jj%%%%%%Jj%%%%%%%%%%%%%%%J%j%Jj%Jj%%%%%Jj%%%%%%%%%%%%%Jj%
-48855B%%%%%%%%%%%%%%%%%%%%%JjJj%J%j%%%%J%jJ%jJ%%%%%%%j%%%%%J%%j%%%Jj%%%%%%%
-48786B%%%%%%%J%j%%%%%%%%%%%Jj%Jj%%J%jJj%%%%%Jj%%Jj%%%%%%%%%%%%%%JjJj%%%%%%%
-48717B%Jj%%%%%%%%%%%Jj%%%%%%%JjJ%%j%%%Jj%Jj%JjJj%%%%%%%%%%%J%%%j%%%%%%J%%%%
-48648Cj%J%%j%Jj%J%%jJ%%%%j%J%%j%J%j%J%%jJ%%j%%%J%%%%j%%%%%%%J%%%%jJ%%jJ%j%%
-48579B%Jj%%%%%%J%%%j%Jj%Jj%Jj%%%%%%JjJj%Jj%%Jj%%J%%%%%j%J%jJj%Jj%%%%J%%%j%%
-48510B%%J%%%%%%%jJ%%%%j%%%%J%%j%%J%%%j%%%%J%j%Jj%J%%%%%%j%%%%%JjJ%j%%%%J%j%
-48441B%%Jj%%%%%%Jj%%Jj%%%%%%%%%%Jj%Jj%%%%%%%%%%%%%J%%j%%%%%%%%%Jj%%%J%%j%%%
-48372B%%Jj%%%Jj%%%%%%%%J%jJ%%%%j%JjJ%j%J%%%jJ%%%%%%%jJ%%%%%%%%%jJ%j%JjJ%%%%
-48303C%%%%%%%%%jJ%%%%%%%%%%%%%%%%%%%%%%%%%%%%%%%%%%%%%%%%%%%%%%%%JjJ%%%%%%%
-48234D%%%%%%%%%%%%%%%%%%%%%%%%%%%%%%%%%%%%%%%%%%%%j%%%%J%%%%%%%%%%%%%%%%%%%
-48165D%%%%%%%%%%%%%%%%%%%%%%%%%%%%%%%%Jj%%%%%%%%%%%%%%%%%%%%%%%%%%%%%%j%J%j
-48096CJ%jJ%j%Jj%%J%j%%%%%%%%%%%%%%%%%%%Jj%%%%%%%%%%%%%%%%%%%%J%jJjJj%%%Jj%%
-48027C%%%%%%%%%%%%%%%%%%%%%%%%%%%%%%%%%%%%%%%%%%%%%%%%%%%%%%%%%%%%%%%%%%%%%
-47958C%%%%%%%%%%%%%%%%%%%%%%%%%%%%%%%%%%%%%%%%%%%%%%%%%%%%%%%%%%%%%%%%%%%%%
-47889C%%%%%%%%%%%%%%%%%%%%%%%%%%%%%%%%%%%%%%%%%%%%%%%%%%%%%%%%%%%%%%%%%%%%%
-47820C%%%%%%%%%%%%%%%%%%%%%%%%%%%%%%%%%%%%%%%%%%%%%%%%%%%%%%%%%%%%%%%%%%%%%
-47751C%%%%%%%%%%%%%%%%%%%%%%%%%%%%%%%%%%%%%%%%%%%%%%%%%%%%%%%%%%%%%%%%%%%%%
-47682C%%%%%%%%%%%%%%%%%%%%%%%%%%%%%%%%%%%%%%%%%%%%%%%%%%%%%%%%%%%%%%%%%%%%%
-47613C%%%%%%%%%%%%%%%%%%%%%%%%%%%%%%%%%%%%%%%%%%%%%%%%%%%%%%%%%%%%%%%%%%%%%
-47544C%%%%%%%%%%%%%%%%%%%%Jj%%J%jJ%%%%%%%%%%%%%%%%%%%%%%%%%%%%%%%%%%%%%%%%%
-47475D%%%%%%%%%%%%%%%%%Jj%%%%J%%%%%%%%%%%J%%%%%%%%Jj%J%%%%%%J%%%%%J%%%%%J%%
-47406A0%%%%%%%J%%%%%%%%%%%%jJ%j%%%%%%%%%%j%%%%%%%%%%%%%%%%%%%%%%%%%%J%%%%%%
-47338A0%%%%%J%%%%%%%J%%%%%%%%%%%%%%%%%j%%%%%%%j%Jj%%%%%%%%j%%%%%%%%%%%%%%%%
-47270I%%%%%%%%%%%%%%%%%%%%%%%%%%J%jJ%%%%%jJ%%%%%%%%%%%J%%%%%%J%%%%J%%%%J%%%
-47201A4%J%%%%J%%J%%%J%%%%%J%%%%%%%%%%%%%%%%%%%j%%%%%j%%%%%%j%%%%%%%%%%%%%%%
-47133A6%%%%%%%%%J%%%%J%%%J%%%J%J%J%J%J%J%%J%%%%%%%%%%%J%%%j%%j%j%jj%j%%j%j%
-47065A9j%%j%%j%%j%%%j%%%j%%%%%%j%%%%%%%%%%%%%%%%%Jj%%%J%%%%JjJ%%%%%%%%%j%%%
-46997A3%%%%%%%j%%%j%%%%%%%%j%Jj%%%%jJ%j%%%%%%%%%%%%%j%Jj%%%%%%%%%%%%%j%%Jj%
-46929G%%%%%%%%%%%%%%%%%%%%%J%%%%%%%%%%%%%%%%J%%%%%%%%%%%%%%%%%%%%%j%%%%%%%%
-46860H%j%%%%%%%%%%%%%%%%%jJ%%%j%%%%%%%%%%%%%JjJjJj%J%%%%%%%%%%%%%%%%%%%%%%%
-46791G%%%%%%%%%%%%%%%%%%j%%%%%%%%%%%%%%%jJ%j%%%%%%%%%%%%%%%%%%%%%%%%%%%%%%%
-46722E%%%%%%%%J%%%%%%%%%%%%%%%%%%%%%%%%%%%%%%%%%j%%%%%%%%%%%%j%J%%j%%%%%%%%
-46653D%%%%%%%%%%%%%%%%%%%%%%J%jJ%%%%%%%%%%%%%jJ%j%%%%%%%%%%%%%%%%%%%%%%%%%%
-46584Dj%%%%Jj%JjJ%%%%j%%%%%%%%%Jj%%%%%%%%%%%%%%%%%%%%%%%%%%%%%%%%%%%%%%%%%%
-46515C%%%%%%%%%%%%%%%%%%%%%%%%%%%%%%%%%%%%%%%J%j%%%J%%j%%Jj%%J%%%%%%%%%%%%j
-46446CJ%j%%%%J%j%%Jj%J%jJj%%%%%%%%J%%j%%%%%Jj%%%J%%%%%%%%%%%%%%%%%%%%%%%%%%
-46377D%%J%%%%jJ%%%%%%%%%%%%%%%%J%%%%%%%%%J%%%%%J%%%J%J%%J%J%J%J%J%J%%JJJJJK
-46308B3JLLLLNNPRJ2J6K3L2M4N4O2O8O3N4L8K1RNMKqk6m1m3l3j1J2K9M2M2L5K0Lpqrj3k6
-46265E27m8o6p3p0n8m5l5k5j9j5j0rpnmmlkljkjjjj%j%jjj%jjj%%jj%j%%%j%%j%%%%j%%%
-46209F%%jJj%%%%%%%%%%%%%%%%%%%%%j%%%%%%%%%%%%%%%%%%%%%%%%%%%%%%%%%%%%%%%%%j
-46140CJ%%%%%%%%%%%jJ%j%%%%%%%%%%%%%%%%%%%%%%%%%%%%%%%%%%%%%%%%%%%%%%%%%%%%%
-46071C%%%%%%%%%%%%%%%%%%%%%%%%%%%%%%%%%%%%%%%%%%%%%%%%%%%%%%%%%%%%%%%%%%%%%
-46002C%%%%%%%%%J%%%%%%%J%%J%%J%%%J%%%%%%%%%%%%%%j%%%j%%j%%%%j%%%%%%%%%j%Jj%
-45933C%%%%%%%%%%%%%%%%%%%%%%%%%%%%%%%%%%%%%%%%%%%%%%%%%%%%%%%%%%%%%%%%%%%%%
-45864C%%%%%%%%%%%%%%%%%%%%%%%%%%%%%%%%%%%%%%%%%%%%%%%%%%%%%%%%%%%%%%%%%%%%%
-45795C%%%%%%%%%%%%%%%%%%%%%%%%%%%%%%%%%%%%%%%%%%%%%%%%%%%%%%%%%%%%%%%%%%%%%
-45726C%%%%%%%%%%%%%%%%%%%%%%%%%%%%%%%%%%%%%%%%%%%%%%%%%%%%%%%%%%%%%%%%%%%%%
-45657C%%%%%%%%%%%%%%%%%%%%%%%%%%%%%%%%%%%%%%%%%%%%%%%%%%%%%%%%%%%%%%%%%%%%%
-45588C%%%%%%%%%%%%%%%%%%%%%%%%%%%%%%%%%%%%%%%%%%%%%%%%%%%%%%%%%%%%%%%%%%%%%
-45519C%J%%%%%%%%%%%%%%%J%%%%%%%%j%%%%%%%%%%%%%%%%%j%%%J%%%%%%J%%%%%J%%J%J%%
-45450H%%%%j%%j%J%%%Jj%%%%j%%j%%j%%j%%%%%%%%%%%%%%%%%%%%%%%%%%%%%%%%%%%%%%%%
-45381C%%%%%%%%%%%%%%%%%%%%%%%%%%%%%%%%%%%%%%%%%%%%%%Jj%%%%%%%%%%%%%%%%%%%%%
-45312C%%%%%%%%%%%%%%%%%%%%%%%%%%%%%%%%%%%%%%%%%%%%%%%%%%%%%%%%%%%%%%%%%%%%%
-45243C%%%%%%%%%%%%%%%%%%%%%%%%%%%%%%%%%%%%%%%%%%%%%%%%%%%%%%%%%%%%%%%%%%%%%
-45174C%%%%%%%%%%%%%%%%%%%%%%%%%%%%%%%%%%%%%%%%%%%%%%%%%%%%%%%%%%%%%%%%%%%%%
-45105C%%%%%%%%%%%%%%%%%%%%%%%%%%%%%%%%%%%%%%%%%%%%%%%%%%%%%%%%%%%%%%%%%%%%%
-45036C%%%%%%%%%%%%%%%%%%%%%%%%%%%%%%%%%%%%%%%%%%%%%%%%%%%%%%%%%%%%%%%%%%%%%
-44967C%%%%%%%%%%%%%%%%%%%%%%%%%Jj%%%%%%%%Jj%Jj%Jj%%%%%%%%%%%%J%%%%j%J%%%%%%
-44898D%%%%%%%%%%%%%%%%%%%%%%%%%%%%%%%%%%%%%%%%J%%%%%%%%%%%%%%J%%%%%%%%%%%J%
-44829G%%%J%%%J%J%JJ%JJJJKKKMMNQJ1J6K3L0L3L2L1K1Nj3k5k5j4%J3K4L0L5L6K7J7%rpj1
-44779C23k1l3l8l3j9nPJ7K0K1J5jj8l4l9l2k5j9j3qnk%MPJ2J9K7L3L3L2K4Rqk5k8j9nQK0
-44739B01K9L3L6L0K1Pqoqj8l1m0l8k5j0KJ5J9K0J8Lj3l1m0l6k8k2j7j2ronmllkjkjjj%jj
-44695A1%jj%j%%%j%%%%%j%%%%%jJj%%%%%%%%%%%%%%j%JjJjJ%%j%%Jj%%%%%%%%%%%%%%%%%
-44627D%%%%%%%%%%%%%%%%%%%%%%%%jJ%%%%%%%%%%%%%%%%%%%jJ%jJj%%%%%%%%%%%%%%%%%J
-44558Dj%%%%%%%%%%%%%%%%%%%%%%%%%%%%%%%%%%%%%%%%%%%%%%%%%%%%%%%%%%%%%%%%%%%%
-44489C%%%%%%%%%%%%%%%%%%%%%%%%%%%%%%%%%%%%%%%%%%%%%%%%%%%%%%%%%%%%%%%%%%%%%
-44420C%%%%%%%%%%%%%%%%%%%%%%%%%%%%%%%%%%%%%%%%%%%%%%%%%%%%%%%%%%%%%%%%%%%%%
-44351C%%%%%%%%%%%%%%%%%%%%%%%Jj%J%j%%%%%%%%%%%%%%%%%%%%%%%%%%%%%%%%%%%%%%%%
-44282C%%%%%%%%%%%%%%%%%%%%%%%%%%%%%%%%%%%%%%%%%%%%%%%%%%%%%%%%%%%%%%%%%%Jj%
-44213C%%%J%j%%J%%%%%%%%%%%%%%%J%%%%%%%%%%%%%%%%%%%%%%%%%%j%%%%%%%%%%%j%J%%j
-44144C%%%%%%%%%%%%%%%%%%%%%%%%%%%%%%%%%%%%%%%%%%%%%%%%%%%%%%%%%%%%%%%%%%%%%
-44075C%%%%%%%%%%%J%%%%J%j%%%%%%%%J%%%%%%%j%%%%%%%%%%%%%%%%%%%jJj%J%%%%%Jj%%
-44006D%%%%%%J%%%%%%%%%j%%%%%%J%%%j%%%%%%%%%%jJ%%j%%%%%%%%%%%%%%%%%%%%%%%%%%
-43937C%%%%%%%%%%%%%%%%%%%%%%%%%%%%%%%%%%%%%%%%%%%%%%%%%%%%%%%%%%%%%%%%%%%%%
-43868C%%%%%%%%%%%%%%%%%%%%%%%%%%%%%%%%%%%%%%%%%%%%%%%%%%%%%%%%%%%%%%%%%%%%%
-43799C%%%%%%%%%%%%%%%%%%%%%%%%%%%%%%%Jj%%%%%%%%%%%%%%%%%%%%%%%%%%%%%%%%%%%%
-43730C%%%%%%%%%%%%%%%%%%%%%%%%%%%%%%%%%%%%%%%%%%%%%%%%%%%%%%%%%%%%%%%%%%%%%
-43661C%%%%%%%%%%%%%%%J%j%%%%J%j%%%%Jj%J%%%%%%%J%%%%%%%%%%%%%%%%%%%%j%%%j%J%
-43592D%%%%%%J%%%J%j%%%%%%%J%%j%%%j%%%%%j%%%J%j%%%%Jj%%%%%%%%%%%%%%%%%%%%%%%
-43523C%%%%%%%%%%%%%%%%%%%%%%%%%%%%%%%%%%%%%%%%%%%%%%%%%%%%J%j%%%%%%%%%%%%%%
-43454C%J%%%%%jJ%%%j%%%%%%Jj%%%%Jj%%%%J%j%%%%%%%%%%%%%J%%%%%j%J%%j%%%JjJ%j%%
-43385C%%%%%J%j%J%jJ%j%J%%j%Jj%%%%%%%%%J%%%%%j%%%J%%j%J%j%%%%Jj%JjJjJj%%%%Jj
-43316CJj%%%J%%%jJ%%j%J%j%%%%%J%%%%%%jJ%%%%%%%%%jJ%%%%jJjJjJ%%%%jJ%%%%%%%%%%
-43247D%%%%%%%%%%%%%%%%%%%%%%%%%%%%jJ%%%%%%%%%%j%%%Jj%%%J%%%%j%JjJ%%%%jJ%%%%
-43178D%%%jJ%%%%%%j%J%%j%Jj%%%%J%%%%%%%%%jJ%%%%%jJ%%%%%%%%%%%%%%%%%%%%%%%%%%
-43109D%%%%%%%%%%%%%%%%%%%%%%%%%%%%%%%%%%%%%%%%%%%%%%%%%%%%%%%%%%%%%%%%%%%%%
-43040D%%%%%%%%%%%%%%%%%%%%%%%%%%%J%%%%%%%%%%%%%%%%%%%%%%%%J%%%%%%%%%J%%%J%J
-42971I%%J%%%%%J%%JJ%J%J%J%%%J%JJJJJKJLKMMOQJ0J4K1K9L9N1N8O0N3L6J0j8l7m1k9j1
-42918B97J0K7L8L9K9Pk2m8o2o1n1l9l0k2j5j0ol%NJ0J7K5L6M9N8O2N7M1J6j6l7m6l6j7MK3
-42881C29L6L9L2J2j7m5o1o4n5m4l4k6j9j4j2qpomllkjjjj%%jjjj%%%j%%j%j%j%%j%%%j%j
-42829I%j%%j%%%%%%j%%%%%%%%%%%%j%%Jj%J%%j%%%%%%%%%%%%%%JjJ%%j%%%%%%%%%%%%%%%
-42760E%%%%%%%%%%jJj%Jj%J%%j%%%%%J%%%%%%%%%%%%%%%%%%%%%%%%%%%%%%%j%%%%%%%%J%
-42691E%%%%%%%%%%%%%%%%%%%%%%%%j%%%%%%%%%%%%jJ%%%%%%%%%%%%%%jJj%%%JjJ%%%%%%%
-42622D%j%J%%%%%%%%%%%%%%%%%%jJ%%%%%%%%%%j%%%J%%%%%%%%%j%%J%%%%%%%%%%%%%j%J%
-42553DjJ%%%%%%%%%%%%%%%%%jJ%%%jJ%%%%j%%%JjJ%%%%j%Jj%J%%j%%J%j%%%J%jJ%%j%Jj%
-42484C%J%%%j%%J%%%%%%jJ%%%%%%%%%%jJj%%Jj%%J%%j%%%%%%Jj%J%%j%%J%%%%%%j%%%J%%
-42415D%%%%j%J%%%%%%%%%%%%%%j%Jj%%%JjJj%%%%%%%%%J%%%j%J%%%%%%jJ%%%%%jJ%%%%%%
-42346D%%%%%%%%%J%%%%%%%%%%%%%%%j%%%%%%%%%%%%%%%%%%%%J%%%%%%%%%%%%%%J%j%%%%%
-42277E%%%%%%jJj%%%%%%%%%%%%%jJ%%j%JjJ%%%%%%%%%%%%%%jJjJ%%%%%%%%%%%%%%J%%%%%
-42208EJ%j%%%J%%%%%%j%%%jJj%%%%%%%%%%J%%%J%%%j%%%%J%%%%%j%%%j%%%%%%%%%%%%%%%
-42139D%%%%%%%%%%%%%%%%%%%%%%%%%%%%%%%%%%%%%%%%%J%%%%jJ%%%%%%%Jj%J%%%%%%%%%%
-42070F%%%%%jJj%%%%%%%%jJ%jJj%%%%%%%%%%%%%%%%%%%%%%%%%%%%%%%%%%%%%%%%jJ%jJ%%
-42001D%%jJ%%%jJ%j%J%%%%%%%%%j%%J%%%j%%J%j%Jj%%J%%%%%%%%%%%%%%%%%%%%%%%%%%%%
-41932D%%%%%%%%%%%%%%%%%%%%%%%%%%%%%%%%%%%%%%%%%%%%%%%%%%%%%%%%%%%%%%%%%%%%%
-41863D%%%%%%%%%%%%%%%%%%%%%%%%%%%%%%%%%%%%%%%%%%%%%%%%%%%%%%%%%%%%%%%%%%%%%
-41794D%%%%%jJ%%%%%%%%%%%%%%%%%%%%%%%%%%%%%%%%%%%%%%%%%%%J%%%%J%%%%%%J%%%%%%
-41725G%%%j%%%%%j%%%%%j%%%%%%%%%%%%%%J%%%%%J%%%%%%J%%%%%%%j%%%%%%%%%j%%j%%%%
-41656D%%%%%%%%%%%%%%%%%%%%%%%%%%%%%%%%%%%%%%%%%%%%%%%%%%%%%%%%%%%%%%%%%%%%%
-41587D%%%%%%%%%%%%%%%%%%%%%%%%%%%%%%%%%%%%%%%%%%%%%%%%%%%%%%%%%%%%%%%%%%%%%
-41518D%%%%%%%%%%%%%%%%%%%%%%%%%%%%%%%%%%%%%%%%%%%%%%%%%%%%%%%%%%%%%%%%%%%%%
-41449D%%%%%%%%%%%%%%%%%%%%%Jj%%%%J%%%%%jJ%%%%%%%%%%%%%%%%%%%%Jj%%%%%%J%jJ%%
-41380F%%%%%%%%%%J%%%%%%%J%%%%J%%%J%J%JJJJJJJJJKKKKKKKLKLLKLMLMMMNNNOOPOQPRJ0
-41311A43J2J3J5J7J8K0K0K0K0J7J4QM%%jJJjlnqomklmpj1j3j3j3j3j5j9k3k5k5k3j9j5j1
-41269F1rpnmlllkkkjjjjj%j%jj%%j%j%%j%%j%%j%%%%%j%%%%j%%%%%%%%%%%%%%%j%%%%Jj%
-41201E%%%%%%%%%%%%%%%%%%%%%%%%%%%%%%jJ%%%%%%%%%%%%%%%%%%%%%%jJ%j%%%%%%%%%%%
-41132D%%%%%%%%%%%%%%%%%%%%%%%%%%%%%%%%%%%%%%%%%%%%%%%%%%%%%%%%%%%%%%%%%%%%%
-41063D%%%%%%%%%%%%%%%%%%%jJ%%%%%%%%%%%%%%%%%%%%%%%%%%%%%%%%%%%%%%%%%%%%%%%%
-40994D%%%%%%%jJ%%%%%%%%%%%%%%%%%%%%%%%%%%%%%%%%%%%%%%%%%%%%%%%%%%%%%%%%%%%%
-40925D%%%%%%%%%%%%%%%%%%%%%%%%%%%%%%%%%%%%%%%%%%%%%%%%%%%%%%%%%%%%%%%%%%%%%
-40856D%%%%%%%%%%%%%%%%%%%%%%%%%%%%%%%%%%%%%%%%%%%%%%%%%%%%%%%%%%%%%%%%%%%%%
-40787D%%%%%%%%%%%%%%%%%%%%%%%%%%%%%%%%%%%%%%%%%%%%%%%%%%%%%%%%%%%%%%%%%%%%%
-40718D%%%%%%%%%%%%%%%%%%%%%%%%%%%%%%%%%%%%%%%%%%%%%%%%%%%%%%%%%%%%%%%%%%%%%
-40649D%%%%%%%%%%%%%%%%%%%%%%%%%%%%%%%%%%%%%%%%%%%%%%%%%%%%%%%%%%%%%%%%%%%%%
-40580D%%%%%%%%%%%%%%%%%%%%%%%%%%%%%%%%%%%%%%%%%%%%%%%%%%%%%%%%%%%%%%%%%%%%J
-40511E%%%%%%J%%%%%%%%%%%%%%%%%%%%j%%%%%%%%%%j%%%%%%%%%%%%%%%%%%%%%%%%%%%%%%
-40442D%%%%J%%%%%%j%%%%%%%%%%%%%%%%%%%%JjJ%%%%%%%%%%%%%%%%j%%%%%%%%%%%%%%%%J
-40373E%%%%%%J%%%J%%%%%%%%%%%j%%%%%%j%%%%%%%%j%JjJ%%%%J%%%%%J%%%J%%%%%%j%%%%
-40304Gj%%%j%%%%%j%%%%%%%%%%%%%%%%%%%%%%%%%%%%%%%%%%%%%%%%%%%%%%%%%%%%%%%%%%
-40235D%%%%%%%%%%%%%%%%%%%%%%%%%%%%%%%%%%%%%%%%%%%%%%%%%%%%%%%%%%%%%%%%%%%%%
-40166D%%%%%%%%%%%%%%%%%%%%%%%%%%%%%%%%%%%%%%%%%%%%%%%%%%%%%%%%%%%%%%%%%%%%%
-40097D%%%%%%%%%%%%%%%%%%%%%%%%%%%%%%%%%Jj%%%%%%%%%%%%%%%%%%%%%%%%%%%%%%%%%J
-40028Ej%%%%%%%%%%%%%%%%%%%%%%%%%%%%%%%%%%%%%%%%%%%%%%%%%%%%%%%%%%%%%%%%%%%%
-39959D%%%jJ%%%%%%%%%%%%%%%%%%%%%%%%%%%%%%%%%%%%%%%%%%%%%%%%%%%J%%%%%%%%%%%%
-39890E%%%%%%%%%%%%%%%%%%%%%%%%%%%jJ%jJ%j%J%%%%%%%%%%%%%%%%%%%%%%%%%%%%%%%%%
-39821E%%%%%%%J%%%JJKJLKLK%%kklkkjjj%j%%%%%%%j%J%%%%J%JKKKLKKJjjlkljkj%j%%j%
-39752F%%%%%%%%%%%%%%j%%%%%Jj%%J%%%j%%%%%%%%%%%%j%%%%%%%%%%%%%%%%%%%%%%%%%%%
-39683D%%%%%%%%%%%%%%%%%%%%%%%%%%%%%%%%%%%%%%%%%%%%%%%%%%%%%%%%%%%%%%%%%%%%%
-39614D%%%%%%%Jj%Jj%%%%%%%%%%%%%%%%%%%%%%%%%%%%%%%%%%%%%%%%%%%%%%%%%%%%%%%%%
-39545D%%%%%%%%%%%%%%%%%%%%%%%%%%%J%%%%%%%%%j%%%%%%%%%%%%%%%%%%%%%J%%%%%%%%%
-39476E%%j%Jj%%%%%%%%%%%%%%%%%%%%%%%%%%%%%%%%%%%%%%%%%%%J%j%Jj%%%%%%%%%%%%%%
-39407D%%%%%%%%%%%%%%%%%%%%%Jj%%J%%jJ%%%%%%%%%%j%%%%%%Jj%%%%%%%%%%%%%%%%%%%J
-39338Ej%%%%%%%%%J%%%%%%%%%%%%%%%%%%%%%%%%%%%%%%%%%%%%%%%%%%%%%%%%%%%%Jj%J%%
-39269F%%%%%%%%%%%J%%%J%%J%J%JJ%JJJJJJJJJKJKJKKKKLKLKLLLLMLMOPQRJ0J2J3J2J0RQ
-39205A72Mnrn%NRJ1J1J2J1Kqj1qoj3j5j3pkJLMKLmj3j6j5j0qlk%JKMNPQJ0J1J2J2J0RQNn
-39155A76rqjLPJ0J1J1J1Lpj2j0qj2j7j6j1mjJK%Jmj4j9j9j4j1qnmkkkjjjjj%j%j%j%%j%%
-39103G%%%%%%%j%%%%%%%%%%%%%j%Jj%%%%%%%%%%%%%%%%%%%%%%%%%%%%%%%%%%%%%%%%%%%%
-39034E%%%%%%%%%%%%%%%%%j%J%j%J%%%j%J%%%jJ%%%%%%%%%%%%%%%%%%J%%%%%%%%%j%%%%%
-38965E%%%%%%%%%%jJ%%%%%J%%%%%%%%%%%%%%%%%%%%%Jj%%%%%%j%%%%%%%%%%%%%%%%%%%J%
-38896F%%%J%%%%j%%%%%%%%%%%J%%%J%JJJJJKLLMMNNMLKJjkmmmnmlllkjkj%jj%%j%%%%%%%
-38827G%%%%%%%%%%%J%j%%%%%%%j%%%%%j%%Jj%%%%%%%%%%%%%%%%%%%%j%%%%%%%Jj%%%%Jj%
-38758D%%%JjJjJ%%%%%%%%%%%%%%%%%%%%%%%%%%%%%%jJ%%%%%%%%%%%%%%%%%%%%%%%%%%%%%
-38689E%%%%J%%%%%%%%%j%J%%%%j%%%%%%%%%%%%%J%j%J%%%%%%%%%%%%%%%j%%%%%%%%%%%%%
-38620E%%%%%%%j%Jj%%J%jJ%%jJjJ%%%%%j%%JjJj%%%%%%%Jj%%J%jJjJ%%jJ%%%%%%%%%%%%%
-38551E%%%%%%%%%%%%%%%%%%%%jJ%%%%%%%%%%%%%%%%%%%%%%%%%%%%%%J%%%%jJ%%%%%%%%%%
-38482F%%%%%jJ%%%jJ%j%%%%%%%%%%%%J%%%%%%%%%%%%%%%%%%%%%%%%%%%%%J%%%%J%J%%%%j
-38413H%%%%j%%%%%%%JJ%J%%%%j%%j%%%j%%%%%%%%%%%%%%%%%J%%%%%%J%%%%J%%J%%JJ%JJJ
-38344A6KJLKLMNPJ0J4J9K6L5L9L8L6L0J5%ljJ%j1k9m3m3l6k9k2j6j1qnmlj%JKKMPQJ3J8K4
-38297A20L3L8L9L9L3K3QKOQJ0Mpj8j5lMJ0J2Nqj2qnlrk5m1m5l9l1k5j8j3j0onmkj%JJLMP
-38251E7J0J4K1K9L5L7L6L2K2Nmm%%mj9l5m5m0l2k4j9j3j0onmkjj%KKLLMLLJJkklmmmmlll
-38201B0jkkjjj%j%j%%j%%%%j%%%%%%%jJj%%%%%%%%%%%%%%%%%%%%%%%%J%%%J%J%JJKJJKJJ
-38133B0%%%kjjjkjjj%jj%%%j%%%%%%%%%%%%%%%%%%%%%%%%%%%%%%%%%%%%%%%%%%%%%%J%%%
-38065H%%%%%J%%J%J%J%J%JJJJJJKJJJKKKKLKLLLLKKJJJ%JJKKKLKLMLNNOPQRJ1J3J4J7J9J9
-38001B12J7J5J2Nkqj2j0nJLML%rj5k2k3k1j6j2pmjJKNOQJ0J2J5J6J7J7J5J2Pkqj3j2rlJM
-37955B06M%oj5k3k7k6k3j8j4j0pnnllkkkjjj%j%%j%j%%j%%j%%%%j%j%%%%%j%%%j%%%%%j%
-37896F%%%%%%%%%%%%%%%%%%%%%%%%%%%%%%%%%%%%%%%%%%%%J%J%J%%%jj%j%%%%j%%%%%%%%
-37827E%%%%%%%%%%%%%%%%%%%%%%%%%%%%%%%%%%%%%%%%J%%%%%%%%%%%%%%J%%%%%%%J%JJKK
-37758A4KLLLLJJJ%jkjllllkjjk%j%%j%%%%J%J%%J%%J%%%j%%j%j%j%%%j%%%%%%%J%%%%%%%
-37690G%J%JJJKKKLLLKKJ%%jjlkmklkjjj%j%%%%%%%j%%%%%%j%%%%%jJ%j%%%%%%%%%%%%%J%
-37621G%%%%%%%%%J%%%%%%%%%%%%%%j%%%%%j%%%%%%%jJ%%%%%%%%J%%%%%%%Jj%%%%%%%%%%%
-37552G%%%J%%%%%%J%%J%%JJJJLLMOQQQQPML%jknoqqqpommkkjjj%j%j%%%%jJj%%%%%%%%%%
-37483G%%j%%J%%%%%%%%%J%%%J%JJ%KKKMNPPRQPOMK%jlnorrqpnmlkkjjj%j%%j%%%%%%%j%%
-37414F%%%%j%%%%%%%%%%%%%%%%%%%%%%%%%%%%%%%%%%%%%%%%%%%J%%%%%%%%%%%%%%%%%%%j
-37345EJ%%%%%%%%%%%%%%%%%%%%%%%J%%%%J%J%J%JJJJJ%KJJKKKKKLLMLMMLLKJJJj%%jkkkl
-37276E0lmnmmlmkljkjjj%j%j%%j%%%%%%%%%%%%Jj%%%%%%%j%%%%j%%%%%j%%%%%%%%%%%%%%
-37208F%%%%%J%%%%J%%%%%J%%%%%%%J%%JJJJKKKMMMMMMMMLNMNMMLLJJ%%jjlmmmnmmmlmmnm
-37139C1nllkkkjjj%j%j%j%%j%%%%%%%j%%%%%%%%%%%%%jJ%%%%%%%%%%%%%%%%%%%%J%%%J%J
-37071I%JJJKKLLLMMLLLKJJJ%%Jj%jkkllmmlmklkkjjj%j%j%%%j%%%%%%%%%%%J%%%%j%%j%%
-37002E%%%%%%%%%jJ%%%%%%%%j%%%J%%%%%%%%j%%%%%J%jJ%%jJ%%%j%%%%%%%%%%Jj%%%%%Jj
-36933D%%%%%%%JjJ%%%%%%%%jJ%jJ%%j%%%%%%%%%%%%%%%%%%%%%%%%%%%%%%%%%%%%%%%%%%%
-36864DJj%%%%%%%Jj%%%J%%%%%%%jJ%%%%%%%%%%%jJ%%%%%%%%%%%j%Jj%Jj%%%%%%%%%%%%%%
-36795D%%%%%%%%%%%Jj%%%%%%%%%%%%%%%%%%%%%%%%%%%%%%%%%%%%%%%%%%%%%%%%%%%%J%%%
-36726E%%%%%%%%j%%%%%%%%%%%%%%%%%%%%%%%%%%%%%%%%%%%%%%%%%%%%%%%%%%%%%%%%%%%%
-36657D%%%%%%%%%%%%%%%%%%%%%%%%%%%%%%%%%%%%%%%%%%%%%%%%%%%%%%%%%%%%%%%%J%%j%
-36588D%%Jj%%%%%J%%%%%j%%JjJ%%%%jJ%j%J%j%JjJ%%%%%%%%%%%%%%%%%j%%%J%%%%j%%%%J
-36519E%%jJjJj%%%Jj%%Jj%J%j%%%%Jj%%J%jJ%j%%%%%%%%%%%%%%%%%%%%%%%Jj%%%%%%%%%%
-36450D%%%%Jj%J%j%%%%%%J%%%jJ%%%%%%%%%%%%%%%%%%%%%%jJ%%%%%%%%%jJ%%%%%jJ%%j%%
-36381D%%%%%%%J%j%Jj%%%%%Jj%%%%%J%j%%%%Jj%%%%Jj%%%%%%%%%%%%%%%%J%%j%J%j%%%%J
-36312E%%%%j%J%%%j%%%%%%%%%%%%%%%%%%%%%%%%%%%J%j%%%%%%%%%%%%%%%%%%Jj%%Jj%Jj%
-36243D%%%J%%%j%J%%j%J%%%%%%%%%%%%%J%%%%J%J%JKKMLMMLK%jllmmlkkkjj%%j%%%%%j%%
-36174E%%%%%%%%%%%%jJ%%%%%%jJjJ%%jJjJj%%%JjJ%%%%%%%%%%%%%%%%%%%%%%%%J%%%%%%J
-36105G%JJJKKLMMMLK%kllnlllkjj%jj%%%%j%%%%%%%%%%%%%%jJ%%%%%%jJjJ%j%J%jJ%jJ%%
-36036EjJ%%%j%Jj%JjJ%%%j%%%JjJ%jJj%%J%%j%%J%jJ%%%%%%%%%%%%J%%%JJ%%%%%j%j%%%j
-35967E%%%%%%%%%%%j%J%%%j%%%%%%%JjJ%jJ%%%j%%J%jJj%%J%%%j%%J%jJ%jJ%%%%%%%%%%%
-35898E%%%%%%%%%%%%%%%%%%%J%%J%%J%J%%j%%%j%%%%J%%J%JJKLLMMNMLK%jklnnmllljk%j
-35829Hj%%j%%%%%%j%%J%j%%%%%%%%%%%%J%jJj%J%%%%%%J%%%J%J%JKKKMMMNMLKjjllnnmll
-35760A4kkjj%j%%j%%%%%%j%%%%%%%%%%%%%%%%%%%%%%jJ%%%j%Jj%%%%%%J%%%%%%%%%%j%J%
-35692E%%%%%jJ%%j%%%%%%%%%Jj%%%%%%%%JjJjJ%%j%J%jJj%J%j%%%%%JjJ%j%%%Jj%%Jj%J%
-35623E%j%%%JjJ%j%%%%%%%%%%%%%%%%%%Jj%%%%%%%%%%%Jj%%%%%%%%%J%%%%jJ%j%%%J%%j%
-35554DJ%%%%%%%%%%%%%%jJ%%%jJ%%%j%J%%%%%%%%j%JjJj%%%%%%%J%j%J%%%%%%j%%%%J%j%
-35485D%%%J%j%%%%%%%%J%%j%Jj%%JjJ%%%j%J%%%j%JjJ%%%%%%%jJj%%%%J%%j%%J%jJ%%%%%
-35416E%%%%%%%%%%%%%%%%%%%%%%%%%%%%%%%%%%%%%%%%%%%%%%%%%%%%J%j%%%%%Jj%%J%%%%
-35347FJ%%%%%%%%%%%j%%%%j%%%%%%%%J%jJ%%%%%%%%%%%%%%%%%%%%%%J%%%%J%JJJJKJJJJj
-35278A7%jjjkj%jj%%%j%%j%%%j%%%%%%%jJj%%%%%%%%%%%%%%%%%%%%%%%%%%%%J%%%J%JJJK
-35210A2JKJ%J%jjjjkjjjj%j%%%j%%%%%%%%%%%%%%%%%%%%%%%%%%%%%%%%%%%%%%%%%%%%%%%
-35142E%%%%%%%%%%%%jJ%%%jJ%%%%%%%%%%%%%%%%%%%%%%%%%%%%%%%%%%j%%J%%%%%%%jJj%%
-35073D%%%%J%%%j%%%%%%%Jj%J%%%%%%j%%J%%%jJ%%%%%%jJ%%%%%%%%%%%%%%%%%%%%%%%%%%
-35004E%%%%%%%%%%%%%%%%%%%%%%%%%%%%%%%%%%%%%%%%%%%%%%%%%%%%%%J%%%%%j%%%%%%%%
-34935E%%%%%%%%%J%%jJ%%%%J%%J%%J%%%j%%%%j%%%j%%%%%%%%%%j%%%%%%%%Jj%%%%%%%%Jj
-34866E%%J%j%%%%%%%%%J%%%%%%%%%J%%J%%%J%%%%%%j%%j%%j%%%%%%%%%%%%%%%%%%%%%%%%
-34797F%%JjJ%%%%%%%%%%%%%%%%%%J%%%%%J%%J%JJ%JJJJJKJKJJKKJLKKLKLMMLNNNPRRJ1J2
-34730A18J3J1J0RO%nnmllmoj3j6j5j1qnk%JKMMMNMOPRJ0J1J3J3J2J2J0RM%ljJLMMjnommk
-34677A93nrrpnompj3j7j6j3j0pmkk%JKJLLMNOQQJ1J0J1RQPKlponmnnj0j6j7j4j1romllkk
-34623B4jjjkjkjjjjjj%%j%%j%%%%%%%%%%%%j%%%%%%%%j%%%%%%%%%%%%%%%%%%%%jJj%%%%%
-34555EJj%J%%%j%%%%%%%%%%%%%%Jj%%%%%%%%%%%%%%%%%%%%%%%%%%%%%%%%%%%%%%%%%%%%%
-34486E%%%%%%%%%%%%%%%%%%%%%%%%%Jj%%%%%%%%%%%%%%%%%%%%%%%%%%%%%%%%%%%%%%%%%%
-34417E%%%%%%%%%%%%%%%%%jJ%%%%%%%%j%J%%%%%%%%%%%%%%%%%%%%%%%%%%%%%%%%%%%%%%%
-34348E%%%%%%%%%%%%%%%%%%%%%%%%%%%%%%%%%%%%%%%%%%%jJ%jJ%%%%j%J%%%%%%%%%%%%jJ
-34279E%%%%%%%%%%%%%%%%%%%%%%%%%%%%%%%%%%%%%%%%%%%%%%%%%%%%%%%%%%%%%%%%%%%%%
-34210E%%%%%%%%%%%%%%%%%%%%%%%%%%jJ%%%%%%j%J%%%%%%j%%J%%jJjJ%%%%%%%%%%%%%%%%
-34141E%%%%%%%%%%%%%%%%%%%%%%%%%%%%%%%%%%%%%%%%%%%%%%J%%%%%%%%%%%%%%jJj%%%%%
-34072E%%%%%%%%%J%%%%%%%%%%%%%%%%%%%%%%%%%%%%%%%%%j%%%%%%%%%%%%%%%J%%%%%%%%%
-34003F%%%jJj%%%%%%%%%%%%jJ%%%%%%%%%%%%%%%%%%%%%%%%%%%%%%%%%%%%%jJ%%%%%%%%%%
-33934E%%%%%%%%jJ%%%%%%%%%%%%%%%%%%jJjJ%%%%%%%%%%%%%%%%%%%j%J%%%%%%%%%%%%%%%
-33865EjJjJ%%%%%%%%%%%%%%%jJ%%%%%%%%%%%%%%%%%%%%%%%%%jJjJ%%%%%%j%J%%jJ%%%j%%
-33796DJjJ%%%j%%%J%%%%%%%%%%j%%J%%jJ%%%%jJ%%%%%%%%%j%J%%%%%%%%%%%%%jJ%jJ%%%j
-33727DJ%%%%%%jJ%%%%%%%%%%%%%%%%%%%%%%%%%%%%%%%%%%%%%%%%%%%%%%%%%%%%%%%%%%%%
-33658E%%%%%%%%%%%%%%%%%%%%%%%%%%%%%%%%%%%%%J%%%%%%%%%%%%%%J%%%%%J%%JJ%JKJKK
-33589A8KJJJ%jjjjjkjkjjj%jj%%j%%%%j%%%%%%%%%%%%%%%%%%%%%%%%%%%%%%%%%%J%%%%%%
-33521GJ%J%JJKJKKJKJJ%jjjkjkjjjjj%%%J%JJKJKKJKJ%%jjjkjkkjjjjjj%%j%%j%%%%%%%%
-33452Fj%%%%Jj%%%JjJ%j%J%%%%%%JJJ%J%%%%j%%j%J%JJJJKKKJK%J%jjkjjkj%%JJ%%%jjkj
-33383A1kj%j%%j%%jJ%%jJjJj%%%J%%%J%JJ%J%jjj%j%j%%%%%%%%%%%%%%%%%%J%%%%J%JJ%J
-33315A0KJKJKJJ%%%jjkjkjkjj%j%%j%%%%%%j%%%%%%%%%%%%%%%%%%%%%%%%%%%%%%%%%JjJ%
-33247F%%%J%J%JJJKKJKJK%%%%jkkjjkjj%%%%%JJKKKKKKKJJ%%jkklkkkkjjjj%j%%%j%%%%%
-33178F%%%%%%j%%%Jj%%%%%%%%%%%%%J%%%%%%%%J%%%%J%JJJKKJKLJKJJJj%kjkjkkjkjj%%%
-33109A1%%%J%J%%%%%j%jjj%jj%%%j%%%%%%%%%j%%%%%%%%%%%%%%%%%%%%%%%%%%%%%%%%%%%
-33041E%%%J%%%%%%J%%J%JJ%JJ%%%%%j%jjj%%j%%j%%%%%%%%%%%%%%%%J%%%%J%J%JJKKKLMM
-32972B8MMLL%%klmmmmlkljjjj%j%%j%%%%j%%%%%%%%%%%%jJ%%%%%%%%%%%%J%%%J%J%JJJKL
-32904A7LLMNMMKKjjlmmmmmklkjjjj%%j%%%%%j%%%%%%%%%%%%%%%%%%%%%J%J%%JJ%%%Jj%j%
-32836Ij%j%%jJj%%%%%%j%%%%%%%%%%%%%%%%%%%%%%%%%%%%Jj%JjJ%%%j%%%%%Jj%J%%%%J%J
-32767HJ%J%%J%j%j%j%%%j%%J%%JJ%%J%j%%jj%j%j%%%%j%%%%%%%%%%%%%%%%%%%%%%%%%%%%
-32698E%%%%%%%%%%%%%%%%%%%%%%%%J%%%J%J%J%J%J%j%j%j%j%j%%j%%%%%%%%%%%%%%%%%%%
-32629E%%%%%%%%%%jJ%%%jJ%%%%%%%%%%%%%%%%%%%%%%%%%%%%%%%%%%%%%%%%%%%%%%%%%%%%
-32560E%%%%%%%%%%%jJ%%%%%%%j%%J%%%%%jJjJ%%%%%j%%J%%%jJ%%%%%%%%%%%%%%%%j%%%J%
-32491E%%%%jJ%%jJjJ%%%j%%J%%%j%J%%%%%%%jJ%%%%%%%j%%%%J%%%jJ%jJ%jJj%%%J%%jJ%%
-32422E%%%%%%%%%%%%%%%%%%%%%%%%%%%%%%%%%%%%%%%%%%%%%%%%%%%%%%%%%%%%%%%%%%%%%
-32353E%%%%%%%%%%%%%%%%%%%%%%%%%%%%%%%%%%%%%%%%J%%%%%%%J%%%%JJJJJJKJJK%Jj%jj
-32284A7kjkjjj%j%j%%%j%%%%%%%%%%%%%%%%%%%%%%%j%J%%%%%%%%%%%J%%%JJ%JJJKKJJJJ%
-32216B0%jjjkjkjjj%j%j%%j%%%%%%%%j%%%%%%%%%%%%%%%%%%%%%%%%%%%%%%%%%%%%%%%%%%
-32148E%%%%%%%%%%%%%%%%J%%%%J%%%J%%%%%%%%j%%%%j%%%j%%Jj%%%%%%%%%%%%%%%%%%%%%
-32079E%%%%%%%JjJ%%%%%%%J%%J%%%J%%J%%%%J%%JJJKKKLLLKLKKJJjklklklllkkkjjj%j%%
-32010Hj%%%%%%%%%%%%%jJ%%%%%%%%%%J%%%J%JJJKKKLLLLLLKKK%%jkkjjjj%%JJJJJJ%jklk
-31941C1klllkljkjjj%j%%jJj%%%%%%%%%j%J%j%%%%%J%%%%%%%J%J%JKJLKKLLLKKKK%jkklk
-31873B7llklkkjkj%j%%j%%%%%%%%j%%%%%%%%%%%%%%%%%%%%%%%%%%%%%%%%%%%%%%%%%%%%%
-31805E%%%%%%%%%%%%%%%%%%%%%%%%%%%%%%%%%%%%%%%%%%%%%%%%%%%%%%%%%%%%%%%%%%%%%
-31736E%%%%%%%jJ%%%%%%%%%%%%%%%%jJ%%%%%%%%%%%%%%%%%%%%%%%%%%%%%%%%%%%%%%%%%%
-31667E%%%%%%%%%%%%%%%%%%%%%%%%%%%%%%%%%%%%%%%%%%%%%%%%%%%%%%%%%%%%%%%%%%%%%
-31598E%%%%%%jJ%%%%%%%%%%%%%%j%J%%%%%j%%JjJ%%%%%%%jJ%%jJ%%%j%Jj%%%%%%Jj%J%%j
-31529DJ%%%%%%jJ%%%%jJ%jJ%jJ%%j%J%%%%jJ%%%%%%%%%jJ%%jJ%%%%%%%%%%jJ%%%%%%%%%%
-31460E%%%%%%%%%%%%%%%%%%%%%%%%%%%%%%%%%%%%%%%%%%%%%%%%%%%%%%%%%%%%%%%%%%%%%
-31391E%%%%%%%%%%%%%%%%%%%%%%%%%%%%%%%J%%%%%J%%%%%%%%j%%%%%%%%%%%J%J%JJJJKJJ
-31322A6J%%%%jjjjjk%jjj%%%j%%%%%%%%%%%%%J%%%%%%%%%%%%%%%%%%%%J%%%JJ%K%KJJJJ%
-31254A8%%%j%jjjjj%%J%JJJJ%J%j%jjjkjjjj%j%%j%%%%%%%%%%%%%%%%J%%%%%%%%%%%%%j%
-31186F%%%J%%%J%JJJJKJJ%J%%j%jjjkjjj%j%j%%%%%jJj%%%%%%%%%%%%%%%%%%%%%%%%%%%%
-31117E%%%%%%%%%%%%%%%%%%%%%%%%%%%%%%%%%%%%%%%%%%%%%%%%%%%%%%%%%%%%%%%%%%%%%
-31048E%%%%%%%%%%%%%%%%%%%%%%%%%%%%%%%%%%%%%%%%%%%%%%%%%%%%%%%%%%%%%%%%%%%%%
-30979E%%%%%%%%%%%%%%%%%%%%%%%%%%%%%%%%%%%%%%%%%%%%%%%%%%%%%%%%%%%%%%%%%%%%%
-30910E%%%%%%%%%%%%%%%%%%%%%%%%%%%%%%%%%%%%%%%%%%%%%%%%%%%%%%%%%%%%%%%%%%%%%
-30841E%%%%%%%%%%%%%%%%%%%%%%%%%%%%%%%%%%%%%%%%%%%%%%%%%%%%%%%%%%%%%%%%%%%%%
-30772E%%%%%%%%%%%%%%%%%%%%%%%%%%%%%%%%%%%%%%%%%%%%%%%%%%%%%%%%%%%%%%%%%%%%%
-30703E%%%%%%%%%%%%%%%%%%%%%%%%%%%%%%%%%%%%%%%%%%%%%%%%%%%%%%%%%%%%%%%%%%%%%
-30634E%%%%%%%%%%%%%%%%%%%%%%%%%%%%%%%%%%%%%%Jj%%Jj%Jj%J%j%%%%%%%%%%%%%%%%%%
-30565E%%%%%%%%%%%%%%%%%%%%%%%%%%%%%%%%%%%%%%%%%%%%%%%%%%%%%%%%%%%%%%%%%%%%%
-30496E%%%%%%%%%%%%%%%%%%%%%%%%%%%%%%%%%%%%jJ%%%%%%%%%%%%%%%%%%%%%%%%%%%%%%%
-30427E%%%%%%%%%%%%%%%%%%%%%%%%%%%%%%%%%%%%%%%%%%%%%%%%%%%%%%%%%%%%%%%%%%%%%
-30358E%%%%%%%%%%%%%%%%%%%%%%%%%%%%%%%%%%%%%%%%%%%%%%%%%%%%%%%%%%%%%%%%%%%%%
-30289E%%%%%%%%%%%%%%%%%%%%%%%%%%%%%%%%%%%%%%%%%%%%%%%%%%%%%%%%%%%%%%%%%%%%%
-30220E%%%%%%%%%%%%%%%%%%%%%%%%%%%%%%%%%%%%%%%%%%%%%%%%%%%%%%%%%%%%%%%%%%%%%
-30151E%%%%%%%%%%%%%%%%%%%%%%%%%%%%%%%%%%%jJ%%%%%%%%%%%%%%%%%%%%%%%%%%%%%%%%
-30082E%%%%%%%%%%%%%%%%%%%%%%%%%%%%%%%%%%%%%%%%%%%%%%%%%%%%%%%%%%%%%%%%%%%%%
-30013E%%%%%%%%%%%%%%%%%%%%%%%%%%%%%%%%%%%%%%%%%%%%%%%%%%%%%%%%%%%%%%%%%%%%%
-29944E%%%%%%%%%%%%%%%%%%%%%%%%%%%%%%%%%%%%%%%%%%%%%%%%%%%%%%%%%%%%%%%%%%%%%
-29875E%%%%%%%%%%%%%%%%%%%%%%%%%%%%%%%%%%%%%%%%%%%%%%%%%%%%%%%%%%%%%%%%%%%%%
-29806E%%%%%%%%%%%%%%%%%%%%%%%%%%%%%%%%%%%%%%%%%%%%%%%%%%%%%%%%%%%%%%%%%%%%%
-29737E%%%%%%%%%%%%%%%%%%%%%%%%%%%%%%%%%%%%%%%%%%%%%%%%%%%%%%%%%%%%%%%%%%%%%
-29668E%%%%%%%%%%%%%%%%%%%%%%%%%%%%%%%%%%%%%%%%%%%%%%%%%%%%%%%%%%%%%%%%%%%%%
-29599E%%%%%%%%%%%%%%%%%%%%%%%%%%%%%%%%%%%%%%%%%%%%%%%%%%%%%%%%%%%%%%%%%%%%%
-29530E%%%%%%%%%%%%%jJ%%%%%%%%%%%%%%%%%%%%%%%%%%%%%%%%%%%%%%%%%%%%%%%%%%%%%%
-29461E%%%%%%%%%%%%%%%%%%%%%%%%%%%%%%%%%%%%%%%%%%%%%%%%%%%%%%%%%%%%%%%%%%%%%
-29392E%%%%%%%%%%%%%%%%%%%%%%%%%%%%%%%%%%%%%%%%%%%%%%%%%%%%%%%%%%%%%%%%%%%%%
-29323E%%%%%%%%%%%%%%%%%%%%%%%%%%%%%%%%%%%%%%%%%%%%%%%%%%%%%%%%%%%%%%%%%%%%%
-29254E%%%%%%%%%%%%%JjJ%%j%%%%%%%%%%%%%%%%%%%%%%%%%%Jj%%%%%%%%%%%%%J%%%%%%%%
-29185FJ%%J%JJJKKKLKKJ%j%kklkkjkj%j%j%%%%j%%%%%%%%%%%%%%%%%j%%J%%%%%%%%%%%%%
-29116F%J%%%J%JJJJKKLKKK%%jjlkkkjjk%j%j%%%%%%%J%JJJKKLKJKJ%jjkklkjkjjj%%j%%%
-29047Gj%%%%%%%%%%%%%%%%%%%%%%%%%%%%%%%%%%%%%J%%J%JJJKKKKKK%Jjjkkkjkkjj%jj%%
-28978Gj%%%%%%%%%%jJj%Jj%%%%%%%%%%%%%%%%%%%%%%%%%%%%%%%%%%%%%%%%%%%%%%%%%%%%
-28909E%%%%%%%%%%%%%%%%%%%%%%%%%%%%%%%%%%%%%%%%%%%%%%%%%%%%%%%%%%%%%%%%%%%%%
-28840E%%%%%%%%%%%%%%%%%%%%%%%%%%%%%%%%%%%%%%%%%%%%%%%%%%%%%%%%%%%%%%%%%%%%%
-28771E%%%%%%%%%%%%%%%%%%%%%%%%%%%%%%%%%%%%%%%%%%%%%%%%%%%%%%%%%%%%%%%%%%%%%
-28702E%%%%%%%%%%%%%%%%%%%%%%%%%%%J%%%%%%%%%%%%%%j%%%%%%%%%%%%%%%%%%%%%%%%%%
-28633E%%%%%%%%%%%%%%%%%%%%%%%%%%%J%%%%%%%%%%%%%%%%%%jJ%%%%%%jJ%%%%%%%%%%%%%
-28564F%%%%%%%%%%j%%%%%%%%%%%%%%%%J%%%j%%%J%%jJ%%%%%%%%%%%%%%%%%%%%%%%%%%%%%
-28495F%%%%%%%j%%%Jj%%%%%%%%%%Jj%%%%%%%%%%%%%%%%J%%%%%%%%%%j%J%%j%%J%jJ%j%%%
-28426EJjJ%%j%Jj%J%jJ%%%%jJj%%%J%j%%%%%Jj%%%Jj%%%%%%%%%%%%%%%%%%%%%%%%%%%%%%
-28357EJj%J%%jJ%%%%%%%%%%j%%%%%%%%%%%%%%%%%%%%%%%%%%%%J%%%%%%jJ%%%%%%%%J%J%J
-28288IJJJJ%J%j%jjjj%j%j%%%j%%%%%%%%jJ%%%%%%%%%%%%%%%%%%%%%%%%%%%%%%%J%%%%%J
-28219H%JJJJ%JJ%%j%jjj%jj%%j%%%%%%%%J%J%KJ%JJ%%jj%jjj%j%j%%%%j%%%%%%%%%%%%%%
-28150F%%%%%%%%%%%%%%%%%%%%%%%%%%%%%J%%%JJJ%JJJ%%%j%jjjj%j%%%j%%%%%%%%%j%%%J
-28081F%j%%%J%j%J%j%%%%J%j%%%%%Jj%%%%%%%%%%%%%%%%Jj%%%%%%%%%%%%%%%%%%%%%%%Jj
-28012E%%%%%%Jj%%%%%%%%%%%%%%%%%%%%%%%%%%%Jj%%%%%%%%%%%JjJj%%%%%J%j%%J%j%%%%
-27943E%%%%%%%%%%%%%%%%%%%%%%%%%%J%%%%%jJj%%%%%%%%%%%%JjJ%j%%%%%J%%j%%%J%jJj
-27874E%%%%%%%%%%%%%%%%%%%%%%%%%%%%%%%%%%%%%%%%%%%%%%%%%%%%%%%%%%%%%%%%%%%%%
-27805E%%%%%%%%%%%%%%%%%%%%%%%%%%%%%%%%%%%%%%%%%%%%%%%%%%%%%%%%%%%%%%%%%%%%%
-27736E%%%%%%%%%%%%%%%%%%%%%%%%%%%%%%%%%%%%%%%%%%%%%%%%%%%%%%%%%%%%%%%%%%%%%
-27667E%%%%%%%%%%%%%%%%%%%%%%%%%%%%%%%%%%%%%%%%%%%%%%%%%%%%%%%%%%%%%%%%%%%%%
-27598E%%%%%%%%%%%%%%%%%%%%%%%%%%%%%%%%%%%%%%%%%%%%%%%%%%%%%%%%%%%%%%%%%%%%%
-27529E%%%%%%%%%%%%%%%%%%%%%%%%%%%%%%%%%%%%%%%%%%%%%%%%%%%%%%%%%%%%%%%%%%%%%
-27460E%%%%%%%%%%%%%%%%%%%%%%%%%%%%%%%%%%%%%%%%%%%%J%j%%%%%%%%%%%%%%%%%%%%%%
-27391E%%%%%%%%%%%%%%Jj%%%%%%%%%%%%%%%%%%J%%jJjJ%%j%%%J%%j%J%%%%%%%%%%%%%%%J
-27322G%J%JJJKLKKKK%%jkkkkkkjjj%j%%%j%%%%%%%%%%%%%%%%%%%%%%%%%%%%%%%%%%%%%%%
-27253F%%%J%%J%JKJKKLKKJJjjkklkjkjj%j%%%%%%%J%KJKKKLKJ%%kjlkkkjjjj%j%j%%%%%%
-27184F%%%%%%%%%%%%%%%%j%%J%%%%%%%%%%%%%%%%%%%J%J%JJKKKKKKJ%%kjlkkjkj%j%j%%j
-27115F%%%%%%%%j%%%J%j%J%%j%JjJ%j%%%%%%%%%%%%%%%%%%%%%%%%%%%%%%%%%%J%jJ%%jJ%
-27046F%%%%%%%j%%%%%%%%%%%%%%%%%%%%%%%%%J%j%%%%%%%%%%%%%%%%%%%%%%%%%%%%%%%%%
-26977E%%%%%%J%%%%%%%%%%%%%%j%%%%%%%%%%%%J%%jJ%j%%%%%%%%%%Jj%%%%%%%%%%%%%%%%
-26908E%%%%%Jj%%J%%%%%%%%%%%%%%j%Jj%%%%%J%%%%%%%%%%%%%%%%%%%j%%Jj%%J%jJ%j%%%
-26839EJ%j%%J%%%%jJ%%%%%%%J%%%J%%%%%%%%%%%%%%j%%%%%%%jJ%j%%%%%%%%%%%jJ%j%%J%
-26770F%%%%%j%%J%%%%%%%%J%%J%%J%%%%J%%J%%%j%%j%%%%%j%j%%%j%%%%%%%%%%%%%j%%%%
-26701E%%%%%%%%%%%%J%%jJ%%%%%%%J%%%%J%%%%%%%%%%%%%j%%%j%%%%%%%%j%%%JjJj%%%%%
-26632EJ%j%%%%%%%%%%JjJj%Jj%%%%%%%%%%%Jj%J%%%%%%J%J%J%%%j%j%j%%%%%%%%%%%%jJ%
-26563F%%%j%J%%%jJjJjJ%%%%%jJ%%j%%%%%%%%%%%%%%%%%%%%%JjJj%%%%%%%%%%J%j%%%%%J
-26494FjJ%%j%%%%%%Jj%%%%%%%%%%%%%Jj%J%%%jJ%%%%%%J%%JJ%JJJ%%j%jjj%j%jJj%%%%%%
-26425F%%%%jJ%%jJ%%%%%%%%%j%%%%%%%%%%%JjJ%%%%%%%%%%%%%J%J%JJJJ%%j%jjj%j%%j%J
-26356Gj%%J%%%JJJ%JJ%%jjj%jj%%j%%%%%%%%%%%j%%%%%%%%%%%%%%%%%%%%%%%%%%%%%%%%%
-26287E%%J%%%%%%%J%J%JJJ%Jj%jj%jj%%j%%%%%%%%%%%%j%%%%%%%%%%%%%%%%%%%%%%%%%%%
-26218E%%%Jj%%%%%%%%%%%%%%%%%%%%%%%%%%%%%%%%%%%%%%%%%%%%%%%J%%%%j%%%%%%%%%%%
-26149E%%%%%%%%%%%%%%%%%%%%%%%%%%%%%%%%%%%%%%%%%%%%%%%J%%%%%%J%%%%%%%%%j%%%%
-26080F%%j%%%%Jj%%%JjJ%jJ%%%%%%%%%%j%%JjJjJ%%%%%%%%%%%%%%%J%%%J%%%%%%%%%%%%%
-26011Hj%%j%%%%%%%%%%%%%%%%jJj%%%%J%%j%%%%%%%%%%%%%%%%%%%%%Jj%J%%%%J%%%%%%%%
-25942Gj%%%%%%%j%%%%%%%%%%%%%%%%%%%%%%%%%%%%%%%%%%%%%%%%%%%%%%%%%%%%%%%%%Jj%
-25873E%%%%%%%%%%%%%%%%%%%%%%%%%Jj%%%%%%%%%%%%%%Jj%%%%%%%%%%%%%%%%%%%%%%%%%%
-25804E%%%%%%%%%%%%%%%%%%%%%%%%%%%%%%%%%%%%%%%%%%%%%%%%%%%%%%%%%%%%%%%%%%%%%
-25735E%%%%%%%%%%%%%%Jj%%%Jj%%%%%%%%%%%%%J%%%j%%%%JjJj%%%Jj%%%Jj%%%%%Jj%%%%%
-25666E%Jj%%%%%%%%%%%%%%%%%%%%J%jJj%%%%%J%j%%%%%%%%%%%%%%%%%Jj%%%%%%%%%%%%%%
-25597E%%%%%%%%%%%Jj%%%%%%Jj%%%Jj%J%j%JjJjJ%j%%%J%j%%%%%Jj%%%%%%%%%%%%%%%%Jj
-25528E%%Jj%%%%%%%%%%J%j%%%%%Jj%%%%Jj%%J%%%%%%%%jJ%%%%%%%%%%%%%%%%%j%Jj%%%%%
-25459EJ%%%%%jJ%j%%%%%Jj%%%%%%JjJ%jJ%%%%%%%%%%%%%%jJ%%%%%%%%%%%%%%%%%j%%JjJ%
-25390Fj%%%%J%%%%%%jJ%%%j%%%JjJ%%%%j%%%%%%%Jj%%J%j%JjJj%%J%j%%%%%%%%%J%%j%Jj
-25321E%%JjJ%%j%%%%J%%jJ%%%jJ%j%%%J%%jJ%%j%%%J%j%J%j%%%%%J%j%%%%J%%j%%%%Jj%%
-25252E%%%%%%%%%Jj%%%%%%%%%%%%%Jj%%%%%%%%JjJj%%%J%j%%%%%%%%J%%j%%%%%%Jj%%%%%
-25183E%%Jj%%%Jj%Jj%%%%JjJ%%%%%%j%%%Jj%Jj%%%%%%%%%%%%%J%j%J%j%%%%%%%%%Jj%JjJ
-25114Fj%%%%%%%%%J%j%%%%%%%%%%Jj%%%J%%%%%%%%j%J%%j%%%%%%%%%J%%%%%%%%%%%%%%%%
-25045F%%%%%%%%%%%%%%%%j%Jj%J%%%%%%%%%%%%%%%%%%%%%%%%%%%%%J%%%%%J%JJ%KKKLKLK
-24976B6KJJ%%%%%J%%kjkkllkkkjj%j%j%%%%%j%%%%%%%%%%%J%%jJ%%%J%%%J%JJJKKKLLMLK
-24908C4LKKLKLKKJ%jkkklkklkllllllkjkj%j%j%%j%%%%%j%%%%%%%%%%%%%%%%%J%%%J%JJK
-24840A3KKLKLKJJ%%Jj%%%%%jkklklkkjjjj%j%%%%%%j%%%%%%%%%%%%%%%%%%%%%%%%%%%%%j
-24772EJ%jJ%%%%%%%%%%%%%%%%%%%%%%%%%%%%%%%%%%%j%%%Jj%%JjJ%j%JjJ%%%j%J%%%%%%%
-24703Fj%%J%%%%%%%%%%%J%%J%%%J%j%%%%j%%j%%%%%%%%%%%%%%%%jJjJ%%jJ%%%%j%J%%%%j
-24634EJ%%%%jJjJ%%%%%%%%%%%jJ%%%%%%%%%%%%%%%%%%%%%%%%%%%%%%%J%%J%%%JjJ%j%%j%
-24565G%%j%%%%%%%%%%%%%%%%%%%%%%%%%%%%%%%%%%%%%%%%%%%%%%%j%%%J%jJj%%Jj%%%%%%
-24496E%J%%jJj%J%%%j%%%%%%%%J%%%%jJ%%%jJj%J%%%%j%%J%jJjJ%%%%%%%%%j%J%%%j%J%%
-24427F%%%%%%%%%%%jJ%%%%%%%%%%%%%%%%%%%%%%%%%%%%%%%%%%%%%%%%%%%%J%jJ%%%J%JJJ
-24358A1KKLLMMLK%jkmmlllkjjjj%j%%%j%%%%%%%%%%%%%%%%%%%%%%%%%%%%%%%%%%%%%%J%%
-24290G%jJ%%%%%%JJ%JJKKKJKJ%jjjjkkjj%j%%J%KJLLLLMLJ%jllmmklkjjj%j%%j%%%%%%%%
-24221G%%J%%%%J%JKJKKKKJJ%J%j%J%%%jjkkkkkjjj%j%j%%%%%%%%%j%%%%%%%%%%%%%%%%%%
-24152F%%%%%%%%J%%%%J%JJJJKKKJJ%%kjkkjkjj%%j%%j%%%%%%%%%%%%%%%%%%j%J%%%%%%%%
-24083F%jJ%%%%%j%%%J%jJ%%%%%%j%J%%jJ%%%j%J%%%jJjJ%%%%%%%%%%%%%%%%%%%%%%%%%%j
-24014E%J%%%%%%%%%%%%%%%%%%%%%%%%%%%%%%%%%%%%%%%%%%%%%%%%%%%%%%%%%%%%%%%%%%%
-23945F%%%%%%%%%%%%%%%%%%%%%%%%%%%%%%%%%%%%%%%%%%%%%%%%%%%%%%%%%%%%%%%%%%%%%
-23876F%j%J%%%%%%%%%%j%%%%%%%%J%j%%%J%%%j%%%%%%%%%%%%Jj%%%%%%%%%%J%j%%%%%%%%
-23807EJj%%%%%%%%%%%%%%J%%jJj%%JjJ%j%%%%%%%%Jj%%Jj%%%%J%j%J%%j%%%%%J%jJ%%%%%
-23738F%%%%%%j%%J%%%%%%%%%%%%%%%%j%J%%%%%%%%%%%%%%%%%%%%%%%%%%%%%%%%%%%%%%%%
-23669F%%%%%%%%%%jJ%%%j%Jj%Jj%J%%%jJ%%%j%J%%%%%%jJ%%j%J%%%%%%%%j%J%%%%%%%%%%
-23600F%%%%%%%%%%%%%%j%%%J%jJjJ%%%%j%J%%%%%%%%%%%%%jJj%J%%jJ%jJ%jJj%J%%%%%j%
-23531EJ%j%Jj%%%J%%%%%%%%%jJ%%%jJ%jJj%%%%Jj%J%%jJ%%%%%%%%%j%J%j%%%J%%%%%%jJj
-23462E%J%%%jJ%%%%%%jJ%%%%jJ%%%%%jJj%Jj%J%%%%%%%%jJ%j%J%jJ%%%%%jJ%%%%%%%%%j%
-23393EJ%%%%%%%%%%%%%%%%%%%%%%jJ%%%%%%%%%%jJ%%%%%%%%jJ%%%%%%%%%%%%%%%j%J%%%%
-23324F%%%%%%%%%%%%%%%%%%%%%%jJjJjJ%jJ%%%jJ%j%%%Jj%%J%jJ%%%j%JjJ%%jJ%%jJ%%%j
-23255E%%J%j%JjJjJ%jJ%%%%jJ%%%%%jJ%%%%%%%%%%%%%%%%%%%%%%%%%%%%%%%%%jJ%%%%%%j
-23186EJ%%%%%%jJ%%j%J%j%J%%%%%%%%%%%%%%%%%%%%%%%%%%%%%%%%%%%%%%%%%%%%%%%%%%%
-23117F%%%%%%%%%%%%%%%%%%%%%%%jJ%%jJjJ%%%%jJ%%j%J%%%j%%%%%%%J%%j%J%%j%J%%%%j
-23048EJ%%%%%%%%%%%%%%%%%%%%%%%%%%%%%%%%%%%%%%%%%%%%j%J%%%%%%%%%%jJ%%%%%%%%j
-22979EJ%%%%%%jJj%%%J%%%%%%%j%J%%%%%%%%%%%%%%%%%j%%%%J%%%%%%%%%%%%%%%%%%%%%%
-22910F%%%%%%%%%%%%%%j%%J%j%JjJ%%%%j%%J%%%%%%%%%jJ%%%j%%%%%%%J%%j%J%%%%%%%%%
-22841F%%%jJjJ%j%%J%%%jJ%%%%%%%%%%%%%%%%%%%%%%%%%%%%%%%%%%%%%%%%%%%%%%%%%%%%
-22772F%%%%%%%%%%%%%%%%%%%%%%%%%%%%%%%%%%%%%%%%%%%%%%%%%%%%%%%%%%%%%%%%%%%%%
-22703F%jJ%jJ%%%%%%j%J%%%%%%%%%%%%jJ%%%%%%%%jJ%%%%jJ%%%%%%%%%%%%%%%%%%jJ%%%%
-22634F%%%%%%%%%%%%%%%%%%%%%%%%%%%%%%%%%%%%%%%%%%%%%%jJ%%%%%%%%j%J%%%%%%%%%%
-22565F%%%%%%%%%%j%J%%%%%%%%%%%%%%%%%%%%%%%%%%%%%%%jJ%%%%%%%%%%%%%%%%%%%%%%%
-22496F%%%%%%%%%%%%%%%%%%%%%%%%%%%%%%%%%%%%%%%%%%%%%%%%%%%%%%%%%%%%%%%%%%%%%
-22427F%%%%%%%%%%%%%%%%%%%%%%%%%%%%%%%%%%%%%%%%%%%%%%%%%%%%%%%%%%%%%%%%%%%%%
-22358F%%%%%%%%%%%%%%%%%%%%%%%%%%%%%%%%%%%%%%%%%%%%%%%%%%%jJ%%%%%%jJ%%%%%%%%
-22289F%%%%%%%%%%%%%j%J%%jJ%%%%%%%%%%%%%%%%%%%%%%%%%%%%%%%%%%%%%%%%%%%%%%%%%
-22220F%%%%%%%%%%%%%%%%%%%%%%%%%%%%%%%%%%%%%%%%%%%%%%%%%%%%%%%%%%%%%%%%%%%%%
-22151F%%%%%%%%%%%%%%%%j%J%%%%%%%%%%%%%%%%%%%%%%%%%%%%%%%%%%%%%%%%%%%%%%%%%%
-22082F%%%%%%%%%%%%%%%%%%%%%%%%%%%%%%%%%%%%%%%%%%%%%%%%%%%%%%%%%%%%%%%%%%%%%
-22013F%%%%%%%%%%%%%%%%%%%%%%%%%%%%%%%%%%%%%%%%%%%%%%%%%%%%%%%%%%%%%%%%%%%%%
-21944F%%%%%%%%%%%%%%%%%%%%%%%%%%%%%%%%%%%%%%%%%%%%%%%%%%%%%%%%%%%%%%%%%%%%%
-21875F%%%%%%%%%%%%%%%%%%%%%%%%%%%%%%%%%%%%%%%%%%%%%%%%%%%%%%%%%%%%%%%%%%%%%
-21806F%%%%%%%%%%%%%%%%%%%%%%%%%%%%%%%%%%%%%%%%%%%%%%%%%%%%%%%%%%%%%%%%%%%%%
-21737F%%%%%%%%%%%%%%%%%%%%%%%%%%%%%%%Jj%%%%%J%%%%%%%%J%JJJKKMNMMKJlmnmlkkjj
-21668A0jj%%j%%%%%%%%%%%j%%%%%%%%%%%%%%%%%%%%%%%%%%%%%%%%%%%%%%%%%%%%%%%%%Jj
-21600F%%J%j%%JjJj%%%%%%%%%%%%%%%%%%%%%%%%%%%%%%%%%%%%%%%%%%Jj%%%%%%%%J%j%Jj
-21531F%%%Jj%%Jj%Jj%Jj%%%%Jj%J%%%jJ%%j%%J%%%%jJ%j%%%%%%%%%%%%%%%%%%%%%%%%%%%
-21462F%Jj%%%JjJj%J%%%%%%%%%%%%jJ%%%%jJ%%%%%%%%%%%%%%%%%%%%%%%%%%%%%%%%%%%%%
-21393G%%%%%%%%%%%%%%%%%%%%%%%%%%%%J%%jJ%%%%%%%%j%%J%%%%%%%%%%%%%%%J%%%%%j%%
-21324H%%%%%%%%%%J%%%%%%%%%%jJj%%%J%%%%j%%%%%%%%j%%%J%%%J%%J%%%%%%%%%%%%JjJ%
-21255A1%%%%%%%%%%%%%%%%%J%%%%%J%%%%J%%%%%%%J%%J%J%%J%J%%J%%J%J%J%%%%JJ%KJJJ
-21187C0JJJJJJJKKKKKLKLKLMMNPQRJ0J3J4J7K1K5L1L8M8O6Q7J26J84K68L67N05O95Q22P33
-21145D167N99M25L4n58q67p68o43n50m42l16k29j77j43j11q3n7m3l2k8k1j8j3j2rrppoon
-21115F5nmmklkljlkkjljjjk%j%j%kjjjjj%%j%j%%j%%%%%j%%%%%%%%%%j%%%%%%%jJ%%j%%%
-21047A0%%%%%%j%%%%%j%%%%%%%%%%%j%%J%%%%%%%%%J%%%%%%%%%%j%%%%j%%%%%%%%%%j%%%
-20979F%%%%%%%%%J%%%%%%%%%%%%%j%%%%%%%%%%%%Jj%%%%%%%%%%%%%%%%%%%%%%%%%%%%%%%
-20910F%%%%%%%%%%%%%%%%%%%%%%%%%%%%%%%%%%%%%%%%%%%%%%%%%%%%%%%%%%%%%%%%%%%%%
-20841F%%%%%%%%%%%%%%%%%%%%%%%%%%%%%%%%%%%%%%%%%%%%%%%%%%%%%%%%%%%%%%%%%%%%%
-20772F%%%%%%%%%%%%%%%%jJ%%%%%%%%%%%%%j%J%%%%%%%%%%%%%%%%%%%%%%%%%%%%%%%%%%%
-20703F%%%%%%%%%%%%%%%%%%%%%j%%%%%%%J%%%%%%%%%%%%%%%%%%%%%%%%%%%%%%%%%%%%%%%
-20634F%%%%%%%%%%%%%%%%%%%%%%%%%%%%%%Jj%J%%%%J%JJJKLLMNMK%knmmlkkk%jj%j%%%%j
-20565FJj%%%%%%%%%%%%%%%%%%%%%%%%%%%%%%%%%%%%%%%%%%%%%%%%%%%%%%%%%%%%%%%%%%%
-20496F%%%%%%%%%%%%%%%%%%%%%%%%%%%%%%%%%%%%%%J%%%%%%%J%%%%%%%%%%j%%%%%j%%%%%
-20427F%%%%%%%%%%%%%%%%%%%%%%%%%%%%%%%%%JjJ%j%J%%%%%%%%%%%%%%%%j%%%%%%%%%%%%
-20358F%%%%%%%Jj%J%%%%%%%%Jj%%%%%%%%%%%%%%%%%%%%%%%jJ%%%j%%%%%JjJj%%%%Jj%%%%
-20289FJ%%%%%%%%J%J%JJJJKKJJJJ%%jjjkjkjjj%jj%%%%j%%%%%%%%%%jJjJj%%%%%%%%%%%%
-20220F%%%%%%%%%%%%%%%%%%%%%%%%%%%%%%%%%%%%%%%J%%%jJ%%%j%%J%%%%%%%%%%%%%%%J%
-20151H%%%J%JJJJKKKLLKLKJJ%jjklklklkjkj%jj%j%%%j%%%%%%%%j%%J%j%%J%j%J%j%%%%%
-20082F%%%%%%%%%%%%%%%%%%%%%%%%%%%%%%%%%%%%%%%%%%%%%%%%%%%%%%%%%%%%%%%%%%%%%
-20013F%%%%%%%%%%%%%%%%%%%%%%%%%%%%%%%%%%%%%%%%%%%%%%%%%%%%%%%%%%%%%%%%%%%%%
-19944F%%%%%%%%%%%%%%%%%%%%%%%%%%%%%J%%j%%%%%%%%%%%%%%%%%%%%%%%%%%%%%%%%%%%%
-19875F%%%%%%%%%%%%%%%%%%%%%%%%%%%%%%%%%%%%%%%%%%%%%%%%%%%%%%%%%%%%%%%%%%%%%
-19806F%%%%%%%%%%%%%%%%%%%%%%%%%%%%%%%%%%%%%%%%%%%%%%%%%%%%%%%%%%%%%%%%%%%%%
-19737F%%%%%%%%%%%%%%%%%%%%%%%%%%J%%%%%jJ%%%%%%%%%%%%jJ%j%%%%%%%%Jj%%%%%%%%%
-19668F%%%%%%%%%%%%%%%%%%%%%%%%%%%%%%%%%%%%%%%%%%J%%%%%%%%j%%%%%%%%%%%%%%%%%
-19599F%%%%%%%%%%%%%%%%%%%%%%%%%%%%%%%%%%%%%%%%%%%%%%%%%%%%%Jj%%%%%%%%%%Jj%J
-19530G%%j%%J%j%%%%Jj%%%%%%%%%%%%%%JjJ%jJ%%%%%%%%%%%%%%%J%%%%%%j%%%%%%%%%j%%
-19461FJ%%jJjJj%%%%%J%%%%jJ%j%%J%%%%j%%%%J%%%%%%%%%%%%%Jj%%%%%%%%%%%%%%%%%%%
-19392G%%%jJ%%j%%%J%%%%%%%%%j%%%%%Jj%J%%%%%%jJ%%%%%%%%%J%j%%%%%%%%%j%%Jj%%%%
-19323F%%%%%%%%%%%%%%%%Jj%Jj%%%J%%%%%%%%%%%j%J%%%%%%%%%%%%%%j%%Jj%J%%%%%%%%%
-19254G%%jJjJj%J%%%jJ%j%J%%%%%%%%%%%%%%%%%%%%%%%%%%%%%%%%%%%%%%%%%%%%%%%%%%%
-19185G%%%%%%%%%%%%%%%%%%%%%%%%%%%%%%%%%%%%%%%%%%%%%%%%%%%%%%%%%%%%%%%%%%%%%
-19116G%%%%%%%%%%%%%%%%%%%%%%%%%%%%%%%%%%%%%%%%%%%%%%%%%%%J%j%%%%%%%%%%%%%%%
-19047G%%%%%%%%%%%%%%%%%%%%%%J%%%%%%%%%%%%%%J%%%%%%%%%%%%%%j%%%%JjJjJ%%%%%%%
-18978I%J%%%%%%%J%%J%JJ%JKJKKLMNPJ0J6K2L1M4O1O5N4L9J9k6o7o7n1m3l5k6j8j4j0qpm
-18929B6mkkjkj%j%j%j%%j%%%j%%%%%%%j%%%%%%%%%%%%%j%%%%%%%%%Jj%%%%%%%%%%%%%%%%
-18861GJj%J%%%%%J%%%%%%%%%j%%%%%j%Jj%Jj%%%%%%%%%%%%%%%%%%%%%%%%%%%%%%%%%%%%%
-18792G%%%%%%%%%%%%%%%%%%%%%%%%%%%%%%%%%%%%%%%%%%%%%%%%%%%%%%%%%%%%%%%%%%%%%
-18723G%%%%J%%%%%%%%%J%%J%%j%%j%%%%%%j%%%%%%%%%%%%%%%JjJ%%%%%jJ%%%j%%%%%%%%%
-18654G%%%%%%%%%%%%%%%%%%%%%%%%%%%%%%%%%%%%%%%%%%%%%%%%%%%%%%%%%%%J%%J%%J%%j
-18585I%%j%%%%j%%%%%%%%%%%%%%%%%%%%%%%%%%%%%%%%%J%%jJ%%%%%%%%%%%%%%%%%%%%%%%
-18516H%%%%%%%%%%%%%%%%%%%%%%%%%%%%%%%J%%%%%%%%%j%%%%%%%%%%%%%%%%%%%%%%%%%%%
-18447H%%%%%%%%%%%%%%%%%%%J%%%%%%%J%j%%%%%%%jJj%%%%%%Jj%%%J%%%%%%J%%J%%%%j%%
-18378A0%j%%%%%%%%%%%%%%%%%%%%%%%%%%%%%%%%%%%%%%J%%%%%%J%%%%%%%%j%%%%%%%%%%%
-18310A0%%%%%%%%%%%%%%%%J%%%j%%%%%%j%%%%%J%%j%%%%%%J%%%%%%%%%%%J%%J%JJJKKKMN
-18242C0NNMKjkonmmlljkjjj%j%j%%%%%%j%%%%J%%jJjJ%%%%%%%%%%%%%%%J%%j%J%jJ%%%%%
-18174A1%%%%%%%%%%%%%%%J%%%J%J%JJJKKMMPQRRPN%nqrqpommkkjjjj%%%j%%%J%%%J%%%%J
-18106A7%%%J%JJJJKJKLLLMNPQJ1J7K2L2M4O0P6Q5Q0O2L2j2n9q3q1p1n8m6l5k7k0j5j3rpn
-18061D0mllkkjjjjj%j%%%j%%%%%%%%%%%%%%JJJKLMMMLJjkmnlllkkj%jj%%%%%%%%J%%J%%J
-17993A8J%JJJKKKLLNOPJ1J3J9K3K9L3L3L0K0Qrk1l0l2k9k6k1j7j4j1qpnmmkkkjkj%jj%%j
-17943B0%%%%%%%J%%J%JJJJKKKLMMOPRJ1J6J9K5L0L5L7L4K6J2ok5l8m0l6l1k5k0j6j2j0qo
-17895C7mmlkkkjjj%j%j%%j%%%%%%j%%j%j%%%%j%%%%%%%%%%%%%%%%%%%%%%%%%%%%%%%%%%%
-17827A0%%%%%%%%%%%J%%%%%J%%%%J%J%JJ%KJKKKMMNRJ1J6K2K9L6L8L4K6J0j1k9l8l6l1k5
-17774I9k0j5j1rpnmlkkkjj%j%j%%%j%%%%%J%%%JJ%JKJLMMPRJ0J2J1QNjqj1j2j0rpommkkk
-17715A6jjjj%%j%%%j%%%%%%%%%%jJj%%%%%%%%%%%j%Jj%%%%%%%%%%%%%%%%%%%%%%%%%%%%%
-17647H%%%%%%%%%%%%%%%%%%%%%%%%%%%%%%%%%%%%%%%%%%%%%%%%%%%%%%%%%%%%%Jj%%%%%%
-17578H%%%%%%%%%%%%%%%%%%%%%%%%%%J%%%J%J%%%jj%%%j%%%%%%%%%%%%%%%%%%%%%%%%%Jj
-17509H%%%%%J%%%%%%%%%%%%%%%%%%%%%%%%j%Jj%Jj%%%%%%%%%%%%%%%%%%%%%%%%J%%%%%%%
-17440I%%%%%%%%%%%%%j%%%%%%%%%%%%%%%%%%%%%%%%%%%%%%%%%%%%%%%%%J%%%%%J%j%%%%j
-17371H%%%%%%%%%%%%%%%%%%%%%%%%%%%%%%%%%%%%%%%%%%%%%%J%j%%%J%%%%%%%%%%%%%%%%
-17302I%%%%%%%%%%%%%%%%%%%%%%%%%%%%%%%%%%%%jJ%%%%%%%J%%%%%%Jj%%%%%%%%j%%%%%%
-17233I%%%%%%%%%%%%%%j%J%j%%%%%%Jj%%%J%%%%%%%%jJ%%j%%%%%%%%%%%%%%%%%%%%%Jj%J
-17164I%%%%j%%%%%Jj%Jj%%%%%%%%%%%Jj%%J%%jJ%%%j%%%%J%%j%%%Jj%%%JjJ%j%Jj%J%%%%
-17095I%%%%%%%%%%%%%%%%%%%%%%%%%%%%%%%%%%%%%%%%%%%%%%%%%%%%%%%%jJ%%%%%%%%%%%
-17026I%%%%%%%%%%%%%%%jJ%%%%j%J%%%j%Jj%J%%%j%%J%j%J%jJ%%%j%%%%%%J%jJ%j%%%%%J
-16957Ij%J%%%%%%%%%%%%%%%%%%%%%%%%%%%%%jJ%%%%%%%%%%%%%%%%%%%%%%%%%%%%%%%%%%%
-16888I%%%%%%%%%%%%%%%%%%%%%%%%%%%%%%%%%%%%%%%%%%%%%%%%%%%%%%%%%%%%%%%%%%%%%
-16819I%%%%%%%%%%%%%%%%%%%%%J%j%%%%%%%%%%%%%%%J%%j%%%J%%%jJ%jJ%%%%%%%%%%%%%%
-16750A0%%%%%%%%%%%%%%%%%%%%%%%%%%%%j%J%%j%Jj%%%%%%%%%%%%J%jJjJ%jJ%jJ%%%%%%%
-16682A0%%%%%%%%%%%%%%%%%%%%%%%%%%%%%%%%%%%%%%%%%%%%%%%%%%%%%%%%%%%%%%jJ%%%%
-16614A0%%%%%%%%%%%%%%%%%%%%%%%%%%%%%%%%%%%%%%%%%%%%%%%%%%%%%%%%%%%%%%%%%%%%
-16546A0%%%%%%%%%%%%%%%%%%%%%%%%%%%%%%J%%%%%%J%j%Jj%%%%%j%%%%%%%%%%%%%%%%%%%
-16478A0%%%%%%%%%%%%%%%%%%%%%%%%%%%%%%%%%%Jj%%%%Jj%J%%%%%%%%%%%J%%J%%J%%j%%j
-16410A2%%%j%%%%%%%%%%%%J%%%%%J%JJKLLMMMMJ%jmnnllkjjj%j%%J%JJJLKLKJ%jllkkjjj
-16342A4%j%%%j%%%%%%JjJ%%%%%%%J%%%%J%%JJJJLLNPQQOMJorqpnmmkjk%jj%j%%%%%j%%%%
-16274A2%%%%%J%%%%J%J%JJKLLNPRQOM%orqpnnkljjjjj%j%%%%%%%%%%%%%%%%%%%%%%%%J%J
-16206A5JJKKLLJJ%klkkkkj%j%%j%%%%%%%%%%%%%%%%%%%%%%%J%%%%%J%JJJKKMMOOPOML%ln
-16138E4npoomlkkjk%jj%%j%%%%%%%%%%%%%%%%%jJj%JjJj%%%Jj%JjJ%%%%%%%%%%%%%%Jj%J
-16070A4%%%j%%%%%%%%%%%%%%%%%%%%%%%%%%%%%%%%%%%J%%%%%%%j%%%%%%%%%%%%%%%%%%%%
-16002A3%%%%%%J%%%%%%%%%%%%%%%jJ%%%%%%%%%%%%%%J%%%%%%%%%%%%%%J%%%%J%%%J%%%J%
-15934A9J%%J%JJ%JJKJKKLLLMOOQJ0J4K0K9M1N5P5J02J16J01P5L9k4r5j16j01q3p1n6m0l0
-15892A26k4j8j5j0qonlllkkjkj%jj%j%j%%%j%%%%%%%%%%J%%j%%j%j%%%%j%%%%%%%%j%%%%
-15829A4%%%%jJj%%%%%%%%%J%j%J%%%%%%J%%J%%J%%%j%%j%%j%%%%%j%%%%%%%%%%%%%%%%%%
-15761A3%%%%%%%%%%%%%%%%%%%%%%%%%%%%%%%%%%%%%%%%%%%%%%%%%%%j%J%%%%%%%%j%J%%%
-15693A3%%%%%%%%%%%%%%%%%%J%%JJ%J%%Jj%j%j%j%j%%%%%%%%%%%%%%%%%%%%%%%%%%%%%%%
-15625A3%%%%%%%%%%%%%%%%%%%%%%%%%J%%%%%%%%%%%%%%%%%%%%%%%%%%%%%%%%%%%%%%%%%%
-15557A4%%%%%%J%jJ%%%%%%%%%%%%%%%%%%%%j%%%%%%%%%%%%%%%%%%%%%%%%%%%%%%%%%%%%%
-15489A4%%%%%%%%%%%%%%%%%%%%%%%%%%%%Jj%Jj%J%%j%J%%%%%%%%%%%%%%%%%%%%%%%%%%%%
-15421A5%%%%%%%%%%%%%%%%%%%%%%%%%%%%%%%%%J%%%%%%J%JJJKLMNNLKjlnnllkkjj%j%%j%
-15353A6%%%%%%%%%%%%jJ%j%%%%%%%%%%%%%%%%%%%%%%%%%%%%%%%%%%%%%%%%%%%Jj%%%%%%%
-15285A5%%%%%%J%%%%%%%%%%%%j%J%%j%J%%%%%%%%%%%JjJ%%%%%%%%J%%%%%%%%%%%%%%%%%%
-15217A8j%%%%%%%%%%%%%%%%%%%%%%%%%%%%JjJj%%%%%%%%%%%%%%%%%Jj%%%Jj%%Jj%%%J%%j
-15149A7%J%%%%%%%%%%%%%%%J%%%%%%%J%%%%%%%J%%%%%j%%%%%%%%j%%%%%%%%%%%%%%%J%J%
-15081B1J%%%Jj%j%j%j%%%%%j%%%%%%%%%%%%%%%%%%%%%%%%%Jj%%JjJ%%%%%%%%J%%%%J%%JJ
-15013B3JJKKKKLKJJjjklkkkkjjj%%j%%j%%%%%%%%%%%%%%%%%%%%%%%%%%j%%J%%%j%%%%%J%
-14945B0j%Jj%%%%%%%%%Jj%%%Jj%%%J%j%Jj%%J%j%%J%%%%%%%%%%%%%%%%%%%%%%%%%%%%%%%
-14877B0%%%J%%%%J%%j%%%%%j%%%%%%%%%%%%%%%J%%%%%%%Jj%%%%%%%%%%%%%%%%%%%%%%%%%
-14809B1%%%%%%%%%%%%%%%%%%%%%%%Jj%%%%J%%%%%%jJ%%%%%%%%%%%%%%%%%%%%%%J%%%%%%%
-14741B3%%%j%%%%%%J%%%%%%%%%J%%j%%JjJ%%%%%%%J%%%%%%j%%%%%%%J%%%%%%%JJ%%J%J%%
-14673B9%%J%J%J%%J%%%%j%jjj%jj%%j%%%jJj%%%%%%%%%%%%%%JjJ%%%JJJJKJJ%%kjkjj%%j
-14605B6%%%%%%%%%%%%%%%%%%%%%%%%%%%%%%%%%%%%%J%%%%Jj%J%j%%%%%%%%%%%%%%%%J%%%
-14537B8%%%%%J%%J%JJJJKJJJJjjjjjkj%jj%%%j%%%%%%%%%%%%%%%%%J%%%%%%%%J%J%JJJJK
-14469C8KKMMNNMKJjmnmnlllkjjjjj%%j%%%j%%%%%%%%%%%%%%%%%%%%%%%%%%%%%%%%%%%%%%
-14401C0%%%%%%J%%jJ%%%%%%%%%%%%%%J%%%%%%%%J%%%%J%%%%J%JJ%JJKJKLMNORJ2J7K0K5K4
-14337A69K2J5Mpj7k3k5k3j8j5j1ronmlkkjjjj%j%%%%j%%%%%%%%%%%%j%J%%j%Jj%%%J%%%%
-14279C4%%%%%%%%%%%%%%%%JjJj%J%%%%%%%%%%%%%%%%%JjJ%%%%%%%%%%%%%%%%%%J%j%%%J%
-14211C7%%%%%%%%%%%%%%%J%%%%%%%%%%%%%%%%%%%%%%%%%%%%%J%%%%%%%%%%%%%%%%%%%%%%
-14143C9%%%%%%%J%%%%%%%%%%%%%%%%J%jJjJ%%%%%%%%%%%%%%%%%J%%%%%%%%%%%%%%%%%JjJ
-14075D3%%%%%%%%%%%%%%J%%%%%%%%%%%%%%%%%J%%%%%%%%%%%%%%%%%%J%%%%%%%%J%%JJ%JJ
-14007E1%%jj%j%%j%%%%%%%%%%%%J%%%jJ%%%%%%%%%%J%%%%%%%%%%%%%J%%%%%%%%%%%%JjJ%
-13939E1%%%%%%%%%Jj%J%%%%%%%%%JjJ%%%%%%%%%%%J%%%%%%%%%J%jJ%%%%%%%%%J%%%%%%%%
-13871E6%%JjJ%%%%%%%%JjJ%%%%%%%%%J%%%%%%%%%%%J%%%%%J%%%%%%%%J%%%J%%%%%%%%%%%
-13803F3%%%%%J%%%%%%%J%%%%%%%J%%%%%%%%J%%%%%%%%J%%%%%%J%%%%%%%%%J%%%%%%%%J%%
-13735G1%%%J%%%%%J%%%%%J%%%%%%%%%J%%%%%J%%%%%J%%%%%%J%%%%%J%%%%%J%%%%%%%J%%%
-13667H1%J%%%%JjJ%%%%%%J%%%%%J%%%%J%%%%%%J%%%%J%%%J%%%J%%%%%%J%%%%%J%%%%J%%%
-13599I3%J%%%%J%%%%J%%%%J%%%%J%%%J%%%%J%%%J%%%%%J%%%%J%%%%J%%J%%%%%J%%%J%%%J
-13531A08%%%J%%%%J%%J%%%J%%%J%%J%%%%J%%%J%%J%%J%%%J%%%J%%%J%J%%%J%%J%%J%%J%%
-13464A26J%%J%%J%%J%J%%%J%%J%%%J%%J%%J%J%%J%%J%J%%J%J%%J%J%%J%J%J%%J%J%J%J%J
-13397A52%%J%%J%J%J%J%J%J%%J%J%J%%J%J%J%J%J%%JJ%J%%J%JJ%J%J%J%J%J%J%J%J%J%JJ
-13330A84J%J%J%J%JJ%J%%JJ%JJJ%J%%JJ%JJ%J%JJJ%JJJJJ%JJJJ%JJJ%JJJJ%JJJJJ%JJJJ%
-13263B30JJJJJJJJJJJJJJJJJJKJJJJJJJKJJKJJJKJKJJKJKJKJKJKKJKJKKKKKKKKLKLKLLLL
-13196C31LLMMMMNNNOPQRJ1J3J3J7J9K1K5K9L6M8O2Q3J11J44J80K14K36K48K59K35J70J20
-13161B692P3l9j46j82k22k89k98k57k27k01j58j14q4o1m3l0k1j5j1qonmlkkjj%%%J%JKJJ
-13124C41KJJKJKKKJKKKKJKKKJKKKKKKKKKKKKKKKJKKKLKKKKKKJKKKKLKKKKKKLKKKKLKKKLK
-13057D72KLKKKLLKLKLKLLKLKLLKLLLKLLLLLLLLLLLLLLLLLLLLLLLLLMLLLMLLMLLMLMLMLMM
-12990F70MLMMMMMMLNMMMMMNMNMNMNNNMNNNNONNONONONOOOOOOOOOOOPOPOPOPPPOPPPPQPPQ
-12923A034PQPQQQQQQQQQRRQRRRRRRRRJ0J0RJ0J0J0J1J0J1J0J1J1J1J1J1J2J1J2J2J2J2J3
-12878A466J2J3J3J3J3J4J3J4J4J4J3J5J5J5J5J5J6J6J6J8J6J8J6J7J7J8J8J8J8J8J9J9J9
-12845A984K0J9K0K1K1K0K2K1K2K2K3K3K3K3K4K4K5K5K5K6K6K6K7K7K8K8K9K9L0K9L0L1L1
-12812B804L2L3L3L3L4L5L5L6L6L7L8L8L9M0M0M1M2M2M4M4M5M6M7M8M9N0N1N2N4N4N5N7N8
-12779D222N9O0O2O2O4O6O7O9P1P2P3P5P7P8Q1Q2Q4Q6Q8Q9R2R3R6R8J01J02J06J07J10J13
-12749F705J16J18J22J24J28J31J35J37J41J44J49J53J57J61J65J69J75J79J84J88J95K00
-12727A0076K05K12K19K24K32K37K45K51K60K67K76K83K93L02L12L22L32L43L54L66L79L90
-12705A6380M04M19M34M49M66M84N03N23N46N67N91O13O36O57O79O98P20P37P53P70Q01Q32
-12683B9662Q71R16R77J044J141J231J215J102R74Q88Q15P19O77O88R35J418J892J357Q65
-12664D9387J069J253J562J608J522J516J591J655J656J581J492J422J361J301J272J223J167
-12647G3638J113J048R57Q60P47O16M71L24J78M7r3k48m04n48o80q07r25j035j143j234j317
-12626G1565j395j461j510j547j575j597j607j613j615j607j591j572j554j530j501j468j433
-12609D5389j394j354j313j271j231j191j153j115j080j043j009r75r40r06q72q40q08p77
-12591B6117p49p22o97o73o51o28o07n86n65n43n22n03m84m67m51m35m23m09l98l86l75l63
-12569A4480l52l40l29l17l06k95k86k76k68k58k51k44k36k29k22k15k09k02j97j91j86j80
-12547H891j75j69j65j61j56j51j48j44j39j36j33j29j26j22j20j16j14j10j07j06j03j00
-12525E961r7r6r3r0q9q6q4q3q0p9p7p5p4p2p0o8o8o6o4o3o3o0o0n8n7n5n5n4n3n2n1n0m9
-12492C670m9m7m7m6m4m4m3m1m1m0m0l9l9m0l9l7l6l7l5l6l4l3l3l3l2l1l0l0l0k9k8k8k8
-12459B451k7k6k6k6k5k5k4k4k3k3k3k2k2k2k1k1k1k0k0k0j9j9j9j8j8j7j8j6j7j6j7j6j6
-12426A764j7j6j6j6j5j6j5j4j5j4j4j4j4j3j4j3j3j3j2j3j2j2j2j2j2j2j1j2j0j2j0j1j1
-12393A328j1j0j1rj1j0j0rj0rj0rj0rrrrqrrqrqqqqqqqqpqppqpppppopopopoopoooooono
-12336H79onnononnnonmomnnnnnnnmnnmnmnnmmnnmnmmnmmmnmmmlmnmlmmmmmmlmmmlmmlmlm
-12269E82lmllmllmlllmkmlllklllllllkllllkllklklklklklklklklkkllklklklklkklkkl
-12202C98kkklkklkkkkkkkjjj%JJLMOPRJ1J5K1L0M6O8R8J37J87K37K84L14L45L59L09K43K07
-12160C307J13m4j32j74k69l39l23k92k74k38j87j44j12q5o6n0m0l2k7k4k2j9j7j5j3j1j0
-12133D61rrppponomnnmmmlmlmkllllklklkklkkkkkkjkkjkkjkjjkjkjjkjkjjjkjjkjjjjkj
-12066B79jjjjjjkjjjjjjjkjjjjjjjj%jjjjjjj%jjjj%jjj%j%jjjj%jjjj%jjjjj%jjjjj%jj
-11999B19j%jj%jj%jj%j%jjj%j%jjj%jj%jj%j%j%jj%j%j%j%jj%%jj%j%j%j%jj%j%j%j%j%j
-11932A79%j%j%j%j%j%j%j%j%j%j%j%j%j%%j%j%j%%j%j%j%j%%j%j%j%%j%%j%%j%%j%%j%j%
-11865A50%j%%j%%j%%j%%%j%j%%j%%%j%%j%%j%%%j%%j%%j%%j%%j%j%%%j%%j%j%%%j%%j%%%
-11798A29j%%j%%j%%%j%%j%%%j%%%j%%j%%%j%%%j%%%%j%%%%j%%j%%%j%%j%%%j%%%j%%%j%%
-11731A11%j%%%j%%%%j%%%%j%%%%j%%%j%%%%%j%%j%%%jJj%%%%j%%%%%%%%%J%JKLLNOPQONL
-11664A51jlnppoonllkkjjjj%j%%j%%%j%%j%%%j%%%j%%%%j%%%%j%%%%%j%%%%j%%%%j%%%%%
-11597H6%j%%%%j%%%%%%%j%%%%%%j%%%%%%%j%%%%%%%j%%%%%%%j%%%%%%%%%j%%%%%j%%%%%%
-11529G7%j%%%%%j%%%%%%%%jJj%%%%%j%%%%%%j%%%%%%%%j%%%%%%%%%%j%%%%%%j%%%%%%%%j
-11461F8%%%%%%%%%%j%%%%%%%%%%%%j%%%%%%%%%j%%%%%%%%j%%%%%%%%%j%%%%%%%%%%j%%%%
-11393F2%%jJ%j%%%%%%%%jJ%j%%%%%%%j%%Jj%%%%%%%%%%j%%%%%%%%%%%%%j%%%%%%%%%%%j%
-11325E6%%%%%%%%%%j%%%%%%%%%%%%%j%%%%%%%%%j%Jj%%%%%%%%%%j%%%%%%%%%%%%%%%j%%%
-11257E1%%%%%%j%%%%%%%%%%%%j%J%%j%%%%%%%%%%%%j%%%%%%%%%%%%%%%J%%%%%%%j%%%%j%
-11189D7%%%%%%%%%%%j%J%%%%%%%%%%%%%%%j%%j%%%%%%%%j%%%%%%%%%%%jJjJj%%%%%%%%%%
-11121D3%%%%%%j%%%%%%%%%%%j%%%%%%%%%%%%%%%%%%jJj%%%%%%%%%%%%%%%%%%%%%%%%%%%j
-11053C9%%%%%%%%%%%%%%%%%%%%%jJ%jJj%%%%%%%%%%%%%%%%%%%jJ%%jJjJjJj%%%%%%%%%%%
-10985C7%%%%%%%%%%%%%j%J%j%J%jJ%%%%%%%%%%%%%j%%%%%%%%%%%%%%%%j%%%%%%%%%%%%%%
-10917C5%%%%%%%%%%%%jJ%jJj%%%%%%%%%%%%%%%%%%%%%%%%%%%j%%%%%%%%%%%%%%%%%%%%%%
-10849C3%j%Jj%%%%%%%%%%%%%%%%%%j%JjJj%%%%%%%%%%%%%%%%%%%%%%%%%%%j%%%%%%%%%%%
-10781C0%%%%%%%%%%%%%%%%%%%%%%%%%%%%J%%%%%j%%%%%%%%%%%%j%%%%%%%%%%%%%%%%%%%%
-10713B9%%%%%%%%%%%%%j%%J%j%%%%%%%%%%%J%j%%%J%%%J%J%J%%%%%%jj%j%j%%%%%j%%Jj%
-10645B7%%%%%%%%%%%%%%%%%%%%%%%%%%%j%%%%%J%%%j%J%j%%%%%%%J%%%%%%%%%J%JJKLNNM
-10577D9ML%monmlkkj%jj%%j%%%%%%%%%%%%%%%%%%%jJ%%jJj%%%%%%%%%%%%%%%%%%%%%%%%%
-10509B5%%%%%%%%%%%%%%%%jJ%%j%%%%%J%j%%%Jj%%%%%%%%%%%%J%%%%%%J%JKKLLKJ%kllkj
-10441B9kj%j%%%j%%%%%%%%%%%%j%%%%%%%%%%%%%%%%%%%%%%%%%%%%%j%%J%%%j%%%%%%%%%%
-10373B2%%%%%%%%%%%%%%%%%%%%%%%%%%%%%%%%%%%%j%J%j%%%%%%%%%%%%%%%%%%%%%%%%%%%
-10305B1%%%%%%%%%%%%%%%%%%%%%%%%%%%%%%%%%%%%%%%%jJ%%%j%%%J%jJ%%%j%%%%%%J%j%%
-10237B0%Jj%%%%%%%%%%%%%%%%%%%%%%%%%%%%%%%%%%%%%%%%%%%%%%%%%%%%%%%%%%%%%%%%%
-10169B0%%%%%%%%j%J%%%%%%%%%j%%%%%%%%%%%%Jj%%%%%%%%%%%%%%%%%%%%%%%%%%%%%%%%%
-10101A9%%%%%%%%%%%%%%%j%Jj%J%%%%%%%%%%%%jJ%%%%j%%J%j%JjJj%%%%%J%%jJj%%%%%%J
-10033A9j%%%%%%%%%%%Jj%%%%%%JjJj%%%%%%%%%%Jj%%%%%%%%%%%%%%%%%%%%%%%%%%%%%%%%
-9965A8%%%%%%%%%%%%%%%%%%%%j%%Jj%J%%%j%%%%%%%%%%%%%%%%%%%%%%%%%%%%%%%%%%%%%%
-9896A7%%%%jJ%%%%%%%%%%%%%J%%%j%%%%%jJ%j%%%%%%%%%%%%%%%%%%%%%%%%%%%%%%%%%%%%
-9827A6%%%%%%%%%%%%%%%%%%%%%%%%%%%%%%%%%%%%%%%%%%%%%%%%%%%%jJ%%%%j%J%%%%%%%%
-9758A6%%%%%%%%J%%%J%%%j%%j%%%j%Jj%%%%%%%%%J%%j%Jj%%%%%%%%%%%Jj%%%%%%%%%%%%%
-9689A5%%%%%%%%%%%%%JjJj%%%%%Jj%%%%%%%%%Jj%%%Jj%%J%j%%Jj%%%%%%%%%%%%%%%%%%%%
-9620A5%%%%%%%%%%%%%%%%%%%%%%%%%%%%%%%%%%%%%%%%%%%%%%%%%%%%%%%%%%%%%%%%%%%%%
-9551A5%%%%%%%%%%%%%%%%%%%%%%%%%%%%%j%J%jJ%%%%%j%%%%%%%%%%%Jj%%%Jj%J%j%%%%%%
-9482A4%%%%%%%%J%%%jJ%jJ%%%j%%J%%%%%%%%%%%%%J%%%J%%%%%j%j%%%%j%J%%%%%%%%%%%%
-9413A5%J%%%%J%%%J%%%%%%j%j%%j%%%%%j%%%%%%%%%%%%%%%%%%%%%%%%jJ%%%%%%%%%%%%%%
-9344A4%%%%%%j%J%%%%jJ%j%%%J%%%j%%J%%j%J%j%%%%%J%j%%%%%%%%%%JjJj%%%%%%%Jj%%%
-9275A3%%%J%j%%%%%%%%%%%%Jj%%%%%%%%%%%%%%%%%%%%%%%%%%%%%%%%%%%%%%%%%%%%%%%%%
-9206A3%%%%%%%%%%%%%%%%%%%%%%%%%%%%%%%jJj%J%%%%%%jJ%%%%%%%%%j%J%%%%%j%J%%jJ%
-9137A3%%%j%%%J%%%%jJj%JjJ%j%%JjJj%%%%%%%%Jj%Jj%%%%%%%%%%Jj%%%%%%%%%%%%%%%%%
-9068A2%%%%%%%%%%%%%%%%%%%%%%%%%%%%%%%%%%%%%%%%%%%%%%%%%%%%%%%%%%%%%%%%%%%%%
-8999A2%%%%%%%%%%%%%%%%%%%%%%%%%%%%%%%%%%%%%%%%%%%%%j%J%%%%%%%%%%%%%%%%%%%%j
-8930A1%%J%%%%%j%J%%%%%j%%J%jJjJ%%%%%%%%jJjJ%%j%J%%%%%%%%%%%%%%%%%%%%%%%%j%J
-8861A2%jJj%%J%j%J%%%%%j%%J%j%%%%J%j%%%%%Jj%J%%%%j%%%%%%%%%%%%%Jj%%J%%jJj%%%
-8792A1%%%%%%%%%%Jj%%%J%j%%%%%%%%%%Jj%%Jj%%%%%%%%%%%%%%%%%%%%%%%%%%%%%%%%%%%
-8723A1%%%%%%%%%%%%%%%%%%%%%%%%%%%%%%%%%%%%%%%%%%%%%%%%%%%%%%%%%%%%%%%%%%%%%
-8654A1%%%%%%%%%%%%%%%%%%%%%%%%%%%%%%%%%%%%%%%%%%%%%%%%%%%%%%%%%%%%%%%%%%%%%
-8585A1%%%%%%%%%%%%%%%%%%%%%%%%%%%%%%%%%%%%%%%%%%%%%%%%%%%%%%%%%%%%%%%%%%%jJ
-8516A1%%%%%%%%jJ%jJ%j%%J%%%%%%%j%%J%jJ%%%j%Jj%J%jJj%%J%j%%J%%%%%%%j%JjJj%Jj
-8447A0J%j%J%j%%%%%%%%J%j%%%%J%%%%%%jJ%%%j%%J%%%%%%%%jJ%%%jJj%J%%jJj%J%%%%%j
-8378A0%%Jj%JjJ%%j%J%j%%J%j%J%j%%%%%Jj%%J%%j%%%%%%%%%%%J%j%%%%%%%%%%%%Jj%%%%
-8309A0Jj%%%%%%%%%%%%%%%%%%%%%%%J%%j%%%%%%%%%%J%%j%%%%%%%%%%%%Jj%%%%%%%%%%%%
-8240A0%%%%%%%%%%%%%%%%%%%%%%%%%%%%%%%%%%%%%%%%%%%%%%%%%%%%%%%%%%%%%%%%%%%%%
-8171A0%%%%%%%%%%%%%%%%%%%%%%%%%%%%%%%%%%%%%%%%%%%%%%%%%%%%%%%%%%%%%%%%%%%%%
-8102A0%%%%%%%%%%%%%%%%%%%%%%%%%%%%%%%%%%%%%%%%%%%%%%%%%%%%%%%%%%%%%%%%%%%%%
-8033A0%%%%%%%%%%%%%%%%%%%%%%%%%%%%%%%%%%%%%%%jJ%%%%%%%%%%%%%%%%%%%%%%%%%%%%
-7964A0%%%%%%j%%J%%%jJ%%%%%%%%%%%%jJ%jJ%%%%%%%%jJ%%%%%%jJ%%%%%%%%%%%%%%%%%%%
-7895A0%%%%jJ%jJ%%%j%%%J%j%%%%J%%%%j%%Jj%Jj%Jj%%%Jj%J%%j%J%%jJj%%%%%%%%%%%%%
-7826I%%%%%%%%%%%%%%%%%%%%%%%%%%%Jj%%%Jj%Jj%Jj%%%J%j%%Jj%%%%JjJj%%J%%%%j%%%%
-7756I%%%%%%%%%%Jj%%J%%%j%%%%%%%%%%%%%%%%%%%%%%%%%%%%%%%%%%%%%Jj%%%%%%%%%%%%
-7686I%%%%%%%%%%%%%%%%%%%%%%%%%%%%%%%%%%%%%%%%%%%%%%%%%%%%%%%%%%%%%%%%%%%%%%
-7616I%%%%%%%%%%%%%%%%%%%%%%%%%%%%%%%%%%%%%%%%%%%%%%%%%%%%%%%%%%%%%%%%%%%%%%
-7546I%%%%%%%%%%%%%%%%%%%%%%%%%%%%%%%%%%%%%%%%%%%%%%%%%%%%%%%%%%%%%%%%%%%%%%
-7476I%%%%%%%%%%%%%%%%%%%%%%%%%%%%%%%%%%%%%%%%%%%%%%%%%%%%%%%%%%%%%%%%%%%%%%
-7406I%%%%%%%%%%%%%%%%%%%%%%%%%%%%%%%%%%%%%%%%%%%%%%%%%%%%%%%%%%%%%%%%%%%%%%
-7336I%%%%%%%%%%%%%%%%%%%%%%%%%%%%%%%%%%%%%%%%%%%%%%%%%%%%%%%%%%%%%%%%%%%%%j
-7266HJ%%%%%%%%%%%%%%%%%%%%%%%%%%%%%%%%%%%%%%%%%%%%%%%%%%%%%%%%%%%%%%%%%%%%%
-7196I%%%%%%%%%%%%%%%%%%%%%%%%%%%%%%%%%%%%%%%%%%%%%%%%%%%%%%%%%%%%%%%%%%%%%%
-7126I%%%%%%%%%%%%%%%%%%%%%%%%%%%%%%%%%%%%%%%%%%%%%%%%%%%%%%%%%%%%%%%%%%%%%%
-7056I%%%%%%%%%%%%%%%%%%%%%%%%%%%%%%%%%%%%%%%%%%%%%%%%%%%%%%%%%%%%Jj%%%%%%%%
-6986I%%%%%%%J%j%%%%%%%%J%%%j%%%J%%%%%%%%%%%%%%%%%%%%%%%%%%%%%%%%%%%%%%Jj%J%
-6916A1%%%%%%%%%%%%J%%%%%%%J%j%%%%%%%j%%%%%j%%%%%%%%%%%%%j%%%J%j%%%%%%%%%%%%
-6847I%%%%%%%%%%%%%%%jJ%%%%%j%Jj%J%%%%%%j%%%%%Jj%%J%j%%%%%JjJ%j%%J%%%%j%J%%%
-6777Ij%%JjJj%%%%%%%%%%%%%%%%%%%%%%%%%%%%%%%%%%%J%%%%%%%%%%%%%%%j%%Jj%%%%%J%
-6707I%j%%%%%J%%jJ%%%%%%%%%%%%%Jj%%%%%%%%%%%j%Jj%J%%%%%%jJ%%%%%%%jJ%%j%%%%%%
-6637H%J%%%%%J%%%%%j%%%j%%%%%%%%%%%%%%%%%%%%%%%%%%%%%%%%%%%%%%%%J%%%%%%%%jJ%
-6567Ij%%%%%%%%%%%%%%%%%%%%%%%%%%%%%%%%%%%%%%%%%%%%%%%%%%%%%%%%%%%%%%%%%%%%%
-6497H%%%%%%%%%%%%%%%%%%%Jj%%%%%%%%%%%%%%%%%%%%%%%%%%%%%%%%%%%%%%%%%%%%%%%%%
-6427H%%%%%%%%%%%%%%%%%%%%%%%%%%%%%%%%%%%%%%%%%%%%%%%%%%%%%%%%%%Jj%%%%J%%j%J
-6357I%%%%%%%%%J%%%J%JJJKMMPQRQOKmrrqommljkjjj%%j%%%%%%%%%%%%%%%J%%J%J%JKJLN
-6287B5OJ0J3J8J8J5J1Lrj9j8j4j2j0pnllljjjj%%j%%%%j%%%%%%%%%%%%J%%J%JKKMMPRQPN
-6229F1Jnrqponlkkkjj%%j%%%%%j%%%%%%%%%%%%%%%%%%j%%%%%%%%%%%%%%%%%%%%%%%%%%%%
-6160H%%%%%%%%%%%%%%%%%%%%%%%%%%%%%%%%%%%%%%%%%%%%%%%%%%%%%%%%%%%%%%%%%%%%%%
-6090H%%%%%%%%%%%%%%%%%%%%%%%%%%%%%%%%%%%%%%%%%%%%%%%%%%%%%%%%%%%%%%%%%%%%%%
-6020H%%%%%%%%%%%%%%%%%%%%%%%%%%%%%%%%%%%%%%%%%%%%%%%%%%%%%%%%%%%%%%%%%%%%%%
-5950H%%%%%%%%%%%%%%%%%%%%%%%%%%%%%jJ%%%%%%%%%%%%%%%%%%%%jJ%%%%%%%%%%%%%%%%%
-5880H%%%%%%%%%%%%%%%%%%%%%%%%%%%%%%%%%%%%%%%%%%%%%%%%%%%%%%%%%%%%%%%%%%%%%%
-5810H%%%%%%%%%%%%%%%%%%%jJ%%%%jJ%%%%%%%jJ%%%%%%%%%%%%%%%%%j%%J%%%j%J%%jJ%%%
-5740H%%%%%%%%%%%%%%%%%%%%%%%%%%%%%%%%%jJjJ%jJ%%%%%%%%jJ%%%%%%%%%%%%%%%%%%%%
-5670H%%%%%%%%%%%%%%%%%%%%%%%%%%%%%%%%%%%%%%%%%%%%%%%%%%%%%%%%%%%%%%%%%%%jJ%
-5600H%%%%%%%%%%%%%jJ%%%%%%%%%%%j%J%%%%%%%%j%J%%%%%%%%%%%%%%%%%%%%%%%%%%%%jJ
-5530H%%%%%jJ%%%%%jJ%%%%%%j%J%%%%%%%%%%%%%%%%%%%%%%%%%%%%%jJjJ%%%%%%%%%%%j%J
-5460H%%%%%%%j%%%Jj%%%%%J%j%%%J%%j%%%%%%%%%J%%j%JjJj%%%%J%%%jJ%%%%j%%%%%%%J%
-5390H%%%j%J%%jJ%jJ%%%%%%j%%J%%%%%jJ%jJ%%%%%%%%%%%%%j%J%%%j%%%J%jJ%%%%%%%%%%
-5320H%%%%%%%j%%%J%jJjJ%%%%jJ%%%%%%%%%%%%%%%%%%%%%%%%%%%%%%%%%%%%%%%%%%%%%%%
-5250H%jJ%%%%%%%%%%%Jj%Jj%%%%%%%%%%%%%%%%%jJ%%%%%%%%%%%%%jJ%%jJ%jJ%%%%%%%%%%
-5180H%%%%%%%%%%%%jJ%%j%%JjJj%%%%%J%jJjJj%%%%%%J%j%%%%%%%%%%%%%%%%%%%%%%J%j%
-5110G%%%%%%%%%%%%Jj%%%Jj%J%jJj%%J%j%%%Jj%Jj%%%J%%%j%%Jj%%%%%%%%%%%%%%%%%%%%
-5040G%J%j%%%%%%%%%%%%%%%%%%%%%%%%Jj%%%%%%%%%%%%%%%%%%%%%%%%%%%%%%%%%%%%%%%%
-4970G%%%%%%%%%%%%%%%%%%%%%%%%%%%%%Jj%%%%%%%%%%%%%%%%%%%%%%%Jj%%%%%%%%%%%%%%
-4900G%%%%%%%%%%%%%%%%%%%%%%%%%%%%%%%%%%%%%%%%%%%%%%%%%%%%%%%%%%%%%%%%%%%%%%
-4830G%%%%%%%%%%%%%%%%%%%%%%%%%%%%%%%%%%%%%%%%%%%%%%%%%%%%%%%%%%%%%%%%%%%%%%
-4760G%%%%%%%%%%%%%%%%Jj%%%%%%%%%%%%%%Jj%%%%%%%%%%%%%%%%%%%%%Jj%Jj%%%%%J%%%%
-4690Hj%%%J%%j%%%%%J%j%%%%%%%%%%%%%%%%%%%%%%%%%%%%%%%%%%%%%%Jj%%%%J%jJ%%%%j%
-4620G%%%%%%%%%%%%%%%%Jj%%%%%%%Jj%%%%%%%%J%j%%J%jJ%j%%%%%Jj%%%%%%%%%%%%%%%%%
-4550G%%%J%j%%Jj%%%%%%%%J%j%%%%%%%%%%%%%%%%%%%%%Jj%%%%%%%%%%%%%%Jj%%%%%%%%%%
-4480GJj%%%%%%%%%%%%%%%%%%%%%%%%%%%%%%%%%%%%%%%%%%%%%%%%%%%%%%%%%%%%%%%%%%%%
-4410G%%%%%%%%%%%%%%%%%%%%%%%%%%%%%%%%%%%%%%%%%%%%%%%%Jj%%%%%%%%%%%%%%%%%%%%
-4340G%%%%%%%%%%%%%%%%%%%%%%%%%%%%%%%%%%%%%%%%%%%%%%%%%%%%%%%%%%%Jj%%%%%%%%%
-4270G%%%%%%%%%%%%%%%%%%Jj%%%%%%%%%%%%%%%%%%%%Jj%%%%%%%%%%%%Jj%%%%%%JjJ%j%%%
-4200G%%%%%%%%%%%%%%%%%%J%%j%J%%%%%%%%j%%%%%%%%%%%%%%%%%%%%%%%%%%%%%%%%%%%%%
-4130G%%%%%%%%%%%%%%%%%%%%%%%%%%%%%%%%%%%%%%%%%%%%%%%%%%%%%%%%%%%%%%%%%%%%%%
-4060G%%%%%%%%%%%%%%%%%%%%%%%%%%%%%%%%%%%%%%%%%jJ%%%%%%%%%%%%%%%%%%%%%%%%%%j
-3990FJjJ%%%%%%%%%%%%%%%%%%%%%%%%%%%%%%%%%%%%%%%%%%%%%%%%%%%%%%%%%%%%%%%%%%%
-3920G%%%%%%%%%%%%%%%%%%%%%%%%%%%%%%%%%%%%%%%%%%%%%%%%%%%%%%%%%%%%%%%%%%%%%%
-3850G%%%%%%%%%%%%%%%%%%%%%%%%%%%%%%%%%%%%%%%%%%%%%%%%%%%%%%%%%%%%%%%%%%%%%%
-3780G%%%%%%%%%%%%%%%%%%%%%%%%%%%%%%%%%%%%%%%%%%%%%%%%%%%%%%%%%%%%%%%%%%%%%%
-3710G%%%%%%%%%%%%%%%%%%%%%%%%%%%%%%%%%%%%%%%%%%%%%%%%%%%%%%%%%%%%%%%%%%%%%%
-3640G%%%%%%%%%%%%%%%%%%%%%%%%%%%%%%%%%%%%%%%%%%%%%%%%%%%%%%%%%%%%%%%%%%%%%%
-3570G%%%%%%%%%%%%%%%%%%%%%%%%%%%%%%%%%%%%%%%%%%%%%%%%%%%%%%%%%%%%%%%%%%%%%%
-3500G%%%%%%%%%%%%%%%%%%%%%%%%%%%%%%%%%%%%%%%%%%%%%%%%%%%%%%%%%%%%%%%%%%%%%%
-3430G%%%%%%%%%%%%%%%%%%%%%%%%%%%%%%%%%%%%%%%%%%%%%%%%%%%%%%%%%%%%%%%%%%%%%%
-3360G%%%%%%%%%%%%%%%%%%%%%%%%%%%%%%%%%%%%%%%%%%%%%%%%%%%%%%%%%%%%%%%%%%%%%%
-3290G%%%%%%%%%%%%%%%%%%%%%%%%%%%%%%%%%%%%%%%%%%%%%%%%%%%%%%%%%%%%%%%%%%%%%%
-3220G%%%%%%%%%%%%%%%%%%%%%%%%%%%%%%%%%%%%%%%%%%%%%%%%%%%%%%%%%%%%%%%%%%%%%%
-3150G%%%%%%%%%%%%%%%%%%%%%%%%%%%%%%%%%%%%%%%%%%%%%%%%%%%%%%%%%%%%%%%%%%%%%%
-3080G%%%%%%%%%%%%%%%%%%%%%%%%%%%%%%%%%%%%%%%%%%%%%%%%%%%%%%%%%%%%%%%%%%%%%%
-3010G%%%%%%%%%%%%%%%%%%%%%%%%%%%%%%%%%%%%%%%%%%%%%%%%%%%%%%%%%%%%%%%%%%%%%%
-2940G%%%%%%%%%%%%%%%%%%%%%%%%%%%%%%%%%%%%%%%%%%%%%%%%jJ%%%%%%%%%%%%%%%%%%%%
-2870G%%%%%%%%%%%%%%%%%%%%%%%%%%%%%%%%%%%%%%%%%%%%%%%%%%%%%%%%%%%%%%%%%%%%%%
-2800G%%%%%%%%%%%%%%%%%%%%%%%%%%%%%%%%%%%%%%%%%%%%%%%%%%%%%%%%%%%%%%%%%%%%%%
-2730G%%%%%%%%%%%%%%%%%%%%%%%%%%%%%%%%%%%%%%%%%%%%%%%%%%%%%%%%%%%%%%%%%%%%%%
-2660G%%%%j%JjJ%%%%%%%%%%%%%%%%%%%%%%%%%%%%%%%%%%%%%%%%%%%%%%%%%%%%%%%%%%%%%
-2590G%%%%%%%%%%%%%%%%%%%%%%%%%%%%%%%%%%%%%%%%%%%%%%%%%%%%%%%%%%%%%%%%%%%%%%
-2520G%%%%jJ%%jJ%j%%J%%%%%%%%%%%%%%%jJ%%%%%%%%%jJ%%%%%%%%%%%%%%%%%%%%%%%%%%%
-2450G%%%%%%%%%%%%%%%%%%%%%%%%%%%jJ%%%%%%%%%%%%%%%%%%%%%%%%%%%%%%%%%%%%%%%%%
-2380G%%%%%%%%%%%%%%%%%%%%%%%%%%%%%%%%%%%%%%%%%%%%%%%%%%%%%%%%%%%%%%%%%%%%%%
-2310G%%%%%%%%%%%%%%%%%%%%jJ%%%%%%%%%%%%%%%%%%%%%%%%%%%%%%%%%%%%%%%%%%%%%%%%
-2240G%%%%%%%%%%%%%%%%%%%%%%%%%%%%%%%%%%%%%%%%%%%%%%%%%%%%%%%%%%%%%%%%%%%%%%
-2170G%%%%%%%%%%%%%%%%%%%%%%%%%%%%%%%%%%%%%%j%J%%%%%%%%%%%%%j%J%%%%%jJ%%%%%%
-2100G%%%%%%%%%%%%%%%%%%%%%%%%%%%%%%jJ%%%%%%%%%%%%%%%%%%%%%%%%%%%%%%%%%%%%%%
-2030G%%%%%%%%%%%%%%%%%%%%%%%%%%%%%%%%%%%%%%%%%%%%%%%%%%%%%%%%%%%%%%%%%%%%%%
-1960G%%%%%%%%%%%%%%%%%%%%%%%%jJ%%%%%%%%%%%%jJ%%%%%%%%%%%%%%%%%%%%%%%%%%%%%%
-1890G%%%%%%%%%%%%%%jJ%%%%%%%%%%%%%%%%%%%%%%%%%%%%%%%%%%%%%%%%%%%%%%%%%%%%%%
-1820G%%%%%%%%%%%%%%%%%%%%%%%%%%%%%%%%%%%%%%%%%%%%%%%%%%%%%%%%%%%%%%%%%%%%%%
-1750G%%%%%%%%%%%%%%%%%%%%%%%%%%%%%%%%%%%%%%%%%%%%%%%%%%%%%%%%%%%%%%%%%%%%%%
-1680G%%%%%%%%%%%%%%%%%%%%%%%%%%%%%%%%%%%%%%%%%%%%%%%%%%%%%%%%%%%%%%%%%%%%%%
-1610G%%%%%%%%%%%%%%%%%%%%%%%%%%%%%%%%%%%%%%%%%%%%%%%%%%%%%%%%%%%%%%%%%%%%%%
-1540G%%%%%%%%%%%%%%%%%%%%%%%%%%%%%%%%%%%%%%%%%%%%%%%%%%%%%%%%%%%%%%%%%%%%%%
-1470G%%%%%%%%%%%%%%%%%%%%%%%%%%%%%%%%%%%%%%%%%%%%%%%%%%%%%%%%%%%%%%%%%%%%%%
-1400G%%%%%%%%%%%%%%%%%%%%%%%%%%%%%%%%%%%%%jJ%%%%%%%%%%%%%%%%%%%%%%%%%%%%%%%
-1330G%%%%%%%%%%%%%%%%%jJ%%%%%%%%%%%%%%%%%%%%%%%%%%%%%%%%%%%%%%%%%%%%%%%%%%%
-1260G%%%%%%%%%%%%%%%%%%%%%%%%%%%%%%%%%%%%%%%%%%%%%%%%%%%%%%%%%%%%%%%%%%%%%%
-1190G%%%%%%%%%%%%%%%%%%%%%%%%%%%%%%%%%%%%%%%%%%%%%%%%%%%%%%%%%%%%%%%%%%%%%%
-1120G%%%%%%%%%%%%%%%%%%%%%%%%%%%%%%%%%%%%%%%%%j%J%%%%%%%%%%%%%%%%%%%%%%%%%%
-1050G%%%%%%%%%%%%%%%%%%%%%%%%%%%%%%%%%%%%%%%%%%%%%%%%%%%%%%%%%%%%%%%%%%%%%%
-980G%%%%%%%%%%%%%%%%%%%%%%%%%%%%%%%%%%%%%%%%%%%%%%%%%%%%%%%%%%%%%%%%%%%%%%%
-909G%%%%%%%%%%%%%%%%%%jJ%%%%%%%%%%%%%%%%%%%j%J%%%%%%%jJ%%%%%%%%%%%%%%%%%%%%
-838G%%%%%%%%%%%%%%%%%%%%%%%%%%%%%%%%%%%%%%%%%%%%%%%%%%%%%%%%%%%%%%%%%%%%%%%
-767G%%%%%%%%jJ%%%%%%%%%%%%%%%%%%%%%%%%%%%%%%%%%%%%%%%%%%jJ%%%%jJ%%%%%%%%%%%
-696G%%%%%%%%%%%%%jJ%%%jJ%%%%%%%%%j%%J%%%%%%j%J%%%%%%%%%%%%%%%%%%%%%%%%%%%%%
-625G%%%%%%jJ%%%%%%%%%%%jJ%%%%%%%%%%%%%%%%%%%%%%%%%%%%%%%%%%%%%%%%%%%%%%%%%%
-554G%%%%%%%%%%%%%%%%%%%%%%%%%%%%%%%%%%%%%jJjJ%%%%%%%%%%%%%%%%%%%%%%%%%%%%%%
-483G%%%%%%%%%%%%%%%%%%%%%%%%%%%%%%%%%%%%%%%jJ%%j%%J%%%%%jJ%%%%%%%%%%jJjJ%%%
-412Gj%%Jj%J%%%%%%jJ%%%j%J%jJ%%%%%%%j%J%%%%%%jJ%%%jJ%%%jJ%%%%%%%%%%%%%%%%jJ%
-341G%%%%%%%%%jJjJ%%%%%%%%%%%j%%%%J%jJ%jJ%j%%J%%%jJ%%%%%jJ%%%%%%%%%%%%%%%%%%
-270G%%%jJ%%%%%%%%%%%j%J%%%%%%%%%%%%%%%%%%%%jJ%jJ%%%%%%%%%jJ%%%%j%%%%J%%%j%J
-199G%%%%%%%%%%%%%%%j%J%%%%%%%%%jJ%jJ%%jJ%%%%%jJ%%%%%%%%%%%%%%%%%%%j%J%%%%j%
-128F%%Jj%J%%%j%J%%%%%%%j%%J%%%%%%%%%%%%%%%%%%jJ%%%%%%%%%%%%%%%%%%%%%%jJ%%%%
-57G%%%%%%%%%%j%J%%jJ%%jJ%%%%jJj%J%%%%j%%%%J%%%jJ%%jJ%%%%jJjJj%%J%%jJ%j%%JjJ
14G%%%j%%%%%%Jj%%%%%%%%%%%%%%%JjJj%%%%%%%%%%Jj%Jj%%JjJ%jJj%%Jj%JjJ%j%%Jj%%%J
87Gj%J%j%%%%%%Jj%%Jj%%%%%%%%JjJj%%Jj%%%%%%%%%JjJ%jJjJ%jJ%j%%%%%%Jj%%Jj%%%%%%
160F%%%Jj%J%%j%J%%jJj%%%%J%%%jJ%%%j%%%%%J%%jJj%%%%Jj%%%%%%%J%jJ%j%%%%%J%%%%%
232Gj%J%%j%J%%%%%%j%J%jJ%%%%%%jJ%%%%%%%%%%%%%jJ%jJ%jJ%%%%%%%%j%J%%%j%%Jj%J%%
304G%jJ%%jJ%%%%%%%%%%%j%J%%%j%J%%%%%jJ%%%%%%%%%%%%%%%%%%%%%%%%%%%%%%%%%%%%%%
376G%j%%%J%%%%j%%JjJj%J%%%%%%%%j%%%%%%J%%%jJjJj%%%%J%%%%%%%%%jJ%%%%j%Jj%J%%%
448G%%%%%%%j%%%J%%j%J%%jJjJ%%%%%jJ%%%%%j%%J%%%%%%%%%%%jJ%%%%jJ%%%%%%%%%%%%%%
520G%%%%%%%%%%%%%%%j%J%%jJ%%%%%%%%%%%%%jJ%%jJ%%%%%%%%%%jJ%%%%%%%%%%j%J%%%%%%
592G%%%%%%%%%%%%%%%%%%jJ%jJ%%%%%%%%%%%%%%%%%%%%%%%%%%%%%%%%%%%%%%%%%%%%%%%%%
664G%%%%%%%%%%%%%%%%%%%%%%%%%%%jJ%%j%J%%%%%%%%%jJ%%j%%%%Jj%%%JjJ%%j%J%%%%jJ%
736G%%j%%%%%%J%j%J%j%%%%%J%%%%%j%J%%%%jJjJjJ%jJj%J%%%jJ%%%j%%%JjJ%%%%%%j%%%%
808F%%%J%%jJ%%%%%j%%%%J%j%%%%%J%%%j%J%j%%J%%%%%%%%j%%%J%j%%%%J%%j%%%%%JjJj%%
880F%J%j%%%J%%j%%%%%J%%%jJj%%%J%j%%JjJ%%%%%%%%%%%%%%%%%%jJ%%%%%jJ%%%jJ%jJ%%%
952GjJ%%%%jJ%%%%j%J%j%%J%%%%jJ%%j%%%%%J%%%j%J%j%%%J%%%%j%%%J%%%%%%%%%%%%%j%%
1024F%%%Jj%JjJj%%%%%%%%Jj%Jj%%Jj%%%%%%%J%j%%JjJjJ%jJjJj%J%%j%%%%%%%%J%%%j%%%
1095F%Jj%%%%%Jj%%%%%%%%%%%Jj%%%%%%%%%%%%%%%%%%%%%%%%%%%%%Jj%%%%%%%%%%%%%J%%j
1166F%%%%%Jj%%%%%%%%%%%%%%%%%%J%%j%%J%%%j%%%%%%Jj%%%%%%%%%Jj%%%%%%%%J%j%%%%J
1237Gj%%%%%%%%%%%%%%%%%%%%%%%%%%%%%%%Jj%%%%%%JjJj%%%%%%%%%%Jj%%%Jj%%%%%J%j%%
1308F%%%%%%%J%%%j%%Jj%J%%%%j%%%%%J%j%%%J%%%%j%%%%%%%%%%%%%J%%%j%%%%%J%j%%%%%
1379F%Jj%%%%%%%%%%%%%%%%%%%%%%%%%%%%%%%Jj%%%%%%%%%%%Jj%%%%Jj%%%%%%%%%Jj%%%%%
1450F%%Jj%%Jj%J%jJj%%%%%%%%%%%%%%%JjJ%%%jJ%j%%%%%Jj%%%%%Jj%%%%%%Jj%Jj%%%%%%%
1521F%%%%%%%%%%%%Jj%J%%j%%%%J%%jJ%j%%%%%%%%%J%%j%%J%%jJ%%j%%%%%%J%jJjJj%%%%J
1592Gj%%%%%%%J%%%%%%%j%%%%%J%jJj%%%J%j%%J%%%%%j%%%%%%%%J%%j%JjJ%%%%jJ%jJj%J%
1663G%%%%%%%j%Jj%%J%%j%%%J%%%%%jJ%jJ%%%%%%%%%%%%j%%J%%j%%%J%j%J%j%%J%j%%%%%J
1734GjJ%j%%Jj%J%j%%%J%j%%JjJ%%%jJjJj%Jj%%%Jj%%%%%%%%%%%%%%%%J%j%%%%%J%%%jJj%
1805F%%%%%%J%j%%J%j%%%%J%%%%%j%%J%j%Jj%%J%j%%%%%%Jj%%%JjJj%%J%j%%%%%%%%%%%%%
1876F%%%%%%%%%%%%%%%%Jj%%%%%%%%%%%%%%%%Jj%%%%%%%%%%%%%%%%%%%%%%%%%%JjJ%%j%%%
1947F%%%%%%J%%j%%%%%%%%%Jj%%%%%J%j%%J%%%j%%%%%%J%j%%%%%%Jj%J%%%j%%%%%%%%%%%%
2018F%%%%%%%%%%%%%%%%%%%%%%%%%%%%%%%%%%%%%%Jj%%%%%%%%%%%%%%%%%%%%%%%%%%Jj%%%
2089F%%%%%%Jj%%%%%%%%%%Jj%%%%%%%%%%%%%%%%%%%%%%%%%%%%%%%J%j%Jj%%%JjJ%j%%J%%j
2160FJj%%%%%%%%%%%%%%%J%%%%jJj%%%J%jJj%%%%Jj%%J%%%%%%j%Jj%%%%%%%%%%%JjJ%%jJj
2231F%J%%%j%%%%%%%%%%%Jj%%Jj%J%%j%%%%%%%%%Jj%%%JjJj%%Jj%%%%%%%Jj%%J%j%J%%j%J
2302G%%%jJj%%Jj%%%%%%%%%%J%j%%J%%%%%%j%%%%%%%%%%J%j%%%Jj%%%%%%%Jj%Jj%%%%%%%%
2373F%%%%J%j%%%%%J%j%%J%%%%%%%j%%%%%%%Jj%Jj%%%%%%%%%%%%%%%%%%%%%%J%jJ%j%%%J%
2444G%%%j%J%%%%%%%j%%%%%%JjJ%%%%%%%j%%%J%%%j%%J%j%%%J%jJ%%%%j%%%%%%%%%J%%%%%
2515Gj%%%J%%%%%%%jJ%%%%%%%jJ%%%%%%%%%%jJ%%%%%%%%%%%jJ%%%%%%j%J%%j%%%%J%%jJjJ
2586G%jJ%%%j%%%%%%Jj%%%%%%%%Jj%%%%%%%%JjJj%%%%%%%%J%%j%%%%%%%%%%%%%%%%%%%%%%
2657F%%%%%%%%%%%%%%%%%%%%%%%%%%J%j%%%%%%%%%%%%%%Jj%%J%jJ%jJj%%%%%%%%%%%%%%%%
2728F%%%%%%%%%%%%%%%%%%%%%%%%%%%%%%%%%%%%%%%%%%%%%%%%%%%%%%%Jj%%%%%%%%%%%%%%
2799F%%%%%%Jj%%%%%J%j%Jj%%%J%j%%%%%%J%j%%%Jj%%%J%%j%%%%%%%%%%%%%%%%%%%%%%%%%
2870F%%%%%%%%%%%%%%%%%%%%Jj%%%%%%%J%j%%%%%Jj%%%%%%%%J%jJj%%Jj%%Jj%J%j%%%%%%%
2941F%%J%jJ%%j%%%Jj%%Jj%%%%%%%Jj%%%%%Jj%%%J%jJ%%j%%Jj%%JjJjJ%%%%%%%j%J%jJ%%j
3012F%%%%%Jj%%J%%%%j%%%%%%%J%%%j%%%%%J%j%%%Jj%%%JjJjJj%%%JjJj%%%Jj%%%%%%%%%%
3083F%%%%%%%Jj%%%%%%%%%%%Jj%%%%%%%%%%%%%%%%%%%%%%%%%%%%%%%%Jj%%%%%%%%Jj%%%%%
3154F%%%%%Jj%%%%%%%%%J%%j%J%j%%%J%j%%%%Jj%%%%%%%J%j%%%%%%%J%%j%%%%%%%%%%%%Jj
3225FJ%j%%%%%%%%%Jj%%%%%%%%%%%%%%%%%%%%%%%%%%%%%%%%%%%%%%%%%%%%%%%%%%%%%%%%%
3296F%%%J%%j%%%Jj%%%%%J%%j%%%Jj%%%%J%%j%%%%%%%%%Jj%%%J%j%%%%%%%%%%%%%JjJjJ%%
3367G%%%%%%%%j%%Jj%%%%%%J%%jJ%j%%%Jj%%%%%Jj%Jj%%JjJ%%j%%Jj%%%%%%%%%%%%%%Jj%%
3438F%%J%j%%J%%%%%%%j%%Jj%%%J%j%J%jJ%jJ%%j%J%%j%%%%J%j%Jj%%%%%%%Jj%%Jj%%%%%%
3509F%Jj%%Jj%%%%%%%%%%%%%%%%%%%%%%%%%%%%%%%%%%%%%%%%%%%%%%%Jj%%%%%%%%%%%%Jj%
3580F%%%%%Jj%%%%%%%%Jj%%%%Jj%%%%%%%%%%%%%%%%%%%%%%%Jj%%%%%%%%J%%%j%%%%%%%%%%
3651F%%%%%%%%%%%%%%%%%Jj%%%Jj%Jj%%%%%%%%%%%%%%%%%%%%%%%%%%%%%%%%%%%%%%%%%%%%
3722F%%%%J%j%%%%%%%%%%%Jj%%Jj%%%%%%%%%%%%%%%%%%%%%%%%Jj%%%%%%%%%%%%%%%%%%Jj%
3793F%%Jj%%%%%%%%%%%%Jj%%%%%%%%J%j%%%%%%%%%%%%Jj%%%%%%%%%%Jj%Jj%%%%%%%%%%%%%
3864F%%%%%%%%%%%JjJj%%%%%%%%%%%%%%%%%%%%%%%%%%%%%%%%%%%%%%%%%%%%%Jj%%J%jJj%%
3935F%Jj%%%%%%%%%%%%%%%%%%%%%%%%%%%%%%%%%%%%%%%%%%%%%%%%%Jj%%%%%%%%%%%%%%%%%
4006FJj%%%%%%%%%%%%%%%%%%%%%%%%%%JjJj%%%%%%%%%%%%%%%%%%%%%%%%%%%%%%%%%%%%%%%
4077F%Jj%%J%jJjJj%%%%%%%%%%%%%%%%Jj%%%%J%jJ%j%%%%%%%%%%%J%j%J%j%%%%%%Jj%Jj%%
4148F%%%%%%%J%j%%%%%%%%J%j%%%J%%j%%JjJj%J%j%%%J%%jJ%j%%%%%%%%%%Jj%Jj%%%JjJjJ
4219G%%j%%%J%%%j%%%%%%J%%j%%%%%%%%%J%j%%%%%%%%%%%%%%%%%%%%Jj%%%%%%%%%%%%%%%%
4290F%%%%%%%%%%%%%%%%%Jj%%%%%%%%%%%%%%%%%%%%%%%%%%%%%%%%%%%%%%%%%%J%j%%%%%%%
4361F%%%%%%%%%%%%%%%%%%%%%%%%Jj%%%%%%%%%%%%%%%%%%%%%%%%%%%%%%%%%%%%%%Jj%Jj%%
4432F%%%Jj%%%%%J%j%%%%%%%%%%%%%%%%%%%%%%%%%%%%%%%%%%%%%%%%%%%%%%%%%%%%%%%%%%
4503F%%%%%%%%Jj%%%%%%%%%%%%%%%%%%%%%%%%%%%%%%%JjJj%%%%%%%%%%%%%Jj%Jj%%%%%J%%
4574Gj%%%%%%%%%%%%%JjJj%%%%%%%%%%%%%%%%%%%%%%%Jj%%%%%%%%%%%%%%%J%j%%%%%%%%%%
4645F%%%%%%%%Jj%%%%%%Jj%%%%%%%%%%%%%%%%%JjJj%Jj%%%%Jj%%%J%j%%%%%%%%JjJ%%jJj%
4716F%%%%Jj%%%%%%Jj%%%%%Jj%%%%%%%%%%%%Jj%Jj%%%%%%%%%%%%%%%%%%%%%%%%%%%Jj%%%%
4787F%%%%%%%J%j%%%Jj%%%%%%%%%%%%%%%%%%%%%%Jj%%%%%%%%%%%%%%%%%%%%%%%%%%%%%%%%
4858F%%%%%%%%%%%%%%%%%%%%%%%%%%%%%%%%%%%%%%%%%%%%%%%%%%%%%%%%%%%%%%%%%%%%%%%
4929F%%%%%%%%%%%%%%%%%%%%%%%%%%%%%%%%%%%%%%%%%%%%%%%%%%%%%%%%%%%%%%%%%%%%%%%
5000F%%%%%%%%%%%%%%%%%%%%%%%%%%%%%%%%%%%%%%%%%%%Jj%%%%%%%%%%%%%%%%%%%%%%%%%%
5071F%%%%%%%%%Jj%%%Jj%%%%%%%J%j%Jj%%%%%%%%%%%%%%%%%%%%%%%%%Jj%%%%%%%%%%%%%%%
5142F%%%%%%%%%%%%%%%%%%%%%%%%%%%%%%%%%%%%%%%%%%%%%%%%%%Jj%%%%%Jj%%%%%%%%%%%%
5213F%%%%%%Jj%%%%%%%Jj%%%%%J%j%%%%%%%%%%%%%%%%%%%%%%%%%%%%%%%%%Jj%%%%%%%%%%%
5284F%%%%%%%%%%%%%%%%%%%%%%%%%%%%%Jj%%%%%%%%%%%%%%%%%%%%%%%%%%%%%%%%%%%%%%%%
5355F%%%%%%%%%%%%%%%%%%%%%%%%%%%%%%%%%%%%%%%%%%%%%%%%%%%%%%%%%%%%%%%%%%%%%%%
5426F%%%%%%%%%%%%%%%%%%%%%%%%%%%%%%%%%%%%%%%%%%%%%%%%%%%%%%%%%%%%%%%%%%%%%%%
5497F%%%%%%%%%%%%%%%%%%%%%%%%%%%%%%%%%%%%%%%%%%%%%%%%%%%%%%%%%%%%%%%%%%%%%%%
5568F%%%%%%%%%%%%%%%%%%%%%%%%%%%%%%%%%%%%%%%%%%%%%%%%%%%%%%%%%%%%%%%%%%%%%%%
5639F%%%%%%%%%%%%%%%%%%%%%%%%%%%%%%%%%%%%%%%%%%%%%%%%%%%%%%%%%%%%%%%%%%%%%%%
5710F%%%%%%%%%%%%%%%%%%%%%%%%%%%%%%%%%%%%%%%%%%%%%%%%%%%%%%%%%%%%%%%%%%%%%%%
5781F%%%%%%%%%%%%%%%%%%%%%%%%%%%%%%%%%%%%%%%%%%%%%%%%%%%%%%%%%%%%%%%%%%%%%%%
5852F%%%%%%%%%%%%%%%%%%%%%%%%%%%%%%%%%%%%%%%%%%%%%%%%%%%%%%%%%%%%%%%%%%%%%%%
5923F%%%%%%%%%%%%%%%%%%%%%%%%%%%%%%%%%%%%%%%%%%%%%%%%%%%%%%%%%%%%%%%%%%%%%%%
5994F%%%%%%%%%%%%%%%%%%%%%%%%%%%%%%%%%%%%%%%%%%%%%%%%%%%%%%%%%%%%%%%%%%%%%%%
6065F%%%%%%%%%%%%%%%%%%%%%%%%%%%%%%%%%%%%%%%%%%%%%%%%%%%%%%%%%%%%%%%%%%%%%%%
6136F%%%%%%%%%%%%%%%%%%%%%%%%%%%%%%%%%%%%%%%%%%%%%%%%%%%%%%%%%%%%%%%%%%%%%%%
6207F%%%%%%%%%%%%%%%%%%%%%%%%%%%%%%%%%%%%%%%%%%%%%%%%%%%%%%%%%%%%%%%%%%%%%%%
6278F%%%%%%%%%%%%%%%%%%%%%%%%%%%%%%%%%%%%%%%%%%%%%%%%%%%%%%%%%%%%%%%%%%%%%%%
6349F%%%%%%%%%%%%%%%%%%%%%%%%%%%%%%%%%%%%%%%%%%%%%%%%%%%%%%%%%%%%%%%%%%%%%%%
6420F%%%%%%%%%%%%%%%%%%%%%%%%%%%%%%%%%%%%%%%%%%%%%%%%%%%%%%%%%%%%%%%%%%%%%%%
6491F%%%%%%%%%%%%%%%%%%%%%%%%%%%%%%%%%%%%%%%%%%%%%%%%%%%%%%%%%%%%%%%%%%%%%%%
6562F%%%%%%%%%%%%%%%%%%%%%%%%%%%%%%%%%%%%%%%%%%%%%%%%%%%%%%%%%%%%%%%%%%%%%%%
6633F%%%%%%%%%%%%%%%%%%%%%%%%%%%%%%%%%%%%%%%%%%%%%%%%%%%%%%%%%%%%%%%%%%%%%%%
6704F%%%%%%%%%%%%%%%%%%%%%%%%%%%%%%%%%%%%%%%%%%%%%%%%%%%%%%%%%%%%%%%%%%%%%%%
6775F%%%%%%%%%%%%%%%%%%%%%%%%%%%%%%%%%%%%%%%%%%%%%%%%%%%%%%%%%%%%%%%%%%%%%%%
6846F%%%%%%%%%%%%%%%%%%%%%%%%%%%%%%%%%%%%%%%%%%%%%%%%%%%%%%%%%%%%%%%%%%%%%%%
6917F%%%%%%%%%%%%%%%%%%%%%%%%%%%%%%%%%%%%%%%%%%%%%%%%%%%%%%%%%%%%%%%%%%%%%%%
6988F%%%%%%%%%%%%%%%%%%%%%%%%%%%%%%%%%%%%%%%%%%%%%%%%%%%%%%%%%%%%%%%%%%%%%%%
7059F%%%%%%%%%%%%%%%%%%%%%%%%%%%%%%%%%%%%%%%%%%%%%%%%%%%%%%%%%%%%%%%%%%%%%%%
7130F%%%%%%%%%%%%%%%%%%%%%%%%%%%%%%%%%%%%%%%%%%%%%%%%%%%%%%%%%%%%%%%%%%%%%%%
7201F%%%%%%%%%%%%%%%%%%%%%%%%%%%%%%%%%%%%%%%%%%%%%%%%%%%%%%%%%%%%%%%%%%%%%%%
7272F%%%%%%%%%%%%%%%%%%%%%%%%%%%%%%%%%%%%%%%%%%%%%%%%%%%%%%%%%%%%%%%%%%%%%%%
7343F%%%%%%%%%%%%%%%%%%%%%%%%%%%%%%%%%%%%%%%%%%%%%%%%%%%%%%%%%%%%%%%%%%%%%%%
7414F%%%%%%%%%%%%%%%%%%%%%%%%%%%%%%%%%%%%%%%%%%%%%%%%%%%%%%%%%%%%%%%%%%%%%%%
7485F%%%%%%%%%%%%%%%%%%%%%%%%%%%%%%%%%%%%%%%%%%%%%%%%%%%%%%%%%%%%%%%%%%%%%%%
7556F%%%%%%%%%%%%%%%%%%%%%%%%%%%%%%%%%%%%%%%%%%%%%%%%%%%%%%%%%%%%%%%%%%%%%%%
7627F%%%%%%%%%%%%%%%%%%%%%%%%%%%%%%%%%%%%%%%%%%%%%%%%%%%%%%%%%%%%%%%%%%%%%%%
7698F%%%%%%%%%%%%%%%%%%%%%%%%%%%%%%%%%%%%%%%%%%%%%%%%%%%%%%%%%%%%%%%%%%%%%%%
7769F%%%%%%%%%%%%%%%%%%%%%%%%%%%%%%%%%%%%%%%%%%%%%%%%%%%%%%%%%%%%%%%%%%%%%%%
7840F%%%%%%%%%%%%%%%%%%%%%%%%%%%%%%%%%%%%%%%%%%%%%%%%%%%%%%%%%%%%%%%%%%%%%%%
7911F%%%%%%%%%%%%%%%%%%%%%%%%%%%%%%%%%%%%%%%%%%%%%%%%%%%%%%%%%%%%%%%%%%%%%%%
7982F%%%%%%%%%%%%%%%%%%%%%%%%%%%%%%%%%%%%%%%%%%%%%%%%%%%%%%%%%%%%%%%%%%%%%%%
8053F%%%%%%%%%%%%%%%%%%%%%%%%%%%%%%%%%%%%%%%%%%%%%%%%%%%%%%%%%%%%%%%%%%%%%%%
8124F%%%%%%%%%%%%%%%%%%%%%%%%%%%%%%%%%%%%%%%%%%%%%%%%%%%%%%%%%%%%%%%%%%%%%%%
8195F%%%%%%%%%%%%%%%%%%%%%%%%%%%%%%%%%%%%%%%%%%%%%%%%%%%%%%%%%%%%%%%%%%%%%%%
8266F%%%%%%%%%%%%%%%%%%%%%%%%%%%%%%%%%%%%%%%%%%%%%%%jJ%jJ%%%%%%%%%%%%%%%%%%%
8337F%%%%%%%%%%%%%%%%%%%%%%%%%%%%%%%%%%%%%%%%%%%%%%%%%%%%%%%%%%%%%%%%%%%%%%%
8408F%%%%%%%%%%%%%%%%%%%%%%%%%%%%%%%%%%%%%%%%%%%%%%%%%%%%%%%%%%%%%%%%%%%%%%%
8479F%%%%%%%%%%%%%%%%%%%%%%%%%%%%%%%%%%%%%%%%%%%%%%%%%%%%%%%%%%%%%%%%%%%%%%%
8550F%%%%%%%%%%%%%%%%%%%%%%%%%%%%%%%%%%%%%%%%%%%%%%%%%%%%%%%%%%%%%%%%%%%%%%%
8621F%%%%%%%%%%%%%%%%%%%%%%%%%%%%%%%%%%%%%%%%%%%%%%%%%%%%%%%%%%%%%%%%%%%%%%%
8692F%%%%%%%%%%%%%%%%%%%%%%%%%%%%%%%%%%%%%%%%%%%%%%%%%%%%%%%%%%%%%%%%%%%%%%%
8763F%%%%%%%%%%%%%%%%%%%%%%%%%%%%%%%%%%%%%%%%%%%%%%%%%%%%%%%%%%%%%%%%%%%%%%%
8834F%%%%%%%%%%%%%%%%%%%%%%%%%%%%%%%%%%%%%%%%%%%%%%%%%%%%%%%%%%%%%%%%%%%%%%%
8905F%%%%%%%%%%%%%%%%%%%%%%%%%%%%%%%%%%%%%%%%%%%%%%%%%%%%%%%%%%%%%%%%%%%%%%%
8976F%%%%%%%%%%%%%%%%%%%%%%%%%%%%%%%%%%%%%%%%%%%%%%%%%%%%%%%%%%%%%%%%%%%%%%%
9047F%%%%%%%%%%%%%%%%%%%%%%%%%%%%%%%%%%%%%%%%%%%%%%%%%%%%%%%%%%%%%%%%%%%%%%%
9118F%%%%%%%%%%%%%%%%%%%%%%%%%%%%%%%%%%%%%%%%%%%%%%%%%%%%%%%%%%%%%%%%%%%%%%%
9189F%%%%%%%%%%%%%%%%%%%%%%%%%%%%%%%%%%%%%%%%%%%%%%%%%%%%%%%%%%%%%%%%%%%%%%%
9260F%%%%%%%%%%%%%%%%%%%%%%%%%%%%%%%%%%%%%%%%%%%%%%%%%%%%%%%%%%%%%%%%%%%%%%%
9331F%%%%%%%%%%%%%%%%%%%%%%%%%%%%%%%%%%%%%%%%%%%%%%%%%%%%%%%%%%%%%%%%%%%%%%%
9402F%%%%%%%%%%%%%%%%%%%%%%%%%%%%%%%%%%%%%%%%j%J%%%%%%%%%%%%%%%jJ%j%Jj%%%Jj%
9473E%%J%jJ%%%%%%%%%%%jJ%%%%%%jJ%j%JjJ%jJjJj%%J%%%%%%j%J%jJ%j%%%%J%%%%%j%J%%
9544F%%j%%J%%%%%j%%%J%%%jJj%%J%jJ%%%%%%%jJ%%%%%jJ%%%%%%%%%%%jJ%%%%%%%%%%jJjJ
9615F%j%J%%jJ%%%%%%%%%%j%J%%%%%%%%%%%%%%%%%j%J%%%%%jJ%%j%JjJ%%%%%%%%%%%%%%%%
9686F%%%%%%jJ%%%%%%%%%%%%%%%jJ%%%%%%%%%%%%%%%%%%%%%%%%%%%%%%%%%%%%%%%%%%%%%%
9757F%%%%%%%%%%%%%%%%%%%%%%%%%%%%%%%%%%%%%%%%%%%%%%%%%%%%%%%%%%%%%%%%%%%%%%%
9828F%%%%%%%%%%%%%%%%%%%%%%%%%%%%%%%%%%%%%%%%%%%%%%%%%%%%%%%%%%%%%%%%%%%%%jJ
9899F%%%%%%j%J%jJ%%%jJ%%%%%jJjJjJ%%%%%%%%%%%%%%%%%%%%%%%%%%%%j%J%%%%%%%j%J%j
9970E%%%J%%%%%%%jJ%%%%%%%%%%%%%%%%%%%jJ%%j%J%%%%%%%%%%%%jJ%%%%j%J%%%%%%%%%%j
10041EJ%%%%j%J%j%J%%%j%J%%%%%jJ%jJ%j%J%%%j%%%J%%%jJ%%%%j%J%%jJ%j%J%%%%%jJ%%%
10111F%%%%%%%%%%%%%jJ%%%%%%%%%%%%%%%%%jJ%%%%%%%%%%%%%%%%%%%%%%%%%%%%%%jJ%%%%
10181F%%%%%%%%%%%%%jJ%%%%%%%%%%%%%%%jJ%jJ%%jJ%%%%%%%%%%%%%%%%%%%%%%%%%j%%JjJ
10251F%%%%%%j%J%%%%%%%%%%%%%j%%J%%%%%%%%%%%%%%%%%%%%%%%%%%%%%%%%%%%%%%%%%%%%
10321Fj%%%%J%%%%%%%%%%%%%%%%%%%%%%%%%%%%%%%%jJ%%%%%%%%%%%jJ%%%j%J%%%%%%%%%%%
10391F%%%%%%%%jJ%%jJ%jJ%%%%%%%%%%%%%%%%%%%%jJ%%%%%jJ%%%j%J%%%%%%%%jJ%%%%%%%j
10461EJ%%%j%%J%%%jJ%j%%J%%j%%J%%j%J%%%%%%%%j%%%Jj%%J%%%%jJ%jJ%%%%%j%J%%%%%%%
10531F%%%%j%%%J%%%%%j%J%%%%%%%%%%%%%%%%%%%%%%%%%%jJ%%%%%%jJ%%j%J%%%%%%%%%%%%
10601F%jJ%%%%%%%%jJ%%j%J%%jJj%J%%%%%%jJ%%%%%%%%%%jJ%j%J%%%%%j%J%%j%%JjJjJ%%%
10671FjJ%j%J%%j%J%j%%%Jj%%J%%%%%%%%%%%jJ%%%%%%%%%%%%%%%%%%%%%%%j%J%%%%%%%%%%
10741F%j%J%%%%j%%%%%J%jJ%%j%J%%j%J%%%%%jJ%%%%jJ%%%%%%%%%j%J%%%%jJ%%%%%%%j%J%
10811F%%jJ%%%%%%%%%%%%%%%jJ%%%jJ%%%%%%%jJ%j%J%%%%%%%%j%JjJ%%j%J%%%%%%%%%%%%%
10881F%%j%J%%%j%JjJjJjJ%%%%%%j%J%%%%%jJ%%%%%%%%%%%%jJ%%%%%%%%%j%J%jJj%%%%%%J
10951F%jJ%jJ%%%jJ%j%%%JjJj%%JjJ%%j%J%%%%%%%%%%%%%j%Jj%J%%%%%%%%%%%%%%%j%%J%%
11021F%%%%%jJ%%%%%%%%%jJ%jJ%%%%%j%J%%%j%J%%%j%%JjJj%%%%Jj%%%%%%%%%%%%J%%jJj%
11091E%%J%j%%Jj%JjJ%%%%%%j%%J%%%j%%%%%J%%j%%%%Jj%%%%%%%%J%%jJ%j%%J%j%%%%Jj%J
11161FjJ%%%%%%jJ%%%%%%%%%%j%JjJj%J%%%%j%JjJ%%j%%J%%%%j%J%%%jJ%%%j%J%%jJ%j%%J
11231F%%jJ%%%%%j%%%%JjJjJj%%J%j%%%%%%%%%%%%%%%%%%Jj%%%%J%%j%%%%%%%%%%%%%J%%j
11301E%%J%jJj%JjJ%j%%%%%%J%%j%%%%%%%%%%%Jj%%J%j%%%%%%J%j%J%%%%%%jJ%%%%%%jJ%%
11371FjJ%%%%%%jJ%j%J%%%%j%%%%JjJ%%jJj%J%%j%%%%%%%%%%J%%%%%%%j%Jj%J%%%jJ%%j%%
11441E%J%%j%%%%%%J%j%%%Jj%J%%jJjJjJj%%%%Jj%%Jj%%%%%%%%%%%%%%%%%%%%%%%%%%%%%%
11511E%%%%%%%%%%%%%%%%%%%%%%%%%%%J%%j%%%%%%%J%j%J%j%%%J%jJ%%%%j%%%%%%JjJjJ%%
11581FjJjJ%%%%%%jJ%%j%%J%%%%%%%%%%j%%JjJ%%%jJj%%J%%%j%%%%%%%%%Jj%%%Jj%%%%%%%
11651E%%%%%%%%%%%%%%%J%j%%J%j%%%%%%%%%%%%Jj%Jj%%%%%J%%%%%%%j%%J%j%%%%%%Jj%J%
11721Fj%%J%j%%JjJ%%%%%%j%%J%%j%J%%%%j%%%Jj%%J%%%%jJ%%%%%%%%%%%%j%Jj%%J%%%%%%
11791F%jJ%jJ%%%%%j%J%j%%%J%j%%%Jj%%%%J%%%%j%%%J%%j%%J%%%%%j%%%%%Jj%Jj%%Jj%%%
11861E%%%%%%%%%%%%%%%%%%%%%%%%%%%%%%JjJj%J%jJ%%j%J%j%J%%%%%%%j%%%%J%j%%%%%%%
11931E%J%%%jJ%j%%%%J%jJj%%J%%%%%j%%%%J%j%Jj%%%J%%%jJj%J%%%j%%%%%%%J%%%%%jJjJ
12001F%%j%%%%%%%%%%Jj%%%%%%%%%%%%%%%%%%Jj%%%%Jj%%%%%%%%J%%%%jJj%%%%%%%Jj%%%%
12071E%%%Jj%%%Jj%%%%%%%%%%%%%%%%%%%%%%%%%%%%%%%%%%%%%%%%%Jj%%%%%%%%%Jj%%%Jj%
12141E%%%%%%%%%%%%%%%%%%%%%%%%Jj%%%%%%%J%j%%%%%%%%%%%%Jj%%%%%%%%%%%%%%%%%%%%
12211E%Jj%%%%%%Jj%%%%%%%%%%%Jj%%%%%%%%%%%%J%j%%%%%%%%%%%%%%%%%%%%Jj%%Jj%%%%%
12281E%%%%%%%%%%%%%JjJj%Jj%%%%%%%Jj%%%%%%Jj%%%%%%%%%%%%%%%%%%%%%%%%%%%%%%%%%
12351E%Jj%%%%%%Jj%%%%%%%%%%%%%%%%%%%%%%%%%%%%%%%%%%%%%%%%%%%%%%%%%%%%%%%%%%%
12421E%%%%%%%%%%%%%%%%%%%%%%%%%%%%%%%Jj%%%%%%%%%%%%%%%%%%%%%Jj%%%%%%%%JjJ%j%
12491E%%%%%Jj%%%%%%%%%%%%%%%%%%%%%%%%%%%%%%%%%%%%%%%%%%%%%%%%%%J%%j%%Jj%%%%%
12561E%Jj%%%%%JjJ%%j%%Jj%J%j%%%Jj%%%%Jj%%%%%J%jJj%%J%jJj%Jj%J%j%%%%%JjJjJ%j%
12631E%J%%j%%%%J%%jJj%%%%%%%Jj%%%%%%%%%%%%%%Jj%%%%%%J%j%%%%%Jj%%%%%%%%%%%%J%
12701Fj%%%%%%%%%%%%%%%%%%%%%%%%%%%%%%%%%%%%%%%%%%%%%%%%%%%%%%%%%%%%%%%%%%%%%
12771E%%%%%%%%%%%%%%%%%%%%%%%%%%%%%%%%%%%%%%%%%%%%%%%%%%%%%%%%%%%%%%%%%%%%%%
12841E%%%%%%%%%%%%%%%%%%%%%%%%%%%%%%%%%%%%%%%%%%%%%%%%%%%%%%%%%%%%%%%%%%%%%%
12911E%%%%%%%%%%%%%Jj%%%%%%%%%%%%%%%%%%%%%%%%%%%%%%%%%%%%%%%%%%%%%%%%%%%%%%%
12981E%%%%%%%%%%%%%%%%%%%%%%%%%%%%%%%%%%%%%%%%%%%%%%%%%%%%%%%%%%%%%%%%%%%%%%
13051E%%%%%%%%%%%%%%%%%%%%%%%%%%%%%%%%%%%%%%%%%%%%%%%%%%%%%%%%%%%%%%%%%%%%%%
13121E%%%%%%%%%%%%%%%%%%%%%%%%%%%%%%%%%%%%%%%%%%%%%%%%%%%%%%%%%%%%%%%%%%%%%%
13191E%%%%%%%%%%%%%%%%%%%%%%%%%%%%%%%%%%%%%%%%%%%%%%%%%%%%%%%%%%%%%%%%%%%%%%
13261E%%%%%%%%%%%%%%%%%%%%%%%%%%%%%%%%%%%%%%%%%%%%%%%%%%%%%%%%%%%%%%%%%%%%%%
13331E%%%%%%%%%%%%%%%%%%%%%%%%%%%%%%%%%%%%%%%%%%%%%%%%%%%%%%%%%%%%%%%%%%%%%%
13401E%%%%%%%%%%%%%%%%%%%%%%%%%%%%%%%%%%%%%%%%%%%%%%%%%%%%%%%%%%%%%%%%%%%%%%
13471E%%%%%%%%%%%%%%%%%%%%%%%%%%%%%%%%%%%%%%%%%%%%%%%%%%%%%%%%%%%%%%%%%%%%%%
13541E%%%%%%%%%%%%%%%%%%%%%%%%%%%%%%%%%%%%%%%%%%%%%%%%%%%%%%%%%%%%%%%%%%%%%%
13611E%%%%%%%%%%%%%%%%%%%%%%%%%%%%%%%%%%%%%%%%%%%%%%%%%%%%%%%%%%%%%%%%%%%%%%
13681E%%%%%%%%%%%%%%%%%%%%%%%%%%%%%%%%%%%%%%%%%%%%%%%%%%%%%%%%%%%%%%%%%%%%%%
13751E%%%%%%%%%%%%%%%%%%%%%%%%%%%%%%%%%J%j%%%%%%%%%%%%%%%%%%%%%%%%%%%%%%%%%%
13821E%%%%%%%%%%%%%%%%%%%%%%%%%%%%%%%%%%%%%%%%%%%%%%%%%%%%%%%%%%%%%%%%%%%%%%
13891E%%%%%%%%%%%%%%%%%%%%%%%%%%%%%%%%%%%%%%%%%%%%%%%%%%%%%%%%%%%%%%%%%%%%%%
13961E%%%%%%%%%%%%%%%%%%%%%%%%%%%%%%%%%%%%%%%%%%%%%%%%%%%%%%%%%%%%%%%%%%%%%%
14031E%%%%%%%%%%%%%%%%%%%%%%%%%%%%%%%%%%%%%%%%%%%%%%%%%%%%%%%%%%%%%%%%%%%%%%
14101E%%%%%%%%%%%%%%%%%%%%%%%%%%%%%%%%%%%%%%%%%%%%%%%%%%%%%%%%%%%%%%%%%%%%%%
14171E%%%%%%%%%%%%%%%%%%%%%%%%%%%%%%%%%%%%%%%%%%%%%%%%%%%%%%%%%%%%%%%%%%%%%%
14241E%%%%%%%%%%%%%%%%%%%%%%%%%%%%%%%%%%%%%%%%%%%%%%%%%%%%%%%%%%%%%%%%%%%%%%
14311E%%%%%%%%%%%%%%%%%%%%%%%%%%%%%%%%%%%%%%%%%%%%%%%%%%%%%%%%%%%%%%%%%%%%%%
14381E%%%%%%%%%%%%%%%%%%%%%%%%%%%%%%%%%%%%%%%%%%%%%%%%%%%%%%%%%%%%%%%%%%%%%%
14451E%%%%%%%%%%%%%%%%%%%%%%%%%%%%%%%%%%%%%%%%%%%%%%%%%%%%%%%%%%%%%%%%%%%%%%
14521E%%%%%%%%%%%%%%%%%%%%%%%%%%%%%%%%%%%%%%%%%%%%%%%%%%%%%%%%%%%%%%%%%%%%%%
14591E%%%%%%%%%%%%%%%%%%%%%%%%%%%%%%%%%%%%%%%%%%%%%%%%%%%%%%%%%%%%%%%%%%%%%%
14661E%%%%%%%%%%%%%%%%%%%%%%%%%%%%%%%%%%%%%%%%%%%%%%%%%%%%%%%%%%%%%%%%%%%%%j
14731DJ%jJ%%%%%%%%%%%%%%%%%%jJ%%%%%%%%%%%%%%%%%%%%%%%%%%%%%%%%%%%%%%%%%%%%%%
14801E%%%%%%%%%%%%%%%%%%%%%%%%%%%%%%%%%%%%%%%%%%%%%%%%%%%%%%%%%%%%%%%%%%%%%%
14871E%%%%%%%%%%%%%%%%%%%%%%%%%%%%%%%%%%%%%%%%%%%%%%%%%%%%%%%%%%%%%%%%jJ%%%%
14941E%%%jJjJjJ%%%%%%%%jJ%%%%%j%J%%%%%%%%%%%%%%%jJj%Jj%J%%%%%%%%%%%%%j%J%%j%
15011DJ%%%%%jJ%%%%%%%%%%jJ%jJ%%%jJ%%%%%%%%%%%%%%%%%%%%%%%%%%%%%%%%%%%%%%%%%%
15081E%%%%%%%%%%%%%%%%%%%%%%%%%%%%%%%%%%%%%%%%%%%%%%%%%%%%%%%%%%%%%%%%%%%%%%
15151E%%%%%%%%%%%%%%%%%%%%%%%%%%%%%%%%%%%%%%%%%%%%%%%jJ%%%%%%jJ%%%%%%%%%%%%%
15221E%%%%%%%%%%%%%%%%%%%%%%%%%%%%%%%%%%%%%%%%%%%%%%%%%%%%%%jJ%%%%%%%j%%J%%%
15291E%%%%%%%%%%%%%%%%j%J%jJj%J%jJ%%%%jJ%%jJ%%%%%%%%%%%%%%%%%%%%%%%%%%%jJjJ%
15361E%%%%%%%%%%%%%%jJ%%%%jJ%%%%%%%%%%%%jJ%%%%%%%%%%%jJ%%%%%%%%%%%jJ%%%jJ%%%
15431E%%%%jJ%%%%%%%%%%%%%%%%%%%%%%%%%%j%%%%J%%%%j%J%%%j%%J%jJ%%jJ%%%%%%jJ%%%
15501E%%%%%jJ%%%%jJ%%%%%%%%%%%%jJ%j%J%%%%%j%J%%%%%%%%%j%J%%%%%%%%%jJ%%%%j%%%
15571DJ%%%%%%%%%%%%%%j%%J%%jJ%%jJ%%%jJ%%%j%J%j%JjJ%jJjJ%j%%Jj%%JjJ%jJ%j%Jj%%
15641DJ%%%jJ%%%%%%%%%jJj%J%%%jJjJ%%%%%%%%%%%%jJ%%%%%%%%%%j%%%J%%%%%%%%%%%%%%
15711E%%%%%%%%%%%%jJ%%%%%jJjJ%%%j%J%%%%%%%%%%%jJ%%%%%%%%%%%%%%%%%%%%%%%%%%%%
15781E%%%%%%%%%%%%%jJ%%%j%J%%j%%%%%JjJ%%%%%%%%j%%%%%Jj%JjJ%%%%%jJ%%%%%%%%%jJ
15851E%%%%%%%%%%%%%%%%%%%%%%%%%%%%%%jJ%%%%%%%%%%%%%%%j%J%%%j%J%%%%%%%%j%Jj%%
15921DJj%J%jJ%%jJ%%j%%J%jJ%j%J%%%%%jJ%%%%%%%%%%j%%J%%%%%%%jJ%%%%%j%%%%J%jJjJ
15991E%jJ%j%%%%%J%%j%Jj%Jj%Jj%JjJj%%%%JjJj%%%Jj%%%Jj%%%Jj%%%%%%JjJj%%%%%%%%J
16061Ej%%%Jj%%%%%%%%%%Jj%%%%%%%%%%%%%%%%%%%%%%%%%%%%%%%Jj%Jj%%%%%%%%%%%%%%%%
16131D%%%%%%%%%%%%%%%Jj%%Jj%%%Jj%J%j%%%%%%Jj%%Jj%%%Jj%%J%j%%%%%%%Jj%%%%%J%%j
16201D%%J%j%%J%j%%%%%%%%%J%%%j%J%%j%%%%%%%%%%%%%%%%%%%%%%%%%%%%%%%%%%%%%%%%%
16271D%%%%%%%%%%%%%%%%%%%%%%%%%%%%%%%%%%%%%%%%%%%%%%%%%%%%%%%%%%%%%%%%%%%%%%
16341D%%%%%%%%%%%%%%%%%%%%%%%%%%%%%%%JjJ%j%%%%%%%%%%%%%%%%%%%%%%%%%JjJj%%%%%
16411D%%%%%%%%%%%%%%%%%%%%%%%%%%%%%%%%%%%%%%%%%%%%%%%%%%%%Jj%%%%%%%%%%%%%%%J
16481Ej%%%%%%%%%%%%%%Jj%%%%%%%%%%%%%%%%%%%%%%%%%%%%%%%%%%%%%%%%%%%%%%%%%%%%%
16551D%%%%%%%%%%%%%%%%%%%%%%%%%%%%%%%%%%%%Jj%%%%%%%%%%%%%%%%%%%%%Jj%%%%%%%%%
16621D%%%%%%%%%%%%%%%%%%%%%%%%%%%%%%%%%%%%%%%%Jj%%%%%%%%%%%%%%%%%%%%%%%%%%%%
16691D%%%%%%%%%%%%%%%%%%%%%%%%%%%%%%%%%%%%%%%%%%%%%%%%%%%%%%%%%%%%%%%%%%%%%%
16761D%%%%%%%%%%%%%%%%%%%%%%%%%%%%%%%%%%%%%%%%%%%%%%%%%%%%%%%%%%%%%%%%%%%%%%
16831DJj%%%%%%%%%%%%%%%%%%%%%%%%%%%%%%%%%%%%%%%%%%%%%%%%%%%%%%%%%%%%%%%%%%%%
16901D%%%%%%%%%%%%%%%%%%%%%%%%%%%%%%%%%%%%%%%%%%%%%%%%%%%%%%%%%%%%%%%%%%%%%%
16971D%%%%%%%%%%%%%%%%%%%%%%%%%%%%%%%%%%%%%%%%%%%%%%%%%%%%%%%%%%%%%%%%%%%%%%
17041D%%%%%%%%%%%%%%%%%%%%%%%%%%%%%%%%%%%%%%%%%%%%%%%%%%%%%%%%%%%%%%%%%%%%%%
17111D%%%%%%%%%%%%%%%%%%%%%%%%%%%%%%%%%%%%%%%%%%%%%%%%%%%%%%%%%%%%%%%%%%%%%%
17181D%%%%%%%%%%%%%%%%%%%%%%%%%%%%%%%%%%%%%Jj%%%%%%%%%%%%%%%%%%%%%%%%%%%%%%%
17251D%%%%%%%%%%%%%%%%%%%%%%%%%%%%%%%%%%%%%%%%%%%%%%%%%%%%%%%%%%%%%%%%%%%%%%
17321D%%%%%%%%%%%%%%%%%%%%%%%%%%%%%%%%%%%%%%%%%%%%%%%%%%%%%%%%%%%%%%%%%%%%%%
17391D%%%%%%%%%%%%%%%%%%%%%%%%%%%%%%%%%%%%%%%%%%%%%%%%%%%%%%%%%%%%%%%%%%%%%%
17461D%%%%%%%%%%%%%%%%%%%%%%%%%%%%%%%%%%%%%%%%%%%%%%%%%%%%%%%%%%%%%%%%%%%%%%
17531D%%%%%%%%%%%%%%%%%%%%%%%%%%%%%%%%%%%%%%%%%%%%%%%%%%%%%%%%%%%%%%%%%%%%%%
17601D%%%%%%%%%%%%%%%%%%%%%%%%%%%%%%%%%%%%%%%%%%%%%%%%%%%%%%%%%%%%%%%%%%%%%%
17671D%%%%%%%%%%%%%%%%%%%%%%%%%%%%%%%%%%%%%%%%%%%%%%%%%%%%%%%%%%%%%%%%%%%%%%
17741D%%%%%%%%%%%%%%%%%%%%%%%%%%%%%%%%%%%%%%%%%%%%%%%%%%%%%%%%%%%%%%%%%%%%%%
17811D%%%%%%%%%%%%%%%%%%%%%%%%%%%%%%%%%%%%%%%%%%%%%%%%%%%%%%%%%%%%%%%%%%%%%%
17881D%%jJ%%%%%%%%%%%%%%%%%%%%%%%%%%%%%%%%%%%%%%%%%%%%%%%%%%%%%%%%%%%%%%%%%%
17951D%%%%%%%%%%%%%%%%%%%%%%%%%%%%%%%%%%%%%%%%%%%%%%%%%%%%%%%%%%%%%%%%%%%%%%
18021D%%%%%%%%%%%%%%%%%%%%%%%%%%%%%%%%%%%%%%%%%%%%%%%%%%%%%%%%%%%%%%%%%%%%%%
18091D%%%%%%%%%%%%%%%%%%%%%%%%%%%%%%%%%%%%%%%%%%%%%%%%%%%%%%%%%%%%%%%%%%%%%%
18161D%%%%%%%%%%%%%%%%%%%%%%%%%%%%%%%%%%%%%%%%%%%%%%%%%%%%%%%%%%%%%%%%%%%%%%
18231D%%%%%%%%%%%%%%%%%%%%%%%%%%%%%%%%%%%%%%%%%%%%%%%%%%%%%%%%%%%%%%%%%%%%%%
18301D%%%%%%%%%%%%%%%%%%%%%%%%%%%%%%%%%%%%%%%%%%%%%%%%%%%%%%%%%%%%%%%%%%%%%%
18371D%%%%%%%%%%%%%%%%%%%%%%%%%%%%%%%%%%%%%%%%%%%%%%%%%%%%%%%%%%%%%%%%%%%%%%
18441D%%%%%%%%%%%%%%%%%%%%%%%%%%%%%%%%%%%%%%%%%%%%%%%%%%%%%%%%%%%%%%%%%%%%%%
18511D%%%%%%j%J%%%%%%%%%%%%%%%%%%%%%%%%%%%%%%%%%%%%%%%%%%%%%%%%%%%%%%%%%jJ%%
18581DjJ%%%%%%%jJ%%%%%%%%%%%%%%%%%%jJj%%J%%%%%%%jJ%%%%j%J%%%%%%%%%%%%%%%%%%%
18651D%%%%%%%%%%%%%%%%%%%%%%%%%%%%%%%%%%%%%%jJ%%%%%%%%%%%%%%%%%%%%%%%%%%%%%j
18721CJ%%%%%%%%%%%%%%%%%%%%%%%%%%%%%%%%%%%%%%%%%%%%%%%%%%%%%%%%%%%%%%%%%%%%%
18791D%%%%%jJ%%%%%%%%%%%%%%%jJ%%%%%%%%%%%%%%%%%%%jJ%%jJ%%%%%%%%%%%%%%%%%%%%%
18861D%%%%%%%%%%%%%%jJ%%%%j%J%%jJjJ%jJjJjJ%j%%%%J%%j%JjJ%%%%%%%j%%%%%Jj%%%%J
18931DjJjJj%%Jj%J%%%%%jJ%%%%%%%%j%J%%%%%%%%%%jJ%%%%%%%%%%j%Jj%%J%%%%jJjJ%jJ%
19001Dj%%J%%%%%%%%j%J%%%%%%%%%%%%jJ%%%%%%%%%%%%%%%%%j%J%jJ%%%%%jJ%%%%%%jJ%%%
19071Dj%J%j%J%%%%%%%%%%%%%%%%%%%%%j%J%%%%%j%%J%%%%%%%%%%%%%jJ%%%jJ%%%%%%%%%%
19141D%%%%%%%%%%%jJ%%%%%%%%%%%%%%%%jJ%%%%%%%%jJ%%%%%%%%%%%jJ%%%jJ%%%%j%JjJ%%
19211D%%%%%j%J%jJ%%%%%%%%%%%jJ%jJ%%%%%%j%J%j%J%%j%%J%%%%jJjJ%%%%%%%j%%J%%j%J
19281Dj%J%j%J%%j%J%j%%%J%j%%%%%%J%%%j%JjJj%%%%%%%%%%%JjJjJj%JjJ%j%%%%%%Jj%%%
19351C%%%J%j%%Jj%Jj%%%%J%%%%%j%%%%%%%%%Jj%J%%%j%J%jJjJ%%%j%%%%%%Jj%Jj%%J%j%%
19421C%%%Jj%%%%J%j%%%%%%%%J%j%%%%%%%%%%%%%%%%%%%%JjJj%%%%%%%%Jj%%%%%%%%%%%%%
19491C%%%%%%%%%%%%%%%%%%%%%%%%%%%%%%%%%%%%%%%%%%%%%%%%%%%%%%%%%%%%%%%%%%%%%%
19561C%%%%%%%%%%%%%%%%%%%%%%%%%%%%%%%%%%%%%%%%%%%%%%%%%%%%%%%%Jj%%%%%%%%%%%%
19631C%%%%%%%%%%%%%%%%%%%%%%%%%%%%%%%%%%%%%%%%%%%%%%%%%%%%%%%%%%%%%%%%%Jj%%%
19701C%%%%%%%%%%%%%%%%%%%%%%%%%%%%%%%%%%%%%%%%%%%%%%%%%%%%%%%Jj%%%%Jj%%%%%Jj
19771C%%%%%%%%%%%%%%%%%%%%%%%%%%%%%%%%%%%%%%%%%%%%%%%%%%%%%%%%%%%%%%%%%%%%%%
19841C%%%%%%%%%%%%%%%%%%%%%%%%%%%%%%%%%%%%%%%%%%%%%%%%%%%%%%%%%%%%%%%%%%%%%%
19911C%%%%%%%%%%%%%%%%%%%%%%%%%%%%%%%%%%%%%%%%%%%%%%%%%%%%%%%%%%%%%%%%%%%%%%
19981C%%%%%%%%%%%%%%%%%%%%%%%%%%%%%%%%%%%%%%%%%%%%%%%%%%%%%%%%%%%%%%%%%%%%%%
20051C%%%%%%%%%%%%%%%%%%%%%%%%%%%%%%%%%%%%%%%%%%%%%%%%%%%%%%%%%%%%%%%%%%%%%%
20121C%%%%%%%%%%%%%%%%%%%%%%%%%%%%%%%%%%%%%%%%%%%%%%%%%%%%%%%%%%%%%%%%%%%%%%
20191C%%%%%%%%%%%%%%%%%%%%%%%%%%%%%%%%%%%%%%%%%%%%%%%%%%%%%%%%%%%%%%%%%%%%%%
20261C%%%%%%%%%%%%%%%%%%%%%%%%%%%%%%%%%%%%%%%%%%%%%%%%%%%%%%%%%%%%%%%%%%%%%%
20331C%%%%%%%%%%%%%%%%%%%%%%%%%%%%%%%%%%%%%%%%%%%%%%%%%%%%%%%%%%%%%%%%%%%%%%
20401C%%%%%%%%%%%%%%%%%%%%%%%%%%%%%%%%%%%%%%%%%%%%%%%%%%%%%%%%%%%%%%%%%%%%%%
20471C%%%%%%%%%%%%%%%%%%%%%%%%%%%%%%%%%%%%%%%%%%%%%%%%%%%%%%%%%%%%%%%%%%%%%%
20541C%%%%%%%%%%%%%%%%%%%%%%%%%%%%%%%%%%%%%%%%%%%%%%%%%%%%%%%%%%%%%%%%%%%%%%
20611C%%%%%%%%%%%%%%%%%%%%%%%%%%%%%%%%%%%%%%%%%%%%%%%%%%%%%%%%%%%%%%%%%%%%%%
20681C%%%%%%%jJ%%%%%%%%%%%%%%%%%%%%%%%%%%%%%%%%%%%%%%%%%%%%%%%%%%%%%%%%%%%%%
20751C%%%%%%%%%%%%%%%%%%%%%%%%%%%%%%%%%%%%%%%%%%%%%%%%%%%%%%%%%%%%%%%%%%%%%%
20821C%%%%%%%%%%%%%%%%%%%%%%%%%%%%%%%%%%%%%%%%%%%%%%%%%%%%%%%%%%%%%%%%%%%%%%
20891C%%%%%%%%%%%%%%%%%%%%%%%%%%%%%%%%%%%%%%%%%%%%%%%%%%%%%%%%%%%%%%%%%%%%%%
20961C%%%%%%%%%%%%%%%%%%%%%%%%%%%%%%%%%%%%%%%%%%%%%%%%%%%%%%%%%jJjJ%%%%%%%%%
21031C%%%%%%%%%%%%%%%%%%%%%%%jJ%%j%JjJjJ%%%%%%%%%jJjJ%j%J%j%%%%%J%%%%%%%%%%%
21101CjJjJj%%Jj%%Jj%%J%jJj%%JjJ%%%%%jJj%%J%%%%%%%%%%%%%%%%%%%j%J%j%%%J%%%jJ%
21171C%%%%%%%%%%%%%%%%jJ%%%%%%%%%j%JjJ%%%%%%%%j%%J%jJ%j%%J%jJ%%%%%%%%%%jJ%%j
21241BJ%%%%%%%%%%%jJ%%%%%%%%%%%%%%%%%%%%%%%%%%%%%%jJ%%%%jJ%%%%%%%%j%J%%%%%%%
21311C%%%%%%%%%%%%%%%%%%%%jJ%%%%%%%%%%%%%%%%%%%%%%%%%%%%%%jJ%%%%%%%%%%%%%%%%
21381C%%%%%%jJ%%%%%%%%%%%%%%%%%%%%%%%jJ%%%%%%jJ%%%%%%%%%%%%%%%%%%%%%%%%%%jJ%
21451CjJ%%%%%%%%%%j%%%J%%j%JjJjJ%%%%jJ%j%%JjJ%%%%jJ%%%%%jJ%%%%%%%%%%%%jJj%%%
21521B%%%J%%%jJ%j%%%%JjJj%J%%%j%%%%%J%%%j%%%%%J%%%%%%jJ%%%%%jJ%%%%%jJ%%j%JjJ
21591C%%%%%jJ%%%j%J%%%%j%J%%j%%%%%%J%%j%%J%%j%%Jj%%%%%%J%%j%%%%Jj%J%%%j%%%%%
21661B%%Jj%%%J%%jJ%j%%J%j%%%Jj%%%%J%jJjJ%%j%%%JjJj%J%j%J%%%%%%%%%%%%%j%Jj%J%
21731C%%%%j%%%J%%%%jJ%%jJj%%%J%%%%jJ%%j%%%%%%Jj%J%%%j%%%JjJ%j%%%%J%%%%%%%jJ%
21801C%%j%J%%jJ%%%%%jJ%%%%j%%%%%%%J%%%%%%%%jJ%%%%%j%Jj%J%jJ%j%%%%%%%%%Jj%%J%
21871C%%j%%%%J%%j%Jj%J%%%%jJ%jJ%%j%%%%%J%jJj%%%J%%%%%jJj%Jj%%%%%%%%%%%%%%%J%
21941Cj%%%%%%%%%%%%%%%%%%%%%%%%%%%%%%%%%%%%J%j%%%%%%%%%%%%%%%%%%%%%%%%%%%%%%
22011B%J%j%%%%%%%%%%%%%%%%%%%%%%%%%%%%%%%%%%%%%%%%%%%%%%%J%j%%%%%%J%%jJj%%%%
22081B%%%%%%%%%%%%%%%%%%%%%%%%%%%%%%%%JjJj%%%%%%JjJj%%%%%%%%%%%%%%%%%%%%%%%%
22151B%%%%%%%%%%J%%j%%%%%%%J%j%%Jj%%%%%%%%%%%%%Jj%%%%%%%%%Jj%%%%%%%%%%%%%%%%
22221B%%%%%%%%%%%%%%%%%%%%%%%%%%%%%%%%%%%%%%%%%%%%%%%%%%%%%%%%%%%%%%%%%%%%%%
22291B%%%%%%%%%%%%%%%%%%%%%%%%%%%%%%%%%%%%%%%%%%%%%%%%%%%%%%%%%%%%%%%%%%%%%%
22361B%%%%%%%%%%%%%%%%%%%%%%%%%%%%%%%%%%%%%%%%%%%%%%%%%%%%%%%%%%%%%%%%%%%%%%
22431B%%%%%%%%%%%%%%%%%%%%%%%%%%%%%%%%%%%%%%%%%%%%%%%%%%%%%%%%%%%%%%%%%%%%%%
22501B%%%%%%%%%%%%%%%%%%%%%%%%%%%%%%%%%%%%%%%%%%%%%%%%%%%%%%%%%%%%%%%%%%%%%%
22571B%%%%%%%%%%%%%%%%%%%%%%%%%%%%%%%%%%%%%%%%%%%%%%%%%%%%%%%%%%%%%%%%%%%%%%
22641B%%%%%%%%%%%%%%%%%%%%%%%%%%%%%%%%%%%%%%%%%%%%%%%%%%%%%%%%%%%%%%%%%%%%%%
22711B%%%%%%%%%%%%%%%%%%%%%%%%%%%%%%%%%%%%%%%%%%%%%%%%%%%%%%%%%%%%%%%%%%%%%%
22781B%%%%%%%%%%%%%%%%%%%%%%%%%%%%%%%%%%%%%%%%%%%%%%%%%%%%%%%%%%%%%%%%%%%%%%
22851B%%%%%%%%%%%%%%%%%%%%%%%%%%%%%%%%%%%%%%%%%%%%%%%%%%%%%%%%%%%%%%%%%%%%%%
22921B%%%%%%%%%%%%%%%%%%%%%%%%%%%%%%%%%%%%%%%%%%%%%%%%%%%%%%%%%%%%%%%%%%%%%%
22991B%%%%%%%%%%%%%%%%%%%%%%%%%%%%%%%%%%%%%%%%%%%%%%%%%%%%%%%%%%%%%%%%%%%%%%
23061B%%%%%%%%%%%%%%%%%%%%%%%%%%%%%%%%%%%%%%%%%%%%%%%%%%%%%%%%%%%%%%%%%%%%%%
23131B%%%%%%%%%%%%%%%%%%%%%%%%%%%%%%%%%%%%%%%%%%%%%%%%%%%%%%%%%%%%%%%%%%%%%%
23201B%%%%%%%%jJ%%%%%%%%%%%%%%%%%%%%%%%%%%%%%%%%%%%%%%%%%%%%%%%%%%%%%%%%%%%%
23271B%%%%%%%%%%%%%%%%%%%%%%%%%%%%%%%%%%%%%%%%%%%%%jJ%%%%%%%j%Jj%J%%jJ%%%jJ%
23341B%%%%jJ%%%%%jJ%%%%%%%%%%%%%%%%%%%%%%%%%%%%%%jJ%%%%%%%%%%jJ%%%%%%%%%%%%%
23411B%%%%%%%%%%%%%%%%%%%%%%%%%%%%%%%%%jJ%%%%%%%%%%%%%%%%%%%%%%%%%%%%%%%%%%%
23481B%jJ%%%%%%%%%%%%jJ%%%%%%%%%%%%%jJ%%%%%j%J%%%j%%J%j%%%JjJ%jJj%Jj%J%%%%%%
23551B%%%jJjJ%%%%%%%%%%%%%jJ%%%%%%%%%jJ%%%%%jJ%jJ%%%%%%j%J%%j%J%%%%%%%jJj%J%
23621B%j%%Jj%%%%J%%%%%%%%%%%j%JjJ%%%%%%jJ%%j%J%jJ%%%%%%%%%%%%%%%%%%%%%%%%%%%
23691BjJ%%%%%%%%%%%%jJ%%%%%jJ%%%%%j%J%%%%%%jJj%J%%j%%JjJ%j%%J%%%j%J%jJ%j%JjJ
23761Bj%JjJ%%%j%%%%%%JjJ%%%jJj%%%%%%%%%%%%JjJj%%%Jj%%Jj%%%%%%%J%%%%j%%J%%j%%
23831AJjJj%%%%%%%J%j%%JjJj%%%JjJ%%%jJ%%%%%%%%j%%%%%%J%%%%%j%%%%%%%%J%jJ%%j%%
23901A%%%%%%%J%j%%%%%%%%%%%J%j%%J%%j%%%%%%%%%%%%%Jj%%%%%%%%%%J%%j%%%%%%%%%%%
23971A%%%%%%%%%%%%%%%%J%j%%%%%%%%%%%%%%%%%J%%j%%%J%j%%%%%%%%%%%%%%%%Jj%%%%%J
24041Bj%%%%JjJj%%%%Jj%%%%%Jj%%%J%jJ%j%%%%%%%%%Jj%%%%%%%%%%%%%%%%%%%%%%%%%%%%
24111A%%%%%%%%%%%%%%%%%%%%%%%%Jj%%%%%%%%%%Jj%%%%%%%%%%%%%%%%%%%%%%%%%%%%%%%%
24181A%%%%Jj%%%%Jj%%%%%%%%%%%%%%%%%%%%%%%%%%%%%%%%%Jj%%%%%%%%%%%%%%%%%%%%%%%
24251A%%%%%%%%%%%%%%%%%%%%%%%%%%%%%%%%%%%%%%%%%%%%%%%%%%%%%%%%%%%%%%%%%%%%%%
24321A%%%%%%%%%%%%%%%%%%%%%%%%%%%%%%%%%%%%%%%%%%%%%%%%%%%%%%%%%%%%%%%%%%%%%%
24391A%%%%%%%%%%%%%%%%%%%%%%%%%%%%%%%%%%%%%%%%%%%%%%%%%%%%%%%%%%%%%%%%%%%%%%
24461A%%%%%%%%%%%%%%%%%%%%%%%%%%%%%%%%%%%%%%%%%%%%%%%%%%%%%%%%%%%%%%%%%%%%%%
24531A%%%%%%%%%%%%%%%%%%%%%%%%%%%%%%%%%%%%%%%%%%%%%%%%%%%%%%%%%%%%%%%%%%%%%%
24601A%%%%%%%%%%%%%%%%%%%%%%%%%%%%%%%%%%%%%%%%%%%%%%%%%%%%%%%%%%%%%%%%%%%%%%
24671A%%%%%%%%%%%%%%%%%%%%%%%%%%%%%%%%%%%%%%%%%%%%%%%%%%%%%%%%%%%%%%%%%%%%%%
24741A%%%%%%%%%%%%%%%%%%%%%%%%%%%%%%%%%%%%%%%%%%%%%%%%%%%%%%%%%%%%%%%%%%%%%%
24811A%%%%%%%%%%%%%%%%%%%%%%%%%%%%%%%%%%%%%%%%%%%%%%%%%%%%%%%%%%%%%%%%%%%%%%
24881A%%%%%%%%%%%%%%%%%%%%%%%%%%%%%%%%%%%%%%%%%%%%%%%%%%%%%%%%%%%%%%%%%%%%%%
24951A%%%%%%%%%%%%%%%%%%%%%%%%%%%%%%%%%%jJ%%%%%%%%%%%%%%%%%%%%%%%%%%%%%%%%%%
25021A%%%%%%%%%%%%%%%%%%%%%%%%%%%%%%%%%%%%%%%%%%%%%%%%%%%%%%%%%%%%%%%%%%%%%%
25091A%%%%%%%%%%%%%%%%%%%%%%%%%%%%%%%%%%%%%%%%%%%%%%%%%%%%%%%%%%%%%%%%%%%%%%
25161A%%%%%%jJ%%%%%%j%J%%%%%%%%%%%%%%%%%%%%jJ%%%%%%%%%%%%%%%%%%%%%%%%%%%%%%%
25231A%%%%%%%%%%%%%%%%%%%%%%jJ%%%%%%%%%%%%%%%%%%%%%%%%%%%%%%jJ%%%%%%%%%%%%%%
25301A%%%%%%%%%%%%%%%%%%%%%%%%%j%J%%j%%%%%JjJ%%jJ%%%%jJ%%%%%%%%%j%%%Jj%%J%j%
25371@%J%jJ%j%J%%%%%%%%%%%%%jJ%%%%%%%%%%%%%%%%%%%%j%J%jJ%%%%%jJ%j%J%%%%jJj%J
25441A%%%%j%J%%%%%%j%J%%%%jJ%j%J%%%jJj%%J%%%%%%%%%j%J%%%%%%%%%%%%%%%%%%%%%%%
25511A%%%%%%%%%%jJ%jJ%%%%%%%%%jJ%jJ%%%%jJ%jJj%J%%jJ%%%%%%%%%j%J%%j%%J%%%%jJ%
25581AjJjJ%j%%%JjJ%%j%%%%%%%%%%%%%%JjJj%%%%%%Jj%%%%%%%%%%%%%J%j%J%j%%%%%%J%j
25651@%%%%%%Jj%%%%%%%%%%%%JjJ%j%%%%%%JjJj%%%%%J%%jJj%J%j%%%%%%J%j%%%%Jj%%%%%
25721@%%J%j%%%%%%%%%%%%%%%%%%%%%%%%%%%%%%%%%%JjJ%j%%%J%%%j%Jj%%%%%%%%%%%%%%%
25791@%%%%%%%%%%Jj%%%%%%%%%%%%%%%%%%%%%%%%%%%%%%%%%%%%%%%%%%%%%%%%%%%%%%%%%%
25861@%%%%%%%%%%%%%%%%%%%%%%%%%%%%%%%%%%%%%%%%%%%%%%%%%%%%%%%%%%%%%%%%%%%%%%
25931@%%%%%%Jj%%%%%%%%%%%%%%%%%%%%%%%%%%%%%%%%%%%%%%%%%%%%%%%%%%%%%%%%%%%%%%
26001@%%%%%%%%%%%%%%%%%%%%%%%%%%%%%%%%%Jj%%%%%%%%%%%%%%%%%%%%%%%%%%%%%%%%%%%
26071@%%%%%%%%%%%%%%%%%%%%%%%%%%%%%%%%%%%%%%%%%%%%%%%%%%%%%%%%%%%%%%%%%%%%%%
26141@%%%%%%%%%%%%%%%%%%%%%%%%%%%%%%%%%%%%%%%%%%%%%%%%%%%%%%%%%%%%%%%%%%%%%%
26211@%%%%%%%%%%%%%%%%%%%%%%%%%%%%%%%%%%%%%%%%%%%%%%%%%%%%%%%%%%%%%%%%%%%%%%
26281@%%%%%%%%%%%%%%%%%%%%%%%%%%%%%%%%%%%%%%%%%%%%%%%%%%%%%%%%%%%%%%%%%%%%%%
26351@%%%%%%%%%%%%%%%%%%%%%%%%%%%%%%%%%%%%%%%%%%%%%%%%%%%%%%%%%%%%%%%%%%%%%%
26421@%%%%%%%%%%%%%%%%%%%%%%%%%%%%%%%%%%%%%%%%%%%%%%%%%%%%%%%%%%%%%%%%%%%%%%
26491@%%%%%%%%%%%%%%%%%%%%%%%%%%%%%%%%%%%%%%%%%%%%%%%%%%%%%%%%%%%%%%%%%%%%%%
26561@%%%%%%%%%%%%%%%%%%%%%%%%%%%%%%%%%%%%%%%%%%%%%%%%%%%%%%%%%%%%%%%%%%%%%%
26631@%%%%%%%%%%%%%%%%%%%%%%%%%%%%%%%%%%%%%%%%%%%%%%%%%%%%%%%%%%%%%%%%%%%%%%
26701@%%%%%%%%%%%%%%%%%%%%%%%%%%%%%%%%%%%%%%%%%%%%%%%%%%%%%%%%%%%%%%%%%%%%%%
26771@%%%%%%%%%%%%%%%%%%%%%%%%%%%%%%%%%%%%%%%%%%%%%%%%%%%%%%%%%%%%%%%%%%%%%%
26841@%%%%%%%%%%%%%%%%%%%%%%%%%%%%%%%%%%%%%%%%%%%%%%%%%%%%%%%%%%%%%%%%%%%%%%
26911@%%%%%%%%%%%%%%%%%%%%%%%%%%%%%%%%%%%%%%%%%%%%%%%%%%%%%%%%%%%%%%%%%%%%%%
26981@%%%%%%%%%%%%%%%%%%%%%%%%%%%%%%%%%%%%%%%%%%%%%%%%%%%%%%%%%%%%%%%%%%%%%%
27051@%%%%%%%%%%%%%%%%%%%%%%%%%%%%%%%%%%%%%%%%%%%%%%%%%%%%%%%%%%%%%%%%%%%%%%
27121@%%%%%%%%%%%%%%%%%%%%%%%%%%%%%%%%%%%%%%%%%%%%%%%%%%%%%%%%%%%%%%%%%%%%%%
27191@%%%%%%%%%%%%%%%%%%%%%%%%%%%%%%%%%%%%%%%%%%%%%%%%%%%%%%%%%%%%%%%%%%%%%%
27261@%%%%%%%%%%%%%%%%%%%%%%%%%%%%%%%%%%%%%%%%%%%%%%%%%%%%%%%%%%%%%%%%%%%%%%
27331@%%%%%%%%%%%%%%%%%%%%%%%%%%%%%%%%%%%%%%%%%%%%%%%%%%%%%%%%%%%%%%%%%%%%%%
27401@%%%%%%%%%%%%%%%%%%%%%%%%%%%%%%%%%%%%%%%%%%%%%%%%%%%%%%%%%%%%%%%%%%%%%%
27471@%%%%%%%%%%%%%%%%%%%%%%%%%%%%%%%%%%%%%%%%%%%%%%%%%%%%%%%%%%%%%%%%%%%%%%
27541@%%%%%%%%%%%%%%%%%%%%%%%%%%%%%%%%%%%%%%%%%%%%%%%%%%%%%%%%%%%%%%%%%%%%%%
27611@%%%%%%%%%%%%%%%%%%%%%%%%%%%%%%%%%%%%%%%%%%%%%%%%%%%%%%%%%%%%%%%%%%%%%%
27681@%%%%%%%%%%%%%%%%%%%%%%%%%%%%%%%%%%%%%%%%%%%%%%%%%%%%%%%%%%%%%%%%%%%%%%
27751@%%%%%%%%%%%%%%%%%%%%%%%%%%%%%%%%%%%%%%%%%%%%%%%%%%%%%%%%%%%%%%%%%%%%%%
27821@%%%%%%%%%%%%%%%%%%%%%%%%%%%%%%%%%%%%%%%%%%%%%%%%%%jJ%%%%%%%%%%%%%%%%%%
27891@%%%%%%%%%jJ%%%%jJ%%%j%%J%%j%%J%%%%%%%%%%%%jJ%%%%%%%%%%%%jJjJjJ%%%%%j%%
27961aJj%J%%%%j%J%jJj%JjJ%%%j%%%J%%%%%%jJ%%j%J%%%%%%jJ%%%%%%%%j%%J%%%%%%%%%%
28031@%%%j%%%J%%%%%%%jJj%Jj%J%%%%j%J%%%%%%j%J%%%%j%%%JjJ%%j%%J%j%%%%Jj%%J%%j
28101a%%%%J%j%%%%J%%j%%%%%J%%%j%%%%%%%%%%J%j%%%%%Jj%Jj%%%%%%%%%%%%J%j%%%%%%%
28171aJj%%%%%%J%j%%J%%%%%%%%%%%%%%%%jJ%%j%%Jj%%%JjJ%%j%J%j%%%%%%%%%JjJ%%%j%%
28241a%%%%%%J%jJj%J%jJ%%%j%%%J%%jJ%%j%%J%%%%%%%j%%%J%%%jJ%j%%%%%%J%j%%%J%j%%
28311aJj%%JjJjJj%%%Jj%Jj%%%%Jj%%%%%Jj%%%%%%%%%%%JjJ%j%%%%%%%%%%%%%%%%%%%%%%%
28381a%%%Jj%%%%Jj%%%%%%%%%%%%%%%%%%%%%%%%%%%%%%%%%%%%%%%%%%%%%%%%%%%%%%%%%%%
28451a%%%%%%%%%%%%%%%%%%%%%%%%%%%%%%%%%%%%%%%%%%%%%%%%%%%%%%%%%%%%%%%%%%%%%%
28521a%%%%%%%%%%%%%%%%%%%%%%%%%%%%%%%%%%%%%%%%%%%%%%%%%%%%%%%%%%%%%%%%%%%%%%
28591a%%%%%%%%%%%%%%%%%%%%%%%%%%%%%%%%%%%%%%%%%%%%%%%%%%%%%%%%%%%%%%%%%%%%%%
28661a%%%%%%%%%%%%%%%%%%%%%%%%%%%%%%%%%%%%%%%%%%%%%%%%%%%%%%%%%%%%%%%%%%%%%%
28731a%%%%%%%%%%%%%%%%%%%%%%%%%%%%%%%%%%%%%%%%%%%%%%%%%%%%%%%%%%%%%%%%%%%%%%
28801a%%%%%%%%%%%%%%%%%%%%%%%%%%%%%%%%%%%%%%%%%%%%%%%%%%%%%%%%%%%%%%%%%%%%%%
28871a%%%%%%%%%%%%%%%%%%%%%%%%%%%%%%%%%%%%%%%%%%%%%%%%%%%%%%%%%%%%%%%%%%%%%%
28941a%%%%%%%%%%%%%%%%%%%%%%%%%%%%%%%%%%%%%%%j%J%%%%%%%%%%%%%%%%%%%%%%%%jJ%%
29011a%%%%j%J%%%j%J%%%jJ%%%%%%%%%%%%jJ%%%%%%jJjJ%%%%%%%%%%%%%%%%%%%%%%%%%%%%
29081a%%jJ%%%jJj%J%%%%%%%%%%%jJ%jJj%%J%%%%%%%%j%J%%%%%%%%jJ%%%%%%%%%%%jJ%%%%
29151a%%%%j%JjJ%%%j%J%%%%%%j%J%%%%%j%JjJ%j%%%%%%%J%%j%%%%%%%%%%%%%%%%%%%%%%%
29221bJ%j%Jj%%%%%%Jj%%%%%%%%%%%%%%%%%%%%%%%%%%%%%%%%%%%%%%%%%%%%%%%%%%%%%%J%
29291aj%%%Jj%%%%%%%%%Jj%%%%J%jJ%j%Jj%J%j%%%%%%%%%%%%%%J%%j%%Jj%%%%%%%%%%%%%%
29361b%%%%%%J%j%%%%%%%%%%%%%%%J%jJ%%%j%%%%%%%%%%J%%j%%%%%%%%%%%%%J%j%%%%%%%%
29431b%Jj%%%%%%%%%%%%%%%%%Jj%%%%%%%%%%%%%%%%%%%%%%%%%%%%%%%%JjJj%%%%%%%%%%%%
29501b%%%%%%%%%%%%%%%%%%%%%%%%%%%%%%%%%%%%%%%%%%%%%%%%%%%%%%%%%%%%%%%%%%%%%%
29571b%%%%%%%%%%%%%%%%%%%%%%%%%%%%%%%%%%%%%%%%%%%%%%%%%%%%%%%%%%%%%%%%%%%%%%
29641b%%%%%%%%%%%%%%%%%%%%%%%%%%%%%%%%%%%%%%%%%%%%%%%%%%%%%%%%%%%%%%%%%%%%%%
29711b%%%%%%%%%%%%%%%%%%%%%%%%%%%%%%%%%%%%%%%%%%%%%%%%%%%%%%%%%%%%%%%%%%%%%%
29781b%%%%%%%%%%%%%%%%%%%%%%%%%%%%%%%%%%%%%%%%%%%%%%%%%%%%%%%%%%%%%%%%%%%%%%
29851b%%%%%%%%%%%%%%%%%%%%%%%%%%%%%%%%%%%jJ%%%%%%%%%%%%%%%%%%%%%%%%%%%%%%%%%
29921bj%J%%%%%%%%%%%%%%%%%%%%%%%%%%%%%%%%%%%%%%%%%%%%%%%%%%%%%%%%%%%%%%%%%%%
29991b%%%%%jJ%%%%%%%%%%%%%%%%%%%%%%%%%%%%%%%%%j%J%%%%%%%%%%%jJjJ%%jJ%j%%%%J%
30061bjJ%%jJ%%%%%jJ%jJ%%%%%%%jJ%%%j%%%%Jj%JjJj%Jj%%%J%%%jJ%j%%%%%%%%J%jJ%j%%
30131cJ%j%%%%%%%J%j%%%J%%jJ%j%%%%%%%%J%j%%%JjJj%%%%%%J%%%%%j%%%J%jJj%J%j%JjJ
30201bj%%%%%%%%%%%J%%j%%%%%%%%%%JjJ%j%%%%%%%%%%J%%%j%%%%%%J%jJ%%j%JjJj%%Jj%%
30271c%%Jj%%%%%%%%%%%%%%%%%%%%%%%%%%%%%%%%%%%%%%%%%%%%%%%%%%%%%%%%%%%%%%%%%%
30341c%%%%%%%%%%%%%%%%%%%%%%%%%%%%%%%%%%%%%Jj%%%%%%%%%%%%%%%%%%%%%%%%%%%%%%%
30411c%%%%%%%%%%%%%%%%%%%%%%%%%%%%%%%%%%%%%%%%%%%%%%%%%%%%%%%%%%%%%%%%%%%%%%
30481c%%%%%%%%%%%%%%%%%%%%%%%%%%%%%%%%%%%%%%%%%%%%%%%%%%%%%%%%%%%%%%%%%%%%%%
30551c%%%%%%%%%%%%%%%%%%%%%%%%%%%%%%%%%%%%%%%%%%%%%%%%%%%%%%%%%%%%%%%%%%%%%%
30621c%%%%%%%%%%%%%%%%%%%%%%%%%%%%%%%%%%%%%%%%%%%%%%%%%%%%%%%%%%%%%%jJ%%%%%%
30691c%%%%%%%%%%%%%%%%jJjJ%%%%%%%%%%jJ%%%%%%%%%%%%%%%%%%%%%%%%%%%%%%%%%%%%%%
30761c%%%%%%%%%%%%%%%%%%%%%%%%%%%%%j%J%%j%J%%%%%%%%%%%%%%%%%%%%%%%%%j%Jj%J%%
30831c%%%%j%%Jj%%J%%%j%J%j%%%J%%%%%%%%jJ%%%%%jJ%%j%%%%JjJ%jJ%%%%j%%%%Jj%%%%%
30901dJjJ%jJ%j%%%%%%J%%%%%%j%%%Jj%%%%%%Jj%%%J%%%%%%%j%Jj%%%J%%%j%%J%%j%J%j%%
30971dJ%%%%%j%%%J%j%%J%jJ%%%j%%Jj%%%%%%%%%%%%Jj%%J%%j%%%%%%%%%%%%%J%%%j%%%%J
31041cjJj%%%%%%%%%%%%%%%%%%%%%%%%%%%%%%%%%%%%%%%%%%%%%%%%%%%%%%%%%%%%%%%%%%%
31111d%%%%%%%%%%%%%%%%%%%%%%%%%%%%%%%%%%%%%%%%%%%%%%%%%%%%%%%%%%%%%%%%%%%%%%
31181d%%%%%%%%%%%%%%%%%%%%%%%%%%%%%%%%%%%%%%%%%%%%%%%%%%%%%%%%%%%%%%%%%%%%%%
31251d%%%%%%%%%%%%%%%%%%%%%%%%%%%%%%%%%%%%%%%%%%%%%%%%%%%%%%%%%%%%%%%%%%%%%%
31321d%%%%%%%%%%%%%%%%%%%%%%%%%%%%%%%%%%%%%%%%%%%%%%%%%%%%%%%%%%%%%%%%%%%%%%
31391d%%%%%%%%%%%%%%%%%%%%%%%%%%%%%%%%%%%%%%%%%%%%%%%%%%%%%%%%%%%%%%%%%%%%%%
31461d%%%%%%%%%%%%%%%%%%%%%%%%%%%%%%%%%%%%%%%%%%%%%%%%%%%%%%%%%%%%%%%%%%%%%%
31531d%%%%%%%%%%%jJ%%%%%%%%%%%%%%%%%%%%%%%%%%%%%%%%%%%%%%%%%%%%%%%%%%%%%%%%%
31601d%%j%J%%j%%%Jj%J%%%%%%j%J%%j%%J%jJj%%%%%%J%%j%%Jj%%J%%%j%%%%%%%J%%%jJ%j
31671e%%J%%j%%%%%%Jj%%Jj%%%Jj%%%%%%%%%Jj%Jj%J%%%j%%%%%Jj%%%%Jj%%%%%%Jj%%%%%%
31741eJ%jJj%J%%jJj%%J%%j%%%J%j%Jj%%Jj%%J%%%%%j%%%%%Jj%%%%JjJ%j%%%%%%%%%%%%%%
31811e%%%%%%%%%%%%%%%%%%%%%%%%%%%%%%%%%%%%%%%%%%%%%%%%%%%%%%%%%%%%%%%%%%%%%%
31881e%%%%%%%%%%%%%%%%%%%%%%%%%%%%%%%%%%%%%%%%%%%%%%%%%%%%%%%%%%%%%%%%%%%%%%
31951e%%%%%%%%%%%%%%%%%%%%%%%%%%%%%%%%%%%%%%%%%%%%%%%%%%%%%%%%%%%%%%%%%%%%%%
32021e%%%%%%%%%%%%%%%%%%%%%%%%%%%%%%%%%%%%%%%%%%%%%%%%%%%%%%%%%%%%%%%%%%%%%%
32091e%%%%%%%%%%%%%%%%%%%%%%%%%%%%%%%%%%%%%%%%%%%%%%%%%%%%%j%J%%%%%%%%%%%%%%
32161e%%%%%%%%%%%%%%%%%%%%%%%%%%%%%%%%%%%%jJ%%jJ%%%%%%%%%%%%%%%%%%%%%%%%%%%%
32231e%%%%jJ%jJ%%%%%j%%JjJ%%%j%%%J%j%%%%%%%JjJjJ%j%%%%%Jj%%%%%%%%%J%j%%%%JjJ
32301ej%%%%%%J%%jJ%%%%%%%jJj%%%%%%J%jJ%jJ%%%jJ%%j%%Jj%J%j%%%J%j%%%J%%%j%J%%j
32371f%%J%jJj%%%%%%%%%%%%%%%%%%%%%%%%%%%%%%%%%%%%%%%%%%%%%%%%%%Jj%%%%%%%%%%%
32441f%%%%%%%%%%%%%%%%%%%%%%%%%%%%%%%%%%%%%%%%%%%%Jj%%%%%%%%%%%%%%%%%%%%%%%%
32511f%%%%%%%%%%%%%%%%%%%%%%%%%%%%%%%%%%%%%%%%%%%%%%%%%%%%%%%%%%%%%%%%%%%%%%
32581f%%%%%%%%%%%%%%%%%%%%%%%%%%%%%%%%%%%%%%%%%%%%%%%%%%%%%%%%%%%%%%%%%%%%%%
32651f%%%%%%%%%%%%%%%%%%%%%%%%%%%%%%%%%%%%%%%%%%%%%%%%%%%%%%%%%%%%%%%%%%%%%%
32721f%%%%%%%%%%%%%%%%%%%%%%%jJ%%%%%%%%%%%%%%%%%%%%%%%%%jJj%J%j%J%%%%%%%jJ%%
32791f%%jJ%%%%j%J%%%%%%%%%%%%%%%%%%%%%j%J%%%%%%%%%%jJjJ%%%jJ%%%%%%%%%%%%%%j%
32861g%J%%j%%J%%%%%%%%%jJ%%%%%%%%%jJ%jJj%%J%%%jJ%%%%%j%%%%%J%%%%%%%%%%j%J%%%
32931f%%%j%%%J%j%Jj%JjJjJj%%%%%%%%J%j%%%Jj%%%%%%%%%Jj%%%%%J%j%%%%%%%%%%%%%%%
33001g%%%%%%%%%%%%%%%%%%%%%%%%%%%%%%%%%%%%%%%%%%%%%%%%%%%%%%%%%%%%%%%%%%%%%%
33071g%%%%%%%%%%%%%%%%%%%%%%%%%%%%%%%%%%%%%%%%%%%%%%%%%%%%%%%%%%%%%%%%%%%%%%
33141g%%%%%%%%%%%%%%%%%%%%%%%%%%%%%%%%%%%%%%%%%%%%%%%%%%%%%%%%%%%%%%%%%%%%%%
33211g%%%%%jJjJjJ%%j%JjJj%J%%%%j%%%J%%%jJ%%%%%%j%%%J%%j%%%%%%J%j%%%%J%%%%%%%
33281g%%%%%j%%J%%%%%%jJjJj%J%%j%JjJjJ%%%%%%%%%%%%%%%jJjJ%%%jJ%%%%%%%%%%%%%%%
33351g%%%%%%%%%%%%%%%%%jJ%%%%%j%J%%%jJ%%jJj%%%J%%jJ%%%%j%J%%j%J%j%%%%%%%%%%%
33421hJ%%%j%J%j%%%Jj%%Jj%J%j%%%%%%%Jj%J%j%%JjJj%%%%%%%%%%%%%%%%%%%%%%%%%%%%%
33491h%%%%%%%%%%%%%%%%%%%%%%%%%%%%%%%%%%%%%%%%%%%%%%%%%%%%%%%%%%%%%%%%%%%%%%
33561h%%%%%%%%%%%%%%%%%%%%%%%%%%%%%%%%%%%%%%%%%%%%%%%%%%%%%%%%%%%%%%%%%%%%%%
33631h%%%%%%%%%%%%%%%%%%%%%%%%%%%%%%%%%%%%%%%%%%%%%%%%%%%%%%%%%%%%%%%%%%%%%%
33701h%%%%%%%%%%%%%%%%%%%jJ%j%J%%%%%%%%%%%%%%%%jJ%%%%%%%%%%%%%%%%%%%%%%%%jJ%
33771h%%j%J%j%%%J%%%%%%jJ%%%%%%%%%%j%%%%J%%j%Jj%J%%j%%J%%%%%%%%%%jJ%j%J%%%%j
33841i%%%%%J%%%%%%%j%%%%%%JjJ%%%%%%jJ%%jJ%j%%%%JjJjJ%j%%%%%%%%J%j%%%%%%%%%%%
33911i%%%%%%%%%%%%%%%%%%%%%%%%%%%%%%%%%%%%%%%%%%%%%%%%%%%%%%%%%%%%%%%%%%%%%%
33981i%%%%%%%%%%%%%%%%%%%%%%%%%%%%%%%%%%%%%%%%%%%%%%%%%%%%%%%%%%%%%%%%%%%%%%
34051i%%%%%%%%%%%%%%%%%%%%%%%%%%%%%%%%%%%%%%%%%%%%%%%%%%%%%%%%%%%%%%%%%%%%%%
34121i%%%%%%%%%%%%%%%%%%%%%jJ%%%%%%%%%%%%%%%%%%%%%%%%%%%%%%%%%%%%%%%%%jJ%%%j
34191a0%%J%%%j%J%%%%%%%%%%%%%%%%%j%J%%j%%JjJ%%j%Jj%Jj%%%JjJ%j%%%%%%%%%%J%j%%
34260a0Jj%%%%%%%%%%%%%%%%%%J%j%%%%%%%%%%%%%%%%%%%%%%%%%%%%Jj%%%%%%%%%%%%%%%%
34329a0%%%%%%%%%%%%%%%%%%%%%Jj%%%%%%%%%%%%%%%%%%%%%%%%%%%%%%%%%%%%%%%%%%%%%%
34398a0%%%%%%%%%%%%%%%%%%%%%%%%%%%%%%%%%%%%%%%%%%%%%%%%%%%%%%%%%%%%%%%%%%%%%
34467a0%%%%%%%%%%%%%%%%%%%%%%%%%%%%%%%%%%%%%%%%%%%%%%%%%%%%%%%%%%%%%%%%%%%%%
34536a0%%%%%%%%%%%%%%%%%%%%%%%%%%%%%%%%%%%jJ%%%%%%%jJ%%%%%%%%j%%%JjJ%j%Jj%Jj
34605a1J%%j%%J%%jJjJj%%J%j%%%%%%%%%%%%%%%%%Jj%Jj%%%%%%%%%%%%%%%%%%%%%%%%%%%%
34674a1%%%%%%%%%%%%%%%%%%%%%%%%%%%%%%%%%%%%%%%%%%%%%%%%%%%%%%%%%%%%%%%%%%%%%
34743a1%%%%%%%%%%%%%%%%%%%%%%%%%%%%%%%%%%%%%%%%%%%%%%%%%%%%%%%%%%%%%%%%%%%%%
34812a1%%%%%%%%%%%%%%%%%%%%%%%%%%%%%%%%%%%%%%%%%%%%%%%%%%%%%%%%%%j%%%%%%%%%J
34881a1%%%%%j%Jj%J%%%jJ%%%%j%%Jj%Jj%%%%%%%%%%%%%%%%%%%%%%%%%%%%Jj%%%%%%%%%%%
34950a2%%%%%%%%%%%%%%%%Jj%%%%%%%Jj%%%%%%%%%%%%%%%%%%%%%%%%%%%%%%%%%%%%%%%%%%
35019a2%%%%%%%%%%%%%%%%%%%%%%%%%%%%%%%%%%%%%%%%%%%%%%%%%%%%%%%%%%%%%%%%%%%%%
35088a2%%%%%%%%%%%%%%%%%%%%%%%%%%%%%%%%%%%%%%%%%%%%%%%%%%%%%%%%%%%%%%%%%%%%%
35157a2%%%%%%%%%%%%%%%%%%%%%%%%%j%JjJ%%jJjJ%%j%%%%%J%%%%%%%%j%%%%Jj%%%%%%%%%
35226a3Jj%%%%%%%%%%%%%%%%%%Jj%%%%%%%%%%%%%%%%%%%%%%%%%%%%%%%%%%%%%%%%%%%%%%%
35295a3%%%%%%%%%%%%%%%%%%%%%%%%%%%%%%%%%%%%%%%%%%%%%%%%%%%%%%%%%%%%%%%%%%%%%
35364a3%%%%%%%%%%%%%%%%%%%%%%%%%%%%%%%%%%jJ%%%%%%%%%%%%%%%%%%%%%%%%%%jJ%%%%%
35433a3%%%%%j%J%j%%J%%%%%j%J%%%jJ%j%%%%%J%%%%%%%jJj%J%jJj%Jj%%%%%Jj%%%%%%%%J
35502a3j%%%%%%%%%%Jj%%%%%%%%%%%%%%%%%%%%%%%%%%%%%%%%%%%%%%%%%%%%%%%%%%%%%%%%
35571a4%%%%%%%%%%%%%%%%%%%%%%%%%%%%%%%%%%%%%%%%%%%%%%%%%%%%%%%%%%%%%%%%%%%%%
35640a4%%%%%%%%%%%%%%%%%%%%%%%%%%%%%%%%%%%%%%%%jJ%%%%%%%%%%%%%%%%%%%%%%jJ%%%
35709a4%%%%jJ%%%%j%%%J%j%%%%Jj%%Jj%%%Jj%%%%%%%%%%%%%%%%%%%%%Jj%%%%%%%%%%%%%%
35778a5%%%%%%%%%%%%%%%%%%%%%%%%%%%%%%%%%%%%%%%%%%%%%%%%%%%%%%%%%%%%%%%%%%%%%
35847a5%%%%%%%%%%%%%%%%%%%%%%%%%%%%%%%%%%%j%J%%%%%%%%%%%%%%%%%j%JjJj%%Jj%J%%
35916a5jJj%%%%%%%%%JjJj%%%%%%%%%%%%%J%j%%%%%%%%%%%%%%%%%%%%%%%%%%%%%%%%%%%%%
35985a6%%%%%%%%%%%%%%%%%%%%%%%%%%%%%%%%%%%%%%%%%%%%%%%%%%%%%%%%%%%%%%%%%%%%%
36054a6%%%%%%%%%%%%%%%%%%%%%%j%%J%%%%j%%J%%jJj%%%%%%Jj%%J%%jJ%j%%J%j%%%%%%%%
36123a7%%%%%%Jj%%%%%%%%%Jj%%%%%%%%%%%%%%%%%%%%%%%%%%%%%%%%%%%%%%%%%%%%%%%%%%
36192a7%%%%%%%%%%%%%%%%%%%%%%%%%%%%%%%%%%%%%%%%%%%%%%%%%%jJ%j%J%%%%%jJ%%%%%%
36261a7%jJjJj%%%%%%%Jj%%%%Jj%%%JjJ%j%%%%%%%%%%%%%%%%%%%%%%%%%%%%%%%%%%%%%%%%
36330a8%%%%%%%%%%%%%%%%%%%%%%%%%%%%%%%%%%%%%%%%%%%%%%%%%%%%%%%%%%%%%%%%%%%%%
36399a8%%%%%%%%%%%%jJ%%%%j%%J%j%%J%%%j%J%%%%%j%J%%jJ%%%j%%%%%%%%%%%%%%%%%%%%
36468a9%%%%%%%%%%%%%%%%%%%%%%%%%%%%%%%%%%%%%%%%%%%%%%%%%%%%%%%%%%%%%%j%J%jJ%
36537a9jJ%%jJ%%j%%J%%j%%%%%%%J%j%%%%%%%%%%%%%%%%%%%%%%%%%%%%%%%%%%%%%%%%%%%%
36606b0%%%%%%%%%%%%%%%%%%%%%%%%%%%%%%%%%%jJ%%%%%%%%%%%%%%%j%%J%%j%J%%%%%%j%%
36675b1%%%%Jj%%%%%%%%%%%%%%Jj%%%%%%%%%%%%%%%%%%%%%%%%%%%%%%%%%%%%%%%%%%%%%%%
36744b1%%%%%%%%%%%%%%%%%%%%%%%jJ%%%%jJ%jJ%j%Jj%%Jj%%%%%%%%%%%%%%%%%%%%%%%%%%
36813b2%%%%%%%%%%%%%%%%%%%%%%%%%%%%%%%%%%%%%%%%%%%%%%%%%%%%%%%%%%%jJ%%j%%%J%
36882b2%%%jJ%j%%%Jj%%%%%%%%%%%%%%%%%%%%%%%%%%%%%%%%%%%%%%%%%%%%%%%%%%%%%%%%%
36951b3%%%%%%%%%%%%%%%%%%%%%%%%%j%%%J%%j%%%%%%%%%%%%%%%%%%%%Jj%%%%%%%%%%%%%%
37020b4%%%%%%%%%%%%%%%%%%%%%%%%%%%%%%%%%%%%%%%%%%%%%%%%%jJ%%%%%%%j%%%%%%%%%J
37089b4j%%%Jj%%%%%%%%%%%%%%%%%%%%%%%%%%%%%%%%%%%%%%%%%%%%%%%%%%%jJ%%%%%%%%%%
37158b5%jJ%jJ%jJ%%%%%j%%%%%%%%%%%%%%%%%%%%%%%%%%%%%%%%%%%%%%%%%%%%%%%%%%%%%%
37227b6%%%%%%%%%%jJ%%j%Jj%J%j%%%%%%%%%%%%%%%%%%%%%%%%%%%%%%%%%%%%%%%%%%%%%%%
37296b7%%%%%%%%%%%%%%%%%%%%%%%%%jJjJjJ%j%%%JjJj%%%%%%%%%%%%%%%%%%%%%%%%%%%%%
37365b8%%%%%%%%%%%%%%%%%%%%%%%%%%%%%%%%%%%j%J%%j%Jj%%%%%%%%%%%%%%%%%%%%%%%%%
37434b9%%%%%%%%%%%%%%%%%%%%%%%%%%%%%%%%%%%%%%%%%%%%%%%%%%%j%%%%%%%%%%%%Jj%%%
37503c0%%%%%%%%%%%%%%%%%%%%%%%%%%%%%%%%%%%%%%%%%%%%%%%j%J%%%%%j%%%Jj%JjJ%%%%
37572c0j%%%%%%%%%%%%%%%%%%%%%%%%%%%%%%%%%%%%%%%%%%%%%%%%%%%%%%%jJ%%%%j%%%%%J
37641c1j%%Jj%%%%%%%%%%%%%%%%%%%%%%%%%%%%%%%%%%%%%%%%%%%%%%%%%%%%%%%%%%%%%j%%
37710c3%J%jJj%%%%%%%%%%%%%%%%%%%%%%%%%%%%%%%%%%%%%%%%%%%%%%%%%%%%%%%%%%%%%%%
37779c3%%%%%%%%%%%%%jJ%%%%%j%%Jj%%J%j%J%j%Jj%%%%%%%%%%%%%%%%%%%%%%%%%%%%%%%%
37848c4%%%%%%%%%%%%%%%%%%%%%%%%%%%%%%%jJ%%%%%j%%%J%j%%%%%%%%%%%%%%%%%%%%%%%%
37917c5%%%%%%%%%%%%%%%%%%%%%%%%%%%%%%%%%%%%%%%%%%%j%Jj%%%%%%%%%%%%%%%%%%%%%%
37986c6%%%%%%%%%%%%%%%%%%%%%%%%%%%%%%%%%%%%%%%%%%%%%%%j%%%%%%%%%%%%%%%%%%%%%
38055c7%%%%%%%%%%%%%%%%%%%%%%%%%%%%%%%%%%%%%%%%%%%%%%%%jJ%%%%%%%%%%%%%%j%%%J
38124c7%%%%j%%%%%%%%%%%%%%%%%%%%%%%%%%%%%%%%%%%%%%%%%%%%%%%%%%%%%%%%%%%%%%%%
38193c8%%%%%%%%%%%%%%%%%%%%%%%%j%J%%%%%jJ%j%%%%%%%Jj%%%%%%%%%%%%%%%%%%%%%%%%
38262c9%%%%%%%%%%%%%%%%%%%%%%%%%%%%%%%%%%%%%%%%%%%%%%%%%%%%%%j%%Jj%%J%%%j%%%
38331d0%%J%j%%%%%%%%%%%%%%%%%%%%%%%%%%%%%%%%%%%%%%%%%%%%%%%%%%%%%%%%%%%%%%%%
38400d0%%%%%%%%%%%%%%%%%%jJ%%%%%j%J%%%%jJ%j%%Jj%%%%%%%%%%%%%%%%%%%%%%%%%%%%%
38469d1%%%%%%%%%%%%%%%%%%%%%%%%%%%%%%%%%%%%%%%%%%%%%%%%%%%%%%%%%%%%%%%%%%%%%
38538d1%%%%%%%%%%%%%%%%%%%%%%%%%%%%%%jJjJ%%%%j%J%j%J%%j%%%%%%%%%
38595d2
##PAGE=	N=2
##DATATABLE=	(X++(I..I)), XYDATA
-92475a4%%%%%%%%%%jJ%j%%%%%%%%%%%%%%%%%%%%%%%%jJj%%%%%%%%%%%%%%%%j%J%%%j%%%%
-92407a7%%%%%%%%%%%%%%%j%%%Jj%%%%%%%%%%%%%%%%%%%jJ%j%%%%%%%%%%%%%%%%%jJ%j%%%
-92339b0%%%%%%%%%%%%%jJ%j%J%j%%%%%%%%%%%%%%%%%%%%%%j%%%%%%%%%%%%%%%%%%%jJ%j%
-92271b3%%%%%%%%%%%%%%%%%%%%%%%%%%j%%%%%Jj%%%%%%%%%%j%%J%%%j%%%%%%%%%%%%%%%%
-92203b5%%%%%%j%%%%%%%%%%%%%%%%%%%%%%%%j%%%%%%%%%%%%%%%%%%%jJ%%%j%%Jj%%%%%%%
-92135b8%%%%%%%%%jJ%%jJj%%%%Jj%%%%%%%%%%%%%jJ%%j%J%j%%%%%%%%%%%%%%%%%%%jJ%%%
-92067c0%%j%%%%%%%%%%%%%%%%%%%%%j%J%%%j%%%%%%%%%%%%%%%%%%%%%%%%j%Jj%%%%%%%%%
-91999c3%%%%%%%%%%%%%%%%%%%j%J%j%%%%%%%%%%%%%%%%jJ%%%jJ%j%%%Jj%%%%%%%%%%%%%%
-91931c5%%%%%%%j%%%%%%%%%Jj%%%%%%%%%%%%%%%%%%%%%jJ%%%%%%j%%%%%Jj%%%%%%%%%%%%
-91863c7%%%%%%%%%%%%%%jJjJ%%j%%%%%%%%%%%%%%%%%%%%%%%%%%%%j%%%%%%%%Jj%J%j%%%%
-91795c9%%%%%%%%%%%%%%%%%%%j%%%%%%%%%%%%%%%%%%%%%%%%%%%jJj%JjJ%%j%%%%%%%%%%%
-91727d1%%%%%%%%%%%%%%%%%%%%%%%jJ%%%%jJj%%%%%%%%%%%%%%%%%%%%%%%%%%%%%%%%%%%%
-91659d2%j%%J%%j%%%%%%%%%%%%%%%%%%%%%%%%%%%%j%J%j%%J%%%%%%%jJ%j%%%%%%%%%%%%%
-91591d4%%%%%%%%%%%%%%%%%%jJj%%%J%%%%j%%%%%%%%%%%%%%%%%%%%%%%%%%jJ%%%%%%%%%%
-91523d5%j%%Jj%Jj%%%%%%%%%%%%%%%%%%%%%%%%%%%%jJ%%%%%%%%%j%%J%%jJj%Jj%J%j%%Jj
-91455d7%%%%%%%%%%%%%%%%%%%%%%%%%%%%%%%jJ%%%%%%%%%jJ%%%%j%J%%%%%jJjJ%j%%%%%%
-91387d8%%%%%%%%%%%%%%%%%%%%%%%%%%%%%%%%%%%%%%%%%%%%%%j%%%J%%%%jJ%j%%%%%%Jj%
-91319d9%%%%%%%%%%%%%%%%%%%%%%%jJ%%jJ%%%j%J%%jJ%%j%J%jJj%%JjJ%%j%%%%Jj%%JjJj
-91251e0%%%%%%%%%%%%%%%%%%%%%%%%%%%%%%%%%%%%%%%%%%%%%%%%%%%j%%J%%j%JjJ%%j%%J
-91183e0%%jJ%%%j%%J%%jJ%jJj%%%%%%%%%%%%%%%%%%%%%%%%%%%%%%%%%%%%%%%%%%%%%%%%%
-91115e1%%j%%J%%%jJ%%%%%%%%%%%%%j%%%%J%%%j%%%%%%%%%%%%%Jj%%%%%%%%%%%%%%%%%%%
-91047e2%%%%%%%%%%%%%Jj%%%%%%%%%%%%%%%%%%j%J%%%%%%%%%%%%%%%%%%%%%jJ%jJ%%%%%%
-90979e2%%%%%%%%%%%%%%%%%%jJ%%%%%%%%%%j%%J%jJj%JjJj%Jj%%%J%j%J%%%%j%%%%JjJ%%
-90911e2jJ%j%%%%%%%%%%%%%%%Jj%Jj%%%%%%J%j%Jj%Jj%%%%%%%%%%%%%%%%%%%%%%%%%%%%%
-90843e3%%%%%%%%%%%Jj%%%%%%%%%%%%%%%%%%%%%%%%%%%%%%%%%%%%%%%%%%%%%%%jJ%%%%%%
-90775e3%%%%%%%%%%%%%%%%%%%%%%%jJ%%%%%%%%jJ%%%%%%%%%%%%%%%j%%%%%%J%%%j%%JjJ%
-90707e3j%%%%%J%%j%JjJ%%jJ%%%j%%Jj%%%J%j%%JjJj%JjJj%J%%%%%%jJ%%%j%%%%%J%%%%%
-90639e3%%jJ%%%j%%J%%jJ%%%j%%JjJ%j%%JjJj%Jj%J%%j%J%%j%%%%%%J%%jJ%%%%jJ%%j%J%
-90571e3%%jJ%%%%j%%J%%%%%%%j%%%Jj%%%%J%j%%%J%%%%%jJ%%%jJ%%j%J%j%JjJ%jJjJjJ%%
-90503e3%jJ%%%j%J%%%jJ%jJ%%%%%%%%j%J%%%%%jJ%%%%%j%J%%%%%%%%%%j%J%%%%%%%%%%%j
-90435e4Jj%JjJ%%%jJjJ%jJ%%jJ%jJ%%%%%%%%%j%J%%jJj%%%J%%%%jJjJ%%%%j%J%%j%J%%jJ
-90367e3j%J%%jJjJj%J%%%j%%J%%%%j%JjJ%j%J%%j%Jj%%J%%%%%%j%%%J%%j%%%Jj%%%%%%%%
-90299e4%J%%%%%%j%%%J%jJ%%%%jJ%%%%%%jJ%%%%%jJ%%%%%%%%%%%%jJ%%%%%%%%%%j%J%%%%
-90231e3%%%%jJ%%%%%%%j%%Jj%J%%%%jJ%%%%%j%%%%%J%j%J%%%%%%%jJ%jJ%%%%%%%%%%%%%%
-90163e3%%%%%j%J%%%%jJ%%%%%%jJ%jJ%%%%%%%%%%%%%%%%j%%JjJ%%%%%%%%%%j%J%%%%%%%%
-90095e3%jJj%J%%%%%%%%%%%%%%%jJ%Jj%%%%%jJ%%%%%jJ%%%%%%%%%%%%%%%%%%%%%%%%%%%%
-90027e3%%Jj%%%Jj%%%%%%%%%%%%%%%%%%%%%%%%%%%%%%%J%%j%%%%%%%%%%%%%%%%%%%%%%%%
-89959e3%%%%%%%%%Jj%%%%%%%%%%%%%%%%%Jj%%%%%%%%%%%%%%%%Jj%%%%%%%%%%%%%%%%J%%j
-89891e3%%%%%%Jj%%%%%%%Jj%%%%%%%%J%%%j%%JjJj%%JjJjJ%j%%%%%Jj%%J%j%%%%%%J%%%%
-89823e2%j%J%%%%%%%%j%J%%%j%J%%j%%J%j%J%%jJ%j%J%j%%J%%%%jJ%%%%%%%jJ%j%%%J%%%
-89755e2%%%%j%J%%%%%%%%%%%j%%%%%%%%J%%%%j%J%%%%%jJj%J%jJjJ%%%%%%j%J%%j%%J%%%
-89687e2%%%%%%%%%%%%%%%%%%%%%%%%%%j%JjJ%%jJ%%%%%jJ%%%%%%%%%%%%%%%%%%%%%%jJ%%
-89619e2%%%%%%%%%%%%%%%%%%%%%%%%%%%%%%%%%%%%%%%%%%%%%%%%%%%%%%%%%%%%%%%%%%%%
-89551e2%%%%%%%%%%JjJj%%%%%%%%%%%%%%%%%%%%%%%%%%%%%%%Jj%%%%%Jj%%%%%%Jj%%%%%%
-89483e2%%%%Jj%%%%%%%%%%%%%%%%%%%%%%%%%%%Jj%%%J%%j%%%J%j%%%Jj%%%Jj%Jj%%%J%j%
-89415e2%%Jj%%%JjJ%%%j%%%%J%j%%%%%%%%%%%%JjJj%%%%%%%%%%%%%%%%Jj%%%J%jJj%%%%%
-89347e2%%%%%%Jj%%%%%%%%%%%%%%%%Jj%%%%%J%j%%%%%%Jj%%%%%%%%%%Jj%%%%%Jj%%Jj%Jj
-89279e2%Jj%Jj%%%%%%%%%%%J%%j%%Jj%%J%%%%%%%j%%%%Jj%%%%Jj%%%%%%%J%j%J%%%jJ%j%
-89211e2%Jj%%%J%%j%%%J%j%%%%J%%%%j%J%%%%%j%%%%%JjJ%%%%jJ%jJ%%%%%%%jJ%j%%%J%%
-89143e1%%%%%%%%%%%%%%%jJ%%%%%%%%%%%%%%%jJ%jJ%%%%%%%%%%j%J%%j%J%%jJ%%%%%%%%%
-89075e1%j%J%%%%%%%%%%%%%%%j%%%J%jJj%%%J%%%%%%j%%J%%%%%jJ%%%%%%j%%%%Jj%%%%J%
-89007e1%%%%%%%%%%%%%%%%%%j%%%Jj%J%%%%%%%%%%%%%%%%%%%%%%%%%%jJ%%%%%%%%%%%%%%
-88939e1%%%%%%%%%%%%%%%%%%%%%%jJ%%%%%%%%%%%%%%%%%%%%%%%%%%%%%%%%%%%%%%%%%%%%
-88871e1%%%%%%%%%%%%%%%%%%jJ%%%%%%%%%%%%%%%%%%%j%%%J%%%j%%%J%%%%jJj%JjJjJ%%%
-88803e1%%%%%%%%%%%%%%%%%%%%%%%%%%%%%%%%%%%%%jJ%jJ%jJ%%%%%%%%%%%%%%%%%%%%%%%
-88735e1%%%%%%%%%%%%%%%%%%%%%%%%%%%%%%%%%%%%%%%%%%%%%%%%%%%%%%%%%%%%%%%Jj%%%
-88667e1%%%%%%%%%%%JjJjJj%%%%%%%%%%%%%%%%%%%%%%Jj%%J%jJj%%%%%%%%%%%%%%%%%%%%
-88599e1%%%%%%%%%%%%%%%%%%%%%%%%%%%%%%%%%%%%%%%%%%%%%%%%%%%%%%%%%%%%%%%%%%%%
-88531e1%%%%%%%%%%%%%%%%%%%Jj%%J%%j%%%%%%%%%%%%J%j%%%%%%J%j%%%%Jj%%%%%%%%%Jj
-88463e1%%%Jj%%%%%%%%%Jj%%%%%%%%%%%%%%%%%%%%%%%%%%%%%%%%%%%%%%%%%%%%%%%%%%%%
-88395e1%%%%%%%%%%%%%%%%%%%%%%%%%%%%%%%%%%%%%%%%%%%%%%%%%%%%%%%%%J%j%%%%%%%%
-88327e1%Jj%%%%%%%%%%%%%%%%%%%%Jj%%%%%%%%%%%%%%%%%%%%%Jj%%%%%%%%%%%%%%J%%%j%
-88259e1%%%Jj%%%%%%%%J%%j%%J%%%j%J%j%%%%%%%J%jJ%jJ%j%%%%%%%%%%JjJj%Jj%Jj%%%%
-88191e1%Jj%%%%%%%%%J%j%%%%%%%%%%Jj%%%Jj%%J%j%%%J%j%%J%%%%j%%%%J%j%%%%J%%%j%
-88123e1%%%%%%%%%%%JjJj%%%%%%%%%%%%%%%%%J%j%%%Jj%%%%%%%J%jJj%%%%%%%%%%%%%%%%
-88055e1%%%%%Jj%%%%%%%%%%Jj%%%%%%%%%Jj%%J%j%%%%%%%%%%%%J%j%%%J%%j%%%%%%%JjJ%
-87987e0j%%%%%%%Jj%J%jJ%%%%j%%%%Jj%%%%%%%%%%%%%%%%%%%%J%%j%%J%j%%%%%%%%%J%%%
-87919e0%%%%%%jJ%%%%%%%j%JjJj%J%%j%J%%jJ%%%%%%%j%Jj%J%j%%%%J%j%%%%%%%%%%%%%%
-87851e1%%%%%%%%%%%%%%%%%%%%%%%%%%%%%%%%%%%%%%%%%%%%%%%%%%%%%%%%Jj%%%%%Jj%%%
-87783e1%%%%%%%%%%%%%%%%%%%%%%%%%%%%%%%%%%%%%%%%%%%%%%%%%%%%%%%%%%%%%%%%%%%%
-87715e1%%%%%%%JjJ%j%%%%%%%%%%Jj%%JjJ%j%J%%j%Jj%%%%%J%%%jJ%%%%jJjJj%%%%J%%%j
-87647e1%%J%%%j%%%%%J%jJj%J%%%%%%j%%%%%%%%%%%%%%%%%Jj%%J%j%%%J%jJ%j%J%j%%%%%
-87579e1%%%%%%%%%J%j%%Jj%%%%%%%%%%%%%J%%j%%%%%%%%%%%Jj%%%Jj%%%%%%%%%%J%j%%%%
-87511e1%%%%%%J%%jJj%%%%%%%%%J%j%%%Jj%J%%j%J%%j%Jj%%%%J%j%%Jj%%%%%%%%%%Jj%%%
-87443e1%%%%%%%%%%%%J%j%%%%%%Jj%%JjJj%%%%%%Jj%%J%j%J%jJ%j%%J%j%%%%%Jj%J%j%%%
-87375e1J%j%%%%%%%%%%%%%%%%%%%%%%%%%Jj%%%%%%%%%%J%j%J%j%%%Jj%%%%JjJj%%%%%J%%
-87307e0%jJj%%J%j%%%%%%%%%%%%%%%%%%%%%%%%%%%%%%%%%%%%%%J%j%Jj%%%Jj%%%%%%%%%%
-87239e1%%%%%%%Jj%%%%Jj%%%%%%%%%%%%%%%Jj%%%%%%%Jj%%%%%%%%%%%%%%Jj%%%Jj%Jj%%J
-87171e0jJ%j%%Jj%%%%Jj%%%%%%%%%%%%%%%%%%%%%%%%%%%J%j%%%%%%%%%%%%%%%%%%%%%%%%
-87103e1%Jj%%%Jj%%%%%%%%%J%j%J%%j%%%J%%%j%%Jj%J%%%%j%Jj%JjJ%j%%J%%%%%%%j%Jj%
-87035e1J%%j%J%%%%j%JjJ%%%%%%%%%%%%%%%%jJ%%%%%%%%%%jJ%%jJj%Jj%%%J%%j%%%%%%%%
-86967e1J%%%%%%%jJj%JjJj%%%%%%%%%Jj%%Jj%%%%%%%%%%%%%%%%%%J%j%%%%%%Jj%%%%%%%J
-86899e0%j%%%Jj%%%%%%%%Jj%%%%%%%%%%%%Jj%%%%Jj%%%%%%%%%%%%%%%%%%%%J%j%%%%%%%%
-86831e1%%%%%Jj%%%%%%%%%%%%%%Jj%%%%%%%%%%%%%%%%%%%%%%%%%%%J%j%%%Jj%%%%%%%%%%
-86763e1%%%%%%%%%%%%%%%%Jj%%Jj%%%%%%%Jj%%%%Jj%%%%%%%%%%J%j%%%%%%%%%JjJjJ%j%%
-86695e1%J%j%%%%%%%%%%%%%%%%J%j%%%%%%Jj%%J%j%%%%%%%%%%%%%%%%%%%%%Jj%%%%%%%%%
-86627e1%%%%%%jJ%%%%%%%%%%%%%%%%%Jj%%%%Jj%%%jJ%%%%%%%Jj%%%%%%%%%%%%Jj%%%%%%%
-86559e1%%%%%%%%%%%%%%%%%%%%%%%%%%%%%%%Jj%%%%%%%%%%%%%%%%%%%%%%%%%%%%%%%%%%%
-86491e1%%%%%%%%%%%%%%%%%%%%%%%%%%%%%%%%%%%%%%%%%%%%%%%%%%%%%%%%%%%%%%%%%%%%
-86423e1%%%%%%%%%%%%%%%%%%%%%%%%%%%%%%%%%%%%%%%%%%%%%%%%%%%%%%%jJ%%%%%%%%%%%
-86355e1%%%%%%%%%%%%%%%jJ%%%%%jJ%%%%jJ%%%%%%%%%%%%%%%%%%%%%%%%%%%%%%%%%%%%%%
-86287e1%Jj%%%%%%%%%%%%%%%%%%%%%%%%%%%%%%%%%%%%%%%%%%%%%%%%%%%%%Jj%%%%%%%%%%
-86219e1%%%%%%%%%%Jj%%%%%%%%%%J%j%%%%%%%%%jJ%%%%jJJj%%%%%%%%%%%%%%%%%%%%%%%%
-86151e1%%%%%%%%%%%%%%%%%%%%%%%%%%%%%%%%%%%%%%%%%%%%%%%%%%%%%%%%%%%%%%%%%%%%
-86083e1%%%%%%%%%%%%J%j%%%%%%%%%%%%%%%%%%%%%%%%%%%%%%%%%%%%%%%%%%%%%%%%%%%%%
-86015e1%%%%%%%%%%%%%%%%j%J%%%%%%%%%%%%%%jJ%%%%%jJ%%%%%%%%jJ%%%%%%%%%%%%%%%%
-85947e1%%%%%%%%%%%%%%%%%%%%%%%%%%%%%%%%%%%%%%%%%%%%%%%%%%%%%%%%%%%%%%%%%%%%
-85879e1%%%%%%%%%%%%%%%%%%%%%%%%%%%%%jJ%%%%%%%%%%%%%%%%%%%%%%%%%%%%%%%%%%%%%
-85811e1%j%J%%%%%%%%%%%%%%%%%%%%%%%%%%%%%%%%%%%%%%%jJ%%%%%%%%%%%%%%%%%%%%%%%
-85743e1%%%%%%%%%%%%%%%%%%%%%%%%%%%%%%%%%%%%%%%%%%%%%%%%%%jJ%%%%%%%%%%%%%%%%
-85675e1%%%%%%%%%%j%J%jJ%jJ%j%%J%%%jJ%%%%%%%%jJ%%%%j%J%%%%%%%%%%j%%%%%JjJ%%j
-85607e2%J%%%%%%j%%J%%%%%%%%%%%%%%%%%%%%%%%j%J%%%%%%%%j%%J%%%%jJ%%j%%%%%J%%%
-85539e1jJ%%%%%%%%%%%%%%%%%%%jJ%%%%%%%jJ%%%%jJ%%%j%%J%%%jJjJ%%%%%%%%%%%%%%%%
-85471e1%%jJ%%%%%jJ%%%%%%%%j%J%%%%%j%%J%%%jJ%%%%%%%%%%%%%%%jJjJj%%%%%J%%j%J%
-85403e1%%%j%%%JjJ%%%jJj%J%%%%%%%jJ%j%J%%%%%jJjJ%%%jJ%jJ%%%%%jJ%%%%j%J%%j%%J
-85335e1%%j%%J%%%%%%%%%j%%%J%jJjJ%%j%Jj%%J%%j%%%J%%%jJ%%%%j%%J%j%J%%%jJ%%%%%
-85267e1jJ%%%jJ%%%%%%%%%%jJjJj%J%%%%%j%J%%%%%%%%jJ%%%%%%%%%%%%jJ%%%%%%%jJ%%%
-85199e1%%%j%J%%%%%jJ%%%%jJ%%%%%%%%%jJ%jJ%j%%J%%j%%J%%jJj%%%%%%%J%%%%%%jJ%%%
-85131e1jJ%%j%%J%%%%%%j%%%J%j%%Jj%%JjJ%j%%J%j%%%%%%Jj%%%%%%%%%%%%%J%%%%j%%Jj
-85063e2%%J%jJj%J%j%%%Jj%%%%%%%%%J%%j%%%%%%%%%%%%%J%%%%%j%%%%JjJ%j%J%%jJj%%%
-84995e2%%%%%%%%%%%%%%%%%J%j%%%%%%%%%%%%%%Jj%%%Jj%%J%j%%%J%j%%%%%%%%%%%J%%j%
-84927e2%%%%%%Jj%J%%%j%%%%J%%%%%j%JjJ%%jJ%%jJj%J%%%%j%%%%J%j%%%%%J%j%%%J%%%j
-84859e2%%%%J%%%%j%%%JjJ%%%jJjJ%%%%j%%J%%%j%%%%%%J%j%%%%%%%%%Jj%%%%%%%%%%%%%
-84791e2%%%%%%%%%%%%%%%%Jj%%%%%%%%%%%%%%%%%Jj%%%%%%%%%%%%%%%%%%%%%%%%%%%%Jj%
-84723e2Jj%%%%%%%%%%%%%%%%%%%%%%%%%%%%%%%%%%%%%%%%%%%%%%%%%%%%%%%%%%%%%%%%%%
-84655e2%%%%%%%%%%%%%%%%%%%%%%%%%%%%%%%%%%%%%%%%%%%%%%%%%%%%%%%%%%%%%%%%%%%%
-84587e2%%%%%%%%%%%%%%%%%%%%%%%%%%%%%%%%%%%%%%Jj%%%%%%%%%%%%%%%%%%%J%j%%%%%%
-84519e2%%%%%%%%%Jj%%%%%%%%%%%%%%%%%%%%%%%%%%%%%%%%%%%%Jj%%%%%%%%%%%%%%%%%%%
-84451e2%%%%%%%%%%%%%%%%%%%%%%%%%%%%%%%%%%%%%%%%%%%%%%%%%jJ%%%%%%%%%%%%%jJ%%
-84383e2%%%%%%%%%%%%%%%%%%%%%%%%%%%%%%%%%%%%%%jJ%%%%%%%%%%%%%%%%%%%%%%%%%%%%
-84315e2%%%%%jJ%%%jJ%%%%%%%%%%%%%%%%%%%%%%%%%%%%%%%%%%%%%%%%%%%%%%%%%%%%%%%%
-84247e2%%%%%%%%%%j%J%%%%%%%%%%%%%%%%%%%%%%%%%%%%%j%JjJ%%%%%%%jJ%%%%%%%%%%%%
-84179e2%%%%%%%%%%%%%j%J%%%%%%%%j%J%%%%%jJ%%%%%%%%%%%jJjJ%%jJ%%%%%%%%%%%jJ%j
-84111e3%%J%j%J%%jJ%%%%%%%%j%J%%%j%%J%%%%%%%%%%j%J%%%%%%%%%%jJ%%%%%%%%%%%%%%
-84043e2%%%%%%jJ%%%%%%%%%jJ%%%jJ%%%%%%%%%%%%%%%%%%%%jJ%%%%%%%%%j%J%%j%%%%%%%
-83975e3%%%%%JjJ%%%%j%Jj%Jj%%%%Jj%%%%%%%%Jj%%%%Jj%J%j%%%%%%%Jj%%%%JjJ%%%j%%J
-83907e2j%Jj%J%%%j%%%%%%%Jj%%%J%jJj%%%J%jJ%jJ%%%%%j%Jj%J%j%JjJ%%%%%j%J%%j%J%
-83839e2%%%%j%%%%Jj%%J%%jJjJ%%%jJ%%%%%j%%%%%%J%jJj%%%%%%%%%%%%%%%%%%%%Jj%%%J
-83771e2%%j%%%%%%%%%%%Jj%%%%%%%%%%%%%%%%%%%%%%%%%%%%%%%%%%%%%%%%%%%%Jj%%%Jj%
-83703e3%%%%%%%%%%%%%%%Jj%%%%%%%%%%%%%%%%%%%%%%%%%%%%%%%%%J%j%%%%J%%%%j%%%%%
-83635e3%%%J%jJj%Jj%%%J%j%%%Jj%Jj%%%%%%%%%%%%%%J%%j%%J%%%%j%%%%%%JjJj%%%%%%%
-83567e3%%%%%%Jj%%%%%%%%%%%%%%%%%%%%%%%%%%%%%%%%%%%%%%%%%%%%%%%%%%%%%%%%%%%%
-83499e3%%%%%%%%%%%%%%%%%%%%jJ%%%%%%%%%%%%%%%%%%%%%%%%%%%%%%%%%%%%%%%%%%%%%%
-83431e3%%%%%%%%%%%%%%%%%%%Jj%%%%%jJ%%%%%%Jj%%%%%%%%%%%%%%%%%%%%%%%%%%%%%%%%
-83363e3%%%%%%%%%%%%%%j%J%%%%%%%%%%%%%%%%%%%%%%%%%jJ%%%%%%%%%%%%%jJ%%%%%%%%%
-83295e3%%%%%jJ%%%%%%%%%%%%%%%%%%%jJ%%%%%jJ%%%%%%%%%%%%%%%%%%%%%%%%%%%%%%%%%
-83227e3%%%%%%%%%%%%%%%%%%%%%%%%%%%%%%%%%%%%%%%%%%%%%Jj%%%%%%%%%%%%%%%%%%%%%
-83159e3%%%%%%%%%%%%%%%%%%%%%%%%%%%%%jJ%%%%%%%%%%%%%%%%%%%%%%%%jJ%%%%%%%%%%%
-83091e3%%%%%%%%%jJ%%%%%%%%jJ%%%%%%%%%j%%%%J%%%j%%J%%%%j%%%J%j%Jj%J%%%%j%%%J
-83023e3j%Jj%%%%%%%Jj%J%j%%%%%%J%j%Jj%Jj%J%%%%%%%j%J%%%%j%J%%%%%%%%%%%jJ%%%%
-82955e3%%j%J%%jJ%%%%%%%%%%%%%%%%j%J%j%J%%jJ%%jJ%%%%%%%%%%%%%%%%%%%%%%jJ%%%%
-82887e3%%j%J%%jJj%J%jJ%%%%%%%%%%%%%%j%%J%%j%%%%%Jj%JjJj%%%%J%%jJ%jJj%%%%Jj%
-82819e4%Jj%%J%%%jJ%%%%j%J%%jJjJ%%%%j%%J%%%%%%%%%%j%%%Jj%%%%%%%%%Jj%%Jj%%%Jj
-82751e4%%%%J%%j%J%%%%%%jJj%Jj%%%%%%%JjJ%j%%%%%%%%%Jj%%%%%%%J%j%%J%j%%J%j%%%
-82683e4%%%%%%%%%Jj%%Jj%%Jj%%%%%%%Jj%%%%%%%%%%%%%%%%%%%%%%%%%%%J%j%%%%%%%%%%
-82615e4%%%%%%%Jj%%%%%%%%%%%%%%%%%%%%%%%%%%%%%%%%%%%%Jj%%%%%%%%%%%%%%%%%%%%%
-82547e4%%%%%%%%%%%%%%%%%%%%%%%%%%%%%%%%%%%%%%%%%%%%%%%%%%%%%%%Jj%%%%%Jj%%%%
-82479e4%%%%%%%%%%%%%%%%%%%%%%%%%Jj%%%%%%%%%%%%%%%%%Jj%%%%Jj%%%%%%%Jj%%%%%%%
-82411e4%%%%%%%%%%%%%%%%%%%%%%j%J%%%j%%J%%%%%%%%%%%%%%%%%%%%%%jJ%%%%%%%%%%%%
-82343e4%%jJ%%%%%%%%%%j%J%%%jJ%%%%%%%%jJ%%%%%%%%%%%%%%%%%%%%%%%%%%%%%%%%%%%%
-82275e4%%%%%%%%%%%%%%%%%%%%%%%%%%%%%%%%%%%%Jj%%%%%%%%%%%%%%%%%%%%%%%%%%%%%%
-82207e4%%%%%%%%%%%%%%%%%%%%%%%%%%%%%%%j%J%%%%jJj%JjJ%%%%%%%%%%j%J%%%%%%%%%%
-82139e4%%%%%%%%%%%%%%%jJ%%%%%%%%%jJ%%%%%%%%%%jJ%%%%%%%%%%%%%jJ%%%%%jJ%%%%%%
-82071e4%jJ%%%%jJ%%%%%%%%%%%%%%%%%%j%J%%%j%%%Jj%%%%%Jj%%%%%%%%%%Jj%%Jj%%%Jj%
-82003e5%J%j%%%%%%%%%%%%%%%%%J%%jJjJ%jJ%%%j%Jj%%%%J%%j%J%%%%%%j%%J%%%%j%%%J%
-81935e4%j%J%%%j%%J%%j%J%%%%j%%%%%%%J%%j%J%%%%%%%%%%%jJ%%%j%%%%%Jj%%%J%j%Jj%
-81867e5%Jj%Jj%Jj%%%%%%J%j%%%%%%%%%%%%%%%%J%j%%%%%%Jj%%%Jj%%%%%%%%%%%%%%J%jJ
-81799e4j%J%%%j%%Jj%%%%%%JjJj%%%J%j%%%%%%%%%%%%%%Jj%%Jj%%%%%%%%%%%%%%%%%%%Jj
-81731e5%%%%%%%%%%%%%%%%%%%%%%%%%%%%%%%%%%%%%%%%%%%%%%%%%%%%%%%%%%%%%%%%%%%%
-81663e5jJ%%%%%%%%%%%%%%%%%%%%%%%%%%%%%%%%jJ%%%%%%%%%%%%%%%%%%%%%%%%Jj%%%%%%
-81595e5%%%%%%%%%%%%%%%%%%Jj%Jj%%%J%jJj%J%%j%%%%%%%%%%%%%%%%%%%%%%%%%%%%%%%%
-81527e5%%%%%%%%%%%J%%%j%%%%%%%%Jj%%%%JjJ%j%%%%%%%%%%%%%%%%%%%Jj%%%%%%%%%%%%
-81459e5%%%%%%%%j%J%%%%%%%%%%%%%%%%%%%%%%%%%%%%%%%%%%%%%%%%%%%%%%j%J%%%%%%%%
-81391e5%%%%%%%%%%%%%%%%%j%J%%%%%j%%%%J%%%j%%%%%%Jj%JjJ%j%%J%j%%J%%j%%%%%%%%
-81323e6%%%J%%%j%%%%%%Jj%Jj%Jj%%%J%%%jJj%JjJ%%%%%%%%jJ%%%%%%%j%J%%%j%J%%jJj%
-81255e6J%%jJ%%%%%jJ%%jJjJ%%j%J%%jJ%%%%j%J%%%%%%%j%J%j%J%%%%%%%jJ%j%%J%%%%%%
-81187e5%%%%%jJ%%%jJ%%%%%%%%%j%J%%%%%%%%%%%%%%%%j%J%%%%%jJjJ%%%%j%J%%j%J%%%%
-81119e5%%jJ%%jJ%%%%%j%J%%j%%%J%%jJ%jJ%j%%%%%Jj%J%%%j%J%%%%%%%%%%jJ%%%%j%%%%
-81051e6J%%jJ%jJ%jJ%jJjJj%%J%%%%%%jJ%j%%%J%j%%%%%%J%j%J%%%%jJ%j%%%%JjJ%%%%j%
-80983e6J%j%%%%%%JjJ%%j%JjJ%%j%J%%jJjJj%J%%j%J%%%%%%%%%jJj%J%%%jJj%J%%j%J%jJ
-80915e5%%jJ%%%%%%%%j%J%%j%J%%j%%Jj%%%%%Jj%%%%%%%Jj%Jj%%J%%j%%%%Jj%%%%%%%Jj%
-80847e6J%jJ%j%%%%%%Jj%%%%%J%%j%%%%%%%%%%%%%%%%Jj%%Jj%%%%JjJj%%%%%%%%%%%%%%%
-80779e6%%%%%%%%%%%%%%%%%%%%%%%%%%J%j%%%%%%%%%J%%%j%%%%%%%%%%%%Jj%Jj%Jj%J%jJ
-80711e5j%%%Jj%%%%%%%%%%%%%%%%%%%%%%%%%%%Jj%%%%%%%%%%%%%%%%%%%%%%%%%%%Jj%%%%
-80643e6%%%%%%%%%%%%%%%%%%%%%%%%Jj%%%%%%%%%%%%%%%%%%%%%%%%%%%%%%%%%%%%%%%%%%
-80575e6%jJ%%%%%%%%%%%%jJ%%%%%jJ%%%%%%jJ%%jJ%%%j%J%%jJjJ%j%J%%%%%%%%%%%%%%%%
-80507e6%jJ%%%%%%%jJ%%%%%%%%j%J%%%%%%%%%%%j%J%jJ%%%%%%%%%%jJ%%jJ%jJ%jJ%%%%%%
-80439e6%%%%jJ%%%%j%J%%j%J%j%%%J%j%%%Jj%%%%%%%%%%%%%%%%J%j%Jj%%%%%%%%Jj%J%%j
-80371e7%%%%J%j%%J%%jJ%%%%jJ%jJ%%%%jJ%jJ%%%jJj%J%%%%%%%%%%j%J%j%%%J%%%%%%jJj
-80303e7%J%j%%%%JjJ%j%J%j%J%%%j%J%%j%%%%Jj%Jj%%%%%%%%Jj%%%%%%%Jj%%J%%j%J%j%J
-80235e6%jJ%jJ%%%%%j%%JjJj%JjJ%j%%J%%%%jJjJ%j%J%%j%%%%J%%%j%Jj%Jj%%%%JjJj%Jj
-80167e7J%jJjJ%jJ%j%%%%%J%%%%%j%J%j%%%%JjJ%%%j%%%J%jJ%%%jJ%%%j%J%%j%%J%%%%%%
-80099e6j%%J%%jJ%%%%j%Jj%Jj%%%Jj%%%Jj%%Jj%%%%%%%%%%%%%%J%%j%%%%%%%%%%J%j%%%%
-80031e7Jj%%%%%%%Jj%%%%%%%%%%%%%%%Jj%%%%%%%%%%%%%JjJ%j%%%%%%%%%%%%%%%%J%%j%%
-79963e7%%%%%%Jj%%%%%%%%%%Jj%%%%%Jj%%J%j%Jj%%%%%Jj%%%%%%%%%%%Jj%%%%%%Jj%Jj%%
-79895e7%%%%%%%%%%Jj%%%%%%%%%%%Jj%J%j%%%Jj%%%%%%%Jj%%%%%%%%%%Jj%%%%%%Jj%J%j%
-79827e7%%%%%%%%JjJj%%%%%Jj%%%%Jj%%%%%%%%JjJj%%%%Jj%%%%%%%%%%%%%%%%%%%%%%%%%
-79759e7%%%%%%%%%%%%%%%%%%%%%%%%jJ%%%%%%%%%%%%%%%%%%%%%%%%%%%jJ%%jJ%%%jJ%%%j
-79691e8Jj%%J%%%%%%%%%%j%J%jJjJjJ%%%%%%%%%%%%%%j%%JjJ%j%J%%%%jJjJj%%%%%%%J%%
-79623e7%j%J%%jJjJ%%%%%%%%%jJjJj%J%%%%%%%%%%%%%j%%JjJ%%%%%j%%%%%J%jJ%%%%jJ%%
-79555e7%%j%%%J%%%%%%%%%%%%%jJ%%%%%%j%%J%%%%%j%%JjJ%j%%J%%j%J%%%%%j%%%%%J%%%
-79487e7%%jJj%%%%J%%%j%J%j%%J%%%jJ%%%j%%J%%%%%jJ%j%%JjJj%%%%J%%%j%Jj%%%%Jj%%
-79419e8%%J%%j%%%%%Jj%%%JjJ%%j%%%%%%Jj%J%%j%%%%%%%%%%J%j%%%%%%%%%%%%%%%%%%%%
-79351e8%%%%%%%%JjJj%%%%%%%%%%%%%%%%%%%%%%%%%%%%%%%%%%%%%%%%%%%%%%%%%%%%%%%%
-79283e8%%%%%%%%%%%%%%%%%%%%%%%%jJ%%%j%J%%%%%%%%%%%%%%%%%%%%%jJ%%%%%%%%%%%jJ
-79215e8%%%%%%%%%%%%%%%%jJ%%Jj%%%%%%%%%%Jj%%%%%%%%%%%%%%%%%%%%%%%%%%%%%%%%%%
-79147e8%%%%%%%jJj%%J%jJ%%%%%%%%%%%%%%%%%%%%%%%%%%%%%%%%%%%%%%%%%%%%%%%%%%%%
-79079e8%%%%%%%%%%%%%%%%%%%%%%%%%%%%%%%%%%%%%%%%%%%%%%%%%%%%%%%%%%%%%%%%%%%%
-79011e8%%%%%%%%%%%%%%%%%%%%%%%%%%%%%%%j%J%%%%%%%%%%%%%%%%%%%%%%%%%%%%%%%%%%
-78943e8%%%%%%%jJ%%%%%%%%%%%%%%%%%%%%%%%%%%%%%%%%%%jJ%%%%%%%%%%%%%%%%%%%%%%%
-78875e8%%%%%%%%jJ%%%%%%%%%j%%J%%%%%%%%jJ%%%%j%JjJ%%%%%%j%Jj%%%%%J%%jJj%J%j%
-78807e9%Jj%%Jj%J%jJ%j%%%J%j%%J%jJj%JjJj%J%j%%J%%j%%J%%%%j%%%Jj%%%%%%%%%%%%%
-78739e9%%%%%%%%%%%%%%%%%%%%%%%%%%%%J%jJj%%%%J%j%%%Jj%%%Jj%%%%%%Jj%%%%JjJ%j%
-78671e9Jj%%%J%j%%%%%%%%%%J%j%%%%%%%%%%%%%%%%%%%%%%%%%%%%%%%%%%%%%%%%%%%%Jj%
-78603e9%%%Jj%%J%%j%%%%%%%%Jj%%Jj%%%%%%%%%%%%%%%%%%%%%%Jj%%%%%%%%%%%%%%%%%%%
-78535e9%%%%%%%%%%%%%%%%%%%%%%%%%%%%%%%%%%%%%%%%%%%%%%%%%%%%%%%%%%%Jj%%%%%%%
-78467e9Jj%%%%%Jj%%%%%%%%%%%%%Jj%%%%Jj%%%%%%%%%%%%%%%%%%%%%%%%%%%%%%%%%%%%%%
-78399e9%%%%%%%%%%%%%%%%%%%%%%%%%%%%%%%%%%%%%%%%%%%%%%%%%%%%%%%%%%%%%%Jj%%%%
-78331e9%%%%%%Jj%%%%%%%%%%%%%%%%%%%%%%%%%%%%%Jj%%%%%%%%%%%%%%%%%%%%%%%%%%%%%
-78263e9%%%%%%%%%%%%%%%%%%%%%%%%%%%%%%%%%%%%%%%%%%%%%%%%%jJ%%%%%%%%%%%%%%%%%
-78195e9%%%%%%%%%%%%%%%%%%%%%%%%%%%%%%%%%%%%%%%%%%%%j%J%%%%%%%%%%%%%%%%%%%%%
-78127e9%%%%%%%%%%%jJ%%%%%%%%%%%%%%%%%%%%%%j%J%%%%%%%jJ%%j%%Jj%J%j%%%%J%jJjJ
-78059e9j%%Jj%%JjJ%%%%%%%%%%%%%j%%%Jj%J%%%%%%%%%jJ%%%%j%J%%j%%%%%Jj%%%%J%%%%
-77991e9%%%jJ%%%%jJ%jJ%%%%%%%%%%%%%j%%%J%j%Jj%%J%%%%%%%%%%%%%%%%%%jJ%%jJ%j%%
-77923f0%%%%%%%%%%%%%%%%J%%%%%%%%%j%%%%%J%j%%%%Jj%%%%%%J%%jJ%%%%j%%%Jj%%%%%%
-77855f0%%%%%%%%%%%%%%%%%%%%%%%%%%%%%%%%%%%%%%%%%%%%%%%%%Jj%%%%%%%%Jj%%%%%%%
-77787f0%%%Jj%%J%j%%%%%%%%%%%%%%%%%%%%%%%%%%%%%%%%%%%%Jj%%%%%%%%%%%%%%%%%%%%
-77719f0%%%%%%%%%%%%%%%%%%%%%%%%%%%%%%%%%%%%%%%%%%%%%%%%%%%%%%%%%%%%%%%%%%%%
-77651f0%%%%%%%%%%%jJ%%%%j%J%%%%%jJ%%%%%%%%%%%%%%%jJ%%%%%%%jJj%J%%%jJjJ%%%%j
-77583f1J%%%%%j%%%J%%%%%%%%%jJjJ%%%%j%JjJjJjJ%jJ%jJ%j%J%jJ%%%%jJ%%%%%%%%%%%%
-77515f0%%%%%%%%%%%%%%%%%%%%%%%%%%%%%%%%jJ%%%j%J%%%%%%jJ%%%%%%%%%%%%%%%%%%%%
-77447f0%%%%%%%%%%%jJ%%j%J%%%jJ%%%%%j%%JjJ%%j%%J%%%%%jJ%jJ%j%J%%%%%%%jJjJj%%
-77379f1%J%jJ%%j%J%%jJj%%J%%%j%%J%%%%j%J%%%%%%%%%%%%%%jJ%%j%Jj%Jj%%%J%%%j%%%
-77311f1%%J%j%%%%%Jj%%%J%j%%%%%%Jj%%%J%%j%JjJj%%J%j%Jj%J%%j%%%JjJjJ%%jJj%JjJ
-77243f0%j%%%JjJ%%%j%%%J%%%%%%jJj%%%J%%j%%%JjJj%%J%j%%%%%%%%%%%%%%%%%%%%%Jj%
-77175f1%%%%%%%%Jj%Jj%%JjJj%%%%%%%Jj%%JjJ%%%j%%Jj%%%%%%%%%%%%%JjJ%j%%%%%%%%J
-77107f0jJj%%%%%%%%J%j%%%%%%%%%%%%%%%%%%%%%%%%%%%%%%%%%%%%%%%%%%%%%%%%%%%%%%
-77039f1%%%Jj%%%%%%%%%%%%%%%%%%%%%%%%%%%%%%%%%%%%%%%jJ%%%%%jJ%%%%%%%%%j%J%jJ
-76971f1%j%J%%%%%%%%%jJj%Jj%J%%%%%%%jJ%%%%%%%%%%%%%%%j%%J%%%%%%%%%%jJ%%%%%%%
-76903f1%%%jJ%%%%%%jJ%%%%%%%%%%%%%%%%j%J%%%%j%J%%%%%%jJ%j%J%%%%%jJ%%%%%%%%%%
-76835f1%%%%%%%j%%J%%%%j%J%jJ%%%%%%jJ%%%%%jJ%%%%j%J%%%%j%%%J%jJjJ%%%%%jJj%%%
-76767f2%J%%jJ%j%%%%%%%J%j%J%%%jJ%j%J%%%%%jJ%%j%%J%jJ%%%j%JjJj%%%%J%j%%%%%J%
-76699f1%%j%%%J%j%%%J%%%jJ%%%j%%%%J%%%j%%%JjJ%%%%%jJ%%j%%%J%j%%J%%jJ%j%%%J%j
-76631f2%Jj%J%j%JjJjJj%%%Jj%%%%J%%jJjJ%j%Jj%%J%%%%j%%%%%J%%%%%%%%%%j%J%%jJj%
-76563f2J%%%jJ%jJ%j%JjJj%%%JjJ%j%%%%%Jj%Jj%%Jj%%%%%%%%%%Jj%%%%%J%j%Jj%%%J%%j
-76495f2%%%Jj%%%%%%%%%%%%Jj%%%%%%%%%%%%%%%%%%%%%%%%%%%%%%%%%%%%%%%%Jj%%%%%%%
-76427f2%%%%%%%%%%%%%%%%%%%%%%J%j%%%%%%%Jj%%%%%%%%%%%%%J%%j%%%%%%%%%%%%%%%%%
-76359f2%%%%%%%%%%%%%%%%%%%%%%%%%j%J%%%%%%%%%%%%%%jJ%%%%%%%%%%%%%%j%J%%%%%j%
-76291f3J%%%%%%%%%%%%%%%%%%%%%%%%%%%%%%%%%%%%%%%%%%%%%%%%%%%%%%%%%%%%%%%%j%%
-76223f3Jj%%J%%%%%%jJ%j%J%%jJ%%j%J%%%%%%j%J%jJ%%%%%%%%%j%%%%%%%%%%%%%%%%Jj%J
-76155f2%%%%j%J%jJ%j%%%%%%%%%%%%Jj%J%jJ%j%%%%%Jj%%%%%Jj%%%%%Jj%%J%%j%Jj%%%%%
-76087f3Jj%%%Jj%JjJ%jJ%jJ%%j%J%%%%j%%%%%J%%jJ%%%%j%%%%%%%J%jJ%%%%%%%jJ%j%J%%
-76019f2%%%%jJ%%jJj%J%%%%%%jJj%%J%j%%%%%%%%%Jj%%J%jJj%%%%JjJj%J%j%%%%J%%j%Jj
-75951f3%%J%j%%%%%%%%%%%%%%%%Jj%%%%%%%%%%%%%%%%%%%%%%%%%%%%%%%%%%%%%%%%%%%%%
-75883f3%%%%%%%%%%%%%%%%%%%%%%%%%%%%%%%%%Jj%%%%%%%%%%%%%%%%%%%%%%%%%%%%%%%%j
-75815f4J%%%%%%%%%%%%%%%%%%%%%%%%%%%%%%%%%%%%%%%%%%j%J%jJ%%%%%%%%%%%%%%%%%%%
-75747f3%%%%%%%jJ%%%%%%%%%%%%%%%%jJ%%%jJ%jJ%%jJ%%%%j%J%%%%jJ%%%%%%%%%j%J%%%%
-75679f3%%%%%%%%%%%%%%jJ%%%%jJ%%%%%jJ%%%%%%j%J%%jJ%%%%%%jJ%%j%J%%%%%%%jJ%%%%
-75611f3%%%%%%%%jJjJjJ%%%%jJ%%j%%%%%%J%%%jJ%%%j%Jj%%%%%JjJ%%j%%Jj%J%%%j%%JjJ
-75543f3%j%%%Jj%%%%%%%J%%j%%%%J%j%%%%J%j%%%%J%j%J%j%%Jj%JjJjJ%%%%j%Jj%%%%%%%
-75475f4%%%J%jJ%%%jJ%%%%%j%%%%%%%J%j%%%J%%jJ%jJj%%%J%j%%%J%%j%J%%jJj%%%%%Jj%
-75407f4%%%%%%%%Jj%%%%%%%%%%%%%%%%Jj%%%%%%%%%J%%j%%%%%%%%%%Jj%J%%j%%%%%%%%%%
-75339f4%%%%%%%%%%%%%%%%%%%%%%%%%J%j%%Jj%%J%j%%%%%%%%%%%%%%%%%%%%%%%%%%J%jJ%
-75271f3j%%%%%%%%%%%%%%%%%%%%%%%%%%%Jj%%%%%%%%%%%%%%%%%%%%%%%%%%%%%%%%%%%%%%
-75203f4%%%%%%%%%%%%%%%%%%%%%%%%%%%%%jJ%%%%%%%%%%%%%%%%%%%%%%%%%%%%%%%%%%%%%
-75135f4%%%%%%%%%%%%%%%%%%%%%%%%%%%%%%%%%%%%%j%%J%%%j%%J%%%%%%%%%%j%%%%J%%%%
-75067f4%%jJ%jJ%%jJj%%%J%%%%%%%j%J%%j%%%J%%%%%%j%J%%%%%%%jJ%%jJ%jJjJj%J%j%%%
-74999f5%%J%j%%%%J%%jJjJ%jJ%j%%%%%%JjJ%j%%%%%%%%%J%jJ%jJ%%%%%%%%%%%%%%j%%JjJ
-74931f4j%%%%J%j%%%%Jj%%%%%%%Jj%%%Jj%%%%%%%%%%%%J%jJj%%%%%%Jj%Jj%%J%j%%%%%%%
-74863f5%%%%%%%%%%%%%%%%%%%JjJj%%%%%%Jj%%%%%%%Jj%J%j%J%%j%%%%%%%%%%%J%j%%%%%
-74795f5%%%%Jj%%%JjJj%%Jj%J%%j%%%%%%%%%%%%%%%%%%%%%%%%Jj%%%JjJ%j%%%%%%%J%j%%
-74727f5%%%%%%%%J%%%j%%%%%%%%%%%%%%%J%j%%Jj%%%%%%%Jj%%%%%%%%%%%%%%%%%%%%%%%%
-74659f5%%%Jj%%%%%%%%%Jj%%Jj%%%%%%%%%%%%%%%%%%%%%%%%%%%%%%%%%%%%%%%%%%%%%%%%
-74591f5%%%%%%%%%%%%%%%%%%jJj%J%%%%%%%%%%%%%%%%%%%%%%%%%%%%%%%%%%%%%%%%%%%%%
-74523f5%%%%%%%%%%%%%%%%%%%%jJ%%%%%%%%%%%%%%%%%%j%J%%%%%%%%%%%%%%%%%%%%%%%%%
-74455f5jJ%%%%%%%%%%%%%%jJ%%%%%%%%%%%%%%%%%%%%%%%%%%%%%%%%j%Jj%%%J%%%jJ%%%%j
-74387f6J%%jJ%jJ%j%%%%J%%%%jJ%jJ%%%jJ%%j%%%J%jJj%J%%%%jJjJj%%%%%%%Jj%%J%%j%J
-74319f5j%%%%J%%j%%%J%%%%%%j%%%Jj%%%%J%jJ%%j%J%j%%%J%jJj%%%J%%%jJ%%%%j%%J%%%
-74251f5%jJ%%jJ%jJj%J%%j%JjJ%%j%J%%%%%%%j%J%%%%j%%%%%%%%%%%%%%%%%%%%%%%J%j%%
-74183f6%%%%%%%%%%%%%%%%Jj%%Jj%%%Jj%Jj%%%%%%Jj%%%%%%%%%%%%%%%%%%%%%%%%%%%%%%
-74115f6%%%%%%%%%%%%%%%%%%%%%%%%%%J%%j%%%%%%%%%%%%%%%%%%%%%%%%%%%%%%%%%%%%%%
-74047f6%%%%%%%%%%%%%%%%%%%%%%%%%%%%%%%%%%%%%Jj%%%%%%%%%%%%%Jj%%%%%%%%%%%%%%
-73979f6%jJ%%%%%%%%%%%%%%%%%%%%%%%%%%%%%%%%%jJ%%%j%J%%%%%%%%%j%J%%%%%%%%%%%%
-73911f6%%%%%%%j%%J%j%J%%%%%j%J%%%%j%J%j%Jj%Jj%J%j%J%jJjJ%%%%%%jJ%jJj%Jj%%Jj
-73843f7Jj%J%jJj%J%%%j%%J%%%j%J%%%%jJ%%%%%%%%%jJ%%%jJ%%%j%%%J%%j%J%%j%%Jj%Jj
-73775f7J%jJj%%%J%%%%jJ%j%%%J%j%J%%%%%%%%j%%%%%%J%j%%%J%%jJ%%j%%J%j%J%%j%Jj%
-73707f7%%%%%Jj%%%%%%%%Jj%%JjJjJjJ%j%%J%%jJj%%%%%%%%%%%%%%%%%%%%%Jj%%%%%%%%%
-73639f7%%%%%%%%%%%%%%%%%%%%%%%%%%%%%%%%%%%%%%%%%%%%%%%%%%%%%%%%%%%%%%%%%%%%
-73571f7%%%%%%%%%%%%%%%%%%%%%%%%%%%%%%%%%%%jJ%%%%%%Jj%%%%%%%%%%%%%%%%%%%%%%%
-73503f7%%%%%%%%%%%%%%%%%%%%%%%%%%%%%%%jJ%%%%%%jJ%%%%%%%%%%%%jJ%%%%%%%%%%%%%
-73435f7%%%%%%%jJ%%%%%j%J%%%%%%jJ%%%%%%%%%%%%%%%%%%%%%%%%%%%%%jJ%%%%%%%%%%%%
-73367f7%%%%%%%j%%%%%J%%%jJjJ%%%%jJ%%%j%J%%%j%J%%%%%%%%%%%%%%%%%jJ%jJ%%%j%Jj
-73299f8%%%%J%j%%%Jj%%%J%jJj%J%%jJ%j%Jj%J%j%Jj%%%%%J%j%%%J%%j%JjJ%%%j%%%%J%%
-73231f7%%%%%jJjJ%%jJ%%%j%J%j%%%%%%J%%%jJ%%%jJ%%j%%%%%%%%%J%%%%j%%%%%%%%%%%%
-73163f8%%%Jj%%Jj%%%%%%%%%%%%Jj%%%%%%%%%%%%%%%%%%%%%%%%%%%%%%%%%%%%%%%%%%%%%
-73095f8%%%%%%%%J%j%%%J%j%%%%%%%%%%%%J%%j%%%%%%%%%%%%%%%%%%%%%%%%%%%%%Jj%%%%
-73027f8%%%%%%%%%%%%%%%%%%%%%%%%%%Jj%Jj%Jj%%%%%%%%%%%%%%%%%jJ%%%%%%%%%%%%%%%
-72959f8%%%%%%%%%%%%%%%%%%Jj%%%%%%%%%%%%%%%%%%%%%%%%%%%%%%%%%%%%%%%%%%%%%%%%
-72891f8%%%%%%%%%%%%%%%%%%%%%%%%%%%%jJ%%%%%%%%%%%%%%%%%%%%%%jJ%j%%%%%J%%j%%%
-72823f9JjJ%j%%JjJ%j%J%%j%%%%JjJ%jJj%%%%%%%%%J%j%%%Jj%Jj%Jj%JjJ%%%j%%Jj%%%%%
-72755f9%%%%%Jj%%Jj%%%%%%%%%%%%%%%%%%%%%Jj%%Jj%%%%%%J%jJ%%%jJjJj%J%j%%%J%%%j
-72687f9%JjJj%%%%%%%%%%%Jj%%%JjJ%%%%%jJ%jJ%j%%%%%J%%j%%J%jJjJ%%%%j%J%j%%%J%%
-72619f8%j%Jj%%%Jj%J%%%jJ%%j%%%%J%%%jJ%%j%JjJjJj%%%%%%JjJj%%J%j%%%%%%J%j%%%%
-72551f9%%%Jj%%J%j%%%%%%%Jj%%%%%%Jj%%%%%%%%%%%%%%%%%%%%%%%%%%%%%%%%%%%%%%%%%
-72483f9%%%%%%%J%j%%%%%%%%%%%%%%%%%%%%%%%%%jJ%%%%%%%%%%%%jJ%%%%%%%%%%%%%%%%%
-72415f9%%%%%%%%%%%%jJ%%%%%%%%%%%%%%%%%j%J%j%%%J%%%j%%J%%%%%j%%%%%J%j%J%%j%J
-72347f9%%j%%J%%j%J%jJ%%j%%J%%%jJj%J%%j%J%j%%Jj%%J%%j%JjJ%%%%%jJ%%%jJ%j%%%J%
-72279f9%%j%%J%jJ%%jJ%%j%%%Jj%%%J%jJ%%j%J%%%%%j%J%%j%Jj%Jj%%Jj%%%%Jj%J%%j%%%
-72211g0%%%J%j%%J%j%%%%Jj%%J%j%J%%j%J%j%%%%Jj%%%%%%%%%%J%j%Jj%J%jJ%%%%%%jJ%%
-72143f9%%%%%%%%%%%jJj%J%%%%%%jJ%%%%%%%%jJ%%%%%jJ%%%%j%J%%%%%j%%J%%j%%%%Jj%%
-72075g0%%J%j%%%%%%%%%%%%Jj%%%%%%%Jj%%%%%%%%%%%%%%%%%%%%%%Jj%%%%%%Jj%%J%j%%%
-72007g0%%%%%%%%%%%J%jJj%Jj%J%j%%%%%%%%%%%%%Jj%%%%%%%%%%%%%%%%%%%%%%%%%%%%%%
-71939g0%%%%%%%%%%%%%%%%%%%%%%%%%%%jJ%%%%%%%%%%%%%%%%%%%%%%%%%%%%%jJ%%%%jJ%%
-71871g0%%%%%%%%jJ%%%%%%%%%%%jJ%%%%%%%%%%%%%%%%%%%%%%%%%%%%%%%%%%%%%j%%J%%%%
-71803g0%%%%%jJ%%%%%%jJ%%%%%%%%%%j%J%%%j%%J%%%%%%%jJ%%%%%%%%%%%jJ%%%%%%jJJj%
-71735g0%%%%%%%%%%jJ%%%%%%%%%%%%%%%%%%%%j%J%j%J%%%jJ%j%J%%%%%%%j%%%Jj%%%J%%%
-71667g0%j%Jj%J%%%%%%%%%jJ%j%%Jj%J%j%Jj%%%%%%%%%%%%%%%Jj%%%%%Jj%%%%%%%%JjJjJ
-71599g0j%%Jj%%%%%%%J%%j%%%%%%%%%%%%%%%%%%%%%%%%%%J%j%%%%%%%%%%%%%%%%%%%%%%%
-71531g1%%%%%%%%%%%%%%%%%%%%%%%%%%%%%%%Jj%%%%%%%%%%%%%%%%%%%%%%%%%%%%%%%%%%%
-71463g1%%%%%%%%%%%%%%%%%%%%%%%%%%%%%%%%%%%%%%%%%%%%%%%%%%%%%%%%%%jJ%%%%j%J%
-71395g1jJ%%%%%%j%%J%%%%jJ%%%%%%jJj%%%J%%%%%%jJ%%%%%%%%%%%jJj%J%%%%%%%%%jJ%%
-71327g1%%%j%J%%%%%j%J%%%%%j%%%JjJ%%%%%%%j%%%%J%%%%%%%%jJ%jJjJjJjJ%j%%Jj%%%%
-71259g2%J%%%%%%j%%%%%%%%%J%%%j%%%%%%%%%Jj%%%%%%%%%%%%%%%%%JjJ%j%%%%%%%%%%%%
-71191g2Jj%%%%Jj%%%%%%J%%%j%%%%%%%%%%%%J%j%Jj%%%%%%Jj%%%%%%%%%%%%%%%%%%jJ%%%
-71123g2%%%%%%%%%%%%%%%%%%%%%%%%%%%%%%%%%%%%%%%%%%%%%%Jj%%%%%%%%%%%%%%%%%%%%
-71055g2%%%%%%%%%%%%%%%%%%%%%%%%jJ%%%%%%%jJ%%%%%j%J%%%%%%%%%%%%%%%%%%%%%%%%%
-70987g2%%%%%%jJ%%%%%%%%%%%%%%%%%%%%%%%%%%%%%%%%%%%%%%%%%%%%%%%%%%%%%%%%%%%j
-70919g3J%%%jJ%%jJ%%%%j%J%%%%%%jJ%%%%%%%%%%%%%j%J%%%jJ%jJ%%%%%%%%%j%J%jJ%%%%
-70851g2%%%%%%%%%%%jJ%%%%j%%%%J%%%%%%%%jJ%jJ%%%%%%%%%%%%j%J%%%jJ%%%%%%%%%jJ%
-70783g2jJ%%%jJ%j%Jj%%Jj%%%%%J%%%%j%Jj%%%Jj%%%%%%%%%%%%%%%%%%Jj%%%%%%%%%J%j%
-70715g3%%%%%%Jj%%%Jj%%%%%%%%%%%%J%j%%Jj%%%%%%%%%%%Jj%%%%%%J%j%%Jj%%J%%j%%J%
-70647g2j%%%JjJ%%j%%%%%%%J%%j%%%JjJ%j%J%j%%%%J%jJj%%%%%%%%J%j%%%%%%%%Jj%%J%j
-70579g3%%%%%%%%%%%%%%%%%%%%%Jj%%%%%%%%%%%%%%%%%%%%%%%%%%%%%%%%%%%%%%%%%%%%%
-70511g3%%%%%%%%%%%%%Jj%%%%%%%%%%%%%%%%%%%%%%%%%%%%%%%jJ%%%%%%%%%%%jJ%%%%%%%
-70443g3%%%%%%%%%%%%%%%%%%%%%%%%%%%%%%%%%%%%%jJ%%%%%%%%%%%%%%%%%%%%%jJ%%%jJ%
-70375g3%%%%%%%%%jJ%%%%j%J%%%jJ%%j%J%%%%%%j%%%J%%%%jJ%%%%%%%%jJj%%J%jJ%%%j%J
-70307g3j%J%%%jJ%%%j%%J%j%%%%J%%%%%%j%Jj%%%%JjJ%j%Jj%%%JjJj%J%%%j%J%j%%%%%%J
-70239g3j%%J%%j%%%%Jj%%%%%%Jj%%%%Jj%%%%%%%Jj%%%%%%%%J%j%%%%%%%%%%%%%%%%%%%%%
-70171g4%%%%%%%%%%%%%%%%%%%%%%%%%%%%%%%%%%%%%%%%%%%%%%%%%%%%%%%%%%%%j%J%%%%%
-70103g4%%%%%%%%%%%%%%%%%%%%%%%%%%%%%%%%%%%%%%%%%%%%%%%%%%%%%%%%%%%%%%%%%%%j
-70035g5%%J%%%%j%%J%jJ%jJ%jJ%%%jJ%j%%J%%%%j%J%%%%jJ%%%jJ%j%J%j%J%%%%%%%%%%%j
-69967g5Jj%%J%jJ%%%jJ%%%j%J%%j%Jj%%%%%JjJ%j%%J%%%%%%%j%%%JjJ%%%j%%J%%jJj%J%%
-69899g4j%J%%j%%%J%j%%%%%%%%%%%%%%%%%%%%Jj%%%%%%%%%%%%%%%%%%%%%%%%%%%%%%%%%%
-69831g5Jj%%%%Jj%%%%%%%%%%Jj%%%%%%%%%%%%%%%Jj%%%%%%Jj%%%%%%J%%j%%%%%%%%%%%%%
-69763g5%%%%%Jj%%%%%%%%%%%%%%%%%%%%%JjJ%j%%%%%%%%%%%%%%%%%%%%%%%%%%%%%%%%%%%
-69695g5%%%%%%%%%%%%%%%%%%%%%%%%%%%%%%%%%%%%%%%%%%%%%%%%%%%jJ%%%%%%%%%%%%%%%
-69627g5%%%%%%%jJjJ%%%%%%j%J%j%J%jJ%%%%%j%J%%%%%%%%%%%%%%%%%%%%%jJ%jJj%Jj%%J
-69559g5jJ%%%jJ%%%%%%%%%%%%%j%%%%J%jJ%%%%%%%%%jJ%jJj%%Jj%J%j%%Jj%J%j%%J%jJ%j
-69491g6%%%%%%%Jj%%%J%j%%%%%%%%%%%Jj%%%%%%%%%%%jJ%%%%Jj%%%%%%%%%%%%%%%%%%%%%
-69423g6%%%%%%%%%%%%%%%%%%%%%%%%%%%%%%%%jJ%%%%%%%%%%%%%%%%%%%%%%%%%%%%%%%%%%
-69355g6%%%%%%%%%%%%%%%%%%%%%%j%J%%%%%%j%J%%%%%%%%%%%%%%%%%%%%%%%%%%%%%%%%jJ
-69287g6%%%%%%%%jJ%%%%%%%%%%%%%%%%%%jJ%%%%%%%%jJ%%%%%%%%%%%%%%j%J%%%%%%%%%%%
-69219g6%%%%%%%%%%jJ%%%%%%%%%%%%%%%%%%%%%%%%%%%%%jJ%%%j%J%%%%%%%%%%%%%%%%%j%
-69151g7%J%jJ%%%%%j%%J%jJ%%j%J%%%%%j%%%J%jJj%%%J%j%%J%j%%%%%%%%J%%%%%j%%J%%j
-69083g7J%jJ%%j%J%j%J%j%%Jj%%%%%%%%%%%%%%%%%Jj%%J%j%Jj%%%%J%%j%%Jj%J%j%Jj%%%
-69015g7%%%%%%%%%%%%%%%%%%%%%%%%%%%%%%%%%%%%%%%%%%%%%%%%%%%%%%%%%%%%%%%%%%%J
-68947g6j%%%%jJ%%%%%%j%J%%%%%%%%%%%%%%%%%j%J%%%%%%%j%J%%%%%%%%%%%%%%%%%%%%%%
-68879g7%%%%%%%jJ%%%%%%%%%%jJ%%%%%%%%%%%%%%%%%%%%%%%%%%%%%%%%%%%%%%%%%jJjJ%%
-68811g7%%%%%%%jJ%%%%%%%%%%%%%%%%%%%%%%j%J%%%%%%%%jJjJ%%%%%j%J%%%%%%%%j%%%%%
-68743g8%J%jJj%%J%%%%%%%%%%%%%j%J%j%%%J%j%%%Jj%J%j%%%%%%%Jj%%%%%%%%%%%%%J%j%
-68675g8%%%Jj%%%%%%%%Jj%%J%j%%%%%%%%%J%j%%%%%%%%%%%%J%j%%%%%%%%%%%%%%%%%%%%%
-68607g8%%%%Jj%%%%%%%%%%%%%%%%%%%%%%%%%%%%%%%%%%jJjJ%%%%%%%%%%%%%%%%%%%%%%%%
-68539g8%%%%%jJ%%%%%%%%%%%%%%%%%%%%%%%%%%%%%%%jJ%%%%%%%%%%%%%%%%%%%%%%jJ%%%%
-68471g8%%%%%%%%%%%%%j%%JjJ%%%%%%jJ%jJ%jJ%%j%J%%j%%J%%%%%%j%%J%%%jJjJ%%jJj%J
-68403g8%j%J%jJ%%%%j%%%%%%J%%%%j%%%%%J%j%%%%%%Jj%%%%J%j%Jj%J%j%%%%%Jj%%%%%%%
-68335g9%%%%%%Jj%%%%%%%%%%%%%%%%%Jj%%%%%Jj%%%Jj%Jj%%%%%%%%%%%%%%%%%%%%%%%%%%
-68267g9%%%%%%%%%%%%%%%%%%jJ%%%%%%%%%%jJ%%%%%%%%%%%%%%%%%%%%%%%%%%%%%%%%%%%%
-68199g9%%%%%%%%%%%%%%%%%%%%%%%%%%%%%%%%%%jJ%%%%%%%%%%%%%%%%%%%%%%%jJ%j%%%J%
-68131g9%%%%%%%jJ%%%%%%%%%%%%%%%%%%j%%Jj%JjJ%j%%J%%%%j%%%Jj%J%%jJ%%%j%J%jJj%
-68063h0JjJ%%%%%%j%%%%%%%%%%%%%%%Jj%%%%%%%%%%J%jJj%%Jj%%%%%%%%%%%%%%%%%%%%%%
-67995h0%%%%%%%%%%%%%%%%%%%%%%%%%%%%%%%%%%%%%%%%%%%%%%%%%%%%%%%jJ%%%%%%%%%%%
-67927h0%%%%%%%%%%%%%%j%%%%J%%%%%%%%%%%%%%jJ%%%%%%j%%%%%%Jj%J%j%J%jJj%%J%%jJ
-67859h0%j%%%%%%%%%%%%J%%jJj%%%J%j%%%Jj%%%%%JjJj%%%%J%%%%%jJj%%JjJj%%%%%J%j%
-67791h1%J%j%Jj%%Jj%%%%%%%%J%j%%%%%%%%%%%%%%%%%%%%%%%%J%j%%%%%%%Jj%%%%%%%%%%
-67723h1%%%%%%%%%%%%%%%%%%%%%%%%%%%jJ%%%%%%%%%%%%%%%%%%%%J%j%%%%%%%%%%%%%%%%
-67655h1%%%%%%%%%%%%%%%%%%%%%%%%%%%%%%%%%jJ%%%%%%%%%%%%%%%%%%%%%%%%%%%j%J%%%
-67587h1%%%%%j%J%jJj%%%%%%%%J%%jJj%%%%%%%%%%%%%Jj%%%%%%%%%J%jJjJ%j%%Jj%%%%%%
-67519h2%%%%%%%%%%%%%%%%%%%%Jj%%%%%%%%%%%%%%%%%%%%%%%%%%%%%%%%%%%%%%%%%%%%%%
-67451h2%%%%%%%%%%%%%%%%%%%%%%%%%%%%%%%%%%%%%%%%%%%%%%%%%%%jJ%%%%%%%%%%%%%%%
-67383h2%jJj%J%%%%%%%jJ%%%%%%%j%%%J%j%%%%J%%%j%Jj%%%%%%%%%%J%jJ%%%jJ%jJj%%%J
-67315h2j%Jj%%%%%%%%%Jj%Jj%%%%%J%j%%%%%Jj%%Jj%%%%%J%j%%%J%j%%%%%%%%%J%%%j%J%
-67247h2%j%J%%j%%%%J%%j%%%%%%%%%%%%%%%%%%%%%%%%%%%%%%%%%%%%%jJ%%%%%%j%%J%%%%
-67179h3%%%%%%%%%%%%%%%jJ%%%%%%%j%%%%%J%j%%J%j%J%%jJ%%%jJj%%%J%j%%%%%%%J%j%J
-67111h3j%J%jJjJjJj%%%%%%%Jj%%%%%%%%%%%%Jj%%%%%%%%%%%%%%%Jj%%%%%%%%%%%%%%%%%
-67043h4%jJ%%%%%%jJ%%%j%J%%%%%%%%jJ%%%%%%%j%%%%%%J%%j%J%j%%%J%jJ%%j%%%%%%%%%
-66975h5%%%%%%%%%%%%%%%%%%%%%%%%%%%%%%%%%%%%%%%%%%%%%%%%%%%%%%%%%%%%%%%%%%%%
-66907h5%%%%%%%%%%%%%jJ%j%%J%%%%%%%j%Jj%%JjJ%%j%%Jj%J%%j%%%Jj%Jj%%%%%%J%j%%%
-66839h6%%%%%%%%%%Jj%%%%%%%%%%%%%%%%%%%%%%%%%%%%%%%%%%%%%%%%%%%%%%%%%%%%%%%%
-66771h6%%%%%%%%%%%%j%%J%%%%%%%%%%jJ%%%%%%%%j%%%J%j%%%%J%%%jJ%j%Jj%%%%%%Jj%%
-66703h7%%%%%%%%%%%%%%%%Jj%%%%%%%%%%%%%%%%%%%%%%%%%%%%%jJ%%%%%%%j%J%jJ%%%%%%
-66635h7%%j%J%jJjJ%%%jJj%Jj%%%%J%%j%%%%%%%%Jj%%%%Jj%%%%%%%%%%%%%%jJ%%%%%%%%%
-66567h8%%%%%%%%%%%%%%%%%%%%%%%%%%%%%%%%%%%%%%%jJ%%%j%J%jJ%j%%%Jj%%%%J%j%%%%
-66499h9%%%%%%%%%%%%%%%%%%%%%%%%%%%%j%%%%J%j%J%%%j%%%%%%%%J%j%%%J%j%%%%%%%%%
-66431i0%%%%%%%%%%%%%%%%%%%%%%%%%j%J%j%%%Jj%Jj%J%j%%%%%%%%%%%%%%%%J%j%%%%%%j
-66363i2J%%%%%%%%%%%%%%%%%%%jJ%%%jJ%%%%%%jJ%%j%%%%%%%%%%%%%%%%%%%%%%%%%%%%%%
-66295i2%%%%%jJ%%%%%%%%%%%%%%%%%%%%%%%%%%%%%%j%%%%J%j%%Jj%%%%%%%%%%%%%%%%%%%
-66227i3%%%jJ%jJjJ%%%jJjJ%jJj%%%%%%J%%j%%%%%%%%%%%%%%%%%%%%%%%%jJ%%%%%j%J%%%
-66159i4jJ%%j%Jj%%J%j%%%%%%%%%%%%%%%%%%%%%%%%%%%%%%%%%jJ%%jJ%%%j%Jj%%%%%Jj%%
-66091i6%%%%%%Jj%Jj%%%%%%%%%%%%%%%%jJ%j%%J%j%%%Jj%%%%%%%%%%%%%Jj%%%%%%%%%%%%
-66023i7%%%%%%%jJ%%%jJ%jJj%J%%%%%%%%%jJ%%%%%%j%%J%%%%%%%%%%%%%jJ%%%%%%%%%%%%
-65955i7%%%%%%%%%%Jj%%%%%%%%%J%%%%%%%%%%%%%%%%Jj%%%%%%Jj%%J%%%%%%%%%%%%%%J%%
-65887i4%%%%%%%%%J%%%%%%%%%%%%%J%%%jJjJ%%%%J%%%%%%%J%%%%%%%%%%%%J%%%%JjJ%%%%
-65819h8%%J%%%%%%%J%%%%%%J%%%%%%%%J%%%%J%%%%%%JjJ%%%%%J%%%%%%%J%%JjJ%%%%%%%%
-65751g9J%%%%%%J%%%%%J%%%%%%%%%J%%%%%%J%jJ%%%%%%%J%%%%%%%%%%J%%%%%%%%%%J%%%%
-65683g1%%%%Jj%J%%jJ%%%%%%J%jJ%%%%%%%%%%%%%%%%%%%%J%%%%%%%%%%%%%%%%%%%%%%%%%
-65615f8J%j%JjJ%j%%%%%%%%%%J%%jJ%jJ%%%jJ%%%%%%%jJ%jJ%%%%%j%%J%%j%%JjJ%j%J%%%
-65547f7jJjJ%%%%jJjJj%JjJj%%%J%%jJ%%j%%%Jj%Jj%%%%%%%%%%%%%%%%%%%%%%%%%%%%jJj
-65479f9%J%%%j%Jj%%%J%j%%Jj%%%%%%%%%%%%%%%%%%%%%%%%%%%jJ%%%%jJ%%%%%%j%Jj%%%%
-65411g0%%%J%%j%%%%%%%%%%%%%%%%%%%%%%%jJ%%%%%%%jJ%%j%J%%%%%%%%j%%%%Jj%%J%j%%
-65343g1%%%%%%%%%%%%%%%%%%%%%%%%%%%jJ%j%%J%jJj%%Jj%%%%%%%%%%%%%Jj%%%%%%%%%%%
-65275g2%j%Kj%%%%%%%jJ%%%jJ%%j%%J%%jJ%j%%%%%%%%%%%%%%%%%%%%%%%%%%%%%jJ%j%%J%
-65207g3%%%%%%j%J%jJ%%j%J%%%%%%%j%%%%J%j%%%%%%%%%%%%%%%%%%%%%%%%%%%%%%%%%%%%
-65139g4%%%%%%%%%%%%jJ%%%j%Jj%Jj%%J%%%j%%%%Jj%%%%%%%Jj%%%%%%%%%%%%%%%%%%%%%%
-65071g5%%%%jJ%%%%%%j%%JjJ%%%%%%%%jJjJ%%%%j%%%Jj%%%%J%j%%J%%%%j%J%j%%%%%%%%%
-65003g6%%%%Jj%%%%%%Jj%%%%%%%%%%%%%jJ%%%jJ%%%%%%%%%%%jJjJjJ%jJ%jJ%j%%J%j%J%j
-64935g7J%%j%%%%%%%%%J%j%%%%%%%%%%%%%%%%%%%%%%%%%%%%%%%%%j%J%%j%%%J%%%%%%%%%
-64867g7%%%jJ%jJj%Jj%%%J%%%%%%%jJj%%%%%%%Jj%%%%%Jj%%%%J%j%%%%%%Jj%%%J%j%%%%J
-64799g7%j%%%%%%%%%%%%%%%%%%Jj%%%%%%%%%%%%%%%%jJ%%%%%%%%%%%%%%%%%%j%J%%%%%%%
-64731g8%%%%%%%%%%jJ%j%%%Jj%%J%jJjJj%%%%%%%JjJj%Jj%%%%%%%%%%%%%%%%%%%%%%%%%%
-64663g9%%%%%%%%%%%%%%%%%%%%%%%%%%%%%%%%%%%%%%%%%%%jJ%%%%%%%%%%%%%%%%%%%%%%%
-64595g9%%%%%%%%%%%%%%%%%%jJ%%%%j%%J%%%%jJ%%jJ%jJ%j%%%%J%j%%%%%%J%%%%%j%%%%J
-64527g9j%%%%%%%%%%%%%%%%%%%%%%%%jJ%%%%%%%%%%%%%%%%%%jJ%%%%%jJ%%%%jJ%%%%%%%%
-64459h0%%%%%j%%%Jj%JjJ%%%%%jJjJ%%jJj%%%%JjJ%jJj%%J%%%%jJ%jJj%%Jj%%%J%j%J%%%
-64391h0%%jJj%%Jj%%%%Jj%%%%%%%%%%%%%%%%%%%%%%%%%%%%%%%%%%%%%%%%%%%%%%%%jJ%%%
-64323h1jJ%%%jJ%%%%%%%%jJ%%%jJ%%%%%%%%%%%%%%%%jJ%%j%J%%%%j%%%%Jj%%%%%%%J%jJ%
-64255h1%%%%%%%%%jJj%%%%%%%%%Jj%%%J%%jJj%%%%%%%%J%j%%%%%%%%J%%j%%%Jj%%%%%%%%
-64187h2%%%%%%%%%%%%%%%%%%%%%%%%%%%%%%%%%%%%%%%%%%%%%%%%%%%%%%%Jj%%%%%%%%%%%
-64119h2%%%%%%%%%%%%%%%%%%%%%%%%%%%%%%%%%%%%%%%%%%jJ%%%jJ%%%%%%%jJ%%%%%%%j%J
-64051h2%%%j%J%%j%J%%%j%J%%%jJj%%J%j%%J%j%%%J%j%%Jj%%%%%J%%%%%%%%j%%%%%%%J%j
-63983h3J%%jJ%j%%%%Jj%%Jj%Jj%%%%%%%%%%%%%%%%%%Jj%%%%J%j%%%%%%%%%%jJ%%%Jj%%%J
-63915h2j%%%%%%%%%%%%%%%%J%%j%%%%%%%%%%%%%%%%%%%%%%%%%%%%%%%%%%%%%%%%%%%%%%%
-63847h3%%%%%%%%%%%%%%%%jJ%jJ%%j%%%J%%%%%%%%%%%j%J%jJjJ%jJj%%%J%%%%%j%%JjJ%j
-63779h4%%%%%%%%%Jj%%%%%%%%%%%%%%%%%%%%%%%%Jj%%%%%%%%%%%%%%%%%%%%%%%%%%%%%%%
-63711h4%%%%%%%%%%%%%%%%%%%%%%%Jj%%%%%%%%%%%%%%%%%%%%%%%%%%%%%%%%%%%%%%%%%%%
-63643h4%%%%%%%%%%%%%%%%%%%%%%%%%%%%Jj%%%%%%%%%j%J%%jJ%%%%%%%%%%%%%%%%j%%%%J
-63575h4%%j%J%jJjJ%%%j%J%%%%%%%j%J%j%%Jj%Jj%%%%%%%%%%%%%%%%%%%%%%%%%%%%%%%%%
-63507h5%%%%%%%%%%%%%%%%Jj%%%%%%%%%%%%%%%%%%%%%%%%%%%%%%%%%%%%%%%%%%%%%%%%%%
-63439h5%%%%%%%%%%%%%%%Jj%%jJ%jJ%%%%%%%%%%%%j%J%%%%%%%%%%%%%%%%%%%%%%%%%jJ%%
-63371h5%%%%%%%%%%%%%jJ%%%%%j%J%%j%Jj%%J%%%%%%%%%%%%%jJ%%%%%%j%%J%%jJ%%j%J%%
-63303h5%%%%jJ%%jJjJ%%%jJ%j%%%J%j%JjJ%%jJ%%j%J%j%J%jJj%%%J%%%%%j%%%J%%%j%%J%
-63235h5j%%Jj%%%%J%%j%J%j%Jj%%%%%%%%%%%%%%%%%%%%%%%%%%Jj%Jj%%Jj%%%%%%%%%%%%%
-63167h6%%%%%%%%%%%%%%%%%%%%%jJ%%%%%%%%jJ%%jJ%%%%%%%%%%%%%%%%j%Jj%%Jj%%%%%%J
-63099h6j%J%%jJ%%%%%%%%j%J%%j%J%jJ%%%jJ%j%%J%j%JjJjJjJj%J%j%JjJ%j%%%J%%%j%%%
-63031h7%%%%%%%%%%%%%%%Jj%%%%%%%%Jj%%J%j%Jj%%%J%%%%%%j%J%%j%%Jj%%J%j%%%%%%%%
-62963h7%%%%%%%%%%%%J%j%%%%%%%%%%%%%%%%%%%%%%%%%%%%%%%%%%%%%%%%%%%%%%%%%%%%%
-62895h7%%%%%%%%%%%%%%%%%%%%%%Jj%%%%%%%%%%%%%%%%%%%%%%%%%%%%%%jJ%%%%%%%%%%%%
-62827h7%%%%%%%%%%%jJ%%%%%%%%%%%%%%%%%jJ%%%%%%%j%J%%%jJ%j%J%j%%Jj%%J%%%%jJ%%
-62759h7%%j%JjJ%%j%%J%j%%J%%j%J%%%%j%%%Jj%%%%%%JjJ%jJ%%jJ%j%%%J%j%%%%%%%%%%%
-62691h8%Jj%%J%%%j%Jj%%Jj%%%%%%%%JjJ%j%%%JjJ%jJj%%%Jj%%%%%Jj%%%%J%j%%J%jJ%%%
-62623h7%jJj%%%%%%Jj%%J%j%JjJj%%%%%%%%%%%%%%%%%%%%%%%%%%%%%%%%%%%%%%%%%%%%%%
-62555h8%%%%%%%%%%%jJ%%%%%%%%%%%%%%%%jJ%%%%%%%%%%%%jJ%%%%%%%%%%%%%%%%%%%j%J%
-62487h8%%%%%%%%%%%%%%%%%%%%%%%%%%%jJ%%%%%j%J%%%%j%J%%%%%%%j%JjJ%%%%j%%%%%Jj
-62419h9%%Jj%%%%J%%%%%jJ%%jJ%%j%Jj%%%%%%Jj%%%%%%%%%%%%%%%%%%%%%%%%J%jJjJj%%%
-62351h9%%J%j%%%%%%%%%%%%%%%%%%%%%%%%%%%%%%%%%%%%%%%%jJ%jJ%%%%%%%%%%%%%j%J%%
-62283h9%%%%%%%%%%%%%%%%%%%%%%%%%%%%%%%%%%%%%%%%%%%%%%%%%%%%%%%%%%%%%%%%%%%%
-62215h9%%%%%%%%%%%%jJ%%%%%%%%%%%%%%%%%%%%%%%%%%%%%%%%%%%%%%jJ%%%%%j%%%JjJ%%
-62147h9j%J%%%%%%%%%%%%j%%%%%JjJj%J%j%%%J%%j%%%%%%%%Jj%%%%%%%%%%%%%%%%%%%%%%
-62079i0%%%%%%%%%%%%%%%%%%%%%Jj%%%%%%%%%%%%%%%%%%%%%%%%%Jj%%%%%%%%%%%%%%%%%%
-62011i0%%%%%%%%%%%%%%%%%%%%%%%%%%%%%%%%%%%%%%%%%%%%%%%%%%%%%%%%%%%%%%%%%%%%
-61943i0%jJ%%%%%%%%%%%%%%%%%%%%%%%%%%%%%%%%%%%%%%%%%%%%%%%%%%%%%%%%%%%%%jJ%%
-61875i0%%j%J%%%j%Jj%J%jJ%j%%%J%%%%%%%%%%%%j%%%J%%jJ%%j%J%%%%j%Jj%J%%%j%%%%%
-61807i1J%%j%%%J%jJjJ%%j%Jj%%%%%%%Jj%JjJ%j%J%%%%jJj%%%%%%%%%%%%%%%%%%%%%%%%%
-61739i1%%%%%%%%%%%%Jj%%%%%%%%%%%%%%%%%%%%%%%%%%%%%%%%%%%%%%%%%%%%%%%%%%%%%%
-61671i1%%%%%%%%j%J%%%%%%%%%%%%%%%%%%%%jJjJ%j%%J%j%Jj%JjJ%%%%%%%%%j%Jj%J%j%J
-61603i1%%%%%jJ%%j%J%%%jJjJjJ%%%j%J%j%Jj%%%%%%J%%%jJ%%%%j%%%%%%Jj%J%%j%%Jj%%
-61535i2%%%%Jj%%%%%%Jj%%%%%%%%%%%%%%%Jj%%%%%%%%%%%%%%%%%%%Jj%J%j%%%%JjJj%%%%
-61467i2%%%%%%J%j%%%%%%%%%%%%%%J%j%%%%Jj%%%%%%%%%%%%%%%%%%%%%%%%%%%%%%%%%%%J
-61399i1j%%jJ%%%%%%%%%%%%%%%%%%%%%%%%%%%%%%%%%Jj%%%%%%%%%%%%%%%%%%%%%%%%%%%%
-61331i2%%%%%%%%%%%%%%%%%%%%%%%%%jJ%%%%%%%%%%%%jJ%%%%jJ%%%%%%%%%%%%%%%%%jJ%%
-61263i2%jJ%j%%%%Jj%J%%%jJjJ%%%%j%%J%%jJ%%%j%J%j%%%%Jj%%%%%Jj%J%%j%%%%%%%%%J
-61195i2j%%J%jJ%j%%%Jj%%%%%%%%%J%%j%Jj%%%%%%%%%%Jj%%%%%%%%%%%%%J%%j%%%%%%%%%
-61127i3%%%%%%%%%%%%%%%%%%%%%%%Jj%Jj%%%%%%%%Jj%%%%%%%%%%%%%%%%%%%%%%%%%%%%%%
-61059i3%%%%%%%%%%%%%%%%%%%%%%%%%%%%%%%%%%%%%%%%%%%%%%%%%%%%%%%%%%%%%%%%%%jJ
-60991i3%%%%%%%%%%%%%%%%%%%%%%%%%j%Jj%J%%%%%%%j%Jj%J%jJ%j%J%%j%%%%%%%%%%%%%%
-60923i4%%%%%%%%Jj%%%%%%%%%%%%%%%%%%%J%jjJ%%%%%%%%%%%%%%%%%%%%%%Jj%%%Jj%%%%J
-60855i3%jJ%j%%Jj%JjJ%j%%%%%J%%j%%%%%%%%%%JjJjJ%j%J%%j%%J%j%%%%%%Jj%%Jj%%%%%
-60787i4%%%%%%%%%%%%%%%%%%%%%%%%%%%%%%%%%%%%%%%%%%%%%%%%%%%%%%%%%%%%%%%%%%%%
-60719i4%%%%%%%%%%%%%%%%%%%%%%%%%%%%jJ%%%%%%%%jJ%jJ%%%jJ%%%j%%J%%%jJ%%%jJj%%
-60651i5J%%%%j%J%%%%%j%%J%%%%%%%%%%%%%%%%%%j%%%%Jj%J%%%jJj%%%%J%%j%%Jj%%%%%%
-60583i5J%%%%j%%%J%%%%%%%%%%jJ%j%%J%%%%%%%%%%%%%%%jJ%%%%%jJ%jJ%j%J%%jJ%%%%%j
-60515i5J%%j%J%%%%%%j%J%%%jJ%j%J%%%j%%%%%%%%%%%J%%j%%%%%%%%J%%%j%%J%%jJ%j%%J
-60447i4j%%%%J%j%%Jj%%J%j%%%%%%%%%%%%%%%%%%%%%%%%%%%%%%%%%%%%%%%%%%%%%%%%%%%
-60379i5%%%%%%%%%%%%%%%%%%%%%%%%%%%%%%%jJ%%%%%%%%%%%%%%%%%%%%%jJ%%%%%%jJ%%%%
-60311i5%%%%%%%%%%j%%%J%%j%J%%j%%%J%%%%%%%%%j%%Jj%%%%J%%j%J%%%jJ%%%%%j%J%%%%
-60243i5j%%Jj%%%%%%%%%%%%%%%%%%%%%Jj%%%%%%%%%%%%%%%Jj%%%%%%%%%%%%%%%%%%%%%%%
-60175i6%%%%%%%%%%%J%j%%%%%%%%%%%%%%%%%%%Jj%%%%%%%%Jj%%%%%%%%%%%%%%%%%%%Jj%%
-60107i6Jj%%%%%%%%%%%%%%%%%%%%%%%%%%%%%%Jj%%%%%%%%%%%%%%%%%%jJjJ%%%%%%jJ%%%%
-60039i6%%%%%%%%%%%%%%%jJ%%%%%%%%%%%%%%%%%%%%%%%%%%%%%%%%%%%%%%%%%%%%%%%%%%%
-59971i6%%jJ%%%%%%%%%%%%jJ%%%%%%%%%%%%%%%%%%%jJjJ%%%%%j%J%%%%%%%%%jJ%%%j%%%J
-59903i6j%Jj%Jj%%%%%JjJ%%j%%%Jj%Jj%%%%%%J%j%%%%%%J%jJj%%%Jj%%%%%%%%%Jj%%%%%%
-59835i7%%J%jJj%%%%%%%%%%%%%Jj%%%%%%%%%%%%%%%%%%%%%%%%%%%%%%%%%%%%%%%%%%%%jJ
-59767i7%%%%%%%%%%%%%%%%%%%%Jj%%%%%%jJ%%%%%%jJ%%%%%%%%%%%%%%%%%%%%%%%%%%%%%%
-59699i7jJ%%%%%jJ%%%%%%%%%%%%%%%%j%%%J%%j%J%%%%jJj%JjJ%%j%%J%%%%%jJj%%%%%%%%
-59631i8%%%J%%j%%%J%j%%%%%%%Jj%%%%%%%%%%%%%Jj%%%%%%%%%%%%%%%%%%%J%j%%%%%%%%%
-59563i8%%%%%%Jj%%%%%%%%%%%%%%%%%%%%%%%%%%%%%%%%%%%%%%%%Jj%%%%%%%Jj%%%%%%%%%
-59495i8%%%%%%%%%%%%%%%%%%%%%%%%%%%%%%%%%%%%%%%%%%jJ%%%%%%%%%jJ%%%%%%%%%%%%%
-59427i8%%%%%%%%%j%J%%%%%%%%%jJ%%%%%%%%%jJ%%%%j%J%%%j%J%%%%%%%%%%%j%%%J%jJ%%
-59359i8%%%%j%J%jJj%J%j%J%jJ%%%j%J%jJ%j%%J%j%%JjJj%Jj%%%%J%%j%J%j%%%%Jj%%%%%
-59291i9%%%%%%%%%%%%%%%%%%%%%%%%%%%%%%%%%%%%%%%%%%%%%%%%%%%%%%%%%%%%%%%%%J%j
-59223i9%%%%%%%%%%%%%%%%%%%J%%j%Jj%%%%%%%%%%%%%%%%%%%%%%%%%%%%%%%%%%%%%%%%%%
-59155i9%%%%%%%%%%%%%%%%%%%%%%%%%%%%%%%%%%%%%%%%%%%jJj%J%%jJj%J%%%%%jJ%j%%%%
-59087a00%J%j%J%%j%%%%%%Jj%%%%J%jJ%j%J%%%j%JjJ%j%%%%J%%j%%%J%j%%J%%%j%%%%%J%
-59020i9jJ%jJ%j%%%%%J%j%%%Jj%%%%%%%%%%Jj%%JjJj%%%%%%%%Jj%%%%%%%%%%%%%%%%%%%%
-58952a00%%%%%%%%%%%%%%%%%%%%%%%%%JjJ%j%%%%%%%%%%%%%%%%%Jj%%%%%J%%j%%%%%%%%%
-58885a00%%%Jj%%%%%%%%%%%%Jj%%%%%%%%%%%%%%%%%%%%%%%%%%%%%%%%%%%%%jJjJ%%%%%%%
-58818a00%%%%%%%%%%%%%%%%%%%%%%%%%%%%%%%%%jJ%%%%%%%%%%%%%%%%jJj%%J%%%%%%%%jJ
-58751a00%jJ%%%%%%%%j%J%%jJ%%j%%%J%%%%jJ%%%%%j%%%%J%j%%Jj%%%%%J%%j%Jj%%%%JjJ
-58684a00%j%%%%%%%%%%%%%%%%%%%%%%Jj%%%J%j%%%Jj%%%Jj%%%%%%%%%%%%%%%%%%%%%%%%%
-58617a01%%jJ%%%%%%%%%%%%jJjJ%jJ%%%%%%%j%%%J%%jJ%j%J%%j%J%%%%%%jJjJ%%%j%%J%%
-58550a01%%%%%j%J%%%%%%%%j%%%%%J%%%%j%%J%%%%%%%%%%%%%%%%%%%%%%%%%%%%%%%Jj%%%
-58483a01%%%%%%%%%%%%%%%%%%%%%%%%%jJ%%%%%%%%%%%%%%j%J%%jJ%%j%%J%%%jJ%%%%%%%%
-58416a01jJ%%%j%J%%%j%%%J%jJj%%%%%%Jj%J%%%jJ%%j%%%%%%%%J%%jJ%%j%Jj%%%%%%%%J%
-58349a01j%%%%%%%%%%%%%%%Jj%%%%%%%%%%J%%%%j%%%%%Jj%%%%%%%%%%%%%%%%%%Jj%%%%%%
-58282a02J%j%%%%%%%%%%%%%%%%%%%%%%%%%%%%%%%%%%%%%%%%%%%%%%%%%%%%%%%%%%%%%%%%
-58215a02%%%%%%%%%j%Jj%%Jj%J%jJ%%%%%%j%J%%jJj%%%J%%%%%%%jJjJj%J%j%J%%%jJ%jJ%
-58148a02%%%j%%%%Jj%JjJj%%%%%%%%%%%J%jJj%%%%%%%%%%%%%%%%%%Jj%%%Jj%%%%%%%%%%%
-58081a03%%%%%%%%%%%%%%%%%%%%%%%%%%%%%%%%%%%%%%%%%%%%%jJ%%%%%%%%%%%%%%%%%%%%
-58014a03%%%%%%%%%%%%%%%%%%%%%%%%%%%%%%%%%%%%%%%%%%%%%%%%%%%%%%%%%%%%%%%%%%%
-57947a03%%%jJ%%%jJ%jJ%%%jJ%%%%%%%%%%%%%%%%%%%%%%%%%%%%%%%%%%%%%%%%%%%jJ%%%%
-57880a03%%jJ%j%JjJ%%%%%%%%%%%%%%%%%%%%%%j%J%%%%%%%j%%%%%%Jj%Jj%%%%%Jj%J%j%%
-57813a04J%%jJj%%%%%%%%%%%%%JjJj%%%%%%Jj%%%%%%%%%%%%%%%%%%%%%%%%%%%%%%%%J%%j
-57746a04%%%%%%%jJ%%%%%%%%%%%%%%%%%%%%%%%%%%%%%%%%%%%%%%%%%%%%%%%%%%%%%%%%%%
-57679a04%%%%j%J%%%%%%%%%%%%%%%%%%%%%%%jJ%%%%%%%j%J%%j%J%%jJ%jJ%jJ%%%%jJ%j%J
-57612a04%j%%%%%JjJ%%%jJj%%%%%%%Jj%J%%%j%Jj%%J%j%J%j%%Jj%%%J%j%JjJ%j%%%%%%J%
-57545a04jJ%j%%%%%%Jj%J%j%Jj%%%J%j%J%%%j%%%%%%%%%%%%%%%%%%%%%%%%%%%%%%%%Jj%%
-57478a05%%%%%%%%%%%%%%%%%%%%%%%%%%%%%%%%%%%%%%%%%%%%%%%%%%%%%%%%%%%%%%%%%%%
-57411a05%%%%%%%%%%j%J%%%%%%%%%%%%%%%%%%%%%%%%%%%%%%%%%%%%%%%%%%%%%%%%%%%%%%
-57344a05%%%%%%%%%%%%%%%%%%%%%%%%%%%%%%%%%jJ%jJj%%%%%J%%jJ%jJ%jJj%%%J%%%%%j%
-57277a06%%J%j%%%%%%%Jj%%Jj%J%jJj%%%%%J%j%%%%%%J%%j%%%J%j%J%jJ%j%J%%j%%%%%Jj
-57210a06%%%%%%Jj%%%%%%%%%%%%%%%%%%%%%%%%%%Jj%%%Jj%%%%%%%%%%%%%%%%%%%%%%%%%%
-57143a06%%%%%%%%%%%%%%%%%%%%%%%%%%%%%%%%%%%%%%%%%%%%%%%%%%%%%%%%%%%%%%%%%%%
-57076a06%%%%%jJ%%%%jJ%%%%%%jJ%%j%J%j%%%J%jJ%%j%%%%%%%J%%%%%%%%%%jJj%JjJjJ%%
-57009a06%%%%%%%%j%%%%JjJ%jJj%%%%%%%%%%%Jj%%%%%%%%%%%%%%%%Jj%%%%%Jj%%%%%%%%%
-56942a07%%%%%%%%%%%%%%%%J%jJ%j%%%%%%%%%%%%%%%%%%%%%%%%%%%%%%%%%%%%%%%%%%%%%
-56875a07%%%%%%%%%%Jj%%%%%%%%%%%%%%%%%%%%%%%%%%%%%%%%%%%%%%%%%%%%%%%%%%%jJ%%
-56808a07%%%%%%%%j%JjJ%%jJjJ%jJ%%%%%%%%%%%%%%%%j%%%%%%%%J%jJ%j%%%%J%j%%Jj%%%
-56741a08JjJ%%jJ%%jJj%Jj%JjJ%%%%%jJjJjJ%%%j%%%J%j%%%%%%%%%Jj%%%%Jj%%%%%%%%%%
-56674a08%Jj%%%%%%%%%%%%%%%%%%%%%jJ%%%%%%%%%%%%%%%%%%%%%jJ%%jJ%%%%jJjJ%%%%%%
-56607a08%%%%%%%%%%%%j%Jj%%%%%JjJ%j%%J%jJ%%%%%%%%j%Jj%%JjJj%J%%%%j%J%jJjJ%%%
-56540a08%j%%%J%%%%%%jJ%j%J%%%%%j%%J%%%%j%J%%%%%%%j%%J%%j%J%%%j%Jj%J%%j%%%%J
-56473a08%%%%j%Jj%%%%%%%%%%%JjJj%%%%%%Jj%%%%%%Jj%%%%%%J%%j%%%%%%%%%J%j%%%%%%
-56406a09JjJ%jJ%%j%%%J%j%%%J%%j%%%%%%%%%J%j%%Jj%%Jj%%%%%%%%%%%%%%%%%%%%%%%%%
-56339a09J%j%%%%%%%%%%%%%%%%%%%%%%%Jj%%%%%%%%%%%%%%%%%%%%%%Jj%%%%%%%%%%%%%%%
-56272a09%%%%%%%%%%%j%%J%%%%%%%jJ%jJ%%%%%%%j%%%%%%J%jJ%%%%%j%%J%%%j%%%JjJj%%
-56205a10%%%%Jj%J%j%%%J%j%J%%j%%%%%%%%%%%%%%%Jj%%%%%%%%%%%Jj%%%%%%%%%%%%%%%%
-56138a10%%%%%%Jj%%%%JjJj%%%%%%%%%%%%%%%%%%%%%%%%%%%%J%j%J%j%%%%%%%%%%%%%%%%
-56071a10%%%%%%%%%%%%%%%%%%%%%%%%%%%%%%%%%%%%%%%%%%%%%%%%%%%%j%J%%%%%%jJ%%%%
-56004a10%%%%%%%%%%%%j%J%%%%%%%jJ%%%%%%j%J%jJ%%%%%%%%%%%%%%%%jJ%%%%%%%%%%%%%
-55937a10%jJ%%%j%J%%%%%%%%%%j%JjJ%%%%%%%%%%%%%%%%%%%%%%%jJj%%JjJ%%%%%%%%%%jJ
-55870a10%jJj%%%%%%%%%%%%%%%%%%%%%%%%%%%%%%%%%%%%%%%%%%%%%%%%%%%%%%%%Jj%%%%%
-55803a11%%%%%%%%%%%%%%%%%%%%%%%%%%%%%%%%%%%%%%%%%%%%%%j%J%%%%%%%%%%%%%%%%jJ
-55736a11jJ%%%%%%%%%%%jJ%%%%%%jJ%%jJ%%%%%%%j%J%%j%%%J%%%%%%j%%%J%%%%%%%jJ%j%
-55669a12Jj%%J%%%%%%%%jJ%j%J%%%jJ%j%%%%JjJj%%%%%%%%%%%J%%jJj%%%%J%%j%%%J%j%%
-55602a12%%%%%%%%%%%%%%%%%%%%%%%%Jj%%%%%%%%%%%%%%%%Jj%%%%%%%%%%%%%%%%%%%%%%%
-55535a12%%%%%%%%%%%%%%%%%%%%%%%%%%%%%%%%%%%%%jJ%%%%%%%%%%%%%%%%%%%%%%%%jJ%%
-55468a12%%%%%%%%%%%%j%%J%%%j%%J%%%%%%%%j%Jj%J%%%%%%jJ%%%%%jJ%j%JjJ%%%%jJjJ%
-55401a12j%Jj%%%J%%%%j%%%J%%%%j%%%J%%j%J%%jJ%j%Jj%%%%J%j%%%JjJj%%%%%%%Jj%%%%
-55334a13%%%%Jj%%%%%%Jj%Jj%%Jj%%%J%j%%%%%%%%%Jj%%%%%Jj%%%%%%%%%%%%%%%%%%%%%%
-55267a13%%%%%%%%%%%%%%%%%%%%%%%%%%%%%%%%%%%%%%jJ%%%%%%%%%%%%%%jJ%%%%%%%%%%%
-55200a13%%%%%%%%%%%%%%%%%%jJ%%%%j%J%%jJjJ%j%%J%%%%%%%%%%%%%jJ%%%%%%%%jJ%%%%
-55133a13%%%%%%jJj%Jj%%%%J%jJ%%j%Jj%%%%Jj%%Jj%%%%%%%%Jj%JjJjJjJ%j%%%%%%%%Jj%
-55066a14%%%%%Jj%%%%%%%%%%%%%%%%%%%%%%%%%%%%%%%%%%%%%%%%%%%%%%%%%%%%%%%%%%%%
-54999a14%%%%%%%%%%%%jJ%%%%%jJ%%%%%%%%%%%%%%%%%%%%%%%%j%%%%J%%%%%%%%%%%%%%%%
-54932a14%%%%%%%%%%%%%%%%%%%%j%J%%%%jJ%%%%%j%%Jj%Jj%J%%%%j%%%J%%%j%Jj%%J%jJj
-54865a15Jj%%%%%%J%j%J%j%%J%%%j%%%%%%%%%%%%%JjJjJj%%%%%%%J%%%j%%J%j%%%%%J%j%
-54798a15%%%%J%j%%%%%%%%%%%%%%%JjJj%%%%%%%%%%%%%%jJ%%Jj%%%%%%%%%%%%%%%%%%%%%
-54731a15%%%%%%jJ%%%%j%J%%%%%%%%%j%%J%j%JjJ%%jJ%%%jJ%jJ%%%%%j%%J%%j%J%%j%J%j
-54664a16J%j%J%j%%%J%%%%%j%%%%%%JjJ%j%%%Jj%%%%%%%J%%%j%%%%%%%%Jj%%%%%%%%%%%%
-54597a16%%%%%%%%%%%%%%%%jJ%%%%%%jJ%%%%%%%%%%%%%%%%%%%%%%%%%%%%%%%%%%%%%%%%%
-54530a16%%%%%%%%%%%%%%%%%%%%%%%%%%%%%%%%%%%%%%%%%%%%%%%%%%%%%%%%%%%%%%%%%%%
-54463a16%%%%%%%%jJ%%%%%%%%%%%%%%%%%%%%%jJ%%jJ%%jJ%%%j%J%j%J%j%%%J%%%%%%%%%%
-54396a16jJj%%Jj%JjJj%%%%%%%%%%%%%J%j%%%%%%%JjJ%%j%%%Jj%%%%%%%%%%%%%%%%%%%%%
-54329a17%%%%%%%%%%%%%%%%%%%%%%%%%%%%%%%%%%%%%%%%%%%%%%%%%%%%Jj%%%%%%%%%%Jj%
-54262a17%%%%%%%%%%%%%%%%%%%%%%%%%%%%%%%%%%%%%%%%%%%%%%%j%J%%%j%J%%%%%%%%%j%
-54195a18J%j%J%%%%%%%%%j%Jj%%%J%j%%J%j%J%%j%%%%%%%Jj%%%%%Jj%%%%%J%%%%%%j%%%J
-54128a17j%%%%%%%%%%%%Jj%%%%JjJjJj%Jj%%%%%%%%%J%%j%JjJ%j%%Jj%%%%%%%%%%%%%%%%
-54061a18%%%%%%Jj%%%%%%%%%%%%%%%%%%%%%%%%%%%%%%%%%%%%%%%%%%%%%%jJ%%%%%%%%%%%
-53994a18%%%%%%%%%%%jJ%%%%j%J%%%%%%%%%%%jJ%%%%%%%jJ%%%%%%%%%%%jJjJ%%j%%%%%%J
-53927a18%jJjJ%%%%j%%J%%%j%%Jj%J%j%%%%%%%Jj%JjJ%jJjJj%%%%%%%%%%J%j%%%%%%%%%%
-53860a19%%%%%%%%%%%%%%%%%%%%%%%%%%%%%%%%%%%%%%%%%Jj%%%%%%%%%%%%%%%%%%%%%%%%
-53793a19%%%%%%%%%%%%%%%%%%%%%%%%%%%%%%%%%%%%%%%%%%%%%%%%%%%%%%%%%%%%%j%%J%%
-53726a19%%%%%%%jJjJj%J%%%%%%%jJ%%jJ%%%%j%%J%%j%J%%%%jJ%%%%%j%%J%j%%Jj%J%j%%
-53659a20%%J%jJj%%%%%%Jj%%%Jj%%%%Jj%J%jJ%j%%J%j%%%%%%%%%%%%Jj%%J%j%%%%%%%%%%
-53592a20%%%%%%%%%%%%%%%%%%%%%%%%%%%%%%%%%%%%%%%%jJ%%%%%%%%%%%%%%%%jJ%%%j%%J
-53525a20jJj%%%J%jJ%%jJ%%%%%%%%%j%J%j%%%Jj%J%%j%Jj%Jj%%%%%%%%%%%%%%%%%%%%%%%
-53458a21%%%%%%Jj%%%%%%%%%%%%%%%%%%%%%%%%%%%%%J%%%%j%%%%%%%%%%%%%%%%%%%%%%%%
-53391a21%%%%%%%%%%%%%%%%%%%%%%%%j%J%%%%%%jJ%%%%%%%%%%%%%%%%%%%%%%%%%%%%%%%%
-53324a21%%%%jJjJ%%%%%%%%%%%%j%J%%%%%%%%%%%j%J%%%jJj%%J%%j%J%j%%%Jj%%%%%J%%%
-53257a21%%j%%Jj%Jj%%J%jJ%j%Jj%%%%%%%%%%%%%%%%%%%%%%%%%%%Jj%%%%Jj%%%JjJ%jJj%
-53190a22%%%%%%%Jj%%%%%%Jj%%%%%%%Jj%%Jj%%%%%%%Jj%%%%Jj%%%J%j%%%%%%%%%%%%%%%%
-53123a22Jj%%%%%%%%%%%%%%%%%%%%%%%%%%%%%%%%%%%%%%%%%%%%%%%%%%%%%%%%%%%%%%%%%
-53056a22%jJ%%j%J%%%%%%%%%%jJj%%JjJ%%%j%J%j%%%%%J%j%J%j%%%J%j%%J%j%%%%%%%%%J
-52989a22%%j%%%%%%%%%Jj%%%%%%%Jj%Jj%%%Jj%%%%%%%%J%j%J%j%J%%%j%%J%j%%%%%%%%%%
-52922a23%%%%%Jj%%%jJ%Jj%%%%%%%%%%%%%%%%%%%%%%%%%%%%%%%%%%%%%%%%j%%J%%%jJ%%%
-52855a23%%j%JjJ%%%%%%%%%%j%%%%J%%%%%%%%%jJ%%%%%%%%%%%%j%Jj%J%%%%%jJ%jJ%j%Jj
-52788a24%%%%%Jj%%%J%jJ%%%j%%%%%%Jj%%%%Jj%%%%%%%%%Jj%%%%%%%%%%%%%%%%%Jj%%%%%
-52721a24%%%%%%%%%%%%%%%%%%%Jj%%%%%%%%%%%%%%%%%%%%%%%%%%%%%%%%%%%%%%%%%%%%%%
-52654a24%%%%%%%%%%%%%%%%%%%%%%%%%%%%%%%%%%%%%%%%%%%%%%%%%%%%%%%%%%%jJ%%%%%%
-52587a24%%%%%%%%%%%%%%%j%J%jJ%j%%%%J%%%%%%j%Jj%%%%J%%j%JjJ%j%%J%%j%%%%%%%%J
-52520a24jJj%%%%%%%%%%%%%%%%%%%%%%%%%%%%%%%%%%%%%%%%%%%%%%%%%%%%%%%%%%%%%jJ%
-52453a25%%%jJ%%%%%%%%%%%j%J%%%%jJ%%%%%%%%%%%jJj%%J%%%j%%Jj%J%jJj%%J%%j%Jj%%
-52386a26%%%Jj%%%%%%%%%%Jj%Jj%JjJj%%%%%%%%%%%%Jj%%%%%%%%%%%%%%%%%%%%%%%%%%%%
-52319a26%%%%%%%%%%%%%%%%%%%%%%%%%%%%%%%%%%%%%%%%%%%%jJ%%%%%%%%%%j%J%%%%j%J%
-52252a26%jJ%%%%%jJ%jJ%%%j%J%%%%%%%%%%jJ%%jJ%%%%%jJ%%%j%J%%%j%%%%%%Jj%%%J%%%
-52185a26%%j%%%J%%%%j%%%J%j%%Jj%J%%j%%J%%%j%%J%j%%%%%%%J%j%%%%%Jj%%%%%%%%%%%
-52118a27%%%%%%Jj%Jj%%%%%J%j%%%%%%%%%%%%%%%%%%%%%Jj%Jj%%%%%%%%%%%%%%%%%%%%%j
-52051a28J%%%%%%%%%%%%%%%%%%jJ%%%%%%%%%%%%%%%%%%%%%%jJjJ%%jJ%%%%%%%%%%%j%%J%
-51984a27jJ%jJj%%Jj%%%%JjJ%%%%jJjJ%%%%%jJ%%j%%J%j%J%%%j%%%%%%%%%%Jj%%%%%%%%%
-51917a28%%%%%%%%%%%%%%%%%%%%%%%%%%%%%%%%%%%%%%%%%%%%%%%%%%%%%%%%%%%%%%%%%%%
-51850a28jJ%%%%%%%%%%%%%%%%%%%%%%Jj%%%%%%%%%%j%J%%%%%%%%%%%%%%%%%%j%J%%%%jJ%
-51783a28%%%%%jJ%%%jJ%%%%%j%%%%Jj%%%%%J%j%Jj%%%%%Jj%Jj%%%%%%%%%%%%Jj%%%%%%%%
-51716a29%%%%jJ%%%%%%%%%%%%%%%%%%%%%%%%%%%%%%%%%%%%%%%%%%%%%%%%%%j%J%%%%%%%%
-51649a29%%jJ%%%%%%%%jJ%%%%%%j%J%%j%%%%%J%%%%%%%%%%j%%%%%Jj%%J%%%jJj%%%%%%%%
-51582a30%%%%%%%%%%%%%%%%%%%%%J%jJ%%j%%Jj%%%%%%Jj%%%%Jj%%%%%%%%%%%%%%J%%%j%%
-51515a30%%%%%%%%%%%%%%%%%%%%Jj%%%%%%%%%%%%%%%%%%%%%%%%%%%%%%%%%%%%%%%%%%%%%
-51448a30%%%%%%%%%%%%%%%%%%%%%%%%jJ%%%%%%%%%%%%%%%%%%%%%%%%%%%%%%%jJ%%j%J%%%
-51381a30%j%%JjJ%%%%j%%%%J%jJ%j%%%%%%%Jj%%%%%%%%%%%%%%%%%%%%%%%%%%%%%%%%%%%%
-51314a31%%%%%%%%%%%%%%%%%%%%%%%%%%%%%%%%%%%%jJ%%jJj%%%%J%jJ%%%j%%J%j%%%%%J%
-51247a31%j%J%%%j%%J%%%j%J%j%%%%%%%%%%%%%%%%%%%%%%%%%%%%%%%%%Jj%%%%%%%%%%%%%
-51180a32%%%%%%%%%%%%%%%%%%%%%%%%%%%%%%%%%%%%jJ%%%%%%%%%jJjJ%%%%%%%%%%%%%%%%
-51113a32%%%%%jJ%%%%%%%%%%%%%%%%%jJ%%%%%%%%jJ%%j%J%%%%j%%J%%%%%%%%%%jJ%%%%jJ
-51046a32%%%%jJ%%jJ%%%jJ%jJ%%%jJ%%j%%%%%%J%%j%%JjJj%%%J%j%%Jj%%%%%%%%%%%Jj%%
-50979a33%%%%%%%%%%%%%%%%%%%%%%%%%%%%%%%%j%J%%%%%%%%%%%%%%%jJ%%%%%%%%%j%J%%j
-50912a34J%jJ%%%%j%J%%%%%%jJ%jJ%%j%%J%%%j%%%%%%%%%%J%%%%%%%j%%%%%J%%j%JjJ%%j
-50845a34%%%%%%%%%%%%%%%%%%%%%%%Jj%%%%%%%%%%%%%%%%%%%%%%%%%%%%%%%%%%%%%%%%%%
-50778a34jJ%%%%%j%%%J%j%%%%J%jJj%%%Jj%J%%j%%%%%%%%%%%%%J%%%j%%Jj%Jj%%%%%%%%%
-50711a35%%J%%%j%%%%%%%%%%%%%%%%%%%%%%%%%%%%%%%%%%%%%%%%%%%%%%%%%%%%%%%%%%%%
-50644a35%jJ%%%%%%%%%%%%%%%%%%%%%%%%%j%J%%%%%%%%%%%%%%%%%%%%%%%%%%%%%%%%j%J%
-50577a35%%%%%jJj%J%jJ%%%j%%%%%%%%%%%J%j%J%%%%%%j%%%%Jj%%%%%%%J%j%%%%%%%%%%%
-50510a36%%%%%Jj%%%%%%%%%%%%%%%%%%%%Jj%%%%%%%%%%%%%%%%%%%%%%%%%%%%%%%%%%%%%%
-50443a36%%%%%%%%%%%%%%j%J%%%%%%%%%%%%%%%%%%%%%%%j%%%JjJ%jJj%%Jj%%%%%%%%%%%%
-50376a37%%%%%%%%%%%J%j%%%%%%%%%%%%%%%%%%%%%Jj%%%%%%%%%%%%%jJ%%%jJ%%%%%%j%J%
-50309a37%%%%%%%%%%jJ%%%jJ%jJj%JjJ%%%%%j%%JjJ%%jJ%j%%J%%%jJ%%j%%J%%%%%%%%%jJ
-50242a37%%%%%j%Jj%J%%%%j%%J%%j%%%%%Jj%%%%%%Jj%%%%%%%%%%%%J%j%%%%%%%%%%%%%%%
-50175a38%%%%%%%%%%%%%%%%%%jJj%J%%%%%%%jJj%J%%%%%%%%%j%%%J%jJ%%%%%%%jJ%%%%%%
-50108a38%%%%%j%Jj%J%%%%j%%%%J%%jJj%%%%%%%%J%j%J%j%Jj%%%%%%%%%J%j%%%%%%Jj%%%
-50041a39jJ%%%%%%%%%%%%%%%%%%%%%%%%%%%%jJ%%%%%%%%%%%%%%%%%%%%%%%%%%%%%%%%%%%
-49974a39%%%%%%%%%%%jJ%%jJ%%j%J%%jJ%%%%j%%%%J%%%%%%%j%J%%jJ%%%%%%%j%%%%J%jJ%
-49907a39j%%%%%%%%%%%%%Jj%%%%%%%%%%%%%%%%%%%%%%%%%%%%%%%%%jJ%%%%%%%%%j%J%%%%
-49840a40%%%%jJ%%%j%JjJj%JjJj%JjJj%%J%jJ%jJj%%Jj%%%%%%J%jJ%%jJ%%%j%%%%%%%%%%
-49773a41%%%%%%%%%%%%%%%%%%%%%%%%%%%%%%%%%%%%%%%%%%%%%%%jJ%%%%%%%%%%%%%%%%%%
-49706a41%%%%%%%j%Jj%%J%j%Jj%%%Jj%%J%j%%J%j%JjJjJ%%j%%%%%%%%%Jj%%%%%%%%%%%%%
-49639a42%%%%%%%%%%%%%Jj%%%%%%%Jj%%%%%%%%%%%%%%%%%%%%%%%%%%%%%%%%%%%%%%%%%jJ
-49572a42%%%%%%%%%%%%%%%%%%%jJ%%%%%jJ%j%%J%%%%%%%%j%J%%%j%%%J%j%%%%%%%%%%%%%
-49505a43%%%%%%%%%%%%%%%%%%%%%%%%%jJ%%%%%%%%%%%%%%%%%%%%%%%JjJj%%%%%%%%%%%%%
-49438a43%%%%Jj%%%%%%%%%%%%%%%%%%%%%%%%%%%%jJ%%%jJ%%%%%%j%%%%%J%%%%j%J%%%jJ%
-49371a43%%j%J%j%%%%%%%%%%%%%%%%%%%%%%%%%%%%%%%%%%%%%%%%%%%%%%%%%%%%%%%%%%%%
-49304a44%%%%%%jJ%%%%jJj%J%%%%%%j%%%J%j%J%j%J%j%%J%j%%%%%Jj%%Jj%%%%%%%%%%%%%
-49237a45%%%%%%%%%%%%%%%%%%%%%%%%%%%%%%%%%%%%%%%%%%%%%%%%%%%%%%%%%%%%jJ%jJj%
-49170a46J%jJ%jJ%%%j%J%%j%%%%%JjJ%j%%%%%%%%%%%%%%%%%%%%%%%Jj%%%%J%j%%%%%%%%%
-49103a46%%%%%%%%%%%%%%%%%%%%%%%%%%%%%%%%%%jJ%%Jj%%%%%%jJ%%%%jJ%%%%jJj%J%%%%
-49036a46%jJ%%j%J%j%%%J%j%JjJ%j%%JjJj%%%%%%J%%jJj%%JjJj%%%%%%%%%%%%%%%%%%%%%
-48969a47%%%%%%%%%%%%%%%j%J%%j%J%%%%%%%%jJj%%J%%%jJj%%%%%%%%%J%%j%%%%J%j%%%J
-48902a47j%%%%%%%%%%%%%%%%%%%%%%Jj%%%%%%%%%%%%%%%%%%%%%%%%%%%%%%%%%%j%%J%%%j
-48835a49%Jj%Jj%J%%j%%%%%%Jj%%%Jj%J%%%jJj%%%J%j%%J%%j%%%%%%%%%%%%%%%%%%%%%%%
-48768a49%%%%%%%%%%%%%%%%%%%jJ%%%%%%%%jJ%%%%%j%%%%JjJ%j%%%%%%J%j%%%%%%%%%%%%
-48701a50%%%%%%%%%%%%%%%%%%%%%%%%%%%%%%%%%%%%%jJ%%%%%%j%%%%%J%%j%J%%jJj%%%Jj
-48634a51%%%%Jj%%%J%j%Jj%%%Jj%%Jj%%%%%%%%%%%%%%%%%%%%%%%%%%%%%%%%%%%%%%%j%J%
-48567a51%%%%%%%%%%%%%%%j%Jj%JjJjJj%Jj%%%%%%J%j%%JjJj%%%%%%%%%%%%%%%%%%%%%%J
-48500a51j%%%%%%%%%%%%%%jJjJjJ%%%%j%J%jJ%j%%J%jJ%%%%%%j%%%J%j%%%%%Jj%%%Jj%%%
-48433a53%%%%%%%%%%%%%%%%%%%%%%%%%%%%%%j%%%%%%%J%j%%%%%%%%%%%%%%%%%%%%%%%%%%
-48366a54%%%%%%%jJj%%%%%Jj%J%j%%%Jj%%%%%%%%%%%%%%%%%%%%%%%%%%%%%j%%%%%Jj%%%J
-48299a55%%j%%%%%%%%%%%jJ%%%jJjJ%%j%%%%Jj%Jj%%%%%%%%%Jj%%%%%%%%%%%%%%%J%j%%%
-48232a57%%%J%%%%%%jJ%%%%%%%%%%%%%%Jj%%%%%%%%%%%%%%%%%%j%JjJ%%%jJjJ%j%%%%%%%
-48165a57%%%%%%%%%%%%%%%%%%Jj%%J%%%%%%%%%%JjJ%%%%%%%%%j%%J%%%%%%%%%%%%%%%%%%
-48098a55%j%Jj%J%j%Jj%%%JjJj%Jj%%%%%%%%%%%%jJ%%%%%jJjJ%%j%Jj%%%%%%%Jj%%%Jj%%
-48031a57%Jj%%%%%%%%%%%%%%%%%%%%%%Jj%%%%%%%%%%%%%%%%%%%%jJjJj%Jj%%%%%%%%%%%%
-47964a58%%%%%%%Jj%Jj%%%%%%%%%%%%%%%%%%%%%%%%%%%%%%jJjJ%%%%%j%Jj%%%%%%%%%%%%
-47897a59%%%%j%J%%%%%%%%%%%%j%%Jj%%%%%%%%%%%%%%%%%%%%%%%%%j%%JjJj%%J%%j%%%%%
-47830a61%%%%%%%%%%%%%%%%jJ%jJ%%j%%%%%%%%%%%%%%%%%%%%%%%%%%%%%%%%%%%%%%%%%%%
-47763a62%%%%jJ%%%j%Jj%J%%j%%%%%%%%%%%%%%%%%%%jJ%%%j%%%%%%%%%%%%%%%%jJ%%jJ%%
-47696a64%%jJjJ%%%%jJj%J%j%%%J%j%%%%%%%%%%j%J%%%%%j%%Jj%%%%%%%%%%%jJ%%%%%%%%
-47629a66%%jJ%%%j%%%%%%Jj%%%%%%jJj%%Jj%%%%%%%%%%%%%%jJ%%%%j%J%%jJj%%%%%%%%%%
-47562a69%%%%%j%J%%j%%%%%%%%%%%j%%%%%%%%%%%%%%%%%%j%%%%%%%%%%%%%jJj%%%Jj%%%%
-47495a73jJ%%jJ%%j%%%%%%%j%%%%%%%j%Jj%%%%%j%Jj%%%%j%%%%%jJj%%%%%jJj%%%%%j%Jj
-47428a81%%%%%%%%%%%%%%%%%%%%J%%%%J%%%%%JJ%J%%%J%%J%%%%Jj%%J%%%%%%%%%%%j%%%%
-47361a74%%j%%%%%%j%%%%%j%%%%%%%%%%%%%%%%%J%%%%J%%%J%%%J%%%J%%J%%%%%%%%%%%%%
-47294a71%%%%j%J%j%%%%j%%%%%%j%%jJ%j%%%%j%%%%%j%%%%%%%%%%j%%%%%%%%%%j%j%%%j%
-47227a81%%%%j%%%j%%%%j%%%%%j%%%%%%%%J%%%jJ%%J%%%J%%J%J%J%J%J%J%J%J%J%J%%J%%
-47160a71JjJ%%%%%%%%%%j%%%%%j%%%%j%%%j%%%j%%j%%%j%%%%j%%%%%%%j%J%JJJJ%JKJJJJ
-47093a67J%J%JJJJKJKJJKJJJJ%J%%%%%%J%%%%%j%%%%%j%%%%j%j%j%%jJj%%j%%j%j%%%j%%
-47026a56%%j%%%%j%%%%%J%%%%J%%%%J%%J%%%%JjJ%%Jj%%%%%%%%%%%%j%J%%j%%%%%j%%%%%
-46959a55%%%%jJ%j%%%%%%j%%%%%jJj%%%j%Jj%%j%%%%j%%j%Jj%%%j%%%%%%jJ%%%j%%%%Jj%
-46892a64%%%%J%%%jJ%%%%%J%%%%JjJ%%%%jJjJj%%%%%%%%%%j%%%%jJ%%j%%%%%%jJj%%%j%%
-46825a66%%%%%%%j%%%%%%%%%%j%J%%j%J%%%%%%%%%%jJ%%%%%%%%%%%%%%%%%%%%%%jJj%%%%
-46758a68%%jJ%j%%%%%%%j%%%%j%%%%%j%%%%j%%%%%%%jJj%%%%%j%%%JjJj%%%%%J%%%%%%%%
-46691a74%Jj%%%%%%%%%%%%j%%%%%%%%j%jJ%%j%%%%%%j%%j%%%%%%%j%%%%j%%%%%%%%%j%%%
-46624a82%%%%%%%%%%%jJ%j%%%%%%%%%j%%%%%j%%%%%j%%%%j%%%jJj%%j%Jj%%%%j%%j%%%%%
-46557a91%j%%jJj%%%j%%%%%j%%j%%%%j%%jJ%j%%%j%%%%j%j%%%jJj%%%j%j%%%j%%%j%%j%%
-46490b07%%j%j%%%j%%j%j%%%%jj%%%%j%j%j%%j%j%%%j%%j%j%j%j%%j%j%j%j%jj%%jj%j%j
-46423b34%jjj%j%jj%jj%jjj%kjj%jj%jj%jjjk%jjjjjjjjjkjjjjkjjjjkjkjjkkjkkkkjkkk
-46356c06kkkklkklkkmkllllmlmlmmmmnnmnnnnnooopoqqqrj0j0j1j3j3j4j6j7j8j9k2k4k6
-46302f92l0l4l8m3m9n5n5m9l4j0K3N7Q7J08J09R7Q3Q2Q7R6R2N9J3l0n4n0l0NM4Q0J03J03
-46270G5R4Q3Q8J02J16J11Q0L8ml5m8n3n2m9m4l9l5l1k9k5k3k1j9j7j6j5j4j3j1j1j0rqqq
-46235A40ppooooonnnnnnmmmmmlmllmllllkllklkkkkkkkkjkljkjkkjjkjjkjkjjkjjjjjjk%
-46168d9jjjk%jjjjjjjjjj%jjjj%j%jj%jjj%j%j%jjj%%j%j%jj%j%j%j%jj%%jj%%%jj%%j%%
-46100i3jj%j%%j%%%j%j%%j%j%%j%jJj%%j%j%%%j%%j%%%j%%j%%%%%j%%j%%j%%j%%%%j%%%j
-46032a15%%jJj%j%%j%%%%%%j%%j%%%%j%%j%%%j%%j%j%%j%%j%%j%j%%%%%%%%J%%J%J%J%J%
-45965a24J%J%J%%J%%%%%j%%%%j%%j%%j%%%j%%j%%%j%%%%%%%j%%%%%j%%%%%j%%%%%%%%j%%
-45898a31%%j%%%%%%%%%%%j%%%%%%j%%%%%%j%Jj%%%%%jJ%%%j%%%%%%%j%%%%%%%j%%%Jj%%%
-45831a38%%%%j%%%%%%%%j%%%%%%%%j%%%J%j%%%jJj%%%%%%%%%%%%jJ%%%%j%Jj%%%%%%%%jJ
-45764a43%%j%%%%%%%jJ%j%%%%%%%%%%j%%%%%%%%%%%%%%%%jJj%%%%%%jJj%%J%%%j%%%%%%%
-45697a48%%%%%j%Jj%%%%%%%%%%%%%%j%%%%%jJ%%jJj%Jj%Jj%%%%%%%%%%%%jJ%j%%%%%%%%%
-45630a52%%%%%%j%%%%%%%%%%%%%%jJ%%j%%%%%%%%%%%%%%j%%%%%%%%%%%%jJ%%%%j%%%%%%%
-45563a56j%%%%%%%%%%%%jJj%Jj%%%%jJ%%j%%%%%%%%%j%%%j%Jj%%%%%%%J%j%%%%%jJ%%%J%
-45496a60%%%%%%%%%j%%%J%%%%j%%%jj%%j%%%%j%%%%%%j%%%%JJJJJ%J%J%%j%%%%JJ%JJ%J%
-45429a55%%%%jJjj%%j%%j%%%%%j%%%j%%%%%%%%%%j%%%%%%%j%%%%%j%%J%j%%%%%%%%%%%%j
-45362a65%%%%%Jj%%%%j%%Jj%%%%%%j%%JjJ%%j%%Jj%%%%%%j%%%%Jj%%jJ%%%%%%j%%Jj%%%%
-45295a69%%%%%%%j%%%%%%%%%%%%%%%%j%%%%jJ%%j%JjJj%%%%%%jJ%%j%%%%%%%%%%%j%%%%%
-45228a74%%%j%%%%%%%jJ%%j%%%%%%%%%%%j%%%%%%%%j%%%%%%%%%%%%%j%%%%%%%%%%%%j%%%
-45161a80%%%%%%%%j%%%%%jJ%%j%%%%%%%jJj%%%%%j%%%Jj%%%%j%%%%%%%j%%%%%jJ%j%%%%j
-45094a88%%Jj%%%%jJj%%jJ%%j%%%%j%%%%%%%j%%%%j%%%%%j%%%jJ%%j%%%j%%%j%%%%%%j%%
-45027a98%j%%%%%%j%%j%%%%%j%%%%j%%%j%%jJj%%j%%j%%%j%%%%j%j%%%%j%%%j%j%%j%%%j
-44960b15%%%j%j%j%%j%%j%j%j%%%j%j%j%j%%j%j%j%j%jj%%jj%j%jj%j%%jjj%jj%jj%jj%j
-44893b48jjj%jjjjjj%jjk%jjkjjjjjjkjjjkjjkjkjkjkkjkkjkkkkkklkklklllkmllmmlmmn
-44826c68mnnnoooppqqrrj0j2j2j5j5j8j9k2k6k9k9k7j6LK1M1O4P2O4L3ol3m1m2k8j0QL8O2
-44784d57P6Q0O0N1N9N8M2J0k4m1m5l9k0JK4N4O7O6M6Rj8k8l4l8l9l8l7l9l9m0m3l9l0j1R
-44749c87K9N6O8O7M2Jl0m3m6l7j7%K6N3P0Q1O7N2O2O4N4K5j4l8m4m0k6kK0M9P0P5O1K7mj9
-44713C72k3k7k7k4k2k0j7j6j4j4j2j1j0qrqppoooonomnmmmmmlllllllllkljkkkkkkkkkjk
-44659b2kjkkjkjkjjkjjjjjkjjjjjjjjjj%jjjjjjj%jjj%jjjj%jjj%%jj%jj%jj%j%j%%jj%j
-44591h4%%j%jj%%j%j%%j%j%j%j%%j%%j%j%%j%%%j%%j%j%j%%%j%%j%%%%jj%%%%j%%%j%jJj
-44523a08%%j%%j%%%jJj%%%j%%%j%%jJ%j%%j%%j%%%%%%j%%%%%j%%%%%%%jjJ%j%%%%%j%%%%
-44456a21%j%%%%j%%%%%%%j%%%%%%j%%%%jJj%%%%%j%%%%%%j%%%jJ%jJj%%%%%j%Jj%%%%%%%
-44389a30j%%%%%%jJ%%j%%%%%jJj%%%%%%%%j%%%%%%j%%%%%%%%%%j%%%%%%%%%%j%%%%Jj%Jj
-44322a37%%%%%%%%j%%%%%%%%%%%%%%j%%%%%%jJj%%%%%%%%%%%%%%j%%%%%%%%%%j%%%%%%%%
-44255a42%%%%j%%%%%%%jJj%%%%%%%%%%%jJ%j%Jj%%j%Jj%Jj%%%%%%%j%%%%%%%%%j%%%%%%%
-44188a48%%%%%%%%J%%%%%J%JjJ%%%%%%%%%%%%%%%j%%%%%%%%%%j%%%%%%%%%j%%%%%%%%%%%
-44121a48j%%%%%j%%J%j%%%%%%jJ%%j%J%%jJj%%%%%%%j%%%%%j%Jj%%%%%%%j%%%%%%jJ%J%%
-44054a53%j%%%%%%J%%%J%%%%%j%%%%%%JjJ%j%%%%%j%j%%%%%%%J%%%%%j%%%%%J%%%%J%%%%
-43987a53jJj%%%J%%%%%j%%J%j%%%%%%%%%j%%%%%%%%%%%%%j%%%%%%%%%%%%%%%%j%%%%%%%%
-43920a57%%%%%%%%j%%%%%%%%%%%%%%%j%%%%%%%%%%%%%%%%%%%%j%Jj%%%%%%%%%%%%%%%%%%
-43853a60%%jJ%j%J%%j%%%Jj%%%%%%%%%%%%%j%%J%j%%%%%%%%%%%%%%%j%Jj%%%%%%%%%%%%%
-43786a63%%%%%%%j%%%%%%%%%%%%%%%%Jj%jJ%jJj%J%j%%%%%%%%%jJ%%%%%%j%%%%%%%%%%%%
-43719a66%%j%%%%Jj%%%%%%%%%%%%%%%%%%j%%%%%%%%%%%%%%%%%%%%j%%Jj%%%%%%%%j%%Jj%
-43652a70Jj%%%%jJ%%j%%%%%%%%j%%%%%j%%%%%%%%%J%J%%%%jJ%%%J%J%%%%%j%jj%%%%j%jJ
-43585a73%%%J%J%%%%%%%%J%J%J%j%%%%j%%%j%%%%%j%%Jj%%%%%%%%%j%%Jj%%%%%%%%j%%%%
-43518a74%%%%%%%%%jJ%j%%%%%%%%%%%%%j%%%%%%%%j%Jj%Jj%%%%%%%JjjJj%%Jj%%%%%%%%%
-43451a78%%%%%jJ%%%%%j%%%%%%%j%%Jj%%%%%%%%%%%%jJ%j%%%j%J%jJ%j%%%Jj%%%%%%%%%%
-43384a82j%%%%%%%%%%%%%j%%%%%%%%%%%%%j%%jJ%%%%%%j%%%%%%%%%%%j%%%%%%%%%%%%j%%
-43317a88%%%%%%j%%%%%%%%%%%%%j%%%jJ%%%j%%%%%%%%j%%%%%%%%%%%j%%%%j%Jj%%%%%%jJ
-43250a94j%%%%%%%%j%%%%%%j%%%%%%%%%j%%%%%%j%%%%%%%%%j%%j%Jj%%j%%%%%%j%%%%%%j
-43183b04%%%%j%%%%j%%%%%%%j%%%%j%%j%%%j%%%%%j%%%j%%%%j%%j%%%j%%%j%%%j%%%%j%j
-43116b19%%%%j%jJj%%jj%%%j%%%j%j%%j%%j%j%%%jj%%%j%j%j%%jj%%jj%%j%j%j%jj%j%jj
-43049b46%j%j%jjj%jj%jj%j%jjjjjjjj%jk%jjjjjjjjjk%k%kjjkjjkjjkkjjkkjkkkkkkkkk
-42982c21klkkllllkllllkllmlnmmnmnmnnnnoopqqqj0j0j1j2j2j5j5j7j9k2k4k8l1l5m0m4
-42931h10m4l8k1QM4Q5J18J35J21P9K6j7l8l9k0J4N8R9J29J32J06N8Rk3m0m8n1n1n1n1n1n3
-42899b25n5n8n9n8n4l7pL1P4J14J38J30R0L7j2l8m3k6OM9R2J29J40J19P6K6rk8l7l9l9l5
-42867C92l2k9k7k4k2k0j9j6j5j3j3j1j0qqqpppponnnmmmmnmlmlllllklmlkmkkkllkkkljl
-42813b2kjkjljkjkkjkjkjjjjjkjjkjjjjjjjjjjjj%j%jjj%jjjjjj%j%jj%j%jj%jj%%k%jj%
-42745i0%jj%%jj%jjj%%jj%%%j%%j%%%j%%j%j%%j%%%%%%jjJj%jj%j%%jj%%%%%%%jJj%j%%j
-42677a15%%%J%j%%%%%%j%j%%%j%%j%j%%%%j%%j%%%%%jJj%%j%j%%jJj%%%%%%j%%%j%%%%%%
-42610a28j%%%jJj%%%%%j%%%%j%%%%%%j%%%jJ%%j%%%%%j%%%%%%%%j%%%%%%j%%%%%j%%J%j%
-42543a38%%%j%%%%%%jJ%%j%%%%%%%j%%%%%%%%%j%%%%%%%j%%%%%%%jJ%j%Jj%%%%j%%%%%%%
-42476a45%jJ%jJ%j%%%%%%%%%%%jJj%%%%%j%J%%j%%%%j%Jj%%%%%%j%J%%%j%%%%%%%%j%%%%
-42409a51%%%%%%%%%%%%%%%%j%%%%%%%%%j%%%%%%%j%%%%%%%jJ%%%j%%%%%%%j%%%%%%jJ%%%
-42342a56%jJj%%%%J%%%%%Jj%%%%%%%%%%%%%%%j%%%%%%j%%j%J%%%%%%%%%%%%%%J%%%Jj%Jj
-42275a57%%%%%%%%%%%%%%j%%%%%%j%%%%%j%%%%%%%%%%%jJj%%%%j%%%%%%%%jj%%%%%%%%J%
-42208a63%%%J%j%J%%%J%JjJ%j%%j%%%j%%%j%j%J%%J%J%%%j%%J%%J%J%%%%j%%jJj%%j%%%%
-42141a63%j%Jj%%%%j%%%%%%%%%%%%j%%%%%%jJ%j%%%J%j%%%%%%%%%j%%%%%%%%%Jj%J%%%%J
-42074a66%%%%%%%J%%%%%%%%%%%%%jJjJ%j%%%%%%%%%%%%%%%j%%%%%%%%%%%j%%%%%%%%%%%j
-42007a69%Jj%%%%%%%%%%%jJj%%%%%%%%%%%%j%%%%%%%%%%%jJ%j%%%%%%%%%%%jJ%jJ%%%%j%
-41940a73%J%%%j%%%%%%%%%jJ%%j%%%%%%%%%%%%%%%%%j%%%%%%%%%%%%%%%%%j%J%%j%%%%%%
-41873a76%%%%j%%%Jj%%%%%%%%%%%%%%%j%%%%%%%%jJ%%%%%%%jJ%j%%%%%%%%%%%j%%J%j%%%
-41806a80%%%%jJ%%%%%j%%%%%j%%%%%%%%%%%%%%j%%%%%%%%jJj%%%%%%j%%%%j%%%%%j%%jJ%
-41739a87%%%%%J%%%J%%%J%%J%%%%%J%%%j%%%j%%j%%j%%j%%%j%%%jJjJ%%%%%%%J%%%J%%%J
-41672a85%%%J%%%%%%%%j%%j%%j%%%%%%j%%%%%%%j%%%%%j%%%%j%%%%%%%j%%%%%%%%%%j%%%
-41605a93%jJ%%j%%%%%%j%%%%%%%jJj%%%%jJ%%j%%%j%%%%%%j%%%%%%jJ%j%%%j%%%%%%%j%%
-41538b02%%%j%%%%%j%%%jJj%%%jJj%%j%%j%%%%j%%%%j%%%%j%j%%%%%%j%%j%%%j%%j%%jJj
-41471b17%%j%%j%%%j%j%%j%%j%j%j%%%j%j%j%%jj%%j%j%jj%%j%jjj%%j%j%jjj%jj%jj%j%
-41404b48kj%jj%jk%jjjjjjjjjjjkjjjkjkjjjkjkkkjkkkkklkklkllllllmmlmmmmmnmnnmnn
-41337c94nnnmnnnnoonoooopopooopoqpqponkKQJ5K1K8L6M2M5M5L9L3K9K9L1L4L5L2K6K3J8
-41287CK3K8L2L4L3K7K4K1K3K5K4J8Qlj3k1k2k3k2k0j8j6j6j2j3j1j1j0rqqqppnonnnmmmm
-41244Clmllllllllkllkkkkkkkkkkkkjkjkjkjkjjjkjjjjjjjjjk%jjj%jjjj%jjjjj%j%jj%j
-41175a04jj%%jjj%j%j%j%j%j%j%%%%j%j%j%j%%%jj%%%j%j%%%j%j%j%%jJj%j%%j%%%j%%j%
-41108a31%j%%%%%jjJj%j%%%%%%j%j%%%%%j%%%%%j%%j%%%%%%j%%%%j%%%%j%%%%%j%%%%%j%
-41041a45%%%j%%%%%%jJj%%%%j%%%%%%%%%%%%j%%J%j%%%%j%%%%j%Jj%%%%%%j%%%%%%%jJj%
-40974a53%%%j%%%%%%%%j%%%Jj%%%%%%%%jJj%Jj%%%%%%%%%j%%%%%%%%%j%%%%%%%%%j%%Jj%
-40907a59%%%%j%JjJj%%%%%%j%%%%%%%%%%%%%%%%%%%%%%%%%%jJj%%%%%%%%%%%%%jJ%%%%%j
-40840a63%%%%%%%%%%%%j%J%j%%%%%%%%%j%%%%%%%%%%jJj%%%%%Jj%%%%%%%%%%jJjJj%J%j%
-40773a67Jj%%%%%%%%%%j%%%%Jj%%%%%%%%%%%%j%J%%j%%%%%%%%%jJ%%%j%%J%%%j%%Jj%%%%
-40706a70%%%%%%jJ%%%%%j%%%%%%%%%%%%%jJ%%j%%Jj%%Jj%%%%%%%%%%%%%j%JjJ%jJj%%%%J
-40639a72j%%%%%%j%Jj%%%%%%%%%%%%%%%%%%jJ%%%%%j%%%%%%jJ%%%%%%%%%%%%%jJj%%%%%%
-40572a76%%%%%%%j%%J%j%%%%%%%%%%%%%j%Jj%%%%%%%%j%%JjJj%%%%%%%%%j%%%%%jJ%%j%J
-40505a80jJ%%J%%%%%%%J%%%%%%J%%%%%%%%%%%%%%%j%%%%j%%%%%%%jJ%j%%%%%%%%%%%%j%%
-40438a81%J%%%%%%%%%%j%%%%%%%j%%%%%%jJ%jJ%%%%jJ%%%%%J%%jJj%%%%%j%%%%j%%j%%%%
-40371a85%j%%%%%%%J%%JJ%%JJ%%%%JjJ%%%j%%%j%%%j%j%jJj%jJ%%%j%%J%J%J%J%JJ%J%%%
-40304a79Jj%%J%j%j%%%%j%%%%%%%j%%%%%j%%%%%%Jj%%%%%jJjJ%j%%%%%%%%%%%%%%%j%%%%
-40237a85%%%%%%%%%%%%%%%j%%%J%j%%%%%%%%%%%%%%%jJ%j%Jj%%%%%%%%%%%%%%%%%%%%%j%
-40170a88%%%%%%%%%%%%%%%j%JjJ%jJ%jJ%j%%%%%%%%%%%%%%%j%%Jj%%%%%%%%%%%%%%%%%%%
-40103a90%%%j%%%%%%%%%%%%%%j%%%J%j%%%%%%j%JjJjJ%%%%%%%%%%%%%%j%%%%%%%%%%%%%%
-40036a93%%j%%%%J%%%%%%%%%j%%%%%%%%%%%jJ%%%%j%%J%j%%%%%%%%%%%%%j%%J%%%%j%%%%
-39969a96%%%%j%J%%%j%%%%%%%jJj%%%%%%%%%%j%%Jj%%%%%%%%%%%jJj%%%%%%%%%%%j%%%%%
-39902b01%%%j%JjJ%%%%%%%%j%J%%Jj%%%%%%%%%%j%%%%%%%%j%%%j%%%%%jJ%jJ%%j%%%%%%%
-39835b05%%%j%%%%%j%%j%%j%jj%jjjjkjkkj%KMNPOOLK%jjkkjjjjjjjj%jkj%kjjkkjl%%KL
-39768b13OPNONJ%jjjkjjjj%jj%j%%%j%j%%%%%j%%%%%j%%%%%Jj%%%%%%%%%%jJ%j%%%j%%%%
-39701b01%j%%%%%%j%Jj%%%%j%%%%%%%%%%j%%%%%%j%%%%%%%%j%%%%%%%%%%%%%j%%%%%jJj%
-39634b09%%%%%%%jJ%j%%%%%jJ%j%%%%%%%%%%%%%%%%%jJ%%j%%%%%%%j%%%%%%%%%j%%%%%%%
-39567b14%jJj%%%%%j%J%jJj%%%%%%%%%j%%%jJj%%%%%%%%%j%%%%j%%%%%%%J%%%%%%%j%jJ%
-39500b20j%%%%%%j%j%%%%%%j%%%%J%%%%%%%%j%%j%%%%j%%%%%%%j%%%%j%%%%%jJj%%%%%%j
-39433b30%%%%j%%%%j%%%%%%j%%%%j%%%%%j%j%%%j%%%%j%%%%j%%j%%%j%%%j%%%%%%%j%%%%
-39366b43jj%%j%%%j%%j%j%%j%%j%j%%%jj%%%j%j%%jjj%j%%j%%%k%%j%j%j%jj%j%j%jj%%j
-39299b73jjj%jj%k%jjjjj%k%jjk%kjjjjkjjkjjkjkjkkkkkkklkklkllkllllllllllmllmmm
-39232c97mmlmmmnlmmnmnnopqppmlJNJ2J6J8K2L1K7J1mqokNJ3J9L4M5L7K4J4J9J9Opj4j2q
-39183a80kNRJ6K6K2Nrj5j8j9j8j7j6j5j4j4j2j1plKPJ3J7J9L0K9J3jqplKJ2J8L1M6M1K7J7
-39142A8J9K3J1lj3j1plOJ0J6K7K7J2nj2j6j7j6j5j2j1rrppooonnnmmmmlmlllllkkkkklkk
-39091i2kkkkjkjkjkjjjkjjkj%kjjk%jjj%k%jjjjjjj%jj%jjj%j%jjj%j%j%jj%jj%j%j%%j%
-39023a55j%j%j%jj%%j%j%j%%j%j%j%j%%%j%j%%j%j%j%j%%j%%%%%%%%%%%%j%%jj%j%%j%j%
-38956a80%jj%%jj%%%%%%j%%%%%%j%%%j%%%%%%%%%%j%%%j%%j%j%jj%%jj%j%j%jj%%%j%%%%
-38889b00%j%jj%jjjjjjjjkkjkkkklklllkjJKMQRJ1J3J2J1RPMKJjkklklkljkkjkjkjjjj%j
-38826a81jjj%j%j%%j%%%%%Jj%%%%j%%j%%jj%%%j%%%j%%j%%%%j%j%%%%j%%j%%j%%%j%%j%J
-38759b00j%j%%j%%%%%j%%%%j%%%%%%%j%%%j%%%%%%j%%%j%%%j%%%jJj%%%%%%%j%%%j%j%Jj
-38692b14%j%%%%%%%j%%%J%%%%j%%%%%%%%j%%%%jj%%%j%%%%jJ%j%J%%%%j%J%%%%j%%j%%j%
-38625b23Jj%j%%%%%j%%%j%%j%%%j%%%j%%j%%%%%%j%%j%%%%j%%%j%%j%%%j%%j%%%j%%%j%%
-38558b39%%%j%%j%%j%%j%%%j%%%j%%j%%%j%j%%%j%j%%j%j%%j%%j%%%jj%%%j%j%%%j%%jj%
-38491b61%j%%%%j%jJj%j%j%j%%jj%%jj%%jj%jj%jj%j%jj%%jj%jj%j%jjj%j%jj%jjk%jkjj
-38424c00%jjj%%%j%j%j%jjjkjkjkjkkjj%j%%%jjjkkjkjlkkkkkkklklkkllklmlllmlmlmmn
-38357d16nnnonoppqqqj0j0j1j3j3j4j8j9k1k5k8l0l0k8j6NK5M4O7Q1P1N4M6N1O3P8P5M6J0
-38317e6j4k6l2l4l4l2l0k9k8k7k7k7k8k9l2l3l6l9m0l8k9j1QK7M7O4O1M2L3L3M3N6N7L7P
-38282a96jMJ5L4N2N2L5K6L0M2O0O6M6J1j6k9l4l8l8l4l3l1k8k8k7k6k7k7k8l0l2l5l5l4k7
-38247c61j0J1L0N2P2P6N9M4M2N2O8P8O3K9kj9k6l0l0k7k5k2k1j8j7j6j5j3j1j0nmjKMMNM
-38209A2MJjjmmnmnnonmommmmmllmlllklkllkkklkkkkkkkkkkjkkkkkjkjkkkkkkjkkkkjklk
-38141a58jkjj%JKKLKLKJJ%jjkjkkkkkkkjjkjkkjkjjjjkjjjkjjkjkjjkjkjkjkjjkkjjkkkj
-38074b23kkkkkkkkkkklkllkllklllllmlmlmlmllmlnlmmmlkkj%%%%j%mlnnnonooopqrqqrq
-38007d56qolJRJ7K5L2M2M7M5L8K3J1LNJ0J8K7L6L9L4K2Orj8k3k4k3k2k1k0j8j6j5j3j0nK
-37968b18RJ9K8L6M5M6L9K9J3MJPJ5K5L6M3M2L3J8%j2j9k1k1k0j7j6j4j3j1j1j0rqqpponn
-37928C0nmnmmlmkllllkllklkkkkkkkklkjkkkkjkkjkjkjjkjjjkjjjjk%jjjjjjjj%jk%jjjj
-37860i7%jjjkjjjjj%%J%J%J%jj%jjjjj%jjjj%j%j%j%jjj%jj%%j%j%j%jj%%jj%%jjjjJjj%
-37792a35j%jjj%j%j%jj%j%j%jjjj%jkjjjkkkklklj%JLNONPOONNMK%%kkklkkjkkkjkjjjjj
-37725a45%%%%%J%J%%J%%%jjjjjjjjj%kjjjj%jjjkjjklkklkkj%LLNNOPOONNMJ%jkkkkkjkj
-37658a40jjj%%jj%j%%%j%jj%j%j%j%%jj%j%jjjj%%j%%%j%%jJj%%j%%%%%%%%%J%jJ%j%%j%
-37591a64j%jj%j%jj%jj%jj%j%j%%j%%j%%%%jjj%jjj%jjjjjjjkjjkkjkkklkmmmonponlKOJ0
-37524b37J4J7J8J8J7J7J7J4J0OJlnnonnnmlmlklkkjkkkjjjjkjk%kjjjjjkkjjjkjjkkjkkk
-37466a90klkmlmmnnopnmjKQJ1J5J7J8J8J7J8J6J4J0L%mnnonnmmlmlkkkkkjjkjjjjjjjjjj
-37409a50j%jj%jj%j%jj%jj%j%%jj%%j%j%j%j%j%%jj%j%j%j%j%%%j%%%%j%%%j%j%j%j%j%j
-37342a82%j%jj%%jj%jjj%k%jj%kjjjkjkjkjkjkjkjkjkkjkkjkjjjjJKLNNPQQQQPQPQPQOPN
-37275a18NKJ%jkllmklllkkljkkkkjjjjjjk%jjj%%j%%j%%j%j%jj%jj%jjjjjj%jjjjjjjj%j
-37208a84jjjjjjjkj%k%jjjkjjkjkkkkklllmlmnmnmlk%JJKKKLMOPRJ1J0J2J2J1J0J2J2J1J0
-37150a11QPNMLKLKK%jllmmmmmmlllkklkkjkkkjjjkjjjjkjjjjjjj%k%jkj%j%jkjj%jjjjjk
-37083a70jjjjkjkjkkkkklllllljjJKLNOOOOOOOOOPOPPOMMJ%jkklklllkkkkjkjjjjkjjjjj
-37016a44j%j%%%J%%j%jj%%jjj%%j%%%j%j%%j%%%%j%j%%%j%%%%%%j%j%%%%j%%%%%%%%%j%%
-36949a62%%j%%%jJj%%%%jJ%j%%%%%j%%%%%%%%%%%j%Jj%%%Jj%jJ%j%%jJ%%%jJj%%%%%j%%%
-36882a70%%%%jJ%j%%%%%%j%%%%%%%%%%%jJj%%%%%%%%%%%%%%%%j%Jj%%Jj%%%%%%%%%%%%%%
-36815a74%jJj%Jj%%%%%%jJj%Jj%%%%%%%%%%%j%Jj%Jj%%%%%%%%%%%%j%%%%%%%%%%%jJ%%%j
-36748a79Jj%%%%%%%%%%%%j%%%%%%%%%%%%%%%%%%%%%%%%%jJ%%j%%%%%Jj%%%%%%%%%%j%Jj%
-36681a82%%%%jJ%%%j%%J%%j%%%%%%%%%%%%%j%%%%%%%%%%Jj%%%%%%%%%%j%J%j%%%%%%%%%%
-36614a85%%%jJ%%%jJj%%%%%%%%%j%J%%%%jJ%%j%%%%%%%%Jj%%%%%%%%%%%%%j%J%j%%%%%%%
-36547a88%%%%%%%%%%%%%%%%%%%%%%%%%%j%%Jj%%%%%%%%%%%%%%jJ%%j%%%Jj%%%%%%%%%%%%
-36480a90%%%%%%%%j%%%%Jj%%%%%%%%%%%%%%j%%%%%%%%%Jj%jJj%%J%%j%%Jj%%%%%%%%%J%%
-36413a92j%Jj%%%%%%%%%%%%%%%%%%%jJ%%%%%%j%%%%%%jJ%%%%%%%%j%%Jj%%%%%%Jj%%jJ%%
-36346a95%%j%Jj%%%%%%%%%%j%%%%%%%%%%%%%%%jJ%%jJ%j%JjJ%j%%%%%%%%%jJjJj%%%%%%j
-36279b00%%%%%%%%%%%%%jJ%j%%%%%%j%%%%%jJ%j%%%%%j%%%%j%%%%j%j%%j%%j%%j%j%jjjj
-36212b15%kjkkjllkj%KNPJ0J0J1QOM%jkjlkkkjjkjj%j%jj%jj%%%%j%jjJj%%j%%%%j%%j%J
-36148a98j%j%%jJj%%j%%%%j%%%j%%j%%%j%%jj%jj%j%jjjjjkjklklkjJKOQJ0J1J0POL%jjl
-36084a73kkkjkkjjj%jj%j%%jj%%j%%j%j%%%%%j%%%j%%%jJj%%%%jJ%j%%%%%%%j%%%%%%%%j
-36017b01%%%%%%%j%%%%%%j%%%%%j%%%%jJj%j%%%j%%%JJJJJJJ%%%%%j%%j%%%%j%%%%j%%%%
-35950b04%%%j%%%jJj%Jj%%%%%%j%%%%%%j%%%%%%j%%%%%j%%%%%%%j%%%j%%%%j%%j%%%j%%j
-35883b16j%%j%jj%%%jJ%JJ%%%%jjkjkjjklkllklk%JMOJ0J0J1J1J0QOL%jklllkkkkjkjjjj
-35821a94jjjjjj%%j%j%jj%j%jj%j%j%jj%jjjj%kjjjkjkkkllklk%KMQJ0J1J1J1RQOK%jlll
-35758a70kkkkkjkjjjj%jjj%j%%j%j%j%%j%%j%%jJj%%j%%%%j%%%%%j%%%%jJj%%%%%%%j%%%
-35691b02%%%%%%%%%j%%%%%%%j%%%%%%%%%jJj%%%%%%%%%%%%%%%%%j%%%%%%%%%%j%Jj%Jj%%
-35624b07%%%%%%%%%%%%j%Jj%%%%%%%%%%%%j%J%j%%%%%%%%jJ%%%%%%j%%jJ%%%%%%%%%%j%J
-35557b10%%j%%%%%%%%%%%%%%%%%%%%%j%%J%j%%%%%%%%%%%%%%%j%%%%%%%%%%%%%%%%%%%%j
-35490b14%%%%%%%%%%%%%%%jJj%%%%%%%%%%%%jJ%%%j%Jj%%%%%%%%%%%%%%%%%j%%%%%%%%%%
-35423b17%jJ%j%Jj%%%%%%%%%%%%j%%%%%%%%%%%j%%Jj%%%%%%j%%%Jj%%%%%%%%j%%J%%j%%%
-35356b22%%j%%jJ%%%%%%J%%J%J%%Jj%%%j%%j%%jJjjJj%%%%%%j%%%%%%j%%%%j%%j%j%j%kj
-35289b33%jj%%%KKMMLLLKJJj%%jj%jJ%j%%%j%j%%j%%%j%%j%%j%%j%%%%j%j%%%%j%j%%j%%
-35222b26jjj%jjjjjjjJJKKLMMLLKK%%%jjjjjj%j%j%j%%j%j%%%%j%%%%%%%%j%%%%%j%%%%%
-35155b23j%%%%%%%jJ%%j%%%%%%j%%%%%%%%jJj%%%%%%%%jJj%%%%jJ%%j%%%%%%%%%%%%%%%%
-35088b29j%%%%%%j%J%j%%%%%j%%%%%%%%j%%%%%%j%%%%%%%%%j%%%%%jJjJj%%%jJ%%%j%%%%
-35021b37j%%J%%j%%%%%jJ%jJj%%%%%j%%%%%%j%%%%%jJjJjjJ%j%%%%jJj%%%%%j%%%%%%%j%
-34954b46%%j%%%%%%%%%%j%%%j%%%j%%j%%j%%%jj%%j%%%j%J%JJ%%J%J%%%%%%j%%j%j%j%%%
-34887b55j%j%%j%%j%%j%%j%%jj%%j%%%j%j%%j%jjj%%%j%jj%jj%j%j%%%%%J%%%%J%j%%jjj
-34820b79jjjjj%jjj%jjjjjjjj%jjjjjjjjjjjjkjjjjkjkkjkkkkjkklkkllkllllllmlmlmlm
-34753c92lllnmmnlnmnnnmnonoonl%MRJ6J9K3L0L2K6J6J3J4J4J7K2J8Npj3j7j9j8j7j5j4j3
-34706c41j0j0rrj0rqolJNJ1J6J9K4K9K6J7J1J0J2J5K3K7K3J6J3J2J6K0J6ROPPJ1J5J6Opj4
-34665Cj6j8j9j7j5j5j3j2j1j1rj0j0qom%NJ0J6K0K4L1L0K1J5J3J4J5J9K2J5Kpj0j3j3j2j0
-34626A6rpppnmnmmmnmmnmmllmllklklkkkkkkjjkjkjkjjjjjkjjk%kjjjjjjj%jjjjjj%jjjj
-34558a44%jj%jj%j%%jj%j%jj%j%j%%jj%%j%j%%j%j%%j%j%j%j%%%j%%j%j%%%j%%j%%%%j%%
-34491a72j%%j%jJ%j%j%%%%j%%%%%j%%j%%%%j%Jj%%%%%j%%%j%%%%%j%%%%%j%%%j%%%%%%%j
-34424a86%%j%%%Jj%%j%%%%%%%j%%%%%%j%%%%%%j%%j%%%%%%%%j%%%%%%%jJj%%%%%jJjJ%%%
-34357a94jJ%jJj%%%%%%j%%%%%%%j%%%%%%%%j%%%%%%%%%%%%%j%%%%%%%%%jJj%%%%%%j%%%%
-34290b01%%%%%%%%%j%%%%%%jJj%%%%%%%%j%J%%%%%%%%%%%%%%%%%jJj%%%j%Jj%%%%%%%%%%
-34223b05%%%%%%%j%%%%%%%%j%J%%%%j%%%%%%jJ%%%%%%%j%%%%%%%%j%%%J%%%j%%%%%%%%jJ
-34156b09j%%%%%%%%j%J%%j%%%%%%%%%%%%%%%%j%%J%j%Jj%%%%%%%%j%%%%%%%%%%%jJ%%%%%
-34089b13%%%%%%J%%%%%j%Jj%%%j%%Jj%jJ%%%jJ%%%%%%%%%%%Jj%%J%%%j%%%%%J%%%jJ%j%%
-34022b14%%%j%Jj%%%%%%%%%%J%%%%%%%%%%%%%j%%%J%j%%%jJ%j%%%%%%%%%%%%%j%JjJ%j%%
-33955b17%%%%%%%%%%j%%%%Jj%%%%%%%%%%%%%%%j%%%J%j%%%%%%%%%%%%%%%j%%%Jj%%%%%%%
-33888b20%%%%%%%j%%%%%%%J%%%jJj%%%%%%%%%j%%%%%J%%jJj%%%%%%%%j%J%%j%J%%j%JjJj
-33821b23%J%j%%%%%%%%%j%%J%j%J%%j%%%%%%%%%%j%%J%j%%%%Jj%%%%%%%j%Jj%%%%%%%%%%
-33754b26%%%j%%%%%%%%J%jJj%%%%%%%%%j%%%%%%%%jJ%%%%j%Jj%%%%%%%%%%jJj%%%%%%%%%
-33687b30%%%%%%%j%%%%%%%%%%%%%%j%%%%%%j%Jj%%%%%%j%%%%%%%j%%%%%%%jJ%j%%j%%%j%
-33620b38%%jJj%%j%%j%%j%j%j%jjjjjjjjj%JJKMLMNMLMKKJJ%j%jjj%jjjj%j%jj%j%%jj%j
-33553b31%j%%%j%j%j%%%j%%%j%j%j%j%j%jjjjjjjkjjjj%%KKLLMMMMLK%Jjjjkkkkkkkkjjj
-33486b44JKKLMMNMLLLJJ%j%jjjk%jk%jjjjj%jj%%jj%jj%%j%jj%j%%jjj%jjjjj%jJ%KJ%J%
-33419b36%jkjkjkjk%jJKKLMMMMLKJJ%kjjj%KLKLKJ%jkjjjk%jjk%j%jj%j%jjj%jj%jjJJJJ
-33352b29KK%%j%%jjj%jj%j%j%j%j%j%jjj%jjjj%kjjj%%%KKLLMMMLLLJJ%jjjjjjjjj%jjj%
-33285b27%jj%%jj%j%%j%%j%%j%j%%j%%j%j%j%jj%jjj%jj%kjjkjjjj%JKKLMMMLLLJ%%jkkk
-33218b34kkklkkkjjJJLLNNOONNLKJ%jjjkjkjjkjjjj%jjj%jj%j%%k%%j%j%j%j%%j%jj%j%j
-33151b38%jj%jjj%jjjjkjkkjjj%JJLLMNNNMMLLKJjj%kjkjkjj%j%JJ%KJJJJJ%j%%jjj%jj%
-33084b23j%j%j%%j%j%%%j%%j%%j%%%j%j%%j%%%j%%j%%%j%%j%j%%j%jj%%j%j%j%%%JJKJKK
-33017b36JJJ%Jjj%j%jjj%j%jj%jjj%jk%jjjjjkjjkkkkkllkk%KLOQJ0J1J0J0QOMK%jlkklk
-32954b09kkkjkjjjjjjjj%jj%jjj%jjjj%j%jjjjj%jjjk%kjkjkklkllkkjJLNPJ1J0J2J0RQN
-32891a91KJjkklklkkkjkjkjjj%jjj%jj%j%%j%jj%j%jj%jj%j%%%JJJJKJJ%J%%%j%j%%jJj%
-32824b25j%%j%%%%j%%%j%%j%%%j%%%j%%%j%%%%%%%%j%%Jj%%j%j%%j%%j%jj%%%J%JKJJJK%
-32757b31%%%%%jjjj%%%%JJJKJJJJ%%%%j%j%%j%j%%%j%%%j%%%%j%%%%j%%%%%j%%%%%%%j%%
-32690b36%%j%%%%%%%j%%j%j%%j%%%jJ%JJJKKJJK%%Jj%%j%%j%jJj%j%%Jj%jJj%%%jJjJj%%
-32623b36%%%%%jJ%%j%%%%%j%Jj%%%%%%%%%jJ%%%%%%%%%%j%%%%%%%%%%%%%%%%%%%%%%%j%%
-32556b40%%%%%%%%%%%%%%%%%%j%%%%%%%%%%%%jJ%%j%%%%Jj%%%%%%%%%%%%%%%%%%j%%%%%%
-32489b43%%%%%%%%%jJ%%%j%%%%%%%%%%%%%%%%j%J%%%%%j%%%%%%%%%jJ%jJj%%%%%%jJ%j%%
-32422b47%%%%%%%%%%%%%%%%%%%%%%%%jJ%j%%%JjJ%j%%%%%%jJj%%%%%Jj%%%%j%%%%%%%%%%
-32355b50%%j%%%%%%%%%%%jJ%j%%j%%%%%%%j%%%%%%j%%%j%%j%%j%j%jj%j%jjjjj%%JKKLLM
-32288b52MLLLKJ%j%j%jjjjj%j%j%%jj%%j%%j%%jJj%%j%%%j%j%j%j%%j%j%jjj%jjjjj%%%J
-32221b64KKLMMMMLKJJ%%%jjjj%jjj%j%j%j%%j%%%j%j%%%%j%j%%%%%jJj%%%%j%%%%j%%%%%
-32154b52jJj%%%%j%%%jJj%%j%%%j%j%%%jJ%%%%%J%J%JJ%%%%J%j%%%jj%%%j%%%j%%j%%%j%
-32087b60%j%%j%%j%%j%j%j%%j%jj%j%jj%j%j%j%j%%jj%jjkjkkkkkj%JKLMOOQQRPOMLLJJ%
-32020b22kklkkkkkkjkjkjjjjjjjjjjjjjj%kjjjjjjkjkkjlkklllklj%%KLMMOPPPOMKKJ%%%
-31953b44j%JKKNNOPNMLLKJ%kkklklkkkkkkjjjjjkj%jjjjjj%jjjjjjjjjjjjkjkkkklkkk%%
-31886b71JJLMNPPQQPNMLLK%%kkljlkjkjjjkj%jjj%j%j%jj%j%%%j%%j%%j%%%j%%%j%%%%j%
-31819b39%%j%%%%%%jJ%j%%%%j%%%%%%j%J%%j%%%%j%%%%Jj%%%%%%%j%%%%%%%%%j%%%%%%%%
-31752b46%%%%%%%j%%%%%%%%%%%%%%%%j%%%%%%%%%%%%%j%J%j%%%%%%%%%%%%jJjJ%j%%%%%%
-31685b50%%jJ%%%jJ%%%%jJ%j%%%%%%%%%%%%%%%%%%j%%J%j%%%%Jj%%%%%%%%%%%%%%j%Jj%%
-31618b53%%%Jj%%%%%%%%%%%%jJj%J%%j%%%%%%%%%%%%%%%%%%j%J%%jJj%%%%%%%%%%%%%jJ%
-31551b55j%%J%%j%%%%%%%%%%j%J%j%%%%%%%%%%%%%%%%%%%%%jJ%j%%%%%%%%%%%%%%%%%%%%
-31484b58j%%%%%%Jj%%%%%%%jJ%j%%%%%Jj%%%%Jj%%%%%%%%%%%%%%%%jJ%%%%j%%%%%jJ%jJ%
-31417b61j%%%%%%%%jJ%jJ%%%%j%J%j%%%jJj%%%%%%%%%%%jJ%j%%%%%%j%%%j%%j%%%%%%%J%
-31350b67%%%%%%%%j%j%j%jjjj%jjjj%%JKKLKLLLKKK%J%j%jjjj%jj%j%jj%j%%j%j%%%jJj%
-31283b66%%%%%%j%j%jjjj%jj%jjjjJjJJLKKKLKKKJJ%jjkjjj%%KJKKLKKKKK%%jjjj%jkjj%
-31216b52j%jj%%jj%%j%%j%%%%%%%%%j%Jj%%jj%jjj%jkj%j%%JKKLKLLKLKKJ%%%jjjj%jj%j
-31149b51%j%%j%j%j%%%%%%j%%%j%J%%j%%%%%j%%%%%%%j%%%%%%%%%%%%%%%%jJ%j%%%%%%j%
-31082b61J%%%j%%%%%%%%%%%%%j%%%%%%%%%%%%%jJ%%%%%%%%%%j%%%%%%%%%%%%%%%%%%%%%%
-31015b63%jJ%%%j%%Jj%%%%%%%%%%%%%%%jJ%%%%j%%%%%%%%%Jj%%%%%%%%%%%jJ%%%%%%%%j%
-30948b66%%%%%%%%Jj%%%%%%%%%%%%j%%%JjJj%J%j%%%%J%j%%%%%%%%%%%%j%%%%Jj%%%%%%%
-30881b68%Jj%%%%%%%J%j%%%%%%%%%%%j%J%%j%J%%j%%%%%%%%%%%%Jj%%%%%%%%%%%%%%%%%%
-30814b69jJ%%%%%%%%%%%j%%Jj%%%Jj%%%%%%%%%%%%%%%%%%%%%%%%%%%jJ%jJ%%%%%j%%%%%%
-30747b71J%j%J%j%%%%%%%Jj%%%%%%%%%%%%j%J%%%%%jJ%jJ%%%%%%jJj%Jj%%%%%%%%%%%%Jj
-30680b72%%%%%%%%%%%jJ%jJ%%%j%J%%%j%%%%%%%%%%%%%%%%%%%%%%%%%%j%%%J%j%JjJjJ%%
-30613b73%%%%j%%%%%%%%%%%%%%%%%JjJ%j%J%%jJ%j%%J%%%%j%%%%%%%%%%%%%%%%%%%%%%%%
-30546b74j%J%%%%%j%Jj%%%%%%%%%%%%%%%%%%%%%%%%%%%jJ%jJj%%Jj%%%%%%%%%%%%%%%%%%
-30479b76%%%%%jJ%jJ%j%J%%jJ%%j%%%%%%%%%%%%%%%%%%%%%%%%%%%%%%%%%%%%%j%Jj%J%%j
-30412b78%%Jj%%%%%%%%%%%%%%%%%%%%%%%%jJ%jJ%j%%%%%%%%%%%%%%%%%%%%%%%%%%%%%%%%
-30345b79%jJ%%%%%jJ%%%%%%%j%J%j%Jj%Jj%%%%%%%%%%%%%%%%%%%%%j%J%%%j%%%%%%%%J%%
-30278b80j%J%j%J%j%%%%%%%%%%%%jJ%%%jJj%%%%%%%%%%%%%%%Jj%%%%%%%%%%%%%%%%%%%%%
-30211b82%%%%%%%%%%jJjJ%jJ%%%j%J%j%Jj%J%j%%%%%%%%%%%%%%%%%j%%%JjJ%%%%%%%%%%j
-30144b84%%Jj%%%%%%%%%%%%%%%%%%%%%%%%%j%%%%%Jj%%%%J%jJ%%%j%J%%j%%%%%%%%%%%%%
-30077b85%%%%%jJ%%%%jJ%%jJj%Jj%Jj%%%%%%%%%%%%%%%%%%%%%%%%%%%%%%%%jJ%%%%j%%%%
-30010b87%%%%%%%%%%%%jJ%%%j%Jj%%J%%%%j%%%%%%%%%%%%%%%%%%%%%%%%%%%%%j%%JjJ%jJ
-29943b88%jJjJ%%%%%%%%%j%J%%%j%J%jJ%j%%%%%%%%%%%%%%%j%%%J%j%Jj%%%%J%j%Jj%%%J
-29876b89j%Jj%%%Jj%%Jj%%J%j%%%%%%%%%%%%%%%%%%%%%%%%jJj%%%%%%%%%%%%%%%%%%%%%%
-29809b91jJ%%%%jJ%%j%%%Jj%%%%%%%%%%%%%%%%%%%%%%%%%%%%%%jJ%%jJ%j%%%%J%j%%%J%%
-29742b92%jJj%%Jj%%%%%%%%%%%%%%%%%%%%%jJ%%%j%J%%%%j%%%%%%%%%J%j%%%%%%%%%%%%%
-29675b94%jJ%%%jJ%%%%j%%J%j%%%%%%%%%%%%%%%%%%J%j%%%jJ%%%%%j%%%J%%%%%%%j%%%%J
-29608b95%%%%%%j%%%%jJ%%%%%%%%%j%%J%%jJ%%%%jJ%jJ%%%jJ%jJjJj%%%%%%%%%%%%%%%%%
-29541b97%%j%J%%j%%JjJ%%%jJj%%%%%%j%J%%%%%%%%%%%%jJj%Jj%%%%%%%%%%%%%%%%%%%%%
-29474b99%%%jJ%j%%Jj%%%%%%%%%%%%%%%%%%%%%%%%%%%j%%Jj%%%%%%%%%%%%%%%%%%%%jJ%j
-29407c02%JjJ%j%%%%%%%%%%%%%%%%%j%JjJj%%%Jj%%%%%%%%%%%%%%jJj%Jj%%%%%%%%%%%%%
-29340c04%%%%%%%%%%%%%%j%%%%%%%%%%%%jJ%%%%%%j%J%%%j%%%%%%%%%%%%%%%%%%%jJ%j%%
-29273c07%%J%j%%%%%%%%%j%%%%%%%%%%%%jJj%%%%%%%%%%%%jJjJ%j%%%%%%%j%%%%j%%%%%%
-29206c12j%%%j%%%j%%jj%%j%j%jjj%kjjkkjj%JKMLOPNNNLJJ%jjkjjjjjjj%jj%j%j%jj%%j
-29139c07%j%%%j%j%j%j%%j%j%%jjj%jjjjjjkkjjk%%JLMNONNNLK%%jjjkjkjkkjjkjkjkkkk
-29072c21%jKKLNNONNMKJ%jjjjjkjjjjj%jj%jj%j%j%j%j%%j%%%j%%j%%jj%j%%jj%j%k%jjk
-29005c17jjjkj%JKLMNONNMKKJ%jjjjjk%jjjj%%jj%%j%j%%j%%%%%%j%%%j%%%%j%%%%%%%j%
-28938c03%%%%%%%%%j%%%%%%%%%jJj%%%%%%jJ%%j%%%Jj%%%%%%%%%jJ%%%j%%%%%%%%%%%%%j
-28871c08%Jj%%%%Jj%%%%%%%%%%%%%j%%%%%%%%%%%%%%%%%%%%%%%%jJ%%%j%%%%%%%%%%%%%%
-28804c10%%%%%%%j%%%Jj%%%%%%%%%%%%%%%%%%%%%jJ%%%%%j%J%jJj%%%%%%%%%%%%%%%%%%%
-28737c12j%%%%%%%%%%%%jJ%jJ%j%%%J%j%%%%%%%%%%%%%%%%%%%%j%%J%j%%%%%%%%%j%J%%%
-28670c15J%%%%%%%%%%%%%%%%jJjJ%j%%%%%%%%j%%%%%%%%%%%%%%jJ%j%%%%%%%%%jJ%j%%%%
-28603c18%%%J%%%%%%%J%j%%%%%%%%%%%j%%%Jj%%%%J%%%%%%%%%%%%%%%%%j%%%Jj%%%%%%j%
-28536c19J%%%j%%%%%%%jJ%%%%%%%%%%%jJ%%%%%%%%%%%J%%%%%%%%%%%j%%%%%%%%%%%%jJ%%
-28469c19%j%%%%jJ%%%jJj%%%%%%%%%%%J%j%%%%%%%%%%%%%%%%%%%%%jJ%j%J%j%%%Jj%Jj%%
-28402c22%%%%%%%%%%%%%%%%jJj%%%%%%%%%%%%%%%%%j%%%%%%%%%%%%%%%j%%%J%%%%%%%j%%
-28335c25%%%%%%%j%%%%%%%%%%j%%%%%j%%%%%%%j%j%%j%%j%jj%%%j%KJKKLLKJJ%%%%j%j%%
-28268c20j%j%%j%%%jj%%%%%j%%j%J%j%%%%%%j%%j%%%j%j%%j%j%%jj%%j%JJKKKKLJJJ%%%j
-28201c21%jjj%j%jj%jjj%j%JJJKKKLJJJ%%%j%j%%j%%j%j%%j%%%j%%j%%j%JjJj%%%%%j%%%
-28134c26%%j%%%j%j%%%j%j%jj%%J%JKKLKKJK%%%j%j%jJj%j%%j%%%%j%%j%%%%%%%%j%%%%%
-28067c25%%%%%%%%%j%Jj%%%%%j%%J%j%%%%%%%%%%%%%%j%%Jj%%%%%%%%%%%%%%%%j%J%%%j%
-28000c29%%Jj%%%%%%%%%%%%%j%%%%%%JjJ%j%%%%%%%%%%%%%%%jJ%%%j%J%%%%%jJj%%%%%%%
-27933c31%%%%%%%jJ%j%%%%%%%%JjJjJ%jJ%jJj%%%%%%jJ%%%%%%jJjJ%%%%jJ%%%%%jJ%jJj%
-27866c33%%%%%%%%%%%%%%%%%%%%%%%%j%Jj%%%%%%%%%%%%%%%%%%%%%jJ%%%%j%%%%Jj%%%%%
-27799c35%%%%%%j%J%%%%jJ%j%%%%%%%%%%%%%%%%%%%%%%j%JjJ%%j%Jj%%%%%%%Jj%%%%%%%j
-27732c38J%%%j%J%%%j%J%j%%%%%%%%%%%%%%j%Jj%JjJjJ%%jJ%%j%%%%%%%%%%%%%%%%%%%%%
-27665c39%%%%%%%%j%%%%%%%%Jj%%%%%%%%%%jJ%%j%%%%%%%%%%%%%%%%jJj%J%%jJj%%J%j%%
-27598c42%%%%%%%%Jj%%%%%%%j%%%J%%j%%%%%%%%%%%%%%%%%%%%jJ%%j%J%j%%%%%%%%%%%%%
-27531c44%%%%%j%%%J%%j%%%%%%%%%%%%%%%%%%%%%%%%j%%%%%%%%%%%%%%%jJ%%%%%j%%%%%%
-27464c47%%%%%%%%%%%%%j%%%%%%%%%%%%%%%%%%%%%j%%Jj%%%%%%%%%%%%%%j%J%%%%j%%%%%
-27397c50%%j%%J%j%%%%%%%j%%%%%%%%%%%%j%%%%%%%%%j%%%%%%%jJj%%%j%%%%j%%%j%%j%%
-27330c59j%j%jjjjjjkjkjj%JLMNOOOMMJJ%jjjkjjjk%jj%j%j%j%j%j%%j%%j%%j%%%j%j%j%
-27263c56%%j%j%j%jjjj%jkjjkkjjj%JLMOOONMLJ%jjkkjkjkkjkkkkkkjj%JLMNOONMLJ%jjj
-27196c30kjk%jkjj%jj%%jj%%j%%j%j%%j%%%j%j%%j%%j%%j%j%j%jj%jjk%kjjkjjJKLMONNO
-27129c37MKJ%jjjjjjj%jjjjj%%%%j%jj%%%j%%%%j%%%%%%%j%%%%%jJj%%%%j%%%%%%%%%j%%
-27062c51%%%%%%jJ%j%%Jj%%%%J%jJ%%j%%%%%%j%%%%%%%%%%%%jJ%%jJ%%%%%%j%%%%%%%%%%
-26995c54%j%%%%%%%%%%%j%%%%%%%j%%%%%%%J%%%J%j%%%%%%%%%%j%%%%jJ%%%%%%%%%jJjJj
-26928c58%%%JjJj%%%%jJj%Jj%%%%%%%%%%j%%%%%%%J%%%%%%%%%%%%%j%%j%%%J%j%%%%%J%%
-26861c60%%Jj%%%%j%%%%%%%%%%%j%%%%%j%%%%%%j%%%%j%%j%J%%J%%J%%J%%J%J%%%%%%%%%
-26794c60j%%J%%j%Jj%%j%%%%%j%%%j%%%%%%%%j%j%%%j%%j%%jJj%J%%%J%J%JJJJJJ%%J%%%
-26727c59J%Jj%%%%j%j%%%%j%%%%%j%%%j%%%%%j%%%%%j%%%%jJj%%j%j%%J%%%J%J%%J%%%J%
-26660c63J%J%%%%j%%%%j%%%j%%%%%%%j%%%%%%%%j%%%%%%%%%%%%jJj%Jj%%%j%%j%Jj%%%j%
-26593c70%j%j%JJKJKJJj%%%j%j%%j%J%j%%%%%%%%j%%%%%%%%%%%%%%%j%%J%j%%%%%%%%%%%
-26526c69%j%%%%%%%%%%%%%%jJ%j%%%%%%%%%%jJ%j%J%%j%%%%%%%%%j%%%%%%%j%%%j%%%%%j
-26459c76%%%j%j%j%j%%JJKKLLJJ%j%%%j%%j%j%%j%%%%j%%%%j%%%%%%%%%%%j%%%j%%%%j%%
-26392c76%%%j%%jJj%j%j%j%j%jJJLKKKKJ%%j%j%jj%jjj%jjj%%%JJKKLKJ%Jj%%jj%j%%j%j
-26325c72Jj%%%%j%%%%j%%%%%j%%%%%%j%%%%%%j%%Jj%j%%j%%j%%%j%jj%%JKJLKKJJ%Jjj%j
-26258c72%%%j%%%j%%%%%j%%%%j%J%j%%%%%jJj%%%%jJ%%%j%%J%%j%%%%%%%%%j%J%%j%%%%%
-26191c79%%%%%%%%jJ%%j%Jj%%%%%%%%%%%%%%%%%%%%jJ%%jJj%%%%%j%J%%%%%%j%%%%%%%%%
-26124c82%%%%%j%%Jj%%%%%%%j%%%%jJj%%jJjJ%J%JJ%J%%%%j%%%%%j%%%%j%%%%%%%%%%%%%
-26057c84%%%%%%j%%%%%j%%%%%%%%%j%%%j%%%%%J%%JJ%jJ%J%J%%J%%%%j%%%j%%%%%%%%%%%
-25990c84%j%%%%%%%%j%%%%%%%%%%%%%j%%%j%%%%j%%%%%%%JJ%J%J%%%%j%%%%%%%jJ%j%%%%
-25923c87jJ%j%%%%%%%%%%%%%%%%%%%j%%%%%%%%%%%%%j%%%%%%%%%%%%%%%%%%%%%%%%j%%%J
-25856c90%j%%%%%%%%%%%%%%%%%%%%j%%JjJj%%%%%%%%%%%%%%%%%%%%j%%%%%%%%%%%%%%%%j
-25789c94%%%J%j%%%%%%%%%%%%%%%%%%%%%%%%%%%%%%%j%%%%%%%%%%%j%JjJ%j%%%%%%%%%%%
-25722c96%%%%%jJ%%%j%%%%%%%%%%%%%Jj%%%%%%%%%%jJ%jJjJ%%%j%%%Jj%%%%%%%%%%%%%%%
-25655c98%jJj%%%%%%jJ%%%%%%%%%j%J%j%%Jj%%%%%%%%%%%%%%%%%%jJjJj%%%%Jj%%%%%%%j
-25588d02%%J%j%%%%%%%%%%%%%%%%%%%%%%%%%j%%J%%j%Jj%Jj%%%%%%%%%%%%j%%%%%%%Jj%%
-25521d04%%%%%%j%J%%%%j%%%%%%%%%jJjJjJj%%J%%j%%JjJ%%j%%%%%%%%J%j%%%%%%j%J%%%
-25454d06%j%J%j%%%%%%%%%%%%jJjJj%%%%%%%%%%%%%%%%j%JjJ%%%%%%%%j%%J%%j%%%%%%%%
-25387d09%%%j%J%%%j%Jj%%%%%%%%%%%%%%%%%%%jJj%%%%%%%%%%%%%%%%%%j%%%%%%%%%%%%%
-25320d12j%%%%J%j%%%%%%%%%%Jj%%%%%j%%J%jJj%%%%%%%%%%%%%%%j%J%j%Jj%%%Jj%%%%%%
-25253d15j%%%%%%%%%%%%%%%%j%%%Jj%%%%%%%%%%j%J%jJj%%%J%j%%%%%%j%%J%jJj%%%%%%%
-25186d19%j%JjJj%%%%%%%%%%%j%%%%%%%%Jj%%%%%%%%%%%j%%%%%%%j%%J%j%J%j%%%%%%j%%
-25119d24Jj%%%%%%%%%j%%%%%%%%%jJj%%%%%%%%j%%%%%%%%%%%jJjJj%%j%%%%%j%%%%%%%%%
-25052d30%%j%%%%%%%%j%%%%%j%%%%%j%%%j%%j%%%j%%%j%%%j%j%%j%jj%%jjj%jjjjjjjkkk
-24985d59kkkkkjJLLNMNLLMKLMMNNLMLK%jkklkkkjkkjjjjjk%k%jjjjjkjjj%kjkjkjjkkklk
-24918d63llllljjJKKLLLLMNPQRRQQOOMMLMKKKJjjlkllllkkjkkjkjkjjjjjkjj%jk%jjjkjj
-24851d24jjkjjkkklkkkj%JLMMMMMLMKKLNMNMLLJjjkkkkkkjkjjjjj%jj%jj%j%j%j%%j%%j%
-24784d14%%%j%%j%%%%j%%j%%%%j%%%j%%%%%j%%%%%%%%j%%%%%%%j%%%%%%j%%%%j%Jj%%%%%
-24717d25j%%Jj%j%%%%%%%%j%%%%j%%j%%%j%%%%%%J%JJ%JJ%%J%%j%%j%%%%%j%%%j%%%%%j%
-24650d30%%%%%%%jJj%%%%%%%j%%Jj%%%%%%%j%%%%%%%jJj%%%%%%%%%j%%%%%%%%j%%%%%j%%
-24583d37%j%%%%%J%JJ%JJ%%J%jJj%j%%%%%j%%%%jJj%%%%%%%j%%%%%%%%%%%j%%%%%%%%%%%
-24516d38%%%j%%%%%%%j%Jj%%%%%j%J%j%%%%%%%%%%%%j%%jJjJjJ%j%%Jj%%%%%%%%%j%%%%%
-24449d44%j%%%%%%%%%%j%%%%%%%j%%%%%%j%Jj%%%j%%%%%%%%j%%%%%%%%%%%j%%%jJjj%%%j
-24382d54%j%%j%%j%jj%j%jjkjjjkkkklkj%LMPRJ0J0ROLJ%kkkkkkkjkjjjj%jj%k%%j%j%%j
-24317d47%j%j%%j%j%%%j%j%j%%%j%j%j%%jjj%jjjjjkjjkjj%JKLNMMLKK%jjkkkllklllkkJ
-24250d75KMPJ0RRQML%%klklkkkjkjkjjkjjjjjjjjkjkjkkkjj%KKLLMKLKKKKLMLMKKJ%jjkk
-24184d27jkjjjjjj%jj%j%jj%j%j%%j%j%%%jj%%j%%jj%jj%jj%jjjkjj%%JKMMNMNKKJ%jjjk
-24117d36%jjjj%j%j%j%%%j%j%%j%%%%j%%%%j%%%%%%j%%%%%%j%%%%%j%%%%%%%j%%Jj%%%%%
-24050d52%j%%Jj%%j%%%J%%j%%%Jj%%j%%J%j%%%%%%%j%%%%%Jj%%%%%%%%j%%%%%%%%%%%%%%
-23983d57%%j%%Jj%%%%%%%j%%%%%%%%%%jJ%%%jJ%%%%j%%%%%%%%%%%%%%%%%%%%%%%jJ%%j%%
-23916d61%%%%%%%%%%%%%%j%Jj%%%%%%%%%%%%%jJ%%%%%j%J%j%%%%%%%%%%%%%j%%%%%%%%%%
-23849d64j%%%%%Jj%%%%%%j%%%%%%%%%%%%%j%%%%%%%%%%%%jJ%j%%%%%%%%%%jJjJ%%jJ%j%%
-23782d69%%%%%%%%%%%j%%%%%%%%%j%J%j%J%j%%%%%jJ%j%J%%jJ%%jJ%%j%%%%%%%jJ%%%%j%
-23715d73%%%%%%%%%%%%%%%%j%J%j%%%%%%%%%%%%%%%%j%Jj%%%%%%%%%%%%%%%%jJ%%j%%%%%
-23648d76%jJ%%%%jJjJ%j%%%%%%%%%%jJj%%%%%%%%%%j%%J%%j%%%%%%Jj%%%%%%%%%%%%%j%%
-23581d80Jj%%%%%%%%%j%Jj%%%%%%%%%%%%%j%%%%%Jj%%%%%%%%%%jJ%j%J%j%%%%%jJ%%%%%j
-23514d84J%j%%%%%%%%%%%%%j%Jj%%%%%%%%%%%%%%%j%Jj%%%%%%%%%%%%%j%%%%%%%%%%%%%%
-23447d87%%%%%j%%%%%%%%%%%j%%%J%j%%%%%%%%jJ%j%%JjJj%%%%%%%%%%%j%J%j%%%%%%%%%
-23380d91%%%%%%%%jJ%j%%%%%%%%%%j%%%%%%%%%%%%%%%%%jJj%%%JjJ%j%%%%%%%%jJjJ%jJj
-23313d95%%%%%%%%%%%%%j%%%Jj%%%%%%%%%%j%Jj%jJ%%%%%%jJj%%Jj%%%%%%%%%%j%Jj%%%%
-23246d99%%%j%%J%%%j%%%%%%%%%%j%%%%%%%%%%%%%%%%%%%%%%%%%%%%%j%%%%%%%%jJ%%%%%
-23179e02j%%%%%%%%j%Jj%%J%j%%%%%%%%%%j%%%%%%%%%%%%%%%%%%%%%j%%%%%%%%%%j%%Jj%
-23112e07%%%Jj%%Jj%%%%%%%%%%j%%%%%%%%%%%jJ%%j%%%%%%%%j%%%%%%%%%%%%jJj%%Jj%%%
-23045e11%%jJ%%%%%%%jJj%%%%%%%%%%%j%%%%JjJjJj%%%%%%%%j%Jj%%%%%%%%%%%%%%%%j%%
-22978e15%%%%%%%%%j%%%%%%%%%%%j%Jj%%%%%%%%%%%%%%%%%j%%%%%%%%%%%%j%%%Jj%%%%%%
-22911e19%%%%%%%j%%%Jj%%%%%%%%j%%%%%%%%%%j%%%%%%%%%%%%%%%%%j%%%%%%%%j%%%%%%%
-22844e24%%%%%%%%%jJ%j%%%%%%%%%%j%%Jj%%%%%%%%%%j%%%%%%%%%%%%%%%%%%%j%%%%%%%%
-22777e28%%%%%%j%%%%%%%%%%%%jJ%j%%%%%%%%%%jJ%%%j%%%%%%%jJ%%jJ%%%j%%%%%%%%%%j
-22710e33%%%%%Jj%%jJ%j%%%%%%%jJ%%%%jJj%Jj%%%%%%%%%jJ%j%%%%%%j%J%j%%%%%%%%%%%
-22643e37%%%j%%%%%%%%jJj%%Jj%%%%%%%jJ%j%%%%%%%%%%%%%%j%%%%%%%%%%j%%%%%Jj%%%j
-22576e43%%%Jj%%%%%%%%%%%jJj%%%%%%%%%j%%%%%%%j%J%%jJj%%%%%%%%%%%%j%%%%%%%%%j
-22509e48%%%%%%%%%%%j%Jj%%%%%%j%%%%Jj%%%%%%%%%j%%%%%%%%%%%j%J%j%%%%%%%%jJ%%j
-22442e53%%%%%%j%J%%j%%Jj%%%%%j%%%J%j%%%%%j%JjJ%%j%%%%%%%%j%J%j%%%%%%%%%j%%%
-22375e58Jj%%%%%%j%%%%%%%%j%J%%j%%%%%%%jJ%%%j%%%%jJ%%%%j%%%%%%j%%%%%%%%%%%%%
-22308e63%j%%%%%%%j%%%%%%%%%%%%j%%%%%%%%%j%%%%%%j%%%%%%%jJ%%%jJj%%%%%%%%%%jJ
-22241e69%j%%%%%%%%%j%%%%%%%%j%%%%%%%%%%j%Jj%%%%%%%%j%%Jj%%%%%j%%%%%%%%j%%%%
-22174e76%%%%%%%j%%%%%%jJ%j%%%%%%j%%%%%%%%%%%%%%j%jJ%j%%%jJjJ%j%%%%%%%%%j%%%
-22107e83%%%%%%%jJj%%%%%%jJj%%%%%%%%%%%j%%%%%j%%%Jj%%%%%%j%%%%%%%j%%%%%%jJ%%
-22040e89%%j%%%%j%%%%%%%%%%j%%%%%%j%%%%%%%j%%%%%%%%%%j%%%%%%j%%%%%%%jJ%jJj%%
-21973e97%%%%j%%%%%%%j%%%%%%%j%%%%%%%j%%%%jJjJj%%%%%%%j%%%%%j%%%%%j%%%%%%%%j
-21906f06%%%%%%%%j%%%%%%%j%%%jJ%%j%%%%%%%j%%jJ%j%%%%%j%%%%%%%j%%%%%%j%%%%%j%
-21839f15%%%%j%%%%%%j%%%%%jJ%j%j%%Jj%%%j%%%%j%%%%%j%%Jj%%jJj%%%j%%%%%j%Jj%%j
-21772f26%%%j%%%%%j%%%j%%%%%j%%j%J%j%%j%%%%%j%%j%%%%j%%j%%j%%j%%%j%%j%j%%jjJ
-21705f42j%%jjj%jj%jjjkjkjlklklj%NQJ0J3J2PLJjkkkkkkjkjkj%jjj%j%j%j%j%jj%j%%j
-21641f43%%j%j%%%%j%%j%%j%%%j%j%%%jj%%j%%%%j%%%j%%j%%%%%j%%%%j%jJjj%%%j%%j%j
-21574f63%%%%j%%j%%%j%%j%%%jj%%%j%%j%%%j%%j%%j%%%j%%j%j%%j%%%j%%j%%j%%j%%j%%
-21507f83j%%j%%j%j%%j%%%j%%%jjj%%%jj%%jj%%j%j%%jj%j%j%%%jj%j%%j%jj%%j%%jj%%j
-21440g12%j%j%j%jj%j%j%j%j%j%j%jj%%jj%j%jj%k%j%j%j%k%jj%jj%jj%jj%j%jjj%jjjjj
-21373g54j%jj%k%k%j%kj%j%jj%jjjjkj%jjjkj%kjjjkjjk%j%jjjjjjkjjjkjkjjkjjkjjjjj
-21306h22kjjkkjkkkjjkk%kkkkkkkkkkllkllkklkkkkkklklklklllkllklllllmllmmlnmmmm
-21239i87mnmmmnnnnmnonnonoopoppppppqqqqqrrrrj0j0j1j1j0j1j2j3j3j4j6j5j7j6j7j7
-21188a420j8j8k0k1k2k3k5k6k7k9l1l2l4l6l8m1m4m9n3n8o3o7p4q0q7r6j06j18j33j48j69
-21157c206j93k26k62l11l66m18m42m28l71j41M27J026J424J911K366K184J197M46J17j17
-21137D617l05l76l51l17k94k80k61k32j98j72j51j35j20j08r6q6p8p1o4n9n5n2m8m5m3m0
-21111E80l7l5l2l0k9k6k6k5k4k3k2k1k0j9j8j7j6j5j4j4j4j4j3j3j3j3j1j1j1j0j0j0rj0
-21077d5rqqrqpqpopopooononnonnnnmmnnmmmmmllmmlmlmllmlmllllllllklllkllklklkkk
-21009c42kkjkjkjkkjkkjkjkklkkjkjjjkkkkjkkkjkjkjkjjjkjjjjjjjjjjjkjjkjjjjkj%kj
-20942d39%jjk%jjjjjjjjjj%k%jjjjj%jjjj%jjjj%jjj%jjj%jjj%jjj%j%j%jj%jj%jj%jj%j
-20875d91%j%jj%jj%%jjj%jj%j%%jjJjj%jjj%%%j%jj%j%j%j%j%j%j%%j%j%j%%jj%%j%%j%%
-20808e24jj%jJjj%%%%%jj%%jj%%j%%%j%%j%%jj%j%%j%j%%j%%%j%j%j%%j%%j%%j%%j%j%%%
-20741e49j%j%%%j%j%%j%%%j%j%%%j%%%%j%j%%%j%%%j%%j%%%j%%%j%%j%jJ%%j%%j%j%j%%j
-20674e70%j%%j%%%%%j%%j%%%%j%%%j%%j%%j%j%%j%%%j%%%j%j%%j%%%j%%%j%j%j%j%jj%%j
-20607e92j%jj%jk%jkjkkjllkkkJNQJ0J2J2QL%jkkkkkjkkjjjk%jjj%j%j%j%%j%j%j%j%%j%
-20543e92%j%%j%%%j%%%j%%j%%%%j%%%j%%%%j%%j%%%j%%%j%%%%%j%%j%%%%%%j%%j%%%%j%%
-20476f08%%j%%j%%%j%%%%j%%j%%%j%%j%%J%%%J%J%%%%%%j%%%j%%j%%%%j%%j%%j%%%%j%%j
-20409f20%%%%j%%j%%%%%j%%%%%j%%%%%j%%%%%%%%%%%%%j%%j%%%j%%%j%%%j%%j%%j%%%%%%
-20342f32%%%%%%%%Jjj%%%%%j%%%%j%%%%j%%%%j%%%j%%j%%%j%%j%j%%jj%j%%jj%jjjjjjjj
-20275f55jj%%KJLLLMMLLKK%%%%jjjjjj%jj%j%jj%j%%%j%j%%j%%%j%j%%j%%%j%%jJj%%j%%
-20208f48%j%%jJjjJj%%j%jJj%%j%%j%%j%%%jJj%j%%%j%j%%j%j%j%jj%k%jjj%jkjjkkjkjk
-20141f85jj%KLMNOPPOONMKKJ%jkjkkjjkjjjjjjj%jj%j%jj%j%%jj%%%j%%%j%%j%%%%%j%%j
-20074f59%%j%%%%j%%%j%%%j%%%%%j%%%j%%%j%Jj%%%%j%%%%j%%%j%%Jj%%%j%%%%j%%%%%%%
-20007f71%j%%%j%%%%%%%%%j%%%%%j%%%j%%%%%%j%%%%%j%%%%%%%j%%%%%jJj%%%%j%%%%%%j
-19940f82%%%%%j%%jJj%%%%%%j%%%%%%%%%%%%%%%j%%j%%%%j%%%%%j%%%%%%%%%%j%%%%%j%%
-19873f91%%%%j%%%%j%%%%%%%j%%%%%%%%j%%%%%%j%%%j%%%Jj%%%%%%%j%%%%jJj%%%%%jJj%
-19806g00%%%%j%%%%%%j%%%%%%j%%%%%%%j%%%%j%%%%%j%%%%%%j%%%%%j%%%%%%%jJj%%%%%%
-19739g09j%%%%jJj%%%%j%%%%%%j%%%%%%j%%%%%%%%jJ%j%%%%%%%%%%j%%%%%j%%%j%Jj%%%%
-19672g18%%jJj%%%j%%%%%%j%%%%j%%%%%%%%j%%%%%j%%%%%j%%%%%%j%%%%%Jj%%%%%j%%%%%
-19605g27j%%%%%j%%%%j%%%%%%%%j%%%%%%j%%%%%%%j%%%%%j%%%%%%%j%%%j%%%%%%%%j%%%%
-19538g37%j%%%%%%%%j%%%%%%j%%%%j%%%%%%j%%%%j%%%%%j%%%%%%j%%%j%%j%%%JjJJ%J%j%
-19471g45jJj%%%%%j%j%%%%%jJj%%%j%%%%%%j%%%j%%%%%%%j%j%%%%%%j%%%%%j%%J%%jJ%%%
-19404g55%%%%j%%jJj%%%j%%%%%%j%j%Jj%%%%%jJj%%%j%%%j%%%%%jJj%%%%j%%j%J%%%%%%%
-19337g65%%%%j%%j%%%%j%%%%%j%%%j%%%%%j%%%j%%%%j%%%%%%%%j%%%%j%%j%%%%%JjJj%%%
-19270g76j%%%%j%%j%%%%j%J%j%%%j%%%j%JjjJjj%%%%%j%%%%%%%%%%%%%%j%%%j%%%j%%%%j
-19203g89J%j%%j%%%%j%%%%j%%%j%%%%jJj%%%%%%%j%%j%%%%%%%j%%jJ%j%%j%j%%%%j%%%%j
-19136h02%%%%j%%%j%%%%j%%%%j%%%%j%%j%%%%%j%j%%j%%%%%j%%%j%%j%%%j%%j%%j%j%%%j
-19069h19%%j%%%%j%%%j%j%%j%%j%j%j%j%j%%j%j%j%j%j%jjj%j%%jj%j%jj%jjj%jj%j%jj%
-19002h51j%jj%jjkjjkjkjjkkjkjkkkklkklkmllmmnmnopoprrj0j2j3j5j9k0k6k9l4l5l3k8
-18947a245%N6J00J33J72J88J25M3Qpk1k9k9k5k3k1k0j8j5j4j1j1rqqoonnnmmlmllllklkk
-18905g52kkkkjkjkjjkjjkjjjjjkjj%jjjj%jjjj%jjj%jjjj%%jj%jjj%j%j%%%%%%%%%%%j%j
-18838h07%j%j%jj%%%j%%j%j%j%%j%j%%%j%%jJjj%jJj%%%j%j%jJj%j%%j%%jjJ%j%%%%j%%%
-18771h29j%%j%%jJjjJ%j%j%%%jJj%%j%%j%%%%j%%j%%j%%%%j%%j%%j%j%%%j%%j%%j%%%%JJ
-18704h45J%Jj%%%j%j%%j%%j%%j%j%%jJjj%%%%%%%%j%%%%%j%%%j%%j%%%j%%%%%%j%%%j%%%
-18637h59j%j%%%%%j%jJj%%jjJ%j%%j%%%j%%%j%j%%%jj%%j%j%%%%%%K%J%%%%%%j%jj%%%j%
-18570h74%%j%%j%j%%%j%%%%j%%j%%j%%%j%%%j%%%%%j%%%%%jjJj%%j%%%j%%%jJ%j%%j%%%%
-18503h90%j%%%%j%%%j%%%j%%j%%%%%%%%%Jj%j%%j%%%j%j%%j%%jJj%%j%%%j%%%j%j%%j%%j
-18436i07%%j%%j%%j%%%j%%%%J%%%j%%%j%%j%j%%j%j%%%jj%%jj%%j%%%J%J%J%j%%j%j%j%j
-18369i23%%j%%j%%j%%%%%j%j%j%j%j%%j%%j%%j%%jj%%j%J%%J%%%%jj%%%jj%j%j%%j%%j%j
-18302i44%j%%j%%j%%%%%%j%j%jj%jj%j%j%jj%jjjjj%jjj%jk%jkkjkkjlkllkllk%LPJ0J3J3
-18237i54J3RMJjkllklkkkkkkkjkjkjjkjjjjjjjjjj%jjkj%jk%jjjjjj%j%kjjj%kj%jjkj%j
-18171a004kkjkjkjkkjlkkkkllllmmmnnoponkLJ0J6K1K6K2J5PKlmooooonnnnnmmmmnmmnln
-18111a073mnmonnpoqprrrj1j1j2j3j4j6j8k0k2k6l1l6m0m5m7m4l2JN5J17J72K20K38K02J26
-18073d64N5J2j5l1l7l8l6l2l1k9k6k2k0j8j6j5j3j2j1j0rqqqpooononmmmnlmmnmnnnonnm
-18026i55k%LOQQPN%jmmmnomnnnmnmmnmmnmnnnonoppqqrj0j0j1j4j4j6j8j9j9j8j2lJ4L4N7
-17972a132P7Q9Q9P5N2L0J1jrj3j5j6j5j5j4j3j2j1j0rqrpppppnooooonooooopppqqqj0rj1
-17924a059j2j3j3j6j6j8j9j9j6j2lJ2L5O1Q4J02J08R6O6L5J2lj2j7j9j9j9j7j5j5j3j2j1
-17891g77j0rqpqononnmmmmlllklkklklklkkllkkkkkkkjljkjkkjkjkkjkkjjkkjkjkkkkkkj
-17825i65kljkkkklklkllkllllmmmmnnooppqrrj2j2j5j7k0k1k2j9j1OL1N9Q3J02J04Q5N0J9
-17776f97Kqj5j8j7j6j6j4j3j2j0j0qqppoomnnmmnmmmmmmmmmnnnopppppn%PJ6K4K9L2K8J9
-17725h55J0Kknoooonnnmlmmkllkkjljkkjkjjk%kjjjjjjjjj%jjjjjj%jjjjj%jj%jjj%j%jj
-17659i62j%j%j%j%jjj%%j%j%jj%%jj%j%%j%j%j%j%j%%j%jj%j%%%jj%%j%%j%%j%j%j%j%%j
-17592i94%jj%%jJ%%jj%%j%%j%j%%j%j%j%%j%j%%jjj%%jj%j%%jJ%JJJ%%j%%j%j%jj%%j%%j
-17525a016%jj%%%j%j%j%j%%%j%%%jj%%%%%j%j%%%%j%%Jj%%j%%j%%j%%j%%j%%j%%j%%j%j%
-17459a037%%j%%j%j%j%%j%%jJj%J%%jJj%j%%j%%%j%%j%%j%j%%%j%j%j%%%%j%j%%%j%%j%%
-17393a056j%j%%j%%j%%j%%J%%%%%%j%j%j%%j%%j%%j%%j%j%%%j%%j%%j%%j%j%%%j%%%j%%j
-17327a076%%j%%%j%j%%%j%%%j%%%%j%%j%j%%%%%j%%%%j%j%%%%%%jj%%%j%%%j%j%%%j%jj%
-17261a095%%j%%j%%%%%J%%%%j%%%%%j%j%j%%%%%j%%%j%j%%%j%j%%%j%j%%j%%j%j%%%%%j%
-17195a111%j%%%%j%j%j%%%j%%j%%j%j%%%j%%j%%%%%%j%j%j%%%%j%%j%j%%%j%%%j%j%%%%j
-17129a131%%%j%%jj%%%%j%%j%%%j%j%%%j%%jj%Jj%%%j%j%%j%%%j%%%j%%%%j%%%j%%j%%j%
-17063a150%j%%j%%j%%%%j%%j%%j%j%%%j%j%%%%j%%j%%%%%j%%j%%j%%%j%j%%%j%%j%%j%%j
-16997a170%%j%%jJj%j%%j%j%%%j%%%j%%j%j%%j%%%j%%j%j%j%%%jJj%j%%j%%j%%j%%%j%j%
-16931a191%%j%%%jjJj%%j%%j%%j%%%j%%%jj%%j%%%j%j%%j%%%%j%%%j%jj%%%%%j%j%%j%%%
-16865a211jj%%%%j%%%jj%%j%%j%%%%j%%%j%j%%j%%j%%%jj%%%j%%%j%j%%j%%j%%j%%j%j%%
-16799a233j%%%j%%%j%j%%%jj%%j%%%%jj%%j%%%j%j%%j%%j%%%j%j%%%j%%%%j%%%%j%j%%jJ
-16733a253jj%j%%%j%%%jj%%%j%j%%j%%j%j%%j%jjJj%j%%%j%j%%j%%j%j%%j%%%jj%%%j%j%
-16667a278%j%%jJj%%j%%j%j%%j%%j%%j%j%%%j%j%%%j%%j%%j%j%%%jj%j%%j%%j%%j%j%%%j
-16601a301%j%j%%j%%j%j%%j%%j%j%j%%%j%%j%jj%%j%%%j%j%j%j%%%jj%%j%j%j%%j%jj%%%
-16535a327%j%j%%j%j%jj%%%jj%j%%%j%j%%%%%%%%j%%j%j%jj%j%%j%j%j%j%j%%jj%%jj%%j
-16469a354%jj%%j%%j%j%j%jj%j%j%%j%k%%j%j%j%jj%j%jj%jjj%jjj%%%%%J%%%%%jjjj%jj
-16403a386kjjjjjjjkjjkjkkklllmlkJKNPJ1RJ1J0M%klmlllllllllklkk%KMNOPLJjjklkjk
-16340a395kkjkkjkjkjjjkjjjjkjkjjkkkkkllmmnnmnlKJ0J4J9K3K1J2M%knnmmmmlkllkkkk
-16280a414kkkjkkkjkkkkjlklklllmmnnnnkLRJ5K0K3K1J1L%lmnmmmlllklkkkljkkjjkjjjk
-16219a442jjjjjkjkjkkkklkkjJKNOPOL%%kkkkkkjkkjjkjjjjkjjjjjkkjjjkjkjjkkkkkllm
-16153a505lmnmnlkJNJ0J3J5J8J5J2J0N%jmmmmlmlkllkkkkkjkjkjjjk%jkj%jjjjjjjj%jjj
-16094a498jjjj%jjjj%jjjjjj%jjj%%jj%%%jjjj%jj%jjjj%jjj%jjj%jjj%kj%jjjjjjj%jjj
-16028a549%%jj%jjjjjjjjj%kjjjjjjjjjkjjjjjjkj%jk%jjjjkjjjkjkjkjkjkjkjkjkkkjkk
-15962a626kkkkkkkllklklmkmkmlmmmmmmnnnonopppqrj0j0j2j1j4j4j6j7k0k1k5k8l3l7m5
-15911b082n1n8n8n7m4nP9J68K28K89L24K57J27M4Mk3m4n1m8m3m0l9l5l1k7k4k1j8j7j6j4
-15880a326j2j2j1j0rqqpppoonnnmnmmmlmllkkkkkkkklklkkkkljlkjkjkkjkkjkkjkkjjkjk
-15818a549kkjjkjjjkjkjjkjjk%k%j%%%%%%j%jjjjjjjjjjjjjjjjjjjjjjjjjjj%jjjjjjj%j
-15752a612jj%jk%jjjj%jjjj%j%jjjj%jj%jjj%jjjjj%jj%jj%jjjj%jjj%jjjjj%jjj%jjjj%
-15686a663jjjj%jjjjk%kjjj%%J%JJJ%%%%%kjjjjjjjjjj%jjj%k%jj%jjjj%j%jjjj%jjj%jj
-15620a707%jjj%%jj%jjjj%jj%jjj%jj%jjjj%%jj%jj%j%jj%jj%jj%jjj%jj%j%jj%jjj%j%j
-15554a751jjj%jj%j%jj%jj%%%j%j%jj%jj%jjj%jj%jjj%jjj%j%k%jjj%jj%jj%j%jjj%jj%j
-15488a795j%kj%j%jj%jjj%jj%jjjj%j%jjj%jjj%jjj%jjj%jj%j%jjj%jjjjj%jjj%jj%jjj%
-15422a843jjj%jjj%jjjjjjjj%jjjjjjjjj%kjjjjjjkjjkjkklkllmlljJNJ0J1J1J1NJjjllk
-15360a862lkklkjkjkjjkjjjjjjjjjjjjj%jjjjjjjjjj%kjjj%jjjj%jjjjj%jjjjj%k%j%k%j
-15294a932j%k%jjjjj%jjjjk%jj%jj%jjj%jjjjjjjjjjjjj%jjj%jjjjjj%jjjjjj%jj%j%j%j
-15228a986%k%%j%j%jj%jjjjj%jjjjjjjjjjjjj%k%jjjjj%jjj%jjj%jjjj%k%jjjjjjjj%jjj
-15162b040jjjj%jjjjjjjjjjjj%jjjjjjjjjjjjjjj%jjkj%j%jj%jj%%j%j%jjj%jjjjjjj%jj
-15096b095jjjjjkjjjjkjk%j%%%%J%Jjjjjjjkjjjjjkjjjjjjkjjjjjjjjkjjjjjjkjjjjjjkj
-15030b160kjkjjjkjjkkjkkkkklkkjjJKMNOONLK%%kkkkkkjlkkjkjkjkjjjkjjk%kjjjjkjjj
-14964b211jjjjjjjk%jjjkjjjjjjjjjjjjjkjjjjjjjjjk%jkjjjjjjjjjjk%jkjk%jjjkjjjjj
-14898b282jjjjjjkjjjjjjjjkjj%kjjjkjjjjj%j%%jkjjjjjjkjjjkjjjjkjjkjjjjjjjjj%jj
-14832b352jkjjjjjkjjjjjkjjjjjjkjjkjjjjkjjjjkjjjjkjjjjjkjjjjjkjjjjjjkjjkjjjjj
-14766b430jkjkjjjjkjjjkjkjkj%kj%jjjjkjjjkjkjkjjkjjkjkjjjjjjjkjjkjkjkjjkjjj%j
-14700b512kjjkjjkkkjkjkjkkkjkkjjjjj%jjkjjjjj%jJ%J%J%%%%kjjkkjkkkkkkjkkkjkkjk
-14634b592kkjkkkjkkklkklk%jJKLKKjjjklkkkkkkkjkkkjkjkjkjkkkjkjkkjkkjkjkkjkjkj
-14568b686ljjkk%kjk%kjkjkjkkjkkkkkjkkjkkkkkkkkkkkklkkkjj%JJLKJJJjjklkkllkkkk
-14502b780kkkkkkljlkkkklkkkljllkkmkllllmmmmmllj%NQRJ2J1J0NK%kllmmmmlmlllllkl
-14439b864lkklkklkkljlkkkkkklkkkkkkkklkjlkkkkkkkklkkkkkklkkklkljlklkkllkllkl
-14373c012llllkmllmllmmmmnnnnooppprj0j0j2j3j5j6j5j2nQK4M1N7O4O4N3L6J8Lpj1j3j4
-14325b909j4j2j2j1rj0qqopononnmmmmlmmllmllllkmkllkllklllklklkklklklkkklkklkk
-14264c162lkkkklkklkkklkkkklkkklkkklkkkkkkkkkllkkkklkkkkkklkkljlkljlkkkkklkk
-14198c308klkkklkkkklkkklkkklkklkkklkklkklkklkkkklkjlklkkllkkkllkkklklklkklk
-14132c460lkklkkllkklklkklkllkklklklkklklklklklklklklklkllklklklklllkljllkll
-14066c625klllklkllkkllkllklllkllkllkllklllkllkmklmkllklmlllllllllljk%jjkllk
-14000c798mlllmllllllllllllllllmllklmkllllmklllllmllllllllllmkmllllllmllllll
-13934d001lmlllllmllllmllmllllmlllmllmllmlllmllmlmlmklmmllmllmmlmllmllmlmlml
-13868d220mmlmllmlmmlmlmmllmmlmmlmmlmmlmmlmmmmlmmlmmmlmmmmmmmllmmlmlmmmmlnlm
-13802d463mmmnlmmmmmmmmmmmmmmnlmmmmmmnmmmmmmmmmnmmmnmmmmmnmmnmmmnmmmnnmmmnnm
-13736d737nmmnmmnmnmnmmnnmnmnmnmnmnmnmnnnmnnmnnnmnmnnmnnnnnmnnnnmnnnmonnmnnn
-13670e044nnomnnnnnnnnnnonnnnnonnnnonnomononnnononononnononnonnonoonononoono
-13604e394oononooooonoooonoooooooooooooooopnopnpooooopooopoopopooppooopopopp
-13538e797oppopoppopppopppppoppppppppppppppppppqpqpppqpppppqqppqqpqqpqpqqqpq
-13472f267pqqqpqqqprqpqqqqqqqqqqqqqrqqrqqrqrqrqrrqrqrqrrqrrqj0qrrrrrrrrrrrrr
-13407f812rj0rrrj0rrrj0rrrj0j0rj0j0rj0rj0rj0j0j0rj0j0j0j0j0j0j0j0j0j0j1j0j0j0
-13366g208j1j0j1j0j0j1j0j1j1j0j1j1j0j1j1j1j1j0j1j1j1j1j1j1j1j2j1j1j1j1j2j2j1
-13333g567j2j2j1j2j1j2j1j2j2j1j2j2j2j2j2j2j3j2j3j2j3j2j2j2j3j2j3j3j3j3j3j3j3
-13300g970j3j3j4j4j3j3j4j4j3j4j3j4j3j4j4j3j4j4j4j4j4j5j4j4j5j4j5j5j4j5j5j4j6
-13267h432j5j6j4j6j6j6j5j6j6j6j7j6j6j6j6j7j7j6j7j7j7j7j8j7j8j7j8j8j8j8j9j9j8
-13234h985j9j9j9j9k0k0j9k0k0k1k0k1k2k1k1k2k2k3k3k3k3k4k5k4k6k6k6k7k7k8k8k9l0
-13201i742l0l1l2l4l3l5l7l7m0m0m2m5m6m9n2n6n8o2o7p0p4q1q5r2j01j13j28j45j58j69
-13171a1784j74j61j22n8L5J29K51M14N23N64O60P27O23M98M51L21J15j4q1j55k10k22k12
-13148g882j99j80j62j44j29j14j02r4q6p9p4p0o6o2o0n6n4n2n0m8m7m4m4m3m0m1l9l8l8l7
-13118a0174l6l6l6l4l4l4l3l3l3l2l2l2l2l1l2l1l1l1l1l0l1l0l0l0l0l0l0k9l1k9l0l0l0
-13085a1218k9l0l0k9l0l0k9l1l0l0l0l0l1l0l0l0l1l0l0l1l1l1l1l1l1l1l1l1l2l1l2l2l1
-13052a2225l3l2l3l2l2l3l3l2l3l2l4l3l3l3l4l4l4l4l4l4l5l5l4l5l4l5l5l5l6l5l6l5l6
-13019a3343l6l7l6l7l7l7l7l8l8l8l8l8l8l9l9l9l9m0l9m0m0m1m1m1m1m1m2m2m2m2m2m3m3
-12986a4644m3m4m3m4m4m5m5m5m5m6m6m6m7m6m7m8m7m8m8m8m9m9m9m9n1m9n0n1n0n1n2n1n2
-12953a6212n3n2n3n3n3n4n4n4n4n5n6n6n5n7n6n7n7n8n8n8n8o0n9o0o0o1o1o1o2o3o2o3o4
-12920a8109o4o5o4o6o5o6o7o7o8o8o8o9p0p0p0p2p1p2p3p3p4p4p5p6p6p6p8p7p9p8q0q0q1
-12887b0481q1q2q3q3q4q5q5q7q6q7q8q9q9r0r0r2r2r3r3r5r6r6r7r8j00j00j01j01j02j01
-12857b3227j02j03j05j06j06j08j08j09j10j12j12j14j13j16j16j18j18j19j21j22j23j24
-12835b5712j25j27j27j29j30j31j32j34j35j36j38j39j39j42j44j45j46j47j49j50j51j54
-12813b8762j56j57j59j60j62j64j65j67j69j71j73j75j77j79j80j83j85j87j90j92j94j96
-12791c2603j99k01k03k07k08k11k13k16k18k21k24k26k29k31k34k38k40k44k46k50k51k55
-12769c7568k58k61k64k68k70k74k77k80k84k87k90k95k98l02l06l10l14l18l22l27l30l36
-12747d4039l39l44l49l53l57l62l67l72l78l83l87l92l97m02m08m13m18m25m30m36m41m49
-12725e2641m52m57m63m70m75m81m86m93m98n05n12n17n22n29n33n39n45n51n54n61n67n72
-12703f3923n75n81n83n87n89n89n87n82n72n60n44n28n07m88m68m47m29m32m33m25m17m10
-12681g5256l79l30k30K9L96O26O94O41O22M62K19k20o75p73L81J646Q69L34J91L97R80J199
-12659f8177J255J378J661K023K337K534K679K827K935L069L245L399L570L764L955M126M300
-12642a9120M445M557M630M659M677M709M703M651M560M451M328M188M035L864L673L484L282
-12625E3776L062K836K619K410K200K000J808J619J431J258J100R47P96O52N21L98K85J82
-12607G9900R0J0o5j30j88k43k91l38l80m18m54m84n11n34n51n64n76n84n91n98o05o10o16
-12584G0669o22o26o27o28o24o20o16o08o01n94n90n84n81n78n75n72n68n66n60n54n49n40
-12562E7686n35n26n20n11n06m99m93m86m79m73m66m60m54m47m42m35m29m22m17m10m05l99
-12540D7472l94l88l81l77l72l66l62l56l51l46l43l36l32l27l24l19l15l11l06l02k98k94
-12518C9972k90k85k83k78k75k71k67k64k61k56k54k50k47k44k41k38k35k32k29k25k23k20
-12496C4404k18k15k12k10k08k06k03k01k00j97j96j92j89j87j83j81j79j77j78j78j74j71
-12474C0149j71j69j68j66j65j62j61j60j58j57j54j53j52j50j49j47j46j44j43j41j40j39
-12452B6754j37j36j35j33j32j31j29j28j27j26j24j24j22j21j20j19j19j16j16j14j13j12
-12430B4020j10j09j08j06j06j05j05j05j03j02j03j00j00j00r8r7r7r5r6r4r3r3r1r1r1q9
-12404B1433q9q8q8q7q6q5q5q4q3q3q2q1q1q1p9p9p9p7p8p6p6p5p5p5p4p3p3p3p1p1p1p1p0
-12371A8834o9o9o8o8o8o7o6o7o5o6o5o4o4o4o3o3o3o2o2o1o0o1o0n9n9n8n9n8n7n7n8n6n6
-12338A6772n6n6n5n5n4n4n4n3n3n3n3n1n3n0n1n1n0n0n0n0m9m9m8m9m8m8m7m7m7m6m7m6m6
-12305A5103m6m5m6m6m5m4m5m4m5m3m5m3m3m4m3m2m2m3m2m2m2m1m2m0m2m1m0m1m0m0m1m0m0
-12272A3695m0l9m0l9l9l9l9l9l9l8l8l9l8l8l9l8l7l8l8l7l8l7l7l7l7l7l6l7l7l6l7l6l7
-12239A2445l6l7l6l7l6l6l6l7l6l6l6l6l7l6l7l6l6l7l7l7l6l8l7l7l8l8l9l9l9m0l9m1m0
-12206A1216m1m2m2m3m4m4m5m6m7m8m9n1n3n3n6n7o1o2o7o9p3p7q2q7r3r8j05j14j25j37j54
-12175I051j74k01k29k53k74k85k68k20j28k1J05K99N01N93P04Q76Q81P38O83O15L93J79O8
-12152A3633l1j34j91k02k01j93j78j60j43j27j16j02r5r0q5q0p5p0o7o3n9n7n4n2n0m7m7
-12125A0864m4m2m1m1l9l8l6l7l5l4l4l3l2l1l1l0l0k9k9k8k8k8k7k7k6k7k6k5k5k5k5k4k3
-12092I834k4k3k4k3k2k2k2k2k2k1k1k2k0k1k1k0k0k0k0k0k0j9k0j8k0j9j8j9j9j8j8j8j8
-12059I160j8j8j9j8j7j7j8j7j8j7j7j7j7j7j7j6j7j6j7j6j7j6j6j7j5j6j6j6j6j5j5j6j5
-12026H610j5j6j4j5j5j4j5j4j4j5j4j5j4j4j4j4j5j4j4j4j4j3j4j4j4j4j3j4j4j3j4j3j4
-11993H143j3j4j3j3j3j3j3j3j2j3j3j3j2j3j3j2j3j2j2j3j3j2j2j3j2j3j1j2j3j2j2j1j2
-11960G729j2j2j1j2j2j2j1j2j1j1j2j2j1j1j1j1j1j2j1j1j1j1j1j0j2j1j1j0j1j1j1j0j1
-11927G359j0j1j0j1j1j0j0j1j0j1j0j0j1j0j0j0j0j1rj1j0j0j0j0j0rj0j0j0j0rj0j0j0r
-11892G005j0rj0j0rj0rj0rj0rrj0rrj0rrrrrrj0qrrrrrrrqrrrqrrqrqrqrrqqrqqqrqrqqq
-11835F498qqqqqqqrqpqqqqqqpqqqqpqqpqpqrppqpqqqpppqpqpqpqppqppppqppppppqppppp
-11769E999ppppppppoqopoopppppoopppoppoppopopoppoopopopooppooopopoopoooopopoo
-11703E566oooopoopopooppopppppppppqrqrj0j1j1j0rpmJORJ3J3J2RN%moqrrrrqqqpqpop
-11644E267opoonpnoonoonononoonnnonnonnonnnnnnnnnnomonmnnnnnnnnnnnnnmnnnmnnnn
-11578D921mnnnmnmnmnnmnmnmnmnnmmnnmmnmnmnmnmnmmmnmmnmnmmmmmnmmmmmmnnmmmmmmmn
-11512D631mlmnmmmmmmnmmlnmmmmlnmmmmmlnmmmmlmmmlnlmmmmmlmmmmmlmmmmmlmlmlmmmml
-11446D374mlmmmlmlmmlmlmlmmllmmllmmlmlmlmlmlmlmlmlmlmllmlllmlmllmmllmllmllll
-11380D145mlmlllmlllllmmlllllmlllllmllllllmlllllllmklmllllllllllllmkllllllll
-11314C938llllllllllllklllllkmklllllkmklllllkllllllklllklllkllkllllklkllklmk
-11248C751kmkllklllklllklkllkllkklllkllklllklklllkllklklkkkkkkklklkllklkllkk
-11182C581lklkllklkklkkkklkklkkkkkklkklklkklklklkklklkkkllkkklklkljlkkkljlkk
-11116C427klkklkklkkkkklklkklkkkkklkkkklkkklkkkljlkkkkklkkkkkklkkkkkkkkkkkkk
-11050C283lkkkkklkjlkkkkkkkkkkkkkkkkkkkkkkkkkkkkkkkkkkljkkkkkkkjlkkjkkkkkkkk
-10984C150jlkkkjkkkkkkjlkjkkkkkkkkkkjkjkjjkkkjljkkkkkjkkkjkkkjkkkkkjkkkkkjkk
-10918C030kjkkkjkkkjkkkjkkkjkkjkkkjkjljkjkkjkkjkkjkkjkjkkjkkkjkkjjljkkjkkkjk
-10852B918jkjkkjkjkkjkkjkjkkjkjkjkkjkkjkkjkjkkjkjkkjjkkjkkjjkjkkjkjkjkkjkkjk
-10786B813jkjkjkjljjkjkjkkjjkkjkjkjkjkkjkjkjjjk%jkjkjjkjkjjkjkjkjkjkjkjkjkkj
-10720B716jkjkjkkjjkjjkkjjkjjjkkjkjjkjkkjjkkjjkjjkjkkkkjkkjkj%%%%%%%%kjkjkjk
-10654B629kjjkkkjjkkjkjjjkjjkkjkjkjjjkjjkkjjkjjkjkkjkjjjkjkjjkkkjkkkjkkkjkkl
-10588B528klllmnmmmKMQJ1J5J2N%kllmmllklklkkkkkjkjkjjkjkjkjjkjkjjkjjjkjkjjjjj
-10525B471kjjjkjkjjjjkjjkjjjjkjjjkjjjjjkjjjkjjjjkjjjkjjjjkj%kkjjjjkjkjkjkjkj
-10459B387kklklllk%KMNQOK%kjklkkkkkkjjkkjk%kjjkjjjjkjjjjkjjjjjjkjjjjjjjjjkjj
-10393B326jjjjjjjjjjjkj%kjjjjjjjjjjjjjjjjjjjkjjjjjj%jjjkjjj%kjj%jjjkj%jjjkjj
-10327B258jjjjjjjjjjjjjj%k%kjjj%kj%jjjjk%k%jjjjjjjjjjjjjjjjjj%kjj%jjjjjjjjjj
-10261B194%jjkjj%jjjj%k%jkj%kj%jjjjj%jjjjjjjjjj%jk%jjjj%jjjjjjjjj%k%jjjjj%jj
-10195B135jjjj%jjjjjjj%jjjjj%jjjjjj%jjj%jjjjjjjjj%jjjj%jjjjj%jjjjjjjj%jjj%jj
-10129B079jjj%jjjj%jjjjj%jjjjj%jjjjjjj%jj%jjjj%jjjj%jjjjjjj%jjjj%jjj%j%kj%jj
-10063B025%jjjjj%k%jj%jjj%k%jj%j%kj%jjjj%jj%jjjj%jjj%jjj%jjjj%j%jjj%jjjj%jj%
-9997A975jj%jjj%jjjj%j%jjj%jj%jjjj%j%jj%jj%k%j%jjj%jj%jjjj%j%jjjj%jjj%%jjj%j
-9930A927jj%jj%jjj%jjj%jjjj%j%j%jjjj%jjjj%j%jj%jjjj%jjj%jjjj%j%%%j%%jjjjj%jj
-9863A880j%jj%jj%jj%jjj%jj%jjj%jj%jj%jjj%jj%k%%j%jjj%jj%jj%jj%jj%jj%j%jj%jj%
-9796A835j%jjj%jjj%j%jj%jj%j%jjj%jj%jjj%jj%jj%jj%jjjjjj%%j%%%%J%%jj%jjjjj%jj
-9729A793j%jj%jjj%j%j%j%jjj%jj%jjj%%jj%j%jj%jj%%jj%jjj%j%jjj%j%j%jj%j%j%j%jj
-9662A751%j%j%jj%jj%j%j%j%jj%j%j%jj%j%j%jj%j%jj%j%j%jj%j%j%jj%j%%jj%j%j%jjj%
-9595A713%jj%%jjj%j%%j%j%jj%j%j%jj%jj%j%%jj%%jjj%j%j%j%j%%jjj%j%jj%j%%jj%j%j
-9528A676j%%j%j%jj%jj%%j%jj%j%jj%%jj%j%j%jj%%jj%%j%jjj%j%jj%jj%%jj%%jj%j%%jj
-9461A639%jj%jj%%jj%j%j%jj%j%%%%%JJ%jj%jjjjj%jj%jj%jj%jj%jj%j%j%%%j%J%J%J%Jj
-9394A613%j%jj%jjj%jj%jj%%jjj%j%j%jj%j%%jj%jj%j%j%j%j%%jj%%jj%%j%jj%j%%j%j%j
-9327A576%jjj%Jj%jjj%%j%j%%jj%j%j%%j%j%j%j%j%%jj%j%j%%j%j%%jj%j%jJjj%%jj%%j%
-9260A545j%j%%j%j%%jj%%jj%j%j%%j%j%%j%j%j%j%j%j%j%%j%j%j%j%%j%j%j%j%j%%j%j%j
-9193A514%j%j%%j%%jj%%j%%j%j%jj%%j%j%%jj%%j%%j%j%%jj%%j%j%j%j%%j%j%%j%j%j%j%
-9126A485%j%%j%j%%j%j%j%%j%j%j%j%%j%j%%j%j%%j%jjJ%jj%j%%jj%%j%%j%j%j%%j%%j%%
-9059A458j%j%j%j%j%j%%j%%%j%j%j%%j%j%j%%%%jj%%jj%%j%%j%j%j%%j%j%%j%%j%j%%%jj
-8992A430%%j%j%j%%j%%j%%j%j%j%%j%j%j%j%%%%jj%%j%j%%j%j%%%j%j%j%%j%%j%j%j%%j%
-8925A404%j%j%j%jJj%%jj%%j%%j%j%%j%%%j%jjJj%j%%j%%j%j%%j%%j%%j%%j%j%%%j%j%j%
-8858A379%j%j%%j%%j%%%j%j%%j%j%%j%%j%%j%j%%j%%j%%j%j%%%jj%%%j%j%%j%%%j%%j%j%
-8791A355%j%%j%j%j%%%%jjJj%j%%j%j%%jJjj%%%j%j%j%%%%j%%j%j%%j%j%%%j%%j%%%j%j%
-8724A332%j%%j%%j%%%j%%j%j%j%%%j%%j%j%%j%j%%%j%jJj%j%%j%%j%j%%%j%j%%j%%%j%%%
-8657A310j%j%%j%%%j%j%j%%%j%%j%%j%%j%%j%j%%%%j%%j%j%%%j%%j%j%j%%%%jj%%%j%%%j
-8590A287%%j%%%j%%j%%j%%j%%j%j%%%j%%%j%j%j%%%j%%%j%%j%%j%%%j%%j%%%j%j%%%%j%j
-8523A266%%%j%j%%j%%%j%%j%%j%%%j%j%%%j%%%j%j%%%j%%%j%j%%jJj%j%j%%%j%j%%%%%j%
-8456A246%j%%j%%%j%%j%%j%%j%%j%%j%%%j%%j%%%j%%j%%%j%%j%%j%%%j%%%j%%j%%%j%%j%
-8389A226%%j%%j%%%%j%j%%j%%j%%%j%%%%j%%j%j%%%%j%j%%%j%%%%jJjj%%%j%j%%%%j%j%%
-8322A207%j%%j%%%%j%%j%%%j%%%j%jJj%%j%jJjj%%%%j%%%%j%%%%jj%%j%%%%j%%%%j%%j%j
-8255A188%%%%%j%%%jj%%%%j%%%j%%%j%%j%%j%%%j%%%j%%jJj%jJj%%%jjJj%%j%%%%j%%%j%
-8188A171%j%%%j%%%%j%j%%%j%%%j%%j%%%j%%%j%%%j%%%j%%j%%%j%%%j%%%%j%%%j%%j%%jJ
-8121A154j%j%%j%jJj%%%%j%%j%%%%j%%%j%%%jjJj%%%j%%%%j%%jJj%%j%%%%j%%j%%j%%%%%
-8054A137j%j%%%%jJj%j%%%%j%%%j%%%%j%%j%%%%j%j%%%jJj%%%j%%j%%%j%%%j%%%j%%j%%%
-7987A120jJj%j%%%%%j%%j%%%%%j%%j%%%j%%%j%jJj%%j%%%j%%%%%j%%%j%%j%%%jJ%j%%j%%
-7920A104%%j%%j%%%%j%%jJj%%j%%%%j%%%%j%%%j%%%%j%j%%%%j%%j%%%%%%j%%j%%%j%%%%j
-7853A088%%j%%%%j%%%%%%j%j%%%jJj%j%%%j%%%%j%%%%j%%%%j%%j%%%j%%%j%%%%%j%%%j%%
-7786A073%%j%%%j%%%%j%jJj%%%j%%%%%%j%%%%j%%j%%%j%%%%j%%%%%j%%%%j%%j%%%%%j%%j
-7719A058%%%%%j%j%%%%j%%%%%j%Jj%%j%j%%%%jJj%%%%j%%j%%%%j%%%%j%%%j%%%%j%%%j%%
-7652A044%%j%%%%%j%%%%j%%%%j%%%%j%%j%%%%%%j%%%%j%%%j%%j%%%%%j%%%%j%%%j%%%%%j
-7585A030%j%%%%%%%j%jJj%%%%jjJ%j%%%%j%%%%j%%%%j%%j%%%%j%%%jJj%%%j%%%%j%%%%j%
-7518A016%%jJj%%%j%%%j%%%j%%%%%%j%%jJj%j%%%%jJj%%jJ%j%%%%j%%%j%%%%%j%%j%%%j%
-7451A002%%%%j%%%%%jJj%%j%%%%%%%j%%%j%%%j%%%j%%%%%j%Jj%%%j%%%j%%%%j%%%%%j%%%
-7384I90%%j%%%jJj%%j%%jJj%%%%%j%%j%%%%%%%j%%%%%j%%%%j%%%j%Jj%%j%%%j%%%%jJ%j%
-7316I77%%%j%%%j%%%j%%%%%%j%%%%j%%j%%%%%%%j%%%j%%%jJj%Jj%%j%%%%%%j%%%j%%%%j%
-7248I64%%%%j%%%%j%%%%j%%%%j%%%%jJj%%%j%%%%%j%%%j%%%%%%%j%%%%%j%%%%j%%jJj%%%
-7180I52%j%%%%%j%%%%j%%%%%%%j%%%%j%Jj%%j%%%%j%%%%%j%%%%%j%%%%%j%%%%j%%%%j%Jj
-7112I40%j%%%%%%%%j%%jJj%%%%%%j%j%%%%%%j%%%j%%%%%j%%%%jJj%%%%j%%%%%j%%%%j%%%
-7044I28j%%%%%j%%%%j%%%%%%j%%%%%j%%%j%%%%jJj%%%%%j%jJj%%%%%%j%%%j%%%%%%j%%%%
-6976I16%%j%%%j%%%%%%j%%%j%%%%%j%%%%jJj%%%%%%%j%%j%Jj%%%%%%%j%jJ%j%%%%%%j%%%
-6908I05%%j%%Jj%%%J%%J%%%%J%%%%%%%%%j%%%j%%%%%j%%%j%%j%%%%%j%%%%%j%%%%%%j%j%
-6840H98%%%%j%%%%j%%%%%j%%%j%%%%%j%%%%j%%%%j%%%%%%j%%%j%%%%j%%%%%%j%%%%%j%%%
-6772H86%%%j%%%%j%%%%%%j%%jJj%%%%%j%%j%%%%j%%%j%%%%%JjJj%%jJ%j%%%%j%%%j%%%%%
-6704H75%j%j%%%%%%j%%%j%%%%%%%%J%j%%%%%%j%%%j%%j%%%%%%%j%%%%jJj%%%%j%%%j%%%j
-6636H63%j%%%%%J%%J%%%%%j%%j%%j%%%%j%%%j%Jj%%%j%%%%j%%%%j%%%%%j%%j%%%J%%%%j%
-6568H54%%%%j%%%%j%%%%j%%%%%j%%j%%%%%j%%%%j%%%%%%jJ%j%%%%%j%%%j%%%%j%%%%%%j%
-6500H42%%%j%%%%j%%%%j%%%%j%%%%%%%%%jj%%%%%%%%j%%j%%%%%j%%%%%j%%%%j%%%%%j%%j
-6432H29%%%j%%%j%%%%%jjJ%j%%j%%%j%%%j%%j%%%%j%%j%%j%%%j%j%%j%j%%j%j%j%j%%j%j
-6364H08j%j%jjjj%jjjkjjkkjjllkmlnonomJPJ4J9K4K4J7PJkmmnmlmlmkllkkkkkjkkkkkkk
-6301G96lkllllmmnnoqj0j0j1j1qLJ7K8M0N0N0L1J2Kmorrqoponnmmllklkkkkkkkkkjkkkkl
-6244H16kkmllnmoonlJRJ4K0K4K3J4NJkmmmmmllllkjkkjjjjj%jjjj%jjj%j%j%j%%j%j%j%j
-6181H24%%j%%j%j%%j%%%j%%%j%%j%%%%j%%j%%j%%%%%j%%%j%%%%%j%%j%%%%%j%%%j%%%%j%
-6113H07%%%%j%%%%%%j%%%j%%%%%%j%%%j%%%%%%%j%%%%j%%%%jJj%%%%%%j%%%j%%%%%%%j%%
-6045G96%%jJ%%j%%%%j%%%%%j%%%%%j%Jj%%%%%j%%%%%j%%%%%%j%%%%%%%%j%%%%jJj%%%%%%
-5977G87j%%%jJj%%%%%%%%%j%%%j%%%%%%%j%%%%%%%%j%%%%%%j%%%%%jJ%j%%%j%J%j%%%%%%
-5909G78%j%%%%%j%%%j%Jj%%%%%j%%%%%%%%j%%%%%%%j%%%%%%%%%%j%%%%%%%%j%%%j%J%j%%
-5841G69%%%%%j%%%%%j%%%%%j%%%j%J%%%%%%%%%%j%%%%%j%%%%%%%%j%%%jJ%j%%jJ%%j%%%%
-5773G61%%j%%%%%%%%%%%j%%%%j%J%j%%%%j%%%%%%%j%%%%%%%%%j%%%%%%j%%%%%%%j%%J%j%
-5705G53%%%j%%%%%%%%j%%%%%%%j%%%%%%j%%%%%jJ%%%%j%%%%%jJ%j%%%%%%%j%%%%%Jj%j%%
-5637G45%%%%%%%jJ%j%%%%%j%%%%%%%%%%%j%%%%%%j%%%%%%%%%j%Jj%%%%j%%%%%%%%%%j%%j
-5569G37J%%%jJj%%%%%jJj%%%%%j%Jj%%%%%%%j%%%%%%%j%%%%%%%%%%%j%%%%%%%%j%%%%%%%
-5501G31%j%%Jj%%%%%%%j%%%%%%%%%j%%%%%%%j%%%%%%%%j%%%%%%%%%%j%%%%%%j%Jj%%%%%%
-5433G24%j%%%%%%j%%%%%%%%%%jJj%%%%%j%%%%%%%%%j%%%%%%%%%j%%%%%%j%%%%%%%%%j%%%
-5365G16%%%%%%%j%%%%%%%%%%%%%%j%%%%%%j%%%%%%jJ%j%%%%%%%%j%Jj%%%j%%%%%%%%%%j%
-5297G09%%%%j%%%%%%%%%%%%%%%%%j%%%%%%%%%%j%%%%%%%%j%%%%%%j%%%%j%Jj%%%J%%%%%%
-5229G04%%%%%j%%Jj%%%%%j%%%%%%%j%%%%%%%j%Jj%%%j%%%%%%%%%%%%%%%j%J%%j%%%%%%j%
-5161F97%%%%%%j%%%%%%%%%%j%%%%%%%%%j%%%%%%j%Jj%%%%%%%%j%Jj%%%%%%%jJj%%jJ%j%%
-5093F90%%%%%%%%%j%Jj%%%%%%%%j%%%%%%%%%%%%j%%%%%%%j%%%%%%%%%%%jJ%j%%%%%j%%%%
-5025F84%%%%%j%%%%%%%%%%%%%j%%%%%%%%%%j%%%%%%%%j%%%%%%%%%%%jJ%j%%%j%%%%%%%%%
-4957F78%%%j%%%%%%%%jJj%%%%%%%%%%%j%%%%%%%%%%%j%%%%%%%%%jJ%j%%%%%%j%J%j%%%%%
-4889F72%%jJj%%%%%%%%j%%%%%%%%%%%j%%%%%%%%%%j%%Jj%%%%%jJ%j%%%%%%j%%%%%%%%%%%
-4821F66%%j%%%%%%%%%%j%%%%%%jJ%%j%%%%%%%%%j%%%%%%%%%%%j%%%%%jJ%j%%%%%%%%%%%%
-4753F60%%%j%%%j%J%j%%%%%%%%%%%%jJ%j%%%%%jJ%j%%%%%%%j%Jj%Jj%%%%%%%jJ%%%%j%%%
-4685F54%%%%%j%%%Jj%%%%%%jJj%%%%%%%%%j%%%%%%%%%j%Jj%%%%%%%%%j%%%%%%%%%%%%%j%
-4617F48%%%%%%%%%%j%%%%%%%%%j%%Jj%%%%%%%%%%%j%%%%Jj%%%%j%J%j%%%%%%%j%%%%%%%%
-4549F43%%jJ%j%%%%%%%%%%%jJ%%j%%%%%%%%%%%j%%%%%%jJ%%%jJ%j%%%%%%%j%Jj%%%%%%%%
-4481F38%%%%j%%%%%%%j%J%%j%%%%%%%%%%%j%%%%%%j%J%j%%%%%j%%%%%%%%%%%%%%%%%%jJj
-4413F32%%%%%%j%%%%%%%%j%J%%j%%%%%%%%%%%%j%%%%jJ%%%%%%%j%%%%%%%%%%%%%j%%%%%%
-4345F27%%%%j%%%%%%%%%%%%j%%%%%%%%%%%%jJ%%jJj%%j%J%jJj%%%%%%%j%JjJj%%%%%%%%%
-4277F22%%%%jJj%%%%%%%%%jJj%%%%%jJ%%%%j%%%%%%%%%%%%j%%%%Jj%%%%%%j%%%%%Jj%%%%
-4209F17jJ%jJ%%%%j%%%%%%%%j%%%%%%%%jJ%%%jJj%J%%%%%%%j%%%%%%%j%%%%%%%%%%%%%%%
-4141F13j%%%%%%%%%%%jJ%j%%%%%%j%%%%%%%%%%%%j%%%%%%%%%%%%%%%%jJj%%%%%%%%%%%j%
-4073F07%%%%%%%j%%%%%%%%%%j%Jj%%%%%%%%%%%%%%j%%%%%%%%%%%j%%%%%%jJ%j%%%J%j%%%
-4005F02%j%%%%%Jj%J%j%%%%j%%%%%%%%%%%%%j%%%%%%%%%%%%jJj%%%%%%%%%%%%j%%%%%%%%
-3937E97%jJ%%%j%%%%%%%%%%%%j%%%%%%%j%%J%j%%%%%%jJ%%%%%j%%%%%%%%%%%j%%%%%%%%%
-3869E92%%%%jJj%%%%%%%%%%jJj%%%%%%%%%%%%%%%%jJj%%%%%%%%%%%jJ%j%%%%%%j%%J%%jJ
-3801E88j%%%%%%%%%%jJjJj%%%%%%%%%%j%%%%%%%%%%%%%jJj%%%%%%%%%jJj%%%%%%%%j%%%%
-3733E82Jj%%%%%%%%%%%%%jJjJj%%%%%%j%%%Jj%%%%%%%%%%%jJ%%j%%%%%%%%%%%%j%JjJ%%%
-3665E79j%%%%%%%%%%%%%%j%%%%%%%%%j%%%%%%%%%%%%%%jJj%J%j%%%%%%%jJ%%%j%%%%%%%%
-3597E74%jJ%%j%%%%%%%%%%%%%%%%%%%%%%j%%%%%%%%%%j%%%%%%%%%%%%%%%j%%%%%%%%%%%%
-3529E70j%J%%j%%%%%%%%jJ%j%%%%%%%%%%%%%%%%j%J%j%%%%%%jJj%%J%jJj%%%%%%%j%%%%%
-3461E65%%%%%%%%%%j%%%%%%%%%%%%jJ%jJ%jJ%j%%%%%%%%%%%%jJ%j%%%%%%%%%%%%j%%%%%%
-3393E61%%%%%%%%j%%%%%%Jj%%%%%%%%jJ%j%%%%%%%%%%j%J%%j%%%%%%%%%%%j%Jj%%%%%%%%
-3325E57%%%%%%%%%j%%%%%%%%%%%%jJ%j%Jj%%%%%%%%jJ%j%%%%%%%%%%%%%%%%j%%%%%%%%%%
-3257E53%j%%%J%j%%%%%%%%%%jJ%j%%%%%%%%%%%%%%%%j%%%%%%%%%%jJ%%j%%%%%%%%%jJj%%
-3189E48%%%%%%%%%%%jJjJ%%%%j%%%%%%%j%%%%%%%%%%%%%%%%%%%j%%J%j%%%%%%j%%Jj%%%%
-3121E44%%%%%%%%j%J%%%%%%jJj%%%%%%%Jj%%%%jJ%%%j%%%%%%jJ%%j%%J%j%%%%%%%jJ%%j%
-3053E40JjJj%Jj%%%%%%%%%%j%JjJj%%%%%%%%%%%%%%%j%%Jj%%%%%%%%%j%Jj%%%%%%%%%%%%
-2985E37%jJ%jJj%%%%%%%%%%%%%%%%%jJj%%%%%%%%%%%%%j%%%%%%%%%%%%j%J%%%%j%%%%%%%
-2917E33%jJ%%%%%%jJj%%JjJj%%%%%%%%j%%Jj%%%%%%%jJ%%%j%%%%%%%%jJ%%%jJ%jJ%j%%%%
-2849E29%%%%%%%%j%Jj%%%%Jj%%%%%%%%%j%%%%%%%%%%%%%%%j%%J%%%j%%%%%jJ%%%%jJj%%%
-2781E25%%%%%%%j%J%%%%j%%%%%%%%%%%j%J%%%%%%j%%%%%%%%%j%J%%j%%%%%%%%%%%%%%j%J
-2713E22%jJ%j%%%%J%j%%%%%%%%%j%JjJj%%%%%%j%J%%%%j%%%%%%%%%%%%%%%%%j%%%%jJ%%%
-2645E18%%%%%%j%Jj%%%%%%%%%%%%%%j%%%%%%%%%%%%%%%%jJ%%%%%%%%%j%%%%%%%%%j%J%%%
-2577E15j%%%%%%%%%%%jJ%j%%J%%%%%j%%%%%%%%%%%%%%%j%%%%%%%%%%%%%%%%%j%Jj%%%%%%
-2509E11%%j%J%j%Jj%%%%%%%%%%j%J%j%%%%%%%%jJjJ%%%%%j%%%%%%%%%%%%%%%j%Jj%%%%%%
-2441E07%%%%%%%j%%%J%%jJ%%j%%%jJ%%%%%%jJ%%%j%%%%%%%%%%%%%%j%%%%%%%%%%%%Jj%%%
-2373E04%%j%%%%%%%%%%Jj%%%%%j%JjJ%%j%%%%%%%%%jJ%%%%%jJ%%%j%%%%%%%%%%%%%%%jJ%
-2305E01j%Jj%%Jj%%%%%%%%j%%%J%j%%%%%%%%%%%%j%Jj%%%%%%%%%%%%%%%%%%j%J%j%%%Jj%
-2237D97%%%jJ%jJ%j%%%Jj%%%%Jj%%%%%%jJ%%%%%j%%%%%%%%%%%%%%%%%j%J%j%%%Jj%%%%%%
-2169D94%%%%%j%JjJ%j%%%%%%%%%%%jJ%%%%%%j%%%%%%%%%%jJ%%%j%%%%Jj%%%%%%%%j%%J%j
-2101D90J%j%%%%%%%%%%%%%j%Jj%%%%%%%%%%%%%j%J%%j%%%%%%%%%%%%%%%%%%%%%%%j%Jj%%
-2033D87%%%%%%%%%j%%%J%%%j%%%%%%%%%%%%%%j%%J%j%Jj%JjJj%%%%%%%%%%%j%%J%j%%%%%
-1965D84%%%%%%%%%%%j%JjJj%%%%%%%%%%%%%j%%%Jj%%%%%%%%jJ%%%%jJjJj%%%%Jj%%%%%%j
-1897D80%JjJ%%%j%%%%%%%%%%%J%j%j%J%%jJjJj%%%%%%%%%%j%J%%%%j%%%%%%%%%%%%%%%%%
-1829D78jJ%%j%%%%%%%%%%%%%jJ%%%%%j%%JjJj%%%%%%%%jJ%%jJ%%j%%%%%%%%%%%%%%%%%j%
-1761D74%J%j%%%%%%%%%%%%%%%%%jJj%%%%%%%%%%%%%%%%%%%%%jJ%j%%%%%%%%%%%%%%%%%jJ
-1693D72%%%j%%J%j%%%%%%%%%jJj%%%%%Jj%Jj%%%%%%%%%%%%%%%%%%j%%%%Jj%%%%%%%%%%%%
-1625D69%%%j%%%%%%%%%%%%%%%%%%%%%%j%%%%%%%%%%%%%%jJ%%%%j%%%%%%%%%%%%%%%j%JjJ
-1557D66%%%%j%%%Jj%%%%%%%%%%%j%%%%Jj%%%%%%%%%%%%%j%J%%%j%%J%%jJj%J%j%%%%%%%%
-1489D63%%%%j%%%%%%%%%%%jJ%%%%%%%%jJ%%jJj%%%%%%%%Jj%%%%%%%%%j%%Jj%%J%%j%%%%%
-1421D60%%%%%%%%%%jJ%%j%J%%%%j%%%%%%%%%%%%%%%jJ%%%j%%%%%%Jj%%Jj%%%%jJ%%j%%%%
-1353D57%%%%%%%%%%%%%%j%J%jJ%j%J%%j%%%%%%%%jJ%%%%j%%%%%%%%%%%%%%%jJ%%%j%%%Jj
-1285D54%%%%%%%%%%%%%%%j%%%%%%J%j%Jj%%%%%%%%%%%%j%%%%%%%%%%%%%%%%%%%%%jJj%%%
-1217D51J%%j%%%%%%%%%%%%%%j%%J%%%%%j%%%%%%%%%%%%%%%%%%%%%%%%%%j%J%j%%%J%j%%%
-1149D49%%%%%%%%%%j%%%%%%Jj%%%%%%%%%%%%%%jJj%Jj%JjJ%j%%%%%%%%%%%%%%%%%%%%%%j
-1081D46%J%j%%%%%%j%J%j%J%j%Jj%JjJj%%%%%%%%%%%%jJ%%j%Jj%%%%%%%%%%%jJ%%%%%j%%
-1013D43J%j%%%%%%%%%%%%%%%%%j%%%J%j%%%%%%%%%%%%%j%J%jJ%%%%%jJj%%%%%%%%%%%%%%
-945D41%%%%%%j%%%J%%jJj%%%%%%%%%%%%%%%%%%%%%%j%%%J%j%%%%%%%%%%jJj%%J%%j%%Jj%
-876D38%%%%%%%%%%%%%%jJ%j%%%%%%%%%%%%%%%%%%%%%%jJ%%%%%j%%%%%%%%%%%%%%%%%%%%%
-807D36%%%j%%%%%%%%%%%%%%%%%%%%%%%%jJj%%JjJj%%%%%%%%%%%%%%%j%%%%%%%%%%%%%%%%
-738D33%%%%%%%%%%%%%%%%jJj%%%%%%%%%%%jJ%%%%%j%%Jj%Jj%%Jj%%%%%%%%%%%%jJ%%%%j%
-669D30%Jj%%%%%%%%%%j%J%%%%%%j%J%j%%%%%%%%%%%%%%%%%%j%J%%%j%%%%%%%%%Jj%%%%%%
-600D28jJ%%%%%j%Jj%%%%Jj%%%%%%%%%%%%%%%%%%jJj%%%%%%%%%%%%%%%%%%%%%jJ%%%%j%%J
-531D26j%%%%%%%%%%%%%%%%%%%%j%J%j%%%%%%%%%%%%%%%%%%%%%%%%%j%%%%%%%%Jj%%%%%%%
-462D23%%%%%%%%%jJ%%%%%%%%jJ%j%%%%%%%%%%%%%%%%j%JjJj%%%%%%%%%%%jJjJ%%%%j%J%%
-393D21j%%%%%%%%%%%%%%%%%%%%j%%%Jj%%%%%%%%%%%%%%%%%%%%%%j%J%%%j%%%%Jj%%%%%%%
-324D18%jJ%%%%%%%%j%J%j%%%%%%%jJ%%%j%J%%%%j%%%%%J%j%%%%%%%%%%%%%%jJ%%%%%%%%%
-255D16%%j%%%%Jj%%%%%%%%%%%%%%%%%%%jJ%%j%%%%Jj%%%%%%%%j%%JjJ%j%%%%%%%%%Jj%%%
-186D13%Jj%%%%%%%%%jJ%jJ%j%%%%%%%%%%%%%%%%%%%%%%jJ%%%%%%%j%%%%%%%%%%%jJ%%%%j
-117D10Jj%%%J%%%j%%%%%%%%%%%%%%%%%%%%%j%%%%%%%Jj%%%%%%%%%%Jj%%%%%%%%%%%jJ%%%
-48D09%%jJjJj%%Jj%%%%%%%%%%%%%%%%%%j%%%Jj%%Jj%%%%%%%%%%%%jJ%%jJ%%%jJjJjJ%%j%
21D06%%%%%%%%%%%%%%%jJj%%%%J%j%%%%%%%%jJ%jJ%j%Jj%%%%%%%%%%%%%%%%%%%%%%%%%jJ%
92D04%%%%j%%Jj%%Jj%%%%%%%%%%%%%%%%%j%Jj%%%%%%%%%%%%%%%%%%jJ%%%%%j%Jj%%%%%%%%
163D01%%%%%%%%%%%%%%%%%j%%%Jj%%%J%j%%%%%%%%%%%%%jJ%%%%j%%%%%%%%%%%%%%%%%%%%%
233C99%%%%%j%%%Jj%J%j%Jj%%%%%%%%%%%%%%%%%%%%%%%jJj%Jj%%%%%%%%%%%%%%%%%%%%%j%
303C96%Jj%%Jj%Jj%%%%%%%%Jj%%%%%%%%%%%%%j%J%j%%%%Jj%%%%%%%%%%%%%%%%%%%%%%%%%%
373C95%jJ%%%j%%%%%%%%%%%%%%%%%%%%%%%%%%j%%%%%%%%%%%%%%%%%%%%jJj%J%j%JjJ%%j%%
443C92%%%%%%%%%%%%%%%j%J%%j%J%j%%%%%%%%%%%%%%%%%j%J%%%%%j%J%%j%%%%Jj%%%%%%%%
513C90%%%%%%%%%%%%%%j%%%%J%%%j%%%%%%%%%%%%%%%%%%%%jJ%jJjJ%%%%jJ%j%%%%%%%%%%%
583C88%%%%%%%%%%jJj%J%j%%%%%%%%Jj%%%%%%%%%%%jJjJjJ%%jJ%%jJj%%%%%%%%Jj%%%%%%%
653C86%%%%%%%%%%%%%%%j%J%%%j%J%%j%%%%%%%%%%%%%%%%%jJ%%%%%%%%%%%%%jJj%%%%%%%%
723C84%%%%%%%%%%%%%%%%%j%%%%%%%%%%%%%%%j%J%%%%%j%J%%%%j%%JjJj%%%%%%%%%%%%%%%
793C82jJ%jJ%%%%%%%%j%%%%%%%%%%%%%%%%%%%%%%%%%j%%%%J%j%Jj%%%%%%%%%%%J%jjJ%%%j
863C79Jj%J%%%%j%%%%%%%%%%%%%%%%%%%%%%jJ%%jJ%%%j%%%%%%%%%%%%%%%%%%%%%%%%%%%%%
933C78j%%%J%%j%%Jj%Jj%%%%%%%%%%%%%%%%%%%%%%%jJj%J%j%J%%j%%%%%%%%%%%%%jJjJ%%%
1003C76%%%j%%%JjJ%j%JjJ%%%%j%%%%%%%%%%%%%%%jJ%%%jJ%j%%Jj%%%%%%%%%%%%%%%%%%%%
1072C74%%jJ%%%%j%%Jj%%%%J%%j%%%%%%%%%%%%%%%%%%%%%j%%JjJj%%%%%%%%%%%%%%%%%%%%
1141C72%%%j%%%%Jj%%%%%%%%%%%%%%%%%%%%%%%%%%%%%j%J%j%%%%%%%%%Jj%%%%%%%%%%%%%%
1210C70%%%%%%%j%J%%%j%%%%%%%%%%%%%%%%%%%%%jJ%j%Jj%%%%%%%%%%%%%%%%%%%%%jJ%jJ%
1279C68%%%%j%%Jj%%%%%%%%%%%%%%%%%%%%%%%%j%%%%%J%j%%Jj%%%J%%j%%%%%%%%%jJ%%%%%
1348C66%%%%%%j%J%j%%%%%J%j%%%%%%%%%%%%%%%%%%%%%%%%%j%J%j%%%%%%%%%%%%%%%%%%%%
1417C64%%%%%%%j%JjJ%j%%%%%%%%%%%%%%%%%%%%jJ%%%%%j%J%%%%%j%%%%%%%%%%%%%%%%%%%
1486C62%%%%%%%%%%%%jJjJ%%j%J%j%Jj%%%%%%%%%%%%%%%%%%%j%%Jj%J%%%j%%%%%%%%%%%%%
1555C60%%%%%%%%%%jJ%%%%%%%jJjJj%%%Jj%%Jj%%%%%%%%%%%jJ%%%%%%%%%%%j%%Jj%J%j%%%
1624C58%%%%%%%%Jj%%%%%%%%%%%%jJj%%%J%%jJj%%%%%%%%%%%%Jj%%%%%%%%%%%jJ%%%%%jJj
1693C56%%%%%J%%%j%%J%j%%%%%%%%%%%%%%%%%%%%%%%%jJj%J%%j%Jj%%%%%%%%%%%%%%%%%%%
1762C55%%%%%%%%%%%%%jJ%j%J%j%%%%%%%%%%%%%%%%%%%%%%%%%%%j%J%j%%J%j%%%%%%%%Jj%
1831C53%%%%%%%%%%%%%%%%%jJ%%%jJ%jJj%%%%Jj%%%%%%%%%%%%%%%%%%%%%%j%Jj%J%%j%%%J
1900C52j%Jj%%%%%%%Jj%%%%%%%%jJ%%j%%%%%Jj%%%%%%%%%Jj%%%%%%%%jJ%%%j%J%%%%j%%Jj
1969C49%%%%%J%j%%%%%%%%%%%%%%%%%%%%%%%%%jJ%%%%%%%%%jJj%%%%%Jj%%%%%%%%%%%%%j%
2038C47J%%%%%%%jJj%Jj%%%%%%%%%%%%%%%%%%%%%%%%%%%%%j%%J%jJ%%%j%%%%%%%%%%%%%%%
2107C46%%%%%%%%%%%%%%jJ%%j%Jj%%%%%%%%%%%%%%%%%%%jJ%jJ%%j%J%%%%%%j%J%j%Jj%%%%
2176C44%jJ%%%%%%%%%%%%%%%%%j%%%%%%%%%J%%j%Jj%%%%%%%%%%%%%%%%%%%%%%%%%%%%%%%j
2245C42%%%%Jj%%%%%%J%j%%%%%%%%%%%%%%%%%%%%%%j%%%Jj%%%%%%%%%%%%%%%%%%%%%%%%%%
2314C41%%%%%j%%%J%%j%%Jj%%J%j%J%j%%%%%%%%%%%%%%%%%%%%%%%%%%%jJ%%jJjJj%%%%Jj%
2383C39%%%%%%%%%%%%%%%%%%%%%%jJ%jJ%%%%j%Jj%%%%%%%%%%%%%%%%%%%%%%%jJjJ%%%j%J%
2452C38%%%jJ%%%j%%%%%%%%%%%%%%%%%%%%%%%%%%%%%jJ%%j%%J%%%j%%%%%%%%%%%%%%%%%%%
2521C36%%%%%%%%jJ%%%%%j%Jj%Jj%J%%%j%Jj%%Jj%Jj%%%%%%%%Jj%%%%%%%%%%%%%%%%%%%%%
2590C35%%%%%%%%jJ%%%%%j%%%%%%Jj%%%%%%%%%%%%%%%%j%J%%%%jJjJ%%j%Jj%%Jj%%%%%%%%
2659C33%%%%%%%%%%%%j%%%JjJj%%%%%%%%%%%%%%%%%%%%%%%%%%%%%%%%%%%%%%j%J%%j%J%%j
2728C31%%%%%%%%%%%%%%%%%%%%%%%%%%%jJj%J%%%%j%%%%%%%%%jJ%%%%%%jJ%%%%%%%%%jJ%j
2797C29%%%%%%%%%%%%%Jj%%%%%Jj%%%%%%%%%%%%%%%%%%%%%jJ%%%%%%%%%%%%j%%%%%%Jj%%%
2866C28%%%%%%%%%%%%%%%%%jJ%%%j%%J%%j%%%%%Jj%%%%%%%%%%%%%%j%J%%%%%%%%%jJj%J%j
2935C26Jj%%%%%%%%%%Jj%%%%%%%%%%%%%%%%%%%%%j%%J%%j%%Jj%%J%%jJ%j%%%%%%%%%%%%%%
3004C25%%%%%%%%%%%%jJ%%%jJ%%%%%%%%j%%%%%J%%j%%%%%%%%%%%%%%%%%%%%%%%%%%%%%%%%
3073C24%%%%jJ%jJ%j%%Jj%%%Jj%%%%%%%%%%%%%%%%%%%%%%%%%%j%Jj%%%%%%%%%%%%%%%Jj%%
3142C22%%%%%%%%%%%%%%jJjJ%%%%%j%%%%%%%%%%%%%%%%%Jj%%%%%%%%%%%%%%%%%%%%j%%J%%
3211C21%%%%j%%%J%j%%%%J%%j%%%%%%%%%%%%%%%%%%%%%%%%%%%%%j%Jj%%J%j%%%%%%%jJ%%%
3280C19%%%%%%%%%%%%%j%%%%%%%%J%j%%%%%%%%%%%%%%%%%%%%jJ%%%%%%%%%%%jJ%%%j%J%%%
3349C18%%j%%%%%%%%%%%%%%%%%%%%%%%%%%%%%%%%%%jJ%%jJ%%%%%%j%%%JjJj%Jj%%%%%%Jj%
3418C16%%%%%%%%%%%%jJ%jJ%%%j%%JjJj%JjJ%%%%%%jJ%j%%%Jj%%%%%%%%%%%%%%%%%%%%%%J
3487C16j%%%%%%%%%%%%jJ%%%%%%j%J%j%J%%%j%%%%%%%%%%%%%%%%%%%%jJ%%jJ%%%%%%%%j%%
3556C13%%%%%%%%%%%%%%%%%%%%jJ%%%%%%jJ%%%%%j%%%J%jJ%j%J%j%%%%%%%%%%%%%%%%%%%%
3625C12jJ%%%%%%%j%%J%%%%%jJ%j%%%%%%%%%Jj%%%%%%%%%%%%%%%%%%%%%%%%%%%%%%%%%%%%
3694C11jJ%%j%%%%%%%%Jj%%%%%%%%%%%%%%%%j%J%%%%%%j%%Jj%J%j%%J%j%%%%%%%%%%%%%%%
3763C09%%%%%%%%%%%%%%%%%%%%%jJj%%%J%%%j%J%jJ%j%%%%%%%%%%%%%%%%%%%%%%%%%%%%%%
3832C08%jJ%%%%%%%j%%%%Jj%J%jJ%j%%%Jj%%%%%%%%%%%%%jJ%%%%jJjJ%jJ%%%jJ%j%%%%%%%
3901C06%%%%%%J%j%%%%%%%%%%%jJ%%%%j%J%%%%%%%%%%%%%%%jJ%%j%%%%%%%%%%Jj%%%%%%%%
3970C05%%%%%%%%%%%%%%jJjJ%%%%j%%J%%%%j%%%%%%Jj%%%%%Jj%%%%%%%%%%%%jJ%j%%J%%%%
4039C04%j%J%j%Jj%%%%%%%%%%%%%%%%%%%%%%%%%%%%%j%Jj%%J%%%%%%%%j%%J%j%%%%%%%%%%
4108C02%%%%%%%%Jj%%%%%%%%%%%%%%%%%%%%jJ%%%jJ%%%jJj%%%%%J%j%%%%%%%%%%%%%%%%%%
4177C01%%%%%jJ%%%%jJ%%%%%%%%%%%%jJj%%Jj%%%%%%%%%%%%%%%%%%%%Jj%%%%%%%Jj%%%%%%
4246C00%%%jJ%%%%%%%%%%%j%J%jJ%jJj%JjJ%j%%%%%%%%%%%%%%%%%%%%%%j%J%jJ%%%%%%%%%
4315B99jJj%%%%Jj%%%Jj%%%%%jJ%%%%%%%%%%%%%%%%%%%%%%%%%jJ%%%%%%%%j%%%%%%%%%%%%
4384B97%%Jj%%%%%%%%%%%%%%%%%%%jJj%J%j%%%Jj%%%%%%%Jj%%%%%%%%%%%%%%%%%%%%%%%%%
4453B96%%%%%%j%J%%j%J%%%j%%%%%%%%%%%%%%%%%%%%%%%%%%%%%%%%%%%%%%%jJ%%%%%%%%%%
4522B95j%Jj%%Jj%%%%%%%%%%%%%%%%%Jj%%%%%%%%%%j%J%%%%%%%j%%%J%%%%%j%%%%%%%%%%%
4591B93Jj%%%%%%%%%%%%%%%%%%%%%jJ%%%%%%%j%%%J%%%j%J%%j%%Jj%%%%%%%%%%%%%%%%%%%
4660B92%%%%%%%%%%%%%%%jJ%j%%J%%jJ%%j%%%Jj%%%Jj%%%%%%%%%%%%%%%Jj%%%%%%%%%%%%%
4729B91%%%%%jJ%%%%%%%%%%%j%%JjJ%%%%%%%j%%%%%%%%%%%%%%%%%%%%%Jj%%%%%%%%%%%%%%
4798B90%%%%%%%%%%%%%jJj%%Jj%%%%%%%%%%%%%%%%%%%%%%%%%%%%%j%J%%%%%%jJ%%%j%Jj%%
4867B88Jj%%%%Jj%JjJjJj%%%%%%%%%%%%%%%%%%%%%%jJ%j%J%%%%j%%%%JjJjJ%%j%J%j%%%%%
4936B87%%%%%%%%%%%%%%%%%%%%%%%%%%%j%J%jJj%%%%%%%%%Jj%%%%%%%%%%%%%%%%%%%%%jJ%
5005B86%%%%jJ%%%j%J%j%%%Jj%%%%%%%%%%%%%%%%%%%%%%%%%%%%%%%%%%j%J%%%%%%%%%%j%J
5074B85%%%j%%%Jj%%J%j%%%J%j%%Jj%Jj%Jj%%%%%%%%%%%%%%%%%%%%jJ%%%%%%%%%%%%%%%%%
5143B84%j%%%%%%%JjJjJ%j%%%%%%%%%%%%%%%%%%%%%%%%%%%%%%%%jJ%%%jJ%%%%%j%%%%%Jj%
5212B82%%%%%%%%%%%%%%%%%%%%%%%%%%%%%%%%%%%%%%%%%%%%%%%%%%%%jJ%%jJjJ%%%%%%%%%
5281B82%%%j%%%J%j%J%j%%%%%%%%%%%%%%%%%%%Jj%%%%%%%%%%%%%j%J%%j%%%%JjJj%%Jj%Jj
5350B80J%jJj%%%%%%%jJ%%%%%j%J%%%%%%%%%%%%%jJ%%%%j%J%%%%%j%%%%%%%Jj%%%%%%%%%%
5419B79%%%%%%%%%jJ%%%%%jJ%%%jJ%j%%J%%%%j%%%%%Jj%Jj%%%%%Jj%%%%%%%%%%%%%%%%%%%
5488B78%%%%j%%%%%J%j%%%Jj%%%%%%%Jj%%%%%%Jj%%%%%%%%%%%%%%jJ%%%jJjJj%%J%%%%jJ%
5557B77j%%%%Jj%J%j%%%%%%%%%%%%%%%%%%%%%%%%%%%%%%jJ%%jJ%%jJ%jJj%Jj%%%%%%%%%%%
5626B75%%%%%%%%%JjJ%%j%%%%%%%%%%%%%%%%%%%%%%%%%%%%%%%%%%j%%%%J%%jJj%%%%%%%%%
5695B74%%%%%%%%%%%%%%%%%%%%%%%%%%%jJ%%jJ%%%j%%%%%%%J%%%jJ%j%%%%%%%Jj%%%Jj%%%
5764B73%%%%%%%%%%%%%%%%%%%%%%%%j%J%%%%%%%j%J%%%j%%J%j%%%%%%%%%%%%%%%%%%%%%%%
5833B72%%%%%%%%%%%%%%%%%%%%%%%jJ%j%%%J%%%j%%%%%%%%%%%%%%%%%%%%%%%%%%jJ%%%%%%
5902B71%%%%%%%jJ%jJj%Jj%%%J%j%%%%%%%%%%%%Jj%%%%%%%%%%%%%%%%%%%%%%%%%%%%%jJ%%
5971B70%%%%%%j%%J%%%%j%J%%%%j%%J%j%J%j%%%%%%%%%%%%%%%%%%%%%%j%%J%%%%%%%%%%%%
6040B69%%%%%%jJj%%%%%%%%%%%%%%%%%%%%%%%%%%%%%%%%%%%%%%%%%%j%J%j%%%%%%%%%%%%%
6109B67%%%%%%%%%%%%%%%%%%%%%%%%%%%%%%%%jJ%%%%%%jJjJ%%%%%%%%%j%%%%%%%%%%%%%%%
6178B66%%%%%%%%%%%%%%%%%%JjjJ%%%%jJ%%j%JjJ%j%JjJ%j%J%j%%%J%%j%%%JjJj%Jj%%%%%
6247B65Jj%%%%%%%%%%%%%%%%%%%%%%%%%%%%%%%%%%%%%%%%%%%%%%%%j%J%%%%j%J%%j%%%JjJ
6316B65j%JjJ%%%jJ%j%J%j%Jj%%%%%%%%Jj%%Jj%%%%%jJ%%%%%%%jJ%%%%%%jJ%%%j%Jj%%%%%
6385B63%%%%%%%%%%%%%%%%%%%%%%%%%%%%%j%%J%%%j%J%jJ%%%%%%jJ%%jJ%%%j%%%%J%j%%%%
6454B62%%%%%%%%%%%%%%%%%%%%%%jJjJ%%%j%J%%%%%%%jJ%j%J%jJ%j%%%%%%%Jj%%%%%%%%%%
6523B61%%%%%Jj%%%%%%%%%%%%%%%%%%%%%%%%%%%%%%%%%%%%%%%%%%jJ%%jJ%%%jJ%%%%%%%j%
6592B60J%jJ%%%%%%j%%%%%%%%%%%%%%%%%%%%%%%%%%%%%Jj%%%%%%%%%%%%%jJj%Jj%J%jJ%%%
6661B60%%%%j%J%jJj%%%J%j%%%%%%%%%%%%%%%%%%%%%%%%%%%%%%%%%%%%%%j%Jj%%%%%%%%Jj
6730B58%%%%%%%%%J%%j%Jj%%%%%%%%%%%%%%j%%J%%%%%%%jJj%%%Jj%J%%%%%%j%J%%j%%JjJ%
6799B58%j%%%%%%%%%%%%%%%%%%%%%%%%%%%%%%jJ%%%%%%%%j%J%%%%j%%JjJ%j%%%%J%%j%%%%
6868B56%%%%Jj%%%%%%%jJ%%%%%%%%%%%%%%%%%%%j%%J%j%J%%%jJj%%%J%%j%%%%%%%%%%%%%%
6937B55%%%%Jj%%%%%%%%%%%%%%%%%jJ%%%%%%%%%%%%%%%%%%%%%%%%%%jJjJ%j%%J%j%%%Jj%%
7006B54%%%%%%%%%%%%%%%%%%%%%j%J%jJ%%jJ%j%%%%%%%%Jj%%%JjJj%%%%%%%%%%%%%%%%%%%
7075B53%%%%%%%%%%%%%%%%%%%%j%%JjJ%%j%%%%%%%%%%%%%%%%%%%%%%%%%%%%%%%%%%%%%%%%
7144B52%%%%%%%%%%%%%%%%%jJjJ%%%%%%%jJ%jJ%%%%%%%%%%jJ%%%j%%%%%Jj%%%%%Jj%%%JjJ
7213B52j%%%%%Jj%%%%%%%%%%%%%%%%%%%Jj%%%%%%%%%%%%%%%jJj%%J%%%jJ%%%%%j%%J%%j%J
7282B51%j%%%%%%Jj%%%%%%%%%%%%%%%Jj%%%%%%%%%%%%%%%%%%%%%j%J%%j%J%jJ%jJ%%%%%%%
7351B50%%%j%%%J%%jJ%%jJj%%%%%%%%%%%%%%%%%%%%%%%%%%%%%%%%%%%jJ%jJ%jJ%%%%%%%j%
7420B48%%Jj%JjJjJ%%%%j%J%%%j%%%%%%%%%%Jj%%%%%%%%%%%%%%%%jJ%%%%%%%%%%%%%%%%%%
7489B48%%%j%J%%j%%%%%%%%%%%%%%%%%%%%%%%%%%%%%%%%%%%j%J%%%%%%%j%%J%%%%j%%J%j%
7558B46J%%%jJj%%%%%%%%%%%%%%%%%%%%%%%%%%%Jj%%%%%%%%%%%%%%%%%%%jJ%%%%%%%%%%%j
7627B45%%J%jJ%%%%%%%%j%%%J%%j%%%%%%%J%j%%Jj%%%%%%%%%%%%%%%%%%%%%%%%%%%%%%%%%
7696B45%%j%J%%%%j%Jj%%%%J%jJj%%%%%%%%%Jj%%%%%Jj%%%%%%%%%%%%%%%%%%%%%%%%%%%%%
7765B44%%%jJ%%%%%j%%J%%j%%Jj%%%%J%%j%%%Jj%Jj%%%%%%%%%%%%%%%%%%%%%%%%%%%%%%%j
7834B42J%%j%J%%%%%%%j%%%%J%%jJjJ%j%J%%j%%%%%%%%%Jj%%%%%%%Jj%%%%JjJj%%%%%%%%%
7903B42%j%J%%%%%%%%%%jJ%%%%%j%J%%%%%%%j%%%J%jJj%%%J%%j%%%%J%j%J%j%%%%%%%%%%%
7972B41%%%%%%%%%%%%%%%%%%%%jJ%%%%%%%%%%%%%%j%JjJ%%%%j%%%%%J%%%%%j%Jj%%Jj%%%%
8041B40%Jj%%%%%%%%%%%%%%%%%%%%%%%%%%%%%%%%%%jJ%%%%%%%%%jJjJ%%%%%%%jJ%%j%%%%%
8110B39J%j%%%%%Jj%%%%%Jj%%%%%%%%%%%%%%%%%%%%%%%%%%%%%%%%%%%%%%%%%%%jJ%%%%%%j
8179B38%%JjJ%%%j%J%%%j%%%%%%J%jJj%%%%%%%%%%%%%%%%%%%%%%%%%%%%%j%J%%%jJ%%%%%j
8248B37J%%jJ%%j%J%j%%%%%%%JjJj%%%%%%%%%%%%%%%%%%%%%%%%%%%%%%%%%%%%%%%%%%%jJ%
8317B37j%J%j%Jj%%%%J%j%%%%%%%%%%%%%%%%%%%%%%%%%%%%jJ%%%%%%%%%%%%%%%%%%jJj%J%
8386B36jJ%%jJ%j%%%%%Jj%%Jj%%%%%%%%%%%%%%%%%%%%%%%%%%%%%%%%%%%%%%j%J%%%%%%%%%
8455B35%%%%%%%%%%%%%%%%%%%%j%J%j%J%%%%j%J%%%%%j%J%j%%%J%j%J%%%jJj%%%%%%%%Jj%
8524B34%%%%%%%%%%%%%%%%%%%%%%j%J%%%j%%%J%j%%%%J%%%%%%j%%%%%%%Jj%%Jj%J%%j%%%%
8593B33%%%%%%%%%%%%%%%%%%jJ%%%jJ%jJ%%j%J%jJ%j%J%%j%J%jJjJ%%%%%jJ%j%%%%J%j%J%
8662B33jJj%%%%%%%%%%%%%%%%%%%%%%%%%%%%%%%%%%%%%%%%%%%jJ%%j%J%%%%%%%%%%%jJjJ%
8731B32%%%%j%%J%jJ%jJjJj%%%%JjJjJj%%%%%%%Jj%%%%%%%%%%%%%%%%%%%%%%%%%%%%%%%%%
8800B31%jJ%%%jJ%%%%%%%%%%jJ%jJ%%j%%%%Jj%%Jj%%Jj%%%%%%%%%%%%%%%%%%%%%%%%%%%%%
8869B30%%%j%J%%jJ%%%%%jJ%%j%%J%jJjJj%J%j%%%Jj%%%%%Jj%%%%%%%%%%%%%%%%%%%%%%%%
8938B29%%%%%%%%%%%%%%%%%jJ%%jJjJ%%%%%%%%j%%%J%jJ%j%%Jj%%%%%%%%%%%%%%%%%%%%%%
9007B28%%%%%%%%%%%%%%%%%%%%%%%%%%%jJ%%%%%%%%%%%jJj%%%%%J%jJ%%%%%jJ%j%%%%%%%%
9076B27%%%%%%%%%%%%%%%%%%%%%%%%%%%%%%%%%%%%%%%%%%%%jJ%%%%%%%%%%%%%%%jJ%%%%%%
9145B27%%%%j%%J%%j%%%%Jj%%J%j%%J%j%Jj%%%%%%%%%%%%%%%%%%%%%%%%%%%%%%%%%%%%jJ%
9214B26%%%%%%%%%%%%j%J%jJ%%%%%jJj%J%%%j%J%%%%jJj%%%%%%%%Jj%%%%%%%%%%%%%%%%%%
9283B25%%%%%%%%%%%%%%%%%%%%%%%%%%%%%%%%%%%%%%%%%%%%j%J%%%%%%%j%J%%%%j%%J%%%j
9352B24%%%%J%%j%JjJjJj%%%%%%%%%%%%%J%j%%%Jj%Jj%%%%%%%%%%%%%%%%%%%%%%%%%%%%%%
9421B24%%%%%%%j%J%%%jJ%%%%%%%j%%%J%j%Jj%J%%j%J%jJ%j%Jj%%%%%%%%%%%%%%%%%%%%%%
9490B23%jJ%%%%%%%%%%j%%Jj%%%Jj%%%%%%J%j%%Jj%%%%%%%%%%%%%%%%%%%%%%%jJ%%%%%%%j
9559B21%J%%%%%%j%Jj%%%%%%J%%j%%%%Jj%%%%%Jj%Jj%%Jj%%%%%%%%%Jj%%%%%%%%%%%%%%%%
9628B21%%%%%%jJ%%%%%%%%%jJ%%%%%%%j%%%%J%%jJ%%j%%%%%%%%%%%%%%%%%%%%%%%%%%%%%%
9697B20%%%%%%%%%%%%%%%%%%%%%%%jJjJj%J%%%%%%%jJ%j%%%%J%j%%%%%%%%%%%%%%%%%%%%J
9766B20j%%%%%%%%%%%%%%%%%%%%%%%%Jj%%%%%%%%%%%%%%%%%%j%J%%%%%%%%%%%%%%%%%%%%%
9835B19%jJ%%%%%%%jJjJ%%%%%%j%J%j%J%j%J%jJ%j%%%J%%j%%%%%%%%J%j%%%%%%%Jj%%%%Jj
9904B18%%%%%%%%%%%jJ%%%%%%%%j%JjJj%J%%jJ%j%%%%%J%%%j%JjJ%%%j%%%%%%%J%j%Jj%%%
9973B17%%%%%%%%%%%%%%%%%%%%%%%%%%%%%%%%%%%jJ%%%%%%%%%%%%%%%%%%j%JjJ%jJ%%jJ%%
10042B17jJjJ%j%%%%%%%%%%%%%%%%%%%%%%%%%%%%%%%%%%%%%%%%%%%%%%%%%%%j%%%%J%%j%%
10110B15%%%%%J%j%%%%%Jj%%%%%%%%%%%%%%%%%%%%%%%%%%%%%%%%%%%%%%%%%%%%%%%%%%%%%
10178B15%%%%%%%%%%%%jJ%%%jJ%%%%%%j%Jj%J%%%jJ%j%Jj%%Jj%%%%%%%%%%%%%%%%%%%Jj%J
10246B15j%%%%%%%%%%%jJ%%%%%%%%%%%%%%%%%j%%%Jj%J%%j%J%j%J%j%%J%%j%%J%jJ%%jJj%
10314B13%%J%%%%%j%%%%%%%%%%%%%%%%%%%%%Jj%%%%%%%%%%%%Jj%%%%%%%%%%%%%%%%%%%jJ%
10382B13%%%%%%%%%%%%%jJjJ%jJ%j%Jj%%%%%%%%%%%%%%%%%Jj%Jj%%%%%%%%%%Jj%%%%%%%%%
10450B12%%%%%%%%%%%%%%%%%%%%%%%%%%%%jJ%%%j%J%%%j%Jj%JjJ%%%%j%%%%%%%%J%j%%%%%
10518B11%%Jj%%%%%%%%%%%%Jj%%%%%%%%%%%j%J%%%%%jJ%%%%%%%%%jJ%%%%%%%%%jJ%%%%jJ%
10586B11%j%%JjJ%j%J%j%Jj%%%%%J%%jJ%j%Jj%%%Jj%%%%%%%%%%%%%%%%%%%%%Jj%%%%%%%%%
10654B10%%%%%%%%%%%%j%J%%%%%%%jJ%%j%J%%j%%%%%%%%%%%%%%%%%%%%%%%%%%%%%%%%%%%%
10722B09%%%%%%%%%%%%%%%%%%%%%%%%%%%%%%%%%%%j%J%%%j%J%j%%JjJ%j%%J%%%j%%%%%J%j
10790B08J%j%%JjJj%%%%%Jj%%%%%%%%%%%%%%%%%%%%%%%%%%%%Jj%%%%%%%%%%%%%jJ%%%%%%%
10858B08%%%%%%%%j%%J%jJjJ%jJjJ%%%%j%JjJ%jJj%%%%%%Jj%%Jj%%%%%%%%%%%%%%%%%Jj%J
10926B08j%%%Jj%%%%%Jj%%%%%%%%%%%%%%%%%%%%%%%%%%%jJ%%%j%%%%%J%j%%%%%%%%%J%j%%
10994B06Jj%%%%%%%%%%%%%%%%%%%%%%%%%%%%%%%%%%%%%%%%%%%%%jJ%%%%%%%%%%%%%%%%%%%
11062B06%%%%%%%%%%%jJ%%%jJ%j%%%J%%%%j%%%%Jj%%Jj%%%%%%%%Jj%%%%%J%j%%%%%%%%%%%
11130B05%%%%%%%%%%jJ%%%%%%%%%%%%jJ%jJjJj%JjJjJ%j%%%J%%%%jJ%%%%jJ%j%%%J%%j%%%
11198B04%%%%%%%%%J%j%%%%%%%%%%%%%Jj%%%%%%%%%%%%%%%%%%%%%%%%%%%%%%%%%%%%%%j%%
11266B03J%%%%j%%%J%%%j%%%J%%%%%j%%%%%%%%%%Jj%%%%%%%%%%%%%%%%%%%%%%%%%%%%%%%%
11334B03%%%%%%%%%%%%%jJ%%j%%JjJjJj%%%%J%%%%%%%j%%J%%%%%%%j%%J%%%%%j%%%%%%%%%
11402B02%%J%%j%%%%%%%%%%%%%%%%%%%%%%%%%%%%%%%%%%%%%Jj%%%%%%%%%%%%%jJ%%%%%%%%
11470B02%%%%%%%%%%%%%jJ%%%jJ%jJjJ%%%%jJj%%%%%%%%%%%%%%%%%%%%%%%%%%%%%%%%%%j%
11538B00%J%%%%%%%j%%J%j%J%%%j%Jj%%%J%%%%%j%%%%%%%J%j%%%%%%%J%j%J%%j%%%%%%%%%
11606B00%%Jj%%%%%%%J%jJj%%%%%Jj%J%j%%%%%%%%%%%%%%%%%%%%%%%%%%%%%%%j%%J%%j%J%
11674B00%%%jJj%%%%%%%%%%Jj%%%%%%%%%%%%%%%%%Jj%%%%%%%%%%%%%%%%%%%%%%%%%%%%%%%
11742A99%%%%jJ%%%%%%%%%%%jJ%%%%%%%%%%%%%%jJ%%%%%%j%JjJ%jJ%%jJ%%%%%%%%%jJ%%%j
11810A98%J%j%%%Jj%%%%%%%J%j%%%%J%j%%%%%%Jj%%%%%%%%%%%%%%%%%%%%%%%%%%%%%%%j%J
11878A98%%%%jJj%%J%j%%%%Jj%%%%%J%j%%Jj%JjJj%J%%%%%j%J%%j%%%%%%%%%%%%%%%%%%%%
11946A97%%Jj%%%%%%%%%%%%%%%%%%%%jJ%%%%%%%%%%%%%%%%%%j%J%%%%%%%%%%%%%%%%%%%j%
12014A96J%jJ%jJ%%jJ%j%J%j%%%%JjJj%%Jj%%%%%%%%%%%%JjJj%%Jj%%%%%%%%%%%%%%%%%%%
12082A96%%%%%%%%%%%%%%%%%%%%%%%%%jJ%%j%%J%%%%j%%J%jJ%%%j%Jj%J%%jJ%%%j%Jj%%%%
12150A95%%%%%%%%%%%%%%%%%%Jj%%%%%%Jj%%%%%%%%%%jJ%%%jJ%jJ%%%%%%%jJjJj%%%JjJ%j
12218A94%J%%jJ%%%j%JjJj%Jj%%%%%%%%%%%%%%Jj%%%%%%%%%%%%%%%%%%%%%%%%%%%%%%%%%%
12286A94%%%%%%jJ%%%%%%%%%%%%%jJ%%%%%%jJ%%%%%%%%%%%%%%%%%%%j%%%%JjJj%%Jj%%%%J
12354A94j%%%%%%JjJ%j%%%%%%%%%%%Jj%%%%Jj%%%%%%%%%%%%%%%%%%%%%%%%%%%%%%%%%%%%%
12422A93jJ%%%jJ%%%%%%jJj%%Jj%%%%%%%%%%J%%%j%Jj%%%%Jj%%%%%%%%%%J%j%%%%j%J%%%%
12490A92%%%%%jJ%%%%%%%jJ%%%%%%%%%%%%%%%%%%%%%%%%%%%%%%%%j%%JjJjJj%%%J%j%%J%j
12558A91Jj%%%JjJj%%%%%%J%j%%Jj%%Jj%%%Jj%%%%%%%%%%%%%%%%%%%%%%%%%%%%%%%%%%%%%
12626A91%%%%%%%%%%%%%%%%%%%%%%%%%%%%%%%%%%%%%%%%%%%%%%%%%%jJ%%%%%%%%%%%%%%%%
12694A91%j%J%%%%%%%%%%%j%%%Jj%%%%%J%%%jJ%%j%%%%%%J%j%%%%%%%%%%%%%Jj%%%%%jJ%%
12762A90%%%%jJ%%%%%%%%%%%%j%JjJ%%%%%%%j%J%%%%%%%j%J%%%%j%%%%%%JjJj%%%%%%%%%%
12830A89%%%%%%%%%%%%%%%%%%%%%%%%%%%%%%%%%%%%%%%%%%%%%%jJ%%%%%%%%%%%%%%%%%%%%
12898A89%%%%%%%%j%J%%%%%%%%%%%%%%jJ%%%%%%jJ%%j%%Jj%JjJ%%j%%%%%%%%%J%j%%%%%%%
12966A88%%%Jj%J%%j%%%%%%%%%%%%%%%%%%%%%%%%%%%%%%%%%%%%%%%%%%%%%%%%%%%%%%%%%%
13034A88%j%J%%%%%%%jJ%jJ%%%%%%j%%%%%%%%%%%%%%%%%%%%%%%%%%%%%Jj%%%%%%jJ%%%%%%
13102A87%%%%%%jJ%%%%%%%jJ%%%%jJ%jJ%j%%J%%%%%%%%jJ%j%Jj%%J%j%%Jj%%%%%%%%%%%%%
13170A86%%%%%%%%%%%%%%%%%Jj%%%%%%%%Jj%%%%%%%%%%%%%%%j%%%J%%%%%%%%%%%%%%%%jJj
13238A85J%%%%%%%%jJ%%%%jJjJj%%J%jJ%%%j%J%j%%%%Jj%%%%%Jj%%%%%%%%%%%%%%%Jj%%%%
13306A85%%%%%%%%jJ%%%%%%%%%%%%%%%%%%%%%%%%%%%%%%%%%j%J%j%J%%%%j%%J%jJj%%%%%%
13374A84%Jj%Jj%%%%%%%%%%%%%%%%%%%%%%%%%%%%%%%%%%%%%j%J%%%%jJ%%%%%%%%%%%%%%%%
13442A84%j%J%%%%%%%%%%j%%%%%%%J%j%%%%%%%%%%J%j%%%%%%%%%%%%%%%%%%%%%%%%%%%%%%
13510A83%%%%%%%jJ%%%%%%%%%%%%%%%%%%%%%%%%%%%%%%%%%%%%%%%%%%%%%%%%%%%j%%Jj%J%
13578A83%%%jJj%%%%Jj%%%J%%%j%%J%jJ%%%j%%%%%%%%%%%%%Jj%%%%%%%%%%%%%%%%%%%%%Jj
13646A82%%%%%%%%%%%%%jJ%%%%%%%%%%%%%%%jJ%%%%%%%%%%%%%%%%%jJjJ%j%J%%%%%%%%%%j
13714A81J%j%%%%Jj%%%%%%J%j%%%%%%%%%jJ%%%%%%%%%%%%%%%%%%%%%%%%%%%%%%%%%%%%%%%
13782A81%%%%%%%%%%%%%%%%%%%%%%%%%%%%%j%%%J%%jJjJ%%%%%%%%%%%%%%%%%jJ%%%%jJ%%%
13850A81%%%%%%%jJ%%jJ%%jJ%%j%%%JjJjJj%Jj%%%%Jj%%%%%%%%%%%%%%%%%%%%%%%%%%%%%%
13918A80%%%%%%%%%%%%%%%%%%%%%%%j%%%J%j%JjJ%%%j%J%%%%j%%Jj%%Jj%%%%J%j%%%%Jj%%
13986A79%%%%%%%%%Jj%%%%jJ%%%%%%%%%%%%%%%%%%%%%%%%%%%%jJ%jJ%%%%%%%%%%%jJ%%j%%
14054A78%%%Jj%%%%J%j%Jj%%J%j%J%%%jJ%j%%%%Jj%%%J%%j%%%%%%%%%%%%Jj%%%%%%%%%%%J
14122A79j%%%%%%%%%%%Jj%%%%%%%%%%%%%%%%%%%%%%%%%%%%jJjJ%%%%%%%jJ%j%J%jJ%%%%%%
14190A78%j%J%%j%%%Jj%%%J%jJ%jJjJj%%%%JjJj%%%%%%%%%Jj%%%%%%Jj%%%%%%%%%%%%%%%%
14258A77%%%%%%%%%%%%%%%%%%%%%%%%%jJ%%%%%%%%jJ%%%%j%%%%%J%%j%%%%%%Jj%%J%%%jJ%
14326A77%jJj%Jj%%%Jj%%%%%%%%%%%%%%%%%%%%%%%%%%%%%%%%%%%%%%%%%%%%%%%%%%%%%%%%
14394A76%%%%j%JjJ%%%%%%j%%%%%Jj%%JjJjJ%j%Jj%%%JjJjJjJjJ%%%j%%%%%%J%j%%%Jj%%%
14462A75%%%%%%%%%%%%%Jj%%%%%%%%%%%%%%%%%%J%j%%%%%%%%%%%%%%%%%%%%%%%%%%%%%%%%
14530A75%%%%%%%%%%%%%%%j%%Jj%J%%j%%J%%%%%jJ%j%J%%%%%%%j%%%%J%%j%%%%%%%%%%%%%
14598A74%%%%%%%%%%%%%%%%%%%%%%%%%%%%%%%%%%%%%%%%%%%%%%%%%%%%%%%%%%%%jJjJ%%%%
14666A74%%%%%%%%%%%%jJ%%%%%%%%%j%%J%%jJ%jJ%j%%%%%%%%J%%%jJj%%%%%%%Jj%%J%%j%%
14734A73%%%%%%%%%%%%%Jj%%%%%%%%%%%%%%%%%%%%%%%%%%%%%%%%jJ%%%%%%%%%%%%jJjJ%j%
14802A72%%%%%J%%%%j%J%%j%%J%jJ%%j%%J%%j%%J%%jJj%%%%%%%Jj%%%%%%%%J%%%jJj%Jj%%
14870A72%%%%%%%%Jj%%%Jj%%%%%%%%%%%%%%%%%%%%%%%%%%%%%%%%%%%%%%%%%%%%%%%%%%%%%
14938A72jJ%%%%%%%jJjJj%%%J%%j%%%J%j%%%%%%%%%%%%%%%%J%j%%%%%%%%%%%%%%%%%%%%Jj
15006A71%%%%%%%jJ%%%%%%%%%%%%%%%%%%jJjJj%%%%J%j%Jj%J%j%%%J%%%j%%%%%J%%j%%%%%
15074A70%%%%%Jj%JjJ%j%%%%%%%%%%Jj%%%%%%Jj%%%%%%%%%%%%%%%%%%%%%%%%%%%%%%%%%%%
15142A70%%%%%%%%%%%%%%%%%%%%%%%%%%%%%jJ%%jJ%%%%%%%%%%jJ%%%%%%%%%%j%%%%%%%%%%
15210A69%%%%Jj%Jj%%%J%j%%%%%J%%jJ%j%J%%jJj%%%%%%%%%%%%%%%%%%%%%%%%%%%%%%%%%%
15278A69%%%%%Jj%%%%%%%%%%%%%%%%%%%%%%%%%%%%%%%%%j%J%%%j%Jj%%%%%J%jJ%j%Jj%%Jj
15346A68%%%%%JjJ%%j%%%%%%%%%%%%%%%%%Jj%%%%%%%%%%%%%%%%%%%%jJ%%%%%%Jj%%%%%%%%
15414A68%%%%%%%%%%%%%%%%jJ%%%%jJ%%%%%%%%%%%%%%%%%%%%%jJ%%%%%%j%JjJ%%%j%%J%j%
15482A67%J%j%Jj%%%%%%Jj%%%%%%%%%%%%%%%%%%%%%%%%%%%Jj%%%%%%%%%%%%%jJ%%%%%%%%%
15550A67%%%%%%%%%%%%%%%%%%%%j%%%J%%%%jJ%%%%%%%jJ%%%jJ%%%%%%%j%J%%%jJ%jJj%J%j
15618A66JjJjJj%%%%%%%%%%Jj%%%%%%%%%%%%%%%%%%%Jj%%%%%%%%%%%%%%%%%%%%%%%%%%%%%
15686A66%%%%%%%%%j%J%%%%jJ%%%%%%%j%%%J%%%%%%%j%J%%%%%j%%%%J%j%%%Jj%%Jj%J%j%J
15754A66j%%Jj%%%%JjJ%%%j%Jj%JjJj%J%%j%%Jj%%%%JjJj%%%J%j%%%Jj%%%%%%%%%%%%%%%J
15822A66j%%%%%%jJ%%%%%jJ%j%J%%%%%%%%j%%J%%%%%%jJ%%%%%%%%%%%%%%%%%%%%jJ%%jJ%%
15890A65%%%%%%%%%%%%%%%j%J%%%j%J%%%%%j%%Jj%Jj%%%%%J%%j%%%%%%%%%%%%%%%%%%%%%%
15958A64%Jj%%%%%%%%%%%%%%%%%%%Jj%%%%%%%%%%%%Jj%%%%%%%%%%%%%%%%%%%%%%%%%%%%%%
16026A64%%%jJ%%jJ%%%%%%%%%%%%jJjJ%%%j%%%%%J%%%jJ%%%jJ%j%%%%%J%jJjJjJj%%%%%%%
16094A63%%%%%%%%%%%%%%%%%%%%%%%%%%%%%%%%%%%%%%%%%%%%%%%%%%j%J%%jJ%%%jJ%j%J%%
16162A63jJ%j%%J%j%Jj%%J%%j%Jj%J%%j%%%%%%%%%%%%%%%%Jj%%%%Jj%%%%%%%%%%%%Jj%%J%
16230A63j%%%%%%%Jj%%%Jj%%%%%%%%%%%%%%%%%%%%%%%%%%%%%%%%%%%%%j%J%j%J%%%%%%%%j
16298A61J%%%%jJ%%j%%%%%%%%%%%%J%j%J%j%%%Jj%Jj%%Jj%%%%%%%%%%%%%%%%%%%%%%%%%%%
16366A61%%%%%%%%%%%%%%%%%%%%%%%%%%%%%%%%%%%j%J%%%%%%%%%%%%jJ%%jJjJ%%%%%jJ%jJ
16434A61%%%%%jJ%%%%j%J%%%%jJj%%J%%j%%J%%%j%Jj%Jj%%%%%%J%jJj%%%Jj%%%%%%%J%%j%
16502A60%%%Jj%%%%%%%%%%%%%%%%%%%%%%%%%%%%%%jJ%%j%%JjJ%j%J%%%%%%j%%J%j%J%%j%J
16570A60j%%%%J%jJjJ%%j%%%%Jj%%%%%%%%%%%%%%%%%%%%%Jj%%%J%j%%J%j%%%Jj%%%%%%%%%
16638A59%%%%%%%%%%%%%%%%%%%%%%%%%%%%%%%%%%%%%%%%%%%%%%%%%%%%%%%jJ%%j%%Jj%%J%
16706A59j%%J%%%j%%%%%%%%%%%%%J%j%%Jj%%J%jJj%Jj%%J%%j%%J%%j%%%%%%%%%%%%%%%%%%
16774A58%%%%Jj%%%%%%%%%%Jj%%%%%%%%%%%%jJ%%%%%%%%%%%%%%%%%%%%%j%%%J%%jJ%%%%%j
16842A57J%%%%%%jJ%%%%%%%%%%%%%j%%%J%j%%Jj%%Jj%%%%%%%%%%J%j%%%%%J%j%%%%%%%%%%
16910A57%%%%%%%%%%%%%%%%%%%%%%%%%%%%%%%%%%%%%%%%%%%%%%%%%%%%%%%%%%%%%%%%%%%%
16978A57%%%%%%%jJjJj%J%jJ%%jJj%J%%%j%J%%%%%%%%%%%jJ%%j%%%Jj%J%j%%%%%%%%%Jj%%
17046A56%%%%%%%%%%%Jj%%%%%%%%%%Jj%%%%%%%%%%%%%%%%%%%%%%%%%%%%%%%%%Jj%%%%%%%%
17114A56%%%%%%%%%%%%%%jJ%jJ%%%%%%%%jJ%%%jJ%%%%%%j%%%JjJj%%%%%%%%%J%j%%J%%%%j
17182A55J%j%%%J%%j%%%%%%%%Jj%%%%%%%%%%%%%%%%%Jj%%%%%%%%jJ%%%%%%%%%%%%%%%%%%%
17250A55%%%%%%%%%%%%%%%%jJ%jJ%%%jJ%%%%j%%%J%%%%jJ%%j%J%%%%%%jJ%%%%%jJ%%%%%%%
17318A55%%j%%J%%%%j%%%%%JjJj%%%Jj%J%j%%%%%%%%%%%%%%%%%%%%%%%%%%%JjJ%j%%%%%%%
17386A54%%%%%%%%%%%%%%%%%%%%%%%%%%%%%%%%%%%%%%%%%%%%%%%%%%%%%%%jJ%%%%%%%%%%%
17454A54%%%%%%%%%%%%%%%%%%%%%%jJ%%%%%%%%jJ%%%%j%%%%J%%%j%%J%j%%%%%%%%%%%%Jj%
17522A53%%%%%%%%%%%%%%%Jj%%%%%%%%%%%%%%%%%%%%%%%%%%%%%%jJ%%%%%%%%%%jJjJ%%%%j
17590A52%%J%jJ%%%%%%%j%J%jJj%J%%%j%%J%%%%j%%%%%%%JjJ%j%J%%jJj%JjJj%%%%%%%%%%
17658A52%%%%%%%%%%%%%%%%%%%%%%%%%%%%%%Jj%%%%%%%Jj%%%%%%%%jJ%%%jJjJ%%%%%%%%%%
17726A52%%%jJ%%%%%%%%%%%jJ%%j%J%%j%J%%%%jJ%%%%%jJ%%jJ%%%jJ%%j%%Jj%%%%%%%%%J%
17794A52j%%Jj%Jj%%%%J%j%%J%j%%%%%%%%%%%%%%%%%%%%%%%%%%%%%%%%%%%%%%%%%%%%%%%%
17862A51%%%%%%%%%%%%%%%%%%%%Jj%%%%%%%%%%%%%%jJ%%jJ%%%%jJ%%%%%%%%%%%%%j%%%%%J
17930A51j%%%%JjJ%j%%%%%%%Jj%%%%%%%%%%%%%Jj%%%%%%%%%%%%%%%%%%%%%%%%%%%%%%%%%%
17998A50%%%%%%%%%%%%%%%%%%%%jJ%%%jJ%%%%%%%%jJ%jJj%%%J%%%%%jJj%%%%%%%%%%J%j%%
18066A49%%%%%%%%%%%%%%%%%%%%%%%%%J%j%%%%%%%%%%%%%%%%%%%%%%%%%%%%%%%%%%%%%%%%
18134A49%%%%%%%%%%%%%%%%%%%%j%%%%%J%j%J%%%j%J%%j%J%%%%%j%%J%%%%j%%%%J%j%J%jJ
18202A49%%%%j%%J%%j%%%%%%%%%%%%%%%%%%%%%J%j%%%%%%%%%%%%%%%%%%%%%%%%%%%%%%%%J
18270A49j%%%%%%%%%%%%%%%%%%%%%%%%%Jj%%%%%%%%%%%%%%%%%%%%%%%%%%%%%%%%%%%%%%%%
18338A48%%%%%%%%%%%%%%%j%J%%%j%J%%%%%%jJjJj%%%%JjJj%%%%Jj%%%%%%%%%Jj%%%%%%%%
18406A47%%%%%Jj%%%%%%%%%%%%%%%%%%%%%%%%%%%%%%%%%%%%%%%%%%%%%%%%%%%%%%%%%%%%%
18474A47%%%%%%jJ%%%%%%%%%%%%%%%%%%%%%%%%%%%%%%%%%%%%j%%%%J%%%%%%jJj%%%%J%%j%
18542A46Jj%%J%j%%%%J%jJ%j%J%%%j%%J%%jJ%jJ%%j%%%%%%%%%%%Jj%%%%%%%%%%%%%%%%%%%
18610A46%%%%j%%J%%%%%%%jJ%%%%j%Jj%J%%%%%%%%%%%%%%j%%Jj%%J%jJ%%%%%%%j%%Jj%%%J
18678A46%%%%jJ%%%%%%j%%%%%%%%%%JjJj%%%%%%%%J%%%%%%j%%Jj%%%%%%J%j%%%%%%%%%%%%
18746A45%%%%%%%%%%%%%%%%%%%%%%%%%%Jj%%%%%%%%%%%%%%%%%%%%%%%%%jJ%%%%%%%%%%%%%
18814A45jJ%%%%%%%%%%%%%%%%%%%%%%%j%%%JjJ%%%jJj%%J%jJ%%%%%%%%%%%%%%%%%%j%J%%%
18882A45j%%J%jJjJjJj%%%J%%%j%%%Jj%%%%%%%%%%J%j%%%%%%%%%%%%%%%%%%%%j%J%%%%%%%
18950A44%%%%%%%%%%%%%%%%%%%%%jJ%%%jJ%%%%%%%%j%%%%J%%j%%Jj%J%j%%%%%Jj%J%%j%%%
19018A43%%%JjJ%j%Jj%%%%%Jj%%%%%%%J%jJ%j%%%%%%%%%%%%%%%%Jj%%%Jj%%%%%%%%%%%%%%
19086A43%%%%%%%%%%%%%%%%%%%%%%%%%%j%%J%%%%%%%%%%%%%%jJ%%%%%%%%%%%%%%%%%%%%%%
19154A43%%%j%J%%%%%%%%%%%jJjJ%%%jJ%jJ%%jJj%J%%%j%JjJj%J%%%%%%%j%J%%%jJ%j%%%%
19222A42%%%%%%%%%J%%jJj%%%J%jJ%j%%%%%%J%j%%%%%Jj%%%%%%%%%%Jj%%%Jj%%%%%%%%%%%
19290A42%%%%%%%%%%Jj%%%%%%%%%%%%%%%%%%%%%%%%%%%%%%%%jJ%%%%%jJjJjJ%jJ%%%j%J%j
19358A41%%JjJ%%j%%%JjJjJ%%%jJ%%jJj%%%%%%Jj%%Jj%%%%J%%%%%j%%%%%%Jj%%J%%j%%%%%
19426A41%%%%%J%j%Jj%%%%%%%%%Jj%%Jj%%%%%%%%%%%%%%%%%%Jj%%%%%%%%%%%%%%%%%%%%%%
19494A41%%%%%%%%%%%%%%%%%%%%%jJ%%%%%%%jJjJ%%%%%j%%%%%JjJj%%Jj%Jj%Jj%%%%%%%%%
19562A40%%%%%%J%j%%%%%%%%%%%%%%%%%%%%%%%%jJ%%%%%%%%%%%%%%%%%%%jJ%%%%%%%%%%%%
19630A40%%%%%%%%%%jJ%%%%%%%%jJ%%%j%J%%%%j%%J%%%%%j%J%jJj%%%%%%%%JjJj%%%%%%J%
19698A40j%Jj%%%%%%%%Jj%J%j%%%%%%%%%%%%%%%%Jj%%%%%%%%%%%%%%%%%%%%%jJ%%%%jJ%%%
19766A39%%%%%%%%%%%%%%%%Jj%%%%%%%%%%%%%%jJ%%%%%%%%%%%%%%%%%%%%%%%%%%%jJ%%%%%
19834A39%%%%%%j%J%%%%j%%JjJj%%%%Jj%JjJ%j%J%%%j%%%%%J%j%%Jj%%%%%%%%%%%%%%%%%%
19902A38%%%%%Jj%%%%%%%%%%%%%%%%%%%%%%%%%%%%%%%%%%%%%%%%%%%%%%%%%%%%%%%%%%%%%
19970A38%%%%%jJ%jJ%%%%jJ%%%%jJj%J%%%%jJ%%%j%%%J%%j%J%jJjJjJj%Jj%%%Jj%J%j%%%%
20038A37%%%%Jj%%%%%%%%Jj%%%%%%%%%%%%%%%%%%%%%%j%J%%%%%%%%%j%J%%%%%%%%%j%J%%%
20106A37j%J%j%Jj%J%%%j%%%%%Jj%J%%%%%%%j%Jj%%%%%%%%%%%%%%%%%Jj%%%%%%J%%jJ%%%%
20174A37j%%%Jj%%%J%%%%%%%%j%%J%j%%%%%%%%%%%%%%%%%Jj%%%%%J%%%j%%%%%%%%J%j%%%%
20242A36%%%%%%%%%%%%%%%%%%%%%%%%%%%%%%%%%%j%J%%%%%%%%%%%%%%%%%%%%%j%J%%%jJ%%
20310A36%%%%%jJ%%jJ%%jJ%jJ%%%jJj%JjJ%j%%%%%%%%%%%Jj%J%%j%%%%%%%%%%%Jj%%%%%%%
20378A35%%%%%%%%%%%%%%%%%%%%%%%%%%%%%%%%%%%%%%%%jJ%%%%%%%%%%%%j%J%%%%%jJ%%%j
20446A34J%%%%%%%%j%%%J%%%jJ%%%%%%j%J%%jJ%%jJ%%%%%j%%JjJ%%%%%jJ%j%Jj%%%J%%j%J
20514A35j%J%j%Jj%%%J%%j%J%%j%%%%%%%%Jj%%%J%%%%j%J%%%%j%%%J%j%%%%%%%%%%JjJ%%j
20582A34%%%Jj%%%%%%%%%J%j%Jj%%%%J%jJ%j%Jj%%%%%%%%Jj%%%%%%%%%%%jJ%%%jJ%jJ%%%%
20650A34%%%%%%%%%%%%jJ%jJjJ%%%%%%%j%%%%%J%j%%Jj%%%%%%%%Jj%%%%%%%%%%%%%%%%%%%
20718A33%%%%%%%%%%%%%%%%%%%%%%%%%%%%%%%%%%%%%%%%%%J%j%%%%%%%%%%%Jj%%%%%%%%%%
20786A33%%%%%%%%%%%%%%j%J%%%%%%%%%%jJ%jJ%%%%%%%%%%%j%J%%%%%%%%%j%%%%Jj%J%%%%
20854A33%%%%%j%J%%%%%%%%%j%%%%J%j%%%%J%%%jJ%%jJ%jJ%j%%J%%%%j%%%%%J%jJ%%%j%%J
20922A33%j%J%%%j%Jj%%%%%%%%%%%%%%Jj%%%%%Jj%%%%%%%Jj%J%j%%%%JjJjJ%%j%%%%%Jj%%
20990A32%%%%%%%Jj%%%%Jj%%%%%%%%%%%%%%%%%%%%%%%%%%%%%%%jJ%%%%%%%jJ%%%%%%%%%%%
21058A32%%%%%%j%%J%jJ%%%jJ%%%%j%J%j%%%%%%%%%J%j%%%Jj%%%Jj%%Jj%%%%%%%%%%%%%%%
21126A31%%%%%%%%%%jJ%%%%%%%%%%%%%%%%%%%%%%%%%j%%J%%jJ%%%%%%jJ%%%%%%%%%j%J%%j
21194A30J%%%%j%%%%%J%%%%%%j%%Jj%J%j%%%%%%%Jj%%%%%J%j%%%%%%%%%%%%%%Jj%%%%%%%%
21262A30%%%%%%%%%%%%%%%%%%%%%%%%%%%%%%jJ%%%%%%%%%jJ%%%%%%%%%%%%%%%%%%%%%%%%%
21330A30%%%%%%%%%%%%%%%jJ%%%%%%%%%%%%%%%%%%%%%%%%%%%%j%Jj%JjJ%%%%%jJjJjJ%jJ%
21398A30%%%j%%%J%%jJ%%j%%%%J%%j%%%%%%%%%%%%%%%%J%j%J%%%j%J%jJj%%%%%%%%JjJ%j%
21466A29%%%%%%%%%%%%%%%%%%%%%%%%%%%%%%%%%%%%%%%%%%%%%%%%%%%%%%%%%%%%%%%%%%%%
21534A29%jJ%%%j%J%%%jJj%%%%%J%%j%%%%%%%%%Jj%Jj%%Jj%%%%%Jj%%J%j%%%%%%%Jj%JjJ%
21602A29j%%%J%%j%%J%j%%%%%%%%Jj%%%%%%%%Jj%%%%%%%Jj%%%%%%%%%%%%%%%%%%jJ%%j%%J
21670A28%%%%%%%%%%%%%%%%%%jJ%%jJjJ%%jJj%J%%j%J%j%%J%%%%%jJ%%%%%%%%j%%J%%%%%%
21738A28j%%JjJ%jJ%%%%j%%%%J%%%jJ%%%%%%j%%%%%%%%Jj%%%%%%%%%%%%%%%%%%%%%%%%%%%
21806A27%%%%%%%%%%%%%%%Jj%%%%%%%%%%%%%%%%%%%%%%%%%%%%Jj%%%%%%%%%%%%%%%%%%%%%
21874A27%%%j%J%%%%%%%%%%%%%%%%%%%%%%%%%%%%%%%jJ%%%%%%%%%%%%%%%%%%%%%%%%%%%%%
21942A27%%%%%jJ%%jJjJ%%jJ%%%%j%%%%Jj%%Jj%%%%%%Jj%%Jj%%%%%%%J%%j%%%%%%%%%%%%%
22010A26%%%J%j%%%%%%%%%%%%%%%%%%%%%%%%%%%%%%%%%%%%%%%%%jJ%%jJ%%%%%%%%%%%%%%%
22078A26%%%%%%%%%%jJ%%%%%%%%%%%%%j%%J%%%j%%%%%J%%%%j%Jj%J%%j%J%%%j%%%%Jj%%%%
22146A25%%%%%%%%%%%%%%%%%%Jj%%%%%%%%Jj%%J%%j%%%%%%%%Jj%%J%j%%%%%%%%%%%%%%%J%
22214A26jJj%%%Jj%%%Jj%%%%%%%%%%%%%%%%%%%%%%%%%%%%%%%%%%%%%%%%%%%%%%%%%%j%J%%
22282A25%%%%%%%%%%%%%j%J%%%j%J%%%%%j%%%%%%%%J%j%%Jj%%%Jj%%%%%%%%%%%%Jj%%%%%%
22350A24%%%%%%%%%%%%%%%%%%%%%%%%%%%%%%%%%%%%%%%%%%%%%%%%%%%%%%%%%%%%%%%%%%%%
22418A24%%%%%%%%%%%%%%%%%%%%%%%%%%%%%%jJ%%%%%%%%%%%%%%%%%%%%%%%%%%%%%%%j%%J%
22486A24%%%%%%%%j%%J%jJ%%j%JjJ%%jJj%JjJj%%%%%%%%%%%%%%%%%%%%%%%%%%%%%%%%%%%%
22554A23%%%%%%%%%%%%%%%%%%%%%%Jj%%%%%%%%%%%%%%%%%%%%%%%%%%%%%%%%%%%%%%%%%%%%
22622A23%%%jJ%%j%Jj%J%%%%%jJ%%%%%j%%J%%j%%%%J%%%%%%%%%%%%%j%J%j%%%Jj%%%%%%%J
22690A23j%J%j%%Jj%%J%j%%%%%%%%%%%%%%%%%%%%%%%%%%%%%%%%%%%%%%%%%%%%%%%%%%%%%%
22758A22%%%%%%%%%%%%%%%%%%%%%%%%%%%%%%%%%%%%%jJ%%%%%%%%%%%j%%JjJ%%%%%%%jJ%%%
22826A22%%jJ%j%J%%%jJ%%%%%%%%%j%%%%%%J%jJj%%%%%%%%%%%%%J%j%%%%%%%%%%%%%%%%%%
22894A21%%%%%%%%%%%%%%%%%%%%%%%%%%%%%%%%%%%%%%%%%%%%%%%%%%%%%%%%%%%%%j%J%%%%
22962A21%%%%%%%%%%%%%%%%%%%%%jJ%%%%%%%%%%%%%%%%%jJ%%%%%%%%%%%%%%%%%%j%J%%jJ%
23030A21j%J%%%%%j%J%%%%jJ%%%%%%%jJ%%%%%j%Jj%Jj%JjJ%%j%J%%%%%j%%%J%j%%%%%%%Jj
23098A20%%%%%J%j%%%%%%%%%Jj%Jj%J%j%%%%%%Jj%%%%%%%Jj%Jj%%Jj%Jj%%%%%%%%Jj%%%%%
23166A20%%%%%%%%%%%Jj%%%%%%%%%%%%%%%%%%%%%%%%Jj%%%%%%j%J%%%%%%%%%%%jJ%%%%jJ%
23234A20%%%jJ%%jJ%jJj%JjJ%%%jJ%jJ%j%%J%%j%Jj%%%%%%Jj%Jj%%Jj%%J%%%%j%%%%%%%%%
23302A19%JjJjJjJ%%j%J%j%%J%j%%Jj%%%%%%%%%%%%%%%%%%%%jJ%%%%%%%%%%%%%%%%%%%%%j
23370A18%J%%%%%%%%%%%%%j%J%%%%jJ%%%jJ%%%j%JjJj%J%jJ%j%J%j%JjJjJj%%%%%%%%%%%J
23438A19%%%%jJ%j%%%%JjJjJ%%%%%j%J%%%%j%JjJ%jJ%j%%%%Jj%%%%%%%Jj%%J%j%%%%%%Jj%
23506A18%J%%%j%%%JjJ%j%%%%Jj%%%%%%%%%%%%%%%%%%jJ%%%%%%%%%%%jJ%%%%%%%%%%%%%%%
23574A18%%jJ%%%%%%%%%%%%%%%%%%%%%%%%%%%%j%Jj%J%%%%%%jJ%%%%jJj%%%%%%%%JjJ%jJj
23642A17J%j%%%%%%%%Jj%J%j%%Jj%%%%%%%%%%%%%%%%%%%%%%%%%Jj%%%%%Jj%%J%j%%%%%%%J
23710A18jJj%%%%%Jj%%%%%%%%%%%%%%%%%%%%%%%%%%%%%%%%%%%%%%%%%%%%%%%%%%%%%%%%%%
23778A17%%%%%%%%%%%%jJ%%j%%J%%%%%jJ%%%%%%%jJj%%%%%%J%j%%%J%%jJj%JjJ%j%%%%%%%
23846A16%%%%Jj%%%%%%%Jj%%%%%%J%jJj%%%%%%%%J%%%%%j%Jj%%%%%%%%Jj%%%%%%%%%%%%Jj
23914A16%%%%%%%%%%%%%%%%%%%%%%%%%%%%%%%%%%%%%%jJ%%jJ%%%%%%%%%%%jJ%%%%%jJ%%%%
23982A16%%%%%%%%%%%%%%%%%%j%%%%%%%%J%%j%%J%%%%%jJ%%%%j%%%%%%J%%j%%%%%Jj%%%%J
24050A16jJj%%Jj%%%%%%%%%%%%%J%j%%%J%j%%%%%%%%%Jj%%%%%%%%%%%%%%%%%%%%%%%%%%%%
24118A15%%%%%%%%%%%%%%%%%%%%%%%%%%%%%%%%%%%%%%%%%%%%%%%%%%%%%%j%%J%%%%%%%%%%
24186A15%%%%%%%%%%%%%%%%%%%%%%%%%%%%%%%%%%j%JjJj%J%%%%%%%%%%%jJ%j%%%%J%jJj%J
24254A15j%%%%Jj%%%JjJjJjJ%%%%%%%%%%j%%%%J%%%%%j%%%%%JjJj%%%%%%%%%%%%%%%%%%%%
24322A14%%%%%Jj%%%%%%%%%%%%%%%%%%%%jJ%%%jJ%%%%%jJ%%%%%%%%%%%%jJ%%j%%%%%%%J%j
24390A13JjJ%%%j%%%Jj%%J%j%%JjJ%%%%%%%j%%J%j%%%%%%%J%j%%%%%%%%J%j%%%%%J%%j%%%
24458A13%%%%%JjJ%%%%j%%%%%%%%%%%%%%%%%%%%%%%%%%%%%%%%%%%%%%%%%%%%%%%%jJ%%%%%
24526A13%%%%%%jJjJ%%%%%%%%%%%%%%jJjJ%%%%%%%%%%%%%j%J%%%%%%%j%J%%%%%%%%%%%%j%
24594A12%J%%%%%j%J%%%%%j%Jj%%%%%%J%j%J%%%j%%Jj%J%jJj%%J%%%%%%%j%J%%%j%J%%j%J
24662A13jJ%j%J%%%j%%%%%%%Jj%%%%J%j%J%j%%%%J%j%%%%%%%%%Jj%%%%%%%%%%%%%%%%%%%%
24730A12%%%%%%%%%%%%%%%%%%%%%%%%%%%%%%%%%%%%%%%%%%%%%%jJ%%%%%%jJj%%%J%j%J%%%
24798A12%%%%%%%%%%jJ%j%J%%%%j%%%J%j%Jj%Jj%%%Jj%Jj%%%%%%%%%%%%J%j%%%%%%%%%%%%
24866A11%%%%%%%%%%%%%%%%%%%%%%%%%%%%%%%%%%%%%%%%%%%%%%%%%%%%%%%%%%%%%%%%%%%%
24934A11%%%%%%%%%%%%%%%%%%%%jJ%%%%%%%%%%%%%jJ%j%J%%%jJ%%%%%%j%%%%J%%j%%%Jj%J
25002A11%%jJjJ%%%j%%%%%%%J%jJj%%%%%%Jj%%%J%j%%%%%Jj%%%%Jj%%%%%%%%%%%%%%Jj%%%
25070A10%%%%%%%%%%%%%%%%%%%%%%%%%%%%%%%%%%%%%%%%Jj%%%%%%%%%%%%%%%%%%%%%%%%%%
25138A10%%%Jj%%%%%%%%%%%%%%%%%%%%%%%%%%%%%%%%%%j%J%%j%%%J%%%j%J%%jJ%%j%J%%j%
25206A09J%%jJ%%jJjJ%%j%%J%%j%%%%JjJ%%jJjJj%%J%jJ%jJ%%%%j%%%%%%%%%%%%Jj%%%%%J
25274A10j%%Jj%%%%%%%%%%%%%%%%%%Jj%%%%%%%%%%%%%%%%%%%%%%%%%%J%j%%%%%%%%%%%%%%
25342A09%%%%%%%%%%%%%%%%%%%%%%%%%%%%%%jJ%%%%j%%%%%JjJ%%jJ%%j%%%J%%jJ%%%jJ%%j
25410A08J%%%%%%jJ%j%%J%%j%J%%jJ%jJ%jJj%%%%Jj%%%%%%%%%%%%%%Jj%%%%%%%%%%%%%%%%
25478A08%%%%%%%%%%%%%%%%%%%%%%%%%%%%%%%%%%%%%%%%%%%%%%%%%%%%%%%%%%%%%%%%%%%%
25546A08%%%%%%%%%%%%%%%%%%%%%%%%%%%%%%%%%jJ%%%%%%%%%%%%%%%%%%%%%%%%%%%%jJ%%%
25614A08%%%%%%%%%%jJ%j%JjJj%%%J%j%J%%%%j%%%J%%jJ%j%J%j%JjJ%j%%%%%%JjJjJ%j%%%
25682A07%%%%%%%%%%%%%%%%%%JjJj%%%%%Jj%%%%%%%%%%%%%J%j%%%%%%%%%%%%%%%%%%%%%%%
25750A07%%%%%%%%jJ%%%%%%%jJ%%%%%%Jj%%%%%%%%%%%%%%%%%%%%%jJ%%%%%%%%%%%%jJ%%%j
25818A06J%%jJ%%j%J%%%jJjJ%%%%j%%J%%j%%%%J%%j%J%j%%%%%%%%%%%%%%%%%%%%Jj%J%j%%
25886A06%%%Jj%%%%%%%%%%%%%%%%%%%%%%%%%%%%%%%%%%%%%%%%%%%j%J%%%%%%%%%%%%%%%%%
25954A06%%%%%%%%%%%%%%jJ%%%%j%%J%%%%%%%%%jJ%j%J%%%%%%%%%%%%%%%jJj%%J%%jJ%%j%
26022A05J%%jJ%%j%%JjJ%%%j%%J%%%%%%%%%j%J%%%%jJ%%%%%%%j%Jj%%%%Jj%%%%J%j%Jj%J%
26090A06j%J%%%%%%%j%Jj%%J%%%j%%Jj%%%%Jj%Jj%%%Jj%%%Jj%%%J%%jJ%%j%%%%%%%%J%j%%
26158A05%%%%%%%%%%%%%%%%%%%%%%%%%%%%%%%%%%%%%%%%%%%%%%%%%%%%%%%%%%%%%%%%%jJ%
26226A05%%jJ%j%J%%%%j%J%%%%%jJ%%%%%j%%%%%%J%%j%%%%%%Jj%%%%Jj%%Jj%J%jJ%j%%%%%
26294A04%%J%%jJjJj%%%%%%%%Jj%%%%%%%%%%%J%j%%%%%%%%%%%%%%%%%%%%%%%%%%%%%%%%%%
26362A04%%%%%%%%%%%%%%%%%%%%%%%%%%%%jJ%%%%%%%%%%jJ%%%%%%%%%%%jJ%%jJ%%%%%%%%%
26430A04%%%%jJ%%%%%%%%j%%JjJjJ%j%J%%%%jJ%j%J%%%%%%%%%j%%J%jJj%%J%%j%%J%jJjJ%
26498A04%jJ%%%jJ%%%%jJ%jJ%%jJ%%%j%%%J%%%%j%J%%%%%%%%j%%%%%Jj%%%%%J%%j%%%%%%%
26566A03Jj%Jj%%%%Jj%%%Jj%%%%%%%%%%%%%%%%%%%%%%%%%%%%%%%%%%%%%%%%%%%%%%%%%%%%
26634A03%%%%%%%%%%%%%%%%%%%%%%%%%%%%%%%%%%%%jJ%%%%%%%%%%j%J%%%jJ%%j%J%%jJ%jJ
26702A03%%%%%jJjJ%j%%Jj%%%%J%%%%%%%%j%%%%%J%j%%Jj%%J%j%%%Jj%%Jj%J%jJj%%%JjJj
26770A02%%%%%%Jj%%%%%%%%%%%%J%j%%%%%Jj%%%%%%%%%%%%%%%%%%%%jJ%%%%%%%%%%%%%%%%
26838A02%%%%%%%%%%jJ%%%%%%%%%%%%%%%%%%%%j%%J%%%%%%jJ%%%%%%%%%jJ%j%Jj%%%JjJjJ
26906A02j%Jj%%%%%Jj%%%%%%%%%%%Jj%%%%%%%%%Jj%%%%%%%%%Jj%%%%%%%%%%%%%%%%%%%%%%
26974A01%%%%%%%jJ%%%%%%j%%%J%%%%%%%%%%%%%%%%%%%%%%%%j%J%j%Jj%Jj%%%%%%%JjJ%%%
27042A01j%%J%%%%%%%%%jJjJj%%%J%%jJj%%J%%j%%%%J%%%%j%%%%J%%%%%j%%Jj%Jj%%%%Jj%
27110A00Jj%%Jj%Jj%%%%%Jj%%%%%%%%%%Jj%%%%%%%%%%%%%%%%%%%%%%%%%%%%%%%%%%%%%%%%
27178A00%%%%%%%%%%%%%%%%%%%%%%%%%%%Jj%%%%%%%%%%%%%%%%%%%%%%%%%%%%%%%%%%%%%%%
27246A00%%%%%%%%%%%%%%%%%%%%%%%%%%%%%%%%%%%%%%%%%%%%%%%%%%%%%%%%%%%%%j%%J%%%
27314A00%%%%%%%%j%J%%%%%%%%%%%%%%jJ%%%%jJ%%%%%%%%%%%%%%%%%%%%jJ%%%%%%j%Jj%%J
27382A00%%%%%%%%%jJj%%J%j%%%%%%%%%%%%J%%%j%Jj%%%%%%%%%%%%%%Jj%%%%%%%%%%%%%%%
27450I9%%%%%%%%%%%%jJ%%%%%%%%%%%%%%%%%%jJ%%%jJ%%%%%%%%%%%%%%%%%%%%%j%J%%%%%%
27519I9%%%%jJj%%Jj%%%%J%jJj%%%%%Jj%%%%J%%%%%jJ%%%j%%%J%%%j%J%%j%%%%%%%%%%%J%
27588I9jJj%%Jj%%Jj%%%%%%%%%%%%%%%%%Jj%%%%%%Jj%%%%%%%%%%%%%%%%%%%%%%%%%%%%%%%
27657I8%%%%%%%%%%%%%%%%%%%%%%%%%%%%j%J%%%%%%%%%%%jJjJjJ%jJ%%%%%%jJ%%j%%%%J%%
27726I8%%jJjJ%%%j%J%%%j%J%%j%J%%%j%Jj%%%J%%%%%j%%%JjJ%j%%%%%%%J%%%%%%j%Jj%Jj
27795I7%%%%%Jj%%%%%%J%%%j%%%%%%J%j%%Jj%%%%Jj%%Jj%%%%%%%%%Jj%%%%%%%%%%%%%%%%%
27864I7%%%%%%%%%%%%%%%%%%%%%%%%%%%%%%%%%%%%%%%%%%%%%%%%%%%%%%%%jJ%jJ%%%%%%%%
27933I7%%%jJ%%%%%%%%%%%%%j%J%%%%%j%%Jj%Jj%J%j%JjJj%%%%%%%%%%%%%%%%%%%%%%%%%%
28002I6%%%%%%%%%%%%%%%%%%%%%%%%%%%%%%%%%%%%%%%%%%%Jj%%%%%%%%%%%%%%%%%%%%%%%%
28071I6%%%%%%%%%%%%%%%%%%%%%%%%%%%%%%%%%j%J%%%%jJjJ%%%%%j%J%%%%%%%jJ%jJj%J%%
28140I6%%%j%JjJ%%j%Jj%%%%%%%%%%%%%%%%%%Jj%%%%%%%%%%%%%%%%%%%%%%%%%%%%%%%Jj%%
28209I5%%%%%%%%%%%%%%%Jj%%%%%%%%%%%%%%%%%%%%%%%%%%%%%%%%%%%%%%%%%%%%%%%%%%%%
28278I5%%%%%%%%%%%%%%%%%%%%%%%%%%%%%%%%%%%%%%%%%%%%%%%%%%%%%%%%%%%%%jJ%%%%%%
28347I5%%%j%%%JjJ%%%%%%%%%%%%%%jJj%JjJjJ%jJjJ%%%%jJ%%%jJ%%%%%j%%%%Jj%%Jj%Jj%
28416I4%%%Jj%%%%%%%Jj%J%jJj%Jj%%%%%%%%%%%%%%%%%%%%%%%%Jj%%%%%%%%%%%%J%j%%%%%
28485I4%%%%%%%%%JjJj%%%%%%%%%%%%%%%%%%%%%%%%%%%%jJ%%%%%%%%%%%%%%%%jJ%%%%%%%%
28554I4%%%jJ%%%jJ%%%%%%j%%%%JjJ%%%%%%%jJ%jJ%%%j%%%J%%%%%j%JjJ%jJ%%j%%J%j%JjJ
28623I4%%jJj%J%%%%j%%J%%%%%%%jJj%Jj%%%%%%%%JjJ%j%%Jj%%JjJjJ%j%%%%%%%%%%%%%%J
28692I4%j%%%%%%%%%%%%%%%%%%%%%%%%jJ%%%%%%%%%jJ%%%%%%%jJ%%%%%%%%%jJ%%%%%%%jJj
28761I2J%%%%%%%%%%%%%%%jJ%%jJ%%%%%%%%%%j%JjJ%%jJjJjJ%%%%j%J%%j%J%jJ%%jJ%%%%%
28830I3%%%%%%%j%J%%%jJ%%%%%j%%%%%%%%%J%%j%Jj%%%%J%j%%%%%%%%J%j%%%%%%%%%%%%%%
28899I2%%%%%%%%%%%%%%%%%%%%%%%%%%%%%%%%%%%%%%%%%%%%%%%%%%%%%%%%%%%%%%%%%%%%%
28968I2%%%%%%%%%%%%%j%J%%%%%%%%%%%%%%%%%%%%%%%j%J%%%%%%%%jJ%%jJj%%%%%%%Jj%%%
29037I1J%%%j%%%%J%%j%%%%%Jj%%%%%%%%%%%J%j%J%jJj%%%%%Jj%%%%%%%%%%%%%%%%%%%%%%
29106I1%%%%%%jJ%%%%%%%%%%%%%%%%%%%%%%%%%%%%%%%%%%%%%%%%%%%%%%%%%%%jJ%%%%%%%%
29175I1%%%%%%%%%%%%%%%%%%%%%%%%%%%%%%%%%%%%%%%%%%%jJjJ%%%%%%%%%j%J%%%%%%jJ%%
29244I1%%jJ%j%%J%j%%%%%Jj%%%%%%%%Jj%%%%%%%%%%%Jj%%%%%%%%%%%%%%%%%%%%%%%%%%%%
29313I0%%%%%%%%%%%%%%%%%%%%%%%%%jJ%%%%%%%%%%%%%%%%%%%%j%J%%j%%J%%%%%jJ%jJ%j%
29382H9%%%%J%jJ%%%%%%%%%%%j%J%%%%%%%%%jJ%j%Jj%J%%%%%%%%%j%J%%jJ%%%%j%J%%%j%%
29451H9%JjJ%%%%jJ%%%jJ%%%j%%%%%%%JjJj%Jj%%JjJ%%%%%%%%%%j%%%%JjJ%j%%%%%Jj%%%%
29520H9%%Jj%J%jJj%Jj%%%%%%%J%%j%%%%%%%%%%%%%%%%%%%%%%%%%%%%%Jj%%%%%%%%%%%%%%
29589H9%%%%%%%%%%%%jJ%%%%%%%%%%%jJ%%%%%%%%%%%%%%%%%%%%%jJ%%%%%%%%%j%JjJj%%%J
29658H9%%%%j%JjJ%j%J%%%%%%j%%J%%%%jJ%jJ%%%%j%Jj%%%J%jJj%%%%%%%%%%%%Jj%%%%%%%
29727H8%%%%%%%%%%%%%%%%%%%%%%%%%%J%j%%%%%%%%%%%%%%%%%%%%%%%%%%%%%%%%%%%%%%%j
29796H7J%%%%%%%%%%%%%%%%%%%%%%%%%%%%%%%%%jJ%%%%%%%%%%%%jJ%%%%%%%%%%%%Jj%%%%%
29865H8jJ%%%%%%%%%jJ%%%%%%%%j%J%%%%%%jJ%j%J%%j%%J%%j%JjJ%%jJ%%%%j%%%%%%%%%%%
29934H7%%%J%j%%%J%%j%%JjJj%%%%%%%%%%%%%%%%%%%%%%%%%%%%%%%%%%%%%%%%%Jj%%%%%%%
30003H7%%%%%%%%%%%%%%%%%%%%%%%%%%%Jj%%%%%%%%%%%%%%%%%%%%jJ%%%%%%%%%%%%%%%%%%
30072H7%%%%%%%%%%%%%%%%%%%%%%%%jJ%%%j%JjJj%J%%%%%%%%%j%%%%%Jj%J%%j%J%%jJ%%j%
30141H6%J%j%%%%%%%Jj%%%%%%%%%%Jj%%%%%%%%%%%%%%%%%Jj%%%%%%%%%%%%%%%%Jj%%%%%%%
30210H6%%%%%%%%%%%%%%%%%%%%%%%%%%%%%%%%%%%%%%%%%j%J%%jJ%%%%%%%%%%%%%%%%Jj%%%
30279H6%%%%%%%%%%%%%%%%%%%%%%%%%%%%%%%%%jJ%jJ%jJjJ%%%%%j%J%%j%%J%%%%jJ%%%j%%
30348H5J%%j%%%%%%%%Jj%%%%%%%%Jj%%%%%%%JjJj%%%%%%Jj%%J%j%%%%%%Jj%%%Jj%%%%%%%%
30417H5%%%%%%%%%%%%%%%%%%%%%Jj%%%%%%%%%%%%%%%%%%%%%%%%%%%%%%%%%%%%%%%%%%%%%%
30486H5%%%%%jJ%%%%%%%%jJj%J%%%%jJ%%%j%%%J%%%jJ%%%jJj%%J%%%%%%%%%jJ%%%%%%%%%%
30555H5j%JjJj%JjJ%%%%j%%%%%%J%j%%%%%Jj%Jj%JjJ%j%%%%%JjJ%jJj%%%%%%%%%%%J%%%%%
30624H5j%%Jj%JjJj%%%%%%%%%%J%j%%%%%%%%%%%J%j%%%%%%%%%%%%%J%j%%%%%%%%%%%%%%%%
30693H4%%%%%%%%%%%%%%%%%jJ%%%%jJ%%%j%Jj%Jj%JjJ%%jJjJ%j%%%%%%%J%jJ%j%J%%%%j%%
30762H3%%%%%J%j%J%%%j%%%J%%%%%j%J%%%j%J%%j%%%%%%%%%%%%%%%%%%%%%%J%j%Jj%%%%%%
30831H3%%J%%%j%%%%%%%%%%%%%%%%%%%%%%%%%%%%%%%%%%%%%%%%%%%%%%%%%%%%%%%%%%%%%j
30900H2%%JjJ%%%%jJ%jJj%%%J%%%%%%%%%%%%j%%%Jj%%%%J%%jJ%%%jJj%%%JjJ%j%%J%%j%J%
30969H3j%%%%JjJ%%j%%Jj%%%Jj%%%%Jj%%J%%%jJj%%%%%%%%%%%%J%j%%%%%%Jj%%%%%%%J%j%
31038H2%%%%%J%%%j%%%%%%%%%%%%%%%%%%%Jj%%%%%%%Jj%%%jJ%%%%%%%%%%%%%%%%%%%%%%%%
31107H2%%%%%%%%%%%%%%%%%%%%%%%%%%%%%%jJ%%%%%%%%%%%j%J%jJ%jJ%j%%J%j%%%%%J%%j%
31176H1%%%%%%%J%j%%%J%j%%%%%%%%%%%Jj%%%%J%%%j%%J%j%%%%%%%%%%%%%%%%%%%%%%%%%%
31245H1%%%%%%%%%%%%%%%%%%%%j%J%%%%%%%%%%%%%%%%%%%%%%%%%%%%%%%%j%Jj%%%%%%J%%%
31314H1%%%%%jJ%j%%J%%j%%%%Jj%%%%J%%jJj%J%jJj%%Jj%%%%%%%JjJ%%%%j%%J%j%%J%j%J%
31383H1%%j%%%J%%%jJ%%%%%%%%%%j%Jj%JjJjJ%j%%%%JjJ%jJ%%%jJjJ%j%%%%%%%%%%%%%Jj%
31452H0%%%%%%%%%%%%%%%%%%%%%%%%%Jj%%%%%%%%%%%%%%%%%%%%%%%%Jj%%%Jj%%%%%%%%%%%
31521H0%%%%%%%%%%%%%%%%%%%%%%%%%%%%%%%%%%%%%%%%%%%%%%%%%%%%%%%%%%%%%%%%%%%%%
31590H0%%%%%%%jJ%%%%%%%%%%%%jJ%j%%J%%%%%jJ%%%%j%J%%%%jJj%%%%Jj%%%Jj%%%J%%%j%
31659G9%%%%%%%%%%Jj%%%%J%j%%%%%%%%%%%%%%%%%%%%%%%%%%%%%%%%%%%%%%%%%%%%%%%%%%
31728G9%%%%%%%%%%%j%J%%%%jJ%%%%%%%jJ%%%%jJ%%jJ%%%%%%%%%%%%%%%%%%%%%%jJ%%%%%%
31797G9%%%%%%%%%%%%%%j%J%%%%%%%%%%jJ%%%jJ%%%jJ%%%jJ%j%J%jJ%%%%%%%j%%J%%%%jJj
31866G8%%%%%%Jj%%%%%Jj%%%%%%%%%Jj%%Jj%%%%Jj%%Jj%%%%%%%%%%%%%%%%%%%%%%%%%%%%%
31935G8jJ%%%%%%%%%%%%%%%%%%%%%%%%%%%%%%%%%%%%%%%%%%%%%%%%%%%%%%%%jJ%%jJ%jJ%j
32004G7Jj%%%%J%%%%jJjJjJ%%%%%jJ%%%j%J%%%%jJ%%%%%%j%%%%%%%%J%jJjJj%%J%jJ%%j%J
32073G8j%%J%%%j%%%%%%%%%%%%%Jj%%%%%Jj%%%Jj%%%%%Jj%%%%%%%%%%%%%%%%%%%%%%%%%%%
32142G7%Jj%%%%%%%%%jJ%%%%%%jJ%%%%%%%%%%%%%%%%%%%%%%%%%%%%%%%%%%jJ%j%JjJ%%%%%
32211G7%%%%%%j%J%%%%j%J%%%%%%jJ%jJ%jJ%%%%%%jJj%J%%%jJj%J%j%%%%Jj%%%%%JjJj%%%
32280G6%%%%%%%%%%%%%%%%%%%%%%%%%%%%%%%%%%%%%%%Jj%Jj%%%%j%J%%%%%%%%%%%%%%%%%%
32349G6%%%%%%%%%%%jJ%%%%%%%%%%%%%%%Jj%%%%%%%%%%%%%%%%%%%%%%%jJ%%%%%%%jJ%%jJ%
32418G6%%%%%%%%j%J%%jJ%jJ%%%%%%%j%J%j%%%%%%%%%%%%%%%%%%%%%%%%Jj%%%%%%%%%%%%%
32487G5%%%%%%%%%%%%%%%%%%%%%%%%%%%%%%%Jj%%%Jj%%%%%%%%%%%%J%j%%%%%%Jj%%%%Jj%%
32556G5%%%%%%%%%%%%%%%%%%%%%%%%%%%%%%%%%%%%%%%%%%%%%%%%%%%jJ%%%%%%%%%%%%%%%%
32625G5%%%%%%%%%%%%%jJ%%%%%j%J%%%%%j%JjJ%%%jJjJ%j%%%%%%%%Jj%Jj%%%%%%%%%%%%%%
32694G4%J%j%JjJ%%%%j%Jj%%%%%%%%%%%%%%%%%%J%j%%%%%%%%%%%%Jj%%%%%%%%%%%%%%%%%%
32763G4%%%%%%%%%%%jJ%%j%%J%%%%%%jJjJ%%jJ%%%%j%%Jj%J%jJ%%jJ%%%%%%%%%%j%%J%j%J
32832G4%%jJj%%%JjJj%%JjJ%%%%j%%J%%%j%%%Jj%%%%%%%%%%%Jj%%%Jj%%J%%%jJj%Jj%%%%J
32901G4j%%%%J%%j%%%%%%%%%%%%%%%Jj%%%%%J%%%j%%Jj%%%%%%%%%%%%%%%%%%%Jj%%%%Jj%%
32970G3%%%%%%%%%%%%%%J%j%%%%%%%%%%%%%%%%%%%%%%%%%%%%%%%%%%%%%%%%%%%%%%%%%jJ%
33039G3%%%%%%%%%%%%%%%%%%%%%%jJj%J%%%j%J%%jJjJ%%%%%%%%%j%JjJ%%%%%%%%%%%j%%%J
33108G3j%%%%Jj%%%%%%%%Jj%%JjJj%%%%%%Jj%%J%j%%%%J%%%jJj%%%%%Jj%%%%%%%Jj%%%%%%
33177G2Jj%%%%%%%%%%%%%%%%%%%%%%%%%%%%%%%%%%%%%%%%%%%%%%%%%%%j%J%%%%%j%%J%%%j
33246G1%JjJjJ%j%%%%J%%%j%%%%%%%%%%%%%%%%%%%%%%%%%%%%%%%%%%%%%%%%%%%%%%%%%%%%
33315G1%%%%%%%%%%%%%%%jJ%%%%%%j%J%%%%%%jJ%j%J%%%%%%%%%%%%%%%%%%%%%%%%%%%%%%%
33384G1%%%%%%%jJ%%%%%%%%jJ%%%%%%%%%%%jJ%%j%JjJjJ%%jJ%%%jJ%%jJ%jJ%%%%%jJj%%J%
33453G1jJ%%jJ%%%%%%%jJ%%%%%j%%%%%J%%j%J%%jJ%j%%Jj%%%%%J%%%j%JjJj%%%%%%%%%%%J
33522G1%%j%%jJ%%%%%%%%%%Jj%Jj%%%%%%%%%%%%%%%%%%%%%%%%%%%%%%%%%%%%%%%%%%%%%%%
33591G0%%%%%%%%%%%%%%%%%%%%%%%%%%%%%%%%%%%%%%%%%%%%%j%J%%%%%%%%%j%J%%%jJ%jJ%
33660G0jJj%J%%%jJ%j%%%%Jj%%%%Jj%%%%%%%%%%%%%%%Jj%%%%%%%%%%%%%%%Jj%Jj%%%%%%%%
33729F9%%%%%%%%%%%%%%%%%%%%%%%%%%%%%%%%%%%%%%%%%%%%%%%%%%%j%JjJ%%%%jJ%%%%%%%
33798F9%%%%%%%jJ%%%%%j%%J%j%%%%%%%J%%%%%%%%j%%%J%%%j%%%%%%%%J%%%j%J%j%%%%%%J
33867F9j%Jj%J%%jJ%%j%%%%%%%J%%jJj%%Jj%J%%%%%j%%%%%%%%%%%%%%%Jj%%%%%%%%%%%%%%
33936F8%%%%%%%%%%%%%%Jj%%%%%%%%%%%%%%%%%%%%%%%%%%jJ%%jJ%%%%%%%%%%%%%%%j%%J%%
34005F8%%%%%%j%J%j%%Jj%%Jj%%%%%%J%%%jJ%%%%jJj%%%%%%Jj%%%%%%J%jJj%%%%%Jj%%%%%
34074F7%Jj%%%%%%Jj%%%JjJjJ%%j%%%%%%%%Jj%%%%%%%%%%%%%%%%%%%%%%%%%%%%%%%%%%%%%
34143F7%%%%%%%%%%%%%%%%%%%%%%%%%%%%%%%%%%%%%%%%%%%%%%%%%%jJ%%%j%Jj%%J%%j%J%%
34212F7%%%%%%%%%%%%%%jJ%%%jJ%j%J%j%%%%J%%%j%%Jj%%%%%%%%J%j%%%%%%%%%%%%%%%%%%
34281F6%%%%Jj%%%%%%%%%%%%%%%%%%%%%%%%%%%%%%%%%%%%%%%%%%%%%%%%%%%%%%%jJ%%%%%%
34350F6%%%%%%%%%%%%%%%j%J%%%%%%%%%%%%%j%Jj%JjJ%%%%j%JjJ%%%%%jJ%jJ%%%jJ%%%%%%
34419F6%%%j%J%%%%%%%j%J%j%J%jJj%%J%j%%%%%J%j%J%j%%%Jj%%%%%%%%%%%%%%%%%%%%%%%
34488F5%%%%%%%%%%%%%%%%%%%%%%%%%%%%%%%%%%%%%Jj%%%%%%%%%%%%%%%%%%%%%%%%%%%%%%
34557F5%%%%%%%%%%%%%%%%%jJ%%%%%jJ%%%%%%%%%%%%%jJ%%%%jJj%J%%%j%J%%%%%%%%jJ%%%
34626F5%jJjJjJjJ%jJj%%%Jj%J%j%J%%%%j%J%j%%%J%%%jJj%J%%j%%%%%%%%%%%%%%%%%%%%%
34695F4%%%%%%%%%%%%J%j%%%%%%%%%%%%%%%%%%%%%%%%%%%j%%J%%%%%%%%%%%%%jJ%%%%%%%%
34764F4%%%j%%%J%%%j%%J%j%J%%%jJ%jJj%J%%%%%%%%j%%Jj%%JjJj%%%%%%%%%%%%%%%%%Jj%
34833F3%%%%%%%%Jj%%%%%%%%%%%%%%%%%%%%%%%%%%%%%%%%%%%%%jJ%%%%%%%%%%%%%%%%%%%%
34902F3%%%%%%%%%%%%%%%j%Jj%%%%%%%Jj%Jj%%Jj%J%j%%%%%J%j%%%J%%j%%%%%%%%%%%%%%%
34971F2%%%%%%%%%%Jj%%%%%%%%%%%%%%%%%%%Jj%%%%%%%%%%%%%%%%%%%%%%%%%%%%%%%%%%%%
35040F2%%%%%%%%%%%%%%%%%%%%%%%%%%%%%%%%%%%%%jJ%jJ%%%%jJ%%%%%%%%%%%%%%%%%%%%%
35109F2%%%%%%%jJ%%jJjJj%%%%%J%jJjJj%%%%%Jj%%JjJj%%%J%%%%%%%%j%%%%%%Jj%%J%j%J
35178F2%%%jJj%%%%Jj%%%%%Jj%%%%%%%%%%%%J%%j%%%J%j%%%%%%%%%%%%%%%%%%%%%%%%%%%%
35247F1%%%%%%%%%%%%%%%%%%%%%%%%%%%%jJ%%jJ%%j%%JjJjJ%%%%j%%%%%%%%J%%j%%%%%%%%
35316F0%%%%%%%%%%%%%%%%Jj%%%%%%%%%%%%%%%%%%%jJ%%%%%%%%%%%%j%%J%%%%%%%%%%%jJ%
35385F0%%%jJ%%%%%%%%%%%%jJ%%%jJ%%%j%%J%%%%jJ%%%%j%%%%JjJ%%%%%j%Jj%%%%%%%%%%%
35454E9%%%%%%%Jj%%%%%%%%%%%%%%%%%%%%%%%%%%%%%%%%%%%%%%%Jj%%%%%%%%%%%%%%%%%%%
35523E9%%%%%%%%%%%%%%%%%%%%%%%%%%%%%%%%%%%%%%%%jJ%%%%%%%j%%J%%j%Jj%%%%%%%%%%
35592E8%%%%%%%%%%%%%%%%%%Jj%%%%%%%%%%%%%%%%%%%%%%%%%%%%jJ%%%%%%%%%%%%%%%%%%%
35661E8%%%%%%jJ%%%%j%J%%%%%%%j%J%%%%%j%J%%%%%%%%%%%j%J%%%%%%%%%%%%%%%%%%%%j%
35730E7J%j%J%%%jJ%jJj%%%%%%%%%%%Jj%%%%%%Jj%%%%%%%%%%%%%%%%%%%%%%%%Jj%%%%%%%%
35799E7%%%%%%%%%%%%%%%%%%%%%%%%%%%%%%%%%%%%%%%%%%%%%%%%%%%%%%%%j%J%j%J%%%%%%
35868E7%%%%%j%J%jJ%jJ%j%%%Jj%%J%j%Jj%J%j%Jj%%J%j%%%%%%%%%Jj%%%%%%%%%%%%%%%%%
35937E6%%%%%%%%%%%%%%%%%%%jJ%%%%%%%%%%%%jJjJ%%%%%%jJ%%%%%%%%jJ%%j%J%%%%%jJjJ
36006E6jJj%Jj%%%%%%%JjJ%j%J%%j%%%%%%%Jj%%%%%%%%%%%%%%%%%%%%%%%%%%%%%%%%%%%%%
36075E5%%%%%%%%%%%%%%%%%%%%j%%%J%j%%%J%jJ%j%%J%%%%%%j%%%%%%%%%Jj%%%%%%%%%Jj%
36144E4%%Jj%%%%%%%Jj%%%%%%%%%%%J%j%%%%%%%%%%%%%%%%%%%%%%%%%%%%%%%%%%jJ%%%%%%
36213E4%%%%jJ%%%j%J%%j%J%j%J%jJj%%%Jj%J%j%%%%%%%%%%%%%%Jj%%%Jj%%%%%%%%%%%%%%
36282E3%%%%%%%%%%%%%%jJ%%%%jJ%%%%%%%%%%%%%jJ%%%j%%J%%%j%JjJ%jJ%j%%%%%Jj%%%%%
36351E2%%%%%%jJ%%%%%%%%%%%%%%%%%%%%%%%%%j%J%%%%jJ%%%%%%%jJ%j%%J%jJ%%jJ%%%%j%
36420E1%J%j%%%%%%%%%%%%%%%%%%%%JjJ%jJj%Jj%JjJ%j%%%Jj%%%%%%%%%%%%%%%%%%%%%%%%
36489E1%%%%%%%%%%%%%%%%%%%%%%%%%%jJ%%jJ%%%%%%jJ%%j%%%%Jj%%%%%%%Jj%%%%%%%%%%%
36558E0%%%%%%%%%%%%%%%%%%%%%%%%%%jJ%%jJ%j%J%j%%J%j%%J%%%%%j%%%%%J%%%%%%j%%%%
36627D9%%%%%%%%%%Jj%%%%%%%%%%%%%%%%%%%%j%J%%%jJjJ%%%%%j%%JjJ%%%j%%%%%%%%%%%%
36696D8J%j%%%%%%%%%%%%%%%%%%%%%%%%%%%%%%%jJ%jJ%%%%j%%%%%J%%j%%%%%%%%%Jj%%%%%
36765D7%%%%%%%%%%%%%%%%%%%%%%%%jJ%%%%%%jJ%%%j%J%j%%%%%%%%Jj%%%Jj%Jj%%%%%%%%%
36834D6%%%%%%%%%%%%%%%%%%jJ%%%%%%%%%jJ%%%%%jJj%J%%%j%%%%%%%%%%%%%%%%%%%%%%%%
36903D5%%%%%%%%%%%%%%%%%j%%%%%JjJ%j%%Jj%%%%%%%%%%%%%%%%%%%%%%%%%%%%jJ%j%%%J%
36972D4j%J%%j%%%%J%j%%%%%%%%%%%jJ%%%%%%%%%%%%%%%j%J%%%%%%%j%%%%%%%%%Jj%%%%%%
37041D2%%%%%%%%%%%%%%%jJ%%%j%%%%J%%j%%%%%JjJ%%j%%%%%%%%%%%%%%%%%%%%%%%j%J%%%
37110D1%%%%%%jJ%%%%%j%%%%%%%%J%j%%%%%%%%%%%%%jJj%J%%%%%%j%%%%%%%%%%J%%jJj%%%
37179C9%%%%%%%%%%%%%%%%%%%%%%%%%%%j%Jj%%%Jj%%%%%%%%%%%%%%%%%%%%%%%%%%%jJ%j%J
37248C8%j%%%%%%%%%%%%%%%%%%%%%%%%j%J%%j%%%%Jj%J%%j%%%%%%%%%%%%%%%%%%%%%%%%jJ
37317C6%%%%%%%j%%J%j%%%%%%%%%%%%%%%%%%%%j%%%J%j%%%%%%%%%%%%%%%%%%%%%%%%%%%%%
37386C4%%jJ%%j%%%%%%Jj%%%%%%%%%%%%%%%%%jJ%j%Jj%J%j%%%%%%%%%%%%%%%%%%%j%J%%jJ
37455C2j%%%%%%%%%%%%%%%%%%%%%jJ%%%%%%%%%j%%%%%%%%%%%%%%%%%%%%%jJ%%%j%%%%J%%%
37524C0jJj%%%%%%%%%%%%%%jJ%%%%%%%%j%%%%%%%%%%%%%%%%%%%%%%%%j%%%%%J%%j%%%%%%%
37593B7%%%%%%%%%%%%%jJ%%%%j%%%%%%%%%%%%%%%%%%%%%%%j%%%%%%%%%%%%%%%%%%%%%%%%%
37662B5j%%%%%%%%%%%%%%%%%%%%%%%%j%%%%Jj%%%%Jj%%%%%%%%%%j%JjJ%j%%%%%%%%%%%%%%
37731B2%%%%%%%j%%%%%%%%%%%%%%%%%%%%%j%%%%Jj%%Jj%%%J%j%%%%%%%jJ%%%%jJj%%%%%%%
37800A9%%%%%%%%%%%%%jJ%%%j%Jj%%%%%%%%%%%%%%%%%%%%%%%j%J%j%%%%%%%%%%%%%%%%%%j
37869A6J%%j%%%%%%%%%%%%%%%%%%%%%%%%%%%%%j%%%%Jj%%%%%%%%%%%%%jJ%%jJ%j%%%%%%Jj
37938A4%%%%%%%%jJ%j%%%%%%%%%%%%%%%%%%%%%%%jJ%%j%%%%%%%%%%%%%%%%%%%j%J%j%%%%%
38007A1%%%%%%%%%%%%%%%%j%%%%%%%%%%%%%%%%jJ%j%%%%%%%%%%%%%%%%%jJ%%%j%%%%%%%%%
38076H%%%%%%%%jJ%jJj%%%%%%%%%%%%%%j%%J%j%Jj%%%%%%%%%%%%%%%%%j%%%%%%%%%%%%%%%
38146E%%%%%jJ%%%j%%%%%%%%%%%%%%%%%%%%%j%Jj%%%%%%%%%%%%%%%jJ%j%%%%%%%%%%%%%%%
38216B%%%j%J%%%j%Jj%%%%%%%%%%%%%%j%Jj%%%%%%%%%%%%%%%%%%%%%%%%%%%%%%%%%%%%%%%
38286@%%%%%%jJ%j%%%Jj%%%%%%%%%%%%%%%%%j%%%%%%%%%%%%%j%J%%%%%j%%%%%%%%%%%%%%%
38356c%%%%j%Jj%%%%%%%%%%%%%%%%%%%%%%j%%%%%%%%%%%%%%%%%%%j%%%%%%%%%%%%%%%%%%%
38426fj%%%%%%%%%%%%%%%%%j%%Jj%%%%%%%%%%%%%%%%%%jJj%Jj%%%%%%%%%%%%%%%%%jJ%j%%
38496a0%J%j%%%%%%%%%%jJjJ%j%%%%%%%%%%%%%%%%%%%%j%Jj%%J%j%%%%%%%%%%%%%j%J%j%J
38565a2%%j%%%%%%%%%%%%%%%%%%%%%%j%%%%
38595a4
##ENDNTUPLES=	NMRSPECTRUM
##END=	
