# Supplementary material for: Competition between N and O: use of diazine N-oxides as a test case for the Marcus theory rationale for ambident reactivity
Source: Chem Sci. 2020 Jul 23;11(35):9630–47. doi: 10.1039/d0sc02834g (PMC8162281; doi:10.1039/d0sc02834g)
Supplement: SC-011-D0SC02834G-s042 [file SC-011-D0SC02834G-s042.jcamp]

##TITLE=	6A155337
##JCAMPDX=	6.0	$$ NMR Plug-in 1.3 of MestReNova 6.0.2-5475
##DATATYPE=	NDNMRSPECTRUM
##DATACLASS=	NTUPLES
##NUMDIM=	2
##ORIGIN=	Bruker BioSpin GmbH
##OWNER=	AVIII600NMR
##.OBSERVEFREQUENCY=	600.07000732421875
##.OBSERVENUCLEUS=	^1H
##.SOLVENTNAME=	0
##.PULSESEQUENCE=	hmbcgpndqf
##.ACQUISITIONMODE=	SIMULTANEOUS
##$ORIGINALFORMAT=	Bruker XWIN-NMR
##$PARAMETERFILE=	(acqu2s, ASCII, C:/Users/peter/Documents/Ambident%20reactivity%20of%20diazine%20oxides%20(e.g.%20PyzNO)/NMR%20data%20files/Compound%2023b%20in%20MeCN,%20NMR%20in%20DMSO/1H-15N%20HMBC/acqu2s, 0)
$$ ##TITLE= Parameter file, TopSpin 3.5 pl 7
$$ ##JCAMPDX= 5.0
$$ ##DATATYPE= Parameter Values
$$ ##NPOINTS= 258	$$ modification sequence number
$$ ##ORIGIN= Bruker BioSpin GmbH
$$ ##OWNER= AVIII600NMR
$$ $$ 2018-09-10 15:59:50.115 +0100  AVIII600NMR@AVIII600NMR-PC
$$ $$ C:/Bruker/TopSpin3.5pl7/data/PB/nmr/6A155337/11/acqu2s
$$ $$ process C:\Bruker\TopSpin3.5pl7\prog\mod\go4.exe
$$ ##$ACQT0= 0
$$ ##$BF1= 60.804565
$$ ##$FnMODE= 1
$$ ##$NUC1= <15N>
$$ ##$NusJSP= 0
$$ ##$NusT2= 1
$$ ##$NusTD= 256
$$ ##$O1= 12159.168
$$ ##$ProjAngle= 0
$$ ##$SFO1= 60.816724168
$$ ##$SW= 409.026007744694
$$ ##$SW_h= 24875.6218905473
$$ ##$TD= 256
$$ ##END=
$$ 
##$PARAMETERFILE=	(acqus, ASCII, C:/Users/peter/Documents/Ambident%20reactivity%20of%20diazine%20oxides%20(e.g.%20PyzNO)/NMR%20data%20files/Compound%2023b%20in%20MeCN,%20NMR%20in%20DMSO/1H-15N%20HMBC/acqus, 0)
$$ ##TITLE= Parameter file, TopSpin 3.5 pl 7
$$ ##JCAMPDX= 5.0
$$ ##DATATYPE= Parameter Values
$$ ##NPOINTS= 11	$$ modification sequence number
$$ ##ORIGIN= Bruker BioSpin GmbH
$$ ##OWNER= AVIII600NMR
$$ $$ 2018-09-10 15:59:53.017 +0100  AVIII600NMR@AVIII600NMR-PC
$$ $$ C:/Bruker/TopSpin3.5pl7/data/PB/nmr/6A155337/11/acqus
$$ $$ process C:\Bruker\TopSpin3.5pl7\prog\mod\go4.exe
$$ ##$ACQT0= 1000000
$$ ##$AMP= (0..31)
$$ 100 100 100 100 100 100 100 100 100 100 100 100 100 100 100 100 100 100
$$ 100 100 100 100 100 100 100 100 100 100 100 100 100 100
$$ ##$AMPCOIL= (0..19)
$$ -1 0 0 0 0 0 0 0 0 0 0 0 0 0 0 0 0 0 0 0
$$ ##$ANAVPT= -1
$$ ##$AQSEQ= 0
$$ ##$AQ_mod= 3
$$ ##$AUNM= <au_zg>
$$ ##$AUTOPOS= <35 >
$$ ##$BF1= 600.07
$$ ##$BF2= 60.804565
$$ ##$BF3= 600.07
$$ ##$BF4= 600.07
$$ ##$BF5= 600.07
$$ ##$BF6= 600.07
$$ ##$BF7= 600.07
$$ ##$BF8= 600.07
$$ ##$BWFAC= (0..63)
$$ 0 0 0 0 0 0 0 0 0 0 0 0 0 0 0 0 0 0 0 0 0 0 0 0 0 0 0 0 0 0 0 0 0 0 0 0
$$ 0 0 0 0 0 0 0 0 0 0 0 0 0 0 0 0 0 0 0 0 0 0 0 0 0 0 0 0
$$ ##$BYTORDA= 0
$$ ##$CAGPARS= (0..11)
$$ 0 0 0 0 0 0 0 0 0 0 0 0
$$ ##$CHEMSTR= <none>
$$ ##$CNST= (0..63)
$$ 1 1 90 1 1 1 80 100 1 1 1 1 50 8 1 1 1 1 1 1 1 50 30 40 1 1 1 1 1 1 1 1
$$ 1 1 1 1 1 1 1 1 1 1 1 1 1 1 1 1 1 1 1 1 1 1 1 1 1 1 1 1 1 1 1 1
$$ ##$CPDPRG= (0..8)
$$ <garp> <> <waltz16> <> <mlev> <mlev> <mlev> <mlev> <mlev>
$$ ##$D= (0..63)
$$ 3e-006 1.5 0.00345 0.0023 0 0 0.0625 0.4 0 0.06 0 0.03 2e-005 3e-006 0
$$ 0 0.0002 0 0 0 0 0 0 0 0 0 0 0 0 0 0 0 0 0 0 0 0 0 0 0 0 0 0 0 0 0 0 0
$$ 0 0 0 0 0 0 0 0 0 0 0 0 0 0 0 0
$$ ##$DATE= 1536589717
$$ ##$DE= 55
$$ ##$DECBNUC= <off>
$$ ##$DECIM= 2560
$$ ##$DECNUC= <off>
$$ ##$DECSTAT= 4
$$ ##$DIGMOD= 1
$$ ##$DIGTYP= 12
$$ ##$DQDMODE= 0
$$ ##$DR= 22
$$ ##$DS= 16
$$ ##$DSPFIRM= 0
$$ ##$DSPFVS= 20
$$ ##$DTYPA= 0
$$ ##$EXP= <15N_HMBC.icon>
$$ ##$FCUCHAN= (0..9)
$$ 0 2 1 0 0 0 0 0 0 0
$$ ##$FL1= 90
$$ ##$FL2= 90
$$ ##$FL3= 90
$$ ##$FL4= 90
$$ ##$FN_INDIRECT= (0..7)
$$ 0 0 0 0 0 0 0 0
$$ ##$FOV= 20
$$ ##$FQ1LIST= <freqlist>
$$ ##$FQ2LIST= <freqlist>
$$ ##$FQ3LIST= <freqlist>
$$ ##$FQ4LIST= <freqlist>
$$ ##$FQ5LIST= <freqlist>
$$ ##$FQ6LIST= <freqlist>
$$ ##$FQ7LIST= <freqlist>
$$ ##$FQ8LIST= <freqlist>
$$ ##$FRQLO3= 1244578.95700002
$$ ##$FRQLO3N= 0
$$ ##$FS= (0..7)
$$ 83 83 83 83 83 83 83 83
$$ ##$FTLPGN= 0
$$ ##$FW= 4032000
$$ ##$FnILOOP= 0
$$ ##$FnMODE= 0
$$ ##$FnTYPE= 0
$$ ##$GPNAM= (0..31)
$$ <SINE.100> <SMSQ10.100> <SMSQ10.100> <SMSQ10.100> <SINE.100> <SINE.100>
$$ <SINE.100> <SINE.100> <SINE.100> <SINE.100> <SINE.100> <SINE.100> <SINE.100>
$$ <SINE.100> <SINE.100> <SINE.100> <SINE.100> <SINE.100> <SINE.100> <SINE.100>
$$ <SINE.100> <SINE.100> <SINE.100> <SINE.100> <SINE.100> <SINE.100> <SINE.100>
$$ <SINE.100> <SINE.100> <SINE.100> <SINE.100> <SINE.100>
$$ ##$GPX= (0..31)
$$ 0 0 0 0 0 0 0 0 0 0 0 0 0 0 0 0 0 0 0 0 0 0 0 0 0 0 0 0 0 0 0 0
$$ ##$GPY= (0..31)
$$ 0 0 0 0 0 0 0 0 0 0 0 0 0 0 0 0 0 0 0 0 0 0 0 0 0 0 0 0 0 0 0 0
$$ ##$GPZ= (0..31)
$$ 0 70 30 50.1 -10 -5 0 0 0 0 0 0 0 0 0 0 0 0 0 0 0 0 0 0 0 0 0 0 0 0 0 0
$$ ##$GRDPROG= <grad_out>
$$ ##$GRPDLY= 67.9842376708984
$$ ##$HDDUTY= 20
$$ ##$HDRATE= 20
$$ ##$HGAIN= (0..3)
$$ 0 0 0 0
$$ ##$HL1= 128
$$ ##$HL2= 90
$$ ##$HL3= 90
$$ ##$HL4= 90
$$ ##$HOLDER= 35
$$ ##$HPMOD= (0..7)
$$ 0 0 0 0 0 0 0 0
$$ ##$HPPRGN= 0
$$ ##$IN= (0..63)
$$ 2.01e-005 0.001 0.001 0.001 0.001 0.001 0.001 0.001 0.001 0.001 0.001 0.001
$$ 0.001 0.001 0.001 0.001 0.001 0.001 0.001 0.001 0.001 0.001 0.001 0.001
$$ 0.001 0.001 0.001 0.001 0.001 0.001 0.001 0.001 0.001 0.001 0.001 0.001
$$ 0.001 0.001 0.001 0.001 0.001 0.001 0.001 0.001 0.001 0.001 0.001 0.001
$$ 0.001 0.001 0.001 0.001 0.001 0.001 0.001 0.001 0.001 0.001 0.001 0.001
$$ 0.001 0.001 0.001 0.001
$$ ##$INF= (0..7)
$$ 0 40.2 0 0 0 0 0 0
$$ ##$INP= (0..63)
$$ 0 0 0 0 0 0 0 0 0 0 0 0 0 0 0 0 0 0 0 0 0 0 0 0 0 0 0 0 0 0 0 0 0 0 0 0
$$ 0 0 0 0 0 0 0 0 0 0 0 0 0 0 0 0 0 0 0 0 0 0 0 0 0 0 0 0
$$ ##$INSTRUM= <aviii600>
$$ ##$INTEGFAC= (0..63)
$$ 0 0 0 0 0 0 0 0 0 0 0 0 0 0 0 0 0 0 0 0 0 0 0 0 0 0 0 0 0 0 0 0 0 0 0 0
$$ 0 0 0 0 0 0 0 0 0 0 0 0 0 0 0 0 0 0 0 0 0 0 0 0 0 0 0 0
$$ ##$L= (0..31)
$$ 1 1 1 1 1 1 1 1 1 1 1 1 1 1 1 1 1 1 1 1 1 1 1 1 1 1 1 1 1 1 1 1
$$ ##$LFILTER= -1
$$ ##$LGAIN= -1
$$ ##$LINPSTP= 0
$$ ##$LOCKED= no
$$ ##$LOCKFLD= -1
$$ ##$LOCKGN= -1
$$ ##$LOCKPOW= -1
$$ ##$LOCKPPM= -1
$$ ##$LOCNUC= <off>
$$ ##$LOCPHAS= -1
$$ ##$LOCSHFT= yes
$$ ##$LOCSW= 0
$$ ##$LTIME= -1
$$ ##$MASR= 4200
$$ ##$MASRLST= <masrlst>
$$ ##$MULEXPNO= (0..15)
$$ 0 0 0 0 0 0 0 0 0 0 0 0 0 0 0 0
$$ ##$NBL= 1
$$ ##$NC= -6
$$ ##$NLOGCH= 3
$$ ##$NOVFLW= 0
$$ ##$NS= 4
$$ ##$NUC1= <1H>
$$ ##$NUC2= <15N>
$$ ##$NUC3= <off>
$$ ##$NUC4= <off>
$$ ##$NUC5= <off>
$$ ##$NUC6= <off>
$$ ##$NUC7= <off>
$$ ##$NUC8= <off>
$$ ##$NUCLEUS= <off>
$$ ##$NUSLIST= <automatic>
$$ ##$NusAMOUNT= 25
$$ ##$NusFPNZ= no
$$ ##$NusJSP= 0
$$ ##$NusSEED= 54321
$$ ##$NusSPTYPE= 0
$$ ##$NusT2= 1
$$ ##$NusTD= 0
$$ ##$O1= 3780.418
$$ ##$O2= 12159.168
$$ ##$O3= 3780.418
$$ ##$O4= 3780.418
$$ ##$O5= 3780.418
$$ ##$O6= 3780.418
$$ ##$O7= 3780.418
$$ ##$O8= 3780.418
$$ ##$OVERFLW= 0
$$ ##$P= (0..63)
$$ 11.3 11.3 22.6 14.7 29.4 16.5 25 50 10000 150 300 80000 80000 1000 0 100000
$$ 1000 2500 100000 600 2000 0 0 0 0 180 100000 11.3 0 1000 0 0 20000 0 0
$$ 0 0 0 0 0 2000 0 0 0 200 0 80000 46600 10000 0 80000 0 0 0 0 0 0 0 0 0
$$ 0 0 0 500
$$ ##$PACOIL= (0..15)
$$ 2 1 3 0 0 0 0 0 0 0 0 0 0 0 0 0
$$ ##$PAPS= 2
$$ ##$PARMODE= 1
$$ ##$PCPD= (0..9)
$$ 100 80 120 100 100 100 100 100 100 100
$$ ##$PEXSEL= (0..9)
$$ 1 1 1 1 1 1 1 1 1 1
$$ ##$PHCOR= (0..31)
$$ 0 0 0 0 0 0 0 0 0 0 0 0 0 0 0 0 0 0 0 0 0 0 0 0 0 0 0 0 0 0 0 0
$$ ##$PHLIST= <>
$$ ##$PHP= 1
$$ ##$PH_ref= 0
$$ ##$PL= (0..63)
$$ 120 1.81 0 120 120 120 120 120 120 63.59 14.45 26.85 8.21 120 120 120 120
$$ 120 1.81 20.47 120 120 120 120 120 120 120 26.85 120 120 8.21 120 120 120
$$ 120 120 120 120 120 120 120 120 120 120 120 120 120 120 120 120 120 120
$$ 120 120 120 120 120 120 120 120 120 120 120 120
$$ ##$PLSTEP= 0.1
$$ ##$PLSTRT= -6
$$ ##$PLW= (0..63)
$$ 0 14.6 108.5 0 0 0 0 0 0 7.4571e-005 2.9828 0.23016 1.6282 0.81767 0 1.042
$$ 0 0 14.6 0.29129 0 0 0 0 0 0 0.19139 0.23016 0 2.9828 1.6282 1.9377 2.9828e-006
$$ 0 0 0 0 0 0 0 0 0 0 0 0 0 0 0 0 0 0 0 0 0 0 0 0 0 0 0 0 0 0 0
$$ ##$PLWMAX= (0..7)
$$ 54 248 0 0 0 0 0 0
$$ ##$PQPHASE= 0
$$ ##$PQSCALE= 0
$$ ##$PR= 3
$$ ##$PRECHAN= (0..15)
$$ -1 1 0 2 4 -1 -1 -1 -1 -1 -1 -1 -1 -1 -1 -1
$$ ##$PRGAIN= 0
$$ ##$PROBHD= <Z150357_0005 (CP BBO 600S3 BB-H&F-05 Z)>
$$ ##$PULPROG= <hmbcgpndqf>
$$ ##$PW= 0
$$ ##$PYNM= <acqu.py>
$$ ##$ProjAngle= 0
$$ ##$QNP= 1
$$ ##$RD= 0
$$ ##$RECCHAN= (0..15)
$$ 0 2 0 0 0 0 0 0 0 0 0 0 0 0 0 0
$$ ##$RECPH= 0
$$ ##$RECPRE= (0..15)
$$ -1 0 -1 -1 -1 -1 -1 -1 -1 -1 -1 -1 -1 -1 -1 -1
$$ ##$RECPRFX= (0..15)
$$ 1 0 0 0 0 0 0 0 0 0 0 0 0 0 0 0
$$ ##$RECSEL= (0..15)
$$ 0 0 1 0 0 0 0 0 0 0 0 0 0 0 0 0
$$ ##$RG= 50.8
$$ ##$RO= 20
$$ ##$RSEL= (0..15)
$$ 0 1 2 0 0 0 0 0 0 0 0 0 0 0 0 0
$$ ##$S= (0..7)
$$ 83 83 83 83 83 83 83 83
$$ ##$SELREC= (0..9)
$$ 0 0 0 0 0 0 0 0 0 0
$$ ##$SFO1= 600.073780418
$$ ##$SFO2= 60.816724168
$$ ##$SFO3= 600.073780418
$$ ##$SFO4= 600.073780418
$$ ##$SFO5= 600.073780418
$$ ##$SFO6= 600.073780418
$$ ##$SFO7= 600.073780418
$$ ##$SFO8= 600.073780418
$$ ##$SOLVENT= <None>
$$ ##$SOLVOLD= <off>
$$ ##$SP= (0..63)
$$ 1 75.26 69.24 120 120 41.89 64.91 120 120 0 41.89 41.89 0 0 120 0 150 150
$$ 120 61.18 59.27 62.58 55.26 150 150 150 150 150 150 29.09 150 120 120 120
$$ 120 120 120 120 120 120 120 120 120 120 120 120 120 120 120 120 120 120
$$ 120 120 120 120 120 120 120 120 120 120 120 120
$$ ##$SPECTR= 0
$$ ##$SPINCNT= 0
$$ ##$SPNAM= (0..63)
$$ <gauss> <Gaus1_270.1000> <Gaus1_180r.1000> <0.0> <0.0> <Sinc1.1000> <Squa100.1000>
$$ <0.0> <Squa100.1000> <gauss> <Sinc1.1000> <Sinc1.1000> <gauss> <gauss>
$$ <0.0> <Gaus1.1000> <gauss> <gauss> <0.0> <Sinc1.1000> <Sinc1.1000> <Sinc1.1000>
$$ <Sinc1.1000> <gauss> <gauss> <gauss> <0.0> <gauss> <gauss> <Crp60,20,20.10>
$$ <Bip720,50,20.1> <Bip720,50,20.1> <0.0> <> <Rsnob.1000> <Gaus1_180r.1000>
$$ <Gaus1_180r.1000> <> <> <> <Gaus1_180r.1000> <Squa100.1000> <> <> <> <>
$$ <> <> <> <> <> <> <> <> <> <> <> <> <> <> <> <> <> <>
$$ ##$SPOAL= (0..63)
$$ 0.5 1 0.5 0.5 0.5 0.5 0.5 0.5 0.5 0.5 0.5 0.5 0.5 0.5 0.5 0.5 0.5 0.5 0.5
$$ 1 1 1 1 0.5 0.5 0.5 0.5 0.5 0.5 0.5 0.5 0.5 0.5 0.5 0.5 0.5 0.5 0.5 0.5
$$ 0.5 0.5 0.5 0.5 0.5 0.5 0.5 0.5 0.5 0.5 0.5 0.5 0.5 0.5 0.5 0.5 0.5 0.5
$$ 0.5 0.5 0.5 0.5 0.5 0.5 0.5
$$ ##$SPOFFS= (0..63)
$$ 0 0 0 0 0 0 0 0 0 0 0 0 0 0 0 0 0 0 0 0 0 0 0 0 0 0 0 0 0 0 0 0 0 0 0 0
$$ 0 0 0 0 0 0 0 0 0 0 0 0 0 0 0 0 0 0 0 0 0 0 0 0 0 0 0 0
$$ ##$SPPEX= (0..63)
$$ 0 0 0 0 0 0 0 0 0 0 0 0 0 0 0 0 0 0 0 0 0 0 0 0 0 0 0 0 0 0 0 0 0 0 0 0
$$ 0 0 0 0 0 0 0 0 0 0 0 0 0 0 0 0 0 0 0 0 0 0 0 0 0 0 0 0
$$ ##$SPW= (0..63)
$$ 0 1.5476e-005 6.8784e-006 0 0 0.0053756 7.4571e-005 0 1.8643e-007 0 0.0053756
$$ 0.0053756 0 0 0 0 0 0 0 4.391865e-005 6.827012e-005 3.187731e-005 0.0001719117
$$ 0 0 0 0 0 0 0.07121 2.9828 6.0021 0 0 7.5198e-005 6.8784e-006 0.00044022
$$ 0 0 0 6.8784e-006 1.8643e-007 0 0 0 0 0 0 0 0 0 0 0 0 0 0 0 0 0 0 0 0 0
$$ 0
$$ ##$SUBNAM= (0..9)
$$ <""> <""> <""> <""> <""> <""> <""> <""> <""> <"">
$$ ##$SW= 13.019232392649
$$ ##$SWIBOX= (0..19)
$$ 0 1 2 0 0 0 0 0 0 0 0 0 0 0 0 0 0 0 0 0
$$ ##$SW_h= 7812.5
$$ ##$SWfinal= 0
$$ ##$SigLockShift= 0
$$ ##$TD= 4096
$$ ##$TD0= 1
$$ ##$TD_INDIRECT= (0..7)
$$ 0 256 0 0 0 0 0 0
$$ ##$TDav= 1
$$ ##$TE= 300
$$ ##$TE1= 300
$$ ##$TE2= 300
$$ ##$TE3= 300
$$ ##$TE4= 300
$$ ##$TEG= 300
$$ ##$TE_MAGNET= 0
$$ ##$TE_PIDX= 0
$$ ##$TE_STAB= (0..9)
$$ 0 0 0 0 0 0 0 0 0 0
$$ ##$TL= (0..7)
$$ 120 120 120 120 120 120 120 120
$$ ##$TOTROT= (0..63)
$$ 0 0 0 0 0 0 0 0 0 0 0 0 0 0 0 0 0 0 0 0 0 0 0 0 0 0 0 0 0 0 0 0 0 0 0 0
$$ 0 0 0 0 0 0 0 0 0 0 0 0 0 0 0 0 0 0 0 0 0 0 0 0 0 0 0 0
$$ ##$TUBE_TYPE= <>
$$ ##$USERA1= <user>
$$ ##$USERA2= <user>
$$ ##$USERA3= <user>
$$ ##$USERA4= <user>
$$ ##$USERA5= <user>
$$ ##$V9= 5
$$ ##$VALIDCODE= -1
$$ ##$VALIST= <valist>
$$ ##$VCLIST= <CCCCCCCCCCCCCCC>
$$ ##$VDLIST= <DDDDDDDDDDDDDDD>
$$ ##$VPLIST= <PPPPPPPPPPPPPPP>
$$ ##$VTLIST= <TTTTTTTTTTTTTTT>
$$ ##$WBST= 1024
$$ ##$WBSW= 4
$$ ##$XGAIN= (0..3)
$$ 0 0 0 0
$$ ##$XL= 0
$$ ##$YL= 0
$$ ##$YMAX_a= 332514
$$ ##$YMIN_a= -333333
$$ ##$ZGOPTNS= <>
$$ ##$ZL1= 120
$$ ##$ZL2= 120
$$ ##$ZL3= 120
$$ ##$ZL4= 120
$$ ##END=
$$ 
##$PARAMETERFILE=	(audita.txt, ASCII, C:/Users/peter/Documents/Ambident%20reactivity%20of%20diazine%20oxides%20(e.g.%20PyzNO)/NMR%20data%20files/Compound%2023b%20in%20MeCN,%20NMR%20in%20DMSO/1H-15N%20HMBC/audita.txt, 0)
$$ ##TITLE= Audit trail, TopSpin 3.5 pl 7
$$ ##JCAMPDX= 5.01
$$ ##ORIGIN= Bruker BioSpin GmbH
$$ ##OWNER= AVIII600NMR
$$ $$ C:/Bruker/TopSpin3.5pl7/data/PB/nmr/6A155337/11/audita.txt
$$ ##AUDIT TRAIL=  $$ (NUMBER, WHEN, WHO, WHERE, PROCESS, VERSION, WHAT)
$$ (   1,<2018-09-10 15:59:53.017 +0100>,<AVIII600NMR>,<AVIII600NMR-PC>,<go4>,<TopSpin 3.5.7>,
$$       <created by zg
$$ 	started at 2018-09-10 15:27:58.441 +0100,
$$ 	POWCHK enabled, PULCHK disabled,
$$        configuration hash MD5:
$$        4F BE B4 D3 A1 80 6E 95 0A 07 3F 27 4A 52 36 44
$$        data hash MD5: 4K * 256
$$        1C BE F9 6D 78 4C 1B D1 3B 94 71 B0 0C 74 AE 85>)
$$ (   2,<2018-09-10 15:59:53.095 +0100>,<AVIII600NMR>,<AVIII600NMR-PC>,<audit>,<TopSpin 3.5.7>,
$$       <user comment:
$$        ICON-NMR User ID: PB
$$        data hash MD5: 4K * 256
$$        1C BE F9 6D 78 4C 1B D1 3B 94 71 B0 0C 74 AE 85>)
$$ ##END=
$$ 
$$ $$ hash MD5
$$ $$ B4 71 77 08 94 E5 C0 87 C7 DE 39 58 D3 47 3E D7
$$ 
##$PARAMETERFILE=	(auditp.txt, ASCII, C:/Users/peter/Documents/Ambident%20reactivity%20of%20diazine%20oxides%20(e.g.%20PyzNO)/NMR%20data%20files/Compound%2023b%20in%20MeCN,%20NMR%20in%20DMSO/1H-15N%20HMBC/pdata/1/auditp.txt, 0)
$$ ##TITLE= Audit trail, TopSpin 3.5 pl 7
$$ ##JCAMPDX= 5.01
$$ ##ORIGIN= Bruker BioSpin GmbH
$$ ##OWNER= AVIII600NMR
$$ $$ C:/Bruker/TopSpin3.5pl7/data/PB/nmr/6A155337/11/pdata/1/auditp.txt
$$ ##AUDIT TRAIL=  $$ (NUMBER, WHEN, WHO, WHERE, PROCESS, VERSION, WHAT)
$$ (   1,<2018-09-10 15:59:53.017 +0100>,<AVIII600NMR>,<AVIII600NMR-PC>,<go4>,<TopSpin 3.5.7>,
$$       <created by zg
$$ 	started at 2018-09-10 15:27:58.441 +0100,
$$ 	POWCHK enabled, PULCHK disabled,
$$        configuration hash MD5:
$$        4F BE B4 D3 A1 80 6E 95 0A 07 3F 27 4A 52 36 44
$$        data hash MD5: 4K * 256
$$        1C BE F9 6D 78 4C 1B D1 3B 94 71 B0 0C 74 AE 85>)
$$ (   2,<2018-09-10 15:59:53.095 +0100>,<AVIII600NMR>,<AVIII600NMR-PC>,<audit>,<TopSpin 3.5.7>,
$$       <user comment:
$$        ICON-NMR User ID: PB
$$        data hash MD5: 4K * 256
$$        1C BE F9 6D 78 4C 1B D1 3B 94 71 B0 0C 74 AE 85>)
$$ (   3,<2018-09-10 15:59:54.437 +0100>,<AVIII600NMR>,<AVIII600NMR-PC>,<proc2d>,<TopSpin 3.5.7>,
$$       <Start of raw data processing
$$        xfb same F2: SI = 2K WDW = 4 SSB = 0 FT_mod = 6 PKNL = 1 F1: SI = 1K ME_mod = 2 NCOEF = 32 WDW = 4 SSB = 0 FT_mod = 6 FCOR = 0.5 PH_mod = 2
$$        data hash MD5: 2K * 1K
$$        9A 90 FA 83 46 57 C7 19 3C 04 52 4F C0 B4 61 27>)
$$ (   4,<2018-09-10 15:59:54.858 +0100>,<AVIII600NMR>,<AVIII600NMR-PC>,<proc2d>,<TopSpin 3.5.7>,
$$       <abs2 F2: ABSG = 5 ABSF1 = 12.80962 ABSF2 = -0.2096945
$$        data hash MD5: 2K * 1K
$$        50 6F 4D 99 AC E3 4B 5B 0C 0C BF B9 84 67 3B B9>)
$$ (   5,<2018-09-10 15:59:55.451 +0100>,<AVIII600NMR>,<AVIII600NMR-PC>,<proc2d>,<TopSpin 3.5.7>,
$$       <abs1 F1: ABSG = 5 ABSF1 = 404.5252 ABSF2 = -4.582594
$$        data hash MD5: 2K * 1K
$$        36 18 F4 F8 64 C1 16 37 48 42 74 A9 A9 F3 FF 25>)
$$ ##END=
$$ 
$$ $$ hash MD5
$$ $$ 0D 3C AA 6B B8 1B C3 BC 3A A5 35 8F 65 4B B8 FB
$$ 
##$PARAMETERFILE=	(clevels, ASCII, C:/Users/peter/Documents/Ambident%20reactivity%20of%20diazine%20oxides%20(e.g.%20PyzNO)/NMR%20data%20files/Compound%2023b%20in%20MeCN,%20NMR%20in%20DMSO/1H-15N%20HMBC/pdata/1/clevels, 0)
$$ ##TITLE= Parameter file, TopSpin 3.5 pl 7
$$ ##JCAMPDX= 5.0
$$ ##DATATYPE= Parameter Values
$$ ##NPOINTS= 2	$$ modification sequence number
$$ ##ORIGIN= Bruker BioSpin GmbH
$$ ##OWNER= AVIII600NMR
$$ $$ 2018-09-10 15:59:55.497 +0100  AVIII600NMR@AVIII600NMR-PC
$$ $$ C:/Bruker/TopSpin3.5pl7/data/PB/nmr/6A155337/11/pdata/1/clevels
$$ $$ process C:\Bruker\TopSpin3.5pl7\prog\mod\proc2d.exe
$$ ##$LEVELS= (0..255)
$$ 875 1474.35 2484.26 4185.93 7053.22 11884.55 20025.24 33742.15 56854.87
$$ 95799.38 161420.11 271989.8 458297.59 772222.65 1301180.36 2192463.95 3694259.7
$$ 6224756.73 10488595.67 17673082.5 0 0 0 0 0 0 0 0 0 0 0 0 0 0 0 0 0 0 0
$$ 0 0 0 0 0 0 0 0 0 0 0 0 0 0 0 0 0 0 0 0 0 0 0 0 0 0 0 0 0 0 0 0 0 0 0 0
$$ 0 0 0 0 0 0 0 0 0 0 0 0 0 0 0 0 0 0 0 0 0 0 0 0 0 0 0 0 0 0 0 0 0 0 0 0
$$ 0 0 0 0 0 0 0 0 0 0 0 0 0 0 0 0 0 0 0 0 0 0 0 0 0 0 0 0 0 0 0 0 0 0 0 0
$$ 0 0 0 0 0 0 0 0 0 0 0 0 0 0 0 0 0 0 0 0 0 0 0 0 0 0 0 0 0 0 0 0 0 0 0 0
$$ 0 0 0 0 0 0 0 0 0 0 0 0 0 0 0 0 0 0 0 0 0 0 0 0 0 0 0 0 0 0 0 0 0 0 0 0
$$ 0 0 0 0 0 0 0 0 0 0 0 0 0 0 0 0 0 0 0 0 0 0 0 0 0 0 0 0 0 0 0 0 0 0 0 0
$$ 0
$$ ##$LEVSIGN= 1
$$ ##$MAXLEV= 20
$$ ##$METHOD= 0
$$ ##$NEGBASE= -875
$$ ##$NEGINCR= 1.8
$$ ##$POSBASE= 875
$$ ##$POSINCR= 1.8
$$ ##END=
$$ 
##$PARAMETERFILE=	(format.temp, ASCII, C:/Users/peter/Documents/Ambident%20reactivity%20of%20diazine%20oxides%20(e.g.%20PyzNO)/NMR%20data%20files/Compound%2023b%20in%20MeCN,%20NMR%20in%20DMSO/1H-15N%20HMBC/format.temp, 0)
$$ EDIT_PAR COMMAND FILE
$$ 
$$ DI_MODE         LONG
$$ ED_ENTRY        ACQU
$$ ORDER           FILE
$$ 
$$ 
$$ HEADER		"F2 - Acquisition Parameters"
$$ T_NAME		Date_
$$ 		TYPE	R64
$$ 		CLASS	ACQU
$$ 		SUBRANGE 0.0 50000000
$$ 		REL	"Date_=itodate(DATE)"
$$ 		INV_REL	"DATE=datetoi(Date_,DATE)"
$$ 		FORMAT	"%14.0f"
$$ 		TEXT	" "
$$ END
$$ T_NAME		Time
$$ 		TYPE	R32
$$ 		CLASS	ACQU
$$ 		SUBRANGE 0.0 1000000
$$ 		REL	"Time=itotime(DATE)"
$$ 		INV_REL	"DATE=timetoi(Time,DATE)"
$$ 		FORMAT	"%14.2f h"
$$ 		TEXT	" "
$$ END
$$ NAME		INSTRUM
$$ 		TEXT	" "
$$ END
$$ NAME		PROBHD
$$ 		FORMAT	"%14.14s"
$$ 		TEXT	" "
$$ END
$$ NAME		PULPROG
$$ 		TEXT	" "
$$ END
$$ NAME		TD
$$ 		TEXT	" "
$$ END
$$ NAME		SOLVENT
$$ 		TEXT	" "
$$ END
$$ NAME		NS
$$ 		TEXT	" "
$$ END
$$ NAME		DS
$$ 		TEXT	" "
$$ END
$$ T_NAME		SWH
$$ 		TYPE	R32
$$ 		CLASS	ACQU
$$ 		SUBRANGE 0.0 1e8
$$ 		REL	"SWH=SW*SFO1"
$$ 		INV_REL "SW=SWH/SFO1"
$$ 		UNIT	"Hz"
$$ 		FORMAT	"%14.3f Hz"
$$ 		TEXT	" "
$$ END
$$ T_NAME          FIDRES
$$                 TYPE    R32
$$                 CLASS   ACQU
$$                 SUBRANGE 0.0 100000
$$                 REL     "FIDRES=2*SW*SFO1/TD"
$$                 INV_REL "TD = nextpow(2*SW*SFO1/FIDRES)"
$$ 		UNIT	"Hz"
$$ 		FORMAT	"%14.6f Hz"
$$ 		TEXT	" "
$$ END
$$ T_NAME          AQ
$$ 		TYPE	R32
$$ 		CLASS	ACQU
$$ 		SUBRANGE 0.0 1000
$$ 		REL	"AQ=aqcalc(SW,SFO1,TD,DIGTYP)"
$$ 		INV_REL	"TD=tdcalc(SW,SFO1,1.0e6*AQ,DIGTYP)"
$$ 		UNIT	"sec"
$$ 		FORMAT	"%14.7f sec"
$$ 		TEXT	" "
$$ END
$$ NAME		RG
$$ 		TEXT	" "
$$ END
$$ T_NAME          DW
$$ 		TYPE	R32
$$ 		CLASS	ACQU
$$ 		SUBRANGE 0.0 1000000
$$ 		REL	"DW=1/(2*SW*SFO1)"
$$ 		INV_REL	"SW=1000000/(2*(0.005+DW)*SFO1)"
$$ 		UNIT	"usec"
$$ 		FORMAT	"%14.3lf usec"
$$ 		TEXT	" "
$$ END
$$ NAME		DE
$$ 		FORMAT	"%14.2f usec"
$$ 		TEXT	" "
$$ END
$$ NAME		TE
$$ 		FORMAT	"%14.1f K"
$$ 		TEXT	" "
$$ END
$$ T_NAME		CNST13
$$ 		TYPE	R32
$$ 		CLASS	ACQU
$$ 		SUBRANGE -1e38 1e38
$$ 		REL	"CNST13=CNST[13]"
$$ 		INV_REL	"CNST[13]=CNST13"
$$ 		FORMAT	"%14.7f"
$$ 		TEXT	" "
$$ END
$$ T_NAME		D0
$$ 		TYPE	R32
$$ 		CLASS	ACQU
$$ 		SUBRANGE 0.0 1e38
$$ 		REL	"D0=D[0]"
$$ 		INV_REL	"D[0]=D0"
$$ 		UNIT	"sec"
$$ 		FORMAT	"%14.8f sec"
$$ 		TEXT	" "
$$ END
$$ T_NAME		D1
$$ 		TYPE	R32
$$ 		CLASS	ACQU
$$ 		SUBRANGE 0.0 1e38
$$ 		REL	"D1=D[1]"
$$ 		INV_REL	"D[1]=D1"
$$ 		UNIT	"sec"
$$ 		FORMAT	"%14.8f sec"
$$ 		TEXT	" "
$$ END
$$ T_NAME		D6
$$ 		TYPE	R32
$$ 		CLASS	ACQU
$$ 		SUBRANGE 0.0 1e38
$$ 		REL	"D6=D[6]"
$$ 		INV_REL	"D[6]=D6"
$$ 		UNIT	"sec"
$$ 		FORMAT	"%14.8f sec"
$$ 		TEXT	" "
$$ END
$$ T_NAME		D16
$$ 		TYPE	R32
$$ 		CLASS	ACQU
$$ 		SUBRANGE 0.0 1e38
$$ 		REL	"D16=D[16]"
$$ 		INV_REL	"D[16]=D16"
$$ 		UNIT	"sec"
$$ 		FORMAT	"%14.8f sec"
$$ 		TEXT	" "
$$ END
$$ T_NAME		IN0
$$ 		TYPE	R32
$$ 		CLASS	ACQU
$$ 		SUBRANGE 0.0 1e38
$$ 		REL	"IN0=IN[0]"
$$ 		INV_REL	"IN[0]=IN0"
$$ 		UNIT	"sec"
$$ 		FORMAT	"%14.8f sec"
$$ 		TEXT	" "
$$ END
$$ NAME		TDav
$$ 		TEXT	" "
$$ END
$$ NAME		SFO1
$$ 		FORMAT	"%14.7f MHz"
$$ 		TEXT	" "
$$ END
$$ NAME		NUC1
$$ 		NONEDIT
$$ 		TEXT	" "
$$ END
$$ T_NAME		P1
$$ 		TYPE	R32
$$ 		CLASS	ACQU
$$ 		SUBRANGE 0.0 1.0e10
$$ 		REL	"P1=P[1]"
$$ 		INV_REL	"P[1]=P1"
$$ 		UNIT	"usec"
$$ 		FORMAT	"%14.2f usec"
$$ 		TEXT	" "
$$ END
$$ T_NAME		P2
$$ 		TYPE	R32
$$ 		CLASS	ACQU
$$ 		SUBRANGE 0.0 1.0e10
$$ 		REL	"P2=P[2]"
$$ 		INV_REL	"P[2]=P2"
$$ 		UNIT	"usec"
$$ 		FORMAT	"%14.2f usec"
$$ 		TEXT	" "
$$ END
$$ T_NAME		PLW1
$$ 		TYPE	R32
$$ 		CLASS	ACQU
$$ 		REL	"PLW1=PLW[1]"
$$ 		INV_REL	"PLW[1]=PLW1"
$$ 		UNIT	"W"
$$ 		FORMAT	"%14.8f W"
$$ 		TEXT	"power PLW1 "
$$ END
$$ NAME		SFO2
$$ 		FORMAT	"%14.7f MHz"
$$ 		TEXT	" "
$$ END
$$ NAME		NUC2
$$ 		NONEDIT
$$ 		TEXT	" "
$$ END
$$ T_NAME		P3
$$ 		TYPE	R32
$$ 		CLASS	ACQU
$$ 		SUBRANGE 0.0 1.0e10
$$ 		REL	"P3=P[3]"
$$ 		INV_REL	"P[3]=P3"
$$ 		UNIT	"usec"
$$ 		FORMAT	"%14.2f usec"
$$ 		TEXT	" "
$$ END
$$ T_NAME		PLW2
$$ 		TYPE	R32
$$ 		CLASS	ACQU
$$ 		REL	"PLW2=PLW[2]"
$$ 		INV_REL	"PLW[2]=PLW2"
$$ 		UNIT	"W"
$$ 		FORMAT	"%14.8f W"
$$ 		TEXT	"power PLW2 "
$$ END
$$ NAME		GPNAM[1]
$$ 		TEXT	" "
$$ END
$$ T_NAME		GPZ1
$$ 		TYPE	R32
$$ 		CLASS	ACQU
$$ 		SUBRANGE -100.0 100.0
$$ 		REL	"GPZ1=GPZ[1]"
$$ 		INV_REL	"GPZ[1]=GPZ1"
$$ 		UNIT	"%"
$$ 		FORMAT	"%14.2f %"
$$ 		TEXT	" "
$$ END
$$ NAME		GPNAM[2]
$$ 		TEXT	" "
$$ END
$$ T_NAME		GPZ2
$$ 		TYPE	R32
$$ 		CLASS	ACQU
$$ 		SUBRANGE -100.0 100.0
$$ 		REL	"GPZ2=GPZ[2]"
$$ 		INV_REL	"GPZ[2]=GPZ2"
$$ 		UNIT	"%"
$$ 		FORMAT	"%14.2f %"
$$ 		TEXT	" "
$$ END
$$ NAME		GPNAM[3]
$$ 		TEXT	" "
$$ END
$$ T_NAME		GPZ3
$$ 		TYPE	R32
$$ 		CLASS	ACQU
$$ 		SUBRANGE -100.0 100.0
$$ 		REL	"GPZ3=GPZ[3]"
$$ 		INV_REL	"GPZ[3]=GPZ3"
$$ 		UNIT	"%"
$$ 		FORMAT	"%14.2f %"
$$ 		TEXT	" "
$$ END
$$ T_NAME		P16
$$ 		TYPE	R32
$$ 		CLASS	ACQU
$$ 		SUBRANGE 0.0 1.0e10
$$ 		REL	"P16=P[16]"
$$ 		INV_REL	"P[16]=P16"
$$ 		UNIT	"usec"
$$ 		FORMAT	"%14.2f usec"
$$ 		TEXT	" "
$$ END
$$ 
##$PARAMETERFILE=	(parm.txt, ASCII, C:/Users/peter/Documents/Ambident%20reactivity%20of%20diazine%20oxides%20(e.g.%20PyzNO)/NMR%20data%20files/Compound%2023b%20in%20MeCN,%20NMR%20in%20DMSO/1H-15N%20HMBC/pdata/1/parm.txt, 0)
$$ 
$$ Current Data Parameters
$$ NAME           6A155337              
$$ EXPNO                11              
$$ PROCNO                1              
$$ 
$$ F2 - Acquisition Parameters
$$ Date_          20180910              
$$ Time              15.28 h            
$$ INSTRUM        aviii600              
$$ PROBHD   Z150357_0005 (              
$$ PULPROG      hmbcgpndqf              
$$ TD                 4096              
$$ SOLVENT            None              
$$ NS                    4              
$$ DS                   16              
$$ SWH            7812.500 Hz           
$$ FIDRES         3.814697 Hz           
$$ AQ            0.2621440 sec          
$$ RG                 50.8              
$$ DW               64.000 usec         
$$ DE                55.00 usec         
$$ TE                300.0 K            
$$ CNST13        8.0000000              
$$ D0           0.00000300 sec          
$$ D1           1.50000000 sec          
$$ D6           0.06250000 sec          
$$ D16          0.00020000 sec          
$$ IN0          0.00002010 sec          
$$ TDav                  1              
$$ SFO1        600.0737804 MHz          
$$ NUC1                 1H              
$$ P1                11.30 usec         
$$ P2                22.60 usec         
$$ PLW1        14.60000038 W            
$$ SFO2         60.8167242 MHz          
$$ NUC2                15N              
$$ P3                14.70 usec         
$$ PLW2       108.50000000 W            
$$ GPNAM[1]     SMSQ10.100              
$$ GPZ1              70.00 %            
$$ GPNAM[2]     SMSQ10.100              
$$ GPZ2              30.00 %            
$$ GPNAM[3]     SMSQ10.100              
$$ GPZ3              50.10 %            
$$ P16             1000.00 usec         
$$ 
$$ F1 - Acquisition parameters
$$ TD                  256              
$$ SFO1           60.81672 MHz          
$$ FIDRES       194.340790 Hz           
$$ SW              409.026 ppm          
$$ FnMODE               QF              
$$ 
$$ F2 - Processing parameters
$$ SI                 2048              
$$ SF          600.0700000 MHz          
$$ WDW               QSINE              
$$ SSB      0              
$$ LB       0 Hz           
$$ GB       0              
$$ PC                 1.40              
$$ 
$$ F1 - Processing parameters
$$ SI                 1024              
$$ MC2                  QF              
$$ SF           60.8045650 MHz          
$$ WDW               QSINE              
$$ SSB      0              
$$ LB       0 Hz           
$$ GB       0              
$$ 
##$PARAMETERFILE=	(proc2s, ASCII, C:/Users/peter/Documents/Ambident%20reactivity%20of%20diazine%20oxides%20(e.g.%20PyzNO)/NMR%20data%20files/Compound%2023b%20in%20MeCN,%20NMR%20in%20DMSO/1H-15N%20HMBC/pdata/1/proc2s, 0)
$$ ##TITLE= Parameter file, TopSpin 3.5 pl 7
$$ ##JCAMPDX= 5.0
$$ ##DATATYPE= Parameter Values
$$ ##NPOINTS= 3	$$ modification sequence number
$$ ##ORIGIN= Bruker BioSpin GmbH
$$ ##OWNER= AVIII600NMR
$$ $$ 2018-09-10 15:59:55.451 +0100  AVIII600NMR@AVIII600NMR-PC
$$ $$ C:/Bruker/TopSpin3.5pl7/data/PB/nmr/6A155337/11/pdata/1/proc2s
$$ $$ process C:\Bruker\TopSpin3.5pl7\prog\mod\proc2d.exe
$$ ##$ABSF1= 404.5252
$$ ##$ABSF2= -4.582594
$$ ##$ABSG= 5
$$ ##$ABSL= 0
$$ ##$ALPHA= 0
$$ ##$AQORDER= 0
$$ ##$ASSFAC= 0
$$ ##$ASSFACI= 0
$$ ##$ASSFACX= 0
$$ ##$ASSWID= 0
$$ ##$AUNMP= <>
$$ ##$AXLEFT= 0
$$ ##$AXNAME= <F1>
$$ ##$AXNUC= <15N>
$$ ##$AXRIGHT= 0
$$ ##$AXTYPE= 0
$$ ##$AXUNIT= <>
$$ ##$AZFE= 0.1
$$ ##$AZFW= 0.5
$$ ##$BCFW= 0
$$ ##$BC_mod= 0
$$ ##$BYTORDP= 0
$$ ##$COROFFS= 0
$$ ##$CY= -3
$$ ##$DATMOD= 1
$$ ##$DC= 0
$$ ##$DFILT= <>
$$ ##$DTYPP= 0
$$ ##$ERETIC= no
$$ ##$F1P= 404.821685791016
$$ ##$F2P= -4.88034942238687
$$ ##$FCOR= 0.5
$$ ##$FTSIZE= 1024
$$ ##$FT_mod= 6
$$ ##$GAMMA= 0
$$ ##$GB= 0
$$ ##$INTBC= 1
$$ ##$INTSCL= 1
$$ ##$ISEN= 128
$$ ##$LB= 0
$$ ##$LEV0= 0
$$ ##$LPBIN= 512
$$ ##$MAXI= 10000
$$ ##$MC2= 0
$$ ##$MEAN= 0
$$ ##$ME_mod= 2
$$ ##$MI= 1
$$ ##$MddCEXP= no
$$ ##$MddCT_SP= no
$$ ##$MddF180= no
$$ ##$MddLAMBDA= 0
$$ ##$MddMEMORY= 0
$$ ##$MddMERGE= 0
$$ ##$MddNCOMP= 0
$$ ##$MddNITER= 0
$$ ##$MddNOISE= 0
$$ ##$MddPHASE= 0
$$ ##$MddSEED= 0
$$ ##$MddSRSIZE= 0
$$ ##$Mdd_CsALG= 0
$$ ##$Mdd_CsLAMBDA= 0
$$ ##$Mdd_CsNITER= 0
$$ ##$Mdd_CsNORM= 0
$$ ##$Mdd_CsVE= yes
$$ ##$Mdd_CsZF= 0
$$ ##$Mdd_LrLAMBDA= 0
$$ ##$Mdd_LrNITER= 0
$$ ##$Mdd_LrRANK= 0
$$ ##$Mdd_LrZF= 0
$$ ##$Mdd_mod= 0
$$ ##$NCOEF= 32
$$ ##$NC_proc= -1
$$ ##$NLEV= 6
$$ ##$NOISF1= 0
$$ ##$NOISF2= 0
$$ ##$NSP= 0
$$ ##$NTH_PI= 0
$$ ##$NZP= 0
$$ ##$OFFSET= 404.5252
$$ ##$PC= 4
$$ ##$PHC0= 0
$$ ##$PHC1= 0
$$ ##$PH_mod= 2
$$ ##$PKNL= no
$$ ##$PPARMOD= 1
$$ ##$PPDIAG= 0
$$ ##$PPIPTYP= 0
$$ ##$PPMPNUM= 2147483647
$$ ##$PPRESOL= 1
$$ ##$PSCAL= 1
$$ ##$PSIGN= 0
$$ ##$PYNMP= <proc.py>
$$ ##$RDF1= 0
$$ ##$RDF2= 0
$$ ##$RDFWHM= 0
$$ ##$RDINT= 0
$$ ##$RDPOS= 0
$$ ##$REVERSE= no
$$ ##$SF= 60.804565
$$ ##$SI= 1024
$$ ##$SIGF1= 404.5252
$$ ##$SIGF2= -4.582594
$$ ##$SINO= 16
$$ ##$SIOLD= 1024
$$ ##$SPECTYP= <>
$$ ##$SREF_mod= 1
$$ ##$SREGLST= <1H.DMSO>
$$ ##$SSB= 0
$$ ##$STSI= 1024
$$ ##$STSR= 0
$$ ##$SW_p= 24875.6218905473
$$ ##$SYMM= 0
$$ ##$S_DEV= 350
$$ ##$TDeff= 512
$$ ##$TDoff= 0
$$ ##$TI= <>
$$ ##$TILT= no
$$ ##$TM1= 0
$$ ##$TM2= 0
$$ ##$TOPLEV= 0
$$ ##$USERP1= <user>
$$ ##$USERP2= <user>
$$ ##$USERP3= <user>
$$ ##$USERP4= <user>
$$ ##$USERP5= <user>
$$ ##$WDW= 4
$$ ##$XDIM= 1024
$$ ##$YMAX_p= 35346165
$$ ##$YMIN_p= 0
$$ ##END=
$$ 
##$PARAMETERFILE=	(procs, ASCII, C:/Users/peter/Documents/Ambident%20reactivity%20of%20diazine%20oxides%20(e.g.%20PyzNO)/NMR%20data%20files/Compound%2023b%20in%20MeCN,%20NMR%20in%20DMSO/1H-15N%20HMBC/pdata/1/procs, 0)
$$ ##TITLE= Parameter file, TopSpin 3.5 pl 7
$$ ##JCAMPDX= 5.0
$$ ##DATATYPE= Parameter Values
$$ ##NPOINTS= 7	$$ modification sequence number
$$ ##ORIGIN= Bruker BioSpin GmbH
$$ ##OWNER= AVIII600NMR
$$ $$ 2018-09-10 15:59:55.497 +0100  AVIII600NMR@AVIII600NMR-PC
$$ $$ C:/Bruker/TopSpin3.5pl7/data/PB/nmr/6A155337/11/pdata/1/procs
$$ $$ process C:\Bruker\TopSpin3.5pl7\prog\mod\proc2d.exe
$$ ##$ABSF1= 12.80962
$$ ##$ABSF2= -0.2096945
$$ ##$ABSG= 5
$$ ##$ABSL= 0
$$ ##$ALPHA= 0
$$ ##$AQORDER= 0
$$ ##$ASSFAC= 0
$$ ##$ASSFACI= 0
$$ ##$ASSFACX= 0
$$ ##$ASSWID= 0
$$ ##$AUNMP= <proc_2dpl>
$$ ##$AXLEFT= 0
$$ ##$AXNAME= <F2>
$$ ##$AXNUC= <1H>
$$ ##$AXRIGHT= 0
$$ ##$AXTYPE= 0
$$ ##$AXUNIT= <>
$$ ##$AZFE= 0.1
$$ ##$AZFW= 0.5
$$ ##$BCFW= 0
$$ ##$BC_mod= 0
$$ ##$BYTORDP= 0
$$ ##$COROFFS= 0
$$ ##$CY= -3
$$ ##$DATMOD= 1
$$ ##$DC= 0
$$ ##$DFILT= <>
$$ ##$DTYPP= 0
$$ ##$ERETIC= no
$$ ##$F1P= 12.8082599639893
$$ ##$F2P= -0.20834297338942
$$ ##$FCOR= 0.5
$$ ##$FTSIZE= 2048
$$ ##$FT_mod= 6
$$ ##$GAMMA= 0
$$ ##$GB= 0
$$ ##$INTBC= 1
$$ ##$INTSCL= 1
$$ ##$ISEN= 128
$$ ##$LB= 0
$$ ##$LEV0= 5
$$ ##$LPBIN= 0
$$ ##$MAXI= 10000
$$ ##$MC2= 0
$$ ##$MEAN= 0
$$ ##$ME_mod= 0
$$ ##$MI= 0
$$ ##$MddCEXP= no
$$ ##$MddCT_SP= no
$$ ##$MddF180= no
$$ ##$MddLAMBDA= 0
$$ ##$MddMEMORY= 0
$$ ##$MddMERGE= 0
$$ ##$MddNCOMP= 0
$$ ##$MddNITER= 0
$$ ##$MddNOISE= 0
$$ ##$MddPHASE= 0
$$ ##$MddSEED= 0
$$ ##$MddSRSIZE= 0
$$ ##$Mdd_CsALG= 0
$$ ##$Mdd_CsLAMBDA= 0
$$ ##$Mdd_CsNITER= 0
$$ ##$Mdd_CsNORM= 0
$$ ##$Mdd_CsVE= yes
$$ ##$Mdd_CsZF= 0
$$ ##$Mdd_LrLAMBDA= 0
$$ ##$Mdd_LrNITER= 0
$$ ##$Mdd_LrRANK= 0
$$ ##$Mdd_LrZF= 0
$$ ##$Mdd_mod= 0
$$ ##$NCOEF= 0
$$ ##$NC_proc= -1
$$ ##$NLEV= 20
$$ ##$NOISF1= 0
$$ ##$NOISF2= 0
$$ ##$NSP= 0
$$ ##$NTH_PI= 0
$$ ##$NZP= 0
$$ ##$OFFSET= 12.80962
$$ ##$PC= 1.4
$$ ##$PHC0= 0
$$ ##$PHC1= 0
$$ ##$PH_mod= 0
$$ ##$PKNL= yes
$$ ##$PPARMOD= 1
$$ ##$PPDIAG= 0
$$ ##$PPIPTYP= 0
$$ ##$PPMPNUM= 2147483647
$$ ##$PPRESOL= 1
$$ ##$PSCAL= 0
$$ ##$PSIGN= 0
$$ ##$PYNMP= <proc.py>
$$ ##$RDF1= 0
$$ ##$RDF2= 0
$$ ##$RDFWHM= 0
$$ ##$RDINT= 0
$$ ##$RDPOS= 0
$$ ##$REVERSE= no
$$ ##$SF= 600.07
$$ ##$SI= 2048
$$ ##$SIGF1= 12.80962
$$ ##$SIGF2= -0.2096945
$$ ##$SINO= 16
$$ ##$SIOLD= 2048
$$ ##$SPECTYP= <>
$$ ##$SREF_mod= 1
$$ ##$SREGLST= <1H.C6D6>
$$ ##$SSB= 0
$$ ##$STSI= 2048
$$ ##$STSR= 0
$$ ##$SW_p= 7812.49999999737
$$ ##$SYMM= 0
$$ ##$S_DEV= 350
$$ ##$TDeff= 4096
$$ ##$TDoff= 0
$$ ##$TI= <>
$$ ##$TILT= no
$$ ##$TM1= 0
$$ ##$TM2= 0
$$ ##$TOPLEV= 100
$$ ##$USERP1= <user>
$$ ##$USERP2= <user>
$$ ##$USERP3= <user>
$$ ##$USERP4= <user>
$$ ##$USERP5= <user>
$$ ##$WDW= 4
$$ ##$XDIM= 2048
$$ ##$YMAX_p= 35346165
$$ ##$YMIN_p= 0
$$ ##END=
$$ 
##$PARAMETERFILE=	(pulseprogram, ASCII, C:/Users/peter/Documents/Ambident%20reactivity%20of%20diazine%20oxides%20(e.g.%20PyzNO)/NMR%20data%20files/Compound%2023b%20in%20MeCN,%20NMR%20in%20DMSO/1H-15N%20HMBC/pulseprogram, 0)
$$ # 1 "C:/Bruker/TopSpin3.5pl7/exp/stan/nmr/lists/pp/hmbcgpndqf"
$$ ;hmbcgpndqf
$$ ;avance-version (12/01/11)
$$ ;HMBC
$$ ;2D H-1/X correlation via heteronuclear zero and double quantum
$$ ;   coherence
$$ ;optimized on long range couplings
$$ ;no decoupling during acquisition
$$ ;using gradient pulses for selection
$$ ;
$$ ;$CLASS=HighRes
$$ ;$DIM=2D
$$ ;$TYPE=
$$ ;$SUBTYPE=
$$ ;$COMMENT=
$$ 
$$ 
$$ # 1 "C:/Bruker/TopSpin3.5pl7/exp/stan/nmr/lists/pp/Avance.incl" 1
$$ ;Avance3.incl
$$ ;   for AV III
$$ ;
$$ ;avance-version (13/06/17)
$$ ;
$$ ;$CLASS=HighRes Incl
$$ ;$COMMENT=
$$ # 169 "C:/Bruker/TopSpin3.5pl7/exp/stan/nmr/lists/pp/Avance.incl"
$$ ;$Id: Avance3.incl,v 1.10.2.2 2013/08/30 09:43:33 ber Exp $
$$ # 17 "C:/Bruker/TopSpin3.5pl7/exp/stan/nmr/lists/pp/hmbcgpndqf" 2
$$ 
$$ # 1 "C:/Bruker/TopSpin3.5pl7/exp/stan/nmr/lists/pp/Grad.incl" 1
$$ ;Grad2.incl  -  include file for Gradient Spectroscopy
$$ ;   for TCU3
$$ ;
$$ ;avance-version (07/01/17)
$$ ;
$$ ;$CLASS=HighRes Incl
$$ ;$COMMENT=
$$ 
$$ # 27 "C:/Bruker/TopSpin3.5pl7/exp/stan/nmr/lists/pp/Grad.incl"
$$ define list<gradient> EA=<EA>
$$ 
$$ 
$$ # 31 "C:/Bruker/TopSpin3.5pl7/exp/stan/nmr/lists/pp/Grad.incl"
$$ ;$Id: Grad2.incl,v 1.14 2012/01/31 17:49:21 ber Exp $
$$ # 18 "C:/Bruker/TopSpin3.5pl7/exp/stan/nmr/lists/pp/hmbcgpndqf" 2
$$ 
$$   
$$ 
$$ "p2=p1*2"
$$ "d6=1s/(cnst13*2)"
$$ # 25 "C:/Bruker/TopSpin3.5pl7/exp/stan/nmr/lists/pp/hmbcgpndqf"
$$ "d0=3u"
$$ 
$$ "in0=inf1/2"
$$ 
$$ # 1 "mc_line 30 file C:/Bruker/TopSpin3.5pl7/exp/stan/nmr/lists/pp/hmbcgpndqf exp. def. part of mc cmd. before ze"
$$ ; dimension 2D; AQ_mode  (F1) QF
$$ define delay MCWRK
$$ define delay MCREST
$$ define delay d0orig
$$ "d0orig=d0"
$$ define loopcounter t1loop
$$ "t1loop=0"
$$ define loopcounter ph1loop
$$ "ph1loop=0"
$$ define loopcounter ST1CNT
$$ "ST1CNT = td1 / 1"
$$ "MCREST = d1 - d1"
$$ "MCWRK = 0.500000*d1"
$$ 
$$     dccorr
$$ # 30 "C:/Bruker/TopSpin3.5pl7/exp/stan/nmr/lists/pp/hmbcgpndqf"
$$ # 30 "C:/Bruker/TopSpin3.5pl7/exp/stan/nmr/lists/pp/hmbcgpndqf"
$$ 1 ze 
$$ # 1 "mc_line 30 file C:/Bruker/TopSpin3.5pl7/exp/stan/nmr/lists/pp/hmbcgpndqf exp. def. of mc cmd. after ze"
$$ LBLAV, MCWRK
$$       "d0=d0orig + t1loop * in0 "
$$ # 31 "C:/Bruker/TopSpin3.5pl7/exp/stan/nmr/lists/pp/hmbcgpndqf"
$$ # 1 "mc_line 31 file C:/Bruker/TopSpin3.5pl7/exp/stan/nmr/lists/pp/hmbcgpndqf exp. start label for mc cmd."
$$ 2 MCWRK 
$$ LBLST1, MCWRK
$$   MCREST
$$ # 32 "C:/Bruker/TopSpin3.5pl7/exp/stan/nmr/lists/pp/hmbcgpndqf"
$$ 3 p1 ph1
$$   d6
$$   p3:f2 ph3
$$   d0
$$   50u setnmr3|0 setnmr0|34|32|33 ctrlgrad 0
$$   p16:gp1
$$   d16
$$   p2 ph2
$$   50u
$$   p16:gp2
$$   d16
$$   d0
$$   p3:f2 ph4
$$   4u
$$   p16:gp3
$$   d16
$$   4u setnmr3^0 setnmr0^34^32^33 ctrlgrad 7
$$   go=2 ph31
$$ # 1 "mc_line 50 file C:/Bruker/TopSpin3.5pl7/exp/stan/nmr/lists/pp/hmbcgpndqf exp. mc cmd. in line"
$$   MCWRK  wr #0 if #0 zd 
$$ 
$$   "t1loop+=1"
$$       "d0=d0orig + t1loop * in0 "
$$   lo to LBLST1 times ST1CNT
$$   MCWRK 
$$   "t1loop=0"
$$   MCWRK rf #0
$$   lo to LBLAV times tdav
$$ # 51 "C:/Bruker/TopSpin3.5pl7/exp/stan/nmr/lists/pp/hmbcgpndqf"
$$ exit 
$$   
$$ 
$$ ph1=0 
$$ ph2=0 0 2 2
$$ ph3=0 2
$$ ph4=0 0 0 0 2 2 2 2
$$ ph31=0 2 0 2 2 0 2 0
$$ 
$$ # 61 "C:/Bruker/TopSpin3.5pl7/exp/stan/nmr/lists/pp/hmbcgpndqf"
$$ ;pl1 : f1 channel - power level for pulse (default)
$$ ;pl2 : f2 channel - power level for pulse (default)
$$ ;p1 : f1 channel -  90 degree high power pulse
$$ ;p2 : f1 channel - 180 degree high power pulse
$$ ;p3 : f2 channel -  90 degree high power pulse
$$ ;p16: homospoil/gradient pulse
$$ ;d0 : incremented delay (2D)                  [3 usec]
$$ ;d1 : relaxation delay; 1-5 * T1
$$ ;d6 : delay for evolution of long range couplings
$$ ;d16: delay for homospoil/gradient recovery
$$ ;cnst13: = J(XH) long range
$$ ;inf1: 1/SW(X) = 2 * DW(X)
$$ ;in0: 1/(2 * SW(X)) = DW(X)
$$ ;nd0: 2
$$ ;ns: 2 * n
$$ ;ds: 16
$$ ;td1: number of experiments
$$ ;FnMODE: QF
$$ 
$$ ;use gradient ratio:	gp 1 : gp 2 : gp 3
$$ ;			  50 :   30 : 40.1   for C-13
$$ ;			  70 :   30 : 50.1   for N-15
$$ 
$$ ;for z-only gradients:
$$ ;gpz1: 50% for C-13, 70% for N-15
$$ ;gpz2: 30%
$$ ;gpz3: 40.1% for C-13, 50.1% for N-15
$$ # 89 "C:/Bruker/TopSpin3.5pl7/exp/stan/nmr/lists/pp/hmbcgpndqf"
$$ ;use gradient files:   
$$ ;gpnam1: SMSQ10.100
$$ ;gpnam2: SMSQ10.100
$$ ;gpnam3: SMSQ10.100
$$ 
$$ 
$$ # 96 "C:/Bruker/TopSpin3.5pl7/exp/stan/nmr/lists/pp/hmbcgpndqf"
$$ ;$Id: hmbcgpndqf,v 1.6 2012/01/31 17:49:23 ber Exp $
$$ 
##$PARAMETERFILE=	(title, ASCII, C:/Users/peter/Documents/Ambident%20reactivity%20of%20diazine%20oxides%20(e.g.%20PyzNO)/NMR%20data%20files/Compound%2023b%20in%20MeCN,%20NMR%20in%20DMSO/1H-15N%20HMBC/pdata/1/title, 0)
$$ Analyst LB
$$ Instrument Name GH003107
$$ Peter Byrne
$$ KS 197
$$ Cryoprobe BB-H&F; 300K
$$ 
##$PARAMETERFILE=	(uxnmr.par, ASCII, C:/Users/peter/Documents/Ambident%20reactivity%20of%20diazine%20oxides%20(e.g.%20PyzNO)/NMR%20data%20files/Compound%2023b%20in%20MeCN,%20NMR%20in%20DMSO/1H-15N%20HMBC/uxnmr.par, 0)
$$ ##TITLE= Parameter file, TopSpin 3.5 pl 7
$$ ##JCAMPDX= 5.0
$$ ##DATATYPE= Parameter Values
$$ ##NPOINTS= 147	$$ modification sequence number
$$ ##ORIGIN= Bruker BioSpin GmbH
$$ ##OWNER= nmrsu
$$ $$ 2017-10-03 16:37:12.575 +0100  NMRSU@AVIII600NMR-PC
$$ $$ C:/Bruker/TopSpin3.5pl7/conf/instr/aviii600/uxnmr.par
$$ $$ process C:\Bruker\TopSpin3.5pl7\prog\mod\cfserverav3.exe
$$ ##$ACB= 0
$$ ##$ACBTAT= (0..23)
$$ 0 72 88 50 88 0 0 0 0 0 0 0 0 0 0 0 0 0 0 0 0 0 0 0
$$ ##$ACBTBA= (0..23)
$$ 0 0 0 0 0 0 0 0 0 0 0 0 0 0 0 0 0 0 0 0 0 0 0 0
$$ ##$ACBTBLK= (0..23)
$$ 0 34 33 0 35 0 0 0 0 0 0 0 0 0 0 0 0 0 0 0 0 0 0 0
$$ ##$ACBTCTL= (0..23)
$$ 0 6 6 6 6 0 0 0 0 0 0 0 0 0 0 0 0 0 0 0 0 0 0 0
$$ ##$ACBTDI= (0..23)
$$ 0 -1779670019 -1779670019 -1779670019 -1779670020 0 0 0 0 0 0 0 0 0 0 0
$$ 0 0 0 0 0 0 0 0
$$ ##$ACBTDM= (0..23)
$$ 0 25 10 10 10 0 0 0 0 0 0 0 0 0 0 0 0 0 0 0 0 0 0 0
$$ ##$ACBTFHI= (0..23)
$$ 0 600 365 92 365 0 0 0 0 0 0 0 0 0 0 0 0 0 0 0 0 0 0 0
$$ ##$ACBTFL= (0..23)
$$ 0 248 248 88 248 0 0 0 0 0 0 0 0 0 0 0 0 0 0 0 0 0 0 0
$$ ##$ACBTFLO= (0..23)
$$ 0 180 6 30 6 0 0 0 0 0 0 0 0 0 0 0 0 0 0 0 0 0 0 0
$$ ##$ACBTINP= (0..23)
$$ 0 2 1 16 3 0 0 0 0 0 0 0 0 0 0 0 0 0 0 0 0 0 0 0
$$ ##$ACBTOUT= (0..23)
$$ 0 1 2 3 1 0 0 0 0 0 0 0 0 0 0 0 0 0 0 0 0 0 0 0
$$ ##$ACBTPO= (0..23)
$$ 0 100000 300000 150000 300000 0 0 0 0 0 0 0 0 0 0 0 0 0 0 0 0 0 0 0
$$ ##$ACBTPW= (0..23)
$$ 0 100 100 5 100 0 0 0 0 0 0 0 0 0 0 0 0 0 0 0 0 0 0 0
$$ ##$ACBTSB= (0..23)
$$ 0 0 0 0 0 0 0 0 0 0 0 0 0 0 0 0 0 0 0 0 0 0 0 0
$$ ##$ACBTSDT= (0..23)
$$ 0 2 2 2 2 0 0 0 0 0 0 0 0 0 0 0 0 0 0 0 0 0 0 0
$$ ##$ACBTY= <no>
$$ ##$AMPDFLT= no
$$ ##$AQSBDCH= (0..95)
$$ 0 0 0 0 0 0 0 0 255 255 255 255 255 255 255 255 255 255 255 255 255 255
$$ 255 255 255 255 255 255 255 255 255 255 255 255 255 255 255 255 255 255
$$ 255 255 255 255 255 255 255 255 255 255 255 255 255 255 255 255 255 255
$$ 255 255 255 255 255 255 255 255 255 255 255 255 255 255 255 255 255 255
$$ 255 255 255 255 255 255 255 255 255 255 255 255 255 255 255 255 255 255
$$ 255 255
$$ ##$AQSBDHW= (0..95)
$$ 4 1 8 8 8 0 0 0 255 255 255 255 255 255 255 255 255 255 255 255 255 255
$$ 255 255 255 255 255 255 255 255 255 255 255 255 255 255 255 255 255 255
$$ 255 255 255 255 255 255 255 255 255 255 255 255 255 255 255 255 255 255
$$ 255 255 255 255 255 255 255 255 255 255 255 255 255 255 255 255 255 255
$$ 255 255 255 255 255 255 255 255 255 255 255 255 255 255 255 255 255 255
$$ 255 255
$$ ##$AQSBDID= (0..95)
$$ 82 88 83 83 83 80 66 66 255 255 255 255 255 255 255 255 255 255 255 255
$$ 255 255 255 255 255 255 255 255 255 255 255 255 255 255 255 255 255 255
$$ 255 255 255 255 255 255 255 255 255 255 255 255 255 255 255 255 255 255
$$ 255 255 255 255 255 255 255 255 255 255 255 255 255 255 255 255 255 255
$$ 255 255 255 255 255 255 255 255 255 255 255 255 255 255 255 255 255 255
$$ 255 255 255 255
$$ ##$AQSBDNO= (0..95)
$$ 1 1 1 2 3 1 1 1 255 255 255 255 255 255 255 255 255 255 255 255 255 255
$$ 255 255 255 255 255 255 255 255 255 255 255 255 255 255 255 255 255 255
$$ 255 255 255 255 255 255 255 255 255 255 255 255 255 255 255 255 255 255
$$ 255 255 255 255 255 255 255 255 255 255 255 255 255 255 255 255 255 255
$$ 255 255 255 255 255 255 255 255 255 255 255 255 255 255 255 255 255 255
$$ 255 255
$$ ##$AQSBDSL= (0..95)
$$ 2 3 4 5 6 21 255 1 255 255 255 255 255 255 255 255 255 255 255 255 255
$$ 255 255 255 255 255 255 255 255 255 255 255 255 255 255 255 255 255 255
$$ 255 255 255 255 255 255 255 255 255 255 255 255 255 255 255 255 255 255
$$ 255 255 255 255 255 255 255 255 255 255 255 255 255 255 255 255 255 255
$$ 255 255 255 255 255 255 255 255 255 255 255 255 255 255 255 255 255 255
$$ 255 255 255
$$ ##$AQSBDTY= (0..95)
$$ 66 192 25 25 25 207 209 7 255 255 255 255 255 255 255 255 255 255 255 255
$$ 255 255 255 255 255 255 255 255 255 255 255 255 255 255 255 255 255 255
$$ 255 255 255 255 255 255 255 255 255 255 255 255 255 255 255 255 255 255
$$ 255 255 255 255 255 255 255 255 255 255 255 255 255 255 255 255 255 255
$$ 255 255 255 255 255 255 255 255 255 255 255 255 255 255 255 255 255 255
$$ 255 255 255 255
$$ ##$AQSBUAD= (0..95)
$$ 16 52 36 37 38 33 32 32 255 255 255 255 255 255 255 255 255 255 255 255
$$ 255 255 255 255 255 255 255 255 255 255 255 255 255 255 255 255 255 255
$$ 255 255 255 255 255 255 255 255 255 255 255 255 255 255 255 255 255 255
$$ 255 255 255 255 255 255 255 255 255 255 255 255 255 255 255 255 255 255
$$ 255 255 255 255 255 255 255 255 255 255 255 255 255 255 255 255 255 255
$$ 255 255 255 255
$$ ##$AQSECL= (0..95)
$$ 4 2 2 2 2 1 2 255 255 255 255 255 255 255 255 255 255 255 255 255 255 255
$$ 255 255 255 255 255 255 255 255 255 255 255 255 255 255 255 255 255 255
$$ 255 255 255 255 255 255 255 255 255 255 255 255 255 255 255 255 255 255
$$ 255 255 255 255 255 255 255 255 255 255 255 255 255 255 255 255 255 255
$$ 255 255 255 255 255 255 255 255 255 255 255 255 255 255 255 255 255 255
$$ 255 255
$$ ##$AQSECLS= (0..95)
$$ 3 1 2 2 2 0 3 255 255 255 255 255 255 255 255 255 255 255 255 255 255 255
$$ 255 255 255 255 255 255 255 255 255 255 255 255 255 255 255 255 255 255
$$ 255 255 255 255 255 255 255 255 255 255 255 255 255 255 255 255 255 255
$$ 255 255 255 255 255 255 255 255 255 255 255 255 255 255 255 255 255 255
$$ 255 255 255 255 255 255 255 255 255 255 255 255 255 255 255 255 255 255
$$ 255 255
$$ ##$AQSETH1= <no>
$$ ##$AQSETH2= <no>
$$ ##$AQSSPLT= no
$$ ##$ATT19F= (0..1)
$$ 0 0
$$ ##$ATT1H= (0..1)
$$ 0 0
$$ ##$ATT3H= (0..1)
$$ 0 0
$$ ##$ATTX= (0..1)
$$ 0 0
$$ ##$ATTY= (0..1)
$$ 0 0
$$ ##$ATTZ= (0..1)
$$ 0 0
$$ ##$BACSAIR= yes
$$ ##$BACSCAP= 596
$$ ##$BACSDEL= 0
$$ ##$BACSFCM= no
$$ ##$BACSOPT= <>
$$ ##$BACSTY= <tty04>
$$ ##$BARPTY= <no>
$$ ##$BFREQ= 600.07
$$ ##$BGAETH= (0..9)
$$ <no> <no> <no> <no> <no> <no> <no> <no> <no> <no>
$$ ##$BIRDS= yes
$$ ##$BMPC= 0
$$ ##$BMPCTY= <no>
$$ ##$BPSUTY= <no>
$$ ##$BSMS= 2
$$ ##$BSMS19FLock= no
$$ ##$BSMSETH= <149.236.99.20>
$$ ##$BSMSTY= <no>
$$ ##$BgaChFac2= (0..7)
$$ 0 0 0 0 0 0 0 0
$$ ##$BgaChMap= (0..7)
$$ 0 0 0 0 0 0 0 0
$$ ##$BgaChMaxv= (0..7)
$$ 0 0 0 0 0 0 0 0
$$ ##$BgaChRouting= (0..63)
$$ 0 0 0 0 0 0 0 0 0 0 0 0 0 0 0 0 0 0 0 0 0 0 0 0 0 0 0 0 0 0 0 0 0 0 0 0
$$ 0 0 0 0 0 0 0 0 0 0 0 0 0 0 0 0 0 0 0 0 0 0 0 0 0 0 0 0
$$ ##$BgaChShimMap= (0..7)
$$ 0 0 0 0 0 0 0 0
$$ ##$BgaChShimMaxv= (0..7)
$$ 0 0 0 0 0 0 0 0
$$ ##$BlaEth= (0..9)
$$ <149.236.99.253> <149.236.99.252> <no> <no> <no> <no> <no> <no> <> <>
$$ ##$BlaNam= (0..9)
$$ <BLAXH2H300/100/150 E 200-600MHZ> <BLAX300 E 6-365MHZ> <> <> <> <> <> <>
$$ <> <>
$$ ##$BlaPN= (0..9)
$$ <W1345096> <W1345092> <> <> <> <> <> <> <> <>
$$ ##$BlaSN= (0..9)
$$ <0236> <0075> <> <> <> <> <> <> <> <>
$$ ##$BsmsAuxEth= <no>
$$ ##$CFASMOD= (0..7)
$$ 1 1 1 1 1 1 1 1
$$ ##$CFASMUL= (0..7)
$$ 1 1 1 1 1 1 1 1
$$ ##$CNFTXDR= (0..7)
$$ 6 6 6 0 0 0 0 0
$$ ##$COMDIG2= 0
$$ ##$CPDBTY= <no>
$$ ##$CRCOTY= <tty01>
$$ ##$CSW1= (0..31)
$$ 2 2 0 16 3 3 0 0 0 0 0 0 0 0 0 0 0 0 0 0 0 0 0 0 0 0 0 0 0 0 0 0
$$ ##$CSW2= (0..31)
$$ 1 1 0 0 0 0 0 0 0 0 0 0 0 0 0 0 0 0 0 0 0 0 0 0 0 0 0 0 0 0 0 0
$$ ##$CSWNUM= (0..7)
$$ 4 3 0 0 0 0 0 0
$$ ##$ConsolePnSn= <>
$$ ##$CryoProAccPnSn= <>
$$ ##$Ctb1Eth= <no>
$$ ##$CubeEth= (0..7)
$$ <no> <no> <no> <no> <no> <no> <no> <no>
$$ ##$CustRegisterNo= <>
$$ ##$DATSTAT= no
$$ ##$DIGI140= (0..7)
$$ 0 0 0 0 0 0 0 0
$$ ##$DIGIB12= (0..7)
$$ 0 0 0 0 0 0 0 0
$$ ##$DIGIB16= (0..7)
$$ 0 0 0 0 0 0 0 0
$$ ##$DIGIFA= (0..7)
$$ 0 0 0 0 0 0 0 0
$$ ##$DIGIFOURIER= 0
$$ ##$DIGIHA= (0..7)
$$ 0 0 0 0 0 0 0 0
$$ ##$DIGIHAF= (0..7)
$$ 0 0 0 0 0 0 0 0
$$ ##$DIGIHRD= (0..7)
$$ 0 0 0 0 0 0 0 0
$$ ##$DIGIIA= (0..7)
$$ 0 0 0 0 0 0 0 0
$$ ##$DIGIO16= (0..7)
$$ 0 0 0 0 0 0 0 0
$$ ##$DIGISA= (0..7)
$$ 0 0 0 0 0 0 0 0
$$ ##$DIGISAF= (0..7)
$$ 0 0 0 0 0 0 0 0
$$ ##$DIGISL= (0..7)
$$ 0 0 0 0 0 0 0 0
$$ ##$DIGITYI= (0..7)
$$ 0 0 0 0 0 0 0 0
$$ ##$DIGITYP= (0..7)
$$ 0 0 0 0 0 0 0 0
$$ ##$DIGITZ= 0
$$ ##$DPPFAC= 1
$$ ##$DRMSETH= <no>
$$ ##$DRU= yes
$$ ##$DRUETH= (0..33)
$$ <no> <149.236.99.89> <no> <no> <no> <no> <no> <no> <no> <no> <no> <no>
$$ <no> <no> <no> <no> <no> <no> <no> <no> <no> <no> <no> <no> <no> <no> <no>
$$ <no> <no> <no> <no> <no> <no> <>
$$ ##$Description= <Avance III>
$$ ##$DppType= 0
$$ ##$FCUMEM= (0..7)
$$ 16777208 16777208 16777208 0 0 0 0 0
$$ ##$FCUPAL= (0..7)
$$ 0 0 0 0 0 0 0 0
$$ ##$FGSVTY= <no>
$$ ##$FQMIX= 0
$$ ##$FUNCMOD= <>
$$ ##$FourPeriBdEth= <no>
$$ ##$FourShimBdEth= <no>
$$ ##$FourierPicsCon= no
$$ ##$GCUTYPE= 10
$$ ##$GCUTYPE2= 0
$$ ##$GPREDEL= 0
$$ ##$GPSCUTY= <no>
$$ ##$GRADRES= 5
$$ ##$GTUTY= <no>
$$ ##$GcConn= (0..1)
$$ 1 0
$$ ##$GradAmpGain= (0..7)
$$ 0 0 0 0 0 0 0 0
$$ ##$GradAmpMaxCurX= (0..7)
$$ 0 0 0 0 0 0 0 0
$$ ##$GradAmpMaxCurY= (0..7)
$$ 0 0 0 0 0 0 0 0
$$ ##$GradAmpMaxCurZ= (0..7)
$$ 9.99999904632568 0 0 0 0 0 0 0
$$ ##$GradAmpName= (0..7)
$$ <GAB in BSMS> <> <> <> <> <> <> <>
$$ ##$GradAmpPN= (0..7)
$$ <> <> <> <> <> <> <> <>
$$ ##$GradAmpSN= (0..7)
$$ <> <> <> <> <> <> <> <>
$$ ##$GradAmpType= (0..7)
$$ 2 0 0 0 0 0 0 0
$$ ##$GradPowClkCtrl= 0
$$ ##$GradPowClkTime= 0
$$ ##$GradPowImax= 0
$$ ##$GradPowType= 0
$$ ##$GradPowVmax= 0
$$ ##$HDIETH= (0..5)
$$ <no> <no> <no> <no> <no> <no>
$$ ##$HFAC= 3
$$ ##$HPCU= 0
$$ ##$HPCUTY= <no>
$$ ##$HPTXLP= (0..3)
$$ -1 -1 -1 -1
$$ ##$HPTXPI= (0..3)
$$ 0 0 0 0
$$ ##$HPTXPO= (0..3)
$$ 0 0 0 0
$$ ##$HPTXTY= (0..3)
$$ 0 0 0 0
$$ ##$HpprCoverType= 1
$$ ##$IF451= 0
$$ ##$IFREQ= 1
$$ ##$INJPTY= <no>
$$ ##$INTFPR= 0
$$ ##$IPSOETH= <149.236.99.254>
$$ ##$IPSOTYPE= 1
$$ ##$LDUETH= (0..0)
$$ <no>
$$ ##$LOCKCONF= <DL>
$$ ##$LOCKTY= <no>
$$ ##$LOCSWID= 0
$$ ##$LOCSWIF= 0
$$ ##$LVDSSPLITETH= (0..5)
$$ <no> <no> <no> <no> <no> <no>
$$ ##$Location= <>
$$ ##$M2FAC= 0
$$ ##$MAS= 0
$$ ##$MASETIME= 10
$$ ##$MASITIME= 10
$$ ##$MASTY= <no>
$$ ##$MAS_CT= 0
$$ ##$MAS_SG= 0
$$ ##$MAS_TO= 0
$$ ##$MEMPRM= 0
$$ ##$MHFAC= 0
$$ ##$MXFAC= 0
$$ ##$MagnCoilPnSn= <>
$$ ##$MagnDewarPnSn= <>
$$ ##$MasEth= <no>
$$ ##$NAMPD= (0..17)
$$ <> <HPLNA 19F1H> <XBB19F 2HS> <2H> <13C> <15N> <> <> <> <> <> <> <> <>
$$ <> <> <> <>
$$ ##$NFCU= 3
$$ ##$NFRED= 0
$$ ##$NMRCH= 2
$$ ##$NMRMEM= 16384
$$ ##$NPSGU= 0
$$ ##$NRCU= 1
$$ ##$NROUT= 0
$$ ##$NSGU= 3
$$ ##$OrderNo= <10246872>
$$ ##$PAMPF1= (0..15)
$$ 75 56 64 96 80 80 0 0 0 0 0 0 0 0 0 0
$$ ##$PAMPF2= (0..15)
$$ 0 0 0 0 0 0 0 0 0 0 0 0 0 0 0 0
$$ ##$PAMPF3= (0..15)
$$ 0 0 0 0 0 0 0 0 0 0 0 0 0 0 0 0
$$ ##$PAMPF4= (0..15)
$$ 0 0 0 0 0 0 0 0 0 0 0 0 0 0 0 0
$$ ##$PAMPF5= (0..15)
$$ 0 0 0 0 0 0 0 0 0 0 0 0 0 0 0 0
$$ ##$PAMPF6= (0..15)
$$ 0 0 0 0 0 0 0 0 0 0 0 0 0 0 0 0
$$ ##$PAMPF7= (0..15)
$$ 0 0 0 0 0 0 0 0 0 0 0 0 0 0 0 0
$$ ##$PAMPF8= (0..15)
$$ 0 0 0 0 0 0 0 0 0 0 0 0 0 0 0 0
$$ ##$PH4= 0
$$ ##$PHF4TY= <no>
$$ ##$POWCHK= yes
$$ ##$PRAMD1= (0..7)
$$ 6 0 0 1610612736 0 0 0 0
$$ ##$PRAMD10= (0..7)
$$ 0 0 0 0 0 0 0 0
$$ ##$PRAMD11= (0..7)
$$ 0 0 0 0 0 0 0 0
$$ ##$PRAMD12= (0..7)
$$ 0 0 0 0 0 0 0 0
$$ ##$PRAMD13= (0..7)
$$ 0 0 0 0 0 0 0 0
$$ ##$PRAMD14= (0..7)
$$ 0 0 0 0 0 0 0 0
$$ ##$PRAMD15= (0..7)
$$ 0 0 0 0 0 0 0 0
$$ ##$PRAMD16= (0..7)
$$ 0 0 0 0 0 0 0 0
$$ ##$PRAMD17= (0..7)
$$ 0 0 0 0 0 0 0 0
$$ ##$PRAMD18= (0..7)
$$ 0 0 0 0 0 0 0 0
$$ ##$PRAMD19= (0..7)
$$ 0 0 0 0 0 0 0 0
$$ ##$PRAMD2= (0..7)
$$ 2147483644 2131230719 2147483647 603979775 0 0 0 0
$$ ##$PRAMD20= (0..7)
$$ 0 0 0 0 0 0 0 0
$$ ##$PRAMD21= (0..7)
$$ 0 0 0 0 0 0 0 0
$$ ##$PRAMD3= (0..7)
$$ 0 1048576 0 536870912 0 1048576 0 536870912
$$ ##$PRAMD4= (0..7)
$$ 16777216 0 0 536870912 0 0 0 0
$$ ##$PRAMD5= (0..7)
$$ 0 0 4 536870912 0 0 0 0
$$ ##$PRAMD6= (0..7)
$$ 0 0 0 0 0 0 0 0
$$ ##$PRAMD7= (0..7)
$$ 0 0 0 0 0 0 0 0
$$ ##$PRAMD8= (0..7)
$$ 0 0 0 0 0 0 0 0
$$ ##$PRAMD9= (0..7)
$$ 0 0 0 0 0 0 0 0
$$ ##$PRAMLED= (0..1)
$$ 15 15
$$ ##$PRAMP= (0..9)
$$ <> <tty10> <no> <no> <no> <no> <no> <no> <no> <>
$$ ##$PRAMPTP= 1
$$ ##$PREEMPTYPE= 0
$$ ##$PREPTY= <no>
$$ ##$PREREC= (0..15)
$$ 0 1 1 1 1 1 0 0 0 0 0 0 0 0 0 0
$$ ##$PRESHLD= 0
$$ ##$PTS160= -1
$$ ##$PTSA2X= (0..7)
$$ 0 0 0 0 0 0 0 0
$$ ##$PTSF2X= (0..7)
$$ 0 0 0 0 0 0 0 0
$$ ##$PTSFMX= (0..19)
$$ 643.52499 643.52499 643.52499 0 0 0 0 0 0 0 0 0 0 0 0 0 0 0 0 0
$$ ##$PULCHK= no
$$ ##$PerMagATempSens= no
$$ ##$PerMagEth= <no>
$$ ##$PerMagFluxSens= no
$$ ##$PerMagMTempSens= no
$$ ##$PramDutyCycPerc= (0..15)
$$ 4 2 2 2 2 0 0 0 0 0 0 0 0 0 0 0
$$ ##$PramPeakPowerW= (0..15)
$$ 4000 500 500 500 500 0 0 0 0 0 0 0 0 0 0 0
$$ ##$PramPowerSwitch= (0..15)
$$ 0 0 0 0 0 0 0 0 0 0 0 0 0 0 0 0
$$ ##$PramPulWidthMs= (0..15)
$$ 10 0.1 0.1 0.1 0.1 0 0 0 0 0 0 0 0 0 0 0
$$ ##$PreampModBisDat= (0..15)
$$ 20170428 20080211 20080216 20080304 20080121 0 0 0 0 0 0 0 0 0 0 0
$$ ##$PreampModPN= (0..17)
$$ <Z103205> <Z003506> <Z003473> <Z003524> <Z003530> <> <> <> <> <> <> <>
$$ <> <> <> <> <> <>
$$ ##$PreampModSN= (0..17)
$$ <00874> <00671> <00593> <00408> <00301> <> <> <> <> <> <> <> <> <> <> <>
$$ <> <>
$$ ##$ProdigyEth= <no>
$$ ##$RCUCDS= (0..7)
$$ 0 0 0 0 0 0 0 0
$$ ##$RCUCFS= (0..7)
$$ 0 0 0 0 0 0 0 0
$$ ##$RCUCSS= (0..7)
$$ 0 0 0 0 0 0 0 0
$$ ##$RCUI2C1= (0..7)
$$ 0 0 0 0 0 0 0 0
$$ ##$RCUI2C2= (0..7)
$$ 0 0 0 0 0 0 0 0
$$ ##$RCUI2C3= (0..7)
$$ 0 0 0 0 0 0 0 0
$$ ##$RCUI2C4= (0..7)
$$ 0 0 0 0 0 0 0 0
$$ ##$RCUI2C5= (0..7)
$$ 0 0 0 0 0 0 0 0
$$ ##$RCUI2C6= (0..7)
$$ 0 0 0 0 0 0 0 0
$$ ##$RCUI2C7= (0..7)
$$ 0 0 0 0 0 0 0 0
$$ ##$RCUI2C8= (0..7)
$$ 0 0 0 0 0 0 0 0
$$ ##$RDCU= 0
$$ ##$RFSINPUT= (0..1)
$$ 0 0
$$ ##$RFSVTY= <no>
$$ ##$RGTYPE= (0..31)
$$ 9 0 0 0 0 0 0 0 0 0 0 0 0 0 0 0 0 0 0 0 0 0 0 0 0 0 0 0 0 0 0 0
$$ ##$RG_max= (0..31)
$$ 2050 -1 -1 -1 -1 -1 -1 -1 -1 -1 -1 -1 -1 -1 -1 -1 -1 -1 -1 -1 -1 -1 -1
$$ -1 -1 -1 -1 -1 -1 -1 -1 -1
$$ ##$RG_min= (0..31)
$$ 0.25 -1 -1 -1 -1 -1 -1 -1 -1 -1 -1 -1 -1 -1 -1 -1 -1 -1 -1 -1 -1 -1 -1
$$ -1 -1 -1 -1 -1 -1 -1 -1 -1
$$ ##$RG_tab1= (0..255)
$$ 0.25 0.28 0.32 0.35 0.4 0.44 0.5 0.56 0.64 0.7 0.8 0.89 1 1.12 1.28 1.4
$$ 1.6 1.78 2 2.25 2.56 2.8 3.2 3.56 4 4.5 5 5.6 6.35 7.12 8 9 10 11.3 12.7
$$ 14.2 16 18 20.2 22.6 25.4 28.5 32 36 40.3 45.2 50.8 57 64 71.8 80.6 90.5
$$ 101 114 128 144 161 181 203 228 256 287 322 362 406 456 512 575 645 724
$$ 812 912 1030 1150 1290 1440 1620 1820 2050 -1 -1 -1 -1 -1 -1 -1 -1 -1 -1
$$ -1 -1 -1 -1 -1 -1 -1 -1 -1 -1 -1 -1 -1 -1 -1 -1 -1 -1 -1 -1 -1 -1 -1 -1
$$ -1 -1 -1 -1 -1 -1 -1 -1 -1 -1 -1 -1 -1 -1 -1 -1 -1 -1 -1 -1 -1 -1 -1 -1
$$ -1 -1 -1 -1 -1 -1 -1 -1 -1 -1 -1 -1 -1 -1 -1 -1 -1 -1 -1 -1 -1 -1 -1 -1
$$ -1 -1 -1 -1 -1 -1 -1 -1 -1 -1 -1 -1 -1 -1 -1 -1 -1 -1 -1 -1 -1 -1 -1 -1
$$ -1 -1 -1 -1 -1 -1 -1 -1 -1 -1 -1 -1 -1 -1 -1 -1 -1 -1 -1 -1 -1 -1 -1 -1
$$ -1 -1 -1 -1 -1 -1 -1 -1 -1 -1 -1 -1 -1 -1 -1 -1 -1 -1 -1 -1 -1 -1 -1 -1
$$ -1 -1 -1 -1 -1 -1 -1 -1 -1 -1 -1 -1 -1 -1 -1 -1 -1 -1 -1 -1 -1 -1 -1
$$ ##$RG_tab2= (0..255)
$$ -1 -1 -1 -1 -1 -1 -1 -1 -1 -1 -1 -1 -1 -1 -1 -1 -1 -1 -1 -1 -1 -1 -1 -1
$$ -1 -1 -1 -1 -1 -1 -1 -1 -1 -1 -1 -1 -1 -1 -1 -1 -1 -1 -1 -1 -1 -1 -1 -1
$$ -1 -1 -1 -1 -1 -1 -1 -1 -1 -1 -1 -1 -1 -1 -1 -1 -1 -1 -1 -1 -1 -1 -1 -1
$$ -1 -1 -1 -1 -1 -1 -1 -1 -1 -1 -1 -1 -1 -1 -1 -1 -1 -1 -1 -1 -1 -1 -1 -1
$$ -1 -1 -1 -1 -1 -1 -1 -1 -1 -1 -1 -1 -1 -1 -1 -1 -1 -1 -1 -1 -1 -1 -1 -1
$$ -1 -1 -1 -1 -1 -1 -1 -1 -1 -1 -1 -1 -1 -1 -1 -1 -1 -1 -1 -1 -1 -1 -1 -1
$$ -1 -1 -1 -1 -1 -1 -1 -1 -1 -1 -1 -1 -1 -1 -1 -1 -1 -1 -1 -1 -1 -1 -1 -1
$$ -1 -1 -1 -1 -1 -1 -1 -1 -1 -1 -1 -1 -1 -1 -1 -1 -1 -1 -1 -1 -1 -1 -1 -1
$$ -1 -1 -1 -1 -1 -1 -1 -1 -1 -1 -1 -1 -1 -1 -1 -1 -1 -1 -1 -1 -1 -1 -1 -1
$$ -1 -1 -1 -1 -1 -1 -1 -1 -1 -1 -1 -1 -1 -1 -1 -1 -1 -1 -1 -1 -1 -1 -1 -1
$$ -1 -1 -1 -1 -1 -1 -1 -1 -1 -1 -1 -1 -1 -1 -1 -1
$$ ##$RG_tab3= (0..255)
$$ -1 -1 -1 -1 -1 -1 -1 -1 -1 -1 -1 -1 -1 -1 -1 -1 -1 -1 -1 -1 -1 -1 -1 -1
$$ -1 -1 -1 -1 -1 -1 -1 -1 -1 -1 -1 -1 -1 -1 -1 -1 -1 -1 -1 -1 -1 -1 -1 -1
$$ -1 -1 -1 -1 -1 -1 -1 -1 -1 -1 -1 -1 -1 -1 -1 -1 -1 -1 -1 -1 -1 -1 -1 -1
$$ -1 -1 -1 -1 -1 -1 -1 -1 -1 -1 -1 -1 -1 -1 -1 -1 -1 -1 -1 -1 -1 -1 -1 -1
$$ -1 -1 -1 -1 -1 -1 -1 -1 -1 -1 -1 -1 -1 -1 -1 -1 -1 -1 -1 -1 -1 -1 -1 -1
$$ -1 -1 -1 -1 -1 -1 -1 -1 -1 -1 -1 -1 -1 -1 -1 -1 -1 -1 -1 -1 -1 -1 -1 -1
$$ -1 -1 -1 -1 -1 -1 -1 -1 -1 -1 -1 -1 -1 -1 -1 -1 -1 -1 -1 -1 -1 -1 -1 -1
$$ -1 -1 -1 -1 -1 -1 -1 -1 -1 -1 -1 -1 -1 -1 -1 -1 -1 -1 -1 -1 -1 -1 -1 -1
$$ -1 -1 -1 -1 -1 -1 -1 -1 -1 -1 -1 -1 -1 -1 -1 -1 -1 -1 -1 -1 -1 -1 -1 -1
$$ -1 -1 -1 -1 -1 -1 -1 -1 -1 -1 -1 -1 -1 -1 -1 -1 -1 -1 -1 -1 -1 -1 -1 -1
$$ -1 -1 -1 -1 -1 -1 -1 -1 -1 -1 -1 -1 -1 -1 -1 -1
$$ ##$RG_tab4= (0..255)
$$ -1 -1 -1 -1 -1 -1 -1 -1 -1 -1 -1 -1 -1 -1 -1 -1 -1 -1 -1 -1 -1 -1 -1 -1
$$ -1 -1 -1 -1 -1 -1 -1 -1 -1 -1 -1 -1 -1 -1 -1 -1 -1 -1 -1 -1 -1 -1 -1 -1
$$ -1 -1 -1 -1 -1 -1 -1 -1 -1 -1 -1 -1 -1 -1 -1 -1 -1 -1 -1 -1 -1 -1 -1 -1
$$ -1 -1 -1 -1 -1 -1 -1 -1 -1 -1 -1 -1 -1 -1 -1 -1 -1 -1 -1 -1 -1 -1 -1 -1
$$ -1 -1 -1 -1 -1 -1 -1 -1 -1 -1 -1 -1 -1 -1 -1 -1 -1 -1 -1 -1 -1 -1 -1 -1
$$ -1 -1 -1 -1 -1 -1 -1 -1 -1 -1 -1 -1 -1 -1 -1 -1 -1 -1 -1 -1 -1 -1 -1 -1
$$ -1 -1 -1 -1 -1 -1 -1 -1 -1 -1 -1 -1 -1 -1 -1 -1 -1 -1 -1 -1 -1 -1 -1 -1
$$ -1 -1 -1 -1 -1 -1 -1 -1 -1 -1 -1 -1 -1 -1 -1 -1 -1 -1 -1 -1 -1 -1 -1 -1
$$ -1 -1 -1 -1 -1 -1 -1 -1 -1 -1 -1 -1 -1 -1 -1 -1 -1 -1 -1 -1 -1 -1 -1 -1
$$ -1 -1 -1 -1 -1 -1 -1 -1 -1 -1 -1 -1 -1 -1 -1 -1 -1 -1 -1 -1 -1 -1 -1 -1
$$ -1 -1 -1 -1 -1 -1 -1 -1 -1 -1 -1 -1 -1 -1 -1 -1
$$ ##$RG_tab5= (0..255)
$$ -1 -1 -1 -1 -1 -1 -1 -1 -1 -1 -1 -1 -1 -1 -1 -1 -1 -1 -1 -1 -1 -1 -1 -1
$$ -1 -1 -1 -1 -1 -1 -1 -1 -1 -1 -1 -1 -1 -1 -1 -1 -1 -1 -1 -1 -1 -1 -1 -1
$$ -1 -1 -1 -1 -1 -1 -1 -1 -1 -1 -1 -1 -1 -1 -1 -1 -1 -1 -1 -1 -1 -1 -1 -1
$$ -1 -1 -1 -1 -1 -1 -1 -1 -1 -1 -1 -1 -1 -1 -1 -1 -1 -1 -1 -1 -1 -1 -1 -1
$$ -1 -1 -1 -1 -1 -1 -1 -1 -1 -1 -1 -1 -1 -1 -1 -1 -1 -1 -1 -1 -1 -1 -1 -1
$$ -1 -1 -1 -1 -1 -1 -1 -1 -1 -1 -1 -1 -1 -1 -1 -1 -1 -1 -1 -1 -1 -1 -1 -1
$$ -1 -1 -1 -1 -1 -1 -1 -1 -1 -1 -1 -1 -1 -1 -1 -1 -1 -1 -1 -1 -1 -1 -1 -1
$$ -1 -1 -1 -1 -1 -1 -1 -1 -1 -1 -1 -1 -1 -1 -1 -1 -1 -1 -1 -1 -1 -1 -1 -1
$$ -1 -1 -1 -1 -1 -1 -1 -1 -1 -1 -1 -1 -1 -1 -1 -1 -1 -1 -1 -1 -1 -1 -1 -1
$$ -1 -1 -1 -1 -1 -1 -1 -1 -1 -1 -1 -1 -1 -1 -1 -1 -1 -1 -1 -1 -1 -1 -1 -1
$$ -1 -1 -1 -1 -1 -1 -1 -1 -1 -1 -1 -1 -1 -1 -1 -1
$$ ##$RG_tab6= (0..255)
$$ -1 -1 -1 -1 -1 -1 -1 -1 -1 -1 -1 -1 -1 -1 -1 -1 -1 -1 -1 -1 -1 -1 -1 -1
$$ -1 -1 -1 -1 -1 -1 -1 -1 -1 -1 -1 -1 -1 -1 -1 -1 -1 -1 -1 -1 -1 -1 -1 -1
$$ -1 -1 -1 -1 -1 -1 -1 -1 -1 -1 -1 -1 -1 -1 -1 -1 -1 -1 -1 -1 -1 -1 -1 -1
$$ -1 -1 -1 -1 -1 -1 -1 -1 -1 -1 -1 -1 -1 -1 -1 -1 -1 -1 -1 -1 -1 -1 -1 -1
$$ -1 -1 -1 -1 -1 -1 -1 -1 -1 -1 -1 -1 -1 -1 -1 -1 -1 -1 -1 -1 -1 -1 -1 -1
$$ -1 -1 -1 -1 -1 -1 -1 -1 -1 -1 -1 -1 -1 -1 -1 -1 -1 -1 -1 -1 -1 -1 -1 -1
$$ -1 -1 -1 -1 -1 -1 -1 -1 -1 -1 -1 -1 -1 -1 -1 -1 -1 -1 -1 -1 -1 -1 -1 -1
$$ -1 -1 -1 -1 -1 -1 -1 -1 -1 -1 -1 -1 -1 -1 -1 -1 -1 -1 -1 -1 -1 -1 -1 -1
$$ -1 -1 -1 -1 -1 -1 -1 -1 -1 -1 -1 -1 -1 -1 -1 -1 -1 -1 -1 -1 -1 -1 -1 -1
$$ -1 -1 -1 -1 -1 -1 -1 -1 -1 -1 -1 -1 -1 -1 -1 -1 -1 -1 -1 -1 -1 -1 -1 -1
$$ -1 -1 -1 -1 -1 -1 -1 -1 -1 -1 -1 -1 -1 -1 -1 -1
$$ ##$RG_tab7= (0..255)
$$ -1 -1 -1 -1 -1 -1 -1 -1 -1 -1 -1 -1 -1 -1 -1 -1 -1 -1 -1 -1 -1 -1 -1 -1
$$ -1 -1 -1 -1 -1 -1 -1 -1 -1 -1 -1 -1 -1 -1 -1 -1 -1 -1 -1 -1 -1 -1 -1 -1
$$ -1 -1 -1 -1 -1 -1 -1 -1 -1 -1 -1 -1 -1 -1 -1 -1 -1 -1 -1 -1 -1 -1 -1 -1
$$ -1 -1 -1 -1 -1 -1 -1 -1 -1 -1 -1 -1 -1 -1 -1 -1 -1 -1 -1 -1 -1 -1 -1 -1
$$ -1 -1 -1 -1 -1 -1 -1 -1 -1 -1 -1 -1 -1 -1 -1 -1 -1 -1 -1 -1 -1 -1 -1 -1
$$ -1 -1 -1 -1 -1 -1 -1 -1 -1 -1 -1 -1 -1 -1 -1 -1 -1 -1 -1 -1 -1 -1 -1 -1
$$ -1 -1 -1 -1 -1 -1 -1 -1 -1 -1 -1 -1 -1 -1 -1 -1 -1 -1 -1 -1 -1 -1 -1 -1
$$ -1 -1 -1 -1 -1 -1 -1 -1 -1 -1 -1 -1 -1 -1 -1 -1 -1 -1 -1 -1 -1 -1 -1 -1
$$ -1 -1 -1 -1 -1 -1 -1 -1 -1 -1 -1 -1 -1 -1 -1 -1 -1 -1 -1 -1 -1 -1 -1 -1
$$ -1 -1 -1 -1 -1 -1 -1 -1 -1 -1 -1 -1 -1 -1 -1 -1 -1 -1 -1 -1 -1 -1 -1 -1
$$ -1 -1 -1 -1 -1 -1 -1 -1 -1 -1 -1 -1 -1 -1 -1 -1
$$ ##$RG_tab8= (0..255)
$$ -1 -1 -1 -1 -1 -1 -1 -1 -1 -1 -1 -1 -1 -1 -1 -1 -1 -1 -1 -1 -1 -1 -1 -1
$$ -1 -1 -1 -1 -1 -1 -1 -1 -1 -1 -1 -1 -1 -1 -1 -1 -1 -1 -1 -1 -1 -1 -1 -1
$$ -1 -1 -1 -1 -1 -1 -1 -1 -1 -1 -1 -1 -1 -1 -1 -1 -1 -1 -1 -1 -1 -1 -1 -1
$$ -1 -1 -1 -1 -1 -1 -1 -1 -1 -1 -1 -1 -1 -1 -1 -1 -1 -1 -1 -1 -1 -1 -1 -1
$$ -1 -1 -1 -1 -1 -1 -1 -1 -1 -1 -1 -1 -1 -1 -1 -1 -1 -1 -1 -1 -1 -1 -1 -1
$$ -1 -1 -1 -1 -1 -1 -1 -1 -1 -1 -1 -1 -1 -1 -1 -1 -1 -1 -1 -1 -1 -1 -1 -1
$$ -1 -1 -1 -1 -1 -1 -1 -1 -1 -1 -1 -1 -1 -1 -1 -1 -1 -1 -1 -1 -1 -1 -1 -1
$$ -1 -1 -1 -1 -1 -1 -1 -1 -1 -1 -1 -1 -1 -1 -1 -1 -1 -1 -1 -1 -1 -1 -1 -1
$$ -1 -1 -1 -1 -1 -1 -1 -1 -1 -1 -1 -1 -1 -1 -1 -1 -1 -1 -1 -1 -1 -1 -1 -1
$$ -1 -1 -1 -1 -1 -1 -1 -1 -1 -1 -1 -1 -1 -1 -1 -1 -1 -1 -1 -1 -1 -1 -1 -1
$$ -1 -1 -1 -1 -1 -1 -1 -1 -1 -1 -1 -1 -1 -1 -1 -1
$$ ##$RG_tabA= (0..255)
$$ 0.25 0.28 0.32 0.35 0.4 0.44 0.5 0.56 0.64 0.7 0.8 0.89 1 1.12 1.28 1.4
$$ 1.6 1.78 2 2.25 2.56 2.8 3.2 3.56 4 4.5 5 5.6 6.35 7.12 8 9 10 11.3 12.7
$$ 14.2 16 18 20.2 22.6 25.4 28.5 32 36 40.3 45.2 50.8 57 64 71.8 80.6 90.5
$$ 101 114 128 144 161 181 203 228 256 287 322 362 406 456 512 575 645 724
$$ 812 912 1030 1150 1290 1440 1620 1820 2050 -1 -1 -1 -1 -1 -1 -1 -1 -1 -1
$$ -1 -1 -1 -1 -1 -1 -1 -1 -1 -1 -1 -1 -1 -1 -1 -1 -1 -1 -1 -1 -1 -1 -1 -1
$$ -1 -1 -1 -1 -1 -1 -1 -1 -1 -1 -1 -1 -1 -1 -1 -1 -1 -1 -1 -1 -1 -1 -1 -1
$$ -1 -1 -1 -1 -1 -1 -1 -1 -1 -1 -1 -1 -1 -1 -1 -1 -1 -1 -1 -1 -1 -1 -1 -1
$$ -1 -1 -1 -1 -1 -1 -1 -1 -1 -1 -1 -1 -1 -1 -1 -1 -1 -1 -1 -1 -1 -1 -1 -1
$$ -1 -1 -1 -1 -1 -1 -1 -1 -1 -1 -1 -1 -1 -1 -1 -1 -1 -1 -1 -1 -1 -1 -1 -1
$$ -1 -1 -1 -1 -1 -1 -1 -1 -1 -1 -1 -1 -1 -1 -1 -1 -1 -1 -1 -1 -1 -1 -1 -1
$$ -1 -1 -1 -1 -1 -1 -1 -1 -1 -1 -1 -1 -1 -1 -1 -1 -1 -1 -1 -1 -1 -1 -1
$$ ##$ROBOTTY= <no>
$$ ##$ROUT14= (0..7)
$$ 0 0 0 0 0 0 0 0
$$ ##$ROUTER= -1
$$ ##$RX22TY= <no>
$$ ##$RXFMAX= (0..7)
$$ 647.5 -1 -1 -1 -1 -1 -1 -1
$$ ##$RXFMIN= (0..7)
$$ 5 -1 -1 -1 -1 -1 -1 -1
$$ ##$RXINTLV= (0..7)
$$ 1 0 0 0 0 0 0 0
$$ ##$RXMSTY= <no>
$$ ##$RockSwitchEth= <no>
$$ ##$SCMTY= <no>
$$ ##$SGUC1= (0..15)
$$ 17 18 34 0 0 0 0 0 0 0 0 0 0 0 0 0
$$ ##$SGUC2= (0..15)
$$ 33 256 20 0 0 0 0 0 0 0 0 0 0 0 0 0
$$ ##$SLCBCONF= <SH>
$$ ##$SPECTR= 10
$$ ##$SY2FLAG= 0
$$ ##$SYNCTRIG= 11
$$ ##$SamChgEth= (0..3)
$$ <149.236.99.55> <no> <no> <no>
$$ ##$ServiceNo= <>
$$ ##$Sgu1PowerLevels= (0..7)
$$ 0 0 0 0 0 0 0 0
$$ ##$Sgu2PowerLevels= (0..7)
$$ 0 0 0 0 0 0 0 0
$$ ##$Sgu3PowerLevels= (0..7)
$$ 0 0 0 0 0 0 0 0
$$ ##$Sgu4PowerLevels= (0..7)
$$ 0 0 0 0 0 0 0 0
$$ ##$Sgu5PowerLevels= (0..7)
$$ 0 0 0 0 0 0 0 0
$$ ##$Sgu6PowerLevels= (0..7)
$$ 0 0 0 0 0 0 0 0
$$ ##$Sgu7PowerLevels= (0..7)
$$ 0 0 0 0 0 0 0 0
$$ ##$Sgu8PowerLevels= (0..7)
$$ 0 0 0 0 0 0 0 0
$$ ##$SguType= 2
$$ ##$ShimMaxVal= 32760
$$ ##$ShimPow1Ch2Sh= (0..38)
$$ 0 0 0 0 0 0 0 0 0 0 0 0 0 0 0 0 0 0 0 0 0 0 0 0 0 0 0 0 0 0 0 0 0 0 0 0
$$ 0 0 0
$$ ##$ShimPow1Imax= (0..38)
$$ 0 0 0 0 0 0 0 0 0 0 0 0 0 0 0 0 0 0 0 0 0 0 0 0 0 0 0 0 0 0 0 0 0 0 0 0
$$ 0 0 0
$$ ##$ShimPow1NChan= 0
$$ ##$ShimPow1TotIMax= 0
$$ ##$ShimPow1Vmax= (0..38)
$$ 0 0 0 0 0 0 0 0 0 0 0 0 0 0 0 0 0 0 0 0 0 0 0 0 0 0 0 0 0 0 0 0 0 0 0 0
$$ 0 0 0
$$ ##$ShimPow2Ch2Sh= (0..38)
$$ 0 0 0 0 0 0 0 0 0 0 0 0 0 0 0 0 0 0 0 0 0 0 0 0 0 0 0 0 0 0 0 0 0 0 0 0
$$ 0 0 0
$$ ##$ShimPow2Imax= (0..38)
$$ 0 0 0 0 0 0 0 0 0 0 0 0 0 0 0 0 0 0 0 0 0 0 0 0 0 0 0 0 0 0 0 0 0 0 0 0
$$ 0 0 0
$$ ##$ShimPow2NChan= 0
$$ ##$ShimPow2TotIMax= 0
$$ ##$ShimPow2Vmax= (0..38)
$$ 0 0 0 0 0 0 0 0 0 0 0 0 0 0 0 0 0 0 0 0 0 0 0 0 0 0 0 0 0 0 0 0 0 0 0 0
$$ 0 0 0
$$ ##$ShimPow3Ch2Sh= (0..38)
$$ 0 0 0 0 0 0 0 0 0 0 0 0 0 0 0 0 0 0 0 0 0 0 0 0 0 0 0 0 0 0 0 0 0 0 0 0
$$ 0 0 0
$$ ##$ShimPow3Imax= (0..38)
$$ 0 0 0 0 0 0 0 0 0 0 0 0 0 0 0 0 0 0 0 0 0 0 0 0 0 0 0 0 0 0 0 0 0 0 0 0
$$ 0 0 0
$$ ##$ShimPow3NChan= 0
$$ ##$ShimPow3TotIMax= 0
$$ ##$ShimPow3Vmax= (0..38)
$$ 0 0 0 0 0 0 0 0 0 0 0 0 0 0 0 0 0 0 0 0 0 0 0 0 0 0 0 0 0 0 0 0 0 0 0 0
$$ 0 0 0
$$ ##$ShimPow4Ch2Sh= (0..38)
$$ 0 0 0 0 0 0 0 0 0 0 0 0 0 0 0 0 0 0 0 0 0 0 0 0 0 0 0 0 0 0 0 0 0 0 0 0
$$ 0 0 0
$$ ##$ShimPow4Imax= (0..38)
$$ 0 0 0 0 0 0 0 0 0 0 0 0 0 0 0 0 0 0 0 0 0 0 0 0 0 0 0 0 0 0 0 0 0 0 0 0
$$ 0 0 0
$$ ##$ShimPow4NChan= 0
$$ ##$ShimPow4TotIMax= 0
$$ ##$ShimPow4Vmax= (0..38)
$$ 0 0 0 0 0 0 0 0 0 0 0 0 0 0 0 0 0 0 0 0 0 0 0 0 0 0 0 0 0 0 0 0 0 0 0 0
$$ 0 0 0
$$ ##$ShimPowMaxUA= (0..63)
$$ 130000 130000 130000 130000 130000 130000 130000 130000 130000 130000 130000
$$ 130000 130000 130000 130000 130000 130000 130000 130000 130000 130000 130000
$$ 130000 130000 130000 130000 130000 130000 130000 130000 130000 130000 130000
$$ 130000 130000 130000 130000 130000 130000 130000 0 0 0 0 0 0 0 0 0 0 0
$$ 0 0 0 0 0 0 0 0 0 0 0 0 0
$$ ##$ShimPowMaxUC= (0..63)
$$ 130000 130000 130000 130000 130000 130000 130000 130000 130000 130000 130000
$$ 130000 130000 130000 130000 130000 130000 130000 130000 130000 130000 130000
$$ 130000 130000 130000 130000 130000 130000 130000 130000 130000 130000 130000
$$ 130000 130000 130000 130000 130000 130000 130000 0 0 0 0 0 0 0 0 0 0 0
$$ 0 0 0 0 0 0 0 0 0 0 0 0 0
$$ ##$ShimPowMaxUG= (0..63)
$$ 524287 524287 524287 524287 524287 524287 524287 524287 524287 524287 524287
$$ 524287 524287 524287 524287 524287 524287 524287 524287 524287 524287 524287
$$ 524287 524287 524287 524287 524287 524287 524287 524287 524287 524287 524287
$$ 524287 524287 524287 524287 524287 524287 0 0 0 0 0 0 0 0 0 0 0 0 0 0 0
$$ 0 0 0 0 0 0 0 0 0 0
$$ ##$ShimPowNum= 0
$$ ##$ShimPowRcbType= 3
$$ ##$ShimPowRes= (0..63)
$$ 1e-020 1e-020 1e-020 1e-020 1e-020 1e-020 1e-020 1e-020 1e-020 1e-020 1e-020
$$ 1e-020 1e-020 1e-020 1e-020 1e-020 1e-020 1e-020 1e-020 1e-020 1e-020 1e-020
$$ 1e-020 1e-020 1e-020 1e-020 1e-020 1e-020 1e-020 1e-020 1e-020 1e-020 1e-020
$$ 1e-020 1e-020 1e-020 1e-020 1e-020 1e-020 1e-020 0 0 0 0 0 0 0 0 0 0 0
$$ 0 0 0 0 0 0 0 0 0 0 0 0 0
$$ ##$ShimPowRng0= (0..63)
$$ 1 1 1 1 1 1 1 1 1 1 1 1 1 1 1 1 1 1 1 1 1 1 1 1 1 1 1 1 1 1 1 1 1 1 1 1
$$ 1 1 1 1 0 0 0 0 0 0 0 0 0 0 0 0 0 0 0 0 0 0 0 0 0 0 0 0
$$ ##$ShimPowRng1= (0..63)
$$ 1 1 1 1 1 1 1 1 1 1 1 1 1 1 1 1 1 1 1 1 1 1 1 1 1 1 1 1 1 1 1 1 1 1 1 1
$$ 1 1 1 1 0 0 0 0 0 0 0 0 0 0 0 0 0 0 0 0 0 0 0 0 0 0 0 0
$$ ##$ShimPowRng2= (0..63)
$$ 1 1 1 1 1 1 1 1 1 1 1 1 1 1 1 1 1 1 1 1 1 1 1 1 1 1 1 1 1 1 1 1 1 1 1 1
$$ 1 1 1 1 0 0 0 0 0 0 0 0 0 0 0 0 0 0 0 0 0 0 0 0 0 0 0 0
$$ ##$ShimPowRng3= (0..63)
$$ 1 1 1 1 1 1 1 1 1 1 1 1 1 1 1 1 1 1 1 1 1 1 1 1 1 1 1 1 1 1 1 1 1 1 1 1
$$ 1 1 1 1 0 0 0 0 0 0 0 0 0 0 0 0 0 0 0 0 0 0 0 0 0 0 0 0
$$ ##$ShimPowType1= 0
$$ ##$ShimPowType2= 0
$$ ##$ShimPowType3= 0
$$ ##$ShimPowType4= 0
$$ ##$ShimSysAngle= <>
$$ ##$ShimSysFunc= (0..63)
$$ 1 2 3 0 4 5 6 0 0 31 32 33 34 0 12 11 10 9 8 7 24 23 22 21 20 19 0 18 26
$$ 25 16 17 30 29 28 27 13 14 15 0 0 0 0 0 0 0 0 0 0 0 0 0 0 0 0 0 0 0 0 0
$$ 0 0 0 0
$$ ##$ShimSysMatId= <no>
$$ ##$ShimSysMatrix= 1
$$ ##$ShimSysOffset= <0>
$$ ##$ShimSysType= 3
$$ ##$ShimUnit= 0
$$ ##$TFXNUM= 0
$$ ##$TOSITY= <no>
$$ ##$TRIPLO2= 0
$$ ##$VTU= 1
$$ ##$VTUETH= <no>
$$ ##$VTUTY= <tty05>
$$ ##$WBREFAM= (0..15)
$$ 101.2 100 100 100 100 100 100 100 100 100 100 100 100 100 100 100
$$ ##$WBREFLM= (0..15)
$$ 1 0 0 0 0 0 0 0 0 0 0 0 0 0 0 0
$$ ##$WBREFPH= (0..15)
$$ 0.13 0 0 0 0 0 0 0 0 0 0 0 0 0 0 0
$$ ##$WBSGU= (0..15)
$$ 0 0 0 0 0 0 0 0 0 0 0 0 0 0 0 0
$$ ##$XFAC= 2
$$ ##END=
$$ 
##$DECIM=	2560
##$DSPFVS=	20
##.ACQUISITIONSCHEME=	NOT PHASESENSITIVE
##NTUPLES=	NDNMRSPECTRUM
##VARNAME=	FREQUENCY1,	FREQUENCY2,	SPECTRUM
##SYMBOL=	F1,	F2,	Y
##.NUCLEUS=	15N,	1H
##VARTYPE=	INDEPENDENT,	INDEPENDENT,	DEPENDENT
##VARFORM=	AFFN,	AFFN,	ASDF
##VARDIM=	1024,	2048,	2097152
##UNITS=	HZ,	HZ,	ARBITRARY UNITS
##FIRST=	24596.97802734375,	7686.668670654296875,	-0.69453960657119750977
##LAST=	-278.64306640625,	-125.831329345703125,	-1.1362864971160888672
##MIN=	-278.64306640625,	-125.831329345703125,	-4.1133589744567871094
##MAX=	24596.97802734375,	7686.668670654296875,	227.0918426513671875
##FACTOR=	-24.31634515518084072,	-3.8165608207132390994,	0.0028386480331420898063
##PAGE=	F1=24596.97802734375
##FIRST=	24596.97802734375,	7686.668670654296875,	-0.69453960657119750977
##DATATABLE=	(F2++(Y..Y)), PROFILE
-2014b44J78j05N4J92J25J76R4j87p02L35j63j18J12L59K63l90l97J77k12L92Q35J9l31l13
-1990A49l37j29j16L42k04J19J31R0J91J8m4J75J10k78j44n70O05J07k15K49m8J5J5k9J04
-1965C06l17K02P09M7r64M23K73j096P67Qk46j68k03O3M4oR7L97q2m27J3o3M24K17N33J46
-1939A097j067m49Q79j66l55m01M68M49m52K67j72k00l26P80n18K57l45J18m27J42O24M6o9
-1916A80n71J26P29K56n31q7j45j04O96m09l38N56K56k19m2M3p22L43nm0Q8J44l90o5j98J45
-1890c04j59M54j69k30K13m65K61K90K74j39M1J41J34p6j75o5p2M18N5n79m34J67M84j16j79
-1865b30N99N10j547J116k9L5j52m22Q5P9q08O30j17M04j25j58j52M81O6m35j81R7J47O1K62
-1840B16M06l18l50n5j9L8J31J36mk03r5l05L53Lj62L27j22l37k71M61R59p4q88k02KJ35K6
-1813b12j91L62K0n1l76N28P9m37Q21n79j79K74j20j50K7M79m46m35L14Q03N74m28p48L61
-1789B90l68K30K0o2k5M47j18o36l19K06N54m32P41M04r94J2k96j01K3J19K08J02l0j20l46
-1764d91L10j74K61j90K06N86J71m25j0j35N05k16k13K6J16j29l92Nj85L19L93k45k5l36N14
-1739B46k6m44P2M91L88k46o90OQM85Q05N1o39m77n25L46N2J10k88j3r1K57K44P7n82J7J76
-1712a90M62N22M1o44k16K02R9Q6J08l7k87l56R0Q8nK3L8k62k67j30K50J07J99J44m86K67
-1686a54j44K07%l59N22k47j23ON56K2k29m3K46R1o46j9L14K65L0m74Q9n8J32Q9j42N31l8
-1659D24l07m80l4Q9O04P9p64K21K6J56J2pN31j10o89l0M24m50J72L07P3p7k24k10o2%L14
-1632a2kk30N1j33J93K3o6k40M4l8O4K98L44m66l6M63M69k97q32L53J49k94K47J44j75N3N19
-1605E93kp29M02k08k85M18R9o41L15M60j56K14j5l54J00n6l90O64j05p11K72M29j50O7Mm19
-1579a84K7L99J20j65J25L91K95l71p10r3j97J71M40k89K73k55M01k79n23J46K03r2R3j23
-1555a97n3o3M16P12L36n53n83k66J2j64M18J100j33o91r30K94O67k57k26o5K84l20K33L14
-1531B85J00j46k38L52l63M02p58K65L66n37L50K02k84K80k29J99J7K33m94l39L31L48l10
-1508C2R7j36K91k70r4j08m7p4R08k78o22N26O78k27p20j63K40k52l39N96L32l53O0j33k17
-1483b73K90l08K17L48m6l2k89j27K93M31j83M81j138L94O6M43J44k50m61J0R32qq37J26J0
-1458B33j14k82P74l45N40j17q23N83n50j37j2K7k6j06J43J60K89j15l92j67R63L83p17k27
-1434c5L6L12k84L34o8j34j84k52J79L1m02M84K32J43l81j87l82P00k4k19O9j42k44Q67M89
-1409I38l09j85j96k82k49K12j37K48m07p3M24k72jJ77M64P59l77p79L6L65m88K73Q15k92
-1385F64J4j92l44j033M3N65k39j29N52J91q7Q6j00l23L86k04K35r5j60m74L16l26O01J38
-1361H5m80K18j21o8M33L72J47n59k41J1j04oK29Q4l58O2J31j33J43L5N96m45n53L11R9p3
-1335a85N2O21k79K79L15r37L43m81L57Q12J75o10n37j74n5m38K89N58L55k55Jj46J09k88
-1311a19j74j96L70M21K07k94l64K54n1m94K45M00J05k50k59j87J68O99n51m47O98N16m31
-1288B66n56p3J70M65o20L43k65L19K43p48Q0N6J41K05k05K12K64M8N8k19p70Q61j01J28O71
-1263I73l66q62J12j50Q4O26k03l85k5R0j6q6K43n51l25N36L09k57K8L09q0N91L12q67K76
-1238C16J63l53R9N4l90k96K19m39P86P91p41j44q5l13R7k05J02N11K5o51K87k74O34L44q76
-1213c39J70j01K42M04j05j06J46l96l03O3k9N62n11K31K19n52K51O35oo49L70m6l59j78N54
-1188A67P96j16p11kl10Q07J44p42m6K21L00m5j38j90K94r0m22K54j35r9j79J31K2o74N80
-1163a83l15O50k88MJ40m31R4K62J15L56q95N61K12p3M67J90RL22m14j052PJ96j17M31K22
-1138D70l81j26m98P5l99K71J57N83J178p95o04J37L31q57M88k36J13J003n16q60J58M33N19
-1115F44o96r18O70P95o14K43PK52j86J62R7m74J24N8k78k46Q31k29P7o9J69l71m69M00K72
-1090B51j18L20p39L82l7R2o97O15k80o7K29k93Q1J40j23j77J40P24J09m91j88n2l9K96j13
-1065c5k51K73J72K82m69L52k00o16K45L9L43j18J42M43l42k26O4L28p0m06J62k59M8K93j71
-1040B3j4K44l59P5j85j60L79j8M85o9r2n0l35j4l47O06l51j49R1K71L35n43L37k94o3N1J87
-1013D1L76l58l69K63M14m3o27L86J7L93J7o12j5l43Q11m27m61k2N74J16q3l55k69N96J46
-988A66p18K35L59M17rl44k45K73K71m23K42J16K10l89l74r8Q5j01J40l76p5P90l49m41J71
-963d67M98K25m29N6l41M79j72O30j17J84K26p50l20L19r7NL37P15j69r48K6O72p67Q42j18
-938E19p1M1k99m35k64q2N56O57m90L5N3q62J79mM22M63k53L1K74o89J6M35k1L56m72p10J000
-911C85l50k40K6M20n8l05j93J90o9O31J17o42NM07l83K99q6j68j07J61M49M23j030J56p1
-886c3K13k62K49L36n37k15L48r6J44J3J7L24l32m46j91M87K20k62m6K07L5pn35K55J56l16
-860b74J32J97k11J08l3jr0j12J70L8m40O86n9K64L66o50l41J30K26m87k6N45j44l84J77Q43
-834F30N18j01j303J43M18J80m28j88n2K63O3j57J83J86J37KJ20k85k78k15k74k7j08J43M19
-809a1O57k88m52M80o15K06L05k0m63N3o2j58J16r7j24N65O92m35o38j10j03K69o6O0M6P0
-783a23l65N8j09J04L93j54k12L47q6M3L34k5M7n3K45j20l98j52M2J28K96o1q6n57J04M53
-757I3P12n83p7k81k23O58O45p54k60L69R9o02j59J07J41m03L44J68L66m22M60n08J75j68
-733a03l5L54k11l67q9M32Q5l71k7J50k78M70K41k75m7j1K55j34j41q7K42K95k90k5N9J60
-707B52j19n2L7J46q2r9K7l75L57k91M90m27J54K06j5m57jp9M39j54l76M00P2K70L49K29j07
-680G94n99n07K74L23j88J45Q4o56K11K56j94j4L33K07j18l82n4J60Q2P9k11j5K23m98O2P5
-654a28J71K97o15n64J28M78q78O92P0J0l48L81J77k05P1j66L30P4L3l69L11L75M00N4K2n43
-628B58n13j97K41J04pk23J75N56j84o06N80P6l38j72L70k0l53n5l07L15J10K98M94j41K63
-603G24k03J3l27q32N90N32q42M30j65J44L32m39n86N86M14r6j20L18k6Q7l20l68K72L69l40
-578A47l00P84k37n13l58q7l04l32Q35j15k94P79J40k23Q37m06q39J157J09q32l7M84K97k84
-554D08m13n8R9n19L90J72K24n5J76M9p00j18Om68M18M22k41P54K12p73k39l4L42k4k22K76
-528H4j06L61K49q48M39l03j19q8M81n42K31k83K26k43L65J38k03j3j00J027k40o30L7N69
-504D89l69j89M0J0K41j512J206l44J98j%m01K92J59n47O74L80o13K79M02k36K5l33L86QJ73
-478D17j37m33J61k90j49L45J75k60J97J86m0m20J94K06L94J95p90j76j15K61K94m8q5L6j05
-453A3k38j45L15l26J91k31L2N24r17L48J41l3r1j67j35o0o5K14J024k53n86N46q71K27K79
-428b64M85l42j37L98j35l19J65o8M1M91l21j51J44J38n59J0l11K20k13J86R5O04j10L3J75
-403B55m11K76K16N2o88K03L70k21j84j62J32R45j46n85o2q4m15O6K91N73J27k72q8J9m23
-378b16k18Q6L76R5K33p52M72J89o10l8K74l92R41r6j13r5l7J27l98J076n18o33M22L1k35
-353b9q7l6M42L63m85n24O59k63j26j88j25M02n67Q60P48n76m74k53N82l58lJ74n79K18p7
-328c02N74q2j23J99k37l8J43j14M11P4q29l52O66M35K56j60k72Q27R49n81j517K88j03k35
-304a23l66P33L8l54k0K14o4k79m7L16L2n45M31K59j9O3k60M80N02j3n42K38P2k75l34n59
-278d22J84k22L8J94j06K00k7L20P21j14j126K44O1K26M73no68k0j93K07N15o36j81P02j35
-253B30k71l2L36j30l25k60L55M17n6m62r4k98M34K82L87n73M8K33n34N56L94o31j58L54p28
-228e26M16j79J10P98l46q92mN26K43p4o58K39L0K06N09P2l12k47j09l23P90o75J100J64l35
-203E23r2m42j06L42j46n3J039l75o31j7p0L16l72m82O07N75l45l77j87K85J65O0n31L38L06
-178C30o31K73j08L37n80N2N94M51M93J7j033m99J36j2O29n8M0M58m40n84pP7j43l53O11J66
-152B16n1m30p9j16j21N24j83P8r5k0J96n4K55J60p17K82L84K60M41k48p23l70P1P9m9R2O0
-125a58k52P86L10p75j10J99J68Q39p73K53k55j34K61p14N2J52M13K08l6O9p93K51k34K68
-101eK68m28O34M4o31K51k40L10o10L54M48L06k46p60p8L34k42k63K85k93M91m84P07k39r9
-76a86j20q3P34j44n13L86k87M93L25l01m23m6N63n01j52J19n37L73K1R48k82o67N64J83l92
-51G5m03M68m03q3K0k06L46J48n7j00O72L91o96l28N13m40k60L17m38J60O55O20l44k37k60
-26A30l73j03K53L90m2P5%l15Q36k93j020P04o11P9L67l4o91Q28j06m51O4L13L72n65k11J71
0b33k7l15N28j89P58j98Q4k18M9o82N90P9j66N35k79j78L40m26k5L53o1l72k49J0P54J65n4
26E73o38K60k87L2M13m18
32f5
##PAGE=	F1=24572.661682188569102
##FIRST=	24596.97802734375,	7686.668670654296875,	-0.42378687858581542969
##DATATABLE=	(F2++(Y..Y)), PROFILE
-2014a49J64k61J55J95M7J40M5j92n20K93o7m9N4M37J26m27k08j50l8L59P66j01l0j22n13
-1989d6j89l16M51k44m0L56l9K96m0k87K23M36k35j83n17K59K68mJ47j45K2rk1K36j36P1O56
-1962I70l6j104M74J40q95Q00r6k86j07j31L2J21j90N39K85j91n24q6m4M69K02N82J70j196
-1938a02k91O82j60k78j31L37M50l11L1k47Q8m02O29m77O35l19k15n41Q4O10J75M2n13J66
-1914e8P67J45n85r5p5j73L56l61j95O01J95l78J00J00p91L56O1j82j14N54m00j25j03L55
-1890d5k90j81J76l0Q5m29N56K47qk38J54K15J04k82j68K32k9N23N0n99o36L56L55l54j95
-1865d31P39L74j331R40O9O6k44m15K78Lp02M85j03M70k78L9k05L22R0k95l66M83J0j9J18
-1840I7J62j05k62n6m4R4K42J01j39j61j44j88N34j8j98M18j64m24n53O51Q89Mp82j83n6K96
-1814A1l7l85O69j54j90l27L73Q6l97R40n93k71K59k20RK25L98o14m17N70P63N29m42o14J54
-1789C25m39L23Mj17m5L63j90m93j88J58O58m31M45L17r41K21l03k10J40J59J12J02p3m8k26
-1764c77K20k63L07k76K28L71L21k27j8l28M14j16J9J38rl01l16P4k18K68L60l74J80k83M28
-1739B22j12l71J63M06J84j81n48K7Q8L17O65J38o18o63j69L45Q5j7l03O8N6L19o8K10l70
-1714a27r9r1K64O08J42n00k91J99K11J39j71l20r6k46J0J40M16J08l06j46m15j84L96K23
-1690a36L4K61o48M27j37J60o4m6K99k95j10k43N95J56j56J6K99J18q52M6L61M41o2n66j4
-1665a16n8J88J22m29L92P5J02n02n6J65M13J39n72M21j57j14p6N2N79j76p02K40L97l53j11
-1640a37K60J16j78k41%j76l9M56J34k50j28j56P5R9K2k62J09J27k16J48M57n86J52O61M09
-1615H56m06p23L16J68l2r2Q8j5J9M18q7p19N06k17l53M95P9n88L02M26k09K73O5m58J7M1
-1589A70l06M31j65m77L51N11k10o9Q5o97J62L24J47k13J56N74M15n91p47j58P2L5M10m45
-1565b35K95J03L34m25l03R4PJ9J39k14j76K12L27O09L10o73l19k65ok01L14J050k41m74p37
-1540d56K20M99j42l80p8K99k40K69K55M4j24r0Jk8L26p15R8M08l21J49P6j76Q8j05K00j8
-1514E9K18r8n05M60L83k54j57k17M68k08k25r4k3j22Q22l96p23N89O16k58n52j56K95jk81
-1489c60L46Q0j82K33j58l31L59k06L0L39J90J9l92j42J22L30j1N56r61J39K57K04K73j81
-1465E53m90r7R67J02p92R3q5k82l0O70l38M06J3p02N73p30j48J95j91J15n9Q4Q9K75m5m61
-1439c15k80Q70N49n22m61o6O05k19L82j54k63j87l88L83k1k08K13L10K69k31o09k12O50j35
-1415d0J5Q4J2l46M51M76k16K8o9l22l38J05j65L28m07m5L78n1k87L42K78P88l73r21L09N62
-1389E76n88LR81k6k9m86n06r70K35M53o9j6J76K66R3P6j02l60M36l31J65l2P4n77K26k24
-1363e56N20k0l40K76j35j60N63L49m2m36k77J46k01OJ64nl63K25J05M7N9P4O15o93n81L34
-1337c26J65J42p1M38l06J61L37q28N12n86N43R18K8o36n02P1j40n91L01M45L70k07L7k87
-1313a2j24l13J03j42M12L70N0l21j10J99q8m98J77M26J75k98o8l68L57M25m50n25P17M18
-1289E12l66m45J20J73K50o02K77l69L84L53p00p7K45J70K5k12L59L34j64k8L2o90Q58q2P1
-1264D28N92n12q86J92j06K32N29j94m34l1R9k2o1J89p76j63N78M01r1k20K17J14L38R7p77
-1239b67O65J85n10R3R6l83k20J80j60O23O02q09R1j73j97m3k17J17L00J0m17M63k03J16M08
-1214C50o93J64o3L75L14j81j72J46l44k66Q6j35N32n69L11L21m79L7N80J10n62K41J2k50
-1190a35k3J70R34q7m75j39m03P51J75p02L6K75K80q4r3k64J07j13k90N8j26j46j22K5J29
-1165b62l74N28l38N03j94q5J68l30N6J84J05M11r33P89J99j68K66J04n5M29j71r19K2K4q0
-1140a21O53J14o95m6l58J7k73L23M19N11R96r70o93K21K21r17O32k20j9J050l03j002J29
-1117c31L34M40n44q34M37Q57l42J89r2K28j70J78J01n43K71n1l02k02R60j04m6n6J37m86
-1093B9m31K40K31J49M56p99J60O3Om63N62l97q5K11k21P8J55j31J5o0M86J30l97j31o0j7
-1067b21K20k93q4K34K67L44o39L93p9o93L55p3J41Q9rM06k23l1K11L56j17m49p2l34P9L89
-1041A67j47K8J77l59M1m3j16K57J63N42l62k78L8j95J62l79M37l21m2J6K93M58o66K70m20
-1016b79R7K38P3J95k40j63Q4K57j26o23N93L5L51K18n82k95jO69m65n86oM68L02j48l34k54
-990e22O71P3p12M79J14K22J12k05l86J96K05m71L39K6Q5j15j05j50k87o3M40m49p8Q15l67
-965a33m26J48M98L8j87K34l80K12j98M20K75K35p5p74j16J32J03N3L37N38k29r22N2N70n88
-940a83O77q0M2K33j76m90m85J25L38N23l97O5j15n35K89k07K01N75j62k61J28n57M70K45
-916B63k63K52l36o26J161m75k88PL67j5j4j12Pj09O99j6n09k46L94k06K61k5oj30j55L29
-890B09M23p20J07l2K59k18p4K89k02m94M54K20j77o9K60J03j79l07l06L82K95j88n8K19o6
-865A30n6k57Q0K62l95lK53m8j18j57J42q2J44j16k95J61N52k1J72K13l95j26nQ0m36R0K01
-838c0Q9l88K85Q52M45j70j223m8N55R7l68k53j55L49J5j18J81J44J28P5Q2j93j95k99j61
-813c04K1l91K89L40M66k97m13N77p01J84L15l9l61N9K6L7J20j60j3M00O13o43l93q7j29J24
-787c60J79J29n0j93j02O7j09Q4L93j67l8K26l17J80K17l9P2m9L10j00n35J29o2n7N22kp4
-760B54o32M0M28Q77n15o1o94m6Q03M53q37J23M05N4p29j49J82M9n43L91K68J37k95N77o76
-735a36K73k05mK93k05k95N8rK59j32l70K88j49K11M37j83k06j3L03l16k84J42L0L18J4rp7
-708C3o4R4l2J29L09j47l58L6m37M87j66J09k04J27K42M9m26q7n3K79k24k08M03Q0N34L60
-682H65K02j21p74o35M74K13j83K24P7n44J94L17k82j39L93M43l04l45r1j75L45L25l53l26
-658b00K86l82J99Q5P7P5m65m71J73N56r98N62K8O7k38K87L17j60R5m05M80qLl89J54N65L91
-631F84J4M9n84l60j08j19K26k16n6M31L22j68l59N47nj33k84K0J82k02p7j42J59n0L06L80
-605D57M7J86l38K10k03p55K39L30m28N91l53m7L78k76o01N25L66N7j00J20jJ11l03l72N41
-580C81K91m64l79Q24j04l79m25j3k81n05O73p1j61P00K8R8Q54o24r45J037J4o63K44N82L09
-555A021m95n86L5M3n26M84o4L07J78J9k34l11K67l74l05L68L40l83P73K62p00k47k29M00
-531D3M3m13M95j75J66L24n11L06m55j5l9L10l98Kl5J10j12L48J18j11j23j70R91j54n70k7
-505e2M57m43o5J8qK85j428J022j17K46k04j75l21N71J43m13J74L32m32N22J52j19ok81K85
-480A43L1j8J15m91K93k85j22K82J60k50n3K72j57m5Q4M45K28j03n50o96m2K65L18q3n0J51
-454a58k23Kk48N56l94N2M5m7K53n54J57J52Q2j94m0k9N7L9J65P16m21m97L85m78L84k33L24
-427a47l50j19M32J35j34J06l37M91L27m08o2J89L03o64M6n82q6M16L73M0M04l32k25L48k82
-402a18J43J95K14n86J24K59l28P1Nl16R01M6m04j17j70k85k2M16N97j21l97O1q4j64m90l2
-376f02Q01n9O4p34M85J06l31P5J63k40N86J48k75j90J06J46n67J114l02o32K50r4k29K40
-352B9j1K78J74n60k09N60j50m03pO7N9k88L53Q07l77n80n5M82m40J48J38n77J97o5M30J11
-326A11J19Jk12j55J49p4M42J25p17M0qO09K62o7l55N46R94n34j392K96n8j72m88O52n4l12
-300b52M43J9k12k35K3L56j6m65N2N69J28L2m22K70M82R5n11K20K22k52k73o57M0j54J57O3
-274b78k4L02j28K93Q80j89j226K22L8M27N28l2p74r0j96J81M24o32O2N68j24j45j67L20Q
-249B48k34l42K37M85jn51k8l29J77L79K76n75J96K35m78M03M67n14k37K06m39N2j22n2R56
-224D15l21l53j95L01J16k25n1jr4N3O80L35k77n44p8j36O95n90P81M68j48n9n22l79K60j24
-198Gk17R80m28k10o5l25N12j78m77L83M63l69k31LJ62J14K13l37p3L71o50L98nJ60p26L81
-172a44K93K04M05K67o42n00l5j01O72n5j62L43j85l79j06n7k16J8M85J17O3k71l66k4j17
-147d93M10l6L7j11r5J27JK94Q1p71K80N68L94L90m76q35M0r7P1j34J66L63m87N13M05p04
-121i9j20J57K18Q60p60K81l26j37L08o57J91J77J31n4M6K9o64M32l81L85K45m21O88p8m25
-96B6J74l62J95n02M18L70L20m01o93O8K59j79k05k7J92L40n02O84k46j98J8oN75j88n49N75
-70A56j82J23L52l11j95ML24o09j25K89m37M03LM64r2j96M05J39j88m68L14m66J0Q3k81M44
-44c7J12Q2J6N44K05o62l68M17n50j19L7Q2j61P99O97m47k64j92m62j33J81M51L4R2Qk59Q89
-17I92l94j008L72n53N43K05k98m43R32j73n47KL64L79o58k45K56L3l76N84l66Q51k10J04
6C46j72Q0n84K90J03J66M27l72l14O15l84k79K99R5n99k47K19N51J75K45n71J32k05k1M76
31D71m15
32E6
##PAGE=	F1=24548.345337033388205
##FIRST=	24596.97802734375,	7686.668670654296875,	0
##DATATABLE=	(F2++(Y..Y)), PROFILE
-2014@J41m04K36J83K3K4M7k42j92J45n3qJ06M83m6m19p5l39R8K92O93l08J79J67n98l89k09
-1987d65L53k14L1K22j44M13j9o05N86N88k77k41n11q5L20K70N3j95M9n4R4L42Mr1N13o4j168
-1960b95L72km41O92j16k93j20M9j0K1j62P10J95k64n51k44J30M20J32N83K45j124l26M11
-1936A2j44j06K01P6M53j34k21k47L11m42M03k82R74k61n26o74j8N68K32J31m52K84P88l3
-1912H93o26j07Mj03n1l18Q9M52J62n19K67J46q51M60J14j09m88Q24l77m2M8L50j86n29j06
-1887f03K50m1j86O36J74k61l33K42M24ln05j72N44k6N24L3n17n22L11J54n90P8O18K59j034
-1862e46O48J44N4k34k99K55l2m85L75q8M13m22J86k38K70J35k63k44N57J4j36j19r5O5r3
-1837a78Nn7J00K94J22l20j88j79nO98j4j51M71k94n31l82O79N53Q8o38j81j98M73j13l46
-1812b92Q14l54k76l56L59K6k41J117n70m54J62k83J60L53K79p55k84O58O63N02l58n40q9
-1789B41m39M13L9j76q9J63k67p5j12J02O42l62O1J76o88L66k71k72J33J95QJ11On2r3K78
-1763C8l70K15l59K95J17M74pjm73K54j08J92K64j00m48k62J73j04J62J73l90L21k21K56j90
-1738i9k63K72L23o6r1k92n6J53J14N13K39n53p61J21L50J53j19l04J05J44L71j87L19p8m12
-1713a04j13L8M15K89l65l54J53K82K13l59n36P6j33K6M1Q08K25o17j03n52j60N76K01l4L57
-1688B70o72M65j19M9k3J45O1l28j56l73P56J30j28R5L27K10r39j15L53N64n5o21qlK64Q9
-1662B38n47R6O4M77m75o7K45K00J67l48N61l15k96j39K9N43j93m63M02K88k87l13K10K19
-1638B96j98m13J65k14o7N24K07k43k78P0M3j51J27k42J58K87m7l88M65n32K40O31L49l60
-1614D29n65J77K24K19l31j2J67n6K60j48p08N47j38k95M24N6m80K64L68k46K76J90m09p7
-1590A36J58k71Q8k31j65M73M57k59p7J04r29K84K63J18k38J12P02M91p47o92j23L73m0J63
-1566A50n41L71L75J75m90j37M2j30RK66j85j78K26K54N39K88p37k06k50M5j80J39R66l84
-1542D27k08n00J40K93R5k28k57N2l2K14J44O6q3l8l07L53R4n84k7N13j75l6p1j12L1k3J61
-1515i8R9M2K50m58L88L71j30k65l07M53j84k16q3l3j59O96n21j56q0M80j49j92k84L52K34
-1490E0k75L0j21oL54rk74J39j14l8K92L81N2m48j13n8K26J37N65p30n4K84r3M29m3m46j90
-1463g3R08J64p54P7j51l70J89N16l63K96J64m46N33r04RK68l60L02k16O0RK22M9m84j62M98
-1437a9P20l01n69k08P86j37L76j86l29k07n69N77l3O1p0K91L35q1r82N2M63q0J76M8J21k98
-1411f3J1M19r9K06M5l39m51j9J13J93l90p0L45J36n16M32lP85l03r54O84N54o52k21J040
-1386H83K15k4p44o88n85L13J81R8R0Q8J4K62J37q3k30K57m02P8O9L02o70J18j32M98j92k05
-1360c52L33k75M0M69L08k65l69j85J55j33pO1r2j63J37J01K16L1N1N72q59j20K12K7K13j39
-1334c3K42k14k4K94m80M65o42O66Q82q4n81m42K41o1o19J24L06L63j67N8l23p2k35J17j96
-1309d15L58K40n0k00J3J69j11n42R0M76K77l97J35m36M09J57k61k80M48K07k95j25K89kM0
-1284A94n17J84m96M32M27n59n3M01nj59j70M37L49l35r6J91n25Q33q6RN06o35q04K71n3L80
-1258A21M84k91m84L2Q7l5r0K20r05j51O01M74N7k71k1K77Q2j75n86R75J59m61J61j1l62j75
-1232b88K30K8M71L78q38L02k03r8j71k04K02Pl4J2M21j69l48N00m96J63M6K68K27k44k33
-1207g1J51k14j94J32k87N75o02K12M23l27q0L68J80l31R7L3j11J72k91R35p5j79j73m12O40
-1182E71J69o57J28L34K85r0q4m04j17o6j36j89p1q4k9n1R9j20M49k93K99j17j54J39j07K4
-1156b72O0J67N20q70P30J82k89R8L3q3M94N5p42N2j18p9Q26N8q04j23k16jk20L80O18L89
-1130H45P00j067o45L12M2q36P97j17q1P81j63j039J87Q6M30l17o79K75Q37j38M5k07K23q8
-1106A83J12K1n23N36j87l74j37R76%j04o6J41n40l36L0J80L52N24p49o6J59r3k11N23m57
-1081a06j27K18j68k4J66j44J33p3J21J35k34l9j36j3J80j66p5J27L22M22o86L38K9o93K56
-1056b37j37Q5K23k05L50r1J95L55L52j79n12l01l37J8M40k6J10P6l32k2Q3o7K23M61L36o77
-1030A84l01J27j47K79l26K40l02N1l6L00N32p61L21l68PM34N2J6j04j13m8K1j39l60N37R2
-1004A88K28K90l76k49l5N16m43o40P9K13M20j36k77j71O77K5n95N65k12Q3K16r2m77J35J52
-979H4m76L59r8n1J10J55m6m76n7N15l60L7O79m54m69M01L02j32J07K34l69P6l8m3O09K39
-953H38l74n47k6j07K85J04K36L50k81q50J52M22l13M72k6L48L54k56n65n41N73Q6P5k78M7
-928A78k29k21L88l28n8N94l2m79J3L6K77N1m39J17l6m08R90n53j03j31K54Q1K55l9k27m9
-902i8O50j83l18m60L62j3J63M0J85j6m33pL80l25J1L7L22j86l00K15J67n73L13M97m19k60
-876b49N38j34lj62m06K58L51j32p9O1o4K8j4r7L54m76q5L69lj37k80J77J68L07k58m53K87
-849a34L36k7Q8N3k1oj59p0k92J83j76L15l30L45Q93K63l20j026k24O73M1k63j18m00L68K2
-823A4q3J63K4J16J66Or9l2l42j06O2m18L76K00J22k78l07M44n24O4L65p5k66K06J04O8J72
-796A42k2j46J77N41p49j04j91m6K47Q6J68j70k57J14Lj14rL83j42O2J31m47L12O5r0J09j6
-769C7K72j62m68L69j20l13O18P5j8o08j1L61R27m17rr76K27Q82K62q37L16M05K0p68j39J87
-743A12j0o16L88L28m6j32O08p32K85j39J6J38j52k41K10l54L77Q4l18l1J02j33N93p9m22
-718a64l3L45l08k26J03J00J79J54J6j86k81K08k4K91M08j18m64m3l08L24J44l17j24P0L34
-693H0J11l92r4MJ21j66k05L19Q9N97M16K23p4q72p11P09Ok37K15P8l44K29L92m22k08M73
-667C37N44m26k76r3m66N84M38m52m17K10j97J91O8M7k63l15k97K63O96j240N82j12J15j40
-643f19K11L67j82J37n31N83n8ol29O7O58L06j7P7o22j47r3l56K93m57N05K91J50o6k22M18
-617C58n4J96l37m69L51l6M3J9j17k60L34K23K48J44m71M10K1o90p9J3J96M78m69k37L31j23
-591B3n67M65L41J42p3r7KJ59k55k18O77R7n99k72P82Qk70m47L0k57o36N32P1n9O15p9L74
-564D89Q37q30j115R48jl94L60N92L07o42o89Q3j7l47M86k72K90L90j01l68K54L01o76nL10
-539A90P7m77P21L49o32k57l57L04R3n15P25k36j7L21j71J98n69J43pJ17j73j10M5J8m1K93
-513C2R9J77j79l90Q03q2m21j21K54n41J12K1L4L29j199P86R5K60m80k37KQ64lm39k70J46
-487c48q9O22j05J2j13k00K09%nJ36m16L17j85J3J56O1k49N6P8l27M12m1N62K09n34j39k28
-460a36l27L56k25PJ08L34j82J51p06M61l64J04L5L4j74m2L3L44j83j11L4j70K27J31J27L95
-434B61n43j80Q1P4K89m46j08J88l2q8L94P9R5m70O55J98n57J76J49M34o44qn71J40K78N05
-408C49k2K18m96m38M35j99L3J54L43m04K9J43k15K15R9n51N81K71k39j92j72j02j16M28O00
-383G52l69m73J34j71K08m70k41R70k32Ln32K07N5K18L5q7l1K39L69m78k20J67J66n99R88
-358F08j09n47J32k19k66N64j5Q7o9n77J18M07J2m81M5K28j76o6N6N82j51n97P8L26l53J63
-332b20R1k93J31k58L27L29K41k40j92j49O7K2M27R6l89L98p81Q28K39Kl37J82Q75m12j068
-307h4K39j6j64l69L84j51P2N96k04m02j82J05L72r5l07l52Q39K31L4n58M1M34J99m40K15
-282D37L32k19k11o11j21J2J95k5o1L53j89K87R28k65j252K71j3N21N53m6q05j26k33J90K71
-257A73n89L08L65j27K6k04L34J39j51m84J51M93m2n83P0l05k9M31J53n65M37J57m68K33N83
-232E06m21l10M9N3q1l01j63Q34l08K10l64J00q4j92L83k35j83j13P74N97k52o29j0j00N68
-207C28m30L53P19R6J9o25o83J66r1l97R12l26L23k72l27M49L1m29J13L76l16j52K5L2J23
-182A7L78j47m20M02o64N04J37Kp12N78R2m9K12L33k31l95j22l60P20M8k77K88N8l31j89j15
-156b43l09L24L96Q0J27j39m08r8j77L48O1N7j27k15N1J03K70Mn69J71O57M60K74n41n63j
-130gk60O0k26K18N85m61J29M64n51j98J35K29Q00o86K12l29j14L28n87K95K48r8m19J18Q4
-105c1l03L74m51M24J72k97P52j63k81M7m86m6k80N48K30L11m67n27J02K56k32j10j67M86
-81a39J96l82M51k25k71J95Q5L45k67k04N35k12k48M05k56O7K3J35o06l04M17k49L36J04j39
-56b08K60J56K64O3j3m87J49m49o4J76k52O01j5J77J15M01K7o60l76L78n00Pj34L86m57P72
-30C17P91m27k74j52m71k28J65M91Q4L9nj63R40m91r28r3r9O86N7n25j55R12k16o25n8L99
-4b9L75p36J76M8k9m22N67m32Q53k62J41j19R9m18QP2M14K70l92m00Q51l19n07L21L06o49
21b13k81K08L33Q7N07m19j2j40m4M74l81
32A19
##PAGE=	F1=24524.028991878207307
##FIRST=	24596.97802734375,	7686.668670654296875,	0.29037249088287353516
##DATATABLE=	(F2++(Y..Y)), PROFILE
-2014A02J08m88K88J54N4j62J22l26N9P2q0j4K10M92k11l66l8l13J58L02O39n87J78M71n51
-1989B73n79n9J63j04J41m3k18N06J12m31P83M54l85l04n61k3p3M89Pj62M9j10K83M10J25
-1964G43k17K84p2j064R5j70K43M42j06k66j56K13j15r2m5P18J29l07m88m28M80K23LN62L92
-1939A001r25n28J24q7J91L98k00M29L2m17j87L80m42K32M3J137j61p01o90j27L08K53J97
-1916B60m23L84P59k15n84o7P4J9l25l96L84K10J31o09M68J58q42O19J52P7l54L96l64M9J55
-1891A16L28p9l54m49M4j11K08N26L3m39l14K81P34k06o36N5M74r3M51Pl36l04K27o0p44L94
-1865b47L42K20p48L88J55O7j17k02P0Mk70K56r2L23m86K94k54K27J50k53NM73J33k03m40
-1840b05j70nJ41R3o5P6L08J47m57k91j54J90Q13Ln8M94m88o67j11P55J53J38m82k01l69O36
-1814B24j60j72Q12n31l13l99M90j22J6J280n95o09P8k04P0M13J33q89rO13N02M93k40n49
-1790C32k81k95M59O8k03r3p9l81M03n8Q8N12k59l16mj14K46k21k88L1K35o8J31J43j31M4
-1764i9L82m10K8m05L91j36N82J89L1n30J13j50J77L87j36n55j44K46MN0o6k86L24j78P8k11
-1738c24j34L44K54l33J00r4j48J65r9M09L34m74n17N8L89K09j81k92R5J46M09j78M75J80
-1714G93p71j50j4N5M60k68l83K8L48K98m34l24l6j45K12j10R09L54p96j16n80j5N53J09k3
-1689d6L83o44M71j08l4N2K39j50l52k23k09P66k7j14J38L58L64r66m09L23O18K1o19J25O8
-1664B5L17rm53o8k99P82l96n8K82mJ68r0O28m71l84j28J3M09k14j50M99J39k12m37J36K54
-1638B79j47n32K38k12l1M79K00j72l43L05j1l43K15k43J71M34J29o36K34k48O3M26K68j45
-1614C78l70k4K67M00m90n2L34j35O2j89o73N17lj85L12l7l00K15K97k28K05L31k93j43K34
-1589D30k91k38k06J73N38K61k90R8P2j095K79K74O3k81NP88N29q17n32m5N09l9j08m14L23
-1564a4M77J8m56p8j6j23j40M15p8j55J50K23M99K43p42k22j85J39j25j44Q85m97M8k76R2
-1539f2J18L68j08m27j96K10R7kJ46j5o5k51M36k12l91o0N53j37j66j98r9J10K9Q9K87j78
-1513a24M56l31K61L18L1k62l71K60k25r7r1K0j77N27n73M61n94M3L02J76m46K10M15l51k99
-1488d61p6R0K95K41j23n8j17o5K25M65N3m30n4j90J18J86N58m70j77J78l74N51J41l31k42
-1463f7P53J75p22M9j57k79K35L33m07K58K98j40N19j065K10K44l70L81m68P9q9J53J56m77
-1439c98O4M7Q32j06n21l85Q46m2L07j44k77k23m73L71qK79k30J68L47M1p98p8J75K54J19
-1414A67l1J77k26k89L36J0L21J19l26n71k0L29L1l21j01L24K65n27L13l72P53j79o12P77
-1390C47L70o38k85R33L87lr10o70k14K47RJ68J86K12m11K69K60l3r6L5m12k1J76N09p06l
-1364b94n3M89k68j71L60m73L88K25K63l92l97k0M2K3N1p5j00q6L7J78K89O5p9M74q95L09
-1338a10J57q4K27j36Klj39R6m5K94n79P08P04j79m73l42L16O1o01m0J76L66j78K6k45K15
-1312A94k64l9j58K03O2Mm4k0J47j08m40O0K96L98n40K94l93L59o3Mm7K18n1k56K49M31k61
-1285B35j11m03J40o80M77M54l24P3M46k25l49k9M03K90m37j34K28l15Q22j07p7M28p06n28
-1261d29K64o0N06M53m52m96J62L8k8j47K53q59j35O17L39J96k26k14L25j48l13J00N98N9
-1237D03k25K36k35k94j30K87J26L17J83p77M41j93l9k70k14L17k24q6L50L17j40n23N28l67
-1213b12J64N5P3J71k28j86K3j8j10J66m49O63n14j74N63j08p5M1J88k3jj2L4L36o77P85j16
-1186C59J18j11l36N17J38n91K08L41K79j00n3n11l36Qql81O4J06Kj8j10lL39k62J45n8j92
-1159d46Q8J52j8p4M04N76q88N11J78l85nmp3N01K08n58J12j95r7Q87m1p21j79j62J5j76M15
-1132B5P47K21L57j103m09L52j94m57P16ln7M11j18q73J91k46N03o5m93K88O75q3j51l37K45
-1107A42N5Kj40k75P38l42m80n4Q95N5j16r7J79m92k39j76J28M48N14n94k39K27j78pM59m77
-1081f4j03K18j70j28J65j27J05N6j96O0l7J06k77L5P1K38k09kL03N18o39K66J09o52l1j31
-1055e16L12J33m32K69N0M15M71K94k49n56m79j87J00K06J00K22n6k75j34J95l3L06O79M0
-1031H75r43r9J72j85K96j97Rl20J14n9L17N43q14M86k51k01N65P6l3k9j96j55j99j04o8M16
-1005A6J91N4K43j27j06j92L99l58n16J12m2M17m8k28j51O44M3m42N52m74M9K16l0n52J08
-980b22J39k24J26k01L6l8L84J23m15l9L29j92J38N24n91m97O49J86k37K54J77l35M2R4l64
-955a54P77K05o03k20o9k21L61J33R8J51l33o63K35K87MK35Q0P14L23m23o47m21R66n8m81
-930B76j71M6k72m0M62m16k30N03J25m36l6K51M0o6m57J25K70m35P26m92J37k86J54J81M05
-905C64J2m54P8M94l56o9n79K82J76M7P1L52J75m24l06k3P7o3N7L69j67l36J53M51m95j7O97
-878E66n73m40P53l58J74l3n14J55L60o9o8k63N6J89J59k33M05n50q7M40m9l3k29M7L76L96
-852E77l18l19J02J34q3L9r4L34N3l12j85p9K17m44M44k36L38R28M0n10p12l50O88M6j56J15
-826B57m57J48N4j03J77j04P5K52j02j6J57l51l7L6l16M11P8k33k23n6JJ47j67L52j18k79
-800d17L62R5L4K70J11l32o7M84o91M7l15J00L74n5J49k75o6J11o8q9j31L50j24J12P2k67
-774b26K21j00j85J85NJ47k42j2L00j02n41N40J71P7m69j11K55Q61l10J05j083M61R08N6q52
-749E9L88M20Rp08j23J38l6n73K81L41j41nO06o71K03RL2q1j07j46K75m73L55K69j90m33L52
-722E0l84O04L7o70k0L91j52m3j18M11L1P6L2l11m55J83l1N27M30m4l80j50k63J05L80m42
-696b06k76K0M32J66k92L6o2P1j5l67J86R0M31N32K95J5r72n41P96k23l42J35Q2j44K77M54
-670E78n52j97N37N25m52k12j10m10N46M33n26k69L3l9Q5Q8O6o83p4n2K43Q04j506Q04j26
-645d66Q3k01J60L08k17J61m54M88l5mm3K45L52J07k8Q8o49P6j45l02J96n8M22R3Q8k7k26
-618A2L32rM37m07q13M28J13J57J09l10m72L88P2L89J35o13N71L00n94k18l89O35L38n00l54
-593b63J62j1m75M44L13J56n1k75qK11j81j4O77j45p05rO65P4j89l64O2k15p03L18K86J3N42
-566C15j91N33P93r07r83N21P4o7K97M79K93o82o82N2q0m2M19l41J08N25j21k33M99K45q50
-541b6K26L42k29n10O55M13n96k40k97l2Q8k65P26k77j75K38J09J54o26L21Or3O2np2p1k6
-514b00J77J38N22j90o58N11k4k11k62no22L59J54J13K65q80P44J0K58p89j8J66J081j12n79
-489e2l18q7J25N16l27J43k35k6N4o7M09k37k24J92L1J33O7p0l14M33k98m24Q10j82N42L01
-463H95r37J58L06l42L06k51P6P1L08j61Q5p39p8k16L33j57J18k41J4P0L44l83N7j2m63N18
-437c21J84J01R6n65K19o6K98J50l86m4M70j73l01J59K69R2m12N27J14p20M82P6N33n48j14
-412A20l74K61P6N89q5P1n72l62J77j56K5L0M14j71n0L1k8K41J50n42J59M60j25k64j11M7
-386A1j64L37N68n19m68P7k50O40l88j93P54l55Pk63k07O7O75rk98J59mN28o75k00J41J81
-360A52m93P48nm10N0l32k15P39l4p4l11l73K21K25J76l40rL01l12J74J24rJ2m80Q1J32N2
-333b10n0k9l0J34m82L56M64K29m95j66N4j68J65L99J1M6O46j378R59J90N2k47j38N94k69
-308F37o30J46J8k18k51J61j96M94N67l70n65j21J71L54j85j38n33Q53L01R9o45j74M59K16
-284D50l86K16M02j90j59n16k01J25J78Mj31L14k32L28Q53l34j107L14p9M67N61n4p51j31
-260e9k89K03R8l25L51J14j51J99k20M13K87j17o37J05M38j53n56K05l41n7L95P4l59N09N8
-235A85n49J24O75l65l78M1M11j58m07J11K97l53O76n23J0k35K46K37m12j25M6L59Q00k27
-211D86n49P8j14L81k79N8P92L25J24p18r46N6l6n01P86n3O42l90j52K10K16l64j48L11j89
-186B6j50j69m1K33M79J3o38L69o87N94K88j11n57N80k2j37J10L5J46j85q5p05O74J86k36
-161A0L11J45l45k77p9k19K81L65R3J34o4m34j12k14K79Q4J18r9l36j2K01K32l1l33Q8O44
-135D30M62P5m66k27j73l77K9k08K32O11l37j45M82l74k26J25J32P04n98O3k65q7L35n15L65
-110D7L55k40q23K13J76R1J98m50M10R9j11Q12k09k21j05m12k38l8M74P3K77l88l29m3L18
-85f4l56n3J43L62N7k86K26k04l72M55J85P4l62J31N11k78n39M72j28K32L4M2m57k09L6o0
-59d08J67K58o49O37L87J70o9R0m85M7k62l16K24j00P50j61K21J55K70r8o91l48L96l75O5
-34a25n1L29n62N59Q63l14k91j58l36l40R9N39Q9o6j9o2R51n30p66k32K84N07n7o40o5Q68
-8D74j96o29q7M08L35p84N93o5j82l54M12k98O46l56J88n4J14k02j39o1N12J00k92l85R18
16F16k54o43L52M76o04k65R8J24j04P03k06j33q6p0M19l32
32I1
##PAGE=	F1=24499.71264672302641
##FIRST=	24596.97802734375,	7686.668670654296875,	0.43163478374481201172
##DATATABLE=	(F2++(Y..Y)), PROFILE
-2014A52P8m97K91J30J13l58K54m13J62O7p0p1L13M48l41k80p6j47J82L90O13q06j03P27l87
-1989C71n70q0n6O3J93k66k70N27L02r7Q30K76n00l48o17J54l43L62K1j1o1j26N06M27K35
-1964I22k78J3j04p34j40J2M21J52j17k64j25L18k22k21Q4O50O7l40l23k18M95l3j62N45N68
-1939I66p43p00J62O0K09L82m22L49J75n14j34L04m11J97L52J158k5p48o63k29j5K52K42m47
-1915b43M06O78l49m26O0J14Q8l81m37M20k7J44m22M01J42p31P08J83K54j80j5m08Q3K37L51
-1890F50J6k09n89l24M1M44L55j87n37q9K86R98m67o09J60K82k11L76m7r8o3J43k34n56M00
-1865f9j8K60m55J56J10J71K5k15j56J60j49R8j35K57l71L23k27Q1J01j96K52L42K89k43p04
-1840c13J87n42L96J69o3L9K94J36m95l86J02J54Q43jM9M99o65q19K04Q05k03J35l42k23n02
-1815e42P80j53k5P20o44l10k09M80k80K65J385o42p06O2j44j05L90l0j034M29M77K93M80
-1792I37j50o30l12lM02P4j88l9j18m23M58j1J21L19j51n41k39N14K8j66k76j06K57o1J57
-1767a47K26k37J72N07m04j97m12N00l07N11L74J01n08M5j49j05M89j09n90R9K07M2m1k86
-1743b19j22J99j53j0L8j40K53J91n61M25r9j54J20l08M45L70m53k15l2M39K11k30k66O2O1
-1718a48M22q7O85L51j086k55k4j93N64k19l30j58M16L79m19j15j17k18L13n0P69M49q24j46
-1694d1m61O1M41l7M5L38n69M31j05n5J15K37l06l22j81l7O36k20p6J10M07N65r41m57k6O25
-1668A77J17n06K91J21K99j31l36m3n74Q28k72n3K30j83J81J84O08o19m02qQ9K88l22J2N66
-1643E42j8r3m86j0J83n0m59J79k02J06L41R8m4k64M01j04l28K38k73J56N32K81o93Lm3j48
-1617a55J22J37K03j60k36K68M80n92J5M39j76j14k18n25L32J47p2K38k36m4J68K07j48O4
-1593A44M67j84j92K64l24m74J6L91N15n5k94L82M6j158J21L39ll42j39Q19N46p85k89L2N08
-1568C51l7l20k62K52M62p8l47j25q4L2l41N02R8j35L6K10M70J60o94k21m0J70p3m23P37n41
-1542b41K41r0R1K2O01n7n57l46L59k8j46K50P2j22OL45m36k27k9M44j66k32k44j83L32P4
-1516b67m5M21k63M27j69J51K30J96k08m08j5l22Q7j04J74j93L22l90Q10n55l61O13J90o26
-1492c05J35N19m81n38L50j5l5N21K7l3k16j46J43M40Ql31Mk25QJ15N70k26k19oo01O12L25
-1465D00j55k48N04J52o75K1j24n0J06J54m64L85L50J04N51j175L03K15k53L89p68J20j90
-1442c48Q4K79m52K80k77P98K8l89m98P90N1J71m6j26j81l84M5K5M15k65J3L02J29m60k30
-1417b46j01O61n8j22K09j79m62K93Q0L63J49l02o74K13L16j44j84r4L26L15n18J93n41M65
-1393d2j3j45O87P3n40j91P15M76J0r44k23k63J48j04K27K53L03o36NM10L9k1j64l51j22K54
-1367a59O90o55j38J8M63k74j99L72n41O08o8K06l69n02J56j35J81J85k14N9j99R1J87K59
-1343B2J23k90L33p16N68Q7j47K80q5l08K82j32j72K80R5m19O85M69k65l49k01L07J74n29
-1319I2j75Q2L76k33n8mM29l80j67k6Pq5J96m9o3O5p9k87J44l8N15o44L45k65K23k03L10J41
-1291A69K4k56l06O13N33n51j56l32J93n81K92L57m4J79M37m22n28K59K59J38m71j29J73l2
-1267a82P46j48j78L54p16j60K17j39N88M36o29m15L05o3Pj80K66p80m0O16Q6K79j68k26K45
-1242A21l59K2L29J76j08J02K57m97j79n7L15J52J43M5n92M72j65j4l43k20M46l36j36M77
-1218E1J79j26l20M55l25J68m7j53J50r7J06l78J97n1J66n06O60l51p45P62J41k7j94J16K49
-1193H0l8j17J93M11q38M69k31L51J8j87M11J02n12K62K83K23j23K8n06m47QN3k58Q4J52l6
-1167a65N6j96OK12k64P1k6j51J35J79n0j97P41N51r78J98K12m20m4Jk9M51K56l98K07k17
-1141A41q0Q28k42n40j45j47O7j18M19P94L3O1j146QL00m70J0N41O4J7J24j36n26J29k19K76
-1115D3R1l29K45N68j23l62m60L18K07q2l33J84P29m76n60J7P68N1j23j45K51l66j82l19J01
-1090b87M23M29l55l24K14k31J52L71m67j9J86j82j91J45o3p2K81k27j99Q5K90m09K23j81
-1066d08N53k94j25K37O12n75K42J80n63m41M1M98no87J74K58N49N35J78l04n50n59N5K88
-1042a11p2P5L08k11j61l09K95l0M87P45k41j109K82J35k23K30p0k07k83J8o4L72N35p68N57
-1017A80j57l27N58R3M2k0l12k52l17n1Q8L53L19j30J23R4ol41L69k62k43Q8k06L54O2k37
-991a38j77N10J62k97M44n45R3J06j6m88m9J78J5M2j83L53n10L42K91k62l8P3J8J85L57p29
-965b63m53Q17J40k88K70J21k98M8J81m07P24J52o78Mj84j11K91J00j8k2l51j78NK06K69J9
-939I6K34R59J71n50p04j73J211j72r26n7Q1k84m0N35m68k93L14K84j77m0R9j30m9k89L85
-914A7K05o17M72k68K02l56K22J30M44L1o16K28K62n16K25n40J67K71l1N1M50L71k62k65m41
-889a64R3K9j15L56j56k16J74N69m44k86P77o74k28N74n45L34P0o32P6L46QJ8k83l6K00K62
-863A07k91M04o05ML90q1L5j30l0M95M20l96j59j6lj79M9k14N50J03m29k27J18J68m36L56
-837Cj48K71R21j63o84l04k19L78J19q6L58m11j00O5j62K17j77lL10k31N3L17l30O1n1j65
-811a61M22m0m64j12J25N6K99k15K92j45m01M34M5lL87K04n34k86M33m17l0m24K53M95j98
-786A5P8l42J33N2j08m4k39K98j21J40O2L7K6k73k68K92On0k06N18R9m9m69R7K76J90k44k63
-758c57J72O71k47K85j031N80R14j82r33M21M64K3n77q1O5m2m47R1L33j46M7O00n24O9J81
-733C49J7l19j04O1K16m42K78L88m0p83N35m16L80J70q36J69K75k5N3k17O49pjM5m43n13n8
-706f19l8P91L84L4k01j84l83m9M83m08l16m9L85K19j30J29j33O8J1n18K26R2K5O97M04J24
-680A044j098j89P79m17m44P1P5p8K92M95o05j22N38M30l82j70j72k21M46L46n75r2l3N7q3
-655a08J96Q1r28K50O1O6Q08j479J002n0L2k98KJ44j52J35k71J88Q2m1L54M64l2j68j8P7o45
-628b48K48k39j78K61K45K62q5K1p8k19L34Q1N12m53q75L06K37K50J24m01n38L37LM01J45
-603D53p74O90N78m46k93o08P70K10m67l62n8l5l08M32K74J26l6l41m9K56r9J35N63l72p34
-578d95L52M98O3j29j80J06j48o40J28L52O4M72l26N67P21p81p13k3J86K09J25K51K81o27
-554C13n48n9j40L00L32l38j46N42j9J2M91J55q97L88M24n16m77O21M18n90j86j72k26p8K32
-529a64M74l10k44J05K20J88n99M78rl08K49J82k22j58m8J4L19P46k36q58K22rL5m41k27k59
-503h60M90L15N8J3n10P22j73K24q49J36K03J172j50p79j94K9n5L40n01K39j33J59k95J58
-479b41O76o84Jp2L01J85L3j34m25Q17o17j28P40l30L91M67j120J82P92k49K60k09R7M4K69
-454A046j55j7n65q06N8M29j91J08Q6l84K57J38l78J15p2n01O03J68Q1j62m04M46j55L49K8
-429A22k11R2N95l57k91k01L94N9k91L30N3q09P28J5N99m11k35q9L08j59O29j43k9n55k08
-404f5j98q9J64k67M38Q3j22o3J02K24J76m19j12N15o7l09pJ41j58J65M85n17l57j42k79J038
-378C60l40j69N33l91PN2m77J74P14k2m17L16j48O15q07j64O9J57l32N38l4k65j8m19J44N73
-352B49p3j74n07J74r5M4L23j83LK89l58M27J25m05K0k26Q8j91M17j59k26J38J66m75L70M44
-326B05J15p50o5L50k35J04L57r0M54P56j503P75J06J02j28k98K32q4k80N0K8l18j31mo9O62
-300C41M67m55o51m8J89L06k48k1l31M74L31K24o51l27N97J06l91K08M37j61j34m13j75J51
-276a75R8J13j17J65k88M27O56l86p77L30j24K58N48m7o10j21l58J87o5J16K42j71j96L40
-252D5k32N28M30j33p65J02L19k72m43L26l90J44J42M5j17N05J4p16J13O98l27l68L23L60
-228C31k82l98L64k8m77R46o09o5l3L51k0m51J1J40j38R21k03l74J92j23J27j73QO47M88K41
-202A393p76j114m6R5j68K06K73P01l44k8L6L50k96l64K40n8j64m79K60J62M21J12p01K74
-178a5n51M96M19j42l61M43j02o1K42n41L93J29L5p90K82K75r4L17J44l29l94rj89J44M10
-153A51J59J04m8m71L1k28J29K3J80Rl80J17M7K17l8j79N5O01M24j85l34O4l43m53J5Q6J22
-126a25L99j92k76M60k13j36J04l5N81n36j40j72l5L27m54M16M71k97p11J25J06K74Kl75L52
-101h0P6M0Q50k29k23k51j29j6k23K92l4J95k03l01j75L87m40J3M27J89p0j95K4j65m43O83
-75aK71j95m09L19N00l17o88N07N6K33N2L3l45j37k33L9r2M07q21P40N74J40k58J37m64JK
-48E1l97pJ32Q44k55K15J16J79j32p21k83M12k80R7J7J98m89K44Q93j61l51j85o9l11j51N83
-22A89L6j68k3j3Q85m76n10L6K34K88j19o37j88Q07r6n25q3L63K55p05Q63j25l29k81K68j30
3a84L86m84K05J7J39J7j54j57L69l4p8k48P71k12o52K64N81n15j61%l1l70Q06L2j97n0j11
30e1L17k86
32b0
##PAGE=	F1=24475.396301567845512
##FIRST=	24596.97802734375,	7686.668670654296875,	0.3256880640983581543
##DATATABLE=	(F2++(Y..Y)), PROFILE
-2014A14N9m10K14J30J88n18L80m23Q7J10J7j59L63L57m05j89j42P7J83M88N75q99n24Q84
-1990E57j46m28k05k65K47K01k62k16K58M59J66Q06J20n78l40o09K35k35j37R0K77l67J6O81
-1966C25L96L10l01k39j63l28p0J49K89j01j80l05jL65k96l83K60N18ll99o5L1M55k81l17
-1941c34N58O82o31o85M01Q4Q8K44n41K02L09n09j20J31l78K89N40J107J28o98o04l13k85
-1918c35K22K60m67K86N61m10j64K52J08M5l51m21L34k04L05j88J49J08n76O91K10M14j2k66
-1894E51n17O3K74M38J05j56o72n00J68N47K03m39n77J71M02J141p14o10J91R7l18M18j93
-1871G3J03J40O9l29k68L48m01L28j73o7L2L08J30k70l31L83r2p3k38K24j51L33j73j26k6
-1846b47r4M40K06M02k94p48N01o97K37K06j6l2K61Q3m45k58J32J46P81n2J40M99p26q08L21
-1821f2P89m70R6k27k46m69Q32j08jN83o57k91J5M43l73M36J388o42p23J16j25k82K70k11
-1797H1p08N33L06O4M40j35p49l8K19K70O2j54L1k0m03J80J4J93J26p1m81%M54j89j07k39
-1771c21j33J23N3J82K22l41K76O53l85m30m03O20l07J25N80K14m16M8r4n83N53j9n12L54
-1747E9R5J0r9m15mM7j59J91K79k83P0J26k56L19k67k8P4l45M83K83n24K6k0M80J61l03k39
-1720b39M8q8L94O7R00L98j305l81o3j07M03j93j86j70L08M27l39k2j82j43K45O2O05M56p27
-1695A68j37l23R1L12k10J37K54m50L21j31J5J43J35l87j83pk6M53m39JK2M65P74q47l00m76
-1669f25N21J81k42L68J24K11k40k33l1m12O13j42r5Q8l28K71M26M86p25l78K16J83K94m65
-1645F6j26O16j50R2m72k58K9J03k11%k15L46J87j09J12o9L05j85j76K32l08J30N57L91o49
-1620B38j10J3l09j78n4N94M3l95K14M38o42J94M50j50j86k39l03J3K59PK38n38K85J32J00
-1595A14n4q6N65j10k37K66l40n82K87N33M22m28k72O64O0j131j07M26q9k34k55N75N50o34
-1571i7k0J19M11o9m68j56J74L88q4k10k26j72K67l65L61L21j27j08J93M37N7o01l9O9J05
-1546A60m2l95L02n09L24O4J33k0P66qo75m03L88j41k38L22J75j55J69L12m67j98k1K76k33
-1521a14k39j29j39M22M8k37M72j54J83k0R2J12L41j39m19k76l55J99k7L35k30J01m2Q71m42
-1496B14k19M42Q1p77J96N69o01m07M96j13l17O14J46J23l24k53N4L23p4j59L5j59p9n2N89
-1471C48l5j80k01p04N44M64N6k10J73J30n95Pq3J36m3J2m17O33K60K22N98j187K29K13n4
-1446C16L58j077J60k62L2M27m29M68l57N10J15k07l80M96J08j4O4P6q1l44k85N1M60j94j06
-1421i5K05J79p4l69k03Q76k27j93K46j65n17L16N7L41J35k85p21M79K32l27jl5L79K77n20
-1396a0Q7k60k30J63K17N52k69l80m6N05N03J3q37J31k86M6k31L21K85K72o57l11M95J24l0
-1371A67l11k14j90K58Q18n06k71N6M21k53k00L75l98N52l26J17k31m87K03k20K10K90l20
-1348d60K61j53R4P7K15J64k98J54l84M35l9j61M12l5o47N86j29k59L81j10k13N72K85l25
-1324D23k33l8K51K40m15k77J9L64k64j07L26M74n25k58J54j35o3K23j39k2j36j1j48K12k98
-1299c83N99m60O2j03L5j67N27K67j53l72m26R56N66q05r4l51L23l97J57J15K30K48L66n73
-1275A67o45O14J17r8m60o4J44K21N37j96k47K55o74J71J82k50O06M53p72k24M09k18M4j60
-1251h8K84o88L2N76j41K65j31j16J56n42M19K75o9k25L62K14p03o5M1L01J36m2l3l22M36
-1226C32j53Pm15j38N48l52k20M11Mj35N3M09l01J85k34k98J00N7M17o47K87m0J37m11N24
-1201A27j50o27K38L63J7j99%L51m8k37L77L71q62K08m27M52J82kL49P8m45K85J83J04j60
-1176E28J67l56m00j45N5m2L1J45p8J06j69K4J35l19M9Rr1J94J0l5k43R89M77j063j57K96
-1150A17l70l2LL5L57K11k64L13k04K7O74n30l58o6j02J44l8L89P49j27n5j282M77J86o74
-1125d20M30L02M9J15k0j41j70Q9j20M6J14k17J48M70j83n36n50M38L16r3l39M58N85n38n71
-1100c38M2O38Pj51j93L37k22j64l68J12L12K74m6l49R0k53L24K57m33Q0J26j61k07J05J5
-1075a66j34L79n4l36j03M74m96L94k40N07k92k30J53O74n20K43K66m25n41O1M74j12p49J78
-1051e95L19N04N43J5l24m93l76N9M54q3q8K84l61J2m09K62o1P06O75m42j132N99J17k28J81
-1026A38k1l05m0j58k68M47N25o02L41l3l62M07Q7J67l3l52l71j32o0J47J63M58k70QK33L
-1000A17l81M24k50J20N7l58L87J06l06j76K73L53k17K40l90R2J9jk42l03J36J85J13j34L74
-975B38m33mL51j21q5j61J92K02J74p87k73P63J44l03K35Q3k78O3K32l24O17R8n47L2l57J34
-949a15K22l2q4p4j25L5l29K01M22j44M08R95o0n46o76R2J239k76j160J33R9l49r1O09m81
-924h7k72Q8L64J48m5j79j34O9k13O27N3p94L04j7J12l60L19O1M14J8o63L50%o49N22l83P7
-897b70K43m9mM63N19l6j72o14q9K14l88K60j35KK35N25m17m23P09p38J15K95o09L83J45p30
-871e66Q3K65Q9J79J01k98j31L11k38L61n90J24J85lk5qJ0M93L83m92J2q3m3k91J03k72N79
-844B38J84m56j84J63M1l02K26q6J75Q62l28p88J37J13j47K08o6N57l35k77M3j58K19j94r8
-819b53L34l76J56L76l00J90j60%M09j45n14l8J89K92K50k04K57j75n53M66k8k1M98K33p21
-794A62m34M00j5k58n04L45N92k88l0l27K56q1m7k3l19K52j22J85J07K98k05l31q3Q5M5k71
-768f11K81N32m3l2k97l75L28K77j7m02K03L75l07M91q97O23R13m27j056M53M99M4m07pJ2
-743A53m1k78j39L38r7K8N73l08p4K97l3n37j52M20L3l43K32M08J03j001N90k90M9L03n57
-718c23K61n5k2O1k02P41L1L8N9n34m93l36L46N26L13Q1j9j34n76j18M41k63j26j12P5K82
-692e8M3J74j73R1p7n49L32J27n33Q60N21K26j162J96P10n55m95J71N1k02J52N10n48RM43
-667B64L07k41j44l02J4L32K26n68J2L6J13k85M22L4o30K15L5j30O31j105J089k5ml05k13
-642b22q7O2J09k68j29K91j63P84N74l51m32K4N8n93L10l32O7L73L89J27k48j51j57q6L97
-617C46J13M67m47p67R1L41L07Q3l96m31J71J1K93J48r19P51P97k69l56o36P64Q5m07l02N9
-592a03m76NK75K40P3l9k12j72L01l5J84L56n39j40K03L58l2j01K8J62n9m84o6L43Q3M06m75
-565H4N04O19m91m36l88K00L50p6l8K78n17l28j65j98N83K61l54k83L48J88K23L79M8q57N29
-540D63N01p59l78O08L82o03j11n2p1m9K48K44l60j91k9J19K75m74N78o4m90L30L80l20k35
-515e8j10o0N67P59l16r54L5r0L10n94K08lL17L78q1l71r8O97l80J42o45J12J95J122r6r98
-489a2k2R2j23J37n50J85K98J52o90N33O55q78Q4k04L87J78N6j20m08R86p83N5O37m57J32
-464C20O61j035MJ100p0K30j41J08J9K22j58j20l59j487M27L45j29O3L98p73N45j48k35K4
-440a89n3j52L15Q7Q2l55k09N51l03L62m8nJ64O47n19k24m71M32%j47J73j9o85P49j2O30k69
-413E32l36K11K97l91O26j91q5m51j32n16J51K28n37L35L24j60j45J23J97J98k66j92M23l5
-389B08l50J24J89j03k7L35l65k20m26K62Q25l26j97L57l35j6L56m92J53M76J5m15M31k41
-365B18O42q28j43J0P0j94M45j93j44r1m14M93L66j24k13l19K35l60j12M46M2l5K19k68O01
-340C49J7n17p9J23J09m21M39j33k76O8K21l03K83L49o3q03L97J50m2r8K58j42P30P15j383
-315e2N01j0J41j0k92mK04k56k3Qm26%q3R6O35L32m64o49M7J23K50k55L1j38J00L15L59n75
-287i5k02N33om53J74M43j10j40l13q2J09l7K64ol0l68N52L61m34l28L53j37l9N07j4m04j11
-260a3m21J01q9M65J54m63j74L46k42O31N37k00q30J58J37k89j24K00k06K79k55QQ7N00K7
-235C24r02J61O70k93j85N52J13m30l23N92j94n62J002n37k67K81K79k62l29P6J75n40R57
-212C58j81j90L23r9j80j28J15M05N84L51p96j073M4J45q7k10M48O24j49%l2M26k41n08J59
-187A08L2j54l28M17j14K13J30o08J33j64J16N15m3k02K11j72Q0M10p55K49M74J61p83j06
-163a80K32M3K39J90k48n40L3k35l3N41K48O7p2m41K72k69q9j04K13J94l25K43j56J93p1n7
-137a12O0N52L66m58k20K87m85m97O3M27R2P6j24k81L85r9M8P2j67M34n22l75q3J03K68m14
-111f04M69N49l01k83L9k6J70j93j79K03J18J09Q48k39k55l69K08J97m18J53l1N8l3l90k38
-86d38M24l78J21N35nj52j06j60r6j88N04L34m11k98K30N02k89p24M67K61J12P4P8k65o9l42
-60b79M7l50M79m97L37P49J75m79J63m28j5K60k54m38L45Q63k63J64J2J58p3p09j93L63k52
-35a15J45O6Rl15q3Q84k1m67j96K99j80m65N40n5j65j5j02P17l14j88K45J69R1j39n45m24
-9f24P21P1l36j01K84J58m65R25j65m01k35J69k7K03n74J17O3J94K05j54j53R2q9J42j87O75
16E08k00n53k7O58l38L6j26p2m70O06K23j86l0j53J58k56
32b22
##PAGE=	F1=24451.079956412664615
##FIRST=	24596.97802734375,	7686.668670654296875,	0.074555099010467529297
##DATATABLE=	(F2++(Y..Y)), PROFILE
-2014B6P3k52M9J62K65n93M31l66m6J48J60k25L19K50l87j34j72K55J85N17M90r13q61R27
-1990C08J01k46l09m23L81J84r9j48m0M66L14O87mn97k70n05K09r9m40Q9N82p36L33O87L47
-1965G72L32l33m45j96M9L2J52K19k79k68l84J93L52l21l97L24L47k0n52K39K33L99m79l87
-1941d18N64O67n73m91N17J10k0N1n41QM50m31j09n2l17L07O13J019K78o03n18l43m40J43
-1917a29K52l71kM20m11J30M32P7r6l03l48K06k39N24j44l7P1m44N91K12N82J38l61o51%K54
-1891C53N71J87k02p10m69K25N34J01o17n75L75N66J153q82o40J82o4l02N76m22J38K60J6
-1868C54l23J5L21o16K91M8k56o9L42K09k67m00N53j9j61l71J64J3L85j28k60j44n2N38Q9
-1843B56M08l65m91N87p43O4K12R7j52J96J6l57j02P2K19O54j72K03N05o04n54J21O84o34
-1819A20N5j18k56l03P80o7r3M41n59k75K21L68l91N09J265n41o45K07j37m12R0m21j5L41
-1795A64J36j13L46j94p77M32J97J27N1j28Q7M5m31r1%K82Mk5k66J46L45l47n2j85r8j01K22
-1768b24K08J57m15L59Q12l98o41l53O86j33n43Q01L73k66Q5l7q60L26J11k95M86l7n4j08
-1744D0l94j7J0LK29L77m08n3N6J23R2m32J77Q2k12L56J56o69K55RN07J09l96k19N3k63L27
-1717a02K63J066L15j412m58j29J61P6j41j7Q5J9L97k40O1k89J4Q6J88M70L40n38p5k27J06
-1692A9J92l58K04J73l26J55j91J69J34m2l99N6J42m1L19p34J34j20N14R54p00j41n24J16
-1668b95J67O6L73P7P9l09j64o3j75N53m1j92q0m22M41N69K77p37l28M81K05L20n36m63O51
-1643D54k30L26l92n41q1K57M8j83j56M69R8l79K49J39O2j69k9K34l36J30M90M52n48j49k2
-1618A93l63l20R6M49K24m51J19K77o38M44L77m4j48k47k18j98K80L4K87p62N45J14j9j5j94
-1593a78O04o6k65K53l28m00K71O80L12p88k35Q61J11j004l06M55j96J22k03j40N73l74K08
-1570c3K37K60j43n60j04J04K74Nr7k98j84L84j95M1N44j33k86J54M18j5m96K92N7j2k4k71
-1544h1q3l38J88K07J83o8Q86P3q09m02L55j88k45K76K77j36K01L11m07k09k6P7k79k16R0
-1519c63O3L31o2m37M73P0q1J9P5j9M24o1l94m15J67j85K33K22k82j05K64P99l27o3K46k6
-1493E66q39L20O03o66k79M52j41l09M67K23L03l95l37k7J56j67O2K5k8j20j99N06R0p3l44
-1468a51m73J60N08K58j26j85J26m71J4p8J99j27p1N5N23J43K27O28j100oK48J75L20j315
-1444e19J26j57q5N54l92O27l42J20J96J4k34J49J16k29J45K98L6l27n53J66L35p6j40P0K02
-1419A00K56m88j22Q66l29k37K98j68l95K98m2K78Q8k92n83N59J42m61J63O4M85J74n57j2
-1395H5M5o75J54M49L88n72k21J09L34N17J2o49L55k88l7l58L98K73J45n43l12K97J92j03
-1371em12j7J1O7P69k78l75J3L83j94r4L48l03M04m76oj5k77Q8r1O6K11l68M60k3Nl0K25J81
-1342B67k0J67m28J18k10q6N67j6p39O51j71j71L15k95k7L48K15l21j43J20J95K38k94l41
-1318f1k8L11k14J3N14L97o69l02L44j98NR8j79Q1m39J25p5K49l97O31l46j73K1j41J51M53
-1292A71L24k97m36k80J008N23r62J5l90M55k01K9j17M50K61K41o63o45R45J1l45m38KK33
-1268a06K90K46k21k23J15n58L89J57l74N61N20q30k4M95l90L3j02L04n64O4M91k88J50j14
-1244B1L8J19o38O14J12j33j38M21J27p33k5J07K54J27k17n6n7M11j82O1n02QN95l44l39K84
-1218f5k17j52M80L80k35K01m43j57r0L3O63o93K90p8J04k47L64N5l81l79N06L8j49j2K96
-1193A12m6l11N60K27q60J56l47Q7L48J59L36Q9m22K82R6p5k08L64j02l35l63P0J35p4J69
-1168D7r9J25p2N3J42m21K5N9r4K12j94M6j60J009L84j077m68M12k08j5o5R4K55J24j45L80
-1142C49j98K34N05p98l21K1QK00O1L36O15k23O5j311O56N4n64N47L1n6K22m7q8J24Q1p6j18
-1115C09P4j38OL49k24o47n62N58L56l5j50M34L84n10n19L5N14k2k11k31M22j28j56l10J38
-1090b64J95N4L04l69j46k47N46J20l77J55O0q5k03M3P2P2K63O3l59l43O12n88M82j50K76
-1065A86j89k97M7O66m57K29L65k47n76O6L87j81m92K73J07K98N11j70k95m26j14k9N89K8
-1041B79k30J44m74K02l24O9n7Q26N16n32j036P22J53k22K23n0k93J67k15l16L39M67n14o
-1017a62J62l97J82Q5K74l8k18l81R4p7K45k32N17l16m4K53o1j20L78l91N04J01n95M90Q0
-992C33l80r7J15M54k65rp6OJ9M3o0l74m3L20J74j35K81k95m5L14p2k04l18K66K17j1n71j57
-964e70M90J76k87J96O0l00Q3K75k23N34O7l03j9n66L73K54j72j98R8J43r3o09K57M39k53
-939a48N80Q30l27l64m77J89J041l72j172M35P2m63k1O26m89k00P2J08M55k8m20P3Q5l22Q18
-914E81r4q75K52J32j2l53M10lL33Mo04M19k03m70M57j85k5J92l0m9M14N84J92j02p51j12
-888A02L84o42J09o4K21K32L92l83m22N07p54M69K0m01J73J87o41J67K0J52L50L94m68n06
-864d02K97m6L03m65J43j49J92j58J26J24L69K99n75J72j38J1l38R8k22M38L18l91j55P8j32
-839b03j09Q8l0Q6P64m52p07M39M71n62J71r0O77k70l60QpJ36k21j60L21n25L69K69k96L38
-813A45k48J44M01k06m56r4K24M65K20j28K23j91o87M38j03qN75J98q66m74M13L57m92n08
-789f58K74O42k82j66j02K04l45K79j33l40J82q8K64K06L75m26q2nk72J80j2L34L10p8n7j62
-763D2n78K18K84J49m45K74J63n47O30p19O29R00o20q87L12L85K8k30J09J5n7j09l36L81m4
-738e3k4M75m6j81K92j04o62K39L81k40k06K52L23K02j021M51p8k52M01j89L48l67q2n6j34
-713c31P27J10J80N9n57m71k77L38K55K50J08R9l2p48j03L00J5lj64k55L14K13J92j98J40
-688A61k53k50K47J62r12P87O09K99j020M62N82o33n16L15M0k23k66N00l72J57K70J99n9j19
-664A67n18K73J84J22m65j8J96J62m71P02p9l47J95k2k20K55n53J133o7k3k58l69l32K99J27
-639G3m17k59L85k52J095N36n88o03J09L6m81K36l78L87M27M09O9l94m34j80K12M01L9L98
-615H26l89o14j21M39L24J2l13l10N7L0J30J19p04M69Q94r3m27m75P05m9l45k11J86n04r0
-590d54O4K26J6m4Q1m03L81pJ54P7o34M98M1L25j83j16J44K13L3k73k34L04N9L52n97L90M78
-563H91j54j66n04R5L52k62l09K86m03p7j14j42N34K55m30j31j62M60L75K40p0p62O93M86
-539I81r29k37N85L50o31l6N6J63P4Q0J19m28j06j63k3L57k60N89j37n97K66N45l47k90j90
-514b09J37O42O00l90r23k6k91O02n71O66j6K02M28k50q27L56O79n66J5l91J10J16R74M2j206
-489i7J70R7q6n1l89j42Q24P2r37O63N91q74J11j17K01J47J27p4l16J016q32J04N46n08k10
-464C6Q37q26j05J116J55K23o3J16mJ70j64k01k10j560M02J74j28O3O10j024Q54l59j37j08
-440a33M6R1O9qJ18m22j17O14m92L19m7J83J77O06o35j38n97L64o5%J17j33l64N41nO33j41
-413E81m01M67K42n81N95k30j33k57j44n75L74J16m11o6N11j24j66n6J83K25j43k06K79Rm22
-388c33K54K30j8j42J06j23j31n47N91O14l12l03K47k13pN20m39J20J18J06l01N07l13O03
-364H34p20j52l0m4r2M25m05m0o7j56M98J76j86k04q8J05m39L6K45K65j53J10n4O42j44m76
-338a14p3M35Q6n38K22%k68K7K39j98J44K19k46j21K97k06J50j90J71p8P97N36j138K14j53
-313B14J39R4j87KM88m57o6n2n03J51n0J24N51J85m08n92J64k6K11j82P5l6j94K51M10m43
-287a37o3L99k2n03R5M27j3j70k09MN0j38L44J74j72m03N76pm68J75L73j20l06M08O6j78j15
-260F7m67k3K48M18R7o42O3K6k36O75N74l00q25K99j02k9J65j61J53L07n44j53K42M82M5q98
-234e19R3O32k68P8O74j87n60k27P29l13n35R56l26n99N71J45m20j66J02J81o07Q06j84j22
-210f6M68m7m93j31K40K11O16M43p91q62J35R7j48l15L95M96J07n2LM54k16n72R3P2j21Q1
-184I7L14l62oO1l90K5J56k60N80J75j23p7k16J82M86n91n3P21K72p68l38P5R7R1L57j21o73
-157b89M8j74j11M74K76M9q6k17L68l50k91k39J87M11k24L29k38Q3k08J30Q7M79L07o47k00
-132d6M38n99k92n0P44J16j50k08k10K57k8K60K0j93K72n08m86M0J83J00j86L56N25l04O0
-107A11L9p2rl63Q6l2K02J17Q02k41l07m40M94L57n32Q5L4p7O4n12k15M10k51K31N54k06j69
-80A60k5l09m9m1L50L68n41p2p5N24j70o76K78M55m1R7J41j95Ol75M5k81L08k97J11P05K45
-53F46o76K10l99l9M56m5o13K49Q30j89O5j16K23M1o66j05K67k69K16J61k40j16l61Q06P0
-28D06o00r4O45j5o87L38j72O3K2l97M36q3J38L62R6n7j23l68l00K58K36j17j57J60J06j62
-2f6Q48j97l85k09Q1RJ14n65n8N8K68L45j81j07j62l7K24j90O90k00l74m99P44o4K48k81m0
24A4l76K04L20j15k6j72l1k33
32d15
##PAGE=	F1=24426.763611257483717
##FIRST=	24596.97802734375,	7686.668670654296875,	-0.54150545597076416016
##DATATABLE=	(F2++(Y..Y)), PROFILE
-2014a90J44o3j87K04L41n54L65k22r3R3K93k64K17J78l02j57j07L23J92M52L54q52j022Q50
-1990gL01o8l37n04M28J58R7q1k40L52L14N00j09n53j42l25J25jk26j85P67o06K81N23L02
-1965G64L13l97n98j19L14P7J04K08l68l51m60L86L03k92k42K18J95R6n97K68L63L26n99l48
-1941d36N21N44n53j65N01J24j07j35m45k09O05l15p1o5j95L7N81R17L91n07m33k99m63K6
-1917a51K21j57j92J97m61L42N71M3k85k72j69K0j4N03j58j22L3l37M16J85P43K78l38p70
-1893A26o9J70O91K54l24p06k93K64M00N6o52l99L92O65J032r27o40J20j72j00O38o21J1K80
-1869A96k0k17K56L14o33J68J87l42j15R8K78j72l51O05J04j28m20L6K8M43r1l06j24j63N86
-1844B17j3L12m29p0M94p80nJ99K45l03J00j4k91j6L8L36M86l54K25N18l05k48j80M74o89
-1819e3O5K8k23k91P44l9k35L11l65k78L79K63l60M98J030l40m88L16j65m94p4o61O85J23
-1795C76k9k22K26k61m65O10RL5O0j14J17M6m82k86q0L79Jlm6J93K68m11mj24n4l04L65K29
-1767B9P9m50M38R60m55q21k01O06J53j235R07N47q3J22j3o57l13K23mM81j59j03o4k97o6
-1742c76J39Q6Q5M24m81m7K2L40j14l92K90R9j81K34Q3p89M40OM90Q9m64j79N3m38K43M61
-1716A23J158J24j415l92K9P7j76L4L0L16j66L10j83J82m26K13p5K49L64J07k89K7j66J15
-1692A70Q6m13J99J11k38k3k68L89R0k44l28K75K23j7L22p08o5J04J04J064n17j1n32j24O3
-1667b88K82L66mo5l31j39j18J10N66J8k97j82l52M86O10J3o33k28O79J47K68n13p99O50k42
-1642DN45k42o02J86K3J15k33j15M21P0m82K15K76k48L6m6K72l63J75L39M61m30j71q1k78
-1617a53l18M31p2L81l80pN0k73L72K69J13r5k54k50k45K14K1L27m77L46J16j15q4k17N51
-1592B51k6k49K41l02j71J60P91K29j054k09R39J85p92l56L31k92M73j59m70K84q4L14L63
-1569C97J25k42o12q5J22M1J89k1l09N6J48k5k18P00j53m88J15M51j3m31O17l4j39j4j49j80
-1543a52j91r8L48K13j63R98J59r52l23K93j21k25J04L68q5J27K89l32j71k8j34k59k02L07
-1519b30K54K23k06n80M51L23j34j50K9j30M04L0l27k41M58m10L33N6l23k53M34O64k49L6
-1495D62Q4q3p50L89O50o68k66K87j21j80L21K56M60m12l82j04j9k58L24j4J06j27k41K66
-1471b0J60O9l67l21M0K95L91j6m63J20l14M6k8L7j18N2K54M15P2K19O19r40l37K96L68L08
-1445H37j282j63K24k17M95l36P74l31k78L52K29j61j71J00m46J77N00J25l00p01M59J5k5
-1422a24r6p6K44M28n83N6P37l62k49L40j51j56K03j53K09K2l28k97M41P7m38J90J87O26K5
-1397G72o27j17L14o86k01O45J86o70j95L11J20N45K9m77M74k76r1m41M04K17j7l55o2n2K14
-1372c6j74l24M6J90J05M08k2m03j64L64p3J43K74l24K21m85j58K79j41K5N1q6j4k17N36P9
-1346A00j05j25K89K08K82K63o67k15l71J44O05k9n25M46k43j1J84m38R1L8K65k36r2K35J72
-1321B65J75j90l64p4K30q5K38N22K52p59k82M84j84jo0j35J83p30L24r8K52l44O23l46k62
-1296c66O9j88L22L47L22l97m92N4Q91M32j006R4l13N07k7j17k95N73K27Q6o80n17J186p1
-1272F41n32m20K1L01K48m6j99r7l7l32M31J29n04M96O11p71Q4N86n12o9l3L00l95O8L74l55
-1246a2Kj09J69J16n60N92j52r6J13L30L1n42p1P0J93J84l13q7J40M45k75J39n60Q0N94l15
-1220A06m39J96m09J39N11L26j22J98o06Q1j97k49Q27n92K82j59R7p1K38K33k17q01N45K8
-1196e5j54L4K14k6k63O33L0q47K57l4m92M19K43L66J47m58K62O6k98k56N97J69l34n74J68
-1171a86K56k26K27r2R6N6P3J89n29j8J31j13J84l97K00n9Q72K91r95m85L61m5m1j12J21J52
-1145h9O3l8L54k02N02L83r07m62J10J06J80J77K62M01k21L06j183N33o0l18N11k14k37L21
-1121B78RRL28R1p9k43M1o2j70J92k30o66l60M85L52M1rL32J75l94m23KL93J0k75k65M90j09
-1093e7j12j79J28J55k04O36m20m31q8O55m1l02K01K2K0j98n0J12K90J74N3l64m47O84n81
-1068c44L68qL3Pk93j27N81l89J96M64o3n93R6K82k10k00L74j02M8M57l22k40l85J32j29O78
-1042C11J63l08o7n24L72k60j4L9P51L31n27r35O76K29j98L32q7k84L54k71k67K74L38m46
-1018a8l35L56n25P3J48K09j1O4k72L5o1L75l90L10k47p5J62q1L08J84n94Q06K60q44M80P
-992C24m00M4J91L62m34k03K94j44M9R0N7m15j72M47J93j79J25j51Q1L21j12l64m02K45K59
-967A06j81j69j82J32K43k36J63J9l37R1L41j41M60P7n4l6o31L76L87j69m44K95K70k34p98
-942f52L28L52l00P01N21n79J5j24J4O56m43r67P82J1n60K24N25n03j19J93l81P00K5m92K89
-917B16k6n21R36k20q22K84J86p3l85M62p4K20Qm67M16k11j32N6K1j70J73K3n0L28N45L68
-891A091o4p94j9N12q26m8Q8L21J20K39l17l06K07o63P36k16j60p3K05m40J70j61J87M91N76
-866H56n62o76J64K00K62l28O6m51L08j54K36J88J77J75o07L14k04J13k38q0j02K63M34k86
-842F8k12J6k39M9r8P9N6O22n30j32J79P75o93q7r8O69k42l53j1K30M1k85k05K88o26O47M6
-815d6l45M79k76K37M14j89l99k72K59N62K11OK01j93p83L50j76M8N94J21r51l35M54N50o47
-790a26m02P4N58j49l00J98J34l82M97l60k57J54j36L28K95K72n85K06n2n45L50J41L53J18
-766C84n3o4p6n29J2J84K17l55K63J63n78L13n17O19Q60o97l20J21n5r6p5K75P0r2K1l81L80
-739fj2l0K47K27k24J37j57l52M82J45n39o7L32J90K23q65J41J70l76L64J13M40n98p6l01
-714c92j05O80J83L78K6n09m17k51K54N2K26J39J13Q0q04n5K08K43L1j80l88J44L74K12k23
-689A9J86m81J67J29J66p16K04O13L27o75N58M15o60n18M07M1j30p21M16p2K43P4J35J33r4
-664A66o71L86J4P8k41j41L25J91l28O71k10j39J97p6j92k50O7J116j52k7j93m33m88M14J69
-639B53o03p4K05j26J079L73p30o51K31J3l27N4k18N68L84L41R4n10p58j1M70L05q2L90l15
-614C55m79l14N34L06m9j81k19M4J0m8L3k46L4Q12N7m98j17N59j89k75q8K38m50j88j33K23
-588b69m4O7K87o59N07l2J16j91k01M60j5L85k98j55J06K37J09n3l29K14j9L33o39K64L05
-563D86J05P6m30j5K35m17m24K62l72J91J10p6K38L28n74J72l82L59M60J29j73n89Q12L22
-539H33r61j25N19L51o68L0J54M01J94j35J08n01o0l30KL49j2N18j97o23J06O33l11l21k07
-514b53M26N72L59m10p85k2m76Q14m12R09q6J14M62m18j303Q28O78p07j52j27J40k9P81K43
-490A146j317K93N7mk02k18k59J079l4j044N61N28p68J66K4o6J08K36l1k09R63p91L5M79m42
-465B90n91R56n90k9Q57L67K35J8J19k4J24j75k51j47j379L16N2k91J46O61j054J095m49j63
-441I3j76J44K14j11r1J72l73k3N54o76K36K6L13J57M92p05q3n24J59r9J18J63k92m5K98L4
-415b5O18m7m30O41J68p00N63k67k33K2k21l36L92o3k49k79N98l0j78j83K6K74j07k52J57
-390a41J05m71K53K94P6j13j34Q7q6m24N87M40k40m47J30o5P5M76l54J23k89K45j10N31l57
-365A91M79m93j89r1j13kL94o04J79K27k54M35L6k48j62OJ6k10P5Q5K90k91nJ99N68k94l69
-338a45P7O47Ro35pJ89l01J64K06k26m7M5l55N89J82n91K85j88J70P8P01K53q40n5l02O3J82
-311A48l3J54P01o62r8j41m89L08J2M0M28O6l00n23K82k23K08l9J79o1k62J11K51l06J40J04
-285eO6m69k4L61J39k08n5j%K2J28L79j95l24L95l98m04O20L43j00m24K37J82L5j38n06o4
-258d08M05L66O7o54K17k70k61O57N42m06p19M79l70M26K64n72N35K91o40l04K44M28Jp76
-234d58L8N96k57L15P40m71o29j47P14m29l11Q24r7p77O32K2m42j10J31J79m39O73k17k76
-210a96O09J5o94p1J65J98N29N05p75o12J79K8k83j16K40K71L12j46J31M24k26n80Q0Q2q2
-185a3M76J66n58j49r8r2J8K83m93O10M09j13l63k34J87M53l42j94Q06L66p25m76j08O7o6
-160a83O38j4p06O6L6M9O4J21P5m6J12K64m41m07j94L1N41j20L80j83l7n17M37R9L60K41o32
-133C4l40N23o81K74l69Q86J53k42l60j02O7QM53o0j09J24m53j69L2m3o7J24J95L96l46K65
-107A93J09l3j80m54L16k79K79J17O93k34l52m83O91M29n46R6Q5j63J04o05j43L81j56L31
-83A96N38l94j42L6l66p9k5K62L74n71J51m38N74K3n06j36N97j46J21K05j23P6l71N4n9K11
-57F2k85K25K63K99q18K97l86q0N65J53n75l8P89p6q6k32L78J42o40j9J68k78K88L28m51J2
-31El95M67R3n23L04N54J30p93K7k89M36M3m31Ql5L67L88Qj35r2j23j19q7K48P3k31j6J65
-3D7J06O81k31k98j86l5LQ9n36j35l1L63M23k23n4k12KJ15j82P22j74j39o37M43K30L90m17
23A24k3l26k4K98k6k8j70j34K9
32b80
##PAGE=	F1=24402.447266102302819
##FIRST=	24596.97802734375,	7686.668670654296875,	-1.2752846479415893555
##DATATABLE=	(F2++(Y..Y)), PROFILE
-2014d49L01P6m10J95M16m14J87Rn0l8L59k81J17J78k38j97J7K88J94L00K03p05p11L29M23
-1989I9R4k67m96L70J27K82l2m03K55J60L14k03m76L0j31Q7P8l0l62Q51l26J47K51K68K72
-1964I59m77o88J53L92M3K1K46l83l95l38L48K37k08r8Q6R2K89m95K9M14K55o32k81M37L84
-1939C90n42K38L55J11j68k57k81m13P43k01k4N5j62j73M19P72M36m42l69j95l56j10J52J06
-1915H4p2l2l47P7O50Jl97l09R0j89K06L73j47j08j2k34J89J10Q74M11k35q45j02N3P18K84
-1889A091m76o58k4K92J83L7n36k80M60O38P91q38n60M0k27J33N50p25j70K19m7m3M38L22
-1865F10n78O1K67k94q4l53K89j2k31N46K58k5m00q1o2M65n7l21n4l13O92j36J86l86K52L33
-1839E72p92j9J68L55m23j0L9k64m9R6M20L08n56J85N50Q7L5m62J89o37J77K08j64n17P18
-1814B14Kl72J99j30k88M64J44l19M39P30r0k89M27k01n41j73q84J278j05j89k90J09k45L0
-1790h0M91k61RJ00r2J16nn12l81k30M52J05L2J08J57K08l68L4p8j0l66L79K35Qm30N12J073
-1763A206n32r68M0L59M79j062J62O96J03J31l8l73n32l0K88L47k47r7Ok05k0K43M8r2M07
-1738C19m85P0M3L92k69k01L21R6k50J16R7o62L71m4M11J06m61p8K7o23K96N05J177j21j321
-1713a68j47J68j90q1J44r4M01k49K67k17L10n37M18j66K01K39j92j3J59j17J12ll37J20M3
-1688G1k07j81R3K37J6l96j22K83K63M0M28o70k24K82l24J079l32O9n16j88p5L55L66p4j89
-1663H4l41j45j31L90N38L2l66j36k05L56N83k54m53p8P71N3J07l97q86M66j93O76j8m53K96
-1638B96j57R3k39j48L43O6m03R1K87m72L13j83L28l95K57J31M09l27k04j24o1m25O68m35
-1614b91N34j96j55j15J86J04J87K46j21k55l20j89J46nL07k26K29J44j52k70j64M06K7j82
-1590a25K45k83N1M1P89J98j176j41Q27K83n35l24J27l01O49j87j62j08p2K88M65M0l37o23
-1566c71jJ51l08M52L8l55K17oL9l27P48j84o90L34L82L0m24P94j65k51j1m7m5j34l72M74
-1540c2K13l00J116J78j064j45K15J6k69m4M22l5j5K03k44o6ml62j33k39M71M13Q1l21o31
-1515e76M43N24Jl88r0j57K15J32k22pN92n30L79j10l29l19M43N03k09N1j2n3m83K80P36o13
-1489B01l56M4n5PK03K51N75l70m03j79j86k93N85n1J90j37k54j3K48J63k48j86K1k1L89R2
-1463B17n42N9j57J09Q1j99p8K12K00L02M0K60N79p54o53L21M75L23r99k56K69k78L31k27
-1439c65Q73l29o37N68M01j58m33J15m47j3O34J46k58o58P14k24j57k7j69L16M09o70K97N50
-1415D78l38k45L43p7Q8O6k25J66n0l94mK31P0k83R2L32P54j45p26k25N35n29m34O44l2k70
-1389a78k87L34k39N89P4l67N18k69j16m26K92J34j24j65K03k85J36q7j1k15K83K08QJ83l16
-1364a23n03L58J37M50J57m46N8l68k61N41o1l5J14k28k37Q4N40J20k52j84L77K68N12L05
-1340A323r34m96l28L42M88m6k66K40k90J45J9m94R5k87L83q8q1K79J70J02j19l45j21J86
-1316a23M5M24M27Q5p64j96N50j35p8j86m5K55p81L81j57K28k35O05m15j69O4j07K61K20K77
-1291D31m34n39L67P68L42r84J19j21N25R6k73m12N79J57o8o09l09J325j59o36l93NK55J31
-1267A63k75j20Q7j44q7L75R3o37M69O70o10P4O68n28k54J8K59j98O0K50l58q7j10K20J13
-1242A11l81N20m12j27L87J94m8k39j24n9J43L17k94j52K41N33m12J73n41L2N34k43m77J79
-1218a45k14L35J75K27%J71o67K48k26k99O08l63K15k67J32Q6J39L66j47r60N20k0k40R1J66
-1193f9K8r9N28j65p77L83K09n61J15J83M26K53n21K00J07n21l15Q38L92l93p42L68L18l55
-1169a70K44n5RJ77O9K42n94p2K27j27J17n50L87RO32K08q35k97K16J8p2j04J42N7K5N0K40
-1142A93j90P73L00r18m31J15O7M8K98J69J55j06N21j081L71j31j11M59l81m52L97J13J22
-1119C00M33R7j07l24M1M1l49Kj92n70j30L00L57O4M2K09Nk17k94o7K94R0l15k79N25j68M3
-1092a69p2P9J88m13Q41m82n39K29M23k08k26K42K3J06j87j61J44M39J52o5l63l75O53m48
-1068a89O9J42j62K88k09l89M25l08J55N35Q8n58J33J63j83P2M53k97j69L93l88j81l43L00
-1044a60k29P05K61l31k81m95N00k17l9J20O53J73m76q45M55L13j35M58p8l28N21l06j83K45
-1020C01J58l06l47K38n24L24P7j32K2K65k80loN16m04L3j79j60P8N9N44j3o76R20N04r63
-994D6K27j15l41K19L93K14o55j93N18k83K0R8J42m17k45N61J88k15n4p9K52L93j78n09m50
-969d63K07L26l37J69k04k08L21j51J26n8k33L5L68r0L69J30J47j2n96K11N81o4o83L29L23
-944E43k89q66L03K47k43O86J64p32N29J89l33J72m50k72P27n3n47M27L81m93l8L02p94P50
-920C10J06l91L92j81p09R49l20o45L64J88k4m16L88j70J11N2k91L21kJl20K04l20J63J44
-895i6mJ94M16M50n5p01J04O29r46j66K55K75p2J21j88j23j49l86P78l75N1l08K12k13J42
-870a55l16K07O09O81o08o33R7K93K42k64k1m42N2L7L22J77k8K7n80M19k38J97r4l35M6J15
-844a93M35j70k96J01j13m3l25K95J00M23n40J81NR78o43m32LM86k63k71PM52j4l20l13K75
-818a95l80N78j33l53M92k18K43M52j11l69m69K12O08K15J70J95j80q28K10k18J27N33M0r65
-794c44l9M75N42p30k14k2K17R6k75K89J65j23M14n98k50J03j79M61L59P5o53M00j56o82M69
-769b00K05L43J1k4Ko1l64j47PJ60j42J48K99l48l34l09O08P76o34J06K0l20k10j10M17J38
-743C7j18J10l59L74J8N0r0M51k10j30j07J42N28j06q01M0M24Q8J50o04k31L81k87J81L25
-718B56N05p27Jm02k38N68J66N91l9m17l36k38J16p9K55J95K0J63o89l5K74K41M3j48l47j65
-692d66N08K50k42J95o87N57K6J28m23k52M10L14k75N69K40o41m76M19N1K0n94j45K49K24
-668d1r7J26L10q1m66P4r7J53p2n5J76J75j16N44l22k5K07j27p4p15N80J044k51k7j25l88
-642C10m80L38K02p33Q8P8l6R69J46p83n54L16j3j73j33J29N54K42K18J77n74j019M40M07
-618A16J60j44M73k93m02m95O22K75o9l3j86J36k5k50j05J97k47N44J56n50L71K86l27j69
-594D1Q7K21l92k14k67J91q5L20K89q19O09j17R9k06J37J28J9M62l47j77n4J98J53J72l30
-569A18P3j58L67n57J34J35K02K59k11q2M6n42N4n3k43J26L83m2j20M34p51M69j48j16M85
-544B62P9j81l24P19N1p90j18L74L79p05J00K33N92K72l07J69n59p0m97J87K49K22L94k33
-520D98n92J0N73k65l31m5N74M27J22l83n92j6m38Q09k61J024j84M6M53n51j636J180O75p75
-496C22l22J14J85k23N92M74j230K54ML0l02p9J3R11j41j020L16M50n99K22J60l20M0L57l
-471B05r4Q27o90j23M52k57r41R82l80J75M66N10K62Q6J19l6Q9j91k72j72j027J87M6n78L09
-446d6N38q50J198m63k65j73J79K57j94j52K22k57J40L70q01J55J24L80J33L67p20j29k47
-423b34j33P2KK25m39J98J00R6N59Rm10P18Q0p26N34k90l93L40l16m5L50k23r2l30O34N4k36
-396A04k04j37L37j62l41Q6K41j38k08L24J53M7k32J23o1m04N73L16o5m66j97Q6J96K89k70
-371a0J66n69L16J07M88l45K66j92k43j82j57J57L14p04N44L60m75L57k0l03j11nP8lJ6PK28
-344H5l95r8M08M19l83k08K50P60r3o85j62L47l51L69J74l45k59j67N6Q09N0r25L30j13K72
-319A45K58N38n1n69k48l98j59K74J25L35Q48p78j53k18k46L44J9j11K62%j57m54L71m17K62
-294a78J17L15j29k76R9j05k22M09l41K45l01o5P9L32k26J70j09n3L19k43N57j12k33J22p55
-269e84K66M72K31j04l93P3L01K05j85n11o7L78L17O5n78L29l89m33O47M53m59l64M25n74
-245d79P67L07r14Q47K34o25l54J59L11j20o08J17N35k70M95P80o93o19q1N02n42J43N89M0
-221E21p66N18j4l04k05J52J43k38O96k70n72P28N9o05N2j74M38K25N06p50l66J85q1m24K77
-196b69J58q3L56k33L20L30k72n49J34Q7n0P94J2o83j23k21P8L6K47m20N36N37j27n94k23
-171b22O3L44q4j90P38M35o25n62k76oj25R19J9o01J02J36J69j64k01J41M6L65N3m89m13N6
-145c72l9L62n5M01m3n9m83L34O7J84J68l91n80N28n49O49m78P26J97l17l97pj85M4N81j63
-119A23M7J9l49O4Rk93j14L65Q9K43m37L21K43N0l13m21M48l70K43J16N11k11l69m86P87L83
-93F98m85J56Q3j94J24o40m8L51j23M10M97n54r5Q2l09j59j44K48L36n13L47l21J71K41k99
-68a40o17O36j74J85K40n5J31l72Q5J48K94m01L86j71K54q86M00l66o5M99K83m83l00P99K0
-43C30k81l31N92J86o32O2Q1k37L22N43n62N6k82j6M3P0K94L79K39q29k82k96O21M1k74Q6
-17g7l96L67L40j03j54n1J20L7j88R4K25l06k16L58K60M54k59j79j60j89k5R2m99n3j90M63
8b35M34k23l8J1j22j8l1N08j04J24m54j10L91M79n09m0k52r9J59M1m7j53OJ68
32a14
##PAGE=	F1=24378.130920947121922
##FIRST=	24596.97802734375,	7686.668670654296875,	-1.5852768421173095703
##DATATABLE=	(F2++(Y..Y)), PROFILE
-2014e58M13J08m75L4M78k13m8K72j1j52L53k87Q3K17k53j50J09K05J80R7R3m59m70j86M78
-1989a42K25j15l91K32O8M10qn50K60j30L01k18m62J54j4K27J30n1m23Q75m7Rp0K32K25n29
-1963A98o24N25K93o2q7L19l49l87j50J71J83q0Ro2L6M38m31j65M07K16o08k49L24K53n13
-1938c95O53J18L2j93k54q4n93Q24j09K1J90j81k44K46N63L81m20l25p2j30k50M6L78J95j76
-1913B21l92j32N99m8l32m30L40j31J76J29j18m7o0j07o8oR33N37p3q59p0k4N75K57o19n78
-1887c27K91K91o3L8l38j72N28M84M91o44m08j9k26K63L69p15l33J18r5J66N57L51n19j1L09
-1862C86j76l4l70m7O2j32M10L99J11l33j75j72M32k0l34j9m07Q91k82J27k16K96K11p30o7
-1837a89J04L66m56r6J92k52k03K69L79J55o79M6N98M46K66o61j09m53L14L76j32p83O13Q3
-1813A94m52J15M2k51M38K6l05L69M28J38q4N25k40n70k14p70J429l18l31l48Nq4M41L09n70
-1788g8L0J89n1P9q3m62o1r1J49j01J07J76M7J52k35O4o2J9l13L11K14k8l50N36J144n90j069
-1761c57K96J1P72p51n38P54K47R1j03m9l90k61K89J18k97l0P6j16J07K35l8k47L20m34K48
-1736d7P9L48l41rL73O3l96KJ94n18K66j24K81J49l50O5j3p66M96L16J137l41j070PJ81k50
-1710b68J43P6k00L28l03L19l10L96n37N35j98R0O1m64K48K82n3R3q9j46J1n9k16k92O13k0
-1684D0p9l21j1J07K86J06N42o70l03L66n80R77j63R8m63j42k07L17L60q4k69l59K2M5L02
-1659h3M03Nl70K9j35J92N04m70k88J07P63oj20k40n53k3q7O43K77k47K84k84R3k58k05K50
-1633A81O7k59J1J97l62K93j90L07m19L26o9K79k49k48j40K42n09O80n67O60M9l38p5L45q6
-1608A26J47K77k22k62l59m3Q3j1K05l8J91K15j19n01r1J76R7p5K68k70K16j0O27K18j128
-1583b83M4M73L90k70k89p8k29O08k71K58j82k50J73N15K8m01n81N1J20j75L47O9n09L09L7
-1558i6pl51P24k35m55M90J77rm62Q18k83l23j8L0J79j02n82N47J99m42J217R2j108R7J15
-1533B12J55l54r8M37Kj84M4j30Q9N5m97j4k30M47N00p3l68n40M46O11J49n36k01p2j38K25
-1507f3j05J52O38n97M03k43k83l25L19L53j92j1l0J24j70jQ62n22n09j62J06J22O0K19O37
-1482G82k67m18k66l11pN67o2J95j55k64j76M24Q0n3l9n8k23K01J53m01k5n0J77J52j98j65
-1456d07K12R1J80J2L58N25n66p96K20M85L51o21k33J61l26J83o7Q78l32r18P61N31j78o16
-1432a12J88k64j47M68R6j88n39Q71k92l93Kj08L62K52p48N29L46k72k36L05P3K39q1k29J53
-1407B75j06m65K40m9J37j35J2M80Q39l25q40l34P18k95m37M32k09K54l91L10o18N95J35l02
-1383g9N24k75j16l46R6N5q3n7L80l50l7J86M9m08K99K90k41K57j43n24M6L34P29Ko12k3j94
-1356b41k19N97K9j14J19l76l26L50N73J22m54k15M63L57O40K64j172o49K5K36L17m9k3Q5
-1332C39k53K13j57m11k4l21K49J00r5K38J44P8q2k80j25K57L9N11K67q3o67o1N45q4j91k57
-1306a11N3K85n94K60j68J88j30N49m53M5N2p8J20R9K01m18l54L61O71K86r48J11J13N63J62
-1281H65m29m62M72O1j83m54n8J353k73o69l44k8J00j0m14nK60j72P9L25M1n02K82O13l90
-1256E8l3P16m19m52L3J85KN1J37l23m9j19J61P7j49M68l96l16M26P5r1O1j54k29J44M73k16
-1229A21k45L11O18n29R4m13n9L78j43m31J79O5L57r6Q1Q3J32n99L30k24j61J84p6N4l66K17
-1203a38J97M1M57j48q40M60j03m02J54J49J13O5L00l05m38K87L75n52p5K3M42L89n59Q1J81
-1178A54o68j42P63N52m67o11L92L13l52J42rj31K71L3K87n82j25L45j35J9m82M20J9L57J24
-1153D87o46j54K19jr9q5J80rm2J10R9j23R70K31r50l85K66j6j51L85N8m8J03O36r92J81j50
-1126G4J1M20m39o32M13K51K14M31P5j31l50P9J50m89j63j16l62j47K02M08j2OR7q0l3j59
-1100b82j58K31J87l37k38N08k64K83l5J4K49n40Q83n04l43K20K05l47j69K71N5J56j60k77
-1076c92J60M96J94k40l71j24M91k32k11K07l40O47n2o58J44j99J20N56J71m43J48K6q0K81
-1052B99M90m62l10L11l52j46j74K71k95O56K78l00m56l76N89j92q2K19N67M4m19o77J5L81
-1028a21j4N38mm15O38l03q1K11k9q0k89J6l34L50J54k91n9K44l22K8O2O40l97j47k11k97
-1002e13R7K69N40j46n87Q33P53r01j84l20k11L98O14J23q47lN18l58q1M4K22l70k61O09J89
-977D27k05j71j56L90M99k20n94k98R6L23m56L43j76l36K29o8J17j27P9jJ54o7K66K14K73
-952E35J4n44L4P89P3q40K09L34k41q22J10J70p4N27j36n09P98L58o89k88k06L64M37j01m69
-927a67M85K45m09M9L77q79M26K04k08M16l31p35P58l95l75M69J69R0l70J71k93O2J05r7J13
-902a20K84K3o03L32k84M9K97N2J8K28M24o5m95K11P51j003k49L70J27k93R0J1N7n34LO47
-876C28m29J95n16K21jJ03m51K02O93P58o53n27J80K67J82k51n8k88l74K76M38J45j99j37
-852A04n38M69j56K11L8n67J52PK51k1k96L39L4k53k76K66K24J96n26K36j9J062n04p55J73
-827a49K15l39j33P5N73k0k85n06L00j62M72j84j64K46j10J71M75j3l15m60r4O27K08L20K04
-802I52j52q12M4k05K00L91qq67J98N15L90p63N4qk87L72j96K69K73J18K99q54k71N6k32O33
-776A09M02j50o26M66k77m86L32K22K98l2k6J57r0j42k17j52p2J32l6M42j34q09j46O07O30
-751D02m98K78l6k73P6m03K72J69j05J92l59L58Q8J69m14N48j64m18J48M52N13l08r51O9M60
-726B65M1K3k98l86L42j39KM55N40p64O4k76k09K03n0P78j07l23k64j80l3j70L26K52j16J87
-700A63m50m1L28J55P9p7l14l99N93L07k35J64o47O39n7O9j47l60M3J75M3N38R8n75l57L46
-674H1N8J73m40j70R7J66k26J75M27r6l15j87K8K28j33O3K3J21Q0L73l88K1K46j74N5o12M94
-647A68R37l37l2r6k69l08J58J83p85K02J6k7P97o3p52k62K38l8n0j45L38N08J9Q8K66n80
-621A74r38N88K46N0n8N78l41m03m82N20K55o8J24k21K90o7m38k72N79l62J90J81m74P77r6
-596C32m58j0L09J54l30j54l25J15j09N17K17q32O47k32Q3qJ60j87J08M88l44j40j34O4J39
-571G0L31k70r9l26M51l29n7N8J34L21R9j00j57o27N67j24j25j44O18k7l70M16o59M36M5m13
-545b81M80R0j02j04M51j77m97j01M0M17o92K14K40O79K99l70K50n91j18n77L40J38L78K62
-521F68k19n25R7L63k55l02J76N65K57o4l49l71lk56O76j58J069k85l5L90o20j298Q98O66
-497A085p85m67K89K22l98M13O86r55R0m2l5l46O5L67O12k30q68K02J40l73K21L02m18j53
-473c76M65%MO20n49l28M65J0o47L87k25M06J04N48K81J34J19l7P2k14k74k75n78QJ33q57
-447f04N39K73m98J145m59l89j27J48K83j40j90J72j32L48J18q49J88J66L70J15K84o50k82
-424a71R4k93K89l05K33m88L16m7J96M51J4l55P04%o72N33k94o27O37l90K37K74l04nk70O27
-398C84P7k83k53j00M12l02l31J03K29J37l11n2K17K58k03L5l3n05N78K39J88l12p47K34L05
-373c6R3k63K61j00j83K11L54k61J6J21l07j60l72M81J92l83N46M03p51K57Ml21r8m1L16P2
-347E1j16m7J30m37OL68K44l68J3L14P58j70o51k40M07l71N62J56m97m15N7L97N53r7q48J
-321b40pM43M14L65k93l63l00k38k90J04J59M05R23p70k65k44N7L89l5l03O4Lk1l72L87n60
-295e88L64K50M25j50l84J95m07j50N83o01L31j44M5j86K94j93L82j89j54N39n21O66Jj91
-271B17j34m04L51K37O4j50k85J0L85L14k44m46j21K40K85P9m28M38l52o01N11L49l93k0K36
-246A38o17Q11L64r53Q62J51n23l66Q5J30k85l22K63M19k96O16Q00q21n24n0J15m01N25L10
-222D31M3o80L71N6j29k68J03N0l1P36l20n75N33O7l26O7l84P08j31M15p03k00J76k05m19
-197f15O43R4k99J06k35N05J41l37m18K10O6OR79j15p25K3m8j09k8J40j61M53N35j28p33j87
-171b37j62K03J42j25N74M77m74o08m09l7K40P73l3l85J26J07K59k47n53K36J42M84j86m56
-147a49l24L02K1N1m5M09J19Nl48J12j1j9J01m1o45L19j44O82m87M21K51m42k25K3l93J39
-121c18N10k65K34l2k37K03k6n34P5M36k9J34n19K19M28J35m11l36N59k77J08J03K74j87l29
-96h2k14N99J96l97K31J6j85J42o30J09K99j36M37M39o81mJ02j58j95k87J84K34l61M84j01
-71D1l20M47j12o21J86m8K63J98j2J50l89J56K98M52n69M63l36Q3p38L17k94M2K51K94l75
-46a73m32Q61N6m01m19P13J81n54Q0j0j21K64P88n84L7j85l45j45O67J80K75K91p96n30j00
-21d02M17L0j06J83n74L67K39k25j64mK98J66k25n9L60l61l60N87K84K10k71n4j33l55q5J38
4i9l53O0k94M80L56j43m4L17k87o4K4K21OL69l17n04L84N47n35l6j26j14j8M2o9j18K43J48
32G6
##PAGE=	F1=24353.814575791941024
##FIRST=	24596.97802734375,	7686.668670654296875,	-0.97314023971557617188
##DATATABLE=	(F2++(Y..Y)), PROFILE
-2014c42K67P4l51k35M85rj30L68k1k09L04k72J22K20l19J5J34J05J45j06O6j79l50l48K03
-1989c63L19N3j91P2l6M35j2o43L54m92P68rn32j29q0M89J48k52k88P64J63j10l77J75J74
-1964D00m95j05N67J19k08k12L96k94l28m0j8J72N3O6j98J8M79l70k79L85K30n64k81J83J98
-1939a26k82Q22j17j54j89m9Q8p61Q44o3P7K70k03k64J59L22K30m19k37m0J96l63r5O13M91
-1914G50k66m38j97L72j00j16m25L58QJ16m5j68o9j02N0k66l2P45O42J37q01j1j5K87J69o93
-1888a10m94N66K58k73M8j25p0N40K57J95l94k23k7j85K78J71n89m49J18j02J77O19L95m94
-1864H7n3L20p8N4j10k39j13j82K54M83K46k26k47k63L56K4l60m8l26J059m23J23l2J64J74
-1839F44n73j90K7K36l75j22L73j85k37L07K20M0n55j48N60O26M21p60l21k07L69N17j25q69
-1815c27L47K02m51J03M7j56L13p9l38L29J67K90J00N94k87n86k33m88J315m66m38l97j19
-1792e58L09O31J65q35kL36kK0j59k98J83J64J13o16J43J84j09Q6n6R4q0K6k60K81J69k4k20
-1765c15M59J176o13j076M99l42R47m85p93N82L05Jj88K67j88k98J43j42l20Q2J06J6K15J53
-1741A91j31l45J74l42M19J14K55l11J17M50On74j06L28l52J37k31J61K36j61J69m9p35N14
-1717f6J03J061m50o99o8J01m9K14m1k22K08l89M36l57M00m29N16j92k0j40j97M4K98M8O4
-1692A74j82R1p0j97k01k10Q69j88j67j53m6n7L31J33N92o62l41L90o35P56k5R1l77k5l36
-1667d45K40L35pk96k64K35l7K61J57l9l23K24j15M6L62m85k72K57O76J7k88j43q4n01R5L53
-1641d1O16n9J95l68J45k98k86J52R3p9k7M2p2N0Q8J33l99L32k09O1j86j96k05N44l16K74
-1615a6l57O13L00n43NL74j71J12K01l69k76l28J95LML6P1K06L38l6o23j08j15J70O3K80k44
-1588b15K77K2L70K63r14K18K6M76k4k62k57j60M33l53P22j96l58lM86Q5m16m86K0RK09J43
-1562A15O5p07L01K52m6l95O49k88q8N74M5j42n24P66l60l32k1J01L53p6o87N35J87n37J236
-1537I76q4j045L34k9K83m36o6M16L0l33j63J6K55J39m31m1k06K89M85k09l29k46L82N77K10
-1512G74n73k25J8k79R7k9K29O26o19L77l25j82k87J04K37j59j17K0M75kl71J020m48o63j47
-1487d49L34L0j47J75O11r3m23l73l46M17L88m1J44j83k41J5N23j54N6Q5j71l31n8J04j01
-1462b29m4m7K17J86j70k27J65l0N9m4M72M69l72o93k8M41L11k19j89K9l52J28Q1P66l33r17
-1436e70O92O32j82p21L08j81j61K51J5q7m97R37k42n44n6J28L26P5n96M63J44j75k35K65
-1412a1K78K38k17j58J60j34n14M29l77K57n9J4O08Q62n05r46l91Q33o5m00K43k91O44m64
-1388C4L01q09M63J83k40N31k89r4k81r4%P0k7M47l39j77L97j8n11K76L13k74K02M8k45L6
-1362i7J1Q68j63p77M0n5j30M89J64j91R4n08k00M20O55J40p03k36N21M49O69J64j339n77
-1338b92K53O5J54j1J71mj39J64l26j94j98J0q4J41j26J18N9J29n1j74Q9K18p1M89P5k31m98
-1311b64J03N08o6k99k76J66K46l67J07q5J24o2M48l54K54L3j23l2K6J08l63j27J69O32K57
-1286G63q85P6L16O18J86n61m38K77o0k23k49J99J291m15o50k78p1j00K5j47j14J07j23J45
-1262c11L54m4k54J06M11j38k23P03k05n56kJ07J52O4N2k78N0j40O3J4P9M17j67l87Q4pq6
-1235a42K59j66l57K48N07j31l20L91O57n79j06j75p3R9o6l12J18K78L33k19q4Q0J19m18L62
-1210C03k20m9j41J50j70l46K83K06o2N33j64n02L74k16m25P6J21J88J44L0l62m2J66M62n41
-1185b04j60J22J50N27n18j24K40l08j5K15O72n03l09K97K45k19m6K5k88L37m3L18m87j67
-1161b43M71j26j09k89L60k8J07L6m94o3M36r4j38j05K32k6j63J33j8RJ052J54r95l19M62
-1136B42n8l17L89p3j11L17O46r10l7j15L6L95l89p08L34M05K69L42J5j37l08J28K05n52k05
-1111a97lj64l62K16M44j44j06P8n6M2m6j87J93K34l80j01M27l53M82j2l6L16o33P88m22j23
-1085a05J26L8l83p0J40R0J97j28l74J53M94K65m33l62K15K24J3j75Q8n59R89J61q61k39J1
-1060d85O4M77J53k43J20j24R2L93M97n92l75J99k64j04j3J99k86N34J80k12n42k22O79j87
-1036f2j78L58M68p5l51m51k4o4J60M99J22m99O64k47J3J54j81J74k50k10p6K79K89k41k66
-1011EO1l06J26J11P45l93k53l13m27L04L41L60j95m02O20R35p12n15o16m8N01Q14J17r46
-987h6J15M53l73j94o7L23k79k25N35J92j34j46m00M71N87k24n81o0L1K16m91L21q2k36o7
-962d01qJ93r3K42p7m5o4J94K99L09K7m72j10R51K12r10K5L19j19o90k42J14J36L17l02Q8
-936a07O45M25r26l74K59L10J51j35l89L93J32k25J44M16p58p5K93pL94m44n07L37m57m9N36
-911a8J54J97k41r1l07N5M9Q2j72N31Jp30L85l2n1K97Q4j52L0K99r9k50L09Q87j000l16M07
-884C08o2m82J63K63J58r07L61M83l72K37o42K33J49O0l84R3O24Q31p21m21L25K13P7k51k7
-859C09r8o75L29N83J31l04k98n40M64N3J71J51o65J02M2j54J14MM58P5m27j05Q8L94m6n37
-833c81K42M7J038l19j007L16k2m39O8J35N68Mk10n21J81pL15j22LK4nP1M36P8k13k77l87
-806c84M68J91L96K22j05p39j05j22K05K11no24K70N37J57p42L57J4m78L36j34K14M14L37
-782H91J34j128k54M1k19P16M11l52n20M11l62p9N8K23K17o5o7L67j49R6k23k28m36M10j85
-757b92M83J9q50j45N58M73m01K45l7j09K90m57j1J40m1L11l68K59K06K75o23M90j09o17N11
-732B00N14M68m15r65J9L95Pr6L1k96Q1Mj30N72N40p70N3p6j97om53R18j38k65k34m3o8j24
-704d74J90K54k09J58j46n6L28M5J54k4l15n06O37L53j87J04o16O53j33K1O6l01j00j86K09
-679h1M72J6m61j68K03N9K87k82r5r4J03l30K85M55j32k12l59K96K07k88J43l9N0K32J73m15
-653B5M2L05k12J50m08L00Q31l93m6j22j33l3j3J02p45K43nr4O09j99o27J20Qk7J2n2M18M78
-625E34k40lL33n38p41M91J35K3J07O17m05m47k53K40K55j00K88l09M41j30n30l57P85m06
-601b10lQ5rO97n30n38K10M99P9k59m7l50M8j25N81J11p73O98l50M0J62J40m71K74M04l12
-575E1l9k0j33N2L82k02k34l74M94r4k85J56M2J21M12r9k90l71O23p8o3l23P72nm32K12m25
-548a50K23K03n79M91J10m3K2J40j99l25L9l98M13l98K51Q3O38K90k92K94n82j51m80K69M5
-523h6M31J68j64m36K83J63k98k05K74M78R6j72l49j27K4n1N06j10J064l66j30K64o15p69
-499a27M77O27p50n35L61K32m99K16Q42n82o6r1j82l19K43O95K28k76o64L42m19j10J44M47
-475B34l23l16L56k6Q4L55l90n07M83L01l73p9p9N07j01M75K63J54J24k6Q0k47k63m48j02
-450A36k10K54r81P94lj83R56m65m45j50Q2L67M8j98l3k8N38j30p64L22J01L05R3K53m96l76
-424b13K92l15L45n37J78k68J77j73L25K88k7k71O09n9n66N53k72o08N84m16M78K03k95l8
-400b6q9N01L2k72l09J76M45n05k13P7J59K93k19n54K64M60j56l9J4p15O28J78M49r9j038
-375e58R7L81K3l97L90L49l69M3J21j22j41L67l62J55l72L80M3j60N34M21r95J17Q3k54j76
-350d02K7N29Q5l04p7J3m00K11J57Q3j82J84K20O49j80n22l28L97l32O98J67o36l34N66K66
-325E55J75k54n92k21l3N67N18K05m24k15k42o6j01p3JK22R14o39m28k13L47M56j36n04r4
-300b75R2Nk65L02m50L22L27M93j09n65L02n30K0N05k96R7j86J57j21p1r7N09j66k87N91o26
-274c22O96P2j91l25JL15R0j00k45j57L9M20L51k87k87k06j0K76J08k18N38j89o75J87K63
-249A44k27J68K5n03N63M31p85O97N7l73l51L4r0m36L11J86K39l20O70Q06q21l42j19l55L90
-224aL39P7m7n84K00J74k1j95Jr3J54P01l33m54K83L5ML6m55Q58l68K62o14j74J75k92j38
-197d70P78mm47j81J71L07j75m07J53N4p4J11J007k05o88J70Q4k18k08J6K06L33M59j08p63
-172i9j09j41k16K83l0L73M85l16n92j53q3M67L87j35j04J10n6L18k15p90L13J90M76l89l04
-147c30k01M81J26k52r6M24K52R6k43n5j00k02J14K48o81J38J68O68m17M9L16n72J08o2k46
-122b69J05J72l04L60oj50K69q6o58L95L47j87P3m25j51O82J84n06k15O73j33k9P3M3j79k59
-96a81KN15o8l31K73j01j47J66n93L54J96j83M09L55p54J45R2L9j63k01q4J0p0M80J22p92
-70e10N90K4m85j36K33J81O4PJ14l70K61L47N96p38M01k11r4n94J92j78O4O8J87k93k67P75
-44B28P9k53l27L37J40l11jj47P5R6J060n82k6j16m06k62Q72L6K74L02p15p27M7J13J4L2J88
-17B0n85N67J13k69j98k8L64K50k34j66M76l76l17O57K08rk38L5j16m95j62K25J3L9l62M17
8a71K02J2l1O05m37j15k5j1J39N57k25p76K76O26n32N2Lj43r6n8m5r1L64R3
32A73
##PAGE=	F1=24329.498230636760127
##FIRST=	24596.97802734375,	7686.668670654296875,	-0.7023875117301940918
##DATATABLE=	(F2++(Y..Y)), PROFILE
-2014b47J96M7k04m09M36J44j0K45n9k00K42k29J88J44l94K50J37J1Q7k71R2K3k99k60q2K50
-1988a72J95O0n9j52L24m4o11M38l41J025J19o70m10k38O75J23m84oN62K79j99o05O9J22k17
-1963b17L90M76m2l69l28M38k37k36j1k03K34J53O8k94L6M08k84l43M02K98n55l45J08K13
-1939b40O0O88k54m67j79L78J85r25Q17l5J25K60k19k60J05J32L9l05M1l93N65l99j78O99
-1915B40P45l14l95k23R2j44P8l79L39J20J26pl44k51j16J99k53K19J04O72L70o68j2K0K2
-1890B40N7n38j42L17J95m11Q3M3lM62J8j0j64m7Rj28K54L3m25l96K56L2j90N67M35n12o0
-1863b5K87m4J86J43k36k79l94J77M44L57r1l02l21K52Q1m04j27M0J007n15P8R2K2K12l58
-1838B82l42j0n3j85j13N25p0j70K34M3l8k86j11L34N54M80p77l79n4L35O44j12q24N5K94
-1813B56m27J75l0n6J55j55m10L23j2L51K46O01l43n83k53j94J090m92m93j48P8K42N90J10
-1789F21q55r4L49%k5k12j22K83L90J57q95L6J60k26%R5J28j28mk37L14J12L4r6K80J157o19
-1762F03r24O12n00Q37l07p05L41K56j20k59N27K0k65j7l37j94Q2O7J92K60L3j67l84Mj62
-1737e07M46J34J42j67J45N31n9p03j81L74j55Jl57J94L66lJ36o7o32M23n6R69m26l95k00
-1712d7q4K62J98j82j73J32n23N39k76L49l00L77j52j05j62L67l70L5J93N0k92K85r2k43j41
-1687c55k0P56k60k14n9p2j75M02J21N47o24l66L68n37M75P5P2k54J10m47J88K70J20k83q6
-1662b48K03j18L46j78k2k82L53r6l8J50l6l74L1N45J25k36k27L44o72J90j89R61P2O8m02
-1637B70K39l33l97M8J67J27m7j44J94k47N73j25l29K68k73k21r1J79k07M29j17k03nM87N31
-1612G73p30K0M02j70N9M6n22l14j8L24j08Oj41J42K09M98P3o13k26l35J76K34K20j99K33
-1587C9J13J21K90n91L27l75M60K16k37l99j39K10k75J034j99l55k04L63J76l72l61m7j26
-1564c31O24m5J5o93K5N47J7m66M77l34K69O19j6l09n77O74m08k72kJ75L91l3o45M15J79n62
-1538b66J109k72q39M73k30M13m94K1L58O1m05l99J92L94K18l74j5j52L2L49k94j85J23K97
-1514A15M39J59n16j75P3k08j22m2K64N80n57K33l55nj96j32J09p2j94J54P84J8p34J159m52
-1489C27p66J13M90j72k49j2M75J35l84m73L0M19K25j1P7k00j76K09O93l00m0J66k69m13j28
-1464b34j88L08j6j51K23J96j33k53J19j26Mj81N40M22j52m89k89M93P9J22j21j01l62K24
-1440f6J52N44l21o75M02P00j56p60M51j90j82J11l6L5n25Q44j13n27j84M02K58k8l28J92
-1416@l4p9k43K74M46J13l17k2J60j25n22N98m46Q7n3R6O88Q23o63r95k0N10P3l40J20k88
-1390a59Q38m46K70q62K94J98j80N58k96o0k46k46l7J32P0M65l22k13M44j26n46K47K79j56
-1366a00J38J48L5M7j99Q22l15q92K44jp0K71L33k31P2n26j24M08P71J88r17k73N29M97O30
-1341A485O3j386l22K34j19L2P7L15k1k3K2m71J21l04J42O4j83j50ro3J53K4m3K39J55j16
-1315h4L87r7l61k71K38M94j11l52k53L51Q7k08m3Q2J9l3L34j06L86J3k13k04L0J5l03On9
-1288b56O73K23p33K1L82O83J90o55l30N4k19j69p1M57J175n64o05k05j06k08L98o4k78k33
-1264d40M8M7M65j64n2L2J28J25m91O30P1n32n0R0J63J12J0k29R9j48J4q4K77L20N7m11k36
-1237a49k0o8K96j83k29K82L57o0l35M70O31n50l72J59Lk31o0j37o0M10K86j82k29l1J87j98
-1211a3M05k63J8k93K26m03K8J30J01j88O09j11j20K90l38l46m8J4K31J26j96k74K58P2N04
-1186D19n11j94K50j90O47m03l88K45J18P4l82P84m64o1K28J29l1k24L8l78L53j78L37l41
-1162a23j89N85q7k38j25L03j20o9m2m46J23P21k22j97j88K72Pl13J06o3J85J002P6r87k72
-1137c01O06m2l62K85k17P3L59N87q34k46m7QL61k67p18K41N48K52K22q3j12k05J49J65n32
-1112a10o0J13l4n24J74M00k44j13K68m1j84M5l3R2J81m78J30K95l72N25K6n1L71o56N25j69
-1086G6J6J5p7k72J5j58J07K85j22l97J53M36L01o08j79L96q7K31R5K3n71R12M02j032k42
-1061b82m2mL28J4lN8k69L02M20M78o88l87N6j75j1J14J12k00M01m8q3m47j21P29j86k99N18
-1034B85L19k10k35j78R9l83J03K83K63m83N31j33Q6P1k74L84k08m14J91J55M69j31n34j81
-1010a25p3J50J20Q43l91l37l98k62L60K65P0j72j96L47R95m63n75n76j9J77R68J80r40J15
-986F3L70l49k43k40M88j67j54L08J63j8No96M93O14j95m72K05l3P5m10J33P3j18k73k0K99
-960i9m2K57j34k17q8J86L52K68J6l69k03J017L40r13j30K79J9m96n98l0L88Q8l14M78N18
-935E73M61r95r5L46R9q4j64l21J77N7J9K30M36n50m71K54J75L36n02j86r8k66J05M37J75
-910A48K56n8l03j55K1j34K21m47O69m2o76L69K31p0J95P8k55j19R2j61n0M42R90r44l46L78
-884C30k57o09L30N09J53q64K83L60k56J87n77J72K07K5k32Q1L26Q81q13l01M35J71o1k10
-860B70M9R6o38OP26J51l42m40n73M11L27J05K50o44p9L33j11l77M06M05K4n04N8j11N62k88
-834G2m70K31R2R46j19j088L20j88k54P9R2M83M6j51m21O6M6J18KJ04j07O8j5L13J59p4k3
-807C27m80J20J92L55K34l8o14k25rJ54N1L3l83K84N36j27o08N70Mm82K03p3J23N47N15o7
-781A142j395j12O6n4N48L73n09l40K61k92K55j76K45J24j62j39N85k18L08j93k46q01O48
-758h2j66L19Q7o91j00M11M14l98J33PQM57m64k28P1M9M68l40N0L52L30p11L55o1o36P28M51
-731H13M12m11q95n6K38o4j77L81j71j44J08k34P17N39q13pJ60k33j35l53N02j00k95k41J64
-706b95R7m8j50J41k03J18K03r9K88n7K41l6l29m54O15L60j29N3o40O66k20mK03j78r5m50
-680d02J47L66j0k92J9N2M7L43j29l4k28O2m11M20L93j88j39m23N20J30m09J94j2k9L01k6
-654B62m05P6L74k30J82k51J72P50m14n7k08m5K59r1j1o32K11k4k10M32k36k89K94k37L7J2
-628b79k3M82M61m76j8L62m49p14M25J15O9J69O04m21m89lP9K29k41M67l95M98k24m67k02
-603d41O74m67J27q3L19M91r08j26L23K99K8j38K6l72l3j04N11%o19P06m31m0K51J44o09N26
-577E4J09k81J18J96k60n8K97j65k46q3K91m1m63L16J45l08N82r3k76OL63M1j0m34Q31M2l97
-550B76n7j96L6L48p10N23Q1r0J05j28j0l62L18n22R4P1J79j17M49K95j13K80n19j33m26J30
-524a98k4L89J30q9l30M34O9l44p7K13L73k2k21l84J27O7J28L15j01J024m11k39Q7n29k25
-499A62Q3N48o92m85K93K10m63LQ74j83j38j54l57j40L73Q96j62k70n05N35r36J13R6N67j71
-474I7l25O6r8J55N6k30r2n7N66j51l26J49L22j05L47J86J33J41kJ13k84k42o88L52m37L53
-448ap98R07j14o7O64m78l08l99O2N53K62j77l56OO70k93m06L27m0K08O0K44k95k78K70l40
-422a17L62o62Q3j3M2k91M30R8r2j69M30p2m30N58k33j81R3k66N32J66k56j61J77K39p0j81
-396A6l20O23L91p18r1k6J53L19n9o90LO10j22o2J04o86M09R0O63J07j061j92M24N9m24L51
-370a29O30l71j65k03K1j2M30l75M35k28J66j39o5M79M59j127p5J76j13l07K37N60J02n10
-346a24o9q7k84L04j7l1J19J96L0M77r8l07n22L89k41P62K26p37q5R10O8k04m19l11p7j21
-320b53M11N64O5m46r5j88K0M3o3j10p6Q34m02n53k18O05N15k56o65o0K03j52j71J24j10J35
-294b99L23N42j4p66L49n35J38M12L3l7l17K23m8l63N3N15n4l92M78o50P08R0k03m30L50K52
-268C58J4j73l82p7J10L98L19k80l5k69l70L03J46KO08N7p46j73J89m6K82j88k92J57M58n01
-242a31M51l1k16l17nl07N3M41O7Ol16O37P95o71r6l17o22J017R8n2j04n42L7K11k5n0n7k34
-214b80K67N75k91k78Q0k9L22j6m58Q84m69J12m84k66J64k77J81Q43j27o30M1K52O2o05N3
-189c74M14j53l31K67Q88k64n52K60J55k29m78o4O01J45L74r5o67%L0k16j75J61K21M07k26
-164I9m25J27k11M65R1k00J38O0l32L39r3n94R0J82L56m72mj52N65K63n41j73M71K79J82j54
-138C56j61j67l27L42K93p71J31L05O28k94l13L91n42L65k63o8J12k08q7K11Q0r0K87j67m44
-113d01N06J99l83M7j04n20P86J53o22o1P69Jj66M1j28k17k07K16M83k83k98K45k43r7K03
-88h1k20L43N5k24L21K23p75L61N1K18q4m6l19k87K47L76L21o98J56Q1k91m5K69O2r2K7M2
-61ij92K92K82O82q60J65R1j50n28J16o9J9n1N6k58r7O91J56O2l54j31R8K1j03l27L12j50
-34b36J364n93j43q7l22k17P31j17L59K81o05q83J98k57j0J12J17p6N43j5j54j92k10L24K66
-9A78k33k36N54l42j70N92Q3j67j49P0r2m19l6K2L43j3m75L75K6J65M5Q24n42k57j01j30K67
17A82O63j58r12J54O89n53K09O4j58j04j28J7j23L32L6
32B10
##PAGE=	F1=24305.181885481579229
##FIRST=	24596.97802734375,	7686.668670654296875,	-0.78479051589965820312
##DATATABLE=	(F2++(Y..Y)), PROFILE
-2014b76J69P6j37m47M06K01J36Q3r2j22J90j56K07mm33M71J59p4K3l80P8J46k81j59j04N5
-1988b65K89L07j49k26J16j06m21L90P0J041J76q27n76k19O17M0o46K92L77L26k18o92j04
-1965d08J28L26M83L73j40n43m15M27j92j29n6l31L81J63L7l41Q7K68j82l98N00L61n82l26
-1941e09K88J22J31M90k49p80K14M29K43j027P11J0J36J54j98k36NL3l8J83K22p91N25l45
-1917b77m7M86R05k93k81k57j50j59J20k83L57J87J92J16n53n17l1K69k05M24k70M87N91m95
-1893C16j53L3q8rj13j11K3J39m55J37J35KK84j73m1n5Q9O8q1K76j7l58l04M22R5l52L44M46
-1865D99n49j4K11p1L56K72j75l00n17J69J74M23N6l43l26J15J48m51j51M53P92n34p5J72
-1841C34m7K83j51m63L1m28Q0j42O17Q0p5J49q9j08q0m8K41L66M52p38l29k4K33P49p6p03
-1815A14j97L12l91K66n0QJ4j96m79L16q7L74L17N23m05n25k62K3P81l57l88K19J52L7M46
-1790E65J43o45j36J33p0l8k14lK98N25K36r84o7J24k43M7J0J57j70r3j46K91Q2J07j4N2J050
-1763I97o28n91O22m18M45k25m62J75J25k22k50O51J92j81j93l73P7q8m4L72K39p6r1m04n1
-1738d02KK81J50J4O3Q5N89j27o86o3Q6N6j09m48M56M43M4k7o6m59K35j33Q70l24k03k40l33
-1711b46N04J32l28r0J44o02N09j11L25k00J44r1j44J49N90n65l95L46Q9l27K69o4j37j08
-1687b07RN62k52k09Nn7k93M56J02M28n56l96L46l96J91J51O5q3J91m87J55J80J98k46N4Q9
-1661@p3M41n55J39l33L85n6l0j18N97l39n86M28K76K5m64O56o40K12l76Q37J23n6l93L57
-1636D57k78m47j69K82L17n3l59L84m07J010l97k21J57k80m04R4L96k77L13K3n94K98L43P28
-1612I16q44n0M68j29j1j41o62r5L81J92k30l0j76K01P8O55J89n53l78k31kL45Q8j59J23K29
-1586A74j9K48k56L71o16K65M57j87n08j70K6J27R73j89k99l61J40K69k89k32q0PP22k29p3
-1561B71m84j75N90J62m95J74l44N90O08k3m69o00N70m66j60M3K26K97M6m55K33J54n28Q25
-1537E90m06l98L96n19N95n34J25K46R5l20o21L38M75K59l37N8o4k12O2l26J80L46K17K18
-1513D63J7l85r4J13j65k13j10K80N57l85p6l49K61p5j58r2m1j35K56Q43Pr20J153n82p52
-1488e82L82N59l33p5l09J45L56k67l53K31K99J00J5K8k00j12L16Q79k99k72K10l31m87M5
-1464e5l04L81j7k99J99K15p6k64Q2j57J56j50J62M07J13l24m97O98l20L21o1j86l69M05J81
-1439B41K36k78l91J07P18j16p58O12k47k20J9k3J81m23L83Q3l67j63M32J79l9j20m6j43l0
-1414a73k58L41M99o6l40J33J23q0m80P72l27l20p2J94P12P49p76q05J80J95R6k59M8k84Q81
-1389F83l26K24q41J71J58j31N98k87j9j96l80q5N3K63M75l13k18M03k16n19K41K37o5J86
-1365I6R1K78P6k86O28m21q84M46Rm3l9N07k10O0l95k40L97Q94K36j031l12M86M71N46K7j259
-1339A28j54J07k76n4K13M38J1K6j64n78M72l14J64K64n49j31J5K11k72P5K4K89L7n3K63j76
-1313A6l29j0J41N03k10k89j46M18p1k01j27K47j30nK36J86M36L9l43l91Q7n7k46M4k57P85
-1287C26J43m72j7K47P40J84o93j53j04l84n6j3O99J056o75n67j29j30j23P07k15m18l57J07
-1263b97o4N78k91P0O5j79L60o54L47L54m14m5K27p7J91J4j77O7j00J2k04M19J62J83l54l80
-1237a87M5j20J96k32J28J79J05Kk78N18N41m79o05N43P0m83j17O3l32M63K74n9l15k65M12
-1212F7o2M85l79O9l12J74n44M71m0k0j16M01L2J60K36m36l41o0j44K24K3k51QK78K3N28m42
-1185C2k09K61m14P46k87n57J02N39J49q61P99l46L0K10j3J51l05L8l14K73l47L31k00j76
-1161c68O48Jl16l4K12k28j72j1l31L56P57l19k56k58K07P3l89qN8K51Q70mq48j61N06Mk88
-1134d8J33l15L86J92M93p49l73K0J6K58j29p46L68N11J52J34j96o2o7J05N3m65K61K12M4
-1109A88n13j2K75k39K06L46j74m03R3J07o8J26m69K51J32k22L17P8l1M08n45N1K75O3j13
-1084A27j56j16P1l69l9M80j97j73J61K73K11p26K89K06l23L40M07Q8n81P01O37j177k65n5
-1060a86k3K30j99K03j2l59M72L95M47p65l85j03n3J24J88K8q9L16l18J9j70j13O87j87l61
-1035b14O34J03l49m8J24J46l68j36n4L90l18K18K4J58l4l33N08j36n55L87K8O60o2p73l42
-1010c42L71rO6R45l55m30l98m2L02J65k08j27m0O8R15k13l75k98j03l60R86K80q52Q2K57
-985B85k93j88m49P28r1r7K1L8J07K28p38K92N69j65k92M64j18o0k18j62K76J2l37r8L06l8
-959a8K20j56l13p7J59L39J79j9k38k25R45M62q64k17K10J22k55o58j66M10j81k08N65M65
-935D81N13r49O0L72p0k31k08k33q0J6K23K82M50k96m11j49K68K43m72J17l90J94j0J66K24
-910A10K59J25m21%kl22L09n04N45j05m62K97M09j9M3L5k57j68j51j88J75M23J005q32l10
-885fL07m34o03M54O91P9o96J11K84j42Q5m68J54J88jp6J13j9Q73q99o4L55J49j82p7J12K47
-858E35m50m50Q19K04l26n52l63K00N06JL52n74k55P19J45p93L47L09p7m48J69k71O68m81
-834f6j98R1O4Q32P0j047K49k66k4oM7L82R0j62k74K7J7j15J69J41j69J19n6J13K45L8K51
-807E62m93k16K58J83K28M9m65l22Q9J07m6O5j70K49N05m17l00N73m2m17J51ljO37O23k85
-781A102j574K21O0P4K87K67n97r6M2nL36l29K95P9l35k29P68k86M60j51k32j021P82o3J06
-756c9P7m21l7J24M94m04J01L9n8N56m63l27rJ05O41k57k28M80L28p07K53kn88P61L49L64
-730A132l06p86j18L8k05k41P60o6k81J74l28Q49N63q77m3L82l40k33j16P3l1m28J5J37K83
-705Gm6m06j32j06K02M80j71K42j34K81j19k72k38M52L20j03K4o22O36l39j4K62l3n2m43O
-679c18J57m5o7J16k9mL43OKk92O6k88L40K64k51r3l27N93Km36K24R8j33K67j97l13Q1M24
-651A90k30J59j36J24O98m03m0l05p0M93o7j11m48J07l9l40K49j05J66K47m56J01j5o9N06
-626B06M57o43K6L81l09p21L22J81O2R1N70l70m83K26P3J59m97O69m00L79l48k46L7M44n83
-601c17L57j27L77L16r91L94J55L8OK9L7m03j14m0L34q8k86N46m66j34K43J88k37N09l30l32
-575c36L33L42l00j11J39j49r8J83N5j07n23L32K90m17L87p6r1K13N6K03L5m70P64J26l55
-550D25k58j2m3M80q49N26j9k42J76l19K51m76O97m52j38K37J02k37J61L67P4K14l94q7m96
-525c12L2o0L01J28l9k14M86M0l45K7P7L03q2k44m20L37J46K43J00j07R60m15l42j16l57K52
-499C79k62M46o24l14Q0J69k74R7M43J86j24k15m80J30M09R46m68k18m47P37j062oJ65N98
-475B91p8l18l1n0%k49J24K66o74P12Nl73L71m2L3K62O7O3J70L1J60k99k16r88P63m52K05
-448b47m06Q56q1o2L18m86L4q10L84N26L36j50o26n0O95k78j7K74k17J06K7K29q2j02J69l94
-422e4L78o33j03K26k4l51M38r5j39o8J62%k80M89k02J96j82NL35J50k74k04L90j20j91k4
-396a75l0Q79K41q92M0j86K35K22J12o24k58O01q0l7K29n09O9p7Q10K66j014l86M57N0l33
-371c90K34P42k42l53n76J44K76M29l65N95n2Jl63o6L75N42j106k60K10M1k98L32M73J53o88
-346b12m5o7k03L14q2p8K61J40j73K95Q0o7n38K16j99P67L36p90J07J118r9m67n44j21Q3j50
-320a18K07N49k6l89mj88N5J12%j40l25O83j00m71l91P91N48l60p41P5K32k90j21r4K25l1
-294c12K53N84J00q92K65m95K52L42L01j08m39K46Qn44K16M21R6m36K81m70M87Q2j76m24O00
-269B38J75oj22m49j91J84L07K30j71K48k97n07J29J80J44O37L29q06m92R0J22L86l74o5j51
-244b32L26j88K06j18q8k37o3k34M86L57l1k57k46M85P68l74J56n88m40J096r1r8n9n85L5
-219a4O7j94J04rl06K13L95j84p1m4j18N81p7m00P80m73J3l18l10J4r6L67R06k53q27L87K20
-192C53p8n09L38K19l25m88L32O79k88k95K45J67j47p71J12P45j07L17j12m43Q6J52k71m08
-168d97L59K41K77k53k13J90m23M01l3j33J99L2m44O8J23k60n2P4R8k0k7k16N80L98p96j8
-142c45L50J63K34o9k19j92l26O37J59q83K44L12N66j74n83M47k60L79n09J03J53n40K27j08
-118b34K16m6K69k38j40N56K9n64K9K97m41M68N4p04L1Q40R2k99Nk20l12j95M79L91l82k23
-92b42J26l67K8K10J81K90j14k09K07jo83N26K1L41oJ04m64k82J87K65M76n21l22J08p7O8
-66a50K72l5k23R0l7M3K86J28P01q52k70M61o8m67P0J4q8j63P1j56q3M94L24L62m25n63P7
-39a87L10j52m82N15l22J595o46k82j17j70k08N61k60M82K51n05r75L75l76L20l40J28M04
-16h1L89j49K0j74m08L36J33k17k32N06k45o0N10o4k33k3O2l6k16J26j95M63n2n91L32k4J81
10E8J69R65o15m72j65j47L74P02r5q87J04O47o23L25P4j43p5j56O0j86K28J2
32A54
##PAGE=	F1=24280.865540326398332
##FIRST=	24596.97802734375,	7686.668670654296875,	-0.97706419229507446289
##DATATABLE=	(F2++(Y..Y)), PROFILE
-2014c44Q6J83j89l70M22J53K49o1n7k6J65q3J51j66m31O19K09j37l4m18m6K43k71p0j04j5
-1988c42L51M81j96k56l0j96k30K37M34J029K03r68o36o4M28p9o57M24K76L60j01o28m4J60
-1964d4M13M30K59j47p18m91L70j44j5j77j95M22Q3ml29J41J22j02m48O42L78o16k45L80Q6
-1939E1J10K72j49m77K59J91K82j069N65R0R6k9j25j71j56K0K00N88K17p96k8k46J16K20R39
-1914I70j96j47k76l03j69%p8L57K06K86K36p45o02Q2J69j93N61l02J65P60l47m48J5l0K0
-1889iK62k16j87J40m31J94J47j5%k82K55k61J71J55j07L88j5m20j53N14J51l26M4L83n89
-1864b07J34R1p7N15K13j23j68m36J28k33M34K07l64k59q2K27l93Q2M87M84m79k97K14k8L44
-1839D14pn28J27j79j72j61N18K32O0N2j57j84L5KK30K20L74o72k83oO8P95mn30m04K34k84
-1812b10L14J9M3j04k10m98K60o1M24K84L64m52l51j77j7M25p9j33L76J65j26K85K20m03k08
-1787A50o1j69k5j56R7K34N29L25r41j14J14l08J32q8J76j70j55%J29J18J27L6j62Q30o48
-1762@j08N45k69%k16j51N8l2k41N6L93K99q9l64k16K04k13j40M72J69j47Q3m20Ql8J71J58
-1735b8j18L24k9N92j87m95J68m39K25j69j07M24M35N0k40k9k66j9j13P64k38p5j26m36L98
-1710B66P0m44m9K34m48K21O2L57j21j34l5j36N47O45o42o52L31J90k77P3m3m0p0k4L47j80
-1684D8j58J10k1m26M11J05K92m70m08M30l55o5J71P9J42J77m28J00J07J71j71J39o6J64M32
-1659E10r20M37m94L69j8M7l68J119k15j053K06L80L21p15Q45n47K06j06K83O9j38l68M77
-1636C27n0k84l12J14M06n1n64M71lQ85o24j04J7k35j70L5L16l49L05Q6o52L32J48Q68q45
-1611F7j65N47r3p2k93n27M27K46K0l37q9k0K30r5O79K97m99n28j39p6M23o1j37J5L39j9J26
-1584B66jL55o45j08O80q7n92k07JN13P58j78k64m26j49L42j93j30k8K33O36m12j75k36q3
-1559a30L08L21m46j89k70Q01N47Jo04n63M63n64j1Q7K40J21J87j85P7P4m58M18m42J05K93
-1534A81n70N25n04J20P7J06m9m10J01M20K36l06J48L5l19l55Q9L16L38J38l0j69k07k9J70
-1509E2j90j91j41K53N91j80m57j5K81Kj00j77k17r3L28Q55L8r11J004q20m38L56N27l73J45
-1484A29l05j54K33o8m8J49J44QJ8Rj97o7L61J006k03n28K51l51n51K66j78K00n2m13J31K86
-1458G6qk95N5j30L76j17l16N07L60k49o92R04n42K62n6j46l64N04K16j11j98j28j28O88q7
-1433C81p25P68k96k64o9M5L30k12l31L35j40j53L65P9L3M0k24j04j02k58M00M38k00k16J95
-1408A15L5j7l74R31k28p14pJ56O85O69p99m20J11kR3j59n7l48Q22j09J65p23Q6N9r8O18k73
-1381B17L1q2n01j44O2L17M53k86k13L20k57m48K66K63j32L53r0M23J20k68L48m43o13M01
-1357I7M3l5m31O54j21M1k05m56M03R85K44j033l24M36L60M40Q5r76k14%l34j49L52N74M2
-1332D78ll38n70P02k40K59K98q94l6J26N60n42o3n0K76q0N1J48r7m4o1nM74l10j74j49M89
-1305B05j12l05l9K39k71R1J40L79M27J32n00n65J37j04j40%j52O71J8j83j6l1P81J82o80
-1280C04O5j35l97p6n2Q71R64p15n61o9j33j4Q63l91n04k55Kn2N87l96J17J96m29M91l90l90
-1254d99N78k62N3M88n15K57N4j08k0J2J3l12M94j7J86k16l53J42k71R8l48M98M8j49O0j63
-1228b52N15M09m05p33R10M6o40j23K53m65L74L95p1l57j63L98j01N74n68J55k47N2l49N43
-1204A50j29K2J09j36J77L27K38m86l75J3j02pj67O0K0K11K8N63l50k46J73m66P93k25n03
-1179c08Q9N70J96p85L87j97o1K41j48K88k57Q1k08J44l92K30j45q8O11J44l40QO3l34k33
-1154d44K35j9K74N99l59k86k20j9J44k29k07K59J33P07q7n98n2K57K8j61K7k18M91n2L75
-1129E78o37k55m6J31L2mm53L62K65k6J12k80qO9mk5m34O99K83O6m30k12J22j50M31M24l43
-1102B67n13J67J37k06Q6k98J85k8kL9P7JM19l04n88Q84L3k57k36L2J47k47p8L22l68J43J47
-1075c9J88Mo34N92p5k28J29O27K14o09N19Q25j278l15l0l5K09l63K87n6k93M68L70M03q44
-1050C6l87j32J39J65J79l5k1K89l72m7Q9j07N37j87l06O31j52m39J87M11J03k91l20l68M70
-1025G2p5j43J76K68j40m30N43k5m67L14n9Q04p4q56q6M87k28o5J052k60n12l46P4K27Q5l36
-999@j29L3j81P27Lo2r5j23m23M48L88p10J21R9k00m5k92N91o6p1p1l06J66M60n26m2N19j92
-971B1j05P01k20j51L1m96M92J41l82j84K43p8J66j25k88L4QK58P7q7p4j38P06N74p74k32
-945A18R5J68k2m99q8J75l71j07L45M73N89q58J01L87j76k78k87M2j01j55J35K61M63l4j52
-920B24l88L8J15k45K71n11M48k6j41K42K17K80m49J26l8m56L63m14K87k06j24J72M66R1j09
-895B33o0j66j18k26J82K12l1Q79o69k03K35n67k43J81Q16k7n00k0K33m9l9l63J67J43k1N8
-869C7J57l02P75r44L80pJ21k13J77Q6L14k10p23O55K71k77o30l2J04M50j28M49m52l20R69
-844G07L01j075J54K06j84k66K10l12O37n69J30j29PP24K15r47K00k37Ql0K7L19J20k47j33
-819a64L9k8l43L39J02j90J54l1r3L43L2N02m11n13L95m6J86J34l22m28J77J10p6O7L1J27
-793I3M48o50J09M10j04k79J50N7j07O46O42m83j427M48rJ63M6R5o23J78j81K63K82m12L71
-768A26J09n20l25Q92l75N29j07j92q06N60J2K2N1r9m0k93O61l18J68l5k14N63m59k59n5J2
-742c92P94j12n19N46K73o24K67J01o48O80K45L37j40o56j58j23m36K64N83nl51K12l69Q63
-718F32O13q81j5N40n00k99P7q1k2n22L44n3L71o5m80j99j1K31M88k32J91j88K56k24l0q0
-692a39K27K52j29nm10M67m89o2K82Q7Nl23J02j03k42J81J13K3j24K98J26rk63J04j86K24
-666GJ18l16o5p4M96j64l19K01K39k43J31l02k9j00M22k31J26n7J28O58l52Pl23k02N83K5
-640C64j68j93m7j4k29j41K83M23J23o43R6m9j33M55M51p04O9M17j18o03R4K40k7j6N03k80
-614A53m02L93J43O4p86Q79l30J42m60K2K53K66p12N00j21L15K23p35N62J0j95J2K05Km26
-589b3j65M5J00j06J22K51m72j89J40K62J57N49o63n78N94L18k87j02Jj01J12K48j20j14m99
-564e20J84L80k84M0j0J78K62k30L63O5m25N60K42l35l24J08k7N70r61M94j80m44K37m19N02
-539B6m23R11l79j47J34L8k74j39N40J63J32k28o6n87l1k5K63Q1q3j03M47Pl09J04m9K96q9
-512B10k71l73L99K84K66j46r0Q74l82m08l18q0N69n63L51n48p5k16J11L4M26l00M83q0k65
-487a08l94J89M38Q56o08j53m47R49r04k09J14N58p8k60K6J3j50k09K83K32o18L22R2k85M90
-462A39m27K21K47j8n4K05O2J97k57k03j291J103j46k54j3O86J6j4l4m79L67n24L53K58K24
-437C64j34o94m6M69l8K52J63m07K5K5J84R7R1P7m66L93m55l80M27l2l35L58k79r4j8j85K32
-410d06j64K72j98N17r9O3J38J14l93N4L42m85j83Q9L42R97K1j012J96l63L90P1K31m66l76
-385c08M00j0K6L55l52k03k73Q65L35r10m28M60p5k75J82P79k4n35q48M02K85M43l47O68J11
-360G23j03n76j16K14O91r60l17J44J12j89L16L15K42p75n7L3j55L08o3j04K28L6l23K19K60
-335A03J18k83K4l49P19M62p92J50J175j84n68n16j19J34j19N3M93m5k91L7k42N1R8Q8q4l88
-309b75L71K09k46m41O79N43m14p22J07K25k65r2q9K54j32J83N80J81q52Kl93L02L40M54j33
-284C76n11K22L7n74L26K73K46m06R9k27P5J11p8k75O43J07J0J2m60m28K41J70P2J18M44l17
-258C06m98m1J89J45O07N73q37p06m9L15M76n42R9j27NK8L5k40rkm8j6M33L57j02n04j02K06
-230d9P24J6L80q28l19J056j89j20L5o53J72j04n18K13J73k92p5K24j0J25r2k29P46j29k75
-205a8N68m26j9j49j25l01O8M70R61l72r14O05J85j11j10K38n4m62m14J99M44k71N7J38J21
-180C08lo65J20O36l75L01j92j13J26K38l47m87M98L22K24l01j36J76o61K88L6PR3R5p8p56
-154f46M32l9r6Q1k45N10k12k45N31M84r67K68J77o8K25J2k33j77j73P97or67L75K65M97r4
-128D86p24M65Q9K76o94K23J90o67K99l49L28K1K27k67J11N79j41o61J2O65l48J81m9o36r1
-103d75R32J34m26m1k39m48o9O32J86m05l2m0k88K47R2L64K58k74j46J36l17j43K10O0L85
-78B93O4K21n28l14J04J64N85k97p13K29L1N4K80j02l09J99o6J68K96p0O69o68q40P97R3l84
-52d4N5R0k52k51K29J7j63J18N48N77m77q77O7M51j40n24O17k83J603p39l58k22Rk25M24l39
-26h9N50K30m32p33L06r6K94l38K40K25K31l00J74r9n87M42j08j68r0K55j11m7M56k00j93
-1a88Q6N6L8j32L12l21M68p9o71K62J30J9K97J010o58p05j75j15M37P16l0p47J09M94o93L28
24B48O9r0l8j89N6k32J35L1
32a0
##PAGE=	F1=24256.549195171217434
##FIRST=	24596.97802734375,	7686.668670654296875,	-0.37277549505233764648
##DATATABLE=	(F2++(Y..Y)), PROFILE
-2014a31k43L78k49j83K96K0K83j46N1L8J55m2P6l14k59N51K72j86p5l76k96L83k09p2j41
-1989d19J05L51N34k08k51j6k52k40O9P11J002K05j057n65J24K10j67m70K11K79M39J20n68
-1966A47q8K25L39L50J45o7q51n95K86o6J00l43K12K60k4k3k65J40kq7l06O22L53o31j40L81
-1940G2P8R0N4l9j84K86k3K98j052M24J69M1k43J2o7l20J00M76P70J58p56n54j71K76J1Q36
-1914G42j8m4k60l56k00k12K46K85J88L74L16q97l87Q6k0j68N54k72j1Q83k78q44L9R2J06
-1889e6N03l11l01J82l59K22J39j4l34M2K77m65J20K52k96N81om94O8M50J95j45k07J63o16
-1864d10L78l8%N95kj31R0k36L4o07L85L52l59j46l20L09j67K12L69J47l79l98J61L8L49K2
-1838B48n42K54Q7l48m8J81L55K24n4j71k52J11M0K22J36K92o00k79Q3j17P12J02l34n37N8
-1813a77j0K31J33O1j81k34m57J95n4N11K09J84m54q8o0k84J07K37J26M47J32k44J69K89k17
-1788E71k44k27k38nm6J54J29M22L98q22j07J30l73J57j36J79j30j77R8n2K11Q1N8k88M85
-1763B28o51M43M02j05l91k40J53o0j65o3K63O9L21l2m37K3J86l20K4K80P4j65K73l92L3j21
-1737c70J80J38k43N49j50N20k33k05L73p68J30j49K55L15L66Q5l97N6j35l01j0O47k10K6
-1713D69Q6m52Q8M7m50j83L95k22j13J91M03m2l68l7l9Q65O19o41p78K31L19k47p4r7L4n0
-1687d6n5J34p0q6K56Mn10K15J41J85l74k28N66m57j8j7l1L09Q2k79M6O4L3m1J66k47N17L07
-1659E66j103O92o66L76o9J32m23J315l0j100n6K67N88r97R59m41J53J88j24j27j22l97N55
-1636A36L20j10k97j98M05o2n39L32L98O61p77jj32j42J04p0R7l96M15Q9m95K33j24R10p21
-1611C6k74N97r1j05l46o8N52J01j65l87j25Q2K90r3N09L75m74o72j5j70N57k12j17n3M24
-1586A56O2j4J11K73n02n33Q42N5o39j33N6O31O17j88k88l88m40L89j08r3J26M25N02n85k69
-1561F5k2N2nM40l07m80M2O62M50J8p06m21L28o06J14P5K13p8M04O4%o2l89j6l77M97L38k76
-1533A7J22l78o6j25M3L20k76j3L01J57k67K09J32k98l22K72J72K39O1k43l51J9m4K97j91
-1508b13j28j1N3O40n9n77K90J60j0q5k46l95LL23Q55J24q51Q59r98k7R3L62k67L22j47j6
-1482E4l04J18J84J9l0n9j8K4j94n5L80J038p6p31L38l51n92M37r3N6n8l59k2L95K3l61K5
-1455b12q3N60j73o18P29N02k48q95J017n02Q7j33O7l34L49K93m55q7O7k66O14r6n76Q29k93
-1430A43l03j84J38M55Rn78J26Q1j75K48m7J78J37l48K9k18k33L68L24k16L5J11r0M4k08J037
-1404H63j55r74P1k4O32O05p01r1p4q8K04n0k60m77O84J52R4m68Nr8l5N55k71R2R7n65j55
-1377d32K56O8L74k23j94K33k66l74K97L56l00N61k63M20J58j89M9l59l52L10J20k2p06N92
-1353A14J2pl2n82L65J006J83r48k84M10J96L23K05o38m24m5j45k42L13P07L6p7m40l08N99
-1328B97j00L95J43j149J47J86Q91q15j02j94K84%k7K2L5J05n0j11L66l60q6j86N48o4l80
-1303b05J2J76l02K41K4M10L73K77o60o02M4j12P6q5Q1L84j18N2K4l49P89K08o39K80p9k95
-1277Ek25l7Q99R09o90n87k8j42O3Q78n01n14j08j17O3M95m61J38L43n84N14j41p37L97j27
-1252b95K21P65r35K08J31k1j00J37j1l71M97j58Q2j8k65K28m68J72j86L63q1l47J32l3M61
-1227A08K71l44n38R90p4p20k0M03l04K45N72l23m30K18J42k57O42q03L08j20q3j44M74j54
-1203E9K09K68o55J63M56K91m65m12J53M4k30j60J40k05J88J03O07k79l08M4l60P73k30m25
-1179b31J67M57K13n56M8r6k84K89k61L85j19K12k06mk60P7j70N4M89L08l62P2j30m15l05
-1154f28N68J86J67L77l48k76j61k32J65N5k45J68R6N10j66l57k1J29k7q2K1N4L03k32K08
-1129B32n05R5k08K12k05J34p2K54n6k39J45k57lJ79j62J36j12O76K99K9l30l30lj03N59M63
-1103H28m69n61K64J07k51J8j48J19j52K03q2n6k0M07qm83P82n5m22l18J66K61j10l9J16n26
-1077d29M20P6J54j83m06O86k98q4n5O26L46o19M17R29j317l79J4n4K23l70K15n7j84L66L81
-1052D18L35r29l45L18P8J9J16p2l7K73j55k08J91m6K76j88j38M86l89l25L17O14Lk12m16
-1027a6n21M51J33l28K06M14k07o02N07J03k89J13j00Q56j47o42K34L67m14k60J130j03n51
-1004C34l17J17J52J3k83j70L7l38M46J73K38L3q0l03k46M76n55K53m4p7J13k26M58m7p1N2
-978A38l47l09O54k46k74N58k80l6R04l30j81K80q24O87K61m14k81J20j40J16n2k00J06r0
-954a80J66qk02R5P3L80O42o50k09p5J56J53k91j5L0l58j20r0N46O71p42J46L37k28k23k89
-928b85K15J28k63j39J5M68K01J03l85l62o4K38K02n93N50N1l18J38J50L95m22K17r3m97L86
-903C6l31J10k92J87J9M28K33k06k24k9k3j36L72J94l81O01m62m9J86n28Pj96Q76j36k84r3
-877a21J91L2j66k75J77Q3l7J93J89m99O18q63Q28m43K4q3M47k0K77J7p14K07L42k07o34K77
-851a60L8L29k52N36k82l35J062L01j261K0R5k58LJ69k11M47m65L37l35l5N94K98q10K09j86
-826a52q0JJ4L15J14l61m3P7m7k55K27k0j90J61P8k00M33j70O93k45p41N49j99Q3J89k04n80
-799e53K74K04r5P5J87p9L62p14M42K35j29j20J06Q9j41N68N55o29r30M07r2K46j13j11m46
-774d02K48k64K57J98m33N07J76o61j64P25m97N05o1j13m01J97N1L9P9J64p4o57P41j51J90
-749A99j79k73M74m30l1l3j34P44P4p30M84J70m59L95K36p61M68J52L23M5n24j70k00l96O27
-724G1J98ol91K26k92O66O76p57M3O08o47l06J80j8m1n37M27j08L51r1m43O1r6M0M76k56J27
-697A61k59K35k62K93k4OJ91j93p5q3K68n59k69L09J52O2j80L22k25m45K40N7J77k94K27K37
-671F9o5j29J29j55J16j5l61m5K04L60l18o0N6L48l26o9j99K79m12L36k55J21k9J42O20k64
-645G8P8k28k06L46J23j88J13k34J02j4k02L79N15k8p84pr0j21K79M39o62O6M86R4m34k00
-619c00K80j54QL53k05k45M81J93l9j036J075k48m5l73N2M17J92p41M16j17K30K06m53O10
-595E57q1l79L7L61l7m30j67R7j11j5M15m5m69j73l3L22M72O03q20q88Q26J31k31o7j09M6
-569a88K73J27k32N2m58r7M19q5k98K16L40K22m47M62Q4l04K39L71l27k58J77pN92r78M55
-544C50l43n01J89k01O33k39P04l11j25j9qk44l91P65J40O8o7q4n71p6L9L27n2k16l2L78p6
-517C7k71J62j10L55r1l16j86K63M88J91m17%P80l26m27m74K75O40q27L29m49J42k40k49L83
-492c38O55p30N51p9l21j75R4M59O29n30j24k78J037p64k64j17N08j61j32J41M6k03p1K06
-468C9R7l56o9J20j17M70p33L84K45j7j70K21P8K09j59k20j471J299O8l77J00M04J71R8l18
-443dm44M80j52L32L5lj35n80J51l0L02M10J8n79n1P2J03K08K77L0n39L95j90m29L10kk51
-416b66K38m17P5q5l50N01k06o3k54P92J23M4NM2n82N37Q3p74L85j03M01J055j98j118L74
-391B39n00N89k3K50k72m79J47Q8J12M48k31m09l17P35K93p69k78M05k49j72K7Q00K24p17
-367e9n32M94q1L40l00O85K11j37p16j36m2Q92p06l46J85j9p9K66J17L67o98j19J00p0K71
-342a12n5j48J42j15j41K43J98J78J4k3n11N86N53p29N0J078j77n36l40j81l4m7j8M35J7k00
-316A27J3l16J0K0J85N4k08j52M58L8m17L97N19l90o03oJ90r5l5K3R3j37K13M29J91o76l53
-289d28m2N4M31M62j15n06J56J9m54L35J03L98l05k0p4l76K75L0j69N84M9M6J50m73n69K30
-263b09P0j87O06M49l56n15n4K12M0N18P42q36p62j26M55N32o78J34P5k07M7m1m06P9L20m6
-237a44QK89M32j31o65L4j44O66M03N71r48l12R22j84j64J01o63L48j76n71J09L02k58m92
-213f67K04K07J47q5l53P94j68r3L08l67Rj0J28l83o0N67R62m72q16O12J69o4K42O0l52n59
-187d0k45lK46k32M47k4N7J50n22J21M79o13K94l06K54J17L10l65m75N20L65K12l07j75J57
-162D22q01J01K45Q9n8K85K64q72J41j7j33J59j83M65l46j49M02M96r52N04O6k79O6Q6k18
-137b17j25M5Q28j57r77M64K09M28o3p52M48L50J82p22K58J79o56J70l07K41J64J46k34K44
-113A46N57k96o28j4R18k61q1j10n64j73R88J34n28r6k12m58L05L73j12l71K40j54m0K69j2
-88a80M01K58m00p7J12o11L31j26J65L53J50K84n09l91%Q2O40p0q58M26l4p7K68j27l40L29
-62ak3J04L38k73O22l77p53M19K34k94R1J71m59q8J97J88k27l11P69O83m90r22j2M08j08m51
-36e65O11j39J456q31l05l83J63k42L52k58M32K28l96m52K56J61J99l41L25O3J11m48K51M9
-12B97p05N44l41p7R5j9j0j85M61k71j08J55Q2O2j21N14l99M14j06o78J62L36j55L99R48o70
13F24q88k5j74M38P37N6n84R9K96p07K40O6kj0k62Jj71N7P4
32a35
##PAGE=	F1=24232.232850016036537
##FIRST=	24596.97802734375,	7686.668670654296875,	0.15695810317993164062
##DATATABLE=	(F2++(Y..Y)), PROFILE
-2014E5m43N31j31j15L9j43K25j72K02M4J45l8L9m09k8L77L06k22r9k46m59M44j4k20r9K41
-1988a90K47M31j68k17O6k46l58n8Q42R71J71j056l61K70mj76l77j00L84N41L46n48k08K59
-1964D61K37K64M8N5q83o93J34J17J83k05L25M9j08oj85O7j12j44MM54L07o13nK99R6Q1j45
-1937H2L8N6L31j81K57r87L38K07K9l97J79K1m25J94N50Q68O6o63r06k35M52j15O30K09lj83
-1911D12l35k71k94M90J61J60M34L22r92q7O1j69r6M48k91r3R94k67j028K48j05J77O18l37
-1887A60l14J97k59K16J42Pm77K05J30l62Q1K33m45O30l7m11K32K26J93J49k99k19n90O11
-1863aj64J32N90k48k09L96M6j30q14K45M76l23p0k71J36J2K51K48j48k64o6r7L4K50q4m90
-1837e63L76K76m22J08j87M19L93j64j42k75J98M4J60Q6K39n18l09K36j36L81K00j43n44j97
-1813d84M24L6J94Q4k22k79k96J25j44N65J58N5l67O4j3m48J80J68L17M36Q1l09J29L22j20
-1788F56k34l59k22J1L4J30Q1K76M16o82q8J70l89J42j88J70o4j98K06k39L32J5N8l32O3r7
-1762c32M57K24L7o46k73L80j90j84J68K20q5K59m0j94P6O5m39K79ok7j43M13k95P1k06K97
-1736a14Q8k97O11k32L68k71J07N13p96k01n3N66J16K41J53m14J76j16n48J20N15k12J05L13
-1712G38m66j98R9k65l18L52l0l82K51L95M1m31j65J73R91N28n61q49J13M31k38r8k32J21
-1688@o3m6p6M9k4L87J6n37o0J87J21k56j9P76n34p2kj24J88n8o3N0J2j87J49J49l83P88J07
-1659D75q82O94o78L75k93J85k84J178J92j019j60J08Q12j200Q86l48L9M78k70l98J3k94K69
-1636a22P24M5k80m60M04j17m52K33O59M02q34O0k70oL12j44j68m53O28P9l31J79m23P91m84
-1611b8l14N37j15j09k75K39O66l7l45l61q8Q0L03P0K84M06m93q11J61k51P13l67o9j27M92
-1586A61J41j08R7J19k48o85P07J90o01Jj9O74N80k36l48k75o10L75o6j40L68N58L81p55l14
-1561e3J09J69k82M94j02n18J89M49L22%p56j92J59k82Pj0J43j05M87J86Lk10l43l01qM20
-1535b5M97j22j28l37j96r3J5L64k08J3J41K1j78J82J89k12j23K03Q6R5l5l53l33K86j20L22
-1509d9N2k24k0n6O16m5m25L81Q2r6j24k77k83J37O9P64K57p72P36q51P0j77O1k6L81J06J10
-1482C97o14J41L17q7j91j39j01P0j58o0L79R66K7q36M88l61n67M83o4m0N0j70j40L88Pm27
-1456b42j5m1O82l04p11R34N62k67j082J028l42L3k13L33l55LM12p59N4J71l04M99j48k25
-1432b97O84k11l41k91K16N18J97m73k79K14j86J65k10L16J53m37J63k74j67K24K22j04K35
-1409C7k6k32J02j1J064j01j056O7k48N75N72m93Q6l11r4M43K8n13m67L53M02Lq7r3k70R3
-1383a77L69k77J65K97n46j33L21j64K48j22j54J79l02l26L14M71m44P38l31K58J73j02k25
-1360B30j46j33J61K17rn85J33J43r6R5l58J47Q84N4q08j76M06L2K14K99l30o17l9R9j90J20
-1334b53P60j1j51m28j20M46O1M68j08j247L88J82J158j061o9l51L85J99k48j57J69K03Qk13
-1310A0J81l68K8k22N58K9l56q5J39j87L36o5L10K86M11p73l99k31m2K84j14J21J40k16J82
-1285d3J13m81O04K84n96M39Mj96l24J8Q06Q68o25o27lj74J33P55m98m58Pj65K06L56m86J75
-1259I2M06p11N31K4p02l5NL66R67j130k4K45N4j32K29q4l46M25k00n1J40j76K76o49M10j07
-1233a77O1j89l56J95J8L68J75k48q8P21k32p38J58N16j43K69O95o01n90N29n8m32O69r78
-1209d56M34M5j79m5L59j34M24M20r74j58N91L82l68m39L20K10l42j23j7m26J71K36O34k45
-1185C20l79o4j79O95k67l35K31L24K03k89j03q7l87J68l09M39J1M20k85k12n6l4j88J81L48
-1160A66M54m29J62k95m80j99O61L51N0J69l13k32r8l13P5L25k35l6K09K44j99j87n8J99j31
-1135a40j23J20K96Ok12n9m01M69l01J74l96L17K58J32l93l14P6J18o8L6k69N04j4N72K62
-1110F50o0k29l39r3j38O14M61n07n44L19N0j87r2j7O9k06L15n3j71j51L68K50j51N05j96
-1085D67n82l82L02L85Roq6m81N10o2J14k57k49P36l57r3k6L87M47n84M02R27j275m54N2q0
-1059b36K44k88J26pk00K81M24K44j009J02L55R5j66M2q0j11J91J31l09K32N7o5k02J17J97
-1034A65n50K14P6O97j02j50m19m79L26K83k42M5N24k14p34L73J98j76k3j22Q21k17j81L40
-1010D53J91n12n09J146Q0n25l13R8R8o1j34j79J9l01M0L04M44J18k2j43p23L91m38M13q2
-985a47j3K98k47L00nr7K16k23q30O73P8l62O44l04j73J067m43j85N00j117Q57L93m30l99
-961E1n8k23J07M5j20J62j23J25l8l67K15L25J68O08n19k00k35J04K15j28N2j4k96j00k40
-936d84L31O94n82K58J73k35j00j85J31L17k66j74k52K59L80K57k87n94j43N43O3o47N23J62
-912A42l59n6R0M93l76K50j51m40M00k50L6j26J46j08L48L47k02m47O6Q2p2M85J86n78K39
-887A45k15R6J76l27N3n31Q22k22o3r7J54Q9k80j88J47J4l3L26J98o37M60m80R30o53k24J66
-861a74O03j23J67J82o08k69L96j08m25L70q5K33l27O00q5l31J006J37j327Q1n0k39K13P4
-837h9o2J81j79M18l96p4L55L03o55K59j78j72P3k3L42Q8m34l9J30k7LNj71r7PK51j55M69
-809A33n35P91k0q14O08k19m9J72r6m46J9L76j13J11K75l41K53m21M71J70q2n3j2Q1r8M31
-783E92L74o92l87L11j70L22j67k58k44J85j77p1J41l46O95K03p32L0N22n73K84pL7P0k32
-758b90J41mJ36L73q9o46M68N8Q2l19j74L14l11J82mj79M89K60p97K88J2k08N43L61q14J88
-732F0N7K92K01l99j45k33j78P18r5p4m26K18j36L12P56n18P2N78p10k62J96J09ln99M08n2
-706A47K79j22l65K91j50j98M41k12M0l49K86k13N07J8j77J45k27k18K61J15m40l36K7Q5J14
-681b51l0N69k95l11Ln7L21m08J31L32j49N7J22j88K5j02k61J6K80K57l88J71j57L82l44m
-655b79LK05m57J3l19L73m9j05N79j53J62m1O0j18M1j81M41m26L10J63j33L26N59j62q71j74
-629b33j40R5j16M31n23qN94K67k71n04L21k68K50J05k28j2M80J58j31p20P45k02j1q4k44
-604b49N01K10o43J21j24J66K46k38N95j26n14P9M72n8l98j37J01k28J00N59k45m71j13j91
-580e85L33O30O38q76o81N83j79j50k8j65K99L64j08k65L38m21j98J93J13l49L65K94J43n45
-556b57M32J00j32j52N11l04j24K29o6N29q62M42m28j69n9K29O75l70L46k46j11j60j3j62
-532a22l01O69N9M5M8j25m33j06N1M40j75l48o3L81j93l27J99k1M06j23l55J5P8O99L8o89
-506b53K10O49k63l58m81M92N03j053M13k89K69m0l97K72P24n99L66j47m51N5k3M88K54k79
-482F2j49J84R18p02k94l69M42l09O6K71N3k10n8J53p7j8l40J06O7L27o74K52J89O3k36K06
-456g7P2J93l4k62j197J049J61k95P8J06L95K00m69l23K35K66K84j20k60j55l68L92m81N31
-432g9N58j39o85j21J56J5K03M46N6n86L59J01l81N4N8j25Q3l67K07k52j1L90l49l63l78J015
-406a35L39J5o8j7l29N62k38o49P00l32K98J064l23j277N60n60P87RJ83j06n80j41K05K16
-382A83M94j56n52k20M88J52o12J6L22k60Rj34N23M33q80pM76l33l0k27O74K29j17p49P4k82
-356d86Q53l36l95K23k30j8K12q9N25m52m5J01j10J64q9k08O2j42K84K25n4P4L12k8n91M25
-330A87N77n98q1Q26j13m42j05j46l83PoM24J28j63m4l76p2j04K85K56M0l10K11L27k77n0
-304bM90k67l95j07J3J28Q1J24q2r0K71J89J41m43o32L31k36N08L43o9m33P0n2k41K58p3N61
-277C86j31j19l5m46L48rj71M87k5J05K47m68n24J44P8n61J166L02m33n33J3K68q9L79Q20
-252A199q09o62K6L59N66p27kK76k40m1p1m14J91M58q5n4J00N65j24o88O8m45N56O87P26r06
-226E09l78P08r3k52R6n72M86j57l38P1J63k47l41J82J09n7j11m09O69j80J11Q3l41Q2P7L63
-200B33l57k30O45Q72n54o24N15J76K7M60j37o00o18%k58J84k23P77j96K2K49l69J18L07p79
-175c60K56m11N79R0L76k88m21M13L54J90k82k65J82p39j47M35Q8j90N52M69r33m5o0k04K20
-150a41j37L53m20N5K03M31o92O12K2l42l01J40j72m2K42P71l01q89M82J67L55m8p16M17M75
-125E24J25o09K53R2o03j5On7L98L1j59K42M78m32m56n6J005j77l15j18m97n1Q93Q8n88j49
-99a47j57j91M18M3m32J0K23j16LK79r5L62K88m71l9Q8n39M59m21K76K76K72K93m45m46j62
-73c71PO55J12p91N73j48k00K27j19l36M60P6j57M12m50N95j00n21J4K51k26J82K46o63J31
-48a41J11L52l01o43R14O81m51q15j13K91r7l27N40L0J203q96j04n24K33k42L04o7K01K44
-24C83l82j85K02L78N5l54L71m6L7n61K14K49p35N82m89L2K30j10qm71N03k17r1K41J03j9
1h8r6O95m31L18j36n98M1M77k25M25P94o44q79J59l26L52P84J40m47N1Q1o44J27Q7P7nl82
28b93r2R5m8R4
32b44
##PAGE=	F1=24207.916504860855639
##FIRST=	24596.97802734375,	7686.668670654296875,	0.48264616727828979492
##DATATABLE=	(F2++(Y..Y)), PROFILE
-2014A70n27P12O1j53k35k55N7j31L03K1J20m3O3m31J52K33K63k82r4m3k33J40K42l68rK73
-1988FR5J97p2j38J02k22l59RO11R22J01r50p6L27k05j61l35m10N55O12N00n11l26K26J22
-1963F20J79k2J71p94n77j14L12K07K5K56j80j28L0j12m1j98j48K63K24K33n51J53J40J51
-1939I9P4k97O6K33L77k33J39q87L16J83J01l27K30J8n51K34N16R21k3n59r27l80M57j41L86
-1914B5M16j0m8k96l61m1M30K8J46M58K36j032K39qk48RL70l39k25J071k75o39L03n45J59
-1889a77O33k93k43J48j61J86J62K2n02J36J8k35J40K41k12L21j51j94K97n2Q2M93k42n81
-1865a64j98L80k61K16N46l93l09O57L41l39p65LN27k73o2j21m6P0K16J57l45j55M05k55o2
-1840b30P8k86K12nK24m15K84m12L44N17k68o3k07K71JK8L7K25l87k82L00L1k8J66K6m35j18
-1813c92N05j12J25J21k36l12m8M1j79M14J53K4k21K5n7k22M78k23L30L47L6l17J30L23q3
-1788F50j90m55j22J1L6M5J56J64L49n80o3J98l67J43k65J42K6k09L28m46M66l0M2k94j59
-1763d24M50J96M3J45p01l54M80k80J2J57P3l3J08j20K13K8j03n01N31l41p2p7L93j46J57
-1738a66k17L98N5l23N38k30J51l10L89N57p08m62M8P89j48P5K32k90K87j73p25K33L78j78
-1714B00J34M72m63l21J96l2k44Q6M7n85K99K67J11k96k13K61R06L85m00q22m0M77k41m1l79
-1689b36K57j01Qk60J19kM54K9m95l48K26O2m6R4R96n40k51N3r1n7k36J93J23m7m27L36J32
-1662e5k57O95j21m59O44n52L13n75J66j25Q86M33q17k31j5R86j266O44k99j09P22j74n58
-1639a24J22j34k49J065J58k63o31M20k17l32K12P46J57p97P7l85J47M31j63l23l74O61Q4
-1616B88k06J64o27M44j79k62L51j44j00j11L82P46j38n08k44pqK45L20J36L83n50r09L45
-1592a89k08P85n13Lk51N55J92j60J8j05O9n28K85K67m25N4n3O25N61l20l92j18n87K54n0
-1567b31k73O76O29K98r20k75J45K05m87M98J41l83K12K12J62o0p21N4PM4o4n5O8L4L60J65
-1541D41M0l14l31j07j1K58O63p2k80l37k79R7R0J62j56J38m0j59k0K1K06j14RJ64M8o6j82
-1514a31k25J44J68r3J37L75m08j08j25N38r5k13M53L3k33j99k31j9K47k04N26M13o44N82
-1490F88n20k8l77l19L04L26L89R2p01J05L78j29l12k57j44Q0JL1J80Q19N9q14O55m07m24
-1465c25L78j02p1K94rj84K74k9m51o3j7P32m75m56Q59N52k97j140R23j48J41j80M64m15l99
-1440a44N42r89K13J94k43L14k32K08M31p7l87k48J95M69L26l71m84K75j60K06l11K51J05
-1417H3m84K18k17o9N5J56L8K75j38l46J42J76R99n8j009O8m72N27N47k69J26n43n1P07P7
-1392E38p26k86q9O00o5L08k15m22K44J16k80K58M40m60j28K58k93J18oq9J82l92k03J70O02
-1367A80n11Q57k87pJ61n4m16J46O2n9K92jm76k03K08k31J96N5m0N80j29o37J8L88q0J54K58
-1340D24q5o21m7K19r3J7O62q4j90l26j6K87J80M09l60r19M14J36J313j242K3m94N83L51m60
-1315H1l77L51K31O0l14n9l47K35k80N20J31k72l00J63m0L85r7J57J68M65p93j03l73N0L08
-1290e0j07K2m8k56K08K49j97M3M11n46M88P5j07l18M1O55Q10n37o46Nk21K05N21l88l50P2
-1264C4j02L28J84m73K40L36q20N64P5o57k33J89L51J037j066l16L61R8j06K90j87l03K96
-1241A20j50r4J28o8K70p57O53j11k71j89nN6o1K33J64n4J93L94k80o70K31N90l8L05P78p62
-1215F05q19P63k01n83O55n98K6K14k34J5K21r3N73N61j009p65P44M73j93m62M35L84l66j91
-1191A55j80l36l4L26O19k45m29j16j5N92k91k57K86K04J61m9r4j45k80j43j42L34L2O68l74
-1166B47m80J74j04j54K46K48N37n46K39l72n37O3N27M65l2J9k78j76l5k73o2M86k63k11M38
-1141A66j03r2r1j91L62j55k44K69L86k68N6k63m30O71l15J11n10L91N25L0o49k4j81L05r0
-1116c34j08j34O37l5M65J89j66j51k39j71k29O17M26m49m78L04no2k20J02L9j79L03J7j79
-1091d0k88K80M10J69K71l82o90k75L29M72P3K0k85k24M26k54M6k10j81P63k49k56J24O1N26
-1066F36m76L87Q38j132n47O2j15K59j83J61M2l60K16M89J43r89M66L18J16l20jo6j28m6L76
-1041A46l32L19J65l91k35L80k05k26M19k18O51j55j13l43l86K52L59q0j18N07j70p02J45
-1018c31K13j19l9q6O87k08K37K85J7n16p15J017K56m44l10L8P9j46M0j22J0j67l33L66N47
-993B56K14Mk9o32o9m07N34L0r6N42k83O9N8j47L42r7p82J86M22l21O44k11l96J174n52k17
-967B36O84j345J007N70m57n30k81l13J69J24r7K12q6J51m4l78J27N40J09M97m22k29l09R1
-943B6J48r3Q5P0k73kr7n6N86l94L75n2j90L5j34mM13k21n2k93j10M40K67j41n80K6L82l1
-915A30n75L23K52l29k55K9O22l33K03j97l12M20j53k4N5K2j49K90L56j15o01j6J80j7N10
-890C16J68o23j12N1J95K13r6k1n87M78k77J93rP8Q9l63p3L5k8K6M12J92o66K50j07Q98o34
-863bm42K98O64j83L8K58m57o66M30M0j78L55k45J59l21O23R6k99Q33j49j267M00k02l5J09
-838a43l8P6j06J90M49l13j29N4K35n01L07k21j92J73q8L31P5m37j20J99K4K22j29k03K6k24
-812d83L29j01M93o84N57K20p06N21j52j53R0L7j00m48M96q6J44K95o02J19M5L37K44qj10
-787B94j71N1qK68J29o48J00K29k63L83j30k82k64J98k7m26M1J82N11J40o96J44L83l81l43
-762e86Q4L14M48o02L25k65J85N46m8n39J87K70j42m17J2J58j05K61Pk38K81L94p76J12k30
-737c64J33N87M54p90j6j6J67K99k91q3k70n0Q10k34j89m65J79M9o6Q40k45K9M54o57j97J77
-711B45K10J03o42K68O7K02j50k68M50j57l85L06r1o5m19M24j77N87Q7k99Q6j92l82N50J4
-686C72k73k33l61j43K18M7P94l36j36j51j87L29l56O8L21k26J99R9k52k8j47oQK15K11l69
-660c23K55l20L16k64L24ko3j61k73j76O19j27q02N33m3K64J80L78k70m47j19O96o07N84K81
-635D33p8K07N93k70q72l42j19L59n43L40k32o0N81L24j28o90L13l19N34r0l48K37M18lk03
-610D2k30K75k05K76J00n43M84K91m83k74p7J31K64j09N42j45o04J40N23n6l32q3P5k80J62
-585a16O15l19m71n4k75L05N84O36q49l16K74n56l4j6j53N90M00k95j47M70l76k15m7J87n8
-560b36K90J40O0n06K51J26L2n55P11k42j5K64k32L81o14M74m15J35j78N05P88o93k7j73j07
-535A64k54L5n5j47M72n2P2R4j59k41j20K8M97k27l74k17N04k24n31L15J66K75j90l56J54
-510c71qP88j56r23N57M69k10k00l07M08K41j214O11j31L59J38l97k4O33l36L70j98o18K51
-486b68j74N80k23k4k17P62P06o97l25n42L44m87L52L52L0j97j38J45k08K83m67O0K09J30
-462a4l44p9L1J85k00J34M8J57Q5k99r26Q35J47j93O1j0N91K00m73j95k59O70K12k12m84j79
-436e11j46O49n88L41P53k86o26j69J53R1l3N50J72o00K81L55k75k36J34Qj19j13K91n06M32
-411BK01n21l44k08O60M61pj11K4K9L18m87k89O71n20J65J037k89j425O37n36R27J45J25q
-386F57o88m27K94L44M89j23o36p6K16mm07L00K35r2J00j98O8N40r58N06M45m40m35k53O76
-361A33K00p9o52M10o3J71J26m03P1l70m0J51j60O34j69j2J85k07j1j58k69R0K84J45K46k20
-335C3j84N57j7n56K22N51m09j43M69m7l51J25j2n50j21l0M75K34j85r0l93q2k30K54M68K47
-309B35j91l23N95k2o35M81o3j40l9k70K37K37K32k15q3K59l9P7k03p16M97k20L74J35pl13
-283a20j9j51oJ47l08P60R6k26j20j00K73k03k03L55j30K01K70m26l38P4P4l23J064R6n36
-258B01m95R7L12j90K16Q18p71m51J60K26O01o39k55L78j86j16j03j40K13M02j32j90q7P33
-234F02q5o30J7m37K08P87Q36p17m59M75M7l90Ll50N37r4n2J45o4k26j59J81rk42k09l12L73
-207b24j39K79n8l50J69R4N43k90k88O56O76o06l80L78J90J30M99l05p32o28K67n58L93j58
-183d42P96l48M2K61k40J29J31p76J12l09O29Q1M30j37l78K40L11J29k51l01K84n33l16L93
-159f3K8k70Q07N43r61j17m8l46K25j53L34m08K34m8L21k81O34M0m29n32N2l2O6L11O56m55
-133A08o73M03J36K76Mo17L32M73R7m38K71m9n20q6K70l56O48o1q4J30L30n46j68j11R07r8
-107E78m81q3m18J49P60jn91j63j11N4M62k72k98K53p1p0k8K83j36K61L35m94n9P5j70L13
-81G7n93K88K03M15K85l79m26l74o8O48J92o20O56k49k36K26j19l35N92J90n73N08n69O22
-57C61M4m06q8J35k01L17L04q13L32K5M77l81p80R17O03l82o54j84K56j79k25M46K22Q66r21
-32I1J71n33J65k02K09J02K7K62l56L0J08N28q1l42L77j01j4n91O2M37o76N72n26R6L01n4
-6F2k4n90K98k0k13L96P5j89JP99m00J79j59m39m8M60j63L63N78n67o19J74m01J56Q27K04
19G40l32j6j31n26N9J33J25l2m80l4L92k11M8
32b65
##PAGE=	F1=24183.600159705674741
##FIRST=	24596.97802734375,	7686.668670654296875,	0.32176411151885986328
##DATATABLE=	(F2++(Y..Y)), PROFILE
-2014A13n21R34K18k30m52l01j47j5K77kQ4j4J11l44K25J50J64l80o2J85j7j69M77m49ML34
-1988A73o0j24J15k9L3j83j97N2K81Q31pp66K07L06l98j61k53k65L53O13N49m23l80J00J3
-1963C80R7n5K40o14l34K9J29J83J92J36l83p6O1n5j32j27N8J46j0J05m01K76p3K41N8l97
-1937c26R1L35M02j46qp63K73J05K48j57K00l5o57J92M25R36j06m83p00k41Qp9K32M84k5J16
-1911C21k74m36K69L10q0J63M52P0j029N47j27k65J32L55l62l98J012k62j36L18q91P0N76
-1888C35j92j53P3j16J42J99L5n25N6l3j42K06K81J4J15l52J0L56k56k04Q15r8p32kJ58l32
-1862c42K24M79l82k89P59N69n68n19k02M26k28r2M6j51RJ06J22m32O9O18k93j32l7r8M56
-1837A18j71r1l11L31l49Q5N41l28O4o2K70q6j43rK53j59j60J61K02j49j21J42k88J31L75
-1812B46j58l4J64k53k61J79o4j91J59J96O9j22p6j82J89P19m94J55K12K1l07J06L30l6j17
-1787D50n19%j1j1KL28P8K04n38m3K07l49K02l59Q2J33k08M67o13N42k7L5j93L2L84L1r3J95
-1759D08o33n10N07k46K16J2r3J73j22k11N40J9k53k71N05m33Lk3n9Q8K43j21L93N6l92M42
-1733B38j17o7l92O36M78n66m92J2R21m18j07K90q2L55k34q03K99K41m6Q1N06m22k55K70J33
-1708D59j78m1M6q29M18P1J38j07j48K55O78J94j85o69k03M32k44J9m60M28j29O6l06J8j6
-1683b93M49O0l97l56K9qK62N7J148n04m77J57lk71m77M49K44j08m46K56J44j08N13l13m3
-1658c6O56l91K07q03J03K3M98O61n32k43j92J089j241L81l01k62Q87N2n51Q8j5m18J026K02
-1634H88k41o55M15l35j89K01O97l6o78P5m62K69M56j33k58k53M93J05j10J62o93p7J53j58
-1610c64P5j52q8Q6L92P57j69o34o1P7j48J52N72J06L25o21p14K67j23Q20o01L0l58N88K05
-1585D19j94p6l52L92l79r7K74j12k2J06M42M51m02l71M1m94J33l1k16P60O47K36j058j64
-1561f7J29J44o05N11L58k32K01j5k2j41n35K02l1K18q8m9LmL42O9N5l46l29R1m2J50P59r1
-1533F35l52l07l69K61J32N2p9L06k03l67J25j67J85n1P0J88K9j87m20L14K69J07r2J8O49
-1508G46n73k20k21M45j38NM93Pl76k85q6J85L23l67J89N64m35L81k20j35n04o45O14L42N07
-1483E96r9o56J00L98j06l70m22L75k64J48J03j10O38ko34P09m87j64J65j80mN50P0j85J22
-1458B91o0m25j15j0P03n95m8O01M38l43q53O33k8L59n8M66n02p20O28q35R0J82j61P8k50
-1433e34N44J60N6m20m9J25K80L80k90n19L37j24L06l22N2N1m21N4k2K9O0N6J5J98k08l51
-1407e57J28L07Q53k9q57J46n07L31M73j21R3o75PQ65J01q49j76r4N23l0N20l44n20L54r9
-1382a57k49L55M62l29j52Q3k68JR0pK36m21n8j19P08n36R29j88l00J41o4l70L15K45l22L03
-1356C28Km04k81J30l73L09M62j45J96l26l48J66L20j33K03K7P8l83j24J93L2K8M19j66j85
-1331B5j79M5J42K01K16n39k08K11Q6J326j349J73n27P46M18n96n50N56J55P2m21k80l21N25
-1307g3l74M48K20j76m38J71J4L94o1J5K2M02o96K01l61Q1K33q1j49j69k35J42M24P3l87N01
-1281A41m30L70J17l0k21K6M78P06m39o16Pk68K63K36k07k02O9O7M08Mm44L25J50q62N62N
-1255B15n29k53L85K27R40q22m73M14R9l6L45k47l51J25p6l7l6J04K17p60P76j38n13K25o2
-1230b61n2j13N0K11J69K91J06r9o39J62O16ML04Q28p80j041R01k83o93N98j72l81L29k63
-1206b08J24P7n0N95O39q44j274P45N36L1m76M28N46l27k96k84m8k14K28N54k61m24j13Q6
-1182b30N04k74k38L39J31R2J08jk22j63l91R6J99q1R17m32p11L53j34j06K47K13N46o90K53
-1157C25l37m38J68L54N05n8m3k43j30L0j52j76M53l48k21O67n13J93o3k89L79p9k24L26K91
-1132C77m14M01k28n01N23k68J61m19P0P05k8o93K21k83J95j03j56N2O23n6L18J12k52r9q0
-1107A78k41l31N80L85l19l89K38j9K2l42K14L0r1J70J03j02l57J53M46M32Q6n90n97j9K02
-1082a58M60P6J9m43J47K56m57n9r1j38P30n3m73K89k12O05k84K41P12q88o30K4j64K51m1
-1057b81L19M5n33Q8N47N6o61M98K03J13l94j5l5rl85M72k88M61K31m97k18M23m49K65J72
-1032A28m17N03j24p7k26k74K45L60P1k34L49q1n99m3J73ln4O7M77j13L87J58j28m31n48M54
-1006B0L84l20k78n8J06k51J99J3J6k6n52K96N95L63j2l7m43l19k46M15J79l21P96k64k23
-981C2J16k13L98J5o39o8N71k22N21m7n48J202o40l34Q39j468J161P77n25o78m50j57J15J06
-957a36j80K57K0J90q8l67R5O56Q6L97l63k79l06J48M4j97P8K89l46J32L7k76L59k47M48k65
-931A86q8J61j17j53M23j43J47l14l16L59J46J1m48J34J83l9m32R6K75k15l07k22P44k11K8
-906a12k34j46M54n3j28J91o4r3K62K57nn57l49K77O6M52J07n44k25J80K11L13P8j85n08P3
-880b82l02N26J43p6ll87N7j62J09J28L21K06n42j01J57Q08n42m59K23O66k00q0K48k86n66
-855c96J27K16l3K92l75J04k40N98K10k24O08m65r53O36k17J04j29j21J84m04N56M43j65j87
-831A69j99J18l64L25k92j23K77j17K07R5l59l03L14P2L67j75j55M7k03J78j28N20m95K2M26
-806B24n45L87n5j96m4K33K19n22J71JJ54K57o74j68M59K29L76K6k08l12J9R0R9j36n05N03
-780H2K15l79L82n0k18m32L18J44k25j61K56K97Pn38J82K70o2j029K98N78N95p66M31o89K13
-755b81O89M7m47L7M69l98l81N7P3O7K67Ol07J99M25p62J42l55K98M80N13p07j12oq2L24k02
-728E3jl10rQ69k03k87n02R9K05k60Q40m4p7K41n15j10J67K45K39o12L8J97J43j63j57N13
-702E99j23m08k1J00j59l81N32k28O06J72l67Kj14m25O76k9j23j37o21j47M24l21R58l02M
-677A67k53k51J83j92P7K26k60K32R2l22l3j51J84l1J71J93l48K35l14J08l1N16m3l79L24
-652A00k83l2O46l65r47L28j43L40K70O77j55r91K35M21o78Q20L18n3K7O26l53p61m00N9L95
-627A01n14j02J18Q2K83K13j3n03R9j72N33j65l07K80L35k81k13K77k28j77O10J63p09L68
-603G8M02l02o65J82Q2J05p4M84j48n81J27N19k9k47mP1l11J33O30l01m52k1k66K95L02N89
-577E98p28J34l1p82K9j31KP65L93k96K7L74l16k67j85J56K90K30k4om32RJ86J29n84P42j84
-550I8mK71m86J68k87N50l66K77j78P25Q38j038l29o8j06l06J23M4k9K83j94J42Q5j69o6r7
-524a19nM54k26k80k11M42j11m05L64L0L5k33k39J40N9O45l51n19M07K70j77Jj93K65p8j174
-498a209Q82j53M92K52l82l59M30J1M61j76o04K43k96P18m07k01k26J233M45o84l81n50J65
-475b96l06M11L13k6j64k72J93j48L48m31n1L00l1r2k44k93L47M8j6rJ23Q0j51o47N81L2j01
-448e02OK61N48N6l71j23l84N87J26k77o09n3n0Q57m42j01R20m15l38j24r4M17k82L15L68
-423B96n84J91N20j46m50K00R6l57L03L53q08Q17M0o93p4o5J59M68j5j59J81K70ln82j0N30
-397D78o42N4R81j30j076J53k66P72L26J59K3q05m43J18M58M43j26o67R0o8M6q5K51J65J47
-372C56J18k53l54N36p66P74L98m87m52m60N95K42p8n10N67R6l62N72l93k09l28k5p0K28M06
-347A41pOL09l23k14k39l29L69M46l4K58k37n53P19Jm09m5N06j98j12J19k3k89L12J66m05
-321f5j41m32N60K98k25r6l55J05j05k24N69L92m5o88P03L10q47J09J42R7O3m60K11M02L44
-296F22k80j49J36k00N1K0p27N20j00K91j04L8j84p8j75J36Q1o25R33L49l16l42L17K34m20
-271B8j93J86k28L66J52l58n3N1m8j33J011j05o40k61L9K96k33N0P72p26k01K33O7O40m22
-246B90m56L15j25j65j27J52K85K54j73l93k18R14l8n67n2k72j47O40Q83m18n16L10J81n68
-222a1j71K7M52k5K43K04k63j49m1J23p6l69l32j84J18R6K51j32l63K38L4O53j92k27N82M15
-196I01o19j20K41J88K18L68m21p12n06M29n54M39j71O99m42Q9K04j46J35l0n12p2n4L18J17
-171a3M57J1l54Q3K56K0k17j52M23l69m23J89o5k41R31N31r13j02K9n05J17k01N15l02J97
-146i8l20K44J35O07R2n79m43k13K17J09K36N10o10l41K61R9J90J28m75J39M19O4k79L19j84
-121B27m16P7K91n35P97q2j8n2J17o18J78j59O26l1n30k8l18L56O09j19n16j10j30K14M77
-96C07n28J52J52l18k9j03K84j16J53L72n15j37J54J73J06o14J57J95N34K95l43l41m48n2
-72e10M91R7m38O82l31k24L47j54l46P13K96r78N13o19P36pm25N4k4k00M41L37q66M57j8N45
-46E69m41o89P28M74k99m69j87L09l42j61L32M47N19r23M01m24K8j25K2K22m1K65k85J77p9
-21B8N82j34k49L40j18p7n25j35N26n47N56m78Q4L05L8L7m68j63K13l13N23j2l65J34P89l10
4B61Kj60k10o4K61j0K18L52m39k91J16l74q3P94K31k16o9k94m12Q2J67J38r2l06K93K39l55
31b21j4
32b35
##PAGE=	F1=24159.283814550493844
##FIRST=	24596.97802734375,	7686.668670654296875,	-0.10594671964645385742
##DATATABLE=	(F2++(Y..Y)), PROFILE
-2014c7l70J080K77l29n46l06k46P9J14J9M3R3J25j86J91J15Q5m38o8L60J52m83O60m66k0
-1989a02M06j84m64M15M1j12j28K2N4K1O53j26n63M28K32n71j94r2L0P4N55M94k90l51j28
-1964A20o1N4o6K57m00m3K29o8J26K59Qn28L7Q5l0j68K9J46K3j54j01j03K53k96L36M3m44
-1937d57K08L04L75O9n6o99J29J2M22l7J36o5n84PK94R11j73m75l61r6m56N3K36L25mK35k71
-1910a8m63N11K28j63J97M37j33r67P79k60k51K34L43l78m37P46k14L43K89j100k7M97p7r9
-1886A7J9j50J23K40M2m97J12q4j61K42L27J92j7n78J79M24l08o63J070P8p45Q9l4l47J65
-1861b65L90k53j18P53O55p94j93l49K50k08q3J77j93r8j02J46l59M10M22k60j24j7K52L76
-1837D15k72k46k00J56k24r2M45k85J99L6J93j80l02m0L44J11n7k1K57m6m91K05j83L38K50
-1812C10j45j64J82k95p6L08j80k35p0K54J20o9j24k90N20Q97o29j29P5L0l04J4L61P9j9n78
-1786a57J08l6n5J43M31m0L1n39j6K12l72L13m14l4K40k09O14o25M47L1M3q9P6K79oj44J76
-1759D08n48p21M97r0L61j68j71M01l96J31K83Q7l32q0M68l40M5l8j47J03J76J6K57P0m87
-1734b15L77Q1j74m81P57K79m22l40j26R51o18k66K88J51L64k46p91L11J31J47l4M14l30r9
-1710A09L06K28r0r7O2j074N10o7J08M0n1K63L57k4L3m18l05L01k22L1m14N38j17R7l00j53
-1684c49j9L77J20k61k31j38J82K04p9J178m73o70L13J19l53o21M83L87j75m08Q3J58jM17
-1660B43l66J61P26k38O0r59J05J36Q7Q28k34j72m61J098j112J58l51l85R45L10m49j6R7l01
-1636i0P19J59k13n02L46m18n9J52N57j51n00R2m80L04M00q0q2k04L18J24nJ60o95o03M82
-1611b69k6j79j34j61K90K92O78j10p09J31J46l14J53O70J53K81o80m27J18n9Q21o03k3l89
-1587c50N88J76k20j61n06O10k84l89K16K92k00L91K16K18m51k61J74m09O5M6j2O15O07J61
-1563A132j141l0J18K8n22N10M51j60J86k06k05j93j93J68M8K40o4k9p9j63L96j1ol09l07
-1538c41K62p7R6P49j50l41j98m59L16J45K6M1M84l18o36K71k21J27j14P5K66j5j93j99M62
-1513E8J86Q4j06l7Q37o63l31l68L97j42J58M91nm82l38R6K57L38m03j32O69j46J87p2j84
-1488C49n74p09P32N55L23m24n28J22M02l1l73l15O67m02R3J09k84M56j13l17N39n51J37q4
-1464b21j08J02N80O7j33j3q9l48j62l5O21m41J99K51K08m24k30L73j68O33P4L84n82q35N94
-1439B97o00k4J57j56j15J29M10p9J53m06K17Q1k2L53k39m32M48j20L38l01m7M2k94l17K67
-1414b60J32J61p0j61Q0k49j35k9L70O40j3o47L34m31J04L04r5M9l95j50Q01R8q61j34J87
-1389c70L00J06M96m48n64M16k11j61M35L46j72j93j73n9j13J08Q0L09l14j2j32N08n74R77
-1365E85p8n74J33j32N6J43M11n65K24J8l87j33l9l90M47O63k02j58n17K19OK33j64L14k40
-1340a27J27k8k36P8J72J16J12k36j48k9Q7K0J18n3m95M76m3O5J209j395L78l61P33L99o33
-1315C06n89O72lN7n10l64n9M90m59L56K69q9k21Qj34L68L4o2j02K10n06M62l69J27J50m5
-1289cl31j87l3j38N78K54l96L13k87J54J21N1q2jK87N54l45n40K0k71K61j8k6j9J6K64M52
-1262F48j57m23M14r2p14L97j46k40k69N48R5O95m64m54L82P6M1L97k11n02q6m3N4k39L57
-1237F4J43o80P41j52l80L26j06j66j45j11K45L51K92o8K14p44P5N83%K90Q50o88j176R16
-1213F74l29p05M68J81o19L30k63K75m1rM92N90n76j013J53N34K50m59K50O82k30l89l09K16
-1189A53l24Q6M50k89l11j25J67M72k45l10L95R5J3J79J05k81r8n23K90J01k58J136m53p24
-1165b99L23j25r0K08K34M89p94J62k28j80R8J94M69m0k6j74j02R2L6k74K19m87J17O95r45
-1140d28N90r9k52J96M9q3L24P0m11O60j09o24L12j75L49l99l74P97m4n81L02l51R9j14j24
-1115d20J57N92n4J19O9l00n3R0l04l26M34L54j83l00K20J3n5m20L06M2K5m3K25J9l88KL83
-1088B04O04n0p68j96MJ89L28N0k3m71M86M4n70j42o7K1N41J34o22M01l80O97o9o3N92n83
-1062B91o53k9j98J72J96M68qn60j88N63K9k59L81J7R2l73j9NJ85l75J06k03N93K34l63j50
-1036d6K54j60J38j33m51L00k7j6j32j13K29K97K04l21J12L0m69j77J82J78j75J89L51j8L16
-1011E42Rk25k76k37k31M37j77k01j77J97l87K94K14L0J08o41P7O36N58qk01k77l32n0L46
-986B8K05n97R85j95m91J40k59L41J06m23K6M38j36L04J42n66J147o93n43R68j446J297R49
-963A727o45q23m18O8L0%l66L22J40J85j56l82K10O53K4L43l23l31k69K34j4l34Q7N49n22
-938a1K31J66l81J00j95N05m15L7K62j11k94L70m1L50l45l92K33m3J14k45K14J3J9l11m4K69
-912E5m9k08l20M28L0k37k32l4N25K2k82K82q6L2K34Q3Q8l61o12K32J75L63n9l86J33p4J72
-885h6M61J31l96l14j30j3M32K73k85j35l30J31k19K74J24J81K52m73l54K62O91m61l95J29
-861b50O02k14j67J75j07k53j9J89pK01m49J01j23N23K44j23M02o58l52M26j24J75l44j37
-837b89K64o01P51L65Kk13l82Jk38L11l56KL56n2m2J45j88k26J04Q2M23j36j15L2j18Ok14
-810c26N21k64m39N73l44J98O9j64k36M66M86n31k05J01J56J85m56j73K43J87M89Kk79l98
-786a39M6J23p3l26r5N52L02m46K46K8j29n16M11K88k0k25J07J18j40k89J49J44L06r86K03
-761c61N41N42p49M22j121J93Q05J71m05K8O45n87k83o2O8J23K54Ol71K54L50p91L18j48J21
-736c7K90N47o03j75O7l50K92j37Q6l31n0Q58m1l05n04m3K94j40O65N7k25m2l29JJ95J99L64
-709F03n00j72L05Q3j81m8M91n1k51n26L32k39k06N03l35O39K49m03r0l9l33O29pj1o9p72
-683c99J06L68o97J034j57M1l37k37k8j2R2J42k56J94J08l80K6j38K50%J23J36k90R6j35j90
-657e40L31N42j42o49Q80k07L8O20o55p83L44j69J97N7R09K8j120L95j25l30P13K67q6j75
-633C40O45m24n25k89Q2L96m61j21R9K22J3k6P6j30q5j80M96j44k09K57K64n41J22L52o52
-608d23K62M38J58p16J88N19j21p49L28J3j86j11M49j40j88j03L28J9j60J28J35l10l3O09
-584C34k61m05l4j25L06j78M99m09M92k87l22k22m25K38O05L45j47J02K34k39l29l08K50N54
-560B68J50j39m7m18j82K57J34j70N74k12m7K50p43q1M4O44l39K77q4Q62P58j280m84R1q5
-535bl45J81J08O6J26l72K38N7j55M5m6k0L28k09r6j24K46M4k06M05j65k34j92r1N9J24L91
-508A61n19J45K9J09j68J96j05J17m02n16P06j98N64K73l27o76J56L90M89q3n00J82l32P98
-484D89k50o44Q8J155J52o10m67l17j14L06J32J63j14j12m19L00R0J49k34k78L77m9o3r8k58
-459f26M09J2N3J0J73l07J84n35L05K1j7k21O84L17k02k05j15n1J19K6m11k70K43k83Q14k40
-433a13k59P39n15N1p1l78P22k81k85O28n78J36N90j9m92J94J12n00P61L52j095J066n6q44
-409a35K73J9l32M15ok47L92L91l28n10J46L32o93K3Q80L6p41k61l8N21N19L06J3r24k98j25
-383c72M68L54j60o50K69l61N21R2j05J41L69N4k81o84M60l17P41L49n40k43o63N06L87j14
-359B21m96N62K31o49Q89l41n34j75R3k49M50K57nJ3M44m19m02l27j35M13M94j94K60j55q45
-334e99P03K6j83l70M68k2k8j16n3k36M15L28k03j37m91K97L32k48m2k91K56km23L18M84J17
-308C00n58L81O49o39l99R4K97Q3o10K71N36M42l07k40p1k93Q7J97p12M09J12K73l04M1o6
-283b7j03p6J48R9m42M56N89l41o81P20J84n58j09K6j41M91j55k95K51O6k42OR85k59o72P1
-257ij42J82k12j29P35o48J3K41j21O69j42n11J57j06j97j25L71M07N6j92o49j39R52j0n29
-232g8q2j40j47J14Q42n9n26L01K46p64m09N79K07J4N15J75l78qQmr9m58m16K6J26J99J07
-205a09j66l41K54j21P21p9q9M36J33n85J32J28J62K63J16m75n57k08M14l52K68k01N78m61
-181a39R9J59j14J31j83r5q9r0N2J90M48P9l42lK19j34j59J78N18k98n65j0j68l3Q27N03p75
-154B06l5J02n99q2j5O02k28Jn55K95L91N50J20p38k88k06L07J13N8L63p65N7J81L5J02K82
-128B54l79j16L79J1j67L79k71k91L10J81n97Q14k2M8k39j48n87M82j69J97lm44L6j50M71
-103b1M52k37l42m4k10L05M59o70M90J0m40J5k10K72l5J52L48n61k13M19K34j22n42j3K94
-78b10N47L56l51k38m16NL99j44l56O86l83k76N66j86l38Q06L87j001J33o19R19k02n44L10
-54a50j71p7L90L48p93M77k4N61m10n17M22L21k21k70j20L71m74q5J88O99K70q88M04k72q8
-29a09l1j79K35k1K50j54K94l93N07k9o3K47j22j65l90j89L99l74N59m15OK40J14J87l05n60
-3d61L57k39M92j22l97J62O63j64k13j03N0k5j0J23M2J73k81l6N6k68k42O06K12q3m9l16l01
23c74Q9J52J34j67K8M23P2m51j3
32a07
##PAGE=	F1=24134.967469395312946
##FIRST=	24596.97802734375,	7686.668670654296875,	-0.63175636529922485352
##DATATABLE=	(F2++(Y..Y)), PROFILE
-2014b22o6J032K14m31m89k85j25J5r8K05o9K57N8l3J04Q4R8k90j98L81K53p61P56m29o1M76
-1988C76k61o69P16nk58l3J83N6j11M04k20m26N67J21p03k60J69K99j68M87L60j44k54m15
-1964a89p6J25j01K55k27J94M31k02J4K18q4n87J79J04n1j36J33J92m3j99k74J69J55m80L73
-1939a07O7m44L76J96K69L48L1p57o4m5N64mM5o5l75k11J76Q52k27n51MM5n03p1K90R1RK48
-1911A87k66m06O33J93k35K27M10l23p49Q35l59k24K67K54m18k72L76j42P06K19j158j23M40
-1888G2J1j08jk23J84K45L7l39K69k33k47K46L62K67j06p47L52M56k39r40J008K40p29J51
-1864a2j67k88O8K86p8M1Q41N81r93J12m61R8k11PK12j89j33l99J87L7M50L6j49n6J06M61
-1838C87K23l47j66j78n7j42j63K96r9K46L8O1k50l78m7M81K89Qj03J41R8p33K27j44M84J48
-1812C20j22j91J60l75K17L45k83l55j87K85J41l0p3j93M87J018o38m23n2M0l31j37M19K72
-1788C14Q6o34J89n3l1M02M04j96j38n51M3K25m36M32l89j79L00k20P46n77K98J03O0j0NJ74
-1762C67O7j02J09m81q75L65J28M74l33p7N08o57L65k9K58l13m3M47k06N8l8jM1J06R2PN1
-1735B88n60L72K96j87n14P51K5l22j08k74Q55o88l65K10L95K99k15p10K87O8K89j54K61j92
-1711A07M4L07K72Mj27J37j170M18r6M9J10O8K79ok30J93j35l10J33j32k0k50N16n1Q8k80
-1685h2l21K5K73K17j39j59j42L31N0k57J065m72p77N18K35k75m86J32N27k53l49j09J28P6
-1661b44M98k54N5Q13j22j02j049K09K31k14Q28J2n7p54J016r04L2m35k65O88N32k98j37J92
-1637B71j36M13L5j79j97K00m17J1P1L54j84k93J66m44K25L01l3J00j58J40J29J40J35o72
-1613b2q06N79J10j55j79j58J75J87M92L5o43J51J88m22M02M11J96K72o97j50ml6P68n14j48
-1588C2l31N78Q8k25k14k97M27k29m43P6O15m30O83J7o8m54o7K59l59Q0K00O2M57N01N9j134
-1562a17R2J01o6k68N26L90j90J73l52l42j47R8M9J36K01J1j2j79l86M71J1j93k23k33M31
-1537a8j53R0O28k25k42nm18J26J51J3K03O52l72r29L97o3J02l66O5L06j26j9K35K71J7Q9
-1511D09j23k5R11o57m17n45M71j46J65M66qn15l22K09K19K98l27l48O71J77R3j25j69n89
-1487b27o45Q35P80j9p77l27Q6M02O8l35j27Q41m90JJ08l77L34j62j04L13m53K70k97J89R6
-1462a7L90ql7p9j39k34k11p1N39m6K02j02r2n51N59L31o01Q89J48K55o25p22M45l80p0J05
-1436a22k31k12M25K61k40K02k94M43O9l46K40k27k42N74j57K35k25J5N3k20n05L71K48K44
-1412C59k17l57k7k93J36j97M40L81j5m32N90l87l9P4j68L3k3k64N63P2o72kL12J9K26L70
-1386D82m75n89M62j99m5M77J24rk24m75L38k24j6J69L73j37J0j16K87o42J017L3p84J32k34
-1361b65N14j04N44p15L7Q6m53J20j74j33M33O33k27m26l73L43j53J61j65L95l35J9L18l37
-1337b57r5L05K58j75k67j09R9J08p2l7k43N32J32k98Q3J014j369N79j05N98L11n75o24P58
-1313E51j74N2n37k47M8L57m40K09K51j5O1o6m41L49J41m8r1l8l03N68m57K17Q6pm16m9M1
-1286c98p4L02L37j83N1k21l9R4J34P5k3Q3L84k69m49L8j91K12j21mJ83p0M30M72k66m32M86
-1259E41l28m02J16k02N1l56O56J0L50n6l38L02N2J01M15r9o41l33r5J44k95N45Q9n68N77
-1234B36j34j07K95j04k79j67k29K11M83K37p7M85r30lM87j6L08Q50n40j174Q10l89n81K42
-1210h6M13o37K43k39L95j16K4L45L76k75o88j68M51L78m01p3P74r0m10l01L89l80pL14k97
-1185f6r8k13L20M82k83m47M51M1n2K16J66l11q9n38M47K6m35J280m47o36K04j00j01J56K85
-1160B58L94p40j9j79J34q5P1L94k0N1m2p7J45K59l96j39o56P31N46j285R11j59j74J5J76
-1135A14O2K88j63l16Q05O3p25L9l7N77m10q04P79k9m29K60l76P5j28k7J83N53l1j16Q2l07
-1109a8M8K22l45j95J57L32j17k20L46L4l12l69K90R1J35l01M35J04l88j85K64O62j40q62
-1085c32L05n6K59J22M0j00k49N76j69n12l0l66L12K26K32n92L96m41P42R7m26M84k76n99
-1061c57J1j23L5L90N04j02n24k97L52J01O0K24k19J12k63n4L2L65l07k71p7N89J90j20o9
-1036A82N4J23p8m41k84J16N0O5j10R8J57J98L33l85j15J31l33k16K11K44k70K39K51O5J68
-1011D53j47k73o1M9k67j19n0p2p9K58k13j75M41N1K33o45k63O88P48O6m59j94k16J52L90
-986B96R8q05J064j24o43J13k10J17J60j69J63L39j01K6L22m36J014p15q01J062j256J341
-964H55J029p91r28j71J56Qq9m84L25J92J21k23l96M04N61q4L28k74l75k39L18k9l91J96O89
-939G08p17K18K89m00j18k48O23m48P9L07j02m01K70P4N02l96l71J06j85J10K2K73q3Q5k68
-914g1j29L12P1j27k50r9L22l56j71j48O49O0m67K96j6J73K07j64J57o2m95k0J70L47l56k19
-888c86L48j91J57O00P7n97l9n2l8L65L38m83k16k55J62j23L07P9Q1L14m85l27J11N79m18
-863i2k66R4M30k58k39Q4P0P3L4L7m7J16n03J95k0M01K19k7K64o02n1J43L6K30m94p5L18n21
-835d51N75J92J97k27n08q4o6K63k46%L79Q3l03J48M8j36j29K9M00m3j03Mk4j25l06M60l2
-808eo02M96j02o6K40n0m67O45P01m78n53J55J63J09j95j20j32J96N57n3k95m30J96K2k46
-783c14O1o5L34M62m16L8O3o1l46L41L63J11k82m3L2k54m4O0j2O94q36J46M24L77o16L22j140
-756f01j39Q73K86m08R2P79o80k88j46R6O0K42K4l96L78K07q17M73J01m0J13N65n14k62J45
-731A43n29K24j07J57k73j50P22J82k16m89j92K93L0N23J05l79l55j52J71K47P7M55l54k00
-707f7L86ok59L5M14M9j7r55M44k96q1M37m28P47K86m21j49j8k06M82R4M9n4q00L56K90q81
-680e69Q77P6n3m03j43j66M7R9Q5k17J63J12m05J06j12K46R9P9k5j05j90R4j72M30M82k65
-654A70o05J146j14O9N32r41n85L41o7J51k46J018J91r96M30p34J61N33J56j86l66O47m73
-631B32k08q0n4L81m16l3P8K88j94k97J67K61j57l21M53p1j45K57K16n03L82J24p95N99O0
-606B24J28o02j6O37M9o37K83m9m37n8L37j26K18j46j03P0k9K54K55k94k58N30k42l40j13
-581d65J40L20m10N8K37N16m55N3l06m11J87K69K67MJ15J33j54l50j71M12N17K0j79o2m90
-556b05k58K76J18J63N50k98r9K53q41j09M1O92l34J91O0Q60N52j366l95K67q2l83J41J56
-532e0J42Kn57L35N1j23P3J8j8J97k28J34Kl8J90M7M57l75n19o7K0J6J10J11o47P17l48kj81
-503e31L93K9j3n26P6L89j03N32K04k24p64J19L28L91P9l16Q5k68P27r3p64K02Q90j37m63
-478B42n79Q3oM13r5j7k25lk81J31L03p2O8n09L41Q8k93K94l2L52j59J65N6K26l98J42l78
-451a43o6Q8Rk72R17Q8n34L0j87K85j11p3o95M03K88m19O11n3j78L57n55L43m7n29Q47k30
-425A74p95Q36o14J48N95J13l38P4O5l70R88K76j289J151q9r41O15O7p73L59jl96N94M24n91
-400B82l27K19J19o71J34O83J04m70m61L8K51O93N37qj026k16j74L24K28k41n67M49n04J051
-376D47J39n63K21M80r2k81r00L67J62N89L15o34m3q35N31N31j51n43M64L66o82R99k43p88
-352a44nK41l31M33K19q4K1N66m70n45l99R2L38M86k94K53l6p47L12N0N8n32K70R1M7j99j06
-325d15m5L08M09k5j13m65N6L26k26N9k51L11P7l95j38N36K67l39Q4R21l85o09k26M25pp33
-299e93M88O10N05l20k88l03l52J94L03o08Q4L93L05m34J4K1q0M7J17J57l28k5P71k92o86
-274c00O56J11n45Om2J49M45m68k36M25P7l84P1R45l54n57K72l18k3j32l35P37m67J02J85
-249B0l15O72J22m62M6j37k21q8M61N36j23j87q37K66O28j9n01m2r4j04l40O42L26n13N02
-224B38J85q71j06N76j25J7P34L6m01J83K3k07r2n18k30J40J82J53M1j72l46K71l57P62M6
-199A62Q3K29j17n25L59N3J10K45j72m71l19O6L97j24L5k17M22l87J0K00j50J29l71L84m1
-174a0k27p3K42M04K2l31OJ98l05n8M87N67k36p32j69k54K15O59N07n93J5J36o48j41J82N32
-148C95j80k29n94M37L71M50Q2q33r5j51L88J05j78K60p31K51K51k8nL62l43l81L81n8r0M25
-122B62k94j72M95M0n80P25Q7J33l91m24k30M82j40k58p9k39J03J11M38K79l24j07j7k98L59
-97c9M17o36N69j34l65Jl05K35N2K62K90n72q9N17N7l14m10K6L19M28M42l93j40l95M8M43
-71C14l11m48P08l49n11P80j68k87Q52M64q47k99m77R41l94k03J05l63K81L5L53o01L88pN31
-46D87k60l95R0J62j60n9l1M10m97L0M8R16J60q94K35j39j54N9k29N2M2K06K3M18o76J77L16
-19C37Q7R9j18k55k42p8J64k13N56l82j15J22J54L91j23p53L25j16M06k21k83O1M70Rm50P8
6i0K61pj92J23p1P8j54P5Oj14k63K91J32O0O5j75j93k6J17J33k44K46M71l2m92K3
32B8
##PAGE=	F1=24110.651124240132049
##FIRST=	24596.97802734375,	7686.668670654296875,	-0.86719352006912231445
##DATATABLE=	(F2++(Y..Y)), PROFILE
-2014c05J48Q21N6n28k90k34O7p4q2L24k17L66m0O7jM0J89n8l27K70K91r28P24l63r5N31k88
-1987F4m24O52j55l49R2K58P9j33J75k42m40O05Ln87J3L6L89l63M57J98l9j29o21J8L10j28
-1961b61K19k00K56N93k27j62Q5j15n39L11R8r7o9J63K40m5k22k96K81Q3n60L02J64m34M70
-1936C8J03R9O14J83q77k40l0O30m0o9n5j15l88J19P89k92o74L57J39m20k03L51k0q2J64k22
-1910a41l18O69J96k98K30L59m81m29P69l88j76K23M9n01P1Q6o4Q58J11j072j98M12N7k22
-1886a98Qk11L57J76j1p5L85m69k95K40L55K18j40p83N28L91j26o62M69L18p76K06k17j49
-1862d61k7J82N4J27J042M12j155L19n34M1k25J14J67j51q6l48O6K08M17l85O5%K57N02J9
-1837F20l85L2j50k00j09j93J52J08K51k7j20k73k79m0N48L01O9n8j01J95q19K50j34N46P5
-1812B59j13j10Q8m69N65L08l54n61j51K59J23L1L4k4K11J093n11o25j76J9l69l34N14M72
-1788A79J78o82K36m6P7N75L45l49k85n66J35K24m78N24l15k30K36k37Q21m58J07J62O1K3
-1764B37j15Q9K11LL8m27p97l1L65N50m62J20N35q37M20k58M87k47j92M51l8M7l1J64N8J12
-1738D52Q3l06m3n73M37M43j70n42P38j96k70J53l86O01n97l09nO76J58k02n80K47M1K97k40
-1713i3J80p1J24K88K76O9j68K78j111J68k5J3P2K17K71l43l69K44J04k20m0M7j07j12M47
-1688A39O3M2k62m24R6J81L22o1j44j07M35q7m57Q49n18o46O50K86o5l38k41O25l49k54k48
-1663e13l1J50P30j45j72Q65n6k59j073L87L41l27N97J64O6r69Q55o71K2m99N7J49O96j29
-1639B35k45K57K4J83j67j45J89Kl29K5l4J35j44j05K80l92R9K07JK48j24m7J28L09Q9o20
-1613E9o48M00K30j36k33j44K5K52L02J47m55o7J86k54N76k9J44L06o71Q1p1m4O58l74l02
-1588f2j66N37o6k00j48n2Q6j79j48Q2M62o47Q78j24k53m81J86L07l39J56L73L9K81L28o5
-1563G85j001J73M3j00NO10K42k80J73m45m06L0J57n8J67J69J47j0k89m20L15J67n01j16k7
-1538d70M95k76J45M11l01o0K07l79r5K08q6L84P91l52q41J03J97J15o12J04J58k88K90N26
-1514C74O3j71J27j33M6Q63n74m77n90N84j89oM44j2m74k59K18J44K46j92l43M64M59J42l12
-1489D42j08n49p26J166Q70l65r94m7j31L77J76k76J9R54n25q9J11m45K54j27n0K00k29J99
-1465A07m46M49Q6J53j38Q0p3k15r0k70m6N00K63J17l80k90l46Q76L92j004R98J07J00n78
-1441C52m75K46j92o7J0l43l4M62J06l23K45j04N73O8o16O7k54K9O57k02j0o5J70K6j62m92
-1415c28L09L79K67l57n03k3j21L3l40O31J68lk99P68l77j45j30l00P4K10k76L28M4k61P4
-1390a78L29l76K55K50l68n07L92q9Q0M89j62J27k17n18N41l00k60K54M06O6M8q5O7p29J046
-1365E61J45q61O6k30P38k96O35p42k39K32n60L56k14J40L46N15k46n93NJ06l14J38n3L24
-1341d1j90k00N60l65j70K28M22l67k21p4J42J05j40j07J37P79j47n12J20Q15j130N63J65
-1318C72L89J74m44o81Q01l03Q1m25k31M3K79l38P8J59L0L49r5p38L45K08J1M0r9k82N00o22
-1292c99L76N4J5l13LNK4J4L38O5j07k72j40M7K12K14l7j10K46k14l87N0r9K79l6k64L55j57
-1264b38N22M79k91m59N02n01p0j11J23j18l50O57k2k2L46j96J90L2J28L70L0o60n06k81K06
-1239b40NM25O9m49L51q7J43K38n6l54j95k90J24N61J38Q3O04j127r3L36k1L98Q23l79j045
-1214c8O32n01l52m6N23n15J80k31M37j30M7K33K3Nl10k51L46L79l27m52Q25O4l39l13M76
-1189C65l51l5J60k68J03l39N33M87m07n69M92o7j00L04J48l33r7m05N31j9n19J239m26n65
-1165a38R0p4j10J00L53K87m72k3n08M55l60j2L09j9J65J54l4J79M52n25n22l26R41L26j270
-1140e82Q42k10n0o0K40J45J92l11k05Q77K47p87k78J43P61m14r39M83J2l03J34l55J64j86
-1116d40J19J71M58J2l48J60k81K40K97l65j52m8L01j66j34N78Oo37j10O9K08J87n36O97R6
-1091C82l47l35N3O16j76q18P12r4L82j30J07j62O0M29l55l50R5o60N56j1J91m11L32m14O29
-1066B81K14p05L27j7m65J43j0jM14M58k12m44l97J00K88K67O0m73L13j72j20M4M22k90m42
-1041d17K3M09J28J69L2j27L02k86o86L9J29l7Q4j45L40M8O8M60m10k59J79j99k52K12K34
-1016C8k64J99J35J78L2l29k81J99K72o9o12j00J38J41K30q8l33K29Q3L38n76m95N89Q49J93
-991F96o37k91JL37M48r0q45J026j18o36N2n8k55J70J02K65L15j24k58M64j86Q33p26r95J078
-966E68r48J215J006r11r36J85J43L4j16n01K57J36J5k61l42N60M16k14L38k02m06k37L83
-943A82k2l68L76O98q30P6L82l51k47k54P65l88o8L08r1m50J39J88N68m58k56m3j05m9L03
-918EK74r3J02k71k47M03J24k8j51n65N47l04j62l32Q14Q0n45J02J79K61J89m90K00K94l05
-893H1j77N8L99o00j19L27j89J89O86j9p33K40M3j59L04L29o11j64k35J74k6K88M0K7L57n03
-867Gj37j40M30l60p9J03J75l55k43o1K65L30J22r7q8J05m62K32L0K33J82L4J93m21Pj41K54
-840A18K62n77N7L34l86K77m7M19k76n93j19J91K15q0j03L62K45m28qL06l0l22q7L22P7j09
-814B0m9N0j97l29L09J86l69R1J72l77M49Q4m62N13Q55l87q06J38J71O6K9j01m21J33O15r1
-788B92k41m27L78j43k19M23l39J23O21k99r6M5m6j19K70L59J40l19j39J02l07Q4n7j86J065
-763I65o73J23L02J52l98J33j059j22O35L60l81J07Q43p14l48j28Q5q9K49O5k89M24N1o49
-739c56L49L76j46j7N75m62l63J92m81M2j10K13j21j56L44L67m2m76k45J76J03M65J45m75
-715a03m31q4K53K95j04N12k41rM62j28m05P6L19J64J67r53K09l15J9K62m50Q95L05m24j40
-690A51o2j25K72K74N6j12o60N43J97r40O08L07k24m70J2j31r6J05L6p4J61M3l29O9l3K40
-664a82J69P9k78J70m32J68%M09M15l32l06J057k6P2L88j175l61L20R1J59m75R52K86p30M47
-639H85j299O65L26K3l40m76O30m62Q4J61l08L36l30J12L6K69l42m60K58N54j51m55L76J2
-615A04j30K66J75k69M29j34p41O96k99J04m14k31P44K08n09J72p6o07K54O6q5M06j33l64
-591c68P8J28K48L91k89m46L94k30k82k07M81K88k80j09L27L92n58L65l41l68J38o6J50N1
-567a13J08J05q1k49J44M82L07j41j44o4o19k40K20K40K78N53l56j61L19p88J3j41O15l04
-543a7R9J66O99K75j288j5L18j25m04pK47J70q2o78L76Q1p7L0O2PJ44l34L70J58l57K83L57
-516D58M99n91p94Q8J32J3K3j22n53R17p12Q5k48N28K17p5k62J15J52J3M53P9q2o79K36l5
-490a45K02L16j06k6j26M84Ko19J67N95l90k48o42N02J73L32k93j69k67J21j66j12M73j65
-466a07L57n73J06K22n51P48J46L31l28K74J01K75m29Rk34n33J54P6j90R54l6r32L59l41N68
-441D26q7j42q34P70K88n09M14O4q5Q0m72M29o0n94Q16j69p14N82p03K26N73L03r5j38pp8
-415B84J004J31j350J086o2r70R05R3j105L35m8n98P40M02p58j06K63p1o03K73N05O3k85n07
-391c79NN4Q08P64j3j076k53j05J65M6l26k36M00k05J133J50r68M16M21k82k54o91LN27M16
-366E20K99p65K4o08L78N37j67n43L20N06n38R04j12q82J21L95l90K54K30j63M0O75m62o34
-342f1m31K31K13M88l41K06Q3o18J9O4K50l76k01J72P8j94l3J77M2L37P8o4l52l5K32j69J45
-315f0k46K78J52k93n68N18L82j31o8J057j41p28n08M62j55k69K67O03N21l46k56m62l92L11
-291g2L03l73m37O80L49m87j6Q2j8J55O8K09k51m56Q66j91m16K67pl46Q1%L80L39o05j76M33
-264C61M1m53J06Q76l71l56L35m48k72l0k18M70k22O5Q8m86O43K84l56K8j83k17m3M18O25
-239F85k42j38o33M61J56m8m65N1j41o5j87ON65n15Q68K0p53L37K39m77L1Q65j99l42M00M6
-213E25m75p4l59J28oJ35R9N8j50l56K67m18N81J82K33Rk90m75N46JN2J58m04m32K6J70M16
-186A47Q7j92k23K31k39j72L87k94K13n02O60K0k99p6K27L55j35l44R9J89m46L9O18O12j14
-161H48q52l17j69K86N58N38m58K5J29o42q2K47M22j05m52l67M77J94K98l8p83J36j72M90
-137B11P9m01K53l31o2M30m7j31L31l32n67L67r9NM25k65r4N65p0m70N26J97K36m79o52K72
-111a03K95p6m33m77O8J93L01L70R7l67Q9j0l29L65L77m89L98k05j02j22l15J33R3L68K50
-86C69n00M6M98j92m09k22J95K36K79M99m82l5l99Q3N09l50n86P26k19m97M82p3j97Q40N48
-61A149o44n18l21P49m87L16k15n12M47l28L51l66K95k6M52o8l52j91K4j13J55J7M27l77J29
-36gl7J065Q1r98J29n4j98J39j54j98P1J38K06N74o31m19P40M9r2q6l11j18K0Q9j27M97l61
-9Gk50k5J65N80N9p79K14j0L09k76k16J1K64J57n94M27K42n0k17l6J1L4j53N8m0N4j83L0o4
19b71J84K28k0j21j33J06J38l11L25M32o0m85N9
32G1
##PAGE=	F1=24086.334779084951151
##FIRST=	24596.97802734375,	7686.668670654296875,	-0.52580964565277099609
##DATATABLE=	(F2++(Y..Y)), PROFILE
-2014a85J08N29j23o19j3j23K58j71J31K46k86M04j14R1r8nK85J72m17J15K57r03N66l06j04
-1989c05N58k60j31N36l35l86K06K83J23q9N0k12n62N43r1K1J17k42K34n23M98O2k6j8k87
-1964b36L4K47j32J77k70J45O97j49l74j13p6l89L89O3j47NJ34L23mk87k38L20P5n57J97K96
-1938A30m44M56K9r8Q26L28r63l67M5N95j00j30j04J10m81J15P27l53p99O84J52l20l05M65
-1914A98l7k60N2j38k69P16K02l60K03K80n96j09O52l45r8J44k47n85N19OrP18j6q67k05L74
-1888g7R9m47j5N9N08Q0j27J79M12p31k74K57K90P8p3n97N65K29m2l75J98K67r04J90j82K0
-1862d13n7J27K4J88J261K19j257L96n69J00k34J42J00q2k4k41J16J96K94p35L79j5L87L75
-1838F77k28l54K60q5k51o9j98qK55K66j38l21k33k5j7M64J65J40O5l59K10p52K72j15N18
-1813A39K7j16L9k1m36P90K06l79p69k3J69P7J41J29O3j06J125k66o53k90n8k94k62K97N39
-1788F8K26o95K48qK09N79L17m27l92o05K47J65l85N21k36k72J94k49Q09k74j13J91L3Rk21
-1763f1M7L52J47ml78o71j48K74N65n37L37N46q95K57r4N01k05m59M60J67J8l3L26J38J62
-1738H12Nn97k40m90N43M73j38n46P17l36k52M02m15J83l70j63j73R03j6k53m33J94K6J70
-1714Fk72K94m4J22K63K56Q0k70M84r36j34R5J3p0L78K34n93l19J34K00l1k29K69j60k8L42
-1688H4K07l7k72m18J45J06M14j7j74p9N04j65o67O10o18J50K76K16K31k01n43O62m66j20
-1664a72k52k00K05Q59j07l51Q38l5l88j023N70M65l60K73K14J69j028O32m68J20n09K74l12
-1641e86P75K9l27K88J59J00m47j17N40k17j55jj54j0q0LL99l39j8J52M2L58j31k42J12M45
-1615E78N4n08n07K53L43j75k58o8k11M83L36P8l90k53J14n0P18l59q6L71o11K60r9n0M98
-1590D61k39m31R3M47k68j34J12n1k26r1J31J24K57p91R13j97j73n16K98L37l25K30N24k6
-1566D59R7J05j86p31J89n7j00K84O82Q5l85K25m77m02J53Q2j13J18J71L19k3l84j95j16L95
-1541A95p94PK20L95m02K67J53l87J48L79l33k40L53l22N45Q74k62o18l54M92J35p86J92j14
-1517b57k43M18O52j38l14K00j43J69O99m49n18l89N60k41k99M43k0l80k05J58R0K56n5j95
-1493b01J06O13K99m86l8m41p98J490P89o37r71J09l09K41K90k10Q7R72m84j55R4m80J74o7
-1469a3n1K19q5J16n50O09J01l0k73J58l4k76O5l53J21M85L23J8n36j62N0N67M60j063Q36
-1444G02q2o0l92j99L1n1k6j26l29J87L34l9l46L09P2O22P6p91j25k84L17O58k13k99J66K72
-1418C84n9q8m21K37N04K41m53n91J01o5j40m05Q90J14N4l30P80l81k52k50l54J40J95j66
-1394c15J32R4Q2O4L59p48J15J84p9k98J21P5K14M75m45J80j58k52M41l41m19K37L61K57J07
-1369D43l6j44q25J051K48q23n7p7O96l96O55o48n57M48k58J32j73L01K45L76k71o59K95r2
-1345a26m74J86J43O4J7k59N95k66J8k76N65m16j28j0O9R1j87J55K90P08l02o53J32O75q03
-1320a92M00M04J51Mk72p13P68l75J46j95l96J3K75j92k4N8J4N91r8p14J85J92N1J26Qm03
-1294a88L86p58N91L7nj39l9l5R8k17K94K71j60m11j17N3K02L10n2k55K07j55l28Oj32N23
-1268a3J0n73M51k40N59M66k20m37M19n86J99j99M03m73j18N34j7l36O47n8O7OJ21K58J22
-1243I92n28m84m70O2L63K44P3l24J46j9L11J59Ll58k13l46O6N67M2L41N62j281k22J47lN57
-1217C87P69k25q40M71o83o4k55M44l40K01k86M17n3M8J86k91J32O7k04K43K97k59p82Q23
-1193B03J96k08l31N06k08o1Lj50J75m76P28M68n66o28N06k14j47M82O2l94o8j28N30k5n00
-1168b45R86l99n23j3n0r7N2M10J85j07J36q08M70o35M6J04pK55L77K2J91N53o36q23M26O89
-1142E59J07j094N77k21J19nJ92J34M6l23j03Q83L91q02n89L44Q30l92r27J54P2k17l3j93
-1118d91K82l15K50J82K57P0n20K99j88M28L16l77k40j14K49l38j4Q28o9q57J53k16M02J43
-1094A20n99Q18mk41l02l62N18j24l36O11p6M99l80K67j41K22J50m90j55J76p56O23o8Q1k65
-1069b14L34l23L26K97p16qJ59k50K98R7m4M20L67l08l48n55j04N58L83r1o23P11k35j67O1
-1044B5K84l35l80l3J63O7M52J56k60L45m41m98L6K99j52k7j83N78n8q1N59l73l40J89n7l72
-1018d37J85K12j72J05K5L38n2n79j91M22M01R9o40k48J28K46K44ok96j13J49M00m63m26K92
-993c77P49L00n97n77L00M52M66l23o36Q29k04m95K1P8k81k09L69K75L62j82n03N63J21O61
-969A162p62q86Q36n71Q63R00r59p29M76L4R6m3n06J80kj05k36j39N20K64l39L51j09m14k55
-944c73M24J4l57N36O65q16j33M03k76k38qP54l90l28L19j02m26oK90N46n11p4k00J40o0L35
-918A28K07p5Q4k47m04M72J13J03l9p78N46k47j82l95R34J28n07j48L88K47J82q11J80O18
-894D97q7l10m3M29p16j1M6q1K63O91r6p68M41P8k88K30K43o22K5k70J69M4K18K9qL68m08
-867F3M7l23J47k25J06J11o0l42K01r9o3L34K00j85n5J94k53M2J0K6J69N9J55k88K3m00N11
-840A05K44o02K35L04k72j4k31O13m16n83j3L40K10j3k23L38L92m25k80N37J09m43k32K24
-816i6J93j26j39R8k16k25M3L89q1l06M38n29M91J95m71L66R41k90r48Q9J72P5K03j17l75
-791b26k48O62n3j31l84M30k57K6M04n64o1O91j31q6K4j00P6K15K87P1l08j38L01l39J02j69
-765I4l54J394m92J14J92j06j34j46r95j05N58M11k69j1Q24p20l70l7J1k87L00J13m3L41r3
-740A90l29k9O66k05j17N71m36m16J84l96n7j38K72M9q7qL25J68m59k18J50p8M39J65m14J20
-714h8k61k9L24l03N43k29K89N37k59n33Q6K29K63K36q40K6l02J79k4l99R50L44m06j13j01
-689A19j13O0M91M0k41l58O39R8r69L58M34m13n30J77ql17J40l0J84J43p7k43k2J07K29J59
-663E7J61n35L95m01o4J78M09L43k79r0Q86O9O7J88j329j25K93K60J94n83P07L01l63M69j623
-638d15R64Q7j11m97m44O04l25K03L98n81J96j35K48o6J60m17l22K30O70j02m98K50O2j31
-614B8K63J24k7M10l41o78O67n49R4k03m49Q26L56l66Ln2o88N49p6j29M40q4l45M4J98J11
-588A26N20k75o26K49j60k74j04O73J89k06K5J42K49o04O74l49l28Q6k79j2p6R8J54k7J0L75
-562B50M75N6k93n5n8p65j86J22N90J10N15l28k59M54o87j1j18M34k21P1J55M40J6j107M32
-537C2K83k03l70k40M48J12j20n18J59J41l3k3L1O5J88n27N76L26n69K35O88N12q05q59O5
-512d06K86J1r3j43j84N15p91O28k32J95K42m3j42K8P3M1L41o1P9n46K42l27J6O17L5r8M7
-485C30J14L4l27P3L58n82Km30O21L46J90m71k76j42J43j80k34N82j65N72o07o7K03l67Q40
-460E60L02L07m63L70J41L17m40j59j74r83J74J64j2Q18pj404P96n43P65L7j95p56Q79K63
-436G57o26K66R4k5n0k64L50q9o32O59j13m99L43q29L62N18N70J35m04o6K12R20o0j254Q95
-411A170J0r19J100R9j267L49j79q16Q10L51q24J02L18k42n42M12L95j1k04m92q9J22P24Q76
-387A253K5j038m11k4J08j93j46J71QJ84J039J33j195O49K04m17j73m03j12M83K86K82q61
-364a48j24M0J03L04j81m16J76O10l40O68L2q21J97N27m14n3K29j84Q0P78m01o73m61K86R1
-339i5N60l83P0K08m93r4Q5L27l01l84K18K3k01J58K01j06J02Q5Kj78Q1P1j31J62k41J83K16
-312A45j64n28P9M33L8o5J054N4p96o24L84k34L19p1N20M83m01j60n03l32L37J90n6n96M85
-287iL57m78nR9R3K40l2K44j68p89Q50q5j26r9j67QQ1Q5M79K14n85j27M03o6n10J87P83l02
-259E75j68L28n11m39kQ1J66q2k7k2n23N56K49k23O0j90j83LL11N90k78l8k35M69k81n6l91
-232b61J12k52k7K29K27k00m70J173k15n27N87oq37J83Q30m81k31N98J33p58r7J84J64j82
-208a24J3N3J37j09l31K03k01J15L48L26j79l40l70N62m5kJ6m71k6P0L5M80K38l44k22M6r5
-181b17p7M10n47M53j80J89J11k36q7J85L40k79m37K22J69l91l8N55O75O8q45m71Q1J43N60
-156C56N26l98L0R0n78J4K50K95Oo63n7M59j0Q7k08m21K34k78N61L4n36L58r9m21O38k9k67
-129b7K36l00m73J35q8K05L49k19r3N15j14k55K53K33L42m99p18N85J34J2k85l74q6R9K94
-104a39L35o1l88J75J3k55K75L68l32J00q2J54l12k55K6N8L88K33l45J26M30m27l30o4K79
-79c0J72K07M69o31J05m23J16N50l45o11O66n7k76j57R3o5P46O49m32n38k88N18n13O76l50
-54B51o00M06l94K26k15L39j09L07M7l54l79q2Q3K20l4M46j67J78o5J140m1j130J88l0k42
-29a1J83m4l22LL1L65P58l80n51O32j59k98j6k95n0K7J93r7L81l00l87j71J84O54K13o94J40
-2a1K1K23k56k61R3J13K02k77N18J9j72j52k53K83l3k44Rj26K25l6Ql69J80L58O8Nk15J05
25B5J44l03L16L21m1m76M8
32C4
##PAGE=	F1=24062.018433929770254
##FIRST=	24596.97802734375,	7686.668670654296875,	-0.15303415060043334961
##DATATABLE=	(F2++(Y..Y)), PROFILE
-2014e3J1K18j70p30K28J08L06k72L18J56k96M03j53M4j63j9K93L73m43n2J65p23L80k75p2
-1989d18N27j98Q5M46m54l30J97L07J71k5J4k29n81M08o4M45J66m09rl96L56Qj56N3P8Q3J45
-1962B20j68J30l22j0P68j0o06l23J1j56L83Kj42L8O8M67L3m20j66L43J48m90J20L72m45L39
-1936A84m6k59R41M53r58m50J29M60j24k3k54J99m61J18O32l73o71P64P1k59l57O36p9m22
-1912a49l5n4k55Q14J84m12J48J71o39J40M90k52K0Q6n39n6L91N2K6L77j41o00j26L03J96
-1887A40l70k38K90M99K8k35L40L70r64j82K87J67l0J22l96M76M9l0j21K15J84p97k24k8Q4
-1862c64j3N6r5K97J370M9j279L87n88K36k41Q0O0kJ1j55K74J51J13q88O26n1M57J26m84k04
-1836g1M05Qk30J0j83j89L44K89k63m98j45K19K9L03n0K06K17n37J31n03K18o0M19oj25K08
-1810A46j53j64P36N0l36o00j98M7K0L26J53K7l60J106K6n40l46j59j74j27P4M17K24o34K13
-1785b26M4L09M22L41l89m30o91L37L5q9L85j74l38K40k29O83l5l35J74k4m7k38O0L96L00
-1760D81nl37n81n3J9N16n51N53N55q38q3K85M09j83p34M12M00pp5M65K75K25j32q14n22j57
-1734d77M97L87q3n06O77l93k60O07l60l04r6l4j41R59j63l28l00J29ml0k25N54j06N3K53
-1709C06K32O1n00P39o84l63J86K5k84N25J80p29Ml1M7K01m17M21j31NK07L70j53l42l11K00
-1683b36qM89J9k19o6N17j46q64M83q44R50J0L4N62r4p55O61n98J3k07n9J32P19j14m31P06
-1657F54k9m75n83L88N77l62l5J53K45r12L71l29K88m87M33m66N69J65l54K80K68J94p06j09
-1633b62O72m10Q6n5k75J31j23p0M91k80q6J23R2M44j71m37P4M88O7l21l60O0M38k26k31Q3
-1607e8n79P69N24p9m28k93m4R4Q17m76m33M29n36L72r5k9L01j50m66L45L31m81k1M87k59
-1582D2m08JK98J38J09p42P07k19J14m30J67L07k92K80O28q3q1j25k80l79J48j10j53N54O95
-1557H86m3m67L43m38m35J63jj19K8K19M62n4m47l0m50N75n87p5J90K08m86M67l9m44K09M78
-1531A13k49k63M58m13N02Q90j19l35q65P59J47r22L24l05R9J79O00l22l35K84j64L15M61
-1508H39l46n36j33M96k44n45L78k0k53j26L9M2L70J2p1j47N02N05n38K1k75n63J436N67q10
-1483F00q67J66k86J7M11j63N6Q81l67j78M6m71R6k3m3K75l6Q8n94O66J24j36l15J36k8k24
-1457a69J68m61L87M49J73n8n49M8J26L54M82q77O17l81k12k0l6j93M5L2k75K3J31J58j64
-1432b02l35L77J78O25R1q68k79j3K61N87j58l86K83K18j96J3k78J47N87J96m78o39K22m8
-1408i5l21j54R20J42J18m42O89m07l65k36j94M1N1P8q2K30K27j1L82q00l08K43K84k09j59
-1383c78K66L45M45o39Q3n0j5L64l65m08J37K15L98J69K9l25r32J026L15p46j59R2N70m03
-1359C4N87m81o37M64%m3j05L46J56K45l18n99M71j34l08N1N4o9Q2j07M89j01J58o81M97l12
-1333b61j02lP2Q8j84L49K46N87l08o86Q8N80n43K54N83q5j67j01o40O15l81K16Q3o15p5L51
-1307c9l0j51O3j05P60q6o22R0J73L8P2J25m71K62m49N07J3p6K4j03o4J26l39K08L86j41n44
-1280c73k2J32R9L34o3l23K58r2k41l2j05N41j6o81L66l28N89M17p6k97K52n60L02j97N32
-1255D16q75L25L37rm50P00O6n1k8R0J13J36k82k91m68l30O14Q3Q0j80J6N4L65O2N3k93k10
-1228D3l94K6N06qO08M22j333l56n6%P18O96r0n87L74r03K24j88O1j41K72k79K78R9RK11r3
-1201A19k51L23j01J07J99k13o34M14K69q3k79M94j1j23j31L5J49o35Q39M29p01n95M73l43
-1177b50k21P38n0n54K4K22M94Jm87O49l60m94r9l8j9k8M48J07K27K71q48K45l29J15j29O7
-1151b98k14N67P1J82N31o95o23P14L92m6q95K79j79L10J16N0L1p4k15m1Q16M63p56q43N33
-1126A76P42l44p92j38J36j23j69K03K17l53J92K15k6J38n24M18l3N04K94l77l98n6J48n88
-1102e38J80R99j68p41J10l41N65J7m43O79j70m4j25n08J19J76j48M30lN55o00M89o0K00j85
-1077D45n56M4K07p66O32J1N8k66L79j80p2L42m34k95oN9M01J98j19M21K74l62k64n86k48
-1052f83O81M42k24m10R47m01k10J04M8m17j78j46j59Q1O11K91l24K51n29J3k40M70j90k15
-1028c87k19P72j18k34N94k65m37K27J08m59OK09m7J2k4N01o4p65K82J42M54K20n93m09J95
-1003b99K30K43O8k17l94K43M13l24l80J41M99L05l95o11L52M76M21n51k45M98l46k68N6J39
-979E4j29k89K23J50M39k34o05N78L98N45q54n44M33j65L31P11r18j47M58j51J86J23m91Q7
-955A89j86k36o6oL96J47m11L18j0l92j68L78O8l99O05O34p02k65K71k22q0K79P12n11o08
-930b65M02j54l29r7L31M56n42J25k69K70N0K68J09p1O1j42m69M34%K36M7p56M03k38k24l35
-904f99R66K19m42k00M42J59J66q19q0P85J28m29q2L83p67K26m08Q4L60O15j25p06N09N0l78
-879d3J42R2n10K88l14J53O8J22O6o6L36j42J36m01k78k3K69R0j91m1K90j18k63J93K08k04
-853a41O3L18q8j56n6k08K06M3J19k06N9m63O21J58n84M25K23j61k51j20N90o13j55kJ57K29
-827G%l82L08N04l60n65P03K51m65l52J35K80j54k54J04j65oj97M58J90m74M93l91K23K69
-802A60m64K34R49k19r83O0J41J41L26j66p5m36K81N1Jl33L46k86J94L02o37K1M04J1M7P3
-776A43k07J67J67J74n2k37J9M77m01Q3k30n02J622l01J23R8l69J51m79r35j25O02M71j08
-752C51k09P35p00k93L3j09m70M15J11K15K30k34k3m32R42k47k28N46m18l62J37l15r9j57
-728e81L50J83m2l5o4L65m33j55K03m06M01J31r9N07m73k03L53m14N21l67N93N61l74n46Q9
-703F5J34L15J93p06J9l10L88j85m37Q42M19l80j27p1j16o0O40M7m04NO52mr79J74M03n52
-677c5n27K48J22l88K75j79L63R4j84j58j27K70J80R4L19o42M15k45l72L42M13K14j43L2O95
-652A076J72O4l9j350N1K89L87K43n77L68K03N8N09j674J015j82k33n90k33N51j46J71O01
-629G34p52o1J65K99k29jl67j16J94O37l2m71R6Q1r5K30N7J59L77m51o39N21o42P5On63P54
-602c4M99j86j90J3o58O59q0k57M18mk29M3J87o9O42k56p83J18j2l54K60O36K2j68J48k7J12
-575D50n83R58l43l00N6l78j61l43Q9K78J7L11M73L63j76l90N6m6q37nm5R69k14L98k00l84
-549A3O18n59j79Q8J80q2J05N0J82j41q40O47K12k61k73l08N58l8j21k09q2J59m3J9j20K06
-523b19K32p21O73M65n73J1R76M89r86o17k17M89l0j88N1n8M2j70P47q0r7pL0k59l0J55j08
-496@K16j89K56l76J33m88j53R46N2r8J88k93K7J9m8K43o81K06l01P21M92M7o27l54k6J98
-470A10k21j93O26k43P55n95j39kJ2P96M71K47n43M44J71L50m40l22k56j175L1K09K64N23
-446H80J70j711J084p12Q60J25k35o34R72K36p71J63O8l0p1M0J73o7p14M44q5k31J72p13L24
-421b63L70Q78L16o82j02M30P84k51j005O01J12p85J148R2j230L79l73r72P88K90q24K83L90
-398C74l94n30O30K91n9j88m56j90L25M82Q20J30r00n94m8K17m42M67J40m39N32Q59Q2j155
-374d6P85r1l78k0k96k00L92K32K21p81m54P14r2n7k34n7R2M99j82L89J59o52K41N98l90m02
-348a0J49j18J47Q77k99o80n49K97L1O92m50j62L56l59j21J45L28l37m07L42l8k12K32J31
-324a5j23j63%P9KL05n6j44J08k28Q0K63n6m16k23L23J47N2R49J94q24n68K31j16O55l29L86
-297E13L89m80n1m80j41K94OK73m35l1K78m09Q8QK53K98j92K79p0r99P24LJ66l62l37M23J8
-270B6J43M56Q9m63p2L77k34o01L23P12j58n2K86m97m32j00L33L0r6j16j21l58M19nr2Q9j39
-243b53j46P5K50L36k40J18J18M23n80j3k88Q8l72PN67N23p43j92J052m71l45P32j32j073
-219e59L91O19p42j08P34K89r25k20O40J73l21j45K4K44m7k69Q2N6l58N32L41k93k87j64L62
-194D9r9n6j35j64K60j33j71O03K85l89j65j8j25K70K81o87O13l6l59K76j00j67J69L62l03
-169F1n70K60J12j04k68L44P23K64o75n30J30M0N93M18l51O3K6m64J13K06K00J34q63K45L90
-144D97j77j71l67J25K21l98N49j6n38M68J2p03P06Rl92J32k42j04k30n5M43K62k07j57L68
-119C5p3K5L1R8M29m70n46N79L2J20j09k17k25mJ72L46j43m05J29O6r9P8L95j84k15K71K26
-92C42m98j93Oj1K77K16j27J73L42o19r2l0K83J44K31L60q55K86m38J52N38l33m80M74Q9l1
-66B06p65K80Q6N74P61k43m79k97L05n40Q55l48o76L43k06P8k05M89j72J68N9l47m62J43J72
-41b21k3k06M94M4J66m6J124j97j214M04n9k71J44O7l28r6j20M83R34p2m74L17l99n02R3j86
-15a44p7m3L62p3K33j71m60j04J16M27L21n36J73l0J28j38l04J59R0J10J59M93k45l44q4m15
10c97N59j10l25J07jL6J27N8l97j15L80J26J73k72Q7J49j89L40K29j00n17k3
32g5
##PAGE=	F1=24037.702088774589356
##FIRST=	24596.97802734375,	7686.668670654296875,	0.082403004169464111328
##DATATABLE=	(F2++(Y..Y)), PROFILE
-2014B9m6n9Q8n04j06L43K09l69M53O6k17L51j64o2j65K1J46N30l94k15L6m15K19k25M8L30
-1988g2j31K32L69m25j33j2L24J94J9Rl06m33L23J01N34J62m81k31k04K18P9m34O6K90K33
-1963B91O0k37L3l44r1Q34J11q15k78j11R7K99o3j0j8k4O52N3n96j34L73K91l76L6L73m05
-1937AJ50j28k71Q84N83q61n18J60K63m9K55l93O7l43Q4M36l02k09N11r7k41k67P36j97m73
-1912b19q1k7j54Q63J41m56P9N0m87J55K90j21J59P4o35M74J06Q7P9qk55l17k5K13L53j70
-1886A68k90J42L78L6k42M23K71j120o1L09K0P0K89l75L59n4q7P6L72J73o98n83N5N3O7j00
-1860c49j45M27J305p9j214L52n62L33k39l8P4O4Rq0M94O7o5q10O80l1M53j80o93J52L08Q3
-1834C16j67J30j54l72M07K84l63n98n1M00Q3J15k53K33L58n69m8j45J12%K88l4j42L69k94
-1809i5J78N39j56j88k52m99p1J49L73J24j30m71R72K79l54l40k57j58r7M1K92J88m61J17
-1785b77Q5L57J56M00k30m04q01L44j14L26J76j32l58L16j71M64K19m88O6r7j27JN6K28M41
-1760D36J5l05n52N8j50M19m73P03N78p19l47M52L67j52p65J11O36j6j69N66M53K81l17r48
-1736A62q15L69K76K29Lm01O27l88l22P43k39n26n9O1q6R23k74l19k08N0m2k29J41N40j57
-1711E9o5K65K27J08r21R82l91l97J49L2m93O13J27p20K66j7J1J77m89L68nk7O4N21k76m87
-1685c19j14K89j92N15O2k60n8M62k8p38M11n68Q25j35j42Q36m9q64O43p33J20j54O4Q9N11
-1660D73j23m19M62rm92j00J21O52l21k47k3K93o65Q3k29M71l91N25m31J75K74k70K10L53
-1636C72L73p21j37M27m98L38j35l78M42k15k88N47j98q7Q3J10N08j90o08oM17J47p1j88k13
-1611a69N08k59j38K70p94P84P20k22m90k01k32J37Q75m51p39M54m66M16q1K8Q2j15l66M72
-1587B3K52o53J51P82n30l01o9L27J44J1o26M49k12L94l55J08J60k49L34O71j13k28l11l34
-1563a75n9R0J5k61O80O38r0n26M76l52n28J17o1q8l2K96M90j05m73P5n61N52l08o2O7o7l20
-1536e72N37q1k02k44N24j17k05M40l51L68Q35L9o7j189Q33J37j018N13l38K27J2M25m72j45
-1512a11K96k16M51K12l25n25J37L75j87l37r1N0q0O5K2k14M27L3j7n7l7P06m55O7r1k85J260
-1485A073K48q87q06K23j54j04M96j62o1O98j85j51m8l83K2K0m2K69l7J23n24O19J18j94k26
-1460e5L2j09N2J17n60O71L69r7j11m32J03P5L13M32n81M81o05k66L40o9m19J41N5l60L72
-1435a11L5pk29j98K50K16N91J18q49l46K46J03M87m6j70J66L8l60J08o1L0N99J69m19o65
-1410c05K71j8m28J93Q31J55J79n19N21m61m64p9r7p2J07K51l16L28K53j20L94n68m34K94
-1386a04K77k04m71M94M38M06o95j72Q7K19L00l85l96J02P1M53K03R2m54q73Q07L26o70j44
-1362b93K36M28l72M18k75m59K59J99j31m6L13P9J35l81m24N29l7k26k6j74N2m2R5M06K8K47
-1336E38p51Q1r0j28m4J41J03k19M53J36M01j92o00pM77l30J50O78k84l19M8m41L50l34K66
-1311H3L57o94l10M83J34l68J91k86Q43o3n00J0K11Oj31J98l79Q2k8M28l1j83J70j61o7J03
-1285I8l32P8L96p7m74p2K08LK87p4k91L02o0j89k7q4M78m7o09J43k55N12K88R2o8J10m89
-1258a53K30j63N80j138P38J17l1l18M68J68j41p1N9j3M6J2K2m47m57M97n8P6j5pJ04L01m1
-1231C65Q0j65j81m43JL78JQ42K48j243k40J32j74L38O19J3l24L43j019L73j07k66R2K79j27
-1206a85J31J62m8K64K07o02L61J8n9J06j79n27J23K82j9j23M36J65k01k24K41R3p65P87L81
-1181H25p69m64L83l08k26Q21j38p63P8O11M42L2m71K71k79m78j29o0K09k26M26Q5M53L25
-1157F50p66M1R6J91o3L4n17K98R2J49M05o49k42P43P8j10o42k5r9M87K34j64j17l9o5q7O67
-1130E80M78o35q78N48M94k82n40l56J68Rj38M71J07m21J30K19l14K06k12L33J17M86K31l47
-1106D54n25O4l5m18J29R31k58n30n5j24N30j35k84M58l80K56P9l57jK29m27M13O7N05p63
-1081a77P21J9O3n08n15K03J84o23N30J23J47l57L93K8m40L24j04j63m00J82M29K64k04M20
-1057E39K17l62k17l87j94L78M66l34n5J062n42k61J31j46m22k5j46q2J41J21M27k98P1n87
-1033e05M26l61N33j83l80j91Q01r2l61N17r6n85L39K76l21k65M5L6j6J3N64kn62K26n5M76
-1007B77L06n28n34L27J16J73J27j07n70L37L86j65l40K4K67J64j54l68K47M18L24o93J63
-984A97O3m37k4J53J41K0k19Pq8M91k43l69L71N50N01r89j85N6K50j54L55q11O01K27l69K80
-958C75L57m41k4l70l69K15k0K69R6l54J61O7l16Q1K38J00m15N60N92n92k25nk79K08N15O68
-932A092o89q83N56k58r0j36K61L41n29K71j62J50J50K17K9q0M5K5l76L45k34L09P7o46K87
-907G2k82k76k15R04L37l49j63M19M8J40o44k71O51L20n23o3K67o51M59m65j55M34M73j17
-883C50n92M39rm14R7r0k93M99l36J40M6N3J68j95K49K19J27l94o41P4M35L1k20K93K64j97
-857A03m32K12Q6j75K12M07L7k98j27m17K86m4Q7j07J10k87M67M7n52N83J01k3m03J36M68
-832D77o34J12j22J1K45L7m83J28N73k50o24N94L50l75m02Q5L16j87l74P1l0K47j50J57M29
-807B01m60L89k30q4K99l94J20Q73j89r16O9O7K55M06k58L12m14l35J54J32k85J58k46L11
-783f5J63m93L21o4q2K51K03k98R5J23N5j76q2L28M95n14P4k08o10J710j07J45L3o13M18q22
-757B80p69k38O34N50N1l97O07o64j15K4k25k94L16rL99J56l87K17n14R61l08l52M85l98j92
-732a82R3k28j13k06M45K80k2J3m62M87l90p8K58m75Q7PM34O99o89k59L76m09M48n87Q03M78
-706H08m47l85Q0K4K84Q7n72K03l57N99j75o31O35N08l54j82K1q1l6O43J05n44L39O07r7r85
-680I7L5K41o42p2j38K20j69L52k60K97M4k43p0j29K93Q4L9N19n83K44l7n24L51M35l2k5J43
-653D70N18K49O7k58j159O7L32M39K97m97N2k7M75N71j625R68m47l28n74K4M98n7J63P32q05
-628A45k96M32K62m08j38j49j08J86N44M4l99r0R9PJ75k1K79L40m56n72K51n72OJ85l38K94
-602b98O37K9l51Q2n44N70Jl70L40P8r2O8J15k13P55k33q27N2N1m26O25M95j68j23K45j75
-576C23l3m28J133l34k88N2m25k66o27L31L31K1M38M45J62l63l91J61k8o23L9k8J087n08J74
-551C55Nm92P24l85m65M25j20R4J28o4M5j71n35M86J22k46j40L7L27k31q0M6j93J46j22J39
-525a65j79L11J98p93N60N39m68k32J161M33j101l46m63P13j15k39K31Nl70M08Q88J34k96
-502H14l29R4n35NL24m12Q6l13M44j26q2k49m95J127k7k7K53o38J9L20j64K76o20K12k88Q12
-476D81N99n1p36m16M0K71j80k10P84n10R55n25j40l19M53O84O63J42n62M90J89L68m26m55
-452A589m83r89k36J08N95J26M37j381P49p56Q05J50k51n06J065K29r18R3N2j37m4L94n3N7
-428F95q65K42r3K9O5m06J81J00J179M38r42j21N82O28l92o65K28K34n70J024O7j002L92n95
-404D33j007O91K26q02M38M58n13m01P68J68r5j64m16j48K89K37O32L18o71n89l40M59l29
-381c58P02L0p74P15O46jq79P75l92j36J42l60l37L83K27R3n47k52O66k62l08k95M07O9J61
-356A15r6J66K48m36K64N82l24o07j01L3K25R42j85o51o87K68O8P97n14m57N40k14j40K26
-332F2L11m39m26N28k8j70J37kp9k32p9J40JN56j42j83K2k19K4K60J2k91j93pJ60K10P98K86
-304A017q10m24R0P3P34m43K45K44n52J7m51J62K31j76N40k70l69Nk40K65k60M52L21m05L30
-279C26N6j026M55O4M27m83l03O27q4J34L53j1k73l9L55m26o48M26O69L7k7K07m07l19k13
-254a23M77m2j36j85k03k06M00k73l7N2k1j31J91K84j05j75K90L35L87p09L2j87L8m66L6P53
-228B76P90r69p7R27p03k63P96j51r11L03L39r30J06O79M75r11l34P96J52l76k93K4L31N6
-204A32j89p0L01o84O14K87l15k25k5K08j79j19k28K28K79l07j52O01K03l15j3K2l08N72K05
-179E23o63N82mq94N76m7k93K00L98k51n49J07j1K14l11J17O06L93l88n26JN2N48K27k59J59
-153E07n9l30J90J22J72K30j002M87K69k82m32k00L54J65m33M26l7m15M50J07n00K18O6m58
-129c85N4j01K09k93k5M10K18k35j91J43L7K80j6k21M72l96m11M68J2K28L1p3k69r9l0L92
-103B09j36m29OJ41Q9k03M28j7m41O41J63o14j71P3n4Q0J75J09K25K73p76J47o7K49J40L14
-77E54K33j069M24l95J52M72l31k07J62J75K29o68n8J67L74Q57j01m17l00J37n59Q54k77o73
-53b65K86J1K1k45O44j83J33J16l26n16J81J88k27j65L23J62J09rJ017l46j145O54j18k46
-29E4J8J39k86j25k93N30J047K21l97M4n66o92K32j4k06n8M15k1Q4Mm47LP7k0L53l36L37j08
-1a1k2L3j52lJ63k9M94M27m47m92o6l75O29j53l52L21P9j75K00N3l56k72K44K39L13l06L5
25A9J23jM57K39k92o10j21
32a86
##PAGE=	F1=24013.385743619408458
##FIRST=	24596.97802734375,	7686.668670654296875,	0.36100363731384277344
##DATATABLE=	(F2++(Y..Y)), PROFILE
-2014A27p5j86L69m36l60M38O0l50M14ol2K36j78j84r1J50j99O17k59l48j32P3K8r3J19J7
-1988b81q7L72K80k21M0k05K60J64J9Pl92j51L34K38M35J07m76l84o7J61K58p30kK79M59L9
-1962D56l46j18l29n0Q96J44r41J54n37K59J64j10K24j13j40P91R5p09k38M40M59k67p5L06
-1938D15l08n9k15jN60P44p42n80J18O0J48N25m14j66k34O8Q1r1K05K54l17j39kN47l73l26
-1912b42r4r0J01P44Q4m94J0m7j53q3R5K5K87R2n01O88r0P7J65l41l53l9P2P1N32Kl66p5J90
-1883B67J09r6M39J35j164K9L13j09L49L16m69K19l5j58J99N57K14o21p56o8Q1J23l10L2L66
-1858c8J101j66j060L44m11K45k09j77J58P9k3l2P07l7j66o30N92O5L94m71o29M45mR7p2K64
-1832C66j25n26M43K36l95n93K4N18J04n9k91J49M64m46k37Q4O5L1J39p0j64M97m07M80K86
-1807E73m01R1J02p72j52L45K90J10l35k73N34M26j44k69l73j65j36R5K29J39k51L6R6L54
-1783A49j15M41Nl60p23P1K07L32l1r9k06K82r7K30M21n42j21j47q9K57k4l3N52L6k93n73
-1757d70J89j74K89k77O88O22n91l86K52L86p9o96j77P60j2k96O14O51L22n31j029l79K33
-1734i1jR2J07k46N83l44m22P49r6l06l09O1l6P59l57j43j77l8o2n8K21L78j42k10K92K61
-1708D65K83j096P39j07k60K0Om12M33Q4n14K87nJ34P8m75J90J47p2o7O35l82m05o7L49l15
-1682c27L58J23k84j8L02J62m13M03m58N19j79j84R58p9q56O11q52J98r1J49M3K87j09l45
-1658h2J23K1l88L33j95O83k36k95k57L01m01k04K09K64j79N15l83k59L76o9R0L94N30n76
-1634C15j94%k96M08k35m26O52k53n05N73q6l7J2N8N33j39p07j26K57K62J96On20N24k46O
-1608C2M38p86M88Q58l16n32k2l74O8Q93l70q81M19m18M14q1R8j16r4j72M18K41o59K89Q63
-1583F98p16k3k72K68J63n6m22J56j42N47k06N0j24j92M14O60j18l17m03l40J09N0K68k83
-1559b31N70N28k4n69N26k39o18N5j07l0j6L57L81j74m59J55m63L14n2K0Kk64K4L37j10p0
-1533a57l23K60P7j57K86k24K82P11J66J37j224O80R0j029P28l31K04n1K32n20J73J76k76
-1510i0N35K7m07m68L63K13r4j47m35K62N6K21O2m17K35N7RK11p09Q10k82Q4O5kJ024j01q94
-1483A88p29K66K7p6M95k12k15M76L1q0j87j85p1Q9q3J67l4J65l13N07O1k08o9o3k75M36l7
-1456G1n38Q22K73m19j65k27k8l3M99K70k63M43n14j29K85k06o16K72j5k11M71m3j01j88n0
-1431c40l5J61N43J62p48l07L07pM02P8Q7K1j65n01J49J93j04N22J89k82o49J91L5l11M17
-1406HO75J21K35n20L08n56n10J73p7j79L51L07n32L31K29j72M28k83l65L00J09k12p60O73
-1382H2M55L65o25n27K21M62K66m36m09J35J7M03J93J32n28p08N06K80n70Q6K22L07l68J79
-1358A40m9k91J03L28j41j0K20J7N6m44j89M99J26j94j19l80K22j16K58L64O9K97o88m04J87
-1333a39r4j18J76J15l30N50O8Q9j6m09j13L27j35J00O63m28m04J36j89O6k27K73N64n77m71
-1308e23M39K97o44L32m55Q55l7l77n9K79km11J92j6j84L33L63r5l05K89j75mJ9k59o4L29
-1282A17K7k58k27K29o0J82o4j75K80r6j56qo6M47m9m90l1N4K78M6J98J62N9m93J23j19O27
-1255E37q31O02j05j09j03J57K30j83j17N2n7j06K35L76m32m41K66j99P0J62N8J05J43j39
-1231A71R0Pj27m95PJ91N4J014Q9j024k9K46k21k71N66O7q0L40r94L70o0k58J59J74O2J19
-1205A67Q1j14K99L97p39K76J26k00J3j29m95l9K96o6P6L32K84k43k67M20M8p87N24L32p55
-1180a63k38K17l2o1N50k02m07M5M63L54M7m24r8p3n03r0j34M82k36P4J60N28K71n64p9M75
-1154C62K41N5n3p98Q5Q7Q0K58m27n5P12j96j00l15k93m0O01L27m23k02K14qk69M42M68m25
-1128C28o31K95J33j94k26l48Q9P6K4N69On05J06J69m76J98J81J83K15M33J36k93n17J40k88
-1103a97J33j23O43l10k85l05K83M09k48j93K38m93N36K00k06O7R4p99O48P1L28q60R23N7
-1079F11j19p15n2k1J11k31K03J82K84m26L23K79o43K07J48n2l73m6L99K95k90M34K22l24
-1055D06k15j25j56RM68m26K96J091n92l23J13k44l16J0j13O2J05l60N41k04m5m23L88l04
-1031c57M62j48m50k8N79J8m33K93J10o92M56M15p3l49j66j62R7k9N34J19l92Q9j57N11L63
-1006F10m56n67M13lNJ44J5n99L94L23J6k82j01J21o7J5o0J97L12J97o52L97m28k85P8K80
-980A7J47J53k08j56l03M46j60r1K00N63M93j128J27k91O47k71k32l94R03m3n56L58N90l64
-956D47j30n13m39M04o1J62J20j77r0O7j52K74J61P9l15N26M86n98j11k25n13N51O86O17q24
-931D32q48M25l97K61j40J42K26m72L22L2q9J74J96%r0K5J92k23L17m79K73K8n08K48l67l00
-905f20j15P58M49k34j16L80l2J13m21k86K80M74n47m7J11k61M96l68m36M45L04j18m83K73
-881aj6m35K26j59j0L63l35J45j2J18K67l37M1N51O4l30m12j71M00p8j93O01J91l07o08M37
-855@j30j61L60M36J24l82j60m36L17k60P0L7J69j92L09rn12O26l5J59m48K93M19n36J48k59
-829e3m9K42J42l97k85N39r7l46J45L42j85l56R4K83k31k86j43J93M31r6k17O19l86K72r4
-804H1l36K79k55L1P05j92p45Q7l1L72M49l79O78l24p87J08K54k43j28r0L40O0k83N66j90
-779B7m56L93L63l27j14P7m5j83J06O29L77o66Q7j05o80J652P4J85Kq12O32j118m07k00K74
-754b35O29J85n24M75o25J08l0k91lJ76k28M65J55n56L69k39P45m08m62L87l77P2Q5j28r9
-729c54l00M90L60j0J8o37M33l30j5L23l18r4l95R05P35q49j82L67l80L94m73N55K67m46o5
-704aN4q8J44k8m70N70m35P35r3q35L64N92l45k42J34kR6N07J96o11N92N46j66j002j00No83
-677e66M59m72J72J16M45l11J35K5k63K0j04K29m5P5O80m57L3J79n49K32N04l48o9L09L87
-652H16K73Q7m35p39j56M21M10L45l74j29m02Q35O53j542Q68o60l30l39N6M36o0K49P61p76
-628B68l85N43J90n54j35J23l33J59M39J32l10k98J40J60J20p7L25K91l70m50r5l54j21K92
-604c00k8k45P11K55m54J32l80L54J01l62J65J42L2J11jk58Q19k01o78O5j27k66P23K89l25
-579B74k5K98k81k05j16J136l30k98P4m41l35o35N29K59M2L75L18p9m90k66K10%k61J4OJ103
-553H76o52j31K26m63O46j82p56P93m37K67Q5j18O0j73m13K37J8j20jL85R4l60l8J98k88J75
-527g2k00K41j56L95J34q29M02N16l67l75J218L53j132j07n80Q74k04k37L19P1o02P52J050
-504A464L78m45o11J33q65J16N17p32k8m87N93K37l25J07o18Q68j27P7K23q37M9N21k50M19
-480C77n12P9k58P86O43p0p64m38J2L12Kl50J044r42J157l82j06o52Q76N06Q61J2n30N06J94
-455B363L70l95n44q05n64m33j47Q79k81P01r50L48o24N38J93k25m15J120K46j031L9J19l75
-432A27k9P48l00K68j029J22j47K12J3q8P2k54J456M87j153j44P19M92m54l51j95L84k94P52
-408A414J5o44L64q04q98N52J47p89N76M91n64k41Q24O0j37j12l75p9R7K6L72N81l77m00o25
-383e26N61r9O37m0q32O09M65j01m84O49o54J94K65m57m55M28K18r1l02L8M46m24l64n2N34
-358A63%k06m5N1K98k13K44M63k11m93l40N7K51R04p6n73o59N1J41P95n10n62N56q4j59K87
-332A30L04n28m31O70N8j30p0j58l6p1K4J28k45P39k10k09j7k69O5J87K2j53r7M6k00L25O24
-305D98L43p53k63K3J52O74l91J33O7n36J0m68N28J40k74O87j43m31m40J11L71n75N83K89
-281C35o35M05J94q58P7J53N79m85QN10k04N6K20l5o2p3L26n79o0q6O25K28q7R6k54j62k77
-254d5M78j15j38k10k67o9L86k56j58n9J22k9K13L41m06k29L95L72M05o78J5j02L7n04J2P93
-228C04R77r75l5Q17q44l00P96j01o55J81M9q37K86L78O38q30l41O68R2l04l54N2K96J98q5
-203G1j97M59p27M65J95k51j94J8J90k95j83mJ83K55m45K99L00Jj24K04J3m09P01J92n84M59
-177E92p0r64O62j78m12K81M12k31m72K3k15M77j81J53K21M10q8n26j64J65M06Pj23L09j25
-152C69k18K04J5K13K63r75N86J24l38n17K66R7M2l58K33M2k66K61K52j26l97J00k33j0J95
-127a76Pj59r6L37J92k64j25j30J86M29L7n31M62k60l78K67P7K89J33N6k53j70k69M61p8m49
-101d05J05%K52m84L96J92m18P10P5o04k06J92j23J9mL21L40K54q97K44j11K06J49L94J60
-76G57q53J62k49M0L32l30J58j58J18M71l93k74N1K26Q96nl86k80Rn16P18k29n74K48J89n
-50A23k34P50j89J87K86l65o73J25K15l66r0J86J58L4J2Q28m37o92O36k04j37q4J08k67m7
-25a37j84K55J019M53l36j27o10q23L34J54l56J13K20K6oJ56m43L6Q0k97K15j20N48p3k74
0a77J58N6k52K98j58O60L19n36n45j12o5L94j35l07M68J28k72J42k2k62k46N1M14L39l09k3
25FL8K18N88K90n14p17j05
32a96
##PAGE=	F1=23989.069398464227561
##FIRST=	24596.97802734375,	7686.668670654296875,	0.8279539942741394043
##DATATABLE=	(F2++(Y..Y)), PROFILE
-2014B91j00j87M49m99m04M76r1j47J17n2K41P1k05l00J00L04n10M53m7l33m5K56j73O9R0
-1989a76k87l5N02J70O6J53k84J02O6k8Qm24J79M14K69K91K1m05m79k0J87M88r11j52M3P18
-1963D76R1m72k84k06nR11R9q85L36o10K33R6k05L94j27k72Q11J86o74m43N22N70j91k20J81
-1938C12j68k26k77L53J72R01o73o11L9o7L68O54l62l20k13J42l84K53M55N1n05K29J33J22
-1914C78n57K8p6n2J48N54K7n13n6r9J46k62K7K0L44J16l36P57j96J5K86n84m46K51J65j52
-1888f7O74J53m48l46k1K70J73L69k1j052L5K98j86O03K74n82O4Q3j84K60O91K44n11q85k27
-1863c39K12J17l57J08J75Q43k22q12L57j61Pj08j63J11J8m7o1Q53j27j41m31M15K05L17o87
-1838H2k07L63l05J5L9L89j05o40M47J33l03m97R1N50P2k02j03j2N02k77k38MJ12K8l7r2k17
-1811d08N89m61O89M5o44M64L79r62k06M35J88J42m77K3K8M06N1j55n04l0k32J55J51R1m9
-1786b92pQ9L14k35L68K34l16o19l05O54K34j80o4l4K56k1P0M89n66k73r3J14J30j21j52N98
-1760B72L8k85n42L01j06K10j24N61O88n08m27j2M44L1o22j79N97ol84N57Q41L34p18j095
-1736a34Q2J10k97J45J26j03N52k99m48N47L6lm35o3K1M73m03J94k05j23m7J47J55J93o9l07
-1710a55K82L16N32q85rJ27m9j11o0j85K13M1l10K51n8K85J7m81L7K44l6j92O79m52pk71L70
-1683A33k80KK05k78J00j2L63n5L78m68K37j58j23R42j63p25N46r30K70j2J83pO9p0k27k11
-1657b91n0L3N08n40O94j24j96l04J77k73j07L45o1Q4M42l23o29L73K00l6L87O31l71k92m23
-1632a46J71K73l36l62O50k43o03N55M8J8q1o6N01j8o85j57J00K12L94K00o99M08j77J63N51
-1607F71p28J04R16l48n36J89m35p8Q85k62q65L19l82L84r5J42j85L8j25K08L10m74K91P44
-1583F88p16K07m84J79K24j39j55j13N4N40o2l3n10j14N14O23j02l36l94k07j7M7N19k37L52
-1558C28L99J54n83M18j20o36k9j44N5J8L86J83k49m07K67k92m3K06J28J5j13J8J03k46J42
-1533d2j68j7J90j85K8j0K17N23K29K44j094M72mp99P91l92J32l0J36l34K90Nk85N20n6n24
-1507a63k02L15N4ll0l24K68J11L28R4n58p8R7N6M85p31K73r2M3J48K68P97m26q53l06Q8J35
-1480b06K2M17k86l46L10K07Rl56J13k24J80j43K1O3P4l0M16j2j05K5j10k76N31k12n00R39
-1454E21K27p35k58j1k81l0P93k3NM45k27n4J01l17p27L83j57J10L45q4q6j27%j55j10M78
-1428B6K22o04j72J46j8L63J49K38m8k92m80M2M08k57L68K76j01n44o7J19k5N05M87M9K80
-1403A070m35O7o82m15L93j05k54O04L12o98K52J92m6N42j67l69L43l0j84p38M83L82L21m44
-1379C94q69K62P09K74n30m40K28N2K74J41J33n65m63J99K50k83K50P6K09l95o2J66j85L8
-1355a37L69j10J5Q6l8L1m96N2M33K70j81k32l14J75p7L70L30L5L10n73q20M56ok03J67J19
-1329C1n04P00R6l18J11j53j81J34M0Q9N57n08l63J26J6j68oJ90O62l62n27K64M64o48J52
-1304a06m24O77rl00p9L21L4l85j66N45k64L09K74j63m37L94j40J79r8k11j93K30J53o7l28
-1279b54J97j01L3m2kK11k30j36J2l7N35n4l77k2J88J65j74J44L17O4n45O2r2P02n26M33k91
-1252A80k72R4o8K31j71j62J08rr4J71O56m28l81J00l31N9L30J60N3n8k20Q4K09m5n25J7o
-1225c18J46J086m6p43J28K69k47p60N28N8J17L24r48L86k3p0J35j8K34J69n7j81K84N07p42
-1200B18J59K01k53p4n1n17p8L55k26K20J67L42k09k50N19L2o97J36K74o81O4rK67J02K86
-1175B97k72lO0K07J92M7l30l53K66m40k77nN23j95k63K62M27J09k77j00P46K36J86j66j039
-1150a62K6N0k4K48j07j62O63l32j13K2m73l2O25L80o69qM03m4m89J19M72j20m29L1k19M0
-1124c04k3j41O1q0J39O05q6o03J63J15l21L6L56K5K67M12L0k55l56J18n18P04l58K38l02
-1099g8k8n12O63K60k82j93J27L2K06J46n7J05n7r66R12J1M4q20J000L8k82n16L38l28N9L0
-1073a48j08J21M11l83J56N09o59M4K72K2l17k28L48K87l66M70K97k79k33J16j51l39M54m85
-1049a89N65J020n19l79K7k66j76Rl1J45O0p02N80r5k8l13J85j67L21q3m18R0L76J32m59m1
-1023c56L26m21K73M72K05m64l02j48R3k76M71K72k45j01j76N85L74l89n23M34o5k15Q8J38
-999E0m73L79K29K08j97j96L7k07J1K39J74J80Q2m74M04q90K87j45L96J95K67k62l38k90K05
-974a29L7K5J30N21M63j225L86n98R46r4n98QO98k66o40L87P60k67k29n78j97K11l7R2J61
-949c3l7j64j35P8L36J43K7j45N97L36p31m1k67o62O59P79N55q26o26P7l28M42j25N5J18m28
-923c46L32K02k79P2K37K3j13jK97r0L31o36J86r7l54K57m45j83k01N57N32j26p8L62m3J19
-897E15k02k64j25O04m73j31l1K13L99l00n56M34J51j58m24O0J99m45M68k1j67J80l12J52
-873b34p3L09K97l62k84P17j2k47j16j44J80k44j73Q60R4m14o87O89k97k61M95L99J84m26
-849B50j55l44L74n53O0J74K64n8M5K0m08M30j51L78l88L30M16m66Q7l67nK36K79k37m96J33
-823a52J08o6j89J09P5k28J55J96k94p1j54J76N49m5o43P56k74J79Nm52K01j00k7M77k25m78
-797d12N8n5M13M43n06R39j78r20r1L42k26q7J7N2O4k09P17r0m54Q8M80k89l17mj23J31P1
-770a46P62K27q09J14M9p43J501K08K43J6r26P61j293k5k20j22O92K83n83L53n81L66r8k85
-746b56J72Q0m32L63K20n62K97J07N57n25m70K36l45L54Q7m8q2l44M24M10K3j1n89K20k53
-721c67MM04j34J7l46N60O51q94j4L24l70L68k05J33n3l29K76M6j78r6o8j66P54n09P22Mr29
-694c95N4O85l44k38J69Q7K74K80K69n87P40M98j88j023k38k53k94O05n16j63L97N15l69j6
-670e1N1k60R8r3J14j41K26P17l23j36L65n35O6O27m76m92N34L39K11J26n00k34n84N41K93
-645D83L84k21j07q88J061P53j421P16p66j07q0j12L34j16L98O84o97l53N28J17o28P5K72
-622C09o78J28K97K37k25m88J88L26Q8q1K95K26k21l18l98q7j46K29K19l83L77M61n27J82
-598A0j78J65J02k33q9J85J07J62j22j78P85j44m28R2m24m1O92M8l99J44K88l25l84K27R95
-573A057l31l28J33m16l31m69M60K19P2K38J28k93m10j4L4L4J05rnJ062o36m13L93k97M14
-548C97%p18Q76p05L67l1q2J55k30l69K3q0J24P2O25j10l80l4K59l70J96k22K81j07M95P8
-522E10r04L23M10l33l82J139K63j058O7n68R44k44k10L17J48o64Q38J209O08n34q17J52j139
-499G5J98P29q76p1l66J98O44m90L05p37N79j66J38J16q08J18N61k97O13m87p2r5N96N65j0
-474I60o88l68j45K72K98n82J334j370J235j60o2r20J214K70J019j06m61M90J85L56l43n89
-452A839j119r4m84m04R91o01Q51m46m8l28N1L31j45l59J056K82j054J4K62o88o5J030n32
-429C40M95j078R7k45K69%J85Ro15J708M50j284j85Q90L98m33j92o42N69J0M11p4k50K92r73
-404A52n73L35O0n15M06M68n19j39P95rj66n7l21J1k00j0l9Q76m7j57o11L45R9L79l2o72L09
-377A68L67k08q7M52q35M79L54n03m54M35J71k89j20K74K61n65l12L26N19j42n27RK5L25J9
-352A42J46K58n8j69k44j66J81P05J1m30n22j67R1O89m09k25J92j7j78L06L40n30l75O72J69
-327D12j43l21k17q9J37J12J83l99P29k92j87O2m10K00L5k4K3rQ3l15K23M15L67o46j16K5
-301a62J14N03k03P7o2k98o4l10N03K4k39O86q5l24m47J05L79m80L05J92p74M26L20o69k2
-276e05K32M59m25K95L62l33o0J24M6J02j73K75n78M76n00M42L71j97l9n8Lk89L43k07q3j84
-250a01l12R3L03j17k90j27K01J00J94L28l19l98L02K39N06n46o8l2J02m78l1O66J040q43
-226D12l8P40q65l95P52m1l67N1k08n36K97J22O88p44l44M39Nj33j63N4J4L80N6k63M65o95
-200c17L17P0j18j18r6K98l91o3P3q3K21m14P60j8k50J69L75o7m14O74K37m54K79k21n77M88
-174C60m36m42L76L39k65k92K9k33L70RK84j28L63J32n24k55K77K40j51n3M76j25j59J44r6
-149B40K88K52p49N17ll65k50K49o2j45j95M9K52k09n7M72K39n39r4Rk3J96l00j1j36K84J55
-122F4k56j0k65K31M46Q3o54M23o1l37j7J27K26K09J73k10k28m19N06n0m42L28k05L32m70
-97d76K2M57k65N17L2m62k86L18k09J32k03L58N25K64r76J91j21J73J26M39J69m13j69j39
-73Dj31J21k98N26k75k25O64p2k91k23J56Q57P8l68k35j14l91N80l13m23K30L24n0j46P81
-48G66k22K75M78m66q46J05K32m36q2J57J01m6k9N91m23n1M28k97K7m3j5l36R9r1M3Q11N81
-21A311k73j83n63q16L23K82m20K72l0L5JK14m72K6Q4J8r5j7N33Q7m78P0K41m64M74k83O42
5E19J65m89m69j40J78J31o9k30N09J72k92j7j26n3j83j1M80L00k74m6r6L80O79K98o95p95
31a74J
32a73
##PAGE=	F1=23964.753053309046663
##FIRST=	24596.97802734375,	7686.668670654296875,	0.98883605003356933594
##DATATABLE=	(F2++(Y..Y)), PROFILE
-2014C48j21j70M75o01l11N02k14N6k08N3L85j31k33k84K73M20l29p5L5o1J64L3l48K46K9
-1989f7l85R2L79M5L12K18k72q8p8j03J8k98L96N02K18J82m9k96n42o0K58P18r64l78j74Q43
-1963D27J95n74l15J1j68Q71L7p10L29o38L52J47l22L50n2l91P10L19n69l94M10N81j51l72
-1939H3j1j6k91j58M55q9R40o55n60N2K7K95O17k43m17k06L05m44K41M95o7n32O56R9l65p12
-1913e01M48l9KJ18L35l7m92j10o2L25j47J01k55K73J23k13P52k18j12M32p21n35N50K63m24
-1888a44P09K74n31o13k21O11M01K02j77p31m1K32k02P27K16o72r3K56j47K81P24K22l32r87
-1864c6l38L80P3l67J06m1O01k57m62L37P7j87N8q4p9p6Jk33Q86j62L4k78J95L41K52p83R8
-1837E6K68m64j69J37M89r3p17M28l0l1l78J13N15j2l06J58j09M86j41j90j60K17Mk15p7l19
-1811e40O31m01P54j12p01O85N41j064k51M39N4K15n12K93j86J02J52k2n90K69k69Q6j1O1
-1787c77J09k1R2K49j30J72L68k54n14l46O30K02k47m0J03K65M1J6M08o20k79j3J99r4k34
-1762c15n2N47K6k55l32K97p4K15p5M08P55m88m84k32N09J48n46j48M24j5l43L25J006L20
-1738A621q17j177M69M7n77N14m1m3N12k65m00K27J29L02m11k51Q1J33l36N38k66j81n1K35
-1714hJ07%M1k70J65L47P64p24o37K68J62j72j83L0J22Oj81K43j02M04k7n30r9K48J48l28
-1688b06O41m98M17m58L68k07l12K99k41K23l83M90K77L12n23J0j06q4Q64k49m95M30r33L64
-1664@N1J77m2j26l7n7k13n45P33M22q42O95m2k5k17M5k89M2L46l37L48L47k62n96k3M53j27
-1637a21L67O98j96m49p41O73R8m13k71N26j88n19M61J91L0j84k15M08J44n51q6J84j95M36
-1613H7L74o37J45o6K92N94o25l06Q96l13n01L73m15k46Q64r2p76J44l25L62j24J10j9J57
-1589d7k03l3L49k93K58N07m90K83o45R9L25k59J01k90K81M94oj33p87M4M20O08p0k96l23
-1564a06r4k62J54O43j56J03K88L85n66J88k4n81j43j70J78J1L53m1l12l21M74j25m46M68
-1540a02K18Q0P1m8j57l67M37q3m9J28k66k00J91J85K88K01K63q47K47j35k47N68n41J09L
-1515e3J63l4K15j54k18L84n3m65L9Q7o8R0k8j28K93J53L68J21o35m18J20J50O80n74k76Q0
-1489a61o9R5N05O43o95p35K68o0M9R5K92l55l71L23K16O2n10M28m62K76j69j8K62k58K50
-1464i9L71oJ06k0j47k17M16l46m70J047K70r69l10K6j1K08M41l83J87M23N4n2m0l53o48L05
-1438b17j84L65J25p9Qj30Om4j16kK68m82J12j57O0K97J05K57j7l11k00j0K87m40J77M34O8
-1411A80l58k12N9K09N05L24l2L00k77j77p53j16L85j52k61P62K78q12J45J65K64P39k64m81
-1387D20L98r4j12o82J99K31K77j75p77j84R34L40o81m12L31J33Q9P0Q9n77j35r7L76Q8J77
-1362B26j02J16m17p1J95k11J02L14p0K8p1o2Q8m97K00L91L08j84l38Jm7mM65K83l8K89m49
-1335D45j084O53P5k56J37J18m52O63J56n47LR1j96m0J67Q2M19n28j62LJ17k48J58R9O27j15
-1309C85n56N8O35n68j06j92L97pl13j3K84R1r9m55Q19k94J51J45k29n43M79p0M74j93k47
-1284C3l03J37K55N4l26J51j25j22m9J93J32m73q6pK08N74j30k81J05K00R4k39n4L44Q2n92
-1258b25R4j26P85k66K89l79n75K41j13J82j32j70K05M5K35j55P03m44l04L9m07N3M42K60
-1234B77m1k21l13R4M07P2n02m1j14K59J022j68m51K10J96k35j008M46j3K51K71q74M83J8
-1210B5J09J04k41L16K25j86k18K00N71o72K5K39j92j32N3n49l9M47l17J60o3L17o1j92M88
-1185D17N7n30k29K00n29L24r3L33K41J04l79L35K00n3o6L1k00l27N21m57n73J83N66j55k19
-1160b98Q9K11j40N3o4R02J57K92k67j187J28k2j43M64L7l96O51k18k93K73n97ON50L79q30
-1135b63M57L29p8n80l07N36K35l89j95j27L16j82p5J12j46J05N81j71o69K66J66j06o5K03
-1111d7j24L17M38l6l10j16J0m11R70n54k21k34K08k64N84J07k56k62K01M01m0p3O7J04j91
-1086B68n57P72o7k97m29P16m0l64N6L57n08J05M6l21jM66k23m0O29n52p7K70O4k44l55L27
-1060AK34m51N34M12k57k35K70j58o15M30m31O27Q62l42l88j29k58l7K4R6J89K6p95L91oM8
-1034D2l03L7l4J54M4k99J44K80J40m79k75M32p7P9M28M27n82m16M8qj42n4M24r8l25j31O83
-1007A39L19l35m41M40p3l86n1K64k45K80J06L83r3k06m5j18r7L57J36N9J3l17K87q04N48
-982A20m28M45K83L62l25n78j38q5L24m8P7N10L80j239N71o96R34J31n80NM91m02n11K89Q12
-957G04j64l12n55k1K5J19P3J40rj58l59L02K85J39j0L7O86K03q95p3j74m11L09P75M87o78
-931D65m45k36M1L23j01L6km23L48L12l64j29L71N5j68k2L17nL27p01J60k66j86K85l90j39
-905e37k18K02N24l5k0M02K5J70p1k74m20P12l53l14r2N65K16k90m90M22M3k23m41p3O40m29
-879c59M92P9m15O8k46R9j00M93K92k91m17N24p8j88J78K5J7m50j92J038k1m83l42N53l40
-854f4l78N02L01K31m29j58j87M38o46j25K43M29J62l07Q9k67J9k10N85k49L45L78m62m2m08
-829b10J27K59L84p9m91n07L69J48j33l59K63r4K22P6l59J40j18J28O49K2j044P59j37J25
-805A40N7l86R5l4l3K46k96j91J6L3L53L90o32J053%q81k07L60k17J89n7k40J24l05P53N1
-779C81l65j40M88k01l24j43r5M16j49P28J15q93J66K02q12J333K50L18Q2r14P75j288J95
-756A25k27l62O76K96n99K43m39N80j54k88K46Om87K0L24j03j70L37M33n91k55J34OJ00N8
-731i1j1q7l46L04M09Q9k8m60J1j69l6M79O0J15l30J72M91p69J42K83l95L48P7k16m28k1L91
-704a6J18k24l76K31K08N08n48N36R0q53k06P74k96j06j6J44M59J1K47m50P48M99j45j029
-680C08l71m53L91L91n36l29M88N19m23r0R1k44J62r2k8r9L33O56k03k45M86m82j29P72k94
-655E79j223P33M40L1J78l64R5j058O39R0M09n9J18j118Q07Q58j202M88p46L24k4k61J92j91
-631b65N50N26n98k63M40O9o25L95L09j026J98J6L61j62l98N0M13R8k7J74J57m0k30n14O8
-606c24j45J84L40k89j36O32o25K65M1J56r1o9l37K05J14K10j95rO28n1j82R3o89K17N55k01
-580B97l71L67J96l12m74M12Q04l26l79K21l45k31l30L17J54P3R5p3l67K84o8m17M2L87j4
-555e8n9R68n26n94M91j15K08J02m48P83q64L25j88O2K32l00l19J00o5R8N1O85k41l17p2K56
-529A95m12J74j77K61m5N81M7j015L32L02l95k56R25J66q91J71m72R30j98j84K58K20o56P74
-505F35J333P74n50r38J61j275J37R90q41p5k74l15R81n93L58p64K88j18J12l5l93Q8M18l11
-481b07P85n44j97J18M12L06J09n20k57k16kO42p82J512j368Q12J50j7j051J392J8J073j74
-458A994l67M43J65L29k70n92j315K39l55n32Q61p61P73J04l78P3n93N90k2k83P94L13r65
-435B45M9M28r93RJ036p06O32r27J19l62K20J0L65Rp08J737L32j302k25J097L58l79k63j052
-411b71P86K72J51j96K4J92j081j10J16j2k15J46L91l99j02O35k9j40j6k59J12n30N29k57
-387b63M42K83Q7n42J02K52l8P3l88q2M24l09J95K12r31O40M22m81l12L69R0m40l2M46J58
-362C77o33j63O23M51l33p21P4qL57K37k4J4J22J66r1l12R7L96Q6k22l79l01r0N15k17J09
-336A30j21l9j85K86M28m65l49O76K18k31n35N0k39J53J44L15l89M99l96j20K51n58L55j33
-312b55j13K33K2O0k97R5J32L51m71%P9K1K09O7J06l4N3j16l01K79n7j25N75r0j45l91M9L58
-284B94l37Q2M4m24jM10m96P2K13K42l24M88K50m47j54Q4J73J87k54K00l95P59o87J12M50
-259E41l05j69J41J43k57R3l06Qj18k03J66J37j6l42m4J62K44J41K25j10n26J79k2O58l58
-234F2j34k8K03l77k3L79R43o41j05P13p67m56O82k7j02n9m11l01L27O2N69o73l14J37o4P5
-208c30J57M5l73N26K34k64L03o05K17q9N0O7l78M79l44L6n9k81J06J57P39l01l84M20M31
-183E59j82l35N15L22l00R2m23j43L36o86k06L10J50k91qK2q9l5K11L79l52L61K30n21j74
-158b58K57J60j30k23O08m2j38K1j94L66K42m21L35p9l67K2P1j16l36j0n1M64k29l28O55M90
-132G69l89k25o7k1J83o29Q7r9K53J12k01Q5k46J74L54O2n84M14J27k97k1l7k7K65L05j68
-106A79k99k52L72j11l51M33k99L33k13m31O13j83K25Q4k23l69L79k09K19k5o8P42K74j008
-82a88O4n5J03N2M50K39jl08j52k87r7j18P11k08p20P52K45j63n02M7P81K09k96k00k90k46
-56a78N78n07l35K31M13j27QP24k69L52N75n83r45K00K06m44j50J93Q7j31j65L72k01M18J78
-31E00l82K04R4j14m69K31l1o0M81N92k11j53m72p58L06L66m09L41j73k0R6J56n16rJ01L31
-5B2L7r1K84K82n44k12L62n20O09l90M37qk94l45lJ93m4l2j68M94K14k80k32k12K84j85N3
21b89M01K53k12ok24M17O90K31q04p78J13
32b08
##PAGE=	F1=23940.436708153865766
##FIRST=	24596.97802734375,	7686.668670654296875,	0.82403004169464111328
##DATATABLE=	(F2++(Y..Y)), PROFILE
-2014B90j74p1N33o90k07M96k94J76k32J68K51l28k19m0K06N10j07j73k43J99J74j08m86M67
-1990I8k5l49J99J35p4M43K45k14k56k10j21j7l8M11N73J16J53n8j84n72j95L45Q92r02o23
-1965b28m7N56L17o21j18M1l51P33kn23K51n49N15J95l99J51O9m18M80M41m63l29L94N31j21
-1940E05m80k91J15k38J04K90k00P99o28m16K84Q2OM53n9n03r5M50k00n0L56p9l30Q86J0p71
-1914@n92N62J8O6P7J06j26m05j13J04L19L0J31m11J26R7j55O98j43l09N75p58m46O59L58
-1889D68o21N34L66o14p42j59Q91M00l3l12k41j12R6k02P49J32p13k37M38o7K76O38J49p8
-1865A006j056l06M42K7l95O7j95L87k73m3K50K57j98J69j10k65q0O4k80N50j11L30k09k8
-1841@M25K16p52K64J77m84j51m3N51q9o48L32k77M14l16O4M36j25l58M13j89M65k6j32l18
-1816a51L48k9l68qk71M21j76O48j56l96M92N84j102k50L84j23K96m67N77j34k95N9R5l80
-1792d02L28k78J4j88L9J96j6J24J73K9K2L73j52m25j77K81K88k91n1K06L01Q0L5K33p23q5
-1766f6j1J63k38k51P2M01Nj53n9K04r9K49p8K80P91n25n41l39N48K24m65j07K91l3j69p9
-1740A5J150K92q00j142N79L5p25R25k54n9M36k38l01j06J67N86k97m21J06j15l0N97l16k26
-1716a42j04K54Q0j89J69r9o2L19R24o11r93K89L24j22l75J89J18Lq8K54m8M71q3n70k42J37
-1690a97M35m76N34n49Q54o04L28j34m44L53j83K56n33L87N21K30n87j40m0j44P69k58k52
-1667A26K64q33M69N8J57n0k54m9J46Q1m22N37K46p95M34m4J61j73k9l00J19L41n49N86K47
-1642D74k24m31l66N32j80M20P50j52o66n79P76n8m47j76L22j01l96M50L03pl00l23K78K92
-1618A91l53o1K23l71J76N10l95j17O6L64N62m84o83Q07k05m62M91l14m08Q21J64o89p9j97
-1594d43L49j63k6K15K06k01j16J85j71K02K47j24K22p13O2M01l78K66l37M32M79m1k16n20
-1570a83POO64k6k50k57p8m46M01O14p4j42K18N53n32qLm97k93j88L55l2K17k28l12J21L90
-1543C%l21K40K47J44K19j06m16o3M31j26OK4l69k29J82K47O6N6K21n16j2k30L83K02o46K41
-1516a22j63K66K12J26k71j27J55Jj79O2j14j41K57r7J8K78J93L40J39o29o73O4K73P63m56
-1491A75n30K42j16k29O68N96q89k08L44p9r3R2J33l82j96L60J08O6n06O03p72L43j31Q3L94
-1466G6n08L44L53J15K87j22k25k10K70l99m33J147L56j125j18k57M54K84N2o76K94L33K49
-1443E41p2j15l13n15J28J06L57j30l9J27j93rJ53J7l40J18l74M48m0j74P7o5K14P9k59R6
-1417a77R1K2n09j24O30J31j58J2j20J12M38K49q8K86r1m05n34J32J44k11j95Q04J85q77O2
-1392a91J73O20R51m30o90M56j02oo17j11M6K22J42m47n96Q34M43q66r9K49K01j29J4K2o06
-1367e17K57l42O75K60J0k56J6l85K51m0l97L02J89m1L9k22L4K23l44M3L99J77j89m19L85
-1342A08k28oN37K27r6K36l40r66N49J15k44Q2J21k78N56J59m62l33K53j78j14K22M2L06n02
-1317b34j1m6J56j40Q7P5M93J12n20k06P89m53l09O7K70p8l73P6J47J26J18l65P15l37K9k0
-1291A68k66k62K75o7Q16k43l31m02R2K55J15k09J27j30j47k01L60Q6o80K33o0M40L52k91
-1267C0j88K81J74J1k22k47K48R0n93K59k93Q64o0J91l01r79K29J48P8o6O9M3QO10l60M79
-1241E03m83k24N4l97N2M95L41j53k38m17J07N26K06m54j66j64L82Q96k72j90K27L8j83j003
-1217e17L02j26L34J94n84N13L2J91Q6m25K63K57k73j84N3N93n81j34K49j7j46J66n49n7N65
-1192B05k78L1l05J24K22j39K95J18l24m05Q9n8J79lJ53L10K8n37N75M63k44m05Lm9r0O12
-1166E70m20p79K73N68j42j56k8Jm61M23m7R60K5L05l16j193L33j30j17O22K3o20P30L3n78
-1141a21L63o91J44L86L15p69Q26J19n6n05n64O00M63n08l43K35L76l63j94J91j23O5N08k46
-1117A08m85J68L14m9j08n9k04L94M85Nm98N6j25L8Q87o73o43m6K71L0M69l9k19l48L83N93
-1091G05j71l81J52R3l02m7O11j40o13l4L92j77k82N35K97o03J52n2l88m5L47rj70N86l64
-1066I2j49J63R6j38m39M05J34n82O03N20k66j87L11j70p68L82k19M25O60j13l14l17k66R1
-1042d6N8K49K24J9p89R2L4J44l05l6O1qK68j44J08K57M9m92j53K20J96n1L19N42o64m32K33
-1015d7p0Pn50M81N0l56q4O22J84k86l48M66n3l65j78L01n3J31l4N00J2j30j39K8j13K72Q3
-988C31k0J3k88J55k65M20o28M19L80M35l25q20m7k18N44j88l9N63K43j102O06m64M75K98
-964D78m04l8K95m38k73J41P56p1l51m66O3r4L22Q7Q9p3j59m89M55J54J32jJ76P06J11r94
-938A14k11j0j48k5O64M13m25k91m41L77J65n1P0j44m23L71L38l70l05N48M9k45k0K89L5K61
-912E85p11K32m18nL17l23k05o6L41j30N7J46N01Q5K24p4l53n01P49l06l90m9O21j7l25k01
-886b16L33k0k72n21L81N98n17M96J14o12N0j35n9o7N70K90j72m32K24r3k25M13K96p2o10
-861b58k48J083j42m75L8L45l22l17K95J46K92l37k44j6M39n65l28J98O30M23o11J01q7m02
-837c62J26K96r2M29K56n15k13l70L04L38L91L0l79n70R2K69J02j94p7j17K17l6l66K99j29
-812b71R5P50J08j079L17OJ23N8j93L5j09M6P6m74J11RR8K72L08p35J001J74p62j91L35j82
-786g4M11r7l98Q0l17O21J45k74k08L82q6k04k40k0M72l76N55O9q87K44L22p14J057J31M06
-761A000J95p29O78j143J98j80l13N53J76n99J54j24O58k05l66K98n3l91j06LL81k68J27L60
-737C04n37q3K57R6r1nk4j20l08J60L49J71J5k94j17j19r7M91K47J30l62j40L36m66J56K59
-711B08m20K93L55m23p05L56J69L22k62m58N42K95K81n36K02J66n97k35O95j93o9j74J30O11
-687E53j97M0j83N53N77k8r83m79k55O20J72n79l00M15M39m49o8R7j96K14r2j68J01K63N65
-662F32r6l04N12l79l17Q99K3j416L15P47j95K17r8Q2j269N76j76L60R0M86p59j91R56p59
-638f4J29m19N16m0l16J8k31O26L41m94j73L14M9n48O79L32j270M59m28M13j36N5j60K11J51
-613A4M8j9J11J34j94l04m1j79K30L52k18n44P67p39L48K62K93l78L2m89J85M0K50j78J56
-588f1L90O8oQ6p98M19L87m28k84O01L9k82m07L52O52k90m38K90k35o9k07J28K9L5Jk44O7
-561b05O97k79p42NM85jj26Q17l78o68N36K7J43Q7j54P07r48J74l29L28K11k98k92K64M5j04
-535BpN78k69k05j52K09l84Q7r2K13J5O33N0j126L60K89n06l6O11N5o66J88k96Q02o2j71J76
-508B96K60o19O41J383Q38m77r85J69j245r1J289p18r2k22p00J128o73L30o70M5l2M1j69P2
-484b01J47J64l00Q89o55k68K73L49j12K70l29j45j62m20R29p14J345q48j61N45M0r46J295
-461I85j54R60j78k57L73J41K95j87n50j309K65l3n68O44p46L76O49n95M95j119P93J17j45
-438B52L30L08p71J65O09j264M04N71p49N55n96J42m74J40M1M15P1m89J545J52j215j52J236
-415A226L52l41n25j212R16L86J17l10oJ02j141M27q8j9n0m1K86k60p2L01Km6J9k19K02n26
-389e20R88j34n25N77L09m44j27L46n17L16j25m41O73l31K17n8o93L71M69m12j06K89j0m77
-365c65j0N16J57n08M4O57L24n38o82J03j25M07M06k41j95K84M01M1l16K7O7J61L1k89m26
-340f9k59L20J3L26l33j11j70K53N43l80k73O39J58l67o16N41k79j17J65M42l40J77n43OM49
-315A75o00M58k35j86L92j6l0k81J28k37L27j88MJ63j1k60L42K27J56K82j56m54R2n9nM05
-289D33j30M7l75J1L34j78l3j09j57l11M56l43R7J64P4j65N71J77n35j77O5K42K32k23J16
-264B83k55R19p50k43M85l47k05K39K31k09k04l92R9l7J20P2o9j0k80R7Q8L88O3L8R2n78J45
-237b20l75Q09j30j01j36K95k00RO4O99m71k42P49n86l95N87q1Q6j23n59j30L47J62L55o10
-212a97k51J01n9n6M43O2l95K85M12k28Nm59K05l08K02L09o70O39k17K8k09J9j19L37O71m96
-186E4k84M67L95k97j89K54M13j48p1o10K45J97q20J48J62q7j09R0lj8l10L35L66m85M63K10
-160C68n18OJ40J95Rn66O59Q6j07j27k56M21K86j53J08j07k99J83j09j29l19L6p8N21k56k20
-134b26N09N88j61k68k82J3J81q97Q8K8K29Q5j29J29j61J31J61l5l94M45K48k53J26k18m04
-109d67L05M88j21m40j4K83k17j61L40l12L27O6l34K51j94q7K73rm06L26j14K54J75n29R05
-84E88K72r67n0O4n9o2M46L16L27k81k40m15k14J18P19r0j012N73N20N1o62k07P18M31j33
-59G51k34n35j29O50o22l87K65M46k24J95N98k87L71N09o81r08M34Q8m08k38K43J43k26l70
-35e56K96K74M48p4m27L47K27j43n78L06K1j21J57M93j74r0l51o28K68L97l57L67k21q6J98
-10gK4n31m5J69N28K35j38k0M36n20n34M12l52O14m33R5j08J4l19J29J55n5j18j15M42K56
15B14k49m74n6M52k35J80K36K02j32P0k85L24O07R5q15m17M8
32b35
##PAGE=	F1=23916.120362998684868
##FIRST=	24596.97802734375,	7686.668670654296875,	0.79263842105865478516
##DATATABLE=	(F2++(Y..Y)), PROFILE
-2014B79l21J87N82p38k15M65l46K05l9J39R0m99j20P3J92N48N3j38m89L26R8j29n89O96m1
-1989B69l69L02o4k03M83K29j42l67k33J9j82J55L02O00LK20Jj03n54l87L96R75p53p82J0
-1964a75K69M19o03J14Kl78M27k2l56J80k80N63K20m48j29J83l24J83M73l67k20L97M79n9
-1940E48m81n06M1p4K44R3k05N47n37j01M31Mk28J62J74n83K46M05m3k62J02Qj2R30p2r69
-1914a38k51L02R5J45L3r8k49k67K9J64K73J68R6m25M1L0j75O04K1n00O60p34k58O30M31o57
-1888c0J34M38o95m09K19N90K18k63l89K90j47n3k39P76j9p01k96N41J7K44M66N0K13j069
-1864a14j54L46lm17Mj78J45J20r6K03L45o5K09j73m64N9mo0q2O7O06k05k47M35J91n96L42
-1837B14N9m46O9l77N43p6l67K21l26N23k99m1L26k42k60N77l11M29R7n9m59M74n9m76R5j74
-1811c45R6J37M84j40r0K19N22j099j53L13l12L05l52Q24l0n29j67J69p6K48l10N0k70j3J89
-1786c30l1J86R6J08l7L11k1l43j9n2M63m00j00L11L20R2J05Oq38K57q4J7r1p7r7K16l5K5
-1758d2J15Q4j42K77p8J93P67n94n73l15N39K24l93j3K02n1L1n29J295K64p02q61K61P0m72
-1733d43R65m28r4L00k21j67l87J49Q33j60n16P0j43K49M74l22k68j85K60M6l78L24R4l20
-1709b68K16J009n35q38J3M14M6m21M9J51M4mK54P5N22j46n34k76k2N63o20L99n66J211p02
-1684C4K50o8m24L78r8J87n29K07O38J57o30k05L8k90O58q6j51Q0n78M70j6J42k2k84j21L55
-1658I2L55k73L27K5o79K03j51L63k09q3k39J32L43o98P91J59k43k54m08L40j74N62P63k61
-1634G83r16o3N70j78m33o6N3O2k31M39L71q5m29l47J52L91j54q3J64l01k92N78n8k58J79
-1609a52L79M57l27q54N60l8m42N20j30l73N41M59o10k99RL19k11k17M01K13r3j46m9o5J07
-1584d1M7K23J04o60R6L62m53K99k44M77M58j05k64k10K3m64P98K3k54j78j70m63O07N92k5
-1559E78l33J64N70n00l6l8m57m42j17M81m6k9j41J42J28R1R4k15Q8K33J67K95j36o15M28
-1534C54K49k47R8p2m77j90P5M18o6j96J66j30l66J01N86j64l43K91n47K80L54R9l20q4j13
-1509b44O8J46L0k37j45N03j21m1K10K26K55J51n53p23p9L32P47m06m35L71jn73N03O56q90
-1484b50K33J42k2j94rl0l54L6L19N4O2k95N97q84J25m1J83M86m42J45L54K79L69k07l39k38
-1458G9J32l58l40J189M08j237J40m25O88K86k62q12L68J55L55q7j22k36l60r1N23K34l91
-1435a64J1K44k93k9L71J59m20j49j51O17P7m13j44j56K74M7k43L22J78j34l48j2K76K4oK37
-1409A75j78j56L32K97r6K35O3n93m5J54j64k73q6P52K7q95Q2K02Q60J110n30r35M96q9J09
-1384H54n41l84j04J36M37q1n19K11N45j027M80j4K12l47M0K7j74N8m39Q85K43j63l49o8k96
-1359c78N45k11m81L90N5k9Q7l07K97K98k98j74M10j05j80m49P15k38j64N59J68r7J63k61
-1335C15p56M31R9j56j2J52p0M33R5k86o01K84j24o7K30m3K23m41%k8K45o2n0J16L03K86m09
-1308A07n15Q93l12m05L12K63j82l35M4m1R5K24j92N18l86j0j95k34L47j4l03J093k61l89
-1284A22m87J05J17J55nJ23j10p9l28L80Q9l98K10j25N53L0m75r4M76J34r0k03l46P9Q9l85
-1258d63L78m16Q04N2J31p6p98M4J50m3LJ49j45l1Q65m23J16n12j28O6l46Q4N11L92k39r9
-1232B6l49M4M26L13m05k86k74N08P93l25K1J94j64r4q89J91k33L49J68j72M65j3J56J19m94
-1207G5Q0K34l16k1j22N30n15l17K50K43j25K60m87j74O53j55Rl29k34M55j36m2J85j15l63
-1182d77N1J58M9P2l0K59O4p26O91P99l22p56m6J09J60O40k62q14J91N04j49q5r4j34p6J02
-1156a22j01R26j03J72l02r68M75k76P9N74j6p72Q94K16q26L10p53L82J66J97m40Q90j15J8
-1132E05l46n53N90N49o78l74L29M91m04m14K43l3M3M34l04k68L8M55j04j08l28j07M36M91
-1108E83J47p00K7k40N94O47p07o47L6J3K84M30j94k18l89N48O73j95o78J84J14m05M51M51
-1084H09j94q26K60R1l52J5P09K46o18J41j99k35OL6J78k12M16j38k01%J33Om72N60L5p41
-1058e47O16N78l05p2K58j73p66K66J8J14M82Q8j48m29l12J82O7M01K59K4p57j56n6K65k67
-1033c70p6J40p6M85k2KK07n3m50j13R2M01j65J90N41o71l01L17p8J08o48J79J96n3j08L32
-1007Fk7k20k84N40k8k24j20K01J3k5j78N40R5j0k36J06o1J44K3k8N8l81Q2K00L16p25L47
-980A24M48M77k28r32j33j99O34k52k81O53R4p52M09j63j09L55j27m8J44l81j43P9O48kl02
-955A3l67M9p1M16J01L6j56j63m18M17j5J11O8K42O11O5r64m65K08J00k85N05L06j67j28m48
-929c99N62k2L6J18k96l70L68K96l55l37O33K2k94qK77Q4J06p22L51m64J44L50l62k34J09
-904d07M70m20O1K83N54M6K42j87m85m32P08l59k03o6N01k50l10K10J06m0k68n41P16M91n90
-879a70M99R3p18R2rk92NN27L08m5m36J11l3l55M56N95r7o87k61R54k63l85L55J25k96k39
-853a66J21n1L75o4l93KL38l84k59q0P92O50p89M4J44l31J96k42lN95Q6n67m01k34M29M53
-827B61K77O3j71l97l40L15L51n9k00k08R3j11k44L41j98O1Q63K00j057j98J50J51J3N1L8
-802D5k86K27J9m77J27J6R1J89K41o81O59L11n79j03K83j01N38q8m47o3j58M72J43k91j52
-777f5K02K7q4l06RM84n13K47J10p47K73M10l88O97k11M80L44l74N06r95M0l4j69M73m1n90
-751b15J09K33O53k62m95L59r2k40J1o31P98j12l42L26l46r2M11J72j88q2r2j70k37J0K35
-726b79K45J29r7j84r3j11L86L84P5m14l33L28j32k3K78l56J09N97m89n17K73j93O39l30l38
-701d46N74L68J05m60k21K73k54k11N83j22j57j61R5O82k29l84J98J23P63J41q79n52N6N80
-677D65K3o05l18L72K80m33J0O4r7K61q5k65L11Q2M66%l07M17k48m25R73L30j400k25J229
-652H75k67J95L5k20r71L66k13l0O5Q98l57j255J003k7k21j4L78o7k82j49j81N56K02l97j22
-627b00J60M7m26Q53L95j299P32n08k5j26M53k42m4J98R4k31J04K57j26N3l20k05K95L05k03
-602io77P55l99l4M58M28n89L1l59Nj10K47m2K24J28J98Q1J07o99M81K70n71k43P84j43k83
-576C9k47J97O45j92m56J78j37R3r8o4j45l0Jk28N39P07m48q40j7L91L4j66O22k17o52N08
-550A7J00K41j5Q7O84j000Nm18O58R9k06l62L63J59k51j02L82j84p7k95J53k78m2k6J87M0
-524h1O40Q8j109K64L90m43L0M27n7m99P7q3N49J40j58R2K52n55M89J343P82l23r58J67j088
-499C76m00J569n84j36j72q61J049p49K78n12r6NP9j03K15L29j40k58R02p94k31L07L40m81
-475f8M48k29n2p1k32N15m48R27j26j332J008J24n89Q87p6O40j30j44K99J16K70j23m40j147
-451B7j09M44n52N42o19k19R83o72Q47p50K88K19J3j80K24n30K92Q59j537Q06J3n90J82j78
-427a97J66m27p4J34K90J71k29J395o8j098P4J302L74l24r03p85P36K78L09l70m23P3q27O05
-403A82k76J5J6j40K12j63K4k04J05N5R1k56K63j33J042q6j273P86N09l42l01L50q38O66p9
-378B25n28Q78k88N9k99k73k00M57l46J33K15j08k98J50K41K38l56K56N40J54p15m59N1k17
-354d90M50M67m64k00K97M83J41j92m1k05K53K81k93n54l17J25K36L80m65j51j39K08O52k85
-330A77j26N13%n06l53Q78l08l62K17M80l20j33o80J65N25n31N44k58j99M29r2j60k66K65
-306a01k35J95k2j41K36O7k97l3M31L44L86k15o02k2RR2K02j65K27l93k7K88J1n9k51n3m32
-279e60M80j94K5O8n3Q0N39J33n67j31OK19K73p2M1k19J021p44n85N13k70l6J03K33j57m86
-253c40K29l45j14M45j7k98o9lR8M8N07k7j82K24m65J15k42M07J11Ml00L44J4O4j94M13m28
-226al73P93l78k25M82j64J75j39o56j3L24L06J81n43j88L12mm08O08J19j87r4M78j77l78
-201a50k02K41l35M4N16n99M92r0qk84L38j09R3N89n75j12M23L22l84nn9M75k9j94p20N31
-175B09O8p78M23M0j85J38q4J8oj08J40K01n26O09J15n12J71%L07J50p53M56K21l3k51k76
-149b46M38M00n8j20j05j28K31j96j82n8n5j42M34k61JL13N29R0k64n25J23J56r07j02J95
-124d39J73Q8p5J33pJ04q2k01j55M81K89j91K99l22n89J39P26l2o76J33K72k52J6J19k73L37
-98A5L40k12q7k57j81M07Q1m21K04lL14L20q14Q69K67q44p1J26l01j77M52L46N50j33l60n22
-72i2j73K63O59J3j015J77P16K85p05n46O82P11O9l30q34OO80o06m94L40L92k92L79M57k29
-47E13K70L05p29o22O24j35l51k02K00K43l03n55N68M49K79l07l94M10K84j01o21L27Q0j55
-23G7p9L15j88m8j56l77J00L80k58L70k29r2K40j28m07l3K09N27L79j27k81M91m30p06L11
1a40n4N47l96j43J80K9m46J07J48J8k54n0L21L10k04o69M14K39k61L56L1J22m9J52k84J77
27B01M44o1n83J28j25
32D
##PAGE=	F1=23891.804017843503971
##FIRST=	24596.97802734375,	7686.668670654296875,	1.2085773944854736328
##DATATABLE=	(F2++(Y..Y)), PROFILE
-2014D25n34M68N49q02l06M48l56J36K28P6m8o29L0O3K50M99J33p2o22L37Kk0o39Q30j5l96
-1988C5L56j82l39M64J79p9m00q8J94l54J77J40N42q1L62R5o0m99n64L78R48n65p85o4O9M87
-1962C66n32L06j0l12P4n7j98J60J3N39K06m66m25K42j50JL03k95m8L73M37M7l96l70k49j
-1936d42K12o7j80M45l67J49L71j22j93l00L62m14M55K45j3l73j58J04L03Q83j01r34j51Q0
-1912b06J99K15j3k39l56j38J75K10J76K70K6l58N7n0k30M37K26n62O47o86j78O45M72n91
-1888A48l47N05p87K01K17L60J5m13k95O32j59j77k65Q57k48o29j70M22Q3J73K59j9M69r90
-1864a58jJ32kl99n3m3M0M76m10K58L51J15K23k16o75K64j84J82j80M5O17k24m32L59J56l54
-1838a13L81r5l96K55n49M46l9q4K15j86K92k96j63K17l51J62M71m84L53K26K7n89N97o2n38
-1813c03J92j01j97M19L55j39J15RL73j071O5K34k27l3j55R31O2o33l26J81J77J32l48K14
-1789g4k70j57K21j41K60L4Q5o2K52J03k32R7j93N76n91j56M47K75Q3J94k25q24N52k06k06
-1764a58L42j0l09N2r0K18J81o2j61K90o9J60O66o62n58k03M90J37l15J54J41n5J49p45J308
-1739H91K20o03o18j13J30k05R40n25j07J17k37k3k78j50R68n4n19k7j5L59L29k63k86k33
-1715c02K54l9n02M91K00n71N1J047m91l78k38L33K82k86l58K21J05K4K29J79N70j84l99k31
-1691Gj6L49p22L00l09J181p52J30ml31M03K5N2n07J07O30Q8o31j90J18j29K79K51l06J3l40
-1665c04L35j48J33L1j97k24N10N20r0J74j90n20L0l20N30l18j34q9Q6L56p53R27Q9l31j01
-1640Bl87J84o7O52P04m30j148M75L50k58l68M7j46K54r3M09L76k10n45k52O1M09j2j23O6
-1615e0j89l56J79K62k17K33L50K96j87o82R9J47m61M77J36k33P4P34n21m63K64K53k85l29
-1591d69M77J58R8k05k44Q2l6l2M03Nm91J78K01m87K30k4L99M04j43k77P4P8r20R62P0l09
-1565A82l6l79k85O71O18J0m39Q4M32m79Q3p6m77m24O0L81oj57K75K01Lk11J78j70J1K26J40
-1538D16K94j48o76Q50%l71K22j55n74j84N4N87j23m57J42K23o07N27M11l84J28J94o59J9
-1514b71L31J44l00j36k84Q2L98Kk80l2P08j40k09J00K42J43J61m35o02j02J64O71m10o7M40
-1489C18J19n67lP31o85K86j02P0k30j79k03k12K20J82N9J12j4N05p67l37J64R9N63k33j15
-1464b19L78L81L62k39m59k58K0k33j73J108L72j281L96n49Q40J90m68o12K74q8L91p6n7j97
-1440a97j81q5O72Q7o01M4L32l88j6N21K83m76l21Q6P16J97o39l25P1M09j75l60M55K04j81
-1415A32k51LJ52j57M9M23j89m58K49M60q0J50J28p14M36J11m29l35M6O30j82q72L26J67Q69
-1390F64J174n04j138M97r9K16m68n37j06jN77K59l97l37N73p50O88k54J85m97K12J66n5j46
-1366g8l82Q45J04k87l73q3j88P08k71k36J71l0LJ99k51M12L09l46l24L63m42j28l14P80p7
-1341H4m27M85J24k9Q3k11m80L12N6k6j56K16J29L06Lj45p39K55n0P2K29j24J12l48o9l0L81
-1314A3m0j90J96J16L72k37o67P51j58l75N22K80k72k41l8k23l4K85l0K71m38N1l66O7P34
-1289C49r4o90J168k52l65m99J03j41K11K47J05o6j0k98K57J31j54J78k51O77l18o10qO51
-1265C21J13k08k20l39j04J14K6L17k65N55j0Q9J93n50P7oj32n3J22k82O8R07m35k46m38L4
-1239c52n5l22K19M68L78k66P2l20J33J87L40l61l39m44N81P22l05J72J49l51J5p39J04k05
-1215e19K08K68J37M22j21K6K13m50j29J33l01K51k54L46n09n10K69N27r5L18l56k86N93M1
-1191B22Q4l00j41K28j67l92J70O3k72J06K07m4J48j39L3J91o51M24J134k83j023j52K71L45
-1167F2O46lp97O4L85j91oj14j64K04r5j77P86j40j16k74m48L95m26K80M41k1p36R93K55j000
-1141a97J79p55O54k4K3l8P38k93J04j51n13N70O04q07l11J78O69k98o34J84R0K0L99l29j04
-1116d2p4N13k01n8n46J66L76M41L21p64k26l04J128L42o77m78N3l26N02M56l80k62l51O33
-1092B42O84j35q74J46J99n23Q44L19k31r02M10j50n30L99O29K26n63N5l30J13J7k80K66k15
-1068a84K26O9k57j68J67J90m41O94l9p82M76N57l48R1J67j80o11M0K12j49M15J53P4l72k38
-1043b38J13l9N23K71J1o83j68k48K80j68j39K30J0N48O5j45P4j01l04k44R5N22k94P5M63
-1018E09n73j07L35p1J39n98j62L25K45o9K9k56q3l14O29k4p3o4J23M8j35l12M94J44R9l23
-992d5J02K6L3j9L6J07n35J22M82K56p43K79M50M84m8q99l22j97O64j97o05P31j7l52J22Q9
-966Dl29J17J06m2J15k60j77P6N15L1j54l15k3J4M09R9k2k09j30l61L89j38K6J97K18M02P5
-939F33p66k12m2J73m33N28Q4n6M1k81N61k19J81J17m38k23L14K12l59k20N54K6k66j2L31
-914B28J92r1q06M28l56K25L38m62j31J92N49l76j8L01O01n8K30l43o31l02N96m60J89j87
-890a52L59l99J22K35k25j0k25l23O69L65n77N09M0p41J24J26l21j34L88L35O9m32K15N0l53
-865b86J51Q49p2o71k18P04l76k29N62o4l06j44L4k46M48L24m39k66J51p1j20l49P94Q04q52
-840A12l0M14m1K3o22r1P96n3n39l87p6L04N25P5J5J04k08p11L53N17J1j76k37j36j42l7L13
-813G6l20NR85K84r80n67K53R1q7L11Q3n01M65P9l12j04k3Q1R7K35m25J7L86k80m2J89MN55
-785E55k9l96k28J4M82J09m65n3oJ17k7l86P0N20m40j55K46l49l7N35j13N21o09M22M65N8
-759H21L23r70k11K38o9M15k49n63J43M94O10l22o15M34r6q7O9p23O13J02q03L13j07k13N42
-734H9K60j92j60j89k23j53L6J7J92K86J25k32n4r8J98M44nm43m05N85l3l02L40j17k52P71
-708D85m65l04K87l32O10m32k30N24M31Ll29n90M38Kk15M72j11k93k5Q3O72q6q07N30m56J066
-682I28L02p59o31K43M91Rn53m81L83Q5l91P2K5N3L19q4k83M33j05L22P4k33J99j30l69R88
-656I07N24j391n27J685j43J14n5o80l86L07k8k74m91J151M7r41j91P26k41r5K60j01j96k88
-632c07p1L72J66k92j26k8M6k51Q49M94j172R80n52m95j05O73k83j30J66J08l94J34K97P6
-608A55L46o80j45L01K37k43m41M94L2m43N62M57o55l2j87l5j06QJ28J57r9L21R0J80n21M51
-582C32K45o18k68Q71l14l29p4J46Q19p8m14j62j10K11j7k43k79j9Q6rM88N88n21q06j5K66
-556b24P6j30M10m0n16L00J08M26j22K21P22j042n8m52R03m4m8n41L96K47k98k34J93j5L7
-531B75n09J78j67j21k0K60q5N95J56q22q9N31k24m7N56q8n93o0N9K03L69j13rK02m68L42
-505C11J206O27j02q57J38q78o13J707m94j92j18q09Q47q06K98m45p3r7L56oN6N97m60j93
-481@Q87r31r3K54K30m31M71l41mL9j0M1j38M47N76j341L95K15j24L11L72K43o7o3K47R7K55
-454A537j14k56j060p45R18m16N68n03J54O4o04J052j32j94K10J20m21M5l38K85J194j774
-432d10J066m77k89l86K49J88j43k79J79m0K35O9J240l03j005L95J354M13l01j313r2N45M9
-409I44N23l92j060J65k56M28m52N7K7j77J98j07J66j85j09r9K27l90K88K82R37o4j163L38
-385A26O84k58l74K52o13P45k86l53Q86k85l7m14q9j27k2j79J69J18j69l0L52r8L08l71N34
-360D69L51l8q16k00j9j32M12L66o73K19k3L97K34jj22l60L54M72l97o56k26o1M02L05n51
-335b94p3p1J00P10j59M0K91j91n83K13R21l38n42K78M66l20l46m18N5L69l14N23k53j84M00
-310B80j63k82k11L68n6K45j52k57K69J74l2q10O71M18M15k85o46o5P9J81j0j61L87l94j06
-285a43K06K49m5m10n2l57M65m4j31p3N3J88L99J16n37p2p5J28K90J51l0k05J052o96q52N09
-259H4o2J63j20J55j15n11O15l71j93L44m2n32K08K4k6N3N76j00l23J77j61OJ18j54K73Q9
-233A75m20L30K26J34l92K45n42J07K73k41j9L88k20J81j22o87O0K46M01R5m49j43L87N5n27
-208d59O56K01j7l02L78j40p68K37J82j64l56O02m36L48J0l1k49M93j07k36N40n59rM16K42
-183D72m27J71l53M75K3k76n29N20m2n83N72m2o7J45l31J34m3J09P8m7l67O00pm90K50j08
-157a63M47K62o94LL26R0l10k72M19N22j42l05j05J32K02j58k88K20r1k87K64k55K16J72L53
-132E58L24k28p25L26P5o89k41J59R0R5m4J43J67J00k63l14n0M94K45j25M68l29m63k15Q93
-107D51J25q88M1K92j51J25j36k08L49N89r2l91l07R4K49P5m27M0R2L91L80q86O69K68o50
-82I4%Q8n72k43M64K83O70J02m84o10k6L06N69R2q62j90P58M79o56p42N44R54K50m59j150
-57c41K29O16n04n52M05K58k70N28L61j29N3R1o70j22N34m22k94k9O5L51l22m58O46M17J02
-32E43m94k67L66K38k3n91L06J73j43k25J08k53m1J46j79j33L24o1L13k31l2K08k85k09Q5
-7c57J69M04M19p5m42M30k88n60p0L00M52l09RM03j72o15j3J57M3k81j5J30L66j52l99L88
18g8l0j94N34j55n6M6K23k58N5K17j07N6K91k64
32B80
##PAGE=	F1=23867.487672688323073
##FIRST=	24596.97802734375,	7686.668670654296875,	2.0012159347534179688
##DATATABLE=	(F2++(Y..Y)), PROFILE
-2014G04o35N38M26q93m07M71k99j3M91J2j52o77J45NL40L55J45ko53K62m8J92o01P70K6l74
-1988A28L25k07m54M21R6n5l44J39K97m87J67QL58j22N18J82n3m21o56K81Q20l98o37j55q6
-1963c35N09m26M40N4k44k08j16J5J41J94M82J63m68o57K06O4O4r3k64J74K89L83J83k68k77
-1938Ek87j07J31j36j45O23l13K05K03k55J06l07q5ML42J39j13l36J9k59N41Q25o0p86k34
-1913b80p5L22K45o7k84j56j12Q2K63KL55l1k83J30j18k06J53L84m85O06o30k23P12M76m93
-1888B87p64N86n87M24Q6J70j17m28M8N73j37k88j46R03m96n31j09L12J26O2Q1K3N69q01Q4
-1863g0j66M8k67m8r2K43M98o54L44K93K81K43k21q64M52m10L72L1q0N02k48n54K45R5r9L83
-1837B57k39l10L43n83L22L6J50K15j38Q4k73k33J03l37N70K66o40K33L32J12p25P26on72
-1813c07K60o1k07L81K81j62K57j40J66r86L41J29m8m18L8Q47J50o17l18J01L25Pl36M35k80
-1788a62l54L59l09K94lrr3K41J84q4J44j59N77p93j26N79J31O6K64m26m64N20l42m65R08
-1763D78k7m98o3j31L54J81k25j45K83n2J72N02o98m44j23M34j0j66L30P6n3J47n39J054J09
-1738I46n30m26l57J58l3R08n37p3o2l10J04l6j50O56J3m53j47J15L72K01j40k57j97J93j83
-1713b25j71L13J66p85j01J068n10J74k97J11M94j90m11J45M9n4J99J90N96j77j91j27RRo39
-1688c55K19P7Q28p48l9N0k09M36J72q4m80O5N32J8n89j09J84J82l4M82n55K10l84J06l13
-1663c38J24J00Ol10N51N65Q3R5l42l10k8l88M49m59j54J02rL48o29R24L3m78%l55J60J09
-1637a51N82N67n43j058P01J50k93k64J43m8K31K2L76K97l86o07l3kL58M4j78N6j67J28l35
-1612d10J37l4K06K86J10r7l90l00K73l77L36M13j08m65R19m00n05M77J46l84j97M09j1L13
-1588C47k89l62K83j91m6L98l4k25K64m0n03J52K56K22K90j17k65K82J68j199R70J18l89J82
-1564B72o85M4N74O58O7m70m0K03m58K38o5m94k18Q0K87N3pM13J74r4m91K42j58m5K45R0K13
-1537F28j50n37J066k86m48L66k22o38j89L18M85j59n98J33M61m75M91J72l54M31N4o24j18
-1514a93J04K16k36k13j6m9K72k8k56J89Q11j93l84l1K47L1J74l03m00m6j10N95l87L60M53
-1489F07J68m57m04P11n85K91l11J23j82l27m02L12P8j6K7K65K56L41o32m14J77k42O25M1
-1465E0l51M19L70K88k04n38j77m7j16n8R39K45j173N63o14R31ln41k84J72l42M04o1Q0k22
-1440b70j5J4O29l7o87N1L51m36P8N03L63n48m09L43P27L21p64m25K53N83l18n86N58J63j75
-1415B67j86q4J76k43k3N18j51p21K87O13r6O8J05p56P70Q2o00l81J77M59m01m16K99R2O72
-1390E27J123l50j232M49j54K94m15m74N3q3L73N26k53o48M59k32N69m01J77n29L97K75j43
-1367C08k18l08O31j00l25l27L3j66P39k35Nk4n7P5L52j65L20L09l85m13K65o94%r3N39J75
-1341B41o37K42J20Q7J1j91j69K18QR0l43L17K69J92o3q8p70K53MK30K34j45n1k32j21r7M95
-1314A04n5k93K70jL52n5n48L11%k49O66K82l23j22j33l73k35M63K6j1n30K16l59M33P99p8
-1288E57r88R61k17k35l61Qm38K65M80N7k8N5j50J01J66O4J31m43P72o20n96NP80J17l33k69
-1262a59k21j06J16K23K78r2M29k14L0L90l07J30r8k11j49M9l63K44Q14m37n32j22J51k28
-1238c85k39K65L60K85k39J66k61K76o5K54l31k81l61K78O73k04K69J20m63J20o00J1n6o0
-1214d68M83K84L98k57j75L48l35k65k9j69M98l29J23n53l78J43N84n1L16j84k64L17K84J89
-1190E10l29k0O8j85m14j20J64j87R7K28r6K30j13l96L85j00l06J336j60j008k2J8M18O57
-1166F55L01p62q5K41k67O6q4j00L58j92k05N74n4m04l71Q1K95m30L00K79J3m46R04J68j087
-1141b52K7l41N25q9j63K40M61l51J46P4m87M92O23q45k00n1Q95j30p80k0K12k4M08l27jj49
-1115a07M81l04K9o65M55K59L61M69o82n40j87J395L8o21l42J14n25O31M83n85l41k25O08
-1092A99O46k9q93J9L23o15J072K24k62q98M63l01l06L65M13K22m53r5k91M35n2m48K32k10
-1068b40J02J97l48j47K9L95l36P32j01p42K87M61l49K43J02j94l66k71L36j84M66lK59k09
-1044A19q6k5j93N93K21l6n65j1k20k0n7j67K88J29N48J22l00j32p5n4m61J71N01m42RL79
-1018B36l89N2L42j00J01n10m07M39M90K1k18l10Pl05M87k5P6p5N2J20j76l92L73J39J53l97
-992b16N4J25l0k7J36J12o49K71N50K31p24K54L74M59J70p93m88k48O37o1q28O77l0n1j35
-967b30K30O7k21l5o3K30j99j02J6K76K0J0k78r7Q4L42O1q8k15j4l21L77j14j60L11J19J35
-940A41J21l48K78l35j23l61O79m8k34J14j46M73l86L90jn47M0K11J22l89p6L52Q9j35m6M26
-914B61L44k08q15K12j32K62K48n22K5J90N93l13j07K87O55j67K18n01p37j44M12n09O25l68
-890a91K54l08N59K9n87P9j81j60N52K39m37N07j7p04R5K63j80k61J10K75J54m20M01J01l17
-865a45k06J010mn77j41M20m73m0O39j89l73m2O6k83L65O68m02n77O2K42r4n26N90Q99q28
-840F1j03O84K49k07p30l70R78r7m64j99j75K51M89j56o4L99o9r56M07N48%n3j71m04j63K12
-814a03K64m67r2J076L63q40n02J54j50k45N62J45o44O41J77j76l02j03J16J5K80k44m41L06
-790b10J56j02RJ16M63O9k54l00O2N66J02o66J7k02J71m6m94K57O17k14k27J37k38j99O99
-765B89o7N49o11J31M18L85J69j097m99O24o9L03l69n08K59O07N43l77o79N10l8K4M1o63K83
-740A58K88q43M0P9j94M58L29j19k13k29j60j69K42J17l16L11L50k73J7j03j3M04m0l86l76
-715f41Q83j09o01M40J97n59P55l96r0M76l03K33n31j62M36M61k7j70m57L12O1k18L35j48
-691A77m29J64R7N90J50q18M91p54J263L59p08p67L08L85J53m25p64M46nm48O5J7K25L83r8
-666E7k35M84k36J12J01r6p1q5j12R66N38j365l27J701Q5J5l00j140L17L67P8l18q33Q87M38
-641A028n51n01N63q7l62J97j54j05l93J7J73K28j84j01k18RL0N47N98r15J182n72q99pO24
-616A47k97p6P8J06l98J44K40L87M66j030OK80J52l15j96K94L90o86N42L53o11n3n7k9j0o1
-590b34J05kk53M46N2K70m22M09K68o37k60Q70m52m11R0K50J109pl76n77j55K63J5l96k00
-565b35Q6O7k1L16L75m73o92K9J66J09j9K78J07m04kJ01N86j88K49P87j049P9n05R66j47J47
-539G13p84L65K86k33l83P9J94Q4p41M23k11q6M9L38m08M71K22l78m02M91J3j25Q83q9q52
-514h1j12J12j93N89kj47J27l78K27J016M24J21o63O1p29n18J601n13k52o6o10O91p78M71
-490C98o25Q5k62O64n4j68Q71p29j36R36j037M2K38o6K9L99o08n9J46J56l04J32JJ090p00
-465D39n20J38L54k91J035R9m5p2K46Q4K46j60j09j186k78J06j02N73m14O52j014k84Q86N05
-441H88m64R1J44k06o3l51l4J526j835J082q21L1p17M00J82K30l27J24k49k3M24J032n43r51
-417d30P55J425M89k72j720O39M66j38O05m18j718L80J10K61n85J03lj95K15l7L04l0k25m65
-393d84L91l80J55N79O83n3r05k6Q00k04l08P0j82O84n71j54Q02l45k0m13k4J45k46k5p1m4
-367a46j16O7N55k88K86n52Q59J46k27p65%p8P5L60Q1p58O88l66J47L59J45k19l45M38N57
-342I03n91o81j7k0K85K01n46J44n3q9O75J3J35K4l09m46O24Q35l85o55K68M79l09m34q7l0
-316f6J17m6L60k39j67L41k03l47p7L25P0L51k98k88L03K47J46j076N19L56L82l57n05j9m
-291a75K88j87j28N39l33k34O7N48n6n89mj91L85J10l13k43M68rJ88J24m52n3o1pK09L78j14
-264A55j11R79o18p72K43K12K78l08Nr3j59N80k52l00J80K5m32K91j46j20Q4N86j27k70j49
-239b39J99j15M48m64K27J18m68K86L62K09n45K33o36P74l74k93J51K97k31J91r8n23k1J63
-215c49L54Q8l23j01L06Q7m41O91K67M0l49J85j28q03M65K1m7m37M37l09K28J02k9k02N17
-190B70j07n99O00m93o2N21J41m29L11m81L36l8l03J28N7j30k27N45r7R1L8n57L27j11K52
-165a7J05k69l2M33j35m43K36j27N59L12n88m23L70K50k83l06M19N65l26l80j58M03J40m6
-141B59l65M19m1m81N7k45M08Q0J03N24j75q21N80n8m60k60pP4KJJ88K84J41l02j98k71M79
-114h5J29n9O24k44l53l98Q85L22r87k41K83L9J88k88j66L02Q01No48k88L28Q5M4m14j51J51
-88a36M70L50q15M45K73m29J12k1o86l1J41J56O77L82n33o22P5K53M57J82o12l37N17N65n29
-63C04o00K10J049L69n79j420N62M79l46n93M40Q3j07O07L23q9j93O6m48J35K82o95k33J65
-39b29o6M56k47l55N67L67k3o08j07K63R2Q1m62K10K94n0k95q6j56N2K10j36l40K68K27J34
-13F1k19N6J27l65j25K81R7K76L21Rm76K62j25l14l56N41L43k13K83M62l45p59k9J11k8j63
12b87k9n8L76p9j69L13l15J4O38k76l16J57K51k25N3m8J42N85J98l63
32E62
##PAGE=	F1=23843.171327533142176
##FIRST=	24596.97802734375,	7686.668670654296875,	2.8762571811676025391
##DATATABLE=	(F2++(Y..Y)), PROFILE
-2014A013o38M80K41j009m64N50j79k06O92m9k11n81J35m0M20J21J15N6n96J34K2L92m72N54
-1990D80Mk87K20j43n16L77jj00k30L39L51n72K14pM7j55O12K45n9l44o41J36O29l03l91r3
-1964a88k57M45l16N21K10k16l87j36J65J06K81M05J00m65p13M3K58K65l70l00K83J38K83
-1941A55L10j07k34k74j78P9j24k4O75l30L15o3l36M31j58o23K36K28J53k39j44L33o53N00
-1917g2P93K8o90l72j10M24J94j40k18J47j52k0K33k21M30l3k50J78j49o8j73L99l54O18n45
-1892a23l60Q20M45m15q95N43k52L35r8K1j32k44J55M43q8l96J54Q52o99m50j39K76J50r6
-1868a93%K53L93n28P7m72K14j08Lj90L59M54n59J85J55M03K75j85r65N44n41L77K35j23L74
-1843D37k98n77J61L7N6L56l23j11K35n06J99J64L02J77j53q7j93j69Pj11O26M5o91J23L44
-1818E0J77q33Q47J19o07K87o5k18K91K62j63L53k55n4o21L84l6R1m41o2O44K37m74k37K1
-1793c03L49j20k09N80l24n28N50m05K01jj29j46L18J90O2J23p1N13r41J20N86q5N9K75n68
-1768I6kL35m58n35J301q0o41j67j11M16J69l77j22K55m1K04L04o71j53k05L63j24J79L06
-1744B41j0n3M4k70Q16r2m33k40l75R1%R04m82j0j72l61J34J27m0K51O9l67k29K04L05Q6L4
-1717A72j80j17P8l25K34J19K3n35J24M96n74N68l35l4O13j14l46Q5p4j86J87Q4N78r5K7J9
-1691D92k7l12l97J98L35M17o76k41N5q2M73L07j65m55M8M07o7n19J6K09M63j71N24o79M90
-1666F43n86j92m64J05K17K74l67M49N08J95R2l95n4N4l38Q6n32m8J75m3K12l74P99j5o58
-1641b57L8l17K60K58L91L83n16n05M15k0k89j29K01K4K57J65L62J08o03n64K27k3K73lk53
-1616a17J64k28O20l69k80M1J20J93p0p4r6m60K53j45K91M71m2p94P78k55l80N66Pm86R5L30
-1590A33k88N11l96l83M99k98j20L10k2R0L45l01n23K09M57k1J29l5k41L95K75j125O45J71
-1566D16m77M58q78L02L28O61J63m43j97l0m25L36j4m60K0Q3J95J02K04M29J35j53p08K80
-1542C27j51j34K89M2P0j56k15J057n62m76N13k78o36n1N63K12k14n60O5N98l30L32p2j04
-1518A29N05p7m95r3j79K62j55j20J91j44n1p6j72M02Q38k81n07j67K64n9J88j88j63ol61
-1493e15N64j94N78M13J32l20o61N99n47L16m02M9k9k96j50K66l4q3k27M99M46J16n16l56
-1469c52J73m67M83L34n36M53K64J86j08n18P3k7j87q5P11P0q02N06n69R37k64m78K9J10m74
-1444e38L59j30K78k62J01L9N41j12n91N9K60m01J87L39L84o25m23N70O47M54p45m35K88P11
-1420I55l53q36O64R1j79j17k35K65j79j69N01q0r18M84O34j62K1L4p30R28R1o69m05L02K53
-1395A91n51P0J69N1L77R73j22j198L80k51L23l94j87K12p0l9O92j20p11K47K13L43m40K20
-1371C78n16N25L16k82j54k67L07l09k47j64J63k39O89j47J96j77o6J67N06j00J06L12l71
-1348F26m31J52o03j2p7K90M02o39j79K34J68o0k11J32J63k2J42n47M20L39J00q0j11o18K59
-1323a63m4L43K34r6k21j13j56j53N21p9l42K89rK44R9l70j50J63r2P31K64l29Rk53m76m05
-1297e54Q34p4k63k64P8q5L53P66m0j131N64j49l6j22j33l01R2M57k9j4J03Q6k7J62K49Q8
-1271F10o64P82q07l69r9Q29J35m36l21J0J8P6J88K66P8L70m06o7M24o5J87j49k70k08o3l68
-1245c19L70O87m34p04K71J81l00k36L12K64J20k05J90j42M11k66N1l12j22j22k46O29m9L31
-1221C60J28m63J86m94j05P3l26P35L13M06l84m20M77j94l27j71J16O00l84k1n64j2R2J79
-1197b00J3K69l1j67mN09K75m16P5Lj61k77k47N7r1q4K25r4K99J9n29K26M20l75Q17mp60J08
-1169a25k80K76P03N79p26k16J08l74J03rM0L90k32j80L58P6m38o82M79K30k92J27J14N6m3
-1144D2P41Rj072q6QL64k3j78K03J39k49O9L49m91L29N60p56q0o4R83Oq70k94L30j01M24l04
-1117a2O3j83L93m03J35n68N38J35K87N55n00o37l1J302j92n81k48K03n28O71M45p38m04q4
-1093c82M77N74Q6p50j79M32o12J142J50k94q70M70l42J1K02J26K04l17k52J06M05j54m66
-1070b33J83j60OK20m83K66l27M33j68O67j75o42J06L21k37K87J04k18j10n74L68Q8M91k30
-1046a7K86n0Q5j55k76O03Q4j11m06J83k01l10L8j36L06K24N56J67m47l61J3K53n61J39L15
-1021B21n58j6L99k42J91L29j96K1l90n68N44O67J45l89k23l5l90L34j2K42j06p0K26j48l44
-996c68J57Q4J27m43lK25k3QJ96O8n51L14N18K08p17K82K33M17L82o68n94k79N26R1p51L64
-970a97J32L6k72K09N10k29l71j38L83k29Q5oo6k5J02j90j26J12K40j4j38j99J86k53L44j7
-944a31k47K48lj19J83J75N76m68m25l71P94J10l16l7j93L59m47N84k55o00M09O1R8l32j21
-919d68N7K26O2j04N15M87k18q33j15J20L03P9l91L7J64O16k42k13K10O92k48K21o33p15j5
-894d06K31j58O08n44K01k4P14j84q85K03j44o8M04J56j78M57n6o62M5L72rl40R0r4J98m21
-868d94N36J26k71m73J065R9m21n9J66n53J47O11k44m95N6J99r8J09Q25l21o32L24J63k24
-844A41p62L82J007p01k83R25M54m11o36o16J037n7m56q8k80L25L67l58n7O13m4r26L52M58
-820C86p4J14l4n71k70M77K09n50k18J030M40o36l30O9m03k09N25J81n32N45K80j9m69k00
-796b59K07k1L00j67l14J0M23k34k32K17L01J67n4k45jN81R4p64O6l57J78q7m04M06P29m1
-770D99k62q0k70k15R39k19O94l53q4K22M85O2j313o65R55j68J09l58m38M30N95M31m00o56
-746f0N59Q3P6p5n69%L94o17j72Q3L9Q8L41Lj98j30q1k21K88K37l45n3M69k73R9j38k20K93
-718a00L8k27l09R60j90p43M21M93o11N02l38J53O82l37j45n98j05L34M36j0k5k31J92L4j82
-693I4J55k01n07L14J14M67L94n88K96m33J083K92p44r67K73K88M07l05r67N12J29o17O4Q3
-669c64J67M20j41j40M93l21r0M5O5k33j65K45R29M05j251L4J380L59n5n61j430Q81M90P6
-645A238l16q84L58P95j78m56M6J03n95J85j97k7m95N7K4L17r2Nk48J9P1J39O39n56J321n46
-619G27j170K4M58l22K1KJ09k43Q0J86O50M37j280J72L35O0m32j3K04O18q26M76J44n18L4
-594f7K0OM0PL4j80k93N26OK90m10L78K74o16k02Q26n47m80K33L46J427K5l55r33j88K38K
-567D07n10l5J93Oj62J01J15l01n17R6J18R2J04K97J38l88k59K63M93k13K19Q29r94L82o30
-542a56Q86j79L48r88K56K62q4n04K9L88M8o57O33m43r7L10L57p06J80K55O8m12J44K35j77
-517dJ226q9j067j38J31n65P49J68l24O2l27J81Q13K49K75l84l9p60p1J290o45l22pl41O64
-492G25o34O43q63J92k76P30j60m32J074r00j11J110j135J34K87m47M83M32q23k78K32K37
-470B20l63K94l53J300l8r08l26P95p34J593K42q6j39K84Q2K38k09q9j384J37p66L27N09k96
-446C30J019j603qL65J043n78q3J23K65j6m53n18J623j608Q45j005L29m13KJ25N68l27Q5j99
-422h9k47M53P39p64p51R47J484N94k45k061J309M57k30N36m51k123M89K77J21o41J69p8k36
-399c41K20J03M00K2k77p14N12k28J11N59L30n3n65k81Q28j82j05j35J72O05q10QO29m61Q4
-374D31l38O9L85l19K3k32j77L7p7P42l25J75p73J141l8m01m68K5j13K99L59k94l45N72n12
-349a54k20N46J37l18j59M80N17q50m21R2O2Q0K73k73L0j72r4N09J79J13k06k19j15O38O83
-324A138m44o85J33N37k50m29J82l8j7J08R5k14j49K65k15l31M3K02J43M18l88k52L65K70
-300D87K39r75J86K31K74m36j16O0l08L90k85p4O60k54l51p3Q37j18p06J81j85L27K75m49
-276a83k77N69j54k8J34l41l6J12n5j29N34j92R0P82n15n15o9M44L26m45j89r2K34M46q5l87
-250b1K1J69l85L15k98j27J31N47j07j58n71M55j49P16n90R0J14m93K77L55K68o52K93n05
-226c05J132p49n01K37K17k34K85q2l46p5J70J11J01j72n7J07J29k09P03K91j3l11k0j45m68
-201b04L91j76K2k32K60l24O9K14k8k12M69j11n38N70l68l67O57l2l97L82k00P1l90J05L79
-176A0l88j96K35L64j48J92l6k94R6j97K63J70l98L37K40k58l92J89nN53K54m75n45K07L99
-151A77k03m00M89M95m77k49l94N99Q4O3l29M91Q1o69j34j10M49kj76O82j15o45O67j99k78
-126a03l26q6K48j29LJ06K98K32k38j11m57M34j6k0P91j29l38m83Q02N15j007l58M5K54K20
-101A47k52j97J77R42Q1q37j78M39m0%l78l48J75N30K47o28K51K63k17K21j53n09qj48R9M87
-75A66O67m05m91m0R5L46L45l66l60J32N10l61l92J8R37M11o63j050M31L22j89n88M04r9J69
-50e1O29K81j57l69K63k75J28J4q75OJ49j73N65q1k82L83K94q2o36l2J98q7J90k05J4M07J06
-23C22l18k35J59Q3Kj36k82J93L45j20j55J02L8k42k35M69j3J91J04J17l90RM1m9k49L94K26
3C71j28N44M37m76q52J02jj47Rm3o0J92jj6K50n53K71O28l31n76K88J91j86K09k86M76Q11
30A123O1m15
32G69
##PAGE=	F1=23818.854982377961278
##FIRST=	24596.97802734375,	7686.668670654296875,	3.1744775772094726562
##DATATABLE=	(F2++(Y..Y)), PROFILE
-2014A118n55L71L2j123m30O70m5l48P72r8k35l80K8l4M46j68O5J19m98LK87M40l01L60j65
-1989C31j59P0m0m72L15n6k51j00M73L84n89L05R3k70k46O09K74o0k70n37k2M49k99j11J21
-1964e8l51K10k18N67M26k11n18j00K06O1L17L27L7m71n72j05K99N18l53l51J08j1J04M03
-1940B64P7k37k35k05N8n5J34M59k10M86l91l38O46m8p90J18J12K82k10qM37p55L68P20R3
-1915G72o72m81k2M37J00k36q7L85j15p6J09m39M51K6k17J29j37J29l38J81k47O85m12n24
-1891e99R31L98l79p52L79l9K47l06q9nK0L0K89k0n15N79O98q42l63n4J54J27k43J52M20K0
-1865B38k37L3n23L68j70O6o5K87L53l26j5q1M57L12j17r24M84m26R9L76n7K18l71m68J40
-1840c49Q1m6L34k67J19m9l17N0L33L68Q4k08k17Kj0n4L2N34j79o41J41K18K02o35O99K73
-1814D98o59K89j24k22J86K91j19L92l69k05j17K37k49J73l52k19M47K96k64j59J0K64k48
-1791b23M1N74l92m94O10l96ML8k18j58M38J12J23O6j1M12r96N40M63k81Q3J78o18L92J08
-1766C95n28j36J186j42o96l11l0M16J98m82j22J97n2K37J12n29J34l55K73J6M59R3j10n5
-1742A68j18j2N64l47k62j8k50k8r4R30m02O3k06k76L7J63J07j72J43k95j81K68J18k9K11
-1717H2p0m5p7k07M26o5j37j88K85K35m31M03l83q0O33l6k87Nj88k71K17j13N14P2J71J77
-1691F42j31n34j04K05N02N1n33l06j66L4N22L95j86m40O4K94j64m54J78J86O61k26M45o06
-1667C29P08p93n13k44k3K97L87m01K40L92K12J33l34K24K23k79l77m19R9R5M1Qj42N86n7
-1642C92q00%j19K44L49J59K27l13j34J44j43k52K0K15N0L21L41L72j81q48l61M17KJ88j40
-1617A50l72L26k43R73k91m94n5J3Q4k10j13J47m31J73N7M14L55l1o62J55j15j32N16j22m62
-1592c70L47K67o02O80n16k90O75l31l16K24J6L94M15n25n39M14N30k85n3O3k07M32L60r69
-1568a86L08K21n76P56p31K39%O04K86l95l55j80l82L35L8l62K54Q2J05J12L95M02J02j78
-1544H94q25K89j28k72L20J6j01j68K21Q87p56m96O25l26m92J53O46j14k90l56p4O45k20R8
-1520A76k71K74M01j63l04j0l30K51n5O4J78k34k29j47k2M22Q21l73n45k71K85q3J70j21P2
-1495d4j9n39N99R3N62L23M8j71q18M15m86L68l31j96K22j18n0K23r8r2l55N41N37j25m46
-1470D3k71K12l83J13N71o26M06J72O4K0l93K79pk85k06M44r4k62K69l78Q34n09l01K13Q6
-1445A1m32K64l55N03k51J56l9M52j35l85J10J11l15K28J39L48o77l54O82N07O03o01m16K09
-1421C63P61k91j056P69K6k36l6l83L64j1l12L98mr66O40N53k46L7n7o69R31J35o51m12M24
-1396G1M0n00K91M9L6Q4P49J03j073L47l45K82m08K02L10l8l98P39j5o44Q4M98M7l77K93n14
-1370h7N96L00m10Rk50p2m55K7L9J13l00O14p6L10k76o3K31O34l7j48K95k85l81P6m43o4q0
-1343a83O2M93n16l67M00Q3j61k31L30J32n7J56n23K96L30M4p3j67k73K32k03L49K35Kl26
-1318F4k8j94j55M67r3l50K36O9J14K02j84n17L24K9P18K23k82J35m28n22j50R52k07m44N
-1293a6n2n6K48O87j2j131K29j00J04J29k64K0p8K28j39j8J09L68r1R7M03O9q37O50q42p2
-1267c67k16P98J49m88k55J92j2Q1J19K87K15L23m55k00K54J51K43j84k94k02j90k62L35N75
-1243E97m22p35N57J97l05k51L49K07o8k11K21LM91l88k29k97Q7Q5n94M64J16L85J88m02K08
-1218B53m02k14P2n06R40K64M48m69o65N41m9l56k25M50O16m26j11n52J88K12k71N2K37L8
-1194F5o0j84O06L22n24J23J5j07j82k95J9j2l23J89j3K99J86k63k02P14k69K88Q5n31J84
-1169A30l89l2P91P77o97l03L7m86N9J13K03L10k33j15J92J34k94p66M84K16j68q8l9P3M03
-1144C12N58j71r53p4J40K05J02r4J8r0o9j53O30n31J44L89n53J5K49Q34P5r28n43M50j95
-1119b33L86k62J43j92K86n02K26l54M56M7K44N64k75m73r6J082l08n74j78K97m74P21L42
-1096H73p54l78o2K75M69J79n02m07M94m81J094R0l36q37M51k37K10P0j52J54j84k85N65J17
-1072D26k10m47K42o3j30J83n52O63m00J01K7N51k79m92o6K15nJ66J70k59J04m51N4K88N53
-1047C89l16J11P3K75k77k55N61j28j96k36L48j61n78J20p5L09K80N76K18n68n44J21N43n77
-1023A3J1J9n80J5N28k78M34K35l47o9k36n44N16P48K73m85j63j06m90J79J4M38q5k42L00
-998I8o7j81q2k6K4l81N3J78P8M0J64J1l18K18N04J74p63L38P8L64N55n52o62k33L45K11o11
-971d43Q5M22o7k43J9P95j43n56k15M60k64L01Lm13k2K8l3r2J01J35q7R2k72K33j48K76L1
-944a7k08Q8r8k74K14O06P31n20n80m79P06M23j89k47l67K35k24N34n94k08M69j36J62j60
-920a33l49M4N5K46j48N41N88j59q26l05K05L77j50j13q5J63O16j59k68K2O68k86K34p05m24
-895c51o9K45K00K81o31J70K05P19l46j045L00q5l3K45J38J01L61o2o50O4M10J48l83K10m42
-870c00R3k28L57J25j96k46O27K35k51J9k3o00K78N37k38n92J00L53J61j29P36k26m81O57
-846G68Lm31r34J82J157m55o99J105N25n35m44o22R09j5n63j7l36M66K01m99J96O16j69p02
-822b93K21L37j65K42J29n24m26O39J44m83j99O03N07l75j48L0n26Q3J01J43k98K96L70J60
-798E68n91k72L24QK34j62k41Q7M48l56m06K69J48K01J41j29m2M84L0p74J45m41J50L1p1K19
-772BQ28L6l97l47k76j03J169m78R19q2j58M6L96k4j514l46Q07l15j52j80m15O32M98K58l74
-747D30n38N50K60O0k45m76j26L80l83j11j5J60k17K05J49q2j5o3k23K33L03k22k74L80k19
-722i9J70j95r4r3K12j24l44R51k01n15N1P01n19K46l15L68Q06l96m30o13j5K24L56OP2o0
-696A50J12N2j08n1k45k65J40J08L34N92l23J32L9R07J90q17j225J79K04O66k27r53N24L11
-672D26p56J27m6J38L84k11j7M60l87j48j07J90j41j56L03Q66K18j003L39P91O73p6p36j240
-648a09R04O42lk95q22j61J096J27l37n13K91p30J74j96M9o03N8j4L26PJ54k14rL2j62N31
-622B23j84J390m66j323K9K95l99Q7jJ00q6jK48P35L05j317K34M93K7o53J00K47O90q71L62
-597B64j09m33K13Q5N0M6J10J2l43k43N10o1K35m10L70K38n03j77P88n80m62K81K89J758N3
-572A981l39j220j34J28k6n73J01K72k0l48j32q0K0l06Q4J92K7O3M16N4m22k22M30J02k10
-547a62J76Q09q43P20p89P18j41N20j045O7J80R3n32p8N44n0k64P00p18k02P03L37r08k05
-523c70K64M15k84k50M07k04J476p1j128j67J07o60O19L52n09L8l58K77O67J67K43m4p9j088
-499a80N94R84q09n03Q2p8P37m84P12r83K07k45O83k57p18J159r33j41J380j262K34L59o91
-476a53O60N79r01m42J13K39j80L97n69J208M57q46r18J079p55J729M94j37k19L35Q6K36k40
-453B252j71j468L22j298N57M43j41J160j605n5j46J368o13k53J37P61Q0n04p94J197j082
-432A47M40j036N93j68k68P1P72k56O3j77j81K33L98r31m7N82J477P25k33k227J799M70k68
-409A978L95m73k175L23L16J7n84K66j92l31J76L31M47l3l08p70N45n7J84L59l8q2j90m46
-385c42P46j78J89l13M27M79r55J21L97o20K18j89K09N46l49P4l49k08J81l25Q79k79L5n95
-361b01R67j64n56j4r2j29N22L97n87j24L83m70m53O30k4l92R8N31L70j126K80j07O5n1N34
-336B87k24j26l37L7L80K36j7k96M8nN73N21n10n34j49N60j22l99L99qm4J37j93j52j28J68
-310A02j89k64J06M7J78M20l97j86M53K51K47p84j2J90P9n34L56J07n47K97k66kO93k23m16
-285b94l1R18k10o70L20k49K91M42n03l93N00k08j66J28k62R7K52o1l79M33k42L30N04m01
-261A46k54j91N29L43n40l89j15O25K68O5m34j06L29l63K45l88m0J94M75o6j01n52J60lQ44
-236F81o86Q2J20n78L74J68K78p08L76k68J261r17o65J87J88k73M54o2j99p1J85j48M9j5j9
-211b06r4K21J0O73K69j20k39k08j89j18L34l68P0N3K51m69j23L54p1k60L85j07p1M77l45
-186A09l35L74k68j36J66J06J58k82J60Q7n81m6L52J60k38K28K7J1j98k94J31K67m16O71O5
-161B78l78l47J56J67M49R3l57l93n6M84j26n04O08L26l70l4q11O79J16J7j61M40K43p99j54
-136d34J31K56j26m09P67o4k13N42k92j63m49O3L56j27j02j19J96L63r2j20m72L32j41K0R53
-111F56p0m21n04O90O54r32k51k45L05K25j20k48J9R82J40r29rM37j08o4l17m11J24N03R7
-86B03l69J20K07m5L18k83k42n1l31K73J1R18j10m00k19j08K85N85k48m00j94L00j79j47m0
-61a46O87L76p11l33R8J57o5m76L01k64M37O24J88l03m11M64k33N2k03p43K63o9k31O06J50
-36B15j94J48J52r6n74j04J96j78K55N3q9M23K58l15l99M06L0j66o5k04K11L34l76k6O4k4
-10f5j2k99N01j40J52j82K44k53k63J83J84r2J79J16n3P70L57n91q49L02j41k29J36l5k5j6
15a21O3O2K39n54L09N14l34n70K35L4r6M00m50N82R38m1m18
32G92
##PAGE=	F1=23794.53863722278038
##FIRST=	24596.97802734375,	7686.668670654296875,	3.068531036376953125
##DATATABLE=	(F2++(Y..Y)), PROFILE
-2014A080m17K71j64j221r6O33K4l81P07j53k26j60j10J2M36m58PJ77l87j09O38L48j13L20
-1990F58m84n4n6L7l37K51o0m91PN29M18n36L94K29m68m24N26K80n1j70l97j57L60l09Q3K96
-1964G4l54p8j18N83O31k15o26p4J98K9L13K47j5m36l34j16J41P52k37m64r8r3j54M44K82
-1939B82k68j53k52N0J30K38J4J34O04o95k73O88K4p86j8n9M55k3k0L75p25M40N39Q9o92n00
-1913d02O0L95L8l49L4N49Lj15n9n42L26J31r6o2j16L34l10j20k17P22k36n07Q55L50l86n80
-1887c00K83J20J73m92k24K94J89q4M9L7m32Q44M38r48j72J36n8L1k59M97L01m01M5j9k67
-1862b19L71l91J38R6J83K68o4j65l95M32L29k1p58L02k09k07L78J11K0m21j74M8K17l43M15
-1837e9n1J48k81j71n9M67L69m9k87l08L27J30r8N8L81l59n57K66L7J89l60N08M02p11K67
-1812A99k16j59J40L09q1L55m78j93K34P6m29J42k74j56L33J90j27q9Q6J06l82L67M32m47
-1788f2k63N08l26k08J22k04M2L17j9Q0L7l8K86p23P77K61l46J25l4n10N96j18n43K25J013
-1763I95k03o20m85N6L84K70n31j35J06r3K54l1k10J95m48J59L46N46j56k13n3k72J79K81
-1739C21n58j5K02q9j10k33Q84l35J46k01j36o7J17K77n51J89k43J4L27j61j61L56L6nk55
-1714b51K16L64k41k44P2L74J87l91J88l95q0N89M6k24j39l11k18K52l18M46K84J64L06k84
-1690C92n83J48J90O22k11l55j86m76j4N92M10j80m30J40K00k48m28L46J29P59j99K85l73
-1667E30Q19r60p85J41MK00L41m07l0K77J33J86j80M86M07k37q21j65J56qJ68l5o3K92r7q10
-1641d58j21K97l9L90l2J84k9m8m9k23j97J66J92N0M05N15L88n22j051m2M70N5J35l26n26
-1616d16M81j35J125j96n56j99o5l6l14j63L22l31J47J90N40K06n9m46m07q8J61L71j44p9
-1592i1K17J83q49Q10n80j50P58k81m68Q5LO18M67o60n21O33N59n40k15R9j54M32L88p80P8
-1567D1K39o84J016n46J58k80M74L90l81m73j73k78K57j0k63M64N7K2R1N62L68P6j90q48K66
-1542C55q4m39L05J4k25j81O63O47p69n75O26l39j81K16O42m16l71m7j83N39j49j80l65O79
-1518A82J73j91r5Q3l40K44O9J73M2l13j80j27j3K70P77m22m55k31J56O1P6j80K77r4m70N15
-1492a3L42M27J90l1rq61J10l61M47j42n54N39L1l9K66j48j82l25M91N64l36m42j71K71k57
-1467a93q8O64n91K43K10p3Q3k75L67jl03l13J31j86K20J8j28O92n87j70K58R5l15K29m44
-1442d57M31j75J56k06M01j42j43J89j5k19J93m1K76o67j58N58L77P65m21m06O7P38j54j198
-1418b51Q42Ml68M3m44M33K01m35K69M1p65N47M38l01J27j47o07Q15J86n78l99N51j43l21
-1394b62K67l1L1j35M90K43r11L78l75J68l75M97L59ln44O53M3n48L2N83k73k13L34n10O16
-1369E14K41n02K11k57m22k45K32J6L6k95N23p6L55l27m3K45P15M6l76K38j47k59N4l93m1
-1344D3l6j33M15l29k21M14n4k72k02L99J07j16J85m40J20K73J6q2k01J10K23l75K19K10J29
-1319D02l29Pk23j32L74q5l39J18J99K4K34j2o28L64R4O39J45j87K54o62n26J78J046l08o24
-1294B3J26k5j56J38O21l4r66L47k28m4L20l78K95k34P5k09P3p7O08o9k1N18R4q51L11o32
-1268c75O1l03P28J49m41o3K06j11Q4P1L33K92K66l50l18p5L22K88k24k75j47l08l6Q7N12
-1243C73m01m28M78K23k65k75L72J88k53k39L46P6M94m24n27j36J42K21m00p8K54M51K89l84
-1219I7K26k81k91j01k40P43J64M99m90o96L35P8l07j07O25N96m54k07n76L44M07n63o6L08
-1195D3j5J1j41N17L29n99J12O8k6j40l24N0N9m95J05J32K05L52m9l95P05j73Q3M0m20K54
-1169B88l87l53Q69Q92o68l37N0n08j53K85L20J48k00k7Q9Q6j61o81L77K50r0k80j10oQ04
-1144D97L90l27p60K9J03O6K27rj49j8p4m46Q03n70L7J22k44K7O55O05J09r30o97N25k54K55
-1118b8j81K82k27J74n83K76k08L52J3K60M96o5k27k64P98k95n86r0L80m52P47K26o11l09
-1094a22j35L9L51K24k04o31N10k50R64N8l82p96M29k3K69k9l43Q0p7l4O79k30j27m97L77
-1069A00K0l12J80l88P35m46j68K07M59m17l15j36K63K3O0K15l21K60l42jJ71O38k47j67J56
-1044B27M67l63j96N01l67k69r1M38q8o97J00k8L25K90N83L00o53o42K15P50n81j53l07m06
-1020f45J23N28m46Q33K4n03j51o0l12L57O68L83m99j73j61m85K7J1N91J2l77K64O0M4k94
-995a81j24j68l4K08j11J25L6J46k3k32J99M85J60q23L38n2L12O72m49p15j13J35K87m33r3
-970d48O61k29j03j61P60o2n17k47M41k43M70J5p06K04k24L9mQ4Q0QM08l98K9k6J62K3j20
-943a04o4j29k45J61P94P95n01o22m48L19P87Qm08n50J05N2M08r13M70K97l87K74k2m88L93
-918a8m32K65j62M90O31p2p00k49j0N05m07J49j83J94N54n4k24k42N42k84K37o25j07k18M45
-893B5K61l1n76J24L07O23m41r94K90M8l5Q9J58K89K42m7o48J72L77K57l83L13n90j19m1P0
-867b60R8m2P4O2L96j22Q1j26o08L14M74j77l94r4L91M20k80M35j25k15R38j21o41q98Q0J182
-841H42j85j219J167M67n53k34n48P89l2p37P6l61O22K4n45N78M84m01m21P3K85k05K43K58
-817D67l28m22N55P7l16j18k4N54r0L6L3n60K94k45l5l0k0M41L28o53j98L50Q0Q3k22k26K79
-790I0M36m47m23K53J08J06K71k5J7L58j00q02K69m36J03L16M4K9Q86Q1n69o65k17J11J296
-765A090p39J187J12j54n7K21j20j604N0N18m39m46K24l70O45L52K9k92l43M77M49j4l89m37
-741e0l1K59k31M7m7J47l11j51K97J40K7p1j80J18K86n7l44K17j40K41k49L1j86K05j85l50
-715e68Q80j28k89l12P79l59J11l15M82Q13m49n60n56J15J65J95l4J07L2N4J69l5k39k55n4
-690b51%M5K38P11j05K4M63Q16J27q59j529Q7J30Q22j96p61N28M29q30J29k27K03K82k92J24
-665A08L59m56l0k76K43J01J5N0P24O1o70N61M0R11p9p52p75O27P94r6k64p04n93J301L43
-640A543j84j028M47p58J24j56J36o58M3Q2J62J70K76j99r2J2j75K24P0J364l43j352P3J82
-616c7m05K7R5JL2l9L32O57J16j060R2O93J14r75J21L93O49q15J96l11m27M47J66Q8K9K00
-590C79M7m73j47L85j91J58l50L94J84k95k63P90n45l83K21N6K108J01l19j470K3o6j9o00
-566b75K03K73L1n14k02K96l5l57P0K68N5j56N76j15m63N6M22l34j17N7P29n93R62r22N04
-541D19m9O42r34j54J05K24m32k43N28j65K51O98r29l76J147K85j064l81J98N39j13m65M16
-518A47k28J594k8j020j91J7n59L19N02o77P4m76N61O38J76j7K95Qj671J261Q39q31r25K14
-494B2J19Q05l84O62r92J86j78N65l04r82J145q42j67J587j407L87M31p46N21Q11q87m63j60
-471b71K13%N32o15R68N99m42j135Q31l70J490P40j64l00L88R9K43k51l13j344J49j050J83
-448A80M68L2J003j333j29m50J338o13l80K75J117J61m94p81K97l26k5q99P45om46R2Q05j28
-424E03P0k33p4P3R2r65M30L16J343Q91k44k133J996M74l06K73m68k179J82K48o1l97M11l43
-400a01m36OO39M42j59l39o77N36J22K71J02l06j77J96n60N48j77M99m39O37K91j022K08J88
-376B92p10K02J1L62O21l42J13m28j48K65n31R40k03o9k93N98k17o80M41k67j24P29M49p26
-352B85j39J46k73l70M05j83j72PO41J86n26K13l62jk7P28l25k61m16J77L30J45j88j52K06
-327G4o5N33L83n35j31k76J90L8m01N68K3o1J06m26mj10M7j26j50O6j12K08L42l24j22N43
-301B78K10J84n61m6K61j09n61O17J39n27q1j41Q2O15k55m07M4Q82k88n40L85l01K67N94m70
-276B71n19K48j88j66J12j59K39K38q5l25N8j07L75K06k78k5j40M87L35n86l05l4N86J09J63
-251E10m40j91M50l27K5l75J28K68M06m0j07l40l88L68P88q23L02J18p17N11p1J87p11M72
-227Ck0J229r34p37J8K88j69L96k8q2k6J53l02o9J18jj35K94J08N85K08k08j67l75k41J92
-201I8K95n03J16L39K84o24k90M76j38k91K69p3L29M91l18l15Q5m70J41r6L17L31j36P5k17
-176A75m80j9L81J2l46K18J78J60l98l73m8L77l06Q40o5m78k98J50K82K79j13k25k02j59M48
-151a0p2m71O24J00O7j9q78M61L33l57O4K84M07q38k3J68J75k73k5K40rJ79M07l16j24n20
-125d26K63L40j22k01l36K2M78J30j80l55J58j59Q5J016j00n59m47N57O90p62o1k55L9J95
-101A0L3k78j37R19J73r00J78L52j01j56k34j98J14J95p8r1L9P9P3M10l91K2q9m31M66m71
-75d92J104K27l80l64k21K90P69k72m66l77l6j4J23o5M35L02p38L44j30l5L0k68K20m01O00
-50A85O01L0m39l18M97k53l5l28k60K21j67j73M45L99q8p2m3r8m67k19J72j6J45J85l9L88
-24B53L53k81o18N72q4k63J02j71K33L04n77J23j0l3J89l34M94k35J22m47L61j17m56K46L32
0E8M6l7N4j4R56K36o84o89M67k87k56J65J1mj69J00J01K82m12J59L48l03m24J09j90J64M27
27B14n83N00J028p8l72
32G09
##PAGE=	F1=23770.222292067603121
##FIRST=	24596.97802734375,	7686.668670654296875,	2.6329722404479980469
##DATATABLE=	(F2++(Y..Y)), PROFILE
-2014I27k58K16l20j271M80M46ll47N50k24j86Nk22P6M16o25j08K21k74j69Q78K00P2M01p63
-1989A18l8p2j1j61K41q0m85j4L37M62m18M25L46n55n58L51K64k5k1k77k37L89j34K2K71l00
-1963a60l12R5M83P37k13p06r0J77K0K86J62m3k49j47j55k5R24j03n88k95j06j17J33M96l22
-1938a18M8l74pM51K42n50O25O01q53k00N66N2o41o3k05M91J88p8J85n23O01L06Po94m19N3
-1912c09L19Q4l71k7O40J71j50k16l84m8K21J65l04j10M24k29r5j35L91l3l70O36L09m20l92
-1887b33K56K42P4n94m03O93K57j19k08L5j35Q38J00j021J66K93k58j28j12P85M2p81L14o6
-1863C7j6L93o46K27K01O7K69J69k96o54K99L17Q9m93N9Lk57J35K94k00k81Q4j75L34m30N07
-1837C6L3Q5k62k63k5M86L39k06l61l43O81K11j35J8K01m32n10M18j05J42j23L64M79p42K27
-1812B13l42N9K00K47j40K57n54K9L41p0m49r1k01K65K67p9j73p4K47r5m35O32K21m52K0L25
-1786A68k23k91J58j07P8K39j55L4R3j96J21r8O70M1k35J45l01k22N63l15n34N21P88k76m04
-1761B62n79M2L30L35n50j07J8j60K60j10J19J21m47K1O31N65l49l16k9l60K60N7j41j52K05
-1736g4O9j13k23N44k96K64j81rj56P6M36n99o3j89K21L73l73l04M44J05Rm41P30K19l64k50
-1710a45J50L57K23l88K0l18n6M91J27j42l15m94J07J22k99L86L38J0L78m52k60J10J73P02
-1686H25l62j85l9m70l73O58L43j78m15K73J15k73m48M53O7P57p1J21q0Q12j081q99L56L3
-1662f1J12K90l42l43K24PK02L1O82N51k14j172J21J58r8K66Q8p6n7j44o48j38N00l11L59
-1637a3r2K40J10j43j19k66j62K99J59L3M96O48L84q25j034J47L83J10J42m90l82L87j7J111
-1613A106j43n43l31q4j53l99o5L39k08J47K51O04P1p9j94n19m67M27J91O0L00q8N9p43O58
-1588A97m44j58P84j63m10j52j40P16M92o86m52P82O01p60l46M3r1M43L31n94K1K14n66R58
-1564F20l87J16l91K99M13m36n27J6j33L16j68k58M93Km0J00O90L30N8k17q06K04m8n56K00
-1539a10K3q3k13Q77M12n75o60M23k50J31J73N56o41l98K58j76K56p9l90J43M80j34j36N1
-1515f2J56k76K82K03J86j54l61k7p6r2P7P45l93k39p1j73L41m4l65M12k12l24M37N15K34
-1490G19L0m5J60p41l69j84N27P4n93N39Q7n3L79j91l55k36M50N65m79n14o4L49j26j60O64
-1465D33m65L5L58k17L1k51M02Ok16k97k00N1K21j59R9N48m38k49K82J38j46K38l47O3o3J10
-1439c3m14M24j92Q9K88r0j26J20k29J92n07NK99L14Q99l01m25q0O63K3j220Q40M0n40Q2l89
-1413b68M74M12n40J17M9m82L66L17k93K52k14n46O29J91m81l51O70k44k16J75n3K9k53K41
-1389a9K69p35M15k91k0P4K80L75K7n11N49N4n00P1M98n61K9K81m69O03J60n53L79k90o05
-1364d90L23L2J3n6k52L88j56L68l47oK10P57J40n05J25Np6N7m57R0Ll18K56j17n9M09j69
-1337A68l79j43M44P4j73K41l90JK12Kj47j56L99K43m48k1J03K64k32qk21j03K59m7l38j2
-1311d08L39PJ76J19n44L25J71N01On9L66r07n34N10J089l82q36J98J22k88M0O00j40o31O68
-1286E08m34l50L97m88N20l34J2j28K65k22M32L1j57N80J74p13j48j73l7l22N27J41k71P9
-1262a11J68j97O5P1L69K99J93j62l89l89M06L19k66k27r1l94K37l21N37l97j30L68K76k00
-1238C4l30M02J81m30j13M72mM27l89p58L20j79L08j82k54J47M82M02m40K84r3l67l90Q7N30
-1213A47M3N11m46l68k08J52MM4N36N31m72l39o18N21N94o48l56M85j10l8M4L35K89n95M7
-1188H5J21Q2j03l45J05J19n50l2K61P7M72J10m57N00j13J54q3m09L17k85m11O78R43o23l18
-1163B95J19m24m72M40L68n8j37P6L4k6r5n63L15L10m5m09J40j64Q36K62m32n15J18K7m7L13
-1137B66O3k19K41k69p22P85n35P5k02J66p5R49L89J34q41o71M29k48O5k7M32l08M8n98K85
-1112c88j57K35J3L63L67P6k0m24M84j69n82P8L96n08P16J50l91k78j82j68K15K09R5p16M23
-1087a63j4P71Q2m00p49M69J74K05r7m26Q7j2K07N44m83J24o34M54P3n10K30j99O73m66l10
-1062c70L38M25n50j55k6L87k81J79J52m03L61k83K3n1P19r7m13J89O35l87j74M45n72l14
-1038b23LM47J1n34j14l4L69K50N45M27o94o62K77Q39n98l10n46k4J30L59l28J041k76o03
-1014b48k01P2m7K92L63M85m27k58j65k22J33j79M23J39l75J26K11K65m68j27k74J23L01k51
-990c09j3M5K64n7l11K84L85K11p31J21j35K85P12l60p53P0j9K80k22j75P15l57N6j44L63
-965B05m2k68k05L55j57N14Qq93N39j63l49J23Q4P8K34N04n50j36Q0mJ7k9j95q3j80J04P59
-938C50Q03m14o00k84NR46J59m95o84k0K58K96q39Q20J32o65L37Q4n29O37o41R7j68L68O17
-913E70K0m52j85k48O78n89K01r2J93M11N8j34m31L06k47K02k61q0l82O38J91k54m17P9L05
-888H0M70m79p55K37J69l5K0J33L16J24l1o23L34L03K99l39L62o43k98M2p9k1K56K41m26N45
-862B02q9J29j51n63K57M38o2k11k28K84O47l19jk3P3J110j80p92p61O8J110N5j412Q63L45
-837G89m89m1m49O64j17q34K08m22P40j29l16P00L72o40j78n9L31j80J22K98q2l46M06J0j23
-812B35p8o01N57J73K14Q3n73M51m57l49K46l11M43M56o56O2K33J58j08l35k40N24L91n12
-788Fl68K63J66o2L10J7J63L19k25r05L51l46N5O12M8j78Q74J38o75r97o5L14J289r07J441
-763A638K04j13r9M0k48j542L31K51m92p42P75m16N56K15k34j60j07L48N91j21m02m94J82
-740c9J69k28K05k1Q4k94k62J39L90J0r0j14LJ56J06l39R4o8L12k63J31j14L3l48j54O80j0
-713A68j07m32N49j69J04k96M49P14m75n24l89K26J85l9j60Q9N0M5L32Ol59j99l6M7n4K09
-687f6P23J8o3Q13P75J17q32j875Q9N6P91j78m35N04M82q23N3m07L20J37l39K75J71n27J80
-662d1l58K24L15J72k06M97k9l49P48o20R16n2n74m31L98R13j31k39n65q27J273M91k9j419
-638G7N28o97N1j29K26n35J3J21n4M14L13k11k27L8m5qN8J224k01j197J25J03l15K2J22j95
-612c79J58k3L24N06r5o17j37Q01L22j225n9N72N56o56M7k39l93L58K43J06JK63J28n73k6
-587c7J78m10J38k27M62J42r2m29Q56m81l28R9k84K495J76l00j709K40l14O6o37L38J36J61
-563B39o19K10L66k83m97K23L02O9l83P58l20n09L08L53n49K11m05O67l14J000r92K96N7P31
-539I19p20l35J23K76k89j46Jj94P58O02j021l97J387K11j171k86J52M09pm33K47k75J588
-516A399L4p92k13j18m07N2N63q06J48l85P18P20K05l77N81J78j765J210Q72p01j487L32K77
-493B38P75l18M97r31J69q5M13l17r61R28p02N2J391j490N66N17q25L32J054q47m79k12J84
-470e1o0O72m72P41L09J96j040J86K22J149R20j55l85M41J19K62k49m60j060l95n68k23N97
-447F96J99N69r23j34m71R12n89m34N62J256J88m68o20p45N01m60n03O12J15n51J51O96K5
-424E84J18l50L4j3r1p05L48L10J056J094k72j851J929M55l71K22m36k178J58P3j31r1N95
-401D87n11l68k58P77L84k95l63n34N37L02L35j57l51l47N16n12J33j25P02n25Q67P2j055
-378b89K85J78k48m85J49M60O28l02J16m70k9K77o07R31j34p5j02K10j96p31P82m55r5Q97
-354F95M83p54k93q6N7k98J68j54J18k92P03N9J77Lo23j06J07P43m66l38j68J00K65j7k97
-329b14J59J29j80N22K82m38L41j92l65Q1m44O65K8j22N5n25K44j14q1j8q1m5j14K08J14k03
-303c08n1N84J62P6l55P3L11k41m83O74J63m39m45KJ67M77k95l05l1Q08l13l90M03l30K34
-278A48P19l64n33jk39q2J61k9J70J28j04k46k03K37R8o1j67J67j0L99L09n96rk3L51L6J96
-251D52m15k36N06k11m07k28L31L41L50k8j33j30p20O40O03j016P09P5q28N87k04k2o61N57
-227h8K23J072q62q07j62N33o6J92K4lM5Q2l87j46K01kq4L49J29M22J24k28j20n13k91M38
-201G5K64n50J78N64K81p23m13N55k02k67J22J6N62N24k08l39k10n39L39k18L39M65pm0m58
-176A10k94p2M54n7l98J79K47J66m75l68K60O6k14Q30j08n50k45J73L02O0k89q4k8j24L17
-151a42n2k56M68j28O29j69r47N36N37o85Q5N0N25p89P3J89J63l65K09p1N0L89L01l01j49
-126A50m54L55K45r5k62l01Q7N8M06k08k19o2l3J68R04j93o87l08M11N92n17J89k50k29J36
-101a17J59k77k65P77J59p04K92K12k0k34j49J7R4oj61Q1o3j34J45N19m76K33r0m89N78n61
-75d80R51N00l89m31k13L24Q01l53n33l66l25J39K53j31K62L00q05Q39k19k69J46l3J63n47
-51d16P19N38j44m68j70L50k98j00l14J63J21j65j44L11N89Ok39k13j15l18j10k5L6N8J97
-26a51Q6L99L88k17q96O69k21k99L20j83K45K84o89K34o6M7K98l57M70k68P8n07L06ll93J22
0c04L44J33k05Q3n6J090Q4p19l87N32l93l09J18J01J8k53J03J16L57k61l9J63k47k99kl95
25f27N84K44o03K34J082n5k97
32E62
##PAGE=	F1=23745.905946912422223
##FIRST=	24596.97802734375,	7686.668670654296875,	1.7814744710922241211
##DATATABLE=	(F2++(Y..Y)), PROFILE
-2014F27r1K16m32r56O80L37o6l20L56l06j19Q0k85J49M03n35j98J71j66j17P71N2K20N15
-1990I86q41r3M0k16kL19j80k27j6j39N05k61L68M26n60m71%K45J4J45k13k31M21R7j21Q3
-1964G8j95l91K30L73O97j97p19j51J67L8K37Q8n1J59j22k81j42J020L9o84m83j00K09k30
-1940d11N28m03L73l69j46O40J83q46Q18N18p75j89L29N2m09n1r1K06L37j08p0j74P19J12
-1916G73j34o69k81RJ88K30k61l13O69L54j84l14j01q7j49M92l52l8J68k11J93r5MJ61k72
-1891b20L78K85m57j74K83K77p1n57j02O33K11j35l45l4R5P76k70r82N22L75l93l04M2R92
-1867H25k27j031N70j37J82M10q54L14K15p8L89L38m43p60R2K66J92j86j38J36j13j07L12
-1844A67l97R9J13m77M10k10M95l0Qj33m57J25M29L03l50m11j45P41K68j55n3L5l51n30N19
-1819A3j92Q7N1K51N06p24J68m77L77K92J58k90J45n79L36L01j97l34l70J51M38J69k05k54
-1795a79k74M65k93p0M49J3l45K02J20j10k03J04l2L4J78k93J64J86l86j84N13M77j31KJ05
-1770E12n20P1M40m60n74Q22M86l81r5n54o2K68L41n54J6p0k07K84j29K48N1l41j18P76N41
-1745G91m44m04J2l02J86J82L32m54k7K31n8j73R5l02M47j54P2k55J07N32m44m56j2K56L61
-1720A19m85k72M03Q5J7k58Q66M3l77k25P6K36K88l87q2j42rL61J85k0m09k90J2p2j33L76
-1694i4K08j97L67n90L26j60K14P11m34m2P3l96n34N39K27j93l55M01M8k41m17L83J8O63J39
-1669F64P2J39P05j151q41L91N5j3K68j87o85K73o2J34K31P84O11k06j377L62J39j52K85K93
-1645G32j10l96j97m03m8N17l95K21m1K10J03k59p0k91j81M10J39J3N81P18L29r78o60l6J88
-1620I6J51K15n49Q7J70j33J032j83n30m17k5k62k51J95N0j03Q6K73N79k6n3N0m16n21K13
-1595b72N7M02M73l76r0m90M14k31k33P99k3l17l93k74P21M67o19l62Q54O53r14m47p5m2M87
-1570A69J98m64J07J90m29P83k69J32l87J78L51n62m94K53l2L75j52l29L41r3jK30O84K66
-1546A045M4k58p43J29n9n57k4N3M29k66P06K24l16o92J10P7K06Q7L88p53j52K89j15n9R7
-1521a10L1J73N5m16N0k0K16j96L30L27J53l41l74J35l0k04K6P01k98o9N8n07O13j31n37M40
-1495G5l30j82L83O19K0j18M1L03m76o38k4K76K38l83L16N8p2N27k22n94p7M09N62n28o00
-1470d17K8M15j3k28O53k89j20M77l67r0k80M45k0m3j39k47J41r2k17K47M00k11m36L65K14
-1445A76M2K66l29k62M3L0m44M09l39K62L85r8n2N0m32Q4j59P9J16K05R48k93m65j97N53K12
-1419G90j093P18J32o33Ok58M98N95o10r5M2j35J57J87k21L35k33m95M64J18l89k22P18k48
-1395A28k20P1j6K6k74R3K63m86K09q7k07M17NL54M2m18N33M0n14J67L10p54K99J06l49N55
-1369B93R4n54M55l67k78M20j14J14j74k59K32l10M32l63J6K00P45K05n05l4J34J50J8o06
-1345e6L41k1m91J12P9P6L79k89m57n7M91L8k02L09l54o0J91k2k74J5N09K77l99k24j75L82
-1319A18p7m2j86r0J35K1l28nL61J9M1J97m38L33L06L35j98P5M78j000o01P07J056m27j027
-1294b37K36L50l50l3N83l20k15Q52o09n67L70o05O85l50mN0M09k31J3J61k58N73L15n22m74
-1269a78J53j10k74J37J27j8J40J36k31J4J31L68K31J08L3m32n14M11L05k86j71p8m27M58
-1245C3m21L79m36L3K66L74j18m19M48J47o07K83M19j73L25l17m92L03n20M38l7l28O8M27
-1221G5M81n34M09J48m62o38L16L77l2M20l59p1l97l8M01J17L90L94m85m97n59O64O82o15
-1197A87o81O95r8k83K89J35K04m95n1J28K16ll59J34J75n59j47L26j8M81K13m54K02q5L31
-1172D83k05m29L75r3k81L08R40n46k70J92l00o34L92L58k62n9J90J2j16p5m94K84L68j8m32
-1147c12N13j83M24J91m69k18J38k6j40L33J22j65M63m75r15N26k86J30j14J72r0R40K22J43
-1123I24o59n62K27k05p4J34N30m05j11n30L06j30O5K5N44J98J24Q7n13K02K0m85K55L28o27
-1098c32O18J59k05l03j39k35j1J52L53m20J14Q2N09J83l58o86O14K26O2j31m34K12L2K72
-1074C34K69n13M01p14L47Q3o83L55o4N50m73l41M14M16o15l3Q7N44o33M00K5m93M23k81M4
-1049a51k63P70Q3n06J55P27l60k47M14o77l22M6L85J29l38k56j24M39J81M37N89o77o61L29
-1025A02Q03o35m40k13q6P6J20K18R00o20n31j31m4K15L45j22O01k59m22p5R5J45j82N6K30
-1000A46k61NL62M05o06l4k81m2L75k49k68J26M56j37l85L85J80L18n18k16j63L13O42k94
-976B59p15K69m6J75m3k22N85m07J69L3q8k16J39q3K63p2M12l2p96O90r6p15K47J02P6M38
-950C26M66o72k06J35j95P6Ql09M5j82J26N16P78k60n43n8Q7P19J88n06p59j23L73K29m01
-925a42Q06k1q86K67J58m63P53p16J1j99J60N74R7j52j57l76Q18o30k1K06J23K27J52o4n01
-900B4R3j87J16K09j61n83O89J12l85k39P0K51K98m81n29L67J58j9K9R3K06J3l8n44N03K14
-874B79K72k69L62o43m20N1L6k75N79K52o00N00j61J68j11m84K14L52R4n7l94J50P95k30m72
-849a2P5K81J140j73q43n52L9R90K69j410M44K72m04J29l35M28k30l50k8k61M91k31k7O58
-825C60L19p65n9j27L96j38NK30J32k19K51m9O2q8r46M45L64L68J66n59N31n41o79M64j68
-800b45K4N05o13M05O1K11k84n00PN58L09n57k88L05K11j91K84k6L36L83k62q60J31j99L8
-775b57Q39k3l82P97K01o49j021N9K57J164q85J569K06o3j03r7m01j342M66N4m65n25P98n34
-751c37M60J44m75m0J35J95O27k26k13n48K54K26l86L28L6K5k73%k04M74k1j12n7m0q4K30
-725A18k98L2KL62k16J97r9j55n13K08M01R2M0l37J05J4J83k36K98N48m60l78j69L15K58l05
-699Gl33N1J7J06M26J5l73p3k03K15p0J88O66K9j77J095P31J42p32k229K04MN78j14o6M38
-673E42M85p66r4n31M39j3k17L81r3n36K70l61J97M44K83l98K22n5r5R07p64N74nl96l65L88
-647D43R61q1k20m28p32Q39O00J22j575M51n78L3j54K41l04K3L4j08N93K75k62l87J43L0k1
-622f2j66R69p7q04J19J1k40O5J57m23L25k9K80L65k90j76k06O30O07j218n10P12M53m01J6
-597A07M3l77L8K36J00l1K81K38o35P5m0n74K52j40M58J25J5n35R52m50l06q1k81K544K56
-572B270k78j921M43n51K42p18N43j59L41o37M97L29m86o17N60K77L6n32R22m65n64M28K32
-549A92l34L77o31M50k12Q39r81J35J43Q31n00m29J75L22j92l9o09L20O50M23r73k16J346
-526A087J27j222k20K71K83m2l48R8l48J484J00n24k46k50k09j10N03q78K36K0N26Q74K26
-503A438p03P93L37j661Q46J012n23j993L40N16O10k57K45q18J81k5K77l42n69N48o31L63
-481a6R45j150M23O35j015L44J122q26m79j21K61k92O99j71N76k57Q79q04o01Q70R02J003
-459B927j08m78M87J43K87k37n62p62j161k0m60P13L30K4n06p6l49L11n43m02Q90J240J57
-436A845m84m13j281R01q48O4K26K40n12J27M92J64K23m80P4kj36m96L7N73O42J312k99j527
-412D42J689M13m60K48l83k134K46j56k12K79Q07o72k47j80M29K65l78l69l03M65M62L61l83
-389B29k11l01M97m75j75R7N44n78J130j06j035K90M24K0n54k62L66N97k42O0m59J03K32n68
-365c77Q95p0K9j22j20j24m76P60o04p2J002M65p04m82k38M27k54J9MJ17k62M96N1P39k11
-340H88q56j95K41O07n95l38K04j2J23j70j26K58n0k72N12K08j43O53j43o17j12m81O72jk30
-315B5km06M81j40j61N8r6j13J23J22j63k02R6N08J18n7j84K97K52l69l45P13J59l40o97J18
-289b05K47L34k42j99k59P05k61k43L58l59J80P96k15m34M8m09j33K76j7J0Pq7k20pJ68r1
-263b52j78k1Q2J39L19K56n73K74m6R4P4K01l89k44M95J6o47l7K00L88L20%j20l1n08M62L86
-236F60j249J185j3q63N63k00k65m86N07M75Q54p95r05m4N80p4K5Q3N5J01rm42j08K14j8m6
-210b15M26J30J95K1j52j18o21k23N17K16m89K48P09K11p43n04N90k33k09m6J88N89N46k1
-186A012m14m99m47M68k39K27N13R5j59n91r0j42N49o7l72J23J54P1m47j95M50j04k70P36
-162C62l4n59k42K48K37j70k14o6L2m4K03m3p5K82k61J090m02r45P12O57p45q9j84N26o71
-137c95J40K22J46l34K40j02Q5M07K17k88k32k70L48R9l3k50j66L10o20O74j40j50k79J63
-113b08K34O53k74p63q3K35L66k28M58k39m41L8K43k37k42N21L6k81K15M7J12k43q7J75M8
-88E5n0n8N3k21k47L8O62n36L49m1n37O17l78N92O61l88m28j39L34O89m18n54j53k9J08p3
-62i2k67J87M74p65Q57j80n19L17J21J11p13Q68M25k78l45q4J51l61q7p9K17M2j55j47K88
-37a4O66N8l40k82j53j36k2p0j31oJ87K05M58L76j41j194P03l46k87N15k28K54K85o64K34
-12g3o6K36K87l85M39k60K9l60N9J04l75J31K53J33k52J71j97J154p9o34o9N20m39m29QK30
13A36N3k66P7J24M21j23k35j5j44k62r8j73O77n7l08k02R92pk13
32C77
##PAGE=	F1=23721.589601757241326
##FIRST=	24596.97802734375,	7686.668670654296875,	0.73770308494567871094
##DATATABLE=	(F2++(Y..Y)), PROFILE
-2014B59N2K77n18n06O41L20j14l28J42l66n1R2l08K25L83l72j58J48j40p9M98r3L18N85p40
-1989A67j17J70l79N8M34l44K7J4n03M58j17K41M67m66l44k37J54O1K26j81j74M05K62k28
-1965E4j19p2l04J94K98N05j57n86k16J57L2J70L9m7O77k17m78k35J050K00p20o66r5M77j54
-1940b13K79n08O98l65j58O43J23n78L61M03m80k43M3N2j52n1J7n9M00o9k96J87P58jk86o31
-1914a26j52K0J9L58j46o00O21N09k00l35K18J10o82O88j80Rj49l57M62m7k20L13k33R0K74
-1889B64m73O5L17K16k44l49K26N09N9j69l55j04K38O51o09n88N72L82m30m36P9J099m16p32
-1865b28M50k71L36M11r44L40J52k70O03M30o15p23q2J89K45J04k24J57M9j31J09n13M57Q6
-1841A17o82L28O9M81j36o1po46L48L45K71m44l94J19N38L22j50j22q4j65n55N06k34N0J69
-1816a7J39M93o54J17n79O63L40R5m68O1n54O22K10l03j89k20J79M67J1j69j74n24N00m06
-1792c60K30K19j15j50K11m8lo8L9nm2J28m15M78K31m81k23O23K47j83K27Ro33K76L11n58
-1766e5l01Q11J10n37K31m88j33J94K75m44J82k06j82L31j58J77L0j64j96P21M93m38m53N7
-1742a43j23K4N34M00o29l00M08K9j30k58j45M19j06P5l84K43N35k91o99J50J80K45n26M3
-1718d49K38m9N3L8P75j28k52k57n0M5L40l77j25R7P1K26K12J24l76j31j82k15k6L33Q5l64
-1692c44K64l51O18m75L95N82m62R3J31l09n85L47J38j96j50L48K3k17k56J26J1M63L57K07
-1668G58K19N38j164p40L95R2k01K47O1q53K35ljL70P72N56k16j403N11J28j34J93M91j48
-1644G03o51k46j43L0M90l26J20m9L1R3k78M3l38p6K94J29kO49P29K29q80k83l57p4J87L27
-1618C51m64M96J13m53R66l16n96l91P9l26K26J18j40n4o9K68M72n4L6K22l06m78K1N1N96
-1593C68N13n66k32k38K17o8k62P77J05k60o24k73O73L97m98k81Q27O91r75n23j19q4N54M7
-1569A66m49K52K17l40N85j79J86l71J21K61o91l84M80M1L00n5l89J63k07K43L86N42J72L3
-1545A083k93o95P4j27m48l04M35N81l37M44Q8j05o84j44N07J14JJ64p51K48J21l2j67K57
-1521C0K49J02k52m44K38l36K76j35L28M18J24m58l48K65j1l39K35O07k44j0J44p48P88j99
-1497B80n90L77l87j06L40O59j81j88K08L77j97n30k28j9L49j81J30k2j19O57k29q42J52L41
-1473E1N62m83n28L4M05M6l33O33r2j87M87n17k04j98M85j67J67R1j74l4l38j47K93K18k0
-1448E0n11M04L23K07L06l84m86J20n5k73L22m04K33M60o8j3K5n46r5J81J71J06o0R08l56
-1423E65n12k74M29L80q38M89K53n30j86j38M79P29o05l96N5K12j2O4j25L33k07m42L80k0
-1399H3l07k5O59j86k82l7M9M5k80J35L60l90j29J55k99M90j61K86L8l48N83K8n51K90P7p18
-1373d35M28j46j13M84Q4m91L73m92J84L28j12K18l00l33J31l61N20l73j25L90O00J64l99
-1350B24j79K23L84j30q08O90j20o22P4J73K08L13m47m80R1M82Jj77L50k94r3K02m3m20K40
-1325a58M92L14k87l16n60M36R0p4j37p9KJ00k16R8K57k6j29K40l32L57M72J88m18J84N84
-1300A082q30o23N38R56m19r88J09N74k87q3M81m87J68Q39p06o50L13m29M69k93RK07N04k11
-1276B43l51K23k45M71N01l43n19J57r5k31j64l8K62J56J17k25n7K41L16R6L6J81m79m63M57
-1251B47K09k62j27j02m08N75k12J51m48p0J84M76j6m76M67N4p45P11K84l19K20k23k68K56
-1227A58p13O44n1m97J53K98N01o30O04M00n58p31L28L07k1K27k65J37l41k41O06K04K73J91
-1203I83m86o57k43O12O33n25p23O73N4o54M97l9O4l12j26M3L60J76l57J27K26n60j99L41
-1179i2p1L57K58m22j02p9M84k98l61L59J57j44j0Q71m21k14K28j70o82K01L38m18k3L33L8
-1154A17j32p9n25K81L74j3l20Q12j78j34J80m16O7J01m5k14K93J71k2N88n99q01j31K72j4
-1129c67P0N4J8O93J39J09m37m12Oj57j07J77N77m89k80m07L54n8j13L9P28K0P9P6m72Q7J19
-1102D6k58K99K07o59M02K67j46l78J1j21o8k4L58l1m9n4J84L55k41o02P93J65j19j45m13
-1077b21L81Q3K05r5k70N30o87J27L4n61L53l9M28m82l01M15L89n86O7J71O97p28M13j04n87
-1052c68M62k99L2l54O88K66l85O6O94l33m07M19o64k86P1L13K29k09k96j88M30J14K64P61
-1028A020n96o85L83O64o70m94L38l63K7o3P58O64r35k76j07k81M37M87o15P01m0n84J01K74
-1004A45Q3j62k29K36j00k3M81M44o97P6l44k85M05j14m76K42N52k37k94L79j04M27k28n24
-980c47j22L65M49k65n05L74k0N5O2k46L25l85K11L19j96p91O34P1K18p3K24j06o08P81n3
-955C71q70K66J35L5N82L28p22j83J36l50K57j14l74K20k34J97J04P45o3m63J62L08M34R6
-931A003m68p83j85L94K32L6P05j47r68L2J92k98P22o91Q9k18j50N31J37J08j35l80Q48n78
-907B8l52N90j2P2K15n2m78J7j54M9N96j55p34M61J05m72r6J02J91J34m86k31M88N6RO0Q0
-880C1M9q5p8l52N79J33J93k02L30o07m74K5J97k52N80J82n08L17l02K24l4l89L24J17K32
-855B30J36o42N7P99l4q59J59L35J020j08p70l20NQ14M41j243lL58l81K93k34M2l28K60k40
-830b13j35K02j86O1N84L20p22p7j06L70p8n3P3K77p0J14q4K15j62r13J46M47M83K70n04N12
-804G71n27o04K78Q5m33M62m31O31j13K24l86m27L16L01J89n66j11K45J84k63K66j54M65M91
-780H93k40o90j72q0O0R67j54n54O94K34n14p57K6Q3R75o57J520J65j8r0j84n39j096M91o3
-755C00l86k62P00o63L61J88l84k47L30N6N41k72R5m54L9L99o27M03R2Pk89K67l49L63j2j42
-729E4l7j2l49K97k38LJ10L40j13K33j89l20m54M53J36J30J66j80l08J36L01j52J21L80l86
-704A22k40J0M07L54n54n00R5L0J06L38J8k79P5l94L18l1J61O39k7l33J310O58J76n89k492
-679f22L55l6K90O2K10L35M53p21k63n50N01j33J34M23l23k99j15k27Q3N21L36n29j1l2O2
-654i6J011m39J25k4m03m79P02Q94Qj92l16n63K36P05K50j425K10m53J17j53K8n2N1q9N1N98
-628C02K04l41n25L12j9M7l34N90lk29L9q7j75R4K25o36M93o0K32K89m27J46j02K13Q99j028
-602A19o48L90L38q0J20K21m64j10J26Q5p4K58L54o53J33j94p5J14k76K59J26M8m68R99m56
-577A92l17l10L91J956L10k58k041N56o70M36o82N98n16N07n49O30J79o23n55Q60K00l9n67
-554c12J041n35o34M24R5k8N07p41L70l42O10r10R0J36R94l45m49J59L93j32On16L86K62K02
-529G31q06n3J239L3j226j71L97K85j60l02L9m31J321J47k92k99l30L0j54L46p72K44L66K27
-505D09J084K41r48R08M34j518M32J181l46k332K02Q54L48j93j4o40K37q9K06m51p4K07o20
-482d82O05M94n54R3P67j138N60Q64q39m65QL80m27N23J81M47p20J308m97j311J380Q46R89
-459C012l6n63N16J60L05k17n99n73j846L84m08P21L44l31k71%j66k64m84k69J068J199R0
-436A772n85k37p86M65j011M47k77L91l11k9K41K50M09n49m8J30j10l31l54R63K13J470l12
-413A811j265J348L69n71L28l22j990L59k98k35N21J015p94j41j45P5Q2l75k40q0K87N76L48
-390F63n40n1k13L89m54r3J09K40o11J376j87r31J91O95N1n29m81J43N47j86m6l15J24J72
-366F3m93Q74PJ65l19l37m4n2N16o32j26J032L85n92o33j22N63k29RO9J4j30K63J23J107m05
-340A076j012k12K97L63o67k69N85j12p1k78K28J15k37k03M00J40K90P61j72o45l76m42N96
-317A55o2l39n1k3N15j69j89O0j41l7K64O7j32m23J79L54Q6j85k6N33O5n08j21P39J18k49
-291D80q44K42L13K12q9j77n12N82j51p6K04m06J10Q10o0k55K31n49k86L76o5j75l3k9k76
-266d23K17M6M3K9n9l34J96K76J71n08N01j11j56K13K09l85k08M35K98l02k41j80L93L00Q8
-241E08m3j16k75L18K03j286J434j34q20M58j26m11k48L29P18O31p88r13J91M46j50n3J37
-218A0J13J07j00m84L2J63m4j4N07J19o0j02J5j69o79K79J25J27l48L31P66R7o93m89M98k18
-192a11j43j57L66M47N44J92n16p58k00N08k29P5M71J56k48o02J01j84O24m6l11L4k6q4l69
-167d66J37M97k00m16O12J49m60l52L86J19l19J71k37p2JK29J6p8P9o8J156o61q35Q15P03
-142I06o66k38k67L06n15J91K74R2j85Q8K1J51L12J28k97l48k1K81m9N3j48k3N08r55N74J5
-116A88j53m34K98K96L40k62p10R2M3O4P2O90k20n85o7K69j67j21L07k56K63j1j05K55j74
-91h8l9K58k6j9M6J6l99O2m29P62n14L17N3o08O17j60K51P36l46l91p0K79M66m29m97K24K64
-64C36jl37l92J95O85p24N99o4o84M47J40N7q46J054K66l38j57o6M7m41M7R5L5K6j85j73L90
-37A1N84N4l55k42k00N1k3m3j89j30L54J02N31L26j00j197M32m27j64N50k97K72L09m67O0
-12a98J5M81K00m24M04k56k4j61k13K16m40K56J68O8j79J82l58J130k17l95J24M94m30n63
11a20j89L80J04k18L2J11M39J3l80j94K5l32k03L00N58l82J40k92M96J7j55
32A50
##PAGE=	F1=23697.273256602060428
##FIRST=	24596.97802734375,	7686.668670654296875,	-0.20404553413391113281
##DATATABLE=	(F2++(Y..Y)), PROFILE
-2014g1J68L59n67k08O22L65j55l70o5k92p9P8k95K91L25k55j24K24j08n1K11k01K89N99n51
-1989A39p7K43l47N2M60n15K65L0o57K87j7R1M76k73l42k17K6Q8J46j34r5L51L38k89j99K
-1963a68k17J15K54K09r1k28j19M2j09N6O7m5J103l30p13k90R85L86o66q45J49L91n9J87o00
-1938e36R03l39j59N99J15k90j69K58q5l13k21Q2P2o7J15k79L60L6l44L76P20m9l69n87r9
-1913b70J04m9L00n8n91L13O11j83k87N11L03j011O45Q5M8k45n36L77M4l06M16k19k12K60
-1889E0m38K88L27P8l93oM59L70j35k31k77j28K94M68q55QL75L37l62m67n5J077m95k69L44
-1864C64m71M84L81r09K80Q6n39Q55M52p68o06j05R1J87L16k04J13J50k4j46m86O18J10n82
-1840c53o3K99M60k41j07P9n75L81K64K37m73k56K47K13L59j16j67j36Ln41M16k37N1K48Q
-1815@M41n45J00l90N89L10Q7o12M2n12Q19J27l78o2n8J97M04j60m7J7o51L29l52L34Oj34
-1789i9J9J24j53R7N6k3k2j25J01m98P89K41n42j49N54N3r2L19j14o50L98J88o34L8P56k43
-1763C89p25M63m21j26J16J99q4J75m01q1L64k30J9N4L2k33N39M41l76m19R1Q1j31P63L35
-1738H34o42n86N81J24p7l65lK14k7Pn07M45M75j91p62J88J06L0m84M49R7k45J24J98O26k62
-1712C47k2l47j25j10K74l67j26L39J86J19K01K54l12n9l30k47M5J94m0m06L6M90L01o22N52
-1687B25L15m57K50J33k37o21J64J67j47O4J29P9k74k0r0Q2O6M89M80J95L57j113o30M21J63
-1662A90l42Q1L59o97m6O6m1M66O54L64k51j236N48J49l4J0O11j87p99k65Q1Q8M30j92J13
-1637A20j76k07K18j61O3l43R7J2O4l0O94P04J37n43j05o92k45K05L81k93P56J28p96R34m86
-1612D36p47Q7j00j46M38J3k70j5k46J84L10P2J20K61k20l69m3J37N71M65o39l41j4J53ok73
-1586a82O85J87k42p51j16N42L27l66k25O84O78r36n60k2j50N32k9n93L80L21k69L72r0K26
-1562D03l77R4J78p50k04P05L5Q0Q4l71m7k86O05M61L60P4L1l00o86Q3k09l56j04M97M13l96
-1536A7K08OL9o21k80Q39k2n1o2n85M72j9M5m7K52K73pm28j71K32o61L43j03K38M58J20m60
-1509B5k92L44j6m95N61N04k72J9J70q46Q26k57n06K61l58r7K81O48l39r6L47L62pm40l98
-1484g1k21M44Jlj32k47P26j99o48P0K02N55l79l46ML29L1m25N81Q0k05M33o46k64J80M35
-1458B85m90L54L27j09k91m63m7L29l6J10k70J86M42L05L84m76o07J80j16j78L05k82O4M85
-1434C91n7j8O0n08j28K16K64J36l90Q31m13n42l16L06M89n13K42L43l27k53j44L76Q01n13
-1410C33p38J49M42j25j4o3K57j46l61L58j45k08J21N18r7l39j63J19J05l14K63M95m49l40
-1386c42L47l99M69j87J89K0l74O39K5n51M06j56m23L37m08K34M18J12m52K41n99M56K76K4
-1362C02K17m16m27J54p5M31l76k13N03L77Jk33k42K83N35l89r01R66k72n97J61N0L46K22
-1338D07o18j65J7L66l9j12L52j78j34K03m7n06L87M83L43j95l78n48R6K58j12q5o2j26J51
-1313b42o4J32K20j50k69K63k00L32O01J00n68K43O71n30o87K28Q13l35o11j09N64j52j32
-1290A18K74n14M26O63o60o48L29j45M1j67O5K42N27j49n07P9q8K73P13j94m86K9k0j87j27
-1265a13l17L25J74R8k23j16L44K43p5J6K46n48l34O07L4k05j15j08l55N91l4J07m98k33R7
-1240c92N17J32m39M04q7p59R66J28l71J35j15q0J54n97P42j87p26L19J70M51p16Q31O00o39
-1216D41p62K52L03M5J6k09K46k64l19O48L19K00k6m58p91J48M78M94m30o38O06K74q12M12
-1192A73j55j40n9p4k23M74L78l25J05K72n63j68L28j41J91K40l95l24r5N46l50N1L3L98l8
-1167A39j85P23k47j51K08n5p05qL17m37j35N26J40j54j10l96J90K25l7j07R77j54p05K28
-1143H7k77K68M8l8k94K43K09J46O28o04o24k7O9k18R7P4J23L75J46K5k48k13j23j20q8M8
-1117b88N86n53m16j29K66N7j02QP70j20m3m0k10K37o1n9L04K7m77R0M24k34n15K71j5m2Q3
-1090a81k5L39j09k54j75N40q0n10R35R3k96j73l79N20J65P6m92J43M81n71q7p5j11J73j02
-1065a55L56n09j66K66L17m68J39K22Q27n88K41k10o79M84k78j7j50K96M20j37QN38l58o01
-1041b02M70n65k14J24K85K68j82k70j18K69K6Q5R07m59p13M02M76o49k11N06n99RJ50Q61
-1017F56L67j130m0j70l73N16O66o70M73J24o11K19L34m8j49l47J70M9k1N67M12p17J50m34
-993gm78L11J19k97J13M73k98q3L01m28M82J24p04m0L49J94k62k49M68j2o8J39k32Ll24K06
-967b00O46n5q40M42K07K03j43Nk02l77P98l3q57K42J73l3O45J24o74j12J01k90M05l89k64
-942d78K89l14K14l36P25J23l53L15N19K46o0m20p48k03L31K92L56N70k37r20k88J91p5N68
-918C07n85K65j79m27M35J41K55j07l17P56m17l90O38j97LK55r0m04O5j51N5Q38p2q22Q2J95
-892A32n29o3J56J42Ml93P9M30p1N2R3Q8o8j83j49o5N31Q9J03j73K80n69m12Q8J42j75N32
-865I1P2l47J72m53L20L4l01N42j50K57L96q96O1N57K09j026J73K39P57J1n71r8pN80N42r52
-839B12l98N53m38M57j59m25m15Q12l15k9l8k0p1N07L28n56j17j04K85K4j01j09L28M2J3n9
-813B07L14k91p71l3L92N47L91m19M10m45m83Q3K85o75L21l8N39k53J94l60p5K26J35O2n13
-788b50K0J77P7l00L24l07M54N72k38m31k19j61J25R86l23o51O15J91l61n88O6k3P74l62J358
-763A525J27K5o9k41o03q98M69j40k97qN76p78K64L42k21m99M21m3L76k14L39l04k79O09q54
-738c75M43J29K2l30M86m27K01O6j86o6L7m74K81j71m5K76K31K1K51l89m40K1L18p6J09K70
-712A83j1n30J13M10m8PK49k64k05J08M91M68p27o29J46J29j1J19N0j18K03m70K45N0J00O48
-686G06q8n03J430N61J93m41k329K76j06K3L65K98K23L78p25l76k74L10k10N44M65m76j83
-663F1n01J30k70N61L23o29MnM3J006j34j20o7j97n67Q76P46M3j41k28m69l41Q17L40j107
-638A74lm15J78o6k41J15P8j83K22N36J29m31n91M73j41Q6k88J15J5L74o8j56j26Q8L32o82
-612d76M78r7J83K73m82L29O4k79J116p31o86L5J67K32K66K83n88j33QP7j33K07M51o09J28
-587H3k35L77Q2m85l4J57O9l14J001m34l71n40J039J366L11k37k014N63n73N34n74M88p31
-564d72N38l78O25n9o78j00Q06P2j21m66J079n70o99L67j7K35O05p76L16n18M49q32K53l4
-540c75J191k68m60O8M29o6j0k68L72j46%n84Q7J079o3j171j36M43L53k24l21O4m82J121J60
-515G93j48l72l36K65j21J76n18K43N13r8J334K65j107Q92M54j334L6J339j88k372q7J141
-493G70N6j30j93l73L26l23K25o70M63k34l94O06J45L8k44Q67r01O06M53q69m49J28M89m61
-469f9K62M54L25p01J184j80j499J338R61R14L4o10N17J64L06j91n94n30k017L48j67P45J05
-446A099k21l79N2L2o05m53j16J013J226L4p82j60j99J75p65L60q02N67o1k02j7K49P09n15
-422B39l81L88j29j37l65R41n8J469l19j102R65L55p07M29k69j724M17k07r5M13J165q50n1
-399C87j58k31j48k47L4m2J15O25L07o12K3j55K91m08k5J07P5n37J428j98q53J47Q30j1m51
-374B93o28K2M60j47j50K7p4J53m69Q46J07K55n71m16pL72K28m95k66R70K71m66o49J98L78
-349B42k29P7N4p7L5P6J87J285n69j034j31K37Q5o04k11Q77j80k60k26M12q6m16J50R1P6P10
-323E71P30k55n55o01l04M72j44l05M3J38M68j85k09J4j48J25K79K1K2m57nK10O2l00J93O55
-297E35k02o41J76P19M7j73r03L70L51J39Q7k16o88M72o4J16l9m53J0P69N1n3M46o15m50M24
-271B15j17l11Q3j1k68K30oK87R8n7m52n1K70N3l30N76k23l59M12K24l93j39L48N21J7l91
-245B26n33L61K74K38O4l43j06K23P1r07J239k75p17L30k6l83j28J24R05M43q29o38K02K85
-221A00k72J4J41J95P4j97n33K19O3p5P3N35Q0k65k50K43k62l42L48j54q0j46M26P46k0n99
-195F2l08K15j62o9q2L64K29N16L59o00r30J32M54k11q9L60J73k67m87K34j60O21j7k54p4
-170Ik16k50M0K16M23k72n39M52L99k50n21N09lk85K77l09j20l4L76J08k08j06K74R57q79
-145D8o79P83O88m86l03k24n2k95J84L02L3L4j90J97K66J83J2l35m71K57J96j37J17RJ04O24
-119H65j011K50J84j57m98K79L61O8j24n21J02j37k24L73P92j95o63j33K53j06l3K41o20P49
-95I5k78j99L76r8M8K74j20L0J14j6n06L91m90M50l73J29J63o98O09M2l3P82k53l74n7J61
-69A69J85m13l41O79M44r1n24m38K92P35p51L33Q6p07M15O3J1p11J047R4l31j7m1O1m91J70
-43g2Q4j53R2k15j65M87L47pk79j19k29K03j01Rj06j74N82j62N89K45j37r58om11J80K40l57
-16e93K92L38j51k37J44O91J20m39L49k91q8L5m26L23n49M19J49K4j25P5m51J009k89n5J81
8D55M79l93n72m18M23J47j20k1N9M02J70m58l88K59m50o5N10L99o57N46l40J39j2j59
32f5
##PAGE=	F1=23672.956911446879531
##FIRST=	24596.97802734375,	7686.668670654296875,	-0.63568031787872314453
##DATATABLE=	(F2++(Y..Y)), PROFILE
-2014b23K04M27n75o2O40M35k00m36k57J5k95J08k44K99K06k00j25L66l5j9J2j17n4N74l62
-1989H2qK47j51J05L59o62M65mp52J69J9l8M58l2m84j12QJ32n4n6l1K79L18k95m8o2j76K0
-1961c04K78n1J3J53q0n6k42j18K27K2J191l93r26m5N45N90n07p29K33M6L5K25o11R00k71
-1936A25j34N10J79on96lK90l68m24J74K18o3J90m49K14J56k08L79O33q4l17n22j65K27J6
-1911b8Q3om42j5O10j16k16P12M43j212N81L39J00j97o40%J59l49M77j83m66J99l25M39L08
-1886B55j01m43L37N51K44l07l10j34j02K74K44r48N29J13K69k08m10k95R19m78K55K76o88
-1863a58O47L21q14J67R7o31Q24M33q18m24q9N8pM10j32P2J68J76l27l71N72J86m69l33L31
-1838a11M38l36j40J48k59J86K16J86m38n8L05j40L16p7j81j37Q5m79L08k10R9L06j31L35
-1814B31m23J25j32L54K09J50o95J11m89R00P8m23K8P8J89K70k94J03K28p15J44j79K81j62
-1790c3o7J00K4k16J97J62q1p5k00R9m58Q96K42n69j19N31m6L9K90k23o06M57P0o98M07O61
-1764G84m47p24L38l67n5N9K48K94J6o33Q8L45k67j67P4J92k43L17M34l19l19J23K55k73Q22
-1739E75K50m98p95O43K10k0l65j5Q5P0r5l83M61M24j60p98J97O8k19j50O16k5l98J62K12
-1714E2M38l33K57m60q3o7J1k89k6L12L28M2J74L36k87k9m01k08J18O0k28k29K80O26m5m91
-1688a42N00k0m00M29J08k10o52J6L70n6P4j27K57m47K42p4Q6k07K54P83J21K14r73n13M41
-1663G4K68k87l60O53n30k59J18M8N15M67N5k99r36N24J99J00j80O29k24q78j86J94J24L54
-1639A83m7J52l67k60L83j03pm00K86n0j07k2N57O78J45j64j29r79P5L9J91j39Q57J55j042
-1614a15Q97n86l03L01m61J3M94r8m04N1k27j37J47M79M1J25j61k08nK23M65L55o40m18J79
-1589GK67j8l37M97K16k44o83O0L45L16k33j98M38N77q10n27Q8j55M39Jn93J93M81j85J70
-1564A12J9J96l67O4R7n67j17Q74n1k10K45k98k68j77Q26M53J67jM2k66p09J43k41l32J15
-1539b51M38J54l98J6O2J51m73k08P65j42n9j78k63L69o2R7P6J80J97j25m91K01J37p04K49
-1514b62o0J3M36J50l44k37L89m8n29P50L70l32J03J33q40P37k90k94J26l10q8K02N86m26
-1490f5J42L83K87O3l70m66k94N32J65q6k54m90P19j35j21j84l3N32k49k12MK34l3l91M41
-1465A19K01k36L75p24k10N80M14p95M12N20o7n54m50k3M33l25J75O0j27N55L01M92n28o50
-1441e2K28j23j81K95p1m5M35j21l8J36m14j08J25L45J54p16P46m12n32j11l3N19j74J04L21
-1416B77j78j69k09K17P96l62q21K31L97j89l0o4J70q0k23L37j94r7J36L41pl47l36J91K19
-1391Fl79L84N43n17l52M56n38M70j22J30K2m88N58L4m37M79l60j38K33n08N05L59J22m93
-1367c1K03n68M35L14J66R3m95m90K55J71M13m06l01N87K02j71m9k30L30N45o76m35P03m48
-1343A17l82J81j31M56J39n56K6j38K17q2m0L30j4j90J67m2n13M41N30L71j47m88m90j28M19
-1318E3k13pm8j71Q1O0J27K35l21l39L02m8K04O21Q8n70K41P29k48p56r3O67j71k19j87L36
-1292C53m0j90J6l11M98M18m44o07M26mk88J9J12J28M62m7m41k93J73L9R07n9m65j34P3j26
-1266A75J2l60J19J95O5k60j44L97J78k35N6K34o32j22P29j81j11j57p4k47N12Q2J33n56k89
-1241d81k7M59L14l22K73k27n29Q59rl08Q4j2Q8Pm19Q38l71o03J73J16L60o44Q63O91o74p59
-1215b60J42L41J10j23k17K62j90l25O01M31J53j92l86p79L50L49L46l51n28N80M75p97J59
-1192A51j79m24K73O4m14L28N30k55R1L02n69l6K80k57J10J44m02l08l2L14r9M14m58N23J2
-1167A03k09N22l5p8J55L7p03j68K75j79j65L93K82k53j85n2K8m1j05J68R90j14j187L29o2
-1142b54L18J6j9l95K31K31K96O03n07m17J04k63l36N4J73J61N3K16q6j27L2p8j11r4j97N46
-1116A50n91k05Lj0K67m9l8P16j82k13k26K86L88l52N5L37k05k40l7M83l81n16M25j6o5J95
-1090b1l01O23j45l53k00L61N4l89R95O3m25k56l21N82K82o5q20N15L17l78k14k51L47K3j29
-1065a06L11n53K4L2J93k90J57K42R04l63M4k77p53M71j83o5j0m1N06J22kL36m65n95M87n03
-1039c77j30J70L10K63k13k05%J24j75n5J014k97o86L29L21m59Q0L94p51L0M03Q20O2j102
-1015a30M2k93j59L10Q29m39R3J59n33K97L48k23j54l21J17J52p1O03L58o37J78n37m25n5
-991d91L92q3O0K77k75J15K29o79M17M75p35m6L15n1k45j4N64l1k23J99j51k47l22K54Q75
-966E79Q5p30J85L02J79k38j89k92j38P25k7p72K49K18j10O13r9n11m9Q4p2M32o73l7K42l83
-940d27J27p7K01J50k06L90O85J43k12l99o47j92K74L01N14M25k86p75m87J02J12L84m46M14
-916F8o2m71J72J30K78p6k74N69j44j25L43m27M5L13j66l17J69j46J24R14J8q39k42K98n03
-891c51j71J97J14r6J0P7K58j86J22J16Q1r6k81k25J88M36R6N2j97K08n56k10J48o4l4M28
-865F4o0j46N9m81M13J3k12P44k82R3O87j037R7J42M05r48J28P6L64K08k77N7J7L12N45o26
-839C55m94N75n07N76j17p31l2O30j79Oj83P2j78M55K54l47r8k09K66J07j67k57L09O1m8N4
-813A73L39m42o19j5J91N75N19l28K48l12l73m9M01p37K17K32L52l23J32k05J31J03P5n1m30
-788a96J01J26p3k77M21k86J62N88l15o3m5l96K07R17n06o13N67P2k77m97J20kO02j72J174
-763A339R7Q2l5k82n48p91M62k59k11K99M17q50J46N34j75n76M12r2J95p2M13j18o07P89r86
-738d17M70J32M6l64O10m73M5J99k43j40M3l43K27j53j35M51J14J31K73o69m53M81J12k19
-714b75O0L34J30n51j6M78O0k2J42j58k17J35N59O02p83o97L3K33j28j32J39N0K97n34J51
-689a10J56nO51j27o17J395M63J86l11j912J81k02j19O01K62J23K50p70l11k3J82j89P41M88
-665I83o44j17m48K11l89L55K43p24M23o1j60Q45r2j65N8M65n93N24O11k0p6j40m77p48Q84
-640G48L84p72p7n07J60O7k95J01J07k20K78M53O7m91n57N43k14L5q7l03J70O31j52j58j05
-615a94N1M61n84L04j32J16K65m35M26J89o77J169l92p12l6l2L42L78K90p12j09o8J06k13
-591a99J54M95m90Q3j58O35O9o17k85J66J07k44R80l27m37n09J312Q01K43k19j805N15l16
-568d6N31m71K84o65L53j80N28l23n61K76O46q2j60k30J002n92o84K65q1L86O55p22K02o39
-544c08M50p57M44j96J306k40m91m1L59L9o2K1L37m90j24l91K29Q54j32j014r7L33L77j56
-520B50l69J15m82R09J40j01m42k84M58o7M3j97K92M57l52J560L00j153P17M12j113k84J440
-497B249m7k228k11J099j96p9k20q9M02n81K83p28P11p66J70K58kM52n28R02m42M71J08q59
-473A29l52O1O09n41J27N41K13k99O36Q9j119P44J147Q28O9n93M91J54K90j64n75o16j569
-450C00j07Q5R31m65L31p39P0J93n70m91q8Q18J320K5r93k25K92J26n17K03j205O98J22k36
-426a22k39J10J124m38p32O14k64P8j32O19o6J259l23j008O04M12q70M79k29j327L72M9p8
-403a08L10J202q30K5k05m58l62K07k7Ok0N99K45n76k0j30J95k69J7P6O0m31J289j91p76J83
-377A1Q17q3l51p04pL31j11j33K66k66J64m48P16K09K75p59l54p2P50n2k84k78P36J75l99
-352A49m19L15J11k75J61P0r7J49k4J79J287p00q71J0R7j35k21k79Q74k17l17k1L30k55l65
-327d64L76j99J7R25O12l43m08p31r6L34k42l7J46l6M32j85k32l6o4K53K14k3J93m01k33Q8
-301a40J7l19M34O02m58p40M55O54k9r9p82L54L54J27K28k85p46L98n9L28k97l88j53O56P7
-276A89J00O37o04n72M14j31k71K23q8j02j0J10M05J05k9m62k74K45r9k7M89l58l35M62K55
-251B72l92q2K63N95K63m46p73L37K09M02J60n83r2J83j7m65R90m28n78K51R0k46j18j09R77
-226F63K94q47k81J57J59l88J43P6L18N8k94n53L36o8j01K44M66ml29m17M46l59J5L11k23
-201a78k99o1N24O65r6m90j10j20o1J6N5K56OM72M43o08p38J81L30j92k71K30J56j58k81K66
-175f3j19N36Lj78j85l53J4K81pK56l07l84O9O40K2o23N03p5k20K02l21p6r6N29K10l39k34
-148c15M86P55r78o04O58O25k46k86j80l83Q9J47J02L0K84m61K90M35M0j37l65n71N19J39
-124G3j20P4J74K07O47r96m3L17j19m59P7M43q4P3l77P1k97k23M54P38j68o85j44K15q3J7
-98b18K09n09P07n08j11L47p8K20K26k01N5J37p2l87N64n64K24k13o0K25o56M92J61k07Q49
-73F32j41l99j01J4l6m55M1R26M98j42o27m84M62O90p80N4K46o49K55n1Jl59Q58m7l09M2L6
-46A75J28m87J95j1k79J87r1l8L35K3j27j17N1k15K73k26N8M0j45P89m20O51J44k77o53l30
-20c67j30J56J5n5L6K56J51m37J65P89J10m03K63l59j73K01n18M02n24M16J74O2j93o4l52
4c79O79k69K69J87M76l65m22l97J29J59Kq0l9L11L56m57n89M90l91J32M18K23q07P44m29P0
30B1n5k33
32b67
##PAGE=	F1=23648.640566291698633
##FIRST=	24596.97802734375,	7686.668670654296875,	-0.21189343929290771484
##DATATABLE=	(F2++(Y..Y)), PROFILE
-2014g4l8M49n12n6O91N16k46m95m61L73n10J87k14K83N0j97j83N70P4Lp6P9n47N27k29M4
-1988HJ69J37K61K18p52N60q7p91R1J2q6L54J86o88J45k4K50k41n8j3K01K11k04J95j87j84
-1962c17j7L61M8O0J69j32j52k81k11L57P3J051l75j051L55q3P55k95o37L27l31J02L31n50
-1938d43P16j44p9L73K97K34p60m13N51l97n05K82K73m6K66n49j8K17p9M10N12j35j29m32
-1914Bl45L52J32j00k9k97p5L80j0j67P85N10j310O14N16J61j28p51l00K28m05M76j10m98
-1890c69n3j16M86K65k64l39N07M98J65m15l87M9k4J96mm73M74j65K07kl31m54O41m66P63
-1865C89K10q58Q28K28o95L6J83m19M07M00o93k27j55L9kJ97n3O1J24M28l36l95N16K39m08
-1840D4m09K14M10m27j53K46M1o2K10J07l67J72L41l61J30r9j62j28Q6l80K33j67J83L47k30
-1815a81J60l29J88R5Q1O1K74p13K61m88Q65N6m40O0J67J47J10l44K39L99o96k5L4J45k69
-1790a43M2J01k9k90L16K44j31j37k64J18l29P89K41n38j26N42n9J17K21k75n35M58l1p20
-1766d18P33N19m74n73n1k59L5N8M05M34j76q40L11K61k54k94J63J33k12J13N29k62k97J90
-1742b26L75l96P58J94k72q05N08K62Rl86n1L6J51j91j33M17M12j80q61J65Q3l72J31P01j02
-1717B27n03J58J20K36l21N20n55L8O8j25j40l7N7M64j1J50L67l18l8l75j63J87K6m51J1M79
-1691G1N86l22l14L78l70k28N78P2k12o75j9O03Kn4l49N30o99M78O0J8j18l24R78L0J56p47
-1665A09m21M19L74j52q08Q16l65l77K41J94M47K50k91l42o10N24K52J84l14O04k25r45m2
-1642d78K00J49K86O6J96n59l8L61j73m3m40M35L1j85k1K43O60L02L3k50j184M90m4j04l1
-1617i8P99J58j106Q01m74L82J67p38L0N54j90n81J38j02k10J64N65j39j34j43k8P6K95M10
-1593E96K04o39m69L37M63k2m59K16J93k43m12J63R5L72q3j78J54L71o32m21J42j40L39Q4
-1569C1l70k61O47p4J4J20R0k81J8L2l43o0R71j82m61M13k15m63M1Q91L84j4l4P0k12p52J91
-1542A91k26k91K40L18j52l22j16M52K09l84m04O81k06m5n3j06J32J8J12J50M8Q6k31m39N16
-1517A78mo04J60L0l01L40K14j57j99M04j16k98O29K00l65K71L7q08N71k91L0j7k84n8J23
-1492c15M83m47M30L58J81K3l14m21k48N65L24j29l76p94O60o5M27l58l21M91j16j68M0J21
-1468C1j04j66J83K73l48L59p05k0P81M41r52L57O39n0p71l80jN35m91J22L05m30O40J80O08
-1443A036m81o30K71o2k17K11J81m3L07k86k8K20k92j13RL95J78r45O07l46m75K04k24K41
-1419b82J36J46J71j68m7k33P5P25k10o17K05K07k35Kr0J26o1j3K82j85l4P5J81N1k67n65
-1393f25K48L82m51M56M39n36j86M95o85N43p8J75O4m21O4N3j66N08n07m0K03l02N15K90Q6
-1368E24n78K63m58K75M17K18j26n13m40L19L82L84m23l48N71R5k73J08j46L31M22q62P0L87
-1344E99o32j15J74k73M86R0k41l7l39J23r8oL22J55k54R5m7m73M49O09M08j13o49m57j04
-1319c28N50l99R0m7j71m4J02J28K56m42j71K33NKM89J65m32K15P44o3p88l61N62L8M1k11
-1293A63P4j8k27k31J36L44K10j15n72N36K6m32J51J23k8L17R6k67o91L83j80J041O9m54k95
-1268A59J65o2J58l41n8K05J3l28j35L87J26l18P5K00o82J91O69l71O0k64n9o7L60J04J74
-1243C61n72k21r8K29N01j66J19l04l33O46j20j47O9O9K34j62k08Q50n70l14m4J10L29m00
-1219a42O05O45o55o94PL95J43j61k82K19j23k68M91M93J15k62k66n93K77K45K63k86m48N84
-1195C02O05p18r4r7n02L96J15l53l1N45j51R1L12n77K01J77m12J98km22o4O0N4L42L06o36
-1169c55K85J8j53L11J82K2R9J04o59k00J88L7LJ14L56m13j74K72j91k58R7J57Q32m5j078
-1144d49M0J83K40mLn06K85K15M22N24l81j89J33n95l53J03K10J36k42L09j55j04K97Q6j26
-1119H2j27l29L76l99M3j53j42L92o9r1O60j63l70k18N73M18n27R6M13m26m8NM12m80k22L00
-1093Fj49j24K82m14P68j80k97L0m8R0k30R75P2m74m12k30N43M30j86p81M75J13j48k10l25
-1068d24N61q9o1K12o00K64j30K7j50J07K39R10j63q9k92p52L74m1p3L5k01M67L08J5J45o31
-1042c2pK58o13q6J72L06K68k17j46J81O4n19j74J079j40n61J29K79j38J34J96q17P9N96P38
-1017A029j97q52l2l99M7P3R08j37k51N6l90L76L61m01j76k09J40J85k16N93L06m38J74o47
-993i7j63l30L41J31J13O4j85J84K07o26J67O78o74j47K85k66q5J23O09p1m23K49j2k43k72
-968d43K69Q00J62n91N7L41J42l36l14l73P7N79j2o70K83K50j66M99k73k73qJ29O5M12q50
-943b44J41J97m05k8L20q2j55m3L96P99P7l14m18m94k30M12J40N04K75l05n59l63K9nL51l09
-917c13L58J21n56N3J36K47q0l24L25K21J64J7o86J57M44k56k49K66j12J88Q56O8p62m65L13
-892A31m33k09J65J06j76L43P0L1k75K42J04M9o5l67k23L12L28J45O7k31R0n78J04J25l12
-867d57J92K64k22Q8k8k86L68j22q1Q28k32k07R30j044Q1k08M50p03J17O7j79N33p8J25N6
-842B52M3M36l62k72M06n18N62q7o26P3K46J72m3k97J00j67M49O2j71k4l83L52R7k18l27K56
-816A1l6n0K49K69n56m83O1m4O11O04k69P1j48k90r7M56p20J83L53J21k94M0J3J98j3R9j79
-789A60l52K04P2k33p2L82j89j54N42m74L54J39o43L00P91o72m04M72k6l08l68N9J74M54j74
-764C4J059M1J60L1k96m37p70N06m72j10O11K68q43j2O68k07n12L50q5K3M5L93R2r00Q76r71
-738d58M91R3N9l52O24m79r5L59l10k31k4p2K78j94k18N20R1J74L06r72q4M81o4l16O7L15
-712a1K18m79j29M97J62rJ6j01j88J30O23P44p22p24k42L03k14l51K60J92L38n96J20K53j43
-687e3O08j47o07J197M16J66k46j366J16k77j46O62K16L3O2p74N0k8K41j82P02M35q74M1l05
-662f0K78l86J72J03m66M89k06k25O30l76K52J34J026o84J81N41j57Jo3n81q02P95L66n02
-638D60o4o59P1J92j76K6J40k22K14L50Rm49m15M66j07j39J60l28L31K99j57r1j07K6N57m57
-612g0J05j46j6K30k70M53K32q64J005o7p09O4nJ22M31L03p73j31j02J85k56J33M16l26N1
-587en4O89O3o26j79j1R3l53R12j23m80k93J259L42J06k31j492M90l2N00l94J4m93J52J0L82
-561B46n49k0K07L91k41q5N7Q15n92n58J44r3L85O35n86M7o40N73o38M26k17J296k45n27j10
-536A21J81K39j54K50L03p15j58k52L80N36j32p17j00Q9K87M1l70J04m41P40J00j58m24k32
-512d82N31k0j9J92L24K66m61J711L38j099M25L39q89m84J483L6k021j98P91l64k6j08J13
-489C78M35o93L12m93N37o97K38j78J31N04p10Q86P6K48k5p74k46j90P51p31J92M32J44J19
-465F46J7K60n72J04J244P92M0n03M43J40K67j47n50q15q28n64J95J259j293J096j127J07
-443B11K39k73n16j16N34J408O3j130m48O25J99k44K6j097M06J73n3l52j36J504m00p49N05
-420C79m63K39P6K78J35R68l26r39L40N65j009L83k04q54K11L16j52L04J079p38R8k69n97
-397a80j27K74j67O7j14N06J87m54j60j33J03P2R7l4K3m37J124k15o46K95O82j24k74p09j9
-372c63J84o5R2K47l21J29l55M59K86K25p75k09q3Q63k82j03k68N91J84m87j04K90j24m46
-348d35K54K30n8J29l8J06J118p95m85J28n3j99Q8m26P81k27k10R4K51k56p3J78k25k1P34
-323E90M58l85k48p11P5K27l46J76J80k16M21j88k52m4Q7L07R5o0L07k64l87m2p9m9M50M34
-297E36n85l89J68N94q6j5m75J17L19J87K93l54o53L02j30N42m61j58j13L05PL5P66n12o53
-272d13M03j8r2J80j85J07l06L45L66O6Ll86l68J60k84L03L56m64l5K48L05l36j01J95M84
-247E33M20m07q78L79J03N01K28o94k89J87p0L9P01n90m07K81J84j25j24l54Q82J96p78O1
-223b1R3J13l58J01j7M49J07l73m94L15k01r9M36L39j32j80l11K19l87K27K95j54j66l09N34
-198B6N60j03l70K4m61R9O0J24J68j48M24M31n07l53J7J89j80m36J39J19J03j75K53j58M21
-173B66J4p4k63m09L40L45k21M1k66m6k36O12K86o66M16p2k47J49l04k2j12O02L01m25l11
-148c02N26O40r06o98N11N40k1j88j79m69L73K09l88J36N08m43N3O32j10l03l48l70M70J45
-124A8n2p0L18K84N61r21k51L79rl38k09N14j30J96k62K5m30j4L87N79j54o44j24J67j00N3
-98b27J33k80N43o06J24J43j25M66J26k41M2J26j45l2N05o43J32j09j29J83n39L35J80k31
-74b69Q82o8m28j40n7M1l29J64P96M47j44o46n75P02O16p68l06M19n30K7j64O2l7O56j29k96
-48g4M0J39J95m28J86j27l30K02J81P5P7k52l26Q7K14j19K49l61P0J95p2R53o43P53K6m87
-22D23l40m29p2J37J8J09o1Q3L52m31lP46J88l16J43m17k80L25m85M56l95K59K02J38l15r3
3e8k7M9j40M65K17M57l58j97l83j21J42J21j52j73K03N66m01p00N80j94J88K68O7p40N93n21
29b49K27p3l07
32d02
##PAGE=	F1=23624.324221136517735
##FIRST=	24596.97802734375,	7686.668670654296875,	0.251132965087890625
##DATATABLE=	(F2++(Y..Y)), PROFILE
-2014H8k82M33l69j14P17N83k63m92n57N27o53K69k44K81q5j67j89O18J94Nq9K66p38K81k09
-1989a89Q1QM30N02J68p86M94j83p56J1l3L1Q5L40o78L32l2L98k95k56m9J10N7J00K62k81
-1963a29k10Q7L87L05M6k5k32k38k58k7K11R3Q33k99j020O52l53N85j27n54L98n17P8L86m36
-1938c64M18P4j2J57M36L73p38p56O48l98l21K16K49m1L55n78q2N4q6N59L64j95J53l34n97
-1913d46M61K49j62j14k04j5J22P4j45P35N12j294P29N82K27j11q47l12J60m62L81ql16l72
-1889e76M1M86K14l58j46M49L45J42m54m52K66Q1R9k04O1K35m10J78J99k80l96M34m77R58
-1865D35J27r30J011J28n84j03K83k47L7L84m60j08j63l3M8r3K9N4O0O72k16n46N03K03l96
-1840I5m03J62L56n03r3L54J99l10K54Qk77M00L43l76r2k46j58j35K2k34K12j32K72L70k28
-1815a40n7l19K78K74j82r8M39o83M25m62P59K8m53K5J92Q2jk93L30M97o05j68K40j5l14J36
-1789h5N8rm01M37L06j65j92l03J42k16N98K36m40j53N37l4J24J80k41m88M12r6n13P56L80
-1764H30m11n31l08J6jQ2N21L89l15p91L87J12k26k73L21j64j18o3O90j15m99K95M16m57O54
-1739D41J55p8p26L35K74pm51n3O9J71k66J62L81M22j98q83j5J73l38J68P34j10n60J39l4
-1714i5L8k19P20o08J38J50m4j27j11j10N49n8J50L68l81q1k81j43K46P2n64J12N68N09m82
-1689C16j32J80o82J72N23L5j99o69O1O99L6k31m69Q19r38O35K22r2ko21Q36o2K18m77l89
-1664b11L45M50or57O73k06m02M24L31K70J8n58l17l74N57K89J81m05O12j72r99M5J99J60
-1640e3K52J18K38p21J56K68k64k1l84M73J71k03q9j3O29N38J7l88j272Q22r3l13O8O00J19
-1615F55r60O32j14P77L2r43oO48k37p96J97N7j72K39M56k67l79j70J31J44L70M59N6o87n01
-1590c79M37O34J5n62j16J08k12p3K08j59M63R1j37p2Q9m73k63J39j18J82J98j65m78N94O3
-1565A4p2J66k6j09m8j4k59Q9R53l20o07N71j48n95J84R16K68j79j7J14j47p92J73k01j46
-1540b32K79J20m38j21J54O98K03m50p27O02j97l6J43o8r6J85R8J54j08J4l07k67O10j62l98
-1515c47J19J28l36m8L25Jj86L89k39J7M00J8l12M75p9q50M04k77M39j27k73o3N1L61m12O69
-1489B47L34N6p9k59k97j59N06M82j32m80r14M53l3Q92m46o02M32Ok00R9j2j13J62j43L51
-1464A51n96L88m83R1Q34M79j021L38O71p2q93l47J24N41n04K3M08o55O37n9O93l03n45K97
-1440A97N2j85J3L99N4J30n37O3K53j61j21j31M17K38r73L31k69l20L93j94j99L91K93J3k99
-1415a52K2j97J7O06j13m02K24M4k77L3q2J41j20K32K00j92k1L3R2L2q2m99n8N68n18M79J93
-1388B03n32J23M73q03O45j05K86J37l53n25R7K15N76n38k71K51n7N01J74J9o59M17l61J33
-1364D6N08J58m00m25j91K12N25L29m02l18M20J27l21J78R4J79J74q17M96N8q18J75J60l81
-1340b34M09R1J25j42n97J08q5OL48K65l07mq1m04M36O64M53m5q06m79R9O47n77J16m1k02
-1314b37q6K4J63K64l48k2J22n6j47J60L28k33K17P11j8p63m88N01K40J31k36j31j20k10l23
-1289e57N93N3J18J76n28O07om50K32J09j65J36K69m7p70K29l45J078J76m29m18K36j4K68
-1265E51k77j61J94n7l90r9L29Q2k67l0J80o19M41M81m64L03l62j72J65J87J9K00n23o6o6
-1240d21j04O14kk6k69k73N26k44J9J17P9L28l30L3P41p64J09k44L5M09k12L08M78n74n53
-1215b20j49M33J34j11l55J37p0j43L69M35Q4k16j14m96J87J70K52k05l86N34O48n95l01O5
-1191H7k74J81L6k92j27L29m2J06L01n74N27Jn84M15j19l55o0Q9K52M04J50o63n1j3q5J17
-1165b44L82J44N8J54n54k13J62J06J82q0L22n41Q6L44m49l27L94nN10N2o81l16L95J58p6
-1140c7K6m95K92J30N56L84l08L2Q2q62l17K42J76R9m82M32j40k53N58K87j62j66k92K33j03
-1115h8j3l16p0L68j52j02N97j07m14R0L80L34n02Q2N02n22j7P6K76m98k7L05l62k13L32l65
-1089d26P61k14j28J42k53J0l0R05P4m47n85j23L89N88k50m93J38q7P2j04j73M19j49O0K8
-1064A24n03M60k29o3j58K5K16Q39n4j36k48o23J59J07n0M2k00L32L89K9pq02O65J39p66j11
-1038d24J26K25K91j65j13M08P6q11K2O91j3l57j92M07J00O8k8q18J68O97O52l43n38j51l26
-1013c48N2p9Q08J75m75k00j90M56L62n46j69o9K23J43m52N72K76j53J54p47R3j41k21L08
-989a68L00n4j65J24K33m77J21N92n67k95K30m04K39Q4O09j08o07K39J43j29k51L82N06J95
-965G72m13J4L28J00m19l28m19J84M01L6n55K90K54j91L37l26o4M9J97O1L49r22K86J76l85
-940a88r5M84j24m10K5L31Q49J9l52m42l39k06N69q2L40J22l09l05j57O1k54N59k34P0L16
-915B48o41O7J55K53j52m86J23N58L87j89p68Q5O54l31j98L15q1K49P47M1o01p55L04l13j66
-890d95J63J00k24N44N0j82l33M14N1J1l4m26q1K40K31K19J18j93o5m89L01L9m90L81R4l84
-864d40L09p2q7K94l39J36P43m3n10J028r16kl18K85l15J09P9QL58j49J74R0k01K28k15P6
-838C10K62m64L85o6m00L4j11O12j38m10J12r5M78j65q5O7n47M82J3k26l20K14j88N8M05J42
-812C59n50l84N4R0L73N61k46p9K1k35o8N09o40Q0L92j09j39r5K12J53l6J43l49k80L45Ol83
-785b95K42K17j39k21M73m60M88J79q27M17O29p98j06L15nm14K0k24L28L44l19J019j12K48
-761I99J28k14l64p81N80p55N0Q03J79p47j98O92k59l50K54k4j79Q8L74L28r27O22q20N25
-737DJ9N2k83N55m36j94M85l74k74p4K12L41j64l26M23K06J35L46j203J92L67j68l85K05J62
-712a77K46l27j97M70K53l0j46o6j12J34P01Q75n76p33n80K65j77k78Q1L00L20o11J65K87
-688H7k71N01j59m46Q58M44J60k46q10N8l03k27O89K20o8j73m70K76j35L78k36N71K73j106
-664a35L45j96L31l35J43l0k72M40l69k20N40q64O78k68J743m91j47N41l19Q4J1p40n28N65
-640E07K81k97l3p94j1K20rjJ86k10J02J91l6k32k92L62Q2k99L71k48J71k5n5j2j28N2N80
-613D23l53m0j13k44J68jM01J87q46O83J92o37J62J44j73M30L59o75k56j82L17j60J27J78
-589I1j78P9mN96O2n28P8j58Pm86O67J32m52j05J074O0q9l06j133N38J97M71l59k70k75LJ47
-562a41K20o25M11R1N8l76K49J89N40n29l70P3j21K77N43m29p0l70N49n07K50j43J198k57
-538G10n19j42k5N85k92K88K76p95j64o4M56J34mm05j75j11R4K63k39n5l36N91P2l00k0k13
-512c90J95KM6N69K80M1m59J748L68r35R9K74o86n75J447L8j792j64L68m37O5O8K13L98o35
-487A46L48l24K95k31m3n42M42K32p34Q54M70NO7o90k55l20Q09p83J34K73K11K88m55K71m5
-462D23k04J034Q44n5l67L94J30K55j58m84j127m7p62O5J584k157J851j365K31R4J15m64j23
-439b93K49J378J19j106o82P51K16O2j24p64k4Q5K96m57pJ437l97o96L37o37K80K25rM18P24
-414A381l04q48K24P36r75O0j66m57Q4M18k55M06P93o02J69l29o49K04J93k57J07j69L65J54
-390B83k97l21j73J29M51K01j24j74m65R37k97m18M38M74j49k46o40m7M2jL53J02k37Pk49
-365d21K52L08J20n22j45P4O13m34j5k37O15K76o56J02K55j76m62L3N17n4k6k3M9Q01q52Q0
-339G2J73j64j43J60n17O56k08n1J43K55j16L0k0j43m7L38L09l43j22n49J23J81m12K39K14
-314E8l58M17k21k40K1J96L28k9j01L05q5l72j94k28L39L46K07m98j23k52N79r7R6j86k03
-289b95K77L03K63m08m05J21k25P27m61J5o8K22Jm71Q33l55p25N22K33o8J2j86K57m45M78
-264A52K29oK4k34l66N6k41L72K31m85J11J23L87k57j76J65K18M84k75r12M89j2M93K68o30
-239B08o39K01r1N56M02p21j78L59J94n2r4m85N34J49o00L19L9J22k46r6j00N55K10m19m33
-214c06K64l08m1N86K28k42R3l07q3l31L04K96m1n6m40M65M65l8k47M2p29K44K0J18J58j75
-188f1L53L55l36r9j01Q3j75k94J12nK25k23K78l35L44PM1l05l60M17M70l81j74o0J38k61
-162c47L48M80o55K83Nl26K31k83p7p1N63L67m45l84M46O29p11p25L00M30O4m0k02k40L98
-137C8L28q53K06O47k20l94Q07k52m78k27l7K55J75l2j92M36L16L79q06l58L78J66j76l05
-113a99M47k13J99j21n5n10K64K96L51j60n53p9R5j24R6K6p8L91m20J46n7j14O24Lk31nJ22
-86A41j21L11K60o92J92p9r8N5m48K12J44j54Q26n1m21j12lK64k02MN36L23q8n76p29R82N64
-59A040p00p87O02l58j92j02J84K6M71j26k33o1K05K24l19K24j93k94RM95J61k02k93n19K25
-34e13K40N0J58l80m0L12M0J031q35R03j07o82q6l66p6J01R3J10j02K6M38l62j89N50L50k00
-8D64j2m22l90M06l77M89k64P6J99J99l90P7K69n05mM07K67M01l51J7m07k64J51K17k37k94
17b78J23P38l17o38M25L8J84P6m2n82K28k61K80j44o9
32b39
##PAGE=	F1=23600.007875981336838
##FIRST=	24596.97802734375,	7686.668670654296875,	0.43163478374481201172
##DATATABLE=	(F2++(Y..Y)), PROFILE
-2014A52m25L92j88q9O18O02k12m09m95L81p36L37l04K75j20l4k8K86K80j0n7M19o95j6k89
-1989c65J16k37O76P78K55p90L05k51o82o6r7K27k82M31k34J66N4N24l51m96j06qq8N53J23
-1964A55l24k04J94L75M72O4k05l30l21j68K69n1O0O28k20q60P78j77J40j28m54M14l64M9
-1940b08K03k93J51L55j0j31N43L68o37q10N54l55j54K06J56j9M11n51N5o6j38N15K01k18
-1916A28M25k42p76M21L14r5j78j99K5j5R6j18N84M69j167Q32N48L00j66r07o8pm71K18Q5
-1891C6j14l53j07M92J67l23m8K64J40J86m28l54L39J72L4j95K59J3n94K16L44k85k72N20
-1867A09l19N68J0p35J040M1m96k28L32r2k34L97k83k2o1j16L3l36J31L0j6Q47n3p27N11O3
-1841C94m05l44K40K82m92O8L25K26n23L35p8j50N41L09k80j84m64k36j56l7J80k6l8K47L68
-1816A02j29j68k70J99L58l45q4M04o30N36m06O91l8m68r0J56K5kj33L55M97m89k88M05j42
-1791D6l26K02j5Q1l34L55L20j73k29k93J52j36L80K13k53j62M54l0Q8J92j27n03L35j05l15
-1766a83O72K98l57n81l57K02k3R2N47K71l56m83K98n6k06r6M07l11j02m9N67J06o84K71L81
-1741B68m34O02P4J7o22K01K60o1n36M0J24J06k97M47L59M03j82p85l79L38k36Q4O81o0n50
-1716a38J15k05j32k8P97o06J50J66J54j55j84j70N55j08J76L72m34j69j53j51K77J82n23
-1693b12M6N38M00m86Ro2p65O47K20k6j44o19R2P11P6l87l34R22j016O05L52k13Q9o06M36
-1668B73j21M12k83m17K32M86J36r37M08m3l73N96M48K6k04o66j71k75N49K97J23m99O56r5
-1644E58r83N8K29J62K48J15K70q17K16J32l17N9k23L95L12j71k02j74N65P30j07m84j095
-1621e24Q70j29l74J44L61J6o39M48L02Q56m3j060m8P61k38r71J58K16j24K32L22l00m88k14
-1597d66K12J66M52N77m8p38n29M60P06P4n76l93o2j73K22K35l76N38K78p6j68q7m51j34J36
-1572b21n7j32L67j4l58K23K26r2J20p6R9j13o7k93L04Q20m37o22O87r9o42K16R02J21k93
-1547E69N5J70r5q11O6j92J03K85j21l85J2M83P25J59n66j039N30j08l8K26l8k51L75P4Q8
-1522B76k47L0l29q5M85l19p8R1J91k82K9J10mj95L50m20L82J22j21j28N79j51q97K73k38
-1497e76P61j92k21j40m1K49l31Q04L24p8j82j76j64p7L29O22p4n49p94K12k8J086m52q30
-1473e18L58J16k85J81j74J20L49m70N01o19P5k6k6Q17M91j023M05O12j27r01l63L19M38m79
-1449b29O3L86n09K21l49P05j9m09K92J97n4k26M90J98m8q09K44J90m0r2k84L93L36q34k9
-1424b16k02NL57j94l77M23M59o8m52k3j11L8M85r3k12K41n0l07L2jJ50j91M24J15k49j9Q5
-1397D9R4r3J51l69k76N98n69M72j4o96N05M07q30O64j80L98K27k53o77n1M33P29n47o77L20
-1372a85J88M59K9n5p12O64l33N1N35Qo67j27L6L2N39K71l29k02J67M91j96J99N14k34m16
-1347G27n31P06k40r25L97J36m63K44J36M32j90p80J21j14N6L75K80l39j27j46l14M17O53
-1324E11M95P5q94n53L39P32o75K6k4k54m0j30K37K51q0j0Jj40j13j49L78j19K54O30r2o73
-1298a7l97M08M17R3k95k13l49rJ85L15k39J34L27m29O08o1m21K95R5k65m0M61J79o83j05
-1273fm33J007K33l79m65K79LL26j99j99J69j19m16n1K48M2p1k05P1m64N62K75m28N21l59
-1248e8l74L60L6j58J94m14J55l3j94M44J48j50j67k75O57l56j5K14K6L24m91L30M97r09O02
-1223C93l69j75N75r3M8K25m36l41l11M25R3ol56Pk7J6L14K24P0p7K8n20J68J06K38r2k91
-1196a64L79O17m56m34K61j01l3j42k46L4jK9J37K71m83Q23k19o56N55j87k88k18J40N06M19
-1171E43j6o75k08j05q1P8M11K58L4J99l76l17K19R3L55k37K12n89M52K31o74k35N37q1P3
-1146A01J78l57m78N81J49k20N9l18J53K1P08K04l42K28j3j001j37J94J81P9m74M77m3o45
-1122g15P96M64k27j97j92K63M7j52m47J7L32k35JM67o6l49K36J69J81k59jN46m45j67J12
-1097A79R9m30P9M25n72k73K69j98O42k40R7J39k95j00J74Q34K7l81o60o1J31P25k31k54j36
-1072a1k62K16M7l6K12j09J29k09j31M94l55j17k13l1J96O89o6j15j45l83q4J92k4M8j70K18
-1046b0L80K1j12o64R50P9q16j57L9R0L21p1j20O41J10r33J78K38O7j30n95P02J43l4k27p77
-1020f97L68O35N80l25k90k71k22K3n4M67M65m79n53L5M56L14o16o3L6K86L5p32O68K73Q4
-995D23R8p91K33L3n22K39N85p7k74J0K87l54K23M36m64l24M9j82K40j7N89r3o34O8K54n6
-969b1j76M91J57K31k20J1K78O7m80k19l97J07K40J12l93K06K14j76J74k19K4J13K38l8K47
-944E71r21M57J58l42p5M30r7l76o4J89Q24l2l17m22k18j05O61k69Q1m0l20n2M1J07l87P74
-918B56j77k32M10o97J93J59K88k48n27K04M04M96j90m97l61Q43l60j07L13j08L85P16r5m02
-894F66j190K24j13p1K24Q2k68O30J8l30l69O29m2%k7m66J04Q1J72K76J57o2j86l02L02o8
-868G1m72L63rl08K68o5k1K45n80M21N06K27o93R28o74j71j86L0P8P7kK74K09k89K75J17m18
-841B01l4j76M60K08l76R1m5j78l7l23R48k21n22J10j1N01l28j22J55o53N80p1j92k69J86
-816a18j91K40L73N5m37m00nK11K32L65k18j58J46k05J7O02n46o3L42k83R7k79L44K9R8J39
-790C87n56j90M67l8n02N56k0j37j15M95j90K32M1r05N57M43q53J88J17J09m81L84k56J74
-766i3K66l71R41l82K95K36Nl73p87O39q62J79P14J67n74l74O07k93j39J36P4m24Q1L75N70
-741F13p24R0m37M49q8L0j80M68l27j85M61m15j79K17Q9L44j3n46K67L99M9L84j244J60K62
-716e6j85l62L25m9K35r0k36M03L56j31l37n0j9J66P80R57l85p26q00J1J11q5l50L71K58m86
-690c74J75K54l18L17j65j95N33N16J96k80m17k5k67l81P25K89j94m07J60J49j91M98k90L96
-666G04Mr66N26k56L42k37K28r3k23L65n02k43O24J220j268O82K307j900n32O05m52J22Q4
-643A141q55j85L85J60j56j8q64R3mJ32N0K51j82M9p9o4J32k28K94J70m13O05k00j49k51J15
-617g1J1j39R5N44k70j12n1n12R8K82K91Q0p54L72L51m46J58L08l99M08M66m40l45m07M28
-592e4J5J27n0j13J29l3M36N8l84L18k19r4l69J42L45l55M1P90Rk69m52p95O01L59M38l76
-566B45m97j5j18K09P1l56M49kk79K5L74QK17l72j93O7k03J62L82k95r0rM31l49l6l3J044
-539H37k46m36j68j10R46m35R7K42p16k44K67L93k87K53j72l13j61l3K94ql27j11L96Q0m99
-514d61N77k82l06j0L81P09J60j26m54J690L71o66j59K44n25o13J339m4j555j28q2l81K41
-491h0J70K39K68m72M52k48K1K25l25p16P07j61m49P21N78j89K85o64l03k35O86m33l44K06
-467f1M81J29n53j3K91P3M61R23j45k50L61J31K66k15l20j506N35o79j96J684k054J681j295
-444b71L70k05M48l39j20P9J162J57r38o18N75M7L76k25l66m27j23O99n62K46J185l80o62
-421A08J98o32J15K87j93O86O04k39p53K31Q03q05k46r0l05Q0K90l00N62M02m76K38l68o13
-397d16M09J26k52J16k01K07J57j58m14J0K43M56L05j49m74l65P17m58r8N36K42j89k68n14
-373d32o1M6K3M54p1p6j47j47J61K52pj56o4J11K93n05k1m5O11L51p11J36K69j9k67j68M42
-346B52j26j97q0J14L85q08O12J55k18j05J34m89M76j63O7J65L29L8K5j62l9q6o0K05k29n2
-320A43l93J04J93m04J71K52l94L62k98j35J13J90L63j10j66J52R1j88l23k33N46K19m1k61
-296d7k5o20N88q1K12j8m89K93M24J14m32p4r8k99Q21l53J03l0L01R3p67M80r7o19N92L90
-270C62k18j88j5K61l72M44N9j12K6m7l18j1o2K69J35m71J47Q0M68j85k50J80o3M75r2r89
-244d87O17r9L79K88m44p80j1r1R85J45p59J07L57J06nj8m55N1J04l25M40j4J28j24l39j46
-218c90N92L30m09l44J74l77L0P10K01k22K68m52l02k38K98K98O4L4m84L77M03Q8j48n8p44
-193c01J63r2O3K44n3K47K43k14L8j24J1j63j72J46K2J62l18L41o38L96m1J13l38j25K08O11
-167D29m40l66K85R0k54J79N73n90J25J41l23L75l09k41k3M48M13m08m55L09O58m65o46K54
-143b41K93j31J07k20oM36M47q31j10O70K3q21R17l55o78M3N9K02J63p3j85N32K63J34o64
-118b6l87L57L67j7k07L11m31J20N1j60m78N79J67Q5j93m43oJ1o0J15n6O4K83k19N5k30J53
-91a95M73j06j76q4J78J18L68p8o35L24q8m3r4l97J00J09n4O81o9l79l1J09L80j27j32K23
-65C75J82L2m25o47R65N48n88j107N34j71p9J45M7j61L50j2m8k83J10K05j83L32j63k39j60
-40d41O12J89m45o3k51M9o0J94R8k54r8J72J82J014j008J086k66p41L1k41oP0P6K0j36R4M75
-13C52l03k77K02N57q1j92l58m77M59k75N01j37r8J60K39l67L21N08o60j19J68K75L28l16
10D10J73m54l52K24K98l28l42J13P95k20n56J91K65J29j35r1l57j93N59n1l56J63
32a15
##PAGE=	F1=23575.69153082615594
##FIRST=	24596.97802734375,	7686.668670654296875,	0.47087430953979492188
##DATATABLE=	(F2++(Y..Y)), PROFILE
-2014A65m02K97l6L7M12N42r8k67m83K03q06M26l51K12n6Q5M1j9L13l4j5N24n66k36k76M5
-1988c43j08M25R95M45p68O6k62o18j22j24L70n57M10J89pK27O14m25o67j91j34R4O50p4l23
-1963b38j30J98L42N24J16k70l75m17J3N30k74o5N27k06p14P68N6j07l64k96L41j04R8m0j63
-1938b50J75M83r8m45N61K12m98n99L92k26j26K93PJ27L33n01J68L8QJ68K5j51N63j54p72
-1913b67J27K88M8j39k76Jk3P9q3L96M09r54Q11M52L89k92r21K80k02m02O7J21M3l51n9M24
-1887c4J21k13k3K5o5K73k57L2J7K03K5l2J57j64o69L12L97l14k00O46k57J81j20k27Q23j2
-1861F25m35l23K98N7l96M25k35P3J13j76ol50J24m8p3Q68J14q70M92j49m12k24M02K14l73
-1836b65J63K67J57o67M49j03%N21K50j60j71n96m03J64OJ71k60lK08L57Nj57k03N9K97k32
-1810a46N7N3n69N42l09O96j25m63j48m8N1J16N3K97M23l95l98N13j94l36K34j04K00j99K30
-1785C1K58j60k33k30J34q8J61J55J5q6L00p3J2K44J9n88K54m9k19N63K96l69o72j00R8K7
-1759c00O4M36J71k85j06J85k00j54J59M14l02j83j37M25L41p65J49K81l21O27p1K0n00Q0
-1735B8K43j38m66J77N8j1k60O36L51L28j35n73p54M70j00l3N17Rm74R1l03M2j13P15n54P2
-1709a77J50L97j80k44j60M99j57K10L90m37k90k7j79K89L21m17p5L92K57l32J04l11k32O46
-1685D37j69j46n7n12K1O57J32m49QQ00j062N55M08l18J57n30O8n2O24k52m72J00M91K85q38
-1660a14J22J29l37O97N34k44l80n82J5k33M46K78O5o20O91m7q58O9K74J50K50R5K79q27J48
-1635@l2l06J66pK80L88j00l47k50M66Q22k37n09p44O84j56k46J13K15j44l04L62N57P28l8
-1610A361j078n9Q50k28j041L5L50p8J46J48k45m43j43J38J31N45O78j01p12n63M11O48J21
-1587H71m75m67l07j67L68K53m91N20M59nj62j5n60j44J96L0m15M69Mk06j46L83m4k3k3K98
-1561B01j72j48l81N27O12n22n26P40m9o14J72Q28m8l46J70K29p0p75q7j46L15K96k81O0j50
-1536a65O53O58P2o51j074L14L6qJ08Ml21N30M1j7l41J58l00qL13n43L43M4J92k37J41L2r7
-1509a23k08L21m54N53j56j74J33N29j59o29K03r5N58k25j43k01k12K01j97P65L20k10k27
-1486A70n0q6KN2P11N2n84o18J31N5Q86l99r40K57K04l64K83l68O10K87p47P29l16m04J92
-1461b55j63P39M43r42N28M72k01p99k49L65K58m64K95L17m48k02K7O6K38k39K44L42J35l85
-1437A22M07L34j82r67L94L0P5J4l95K70M21o59k84qJ74K14k21j84J54N85o9m54q2r3J4M18
-1411B8o8j09K11r2l15j4J27J13j24M38L0l40J9K47J21k67L39k82l52N74n88M73J32p51L11
-1386a39L11p60N43k56M65L29r4m97j28L23R22n71q59J58L85L82j10j10p27R51l94N3M95j94
-1362D78q75M34K7j21L89K46j99k4q2J457L59J78J029o81j867l20P11m51q35M09Q9n06L2J90
-1338F7O39j48p22R3k75J51L63K42l40k79k17k38M13N55N18K22q79o11M93Q03o74j60Nl13
-1314b92O8j69K14K05K25l7j46k00QJ49k9k42K89N18k22n16k07L21N66J1l88j54l08J89J84
-1289C7P1m14J90L39k57N09j22l88L70J11l31j85O41L80n77m29m36Q63K04l22m17K97j5L34
-1265D53j34j98J46j52l94mJ53J9J94j33l97k74O02R9k74N93k74l75L33p7l65J39k42L86l3
-1240b09j65K20K56k70p4j76Q36m45j70L19m2K20o58O85J58r13J010l91m58P59k8j72n2k40
-1216@j04m32L21M8J22k47j63j5J68L32nN9P8J05o31K60LJ53L6j60K10N40l40m99M37J1k23
-1189F4l19k66K83k08K1J98K17k13R10m28m93M20k41k86l30K00P35M07j78o92p2j87p1L86
-1165a43r2K91J9K44j29n23L23N7M87l85O4n54P66O4p79q6N65o5l94L14j53n38P81J64l64
-1140f6J26j52qn4Q35M5m90L69j11r36J01r1L18N0l15N02K2p90O66N71l20k15n1L75J17l07
-1114A91n14N2K84k34J91K65p4k40L36q6K7J08j27N07k64m07J04j07k32O6O10p13o7j32M0
-1089d16M46k57L40M2k37j70L14P81o0k96o16m9j90Q09j16r1k51l35J63K07N7K4J3Q7m31L58
-1063A26M60n08k27k21l7K01M82j67n7J2j12j80J48m3N7j87J54L31j2j59k16P56M2p28j73
-1038b58o4m6L34L4j63Q16J30r29L61j46R8M3m98N91k6j45l51m30M63L62N07j64j63l85j60
-1013a89O5R4RO73k82n59l8L18J75n99J70N5K77j16m83N54K54Q3k7p49K75J61l98j20Q40q9
-987C54m31j04L44k71L09L81l79j99j92j3J52j06N57j1n82j14K83o9l6N27j53L04m7J6K09
-962G29O3n25k5l49j01J31J87k03M1J45j27O0m0K0J52K38j66J08q22O26J28k88j9K33k4k17
-936d5j67k0P36p6k13l35j27K0O99m00j84k01k86Q8K27J71l22P34n4l05K53p13L75J39K98
-911B92l12l12L47q6M67Mk54n96P31l04N1K97j87O20P92k90k19j053n48J4J21K37N1l33O55
-886A85j5l70m25Q64j49Mj7n22K52l5J54K88J42J18k39j96K74j44m57L03k7j41J36n1p9K35
-860H8p35O45J86N13p11O77l81m18L2j00L17N2j41M40J14l77M35J34o18l03j56P84K34k82
-836D29k38k2kj11k30R71k64o16Q9N2N00l62l08K36o41N56q1j41k03J61K0L19K85N7l84m59
-810c87m8K57J70P9j36j23J51j83J14P24m83j36K06l37K92m86L91j34L62O2p20n8M65pl97
-785c62O08k82j64M5N91L9n7k22q84P06K56p69M00j14K40m81O85k10p1J86j74P71o16K29K93
-760F43K93m34p87O26n95R4L87K20l63m92M31k84O6nJ99l64rJ37P72m70m38N7K85k10K4j00
-734c17M26j92j34L46m18m8M02J9L16K10q03Q8N94n9M26j175o3J68q3j59K18k38K27J68k71
-709c52L14N04k58m94j27N6K01Q38R57j75o98q46m18O08l8o05K68J79k45Q3K13k33O7j66L9
-684c28M92N48K54l14l46j38j80n49P60L97l49n02P16j22j36N51l21K26l35j22K10n01L14
-661B25j22L80r0k48K87n81l57Q20N425J786J095J686q736j072P22m87P0Q5q17Q7K97M9o8
-638D36j7q44K40k41J56J96L18j33Q4l53j05M04j82K50J15n10Q88j24m87l20J74k2j19J07
-614h9M68k02j15K2o18Q7L40J38n6o78K01L99j34J1M27m98L97N91j84l73m53K27K00J39j13
-589A34j22J07j19K75N4k74M78k19j70j22k02K83k53J70M41J94k84n13n35M01M58L82m38l57
-565b31L7k48K05m6k05M75j6k67M88K16l29j09j32m1N1k43J01J39k45M6K49L23j92l42N7Q55
-539E96j65k99k31m0J126n12k14K03m92m33O99K09o07N31km92j10J03J1K32o18J95J68J29
-515a3l51P21l56n76Q5N87N82oj79m95J576L29l44k76K54m45o22J203j78j339j00m10N2K61
-491d0N5K13M3k62O14k48k29N36n14n90P28n00l8N69M06k79N06o66l34n1M28R5r00J90Q44
-466E76j61k31m15J55O62O4P95q8k45L50J38K90l01p9j687O00m52r9J135r52O33q17K75l97
-442b51N43j57j19K6Q14J55o91l95L29k71O39k83N7p30j16P09n63N14P81k97o53J23l50j48
-418c34J29j98Q42O17j67p54K99P35o08k90j2l82R5M4j69O37K3m18K90l79m64M16P4j38R4
-393a8k17N5K11q8l75J40L20L64L89j14p71j08N63o20J25N43L5k56l04l68K5J72n5L79k28
-368b01J04j99n3N7J39j22K11R1L4n9m71oL26L38L62o45J15L53J73k16j83K28k34k57k81L29
-342f7N6j52L33J25k35j31J32l30K16q7J13J54M34J26m2k03O3j25l03J49j13n1l43Q1K44l35
-316b91K0K73k48K27l54O8R0J08M27j37k46j20J96J25m00l0N06J16k82k9M2m78J85n5K25M7
-290a5n66M25M04j40m19K35k33j59N43k18J75J9L80J80p30L5K03m80N15M05m13l42K57J41
-266B02k08L73r9k60J0J30k52qP7J72O0m88K36K5M97j28k64K20j53M15N1j136O64j50J78K96
-240D60k29n52J5k40R01k9o20L06K84o8L9P4l26j56j03n8M39r2P4Qn60o2M49M34l38k21M2
-213a29m24Q9Q16K63p5K89o40l93j40K25K68J33J14m53K96L73K39r5k24p19M1k47mM03J61
-188A67J34J11k12J25n9k5j46j02J51J18P9m18M28r91O57j24N0l67K26j53O90l82m38N33r9
-163d7j87J02N68m87l2L12j62M17l71m31j9L16M32l20m99J96O03k08n04K97K62n15K01k18
-139b94K43M46N24p64l51O39J93j115R44l73m94P8j03K78J06j30j25O19J29j19n11l07L13
-116a74N21J00n5K03p30M3K07k73k60P95L0j60k08m01R7rO4Q4p6J56K73k35m5l56L66K95j55
-89I7r7j91K99L99K27m32l54L75q7j4k22l88j7R0N1M92p6l74O4K31L72o9k27r3O6K14j88l18
-61a70N93N53m52p19k70j4L27R9n2l29L31J65P0m22j53J13n0M65p7j92m3M07J49o48L08j55
-35a66j8j19N7J31j42j60pL51R20j180J271m57n49n1j22J07P4l5j15j67K42N05k64k29k54
-10c77P60M1l62k54k91K41k14M70j4k24Q6K90k42M58P28o65l49m9K14K67k33K62m90m51L49
14d9L78m09l02J37P43r8m99n2M69K6l33p8n6N3O62l01o23L24
32h
##PAGE=	F1=23551.375185670975043
##FIRST=	24596.97802734375,	7686.668670654296875,	0.251132965087890625
##DATATABLE=	(F2++(Y..Y)), PROFILE
-2014H8k26J68L5K08J75L90O7q4m87L5q50N20l35M5K7J85M2k16K85n1J8N68l82l76r1j58K70
-1987a30m2R76O50o90j64k08n79j51l6L51l82J0M78j47M52O58m90p12l12lK04M41k24k93%
-1962c43Q5K96M78J96k02l50m82J82P14l79k17N08k21o49O02K50j36p47J9Q7J70J81j86q5
-1938b29L82M69k09p26M57k8k97j64J82r3j66M15j63M15J28m75K37J62J87o9j37p1N82o5p44
-1913b0j75R8K27J5l87j14P9Q9q4K82L24o77O02L54M86m46r22N96l81k84RO7J62l67J86K72
-1887iN0q5J8k24j91L26R3R9j78J58N7R5k3k78n11K74M01k96j59N94k03j21j19K32N16k8l62
-1860A26l48J35K25m72M37k47J25K87k02lj70M8j88n9O84K61r47M40l20k56j17M21J68k39
-1836b11K39K44J7p20N81m5Q8L79J87p6j36o32n31M15J04J05m38o9K03L74J22j67j68K4J27
-1811A6k7R1k02m89M32j77P39j82m40PNJ6k6J01K36L45l26n16N59j76l37K17j83K95r9J78
-1785E7J43j21k07j29Q7o8o8N8L24O2K05j43j03K72J39o94J86L5k12M59L45m53p23K56j59
-1760d52J48RJ86J30j18K26Q6k82k2L78L45k46k59k53K66N26p68K7J31j54O97k29rl73p8K39
-1734A51k06r7Q3p6r6j69O61L61K10p3l03p44K34P3j17K94L3l56O4k30K62l47N39m72n3J77
-1708a97N87j90k73j39M17j76K02M16l75m03N5k05K86M62l18j66J91O4n5J43m99K80O35m89
-1684B53l32K6l64m9M59K32l33K78N91j085N04L82l94K18m56j92K71O14l44n29m5N04M49p05
-1660d7j41K90l16O98N75n09m72l30R5j36K89K10Q1p65O61n8n75Q4K91J21K43P2K63p39J0
-1635a05j86k72K73K16K23L54l2m99k77L65Q26l21m49m88N23k15L0m3K19k91j15L54O29M98
-1611A217M1r98l0Q76k40j028m8M24k5j0o8j11k97k5M6N3O31O95j07n86n89L12M85J34k93
-1586D59l76m11k01K76K31l80K68O20O6j00J68o78k47K99J33l40K66j27n3k83L21Q4k56J40
-1562a21M52k30k34k87N05L79n73l66P32On34J33O72k44l67K88K79n8o50o5Q5J23L17k25J73
-1537A90j69P76M71o3o45r49J45J57Q0j50M2l55O28%j30l52L29k17O0K41l35J39m1J34j95
-1512b09K08Pj48j97L31j81L43m01j23K94M28j31l55L03j44L40k38o5j90m26K47p5N49K93
-1488D60l32j74J14o8J09k50O74K36o06l68P9J81M68l10q50J64J75k11K35n8N77J08r13R41
-1464C81j16m45K5k52O08L18p49O38K53k64o09n3L05P5m78O24K48m93n14P19l21j27o1J56
-1440a32M67L33m32K26L87k46q21K82j62J74K02l99NM37m95k39J82J10J4k43K1l5O50l9l79
-1415a32K9k24j03M28L8j11J40j10l06q4K47O8oL37n1l93J15M25J03m11M33k11l46N59n74
-1390a40M88M30q35r3J87o60L26j98L51M25J29l00j21J93J082n86q57r9M82K62k21j31o21
-1367e07J123n35K16L79m01n43N56r5k00Q7K85j7J68k33L244J363l84J707o75m457m26O20
-1345A275n24o77K84L1m99j62J88P43j5n17O4n06K35L25J99l06m59j40j71L34L33N13L58p89
-1321A17n83N02Q38n79l73J5k88J43k1O8J22M78n8l03k16J19M27k45n17K69L86l06l08q8L15
-1296h6O47l6m50o0K4O3m3q2m21K62K01l3L11j71l73M83J72l71l00P70N31m99o62l54P07P4
-1270C04l01k52K66o2L12j07j72J36j37l31K1M7L7M54O5q68n4M12m5n6M79j63k42K53j40j97
-1244c41k18P9L85o7j67J74K87l84noQ68n40k44L83o7M7p16R56k13n87J070l36o01Q28j5l59
-1218B11l15J5Q9m57J09PK50j04k98j6K77L39n2rJ82R1p41L94j43k1J62kJ47M29k90n00N35
-1191B89N4l38k16l26K67k05%K73J05O3Q48n62l10K19k87l60o1J2Q87L59l24p13J80k12NM76
-1165A23m11J50J5K92J45p80M52%N69n13r0m89R77q1o86L5M74K1o69L12o8n29R47J40m45K36
-1139A27m2j31r2Q89m8o99M19j78o68K32l28N05k6k94O23R5o94K96N76m18k11J11M82J37m23
-1114B40n06jK40r7L48N1j27j29M49l69l1M18k56L80n6o41R3l36J71j02P65p71J15k85P3J96
-1088a68k55N44r3j42j70L30P20j22k09m86o5m11P14P8J1k30l03m1L43J13j15J28l1n41P88
-1063C87M10o36m23j86j0K26K72k70J5K15R6j09J8j24N7k60J20K88n7j08R2M54J6n10j49j42
-1037c18j23K91J43k13Q58R6p52N69l86O4R9k71M43l39k68l31M9M43M6L69M1j17n01j44K17
-1012c5K49l37P01l1m14k03J94n6m82L89L6K02k81p0N08K30j10k30o44L33K36k17k54Q48j35
-987D27n63j83L71k06K89M48l13L3l88j7N4j07M61J13n85j83K83j38J21M93l85M05O3J9J59
-962F71R4n55J91k98l61R3K17m1j41P7o4M2M8K1J46J99k60m8l70N18P1k33M2l9J10q4k16k04
-934c74N61j40n8j85l8J18O89m77m07l05M43j26JK46k99N48J44j48n9o69N06J04K56l30p7
-909g6M25m51L28K70j42o69M67j33K44L02k48Q70Q28m55l9o92r84l44K13J62%l75O32l9k98
-884b04m15R67k48qN2o33L36m9J56K67O9K77k47j37K22j73m15K02J7K1L4p3k04K79o00N46
-858C9j07P33o19M11j01o93K29r5L93M2k90M98N3l98O32J36p96n47J49P71K79j92n26LJ15
-833A19j71J9P95k57o40pQ7M84k55o42L75k06M2K1j06j52J47K53L62K44J06m29m71o4K11J29
-807fk03M1J7j1j60K06Q26m55j13N3k78L66o72L60k92O54o3o72L2K79J34k81N42m67j72J35
-781b00O87J95l13n14n20N68P8m02L66l25L32m33R12j42l24P9J21N88o07N3K36N10m50p90
-757b95N31k30qj4K92j37n26K05j27R7j26L11pk3l52P90k03m53J57R0k87J12j85M51r7j31
-731a65K61l97L1N21K2K71M36j011r6P49j80M61r82l27L6R5%Q5m04K92L28k91J82O92l07m95
-705a93k95M6J27Q46Q73K3o35p45k38M93n7o19k2J23n4l3K06p9j45o8P4P45N02K78l26n02
-679C25k74o5m40N63N00n19j68P80m13K7N16l25J02o71P64j29q21K54oN31l4k66K07n90n79
-654g31J033J2127R272K485J088k3383j842Q66l38j2p1o13K20K50l7L3j7p15K34j57L5L63
-632I0L70j04J31m62j69M12j28J87k6n70J151j0o76l05O0p0o7O7L58j41o4J24n56R1K30l4
-606a11k09k63K3J65J89j93M74m83M28O78J1l60m71m0L53J41l8j23nk37J82M8k44N32j77k11
-580E9J71j82l3k27K87M7M81j17l54m89J0N26K86n25P7o3l66J77p8k84M59Q6Q3N58R1o69l62
-553c51J03J20p3q2L4q1k34K06L11K45n7n44M8O71J5k17k95%J114m68m92J61j82m69R33n0
-527C66o31N96J57o64m3L41l74M35o01K67o8J49j26P04m08m56J62M89L20j66j35m60J342K25
-503A421k4k50K87m52n75J066k62j213o5k20L35J12j62J43k37j5P09k67l61N87n62k31N09
-480B73n33J22M16J32l06O61o39l40J96M5O48q62j96J046l75J32m59n17J222K07L24J75l63
-457A009L49J37L02l56J06j536J86j54J3L58J43k61j82k8l06L74L6j17L1M37J18l85j57Q9
-433B06n45P62l22M59q44J54J94l72P36K56j12o51J52p6p1k01k4P52O29j60q75L88N61m11
-409E85j07M4n26O6k48J71N34k25m44K96l64k04K19L5O5M2k20m9K82r6k59J35L85K39M48k2
-383G82j005K33N26o49P3M72j15l04l01k68J89J92j60K93l29K66n0Qj80l2j81N88K47j02m01
-358b08k45K18L87n2L03n12J58M90K82k63j60J4l45j52m04L98J48J61j25J28k33j91K17j32
-334a18p2j0J00J13N27J18j27j48J47j44k97R5o9j04l76P5K98k33j65K82JN5k85J90j2K2M98
-307C61j32k75k23m5M89m07J36M62O5m82J23J31l78p2l0M6N0k46M57K78l75k57K85k07qM3
-281b11q3L00Q7L95K15o81p2L86m79L98L65n58l68M63k9j2L26k19m40RK23j88P1J56R6K0m58
-254b88L87j25M49q2k05K56n4L79R3j217N30j78q7K96l2l53P8k68O41r5l70M07J84k95Q7J33
-228B71j31jl07m1M04k03n1J24n75J27K1N13k01r0j10l20K4Q29L76J15K15p84l60m3Q6K12
-202A00J56K00l77K22L55L72q0l87o77j06l18r0N36L76N0l4l04K15O2m6j17q8J21K50K1n33
-176a21N30p65N39j80j07j95L05l30N07j92l37M89l44mM2M93l77j47M77J05L32m43n78r9J98
-151b02M37j90m93K56L04J9l25L52K89p83J08j80M94M16N28o79n01N89K62j213Q98l00j20
-128c4l3k50L10Q0j51k54P18k3l27l31o5J82N66J56Q3J20r80M5K52l39M0Q63o8l03j37n16
-102c96K25LJ45N1j15K98L12m04j13l87M44J26j16pk76L71O02K6p34J19L15o8k9k87m18j40
-76d53N8J84L33J1m32K7L59K76n5k90l24k9M33J05p7K05N51l18l43q50K11M79l6j43l69M30
-50e7K81O0m82k38o0nM46L6j27J00K04N0p01O18j35k9q3j98K72m6l53m9M95P92j186J261o68
-23A98j42k53q2J94J08j71k39k9K70N22k49p6m14O06J91m05k20j45L3j22L29Q1k59m1M02o8
2A9M32Q94o46n85j63P9K48r4L04m67n68M44M43m55k33J18O71N4m47k77O23j07m97j6K68L96
28D38N42m71q15L83
32G7
##PAGE=	F1=23527.058840515794145
##FIRST=	24596.97802734375,	7686.668670654296875,	-0.15303415060043334961
##DATATABLE=	(F2++(Y..Y)), PROFILE
-2014e3N1M0KL68m2J97K50J11m90j00p41N03k55k28J05K64ok97K52q0J1N54j75m38Q7k92M88
-1987H6j14N47P90n44l39j07n45j60N1K79k03k58N74k43O72O57n22o47m46J68J82J98k74k41
-1963d39J43m0J73L88K75m8k96m32K24Q21l95l13M87j69o48L02L50l5p74J82j88K17K64j82
-1939a33n5N48M18k81q99K18j08N7N5M9j16p7M44k97P16o0n22K77K26L90j66k83o9N89K4p19
-1913B26l32k84L94K54m61l40L10J09j49K84J97m29L47L24N62n65q99P02n15j66K3RK79k70
-1889c90L27R3m8N6Q4m25j54J96M51Ok37N7J01J52j92l36k84J64M19j94q6L58j93l23L75J86
-1863A63J55pk45k78j63M23m59L80j63L3L71j96P4Q6k3l44RL52L69r46L90j03J15l56J76J35
-1837e2j13L06K87j58o77O92M3Q9K10J27n3j31o22n46N93J59N5n42j43J63M59J75k60j27O0
-1812fq9J98O5l62l85K26oP68j93m16R2J21Lj45J06J69L06k58o27N42j50k85J40k14L19n4
-1786a35J96L1o4j41k6Lm2j81k21O19K85J85k11k14K31K06p50J23J06k35L79L54n64k55J95
-1761a26l24J34K8k23J49P9M55J0k87J66N15K13j62k80l29J22N81o94o0m6J4P72l23qk87k99
-1735b10K65k48K24o7j64q0j53N93L79R1k1l6o32n8K57j50J98n1k45J5j07L44m96L32l82j50
-1709e52L13N98j80k64j31L30q9O9M26k57m40N8k40K81N73k50j97N8k12K62J56n88N45O93
-1685I62o51n23N5k00N2K5M10q5L66L52j062M34K81m23K80l94k63O41L93m74n67j70N36O09
-1661E84n78l57M18l12O18N59p40l80o0L7L3J46Q3K02p23L45r5j12J2K55P0K19N9K28n78j04
-1635a71j26k73J78M01K62K51j6o29k72K98Q00l68l10m28N47l97L02k15K86l50o1L04N88K67
-1611H68J43q35K6Q23k84r72J3M19L7j96l21J05j07P2J6l7O66O15q2l93n89J80K71J23r2k52
-1585B17m24k01J96P3o9k05P55J44PL34p66l63M00K72l08J16l30R9j13k8K67n00L68N32l03
-1560A70k81j96L91J82o09j72O87M7m16J42M78m45m04L48L13n1m42J66J78j49L36p9N2m1Q39
-1535A044J84k22n10p93P4K42J93k52m2l94O21n5k08j79L42o0J84K59k65j41j51Lj44K21L
-1510d6j59j24L73MJ21n73j8L33L46j13j16M25j74P7k38J5j15m32J98k2J92K25m33j0K79o4
-1484d9K46l90L85M29o44m4PL19l1j40n82K37j65J47R5J50M43r1p59Q87m7l69j21k98M31J46
-1458A92m09O35k9k98l22J30K45pn21Q24J82n70n11J062k74p69R2K7N67N06m00P0L26k53n38
-1433d3L0l36K71M10l45k98L62k65r3K66j3k09k06J84r1O38k7l22J61l65j91M59J82j69Q5
-1408G5r1l01j65L33N5P7J77r3l26K20N05K9n11M51j40k41N04n22N14O66r22m46K8m17k6M32
-1382a35m23M92L96j07q6Q9J154n53q12k65M59J04k80j23l12J006p31O10J80n57j68N33k15
-1359B56j56l04L33K06L34l25N726K573j812K305m4p622o87N05m57n66J18j3m35k64M1P89
-1337E01J79k85O6p21K65K78J81k37o55J51j95K46QM68M52o99m62L81Q32m11m97l1m0J8J51
-1312e6l6rO56o0m55j94J97N96l09o51L6K56j98j34j17M01O00j4l95o4K96j01l41k9l26M02
-1286d9j34J89M1j84l41O04K42l98l56P98O02m59p66j93N78j04l69P4J15j35K87j10j42J44
-1262f6q2k39K7r1J34O48K40q74j20R3j76J62J89o6lJ85j39P8k66R3K54j27j84K59K69m37
-1236b39P5P4P12n84k15L93m2j29k78O94n24j58R19k29n17P47l6n26n36L10K22m35j03k5L42
-1211h8j3l83N3L01K87N5j36K47J4p18M18l10k60K91J59K52K86l10m47N24L6l33J37l07j36
-1186c81q4Q8L13nJ89P03n60j74K5k63l25J30j92R40K58m56p11M36k18O5M90m99j47L3L48
-1161CL91r64N33q6N97n58k28k83R38j77m20N7L04J32m35r5mk40P17M6m43L90J5j89j10Q41
-1135G32n7q55L20j75l62L25j59M02j14m81P94K35n83l5M70m62j61K34N25J02m61m52j29K04
-1111a43J59M19j30j94m6N67o29O6N33l50J95J18q05J97m13M78k83P57p87K75k22m9n7j62
-1087e06O01k08n2r8J67O26p5j45l05j06k10J97L05O2j61k69j87M33J41k04J62j43m99J023
-1063E49L66o66o06j92j8K53J06k36J06L58J86L2j24k32N5l63Q2K87p1N1J54J08Lk06r0j60
-1037b68j88K35K53k07P39l6l37O97n12kM5o3L76o18l79j04K07M49j44J31J93q5o10j77M63
-1012E8L49m46N25J40k73l06J74k89l04M72K5P7m47L00N15K22l39m75m67M61K58n4k37P09
-988F48k18o45k10L38j32J47N83k50L01n25j48pN6K50K00o60j75L30j63K04M29n27N08Q1K0
-963D35J53J50n68L73k32o19J30J86L5k90N7k5J16j0M2J17J36k80j91K43K80j1j71O7l22L03
-937A04n7j92j42K22k97J03PM9J58O47m71o40M9O63k84j17K71l77K58L87J12l13n95N30O0
-912A35J63k90J14L86n51K25M04j52o39J54J26M24L28k42J031P01n52J77k49j357p10K48K7
-889i9n5l46N53l2j59l47R17l23o9J91p24K77M7J49K57l5L53k41q8J45j52l18P0J16J83n1
-863B19j53l45L92m81L72k76Q16m72K04J34p62K12o0L58N2m07M74L5l85Q29J31r41l60L39
-839g5M43K96j16p16L2J56k09K43O10k13n45k29J03M84n3o32L17O2m48J71j16j68K02L75L86
-814C60K64J24n15l84q3Q1J11l79K60J15k13j34K80Q65m64j9m0k53M12p81K47l51Q02j82m10
-789b87J8J3L44k66M60m07j45J2P37K96n30p67P5J72o0J04J92m57L65l06R54n5n27n0L93M19
-763F97m10o2R5N38l73q07L65J90j01l88L41O2m82j6J05k5j20L29L29j4m62L53M1j68O5q8
-737fk54K15m04M87n3j52K16l72J03N63P0K16N93j104k78Q61k92M64o78m64j67K32J03J8m30
-712e13K54L66k81qQ63k52m59l57Kj34Q05P20J75n29n21K2K52p8n59k61J47l0j32K46K8k34
-686d68Q5o2J057M64K67l41p13m14O3l03M16N53o68K53O33o47K51M06l21M3q96J377l74j090
-662d29J82P9O33N3k19J28n37m99Q14K0028J7860M627J325m1831k742R95mQ3m11l93J99K14
-640A55j03J66K0n30N7R3K8M56M14j22J24m97k54L10n9R1j99n12J254J27o63l39r1q4j4k3
-614a95K13q3L9K92n05J4J75j89l38K94k3k07L03l17M63m19M81O94J47l08m69l17M32J27P7
-589C81o3j61l42J85M2k74M71j31k18M33p6k06k72L50l42P48J08j39n15l64N76J52o23N15
-565B35r9m23J57o9j20m9K90M02N38Or21j57p1L08l55K27p4o8q4O0K26J77M3n54r8N37K37
-538C01k59l00p6R21k80o57J67J15j78P56l27l14L71L28p45l6N55o99N43l96K27k62O6M5O86
-513E52m34l25K43L81Mk74n8j02Q68M4K32j32L17n37m00R46k13j233OJ56K96Pl12L6m83L27
-487h8N33k50k51L24m43J68J51k20k5J92J2m21P56n16k32L19k50R42n44l05P51m67L92m04
-463A24l65P38O96k55N23n13L41J27K91l36J38j287k57J83m3l27J003q26L41m35q1J90J77
-440A47j01M1J28P3o4N6j89n27N90l19P63p56K87m31J1Q70k95J90o00K49RP4k59j15Q29N20
-414A181k33j048M88L37k25K04Q3o40k7n24N64K98l00m78K31l06M6p6%L13k3k18o4L07j66
-389b76j02K0M24J17M67J19j141N84N09o56n3L37j82k79k14k19K94J35k58K06k09K68J79K8
-365I8l94l24J12O71L39k31o70O9L79M07m73J71l49K81O65K80l90j23j54m50O5j38jM93J32
-340D65n53K04k32k23L78Qk79j2P3N7N66jj57n1J92j27j22nl7k00l85O9L13j25j93L39P0j33
-312a01j60K10j14k6N43j12k02pm84O11l57K13M69M0o23K15K26l57k19K4k83K2K33M29J63
-287C53m19n0P7j20J04m90J62M05J43L75J76o42q5N34m92J63L37n83k59M82j84J92L03k93
-263A89o18P1J73j34K08J71L9K0k48M44l40L25l4r5K69Q7L70Q7j211L45j83m28L05J23k14
-238b79J44k89M03n8j59M85J00n15J34J12R3K40l82j46L72l02j89J59k95R7l60N68k6Mj99
-213b88o4m2M95M92K91R6q27k62L9p8J71J28L04k88J25L33M50p9m91o24k54Q8j10J57N29R
-187C00j60m44L53J81o8q3j10N2M11no76O28m34M17j96j69o2K30k95J79N4l55L89n83L06m3
-161a83L72k80j56N60L97J58n18o15k95J33M26m0m15M51j04R5j60M31L24q12j12o9O06L40
-137E34M51o02n49N36K36j053P43j87J76m8k90K59J19j89n95P96j25m75j02J07J21N32J56
-114E51J88L2j057J46J33l01K26Q23j12l07J1p09L20k6K04J0k08N03L32n80j45l24L80nj4
-89G1P3k67K98P11j65r30O19K24m9o7k76m71k70P2K76K12J86l93k27M63J10j03l20L7k28K85
-63a29L89M7j09N26k13m3q32K60L06k14k35k20N06L03k0m82m4L0o4q5J38l3K16P9p1k76M85
-36B15j33m3n7l99M22J05m60k3M07O66q96R29q59L16l78k14K13J58k71k07L38qM97k50J37
-11B05k61J47L63k75l21j23j01P4J05P3j52k02N26J00K81R46o19p66r9j60K60R2L18l60l28
13b77J34M28m72j58L1N90K30l63m75O97k53n59O4N25O32L59n70q53L59
32F9
##PAGE=	F1=23502.742495360613248
##FIRST=	24596.97802734375,	7686.668670654296875,	-0.63568031787872314453
##DATATABLE=	(F2++(Y..Y)), PROFILE
-2014b23L76p4j17M83k23O9L99K57m96j76n35M29j42n70J86L13r7k34K31j50n4M99L4m47K20
-1989d2l02N19M6j4Q05l60m35K6m97j70J04J85n7l24N13l26Q20O17n03n11n71K85J14l5j82
-1964b95j91K64L1j85L03L16R9k55k41J53Q10l44l38M25k9o62k2L19J27l44K5j05j57K64p0
-1939a02NN86L19k70r45m1N08M4j12l8k77J84L47l77R53j58o35L13J96N81j48m12j38N90J16
-1914A089o67l85l32J44N08m46l05K80R2k23K74O4j88J57L83N68n88p32M44m64j93J1J67L07
-1890c5j28K77o8j69K17J40n55j03L5P27j67j60n9J33J53l08l63j24Q6M18l0K1J36l19p3O43
-1864C25p4k05K1m9j76l95N31l15J78Q5j14K15j74K19L70r0m68N7K4L99q29L88L53J47o50
-1839b27kP6J7L48L73l00o27P93J10N0J02M3q8j74o02m40P20J57mn74j29M6O02J58m41p6J63
-1812G4k83L81Km71k61k8K52P05j76m08J22K19l5j66J61Q5K77j91o74M52j75j45rj60K46o8
-1786b74K78l3kn1M4j14L1j3m55M75N47J86k59k77J25K39o87M4J22k04L24K19o52L77M9k86
-1760b47r3J83l94q9J60N50m5k06L66N58L8o9k26l29M0M65n39j12k29J45Q36l36K9k53n45
-1735c42L33k90L92k00j32k7k70N35L95kJ5J75m42l59L70j25L26j79k10m4o9L64n29J04j99
-1710d10q2L20M40j55k15j54K68J27j80L44q6l40n2k84K52O55k08j74P3n42N17J66n40M78
-1686B18P84o50o07J8o7J72l92O36J04L58J41r84L24J31l93L48l33p7P67Q7n62m42J39Q4O92
-1661D96m68m89M51k97N05M88q68J40j65j21K38Q5p6L77n79j31J34J43j22J64MJ75O8J87l91
-1636e2j20J53l00j60N15L36J76p0o59j93J94Q45m30k08n18Q15n45K54k90K98l40J0J32M92
-1612C35J00J93o08Q2O94l25r19K45L44J09l55j50L0l4J28N9j27O26M70n1j82n55K8P1J08
-1587C16O7j58m28j20K49k09K88l90N22K51J38M18q28m41M77M28l10l9n19K39J08l91M53n31
-1563d10M77N17l75k74k00K62N4n89P3N42M9k86J87L52m75k28p8L50o7j85L74J99l29L30K5
-1538B95j48K05Q29j50l80k28o49jL32L10j87j55m41M84j19j91J4K08J72L23K61k76l39k71
-1514a02j89q0J89Rj61M3L98P7p6o12N5L24K71j20M5N36j47k22k13R2jl29J48l3k51J20n15
-1487g44L37L40l5L80l10j12N55p17L42q3M32m81K48m27K13l07L16M4K29K29k57m66P32j28
-1463C30k23j66l15K16k4N1M85l54l07Q2K42K50M1n89P41J07n82l18J139j45j022n1j14O25
-1439I9O41l29J5J88k42k59k17m87L83N38k85m69L12M7j85L32j75m16N5J31j8N52m8k89K31
-1414A05m77o6L74K73k34Q2l2k85k24L56O0R5K1k7j54K38M77r2n81M25n1m9L69m34N64P85
-1388A518r63o85j78k1J37M07q18J19O79P1l7j9J115m66p11l19L28p3k72j03JP25r49J210
-1364F96p8o30K1N07k54J1n62J49M56M51m46Q051L541l648K414Q47r875q94M05k95n21m0k4
-1341B82l12k21k39P76L86j03R3q59K31K31J97j61p78M13k35J96j92L25M79o63k25Q9P74j98
-1317B86m06q5K22k23K76p0j67P53m0n78j71K56O44k68n81l19Q8K60k14j60M45M10P5k19j70
-1292D4M43k56n02K98m17N68m93L51k18l1j41M34K42m33k98P01N74m45p38RM69j89l10K52
-1268h6j65k22K90j17q8J19nj41L9m1J08P14L35q01j47q0k15J67k15jK88J56o8K51k26O8J29
-1241D6k01j67L39K62m22J45M0M05n35j22L48K8k51J09L98p15J26P56j09l15O13o6o55o40
-1217e83N28L35m06k27q2M00J6l70P6K95J80J80k73L00p2n79L43m52m49M01K49M62J10l49
-1193C3l45L92k2j89M37l21n19M3J99L73m6J64N08l89j22j17j30j33j7k75R08R8n61l84L77
-1168c8k03Q0M33m45m11K6M19N36q05L58j55N29m00j86j4N71k23k22L3J38K13j94l53J27j10
-1143b96M02j23l60N77J9j78j25O94pq30O1j02j82M49R0K83j64q32R72M32m75k80K90l80m9
-1118a14K12M76K0m21l93k53J63M62L93k39k31l1O48q16K66M75l93J1K11p91M42j99L18l41
-1094a25O01q08L95j69r9k15jM72k54pJ6j55M92J40j41r4j98Qk68N36N0j18k28k05M76J46
-1068B47k77J21j74l87J053L16n47m94l23k2K6R4J5R2L40J89K01k91l19P4m17k6L71L0J66
-1043E8J0k12j4J20j3j20l40K49L88j83N89k73K49O85n87q6n3Q5L78p09l59n4J81M50k01j26
-1017A12K74l8o52k27O80L54m02L25J64j48l24K35l94k16M66J0o7n70N27N25K26n16p12p1
-993d39M79K28O5j57N54l20o90j58K05l2q1P04j81N40n88l46K2L11J8J51p73o1L40n2J57L91
-967B87n97O06lRJ97K04n57M90j49p76J46J44j0l69J46q7K37j45L4J10N6k19k13P05Q4q7j08
-940A35L5n71N10j44r0Q7n8n99K34J91J04J31O00l44q95M54P30m33j02K38n02q0O27L81m12
-915B27n73N21KL5k03K32K21m10K97L02k30n38j72M02N62L48j77J073L88n87M30K11j600j035
-891b74K90j30o5k91M49J0ql01Q11l73j68L55o61J3K19J05K67j00L03k45m5N1j06j53o1K60
-865A52L47j37k98m42N58m27J54k41O90k88K9L46n87L1m4K05O7m46L99R1m33J013J47j018
-841a32L2K43J39K85o1p96O0J35k11L67M86j42l75n23J24N17J37l56K07L7l82m6q6k58K96
-816c03L46L89K94O0n60k18j29q2J44k32K01J03l18p8K94Q43n00Q7n7l12M93p75P5j78O16
-791B03k56j25j6q6M24l40M05j78j64j60P18L80o95n73J87k11P7L65j6m13L24j61P74N9o39
-766a17j78N86K64k06n6%L86k08q37J52O33j56o75L16K22l87j83K08j38Q0K18N44j6m63j36
-741a47K40J10M2k20j55K32n81M65j8j62J78l43K29N33J10J37O38j045m50R30l51L89l09n04
-717e2l30K63J80M5m71J69L56k40k19R40j41m32l92J3l44O42N37K45l77k19K88n0n7n04k75
-692d25J32k5j31J67nk35J64j34J230M74K51l53q87n60J93j90L77N41p61N68M35p69M71K60
-668G88l39M7q57J520n19j016o3R5O41J51q3M2m28k96L56K6087K1526O299K686n4231k960
-647e54O34K34M31o01m31J0J87j37L09J04l44k31L92R1N03M60j74M7m88l10J68Mk5l54k32
-622c07J028K64m88l89j87o4Mj38K7k7K22N23n06j71J61k75k07N38j9l90J31k83M27l65M66
-597b5O66K67k15m61n51L93Q5J68N9l07l64K59K3k56K77j23k13N99N1k15k57L35n88Q58K95
-572G60M1n25o24O09mp08Q47o0m05J16j14P3n27M46N87M84l9j029R8k33M73o93M97j93K9p6
-546a70K9Q1R2J12m26l00M98L64l89k31k01N63J5m84K19J37J16M77n58Q0R5M91o98r2O91q64
-520c53M86j17J87l64j22J10O84m38k07L31K73l24l00j0M87L38j94L73PL31o67r6Q53q1j314
-495a27J23K67K27m3l57j08n42O51O6j70Q2j28j74M32k43J52k02r0L20m26M21k40J8J01J19
-470A29L96q5k06J91m71N44l76P2r1J293o67P65o04L20J10K64k39J5j045n49N00k57l58J112
-446G63q82M61q32J63K09J39o0LJ0P7J26K11m12l12J92j50Q18n15L12r85L68R38p43N64m78
-421a5K85p2J40k13l62J135L43l36j153N87J45r1N30J16o98j85n80P30j6k29l92Q4j73J47
-397b73k34J53K31q1k11K7K38k64Q2j34L63O9M29K65j167Q63M48o50j54J42j53j74j31j65
-373d81L56L4l44J38NK39L23L5m63l35K50M93L59l00p51K49M71M32q03k8j79M38Q36J95n42
-348F27r5k36n54L14J27m52Q66qr25L93k45j52M73Q1l79q9N3K3N02j87J4p3J78p2P5j25M2
-321A76l26k67K0K62k1L2M68j84l42p5J88j55m4N46o4m2J62m73K61k62K00N12Jp00K88L02
-295D63m05l12J26m27R0L92L33Q8l06O6j34o8K13l26L6K92J60M00R3o41j57O93m36k33L43
-270C43m68j48L89l04L70K91l21p09J74k8o6L42J36%N6P1L82n40J72K1K6K46J92L57P4j116
-244e8J89j52n79P9K43j13J71k90K51L1o9N62N6o52J52lL24M25l52k54L29l15k25J1n4M4j86
-217d35L78R1j0j80L0l1M1N45M16m2p43j58Q6k31J84P5M14k12l2K94M58p3m96n50l28M80j12
-190a41k58N91Ok35n62N83K00j14m5j37o3N89j4q21O93j00L04k12j40k2J70k30j8K34m74K71
-164E5p62O44j19K34k18n1N46O39n7n78n32l77J86J45R8l04O19k26j55n1N51L36p46r5n6N40
-138B66K48L18n59n23N01J61p42N45r6M00Qk94K11J50k55p51N65j50n89J51K59N4M83J25K39
-113G25n9r23K38n8j81K53O95j06j90J78q91L94j15K63o6l15P02L09o79j31k26K34q5P8J36
-88A80j87J48P41l06j010R97J67m3j04j98n22l72K21J86O0L62k92l01L76j06j95j86O70k85
-64Al48O06P8k82M85j64J36p25L80R0l53l02k4N12K64j03l92J39J12n6n93Q8R1K54O3j82J97
-37b8K65p9j07p5k71L01L26m43j75K94N46o55O46r70O86l65m11R1J87k99J36M23k37M03k54
-12f5L62j18j86M70j22m62j68j55K93L2j64P6j36L65K44R6Q51n76p52J58m19R6K97L24k41
12A00j67l4K89m71p7m8L99L97k38n93O72l70k78k9N85P09J55n92p49K98
32d2
##PAGE=	F1=23478.42615020543235
##FIRST=	24596.97802734375,	7686.668670654296875,	-1.0241516828536987305
##DATATABLE=	(F2++(Y..Y)), PROFILE
-2014c60O50j88k73N37l54J80L89K66n02j77k68L34k0n95k9K98k04j0J76k67j34M03K16m22
-1990c54K79j93L93K72l72O39k21m38J66m25j98J22Q1M0j93M08l53P43N55m15l61o73L25L9
-1966a34j98O1k09L53J55n00J51L15J58k20Q7j6O62k48l04L42J50o48k57J50L40Q2j01l5l88
-1941b52O3P9J48N08J44j66q52M0Q11p7k91j36n02N63J46m07J118j73p68L29J03P23n1n18
-1917E82k36N39K13n69l89j82k00O66l62k85K44N1k56J59m7P4L2M52N30n68o35K40k12k90
-1893d49q5L95K47p7J76j95k78L77J70o15j27J79O91l93K6j79J56J39l62l53o8J61K30J68
-1869f6J43M3n37K64O93l06l85m0J89j24k16K61k47P3L37j15j74j56L77O13j47n02N3j96L28
-1844A63n70L98O31J20r24n6k9J47L48M60l65o39Q93J56J0P4p0j47k36n98k40Q07Q3q2n64
-1819b30k6p4P32J03o65l5L51k91L26o2n72j29n9M32M95j66m26J21K82j07l3K42QK25j54o19
-1793c31L16l02R3k25JN2K1L27p9L9L3N9k41J67K07l21r0P15J64k71k80j5K39m72j9L5q1L03
-1765D4r2k63O06r6k65l00L69j97k43ML11j17n0N56N13j68Rr3k62K7K19l07j39l78J72Q80
-1739G40k85O6k51p55M26l59M50k67L1o2k25L16M03n8K9K97k01n28K46m5N92k64k43o1j55
-1714a63L27m38l6J1q4K58K55j22j27k11K62L59l60P6J17j40k18k77J38P04j75j25J68o28
-1690d29M62J91l76J49Q39n25n62j9J0K62n19O06J88L51kq63J97n3l01M09k79J93P22k46n11
-1665a06j14K87k41N57l62m88L23k56M21L81o08M74m53k48L84R5j69M98n62l34N16M7k47N6
-1641a49q7J20R3J71k31l9L99l40l71M26L89J78j69n04j51Q7R74n32k52l98R31n37j03k07
-1617c02J90k75J52j14L38J1J35l44J25N24k51o76L25K02J80m11L36k47j87J60J79k11N19
-1594C58L06l6%m96j32p2J20J49j10m36P9L27n16O38k44k7M05K39L93q55m33N00N74l30k04
-1569A97o38L15L38n75M46l62N15M02m06k36l13J53rl27J02L82Kj79K46L34l34q3k96J30j02
-1544b98j7M48J71l86L09K9l24M99P55m60n28J77m92j53L95M24m0k24n30L20j81r2M9N2M46
-1519C49M34K24k58m40l80m03j6J47P7k49L03L42P4j95l82q2L19J71j28R1O11q1n13j39J65
-1494D1J01j57Q9p8o75J41lK21J64L9M33k00m63M88p23O63j82N08p90Q04m25O4l40L80O2K37
-1468C99m9l55j30N53l30p2q6k96m4j7L99K70n90j31K96K62L33R2p03M60L7m51j15J120L8
-1443H90r90m09o3M66P23k37N7O6k55K2l58m00K33N03k09l39M43J02n16L94l61l1j1j58J47
-1418b91M01r0k50K31m83K21J28K66k86J31N5k45k28L00N3O0n5J83l5J71L95k48o43L85P0
-1393A96J85J57l35O67P91r72q03l90M14K51L41o65m45O58K46jj62R62l27n12k96J27j98j61
-1369b72l3J20L03q06J544l48o41J69M64j81J70n09l08N71N15o38R041L822m859J906J353
-1348A1383r874r21L16r7n09j78Qj49o0l06N13N19j6J22r02J47J93K30r9p18N12k50J17j21
-1324a40J40M17o69L9k95N99J7j52oL01m32L00m2l33P86Lo38k07L17N95j40m47k57M4K63l66
-1298c03o9L10J32J97K4k84M28l74j51M03o69O84o95M19k67K19j1J01J29m69j14N28M39m27
-1274A80n70J52L50r0pM1m49k32K48k1M0q5O5q6J10J35l5O73L53o74j28m1j73p7j88j32K85
-1247c56J93L1K90j91Q5L6k77j02L38K81l94J87j9Kl26p2K78R9k77L57J22p44K02O32rq5M70
-1220G51q8p19m39M48M60l82k95j94M84M3l25L1K83M7K51l77L26j15l77K51m62l7J62P9N44
-1195C50q6l21k37J97q4J3N61l14p41Q8K92M32k9N2L25q2j84j86K9j9k25k41Q33j05o32J16
-1169a98J63j95N3L21l01k81o4K86N15o00K42j01L05m7p2k1L85k42k44kN0K43j5m13K39r7
-1143i1Q2l57r4O78m9j19j43M68O7o01j98m9k03O15L33J70j68q26P27O29m07m01J05j45L3
-1118E6P6L40j05l23l55j93J5P06L07k65k01j05O40r07N14L17l89r7J90l97N32j36R8l22M85
-1093D81q11L99j38q6k22K4L41k02m3J36l65K30M60k50J25l42J58k90M80m6j15j69j27M97
-1069A25J41l75Q8j16l18R66K13k88k64l93o1k05L07k0PK91J70L88m79l87J33l27k15N03J88
-1044G2J52j86l22j96M07P6o1m87K95M92k04N64m93P11N97o47j79j44J50M27o35l40j37J24
-1020C6M21j88k97L19K2n39j09N39K67l04K44M7m8k56L12l44k47M08pj88n09M17N51K47o34
-995A60q57M98L17J43J44j7M21m20p10p1M5M1j81O19j07O96n66n14J61M81j23n7m87K5l1J49
-969b41P1L95o20P20j63k9K81K23n20N30n6p65M4J51j51l79L20k47L49j55j45J89p3o6J4P90
-943D67l1j23o9n1p41O50l02J01K90j91m40m2K52Q2M8N67r0q71N22P05n90k2J67n88j72N84
-917A12N99l84n76N14o0j18p9K45l7j11M69R5k94m16m70N98O43L33p4J009l3n86O70O04j620
-892A033j252L22k71K5l13L50R1J35k44O45m08k75N01m97k06L22j5K99o3J66k82m9l0r7P0
-867d3j58M25N06k21n04m50P33l71j36o6M00p3j31N25m06l4k0p7O8l16K73K44o50J159K18
-842H95r50K08R7q8K99m0p81Q8O0j82L74M29l2k03o69R3N17K36j78J83o6k69j78k1l04L30
-816a52L24L64K53q1n00m0k22j76K27o2M4K0l17K6K13P92n36J67k6m17O01o93o9l2L35k79
-790b36Q1l0L3L31m60M10K5k13k38O25M63p48k81N2m75N22K19k08k21K77q2M28J81o43k52
-765d40O81J56j29J5KJ97k0q84r5J064j48q45J69L58k66k79J91k38L44J11N97k4l90n88L88
-740g3L01P5k66m7J68o43L48M7j36J13k63L93M84R6J4N56q45n59R15l00K01M5m92m24K51K48
-714B07J29n37K8L48j75l44Q31l2l79l84N7q0N0L25K41k00R4N15l40J9n33j03J9J43j55J7
-688b39j18j07M8j8J148N28K54l40j004p04K98j23M57M57p41O83K51p50O27J23l99R0o29J283
-664A075n79p08j62j07N49K38J05m1k93j27j05K7224J7104O340M332n2492k206L32q8O69o13
-643D47p06k86K02j07M56J90k08l88N32J23N15M94k35q6m12k79RK5j46m60J78N36L92k15l95
-618A76j99m6k3k37j92N4M95P17n60m03J07k89M3N99K6m75j44j06L72k96K74O19M16p1m79
-593C78o83K08K5K07K00m05j76K83l3j73P5j75k37O06J93j38j38L06n10P06L83J48n58p16
-569b24O30j56o97R35L1l19M0k11K40n21K50N86M08n3j000K21k02N76q07M46k80J19j24R5
-545a7p0k2J57k53m74N35L45n33j21O0j36K58O5J99j10L55J57o84L93j04N97n58j51P31q48
-520b29K62K07J41l56j85j22O83m12j19M10K00o33k49M6J000k4m20L86J34L42p82J89P99K
-496A270j359K81J13J76l5l26k80l74Q22n05m5N01n42J00N16n79N11l36j99O92k11j10n6K9
-472E4n7O36l90L51j1l74l59N40l92M72q90J848o70P15n77K85R2K31j17j76q12p83P44n53
-448a93K65N47m34L8o44L1M40j79Lj44K53J44nK61l73k62j95L12N02j84K54o22j77R65r47
-423c44Q39l46K58k32Q8j69o14J481K15m07r96N61R9r7P77J49p28l65m30O35l41rk57l1n3
-398c17J09j07K08k8j04k08J60J12l58K84j8r2K47K58L49j085R97L21o06k15p7m2l6j10l3
-373c91L80p2m09J29J02L18L11K0l97j85J94K61L15k72o62K85M74M54r53k78M7N06R51P3o34
-348E67p7k35o03M94L21q60J203j86j051N00k60m2M48J19m31j27PK2L37l06M50l37O2J2K15
-323B42k30J58m25r4m3J83O9L02O25n55n18q5J43m3p4M70K9J43K53m01n5j38J26N43p1p08
-297a54L36L57m81l64K56k15J33J85J69L4j33J47k60p2L30p9q3J21J53N00K1o65k73Q27l01
-272D89p44L87k77j29L06m05M97K70l00n43O6j41N4K93P8l2J14L96K26o71N0P9J21J81K34
-247E99L39O8r47P5r1l47j66j0K4R7k09K34O3j26O14M7o35J28j94N54M71k25l55K71k28j65
-221a14j69j3PjM57J18j13j64L8lk44M15M56j80n37p8O5l34K60K2N05j53k68K22M19n1m03
-194A59m43n9N06j32n70N48L4k46m21O67J22k09rr4k54P58j9q81O43J93J96k41q9MJ81j79
-168A65j00L27o18J63n41N92j53Q7j89R4N07P72k62o11l64k21J68k01J24j89O70j06n01k3
-144d10P06K76o39j9o4M42J74J73n51m71M88J32m15L33o1N33R3k72J79J42l22o61P7q1j35
-119c53k19M65n5M49Q5K29j51o40K64k14k4J48N15p9J0L32j035M81k45L14j67l71Q05K53o69
-94A28p7j42O8j30J19J71n6LP05l86r68J159J61o1j04q3n40m09L20M5j77N20j24k14J91l50
-68b31k88L00R50l61q36O44N5k63M05j70J83n71N21r5l73k53kM30K13j32k24K19J74j0o41
-43c56k23J61J29J48k92N48P4M2k14j42j5Q3N70l81l69J69M19m54M31q86Q16k57l86j54J1
-18e28KK06M45l58K51k61N85Nl13M18m4n69k33q2M51Q9n15L15q5K00L37o0O47m83m20L48n33
8a85k85M57L10j81o1p6J43m68oK8l1N26q5o04N83l81J8j41N20O06k8n42n40K48
32a75
##PAGE=	F1=23454.109805050251452
##FIRST=	24596.97802734375,	7686.668670654296875,	-0.61213660240173339844
##DATATABLE=	(F2++(Y..Y)), PROFILE
-2014b15O27k91l74N15m20N16J92R2m92r0J4K55Q1n67j59J53k79K11J18l90R2J5L63l34K07
-1989a60k2J81M74l57L67k59l25K52l37k57J38n0J02O0L43l43M39N03k54k66p12K47Rq5J66
-1964a46k78M24K40n97j27K61J39j60M79k09L53j26k23K78K96n88l52j10O48L57j89n3m23
-1941a06k44J98L62L89j36K1o43J43Q66j49l59k64m31O78j03m30J227j33q85L00qQ04Q9n77
-1917F09l46M03L04m19l74k9l14O32k29l48K61K2k54n0q9K94q0M67M81n54n22J67ll42o2M58
-1891H3J65j15Q4k57l76N34J86o08k10M80M91o34K47k88J79J35l17k03j65L31k24M12K54L
-1867A87o55M00O44m37j39k80L10j56p0O1k34O9M94qm87j36L85P54j81m33K9k95J68k93M02
-1842I9O95J12j105j3j63K76L09N10l59p06R73J88NQ7k04j76k74o03k8Q46k7j66n60J72j42
-1817b54P68M0q31m4N88j45N7j14n48j06K36L96K13k11m64J13L03k04K79K63k4J60j84m82
-1793a95K23n16L63m66K40j34M02J30j87M0P8K2l51L47L45j56k74M72J03k08k37j61J75j43
-1769h8qj34J5L59l85L11N19k16k84m52N01r0l13O1k5l07J53P20M36l89K6R5j74P4q8%j79
-1742A38m16K3Q91j98Q4k39q43M69m79M78j81J59j66J7L6L68r2J0L37K8m59j75O8Q75l13k79
-1716A41k7l07K32k49j7L4j47K05J31j03j6k78L34N00l60l43K84Q2l63j22j05O91j29q1K25
-1691B12n54K66K46j60k29P35l36l83n8P0L05n51M05K31L85m8p30J06k43o1L15k34M36N68
-1667F93n62k60J24L81l55K47k62l64O2k02M16K56j24M51p03j81L43J20j55N24o24k99O76
-1644B02j2l34l6k04L9J46K07j48R5N74l63n08K49L94K32k64k53j87J1J113o19m03j08Q51
-1620F74m57m47r2K3o6K02j94L6k4m1r3J58L55J28k56J5lK42l37O43m18m29J76L65k67L57
-1594B50J48m5J31m36k69j26J60J43r3m23L52L59p74R12q5m56N58K56K78q43l21M75O81l34
-1570D98l48n44J39N38m87J69j39N87K33l61j88n06O3oJ2MK52q6j13K83L84k54L4j89ro2j64
-1543b60L96R9l54K83o0m21P54O51o98o35N97k89l49L59N36J46k57o18J46k19j3k2o0O78M98
-1518H88J81j73m56m71m76mJ43J54l56M71K01O5j49k10k08L12J9q6L7O17j7p26k1K38J45L2
-1492A50J3j41l82K25R8l4q3P4L79j61m54J80k28M39k88N70q86J232m15j76l75M55J07K13
-1468E12l46l65J68M15m88r5J00k22k61M10K25J24j74m0j01K61M34N9q18J11K4j29l5J079
-1444H48K09r33p70K58L6P49j35J50K2k98L18l83m36J29L55r7r2O33Qr11M48m88M25j62m69
-1419e86L68J82j25j66K93k40K23j66J55k99K00J48j85k05K25L5k6L4M17k9P0L14m01p42L59
-1394a47K35M01j03k62Q26P33r82q41n29Q04K96K69n00m73K13M25%l33P12j59j94k65q0j20
-1370g4k3M2pj72L5J108n70o48M98O24j63J14l10l82K9N29q79Q117L313m712J097J159p634
-1347A091p35K05R5m74l10O0L9J40k58K67N09j5J18q53L4J74K61o7o26N98k48rL2Q8L31n87
-1321a40J07l85J36J30J22J51L11n49K15K6m76P61P9n73l65L70M97M6l18j12J10K8m28l0J53
-1296a34j25K79K70l32K64m36M27L16r06O83p02M24j50L46N4j82m1l84O6L30K17l47k74J33
-1272b04K05J63J76k15n94K1l4J30M3k63J18o6K24K22j37N98L14n02p6P5j71l36J85j43r7
-1247c64K23O3K36j54J37m1l30n0K81L28l91J83m2m01J27k14K20J06j93M31q4o16J45M93M8
-1222A41J25L25j03p08k04L44N97l49l39l67O07J33l34n5K86r8K39m13L09q4j58K05l12J89
-1198b4P2o9L66k80j48k03O6p6O7N22k68o14n1K76M63K0p9K48K13l28j81J19M8m15j10P30
-1172C64l18n64M77Jk37K2K10j06p5j76J95L14l83J87M4O7K84k3r0L11k55l66n0L9K67P7l47
-1145a31L07j31j73m36K81N65k17n3j70K07J32k90k11k03m8N36N02P7j44o36L36P50l87m02
-1121F1j2J19N4o8J64k54k19l53J53o5N98J96k14j07k44N29q65P41J19l49p4P4M4N67j77j23
-1095B95k77M91p22K05j35l1j49m5K70p7j50K36j17J08L13m52L25m77J70M3K61k20j58r8K
-1070c89N08J19m88J28m8k21Q22l7M4m8m03j08j69L60j87r5K47J45O05o27m68K02j64k03M01
-1045g4L28P6k81j54k95K82J62j3m10K37M75k90O47n06P98N28o86k74j94J15N08m78l62k36
-1021i7O8L43j45l54L69R0m09q3L96J23k12L00j31L3j37L49k18l04L22j4k62k56o0O16K79
-996F06p05n66P04J25qK10J60L19n04o87l8M3l3L4K19n1P31m65m36K08M67j68l16K5O4n99
-970f61L60J4M16o09Q58l30q6L52J95m65M98L8o17j38J94k97l57M73l95L99M7m31L33l06J62
-945c53J31P89o5j01o7j64p99O67m69L41M15k79l51p7K12mp0N71K00o89M29N89p65P0Q6n70
-919c23J30J11P23k91n46N22j18k73O0J46l20K34O57q6k71l26m81M19O51K73N1Q60m29n93
-895G80Q46Q63j407j323L26l32J77l86K23J79K89j63M36m50l49N80k79j61K32k21L27Q3J21
-872C91l06j84j5l25L28k04N77O57k99p41l52Q57k38m06K0O5J65j74N35k73J9L3m10N3q6J88
-846a25M36q31J062L61p84J76o2k32L73p5p09J12j4j57K55M07J43o1o82O6M51K42j05J47j42
-821B52j54j92O2l58L33L82L45J05k67k92M9l58q1K87K1j27j17k43J52N7P35n16J88K1m79
-796a95O70n77j23N2J4k44J89k1J80K26n13M07R4k62k06M63N44o58k16%l41N85K9l51J8K80
-770D4o4J9K69n68k00O72J73k37P4O0J28R6r37j06J159q5q89j00M98j36l14K01k42L92O7N17
-744D91l9k64o74J97L61J17k19N3M0n37J30J47o9J1o9M89M62L9j60L67n46n39P59j39o8L08
-718F48m40m59K62K89K21n72j80L57j11l12N33L6k72k99J54J51l51j9K47l7K98O73n31J20
-694D06o98J87j46L54k39j02n5K1k97K55Q83N93K85l05j059o79K04r5O36K97n96N92R5o12
-670g5P17K8n10J45l60Q49n84l11q5k96L10K74K84j04j48j4m34K2586P750M740M883l7616
-648B029j229O48K46N31r20j614j83J27O8L47J92j56k65M17M9N14M98k92k44k50j40j08l0
-625B35k72m74M78j4N28R1l34j82o0n5k67k02Q3O50Q01o45n74k9k87K98O00J24m47m06P4K70
-599a6j84p8N66O16J18n47p38k4O1J60K17m47K44K15j36j27M3k28l07M00L31l0N3L13l56N75
-573F94L84J72o62o32O46k83o45Q14J41j78n7l26L10l65J44L92L13n4q91K34k1O26p80J84
-549A60k85J97k18K33k07j60J74p9m81M92K16m63j77L11J46l16L96K26l19N08j44m91L55j73
-525i9O05l58j77O79p13m4N21R4k63q2m79N53l66n7M73J81r03j04K94J085j84n62K80K84L75
-500A033p66J90Q11j9j364M99k24J43L1k53m69j56R49o81j21P81p70K09M63p76Q30m34R1N92
-476E89K4l46j70j6r2J004r17N08K25p73n7L33m25O64r22J696k49L91m30K49P4K03m4l05n88
-451F26j140R27o98O60J13J42o82O7j72N16n62M5m17Q26J94l26J10L5m96q3M58L1J76J34j43
-426C41q34R78p48P54k07K05m17o6j47j57J036K36m03n51L78J95k55R02J79p52n21k73M76
-403C49o01L69k40o4k7N1J1K41k36j00j83K80m1l83M49J73m17M41oK66q99R26J48n15k48k87
-377e43J19R0q4J34L51j36l45R0L6M80J46l2k32k1J35QK20j42n56L04L87M63r38m71K97M38
-351A98R57n3n96m6k02n37N41L96j075J396l49p51K65k82K3L67J27m45n5r7K4J20q3P63o52
-326d6j88J10K78l05K52l98jr1J29J36N07P14q76n76j89R8L33j12J63J66K66K93k91k66J3
-301A19N6M79j62o46L37L97n57l47L48n0J60Rk3k4M6K16k91r7M25J61k11n4J22O37k4o79l43
-274DR03j31j172L89j19j69K85m80N14K38k24l37r2O5N2N6J7n6J69O57J0p09J8J01J77Q4K11
-247D61L39R3p43l0j7j61j74l93K42rl5K27J1k29N56N7m85O5k78O82L44k9m52K14q1j33j85
-220a43j75M2O7O40J28k59j65J7K3k02P0L84k98k31m3k6l02K98rN43q0n79J10L73k0k35k91
-193c63K19M33j58o31L69N7k18k39P04K9l51J9N7k60O29k3p46M04L85J19k73n9Q0K47j51j44
-167A35L50p17Q0j59L39j47o1j77K23M97P56m24o01j69n2J28k84l9j02N58Q3o17LP58J03m95
-141c1K4p5L78J40N1n07l90M08K30k28J29o5N54J72k30J47J00l48m88l77J36K81o10N68j84
-116b15M25P0J55k41k96K37l15J78m7K94o0K52M53j133N96l78L33k66l12P34J87n62mq4p8
-91g7j61J14J59J23r9O21m23q20J105J63q9n2M8n22l94L25r6m03N96Q6l5k2n98k51P54J039
-65A091m30r82L78J2o4K71j96J14m07O18k06k61j76q4K43J81o7n2J93K33K9n79k42J04q2K57
-39a04m64P33o1K04l07k70L00k09P98k71n64O1K81k83K92o87P46q7k59k05l53M20K3M12l70
-14b24P8k60P68J03k74K37n4o12l08J49M94J70p49M02k7O8L53j70M04l09J1M34o53n19M76
10a2K80j77K0o7Q2m49%J75n11N70N9n32M97k17P9j99M33L39j58m28k62K27
32b51
##PAGE=	F1=23429.793459895070555
##FIRST=	24596.97802734375,	7686.668670654296875,	-0.14911019802093505859
##DATATABLE=	(F2++(Y..Y)), PROFILE
-2014e2M95l78l26M11l98P87k8k32m36Q4K63K17J28m76k40m4k59L03O9m94L77j79L06j78M9
-1989b31R6o0N94j33K33m82r1K16k34l57K04k38J59L24K90l45Q6N10p2k48o53L6L4K21J16
-1964b5l43M64K57o45j89OR0N4P31l43q5K2j30K32L63m62l42k5O76M14k35j72l36m44K00N94
-1938C27L03m88K46l83J29Q23j37l23m09k28O43l06m89J290q0r15J86j18Q44K43n83m47J80
-1915C08L77k41l57J25k76N16r1m91L33K3k28k71O0K84k24M66M37n65l36J27J27l17k6M71
-1891B31O6k47O7j84m50O26J95n51k88P05L05p32L17l70K17J43k22j22j63M34n05M56L15p3
-1867A70o36L74M93m30L14m41K30k60lo0j39L0N66J56n67j27J92P57j92k72L9l39l6n1L57
-1842A25N91J40j133N0k90L93K61M97l05q04J004K25N7Q6l28j43k53n67O8Q42j34k16o15M62
-1818A3j42O73k1p97j51P84J2k68j63k67k62M91L99n8l19n12J55K45k26O31J77k2J41k85l01
-1793g3K17n27L44n49L51m9N22L7l83NQ6n1l44N05L42J5j77L2J9q2j80k41l7K47M8k55k5M70
-1765B67k97M07M17k75l08n58N35r4l10J97j07m31Q9Q50M05n28j32L00j18J77l98L48k52l43
-1741a59k76Q61r4Q1j85o26K81m02K90J0J49k48K62j19L20j08p4L45J91k90n76J59J016l56
-1717D52k77L5m31R6j6qJ4k37J55Q9j19Q8k72M53N15k64m83J16K56m52O4k03N08p2p2J90m89
-1690c64J43L19N3l65L23j30r6j47J56K99n21L6K73M65J0o06J22k40p8J84j41O17K92q20J30
-1665h6K45M35l13p9k27j88j80j95M97J19J76L72q58pK22J29j13N13o86l30Q14L7l72r4l19
-1640d88p0K70K31j60K28O58l70n86J19L29K64l08J8k55p7J161o39n51K64O14l26n16j98j02
-1616d90K39J66r5k27J78R8k20j75K22O87q7k67k73K95j87Q29n14o35J19N58k61J79Kp4J99
-1591B66l90l10Q3N1pp0q7L33L18p16Q45O5o55O08J92J14p92j35M44P28k93l95l90k19O84
-1566B72l14j81J05O58P8k59j44o43n7J18J62r0J76j58j00K45M49k49J76l6rk9l49L03K8k92
-1540a40K39j82l76Q36N57q47n47P79n3n32K53O20L38k67o78l2k11N5j43J2O51N05J50k9m08
-1515E50n49m08l2J64J47l08M46QJ36K1j83k49K91k04L2J1M84j0p45N9L11J29J72r1j89n9
-1489f6L29J06j70k12j1K52k06l19K2K44Q3m05O46q52J434l00m47m29N38J58J89n94k88L43
-1465D5L46l74m76L43q6k45M86Q0J15J91p9m59L21M57n9q50L3J86j5j09J046K65r04r95N50
-1440a87l02O17m0K48L9l36O04l61n91Q9K34N0J04P71j01j234M94l91O24l21o95N70n4j43
-1416c12j5M88q5P1m27n6j22J43K27j36j51J48O1j46K44N48q9j7K64m70m76j06M46N59l77
-1391B14k34J002O52r85q43m86J036K69K04l85m57j04N85j8m73M03lJ85k51k70J03K9R4j52
-1367A15m38N63O40o93p16J031J155l17j73M8n15p67N03j036N723K338l402M70N55m489m08
-1346A87L8K73l64m46O1K27L26k69J78M32m0O4p41o0J63K58o0n26O75k34j65J80J16K85m69
-1321H9M1l07m0j00K36L34L21n74O6J09n64O80J86l87m97K70L94K45k18K0J21k12l73r2J3
-1296b39j53J56M67l19L9m08R05J75j048N66n30L77n1M14J15l86j87m2L5J45k3j70n1P1M6
-1271i6M70K24m76n17Q1j74J72l1l29J75P1K58K24k07N21K58l05qJ35j85n38M62j13l04K01
-1246c1K9J47r4J88j07l54m6J98L99l90J10j3n29M48l82J99o5k3L67j97l53J39K22L5K80J86
-1220C63j17o22l6L29P01l03l54m90O52K91m08j42L02k19J12l49K64J9JK39j51K37K9j46Q4
-1195B86m38J46k71J03pq6L70k10l74k8P2M09Q0j80L49L23m72j40J28P8n26R4O04n06j73M42
-1169G3p9l45M4J76M7Pk68K32J4j69J57J70j3M72l0j91K31k37m54j06M9L32R3k13L55k00l24
-1142a77j03K98M36m41n0k13L2J10j9j31k44K80J63N66K2j17m54M4P49l78l09o4K91P7j62
-1117B06J7l89j94l72N72q1L33Q4j06ol46L55l85N45n3k96J7kL37N41k62k97k23N76n77j19
-1091a25j42N3m9j48K79M1k89L05J32K37k6o26M71m79PM25J05l88k21p5J62M68Q8n56J96q5
-1065b40M5P15m89L28J07l42j24q8L84l64j69K05R4Q37o50n47J84k1j99K65M63Kk44q1l60
-1040b89J71K30J9k97K00L84m18P20l88O26N45o79l61j84j3N86l02l98l08K1K14q8l26M18
-1016H3J63l31j00K76k8j51M15k75J25j2L15p4l40K46J6k95k8o60P00L15p29j8O42n7j82K54
-990B70L46K25n58o04q5J92j96K28m7q6O27l20j51J14L25j65n14M59J37o10M2j7L94n30R40
-965D16m22j28L61J28m05M07J26l69k91J92l37k49M16l13J97K96l52J66k50J18J10P65m5l7
-941E00j01k74p16N60n90N37M59l16k81r0K21j08j64N88M05m91L39M42r16R4L9m32K85k55
-917b65P46j93m38N28j61m11J82Pm58L82Q32j68j63k84m66J23N89J92J86O53o88o36R35R64
-893A988j050j255L02k27K42l81P9J70M62k8K02n18l58N78o6j4J15m57L26K74K77k50l20Q2
-869A73m87R4j85O84P81l68r58j63Q90k4n47j05k44L85l3L02j95J30J19o93P9L0J94O23p95
-844c13O57N63o11M2j58k35M05j75o14J39m8j19pL83L87N1p14R0L90J79j26O4j43l0r7J34
-818I4m36L18M95L43j20m24K6on29K27K73O3l02k77j52K68j40O61l94J53O3l87N76m40q5J49
-792A7l33j86K62J9K44J37l60K46Ok77j21K58O01m68k84Q8k30N48j64m11K31L29p2k81K44
-767D3m59n6N95L27m21M6R5K22J04r01J53P80lq24l10N36j3l26K95j76K14R7L63o3j36m41
-741b59j66K19J10j01J53j16k66r2K01J4j14K08M80M68j3l63J04k01l90M69P2k96M07l64m16
-716b52L08K83K86n38m48L74o0k42K58M5j13j27K68K57m84k78L30m4K54P59n78J86r80N51
-692A5l09M94l43j39J79L8m51K97O14O07L17k57j029m62r0J23O47Q4l81L76k5m12P46k2o39
-667b2J78j29L21n49J41K7k99N1J65L85j42j4M5m87J4258J71K661L675j8883k61J231K354
-645D877J012j678m578K43J18O7J19R9j76q9L08j55N36M36l37l73j5N5j11j33m28k90M27m78
-621e44P86L18k58k03j12n3k24o6QP02Q02p42o19q5k92M26N37K36l05n73J40J50l3m04M05
-596cQ62L14o67p58l0K64J5j10m59P37J40k76j43J73k89k89P1L50Q0K54L53k26N20L52J41
-571A376q43l97O45l79o43O22K28j4j37m22K33j07J93O9K08o4p51J91K33O17p23j30j83K43
-547F5l24M16l30k67J27N9k61K94O1ok43Q4M88m67K23K65m00N63l30p4%j24N16j26j70N48
-521E87n18l55P66O0j22P7o03J40l27rN02K15q99O0M75Q18j52n98M4N19M35o18j79R36j15
-496A139j412P76o44R9J43j68o18R7R74k75l45O86q44K19K79n83Q57n30M29K92L08m44m36
-473aj0L1J076q95K11M56r48L06J13m44N74l94J078L39K5k44K29N8J84m7l15m03j550R98m68
-448d1N31p7O36j495Q05k14M68p80J1m66J230K04n26l72O67q74J90M69l90N06k7K53j298Q97
-424C07m20M71m9J75n93k35LO42j14M91l21m0J64K98m65R35J93p79o05j49L17o84P14l38o8
-399a50o2L4R0K65l64j20p6L50k06k90N19L24l82L54j43M9p63P76m4l68k65J01k40J63Q3J38
-373b27K83j42k86P7j00O65j20j31OJ59Q2k10P5N9m94L60K36M33q18l41K55L63Q12j55m30
-348D11L4k03m80N88L54j026J371m38m56K5l14M4K67R1l98J11k38M3p0M21P47q20n35J94K88
-323A1l51K59j84o5q4Q9J82N61O91j039m21j82J87N27j94k21K74K70L10j43l38J79K0K97k54
-298C81n19K90M07o01k43L50J3J61j00j78j12K14K76k72p6M63L53l22j99K9P47m7o68l18R33
-273I62J4j277K30o3j77K83m10K98K04q7j17k51J93R8j73n1k8J73Q09k28o57J47J9J87l5J31
-247A94L95J69n59j19K5l8j48l47J81MlJ70j5k52L53O3k71k2j72O76J00J83n31J86M1j47j16
-220@k80J23k4P68J45m10j58l0L0qk19J92l58J33p7q7k5P5k0N15L2o82k69L98po0n7L97K74
-191C11j84n03K68Lj90l02Q28Mn00M1K48j70L51%o33J97M60Q4k73oK17K42j31j80L15p28M1
-164a90J51Q3j48j78j63L07N52N92n52n28j1R8J04k36j70r0K83K48m30J15O21j70l17Rr4L81
-138B67J50o9l41k09J13M11j86m7q0M64K29j78J06O0l20l03l17J47M47o79L49k88L98J05O4
-113B93l42J7J81l66M24k78M2p4M99N19j186P43m72K85l24j64N41J25m02N7m5j58j91R8O0
-88a18L33j56N04m37o24R41J27j27N8J75m73l41K35k33j93K51K70K19k36o94J04O86J032m74
-64H29j025J21j4K27Q3j91l2k53O12k00j11j33j41m8K15O3N4J04L23J5n44j84J57j47K79o37
-38e78P11j25L70l34m30N84n41R55j26p08MJ46j33K20n39N85J15j08k47l21M67j48K85k99
-14a95j02j72Q34J53j65K0j16n55k20L16M19K09p95L08O6RK90k48J48p2L23N05p46o27M08
10eK37j85P7n6J08l85p8L16n66J99J68l98M50KMj92L35l3k26k36O4J86
32b14
##PAGE=	F1=23405.477114739889657
##FIRST=	24596.97802734375,	7686.668670654296875,	0.14911019802093505859
##DATATABLE=	(F2++(Y..Y)), PROFILE
-2014E2L31m32j33K75l36Q45j66o13k34K30M26K31J18l37k76k52j77K96O6n55N33j98K07p5
-1990a74M3L6k85N92R9K49o79J75P8j28m76L19l53J14N16K33l31k14N91N1k86n07j14n0M97
-1965dP7l70M43K11o31Mj89j29L47P29l71n29J63n4J56L29k67k29P0O38L40k35l76j72l42
-1940c91k4P89K63q14M42j40J3P31l5k32n34m7N64l86n83J272l9q28Nk31Q71L78n51n11r2
-1915a10M17p2l47K83j82M29M1p40M64N1j91l65K45J17l91N28M07o20j50K0K27k10j3M46q
-1890B76m86J92P3m07M75K05m96k83P39J80n92J45l98K77J22j63p5j08N10l71J66L01j76o31
-1866e25L45K74k64O33m96J42l64n6m7J20k00O19L07o07j71Q0O31j82p6J20l70k15R6K60L73
-1841D27K24r50J5j67K58K36M07k19q50R07K81J77L7m32m4j78m78PP90j92j76o86P23r6M76
-1816D97p6o03k12Q03J22n52k25K1l08O57L97k83m76l45K50m0J16N96J2j4J95m02j30K79m54
-1791a75J76n16L38O2O04Qn90k7R0r4j52N42K30J07J2l15l8mj29k10m33O60J10l23j15N70
-1765C88j21K65L29k56l04o19M66j92k23L40k1l52k27R10M62m62m52M18j45L14o59O71l46
-1742A84k12m02N65QO4o4l39J03k16M7O8Q4k56M42k26L34p8k60L93K72j30o05J02Q90l98k37
-1716A33Q9m63K9J61r8K1l29J08J33j93J46j09N27M62j53l99k46L24m55K33k20K95k5q9P8
-1691d0l98P1L72J96k91j85K7K29k78K69K60l51l54J52N66J41n08K40j74l36J28N2P04j00
-1667C92q10L56L16M37j46l09l24Nk52k66N84m5K48K83q98J67J65J10j45N14o66k03O68K10
-1643C91l68j58l48P2J99J37k38L23O34l76n75J39J80K03k84K70l26j61J034n74n76O27K85
-1620E10k14l14m65j29M44J72j2k43L00L23m85l46M9R91Qm54o07L49K3R26n45o35m3O03j88
-1595A8L4j38j01K04l47J5J74p8l12RL24J19K23n88O91J85o86N75R1n4o98N4M37P11j94l37
-1569C31l53n49P50r1n13K89O80mj45j14o68j27K89J04j84J56j33q0K8M79k69L36J30K1Mm65
-1543i8J78M4k47J53k17j74O11M99r17q3M87J57o69K01O14N00k64o97k08j20J40j91J84L09
-1519A92M58J38J24l17n96l49l6J63J15k38M05j90L07J55k19j98K68m60J89R1K44j04n00k9
-1495c87M00P2K18k09j87K30L72R6j96k34j89J00l11j73K41L81k10m89P11q20J464j00o55
-1472A25m85N81K09J65p29j83L96L11j46q61M85Q0k88M79OJ89L78j28p41M67L60k24o92M48
-1448B02K43l13j70R95J64q95p69N46l06J87k9L19R0l51Q33l09p75P0J89J88K35Q12j77j425
-1424d46N46k03O21m55o91O02k13j47J61O44l5j01n69l87M12j97K99j78o0Q8J55j16K78N83
-1400E91j69o6K53l77k63n03N57O45o11k74J133N78r56q23k91J116J96J51l35m06k75O69m0
-1377E00n35R6R7N03k29m37L46P4J58k37m53O06L06o67m59J164J893m90n56N08q52j605M89
-1354B20l76K400J359j828K87J04j910j68j39M44k00m84j09L71M54l52J64L75m3j6n80j11
-1332a38J54K00o8m37P30k27l01K90J71K88l68q7k37N9j86l3M90L47n28r1J84n64N31L24j61
-1307C42n73N9L14L93j09J14M3l95k41k32r8J66j96N18k84j58p4R36J8j073L94k15K51K8M16
-1282C44J67m84k45L07q0rj84J5N2O4r6P15J58o92l04J7k55J71q8j74J1K87K92J77k63M35
-1256C38K12r5L5Q2j77o45O16q1l90J83l2Q3k8K08j21l63r7R5M86l26l6K1j71K66l94K15m14
-1229e30J63K32k27l6J90o4n2L64O4j27m97N8M19P30k67l42m60N44M54m91j79L14k60j53j69
-1204c22K57R7N0L21n7J76J2j71k09n07M42l93K18L5j90J51j95j03R0l7J57J09k39N95K06
-1179D93n44j01Q9O5n53L51M55o58J92L18q6m99J59K38N9l5k66L09k80M2J01K32N3N54p3l16
-1153B99Q4j66m41j56M1M21O8o0M20l01m01J57L18L78o18j54k67J77j59R4q1J70L21k10N29
-1128D63J8j03l35j22O53l31j67j19L62J35j91o6m13l15k15P27q8P7pK0N6l33K85n6K84j13
-1102A06k27J8P2M43M33l29l90j67O54m05m93j34J31O8k42L44R7m21L44K95L56k80o97N42
-1078A18l53n5N96rm43k31o6K08L40O0m75R8j90M79O84r06L14K05k12j08M5L60n06j74J83
-1053c8n3J040n44n66O0N3j77P2N99k5j49j36m14J88K68M6k13J62K80n34O86k17L48O66o03
-1028G99m25j21j77O00j45m29l42LL7l0k66M49K32k90j35J83j44j34M96l15K56O9K04O4l25
-1003A14J97J01l29J12n02P0K82n14L66N13k05k99K43M95J29n67m75j72L63k92K65Oj64L32
-979F9k04J35lJ57j00n08N79K13l91k64r6K63l44Q70m29j08L04M7l59K74J98n5l08N8k57j87
-953d46K86j53r7M92k56Rj19P3J8P25nM2j50l69n69M31l44L23M55k72j82k16L05j83j04M96
-927A90M38k97K70L08r36l9R0k65K77m44O68j14k49N03j92m81K59o3j94j0R90j44m9k78m89
-902b51j40N05J48K77M06p68o24R64Q88p25j098K39N9J40k78Q5p7O43J51Nn99l32N01R7J21
-877C37M3o41K87M48N24j41l45R8n78l77j15P29Q55m24j045J2Q45K26o30l26k15K95Q7K5j50
-852a76K18K31q12J73MJ36Q17p11K18P92m75j06j36r6K71l01n17J76n1l8J03o1O01J47p55
-827c48J40L32N6k03q2RQ7L8J68n37L05O14L43l68m60L48j94p24O72J98R6m53m25o5L31l17
-801d39N28j74J12P9j72L38k93J8K78n92j35L28R2J76K4j83P9j87j99r0N1O01k31k64K49l25
-775c31M88l13k92K70M08r4l09P1k94j4M91N37m80o2M3L63O7q80L65L75N9o86j49K41Q1l52
-749c97L86j19K0K15J78j13l5k79j54j21r1R5K20j86K6K1j4K7K4K33M05M49k6n53j85J37j81
-722a8J34K46l50L26k79k86L57K10L23m23o86L10m6j89J26M1M6O3L55K44n35l18M01j17O2
-697cP96n36K06r02N47m20M63m07L0L13Ql97J21M85N09L18k35q87l43j77L08N89j25j69J84
-672B76j35k27P11n1p22J62J5j84k41L32J28k05J8q8L36j83R0P2l25N977j680J438J381n730
-648A165M04J943O946K484k528j0420K30K63o5j18k3k33J07K51m57O42K69l76l82K17K01Q
-626E28j88n58j06J01k7N22L54k34k88j96nj41m4o3P56P49q25n36J15k46K44M22L19j07o74
-601a28J36P4J09l81o7J106M55q15p47K14L65l9n20k12Q25P0m34j50L68m63j85K24j39J81
-577a53M06L93j25M66L08Q9j027n7O04m33o59L96K58J45j57m54RJ81L65k86J03r1o02J31M76
-552B86N48o64l98QK32l87N99m37j90q5J19J6J27l0K82k23j01N36l98o2K97l41N19k52J61
-527A62l44m1L71J19j51L66l21o02Q90M9J8K42n93l26l24R2M48K82o08J30M80M30L2n15l21
-502c5Q16M98m67o98J181j98j562J022r09j27K94r6q5j47P78J48m94N15q12K46k6j29O69o31
-478b49O89p2N73m53p55J63K20Q02m97k96O56r40N62M2n12L95L6O12Q36k20j04K24M8J72r0
-453A842k59k88j618P17k17L00j62J025j913J116j61L46q43r3q9J223K02m86j101J334j241
-432c66L72M94o77P68j90M66j248N24j46J24J07J99p35m0L51Q74j468J044k14L58m6L18o49
-409B20R06J88p85n80o0J95m75P40m49p8j16O4J42K79m14k15J73L34l64j53N58L97l37K81
-385D51j86j39p34O29k30r0o0L01l35j6J98pK05r5k42N8j8N98m29k18K42L52M2l23j25K74
-359A03m95M37Q9L50o53k04J99L77N19k19k09J63k48m78O70K36q80J269m18k16k23l41M5J55
-335B8Qk32K78l67J50M8N81N95q42o99R3K72k36k1J36k06K2J5K16M41N48j000o5l9K88M73
-309D85k86m09J83J60L15M6k63L18KM9l28l56K31L70n90j33K95JR0j19k47k37L61L25k41J3
-283C5M28M81l71k35j73P41m1o23k35R28J08j191Q0p9j33K42k69j0J74R9P5l39J65J52k98
-258b89j53R3R0Q41m36n21M09j32J01j31j0N27L00m33j60OOq2k25J46J4n6O4K6k43J33M6k4
-230i3j54pO49j41L46n83J88Q8j79k6k34J58j44P49J54n34r9j22NK31l65n3j57K98j53K9J50
-203Ak27K9L80J85l89m75J80n1k1J63M44M8k10l37L33j12j45l89P68O4n57L1L83j07J03J01
-177A93o06Q0M19R0j99J66K94O6q2j89K13o38M5L40j60j75k22j23L34O71L63p30l47M8J96
-152D7J11j20j58j87p2L25q9K51M31m80j06p1j21M71J63k33k8o8k48N67j91k01o2L02K57j38
-126C52N8P0k54j69j15J20N08o39P9l26L36K23L5m56J76J21l57O57m80j83j59P29N07j202
-102c69R10m94J29l17K8L42Q1k59Q4%j67k29R4j28N59j91L59m34l85P50Lj87K21K92m10k62
-76B0R8m06K15j97L78N03m08n34K27M72R49m80r75o1oM97j37j23k13q0M66n8oj11j64l58L26
-49a66J52P6J1M46p8n60n3K50j40L11p16N03j24M98k65m58O36o97Q31L7p67L7L3pJ79l27J95
-22a63L13M5k83k63N28k34M6j76k83J11O58J47l6j88j50l64O1K95K35J78p33J19K23M6J97
2C29l03j72J38M98N87p76o56K89K01j80J11p1J84k81k04M14m38k40J95j21L45J64r0j39K26
27A0m36n8J37J18P4
32a55
##PAGE=	F1=23381.16076958470876
##FIRST=	24596.97802734375,	7686.668670654296875,	0.2001215815544128418
##DATATABLE=	(F2++(Y..Y)), PROFILE
-2014G0J60m39J06J68l34P90j78p16K51p4M30K86N4j69k74m35j10L34J31n79M63k34K42n0
-1990a07J50o9m23M07K46K98o81L73q3l7n91M70l31q5O08J99k86l54O57N5l20l20Rm08P22
-1965I9N7l74L62J23n44K29j32j82K06O50l07m76jJ5j38K27nj8l7O22K19j85o16L2j95p8Q12
-1938C65K56q93M09L2j52O28J23j33n94O7M47l47n87J082k2o37j52l95R15M56m91n16l30L96
-1914g3N2l26M35j05M40J69j110O42O8j32l26L15J7n38O72M13o88j45j71L37m7pL74mp83M61
-1888f0L85m91L34K20m75k20O21J15m24m1l27L04N2j54k5k4N77k09o4K21k28p35M02O3lO39
-1862D53m74J53l91k48K03K47m49O80M02o88k40J27M31j44O9K54l91l02R6J45J23L99o15j45
-1838c05J7L7K43K34r8n55M09L76L49p9n28J04r6l85j36O96j70k8m81O11k9K45j28l89k10
-1813b96P24J65p49k81K50k38P54L64m77o35k3K47j99L71M15j81j8L10m56k5L67m01K2m73
-1789d63K55J94O44J7p52k4J17%J6N29J23O0J75m92l0q0o6j35m15O03J54l75j33O03m5M2K69
-1762G91j72k47o36L20l50n6M40J26k88m49Q46N79k66o30L25k61M34q22Q97m29o0k95O1P5
-1738f7L5J23q4Kj13q3Mj7k01N35l19M03On31M97K97k8m78O5O02m38j76J06l94J33J97k69
-1711a93P0l90K5K50l08J51J42N36M22p3l19n43K80l82L81k20J20rj10m9j58O9K26K39j92
-1686c5l64M4M32m05L80K16r7k94k68M59K70m29L93j80n72J35K71P15n51j99K6L45L98R7m25
-1661C62n25J77j86l08O18k19J49J56q17K84K52Q0l29N36n04m0L53M83l33k73k93J62J46%
-1637f9l40L60N23l88m35K75j2K8j82M67l76j51O51m46l27Q00L5k59j0n87m6L54K63m3j32
-1612d7L22N09p22m10KR83J19n24q09K51L06R15n40n54n9M02p3m8k68r6J57k14L22J09p3l50
-1586c90p5M87q0R5m54N42K63o46N10mj83n78J90M46O45n3k30m07p16O74J51m83Q6O29Mm4
-1560C79r6o53n3M00m1k87J75j6l4l15M54k74M68K69N5N7m78j0J81k25K6q6k22M24M75r31
-1534c58L02J94K86p38L08M46N95k52o69l56N7J86j37K38n7L57J24K34j93o05l04OJ15P3j66
-1509c14L48l42N27J83k44r9K55o61L30K04L4k73k45q9M70j7J71l09j08M22L30Q5j07k06m08
-1484f3l5m34j7N67L54l67l71N79o87J232J31p35m60M78K59J28p35j17L76K67J8q06L23K27
-1460A12l88M27%K40M33j72r10O60J65l75l33Q46K01o63j60Q62m0q85l17M90k16p9k32K92
-1436d2J52l53R78k21r23N6J61L02L21P60j94j464N99o8N22n33o29O16k25j44K74O32Nk34
-1412C48n44j57L11l38K61l75M8L9K73m4K28N31k46n4K72j64j64n88M22O62p59l73J155N07
-1388A251q50p67p9J145R6R0l43l23l23O30n1n01j28J15O81j91n68N51J43K36k33m72M36K04
-1364G49n22k94J155K593n42r27R35j303k298N37K52L70M23q33M80P7o37k03k12N75q0m67
-1342a72k27L65N01m97J73L43k2n8l80j12J33Q8p1l67P35k39l55L35K36L32l05k57k08J99
-1318A70j49k73N28L84m43k07K34m92L30M82N6o45j46K53M56N9J64j51m60j09l64k15N58l04
-1294b84K36k72k85L78O72j42q79K12O8R4J30L10K03m71k20N02j75j28k19P0J32J25j88Q11
-1270F80L2q06n9j01k64K00P1q2j84L55L27J28l18L17J87R9L4q2j32o36O47o6l71J91r6N8
-1244A29lJ98m9l57j68m5N76j96j90rJ30P5l15K74m33m3P2j15J65J85j87j31L42k5j28l44
-1218e92J60M89O56k73k86l54L85N52n24j50L05j97m90N7L21Q3%M22l8M3K0j68m50l37N10
-1193A44n17L19N3j29m8k63J34K21j0l0l3k17Q12l5n07j43R5Qn52O32K89p21M13J43l8n78
-1167e58K73K69k1j49r5L43m78K25rK12J94N98j31m48j24l3l39j32R8L33M4P7N09m09m61L36
-1141A24L32L65o76l17k42M62l96j74rP91J76m91M16O8r6k93k36N46j75m7k39L55K42j79j22
-1116A85l28m14N9N31q3j19o4J26P6k33M17m1L6m5j51j18K69M42K32l33l83r7O51k15q31K0
-1090d11L4J91k88L95R3n24L65L52M32m35o68N58k04M8N44p2m12j75OJ30J41N1l04j99l4P72
-1064C86O42r64j68K96n0p7K18K80n96j16K09l33J156l75n06o9L5j10j64P09K8p2k67m11K66
-1039e3K77Q5j79Q7J96n42M69j8J18Q10m59m64n0k50M69l7m38l46K9j61N2j13L38K50k67j35
-1013c32Q8j94q5M14j74L72O8M1J80k44J88J94l65J60k42l38k8J48L35L05l26k97J73N76K7
-988F44n13l50j85M38l04J66J89j64M0k13L28r9N7Q1l58L18K53p1m34j60K9j35O80l57n7K36
-962E9k0l32J18K30K81k12j47j43j24J51k8l67N69j49j31K3Q6q3O76K3J01j95m35m30L54j38
-936b63P7M23j44m9m70M60k07nL61L12j15K17J98p49l54L11j96J46m33M95n3j6M10k13m33
-911b90K81RL1m39J028q3J6k75m78k38M46J68K10J62p31L2O06O54o20q70O4L69p5j22K27m62
-885c80P91L50r5o09l61L65J77J67L5p16K45N44P34Rk79K6o98p62j4P09Q53m75q88N2P57M67
-859A004p00n70%Q6N6j55m1J51L49o22J34R8j97J005n80j12R78m19k19l2K4N5m10m17K26n6
-833c64Q2L47k98M64K24p67J86K85j16k36k20L65L4J48J32o38L25O74L24n85k89N36m61p36
-809e84R75P3J24n37n64M5L18k47J36J01J09P4M1O4j45J34L92p59q3M08J89L7j37l6k7l55
-783b54J1j81n2L88K5J3K79o03M39l32MK3N28j52k15m2j74k1L17P39m16j41o0M27L9q61N28
-756B56lP8n25L7LJ33l96M36n6j37L96kj94L1k17q3O9O3l51R8J25m6J01q7m2J51K32L07L61
-727G38qo65m66M19K3j43L17k10J69j90j11L55Q3L42k56p08Po0n3kQ0J55K05L90J61n45m08
-700c81N09r0j46Q18n04K34n59K75m47K35k89K83K72m7k95r4N39L34K62k90o37l46k5L36N52
-675D99k46k7J01k17j42O12q6o67O6N4j73L23j70J53m6J00j69J30l15J42J19j48J873j330
-651D36J392j4q04N90K653J3333M222k567j8669q5M43k01l96j20k75L04K25p89R04l1m15j36
-629@K84K02K13j57o32m8l18N28L74L10k67l98l26Q0k7r9j38P38O71q78l37L91k23L0K89L34
-603E96Q9p13Q6Q1K11k92m33J245N01r64o87M67L99q0o06j64P88Mn72k9M72p64J11L60n29
-578d23J82M41M06m4L95K45K8j161L19N15m35o43J59K17K77p2l87l02L87N84n81K2j35l86
-554c92J5O36M27o33n36K17J73k37O21n28k6k08m7K94O0j6K90j50j1K67k82k93K34j79L90
-529H6O2J89m85j05K53L36j58J82j66n63O90P3J12L82m98p19k23K00K40L64l53K62L67M4L25
-504H97l51o89J046N44l94j077J456k13j463P78o25k50j41Q6M15m61N07M52n87L57o48K86
-482g5l62L09M36o35P76m07P49l29p98L91K04K50L4p57Q05p29N45J33o61L74K34L43J105l05
-458A630m3K30M1J65j34j94k82j412K88M4R3l25J328j588P17o0J71q00k34L38J152K02l06
-435A021j405J453j377L16N21q02R03k97M45r72J96M0k06J84K79p75M02N31Q37j283M70k07
-413B74N24k54K57p89Q55J63p58m39lJ44l18O64n04r6j67J19J88K80m06l97N60K37m93k7N89
-388B03L78k76K31j99k58o20L78l28L10LK87k78o1J17j44J38l4k03N8J16M12p48K51k0N17
-363B30J6l06l23M07n46N01J7K04m75j08J45N02J61k11p4L07l02n28P49J02o90J100k91m3
-339E44m57l18K1K9q6J28K91m60L19K27N63L91p88p59k5K55j1l55K89l17J95j06K46J79L28
-314C23p88L74K9L45L96l27m60l3j2L05K60o5M07l2j91l76j87J75L07n29q7K46j8q8p5k04
-288c05o0J44L65k05J50L06N38l07j15m13M99J1n58j34Q82J39j020J2r9j04J79j10k05O3L25
-263b2J89l81M0J99k81j88J34j6P69n34k40N34k26r1j27k02O88M26l64j29l9l1K7j10J19r
-237A35j51q2J16k50qL9J91l29J75O06k84M04n82J85O6j98M6r7J44j97O04J26o08L5k82n1
-211b47M57m01k46L24J59k06K07K12m85J71J33L35r0m17Pr2j29K74M15j80k26k35M32k22m3
-186i3k29L24J73m07k3L49n4q4K96n29r5L10J11n6L83K62k23K7j68N8m53N9L98l82k26j45
-160d17n3L11Q20K00j039M1p3J62J81L9o1l26k07O9K69L49K65p20Q6j78j05N93J28m68M24
-135B90M2o52O47j85l31J4J44K49j43M4J51j99r9J4J45M96n15j70k99K36M07Q7n22J24P4k82
-109b33P87o22k47k32Q02M12j162J036m36j40k61K83K04M9j76P0P5j34k63N0l07P42k00J70
-85B67l99j54O35j84l10M04M09l41j63K0o99N64l82L65P00n07l76L13J81P93m38q63j38N7
-61b46O72l71rm03J53J93J89L1q8j78l73K76R2N7m8N56k10o30J47L22j15L75p49K90j22N92
-35D03j22m23N36m82K91J85o92J35l0O0J11j16k89M70K07k41k55N70k41k44l5l99M29L45P9
-10B52J14l96k1j24K33L15j9R1o10j40M46J64J47l47n58K17N89O73p16o48J48J97j63J17j28
14a67K83j52k93M14l12l45l4K65K31K00j77o7J45l52K69%P0n7
32g9
##PAGE=	F1=23356.844424429527862
##FIRST=	24596.97802734375,	7686.668670654296875,	0.066707193851470947266
##DATATABLE=	(F2++(Y..Y)), PROFILE
-2014B3Ol59K83R5m11P46o5l13J19k46L13L55l8j4k42n68n3M47K42o76K81k79L47n4K66j13
-1988I2m13OK93L33m82M70k21J0o66O26k78l11O01K27k28k45N67m3l05j40J85p35Q62L6l74
-1963a33K37J8m10M10n7k77P9N69j87k24j97L6l61l4K65K00k76N83P4o5q23K37l9l3P65K44
-1937F01p15J49R8k94N14K65l5n68J00K99k63m80P89k5l96j87l60P18M39m21m47j93P7N2p0
-1912c53L89r1N42K91j216N22jl5k64L45M9n96P17M65p23l20l83M76J17L0K70J06n39K57N89
-1887F44o07J76K36m90j08M14P5l00j46j96K78m4j70K8P6O45m7k54R8j60o62K84n5J15M05
-1862B35l57K50l34l94M21K86o16O82M45p71l33K85K98r7R3L74m13k93j3O0qO47l78k75R7
-1837a09j00K07jR2k48r3M95M98k24o59K58n8k96k78N68n8J53l19M68L2N0j45k55j87O35J35
-1811E61q23j37J75o2P90K92o67o99K49K56k12M22J97l54m7M57l81m5M52l64n8l83K1L39O40
-1786F19N0q06J6J56K01P2N11P2q3K44n47lk61K3m3l33N15J68m17n9N80j33j96K45n7j46n97
-1759b09J32n29J94M65K96k56n43O28P08l2o25J22l74M57q64R84m59R4j75k55lKL14R0k9j00
-1733C3j25l6j62j51N62m09N12J12q43O42L03K3l68Q7K85m65j10O2k42L11J83m58J63m01j46
-1708f38M11l08J37K74M64M38j8k90p23J55k66N11k18k8l4j28j09J66J1J9K26j37k27M3M28
-1683A59m98M53J96J67k14m37J30L13l34M86k15n09Q9L48O77r23L47k63L06L33L41m66p36
-1660b50L01o7k81O29l69K2q0n17J88M91M7o68N89k46K8N1P85k71m38j88J88R1j10m27L21
-1635a81L79l60j38L20j81k13J01M76l68j0M2l03J20P68K0n44K96n73j3J99M12j77L9K72O44
-1610A027q89m64kQ52K54m85n71r8M74P69n26m87L0J81L7q6l41l4O2lL84M7K5l35k14N28k40
-1583a05k6l22M39K94n79M05o6k38m42K23M61N42R8j33m81o57M44L72l27k21M75R7M8o0o53
-1558d12J08M49j73l92J95J27Mm29J82p8L74L54Q8J37l91k52L60k10j10Q9l50K63M68q59M84
-1533B6LL06o72M85J58O13k31o05m34K53J68n4K30l30K24J04K56m9n63k70Q5J7N2j14K65l61
-1507d38O62J23k41j3K48p09M22K70j00m14q9J0M14j30N2l50M6M65K18P9P3j76o13j21k24
-1482e36K74L91K56l46j51L10n87R63L21o87l69K68L12N8o69p6L22J79Q1o50K62L23m90L26
-1458H5M9K08M22k17r63Q51o8m61P4J088J16r40q3O05k44q61K88L85j31p1l92k0K22l34J013
-1433F21j08r91J03ML89L83O30j42j366O44j7L64n35n16O04j30j32K96M50Q2k98m09K0J73
-1409A19l29K67n70Q5l1K88j1K05M06l13N1L00N8j16o10K91O30q03m90J033M33o59o63J11
-1385c18J140j6Pl89k18k70M60n2l86k15L6P05j43o44O89K41L15j41m93J72L01l93k52J064
-1361A200L030m35j203J174j670k645N94P13K41l82o32N59J59m53l57j30O18n1m47k07K88
-1340c6M60o74J83L07j6rj26r1Q1n9n5l20O70k59k75L04K92L92k69m46k31L45o3l00L93M00
-1314E98l49k49K48l53R6O35K36o88k88J50M43L02J77m61l59m5l66k61P23k63j33k38kL70
-1290g7L11l11k94J00j3N6K16R3K09l75j97N55k09k08j67KK23K29k49P61r0p71J30j90j72
-1265d38K51K40q4k54K55L53R2l74J67J81K49j0l06n5n22N90q0k72K35j67O8m7J62J24l26
-1240C2k13k29O20n9k58j19L30q0j73L34k97k54j3R8nJ12j76j09K46p6q6j63L03M29M67l44
-1214C17j69k04K33N37m77q3K68n9p02J43L97K2q2N24p8j16M6j59o10L8L37o15L67O2L3j40
-1188a70l17K07L26Q9k0k31j46Q64k35m45k83K27j5m92P09J24n89M20j11M4l04J01K06j22
-1164a63l04K75K91n33L15j49J44L43O15j80n64l45J56j95m3K35L7K4J83O02m90n21M60L00
-1140D93L52o16m01n9M91m71o56N90R31p8o36K64J52o4k91l95M96P9J4m09K86L77j44k11k22
-1115a28l17J58K65q9k36n6J85Q3j30O05j76j66R3q8k95N50L43n8k46l05KN85m1q20Q5k89
-1089d86L28k87L77O6n33L16L26M77n16n76N21o4J70L89o7l39l5R5Rq1O2j70n70N91O69N08
-1063A180q38p72N07O1o4L61J59o30l1K63o69J114j84l43j43p3Ok80O40J71p5m13l22L28K69
-1038B22J42j79n6J40l82P2K17J23P86k94m86k8j94K17L4m11l55Q0k12J49N7J43J09k44Rj09
-1012d50j74J89l1K89K92k2j34K66r1K09K26l95J53K5l10l15N68J38M1m34j98J14N69o2m13
-987E0k55r0L90k99K2L84j12p2l72M08j33N6L14l27j7K29K61n23j65j64l5M67k20m2K03l5
-961g7k73m4J52N91p6l40l9m3O1J3m34L97l8k14J30J27j50O20L7J12k22m63l58L31L5j72L71
-934C4J4J17p91O72j95L7K43J12N9J51J05m19o69O05k50q1k21K38RJ82K42k26k44K86J26N0
-908A86m41P42o1J7k52l90j12M53J64J5ko85M31O34N14o78p03q1M46l16K5M40p93Q08N31q0
-882H12n10m82K11J70J00P0o76K69N17Q22J75j32j15p96r52Q2O30P53n26n58k6P01O67p83
-858D23q11J76K3j12L7J02k79M17k84j2L26m90R55l92j13R66m81k75N0L8j50m47l03K49m5
-833d32K08N74l13J61K74p23K10K36k71l5Q1K24j80K37N2o96L72O26K74p41N3N64p33k91P82
-808E13q5J41n32p27K46K34kj34R7J59O1K25k03m1K23M46q73M5M69K86j29l25J03m6l18R9
-782f8j96J9p8K19L57J97r26M38j00J04k93O88k44j56q4j40Q0M3R07l27j60j33M09K1q18O37
-756C96l08P8m11K01j48J47m17M29Lk31N86j68k73O8k50K6L63K14n56j28L74k31R2n9r4K18
-730g9K43K25J72J3o48k71J68K03l19K92kJ33j08J4K89p7L58q0o99k86m7L25l39P0K08L04
-704F2L77M7n20m46N35J03m11Q48n36L34k47mm01j46K32K62J38j25j56l03P00J99J66m68l08
-679f8m64K90K48N34k52J8Q4k43j51M61j26m58q9P1M11K72n61K3J45K37j00k2n09R0K20p9
-653a8K939k337O74m39J35M33L229J8898M940j137k6164o03N61l56n15j71k25M53J78r39J172
-632G08l91m52K25K32O5M24o0o86l8n77P85K91L50l01m64m73J31J29j19j17M19N85q91k6O24
-607C73k10j44J68K82K37o76j7J64K53k31n96J274M50j094n83O68L80j61n44j71P55o7o61
-584a51K42M15j125N64L34o01L3L74M06k0L18J66l6j223O62L83l71n71n2J55L53J26k52l73
-560b44J92P63p55kj40j10j28O10K91o60k22P4J44J39L95n91J05j74l62N31Q7KJ26n0J92O3
-534B76k56k01j88N2J94M10J63m32l23K45M71k01M5p4m65M17J35J15M70l38r81J43J26k6M41
-509B18k07L86J84k70O58j75q65J070N74m22j096J571j79j410M02j24k27n20K45N14p19K27
-487a65N71o09K10l82L12m17M87J35l45N45o51P87k8l77K67P2l55M61r20P45k70J44L46q23
-463b60N18K29K55J105k63m7K37L9J61j67j30m32r28k31L24Ro38J516j124K66N2j0o62l63
-439e44O51J040K17j02j310J180j221O1M97p83Q78l00K08n23q2J44l08K5L62m93M87O65P39
-416A488o84q7k96M52m36J65q84P96J31o82j91j7J68l44O13m70j17j65J41K17K58l51j52N25
-392G8Q7n49N5N87K91j96K21k13l59m47R9m1L68m6J95j07m7o1j57R3m9j79J14J67K20r05R84
-365B03m76M84J1k42l58L75m68L42N0N0k49j24R0O68j18j04j42M03l17n64P32L0n04Q55r6
-340E31O8o51j53o1j24J01L50J42n23M73L62N08J87p15q34m0K49J73k50l5j99K00k43K98r2
-315b78R0l05N51J0L04L43k74m89k50j84K99M64J85M44j00l85l85k6R1K60m32j08K41M6l56
-290b44p2n5K42k42L98j52K72J06N29j19J10n05j0R7m64r4P90J16q12J0q2j61J48O4j82j92
-264e04N45K01m01r8K21j50j19L1q7O35m04j05N71k53k99O4j09M45M70l26m9l7p7J31p3P8
-238C01k6k70k43K27k73m2J21K62n28L92N16l11L41n27J45Pj80Q1N8J00j68M58L5o20J95n03
[truncated: 6,308,157 more chars]
