# Supplementary material for: Competition between N and O: use of diazine N-oxides as a test case for the Marcus theory rationale for ambident reactivity
Source: Chem Sci. 2020 Jul 23;11(35):9630–47. doi: 10.1039/d0sc02834g (PMC8162281; doi:10.1039/d0sc02834g)
Supplement: SC-011-D0SC02834G-s047 [file SC-011-D0SC02834G-s047.jcamp]

##TITLE=	6A154937
##JCAMPDX=	6.0	$$ NMR Plug-in 1.3 of MestReNova 6.0.2-5475
##DATATYPE=	NDNMRSPECTRUM
##DATACLASS=	NTUPLES
##NUMDIM=	2
##ORIGIN=	Bruker BioSpin GmbH
##OWNER=	AVIII600NMR
##.OBSERVEFREQUENCY=	600.07000732421875
##.OBSERVENUCLEUS=	^1H
##.SOLVENTNAME=	0
##.PULSESEQUENCE=	hmbcgpndqf
##.ACQUISITIONMODE=	SIMULTANEOUS
##$ORIGINALFORMAT=	Bruker XWIN-NMR
##$PARAMETERFILE=	(acqu2s, ASCII, C:/Users/peter/Documents/Ambident%20reactivity%20of%20diazine%20oxides%20(e.g.%20PyzNO)/NMR%20data%20files/Compound%2017a%20-%20solvent%20free%20reaction,%20NMR%20in%20DMSO/1H-15N%20HMBC/acqu2s, 0)
$$ ##TITLE= Parameter file, TopSpin 3.5 pl 7
$$ ##JCAMPDX= 5.0
$$ ##DATATYPE= Parameter Values
$$ ##NPOINTS= 258	$$ modification sequence number
$$ ##ORIGIN= Bruker BioSpin GmbH
$$ ##OWNER= AVIII600NMR
$$ $$ 2018-09-10 16:36:02.591 +0100  AVIII600NMR@AVIII600NMR-PC
$$ $$ C:/Bruker/TopSpin3.5pl7/data/PB/nmr/6A154937/11/acqu2s
$$ $$ process C:\Bruker\TopSpin3.5pl7\prog\mod\go4.exe
$$ ##$ACQT0= 0
$$ ##$BF1= 60.804565
$$ ##$FnMODE= 1
$$ ##$NUC1= <15N>
$$ ##$NusJSP= 0
$$ ##$NusT2= 1
$$ ##$NusTD= 256
$$ ##$O1= 12159.168
$$ ##$ProjAngle= 0
$$ ##$SFO1= 60.816724168
$$ ##$SW= 409.026007744694
$$ ##$SW_h= 24875.6218905473
$$ ##$TD= 256
$$ ##END=
$$ 
##$PARAMETERFILE=	(acqus, ASCII, C:/Users/peter/Documents/Ambident%20reactivity%20of%20diazine%20oxides%20(e.g.%20PyzNO)/NMR%20data%20files/Compound%2017a%20-%20solvent%20free%20reaction,%20NMR%20in%20DMSO/1H-15N%20HMBC/acqus, 0)
$$ ##TITLE= Parameter file, TopSpin 3.5 pl 7
$$ ##JCAMPDX= 5.0
$$ ##DATATYPE= Parameter Values
$$ ##NPOINTS= 11	$$ modification sequence number
$$ ##ORIGIN= Bruker BioSpin GmbH
$$ ##OWNER= AVIII600NMR
$$ $$ 2018-09-10 16:36:05.492 +0100  AVIII600NMR@AVIII600NMR-PC
$$ $$ C:/Bruker/TopSpin3.5pl7/data/PB/nmr/6A154937/11/acqus
$$ $$ process C:\Bruker\TopSpin3.5pl7\prog\mod\go4.exe
$$ ##$ACQT0= 1000000
$$ ##$AMP= (0..31)
$$ 100 100 100 100 100 100 100 100 100 100 100 100 100 100 100 100 100 100
$$ 100 100 100 100 100 100 100 100 100 100 100 100 100 100
$$ ##$AMPCOIL= (0..19)
$$ -1 0 0 0 0 0 0 0 0 0 0 0 0 0 0 0 0 0 0 0
$$ ##$ANAVPT= -1
$$ ##$AQSEQ= 0
$$ ##$AQ_mod= 3
$$ ##$AUNM= <au_zg>
$$ ##$AUTOPOS= <31 >
$$ ##$BF1= 600.07
$$ ##$BF2= 60.804565
$$ ##$BF3= 600.07
$$ ##$BF4= 600.07
$$ ##$BF5= 600.07
$$ ##$BF6= 600.07
$$ ##$BF7= 600.07
$$ ##$BF8= 600.07
$$ ##$BWFAC= (0..63)
$$ 0 0 0 0 0 0 0 0 0 0 0 0 0 0 0 0 0 0 0 0 0 0 0 0 0 0 0 0 0 0 0 0 0 0 0 0
$$ 0 0 0 0 0 0 0 0 0 0 0 0 0 0 0 0 0 0 0 0 0 0 0 0 0 0 0 0
$$ ##$BYTORDA= 0
$$ ##$CAGPARS= (0..11)
$$ 0 0 0 0 0 0 0 0 0 0 0 0
$$ ##$CHEMSTR= <none>
$$ ##$CNST= (0..63)
$$ 1 1 90 1 1 1 80 100 1 1 1 1 50 8 1 1 1 1 1 1 1 50 30 40 1 1 1 1 1 1 1 1
$$ 1 1 1 1 1 1 1 1 1 1 1 1 1 1 1 1 1 1 1 1 1 1 1 1 1 1 1 1 1 1 1 1
$$ ##$CPDPRG= (0..8)
$$ <garp> <> <waltz16> <> <mlev> <mlev> <mlev> <mlev> <mlev>
$$ ##$D= (0..63)
$$ 3e-006 1.5 0.00345 0.0023 0 0 0.0625 0.4 0 0.06 0 0.03 2e-005 3e-006 0
$$ 0 0.0002 0 0 0 0 0 0 0 0 0 0 0 0 0 0 0 0 0 0 0 0 0 0 0 0 0 0 0 0 0 0 0
$$ 0 0 0 0 0 0 0 0 0 0 0 0 0 0 0 0
$$ ##$DATE= 1536591889
$$ ##$DE= 55
$$ ##$DECBNUC= <off>
$$ ##$DECIM= 2560
$$ ##$DECNUC= <off>
$$ ##$DECSTAT= 4
$$ ##$DIGMOD= 1
$$ ##$DIGTYP= 12
$$ ##$DQDMODE= 0
$$ ##$DR= 22
$$ ##$DS= 16
$$ ##$DSPFIRM= 0
$$ ##$DSPFVS= 20
$$ ##$DTYPA= 0
$$ ##$EXP= <15N_HMBC.icon>
$$ ##$FCUCHAN= (0..9)
$$ 0 2 1 0 0 0 0 0 0 0
$$ ##$FL1= 90
$$ ##$FL2= 90
$$ ##$FL3= 90
$$ ##$FL4= 90
$$ ##$FN_INDIRECT= (0..7)
$$ 0 0 0 0 0 0 0 0
$$ ##$FOV= 20
$$ ##$FQ1LIST= <freqlist>
$$ ##$FQ2LIST= <freqlist>
$$ ##$FQ3LIST= <freqlist>
$$ ##$FQ4LIST= <freqlist>
$$ ##$FQ5LIST= <freqlist>
$$ ##$FQ6LIST= <freqlist>
$$ ##$FQ7LIST= <freqlist>
$$ ##$FQ8LIST= <freqlist>
$$ ##$FRQLO3= 1244578.95700002
$$ ##$FRQLO3N= 0
$$ ##$FS= (0..7)
$$ 83 83 83 83 83 83 83 83
$$ ##$FTLPGN= 0
$$ ##$FW= 4032000
$$ ##$FnILOOP= 0
$$ ##$FnMODE= 0
$$ ##$FnTYPE= 0
$$ ##$GPNAM= (0..31)
$$ <SINE.100> <SMSQ10.100> <SMSQ10.100> <SMSQ10.100> <SINE.100> <SINE.100>
$$ <SINE.100> <SINE.100> <SINE.100> <SINE.100> <SINE.100> <SINE.100> <SINE.100>
$$ <SINE.100> <SINE.100> <SINE.100> <SINE.100> <SINE.100> <SINE.100> <SINE.100>
$$ <SINE.100> <SINE.100> <SINE.100> <SINE.100> <SINE.100> <SINE.100> <SINE.100>
$$ <SINE.100> <SINE.100> <SINE.100> <SINE.100> <SINE.100>
$$ ##$GPX= (0..31)
$$ 0 0 0 0 0 0 0 0 0 0 0 0 0 0 0 0 0 0 0 0 0 0 0 0 0 0 0 0 0 0 0 0
$$ ##$GPY= (0..31)
$$ 0 0 0 0 0 0 0 0 0 0 0 0 0 0 0 0 0 0 0 0 0 0 0 0 0 0 0 0 0 0 0 0
$$ ##$GPZ= (0..31)
$$ 0 70 30 50.1 -10 -5 0 0 0 0 0 0 0 0 0 0 0 0 0 0 0 0 0 0 0 0 0 0 0 0 0 0
$$ ##$GRDPROG= <grad_out>
$$ ##$GRPDLY= 67.9842376708984
$$ ##$HDDUTY= 20
$$ ##$HDRATE= 20
$$ ##$HGAIN= (0..3)
$$ 0 0 0 0
$$ ##$HL1= 128
$$ ##$HL2= 90
$$ ##$HL3= 90
$$ ##$HL4= 90
$$ ##$HOLDER= 31
$$ ##$HPMOD= (0..7)
$$ 0 0 0 0 0 0 0 0
$$ ##$HPPRGN= 0
$$ ##$IN= (0..63)
$$ 2.01e-005 0.001 0.001 0.001 0.001 0.001 0.001 0.001 0.001 0.001 0.001 0.001
$$ 0.001 0.001 0.001 0.001 0.001 0.001 0.001 0.001 0.001 0.001 0.001 0.001
$$ 0.001 0.001 0.001 0.001 0.001 0.001 0.001 0.001 0.001 0.001 0.001 0.001
$$ 0.001 0.001 0.001 0.001 0.001 0.001 0.001 0.001 0.001 0.001 0.001 0.001
$$ 0.001 0.001 0.001 0.001 0.001 0.001 0.001 0.001 0.001 0.001 0.001 0.001
$$ 0.001 0.001 0.001 0.001
$$ ##$INF= (0..7)
$$ 0 40.2 0 0 0 0 0 0
$$ ##$INP= (0..63)
$$ 0 0 0 0 0 0 0 0 0 0 0 0 0 0 0 0 0 0 0 0 0 0 0 0 0 0 0 0 0 0 0 0 0 0 0 0
$$ 0 0 0 0 0 0 0 0 0 0 0 0 0 0 0 0 0 0 0 0 0 0 0 0 0 0 0 0
$$ ##$INSTRUM= <aviii600>
$$ ##$INTEGFAC= (0..63)
$$ 0 0 0 0 0 0 0 0 0 0 0 0 0 0 0 0 0 0 0 0 0 0 0 0 0 0 0 0 0 0 0 0 0 0 0 0
$$ 0 0 0 0 0 0 0 0 0 0 0 0 0 0 0 0 0 0 0 0 0 0 0 0 0 0 0 0
$$ ##$L= (0..31)
$$ 1 1 1 1 1 1 1 1 1 1 1 1 1 1 1 1 1 1 1 1 1 1 1 1 1 1 1 1 1 1 1 1
$$ ##$LFILTER= -1
$$ ##$LGAIN= -1
$$ ##$LINPSTP= 0
$$ ##$LOCKED= no
$$ ##$LOCKFLD= -1
$$ ##$LOCKGN= -1
$$ ##$LOCKPOW= -1
$$ ##$LOCKPPM= -1
$$ ##$LOCNUC= <off>
$$ ##$LOCPHAS= -1
$$ ##$LOCSHFT= yes
$$ ##$LOCSW= 0
$$ ##$LTIME= -1
$$ ##$MASR= 4200
$$ ##$MASRLST= <masrlst>
$$ ##$MULEXPNO= (0..15)
$$ 0 0 0 0 0 0 0 0 0 0 0 0 0 0 0 0
$$ ##$NBL= 1
$$ ##$NC= -6
$$ ##$NLOGCH= 3
$$ ##$NOVFLW= 0
$$ ##$NS= 4
$$ ##$NUC1= <1H>
$$ ##$NUC2= <15N>
$$ ##$NUC3= <off>
$$ ##$NUC4= <off>
$$ ##$NUC5= <off>
$$ ##$NUC6= <off>
$$ ##$NUC7= <off>
$$ ##$NUC8= <off>
$$ ##$NUCLEUS= <off>
$$ ##$NUSLIST= <automatic>
$$ ##$NusAMOUNT= 25
$$ ##$NusFPNZ= no
$$ ##$NusJSP= 0
$$ ##$NusSEED= 54321
$$ ##$NusSPTYPE= 0
$$ ##$NusT2= 1
$$ ##$NusTD= 0
$$ ##$O1= 3780.418
$$ ##$O2= 12159.168
$$ ##$O3= 3780.418
$$ ##$O4= 3780.418
$$ ##$O5= 3780.418
$$ ##$O6= 3780.418
$$ ##$O7= 3780.418
$$ ##$O8= 3780.418
$$ ##$OVERFLW= 0
$$ ##$P= (0..63)
$$ 11.3 11.3 22.6 14.7 29.4 16.5 25 50 10000 150 300 80000 80000 1000 0 100000
$$ 1000 2500 100000 600 2000 0 0 0 0 180 100000 11.3 0 1000 0 0 20000 0 0
$$ 0 0 0 0 0 2000 0 0 0 200 0 80000 46600 10000 0 80000 0 0 0 0 0 0 0 0 0
$$ 0 0 0 500
$$ ##$PACOIL= (0..15)
$$ 2 1 3 0 0 0 0 0 0 0 0 0 0 0 0 0
$$ ##$PAPS= 2
$$ ##$PARMODE= 1
$$ ##$PCPD= (0..9)
$$ 100 80 120 100 100 100 100 100 100 100
$$ ##$PEXSEL= (0..9)
$$ 1 1 1 1 1 1 1 1 1 1
$$ ##$PHCOR= (0..31)
$$ 0 0 0 0 0 0 0 0 0 0 0 0 0 0 0 0 0 0 0 0 0 0 0 0 0 0 0 0 0 0 0 0
$$ ##$PHLIST= <>
$$ ##$PHP= 1
$$ ##$PH_ref= 0
$$ ##$PL= (0..63)
$$ 120 1.81 0 120 120 120 120 120 120 63.59 14.45 26.85 8.21 120 120 120 120
$$ 120 1.81 20.47 120 120 120 120 120 120 120 26.85 120 120 8.21 120 120 120
$$ 120 120 120 120 120 120 120 120 120 120 120 120 120 120 120 120 120 120
$$ 120 120 120 120 120 120 120 120 120 120 120 120
$$ ##$PLSTEP= 0.1
$$ ##$PLSTRT= -6
$$ ##$PLW= (0..63)
$$ 0 14.6 108.5 0 0 0 0 0 0 7.4571e-005 2.9828 0.23016 1.6282 0.81767 0 1.042
$$ 0 0 14.6 0.29129 0 0 0 0 0 0 0.19139 0.23016 0 2.9828 1.6282 1.9377 2.9828e-006
$$ 0 0 0 0 0 0 0 0 0 0 0 0 0 0 0 0 0 0 0 0 0 0 0 0 0 0 0 0 0 0 0
$$ ##$PLWMAX= (0..7)
$$ 54 248 0 0 0 0 0 0
$$ ##$PQPHASE= 0
$$ ##$PQSCALE= 0
$$ ##$PR= 3
$$ ##$PRECHAN= (0..15)
$$ -1 1 0 2 4 -1 -1 -1 -1 -1 -1 -1 -1 -1 -1 -1
$$ ##$PRGAIN= 0
$$ ##$PROBHD= <Z150357_0005 (CP BBO 600S3 BB-H&F-05 Z)>
$$ ##$PULPROG= <hmbcgpndqf>
$$ ##$PW= 0
$$ ##$PYNM= <acqu.py>
$$ ##$ProjAngle= 0
$$ ##$QNP= 1
$$ ##$RD= 0
$$ ##$RECCHAN= (0..15)
$$ 0 2 0 0 0 0 0 0 0 0 0 0 0 0 0 0
$$ ##$RECPH= 0
$$ ##$RECPRE= (0..15)
$$ -1 0 -1 -1 -1 -1 -1 -1 -1 -1 -1 -1 -1 -1 -1 -1
$$ ##$RECPRFX= (0..15)
$$ 1 0 0 0 0 0 0 0 0 0 0 0 0 0 0 0
$$ ##$RECSEL= (0..15)
$$ 0 0 1 0 0 0 0 0 0 0 0 0 0 0 0 0
$$ ##$RG= 161
$$ ##$RO= 20
$$ ##$RSEL= (0..15)
$$ 0 1 2 0 0 0 0 0 0 0 0 0 0 0 0 0
$$ ##$S= (0..7)
$$ 83 83 83 83 83 83 83 83
$$ ##$SELREC= (0..9)
$$ 0 0 0 0 0 0 0 0 0 0
$$ ##$SFO1= 600.073780418
$$ ##$SFO2= 60.816724168
$$ ##$SFO3= 600.073780418
$$ ##$SFO4= 600.073780418
$$ ##$SFO5= 600.073780418
$$ ##$SFO6= 600.073780418
$$ ##$SFO7= 600.073780418
$$ ##$SFO8= 600.073780418
$$ ##$SOLVENT= <None>
$$ ##$SOLVOLD= <off>
$$ ##$SP= (0..63)
$$ 1 75.26 69.24 120 120 41.89 64.91 120 120 0 41.89 41.89 0 0 120 0 150 150
$$ 120 61.18 59.27 62.58 55.26 150 150 150 150 150 150 29.09 150 120 120 120
$$ 120 120 120 120 120 120 120 120 120 120 120 120 120 120 120 120 120 120
$$ 120 120 120 120 120 120 120 120 120 120 120 120
$$ ##$SPECTR= 0
$$ ##$SPINCNT= 0
$$ ##$SPNAM= (0..63)
$$ <gauss> <Gaus1_270.1000> <Gaus1_180r.1000> <0.0> <0.0> <Sinc1.1000> <Squa100.1000>
$$ <0.0> <Squa100.1000> <gauss> <Sinc1.1000> <Sinc1.1000> <gauss> <gauss>
$$ <0.0> <Gaus1.1000> <gauss> <gauss> <0.0> <Sinc1.1000> <Sinc1.1000> <Sinc1.1000>
$$ <Sinc1.1000> <gauss> <gauss> <gauss> <0.0> <gauss> <gauss> <Crp60,20,20.10>
$$ <Bip720,50,20.1> <Bip720,50,20.1> <0.0> <> <Rsnob.1000> <Gaus1_180r.1000>
$$ <Gaus1_180r.1000> <> <> <> <Gaus1_180r.1000> <Squa100.1000> <> <> <> <>
$$ <> <> <> <> <> <> <> <> <> <> <> <> <> <> <> <> <> <>
$$ ##$SPOAL= (0..63)
$$ 0.5 1 0.5 0.5 0.5 0.5 0.5 0.5 0.5 0.5 0.5 0.5 0.5 0.5 0.5 0.5 0.5 0.5 0.5
$$ 1 1 1 1 0.5 0.5 0.5 0.5 0.5 0.5 0.5 0.5 0.5 0.5 0.5 0.5 0.5 0.5 0.5 0.5
$$ 0.5 0.5 0.5 0.5 0.5 0.5 0.5 0.5 0.5 0.5 0.5 0.5 0.5 0.5 0.5 0.5 0.5 0.5
$$ 0.5 0.5 0.5 0.5 0.5 0.5 0.5
$$ ##$SPOFFS= (0..63)
$$ 0 0 0 0 0 0 0 0 0 0 0 0 0 0 0 0 0 0 0 0 0 0 0 0 0 0 0 0 0 0 0 0 0 0 0 0
$$ 0 0 0 0 0 0 0 0 0 0 0 0 0 0 0 0 0 0 0 0 0 0 0 0 0 0 0 0
$$ ##$SPPEX= (0..63)
$$ 0 0 0 0 0 0 0 0 0 0 0 0 0 0 0 0 0 0 0 0 0 0 0 0 0 0 0 0 0 0 0 0 0 0 0 0
$$ 0 0 0 0 0 0 0 0 0 0 0 0 0 0 0 0 0 0 0 0 0 0 0 0 0 0 0 0
$$ ##$SPW= (0..63)
$$ 0 1.5476e-005 6.8784e-006 0 0 0.0053756 7.4571e-005 0 1.8643e-007 0 0.0053756
$$ 0.0053756 0 0 0 0 0 0 0 4.391865e-005 6.827012e-005 3.187731e-005 0.0001719117
$$ 0 0 0 0 0 0 0.07121 2.9828 6.0021 0 0 7.5198e-005 6.8784e-006 0.00044022
$$ 0 0 0 6.8784e-006 1.8643e-007 0 0 0 0 0 0 0 0 0 0 0 0 0 0 0 0 0 0 0 0 0
$$ 0
$$ ##$SUBNAM= (0..9)
$$ <""> <""> <""> <""> <""> <""> <""> <""> <""> <"">
$$ ##$SW= 13.019232392649
$$ ##$SWIBOX= (0..19)
$$ 0 1 2 0 0 0 0 0 0 0 0 0 0 0 0 0 0 0 0 0
$$ ##$SW_h= 7812.5
$$ ##$SWfinal= 0
$$ ##$SigLockShift= 0
$$ ##$TD= 4096
$$ ##$TD0= 1
$$ ##$TD_INDIRECT= (0..7)
$$ 0 256 0 0 0 0 0 0
$$ ##$TDav= 1
$$ ##$TE= 300
$$ ##$TE1= 300
$$ ##$TE2= 300
$$ ##$TE3= 300
$$ ##$TE4= 300
$$ ##$TEG= 300
$$ ##$TE_MAGNET= 0
$$ ##$TE_PIDX= 0
$$ ##$TE_STAB= (0..9)
$$ 0 0 0 0 0 0 0 0 0 0
$$ ##$TL= (0..7)
$$ 120 120 120 120 120 120 120 120
$$ ##$TOTROT= (0..63)
$$ 0 0 0 0 0 0 0 0 0 0 0 0 0 0 0 0 0 0 0 0 0 0 0 0 0 0 0 0 0 0 0 0 0 0 0 0
$$ 0 0 0 0 0 0 0 0 0 0 0 0 0 0 0 0 0 0 0 0 0 0 0 0 0 0 0 0
$$ ##$TUBE_TYPE= <>
$$ ##$USERA1= <user>
$$ ##$USERA2= <user>
$$ ##$USERA3= <user>
$$ ##$USERA4= <user>
$$ ##$USERA5= <user>
$$ ##$V9= 5
$$ ##$VALIDCODE= -1
$$ ##$VALIST= <valist>
$$ ##$VCLIST= <CCCCCCCCCCCCCCC>
$$ ##$VDLIST= <DDDDDDDDDDDDDDD>
$$ ##$VPLIST= <PPPPPPPPPPPPPPP>
$$ ##$VTLIST= <TTTTTTTTTTTTTTT>
$$ ##$WBST= 1024
$$ ##$WBSW= 4
$$ ##$XGAIN= (0..3)
$$ 0 0 0 0
$$ ##$XL= 0
$$ ##$YL= 0
$$ ##$YMAX_a= 2183169
$$ ##$YMIN_a= -2182474
$$ ##$ZGOPTNS= <>
$$ ##$ZL1= 120
$$ ##$ZL2= 120
$$ ##$ZL3= 120
$$ ##$ZL4= 120
$$ ##END=
$$ 
##$PARAMETERFILE=	(audita.txt, ASCII, C:/Users/peter/Documents/Ambident%20reactivity%20of%20diazine%20oxides%20(e.g.%20PyzNO)/NMR%20data%20files/Compound%2017a%20-%20solvent%20free%20reaction,%20NMR%20in%20DMSO/1H-15N%20HMBC/audita.txt, 0)
$$ ##TITLE= Audit trail, TopSpin 3.5 pl 7
$$ ##JCAMPDX= 5.01
$$ ##ORIGIN= Bruker BioSpin GmbH
$$ ##OWNER= AVIII600NMR
$$ $$ C:/Bruker/TopSpin3.5pl7/data/PB/nmr/6A154937/11/audita.txt
$$ ##AUDIT TRAIL=  $$ (NUMBER, WHEN, WHO, WHERE, PROCESS, VERSION, WHAT)
$$ (   1,<2018-09-10 16:36:05.492 +0100>,<AVIII600NMR>,<AVIII600NMR-PC>,<go4>,<TopSpin 3.5.7>,
$$       <created by zg
$$ 	started at 2018-09-10 16:04:10.917 +0100,
$$ 	POWCHK enabled, PULCHK disabled,
$$        configuration hash MD5:
$$        4F BE B4 D3 A1 80 6E 95 0A 07 3F 27 4A 52 36 44
$$        data hash MD5: 4K * 256
$$        31 FA 20 87 85 3F C0 50 63 54 CA 27 FB FC D1 3F>)
$$ (   2,<2018-09-10 16:36:05.586 +0100>,<AVIII600NMR>,<AVIII600NMR-PC>,<audit>,<TopSpin 3.5.7>,
$$       <user comment:
$$        ICON-NMR User ID: PB
$$        data hash MD5: 4K * 256
$$        31 FA 20 87 85 3F C0 50 63 54 CA 27 FB FC D1 3F>)
$$ ##END=
$$ 
$$ $$ hash MD5
$$ $$ 77 12 17 F6 14 0C 09 B5 E7 6A 82 70 12 05 DF 2E
$$ 
##$PARAMETERFILE=	(auditp.txt, ASCII, C:/Users/peter/Documents/Ambident%20reactivity%20of%20diazine%20oxides%20(e.g.%20PyzNO)/NMR%20data%20files/Compound%2017a%20-%20solvent%20free%20reaction,%20NMR%20in%20DMSO/1H-15N%20HMBC/pdata/1/auditp.txt, 0)
$$ ##TITLE= Audit trail, TopSpin 3.5 pl 7
$$ ##JCAMPDX= 5.01
$$ ##ORIGIN= Bruker BioSpin GmbH
$$ ##OWNER= AVIII600NMR
$$ $$ C:/Bruker/TopSpin3.5pl7/data/PB/nmr/6A154937/11/pdata/1/auditp.txt
$$ ##AUDIT TRAIL=  $$ (NUMBER, WHEN, WHO, WHERE, PROCESS, VERSION, WHAT)
$$ (   1,<2018-09-10 16:36:05.492 +0100>,<AVIII600NMR>,<AVIII600NMR-PC>,<go4>,<TopSpin 3.5.7>,
$$       <created by zg
$$ 	started at 2018-09-10 16:04:10.917 +0100,
$$ 	POWCHK enabled, PULCHK disabled,
$$        configuration hash MD5:
$$        4F BE B4 D3 A1 80 6E 95 0A 07 3F 27 4A 52 36 44
$$        data hash MD5: 4K * 256
$$        31 FA 20 87 85 3F C0 50 63 54 CA 27 FB FC D1 3F>)
$$ (   2,<2018-09-10 16:36:05.586 +0100>,<AVIII600NMR>,<AVIII600NMR-PC>,<audit>,<TopSpin 3.5.7>,
$$       <user comment:
$$        ICON-NMR User ID: PB
$$        data hash MD5: 4K * 256
$$        31 FA 20 87 85 3F C0 50 63 54 CA 27 FB FC D1 3F>)
$$ (   3,<2018-09-10 16:36:06.631 +0100>,<AVIII600NMR>,<AVIII600NMR-PC>,<proc2d>,<TopSpin 3.5.7>,
$$       <Start of raw data processing
$$        xfb same F2: SI = 2K WDW = 4 SSB = 0 FT_mod = 6 PKNL = 1 F1: SI = 1K ME_mod = 2 NCOEF = 32 WDW = 4 SSB = 0 FT_mod = 6 FCOR = 0.5 PH_mod = 2
$$        data hash MD5: 2K * 1K
$$        08 8A D8 DB 82 58 CC 6E 57 F8 CA 7C B4 0C 9E 5A>)
$$ (   4,<2018-09-10 16:36:07.021 +0100>,<AVIII600NMR>,<AVIII600NMR-PC>,<proc2d>,<TopSpin 3.5.7>,
$$       <abs2 F2: ABSG = 5 ABSF1 = 12.80962 ABSF2 = -0.2096945
$$        data hash MD5: 2K * 1K
$$        58 53 F1 18 A4 E4 19 C7 7C 88 83 9E 1E B7 97 EB>)
$$ (   5,<2018-09-10 16:36:07.474 +0100>,<AVIII600NMR>,<AVIII600NMR-PC>,<proc2d>,<TopSpin 3.5.7>,
$$       <abs1 F1: ABSG = 5 ABSF1 = 404.5252 ABSF2 = -4.582594
$$        data hash MD5: 2K * 1K
$$        93 99 1D BD 96 60 FD 7A E1 32 07 86 04 8D 89 FD>)
$$ ##END=
$$ 
$$ $$ hash MD5
$$ $$ 62 3B EE F1 98 0B AC 7C 8D 87 7D E7 9F 6A 79 18
$$ 
##$PARAMETERFILE=	(clevels, ASCII, C:/Users/peter/Documents/Ambident%20reactivity%20of%20diazine%20oxides%20(e.g.%20PyzNO)/NMR%20data%20files/Compound%2017a%20-%20solvent%20free%20reaction,%20NMR%20in%20DMSO/1H-15N%20HMBC/pdata/1/clevels, 0)
$$ ##TITLE= Parameter file, TopSpin 3.5 pl 7
$$ ##JCAMPDX= 5.0
$$ ##DATATYPE= Parameter Values
$$ ##NPOINTS= 2	$$ modification sequence number
$$ ##ORIGIN= Bruker BioSpin GmbH
$$ ##OWNER= AVIII600NMR
$$ $$ 2018-09-10 16:36:07.505 +0100  AVIII600NMR@AVIII600NMR-PC
$$ $$ C:/Bruker/TopSpin3.5pl7/data/PB/nmr/6A154937/11/pdata/1/clevels
$$ $$ process C:\Bruker\TopSpin3.5pl7\prog\mod\proc2d.exe
$$ ##$LEVELS= (0..255)
$$ 1290 2347.76 4272.85 7776.47 14152.96 25757.98 46878.78 85318.01 155276.29
$$ 282598.33 514320.73 936048.75 1703581.44 3100468.57 5642762.43 10269663.16
$$ 18690487.61 34016142.67 61908388.18 112671461.99 0 0 0 0 0 0 0 0 0 0 0
$$ 0 0 0 0 0 0 0 0 0 0 0 0 0 0 0 0 0 0 0 0 0 0 0 0 0 0 0 0 0 0 0 0 0 0 0 0
$$ 0 0 0 0 0 0 0 0 0 0 0 0 0 0 0 0 0 0 0 0 0 0 0 0 0 0 0 0 0 0 0 0 0 0 0 0
$$ 0 0 0 0 0 0 0 0 0 0 0 0 0 0 0 0 0 0 0 0 0 0 0 0 0 0 0 0 0 0 0 0 0 0 0 0
$$ 0 0 0 0 0 0 0 0 0 0 0 0 0 0 0 0 0 0 0 0 0 0 0 0 0 0 0 0 0 0 0 0 0 0 0 0
$$ 0 0 0 0 0 0 0 0 0 0 0 0 0 0 0 0 0 0 0 0 0 0 0 0 0 0 0 0 0 0 0 0 0 0 0 0
$$ 0 0 0 0 0 0 0 0 0 0 0 0 0 0 0 0 0 0 0 0 0 0 0 0 0 0 0 0 0 0 0 0 0 0 0 0
$$ 0 0 0 0 0 0 0 0 0
$$ ##$LEVSIGN= 1
$$ ##$MAXLEV= 20
$$ ##$METHOD= 0
$$ ##$NEGBASE= -1290
$$ ##$NEGINCR= 1.8
$$ ##$POSBASE= 1290
$$ ##$POSINCR= 1.8
$$ ##END=
$$ 
##$PARAMETERFILE=	(format.temp, ASCII, C:/Users/peter/Documents/Ambident%20reactivity%20of%20diazine%20oxides%20(e.g.%20PyzNO)/NMR%20data%20files/Compound%2017a%20-%20solvent%20free%20reaction,%20NMR%20in%20DMSO/1H-15N%20HMBC/format.temp, 0)
$$ EDIT_PAR COMMAND FILE
$$ 
$$ DI_MODE         LONG
$$ ED_ENTRY        ACQU
$$ ORDER           FILE
$$ 
$$ 
$$ HEADER		"F2 - Acquisition Parameters"
$$ T_NAME		Date_
$$ 		TYPE	R64
$$ 		CLASS	ACQU
$$ 		SUBRANGE 0.0 50000000
$$ 		REL	"Date_=itodate(DATE)"
$$ 		INV_REL	"DATE=datetoi(Date_,DATE)"
$$ 		FORMAT	"%14.0f"
$$ 		TEXT	" "
$$ END
$$ T_NAME		Time
$$ 		TYPE	R32
$$ 		CLASS	ACQU
$$ 		SUBRANGE 0.0 1000000
$$ 		REL	"Time=itotime(DATE)"
$$ 		INV_REL	"DATE=timetoi(Time,DATE)"
$$ 		FORMAT	"%14.2f h"
$$ 		TEXT	" "
$$ END
$$ NAME		INSTRUM
$$ 		TEXT	" "
$$ END
$$ NAME		PROBHD
$$ 		FORMAT	"%14.14s"
$$ 		TEXT	" "
$$ END
$$ NAME		PULPROG
$$ 		TEXT	" "
$$ END
$$ NAME		TD
$$ 		TEXT	" "
$$ END
$$ NAME		SOLVENT
$$ 		TEXT	" "
$$ END
$$ NAME		NS
$$ 		TEXT	" "
$$ END
$$ NAME		DS
$$ 		TEXT	" "
$$ END
$$ T_NAME		SWH
$$ 		TYPE	R32
$$ 		CLASS	ACQU
$$ 		SUBRANGE 0.0 1e8
$$ 		REL	"SWH=SW*SFO1"
$$ 		INV_REL "SW=SWH/SFO1"
$$ 		UNIT	"Hz"
$$ 		FORMAT	"%14.3f Hz"
$$ 		TEXT	" "
$$ END
$$ T_NAME          FIDRES
$$                 TYPE    R32
$$                 CLASS   ACQU
$$                 SUBRANGE 0.0 100000
$$                 REL     "FIDRES=2*SW*SFO1/TD"
$$                 INV_REL "TD = nextpow(2*SW*SFO1/FIDRES)"
$$ 		UNIT	"Hz"
$$ 		FORMAT	"%14.6f Hz"
$$ 		TEXT	" "
$$ END
$$ T_NAME          AQ
$$ 		TYPE	R32
$$ 		CLASS	ACQU
$$ 		SUBRANGE 0.0 1000
$$ 		REL	"AQ=aqcalc(SW,SFO1,TD,DIGTYP)"
$$ 		INV_REL	"TD=tdcalc(SW,SFO1,1.0e6*AQ,DIGTYP)"
$$ 		UNIT	"sec"
$$ 		FORMAT	"%14.7f sec"
$$ 		TEXT	" "
$$ END
$$ NAME		RG
$$ 		TEXT	" "
$$ END
$$ T_NAME          DW
$$ 		TYPE	R32
$$ 		CLASS	ACQU
$$ 		SUBRANGE 0.0 1000000
$$ 		REL	"DW=1/(2*SW*SFO1)"
$$ 		INV_REL	"SW=1000000/(2*(0.005+DW)*SFO1)"
$$ 		UNIT	"usec"
$$ 		FORMAT	"%14.3lf usec"
$$ 		TEXT	" "
$$ END
$$ NAME		DE
$$ 		FORMAT	"%14.2f usec"
$$ 		TEXT	" "
$$ END
$$ NAME		TE
$$ 		FORMAT	"%14.1f K"
$$ 		TEXT	" "
$$ END
$$ T_NAME		CNST13
$$ 		TYPE	R32
$$ 		CLASS	ACQU
$$ 		SUBRANGE -1e38 1e38
$$ 		REL	"CNST13=CNST[13]"
$$ 		INV_REL	"CNST[13]=CNST13"
$$ 		FORMAT	"%14.7f"
$$ 		TEXT	" "
$$ END
$$ T_NAME		D0
$$ 		TYPE	R32
$$ 		CLASS	ACQU
$$ 		SUBRANGE 0.0 1e38
$$ 		REL	"D0=D[0]"
$$ 		INV_REL	"D[0]=D0"
$$ 		UNIT	"sec"
$$ 		FORMAT	"%14.8f sec"
$$ 		TEXT	" "
$$ END
$$ T_NAME		D1
$$ 		TYPE	R32
$$ 		CLASS	ACQU
$$ 		SUBRANGE 0.0 1e38
$$ 		REL	"D1=D[1]"
$$ 		INV_REL	"D[1]=D1"
$$ 		UNIT	"sec"
$$ 		FORMAT	"%14.8f sec"
$$ 		TEXT	" "
$$ END
$$ T_NAME		D6
$$ 		TYPE	R32
$$ 		CLASS	ACQU
$$ 		SUBRANGE 0.0 1e38
$$ 		REL	"D6=D[6]"
$$ 		INV_REL	"D[6]=D6"
$$ 		UNIT	"sec"
$$ 		FORMAT	"%14.8f sec"
$$ 		TEXT	" "
$$ END
$$ T_NAME		D16
$$ 		TYPE	R32
$$ 		CLASS	ACQU
$$ 		SUBRANGE 0.0 1e38
$$ 		REL	"D16=D[16]"
$$ 		INV_REL	"D[16]=D16"
$$ 		UNIT	"sec"
$$ 		FORMAT	"%14.8f sec"
$$ 		TEXT	" "
$$ END
$$ T_NAME		IN0
$$ 		TYPE	R32
$$ 		CLASS	ACQU
$$ 		SUBRANGE 0.0 1e38
$$ 		REL	"IN0=IN[0]"
$$ 		INV_REL	"IN[0]=IN0"
$$ 		UNIT	"sec"
$$ 		FORMAT	"%14.8f sec"
$$ 		TEXT	" "
$$ END
$$ NAME		TDav
$$ 		TEXT	" "
$$ END
$$ NAME		SFO1
$$ 		FORMAT	"%14.7f MHz"
$$ 		TEXT	" "
$$ END
$$ NAME		NUC1
$$ 		NONEDIT
$$ 		TEXT	" "
$$ END
$$ T_NAME		P1
$$ 		TYPE	R32
$$ 		CLASS	ACQU
$$ 		SUBRANGE 0.0 1.0e10
$$ 		REL	"P1=P[1]"
$$ 		INV_REL	"P[1]=P1"
$$ 		UNIT	"usec"
$$ 		FORMAT	"%14.2f usec"
$$ 		TEXT	" "
$$ END
$$ T_NAME		P2
$$ 		TYPE	R32
$$ 		CLASS	ACQU
$$ 		SUBRANGE 0.0 1.0e10
$$ 		REL	"P2=P[2]"
$$ 		INV_REL	"P[2]=P2"
$$ 		UNIT	"usec"
$$ 		FORMAT	"%14.2f usec"
$$ 		TEXT	" "
$$ END
$$ T_NAME		PLW1
$$ 		TYPE	R32
$$ 		CLASS	ACQU
$$ 		REL	"PLW1=PLW[1]"
$$ 		INV_REL	"PLW[1]=PLW1"
$$ 		UNIT	"W"
$$ 		FORMAT	"%14.8f W"
$$ 		TEXT	"power PLW1 "
$$ END
$$ NAME		SFO2
$$ 		FORMAT	"%14.7f MHz"
$$ 		TEXT	" "
$$ END
$$ NAME		NUC2
$$ 		NONEDIT
$$ 		TEXT	" "
$$ END
$$ T_NAME		P3
$$ 		TYPE	R32
$$ 		CLASS	ACQU
$$ 		SUBRANGE 0.0 1.0e10
$$ 		REL	"P3=P[3]"
$$ 		INV_REL	"P[3]=P3"
$$ 		UNIT	"usec"
$$ 		FORMAT	"%14.2f usec"
$$ 		TEXT	" "
$$ END
$$ T_NAME		PLW2
$$ 		TYPE	R32
$$ 		CLASS	ACQU
$$ 		REL	"PLW2=PLW[2]"
$$ 		INV_REL	"PLW[2]=PLW2"
$$ 		UNIT	"W"
$$ 		FORMAT	"%14.8f W"
$$ 		TEXT	"power PLW2 "
$$ END
$$ NAME		GPNAM[1]
$$ 		TEXT	" "
$$ END
$$ T_NAME		GPZ1
$$ 		TYPE	R32
$$ 		CLASS	ACQU
$$ 		SUBRANGE -100.0 100.0
$$ 		REL	"GPZ1=GPZ[1]"
$$ 		INV_REL	"GPZ[1]=GPZ1"
$$ 		UNIT	"%"
$$ 		FORMAT	"%14.2f %"
$$ 		TEXT	" "
$$ END
$$ NAME		GPNAM[2]
$$ 		TEXT	" "
$$ END
$$ T_NAME		GPZ2
$$ 		TYPE	R32
$$ 		CLASS	ACQU
$$ 		SUBRANGE -100.0 100.0
$$ 		REL	"GPZ2=GPZ[2]"
$$ 		INV_REL	"GPZ[2]=GPZ2"
$$ 		UNIT	"%"
$$ 		FORMAT	"%14.2f %"
$$ 		TEXT	" "
$$ END
$$ NAME		GPNAM[3]
$$ 		TEXT	" "
$$ END
$$ T_NAME		GPZ3
$$ 		TYPE	R32
$$ 		CLASS	ACQU
$$ 		SUBRANGE -100.0 100.0
$$ 		REL	"GPZ3=GPZ[3]"
$$ 		INV_REL	"GPZ[3]=GPZ3"
$$ 		UNIT	"%"
$$ 		FORMAT	"%14.2f %"
$$ 		TEXT	" "
$$ END
$$ T_NAME		P16
$$ 		TYPE	R32
$$ 		CLASS	ACQU
$$ 		SUBRANGE 0.0 1.0e10
$$ 		REL	"P16=P[16]"
$$ 		INV_REL	"P[16]=P16"
$$ 		UNIT	"usec"
$$ 		FORMAT	"%14.2f usec"
$$ 		TEXT	" "
$$ END
$$ 
##$PARAMETERFILE=	(parm.txt, ASCII, C:/Users/peter/Documents/Ambident%20reactivity%20of%20diazine%20oxides%20(e.g.%20PyzNO)/NMR%20data%20files/Compound%2017a%20-%20solvent%20free%20reaction,%20NMR%20in%20DMSO/1H-15N%20HMBC/pdata/1/parm.txt, 0)
$$ 
$$ Current Data Parameters
$$ NAME           6A154937              
$$ EXPNO                11              
$$ PROCNO                1              
$$ 
$$ F2 - Acquisition Parameters
$$ Date_          20180910              
$$ Time              16.04 h            
$$ INSTRUM        aviii600              
$$ PROBHD   Z150357_0005 (              
$$ PULPROG      hmbcgpndqf              
$$ TD                 4096              
$$ SOLVENT            None              
$$ NS                    4              
$$ DS                   16              
$$ SWH            7812.500 Hz           
$$ FIDRES         3.814697 Hz           
$$ AQ            0.2621440 sec          
$$ RG                  161              
$$ DW               64.000 usec         
$$ DE                55.00 usec         
$$ TE                300.0 K            
$$ CNST13        8.0000000              
$$ D0           0.00000300 sec          
$$ D1           1.50000000 sec          
$$ D6           0.06250000 sec          
$$ D16          0.00020000 sec          
$$ IN0          0.00002010 sec          
$$ TDav                  1              
$$ SFO1        600.0737804 MHz          
$$ NUC1                 1H              
$$ P1                11.30 usec         
$$ P2                22.60 usec         
$$ PLW1        14.60000038 W            
$$ SFO2         60.8167242 MHz          
$$ NUC2                15N              
$$ P3                14.70 usec         
$$ PLW2       108.50000000 W            
$$ GPNAM[1]     SMSQ10.100              
$$ GPZ1              70.00 %            
$$ GPNAM[2]     SMSQ10.100              
$$ GPZ2              30.00 %            
$$ GPNAM[3]     SMSQ10.100              
$$ GPZ3              50.10 %            
$$ P16             1000.00 usec         
$$ 
$$ F1 - Acquisition parameters
$$ TD                  256              
$$ SFO1           60.81672 MHz          
$$ FIDRES       194.340790 Hz           
$$ SW              409.026 ppm          
$$ FnMODE               QF              
$$ 
$$ F2 - Processing parameters
$$ SI                 2048              
$$ SF          600.0700000 MHz          
$$ WDW               QSINE              
$$ SSB      0              
$$ LB       0 Hz           
$$ GB       0              
$$ PC                 1.40              
$$ 
$$ F1 - Processing parameters
$$ SI                 1024              
$$ MC2                  QF              
$$ SF           60.8045650 MHz          
$$ WDW               QSINE              
$$ SSB      0              
$$ LB       0 Hz           
$$ GB       0              
$$ 
##$PARAMETERFILE=	(proc2s, ASCII, C:/Users/peter/Documents/Ambident%20reactivity%20of%20diazine%20oxides%20(e.g.%20PyzNO)/NMR%20data%20files/Compound%2017a%20-%20solvent%20free%20reaction,%20NMR%20in%20DMSO/1H-15N%20HMBC/pdata/1/proc2s, 0)
$$ ##TITLE= Parameter file, TopSpin 3.5 pl 7
$$ ##JCAMPDX= 5.0
$$ ##DATATYPE= Parameter Values
$$ ##NPOINTS= 3	$$ modification sequence number
$$ ##ORIGIN= Bruker BioSpin GmbH
$$ ##OWNER= AVIII600NMR
$$ $$ 2018-09-10 16:36:07.474 +0100  AVIII600NMR@AVIII600NMR-PC
$$ $$ C:/Bruker/TopSpin3.5pl7/data/PB/nmr/6A154937/11/pdata/1/proc2s
$$ $$ process C:\Bruker\TopSpin3.5pl7\prog\mod\proc2d.exe
$$ ##$ABSF1= 404.5252
$$ ##$ABSF2= -4.582594
$$ ##$ABSG= 5
$$ ##$ABSL= 0
$$ ##$ALPHA= 0
$$ ##$AQORDER= 0
$$ ##$ASSFAC= 0
$$ ##$ASSFACI= 0
$$ ##$ASSFACX= 0
$$ ##$ASSWID= 0
$$ ##$AUNMP= <>
$$ ##$AXLEFT= 0
$$ ##$AXNAME= <F1>
$$ ##$AXNUC= <15N>
$$ ##$AXRIGHT= 0
$$ ##$AXTYPE= 0
$$ ##$AXUNIT= <>
$$ ##$AZFE= 0.1
$$ ##$AZFW= 0.5
$$ ##$BCFW= 0
$$ ##$BC_mod= 0
$$ ##$BYTORDP= 0
$$ ##$COROFFS= 0
$$ ##$CY= -3
$$ ##$DATMOD= 1
$$ ##$DC= 0
$$ ##$DFILT= <>
$$ ##$DTYPP= 0
$$ ##$ERETIC= no
$$ ##$F1P= 404.821685791016
$$ ##$F2P= -4.88034942238687
$$ ##$FCOR= 0.5
$$ ##$FTSIZE= 1024
$$ ##$FT_mod= 6
$$ ##$GAMMA= 0
$$ ##$GB= 0
$$ ##$INTBC= 1
$$ ##$INTSCL= 1
$$ ##$ISEN= 128
$$ ##$LB= 0
$$ ##$LEV0= 0
$$ ##$LPBIN= 512
$$ ##$MAXI= 10000
$$ ##$MC2= 0
$$ ##$MEAN= 0
$$ ##$ME_mod= 2
$$ ##$MI= 1
$$ ##$MddCEXP= no
$$ ##$MddCT_SP= no
$$ ##$MddF180= no
$$ ##$MddLAMBDA= 0
$$ ##$MddMEMORY= 0
$$ ##$MddMERGE= 0
$$ ##$MddNCOMP= 0
$$ ##$MddNITER= 0
$$ ##$MddNOISE= 0
$$ ##$MddPHASE= 0
$$ ##$MddSEED= 0
$$ ##$MddSRSIZE= 0
$$ ##$Mdd_CsALG= 0
$$ ##$Mdd_CsLAMBDA= 0
$$ ##$Mdd_CsNITER= 0
$$ ##$Mdd_CsNORM= 0
$$ ##$Mdd_CsVE= yes
$$ ##$Mdd_CsZF= 0
$$ ##$Mdd_LrLAMBDA= 0
$$ ##$Mdd_LrNITER= 0
$$ ##$Mdd_LrRANK= 0
$$ ##$Mdd_LrZF= 0
$$ ##$Mdd_mod= 0
$$ ##$NCOEF= 32
$$ ##$NC_proc= 1
$$ ##$NLEV= 6
$$ ##$NOISF1= 0
$$ ##$NOISF2= 0
$$ ##$NSP= 0
$$ ##$NTH_PI= 0
$$ ##$NZP= 0
$$ ##$OFFSET= 404.5252
$$ ##$PC= 4
$$ ##$PHC0= 0
$$ ##$PHC1= 0
$$ ##$PH_mod= 2
$$ ##$PKNL= no
$$ ##$PPARMOD= 1
$$ ##$PPDIAG= 0
$$ ##$PPIPTYP= 0
$$ ##$PPMPNUM= 2147483647
$$ ##$PPRESOL= 1
$$ ##$PSCAL= 1
$$ ##$PSIGN= 0
$$ ##$PYNMP= <proc.py>
$$ ##$RDF1= 0
$$ ##$RDF2= 0
$$ ##$RDFWHM= 0
$$ ##$RDINT= 0
$$ ##$RDPOS= 0
$$ ##$REVERSE= no
$$ ##$SF= 60.804565
$$ ##$SI= 1024
$$ ##$SIGF1= 404.5252
$$ ##$SIGF2= -4.582594
$$ ##$SINO= 16
$$ ##$SIOLD= 1024
$$ ##$SPECTYP= <>
$$ ##$SREF_mod= 1
$$ ##$SREGLST= <1H.DMSO>
$$ ##$SSB= 0
$$ ##$STSI= 1024
$$ ##$STSR= 0
$$ ##$SW_p= 24875.6218905473
$$ ##$SYMM= 0
$$ ##$S_DEV= 129
$$ ##$TDeff= 512
$$ ##$TDoff= 0
$$ ##$TI= <>
$$ ##$TILT= no
$$ ##$TM1= 0
$$ ##$TM2= 0
$$ ##$TOPLEV= 0
$$ ##$USERP1= <user>
$$ ##$USERP2= <user>
$$ ##$USERP3= <user>
$$ ##$USERP4= <user>
$$ ##$USERP5= <user>
$$ ##$WDW= 4
$$ ##$XDIM= 1024
$$ ##$YMAX_p= 56335731
$$ ##$YMIN_p= 0
$$ ##END=
$$ 
##$PARAMETERFILE=	(procs, ASCII, C:/Users/peter/Documents/Ambident%20reactivity%20of%20diazine%20oxides%20(e.g.%20PyzNO)/NMR%20data%20files/Compound%2017a%20-%20solvent%20free%20reaction,%20NMR%20in%20DMSO/1H-15N%20HMBC/pdata/1/procs, 0)
$$ ##TITLE= Parameter file, TopSpin 3.5 pl 7
$$ ##JCAMPDX= 5.0
$$ ##DATATYPE= Parameter Values
$$ ##NPOINTS= 7	$$ modification sequence number
$$ ##ORIGIN= Bruker BioSpin GmbH
$$ ##OWNER= AVIII600NMR
$$ $$ 2018-09-10 16:36:07.505 +0100  AVIII600NMR@AVIII600NMR-PC
$$ $$ C:/Bruker/TopSpin3.5pl7/data/PB/nmr/6A154937/11/pdata/1/procs
$$ $$ process C:\Bruker\TopSpin3.5pl7\prog\mod\proc2d.exe
$$ ##$ABSF1= 12.80962
$$ ##$ABSF2= -0.2096945
$$ ##$ABSG= 5
$$ ##$ABSL= 0
$$ ##$ALPHA= 0
$$ ##$AQORDER= 0
$$ ##$ASSFAC= 0
$$ ##$ASSFACI= 0
$$ ##$ASSFACX= 0
$$ ##$ASSWID= 0
$$ ##$AUNMP= <proc_2dpl>
$$ ##$AXLEFT= 0
$$ ##$AXNAME= <F2>
$$ ##$AXNUC= <1H>
$$ ##$AXRIGHT= 0
$$ ##$AXTYPE= 0
$$ ##$AXUNIT= <>
$$ ##$AZFE= 0.1
$$ ##$AZFW= 0.5
$$ ##$BCFW= 0
$$ ##$BC_mod= 0
$$ ##$BYTORDP= 0
$$ ##$COROFFS= 0
$$ ##$CY= -3
$$ ##$DATMOD= 1
$$ ##$DC= 0
$$ ##$DFILT= <>
$$ ##$DTYPP= 0
$$ ##$ERETIC= no
$$ ##$F1P= 12.8082599639893
$$ ##$F2P= -0.20834297338942
$$ ##$FCOR= 0.5
$$ ##$FTSIZE= 2048
$$ ##$FT_mod= 6
$$ ##$GAMMA= 0
$$ ##$GB= 0
$$ ##$INTBC= 1
$$ ##$INTSCL= 1
$$ ##$ISEN= 128
$$ ##$LB= 0
$$ ##$LEV0= 5
$$ ##$LPBIN= 0
$$ ##$MAXI= 10000
$$ ##$MC2= 0
$$ ##$MEAN= 0
$$ ##$ME_mod= 0
$$ ##$MI= 0
$$ ##$MddCEXP= no
$$ ##$MddCT_SP= no
$$ ##$MddF180= no
$$ ##$MddLAMBDA= 0
$$ ##$MddMEMORY= 0
$$ ##$MddMERGE= 0
$$ ##$MddNCOMP= 0
$$ ##$MddNITER= 0
$$ ##$MddNOISE= 0
$$ ##$MddPHASE= 0
$$ ##$MddSEED= 0
$$ ##$MddSRSIZE= 0
$$ ##$Mdd_CsALG= 0
$$ ##$Mdd_CsLAMBDA= 0
$$ ##$Mdd_CsNITER= 0
$$ ##$Mdd_CsNORM= 0
$$ ##$Mdd_CsVE= yes
$$ ##$Mdd_CsZF= 0
$$ ##$Mdd_LrLAMBDA= 0
$$ ##$Mdd_LrNITER= 0
$$ ##$Mdd_LrRANK= 0
$$ ##$Mdd_LrZF= 0
$$ ##$Mdd_mod= 0
$$ ##$NCOEF= 0
$$ ##$NC_proc= 1
$$ ##$NLEV= 20
$$ ##$NOISF1= 0
$$ ##$NOISF2= 0
$$ ##$NSP= 0
$$ ##$NTH_PI= 0
$$ ##$NZP= 0
$$ ##$OFFSET= 12.80962
$$ ##$PC= 1.4
$$ ##$PHC0= 0
$$ ##$PHC1= 0
$$ ##$PH_mod= 0
$$ ##$PKNL= yes
$$ ##$PPARMOD= 1
$$ ##$PPDIAG= 0
$$ ##$PPIPTYP= 0
$$ ##$PPMPNUM= 2147483647
$$ ##$PPRESOL= 1
$$ ##$PSCAL= 0
$$ ##$PSIGN= 0
$$ ##$PYNMP= <proc.py>
$$ ##$RDF1= 0
$$ ##$RDF2= 0
$$ ##$RDFWHM= 0
$$ ##$RDINT= 0
$$ ##$RDPOS= 0
$$ ##$REVERSE= no
$$ ##$SF= 600.07
$$ ##$SI= 2048
$$ ##$SIGF1= 12.80962
$$ ##$SIGF2= -0.2096945
$$ ##$SINO= 16
$$ ##$SIOLD= 2048
$$ ##$SPECTYP= <>
$$ ##$SREF_mod= 1
$$ ##$SREGLST= <1H.C6D6>
$$ ##$SSB= 0
$$ ##$STSI= 2048
$$ ##$STSR= 0
$$ ##$SW_p= 7812.49999999737
$$ ##$SYMM= 0
$$ ##$S_DEV= 129
$$ ##$TDeff= 4096
$$ ##$TDoff= 0
$$ ##$TI= <>
$$ ##$TILT= no
$$ ##$TM1= 0
$$ ##$TM2= 0
$$ ##$TOPLEV= 100
$$ ##$USERP1= <user>
$$ ##$USERP2= <user>
$$ ##$USERP3= <user>
$$ ##$USERP4= <user>
$$ ##$USERP5= <user>
$$ ##$WDW= 4
$$ ##$XDIM= 2048
$$ ##$YMAX_p= 56335731
$$ ##$YMIN_p= 0
$$ ##END=
$$ 
##$PARAMETERFILE=	(pulseprogram, ASCII, C:/Users/peter/Documents/Ambident%20reactivity%20of%20diazine%20oxides%20(e.g.%20PyzNO)/NMR%20data%20files/Compound%2017a%20-%20solvent%20free%20reaction,%20NMR%20in%20DMSO/1H-15N%20HMBC/pulseprogram, 0)
$$ # 1 "C:/Bruker/TopSpin3.5pl7/exp/stan/nmr/lists/pp/hmbcgpndqf"
$$ ;hmbcgpndqf
$$ ;avance-version (12/01/11)
$$ ;HMBC
$$ ;2D H-1/X correlation via heteronuclear zero and double quantum
$$ ;   coherence
$$ ;optimized on long range couplings
$$ ;no decoupling during acquisition
$$ ;using gradient pulses for selection
$$ ;
$$ ;$CLASS=HighRes
$$ ;$DIM=2D
$$ ;$TYPE=
$$ ;$SUBTYPE=
$$ ;$COMMENT=
$$ 
$$ 
$$ # 1 "C:/Bruker/TopSpin3.5pl7/exp/stan/nmr/lists/pp/Avance.incl" 1
$$ ;Avance3.incl
$$ ;   for AV III
$$ ;
$$ ;avance-version (13/06/17)
$$ ;
$$ ;$CLASS=HighRes Incl
$$ ;$COMMENT=
$$ # 169 "C:/Bruker/TopSpin3.5pl7/exp/stan/nmr/lists/pp/Avance.incl"
$$ ;$Id: Avance3.incl,v 1.10.2.2 2013/08/30 09:43:33 ber Exp $
$$ # 17 "C:/Bruker/TopSpin3.5pl7/exp/stan/nmr/lists/pp/hmbcgpndqf" 2
$$ 
$$ # 1 "C:/Bruker/TopSpin3.5pl7/exp/stan/nmr/lists/pp/Grad.incl" 1
$$ ;Grad2.incl  -  include file for Gradient Spectroscopy
$$ ;   for TCU3
$$ ;
$$ ;avance-version (07/01/17)
$$ ;
$$ ;$CLASS=HighRes Incl
$$ ;$COMMENT=
$$ 
$$ # 27 "C:/Bruker/TopSpin3.5pl7/exp/stan/nmr/lists/pp/Grad.incl"
$$ define list<gradient> EA=<EA>
$$ 
$$ 
$$ # 31 "C:/Bruker/TopSpin3.5pl7/exp/stan/nmr/lists/pp/Grad.incl"
$$ ;$Id: Grad2.incl,v 1.14 2012/01/31 17:49:21 ber Exp $
$$ # 18 "C:/Bruker/TopSpin3.5pl7/exp/stan/nmr/lists/pp/hmbcgpndqf" 2
$$ 
$$   
$$ 
$$ "p2=p1*2"
$$ "d6=1s/(cnst13*2)"
$$ # 25 "C:/Bruker/TopSpin3.5pl7/exp/stan/nmr/lists/pp/hmbcgpndqf"
$$ "d0=3u"
$$ 
$$ "in0=inf1/2"
$$ 
$$ # 1 "mc_line 30 file C:/Bruker/TopSpin3.5pl7/exp/stan/nmr/lists/pp/hmbcgpndqf exp. def. part of mc cmd. before ze"
$$ ; dimension 2D; AQ_mode  (F1) QF
$$ define delay MCWRK
$$ define delay MCREST
$$ define delay d0orig
$$ "d0orig=d0"
$$ define loopcounter t1loop
$$ "t1loop=0"
$$ define loopcounter ph1loop
$$ "ph1loop=0"
$$ define loopcounter ST1CNT
$$ "ST1CNT = td1 / 1"
$$ "MCREST = d1 - d1"
$$ "MCWRK = 0.500000*d1"
$$ 
$$     dccorr
$$ # 30 "C:/Bruker/TopSpin3.5pl7/exp/stan/nmr/lists/pp/hmbcgpndqf"
$$ # 30 "C:/Bruker/TopSpin3.5pl7/exp/stan/nmr/lists/pp/hmbcgpndqf"
$$ 1 ze 
$$ # 1 "mc_line 30 file C:/Bruker/TopSpin3.5pl7/exp/stan/nmr/lists/pp/hmbcgpndqf exp. def. of mc cmd. after ze"
$$ LBLAV, MCWRK
$$       "d0=d0orig + t1loop * in0 "
$$ # 31 "C:/Bruker/TopSpin3.5pl7/exp/stan/nmr/lists/pp/hmbcgpndqf"
$$ # 1 "mc_line 31 file C:/Bruker/TopSpin3.5pl7/exp/stan/nmr/lists/pp/hmbcgpndqf exp. start label for mc cmd."
$$ 2 MCWRK 
$$ LBLST1, MCWRK
$$   MCREST
$$ # 32 "C:/Bruker/TopSpin3.5pl7/exp/stan/nmr/lists/pp/hmbcgpndqf"
$$ 3 p1 ph1
$$   d6
$$   p3:f2 ph3
$$   d0
$$   50u setnmr3|0 setnmr0|34|32|33 ctrlgrad 0
$$   p16:gp1
$$   d16
$$   p2 ph2
$$   50u
$$   p16:gp2
$$   d16
$$   d0
$$   p3:f2 ph4
$$   4u
$$   p16:gp3
$$   d16
$$   4u setnmr3^0 setnmr0^34^32^33 ctrlgrad 7
$$   go=2 ph31
$$ # 1 "mc_line 50 file C:/Bruker/TopSpin3.5pl7/exp/stan/nmr/lists/pp/hmbcgpndqf exp. mc cmd. in line"
$$   MCWRK  wr #0 if #0 zd 
$$ 
$$   "t1loop+=1"
$$       "d0=d0orig + t1loop * in0 "
$$   lo to LBLST1 times ST1CNT
$$   MCWRK 
$$   "t1loop=0"
$$   MCWRK rf #0
$$   lo to LBLAV times tdav
$$ # 51 "C:/Bruker/TopSpin3.5pl7/exp/stan/nmr/lists/pp/hmbcgpndqf"
$$ exit 
$$   
$$ 
$$ ph1=0 
$$ ph2=0 0 2 2
$$ ph3=0 2
$$ ph4=0 0 0 0 2 2 2 2
$$ ph31=0 2 0 2 2 0 2 0
$$ 
$$ # 61 "C:/Bruker/TopSpin3.5pl7/exp/stan/nmr/lists/pp/hmbcgpndqf"
$$ ;pl1 : f1 channel - power level for pulse (default)
$$ ;pl2 : f2 channel - power level for pulse (default)
$$ ;p1 : f1 channel -  90 degree high power pulse
$$ ;p2 : f1 channel - 180 degree high power pulse
$$ ;p3 : f2 channel -  90 degree high power pulse
$$ ;p16: homospoil/gradient pulse
$$ ;d0 : incremented delay (2D)                  [3 usec]
$$ ;d1 : relaxation delay; 1-5 * T1
$$ ;d6 : delay for evolution of long range couplings
$$ ;d16: delay for homospoil/gradient recovery
$$ ;cnst13: = J(XH) long range
$$ ;inf1: 1/SW(X) = 2 * DW(X)
$$ ;in0: 1/(2 * SW(X)) = DW(X)
$$ ;nd0: 2
$$ ;ns: 2 * n
$$ ;ds: 16
$$ ;td1: number of experiments
$$ ;FnMODE: QF
$$ 
$$ ;use gradient ratio:	gp 1 : gp 2 : gp 3
$$ ;			  50 :   30 : 40.1   for C-13
$$ ;			  70 :   30 : 50.1   for N-15
$$ 
$$ ;for z-only gradients:
$$ ;gpz1: 50% for C-13, 70% for N-15
$$ ;gpz2: 30%
$$ ;gpz3: 40.1% for C-13, 50.1% for N-15
$$ # 89 "C:/Bruker/TopSpin3.5pl7/exp/stan/nmr/lists/pp/hmbcgpndqf"
$$ ;use gradient files:   
$$ ;gpnam1: SMSQ10.100
$$ ;gpnam2: SMSQ10.100
$$ ;gpnam3: SMSQ10.100
$$ 
$$ 
$$ # 96 "C:/Bruker/TopSpin3.5pl7/exp/stan/nmr/lists/pp/hmbcgpndqf"
$$ ;$Id: hmbcgpndqf,v 1.6 2012/01/31 17:49:23 ber Exp $
$$ 
##$PARAMETERFILE=	(title, ASCII, C:/Users/peter/Documents/Ambident%20reactivity%20of%20diazine%20oxides%20(e.g.%20PyzNO)/NMR%20data%20files/Compound%2017a%20-%20solvent%20free%20reaction,%20NMR%20in%20DMSO/1H-15N%20HMBC/pdata/1/title, 0)
$$ Analyst LB
$$ Instrument Name GH003107
$$ Peter Byrne
$$ KS193
$$ Cryoprobe BB-H&F; 300K
$$ 
##$PARAMETERFILE=	(uxnmr.par, ASCII, C:/Users/peter/Documents/Ambident%20reactivity%20of%20diazine%20oxides%20(e.g.%20PyzNO)/NMR%20data%20files/Compound%2017a%20-%20solvent%20free%20reaction,%20NMR%20in%20DMSO/1H-15N%20HMBC/uxnmr.par, 0)
$$ ##TITLE= Parameter file, TopSpin 3.5 pl 7
$$ ##JCAMPDX= 5.0
$$ ##DATATYPE= Parameter Values
$$ ##NPOINTS= 147	$$ modification sequence number
$$ ##ORIGIN= Bruker BioSpin GmbH
$$ ##OWNER= nmrsu
$$ $$ 2017-10-03 16:37:12.575 +0100  NMRSU@AVIII600NMR-PC
$$ $$ C:/Bruker/TopSpin3.5pl7/conf/instr/aviii600/uxnmr.par
$$ $$ process C:\Bruker\TopSpin3.5pl7\prog\mod\cfserverav3.exe
$$ ##$ACB= 0
$$ ##$ACBTAT= (0..23)
$$ 0 72 88 50 88 0 0 0 0 0 0 0 0 0 0 0 0 0 0 0 0 0 0 0
$$ ##$ACBTBA= (0..23)
$$ 0 0 0 0 0 0 0 0 0 0 0 0 0 0 0 0 0 0 0 0 0 0 0 0
$$ ##$ACBTBLK= (0..23)
$$ 0 34 33 0 35 0 0 0 0 0 0 0 0 0 0 0 0 0 0 0 0 0 0 0
$$ ##$ACBTCTL= (0..23)
$$ 0 6 6 6 6 0 0 0 0 0 0 0 0 0 0 0 0 0 0 0 0 0 0 0
$$ ##$ACBTDI= (0..23)
$$ 0 -1779670019 -1779670019 -1779670019 -1779670020 0 0 0 0 0 0 0 0 0 0 0
$$ 0 0 0 0 0 0 0 0
$$ ##$ACBTDM= (0..23)
$$ 0 25 10 10 10 0 0 0 0 0 0 0 0 0 0 0 0 0 0 0 0 0 0 0
$$ ##$ACBTFHI= (0..23)
$$ 0 600 365 92 365 0 0 0 0 0 0 0 0 0 0 0 0 0 0 0 0 0 0 0
$$ ##$ACBTFL= (0..23)
$$ 0 248 248 88 248 0 0 0 0 0 0 0 0 0 0 0 0 0 0 0 0 0 0 0
$$ ##$ACBTFLO= (0..23)
$$ 0 180 6 30 6 0 0 0 0 0 0 0 0 0 0 0 0 0 0 0 0 0 0 0
$$ ##$ACBTINP= (0..23)
$$ 0 2 1 16 3 0 0 0 0 0 0 0 0 0 0 0 0 0 0 0 0 0 0 0
$$ ##$ACBTOUT= (0..23)
$$ 0 1 2 3 1 0 0 0 0 0 0 0 0 0 0 0 0 0 0 0 0 0 0 0
$$ ##$ACBTPO= (0..23)
$$ 0 100000 300000 150000 300000 0 0 0 0 0 0 0 0 0 0 0 0 0 0 0 0 0 0 0
$$ ##$ACBTPW= (0..23)
$$ 0 100 100 5 100 0 0 0 0 0 0 0 0 0 0 0 0 0 0 0 0 0 0 0
$$ ##$ACBTSB= (0..23)
$$ 0 0 0 0 0 0 0 0 0 0 0 0 0 0 0 0 0 0 0 0 0 0 0 0
$$ ##$ACBTSDT= (0..23)
$$ 0 2 2 2 2 0 0 0 0 0 0 0 0 0 0 0 0 0 0 0 0 0 0 0
$$ ##$ACBTY= <no>
$$ ##$AMPDFLT= no
$$ ##$AQSBDCH= (0..95)
$$ 0 0 0 0 0 0 0 0 255 255 255 255 255 255 255 255 255 255 255 255 255 255
$$ 255 255 255 255 255 255 255 255 255 255 255 255 255 255 255 255 255 255
$$ 255 255 255 255 255 255 255 255 255 255 255 255 255 255 255 255 255 255
$$ 255 255 255 255 255 255 255 255 255 255 255 255 255 255 255 255 255 255
$$ 255 255 255 255 255 255 255 255 255 255 255 255 255 255 255 255 255 255
$$ 255 255
$$ ##$AQSBDHW= (0..95)
$$ 4 1 8 8 8 0 0 0 255 255 255 255 255 255 255 255 255 255 255 255 255 255
$$ 255 255 255 255 255 255 255 255 255 255 255 255 255 255 255 255 255 255
$$ 255 255 255 255 255 255 255 255 255 255 255 255 255 255 255 255 255 255
$$ 255 255 255 255 255 255 255 255 255 255 255 255 255 255 255 255 255 255
$$ 255 255 255 255 255 255 255 255 255 255 255 255 255 255 255 255 255 255
$$ 255 255
$$ ##$AQSBDID= (0..95)
$$ 82 88 83 83 83 80 66 66 255 255 255 255 255 255 255 255 255 255 255 255
$$ 255 255 255 255 255 255 255 255 255 255 255 255 255 255 255 255 255 255
$$ 255 255 255 255 255 255 255 255 255 255 255 255 255 255 255 255 255 255
$$ 255 255 255 255 255 255 255 255 255 255 255 255 255 255 255 255 255 255
$$ 255 255 255 255 255 255 255 255 255 255 255 255 255 255 255 255 255 255
$$ 255 255 255 255
$$ ##$AQSBDNO= (0..95)
$$ 1 1 1 2 3 1 1 1 255 255 255 255 255 255 255 255 255 255 255 255 255 255
$$ 255 255 255 255 255 255 255 255 255 255 255 255 255 255 255 255 255 255
$$ 255 255 255 255 255 255 255 255 255 255 255 255 255 255 255 255 255 255
$$ 255 255 255 255 255 255 255 255 255 255 255 255 255 255 255 255 255 255
$$ 255 255 255 255 255 255 255 255 255 255 255 255 255 255 255 255 255 255
$$ 255 255
$$ ##$AQSBDSL= (0..95)
$$ 2 3 4 5 6 21 255 1 255 255 255 255 255 255 255 255 255 255 255 255 255
$$ 255 255 255 255 255 255 255 255 255 255 255 255 255 255 255 255 255 255
$$ 255 255 255 255 255 255 255 255 255 255 255 255 255 255 255 255 255 255
$$ 255 255 255 255 255 255 255 255 255 255 255 255 255 255 255 255 255 255
$$ 255 255 255 255 255 255 255 255 255 255 255 255 255 255 255 255 255 255
$$ 255 255 255
$$ ##$AQSBDTY= (0..95)
$$ 66 192 25 25 25 207 209 7 255 255 255 255 255 255 255 255 255 255 255 255
$$ 255 255 255 255 255 255 255 255 255 255 255 255 255 255 255 255 255 255
$$ 255 255 255 255 255 255 255 255 255 255 255 255 255 255 255 255 255 255
$$ 255 255 255 255 255 255 255 255 255 255 255 255 255 255 255 255 255 255
$$ 255 255 255 255 255 255 255 255 255 255 255 255 255 255 255 255 255 255
$$ 255 255 255 255
$$ ##$AQSBUAD= (0..95)
$$ 16 52 36 37 38 33 32 32 255 255 255 255 255 255 255 255 255 255 255 255
$$ 255 255 255 255 255 255 255 255 255 255 255 255 255 255 255 255 255 255
$$ 255 255 255 255 255 255 255 255 255 255 255 255 255 255 255 255 255 255
$$ 255 255 255 255 255 255 255 255 255 255 255 255 255 255 255 255 255 255
$$ 255 255 255 255 255 255 255 255 255 255 255 255 255 255 255 255 255 255
$$ 255 255 255 255
$$ ##$AQSECL= (0..95)
$$ 4 2 2 2 2 1 2 255 255 255 255 255 255 255 255 255 255 255 255 255 255 255
$$ 255 255 255 255 255 255 255 255 255 255 255 255 255 255 255 255 255 255
$$ 255 255 255 255 255 255 255 255 255 255 255 255 255 255 255 255 255 255
$$ 255 255 255 255 255 255 255 255 255 255 255 255 255 255 255 255 255 255
$$ 255 255 255 255 255 255 255 255 255 255 255 255 255 255 255 255 255 255
$$ 255 255
$$ ##$AQSECLS= (0..95)
$$ 3 1 2 2 2 0 3 255 255 255 255 255 255 255 255 255 255 255 255 255 255 255
$$ 255 255 255 255 255 255 255 255 255 255 255 255 255 255 255 255 255 255
$$ 255 255 255 255 255 255 255 255 255 255 255 255 255 255 255 255 255 255
$$ 255 255 255 255 255 255 255 255 255 255 255 255 255 255 255 255 255 255
$$ 255 255 255 255 255 255 255 255 255 255 255 255 255 255 255 255 255 255
$$ 255 255
$$ ##$AQSETH1= <no>
$$ ##$AQSETH2= <no>
$$ ##$AQSSPLT= no
$$ ##$ATT19F= (0..1)
$$ 0 0
$$ ##$ATT1H= (0..1)
$$ 0 0
$$ ##$ATT3H= (0..1)
$$ 0 0
$$ ##$ATTX= (0..1)
$$ 0 0
$$ ##$ATTY= (0..1)
$$ 0 0
$$ ##$ATTZ= (0..1)
$$ 0 0
$$ ##$BACSAIR= yes
$$ ##$BACSCAP= 596
$$ ##$BACSDEL= 0
$$ ##$BACSFCM= no
$$ ##$BACSOPT= <>
$$ ##$BACSTY= <tty04>
$$ ##$BARPTY= <no>
$$ ##$BFREQ= 600.07
$$ ##$BGAETH= (0..9)
$$ <no> <no> <no> <no> <no> <no> <no> <no> <no> <no>
$$ ##$BIRDS= yes
$$ ##$BMPC= 0
$$ ##$BMPCTY= <no>
$$ ##$BPSUTY= <no>
$$ ##$BSMS= 2
$$ ##$BSMS19FLock= no
$$ ##$BSMSETH= <149.236.99.20>
$$ ##$BSMSTY= <no>
$$ ##$BgaChFac2= (0..7)
$$ 0 0 0 0 0 0 0 0
$$ ##$BgaChMap= (0..7)
$$ 0 0 0 0 0 0 0 0
$$ ##$BgaChMaxv= (0..7)
$$ 0 0 0 0 0 0 0 0
$$ ##$BgaChRouting= (0..63)
$$ 0 0 0 0 0 0 0 0 0 0 0 0 0 0 0 0 0 0 0 0 0 0 0 0 0 0 0 0 0 0 0 0 0 0 0 0
$$ 0 0 0 0 0 0 0 0 0 0 0 0 0 0 0 0 0 0 0 0 0 0 0 0 0 0 0 0
$$ ##$BgaChShimMap= (0..7)
$$ 0 0 0 0 0 0 0 0
$$ ##$BgaChShimMaxv= (0..7)
$$ 0 0 0 0 0 0 0 0
$$ ##$BlaEth= (0..9)
$$ <149.236.99.253> <149.236.99.252> <no> <no> <no> <no> <no> <no> <> <>
$$ ##$BlaNam= (0..9)
$$ <BLAXH2H300/100/150 E 200-600MHZ> <BLAX300 E 6-365MHZ> <> <> <> <> <> <>
$$ <> <>
$$ ##$BlaPN= (0..9)
$$ <W1345096> <W1345092> <> <> <> <> <> <> <> <>
$$ ##$BlaSN= (0..9)
$$ <0236> <0075> <> <> <> <> <> <> <> <>
$$ ##$BsmsAuxEth= <no>
$$ ##$CFASMOD= (0..7)
$$ 1 1 1 1 1 1 1 1
$$ ##$CFASMUL= (0..7)
$$ 1 1 1 1 1 1 1 1
$$ ##$CNFTXDR= (0..7)
$$ 6 6 6 0 0 0 0 0
$$ ##$COMDIG2= 0
$$ ##$CPDBTY= <no>
$$ ##$CRCOTY= <tty01>
$$ ##$CSW1= (0..31)
$$ 2 2 0 16 3 3 0 0 0 0 0 0 0 0 0 0 0 0 0 0 0 0 0 0 0 0 0 0 0 0 0 0
$$ ##$CSW2= (0..31)
$$ 1 1 0 0 0 0 0 0 0 0 0 0 0 0 0 0 0 0 0 0 0 0 0 0 0 0 0 0 0 0 0 0
$$ ##$CSWNUM= (0..7)
$$ 4 3 0 0 0 0 0 0
$$ ##$ConsolePnSn= <>
$$ ##$CryoProAccPnSn= <>
$$ ##$Ctb1Eth= <no>
$$ ##$CubeEth= (0..7)
$$ <no> <no> <no> <no> <no> <no> <no> <no>
$$ ##$CustRegisterNo= <>
$$ ##$DATSTAT= no
$$ ##$DIGI140= (0..7)
$$ 0 0 0 0 0 0 0 0
$$ ##$DIGIB12= (0..7)
$$ 0 0 0 0 0 0 0 0
$$ ##$DIGIB16= (0..7)
$$ 0 0 0 0 0 0 0 0
$$ ##$DIGIFA= (0..7)
$$ 0 0 0 0 0 0 0 0
$$ ##$DIGIFOURIER= 0
$$ ##$DIGIHA= (0..7)
$$ 0 0 0 0 0 0 0 0
$$ ##$DIGIHAF= (0..7)
$$ 0 0 0 0 0 0 0 0
$$ ##$DIGIHRD= (0..7)
$$ 0 0 0 0 0 0 0 0
$$ ##$DIGIIA= (0..7)
$$ 0 0 0 0 0 0 0 0
$$ ##$DIGIO16= (0..7)
$$ 0 0 0 0 0 0 0 0
$$ ##$DIGISA= (0..7)
$$ 0 0 0 0 0 0 0 0
$$ ##$DIGISAF= (0..7)
$$ 0 0 0 0 0 0 0 0
$$ ##$DIGISL= (0..7)
$$ 0 0 0 0 0 0 0 0
$$ ##$DIGITYI= (0..7)
$$ 0 0 0 0 0 0 0 0
$$ ##$DIGITYP= (0..7)
$$ 0 0 0 0 0 0 0 0
$$ ##$DIGITZ= 0
$$ ##$DPPFAC= 1
$$ ##$DRMSETH= <no>
$$ ##$DRU= yes
$$ ##$DRUETH= (0..33)
$$ <no> <149.236.99.89> <no> <no> <no> <no> <no> <no> <no> <no> <no> <no>
$$ <no> <no> <no> <no> <no> <no> <no> <no> <no> <no> <no> <no> <no> <no> <no>
$$ <no> <no> <no> <no> <no> <no> <>
$$ ##$Description= <Avance III>
$$ ##$DppType= 0
$$ ##$FCUMEM= (0..7)
$$ 16777208 16777208 16777208 0 0 0 0 0
$$ ##$FCUPAL= (0..7)
$$ 0 0 0 0 0 0 0 0
$$ ##$FGSVTY= <no>
$$ ##$FQMIX= 0
$$ ##$FUNCMOD= <>
$$ ##$FourPeriBdEth= <no>
$$ ##$FourShimBdEth= <no>
$$ ##$FourierPicsCon= no
$$ ##$GCUTYPE= 10
$$ ##$GCUTYPE2= 0
$$ ##$GPREDEL= 0
$$ ##$GPSCUTY= <no>
$$ ##$GRADRES= 5
$$ ##$GTUTY= <no>
$$ ##$GcConn= (0..1)
$$ 1 0
$$ ##$GradAmpGain= (0..7)
$$ 0 0 0 0 0 0 0 0
$$ ##$GradAmpMaxCurX= (0..7)
$$ 0 0 0 0 0 0 0 0
$$ ##$GradAmpMaxCurY= (0..7)
$$ 0 0 0 0 0 0 0 0
$$ ##$GradAmpMaxCurZ= (0..7)
$$ 9.99999904632568 0 0 0 0 0 0 0
$$ ##$GradAmpName= (0..7)
$$ <GAB in BSMS> <> <> <> <> <> <> <>
$$ ##$GradAmpPN= (0..7)
$$ <> <> <> <> <> <> <> <>
$$ ##$GradAmpSN= (0..7)
$$ <> <> <> <> <> <> <> <>
$$ ##$GradAmpType= (0..7)
$$ 2 0 0 0 0 0 0 0
$$ ##$GradPowClkCtrl= 0
$$ ##$GradPowClkTime= 0
$$ ##$GradPowImax= 0
$$ ##$GradPowType= 0
$$ ##$GradPowVmax= 0
$$ ##$HDIETH= (0..5)
$$ <no> <no> <no> <no> <no> <no>
$$ ##$HFAC= 3
$$ ##$HPCU= 0
$$ ##$HPCUTY= <no>
$$ ##$HPTXLP= (0..3)
$$ -1 -1 -1 -1
$$ ##$HPTXPI= (0..3)
$$ 0 0 0 0
$$ ##$HPTXPO= (0..3)
$$ 0 0 0 0
$$ ##$HPTXTY= (0..3)
$$ 0 0 0 0
$$ ##$HpprCoverType= 1
$$ ##$IF451= 0
$$ ##$IFREQ= 1
$$ ##$INJPTY= <no>
$$ ##$INTFPR= 0
$$ ##$IPSOETH= <149.236.99.254>
$$ ##$IPSOTYPE= 1
$$ ##$LDUETH= (0..0)
$$ <no>
$$ ##$LOCKCONF= <DL>
$$ ##$LOCKTY= <no>
$$ ##$LOCSWID= 0
$$ ##$LOCSWIF= 0
$$ ##$LVDSSPLITETH= (0..5)
$$ <no> <no> <no> <no> <no> <no>
$$ ##$Location= <>
$$ ##$M2FAC= 0
$$ ##$MAS= 0
$$ ##$MASETIME= 10
$$ ##$MASITIME= 10
$$ ##$MASTY= <no>
$$ ##$MAS_CT= 0
$$ ##$MAS_SG= 0
$$ ##$MAS_TO= 0
$$ ##$MEMPRM= 0
$$ ##$MHFAC= 0
$$ ##$MXFAC= 0
$$ ##$MagnCoilPnSn= <>
$$ ##$MagnDewarPnSn= <>
$$ ##$MasEth= <no>
$$ ##$NAMPD= (0..17)
$$ <> <HPLNA 19F1H> <XBB19F 2HS> <2H> <13C> <15N> <> <> <> <> <> <> <> <>
$$ <> <> <> <>
$$ ##$NFCU= 3
$$ ##$NFRED= 0
$$ ##$NMRCH= 2
$$ ##$NMRMEM= 16384
$$ ##$NPSGU= 0
$$ ##$NRCU= 1
$$ ##$NROUT= 0
$$ ##$NSGU= 3
$$ ##$OrderNo= <10246872>
$$ ##$PAMPF1= (0..15)
$$ 75 56 64 96 80 80 0 0 0 0 0 0 0 0 0 0
$$ ##$PAMPF2= (0..15)
$$ 0 0 0 0 0 0 0 0 0 0 0 0 0 0 0 0
$$ ##$PAMPF3= (0..15)
$$ 0 0 0 0 0 0 0 0 0 0 0 0 0 0 0 0
$$ ##$PAMPF4= (0..15)
$$ 0 0 0 0 0 0 0 0 0 0 0 0 0 0 0 0
$$ ##$PAMPF5= (0..15)
$$ 0 0 0 0 0 0 0 0 0 0 0 0 0 0 0 0
$$ ##$PAMPF6= (0..15)
$$ 0 0 0 0 0 0 0 0 0 0 0 0 0 0 0 0
$$ ##$PAMPF7= (0..15)
$$ 0 0 0 0 0 0 0 0 0 0 0 0 0 0 0 0
$$ ##$PAMPF8= (0..15)
$$ 0 0 0 0 0 0 0 0 0 0 0 0 0 0 0 0
$$ ##$PH4= 0
$$ ##$PHF4TY= <no>
$$ ##$POWCHK= yes
$$ ##$PRAMD1= (0..7)
$$ 6 0 0 1610612736 0 0 0 0
$$ ##$PRAMD10= (0..7)
$$ 0 0 0 0 0 0 0 0
$$ ##$PRAMD11= (0..7)
$$ 0 0 0 0 0 0 0 0
$$ ##$PRAMD12= (0..7)
$$ 0 0 0 0 0 0 0 0
$$ ##$PRAMD13= (0..7)
$$ 0 0 0 0 0 0 0 0
$$ ##$PRAMD14= (0..7)
$$ 0 0 0 0 0 0 0 0
$$ ##$PRAMD15= (0..7)
$$ 0 0 0 0 0 0 0 0
$$ ##$PRAMD16= (0..7)
$$ 0 0 0 0 0 0 0 0
$$ ##$PRAMD17= (0..7)
$$ 0 0 0 0 0 0 0 0
$$ ##$PRAMD18= (0..7)
$$ 0 0 0 0 0 0 0 0
$$ ##$PRAMD19= (0..7)
$$ 0 0 0 0 0 0 0 0
$$ ##$PRAMD2= (0..7)
$$ 2147483644 2131230719 2147483647 603979775 0 0 0 0
$$ ##$PRAMD20= (0..7)
$$ 0 0 0 0 0 0 0 0
$$ ##$PRAMD21= (0..7)
$$ 0 0 0 0 0 0 0 0
$$ ##$PRAMD3= (0..7)
$$ 0 1048576 0 536870912 0 1048576 0 536870912
$$ ##$PRAMD4= (0..7)
$$ 16777216 0 0 536870912 0 0 0 0
$$ ##$PRAMD5= (0..7)
$$ 0 0 4 536870912 0 0 0 0
$$ ##$PRAMD6= (0..7)
$$ 0 0 0 0 0 0 0 0
$$ ##$PRAMD7= (0..7)
$$ 0 0 0 0 0 0 0 0
$$ ##$PRAMD8= (0..7)
$$ 0 0 0 0 0 0 0 0
$$ ##$PRAMD9= (0..7)
$$ 0 0 0 0 0 0 0 0
$$ ##$PRAMLED= (0..1)
$$ 15 15
$$ ##$PRAMP= (0..9)
$$ <> <tty10> <no> <no> <no> <no> <no> <no> <no> <>
$$ ##$PRAMPTP= 1
$$ ##$PREEMPTYPE= 0
$$ ##$PREPTY= <no>
$$ ##$PREREC= (0..15)
$$ 0 1 1 1 1 1 0 0 0 0 0 0 0 0 0 0
$$ ##$PRESHLD= 0
$$ ##$PTS160= -1
$$ ##$PTSA2X= (0..7)
$$ 0 0 0 0 0 0 0 0
$$ ##$PTSF2X= (0..7)
$$ 0 0 0 0 0 0 0 0
$$ ##$PTSFMX= (0..19)
$$ 643.52499 643.52499 643.52499 0 0 0 0 0 0 0 0 0 0 0 0 0 0 0 0 0
$$ ##$PULCHK= no
$$ ##$PerMagATempSens= no
$$ ##$PerMagEth= <no>
$$ ##$PerMagFluxSens= no
$$ ##$PerMagMTempSens= no
$$ ##$PramDutyCycPerc= (0..15)
$$ 4 2 2 2 2 0 0 0 0 0 0 0 0 0 0 0
$$ ##$PramPeakPowerW= (0..15)
$$ 4000 500 500 500 500 0 0 0 0 0 0 0 0 0 0 0
$$ ##$PramPowerSwitch= (0..15)
$$ 0 0 0 0 0 0 0 0 0 0 0 0 0 0 0 0
$$ ##$PramPulWidthMs= (0..15)
$$ 10 0.1 0.1 0.1 0.1 0 0 0 0 0 0 0 0 0 0 0
$$ ##$PreampModBisDat= (0..15)
$$ 20170428 20080211 20080216 20080304 20080121 0 0 0 0 0 0 0 0 0 0 0
$$ ##$PreampModPN= (0..17)
$$ <Z103205> <Z003506> <Z003473> <Z003524> <Z003530> <> <> <> <> <> <> <>
$$ <> <> <> <> <> <>
$$ ##$PreampModSN= (0..17)
$$ <00874> <00671> <00593> <00408> <00301> <> <> <> <> <> <> <> <> <> <> <>
$$ <> <>
$$ ##$ProdigyEth= <no>
$$ ##$RCUCDS= (0..7)
$$ 0 0 0 0 0 0 0 0
$$ ##$RCUCFS= (0..7)
$$ 0 0 0 0 0 0 0 0
$$ ##$RCUCSS= (0..7)
$$ 0 0 0 0 0 0 0 0
$$ ##$RCUI2C1= (0..7)
$$ 0 0 0 0 0 0 0 0
$$ ##$RCUI2C2= (0..7)
$$ 0 0 0 0 0 0 0 0
$$ ##$RCUI2C3= (0..7)
$$ 0 0 0 0 0 0 0 0
$$ ##$RCUI2C4= (0..7)
$$ 0 0 0 0 0 0 0 0
$$ ##$RCUI2C5= (0..7)
$$ 0 0 0 0 0 0 0 0
$$ ##$RCUI2C6= (0..7)
$$ 0 0 0 0 0 0 0 0
$$ ##$RCUI2C7= (0..7)
$$ 0 0 0 0 0 0 0 0
$$ ##$RCUI2C8= (0..7)
$$ 0 0 0 0 0 0 0 0
$$ ##$RDCU= 0
$$ ##$RFSINPUT= (0..1)
$$ 0 0
$$ ##$RFSVTY= <no>
$$ ##$RGTYPE= (0..31)
$$ 9 0 0 0 0 0 0 0 0 0 0 0 0 0 0 0 0 0 0 0 0 0 0 0 0 0 0 0 0 0 0 0
$$ ##$RG_max= (0..31)
$$ 2050 -1 -1 -1 -1 -1 -1 -1 -1 -1 -1 -1 -1 -1 -1 -1 -1 -1 -1 -1 -1 -1 -1
$$ -1 -1 -1 -1 -1 -1 -1 -1 -1
$$ ##$RG_min= (0..31)
$$ 0.25 -1 -1 -1 -1 -1 -1 -1 -1 -1 -1 -1 -1 -1 -1 -1 -1 -1 -1 -1 -1 -1 -1
$$ -1 -1 -1 -1 -1 -1 -1 -1 -1
$$ ##$RG_tab1= (0..255)
$$ 0.25 0.28 0.32 0.35 0.4 0.44 0.5 0.56 0.64 0.7 0.8 0.89 1 1.12 1.28 1.4
$$ 1.6 1.78 2 2.25 2.56 2.8 3.2 3.56 4 4.5 5 5.6 6.35 7.12 8 9 10 11.3 12.7
$$ 14.2 16 18 20.2 22.6 25.4 28.5 32 36 40.3 45.2 50.8 57 64 71.8 80.6 90.5
$$ 101 114 128 144 161 181 203 228 256 287 322 362 406 456 512 575 645 724
$$ 812 912 1030 1150 1290 1440 1620 1820 2050 -1 -1 -1 -1 -1 -1 -1 -1 -1 -1
$$ -1 -1 -1 -1 -1 -1 -1 -1 -1 -1 -1 -1 -1 -1 -1 -1 -1 -1 -1 -1 -1 -1 -1 -1
$$ -1 -1 -1 -1 -1 -1 -1 -1 -1 -1 -1 -1 -1 -1 -1 -1 -1 -1 -1 -1 -1 -1 -1 -1
$$ -1 -1 -1 -1 -1 -1 -1 -1 -1 -1 -1 -1 -1 -1 -1 -1 -1 -1 -1 -1 -1 -1 -1 -1
$$ -1 -1 -1 -1 -1 -1 -1 -1 -1 -1 -1 -1 -1 -1 -1 -1 -1 -1 -1 -1 -1 -1 -1 -1
$$ -1 -1 -1 -1 -1 -1 -1 -1 -1 -1 -1 -1 -1 -1 -1 -1 -1 -1 -1 -1 -1 -1 -1 -1
$$ -1 -1 -1 -1 -1 -1 -1 -1 -1 -1 -1 -1 -1 -1 -1 -1 -1 -1 -1 -1 -1 -1 -1 -1
$$ -1 -1 -1 -1 -1 -1 -1 -1 -1 -1 -1 -1 -1 -1 -1 -1 -1 -1 -1 -1 -1 -1 -1
$$ ##$RG_tab2= (0..255)
$$ -1 -1 -1 -1 -1 -1 -1 -1 -1 -1 -1 -1 -1 -1 -1 -1 -1 -1 -1 -1 -1 -1 -1 -1
$$ -1 -1 -1 -1 -1 -1 -1 -1 -1 -1 -1 -1 -1 -1 -1 -1 -1 -1 -1 -1 -1 -1 -1 -1
$$ -1 -1 -1 -1 -1 -1 -1 -1 -1 -1 -1 -1 -1 -1 -1 -1 -1 -1 -1 -1 -1 -1 -1 -1
$$ -1 -1 -1 -1 -1 -1 -1 -1 -1 -1 -1 -1 -1 -1 -1 -1 -1 -1 -1 -1 -1 -1 -1 -1
$$ -1 -1 -1 -1 -1 -1 -1 -1 -1 -1 -1 -1 -1 -1 -1 -1 -1 -1 -1 -1 -1 -1 -1 -1
$$ -1 -1 -1 -1 -1 -1 -1 -1 -1 -1 -1 -1 -1 -1 -1 -1 -1 -1 -1 -1 -1 -1 -1 -1
$$ -1 -1 -1 -1 -1 -1 -1 -1 -1 -1 -1 -1 -1 -1 -1 -1 -1 -1 -1 -1 -1 -1 -1 -1
$$ -1 -1 -1 -1 -1 -1 -1 -1 -1 -1 -1 -1 -1 -1 -1 -1 -1 -1 -1 -1 -1 -1 -1 -1
$$ -1 -1 -1 -1 -1 -1 -1 -1 -1 -1 -1 -1 -1 -1 -1 -1 -1 -1 -1 -1 -1 -1 -1 -1
$$ -1 -1 -1 -1 -1 -1 -1 -1 -1 -1 -1 -1 -1 -1 -1 -1 -1 -1 -1 -1 -1 -1 -1 -1
$$ -1 -1 -1 -1 -1 -1 -1 -1 -1 -1 -1 -1 -1 -1 -1 -1
$$ ##$RG_tab3= (0..255)
$$ -1 -1 -1 -1 -1 -1 -1 -1 -1 -1 -1 -1 -1 -1 -1 -1 -1 -1 -1 -1 -1 -1 -1 -1
$$ -1 -1 -1 -1 -1 -1 -1 -1 -1 -1 -1 -1 -1 -1 -1 -1 -1 -1 -1 -1 -1 -1 -1 -1
$$ -1 -1 -1 -1 -1 -1 -1 -1 -1 -1 -1 -1 -1 -1 -1 -1 -1 -1 -1 -1 -1 -1 -1 -1
$$ -1 -1 -1 -1 -1 -1 -1 -1 -1 -1 -1 -1 -1 -1 -1 -1 -1 -1 -1 -1 -1 -1 -1 -1
$$ -1 -1 -1 -1 -1 -1 -1 -1 -1 -1 -1 -1 -1 -1 -1 -1 -1 -1 -1 -1 -1 -1 -1 -1
$$ -1 -1 -1 -1 -1 -1 -1 -1 -1 -1 -1 -1 -1 -1 -1 -1 -1 -1 -1 -1 -1 -1 -1 -1
$$ -1 -1 -1 -1 -1 -1 -1 -1 -1 -1 -1 -1 -1 -1 -1 -1 -1 -1 -1 -1 -1 -1 -1 -1
$$ -1 -1 -1 -1 -1 -1 -1 -1 -1 -1 -1 -1 -1 -1 -1 -1 -1 -1 -1 -1 -1 -1 -1 -1
$$ -1 -1 -1 -1 -1 -1 -1 -1 -1 -1 -1 -1 -1 -1 -1 -1 -1 -1 -1 -1 -1 -1 -1 -1
$$ -1 -1 -1 -1 -1 -1 -1 -1 -1 -1 -1 -1 -1 -1 -1 -1 -1 -1 -1 -1 -1 -1 -1 -1
$$ -1 -1 -1 -1 -1 -1 -1 -1 -1 -1 -1 -1 -1 -1 -1 -1
$$ ##$RG_tab4= (0..255)
$$ -1 -1 -1 -1 -1 -1 -1 -1 -1 -1 -1 -1 -1 -1 -1 -1 -1 -1 -1 -1 -1 -1 -1 -1
$$ -1 -1 -1 -1 -1 -1 -1 -1 -1 -1 -1 -1 -1 -1 -1 -1 -1 -1 -1 -1 -1 -1 -1 -1
$$ -1 -1 -1 -1 -1 -1 -1 -1 -1 -1 -1 -1 -1 -1 -1 -1 -1 -1 -1 -1 -1 -1 -1 -1
$$ -1 -1 -1 -1 -1 -1 -1 -1 -1 -1 -1 -1 -1 -1 -1 -1 -1 -1 -1 -1 -1 -1 -1 -1
$$ -1 -1 -1 -1 -1 -1 -1 -1 -1 -1 -1 -1 -1 -1 -1 -1 -1 -1 -1 -1 -1 -1 -1 -1
$$ -1 -1 -1 -1 -1 -1 -1 -1 -1 -1 -1 -1 -1 -1 -1 -1 -1 -1 -1 -1 -1 -1 -1 -1
$$ -1 -1 -1 -1 -1 -1 -1 -1 -1 -1 -1 -1 -1 -1 -1 -1 -1 -1 -1 -1 -1 -1 -1 -1
$$ -1 -1 -1 -1 -1 -1 -1 -1 -1 -1 -1 -1 -1 -1 -1 -1 -1 -1 -1 -1 -1 -1 -1 -1
$$ -1 -1 -1 -1 -1 -1 -1 -1 -1 -1 -1 -1 -1 -1 -1 -1 -1 -1 -1 -1 -1 -1 -1 -1
$$ -1 -1 -1 -1 -1 -1 -1 -1 -1 -1 -1 -1 -1 -1 -1 -1 -1 -1 -1 -1 -1 -1 -1 -1
$$ -1 -1 -1 -1 -1 -1 -1 -1 -1 -1 -1 -1 -1 -1 -1 -1
$$ ##$RG_tab5= (0..255)
$$ -1 -1 -1 -1 -1 -1 -1 -1 -1 -1 -1 -1 -1 -1 -1 -1 -1 -1 -1 -1 -1 -1 -1 -1
$$ -1 -1 -1 -1 -1 -1 -1 -1 -1 -1 -1 -1 -1 -1 -1 -1 -1 -1 -1 -1 -1 -1 -1 -1
$$ -1 -1 -1 -1 -1 -1 -1 -1 -1 -1 -1 -1 -1 -1 -1 -1 -1 -1 -1 -1 -1 -1 -1 -1
$$ -1 -1 -1 -1 -1 -1 -1 -1 -1 -1 -1 -1 -1 -1 -1 -1 -1 -1 -1 -1 -1 -1 -1 -1
$$ -1 -1 -1 -1 -1 -1 -1 -1 -1 -1 -1 -1 -1 -1 -1 -1 -1 -1 -1 -1 -1 -1 -1 -1
$$ -1 -1 -1 -1 -1 -1 -1 -1 -1 -1 -1 -1 -1 -1 -1 -1 -1 -1 -1 -1 -1 -1 -1 -1
$$ -1 -1 -1 -1 -1 -1 -1 -1 -1 -1 -1 -1 -1 -1 -1 -1 -1 -1 -1 -1 -1 -1 -1 -1
$$ -1 -1 -1 -1 -1 -1 -1 -1 -1 -1 -1 -1 -1 -1 -1 -1 -1 -1 -1 -1 -1 -1 -1 -1
$$ -1 -1 -1 -1 -1 -1 -1 -1 -1 -1 -1 -1 -1 -1 -1 -1 -1 -1 -1 -1 -1 -1 -1 -1
$$ -1 -1 -1 -1 -1 -1 -1 -1 -1 -1 -1 -1 -1 -1 -1 -1 -1 -1 -1 -1 -1 -1 -1 -1
$$ -1 -1 -1 -1 -1 -1 -1 -1 -1 -1 -1 -1 -1 -1 -1 -1
$$ ##$RG_tab6= (0..255)
$$ -1 -1 -1 -1 -1 -1 -1 -1 -1 -1 -1 -1 -1 -1 -1 -1 -1 -1 -1 -1 -1 -1 -1 -1
$$ -1 -1 -1 -1 -1 -1 -1 -1 -1 -1 -1 -1 -1 -1 -1 -1 -1 -1 -1 -1 -1 -1 -1 -1
$$ -1 -1 -1 -1 -1 -1 -1 -1 -1 -1 -1 -1 -1 -1 -1 -1 -1 -1 -1 -1 -1 -1 -1 -1
$$ -1 -1 -1 -1 -1 -1 -1 -1 -1 -1 -1 -1 -1 -1 -1 -1 -1 -1 -1 -1 -1 -1 -1 -1
$$ -1 -1 -1 -1 -1 -1 -1 -1 -1 -1 -1 -1 -1 -1 -1 -1 -1 -1 -1 -1 -1 -1 -1 -1
$$ -1 -1 -1 -1 -1 -1 -1 -1 -1 -1 -1 -1 -1 -1 -1 -1 -1 -1 -1 -1 -1 -1 -1 -1
$$ -1 -1 -1 -1 -1 -1 -1 -1 -1 -1 -1 -1 -1 -1 -1 -1 -1 -1 -1 -1 -1 -1 -1 -1
$$ -1 -1 -1 -1 -1 -1 -1 -1 -1 -1 -1 -1 -1 -1 -1 -1 -1 -1 -1 -1 -1 -1 -1 -1
$$ -1 -1 -1 -1 -1 -1 -1 -1 -1 -1 -1 -1 -1 -1 -1 -1 -1 -1 -1 -1 -1 -1 -1 -1
$$ -1 -1 -1 -1 -1 -1 -1 -1 -1 -1 -1 -1 -1 -1 -1 -1 -1 -1 -1 -1 -1 -1 -1 -1
$$ -1 -1 -1 -1 -1 -1 -1 -1 -1 -1 -1 -1 -1 -1 -1 -1
$$ ##$RG_tab7= (0..255)
$$ -1 -1 -1 -1 -1 -1 -1 -1 -1 -1 -1 -1 -1 -1 -1 -1 -1 -1 -1 -1 -1 -1 -1 -1
$$ -1 -1 -1 -1 -1 -1 -1 -1 -1 -1 -1 -1 -1 -1 -1 -1 -1 -1 -1 -1 -1 -1 -1 -1
$$ -1 -1 -1 -1 -1 -1 -1 -1 -1 -1 -1 -1 -1 -1 -1 -1 -1 -1 -1 -1 -1 -1 -1 -1
$$ -1 -1 -1 -1 -1 -1 -1 -1 -1 -1 -1 -1 -1 -1 -1 -1 -1 -1 -1 -1 -1 -1 -1 -1
$$ -1 -1 -1 -1 -1 -1 -1 -1 -1 -1 -1 -1 -1 -1 -1 -1 -1 -1 -1 -1 -1 -1 -1 -1
$$ -1 -1 -1 -1 -1 -1 -1 -1 -1 -1 -1 -1 -1 -1 -1 -1 -1 -1 -1 -1 -1 -1 -1 -1
$$ -1 -1 -1 -1 -1 -1 -1 -1 -1 -1 -1 -1 -1 -1 -1 -1 -1 -1 -1 -1 -1 -1 -1 -1
$$ -1 -1 -1 -1 -1 -1 -1 -1 -1 -1 -1 -1 -1 -1 -1 -1 -1 -1 -1 -1 -1 -1 -1 -1
$$ -1 -1 -1 -1 -1 -1 -1 -1 -1 -1 -1 -1 -1 -1 -1 -1 -1 -1 -1 -1 -1 -1 -1 -1
$$ -1 -1 -1 -1 -1 -1 -1 -1 -1 -1 -1 -1 -1 -1 -1 -1 -1 -1 -1 -1 -1 -1 -1 -1
$$ -1 -1 -1 -1 -1 -1 -1 -1 -1 -1 -1 -1 -1 -1 -1 -1
$$ ##$RG_tab8= (0..255)
$$ -1 -1 -1 -1 -1 -1 -1 -1 -1 -1 -1 -1 -1 -1 -1 -1 -1 -1 -1 -1 -1 -1 -1 -1
$$ -1 -1 -1 -1 -1 -1 -1 -1 -1 -1 -1 -1 -1 -1 -1 -1 -1 -1 -1 -1 -1 -1 -1 -1
$$ -1 -1 -1 -1 -1 -1 -1 -1 -1 -1 -1 -1 -1 -1 -1 -1 -1 -1 -1 -1 -1 -1 -1 -1
$$ -1 -1 -1 -1 -1 -1 -1 -1 -1 -1 -1 -1 -1 -1 -1 -1 -1 -1 -1 -1 -1 -1 -1 -1
$$ -1 -1 -1 -1 -1 -1 -1 -1 -1 -1 -1 -1 -1 -1 -1 -1 -1 -1 -1 -1 -1 -1 -1 -1
$$ -1 -1 -1 -1 -1 -1 -1 -1 -1 -1 -1 -1 -1 -1 -1 -1 -1 -1 -1 -1 -1 -1 -1 -1
$$ -1 -1 -1 -1 -1 -1 -1 -1 -1 -1 -1 -1 -1 -1 -1 -1 -1 -1 -1 -1 -1 -1 -1 -1
$$ -1 -1 -1 -1 -1 -1 -1 -1 -1 -1 -1 -1 -1 -1 -1 -1 -1 -1 -1 -1 -1 -1 -1 -1
$$ -1 -1 -1 -1 -1 -1 -1 -1 -1 -1 -1 -1 -1 -1 -1 -1 -1 -1 -1 -1 -1 -1 -1 -1
$$ -1 -1 -1 -1 -1 -1 -1 -1 -1 -1 -1 -1 -1 -1 -1 -1 -1 -1 -1 -1 -1 -1 -1 -1
$$ -1 -1 -1 -1 -1 -1 -1 -1 -1 -1 -1 -1 -1 -1 -1 -1
$$ ##$RG_tabA= (0..255)
$$ 0.25 0.28 0.32 0.35 0.4 0.44 0.5 0.56 0.64 0.7 0.8 0.89 1 1.12 1.28 1.4
$$ 1.6 1.78 2 2.25 2.56 2.8 3.2 3.56 4 4.5 5 5.6 6.35 7.12 8 9 10 11.3 12.7
$$ 14.2 16 18 20.2 22.6 25.4 28.5 32 36 40.3 45.2 50.8 57 64 71.8 80.6 90.5
$$ 101 114 128 144 161 181 203 228 256 287 322 362 406 456 512 575 645 724
$$ 812 912 1030 1150 1290 1440 1620 1820 2050 -1 -1 -1 -1 -1 -1 -1 -1 -1 -1
$$ -1 -1 -1 -1 -1 -1 -1 -1 -1 -1 -1 -1 -1 -1 -1 -1 -1 -1 -1 -1 -1 -1 -1 -1
$$ -1 -1 -1 -1 -1 -1 -1 -1 -1 -1 -1 -1 -1 -1 -1 -1 -1 -1 -1 -1 -1 -1 -1 -1
$$ -1 -1 -1 -1 -1 -1 -1 -1 -1 -1 -1 -1 -1 -1 -1 -1 -1 -1 -1 -1 -1 -1 -1 -1
$$ -1 -1 -1 -1 -1 -1 -1 -1 -1 -1 -1 -1 -1 -1 -1 -1 -1 -1 -1 -1 -1 -1 -1 -1
$$ -1 -1 -1 -1 -1 -1 -1 -1 -1 -1 -1 -1 -1 -1 -1 -1 -1 -1 -1 -1 -1 -1 -1 -1
$$ -1 -1 -1 -1 -1 -1 -1 -1 -1 -1 -1 -1 -1 -1 -1 -1 -1 -1 -1 -1 -1 -1 -1 -1
$$ -1 -1 -1 -1 -1 -1 -1 -1 -1 -1 -1 -1 -1 -1 -1 -1 -1 -1 -1 -1 -1 -1 -1
$$ ##$ROBOTTY= <no>
$$ ##$ROUT14= (0..7)
$$ 0 0 0 0 0 0 0 0
$$ ##$ROUTER= -1
$$ ##$RX22TY= <no>
$$ ##$RXFMAX= (0..7)
$$ 647.5 -1 -1 -1 -1 -1 -1 -1
$$ ##$RXFMIN= (0..7)
$$ 5 -1 -1 -1 -1 -1 -1 -1
$$ ##$RXINTLV= (0..7)
$$ 1 0 0 0 0 0 0 0
$$ ##$RXMSTY= <no>
$$ ##$RockSwitchEth= <no>
$$ ##$SCMTY= <no>
$$ ##$SGUC1= (0..15)
$$ 17 18 34 0 0 0 0 0 0 0 0 0 0 0 0 0
$$ ##$SGUC2= (0..15)
$$ 33 256 20 0 0 0 0 0 0 0 0 0 0 0 0 0
$$ ##$SLCBCONF= <SH>
$$ ##$SPECTR= 10
$$ ##$SY2FLAG= 0
$$ ##$SYNCTRIG= 11
$$ ##$SamChgEth= (0..3)
$$ <149.236.99.55> <no> <no> <no>
$$ ##$ServiceNo= <>
$$ ##$Sgu1PowerLevels= (0..7)
$$ 0 0 0 0 0 0 0 0
$$ ##$Sgu2PowerLevels= (0..7)
$$ 0 0 0 0 0 0 0 0
$$ ##$Sgu3PowerLevels= (0..7)
$$ 0 0 0 0 0 0 0 0
$$ ##$Sgu4PowerLevels= (0..7)
$$ 0 0 0 0 0 0 0 0
$$ ##$Sgu5PowerLevels= (0..7)
$$ 0 0 0 0 0 0 0 0
$$ ##$Sgu6PowerLevels= (0..7)
$$ 0 0 0 0 0 0 0 0
$$ ##$Sgu7PowerLevels= (0..7)
$$ 0 0 0 0 0 0 0 0
$$ ##$Sgu8PowerLevels= (0..7)
$$ 0 0 0 0 0 0 0 0
$$ ##$SguType= 2
$$ ##$ShimMaxVal= 32760
$$ ##$ShimPow1Ch2Sh= (0..38)
$$ 0 0 0 0 0 0 0 0 0 0 0 0 0 0 0 0 0 0 0 0 0 0 0 0 0 0 0 0 0 0 0 0 0 0 0 0
$$ 0 0 0
$$ ##$ShimPow1Imax= (0..38)
$$ 0 0 0 0 0 0 0 0 0 0 0 0 0 0 0 0 0 0 0 0 0 0 0 0 0 0 0 0 0 0 0 0 0 0 0 0
$$ 0 0 0
$$ ##$ShimPow1NChan= 0
$$ ##$ShimPow1TotIMax= 0
$$ ##$ShimPow1Vmax= (0..38)
$$ 0 0 0 0 0 0 0 0 0 0 0 0 0 0 0 0 0 0 0 0 0 0 0 0 0 0 0 0 0 0 0 0 0 0 0 0
$$ 0 0 0
$$ ##$ShimPow2Ch2Sh= (0..38)
$$ 0 0 0 0 0 0 0 0 0 0 0 0 0 0 0 0 0 0 0 0 0 0 0 0 0 0 0 0 0 0 0 0 0 0 0 0
$$ 0 0 0
$$ ##$ShimPow2Imax= (0..38)
$$ 0 0 0 0 0 0 0 0 0 0 0 0 0 0 0 0 0 0 0 0 0 0 0 0 0 0 0 0 0 0 0 0 0 0 0 0
$$ 0 0 0
$$ ##$ShimPow2NChan= 0
$$ ##$ShimPow2TotIMax= 0
$$ ##$ShimPow2Vmax= (0..38)
$$ 0 0 0 0 0 0 0 0 0 0 0 0 0 0 0 0 0 0 0 0 0 0 0 0 0 0 0 0 0 0 0 0 0 0 0 0
$$ 0 0 0
$$ ##$ShimPow3Ch2Sh= (0..38)
$$ 0 0 0 0 0 0 0 0 0 0 0 0 0 0 0 0 0 0 0 0 0 0 0 0 0 0 0 0 0 0 0 0 0 0 0 0
$$ 0 0 0
$$ ##$ShimPow3Imax= (0..38)
$$ 0 0 0 0 0 0 0 0 0 0 0 0 0 0 0 0 0 0 0 0 0 0 0 0 0 0 0 0 0 0 0 0 0 0 0 0
$$ 0 0 0
$$ ##$ShimPow3NChan= 0
$$ ##$ShimPow3TotIMax= 0
$$ ##$ShimPow3Vmax= (0..38)
$$ 0 0 0 0 0 0 0 0 0 0 0 0 0 0 0 0 0 0 0 0 0 0 0 0 0 0 0 0 0 0 0 0 0 0 0 0
$$ 0 0 0
$$ ##$ShimPow4Ch2Sh= (0..38)
$$ 0 0 0 0 0 0 0 0 0 0 0 0 0 0 0 0 0 0 0 0 0 0 0 0 0 0 0 0 0 0 0 0 0 0 0 0
$$ 0 0 0
$$ ##$ShimPow4Imax= (0..38)
$$ 0 0 0 0 0 0 0 0 0 0 0 0 0 0 0 0 0 0 0 0 0 0 0 0 0 0 0 0 0 0 0 0 0 0 0 0
$$ 0 0 0
$$ ##$ShimPow4NChan= 0
$$ ##$ShimPow4TotIMax= 0
$$ ##$ShimPow4Vmax= (0..38)
$$ 0 0 0 0 0 0 0 0 0 0 0 0 0 0 0 0 0 0 0 0 0 0 0 0 0 0 0 0 0 0 0 0 0 0 0 0
$$ 0 0 0
$$ ##$ShimPowMaxUA= (0..63)
$$ 130000 130000 130000 130000 130000 130000 130000 130000 130000 130000 130000
$$ 130000 130000 130000 130000 130000 130000 130000 130000 130000 130000 130000
$$ 130000 130000 130000 130000 130000 130000 130000 130000 130000 130000 130000
$$ 130000 130000 130000 130000 130000 130000 130000 0 0 0 0 0 0 0 0 0 0 0
$$ 0 0 0 0 0 0 0 0 0 0 0 0 0
$$ ##$ShimPowMaxUC= (0..63)
$$ 130000 130000 130000 130000 130000 130000 130000 130000 130000 130000 130000
$$ 130000 130000 130000 130000 130000 130000 130000 130000 130000 130000 130000
$$ 130000 130000 130000 130000 130000 130000 130000 130000 130000 130000 130000
$$ 130000 130000 130000 130000 130000 130000 130000 0 0 0 0 0 0 0 0 0 0 0
$$ 0 0 0 0 0 0 0 0 0 0 0 0 0
$$ ##$ShimPowMaxUG= (0..63)
$$ 524287 524287 524287 524287 524287 524287 524287 524287 524287 524287 524287
$$ 524287 524287 524287 524287 524287 524287 524287 524287 524287 524287 524287
$$ 524287 524287 524287 524287 524287 524287 524287 524287 524287 524287 524287
$$ 524287 524287 524287 524287 524287 524287 0 0 0 0 0 0 0 0 0 0 0 0 0 0 0
$$ 0 0 0 0 0 0 0 0 0 0
$$ ##$ShimPowNum= 0
$$ ##$ShimPowRcbType= 3
$$ ##$ShimPowRes= (0..63)
$$ 1e-020 1e-020 1e-020 1e-020 1e-020 1e-020 1e-020 1e-020 1e-020 1e-020 1e-020
$$ 1e-020 1e-020 1e-020 1e-020 1e-020 1e-020 1e-020 1e-020 1e-020 1e-020 1e-020
$$ 1e-020 1e-020 1e-020 1e-020 1e-020 1e-020 1e-020 1e-020 1e-020 1e-020 1e-020
$$ 1e-020 1e-020 1e-020 1e-020 1e-020 1e-020 1e-020 0 0 0 0 0 0 0 0 0 0 0
$$ 0 0 0 0 0 0 0 0 0 0 0 0 0
$$ ##$ShimPowRng0= (0..63)
$$ 1 1 1 1 1 1 1 1 1 1 1 1 1 1 1 1 1 1 1 1 1 1 1 1 1 1 1 1 1 1 1 1 1 1 1 1
$$ 1 1 1 1 0 0 0 0 0 0 0 0 0 0 0 0 0 0 0 0 0 0 0 0 0 0 0 0
$$ ##$ShimPowRng1= (0..63)
$$ 1 1 1 1 1 1 1 1 1 1 1 1 1 1 1 1 1 1 1 1 1 1 1 1 1 1 1 1 1 1 1 1 1 1 1 1
$$ 1 1 1 1 0 0 0 0 0 0 0 0 0 0 0 0 0 0 0 0 0 0 0 0 0 0 0 0
$$ ##$ShimPowRng2= (0..63)
$$ 1 1 1 1 1 1 1 1 1 1 1 1 1 1 1 1 1 1 1 1 1 1 1 1 1 1 1 1 1 1 1 1 1 1 1 1
$$ 1 1 1 1 0 0 0 0 0 0 0 0 0 0 0 0 0 0 0 0 0 0 0 0 0 0 0 0
$$ ##$ShimPowRng3= (0..63)
$$ 1 1 1 1 1 1 1 1 1 1 1 1 1 1 1 1 1 1 1 1 1 1 1 1 1 1 1 1 1 1 1 1 1 1 1 1
$$ 1 1 1 1 0 0 0 0 0 0 0 0 0 0 0 0 0 0 0 0 0 0 0 0 0 0 0 0
$$ ##$ShimPowType1= 0
$$ ##$ShimPowType2= 0
$$ ##$ShimPowType3= 0
$$ ##$ShimPowType4= 0
$$ ##$ShimSysAngle= <>
$$ ##$ShimSysFunc= (0..63)
$$ 1 2 3 0 4 5 6 0 0 31 32 33 34 0 12 11 10 9 8 7 24 23 22 21 20 19 0 18 26
$$ 25 16 17 30 29 28 27 13 14 15 0 0 0 0 0 0 0 0 0 0 0 0 0 0 0 0 0 0 0 0 0
$$ 0 0 0 0
$$ ##$ShimSysMatId= <no>
$$ ##$ShimSysMatrix= 1
$$ ##$ShimSysOffset= <0>
$$ ##$ShimSysType= 3
$$ ##$ShimUnit= 0
$$ ##$TFXNUM= 0
$$ ##$TOSITY= <no>
$$ ##$TRIPLO2= 0
$$ ##$VTU= 1
$$ ##$VTUETH= <no>
$$ ##$VTUTY= <tty05>
$$ ##$WBREFAM= (0..15)
$$ 101.2 100 100 100 100 100 100 100 100 100 100 100 100 100 100 100
$$ ##$WBREFLM= (0..15)
$$ 1 0 0 0 0 0 0 0 0 0 0 0 0 0 0 0
$$ ##$WBREFPH= (0..15)
$$ 0.13 0 0 0 0 0 0 0 0 0 0 0 0 0 0 0
$$ ##$WBSGU= (0..15)
$$ 0 0 0 0 0 0 0 0 0 0 0 0 0 0 0 0
$$ ##$XFAC= 2
$$ ##END=
$$ 
##$DECIM=	2560
##$DSPFVS=	20
##.ACQUISITIONSCHEME=	NOT PHASESENSITIVE
##NTUPLES=	NDNMRSPECTRUM
##VARNAME=	FREQUENCY1,	FREQUENCY2,	SPECTRUM
##SYMBOL=	F1,	F2,	Y
##.NUCLEUS=	15N,	1H
##VARTYPE=	INDEPENDENT,	INDEPENDENT,	DEPENDENT
##VARFORM=	AFFN,	AFFN,	ASDF
##VARDIM=	1024,	2048,	2097152
##UNITS=	HZ,	HZ,	ARBITRARY UNITS
##FIRST=	24596.97802734375,	7686.668670654296875,	-0.3521257936954498291
##LAST=	-278.64306640625,	-125.831329345703125,	-0.12388224899768829346
##MIN=	-278.64306640625,	-125.831329345703125,	-3.0985808372497558594
##MAX=	24596.97802734375,	7686.668670654296875,	64.22359466552734375
##FACTOR=	-24.31634515518084072,	-3.8165608207132390994,	0.00080279493331909183677
##PAGE=	F1=24596.97802734375
##FIRST=	24596.97802734375,	7686.668670654296875,	-0.3521257936954498291
##DATATABLE=	(F2++(Y..Y)), PROFILE
-2014d38M76p28r30K206oJ242k342K02K346l47l91j123j120N57P23J290j149J212k67L63j179
-1993E97q46J017J422j714k088J185p07j165J333J265k624J312K09K129L06p86l24Q29m36
-1974I14j944j07J821k10j696M33j17P43M68k364k06L76N64n27J052M25q7J204Q65o52l97
-1953E58n50j356J969j231j072K371K208l969M12j062K414K052j445k004K583r76j581P13
-1935C4N71k005j095J902J65Q21j789L618k097j513J888l87L54j264O84O62l85Q78m68k023
-1915a449o28N29N29L34M25P00k125M052Q70l77j475j313L59j726R68J117j588M03k0K61j022
-1894a176N92K2N13K2q34J12L85p61P8J495m65J911q1j982j730J474n58J863Q57l16k071L04
-1872c46J162n78J6J621O03k191o98L780J916k088l343Q90k295O25K288o41O18N05l70j081
-1852C93J79J299J193m678K283o4j526j003J207J817j03O73k472n47J056P95j615n42J354
-1833c01R7l47n19M56J677M96j042J469o22k061M4O27j162P49p33J243N58r30j310Q4P54r13
-1811a686N89N87o89J215P90Lk815R39Q36O53M6R35k230J505j453Q39J474j914Q17K370k652
-1790A59J96q83k54J46J112J36n08j270m94K935J12o99j16m84o76m84J601o99j00r64M13K235
-1768A414J681O28j861j163P41j306p26P74j203J461K798n01k335j043l11P47P45j156q93
-1749a509J333J216r11m01R02J70q7k194M35M157j978k437l29l6K247J634J637l740O2J433
-1729A604j341j475J908R33j507L72N88j284l16K63l04l4J587k74r90j050K009J832j171j296
-1709E4n39Q53l94k2J91o11J747k277P24k65o92K124K30j211r84J518l3r04k74O2N65kn84
-1686g24J646n07j630M31j10P62J011K56p67j339k42J213J230o50K21R39j081j374J653k31
-1666G07j678m45M65nR56K84O79k109J204O67q35J241K50M10j894m12K033J67k354K281k04
-1645A408J963r95k067j736N1Q24K6L98n8l66R39R70k397P98K739j010k338J581J75m95m01
-1624Ij001N53L48Q57J71q92o35R1J307j056j03J35J113K14j513k38r8O06O08j624Q07K12
-1602a29R73N96L07o69O9j522k98K44N11j184K19O16J279j522M38N58p6K597k044k417R45
-1581e09j975K035J66Q97R88k598R40J499p97o94l55m72K60mN19k90J442N45j788k313K496
-1560hL758j98l763M39j937J709P86J532k93j596q14k08K42L22K95j061R76P88J97L05j581
-1539a10k28k3J71Q3O89j346o50Q51m96J180o63M9O76l32N04o29P44j802J341p07J313r31
-1517c16J303j459J861m17j603O40L49n67n1L79O0j79q2J956j07k559K270K087j601j964j08
-1496a08q18m96P45L55k43q63J543l63J00J341O00p33M25j406j134M296O69j815K73o32k318
-1475e82l76K67j022J063j672K375Lj005N5J658J050R70l856r7O76O99N33j925L226j73N11
-1454B378Q83k600j460p04J263K425J358r97l695J609o83j87k98N79k97p05J605N20J606L24
-1434B924k672J59R95J969m89j441j976Q46k98J633K74m39j268j163J085J47r28K439q54j710
-1414g67P1J160j373R77K002j446p37n33j315Q73j33J492N48O24j576r59L02P6J018P60L8
-1393A102q77m09M96o39o84K168n61j387J055m86R86j111j190J278p52J268m05J161q11p60
-1373e58P83R70R48k554K211k289NO37O51J84k323L119k168M86L53j3L68k076qJ625l15l28
-1351b92L177j981j535R92R24R9j464k07J29O19k553K982J849j972q38o43j272J101J326P17
-1331A158k92k696j55r7P01M51J91J23P1j804N51J536K3k179M93m8M36O27n53J19Q96j330
-1309a778J401K630J192j275j923j755J411l90j755Q49Q22L13O05J191L99P30k473n47K122
-1290A769j178J218o69l050J44M07J739O81P61j313J089J046k397R16n13j168R34j08K29N94
-1270A131J25n0l96j568j563L402j158j919J027J340K411j116j044M06n45j54o26O33r35Q6
-1250e13o32N68Q99l70J3n87K271j147j299n41L146j9j394k0O45o89j720O64l97j028N22O66
-1228i62j17L37R67l40J068j103k93j094J020q30O38J59P59J558k278J506j52j383l8O2M19
-1207i7J049M00l067P70m7o4q7J881L57j409k9l20p61O79P54k63q2K838k218m86O95k03k037
-1184a747J587n81N40m59Q79P92r56L11j104J24K326j066k189J332K84M00j119J402K255j939
-1164A072k976j88J692m30J091j682J336J241l14m46J94q18l631K576K343K127p94k630l25
-1145e62K083n71j954O55n53J846j017j160J067k52j352J135N78j981J820K971j404k91m08
-1126F50J304k33q61j139K71m63K124J219k714n31j382J482P58j565M07J686N23j357j331
-1107a152J373p92q86L205k296k78J093j513J417N98k210L422j836k084P58N76Q92M140k015
-1088B412j942r33r7J89K315k119l4K90j251K158q16p60J7J157P49J96q13j085L77q32J375
-1067E53K98j367Q55J163j910L83o10o90J270J579j324j562O49J243j029P81m47j129L71l44
-1047a267K33N60Q05k153O69Q64J473K87j454k080K527K67N75M2j172P81k760K044J473o62
-1027A052N3k439N28R08q50J813J71q50R10J587k01k665K81p33j932Q32L536N24j615k0j979
-1006a089Q38J637k070K160j81k047j13J937l98j869K536q50k095J544o21J531r02j321k089
-987c462K805J429j601o68Q83J246K008j969j969K218Q43j467j77l33k97K028m71r93J439
-968A492j534n7j491N37J034J68L19o54J131m61j817J832r05Q44N35p55r39j411J015J442
-948C25m03K406j991j178M98L52J317N26j536j899J120R98l07K65j699L93K445J22k454P99
-928I9R41L2k62k308J40j34J24l05K12J444K002l78k7j056j861L80L03J647J235j440J50J029
-906A967k53q47R19j304j079M38N17n01J34j175J513k024K304m33n04o23P35J056J030r0J269
-885C049j688Q84p08k619K30J322J506l220o30P83j115K576p53j84m55M85j69L46R64k43r35
-864e74J775m53q76k89O15J279j730L33J049p90N48L57R92j348j714J089j855M23J820Q6j516
-843g79J433J68K516L719k809l054j687k57J125N7r43q25M27K61N7M36n13j092O18P6N14K88
-821b64p04J54J048K80r5P64k76m78O53j210J181R60j774j731m13J872K718k745l32k98J292
-800F02K937q63j427J844k958J236n30k713Q16n08J995o67J288P27o05L72o8k507L55j6j740
-779b430K129J39j788M088Ll237R31m8q77J23M46J775j103k33J275J3j819J79N54L168J069
-758D357n543R67q29L968o10j524m7j984O12k75J466o26k71O31L85O91j653P38j014q89J288
-737a62M34j383J750Q52k274o38K557k361J197J138P04R9k446K41k82J452M58l86k59p4j6
-716F01k103J493J414k98l11M0j283n70N63r66J751o1l3O96j847O78N65p17j210N75J484j42
-694C19j558j07K136N8R36j908k100J926Q4J487Q74p3P13L25j935J67J277o6j720j780K91
-673f54R52K704j194n46o53l24j221R52J051N16j070O60k074M85J142J681l340J396j717K768
-653A514q6J05J095r41j198j602J317N94o23J703k032m66P49k76j024R38p43K517r71j510
-633i40M28o26J477l57j975R24R56N71j321r29J484L808j892k913J501L176j571j482J610
-614A929J460j092l919J86M07Q80K12P12j339k0j88q88N47J198J546Q61k948q40J627j20M04
-593F15q52J299k475J376o24N47M36P83j08K78j75p40J592l294M63J580j864J102M55K99j192
-572d99M72O63q8j051j431R55J6N25KL18Q65K64k206J053j066K2O70J5O89Q91M294l544l282
-549a453J042j021N43J011j46n90J224P02j478p92P1p79Q78J317K01r4n46Q56J72p64r72K190
-527A572J053j898j621J516R28o61K079j83j028k354j714J676M58j236J416l06J40Q55l91
-508C01n09l0R51J135j193o46K18p45J294k856J307Q69K079p56k294Q19J91n41O45M36J191
-487A866J20k370r56J210k243J973N84k56j33j87n1o34K600j070o22q67K47k37J026n8j11
-466a69j12l03K20J88j7qj5q0J49m68j41J70j90O82K15p34M68N94n74n94J903J23nJ60p62
-441G00q28L96j34q16K19P06K126j266k047L50k16J174J872o73J455k100j810J545R9J078
-421A830j805J16K29l11m98M57l18m06K53j39J327k72j64j014J005K12j236M45M12p70n56
-400a203J774k90j584p3r3J917k12J665Q01l523K771J219j343k65k028R45m74j060J484o79
-380b51j823L95J660Q42J141n63j367J20j173j57R13q11l62p55J013QM71n09q85j85N22K032
-358B76l74J52q59k55M59O20O04j27k7j02j096m1n5O78j79L95l62J303n31p59j073J945J330
-335A922k912M87J014J332j014j847R65J138j477Q00kJ33m07Q99j210q48Q7p07K516P91l249
-314a589K424J803k09j502R6J792k575r81R88P8n53k66l39k30M62n55R70O0J09J43M50j338
-292g62Q94q6j064M80q73L17K417J547k691K202j554j544L62q81K055P74j945K21P02K79k419
-271a569J542J339j517j511N386k26l325p49N95l67O9j416O57o06K010R59p10j332M6K127
-251A402o79j819m64K263p69M1q96J527L33j829J991l98j792J576J118M03j945o08j17L96
-231b66J232K31o32j401k50K207P16j255j3K17o73l01J97n36k53R44j589M30R69J083j158
-210a01R63J483o22j103j579K69k10N75L09P5Q77j148n88j153L531j033q6o41O95j622J010
-189i9j108P39J710k07P29j969j124K01P64L99j659J393R2O55l66J614k01j975L04j053l7
-168a198j127n81M036l9k35qk40J01N00k012J111P02k109P16j41N34Q86q60K862l58j835k34
-146D71n40P27L75J74j901J12m10K3j31K25L93Q39q11m83O81k49L15j45K07j228M92J763J954
-123B853M92m176J54J233L06N41j158k139J836k84j059J578l01N94J823n9j705n98j602J069
-103f02K254m40j944J487p30M57J420K015j698k991J64m05R01J754O60r94j771n6n53M34k33
-82h71L661k781q03J046J345k689J792k568J659N53P51J021k321J170m26p87J374K65n99k1
-62G71l70N57o49p90J882j730j059O61J514R46k738K807l20k257j46J522r95j158R16P08n46
-41d74r26K215J628R17k647n98J120j197r10J566O53j092j810J863N31P83j348j09K84r56
-21e07K132j590O50q49m7j172N8J623J305j333k110N60P25N55J186J644q36k130M6o73J26
0f37K66J22j412Q90M7k112K996J493K01j454j251O1J464P70m22j259J15O11j479j34j606Q96
21a834J620K186k63m11m20k811k46P76L49R30j72
32b96
##PAGE=	F1=24572.661682188569102
##FIRST=	24596.97802734375,	7686.668670654296875,	0.08285312354564666748
##DATATABLE=	(F2++(Y..Y)), PROFILE
-2014A03r1j456Q78J872l34P49j974l35K529n97m01l98j176n24Q95K152j261R77q2O36j188
-1993I74j233J159J146j357j742Q61p48p67M09Q01k252J784M62J305K8lk09L71j04k295N32
-1972h78K314n07j696L82n46J40J332k227N96J0r12j80J272N34k27J273R54q30j78l16j282
-1951i72K027j690j362K669K404l756p50m06K875J437j926r58K695j055j436K04J98j366j17
-1932a285J797j57k16r97L115k055j508J921m32Or17O07r1o95L51N30j626o64N77J174n36
-1911a101J211j45j048M263O86j73j957j752J002j915K56R14r35N49k60O26j286J13P59R4
-1891i9k10r5k8L44q51m09J723k53J909p6k379j916K234j364K172K51j97r52K7N52m62nJ798
-1868A714O34j443r15L605J950k322l223L45k032J870J406p83K07L44l23j230K04J742J673
-1849C423m216J381r1k126M11J237J879L24P41k963j212J306R87j186q66O6R7L11N8r8R14
-1828C77Q93r55J187j47k375J300N63j897P03p19J254K63q65j156Q99l45p69J009J332j090
-1808e38O37Q05j62j770R00L05j77L21J030k143J478j926J240J423k044R93K422k822l38p79
-1788a145j1Q20J008k20l66n81j646L432j39k32L72j160p10k37J353p34Qo28J70J874J301
-1767B529P60j743j472Q54r81p31J140j100J366K207p30k219n61o96L12J128j203j11J680
-1748D29P41l75o05M83j03l63j816J05M048j768j954m88J70J866J424J520l570M45J005j613
-1728d19m80J683N23r04l66J045j065j044L00J85L14J408r06n98j406J791J970q29j656M54
-1708@P37q71M24j74m31J404k675K221j278k21J815k60j264j075J408O86n37j196j63N10K56
-1687f84j02J356p81j559J031K15j67P66P84m10j605N41J306Q80q55m46J087p65j406J298
-1667D84pm15k14K3n30Q08Q00Nj737Q71L71r72J314N50J25j622o37K320j77k296K751m76J441
-1644B780q22j666j787j21O81M67L40j12J89m38J288k296J497K299j084k559J300O10l2k33
-1624C01j580O34N62J360J98j024q16p28K033j544Q92J80N16o03j499Q37o32J329Q39j562
-1604c07l30j28J355O95K14r75K29o38p22O07j91j467Q27O89J910j645j05L51k91K831k187
-1583G22j585l57o20J532J79Q64Q30k844J297J346j032m3j095K50P27r70P36m72P41P79j176
-1562a91k103K356L155j50k939Q84k326J016J230Q51q80j087j09k45l74O83k28m62J111Q04
-1542I96n6Mj917O27M69k70J0Q74j166K0M44j350J389r43J102R40j542R17m52N33j892J116
-1520a47o12J262n82J159j213J294l78j020N67N69l85M6j458J292K78n07J347k92j703J979
-1500A496J582j577j928M18l08j227J599j9o89o28J128k63R1R38R77p12P50q47k908M741J103
-1479C717k385R18m89k645J23j16q71J509j361J945P26j319o74J830l62J789k773m54O55M26
-1459A89j89j273K865m19R94J528k884j772m81J562J336J179m4m018J675p39N44r38Q16o62
-1439g31l8J580K35J667J39l231j02K680K020j676j406j652R44o95J095J81m9q98j224J569
-1419D08N43j393J742n62o52j412J205j071O71K809j352o63M1k382J062M04J752L68K65k201
-1399d18q11J211R3L99Q78m00p19j4L8q05j237K849j188r87P19n27J361j026r08J559m75N79
-1377A71n12R71o48j96O20P89Q24k268K138j922K66K09K82K8k111K946j971L84L03N34l12
-1356E25j818l63J062n7R24L023k716j0R34J26m75j031o70K11N03j723K581J454j988r22j75
-1335f05J76K03M12O57O9k907K34L20J99J233m16l32N22k453J967L23J012k162m05J13K66
-1314a574P94j75L02M34n60J166J718K82j041j593j330J267n24j244J093O37q6O71J190O30
-1294B057J89l124o70K255q36J292M03k654m38o4J771R14N81k081J713J244k448j04l50q24
-1274a174J554N52R4N83p86q87j55p26o29L413j985j804K75K325J644j119p23O69o00l08o90
-1253d77J167q18p64K07R44K95l43k28j73J451j235r68j8K171o9l33m34J249k45k532J049
-1232a04l79p26K49L22p86J04O65J51J279j076N4n93Q9o15Q27N4J229J849k646Q85k28o40
-1210c6j45r9L77N19O80k386q01J114q67N92J902O51j230o14q57q53J009N25K48L36K241k875
-1188e69q6J062L54j972J764p62M71j021O86M33o55Q39o9j760K770q56j735J34O69M69q03
-1167f37Q92J985j044j821q77J733k73J51j685R00P74l8m98L76m04l245L371J446J740o08
-1147B238k930K75J829j067j705J277q64K184k72j693M15J60j341J049Q07k346J512K850j153
-1128A225m36Q08O39r36l74j030q2k6J803J444k577j260j267J723J422j722o28J508J548l41
-1108A441k121N48l17o07K533k621k13J463j722J693L25j797K969j910j417J158J272j549
-1090h72L912j144k253l47j76O04J909k643J076l9q39K123j467j8J55O15O18m30r11K85N63
-1069G21j323J92q7m85J156R77j668O2N95j382J123J616j233j303M16J202p71l08o55m25O92
-1048h88K2m44J524P51l200J142J219J000N84k415j780K615R36O20o19j067N18j670P23J528
-1028A099o04L52k110K47J153j181J641N58k87L42Q72p54k131R52p45j104P17K509M48m57
-1008A517M03j955J057J124k507J600r30j374J2K238K26k054J733j266p10M60j56J202m28
-989A92r50k052K753J726j818j314Q14J187K211k087k309K260R96j757l37O05R1J353p70p77
-969A7J733j792m1r13O49L19m6K84M28J533j308k584J895k01P36M29j082l16j253Q49J459
-948G95j372K959j360k078k83N97J948N02j447j863M87J191J34L19j149k65J901N56k106K90
-928b44J172N32kk921R24k72j47j682M60K163K473n52r9r81j860L89K17K017J290j451n62
-907H64N04k32j035R02p76j180l89J089p0L4j206K123j661J544J34q21pN99o3Q37Q21J574
-885C585k175M00q60j972K80J127Q78l288K89j83J0K600o83j576J201L33l42k8L05K92r07
-864g14J578j026m87l84M03J658j481N13P73k08Q35P91M91j538j879L44j61l12J303N16p68
-843B47L51j63K151L319k524k582q85o49O01p7q95L72j84l07P49O40n16j391J090M2m93R77
-821a27l88q8J120K3l58J019o96k87J71j601K356R78j821j730o06K350L288k735j201j2P04
-800C59L261r44j945K371l075R05j88k782R65q87J321J41Q13p8L26P98j29j976Q7j43l21J042
-778g9l58l47L323q55l447J642M92j070L23O36Q98j103l1J232n76j120L52O34K445Q85n195
-757a319Q57m07M087r16j342k39k390M59J325N63j553L76R63M84j69j832J676p85j182J011
-737c33R8o82Q92J398j828o73K504k448P73J277Q66J49k095o90p7J893O41m71k61l16L61k461
-715a483J289J535n68j48J57j138q90N42l51J801l89j136J093r15K12N32j35j416M40R76o8
-694f0q65l45J802j22R58j394j738R93K6J421J161O8J427P18k915m91J599l22j687j196k81
-673a243J762K821o16q48j430j482N45J119M23P00j013K60k065J333oJ873k898R45k248L003
-653I35p0j91J608n86j393j791J395Q50j327J244r14L32M42m93j556J253k17K297p87k310
-633a279J167k94J014r89j647Q62J532P17j442n71o9L583k367j909J478K330j738j343K301
-614A336J708j141l614M9P02J153L50N13j330n75o3o90P58J044J362J119l129k00J842p32
-594D62N8o31P00j539J183o59L79M60r0K22J41j59n19R20j930O62J317k201R78P79L30p07
-572A56j9Q37j26j158j958R40P75L4K63K56L00J87j728J555j476q41K497l60K92K00M220l238
-550A608l389J182r75P59Q09J02J83L83M70j490j205K10n04J238J393Q6K24k48K81k02o46
-529B69j603J533J587j295j505J684J574j221J340m19j066j323q56L08P69p89P10N15J74J96
-509E82m42n88K6J113J303j199p33J57j225J237k140J191J021K930j174k986J030J26r94O76
-489h9L03J789M40k612o38R69k595J593P66L3n2j98o3o81K712p38n66r52n29K6R11k4k62R9
-465c58l34K86J16k4j5j9o9J86k31k93Q46q36M29J91o95P99P71o58q97J281Q8J2J87m51p49
-440d37M35l01o63K94J667J863j214j773M0j117J248J543o33K164j647k342J077J420R95k759
-420a40J9K50N92r67J42k64k36J83l54J037m90L47j23n3M55p42l86R12k20q60J810N31j568
-397a25j014m15J676n82J214J293l019K366J454j051j42k483J802j116p58J064p02j421K01
-378a758J416M21J049l35p93j54q24M51J621j144j498J83N11o97P07J58r09k92O29J444K41
-357D27j06j363K29K79L84P93q5O3k21j364L05k75O05j03J24p88Q33N93n16r40J065J446k073
-334f88J78Q68R64r22j684R80J159j784O62J45L25J43P19j041r56J29q03K330O61k754L214
-313A845J567p76j650m17J894k383l30L32M37o00o20j77m44Q36n33O64o7J265lp1j154K45
-291a40n25j11K66j027N46J888J094l095K899r68j519M19r21J298J046m71m52p6N37j635P71
-270a76J293j786n57N496o33k853k254J134j1n6r82K4K78J196K16n48m73L21J737o87j866
-249a187o99K815l56n22r46J308N70j207J701j121j683J432J039J23j369j16j96M6J111L06
-229A049m22k000L75K266N43j314J09Q3k75m14o3r50M30O60r27K56m0J354j117M84J383Rj223
-206B56j099N67q45O88O06m80R43r76j596J01L321m97k219J067J04j570J846q95K62J406p3
-185I17J248j844j601K26j15J026j536J626n1O47o63K784o32k198j42j079J46k17J23J735
-165D00j21j28L5J53KM65j564J503O96k757P87K54m47P95J72K050j72j216r78l03N43P79P70
-142A718k429p1P2k03o11j35J232R18o66p71Q61l89O10L1n90n41p1J801K451P3m519P09J858
-119A338j74m30j307j417J797p5j544J390J02J369K027m3j823j115n90K64J465j08j764J202
-99E64m97o7J483K459j364l014n47P51r6J028J763o91k007m78p06P07P12L179l334r72J542
-78D15J561k990R19j530K176k50J016J439l027J297j89j382J293N59k11m8q48j92m06J06J156
-57H64k243J692l99R53J443k327J428K56k230k72K307o29j203P84o31j234O48J645J629J281
-37C762k591j037J241j549l52J668O09j685k083K803J91N05q70l18J10j261K422j573M15J02
-17E09J1j993M77R96J473j334j403m86N67M69J118J815m04k061L27r02K70j74N62j346N29
3i80l89m19K072R05J31j292n48M43M66L12k29r06m20Q06r22o21j260J159Q23K969J19k97l04
26A618k652l51O30M0J050n1
32B84
##PAGE=	F1=24548.345337033388205
##FIRST=	24596.97802734375,	7686.668670654296875,	0.53854531049728393555
##DATATABLE=	(F2++(Y..Y)), PROFILE
-2014F70p84j946K283J469n98K22j143r58K253n68k55K23j142j418O97K795j278Q78K21R54
-1994B575j287j667J279Q66p73j376O39r33l97n85K80m57J167N19N82l10O68j63j90L81k208
-1973a390R56K232o71j657N39n71m57J993j739O23P2j720j90J098L97l35J579Q57j413K8K51
-1952D82j348J824j754j003K533K267l419j748N91K691O40j816K82K491j203j556l10J77p85
-1933i64Q06J498l84p20o00K509j914j292J649m49k18l89O19j067m35o54J449k74k83n63J394
-1912b82n0J082j046j42M182O19l18k568j742J491k076j41Q52r8M76n88P25j236l98J504j67
-1891G9n15N32m22K18o98r11J896j09J769J88k366j674K358j630J759l32k61K98j20p8m98
-1870e17p5J869N89o30p09K842J916k315l079j92n9J575L37q82m13L57J70r51m58J959K035
-1849C369l407O26l7j773J021R46J628N99R25l120j698J290J320q73j139r88M2J134L25q55
-1829f65L65J191r07P38P40k813K582M03k621M42k73J279k89p56j58R26j039r69J109K113
-1809A398j374R1P63k03p74R44k14j099O97R65j754J171k346J616J131j992J378K344k901
-1790a59r39J30m9Q49P56m82k44L14k341L159j99K41P72j623p26K7P64k16p4n95N9J424R35
-1767A783P80j632j668Q24n16n47J436j006J358J609j081k103K58J19j206J106o13k12K102
-1748G91J84P9p01J92k95o20r11p47L755j326j246n40k06J375J235J260l029Q53L89j895N89
-1727h14J404J79k53q52J381p10j505L39M44M88J184j508l08j459J048J984j62j987J852J57
-1707I02j216P98l95k70P84j748K405k178L86J696p13j301j086J071J162k34j150m50O76j39
-1687a000o0Q58q57l76J093M14n40k03J223k38j905J528J389O12j240j285J407m48j027J030
-1667C75J6N80j20l58j078O72J251o48j091L62j6r01J867O10o91j285l28K026n06j655K750
-1646A832q24R64o52j131j480n38J072P28K9l64P22j735J429j750J568J863j010k043N36J001
-1626B17L55p1k012R38L16J756J90j265q90p13K111j998J813K17r4j336J09Q03q88J266J128
-1605A952j546r27p60J471N43J17j161P68O3r03N26o26j069P21Q75K098j667n29l6m6K542
-1584B406j837m76r09o44J081N73J156K61l064J667Q95j289P11j770P27J025j312M98l25M2
-1564e84J071o97j938K140K499j5k146J061k438L30J560N21j783o32J043J09j139O89o80L17
-1544g12R04M80m11J1j456M74Q82k93k42J022m53L81j82j949J442j016J965J105k594J477
-1524H35m88N54k060M73l8J181k29P22j332R09j13o70P46O13n5L3k158J893K80q29O88J29
-1502A084o17J048Q46j574j652J189Q2j688K042l37r35n04P67p9k57O0J498k57R48l50k645
-1481a331L059J707k935J331j04k829P07J03j430J445p81J536J411j521j405K276k393K832
-1463A678j595l49M55j29p54n79K178m36J286K044l208j570p08K104L69Q24Q28m126J560l54
-1443d82J159j615P31j080R72J515k50J547L2l459k42M002K030k809j271j514Q63l24K67M47
-1423E19Q2o64q64J335P03j127J228o14K64j129o92r01M83L410r80k62M83l129Q24J090K185
-1402B244l21j86k783L54J491J34n76J099o77r54L50j84l85o43J822j585m12M47L92N75j058
-1381h56n07J719l96j22n37P67k88L31L04P33L75k032K079j022L39m90RN6j994K609j424J60
-1359a87K58J189j029m30l83j012K37J886K566l036J580O07n51r60m14p93K5K35j010K265
-1339A043Q75j760o87J054N53m66q15M71N51k888R47N48l53J669p97O4J41k070K111j046J589
-1318G34j664k40k79n0P84K28L85l1J61Q38O09o80m52j058j044J094m50p18J230L89o17R07
-1296G6J020P12m70k081j946K308r9R47J438j800q86k94R37J069O62k456J622J378k327r82
-1276a172k91l76J938J233o6L72j491j602J036o78J72L104k608j266j82K424Q98p43l87O10
-1256I25n46q9r83J383o73j089J117J187n34j98o40K8O50r68m16L66J216j52L02n55J664L14
-1234B309k704R45l22k36O4j99j535l02J001N37J243j153L18k63k88n75O88J64J471J729k677
-1213B15N31j97l66j1m43O59k25Q76j430j24J355j598j24J663P53r40r96j225q14J292R2R52
-1191a05N40J281l103M12J278Q75j658J863j182J31p38K60J72q94J264J010k793K419n47j198
-1171g13J89N89k47m90M70J496m6n08p22O31m1J6k004J32K50M5n92O60L09k489L215Q92J307
-1148B349m01k962Q36J447j537p94J178j252K226M45j733N1L09j336Q81R70k579J203K876
-1129B177q57r30J876k00j533L19q86j01J35J242J503k216j367q98J107K067r71k037R60K510
-1109A900N08k634l32K49k68J552k014o22J546j601J878n5j566K312j833k26J382J720k053
-1090a57J487qk585O2k30J302J518l133K001m73j32J878j875O21Q6J9P86r62q74J125O20j114
-1068c8j261m80L61J322Q08r93n12J756k056O16J600q50r72J03J051n60j224p73R17L51O29
-1047b05j019J823L37l631J533J460M72R22k771p91J220J469Q95j210m12n7o20l71J431p53
-1027b78O64j453k69J344j382J253J079L82j88R1q98r74O29n96n87Q46J246K32N05Q31j709
-1006G68J379N11k541O48j553m14J94K419Q73k119N77j651R09l13J58N03K66m42k008K164
-986C28J764j766j857Q03Q22K500j682k507J939J356j829j043J360O13Q19r85p96J816j815
-967a60j75j75R77k37m73J57J235J789k058j793R71o7J016K87j294Qo80N51J385j734L154
-946B684o39l297p13J105J844J94j052r84j140J633O63M65j029p00J420Q46j604O47J221Q94
-926B458j90l480J185l74j56j141m65K004L003m13n18r58j337K89P6K100J557j525j287j85
-906F43j19r85O91m75m14r75R78n4M8j472K731j129Q63O77q48P51L37n59K25J053J410k417
-884I60N47j237j043P37O85n2k785R22n21N67K149j97j516J071J31o19L68j108Q00p67J401
-863D93j367j14m62j52J861j084Q25L85L29J142J116j33j585j858RJ030p99N78R48p4o67l34
-841H7J547K769j975j808k57r74j84p0J40P51q36k02J162K39m52j646J337K47p95O22j19l1
-819d48J167j04p24J129j020r2k88p97K467N88j648j612j18K330L639k594j841J51J74K883
-799C242r57k285K844l024N99K28k554J069J05N69o29Q63p17O70R70j99j330k66J72Q81O26
-778H77q77K24K306j432k816J961M17j076P58N06l0j104K54J243r62o29N47N55J692J069m571
-757a088M72J90L906j246j146m31k109O10J670k40j892P39J072N40r44j355J908n93j117M21
-737f33N9k50L11J705j436r62K360k178L89J325R04Oj721r81L09J654P80m55j84k51O82j641
-715b08J44R42n80N1J63o21r81J27K57J626m99j386Q00j97O6J87J42j043o8N28O4M25j049
-692a110J163l44J356o83j452K20k03J027J374N6K058J310l091j856J727m17j430n28J69J445
-672G91K487J45r85j938j476J503N18j57R16r57k17j584J746p53J938k426J19j772K652j58
-652C92n95K001k46j602r76N75J141j410L11q1J152K36o19j613R55J99J944n88k154J154j4
-631A62P68j665j121M43J649P76j191J37j248K785k443k76O59J449j625p96K393J523j189
-612A190k763m77J210J183M56L64j396p84j66m70Q49R35J136J311l142N56J749j294k46l49
-592a48K02k16N40l50K62M03p00P6O3j20k97J64k49K74J080j679M97P59M09l27n68Q99J22
-569A096q82j728k46J351k31P50j95j85K34j250J742j190o10K348n74L15r18M066k488l198
-549a793J333m95L93M10L92Q72l99K40j296j379l9m15J666J351j06M04m8l1j17l40j114k21
-527g32J927n95j410J553K011j626L73n10q76l12J9l61K89l17j27J247J90l92m36o35R9J175
-505E54J249j167p01J36j518P77r74Q11J123L464j404k961R13l68j200O27q7K440N62k746
-485d70K18O06k568R34J205J25j3j97o5p04K671n37m52r45q75QQ03j85l52L60k67L34K6k7
-461c67j7k0n5K05j28n0J065r60j93J79n39Q87R74o93q39M29J4J4J77j16m33J33k63p93Q08
-436e81J922J598j011j108l57j384P10J063o53K418j132k251M58K557J136l662k73L78J100
-417I28j217M6j36j41R4n80N76n64J080M84j155J145l16j276J325J13r29J650J398j519j812
-396h06p12J563p32j53J770j884J441J564m27j68k437K245j636k31N93o31j192O37P90j67
-376e73J156k6l09m69p05J163K285j703k381Q41K0j547R89R03p83m41Q15Q03P97Nj997O49
-354e08J07J65P49j7J4m04j542R36n49O36k19O39L98j744J514l41n94j93J682j252qO60N07
-331F36p20j488J047R70j548M36r9L60O94M97o55q12k85l99K597K88k390L512J198j517j771
-310E51r14J976j837L82j50O35o11p60j42o10J464p28j90M70J953K00q85o61m24j420J096
-289f05N14j083L10J398J005k113J481l73q75j69k86J08J253Q20k12q34pj99k72Q33k024K93
-267a037N333q01k174k120K06K82k58o62q9Q78L19n08j93P0P18J349j014j020o44K155J15
-246I05o04j327J395N17q12J281j598j356J152Q42j2m54J80m04j94J046L39k34k501J071K164
-225A396M41j356q6n1K12l19o09r76Q46N02k91J63j096J476q07l6J149M88j267k63O22j276
-203a138P68P41j232R12p6j802K19K690L42l067J452l30m06J344o54r2Q60J14J529r97j144
-182C3o56j025J728j410J259k51M94n63L649r22k336l17j215N14M17P89j96o23L29lK88q8
-160a05N56r71J509N58l385J118N40p69M37J067Q51n7m52j480N2N02R11J068k784M60j22m89
-138i85o95l08J597Q40n58q64R48m56O62J12r33K39l87J299K626m41m214R02K389m85j251
-117C7j584l03J834j32j732R33O63J585K184J47j740p51m02m71O77O5j639R25L9n12J156K771
-95C750r92k930o89J201n64J64K400m66k160n09p81P35J513K624l733n79J223J593k814J58
-75h56J36J766r60J176J809l379J913j97j712P21O43K39k3j026p53j39N22M10j028K012j162
-54A12M42J890j456L16K31k116k45L152k00j212P28j318j671J062R24J528J542k389j109J409
-34A620j774j01J775O06k013k147K913N0K16n33m75N1j313K444j239k93R03J48k311N96L49
-13e28J519r53n75j029m5K30R86K086K60k270N44p53L13r19Q75j269K56m14Q34J074L38O1
8F21j069R8P06l47j74L29k36r66L54l89m76l23O18l99L667N16k77k21k367j41L69j40J043
31G96J1
32H07
##PAGE=	F1=24524.028991878207307
##FIRST=	24596.97802734375,	7686.668670654296875,	0.73532152175903320312
##DATATABLE=	(F2++(Y..Y)), PROFILE
-2014I15j551j273K343J071o55m60j7j121J270l18R4O81r56k041J87L021j222R34N21J350
-1994B773j422j979J336N45r7j091O29j133k03p24O21l09N57M89J07p49J210j84p66R38j448
-1973i00O88J776o15j659Q60j91q87K089j239M85J28k088o64J308J03l02K000O22k248J37
-1953e97J019j369J355j323o95K317J841k923j351N18K125k17p86P82K321j429j820m89P21
-1934@q81J467J077m16q71m88J945j660r44J087l33m31K23P94j504K41L2L4O64K3j522J252
-1912b11N85R56j518J28L903O42p45l186j061J617k177k52R10N42N12j088M15p13p86K230
-1892G03m46p30J017j072J54l43n71J597k22J313M66k120j300K236j522J051p18o37J597j32
-1872C21o75o99l9J708N26R4j38J770J694k062k857p59K042J061p07j026r23N59Q51lj363
-1851f25J292K299k288J00m6j498J508N96J257P07J188l027k183J156J804p24j301j629j5
-1832a429J863K96j830L29J381j014P89J661l632L658J77l152Q5M84J164q40o51M62R53j181
-1812d27q38K73K784j368k92O92j07Q7R98o37k074J147P29j208Q02k325J489P62j756J953
-1792F84K290k824r03M72j44L32L91o26j22J205k106J768m4N89Q70j771m81J99K12N37l98
-1771A30q01J12J036O36O02j598j665P65n7k05J584j023J339J206j349k032J040Q83j726M75
-1751f48L07j150K366k44L58o63N7l63r05L31j119K610q24l64o48o66Q43Q87R69j866R29j97
-1729@j374O26P92J44L37r82J502k96j669N52N48K09R13j962k13m29q18J794O92j709L007
-1708A664p43j396J065m29k27N7k94J781k813J100J681r09j288j165J211P62l0n74l30O40
-1688b37l68n00p1o66R21J146N07l46j615J643l61j477J831J395L80j611k015J890k84o19
-1668d57J059J72J158k83p07j568N56J550j208k81j67l38o73K398O20j770r54N76J095p95
-1648a7o43K431j171N92n45n87p39r28J189J023l09o96J147j716L49p58R02J392q26j251K26
-1627i35R35P54k5k374J386j73J880N5j503p61J50J460j586J764K25o08p62R67J21r52J119
-1606A137J374j562j173r56R54K26Q5p65J182L74q85J18q39p95P12J329J718j644p53n57P29
-1585IJ687j477K50r25q31Q20J074J628m50l119J838L01j422J341j943L09J277q56j49J57
-1565d81p42J337j42j993K154J852n5j499J013k353j92J401P93k415n62K269M11j474K80q79
-1545a277P61P93p7p04O31n67p70J079pn88J152M67N03q68j781J057j051K510J293l330J825
-1524A051n59P12j913l88O17Q53J54K85j809O72K80n40J094N26K70j3j421J420Pj022K06J076
-1502A558j15J6Q4j607j340K269K47k220K258m13p81n14N01Mn32j024J666M87R86K02j805
-1481g3P71K412l143J288L53k606J195M05k002P60n7J290J841j688k068K839k485K035m89
-1462E78j37J94p29k80o38J393l42J265K235l416o17j639K652J12kJ503l891J272L98J310
-1442A221k044L22o10J389J345q04J254J60l352k98M665J920l655j082j259M89L56l54J376
-1423A039k53q04p87Q88O83o58J253p30P40m84k553m36P74K717l94L71O75l021n9J649K429
-1402C039j015p46l190K019J326J73j598J416q02j532Q75J7M80m01K85j191j96M13P39P3r46
-1381g62l82J759n54p01k87L99K53O87j23O90k44j449J742l2K95j291p9K15k040K241n84l3
-1359b80R3J870j718Q12k68k193l25K419J918k859K923J08j066j177J26n59l92j50l46K098
-1339A034J97j439K00J982L93q33j831k7Q17k682J602P00r28K027j065K54l92j098J974k313
-1319a428J487p89M45o49m42O24M64N12l09N79L99m51j172N16j106oM84k27m92J315J4j199
-1297a431J313P63M77j049J80k287O75J175K63K009p32j127n66j47J027Q94k075O45J449j988
-1277e32j047M7j00J279J810j83Lj900m9J063j104K59K437k911l20l37J575L44l8J1J79l73
-1255A13N16j205J030o85p33J847J283j415k9j115j43N1k69J20O89M57l27O15n73J805Q75
-1234B907k680Q74j98L06o1r15j802k46J453J24J164j269M45j52m38l38L91N93J164J192k344
-1213A70M05j17l58K97r13J127j019J005m67L17J323k034n68J381O12o01j113j329j52R03
-1193a131l69J526O64L11k050M88O56J283j249J950j499o23j1J8J94j210R34J868k495J357
-1173F12m08o67P16L70j154l25J61R00Q36Q82o70n95K75J98k119p07J64n2K1j73J205k083
-1151b613K723Q77Q92l11k791J231J009j737M96L56j629K056R12j603K33M11j330O00J038
-1132H20k451P05K901n98j460K572j137j800J151p81L6J34N03J398j782p94l32J3K357j88
-1112A267k819J26L174J081k775j126Q95JM27q66j113J194p66J856n48j539J507j283P69J365
-1092H27J837j687j396J362j387j005l47J727Q60k877K276p50J06J844j916J124j79n06J236
-1073A149j382n44J045O05o34p92J99j257J059N91O0o22K094k516r2J539k75o03l37R11l99
-1052b01q55k64P07q8P47r09J390l52k955J262J545J07J089k209l89m75J946J228j576L69
-1032A17o26K86r48J004q24P52n44r81J405m76k22J764R35p49n92l01j48J85m53l67R32K2
-1010A71q4J108J235j117J628j15k113p04j905O57L65K435J424k075o24j714K103k23o7l68
-990A7R74Q4j883J218J400j502j703Q60r7K760q58k333J128J852j714j999J676J124N60r29
-970F35j154J667j460l36N82J258n01j354J47J547J917k499m81R8l98J322M51j530J89N0J90
-949C40J221j522L019j06m494K20R51Q24l01m41K13r49P19P35M41j118r53J086J042j074J033
-928H86J461J239n71m011J033l16m0o23o22J113L627k50j220p51o24L07k35J941J937j657
-908B624j879q97K31o23Q4m22M01p5L20q34J66j023K139o15N01J193n16J072j30o12j34O49
-886A620P44k247J218j828J2J260K75j073j620Q12L38j91J552K34j143O84j27r69J205j420
-866f64N6m40J245j459J37m20j092J851o55J210J6P32J274J320p20j578j417N11J086j170
-846a77J7J365L88j444m48R19K068j358p29J09j189r77M98R95O35j383J95J116j50m95j622
-825a667J179N27l28m95J10J89J140q2r74R97j213P1n18Q41J594j25j290j361M40K210L719
-804D964k377k365N12j95J802p98k366L043k744L94O03k241J035Q29P15j748J112p49J75R03
-784E04k85p38n99Q12J633L21j006K44J163j556j279J307q4p11J301K03r52j161N80J295j060
-763f8m07O82M13J006J484l703k3M46L612j420p87o69j575N65J566q53p75M4Q31M71j436j33
-741g29J247l37j024J08M81o07L74J517j291j427K185j473j17J390Q66l86j319o89P75R46
-721D90P82l38P6J0P31j010n66%j14l7j6J65r52l35P09J209m55p04k0J70J29l20%n48l93J84
-695a153N15J441j644K55n35K247j40j345p9l26jJ483o5K492J694k509l232J630l03r81N9
-674d97N63Q87J978Q62r14k324n38J429k65n38J055q51o99q04J606r97J951k027q28n7J365
-653C57k24j066K203L7j728m0l48J449j123k34j60J850K00n41j432K26M48J543m94j694J011
-632B40L29P63k132m75m91J221P26n22R89j305R50j885J061j19O91q12q2J333R56j185j467
-611a216r06J385J010N18K57j386p35n3j17K71Q29Q90J453l005J400J268j620n80P1k31R20
-590D23j15M7L27L75j092l91K5o8j57l21P70J11R60j162L09N33M65j53j098P25M59l80j299
-567g07n87R42k48J127p58k75P7o75J546p49m20J752o87P03k132L860j568k654J112J61l2
-546b12L5O15J310j063J31j003j103J34q39J588J181l55L56R0l3L57P0o74o23J198k20j235
-524b95R41K403j815p65m63n06O18P08o45n15j3o46J678M5o78l72n91J44J077J023j042o01
-502c10J75j267j58L99R1J258L463j419k354N57j064o43M70r00K757M32k677J389K27j585
-482a159m4J478r6J1j95o7p57K355l80k94p88p19k81O64m71l75O03j19L56r1j2rom2J99k45
-456d84K70J066r87n31K26l47P38J020o12n08k87j11j1J30J09p1k31r8q80J300J554J319o58
-433A916k88o47j616K61M85o81K235n47j945j42L293J528l941q76O15J015j191J55J4j37J5
-412d79p30m3p1J548P47k094J981j98j611J432J97j039J524K126j290k377j049J731k56j924
-392a875J476m22J92J500M54k66j760K114j990J75L04o00l52Q99m5o34J584J35o8q35p60J811
-370A037K643k365k920J346j84j690M66J615p87m67Q57M11R00K85k169Q99l7M9M32L7k07m57
-348c06j638J472o99P72l13J252J060k675J237k68r1j556J785m83j7O51J42p32j261J051N82
-327c5p13N84p56o5J018K46j3m73j079L42K971q3k375L533Q79k296j827j269J968q69Q62m43
-305A07O53o05n95k66p89J948q89j245J335K153O39j625K2q59j750J373J086j197q2J039J215
-284A668q60k60k19k29r57J29m58J666J358J41r62j017J263j021k2k236J045M870o89j539
-264A671j373r71M63m91m41K78J035m36j068N79l5J051J131j578j80p12J502M31m26j597J641
-243D74L59o84Q91j595j035N66N47J74N63K93r25k46J078L38j2j836P24K007L25j517m89j06
-221a06P47k65j247k34O57M67K90j57j734J526m34m30Q18P15j339P18O24j445P57P82k083
-200a373R95J033j059p77J786J281j913k18j40J51P87m39k70L63K65J408r6n62j076j679K035
-179E02j685J343o22J37q6M106j081k492k05j408Q84Q34J249j192j621R60j32J78n4R81m20
-158A76Q86L00l840J685O90J1L48P54m32o2K99j518L81N21P49R65l028J281m91q05m37j93
-136a760J369P15m92o62R06m39M44N5o18O61n30N40K513q93l219O29K589o27j543j294K16
-115a440J718l70j549O78Q30J442K229N03j468q3n17j083M5J04j639O57O14o63M67K866n74
-94B767k658p17J039p85l03K694k56k176m56m77M22K080J976l918P6M03J443k401j19J482
-74A16J215j494J183J961l289K825m25j860K56K67O09J51q54p82o6J27j33J04J534j470j0
-53c5K036l89p7l62j846o7L730K08j138N42j440j626O42K20J237J645k024r49J558j932m0
-32a07J899P01k087k171K345P1o4k74m69n9r93K212o63j230J143L99k036M79l49J390KM0j607
-9a428k02j67O80K423J123k547M06l80M19j972J069j142M67J80R87N8j28R6r05O13Q22q89
12d17o04J196K69q30p19j64j31K04L33r09L498Q71l32j83k002L24O8k77Q75K2
32A092
##PAGE=	F1=24499.71264672302641
##FIRST=	24596.97802734375,	7686.668670654296875,	0.88031446933746337891
##DATATABLE=	(F2++(Y..Y)), PROFILE
-2014A096k203q6J640P92l89j327J011o93m0q9M31R92o23k344m18K697j187J113O54J793j459
-1993A361k049J284J43N59q82P16j149k84j48P06p37M1M13jj265J595j68j466J571l30l9J096
-1971I67l94j681J230L48j180J822p40L76j42k370p9R52l18m7K271L89k695m7J605j263P66
-1950b30m73p36K031J314k219p61L97J300r68P15N58K237j646k039K42J215j743J755P50l15
-1930A384q68n42J435j265o24L66n2o20P26R64j241N30K31p82J124J78k121R66J115P86j502
-1909A88j37L406O72j232l626M16J183k254k44J033R37O06j476l59J14n12K392p41p48J225
-1889H43j756K05R7j96J712n02M11N97j835o80K053j276M20q32o54J983pj143r51O14O92N39
-1867C34O15N61P64J238j640k623p45L554L83j688j151m43M57J082J064j682j75K469j027
-1848A347k79j82j458J955K61R51O88J467k777k720R74K264o19j270j780J5K067J41k913P19
-1828a149J586j156J572J956m474M289j12l348j75J178R30j198n31M97R86r16m08j031L078
-1809A574j060l82N13J72P58J081j011k866J551K80o61M52j942Q89N38j304K517K337k656
-1790G80q53M69j44l92p4o55J41J861j613O3K39P41P05j602o7K77J61J020p71j266L43Q22
-1768A85L52K29j597j016N71L3K15J610j227J241R50j303j777J310J488k045L58P89j797K020
-1748E89l94L78m92N5k56j208J446q56R51m74O65o84r65Q39k9N16m01O98l78m09pl50K74Q29
-1724C37q69J504R4j736J151M75m73O08j966m12N81j850N16J544m39L336j654j465J270l38
-1704B14l67n76J013Q06l135J949J532q70r12j331J169J78Llk86P44K1p76k16p70J018J289
-1682F94M80O7k489J502n14n81J483J300J70j868j986K152l82n94J228O47J398o72r63j821
-1662g49L54J628j623O93o07n41l22K419N09k564MR27M2j074L69K041j428M00n03k84L09r50
-1640i50O74J290m41j017J313r50j034L30j33Q20m24p03N57M80J104j23k483J682o74J687
-1620A005j70j666k79R13P00r82J398K43q58O71Q41p78q26J038J554j656j228p13K03p4J01
-1599e63K43R11M87q17m46p46p18P48J943R09j573p22p82J487O25j577O84p68p60P83J478
-1578H26K108j030k973J769k78j163J456j430j176J652J00p54P66p72N65O11k262K474J202
-1559A691l43j045Q50k090j81L64J575j696n62K149M97j460k27q27P99Q15o06k51J338k30
-1539E60k108P43M68r48J247J360M66j524j217Q23j220K864J462l768J743n07Q79j426o32
-1520g35O13J13N27J92k161K38O37o86J535L85N71j48n43R78l47j004K06J824k10q72m52j754
-1498a093m74K982J65k679K054j63k27o74J47ll32o44o1J221R35P55q05j265K779k821P39
-1477E36O47k004J661O48k392k43N65J184J888j836k528L216q58P8L80m0j72j047P46q05P57
-1456C81m20Q92K052l302O57j833J767P38j264J915l091Q73J027J052k081k02O64J139J004
-1437A968j323R19O06l046l92M576J702m012r65n09jM94l45K357p68j153j082M36N46j83J553
-1416A378o65Q39j02k813K11Q57P85J83J080P22k361r73J740K410j515j317k085K494P76K56
-1396A900k400J764q24j818J370L75J182o08j101j33m88L69O04qo92l98J637p31j108K43k33
-1375a098P95Q44m78N02q30j03Q11O46K20j922p6M72j908J681L07Q1l01K266k291J729n5k048
-1353g56j033J726J140k050L640m40j277r69L93k54r22n19L22K042m19j241J353K409P2q63
-1333B354k185r38O67k381K285P82j483K270j233j29o29M60J566k338k46L52J277q51r76M48
-1313i28N10P07l84O37r1j247j68J024k214J903l25j46n67J281m47j595J669M82Jj312K435
-1292A225k109o80K091l78J870L30j181q22q56N02J097j313n75J351j341j37M21j85j25K130
-1272A315j98m35j894J525N26j151J26J531k557N20l68L89k4P11N04m18j11J084j147M17j038
-1251f93O3K199J328k119M9j395q68p2P72K46J025k3n47P83o09J615J327k484Q63rP97k05
-1229B043j648j701J43J495m91J139j256M03k28m84J92j3J246M15K83j717M79Km75O73j437
-1208i37J645j723J162L09N15R60k152p51J212K74l02r41j153L29N71o13J656R00j57o53o6
-1187H5k32J561p67J932j588j760R04K0M60j058m28K308j800Q66n79k89J193J06j664l88m3
-1166a161L08J492K207q28j832P30L42j944j019Q65M04J47r90R50j730J729J418N24m43k524
-1146a355J601M68j243J300p95j600J697R75j271P85K91j297K93J152k070l9K717l84j735
-1127e10K767j985n99R88q27K42K01m72J146j250J26R7o07J883M08l106J75K638J326k415
-1107B26j750J542O0n03J37j402O12J57J974r10j429N99j03R47J070J600j231k313J660l77
-1087E66j386j84R53k77j174J388m19n99J936j560J519o21o79J798j709k99M10N60OJ48M49
-1066H26k102J90L25J115k53J759k536l70R37L27l88p51Q55j44j54l13M84l48N96j97K40j200
-1044a102j039jJ591K05P41j279r7l02O40J341j551Q53r57R48r38K21J35j45L81j250P66Q05
-1022c4j447K090J118j430j060R48p2K04m21k60P57r89l13J166J691j53J555n95j445k194
-1002h84r28O65M96K288J780j946j533j014K123K58l53j207J421N62j554K45N11j176m77Q72
-982A49j575K915J21k211P12K203j722k168Q82J522N59n84j716J295p96k8R60J221n87k255
-962a103J37J280J922k324R44p23q80J404R95j749L57O33j73R75j000K701J35m531j2R94k04
-941b22q84K12J514k19p0K30K10j249j111J090R89m99J076J770J654q73m362N40n7J06l16
-920d71n89L43M235l04k020k01J63L82p40J603K240j808k134j378P23m13l21M63j56O92L91
-899G00j401J61m75O86k76N61J653k19Q81p45n89L4P9j47j040J330k450J103J648p3j854p17
-877a150O80J185j133R52M85p74L86m01j258K162j035j060rJ060j352K29l32n61M58jR55k56
-855g70J020J194J241j110j476n25J089M86j373l37J740O18j899n75M59J293q18M67K97j392
-835c71j514J480R99M41j746N29R15l61o97j250O82P37K78j512K45M41R95L8r49P46j407L06
-813i75J88J337Q49j056q66r69R66J954L571k134k806J091n39M15k25k041K541k214K79Q46
-793B12k041Q87J395R72k041R05l95n91O97l46l03o74J323J910Lq33R6L5j053m0M11p33m5
-770b49J832q3j752j148O20J435j008k95P26K55L49J899k687l89L42L162j367k15r34j134
-750f41K82J383j033J72l98L03K03j209O69N52l9r82L28N13j020P58J125j387p24R41o09q03
-728a616J468Q39r86p81k16J149K54N85j93N25L14M78n18j025p02R08o61l97J013p68j7J69
-706a78N92k95n2m77K46L66m38r77K1m86J9J188J920j928o13l58K974L1j330j47n1j086J094
-683C5j31K680J667j623l724J181%m85L03O77M07J454J384o87k629P8J268q53o44J031p14
-662F75r63m4J024r36K010j696j611J491K42j39n70J329K25j661N90j166J707q14J11r99K117
-641I22L48j71j383m75M25J162n48j164R24P65J010k215j39j431N79L55L53J672r23r73n56
-620a463J423m22K39Qj48N13J41j104j52p33J004O94M47K21j176n01L68k07m59O32O75J529
-598A529k583K122M72j610q88N95o26J777q38M40N69L92j351r58K1j0n7m10R13K43J126q62
-576FK74K53M43j71j572L26P21K67o87p36N67m8J105j038J67m69N7J041m86j16Q20r07J412
-553A229k841L244q17j783M87Q29k74k38P40J445j593J99o73r41K72r51J329Q88o23Q4J34
-532A46L44R95M04m76o29N69k13r43L7K748j769j860j74l01J493J135q61j298J68o12J654
-511E57l56m52k67m25J31P86O77q17m35K29p16o08J021o36J507K727j269j402J65j644M49
-490g78O15m11P31J21j918K071q5j54p24J311n17O7j99p3p77J652k16j24m21l93m63M36p16
-467i65l39P49J3L64k19L2RJ5m3J62m95M83R31q85n59L44k37M63Q05m71p8n63j92m7QK11J27
-440c77n63J03l74J177Q17J040k67N70q12j888J09j46o74J780K99j693j73K731K090l434j159
-419h44M47L18o55K45J48k05l6p52l52Q48J154P59k630K482l16j215J178J30j199J311K647
-398C463q57k670j344K044L37j129j574J078j105J053J672l89q92J634k104L56K41o66R19
-379F7Q51r18p11J851K39Qj151q41K250K574l050k633J464M6j216n77J951p73m64N59L14M75
-357C15N86j754R54j21K6j08L4m63j69n15M79p26J042j58J659J067k653O87k88M42j689N28
-335h25K37J20R18R2r49j076P60l9L17R71r17o80N43Q9Q29k52j972J321L069m20k499L242
-313B879Q17l011j278l89M67L31Q67n43O28n89k86m80j008K180r00j455J450J895J190k110
-293F55P45j053j077K77J839j284n06Q48J410r4p21p37L1j008o37R2J983J150K32o64j837
-272c56K461j519r50j918J254M186l76j145n23j875O52q37k20P02Q88q97j216J224k89J053
-252B99J067k239N63q97J008N23j95j603J948K54p56O05r93r72l19K09R45J192L09j619j24
-231g95J136L14J22j045K60J845J44j678p99k81J314k80j509N74N0N41P91o80j999J648j91
-210e18m60K80O35j346J723N42j350P10P99k883J464J697l76j743Q08K117p59j776N13J05
-190A82K26k06k28J34K64Q57N64J14j027k413K197j994K016j183m08N24M163r95k752M0j429
-169a354J081J020J463j320k400J284k91j45J37J693p4l08k2k323Q57N73R85P72k18j435k42
-148b67Q53j057M97N62L13N10k992K322j083q60k27j85J005O09m03o1O94l32M8l54K41P64
-126E97p10k65K217j163j742R4K275n66j145m20j67J357n84j119P66M60J155K125R33j049
-106C049N73o91j568l28M3j716M09J017p21k06K787j27k158o43K47j021k68K847J26k072n44
-85i65N8qK335J302l831R13q97J166j741K84K152O21j828J079J818k906L773o69k007J86m45
-64C90Q26M89n12q36j95m54k81O62Q62j331n23J849O92J46j176j466L74L852N63j040K37j280
-42A848j469K27k08P80J610j575q39J588k087J8J987R34j926k090J267Q1k70m8l61l30j60
-21a023J720Lj663L88N23j215K81r41R79J388L24k321K10l72O9K588J960k606R5j0O04k607
0a626O85r66J344N92M20q40l53K20p53Q57P47j077p97J942M52l28j380n63O6N01L96m51K308
23A396J090l55m9j666R40k37m82N57K8
32A222
##PAGE=	F1=24475.396301567845512
##FIRST=	24596.97802734375,	7686.668670654296875,	0.85960119962692260742
##DATATABLE=	(F2++(Y..Y)), PROFILE
-2014A070k572Q49R42N90K28k220J607Qo63k23L49J170j94k318q39J932j208J243N41K274
-1994B566j372j703J045k57J029p38O91r19n12M82N70j079m05L02M80j387J216J35k484K196
-1974a44Q04r09L46r7j667J526R13j327J381k18J97q31k124J457k26p39L67K130K69j806q23
-1953a521J470r53L66L33j008J613R55j446k57L42L83j419J804P1K310j819j912J487J217
-1934B016k832J737O25n3r34o89J029q51m38l21M32p66R24J070p47N50J57j151J386J78k297
-1913i75O53J371O21j060n93K558O81j553l282J868O47k369l54Q95J215O25j391j332Q05J98
-1893g72K046q98o03J096k281K80O45m5K032o41o12M31j639L52J699r56n0p52J42J013K74
-1872G61j400k65P01r13O24R09J135J46N70j171k288N18L560l21k584j127J077M3O02J933
-1852B510j751j356K362O0n40m08j555K245K0P76O46J669k547l225R24K439m93j039j472j08
-1832h43J865P3k878K23J807j063K309J829m821M241m06l139k08J569N70j310m41P1J034l92
-1812I0Q2r52J525m68k53K71O14J172J216j376l014J543l37k42J79j513K22O30p72K872K410
-1791C899k517j037P20j53j201n88o14P37K088j041j536O11M42M51j115K94K77N89J168j041
-1771D33j667M83P60L8k79j549M38M44n05L93J602j532R49P40r44j004P03J902j981L24J084
-1750H32j826J052k62J86k72R5M5j494K162m62l90m16J712o41j159J235p36k42N27N44k99
-1729A91P2o5j202k13J171o82J553M00j734K162Q6j383K58j429l46O50q59p43M40J274L147
-1708B748k322j458J351j05o63n41J460l85j438J170J173p60j12j418P29k96p1L47l81J199
-1688B27P38q51J58j241M39J423L08N49k336N02m37J42R94J094l3j821j178K051n85r77J140
-1667C06J299J412j153j025j630M5J410j863J737r30n54j0J857K60k314R04O15p93j161R91
-1647e97J707j466M87o24m61J514p64q9J298l23j233J236k87j576J096q54J82K62p96P36J09
-1626d43J321k95k112J591j068J261l29j552O17R41L5m46Q84K88p36J993L85j675n96J177
-1606A241J737j857j192m17r3o5p9P06L95O73o85j012p3o28K73K527p5j499m84k22J552J15
-1584H38j746k0n55l40Q45J731K507j411k680J578p18o27J119o31k250J497R62q37R83m69
-1564b24o46J540k664K794N88o48p67P66j704K31k39J745o17p77J527L59j181n81o17O92O68
-1543B45o64N66J652l58k888j46J030j331J167K118L52k042n21Q11j057K934J564l951J052
-1524E33l15R94p19n02K79r60Q48M60j517p28O10p93J669K76P79k83J07O70o07q01Q44J816
-1502B660p17j364n52k121J229K713n6k926J365L21O49r63l72m3J77K29j443J100P40J186
-1482A812K75k079J960k154J00N45j156K100Q83k642j087Q03J082J541j901k080K689P52j300
-1463A43J060k08o25r28J836p58K81o74L33J708k759J525j729K95J801k650K167j724P50R68
-1443H12M63j788l60J595Q27N92j679P81J259k917n47L963J367l791r25L41m1j82J12K917
-1423B799j227j446j512K08N97k36J881l42Q12j99k223N55R62r28L77J731P31j533j596J479
-1403H90K065j575j738j08J900m7M12k791K032q12q88J073M96J555j048k015Q74q25L35L86
-1383A71j25m69l18J472q63q80K69q75J094R62n28P2j319J531j94P76R3k204JP81j035O84
-1361i04Q77M57p78K172k625K239J91j512j337M81M29n26L208q58r27m44L65j84j443l53O21
-1340h51J961q70j249K382K357l03n55k040j749M2j498K373P35j810K334j286j047K47J666
-1321H39R23j481k074R15J808q45j480M48J81Q96l30L90n30j539J411J034k821L139q49l44
-1301c09p53J121r34o30Q11K70m67Q5K758j776r02J992q89J363J183j139q87j104l96J170
-1281E67n42j372R14l75L92P92n7j171J767j46p60j039J812l8o82j35N66j197O59k78l99m34
-1259a156R45J021o42R7J188j030J66j582O33K226J445k470m2j254j603N41R52l1J371j79
-1239E96p90J029p31J121J571k157R34K61J095l12k312j321M64J491j169J094j048K69k71
-1220a86m87P51m46J843l79r29r21P20J16o40J093j849J886k104J404P43M06L91j940o95J086
-1199a37j45r1n65r62P72L48o45J408J340k7q7n77r52J607l54J834j422k831J648K39P34r51
-1177A84j888K280r67J020q50k07J543j73j664l35L62o10J439L328j195k978J310K62j514
-1158f53o42J127P46K31j587O69j109J36K362K67q04k250J983j23k69J567k016r16J308P63
-1138G90o50J049p1j278N6J391j667q82K231k66j492K396k480J742j08j066O44L72j696Q41
-1118a44m99Q16M27p91J002O69k942P59J381J238j599j956J891j25q22N22j555K22Q20K022
-1098A336j104j092PO90R61N04J055q57j331Q62K14j261k8j6j808J126J14O10j975J889r73
-1077a077J730j081j97J998j774m84m46N70R14J155L27k546o69N8J857K64J196k054q0l00
-1057f39R48m52j049J010K25N7l08K66n37P77L85j380j439O15j385J776Q22l26j99J64N77
-1036i2p36Q37l77J00r75J270n45n81J116r56R47j159L0J730j302J391Q97k277r76K242l66
-1015B18M16m92j42K71j675J27L49K375R55R88q91p59l645J051j19N81J982J899j687k088
-995b86l26J650P63m31j820J476R71r78l79p81j155J500Q14l068K844R23k091J034K215k051
-975H24j832k43J585P18j74k006O50j56P10R95Q77n65j934q55M24J992j256J926j456j146
-955i22R39J791j663N34P45n33P37l06K193N5m018m87R62r68q48N25K389K93n25l15j48j334
-933i04j101J515M99O4P77K021K119r31m422j76M00J79j24o08j93M578n61k773O53Q69M55
-912B336j287J156K348j939j989j394R37o01j47R89n24P86Q25j398k4m59m79j28Q22J956j35
-891A651L88j406n98M83k60o55J023L24k878K065J834m47j967k86M62J781j958O08L06m61
-871IK78n94j364K849o33j620K45R36j206J76k99L5O36q2q2m22J227J161P06j312j150N68
-849F2J290m41j294n53K011P57k131p46K59N48l88J500L81j587j491J850P72J92j891P99O30
-828E29l13j038o60M15M64Q92j952J18M75P79J99p29O86j511M60J161J005L91j994n48n11
-807a682J363J581L234j918k988J719j076o47J000j354J035j533J38R45j933P98J646J105
-789A433j627N79j39j154K92l15J09k88J280J740l07m55j9r42N5O35o00j383P57K215k08k276
-767f18p66J28J511r10k09Q64l7l21K153j627n65J42K465j169M59j071p59j99J152p32O41
-746E32n50l43k71MN49J27J05q21N66L74j124R02Q62j577L90R8l59j585J475R36j675M31l98
-723a352J352o0J32q0J027N65L8j84j355m25J546j439o55J566l56J88n89m3j06M50p43K43
-701b80P19o8k162K75m57L9J539K123j854q24m4K934k9j318k4N21j570j05q5K563J346p73
-679B466l138O90K37k63K52N84Q3R86J679l77k735O3J083j084m94Q08m98q14L94J36o58K064
-657A464j438j173J731o75J98q9N26K99j391P13j314J606o23L53j090J414O94L71j456q20
-637g00J3Q47p48p38R90J295J312k039q7j752J672n63j40J542l72j612J1J286m91o4M41l10
-615b07N7o05o53M92m84P74K30K61K09o78j25O31n60r24K65L79J625j566K245m53j250q05
-593a142P42n16J919j601P40R12L81j442j462L3N8J66k41L35N64J577o45N9n7L88k44j977
-571a453MN48R97L7q24L03K87P80r76N67p20P24M11m92L83k47j254K350k361J539l72p21l18
-548h08J375l32m54P71J346j932M60l80q20K37j023J262M93q84k80R9J041J490N35m85o76
-527A035L08l18n18r35K990j490k481N00p32K164J258j005k041L08m4J152r32L03j66k20J25
-506g39L46L07n54j32J71l13k52P71q99J702J399j050l59j41j352O55Q85k64q42Qj66J226
-484D07k63J365j170Q83j012J71k02q2p26O42o3J7J91%n21J76q18j86O59Q2L43l17R3K4L1
-459b76n6R4n95M15P29n29m97L98j67J77K96l91M22m18k03n2j38K97J08j031M76K72P95m3
-435H3P62L3J412q63j978J51p97m76J268J435j442J77O18K692k438j180Q1n66N79j08K23l26
-413f60l3n93M41N39M98O73k111J900n38l04P22M9j333Q76K933l15k700j439K296P24l54k967
-391a696J328k3l88J758o71m48J125j979L76M10q03K108O55j714m72J714M36P9j353q32K371
-370A981K062l611j354J188N41j166r15J822o37n92l6M47l15Q37r29P86j35Q5m97l40n26O71
-348f33N9n99o61J456J52J940M94k661O89l69R52j188j225P41K73J266K46j114j286P52l84
-327a100O62J325n96r71n16J85J550k89k184J835K793p16k502K520J108l608O12O59j728J057
-307I6M79m52O45m99k7p40j148K049p50o49P26J260J717k288J384j134o14q51K592j245q60
-286c09P98J357L18k37j340k46j41j843O75K014O91K3j99k201L242j848j676o91N76L374O8
-265B405j101J74k390R21j096r5Q97N28r63q80J232j19N77R55k720J182j086O24M15p1j205
-244a816K088L07r06L96k07j013p76J65J575J149L13k271J03J175K09J09k21k56J714q5j651
-223A01n69r90J825l48o27L91o62O18J179j158j458J258j24r5o25K92r93K469L72j050O27
-202D33R21l179J791J727K18k438j52K695L52k959J172k52l20L5j8L07N7O4Q31P38o02l002
-180a581K020j778K703j826q50J032L878o54k987J43j180J012R98J459j036k633J389n24n06
-161i21K56K502J21j740k88m70K21J13J722J174r80j917n47J074m39N02O15k21k20j295K045
-140A307j837l67k98l00M77N86l08R09K83k15j74j246J261P32r52j060J886j241ll77J284
-119C47l03k76Q7m65P95o02m29Q71j67P96J871J364n89J040q64j891m91k6j781L02J090q39
-97a60p16K613L03j404l93q99j340J12K831Q06j761q35M39l17K141P19l219J618j802N5m93
-76a702P34K106J17j893Q51J462k432M362p08k160M36j131Q61R26k35j001m55r46J74N81J00
-55D7q00q21J089J577P01j767j032R78L530P68q80j88r04j141j49l69L87J530j172j029J563
-34A918k208J09J991J270j643j907J15r3m54J96j58o73R38J050O17j169m25o39P6M8j6r94
-12b051K723L75k889J005l99m57K145K608k376o3K42P47k400n06o49K372Q33m74j541l18M42
8f31n51O92N18r58l38J872L37L82j381j283K6M94P39Q2J066J153k72R8j334J540m98q16K20
31A157M1
32A198
##PAGE=	F1=24451.079956412664615
##FIRST=	24596.97802734375,	7686.668670654296875,	0.77674806118011474609
##DATATABLE=	(F2++(Y..Y)), PROFILE
-2014I67k635J304N08M29Q45k488J403P34l33o02m30J188L73j939j359J313j162J003K69K623
-1994B011j132r68O35n91J312n87M20n46p54R41K78j188o62M52J406j328J82Q72k693J469
-1974d71J721j610m31J49j442J530J343j244R66K63r2j929J94J691j593l91J43J574K66n76
-1954F1j139N19m13M05O51j154R73R36p52P3K72l98j214J739l09K541j897j275K328R50l694
-1933g97J439Q14J10j112p66P79n24m41o70R32o90N62J093j32K71j18j207J527J42k060M15
-1912d33J243N60l73q86J315O47j444j450J875N62k485m59J47J285N73r03j250K85Q59J483
-1892A151p75l76O85k366J06J274k48K277n01j373K1j608J741J153o74l69o97O25J93N89j320
-1871d92J74Q26j847K62Q95J417Jj19p25j830J473L330r73l336j42J601q0J34K423j911j340
-1850b59J710O79q00o43j627K305j32N84O98J849k425l562J301J934k68o79q72m85J451K03
-1830I62j618o13J335o07K486J581m580L542o35k555p2J602J56j278l87m41R82L04M12n52
-1810B4m17K55L1o3J112J313J392j699k563J267j044l8l0r94k10Q91m17K904K460k407j276
-1789D91J261k92j974q11j04R44K029n27j530J48p62L18k75L19K07J049J230j091j546J22
-1769g94Q42l59q59p92R83K45n09L37J523j818M84N04m24j08l21K141j465Q4J371j579O0k8
-1747d82q2j43J37N40j768K343k2j173n01K437n28j302J681r72r73P17N38j65L32K85j136
-1726b37j177Q98n30J724N82j760L428n17k327k8o82n8j3L57j95j451J977K687k494j216J148
-1705A16J07r69J43Q57j533R58p2O35o26R08j427K25n77L72J27p81K061J267q54L71j764k13
-1683f69J480N6J045j676q09P0M66M62Q36j96j518m32K078o01j128J51J876J185j574q00r69
-1662f67k37R04j899K692j156m27K57P93O0p30O24K22j271o48Q23J488j297O94p87j122K558
-1641H74n28o75R53k1j314R77J42j323J563j220L57K65j227O61j54J175l41j317J170j431
-1621a414P76j41m31O05L99m45n0L32L87k87K856j81k309l36J452K031k069j273j87k3J27
-1600a81m49L97k7J040n19j262Q83p19l96K907r63j450k57N37J533M44j091j834j5n75O40
-1579a357J761K735j546k333J403r37j72P26J73j363L12Q67n70P73k21j570K401l012K757
-1560H27Q3p96o46R28j204L82R20O89j16r62Q84J7o46o79l86O85J26l06Q78J820n06l269n96
-1537a873J354j365M97K503K18k364J57Q91p06L136J579l983j59J9R81O6l83j0j994J085Q31
-1516D80o67j229J47J08N20K74Q91l34L38M94p65m04J826J154j415j325k03j354J169K395
-1496B100l26k742K82P68J622j219j175J6O74R41j297O0M03J358J206j696K99j520j09J09
-1476b46m09K434J092k767j547O47Q93R08j853m55R73K216k067J505o37j000m17K840o64l31
-1456A115p34k38J487k079J769j328j243K756l321J799j08J008K15l40j315l1K014M38J82
-1437B046j750R76J769k933o59K981R98l070j030R68J73j081P21K854j459j567j155K1P60
-1418d37r39J803J55R44p82j259P47J047j723j99K160P64q32j850J070J575j140j720J186
-1399E70J166r46O31k387J822q79K82P44L29J729j593k177J429j060M67M28o93m12r0J265
-1379F25q39l30j81q84O71J075j55n47q08J925q09L58j27j950J56J068j56L16O46Q81j221
-1358b86J668k646K340M07p27j480l99L02L20J997q91J9M4K41m65j861J49O85J854j209j363
-1337a301L024J859o42N4j678k141l20o21J817M67j713K209j217j937K553J418J32n84j908
-1318e29J03J559n81j683P60l85O54k41N8r77n38J276J253j893K940j085o45q35P89j357M99
-1297h58j41L03k98J259K160j311r47J599j369R43J707j051p70j114j061J013R1j291m3N99
-1277e80M48J210J30j634P09q5p73m8J424n92K19m28k72L23N41j79p53n45M12J497l42J52
-1255H34P93q80K46j960O88J938J691k393l22o52p70J88J15m77J653r6q61J298q94M36J531
-1234B106j736J081N84J190m39k769o70O94J486j801Q88o72J00j01l90J048r58K235q89k182
-1214a195J0P05K06n77J386j814J463k061J712Q08P4k35j419n26R05m37m0j21p98J150J99
-1193f05n93J041J866J76r8p73j282J292qJ590j116k513J131N67Q91r85l037J940k57J503
-1173G30q23m95J712l95j268j1L83o75O47M041j754l550J740k32r89Q2J034J132L10k048N38
-1152A09k29j574L129J12j276j901K302o80O90J558l021k02J468P65j99P56n95j292k4J754
-1132A650j415j352J281k59q15J671j916L184j128j399J320N82k533Q7O46P51O37p74K67N02
-1112I87k261J077J64Q92n15j743J792m51n60K72j648N23Q66J907j177o14k90J078J000k11
-1092A088M11p05l27M47N49r17K36p99j388J247j052J797k135O56m24J610j523R27J693j484
-1072i3p82m66k13K032J702j73k766j122m1J931Q60N71j172J45j380J458p86j068J223N78
-1052D38q3k16O2p87J592L80l148J285n46j215J208J135j751J068K48J120j345K0N83m50q14
-1031a216J216q0j001J446j359J207r86k3J779r06Q54L05k609O20J824q62O11o69R8m83j939
-1010b173J428j352L414J773P2j016k89m354K497p25N83J619J823j287k433M0J089J109l17
-991A501k053J157J315l23m72j623o57K414M70m109K580J294j886J777K033k529j374o55J052
-972h8P95Lj623j20J8J426Q61M37m32j286j292r88K196K60K184j910j188J2K617j201P37L87
-950A805r55N19M62J455k47l141o96O63j268L96q6K457M29p13o16n17j348P3J070k60N82K88
-928C52K115K634p27m158q21P44J97M2p96n82M592r71l294J610J467M20j712O21K215j883
-908B065j559j087P14j009J77J572n44J56J379r38l30p08r01P7P21J850k79k9j890p63R05
-887d21l35M09J796r34j931J905J757q72j422k52M9K038k371P32m00l24N29o70j100K749k78
-866F54j756L65Q02q94m9l73N13J057j29q65m98J262J541n0j677l92J226J133j476q70n58
-845a034J953Q86k216j011M44j56P0K013M45j680j420J927L83p3j774J021L19r7j382L5Q67
-824d80l74J125j550k30J09M62L82m57R50j303L32J631M77J97k273q17J21J336J175K799j832
-803A780k856K226j797m51K084r59k94j108nP33j243P91J108Q54p20M35j52j475l76j08N64
-782i69L89P84J195n75PM6j581J383P92j575j606J261K332j97k356l40N0R42r30k01J316n83
-760d16j009K327o37m84K3J458j000J037q52l91n66O07k26P46n14r62q21J418J36P0j25k67
-738d48O87m2p43P05O72j639J247J38q92j918J167J066j144P51j097J423jl24p1J335Q46m99
-716A219m3j555O00J572k077m08J587J95J58j272m90j14Q39r70K49J118M64k029o17m73J31
-695a916J354K194j481o57o8K713j75j245L59J214j945j225q2K097R92j83k093N53J71k56
-675C21J68L64r6N52J785l4k469n48Q02r46k25M67k40k60N34q42l12J949j225l66J545j346
-653d22O71J48J47K49j147N01o06J349o27J21p36K77J070Q93j492o78o94O65q74l67Q32J752
-631A032J552j812q8j744K427k3j165L15K13j018l64J029n76l64Q52l77k56o13M77l89k82
-610a174P46k94q5K21j0K44P38j088p86M92q88J842j32J732j343o23l43L07JJ556j988P12
-588a63J149K46j325j738K5J30N19n2N92k11K082k84m30m02M10k61j480L29j414J731P53q01
-566e95o6P89K67p44R02n73J143l52o65J053j088j412L077k102L6J1K79r78J573l03o73P21
-544C00J181j903P43k38o39N7j056J289N5j069m95K9J837J608L70o37p61K95l48J6j684K932
-522A882j015j941Q30j208K026J067q75k804L63Q49L30j549J471j20k8J35o0J4l36L51l5k48
-500i01M6M31o52J732l2q04M56k20o22K14J064l24r88M28L73m0k57K635j339K71j478K87j97
-477H3q5o14m15J8P3J019L72n06Qq27qM11J00K84l68J44L3M1o9J2l55J29N31M4n77K81o7l4
-449c42m15n05J085l2k23n2j52K29L2j465J135M44M35q19N03J37K185p97j500L3j203k08R58
-426e37K186j218K2j588L145j348j089k11m10J130o42K39m77N2m11J017J33j85N94j086Q20
-405A36q19R34J73Pj237N7L007J96k454j199K237Q33K94l157J016J098Q1M79j247p22O85j671
-383a273L88P43r25K775M37k303l9J287P95J51j454p10K150J231l926M27Q97J011j447q34
-363f19J556m16q11n79N99r47Q83k28M83j21K13K19j527q5J134J73j503m88J763M34K160j97
-341B096l010J244m83J360p15j677J74J93J504M41j127j609J091M32m05J299N0j233j036L93
-321a018J650n89j439J669K203r99k018J153J757m129L314Q73l087J013r5j43O68k78P0r91
-301d16j028J420m45l8M23M97J991k221J845j235m33j680L198j066j097P74J131N17N56j687
-281A006q56R90j512k90J680M17l32J90k111L621k031k067J97K49K551M52j344N71k505J288
-261A64j137j93P51J8m84n32Q78M73k19O91k280J167q11M6j9k26j74J800N34j027L8M12q72
-238a002l72M77J182Q27M49k668K38J181k8r9N73p58J608k71j219q2j671J861l84K21P9j246
-216a104O29J428j121o81M09m1N00j918k39O85J937R6o50N66J205l142J733J443O90k688j021
-195a284K874J247l501J665p41r04L63L24P22k75p30P30J112N8k935J096p93K826k412j017
-175a575J405L393j93k951j12p00O48P68J386o36k598J676q25o61N6L151K65k999m03J301
-155C96j96n09K062J257j245j808q40P92J62N30O26p53r19Q40J411k687K80k39l63l88O59
-134i32j96J993l19m9j62k251K014O52j291j551J657l60P32m83l05M3O13K40n07K43m48M62
-112b05Q98q44L60J524J623j82J278j009k062m16j47j709M80P55j097j075K437O85m31p7r18
-91a32j458J81J683J609j285r06K84m19J569K15k119K127j475j619M98N12J747j56j735N45
-71c34J045k104M367n27k119Q53j588P66J327j12j176p80r08P97J73o12p2L52r22J540J321
-50A287j878p38J594K914Q89o87o04m97o39n35m95K44J611q16j583J509k165K03J756J682
-30C052j275j693n14n47m91J74J27k0J012K94J084l51K17k252J57k25R70j192J874K97k227
-9a529J138l14m98Q01L052k012J19L92P19j895j845p3L081Q78j368j873l9O65m28K99K29p14
12a215L18J380K3J040r20j751O4p4J064N86j00J072j28L47j048J881p05j236J1J74
32G83
##PAGE=	F1=24426.763611257483717
##FIRST=	24596.97802734375,	7686.668670654296875,	0.69389492273330688477
##DATATABLE=	(F2++(Y..Y)), PROFILE
-2014H64k532J116M47K64J259k285R33J221M43r38j532R84J007j216k013J276p02j41J79K550
-1994A184q07l8K07p98J387j92j42l62r00J115o3j033n61J179J987j607n29J644k412P7K204
-1973A540j974j139K38n03P57J542j070O09P94m34k969L161J273k853M79n32P72K73M69j174
-1953g41o02L96N39P80j019J43J202l50L03J89r17r21J058l38K730j810m19K524N38m036R74
-1932B23J117R0j317n46O49m75m30j37P92n23j71J107M21k79m86j022J513Q0j497K46R04O41
-1910I00L66q02p8N52p53Q2J512Q65k595n07l79N14M48k66n53o08J168Q90l80o7M2j802J13
-1887a338J259q40K288r8j591n10j374K884N17n25o56p46R42l31Q88j024M14R24j663o08M66
-1866g22J345J60m56k93j179J685K825j388l511J102J041O5N0K613k372n93J097P19j039q06
-1846C43j351K034l00K23P88K052k377k615J259O48J6k71k89r94R96N26l39q03L39J07K240
-1825B232J347l997K345p15j705J8J424k52j296k86j73M18R77K91J4j730N99K33l80J461J181
-1804B006J547j836j873J001j699Jk44k50r6R37l69K528K478k242j450J912n95k569l81J38
-1784a056R70J890r5q03k49k498M75O00J0J18J064J406r65j211l63R80q76j273N65N37K0k74
-1762a028L14J357k032kK83J34O49j302J994o21k95J614j262n18J9k75r8J24J115j850J934
-1741B54K97j358l52K454l80j321K004r45j697O24P03r2N49O52r61j433N4m80J969O58j976
-1720g77M679j086l104j81L2K03q45J515J80j583J184K037k099o57N40K30j100N98Ro66J544
-1699F53j316J59o58J873j455M8k37J133j40o76J972J278r28M28k248q32J378j88J536q35
-1679I45k070P84M70j2N83k90j017j7K173l75q66j553K114P74j813k97p6l52L64j032K611
-1658A048j234k36M12n20N20N34rn9j566q3P38J353j158P48q20j241K405k64q61L22L46j317
-1636i42P28L36p11J885j530N93J93j618O39M1J67r1l34N46j765N60N98K72J38k64o29J84
-1614a004j40N14L26L111p41k172k07J497K408k119j526r4K9K81q88l05k43J571l16r24J508
-1593E66r62r69L039j565j315k53J351J573R41m90k056p0j283k08J556K660j444j948J278
-1574D01q42K3M75Q39l57k91R1k30K36l1j892L004l210K228k61p64n66J305o81J39K314pl45
-1551A578q42K61n21R3n10k01O58o44Q5Q26J724m96l390k31J420j380J25K020Q3k270N18R64
-1529a30k74L380J673l883j624L50Q98Q12l20k27k334Q54J009J1j426j37Q29o02L48R74k61
-1508h0J99L56q80J84K800J90k144o90J38j120J047K073n37k042l65L10K539j338k107J11
-1488a356R38J326n23p28j04J317J875q20j205j229K65J85n44K431J335k816j771M97N20J44
-1468b63j608J215o45L238k451J736j192j111K31L672p39j168l58p10J497j741J708o47j822
-1449a158K517k339J44J509J407q75j222q24M87K113p1k03j468J415K003k848p18J768O74
-1430B311j976j065J034L19j439J062K101j386j458l27q5Q34j210Q14P00J314j590j14P06
-1411E45J059j613j356K241Q23m27j771P27J146l62j315J615L85j670Q64j722J527j081J320
-1392I35N25J47J665k208j579J466j201P99O83j425o88K41R38o65J96p21l94l23J309O07j013
-1371g06K46R36j034k86n10j182M69J188M53L11K06J087j544J014k349K053N12J62j438k63
-1351f75Q11m50M05l15J071K79K56r10k169K34J149J764j485j316L012J018r23Q80j193k119
-1331f76lm33J026J1j176J889r15p60L049N60o82L3j283k84P12k01j385R91n92r5k24k37j269
-1308a944N87k8J822o02K384j111r21p04K80j424J218q27O93M40J200J590r99q63R84j746
-1288B9Q93J857j004n22j029j190O28N71q59k77O28K38J560K90j786m93k04m80P35R12r74
-1267d77J190o57r58J503M93k06j187l06k24J801K33J51J55q18M60k120N44J415K021j931
-1247A082q32J78n7l10p43q37J703J79p26J525j040k51J140j255J301R87J109o40k944K05
-1227b26Q03J567k285L28j87L4K29l31J100j438K329r53k570N86n9L59k01J364j587O43j581
-1206b076J883O21l19o90n52n41O01l04k69K38m83J207L5l60O94K229J41k32o37j289O74L44
-1184I15J146q37j774N14Q93Q76j096k826Q54k4J938m52r56J657m02p33L07K72p55J53M234
-1163C904k300k093P63j152o98R00P84J546M20k279M15P41k264K666Q4j736j341K321j067
-1144c86J367J384l553L13J892J079k09K25j105j353NK096j176j142M2m10LR10k92L125j938
-1123H77j707K152Q03k915l15J097J99P62o16K4p2j213J036q41M52N85j415J453p76l33j70
-1102i33j602J216O51J644j280m9n09J388R95r26J99j081M24K81P40m96O27j255J34j02j752
-1081a686K644j451k85l89Q73j345J639J186q69n43J07p74K117J602r38k749j204Q5J381J468
-1061H69J0j66K23j976J677j165p54J158Q34l83J1j62j046K575q2l600K923j744n81J045P28
-1040C94j461Q38K29J311j786l23J030l82p53Q20K97r87J155j413J093p00J50J427m02N64
-1020A101m13r66R37R17j542Q70j055M62j191j222J870j763L497K088q22j020j64l252K259
-1001E91j031M57J281J777q59k859K54M98J204m1j918O46J632J49j71j436j30K151j68m190
-981b163K017J049j565K484J795k839q97k41M48O75m93r06q1l91J329N24K19k34o00r14k47
-960a031P23Q45K097j902j341o26K970n11J033k22j493L29J127O31o13k118l78L7j140R36
-940f47j84K033K43n86n70r08j101J350K63j038J007k14K020L156l15l548j277P63J84K85
-920I16j129j000M287j385l566K495J927L26j911K4J884j552r76p96K34j411O48J995m05q70
-900b65J980j95p18r99o59O30M7J054l78J50j410k98p36k14K616J246j992p25J648J483j352
-879I13m80m16m71K044k243J138r03n08Q79o18p48J835k6j568M42M84j68n19n93Q69J425K
-857G70j233n31R68K293l84k462L47J448Q42k427j73k51J495R80k196j508J192l56J22J854
-837G90N35j549j295J620m6l02j293J075OK08j537O09J526r42P00j290k98j64R4N24k48J295
-815A8r81J89J717l2Q8j450p20j00O16P38K319j847k152K304k559J672J596p87m16j515K58
-794a044J74l49R58K0N1N27M69n44j327j057J42Q90J022J19N14q30M27K86j766K397Q40k283
-772c64q26Q08K025j34k118j07N69J02j058l91J937j230j111K192j26J0j19L29j039J383j84
-751E48jn38n70J53R05m22j424k77J444j66K51p72Q77P36q56l6L75M05j415J609L81j494j544
-728a831N55J006m80Q15j882J471J83m93j48J218J205j061p0j608J767J321k488N3J435P46
-708A714j1j671n04n69J091j123L08J399R61j784j310l45K30O65K145r52n01l54K542k60j111
-687E60J035J815k235j840o59J600Q85L3r27L95q5k90J61J23r5O7J779K54j803j291L27n48
-665g39K2J87QL12P26j475k18J433r86O60J019j701J118J88L3J64r70J15M36J365q02m09l32
-642A54q08J244J215j427j84j252O13l78j74J97J784J636j643r6j287K619P84j604j486O92
-622E99m70n15P48p47m08J408m74n91K11P33j337j41R07q92k38r7P16N80Q87j778l68Q90q63
-599a240P85J060J041j991m7j05j70O49J099j629L35R49n7j059j322k1o0O29L93J231j431
-578i61K305K87r68q01N79q6r44P38j291j2J260n10m80J355l61o90J327j97J194j316q35J820
-556A413j570q88L215k096j179O65Q03j081J137l33q79N65J088j225P12l37k97J9r26R34m14
-535f74j067l4M02J652J316q1q73p70M19k00M87j692K178m43j082Q25j534J678O21l77k047
-514a296j55P41o16j416K149r9J64J20k18j24l37O21r1l95p4K13r7J630j038m61O93Jr9l60
-490e44J079n11r6P10J33j032q5L473j203m75j730L18j76p7m73r42l3k30J871O50m61k2p78
-467f34N8J82Q9J90l83J75L8M5p3m4j51J27L84M13o91R5P6j51q70r03J887J22k48n0j21N7
-441c81k8o23P64J85J81j350K96M1K807n68n48l14j404k85J035K233r96l12k269K405n54q33
-419e18l79P46P01j106K54o13J85l36J379l13q41O36M9j58j248K241l53r2q63r73K843N03
-397A744j820o89J747O88P00l135J236J978O69l76j970j506L47j160M81J028q24K659K02k557
-377e58M66P82J229K28j535n19J680K98l939K241P54J276j879n24J274k37j092p47O22n76
-357g56K58q4K48j94M10J029j517n6P75J37k138pJ636N38K269n80l563K067o12J625l17j760
-335e92j75k89J422O45r62j694J486J215j199N74Q26j452p70L46J232j105l38J426J439j234
-315H01q26r29K581l511M817N67l972R93p04M05O00oKj100q61O00k3J66N68N5J744j933K057
-292B091j381n72k013L516p66j184O89Q93O48J263j840j485K020r31j253Q99M80n67L67j765
-272h91L618k038k052O77K15J838O78j687O27k322J620r66n16L76o04N93l84M73J099r34M29
-251a51p39J78j98j93l59m32L76J061Q43j088n74P64l93J1P46O83N85P09k808J33J232l54
-229C2m11J208j182J455k56n43J84j804J467l87P63j58j490M34J632n11l80m08J98J106k922
-208a973j131K254J235k20k88N74J630l096J401J060J038k457j788K648J793l435K175j126
-190B94j727P55P04J171n07j367M81J071P39k246l10M47K501k852r28J814K764K70k653o46
-170b25o5O8L58J246l68k179K071j169m34l27L289L64l618j45K323m41j109K073Q86r97j291
-149C10r84Q8O33O15N75j171p90K156Q07l077L58Q2k22j017K47L21K550j038J41o7k192J607
-127f8N71j642m13J286O04k2l42j712J48J275J24l41j33j04J247Q49j301j43J148J622Q2J276
-105D011j122k064q9l23j436Q51K39j226j014J731R70N35J63l88j183l72M05K204p22p32j58
-84B80l53P73k24r04K589j258j632j99J2J334o6j464J75Q65j919L482k12j679J274j705N92
-63b39J563q1j251j049N50J72K20j102K74J372p80j027J830j466p30J990K161J029l79r90
-43B067p5q6j059p27L26J877m18k327J508j820J42J215K145p92j506o19o98K09m21KJ065J94
-21B02l38J348L16J333k296j404o77J703o00Q9J83n86P09n9l35j003L341j644N74M69M91j287
0E29l131P61L227P57k031j712L15Q58n36J72m7o34R98R13m49J241j26j796L09p05O97R80q88
23b98Q86o2O65o41J816q96j626J93M25
32D62
##PAGE=	F1=24402.447266102302819
##FIRST=	24596.97802734375,	7686.668670654296875,	0.86995780467987060547
##DATATABLE=	(F2++(Y..Y)), PROFILE
-2014A083k190K28O42J44J268j927P52J349J127j072k371L77J638l02k521J399l21k99L74
-1995f22R51m54Q83p1q67J295M53m78q97r76J056m61o87M4J979K061j983o66K009k265r10
-1974f06K316k043q69n48M43k72J470r28K50J522p17j546L599N94l693J366j184J40q8J236
-1954D42j154j622J681L43R11o01n57J302k22M33J05j061j065M46L04K428j462K23K212J70
-1934C256l849M63J227n9j387K9N88n76j90J82P18m81r43J219P76j021q88l47J016m1p74J64
-1912i18N86Q02R40l79q33K61Q7N89J336J209k504m93m14r63J74K75M3r81J076L09L03K68
-1890G73o42j005J95Q73j662J997M79j273p08m21K745l9n81j001r06J222m82J112o67N27R79
-1869A515j337j245J62Q74L23k59K71q62J399K115j577k169R59O2M26M72K631l170K24Q43
-1849A657L49j192q59o04J547o31l07P53K241k286r23J070r30L07L2M0j480N74J015P44p06
-1828D11n84P95J988J182l452Q82o60p79k9J222m94j487j53Q96j15J208k89M66j250j57J35
-1807b64o49J471Q10J630j744j071Q09j986q3m55N63K15R06n28J709K429j967j492K453j044
-1787A712k853L67J1J213J614K39R5n16l656P85R37k56PO35J575q78r68n52J083j433r57J263
-1765e33j38j5p4M03J052k183k67j4R73R33j043M44K77n80J714j043o21j20m23l8K7J639j553
-1742a183J056L41j133J52J792k58j173K158q03j802n3R31pP22Q04q31j277m12o67K065P33
-1721A155k504N619j359l555j80O36L41j297K042K62j325N19J258j224j28p6J91r58N56o78
-1701g05J226R46k262J55p52K094j575K22K63K009j25o71J798R50j134L27k612j296J016k71
-1681c97J974j21l059J442L92l39L22k14o80K89K122l1m48k704J414K55j857K82Q39k71M1
-1660g49m68K480j136j27M42j734J812Q69p19j25j816J92J186J117j198O40o24q58J291p6
-1640C99n68l18N85j289P31M50k74K045j778P80Q1j933R56O14j683M82O22j88j461Q28O97
-1619b22L30l09p54n9J9l20K97Q53K828j178j175k09J026K722j924j818j07j45M12j298o60
-1598a691J94J189j12j44J787j293j312K967j831r34K29J482J345J033J24j926j42j567j107
-1579a709R32K295j152j554J206m10M1L42J359M97o84o94j3m83J0j522L281l162J189l20p71
-1558a322l31J688k00m32L517j42j091m51k55j098Q62j27o6M70j470L87N22J274k11l233K88
-1537a421J654j558M04Q61kj259N9Q61J86L442J816l547k957M84Q74J348l54l76j923K57Q47
-1516c04M55j408P8J206j479M65R87j20JJ45j094R95L440o89k645J44J99j311R75J781o65
-1495A156r99p4j326L212j146k559k41P79J395N35j161o00J153K158J89j892j452R91Q52j354
-1475c84J886J608k754j666N55N6o26q96K107p12K702k638J704j691o17N42M130j021j999
-1456B86M76j136J484j780J685J65j615J299r71j368K884J730j952k052m18R98K017o66n14
-1437E52q74J858K034k523p33N04M82p31r75M52K93r16Q50Q04r12j215N07k36P95r42m87J233
-1415a80J723k249R18M45J074j323j890J642Q19l70j411N57R93L37r29J584k38j933R35j318
-1395h14J398j355K057M12J11J348k814m52J167j358J212J008j819j185M35M67m10P06j119
-1376a005J11p15J171J413j125O81k50j159p85n51J48O1J062P78M52j87J060j687M52j581
-1356a656J096N24R99j192M02J141j559j190Q88J525L39M48j312k234J22J677J644j609j079
-1337a026K318j2j147J788o39j819L70k74J13n38k92J411k80L91K993l56j413L26o33j42j63
-1316I76R1p47J221p05p90k74n42r07N66j304K432O79J601r50j207l12l03q74J174j137J160
-1295a52J086P71J016r61p45L44j935J272J606j015k92q92j147N59R08n71j00L05RJ705L53
-1274B124j698j375o31j55J398N76p44J495q04j488K247M95n52j579L48p56J798Q05K12m66
-1254A250q99O00k149P12P83K234j225j623J052L98q51j242p41J175N08l89J646j135p72M57
-1234b11p90J578J412J021r58k798J072P05J759k534n14L67l3N69l33J045j801K143o70j688
-1214f59L18j049P22N5R92j377l70n63J674K94n94p21L07p63K75L31p90M01n5R71k32O9M67
-1191b97K170r5k49l51j127oQ42L80o95r30J87J120P22j219j977P06k14J343Q1j363J360p7
-1169C11k37M76J18r86J23L868k623m55J41j149j097P20N24K072M99k279K02J627k235J440
-1149A060K38k023p35J988j099J629J024l445N33K241J420n14k24j462j493R5K255q36m62
-1130A90o10o44L03M27R07K616k519j893K952R78l333k62J134n19Q26l71L12p40k29Q03j456
-1109a128rJ436j140J056q90n80n82l28P83P05J353j471M87o94J601R50j447Q64j742L25J40
-1088c11Q68j10J029j278J165j322j689K778p92k07q21j8p3R76O92j9o2K57r92K081J101j769
-1066A484k426j181J23Q20J897l43O54J75k061J622j328n10Q84R61o44K72l41j097L071o65
-1046A367k100K810k819Q3J056L6j150P85K71J223k187j82J107N2o83K66M76p46N35r82N07
-1025b75l97L56Q38K05M19j099N96J241K14k342J335j725R90j030m78J123j258K947K046j347
-1005B359r20l64k141K023j039K06J080J889n56l448M48r4J052L58j533K16J856K05K92j001
-985H88O4J932r88l417J485K68j199K752J560k780m28M03M73N88j619l49J95k17n3k6N87j19
-963@n6j35N25j66L51J945j457j634k75K343K53J436p86k199J32J574j17q76j203K68o56r70
-941a703Q40J59J467r4ol83j312k53J935p12j483J029j26J312L673J75k726j597N23J59N78
-920A455j463j497L785j745l247K852K213K36j863o37J455j006l27o67l61k44M17J536l31
-901E61j974K743N95j133j130l61J352o88l71r9J392m45j06j526l59K999L91k680M57J439
-881A057J079j816N18n64r55J932j756J377n24n27L70n40o33P89J44j185M81k8Q80j059j021
-860a981J189J578K56j284l40K07L086k06l190N19J551N28l169O58J79R30R40j881j002J048
-840c84o82P1J390O44j139j088R67m29k96l42O10j69M49j354Q09J994j137O0j270m44j08j2
-818a860L92k8J478o65J79J534l08j86l29o15k94m27K74J861j830o11J550j607K239P28o80
-797G95kj978N42L4O9J142p27j110J615N14j181m96k26o79N89J423m85rj274P67O12j565K895
-774A265J010k466o73Q31J351j35j688MJ133n14r79o85K216j762j85J630l45P79l27n72j504
-753a616J534Q03L35k81j950J58J300l58j360P76K70j41L77j349K266O13j960Q23J38l5q82
-732e39J357N32j924q27J87N83j19J133k441J383K62l07k14N89J669j538k92j354K609R12
-712A661k685N21J261J167j77j546l43j306J210j124N54J356J316j502j779N2K82j26J714
-693E06m31m12p75K463k67q75J921K147k381k126j320R90J029j11J11R8m92l27L09q1R2m33
-671c65J650M18q57j571j84j53m6J35J90N82J137j453o84N70k22J379K96j730J318P9J2Q9
-649E90q51k95J543J442j068q41L9j339P56J247j163M65j583O84L1j74q3J331J576j609m8
-628F50l85K184J529j524l051Q80o7m97N46r15OJ845o97r69J108N97k091P5J136j532J65r73
-606a980J271Q85J131k236m3J012p73J32J762M32k132R2j56m64J285N70j014L04K05n07p02
-585i26p01j0j14M26J057J710k233J929R88j258j242Q52J71q88R08j021j157J336l2k90J506
-564A011r28j132J949J64Q50k370r59K588j754J79K999k182j380R60P71q00J82m92q22J27
-544a039J318k17L64o54J84L94q22J41q55o90O28N59J281P67p35j075o71N88J40P46j249J111
-522B14J24o15O78j541J438n0M37j145j41j17j385M86R80m1L49P5k20j24m36O41j68k78o91
-499a530L8O05J381j159j58J45N27J13r13Q90n94R45O31k83j438J81L827q08j273j435J46
-478a62j43n7l40m29M1k86J233Q13m13Po90M1R5M7P9l95J97M1M9o6k8j60L11K82N05o76k3
-451a27K32k49o08p05J763k68k50l8p1r9j45M28K22k58N3j531J71j53L112j34M67p22j708
-428f18n30J148J817p46n69r59N29m22m20k92J604K79j399K89n82J56l59J508p15j365Q75
-407g71R37n95j572K995p53l80l56j085J818L34n47k51Q67L46Q34k931J901K497J257q87k621
-386A037k466J87K58K10P25l05J717o4k264P81L99J552K97j637l17J130n68k254K321P24J318
-365B781k264q8R64j88j389n45N94k07j84l00M27o37O36J749r29l93K79O9k354N58J155K66
-343@K185o08l377K340p80J732l2j780M8q54Q44Q02n20j313J503J880j496o21J457j566m13
-322e69K90P43j699P06J257O62j365P27l043L152j646M521k1m350J140j196J053L43K49k17
-302G37r75o46k28M33j03J069J34R32j466J997j504r71j556L177l52j185N07P82Q52J635j943
-281A326j884K766l79j924j50P90m75L49j318L080j800j727Q92M26J227O28j912M88j961J740
-261A82o72q87J46p20J260l84J98J471j138O69o4p18K39j46m2j08l65K71J141j176j298R34
-239a207L37K28P81J28N77J119k827q7J188o25n92J501j536J253l5J09J84j777J187l12J014
-218F08k99j431J04J842K19l73j025N77J619l162j034J824O11l74j20O94K090l052Q36O62
-198H16J297j868k346K046J854k936K891j174k431P68R71J462n51j788L74O81J190j256j382
-179a382J107J933k958m74K014K074N77k286j097N80n50k94J000k70j122K255j489Pl25K642
-159A942M05l287m4K606n37j532J984Q2m91m73j061q12R71P43L92j466M39K107N71k795m17
-138f73P07p9j192l19R56K358j792M21J2j456N85M72j823J180J531K18o64j47j677n81J313
-117f50j32k9k84L35J700P51j487n64Q04J400O6J081j119j899M74n62j030J183r6q89n45L98
-95a094J094J145J37J96r25q64l42K174o4l38o82k16J29p09J75K934j115j921q32n77J228
-74d67K49j221j20R47p25P76J75p44J382j491L73J609m2j123j55J213r53O90j457L23J941
-53A180n69k492J473o95r55J954J208J333J1j240K34M64j701j047N00K192O6k982J661j300
-33g05j01M29K568j68j342p09l87M22o66J6J704o19o97J368N82K441j965k671j144J899n7
-12A98j449N3J023L02L85j60k169L018j429J057N54J23o05l359P22K810M44k182j149M50J082
8b81q53N74J1q94J443P58q71O11P83j600N52q49l54J259j141O97k49J043p5J297j039j654
30h32Q44M98
32E10
##PAGE=	F1=24378.130920947121922
##FIRST=	24596.97802734375,	7686.668670654296875,	1.1288738250732421875
##DATATABLE=	(F2++(Y..Y)), PROFILE
-2014A406j698q00O45J01J048j396N74J297J399j003k409o22K030N48k510J197J9m38J017
-1995D05p34l51J518K1q41J036J140j96k033j300R84q40l24Q27K596J743k180l13J865k148
-1975H75j519K294j955m77p11N18j291J360l50p90K497p92L24K983j28l829K071j786K38j166
-1955a634J634j049j225K136k70J094j2r74R22k30M20J18r22j370K61R62J678r14M72J659
-1935B756k0l227l9J006j85j165P27N27m76J68j15R26n75j391J257Q38j812j223J359l60n36
-1914a560M4J64M38R14J230K74p22l2L60N42J350J350k158k86k62k121q27O70N17r50Q14j79
-1892d30J183N48j178l44J72M12j436N44R49o21o47K27K422l73p23j356j148J301k12J158
-1872D48l11N88R51r44j883L42J97L11K26Q15p40P97J280j441r35Q16r80P87J271K529l901
-1851B23N65Q78j47j248q04L20J239j140o02L14K153k077R55P46k060N41J52qj500n5J506
-1830d9J473l95j169J288J815J148l030o14n28M5k74J034m06j709l0J871k25J261q70L56q0
-1809I12q31k62q76J073L48J660j500k31O80j766qm80P48M32J151q75O38K221j596j407K813
-1788B844j523k845J039j54J653J059M01J039p06m092J073R25l59j86K21J554r37r34l95J054
-1768G31j872n9J299p42J89j1M99O70k335k62l53K134P29o57j280R39m92J555r56m41k41o99
-1746a655L32M5J628q56K52j10p31P29P70j57q26K114n77j221j027Q95O7Q93O94p13q50l53
-1724f57q37J741Q99k602N225j160l600p6J169K58r73J555K8q05J07N16j29K92o32J01o49
-1703b29K02q74K474K82k562P16q34J240j785P46P23K751q4p60J825O55j419J03k844j468
-1683a142L22Q8K166K49l625J826L65n20J22J0o40O40J806L00n0k579m65M2j317L09J434P1
-1661e88j23k52K275p92k91M35k436L063N52j294M6j791K31J732O25j288N44j89n96l2M5r
-1639a33o76O12j278J128P14m93K024j898R43j30k117J651J228l188M82J381q14p67R74N14
-1619A57K04o95n61J45K2l17J8J035K188j427J43l22K81K804j515j918j41n82N75j488N97
-1598g97M12n78N6O72J805j535j347K746j789n60P43J640O32N03P15j442p7j535j630L8J551
-1577B23p26j169J140L07m1K09J870J139j088j215j1j282j29m51L244k912j12p1r43L10J743
-1556C5J21j146M218L80k085j6n68j610J508K70R3R0k165N43J50M81M08k331K36J959j827
-1535a256Q59l58J59r1n57M88O10L243J867k983l256j46Q95J590n25m26j419k58O04O22j201
-1514a539R45J115k068N12R40m5J1j13j314J767L629j226k622N87J8j746R97J441p16K20L94
-1493A187l011L431o28j986j094J0J139J549j351q83R36K032J140j751j899J715J532k088
-1475b0P51J927k528j019P01k28r56j58J701j41J732k763J430j752K23L53M154j430k491J560
-1455A046j563J176k017J879R21j266j57M84k401L756J833k692k604k36J374J773j204o89
-1437e87k50K184K017j901p11p10M50M12q80m84M0J19M10o67j50p22R71m22P55n99j421J589
-1415e57J997k375J510M1J007j106j297N07N22n67q85M83J196N45p09J505n69j679P33j259
-1395i57J341j517K353L99K27Q20l193Q56P20j589J511J343j688j405J39k06j25J200j138
-1376i09L56k93Q46J770j121Q39j142j561J43L28n64l88O72R14O60m96Q53j559J26q36j57
-1355a519L91J758q31J132J196k441r07P72J175L62P49j513k058R45J316J304j546q35J241
-1336F91r88j345K555m7j310O30q5p05j026P22P96N18J005K698j126j952M94k19L21o97J28
-1315A058Q3J515q15j272k83r51o25L07k8Q49J418Q50o08j694L95p93n40J088j055J287J622
-1294A808N93K18j231n97j44j890J808J116j056k26p27r49P28J187n13L1J76o8J550K23j394
-1273F43j417j112o00K114N10j10J221q52j878K624L79j230j448J156j184J380J224M10q52
-1254I78j212O04k031J328K61K112n10k608J839N53j288j192n4j37P98P2J743j230r35m80
-1234a389J18J349J838J031j385k371J698L56J966k477j411Q61k09Q31k60R29j947J713j95
-1215A046o60o3j275R43j64M75j090j308O18J101l3o87j72M69r24J27R84j330M93K96P85p80
-1193a149O87M62J619l86r5j55q71n56J451p22o63j11J46J164N25j171r77J105m89K19N37
-1172E70j658R96M93J55M40r9j236L39L106k609P65L1n59j248o95M29K870L48k161j77K208
-1151B308j797J29N20j867n54J422o65J454N02k790N17K278J568q65m45j545j655J49K080
-1132G44k37M28q90n48J32J67J378J959k794k016L516J136l580l10J206j284Q50r4R34j147
-1112d50L25N56j610l34J848r81O83n06r50k83L35l62J260J025j691Q09p59J611Q84j568J901
-1091A743j674o57n59J139J65J212r81J607k070j106K428n12K88j236l11N05L02L42P85N18
-1071A928K07j252K034M79k427j678j414Q4N60J943m46J112l8j676J421j159n63M96R58p60
-1051a91M69m54o94K697j125k37K344l513O09J017o34r77R35L95R67k163j43R98N96m94k44
-1030A58M05m33k08o9k97k95M83J35Q40K75j447J557J525l5l144K061k561J610Q6p36o4o46
-1008h00K302J838j343p88o72j275J817p67r8J028K112m58l861N76q18P64R19r69j29J870
-988A248j19Q01o93K00J770j812j876J083p54r46K344J367k317OR83Q56P73k578m34L08K29
-967D39j735p79K084j43k58P84R24p74n07J767o54j950N66J301R86J877j071k954j80J814
-947A537o88q68o63Q62j130n73P5P71Q10k22R65m03j487O15K043j706j156L52Q93l02M027
-926C752O58j786j880J23J57P84j603k011L209k045j028J399K262K79j795j028Q86l92K98
-907B39q20p51J065%R04n13k323L450J016j605q78m36K024j229j876J287K317j80m01j250
-887D0l15K211m38k782J302J253O09k162J429p18j110J828j356J204K16m46n10l57n49k01
-867h52K38o02M55m07J871j480j498J366J410M87j088R2q04L491K19l444K56J480K98k694
-847a206N71N02M88P16j173k75O04j327J31Q75P00n60q05J33l59K07J03l3j22M49j073Q65
-825e89K120j140l56j160o68n5K06j89K62J362k98L29J145k39p75O68l13l65j376m79J575
-804c35j505Q84O03J2J701k18o24O05k190O76J59K15J195r47n50P07L48j843Q49K90j264L15
-782i17J566r64j69r24m0R35j304L017J423k337j029J209N95k32j212Q1J509r25n83o49J709
-761G59j907M31J688r63J477n65j061k228J482J773N94O2k432p55J739m05p11J148q50K57
-741d67J92o66K620L66k958J570M1n81k09P20L49k049J29m4J5J14J550k216P47O3J46j87n41
-718a296K217j779p25O02J628L81k637R80R39J431k61r53l04j837J030q90Q57R89J561j116
-698H17j852M55K35n06O86J4l37r34K002k25m13K819K094k380k209j081J9R59n38Q44k71r64
-676g66m34O30k33M97r41J488L90J15j298o6k14m39K63K70N02J706j304j374j01J107J397
-655A195m41j552J217j24m5P9o83n51K344J414j281j052M69j257m68J006o74J065j746P47
-635c38K12j18q4P83J405j842J44Q62J189K042j109l862P16O9l34N95r63L36K091j007j117
-614c30J721K27k623O08J323k177O52j654J455J086J430k252N8Q02q67o9K037J05j740k78
-594d86n08k14J517ll00N83q45j011k76p0P8k6k4J732K051k589J124J634j170j612J051L38
-572I74j172P56o29j453R98L83L94J488j240k096K626L70K21l269p41K966j766J415K777k246
-552G56q57P67O14m51r32q78j4r28K045M26j6j051P37J015q78p95j097p4J072M60J025J94
-530A140j436r54l92M62N74O97r47M06O05p03L60j020J309r10J257k60L5r21j189J068Q3N9
-508f77M96N0k15r7m05M67k54K12j137n16J157R86l93l17o86J161Q9j272M52K04J205M1p35
-485a84j056L49L747l00j996n31k8j26m7k68k85M11k39K60Q71l72No30R6J75l0l2m18K16M8
-460c64N3n7O1l84M40J70N03n01oL69l97j24k03J324r89k11j2j8j16k72J379l80p56M1j299
-435a749J16l16K989M36J263j063k017r27J170J168m86o77L87l09j116P7J06J868k6j478L20
-414b64n08M3m45J440r64q90Q08J070m26j315K685r34r28K32j53N13p47J320j76k75j21P08
-392F73k472K783K570J719j067l015l321Q60J099J86j19M53M08l53j166M59K40J520M90j719
-372B28k28O31j227j28J646P72J153k417L34O35l20j693j51O69j73m82k51J009j444P69K222
-351A554k18o67k42L7j859P39O56o18J900m33k078J850j014J636J94j693N42j167q8R12J62
-330A05r16J382K304j470j711J831j548l15K39N39j701Q14J258o6j137J990l228J811P5L856
-310D112q27l971J207j371J410m8M50m77o41l47q81P45q28J720N56j03q80J735j495j406m95
-289a835K135J49j234L05Q10J124J664k095j823L035m2k141j296J285m1K94r50J986j312j186
-269a168J023P29O77K72j942L53j608J664l15r73P18j16K69m54R9J579r52J315j83j544M92
-248f5NL09R5r75l53J431j196j978J103R39K06M79m73R38J591k843l45R76p73Q1J076j915
-226a687R16L31N58P5j642Q84k9J057l80j187k73K115P23m87j357J058J980l157r05R73J65
-205b69k37j20R24K336k941K04K39J539j167k480J149J557k244L580q83k321j34R74J554l79
-185H81j932M89K16J153j75j646O84J319k385J65J682J400P45k052j178J166r85j334O21l03
-165a469O65J978j717N43QJ604L20k596l11K759n26j670J938q59m9L74j081j340R02Q14R2
-144C79j611J742J467Q37k275j524J600m1j392m05J172J818k407P90M9n76m80K94j441K070
-124F6J898n02j083Q1j251r50P84J56K5n80P26J741P23j443p68N10R89k44P90q87j671J268
-102C78q68n70J270k43p11k54J21R80J088r6P15p39j252m6J256M45J48j036n0k05q65P67K970
-79C203j134k336j169q6N39L84j134L23P26K1r60N77K04M64j132K38J500J32q47N92J572j994
-57c17J153k043P31K068o21k063L02o5p04J189l4J769M08j312L86R07k155j182L48K334O25
-36A724l299J890q66l29o31K959O32j214r78L1N94q34J28J946j219p63J288M60L160j192l452
-15C5j314J330L71j449l98J498N4R55j6j962J791j460J268P14l07N2k794J23J926r0j834l78
6a885L48J343j226J220K57j092J602Q61j098o14J565j271O90q20j240J328p88M32q36J462
26B38N54O36j186r83J101M59
32H19
##PAGE=	F1=24353.814575791941024
##FIRST=	24596.97802734375,	7686.668670654296875,	1.1288738250732421875
##DATATABLE=	(F2++(Y..Y)), PROFILE
-2014A406r74j173q9J77J031p39k79J351J280q51j832n88J090J193j975O37M11p81J751j450
-1994d04r05J778M31o84N24J684N57k981k159J252M79j342R58K914J143k000K99J228k011
-1975G61j646K205j856q9m03J28k316J941J184k359K333n55J533K158p29l218K402k198O10
-1956a14j363O02n60N83J268j081J249N94j231K88l39J97K98n55o22K79J92R23k53L33J059
-1935A747L2k400m03N30j80l75R71M84PK49q02J425p98j423J125P27k402K67J193p03j954
-1914b683R76Q3M81O13J203R78k74k04L45M67J339J127j575Q0j7k540k013M72R11p79O69m59
-1892h00J781P11j341MK8k9n08q16O55L2o99Q79K028m35p43j407j300P33L72R81q7O66Q10
-1869A515n24k235N74k27J61M17J259n83N0M22j050MP26j488P66K162K342m032m3J146n60
-1848H02j209o41J115J133j649j46m20J203j751K903K05k510O10K48m77k15j390J634J868
-1829A313l6j367J480J663J182k553j690m83N74p25R02mj363k07K219j33J367r43n13J084
-1809A767j123o68j105M04P0J603j232M86N60j424M21l78M16P08J539j283l98J694j183j156
-1789b82L021j940k576J413l19K191K54K24J992q06m109J370R59l94m58Q1J279j115j075Q1
-1769b09P74j791O71J133j212N28j9N52K42k390l71j44K920L70n57k298R71j6J129q91j66
-1748g74j54j329J233L60O94K04r8j070l84J223l63r4l47J946l68l89j269j8Q6J135M76n51
-1726A49l72j14q02J166J198j582K889n51l150o0J658j05k22O04m25k81r9k2R45N41j065M9
-1704C49k73k02n59K789l81k089J356j191J72j887J444R75L112r3r95K037O33j635j11k971
-1684D80j393l94Q74J806K53l749J935M65n84j50L09q04J054J319M98K87j989j937O46k17
-1664a291J76L00O49l56j77J835k43o82M93k116L033J00j541K86j196K83J705r5j319O72L86
-1643I02n93j319O0O92p37M61j173J768J020j249J856j818J100m58j936K324J695l081j092
-1624a578J882j218n9J007L92k9q00J97l71K7m23K26R03J353j375J147l77m69K543j008j710
-1603B60j13j245Q74j103J676N4j674m7J184J640j603j101K445j511n10J218J962l94n04J218
-1583B726p56J98j186j766m63P4j36o83P50J242q5m0K442J643j557j524k41j946o8Q31K833
-1562B288k552r00J62n75M11J482R7j582M024J460k810K9o79j900J882N19L49m15k560N02
-1542g68j19l76J373p78m57J852k061J305j370Q21M55r09mJ011K862J567k309k960j03K03
-1522g65J465q27l44r65n41J045k0q51K010P34k384L21R13q1J91l49j191K127L380j299k294
-1501B75O04k55k273J171J037p17J414P66l735K622J25j283j436O8N1J778j501j43P3J432
-1481G3J825j064k030K072J949k409q31K276k043n7P80l11q31r0Q81L57R68k783J147q84K08
-1460g97J96L642j740j882J959j867L59k260K425J390q97j635J808k869M089J632k902k283
-1442a632m57J207J484j371o73J2K278J986j019o52j708M58J218p49j374m48J396j74j821
-1423b039O90N35K15k73P80n83j209J056K061j900J474l73P27r80ok40j93r26L0K7J566K14
-1401F53o53J560n95j203M31j311J134j346K057L72M71K78k965J851K17j842J479J716j153
-1382A151j464k91q97l2J618p93L59J10R17J787j053Q20j290k343J393O35j177o60O8J016
-1362a26Q00p56O52j231K29p25j185R4K437n00J644J050k914O63n13L72M29J113j496j557
-1342a520J661R60P30j305o09Q3j448l75J579N66p48Q26Mj319q47J141K46J188J084K240j672
-1321B465k119Q58k05O80p12j29R06J878r55j631p4j504n73L48J225m41J376M27j36k527J351
-1300E08j077n38J107p28R48K162Q35r53j601l84m26j503K041O31r95n15n93L31R1J297m97
-1279A41m9K97J31J243k18r47q89q92j225J984N34K52J003p81k073K778j3k073K91Q04j397
-1258a099O30J394P91q54j861N19j420J810l6J627J18l130K062L48j498n76N22j377Q65N10
-1238f55J825j292q15R1L50J55K111J141j791j803J953j73K143k178j953J033n68J114o4P03
-1218A327j866J117L09J85k82j193J053n22P0p32r90O63L28k31o37J86L46r66K55J406j651
-1197a825N68M66Q27j474J287O76Q47o84Q5j73o00p43J852j956o35N47K39J042M72p72k24
-1176a78J544p61q90Q21j802O24J109N20K09l43j387N95K064k373J510K88J05j198k305Q40
-1156a008L646j34k075o66K277r68q71Q12j375q13P58M8J074j41j835M50J911J410j069l71
-1136A060j350j320M35P18P01J191j124l49J49j38J323J379k667k000L534J221l502m20J256
-1117I7j856P01Q3J672j105L46L99j346m23J776r28M07K55k42p6l67j256J746N28j663Q36
-1096d16p44J441Q41j317K624j461r84j122R82L21Q13n47J555k211m32K103q27P54j291j83
-1076a01N20k24K25J345J029J36j498J887j24k765o93j822J54L43J655l19J123l48q60J147
-1056H10r44p32R6Q05p17O48n62o1J719j327J526J899l610Q31P94j118r30J060N28O42j322
-1035C5n88P17J017r9n43Q6j04j042J018n77o09L56o32J467M4j282J658J754J92l732K832
-1014A968l141K018J252j319j416J33J534J480r21p05q25p23J491k48l82J017K249m74l756
-995g68N74j571L21J796m28m67J532n85J362n79K41J643k457O6Q73j758p97J364J211j600
-975b7K74J390J403J150l051j113L18P30k409r66L086k38q64J120R75j254j440J562L77k093
-955a070J192M83J519K349j032l554n09J807j094n44n56J189j112r5k68O36K0K65J641o19
-935F48j240J106J861k517o12k41J881j599L716J110q83k160k87J59R08j517k458K706k410
-916a829J111J66K030M92j827m93J7j15P88j198n54J707l50M64j059l04K721P79k015m66q74
-895h09K447j477j151J579K218m49q91o17j38J185j055j823J251J087R1k342K166q60r47J748
-875A213j187O97R85l10j509k5l32j000K59R0K42k0K105j692j289R99Q51N12q20P14j509L148
-853B122O37l216j32J290P2j052k26L90K19L74k07M54O1j963J65L45P70K8n51n93L91M81l0
-830a71m26p4L08p66R36J864r97m38p90l87k85j9l91J40R73K8O12O88Q9j566J313K19l23j623
-806a086j513J672m97Q09mJ005J190j117o71J335k091M93M08K67J092o74J16m05j37k119K208
-785B81M63j784L83J528j203k06k32j210J103j154K850J904j985j491J660Rl57q55J21J636
-765A461j188L7l87O98j621N89K040j470J829o84j267k152N87K432P37L83j998j003Q75m82
-745e84l4J160j624P89k58M88K533K8l185J706kj044L72J63k95j802J047k35m76M67J759j791
-723h18J34k37O49j50j574K434j348o64J519N26k52j397O03J92J547j74n7m19j746L18m56
-702a370R92N21J697p26j536P17J39q21l37N06J83n21L31j03L28L427J679k328k086p16m23
-681d47M40j008J208n71j127q61J054j4Q16j360J340J15Q42q41L78m48n75K37K28L32K249
-660A987j254k052J75J698J152r94j326R44l21j38J37m55k66K271J370j330j172R67j075j588
-640a270M33m1J422j584N15K54N5J68K10J242k391P31J961J2K119n28l820L88r2j7R66r81
-618b48J91K133j341q40J945l31k798J379J385k612Q58j644J068J159J685j968J60K88j120
-599f51O7J920P4j072q48r93P40J005m96M24R53j920r11O5N8K01L3n4J814K275k684K18K073
-576B291q14j816J095K86j569M56p2j174N44L83J295J468j292k909K787M45n23l130J121R43
-556a85j723K621K535k225l57O28N79k00j911j501J361o49J436L95j88j307J172J611j084
-537A008j611q23K14J587K18O83k62j924K55m15k02O90L57q25P6J072j165k50K19J154j929
-516a873J783O33L80j389o67O71m27J78N80R6k22j32j98J56k28P71q27r84Q63M12O22p68j252
-493a822J585kj014P4J344N59r89j261K65J15L321J78k504N83Lj37n8k41p01Q85k02m72Q39
-470C48l20K2o91L69K82j14j51m38K31N6N5n8J69o75L75L9N45k41J23M64o05L47K94Q70j713
-445d17p0J6J8l8K3J679r28j285J13o17K19o50K586R57J712j281k205j375J057O09j45p11
-423g33J256k40k054N20M23J828j86j376L38m25q9n69J155r78J90O97N23K9j193K231q26j409
-401h88O34R21o1k527L220l93j506n96L40j136L024K165J944r01l049l935K123J277L35j128
-381a37J142p23n47K96l67J59J139Q19j700l02L31j789J584J101P79P77k146O03L41n99j961
-360a200K28R08l70p89N67J273j707L04K251M64p22o74K6j017P76L54k076J427j6m82J204
-339G29j409J440L62j354R49j332p96R13R40o85J202K448j405k402K025j430m50J36P38j016
-319c97j68J492p17l76K483k889J93J585L106j596k990R56j098J124m60O41n30j44p9j100
-299i64O09j815K254J147j055l68J385j325j134j65J076O46j322J70P89J293J491k250j262
-280h00K862k1j919k140J725M33L59p66N54n75n24J078J035J63k66j786K65j359J472R7n51
-259f64J193j14n66n15O1J705q01J871m86k149O32J37N35L40j407q70J738r67k680J487J125
-238c95O2k10j064J693J978k821n78N47p31J458L53k209R8P61P88M1j229J57O57Q70m93q64
-216a131n95K455R01p10j388J578K098l162q13K27n2J23j57J231K252k764l42k36J882n98
-196G99k441O25J255j339L342m39k283p26O79J446p3j709N79n3O31Q28j605j76Q02j032M56
-175d34J025P54Q08j952p76J599j152k707L2R52J646J287j846J050M40P73Q9k106n98K801
-155A685m91j546J940j405k9J071j047j075M02O16l00j376K409N78J649j755k544K482j34
-136A130j475l70J066J202k722J138J48J76j494Pm01K040J963j129j162L17p99j101M72J121
-116A27l01j132Q06J448Q27j161q65L04M41p36N44l85j409K069j260n8R60k94o35qJ67J146
-94E95N96m89J083n67j546R72R8M87O20j148J12l12n10Q55K639j227k839n11J067m71l41q09
-72a646R50L90J94n4M47l05q58q66L01J314M63n08N92J848k597J251k627J582J739r49j397
-51g36K6J10j29P29j553J901P51j191L17J235j941l98m89J528J096k927J925p27l33j935L300
-30E59J502j086j443L63Q97r33J86J852j538o48J232R4L395r7l675j363K34O58l97n28N80
-9a56P5J520L9j319Q29j553R34R39o71N43k149k64P54q20j172M00P0J671j434J694N42j013
12e41J489J030j244j823K145r22O19p65j100R94p56M19j480J823J052Q4j280k12Q91L84
32H07
##PAGE=	F1=24329.498230636760127
##FIRST=	24596.97802734375,	7686.668670654296875,	0.99423754215240478516
##DATATABLE=	(F2++(Y..Y)), PROFILE
-2014A238n4j359r05N34J153l47j528J513Q37o38j041k04rJ498j151n5Q33j321K306j225j719
-1993a644J605J020m68k70K016J492l303k476J394J508j900R9K773K90j250Q88L22j954j152
-1974a010J910j797M67j73k11j659K062J994k586L17l4J800J263j047k005K376k364P85p99
-1955g11j058O33J695L88j780J299J045j441l34m51k41O95k49P30J15j096O83%j91O16L53
-1934G00j581n34LJ55O28N77M32P07qj553K100j059j295R86N80k266R16Q61l13j387L12j92
-1912a231L6M45O70J627J76k60L05M75J162N82p94N78K93k515k549j80J055p74Q19n09J698
-1891A109Q02j165J76k04m70M56r24o39K83q52J654J593k67n69j177j213L46K14O19N1P83
-1870F06N28r8j880K96k75M93j48J262k26p52k93n16N31P35q55o5K778K072l460j408J517
-1849H42o90j211l06J578J024k021P44p10o95n9L318m68k446N53M40j119J323j734N59K050
-1829I72K97j310J342J399J252j825k009p06Q05j228P70M76n60n90J992J1J570o36j713J893
-1809B202j158q63j363l69M16J510r53N60M22r88Q42k74L5J213J815j743j027P60q12p06L167
-1788B686k078k235J235m60K672n11n04K925q18l791J754J107m79q39J71R55j275j159N40
-1769a04K79q26O31R33j435O76P8O04j67k273o61P58K810P7p47k048J55N58N28n46k9Q1j358
-1746b026J528P02p94J520r4k013j69J346j340j85J68J772k06M62j082o03p55J545M41k87
-1726g0j09qo81P58J520p67O04N3k308k13J933n95N43k42p80j60k13l22J842O42j398R6K09
-1703C34n41j65K438r59r94J702j700n99r95J453Q35L061l13j352K349Q89j598j74k962j271
-1683e62l85J001J268M0l559J901O93n87n47M67r36J550P85N52N15j278j940O61M8J40n44
-1662g17J050o74j04J160L65j080Q55k147K623l53j244L25k58N85R96r86j178J148Q51o93
-1642E24k375n8J348o00K02o32K123J101k106J687j612J251q73q86K296J884k883j914J558
-1623C5j191M99R63L99l44m93P08j005j57k97N68N84M85j031J568l32r77J906n78j185Mj663
-1601a534J129n78J954l35j473n56J099J261j487n38K055j060p55J524K267j449j642J552
-1583A434j8N85n16j608n89k19P1p12m91K220l4m22L040K059k029j722n66k408J224R68K270
-1562B537k164q79r1k31M24J302l29j422K783K730k736n74o21j938J895N20O90q02k236j16
-1542a258K23l82J674J40q57J118k199J608j716J507L88j075j60J238K536Q22j864k330K00
-1523c87m58J095j279k46j99L06J352r67n27K309K17k480q1R64j69K61m64o56J943K889r82
-1502B441j999M46m84k118J063L63o91K392J045l499J093Q08o88j511O42J17O66j681Q53m12
-1482a154O6J956k53j624K035K038k180k752K798j443P90Q47l28p96j84J75N56N55k446R25
-1462d19r4k46L47K659j650m93J548j815j042r38K018J357m91k897K587k761L937J108k546
-1443A69j292l46j0J470q35l13n60J848J932Nn38k297J79J648n71j496l44J546q42j633Q05
-1422a475J331p55M26Q94r21q61M18J943j267J084p06J54p73J542n82r41j145R96o84J696
-1402C74m38p08J837m51q25K53j008M38p63J216J98P68n4j408J559j61j989R56K115m45j405
-1381E9o35l09j312J863l04K89M77J092J652r89P57r51k868K031O54j497o98n26J192O47r71
-1360c47O46q97M67j008r86K05J812l96J718Q31k930J831j600m36N56J425j289p39J908P47
-1340A518N0r79l56q88j38M59j125J290k57Q54Mj692j34R96P9J261P77J741j924j782J567
-1319A321n36N63l72n38J570K301j124j953L79j972p90P68J937j194P40M60L20l539K294j144
-1299e09p14J296m54L14K767J205k342j686l5p11q01J774M88o19r77p7R61n76R54l67l88O58
-1277A61O14J022j029n15k53m30q08R27K47K92J057n79k085K728n93j876J966m13j490k06
-1257a263J328J414n40k506Q5J04J405l15J115O40k217J108j85j496J92Q53j106l49Q39J840
-1237I46j321o55R85K38q22K071J236j925j382J935p37K211j789j873Q66j015J362K64K80
-1218H75j584M95P16P99l05j167J160p52k29l23l64M80m26k97o99M8L55p57K67J807j499L53
-1196a047L84J079j767J388J067K76j068N2l02l47n40J758l075P32k16L78Q29P09k3m0J877
-1175B104p82k069R08j686L00J585Q77j63n82j293O88R20k070J823P58P76q69l320J463L920
-1155C288q75k047j198J755J09j205R56q55j122K8Q56P16p29q90L92J105J049q62j76j072
-1135g77l08P25j071J521J500j344j32N26p79J040R97k154j054K140J193l049m41J194o29
-1116i02m71l59K164q74J64L43q71k59J400r64J89J154N99k4j261j329J436j35j395P61p00
-1095a334J244Q41q81K812j217j006r64O09N08j23k65J232j806J60J998j586Q80r87J3L48
-1075D76n63L39J522J423J41j693J626n80k741K22k101L20j43J237r2Q48o08L13P09q52p96
-1054i93k90N21m76Q82o86N01O80j487K931J772l233Q32L57j436q22Q96N37L50Q0j278K56
-1033a06J220M07n46l59R2j769J935j98j079q5j330J895k29o12Q69J911Q35l768L146l175
-1013i46J987K039j736k718J227Q79Q48m48p62n94k95O97M27n25Q70K260n26l202M54j616
-993a680N3K045p8q57R29p88J887p06K35J512k789J984P65k780l24K67Q22r32L99J570J920
-972C454J592l187j894K55J074j919k12K487m40j014P70P43j438k323J236J415j724J082J62
-953A19J697K817o87l906o14J494j449p8n99J121m49k2L23k90r74J248J661p99o30J276J442
-932B701l031j42m13K404j647K235J520j46k383o79J79R83j214k457K081k183K209o44J451
-913H24P71j935N92m97l43R19j574K22J546o26M56j745J364K642J37k371j57j482K597j465
-893a25M43J122J871j005j431K34J55J16j409p59J123R19m47k350K758r24p45J649j082KJ488
-872A603j39k422O17q1p91N39j19l25O82J960j716j145R86R2K05o52J467j457J930Q21k601
-851e46m67J013j10O35n25l65qP3Q42J102n43k406K16j24R02L88m16r69J039N25k47n65p9
-828f35J50l28J090J254q18l01l78J0m10l37l68k79N02J84R33K76M69k240J487Q83j89j377
-806d22j106J607o26K6k57J398Q03j823q49K069j670j38P47L01R00p2N11j155r63n85J969
-785F65K72k160P82J380j203m98K13j551R62q84K161K264j378j833J848l30l84p35K34J538
-765A363j363P93o8m59j062N25K322j697J674n88j284k068J8K570P10O95j173j087j89l48
-745g16L90Q59j806J036p84J537K411l52l149J815p2j313P84M0j328o73J060l94p48R83J515
-724A095j301m78q2Q54k26j158J243m62j54J418m91q82J5L58r73J544Q1Q97o10j499j20j85
-702a116Q53J20J687l64j015R13Mj112r56J129J064m05j746J89J164L483J028k205j793m06
-682E16p27j01j326J325o80j14m67O6R45J21j072P11k51R63m01P19n32l22J94p1K33K599j336
-659I92k461J039J548P53j304j080O64l45m45L78k61L48J485J525j176j490J550r66j886m52
-639a584N68J191j016k19K55L63O18k97J131l170K066K196r39J724J7l091K9m21M27J521j181
-618A88k12J870j594j55J848j082k144J877J257k725P69j556P96J039J838j488L52l57j453
-599i32M68J360K60l14j414p42J100K56o60Q63J247k539R5j82m11K62N5rJ678K443k655n05
-577b76K182l74j781R67n7j785L32N84o13J81l53K186J436j153k769J846M42j177j053J149
-557h6p98j576L476K195k113n0O87P04p6k453j201J498m59Q80J7l9j203J311J973j419k148
-536h80k28K79K162N2J08n72j683N95m91l90N39j18q92M3J532j436j342K009R32k017P80J556
-514E38Q58j353n81j2m22J83N83K25k00k80J17k00L5J099k69j214L35k24J344j293p32J105
-492c58j08m44M46J455J9j711j407J259n31K662N24k690J534J70j43o9k02j428J353j37r47
-471g53P41k28K90o88N58K16j56l05m06K09O2N7q2K64o65o1q1O94l8K56N10q32P96O96L67
-446A421j981J67J0Nj74M64J620j267j796R6M45N21j205K040J238J737j379k159j751Q26N95
-425e27L52o20J028K76k312O56L08J679k36j172L89k97j71n33L51o65R20Q73%M76j236J707
-403A246m57j220L18J804k05k466K932o91k605J48l55O21J787J354J910m51k661l099J914
-384a76J424O13k031J494j324m59J297j154p0O61J209j543m82K87n76J236O21N83K57j408
-364D59O18J84r32k138M36J258n56j037J607J198j745n3J769R71n21j025O6l9P86K36k866
-343a324MJ492K74K83j923J296L90p00J033j482q53P95J530o31J019K334j414k853K309j259
-323C20o41j25J227l41j434J996j240N96K305k457j193K780K695k012k210O32n98L26q35Q86
-303F77n7L32M0j173J81j280R85J818j632j79J005j039k88p00L53J114r10q1L51J192J143
-282A852k199k53K324l36j362j667J129P65M69p06n70L40j66J049J189l06q40j496J54j034
-262a664J189N10J27J354m33j177n99K11J990r28K046p56k390Q17J54M54O19j524j397K108
-242G11l46l101J416J118rj230O02O34K085k696m61l58k61K576rk155l53L64O89K70k37j097
-220a848J422L08o60m87m32K512P10j061j287K146K030l307p40k54N1N38r1J434J964k462
-200D86p86p46K342l15k311M98J493r61K405n1k099j047J82J234K93j303N62j40o6J595j561
-179b96r79M73N58N06J89J60R00j897J1J778j113l280J495J487L36M35j824J418P98M16k57
-158A314j946n72K483m49j182J806j271m01J408j002l34M3R5p30l81J880l22K850j382k988
-138a081K856l44j322k75O93O15k447J124M07O95k250m80O79J480J596j407q46N84l37j068
-118a128L57K036n32j626M21J044J153p73j103L28k43j252R99j26r45K305j694N07L38l59
-98b93k48k7R2J515L4q77J265l90j918K448o83r3R43j001J76l38p1R55K150j318l290Q66J521
-75A418j058j378j80J180K61N6Q59K90q95j624p62L49J065J000j02k60K025k623R48k109J739
-54A99J196j579p09K19J89N31Q84j468Q9R10r50Q4J486j019j36p72P8J374j950J606p74j4
-32e26j450J665K221j011j956N60J311r08M9J510j557m69J261k56L133J208l509j349j112
-13a185Q06O41m97n85M47J889lm75K83j658K29J131q69P66j553k68n17m37j571J177j00J757
8e92r81J293Q87p20J165J123j359k495K383o32M69p70r0N33j333M98j510J743J287j92j206
29d99Q3M65K71
32C20
##PAGE=	F1=24305.181885481579229
##FIRST=	24596.97802734375,	7686.668670654296875,	0.73532152175903320312
##DATATABLE=	(F2++(Y..Y)), PROFILE
-2014I15R31j507j458J145R73j17k377J299L45m01k73j09n57J506k93o42J219j792K408o80
-1994E35k190J196J551k36j292K158K360l106k181J497J910k258p18K002o88J10J179o22j901
-1975f94j81J275j639J132j30l40j068K350K399k996j255N03J285N52r56o55K057k258P16
-1956I7j61j174Q72K175m94k228J235J234j556q02l49p87J245k94K205p4k007J089p12j160
-1936a646M90Q35r86l69K2Q07Q13L4K59J339m92k178K865j316j092R18M58j552P30M73J23
-1915E35q03p1m98k54O31n10K165N18k50K68N31Q21q2K4J129O45k223k940m29Q79q43J080
-1893C23o57J295P59p45K55l74q21J296o71j703j10j24J653J046N0k62j058j069O22m92K38
-1872e49QR48Q4K94j072k18k23J152o00L85K58j405n83j57O80P78R2p00K759J750k501l016
-1850a836J979l72j291Q3J563Q36k262J441o16r79J154K251j126j964K18P69j489K466j684
-1831h59p92K307M67j238R39R65J232p63j681j191R57j266M40N85J92r07J617R3J832l05k632
-1810hK202j101p63j683m73R81J545p17l87K76m12J057k50j03J914J762k168j266l21n92p8
-1789e85L262j912k514J180n67K887r04j775L783q27l147K207J317o50j277L01P04j115p85
-1770d17M17j56L82P6P55j383M90L72O58m81j985n95J177K114n3j027j343LM92k28K35r2J99
-1747c90p94J220J105k431K708rk558L5R58j121l31l72J755j93J126p44m1j008L54O65p4l9
-1725a79j49m84O93J688k74j90l30j690j12J807j032J052n47o61p07j83m35K208N66j535J90
-1704c04Q30p69o0J819j365M34J666k232p11M7J126M93K632p01j811K618J266j230R0k860
-1684I78j173m36J037O52j69l224J967R32n64j158N21p14J938K87M44P09o94j772M70K37K25
-1663D93q88J080j045L3M64Q45j165J501k840K072q55L1l11P27J007p9j889p98J776R99p37
-1642D21k018q27J400k05k74L12K071Q75k828J693j382J319j320L98J977J785k510j552M51
-1623b14q25O57Q16N49p31N0Q60j533m55M75M59J61k27n60J440j38j077R98l80l51J08r08
-1601h26O37o80J743o23o26r43O95P41j308K54J577n78r61J396K466k251k172J568N47Q18
-1581A474L08j271p13K20m75o03r75K270R7q82L432K387k310j850q63k062J709J206J668j793
-1561I74p43m14R5L72J300q22j265J216L799j903j461n45j867J682L30J053q41j419o15N00
-1541e74L47J117L62r49J56k157J621j134J486K00j172J6J377K418j5k025j452L38q37Q17
-1521f0j263o15Q47Q98J596j368m66K042l22k317o75J132j30Ln13J06J418K312m57j868K89
-1500E89o07q71L30n32j89K580J269k873j99J033j95j416J035N60R3j667Q73k57o19P50L21
-1479Hq65J867J849j528k645J624j084J099J021k58q63k16j42K87N67j750J002j78n54O39
-1459a20J398r31K72J160j281j929M96J177Q33k8k163R28k034L425L06j794l12j55r17J752
-1439H3L7m74r80Q07J800R75l94k425m31J680l05p63K69O80j488j043Q37J596j491J150J042
-1418A162j162r42J47J614q38P05q57p34K43K339p91j458r48J496j146J431j245p35K384m41
-1398B24n45J95n35m43l7K47j97J118J46J87P38l33j796j85K610J99j178r18K53j610R91J44
-1376g25L25P31J181J432r20O86m25k905K072M58j396o99q12J234K72j122Q28o97O32j316
-1356a166n07N08J147n41J280O85k448K243k412q66N88J658r00K74J495N91n02o19n0j508
-1336a050J169O54k430J292O0O49K3j817K82R55K22Q04K33J361j907r01K120q57K5R8q62J951
-1314B074K607j257k257J006k031j321J297K231j518j07P84N67l594K199j087p09J393l61
-1296h4k64L296J397l669j189K71j117k71J743Q90k22p98j30O56q20p7l5r59J211J296J031
-1275B156j975l16K59M1k04M7l85J96J296k47j796K286j131J76K013j811j670p52J014K149
-1255A346p7k304q51J236P22o85P28J048j000M75q88j320N47J119p79j022P49J782j323p00
-1235a197J702K35j334J661J190j580j252J682j214K221j521j430P03q29J030P14l88j177
-1217g84n6Q90J207q1j424J265o79m67K4K02M74r75n84n49j70J23J41m20K161q92j68Q1J356
-1194F75j561J131J306N9j575p0l39j37k50J278k525J726j143p6K70J362P09l06K046m94l110
-1173a024N99j011rJ600J214o01p76q24M71r1j308J423J133J382l41l208J362L916j717j976
-1153B14j631P71J147p93R09m36j224j57Q81O79r82l00J65J52O78n7j63j022N91J004p40P39
-1131D25J165j490R9J110j699O15Q69j424j0L56J046k304P4N95M46m07o15J246o07O2K70l99
-1109e77L1J036j003o7J930J538Pk145j507J018r20q79P05o83J071R83n47K592r78r36o78
-1088iM79Q47j033m04R02j191P99J969k147L91n21J75J14q20O17J335J733K41j771J240q92
-1067B054k382J016k171L91l87L57J31N19o02J457J26r57o53m06J84J31Q80p05P33J82j606
-1046a708L452K030k816Q29j78j763n63M37L35K89J480j878l34J209R23l22q24J66j947K149
-1026I66N64j430o13n57P50m50J48l67J969J649l319L031k909J627K321j743l611K461O35
-1007A122j5l60r50j2K33n71R75m22M79K236n82k454K29r80K63J350J05j233K23m90K127r50
-985C23L03J424k875L432P27l852Q05l52j79n89N77J464K246J946l111k512K51J113j232M25
-965C34J872n83q85K18L89j205r15p28J586p38J12L87J323L298j74m024n63R91j808M28n86
-944a271R28M15k43J061j016j810J874J235p88K25J190Q65l191J63l83K609j124N45J785M04
-924C473k515j032K29J140q51k348J784r43J718j104O50Q21j901J644o25o48O55j738J147
-905d44R79q84Q13j355J474K803m80k617j67j811K237j274J804P41J484j595j858J113M79
-886A442o68j538J6J074P74j055k181L216q49p58J486q64m81J379N6k662J170K1J50O38n77
-865b11q91Q80J818j578r66J209n28k22o50K044r05M11O61j830p70Q18k93K193l86j419m60
-844a075o7J815J533j114k474L36m77J177K92m19r17J381M16m61n53j61j1L28J318M24p35
-823E56j18mN34m83n82m17o35J92K2J128K3Q33k475J119J522l1j012o45J771j255o32l75J557
-800E93M96k290r45K529j043j102J086L37P66O35N09j352j499P97J305k22k160J232J122r72
-780a78j167O28j057N61o40J118K270l71j861J545m29l26q76O00J217j443J426L05j430n77
-760f85N11K244j601J089k88j173k052K08K039L96J033k34j208q11Q0K89L70j543R40j013
-740a409K160K211p12k814J879k30j383R80L00j657J11M62n53o88J459Q66q10j067N77P26
-720D08l76o54P7K96K58J370j379j380J064L24j789J204M97J622p71j248j32j85N80j32J401
-699A055J8l61R20j24j357j102J801J938p46l523Q41J585L017K59j978j365j68j018m88j508
-679b304J282m07J060k57m17J150l62j197N93j69L73J20Q16o03J27M25p61J55K704j503k255
-658a430J549J219K42j394p09M34m9r51O17j09R03L84K039r62j987K062r19j715l65K80N11
-637c50k65j256L24P95J072p83J017k574K619J486j467J003N00j993m11o67P74K061j483o33
-617b31J350j638O99J533j947l98J580R39k601O19j547P87Q47J841q97N19r57j491P18M24
-597A49M99L95j764Q8P36l39k06O31J317k343J65j03p12K17N5LJ538K589k753q69J945K0j521
-574b63P35p34n19J90O82l20J69j309K389J326r18k200N31L77j527R20Q91j469r66L158J671
-553B814j921M7R49R47n4k576p68J056l02K04l62L61p64J237K002j841k322L41L62K559J11
-532B080n81p70j200L69m30m19L51n48Ro33J631j047p63J628Q63j252j497K381J417r11r58
-511b80o06Q3r6N01M10j28n41M15m78L22J278J91j354P4o38J376j683K94N43k53j26O33J476
-488A413j32j239p20K92j219J920P03k537K105L90j33o7j39k188J725j2j241O22j03Q82l07
-467A5J95l9j05n07k34O6O6O0j32L43m42k31k28P24k6K49N11j012J237R32j72j430J84k5l7
-442c8n66Q18J429j276j545l68J232R49j688J221J213J342j409j867j581J62J397P47o12j7
-422d57R31j927K86J84J473k32r21N28j31j77l26r52R5R62J173L3P10j452J087J3n70l93K325
-399B262k64k076K356r62k533J279l0K3L61L09J642J16j855j916J100J603R60k654J392j327
-379b14k45J678j594m42L05J471j305n68L81Q25O93PP2l56l28M28J89j170j943J35J608m76
-357h49n51J677Q85j630q2R26J201j69j242J65R05Q21K35k631J46J725n4j006k300J602j50
-336c76Q8Q40j685k25N35J736o11Q10K087j537l232K758j071n79p09J784J81k619K694j593
-316g24J441J777j842j900L082K721j955k085N20k02o19j090J169R30N63L2j176m08o96m75
-296i37K460j850l28P17p97M40j459J58J596k3k58o86Q60O07j924R91J564q69n75p62K61R01
-274H7M39n66j70P03n69Q91J166o67j281j235K3l26P28P85Q02J195r94j475o65Q93K152j354
-252E62J689q67k123J073mn6R57j239j837K283N73k951M81J196R3j477K325j056J746k360
-232i92j00j368R25K542n2k059j7nK07M88N81r89Q30n08p64k98M74K084K33j524j251K645
-210A082J903l580p49l57O52O63L3J482J679j947j127j265K735l23k073K95K026q47J283K03
-190A768j660j227l46J033N95r56M28n6o89K097j579j234K5J862N99o70l56R91j801R93J691
-169A508r61k425K132J330r53m05j066R29R70M72o05j915p4J648m49o95J466o06q01J405j063
-148a58O34r3n65j045O39Q57q13L966j258l109K859n56q85j90J42K35j871Q40O52J070k257
-127i06q86R57O46P66j152l01R02K08r80J70K651n31j881j54Q32J629n63j625O26r97n14J751
-105F48q74m32J892k100J091l11m76O04l77l41J837l34j173J367j83k532M034r21r06R79p17
-84G75J40l85L25J091J804j293l555J975J683j500k201L83J231J75O2J246p3j154j737n36
-64a544J71P26J599M53j803K075k082L79n25J061O61k209k62M48L41J194J207j055j742R16
-44Io27m00J786j17m11q29p15J251r07J266q76M96o20j12K413r77k230N57J688p70l07J106
-22F74j291m04J398l59K572K486l103j380k256P15J187l52j407J102J828j29M02M7j685n67
-2e22J243r36P35j067J49r57J296k272N26M81O93j79K80J224m10O85J086j404k523K380m67
18D1L62o56R03J01j507N7r91J364J239k64q78j74N5q
32c56
##PAGE=	F1=24280.865540326398332
##FIRST=	24596.97802734375,	7686.668670654296875,	0.33141249418258666992
##DATATABLE=	(F2++(Y..Y)), PROFILE
-2014D12J727j524j695J892K82R1k106J86J4p1K79l66m43J241M31j041J464j727J708q7k196
-1993a529Q21J851Jk492K192L003k572j656J806J994k591j200Q93j783J922R95j124j758N73
-1974f54M64j281J646k14k73p31K520K464l420j982P32L43L51l02J83J518j913M79L93p74
-1954d51Q45K302j201k328R85J107j639q37K41J13K92r78L506j85j966J272j598j842J71R42
-1934a249n41J89M77R61Q27l70l11J788j046k060L066j552q37R69M02p90K71m2M29j74l01
-1913A06q52K37N69j901K511P96l12J79M95M74o11P21J686R99j779l225n74P02q44J296r98
-1892c25Q00O71k85L21l65j003J817n06k089q66J375Q88L88L85N4j167o89J029j177J78l00
-1871h66R55l51N03j49o58k57J795n78j021P73j412P6r03M68P68Q65p08K071J483j469k624
-1850a239O57K96j081KJ210N58k439J804l62K80Q99J184j589j029n33J131j258K840j629j909
-1830b207K778M58j367M59M28R84M89j139j779J381q63J83L1P22j122J432K7K059j75l112
-1810c33K192j109l70j939L75R52J769p63j766K12L01R35k22J63K582J310k486j345j057o42
-1790a241N62L286j643k647Q90l96K472o54k761M145j186k245K628J460q59j679K76N80n87
-1771D01k29l3j39J056p34P72j205NQ30P92n60j664n80J288R74N4r48m66k4J85j040J051j31
-1748c45J1j37R42J548l059K621R1k774K30L23J9k70j518J750m16J410k89Q00r91r10O80R1
-1726a93m8m81j93R60J577j57N56j513j432J56J360j204J095l70j13r76J41n08J343L32j349
-1705a017R6J552q47k34J104j383J759J202k750J23L95Q74J66J938j169k199K588J551m96
-1686C253O37k570j108q43J191j1k94k378J701J051m57j834R47j91J735j46K14Q32k97j575
-1666a43M32K93K13r59Q93j412K02j8J019n93J985l274J082j651K257j129J106J276j285k558
-1646b264K38J810P95n45j206n68K17M31r05J313J707L54l260J992j235J170j621J600J420
-1627A443J491j970p27k20o44M61O00O98j168O65P74j832o90J524J8k49o23l38J020J63q41
-1606d45J89m76O34J34k35L62j232J263p32M33j344N40K70r22P65Q85j16q09O19K587k604
-1585b34p71Q30N40M25J108q32r53L43j005j27n38J390K32j306L467K461k165j906r59j235
-1565a235J235J721J209j501p36n74N15R1J335j077j418p6M259p38k002m89j798J354J4J312
-1545A401n13o54n57K54N96Q13L27q54o49j783J096l87J426K1j163L74J447K317l87k844m97
-1524b16J44r32Q23k89o04M03J101J628j435l24J537p85j909j338J320J15m66m50Q76N80J761
-1503A540J18j849J82o25M58k71o80L95J665J460k126q23O10J28j148J133Q73K71j607K88
-1483hP0l21j075L77N0J664J473n87j594J72j447R11J390j37r01RR6o37J031j375J417q13
-1461b35l05P29J94p5K45J040l66j747M68R23J60L22j401j121o66K867o92j107N62R0r57J822
-1439G50N30j142j184r4J687J683k80k316r61J273N4J71P11o6j982j152J726J524j897J438
-1419D73J059r65j177O9J049o98N53r08j738K464J672j081j723k15J591j527J065k061O09
-1400a489K154q69l38J30j24j080N06r3q38J325Q79Q13l9k97j381j143K682N83p29j100M39
-1379ij360LK82O67Q30J056J150r15P05nk545J770K81j035q31p33J091k38j106J007n02O53
-1357B16j462l37P37J035p02M77O93j493J619k736n0R4J348k81J159O14K81p55k61K62j661
-1336a203J748P53k126N99PK40K85j606J3J124M19M2l60J278j614P3K115r50m81M82r71K047
-1314A914K683j352k480J647j576j997J652K214j513p34R72N65k782J268r56l55J180m43m84
-1295e77L525J241m586j95K67j570N13J999J322j46o74o00L43o79j486N83p36Q57J961J248
-1275B610k550o85O66M63L83p06j139Q1J715J52j168J209j304K231J852k826k227k84j55K858
-1255A176L06j959p86J212K4j235N79J255J11M37j491j234N91J408n23j259M85J677j367q64
-1235a457K119L06j475R90R77o51j447J209j420K082j410q47Q23k0Q6J179j201p03p3M40J381
-1214H88M49j980J275k85o40J97P27O11j242j137L52j0m91O35q86J902j36p98m31J508r29
-1193d21N90J320Ok111N6j11n6j43O21n98J507j525k38q13K100J127o48J907N6l356o40L00
-1171a070N6P28J464r69q86j45o5o03P07J70O13J849K90k805R72L733k436j692j639k57J605
-1150c80o8Q16n1j028K09kJ086q89k24k72n81P96Q36n24j286J216J208K35p4L48j489L08J713
-1127A903k525r2R47o13R56j279P39j452N56O7J093j00o92J48l36K59M6j42K94R49r82m18
-1105f74K444K373P0k799j859N62j702J99K17l56P26J142l89K132p60q43k40L32J263j421
-1085D17r52P37o86J475J865k140n50j34K34m7j167Q74Q86K031M05j745Q31j068j721J549
-1065A094k034L26k84q49K79K08M43J584n22j150l23l0L90J49O07m51O51K56j540L146K254
-1044D204k533R74p10k146k76j4q5P44K283k324p86R62J281J5j250J64j312J490J392j552
-1024E21r83R7k76l98M54r99J302K407k684K713k523J072K171j257l165K725O87q19o52j232
-1004h39Q10Q12j853J034k6k29K413o60j774j24q7L23P00J12j489m28L05J813j111N00J499
-983A701k815M061P16m656K431q43j372o31J289R50K200J987k823k714K61R26o15Q51J382
-964B286p01o60k84K7n56K13p37o2M74j033P21M74L824K96l983m23L29j300L72p07J079R12
-942E61n86J814j320j852J339N62n18J140Q81K10l016L31l75K647l40q13J783P39k499j397
-922g09M64J397n54k351J873q8J117j355k36N35j187K127o83r28K38j430J814K51j123J328
-902E00p49J052K898q22k740m02m99J25r23K576O10J077k036j984J859Q20o97j399p5J097
-882B88O57j715j441L059n31r90J105n19k17L82K90r67K15j9J159O81j014j044K35J729j270
-861G3o04J404r42l11m87J924m06p15J29r21o96M2lL122K7k180j408k2K591J618j536j868
-839a169L63p64J432j32n43m49J494J48o59m70l10o7J108J567m07q60j9L16J064m63p60m62
-817d2q70O4k18J058j99J213k423M69K092O4n79l80J844j859r25n38J795J72k457j1J686l72
-795d16p03j96L84Q44J178J87r49m43M17M95q46j339J067P81n80k042J045oR6p74K27J856
-773B83R33j532P57l99k65j135J279P11j406J748O59j997l67O00J789j260L40J06j008j647
-753a811O31J153k84J408N94j332p27N09j49j54j246P27m61J857J974j055j991J653m55j365
-733e24J012O92j118J39k01p51k01J747j31k94j586J405M99n34l18o95O88O05J343k100j188
-712a511J260K77j533L25R15J947q84j026pj99L54j80P34O26K35O49k44j465j023K382K718
-691D350j396m747J731J467K215m80j618q84l3j068m00j313O75N3J542j54o41J239o31j555
-671a648O28K51l2O63P56q81M99Q96j591o6K564j714j439J645P36l32j265j37L34K80j227
-650a080M81N1J305o81K702r34k381K403r27j553j32Ol8L90j029J23N70J204j285Q58q91K275
-628A437L29j571K79J108j053j070n99Q11K416j634r57P85j216J220J181k815J649R37M35
-609A672k359N52j623J065P97J762m84N28j366j064M95n39O69R38j694O86K39o50L05J02J234
-588A265j792k50J17o10R1M6L0J442K723l011r51J478K42j131N12j312J542o1L61l54M36j258
-566d45J099J065o52j430o72O1q22J761N49j001n17K310R51j681KJ284J234p7k542o03O45
-545E19j11o33n91R21j62J074J733k273j814M85M38K601L96j238q52o57q2k91l07K0p47J070
-523e01p68Q04l89J4Q58J120n93j921J120J918l10j545o51K44l96L57N98k2p73N90n86M96
-501c36J377L75j358P6p95P80j659J296L95m43k49N45J429k1m62n61m08j650J238O48j851
-480a634J893N93j06m7q2k675J889J89j431O13q3J456J94l97k83N3p24lm7J9O8j40L18k26
-456e93Q5l34M57p3P3M75j087J646R75o69o24J58n9q4q28R00J261j053p85p01J353J387j995
-433a15J01J021O47j456j312m80m93J916Q10q56r32J478j297k1o9J189k46o09O91J1j58o5
-411b45r95r7K66J487O35Q35j753L89L97K23j142K500l28j679J907j103j959J872L25o18j001
-390h4o70J344M24p06o48k4J666J349l002R92q39k91J702j588p46J03J501j073m35M75K012
-369A462L93p36p27r81Q11J93L37j243j363n83J807j40p7J409M40j376J19J39R42J54j266
-348b86L96J619R24L75k356K93K100m82k475j215J648j294N05N92j721O14N5J593o05O41J847
-327B768j741l241K927r31j3j792K252O08l100K933j669J917J196j096j570K072L018j608
-309B930k355O44n3j363j199J461K030O06m9j037j114l32j604K872j983m24M86p14Q01k063
-289b460L54K169Q41j61j839O74n0j014J320P31j445L22j68m74J069J48l00J526N45j518O05
-268H75J039q91j592j059m4O28K12Q32J288Q23j669j408q30K287J984j859P50q20j340J342
-248E48k53r76J232n16j142J159J540k553o89J299L51n10K492k376J191j840Q8n91M37K142
-228A033Rj969K11k0L48M15J069l14k67r87n24p72J410J732m11j866j577L053J859l698j170
-207b436N75J162L77O6J321J577j286j305j523K650m52j836M7K219n01K09K80r72j326q22
-187a976R68Q90q44J06J30r61K214j397k22r76K120Q35j358p60J058j556J737J379p37j461
-167h11K485J050j945j055r7N1R26P25q71j795M76Q34n38j91R62L15j130J238j303J727l8
-146A015j293j049J128o1j09M032j396l188K601o23k30j37m71J29j559O90P20J382j620r59
-126i98L81l67k95Q13q08J110O50q32j93K987l01j962n18Q28K041n86k361J131j632R56K013
-105B057j680q1J216k416J692o83p76J466p12r93J901m28j321J862j36k575M374r68j319Q26
-85A306n31m5l23N75J169J719j142l633K496J618j750k562O81J155m0M19J353p67j201j473
-65i76k46O1K66K078J148l420J888j239k00R06M61L28j967m49J90N45J604J501o56k876R15
-44a38m15j096K189K53q20p43k66L76j2Q91r05J081p9r48J710r69j269O0J408n27r57R52p44
-21i68p00J579k07J990L559k664j493k085k09P74J22p57Q68J234l21J195j7j572j067J082
-1C43q94M12o38Q24k76J667k673K93P49j95K84k06J283n56P8R11j324k066K287l75M43l47
20B4J313l71j371k72r27J278R84k83k54m46q5r55
32a365
##PAGE=	F1=24256.549195171217434
##FIRST=	24596.97802734375,	7686.668670654296875,	-0.16570624709129333496
##DATATABLE=	(F2++(Y..Y)), PROFILE
-2014b06K179j358j655K585p35K31j201j140k93N37N31o44J68N23R30j255J510j329O31L57
-1994C66j706N72J860K15l598K171L240j898j002K210J975k880j459J01j591K254M75p07j339
-1975g41J83k82o95J906k73j92o77K441K180l664j804N28p02J257L26K09R06j446J78Q05l37
-1954A06Q86K186j642k059M81P25j717j83Q51M76k65j594M033k11j591J196j695r69l70o32
-1934a988J61P66N67R40J006m98j386J991j405p07K022j668o24J096M30j44j80o48N45M09
-1914F85m10j173J105L63k725K421J041n76m6K38K76q26J278K073J363j312l390p05M93o15
-1894d42J259j423N17N16N6L05q0r91J906n39j917p04J876P5k64O30L03j472J76J357j777
-1873f33M81o05N09n14L16O03q36n24K269j67k031Q67n85M11j567N63J11J204l07J004J340
-1852A909n33j731q45J115o12k25L21L82k621J982J7J182P96K49j613j01j208J186o78K661
-1832A633j642k529L229L72j665J2O5K77J703o91k143K098n26J41p85R89j199J466j65K207
-1812B847k74l280K122j211J76j598O76Q90K018j050l033M13R64M77j53Q39K919O52k661j353
-1792C80j082j140R64L194j282k362L58K34J230J52j305K720k101j311K766J440j026j926
-1774i7NN69J12J09l14L18R49j500J042j044p38J420J016l87j460o05J139m22M71j83K4l56
-1752F8N8j574J380o6l86N94P78K002k794J422K18k681L41l80J091l01j344J322p67J019K74
-1731B74J548j038j602J55L64o8q15K39J282J186k57J500k450j225L82Q16q67N02j00N00n52
-1710b26M25j118N61j44m57n98K293q08n25M27o72K370L93l265J561K79O64k9J127j528j798
-1689a068J513J600M30J310k049r70j577J470o69l30j326J208J031k20j940J805k45J117m80
-1670F10j62Q53j7j227Q93o3j69r07O45j699L89j06R41L58K066k995J20k81J739r69N41J054
-1648A614k238o88q8P24L36j15m96j68m75P65o74J503J238m73l290K434j122O47n89J409O63
-1627I17J187j379J78q1r74J52K72P39j598J356N56j919k58J942n59n14o70m92N92M80n42
-1606f15n4p95J481J02J7L72j606O90q11J267j693P45L25k18K95q0J96j81o51K655k545J163
-1584E9L46L92m81J565l57j152N6j481Q25j73M89L01j597L052K152j533j814q67l36L84K293
-1563B123Q93j305q22m76J032m81J210q78j876p26L796L92j909m20j645Q66k42J297L8kk89
-1542E76J5J35O97K60p47j013j248J90M31J335r4j040Q48J479J887l41l713L43m27p37J000
-1521a64N75o73j39R89J304j233J06R27j162j265j219P16M87o55k9J039n16J366N30j859J93
-1500f82n86J546o85j6L53N58J636j397j027o6K99q28J053Q38Q45j459m53L99O1j678p49J037
-1478a001J379J077L86o95p12k400N70J798j3o14O30N17j840J588j461J919j579M51N67o03
-1458c6J90j54J192O20j691L20J041l28M40q66k697Q27K515j419j069J257L36r36J958O70
-1438B170j911j226n50J615J907k30k056p47J08N30J022R30o12k335o44K194J174k079J231
-1419D91R23m30j149q9L48q66Q32q48n89K611L56j449j859J277J308j969O72k754L211J209
-1399A236j557k76n8J19j176N86M83o32O32J182N60n50o0r39n50J303O45j43j116J48q28j07
-1377a098l62J256Q20O55P52r78R48J41j975J284L95o83j120l70P77p62r79J066p9N00j461
-1356a273m72Q17J234n53k82Q48p32M13k041P37p0K87M02J869j73n39p17N8N20j455J598P93
-1334A269j523L47k69k15R06j179p49J219M66p24p07J713j286M59J633q82n91O84q09J907
-1314A669K427j359k485K064p47k518J677K052j382q85P69L49j837L24o95J67P24o69l33L216
-1294B528R19m908R57n4j577J539K084J396l73n92j106O7l03k398J062L91l83K311J470k625
-1274D05j374R77P28P36j412j432N52J551M62m10l62j059L676J846l096l124N17j349L050
-1255H82O39j602p52J389n56j902O41J091R30P10k040j115P61J625l78j339M41J513j531n57
-1235a150J803L15j387K64O92O86j708L31j174J788j424K07O57N43q16J739k034L5L91o03
-1215h45J223J328k452P73L39o59J88J114P59j226j138R59j13q12P52p99J181L87j428r31
-1195a400J436m4j43J001l7k189N40R5l0l89P9J170J200j752k06j338K279J261p11J353O93
-1174B868k860j480R28m7k45J541j141o28K53p15J42J817j40r52J934R05k351M47L326k883
-1154G19j157r88O9O96l4Q42K88o53L79j001J975r11l23q48m18J182Q69r25j041J067J085
-1133H72J274m88n95j410N46K215k850j302J131K19J716k201L84n99N09k76J228J99o63o14
-1113g05n2O59j83l38M76J286r04q66K661K892J24l009k094J70j564P41p89M34P2J193l71
-1092a67J612o17q20L51P6J602j291j298N10m08K060J527j705j258OJ78Mj749P99L92K439
-1071B243N48j644M40j143q23J817j787K32j09j015n45J27J375J206j022j262L5L01J009k01
-1051b18K01N0N53L46j909L348K018k286J280j231k469J4k83p25J794K178k562p78M20J395
-1031A136K86j627K05m26O65K021j521r70N61q32k41R2J33r99K942j922K222k179N07J660
-1011A713k68k296K616O93j485r73j183J368J282k161R8O22j268K995p51j332o90R02L09J70
-991C61q9j561o41J021R99j020O66J820k784M015O20m588L796j509k136l78K058J12J546J621
-971C929k369k151QQ11k28J088R79q95m43n86l88M32R84p84j336J585j398L86n48M415M37
-950C928l783k02m13J97k67j011J431Q98q12K453j173k028O31j21J8J806L99l98k578M35l87
-929i77K478N19j494J328R52k332j705R53J522l98k386J964M49O08j472r04j09L94J660n94
-909D56j314j54n79J972m73r48J476k76O43K706q10k690o57J001k395N72J664P74O15k190
-889f07r40J627J112N9j388n71J099N20k460M3K036j5j050L76k50N15o02K98L73m56OK077
-867A802N97j412r41r01J684q29J8J368j266p5N5J288k81j219n34M3j1j606J336K681M94k353
-845f2k115L36K252J340j717p76L91j041J461n87p42L95J497j99q56l56o16K08J611J824r74
-824A274j227m7N79J419l97p76n13r69K5q8P78p59J638k327q1K518M2k36k97J811k272p69
-802f74q39K160j07k288R25N03J58L2j069l68J052J355k36l0P85k11m44j344O5K47L28j02
-780a02j934O28J168k92j205lO89K319r43j84m83l29j384K246Q8j207J660R70k136m27O25
-759b36J148p89k28L86r08n41P29L30j362J868J125j403j19Q01o04n04j029L62J24J384J663
-738B197j367o61J026o40j332R62R00k86J19q16r93P21J815j365J59j849J978K32n57j40j051
-717i48O82Q90J227k581l15O80J14j037J79Q51J962r17q90J03n2K90j88p5J544O10O5l85j498
-694C11p82K768L305k146n439K587J035J262j038j222l58J28p44J40j189j10K53J598k55p48
-674f44J373q14j670M70O98R6J018R83j485O10J435k331m65K222j946k69J469K44q77j015
-654h98N87L11L78j294J23L38J516j444L094j122k220K342q98j581o9k4j51P50m24J07K97
-633b82R38j786N58P86J882q15j549m8J997q28j843n5M34K504j482j279O31k67R84R56k660
-612a224K432K37k36k161O41j521J461R96J660m86L33j485n79K6j139P56J145j169Q39k30
-592B96p45N27l11R93r96r05L09RP0M5M8J108K837l138r76Q35K60p50N02J69J547m61J69n91
-568H51Q50r48m59O97m92n51m24j196P38J119J75q6k74J468J88j408j66J510J527j35k513
-547D71n51M03J63j496p14J493M23R15J244k621o86J88M26K244P94j705q65Jn12j99jo64o18
-524a867J883n99l90K62O30L12J712M4k052n15K259K08j962p6k92m90O8P13P3p99M73l20L95
-501c30J374K47j201K99q16j39n77J450N34o15o16J61J363J34J17m87o82j581P39K19r51J112
-479b46P48o2j6q7k021J103M45j167O30m87J678O56r53k81K47p28P2oLL6j8K5j6L69m97J86
-453c87j7r0L70j048J944Q49j020J02J41p9j26r09Q23J139q20M9j082J546J681k179j270Q95
-431E12j09j626j93L75j3J345P44j242j179J535m51l85k85O97k20m7O48J09j36J95n90n89
-409i05p69J702J470J011j920l38N12J026j733K295k66j348J618j143j563K235O53j096k038
-390e97n76J304n51N79M48j091J526J634l115O23j58p38J467j183m91j73J174r08l6M51K845
-369B434K67j406j617j598J683K08M97j067q64m82J070L42R6J181j41r90M39n2r6L51j102
-348h47P89J946J124P03k192K30K409p88l758L97J837k034J44M99j235Q29n15J122n57N52
-328F55J703j973j445J397j048R66k398J784R80j989J591j359K037O71l55j067Q25L354j300
-309C029k557Q28j42j636j112J558K873O11j38q75j784k02k133K859k255Q0P2q86Q21j148
-289b137oK458J437J6k654J128l64m65O45o7j642R71Jr66J278m27J30L534L05k634K31Q59
-267A631q90j780m10j98J054k21P09J587L44k331j153l33L456J516k202n92o45k17J418k92
-247D51j789R25N70l67k72K290j982j624J429O12K67K195l280P93r87o9J62j22J548L9j893
-226a104L97J40O17L26J409L27j180j004k37j495K182J270r82j470j152J725K082k753k048
-207b950J958Q04K3j26R95J616m95j275j783K327n77j700J11J622J32o05K17k31j349q81Q35
-186a332J051n74o88L54m89J725p47M71j206J147J229j563q01P03q95J690Q76m04n20K418
-166B445P06k413j426P21q20O56R93j029j251M87M81n89J02M42J208j477J273j739K677J99
-146A646j968q85J094m81J050L482j620l183J869m94N17j20r72J89j327N56N02J611o09j002
-126a45l10j410J279J253j652N51R29o19o65L119P0j895n23P27K309o58l132J723j825J932
-106A058K080k072K60K16k543K221o47j210J974q62j502J622k95j152K886l40k039L112r86
-87A781j124O16n72l13j9N93J081J861r41l674K663J352j757k422N56J052m27J087J405j535
-67A263j263j110J51K9k03K256J874l419L28m17m05J705K4J61j124o56p47Q21J590J649k53
-46B254l381J063m34j557K405J22j148n88L80k12N59N37q50J599K26j185O07r35K4K37K55
-25b2k99j839J495p2j118J200J37J496M310k244j710j786l66q27J542J03J45L76n46J775k9
-4A721j220j077N26p76r4n9J358O22J539k830K90P83p64M19J82J048j384n10N88j023j130
16a791J918l33O41J69J052q72j061k11j202J339N79l00N44l29l2j452
32a341
##PAGE=	F1=24232.232850016036537
##FIRST=	24596.97802734375,	7686.668670654296875,	-0.55925858020782470703
##DATATABLE=	(F2++(Y..Y)), PROFILE
-2014f96K262j001j526L026j552J08j41k099o21J196O38k50M42l92J024j303J353r03l19N38
-1994b16r36L64J779M15l555J294L035j310k78K590J960l043j660m2l79J029j46L54j046q15
-1974f06p34q4J902j72k50q17K036J555l538q71q9j275L057k3jK85r50j84J045K00R39J908
-1952C333j822j537k19K53j883J007J269M53p24j454L512k44j128R58j132o42q34j258Q68
-1933a224J038L74Q50J218m26k729J938j147L27Q56j443o02J197M67L28n19j167N08Q71m40
-1913B75j304J922M7k520J769J217j031l66l04K87m81J734J992J655q99l421q45L11j95Q84
-1893G27j790P27L72O9R6L50p01J541p56j433O6J616o49p82Q30M22j915J521J488k226Q07
-1872C80n66l60J40o74R97p61j077K609N05j916J28J17M78j678O16j76Q18L35j65J273K28
-1851A251j009j819J806j39j53j042L45k051J660N11J089P88k98j223M48j421R52L2K022j839
-1831i0k258L047L38j886k66L52r20K223m05j531K517m09J62j561J052j173J595m45K275l54
-1811B263l466K157j353P54r01N30Q36K041j500l051L77J148k05j15J725K879kk611j342o86
-1791e22j537Q25K933p78j828j47J019m15J129j75K375k693r07K479J176j105j970m34O51
-1772G6O68J27j73P45M16j959J483j010j601K024J287m0j362n95P11j715J432O72J2q66J00
-1751D32j697J068J22q63J335P63K418k308j59L89k210K00r72J904l90q45J183q83J32Q29
-1731D48J916j097j929o26Q92k48q39O62J389O31m04K030k893p62M26M38k23m06k34J101K33
-1710E05N75j860K08p57R61j001K172p04p06k27N41K363o53l126K500J3M27l4L42j435l21
-1689b17p43J249J249J861j272q38k434J895j279l41k23M92Q97R3j295K529p26K58o54o53
-1669a52P68K43o68J638p18r13q32N20j898Q40r1Q61J118J790k286k10O01P72l32p4K42k539
-1647a320J083o32j92q0K22m0J51m74M82k48J768Q45j453k226J877q29k09P53P76j48J092
-1626A198j027Q87N69j502n1j67N75k018K328K15j865N03J796j117n41n03p38J19O29k94L35
-1605f69j012J905K4j49N56j237K42o73J013j449N91O76K34j39j266K87Q02q32J528k229K477
-1584F80K0N19j132J547J28j220n60j300J555m1k54K00j572K095J598n53j501o55M64l59K521
-1563B180P40j209r29j67J517j113P94k78k363j45J885J204j336j68j501M04l82J009N60N15
-1543A217K24o6q76N11L35q28r58o68q02J276J222j65q28J339J570J018k99l935R21j241l06
-1522a339J037J184o82n63M94P27p43P03L61j416n08p54k06Q04l16L03Q68j547J055O92j563
-1501a409J09n47K152p73P11J01l44J753q60j255n80M53m86R66M14J484j144j165O42M03j475
-1480h50p31N97Q74P39J181kj410l112J108J122o4L23J257O90k558J588j705K277k206J327
-1460D45L45r27k10n87J432J439j703J89J311n63M04m88k094O57K289j719j612J757N29q77
-1440A7J872N32k429j186m73J560J534k47j580k76j66K94J376R77r71k301O69J720O44k025
-1420d59N88N78K86p40m00l35j207J447n36Q86J871j150j865j892L414O92k484K22j023L651
-1400A544L58k097m11k60J78r52L49J208l12J29Q91l6p15L75n19k50L49M84L73q87n01j77
-1378h79J92p56J494Q78J02J79j088J472j21j403Q41Q64n93j535K17N78j017j136J029N66
-1358a16J25j353p36N97J582o3j27N56n73q38m51M56k14l61Q96K429k84j756p18K53P62r99
-1336i33Q74O98p33L99o47l19J534p61j092O47K40j330K83J864j304J60Q96p32l79P27n01
-1315d09J691J848j239k087J978K24k641J392J742j299o78L10R9r49m17j93N75R9r69N7K306
-1294A440O50l560J081m77n94J728J925J064p19m77j491j48J82j847N38J082j052K292J592
-1275C209k389k052J256Q44O53k040l46O56J065N15K21k099m77M346J987k748l853J039j366
-1256a579J863R17j201o14J787j056k227Q01K18J331R94k531l35P71J610k42j299O07J295
-1237A110j773K18R69J41j180m25N28J993j697j027j93J111o60J036p6N38j555K406k762J251
-1217d7O81j395M63K390k280o36J071l93R4J139Q62r84o21J024k24j127O94m20O79L62j960
-1196f28p81Q73O58j056N05q8o3k20p4J29j004N11J898P98j869j67j493K176J234m08N16J058
-1174B505j968r62L36j98p46R50q95L18l88j118J330K126r0j928J243J363j906j99K774k985
-1154d38m12k93J060K73j333J061M80k28L49j922L151j201l81j456M01J210L74j100j67N80
-1134HL71K139n70j403j313Q25K543k600j982R72N72K011k319M79m82K33l83R08L53m25r51
-1113a014K06R33k09q83P08J847p73j348K518K950J25k687j749Q9j338O25j866J270m66J035
-1093b7l54J139n23r20R28k00J746q29r94j09k82K359J067j192j337Q7p2J89j760m48J13L032
-1071A613M83j538Q2j117J91J745j440J66O0q86j126L31J244Q03j275j021K22M28J578m07
-1051A36m83P75N04J86k152L736J190j779J651j721k572K35l26j314K770J508k588l09k51
-1032h04J260L34j889J96N56O2K323j450n54Q62r65l34m46J069k594K878j045J473j916J12
-1012h72R46J118j540K408M91k132j048m39J185J605j666p62R55k535L895q19j156j405J763
-993hK34p1m10j245l34R71J08k99N8K280k793L691L75l406M344k305k103N80K028p35L44Q28
-971B132j777o68o62J127k05J124O98j289l96o77p33J719J165j017j847K422j116n32q06M443
-951C105L6l416R3p19J284p01j074J332N94p39K867o93k312mo31P50J996j90q47j846N15l49
-929i49J799J368j590N42J081k000j781J490J284k36k318J744P36L92j488r99n29J419Q81
-910H46m08j754n05L91J723j031K50O97J02L16K182n51k341n09K061k461N80p72J151M0k123
-889b116J400L44J288R51j564p58J060L23l248J596P24N32n88o30j24J007m49j07Q62r55L61
-868i1K711L54j722o47k176J634l46Q32J044j507K67P86O53n07j245j137P79O66j431P60K022
-847A699P70k068j511K52Q67R29j602L23M69j228J212r78q58J338J390m82r09k20r82O97J632
-826G40K047j256j625j9O33J398k99o16n31r92M2M60P24j831J890k164m61K809p3r2l53J715
-804B146k415k77n06J609j70j803J250l24M45O97j116j748J226J285n75J061J819p51j266
-785E87j412J071o52j66L60j034k9J823m83j464K73j26K459j29q45r52l90r37K531n83r03
-764a001J294J227k062l46L55O01l86k01K55r68R36M60j82k236K046J240j430O38R67q29n49
-743a71p59k58L86J019J277j545Q88J17p19j319Q99P96N79K65j315j127J749J669k533M98
-723C96j688J851R7l96n3j110L80J020J011k747O15k6j77j14L64K21J817q15q05J51K52L98
-701F42k62p00K508P03o78n28j526l24K774L677k803n380K883N44M07j211j135L47M41k33
-681A46M86j280p61N48J381n72q53J518r36q79k36J049K80J223J505k169M30J906k786r89
-661i89J689k067J036J100k32j236p08J224K45K52j265k89Q10J543j717K899j356j365J742
-642A316p54j646l93K03J36Q22J12R6L62N14k296J69K383J389j680j579J27K939j359k234
-622a373P34o0K165r87j768J082L55O25Q35j943K200l57r59k136Q52p09J500J234J628q99
-602B019l5j274j42n51j054N47R57l18M78n24p46N20m69O27qj364J17J029J59L6j1M80K912
-579C385k875j056J06K3m90R57J673J067r25K76j113J293m86j756L32n01K55O17r86K56L83
-558D35k08P81k41P37m84j069m65J527J760j86k478m64L67N64j572r39J356Q70P81O41k838
-537a125N00k1K89J587J138j964q37P29p51j77M14j686j46K292k78j572J060R43j58K563O72
-516C472k449j765K382N10j931N66j118m00j29O32M0n48K6J06K38J221o6q81O40p71r08Q47
-494b86J039O98p45r39m44J368J14L69k79n30j195N91n47l29L26Q72OJ4k20j216L64O63n02
-471h08M69q96J317R39j225Q5L01n02j1K8PL5P0j73J78N12p89k6J28KJ12r55K034O06j136
-446C02N87J36q9j47r13P75J004p05R24j414J806J732k310k701R85k20j5m02J50N40O34O75
-424A334j608q00J085M47q39m42O2m6M91N64J62j18M10l15q43j091R86K221J258j784r90K93
-402D37J746j957J665N7j119J353j117j390K330Q99j388k633R76J413k199J075J200j735J150
-383G63J707k980N92K26j153Q45o26J38l16N97p14L45L79L163K24j804k170j957J671P72M30
-362A32o71l43N0j40Q87r9J016q03n10P76K0j389M05p19J315J802J330J231k188J4K444r74
-340C586m571K072J941k298l94N03p14P60j072M39m43N33J649k217J48M76j703K072j998K65
-320i66J320p73j35n75J888J71K23m43k23L566j205k617R32l47j351r85J423L289P74k28q13
-299B925k335k70j975K412k732J451p50j023O88O92m96K067J725J14l137J847k87q45J37p46
-279e38l08J40k9n57Q46r63P94M825R2l642j63P38o36j738K02k02P50n44O62J721j13k782
-257a445m41J077L099R66k304j907n00R26J337p0j145j091J761L08j685K744j377k129J648
-238b28P97N83J535l775Q12J27l68O65n74O91k9j879N87M30P86L08J565O92j704o76j28k102
-216a885K883O07j429l54l93n11K371r73j732J151M98j69n49N48J720L41j059k239K083o19
-196B90j721P66J15R23j100P7L33j242l39L23J121%j250K01L02R33J43N19j241K89J517j330
-174c71m50K48k87Q68K82Q6J25J935M39k367j338J110j434J65J166j041k54k44Q22m08j18
-153a066K31J621j823J649k080L071N95k459q16P93l84J660L163j666k953M56j10J136j53
-134H65j370L63p96J96QJ697O23q95r56j969L460J81j732m47R02l07j133L194M72j809k32
-113C15M37K309n95l540K060j518K173K007j986N26r14k525K621l67j607K144r34j742J268
-94A32j05o45L798m23j988J533j069m50M82p95n16M91M10Q28K041p25l580K645Q51j582j951
-73f18J27R55q24J743J529j987j478q25O49Jm82J901K566l095q50M5k47J926k66jm76n87j561
-50a855J158J158J524J25l466J420o73r32J730kr09q18N66l03P40J87q00K055L16j221k64
-29b64r21J026O15p27o6j134J031R9q84n0N34J028M710j801j935j431p9m77J490L7l46m74
-7a9q23K098q0o02r25j35o16m41O70J376J509J143k762L71O57j159M34R36Q27k534p91l5m95
15a396j10J458l54P09O35P26j250r08M7j394J323J52m75J457k2j13j375
32h90
##PAGE=	F1=24207.916504860855639
##FIRST=	24596.97802734375,	7686.668670654296875,	-0.81817460060119628906
##DATATABLE=	(F2++(Y..Y)), PROFILE
-2014a019K101o43j400L159j780m18P61k331k72Q22P70N28L17r10O31j262R56n80r38N12o2
-1993a058P0J746N49k655P6K447r03L30K893K007k998j902R6K93J40p36J479q85j826q43M22
-1972a258J717J64n57j081J342P28k885L40q13P04K625r35o4k19l83p32J187O94J073J505
-1952C152j813r31j001J17j107J140J594J35j156j212K684k77p41P81k46p20r72q28R01J272
-1932G72P3O57J384k49m038J670q8O45k84o91o31R54M14N60o45j463L05J142k65r48J983k17
-1910A040k028J409J253j477o59j163M90N55J954J358J797n64l330r46K73K27J88j836J459
-1891@K09j22m71O99k09Q47j067q24Q20J171j297r83J121K65j750K375J421k333Q80k60j168
-1870f76J014j499N58m50j861L093R88j454n65L83M50j351N44J2J02J019j040J038P58o04
-1850D59k197K253L72J89k220K6r66J327Q57kP63l51o61N85j336P32P26J086k184j640K506
-1829C24M56j827k63Q59p1q8l07N22K143n34R7k213J084j126J640p22K256kl529J778j350
-1808h73J170j27J71Q03J709j973j624j83R10r74j56K494K616m28k301j363k82j347L88K153
-1788G83j05j117n31J671j620J523L81K697k465r69J911O52j066j807q10Q04P96k0K70Q75
-1768A853j93j882J786j107k091K170J582L51j349l86N3k174K578P81k65j385K81j493M36
-1749d54K19j260J939J006K640j849j744O84j461k02j166K169n13j98J156r14m60J130J806
-1730B528j224k005j335J561o44j48O79J257l5l49J954k945j4L32L54L04r11j034J612J021
-1710I58N49k434J80q60J829j116J697n60o73p64J478K258j659j564J867k04J42J56l79q23
-1690G8M17j098K96R96K016l09p40l144K319j695k61P11m39O78M46m20L090j245p65o22j264
-1669i55Q06L86j8K261j288j693r00O81j577J498n92J136J164J285j273j01R97l39L76l45
-1649A509r57j524J430j075l03K31k04m9J61j27j36M31K115N85k178j424J132m40j11Q64J33
-1628F3p13J301j271J386J398j878j78p04K81j880L251j96j965J291J228j504l01m06n00J42
-1608a155K24l76Q86j233K058J0o50R00n21Kp09L43r57J51R18Q23l29k255J47J775j78l6k007
-1585b169K938k33P40j215J143N41j049j254K11J160j97p73k3j192P07J177L43r64m83R37
-1565C45o23K257O83j187r77K65J889j468m9N37k534O68m55J616n99K86j364J41l78N28R45
-1544E26Q83P75%j857m3O55j201o47o2p75J197J065k08o25J745J772p7o37l340J279j926J22
-1522a379P39J551n53q24j66L56qR87j45j618K96l87r35R35J24M89O94j952P85L83n48m04
-1500a580l86J966l46J202k56r40J740n90j640p90P28k07J044j74J781o93j610O36O34j163
-1480f44l75K98J53N68J622M24j967j462J250q92n41J913J358O45k907J185j495K144k569
-1461a292J946K22j058m93n26R28J855j590N2J582m99K72k34j157M95J948j779k154K043P05
-1441A266p91J414J33k522r56P1J197P84k90q09M6M03k44J149R62j156j814J541J159J58j794
-1420i3k59PR70n0q37p98r05J592J41J806Q68k500k326J21L747o0l018j64P74L788m36k368
-1398@o15l18K45q08O3J666j72j52L50n93o03J025j28m01j45K92O16m04r76J90N05q00J469
-1375C06J046m07m58j042K034o45j055O34J425q46j972R98P08o52j584Q37Q60l46j265n11
-1355a935k58J860P18O46j37p86j350N59o2l62o85J135K783K16k471j210K33J006m20j44L40
-1334c24J55N08r04Q1J753l89r27l70l06r87J636J465j605l33K95o78j66O91k14J458J083
-1313A922r37j171J206J138k323R42J329j455l86p5j3k61q23N93O89n41j053L70O78O66j061
-1292e66N92o49nJ721J491M25r77k46j752l18O59r10j30J411j183K167J531k061k432J365
-1272A33R18K26k671J376K18J022L69N03l478K81M242K107k148m079J279j083K35J257p52
-1253d5l33K201j490k208P59O0M69J024k798J488J46J351j54j159R28J000j946J041J81k04
-1233C11r40r68O57K728j339k173P26L43O90J390r14o0j988K864k949K548P08j918o56L346
-1213B406j814k287J868N1j4P99Q31o63O2P45k05j328M81Q1O04j66k356J60J63O52j863R3
-1191a700j7K280j070n38M22j271J515J325L35j831k27j677K296J090Q8k31R06j032k12j12
-1171C39l31l85m53L5N05r53o23J549K133k0k070J65J538j448r49K246k592K68J68J598N02
-1150A222k593J114N47J93J21k234L999j697l82j869J158Q71j94j040R80M08p55K507m35j966
-1130d5j235J119K677k108j450P53k23J849k091R75n29k99k57L45M43o0j002L22R05l3j362
-1109a306J226K131o60j653J983K480pj887o49J48j951P71k792J918p96P48j69Q44m83j234
-1089a338J396m06J615k45k19j122j73K397O44q08q06K65n29L20j333j928Q42K775P3j491
-1069g1k06q55R39J388j002K16J81n23j357M47M95K30j175l65L13K52J864l25j505J596N28
-1048A065j33k023L748Q3q24J909k098k295K10k03j309K790P19k373K78o42R29J69j743j39
-1028a882J404k86K401j318N7R11r06o31q16J786k076R05r0M48j809K4L24K584r82K076L7
-1007B161k687q50O08M95J895p68p63M80k547L540p46j059j048J197J26J13o91m38m58O23
-987h17k01N78j218K389k556L440j26j990M484k877j449J334J748j428j056n1j110J040j234
-968a100J624m02J049M99j679q13m60m66K590P25j446j561K851o23j513J17L478q18k910N23
-948c35O1J077r38r86Q38K83l25K960j51k531n59o78J336J779p94j037q74N47j61N42K112
-927B166j372l44J186j534j501J595Q13P6k121J091Q18N37j392o41K3R67K10j13j890j012
-907b438J043J182j041J272N4M89n8J282j30j572l6K380j951J06k527Q84n94jJ682o57J191
-886E60J645j618o88J032J4l026K090o06Q88J87j315r6O87L59l20P10j416J069L018j2j972
-865A190k04k368P78l6J578N65j615P64J254K08q11j005j665J163J333r07N0J123P74j492
-845F77n82J70p32Q73j253Q47O00j371P71j292k09J629J145p34p55N4j153P26J465K231j353
-824A754j848J72M67Q84j12l31n81r16J41J118Q58k627J554j904m53K720j94j51m52J694k478
-803f85M04j79O21L7j047J071p56M80J257j010k152P55J204o30J542K481j122j747j212J555
-783H67j403n91O42k86k48K099m27j410L11K18J218P20r87j459l73j71K004j282m80Q06J467
-762A235j974K21j20L83k23J6k54m34J810r3m85j242N64R70j381J238J004p54m09m30r09K71
-740i96P61Q94j215K052q39p74j202Q90K74J371N35j611r87K521J312l360O75j196R63J72
-720B40m5n7r79n2R47O68k294J221o48k78J232J18p24J576n52p62J35P33N66n04q53L011O47
-697C346j364o16j548L30K351L761l132m669K465J63j50m72j854J389P10NN50j410j356J123
-677c78J125j155j018J682j039K94o76J053K12J273K120k686O5K242k880j468R89j139J415
-658C1N91o22j077m74J285J86J6r90q78J435J315j473K144j428j46P55m10j190q92K55L51
-637a216N92N62O2P43K5k752K40L299Q32k149j564N20L485k295j166P31j09J376m54j894J302
-616A70N72M29O46j541J929q05j563j485J93Q45J126J230J657j523m66p90L01j028n19O2M09
-595a51P86l93n83p09L86r2l2J031j181o41K113K69Rj45l92K840k184j124o19m26k30J808
-573C40K657M52j331P02j814J522O1k532O4p10R91J669p72l78j43n25J256m12J88r60o53r36
-551a264J352J907j41k286l8K38R71q75j017K95J039O72J0k821J502NOQ50J302k031q49J374
-529B01p45j18P79k064j66K169J50j722J509P66p11L462J220l016k513K242O08j415Q97j771
-509b38k52p1M37k44j55n41N10J34R35k09m94Q43p38p77J389M96P61q40j078j118J501j27
-487A24L28K32k11p70O16j361K46j91Q45R3K0m59n09k35P05K49J40q56M83Q57p74M82O5k19
-463a00q4M9J3L6J41k64L54N82j203j37L05L06j94q78J858K84r77Q01J39r0j34r18Q09P99
-439A497o93J784j614K031J503k450l818J304R53P33j087k77J043j47O43j710m03O55J155
-420A102j277m96n88L27Q04M69J89r9N23k27q19q19l18K689J495j282j485k07K284j728O42
-399A179P18q77R19j076j316K185R83j619k364K033J630k487K07J654k036O97J542k509P88
-380B51K03p31m0o58Q17k13r1l19M84K92K913J62j775j939r12m11J836o7k39L65N15j318J348
-357D73o09R75j485P8R28k5k353L83J21J514J277J478J857k317k57K146j110m559L299J836
-337C650k274o47L97l57P11j459l72k54N90J575k466J392L57k383K563j535m17J205J52j926
-317a498M27J621l64N53K56n91L541j403k705R41n53p44q61J087L278J212l01r38k708m36
-297a86j249J589j423J286j533l51J137R21r29J684J695N1l336K485k07j359r2j040Q57q37
-277h37K81J70K7m17R29M841r6m348m90P32k28j385J39r3K18o50Q57J646m08j809J54J096
-255C29K356M20k162k059p18J314J105L70j24k355J796Q70k836K949q53k443K041R75M16N73
-235A964l478Q26J346o08P97p82l38o6j878Q02O03O77L73J503P10j728j88r2k355L327l16
-214A099j637R04L36j266J310O68j585K86K97j55r80L7J685J116p06k804K077n55j842J494
-194b21j551J554j296J02L51p71nJ36Q93O04j170L75L57K21Q34L30j242K64J185j020p8K60
-172A12K8k06k64N78K89J212L96j957r18J052j592k36R34r19O64p55J150k97l63M94J238k041
-150a401K125k103K927J034k695q65L71p0J749L133j391k678r93L47J328k36j703O22j92j70
-130h61m27J476J910n54j535j524L941q72j329j023L12k0n62K488P53j769K16J40J802k56
-110B306l254J757r04J852J753j411O55k008k459K933j6j799K050j017j808J068L0k7M269
-91C970l40k100m3j163M67L36j070m08Q52J79N65K121n84l216K403K36j349j217m66R01p58
-70f84J749J602j911j726o76J188m8o18J214L094k794j379K31p8K005m86k72j35l36j813J476
-49c97O83R48L19l239J880j079p0J049N30m02j514J40r3P08j81p80K403L07j221p19p77J365
-27a40R46j224K77l73M88L5o13j039P63M04M775j273k040r86L70M02J077n50n44j160j047
-6a452K113k44K67q19p45n14n6J018R63K190O62k494M00L54j469N60J669O73l465k60j373
14b022L47M54J065m11M51J010O79j284j152K97j320J171j31p99K157M12m02j424
32i02
##PAGE=	F1=24183.600159705674741
##FIRST=	24596.97802734375,	7686.668670654296875,	-0.67318165302276611328
##DATATABLE=	(F2++(Y..Y)), PROFILE
-2014h38J703n14j312K986j242j332J443k194M29j01R13J205K12r15n9j238M84m49r34J27
-1994a626N27k58J832N97j812p41J790o69P71L123K037k756k213R6Q61m37j213K283q13k447
-1974a068o22P19J352O67j030j447O07q8r10M77q08J888K035k000J28n77M24q77L55J252J218
-1953A695J001j724k98j742R52k90M15J857k92j558j167J861l58m26Q48N45r47o67k92P72
-1933A85J472k36L91J424o2m393P28J289L79j229M70o08L95J80M83n06j447k2J305J94l22
-1912G0J208l88j132J119J054j678q91j753O69J490K031M56J744l10l054r55M35N48p34q87
-1892i58J562K3j09j046M99M27M0j310l20J320P11j837l97J316l57q0J504J254j943O05J49
-1871A053j589J535j758m85j8p54K261O79j072p68M0N16p10L26L29m52J643j051L9J103n30
-1850C37k030K457P84P75k623j074k51J535J242j295K60J01k18M44j164O49J344J56k604r73
-1830b148J679O74j376J28O41R60k458k65L175J575p73j28k781J097j148J618r87K286Q38
-1811B607l200N43r86J259N38j53P18J100k382O6o42N93j405m56K817K265l88j800j509Mj102
-1790a513O87O24O10k96o90J998j498M47M36L181j739j028J251k0r75j519q37R06N39k01P72
-1769A135O69p00j204J691j293j265J110J765P52j459m3n36j278K979K34p08j742M87r18j21
-1749d45j10j469K264J482K683j544l077J070o21p62p79J775o81M12J174r28n98J169J280
-1730B295j411j819j414J733j112Q08O68Q66p55P0J459k817P77K40M80N80p96j483J187J498
-1710A054L44k663J89K23J424j206J352m47m16j171K027K068k400m2R29k73j54N00r38k18
-1690A82M95m60L44l14J492P30p24l224K346j843j59J389j394L45Q13L92L413j683j712m01
-1670B7j832J209K31M79K500j575j886j122J074p75J625j414J645O13P71j28K19J248j457
-1651A452P49k84k127J4R09j391K75R82j051k33k63L81q47J247K383L62k293j127L15r4K91
-1630c50M30l58l19J182k169J739K206k003k34j103k27L03K596n14k425J956L08j504K08n10
-1610g88j06J95M32o52Q74j708K247R6j316J347Q5k89q02k50l74l54R89J520k89k299P5J780
-1588D13J30p50k030K641l72Q78q23N73P76o27j535J293P40m76j017k70o94q25J896L18m18
-1567a79m04Q64n59J741P30j237q94P46K179j426j086J225k349J233k433J576J9Q49j203J39
-1547d69l28M5J216R56J174J65k296j069J299j777m83N66j63P69R02k87m67J964K034r66j498
-1526A287k141J472j853J6QJ720l35p33m16J039K20M02o05j708R11k71j137O92M05N88N12
-1505G3j648P22m86N64q80m5J209M30J359o36j133J537n87k174l92R07JJ290o47J480k09j674
-1483i39L27P98q66k07N48m58M83J604N97k374M87J434k123m88K304Q64O16l071O90o45J557
-1462A138k759K104K12j096L15j42q86J890j287k7J760j82R0j20k46M59J461j727k394K168
-1442G31Q62o33N49m98k073l07O44M20j10j53K44j24R62m65P01R66j130j406K022O71j08j494
-1420B71j022p56J457P30j254r52M86O87R19K307j68l465j266J084L186p55k778k44J542L604
-1400C613j188k357q03k40M75p16k32J656j82k92k63r48k88J730J75q46k13J27M87K60n90
-1379f35l36Q38r16J474J239p28q82p32K237j126j071Q57J664j369k157J751J108k4j750M65
-1359i3M95p02j124Q6n00R47J524J604r41j129r20O95n29m91o87R04K903R39k454j892%J249
-1337a16R9q26o36J056O01r56N36J686p2m58j312j096N42J924J049j879n52pq72k51O65r7
-1315i72J273K46l68p7N0J816j664N42Q39j847k87k44J44K49o89J209O01j107m76L72j650
-1294b040R68J325M19p09J47J620P76l67q06J51k029q4P38k29p34J499q25K090J325j672k505
-1273i42J208J024m23k296K055k93J219J52M33l589O14L452K033j666l742J443o82j470J586
-1254A16l77J86K412j905k244P54P09q83M18p17J628o35Q45j32r76J234P37j920J715l68o22
-1233b5o65j418J033K666o11j878K80l02J867J788j536p22j666K058k039L250N06k402j757
-1214a573L961j187k740J795L83j14J83P24m02N91L55P1j306Q1N60Q91r07k606J258%k46j159
-1192a387R93j15J876j616r37P10q47J840M91j06j689m79q32J694P91N54n47K30l47P78l42
-1171G13m77L4j191M93K96j049j08J385J858J1j880n91J412q78j826J960j186J21L73J388
-1151H58R06k962P38N14N43k48j374L877k238l98j641J279K65o15p67K125N16j614K010k16
-1131A558k212p36R34K554j578p07P01j291J406j663J579m22j001L2k47O36L57j038K45N70
-1111c23K95j168J777J769n70j706J129J549k80p44R73J26k981J271l509K210r62O43R2P97
-1091C88n53j238J209m15J279K28O47k294q5K272L52n04J22M83j155K45o98j469Q50J654n24
-1070G94j535k73K09N53P78m49M01L66O7j397M03p3j095l42K04M32n3J606J32k708K299N69
-1048H88m32j557L141r48N51J852k266j681j82R9j097K217Q4j820O27p24O04N9o66l05Q08
-1027g48n41K517r09L31O89p42j027q63K349j461q70P51p25j449K50K39L148n91J620n68l043
-1006a643j74J129l77K359J89l91k98k308K800n14p72n47J59P5O16o94J20j006N70J73O58
-985A24j155R21j601L232r00j113M493k969q79J959J370j974k080O65l07O88j344J741n13
-966C58Q80M51j565j330j33K49K316m6j931o39K884k59k254R06K597j741k257R97R28M65j001
-945a25q65K69Q8L08K708K45k600j036m04J666J415j315q77o5N88L6r04K690j055j154J244
-924H57r68j083J333K98N03j799P5P84J014j201k45N07M36k10J28j656j606J233M37J95J271
-903C03k40R08n47J53K86m81L98K260j353l61k015p01P27L86P81j111P67J925j439n35J025
-882A136l72k194K004j596O53J091j408Q5o00J149k12N51j917J951L002m48k170L12j856r0
-862i29j78K026J07j518J553J158r6r18o89k178J320J753p9m91N3M52p40N39K36k400J609
-841E90j158P21P05j422K35j319P37J417P58r72m81M21j203M26J331K364j445j885L37L46
-821E03P4J73l9o95p18L50J689R17k972J001j663k27K352j93k68n41J670k611J240n0n49L68
-799a89j33O08r10L44J651p72j914O00J207n52Q79K706j352j719j174J787j871p24N66J82
-779g80j94K148j85j185J13M66J29J403q25j543j06j63J509j944J47K8J828j645P35l03L67
-758@J7n03p16O80J994q41n86m97m18N41r07J261Q14m61j98j17j433K60K96M72J11K141j558
-735C52r07r27R26o15J952Q27j654o18K889Q59l664P00n00o10N10M40j58p05l84N46L99r71
-713a313R71q28J81K048m64j736J117j41o85Q0J311P27q88p26K963N22j775n39j364Q53J579
-692A893L532l036l809J695Q4l51R51j787J262O80o6M63j460j690J554R55j853j055J690r12
-672a260J331r22R11o9J123K624k855m19K375k551j724J76P60Q47j28q88k35l93O09O4k2k01
-650h47j009J106Q89r39J141j122P47k32J16j08n05j84k59l3Q92J21J204l86k885J104K921
-629A732L30k212j062N32L278l263Q31K83J86Q07k86j833J210O70K61K56j301J649j111j677
-609g20J83j237J922O58Q84J647k116q26j26P86j158j12m24m40K130j453p69j95K01O30n09
-588a044J361q56q03K552L45m0l31j324K407j195j104j137r37O87K080L054j98j555J309k346
-568I25J256O20k715j46q55J542K479o17j059m31p59J330o81j13j217k53j484J104J927J23
-548I76j763Q27l45J098l91r84n98R78O04o03j693J318K64k94K79J197j975r34J775n54M3
-527g75R78j355r54J549N50r03J614L12j345M149J601l570k812J914N87o42R29j955j18M0
-507b06L75o67J35p35N18J36O76K03l23O86q30n55J631JO58q83r96j007R98k26K23Q78k15
-484D75m33O73k076R30j73N72J43Lm79k29o42M65R53l50n08N0J52O01K45l67O4j16N6J8L6
-459F3J91l04N03O12j650j26M76O39m62p54J431r1n89Q22J44q9q3r39Q44N04o95K582j675
-436A354K088J036k631k911N31J971R31j658p52J347q75N85j368k11N02J460j542l69r94O10
-416h96Q72L78K02p5M91k95n78o77j222K779J567n39j812o84K450j162n47J566m30L72j087
-395F73j172J937P87k039j007K142J579k428n27J898k207K32J198j631Q31J52N12k13k054
-376a337J242R0q02J73N24J73K143L7j349j097n12n92J583p58J35J128Q23k395J640j286J202
-355G65j833N60O85k93j454l83O66J301N27J462K406k433m32J544j266l057L196J506k007
-336A460o35J22j29P92j509j274J55M62J447k697K261P33k188J841r34l34P03Q28k147p2J306
-315A91q67O76Q84j74L268j807l003J056n74k68n53M04K898J895k24j289k917k54l97M27M77
-294a51N26k116M60J771M78j305J361J466k78l284K984k96j696l6q42J254j586J168M15o34
-274c41K61R87M059k08m581o74P98J31r26l33O0l75j02J052J334n47o85M59Q22J196J7j806
-252E98j142p35N85P21Q59P92k306O36J354k959K534n27k651K364J218N8m89j691k68K499
-232A450p49M58o40j287L18j307L51L74J97N41J239L84j220K08j33j799L108j313j521J913
-212E72J122j112m57J792j358m97J98lj166l64J314J733k87l120K104m80j596J559j294K94
-192a046o39N50o25J39k25N86q4J122j161R87L05m45J254J53j281Q11M13q34K99N11L77j292
-170a25m55P08L6O26P41j670m90P47j415P2k4p98J366j80N73l59l24Q27M55j357J658k041
-148a429K794J297k705q75o8J14J671L214q74k442j398L00Q37k70j902Q26K11l75k41P92K966
-127B443r7j957j307L709j685o09q18n91p4N31J629Q42j679M87O4P18L53k554J048j68J221
-106A506J321m76O07k829k429L135L50j696J704j082j556P28k8O80M201j09k169j356j179
-87f77J350J46j272K04P03k7M00K060m39k660J854l19j207j73r51O56R1Q12J572j415j718
-66a010q33J699m9q07O60L297k543j704N23J53J954p78n97j5j9j786J960P25l3M7k649K128
-44C23j485P30N55J509k06k386l35K84N98m98o94K485L06j250p49n99J047J073j273Q78Q2
-23C95m5N5l12j449N41k70M360o50j885m93R42J020O41j238m47j628j187J926n40J222p96
-2A62j092o54N53J175N48K425K37k016L42j63j633Q97K152N86l784J83j753M70O33P13m86
18e05k80J316J149r39j828M66j105J062j01j370K499P94o98j528
32a068
##PAGE=	F1=24159.283814550493844
##FIRST=	24596.97802734375,	7686.668670654296875,	-0.2382027357816696167
##DATATABLE=	(F2++(Y..Y)), PROFILE
-2014b96J123o77j138K440l45k104J878k132J152r21J031J536J09m19o83j317K73k98n40P8
-1994a250j32m04J846N16j164j288J374l50J072L148J971k392k527j29J485q14j614K699q01
-1975A246k410k86P47R18J159j289k059J9Q36M80n47k16K104J430k999M94o34J303k96j487
-1955a487J655J324L85j600K46j964K304k71k72K052o63j652j693J243l81k74J274J006j074
-1936A58j58K8P60J437n08J04J337J12l979k34K158o4j675J529n81j21k36J9p8j066l54J451
-1914C9Q20K9P8m56O4Q01N96j606j133r49L89J352K052l45J496r9k618q21P74O73j522P9J416
-1891A109l00J66j071l46J053o79j293j12J464L03j924J012R63j252J254M45J026j048jN98
-1871A367j675J654j846j254L09P70J599l53q23n26r22J096p1j05O70p23K062p29j189J368
-1851F79p13j462K384J121J400k672k441J94J944J761j764j124P47j7K14j009O24J803l02
-1832A367k660o40K61J012n03Q08m49J831k744k10M167J282j041n18l224R87j293J675j161
-1813a053K419J740l090n68m76J102J019l68N76M16k588J624r82L24r56m95J879J821J49j276
-1793A217j927J71q90J168m08Q68N96p95J988j104q17J52L495q42r98O37p22q47j128n38R45
-1772B21M9k07J055J88r76k19J218j422l42P8J873J179j727K59q00k68L210m67j242j787N59
-1751D32n8k37q86j628K322K077K468j449l998J566J10j341j80J242r76Q99J163r78n57J235
-1731A226N02j564j401p42J204q18J040P58K53j516R60Q06k232Q21L07O10P04m25r64j18J425
-1710H36jk308k1J601N22j219J154l57l1j503K207J723k777J220j8k14m66R90j338N2K69K43
-1688E64Q67j060K78J698p73k773J976j733j03J918k125j67J162R99L348j936k317j32j496
-1669a805J388k94N78K303j426j090j013P53m76J700k067K048j40L76J018O59J446k343M97
-1650B112nl002J296J80j563J047J715j788j87r77Q70r86J614K385J23j885r91m69k6N90j3
-1629D0o28P12N64j890R56K589j877l33r84n59J852K121p21l079K400p58q28O32p94J20O7
-1608c98Q50m89N04k410K410K43j817J667L85o93p36o71K11j25P86J711k12j786K42J173l
-1587H42r23k107K001l82Q50j23J5O90Lj294J700L00p69r69l56m15j229K864m08l19l54K47
-1565a36m30J235Q91j360o62J270K426j187j845J544k147J723k250l76K96J393r85L99j48
-1546c49l75J353P06J294L39k169k250K127j694p05O73L13O09P41l58m13J913K228j327k543
-1526A13p64J408j734J80j080J760j4l16O1J946o4n55j013j345Q61m69r56M49L75M94L04j032
-1504a391P24j237J254j118L81M79J101J249q60r13J119q15k728J428J09J72J482p75O28J40
-1484D29j341k25Q37m16l20J044o71L74J100N72k437K271J316k541O1J601M2P68l062K27N80
-1463B09R01k803J693K66r23J602j63k649J618n57k79J812L22j97r5L85N31R84j571k326K096
-1442H56J074m68n36j371j118P70J000o01j132P31R22p68J389m16K38J000q96j284K197L54
-1422A941j76j278j387r61J136J370j563q15J581r0J616K473r24l771j32J090K497j273k122
-1403g88j6J650L071j825k101r65j27Q51n82n06J247k60l01q97j57j86J679M73j035k75r2
-1382a142J25R63J79j269J239j249J537J410r17q94m81K146j344j154J290J381k018j613J965
-1363A54J497O18j647l3k32p52p18M71k31n04K065K489j598j501k40O70q43o10n53L78K687
-1342A567J662k081k403k17J472M39q35j675J356O31p87O67J454K35J82j880j929K032J895
-1323A785P35j958n62l20j063o79Q55j84J193o28M08Q38j020K159q04K68L53k285o59j82N53
-1302a197Q04j78J395M26j499M6O10k327J33K767L55q14K64J362k07j052K52N48k397O75J89
-1281A55j12j249J316oJ986R74j208k345Q88J206j089j148J534p02J513j7M0k501N19K346
-1261B100J752j648k821J581k35k284J207j83P66K299k210k280Q78J346j038j540J817J428
-1243I35j177J66k00p58J317N95j620K050o83q43l67j806J254K040L74j259k16q69K669K220
-1223C822j793p77j413L26l71L383K31k890k742M118m61k028J208L36k66n18N87k37P52K5
-1203A292O83r79l45P48J388j565k663K168J33j579M74J270l35R63j777j007P94n24K053j93
-1183I99m92j355r42P50O53L32Q07m29l78l22J900m80o29L32j260K26J48o51j3J294J298K5
-1161A813j591q46J203j79k554J850M8j73M74O01J088k657K23M29P92o82j92L489k688m48
-1141@r02Q66m42q04j47K786P24j835Q03q9k041J12L04K095j115K01N78k310J155j193J910
-1120F56o1j673K58o38Q86P45j196O2m4O68j72K031R10m65j509J1L61n71N29K662%l946K079
-1097A583l803J847r25Q72J57R10p63j063Q26k42Q66M28J327l375K87J868J94j62J118N99
-1077B549j869p1O5q23O81P76j040j558L82P41k79N1K21P00N90P07j234L47j65k396N97J41
-1055h87M27j85Q20Q44k174J013O48n99r89K039j327J891J367k210r09q36N57j058J541j84
-1035b11q86L79o56M80K07L39l04k00p78K617r7o0K48n24j378n44K655q35j780R18j026J40
-1013a296l50L92K183l00J192j283k592P41N27r83K926Q52p2j116k251K167j67j59l37p58
-993f84J71J128m71K50j623Q44M58L67p13o11l97L265j583j107M454k558p65K419J041k360
-973A525k274K713n26p49j148J423m61P52M94j125r70n05M78J636o91k349O70K592j36k616
-953a267J267J804k299j343J197J483j03r22o86K0R8N29K344L98k463j520n1J812J012j593
-933b83n48N46N30K43j645K541p28j898J267l97o82Q17oR18j418j113Q43J614j022J00P99
-912D78J14m79K29j449j634R80l35J746P45k23J324j055r92O85O21P21J918p47p56j573j244
-891i26J605J27m6j043L27J724j161l75R51p97j147J739j691o00J954r60M75q47M7J81O14
-870A51k370K604K736p72k297P71j250l93p17K115j46j149K440M55k79o85n21k592J524J570
-850A195Q56o57j041m5L9J596M38l775K545j500N19P99j392k00n30R30J042K87j167k09Q67
-829E97j232L8J355K366j726j703K18M79m89K70R3q31k92N50K019P27k949P67j447k27J967
-808E50m5k38p32J463k769K343k81j549O10Q04O6r08J89J830m63j471Q19J269r69J07K496
-787C121j457j116j244J745k130k59j68M68J54J888J08q88j11M28o17J779n45j156K70n57
-767b87J051k398R06j082K311q06N73k68L33N52q12j624J565K127j556n49j58r28J78J54Q81
-746A63L27j90q4J26j736O98k27j75J363J862j627q61j048Q45j331K028R96j493j07K887M00
-725B816l433O17L46j672Q6Q75l00l10l73l35O56N6O37m70M36K597j148k222lL07m99P4J811
-702E49Q09j316n82K463L96j748j81q15P91O86L112k541l095R92L05m12K143j459R23M25k75
-681A170L71j303j601J363Q33k442M19N03m79J655j019P54n06Q78K860k581j086K298j835
-662B52j688k79J931M39r02r23M24l3k67k93N45M49q44K36L18k76K38n47J007j025P60R31
-640D53l06n00n13o62P17M40J415o60k254J459K217o9j993p45P09K377m064L078k01N01O47
-619B046l51j967J176Q48m8l20j074J344j293r27J147j484J662K57K17J586k542r27M21J366
-599A137q11j36p24j128L231j675j740R48N8O51k51P98o17m73K427L38r6m94j795J431n2r82
-577D5j256n53J016J649K995p29j614J855k254L73J096k408m17p20J905K865o20j674m69q78
-557B07J103r23p0r97m11m39l4J472N10j011J511j058Q13j55q09j231Q10N64j104j91N90O86
-535a67m80K3Q67j742m91J117k47J80J021n23j481R37M99N0J810j06j968M470J711l902k686
-514a108J434M64Q1Q38j681n6J32M27r45J82l47j8K41O80Q61m19K93j088o36J889l21L94q14
-491D83p60l03r3M66M16Q81p78j42P18k633J659o9L51J57qk72k44q46J08J412r24Q7R1k24
-467d67J484l73p89L12j05N6K1L6K11l23N91N58j995J7N93R16p29m87Q59m85j03P66J38q9
-443F13j3q85P36J69o34L291j637J877M09k832j474M2K382J034j985j282J299j401M37o15
-423d69q5O07J269j568r1j014N13Q75K90J85m6L82k85m03p42j181K329J320K60k021q09K156
-401A472n31j512K274K38L0j243j064J783M28k681N23J876J249k272p13K006k449k21P52m77
-381e32N88M61J930N5l530Q83M09j382N87O47K8J020j98o00j35l50o0R14j203L91J691R08
-359B522l262J668j802J652j388M57J27p20m39k92L96J110k92J305K638k403l74P64j404j106
-339h43K470R62j498m11l15j6J039j222j465M36k03J195k811K659J280j796J001k49k25L48
-319C36J379j484j266Q52j153N49J308N78K879k261l305J476l13k17p1n35K147K687M4j653
-299A977k988P09j70r14K159k05k344Q18K437k7j643J105J171q71k834L299n36j908K40l96
-279i21J031k028K314L17j115O16J171K882k44m234o98Q72K75l38q03q2p68R12J077R06p27
-258D15K7J140J43k69j79j196j88o69J19N4J185J495j922m79J686k705K326n03k530K146J562
-237A658j35j050n99j090L294q05k85k12j668J010j054j66K7l76N60P94j38l79M06k10p31
-216a149K564k093o87J803J818o37k152K338j002j068J31K35r04k26M27J796J29k488J543
-197C78m68j148J155o05j168P44M80q4j65o18J004j176J520n53Q11L97j136J449J09j398J344
-176H72m56p47P93Q66O73k176l33M91l02P70J222k034j00K58j201N81q53q38J809M77J11l84
-154e01k04R93k88o00Q07k122L142J195k561p69n24K25J532L247j84k266j225LM6j45q92r6
-132a187K23l79K73J80L569K65k118j204K760k191J79j36q59p61J386J065R07j425L89J41
-112A077o80J125j832K39N17N76P59O12L51l122k201K870P12j330J080r58p05k89k92J491
-92@L604J81k126k123j122K015j05j314J073O8j51L99J916k92k161J041n92j303J248j014
-72g58l0R41k74J612n66j390j205J703J05r86L07L099k209k189J091N71J528j151q69J01J88
-51c81j474K446J162p75r16j665J917j726J232J80K471m5k977j057P89N41q08j13J931L92
-31A124j234o74l93J48J029r02J702K38n44K34nj639K03k65K832J2j474R4J530J229J05j766
-9A584j82j875j194J692r79K058p35j031l45L38J129M03K025j20j289K10q77j695J588K319
10C024N34l483L8j508K89P50M53n82j456J519J984m56k065J38r42J149J04j827K149J073q61
31B4j531
32a507
##PAGE=	F1=24134.967469395312946
##FIRST=	24596.97802734375,	7686.668670654296875,	0.28998595476150512695
##DATATABLE=	(F2++(Y..Y)), PROFILE
-2014C61M92j053q54J746N77k527K139k291J696j414J057J474O2L20r83j676N37O8o54m5q44
-1993a812M25R83K87p34j727J200N08J342K720J702k023k690l93K096j205j810K637q22j694
-1974a010j30P24M45J464j029k955Q46J990M8j334K87J901R20l800Q60l53K015L30k364R24
-1954b21J299l46j467P09q89K858o87r07K223r22j316j667j83M24n60J548J067q24l5K17R58
-1933A279J114p84j25J184K03l277m99K193n15j166J856n36n32n87r17N97m57j84J461J145
-1913A453N0j077l96J371M56q4j464j466j5m3J306J955q77J072K2k066n46J217P42j825L46
-1892A31J147p60N98n69j088J249j231q14j45J025L8p68J655L48j807J778n02O56J62o81R45
-1871A367j526J463j875p47k75J878J168j285n25j01n87R19Jp83R67p20K232l81k361J609
-1851D38j035o75K189J319J796k432l781M22K435K342j483k404Q42n8l0p77M97K111j2k219
-1831e15p29j04k55O13J491j970K284j651l69M244J379j427j038l399O24j465J935q76K437
-1812A209K104l053j214k29R85J174l26L20j25k437K721j184O3k06m4R10R41P98r19k457J98
-1791g71p70J541j76J93J386q53J748p90j759k61L456j05q99J70j317p28o50O6Q34m21kR64
-1769H56l98j043O65N52j462N98p07J993J641k005J57o43L86L388r88j774j606N16R39r7j456
-1748d88j926K072K608K037j542m306K054N00j779N00P82j369J142J096j094n32J434l90j619
-1729h20p10l92J182k62P58R63m99k239K161J50j506K48N86N77Q29ll78j207Q84l31j291j16
-1707a416K323n49j118R41k17L68j687K017J181k833K267q13O2r45J625j561o2j7P40J414
-1687A720j004j216K447p73k229J479j400j30K305k384p29J344J307K929j998k432Q1n68J152
-1668i9o22K24J747q47j96j022K80l66J818k376K156p24J77K063J050J534k804l37K99l359
-1648a404K082n90j635J763K279k306J25j557J146m69J357K080j90j191p33r85l18P16l70
-1629b00m84J387r0o60pK308j645o01n02l50K371J774r00l671K682j718M23P27j183K41j64
-1608b62J110q1L14k907K077M31j780J512L02r78n36q29P67P43Q19R82l37j178M32N96m27
-1587G70r95j993J331k73P10O25l89J79P96q91J686j49r87o55r7n37n11K909p51o69k82m81
-1565f54k90N05J099j470l63J862K695j098k058J481k084K167j824j975K02J789p09Q17J77
-1546B69o78J276K01J151M44j755k744K572q59n69k11K92P48O54m04m75J534K262j156k832
-1526b80j25J154j621P13j458P35N33K10L14K520k29j200j464q35O66r39o18N92NJ16Nk68
-1504a474P60j682J412j130R93J30J143J065q20m58N43j200j313J858r30L67J451p91k13K32
-1484e7q11p39O49K78m97J440o73K23K59M51j444K852Q99k330N35M78p58J147k862j42J778
-1463F76M52k687Q10L03l21K493k39l765R55O82q32J607R58n64r1O42O66N71j341j957J749
-1442G67J331k82j594k402M10J701J275j582j872K170O74j650J623q0o8Q66n59j311K218K48
-1422A883j82j280j386n4M44J281j731n87K012n41J970K481j260l645J24J154J782j565j222
-1403c22M2J614K334k222j699j134L4J139l46p55P31k87l14p49J143m93O88Q96l29r00m71
-1382a400N95O04J095k386J816j670J490J465r74o44n65K133j354j029J550Q43k724J6J220
-1363H1J609J286j265p29j053l33j21M80L6j504J889L167j882j906M48P25r19o96o32j53K227
-1342G55K190j585k615l06J602O32n54j331K43M86l51M15J035M54Q61j922j531K039J754O44
-1322B915j924o63r20o55j163R73l93J302m7l90J431j724K171P3J45K0k334p33j013J111J500
-1301c18K37J338J99j686K89J020j447l19K191K47q39M56Q79j325j199J932P00k562Q36j35
-1281D94l39j486N94J231J596N20p02k043O42J396j679m57Q40p59J758o4n89j090M46J306
-1261A615J534k138j527J591Q4j936K06k93J310J848k339k110J174J670o61j463J443J368
-1243A376j269o26l11j67O61O71j138K074q30p35j25k063R69J222J433m71n64j350L154K508
-1223D419j643l81j690j437J479L206n0l359l489L753M45r60P68o0n46j095M68j49M70o5J605
-1202A689m37m90M57J833j974k461K564L54k894K104J244o66J42j571r00P47m20K139n05o17
-1182C38q80n07J112j94k47R12k41j82q41K687o28q81M78j291j67J98k5j67J199N62J34j292
-1160G7o93J187M10k542J247N78j39O43k98P52k090k28L89R06j118J103K929k964n39pK05
-1139a92j086l44N62K682Q51j744n01j47j362M86l1J318n57J023K95k403J211r68J433M59
-1119I85j755j20n77Q19J067j310kp67Q63J060J957n1l35j179j222o98O3R37L894k06m236
-1098h13K887l714P54l67J142j77J091j047q20O95j36O70K88J602l671J174P85O3K80J736
-1078B422O21k528n43P70k47M48R9j310j245J160N79j043p12J132R92P48J257q14K81j66k275
-1057c74J65n0K41k47n9J571j247p48O95o08n25P84l00K129N68j932j49j569J205j292R43
-1036g99n5Kj76n47M84M13R19k87p28m69K177P80r52k75k62j604P7K608k23j871M65n9N24
-1013A42r69N00J186J1Q59j942j341O89j24k62K654R81l4j788k218J567K45P29l85j378M17
-992d61J437k96J35k005J126M09L7l21j081L7L420j871j496M259j962j069K657Q57k509j787
-972d84M152p81k099r21Q35k22P50M59p48o52p38N37O60r59j211P23K064k79k463J240J001
-951H64k129j84P02J648l90p90l94K87j2K53K024L07k167j928M63J524N68j559j98J094K62
-930B45M92j162J310m14k136Q34J15m50J99K61R53r90m02j07J584r88M15Q97ko86J28j442
-908a346p24O40k48J714K12J5J528j376j937J091J410R77J548k19r90j500j528K220m8p06
-888G33o69K92R94r78j80P77j244J20J350j291j946K179q1R20j13j847L51O56k174K380K329
-867B558q63k294J057n81n08j235J857n4p05L080m06m28j93n75k822K112N81J568m32j881
-847a64m90O54K325O84m281K723j914N14R01j252m79L54Q89N12j77j188l4J273j229k96J614
-826I39K168k263j228l34J093l83l03o9r19M69N60K057K99k639R39j194n73J629J70l0j118
-805g30R59k295L210q61j811L40J637l94r02K05J761l6r70J004J104j531l02J865j376p1j070
-784b64J167k322N48j131O57P25J331K69n71k42J25j021J723j96m39O56j023O28k270J250
-764d00j608K077L55j19l05K15J405l87k477J535K163j942m39k61j079R2J175P98k14k84k10
-743I0K83j569J051k26p36J646J569r69o09j686M82q16Q15R81j175M24K620P7k851N13J217
-722A131j260j720J078m38J53L5j060J359o4M70l3M20L090j750k133j413N26j88K31K011Q06
-701A251j690n40J614L25j144M14k45K76r3K575j813k731J072N04p21K781j114O72O8m78N21
-680A504r75j533P87O99k517J848k35l27J381r29O08j039P97K650j929j931J963p95j498j39
-660a610K077K99j626o01O44O14m76j436J515P21q21l96k00K92l26j54P67r00R21J602k42
-639F64o21l15o50m32J038J143o83j559J513J680l15j604j039J243J195k956L446o16O61P45
-619B538l38k249J220J049n01r26p77R41j318K50J680j656J069L4n60J377k674k45K39J881
-599A034j06m14q20o43L028r07k046L89J47L50Q0K32m78n4K036K58j43n79j703K3J277q14
-577A47j069l77J050J074K665j063j524K139j555p20J294j767o98l51K081K810q39k115j97
-558I85q65O82j024L42j77j537N21K08N83M70n49K031j603J43M2n48j674P64N02j292O69Q8
-536a239J156n13J42M54j476k01L06O9Q5R27K90j592J011n92R27J996l58k355M315J561l925
-515I88k232J038J71N01Q31j102p5J84N12j026Q5K46o49L31Q25J208m71m3j440q49J993m43
-493E83P7n01m51L41j267J562Q21L94j635K30P13k883K198K2J46J40j2l0l06r50o5J497j445
-470h21Q09j6J98J543r64j062N05o0N0K4L6K00l22N85L52k085K99N68J094j012p0L03q00K75
-446c71P01J18q8L9o45M12j84m56L796j542J394k33l025Q4j99K350J152j952j756O73j582
-425a314L50K62N5Q88O92j320J72j064M53R05J97J39j2K76J7o36r91m90J744P40Q83k128n09
-402f91J573o1k089K689J000J7j453j254J756K10l041J440J406P73k080j73J881k808j62M1
-382a026M67K46J133K968M99m497r4O98j719P28R75j53k30n60K70P01j88L92L58j278O27J889
-360B206P60l770J396j664J965r14L08l85Rp65l46K13R65j068J110K391k112q3j04j195M49
-339f34J481K72p66q1q17n6J394o56q11L94j137P70k186J938J838j115L20K98l23J53J832
-318B108q17k073J06r05J42J384J286K287k610k744J604J41m19L32j209Q84L405M40j752k754
-298a164J635l79j925L203q02k174N15K968k74j967R55Q60j632q26K354r32k026O36N4M13
-278e08q69K131N1j391O48J315J656k30l285n39P29K22L80o25r77k93J119J202M71j110N44
-257F41J994q13j892rk29M50n21No10J018J960j280j337J835k476K416p94k025J527J896l5
-236A721p30q02j322L506p56j283L98j297J473j084p70j03P1l54J13o29N99L60m42P03J917
-215A289k027P2O74K332n5l467K289m40j225n2M26j69K09l76R37M68j412R64n64q45Q06l75
-193e41q88R42K88O25l12r28R58j652J917K60j33N28j696J404K28j588J574j167q02J437J109
-172A563Q33k788o7L40k73J596J306k871L4k58r62J040j258n55J396J091r5k27j80J067o68
-151F4j91l56k256L948P09k362m24j076K91J469L190N53k165j169j43o27J54j14o91P9p6K95
-129h98J03L651L52j993j111J309k217P41O88n21j303J422P32J061j031J36J35k008J883j223
-109i2n65J065K64J32J471o9k723j562J957J001q79K03n85K32j361r35K520K658M31k048k072
-88i57r91K167l65q52J515p63j91M28J794j41j791K7O0j886K659q85p37J242r68J933M48j113
-66F33j814J282M79q46j55K525j657k175J085J097P34j551p01K94k7o76K531J609r58k185
-46d76o32J403j559J102o5L206L18l107j557P61N97j077N55J173N35j049p80k9j088Q49k69
-25a189K499K43r51N23K11j740m9M53L88O38q80O72K069J099m57k101J20j905j113J528j464
-4a406K592o28n74L3j09P25N91J174n53l57J12j629j475K333K205O11k971n61j244L35J040
16B44K06o46r71j25K818j41j949j57o50J208K70j564Q91J060o68r53
32a127
##PAGE=	F1=24110.651124240132049
##FIRST=	24596.97802734375,	7686.668670654296875,	0.5281887054443359375
##DATATABLE=	(F2++(Y..Y)), PROFILE
-2014F57j23j438n98J049J344k438K134k439J914j587R16J243lJ072r80k249J015N11o88j95
-1994h83r71J076k74j1m98o11K81J223J571J938J298j710k524j43K104j706j456J865q54o29
-1974i14m6O92J32J352k60l325J270K282k78j444M73J304O22l712L97J18K610R00k634j58
-1954f19J110j068j432R27R21K815j248j388K275j075p94j012o11N54o17Q28J085m19m31L59
-1934A60J453N38j054l14R40K72k488l63J926r30j66J678m74q44o23k297J447K06L15J453
-1914H35J116k06j890l35K536J97r06j356j814Q35l64J336J726j149N83N4j468k11J706Q58
-1894B083j850N7P90j234J120J68j242Q78j577l10j37J20n3P35J768k70j953J618j022J27
-1874a84J339j214J171j271J065j825o5o79K328P22j706OJ67j3R10k40j473J080n64K196r5
-1853A655l279J713j310J46J992J301J833j986l842k59K702K755r70k735J84k31j90k95J69
-1834f47K193P98j892p17L58j096M01J952k712J406m97o16M486J754j960j648l173J17p94
-1815b287J482PK106J772k991j228l95J038R88j51M8m31j710L047j313r5M74N09R03k65R85
-1794B493o98k946J23p96J699M24l51J838p04J261o96k150o28K984K48p00p6j703p14o9R76
-1773a85N34q15K49O18r08j087J393k14j395J511j159K268K111k043o71k07N06L540j200k158
-1753F88j303L63J842R0j436k268J701K798J461j775l507J855O21k040J215L60j687J117R07
-1734A002j123p05J777j277j570K10k18J570k12N18J232j177j913K484o16j222j50J018L64
-1715hJ115L34j9j857J57n30j71K71K126j341r00M89j07O85j665J477M76k609L306j416P42
-1694E55j840K268j447m84k50P83J951m93k527K934o67j784R83r68j39K441k214l23N33J257
-1674E69K268j867k125J26N5R45o13k08J232j31J29j138n0l12J901k181J940j063K01L046
-1654B724J209J388k924j217M43l123K178j277j548K165K673k554O44j891J216Q9J011J479
-1636B685m55m34l23j337o73N81m86r9J539o30N58l43J751j564r36k1k12K621J514j094l846
-1615a204K678k384J738N82j571M83m67J012M21N63l044J193N16j314J082p4r97k53j73O80
-1595e33J417J124J1p07o44O45J22p83j228j583R47K27j03J184n25o99J638n37J437n69j111
-1574b70n4M57r64l5K749n58j066j87n89J22r91J013j593P2K445K921j342k016J430k064K434
-1553A914j273k420k81J499l75J312N81q53R39l49Q17M38j377k133K339l9k80p14m33J048
-1533C60O63l36n99Q45K018o67k092m82R47j165J090j351o61J142O98p7K667j42j433j920
-1513d95l00N22j478n9Q59k96n74j96M14O48j104L24r12J710K24N20R32l95l0j38j613N63
-1491h74J789j816O00J193q16o73j4k12p49j09J064k61J361p19K4o41L69J65K354L17j630
-1470G22P47q30j109J554k436j73K421J95k332j63J84P91K483k62l600K5J523j257J068J550
-1450A101q42j7O48O75J77j116j286J025J600j0k316k839J922J932J447k307j004K005J17
-1431I12k485J643M36l0M54l09j250K254K87k83j489j216N80R88O68j865o05J844n94J930
-1411A870K341j179l549o7J267J243j656k45o2J472J562k332j230j300Q73O17j7r62O11l83
-1391a126n00O25P82o93n7J550N77j774o36J294m17J991l496K376j545P94J386q82m29q37
-1371a017K301j316p84J601L53l168J748J74J427J863p66j556j771P23L30L28J39j752Q32
-1352c11L461j635k282J164Q14q48o78r06n57J648K410j132k530l31J655O68k04p30p49J48
-1332i25L04L51nM73J413j389j048J741J562P67j860j019j803R09r76p0k65J492J230j996
-1312a114J338j949J867P70J30m1j910M69j328m40K002M23J210m3j661K18J359o66m42J574
-1292A766M7n66O30J81k432k7K792O30k468M04j24m02j143o15K240Q36L9j13j666N73J511
-1271B093k093m24J94m66K025Kj331J63L56M70J778k487n25J226J78j424k97o45J636J249
-1251A678k281j218J157J532l20p40L7J504r37j354l22Q73j052J099o25J822q26l13J5k056
-1231b327Q8L19K378M04o73j638L281K623j260N2k228k639L045K802l15l737k215J349J472
-1212G81J44L56o25q22j484L63L7k88N17K353J08k57j01J995k135k081K457N40l937L504R76
-1191B401j062l03j196p45P24o80K099m08l71m16k32J238p68o31Q45m04N05p55K601q63j267
-1170C12M50j417k88K57O76m33R23k32M54j087k0J246O73k650P00Q57K05P64p26j3j739m87
-1148a575L52Q92j176J969K252l021n57Q19n32j611Q81P82K138P98j520j577m10j21K75j12
-1128a054N16J95J404j82j077J272j455O02R49j450q13J09O9J352j284J84p73L67J909J532
-1108B372q30j78r06k336J357R34j201L864k94l330L159l481p38Q64R57p89J253j209k82O10
-1088b04k66P59J3J321k650J794k91j78N82J778O15k979r03J156P8K15l09j325l84J216J96
-1067B34j557q04J778J002P45J649k70K44k66k208r2j51q8k65p13K118l57k125M07m18k87
-1046a424k13J618J240l89j519N62j273J033j716N66K73M17l97n80M51M13J259k10q33K53
-1026d69J421J325j875o71J8j460N32K235L19j640n8R10Q14j330L22K33L51P33k470m10M00
-1005g70l51Q67K058O65k75k123k018Q41P11J780n97j700O17J616l52r2j981J122J62j31k43
-984a94n80k26L475j772j526L682j557j491K598Q44k353j181M918p88l007q70J63K08R12K36
-964A491n31l25q93O60n79r68N80K91J427o72j692Q71N75r16k42J00J538l59p13m5N56k80
-942a26m5J834J25j835j978R71P65K9j256J25J605k41P36m65J51o3j250n71K89l39k64J097
-920g06L22l68M75j10P10j241Q08P95mr33Pj361M47M17l86J119j56M01J448j428k163J152
-898g55J752J222J308Q1j017j840j618K578j76j076k08O30j7r42O8O15j782J497Q84p42j509
-877a047M63R79J322O52k604l13K77j444J569J790o63j977J143J82o44j176R23M96o62L255
-857B521r88n66M08p78k447K502n53J437J73k152p26Q75K549Q96m170K286k167P55J054j021
-837a12n80J078Q38k48m84p75r5J400j189m22J926J787k934l23n77J588j06j421n32m89J068
-816f02L50J870k47k106J242q61j108J383L31K30j702N58m23K733j701j043n88K201o18j004
-796a105M72J453N43n10R01O69j992k71R36j006J116m94J36k553J330j584N42J223O91J56
-776F53k70j69k77j205J295O4N08R57j374J36j607J144r84P15J538j060n71J64K361N13k897
-755c66O87K074j910l21o54r19J09K018R98m72p89n18K77q63J013M3j004J170J347J27l48
-734A699k376k41m25j22Q82q37R57K127J6k129L12J986r28k514L58l80N33O36o85J131o56
-713f56L93L36K32L450k179j897j237m24K17L00J752P01j892o07N78L70M7R68p3l10l55K088
-691A802j246k782K084L67j057K733q24M13l20o18J071o59j802J85O25j276K217p31n05Q48
-671E25o21N88j602J024J950j100k174O76M37j288P1J789L57k179K09M50J396j51j901J138
-651d06R50q56q18k01M20n53k40M41K66L52J680l46l28J25o94j378J487N03m04r10J321J386
-629A797m28j210j827K016R2q66K590r89O34Q82m5k506J164J131q51j405m38M21j191J329
-609C00K062j619J07K9j239J050k131R45q21K084P54o92p94j42K673L8k412l62J89J00L64
-588D83j86m02K70J393J12j61n25j252r50K563p41q93q87J121N02K213j152j320K058m85j481
-567B80J055r98q42K7K088K367j268k252M35p46K10r87R41O44k833J022O54L06o9l50K469
-546B153j830q09M73m49j777J013K58m23j21K62J250m19N40J16j468m19M59m1j02N91R67j280
-524a056J225j815J428K125m27k364L633J236l678j530J017l44M03J125o19j61J88O05r83
-505HLP99j166L33Q14J227l05k28j745o37J456l23k50J32j27Q02j715J632J157o8k259P23
-483B63N41k607K192O5p1Q4j7J78l55j033J7J268j731J452l24P05J371j340j133O45oM3K6
-460B33L5J63l05M84l0j714N15M17J153j315M38r9q35L21N86Q8q6M5k33L0n64mL826j415P56
-435B490p63l146J502k49K015J255j465j848n93j219R15J84J87J251P3r05J77j076M28R34
-415A47J01O0K3K88N23j298j317M12J270M7J162k104J91J015J09k357K774J691K32j580j791
-394d02J670L59k475J143P53L50j766Q97J481l235Q34k43J4K05J689L420J060m898j287R65
-374E34j618L84J469l99j347j088J143J314O4O35p2j124Q66J701M31l768Q69m65J615o58K83
-353G69o51R09j192q35J80Q20j715J127J527j404J64q78K21N47N24o54K57J96j203m64J831
-332G6J0r3N38j772P7j216M72K260j88Q3L72o07K47K077l82k272p41k77l02R99J696J483k713
-309a73r34Q67O40m90M46j196n72L674P64j494k235J939o71j985L118j078j759m14L328j62
-289A613k342Q63O19k375J783J078j390j691R34J69l62O31J422j72j445L35J269P35k78j802
-269d06k97L54NJ140N6j902K80O52J345O1j695J156K710j850l451R82P61M47l74R9p51O2K211
-246A595m67j663J686k371K503j335j242P58K113L25n4j659q85L010o34k259J043l32J676
-227A808j199j491pO28j108o90n62R95O55q12J748J353j318O4n28K429O16l840J324L32o98
-206c01n51M29Q55N43r67m34O32p0N12p02p90Q62q16J07P85J31J381l02j321M94j776K582
-184A283Q31j181N80j829R53M09j652J583j511j322K179J153P62l038N10M52J11K097J066
-165C436l526k03m62p83J285j407M6L09J559O1n1k72J080m87l49j625n56L227lk185R8j145
-143a953p1J330L058J272k122j359r2j072N18L74j007M33j30j13M11L360R0j645r51k07j028
-122i04J09J532M5j412P78N80J209n98O0j00l066K523p56j244J339N05k98J604n06j798j122
-101a520J117J177m64q60P5Q84j740j069K503J848N29k083j012j277J900n67R7J220j524j96
-81i62M37J669J2j534q43K077j868K077q07r54Q67j003K332J269j005k457O26R24k29r98J775
-60A405r34j511L00J594k74j791L26K66o98K88K229J864q13l176J83Q06j125N03l05L833Q36
-39C806k941j785K50P66j287J210N07N89p95j048M68p79k07J09K643K31j234P32L47j833n4
-18c05J152j915J060l02J205K483Q71j022k380L55j723r31J436j842K615m15J44N30p00K9
1C45R17J87j172O96K80j939n27J956K010Q34k685j386j109O94J519n3o59K51j620K514m4j680
23f71p2l47J040L58j173K18J40K34l67
32f40
##PAGE=	F1=24086.334779084951151
##FIRST=	24596.97802734375,	7686.668670654296875,	0.9528109431266784668
##DATATABLE=	(F2++(Y..Y)), PROFILE
-2014A186n37j792n43N67J929j894J538k122J619j536O78R84p7J552o93k659J136J006m07
-1995f5j88p21J043j333l58l85P57L53O60J863J078P75j455j996M13J560k142p69Q14r21M40
-1974e77J07O18k1Q81P16l200J040K110m64q87M06L51O05k533j190N54L185J258k719o29O87
-1953B98j357j114P1K754K452j672j743K194j156m09j19p17J05o82O35J163k29j082N71K077
-1933B040l8j391m57N98K88j740j08J942j371O39J430m28j063k64j582K51M65Q53J496R96
-1913B556o19k331k06L312k1j661j358j856J400l75J126J515j333K13J80r69p3K207J055j927
-1893H35n01M48j564J810Q46j097L74j743j90n1p77LJ776J703p64j906J119j024m87K199j482
-1872d73J348r24M89j556N32r92K220K24j624O26K76L76J087m03j877Q06k98K015J40l212
-1852a220R79j422Q03J911J004J498j362l419o46K459K762m38k558m42m40k22L50r1J984J493
-1832B983j744l52O31j398j04K094k725k97M42q80M864K285k596k320k514l50N31M46P59J742
-1812A497J024k895q07o30J299L60Q6k40n48n07K757j552J7R31R74J394j220N91m74l173n8
-1791a174q38J416J106n02J946l12N85q58j973r67K236J62l80l8j651j185O81K061J96j149
-1771f38L21K04j379o31J609j068n26J606j251K633K502j832j714M8J81L570j150k250j124
-1752h89K41K471K00j005k383J356K611Q49k091k372J530O40k133J838m5j700Q13N47q43r96
-1732a361J955j883l3k47K15J442l47K96J578j697r49K103j572q69L9R02k6J606O15J3k015
-1711b35o27l54M71P26J554j342o76m64M7Q32j448P02l74q01L170j863J714j897J509r35p00
-1690i91k5m19K462J04k773K554l50j617N31m83K4K214j868J56r8R43J556j603j724N0L83
-1669i74O86m43m25J300J42k52j286P5m93J842j347J381j042K93L868J109J027k918j671K95
-1649A167k527J761j828m51J418K810k556J233k012J234M34P01P23n72K10M3j432q50K07l35
-1629f22J21J409r17J536m24J392j707j062L16l85K746J310j286l516K395k612K648L73j859
-1610a44Q50p83N10R31J183l098K37M52p19P79o18o49q7L19P53J759J337p02j138k64Q06j65
-1588A549o52j419j432J077P02j082J117l55j823K439l07J028q69j065P00J114j485J69K406
-1569A812j62j261m3k65L68j262p38m79L59J974L107j932j971J476j828K467n54k062m87L07
-1549a174k7J762R35p82L29q51M72K76j185j132K121N04K33q53j510J320Q07j27p65m5J498
-1528A806j71j171r13J005l87J082j363j367J244J242r64K301K56j351k347M40L19j828N19
-1509a648J047l26n44K19k8J9l51L6j174J859N58m91J022L22K21q15k072K146J730k478P48
-1488@Q82q82o17o24L64l48j032J479L30J143r71k00j365N76J371J459k46o63N74k085m81
-1467a336J535j665J68K175j03j666n50J71J271J803j82l283J86J398j218K00K031q15J90
-1448C10P06L42l89r14m03k6J852L04k430j021J203J800J332k773k18J750m79k466Q65J020
-1428C65M31j00l32r01K201L45m61j754j084R87J913L44k191p28J155k00J587K073r08l541
-1408g99m82J465J009j577N45l10J326Q91k239p07r50J223j10M67q62R18p67r24J489K80p39
-1387h53rK104R85k580n22J646j246K669m023K344r34k45J114p25l75p24K259j426n14J646
-1367E91j8k170K109r56J194K169l57k347k074K159M48J56J06j595p17L338r50k472J762Q84
-1347A260o64n58j241n57R30K222p72k171k60J453O99Q5j50j236l98J099Q08j386k6J626m20
-1326C43o62J419J339R46j805j571k476K996r90j188L43J588J779k568L58j719J203J217J36
-1307F88K38j414J359j495j380J723M89J092k20j394k02J484O0n7O85j62J35O27o06l251K078
-1286D77K310N19j948m61m6n7o77o69J835k34j85M31j277O64J444k311r49j92J34K271J22
-1265A201j907Q43J18k25K541j596o79L69J57r26m48q53J623Q09k081j45R59J099q0j76j537
-1244i34J842l70j739n4J599k336J097k83J465p92L03J9j715j08O51O90J164m99j595L073
-1224A478K629q53K06k764k307L331K337p15l869n36k83J689Q66r3j159r73o82l33R74L86
-1204f71J90J544M45J96n45J869k154j737K008O86l603L499P26j369l34r54n29P41j231J805
-1184E82k9J88j6k01J191r06p36O20r05R94j11K248j135j666K59j273K76m36J374q02L50r16
-1162a050J015j035J112J085O83k650K9J050P36Q54p12m66k041r3k48R07O7J210J556k838
-1142h29l51J234q14j235J135P50J570N41j253k503q72J910k89m19M2J105J114p71P95J281
-1122B141k133j74J305j121j243J034q58J213j037M91l80j76J947R69j153k23q26j155K654
-1103A275Q80k354K071p5j720K990l130j387J414M62j532J322j010M48L75n43J019qM52j336
-1083c87K206q28l86M78J488P10l134n85R46j82M7l54r52K73P55k79j418L97J282O15N15J857
-1061C064K93K11m74k063j39k11m47k67r31K329L72k552m46k39j71k16K374L01j265j078J209
-1040c46k97L80j956K86M00M90J41o06j74K98J419j18o82R12O89J475k585n96J08n72K96J575
-1018E37P82j284m54J612J041j140j30p93P19R31k841q7J16J08J440J484J55n90k025j528
-998a947k02J285K616q25j822O61J793o75k79j565Q59o3j8q49L08o20L270j270j113K818j488
-977H74j859K328Q83j849n70N025n44l330j120m38Q36J145j49n12j0r30R86j627r18J827O8
-956A16P51j156m54M43R21J6j001m69J303q7p78K55N52n84j53J728P8j595j420J058K22j056
-934a310p20O30J783r01R23J91o13K11l56r63o62l02J008O44p77O92O88L69m2j758J285M96
-912E16L1j116n3o15R89J95r95N41k84R27R68j218j487P65J768J343J284J30r10k408j601
-891a230K589k41j021Q9J051r79j002L80O62k257K500M66j11p42j257J705J647J255k964q80
-871c40n06k46M96J018j85j312J160R35p77q56J6R93j147K954j064p09R00q46j777K541q83
-850C65o3R56j496q65N51K235J043l493J347k135J154J276p25o60J655P94j193n23Pk84J147
-829A093j110m50K138J378l479Q53Q5J342k34k393q73N70O70N8J549o93j378J226m06j544
-809a598J164M19L68k338J526Q32J531k576K23j577K406o85j184J010Q80J291k55N53m0k183
-789b33J83j07k44J975K12q92k789J844j422N6J567K10j74n3Om68j278O40J10J464J173j606
-767A74l72o56P27k95o06K517j868r50K4L270J500l039l82J775j490j56j210l91nK689J249
-746B505m78j443r54K43J50N84M06j232N86J214J216j73k804j142k88k10N95m66J193J530
-726A032J03j378K0K478o71k800o52K35N06J333m23Q92j100m0P49k4L604k389j617n96o88
-705a426p7K25J304N09j879l78l58L41J315J142k17p10k6J930j212k475K543R3j108K187o73
-684A050J21o63n56J887n76k377j44O24M08K101j212p48K00j47O45k060J447R64k76j022j930
-663b264J408j088M30J131M85k454J199J94K154L00k244L24J125p59j096J72K26o90o69Q61
-643a255O53J83J187o04M64N98q56j778J345k38J01l77R52J319m02q24j810J634o60Q71J695
-622B198j360M80R46N27k543Q49R97r46j537j89q7r97K073K331j199j081J3j644O10j1O03
-601C3j184J336J628r17q09L52K307Q47k548j130J82o6N58m61m08N02O67k0j42l64q81k9K669
-578B122q16r00k054J288N2J794j000r92J615N63j626L99k80p85K60J977J683j801j819J119
-558G99n92j11r42J312J234l008L87Q83K45o95j57K832j687j834J218p63q17R22o5k98p63
-537a900J096P60k92J020oj709r04R03j02J38j54J253p30J322k193J153K138l69j991K555
-517A988R17l293o78J224o64k33J751n46k77J48O78q62o1J180j474K17M83J130Q9l52j897
-496e32M0L45N7o00Q56K68J161j377M41J297l14j984R97J05k019J792N1k62rl3L21l66j101
-473h66L00P87j223J401n68J033R91j449r93P24L5L3K6L3J05k71L16n62p76L74K81J116j653
-450h06R48l31n21J03K83O0p9KK77j92j022P86L118j237J69j057l035K430j29J406J290n97
-428A866j389j339o11J405r45J02J669j02o53q4q43J95R34Oj3N0L90Q56k078j390J119P56
-406i9n45J099j909J181P80j2k631K590K204N16j460k340J273Q67j617J57N3J27j288K041
-386I87Q62l569K097j36j075P99J560L230J742m698k470J335j195l02J963p77j827J46kJ484
-366A54M15O08m49r32J049J266L4l245K51J190Q98n85L02o48J719j256j751L00O51j936J302
-345f63K71j20k83q35J609j74J15k034J538K16p73p62J110N69N53Q21k117n00p47M94J176
-324e36Q25J97q0q83P53J859k14j921j418L19m68K88J659N47k512J122k03J241k54K99q32
-303b12r12K843P97j050j773J801q27j682K595r16j310j651L286L11k686Q19M72j999L351
-284A257r0j875n65Q90j27n65J336M46j03j357j92R77K74n38q1o4j32j61J692R22k250K80
-262b6m7J502k14k462K014K882k565k005P62M85j03k15L29m94j320K266M16j380J308k388
-242a255K295j957k38j10K159P94N70k534J09K036m67l045J643R01J681j355k155J75R30j463
-222a286j46l31j40J577m94J223R25p02j53j393J987J329l113m65J218J85j010J91J886N90
-202A878j482j854O33J378K04p57j101J396j543J057O27Q4J948r8j807m01j733L415J038j817
-182A065N86j460J23N76j433J599j282j800K113Q24N46k800J512P21L13J939P30l610p82p4
-162e94o85J157j482N99p22J710M40Q7m07J021J9p34k177J044J961o06j859L60l74n50N89
-141a203K868J885k092j665Q0j255P16O87j244J130m12o56Q16K827m17j220p89j407J123j453
-121a681K149O96j243j53O41J179k23L86n12l479K658m93j712J417J150l74R37p87q14r64
-101a222O87J166j70j899R07J165j417n26J505J498L45k108L2j892J803n47Q05O26j951m1
-81a234J74J512J44j307m50L487j879P61p34q54L35n62K309J807r03k897o5J333O90k017R10
-60E60j54q10o09J912j089j247J115J3j433J165J627J793m02l680P35L29p20k76m22M438J193
-39D038k689j867l12J050j446J767K7M60n61j365R48j81k52m31K313L85j444P68L32j818J30
-18a48J611l105P76Q1J612K698P63j476k693M82j344p18J344j817J979r0R59J143j286q09
1c8J082l88k005J517Q19j228o9R67J886J160k773k188j038J324J989l62n32J277j895J169
21F74j38j410L31j30O85L50o93L18j340J751l51
32D7
##PAGE=	F1=24062.018433929770254
##FIRST=	24596.97802734375,	7686.668670654296875,	0.96316760778427124023
##DATATABLE=	(F2++(Y..Y)), PROFILE
-2014A199n25k093p02K96K243j126M55j255R48j397M40J028k61J613j74j675k33J530Q4j0
-1994C85n73P17k066j21o43J775O22k27K069L75K92j287j232Q06Q75k436l9p4q73J232L33
-1973i0N24r2K41J596k846Q34J480p82K82J23q22R29j076j811l86L693J347k590m66K39r04
-1952e77n66r0K284J864j730j996J979j067l62Q49q95l72o11J003J076m55j577Q36K660m19
-1932A834j736n53J32K89j168J43K347j665R45J114l22j125J79p71o14J91J269J439J020j041
-1912A907k603R6L716k01k331j297j120J187r4O33J194j461K07N75n53l64K554J396k246j064
-1892A31J86j427K454J202r62Q1j742m36m8j324K60K133J417r94j779M25o99q43K504j460
-1872i21J521o00r3r78Q12j360J851j57j209R95L58N78J232l99j802J72QJ742K33k593j05
-1851g15j364J327J869N21R75p13k733p35J820K364P8k034q15n84j30Q97j17J626J713j686
-1831A564M27O88j513n06J895k587j926J156j032N110K857l080l118j422o16J276k13J110
-1813G0J386M45k722m68l26J334m89J78m94m34Q44K044j937O21R30J245J960j751q6j44l106
-1792i00l08n12L71J736k14J856L32l64j191j443j300J520l21J99J88q29j004L49K679J6j400
-1771e40N9k09j748J231P03j313P17L46o95K521K728j568k163k73l20L464r52j960j386L68
-1751i90K696J71l53k025R17K204K85k425j239J177P78k059K075l76j223K32J1P5m48P91j004
-1730g30L57o50O16P24l34jK054k091l15J701k502J12K03L15n40K197Q28j29j734j414K08
-1709a125N01J031Q32l87p45j456J97O73j122J34j075K242J721k192K478j751K83j85m80K27
-1689a99j414K113M72k175J724M1j689K78p6L96J696j634P35n30N51R94j238j694%N89L55
-1668g05k33l90J948k53j015j247J087j441J477J26N38p55L80M369Q58N60k898j593j49j831
-1648a167J184k043R22J65K574k400J877j964J163N47N06j11n06O81K34j343o74l27l1P7J117
-1627D81q49K067m13J272j931o76L81q98K680J102j349k881K009k463L089J12j911J224j055
-1608ik03J320J898l150l94K07j31P81j063l15m3M48J037J713J391j036j384JQ74l05Lj280
-1586C60j991J326J027j435K13J13k874L002j97N65p76m62P76J664j881K78K042N4j165J7
-1566F56j57N71q41k326J178J19Q00L208k538k246J594j111K131K36j365p85q09L04K109J246
-1546A974o02m02j247K08k6j140k52K180O78Q81o72k530J302J089K15q80j000P66J58l59j168
-1525h27J406L98P53j445j333P69J911j763J275P61j096k627J407q8j475M21J253j78k39N70
-1505a47l68p00M9O66j642J325R65j583J264J018L74j443k099L027J628k852O86N84q17k82
-1485c47j372P80Pr27O42J007J151j359m67p48N86J339M82n35J63O7k668J075O68q24L73J641
-1463G34m45p19l76L51Q93P19l2k757M05J123p69p44K202l72M86Q93l06j215p15N46j293K125
-1441G34O15j988M6R47J581Q73l023N31J424r56j759k65J364J157l67n50n46J894L36o54j759
-1420c65j138J276K722L14k662p07J31N60J183J608o80l597r82J866J010j455J051o21J203
-1401G17L22k075P1m86J124o74J065n60J122j224j450J866j87o44O75K441P92l117k20J781
-1381A339j705K810l752J651j77j043O20o19m78N54J313j747l00J880l29p48J923j899J149
-1362D42J950k14k963p16K394K91J00j9j346j634K281j10j911J719Q79m63l37j484l13M28
-1342a026J567n41j577J6Q27Q23K97L58j346j087J846J500k162j023J199O90l61J174J088
-1323B262R54j743k093n36K676j181j960R92J581J741k385o81j362L09J453Q1P72j077J939
-1304A742j569j689Q69N75J015l00r38q14J270Q41O75n03k10J075L65j301k095K405J291M77
-1284C181j079j542n7N50k46m39J210j380K29O52r44O89J129k245j388M65j30K344J53j867
-1264g15N18j12r22L492q4j145q45J30n25m50p47J347P17j704L69P62O38J81J36k840J975
-1243A76L26j713K61J956j652k57l63J090p89R07l8j181M71J041j719J176p9j208K550K698
-1223C653o26l6l050j063K764J951j315l717J220K63J62Q93n59j524m1K88m78J032J049l43
-1203E23L71M94O47o44J570k096j552J414P43k856L037O36j326k82q74j87P19j687J073L48
-1183G1Q96M23l14R22o70o91L14j487J066P45K010j332j953l2l41O17j300J693j307m26j439
-1162b535J806r15K133O70O03k325p76J166J282Q85n17j94k471L41r02J048O50K35R51k296
-1142a161Q1J134j36q55M57N90J153J42q65k257k31K093o11j234N12J123M68j394K712J093
-1122B814k611q22J460q32r35J637j245J79n97P82j8n90J482O39q17p65j165J599K364N48
-1102C107k452m59P79l84K601k603j144J109j74k202J380m04R83K8q00J272M74p57n39K463
-1082B278r54m11J02J075R69k940J4P46r53k8j04l60L74j8p79j41P45J025LJ28J871O77J75
-1059C494o48j842n8j58p16j38p84K243Q22k349j144n58J84J49J951l45j985n41J672P96l08
-1038b63j644J69m2L29P24n13o92O87J049k79m38J355k4J246k845L55l35L73k03Q95J066r09
-1016F1o81J944J194m09o96j877J044J351k997j04l00J108J418Q21k91o32j480j384K74P26
-996i10K769r78j869O49J939j226k78q73N94j62L61j453O29j096K801l86n64J909j717k010
-976a871J880Q79j085K05M359j35l095j653q54J637J206n29n99J97q38J406j587m47J441q5
-956D32J21j534P43J82J533M51j750r73J108J52q41L48L02p99q2J578L02j482o47J009L99
-935E52k517k87J196J510j435Q99O78r57M34L05p07j988m07K462M4j654J933N9J025m99k286
-914a640J700N2J3j101j5M33R62K5j921L21j64J371J68r19n97O65J561J230J493p7p90k929
-892a59j458K224j91m08q0J336j820r52P70R70j340J548J52N45N6j785J250J914J557l223
-872I06j208j191J246m50j47L09o20J465J500p64o62m12J054j708K033o15q79J223n32j162
-852f14K172l04k266J505k31j122K2J584J121k344J00j720J475J531m49p97K070P87k106l49
-832F5Q02m44O30r83n63K227J028l614J910P91J067p50k760l76N82j3j67J213p45o09O24Q5
-810@j652R25L33M62k775L475R51J94k957J151j692J858p63m99Q18P8K017j30P4p77k075P40
-788b44r57P26K253Q01j676k807J997q93p15J842k7n05L6M8j34j030J2m74K217J235j731q73
-766h99N96oL17j468K969k203m34q54L513K250k801j353J270q97Q2j770M96n35L193J571m16
-745B621k063j316L69J102j62P34j390J82J184J925j49k784j584l74O04K02k87Q28R09J46
-725F97o23m09K649m46k700j183Q06O4K055l13Q65j222j154J174j53L483k454j376j9o28m49
-704a336K18R70J72j698L83M91j77P75J062m50q37N27K093j528k172K333j32p72J475o32k15
-683E50q81o7K505q36l113L09N58J731J796j616q68l97L37P26k235J613L3M66K77j215j042
-662a369l99O57j4O51o33J74O9K669O81k424m13J034m89j256N84p5q86j064J803J84L91M72
-640C47j011J766P56j026j848Q17o94M53P5M63J438k70m63r98J40j005K152R39j738K05R28
-619A426J151k247K40O40o85j250m6m77q02K281K537l62j977l89j834L48J855j01j023J67
-599e48K344j066q61Q72J887J349k361j737P6q1O16o52n24P86r7o8r1j40o32J321K705r88
-577B110r61l399J392l45J640n67q18J013J326j371m44L31n87K99J793Q65k251m44J196m85
-557B93o7j007J176J587k453k15L67J52j123K00K956j213j866J179j404L79R09l31o90k14
-537a385J141J05j82J314J54j916j117R02J15N84o76P13j46J331j867N28J975k50j353J342
-517A312P77k981J76J252n43o29K181j031l86Q8P32p16j05J361j611K0n4J243M75n88j857
-496h84O78o65P14j117J315Q25J570r09j326J229k75p03Q57n28j362J195j4l94j14n3L94k82
-474A51j034O44M0n25J147n21J125L58j319o23O77N6K0K1K9L5k23J21j172M26j6K64J075j774
-450a018J092m84o1Ol09K1p1o7Q75k04j445J522J927r94j82j062j771J884J11O53J119M06
-428A948o29q58j040J461j706l03K114K55q07l09l81l32Q44p3n8N7M73Q50k629l30O44J82
-406f27q66P43q05J633Q67m0k633J563K475Q19j030k109K37J459j100j135m37Q7m60K611J57
-385A409l107K829j45k012J759Q08K471K479l908l489J812p13o94J986j254j021Q09q28Q51
-366D2Q12M45r94q79J137P38k56k358N0K383J32o86L63n03K450r61k860M92M60j562J258k91
-344e88P14j191K54J725o58K71j529Q26p2q9l20p08P08J071J150k226o75m01J464j029J647
-323C44L90q80j013J737J165l36j255j721Q85n09l55R87k66j319K343j633J919L08n4l78l85
-302b6J559M51o25j391J393q30j297K018j60j145j748J746J002k953O98L96J33K947j046k322
-282a200P11Q55m29l09J200n74K83j193o46L47M29j299J512K28n65p3J745J732k132Oq01J602
-260A429l03k667K552K315k588K62m2k06r57J00N52j04k176J709J252p34R85k362J610k428
-240a801Q29j093K009J233J055l202J406Q04l00k917J606K243J452j505k590K21R12j483M50
-221f71l75r56K446j85N75N91m21m26j552R65J961j885k068J839R24j246J35K458L93j900
-201F02k495J57K535j6o29j768K205j481J090L64K07K251J94k367j425j704M089Q50j768P05
-181A596o67q85N61q81J733r69j571J005J90M05k027K413R11J09J416M44l111j486N94n49
-161g69Q21j607Q58p13J006Q99Q8m80P84O59j119j220J120P08q12j111j0M72q46k48K510K363
-139C353j991j803J04j200O80J076j665J881n21j302J210K118j053r62o16j015K062k154J832
-120C4J235r23j080R61P76jJ074q80k997J943l93j891J325J830k87N5o79l40q97N63R83%j790
-97a379R22R41p20l6O27J414J32j893L52k475J989l77J006J16j972K35l61J240K48j043Q11
-76b23L881j975n80o47o32R5j52J812K051p44k941m88J437J631k906R7O41j94j362J706j334
-55h27J00Q61k84j688J599P68J427K00l557Q97J35m80r26R6M435J078k409j711p89J295j437
-34a217K145j71R5m86j576J361L63k13r39J917Q08j674N27K34j632M12J666l006J1Q7J757
-13D69K728R21j787l022M55q36m84J180j320P84K18J792J734j745j528P63k91j678Q24J463
6F40k25j44J39J853J353l028j897q55J203K141p11k22J960j881O4k51j386Q81j23J76M07k96
28b02N93k213L066m73
32G71
##PAGE=	F1=24037.702088774589356
##FIRST=	24596.97802734375,	7686.668670654296875,	0.83888792991638183594
##DATATABLE=	(F2++(Y..Y)), PROFILE
-2014A044j66k272m24j01K040k94j095R1J69j261L94J118m70J285M73l38j434J334O61J67
-1994I21n34K51k347L66o95K103J046j242K149n6k05j155m59Q64K64k506N55n37p33J614O46
-1973C10L74j86k61K150k322P15O94j465J815k98j982J509N25k278j315L655J124k284K36
-1954G16p1m04m53q9J335J314j429k051J594o39q02J541j032o91j47J351P38q55j812J233
-1934f53K999o14j983n50l44L39r32L23K812j722Q76P33j23j070N45j93j034k16J471J254
-1914A918J285j437k711M65L803m00k824j121l94J029J86oP21j543P04J038j72q80K509J776
-1894C946k643j566J45q74K810J334r97L3j647p93k04j374K94K167R85r42j581m47j33j55
-1874a642J488j173J730l44o77k39Q39j740J632j75p99P87L77N64J284k24j316o52L83J339
-1854A442K22j605j042j070J283J735j5O23j87k000q39J070J681N96j276q82o36KJ186L5J440
-1833A763J371j723J418O86j492q44J441k407j878N93n24M319L368l144m063j15o68J345n23
-1814a077J129J017M45k107r56K68J199r21j81o40R9J858J042k359J663M25J315K414j893
-1795B740p25K00k769n34j06j55J332M16J948R01j535j497q95j559J180j002J007K44L07k63
-1775g65m40K467N0j582m92n30p07J707J92o05M72p53K9K046K771j431j902q38o73L178p03
-1754A491j161k401P48K513m1L83j272L87J783j89k681k10Q50J071j828J725n03l03m31q79
-1734i48J444k24j99J50J87o53P92l29om20K690k356k69J338l171J397J28k14q98K416J014
-1713A869k64j170k143R09K45J029J17J161j073j885J34L17r23N70K51K263L69k448K766j657
-1693D37o68N49k23L21j178R02M43j584J318K86j775J69K30Q10J151j664J364q07K17O18r25
-1672ij938N2P68M4j81q3K452q81j608M9J213k099K22K008m50k93M43M477N28K05k926j240
-1650G53o30j167O07j316J336p00J721k013K377j722Q69M70M63q88l95J031J61j057k29p49
-1630a078K24K7N51m31K100m27J296k020J40K65j612K293R48j209k147J630k154L180j48j614
-1610a86J375j218p55J399K345l131m75k48M50J039j263m30L1L26J376J377J247j002j330
-1591I27J95Q47m02P35r51k816J416J395j346r83P36k309J925k07K16K29K16j47J939k117
-1571e02N42J905j3j163j2m12P52j89k133J171J0m52L272k776k183Q87K29J318Q91n04j058
-1550d20j550M96K336J452m37j093j478M8l63m53m48K460O00J474l47l140Q63J503O11r05
-1530A209j862K5J87K84j207K075R36J86j496p68L0K472j852m22J182q04k128J871o91q52
-1510a625n1J506K1l9Q42m24j194J26J221j963R46J217k415J427J411N99j976j618L137J534
-1490B682l008M23L39n89J72j748O91J24o37l83J618J385j582p63N69K03O63j93l38L72l54
-1469c54l88L28m23l29M66J243q41K98j23M32L76l48L4j935J74R83j04j214J768K72Q01J006
-1447B122r89k111m39J409k016J847Q60j294M54J072J395Q3k976J206J038j210r52l80O24
-1428b57J928k71o90n19J348J69p04j341j352J529L088M40l040m74p22J342Q90Q99n29l753
-1408b019j86J402R00j422J292r67J165j92j637Q45l94R02q42J657l23J080j621j587J572
-1389c75m86m99J422K632K69l256J74J797j742K209k921O71O38j461o5n10l12J843J66k230
-1369b036j81K385o61L49J752k115J099J192m76l188J559J647k6J65j46j130j124L33K74q42
-1349a170J190Q39l66r2j551Q5J89O55l53r86L91L5J072M78O82j267j698K339K060k441j317
-1328a226p4J485q2J024Q26O80j678k269J352K071j387k214J416J396J317j702j271j313m71
-1309b120J724k14J321q05K138j524j628p3N73J007l01m30r64L28J713J409j816J66J693o2
-1289B135j678q39K235K81N05r6k500j52J127J88k11O88k212J282L43p25N69N99j977l41M20
-1268c59j024K319L0j306m33K6r39L297J415j318k126K13k78m27m59R40R34j379M78N11L77
-1247D92O44J59k497M08J108j429M51K080r47j080n15O35o95J253o7o29R42J042j696j038
-1227a379M88p53J927K835o61m20k563m01K166J759k083k580J999J102j265L78r51j420J560
-1208b62K62m35Q76J413p82l13M08R08n90J327k023j501P84P60k077K405P94r19m63p05J79
-1187D6O12j709l9N55J542R34n31M42k51o04k7j769P81J512J953j440k032l19O76O29j717
-1166g56J588j915k92K0P5J33J797R3O57j647j528R99J769Q73l15M83k710L45j128J365M51
-1145C57o84N87j239K56Q31J102j128l05L06R92k30l62j141L05J452q98j654O18P89l8j160
-1124a244L403P86k767j314J372o52R9J884j310j269j35J011L69j011P78J056q5j750j946
-1105b725M319J554lj940k711K382j31K036j866p33O98q25k315J204K28J239l14r07J447J337
-1085A974j707r06K600q47k10l53O73J366k388K55R50j603p4K5J06K50r62p92J112N61R88
-1064A018m92l99J705P58J07n76j647J26k7p44L03o14J902R95j886j532j103P49j19J408o55
-1043g23k044O79P79J943j050j042L24o54pR90k51r66J548M57n88m12J394o52O86j412O01
-1022d00r94R64o27L18J153n99o01J802J180O97j161k975J291J883k877l6j071K291R25O7
-1002A230m32k7j074j851J048L98K317j016j885P36J901j846K38l22P13j85P13o91m41j358
-982a834J513P50j79J214k096j321P30O46k45J271L052L20k558k181n28J850R93q01o92K64
-962A68o46J715j088j49Q40k49l70j438J281Q1J861P36k094j423R90J95q53K57o2q02OJ421
-940C77P34j521J70R88Q48l157l81J256R71j294L55Q89q97N24P86l11k589p89L204l22j063
-919a222K089j282J783p67k587J876m43l9p18m9J110Q93p2k890J396K41P35o06r76K86R37
-898c05J256Q64J861m39q08l189q07J304O4N26p15J304k405L63J05J281o38L60o6J231P67
-877A914j687L37K095J651l570j335k99J585r11j142N4j82K072J837o70m78o74Q16j853O30
-857A90J32j101J377J36p10J477O25k463lJ029j278o68R10J126r28j157l71R09J789l35r97
-836c11K284P97k797K7J318m90M2p56r02K152Q84l141K429J295P85j254k462j91K91o66k73
-815i39R48l28n3m53O35j471O85J00N32j773L786Q92q10k290Q80j349J398j047K21O35r63
-794g64K620p1l28j361j227P01q06P53K127J135k150k567K049p7j469J683K6o00q3k79Q25
-773A37j083J00k35J277J127j819j119J844q30O01j313K526j824O89j079J833K552k233j838
-754f87N18l98L76k148J545j004K954J993l39k527j520Q64J577j075J038j457N1J199K097
-735C057k98k290j067k97K65L05j60L46M09n6J88p98K397j33k204p52L54m74K676k47J120
-714B341j139k037Q03lL013k456j146M62m26p79L26Q41k69j104L07J044j75J67Q95n44q02
-693f81R16K366j790k136J725k75j17Q30n54n41r78R84K462j281k790P53R5K343J465j785
-673A011p82q61P04P14k060J197n05J100J348n39k507J30O57r16Q83N63j008J01K965Q69k332
-652G32p87N65o3j214J036p03j154p30J943l81P48P2j459L013N71j158j744K97k04j88L61
-631d47J25J597j29p7k15j518j098L067M26k232l7P95J644j604m97R7j29o43R6n75q23J877
-609c00K583Q35k103j418j407R23J984q16p21o15K498j145p97J254J363J534j888k085j34
-590d55J15N03q18p10J229p04J33l0o2L1J778K827j142r89k725N0q14J926j77j083N17J673
-568A073j146j201Q22l50L38J520Rk144J150O07m05K55j144N60J705j426j92r07n8m81K86
-547a129K392n43j104L84j889J357Q12n28j086R31N93n18j48J227O62j897q64M86M58Q76q79
-526d07l81K88J292j323J86J476k1n86L60Q65k788P68R32j63l43K079j761m24L7P43n89j60
-504H0J325j586k41k77J626N14j066j679R32r29J304j448J018J488K083m84l166R77J7Q97
-484A385O20j135p12M24r4m42j81n3M00p8o66Q30q61L7Q52l45J144l98j014j29N43O6MJ1K0
-459B28l5j76m9q83P22m87L58J133j322M79o97L57J83o13j89P4L49O43j91j392J649O31p48
-436B4k02p59n94J068K89j0O33J276J68k16j666J368j910q77K560P44j089l02m3q26O42j38
-414A40m1L0L92M84k713P56ol45m31J83Q72J168J015J59k404o0K499J220l66j320n63J513
-392B182j224k383L71n50L66K341m89j434K587l59k538K587j83J269L198k671m204K220l06
-373G80o03J524j747M6J074j025J54J095L46j818j087J172L51k80j398O27K346m40r07M18
-353F28k94L063m76l859O85K75j223J221k37Q22j686Q11J916q70L84j146L32l94K56K2j649
-332a419K05J305J429k060m09J11J890k309J515M84j780n11K533K57o54n22j659J535o01n24
-312a184m52l86J131J835l335K516J028m01q3L47M94j09l55j038Q81o36j131J659J002j344
-292D39j017m76J608k706N05J96J840K231j803k603K151P43o89k50Q42j425Q67r95p60l91
-272a693J005n04O68N49r68L70J209K399j646l00j409J459j92j493J937J130j694J630p72
-253A685p88j924P10P00J93j766N2J981Q7Q54k170M79j911J176j581J020J655J306l422K654
-233I90m13j62j745P57L505J055j717k701%O50j174R38o05j351K889K56k3K86l88p02j104
-212g59l55K418o26k279J340J244j081L28K418L4k088j694l35K268k36k52k538K831n38M73
-192E73j71M21K308M46k910j693o18K579L76r89J090L71j721J76k03J833r18j321K14o24P81
-171@j351K834R99l76P53K66k165j790R99l65M58j753O62p1K59J100m0m19L30J317j374k13
-149F0J031m32o52l72m03J062r99p88J859K611j815j491k09r62N93J581k263K544l47k077
-129a469J417J381j346j265k51J187J342j791L35J564m65j763J378k8O8J930j139k530J445
-110@n37j810J254K205k05m96j24o65q34O68O77O8p51L08L08N6N41q3J139J30j469P4k662
-87b208K200k67Q61j06j682L57q38Q46L23p05J803M009k063j731n49l61J56Q5R66J986n40
-66B542k527m13J080K395l468m94J381K26j471N80o39Q42L86m45j414J465k73R11R03k770
-46a203M98L45m79q91P53L671M82k026j328j003J401j262K250j30m46n32j603J612R20l45
-26F84j300J651J438j907J16J5j092N06J377k724j39k97J638K671J272j937l280L07l03k26
-6a530R11n82l68K90K453K141j977j808l3K22r6q58J581M37k59k10J798J253l299o22q72R32
15d96J768j116K67K229j577o14j82j515J247k55n46N89N7P37k180L913n22
32A804
##PAGE=	F1=24013.385743619408458
##FIRST=	24596.97802734375,	7686.668670654296875,	0.62139844894409179688
##DATATABLE=	(F2++(Y..Y)), PROFILE
-2014G74M35k213Lm91J438M30k819J793n44p39N12N42n51P77J105R82j738J49J097K23o21
-1993E44k75k080P84n65K107J472j926K037k73o94j056J06O14j01k457R82n71o64J757R99
-1973G40J57m28l80K279j720O44Q2k564L406p28l034K274J955k611j519K677O86j833J199
-1954A282j27k25l75j47K70J067j038j877J136Rj011J183j049k85K04J252K25r87j611J480
-1934f24K979o89k079l15k86K25o29k76K909j557P53L15J06r00P33J26j117m99J388J027J762
-1913C352j798k333M99L630n90l156p95L21R34K49o86J36j297J367J174K63j279J986K080
-1894D057k925j940L82l65K908J448j193J26j339j240m62j031K9K214M70p05j249r20N06j55
-1874a384N55n49J692k65j141M58P82j785J490L4p94M37L06L85J193j5n19j440P23Q35J05
-1853A103m14j341j046Q29J365m24R49L6j405j277K93R85J155m82p18n75J18J108K53J600
-1833B112P20k009K429P83j428j147Q52k124j171J90J06K672L713k724m760Q12n29Q61n70
-1814a212R23O84J093j456j916P83J019o97r97m21R93K138k5k057K229m52J154K821j791j151
-1794A662M92k257q14L16K98l04J276K398J058k696j559n83j631J358l04K87j17J190M06r54
-1774d78J953J87j654j160o03O34J489nj1J1j523P85J185K598j427j324j172m69K595m49j06
-1753A056k199l96J888l74J186l53k26J467n24k785O55O41J422j513P00k77Q27r36k119K905
-1733A045j92q35Q84L7l84Q09j460N88q86L279k399q91J048k447J520Q1m68l58J389J137k23
-1712A274n58k781J711k7N75l01K683j458j902j43K32q78J072J269J949q06k563K578j436
-1693D90j183R93ML29p91K28Q0j151J310K94j766J60M95J085P39k025J930q59j7K22o48j885
-1671a966J26P33j45k89K99K471j462r78R64P03k012N11J701j284J05N23M156J58J1k873q48
-1650F04r93n76Q2l77J338q95L24j140K389j359K83K81N73j316n79J331j48o89M08p44L29
-1629h74L65o58K24J725n36J238j752J050J03k240J553Q19p16j580J314j765L054m19j091
-1610a86J295j196p25Q59K308l033N0p64R66J348j370q15J52K3J677Q42J006p00j011L78P37
-1589A841n91J260n01l494J229J854r79k146J346k022J345l62L14J381M96j265J890k233J070
-1570D33J989j05j608k08q82R47N24j635R27J24j609L280k388o43p54R17K13J226L37j216
-1550a31j646L81K451J508l91j615j379j47m06Q58j769K607M26J903j0l367J52J998R64q34
-1530A553k477m01k58P69r91K732J124m73j466J52n60K572j275k164J252n64q66J551j266
-1511a056k11p33J840J89lR96k21j450K1J654j998P43J192k744J367J340R23k405j065L007
-1491A386J442l019O7J42j71O44j675Q4l7k19p57J410J746j453q83J397k62j0k49P3k5J92
-1469a77J079o17j131k69M97R04j078J151J24L07j4j046j78q62m16Q94N59j119P98Q81J131
-1448A418Q66j601k829J49J944o96j45Q34o06L23J482J311q86k613J690O53j184k06j30m38
-1428f64K507l0n70p51O72k13n80o14j576J819K870N24l075j30o56J497O88J71k73m123J424
-1407a083N57L50j321J362j361J184n89l83P38m64N90n72J928j81Q24j807j159O37o04l77
-1387a731J935K620l12k986N47J715j404R15j595n06J423j557m25R8J43J826o53k262l5K319
-1367G5j052J058J633j388P24K08j140j493K179O53l89K88j73r58m36m00n30Q9P37Q42l32
-1346A95j4j483P74M3l48j57n70Q29m70J094O92P99j121j944K329K369k585j027o11J095J86
-1325G5R51N91J97j672j767K528J309j560j895J548R68P05p14j450j530q32K161p54J506n79
-1305b14K075j367j167l96j47J115l45m3m00j269K552J916k926J120J526n51j578j70K055
-1286A786m71N42P21l000j27J455M80j15L74k363K104k03n94M10n6j586M88K74j693K278j28
-1265E76n59j487J024KJ094K737j213l163L35m7n00r6M64J047j124M69K59L52J331J09j670
-1244f0j925K110j076N82J990l73j600m77J80l99J266n2j48J182O64j019k115l3l90J216K900
-1223B423p96m17r90j186J644J809k683o91J467J853k356l70j171L33J481M8l53O90J446j033
-1203A148m15L23Q49n49J174j894j574K75P46j355J611J150l64q22k86M27M31j564o60L59
-1183i90J916J452p69j86R9n44k65j603L13J978K029j441j939n58J271N65j768J262k523J586
-1163a15j61j377Q31J202m86R91o98k023L74K177P85j89J315k799J18j186J781Nj452N93j17
-1142d31J66P70K089j601j092PJ065m57J38m54P06J047j222j719K55N01q7k7K505N23k640
-1121D2j686J193o09J456J873j354k456J21J199R21j281k1K070L65k311p77L866M99n90j106
-1101A414k341K372q37J297j045k06K17j307j312N83K75J357n93p97J486K326k112k443K792
-1082A126n93R0p97K96J835j608P9J341j667j86k11M44J45j872R58O20R1J063o28r70J296
-1061H52M75l9j04j521L37J88m76R42o37J421J020j399j858j130J009q96R68p01m7N02q51
-1040a945K993j719j26N28j334k56P73J81j027K127K60o32q06J130r92j71J016j7j473J231
-1020b59r30J8R74n20J41R77J000J928j401l848J340K373k442J76j320K667O4p38lR04j172
-999g1k027J172K83J689r17j708R09J507k215J300k38J124k50Q62%j089j498L4J745mP60k223
-977h55m38P0j97j1K338J690O91k025k047j37J569N32j002p73K31l63J719o18L92L49n08o07
-955@j033J179Q1J728R47j914j716P86J15p51O4l95m40k08J315J253j697R44J009J214l809
-934a328r9J021L17m74k85N41n87M88J081J39k498j152K983l23J59J673k828K565j034k420
-914b061J639r48M3Q2l95J072J101j31k169J767q2L55o29j905J019J349Q25M41K233q05j071
-893A730l153J85M15O15J065j440R47k420J527m62J233k34p78k55J970J355j375n59K223J672
-873D261l913j548J207J546j067j031r32j3K220J977n52k62q69L71j455r64R34j307J299R61
-853H63l72P08J574j299j899J295r91j680O22J020L92j577L4N68J900l68j197K225Q00l097
-833d79M05J587m41m95m89j292J854J000k245K343J522M99j398j768n55m8j149k14P74L62
-813b27J58j581J269j307M99o6N83j039L504J020j250j607Q8m76J174j463P38O79k272K939
-793A363N6n12j640j8J26k16J85J893J166k430k058K221R20j683N92M37m48k92j253K303j328
-772f16oJ15L62Q53j840m11K142j445M50n02J618j016J459j241J48K388j359j651l28l82O60
-751f02j246J508p82J530K475k99k807j493J518J568j953J334j375N1J260J712n91j429j44
-732B35l12l67M44%M3k3m22J047r55J720L81j591m27j09r07L063k73J609r46j938q40N06K245
-709B183k384r67R90j62j194M67R10o50o22k59J135m3Q0O22l79q44J042K676j845k220Q42
-688f22l90O79L60l74p88l42J501K008j563j067q3l12K367J275j539o93j174R33O71j629J17
-667f65n44J625J988R9k971Q3P00j215J350P76k238L28K964Q58k005q47p9L49q84J520j600
-646d08j430L28J289r48R68K98j238L173J18j156j475k5O47j526N72N3J672m0L91L16k987
-625a408p85L524R2k762j16M97J771p56r76o03M94R3K31m47q99J038K325K181j670k590m27
-604a193J004J593j297m96j93J398j031l19J052P37J456j236k149m39N72K86j055l49J286
-585c73p93N01l2k56R78J216K892j245q93j736p23q40J853k00j538K30J854j168j377Q24j78
-564a004O44J178q88o69J163ll21O68j212l82J600j48J87j997P2P15k16J210R3m92j92j404
-542a398J130O68o38r76J681K7j090j55P03J404j561p38L19P49J001j060j412M45J224p88
-522d65J90O09M56J49o1R79k658R00L73L38K43J626k341l38J4O95n22k37J088j432l17M76
-500b35J515K63j651j640P35j08J294j047m0J849K609j77m329M67L56K225N23j487j89n13
-480D20j86l99j66ML45J61j07Q62j551K63N09k93J197j044n89L18M03P9j3lPr5j43j67k2L80
-454A70r03M55J265j000m3j036O05N16l46j59P7M11K46k98j272J633k74p17l8j68q8N40K40
-431a84l60o4J740Q41L58k116J226j757j326K817J084j219j33O9j070L59j87L2l0R6j22j673
-409a619Q48m82l07N96L47N86Q13J128M53k119j615K285J742L68o00q57J105j742j739P58
-389e1j106r9J741q79M16K176p39k523K916j058j06L758j237m445K299o2k05Q76k164J112
-369F20J058r53k28J251M06k649j736J290N28l0p86R20J914p39j236M97r5L482qm417P38J15
-347e8j060J287n19R08j477P92K220j013K47q59J31o39L98K22j823k89R07J562j554J57O33
-326A73J837k692O36N41k119P07K057n38r24O9j349K143p00j033n60J14J803J586l388J229
-306d08J619m90r3J080l24p23j67o55M45j66j452J796J976j765k60j615J363j811O02j49K130
-285I33J493k310j902K970M91q91n64N12k024J451p19p07K8P13O75j037P68j342J013K73K895
-264B719r91m62j613Q90jk98J372l37j32J985j429j042k394J275N58L08j120j482K538Q05
-244A149R25j829p32o40Q93j154n14J680J177k201K521j300n3o50J05M518N66j961k711l98
-224f09K97m69J169j038j025K610P48m99L7n43r51l34j508K475M92j708M50J194m57N98J798
-203B727l79j936q89n5J144n11L89j701J395O97J11r75N20K113N48l267Ok09n38j53L52J665
-181A054J419k114n24M14J636j170p65k20j310J738j659L073J004j054J71K83j041j505R60
-162C90k38J72j597k80Q64l1R18k52j86k44J865j572Q29P11j267m09J88k90J187j045j215
-141a502J144K650j539q13p24n62M56K077k472K786N5k962J291Q53o96k017J076J681R91j548
-121B25j206J632K4k059J620q73j21K732j291j816R82q39j419J069K209j61n57M70j496m63
-101a338P66K86J94J93k87l73P57J156p18N93K49j003l81j977J941m06O61l6j261K46j150
-80a888M87L90l92K349L949k122k583l71j43K70K59L1J647m08j561r2M54K868l655p56J836
-59E69M71j313q93O81Q65p6l29q85J043j500O20J440j447n38R14o00l47Q99K647l13j471q12
-37c75r66J360q60J991P6j130n08j375J611J430o11j428J514J928j992k87k68k17K83J000
-17A176k032n45o00J200K679J691j965l170j09J68M6N40J12o05l79K782K274j943j560l95
2f35J35R96j151O55M35j64j4J625P79l411P50q79R51J067j549P91K176j096q46j4j624J322
24B99m33j359Q89K15O72j714M553m28
32B694
##PAGE=	F1=23989.069398464227561
##FIRST=	24596.97802734375,	7686.668670654296875,	0.31069922447204589844
##DATATABLE=	(F2++(Y..Y)), PROFILE
-2014C87J064j903K42q56P42J061k739J941j059j16N32m54o05M68J656K080j592j264J244
-1995H29R2q48p21j112R49m16J885J810j923J764n13j137q66L69J20m8k252R98l32p02J785
-1974b69J309K3r07o7K033j107N21m4m050M774r37l941K960K996k712j443J401J31j206K144
-1954A609L8l04k57k26o74J244j050j446O74N69o25o2p76N55l9Q74k77k82p71Q10K706p91
-1932A499k029N7J15P2n70q57K320j204Q33j67L38o42P65J84r79n24J047Q35K269k141j501
-1911b80K20L266p82l325l47J082Q58N6j386n08K4J298Q50P44j412J021K243k832k170R15
-1891d65l17K794J630j467K87q39j663p14l80n09K330r6l87p66k84N88q40L63j78J188l24
-1870d9j534J083Q06j446J182L3r82M72J15K14R05Q8L57j905Q32L07l9P52j244j376M89O54
-1848b86m92J998l7r73j921p22N13J786J01m23m25J67P14M13K058K10k681L194J089j393j397
-1827A493K77j746n02M09M00R60L754k001m607P33r4Q7o29O77M36J927j030k763J044Q36j09
-1806d48j762K62J504K036o92j046J889j433Q28L262j688j337O73j676j117P45P53j889K092
-1787I56K972Q04l596j352m21j577J356K01k63o26J872J130j217J264L29j587j878N2J191
-1768c90J135m9L98m04j966J499k3K304j411q69j108K28J839k21Q30j792j431Q32q15K045
-1748F31L44p90J329o96k358R62O96J620j144q03L70J810j202k593L278k56j153J227o9N4
-1728A257P32k447J272j320L653k129j987R52j220R36K17m41K94r3J161Q8q2l283K630j98
-1708hl12j64L613j715j777n64N16q49J100K090J457j764k364J991j143j106R90J48K60l20
-1688G9J49k81j018J551J07j678K51O68J136M47k542K352o60j41l59k51j235Q6M61j85n67
-1667a630N60K072j880M98J187J32j698J167Q16j724K25N97L494k63q4k567m66j176q5l43
-1647a168K08J342p10r49J26J737j021n80K25P81p20r69P80n65l24J131k22L66Q10j472K70
-1626i24J200q32R13j109J725Ok538N11P53K09j275R53j177K630p15n75J130r52n60K11J781
-1605A365k929J079j202J470J441j443j229L46m77J850K08Q08k56n68N16N52q97J513l0l699
-1585a582Q23K325m22l145J869j824J139o36P85J984O63k057J465k343J742K158J5k430o01
-1566g2j263J057J138j118O13N07k571L136j509L28n12J13q04J162R90j178j459L42K448J335
-1546B683m06j906r79l53j18J606k363J811L94K108K02l222n82K397J097o57k654j59q37O86
-1526a252m03K907R60j096j332J205q67K126m74l204Q61m86J91J211j620M70j378K021K29
-1507F9j04R83J02j402j94J947j662N27R47k648J273P97J301k743l72K662J336k991j47o2
-1487c81L16J058j480o13j08K75l83J13K060r99q96J755p86l38K16J34l69J355J279j231j462
-1466d85n37M04O37j054J722L56p3k03j133p40J19q15O14R86p68l32J366J451M72k121k263
-1445b397K53J948P04j278o9L4k52K050J335j810j881J760L46q87L54J25j223K606J76k08
-1425A686j039M5o34l83K04j642J956K151N44k708K51n9J314L76k62K33m647K530P5m50q01
-1404a260J260j804J160n88P19J62l38M12j79J704r9L97j713m94l59p03k62K118K391p68k382
-1383f26P08J545p03n59k12j700K071j435P4M25O9J529j027j686j31J616j338J407J545J5
-1363A587J6p89j985R47J931m66o72L08k2p29N7m29j479O53L90R84l57j74j411J778p3j298
-1341a233R5n07J306m37O96Q73P53q50j876J875K303k677l72l25j3M26Q68M41k56j831n82
-1320a323K663N64j583j159J400K67K85J70j368j880m42K553j160R85m95J907j020l64p5j504
-1300a579J189m40J10K29k186K583K184l475K225O59r54j022p1J894q22M62J228k947M68J369
-1280A104M00k51J73j880K242p26m55L08o76j106Q92M8j494J653j51R7j948K152L24j088L778
-1259C396j019l682L43L27p50L23o6P18q06N22j05O12K112J58j115l041K108o50O06J677q3
-1238A585j877k31j91N2R90N6K64J143n0m2j934j299m2K22K806p98N98K68k379J055J856k388
-1216c36J02P96K464k898j264o48J310J122k12k01M45J286j021K9K70M50o55J101j665j749
-1196a274l5P45p34O76J717N5j158K83M74J95j424o01J89J778J868r91q60J70n75k01j207
-1175i10J93J875K136j394j740p83J378N29j416O97k875L646r12k220J000N01r46J688L33
-1156G80k150p04K414N83%K084k815k47j050K167n17j931R57O28N0R69K467k067j766k48J301
-1135I05m87M16o2Q95Q67j519j680p7K97K76N15J441N11k374j846J173m8J952J588j532k907
-1114a696l3J347J638j163m74K556M02k170r8K801m83j107j82r55J676j657M20l51L33k14
-1094E90j573l65M36j69J363p58n08J414L206k117l547K420k11J08j304k5K232o77k87J589
-1074A817j332l45o12P40J28k022J936R4n05J196k76j481O87k5m35Q75j645O77L31j0J482
-1053A275q28R37J022j036k089p53J121j626L68n79J616M10k091L421k001R33O15k019o64
-1034a968P55M51j009K282L91m46j291Q35p92m60K125o65j672J285j095r0N73n99J312k67
-1014c45P04K952j298m307J104K643j629L18j361K685q99j496R29J413j351j275J79J33J240
-995C39p00q89O67P30j516J869n09J450k75Q60N75j419j778k73J901l9N15j833m52L05k51
-974g23j197K968P77Q93j644j140m07J411rj197q84J80k3J427l30J219J2q42o84o74Q67J54
-952A54J264J015j275j742L49l8m98M2p7l16o24J018J694j986J599J062J314m463O57O80m80
-931f51N97l79l90k69L72J197N70k201j747K664R5J304J060l727K848j335j957J175j187Q31
-911a130J70m52K25J545l58j003J814m98L24j74k282O12J638K68J56K507j094j524k901J163
-891i94K11J129J015j984N17j433J422n50Q90j20j744n23K675J823r63j212K238J839l853
-872C83k301K660J443j120r78j197K55J538J966m94N0j030k66o76j974J126q81N41J721j3
-852G53R5K365p8k889N66k98k172L31O37J354j438l96O67J798n05j344J854P64k911N87J746
-831A486k88q85k52j100R58J344j354J831J503K28r94j032j324m75j361K71N28Q91J46k064
-811a943J680j470L40K17L92r51L121J314j257j337r42R35R85j741R86R28k861K126K61l91
-791C92j773Q29k41J3j30J701R55k558j109K194J882j617r19J195k73m61k314L531j592m20
-771g15M16j29M19j741O84J706j596j12M72P73k51J867j293j048J919l48j202o58q55O24l5
-750a103J197m85k47K972k78k821j105J799J307k654J762j099j17J314R66r88l84R92l65j142
-730d79N36J67n0m54p66J766q31Q11J056j060k82n17j060L052l24K091o60j397k712J113J388
-709A388k222n93J597N3j622K81R61q39l48J63q2j45N42K10n0r53Q77K948j638k208k13o91
-687b584J585P7j19p87P87J097J552j293K00r59n59J977J349r48q05j532J291P60j053j349
-667a313r6J655K232O45k970nQ32j555K005N93l246O65K609P29j558p33n66N24l04K050k482
-646b89j582J283O90j392N77R07p60K864m11j037j090k12J214j778k93L88J479o2Q46N30l675
-625a803N9L220k78k451r8m78J444K2o89K0o34O79L84k64q58O62J089L460j060l490M96O91
-603A23J237j340n29O87l2o35M72J39R7J183m68j923p82J085J82q87M67L00k81M93q7m06J660
-580G55M94K699j265o67p92j272p20J667l24j751j10K100j274o49P4j11J243P87j666O10N24
-559C52k60k45J017j172j302J270R91O57k128O71P13o22K93M55j56k34r50L03O12n92n17J916
-537A072l50j591j20k28K245r49p53K40J140R57j302j822J86J130n12M60o21J319O52O4R59
-516B176k665Q86l16Q48P68R28k484j21K6N83n32l08O46j168N24Q16J123J58j843j360k23
-495a538P81R38n09j69J051K954J1m075j80K84K931O27j481M4j471l48k38m7J09K25K76M74
-473F49Q30j845J85J82m35J294j473o6N59K91R7k9j9qj38j38k27O08J99j231M92J350p93l10
-449B4j342N28Q34M8j26O5M45J2n26j169J637k77j011j32P09lM0o6m69l21J384J293R59k397
-425A39J107j499j318K643J171j121O5k4r75O0k22J17j11l20q19j23L40m98L80R40O07l07
-403B32P20J155O88j727k684J806K197J035j94r73O11k308k51L33j631m55J082p31J795J650
-383B350j238j929K695j502j203L837J13m225J951j4L08K66k370K020Q03p29l84J317O63k976
-363b47k103R77J100P9p52Q54J444p09j631O41R2L577K39m403O49Rj003J444j252J054p92
-342g33N08K508j237K1n11lp21N55K28j713k2k36J370p22P58J053J426k743k55O75j118M17
-320d95J367r72j042M91q42K575p56j739M13J48J859J611k979l47J746k94l36J642q52j370
-300a72J31k34L10L95k169K411K308k236K97j632O21r96L91j46J609Q37k524k12K925J62r91
-279A085j135K50k057J597l44o89N24N02J468j912M71j618J479q36L380l96m59j401J3J02
-259B4Q23P51j645J549J639j917r52p99K72N5K37n06j583J897J331J030j346j703L89P49q92
-238e97m03M90P33r48K101j786J9J54l04N249J63k195k758r08r8P02J075j594k7J622J177
-217A867q17n2q53j196O40j760J487J352r28j19R72M92O09P86o74j600m19L24K46p78J202
-196G81q54m44J793K25j603K06J702L70l354K654m41j783m6n02K039K295k203j238Q75J134
-176A606j633L38n46j293K098j938K714R39j793k95M52M0j016Q95k02k5j147j788J922J3N60
-155i9n48K26n48K048j843J833L89j852l81O10L24Q74r68j567N28K445j239J14r02l08R0K430
-133A656k298L005L15l775Q78P11M38j879J602J195R12j414k587J414M40k053J704j267q59
-114a862L382j444q20N04j212o37N20K035j29l78R03k325M14O27j42M89P01r24o04J138J737
-93A973j309j08L17o92p21o84J426q51P31J39q55o6j334N39K40j57K435L717k132l064j73
-72f29J00J42N36p71J096m10j27J39p6L030l611q32J892O21q89k107J763N31l98Qk50O50k861
-49b453J558Q58K0k063J748p10J32Q44J439j105n72l12q10J273l63J444K41j819k66p38J217
-28d37J869r27j415J435K132j902m33o36P27q9Q43q76j612j68K78K641J892j812k882n67M61
-7a478L69J30M85k45j063K590K062j642r30L10p02J116m31n18l52J44N45J372M1l389K039
13D53q26J169K31j976J196J938m46p69R3j691J305m33j962R80K62K61r17M889k68
32C489
##PAGE=	F1=23964.753053309046663
##FIRST=	24596.97802734375,	7686.668670654296875,	-0.031069923192262649536
##DATATABLE=	(F2++(Y..Y)), PROFILE
-2014c8J553j377J91j155L0J591j796J503j273K07M09j493o52M45K013K863j235k335J001
-1995D52j89j258r91P22O15l75J407K042j300J556r83j476n04M06m95M61j636K04j0n98J633
-1974c17J497oj623N77J568m93L66K60m141M155o68l644K250L459k522j111O2l05m63K664
-1954A565L71m38j18k80j142J463j606p87R2J057j77j108J4O64m79M40n46J349l86m2K162
-1933B068q86j874M47M19n3n53j012J163p82J150o54N50l78P32L9p47l55N42Q50K537k497
-1912G06o34QK785r56l295J85J728P84l05k000j072J786P91J35J218j166l32K357k328j995
-1892a600J273o65K397J910j701L70j38j951p72L01j120K374o52j59j77K60Q60j585P75k53
-1872b53N38n63j449J352Q67j040O00j74j062R14J4J94M61r1J099j950O80j71j29J619j117
-1851C39j638N29n10J13K812j03m70k181j163L42J302L44q9k71Q4J76M01K529J44l458L489
-1830B721J528j385j610j22j132j41Q29N43l97L442j302m295M29O08l48j205P14J69K442p48
-1810G40l035Q02P57O65j772L84J638J929p21m51J400k250L99L712j733j414Q23j112j412
-1791f51J186J075k605K116L378K61l979j067j75j435Q62M34l86r69K219J771j122M05M03
-1772A721j337k390R41J074O98M9O81p38k052K095j395J983r81j066p70J141J014n1J581j026
-1752A172k162n50o46K379M75j130J368p11j405O68R05J590p37k524J424K383j306k078K583
-1733A698m36j244J271j86N53P21l099J859j784L859j579k779R23o84K53N78k31P01j456J035
-1713b7O11K68k882K774l20j374N10L656j722j513j142J024o87O73K632P70k368j802J157
-1694B38q00m78N30Q4K27K08M30m83j150J943j13j664M41O37R90K44k945K475j72k22j031
-1673f11L85m72L3K74k35r15N38J685k053J794J291l18j387J763j36j724J24N98K611p63j76
-1652B306j920k9j325N12p03L14J314m04j359O50J145q82j480R34L93Q09p25j264m21J8J311
-1631h06L21M65J157j573k90Q97j174J72k62J933ok384m73N78J445r65J75m17K017r23l53
-1610d66J056n52p57k0J059k878K271j630K125J275j483j506O19o73J299l87P84J46j07N73
-1590G48K55j293J649K63l019J35K630J14l307J825j383Q17r05R77K285Q89k278R09k635K341
-1570A017K218L40l076j137n2l98J422p84L23J220k995K448n01Q35j6n06j355O28J372r33
-1550G0j168N05K251Q55l88j867m82n53M6K021k291N61N46K180K46k852p70K148R50m55k290
-1529g37M9n57K0j48L035O31j632j180K067r20J406K94l749M86n34Q75Q22j520J109j350J453
-1508h0M1l10Q28M79j022m09K107j083J93O27k185R85Q5J611k961M77K074J133k858q6l15
-1487f69O69J398j332j193M88M93m00j158K221m23r11J857j198j52N97k11k56K171R97j366
-1467A622j556r33J56N21r10K064N82n93k96q20j248O88o38K51Q90m80j302J650J721J6k482
-1446a097k14n57J476J979j587j548N48j096K657J409k497q72J363J58m37O92L56j497K053
-1427A289K57L62j261l11o56l49P34j522J734J191M69j945M82O61J106j29k53P74n159L280
-1407G54m96j194K57J009k172R87j65J096m07J48O37q8J034j17n5j439K47r69r75j61K007
-1386f2J955r42j607N37J314J50j095L12k109J888j158P99M64j30J105j023j210l85Q26j368
-1366a739J550J576J542q51j758k754L210J458j548o42N5K83k83J48o03j470O85Q3J272l25
-1346a11o43j190K796k28k052M01q21J795n5K06P75O06m44j459J174J764k707O16M8r06N10
-1325G5P57K99l98k090N36K181k0j288m20J111o68P70K00j054k088K71K719j286J41p60J800
-1304G88l90N33J94k595J029m07o6O43j513R53K334k981K424l69j094j49l78J779q08K24J345
-1283A496k436J397J321j33n86n1j159J974j150l38L06j104m92P39k26m07M21L88J67j227
-1263a100K248K15k612M465r58l580J82P80j074P77k01n89k65O12m98R54K810M07q09k399
-1243f35O61j41M65J188j21j907J85l81M47N58K49O27R10r10R00j433k328M92j083K586l45
-1222a6K121N53k892L42J509j365j69K68K926k582j547j54Q60P15m63L0J58J104p90P68K00
-1201A576j53q22J083j370j931J17N20j69l61K456J30j326P12M04J7j318l78L94J426K036
-1181C043j162j361j69o65L63r49M35J338K174j272j539r98J119O12q55J9k030M387j790k158
-1161a458L45j36k29J649J163j821j174J563K71L34K670k803o96p56K386r00j954J293R99
-1142G46L5J113K378k406k288k97J470m49M94J48R22R23j792j624l2J39O13N80N35P93k162
-1121a61j437J444M34J563J119j913k663l18J337K336p56o12K205K98j601J76J591j198j383
-1102D61O12Q6J189k040k10j79P02n94j446K10M24m45J158q22j42J267L752j842k545R71P1
-1081F38m85j991l22K464K20m96J477q70m67j004R85K77j631K110l24j047J377L76j786J36
-1061c63j13j359J908j698R97P3M92J702j070N60J121q47k237j35J139j691n37o56K835M21
-1041E42k092K387j491J699N07k406p78J041k0j008K000P00j22j672O77k48J00J622j195j577
-1021a334J281j098k61J8p13K526j584O73L305q57m159N20K593n58L00j375K657j514j741
-1002a321J367J184j034l46j091k57J114k28K16Nk24Q8J535p97J515k47P79R70j510k007J10
-981a79J732k65K37j265o66M52Qj948K502M81R19j337J03r17J333m12j513l69j77J05R80k71
-959d67K043j95j157o48m78N72L06O11Q81l34j498l51j79j09M80O17r17m26J97J937k306K018
-937E97J146J081m700J540L81j356J511j18j239j67L08J106Q97j815k101J979Q75K161L31
-918B417l432K300j590j578P97m99J101l13r7k53J505q94MJ842q50N95K10k475j11J725k65
-897A39J43K585j245j980j764J154L45J594O82k389K74q49J330k92N52l47j784j81J898K143
-877B008m91j629K178K228l318k412K562J315j202j028j202P01O39J864m91M09j098j114L05
-858B24j402j83K59q44K284M23k07K784Q81l378l49O20k253J4J80J901j408q21J062J526n99
-837G14j458J270P34k282M00J922l0j159j37l55l4J669p66J040J347P5k24n39k195r87p20
-816a715O14K78R82J4j651J478j625q7R07J2j133L189J359j281j429k168K778O01j650R10
-796C83J363k501J66O49qk137J420l82p5K86J486N91k354k37J794K589j464k277K028j63n16
-775F41j981L003j749q71N00k10j06j195J061J136j249p90J232J54L23J972j126j665J439
-756E19L84q51n85r03j17R88R81k47j984L419k84k360n77J514R19k153J472p15n40J242J00
-735B22j340N67K168l68k039O56L02M1r91o66J953m71j26J719o91k30q35q73K633m64K359
-714C526k43n41l652Q39O46j601j06J935L41k074l06Q96q87j09J100Q8p71j32n45M11K4m63
-692a624L009j258j599l41R1L73j97j01K19M35O68J270m76P74j706n30J236J673k92j156j839
-671a371J796J010l98k229j99J298K187J020k601k3J085k125K541L06l547P94J939N17j099
-652I01m49p89L79N14K481k961j664J763M82j715m43J501k70K689q92q49p58m99J538j239
-632b80j102N86J028j55J133M50l194M83K843p02j669j12j307Q17K23K10O67j803P17N39O1
-611e67p24R91q10M228n19m018J307L9J162j009q24J456j081l7J010r92k55O48K69j039k90
-590a055K49L37m90N81o98M08L13j35l85J937J7K263j206l68j54j752k21J308m83j505l19
-569a358J883j172J06n58j07J857M77k057R34Qk27k86J288r88j890O73J689J017j652J170
-549H07L15r10J09M97j51J52j035o42R25m24k14J935m46k043O3j331K850j38p08k3J672P85
-527B045j628j624j38R90o78Q57k094K602P53M08Q34k690R58r90J245J018O8j971J40M2M32
-506E79n95l79L2k92R45Q87O97M64j583j607J78J15N44J33J63k03K895J05l080k44n4K921
-484B621Q63j242j0k168o70J64R0J68N5J49R91P67j847J7K6o46J387j698M35N14K21J16m5
-461B58l4k3j59j65k30J016J58j510M66J314o07l96j344N2R89N43p8N6M37o9q19j000J631
-438D86K10j298l46J682j21o11n52n49L38J03J503J784k716R89j280r51K148J086q53J97k57
-417I92n72j97k25J61j99o41j181P53P1r3N61J172P60j281Q84J129P86j308l166J206K333
-396A945J605j23j025J73k650J252m29k089O2L80L1J956J027j733q70K099j282j289K713J140
-376B893l805J356j27P67j41k351K642M37m40m54J335J105k810j806L32J078q3o49O62R67
-356I08m95j924Q96J96L268J61l796N13k8q93J525j789Q40l8K36K513j479n4j07k31m86Q73
-334F09J46j632L64m42O2K31J086J261Q91k515j014Q63m9l19N53j053r79R09k57K671o39j979
-312a232O62J78K084J698k724j299J317Q4o22J841r61k010N23K75L46Q70k571K726K101k613
-292F73N42j344K80k51k23L0P01K53k448J513K642j42r86j621Q5j373Q64J31o91R77L31J900
-270A843j843j80j640J406j279L449q4l09j199o63j1J733l1k632L147R60k180n41O88m40o96
-249e02P5k4r86Q26J637J074p92k066Q36Q08q07l47k50K95k42J723j814N5N38m68N696p0k351
-226B844k972j421R8J662P34j953J117L54J278r70R2j258j283J643j256n13K026r2k38R14
-206H06J293K85l45p66j322l43P10j06r61J957j53j878J979O64j666m40J039p5k680M783p55
-185B026n03q7k294J362K870k207j662J172M57k311K090r82j051J848j120J633O84k362q89
-166a326P92P80n31R55l39j13n16j890J378J42K90p25N44qJ546k398K764J93k133p32R70J135
-144G78L50q41j675J81J805r90J266o65m45n46K614j806L353L26m403K80R30J262j651J874
-124A997P05J009j343l540R90P06k103J852p96r51K391j532K18R5j443N6j84J856j29k23J166
-103G97k588J512K04n27P44P29j495j27J024K164j810o60J02o22m70N69P74j536J438m7m96
-82c21m66j256Q56p7n6K111L352k080l138M9L30k85R90j342O17o47J496P0l41L063l496j005
-60a576J641O91j83j721J233J0n95L92N24M80k237J534o96J284l053J931p11L40O56M03j773
-39a426N23qp28J371J20O21K35k351L97j1P03K023j201j214J204J939j568j50j134J508m18
-18D35R95K56k489K28l9K036J699j470k646r99N94P64j59L78J35j331K166J556j236k01J273
2A945j278L55N69j102j687M70J090J190o94k824K543o42J450n61k233J317J620J63m49O8j587
23b77J209j49k000M65J32l10J76M685j09
32C822
##PAGE=	F1=23940.436708153865766
##FIRST=	24596.97802734375,	7686.668670654296875,	-0.33141249418258666992
##DATATABLE=	(F2++(Y..Y)), PROFILE
-2014d12J825p48q6j351o19J955r24J378j242J40Q4k037k4k61K209L267q57k836N30n45j928
-1993b482Q55J182n9n81Q55K078l27J582j678j724M5L20j082J124j211n15K37j98J272J517
-1973A210Q5k507J281J030J89K39P12l537K592M2k847O69L370k055n27j211K32k9K194P94
-1953A926m19mk26j125J233k313N1p01J730K7j417N86J71r48R9K8K827m21q49J349r34j560
-1931h90P45N56r1n70q57l6l51J460j061O97j41P22p7o44j17J9J222K235k771L3PK218j062
-1908A246l009O94K152O53o98k397j330L072L79q38J617o07j850K715j575j419J086j174J731
-1889D48K204j747K28P13j919n49N31j570K311j197j62N08O41J163k119J251k70j21p91p72
-1869a219J050Q74o88j96o42p33J345Q1K87J14m94J537j689M33n72n7J986j078j595R07j275
-1848a624Q10K595l6J42j982j136K80L77K23J51j88m6l43K92K578M64l561K978J925j353j713
-1827H33l00l28j88J229N96j280K919q59m054K63J453j97k395J264QK232n95k644Q5J198J199
-1806D39j798J24J679K056l51l77R57k746l3L966j930j461R46n97j568J634J183k589J465
-1787I99L453m01l741q04J84j114n2N35P1p74J696K048p09m35L48r12j998R95O79J77L40P62
-1765A347r56j735K462k643J794J25k166n61K052J70O3K114O4k544j284N84J039n5j202J622
-1745B90n79n81L28R87J471l10l428J983K494j367j396J858p52j162J127l80J015Q74l379
-1726i07K276k326M048r17k553N66j084k91J053j0Q74k511P41J320N00k277K642k60k455J203
-1706c68L158j448j084j744J525m84rK777m2k473r94M72m19J42Ql39K20P96P62m82j370K357
-1684I61k19j743N95L76P20N3k836K093N70k62j748J368PK9K55l97j185K17J745j737K219
-1663A081J366n94j189K080r71j518P5M65J628j312l25j009N89j609J313j033K1J246j26j097
-1643i19M81P18r63r11J321p55K388m09l206J045O0L96N66N19J363j623o37R00j091p45J58
-1622a344J685Q4j733km9J522o25p19L98J359j046m63J165m8j448M12M40j450J674j563K440
-1601F89Q46j402j590R91m10j71p63J144K52L36M34k20j668K139n8j399m61K351N36k769J597
-1580D04q62J18r82O63K414J139j932N96k853K242K103P04l065r17J145j816N65q24L30K153
-1560A325k372O07M58Q27M14o36j426j25J429m49q82P84J855mj76j516j13o29L8K181j773
-1539a83n02O85K113J74k287m55J184M95k27j538O0l49j24l49L382M00k081j193K461q19P11
-1518A558R72m016M98q15J155M11p53J406j206Q20m29n15N83P64l41l65K133n98k79L97j461
-1497h1L42l93J719l006J373J308P61k637L40m78N55J662j169j584J545N14q42k108K171J81
-1477A73q70J633j291L55O87p53O6K416P32j130j429j322j94Q23r22K082R08j071m55n34j191
-1456a287P50k78J82M39m08j479J062J922j57k275R82j008R13K835j547k402M87j653K914
-1437hJ394k874K24O50P2P4Q02N08j365J062K13R88j376j62j8n18N86j272J087J74M74r85
-1415b70M51J279R23p46J14J136n033L493j255j868J670O99k388N99L60J121q80R44J130k36
-1395A243O9k18m18j195Q77j089j335L9J654J334q24q84N7J198R19l30k70j753J065p52J302
-1374F89M79l83O08q53q86o20j3j101J674J757K639j620k674r68K740Q20k419L4n72O51L33
-1353C15k33r40p85N02k94J591j65r36q9K451n50k348P13j411K126N28j8K67L26J36q30N15
-1331H71O93k538J716L79j343L91N70J86k39k079R46J408l04n88j4Q12j753K409r66m08j502
-1310a353K12K615j337k30j442J745M22J239K67l236O48j03l79O44q33p99K515j904J653j089
-1290g45q63Q43o97J586o02j70J132j648K217J433q57r66l69l79J548j377k21K26j249K91
-1270h67J74n68R56n96J339o33K4J693k00k829M416j057l046P3R70j351J322J80j952J05L05
-1249a542L1K76L324P73o48j579o35M42K31M92m75j679O84k79N84N0M83J027N45j701J619
-1228B023p62l117J171q19J006N81K951K78k629j43N66m44o46k4L294j595j435o40J43L63
-1208A22o65L17j23J001m75J530J16p91r12J124j168j727N60J02K26r83K701r3j308Q46L41
-1187G41j35j186j68O50J258K005j284j599p65o16J297j220P62Q39K059j077j367j136P27
-1168b15P74l13o77m76L859k473j350q59P34P02K94J640j113j270J71j04Q60K923k733j083
-1148g09m33K393j039j413J171J108J35J033J998k562k642o3J449m43N00L08Q67J058k012
-1129G04j644M85p4P54L17P0J240k106q08J698P14J013N99k438k192p0R05K780k39p58J431
-1108B381K23q77J55N63j509j340J021O13R73j792j52p84P07q99o10K5K82p9O56r09K02J076
-1086g4L870j318j384K08K60j309k904l75K377R15k66R77n29n13j223J139M53j471K156n68
-1066D21j322J550J058j888r7N86r29O57j277Q77m69Q51J596j360M01J299q45k227O06R67
-1046D55j421p89j100L254M69j792R69j89J877K84k246m96Q31n92j008J420J048J44j840O03
-1026a19K07M16J011j472j238J239q93n63o04L3K708k683J277K568j55l561j45K185O23Q6
-1006I20j289K585j385j067L29L20lK58j846o97R19O23Q06p86q85J419Q84q56J302k29P04
-985B026J211j442k102O47J697o95j74n64p30L39J26j650Q71O91Q23r31J406j524J249n29
-965G45j758N04l42k01M83m97K563l02j286n27l28L68L27K5N53O45j086j022l70L00J160J093
-943A047j680r4n86J999k460K095J167N99l496J471K09j635J573J69j689k19L66P14J142j371
-923f79j532M82J721K684m18k913J817j638j407N56J64J047p06M28L15O40j669P53J859j072
-903D32J097L51k577r92J672o07L14K431j258j894k60K8N68K126K93k744K46o56J372J28L49
-882D19q83m71J35j83K390q5j820K163K653k628k474J910J161j296j149r62J164k53J731n12
-862A010Q74r93k376J330m61j492J266j819K282R76l12K779J546l479j049J451k299k57j89
-843a212K278j530j004J502J107n21j538P10Q06j509k13K150L97j423j67L74l87J729n07J49
-823A191J220K49K97l22k764j550K83O65K73Q02j80j453J488j409q75J564k63p27L639O68
-803B796j626j630q61K059J4j196O40J894k136j443J132M61j900R07m45j83J312J270K08j802
-783e29j37J187K972j260l136K694j86n45j227J848j707r59J03O1o60k86N90P50l19j236J205
-762g77r1N07J900q23j698J209M38n98m73n27r58J618R73j39k196K450k12j402m20J156M19
-741C56j125R50m09r18R21n90o40J99L185k84k888P94L75J96j545P4J331J38r73K110m09k72
-719E76r90l82J886p10K295L03N37l491m01J40m32k31K272Q01k507r19N82r02J19K120J241
-698A907r55j781j646J017J266j196J876p43o80L13M38m03l07n21K26o2K44J193M45Q06k052
-677f15k84L43K039J41j565j546K009J267L04k481j058O99K092J211j962P1J514k729K549
-658A999L3k885M60J054L02o87l6p24p2J441K683k904j753J712N63k089p41J038M09K737j207
-637A333p64n69r95J738k87j131J30N82k50J069J77k243O44K716j027j080j47j846J094p06
-617a562J006R79k165K09P96N59o44J379j262L367k61m199J886p95J606p18j206J922j524
-598f27L70J229j950L98l61O60J36k52m91O04m52M98j549J146J30j49k15J700m7J699j101
-577A376k8K6k094P57O99n99r88J01P06p49O91r40j71K246K40k214R51j53k71m94J518o96
-555h6j961J09J510J202q95J591j94j135M73M73l84N80j448j626J884l71k16J895k82k428
-535a309K99q86J586P48l89n73K281N04k002j241l21R32j076J257j276J785M13O76O60k577
-515e09J308j636J475Q47q09p51K82M6K64o67m39p10J103R37O54K60J064j162j936N03o68
-494e44K56O76L45j063K344J25j833n2r2K478J031r70k13k354j103P69J10J31j06k40J380
-473A075O78j617j60J33q20J383j724P20L20J91J30n8m7l8j59k18j71J223K10j686K95J166
-451H26m01m22j102m63Q36J075j2M7L85l4j109p11J539O02j420l3K367l75j349j063n91Q88
-429e20p24J319K806l204P35j075n08J630R65n70K25n49rl33k05J45k84o13l22j32O16MK32
-406c71J303Q08k136J237J063P85r46l236O31K065K072k96r56j75k675K445j295k392J430
-387f39J15M24J256L66k105L69J461m79r73R73J795l285O04k96R89k38k098K948J03j43n38
-366F09J285J653k455j659L4N33m13j98N19M54k88j796J014J97K641k36k639L72Nm65J205
-345C72j241j62L13J32K108j643L01J12n22J98J187J80j708M23r2p40L25J060J256M03j963
-324B99j511R07N18j006l64m67p77J054K79K480l39j697P1M20K386J652k605j666O37M42p21
-303hJ446n01k166N13P16K84J295k655K706J612k677L52j027N53L86j128L70l43k27j575K263
-282A89K250m22q13j475j47p79j37N81o83J355J19J926j203o59j507Q50l66K558n4j31j297
-261A55p95r7K172r30k353L599K41k098p5J717q22j526o1K91l98O8J737R59k48j845Q16R69
-239A476q08l43q43Q1q3J460j453O7M09l01N868j85k395l216j418J187J425L44j526J513q42
-218D17R56r52L83j731o87K123p61j524J447P10l9J084J651j96j345o51j330n35J022J53q35
-197f40K311L93j926O24R40j266q95K33p43m5M524j039R77n57l221N59L193k228j698J279
-177G75q6l025L991j446j034J316L59P14L01k475j807J251R04j66J124o96o1J49j102O6J49
-156g99L76n62K80Q80R13k534K895K18k207j122J183J736j76o91j453P3Q19q46K446k80p95
-135C54j294K603j083L704Q5m695m07J393J601j483K005N32R99j214l907M25Q79k253K047
-116B91L1q19Q77j610R94j46j070J19p20J596k17k07J372j914K116k99p76O58M60j687N67
-95c84O67K408k130p76m41r51J209O85J76k369K632o34j58r35n85O89k86R4J407K934j997
-74A255k739K26M97q51J566j664O96n09J948k64j79L009l432j094R82O30O63q91M45o05p80
-53a091O81J476N05j721J377j796K095k653P76o45J94N37J05o64j83j37p61J809L15k10j40
-32a31k135J093M26M03J710j374r46Q60J408j027M69j658K033n85J156J132k602K88j88J374
-12A706J284r05k453j289L53J150l31n2L64j206J781Q80r39M06J965j244o96J398j079k591
7a498K66J298J185j049j284J484k60J719j241k195J008J458L77J28k2j364J210J63j972j76
27g65p2p01J434L923q0
32C739
##PAGE=	F1=23916.120362998684868
##FIRST=	24596.97802734375,	7686.668670654296875,	-0.49711877107620239258
##DATATABLE=	(F2++(Y..Y)), PROFILE
-2014f19J892j81m34j311j143K070l00J546j035l17l59j423L87j107K086L249n40k803j6p79
-1994a137p90J956N37q63j051K51K037O78J856k371k028Q03K46j617J547p80r56L59L53Q55
-1974a15J315K34l027J534N04R46J95R71l147J384Q83k406o92K908j333K9j421J177l73R02
-1954D68J207j94J12k3j019O36k655P42r92K285j68j351O17m65r63J11J080L250n92j443K56
-1933H99q72j043Q89N11l8n79o23m14L1J091j206P74o5P70O8q20N3k01J669J354k702J74L50
-1910G0J546j144k443J164K195M58r37k459n65K882J63j814J852J83l379L893j117j312R02
-1891A38j594Q94K426j402l74J655j474k69K28j826K276j543n45J142R03J360k354J685j25
-1872A201o80q19m30R24P41l54q89j439O95P63K87K12j7q99J775j317K38q11J12J927j212
-1851Hr87J185q74M15J735J37P91j531j353K09L2N0K10k26j58n45L36J622J039k574J839J984
-1829C344j252j705k66N11n08J366N90j755K469p00l861M03K166K39k787R30J09J662o06k216
-1809a867PJ637J360k062m18J787K420n4n97O38k928l16L863k137j438R28j22j498J991J085
-1789B279k262N91L245r97l033m90M91o78n41L65Q31m47O29J716l3j147K14l82j376P98R1
-1768a36l73R02N65j041j048K499k867J256J166k159r03J727p45J63K418J311k582j302P29
-1749d20J43r95q46J865l69j28J99P23J388J85k590J069K324j519n87J221j182r56Q61o23
-1729b37J387J113l346K560k819M302m19j986K5j751rR52J80Q28k220n60K113O12j735K381
-1709A371K4l238J385K395r17n04j939J648l95p20K453q06j823l97M81L04l21Q0o03n36J336
-1688g22R94m22j527K712j46j782M42n7M52q2j344M19J524k56k256K250K20K7L84p81j175
-1667a126l55K421j325J968J392p36j072K077j510j204J59P6P57j852l07k30J372j928K169
-1648G46j406m59J162k5p16J83M22j265P88J009j833L581j00l995J603r6k14N71M66J431j604
-1627B49p39R86q42p00n31J186K55o71N09l39Q52j25j378Q92P11j011p54J316M73j455N86
-1606e30k9l63P61p79K102K44j225j357J256k72j416R27J79m94P78K35r37l56J964j454N91
-1585a75p22J663O79j971J549n21p04r25JK433J354j287O49k738J339J833Q78k366l9J477
-1565B407k487q38r68J040K562j689q90Q63L16M65k35j170o25J067K17o97J083J304j137K12
-1545H00q30N1o32n9K114q66p21K99J784K78j733l05J49k24N3n78l6k79N3p35L883M57k525
-1522C98j531K446n97K82J515l971O66j187J025L1N08J421r68K42j168n92J36R85N25Q9K013
-1501B268n19p48L33p14n84m59J592k643J980M30K54k350J063m79k12J896r65j521K470M51
-1481A543j409k172J411P37o37J036r73P21O99j395K92K280O67p17j151j541m63J501j119
-1462f90J705J309j276r11l58q18Q54j41K83J13o18p89l59J851K49j339P47j137N40L023j424
-1441H14j956l58l55J363J189k902J219j42%N06P18N59r95K8N3J510j387N59O35r14L71r60
-1419d45Q3p31J050m57J73J672P05j313P19J186m095L272k031k651L206L69k348p5Q75J064
-1399B28j193J810J669m30j012l56o00j198J265q66j489M49J119M94n08l21n07J446J189P16
-1379A905r55j532N90l06J585M31o17P6p17o00o84q47o15K070J912K920k214l388R68J786
-1359A768K07l019J507j014O51P64o63q58p67N98q43J717J19n68L66J758j033j985Q23j571
-1339b043J731J171O5m38j14P48q5P7q15j566K192O03j415K17L93J38R0j797O93N53j85K74
-1317D87r1O43k802M224k402N48q83j42K205j394%j954J442J098J566K96l530J80K95m78K77
-1296d15k22k011K245r40L62j077j14J466n90J058m05m50N05o37K580J519j527j145o96M00
-1276i4J086j207j65j86j064J075j72o17J572n31J512j924J531P52q31j821L667j196k120
-1257g33n2O81j514J915P89j616q12m61J284p78L116J139n45p37j720J015j1l64j003j245
-1237a652J242k6M63m31P27J411J29k201K010l9l605J728m81M14J040K944j91j813l22o48
-1217F99j39r11j8L511m04j428j401n65J22r12O85k50J113l21K087M9j336q38J202j174q35
-1196a064O46r0L07j082K150l50j214Q12L68k76j022L9P32J293J846j341j608j166L09J444
-1176G33j967R92N69J817q06j229j224M51R87Kj157R35K551k755j21o43R41N61p22J646l9
-1155A522j324r94o12J564K790k572j378j74K249r86p32Q38J070K26P32J631k545k894N75
-1136a014J014m80O03M39Q24J094k151j735J174l16O98n7J46J526k104k15J847R99M68J02
-1116B862k796j908L60M70K851K25r44N90K95k95r0j6j440j087J065N80J039j153K59j492
-1096f25K94q95M56o34n9O87K12j128M73P89L568n74l76m19M70j914k937l8J079J341L15M81
-1074E66l70n88j103J048N28j496K052o04j188J601J554j846k21J385n49o41j086Q04p42J103
-1054B07J109j649M60J445r42j864J151N57j091m85q98K399N05j269n45J403J561J0j615p8
-1034C71M34j140r35Q71J248J57j815N33N78N13L83j485q04J135m97q82r83R73K166k686J676
-1013a89R18P12k684p50J635J656k45j163K485o64n81q86j051J556L70j937k57j14J495R61
-993A267j597n48J558J09o84J088m79O81J339j246k049J250J722j302p09K51n25J05j40o65
-973e74j232J201O23j79K332k002J021l87j787R46l92j63N3p70K525m80j001k50q8J73ok09
-951f46Q9J367o86j142k41j4J656J462k243J16j193J863k048J580J058L9j402P75R7j280Q38
-930D5M06j889oM83k0J292p76p75k76J583K865r66k556J546j369j395L90M99Q30q79J003J062
-908A097l25k417J361J815j154J661K96k501k020J477m55L19K103j112p27j0j168P93K701
-889A734j0l173L63l84J226N77J32j376J030J06j922K460J6j804K350K878k025k461J137J015
-869A869j374j321m92J476j043J633m78J431m97l391J375N95j447R12j203P37J619m17K382
-850B366K013l240j336K002k295o37m66K603j658p76J637O10k12j589N99R06j162p31K135
-831G69R33j702k82Q36l02J651l97p07J235P71K23l75k766j878P50Q26L97N56k79j600J540
-810A99q13j178J398l13J68L948l36k177j400P82M51o22m12J72K367j871j436Q56P23j278
-790g72j34n38J03J947J164j20j377k65M95K990j054l316L011l24n36l99M86j413o91o05N09
-769h39j080L61j37J219N48j606N15J81P9J738l71j404J258j98l61l85M3j269J614J115k11
-748H10j667J011Om78m13J017j12n06P30k67j089M41n20N16j096L538j47l452R51L82K93j973
-726b025Q45N72R26j331J719k34l99r37K83R24r31J828Q68J724k630j912m13J059m89K152
-706A599J486k799j268J45j131K26L109K521r23l223j933J082J868j045K0k44J29P81O62p21
-686C41m71p15k46l86O3J087R50N46j964K9m95K182K72j848l07J564J421J026k566j774l15
-665a606J997J174j214L75K040l082J841j89j644j08J37J51l27N38n06q42K386K603k422j900
-645e98J265P75k362J15p00J382K809j363q26m97j502J756Q42q44n74L04k30O36j93j231O32
-624d04K725j031o85l32k327J883j308Q27J127k006n26J219J105o64J761r32J894m61l921
-605b056K104j453K458q46j495K021j334L03J305k503J543p98J21J079m36r39P77o34K23j622
-585b182J366Q2j08l5R92J93J178r07K53k17j903J703j34n55m92P53q01Q7R73j230k76K383
-563A123P1k276J207q0n87q67J765k27j746j40M92J259j31J924o23j422J061M79o27P65j648
-542b28j584K103n19l76J835Qk632M55q5j41J511J68j113K723J58k308r09n52J010j185J407
-521b54J98L88j98O99M46k025J802k224J499K98j519R15K42L5R8o91m67j117K144Q70K94k75
-499A158J703o71k069N65j300K75P77J98j259J475R5o27K22J15J911R70p78m20k010j300J118
-478A48O8N0j93q20J585N79j185l53M66j131J307j619R17J26J76J42o8n5m9j43k77m6J250
-455H75K98j667j17R73j85m68o65n58J92J486O5L9K93O5j269l88J303P30j294Q25K607p30
-433B410k039j390k04O90l62N72L529l609K28p47k97J326Q71m20J88q37N35l25j70P5l46l93
-411g15r1l99J599m26l67J279Q10k735J625R87P96o72l069LJ579K348n97o87l79k199K910
-390A600k081r00J381P7M77L74j89k092J222J126M36j045m93K196k596l42l93R40l0j638K953
-369I83n6J57p13J085K135k149j423m2j44r02L48N64j23k27j222R34O1J905p79r57P8N3K68
-346a66M77p45m37n5J68J358j619J052l3o30J118J233L84j838K17K18p46k91Q16J098J33j245
-324D67j303O55K74j549r02J209l66L1N08K126P5j264q94J125K441J324k529j603P7N94n53
-303e7L98M18j521k26R80P9J736k504K428J039k358k31q56J330R04k087Q05j283o14P6J808
-282B64J819o49o04n76l84o81r09P75o07J528mJ499k18r53j328J64L53K037p2J6j762n58L97
-259d53J928j646l12K056k75j635J02K155q80k236j14N11N2m15J714P31J39j282N85J133q74
-238I84k36j340j40j59J302q04Q4l45M52N652l10k367l296o28J556J093J28n70J125j782L96
-217G95p69N84j975J77K189m12j606O8J339L13J264J684p15j992n02j556p71J189P89m80K267
-196A880P99j181q28L49p63p93m61q96J868L464j285K302j287l490O6L275k238j368J104m04
-176A13j751L724j641j174N98K024J8m6k010j642P99K42k6J323j302J47P81l44p97j70Q82
-155b52j94n60J542N16j989K162L62k210o64R48J706n61n84j039l2n7m16L089j08j068j798
-134a207K320l28L951l27m590j075K044J516j488K024O88Q23j025l716j14J037j759J408Q30
-115A012q44l25j569J253j41o87J01m92P78k87m11J566j028K450o16p98J13M3j097P96J83
-94@K537k154n49p41n71K131J17k73j632K315j327J00j333L29L17n58M43N05K454j945j839
-73a674K86M97o31J522j666R74LJ177o57K88K911l431q58jN38J347j1j48j305r76R11K481
-51A577N89j452R75k192K496k121k78o18k56N41R08L40j431m54j03J738K40p79j053P7K02
-30a054P33L54R12j442n60L67O63k42J163j923K232o66J000J765j972J86m76Q30Q72j66k162
-9D14j397l98J432m44n19L83n97J411J71r20N98K333p47j433J857p13k368r36J235J459q98
11g7m54L56M71J751j701k028O71J350k5R04j02j053J268L83k015o92m50l24K326K825k63
32C121
##PAGE=	F1=23891.804017843503971
##FIRST=	24596.97802734375,	7686.668670654296875,	-0.76639139652252197266
##DATATABLE=	(F2++(Y..Y)), PROFILE
-2014i54J909L01p29j033j020J469k3J919p19j084q84n3M84j415J584K862l49k410m20p69
-1994a334Q00K011Q1j702j732k41K021J423K248k814k320J624J64k093J603k86r42L21P88
-1975c80N05R45L54k499P49R0J684J80R29k753N00J487k072j623K250k56K30q08J477p59n48
-1954c18J493K37K38K04j075L0k029N69j42K214n56j531L50j009J75K11J216L118p96j747
-1934H52r72o90k06P98K79J12o40l51q0J16M33j134Q25j09P86M82j084j8O6J827J40j956l90
-1911i14R84P29j228j691J576J858K00r35k038j72K388J82j956J204J134l916M962j190j722
-1892e45Q22j824J24K509o83j430K487p19k24l80j539K099j430j440J695R43J495k218J875
-1873A617M0r88o00m50J041M54l5j048j899J398k6N41j07Mj080J800r84J68q79K83J665j451
-1851e36P7J122m25j75P05L57J285r38j663L28Oq5J51m17j78l43Q63n67J729j007R38J400
-1829B627j110j566q8J162r28J289N24j971K253o79l699R97K316O25k982N55K97J290p34j970
-1809a792M13J651J564k411j166K040K797m7q45M03k908k26L376k289j228N90K68j029K080
-1790A241Q40j738l86K998j294k300q9N19j89n00K58J220l11j90Q17P53j603N6J59q41N88
-1769Hm07r31J602J43j040j87K261k155M02J424j370j004N23j009N06J649K428k249j534O32
-1749c08j88j779J85J247k6k1L21j2J440P75j747L37K118j841K30P06j700n78N49r11J631
-1728D28J314l081K753k550M031k35j585o20k004Q86K40L67P08j480j051J957N56j348K076
-1709A362N80l601R68J553k90Q8j821J601m68j127J460j217J83r91J214L99j016P05k5q50
-1689a293K74Q88l19j262K510J40j560m6n12L6kM10j114K429l93j792K023L09K1M56j252q50
-1667h99j031L345j147J626J270p75r75J803j650p92L45n67M7k271Q33l39J861j927K577j637
-1647c03j036J105j60m15JO9j614K593O18k480M209J65m354J812j74o34N00K48J449j377p50
-1626e28R28o28m33j122O02M49M91O38m90J36N75j462P18Q1q86n19R14R04o63K29n02J62K36
-1603a70J88J434m17q83q22J270k73j065R90k07j411J191J04j770J648J461k691J677q75J234
-1583F13M56j026J558m20j399q16l67K141J277o43R72k510K54J492Q64j507R67J473k903j738
-1563a262K09J098K142j002j211J27m44n2M80o60o00K45R38n11J259O34k407P79P3m8n29j98
-1541i40J848K95k73l55J114O07j220m32o88j066M22L90k18l75N15j059M233P71l107k105
-1521a643K152k65J66J962l664O96j260O14m31J776J329n46k95j997j45m01O72J484P70J837
-1501B811q66j082M25l6j729p9J219j794K172n82k58k004J882l02j518K059n66q17K672K93
-1481A900j802j794M24J201k60K59l53P44Q11k076K57J990P76l17p33j532m12K013j329J084
-1461H51J729j214j576l01l85J218l22L90J12r60l02o39O13J064p54L15r80N70K452j456j099
-1440f74r00Q51J02O55j946J311o72q2N37N28N24n41o30l01J752j270J573Q13j259M62o57
-1419A76j094j026K258r86k93J852L85j544J265Q95k570K897k270j968K694l5j973j028J538
-1400h27R41j421K520K167n81k047m30n64j597J297m20j192Q62N54n44J15p5QJ301P65J439
-1379B271j352j530M54J74J703L42q07m55p03l02m86j183m75K691J981K384k582l621K292
-1360G96Q50l15l118L060r48M39P85p24n06j515Q33j367J564M64J31M53Q50j574j054O28j292
-1339a560Q38J656L49q97o05J094N17l0k386N83J390P37j297R0L16K33M76j584K62k69L17
-1318B30Q83m87O42l078M967l425J491m42n25J568j569N78j810Q77J330J563L67l432k71N35
-1298hm07j77K44j126J09j56q85J885j115J109m47P26m14j73p30N47K300J437j975j048n99
-1277i03P99P20o85L3j121m89J490k5l16J241l25J326l090L158l82j511o11K868j035j091
-1257E1l31N3j333K298J451j393j787n78J838q59K130J357m15l0k568J519j48j292j681k70
-1237a988J447J52J96p75R68J697l36k481K370N73l745J941k49K30J174K712o50p76k77j597
-1217E86o04q35J94L568O01j522k134j132J48r37O44j1J267m07K388%j684o28J178j316M77
-1196a59M68NJ24j277J294m55j036Q59L72n32q14L38N28J405J661j362j546r81J301J124k814
-1175a497J097M58J559n02j123j344M14J156J16j238J945N93k389J066l45Q61L08j382J225
-1156I78J132j061j711r57J969K446k358j672R2K042q15j35L95R16K60L10J561k445k999J342
-1136g10J98l86Q42L80Q90R93k271j532J466n29O59n33O81J442k030K56J847J345N2l17k705
-1115C8j825L84K80K576N17j139JN38j30m44O4j227p10Q02K40J263n86O19j786l37n5P23j126
-1092a320o12J409O4j058L15L33K976K84K77j074O35k229j615p20L86J066R40M61l88p55n75
-1071a200O54K93j028J265n49p01J508J875j654m55J890j56j540j032N66l63J204N74j913
-1052g62M16J414j026j045J217oq34J49m99J279M11o18r42J985Q23k05p53M28j03j488p71
-1031i30P72J025k34j685O66R19M83l91j329m39R02J85j221k77O96J600j833J460q14J493
-1011A048j674j164J174K295n81j036K287K03k28j667k539K953n5j555K54r75K289P78k302
-992d95J18J125o52l55J103j098P27J388r68j928J923J706j959j236J084j04j29q27O19j487
-972a445J79L88R13K500k239N89j07j613R88l86K33m42p74J964p48j24Q8P9n2n91J22l62J528
-949F88m01q94l79j52J708J799k396K7j520J520j154O82P27l07O26Q2r6q98J48N21j913M04
-927a178O52o08J134k7k43o15R69K805j118k546J393r05j287P6N51N53q35J544J500j116k881
-906b182J987J597j034K117J34k293k233M86L68k44J658p80N08l18j018L2L096k63l488N62
-886a308K95N43Q54j80j441K245j05k397J914m52j567K697K710j490k271L52Q98j434j287
-867a424j3J525j579J565l89J998L17k495j025J448o54j25k4j102K091o11J734K396k724j040
-847a31K226k335j156o48K848j597k81J304J47K34j555J013P88j253p38J603J531k020l68
-828c88R16n9J619l59j330J310J378k72o38k282j920O66J107N60L65j11k169J634k7j224Q14
-807d10j33R66L914j307k535n83J634j096j104N53l35K508j653j037Q09P69p48r28n67L45
-787i38K242J077m35r97l18k39K734q03l031K979n73m51L82q43q98l71j264R34j200N16k14
-766a711K252P34k162j75O09q34J593J15r69J383j065j88k84O93j397J641J193m67j230l9
-746c08L45N7l10J099n19l64O24k20j165M6K71M19j213K746j0l203P48L87K82j406N77L59
-724g58J524j188M90k04n46m93P82o2r20Q66J285K871j250k918j269K376o12J430K262k816
-704H50j265j26j023j02L354L555o71m213j876R70K031p52j531K52O07J060P95q29p60p26
-684d00p27j9L09N40P49J28j564K75j065J855K25j779J188Q87J447J692k480j861j303J260
-664f43R61m80Q10K512l019N46l12j73p20p19R0Q5J145l07j674L163K181j718j969O18Q69
-643A246k278R82k167K258K645j402r05n03j161R84J862m64j320J96p5P6o90k72M40K724p28
-622A448l94o77k609K506j290j4J193j462j057J585J444p36K061o23P19j096k950J800j064
-603a216K642j333j587J788p06k43J390k584K374p20n90J616p21r98P39r25j58j7K54K42m1
-582g94n3j0N57P14n94M89p12l03J323j066k43j85J294j978J208Q73j519l02K244p2k100J643
-560D14j47r59j237K004M27j448p82r5J233K98K119q23j868J621M76o99O33j030n79P74p49
-539d17l84J708L21k570M10O48j095J305Q19j263K768j84k442o55r06J129o39J102J384q07
-519B32p81M03K05p85K059k660J308l59j482K002R6K0o3o16m21j88J737Q14O6j031K127j04
-497B579j910N75j810N51K81k00q50O71L2K02N46L47J348O47o90n20j309j273J196K8k6j66
-475B49j406J519M98o21n46R00j648J180j450J161K1J39J52o7n7n3j24l10J36J131L57j496
-453c35o96Q20%n42J4l09k75J160J34L1J73J83q84m57R49N99q94J850K466j126k556j386K51
-430h30J21L36K19L522l539l84l10o05J382P34m08J92j075Q50j95j41j0l61l02k13M65K132
-408A580j132r90J071Q27k879J770Q76R86m77k815p84J238K192q83j70m36q91K197k623P42
-388f01J004l4N39l84m02j068O34J282J036j306j697K433j651j349l69N54M47j003K666K5
-368G56N39r52N77K362j921r59J13m54j288K43P54o44m12n23R47k13J225j059P71m09O9J116
-346F38l81o07j35n18L4M79j015J485m18j69J728R88N90j853q8M78p71r37O22R23J83o89o06
-323c9O91q18j705J103O59n20n07K02J703N27q30j738K099K054P92k462j294j97M97j03j229
-302a115J546p11r72R94k49K195k032J848M45j644r24j017K351J273k776J160j904k49M61
-283a320J405J472p57n45P44o07q25j254N49l69J297M8P20Q47j131j113l78P40J696M1J56
-262A416k358l29J424J363j624R80L90m64r57j31K103p37k528j92P67L04p36J721M31K63n63
-241E43K87J193r86k9j436o43k54J233n3L6j437J835M905o31k320l014RJ875P52J68L80L23
-219B736k482l7m86N40j687N41K198k19j714p46J681N77J322J526j117k263m51j777j29M06
-199a581J488j17K018J091j80j250r87r01k22n56K81J496K156j437L147k010l137j98L209
-180B310k149p57M90m61o10L213j399j201k61L444o76l60j301j194L96m27q0J354k030O75
-160a024J072L40j093p63J639Kj497J767K79j322J376N14k178L3R24J138p14n76n93r8o89
-139a463O22K651j69j150j564J520L02L978q00m108j243K428J112j518K062P71M90o40l134
-120A47n81J198j303N66J509q54j173j432R00J60m21L1J88j54j38r35J727m70K613o11n28
-99D39o57m67K38L64m74K630j830l34k89O9J865n80m44p08J704j942L22j345J021j20r61R36
-77e63o4J768k007o18K52J84N8J251j480P69J06O51r60R57K707l442n27rJ07J230Q85n52j949
-54a246k74N41L051N64j348M28k095K696j584j111o18o71N48J814N55k134o35Q38J459J9p59
-33C8j347J002p19J205L67k56j072k53j89l20J050J416j662K024q49N35K084q04O1q53L34
-12A792N87O79j639j546j418J570o19q03L02L83J047l86j417M51K355J7j603J998k39j810
7b99j827O67J989n11l22m39J313J517j946j903J152P15j096J830j64p18J373M44j988j049
27a262q30J337K134J457o17
32B219
##PAGE=	F1=23867.487672688323073
##FIRST=	24596.97802734375,	7686.668670654296875,	-1.2324402332305908203
##DATATABLE=	(F2++(Y..Y)), PROFILE
-2014a535J827P75q17n69o53N24j9K392m57j960j335J538M20j414J170K208k98j807p06p59
-1994a475J778K092k8k493j922k77J449J614K546k865j961J786J09j704M68K33l98J50R07
-1975IL18L93M27j547k13p8K110J00O47k078l82J696j612j826J507R11r9k05J750j016j926
-1954a114J701P22L25L26j299r5j167j35P53K302q67j893j15j035J053J47J154K762r78j724
-1934H23k167n37J144M19j63K99o65j54L94J50j90q96Q50k26P56R73j234l56O97J603j064
-1913D56m86r78J248k84j400p94J901J281j87o61j240N7J545L88r98m73K078l151M871j295
-1893A878k405Q93j958k53K190J96k472K910M8l26j021m12J485j017j492J353M70J492j688
-1874a29J669J34j074k03o34J308J63K72p88j699R39n76P73q10K56q93J509p94J74p83M45
-1853g41J371j613J043Q27r4o76k34M85J446k65j922P57N6k23qp11p7J76J581l196K612M01
-1831I95O39L02j053j336J95J554j270R59M16j989K278n64l321J344K090P46k871M21K93J153
-1811I81q19j786P35J434J865k701j682K263K832l30r55J68k763L06K817k484o54k77M88q0
-1791f42J732N20j100j361L049r76k020K18K36K79m96L18J287k75l91m80J449j792K8N80m53
-1770b90M38m50j009J583l53q89N64J801j387l73J010l26r02m76M16N31m72L085j655j920
-1750a074M06M5n47m76J78M03p5O80j258J690J411j008j96K105k207O90L30k168j8J78m93
-1729a404J239J159k606K758j624L251l24j453j174j069R46l77N33O08o52q71J173L22j010
-1710e75J746J282l908P46O71J81M98j631J714o30q60m13n97J891j697J671Q9j425J347M56
-1690E56r72n34L01k08m51J519N88j051n16m93j028R09J327q16J928o67j814J948M05j1L59
-1669A279j746j85j125L492j070J370R68p61q08J330j442j93M16j334m21k262K553q51J573
-1650G83j808K736j551j790J109n02q4J28m65o43K853J90k686M326M33m396J798k12r99M66
-1630c14p7J528r06q34O88n68j16j104R7L63J465M28l16n75J330j479L63m95p06k7K89J150
-1608A84M6k2j060M55K27J165N12j007l29j42J011m05o17Q49m48j988J464J58j484J897J101
-1587A567k179R53j149J300nn7J468n68j743o86J93J363O82k56J378k107o67J246R09j143
-1567D99J790J362k986k138J387J060J542k37j151q71r79q77R68n8l22m76J391k22J246j24
-1547H04l596J439J106l83k43m32J414J553L85r22J83J067q04o35j211j504Q97P98m83o44
-1527a211J176r33M083J116l865k373J419J17L97K226l333N67p49M18j002K248J344N0p44
-1508I51k707P16q3p47K064J400J717j413j163N99L76k810N44O78p34K086j588m35j264K070
-1488B57j55k500J579K08J28K126N4j929j182l50J417J60m47L48M98J075k769K27J511Q71
-1468A127lk40j348j75K202j386L66K123j060k208j79j44J736o20L55K56j188j6j72j261J835
-1447@o20M05p42Q86J480j816r4r62J639o25m8r44J199q50q0P3L17M47r6l73q55J313o29K071
-1423A096N44j360R84n22k047M79K082k051o96J653K9j181J413L66q96K614j787j568J691
-1404H43m45j426j732K080P37j637K940K600o33k935l45m81j774M35J66k40J020j8r08J116
-1384f37o96Q73R43K30J615j582j720M93O76J800K05j017r20p14o8j3r28q89L323J932J411
-1363D317k777l118K557Q7o37k112L490p22L71O69m65n10k154J004j649J112P88R04L87j53
-1343A389j939Q9K21r81J59J696P12q80q67J013O53J44k656J854J35P75j063K5K97M48R01
-1322B125j411k12r97R56J166r27P87k609M567l922K186j27q31Q43j859J135j255M30J116
-1303A161J295N72k956n05M68l39m75M48l03j236M85Q90J463k216R50m33P03o43L25n27J75
-1282f98J613J182k191o24K81L52M87j69K83j648j25J481J31j16R15m14R56l339M316j479
-1262A194k082L72K133m84k29q30o14p58K288K100j395k839J52J694p55J304J453j96M83l269
-1242b78K037k36k240p00K38N16M2j3r06J121J779q86k545K808R87l663K017j13j61J269K583
-1221C656r98K02j86j927j690j53K79L349J245j633k638j112P83k06j083O22J146l73K227
-1202A510j1j789l97R69j147J652J76K29j40j382J99n42m26R48J74j132n59P90R3J453J448
-1181B116j293j516m94K045P96l485J161L68J391k24j101j108J6J259K53r54K554j592q64
-1162f72J294r1N41J28j714L86K157m34k042r52K036K029k200k013M78J780o09K84r5P13J76
-1141A180J1J852k345k477J429o83Q2R23K8J023R39k346p46R26o50R10j084J201J033j858
-1121f52N51J764J753k06o49k218j738j75K86K118N64j246k7Q73n73p43O99r31n94M42j1J327
-1099F14l06R35j641o79Q32L84j199j207J709J47r50K55k52K184J125N66j724O17k286L25
-1079e51j740J025j23J113Q72l07q86j70M60m34K06m3p37j13J370K097j340p91J952K90k013
-1058A37o39k08N67J190L77j853l35J154r70j48J063o00o83Q51ML61J11L5j48J366q3k76l1
-1035A242Q80n80j592m95J046N18r64j525J185J174M89j327j190l85N30J163j484O94J1J169
-1015E59j006J033j983J996q11j326R87K443q39r51J902R49J27j841j890J855q38j004P39
-996A01j594L070M16k750O51N31j267M5J448k056Q49J358o49j820K555J551k510j367J558
-977A20M13j72j882J915n34p81L33J134K008k208j1J75j335Q25k71Q64j162l48J013r84J137
-956B49K95J83l79j199Q18n15J147l50n72o17J11J305K116k149m18j500J015j79O0J8o1J869
-934A247m32m00n22l38N18j655O37Q81n84L45P77J1q78L85K590q02k851J194m19r22m71M13
-912a276L25n30J867J449j605k161J860J085o55K344j19j948j878k60Q50j012J295l49J130
-893D12p48O7q98L005n12l115O32P70l18Q66o08p39K717m77j921J510j186j226K597K191r63
-872B056j943k16Q11j488n38j19J437j079P34m30K403J245j856k226R56J53r30J065j891J513
-852c43o60Q71K672k005k48K266k393j834n83K734j173J20O01k13O77j389J480N45j484l75
-832g34Q04K101k272l22N35K13J704l82j670J311J824q12j083j386j619RJ481P84J95L40k852
-811a831J541Q13j153K91K9J439L490k153k517M75J787k319j191J502n77J975j406o30R75
-792E40O64k58j438n21L03K391R97o44n56l71q51K410n32k639K708q50l20R77j846k85k69
-771c90j507J076j024L74N56K729P99k527q20O06j733J538N29n24J421j699k18j08J342j552
-751a132J990J015q41q43p98P12K66q9J152p59l98N48k26j170k55R76k15p46J503J02k195
-730a403K55M66J93n03j70R10J621j040o47n14p44O69P20j049L50n39Q06L625M23k971j252
-709g94K013o31L13K914k559r35k60j032J09K389M145k79m545j770Q85J853l44k510O10Q17
-689C89J211P75q77j079n61j082O11N08K39K33l67j060M64j213Q39N9l23J634Q2J333K253
-668D068k176j483j224q07O94N4J303K836k557r45l03J147j173j400J22N50J451j91j797L222
-648A391J446r98j872q9P53j663J484j851J669K158j465p74m38j85j49K336q6j908K04P1k63
-627b29j268N01L4K702k42j50j155k312K581j115r04J231o57o85J199J458q09K307n74j31
-607A782j988j391J245j24K217j841j497J358J62j217J574k165K528n19r91J777r94o65M94
-588b55j211j72J423m66K99m6k53n16M72O7j20O62j087J673Q4j834J42r0J560k441K335M86
-566G12j725j1J745k86j541J803m75j071j267J911J202j145j696L80J007L9K130p29k344J831
-546D70M46m48J73M32j20r12r39m7J390N98k246K60J306o85n10J446r52K425m54k294m36r88
-524b085R54K31N34K038j672j134j16M6Q72J863k802R52n10j53J137n2J8j86m12l35P90J091
-502A069Q23J25j961K162N21j492R48k467P53n46l87j77L03n5K64Q41M30Q64J24o56m98m78
-480E10j174J161J3o7k9j650R88M73n7o58J271k136R77j305J401N1L5J65m7m8n1j15k64L23
-456b33R27L07j293p83K94J46n03P34q7k72K20J75K4N0L22j85p73O22K00k69K657K055j476
-433B859k808j019N25l54P80K91L013k956o81k22j202J694M65l57K94j159P05Kj34n0k68n05
-411a087n01K062K198j854j422P50P77k408J407P50J373k95k666j512J404J238j028N38l75
-392f51P33R44k596J553N41k54P25q93j70l79k22J813J175j443k603K385n19j641o31r4R34
-371a293m22K241K04J100j193k60K258j674k75M35l40j297p32R19p71l62k0P13o27O98j97
-350h95J316r21N1J858j051p92L08n69m99l72M66R54p61P92J797N34P14j710k95O20r33j442
-328h30N64Q70M09n07L93J114k039j151K040p0p85n07l18J341Q36m99j976K736J450J47k336
-307H82q49j89J94N49l159K550oj455P80n86K521j207J126j81o38j125j361K839J421k918
-287h12J176k095L85J7J216J234n55r30K117o46j051j415J07Q4P07L08k56J678j252p62o31
-266a376P14J437K34L63k186r48K580Q77j009J313j075l54l31o01J684n37k328j75J049L29
-246c40r86J782J15O9K31J69J001j215J66j008j234k01J082O21j19j738K736L727j211k252
-226A395k415M19K136M86L39J025n40k881j64k30K56r33L53K175k42j780q33J694O96J232
-206B188J239j356k088o51j198P23q08J586Q8J739J299P53q89j679k315N98k72Q76R29R93
-186A755j519L328k520j927n84K895j796j18n30m06L63K543p77r50j126M556j317j143l81
-167C46o56Q8o72k9J033k149J103P19R31j054j207K223J35k376J514J33n64O89M77j985P02
-146e99J060M47o81n79k71k6j173J510J871m83j049n51N75M48L827j182l388n10J975O05j352
-125D74K196M05R7Rk470r71J370r90l20K076p81j780j092KP07k24j03Q92q69K23r42J155m67
-102a403K596l49N4j183p89J316k42j397K751j223k80M68J39J550j183l20K00J003k364M29
-82b27r00J311n08j401J310K18Q89k161K80L01l55N14J261j225K19n5L88r70J461K413l444
-61f81k5o6L60L77J655o98k480O91L90K895L51j322J1j780K836j131j724l41m08k09K057M83
-39A241k201o13J583J161j99l83p04J15j054J810K19j517O2k76j77o39J429R82j170J552j147
-18G4n8K120N51m7j207n4M29J401r43j665k475J565q88q48L39J409P33o59j013r24J857N63
3B60j272K191J90j224j397oJ558l48n02L5J317R97j961j286J530j77k128K412k64m47J487
24I65L69j810j054k8J800J593J68r71
32A032
##PAGE=	F1=23843.171327533142176
##FIRST=	24596.97802734375,	7686.668670654296875,	-1.1185171604156494141
##DATATABLE=	(F2++(Y..Y)), PROFILE
-2014a393O93J302m71k90m48p2k42K748l84k583M1J266L09j234Q93J452m11j176r04o94K226
-1993F28K097K19l187q42j54N02Q07K571k612j108J427J20j360p21O51N30j28O83K81k44M96
-1972F56n98p00k1J998r3K87r88j492J424r29j246P35J704o46K92K019j100k929J848J019
-1952A240L04K57j581M27p79q02J465K388j083k139n89k52Q94N0R55K370j021j480k627k97
-1932b300K058j04q26N05n43J71O95R8o72n45P96l58P46J330j148j051J517J092j832J016
-1912F45q42P47j322q61m37J920N94o65j17l66K79N09N85R1j853K594k639M705j105l112J066
-1891D16j808o20J657R55j645J319O63m90j490J302O36o84j293J401l95J011q62J064L8r29
-1871B46L00p74J621k9N08m89j647M65o10R12j707P95n46Q65q43J86l97N15J091j481J478
-1850D59L74J22r55p68L81J156L69k046J493l8l64j65r56Q9Q11K179k923J297J031P02q58
-1829A390j159j064N91J703j399M52K92j904K453k73l073J355J723O06k462P43j05J077o54
-1810B92j347Q27Q15K235k789j483K056K356p67q54j73k434J057K574k797L1p28k56J163J086
-1790H64J60m52k110L511l59j995J04j76O56o44L20J149j69j3j760J765j686J54P87k05L69
-1769B70Q1p85Q07o17n67Q59J159p28r57K72P16o16r81J627N26j915K744r50k368J80P47M04
-1747i2j304m08O97r3J128k028J250J973l39o50K356k335N13J33k153K18o1M66M96M88k017
-1726a762K505n65K353n59j576j316N05K60o24N13N83J60q11M29K2o22J385J911m120J069
-1706b60r8J71O55j305J973p67l03k512J544J689j716J614m53j363J659R33j053p74n99k63
-1686a228L85J91J157l34n05l2j128Q68J129o14J822r27k268K028N74n2M1k150O38r04L035
-1665A726j036J265N09p17n61Q49j075N82L04k047o90j090K749j111J057j758L010j083k680
-1646a797J006r18N34L85q15O55J965j86k638M156P43m100J462k79j221N09l05J647m11j033
-1626f41L17o42M66p10J45n10K141j42K44j227J986j471j0r37n94K20J04J009N47k77j447
-1605a429O61O97J988m65j452N34L99M29o30j53M98n57k248J623L98p30J194O29j476J58j468
-1584a400J772n69P93J392r04j788o28Q56J115k57l33J756j516j357J333J513j459J633J236
-1565C188k748k257K238J035J078O09j099j686r65k01j74J63j01l20R51K56J094r61k264J44
-1545b020J845q82K19m67M88K718J043j260p84J328l75p71j277q97O25O91o97j041J864n70
-1525b20L745J239m677j246k52J89O91K323k982L71K21M09j201J550J494O61j003k808J021
-1506d75L28j290J594J792J637j865r31Q22M54l355Q30J10K75J824k438K31m83J418l2j530
-1486a084r21J557N82J100l01j792k21n74R68N33q04Q39J97J373l278P02M69P48L49J76j051
-1465d33M2K173j195l41K325r39k417K4l26K191q84J52M74j196J06M38j505P27p11J197n83
-1444f81J288O05k389O15n77K066j065p34k02R94q59O5m90K04K32L22K08r78L91N39J513M9
-1422A116j080J678n45k331J154K102k906n76P87k97l2P93j98N10K520r68j604P93q57p88
-1402g29j424J629O66j712K948K935n92l713p0m47q90O55r88K99J020n29L01J043j311J010
-1382A01O70K90J392j994j968N82J174J896j2j201j269p41J06O46r46q15L497J816L95k782
-1362H37k415K081l07p76o70L155n94N27O92j36r15k419J146j560L48J099J511K59j067j840
-1342a044R56k54p01M4J032J089n27o90Q48r1N61j427J565j025O91o75j4K62O80J315j149
-1321A446p07j652J451J341j198J120k140L766m004K538L1r84K54k245J469m86J74N54Q68
-1302A596R45k142n85J94l58m12J85L46j034K68K111R34l222J085l54O53r27P25l3k16R37
-1281F96P19k120P0R77m17L74O3O26j470l12J486J22n9P33q73M72k159M381k352k188P77J429
-1259I75K77K92j358r82k60K073K705j616l863J469J058m84P15J493J70P15l971K755l91k909
-1239a137R69k79k34m51J11l34N60J570j500r41J908J046l037J856r0o94J188K617j277R41
-1219B792q8j655k402O09P6K769J495j745k812Q1Q80J26j722J25R31qJ629n9j583k89O10k01
-1197d41K092j97M41l51j205o36j026P87Q47k26j696q4O79k69J213J208j163j341j80K665
-1177A117N77l606J028Q7J469p5j163j63m83N48N76m66K874k695P16L25M4O6K69j445r73K621
-1155A248N12k100q76K102J700k230j654L38J386l24N28n77M78%N5K210k263j873J267j284
-1135a357P53O89n42J381J138k190k14jn76J369j235J016M68j640P01J667K125k98r21j704
-1115F29j695n75J01J638L90j090M77J014j420q45J512n51r12J78J33R35k70J361j028m71
-1095d89Q06p6r57j578J431L47q74M32p06J211J705O42k169K75k178K613k569J386j72OJ441
-1074E27j4q49J2M73j378J362n10j528K03J334K221j018j155J629P48k057K73j393J433J113
-1054A426N86j767j337O75p26M95Q99o49r08J228N10j55k23O49O85O69p74l44K50J160r23
-1033A426j426j96J385jj784p52J394J235M83j935j247p65K84K182j474J483q14Q53l86L86
-1013C31j701J594l45j282J017K278r46r15J258J488N95j617j352P21j735m95J133j555L392
-994A864J1k875R10k0j583N89J746k622N69J226k74j340K535J237k840j35P51R02l1k296K018
-973C42K83q67N50P31J190j908n65L02r72M82R6J407j974L42j08j39J557L12J83o75j777J568
-951C60k99M65n35k06o61M42O02K398j607j164j189N36O20R6j244Q78J944o29p53j34n83M79
-929a84j236N78J165l23o32J451J14r57k11K346k25l123P68l3k94j246J94K07L39J600R89
-908A287j811n84J187K80j9K263m65j547j474k05N94j321J085M4Q92j090J431j482K513p83
-888G95k139N52P92q91N98p69L32K353p48j280J649r52j496J526J496l63j492m66P24j589
-868a368M63n62J608n37o4p84K534K085j269k537k40O71j155J753j647M2o2l59K742j263P45
-847G96K327k392k309j30J829m30K83l23m14R32j078J783K43j586J91k2K444k356j23k02M20
-826a17J911m95j785J222K010j103j652p1o87n38P37J073k6J053k752N21J647j063Q4n5J630
-805A544K784k852k142J462J397l120m40J968m86Q16p64l31P91M72K04j648m65L9K411R68
-785B608n18j19n61j248K146j74k497K300j097j01J318k340K14l21j315Q07p42K30J259K934
-765B783J014k418j569O2j622R11Q00j46J345j603p22J84J886j781K432P52j284l56j517R33
-745H4L54K39J017q70l55M45j94j070o19J395r81L1J20K58j061q5O94Q3J34r06J652J478r48
-722H95j161j022r14K073J91j916J989p1r24K925K096k308j260J075n80q12L232k069l13m55
-702F71r75L63Q44M199J33m276j402P69J359P4k780P02R16J305O23q95j500k45j216J186N10
-681C65J86n6q26o24O90r87q43O78J375J235r20J041K618j574q94j201k105j13O13J377L002
-660C037j812k268j92K062j283j408K31L30J478j50j071K522M99l83j650o88M65m93J470j440
-640g44J096J473j543l72k84P26p56K069K13k262K45J39j67j582P53n41K680K14L4j736j266
-619a611J953q46j549J103L42j32P07J217p96K383p79p45k897O34O32M49J727k066j312Q12
-599g74J152k344J695j355K010k48j151J689j188m0J35p90L90J407n10J31j02m15J23j69j257
-578a611M86O92p64K665j267p44j143K05J188j646K679Oj522M73R13o10p47J601j030q30n96
-557a602J061J968r19k497R72J118n63J926m05k278J259M24J60o11K105J11k660j256O99Q35
-537a53Q97j813J11J854J66k966J991l04J844o05j866r6l00K62P57N9J927k141j021k2j63
-516a582J677J405k582N52J44L32O3j40N7k01j33l62J486N91Q96L67k755J779J097r19J842
-495C614l453P30j382M39n8J01n2j96R78L34N59m42o59l77K15r90J028K8o4J59j416L5N18
-472c51L60n88J433k002M25p95J050K10j50J78J0k4l5j45r1M15P09R8j161n3l90K01j74Q33
-448c7L6l21n57J72J6n0N92K99j005N21n37M63L037J505j707k761m01O65n35P02N21K387k159
-425H46p26m80j440J789J03o2L93j048J59J73j51N0q2p87j2K819J879k404j475N08M92j721
-403a177Q12N99J839j82k605j016J116l53m94P69k13K111j38k179J420P1n06R60j079K06l13
-382c52n97K339R14j350k491J379O65j261j089N75j06l4J706L18J805j322j271J852j324O01
-362I57O98j75j152j570P36k25L46k54J71j027N71P73R58j187M9K317j364j000M97k50j138
-341a269q46J609J46p95J654J527J1P46j448l67O97j134j490K62R38N91o02J584J594k829
-321E79j174K927r27j091j48p33J065R49l26j740K842R38m06k138l92l6j89J224k968J231
-301e13N13j524M16n64K178j45M20q24N18m34r19J452J450k473P02j903N30k90J212J052l7
-280H17j674L270n04j240j651k08O02J75N18r05J714j077l08n34O7J253M76P05j204j563K672
-259A401N23l80J128k023p0J48j116R60m13j637K1J276J16j113J872k98l34J035L81M94j637
-238C34K59j41j335l00Q56J045l46p73K472K346j851k160j729O21K347L21M64J256j218k885
-218d17L2q1j35p7j16K045m18j730m30J522P43J038Q68j344j544j048l9O62r32P89K3J606
-196A017J405J305k39j359l712Q03l6R04N10K39j454K818k656J25j330K196j092K63j730J90
-176a833J019J415J9m21j831N494j314l138O17j8k22o07J83O12j138P52n6J331q72j275K400
-155A117L33k851O48J04J31J73K46j431J003J241p6o20l52j14jj193J778R90q35r36P94j8
-133A31N6L491j308k642N33J019K21q65K403n24k12R33j943j293J484p78j124K486n94k215
-113g41n24r42J103J06k82J185j223M54q91O71q56K402m9Q20j316m58J427p44k446K813m06
-92A03l77J043%J325j640m2J080L40k608M36m37J487p69j657J310Q27M00j979K74N83q40M39
-70g02J421r12l86m63M67n96J493K022l467P90o75R05l64K167o26k649J271M21K458jj260
-49A314r6j407K991r61k201L96j62j192J772L79j603n61J863Q51l85kk80j058k17J901l1k593
-27a282J428n13rK7Q52L54q82R32j481l47J998J655j56j459k99L17J894j82j700l146J269
-6g30j053n18N95J796N05p84N9n90J42m75q62K738M66o61j026k02O50l48n85J048Q35K61j769
16e08m60J587j054q33R61p34j10J572K64j488q21R61J715R26j058r09
32A1
##PAGE=	F1=23818.854982377961278
##FIRST=	24596.97802734375,	7686.668670654296875,	0.010356640443205833435
##DATATABLE=	(F2++(Y..Y)), PROFILE
-2014A2j361J688K53m59m16k08k56K574n08k123J174L09J55r39O36Q11o02o68j033J2J640
-1993F91J994P24l715M88m12J88l18K167k148m38J174K35j062j488R02J349m95J73L75p54
-1973c70N36J37o29Q0J571l85K4K66k446M30l1l59R0K023j056O51K277j128l299K003R93L5
-1951A413m7j755J333p85j272J871K356j311k106q77M49M81kO60K038r42j107j064l94J348
-1931B87n78j581P88nN21O13j50r79j30P03l93Q18J427r44k039K426L19j665J793o39L08k139
-1909a239O20j035J617j8j200P16K91M75l01M46R49k143K219k265M238n40l603J258j267j309
-1889b091Q52J603q06j59R92n66j261K775k18o27j123K082j072k21J5K87k34o21P80p00J840
-1868A527J4N31l62j531P3k52J099j958P91m62K31j058K07L22L46Q06j200J404K7K57r20n15
-1846f23m05O34O80j952K416l91m92k04q95J70J302K432k522P02R48Q13j692j392p41J107
-1826a05J631j305m7R7j755K647O0l083J122J327L35j946J434p41Q79j03o73Q05k40K608k572
-1805C75q64J582J513j210n97n73j501J275K685l089L95k79j590K100L42j67J22j483L059
-1786B095r8j713k50m95R90r22K8Q54J49P10k449J269j161K86P07r0M04R24r18M3m80k28P70
-1763D25L35j33j131l47J326l98q36K276M87k315J503l28k612o1J405J007j935j0L46P6J371
-1742D51j151m68J920K77j055K764k133j81J42j483l45o2R42L53l12j474K038M06J407q07
-1722A229j713L8P67o22k75J56N31Q43r08j68k22r1Q79K278m099J628l67m20O02o06K165r62
-1700F63J41k201J378J085j263J318r79r68J618J373j054p35j183p75J038j224J931L60j71
-1681C52K27j316P79Q11o50J943r88k746K005P85k7m30k305J294p37K367r52J214M7o55k78
-1660G40N68q38J317J23k524q38J01K355j081M24j818L568m20l245N51j396J604K68m95J028
-1640hR70m55k574M014J061l610Q33l22j200N73K16J305k96j233k8q33J534m84K05j192K220
-1619F96j066J131j621K345j441l05j090o26M34O67O1O22n65j460Q35J357K580j265j616J520
-1599A193O63l68r78L03L7n77k292J757P34j08L22L19j032m71j503K099j111J416J610j335
-1579F78j763p31J432J325r41j001K017q14j753J860K487j377m34J077k232j752K410Q86P60
-1560B134J414j072k238p57O84o60l16j67M13m8P97J072j917j07p28J486j389P44j54p99L564
-1539A956J530j375j548J144O8p36j083p13M66P67q02j136K162k16L544J010n364J02n50j007
-1519a781P64K168k415K85J278K59j371N59J686J140j060k509R17O60j455Q75J904J541k033
-1500A412l74J019K13l171N13k83J023J426k740J245k92P80l7m39j509J347N20j92p29j549
-1480a817J123o55K68Q18r75J209k4J601l422J136q37R08O12L97q06J35K016p17q27K124r10
-1459A357j978K36r50K439j057j25P22j048J33J105j018j219p65K356m64J624kk284K20L3
-1439f85K206j357j262K32O06p51L64p25L00l40P56M85j067O70Q23L99m60l29K252p25k217
-1418h25J350K127l250l59k07j38P77r4o34J438K595j29j750N6j253j71j318J179R38j522
-1398a190K458L213n28m345L30n31nJ314j437k99Q85q25J390Q94j637P82L02Q76J114k608
-1378A53j815K89J517J989k86j333j531n86J63J272r88m94L211J637l50k517j992J341k88
-1359f08j018P80K413n91P90R53J52j529k246J061j093n19J306J867J01j727j127J176n39
-1340c98o70L81m7J452m4k93J172j595J006l87J014j755M74j62j7J46P88J662p71j116k258
-1319a418J716J503j055J694j931K769l915K617K2r37j07k424J270L07K6q5L47J429j175o53
-1299@qm53J40m77O53o89J25K770N55l919J432l37N13j123R51N07k18O77J70j707L83J129
-1277A074j121K43P1J083j042o96J655P5k37N55j536L8m77L977k933j839O97P83R32N07j846
-1256c7p21k6J702L149k055m021K387J41p2K46J617O39O24m605L762p18k906J761o61p56j185
-1235a735P97j06N6J088k097J621M02O72j745J399k20q62N54K758j521J253lr69j930L71J47
-1214g0J812J434j857k554J210Q57K55j830o82R87L03Q68k31j033m82L00J239J795o21O11
-1194B311m08p80q78j650J583P82n70j091j96k40n9K46R93j019n02n10L114M29l062P07m50
-1173a250J786p3j308Q77l30j126J090L6L021j714N67j016k9m22Q54n44j110P92J585j882
-1153a96q28K095J424k367o25l09P88N2O04r21K59j92N13K260k181j278J049j410J068L75
-1133A80r14K093J384j939j77j063l81J784j210N65m3j440P27J614K326k26j111j397j583
-1114h11l27l68Q87J22l34Q23R15k236n25J942k03j385R5K64K74l06K013q8k63L10n68n37
-1092c06j789Q48N62q51P26o89l9J978P21j995n47K88K379k921J241K29j350J749L73o07J86
-1071A86M79k066J965l88j693k56J298K153p89j387J049J126j695J342k161J572R62R44j773
-1052H68j769k11l17O66Q56J15j201P79P49k93l86J251J376J35j115n55J62J184j149j104
-1032D1O6J621m14k339M25J060J035M21k001j289J10J09J513j078J916j594N11l9m05l72Q34
-1011A31l43j104J004K037q77q48L09J891J090j281r08j64k282j92J170p32L056l10k630Q19
-991a64l88o23O09J420k111r6P54K51o79J556Q13k836J015K4J359J05j888Q71Q09n50P48L26
-969A325L49j463p67J80n08M9O11J592k546R35p96J499Q05J65J64q88k165K012J63j98q43
-948c25K77l99L99KK475j044k044o54L11R93O24k103J059J604n64r45K45o74M41j043N23J405
-926E63j4j648J918K91q73p41K060L21l049J09K82M63j643k8L57O88J110K92j755J029N16
-905B48o72P09J899r10j124j095N5K47j021R97J67P9j179K678j885J917j093r07L92N27r40
-884i11K74N0L90J600n85r33J951j89k136Q0Q36J91j081k39O17j485Q93m43J772n13n83j332
-862a776K379K725p36k523j193P01p15J834j018j291J034o33J434o55J607K342k250k272j36
-843a142J040L63K19j162m33P67n70J838P1j442P11o40K325k279K64r26L82K231p15j834J116
-822A84J862j007k301J739J81r13p65J403l16K010k395o99K290j016N1j88J740J920l381j654
-802a255K210N82l293Q48J925k95l33M22l09n0J50P11j580m00l94K299J072j1R2r46j462K010
-780A993K67k596J818j249K74J308k317N10l52j212N12n12K76J654K820J396j892k327q64
-761d93n62K3O11J47J239r06j351L78K304k002K677O12j769J69k209R72M86N59O90q86k28
-740D61L08K2q59j108J435j638J009o74P34q89LQ51mL39j500K249J156q57j089j029k93K038
-718F65k90j869K444M47j055O86L474j308j331m8n76j563L111j420M70p21p79N67r79L691
-698C616M51l551o49O72N17M75k401M24J069J377M17q22k042J36j055J479K77J98K6j037l53
-677g76J069q58m70Q86J136R64j839M06K740o84l09j263k208l77P36L40L054r38k983l38K495
-656G83j073j023J57k81J455j99n5J720n36lj344j217L87P91J025j121O32P63j668L01j0J339
-634H23q51J269M09k374L43j2L49j250K27j036K700L68R8k349L52Q57n59j017r2J468K18L18
-612B59Q92o37K248j175j140j899J122J14M87J272j858j059J13K068j977J72j60R07R8j181
-592a334J449j215O59k12K14N30Q42r1n3j49m87O15l52j221l14L83J1K622k312R70j946P03
-570f88o96K15K116l86o90P15l2j029K8J243j625k77J11k7K499p71k796J191J349r73J560
-549A037L6j769L18N06Q15j578L369M06l311j060J61K32J218j488L0K168J199m084R79M99
-529c17J177o53j189M30J79j60Q50k1R92k241m74Q58k51R71Q63j984K04Q79J22n30j13J46
-507b62j1K6o22J808M15J002N99l095J116J420l10K959m575M77j945J787l17l14K7n29R00
-486E56J46N78q00p22k33M75o74Q23P0l0L09r58q65N18N56l27J356j870J30k3L85L92k39J41
-462c06Q0Kj4j99L8M42N08k02j181Q65o19L52j10N81J10n00r29J10PJ2R22L36j098O12j429
-437a610J152K936R90j768k520K85P33m81K15P27J864j521p01p07j020J296j85M65L62q42
-417c30l51J97j90L29K3m24N78K489J242k647j077M64j48j206L14M65K161j90k543k48R00
-396a92j442J151m81q6L015p27k003J160k69p43J004r28L41n49K0K258L93j077j727L2J490
-375F40p86j442R76p57K22J025K36K561j324k231J253p59J508P19k11r19j541n8O56Q00l14
-354B54l94j099O85O43N87j036R5K369j292r59K66J43j336R4R67o20n00J894J129l70Q02j239
-332A083l61P74r65o83j005R08N78p20K760J898l142j478L670j912j306N09r66Q56Q14k22
-312A090j511K602P41o56j921r5K60n48J710j986q24Q44r58K90K33J55R70j19j404J844M07
-291A124p45j17J498j823O3j695M70k20J105P13N94k107L875k85j432j891k12R96%M71o52
-270b70N32j68M7n64q92J145P51J119l92j571J948K71j32P63k214J97N12j571L4m27k23P4
-248a031J291k44r89J850q69q33J790R58k30k264L68Q20r65o93P81J329n25J84J972Q60k076
-227A484j828j595Q22K365K59M20J043j434k198L11j51n84O14o04J746o42j545J80J291Q49
-207H03P56L96r89p90j341N71K62o47K14m89J735J335J411K71n58l701j%N51K54pj171J794
-184F59j872J568j841J103j28K18j739J046Q78j02M19K33k013O301n93n455P17N26n74k45
-164h94L74L34l50M93p63J494o48j094K252O44k874k67J37M07r0k56j08M34J393l09n93J82
-142a02j2j94r58J610J06o68j292K167k47o42K988j058k142J428o8J42k70K582j619m17J947
-121C281j554j554J488o39j704K663l05k575K33p46L44N40k54Q77j225M30r54N42o79J724
-101f7k70J570j249k6J338j054k933K282L91n05J318j47J351j999J60J827j63k693K82N3J468
-80I34q23j791J016J403K64j616p2J055r73k16J548o33p72r84J148l79J029J624l476J900
-60A86j625J207n35K173l22k347J307M50J968l85j142J08r49L076j090k588J403j74k039J469
-40A51L39p94o34J789M84m94J55r9j951J484J432l49l179K260o16J24M22M83L5j000J28j652
-18a482J9J922K094l24j581l21J67K073N01j693l249R03m77l07M60J808K67r43J055l8k28
2F26k106p42K896O68j53q69m91r9j83k97J513M01n44j322K03J500j892P22j50j603O11J223
24h8K59j112p64J705J672J37k082J2
32b61
##PAGE=	F1=23794.53863722278038
##FIRST=	24596.97802734375,	7686.668670654296875,	0.97352421283721923828
##DATATABLE=	(F2++(Y..Y)), PROFILE
-2014A212j810Q74P51j027m86nJ31J905p86p59J349m59ro95M24M37p97k50j121R24O99J604
-1992B106J273l928J644r20P0j036J423j618J04R66M41q51j071Q03J504r58n22N42j042O45
-1972d25M64k66J80J288p29n7J276k466j302P37N11m34K014j221Q13K417j110l388K439P75
-1952A516m79o12j705K242p86j487J956K105j559j944q68J002l9L2L40J802o47p94L79n37
-1932h3N77r13r80M11K19Q36L59n05j093J67O24k80P86J399o32k363K412o04l58J464n71K8
-1910I00k193J370j374J129m24j716J882M59O19o52j76J383j571J289j831L447K80l629J224
-1891D16m88j114q61J831j4j255R23k27p1L039q41r06r81L011j328j855O94l92o12N7Q85l68
-1869d57J886K70K60m18j211k55K56J428j689K42o97j14j274L82R22K1N36j035J154j00L89
-1848D96o31%j125O46k65j473L166r57o01K06k30j10J242K290k362P46O98P78k105j678l23
-1827a592J680J397j078l55j62j629K801K40k846L34J139J68j699K190j419O08P76K4Q18j519
-1807a24K838k039k03J074O33j481l77r40jN79K871l170M35K11j518J803l38m62N87p77K484
-1786B085j91r98o02n96J287j113p32N62O90J388k321n3m6K7L84n2N51J719j235n63kn0N37
-1763F76m98M32q88l49J171m76k74K469L18k449N32J1j765r85J469J479k177O24j46M26J385
-1742I85n58j053P46Q39j390L235j749r83L46j307n75L7Q44N83n87j272J609J085N56r60j489
-1721a058J647K23j423M08k66K89J251j025o30k50N47J97K257l719K144k63j223N12L91K106
-1701B115j196L11j430O56N33n84R05j132p14J483J749j107n50j355j248J038q18J466O53
-1682G75J73J50j552Q14O55q77K026q19k680J534Q91J03q69j904J343p18J668q02J118k22
-1662H07n35r2Q46j045J678m3k552n66N72J777q39l15j173L647J34l402J88p21J422k00m6
-1641d58J159N6o21j777L294J222l119J29l77p04M33J074P47o49j286j92j056K786l93J89
-1621D57j692J921k330K218j495K092j242m33r37k48R01O63l99o20p60J36K77J393K965j715
-1601A152j471K248P14j191j452P10m58m71j536J178J111L68l74N59j258r33j68J086j587
-1582a773J730K329j678k009J3Q02J646r67j811J936k18j854K517L185o00l366O17j479r1
-1563a071J693L52L77K041j030k453p45J111l09n90n76J191r55J257J236k860J510j189J175
-1544A65j873J245K28j037L246J791j375j940L94M56n45q17r07L96J114p56p19J844R3L512
-1524D515M99n835J340m80j881K19J860j520M11K033j35j263k91J505J376r11j831M78Q22
-1505I11j509K55J773J414j890M97J088j88k837J16l62J307R08k163J714k57L22j61N29j410
-1485E7O88K39j490j142J08J242r15k87J041j340J701j32J726l054Q44q35J164J83L25o80
-1465e57P3J790j03q34J405j010j129M61j516K221j079m50J080r18J21J631n55k402M04J753
-1445C86k21J879n02j843n55N42K085j435j635L38N5l58P05o26M21p72J047L02j181J351P55
-1424G38q72p20O46K531j024j939J365K145l066m16p04M08N75q08o11J713K753N37j837n31
-1404H83j578M06j468O45J578j226J798L426n20m816P86o99O80J960j673j026P43o90J772
-1385I81P85j615M93j87J611Q18l080j153j39J376J940m98j368j696k08J42J550q15j83K654
-1365A408J419o69k032j597Q77l13j711K120J370p55J075J383L42k105j524M86m15j244J392
-1346d93J944o0k011l59J147m92j015Q93j172J842L21J80J911k865R05J43K93j828J13M37
-1326a66J20q3O61J781k95j379k669J740J647m36K301j997J737l728K456j17o80k48k032L30
-1306a057R80k3o02k73K025l24q87k6l85Q51q82M83m75r7K930M06m188J832n83L33j169J034
-1284i7J126Q4Q19k40j442K29J042j625Kj0J671n52j205J933R2o58K81k038j58R07L423l202
-1262C82j381M73L46J296L77k250K36p0J293L239k563k342J757q50M23j74J803J084K29m968
-1242a660M880j217k375J877q51j125j728J510k45j15M29j431K738m45J48m97Q31n74n50k20
-1222f20K708j672R11J18j12j240K4N42P23J253k022j738J910O43J25j679j152J343J88K11
-1202D64n15m00r40M37K371J156j064P28k81l43q25j979J789O65o63n57j69j159O79j295J132
-1181g69r94O68p00K626L18k150N08j160K180j62j421J752j49k128J141K45L062j55j96k232
-1161B84l18q52J743N91q06j849K653j429r13J884J157k446M57r17r2N64O08r93R4l59J191
-1140B52J838k035o42Q26j357J038Q0o10K920J360j850l19k197j30J906j071K47l25j134M83
-1120g20J644K211k2j181j360j347K73n53m43Q1R42M83O90k638J80J760L8j481J52l13O9k47
-1098a782K417R23j49l47r51o5j617R7N63p32Q77m10q69J648R18j222q23J713J455k833R35
-1077b54O49j567Q11P81k06M25L54k425J986j77j760q6J033J821o68j417M67J280r56K155
-1057B246k564J259Q29J203j711j453q60l69K75R78J135j084j76L85j53l01J863J965j86j411
-1037A870r78K36J021j402p47K05J681o44k183J036N03O83K23j769q92R15J98L27m36J981
-1017A828k084o7J74j271J171L98n33q15O84J813o29o69q56K195J504j022n09o97j668k24
-997a277M04Q7K585m31k299N87l87N30N46O92j694k73O48N96n94M21M07k444J400r9J752J30
-975A287j690k82J055l5R26J1l35j021n11j58p2l9P34J431k646J224k31K097j64n0J77r74
-953G34j942J585O84o00j007O63r9N9k92K343o16k761Q9J58R07J335k209J54J290l60r28O98
-931a15p03M31j132M88J557K66k628K124O45o63j085J618P64k675o31P25J070j514J17J66
-911a175M51O98l93j411K160j1j509J318J292j420o97o50K32L4l76P58J99q62j05K596k072
-890i43J281j363M91M5O2m25K66R12j98Q62J77j224K108N70k762r75M83K41p79L25M97p80
-868a129M26M06J593r16j021j641J889L095k90k300j454J02J02J280j42j244J000m70J02k72
-848h84K082K140j894j834j76K58J140J11j437n18J28J8J616K77j165R09q59J637k146Q44
-828B47q70k35K441r54j977J042J465n82k745L543P00j272k428J699n28L120k133j387K371
-809A517j012j11n8J865R52l674j247K582m19j529O85J772j91p16J346l80j200l65J168j270
-789b85l40q83K057J330O76J8j526j636J935Q69k631J256j344Q69J003k071P03j76j280K49
-769a207m98N47J866K248J816j066k929j802N35m19PK83J195nj743L35K621k076K433P91k220
-748G12N24k669P17P67P71K83q28q3Q6N63o04j161O26j176J201L63P60k113O01O88j85J77
-726B0j781K565N82o77o41o52k04K075n89j951K628Q00q90j031M240k84j460j146o59j878
-706i33K724p02J299j080m77O15k602K724O10k611M59N89n19P87j451l62J475J277K18n24
-686A516k578M57n66J388k25J79K98r20k30J551q87k68Q73R53R17k306n06K465M72J73j465
-665A291k244j26R26o35K818k21k662j206K613p42p95J30q78J639n47J111R53j485J62j050
-645i48j757K244L58L71q74K62J21j869J088L27J627o21K63N87k288M76m88J138j189K6p96
-624a942K351PL3k515J865m07j19k36m92J455K91R4O12l20J828j544r54K57M2j14L01P72j405
-601a40r59j41K400j152j724J148m99M81j185J201j090J201m01J272L51P6N04j46j59m68Q25
-580A395l39r31j012o9N80K128k810K319j624J019j818R18J111n04L98O74r22j404O44R12
-560F65j755J12N11r46K532p38k225P96J473j058J151M72j286j69O48J133k449L930Q39k472
-540A164j188j257J77J337j531j8K230K331l347j487J028N29o43l17J016L70o68R45K88m19
-520E40k033J15J305j48L0L42j091r3J260k69n89J15K07K69jj030J703N99J101P12k927M89
-498F06J320K38L927n510N4k027K804n08q15Q3p07O71PR82o91q94j71J59k58O26J27OL35m16
-474e2j277J43O14JJ147j841J41P00j67M53j26Q7P0Jj9k08L0M51L05l82j299J701r20P37k14
-449G6K90J83q06p49PK0K45R26J02j038O63j290Q80K467O63j614k348Q85Q01l63l95Q14J515
-426A934j216o73p44k65N39k92R68K28n34n70J2j04M60L2r0J183J820M39k463l84M90r42q79
-403a051J4K76K289l64k383N55P02q64J044j383KL459r74j786J060l60r09N67n49N3p86J240
-381a48J718j81o77j143k93J338l61j613J272j082L71K49l4L146j148k917N91l4K240M87n19
-360A262o06r26r41J361J163j80q73j178N21K18K75m63K20K070r49q55j19N01j139P18N27
-339F07j240k66J598P43m45J024j205m77R32j13m6k046M3M99o73L645J951l167j667M242k844
-318A095j310J127r70O75M01q6j510K099R80n01j848OO82q78J931j156k433J143j72M99P15
-297D89k118J844l57j072K488P59p20j263J582j372k29j826M01L53O07J67J100j727L765j16
-277B755j614k056J45J117l2L93j50r22J428J52r87j813J090J091J484q7j381J185K0k56L90
-256A952j686K95P25j721j021M5J074l4J126p39m12J563j597j246K285J690j005k682J088
-237c00R58m89j155P85J535n90P87J404m80j461j064k098J009J749K92J34N49r90p92K09l33
-216c41j026R72r29J298n91q17K9J098J101M02r3l95j35j331M03k84l40L50j417K227J085
-195A266J027M24L59l272n58J0o6K30R4o58P08J78J166k183J73P52j18n57J068Q71r54k74
-173c14P65j407O679J72n784j223O89q41L54M15K07M7L11j222J399m25q15J894J160k645k92
-152h76L5o9k20q94J365n88J560k74o55Q48J19n59o73J177n29L05j609K527l90j198K321n15
-130A208k051J984r64M11K00K772k529o20K788j177j744J277m40j843K342k2k778J092o33
-111g27k43R54m6K23j030K56j100O47j08J279j316K119j159M03J349j268k424R73R84n63J272
-90D75m3J662k279j01K314m11k514j16O05J186o08j967Q09J615K81j297k57J706r21j030J414
-69E23m18q45j104J781n98M68J212l224L017j389j36QJ408J33j649J000K98J569o25r44K99
-48G84k62K926j442k837K344l33k365J363J92l13n66J296J54n30Mj60j511K741O04o10l472
-27a993K587m48K77N51J05J38j472p33j068M61J948J932o68j609j63R4J910Q78j635l014P79
-6a143L39m74K66J724P6j252J979K42m00k285o89J888R11L06q28q41p50N84R1J173L9j173
15b17o98N44J361k687K047n63j408L74N48J61n15j041K137J535n37k807J529
32b37
##PAGE=	F1=23770.222292067603121
##FIRST=	24596.97802734375,	7686.668670654296875,	1.6052793264389038086
##DATATABLE=	(F2++(Y..Y)), PROFILE
-2014A999j350J17O43j782n58L82N89J137j153O84J119r26r1o59K10M32p61m2j139J478P9
-1993D08Q49J666l662K270j455M1j383O94j019M94P21O24p25o13J193J138j434j262P14r39
-1973a680O44L82J30M11J326j037j40J932j704j202o69J098n13J777j313O27K298r36l244
-1954a813K882O36j199j304p70K260n42j480J879J643j809j984J04R21o86J84n0J751k50n52
-1934a79J514q61j78j015O3K57k23J267K6p41j110L54O18j33N72J351k48j917J487j490J243
-1913F57O85o77l5j644J452j418M93n12j466K361K28O96n68j228J441o21K97j308K500J165
-1893B498l113Q72L16o78o35j75O76o45m53Q11K52K908j051j372j009L932j416l009Q12p87
-1873a266L78M26j64Q5J702P05l17o10o56m67O97J859j372l66j261j53r51N21R63l65L17r56
-1851a251Q96O9N05l36K43j076J417k676N03K456j630l40J029K09l07O34J769k349J273M18
-1831A456N35k101j459J26J750J030q15m35m01j443K819J25k266o85J328M07j500J880j898
-1812a547L08J873N30Q35k635K804j301M01N43j4j485l85p81Q03l84K926k923L56N66j096
-1792f06J411p77o55Q38l58J858m70J0p57n69J548j072j561K90J229J632j935j279J196n27
-1772e54j8o3P66K258j635q54N25J44J95j005Q51o88k17J047p90M87K380l9k583K32l4r37
-1750e32j723R59K057j861Q74m98Q14J229k01r13q55J086j560L722j353j606O22j577L37Q5
-1730h94o3Q02m22j255J170J525j26q74p27K114l34j915J015m52PJ104j065q75N0J093n77
-1709f99J930l045K406K12j967M94J191J906j443K26n74j13J19J18M10p61p73J410J980j317
-1689A710k95j266j130J38N58Q07M16K91j82j652R55O47j200J887m61k244Q58Q61L31j076
-1669d7j145J064r13R38n78R05l5m34r6J804j619J206p7k070J16K41J203n14r90N00K665M09
-1647B533l237K61n05J331o92M02J132o46q71n88K524J047k793n08j75K3J43J583K93j240
-1627A7j149r9n66L210j59J9k278J654k221J859p43R18o84j47r10m4J323N63k24j049m93P6
-1605a127K60N35L116j813j143K664O47j902j940J067r70j79m76L34J399O31n75J239k010
-1586b43r49J143j70j094O90L437j783k367P03k09J710n51j593J134L6j818K967L327M18n089
-1566c01p80R2Q08J732p78m00K384j012k296r98R15O68m96r84J674j411J442J543l301K127
-1546F28j342J065k326J757M53m62K458J670j404k004o59O51k71o14j273O14J423m58j56J178
-1526I28K87L601j01n958K168o02k305J35J145n53O59K408p23p88l48M63J327o52p92q4N67
-1505G82j445r7J370J216j499J621J008n95k469k36k66J148L92r47J472r3O5l59J220j189
-1485A099O6j00k521K22J109J77j265n87J179j740K105k13J747k195K44R03N40p70O6p06j43
-1464g83J450M89l05L44j298j52Q33j617J332q58n71J347r92M7J976k62k041P20O37K47K135
-1443B678r57j695q99P25J725j275j767J09n45N29P95m63N04q44J173j13j177J790O64k092
-1423a135k62J108K519j256j580J298K100k522o49r37O10K92j239J46J244K779R85j805j050
-1404F46j638Q24j663P5K107q58J260L510n60n095J274r26J167K403j766j727Q07j69J200
-1385H71P67j174K17o65K180L73l110o43J79N88J686n91j310q08k34j13J211m45jK141J257
-1364B376o80j578j137J394r36j494J952K00j019J176J826M88k486k46l86Jj658J276J847
-1345I16j85j990Q4J228j27j613J402r83J089N16O17K681l185P8j6m11j076n98J008N19k96
-1324c42K77J532J85j388k071Q25J756M23K740k221Q10l421K109k90l06k96j335q12J354J96
-1304b75p56j177K780J17j368K69j16J423p62M5o56j91K621M11l964J986j135K71j215J106
-1284e86J693O10J067m88j388p9R01j919m10m0K334j55j746K195K02j243l3j709k69J437K789
-1263C163l118r53J96J70J294J6k572J729k64R87K829l058l11R02j818J013n22J875J409m18
-1243B549m478N428j755j418J516q78j409j206J155k87j00l03J38K535o51K43j06J33j114
-1224hk23l47K333j518j59K36O97n73q7J082k57J021k188o03K200J46k28j325j219J747j11
-1203F16k50q17J21j550J034K849M52j446Q68r6r2o64k044J671M59n26L0j26j727J354j921
-1182a805J438o45J91p27J898J94j070N44j831K357j97j386K260j8k006O27j01L041J313r80
-1162C097l000q50q17K174J625n39l577L201q58j215J405R47k306J228j185j160J056P32p93
-1143h35Q9l17J405J216j815l2O11j329P94j47K27L558J090j826n04l299L53J512p14J2l37
-1122b88n68m0J696J782K40j118j514r01R31n85j322P11J001o9L97k523O44J458J25q26J14
-1101f55j262R78k94J519J861k5r24j134L63j321l01J87j68M36p1m60L82J040p01l1J738L52
-1079A509k444P79R74j265n69J062L08P57j9k575J779p0j794P07O87J208o44j268J96J247
-1059E65p9K445k840R66Q66J199j483q84r98r00n08J223K061o67p71p39j9L9K411K519l85
-1038D021k004j441Q07Q93j782n35K64J561o49j470J091k50L57j16j517R2J405O1o47K43J792
-1017B176k132r35K48k017K625K59m56l97p9J487k26l57j997K436J662r64l9r46n73m40j34
-996g99K09K111l64k027M44l3J248N07k40j507j46R40P88p98o06J55j760J033J20K189L7j711
-974b10j178J151M23J009j83p45p57j05m26K16J91N21J030k174J433O31J896j042j96K41r55
-953G71j338N83J054o65r03P82J35m19l08K067l65k712N72N1L33J914k019p34R23k45n79J085
-931a7p46N15j398L74J549N24k307R20J127m27j190J025J228k072j470J557J248j345K02n0
-911g53K00M48r12r15K656l25j653J245O00j954k18L65k50j28L63K97K64n85P43J312k015
-890a215O60j416J842m22n91M76L63J355p17M81J019j960K022J146l155p77Q24r45n68O12
-870i66M46K54m46J515J163j578j433o23K96L126J0j979j018m61O73R3Q07n83N33n43k36Q3
-848h67J794J645j404j021n9n74J869k0j184o76j70Q7J121R51j115Q40p75O75k129J692n68
-827A12p17K272j088k092J005Q23j11j723L864Q36j411l458J445k19L846k112j526J996q64
-808H78o73O48J829r4l708p33K366j304O74L9J595k25k79J561l79k013j194J581q97k29j161
-787a718J546J730J133k54k169j942J904J644k334N71j427J708M92j843Q90R6j358J16p70
-768a985R58K061J248K080j21l196k248J203o03o33O8J370P35j833J01K835j940J720J273
-749C093k461M55k459j4J223P77p3n56k03k79J411l41j100j21J27M22J464Q05l253J274M07
-728E98n98j50j191K052j69m83O1k16l26K055p21k114K685R51o86j713M256N31j634k079p79
-707C30j888K312N7J992j495k38M69k366M15N11j832J848N23j528J041l01j582K243Q22J13
-687A446rk806M97K9J157j021J34N56m34k96K043r31m46P85P77J058k210j236J580J702N81
-666B956j843k246J07J287n67K030J19j929j424J712m85o74K60j124J794j235K257K70k143
-647h78J72p99p6K281n37k38n23j24m66j8k41P26J454j78o67P38k039P34j340K011j383J97
-625a194j63J928o87k03n97J359j350M53M7j57O84J19L7N02J16J139j425J59R49r82L5K66
-603A035J79j220p61M1K066m03l126K203j332L48n57N32m37Q15l85K373k44p04J013j05j30
-582A201l95Q07l02o61j434l17Q07J423k591K798p54J419j812M40n6k17J304L42j614j576
-562a188J012P42j108j79O55j134J551p74j161L31J310q88Q08Q24j026j25O91J203l005L750
-542B289J352j011j638k628R84J027j773k70K013L459k288k469M3P8o93O30J507M30j454J142
-522G30Q15j538j675L87J259m2p88p8j9l04J204n76K3K67J13M22o5j212R64J099J131O37k429
-499C25J32Q60O73M403n974m26j077K635n21j146O6r33M02j2J616k83j114j36l20M3N26J77
-477h4J5K23J06j203o24P15K67R13j267M90N99o46L79J9Q0J6j5l6j99j3M29Q7k30o70J392
-452G43j192J124l68P4K49j192k75L4L5K77Q30j89q94N97m90J24J865O42j237k448J161Q62
-430C32k61q44P46J196j208n32o13N77j97k44J268N1j68n86r9O5K79J1Q6J745R63l51j847
-407C69L87L44j606n89j83R2K120o60k027J168N97j46O12j907M5L424r47j302J177l29j069
-386d30j57l4n68j39J558J160n86k06q77K07M64L0j664J522j089L58k45n94L310q02l092q6
-364a960N84K742J33j002k67q9j450J500J447R1j101j205Rn8j26K39L51J696n06r16l51P64
-342E25q70J237L63j768l06J072M92j36J384j330q07J134J017J49k465j361L98l22L939J757
-322D102k984j502M452l475r32J360q38M85j99J55j814J432J615lj966j13J164j055J845n24
-302A205l407J886K0O92J098k507P81l90K20K358N31q14j713J617j246J44k369L55R02m3m41
-281a121J354q35L405j17j734k051O53J070j30L86J81j763K847J56j596k414Q57J474J707
-262B329k25j035O48k50o73J44p16J55P40j497p99N44J036j60R58j257M97J026k405j04J062
-241A8K307j761j179J558j53k90j446O61J773n17Q57Q61j523q5m28j957P03L40M44l59J67
-220iM25Q3j56m59j290R60r51P45Q1j69q78J069J442n2n01K86J86j146j61o65l27R60j611
-197b138K228O89M23J20J071k589o01J89q89L45K79J9jJ399O03k468QJ062o02N33J166R92
-175A838j016j625R24k61O564N84n391k829L28p00Q79J18K65Q1K06j520J176k77n65J437J799
-154B015k204J07j65n99l53j500K370j301J570j59p48J412L19r13l90N39o58J424j557J906
-134A115n59j350J562J32k369K065j354R88M63K980l105r97L267o25j883Q34n9j423J243K63
-114A188k587J732m59o84J246K66m27q31P2j346Q29J55J452k389K165j103Q39J476j427k093
-94a926K62J215o14J149M84J979k558p91K479m66j989p95J231O41j65j942R38J169K78j036
-74d57j89K301p18j585Q91l21n25j048K005r31OQ09k243L475r91j528O70K10O54p87O32p9
-52B51J309n31p29J06O67K528j824k885K907n28j925J189j37o6k88N09j02m34m32m74O87K677
-30B475l01p79l435K349K1M39M72l87N19k045l52m1n71K209J650j109j642N4K81J476P62j508
-8E37k546R09R41n39NJ585p1j699K709J56n92j822n35O82J213P97q47j092j232J672K91M06
13I28k58j435j00M45J359l379L056n22j146Q2k8r2L63j327J982J259r66j701J610
32A30
##PAGE=	F1=23745.905946912422223
##FIRST=	24596.97802734375,	7686.668670654296875,	1.9884750843048095703
##DATATABLE=	(F2++(Y..Y)), PROFILE
-2014B476o56j88R4k472n10Q23R27M25j429J878O98j064q5r17L3O89m07l5j194J600j42j05
-1992D39J837k961K246j912J48j555N13j21M15K64P53p99q7J650N67j870j886Q68l99L82K3
-1971a485L97J003J495j259n69K435p03j011j744J275l45J675j521J48J887n15k419K479O97
-1952A920j912j933J391Q75J2j457J915J161j777j415M05M71j075J32m66J883K6m02K267j370
-1932F51q30q59J038K16q30J750l38p46j189N30O93m1J09J303L18j372M09k253K735j14r93
-1911A87J3r54J278j118n3l34q28K090j57P55k06k365J074L37m83p79J598J939k310M25R19
-1890A028n3m66j522Q36N7p85J247l15K741q56j674j373M504j414k899J42l44J222L17r10
-1870e17l3J487J142j104p96K8n09R11K249j043q20k046k9n66N90Q77o66J07r33P62L90N57
-1848C8k37L07n25K057l562J024J510k192O19J298L64l25m0R50k295K234n9J20j601n94k3
-1827i32J465N42n53l48n13j093K695l04j656l18R24N38j261O39j331m64K710P00Q44k846
-1807e62K076n97R07O4l32j327o97j85R02j346K812k331K06P07n22J167r70n47P42k97J158
-1786A028o92J022o13o78J789q78j829K13J186J373j520j438J658j200l70p6R82K413j842
-1767E28r41Q65M34j42r49R28q96l20J357j039J403K090n76k789M18k00l62j695l45K704j166
-1746f93P02o56J107R31j00k73j389K3j649M207j034k006Q47j070Q98R5l59L81n11j001O82
-1725h68J741o40o27k84K018o13k018J249m10OK66j047q23P63J295j252J339k122K314R04
-1705A191k014K68J401J573j566j1L19p64k25O09j06or99J441J985j707lr65o86j157J780
-1684C58O61K7J55o11j583J237P26j432J385j7j682Q7P44N37j002m44J002r69p8k30O10P74
-1662B55m21m50K915k035j37qj256O37k30P38k48r89J494J578M14k653N17n62J463r37N69
-1641F54R18j047j266P50J929N58k700q79M44N35k37J627N0j665j011O1M8L377J75l91k832
-1620i02J607p41J91M2p00M95L05j297j40J742M00j19p08j93q25O08m65K996j697p88K882
-1599B693N14k320k187J337j577N73J21l26J519O28k53J770k618o26J797q37p05l01M156j772
-1579A586k582J051p41J161j21j208Q73q6j726L101K882J278n040k063J285R14K443j887j689
-1560e69K380r92j801q49j81J825k83j026J614j240J323J718l166J855j141J049k246J756
-1542B6M96K59K001J212j596j879j579O05q6l75o78R06P25J09K86K94L74L639n08n706K340
-1521H65r53j588N19kl1P01K547j365L8K3q41J068m91N37n16j98j363K1O65R06r53K837Q08
-1498C234r24k076m72j72O60L5M48P86J60N9o23J622r63m94l68k439J567J159q83j537o97
-1477a918J229o11R05m20J711r34L08J996l12j604k08q33m42R71Q70O15o21j818P60J281j439
-1456e14K80m18k58J209j323o8K083k34j125Q89n29P44K469j190j936j039O27J177q61j648
-1436a665l42Q59JM39l40O00q78J350m69r14J723N02l011J117M94K379j344j149J106J906
-1416B364j782q83j263O05K72j438Q72R32K460J214j639j502j093P32j369J39J227m13J006
-1397D41L393o05m837J427j239J551K505j828k259J401L07j67Q52m07Qr66K436k91k437l83
-1377a098Q36l42J109m88j109N37n25m14M92j80J60J897J218n61j525n99K175j807j125J602
-1357B53p78j175Q63K070O01k582J268n79o53j632Q91J739k86j750J09J500L81j851J540m71
-1337e42K2N59J020L197l008r06o02o50L32j551J036J215l62k64Q42N90j046r31m79J797J131
-1316A400K766k337J49l003J622l69N7l40p12j283J124Q62n94j709L023m8k044J168J30J578
-1296A440m12l00j204K15J941L68l333J662j821O52j700J444J921J206J264o50j369m49P98
-1277A673k108p89kK857J34k187K304L61j866k63l90m05J047K144k747o31j33L15R14m41j441
-1256a654K061n03R69J872l404J713M6k553J373o80J679J546j142k624M694k240p2Q31q45
-1237A067j704l74N88q2p2r74J157K220m05R56l81p53j667J5K4J851j016j563K28J244NJ46
-1215E10J521r18P41k275N30K187n53p34q55j018K038m31m66q64L27j801J381K819r4j564
-1195D81J072n3j32m83j846J255J50j87O44k2j840J701j844J646q40n96n40J157K0M5P70k211
-1173a653K078p8j285K454l0j669M55q68K937K515j621l173j192N48O14K397l15l646K771
-1154A239l27j726Q23Q22j827J438q68p30k40J102m42J72j67J119O20j559N18M11j436M09
-1134f49j85J072L857P29j678p14m103J226M45k15j82p4J07o89J638J263M27r08j729l0J362
-1113I70o64r61O55L90n78R8j983O31J227J19J82L7j094R17n97K85K640K12j324j033N77j004
-1091b98n48j37M39k48L04O2m80P89o92R32J450p41j767R27J029q98j383Q40P46J120n92k397
-1069a543J448j23j755J690L89M69o74r81L70J256L72K305k978Q03J101R89j148m06j020j379
-1049h15q54R89K654j04q37k066j46N47K750K968m53k955j817J795R46k176n68K67J324m39
-1029A010o84Q91j024L40m24j693J480J559l71j235Q71J400j687j560k06l04J548K38K2P0
-1009B41o08O45K22j3j749J555J393j067N19j040L53p29J2l33J665k22j809N06M59J719K49
-988A968j344j379K74J345Q97j077j487J82j034O62l0K668q9j794j605J288L79J082l24q49
-968b67o80J01n10L52N24L40M65j169J836R80J179j711j86L75q77o88l32R40m21p10O84M04
-946F29r95m5J767k61j754M35Q0m66J975j518n31l4n32J94J234q87O63j392j09J381Q32j254
-924e88j115J564j23j066L79J958j599j338J596J034j184L98k39p5L28j207q39K929l34j457
-904i78Q04J1j538P6J319r80p47J074k19K42Q38M51r2j756k2K35J613p85j482J466K28J518
-882A276q21N44J278k643J790J424l280N10R25j517m40j96O13J198j083K384N77k314j846
-863a621N12p30K607P8j675l95L4N01j784J755K68R1q20K11L99R46R88q93NK66j491K499j44
-840A607p80q19P6l09N42J845j306N84m40l61k370K852m02r62J818j145j958J090Q0K1n96
-819i33M055N14j227l519N96P41L927k383j481J606m32j314J557J432j196l349j57J695j336
-800a204J933n93J437m41N51J301k19k199k111J718n96m1r39N75K120J215o18k702q26L36
-780a303K540j662k00j363K442q2j614J017L17j348R2j072J313K299LJ972Q38l023k093J343
-760D16o69p97o05J582J181j578j81K709j583P32J858k353j64j646l73J360M45j28K3n77j037
-739a385K369j03j069N0L31j21K236P58l847J824K18j148n24m47J466q57m94Q63K00n55J859
-718A624p38k045K452R47m74j687L911R58j851k657r30j482J848Q15K400j896k57K12j049
-699A01m72l58o44J541M85j596Q76M31k589K822r1P1O15k599L75N36R64j776j06O80L66n21
-677h89K356q85r97N97O86J216j731j087o7K788R14k298k314L84J678O9J243N4j093j420O73
-656a23l95o77N44q93J710j601K658k28k117k7l89J503J810j371p31L6m14p93J333j490J094
-635e61P78K91j220Q74j807J133r59J286j548N47K42J686j291m27J032P57j575P62k9J77j11
-614C7j56J44N99N95K56m17J276M22j926N32L56m16j415k42K12J406J14l470K582j163m09
-593a083O8M45o54M24j88L386j152j246J097M9q0k70O25k34m92j550k53P19P28j775K272M87
-571A323J764j814j5j025L56J804k23j942j462J011P89l18p90P62q30p8q37K45J27P09o41
-550a085O59J011j010m0Q37J208l143L001J802M66k033l088J405O24j650o53J241M462j158
-531B856k856j159L60p13P59J850M67k453J435J351j848j366L35O56O2j228K59M35k51P46
-511c03n83N91J66KM47p0r25k68J657J044M02j812J1L10R79M244n830p17k3J964l92j201k6
-488c33j365K12O7K217J65j360Mk04j95M71J95KQ1M91r07j177O65M42O53m89Q75J86j061J83
-464a82J73N1l8l0n1j87k6L40q4J85k90R28j313J342m74M5K57j597L22O3M5K80O24m32p45
-439g94N38K29m79J392Q29p79k122M28Q82k11r44N19P85j371O6k76R83o66k83J337j06K14
-417A71o13o9J27J00nJ3K264J37q86r87R60p0j881k36m14k6J683r65j063R31O89M15J01k073
-393a697J03K924p69n61J312l73j225o02M10o53L82R68P20o89L05q47Q19m39M01j669J799
-372F19r45K34k06q71K429l71k776k67M43L058j00j420l9O30j629J130J699M16j098j113o92
-351h69M63o77K76N06J467j24j203k51Q83p41J689L90k222m42M94L93L84J675j428j255J336
-330G44J846J60k513k058J96j61L631J373k693q96M128l675j89J171o22K42q66M66k085N14
-310a287K451O12k209l75J607j023J529j63l233K608n33R70J341k396p08j83J236K340l9r92
-290A553j473J461j352R53k647K56Q90n67m09P35K26L058l47j658j711Q40R32k79M76J99j576
-269d40L418J06k096k404K06J678J834n83o59M79m88j195R7K87k32N86r83j47N36R31j32Q60
-247A659j675J497L44l169J134m36K683k393J305J523j262n50j354K24J984l55N36L76k088
-228a7J217j32j628N18j088Q00j031J069J660k61n72n18j258P61p96N70P80k59j617J272J630
-207A100o04n40P34K28r18q25o2r35J210p77J479L13M0m43J247j803N4L94j671L58M85O46
-185b90o01J908K38k741N66Q22j168J355J360J031p95k471L52J074N950N39m630l419k46Q0
-165a086P91l17L07Q2Q3j335N14r3n37R61K436j609L70m03q37l36j511K282p13P86l14o97
-143a176J677M91j100j91j17k5J790j494J210p72j096R73P14k571J237r68J537N36L217l393
-123D79j402L200M1j945J42O37p16m62N06j341J484k18j001J410N99q90p92L6j681R69k0J609
-101F44k427J650q32R81J634j567k151L68J232q44J079J209K056k745j542K277l95j117j621
-82b111J888j76M07j571J370K79O1q86J50K598l76j786J07l22J75j434K099j108j65K68p90
-61a323L345n34k236O52r90J124J09M07o71J200j60n35n17J639J974k128k630K916o15r90
-41C7P74o26K52J88m23k50p4k84o14K206J995j101q11k504J178O66M89K71r83R87k368J524
-19E29m00j921K542J517j536j677J62P84R15K27j269k056J350J176m96k48J302q0k207L096
0A710l18o43j093j91n13J777J108q86j094j549K559M34o21m39j306K00R3J608k937K620k24
21B95q74J00o42o79J650j461J179P96r10O20L88
32D62
##PAGE=	F1=23721.589601757241326
##FIRST=	24596.97802734375,	7686.668670654296875,	1.7606289386749267578
##DATATABLE=	(F2++(Y..Y)), PROFILE
-2014B193O0j43n56k873j39R67J051q2j536K703L02q23j47j548l9J149J14j55j383J430q5
-1993D60p69J684k006J553k282M73j566J429J36K89k01P05j027M73J865l9k191r26l2qn5O67
-1971a368j05J662J419j306j658L019K88r94k099J220l51J801j802k58J221K43j630J622J005
-1952A929k468k32J143m70O37j463K083R65j374q79r1J60p75k34n45J697m0l64K556k012j185
-1931i62k67J587J36j315K139p02m23j321O61Q22k9n95J108J104o51o74k844L827o83j458
-1911e40J90m31R61n16k08k89o72J996o07Q87K58k033n17O67q54l66R46K386j460K4J297N94
-1889A713m45j957O63L09m78J194j044K608l77j604j939M382j332k138l85j45J440M60j044
-1870a19n16J331J430j796q26O28l84Q70K332p27r75k531om08N90P92p97o9m81N53K31N92
-1848b86l56L71K80K373l328O23O24k402J500J057M44j2n91m6r77K519p89l16p22m71J0J101
-1826F06m8k66j27m96n65K502r73j265K12Q46K35j131m16On05K100N58Q24k171J023k57J281
-1804A973k99l93j153j074L01Q94k216K616j421q7P11J9J097j005k97N45n84M47o80J813j76
-1783A031j064J929o05j680N38P50N99j218o78J576j953n18j32J085K222j732p95Q34Q65m16
-1763F38o73P84j453o67K019j007K355J673j168l085P40k19j45q20j25J273l51L57p22J186
-1743E90N30j39O45o51j568n85K959q47k189Q98o0R84J03o0O2j363n16L75J836j162m65m17
-1721a040J897n46j473P13k30K59p23j145J85J015J122j405L57r36J708J607j490j23J049
-1702H01J187j429k57J095j174n68Q39n63Q36j163J470J735k184K56n30q6k021K196P67j16
-1682A091j70r21j447J627Q35j329O21L56j003j029Q01N32p47P8J228p61j136J19N03J683
-1662I31p12q17L597k128j754Q4l28J047q00M35k7m10J603N51L51j640P30q72J862q95K87
-1641A095O01j189j678K150J359r7k792r64J296Q86o75J264J36j525r23j94O94L462M37j047
-1621B296l249J816M20j043N43j533J309P02j963n17K118J38k41k43J57j626J006j158K515
-1602A447j465m21K922M13k367j472J101j395N07J84n82J306L87L86J921k872l12K195j051
-1583H32o73n27M007j806k497J222q32L01R4r45J118k75j470K892J954J673m120j901R45J060
-1563A052L267k644k982K097r57j100L87P89j48m34o17R99n50J075J553k926J378n34J069
-1544G74j799J348L73R30J781N44j939j657j552j03J2P0O19R96o95Q22N14o80M25L423n40
-1523C666n212J926j536M32K21n86Q3L12K576j882J079M30j808Q13o54J816o09j260j428O84
-1503i37l56N26j96L719N89j126j733n47j04jL8J576j12M10K05q64J727q09q88n36j362J828
-1481A047J254j783j425p51J054M28q0q25J472M88R92K174j358k033l12r92o69J75J070J674
-1461A600r17j799P60J445j127o46J09J07R79j688k83J997m79K29J071j600R60K853j074k400
-1441I7j368M10N92l09j305N08J626j054q0k25O60q39J411o55n53J350L08l046J880r6J971
-1420A283j292o64Q06J437r88r52j509K94N64j271J248P62J837J225j331j850K0K13n49L40
-1400c77p17L04R73L087n87l755Q36j535J911K175j979j936K056M15j972J062M33j64r50K303
-1380A583j016j139k49J415j079K37k59o13J440o83p85K53p17M29J995J308m33j939m4K666
-1360B370k575n01J345j440p18k37J909P73k396K584r2j938j155J52J843n57j377k19J928
-1341c01Q56j496J217k35q84O05J393L308k706j720j340O69R18j490m90K109m31o17j64R15
-1321A16l71j72j366J776J380K364k209j44k439J037k58K20m03k19r59M30J776o45j519K814
-1301A209o38j769J698J18J254j39n08j765J021J288J30k703J032j185O90j765J224J205J699
-1282B096J347p41j277q26P42k239n22l50L039L63k318K139M96k409k07R07l69M44J455k162
-1262c92l14m81N28K79o61O30J226p09J191O73l288L138n40k367O49n92J108J539j696m68
-1242e47L421k542J448P9q78k046P13J2K82r9j449J436J940M6J804q97j666j950P4M76J459
-1221A116l77j764m40J125L12P06J722j215L42k150J474J929j326j299m17n84K076p41m18
-1202G1o07L56j271R04K355l00j099J227l12n13l65j333M85k02L16J267rj515J723j774J942
-1181A346j184j330J39J71l50J047J157k204J352J95j167K402j71j194M95j855K718L357k002
-1162B922k754p16P84j044K760ol214K350R9k296L03Q52j073J079J7l09j116J186l83J94q3
-1141d48P63J89j303R31K55j633o1K36J376L718M01j333r16l438J430r37N0k97L88P64j327
-1120a192J397Q37L86n81j943J351J430q01m45L86l16q40j13j354J87J025K00J251l9p82M88
-1099E32p63j065L208O07j520o75N13p38o83j98R47j044O48N51r84J76r56J882J062j770p35
-1078a005J301P34n64j169j84J045J416j177j626Q76k84p20J478K28k42p97n59P54J459K39
-1058A203J929k959O87J451Q11q34k58r10j632m11rK811M20n92k758o83J056K796L207m12
-1038D913l951k133K907J120k400p91L18J002j36k9N98j620Q07l62j090J195J428r07j567
-1019f98J399R19r03j188j525J495J72K36P49N43o75n70N19K27j486R81Q44j179J094j061
-999a07R06j122N25j060J219r1j453O66R16K057k38k557j238R96J718R04j366k082M30k93
-979a270P30j041L181j46j738j507J598n05J193m15p88o11L8m01K61R41L31k33J66K321P31
-958B836J37k141K6N61p58q6q35K43l9n95N73P35j612O10J323j91p36J46K63r84J157o58K5
-935@o82j251J238J096j164P90j211l12Q77J222m74k884J711L97r76L67K478j545p89J255
-915A43O81r84P41m47l86K87j212j426L345j21j534N64l33j73j25J645j240j514J488j29k22
-894i52J929K2j285j409o55J988J123q76j712J416j85J537k97O76Q16k965J584J525l324J977
-874I33P53j573n57r21J033J773j195K648N9k829j745Q91r90J607K3j326r8P98M21j687M25
-853a557J074j45j199R30N40M6M69m43Q83P03k405K942k92l18r02M26o83k3K742j526K16M4
-831A522j369j884L241m10j199J185j210j545J512m48n49J045L668k35p51l277J62J551L708
-812D717k783j417J298L05j228J850N80k157k398K0J054l08J764j073J247p94J322Q45J63
-793C007j962k651J471m95K34o91k58K277J054j001k413J675j789J999q11q46o38K239m75
-774g4j351R48L94j190J18r60J245K421j026J460J643k505j803J411n83o38p13R11J426j097
-754C7l24K080j099j38K187j924j168o03J79R79j34J03P36o60j418K125J28j114O67p6m01
-733A62K618N62l910K252J85j703p77O6J022j036o74J293N56q11J439p34j583J950Q44k23
-713A498j498L600J006k094k796r55k30P64J436K555k327m82j90L79M32o59o51L45M59q62
-693b70O82M67k155J995j350J46J116k038M64P31Q17j555k11j36J178o28K100o49j657J74
-673g79Q13J168j146l93r46K708J094k486j736J02J808P38P70j98l40j332k85l38o37O54p03
-652a464J694j189J996m72j548j83J43K375J286k062j121N77n65n86J615j988J225k85N52
-633@q24N64j716J706n08K57o67J05L10J413j447l94J707K35j263Q11k01M31q71k31L74P44
-611E35R73o59J090J954n51k834J182L89r46j696O08K77N80L18l304K846r89o96L08N55j197
-590a257N45o2M159k188j275M48K74k4j12L11p9m45j420J41L96K63j023J280J699K008j824
-569A815m09j546J023J992r88j811j211P41J012K50j531J070m96j768n22J367J69M9n50P45
-549e99R54j019l98J471J039k950K067K038J566k298k590J186K55j312o02l8N125k30k997
-530F68j663Q09p32K72K022N26l478J753J664j535j234K94k56J78r72J339j44k5M12m18M28
-509i2M3r6L98Rm76r71J663Q36J09j280L4j32J184L439n061k73K64J222k09j082n8q13k97
-486a639m05K415N80j634L16L64o86K86J86nL7O79n07j063Q7O65K81J18J173j44j251j75L21
-463am1p3l8n8j71L4J44k2M71m0L73j169J267m46K85J32j961Q79Q7N4K85L81n92o83O98N27
-437C22q46J202R02m18j642n01P33k10p14K34K34j472J378k0O82p71n46J332k29M49p10J30
-415d81J46K9Pm11K776l73q73m32J172p17j704M9o16q2J142j093K20j54J031Q10m36j796K19
-392a567J856m39J55J296n01j246n62O95j03oJ87L88n03Q09q33J204j077P25j679K034p00
-371A33N8o3q08J088L3k388j07J5L154j8j443j34R82j699O58J859O92r22r40j321J419o82
-349d34q87O88J445P4j615K50Q80q21J920N31k478n47J8L76P65J765j351j540J403K141J44
-328B727k203j786j8p21L213Q67k298m1L222l445N16R37m11N8j412O45j056j075K751J066
-308A536k330o72J845p59J057j20k268L170j451J456J311k404j860L46J842K244o46j188q27
-289B82J095j518J766k468lN68q74M22p87J317K723p18j343j066M91P37k52N08j35p45L338
-268C338j8k350k009j71J202J867r35l90O56n71j675L08J094r42L30l59L13L29R96Q3J015
-247B111j887K230l48l380J625j737K802k441L450J209j963j046r40m06K008j51Q3l9k134
-228i54J830n5r31L21j746J030j112K361J685j040r96m28j012N49q02R70J004o74j754J503
-208b51J469j165J8Q31N1p82j219J090j073J12Q6Q06RJ10n14M85r18J071L10j909J09O53Q84
-185B63j172K042J14k678J029N99j628J698J574Q48n02k405r10K251M933J69l641l167m98
-166a081N83N55n85J72L30k6q91k21K97m42r7K829r16L59o01r11Qj545J844K60J74q43n03
-143a251J585O23j090j49l59P96J468j342N26r53o30P51J154j891r45N06J252O23L217l403
-123D88j237K312O33j901n88J556l5k353O45L69Q37M3j187J475Q81j149r05J76j958R53o17
-102a562J466j490J003N5L68J838j662k585Q78J448j343R38J892J892k747j989J819l34m2
-83a57j528J685j060P70j083K000l01n59q57P00K424n8j607o40l69J002k222K041r10j7n21
-62a267O36K938r5k341J12j852J394R07L81j315J169J76m29j180K409J311k267k082K557n59
-42F03MJ42j119Q35O61j285l30N24R61j90J627J096j676p10j339J7J147L66J7j548J460j977
-20g14K860j035l018K807J341j821j622R1J389M48l03p32j497J652Q57m39m19Q85L3k261K678
0A180j046l33m89K22j125K542J011r82q37j835K945O08j604m76q35Ok63K033j687J025J53
21B13n13M81j024q47K154j565K36R6L14K072q34
32G83
##PAGE=	F1=23697.273256602060428
##FIRST=	24596.97802734375,	7686.668670654296875,	1.0874472856521606445
##DATATABLE=	(F2++(Y..Y)), PROFILE
-2014A354O70Q6j162k653M36P34J002n03j233L022R8l15m52k414R8J659N42m61j525J082J34
-1993A99p28J166j222N65k283Q29n66J769j97K63m25N92q80N22J622n46k186L46k45m65L25
-1972a545J223j33J374Q86j151k146K525J183j041j895J062q53J957j876l29N30J124j124
-1954b29M98J428k644J000R81j447J067j418K203J007j034o42n31j6l43m62k51J363m52m09
-1934c31K315k607r50N81J464k1j428K218r87J59j453Q41Q83j53j350O75J981J81j520k655
-1914b157L811r88j850L64j23N31K44q5n61n52J865j087J329O90j551m50p73K48j095R04J726
-1893D40p03j82J418J039o09j944P18L72k72J012j609K597J25j290k273L396j126j340n62
-1874g93k76J534O37r83q98J243J532j979n66P47k06O96J868l95p47k099k68l45L54M07o61
-1853a198m2J41M06p04O24n75O25J101K352k997L37j79j498J215M74N53N72q43j101R82K303
-1832B548j454n30p8q03J52O98o47P0J92m19J22K291j720j315Q32Q43m90q89o66Q11n63J551
-1810E36K42P48j088L59n64J491m60l30j025j204P20O78k104J798m68n13M58N01J167r70l4
-1789f2L79r95k76l15K254L50j737K030l37j388J158L21n54j098N09J366k653m33p1R06J709
-1768A063j223m25K96J408n01p25O47k105j070K756o46L187J153j667l327R55j9k73N08J6
-1748Hj56L42N0p04R70Q6k33J655M24k041p96J920p47k132N44Q10R88J21M13K32k521j14M07
-1725d74J835j809n70q86J957j75o01k60lL86O9r10J15N65P87r61q85P4Q66K158o61n60L57
-1702D14Q20j054l03J573j324r80R23r42J506j169J428J308k616M85j21N73j513R92R79J21
-1682A100l96j110j334K005Q75j057J34O89l57k290J108J05o08L32J554k92j729J51P74K093
-1662A747j212r14L650j959k706k22N70J246j301K54K12l9J395j16N63o05O89j336K460q03
-1642A573k31L63j287j667L187Q00q04k975p26J794J342j127P82N91j152j255m10J338L504
-1623C640M83j860l361K183J155j906P76q22R38R90k612j119K329j61o53L69N78k074J235
-1604A08j464J660j257O5K807M42k066n55R89j377J28K21n67Q49P1J037J691k782k9K464j099
-1583A336p45l98L306j886j993J162p82k92q1p75J471l90r20K392P84J529k907j637O83J290
-1563A147L861l005l737J624r56l57J406K011j738j270q7K26L76Q42R83k607R22M06J151j443
-1543b45P69K24J496J594j91k284j380q17m46JL27J101J307k006J401N59j506N09K787j08
-1523C092m511J186j148J739m97j170O73o37K592k021K119N26k213P74j265K836m34j935j309
-1504a603Q06p15k81P27L841L94j185j462m96o0o52O13K113r79N02M41j056J592p57j000p21
-1483F2k57J762J334k216j041q28O91J190n79j181Q20J811J698J753k350j923k14j089n15
-1464a072J4N1K535k76j003j12Q27p17j234M02L43Q86j848m04J663r38J845J143k212N39L273
-1443C705o82k705k074J26J46J89q41J939J677k121l73q5O25p82J264o33k97R84P4k060J361
-1422e63N45Q89j455j15M74O35l12p10m75l77M9p59J194O00J086J086r18k077J347m71M19
-1401I2L40k620J408P71K590l99k662J50j299J787J486k173k01J878J15k995P81R31k93n51
-1381h64J825j528L12j65J854j604o57m1N6J810p68j150P79j674N42K121J352j96k533L16
-1361b13K665k975M25J019j936o1o26O85J200j114K255P12k789q29k53J807r97r20L3J496
-1341d16J193j014Q88k59j756Q58J670L026k390k300j185K190O34j497q56J768o00o36j048
-1322a730J204L44kj882J840J156J663j792m9j757L14L4O8l50K21m71n4K526r71j234K759
-1301A837j257q00J711K3O12q7o94k105J968Q17k84k194L94J98M53j659Q36n4K002J333p97
-1280B253j102j096O39k320Q65j302K570O08k025J670N74k853P66J190k26J12P17j514J72
-1261c02o17L05m94K98J286M72p26J417l51k221L258p47j886n42l43K22J438j869J402J980
-1241A980k589K864n28j039k486K030l60N40j68j622R40J765N79K458j419k446j269k54M46
-1222e78J174K02q27n41p3RJ429J684j204j77j739K087J524k042j840q5K89J686j138j97j96
-1201e53M33p98M54J533j06j63J243p19j079m11n40o16m39J106J582j93q26J439j645K152
-1181A854j565j402Q14n78j292J704J629j835M42N41j047K153m06p15O35k781K364L716k037
-1162B194j928k41O92k513K681M49k034J385M60k791K1J014k94N65J110m10j186R60n78J3
-1142d31m2N81j08j075J273J24j850m02J134Q43L061J81p74j052k075J383j569m64l34Q89
-1122g07J241j698P95O40K8k27k008K993J149r98L9Q5r59p58j50r09o54Q46N47K032j03n02
-1100G22r9n64j329K393J081j523j71L36n66p25oJ248j833R79Q83j395m74j127K627O00k672
-1079a615P93J578P2l23n05j223J074J536j526n72K14j40L0Q90J92o40p79k63R08J698k24
-1058A175J436k729M67J791Q49o66m48n81j487J14r46K382P18j34k767j099J265K518L155
-1039E013k19m336j862K902J322k355j076M15O60J17M06L09j903J577mr32M96J168j233j975
-1019a510J798M09Q2n87j787J803q13J09J466J033m49j683N48K65j425Q48K30j088J595j138
-999b94J112j636J231j682P04N9q07O65J320K214q12l515j097J642K086P83j684k036N32L57
-979h58P89j846L244n1j525j330K079j712J284m32p32k21J29k32l05J162M08r60J580K683
-959C154J57r11k359K63P73o09M24r00q23K24m65O71R48k158J695O28l3o3k03N71j041m78
-937e35M93M36j049j544K055P32j579R45r57k09O49J373k39k544K47J218j443J344K192j843
-917b58p1P96L48o75J164o94p23K97r92j170K863R2j899M71m68L67M0J877j267k028J789K03
-895F2n54K294l96k054j135j85K197Q15p77j657Q71o54J396P65N43j29k829J641J547l530
-875a769L085M93j443p06j049J431K051q54K250k09k908j450O46j013N35J81l68p52J194O90
-855C5j42j103Q17k59q17P23M23o21O45l9J014J050l120L048n36J10q94P75q76n03L558j511
-833A777k62M94k279j85K362o25j435L71j343r21K247l28j293K408K700j292j61k731J78J790
-813A472L410l025j394J027J216m48J544o21k802j073j34O07M63J307j335J072j188J747L93
-794B238P30j627k947J211m51M66m00o96J891Q58j291m49K542k194L9j76r18o7J481n09j092
-773a361O75L61q56M3m83Q55K214j424Q41K083j903j557J475l07n09p22L2J694n91l24J054
-752A290n87m96J997j323k107L51Q47P07p24K99J370l60j535J123L45j206J213n57m22K682
-732B907K97l532K366L07k083q53J44P09p44n39R35P98r55Q73p28q03J290O56J75j378L343
-711C185P83k324k569k34L31N7J606K620k705p42p01J537J467p37j012m83M37k89R26K76j903
-690d74J262k672N04J205q50N80N07O24j076q6n73J353m36J296k60j499m07Q58N89r11L37
-669a29k35J210J064j926p74l77J293J082O47l88Q9j236r45j06l62J76n73J591p92J247m64
-648I2j023j33O90K824Q53k529j503R15o94j98J640k354J535r56m3L72r7j582K209l26n22
-627h30K20j88J42R63j214j99J524j20p09P49l38M97j518K88N99P58J182j480K477K306j428
-606C681l729J754K75j360j713J538J91k68K45k724K973q09o87L74N32j627J147j83M619l039
-586A190r18r13N06L2R5o8L15m31j101N92o5K54p80K62K559K143j792p63j597J651J984j861
-564A294j260j010L35J338N89k385J673k52l205J259Q22K69k16p66R39P57o52q78K283L70
-544A304k553J494J941J899k487j570P57j01r29m23r55N218L04k935j562R32q36p3K085O10
-524B120l283J023J600j062j088L31j201M59l66J906n63J24M24m08q8o3j71L30J66l9r20J060
-502B91O29o7j000J65n39J343K213l814P48k53P32n2r12K9m4k68r17J600R22j976Q42Q53j059
-479e34p7J57RJ01P53r3p13o85J025k35N59J226k36j057o05L68k38p1k9n1r6J70k16M87K16
-454A35K18k34p04Q65k38P82j43k245J242J19O3K81K15o53p31J042L44r49J185O45j94r09
-432A36j094K46j56l40j29j74k98J439r1M35p01o84J311l45L38q16M96J03J48M0p70K909l60
-409A643l87n32J073j457j185K22p07j86O95q26R33j405J601J068r21j223L55M95p1N66J091
-388H42n83j003k17Q76L98o19o70J55j92J321p39J333j434Q86j596K127l50j36K2p96J08K67
-366@k033J81j2K577L54j051l56Q48j745M86J705Q40p11o90j406J750m34k265R39J453J04
-345E34j900R34Q41j062J838O98k363o32j95K26Q16J691j091j585J306J959J71j690j319j11
-325i34r75K690J51j704P23J845k945J075Q85k61l5j445K91L42r14J096J153k097o99J519
-305b39k34N13m17q36L448k432K195R46k455k434J071J949J895r87j271j68N96j715K391k088
-285b72k03J43r81J020j374J667K379j193p24m62j66M96R1L25o63K89K906k88k294j332j14
-264g50m1J951j096m05R89l71j803N98J568k000M20j20O05n6J159N13J471j976K496r32k914
-243f94J545k781K550j228M141O87k310j509l07j059J675Q1k19l48j725J643j34JJ51j130
-223i70O21o67K637J373j769j266l18n42L18r90J599R94j103j302J533J034j695J096P88k59
-203A112q42j071J773j066j148O87J83k06L94K02n45j06J655K1j853MN81Q33j374J801J62
-182A197k123J050N13j765J448J652M36j21j781k129K781L697k34k636k331l97M59M72n15
-163c27j99P58m0o43k90N79k77p23K128k70no55q36N68j306J135J034j35j514k05J214O68
-141F59r42k21J76J021P93j077q5j012j95P30J559j225j584P34N33O96K867l152o86J170R60
-120A719j719j244K507N21l180J49J812M1K31j228J482J113j282j101M81k006O66j121O19
-101a540L86K27J036n99K066j592k524N94J974j165k71K462J533k430j858J198m70J019j172
-82a126J612j245N9p18K766n06j361p75J180J821J21j036j109m81J594k632J324q2K17j071
-62a448J218K415K38k122n65j285N70J385N77j803J071J83l37j296K471O59k251j111K086
-43F55m57N41m90j527J705R58j640n23J049K146Q5O78L12k008n68k89o43J263K4j87j938J932
-21A078j010L111j605l391K814J056k008j401k04J845K05q5nj414J718J67n05m75L88K41j449
0i29J217j843P01o37N88k67K726M84j186l01k265K801Q58k235m59j94m53P4J836n16q09N02
21c07p9J100j024j30J192j705n47p93K748K220j761
32I14
##PAGE=	F1=23672.956911446879531
##FIRST=	24596.97802734375,	7686.668670654296875,	0.11392305046319961548
##DATATABLE=	(F2++(Y..Y)), PROFILE
-2014A41J005L61j559j280J57O11Q04j012l23K776K18K39r11l035M63J690R51j027j692Q31
-1994e92M35j2N23j021O9k02l54P3J623o98K93n51N95m63J38R83q48j266O95n74l96P64J304
-1971E18L62R01J09q25j029K29J853q58j462P90j838J950j588N1K28J504q69o71J885k318
-1951a078J521Q79j888J149j281K171J057q25l81q54m9J45n92n2J222q75o66J649k816M49
-1931a115M78R69k20j046J790j064R37j638J068Q29l65j741j55K704J081j940k082L026j113
-1912D03j982N99Jj64R85J02q97j92J467j532K188Q93j258j76j155M73j404J113J41j50q9
-1891f34J352J162r39j699J023N68k38P38j909K576M78j048k308K138p69p76p30J09J430N48
-1871A072j023r21J059J456j443l2K75j41N95Q07j19j03j203o05l01L36l83m55J94N33M97
-1850I5j923O44n27Q52J499K054k522K72r10n48Q81n51O28J359p66k084K603K087j769n45
-1830H29J35j272L24L39j266M95O25k68P61K101k328j861J427Q83j401o18q9R13o23J162q4
-1809A84N25K00J75j317J485l73l55r46p17Q69J93j271Q54J63r49M6Q10J341r17J77K98j300
-1787h25q21K28K172P28k422K136j06j098J857Q1j851j180J969J062l208j95J75M60R16m74
-1767c96J64n63J849j94j307N08k130N99J030r4L646N74j898l372R30L03o89J957n9j238R16
-1746E36j47o53N64l36k73K552J434k055j434J370n72j997j56J321R53R6Q57P86l243j66P51
-1725A88J689k390j009j44Q80K39L32p68J91j86J680j008k43J41M42l69j112m7J3K440L83
-1704A342j103m46O37n15j42J651j259j394J061j112J636j000J226P92k711Q13j08J162p58
-1685b28l50J026O52k06j392j166K120Q64p93PJ166J07k605R09m57q67K50J713L68j996K7
-1664h51R98K226j759o51L108j573k480j140J398J154j651J90M39q2J053j43J182j85M62j779
-1644h4L013p63o54K99j526j055L549K52j507k810j13J345J813j382M26J162q96j616n98J929
-1624G84L402L31k645k928K411J527k432O60J93N00J206l108j503K034m49j235J252Q90j962
-1605a072J099j437N99j068M65K588P79j604M5J195j866k43N64m90J97j5J400J193k446K04
-1585H7K605j159p73j28K388k007j142Q74p27n02n52o23J754n29O2J592l40J159j894j080
-1565i35L24J510M061k985l664R26r46K22J883L069k518k301L60l56J149O28J81k199O14J558
-1545E81J195j339J65J46J923J333r07k531j129k5k65nJ91J204J722k772J468N33k057P53
-1525A84J687O72l420O61N00J026j477j854J846j766K583j425K602K28k259Q78j938L467j77
-1506B018j899r57j5k1j93K44L221L07j158j223l59Rj179J591K113j703M60O24j193J371p37
-1485A321q06r35M91J480J332j970o67q38J24J706o16j419j59K744K176R49l015j290j9j033
-1465d44n0M85r23K091J004m28o76l84l89j254K49M42R03j668j29J079q40K488J080k403k42
-1444iL597k53k618j902K22q18j96l7K871J457l018k05j14M79p12R74m44k12Q14k04j403Q87
-1422h44K066j07k265M35J90l30P6j78R29m26j375k37R95L69M29Q36n10j837K318j123J288
-1401F99J83j937R48j2K036p5j906l53n94J169N58k044J565J477l98j776j77k9l28Q8J162
-1380B56j102Q56l8K188j922j194o6N44J862p91j470J515j651O3J852J191J65k732J04K154
-1360A784k738J436N24k528P54m24p35K000M5R50J568k798r02k21J475j376o20L61R04J383
-1340H42n63N33l62k003J057J594K471k092k672L95K234K41j421p08R14r31k86r07R14P41
-1320ik72j803J606O71J036j323K98j020m72L92l68j36P02o0l99K972j278q03K591j735q9
-1299E01J705k7n3k48r01k104K749M39p20j692q6J472J59j617N56j214K099J253r16q38j106
-1278e89M94j938K025j874J293R47j384J026N28k434J611N89kN7K9r34P88n62k48j300J793
-1257h5R44j39n27J545j023j048K865o93j628j392j2j004J376j252K351N96k212L696r24j202
-1237B32j628K045n12O71j88j587j70J711J134K693j852k793J91o68l27R89N68J06k02p91
-1217c78q17J948J515j038o90j080K343J055k604k370O29J368Q27j814K04R3O79o34L41M73
-1197E0M02O39J202r34j472p80M09p58j18J158J103p47J69R53j429K234j964p01R44p66j545
-1176a951Q59K125j226m19Q97q85J723o42m03Q02k483J129L311j759q74J30M85k109Q71J031
-1156F12m91p2P20k872R1J110J16N75J797q47j318Q98p86l79j8O48l70q11J587oj900J06J165
-1133d45n1K063Q6m4j077q29J300j153j000j98O67J435j604k38P53m32j44q63L433O88j216
-1112A131L85q1j427l30j3p01j043j12J264K350k37m20o40L10n16J52J569j378L49K90n59
-1091C43p79L64J239k482J258R19j665r56L65J679J76k908K124J581q17j65K51j853O91J500
-1071H65j401J51k75J83M02K26L33o30k53m53O84J734p03P98k298K25J866J196o43q78N2q79
-1049C02M17j502J276P50M25k428q10R56J943K801K05l565j123J295J543k039j275M54L48
-1030b7J16O84P9j717K164L39j048k60J108r46j907R26k9J040O3j601J375j160j54J955J496
-1009B496k34k364L52O4j426R07k68m65J709j199R92k245K012j582j77M49j00K18J618K164
-989B921j299k733q0j95K382N60k021q67r3P90N48j019K010K26j368j142K551k577J051l61
-969g16p67L75O43j29o88O10L73j490K830K833m13j603k207o6J010m12Q14p88j722J36kJ066
-947c13O50j552J860p0K12J54n73Q69q37k398J845N47j417n73K047J91k005J059o09j01J005
-926iJ206n13k070J83J260k361K380J624k226Q39K43J56k30J394r34j064L15o51n08K352P9
-905A465k157J40o04L46N98J813j125k416K203M44n94K128o14k309r09p4K018O91o08j677
-885a241M19j38N69J817N0j316k185K067J532l879L412K99j232q26l78J439K235l41J315m7
-865C571k640j696N67n24p66O24M76q72K32J198J392j345p8n71o64N37P5r03J144L85P16J098
-843A956l265K499r55N07o91J002q28q05M288j203o74N76l082J535J427r88j678l53j014P7
-823a669K159J06r86K513J411k362K88j956M68J458L088k936j492Q49K069O32R56j947k958
-804c09Oj92K57Q31Q66j391R49j337J505J02J381j406l112J117l46N73J03n64O93Q02j404
-783h76J455K837k684j019J10n60p5Q56j65j149M80L72m22j95l6N40J509j158R99J654j558
-762I15j270J438Q9n25p26p64J977k46k20o5j56k49J363p24j894K42J333N99j207K57J885
-741B052K41j868J55N49j279J474q79k11K529J65k911K002N04k226q38NM24m99k08M49Q58
-720D88r10M39o88J9O61K22O75j196L028M29k491k014M64N58j31J258K695k974n97q14J512
-699F33K314o61j420q92M28jJ257K68j854O98k752N52M22O82O19K6L43o78ol96J210j77L88
-676A003J71p34n64N41K8j417P56M61J00P37o66l84n45Q01R73P08l52J29j133j290K21J09
-654c47o89l20J218n01N38k53o38j2J211K919N36k690j894R14p55N48J402k625J901l64j764
-633a665J457n15r22K017m14r73Q28k08rK68p79k25J060k66p3O25m80L48j913J376O47O59
-611H43J153k047L286K409j856m401J959J8j502q61J732pq89J30j718K535n65n38L56L27j725
-590a361J827m59M709l414n56k508O37Q9L46j54O44k43p40Q53o41O32q45j33K359K162j592
-569A612j124j288K149J849k673m98q19p8J577P49l126K377j52k785J468P5M02k04j075J011
-549e53N53J67j62J894p16k009J482J599J420k772k08K44l90o21k44j126M670L80k737j040
-529a69P64r15k09K130O60k794K01J143o55q52M59j425N50j84K163p43J43N59m74n97j42j80
-507e67K90L65K75p98N76N72p9j058M38j101J485Q83k329J592q99O57Q2o32N2K51k17j147
-485a309Q72J104k424J593R64j251n23J16L7J71Q85K34k43j551J443q15R75R23r3m98q17J55
-463e2n10J23L4L7K4J16n73J109n26N97r06LK64J49J398n13k249J142J60P0K59J68o33p56
-439a065J266j14q03J167M7j17J14j245l76J63j19p46O07K55P65q9K64n75n14J301m93j47
-417d54n29P24l6L59Q1l21K124J3M6q90P95k153n81L38n85m16M45n70J343j608J274J237j231
-394e95p71N31p30L03N31P09m90m81J39R90P74j307j359K7Q4J796o84J310j556Q57j341K059
-372G96mk65pp99l96K97j489O61P8J293Q66m45m53L43j588N73J080Q61m66m45j443J723Kk374
-348a601L42J190Q2j464J092P91j273J382Q49j756p02k39j19N66J615o72j557J109J486K65
-328A386j192q81J38p39K030p66p88J059K19k008J128J087k39lq92o84J673m03n37O86j445
-307a171k29N68M14o3j020R43L246l198K961K88k385j654Q89J800J357r94j059K14K3j876
-287i46K675j684k62k23q54J036q59J436J908j774K16l2q90K18O99p1j226J259K317p08k024
-266B11m87l9j397K252q41j128J365J45j499P64J712k883J568j311P11m74J277J159K109k084
-246A130K297j338k081J466k935J217N65L757R3k409j727M77j653R83L10j59n17q98P75k62
-226i09Q82q3n06N34n10K515J011k208j337k68J6J34j318K243R36j391n93J401M34k161K371
-205A193Q78o06j095n92J800j114j714P62l75k38M73R30o84K03J791m05j365N4R5O63r57J141
-183H38K68j390Q78M74j756J000J468j14L70r27k472K117K499m23j872j149j85j40N24j59
-163a51o38J164L6m59J62N83k23r78J023K46o83m75o26J105p41M17J389k54k064J05N80P28
-141B46p70l14J102O54R4p58m03q32l6N65J969o01j010k01j82P80K140k558j31K64Q41j406
-119e47j257K937Q88k352k58J645o63J90j046J445J231j405j112R09j923K06k2q49J655p81
-99a109J839j516K129j376j610p12K607o83j842K679J081j616j151N10j029J891q96K019r62
-80B53q85p59L367n83k024m49J298J161q0k37j202o32J737k216N4J181J63r95P38J864L84
-59B138j734j144n24L8J416P58j877Q43k33j39m37J388R9k214O62J596m74K45q79j287K224
-38D65J009j379p86J164K747J88l4j75k084m85M55r31J204m09l34j981K408p2K533j957l264
-17a718K742P97k204r90m11J784K17Q51L61j622J731o34p08l69p9L86o67J90j299J177j735
3b200O43J361K374r0j370K92k512J993J161k064o31K89k84N30P55N06k311M70L80J720q02
24B10L28K77j781r96N73K846J715k152
32A020
##PAGE=	F1=23648.640566291698633
##FIRST=	24596.97802734375,	7686.668670654296875,	-0.92174100875854492188
##DATATABLE=	(F2++(Y..Y)), PROFILE
-2014a148J148N27k042N96l64P19O04j585O24K289N67P59j407k769M20J326J369j767j835
-1995a969P47P51O70J44j307R54N36r74K55J508j247L94p53P02j55l28J19r11nP08r64j25
-1973a250J047J219Q33N00o57m17J90k055K316k19j209L86k381J188j139P50L95J140o29j780
-1953a772K297j472J248Q26j792Q59j024J928R75o37j03j046J34O64q16L4J194r93j081O51
-1933G4j303Q61r6M30l47n96J025p10J628j814J315O25n99j418o38K296J932j936j564K076
-1913A241j141j877P67K47p24J032L15r52L72P84j498K798Q16j120j19p33K54j687J170j230
-1893a285J95K78J276Q45j271j435J397R70q2L74k094K421O15r86k149J225j93m57j332J346
-1873c42J280J6j371m80O30J158l52N38m26j89O35p68J67Q79k37r30k08M29j163m64M80R23
-1851B05P39k090j34K58M35J168J682j957N11j530J93P29j266r0K170m47k321L093J902j677
-1831A573n20K2j632N41J04j844R68J049p5J202J992k712k426J625J016j768l00q7Q61o38
-1811a049R28l22J01J533J88j879J246q9o49q62J10P36l36p11O19L91j216l58Q06J558q10
-1790f5L57K54j232l52k87J733Q57k884K384L7j053K432nk907q93K971O02l364j7N88q1jJ34
-1767g92Q32j179J848L93k175L50m42P53m35L90L560%j797l107O68N12q86K981l55j852J352
-1746F19k48n07J36o95k59L206K122k011j959J253k22j976q78J555Q70p8J160J537l408n07
-1726b90J274J344k645j407J187p85K55J256n45L40r45K644j107n76k26K34J28j245k00p20
-1706b029K416J420j683j186P69N7K08J321j090j585J284r34J006p75Q37L55j302P04n83J152
-1686C62m6r76O20J050L54j811p35J691R01n87j26J899M33k903R08p52j227l8J556J061k119
-1665d85o1R26K191k238l0K187j109j852j338J588P51j741K94M71k28M75M97J780m31K31k037
-1644a59L301o75o24L06k096j70L479k86k155j757L84k32K296j325L05J556p58j805p30K257
-1624A112L181N4l183j879K265J738k535m8J283J62J310l361j039Q98q25Q86L77N04j541P22
-1604H1j347O58k36r93K257J465j312L70J553k597o11J223n19n53L06J338N84j928K42K592
-1584B573j205p12J77J510j991k63L67p12k83j113m68J892q06J296O30j199J396j526q0l55
-1564h72J235L946k589l133K37r21O46J715L734k504k986N06m18J378L94n78j456K20K694
-1545A248J127j425m70K16K247J070j551k634r62N65j00o9J8J213K155k872R12N31k155R97
-1525F1M33J468k025P81J065N1k449m30J266j788J910n32K365k33k155Q40k380L827lj391
-1505F81q09r76Q68j64k54K317K73j041j021j65J26j365K524J752k280M26P22j317J301o05
-1485I93m39j171O00J032J277j018m77q75n09K001l37j546j088L096K244Ol188k88J81q34
-1465c40N25O82q21P64K264j27r01j526m25p99j01L11R96j193K54N85j48J861Q11k268p99
-1444c95L698mk210j365L22r73j275L36L467J018l350J63m80L72n64N51J8l32P46m08j095
-1423a760O54L722o86l452Q15J5q43l68N67K166l56k738M05O52P6%N22j86l59J917j539J769
-1401I93K7r25P04p99J320L61j561n29J09L35l65k95J698R54j013k43m67j708j98O70N39m9
-1379d42N64J26K507k006j494l37R20J602q11j560K013j309n9J278P83O10k400o34J216j362
-1359g95J849j70k531J403n47q57K189M90n20K233k195j047k19J108j603m73N48M90J470k55
-1339E68J10l95r11O09J021J813j856k618J417K081p8j140m18q1j351N00l52N46O53n84r17
-1318a383N92K48R24j125N68l51j182O42j006L23J209K42q76L210j238k57K160k101K42J580
-1298B421k0n29m79j179j781L197R4j073j122k54K352k42j513L05j872J884J074j074m94o34
-1278i39L78o11J719k127j78J467q59N26M51j006J103N0J47K11m95m84J414n20p70p71J763
-1257D69L34m91k45J509j383j85K497n67j505j551K52p62n8K48J877o12j110L389j185j127
-1237b06k48J289m77O60p4j345j560J623J660K462k167k214J269j135j164R20O99P89K71j015
-1217C7j446J961J294q32j022l21K297N96k975j229Q88J497j8k247K78o1J043p44N65n20R43
-1196a6R07J199p83j580j286J231p4J71P92L57j525J374L30j145K146k387K35P75p21j317
-1176a317n75K655o12r68J147p01J182p62l98J009j379QJ797j279J93M28K05j384p63J701
-1156A87O85j425Q12j722j06Q58R0J219J958j362j662P62q38r16k7R55o96k52J662j36j574
-1135a528M08P98q03J017L6Q03q73k75J169l86r08m17M00J381j154q79O86J29q52L42K802
-1114A896J68j367N50K9j649K57Q0n13m53o02O19K341m83o77j045J868L6k060J925j019O74
-1093E75O06p48q43O84R51k810J387O78j775p59J479P65j90j383J610J492j710P6Q33k123
-1073a205K9J362p22J40k64J49O54l05N49m06L91o50K50J464r77o7j694L43J329J766p25j348
-1051F3J144j57L79j717M2N77R17k055r5L87J169K197Q13k151j076k52J764j561j192L39O6
-1030c99j90Q31o0j056K280N94j170q22J395k75j562q33k69J571P16j385O16r07m70K092J935
-1009B632j21k687J32k47j210P29n40O27J456j136P41k363K097p71j55M20k30m90J822J916
-989B622j605n95l07k083K655K57k287P11j030J072q9K70R33O15j468o05K634k910M07r2q27
-968a722P07J175N7r32j01N0o88K898K805p44j615j749j322J259j42J037o80j903k53Q10J111
-947E8m9n01J623o42M07J39r01J067m76k304J333N79j975Q35J882n13k334J192l15n0J545
-926F00R57q82j559Q19O71l061K882J043k494J790l26J31K43J297j098j289K50l33L13K120
-906B074j83k121m51o02m4J477J250r78k539K568N78m08J638n70k059p73m87J638P77m74j443
-885a132J6R24j71K176o30k481k35J696J443l685K549J38j008l74L27J095K547mJ69N10k372
-864A498k222O79K18j130M17Q33p01r63J433K849j193q26j185n78N87m64p70J060Q77P52Q20
-843A991l123J722j629R03k15R24n39o60M718p21r45K46l654L037N76j410j907m25O65l45
-823g91J308O94n45K344K17l042K16q97P29P26K693k449j557O52K647J675K95l171k680N98
-803c38J4j00R90N77j299Q40r33L66MJ977j376k878J046j42M67R77l56q85J001j129K406K742
-781C971l060j162J63j34l19N58K15j292L39N17j53m39K56M01L30o09J929Q24j566r76J281
-760A074N26o88p53j205K018j06j30r37J28K23Q24k35j068m00J568N44j554n1K234J018k198
-739H32p62P17j229J377r02K11K292L06k336J121N87k040p25j73M1m54J83J36P14o92M94k34
-717e36K79K57o10J044p32K565K7k540j229P98P50m9M69K784l033J1l90K44K912l95j778r27
-695g9L44j2J463O01j898L25j579M1l98J527O62m83N1l79r0lJ132k4l12N02J9q88M74qj888
-670i00L04R78m16Q8Q55k74o35N76O67P35k11j3j077j222L33O27j433J0O76n49J47N1l70K36
-646h17J507K656L42k579k124M57p22J538R97k883K207Q14j938N05k85l72J386n78j197J021
-626f5J28J7o68l86m17P56l15N05M37p85J70j119J623O30N51R25k295L340K269j744m387J471
-604F41k47j045K42J210k40j145M77j127J723k54k35L33j88j402K315p53M330l144m58j825
-584g92p21o5J28J329m65J72n57R77j278J141q52J40J048K108j099j510q58K462J595l206
-564c03L03n47l29J410Q63k796K193k59k012J357n74N77j43j304R01L85J162P63J180j818
-544A009j350J676J247N94l255J187k33m79m74j29p38L794J09k591j88L13r25j11K260O02
-524B318k374m01M36l77n86O79o07J62n00K133p03j3P04m47j026j66Q1K74M67L29p80M61O71
-501G35j28j318Q70j476J207k37r36K012j386R76K38k36j56J05k31j284P78J030k846K406
-481A23O24j278o35j8K4rJ196L94K77k077J462r68J207K41J56K33q02j45k52J46K5K9L0pm05
-456d29J127j419J145j516O32k44N96J925q97j946N58J95P6K16K19n70n29J060n81n15J089
-435A92o95l15J247j028l99L57j78p58J513k95pM5J06l51k75J374o72p61M24M61k11N21J31
-412D26K18J226L69L14j113M38k679r4M61k90o53K38o71J860j149L89J340j307n60P20j558
-391b075O68K45J6j38J70L13J046R49j933n72j56m29J998q45J197j525P23r08J809K68k94
-370E27j18o75n50J58q05J076Q9k17J336K79m14l52j104M63K60Q60j25k36j417J275N52j662
-348h00k97N14J98m63M96O84j308O40R70o80n68n23m97J28J687k03j669Q62J257K65j009l94
-326g10P17o66J652j735L36J038j366k69L24J403m41O3j00j723K683k0j433m48n48K68o3O89
-304c49o13j691K779K627l494L321m99j870q82O46J598P51q20n98L94n62j841K554j397k31
-284a77m15l43K50n7J426J391k458J326K07j517m3J309m78j594J909J718j219j640L80j28
-264a53j527K069l89j525N13J012j102R13J505k465K160k026k80j78N05K008K739k284J648
-245C143j511j079J589k535p96K196K948m43k302j665J291k162K06M51L13m63l7K33m37R13
-225a47m20L6N86l55J940O20k260j021m06M19K18q96J766R59j325l3J082j32k536L573J057
-204B725q80j385j05J419j327j604M84p89K15J65J302m47K78J717q79m14J66p49P16r2J17
-183F33L24p47P10L10j615N98R91o61Q91m6k351R71J610k23j557P1k1j143P47M25q67J137
-161A87J98k24R33N35l37j382K17N52j607o9j49J370p6r4J329k25k395M60k81Q48n89j07J699
-138G93k3n43m27j08m54k55P9K241Q5l83j064q54R13J230j807K39k58L10j017m7K242J001
-116A893j230k34Q59j254jo74J371J243j555n88J164j741k73P52j84R68j768K452j927J669
-96I42r75p69j507K646o3j570P95N10k78m80K06j182J661o65K702p57j233q05L306p13k350
-75e79o3J070Q91p16N58j096p84J515j509k7J461j04r60Q3J421L10j351j460mJ18J071Q16
-53F61j523N50r92N19M44j62k06j142J574J199m72p06q85K1J595J008q66r14Q57K553J72l77
-31B908k50j893m80O79r24J185q41m85j589K824N42J396j933k915K632P15k439m45k12R77
-11e48M73J770M72j684J545j308q90j85m20M40o9J63j33L92j425k50K200J857m47j400Q20
9A373k294N55J467j162j092N43K85M03k63J288k661j93O02K087m39O27m87j632r40J556K355
30A978J144k030
32A092
##PAGE=	F1=23624.324221136517735
##FIRST=	24596.97802734375,	7686.668670654296875,	-0.91138440370559692383
##DATATABLE=	(F2++(Y..Y)), PROFILE
-2014a135P53N32j783J127p63R80M89j610O01J841R51J157j794k408L16J000J869k372j211
-1995a460J82O08J009Mj677K408N71j432M37J418j619M42j032Q10K9p97q15p41R99R41r87
-1974g02j88J093R89J093K25j222l8J207l677K455P74j184j67j196l5j195P65O24N26l15k490
-1953b658K495m66N14O99j312L84p50J451P60l99J73j102M86J052j006p0J283p17j508l19
-1933a010R17K90o70N4l53m47K57M18J677j955J509L01q21p84o8P64K496j634j030J224j135
-1912@j517O17M51n65M4N95m95P32L23p73K318N99j130k49j3J58k156J218k107M65M65J374
-1890C54J02j013j205J063J506M48Q6k320J934O56j029j894J212K94j86j198J395J334o73
-1871H66j929K68Q1N66P92J077r67l85P63k396O89J823M30j161j70N71j703o20P07J323J081
-1850A706k091p42P47J63L52J367j206J067j893K97Q60p63j817K329m0j784K513J705j224
-1831A546n34k10j779P46P0j324M75J245K06J272J977k802k274Q53J355q70k32j413R28n08
-1811a273P29m10n55K766J76j816Q55K19j242o70P35M43o63m57P27N37j266k44Q5J709o85
-1790c00M88K61r09j19o99J163P30k444K423J44j443K595n0l443R41K328nl067J30R77o79
-1769i78n92P0J600j167J085J026k743n3J222O91r90M70K890m48j418k627N07K94K04K457
-1749A500q10j981J679l61k05j92q22k80L546K318k073k131J420K17j951j450J784Q44n71
-1730D81J142K266l160p46J753Q08k544j256J388j114p09K052j16N55r37K324j062q55n87
-1711c17K39N22j467j89n84J554K157k259j394P79O56N58Q10r20j451J414o04J22o17K99J45
-1690e47M78O33o86L87L49o30L2P95R69k186j23R21R73l94n10K761O62l068Q70q94j403j64
-1668g75J170J602k162J3L68K099k552Q25J193p72j166j606J994K39j601M94L20j19m08J282
-1648D38J979q75J10j980L274l76j24J29k824O49L150p76k754p1O92k393K558q32K47J688
-1628A909o00j780q17K300K771k61l290n89J971J855k195j325K254l6J275l343k12j16j086
-1609a315K916j07m52j234M90j340J586m36j781J397K239j309O07J927l255j019J932o19j286
-1590a059Q95J018K5j293j13K479j252l53L81Q81j644K21j86p41K20r45l99J390q58K129m69
-1569C27j669K851j509L27o68q9L705j873k727p2n42N53R81L907j846l148L91j67J119J90
-1549D1r38m17l11L473R40j720r37L65K502R87k005k686r39R09n9k01j60J217K454k469lM93
-1527E36j761R97l13J784m94J015R01r62l158J569K09r82J362l34J889m85j889M01j837L288
-1507A736M9q00p46j779J658j93o73J363K37q32q58J50L57q74K715J130k731N61O65j478J646
-1486A303l01j71j215o0M84J213L55n31r20j084K175lj457j536K599J931q79k795Q28K16n23
-1465c71J051P12n53r0K828j2q16k103r60j84l07n3J113n42N49K10K37R19L69j899p42L447
-1443B803lj605o85K77j074j699N9L698N34k883L25j034N40l84l1P41n82N33m05r14R35M656
-1421C802j029l951M29j18j27o71j6K950j38l193N18K91k29po3K36O54J382j552J706jn5P23
-1398A541j275L56Q62j468l46O05o00r51J853J006M52j706J223n22k677l8O26J26N68L65L15
-1377C15K833j896j785p30J344J030q63j277K093p10nO61K79R96j819j469O1P93J543q77j006
-1356d89J076r96p52K087N99j543K378j251j109l63O58j659k29O51J17J482j23m01j83L55
-1336C05L20K91J108j634j910J437J849m54o06k0j108j704J622j82M45M32n89j82n59J54J423
-1315D38j305N05J14j713P03j690J124J421N24j570L310q04K20J639k354J94J254op34n74
-1295F96j476r89K985j82j210n08j21K667o78j294J81j368O76Q31j237p7K57M86j68J350k219
-1274a398k51J133r40N01K62j63N51n1J21L96q22j59J829m83j077o6J359l59n15q1J321j478
-1252c70M72K079m86j349j375N87r1l49J06J305j480j47K608j404n19P44L27l09N93J94r45
-1231A91j928L82K155J822k325m53J218j569j707J166M20J086P02r90j561J583J030o48j071
-1212d97L78K059J49l210O56P82J200o23j721m24n29J239j004R07j187J373N06J268k70j495
-1192d43j414J471N55M18N44k91k263K569k81q49J881k720J005M07m97q84j029K370j97j254
-1172i02J303n27O26o82o13J208k90l49m56q39J157P06j14q24j404K029J158k187P77o36j01
-1151i60N60q4K133J886j649k073J79o74j044k77J264j039O29J372k32j254M63L74j262O46
-1131a042PJ199n91m92R84M51n34q59L79J210o02r72N45R34j173K70J963l27j384N18M54j540
-1109f02P00J9j52J94r22j54K263p67j497p62L453L28m221K194m64Q26J182j113q10Q61M06
-1088I62k521J046L45j679L74J539K19m29l30J025J431k451O78Q36k072o54J170J64m35N43
-1068b39n82Q37o03P61l00J215o42k79R72q74j325r16J366k94K418q40j403K456J29P9j778
-1047A58l66L33R87j825N83k85L29J447J563r35j162j399J878j064q62K00j65q09R10o4j05
-1026f53J863P64j118q48J698J39j421j451j88P29J298j287l58k35p11J869K319m6k826J7
-1006d46n45k80k64k78J466J072q94O67j478R16J1K01K91o13j171J923J518j655J413p21l059
-985a926K234kj719J422j991J392j153J770K71R71j626J43K231l087j35L37p29N66J488K37
-965F94j081n92n54R21K252K693p49j201j451k583J371K3J108o42j394J16L22J021o93N63
-945A44J248j023M54Q4j005J037j00j151J17Q96k020J319J653j270k228J099k30M8K009O83
-925A764q12j100J081m0l205K696N90k386K434q70K50N83R01j079j368N3j30J217K014n42
-905B051j904j021k18j46K068J50j033k316K726N85l8J023l80j413p17j038R32J069l80r33
-885i33j83J439l05K010j221l414J720J213J175l241J435k4q64J004L72O10K916J0q94J248
-865D073k241k745Q32R41q04l8R32m97j310O07M107q96j463j889r8N95r47m23K08J466J116
-844A526L06k879J201k155P30O71M69q5j09M775k78j105l50l888M097j2j797k056K40J692
-824I93q68J38J263l4K076o00k968l46K38O22j11K107j754j373N09K636K479l34m109k145
-804a581Q52L96n16J262L88j240P90k62j192N0K377j524j502M57j10N02J931m22k152J200
-784b96n61K215K323l119o69J86J69m90N80K39j152P2O98n4o03M53M79r63l69K929K68j670
-762F65q03J119Q82r90o52j243J661j99j02j298J38O81O89Q4m83p58J514N56j741n95K348
-741A473J825k375j529Q11j042J087o95P07K063O98j984j30M64j486m18k28m67k72J47P7K74
-720a000j94J082L26Q6L4j648J009J21K028l60k489l15R90P68M3n60K797k787O45o1j004L180
-698B691O7j818p90L9k58J415J175j737J42p49l77n45J471P43q13j72j51l19M04J138r9o62
-676G95P70M48j309M88L22j859p27J244m13q14K202k18o82N45M69N42q6k00r13q68J54J161
-654A051j794K26L42j052M09J27k31N05J515K160J91k262k101m93k67K268O02k869K029K033
-634B389j740o57M63j87O91o26j472R12P49K24j539k39o62R22n09R90J92j354N10J03R07N78
-612F45N06O73k244K597J916j180l509L96l91K70L34N76l84q83J242j343Q00J51J77L18r52
-591b85r06K627r53L456k238o18o99q70j31n40K392k067L67l97J144j793J463n88Q7k53K017
-570A215l60j787n28K398J211l288J049k13k79P54J075j468J042n81j194J300j033P24j64
-551a27j382O22K67K091J617K77k614o42J723Q76l1l853K375o58k59l48n8j30K730j96k735
-530d55Q52l56q46K30K437L99k084p75l05k35l55J109J48j68q67J861n78l03R16k35j279L29
-508e60J98K20L11N4q06P24P25l99j572J442r66K4m86n08K005j561J534M46J36n64l30k69
-486b02j307J114Q25k178K191l6j178J42m7p6l53R37L64P58j887P18l5P59n56L02Q47n88l92
-463A22O3P8jJL5j18k13R85k044J619j091J42k15P28K206j235j488k32J76P7J59L45n10j7
-439d28M47p98l02J066j002j224K161m94K22J05l06l26K065j189o52J55j9k8k40J549q24j038
-417a100J242R1l70N78J82O70M09N01N34j082R0k986J85N65J20q85N3j089K566p21m93J374
-395D34j167m59R02j923R69L94r32K73L45M10R19R22k445O78j30p67J800j169Q34j307O31
-374g88l85J453L37k00k54k96n49q1k83J362J35j745J629J094l72j057l48K1o61R88L74m0
-352C34j251L73J123o65o13N4N91j49k09M66j158k3R18O82k10j062p63k96J782O9j879O85
-330a201J666L0j400L54J195r58J627k476J249R11k560J417l67J555p84MP24j926K609J86
-310A855j509k114L96N97m9L82j043m21K635J715l210K942j207p08m33K30J515K03p85k1O33
-289A603j102j565K206j268k28l73M72j187R67J478Q85l065K327L19j933j96J688p61j459
-270a192J886J159j618j284J082m50m39J511k90q64j566K041p61J012J017j507K489k606r77
-251a357O34q75K629L183k577P05j438j13J860j977k885L340K035p82k004j244J781k509N00
-232a094k57R05l19O77K14m70R6p76L33O73m3J117J63j936k45l30J2O11j98N64J145r43J78
-209G7O02n08j907L673J165j090j525L05Q54j740j173J90r94J246l5P60l27L59J498j276R20
-188A074K09j715J422P21j230L28k77M45J9j353L83K88j101J358P82k065j65J319K99j845
-168a104J104M7k148J240O60m95L39L74J28J805N79o92j837j55N93k594N55N46J201N18m54
-147B10J109l0k516Q20j032Q77m70N11J651q27r96j6Q17m89m04l41J892Q40J74j672j370J139
-125a23N39j224K23l73m74o71J224J529Q79r8j34q3j649k24j95J189J132j600N90J090j605
-104e8n16Q62M53L95k589K829j722P47m17o9j661K101M83r93j107j87J301l7K3r77P42l32
-82g29L305o59j371n73K843r50k281K31O40J104j440R69q93r24J106o50L35J362m95j120l11
-61e01J175J39j062q17n18L77Q35N95r26L39j500J459M41j508L59N64Q63P93k69j909k40O26
-39f85J141J054m35p78L68J472J10l32k7j435n28M49p40J232j148n73r79L078Q41L4j554k398
-17a833K318Q63k535L6J78j55Q36K282M96j453J030j762q55Q9n80K49L83P10J54j29r89k85
4i52J850J191m65j158J202j778r41J601j79j491O34P81M7j136J812k117p23M91J970j07Q76
25A408r44j256o36J657J853O55j550
32A187
##PAGE=	F1=23600.007875981336838
##FIRST=	24596.97802734375,	7686.668670654296875,	-0.44533556699752807617
##DATATABLE=	(F2++(Y..Y)), PROFILE
-2014e54O68O39j319J00p90J155N01j270j75J561J180J488j945k184J65Q71K305k541j004
-1995a149j20J59J119J1j904L658M09j617O91J334j752M20j315Q20M8j208j631J06J091J438
-1975F08n32p26R27O32J000J94j483K36J874m156K053J628j078q18mJ63j818n2P87M8mj761
-1953b282J524L50k39M19o53j80l92P65M43k4L46j161J007J200j123l73J545j03j665l96J755
-1932G63m13j033l4l06o81R7J517J144j954J616p5r90j71L95o9K437j274m23P37j183j243
-1911a143L13N07l99o84R19j51R61M25n33J584L81j204n01O50L66k706J301j640M38k31J674
-1890C27q54J62p17p42J909J390O8k549J006Q29p94j649J572M90L09j052P82J365j164j920
-1870a232M87n8n15J648J560j202p55Q85k137Q23J656N67j255j42O23j858o90P39J624J424
-1850B192k076j310J068J26p08J285l38J831k025k60J109r2j778L97L59j183J742J508o17
-1831A230n50m07j585Q75J22p10M2J052M15J114K075k670j914n3J776K10m70k412O67k26N74
-1810h45l94o05K977O7j391N39L95j890j11Q08L2o93m38J104N55j160j23n06J508n05O24K81
-1788B29n68O8r42M24M95j107K044K71k049K213j79k961K808J151p93k476L74J252j389j62
-1768a297o65J902o99j55J416j915j315K407O52p37J63J780p49q12j749N52m89J494J347j307
-1748a76j523J791o36J35l91m01n71L585K022k318j813J640O36j773j792K066R64j265O77
-1729H57K749k640o23K047J54k236j096J008o39r60J835L40O75o73J398q57r99r47M24Q45
-1709F62j719n8j06N43K351k811L10o60J081Q80L30q61j209J524k48m81p34k51L35J556O74
-1688A108n20k17L22n8r7J2J338k294N00Q6J095k12j198L581P87l054P59j009j301k14R31
-1667C45J968k138K10o09K086k529J492N74q21n78j745K308k43j280O98O5J68j167J582J773
-1647B159j270K24j591K990K04M78l43l385J334K622j226l198J747R91k913P87m1Q0J536l03
-1627H82j552q86K148K180o30k657M73J592J883j608k720K916j38J099l027P06n60j058L626
-1608B669j23j315j186N06j368K393p59k171M95K744j356Q00K177l522j253K221o81j901J475
-1589a55P45l64o85q01K206j143L47L85N54j010R9o06l41N14l89q87J180k77J847j528j504
-1568a813M242j326P7p94j677L551j186k648K69l43M18M2L513p63k941J96k1O52J50l23j46
-1547h71n05L739O21k119j170M79K660J206k204k772n71O93j75k73l21J222K355j770q34K47
-1527c63j011O26m0J215J024J040L70j840k551K672j004Q4J299p47J292j33j421m08q75K227
-1507A456l0m04p18j630J617k25r92N50L4m21q14O59O83k28K388K74l022R47M52j774K490
-1486A292j16l0j093r05N7J215J451p51j049j415K290J90j162j505J540J443j549j857J595
-1467c59R3k50J433O56k58r4K384o6n07j962j756K86l28m51J179J61P13k16L32j00j80j374
-1445f64m4K859k25q55L6O9j278j607k18L331R4j741J91j448J079m83o07J488p78Q2k01o09
-1423a529J306M858j225l911k90k93O48k12j085K992K55k909K24P3k18J29n59Q19N26R35j141
-1402f07J067J74N36Q10j300q48J402j458J06Q70j429K00K219J22N3k450K416m11k442m30
-1382a400K48l7N45L58O01L069j681k015j140J813J94r71m39J812j22K5J77k07J228j253k087
-1361a282p31K490R88j465Q46P73j501r91J845N89j570J700k05r78o66J20j567K90O63l59
-1341a011J436k05q89K86J469K23m02M49j466j095J122J609j043K52L03k043k80J173l77M89
-1321@K46k46J7j452N88J647j375K97K97j886N33j053J033J010Q96k190K967j33N51J281k411
-1300F17p4O36o2o94m15j696M33J829l00q60j35M5K573r90r07J15r54m29N36j279M84Q46P38
-1277E7k27R83k168M49N82j587J044n1L4O4M01r2M35j093K03J925m33j230O03Q77q13k66k49
-1254e52J092j289Q68J539m50j074j225J082L59j60j82O56j779o6J870j618R04R15p42p5M74
-1233E47O33m23j500j497K473J019k134J537M69j890j322J321k26R15R13q63j307J252O80
-1214E97n17q61Q90J740k61l331K412O45O72j026j145j048K79J32j007Q01j306J723m34J239
-1194A94N34j416o79P26J096N76L42q36j851K774p64n84J357k744J494j32o9j66o41J394j44
-1173D61j371J356l62J53l86o28J067N83n64k395p1J375J021m50l93j348J873J093k187P35
-1153d38J82j87L03j70K963J752j703k268r38l62l04j59N53j295J465R37k95j069N53J01j166
-1132a545J092P2L72n13p31N20J127o7j369N01J041n7j141Q42J240j348k7J094p06j349L69
-1111e83J071r46P35j87L61Q41j331o56K330q57k971J769L028M36m979J218J67Q69J731j541
-1091E05n57P53j76j735K99K36j172R80J459K7m57J2L50J491k925J558K80j824q97Q10Q25
-1070a58j152J759j514O94o11Q08m99K379l47r11M14n41j855r5J817j398K145r09l81L039
-1050B684o2m56j672p7L43P03j848J087j009m82P53K263k93j079j956J754o72m33K20j76j290
-1029a698L94L74O73J031Q90p31l77J566J35j125j333j57l85J642j356j398N65q26J419K593
-1009A896J18k969J8j79M89j612Q90J218P82o07Q96r66o5N73L90J92q56j701J969J059j497
-988C8K661r66l194J409r2k86J062k961J990q37J334O8J163j389O08J489l223l31Q30q17L96
-967a048J475L93j187o32J11J242J325K542n40q37j363k782R86K2R74p06o74L43l81Q54j029
-946i12J587P36j137K51J68r08P47L26j36o46J493j811R42J404j908j732P34m00L17K271M50
-925A836j82p61P11p44k962K187L57j430K117j371M29P48K94q53j181m05o7K132J827q26j524
-904C32j363K49K57K221q83j550j296K070M89M58L78j86n53o78j306k04J637l47m00j57J216
-883C84k07J877j559j775J155M34Q19k605N10k50n95K426J36J80L036k30j466J733k178k952
-863a127P13J429k9k93Q61l03j009r49N029n54k024k421Q01O84j454o0j73J369J305l08k516
-842a029J164m40o42M75l74M31N38M595J6j239r91l774M712k89k036k237Q17K413j201j128
-822b19J762M46J872r33k566l62P22J48n68J264j266q17M18J971K866q93m575j230R18N64
-802d78q93J757K80j261P98K51k508LK457j677L02N2n33J155K399q00k541R73j55J526J651
-781B758k690Q4K55K53m55O59j01o81l51Q54l6o60O42O53j597j122L702R1j584p72R22J100
-759A924j365l47j161J162m66j36q73l09Q55R80K88l33o99J234N95j773j230K177K483k246
-739G60k087Q40p08P14l85J200J899J066j861j324P2p01R4j60q51M94o58K53n54P60J439O55
-717I57m7o9k229J40J240J568o16k305L26J266N64k4j653K703k213J067K13j521K895N38j353
-696A447o67n91o08J075J830j155J33l98p57p29J193Q20q30k47K8o85P38J208m43p28J045
-675A679M98j655N50P36j592j556J058lj734L098j67o03M65M52J74o6k84n65l09k86J593j758
-653b75K49K20j378Q81j27k31P54J354J627O7j860j935j587Q30K142L58k210J015K938j337
-633A495j551J308j97J6m47j905O71J535M68k084k74p55J125q63J500j16k061J928J02K17
-613A12M66M60N24j939J179J476l47k253n35j62J187o8P1l21l57J951j951j8O19N98L38j776
-591g46n30K763r40K176q26r79L43r52j87o90K949l167j9p6J314j849J299p2k41j284J817
-570A03M45j835k20J753P31k830J632R6p5j51J553j74k40j082l51J337j176O76l19j300L20
-549a107K29K730K213p13k968J07J472L82k51l757K666j024K54R5r0K28J608k73l210J880
-529D71j070o96P46K532O7j905j008p95j64k79J894N45o94j046J532m39o12J281J39q45K78
-508f8J72J81J04m93p29J188O03r00j713K094j62r06L36j501J412j120J870O87L82j082q32
-487d77k57r53J201O91j291J755p70q65Q88J3q5j27o1K05J102j473k54J313J36r66K32J034
-465I91j94n56L20Lk7k5L0k08q1P60k002J536m58n00N4P56K194j490r13q99k6O8P9N54n14
-440e48O23k87n33m21J213l01j762J072L14R86l27m67J36K522k109q44Q6l5J73n29J813q73
-418i8n83J331k34m94N50K26R60j75L64P67q00k16l096K81N63O02j122o4p57K363l36j299
-396a267J255q38k71R92j870J118P34o78m31J26N03M96P18j980J201k54q86J736j318l4k43
-375a191J50O1J061J81m8l66L17n24l13K3J395K88l001J518J929l50j561M37o07p73M44J023
-353I3R0r02r06J645L93p51K48R83m45r40J37r07J72P1K106K44j638j086k85J469N7j647L94
-330a405K401l18j936J183J111j381J901k818J734P36k728K076o88J587j047k06J381k072
-312d89K340K05j124k442j27P04K00m2j265J060K096P74k598J937j736J030l34l40J540l04
-292A085j052N58J042j497j184J896j256k45j19J225j752J108J395N15k704K192L12k096k26
-273h03J758q12j046J427N48j704p88J387j015P66J194n10j66j313R23m60R93L67k90K658
-253C114l096j224J039p46J953L391k869l57j056N10K150j329l683K897J178q64j469l69J413
-234E83k513J563n92N06k30J257J60n75n90n51J55M32L51M30k68j289O94J27r88Q83K95p87
-212i47J433m22J58j8n64n97K903J156j284j439N70M07k103q78j7m20J760M4k28n69M74J283
-190G02j473K304J22k456K690J105k664L22K6J27m19j055M47k84r97J032J554j699q76J692
-170B00N82k211J538P9j211Q27k73J81r55O31M67K615P89j238k183k30N55j700j37P92P62
-149a20P55n99R15K59k407J188r84L61m67J005J288j540r21N85J314q15k99j66O41J622N63
-128B178j952j651J434M17j261q8j61Qm53Q19J137N92Q57m0j039j839j41P0Q95R02j207J859
-106A336P99j548n50N60O64P2l130K938j242j22J65N86j655J436Q03n94j745l46J509L08o6
-85A78q54k11L19L436o88j403j27K138j215j797L50P3J568j703Q00o49j074O66K01O14J245
-64A867q81j452j75J087K85q94m36r67K73R21K03l83K14r66J409K4k171J540J024O0L77J13
-42A072k912Q06N16R74J045k35l44j43k57K76j83K65q24n85J55n95J247j266l63n73L141R27
-20B144j327q08j801J748J070k323L68N68j022R78K275M88r67K33j975n18L68n62j69P85J162
0G15n3n5o48j67J022M75k45o37J452j199j932J423N09j682N57J096l38j810J952j377p26L47
22a321J427J49J153j032r80k76J217J433L32r27
32A175
##PAGE=	F1=23575.69153082615594
##FIRST=	24596.97802734375,	7686.668670654296875,	-0.062139846384525299072
##DATATABLE=	(F2++(Y..Y)), PROFILE
-2014g7J082R67j525q60n86J201N99j021j074J474J193J778j900k067KQ04K514k380r53l93
-1994a222m01J114J45j439L891J93j501J013J320j708K74j529P10l9j506r93J43M15K052K22
-1974A154j424N47K11N60M20j393L02K171l640J229K071o80j520Q86N34k325q04R59k18K62
-1954f98j132Q40Q11n75j95N9o75J8j10J09O02M27j314J395J059j116p46K013O10j524oJ526
-1932A378j055j069K0m19l25N94J284N14j787J741n12j184L00N20R7J912j133K87O61j320
-1912E04j023p1L57l86l91Q04l67J265Q94n50O05K77j230o79R39P51l107J431j137P01j192
-1891a605K096j835J545m56r14L36K292M09k481l33J417J03j540J092O10Q85j022k6J253j325
-1871E01j107lK43p48R58J951j097j361R59m51O15P00K67j237q9O11j651n35N29J767J716
-1850B538k037j905J332K79j661J454L82K546k014j138J202N45j296j810P00n65J062J202
-1832H16m8m86k82r94O97j0m07N0N08M78Q55K295k346j609o14K184Q01q20k472J12pN11k67
-1809a055J09J971k2j103K74M83k196O03M59l60l69k51J390K41r57j36m31N96k33P78K88l31
-1787b52M29j147k99Q2J89J722M07k291J292m67q63L457q7j690j752O81J487k147N47k60Q51
-1766a11k05j232J210p98p64J448Q91j20l10M78q98k22n36P10n85J551K47j444n73J429j127
-1745i61K37m66K87p51L289J355k711j016J751Q88j324j962K137J232j882P0K770j968n9K110
-1725C026n76j797j102L35M26p18J224O31N64l92K78m58r70j359P40J110j933J18K70r5J948
-1704A270l231K267j500O64J164K9r93r66J612K49q32j054n46Q06J668O30k28m35J81K39M2
-1683A036o94J302k112J167o15J110L6k108M250P57k887O40j126r37n04R81K370k067M85j802
-1663g18K217k034J645M25j310q8j744K442o45p90Q00k42L89j391J254J181j391N82j079K643
-1643B146Q96P46r11l429J625K052j596l463L383J234k373j176J75j93J066O7j117q59K000
-1624B73J292j010j012P04J247J722r87l184K580j59P86k504J628p74j407L814K02j951j132
-1605A28O31j333K851r34k378k83K912j200P32K268l293j032J689p06k082J730O96n77k15
-1586c96j050J289j036J436J43M22l41m35o65N51L37k2j421J141K40J318k430n26M494r42
-1566B107l36p73k844L263p80k593Q90k64L48j01K094L46k427J8k06J54M34N07k39m25L571
-1545B744J89k517j158M29K657J678k161k813K16J18m29Q6j15O71J676j010o74p89k07qO37
-1524g80L93K268Q09j62k415m30K223k173J371J376j427O20Q17q74j064l62J167j64l18p65
-1504A10j167J266q4j097O3o20O44k42L24Q46K35J896p26k976J404M5j844L280k87K00q50
-1483D20j157K58J105J421j029j199j070J833J88p35j461O52J192j914j39J129n5k13J598
-1464H24N77PN10J251k74n5j413k228L52k79o25J106Q04P28o83J84j019n49j004J032K030
-1443A276n09m1P18l24j574j005r3K145k53l94Kj278J417q28n29J582q62m62J19k32J493M638
-1421E006j259l543j063n01J003M30j702K535O79k252j89p9Q7J9n19J207k02N97n25J06N78
-1400D13Q04Q80j041k115K025j462N82R33j661J523J785p49j52l090L088k23j924p21j3j45
-1380a263J18M10J088L049j443k096j160J884p75j149R26J670l5j04j10m98J220p29k417K06
-1360a208J984L94j706K620M39j786j466J334M63n57L93O94o70r83n46j084Q24N82r54J344
-1340A11m24j105Q26K028L69q89j16j411l99R73J260j810J472L29k764J088O39o56M96J56
-1320A73J67j87j962J220J408j120J99K41j950N24k82R15J33J344k066J618M65P82J275k189
-1300G08k75k37k42n55M1j411J165N87k05J36k48RK224r52l87Or26q78Ln31M41P07R43l12
-1276a89P53k092R30L99j754J407m84j85l01J168j55P8j397P92J746n20j298J203M53r55J36
-1255b65n87Q79o58P59Q54m96n82j246J563O71J37l06M0j522p08J207j520K563L25j766K08
-1234d50K74J111J60j024j906J467L68o10J921n33k016m81J447o19Q1R18o94q33J327J53m38
-1213c77n50J192J373n50k261K697L98j9j167n00j523J194q39l21l89p51K075l82o7J275j442
-1192i34M9k57J535O12J34j199l11J924j054l87O13k126J519p25M23O39k83O94m30j431J307
-1171C12j69k24N7k81N07J164p68k261L36J36J259o92J02j011J148P19j648R83N96m49J4r5
-1149b65L489J616j654k113k249r7O59N8o6j605J979N87k66r78P81K09r14J245j44m27o81
-1128h36J96n95J281L00j736N60R82L28j332J531Q20j317j54M46r06j023l40J627L3M12m85
-1107b08R96J366j744q15K444o63k151J687K326M37m590m02N64Q82K019j905n2M54n87r72
-1087i14m44Q25p01P04J373J67l05k02m42J616l075K389o01j342n51M02R72j069K192j941
-1067i47r8l12N72q83L838M2j549r8j61o87p27J753j031O85r31Q98L172m60j043j493L80M40
-1045A360M64j936J491j704r55M25K419k35q37j681J180n05M5L98N3r92j170J441Q58j3R69
-1024A075P2J0J078j21o80j041l18q01J625j514k064R97p71Q36K662N73l287Q0J220K99j553
-1003a623Q49O06N90l60J208o14p11Q68L18J02p98k035J923N80j143L040r76k945O01R5R25
-982E00N39l295K354q1j65J57J204n63N58O07l211r8J118j107M94J240M52j408k55R88J196
-961A224J80K395l03o68j330k310P51j59O17r00L5M44j116O21r23K416J10j007j31M22o19
-940b51K87P17P54r55J815j703M35J114k205j208K51p15Q56K268K86P22n42k00j276k376J516
-919d10M10k49J246j841O57P00l54m46o49q71m47K980J536j099r97j317M96O81K341j300k344
-898a277m67J321K74R56k07j14L81n88j241r74J920m38j71l1N25m6J990j630l80Q43o54M54
-876D46j744j32l14M11K400nq1K682n42j426J699k004k690J37J565J058k18O93j49m65k593
-855a272N433j83k456k444J627R47j992K17L75O75Q42q58k071J614P69j240k14j151Q28J033
-835D79M212R9j342j528l334M958l30k053k443J106K874j358k225K121Q06J828q29k417L06
-816I30P49m91m65M97j314j24L53Q32K871j346m369N53O56o6m42J652J99j182Q49L17k061
-795a402k76J108j215J506j74j213K265K400j466k551P94m0Q00J009j826P11L32O0j97O67
-775A292n76m0q41R27k2o12Q78Q22j534k330L811J73j197o73M68J203j749J50j180R03r48
-754a075n0M6n37K30J301M23m87l05Q21P24j678p17N91K836j789k171O57j09K15p0J514J778
-732B148J220j805k089k68m5M89j05r02J159j102K84j20O57J127P48nj70k313o56J862J235
-711A349o21k016M54J574K01k70k364K336j332J199M45j090K124P86n72o95j288r01M71K341
-691B131j62K40l78j020j161P41Q73n01k06J17j038J004J257q66o72J320K77j758O79R58j233
-670F02j803L46N96j278K225k8m04J85N39j84k04k53M5L02q51J818j452J82J25j216J003l87
-648i2l60J022J118J210l8j467j820p78K20J579L49j187j03L035p88k076J965l05n25o1k382
-627a484N16K194O44k356k63o59P41j041K101n66j732K625m35j66L16K21N99j469o14J227
-607C99N00j100p92J22J192m08j53j09J00K431k497p42J096R37L73k253n15K603n87P74P09
-586B080j406R92r23k12o93L164l433q33L70J313j404O88O37p20p65L92R68j747L65N03J90
-565d74j245J283K58K66j041K298O39j317j606M52J447j054M04n89j054J05L29K957K408j663
-545B803k881Q49R36k74j44k152J501j365R28R13j76M9N67j35l568K593j653m15J202K393
-525A971l30j762j163k68m48n91K944M58j388j112J287l15n40J571M84o12J89J56J35m9j119
-504e02m33J526L35j506j677K754N90j208M84j686j13N62J065R49N03j635j121Rk6K89P51
-483i0m00J216j346p6J083O2p4J66j037K8J221r66r48K384n37r06K16O28L21o32N08o6m6m5
-459F64J8k77rM78j627J086K97j031J81R02J913j646k55j175l60L0n2P72n94J208q28l9o78
-436a022J452N54j539j356J258J664q10o79N63K728k694n11r7Q9m8j068K073p65J49J011m47
-415E05n79M75K55J073k93oR05l43m47l064K29M28J109j383o0r4J679L2j867Q53k77k3R57
-392F4j574J076R38o58q88J54N35j37L68l20Q20o24j060J849j038j310J311n69M84O74j24
-371b9Jm22J022m74m34K37J111N17l014O4K694j86j544P26j054N82j112J215J45m69j208J060
[truncated: 7,773,627 more chars]
