# Supplementary material for: Competition between N and O: use of diazine N-oxides as a test case for the Marcus theory rationale for ambident reactivity
Source: Chem Sci. 2020 Jul 23;11(35):9630–47. doi: 10.1039/d0sc02834g (PMC8162281; doi:10.1039/d0sc02834g)
Supplement: SC-011-D0SC02834G-s048 [file SC-011-D0SC02834G-s048.jcamp]

##TITLE=	X072601
##JCAMPDX=	6.0	$$ NMR Plug-in 1.3 of MestReNova 6.0.2-5475
##DATATYPE=	NMRSPECTRUM
##DATACLASS=	NTUPLES
##NUMDIM=	1
##ORIGIN=	Bruker BioSpin GmbH
##OWNER=	nmrsu
##.OBSERVEFREQUENCY=	300.1300048828125
##.OBSERVENUCLEUS=	^1H
##.SOLVENTNAME=	9
##.PULSESEQUENCE=	zg30
##.ACQUISITIONMODE=	SIMULTANEOUS (DQD)
##$ORIGINALFORMAT=	Bruker XWIN-NMR
##$PARAMETERFILE=	(acqus, ASCII, C:/Users/peter/Documents/Ambident%20reactivity%20of%20diazine%20oxides%20(e.g.%20PyzNO)/NMR%20data%20files/Compound%2017a%20DMSO%20&%20DMSO-d6/KS2.127.157%20QuinNOX%20+%20MeI%20in%20Dmso-d6%20after%20Et2O%20wash,%20low%20yield%20X072601/10/acqus, 0)
$$ ##TITLE= Parameter file, TOPSPIN		Version 3.2
$$ ##JCAMPDX= 5.0
$$ ##DATATYPE= Parameter Values
$$ ##NPOINTS= 1	$$ modification sequence number
$$ ##ORIGIN= Bruker BioSpin GmbH
$$ ##OWNER= nmrsu
$$ $$ 2020-03-12 17:19:57.559 +0000  nmrsu@CZC3047DXV
$$ $$ //Nmr-data/nmr/AV300data (new server)/data/PBKS/nmr/X072601/10/acqus
$$ $$ process C:\Bruker\TopSpin3.2\prog\mod\dirdata.exe
$$ ##$ACQT0= -3.15126050420168
$$ ##$AMP= (0..31)
$$ 100 100 100 100 100 100 100 100 100 100 100 100 100 100 100 100 100 100
$$ 100 100 100 100 100 100 100 100 100 100 100 100 100 100
$$ ##$AMPCOIL= (0..19)
$$ -1 0 0 0 0 0 0 0 0 0 0 0 0 0 0 0 0 0 0 0
$$ ##$ANAVPT= -1
$$ ##$AQSEQ= 0
$$ ##$AQ_mod= 3
$$ ##$AUNM= <au_zg>
$$ ##$AUTOPOS= <2 >
$$ ##$BF1= 300.13
$$ ##$BF2= 75.467749
$$ ##$BF3= 300.13
$$ ##$BF4= 300.13
$$ ##$BF5= 300.13
$$ ##$BF6= 300.13
$$ ##$BF7= 300.13
$$ ##$BF8= 300.13
$$ ##$BYTORDA= 0
$$ ##$CAGPARS= (0..11)
$$ 0 0 0 0 0 0 0 0 0 0 0 0
$$ ##$CFDGTYP= 0
$$ ##$CFRGTYP= 9
$$ ##$CHEMSTR= <none>
$$ ##$CNST= (0..63)
$$ 1 1 1 1 1 1 1 1 1 1 1 1 1 1 1 1 1 1 1 1 1 1 1 1 1 1 1 1 1 1 1 1 1 1 1 1
$$ 1 1 1 1 1 1 1 1 1 1 1 1 1 1 1 1 1 1 1 1 1 1 1 1 1 1 1 1
$$ ##$CPDPRG= (0..8)
$$ <> <> <> <> <> <> <> <> <>
$$ ##$D= (0..63)
$$ 0 2 0 0 0 0 0 0 0 0 0 0 0 0 0 0 0.0002 0 0 0 0 0 0 0 0 0 0 0 0 0 0 0 0
$$ 0 0 0 0 0 0 0 0 0 0 0 0 0 0 0 0 0 0 0 0 0 0 0 0 0 0 0 0 0 0 0
$$ ##$DATE= 1584033583
$$ ##$DE= 13.82382
$$ ##$DECBNUC= <off>
$$ ##$DECIM= 3328
$$ ##$DECNUC= <off>
$$ ##$DECSTAT= 4
$$ ##$DIGMOD= 3
$$ ##$DIGTYP= 12
$$ ##$DQDMODE= 0
$$ ##$DR= 22
$$ ##$DS= 0
$$ ##$DSPFIRM= 4
$$ ##$DSPFVS= 21
$$ ##$DTYPA= 0
$$ ##$EXP= <PROTON.c>
$$ ##$F1LIST= <>
$$ ##$F2LIST= <>
$$ ##$F3LIST= <>
$$ ##$FCUCHAN= (0..9)
$$ 0 2 1 0 0 0 0 0 0 0
$$ ##$FL1= 90
$$ ##$FL2= 90
$$ ##$FL3= 90
$$ ##$FL4= 90
$$ ##$FOV= 20
$$ ##$FQ1LIST= <>
$$ ##$FQ2LIST= <>
$$ ##$FQ3LIST= <>
$$ ##$FQ4LIST= <>
$$ ##$FQ5LIST= <>
$$ ##$FQ6LIST= <>
$$ ##$FQ7LIST= <>
$$ ##$FQ8LIST= <>
$$ ##$FRQLO3= 180646.599999964
$$ ##$FRQLO3N= 2
$$ ##$FS= (0..7)
$$ 83 83 83 83 83 83 83 83
$$ ##$FTLPGN= 0
$$ ##$FW= 125000
$$ ##$FnMODE= 0
$$ ##$FnTYPE= 0
$$ ##$GPNAM= (0..31)
$$ <> <> <> <> <> <> <> <> <> <> <> <> <> <> <> <> <> <> <> <> <> <> <> <>
$$ <> <> <> <> <> <> <> <>
$$ ##$GPX= (0..31)
$$ 0 0 0 0 0 0 0 0 0 0 0 0 0 0 0 0 0 0 0 0 0 0 0 0 0 0 0 0 0 0 0 0
$$ ##$GPY= (0..31)
$$ 0 0 0 0 0 0 0 0 0 0 0 0 0 0 0 0 0 0 0 0 0 0 0 0 0 0 0 0 0 0 0 0
$$ ##$GPZ= (0..31)
$$ 0 0 0 0 0 0 0 0 0 0 0 0 0 0 0 0 0 0 0 0 0 0 0 0 0 0 0 0 0 0 0 0
$$ ##$GRDPROG= <>
$$ ##$GRPDLY= 76
$$ ##$HDDUTY= 20
$$ ##$HDRATE= 1
$$ ##$HGAIN= (0..3)
$$ 0 0 0 0
$$ ##$HL1= 1
$$ ##$HL2= 35
$$ ##$HL3= 16
$$ ##$HL4= 17
$$ ##$HOLDER= 2
$$ ##$HPMOD= (0..7)
$$ 0 0 0 0 0 0 0 0
$$ ##$HPPRGN= 0
$$ ##$IN= (0..63)
$$ 0 0 0 0 0 0 0 0 0 0 0 0 0 0 0 0 0 0 0 0 0 0 0 0 0 0 0 0 0 0 0 0 0 0 0 0
$$ 0 0 0 0 0 0 0 0 0 0 0 0 0 0 0 0 0 0 0 0 0 0 0 0 0 0 0 0
$$ ##$INF= (0..7)
$$ 0 0 0 0 0 0 0 0
$$ ##$INP= (0..63)
$$ 0 0 0 0 0 0 0 0 0 0 0 0 0 0 0 0 0 0 0 0 0 0 0 0 0 0 0 0 0 0 0 0 0 0 0 0
$$ 0 0 0 0 0 0 0 0 0 0 0 0 0 0 0 0 0 0 0 0 0 0 0 0 0 0 0 0
$$ ##$INSTRUM= <spect>
$$ ##$L= (0..31)
$$ 1 1 1 1 1 1 1 1 1 1 1 1 1 1 1 1 1 1 1 1 1 1 1 1 1 1 1 1 1 1 1 1
$$ ##$LFILTER= 500
$$ ##$LGAIN= 5
$$ ##$LINPSTP= 0
$$ ##$LOCKED= yes
$$ ##$LOCKFLD= 4293
$$ ##$LOCKGN= 108.787704467773
$$ ##$LOCKPOW= -20
$$ ##$LOCKPPM= 2.49000000953674
$$ ##$LOCNUC= <2H>
$$ ##$LOCPHAS= 322.4
$$ ##$LOCSHFT= yes
$$ ##$LOCSW= 0
$$ ##$LTIME= 0.25
$$ ##$MASR= 4200
$$ ##$MASRLST= <masrlst>
$$ ##$MULEXPNO= (0..15)
$$ 0 0 0 0 0 0 0 0 0 0 0 0 0 0 0 0
$$ ##$NBL= 1
$$ ##$NC= -6
$$ ##$NLOGCH= 2
$$ ##$NOVFLW= 0
$$ ##$NS= 16
$$ ##$NUC1= <1H>
$$ ##$NUC2= <13C>
$$ ##$NUC3= <off>
$$ ##$NUC4= <off>
$$ ##$NUC5= <off>
$$ ##$NUC6= <off>
$$ ##$NUC7= <off>
$$ ##$NUC8= <off>
$$ ##$NUCLEUS= <off>
$$ ##$NUSLIST= <automatic>
$$ ##$NusAMOUNT= 25
$$ ##$NusFPNZ= no
$$ ##$NusJSP= 0
$$ ##$NusSEED= 54321
$$ ##$NusT2= 1
$$ ##$NusTD= 0
$$ ##$O1= 1853.4
$$ ##$O2= 7546
$$ ##$O3= 1853.43
$$ ##$O4= 1853.43
$$ ##$O5= 1853.43
$$ ##$O6= 1853.43
$$ ##$O7= 1853.43
$$ ##$O8= 1853.43
$$ ##$OVERFLW= 0
$$ ##$P= (0..63)
$$ 15 15 30 10 20 17.16 26 52 20000 26 52 80000 80000 1000 500 0 1000 2500
$$ 100000 600 2000 0 0 0 2000 126 100000 15 0 1000 0 1900 20000 0 0 0 40000
$$ 0 0 240 2000 0 0 4500 300 0 0 0 0 0 0 0 0 0 0 0 0 0 0 0 0 0 0 1500
$$ ##$PACOIL= (0..15)
$$ 0 0 0 0 0 0 0 0 0 0 0 0 0 0 0 0
$$ ##$PAPS= 0
$$ ##$PARMODE= 0
$$ ##$PCPD= (0..9)
$$ 0 90 80 0 0 0 0 0 0 0
$$ ##$PEXSEL= (0..9)
$$ 1 1 1 1 1 1 1 1 1 1
$$ ##$PHCOR= (0..31)
$$ 0 0 0 0 0 0 0 0 0 0 0 0 0 0 0 0 0 0 0 0 0 0 0 0 0 0 0 0 0 0 0 0
$$ ##$PHLIST= <>
$$ ##$PHP= 1
$$ ##$PH_ref= 0
$$ ##$PL= (0..63)
$$ 120 120 120 120 120 120 120 120 120 120 120 120 120 120 120 120 120 120
$$ 120 120 120 120 120 120 120 120 120 120 120 120 120 120 120 120 120 120
$$ 120 120 120 120 120 120 120 120 120 120 120 120 120 120 120 120 120 120
$$ 120 120 120 120 120 120 120 120 120 120
$$ ##$PLSTEP= 0.1
$$ ##$PLSTRT= -6
$$ ##$PLW= (0..63)
$$ 0 7.4 35 0 0 0 0 0 0 1.665e-005 2.463 0.1376 0.54688 0.26931 0 5.1775 0
$$ 0 7.4 0.20556 0 0.056 0 0 0.0062222 0.45974 0 0.4195 0 2.463 0.54688 2.1875
$$ 2.664e-006 0 0 0 0 0 0 0 0 0 0 0 0 0 0 0 0 0 0 0 0 0 0 0 0 0 0 0 0 0 0
$$ 0
$$ ##$PLWMAX= (0..7)
$$ 43.4 218.9 0 0 0 0 0 0
$$ ##$POWMOD= 0
$$ ##$PQPHASE= 0
$$ ##$PQSCALE= 1
$$ ##$PR= 1
$$ ##$PRECHAN= (0..15)
$$ -1 2 0 1 -1 -1 -1 -1 -1 -1 -1 -1 -1 -1 -1 -1
$$ ##$PRGAIN= 0
$$ ##$PROBHD= <5 mm PABBO BB-1H/D Z-GRD Z104275/0275
$$ >
$$ ##$PULPROG= <zg30>
$$ ##$PW= 0
$$ ##$PYNM= <>
$$ ##$QNP= 0
$$ ##$RD= 0
$$ ##$RECCHAN= (0..15)
$$ 0 2 0 0 0 0 0 0 0 0 0 0 0 0 0 0
$$ ##$RECPH= 0
$$ ##$RECPRE= (0..15)
$$ -1 0 -1 -1 -1 -1 -1 -1 -1 -1 -1 -1 -1 -1 -1 -1
$$ ##$RECPRFX= (0..15)
$$ 1 0 0 0 0 0 0 0 0 0 0 0 0 0 0 0
$$ ##$RECSEL= (0..15)
$$ 0 0 1 0 0 0 0 0 0 0 0 0 0 0 0 0
$$ ##$RG= 209.37
$$ ##$RO= 20
$$ ##$ROUTWD1= (0..23)
$$ 0 2 2 2 2 2 2 2 0 0 0 0 0 0 0 0 0 0 0 0 1 1 0 0
$$ ##$ROUTWD2= (0..23)
$$ 0 2 2 2 2 2 2 2 0 0 0 0 0 0 0 0 0 0 1 0 1 1 0 0
$$ ##$RSEL= (0..15)
$$ 0 1 2 0 0 0 0 0 0 0 0 0 0 0 0 0
$$ ##$S= (0..7)
$$ 83 4 83 83 83 83 83 83
$$ ##$SELREC= (0..9)
$$ 0 0 0 0 0 0 0 0 0 0
$$ ##$SFO1= 300.1318534
$$ ##$SFO2= 75.475295
$$ ##$SFO3= 300.13185343
$$ ##$SFO4= 300.13185343
$$ ##$SFO5= 300.13185343
$$ ##$SFO6= 300.13185343
$$ ##$SFO7= 300.13185343
$$ ##$SFO8= 300.13185343
$$ ##$SOLVENT= <DMSO>
$$ ##$SOLVOLD= <off>
$$ ##$SP= (0..63)
$$ 120 120 120 120 120 120 120 120 120 120 120 120 120 120 120 120 120 120
$$ 120 120 120 120 120 120 120 120 120 120 120 120 120 120 120 120 120 120
$$ 120 120 120 120 120 120 120 120 120 120 120 120 120 120 120 120 120 120
$$ 120 120 120 120 120 120 120 120 120 120
$$ ##$SPECTR= 0
$$ ##$SPINCNT= 0
$$ ##$SPNAM= (0..63)
$$ <> <Gaus1_270.1000> <Gaus1_180r.1000> <Crp60,0.5,20.1> <Bip720,100,10.1>
$$ <Squa100.1000> <Squa100.1000> <Crp60comp.4> <Squa100.1000> <> <Squa100.1000>
$$ <Squa100.1000> <> <> <Crp32,1.5,20.2> <> <> <> <Crp60_xfilt.2> <Sinc1.1000>
$$ <Sinc1.1000> <Sinc1.1000> <Sinc1.1000> <> <> <> <Q3.1000> <> <> <Crp60,20,20.10>
$$ <Bip720,50,20.1> <Crp32,1.5,20.2> <Q3.1000> <> <> <> <> <> <> <> <> <>
$$ <> <> <> <> <> <> <> <> <> <> <> <> <> <> <> <> <> <> <> <> <> <>
$$ ##$SPOAL= (0..63)
$$ 0.5 1 0.5 0.5 0.5 0.5 0.5 0.5 0.5 0.5 0.5 0.5 0.5 0.5 0.5 0.5 0.5 0.5 0.5
$$ 1 1 1 1 0.5 0.5 0.5 0.5 0.5 0.5 0.5 0.5 0.5 0.5 0.5 0.5 0.5 0.5 0.5 0.5
$$ 0.5 0.5 0.5 0.5 0.5 0.5 0.5 0.5 0.5 0.5 0.5 0.5 0.5 0.5 0.5 0.5 0.5 0.5
$$ 0.5 0.5 0.5 0.5 0.5 0.5 0.5
$$ ##$SPOFFS= (0..63)
$$ 0 0 0 0 0 0 0 0 0 0 0 0 0 0 0 0 0 0 0 0 0 0 0 0 0 0 0 0 0 0 0 0 0 0 0 0
$$ 0 0 0 0 0 0 0 0 0 0 0 0 0 0 0 0 0 0 0 0 0 0 0 0 0 0 0 0
$$ ##$SPPEX= (0..63)
$$ 0 0 0 0 0 0 0 0 0 0 0 0 0 0 0 0 0 0 0 0 0 0 0 0 0 0 0 0 0 0 0 0 0 0 0 0
$$ 0 0 0 0 0 0 0 0 0 0 0 0 0 0 0 0 0 0 0 0 0 0 0 0 0 0 0 0
$$ ##$SPW= (0..63)
$$ 0 1.3822e-005 6.1431e-006 5.3476 3.8889 0.001665 1.665e-005 5.3476 1.665e-007
$$ 0 0.001665 0.001665 0 0 2.2816 0 0 0 1.2814 9.805634e-006 1.524254e-005
$$ 7.117186e-006 3.83824e-005 0 0 0 0.00038133 0 0 0.063598 1.184 0.57041
$$ 0.03013 0 0 0 0 0 0 0 0 0 0 0 0 0 0 0 0 0 0 0 0 0 0 0 0 0 0 0 0 0 0 0
$$ ##$SUBNAM= (0..9)
$$ <> <> <> <> <> <> <> <> <> <>
$$ ##$SW= 20.0232508363785
$$ ##$SWIBOX= (0..19)
$$ 0 1 2 0 0 0 0 0 0 0 0 0 0 0 0 0 0 0 0 0
$$ ##$SW_h= 6009.61538461538
$$ ##$SWfinal= 0
$$ ##$TD= 65536
$$ ##$TD0= 1
$$ ##$TE= 299.9951
$$ ##$TE1= 299.9951
$$ ##$TE2= 0
$$ ##$TE3= 0
$$ ##$TE4= 0
$$ ##$TEG= 300
$$ ##$TE_PIDX= 1
$$ ##$TE_STAB= (0..9)
$$ 1 1 0 0 0 0 0 0 0 0
$$ ##$TL= (0..7)
$$ 120 120 120 120 120 120 120 120
$$ ##$TUNHIN= 0
$$ ##$TUNHOUT= 0
$$ ##$TUNXOUT= 0
$$ ##$USERA1= <>
$$ ##$USERA2= <>
$$ ##$USERA3= <>
$$ ##$USERA4= <>
$$ ##$USERA5= <>
$$ ##$V9= 5
$$ ##$VALIST= <>
$$ ##$VCLIST= <>
$$ ##$VD= 0
$$ ##$VDLIST= <>
$$ ##$VPLIST= <>
$$ ##$VTLIST= <>
$$ ##$WBST= 1024
$$ ##$WBSW= 4
$$ ##$XGAIN= (0..3)
$$ 0 0 0 0
$$ ##$XL= 0
$$ ##$YL= 0
$$ ##$YMAX_a= 950537
$$ ##$YMIN_a= -749341
$$ ##$ZGOPTNS= <>
$$ ##$ZL1= 120
$$ ##$ZL2= 120
$$ ##$ZL3= 120
$$ ##$ZL4= 120
$$ ##END=
$$ 
##$PARAMETERFILE=	(audita.txt, ASCII, C:/Users/peter/Documents/Ambident%20reactivity%20of%20diazine%20oxides%20(e.g.%20PyzNO)/NMR%20data%20files/Compound%2017a%20DMSO%20&%20DMSO-d6/KS2.127.157%20QuinNOX%20+%20MeI%20in%20Dmso-d6%20after%20Et2O%20wash,%20low%20yield%20X072601/10/audita.txt, 0)
$$ ##TITLE= Audit trail, TOPSPIN		Version 3.2
$$ ##JCAMPDX= 5.01
$$ ##ORIGIN= Bruker BioSpin GmbH
$$ ##OWNER= nmrsu
$$ $$ //Nmr-data/nmr/AV300data (new server)/data/PBKS/nmr/X072601/10/audita.txt
$$ ##AUDIT TRAIL=  $$ (NUMBER, WHEN, WHO, WHERE, PROCESS, VERSION, WHAT)
$$ (   1,<2020-03-12 17:19:44.221 +0000>,<nmrsu>,<CZC3047DXV>,<go>,<TOPSPIN 3.2>,
$$       <created by zg
$$ 	started at 2020-03-12 17:17:40.934 +0000,
$$ 	POWCHK enabled, PULCHK disabled,
$$        configuration hash MD5:
$$        1A D2 35 05 8E 34 0E 4D F9 74 23 4E 85 44 56 0C
$$        data hash MD5: 64K
$$        B5 B3 48 93 25 B2 56 B1 D7 6B B7 ED F5 5C F7 98>)
$$ (   2,<2020-03-12 17:19:44.970 +0000>,<nmrsu>,<CZC3047DXV>,<audit>,<TOPSPIN 3.2>,
$$       <user comment:
$$        ICON-NMR User ID: PBKS
$$        data hash MD5: 64K
$$        B5 B3 48 93 25 B2 56 B1 D7 6B B7 ED F5 5C F7 98>)
$$ (   3,<2020-03-12 17:19:45.110 +0000>,<nmrsu>,<CZC3047DXV>,<audit>,<TOPSPIN 3.2>,
$$       <user comment:
$$        ICON-NMR User ID: PBKS
$$        data hash MD5: 64K
$$        B5 B3 48 93 25 B2 56 B1 D7 6B B7 ED F5 5C F7 98>)
$$ (   4,<2020-03-12 17:19:58.339 +0000>,<nmrsu>,<CZC3047DXV>,<dirdata>,<TOPSPIN 3.2>,
$$       <wrpa from 1 10 "X072601" "C:/Bruker/TopSpin3.2/data/PBKS/nmr"
$$        data hash MD5: 64K
$$        B5 B3 48 93 25 B2 56 B1 D7 6B B7 ED F5 5C F7 98>)
$$ ##END=
$$ 
$$ $$ hash MD5
$$ $$ 82 1E EF C3 A9 96 DA 52 8B 98 CA FA 7D 6A C4 28
$$ 
##$PARAMETERFILE=	(auditp.txt, ASCII, C:/Users/peter/Documents/Ambident%20reactivity%20of%20diazine%20oxides%20(e.g.%20PyzNO)/NMR%20data%20files/Compound%2017a%20DMSO%20&%20DMSO-d6/KS2.127.157%20QuinNOX%20+%20MeI%20in%20Dmso-d6%20after%20Et2O%20wash,%20low%20yield%20X072601/10/pdata/1/auditp.txt, 0)
$$ ##TITLE= Audit trail, TOPSPIN		Version 3.2
$$ ##JCAMPDX= 5.01
$$ ##ORIGIN= Bruker BioSpin GmbH
$$ ##OWNER= nmrsu
$$ $$ //Nmr-data/nmr/AV300data (new server)/data/PBKS/nmr/X072601/10/pdata/1/auditp.txt
$$ ##AUDIT TRAIL=  $$ (NUMBER, WHEN, WHO, WHERE, PROCESS, VERSION, WHAT)
$$ (   1,<2020-03-12 17:19:44.221 +0000>,<nmrsu>,<CZC3047DXV>,<go>,<TOPSPIN 3.2>,
$$       <created by zg
$$ 	started at 2020-03-12 17:17:40.934 +0000,
$$ 	POWCHK enabled, PULCHK disabled,
$$        configuration hash MD5:
$$        1A D2 35 05 8E 34 0E 4D F9 74 23 4E 85 44 56 0C
$$        data hash MD5: 64K
$$        B5 B3 48 93 25 B2 56 B1 D7 6B B7 ED F5 5C F7 98>)
$$ (   2,<2020-03-12 17:19:44.970 +0000>,<nmrsu>,<CZC3047DXV>,<audit>,<TOPSPIN 3.2>,
$$       <user comment:
$$        ICON-NMR User ID: PBKS
$$        data hash MD5: 64K
$$        B5 B3 48 93 25 B2 56 B1 D7 6B B7 ED F5 5C F7 98>)
$$ (   3,<2020-03-12 17:19:45.110 +0000>,<nmrsu>,<CZC3047DXV>,<audit>,<TOPSPIN 3.2>,
$$       <user comment:
$$        ICON-NMR User ID: PBKS
$$        data hash MD5: 64K
$$        B5 B3 48 93 25 B2 56 B1 D7 6B B7 ED F5 5C F7 98>)
$$ (   4,<2020-03-12 17:19:46.810 +0000>,<nmrsu>,<CZC3047DXV>,<proc1d>,<TOPSPIN 3.2>,
$$       <Start of raw data processing
$$        ef LB = 0.3 FT_mod = 6 PKNL = 1 SI = 64K 
$$        data hash MD5: 64K
$$        E8 C0 A7 CD F5 3D 41 25 8E 42 E4 B1 1B F9 E8 E8>)
$$ (   5,<2020-03-12 17:19:49.712 +0000>,<nmrsu>,<CZC3047DXV>,<proc1d>,<TOPSPIN 3.2>,
$$       <apk0 
$$        data hash MD5: 64K
$$        4D C2 FE E3 D6 AA 01 3E 05 22 CF E3 9D 61 97 82>)
$$ (   6,<2020-03-12 17:19:50.227 +0000>,<nmrsu>,<CZC3047DXV>,<proc1d>,<TOPSPIN 3.2>,
$$       <abs ABSG = 2 
$$        data hash MD5: 64K
$$        22 2E 44 44 AC C3 99 BA DA 97 51 A0 19 09 3B A2>)
$$ (   7,<2020-03-12 17:19:59.056 +0000>,<nmrsu>,<CZC3047DXV>,<dirdata>,<TOPSPIN 3.2>,
$$       <wrpa from 1 10 "X072601" "C:/Bruker/TopSpin3.2/data/PBKS/nmr"
$$        data hash MD5: 64K
$$        22 2E 44 44 AC C3 99 BA DA 97 51 A0 19 09 3B A2>)
$$ ##END=
$$ 
$$ $$ hash MD5
$$ $$ DB 88 27 7F 70 EB AB 0B 5D A1 32 3C 1E 21 9B 93
$$ 
##$PARAMETERFILE=	(format.temp, ASCII, C:/Users/peter/Documents/Ambident%20reactivity%20of%20diazine%20oxides%20(e.g.%20PyzNO)/NMR%20data%20files/Compound%2017a%20DMSO%20&%20DMSO-d6/KS2.127.157%20QuinNOX%20+%20MeI%20in%20Dmso-d6%20after%20Et2O%20wash,%20low%20yield%20X072601/10/format.temp, 0)
$$ EDIT_PAR COMMAND FILE
$$ DI_MODE         LONG
$$ ED_ENTRY        ACQU
$$ ORDER           FILE
$$ HEADER		"F2 - Acquisition Parameters"
$$ T_NAME		Date_
$$ 		TYPE	R64
$$ 		CLASS	ACQU
$$ 		SUBRANGE 0.0 50000000
$$ 		REL	"Date_=itodate(DATE)"
$$ 		INV_REL	"DATE=datetoi(Date_,DATE)"
$$ 		FORMAT	"%14.0f"
$$ 		TEXT	" "
$$ END
$$ T_NAME		Time
$$ 		TYPE	R32
$$ 		CLASS	ACQU
$$ 		SUBRANGE 0.0 1000000
$$ 		REL	"Time=itotime(DATE)"
$$ 		INV_REL	"DATE=timetoi(Time,DATE)"
$$ 		FORMAT	"%14.2f"
$$ 		TEXT	" "
$$ END
$$ NAME		INSTRUM
$$ 		TEXT	" "
$$ END
$$ NAME		PROBHD
$$ 		FORMAT	"%14.14s"
$$ 		TEXT	" "
$$ END
$$ NAME		PULPROG
$$ 		TEXT	" "
$$ END
$$ NAME		TD
$$ 		TEXT	" "
$$ END
$$ NAME		SOLVENT
$$ 		TEXT	" "
$$ END
$$ NAME		NS
$$ 		TEXT	" "
$$ END
$$ NAME		DS
$$ 		TEXT	" "
$$ END
$$ T_NAME		SWH
$$ 		TYPE	R32
$$ 		CLASS	ACQU
$$ 		SUBRANGE 0.0 1e8
$$ 		REL	"SWH=SW*SFO1"
$$ 		INV_REL "SW=SWH/SFO1"
$$ 		UNIT	"Hz"
$$ 		FORMAT	"%14.3f Hz"
$$ 		TEXT	" "
$$ END
$$ T_NAME		FIDRES
$$ 		TYPE    R32
$$ 		CLASS   ACQU
$$ 		SUBRANGE 0.0 100000
$$ 		REL     "FIDRES=SW*SFO1/TD"
$$ 		INV_REL "TD = nextpow(SW*SFO1/FIDRES)"
$$ 		UNIT	"Hz"
$$ 		FORMAT	"%14.6f Hz"
$$ 		TEXT	" "
$$ END
$$ T_NAME		AQ
$$ 		TYPE	R32
$$ 		CLASS	ACQU
$$ 		SUBRANGE 0.0 1000
$$ 		REL	"AQ=aqcalc(SW,SFO1,TD,DIGTYP)"
$$ 		INV_REL	"TD=tdcalc(SW,SFO1,1.0e6*AQ,DIGTYP)"
$$ 		UNIT	"sec"
$$ 		FORMAT	"%14.7f sec"
$$ 		TEXT	" "
$$ END
$$ NAME		RG
$$ 		TEXT	" "
$$ END
$$ T_NAME		DW
$$ 		TYPE	R32
$$ 		CLASS	ACQU
$$ 		SUBRANGE 0.0 1000000
$$ 		REL	"DW=1/(2*SW*SFO1)"
$$ 		INV_REL	"SW=1000000/(2*(0.005+DW)*SFO1)"
$$ 		UNIT	"usec"
$$ 		FORMAT	"%14.3lf usec"
$$ 		TEXT	" "
$$ END
$$ NAME		DE
$$ 		FORMAT	"%14.2f usec"
$$ 		TEXT	" "
$$ END
$$ NAME		TE
$$ 		FORMAT	"%14.1f K"
$$ 		TEXT	" "
$$ END
$$ T_NAME		D1
$$ 		TYPE	R32
$$ 		CLASS	ACQU
$$ 		SUBRANGE 0.0 1e38
$$ 		REL	"D1=D[1]"
$$ 		INV_REL	"D[1]=D1"
$$ 		UNIT	"sec"
$$ 		FORMAT	"%14.8f sec"
$$ 		TEXT	" "
$$ END
$$ NAME		TD0
$$ 		TEXT	" "
$$ END
$$ HEADER		"======== CHANNEL f1 ========"
$$ NAME		SFO1
$$ 		FORMAT	"%14.7f MHz"
$$ 		TEXT	" "
$$ END
$$ NAME		NUC1
$$ 		NONEDIT
$$ 		TEXT	" "
$$ END
$$ T_NAME		P1
$$ 		TYPE	R32
$$ 		CLASS	ACQU
$$ 		SUBRANGE 0.0 1.0e10
$$ 		REL	"P1=P[1]"
$$ 		INV_REL	"P[1]=P1"
$$ 		UNIT	"usec"
$$ 		FORMAT	"%14.2f usec"
$$ 		TEXT	" "
$$ END
$$ T_NAME		PLW1
$$ 		TYPE	R32
$$ 		CLASS	ACQU
$$ 		SUBRANGE 0 43.4
$$ 		REL	"PLW1=PLW[1]"
$$ 		INV_REL	"PLW[1]=PLW1"
$$ 		UNIT	"W"
$$ 		FORMAT	"%14.8f W"
$$ 		TEXT	"power PLW1 "
$$ END
$$ 
##$PARAMETERFILE=	(intrng, ASCII, C:/Users/peter/Documents/Ambident%20reactivity%20of%20diazine%20oxides%20(e.g.%20PyzNO)/NMR%20data%20files/Compound%2017a%20DMSO%20&%20DMSO-d6/KS2.127.157%20QuinNOX%20+%20MeI%20in%20Dmso-d6%20after%20Et2O%20wash,%20low%20yield%20X072601/10/pdata/1/intrng, 0)
$$ P 0
$$ 9.589953   9.376997
$$ 9.376692   9.166791
$$ 8.753100   8.448484
$$ 8.448178   8.267914
$$ 8.267609   8.048848
$$ 4.640939   4.368098
$$ 3.539189   3.151162
$$ 2.753970   2.344862
$$ 1.282220   0.964772
$$ 
##$PARAMETERFILE=	(parm.txt, ASCII, C:/Users/peter/Documents/Ambident%20reactivity%20of%20diazine%20oxides%20(e.g.%20PyzNO)/NMR%20data%20files/Compound%2017a%20DMSO%20&%20DMSO-d6/KS2.127.157%20QuinNOX%20+%20MeI%20in%20Dmso-d6%20after%20Et2O%20wash,%20low%20yield%20X072601/10/pdata/1/parm.txt, 0)
$$ 
$$ Current Data Parameters
$$ NAME            X072601              
$$ EXPNO                10              
$$ PROCNO                1              
$$ 
$$ F2 - Acquisition Parameters
$$ Date_          20200312              
$$ Time              17.19              
$$ INSTRUM           spect              
$$ PROBHD   5 mm PABBO BB-              
$$ PULPROG            zg30              
$$ TD                65536              
$$ SOLVENT            DMSO              
$$ NS                   16              
$$ DS                    0              
$$ SWH            6009.615 Hz           
$$ FIDRES         0.091699 Hz           
$$ AQ            5.4525952 sec          
$$ RG               209.37              
$$ DW               83.200 usec         
$$ DE                13.82 usec         
$$ TE                300.0 K            
$$ D1           2.00000000 sec          
$$ TD0                   1              
$$ 
$$ ======== CHANNEL f1 ========
$$ SFO1        300.1318534 MHz          
$$ NUC1                 1H              
$$ P1                15.00 usec         
$$ PLW1         7.40000010 W            
$$ 
$$ F2 - Processing parameters
$$ SI                65536              
$$ SF          300.1300000 MHz          
$$ WDW                  EM              
$$ SSB      0              
$$ LB                 0.30 Hz           
$$ GB       0              
$$ PC                 2.00              
$$ 
##$PARAMETERFILE=	(procs, ASCII, C:/Users/peter/Documents/Ambident%20reactivity%20of%20diazine%20oxides%20(e.g.%20PyzNO)/NMR%20data%20files/Compound%2017a%20DMSO%20&%20DMSO-d6/KS2.127.157%20QuinNOX%20+%20MeI%20in%20Dmso-d6%20after%20Et2O%20wash,%20low%20yield%20X072601/10/pdata/1/procs, 0)
$$ ##TITLE= Parameter file, TOPSPIN		Version 3.2
$$ ##JCAMPDX= 5.0
$$ ##DATATYPE= Parameter Values
$$ ##NPOINTS= 1	$$ modification sequence number
$$ ##ORIGIN= Bruker BioSpin GmbH
$$ ##OWNER= nmrsu
$$ $$ 2020-03-12 17:19:58.947 +0000  nmrsu@CZC3047DXV
$$ $$ //Nmr-data/nmr/AV300data (new server)/data/PBKS/nmr/X072601/10/pdata/1/procs
$$ $$ process C:\Bruker\TopSpin3.2\prog\mod\dirdata.exe
$$ ##$ABSF1= 16.18701
$$ ##$ABSF2= -3.836365
$$ ##$ABSG= 2
$$ ##$ABSL= 30
$$ ##$ALPHA= 0
$$ ##$AQORDER= 0
$$ ##$ASSFAC= 0
$$ ##$ASSFACI= 0
$$ ##$ASSFACX= 0
$$ ##$ASSWID= 0
$$ ##$AUNMP= <proc_1d_apk0>
$$ ##$AXLEFT= 0
$$ ##$AXNAME= <>
$$ ##$AXNUC= <1H>
$$ ##$AXRIGHT= 0
$$ ##$AXTYPE= 0
$$ ##$AXUNIT= <>
$$ ##$AZFE= 0.1
$$ ##$AZFW= 0.1
$$ ##$BCFW= 0
$$ ##$BC_mod= 0
$$ ##$BYTORDP= 0
$$ ##$COROFFS= 0
$$ ##$CY= 15
$$ ##$DATMOD= 1
$$ ##$DC= 0
$$ ##$DFILT= <>
$$ ##$DTYPP= 0
$$ ##$ERETIC= no
$$ ##$F1P= 11
$$ ##$F2P= -0.5
$$ ##$FCOR= 0.5
$$ ##$FTSIZE= 65536
$$ ##$FT_mod= 6
$$ ##$GAMMA= 0
$$ ##$GB= 0
$$ ##$INTBC= 1
$$ ##$INTSCL= 1
$$ ##$ISEN= 128
$$ ##$LB= 0.3
$$ ##$LEV0= 0
$$ ##$LPBIN= 0
$$ ##$MAXI= 10000
$$ ##$MC2= 0
$$ ##$MEAN= 0
$$ ##$ME_mod= 0
$$ ##$MI= 0
$$ ##$MddCEXP= no
$$ ##$MddCT_SP= no
$$ ##$MddF180= no
$$ ##$MddLAMBDA= 0
$$ ##$MddMEMORY= 0
$$ ##$MddMERGE= 0
$$ ##$MddNCOMP= 0
$$ ##$MddNITER= 0
$$ ##$MddNOISE= 0
$$ ##$MddPHASE= 0
$$ ##$MddSEED= 0
$$ ##$MddSRSIZE= 0
$$ ##$Mdd_CsALG= 0
$$ ##$Mdd_CsLAMBDA= 0
$$ ##$Mdd_CsNITER= 0
$$ ##$Mdd_CsNORM= 0
$$ ##$Mdd_CsZF= 0
$$ ##$Mdd_mod= 0
$$ ##$NCOEF= 0
$$ ##$NC_proc= -5
$$ ##$NLEV= 6
$$ ##$NOISF1= 0
$$ ##$NOISF2= 0
$$ ##$NSP= 0
$$ ##$NTH_PI= 0
$$ ##$NZP= 0
$$ ##$OFFSET= 16.18701
$$ ##$PC= 2
$$ ##$PHC0= 59.28
$$ ##$PHC1= 0
$$ ##$PH_mod= 1
$$ ##$PKNL= yes
$$ ##$PPARMOD= 0
$$ ##$PPDIAG= 0
$$ ##$PPIPTYP= 0
$$ ##$PPMPNUM= 2147483647
$$ ##$PPRESOL= 1
$$ ##$PSCAL= 4
$$ ##$PSIGN= 0
$$ ##$PYNMP= <proc.py>
$$ ##$REVERSE= no
$$ ##$SF= 300.13
$$ ##$SI= 65536
$$ ##$SIGF1= 0
$$ ##$SIGF2= 0
$$ ##$SINO= 0
$$ ##$SIOLD= 65536
$$ ##$SPECTYP= <PROTON>
$$ ##$SREGLST= <1H.DMSO>
$$ ##$SSB= 0
$$ ##$STSI= 65536
$$ ##$STSR= 0
$$ ##$SW_p= 6009.61538461538
$$ ##$SYMM= 0
$$ ##$S_DEV= 0
$$ ##$TDeff= 65536
$$ ##$TDoff= 0
$$ ##$TI= <AMF 2-156-5
$$ Amano PSL
$$ vinyl acetate
$$ no molecular sieves
$$ 
$$ >
$$ ##$TILT= no
$$ ##$TM1= 0
$$ ##$TM2= 0
$$ ##$TOPLEV= 0
$$ ##$USERP1= <>
$$ ##$USERP2= <>
$$ ##$USERP3= <>
$$ ##$USERP4= <>
$$ ##$USERP5= <>
$$ ##$WDW= 1
$$ ##$XDIM= 0
$$ ##$YMAX_p= 373874838
$$ ##$YMIN_p= -71792
$$ ##END=
$$ 
##$PARAMETERFILE=	(pulseprogram, ASCII, C:/Users/peter/Documents/Ambident%20reactivity%20of%20diazine%20oxides%20(e.g.%20PyzNO)/NMR%20data%20files/Compound%2017a%20DMSO%20&%20DMSO-d6/KS2.127.157%20QuinNOX%20+%20MeI%20in%20Dmso-d6%20after%20Et2O%20wash,%20low%20yield%20X072601/10/pulseprogram, 0)
$$ # 1 "C:/Bruker/TopSpin3.2/exp/stan/nmr/lists/pp/zg30"
$$ ;zg30
$$ ;avance-version (12/01/11)
$$ ;1D sequence
$$ ;using 30 degree flip angle
$$ ;
$$ ;$CLASS=HighRes
$$ ;$DIM=1D
$$ ;$TYPE=
$$ ;$SUBTYPE=
$$ ;$COMMENT=
$$ ;$RECOMMEND=y
$$ 
$$ 
$$ # 1 "C:/Bruker/TopSpin3.2/exp/stan/nmr/lists/pp/Avance.incl" 1
$$ ;Avance3.incl
$$ ;   for AV III
$$ ;
$$ ;avance-version (07/12/14)
$$ ;
$$ ;$CLASS=HighRes Incl
$$ ;$COMMENT=
$$ # 165 "C:/Bruker/TopSpin3.2/exp/stan/nmr/lists/pp/Avance.incl"
$$ ;$Id: Avance3.incl,v 1.9.8.1 2012/01/31 17:56:17 ber Exp $
$$ # 14 "C:/Bruker/TopSpin3.2/exp/stan/nmr/lists/pp/zg30" 2
$$ 
$$ 
$$ # 17 "C:/Bruker/TopSpin3.2/exp/stan/nmr/lists/pp/zg30"
$$ "acqt0=-p1*0.66/3.1416"
$$ 
$$ 
$$ # 1 "mc_line 20 file C:/Bruker/TopSpin3.2/exp/stan/nmr/lists/pp/zg30 exp. def. part of mc cmd. before ze"
$$ define delay MCWRK
$$ define delay MCREST
$$ "MCREST = 30m - 30m"
$$ "MCWRK = 0.333333*30m"
$$ 
$$     dccorr
$$ # 20 "C:/Bruker/TopSpin3.2/exp/stan/nmr/lists/pp/zg30"
$$ 1 ze
$$ # 1 "mc_line 20 file C:/Bruker/TopSpin3.2/exp/stan/nmr/lists/pp/zg30 exp. def. of mc cmd. after ze"
$$ # 21 "C:/Bruker/TopSpin3.2/exp/stan/nmr/lists/pp/zg30"
$$ # 1 "mc_line 21 file C:/Bruker/TopSpin3.2/exp/stan/nmr/lists/pp/zg30 exp. start label for mc cmd."
$$ 2 MCWRK  * 2
$$ LBLF0, MCWRK
$$   MCREST
$$ # 22 "C:/Bruker/TopSpin3.2/exp/stan/nmr/lists/pp/zg30"
$$   d1
$$   p1*0.33 ph1
$$   go=2 ph31
$$ # 1 "mc_line 25 file C:/Bruker/TopSpin3.2/exp/stan/nmr/lists/pp/zg30 exp. mc cmd. in line"
$$   MCWRK wr #0
$$   MCWRK zd
$$   lo to LBLF0 times td0
$$ 
$$   MCWRK
$$ # 26 "C:/Bruker/TopSpin3.2/exp/stan/nmr/lists/pp/zg30"
$$ exit
$$ # 29 "C:/Bruker/TopSpin3.2/exp/stan/nmr/lists/pp/zg30"
$$ ph1=0 2 2 0 1 3 3 1
$$ ph31=0 2 2 0 1 3 3 1
$$ 
$$ 
$$ ;pl1 : f1 channel - power level for pulse (default)
$$ ;p1 : f1 channel -  90 degree high power pulse
$$ ;d1 : relaxation delay; 1-5 * T1
$$ ;ns: 1 * n, total number of scans: NS * TD0
$$ # 40 "C:/Bruker/TopSpin3.2/exp/stan/nmr/lists/pp/zg30"
$$ ;$Id: zg30,v 1.11.6.1 2012/01/31 17:56:41 ber Exp $
$$ 
##$PARAMETERFILE=	(title, ASCII, C:/Users/peter/Documents/Ambident%20reactivity%20of%20diazine%20oxides%20(e.g.%20PyzNO)/NMR%20data%20files/Compound%2017a%20DMSO%20&%20DMSO-d6/KS2.127.157%20QuinNOX%20+%20MeI%20in%20Dmso-d6%20after%20Et2O%20wash,%20low%20yield%20X072601/10/pdata/1/title, 0)
$$ KS2.127.157 QuinNOX + MeI
$$ 
##$PARAMETERFILE=	(uxnmr.par, ASCII, C:/Users/peter/Documents/Ambident%20reactivity%20of%20diazine%20oxides%20(e.g.%20PyzNO)/NMR%20data%20files/Compound%2017a%20DMSO%20&%20DMSO-d6/KS2.127.157%20QuinNOX%20+%20MeI%20in%20Dmso-d6%20after%20Et2O%20wash,%20low%20yield%20X072601/10/uxnmr.par, 0)
$$ ##TITLE= Parameter file, TOPSPIN		Version 3.2
$$ ##JCAMPDX= 5.0
$$ ##DATATYPE= Parameter Values
$$ ##NPOINTS= 47	$$ modification sequence number
$$ ##ORIGIN= Bruker BioSpin GmbH
$$ ##OWNER= nmrsu
$$ $$ 2020-02-13 15:14:03.444 +0000  nmrsu@CZC3047DXV
$$ $$ C:/Bruker/TopSpin3.2/conf/instr/spect/uxnmr.par
$$ $$ process C:\Bruker\TopSpin3.2\prog\mod\confwiring.exe
$$ ##$ACB= 0
$$ ##$ACBTAT= (0..23)
$$ 0 66 66 50 0 0 0 0 0 0 0 0 0 0 0 0 0 0 0 0 0 0 0 0
$$ ##$ACBTBA= (0..23)
$$ 0 2 2 0 0 0 0 0 0 0 0 0 0 0 0 0 0 0 0 0 0 0 0 0
$$ ##$ACBTBLK= (0..23)
$$ 0 1 1 40 0 0 0 0 0 0 0 0 0 0 0 0 0 0 0 0 0 0 0 0
$$ ##$ACBTCTL= (0..23)
$$ 0 0 0 6 0 0 0 0 0 0 0 0 0 0 0 0 0 0 0 0 0 0 0 0
$$ ##$ACBTDI= (0..23)
$$ 0 102 102 -1779670252 0 0 0 0 0 0 0 0 0 0 0 0 0 0 0 0 0 0 0 0
$$ ##$ACBTDM= (0..23)
$$ 0 10 10 10 0 0 0 0 0 0 0 0 0 0 0 0 0 0 0 0 0 0 0 0
$$ ##$ACBTFHI= (0..23)
$$ 0 400 400 47 0 0 0 0 0 0 0 0 0 0 0 0 0 0 0 0 0 0 0 0
$$ ##$ACBTFL= (0..23)
$$ 0 73 74 8 0 0 0 0 0 0 0 0 0 0 0 0 0 0 0 0 0 0 0 0
$$ ##$ACBTFLO= (0..23)
$$ 0 9 9 45 0 0 0 0 0 0 0 0 0 0 0 0 0 0 0 0 0 0 0 0
$$ ##$ACBTINP= (0..23)
$$ 0 1 2 8 0 0 0 0 0 0 0 0 0 0 0 0 0 0 0 0 0 0 0 0
$$ ##$ACBTOUT= (0..23)
$$ 0 1 2 1 0 0 0 0 0 0 0 0 0 0 0 0 0 0 0 0 0 0 0 0
$$ ##$ACBTPO= (0..23)
$$ 0 150000 60000 5000 0 0 0 0 0 0 0 0 0 0 0 0 0 0 0 0 0 0 0 0
$$ ##$ACBTPW= (0..23)
$$ 0 10 10 1000 0 0 0 0 0 0 0 0 0 0 0 0 0 0 0 0 0 0 0 0
$$ ##$ACBTSB= (0..23)
$$ 0 0 0 0 0 0 0 0 0 0 0 0 0 0 0 0 0 0 0 0 0 0 0 0
$$ ##$ACBTSDT= (0..23)
$$ 0 -1 -1 2 0 0 0 0 0 0 0 0 0 0 0 0 0 0 0 0 0 0 0 0
$$ ##$ACBTY= <no>
$$ ##$AMPDFLT= no
$$ ##$AQSBDCH= (0..95)
$$ 0 0 0 0 0 0 0 0 0 0 255 255 255 255 255 255 255 255 255 255 255 255 255
$$ 255 255 255 255 255 255 255 255 255 255 255 255 255 255 255 255 255 255
$$ 255 255 255 255 255 255 255 255 255 255 255 255 255 255 255 255 255 255
$$ 255 255 255 255 255 255 255 255 255 255 255 255 255 255 255 255 255 255
$$ 255 255 255 255 255 255 255 255 255 255 255 255 255 255 255 255 255 255
$$ 255
$$ ##$AQSBDHW= (0..95)
$$ 5 1 0 0 0 0 0 0 0 0 255 255 255 255 255 255 255 255 255 255 255 255 255
$$ 255 255 255 255 255 255 255 255 255 255 255 255 255 255 255 255 255 255
$$ 255 255 255 255 255 255 255 255 255 255 255 255 255 255 255 255 255 255
$$ 255 255 255 255 255 255 255 255 255 255 255 255 255 255 255 255 255 255
$$ 255 255 255 255 255 255 255 255 255 255 255 255 255 255 255 255 255 255
$$ 255
$$ ##$AQSBDID= (0..95)
$$ 82 88 83 83 65 86 86 86 66 66 255 255 255 255 255 255 255 255 255 255 255
$$ 255 255 255 255 255 255 255 255 255 255 255 255 255 255 255 255 255 255
$$ 255 255 255 255 255 255 255 255 255 255 255 255 255 255 255 255 255 255
$$ 255 255 255 255 255 255 255 255 255 255 255 255 255 255 255 255 255 255
$$ 255 255 255 255 255 255 255 255 255 255 255 255 255 255 255 255 255 255
$$ 255 255 255
$$ ##$AQSBDNO= (0..95)
$$ 1 1 1 2 1 1 2 3 1 1 255 255 255 255 255 255 255 255 255 255 255 255 255
$$ 255 255 255 255 255 255 255 255 255 255 255 255 255 255 255 255 255 255
$$ 255 255 255 255 255 255 255 255 255 255 255 255 255 255 255 255 255 255
$$ 255 255 255 255 255 255 255 255 255 255 255 255 255 255 255 255 255 255
$$ 255 255 255 255 255 255 255 255 255 255 255 255 255 255 255 255 255 255
$$ 255
$$ ##$AQSBDSL= (0..95)
$$ 2 3 4 4 8 12 14 15 255 1 255 255 255 255 255 255 255 255 255 255 255 255
$$ 255 255 255 255 255 255 255 255 255 255 255 255 255 255 255 255 255 255
$$ 255 255 255 255 255 255 255 255 255 255 255 255 255 255 255 255 255 255
$$ 255 255 255 255 255 255 255 255 255 255 255 255 255 255 255 255 255 255
$$ 255 255 255 255 255 255 255 255 255 255 255 255 255 255 255 255 255 255
$$ 255 255
$$ ##$AQSBDTY= (0..95)
$$ 67 214 50 50 5 148 147 145 217 7 255 255 255 255 255 255 255 255 255 255
$$ 255 255 255 255 255 255 255 255 255 255 255 255 255 255 255 255 255 255
$$ 255 255 255 255 255 255 255 255 255 255 255 255 255 255 255 255 255 255
$$ 255 255 255 255 255 255 255 255 255 255 255 255 255 255 255 255 255 255
$$ 255 255 255 255 255 255 255 255 255 255 255 255 255 255 255 255 255 255
$$ 255 255 255 255
$$ ##$AQSBUAD= (0..95)
$$ 16 52 36 37 54 160 161 162 32 32 255 255 255 255 255 255 255 255 255 255
$$ 255 255 255 255 255 255 255 255 255 255 255 255 255 255 255 255 255 255
$$ 255 255 255 255 255 255 255 255 255 255 255 255 255 255 255 255 255 255
$$ 255 255 255 255 255 255 255 255 255 255 255 255 255 255 255 255 255 255
$$ 255 255 255 255 255 255 255 255 255 255 255 255 255 255 255 255 255 255
$$ 255 255 255 255
$$ ##$AQSECL= (0..95)
$$ 0 2 2 2 9 2 0 1 0 255 255 255 255 255 255 255 255 255 255 255 255 255 255
$$ 255 255 255 255 255 255 255 255 255 255 255 255 255 255 255 255 255 255
$$ 255 255 255 255 255 255 255 255 255 255 255 255 255 255 255 255 255 255
$$ 255 255 255 255 255 255 255 255 255 255 255 255 255 255 255 255 255 255
$$ 255 255 255 255 255 255 255 255 255 255 255 255 255 255 255 255 255 255
$$ 255
$$ ##$AQSECLS= (0..95)
$$ 2 0 2 2 2 0 1 2 2 255 255 255 255 255 255 255 255 255 255 255 255 255 255
$$ 255 255 255 255 255 255 255 255 255 255 255 255 255 255 255 255 255 255
$$ 255 255 255 255 255 255 255 255 255 255 255 255 255 255 255 255 255 255
$$ 255 255 255 255 255 255 255 255 255 255 255 255 255 255 255 255 255 255
$$ 255 255 255 255 255 255 255 255 255 255 255 255 255 255 255 255 255 255
$$ 255
$$ ##$AQSETH1= <no>
$$ ##$AQSETH2= <no>
$$ ##$AQSSPLT= no
$$ ##$ATT19F= (0..1)
$$ 0 0
$$ ##$ATT1H= (0..1)
$$ 0 0
$$ ##$ATT3H= (0..1)
$$ 0 0
$$ ##$ATTX= (0..1)
$$ 0 0
$$ ##$ATTY= (0..1)
$$ 0 0
$$ ##$ATTZ= (0..1)
$$ 0 0
$$ ##$BACSAIR= yes
$$ ##$BACSCAP= 60
$$ ##$BACSDEL= 5
$$ ##$BACSFCM= no
$$ ##$BACSOPT= <>
$$ ##$BACSTY= <tty04>
$$ ##$BARPTY= <no>
$$ ##$BFREQ= 300.13
$$ ##$BGAETH1= <no>
$$ ##$BGAETH2= <no>
$$ ##$BGAETH3= <no>
$$ ##$BGAETH4= <no>
$$ ##$BGAETH5= <no>
$$ ##$BGAETH6= <no>
$$ ##$BGAETH7= <no>
$$ ##$BGAETH8= <no>
$$ ##$BIRDS= yes
$$ ##$BMPC= 0
$$ ##$BMPCTY= <no>
$$ ##$BPSUTY= <no>
$$ ##$BSMS= 2
$$ ##$BSMS19FLock= no
$$ ##$BSMSETH= <149.236.99.20>
$$ ##$BSMSTY= <no>
$$ ##$BgaChMap= (0..7)
$$ 15 15 15 15 15 15 15 15
$$ ##$BgaChShimMap= (0..7)
$$ 0 0 0 0 0 0 0 0
$$ ##$Bla01Eth= <no>
$$ ##$Bla01Nam= <BLA2BB 150/60 20-400>
$$ ##$Bla01PN= <W1345049>
$$ ##$Bla01SN= <3239>
$$ ##$Bla02Eth= <149.236.99.20>
$$ ##$Bla02Nam= <BSMS/2 LOCK TRANSCEIVER 300>
$$ ##$Bla02PN= <Z109887>
$$ ##$Bla02SN= <00223>
$$ ##$Bla03Eth= <no>
$$ ##$Bla03Nam= <>
$$ ##$Bla03PN= <>
$$ ##$Bla03SN= <>
$$ ##$Bla04Eth= <no>
$$ ##$Bla04Nam= <>
$$ ##$Bla04PN= <>
$$ ##$Bla04SN= <>
$$ ##$Bla05Eth= <no>
$$ ##$Bla05Nam= <>
$$ ##$Bla05PN= <>
$$ ##$Bla05SN= <>
$$ ##$Bla06Eth= <no>
$$ ##$Bla06Nam= <>
$$ ##$Bla06PN= <>
$$ ##$Bla06SN= <>
$$ ##$Bla07Eth= <no>
$$ ##$Bla07Nam= <>
$$ ##$Bla07PN= <>
$$ ##$Bla07SN= <>
$$ ##$Bla08Eth= <no>
$$ ##$Bla08Nam= <>
$$ ##$Bla08PN= <>
$$ ##$Bla08SN= <>
$$ ##$CFASMOD= (0..7)
$$ 1 1 1 1 1 1 1 1
$$ ##$CFASMUL= (0..7)
$$ 1 1 1 1 1 1 1 1
$$ ##$CNFTXDR= (0..7)
$$ 6 6 0 0 0 0 0 0
$$ ##$COMDIG2= 0
$$ ##$CPDBTY= <no>
$$ ##$CRCOTY= <no>
$$ ##$CSW1= (0..31)
$$ 1 1 8 0 0 0 0 0 0 0 0 0 0 0 0 0 0 0 0 0 0 0 0 0 0 0 0 0 0 0 0 0
$$ ##$CSW2= (0..31)
$$ 2 2 0 0 0 0 0 0 0 0 0 0 0 0 0 0 0 0 0 0 0 0 0 0 0 0 0 0 0 0 0 0
$$ ##$CSWNUM= (0..7)
$$ 2 1 0 0 0 0 0 0
$$ ##$Ctb1Eth= <no>
$$ ##$DATSTAT= no
$$ ##$DIGI140= (0..7)
$$ 0 0 0 0 0 0 0 0
$$ ##$DIGIB12= (0..7)
$$ 0 0 0 0 0 0 0 0
$$ ##$DIGIB16= (0..7)
$$ 0 0 0 0 0 0 0 0
$$ ##$DIGIFA= (0..7)
$$ 0 0 0 0 0 0 0 0
$$ ##$DIGIHA= (0..7)
$$ 0 0 0 0 0 0 0 0
$$ ##$DIGIHAF= (0..7)
$$ 0 0 0 0 0 0 0 0
$$ ##$DIGIHRD= (0..7)
$$ 0 0 0 0 0 0 0 0
$$ ##$DIGIIA= (0..7)
$$ 0 0 0 0 0 0 0 0
$$ ##$DIGIO16= (0..7)
$$ 0 0 0 0 0 0 0 0
$$ ##$DIGISA= (0..7)
$$ 0 0 0 0 0 0 0 0
$$ ##$DIGISAF= (0..7)
$$ 0 0 0 0 0 0 0 0
$$ ##$DIGISL= (0..7)
$$ 0 0 0 0 0 0 0 0
$$ ##$DIGITYI= (0..7)
$$ 0 0 0 0 0 0 0 0
$$ ##$DIGITYP= (0..7)
$$ 0 0 0 0 0 0 0 0
$$ ##$DIGITZ= 0
$$ ##$DPPFAC= 1
$$ ##$DRMSETH= <no>
$$ ##$DRU= yes
$$ ##$DRUETH01= <149.236.99.89>
$$ ##$DRUETH02= <no>
$$ ##$DRUETH03= <no>
$$ ##$DRUETH04= <no>
$$ ##$DRUETH05= <no>
$$ ##$DRUETH06= <no>
$$ ##$DRUETH07= <no>
$$ ##$DRUETH08= <no>
$$ ##$DRUETH09= <no>
$$ ##$DRUETH10= <no>
$$ ##$DRUETH11= <no>
$$ ##$DRUETH12= <no>
$$ ##$DRUETH13= <no>
$$ ##$DRUETH14= <no>
$$ ##$DRUETH15= <no>
$$ ##$DRUETH16= <no>
$$ ##$DRUETH17= <no>
$$ ##$DRUETH18= <no>
$$ ##$DRUETH19= <no>
$$ ##$DRUETH20= <no>
$$ ##$DRUETH21= <no>
$$ ##$DRUETH22= <no>
$$ ##$DRUETH23= <no>
$$ ##$DRUETH24= <no>
$$ ##$DRUETH25= <no>
$$ ##$DRUETH26= <no>
$$ ##$DRUETH27= <no>
$$ ##$DRUETH28= <no>
$$ ##$DRUETH29= <no>
$$ ##$DRUETH30= <no>
$$ ##$DRUETH31= <no>
$$ ##$DRUETH32= <no>
$$ ##$Description= <AVANCE NANOBAY V3-I 300MHz>
$$ ##$DppType= 0
$$ ##$FCUMEM= (0..7)
$$ 16777208 16777208 0 0 0 0 0 0
$$ ##$FCUPAL= (0..7)
$$ 0 0 0 0 0 0 0 0
$$ ##$FGSVTY= <no>
$$ ##$FQMIX= 0
$$ ##$FUNCMOD= <>
$$ ##$GCUTYPE= 10
$$ ##$GCUTYPE2= 0
$$ ##$GPREDEL= 0
$$ ##$GPSCUTY= <no>
$$ ##$GRADRES= 5
$$ ##$GTUTY= <no>
$$ ##$GradAmpGain= (0..1)
$$ 0 0
$$ ##$GradAmpMaxCurX= (0..1)
$$ 0 0
$$ ##$GradAmpMaxCurY= (0..1)
$$ 0 0
$$ ##$GradAmpMaxCurZ= (0..1)
$$ 9.99999904632568 0
$$ ##$GradAmpType= (0..1)
$$ 2 0
$$ ##$HDIETH1= <no>
$$ ##$HDIETH2= <no>
$$ ##$HDIETH3= <no>
$$ ##$HDIETH4= <no>
$$ ##$HFAC= 3
$$ ##$HPCU= 0
$$ ##$HPCUTY= <no>
$$ ##$HPTXLP= (0..3)
$$ -1 -1 -1 -1
$$ ##$HPTXPI= (0..3)
$$ 0 0 0 0
$$ ##$HPTXPO= (0..3)
$$ 0 0 0 0
$$ ##$HPTXTY= (0..3)
$$ 0 0 0 0
$$ ##$IF451= 0
$$ ##$IFREQ= 1
$$ ##$INTFPR= 0
$$ ##$IPSOETH= <149.236.99.254>
$$ ##$LOCKCONF= <DLMT>
$$ ##$LOCKTY= <no>
$$ ##$LOCSWID= 0
$$ ##$LOCSWIF= 0
$$ ##$LVDSSPLITETH1= <no>
$$ ##$LVDSSPLITETH2= <no>
$$ ##$LVDSSPLITETH3= <no>
$$ ##$LVDSSPLITETH4= <no>
$$ ##$Location= <University College Cork>
$$ ##$M2FAC= 0
$$ ##$MAS= 0
$$ ##$MASETIME= 10
$$ ##$MASITIME= 10
$$ ##$MASTY= <no>
$$ ##$MAS_CT= 5
$$ ##$MAS_SG= 0
$$ ##$MAS_TO= 0
$$ ##$MEMPRM= 0
$$ ##$MHFAC= 0
$$ ##$MXFAC= 0
$$ ##$NAMPD1= <1H/2H 1H>
$$ ##$NAMPD10= <>
$$ ##$NAMPD11= <>
$$ ##$NAMPD12= <>
$$ ##$NAMPD13= <>
$$ ##$NAMPD14= <>
$$ ##$NAMPD15= <>
$$ ##$NAMPD16= <>
$$ ##$NAMPD2= <1H/2H 2H>
$$ ##$NAMPD3= <XBB19F 2HS>
$$ ##$NAMPD4= <>
$$ ##$NAMPD5= <>
$$ ##$NAMPD6= <>
$$ ##$NAMPD7= <>
$$ ##$NAMPD8= <>
$$ ##$NAMPD9= <>
$$ ##$NFCU= 2
$$ ##$NFRED= 0
$$ ##$NMRCH= 2
$$ ##$NMRMEM= 16384
$$ ##$NPSGU= 0
$$ ##$NRCU= 1
$$ ##$NROUT= 1
$$ ##$NSGU= 2
$$ ##$OrderNo= <10111417 Z133001_00031>
$$ ##$PAMPF1= (0..15)
$$ 75 24 96 64 0 0 0 0 0 0 0 0 0 0 0 0
$$ ##$PAMPF2= (0..15)
$$ 0 0 0 0 0 0 0 0 0 0 0 0 0 0 0 0
$$ ##$PAMPF3= (0..15)
$$ 0 0 0 0 0 0 0 0 0 0 0 0 0 0 0 0
$$ ##$PAMPF4= (0..15)
$$ 0 0 0 0 0 0 0 0 0 0 0 0 0 0 0 0
$$ ##$PAMPF5= (0..15)
$$ 0 0 0 0 0 0 0 0 0 0 0 0 0 0 0 0
$$ ##$PAMPF6= (0..15)
$$ 0 0 0 0 0 0 0 0 0 0 0 0 0 0 0 0
$$ ##$PAMPF7= (0..15)
$$ 0 0 0 0 0 0 0 0 0 0 0 0 0 0 0 0
$$ ##$PAMPF8= (0..15)
$$ 0 0 0 0 0 0 0 0 0 0 0 0 0 0 0 0
$$ ##$PH4= 0
$$ ##$PHF4TY= <no>
$$ ##$POWCHK= yes
$$ ##$PRAMD1= (0..7)
$$ 2 0 0 0 0 0 0 0
$$ ##$PRAMD10= (0..7)
$$ 0 0 0 0 0 0 0 0
$$ ##$PRAMD11= (0..7)
$$ 0 0 0 0 0 0 0 0
$$ ##$PRAMD12= (0..7)
$$ 0 0 0 0 0 0 0 0
$$ ##$PRAMD13= (0..7)
$$ 0 0 0 0 0 0 0 0
$$ ##$PRAMD14= (0..7)
$$ 0 0 0 0 0 0 0 0
$$ ##$PRAMD15= (0..7)
$$ 0 0 0 0 0 0 0 0
$$ ##$PRAMD16= (0..7)
$$ 0 0 0 0 0 0 0 0
$$ ##$PRAMD17= (0..7)
$$ 0 0 0 0 0 0 0 0
$$ ##$PRAMD18= (0..7)
$$ 0 0 0 0 0 0 0 0
$$ ##$PRAMD19= (0..7)
$$ 0 0 0 0 0 0 0 0
$$ ##$PRAMD2= (0..7)
$$ 0 1048576 0 0 0 1048576 0 0
$$ ##$PRAMD20= (0..7)
$$ 0 0 0 0 0 0 0 0
$$ ##$PRAMD21= (0..7)
$$ 0 0 0 0 0 0 0 0
$$ ##$PRAMD3= (0..7)
$$ 2147483644 2131230719 2147483647 67108863 0 0 0 0
$$ ##$PRAMD4= (0..7)
$$ 0 0 0 0 0 0 0 0
$$ ##$PRAMD5= (0..7)
$$ 0 0 0 0 0 0 0 0
$$ ##$PRAMD6= (0..7)
$$ 0 0 0 0 0 0 0 0
$$ ##$PRAMD7= (0..7)
$$ 0 0 0 0 0 0 0 0
$$ ##$PRAMD8= (0..7)
$$ 0 0 0 0 0 0 0 0
$$ ##$PRAMD9= (0..7)
$$ 0 0 0 0 0 0 0 0
$$ ##$PRAMLED= (0..1)
$$ 0 0
$$ ##$PRAMP1= <tty10>
$$ ##$PRAMP2= <no>
$$ ##$PRAMP3= <no>
$$ ##$PRAMP4= <no>
$$ ##$PRAMP5= <no>
$$ ##$PRAMP6= <no>
$$ ##$PRAMP7= <no>
$$ ##$PRAMP8= <no>
$$ ##$PRAMPTP= 1
$$ ##$PREPTY= <no>
$$ ##$PREREC= (0..15)
$$ 0 0 0 0 0 0 0 0 0 0 0 0 0 0 0 0
$$ ##$PRESHLD= 0
$$ ##$PTS160= -1
$$ ##$PTSA2X= (0..7)
$$ 0 0 0 0 0 0 0 0
$$ ##$PTSF2X= (0..7)
$$ 0 0 0 0 0 0 0 0
$$ ##$PTSFMX= (0..19)
$$ 649.9 649.9 0 0 0 0 0 0 0 0 0 0 0 0 0 0 0 0 0 0
$$ ##$PULCHK= no
$$ ##$PramDutyCycPerc= (0..15)
$$ 2 2 2 0 0 0 0 0 0 0 0 0 0 0 0 0
$$ ##$PramPeakPowerW= (0..15)
$$ 150 300 500 0 0 0 0 0 0 0 0 0 0 0 0 0
$$ ##$PramPulWidthMs= (0..15)
$$ 0.02 0.1 0.1 0 0 0 0 0 0 0 0 0 0 0 0 0
$$ ##$PreampMod01PN= <Z003950>
$$ ##$PreampMod01SN= <00830>
$$ ##$PreampMod02PN= <Z003950>
$$ ##$PreampMod02SN= <00830>
$$ ##$PreampMod03PN= <Z003954>
$$ ##$PreampMod03SN= <00397>
$$ ##$PreampMod04PN= <>
$$ ##$PreampMod04SN= <>
$$ ##$PreampMod05PN= <>
$$ ##$PreampMod05SN= <>
$$ ##$PreampMod06PN= <>
$$ ##$PreampMod06SN= <>
$$ ##$PreampMod07PN= <>
$$ ##$PreampMod07SN= <>
$$ ##$PreampMod08PN= <>
$$ ##$PreampMod08SN= <>
$$ ##$PreampMod09PN= <>
$$ ##$PreampMod09SN= <>
$$ ##$PreampMod10PN= <>
$$ ##$PreampMod10SN= <>
$$ ##$PreampMod11PN= <>
$$ ##$PreampMod11SN= <>
$$ ##$PreampMod12PN= <>
$$ ##$PreampMod12SN= <>
$$ ##$PreampMod13PN= <>
$$ ##$PreampMod13SN= <>
$$ ##$PreampMod14PN= <>
$$ ##$PreampMod14SN= <>
$$ ##$PreampMod15PN= <>
$$ ##$PreampMod15SN= <>
$$ ##$PreampMod16PN= <>
$$ ##$PreampMod16SN= <>
$$ ##$PreampModBisDat= (0..15)
$$ 20130605 20130605 20130604 0 0 0 0 0 0 0 0 0 0 0 0 0
$$ ##$ProdigyEth= <no>
$$ ##$RCUCDS= (0..7)
$$ 0 0 0 0 0 0 0 0
$$ ##$RCUCFS= (0..7)
$$ 0 0 0 0 0 0 0 0
$$ ##$RCUCSS= (0..7)
$$ 0 0 0 0 0 0 0 0
$$ ##$RCUI2C1= (0..7)
$$ 0 0 0 0 0 0 0 0
$$ ##$RCUI2C2= (0..7)
$$ 0 0 0 0 0 0 0 0
$$ ##$RCUI2C3= (0..7)
$$ 0 0 0 0 0 0 0 0
$$ ##$RCUI2C4= (0..7)
$$ 0 0 0 0 0 0 0 0
$$ ##$RCUI2C5= (0..7)
$$ 0 0 0 0 0 0 0 0
$$ ##$RCUI2C6= (0..7)
$$ 0 0 0 0 0 0 0 0
$$ ##$RCUI2C7= (0..7)
$$ 0 0 0 0 0 0 0 0
$$ ##$RCUI2C8= (0..7)
$$ 0 0 0 0 0 0 0 0
$$ ##$RDCU= 0
$$ ##$RFSINPUT= (0..1)
$$ 0 0
$$ ##$RFSVTY= <no>
$$ ##$RGTYPE= (0..31)
$$ 9 0 0 0 0 0 0 0 0 0 0 0 0 0 0 0 0 0 0 0 0 0 0 0 0 0 0 0 0 0 0 0
$$ ##$RG_max= (0..31)
$$ 203 0 0 0 0 0 0 0 0 0 0 0 0 0 0 0 0 0 0 0 0 0 0 0 0 0 0 0 0 0 0 0
$$ ##$RG_min= (0..31)
$$ 0.25 0 0 0 0 0 0 0 0 0 0 0 0 0 0 0 0 0 0 0 0 0 0 0 0 0 0 0 0 0 0 0
$$ ##$RG_tab1= (0..255)
$$ 0.25 0.28 0.32 0.35 0.4 0.44 0.5 0.56 0.64 0.7 0.8 0.89 1 1.12 1.28 1.4
$$ 1.6 1.78 2 2.25 2.56 2.8 3.2 3.56 4 4.5 5 5.6 6.35 7.12 8 9 10 11.3 12.7
$$ 14.2 16 18 20.2 22.6 25.4 28.5 32 36 40.3 45.2 50.8 57 64 71.8 80.6 90.5
$$ 101 114 128 144 161 181 203 -1 -1 -1 -1 -1 -1 -1 -1 -1 -1 -1 -1 -1 -1 -1
$$ -1 -1 -1 -1 -1 -1 -1 -1 -1 -1 -1 -1 -1 -1 -1 -1 -1 -1 -1 -1 -1 -1 -1 -1
$$ -1 -1 -1 -1 -1 -1 -1 -1 -1 -1 -1 -1 -1 -1 -1 -1 -1 -1 -1 -1 -1 -1 -1 -1
$$ -1 -1 -1 -1 -1 -1 -1 -1 -1 -1 -1 -1 -1 -1 -1 -1 -1 -1 -1 -1 -1 -1 -1 -1
$$ -1 -1 -1 -1 -1 -1 -1 -1 -1 -1 -1 -1 -1 -1 -1 -1 -1 -1 -1 -1 -1 -1 -1 -1
$$ -1 -1 -1 -1 -1 -1 -1 -1 -1 -1 -1 -1 -1 -1 -1 -1 -1 -1 -1 -1 -1 -1 -1 -1
$$ -1 -1 -1 -1 -1 -1 -1 -1 -1 -1 -1 -1 -1 -1 -1 -1 -1 -1 -1 -1 -1 -1 -1 -1
$$ -1 -1 -1 -1 -1 -1 -1 -1 -1 -1 -1 -1 -1 -1 -1 -1 -1 -1 -1 -1 -1 -1 -1 -1
$$ -1 -1 -1 -1 -1 -1 -1 -1 -1 -1 -1 -1 -1 -1
$$ ##$RG_tab2= (0..255)
$$ -1 -1 -1 -1 -1 -1 -1 -1 -1 -1 -1 -1 -1 -1 -1 -1 -1 -1 -1 -1 -1 -1 -1 -1
$$ -1 -1 -1 -1 -1 -1 -1 -1 -1 -1 -1 -1 -1 -1 -1 -1 -1 -1 -1 -1 -1 -1 -1 -1
$$ -1 -1 -1 -1 -1 -1 -1 -1 -1 -1 -1 -1 -1 -1 -1 -1 -1 -1 -1 -1 -1 -1 -1 -1
$$ -1 -1 -1 -1 -1 -1 -1 -1 -1 -1 -1 -1 -1 -1 -1 -1 -1 -1 -1 -1 -1 -1 -1 -1
$$ -1 -1 -1 -1 -1 -1 -1 -1 -1 -1 -1 -1 -1 -1 -1 -1 -1 -1 -1 -1 -1 -1 -1 -1
$$ -1 -1 -1 -1 -1 -1 -1 -1 -1 -1 -1 -1 -1 -1 -1 -1 -1 -1 -1 -1 -1 -1 -1 -1
$$ -1 -1 -1 -1 -1 -1 -1 -1 -1 -1 -1 -1 -1 -1 -1 -1 -1 -1 -1 -1 -1 -1 -1 -1
$$ -1 -1 -1 -1 -1 -1 -1 -1 -1 -1 -1 -1 -1 -1 -1 -1 -1 -1 -1 -1 -1 -1 -1 -1
$$ -1 -1 -1 -1 -1 -1 -1 -1 -1 -1 -1 -1 -1 -1 -1 -1 -1 -1 -1 -1 -1 -1 -1 -1
$$ -1 -1 -1 -1 -1 -1 -1 -1 -1 -1 -1 -1 -1 -1 -1 -1 -1 -1 -1 -1 -1 -1 -1 -1
$$ -1 -1 -1 -1 -1 -1 -1 -1 -1 -1 -1 -1 -1 -1 -1 -1
$$ ##$RG_tab3= (0..255)
$$ -1 -1 -1 -1 -1 -1 -1 -1 -1 -1 -1 -1 -1 -1 -1 -1 -1 -1 -1 -1 -1 -1 -1 -1
$$ -1 -1 -1 -1 -1 -1 -1 -1 -1 -1 -1 -1 -1 -1 -1 -1 -1 -1 -1 -1 -1 -1 -1 -1
$$ -1 -1 -1 -1 -1 -1 -1 -1 -1 -1 -1 -1 -1 -1 -1 -1 -1 -1 -1 -1 -1 -1 -1 -1
$$ -1 -1 -1 -1 -1 -1 -1 -1 -1 -1 -1 -1 -1 -1 -1 -1 -1 -1 -1 -1 -1 -1 -1 -1
$$ -1 -1 -1 -1 -1 -1 -1 -1 -1 -1 -1 -1 -1 -1 -1 -1 -1 -1 -1 -1 -1 -1 -1 -1
$$ -1 -1 -1 -1 -1 -1 -1 -1 -1 -1 -1 -1 -1 -1 -1 -1 -1 -1 -1 -1 -1 -1 -1 -1
$$ -1 -1 -1 -1 -1 -1 -1 -1 -1 -1 -1 -1 -1 -1 -1 -1 -1 -1 -1 -1 -1 -1 -1 -1
$$ -1 -1 -1 -1 -1 -1 -1 -1 -1 -1 -1 -1 -1 -1 -1 -1 -1 -1 -1 -1 -1 -1 -1 -1
$$ -1 -1 -1 -1 -1 -1 -1 -1 -1 -1 -1 -1 -1 -1 -1 -1 -1 -1 -1 -1 -1 -1 -1 -1
$$ -1 -1 -1 -1 -1 -1 -1 -1 -1 -1 -1 -1 -1 -1 -1 -1 -1 -1 -1 -1 -1 -1 -1 -1
$$ -1 -1 -1 -1 -1 -1 -1 -1 -1 -1 -1 -1 -1 -1 -1 -1
$$ ##$RG_tab4= (0..255)
$$ -1 -1 -1 -1 -1 -1 -1 -1 -1 -1 -1 -1 -1 -1 -1 -1 -1 -1 -1 -1 -1 -1 -1 -1
$$ -1 -1 -1 -1 -1 -1 -1 -1 -1 -1 -1 -1 -1 -1 -1 -1 -1 -1 -1 -1 -1 -1 -1 -1
$$ -1 -1 -1 -1 -1 -1 -1 -1 -1 -1 -1 -1 -1 -1 -1 -1 -1 -1 -1 -1 -1 -1 -1 -1
$$ -1 -1 -1 -1 -1 -1 -1 -1 -1 -1 -1 -1 -1 -1 -1 -1 -1 -1 -1 -1 -1 -1 -1 -1
$$ -1 -1 -1 -1 -1 -1 -1 -1 -1 -1 -1 -1 -1 -1 -1 -1 -1 -1 -1 -1 -1 -1 -1 -1
$$ -1 -1 -1 -1 -1 -1 -1 -1 -1 -1 -1 -1 -1 -1 -1 -1 -1 -1 -1 -1 -1 -1 -1 -1
$$ -1 -1 -1 -1 -1 -1 -1 -1 -1 -1 -1 -1 -1 -1 -1 -1 -1 -1 -1 -1 -1 -1 -1 -1
$$ -1 -1 -1 -1 -1 -1 -1 -1 -1 -1 -1 -1 -1 -1 -1 -1 -1 -1 -1 -1 -1 -1 -1 -1
$$ -1 -1 -1 -1 -1 -1 -1 -1 -1 -1 -1 -1 -1 -1 -1 -1 -1 -1 -1 -1 -1 -1 -1 -1
$$ -1 -1 -1 -1 -1 -1 -1 -1 -1 -1 -1 -1 -1 -1 -1 -1 -1 -1 -1 -1 -1 -1 -1 -1
$$ -1 -1 -1 -1 -1 -1 -1 -1 -1 -1 -1 -1 -1 -1 -1 -1
$$ ##$RG_tab5= (0..255)
$$ -1 -1 -1 -1 -1 -1 -1 -1 -1 -1 -1 -1 -1 -1 -1 -1 -1 -1 -1 -1 -1 -1 -1 -1
$$ -1 -1 -1 -1 -1 -1 -1 -1 -1 -1 -1 -1 -1 -1 -1 -1 -1 -1 -1 -1 -1 -1 -1 -1
$$ -1 -1 -1 -1 -1 -1 -1 -1 -1 -1 -1 -1 -1 -1 -1 -1 -1 -1 -1 -1 -1 -1 -1 -1
$$ -1 -1 -1 -1 -1 -1 -1 -1 -1 -1 -1 -1 -1 -1 -1 -1 -1 -1 -1 -1 -1 -1 -1 -1
$$ -1 -1 -1 -1 -1 -1 -1 -1 -1 -1 -1 -1 -1 -1 -1 -1 -1 -1 -1 -1 -1 -1 -1 -1
$$ -1 -1 -1 -1 -1 -1 -1 -1 -1 -1 -1 -1 -1 -1 -1 -1 -1 -1 -1 -1 -1 -1 -1 -1
$$ -1 -1 -1 -1 -1 -1 -1 -1 -1 -1 -1 -1 -1 -1 -1 -1 -1 -1 -1 -1 -1 -1 -1 -1
$$ -1 -1 -1 -1 -1 -1 -1 -1 -1 -1 -1 -1 -1 -1 -1 -1 -1 -1 -1 -1 -1 -1 -1 -1
$$ -1 -1 -1 -1 -1 -1 -1 -1 -1 -1 -1 -1 -1 -1 -1 -1 -1 -1 -1 -1 -1 -1 -1 -1
$$ -1 -1 -1 -1 -1 -1 -1 -1 -1 -1 -1 -1 -1 -1 -1 -1 -1 -1 -1 -1 -1 -1 -1 -1
$$ -1 -1 -1 -1 -1 -1 -1 -1 -1 -1 -1 -1 -1 -1 -1 -1
$$ ##$RG_tab6= (0..255)
$$ -1 -1 -1 -1 -1 -1 -1 -1 -1 -1 -1 -1 -1 -1 -1 -1 -1 -1 -1 -1 -1 -1 -1 -1
$$ -1 -1 -1 -1 -1 -1 -1 -1 -1 -1 -1 -1 -1 -1 -1 -1 -1 -1 -1 -1 -1 -1 -1 -1
$$ -1 -1 -1 -1 -1 -1 -1 -1 -1 -1 -1 -1 -1 -1 -1 -1 -1 -1 -1 -1 -1 -1 -1 -1
$$ -1 -1 -1 -1 -1 -1 -1 -1 -1 -1 -1 -1 -1 -1 -1 -1 -1 -1 -1 -1 -1 -1 -1 -1
$$ -1 -1 -1 -1 -1 -1 -1 -1 -1 -1 -1 -1 -1 -1 -1 -1 -1 -1 -1 -1 -1 -1 -1 -1
$$ -1 -1 -1 -1 -1 -1 -1 -1 -1 -1 -1 -1 -1 -1 -1 -1 -1 -1 -1 -1 -1 -1 -1 -1
$$ -1 -1 -1 -1 -1 -1 -1 -1 -1 -1 -1 -1 -1 -1 -1 -1 -1 -1 -1 -1 -1 -1 -1 -1
$$ -1 -1 -1 -1 -1 -1 -1 -1 -1 -1 -1 -1 -1 -1 -1 -1 -1 -1 -1 -1 -1 -1 -1 -1
$$ -1 -1 -1 -1 -1 -1 -1 -1 -1 -1 -1 -1 -1 -1 -1 -1 -1 -1 -1 -1 -1 -1 -1 -1
$$ -1 -1 -1 -1 -1 -1 -1 -1 -1 -1 -1 -1 -1 -1 -1 -1 -1 -1 -1 -1 -1 -1 -1 -1
$$ -1 -1 -1 -1 -1 -1 -1 -1 -1 -1 -1 -1 -1 -1 -1 -1
$$ ##$RG_tab7= (0..255)
$$ -1 -1 -1 -1 -1 -1 -1 -1 -1 -1 -1 -1 -1 -1 -1 -1 -1 -1 -1 -1 -1 -1 -1 -1
$$ -1 -1 -1 -1 -1 -1 -1 -1 -1 -1 -1 -1 -1 -1 -1 -1 -1 -1 -1 -1 -1 -1 -1 -1
$$ -1 -1 -1 -1 -1 -1 -1 -1 -1 -1 -1 -1 -1 -1 -1 -1 -1 -1 -1 -1 -1 -1 -1 -1
$$ -1 -1 -1 -1 -1 -1 -1 -1 -1 -1 -1 -1 -1 -1 -1 -1 -1 -1 -1 -1 -1 -1 -1 -1
$$ -1 -1 -1 -1 -1 -1 -1 -1 -1 -1 -1 -1 -1 -1 -1 -1 -1 -1 -1 -1 -1 -1 -1 -1
$$ -1 -1 -1 -1 -1 -1 -1 -1 -1 -1 -1 -1 -1 -1 -1 -1 -1 -1 -1 -1 -1 -1 -1 -1
$$ -1 -1 -1 -1 -1 -1 -1 -1 -1 -1 -1 -1 -1 -1 -1 -1 -1 -1 -1 -1 -1 -1 -1 -1
$$ -1 -1 -1 -1 -1 -1 -1 -1 -1 -1 -1 -1 -1 -1 -1 -1 -1 -1 -1 -1 -1 -1 -1 -1
$$ -1 -1 -1 -1 -1 -1 -1 -1 -1 -1 -1 -1 -1 -1 -1 -1 -1 -1 -1 -1 -1 -1 -1 -1
$$ -1 -1 -1 -1 -1 -1 -1 -1 -1 -1 -1 -1 -1 -1 -1 -1 -1 -1 -1 -1 -1 -1 -1 -1
$$ -1 -1 -1 -1 -1 -1 -1 -1 -1 -1 -1 -1 -1 -1 -1 -1
$$ ##$RG_tab8= (0..255)
$$ -1 -1 -1 -1 -1 -1 -1 -1 -1 -1 -1 -1 -1 -1 -1 -1 -1 -1 -1 -1 -1 -1 -1 -1
$$ -1 -1 -1 -1 -1 -1 -1 -1 -1 -1 -1 -1 -1 -1 -1 -1 -1 -1 -1 -1 -1 -1 -1 -1
$$ -1 -1 -1 -1 -1 -1 -1 -1 -1 -1 -1 -1 -1 -1 -1 -1 -1 -1 -1 -1 -1 -1 -1 -1
$$ -1 -1 -1 -1 -1 -1 -1 -1 -1 -1 -1 -1 -1 -1 -1 -1 -1 -1 -1 -1 -1 -1 -1 -1
$$ -1 -1 -1 -1 -1 -1 -1 -1 -1 -1 -1 -1 -1 -1 -1 -1 -1 -1 -1 -1 -1 -1 -1 -1
$$ -1 -1 -1 -1 -1 -1 -1 -1 -1 -1 -1 -1 -1 -1 -1 -1 -1 -1 -1 -1 -1 -1 -1 -1
$$ -1 -1 -1 -1 -1 -1 -1 -1 -1 -1 -1 -1 -1 -1 -1 -1 -1 -1 -1 -1 -1 -1 -1 -1
$$ -1 -1 -1 -1 -1 -1 -1 -1 -1 -1 -1 -1 -1 -1 -1 -1 -1 -1 -1 -1 -1 -1 -1 -1
$$ -1 -1 -1 -1 -1 -1 -1 -1 -1 -1 -1 -1 -1 -1 -1 -1 -1 -1 -1 -1 -1 -1 -1 -1
$$ -1 -1 -1 -1 -1 -1 -1 -1 -1 -1 -1 -1 -1 -1 -1 -1 -1 -1 -1 -1 -1 -1 -1 -1
$$ -1 -1 -1 -1 -1 -1 -1 -1 -1 -1 -1 -1 -1 -1 -1 -1
$$ ##$RG_tabA= (0..255)
$$ 0.25 0.28 0.32 0.35 0.4 0.44 0.5 0.56 0.64 0.7 0.8 0.89 1 1.12 1.28 1.4
$$ 1.6 1.78 2 2.25 2.56 2.8 3.2 3.56 4 4.5 5 5.6 6.35 7.12 8 9 10 11.3 12.7
$$ 14.2 16 18 20.2 22.6 25.4 28.5 32 36 40.3 45.2 50.8 57 64 71.8 80.6 90.5
$$ 101 114 128 144 161 181 203 -1 -1 -1 -1 -1 -1 -1 -1 -1 -1 -1 -1 -1 -1 -1
$$ -1 -1 -1 -1 -1 -1 -1 -1 -1 -1 -1 -1 -1 -1 -1 -1 -1 -1 -1 -1 -1 -1 -1 -1
$$ -1 -1 -1 -1 -1 -1 -1 -1 -1 -1 -1 -1 -1 -1 -1 -1 -1 -1 -1 -1 -1 -1 -1 -1
$$ -1 -1 -1 -1 -1 -1 -1 -1 -1 -1 -1 -1 -1 -1 -1 -1 -1 -1 -1 -1 -1 -1 -1 -1
$$ -1 -1 -1 -1 -1 -1 -1 -1 -1 -1 -1 -1 -1 -1 -1 -1 -1 -1 -1 -1 -1 -1 -1 -1
$$ -1 -1 -1 -1 -1 -1 -1 -1 -1 -1 -1 -1 -1 -1 -1 -1 -1 -1 -1 -1 -1 -1 -1 -1
$$ -1 -1 -1 -1 -1 -1 -1 -1 -1 -1 -1 -1 -1 -1 -1 -1 -1 -1 -1 -1 -1 -1 -1 -1
$$ -1 -1 -1 -1 -1 -1 -1 -1 -1 -1 -1 -1 -1 -1 -1 -1 -1 -1 -1 -1 -1 -1 -1 -1
$$ -1 -1 -1 -1 -1 -1 -1 -1 -1 -1 -1 -1 -1 -1
$$ ##$ROUT14= (0..7)
$$ 0 0 0 0 0 0 0 0
$$ ##$ROUTER= 3
$$ ##$RX22TY= <no>
$$ ##$RXFMAX= (0..7)
$$ 647.5 -1 -1 -1 -1 -1 -1 -1
$$ ##$RXFMIN= (0..7)
$$ 5 -1 -1 -1 -1 -1 -1 -1
$$ ##$RXINTLV= (0..7)
$$ 1 0 0 0 0 0 0 0
$$ ##$RXMSTY= <no>
$$ ##$SCMTY= <no>
$$ ##$SGUC1= (0..15)
$$ 17 18 0 0 0 0 0 0 0 0 0 0 0 0 0 0
$$ ##$SGUC2= (0..15)
$$ 33 256 0 0 0 0 0 0 0 0 0 0 0 0 0 0
$$ ##$SLCBCONF= <SHNV>
$$ ##$SPECTR= 10
$$ ##$SY2FLAG= 0
$$ ##$SYNCTRIG= 11
$$ ##$SamChgEth= (0..3)
$$ <149.236.99.59> <no> <no> <no>
$$ ##$Sgu1PowerLevels= (0..7)
$$ 90 74 58 42 26 10 0 0
$$ ##$Sgu2PowerLevels= (0..7)
$$ 90 74 58 42 26 10 0 0
$$ ##$Sgu3PowerLevels= (0..7)
$$ 0 0 0 0 0 0 0 0
$$ ##$Sgu4PowerLevels= (0..7)
$$ 0 0 0 0 0 0 0 0
$$ ##$Sgu5PowerLevels= (0..7)
$$ 0 0 0 0 0 0 0 0
$$ ##$Sgu6PowerLevels= (0..7)
$$ 0 0 0 0 0 0 0 0
$$ ##$Sgu7PowerLevels= (0..7)
$$ 0 0 0 0 0 0 0 0
$$ ##$Sgu8PowerLevels= (0..7)
$$ 0 0 0 0 0 0 0 0
$$ ##$SguType= 3
$$ ##$ShimPowMaxUA= (0..63)
$$ 130000 130000 130000 130000 130000 130000 130000 130000 130000 130000 130000
$$ 130000 130000 130000 130000 130000 130000 130000 130000 130000 0 0 0 0
$$ 0 0 0 0 0 0 0 0 0 0 0 0 0 0 0 0 0 0 0 0 0 0 0 0 0 0 0 0 0 0 0 0 0 0 0 0
$$ 0 0 0 0
$$ ##$ShimPowMaxUC= (0..63)
$$ 130000 130000 130000 130000 130000 130000 130000 130000 130000 130000 130000
$$ 130000 130000 130000 130000 130000 130000 130000 130000 130000 0 0 0 0
$$ 0 0 0 0 0 0 0 0 0 0 0 0 0 0 0 0 0 0 0 0 0 0 0 0 0 0 0 0 0 0 0 0 0 0 0 0
$$ 0 0 0 0
$$ ##$ShimPowMaxUG= (0..63)
$$ 524287 524287 524287 524287 524287 524287 524287 524287 524287 524287 524287
$$ 524287 524287 524287 524287 524287 524287 524287 524287 524287 0 0 0 0
$$ 0 0 0 0 0 0 0 0 0 0 0 0 0 0 0 0 0 0 0 0 0 0 0 0 0 0 0 0 0 0 0 0 0 0 0 0
$$ 0 0 0 0
$$ ##$ShimPowRcbType= 3
$$ ##$ShimPowRes= (0..63)
$$ 1e-020 1e-020 1e-020 1e-020 1e-020 1e-020 1e-020 1e-020 1e-020 1e-020 1e-020
$$ 1e-020 1e-020 1e-020 1e-020 1e-020 1e-020 1e-020 1e-020 1e-020 0 0 0 0
$$ 0 0 0 0 0 0 0 0 0 0 0 0 0 0 0 0 0 0 0 0 0 0 0 0 0 0 0 0 0 0 0 0 0 0 0 0
$$ 0 0 0 0
$$ ##$ShimPowRng0= (0..63)
$$ 1 1 1 1 1 1 1 1 1 1 1 1 1 1 1 1 1 1 1 1 0 0 0 0 0 0 0 0 0 0 0 0 0 0 0 0
$$ 0 0 0 0 0 0 0 0 0 0 0 0 0 0 0 0 0 0 0 0 0 0 0 0 0 0 0 0
$$ ##$ShimPowRng1= (0..63)
$$ 1 1 1 1 1 1 1 1 1 1 1 1 1 1 1 1 1 1 1 1 0 0 0 0 0 0 0 0 0 0 0 0 0 0 0 0
$$ 0 0 0 0 0 0 0 0 0 0 0 0 0 0 0 0 0 0 0 0 0 0 0 0 0 0 0 0
$$ ##$ShimPowRng2= (0..63)
$$ 1 1 1 1 1 1 1 1 1 1 1 1 1 1 1 1 1 1 1 1 0 0 0 0 0 0 0 0 0 0 0 0 0 0 0 0
$$ 0 0 0 0 0 0 0 0 0 0 0 0 0 0 0 0 0 0 0 0 0 0 0 0 0 0 0 0
$$ ##$ShimPowRng3= (0..63)
$$ 1 1 1 1 1 1 1 1 1 1 1 1 1 1 1 1 1 1 1 1 0 0 0 0 0 0 0 0 0 0 0 0 0 0 0 0
$$ 0 0 0 0 0 0 0 0 0 0 0 0 0 0 0 0 0 0 0 0 0 0 0 0 0 0 0 0
$$ ##$ShimSysFunc= (0..63)
$$ 1 2 3 4 5 7 9 11 15 16 8 10 12 14 6 17 13 18 19 20 0 0 0 0 0 0 0 0 0 0
$$ 0 0 0 0 0 0 0 0 0 0 0 0 0 0 0 0 0 0 0 0 0 0 0 0 0 0 0 0 0 0 0 0 0 0
$$ ##$ShimSysMatrix= 0
$$ ##$ShimSysType= 1
$$ ##$TFXNUM= 0
$$ ##$TRIPLO2= 0
$$ ##$VTU= 2
$$ ##$VTUETH= <149.236.99.20>
$$ ##$VTUTY= <no>
$$ ##$WBREFAM= (0..15)
$$ 24.3 49.5 100 100 100 100 100 100 100 100 100 100 100 100 100 100
$$ ##$WBREFLM= (0..15)
$$ 0 0 0 0 0 0 0 0 0 0 0 0 0 0 0 0
$$ ##$WBREFPH= (0..15)
$$ 79.99 -67.37 0 0 0 0 0 0 0 0 0 0 0 0 0 0
$$ ##$WBSGU= (0..15)
$$ 0 0 0 0 0 0 0 0 0 0 0 0 0 0 0 0
$$ ##$XFAC= 2
$$ ##END=
$$ 
##$DECIM=	3328
##$DSPFVS=	21
##NTUPLES=	NMRSPECTRUM
##VARNAME=	FREQUENCY,	SPECTRUM/REAL,	SPECTRUM/IMAG,	PAGE NUMBER
##SYMBOL=	X,	R,	I,	N
##VARTYPE=	INDEPENDENT,	DEPENDENT,	DEPENDENT,	PAGE
##VARFORM=	AFFN,	ASDF,	ASDF,	AFFN
##VARDIM=	65536,	65536,	65536,	2
##UNITS=	HZ,	ARBITRARY UNITS,	ARBITRARY UNITS,
##FIRST=	4858.2071533203125,	-1.4445369243621826172,	5.03995513916015625,	1
##LAST=	-1151.4080810546875,	-1.4297596216201782227,	4.9781136512756347656,	2
##MIN=	-1151.4080810546875,	-3.3008241653442382812,	-5502.72900390625,	1
##MAX=	4858.2071533203125,	11276.361328125,	5902.55078125,	1
##FACTOR=	-0.091700850452048524031,	0.14095451660156249618,	0.073781884765624999867,	1
##PAGE=	N=1
##DATATABLE=	(X++(R..R)), XYDATA
-52978a0%j%%JJ%jjjj%J%%%jj%JJJKK%%j%%%JJ%jjKJkkjJJJ%kjJK%k%J%JJJ%Jjj%%%%j%jJ
-52910gKJjkjkkK%JjjjjJ%JJjJJKJj%J%%%J%%lj%J%J%%jjk%JJjjjJ%jJJJjjj%%KKKJJjk%J
-52841f%%J%%kk%%KJkj%J%%JJ%j%%J%JJ%j%%J%%jJJ%kk%JJJJjjkk%J%JJ%k%JkjjjJKKJJ%%
-52772eJJJ%jjkkjJJJ%%%jJ%%j%%%kjJLJjkk%%JJJJJJ%%kkj%%%%jJJJJJK%%%%jj%%%j%jJJ
-52703e%%JJjj%%Jj%%K%JJJ%jkkkjJKJJ%lkjJJ%J%%%j%%J%j%jj%%jj%J%j%KKJ%%jJKK%k%%
-52634dKJJKjjkl%%JJ%kjj%%JJJ%%%%jjJJ%J%%%jJKJ%%kj%Kjj%jJKJJJkj%jk%%%%jj%jkJJ
-52565g%JKMJ%jjJ%%%k%%kj%J%j%JJ%JJJ%%JK%kj%%j%J%j%%%%jjj%J%j%JJK%%%%%JJjjjjj
-52496cJJJJ%%jJ%%J%jj%KKj%jKK%jkk%%j%%%%%%%%j%%jjJ%kjKLKJjkjkj%%JJJjKJJk%%J%
-52427Aj%%%JJj%j%%k%j%%JKLJkk%j%%j%Kkkj%JK%J%k%JJJ%jl%KJj%%K%%JJjj%%J%jlj%jJ
-52358d%J%jljJKKKJ%j%JJKJj%Kjkjjl%KJ%%ll%KK%%JJJJJJ%kj%JK%jJ%jkjJK%jkjJK%KKj
-52289EljJJ%jjj%%%jjljJLJjkjMKLjkjjk%KKKJ%%k%J%JkjKK%lk%LL%%jlk%KJjkjj%%%%%K
-52220@KJKJ%j%jjlkj%%j%KJKKKJ%llJL%j%J%kk%%KLLJkjjJjjk%JJ%%%jk%%Jjjjk%%%JKJ%
-52151A%jj%JKj%%%%KL%JJKkllk%KJjjj%KKJklJJLLKjjjjkjjKJ%jj%Jjjj%%j%jj%%%JJLK%
-52082EJJjkjJLJjmkjj%JLLJklkjjJ%%J%jJK%jJK%%%%JLKJ%%j%KJJkllk%J%jkjj%%%%%J%%
-52013Aj%jJJJJJJJjjkj%jkJJJ%J%%%J%%%JjJJ%J%J%%J%jjJ%%kkl%%%%%%JJ%%k%KKjj%JJ%
-51944DjkjjJLL%%JKJjkjJjjk%JKLKjmnjJJJJJ%JJJkj%JKJkkklj%JJLJJJ%J%%%kjj%j%MKj
-51875Hln%%JLKLJllj%%jjj%%LKjj%JLKj%JKjjJJ%kkj%jkj%j%JJjjj%%JJ%JJJ%Kjk%%%j%%
-51806C%%%JKJ%%%L%j%JJ%kljjJKJkl%JJJ%%%%%j%%KL%kj%jkk%%jj%JKKJ%klkk%LMMKj%%j
-51737H%%jjjlkKLKJ%J%kjlkJLKKJj%jj%jk%jk%J%%LLKK%%j%%lj%jkjJK%jjJ%%kj%K%%J%J
-51668F%%jkKLJJkljJj%j%JK%kk%%%%KLj%jkJKj%JJ%jk%Jjj%JJJjj%Jjjk%%%JJKJlkJLK%%
-51599G%%Jj%JJjll%KjjJJJ%jJJ%J%kj%%jJK%jjjl%%%%KKKJJ%kkJJJJK%lk%Jjj%%KKJ%%jj
-51530Gj%jj%%jJJJKjj%KK%%j%jj%kk%%KJj%K%j%KLJkkj%jk%%%JK%%j%KK%j%J%kJKjkmlJJ
-51461CJ%j%J%%Jjj%%JLKj%Jjj%%%kkJJjj%%%JJJjkjjJKJ%%kl%LKjkk%KKKKJ%jj%%J%Jjjj
-51392FKJ%jjJJJLjkj%LJkkjJK%%jlj%%%%%jJJ%%%KJJ%klljjj%Jjjj%jJJLMKJJJ%%j%%jlk
-51323DjjJ%J%%KK%jjj%%JJJ%JjklkJ%JK%KJkjJKJ%%lk%KKJjlk%Jj%JJJJjj%jJJJjjJj%J%
-51254FJjkj%jj%%J%%j%%jJ%KJ%%j%LMKjlk%JJ%%%kjjj%j%JJ%jjJJjjJJJ%jJLJ%kl%J%jJK
-51185Gj%jKJjkjJJjk%jjk%ML%%%%JJ%%jklkJJ%kJ%j%JLLKJ%%%%%%klljLJJJL%%jkljJKLK
-51116A1K%kml%j%%%%JLLJj%%jjJ%KJjkjkjJLK%kljKJ%jk%KLL%jkkjjjj%%j%KKJJK%JJkkj
-51048HJjj%KJkmjJKjk%KJK%%jk%LJjj%jk%%LLLJ%%%jkjj%JJ%jkJ%jkjJJ%%J%%K%jk%K%k%
-50979GjjJ%%%J%JJkk%JJ%jJK%%Jj%K%j%%jklk%JJJ%jjk%JKLK%%%jj%%%JJ%jnljJ%JKKLLL
-50910A4%llmj%j%%jjJMLKJ%jKjkkj%%K%%jljJjjJK%%jk%KJ%JJJJ%%jj%jkk%KJ%jJJ%%jjJ
-50842EKLK%kkjJj%%JKJjmkjKKJ%%%JJ%kkjJJjJ%%JjJLJjjj%JJjjkkj%jJJJKJ%kkjJJJ%%k
-50773EkJ%J%JjljJKKJJ%jk%KKJ%jj%j%J%Jjjk%%%%%JJL%knlJJJJLKj%kk%LL%kllkKKjj%j
-50704A%KKJKKjkKJj%%k%KKJJJ%%%J%%%jjjj%%%kj%%%%%j%Jjj%K%J%J%%jJJ%jjkjJL%ll%K
-50635FJJKjkkj%JLJ%kljj%JJJJ%JKJ%kkjk%%jjJJKKKkllj%JJKLJJJ%%%JK%%Kjjk%jk%J%L
-50566A2K%kkkj%kjjj%JLJjjJJKknk%JLKKKJkk%JKJkkjjKj%%J%%LK%jjkj%%%%%JJ%%JJjjj
-50498HkJJ%%%%JKKjjJjl%JJ%%%%lkjJLK%jjJ%%%J%%%%%jjj%JJJJKJkjjjkj%%J%JKJ%%%J%
-50429A2%jlkj%ML%kkjj%%jlk%LKJK%lkLLJ%jjkj%%jj%JLKJJJkj%KJklk%LMJ%J%%%jk%JJK
-50361A5%kkkjjJK%kk%%JJ%jkk%JkjjJ%KKJ%J%jJJL%jj%JJ%JjJ%jjlj%JLJjjjJJJ%jjj%%%
-50293Hjj%jjj%KK%j%jkJ%jJKJJ%j%%jj%JKJkjj%KJJKK%%jlmkLM%kjJKJ%J%%j%JJ%%jkmkK
-50224FMjj%Jkkj%jjKLMLJ%%jkk%%%LKKJklj%%jjkjJKJK%jkkl%JKJ%j%KKjklkJKJj%j%%%K
-50155HJJJkkjj%JKKjjKKJJjjj%%j%jlkKJk%LLj%JJJJJkjjJjj%jkk%KKjJJK%%kj%K%jjk%J
-50086HJKJ%%JKkmlJ%%jjjJJKJ%%JJ%kj%%%%%%JKKjkkkj%JKJJ%kk%j%%KJJjkkj%%JjjJJKJ
-50017G%%%%k%%j%JK%%%%%jKJjjkJJ%%j%KKKjlk%JLJjk%JjkkkkJKLLLJjjjj%KK%kjJJjkjk
-49948Fjj%KJjjJJJJ%jk%%%j%jJK%jj%JJKKjj%JJ%%jkj%JLJjJ%klkJ%%LLK%%%lllkKKJkj%
-49879Ej%KK%kjkjJLJ%%jj%JJjjjKJ%%JJK%kj%jkmjKJjj%JJK%J%JJJJJJjk%jljJJKJj%K%K
-49810A2J%%%jjkjJKJJjk%J%%Jjjj%JJKJjkj%%%%%j%KK%jj%JJ%%JjjjkkjJ%%j%j%JJJKL%k
-49742A1J%JJ%J%j%%LJj%%kjKJ%%k%%kjkljJK%jkjJJKMJj%jjjll%%%JJJ%%jjKJ%%%j%jkJL
-49674HKJ%JJ%jjkkjKJ%%%%%KLK%kmkJJj%J%%ljK%j%jJJJK%%JjlmjJKK%kj%KJjjj%JKJJJJ
-49605A2jjjmkj%KLJ%J%%jJJJJ%J%jjkJLJ%jj%lj%JJkJKJj%Jk%%%%%J%J%jkjJKJJJJ%jJ%l
-49537A2l%%%jkj%j%Kjj%JKJJ%%JJJ%%J%kj%J%%%kjJ%%%%J%jjk%Jkk%%JMLKJKK%kkk%j%%k
-49469Ikj%%%JKjjj%JKJj%%%%KK%ml%JJ%%JKJJJjjj%%J%%kkjkJLK%kJKjk%%kKK%jjJJJJk%
-49400A1JJJKJkklk%J%%KKjk%%J%jjjj%KJlkJ%jjKKLKjjJJJK%kj%%%%L%%JJjk%jkkjkkkjK
-49332DKJK%kjJJ%%J%kj%JJJJJ%%jjjj%LKjkJJJJJJjkjj%%K%jkjKMKj%kkKKJ%%jlllJKKJ%
-49263A2jjjj%JJJJj%JJjjJjj%j%%jJKJ%jj%jkkkjjKjJKK%k%JLJkkJJK%llkkJLMKjj%%%kj
-49195EJ%%LL%jjjkjk%J%%JKKJ%JJjjjj%JjjJJ%j%JJj%%%jKKLKJmj%jkljJ%jJJ%j%Jjjjjj
-49126Dj%KK%kkJJJKL%%%jjJj%%JJKJjll%KLK%kk%JKjkj%KLkmljj%%J%JJJ%j%KKJjj%J%k%
-49057HJK%jjjj%KJJKJJ%kjjj%kjJKJJK%JJ%%kjjj%jjjK%jjJ%jjjkjJKKKKJJjJK%kmkk%KK
-48988A0J%%j%%%Jj%JJllk%%%JJ%JJ%%jjjjj%JKJLLJjj%%%%JK%kkj%%JJ%j%J%JKklj%%%KJ
-48920A2%%kJK%jj%JJ%lk%KK%jKK%kmjj%j%jkJLKjJJ%jkjj%Jj%K%JJ%kj%%jJ%%%%KKLKjjk
-48852A1k%JJ%%JJJjk%JJ%jlkJKJj%jjlj%%jJjkjJLK%jkj%LKJJKL%jjjkkJjklJJKJjj%JJK
-48784I%klj%jKJJ%JJKKJJ%klkjjjJKK%%j%KLJJJJjklj%kkjj%JJJ%%jJ%%KjjjKLLJjjkJJJ
-48715A4jjlkJJJ%kk%KK%j%JKJJJJ%jkjkKJJKK%%%%kjjjjJjk%JJjkk%JK%kj%JJkljKKJ%jJ
-48647HJJJ%kkKKJK%%%%jk%JkjJKJ%%JKK%%jkkj%k%jkkj%JLLjkjj%J%%%k%LLJ%j%JKJjjjj
-48578A1%Jkj%%%jkJKJj%%j%%k%KJJ%J%%jkj%%K%%j%%JJj%j%%%%%%j%KLJKJ%jkjjJ%J%KJj
-48510A5jj%JKJ%kml%Jjjj%%%jJJKLJ%%kkkk%JKMKKJJkkjj%K%j%jmj%KMLJ%klkjj%jkjJJK
-48442H%%%J%%j%KJJJlljjlk%JJ%%JJKJ%LKj%%jkJJjlk%JJjj%%JJJjkKJ%JJ%jJJJ%jjj%KK
-48373A2%jlkj%J%JKJK%j%jkKK%j%KKjjj%%jkJ%JJkj%%%%J%jj%k%JJjj%%jKML%kmkjJJ%JJ
-48305I%kJjj%%K%kJLLLJ%%%jlljj%%k%JJJJjljJjkKLL%jjK%jk%%%KK%JJjjJJkkkj%%k%jk
-48236BkjJ%LLJJMJjk%JK%%Jjkj%%jjJjkj%%J%JKKKJ%kj%%%%jJkk%JJKKJ%%%Jjkkkj%LKKj
-48167A3kj%KJ%kljJJJ%JJJ%j%jjjJj%%KjjLK%j%JK%J%%jkljJjjk%KJjk%KKJ%k%jjKK%j%%
-48099A1jjjjjJ%%JjJJ%K%jjJLLJ%jkklljLMJ%j%JjjlkJKK%kkjj%JKKjjJJjkJJk%%JJJjjJ
-48031IKJJJ%%%%%kjK%%%JJjjkkj%%JJJL%k%%%%l%JJJJ%j%jjj%KKjjj%KJklJJJ%J%jk%%jj
-47962GjJJ%JJjjjJKJ%j%%KLKj%%kkkjj%jjJKKJkjj%%Jjk%JjjKMKJ%%Jjkj%Jkj%JJjklkKK
-47893G%j%%%JK%kjJjj%J%JKJjjkkk%%%KLK%JJjj%JJ%%jjJKjjKJjlm%JJ%%JJ%j%JKJJKKjk
-47824A4lk%J%jjj%kjJ%jJ%%KJJ%%kjKKjmkkj%LM%%%JKKJjj%%JJjj%j%kk%LNK%j%kl%K%%j
-47756A1kjJJjkkjkk%KML%%j%LL%jkj%Jjkl%JJjJKjk%LJ%jJ%JJjkj%jj%JJJJ%JJ%jjKKLL%
-47688B0lkllk%K%jjjJJJ%jkj%kjJK%JJJJ%jj%jkj%KJKJJ%J%jlkj%JJJJ%JK%jjk%%%KJkjj
-47620F%KKJK%kj%JJj%%KJJjk%JJ%l%JJ%jj%K%jkj%LJ%kjj%jjjkjj%JMMJj%j%%jjkjJJ%JJ
-47551I%jjJJKKJL%lmkkjJLjj%J%j%KKK%%jjkjjjjJJKKL%kjj%JJJjk%jjJKj%JJjkjKJJ%ml
-47482EjjJKJ%Jj%%%jKJ%%jj%K%%%jkkj%KKJJL%%J%j%JKjjJ%kkjjJJ%kkJK%ljJJJJ%JJJ%%
-47413A2kj%%Jjjjk%J%LKJJJ%%kj%jlj%kjJKJ%%kjKJ%%Jj%%jLLJjkJ%JJj%%%jkll%LJJjjJ
-47345GKK%JjjkkjJKLKjjj%%%j%jj%%KJkk%KjkkJML%JJjklkLLJKJjjjkjjjKK%J%%%kkj%KL
-47276A2%%J%%%%jkjj%KJJKK%%%kjJK%mkJJJJJK%jjjJjjjjjjJLJjjjj%Jjj%%JjjjJJjkjJJ
-47208GKJ%JJ%%J%%jj%jkj%JJ%J%jJJj%Jjl%LMK%jkjkKJ%jJjkkj%LL%klj%%j%jkjJKKJj%K
-47139IJjj%%jj%%JJ%JLK%kjjjk%J%%LLKJ%mlJKKknmj%%JJJ%JK%%%j%J%JJKJ%k%%%Jjj%JJ
-47070A3JJ%jjjj%%JK%kjJJ%jkkjJ%%%jj%%KK%jk%JJ%JKJllk%%J%JJJJjj%K%%%J%jJKJJJk
-47002A4kjk%KK%JJjjkkjj%LKJJ%k%JKkkj%%%KJ%%jjj%%k%jjJJKjj%JJLL%ll%KJ%KKKjjkk
-46934A3k%%%%%%%%J%%J%%%jj%%%kkjKK%jJK%%JKJKJJkkljj%jJJ%J%%kk%JKKKK%lnkJJMJ%
-46866A5%%%kjj%%%J%Jkk%JKL%jk%%%j%j%KKJJ%jj%%kkJJ%%j%KKJjjljJ%%jklj%KJ%jkJ%j
-46798DJKJKK%%j%j%%%%%JJ%j%JLK%Jjj%%J%%%jjkkk%JJ%jjJLJj%K%jlkk%LKjk%Jjjjj%J%
-46729Gkj%%%JK%Jk%%%JLJjkk%JKKkjJJJKJ%jj%JjjJJJ%Jj%Jjj%j%%%%JJ%%%%%%%jjjJJjj
-46660A1kk%J%JJ%%jjJKJK%J%j%%J%kkkJMM%jk%K%J%klkkJ%%lkl%JKJ%j%JKJJk%%J%J%KJK
-46592A5%%%%%%JJkmj%J%j%J%jkjKJjkJLK%J%%jj%%j%%%%JjjJJ%%%%jjjKKJjkjkjJKJKJjj
-46524A2%%jJJKjllk%J%jj%%KLKJjkj%Kjk%JJJKJ%%J%kjkkjJJ%JJ%Jkj%%J%%%%%%j%kjjj%
-46456DJJj%KKJJ%%%jj%%J%J%%LKjj%%%%%jj%%jJK%jj%%%jj%%JKJjjJ%lljKM%j%%%J%%KJ%
-46387A5J%kkjJK%j%%%jkkjKJJ%jkJJ%%%%%%%j%JJKLjkjjkk%%KJ%J%jj%j%%kJK%%%jj%%J%
-46319Hkj%K%%J%JJ%KJJJkljj%j%JJJJJJjj%KJJJjJjkjjKJ%kjjk%jJKKJ%jk%J%%KKJkjJ%%
-46250A4kj%JKKMJkkjJ%%jjj%%%k%Jjj%%JLLJkmmlJJLK%%%j%%%kk%Kjj%%Jjk%%KJ%LJjjk%
-46182IJJ%%jJKJkmkj%JKJK%%lmkjKLKJJJKK%jkkj%jk%J%j%K%j%j%jjKK%JJ%%j%%%JJ%%kk
-46113Gj%LMMK%%klllkJ%%LMLkkljJKJ%%jk%KJ%JJkj%jk%jJMK%jllljKKJJLL%%K%kjjj%j%
-46044A2%JJJJ%j%%J%JJjj%jj%J%kj%KK%%kk%KJlk%j%J%jjKJ%%%Jj%K%%j%%k%JLKKjmmkkj
-45976D%jJJJ%K%%jkjJJ%JKJJJ%%JJ%%JJkkjjjjjj%%KLL%kml%jJLKJJ%%jjJK%kjkkKJ%kkj
-45907Dj%JJKJJJ%LKkljjlljJJKLLJ%jkjKLLjj%j%%%jjjJL%%j%JJjlj%Jkj%J%%JKJ%KMK%%
-45838B1jlkkj%JjjJK%kj%J%J%%kkJLK%%J%%llj%%JJ%%%%JJJ%kljJK%kk%%JK%kk%JK%kkkj
-45770B%JLJ%%JJKJjkk%JKKK%%J%jj%J%j%%%KJ%%jk%kjKL%J%J%kkjj%%JjJJKJkmj%%JJj%j
-45701IkmkJKKjj%LJJj%%Jj%%KJJ%%jjj%KLMKjkk%JJ%kjJklkjj%%J%%JJJ%JJjjjjjjJKKjj
-45632IkjJJJkkjj%JKLJ%j%L%j%%%%%J%j%jj%%j%JKK%llkjJLJjkjj%%jjKLKL%klj%%KLKjj
-45563A1jJJK%lkkk%K%k%j%%%%l%%%KL%kJLLK%jkjj%%J%jJjkjj%%LJJ%jjJ%J%%%J%jkkjJJ
-45495FjJ%JJKJJ%jjJJJ%l%J%%kkJK%j%JkllkJJJJ%JLK%%KJ%jj%jj%JJ%lk%JLKjkjJJJJkj
-45426Ijj%J%Jk%K%J%%jjJ%%J%jk%JJjjJjj%%JKJ%%%Jjkj%J%J%j%JLKj%KJkj%%kJK%kk%%j
-45357Ijk%Jj%j%KJLKjjj%%%j%%KJj%KMJjlj%j%jjJJ%%%%%JK%j%j%%kj%jj%JKMJjjjjjJJ%
-45288A3%%jj%jJ%%%KKkj%Kjjjjj%kjJJ%kkjjJKJJjlJLNMK%ljJJj%j%kjjjkk%%JKK%jjJJ%
-45220A0lmjJLKKj%jjjKKJjjjj%jjJMLKjJJj%klljJJJK%kJLLLJjlkk%KK%%jkkj%%j%KKJKK
-45152A8J%jjjjk%%JJjjkj%Jkj%KJKJkkkj%%JJ%jmj%KLMJ%JKJkj%ljjj%j%JJJkjk%jljjJK
-45084BLLJJKJkj%JLjkkjJ%kl%KJJ%jJK%JLJjjkkjjJJLLjlkj%J%KLKKjlmjJKJkk%j%j%jKL
-45015A1K%%jj%K%J%%%j%%%LKkk%JjjJJ%j%%JlmkJJ%%K%jJJkjjjJKJJJ%%%%jjk%JLjjK%%%
-44947A2JjkkkJKJ%KJ%%JJjkjkljjj%KKLLJlk%KJJLJJJ%jk%kjjjKJJjjj%%jljJJJJJ%Jjkk
-44879H%JLKJjj%jjj%j%JKJ%JJjjj%%%kjjLKj%j%%k%%JJK%%%jjjlk%LML%%kj%KJ%ljjjj%J
-44810IJJj%jJLJ%k%JKJkj%%kkJ%JK%%KJjllk%j%KK%jJLJ%jl%J%%klj%%%%%KKJJjKKKJJjl
-44741A4j%%lk%kjJ%KJ%jjJKLKjlljKL%k%KJ%J%j%JjkJ%ljJJjJK%j%j%JK%kkljJJ%%%%%KL
-44673A2JJkjJ%%%J%%jjllKMJ%JJjjjJJjk%K%j%jj%jjjJLJJ%%k%%kjJKMJ%jjj%%jJklkk%K
-44605EJJJj%J%j%%%%%JJJ%%jjk%J%lj%JLKJJJjllj%KKJKjkJKJJ%%%%kklk%jKKJjjjJ%j%j
-44536DJKJJ%JJJKjkj%j%%%kjJ%%%%Jjkjj%JKJJMKJ%kljjj%KJ%%KKJJjkjkjJKKk%%%j%%KK
-44467A5J%J%%j%jkl%KJ%j%%J%%jjjjJJJ%jj%jj%j%JJKKJkjjjj%JJJJJjjJ%JJJ%kjjjjJj%
-44399I%jjKKJjj%JJJ%jkjKKKjljJLJk%JJKJ%%jjk%%j%K%kjlj%%%%JKJj%LKJ%j%%%%jjkj%
-44330A1JjkjKJJjJJj%J%kj%jLJ%jlkj%jJMK%KKkkJJ%%%kmkKK%%%j%jj%KKK%kkjj%jJ%KKK
-44262A3LJJ%klk%JJ%k%J%%JK%jkkjjJ%%%KJ%J%J%%%%k%J%jJKJklj%%JKkjJK%kllJLLL%k%
-44194A3%jJKjjjjJJK%%jjjJJjjKLLjkj%kj%%JKkjjjjjjKK%JJJJ%jkk%J%jJJ%%%%j%KK%%%
-44126A6jjkjJKJjj%kjJK%%%%jJKJJj%jjkJ%K%jk%%JK%J%%J%klkljKKJ%%J%KjkmlJLKKK%j
-44058A3lkkkj%J%JK%%JKJJjJ%jklk%JLMMLJkl%J%K%kkkJ%Jkkj%%J%Kjkjjj%J%JJ%jj%J%J
-43990IK%JjjJLL%kj%%%%JJJ%%%jkj%Jjkj%%%J%j%%KJK%jjlmjJJJkjJKMJkjJjk%%jKLJJ%k
-43921A2kkkKKj%%KMJkkk%%j%%jjJJK%%%%jj%KK%j%jjjlkJKLKjKMJjjk%JJ%Jjkk%%JKJ%jJ
-43853A6%%%%j%Jjnk%JLLJ%kj%kj%%J%%KL%%%%kkj%J%%%%jjjJJkl%KKKL%kkjjjk%JJJJjkj
-43785FJKJjJjJKLK%j%jjk%KJJJJj%%%k%j%%J%ljKKj%%jkl%%J%%KJ%%%%%JKKjjk%k%Kjjj%
-43716A0J%j%j%%%%JK%jJJ%%%%%j%jj%%%%JJkj%J%%JjjjJJjjjJJ%JKLJ%klk%JKJjjkk%JK%
-43648A0%KKK%kkJJ%j%j%%JK%ljklj%KMKjjlkk%LLJkkKJjj%J%KLJ%jjjj%J%jLKJ%kk%%jjJ
-43580A2kkJ%%JJjkJLjkJL%jLMLklljJjjkkJLKK%JjJjkkjkj%jJKLK%%k%J%%kl%J%LLJJK%k
-43512A8kJJJj%jkjJJ%jkj%%%jjj%KJ%jkkkkjj%JLKJjJK%%KJjj%JLJjjj%j%JK%KJKjjk%jk
-43444A3%%jkl%KJJ%jjJK%kjJ%j%JJj%K%%kjKjkkjJLNKJkklk%JKKJ%%%jkjjj%JJJJJ%JJ%k
-43376A3jJJKJkllml%LKJJJJkl%KJjjj%JLNLKk%j%kkjjj%%%j%JJKK%j%JjkkkjjLKJJLKjkl
-43308A2%JjllJLKjk%JJ%%JKLL%kkjJjJLKJkklmkj%JKJJLKjkjk%KJjkkjk%LKKKK%llj%%kj
-43240Hk%KKKJKjkj%KJ%klk%KKJKKJ%jlkk%JJJ%jlk%MMM%jlj%%%%kj%LJkk%J%%%%%JKLJkk
-43171A4jJ%KK%jjkjjj%%%%%jkJJJ%%kk%KJ%JJJj%%j%K%jml%KKjk%JJJJK%%kkJKJ%J%jkj%
-43103I%J%J%KJ%kjjjjjj%%J%JKK%J%%%%j%KK%jKJ%kkkk%%JKKjkjk%%%KJKJjk%jjJKJjj%j
-43034A1J%kj%j%%%Jjj%%j%KKjlkJLLKLJkmmlkJMK%j%%%%%JMMK%jjkj%%Kjmk%KLJkk%kk%J
-42966H%k%KK%J%jjjJJjj%JJ%J%jjJJJ%%%%%j%JKJ%jK%J%%%jkkjKjkk%KJJJJ%k%J%%%J%%K
-42897A6JlmljJJJ%jJ%%JKKJjjk%%%LLJ%j%%J%%jmlKKJkmk%Jjj%%%LLJj%j%%j%J%j%jjJK%
-42829A1jjkkKL%k%JjKJ%%%JKJ%kkkl%%JMKJ%jkkjLKJJkjjjjJK%kjjJj%JLJjkljjjKJJ%%J
-42761I%k%LKjjJJ%%%%%j%K%jk%%jJLJj%%kk%K%%jJ%J%j%%%j%JJJ%jkjJ%%J%jj%J%KJjlk%
-42692GJ%JKK%kkJJKKJ%klk%LLL%j%%%%jJ%%jJJ%%jkml%KL%j%J%kkk%JKMKJ%%jjjjljJLJ%
-42623A4J%J%LKjjljjJ%%KJJjjkjkl%%%%%%Jj%J%jjj%%kmJLLJJ%jjjj%KJJJJjJLKK%j%Jjl
-42555A5llkj%%kjjKLKJjjkj%J%%%%J%KJ%%J%%JK%%jjk%Jjjjl%KK%JKjjlk%JjKLKK%jjjjK
-42487A2Jjjj%j%J%j%jjkjjJKLK%Jjj%JJJ%kJJJjk%JJLJ%klj%LKJ%J%%j%Jj%%jkkjj%k%JK
-42419A1JJKJklkj%%J%%%%jj%KK%jj%KKjjJKjjjjJJK%%%JJ%Kj%JJ%kkkl%Jkj%J%LLJJ%%J%
-42351A8jllkj%%KLK%jj%LKKjl%%J%kkjjklljJLJ%JjkJ%KKJjlj%%kjKLJJjjjJJ%%jk%J%J%
-42283H%JJJKKjjJKJkllk%K%lJK%jkjjJL%JJKKjJJJJ%kkmmlJJLKjkkJ%%KJj%jJJ%%jJJJJJ
-42214A2%%KJkjjjjKK%jll%%JKJKj%jJjj%JKJJJ%JJ%jjjjjJ%JJJk%J%lll%KK%jKKjJKJJ%%
-42146A7%jmmkJJ%J%JjJJJ%jk%j%JLJ%JJK%jjjjjjljj%J%jJJJJJ%kj%%%KjljJKKKKjjJJKJ
-42078A7kjj%LJklj%K%JK%%%J%JkkkJJ%jj%KLK%lmmkk%KKJjjJ%J%%JjjJKJJ%%JJJ%j%Jkkj
-42010A1jj%%%JJK%j%%jklkJKJKKjkl%JJJKMLJkkjjJjkjjJK%J%%kjJjJK%kk%KJJJK%%jk%J
-41942A4J%jjj%JJKKJjk%%j%K%jjJJ%kllj%JKJJJJj%JJ%jjj%%jJ%jjlj%%JjJJLLKkjjjJJ%
-41874A4klj%JJ%kJjJK%%jj%J%%J%%k%%jjKJjjj%%j%KMKKJ%j%jkjjj%%jkk%KKKK%jjj%%j%
-41806IKKjjjkkJJ%JLLMKlll%%%JJ%%j%%K%%Jjj%%jljLM%kjjk%KJJ%JLJkjjjJJjjkkkJJKK
-41737A4Ljmkl%LMK%llk%JJJJ%ljJKJjkJJ%jJJKK%%%jk%J%kkKKJKL%jkjjj%jkjLLjlkJjjJ
-41669A0KKkjjjKJjjj%KLKjkjjjJK%jjJJ%kj%JJJJ%%%jljJJJjj%%%JKjmk%KMLJj%J%jkljJ
-41601A0J%jkJJj%J%%JLK%jkk%j%JJ%j%JKKLJkll%%%%%kjjJJK%Jjlj%j%J%J%KK%J%jj%%%k
-41533A0k%%%%KLL%j%%K%%J%%J%klkjjlmk%NNKJ%%%kj%JJJJ%ljj%JJJ%jkkjKK%j%%jk%Jj%
-41465GJKJLLK%lmj%KL%kkJ%k%j%KKJjjlkk%KKMJ%%%k%kkjj%J%%%%%JKJ%%jjlk%LJK%j%KJ
-41396A3k%%jljJLJ%%KLjjjjJKjlkj%JLKJJ%jjjk%%j%LLJjjJKKJ%ll%%kjkkj%KK%jJjjJLJ
-41328A4jJjkjJ%jJ%j%%%j%KjJJ%j%jj%JJjjk%JJ%LLLjll%%JJ%l%%kk%JJJK%%%%jjjjjJKJ
-41260A0KKL%kklkk%KKJ%kjJJKJ%Jkj%jj%kljJLL%kkJJKKJ%kj%JL%kjj%%jjkkj%J%j%JMKJ
-41192A1%JJ%jjj%%jJ%JK%lkjJ%kKLKJ%jkjkjJMLKKjjjml%ML%%j%jllljJLKj%KJ%Jj%Jjjj
-41124A0KKJ%JjkkJKKLJ%kklkJKK%%JjkkjJ%%KJ%%%%J%k%%JJK%%kljj%%%JJJJjj%j%JJ%jj
-41056A2ljjJLMJ%Jjjk%JJjk%J%jj%%%JK%%kkKML%%jkjjlk%LK%%JJjkj%jjjkjjKK%%j%jJM
-40988A2JJj%%J%J%kjJ%%j%j%Kjllk%KKJJKJjk%JKJ%%%%llJL%kjjJ%JjjjjkjJjj%JKKJKL%
-40920A3kkjkkJJJKJ%j%jJKJJ%%%jjjjjjJL%%%JJ%jl%JJ%kjjjj%kkj%KKLLLJ%jkkjjlkjLN
-40852ILJ%%JjkljJ%j%KKK%%%%kkjj%%%jj%JKJ%LJ%%%%kkj%J%Jjjj%jJ%JJjkj%%JjJLL%%k
-40783A0kKL%%jjjJ%%%jkjJ%JLK%%jjj%j%K%jJ%k%J%%jj%J%jjkjJKKJ%JJJKK%%jmm%LJj%j
-40715A1%J%%Jjl%KjJJ%j%jJJ%jkjj%KLJ%kjkj%%KLJj%KJjkjjJJJKJlmjKLKJkl%KjJJJJjj
-40647A4j%j%%jlljJLKjkJKKJjkjKjlk%%J%J%JJ%%J%JJLKjkkjJKKJjjj%JJjkkj%jJ%%LK%j
-40579A4j%KKJjKKkmmk%%%%KJJ%j%KjjjJJKJJJ%kj%J%kmk%JKKJjjk%JJ%jjjj%KLL%llj%KK
-40511A3KLJJ%kllk%J%klkJLJ%j%%%JJJ%kj%%jJ%kjJMKjk%%j%%j%JLLjjklkJ%JJ%JKL%J%k
-40443A3lk%LLJ%%ljJMMK%kjJJjjjk%Kj%JJKJ%kkj%jJJjjjj%jjJ%j%LJJ%%%jj%jjkk%jjJ%
-40375HJJ%k%LL%jjKKJJjkKKjj%Jjk%jJ%%kjJLJ%jj%%%jj%%jkj%JJ%J%jkJ%jj%LL%jjjjJ%
-40306A1Jj%k%kjLJjklj%KJ%%LLK%j%jjj%jkj%%J%JjjjJKKJ%%JJ%jjJ%%%%JlmjK%jJLK%jK
-40238A3LKJ%kmljJ%%LJJjkmkJKK%JJkj%KJJ%j%j%jj%JJKjjj%KJJ%jjJJ%%klj%LMJJJkk%j
-40170A4jjj%Jjjk%jjjKKK%%%j%kk%LLLJ%k%j%%KKJ%lkj%l%JJ%JjjjjkjKK%mj%JLKMK%jjj
-40102A3kjLKJjjj%j%K%%jJK%%jj%jj%jjJjkk%J%J%jjjjKLKK%J%%kl%KKJJj%%lj%%k%JKK%
-40034A3%j%KK%kk%%jj%%J%jkj%KKKKkj%%%%k%%jj%KLKJ%%kjj%%%JJKK%kkj%kj%JK%jJjk%
-39966A0JK%JKJkl%jjmk%%KL%lkj%KK%%JKKjjJKJjj%%KKK%%Jjj%%jjkkkjj%KKKKJ%kkkjjj
-39898G%JJJ%%%JjjjjjJKLKJjj%j%jlk%KLKjj%%JKK%%%J%JkjKK%kk%%jj%J%jjjjlkk%%JLK
-39829ILKKjkjJJ%jjjJJJ%j%jJJ%kl%%kjJJJKKK%jkj%JJklj%JKLK%j%%jkkJJ%%k%%%jJJj%
-39760IJJjk%%k%JMJ%%JJ%j%kkjj%KK%%%jj%J%J%%%%%%%%%KMK%kklj%%%%%j%KJ%j%J%jj%J
-39691A2JJjJ%lk%%%LMJkJJ%J%%kjj%kkkjk%LJkk%%KK%kjjj%KK%%LMJllkj%LLLJJJ%%jk%j
-39623A5j%%%%KJkjjJKKjlkkJJ%%kkkkjjJLLJ%j%LMJjllj%J%lJ%k%%JKJJJKJJjj%JJj%j%%
-39555A4kjJ%j%J%%KKJ%lj%kk%%kjKJjJJjj%KLJ%%JJ%kjj%JJJJ%Jjkl%KJJ%jjkjjkjkkJ%%
-39487CKJJMLL%kj%JK%%J%Jkmkkk%JJ%ljKKJKMKj%%jKKJ%jj%jml%%jk%JJKK%jjkk%jl%J%%
-39418EJJ%%jKL%%kljJKjljJKML%ljJ%JjJ%KJ%jjjlJJJJK%%K%%J%%%j%%%KKJlljKJj%%%jJ
-39349A6J%l%%j%JKJ%k%%%%J%%jjjJJjjJJ%%%J%kkj%JK%j%kkJKJJ%kkJK%%jJJJ%jjj%JJjj
-39281A2%JJLK%lkkljJ%%%JKJj%J%%jjJJJ%jk%%J%j%Jj%kj%LKKjj%JKJjJ%jj%jkjjjJ%%Jk
-39213IjKLJjjJ%%jlkk%KJJ%%J%j%jJLLJjj%JJJ%kk%KJ%jljJJK%jLJ%KJjmlkJKK%kkj%K%J
-39144A4%%%J%jJJ%jkj%%%jJKjlk%KKJ%JJ%mmjjjjJKMLL%jkjJjjjj%J%JJKJj%kjkkkk%J%%
-39076DjKKJJJKJj%%JJjkJKJjkkjJJJJj%%jJJK%jkjJK%%k%J%JK%jj%jKLLJjmlj%%%JJjk%j
-39007A1k%MLJ%J%jJ%jkj%%jJJKJ%jj%K%%%jjjkk%%%%%KJJJJ%%jl%KJ%%klj%LJjKJLKjkjJ
-38939A8KK%klk%%J%J%%%k%%jlkKLKJ%JjkmjJ%Kjj%kjKK%J%JJ%%JJJJkkkkj%LLJj%JK%k%%
-38871A7jmjkjj%%%Jj%K%%LKJ%%%k%JKjkjJK%J%j%J%k%KJkkjkjjjl%JKLKjjj%kjKLK%%%JJ
-38803A5%jjj%J%j%%%ljjJ%j%KLKJJjkjj%%JKJjjjklJLKkj%%%KJJj%JJjkkj%%JJjJjjjjj%
-38735F%jjjJLKJKJJ%%%l%%JKJ%ljJjkjj%JKL%kjJJJ%JklkjKLJl%K%kJKKj%kj%%JK%%J%kk
-38666A0JJJ%J%%kk%%%jJJjJK%%K%jJJJjk%%JjjJJJjmljKMLj%KJklk%%%j%%J%kjJJJ%JJKJ
-38598A6jjkk%JJ%J%%KjljJ%JJKJKJ%jkj%kj%%kjJLJj%KJjjj%j%jjjjj%%Jjk%JJJJjjjJJJ
-38530IKJ%lkjJJJKK%%%j%jj%jJKK%jlkJJJJJJj%%JJJJJJ%jkJJ%kklk%JJJKKJllk%JK%klj
-38461F%jkkLLKLJKJKK%kk%%%jJKj%k%JJjjjj%%JJkjjkJKJ%jkjKKJ%%Jj%%J%j%%j%l%JJLj
-38392A4kljljJKLKJKJ%%kj%jjKJjKJ%%kmjKLKJ%j%JKJjkj%jkk%%%jjlljJLKJJ%JjkjjJJj
-38324G%JKJKJ%JJJJjlll%%%%%JJKLJjjKMKjkljkj%KJ%jJKjk%jk%%%J%KJ%KJKJ%kkjj%%%k
-38255A3k%JKjk%K%jjJ%jk%KKJjj%JjjjjjjJLKJjkJjjKjj%JJK%kkjJ%KJKKJ%jj%jj%jj%JK
-38187A5%%%JMJjkklk%%JJJkj%jjJK%%%j%KKKjjljJLL%kjj%J%JKjlllkjKKK%kkj%KLKJJj%
-38119A4%klkJKjk%KJjkj%LJ%JKJJ%kk%%jJ%J%jk%JJ%%j%%JKLLJ%jkkj%%kjJJ%jkJKJKKJ%
-38051A9kkJKJ%kj%jjjklj%%KLLJ%jjjkkkj%LLL%%jmmjKLK%%%Kjj%%ljJKKK%jjlkjJKL%kj
-37983A0kljjJ%KKJj%%jJKJjj%J%j%KJJ%ljKJkjJLJkllJMLJklkk%%%JJ%k%KKJ%Jjkjk%KK%
-37915A0kjjjKLJjjk%jjJ%kJJ%jJ%%KJjk%%%JKL%jjJ%KJ%j%jj%%jKLJJJkj%jk%%j%jkj%JJ
-37847IJ%%JJjj%%JKKJJ%mkKL%kkj%JLM%jllll%KLKjkkJJ%k%KKJ%JJJ%jj%%JJ%kkjjjj%%%
-37778HJJJJj%j%%Jjlj%JJKK%%jj%j%KKKK%%lkj%JMLjkl%jJJj%%KK%%%jjkk%%J%J%jJ%%JJ
-37709A5jkjjJj%%KJjJJJ%kklkjJJLLJJJjkj%%%%KK%%J%jj%%jJ%%%%jj%%jk%KJ%%%kkjjKL
-37641A2J%j%jjk%JJ%jJ%%%%kjkj%%kjLKJ%%KKJjkjJKLKJ%kj%j%%%%j%J%KJ%jkklkkJKJJ%
-37573IJjjjjkl%KKJ%%KK%%JJkljj%JLLLK%jjj%%Jjkj%Jk%j%KJ%%klk%%KLJjJKL%jjjj%J%
-37504A3klJKLJ%%KJ%%jlmkJKJJ%J%JjjjJK%%j%JK%%%%%J%km%j%LK%%%jkJJ%%j%J%j%J%j%
-37436A4jkk%KJjjJKKKjkllJM%jkj%jj%JJ%JKLJJ%%%j%jjll%KJJJJKJJjkjkkKLKJ%j%Jkk%
-37368A4%jJLKjlmkJKJ%jjj%%%%%%%%%%jkJMK%%kk%LJkk%Jj%%%jJLK%k%KKJ%kkkJ%jk%J%%
-37300A1%j%j%%%%JK%%jj%J%Jjkkjj%%%Jj%%JKLKj%JJjk%j%%jj%jJJJ%%j%KK%%%J%%Jjkj%
-37232A1k%%JK%kjKJ%%kjJ%jJKKJj%%kj%JJKJJkjjj%JKJJJkkJKLJKjmmkk%JJJKKjj%%j%KK
-37164A8kk%%J%kmjJJ%jj%JLMK%llkjj%JKJ%jJK%kl%J%j%%JJJKJjjJJK%kjj%jJKjlkJjkJK
-37096A0LL%J%kj%jkl%KLKJ%%jkj%K%jj%%J%kj%K%%k%J%mk%JJJJK%jKK%j%jjKJJ%kkl%J%J
-37028A0JJJJKK%llkJ%jkkj%j%JJLJLLKjj%%jkklj%%jJ%%JKMLJ%j%J%KjklkJJj%KjJJjj%k
-36960A2ljJJKJJj%%kkJ%%%%%jKKJKJ%%J%JKKjklnl%LJ%JJ%jmk%%%KKJjjj%%%J%j%%JJ%KJ
-36892A5jj%jJjJLJjklll%JLK%ljJJ%%j%J%JJJ%%kjLK%jJjjjjjjLKJ%%JKJJ%jjjj%K%%Jjk
-36824A5kj%K%%KKKJ%%mmj%jKKKK%lmkjJJJKJKJJklkjJ%%%JJ%k%%j%%Jjk%KJ%jj%J%%%JJJ
-36756A4JkkJJjkkJLKKjjkkjjJJk%KJjjJjjJKJkj%%%j%%JJ%JJ%%%JJJ%jjjk%K%J%jjjJKJJ
-36688A5KjjkkjjJJjjj%J%JJj%J%%%jk%%kJKKJKKjkjJKjlkjjj%KJJJ%kk%J%j%JJKKKjlkj%
-36620HKJJ%JK%lk%kkj%k%KLKJJ%kj%J%JJJJKJjkjj%%jJJJ%%Jjj%Jj%JJKJjlk%jj%j%jjKJ
-36551A0LMKJ%jkjjkj%%%KK%j%jkjJKJ%%kj%%%JKJk%jjjjj%jk%KK%%kllKNL%lkJKJj%%%%k
-36483H%JJJJj%kj%%J%%Jj%Jjjjj%%LL%JJJ%jjjj%K%k%KKJ%%j%KKJjlkjLJ%jlk%KL%jjjj%
-36414A2jk%KJ%j%%kJLKJ%kjJJ%kk%%J%j%JJ%JjjJ%%%%k%LMJ%jkk%%J%jj%%%jj%%jJK%%JJ
-36346A5KJ%kj%mlJKJjkk%%J%%%%%jjj%JLLK%kJLK%%J%%KJkj%jKJjkj%kl%KJkkJJjLLJkll
-36278A1k%JJJKJ%kjjllJLJKKKJjkjj%J%%JjJJJjj%KJJJkkjJK%jjkJJj%jj%%%%%JjkjKJ%k
-36210A0k%jkJMLKK%jljj%K%%JK%jjjjjlll%MMJjkk%%%%JKLLJ%lk%%%jj%k%JJJJK%JJLjml
-36142A0JJ%kjJLLKJjj%%kkkk%%JjkjjJ%KLJ%JJJ%jjk%%%jj%%%%KKjk%KLJ%jkkj%jJJKKK%
-36074A7%jjk%LKjjmkLL%kkjjkk%JMNLknk%J%%%%JKJklkjJLJj%KK%Jjkj%%jjKjjKLK%jjkl
-36006A0jJ%JLKK%kk%jk%%KMJjj%%%jkk%%%%KKjkjjjjKLKKjk%LJjlkjkjkjKMJ%%jjj%J%JJ
-35938A2J%%jJ%jjj%j%JKjk%JJKKjkkkKMKK%jklkj%%%jjJJj%JKL%kkjkkjjJJJ%KKLJ%jJjl
-35870A0jj%JJ%j%KKJ%kjjkKKJJ%Jj%%jkklkJKKJKKJ%%jkl%JK%J%jj%KjkJK%lkjJ%j%KKkk
-35802GkkMNLJ%jk%%%JJJKKK%jjj%%%jkjjjJj%%JJ%j%jkj%%%J%JJJjj%jjkkjj%JML%%jjKK
-35733A4J%Kklkj%LK%JJjk%jlkjJ%jjJKJ%j%%JKjkkJJJJ%%KKLKJkj%Jj%lkjjjk%KK%%ljKM
-35665A3KJ%J%%jJK%%jjkjljjj%JLJ%kkjJ%j%%KLKJj%jKKLJjkjkkkjj%JjjJ%%lll%LMLJk%
-35597A0JJ%%J%LMKjjj%%%jlkJ%jjkjJJMLjj%jkkKKKJjlkk%%%%%jjJKJj%%%j%K%lmj%KL%K
-35529A1%JJJJJjjjj%jj%JKK%KJjjJKjklkjjjjk%KJJKJJKKJjjlJJkkkJJJkkjJLKJJJJjk%%
-35461A4J%JJJjjk%JjJJK%j%J%jk%%jmlj%J%%JLJjK%%JJjJKJ%ll%J%%KJjj%j%%jjj%jJ%%J
-35393A1KJ%%%%kkj%K%j%KJ%JJJ%%jj%jjJ%JJJj%lmk%LLJ%%j%%%%JK%%%J%J%kkj%%%J%jj%
-35325A1J%jj%KJ%jjkj%J%%jjJKKKKJjkmjLKJjklkjJJK%%JKKLKjjllkkjJ%%JJKLMLjml%jj
-35257A2jjJ%jkkj%JJJJ%%j%Jk%JKKJJJkjJ%%KL%klljJj%jjJKLJ%kmkJLLJ%jjk%JjK%kkkk
-35189D%%%%JJLJjjJKJ%JJJ%%%%jk%j%Jk%K%%jjj%JjJKJ%JJjlj%jkkJJKJj%%k%%j%JLK%%j
-35120A1JJjjjjjjjj%LKLJKKJJjmjJ%jjj%%j%jJLK%jkj%JJ%jj%%jjJLJKjj%JjjKJJKKJjjJ
-35052B2kmmj%J%%%%kjj%jkkjJLLJJJ%jkJJJ%kjjJMKk%%%JKL%j%jkl%kj%jjJJKJj%MKkjkj
-34984A1JLMJjk%J%llkjjJK%%jj%KLJKLKKkklk%K%ll%JL%kJJ%kkljJJ%jjjJLOLkmmkLKjJ%
-34916A2%J%JJ%%J%j%JKJk%JjkkJJJJjjjjj%%%jljjJLKKjklJK%jjjJJjkmjJKJJJj%J%JJJL
-34848A4LJ%JK%klj%jjJKJj%j%Jj%KJj%J%%%jj%jjJ%J%%KK%kml%JJkJJjl%%%JJj%%jJ%jjJ
-34780IJ%Jkll%JLMLjlkkkj%JJKJ%JKKL%jkj%%K%%j%%%%%JLK%kkk%%LK%kkjjkj%J%%K%%%j
-34711A1klJJKJ%JJkl%KLKJ%jjjjj%%%%%lkJKK%kk%JKjkj%jjJLLJ%Jj%J%%jjjjjjl%KK%K%
-34643A0jk%%jKLKJ%%%JjJJJkll%KJLKKkljK%kJJJ%kkjj%JJKKK%%jkjjj%%%%Jjj%jKJ%kkk
-34575Gj%LK%kjJ%jj%j%JJKjkkjJKKJJjjjJLMJJjjjlml%%JNMJmmjJ%j%KJJJKKJ%kj%%%jjk
-34506A0%jjjJLKj%jjk%%JK%kj%JKJ%KKLKJK%kml%jkjjkjKLKjjjjkljJLK%J%%JjjJKJjkjJ
-34438A1LMjkjJjj%%%%j%J%JK%kjkjKK%jkjj%%%%j%%jJjJ%%%%JKJjllk%J%JJJ%jj%JJ%j%J
-34370GJJJKJJJKJJj%%JJkjjjk%J%kjk%KL%k%Jj%KKJ%JJ%%j%KJ%lm%Jj%%%JJK%kjJKJ%%Jj
-34301A9jk%JJj%%%jjkk%%KJjj%J%jkjLJjllJJKKLJ%J%%jklkjJJj%JKJKjkj%jKjj%jjJKML
-34233A8Jj%jk%J%ljj%J%%jJK%k%%%J%%%kjJJ%jJjj%J%%kjJJ%J%JJkkJLKK%jkj%Jklj%%%%
-34165H%%KMKjjjjlmjKK%JjJKjlj%JKKJ%%k%%J%jk%kl%KLKJJ%%Jjjj%KKjkj%J%%%KJkjJj%
-34096A1%JJkkkj%%J%j%%jj%%MNLjJJjj%%%j%%JJJ%j%JJ%%k%jjjJJ%K%jkkj%kjklj%J%%%j
-34028BjJKMLJ%kkj%%K%JJJ%%j%JJJJ%%K%kj%jjJJKjkk%%JKKJ%kj%%jjj%lk%KK%jjjkjLLK
-33959A2KJ%JJkk%kmmkJLLKKJK%KJJ%kljjjj%LJ%%J%kk%J%JKKKJ%%jjjjj%%jJJj%lk%J%jj
-33891Ijk%KKK%%%jjjJKJ%JKLJkmjJJ%jjLJjjjkl%%LK%KJ%jjkk%KJjkj%%%%j%J%kk%MMK%k
-33822A4jJ%j%KJ%JJjkkjKK%kj%JKjkmj%LKjkKNKjjkklk%JJjJ%J%%%%jkJKJjlj%%KK%jjJK
-33754A2KL%jJjj%J%j%jj%JjjJKJJJjkkJKJjjjjjkj%KJ%%kk%%KJJJJKjjj%%%jJ%JJj%j%j%
-33686A2%Jjj%JKJjjjj%%jjjJjjJKJJJjj%JJj%JJj%%JK%jlk%JKJ%J%%%%J%jjjjjjjjJJjk%
-33618GJKKJJLMK%mljk%kjjK%jkjJJKLjjj%KJ%j%Jjk%JKjkjlkJJK%%jk%%%JLK%%kj%KJ%jJ
-33549A2K%jj%Jkkj%%KJkkl%KKKKJJ%%%%jjjj%JJ%%j%%Jjjjj%jjjJJJ%%%jJKJkkjJ%%JJ%j
-33481Hj%JJ%%j%KK%Jj%%jk%j%jjKKJ%%jJKJJ%%%%jjjkjJKKjjJ%JJMKkmk%JKJjkJJ%%%%jj
-33412A4kJ%jjjJJjjjJJkl%KKJJ%llJKK%jJJ%%KKkljJJKKLjlk%%%%k%%K%kmjJLLJJJ%kkjJ
-33344A2KJjkkjJj%J%j%jjKKjkk%%%JK%j%%%%%%%%%JJJ%%J%%jJJJ%kjjkJMMKJJ%jjml%KJj
-33276A4kj%JJ%JJ%%%jk%KKKjlk%%%jkljjKJ%%%j%KJLLJj%jl%J%jkjjKJJL%j%JKj%KJjjjj
-33208A4%jJJj%j%%%%%k%KMKJjkkjjKK%%jjJ%kjjJ%lk%%JK%jj%%%JJj%j%%J%%%%J%J%%lkJ
-33140HL%j%J%%jj%JJ%%%j%%J%lkJKKLKjjkj%%kjjj%JKL%j%JJjkjjkJ%JMMK%%%jlll%KLKJ
-33071A6%jjjJKJknkKLKjkkj%KJ%jjJ%kJLLJkmm%JJKJJjj%%JKJkk%%kj%%jJJJ%KJ%j%J%%j
-33003A2jJJJKJJJ%JJJ%%%j%jjjj%%k%Jklj%K%jjjJ%JJ%%%jjJ%%K%J%j%jJ%k%%%jj%jJLKJ
-32935A5%%%Jj%%%j%J%%jjjJ%jlj%KLJK%mk%jjKKKJ%%%JJ%%Jj%%%jjJKkmkj%JJKJ%%k%JJJ
-32867A5%j%jjJ%%jJ%%JK%kj%%%kJMKJkjjjJJJll%J%k%%%JJJ%%jj%LLjk%j%jkj%%JJ%KJJJ
-32799A6J%j%kkjL%ljJKJ%jjkJ%JK%jj%%%j%J%J%%kjK%JJ%%jkk%jkj%KMLJ%%J%%%%jjkjkj
-32731HKK%KJJjkll%%JLKJJjjkjkkj%MLJ%JjjJ%JJJjjJJK%lkk%%%K%%jj%JJJ%jkj%JKLJjj
-32662A5%%jjkkkJMKk%j%KKJjkk%KKJK%kljjj%%JLKjkk%k%KJ%Jj%%jjkkjjJLKJ%jll%LK%j
-32594HkjjJ%%KMJjJ%%JJ%JJjj%JKJJJ%kjjjjkkllJ%%JJLKJ%lkJL%jk%%jjjLLKJ%jj%k%JK
-32525A4%jjJ%%%%%JJM%llljJ%JJ%JkkjjjJJ%J%jjj%J%kKLKkkKKJjk%%JKKJ%lk%%%KLK%ll
-32457A2jLK%%jkjJJJjjjJJ%%j%jjjjjjJKKJJKJJkljj%KJj%%JJJ%%KJjlml%%%J%k%K%%j%K
-32389A0KKjk%j%KLJjjjk%%%%JJj%%%LJjjjK%%%%%%kkkjj%%%Jj%jjK%KLjkjJLJJJj%%JKLJ
-32321B1Jjlmkj%JjjjJ%j%JJKK%%%Jjkjjjj%jJJJ%j%LL%jjljKJJJ%jJjjK%mk%Jj%JjjJKJJ
-32253A3%%jjJKJ%jjk%JJJJjk%J%JJj%%%J%J%jJkkj%j%%%%%%%%%J%%JJJKjk%%j%JKJj%%j%
-32185A4%%JJ%JJjjjllkjJKJ%JJKKK%j%%jkkJKJjjJJjlkjJJkjKLJjjk%LJkmk%JKMNLJ%k%%
-32117B0JjkjK%klljjJJJ%jJJJLjjkJKjk%%JK%JJ%kk%jJJK%j%LJ%%%%%Jj%jklk%JJjlmlkK
-32049CNNLKK%%lnk%J%J%jKLJ%%%Jjkk%J%JKJ%J%jJ%%jkj%JJ%JKJJJ%Jjlkkj%KKjlk%%%j%
-31980A2jj%j%jJJJJ%J%%j%%%%%%JLKJjlkj%KJJjkj%%%JjkjJ%%K%jkkJJJjjJLKJJ%jjjjjK
-31912A3KKJ%jJ%kjJ%%%jj%J%jjJKLJjlkJKJjjjJK%%%lmj%JJj%JKJ%LKjkllj%jJ%%jJJ%%J
-31844A2JJL%llj%jJJJ%JJ%Jjjj%J%%KKJkj%JJJjkkJKJ%j%j%KJJ%klJ%kJJj%JJjj%%%jJJK
-31776A7%jkjj%KKJ%%KJ%%J%lmljjJJJK%%kljjKK%j%KJjj%JJ%jJKJ%%%kkkjJKKJKJJJJ%jj
-31708A9%jkl%J%%KJJ%%KjkkjjjljJ%%%KLJ%kjjj%JJJjjjjjJJJj%JK%%KJLL%klj%J%klj%j
-31640A0%%%%KJ%Jjk%%%JJ%J%jjjjkkKK%j%LLJjjjJj%%JKjkk%jJ%%%KKKK%%kllkjk%LLK%%
-31572A4%kklk%KLKJ%%jkj%JK%klkJJLK%jjk%KKJj%j%%JKJKKKKJjkkkkj%KJ%jJJJJJJjlk%
-31504A6KKj%LJkjk%%jjJJj%j%K%jJJ%J%j%Kjj%KJ%J%%%J%jJK%%%k%%kmkJLK%jjkk%jk%Jj
-31436A3j%j%%KJJK%j%KJ%%Jj%JKJj%jj%jkljJJLJkl%JKJ%%KJjklk%j%J%JJKJKKkkJLJjll
-31368A6jll%J%%%%JKjkKMK%j%jjjjjkk%LKJ%jjJKJ%%%%J%jjj%j%JJ%jJJ%%KJ%%Jjjkk%KK
-31300A8K%jj%JjJJ%JKJ%jjkjJ%j%j%jkJ%%%%jjk%JJKJJ%kk%%J%%jKJJ%%jkjkjj%LK%JJJJ
-31232A9%%J%kmjjj%KLK%KLKjjlk%K%%jjkkkjj%%LKKKkkj%%kKJKKjkjjJKL%%%J%j%jkj%%J
-31164A7jk%%KK%%jJJJ%J%k%JJjlj%%%j%J%%jJLK%%jj%%%%%JJj%JK%jj%JJj%jj%%JJ%LKKj
-31096B8kkJJKKJ%KJJjkjjKLJjjJJ%jjKKLJjkJKK%JMLKj%KLKKKKLLLNNMLLMNPORRRJ2J4J8
-31031A88K0K2K8L6M2M7N3N9N9O4P0P5P8Q0P6O4N0L2J6Nlpj1k3m0n6p0p7p8p6p1o4o0n6m8
-30996D24m2m0l5k9k4j8j4j2j1ojJj%MMNRJ1J2J5J9K5L0L6M1M6N2N7O3P0P7Q1Q6R2R4R0P4
-30958A285N5L6J7Mkpj8l5n5p5q9r7j00r8r1q1p2o8o3n6m9m2l6l2k7k0j6j4j1j0j0qnnnnl
-30921I2lmmnk%%kmnmkmlJ%lkkkllkkkj%JJJ%%%j%jj%lk%%jkk%JJjjJKJ%%LJ%jj%%%J%kl%
-30853B1%%%KJJ%kllljJKJJKJkj%%%Jjk%j%%j%K%%JJkljJLLJ%jjJLjj%j%Jjk%j%JK%JJ%%K
-30785B3K%kmjjjkkKKJkjJ%JJ%%%jJJ%%%lnlJJKL%%JJLKJjlnl%%K%jjJKKKK%kk%KL%k%j%%
-30717A7%%%j%%jjjjjJKL%%J%jjk%J%jJJ%kk%KLjjJ%%lmkJKJKJJJKjj%%jjjJJ%JJ%KKJ%jl
-30649A8ljJJJkk%j%J%JLKjlj%Jjj%%J%JJj%%JJJ%%k%%jkk%KKMKmml%%LKJj%KJkj%%jjJ%k
-30581A2jj%JLLKJJKKj%JKJ%J%%lmkj%j%K%jjJKJJJ%kk%%JJJ%%lkKJkJKLKkl%Kjj%%jjLKJ
-30513B6jJ%jj%KJJ%%jjJJJKLJ%jljjJMK%j%KKKJK%JLMJjllJMKJKKKKKKKMPONMNOPQRPQJ0
-30446A54J3J7J8J9K4L2M1M7N5O7P9R5J12J28J43J53J60J52J32J02O6K5j9o4j03j33j53j63
-30418A199j60j49j33j13r7q1o5n2l9k9k4k0j5j4j2j3qmlkmmjKKMLLNPJ0J2J7K1K5L1M1M9
-30380C89N6O8Q2R6J10J22J30J29J19J00P3M0Kl5p0j00j21j33j36j30j20j04r0p2n9m9m1l4
-30352B22k6k2j7j4j2j0rqonnnlkmnkkkkmmlmnkjjJMJlml%%%jjjjJJ%%%jkklj%jljJ%%%K%
-30291B0jj%LKjljJK%j%JLKjkk%kjJ%%kjLK%jkj%JKJJlmljKKJ%%%JlkJjk%J%k%JK%KJKJjJ
-30223A8LJ%jjkkklJLJ%jkjJ%%JKJ%j%%k%Jj%%jjjjJKKJ%JJK%j%kkkj%J%J%%%j%%KKjkj%J
-30155A4KLJkkkJKK%lkJjJJ%%K%kkjJJ%kJJ%kjjJKJKJj%%%J%%%%J%klk%%jJJJJj%%J%%kkk
-30087I%LLKjjJJk%KKjk%%%jjkKLJJKJJ%kkkJ%%j%jmkJJ%J%JL%jJLJJJ%jkkjkjjkJLKjkjJ
-30018A4J%JJ%k%jjjj%J%%%j%JJjjj%%JJ%jkjKLjkjKKJJJJ%jjJJjjjlkk%JJj%jJ%JK%J%kk
-29950HJKJkkJKLML%%KKjjJ%j%K%k%J%jkkj%j%J%%kl%J%jkkjKLJJKJj%j%jj%KK%llJJJJJJ
-29881A8%J%j%KJ%klkl%JLJkkJLJJ%%jJKknlj%JJ%JKJ%JK%J%j%jj%klk%KJ%J%Jj%LKjj%%%
-29813A6%JjljJkjJJKJ%%%%%k%jk%llj%KJ%jJJJK%%j%%%KKJ%%KJkkjkjJJKJKKJ%jkjJ%kjl
-29745A0ljjJKLKJ%%jkl%%j%LK%%%%%%J%%%jjKLKK%jlk%%KKjkj%jjj%JJjkjJLL%J%kkj%J%
-29677A3j%KJ%%%jJ%jJ%%%%jjJ%kmjJ%%JKJ%KKj%K%jmlk%K%%KJ%J%j%%%KJJ%jjJkkj%JJjj
-29609A0jjJjj%%%LMK%jJ%jjJL%%JjkllkJ%%KKKj%JKJ%J%jjklkjj%JKJ%J%JJ%lj%%kjjKJJ
-29541A1%%JjjJJ%jjJKj%KJJK%klljj%j%JKKJjjJ%%%JJ%jJJjkj%JJjkjkmkKMK%JJ%LK%jkk
-29473A1%jj%LKKKKkklj%j%jj%LK%J%jlk%JJ%%j%jjjKLJJJJ%%%%JJkk%K%jJj%J%jkj%%%j%
-29405A1%jjjJ%JKJJKJJJjkjk%JJ%%%JJjj%KK%%kjL%mm%j%%J%LJklkj%J%JKLLJjkk%%JKJj
-29337A6jk%%jk%JJKKJJ%JL%J%%jjj%%jjkkJJ%%%%%%KJ%kkjjkkjjj%JKK%jjJK%j%j%KKKKL
-29269B1LJjjmjKLL%jJ%jmlj%Kj%%jJJJ%%K%jJ%J%kk%j%jklj%JJJ%KKjj%%%J%Jj%Jjjkk%L
-29201A5LJJ%JJ%%kjJ%jJ%%jj%jJJJjnl%LKK%klj%KJkljK%%%jkkJKjjkjJKJj%jKKLK%JJ%j
-29133A6jj%jj%%%JKJk%K%%%JjkkjjjJJjKLLKKjl%%JLLLJjmmjjjkjj%KKJJjkk%jJKKjjjjj
-29065A3JJjkj%JjJJjJK%%jjkJ%JKjjkj%KJj%K%j%j%JKj%Jjjjj%%%J%kj%j%%j%LMK%jk%%k
-28997A1j%KLjmk%KJKJkk%JJ%j%%j%JKJj%%kj%%%%KKJJ%kljJ%JK%%%%%jk%K%%%KJ%jkkkJj
-28929Ik%JKJKJj%JLMJ%J%JjjlljJ%j%jjjj%%J%%%JJKLKJJ%j%%lk%kjj%KK%%J%J%j%JJjjk
-28860A6J%lj%KJLJkk%JkkjjJJ%%J%%JJKK%%%%%JKJjjjjjJJLLj%Kjljjjkj%j%Jkj%%Jjjj%
-28792A3KJjJ%J%jj%%LLLKKKJjlkml%jjj%j%J%kjk%%%KLK%kk%j%%jjjJjJLJjmk%J%%JMLMJ
-28724B1kjkmljJMMJ%%%jjjjjJK%%%%%JljJ%%jjjj%%JKKK%jmlj%%JJJ%k%Kjkjj%JKLLJ%%j
-28656A5%Jkjjj%%%j%JJjl%K%%jlJKLKKlkJKJKJ%kkKJ%jjj%KJ%Jj%%J%jk%JKjk%J%%KKJ%j
-28588B0kkjk%JKML%kmkjJJ%kj%J%k%%KMKK%%%ll%KKKJk%J%kk%%LLJklkj%%j%JJ%kkJKKjk
-28520A6l%JjjJ%J%JKJJJ%jljKKJ%jj%kjJjJjkjJJ%j%LLKK%kl%Jj%%K%jJj%%j%%jj%jj%%K
-28452A6JJJ%JJK%jnkj%%J%kj%MK%JJkljJ%%jKLJ%K%jj%%j%%J%%jkj%KKJ%%%j%jl%JK%JLK
-28384B5%jj%%%%jJK%k%jkl%KJ%jk%J%JJJ%JJLJJKJklljJK%KKjKJ%%%J%jjjl%KLMNNMKjjk
-28316D7kkkj%JJJL%jjkjJKONKJJKJJ%JKJJJKLOPOOOOPPOJ0J6J7J9K2K8L7M7N6O8P6Q2Q1P2
-28261G62O0M7L6K5J0pk3l7m3l8k3LK7M1M4L8K4Nrk2l2m5o3p8r1r4q5p0n5m5l6k8k3j6j3j1
-28225A35j0rqoolllkkj%JKJjkjjkj%%%JJKLKj%KLLK%JKLLMNQRJ1J6J8J9K4K9L4M3N0O3P7
-28170E15Q9R6R5Q6P3N8M3K7J0j0l1m6n3m7k7KK8M5M9M2K8Rqk5m1n9p7r3j04j03r5q0o3m9
-28136B84l9l0k4k0j6j4j3j0j0pnmomlmlljllkkllllkJKJJjjljJJJJklj%jjmllk%MMK%j%J
-28078C7klkj%JKJ%K%%%jjjjkJMLJ%k%JJJKJJK%jjJjkJJJLJKLLLJJ%%KKLLLLMNNNNQRRJ3J5
-28011A55J9K1K5K8L7M6N5O4P4Q1Q0O9N5M0L0K5J7Rmj0pKJ3J6Qlj5k4k8l5n0o8q2q8q6p3o0
-27974C36m9l7l0k4j9j5j4j0opqppomkk%%jllkkkj%%jKLKJJJKKJ%JKLKKJK%%KLOOORJ0J1J0
-27917A65J4K1K4K7L5M2M9O0P4R1J08J18J15R7P3N1L7L2K9J8Jj2j8j1MJ4Qpk5l6m3m9o5q5
-27883I56j05j14j12j01q6p0n4m1l4k8k4k0j4rqrj1j0nlnnmnmkj%jlnlj%%kljjllll%J%jm
-27835C6mj%j%%%J%jJ%%%jmlJJ%j%J%JJjkk%%lkkJJJKJJJKJKJ%kkj%JKKJ%jkjJ%klk%j%Jj
-27767A9JKJlk%j%%JjJJ%%j%j%KJJ%j%J%jjkKJj%%KKJJ%%jjj%JKj%jlk%jjJLKK%j%K%jJJJ
-27699B7%kkKKKKJ%jljjjjjJ%jj%J%jj%JJjj%%jJJ%mm%J%%J%%%%KJjl%JJJJ%JKJjlkJK%k%
-27631A8KKjkJKJ%J%JJ%Jjj%jlj%%kkKKK%j%KJlmjKJjjJJjkj%%JJ%JJj%j%jkj%JLJKJ%jjk
-27563A7j%J%jJKK%%jlmkJLMKj%JJKjj%%%JJJJjkjJ%%kkJLJ%%JK%%%%jjlk%LLjl%JJ%kJJ%
-27495B4jkKKKjj%KJ%%%LKj%%K%jkkjj%%LMLLLKJJJKJJKKMLLLKLMNPJ0J4J6J5J7K1K5L2M1
-27436B81N2O3P3P3N9L4Lk8m8n5n0m0k6j1KJ5L2M9N9N6L8J2j8n0p1p5o8n9m7l7k9k2j8j6j2
-27401A21ronnommmjJLLklmkjKLLLJJKMNKJOOOOQJ2J5J9K2K2K7L4M0N2O6Q2R5R8Q3N2Pl2n9
-27350G66p0o7n0k8qJ1L0N3P5R2J01R1O3K4j9n8q6j02j05r7q1o4m5l0j5mRK3L4L3K5Pj5l7
-27316D56n0n5n3m5l7k8k1j7j5j2rppmlkj%knllmjj%%jkk%JjKK%JKLMNONPQQJ2J6J9K1K5L0
-27264B42M0N1O3P4P7O4L7Ml0n5o4o0m7l0j6kJ1K8M2N3N6M2J6j6m5o2o8o7n8m7l7k8k3j8j5
-27229A12j3j0ppnmmlkllkJ%j%%kj%J%kkjjjk%%klllk%J%jJKJJ%%%jk%%%kl%KJLMLjmmlJ%
-27164B4%Jj%j%kjklJKKL%j%JjjjjJj%j%LJj%KKKJJkk%kJ%%%%jjKMJ%jkkklk%KKKJKL%jJj
-27096B8kjJ%kllk%Jj%jJJK%%%%jk%%%jjk%LMKJ%JJkj%%j%%%%JKJ%JJj%%JJj%J%jjJ%kj%L
-27028B6K%%jjk%jj%%jJJjj%jjj%%J%%KJJ%jjJJjj%jjJ%kj%jj%j%KLK%JjjjKJL%jk%KJ%KJ
-26960B8k%K%k%%JJKJ%%%J%jjkkJJKJ%JKJ%%j%JLJJJKjlj%%JJJ%%%%JKKLMMKjjKLLMMPRRJ1
-26892A09J0J2J5J9K4K7L2L8M8O2P5Q4Q6P6N3K2rl4n0n1l6j4QK9M5M9L8J3k1n4p9r0q6p4o0
-26857C16m5l4l1k8k3j5j2rronopnlkk%%%jKM%lj%jKJ%%LNMKLLMMNORJ3J7J7J7K0K3K8L8M8
-26805C46N7O4O6O0M6K1mk2k7k3j2PK4M0N5O5O6N9M6L1J6Jj7l6n3o3o6o0m5k5mJ7L1L4K3K
-26769G20k5n0p1q1p7o7n6m5l5k7k2j9j4rrqmlmoomj%Jkmool%jJ%%j%LKJKKkkKMOQQPQRJ2
-26716A26J4J7J9K6L1M0M8N6O0N5L8J5qk8l6l3k4j3LJ9K9L0K4Pj7l7n2n7n6n0m0l1k5j8j6
-26681A16j2j0j0j0qolJjkmlk%%J%kkjkmkkk%KKjnl%%Jjjj%JJJKKJJj%klmmjj%JJJJjj%%J
-26618A9J%%jkljKKLLJkkjJ%%j%j%jjj%J%%jJJjjJJLK%kkjK%jljKJ%%%JJJ%jkkJJ%jlk%KM
-26550A7MK%kjJK%%j%kjJKjjkj%J%J%Jkkj%JJjkjJ%%j%j%KMKJjkmjkjJLK%%JKLK%Jjmllkj
-26482A1JJKKL%j%%%KKJjlJL%lml%Jkl%J%%%KKJkmkKNK%kk%jJK%JKKKJkkk%J%jKJjj%%%jJ
-26414A8KJ%jKKJ%kjJ%%jjkjkk%JJ%kjjj%KKKj%kj%k%JJJJ%Jjkk%JJJ%JJKj%lkJJjjj%KJJ
-26346A5%jkj%KKjj%JLKJ%%j%J%%jllkJKKJKjj%%ljJJJ%kj%%%%JJJK%kjj%JjJ%j%J%JJjll
-26278A0%KKJj%j%J%jj%jJ%ljkjjJJ%jJKJKJKKjjj%%%%jk%JJKKj%jkjKL%kjJ%%j%KKjJ%J%
-26210A8J%jjjkll%%JJJJJlkKKJKKJjjjjKJj%KK%%%jljJ%%jjjjjJ%J%%j%JJjljJJJLMK%kk
-26142A7kj%%%J%%J%JJ%JJ%j%JKJ%jjkkJK%jJ%%JKJ%jjkkj%%jj%%jkkj%%KKKjkk%JJMKJjk
-26074A6kJJj%JKKlnjK%jkk%KLJJKJ%KKj%kjjkj%jJJJ%JJJjKJJ%j%kljjjjk%K%JLKJ%K%lj
-26006A7%%%KK%kkjJJklkjJJK%JKJj%%jkJLK%kKJJ%jkk%%%JJJKK%jJKjjJ%lkk%J%%%%%j%%
-25938A8JJ%jkkj%%%%%jjjjJKLK%jJJ%jjkjKJJKJJjlkkjJJJjjjJJK%jkjj%KKjjkk%K%%KJ%
-25870A5j%JJKKK%jmkJJKKKJj%%kkjJ%%J%%JJ%%j%%jjkk%KLJ%%Jjj%jkkl%KLJjk%K%%%%J%
-25802A8%jkjJJJK%kj%Jj%%kjk%KK%j%KKJJKjk%%lkkJjjJLMJ%j%%Jjjkkl%%JKJ%lk%JJJJJ
-25734A5J%%KK%lll%Jj%%jkjKKK%%jJ%j%%jJMKkjLKjk%JJ%jj%%jj%%%JJ%KKjj%klkJJ%J%j
-25666A4JJJJJjkjkJLKJjjjkjjkjjJKKKJ%jjjk%J%jjj%j%LJ%JKJkkJJJ%kjjlj%KKJ%JjJK%
-25598A6%lk%KLKJ%j%LL%kllkkkjJLKjj%kjj%J%JKMJkj%%K%kljJJKJj%J%jjKJjkjJJJjkjj
-25530A1j%jjj%KKK%JJJ%%JJjj%LJj%jjk%JJjlkj%%JK%J%%kjJ%JJJJ%J%jjkmkJJKK%KKjjj
-25462A4JjjJKK%%jjjjjjjj%KJJj%%%jj%%KJLJ%%j%J%JjJ%%JJJ%jkj%JK%jljJ%jk%K%jkj%
-25394A2JJ%%%jkjJKK%%j%jkjlj%JLK%k%%JKJjj%jj%J%jljJLKJ%%j%jjjJK%kjJMLJk%jkjK
-25326A4Kklj%J%%%Jjj%KJJ%%jj%KJ%kjjKLLKj%jjJ%kjj%k%jjJJLKJjlljjJKJ%%%Jjjkjj%
-25258IKKJ%jJ%KJl%%%JKJKK%%%JkklJLJjlk%%%%kj%KJK%lkj%KKjj%JJ%JLMK%klljkkj%KK
-25189A5J%%%j%jkJJj%L%jKK%klKKjk%Jjj%j%%LJjkjj%%kj%%J%j%JJ%LL%jj%j%JLLJj%jkJ
-25121A9%kk%%%jj%j%%%kj%%%JJJjk%JJ%MLjkklkJJ%LK%jkJKJjj%jkj%JKKKKKJLJlk%%JJj
-25053B2kkjj%%J%jlljj%JJJJJKK%j%JLJkl%JJJ%%jkjj%j%jjjk%%J%jJJLLJjj%%%%j%%jjj
-24985A1%%%KMJklljJLLLKkljJJ%j%j%K%j%jkljKKKJ%%k%KKkl%%Kjj%JJjkjlkJKKLKJ%k%j
-24917A4jj%JJjj%j%JLKJKJJj%Jjjkkjkj%%JJKKKJkll%KJ%%%J%jj%JK%jkkkJJLjmkJKjj%J
-24849A1kjJjjKKKJ%j%LJ%JjkjkkJKJkj%J%%JJ%jkJLLkkJ%jjJJJ%jk%KK%kljJK%jkkjjJKL
-24781A3Jkkj%KKK%j%%%k%JJ%%JKJJJ%kjj%j%kjKJJLJjjj%jl%JKjj%k%J%KKLK%j%%jkl%Jj
-24713A5%%%j%JJ%jk%%jjJJ%jk%KJJJJjkk%J%j%KjljJJjJJjjkjKMLJJ%%%jjj%jjJLjjK%j%
-24645A5%kj%jj%JKJkjjJ%jjjj%LLJ%KLL%kl%J%lm%JJJ%%%jKJ%jlk%%JJjjjj%KL%%KLJ%kk
-24577A5%J%Jj%JJj%Jjkl%LLK%%lmjJ%kmkJKJKLKjJJ%%k%%JJKJJ%lklk%JKLJjjkjJJJKj%j
-24509A6kj%J%j%J%JJJ%jJkj%%KKJ%J%jkjjkjJLMJ%lkjj%KJ%k%%L%kkll%KLKj%Jjkk%JJjk
-24441Ij%%jJKL%%klkjKLJj%%J%%jJ%jk%%%JJ%%JJjljJMKJ%JJjjJ%%KJ%%jjJJkljk%jjJJK
-24372A3J%%l%KJJ%jjjjj%J%%JKKJ%%JJJJ%%%%kjk%%j%kk%KJj%JKJJJ%%jkl%JKK%kj%jJKJ
-24304A8jllkJKJJKJjk%jkJ%j%J%%%jk%j%KLJ%k%%JKJk%LK%%%jjjj%K%j%KjkjKJjJ%%KK%k
-24236A9kk%JJ%%klmjKJ%k%JJjjKJJJjJJJjkjkJJ%jj%JJKKjkjJK%JJ%%K%%jjkkjjjJ%KKJ%
-24168A5%%JJJ%JJjjjjjj%%jJL%JJjjlljKLLK%mjJ%%klj%%j%JK%JLKkkk%%JJKjJJkkjJKKj
-24100A6j%JKJ%jk%JJKjk%J%j%%%%%j%JKLKjljJK%%J%kk%%J%jjjjj%KKJkmkKJJjjj%K%j%%
-24032A4%JjJj%%%%JKK%%%%jJJJKLKK%Jjklj%K%kklkjj%J%%%jj%%k%JKLJjkjj%jj%JJjj%%
-23964A2jkJJ%%j%%%%KJ%kkjJKJ%jj%%JKK%%%Jj%LMJlljjjjJMKjkjk%jjkjJKJ%j%jjKMK%j
-23896A7%kk%J%%JJJJJ%Jj%jk%j%kjj%KJ%j%j%%KMMJlkkkl%LKKJJK%kklkJ%jk%%j%%jjk%J
-23828GJKKkjk%%%%J%jLKKJJ%jj%kJ%j%j%%KMJ%kkjJKjjjJJLKJmmjjk%j%%KK%%%%jJ%kjKK
-23759A3JJjk%%%%%k%JK%jJ%jKKJjjk%J%kjjJKjlj%LMMJjJJ%jkjj%k%J%jjjj%%%%KK%%J%%
-23691A6JJlkJJ%%J%jj%%jk%%j%j%JLJjjjkjKKKLKJJkklk%%kj%KNMK%jkkjj%K%%%J%j%J%J
-23623A9%jk%%jKKJkk%J%JKjjJK%k%J%kk%JJ%%%%JjkjJJ%KJjkkkkjkJKJ%%k%J%JLLKjmjJL
-23555A8%lm%LNMK%%kmkkJKjjjJJK%jlkjJ%%KJ%kjk%KLJJJJ%kjJjjjJJK%%jj%%j%J%j%JJj
-23487A7jjJjj%Jj%%%%%LKJJkkj%KKJ%%j%kjkkkjJKJ%JJ%jjkkj%JKJjkkKL%%kk%KJkkkJLK
-23419A2JjjJJJJ%j%jJJJJKLJ%kjJjj%J%%%Jjkkjjj%KJ%j%LJklk%Jjj%KJJ%jj%JLJkljJJ%
-23351A4KJJJJ%kkkjKJJ%kkjjKJJ%%JKKkk%JKJ%%jjj%%jkkklljKJJJJkjjLLKJ%j%J%JJ%J%
-23283A7%%kjJ%kj%%J%KJJ%kkJKJ%j%%%j%%kjlkJJJ%%jJJ%jk%JJ%%%KL%jkJJJ%%%jjkjKKJ
-23215A5%jjk%J%%kj%%%JLKJ%%%jkj%JJ%jj%J%%%J%kk%LKjjjjjJ%J%jkjjj%KKJ%JK%jjj%%
-23147A1Jj%K%JKJ%%%jljJKJ%jJ%jjJj%%j%J%%%%KJjj%%kkKJJJKkmlj%JJJ%jjJJJJJKJkk%
-23079A3jkjJ%%JJ%JjlkjJJJJKK%k%JJ%%JJjj%%JJ%klkjJJ%%JKJjKK%kljJ%%%%kk%%Kj%JK
-23011A2%%KJ%J%lk%%JKKKKjjJjkllkJLLK%kj%JJJ%%jkj%JjJ%ln%LLJJJ%Jjj%jjk%j%JjkJ
-22943H%KKj%JLKKLJjjkkjjklJKKL%%jlkjJJ%j%%jjJJLL%kk%%jJ%%%KK%Jjk%KLJjmljJKjk
-22874A3jjJKKJ%kkjJJj%jJJjkjj%%%%jJKJ%j%%KMLK%jJjmljm%KKjk%%JKJjklk%%KK%j%JK
-22806A2Jkk%KJKKJJJ%JjjjkkjkjJJkjj%J%KK%JKJJjkkjjjj%JLJ%kjJ%j%JLKjjJJJK%kl%K
-22738A6JlmkJJKKLLKklkK%j%J%%j%JKK%j%%kj%j%j%k%JJjjj%KLJjklk%kjKMKJJ%%%%J%%J
-22670A9J%kjjjKJKJJll%%kjJ%kjJK%%JKJ%%%JJ%JKJ%%kjJKK%kjJ%kkjjkk%%jkjkjK%KKJj
-22602A3jk%%JJ%%%JL%jjj%%JKJJ%jk%j%%lk%JKLJJ%jjkk%K%J%jkkkJLMJ%kj%Jk%JJj%%%%
-22534A3%J%kkJK%jk%%KMJjjjkKK%lljjk%KJJ%%%j%KKLJ%kklk%JKK%j%jJ%%JJK%jklj%%kJ
-22466HJKLL%JJjkj%j%jjj%jj%J%%%J%%KKJjmjKJ%%j%%%kjJ%j%JLJkjJ%jkj%JJjJKJjj%Jj
-22397A1jkj%JKJJ%J%%jjJMJjkk%J%KK%%kjj%J%kljLLJ%KKJKJkjjklk%%%%LKJ%J%%%%jllJ
-22329A3%j%Kjj%JJ%%jkj%JJj%%jjjJKJKJKJ%%jjjkkj%J%J%KK%jjJJJ%J%LLJllj%JJJ%jjj
-22261A8%%jL%j%%kl%JJ%kkkJKKJ%jlk%ML%kjjkljJ%J%%%%KK%KJJ%kjkll%JJjJJ%JK%JK%%
-22193A5kjj%jJKKJKKKkl%JkkjjJK%ljk%JJ%jJKJ%%KKk%j%%%%j%%jlkJKJJJKJkjJK%%kj%%
-22125A4%jj%KKjjlkJJjjj%%J%KKJ%%%KKJ%JjjJ%jkkjjJjjJ%%jk%JK%jjJK%LKKJkklm%Jj%
-22057A0jjKMK%jjJ%jklj%Jj%j%%JJ%%%%J%jjKMLJjjkj%%jJKKJkk%JJJKjkjjk%jjjJK%%jj
-21989A0k%j%Jj%K%KK%k%%jk%%%KJ%KKK%jJ%jkkkjkjjjjKMMKKjjKKjljKKLKkj%Jlnlkj%%%
-21921G%JKKKKKkljj%jjjkjj%KMKjkk%JLJ%%j%LL%%jk%%%%kjkj%J%JJ%%JjJJJkkj%%jlk%J
-21852DKJ%JLJJ%K%j%k%%J%jk%jJJJKJJ%l%KLJllj%jJ%%jjJ%jJK%kkJJJJJ%KJj%K%klkJKJ
-21783A5JKjlkj%LMKJkljJJ%k%J%%JJkj%Kj%%JJj%jjj%j%j%%jJKJ%JK%kj%jjjjj%j%%%jj%
-21715GKKKJ%jk%k%JKMJjkkk%LKKj%%jkJJjJ%%%%%%%%J%%KKjlk%%%%j%KK%kjkjjjJk%KJ%J
-21646A2J%JKjklk%JJ%kljj%J%KJ%%%JKJJJJJJJK%lk%KJK%kk%kjjj%kJKJ%kj%JJKK%lj%J%
-21578A2jj%%jlmJMNMMKkkj%KJJkmnlJ%JJJ%k%%KK%j%klkJLKJ%JJJJJkkJJLjjkj%JJ%%J%%
-21510A6jjjJJjkk%%KJJJJ%Jjjkj%%%j%%KLLJj%J%JKKjllkk%JJJj%JJ%J%kkkJL%jjJJ%%K%
-21442A9jj%%J%kljKJ%KKKjlj%%llj%JKKjj%%%KLJ%jjkkjLLJJkj%kk%jJ%%%%%%JLJkk%jkj
-21374I%j%LLJJJjjj%Jjkj%JJJJJJ%kJK%jJ%jjJKJ%%jkmkjJJ%%%%J%JjJjkJLJ%%jj%Jkjj%
-21305A1JKJjlkkKNK%j%%J%mlkJJJJJJjkkjJJ%%KKKJK%klj%%J%kj%JJJJ%%jj%jkkKNK%%%%
-21237A6j%jj%%KJ%%J%kj%K%KJ%%K%kmmjjkkkJKLMK%%jk%KK%jk%JJ%j%jl%KKKMLJKL%llmk
-21169A7jKMJmnljjkjKK%kJJjJKJJK%%KJkjJ%%j%%%%kj%%%%%%J%jJK%kjJ%JJJLJJkkmlkjK
-21101A0LKjkjKK%%KLJj%KKJjmlljkJK%kk%KK%j%JKJJjk%JJkkjj%J%KKJkljKMJ%jjjJ%%%j
-21033A5%jkkLNKjlk%j%j%J%%LKjjkjjJK%%jKMKJ%jk%jj%KKj%%jJJ%%jkkJKJ%kjJ%%kkj%J
-20965A5JjkkJj%%JJJ%j%J%kkkJKKKJjk%%%%%jjk%J%JJ%%jJJ%j%j%JJJKJklJKKK%jjlj%J%
-20897A4%%jJKJkk%KJJ%jk%JkjKKJkjkk%%JK%ljKLKjk%KMJjk%jJJ%KKJ%%%%jjklljjJLJJJ
-20829A8%j%JJkj%%%%%j%kJ%KJK%J%%jKjjjkk%J%%Jjj%%JK%jJJjjkJJJJJjklk%J%kkjJ%JK
-20761A1Jj%K%lkKLK%JJJjkkkjl%%%jKMJ%JJj%%JJJK%%jj%%j%J%%%jkjKLJJjklj%j%kjJL%
-20693A3kkJLLJjmk%J%j%KKJJ%kljKJ%Jjk%J%K%JJKJjk%L%%J%lkk%%%JJJJjjkjj%JJkjK%J
-20625A3J%J%%%kjj%KK%j%%%JJK%Jjkl%Kjk%KKJkljKJ%jjKJJJjllk%%JJKj%K%k%%J%JJJ%%
-20557A5KJjmkJ%%JKL%lkJK%jlnkJJJ%%j%%KLKJJJK%KJlljJ%lk%jJKK%jlj%LLjjJJjjJKJ%
-20489A8jJJjj%%jj%%%jkkKKLKJ%%jjjkjkj%JLJjjJJJ%jjJJ%%JJJJjmmjJKJKJKL%kkkk%%J
-20421A6%%jj%%jJ%%JK%jlkjJKJkj%%%k%%JJK%%K%j%J%JJjj%KK%jjJJjlmjKJjjklmk%LLML
-20353A3%%%k%J%JJ%jkk%J%JLKjlk%%KKJJ%jjk%LKJ%jj%jj%JjJJkkj%%k%MKJjk%%JLJjkk%
-20285A3jjkj%LLJ%JJJjkkjJKj%JKJjklkJKJ%KJ%%Jjjk%LLJ%lklkk%%KMJjkkJL%jkJKJJj%
-20217A6%JJjl%%JLMK%%kl%LJkmlj%JJ%%%KJjjJ%JJJJjjkllj%KKJjjKJ%j%j%%%j%%%JJjkj
-20149A1JJ%%jkj%K%%JKJJj%K%kk%%KJ%%JJ%%%jkjjJJ%Jjj%KKJjjkjj%%JK%jkkkj%jJKKJ%
-20081A3%%JK%jJL%kjjj%%%j%%%JKJKKJ%jjjj%jkkkJMK%J%kkjkj%JLL%kj%%jkJKLKJ%knkj
-20013A1%KJjkjJ%J%jjJ%%Jj%JLL%k%%kjjkjkJLLJjkkjjMLJ%JKKKKjjjllk%%%jkJJ%j%JKL
-19945A8LJk%kkkjj%j%KMKjj%%jml%JJLJjj%%%%%jjKKjjjK%%j%J%KK%jJJLK%jklj%J%k%JJ
-19877A8jlkj%Jj%JJ%JJ%%%JK%%%jJ%kjJ%j%jjjkj%JJKKjj%%%jj%Jj%JJKkjJKJj%%kkkj%%
-19809H%JK%%%JKJjljKJjJ%%j%j%k%%JJjk%LJjjjjJ%JKJjkJ%LLJkjk%%jj%JJ%J%%j%%kjJK
-19740A3JJJKMKkmlj%%%J%jjjjkkjJJK%j%j%JKJkjKJj%%JJ%Jjj%JJKJjk%%jj%KJJ%%kkJJK
-19672A6LKJknmkJKKKJJKJjll%KJJK%lkJ%JK%JJ%lkl%Jj%JKLKjkj%%%JKJj%jjj%j%J%JJJj
-19604A9jKK%%jkjjjjJK%kkj%KK%jjjjj%jjJJK%J%%%%KJjJ%j%JJ%jlljJJJjJJKKKJ%%Jjlk
-19536A7jml%JJKJ%%kjjJ%JKJJ%jJJjkjjj%%jJ%J%J%jkjJKLJj%JK%kkjklkLKKKj%J%jJjjj
-19468A2kk%%KKJ%%JKJkk%JJkjLK%k%JKKJjljj%%J%KK%kkjjj%JJ%kj%%%%KLKJ%llj%jJKJk
-19400A4j%LKJjjjkj%%%jJKK%j%%JJJ%Jjk%jjJKjlj%jkJ%%Jj%JMLJ%jjkllk%ML%j%JJ%kjK
-19332A5JjJjlj%JJJJJjjLLJjkkjj%jj%KLJj%lj%kj%KJj%JJ%%jjj%j%JJ%j%JK%Jkkl%KJLJ
-19264A5%l%K%j%%j%KK%kk%%J%%JJ%%%%KJj%jkJJJj%JkklJJjjJJJKjj%%JJJjjjj%kj%J%JL
-19196A4L%jjjJLLKkl%%%j%jJLKjjjkkkjKK%kjJK%jjkjJJK%%%%%%jjkJK%%%JJJJjkj%JJjk
-19128A3kKKj%%%%j%j%JJJjlk%JJJ%%%JJL%jjKj%Kj%KKLjkk%J%%%JKkkljJJ%jj%KLLJkjkk
-19060A7kjJ%jjKKjklmm%%JJMMKkkkj%JKLJjj%%jJK%%jJ%%KJJ%j%%%kjkJJJJK%klk%%J%kk
-18992IKLJ%J%%jk%JJjkjJK%jj%KLjllk%jKNJjkJKJj%%lnk%KLLKLJj%j%jJJ%%lk%KJ%%%kj
-18923A3jj%JKKJkmkJKKJ%%jJjjjJKKJklk%jJJ%%JJj%LJ%%KK%%jkkjjj%JJJ%%mljJJ%j%%%
-18855IKKK%j%%KLjkkjkj%KJ%%j%jjKKjj%KKKjlkJL%kl%J%JLLjkk%%KK%jkjKK%kkk%LKJjk
-18786A5%%%JJ%%jjjJj%%JJJjjj%JkjJJjj%KJjjj%j%jJKjkjjjjj%jkjKJ%JJKKKKKK%%J%%J
-18718B0%jkkkll%JKJj%J%%jklkKJJKJk%JJKKJjj%JJJk%j%jJJJ%%J%jjJJKJjkjjjkJLJKjk
-18650A5lkjJJ%JKKJjjlkkjJMLjjJJjkjKKJ%%%jkj%jk%%jjjJKLKJJ%kkk%K%%jjJKJ%%Kj%K
-18582A7%kj%JKJjjj%%KJJjjj%%%J%%%JjjJJkkj%%JKJkljJ%JK%lk%JKKLJ%jJJkllk%KK%kj
-18514A1j%j%J%jj%%jJLLJ%%jjJ%k%%J%jJK%KJ%j%jjJ%lkj%%JJJKJJjlmkJKL%lkJLJJklJK
-18446A2KKj%%JJ%j%kkkJJJkj%JJjjJJj%JKM%kjJ%kjJJK%j%jklkJKJKJKK%kl%J%kkj%%KKj
-18378A3%%%J%%K%%%jjJLJjJ%jjl%jkkjj%%%%%%JKjj%J%Jj%jJKJK%jkkJKKK%jkk%KLJknkJ
-18310IJJljON%jmk%J%%%K%%%JK%kJJJJJjkjJLKjlk%KL%jkjjkj%JJjj%JJjjj%%KJK%%%KJK
-18241B2jkjjjkkkKJ%JJk%%JJK%JL%k%jJ%jkj%jJLJJjk%j%%jkkjkjjJJjj%KMK%%J%%kkjKL
-18173A5KJkkkjjjJKKKJ%%jk%JJ%jj%KJ%j%JjjJJ%ljJ%%l%%%%jj%JJLKJJ%jmmlk%JJLKJ%K
-18105A4KJjklkk%KKKkk%%%%JJKJKNKjkjjkl%%%LK%lmjJjJ%JJ%j%%%jJKKJJ%%J%%%%kjkj%
-18037A3jjjJ%J%j%jkJJJkjj%KMKJ%%JkjjJJKKJJ%%kJKKKKKjjlkj%J%Jjkkklk%%JKK%jk%J
-17969A5%lj%KK%%J%JLJj%jj%jljJK%K%%K%jj%KKK%llJJ%jJJjmjJKJ%JK%jk%%%JJ%%k%JJ%
-17901B1kkkk%KKKKjjkkkkkljJLKMM%%%Jjj%%J%lkk%KKLK%%jJ%%jk%KKJlkk%jjjjjJK%k%J
-17833A3%jkj%%KKJJ%JjkkjKK%%KJjj%KK%kmk%K%%jkjJMJJjj%jjjJJKJKKJJ%llkj%%J%%jl
-17765A0jjjJK%j%KJkjLLJjj%%jkkjJJj%KJ%%JJJk%%J%%%jJLKjljJJ%jklJKKJJJkkj%KLK%
-17697B0ljjk%LLJ%kjjj%%J%kkjKJJJKJjll%%JJ%K%kklj%J%%J%kjj%JLJKKJkkjl%LJjjKKK
-17629A6JjJJj%%J%jJKkjjjj%Kk%K%klkj%LL%kk%JKKLKjj%%jjkjJKLJ%jjlk%jKJ%k%LK%kj
-17561A5jkkk%JKKK%%JlljLLJjjJJJJJjJJ%jkk%JJKjklkkJJJKKJ%ll%J%kkjJ%j%JLKJJJ%J
-17493A7%%%J%%k%Jjk%%JKJ%%j%kj%JKJK%jjJJ%kkJK%kk%JLJklljj%%jj%J%%KLJ%%jjJK%%
-17425A6%%%jjJJ%kjjk%k%%JKLK%JJJK%%j%j%klj%%j%KLJjkjjjmjKK%%J%JJLL%jkjjkjjjK
-17357A2JKKjk%LJJjkJ%%%JjlkJKKJjk%JLJkllk%jk%KJKLL%JK%%kj%J%JJlkJJ%J%kk%%%JJ
-17289A7%jk%%%jkk%MLK%%K%kkJJjjljJj%JKJJJj%jJ%%jkkJJjJJ%jkjjjJJj%%%JKJJ%%J%%
-17221A6kk%%%kjKKKJJj%%%%J%%jJKJjjjjk%Jjlk%JKk%Jj%JJ%%j%JLLKK%kklj%jj%LK%JJ%
-17153A9JklkLKKjjkljK%jJJjj%LLKKJjmkmjK%jj%JJJLK%%JlmljjJKLLKJjl%kkj%%JKK%jk
-17085A4%JLK%jkjKLK%jjkj%%JLJjJjkkj%j%j%%%%%%%%%J%lkJJJJJ%j%%%%J%%%%j%jj%KJJ
-17017A7KK%j%%j%kj%KLL%jjjJ%J%jJJjjkjjjjJ%%%j%%%jj%J%kkjjJK%jkk%%KLLLKL%lk%J
-16949A9%kjlk%KLKjkjJ%JKJJ%k%%%JJ%lljj%jjKNK%%%J%%jjjJJ%%Jkj%J%Jjk%%jkKLKJ%j
-16881B0lkkj%KJjjk%J%KLJjljj%%%KKJjkjJJkjJLJKL%%jjjjkJJJ%kjJjlk%%KKkkjKJjjkj
-16813Hjj%LLLK%jjj%KL%%JjjkkJKJ%j%j%kkjKKj%j%jJJ%%kkjJKK%J%KJJ%%jlk%JKK%JJkj
-16744A7%%%j%jj%%J%J%jjJKKKjlk%%%j%LJkljJJ%%%%JJjjkjk%J%KKKL%llkjKLJ%j%%jJKk
-16676A5kjJKJ%%JJkjj%Jjj%%KJ%%%kjJJJ%klJK%JJ%JJ%%%Jjk%JKJ%JKjjj%mk%%jk%J%k%M
-16608A4Njljj%JjjjjkJKMKjkj%JKJ%jJjkjJ%j%jj%%JJKJjjj%%JjJ%%JJ%jkj%JKK%kjjjKK
-16540A6kj%J%JJJ%kjk%%jk%J%%%JJ%JLK%J%jJ%%JJ%lkj%KKJjjJ%klmmjJKKJ%JJ%JJ%%jkl
-16472Ik%KJK%%j%JJJJjJ%jkk%J%j%j%LLjjjjk%KK%j%%%JJjjJJLKJjkkJKJ%jjlJK%kkj%%%
-16403A2JK%jJKkjJMKJkmmk%LLK%%j%%jJKK%kllkjJJJJK%J%JJJjjkkkj%%jKJj%%JJ%JLLkl
-16335A6jj%JJjk%jKJKJjl%Kjlk%jjJKLJJJ%klKL%%kljKKKjkj%Kjjj%JKJLJjJ%jlllkJJ%J
-16267A1MOKmmJKJjjjJ%%%%jlkJ%JjljKKJKJj%Jj%%J%jJJjkk%KJJKjjjKKL%kmllkj%%KKMM
-16199A9%nljKJj%%%JJJ%ljJJK%jj%LL%kj%%%%Jjkkj%%J%KKJ%jllj%%JJJJJJJj%%%jk%JJJ
-16131A5KLJk%jjJKJkklj%jKKJ%j%%jJKKjl%%KKjkj%%kjkjjJ%J%jlkJJ%%%JJ%KLKLJjjljJ
-16063A5%%%KKKjjk%jkjk%J%jJLKJjkJKKJjklk%KJJ%Jjjj%%JKL%kkj%KJJjkk%Jj%%jJKJ%j
-15995A7lj%jK%%%JJjk%J%jJKJJ%kj%JKMLkmljjkk%jJLMJ%kl%KJ%jl%LKJ%jj%%%kjJJKKL%
-15927B2nljJJ%kjJJLKJjkjJ%%JJ%JJjkj%LJ%%jjJ%jlkkkjkjjJLLJKKJjj%JJj%%%JJkj%JJ
-15859A8JJJjkjJJjkjjJjJJ%%%J%%JJjjk%JK%jjj%%kj%%%JJJjjJJk%LKJj%j%KK%%klkJJkl
-15791A1kjJMMJJJJJjk%%klkJKJJ%jKJjkjjK%%j%%J%%J%J%kkjjj%J%K%kjKKjJLKj%JJ%jjk
-15723A7jJ%k%JJK%Jjk%%KJj%kl%KLLJkkkJJjkjJJj%j%JJLJjjjkjkjjJJ%J%%LKJK%kjJ%jj
-15655A8jjjLKJkjJ%klkJMNJllljKKK%%%%%%JJkkkJ%%JJ%kj%%j%JJj%%jjJJK%k%%jkkj%J%
-15587A0JKKJ%jJ%%%%%j%%LKJ%%jjjJJ%jklkJK%%%J%%%J%jk%LLK%kjJjjKLKJ%JJKJKJ%JMM
-15519D3KLLKLKJjk%JklkjlnnmklJK%jJj%JjjkkkkklljKKKJJJ%J%kjj%j%%jjj%JJ%%%%%jj
-15451A3%jkJKK%%jmk%j%KKj%K%%j%J%Jj%KKJj%%J%%%j%jljjjKKJK%%j%J%%%JJjkk%KKLKj
-15383B1klkKKLKK%kkjjjjjjkk%%j%KLKkk%L%k%KJ%%jj%LLJ%jjj%%jlkj%KMJklk%JJKJ%%j
-15315A6jjjJKJJ%jj%J%j%%jkkkJKKJjJMK%%jJjjjkk%LL%JJKjkk%k%K%kk%%JkjJKJj%J%jk
-15247A4%%j%KJj%j%jJKKj%J%%jJ%JLJjlk%JJLK%%%jkmjj%%j%%%JLKJJkmjjj%JJKJJ%jj%%
-15179A7K%%JJJJJjkkjjJKKKJjjjJKKJjkk%J%JJlljKJl%%%jkj%K%%j%%%J%%jjJJ%kkj%LKK
-15111A9L%l%jjJLJj%JJkkjkjJJJJjjjkJKjjkkJKLJKJjk%J%KJ%%%kk%%KLJJJjjjl%j%%KKJ
-15043B4%jkjk%%LK%jkk%%%jJL%jjk%%%%j%MLKJ%ljj%%%KLJ%%jjJLKJJJJjjklj%JJKKkkk%
-14975B7%j%JKKK%%j%LL%jk%%jkk%LK%%j%%%j%JJ%%lk%KKKJ%kj%jJLJJkjkjjj%jkJLL%jj%
-14907C3%%J%%J%%J%J%%%%%Jjj%%JJLK%j%%%jjLKkj%%%J%%K%JKjljJjJLJj%JK%%KMJjl%KJ
-14839E6jjJKJJJ%%JJJKJKLLJjlk%JJKMMKJKJJ%LJjJLLLMNMJJ%%JLLNKMMMMMOQPNMLNNNPR
-14771B14J0RJ0J1J4J4J3J5J7K0K2K3K5K8L1L4L7M1M5N1N6O4P2Q2R6J12J33J56J83K14K56
-14740B108L09L70M48N38O28O94P21O93O24N35M40L41K31J00m9j93l16m17n06n92o68p21p27
-14717D591o82o02n06m14l36k72k23j82j51j27j08r2q1p1o1n4n0m4m0l6l2l0k7k5k2k1j9j6
-14689B67j4j3j2j2j3j0rrpnmnopppnlkjmnoml%JJ%lllonmkk%%%J%jml%%jjjjj%%%j%jkk%
-14628E0j%%%jkj%lmkjjLK%jj%jkj%Jjk%%jj%j%KNM%ml%J%%K%lllk%JKJ%jjJJLJjjkk%KJ%
-14560B9jlmk%%JJJJjjKJj%K%KJjkjj%%%jj%KJJJjkjJKJJ%JJjjjkk%JJj%%jjKJk%KJ%JJ%j
-14492B6kkk%%KKJklkJjk%%jkkLLKJ%%K%k%Jj%jjKJ%JJjjjjJKKj%KJ%kklkjjJKK%%klkKKK
-14424A9KJJ%kkKJ%kkjkj%KJKJ%k%jj%%LM%jljKLJ%%jkkkjjk%JK%jjLL%kj%%j%ljjJJJJJ%
-14356A6j%%KJJJ%%%J%kj%kj%JLJj%kklj%KLJJJ%k%%k%J%%KLKjkj%%%kjJj%KKJ%K%ljKJkj
-14288A9kjJJJj%lkkj%%KL%%K%kjJJJj%KJ%%kk%%%j%%K%J%J%%j%%%j%JJJK%jkkj%%jjJJ%J
-14220A6%j%KJj%%jJKJjjJjknjJJJKJJJkjjJJJ%jJjJKL%%%jjkmj%KK%ljKJKJJkljLKjjk%L
-14152A8Jkkjjk%J%kJKKJ%jjkkj%JLLJ%llj%%%%JLKLK%JjjkllkkJKKKK%JJjkkk%JKJJKJ%k
-14084A8klkl%KKJ%%Jj%%j%%J%%kjLL%kjj%%LJkj%%JJJ%%jkjJ%kJLJJjjkjJJJJJ%j%jjJKK
-14016A9Jjj%jjjJJKJ%%jj%Jjjj%%%%jkJJ%JjjjKK%j%%jjJ%J%jJ%jKKJJJ%l%J%J%%KLJ%%J
-13948B8LL%kljk%KKJ%JJKKLKKLLLJJ%kkkjkmmkkjl%%%jkmk%%%jJ%%jjj%JjmkjjJjj%jjJL
-13880A1LJKjkj%JLJjkkJJJJKJjkljjKJkj%JJKKLJkjK%%lmlj%JJJ%KJ%%%JjjlljKJ%%jjjJ
-13812ILLKKJkkk%%J%%jklkjLLLMJJ%lllJJ%jjj%%JJ%jkJMLML%jkkjjJ%%%kjjJJ%J%%Jjj%
-13743A7kkjJJJJKJjj%%%%%%jJjk%%%jj%KJ%LL%k%jj%%%kjk%KJjJJJJ%j%J%k%jJ%%%Jjjkk
-13675A1jJKJ%%KKJJKJjklkj%J%Kjjj%j%jkk%J%JLLLL%mmkk%JKK%JJ%JkjlkkkJ%j%J%%%jJ
-13607GLNKjkj%kjJj%%j%kj%%J%%JK%%%J%jJKJ%JJK%kk%%Jjjjkj%JKKKKJJL%jkkjjkjkj%%
-13538A0JLL%J%%%%LJlk%klj%klKJjJLMJj%J%k%K%j%%JjjjJ%jmkk%%j%LMJjkj%jkkJKKKK%
-13470A3J%JjljKKJjjK%%JL%jkk%jj%%JJ%%%%kjJKJK%%%jjjjjjjJKKJ%%jjj%jjkJKLLJ%%k
-13402A7kjjlljKK%%LKJLKJjmk%KKLLJjklmjJKJj%JJJJ%%%jKJ%k%%J%%J%kjjk%JJJk%Kjkk
-13334A6j%%j%KKK%kj%J%%%j%j%JjJK%kll%JLL%j%%%j%%%jjkljJJJJjJJklJLK%JKJ%JJ%ll
-13266A4kKJKMKjklmjKLLMML%lkj%klkk%%%%KJ%jjkk%kjJ%%JJ%j%%JjjkkjJLLLLKkkj%%JJ
-13198A8Kkll%KJKKJJJ%%%j%JjkljKOPNL%mnmlj%jkkkjLMK%jklj%%J%%%%kk%K%KK%jkj%K%
-13130A6jk%jjJ%JJjj%J%%j%KKLK%mkkl%%JKLJKJ%%%JJ%kmk%%jjkjJK%%%%kKLkmjJ%%JLKj
-13062A4kjJJLK%J%jjklkk%LKJK%%JklkKKJjj%k%%%jjJL%lkJKJKMKJklkKKJj%J%jlljk%LL
-12994A5Jjk%%%J%%%JKJJ%jKK%%kmk%JJk%KJkkjJj%jJ%j%JJ%%JJJjljJ%%%%LKJj%j%%JJj%
-12926A7jkkj%JKKjJKjlj%JK%%%JKJjkljkjKJJ%j%jKL%j%j%JLLJjkj%JJjlk%%%JJJ%jJ%j%
-12858A7J%jjJ%jjj%LKjkmk%%JJ%k%J%%JJKK%JjlmjJJJjJMMJjkkjjJJklkJ%jJKJkljJJ%%%
-12790IKJKJ%j%%JjkLLJjkk%%j%%J%%JKJ%kkLMKJ%jkjJ%lj%%%%jjjlkJJ%KMJjk%JjjjJJKk
-12721A5k%JJjj%Jjj%JKJjjj%%%LLLK%kkj%jljkj%JJj%KLJJKJjj%jkjkJ%J%klk%JKJ%kJKJ
-12653A5klj%j%KLK%J%%jj%JjJ%jljKJj%jJKJjllJJKKLK%%%K%k%JJ%kkjkjJ%LKJ%J%l%JK%
-12585B1ljj%JK%kj%K%k%JJK%kjk%JKJJKJjlj%J%%%KJjkJJjlnk%K%KLLJ%%j%JJ%jkl%Jkj%
-12517A4jkjJL%j%JJJjlkjKJ%KLKJJjjJJk%jjJjjJkmmjJKLLLLKjlklj%jKKJ%Jjjjj%J%JKK
-12449B0kklkjJLL%jJ%jJkml%K%%LJj%J%JKLJklljJKLJJJj%kkk%J%%jj%jJLKKKJjjkj%kjJ
-12381A6jk%KJ%jJ%%j%jl%JL%k%LJjk%KMKJjmj%j%JJ%k%%j%Jj%KJj%J%J%%jkJKJK%jjJKjj
-12313B1jJJjjjkjjjjkkj%KKJjj%%%JJkj%JLK%%j%K%J%%kkjJ%jjj%KJjkjJJJ%jjjKNK%J%%
-12245B0J%k%%jjl%Jjj%%K%kk%%K%JJKJJ%j%%J%jJK%kkKK%kl%%J%Jkmj%J%jj%KJJKjkj%jj
-12177A0LKK%%KKJJLJkklmjJJkm%MLjkjj%J%%%%KJJ%lkJKLMLjkj%kj%jJjJK%kkjKL%mjj%j
-12109A4j%J%J%%%KKJ%jJJJ%llkJJ%%jJj%%jJKKJjlj%%%JJ%JJK%%kkjjJJklJKJJ%jjJ%KJl
-12041A6kj%%%JLML%%lmjjJjl%JLJJLLMJlnkkkk%%%J%%JL%kjlkJJK%%%J%%jjkljKJ%%%JKK
-11973A5%JK%jj%JKKL%kjjK%kj%KJJJjkkkkklj%LKjJLJ%k%%jj%jlk%JKNLjkkkJKLJ%%J%%%
-11905B0JJ%JJK%kj%JjKMJjkljJjk%jj%%jJJJJ%JJj%jjj%JjjkjjKLJjjjjljkJLMKJ%%j%J%
-11837B2j%%kkJJJK%km%K%%J%%KK%%JKK%jkjJjlkjJKJj%j%KJ%%%kk%JJJ%kllj%JKJJJJJKJ
-11769B4%jj%LJjjlkj%%%J%jjJJKKJjjJJ%JLK%j%JKKJkjjkmmkjj%%KJ%JK%%jJjjJ%jkJK%j
-11701B1%%jjj%KK%jKJjkk%KKJJJ%jkjj%J%%%jllkJMLKJ%%%kkk%KKjj%Jll%JJJ%%jj%KJ%%
-11633A9kljJKj%J%JJ%jkk%JKKJj%%%JJJj%Jj%jjjjJLLK%jKJJJJ%JJkj%jlljj%J%%%JJjjK
-11565B3J%jjmkKKKJJKKJkjjj%%JJ%j%%%%kkJjkjK%j%LKKKL%lk%JJ%JJ%J%%kj%klj%%%%Jj
-11497B2kLMK%jjkjMJjj%j%jjjjJJjJK%jJJkk%LLKJ%kj%jlkJKJK%jlkjjKLK%%%jj%KML%k%
-11429C3j%kkjjjJKK%KJKJ%jj%JKJjjkkJLJjkjj%KJ%%j%%kjJJjJKJ%kklkJMLK%JJkljK%JJ
-11361C7%%J%%LMJJ%kkkjllkjKJKJJ%%j%KJ%JKK%%J%j%JKKJjkkj%kk%MNMKKKKLMNNLLPOKj
-11293I9lnmnpnpnkjkjj%KJkkkJKJJ%%%J%kkjklj%%JKMKLKklk%JJJjjJKMKLMKMMLOPNMNPJ1
-11225A25J2J3J2J3J7K1K8L9N1O6P9P3M5Km0o8p7p2n8m5l4k6k0j5j0rpommlklkJJ%%KJkkl
-11182H9lmomm%kl%kkJLNNLJJLKMOQRPOJ0J2J4J5J6J9K2K7L3M1M6N5O9Q6J13J48J89K32K43
-11137A513J92P3p1j95k57k50k05j56j16q6o4m7l5k6k0j7j4j0rj1j1j1rommnnmlj%K%jJJ%
-11099A29k%%%j%LMMLNNNMMOQJ1J6J7J5J3J2J0J3J7K2K6L2L9M9O3Q0J05J37J81K27K50K18
-11060A730J19k6j61k45k63k29j76j30r7p1n0l8k7j9j3rnkJOJ3K3L1L5K1lk5m1m2l5k6j8j1
-11027B17qonnlkmmkjj%%%J%JJLMMMMLLNOQRRRJ1J1J5J9K2K5L4M5O1P6Q6P6M8Om0p2q0p4o2
-10977D57m8l5k6j9j3polmkjjKKKLJ%KLLLMNOMLLNONNNRRQQONNOPRQQJ2J3J4J2J4J6J6J4J4
-10923E77J4J5J7J8J6J6J7J8J7J9K0K2K4K8K9L1L1L5L5L6L9M4M6M9N1N5O2O8P4P9Q4R1R9J07
-10889A983J21J33J47J63J80K02K28K59L00L46L98M65N48O51P81R39J131J361J621J910K230
-10868A6097K607L088L743M694O080P896R777J0789R610N619j87n963r948j1136j0134q296
-10852C4336o504n052l937l087k438j941j563j271j047q75p39o30n42m69m07l53l09k71k40
-10833B661k13j90j69j48j30j17j05r4q8q3p5o8o1n3n1m8m7m5m0l4l1l0l1k8k7k5k1k2k1k0
-10803E46k1k1k2k1j6j3j3j4j4j2rnopj0j0rrpnoppj0j2qopmmkknnmkmnnnkkmmmlllljjjo
-10750A55pnlk%jlkjllkjklllkJJ%jjj%j%%ll%Jjmnk%%jklkjjjj%Jjll%Jjllkjj%ML%%jkj
-10683F5j%J%jJJ%jjJKjlkj%KMJ%jJJKkljjjJJKJJJJkllmmmomk%JJ%JKK%%J%%KLKlolkkkk
-10615C3ljJKLJjk%%JJ%%jkkkljjjJKNRPMJjkj%J%%jlkjj%JJMNM%jjjj%%jJLJkj%kk%JL%j
-10547E1KMLJknoqmjjkkmmjLKJJKJjjJ%%%kJJjj%%%%jlkjJLKJ%jkkkklk%J%LML%%jjKKLKJ
-10479C3%jkJLJkkjjkkjJjjjKKJ%JJJjmkj%%JJJJK%j%KLKjkkj%J%jjJKkkj%JLKJ%kj%Jjjj
-10411B7mmjKJJJJjk%j%%JLjlJKK%klkj%%JJK%J%%J%KKKL%%%jk%JJ%ljjJ%j%J%KKJkklkJJ
-10343B5%JK%kj%K%j%JKJjlk%%ljJJkjJJkkj%KKJkjK%k%KKJ%JMMK%jj%%jllkkkJJk%JK%%K
-10275B4KJjkkJJ%J%%JKJKJJJjklk%jlkk%%%jk%LK%%%%jj%LMLJjkj%j%KKJKJj%%JJKJK%%%
-10207C8J%jJJjjkJLjjJKJNNOMKKMQJ2J7K0K1K1K1J6J1NNQNM%nnonmnrj5k0k1k0j7j5j1qo
-10154G2omnlkklkkkkjjlmmkjkk%%k%J%jJJJ%%JJKLK%J%Jjklkjk%JMJ%Jjjjjj%j%LLJ%jJJ
-10086B9J%JKLKJMNNOPNK%klnoonnnnlll%J%jJK%jjjjjjJJjkljKL%j%%%%jkjj%JJKJjkJJ%
-10018A7%J%jj%%j%jkk%LLKJkkkjj%%K%k%%JKJKLKjJJ%lk%JjJKJjkmjJKK%%%%J%jJjj%%lj
-9950A4jKK%j%jK%%J%%jjjjJKj%jkjKK%jk%%%KKJJ%%jk%J%k%%JJKJJKjjj%%%jJK%%k%%jkk
-9881A5%KL%%%kmkJKK%%J%jk%KK%JJ%%lj%%j%JLjjjJJJ%kJLKJJmlk%%jj%kkjjk%LL%J%JKJ
-9812A8J%%j%%%JK%jjkjk%JK%jj%%kjKJjjKJjjk%K%J%JJj%Jjjk%JKKJKKjj%%%J%kjjjJJ%J
-9743B0%jjk%K%k%%%%%Jklj%KJ%jJK%JKJJJJK%kl%%kk%KLKklk%J%jkJJJjk%%%JKKj%j%JJJ
-9674B0%KJjkkjjj%LJ%l%Jj%JL%kkj%%KJ%%%jj%%KLL%%jJJJjkj%kkjkkjKjk%JKKJJJJ%%JJ
-9605B2%JK%%%jjkk%K%kkkkj%JJ%JjjjjJLK%%Jjk%J%jk%JKKK%%JJ%jkmjKK%%%jjJLJJjjJJ
-9536B2%Jjkk%LJkljLMKkjJJ%mlllk%JKJJKKJjj%kjJjjJLNJlkj%KKKkmk%J%%JJjj%%J%JKK
-9467B2J%kkljKM%JJ%jjjkjkjLK%kj%JKJKJ%%JJJkkk%%%jJ%kk%jJJJKLL%kjJ%jkmk%KLJ%l
-9398A8l%%JKKJjjkk%LLK%%JJjkj%%%%%jkkk%jjLMK%kkk%jjJMNLjk%jkkJK%j%J%ll%KKKKK
-9329B5KJklkkjk%%%%JK%JLjmk%Jjk%JJK%%Jjj%%j%%jkJKK%jj%jkkjJLKJJ%J%KJkkjjJJLL
-9260B4J%kj%kl%%JKJJ%%%J%jjJ%j%JJ%kjkjjJ%%JKKKklkKMMjljkkkkjKKKLjjkjJ%%jjJJ%
-9191A8JJJJKj%j%LLKkkj%%jjjj%KJjj%jjj%%%JKKJj%%jj%kkljjJJ%J%JJJj%%%KLjkjj%J%
-9122A9jkJ%kjjKLMLJKKjmkk%KJJ%%%Jj%%%%%JJ%JKLjmmmk%KLKJ%J%jkJLJjlkkKL%jk%%Jj
-9053B3%JKJ%j%%JJjkjjJJlk%J%J%J%KLK%%jJK%kjjmkj%%LK%JKLLJ%%JKJJJKKLNOOMJLOKj
-8984H1lmjJjk%NNLNQQJ0QOOMjnonmppkKMLMNJ0J0J1RPOLkqj3j3j0rplkk%jjKMNPRNLlpqj0
-8922A12j0rpnkjllkk%jJLKJ%klooomj%lmljJJkkjJJ%lmlJKJ%%Jjj%JJJJ%JJjk%kj%J%%kk
-8855B4KJ%jkjKJjj%jJKkk%JJJKkk%LL%kjkjjjj%KNM%kkllJKJJ%J%j%J%JKJkkk%J%Jj%JMK
-8786C3jkkJKJ%%jkjJKj%%jj%K%jkk%LL%jj%JLjkljJJ%KJJj%%KJkj%JKJ%%j%%J%JJ%%%JK%
-8717D0jml%JLK%%Jkkjj%JJj%j%JKJ%JKL%%%JLMK%%j%%jk%%KKjj%%JKLJ%kjjk%K%jj%JJ%K
-8648E6KLL%%%%jJJJ%j%%lmJKJjj%lkJJj%L%j%%kkjjjJJjkk%K%jJJJJJklkJJLLL%ll%JJJ%
-8579E5JJ%kmkKLLK%kjjkkkJLJ%JJ%jkkJJ%j%%%jj%KJj%J%%JJJJJ%J%jjlk%K%kjJKJ%%JK%
-8510E8%JKJklj%J%j%%J%%JJJjJLJJJ%%j%J%JLLJJKKMMLKjlmj%JJKLJj%LLKKJKj%JJj%JJJ
-8441A06%JjjkjMNK%j%KJLJKJ%jjkkj%KJJJJJJJJMKJJKJ%j%kl%KK%JJJJLLKLKjJKJLLLJjj
-8373A62jJKMK%%%JKKLKLL%%JKMLLK%KLLLLK%JKLLLJ%LNMMMMLMOPMMMMMMNOOOPOORRPPPRP
-8305C95QQJ0J2J5J4J3J5J9K2K3K5L2L8M3M5M7M6L8K5J4NJJNJ3J9K4L3M2N1N9O9P7Q5R6J09
-8268A596J19J26J29J33J44J65J93K29K77L34L97M63N39O22P07P74Q13Q06P38O05M23K20L2
-8245A0584j17k09k36j98j14J0J60L25N01O85Q74J049J189J266J255J140R22O23K78p9l96
-8224A9512o33p58p64o67m88k61oK61N30P89J034J245J401J469J407J171P52J95m06r47j341
-8203B3495j552j592j499j315j075q11n41k77l5J82L63M96N60N38M25K28l4l31o26q82j067
-8182A4650j161j164j091r60p95o25m60l12j81p2J0O6Q5O2mj05k31l62m80n68o19o28o03n55
-8158C897m92m26l65l12k62k19j84j56j35j20j04q8p5o7n9n3m6m1l9l7l5l3l0k9k6k4k1k0
-8130C99j8j8j5j4j3j3j2j0rrqrrqpmllnnnrpmnnmlllmklllmkjjjklmkkkmlklkk%J%%%lk%
-8070A00%klnm%J%kll%%jkJ%j%J%kmmmlJMKJ%%jjlk%jk%Jjj%j%%%JjjKJ%%%jkkj%kkk%KKk
-8002D8ml%jJJKjkkkJK%kjjkkkJKJJKKJjjJJjjkkkkJ%%j%KKLKKJjk%jk%jk%%%KJ%jjLK%k%
-7933C7%Kj%%jjj%KK%jkj%LJ%%%%jkjj%Jk%j%%%%jjKK%jj%%KLjlj%jmkJJLLJjlllJK%k%K%
-7864B7jkkJJKJjjjjkj%%JJ%%%%j%kjJ%kJLKJLJJKJ%jj%j%Jj%kkll%LLkk%%kkjJKJkkj%KJ
-7795A8%jjJJJjjKLLJjl%ll%%%%j%LK%jJjkk%LKJJ%jJ%kkjj%%J%Jjj%JJJK%jj%JJjjKLjjj
-7726B1jjlj%jkJJJKLKJlkkjjjKJJj%JJJKJj%%jj%J%lj%%KJJj%%%J%jJJjmk%JKJj%%%KJjj
-7657A8JKjkkj%J%%JKJjj%KJJkkjjjJJJJJ%%j%%KJkkkljKJJJJ%JJkk%%KJ%%jJJjkj%LLjjJ
-7588B1L%%kj%JJjj%%KJJ%km%JJ%%JJ%kkkjJJjKJJLKKJjkmljJKKJJjJjjjJjjlkk%JMKKJJK
-7519B7JKJjk%%k%KKJJJKMMLKNPQMKLJkknl%jJj%JNNMORJ2J2PK%jkoolkjjjKJJMRJ0J1J0R
-7455A62QMlrj0j1rrrqpmjKMMLNOONKjnqrrrrqnoom%KMKJJ%%jjjmooolmllkjJ%%jklk%%JK
-7389A7jkk%%jj%LKJJ%jk%%JJJJJ%jj%JjljKKJjkjkJJjkjJMJjj%jj%KKJJJ%kkjK%JK%jjj%
-7320A6kkkKKJ%k%%jj%JJ%%llk%JLJ%%JJJJjkkkk%JKKK%%%%%JJJ%%JK%j%%J%%j%%jk%JJjk
-7251A3jkJJlmk%JKKJ%%%%%K%JjkJLjjll%JJ%%JJJKJJJ%jk%%JJjj%JJ%jJJjJjkjjjKL%kjJ
-7182A2%jk%%JJKJ%J%%JLMMNMKjkmlklljlnlkjJKkkJMLJ%k%%%jk%KK%J%JKJjk%%JJJ%J%jj
-7113A6%%jjlj%KKj%J%%K%jjkk%KJj%%%jjKKjjk%J%%JJJjj%jjk%J%kKMJj%KK%%mmkJKJkjJ
-7044I%%%jJKj%Kjk%JjJLKJj%%j%jk%JKLKK%kll%%%%LMkk%JjlkjJ%%%j%%kkJJK%J%Kj%%k%
-6974A0jjk%%%JKKJKJ%K%jlkkkj%JKKK%j%j%K%jjJ%kk%%%j%K%%Jjj%%jJJ%j%JKJjjJ%%Jjk
-6905Ilj%KJJklk%LNMK%jkmj%JJ%%%%JK%kj%LLJjKKkmmkk%%JKLK%%JJLLMML%lkkmk%j%jkk
-6835A4jjjj%JJ%%KK%kjKL%kj%KJ%jk%kjk%KK%JJjkjJJ%k%%%%jjJLMKkjjljjJ%%JjjKK%kj
-6766A2%%%%jJJ%J%jk%KJJJjjjj%KLKJjk%KKjk%j%%%J%%%kj%jjj%kj%jkjKJj%%JKK%%l%ML
-6697A6K%kj%J%kjjJJ%%jk%JJKKK%kkjJjk%JjjjJLKJJ%jjklkJJjkjj%kjjJLK%%KJ%K%jmlj
-6628DJ%KJJKKJKJ%%%%Jj%JJj%%jjj%%Kjll%%JKKJj%JKJ%%jkjkkj%%jjjkJJ%%KK%KJJKKjj
-6558A7kjjJJjj%JKKJ%%kkjLLKJJKLNMNPOPQN%noqrj0rnljJ%jlkjjjlj%KLJJJkj%L%JJjll
-6490A1jjjjjJJK%JJjjJ%k%JJ%JKLJKjjj%%jkkj%JJJ%jkkj%JJ%j%JJ%Jkkj%JJKK%j%KJ%kn
-6421Hlj%KJ%JLJjkkk%j%JKJjk%KMM%%J%j%jj%jll%JLKjk%%LKJjjj%%JKJjlkJjjJJjjjjjj
-6351EJKKJJ%jk%KJ%%%jk%JJK%%J%klk%JJK%jLJkk%JJJKJjkk%JJjJJJ%KK%%%kkjJJkk%KJj
-6281A4lk%JKJJ%KKKNPOL%J%lpmmlljjJLK%jkj%mmkJKKKKJjjkj%Jjj%J%%jl%%JJjkJ%%%JJ
-6212A1JKLJj%%lnnj%KJ%JLKJ%kj%%JJJ%%jjjjJJj%JJkljkjKMKkjj%KKJJ%jjKJ%jjJJjjjJ
-6143A2J%j%J%k%JJj%JJJjJJklkjj%J%%%JJkkJ%%%%JJJ%%%j%%%J%j%Jjjk%j%%KK%j%JjjJJ
-6074IKJJKKKjl%j%J%JjjjkjJJJ%%jj%JkkJMKjmljj%LMK%%j%%%jKK%kkj%%KKKJ%kjKJjkkj
-6004A2kj%%%jJKJ%ll%%JKLJkjj%K%J%JJ%LLJjjjjnmKMKJjklkJK%%jk%JK%jJKKJll%%%jk%
-5935H%J%jjj%J%%%KJJKjjkjKLK%kmjJ%JJjjJ%jJLJkkjkj%LL%jj%K%j%%j%lkJLL%%JJj%J%
-5865A4j%j%kkJKKLLLJ%kllklJKJ%%%J%%J%%K%kjj%Jkl%LL%%kj%%J%kk%%j%JJ%%jJJJ%%jj
-5796A1lkjJKJ%%KL%jkk%JK%jkj%j%%%JKKkjk%JKK%%jJJJkkk%%JKKJjJ%Jjj%j%JK%jjjkl%
-5727GJ%lk%%KJLJKK%Jjjkk%KKJjk%KK%jJ%lj%%%Jjk%J%%klk%KJLLJ%kkjjjJjjJKKJ%j%%k
-5657Hjj%%LK%JJ%jjjj%KK%JJJ%Jjkjj%K%jj%%J%j%JKMJ%kmlljJ%J%%%J%JJll%K%JKKjJJj
-5587A3jJKKjkJJKKKjkkkk%L%kjjJJKJkkJJjJklj%J%%k%JKJ%jJJJlmkLLKJJjj%%%%J%kljJ
-5518IJJ%%jkj%JJ%llj%%%KJ%JJLKJJKK%%kk%j%%jjj%%JJJjk%J%Jjk%JJ%kml%%jjJJMNK%%
-5448A3%JKJjkj%jj%jj%KJJLLjk%jjlkjJLKJJjjjjJ%%%%%JJjjkJ%%JkkJJ%%j%jJJjkk%KLL
-5379A4K%j%%k%%JJ%%j%%KKjjjjJ%jj%j%%J%j%%jJJJkkjj%JK%j%K%%KJjkj%%%%%%jlj%%%J
-5310GJ%jjj%JJJ%JJ%kjkjJ%KKJ%jjk%KJJJJj%JKJJjjkj%%%%JJKkl%KLJ%%kjj%JJ%%%mmkJ
-5240E%KJJKJjJKjjJjJKJ%%jklm%JJ%Kjj%JKjkLKjj%jj%%jkk%LLJJJ%j%mkjJJLJkjLLKj%K
-5170A7JjJJkkkj%jjkJKJ%%jj%J%%%kjkk%JKJJKKLJjjjjjjjkk%J%JKKLJjmjK%JKj%jJKJjj
-5101A5j%%JJ%%J%kkjj%%%JJK%kjK%%kk%JKkjJ%JJ%kkjjJJK%jjj%JJJj%%jjkljLK%%%JJJK
-5032A2KK%k%kjj%J%jjjjJJJ%jlj%JLKJ%j%%j%j%%JJj%%%j%J%JJkk%%J%kkjjJKKJ%JJKJjk
-4963A1kkjjJJJ%JJ%%%jJJjJJKKjkkJJjlklj%LM%j%%JKj%Jkkj%%JJ%jKLK%ljJjm%KMKjkkk
-4894HkkKKJJJ%K%%Jjl%JJKKjJjklj%%JJ%klKLLK%jjj%%J%JKjklljJ%JJkkj%%LKjkJJj%J%
-4824IJK%jjJJ%j%jJ%%%j%%%%K%kj%jjJKKJjj%%jjjKKjJKJ%kljJ%%%%jj%JJJJ%lk%%%JKL%
-4754A3%%%%J%%%%JJjjJJ%j%%jjjj%%LK%lmJKJj%%%%%JJJ%kk%%JJj%J%%%k%Jjjj%j%JJK%j
-4685A1jk%%jkkJKKJJJ%k%KKLLJJ%%%jml%%jjk%%%JK%%kJJJkkkkjJKJJ%%%%KK%j%JKJ%JJj
-4616A7llk%%%KJ%jjjk%%%%%J%%JK%JJKJJj%%%kkj%kj%jj%%j%kjJKKKJ%jkkj%%JLLJj%MLK
-4547B0jmjJK%%llk%KLLK%kjkkj%J%JJjJKJjkkj%JK%%J%jj%Jj%K%%%kkk%J%%%jJJKJJJjll
-4478Ijj%%jjJLJ%J%Kjkj%%%%%%kj%k%KJ%j%%KKJjk%JJkjJJJK%%%K%j%K%%%lkKLJkkkk%KK
-4408A2%jjj%j%%JLJjjjJJJjlk%%%%%KKJ%k%%jjkk%KJKLKjj%%jJj%L%j%KJKJJ%J%jkk%J%j
-4339A6jJJkj%%%ljjk%j%%%%JJ%JKMK%kk%JJj%%lj%K%JKJjklkJj%JJjJJJJKKJJ%KJ%KKJLM
-4270C4L%momkk%j%jkk%jjkJkjJJkmjLL%J%jkjJ%jJKKJ%%KJ%%jjJjkJKKK%kjjkkKK%kj%JK
-4201A3KJjKLJJJJJ%jjj%jjjlmkJL%j%%J%kjLJjj%%jJ%j%jkJLKjkj%%%JJJ%kkJLLKJ%%%jk
-4132A7jk%j%k%KJ%JKK%kkk%KKJJ%%J%Jjl%%jjJjj%K%jj%JKK%%%%jJJJJkjjKKLKkljKLJKJ
-4063C0kkllkj%jjJKJ%J%%jkjJ%jj%kk%JJ%JK%Jkk%KJjJJjj%jjJ%%%JJ%%JJjj%jjjJJ%%KJ
-3994A8kJJJj%Jjjkjllj%K%kjJKJ%JKLJkkj%Jjjj%JJJjKJJ%KJJKMJKJjmmk%%j%kJ%jkjKjj
-3925A3jj%jjlkKJK%JJJ%KL%%%%kjj%jJJJjkjjjJKJKKJ%%kkk%K%KLJKKNNNONLKknpqnlmlj
-3856A7jkj%%J%%%JK%jjknmjKLJ%%JJKKLJJ%%%j%%jjlkjKLK%K%jjjkJK%j%J%j%KMNMNOLjl
-3787D2klkkjkk%k%KK%jljJ%k%kkj%lkJKLJJJJ%%kkjJKKKKKj%J%kkjK%jJJJj%J%KK%jjjJ%
-3718C1%kjJLMLLJKJK%JJj%KLLLLLNMMMNNPQOJ0J1J3J6J8K2K8L5M2M8O0P5R8J32J77K30K65
-3669A394K47J58J4j34k38k73k48j97j49j10q1o1m7l7l1k5j9j5j4j3qmmlklllkklkkJJjj%
-3631H0K%%%%JKNOOONNOQJ0RRJ0J2J4J6J9K3K8L3M1N4O5P6R1J11J35J66K25L10M23N31N58
-3592C101M17J24k04m61n67n27m22l16k32j72j31j01p8n9m6l6l1k5k1j8j5j4j4j1qomnmkl
-3561A09nppmnmj%J%kl%J%JKLL%JLMLMNOPQRJ1J6K2K7L0L5M3N3O2P7J01J36J83K32K56K18
-3515A634J07m1j74k49k58k22j73j28r5p3n6m4l4k5j9j7j4j2qponmnnmkkmmplkjkkj%%kkk
-3473B7%%%JLJ%kj%jkjjjK%llk%%Jjj%jjjk%JJ%%jJ%%%K%kjkj%%j%KK%jJKJJjj%JJJJjjj%
-3404A5JKJjkJkkk%KKK%Jj%jkjjkJKJJJ%j%kl%jkk%LMLjjJJkkJLJjJ%%%lkkjLLKjJ%k%j%J
-3335A4JjjjkJJj%JJJKJJjlkjKJjkkjk%KL%j%%%KK%JjkJJjj%JJ%kkjJJkj%jJKK%kj%KKjlj
-3266HJJLJk%JK%k%%jjJjjj%JLJj%JjjjKJk%JJjjJJ%kkj%KKJjjjjljKK%%KJ%j%%%%Jjkjjj
-3196G%JK%j%%%Kj%J%jkjjjKKJ%%JKL%kklkjj%JLKJ%%JKKKjkl%Jjj%J%JJ%J%%jk%J%jlkj%
-3126G%JJJK%%kjj%%jjKLLKjj%kljJKLK%kkjj%K%%JJ%lnkkk%%KMKJj%KJJJJkkKKLKJlmm%K
-3056A1J%jkjJjjJJ%j%KK%mlKLjlJMKknmj%MLJjk%JMKkk%JJ%%JJ%%jkjkJK%jJjj%k%J%%%J
-2987HMNKjmkJKJJ%JKJjlmlkJ%%%%%lk%LLKKJ%kmljJKJKjj%KLL%kkkjJJ%%jJ%%JjkkJ%jJL
-2917A2K%k%kljJK%%LMLNMJjkjjjjj%jjkjjkjJKJ%jkjjk%klk%%KKLK%%kkKK%JKJ%KK%kkJ%
-2848A6jlmkJJ%JJJKK%%%jjJJj%LKJJ%jjkkkjjJJ%%J%%jJJjjjkjkjKLKJ%%J%jjJ%k%jk%J%
-2779A0jjJJ%jJ%j%jJjk%KJ%%JkkJJjkjj%KLL%kjKK%%jj%%jj%j%%%KK%jJJjjkjkk%%%%LMM
-2710A4Jkkj%JkjjjLJJJjkkk%JKLMJ%lmjJ%jjjkkJMLKKkjjJ%%jkjJJJ%%JJJ%J%JJ%kkkkk%
-2641FJKJjJKKjjk%JLKMJmmj%kml%%%JJJKJ%%%j%%JjjJK%j%%J%jk%%jjk%%J%j%%KKJJJj%%
-2571I%%jj%j%%jjJKJJJJ%%Jjkj%%JkjJJ%jjk%%%j%JK%%j%KKKLJj%jkJJj%%j%J%%K%k%Jkk
-2501Ik%J%K%kk%j%KKJK%%K%%Jkjjjkk%JLJj%jkkk%KKKK%j%Jj%j%%jJ%j%J%%%%KKJK%ll%J
-2431A1Jj%JJ%jjjlk%JJ%J%J%J%%jj%%Jjl%JJ%kjJJJ%%jJJKJ%KKjjjlkJJJJjJJ%j%JjJ%%J
-2362A3K%kjJ%J%K%llkkjJKLKjkjjk%K%jkjJ%jJjJKL%%jklj%j%KMMLJklk%JjjkkkJJKJk%K
-2293GNKjkjl%JK%%Jkkj%j%%jkj%LLJkmkJKKK%J%%JKKKjllj%%%KKKJJ%jk%%%jkkkj%jKKJJ
-2223Ij%KKjjj%JJ%%jjj%%JJJ%J%%%jjjkk%JJKKJ%jjmjK%%JJ%j%kk%j%KJjJ%j%J%J%%%J%j
-2153Gjk%LLJjkkjJJ%%jjJ%JKKJkkk%KJ%jJJ%k%KJjklkjjj%%%%%%JJ%jJ%%J%jKLKJ%J%%jJ
-2083A1%jj%K%jjmjJJLJkkJK%%%JJjjj%%jkjjKKKkkkJKJ%J%%J%mlj%JJJJLJJJj%jJ%l%JKK
-2014A2%J%jkjjjkJMMLjljjjjJK%%Jj%kjkkjkj%jjJ%%JKLJ%kkjJKK%%%jjKK%j%k%Jj%jKKK
-1945A1J%jjj%jjkjJLK%jJJJJjjkkkjJ%kJK%JJ%kj%%Jj%j%k%KLJJ%%kkkJLLK%lj%%KJJ%KK
-1876A6%lkjjjkjJKJjj%%%J%J%%KJJKjmlj%j%JLKjkk%JJ%J%jjJKK%j%j%%%jjjjjJJJJklJK
-1807GJj%JJ%kkjJJJ%j%LJjlkJJ%JKK%%kklj%JJJKJ%%J%j%%JJLJk%jjjj%KKJjkk%KJjljjj
-1737EJJjk%kjJKK%%%JJ%k%KLJjjjj%MMkkkJ%k%kjLLLK%jjJJK%lmk%%J%%JJ%%kkjK%%j%%%
-1667I%%%LJjkjkJJ%%%kkj%JKKJj%J%%Jkj%J%%%J%JJJjJLJkl%kkjkjKK%j%kjJJJ%jj%j%KK
-1597HJ%%%%jjklk%MLjjJ%KJ%%%%JJJ%jkljKJKL%kjjJ%LJ%jkl%KJJ%JJjj%%jkjJ%%JJLK%j
-1527A5%jlkjJ%j%jJJj%%%%%JJ%%J%KLKkkk%%jkll%jKLJ%jJLJ%kl%%j%K%j%%jjJ%jl%%JJj
-1458C%%k%LK%JJKjj%%jjkjJKJKLK%jkjJ%jk%%%jjkjKKK%J%%%j%JKjk%%%%J%jj%%JJJK%%j
-1388A2j%jjk%JJJJL%k%KJ%jj%jjjjJ%Jj%kjjJKLMjk%J%%kjjk%LLJkjLKKjjklkJJjlk%%J%
-1319Gj%J%JKj%%%%%%%%JJJJ%jkjk%%KLJjjJjkkj%JJJJj%%jkJJJ%J%LL%kkJ%Jjkkk%JJj%k
-1249FjKKMK%%kkjjJJjkjKK%jjjJ%jkk%JLMJJjjjlk%J%kkKLJ%JKJ%jJjjkjJJj%JJJ%%%jj%
-1179A0j%%%J%%JK%%%K%JKj%%jJJJjjkj%KJ%jk%jjJjkkjLLKjk%JKJjkkjjjJJ%JJKLKjllkj
-1110IjKKKJjlj%J%kkJKLKJkjjkjjjKLK%j%%%%J%%J%%KK%jmmkJK%%%KJj%jkljLJJjJ%%jjJ
-1040A0KJJ%%kkj%JJ%lj%%JJ%%%Jj%%j%JJjjjJKJJ%jjJ%%%jJJj%j%j%%JJJKKJklkjj%jJKK
-971A2%%JJj%kjJ%K%%%jK%%%J%kj%%j%j%J%Jj%%j%%JKJ%mlJKKKjjjjlj%j%LNKjkkjkJJJ%J
-901A1JJKj%%JkkJMKkjkkj%%j%K%%%%jjjk%KLKJkl%KKKjjj%JjjLK%jlmk%JKKKJjkkJJJjjj
-831IlkJJ%%JK%jJ%kl%JJKL%kllJMLJ%JJ%k%jkJJJ%%kjjkjJLK%kJLKJll%J%J%%%J%llj%JJ
-760HJj%jj%LKj%j%%JJ%j%%Jj%%jJKJ%jljjJJ%jJj%KLJJ%%jj%JJJ%%%jlk%K%jkj%JLMJ%kK
-689A7LKK%lmjjljKKj%jjk%%jJ%KjjJKJ%j%j%%kJ%jj%JkJK%jkjJKJ%JJjkjkJMK%kkkjK%jj
-619GJJJJ%k%jjjMMMJ%kjJKK%kllmkkjJ%%%LMKjJJ%j%jjj%Jjjjj%%JKJLJkkjjKKJJJ%k%%%
-548A5jjjj%%JK%%JLK%%%%Jjljkjk%K%jjk%KJ%%%%%%JKJKJkl%%jkjjj%KKJKJkkjk%%%JK%k
-478A0%%JKL%lkjJ%%Jk%%%%LKjj%j%%J%JLjkJK%kllkKLLKKKKJjlmlkjkkjJLLjkjJJjJKL%l
-408A2kj%KKJjjkjJ%K%%%J%jJJ%JK%%JJ%jjj%KK%jj%jj%jlkKNMJjj%ljkjkkjJ%J%JJJKJ%%
-338A6jjjjkkkjJK%j%JJJJKLKKJJjk%J%jjjjLKJ%kmk%KJKJkljjKJjl%LJjjJj%KK%kjkj%Jj
-268A2JJJ%%%KJjjJjjlkK%kJLJj%kjKJl%J%Jjkk%LJ%KJkjKJjkJ%%JJjkj%KJ%j%%k%KJjjJK
-198A5Jj%K%jlkjJ%%JJKk%%%%j%jj%JK%J%kJJjj%%J%l%JJjjjJLJ%%JJJj%%%%j%JKK%kj%l%
-128A4jj%%JJL%JJ%%jkj%%JJ%%kj%LKjj%j%lk%LMLJKJkkj%kk%KJKJkkkkJ%%jjj%%KJJJ%JK
-58B0%JK%%lkjjjjjJKJ%K%jkl%%jk%JJJKL%kj%KK%j%jkljLLjj%%jJKLMjljjjJ%Jj%LL%kkj
12A9j%%KJ%kk%%%JJk%LK%J%mkJKJK%klkj%JJ%JJJKK%kkk%%JKJ%%JJ%%Jjkklk%J%lk%JLLK%
84B0J%%JjjKKjjjj%%JJ%Jkk%%JKK%%jllljj%J%%KMKJ%%JJKJ%j%%%%jlk%%jjJJJJj%J%llJJ
156A8%%%K%k%JJKJ%%JJjlk%JKKLJjJJ%Jjjj%j%K%kkj%%%LLMJkjkljJ%jk%J%j%%KJ%jkj%J%
227B3KJ%lkJJ%JKMKjlljj%j%JLMJ%lj%JKK%kljjJKJ%jk%%jjjj%J%%Jjj%KKjl%KJJJjj%J%%
298B6jjj%j%j%JK%J%JlljjJK%J%%JJKJllkj%KLKj%KJJkkjkjjKKJK%jjj%%KLJlkjJJJJ%lkk
369B0j%KMJkk%jll%J%%%JL%l%%jKK%J%jlk%KK%%%J%%%J%jkjj%J%LLjkkljJLMJj%Jjjjkkjj
440A4%LMM%jlljKKK%%lljJJJjjj%jjj%JJ%%J%jkkKMK%j%jl%K%jkj%%%%JKKK%jl%JJJJklkj
511A1JJJJ%%%%JKJjkj%jkk%JKJ%K%j%KJjl%%j%JJ%jklkJK%KJ%%KKjj%jk%j%jkJJ%jJj%KK%
582A3jJJKJjk%K%%K%j%jjjJ%j%jjj%J%JJK%jk%JKKjjjkkjKLKj%kkjjjjjJJJJ%jkk%JJJK%k
653IjjljKKKKJjkkj%%j%KLK%kkJJKKjkj%%%jjKJJL%kj%%LKJJKjlkjjjj%J%LMJkljjj%kjJJ
725A1kljKLK%jJjkjKNJjkj%KJJ%JJjlmlJ%J%jjKjkjJ%%%J%KJJJklj%KKkkkj%K%%JJ%J%kkJ
796EKKj%%%%KKJJJ%J%%lkJKJ%%kml%%JJJ%KMK%klljKLJjkmj%JJJ%J%j%%JKKKk%LJ%ll%jjk
868HKK%jlkj%%%JKKLjkkjJJ%%jjKLKklkj%KLJjjj%jjj%%MKJjkkkJM%jj%jjJJJj%KJj%jj%K
940A1%k%%%Jjkj%JJ%%J%kkjkj%%%%KJ%j%J%jjKKK%%JkkKJj%jkj%KK%JJkjJ%jkkjJLMJjj%%
1011HJ%KK%lj%%%J%%jll%KL%kjj%%JLJ%Jj%KKjjJJ%J%klkjJMK%lkjJKJJjjjjml%KKKLKjkj
1082Hjj%JJJjkj%LLJ%kjkj%K%jJJ%JKJjj%%%jkk%JJ%J%jjjJJJJjjJJ%%jj%lkj%%%%JJJ%JJ
1153GK%jjJJkj%JJKK%jj%%%%ljJjJJj%%j%JLLJkkk%jj%%%k%JJ%j%jj%j%J%%JKJ%jj%%j%KK
1224HjJJlj%Jjjj%KK%%jJJ%jkj%jjJjkJKJJJKJ%j%%J%kkkKOMJklj%%%kkjJKJJj%JKJJjjkk
1295HKLJjk%jjjmkLMJ%jjjj%J%%kk%K%%JjljKMLK%kll%jjJJj%%KMLK%jlk%%jJKjkjJKJJJ%
1366A2%%jjjl%JKK%jj%ll%%j%JJJ%J%%JJJJjjkkkJJK%jj%%jjjKK%j%LLKJ%jkjJJ%jjj%%ll
1436BjKKkj%%KJkjKK%%Jj%Jj%L%Jj%k%jk%JKjjj%LMK%jjkjj%KJjjkkjKJJjl%%J%JJj%%%jJ
1507EJ%KKjjll%JJJj%JKLLJjj%%kkjjj%JKJkkjLKJjjjJJJJklkkJJJKLJ%jjkl%JJJJ%%%jjl
1578C%JKJj%j%%%JJ%lkjJJKMLMJJkklkkkkjjJJJJkjJLKJ%jjkj%jJJ%LL%j%j%jj%%%j%jJKL
1649A1KK%klkJJjkkkjklkJJ%KJKKJJ%k%j%JKK%jj%%%%j%jj%JjJKJjj%J%%jkj%JKK%JJJ%%k
1719HnkJLJjJ%JJKJj%jjj%j%%J%jJ%jJJJ%lkKKK%JJj%%kkj%%JLJkljJ%JJJ%%jkjJ%%j%JMK
1790A2%jjkjjjJKJ%LJjlmmjJKJ%%%KJ%jllj%JJKKKJJJjlkjKK%J%k%%jkkjJLKJ%jkjlljKKL
1860CKJ%kk%%%%JJJ%JKJkkkj%Jjj%%%KJJJJlmjJjkJKMK%kkjJJ%kjk%J%JKM%lj%K%%JJJklk
1931@%JJJKKjkjJ%JjJJ%%jk%J%%jJMJjj%jj%%kkJKLJJJJK%kj%jj%kl%%KL%%j%%%Jjj%klkJ
2002@JK%Jjj%%%jjJJJ%%%LM%klJKJkj%%jkJJjj%%KJJJJ%lkj%K%j%%JK%%jjjjjJ%%ljjKLKk
2073Cl%%KKKJJjjjkkj%%%JJJjJKMJml%%KjJKJj%Jjjj%JJJJ%%kjjj%Jkkj%JKJKKJ%lk%JJJL
2144A0JkmkJJKKJjkml%K%j%%JKKJ%j%J%j%jk%KK%JJjkj%%K%jkjj%JK%kk%JJLLKK%j%%jkjj
2214Gj%jj%%jJJ%k%%Jj%%k%JKKK%jjj%%%kjKKK%k%%jj%%JJJkj%%%JJjj%%jjJJJ%JK%j%J%%
2285HK%jkjjj%J%%lk%%%%jJK%jjJJKKJKL%kkJKK%kl%jj%K%j%%jjjJ%%JJjlk%%K%JjjJKkjK
2356DK%%J%jj%%%%j%%Jjjj%%%JKKJk%JJJjjjjkk%JJkj%KK%j%%JKJj%%jjlj%JJLMjkkjkJ%J
2427CkjjJKLJK%j%%%J%KJjj%llljjKKLK%jk%J%jl%JK%kkJJ%%Jjk%JJ%%JJJjKKLJjkjkjljJ
2498BML%jlj%%%%%kjJjk%JJJ%%%KK%jj%J%Jj%jjj%jJjJJJj%LLLJ%lkj%%kkk%KKKJJKjkkjj
2569D%JJJKLjk%%J%kkj%JKjkkj%kj%KKJK%%kkjj%JJK%%JJjkkj%%J%%JJK%k%JKJkkljKKJ%k
2640Bj%JL%jkj%%%JJ%%kjjJ%%JKJ%kkkjKKLjkjJKLLKjJJjmlk%JJj%jj%j%jJKK%JJjkl%%%%
2711@j%JJ%JKK%%jlj%j%jjJJJJJ%%j%jKKJJJklJ%j%%JJ%KJkk%%kjK%j%JJjjKK%%jk%%kj%%
2782@%%%k%KJJ%k%KKK%%%K%ljJK%kkj%%kkJJ%LLJkkj%JK%%%KJ%j%J%%jkJK%kjk%JJklJKK%
2853EjkjJj%J%Jkj%%J%J%jj%%JLJ%JjjjkjjJJJ%jjj%J%JKLK%%jjlj%j%KJ%mk%K%J%KLJj%k
2924Djl%%KK%k%J%kj%%%%KKLJjlmlKJ%kkJLKJJ%jjj%KJK%jlj%%L%%kjjk%JKJJKJkjjJJJJj
2995Ej%%jJ%%kjj%%jjJJK%k%%Jj%jjKK%JJJJ%j%jjJJjkjj%%%%jj%JJJ%KK%jj%J%%J%JJjkj
3066Cj%%JJjljl%JjJKJL%ljJMJj%jjKKJkkj%j%JJkjKJ%JJj%%kk%%JLJjjJ%%%j%JKj%jk%%%
3137BjjJJJJJ%jkk%KKLK%lmk%jk%LJ%jJJjjJJjjklj%JJjj%JJJJKLK%kjj%JJ%j%jjjJ%Jjjk
3208cjJJKKK%%Jj%kkJKJ%%j%jkkj%J%J%JMKjmkj%JJ%%j%J%JJLKjkkj%KNK%jll%%JKKK%%lk
3279EKL%lllj%Jjk%JJJj%%J%JJJ%K%jjkkJKJ%jjk%%jj%JJ%KJ%%%LJJjll%j%jk%LL%ljJ%%%
3350@%JJJJJKJkkk%j%KJkk%J%jmjKKKK%kjj%J%JKLJjjmnk%%KMKjjl%%JJJLKJ%jj%%%Jjlj%
3421@%J%j%JjKK%ljk%JKLkk%J%%JJ%JJ%jk%jjj%JMM%%jjk%Kjjj%%JJJ%%JJJkj%%kkkjJ%jJ
3492@%j%J%%%jjJjjkjJLMLJ%jkkjJKLKjklkJjjkjjJJjJKKK%kjjjjJJ%JJj%%%%j%j%j%KKKJ
3563DJJJKKkmljjjjKKJKJ%j%jkk%j%%JJ%Kjj%%%j%%%jJ%%%JKJ%J%%jj%j%kJJ%j%%J%%%jj%
3634@%%JJJJjl%%LL%kkkjJ%KLJ%klj%%JJKJ%jkk%%%J%%%JJJJ%kl%KKjkjjJ%J%j%JKLJjkj%
3705Cjk%%%JLJ%k%K%JJ%JjkjjJj%%jj%J%j%KkjLK%%jkkkk%KK%%%%j%J%%%%jkkJKKK%k%J%j
3776@J%%j%%%JKJ%j%%%%%jJJ%jkj%JJJKKJkkm%%JJjj%%%%JKK%jjj%%JjjjKJJJKK%kkkjjjJ
3847A%%JK%j%JJKKL%mlk%%jJJ%%%jkj%KJ%JLKjkmlJJ%jkjKKJj%%Jk%jjj%JKLJ%%jkjJK%%%
3918Cjk%%%%%kj%%%JJKJJJ%Jjkj%K%JJ%%jj%JjjkjJ%%%%%%%%%J%%KKJj%K%%jjkjjj%J%jjk
3989c%JKJ%jJJJJ%jkj%%%j%JJJJL%%klj%j%%%JJJ%%JJjkkk%%%kjJKLJKL%kkj%%JjJJKjjJ%
4060Djlk%J%%%J%Jj%%%Jj%%%%jkj%J%%j%%jJLJ%JJjj%%%jj%KJJk%%j%jJ%kjjLK%jjJJ%J%j
4131@%J%j%%jj%K%LKkkJKJKKjkjjjjJ%jk%%jjJ%%JKJjjjjjJj%J%JJKJlkkkjJ%j%L%%LLJkk
4202@%Jjj%kljJLKKJ%%%%%%KJ%jkkjJ%JJKLK%klkjJJK%J%%J%jkjjKKK%jjjkkjJJjjjjKJ%%
4273AK%%jjjj%%JLL%kkk%KKJ%%%kk%KK%%%klk%Kj%JL%ljJJj%JJ%%JJjjkjkJK%JJjjKL%%jj
4344C%Jjj%%%%j%%j%KKJJjk%%KK%k%jjkjJLKJjj%%jkjJKJ%%%%J%kk%JJjkj%jj%KJ%jjj%K%
4415@JJ%kkj%%J%J%j%JJ%%lj%%%J%jJKJj%J%%kj%%%jLKJJkJKLKkjjj%%jj%LK%kjJ%%nmkKK
4486bKJjj%J%j%J%%%%JJ%jklljKLKJ%%%%JJ%J%j%KKjJkkk%%jj%%%JJKJ%%KJjj%jlkkKKKKj
4557Clj%JJj%%%KK%jkj%%%JJ%%KJJJ%kkj%jJK%jjkjjJJ%%JJ%kjJ%jjKLK%kjj%j%%jjK%JKK
4628EJK%%jml%j%kkk%JJJJKJ%%j%J%JK%kj%Jjl%JKKJ%j%k%%%%jkjj%jkJ%LJ%%jJJJJ%kl%L
4699bKJj%%LKjkk%%JJjjjJ%%JK%kk%J%kjKJ%%%jJ%J%jll%JJjKJK%%%%%%%LJjkj%%%JJjj%k
4770bkj%jKKJJ%%%%%%%%LJKJj%%%%%kkj%%%jK%%%jjJ%j%%JJ%%%jjJKJjkjjkkJK%KK%kkkjk
4841gl%KK%J%KKJkkJKKJ%JJlj%%J%jkk%JKKjkkJ%%JJ%%LLJ%%kljJ%j%%%kkJKJK%kjj%JJ%%
4912@%JJj%%j%jjjlkKK%%%j%JJJKKJ%kjjj%%KJJjj%%%%%%%j%%jj%KJKJ%jj%%jj%J%jj%%JJ
4983@%%%k%J%%J%%KKJk%%kj%KJ%j%%JJjj%J%jjj%jjjkJLJJK%jkjJJJjjjk%JK%%%%%%%LJ%j
5054CjKJjjkj%%%%%jJ%%%%k%JJ%kmlJMKK%%j%KK%kj%k%KKKK%kjljJ%J%jj%jjjJKJ%JjJ%%J
5125BJ%kjkkJK%%j%%jJJJJj%%KLjl%%%%j%JJJ%%%JJkllJJj%K%%j%JKJ%j%j%JjjjjJJ%K%JJ
5196DLjl%J%jjJ%jkj%KK%jkjj%%%%JJ%%%%%%Jj%jJLJ%JjjJJ%%kkjjjJJ%J%%j%%%l%%k%LKL
5267C%jk%LK%k%JJJ%Jjkj%%j%J%%jjjkjJJJL%j%J%jj%J%%%kkj%%KJ%%%%%K%jj%jkjKKJ%j%
5338@%Kjj%%%JKjjjjj%%kjJ%%%%j%KJJ%jjkJKK%j%k%JJJ%JJj%%jJ%%JKKJkjkkj%%kjj%%%K
5409cKjJ%JJ%%jkk%KKKjjj%%jjJJ%jJJ%Jj%%%%%jj%KJjjJKJjJ%j%%JKJ%%JJ%kk%Jj%jkjLJ
5480Djll%LKJ%j%KK%%%%jjkjJJjkjjkKJ%%j%%%%JJJ%JJklj%%%jjjj%KKJ%jjKJ%j%JjjJJ%J
5551@%KKjll%KJ%k%K%%%%kkJKJ%j%%k%JJj%%JJ%%KJkjkjJ%KJJ%jklkkjJJJK%%JKKJ%k%J%%
5622A%KJJlkkJ%%k%KJJJ%%J%%jjkjKKKJjlk%J%KJjjJJ%jjJ%jjjk%JjjJKJLjk%JJjkjKJ%jj
5693aj%jj%kjJLJK%jjjJjk%KLJLJkjJ%jjjj%J%%%k%JjJJ%%%JJJJkJKjjjj%%j%%%%%JK%jj%
5764AJjj%%jk%J%%%%jjkk%%KNKJKK%%ll%%%%j%kjJJJjjjKJJ%%JJ%kjjjJJJJjk%%JJ%KJkj%
5835@%j%k%J%%jJ%mjKJLJ%lk%JKJ%j%%J%l%JKJLK%kjJJ%jk%KKJJ%%JKjkmkJ%%%j%%JJJJ%%
5906E%J%kkjJKJlkjj%%K%j%KKJkllJLJJjj%jj%J%JJ%J%jj%%JJk%%JJKJ%J%ljjJ%jJk%%Kj%
5977Aj%%J%j%kjjJJJj%JJ%%%%kjj%%K%jjJJ%jjjKKJ%jkjK%JJjJ%jk%%KKJ%%jkkJj%%jJJ%%
6048b%%jkJJk%KJJJ%%%%J%%JK%m%jjJJ%%K%jj%%%%%%%JJ%j%%%kjKLJKJkj%%jjk%j%%%jjj%
6119dLJ%klj%J%JKJ%%JKKjjjj%k%j%%JJKJk%%%%j%%%J%%kjkj%K%jjJKK%j%j%KJ%Jjjjkj%K
6190cKJ%j%J%klJLJjk%j%%j%LJkj%J%%%jk%KLJ%%jk%j%J%j%JLJ%jkj%JJ%%k%KJJjkkj%%%K
6261c%JJ%jjjk%KKK%JKjkJKjk%Jj%ljjkJJKjj%%KJjj%JJ%%JJKj%J%%J%kj%jJ%%lljJJ%JKK
6332@K%jj%%JJJjjjj%%%j%jkJKK%j%%J%%%%%%jjjjjJK%%J%%%J%%%%JL%%jjkljj%JJKJj%k%
6403c%%JKJKKJ%j%jkkjjJjjjJJJJ%KJJJklk%%jl%LKJ%%LKjkJLJlmjjJJ%%jJjk%K%%%%%%%J
6474@J%j%lnjJJJJMJjj%JJLJjk%j%k%jjJ%%jj%%%JJJKKJ%jjJ%kjjKKLJjkljk%j%JJj%JKll
6545fk%KLL%kkjKKKKjkjjjkkj%%%%KMK%j%jj%JJJ%jkj%jjJKK%jjj%jjJLK%j%jj%%%%%%JJj
6616bj%lk%J%jk%JKK%j%%KJKK%j%Jjjj%jkkljJJLK%KKMLjj%k%jk%kk%K%%%%%K%j%J%%JKjj
6687Aj%%%jjkjJJ%jjj%JKKjj%JJJ%JKJ%%%%jkjkJj%KjkkjJJKJjJK%jj%J%k%KJ%jmk%KLKJJ
6758CKK%jj%jkjjjkjkJKJ%JJ%jmjJLj%J%J%%%%JJJ%%JJ%k%jjkjj%j%JKKJ%%K%lljJKJ%%%J
6829Aj%%%j%j%KK%%k%%%jjjJJJjllJMK%jkjJKJ%jjJjj%JJ%jJkmkKKJJ%%Jk%KKJ%jkjjjJ%J
6900cKj%KK%jkj%JJkjjJKJjj%%%JJ%jjJJJjjJjjJJJjk%%%%jj%%%%LJJ%jKK%%%kjjJjlj%jL
6971bMK%kkjk%JJ%%%jjkjJJJ%%J%jJJJ%k%KJ%%j%%KJ%%l%JJ%KKjjkkmm%LLJ%JkjJJJ%lmjK
7042f%JKKJ%%%%%j%J%%%jjjkk%%jJL%jkkk%KKLKjj%LJJ%%j%jjJ%%jkJJKLJkjj%jk%J%jjjJ
7113dJ%%%%JJJ%%%%jJJjl%JJJJjjjKJJJj%JK%kkj%LK%jjjjjJKK%kjJjklJKJjj%J%J%jkk%j
7184ejJJK%%J%l%JKJJ%%J%kjJjjjjJ%kjJLJ%jj%JKJj%%%jkkjjJJ%jjjJJKJJjj%J%%kl%%%j
7255ij%%jJJKJJ%j%%JKJ%jjl%J%%JJkjJLJK%%jjK%%%kljKLKKkkk%%JJ%kjJKJ%%j%JJJJlkk
7326d%JKJJ%%j%%%%%klk%LKJ%J%JJ%JJ%%jjkjjJJJ%klk%%JKJ%%Jjk%%%jkk%LMK%%jjkk%%k
7397hjJ%JKMKK%kk%%J%k%jkk%%%LKJjjJ%jj%KJjj%%JJJ%jJ%J%%jJ%%J%JKkljj%JJ%jjknjJ
7468iK%jJKKL%%klkjk%LLJjjKK%jj%%%JKJJ%Kj%J%%%kk%jj%jj%%%%%jj%J%J%JLKJjKKjljJ
7539Bj%%j%j%JJ%jkjJ%%%k%JJjk%MLJkj%jl%JJK%J%%j%jk%j%J%j%JJKJ%klj%LK%k%kj%JKJ
7610aJJJJkklk%K%jk%jj%JJKK%k%J%JJjj%jklJJKKLKJkj%jjjj%kjLK%JK%kmljJLJJLJjjlj
7681f%J%%%jJ%jjJKJj%%K%j%%j%%%%%%KKJjjkj%%j%JKLLkjjjJ%%%%%%kjKJKJkj%%%mkJJJJ
7752bJJJJK%Jklkkjj%%%k%KLK%jkkjJJK%kjkJKK%%%kjj%JJJ%JK%j%%J%J%kk%jJKjljJKJK%
7823aj%JJ%%%%%%jjl%%jjj%Jjkj%j%%jJKJ%%LLJ%kk%Kkl%J%J%JK%%J%%JJ%%kmj%%%KLK%%%
7894ajJJJj%jk%j%%kjJ%k%jJJjjJJJJJKJJ%%jjj%%JJkkkkjjKMKjjjJKKJjkkJJJ%%%%JJjkj
7965dKKJK%kjjkklj%%JKJ%kjJLL%J%%Jjjk%J%%%%j%KjjKKJjkJ%%%lnkLLK%jj%%Jj%Jjjj%J
8036e%JJkjJMJLJkkll%KJ%JJj%JJ%jjjjkjJJjj%KLKJ%jjkjjJJKKJ%JkjjjkJJ%jkjjjjJ%%J
8107g%%JKLJjjk%K%%JJ%jkkjJJJkk%%jjJKjk%KLJkjJMJ%%%%%J%j%JJ%j%jkj%J%jj%%Jkl%%
8178hjj%LJj%JJJlkKK%%j%%%J%jJ%KJ%jk%%JKJjl%jjjjk%JLMK%%J%kjJJJ%J%jj%%jjj%L%k
8249cj%jJjjJKJ%%Jjj%j%J%kkJ%jj%JJKLJ%%%KJkmk%JJJJJ%jkjjkjjKK%jjjl%%J%jJJ%%KM
8320cJjjjjj%JK%%j%%J%jjJK%KJ%j%%kkJJJjjJKJkjjJJjj%%%J%J%jjkmkj%%J%JLK%jkkjKK
8391hKJKJJjlljLLjkJMJ%lj%KK%%kkj%Jjjjjj%%jkKK%j%%jJ%%K%jJJKL%%jkkkkJKMKJ%%jj
8462b%J%jK%lkJKJJjkj%Jjjk%Jjjj%%%%%JJjkjl%L%JJJ%JK%%J%k%%JJJJJjjJJJ%J%%jjk%J
8533bjmkJKJ%j%%JJ%JJ%%jjjjkjj%KKK%kjJ%JKJJ%J%JjJj%%%jjJJjjjJ%jjj%JKKLJJKJllk
8604@%%jj%%kk%J%%jj%KKjj%%J%JJ%JjlkjjJ%%jJ%KKjjj%%%%%%%JK%%j%jjKL%kk%JKK%JJj
8675@jl%J%kkJJ%jj%KJK%klj%JML%%jkkjjJKKkkjkj%%LKJKJ%lk%LJ%lkkkjJ%KLKj%K%jjj%
8746fklJJJjk%%J%jJKLKJJ%jlj%j%kkJK%j%J%%JJK%jkjKLL%j%%%J%jJjjjjk%Jjjj%JJ%JKJ
8817b%j%KJ%ljJLJJjjjklJ%%Jj%JKJj%kmm%LMLJj%j%JK%jkjJ%%%jml%KJJKK%J%%jJ%%jK%%
8888ajkJ%jk%%J%%jKJ%kjjJ%%KJKJ%%KJjkkk%%KK%j%JJj%j%jjjjj%%%kjjKLJjjk%JKKklJL
8959d%jjJJJjJkkkKLKjj%%jJKK%%%kjjj%%J%%j%K%kj%kjKMJ%K%J%%jkkj%Kj%%k%j%%jJK%%
9030e%jkjjJJ%%%%JK%j%%%j%%j%KKJjj%JJ%jjJK%%%%kkJJJj%%%l%JJ%%%JJk%%jkjj%LJljK
9101hJ%KLKjjjjj%j%%L%kjj%KJJJ%kk%JKK%lk%J%jk%J%%JJK%j%%KJj%%%%ll%JJ%JJLjkkjJ
9172fJK%kkJJJJJJ%%Jjj%%jjjJJJJkj%J%kjjJjjjJ%%JKJ%lj%J%KJkjj%%%JJJk%%%%Jk%JJJ
9243eJJjJJ%JJjj%klkk%%JK%%jJKKjl%JK%JJjj%kJL%%%%J%J%%jJ%kkkk%JjJ%JK%%%%%Jkk%
9314hKJJ%J%kl%J%kmj%KJJKLMJkk%%%ljJJj%JKJ%j%%jkl%JjK%%%KK%JK%j%%%J%%jjJKK%k%
9385@%%Jjk%%%jk%%%%J%%%kkj%JJJLJ%jjj%%j%J%%j%%JL%J%%%kj%%%j%LK%%ll%J%%%j%jkJ
9456hj%KJ%kjJJJJJJJK%%%k%%jJJk%JK%%J%jjl%%Jjj%J%jkjkJ%JKJKLK%jjjkjJ%%%jj%k%%
9527gJKjkj%J%JJJkl%JKJjjJJJ%%kJJ%%%j%kmk%JKJKJ%JKKjkkjJKJ%j%J%%K%kjjKJ%K%%j%
9598aJ%j%jlkjK%jjkj%%J%%%JKK%%%KJJjkljJjkJKjk%JJKJkjj%JJ%jj%KOJ%jmljj%K%jkkK
9669a1%j%%%%jKLMLJ%lkJJ%kj%JKJ%JJ%%jk%%%KJ%%j%%ljjj%j%j%j%J%jjKL%kk%JKKKJlkj
9739hJJjJLJjkjjjj%%J%J%kjL%jjKM%kj%Jj%KK%jll%%%KK%jjkjJ%jJ%KKJj%%j%%JJJ%Kjkj
9810e%J%j%JJkkjkjj%%KJJ%JJ%JLK%lljjj%%%jKLKJJ%jjJKjkkKJ%J%kjkkJKKL%%jkjjjJ%l
9881hkk%%%KMLKJkk%%kkkj%JMMKJjjkj%JjkljJJjj%JKJk%%JL%kk%%%K%j%J%J%%kjjkjjJJJ
9952a0%JJJj%JKJjj%jJLJjllJKKK%%JJKJjklkk%jjjjjkJKJ%%J%%KLJkjjKMJ%lj%kkj%JJj%
10022h%j%%%Jj%%jj%J%JJKKj%%jkkjJKKJ%JJJ%K%kj%JJJ%jkkmkJJ%%JJKKKJ%JjjlkjJJKK%
10092akkkJJkkJLJ%%%%jJJJ%j%lj%j%%%jJLKKKKjkjjK%jjjJ%%%j%%kkjJJ%%%jjjJK%k%%Jj
10162hkjJ%JKK%lljjJJKKJJ%jjkkKJK%jjjJ%JJjklkjKLL%%JJK%j%Jjjj%j%KJJJjj%J%jkj%
10232gJK%lkJJj%J%Jjjk%JJjkjJj%%%Jj%%%%%JK%lkjJj%KJJKJjkjKMJJJjjj%JJ%k%%jjJJJ
10302e%kl%%J%%j%%kJKK%jlkmjJL%k%KL%j%JKLKJJkjJJ%JjkJ%j%%klkKJKLKkkj%JJ%k%KJ%
10372dkkjJ%JKJjjJ%%jjJ%j%%%%%jj%KJjkk%JKJ%jjjJ%%j%%j%JJ%JKLLjklJJ%jj%LKJjlmk
10442a0kjJJKKj%JjklklJLLKJ%%%JJJJJklljjkkj%%%J%KKLKJkjJj%J%%%jj%J%%%jkkk%%JK
10511a4KJ%k%JMMJ%jkkjjjkJJKjjjj%Jjj%%%%JKLJjljKKjj%%%%jkjk%JJKJK%%%%kJKJ%%%k
10580ijjjl%JKJLJlkJKJJjJ%j%KKjk%j%%k%J%%jjjj%kjKJJ%%j%JKLJ%jlj%JjjjjKLJkk%%j
10650a3%KKJ%%%j%KJJ%K%jj%j%j%KK%jjk%JJ%kj%kj%%%Jj%KJ%%KKLJjllk%KJKKJ%kkkj%%%
10719hkkKJJJMJj%%j%%kJjjJJKJJ%%%jk%jj%kj%%%lj%%jJKJ%jJKMJjljjklj%JJ%LLJjjlkk
10789a5%LLJj%%kjJ%%JjjJMKkljJ%JKjjJJJ%jljjk%KLKjk%KL%jkmkj%JJJ%%%JJJ%j%Jj%JJ
10858hjJKjkKJjkkjJK%%j%%jjjJJ%jjjjj%JKJJ%JKkk%JKKJkjjjKJ%%JJjjKL%%JJ%mljJKKJ
10928c%jk%J%%%jkkkjJKJjkk%KKJ%Jkmk%%%%%%jKNL%%KKK%lkjjkjJjkJKK%J%JKK%%jk%j%j
10998gj%J%J%%J%%llj%JJ%jj%JKjkj%jj%KLL%kk%JK%jjkmkLLL%%KKJ%%%%JJK%kkklmk%LLK
11068gJ%mmjJLJ%J%j%J%JJ%%Jjj%k%%JJjJJjkjJKJjljj%J%%jj%JJJ%kkJLLLJjJJklkjKJJ%
11138gJJ%%JJ%%k%JkjJKJJjmljjjjKJJJjkj%%J%jjKKJKJjlk%%%jkjk%KKJ%jjJKMJj%%j%Jj
11208ijj%j%%%%%JJjjk%JKKJklKJkjLK%JJ%kkkll%LKJ%j%j%%%jjJJ%J%JKJJjJJ%JJJ%kjjj
11278ijJLKjll%%JJjlk%jjjJJKKMKjkj%Jjkk%%K%j%J%JJ%kj%J%jK%lj%K%j%j%Kjjk%JKK%J
11348a1J%jjj%Jj%J%jKLMKJjlljkJJj%KJ%%jjjJ%j%Jjjjj%k%%%KKKjkjKJ%jkJ%%%JKJjkJJ
11417ijkkljLNL%kkkjKL%JJ%Jjkkk%KJ%j%jjj%LKKjkkjj%J%%j%KK%km%KKJjjk%Jkk%%JJK%
11487a4J%%%j%J%J%jjjJJ%KKJ%%jmlkJ%JJJJ%%%KLJJjkkkkk%JJJJjJK%%JMLjmmk%LJJKjkj
11556a1KLJ%jkkkj%kkJKLLKjjLJjk%jkk%Jkl%KK%jJJK%jkkkklk%LJ%JKKJ%%j%km%JJ%KKJ%
11625a3J%jjJK%jljKMK%kkjJJKjkk%JJJ%lkjJJMJjkjlkJ%%%JJ%j%Jjjkj%LJjk%JK%%KKJJJ
11694a0klkJjjjjk%JJ%JMK%%JjjJJKKJ%kj%J%%jjj%%%J%jJJjjjj%jj%%KLLJklljjk%JJJ%j
11763a7%jk%JKJ%j%jKKjjJK%kkJj%KL%%JJ%kjjkjj%J%LKJ%%%%%jJkjJL%jkjj%%jjJLJ%jjj
11832a5%j%%J%jJjJjjkjJJKK%%%jJJ%%jj%KK%jjLKjllkjLLLjlj%jk%%%KLJJkj%jjjjJKK%%
11901a2j%KJJ%%kjj%J%%%j%%%Jk%K%kkkj%JJJJ%%j%jjkjKKJ%JjkJLLK%%%%jkjJJjKJJJJ%j
11970glkjkkjj%KJJJ%jjJKNL%kkjkj%KLLJjmlkJ%jjJJJJJkkjJKJkjj%%KKJ%jkkjJLKJJ%jJ
12040h%j%%%jjjjjk%%JKJ%kkkjJJJ%jjJJ%JKJ%jkj%%%%Jjkk%LLLJJkm%KJ%jj%%%JJ%jj%%J
12110a3%j%J%kJ%JJ%%%Jj%%k%JJJJ%%%%%kjkjjkJj%KKjj%%%JJJKJkjJjjJKLJ%jj%%jkj%J%
12179a3%jkJJ%kjkk%KKJ%%J%kj%JLJK%jkJ%j%JJkk%%JJJJjlj%%%JJ%KK%JJjkkkk%J%%%j%K
12248a6JKJJLJ%jk%%kl%KK%%kkJ%%kjj%JKJJ%Jjj%%%%%J%jkkjj%JJK%j%JK%%%%JKJ%%%j%j
12317a2%%%j%JJK%kkjjJJJ%%jj%%KK%%j%%J%jjj%%LKKJkk%%JJjJ%kj%%jjJ%jjJ%%JJJJJ%j
12386h%%%lj%JJJkjj%K%k%JJ%j%jjk%%J%JKJ%JKJ%%jjjkkj%JJ%JJ%%%%%J%JJ%%jj%JJ%%j%
12456ijk%JJJjjj%K%kjjjJKJJ%j%JJj%jJJjj%%jjjkjkKLJj%JJ%%%J%%j%%%%%KKjjjjjjjJK
12526a2KJj%Jj%%jjjkjJ%%JJJ%JKK%jjj%%%
12556a0
##PAGE=	N=2
##DATATABLE=	(X++(I..I)), XYDATA
-52978F8%j%k%JLJJjlk%j%%%jnkjjkKMK%j%jjKKJk%LLjlkjJKJllJL%m%%k%KJKKJj%%JJjjm
-52910E8JMMKJjnl%JJJjmljk%%ljJKKj%J%JJKLJklj%%JKK%kkkJKjljjjk%JKjkllljKKLL%j
-52842D8j%%%LL%jkmjLKklkJjjJKJjkjj%KK%%%jJJ%jJMKllk%JLLK%lljkjKL%kJJkkmmkJ%J
-52774C6J%%%MLKJKkmljKjJJjjJJ%jjL%mmjMN%lkllj%J%KKMKkljjk%kkl%jjLKKJ%K%j%J%%
-52706C4lk%%%jKK%jk%Jjl%JJJLLLKjjmmjJKMLknlj%%%JK%kj%K%%%%k%%kmkJjmm%KJJkljL
-52638A3M%jkk%JNOMKkmkjJKJjklkjjJJ%%JJmk%%%J%%jlkLNLJklJJ%jjlkJLNMjjKkk%%JJk
-52570A9jjlmkllk%MOLjkJMLjkJJlm%Jjmj%jj%jK%%LNLkj%%j%%J%jJ%J%ll%%jkkk%KJ%%J%
-52502DKLK%llmj%JKKj%%%J%KjnjLKKkkLMMKkj%%j%j%J%jJ%jJ%kjJjomjKONJJklllk%%jjK
-52433@KKk%JK%kjjJLJJ%JJjjkkkllLON%jjjJjlKMjnlk%JJK%kljJLMkmlL%kjkJJJKKKk%%L
-52364CM%mkjk%jKJ%oomjKLJ%kkjKMK%LMJKJlokJKNJmqm%JjkkJJJLLKjlkKL%%KL%llJMK%m
-52295gpJJ%MOJlk%LKJ%kjJJJkonkKLjpoKNOKJkkoo%LKLKJk%%LKmkLNKnnlMMLMJlmjLLJjm
-52226ikljkmlK%JMMLKLM%lnl%mnlljJKMPLnnJM%j%LJllknjLPN%jJLJkm%JJJKKjjjJJK%ml
-52157a3llm%JKKJkmkKKkjjkkKKJKNPLjmokKK%lnkKMMmnmjLNNKKLjklkKKKjjJKjkJ%J%llk
-52089b0kknmKLJKLLKlmJNQJkjmon%KOPKkllljmjKkn%LjlJJ%%jljLLLMJj%LOOL%lm%KK%kj
-52021a1klkjj%J%%%lmk%JJ%NLK%k%Jnnj%%%Jj%%%%jJ%k%%J%JKJJKK%%KLLJlmkjjjlkKJJj
-51953b5mkLL%ljKKKjkmplML%jJMNKk%K%kmkk%PRNlqmlj%%KjJLK%lkKOMJKlpmnm%KJJJKLJ
-51885b5KK%jkjmkOPNlponj%MPO%mj%KlklmlLLjlmjNKj%LM%jMNK%%jJ%kjjllLKkkkkkjjj%
-51817c4JJJN%lJ%jjj%jlk%JK%lKNJjJKNM%llm%NMlnkjJK%%%%JjlkLOK%JLJlk%JmokkJLNM
-51749b1JlorpkKPNJLJjKL%%JopkKM%KMKJ%ookJKMLJK%%Kjj%knkknlJKMMMKJNKk%%jkn%N%
-51681b3kj%L%llkJ%j%JJKJmmJLNNjm%KkjkkKMJklkJlnMLKJklJKjjJLKjkJJjlkJLKkjKJJk
-51613b7ljkljJNLnojKLJ%%KJ%%MNJko%Jmk%JJjjJJJLJk%%jlJLKJJjmllnkjJKLLMllkJ%JP
-51545c0MlljKjkkl%LLKL%j%%jk%kkkjLLjmkMLKJKKj%KlllkKJljL%lkKON%kJKklljk%KJ%k
-51477c5kLKJ%JMjkLNM%onj%%Jkj%jJJkjkn%ML%LKjJJ%KklK%jjjjk%MLjklljLKJLlpkMM%l
-51409c5qm%%KLLKjj%%%KK%lkJLJkkj%KOKkmJMMJllJMKL%ljj%j%jmJK%k%KMNMKkkkkl%Kll
-51341c0lmnonKMLKKLMJJMLJjkmljj%kkKLL%%kl%JJJLMKjmmkl%%jNJkk%KLMLlnkJMNJlm%%
-51273c1lkjJLK%jjlJLJj%JjjJKLJk%%kjkj%Jjj%lljjJJ%jmlKPOLkl%JKJLKj%kkjkkJK%kk
-51205c8JJll%%KjlJMNLklkJjkKK%jkLMJl%JLkj%jkrnMLJ%jJLLKLLjomJJkl%jnnlJLMKKKK
-51137d0KLMJmqm%%jKMKMKknnm%KMQOJllkkllllkKOK%JKjkj%NMJJkmn%MMLjmlJKKmlmjNON
-51069c1K%jjjlk%jomK%%KKJMOjk%J%mjONjomJKkmk%%LKJjn%LK%%JlmmmjLNLKMLJ%jljKLK
-51001c0kjJK%mk%j%jJjJLL%mjMJj%kj%jjj%%LLkmj%Jjk%KJJJjJLKJKMKjnmmjKKJjkmml%K
-50933d4MJKMjk%jJKMOKnqnkmlk%KOQPLlmjjljjnolJLMM%KNK%kkk%KLL%mkJllJJJJkmk%%%
-50865d5%%KKKL%JKjknk%Jjk%JK%lmlKMNLJkj%%jmKNOJmno%KKJk%LLLjmkJjj%jJjl%NMJ%j
-50797c7%KLLJkkklmj%%LLLjkljJJLJlkkJ%JLjnml%LJKLjnlKLLLkJJkjJKKJjl%%kkjjLOOJ
-50729b9pokll%NLKKknmMPMKkooKKjkllmj%jMMkjKJJJjml%K%LLJJJJLLK%JjjJKJkkj%%%%k
-50661c9%Jjlj%%%JKJJkJMKJjmlJPLmok%%KOJjlml%LNLjkllljjJ%jJMMLJjkkjjllkkJNOKl
-50593c9nmmmmKKJKKJjkKLJKNL%jJ%mjl%NOLJ%j%%jklnm%MJkj%NO%ppnl%JLNLjljJNK%jm%
-50525d5Jkk%%ljLMLKJljj%jkj%J%%KLJJkmjKjjkj%ML%KLjlkJJKJLJlnnjJMKk%%j%%JJ%JJ
-50457d1K%lkl%%jKNN%J%jklljjj%KJJJJKLMJlmokLOM%Jjk%KJpqk%%KLLonJMMKK%kk%jlml
-50389e4kJKKLL%m%NL%mooKMKJKKKLjkj%LNMKkkkm%MLjll%KKLJmlKjkmmkm%K%%KjkkKMKjj
-50321d8jKJJJJKKL%mnmJMLJkkJJLK%jjJJKkjJ%knmJMJJJkljjmjJJLJjJJkkk%MKjlll%%%L
-50253e2NLNLlroJNLmljK%JKKJj%JLKLMkppLM%jKKklkknpm%MPKLNJkljmlLLOPJkj%JKjmmj
-50185d5JKMMJJlom%KJjk%LNLjmnkKJ%j%kljKJLM%jmlmjLKjlJJLMJJ%J%JLjnmJjnmLLj%%%
-50117e0LMM%jJJ%%LjmokK%kjKLMJlk%KKKkmkj%JKK%NPJnljJ%kmkkjKJj%LMJjjjjjJjl%NM
-50049c7MJlllljJKMLjjjlkjJLMKkkllJJkmk%KK%%M%mJ%mj%K%J%%jkLL%kkjJJklj%NOJlml
-49981e1JMLJj%LJjjopnjjLNNKJkmjMNKkjLM%%jjlmkLJkkkKJLKjjjJ%kkljMJjllk%KM%jJJ
-49913d9JKK%kkm%MKJLL%nljmmKNLNNMKmon%MJk%kllLNJjjmojLKJKkk%JK%llJJjj%KNM%JJ
-49845d0KkplJ%kmlk%%%Jk%J%KLNJjLjnmk%JJl%%%KLJMKj%lmjJMLjk%JJ%K%kljjJMLJjj%j
-49777d9jJjmkLLLkk%JKJKKKK%klk%j%kkllkkkLN%j%j%KJKJjlJMLJKKmjLLLK%KKJJkom%LK
-49709c7llmmlLOLLKJLJlokkkj%JJJmkJJJJJk%kolKKK%LMKKJlmlJJk%%kkJMOPKomJJj%JL%
-49641d0njJJjkkkjLKJLMMkookKLJknjMKjjml%KJJLLKM%mnno%KJJ%Jkj%%KJJLKJlm%LML%K
-49573d3JlnjKjl%LJjKJk%Jjk%J%KK%ml%J%JKLJKOLklkKJjkjlljJjllk%KJj%%K%JKMJkj%J
-49505d7JJJkk%J%%%KK%jl%KmnmnmKKKKNPNJ%j%%KKklkjlkJLjkkl%KKj%%kjLOMlnlj%jkjL
-49437e5JKLJ%jJjKM%jjlokKM%lKLj%%lmJMJlj%jLJkjJ%KNNLjlmkjjkMM%l%%KJJ%kmjMKll
-49369e0%jnnkjNMjk%%KOK%k%%l%MJKLN%JMKjjJjmpojjKMKlnJKjjMJlmk%%%KKK%JjlllMMk
-49301e2l%%%KLLLkkjk%KKJoo%NMLKmlJMKLNLknokjLLJ%jjkljJL%jjLLjJKj%%kKkmJLLKK%
-49233c6LKkklnljmkKL%kmJMMkljLNMkknqnJNMJj%KJlkjmkMNLLJ%kkmk%kn%JKJ%LMKjjj%J
-49165e0kkJK%ljKJj%%lmJJMRMjKKJjll%jk%K%jJKJj%jlnlJMJlmlkkLLKLJk%JkkjJJLOJln
-49097e3mkMPLjmjKN%kkjMQKllmlkkjkj%KjmlKML%j%K%mjJLKjJknk%j%KMNKJjjJjmmj%jKJ
-49029e6KKLMKjJ%%jJlkKJk%K%J%lnnlj%JKLJ%LPNJllnnJKJK%%%%JJ%jNNjmnkkk%k%KKJ%J
-48961d9jlkmllkjKOM%%%j%jLNL%kkkjJJJjjJjMO%njjljKJK%lJKLjkjKMLlolKK%jLON%kkj
-48893d1k%%lolLJjLMJ%%kl%jm%JjJMJl%%kk%jlkkjKMOLJjmkKJk%KLLJkjKKMJmn%LLJJK%l
-48825d1k%kkKjnnkKLKjmnmJJ%jLPMLJKkjKJmokjLKkkj%JNMjmlmljJjkj%JLLPNjjklmlk%L
-48757f0JjnkKKKLNNN%l%KjllllkJJJkk%kJLjnn%LNMKjkJLLL%mmkJMJmnk%LJlljJJKKMKJ%
-48689e3mm%j%LMKKNK%KjkJJjlkMK%kllJLJkljMLkoojKKkkj%KMKnmj%KLKKJLjkK%mljK%jj
-48621e9JNLLML%jJ%%JjkmmnlMNJ%jllJ%Jknm%MKKjkJMMKJjkKKjk%JJln%L%JJjjJjmkJ%JJ
-48553e5KKK%jmkjKJ%j%lKK%%jk%j%%klmjKKMNKJ%ljj%%jMLJjkkKMOO%lmjJ%kljjlllkKMK
-48485e4ML%jmnnmjLLMNNJjjl%LKJL%nonjNNNOJjjk%%klml%K%%%JKjl%JKON%kJ%nnn%jlkk
-48417f2jKk%NKKLKkjLM%lmkJJkjkkjLJll%jJJK%k%KLJ%kkkLMMJklmkjljJJML%%kmJLJlkM
-48349e8NJ%%JKkkj%LKk%j%%JJJ%%jlkJKkkjloJNPO%kmmjJkKK%jJjlkjJkoj%LNNKMNMjklj
-48281d9JkllJ%KM%mkJnokMNJk%KLjkjklKJJMMk%NM%%kkJ%%j%loool%JkJPM%kjJKJLNJkkK
-48213e3Jk%KkkkmjkljJJMNJ%%jJJjJKkmmkjJLKJKKML%lmmmJMMKkmjKNMkmmj%jj%LLJ%J%k
-48145e6j%jlJKnmMLJkjKLJMLLK%kkJJknkKKjnlJLLJjjklKM%%JK%%jlkjj%jkj%%KKlnjMMN
-48077e4MLLjmpqJNLK%JLLJnojLLLjkllmjLKjkLLljJJlkkjKKlm%K%KL%JKL%lkLJjjLMKKkm
-48009e2klkkjKNKj%JLjnkJjKKJKJkjllMMj%ljMNlnjJJKJKJk%%jlkj%jJK%lljKLjljlKNNK
-47941e1LLKjjlj%mmjKMLj%kkKKklj%nnjLMLJLNJjkKKlj%LLJjnn%KJjkkkJMLkjJkm%%k%NK
-47873e3KKjmllmn%LK%JL%jj%KKJkjJLj%LNLmnkj%kjJJjkkjK%%OQLJlljKLj%%jlk%kkjjkK
-47805f0KJJKlkLOKkmnqnKL%jk%JML%%jJKKJJ%%JmpnJOOKKMjm%LJK%kjJM%jjkmppkLLLjmk
-47737f9LPMJjjKMJlnkJklKLjmkKK%j%JKMJl%jjlk%k%%%KKJllj%QRNLJjmn%J%%jljJLL%k%
-47669e1jmo%Jk%JJMJjJ%jlnkj%KJK%MN%jlnljjK%jJMLJjkkkjLKjlmkJ%KMK%ljJJjk%KKMj
-47601f0j%JM%ljKJKjl%MKJlmjLNLjjJ%%%kklonmLOKJK%JK%jlm%%j%K%klkjJKMQPJklmo%M
-47533e8jkjJjmlJLMLKJ%%%lmmkjjMNKJjl%%LM%j%kmKKjjKM%lkJLOMlnlnlKJJ%j%jkjKKJ%
-47465f0jk%J%KLJknnlkJjJLJJKJjjLL%JNK%kkk%M%lm%N%nmj%%JjJKLKJj%jJJ%JmmjllKJL
-47397f5LKMKJ%KJljjmlk%JL%mlJ%jJJk%mlKNMjjj%LL%KKKL%oplJKJkmjKKKMJ%%nnl%NNJj
-47329f2%JJ%%%kjjkMLlmJL%nqlLLJLMLjpo%JLMLLJJkkml%JJKKKKjmnmKLjJKJJKJ%jknl%j
-47261g4%LLLKKkkJPKnmkj%JKMKJ%JJJJ%kln%MMJ%jj%J%kjJKjljJKjmmkjK%jKKjJKLK%%K%
-47193e5lmkJkJKkjKJj%LkpmJNOMJ%llKL%JMJjmnkKPMjkk%%%%knnj%KJljMLjjJJkjlk%klJ
-47125g4NNKJJ%lmjjmlKMMQNmmjOQLnpllmk%jkJKJ%jkJkk%%MLKjjkLLkljJJJLLJ%jkjkKMJ
-47057e8jkJML%klj%kJJkkkkJLKjmkJJkKPMklmm%kjJjJLkljK%%%JkkJJKMMJjknkJKJKMKJk
-46989f0lkolKKKM%kjLNjlj%kkKLJKJjjJjj%lllKKkllkjNOMkojJkjJNNML%kkkjjJ%jl%K%%
-46921f5JJKJjjJKJlomJLlmJJjkK%KLNPLkkkkjl%J%KK%kmljjJMQOkonn%ML%LLJk%jkjjJKK
-46853e8kmmkMMKJjj%%jjllJJKNK%%KJlkjJJ%mkLMML%ljJKKKkomk%KJlkjknk%%JNJJ%%jjj
-46785f9%jj%K%kn%MLKLJ%%KK%LLKJjlllJ%Jkn%MKkJNN%jkqkMMJk%KJkjkjK%lkjll%JKJkk
-46717f9klJMN%kmmjNKmkkjJLMKkjJKjljKJKJjKKJj%j%jk%JJJ%JK%JK%kjKKK%mnk%kJJJJm
-46649f8mk%LJKK%JjJMLjnqkMONjkJKLMNJjlkJLJjnonjJJjnk%%M%jlj%%kjJJLL%JKjKNNjl
-46581e7mjKJkjK%%llKJkokKKJLKJJjK%l%%%%Kjk%J%JJ%jllLLMKjjmnk%JML%jJ%k%LPLklm
-46513e9k%JklmmjLNM%klKKkkl%j%KLKJMK%J%nljj%JJKLkkj%%JJJjKJJ%%klnj%jll%JKLJJ
-46445f8Jjlj%%j%lkNMJJ%%%LKkj%jkJLKj%jJKkkjl%MLj%MKkpoJMJk%%%%kjKLJMKjlkJLJ%
-46377f0%LL%lmm%KL%kk%Jk%J%J%jkkkjNPKjKJkmmkJJJLJjJjjJkm%JJKJkkjJL%mmj%j%%k%
-46309g5%jKLNM%jkkjml%%jJLJjkkJKLKKL%%lkKMKj%jllmlJLKKjl%jljLMKjjJK%klmkjLQO
-46241f1%k%%LKJ%k%K%ljKjkkmjLQQMkpnnkKLKK%%%LKkm%K%kk%KjlmjJlJMLJ%kk%JKjlKON
-46173e3Jmmmlj%LMMMkopokJJ%%%LOML%j%Jklj%jl%K%%j%%mmjJJJJJ%%jj%%KLJknonkMPON
-46105f5NNjlnmlmn%QPKjmmjKLKJkn%J%KMKkJKkklnjMOMLjmpokjkjLM%KNL%%j%%kkj%jKKK
-46037f6k%%%JKLKjJjj%LJlmjKMLKjm%NKkkjkjJ%lk%J%jJKl%LK%jJ%lmJLOQM%kmlkmmjjj%
-45969f7KKJjmljkl%JJJKj%LJ%KNMJj%%jkjlnl%MOPJmnmnlJKLJLKjlJNLJ%mnLLJkjlmmkjJ
-45901g5%Jj%QOKkJJmoomlkKLMMkmnjNOJ%J%%JK%mnKLKJjjMN%llKJmljjkmjKjlKNNNOKJjm
-45833f1kJJllKM%ljj%JJKJnmjKKJKKOMllklj%J%j%kJLMNknk%LLklljJNKlmkJMMkkmomjJ%
-45765g5jj%JLLKlnljjKM%JMJ%kjLJj%l%LKLL%jjmmKJKJKML%jjkk%jj%JNP%njkjKKJLJjpo
-45697f5lJKknkKKJk%%%jkkJKKKJjllnkKQPL%k%LMLjJNJmkklkkjjjjJJ%KLK%%klljKMK%ll
-45629f5%MKkjlmmmJMK%lJMJjK%%j%MJ%JjjJjkk%KPM%lnmjML%jkkjjmnkJLPMjlklm%NMKk%
-45561f7%KOMJjmm%L%k%jk%Kjnllm%M%olLMOMJ%jjkJK%%LJlklnjJKKKjlJ%J%%JMJJjml%jk
-45493g6jkj%KJMKkkJLNJm%KJKkmjMJ%MMjlnokkkkkjKK%%LLLJ%JjkjJMJlmljMNJlm%KMK%j
-45425f8kjjjJ%ljKjKKJkj%%JKJJmkKJj%KklkljLK%%KL%mkj%%%Jlm%NKlJNL%%K%mJNLjkJJ
-45357f5jjmjJkkmljjMNJjj%%jjkjJJllJPPKk%%%%lj%%%J%jkJM%K%JKKkkjjmmlKNMJJJlkJ
-45289g1%JKK%jkj%%kjNLkjJMK%%%%jlj%LJklnmlJJKlqojMPPMk%LKKJKK%%KjmnklkKLKjjJ
-45221g0MMlppk%LL%Kjmk%MK%%%kkmnmKNLJMLLLJlnmkk%KkmlJNOOM%lnlLLLMJkkljknj%j%
-45153h1KMNLL%J%kkJKLJ%lkKJlmk%JNNJklkl%JKLjooomLN%%LOMJMJk%kjjkk%ML%jjJ%nqo
-45085h2mlJKJKNL%ljLOLkk%LJlpljJKkm%JjJNMLKjlmklkOOKkmkklk%MNPMknkjLMjk%kkjm
-45017h0mjKLKJ%l%JJJ%JJ%kl%OOlkKLjlJLJ%JMMjnn%kk%L%kKKjkmljJjKK%JLK%kmmKMljL
-44949g4%JKLKkmokJ%jKLJ%LNJJJkllmnnljLOMlnjjkJLLLNM%JJjjlkJLKK%kJK%olkjK%JKL
-44881f9JmmmkKNMJJ%%k%jll%K%JLK%%%JJJknlLLJ%jKjlkjjJLKJKJJjmqo%MNMJkk%LNKjjj
-44813f8kkm%JJ%km%LLJkkKLL%JJJlljlKJjJONL%mllmlJKjmKMLM%m%KLLkmmkjknjjJKjmKL
-44745h0KNOJjJMKljkmlkkJJ%kmkJOPKkooKNjm%KJ%MJkLMkjKJmlKllLLJ%%kkKNMJkomjJ%k
-44677g6klmJMLLjjJJj%KLKKjopjLJJKMjjkLL%l%KJJJk%%kmmjKKKKKkJ%mmmKNMKK%%K%KM%
-44609e9kmol%%JJjjK%jjjJjk%JKLKJkl%M%nnmlKLKLOKlmnmJ%KMjm%JLLJLKMJ%mlmm%LJJl
-44541g7j%%jllj%J%%%JLNK%j%%%K%lkjJ%%%K%klmmkjkjMMPMjjjlmkJ%l%JLMLJKjmmjMKj%
-44473h1%jkkkKKJKLKJKLJknkJKJkjJKJJ%%ll%JLKjJ%kkjklkjJOMj%jlkkj%%KLjkJjJKLKJ
-44405g3%%kjJk%%mmJKKjkj%KKKjnljMOJnn%N%k%jJKLMLJ%j%jkJLLKknkkjklkLJmkKMLJJK
-44337g4%LJK%lkKJ%nl%J%jLJkJLKkjmkLMMKmmklolLKjMNkjKK%MNjpoJK%J%j%klm%MMMjkk
-44269g8jllmk%jKMMNMJkmjJLjkj%jkLLMKjllk%jlkJJ%%JKJ%K%kjKjkKNL%lklkLKkkJMMjo
-44201g8qn%MNJ%JjlLM%%mkjJLKJjkjJJlmjOPKjK%jkkjLM%%jjkmm%%jK%KLMKlkj%jk%Kj%J
-44133g7%mkLKLKJKjml%KL%%Jmm%KJjJjljLLKJKJkkkJLLjlklKJJKKJNNjjkonkKJ%%%KOMjo
-44065f8qljJNNMKJklmnjknJJkjjKKK%LLJjnponjKNQOjkJ%KNLJkk%LK%klk%jKL%k%klkjj%
-43997h1KKlljjk%JJKlm%LOLkjJ%kJJJKLKKKjl%M%lk%k%K%lkj%LNMLKlnmkK%nnmKQLk%Lkk
-43929g8jlmJKLMMJknnK%jllLONJjk%%j%jklkKJ%JJKkmkKMJJJJ%%pomkMjlJPNKjkjJKKLJk
-43861g7kll%LLj%K%KKJjLMJonnlKMMLkK%klkj%kkKLLJLL%ljj%JJJJjklMLlpmjjLPM%j%%l
-43793g5ml%jKL%mnjLjjjlmKNMJKLJkmk%%JLLJJL%%jJj%LJnlLK%LL%klmkjkjJJ%JjjjjMNK
-43725g2J%%m%M%kk%J%jj%jkkj%LjjJK%JJKJ%%%kj%kjMLll%J%%K%ljJJ%lljjkkLMNNJlmlj
-43657h2LMKjlnljJjk%MOKklKL%Jjj%jKNL%JknomjNNLJkmqlKNKllJJjljklKNLJK%jljKllK
-43589h7NNMkj%JjJJlljjkKKlnJLkm%KkmKPRMjl%KJknok%LLKKKMLjjjmklnl%LLLJlJKKKln
-43521h3kmlJL%LPKkjJKLKJJkkJKM%jkJ%%JkmjKLMJ%jlmmnnlJKjk%KjjLKjklJNLKjj%llJJ
-43453h5%JNMLJJKjkJLJmnm%KJJjl%MKmjKkkjKJl%LL%l%LJloooKOONLJmoljJLJKLL%kjklk
-43385h3kjJJ%JKMJlkJKOOM%kpqnj%JJLMkokKJjlmomjOPNLKLK%%kkjj%jlljjLNJ%KLK%klp
-43317h5m%JkJNONjnKLJnqkLLjll%JlkkjOON%lj%lJLPOMKjnnmnk%kKONJ%jl%KMJkjlomj%K
-43249h5NPM%kk%Kklno%J%MMJkkjLLLJnom%%%KMNMKjlml%JLLknpo%OPOJkk%%KJknjMMklk%
-43181h2Jj%kljKNN%kkjjMMKLJ%%jl%jJJ%kljJ%KLlnlJJkJLJ%%Jj%NMJmolJLkmkjj%JLMJm
-43113h1mjKJKLK%kkkj%%jJKMKJ%%kjklljjmjKJKJ%%LkljLL%%LNMJjknkk%MMJ%kkkll%KMM
-43045g5%j%kl%MK%%%%KKjjjkj%%Kkj%klkLL%mplJ%MRQKJnqplLL%jkjklllKOOMM%jjjLOJn
-42977g6okKNM%%Jkn%KlnlJKJKKjkkJKkkkJ%%J%kk%KKj%%J%llJKLk%KJKLKMKjmjLJlom%JJ
-42909h5KL%k%%%%%J%JOP%mpmkJKlj%lljLMKKjklllKMLL%JJLMNKonKMN%mnjJkklnlKMKJJ%
-42841g9Jjj%KJj%kkJLJJjmo%N%kjjkJJ%jjJNMLK%lnnnjLMLLKjpmKKMLJ%%lkJMKkkk%klJN
-42773h0MMkklmljjJjJJjmkLMkkJK%%JK%l%LLjkJkn%MKJLJknjKJjj%%JJ%%Jjkj%KLLjlj%%
-42705h4%J%jlj%jLOJmmkjlkLLKkmk%KLLM%nom%LNJJ%KKj%JK%jJLLMMjnpnJLJ%jLLjmonlj
-42637i6LNLLLJ%JjonjKJjJ%kJNOM%kk%jk%KMMLL%Jkmkk%jj%%jJKKkjjKKoqnJKKKJJjlmk%
-42569i1j%KJmjLMOLJMOMJjlmj%klonjLLLK%mlj%jjjkjjJJ%JJjjJMLKKjjJJ%%knm%J%KMLJ
-42501g8mmklojKMMLJJmjMK%%%%k%K%%JJklomm%LJLKkkjJJKJljMKjlljJMMMjmnlKLJJKLJj
-42433h4LK%JMKjjjkjmmj%JKMOJkkkmjKjjJ%kmlKL%kljKLjkKL%%kmkKKjjJJ%KL%JKMMKJml
-42365g8%%mlkmlJLKLKKMMLjllmnm%LLKjmjKOOJk%KMLJ%KJ%mopkKj%LkklkJMNJmj%jmo%JM
-42297h6L%ljJJKKkmjk%%jkjjJLMJkKOOKkmm%LknJLJ%kno%Jjk%MK%JKLPNLKkqomkLMJmkjl
-42229i1kKKjjkjJJjlj%JJJ%%NL%%%lkKLMKmmml%jKL%j%Jjll%%JKJjLNJJ%JkjjkKMJkKNL%
-42161g5npnJKlkKJk%KLKLNNLkonlj%jJjjjKKKjjklljK%%KKMMJK%JLjlllk%kkj%%JN%kkjj
-42093i1%M%pmlj%LM%l%KLM%klJMN%mmjj%JLJjKKKMJll%JKjmlJOQPJklonnjLKlk%j%jJ%kl
-42025i5j%LJjjKJMK%LL%%jljjlk%JMKjKLJjnpkjjMMKlom%lm%OQNJjjJKJkmmJJJJK%l%jlK
-41957i2MJlojJj%KLKKjk%JJK%lkkj%JNL%JJkkJMJjjLMLJlnlmlJjKKJjJKKJK%kKjjKLJjml
-41889h3kjklmkKPMJJkjKMMjmkljMjkjl%KKJ%m%J%%JLjjJjlkJL%kkjllnjKKNNLJMJj%jkJK
-41821h1jmpm%%KMLJjjjjkkLMJJjmmljmm%NRPLlm%jkJJ%JjlJL%KKJj%K%pnLOJ%Jkml%JjjJ
-41753i4PM%%jjKLKJjnnlj%OOLklpoJMPOjmmm%%KLJnl%KKjljJkkkjLMJKKjkJK%lo%%%MONJ
-41685h0%JjjKjnmLPKlkJlmkML%%lkJK%lll%NNJj%llJLJkkKLJklkjJJKJMLjmm%KKjk%jkLN
-41617h2%nopkMOLjJMMLkmkjJLllJ%klJjm%MMMKjkjlkJKjllj%MQNMkm%jKJ%kklk%KLL%kkk
-41549h7ljjjkkKKJMKjjJJJklljmljMMJ%jJKJJLJJONKjkJKmrj1p%MNKLKJjlj%JKNJkjlkJK
-41482h6LKKlnmJMJj%Jklj%lmlj%LNPOjmnjKNLkjK%kjlkKLMLJkmonlKMMLLJKJjjlkkj%%jl
-41414i2lJLLKKKjmol%JKJk%MKj%MjoojJJjkMMJKjkLMJkmnllJMKLLK%jkjknlJMNkk%KNPM%
-41346g6lKK%%kmokJKj%Jkm%LL%MJlj%%jJ%%kJ%ljKkKLj%JjkjKK%jmmjkk%ORMklkjKN%lKJ
-41278h1lmkkkKKJ%KK%jklnk%jJLQOJJklolJJL%klkKJKMK%J%%JJjpolMMJlmkjJMMJjlkKNM
-41210h4%j%K%J%kmlkjkmnkLKJJKKKJ%jJkk%jLNKkn%%mnjKMMKJjknpkKLONLLLnrlMMLJLMK
-41142h0jmoqjJJkjJ%KJjJKjmlJKJKLJmmk%JOOLK%mnlJKKKMJjlljkkKJK%jJL%k%k%KLMN%l
-41074h2kkljkjKKL%%%ljJKLKkmmomJNLKMK%lkKMklJKj%jkkkJLK%mpjNNMNK%KjmolKL%%LN
-41006g8JjjJJ%klmm%J%%%mnjMKK%%JJJMJlJJJJ%jjKMLlnomj%%%ML%llJKKKKNKmn%NJkjjJ
-40938h3JK%%Jjmk%lmml%%%MPM%j%lnlkJKK%%jl%JKKKKJK%j%mnJKJ%JKLK%ljKLJ%Jjk%Jlo
-40870i2ommk%MOOMK%jJkmpqlMOKKLMLklkjjll%LLKJMKJjlk%%jjmmjJk%NKKKKL%mk%%JLjj
-40802i1jjkjjLMkllkjjnkMLMJlnKMLJJkkJKJJjllkkjKLLLJ%jjl%Lj%L%kjKJ%jk%KJJlnml
-40734a07JJjjJJ%LNMNLlpkL%%JkjJJJLjmjJk%LJj%kKKJJklmm%NMKj%lllm%LKj%NLJjllj%
-40667a01KNNkpn%KOMjn%JjjKLLJJ%%%JMJmnplLMknjLLMJl%MKmnkkjjjk%JjjjjkJONLkmkk
-40600a06KLLLjk%LMKkljkljlkKMKjmjJLJJOQLjnmkkmk%JL%j%KJkmj%KJLLLjjKML%mnmk%M
-40533i4M%jkk%KJj%llnjMQNknnlk%LMNOOK%lm%LKknpkKKjj%jj%JLJ%jjk%JjlojMNJkJjj%
-40465i9klm%NNLKjomkkjjklLMJMM%npmKLKLJnplKNPLj%LLK%jl%Jkj%%NNKJjjjjLK%%jjJk
-40397i0k%jmjJLKJLJK%JL%mkjllkkJJkolKNJllJKKNkkLMj%KL%j%kKK%ln%MKK%jJKJ%%JJj
-40329h3llj%%JJLkk%JlnkKOK%JjjjKJK%j%mlNLJknnl%jmlJNNKJLJjJKklkl%%%Jjmmj%JK%
-40261a03JJKKjjKJ%%MNkqlJlojLJjl%MMPOKlnkjljLKOLknolJJ%KLkmjJKKJJ%J%jlljLL%k
-40194i9ljKJLJkjKJLLjnpmKMLNMJ%%JJljJK%jkjjmnjJKJKJJ%non%KMOJj%%kjJNOLjjJjmk
-40126i4%%KL%J%knnKN%onnlkJOOKJJjnlKNL%%JjljKKjkJLKKJJJjJJk%K%kmkj%J%jkonkJL
-40058a07KKKMLlnk%KLKJMJlj%jmn%KJKJljLNLjkK%%kk%KJ%mnl%%OMkj%KKjl%Jlmm%JMMLJ
-39991i6%%kkk%k%NOL%j%JlmkKL%%Jjlk%JjKPOjjJL%nomlJNLlmoljJjl%LLkl%MKjjkk%LM%
-39923a03MMJ%KLKJ%klmmmkJLMMMJjjjlmk%%J%jKJJjkmmljLNLJJJJKjlpmjLLjjkk%KKJJJ%
-39856a03LKkjLMM%kJKjk%KKJJKjkmonnlk%KNP%k%%LJjkj%KKJ%jjKMMlkJknmkkkKLMMJjkk
-39789i9LNjnmmk%MMK%KLJkljKKjkj%jkJJl%LLjmJjnn%MKj%LLJKLkkkmlJJL%JkkjJj%JJ%k
-39721a05%j%lmJOPNKjlk%jj%%ljJKJj%K%jkj%KJ%MKlmkmnJQJjJKKLLLJ%JL%jllnkLKklml
-39654a05KNJkjlolJ%llMPP%mnon%LKKLMML%%JkjJ%l%MK%jkkNOL%lmJJLKJklmool%LKjmkL
-39587a09POMjml%LjlJjlnl%j%%%KLLJkJKJKJ%JJkkJjk%jk%JNNKjJJjlJjnlJjkKJlml%LK%
-39520a08%LMJ%jkl%KJJLMLkokJLMJKJ%j%jkmnlmmjnjJMPK%jkJMJKKMPKljmnlKJjook%l%O
-39453a12LKJjjKMMMJKOKml%%knkjjKMLKKjkJknl%kl%J%llLMLLknk%Mjoon%MOMnj%JjjjjL
-39386a12LK%Klok%j%KjJKjKJ%K%%%kjLPMkmkKKj%%j%KM%ljjkk%ML%jj%%%JLJjjlKJkkJKJ
-39319i9jJMK%lmlJLJJKmn%jKMKnmKJ%%kjKMJ%jkjJJjjkk%OPLK%kmljklkJKJjjKK%kjjJLK
-39251i8%lkJJ%j%JJjlml%LL%kkJMK%LKKJJ%k%lk%jJJnmJML%jKKMJknol%%JkJJjjlnkLNKJ
-39183a08jj%KNKkmjKLLjlmj%KljLJKNONlnnjJNLjmlj%%J%J%KjjKLK%jj%jjkLMJmnmJJKJL
-39116i7OMjnllnonkKMONJk%KJjkl%%kjJMLLKKJjjmnkjkmnjJj%JLJ%%jMLkl%LMJjlmj%KJ%
-39048a09%kk%KLK%mk%KK%l%jkJLKjjlm%MPPMkmjjljLLjl%kpmKLJKL%%LLJkk%lkj%LKKjkK
-38981a04JKKKJKjlkkjkmjJjKKJLLjnjLJKLknnlKjkjJMOJlk%LPN%kll%%%KJKJjJLjoolKLL
-38914i9LMMjolj%K%%jmn%J%jjKJjJ%KNMJJmmmnJMLjjLNL%KN%jkkkllkjjm%jllLLKJLJlkK
-38846a03M%kl%JJL%%JKJlJNMJj%jj%lplmjMM%jJjmojKLKjjKLKKjkJJ%J%LJlmjjjmmjKMML
-38779a00J%kjlj%MMKJ%mpjMLkj%ljJLJ%%LMJjkjljKJ%K%Jjkjjjknml%jJKLKKM%lkj%MNJj
-38712a00%K%klmllJOLmkJKJLM%mnn%O%ljKjm%LKLKll%kjL%JLKlljJ%KJLKkl%%kk%jlJKk%
-38645a13L%jJLM%k%JJkjJLO%mpokNLjJOO%kl%%kjjjKJlmkJjj%%NNJ%jmkj%%KjJN%lmjjkj
-38578a14JLLMMJ%JJjkJ%mn%KJjJMKJ%%J%K%j%klj%KkmkjjKK%ml%k%MNKknljljMKJJK%Jjj
-38511a09ll%KNL%mmkj%JJKkjjjKJJKNLjkKNMJjmmmjjkLPOjlll%MNkmkjkpqlj%KJ%JNOL%k
-38444a10JJjkKLK%k%KM%jjjjjMJ%jlmjKKKjnmJKJJJKjjJLJ%%JKjmkkLOLjkkoonjJJJLLLK
-38377a05k%JllJ%jLKLMkookKLL%%jKMOKjKKJlj%%JL%mqpk%%KJKL%kll%%lmkJJJJJKJNPLj
-38310i9lnkkklkklKMKlmKPQM%j%lnjLJjkLLJ%JjlklkjjJ%jJKMOM%jj%%LJkmkJLjm%LJjkJ
-38242a03KkmmKMKjjKKj%jjlnlLMLk%JkjKjlj%%NKkmljlj%KMMLJ%J%j%klk%KJjmJQOMJ%km
-38175a00lk%MJjjjll%KjJ%llJMMK%mnkMOKJjkjJJLPMjklookLN%kmmmkLLLM%LLJnmJKkmkL
-38108a07KjlnkJJjjKLNLkkJkk%JJKjmkJJ%jkmlj%LONLM%kkK%lk%JJmm%k%KMNKjl%LNLkJK
-38041i5JJJkmmno%LMMLKKJjlmon%MMNNKmpokJLJjKLJ%KJnnkJLNMLJlmmlKOMJJjmnlmkKKJ
-37973a08j%kl%MLkkJ%%kjJKMJlkMJlmKMNKoqkMOOLjmmjjl%L%okKKJKMJ%knlKN%%jmmJMLK
-37906a05%k%kkJjljKjk%ljLLkkjkllKNJk%j%KLJ%JJkjkmJKKNM%JJ%jJjJKkmlkkJ%%jKKjk
-37839a17llJJJMOKmoKOLjllmkNPOLKjnpo%MMKmm%KjmljKJjJKMJ%%%%KMM%jjkkjkkkj%LJJ
-37772a10%jjKLjmmlkjKKKJj%kml%%MNMLkllnjOOL%kklJ%%l%KKLKKKJkmjjjJJjjJj%LMJkk
-37705a08k%jmjM%jJKLLKJnomojJKJMMJjlj%ljKKJKLJjjK%jKJ%JKjjJKjnkLJ%LLjlnm%LMK
-37638a04J%%%mkJJ%%%%JKK%jllJkon%J%lkKLL%lmk%LMNL%%Jk%K%jjj%%MNLKLjlnojjJJKK
-37571a07J%J%nplkJ%klKL%jNMjllnmlkLNNLK%%%KLKklJKkjlkLJLMkmmnn%L%ljMNKJ%%k%L
-37504a16KnolJLJ%%LMMMLkook%%%JJJK%ll%LJ%kkJLK%%JKMMjmlmlKLJKKjl%JLjlLJ%kJK%
-37437a09JKJlnjJJkmjJNNMJnp%NJJkkJlmjjllkJMLKKKKKJL%nnljjjjKKMNjKjnojLKM%JMK
-37370a06kj%km%NQMknnjJLKjk%jjj%%%%kJJlpkMMMKlmjMLjl%JjjjkmkMMJlkKNNLKllKKjl
-37303a09jJJj%%%kj%kj%LJJ%k%JLKKjklklj%jklll%MLjJMM%j%j%Jjkkkj%J%jklKL%%JKJK
-37236a16LJk%%lklJLJmkKKKJmk%kljJMLjKJklkj%KML%%jnkjJKLLknjKLNRN%mmnmjj%LL%%
-37169a14JJmjOMjj%JLLjnnJ%%lmnkKPQLJkklnkjKKjjKMLkn%%jkjkkjJLK%kjMNK%j%klLO%
-37102a08mj%nnljKNKML%jKKmonjKMKMK%kl%LJ%jj%M%kljLK%lJMJnmllkjKKkkKLKJ%kkKLL
-37035a13LJlmklkJj%J%MPN%mjJJKknklmlnjjjLOMKKLKLJkmljlljmmmkMOLK%JJLNN%nl%Jk
-36968a18%J%LJJKLlolkjJLJJL%ll%%jjkll%%%KL%J%JJOOONknqk%JjJMOJnnkll%MM%jjljJ
-36901a18Kjkk%%jjMMj%jj%kJOMMKjmpnkKMJlk%%%jkjjk%KKK%nlLL%JLJjkknnKJJj%%KKMK
-36834a20K%klJKJKLKklmkJjlJLMMPMlmkmmjJMPO%nnmkkjJJLONJkmjjj%jKM%lJjj%JKlm%J
-36767a16KJjlj%%%k%KKMjkKLjlolKMNLJjjllK%mjKKkJ%kl%NKkjj%jjlkJ%%%J%j%JKLLJ%j
-36700a15nkKJJKjlljKJLNLKjjlmKL%lljjjKJj%JJKJkj%lokKj%NNKkkLNKjjkmmk%JKLKkll
-36633a23J%lkkjJNP%jkmlJK%%LNMk%Jjlkkpo%JJKMKll%%kjJ%JOLKjk%%kkjJK%JJ%j%Jkj%
-36566a26JNOKlj%jjkjjnmll%OMNML%J%kkjmkLM%JL%lmjKLKKkk%kkJNKJKJj%kjKlnlLKKK%
-36499a13oj0lOOKmm%KK%j%K%lkjJKLJJlkjj%%J%kK%%jklnlKJJKKM%JJlkjK%mlKKKKjk%KM
-36433a25OLkojLKMJmmmJOL%%jjKkmlKKjj%knjKLMJjkKMKklk%%%kkJJKJkjJ%%JknmKNNNJk
-36366a19jj%KJJk%J%%ljkk%%%j%JLNM%LLoo%KMJmlkj%jj%jJjlnolJLMjmkMLJJJ%JOL%%jj
-36299a24MNKjJJknkMKlm%kmMPOKjmmmjk%MMKjL%pqkkj%LLNKjkjj%jJ%l%LLkl%JKMM%llKL
-36232a17KKklJK%Jjj%%jjJL%mlKMKll%mql%LNNMKkll%K%kKMKLK%KKloroKNN%lljkllm%LO
-36165a28OMkk%J%j%kmljjjJJ%%MQLlnjL%omk%LONKJLM%jlkk%K%knmlm%LJ%JMKKKjk%Jjjk
-36098a26%kljKL%nlKNMLJ%llkllkJMLKL%%mkNMM%onKPLj%%klpomKJ0RJmnJ%jjjj%NN%mmn
-36032a31kLKlkKKLMJkkJ%ljJlnJLNMKKlmllljKLOLj%KklmnJPLJ%KKKJllj%ljKNKljjmnkK
-35965a31MNJm%NOLjj%klop%MKKK%ll%jj%KJKJjKK%j%klkKMknjj%LNLjpo%LNMNMJklk%%jk
-35898a22lJ%lljMOM%%%klmnk%ll%JNLJLMJllklKJjmlKMN%%%mn%JLJKKJKLKJlpomj%%JMLL
-35831a27LKknl%JJLKkkJLkkJNKkmkJjmkLMklprjMNMLjjjkk%jjKMOMJ%JKKLJjjkj%jjjJKK
-35764a20JJ%lkjk%jjKLKJ%K%%kllonlKML%lkJKKLOKknnkKKJMMJJL%lmk%%mnjLJ%jkjKL%m
-35697a34mjj%jlk%JMOMJjLLLLjkjjlokJJK%pojKMJ%LK%kLMKMKJK%lklmm%LLMkmk%jlmm%L
-35630a40LK%kk%LOOMKJJ%lkk%Jkj%MKkoj0okJNJkjJ%j%mmKPPJJKJLMJlkJK%knmmkONJKL%
-35564a22nmjLNNLjkljkjK%nlJKJ%J%%l%OMloon%%jJjJJKLLJJj%%lllkKJJMK%%MNMJkkjjj
-35497a24lpmjk%%j%LNMMkkLL%mlkKLkonkJ%KJKM%kkJJjJLLKkk%jkjKNJkKML%jKMJmnllkl
-35430a34m%J%jK%%KjjJLOMko%JkjLL%%%%JK%ljkkjjl%KLJJLKkmmjLjlkK%jJKLKJJj%jk%%
-35363a31JLLLMloqnJLKK%kj%%k%L%JJ%KNKjjkj%jKJjk%JJjljKLK%%lkk%KjmnjkKKNOLjpl
-35296a35KLNM%momljKkkj%JPPNLjkkmlklkmkjLQJ0NjkJ%%ljKL%lmlljj%JJ%kJ%mmkKJKNJ
-35230a33k%%kkMPOKknjJk%mnjKLNMjnpmLMMKJjkJ%jNKJ%mnkjmmk%LKll%KJ%%LLJJJL%%%l
-35163a34JJljKKJjjk%jmjLJJMO%lJKkmmljLJjL%ljjmn%LLK%kLM%J%ljjnomjJJ%LLOOJljK
-35096a36Kj%jj%klljLNL%kkjJKJjkJ%mnjKKM%jJJkl%%JLONJLPLkokk%%JKJjk%Jjmoom%KJ
-35029a43JMKkljJL%%mp%NLjjjkjLOLLLKjj%lkjlmkkKJmjNMJ%lolLPNJkKOLjklnm%JJ%mmm
-34962a50%%kKNPPLJkl%OLmol%N%kKMLJkom%%JkmpnJJ1RKkqnL%jKkj%%jK%JL%jlJNK%KLJk
-34896a30mjJMKJ%Jjj%JLjlnokKLNLln%LK%kjKKKkpom%%J%kjljjlkLLKJMONJkkJmlJLJ%%j
-34829a40%Jk%KJ%%K%KK%J%jkjJj%%MONKmnkK%lKMjljkkKJj%jjL%ljJ%LLJnopmKOPL%%lnm
-34762a42lmjJkjjjMOM%k%l%KK%jj%%jl%MOMKlllkNOLJ%%jkmk%j%KJJKJmok%%J%LMkpmJLL
-34695a40MKJJ%jj%J%M%nmkJMLkmkLK%lj%nnlJM%KKjKLK%K%J%%lpnK%jMKjmjlnjJLL%JJJ%
-34628a47JMNJmolkjKPN%mjL%l%LLK%jlmkkkKLLMMKj%jkjJj%KJjkkKLLJkmnlKNKlkKJjjjl
-34561a42ljLMJlmnlJKKKjlnlLOMNLML%oomplNRQlojjjmmJjjJKMNKj%KJJJjj%jmojMLJJKl
-34494a43lljJKJknkkJkl%KLMNQPLkkL%kkjnnkNMJJKjkopkJJJ%%KKlljNLklmkMQJkJKj%%%
-34427a42%jj%jjKNKJ%mmKNKJjjkj%%%j%kj%jj%%jkJNMLjomjlkkJKJklkJ%jlkjkkJ%%%KKM
-34360a58L%%KMLJK%kk%L%jkomJN%lJjmkJJJJKLJJk%MOMlmjJjkkk%JLKkm%LKJKLK%ljKJJJ
-34293a37JKK%mkljKK%jkKLjokMMKoolljJLLKKLMKJlnl%%ll%KKMKljk%KjjjmmmjMOMKL%kK
-34226a41M%jkljJJkkKL%k%%jJJJJklKKj%KklJJK%lm%%%j%MJlnkKLOMJkjLMjllkjkjlmJNN
-34159a43MKLLmqoJ%J%kKN%mmllJMLKJkj%LLj%Jmqo%JKKJ%KKJjm%LMJkl%Jjj%MJj%JjjJMM
-34092a40jklkk%Jkk%jmlpoJOMJLLJ%%J%%kkJKLJjjLLKK%J%lkJjLNMJ%jJK%%lolljjjjmnn
-34025a65kLNML%klm%%j%KJ%%jjjJKJjJNL%%jkk%KMKkmkkjJMNKj%KL%jKjmmmJKJjJlqn%JL
-33958a62KKKNN%JLJmqrokJJ%KJ%LMNN%jkjlnjJKJ%MJkmjjlkJKLMMKK%%jJ%jjKKLKkoJJ%j
-33891a47%lomjKK%KJ%mlkJ%l%MOO%mkJL%mjNM%JKlnnlJJJLMKKKkmkLLjk%jkKjljL%npn%O
-33824a63OJj%%jjjJKJKMLjokLLKkkjLMMkonlKKlnJOOMKK%mnk%jjj%%J%JKjojMN%mmmlKL%
-33757a60kmljMN%KL%j%K%JKkkJJlk%%JLNJllJMK%JK%%nmj%LKJkmmk%%%JKMKkjJ%jjj%LK%
-33690a52%J%l%JJjljJMLjJjj%J%lk%lmjJ%KLjkjKJkjLJjjkKMMKmnkjJJ%K%JJJKKJK%jjjl
-33623a53lJKmnlk%%kjLQROJjj%%klkKKkmlmjLM%jkjLK%jLK%ljLMKJjnnk%JKKjllkmkLMLJ
-33556a56llkKMkkKLLjjLL%llkjMLjlpnk%JKLLJJKKJ%kl%%KJJjjKLJ%kjJkllkJ%JJklJNKj
-33489a58lkjj%%KJklkJJJ%mkKJLJKJKjjjjkmljKJJjl%%LLJJKK%%%mnkLLkjjjlJRPKmmk%M
-33422a62LklJM%JJKJjkJ%%jlKLjljKLmokjKKNJnnk%K%kK%kjNN%mmjkJMQLjkjJJ%kk%MMlp
-33355a64olJLKKNLjmk%NLK%lk%k%JJ%jmkLMKmljlkJK%j%j%j%jjkjjJJjJ%K%jjJMJjjlqnK
-33288a84MMMOMMKlnkKMjlljj%%JKJKJjmjJMPKljjJLKjnnnJj%%knklkMNLLMjm%LJjknlkkJ
-33221a79MJjkKKj%MLJ%jJjlKK%%jj%%Kkom%MNNKJkllJLKK%%MKkj%KJkmkk%KJ%kkjjKJ%jk
-33154a68%j%%JlK%jLMJno%M%jjJJJ%mkKKJ%%%k%MJookjJOOKJjjJJjlklmmLMJkjML%%jmmk
-33087a81omKONKMOLjnookKNLJJjk%OOjpo%MMKjkmkKKjk%KknkLPPKnoml%KKKj%jkJML%kKJ
-33020a69lljklk%jjKJJj%%JJlm%l%KJK%JKLLKKKKK%J%jKJkKMjnljK%jlkjj%J%JJjl%k%K%
-32953a76KJ%%jKKl%%%l%lokKKKJJJKjJKjkJKKJ%jjJL%nnn%KLPKmjkmnjJKJJj%KK%KKjKKJ
-32886a71kjMOJnmllk%KJKjkkJKK%%%jjJ%jjJljJMMlkJ%lnkNOLJ%kkJNLjnkL%m%lkJ%KJ%k
-32819a78nkNOJjJ%JJlmkkjjkJKJKLLKKjo%N%ml%%LKJkkkkJLJ%j%JjkjJ%KKjljj%KKLKKkj
-32752a73jknonkKMK%LJJLKKK%jknm%%%KMNLJmnnlkJLLML%%jlnpnKLJKJ%jj%JKK%k%KOL%k
-32685a76lkkjKKJklj%KKKjklllLMM%JKJ%J%oq%NKj%mkJMN%kml%JMONjkJlmjljNNKjjjmkJ
-32618a82JJLjJLJ%klmnkKKLMKmqkKKK%klmklm%NJjJj%K%%KK%jk%KJNNLK%KJJJ%pnklmlkL
-32551a94LNKmm%LM%m%Jkpm%KLML%JjlkJLKk%%j%%jjkMRMKkmm%kJJLLjjkll%jjLJjkm%Kmo
-32484b03%MLknJML%llkjKMMLklklk%MONkpkKKMK%lk%KKJkmKKJJ%J%j%kmnl%JjJMNMJklm%
-32417a97J%%j%%JLjJNOMJnnkkjJjmj%%%ml%MM%kjlkJMMKJkk%jkkKKkjkjNKJkjKK%JKLL%j
-32350a86lkkkjjJkjmljlLNjmmjJJLJj%ljLMOPN%kml%J%llJjlkjjJLK%LLJ%j%kkklj%Jjml
-32283b12LOLKjml%%KK%JKj%NLmmj%kjJmm%JJKJJlk%LKKKkmkjKJMjl%jjKJjJjJ%JKJKM%lk
-32216b01jjj%jk%jk%jjjj%%LMJk%%mkJKK%J%%jjjJJ%MMJLKkmookJjljj%MNK%KL%llkLLjj
-32149b08LMJlmkK%omJLL%jo%OMjoonomJNPNL%%LM%k%OMJlmmlkjJkkjkLMKklJMjlkk%K%KM
-32082b12Jjkklj%LjmJLKKJK%LLKKK%kmkLMKlorj1p%MLNNPN%nokjjjllJKKK%KLJkllkj%KJ
-32016b22JK%%KKK%lkkj%kJJKKLMNL%klklLOKlkjjJ%jjkjjmkjj%%JJJ%jjkJjkljMNOLlllj
-31949b20JJN%lj%jKJ%lkjk%KLJmmlKjlnkKLKLK%%kmlkJML%%MKljJ%JJjl%K%lmkKNOJmmJL
-31882b24K%klLJLMMknnk%%lmJJkJOONKlmkljjJklj%kkJjKQLkkkllk%j%J%KK%kk%%mjKMLk
-31815b35k%%LL%lm%KK%%%ljKKMLjlJkkJ%kjKKjkJ%lk%KLK%kkmk%JJjJKLJLONJlmmmljKKL
-31748b31Ljmnm%K%njLK%lk%KkkjLKJLK%knnlj%jKKJMLKJJMKlnjkkjKKJjMMMjjJJlmljllm
-31681b52JMNJ%jklk%LK%jklljJ%nkJJkkjJMRN%kjJMMkmkjkjjlkJJKLjm%kj%JKJKJj%jnnj
-31614b63KjnkKMLJj%JjkjKNJkjlkjjkljJMNOLL%mlmpn%LLLLL%kmpnjJLKJL%kmkJMLjonnj
-31547b84LM%JkomJL%j%klljjj%KMONLJ%klnkJKkkj%JKLNJlolKKl%NN%jj%%ljJ%jjljJjkJ
-31480b90%%J%kJKkljK%JJJj%LkjKLKMJjLMjoojKMKLKkl%jmjJkljlml%j%K%lkKK%%KkkKLK
-31413b94LJ%JJJjnnljOMlnljJKjjNMK%llllkklkj%JOMllKMPNjjJopk%lklmKKmp%NLKKJJj
-31346c13jJjmpm%JK%lljJJ%%jJLJ%kjkkk%%klJ%l%JJ%JMJjkpm%KLJkkJjkj%%%LLKJJlkKJ
-31279c42%j%%klj%%%%%lnmjk%LMJllkj%jlk%JJKL%jkmnnmj%j%%JKjJNLkmlnoojJkjJNNLK
-31212c89mmjKJJKj%mmmnomj%ML%lmjlokjKMklmolJL%j%J%JJkmll%%knnmj%%kmkJk%JjmkJ
-31145d83LknlkllmmkknomJ%JjkmlllmljknnjJjnnmjkkmnonnnopjJ%kqqopllmmkkjlpj0rn
-31079g06jmpqompj0j2qomnj1j3j0rj0j3j3qorj5j5j2j3j4j5j6j6j6k0k0j7j6j9k2k4k8k8
-31038a216l1l1l2l6m0m4m5m5m9n5n3m8m1l3k0rlJ0K8N2P8J13J42J64J74J72J63J54J50J55
-31008b76J66J61J48J20Q9N8K9Poj9l2m1m4n0n6o1o3o3o0n8n8o3n9n2m9n3n4n2n7n7n5n9o0
-30975g79o6o7o5o1n7n2m6m0l0k1mJ5L2N9R6J39J76J99K08K07J96J88J92K04K10K03J81J48
-30947A365J11P6M0Rj1k1k6m0m9n5n9n8n8o1n9n3m9m4m1l7l9l4l1k7k7k6k1k0k0k2k3j8j3
-30914E59j0j1j2j6j4j4j8j5rrj0j0j0j0j1j1j1j3j3j4j0qqoooonnplnrqonnrrqnmpqplmp
-30866A39m%jkmlmmj%jnommolk%JKjmorqmlmkK%lmlkj%kmmmjmokkmjJJlpqn%KJjlm%Ljjkk
-30799b7jJlklnml%j%%klLNM%lljlopjJJmlkk%%k%kmJKJKMlrqnojJjlkjKNONjopok%jonlj
-30731a30jKLKlnlJMJjjkkJ%j%k%%kkknomJLjjKLjkmjjkk%KKmplJLjkJLLlqpnlk%%kJL%k%
-30664a94jjlljkljjkJLMLLmokjJKlllmllmjLO%nl%jkkmljk%%kkkkJ%Kjk%Jjoonm%QOjpop
-30597b82n%J%mkLJlk%kmk%lmnoqokJ%ljKKlk%JJJKMMkonlmoljjnokkk%J%mmmmlkjJjppjm
-30530d14rnjKLmqmjlnmmrpljknjlpqplllnmqroppmjjlprj1j3rmnqj0j2rqqqrj2j1omorj7
-30470g69k0j6j3j5j6j8j7j6j9k2k3k6k5k2k2k5k8l0l2l3l3l4m2m9n2n4n5o2p2q0p9p8q2q1
-30436b060p7o9m8k0K1P2J38K14K83L39L81M04M10L89L45K87K17J44P2J2l3o4q1r5j04j02
-30410I75j01r0q1p7o9o3o0o0o3n8n1m7m7n0n2n0m9m8m7n0n6n8o1o5o8p0p3p9q0p4p2p0o0
-30377a124m0j3K7P7J36J95K52K97L26L40L31L09K65K09J51R0L6pm1o2p6p7p5p4p3p0o4o0
-30349A185n3m7m4m2l9l5l1k9l0k7k1k0k2k2j8j6j4j3j6j5j3j7k0j7j7j7j1lmj0j3j2j1rp
-30314D50qrj0j0pommlnmqronpj0qpoqnklqrn%%lrpl%noolLLkmlkomkklpojK%jnomk%MMkp
-30250A79roljj%lKJnm%moljlpnkllljKjmJKLLJJkjorlKJKkokkmkjJJ%j%jlj%kj%klnnmjK
-30183E7jjjKMJKK%mmmljj%jj%lmlLKjkmmk%OM%mojKNKmljlj%j%LKjlljJklJKjjnojkJLJ%
-30115Hjj%J%%%KLLjmllkkkjK%kj%KK%klpnkMMkkKJmkKM%k%%%jnokJK%KMML%kkJJ%JK%opj
-30046b5jmjlJKjl%KKLMMKJ%kjkmpjMMjmk%%jKLJj%%%klk%%%%ljK%jjjlk%LJjmoKL%nm%J%
-29978e6JKKJ%jKLLJJkmmmj%jlkjl%JjLJmo%KJmpnl%MMj%OMjJLJkJNKkJMKK%kjjlJKKKkmk
-29910f2JJ%lopkJ%%MJJKj%klkKNLmnkjk%L%%KKk%MMMJjmon%LLmo%K%MJ%jNPKnpmljkm%K%
-29842h7jJL%MKJJ%KLjnokjj%jJ%mkMLJJ%%JJM%m%%lmj%KJJ%KLJ%K%%Jkooljjkljj%KJ%kj
-29774a03ll%KK%%NM%%lmlkk%%LLMM%kJMKJJlmnomjJMLJLKknjknmKKJJk%k%K%%%mmkLMOMK
-29707a04llkkMNJkJ%jkkk%LjmnmLLKLM%mkjKjmjJJJKj%J%jJ%JKJk%KMjpmjklj%%jLLjJNN
-29640a10LkookjljJK%J%%kk%%KLLjKK%lljKKjjkj%kmlnmJLMJ%KJkkJMJLMLKlnmkmm%LKjk
-29573a37%LKJMMLK%lkmnkkJJ%jJKNKlkJ%kmm%JJjJJklJK%klJJkj%LLNNKkllkkmmj%LKkjJ
-29506a44%%jJJ%%KLJkkjLKK%Jkrj0lLJjjjjMMLKjk%lol%JKOOM%ljk%%lmlJKLLKKlnk%%K%
-29440a52jjjnnjJJJ%LJ%j%MLjm%L%%JkJLL%kkj%jjJ%klllkk%%%JKMMK%jmk%J%k%KLjmkLL
-29373a61LKlJPMmlklljkjNNJmmmllmkjLNNKkkkkJLKKjk%%kmmkkjJJ%jKLKMLKJJ%JJJJml%
-29306a67Jk%%j%%LMLJ%%%lllknojJK%ll%J%jknlkjk%NPMN%onjMOKJNOKlmm%J%jkl%J%jKL
-29239a75%%%KNK%%%%K%kmnljkjjKMjk%%j%JKjJKJjlqm%KKJJLJLLkjJ%%JJKjJjkJMNKnrlJ
-29172a80LNL%mlkMMjnkJ%JJJnmJJ%kmpjKjjmnj%KKJKNKj%%%%kkjljMJl%KJ%JMKjklmljmo
-29105b13jJKNNJmkkkJNRROjm%KkmlmlJKLMKkkln%LMJKkkkJL%lkjjkJjl%MJJJlkjkKMKjmm
-29038b05kKJk%KJ%jljKKjKK%%kj%k%M%ljjkjlnn%OML%%KjkmmMPJnnlj%NMlkk%Kj%%jkm%M
-28971b21JJJJll%klkJKLLMknl%lJKJj%KKjnjJJm%MLKKjlkjlnllk%L%lmlKNLLKMMMLkmk%%
-28904b29J%%jlllj%kllklJKLLMKKMLkj%klmm%KjJjJK%jjLLKklL%lnkkJNMjkKLjmml%kkj%
-28837b53ljljLKK%kJkJMKJKklmk%MMJMNLjJJ%kjkkJKllj%JjkmlJ%jj%K%llnm%JLKNQQNLJ
-28770b34lkjjkjjkjKJjlmlml%LNLjjjj%%jlkjmjMN%nmmklnmJMRMKMJnprnKOKKKL%j%lm%K
-28703b76J%JjLKmjJ%KjkkllkkJLNNKlmlmkjJK%ljK%kmmnllKMLK%JKLjjkjk%JmjJLlo%J%J
-28636c05mpmjJNLlml%JKMKmlJMJjlmkK%J%Jj%KKkllJLjlk%klJLMLJjjmnmljNPNJlnl%K%k
-28569c32mkJkmnojLLMJMKlolkJMKj%LJklnkKPN%jlk%ll%%KKnn%KMJlo%%llljjlj%%JLMko
-28502c75mJLKJjJ%mjjjJjnmjjkomjKLMMjmjJkljKj%%j%%jjJkl%lmmlk%J%kjKNOJomlmkJk
-28435d31mqmKJjMMmnllkmo%Jj%L%jjjjlkjj%JknomkJJj%%j%mpokllkKKJklkjjkmkLJl%kn
-28368e35qmj%knpmmnmkmnml%kjLMkpqqmnojlnjkmlllkmnqj2j1j0qojKMK%klnprrqrrnmnq
-28304h00j0j3j6j6j4pnoj0j0j0j0j2j5j4j5j7j9k2k4k5k2k1k3k3k6k7k9l6m3m5m3m7n2n7
-28269a584o0n5m9l4rK2N8R1J13J25J33J40J48J43J28R9N7J5k1l3j5K1O2J03J33J45J44J42
-28241A62J40J38J27J03O5J8k6n3o2o5o5o5o2n8n0m5m2m0l8l6l6l3l0k8k8k7k8k6k4k1j7j4
-28209b66j7k0j9k0k0k1k0k0k2k2k2j9j6j8k3k5k4k1k1k3k8l0l2l4l7m1m3m6n1n1n0n5n8o1
-28175a296o5o3o3o0m4j7K2O5J02J30J51J62J71J76J71J51J14O6J6k5l7j8K2P0J12J48J65
-28148C26J71J73J69J60J41J08O3J6k7n8p3p4p4o9o3n7n3m9m5m2m0m0l4l0k8k8k6k3k3k2k0
-28117C29j7j7j9j6j4j6j8j6k0k0j5j1rj0qj0j6j3rqonqj0qqnpj0j2j5j8j4qmlopnlqj1j1
-28074a45j1j2rpppnooppqrj2j5j1nmnpj1j1rj0rpqpnoj1j1qj2j6j3j4j3j2j5j4j2j0rj2j5
-28028e85j8j9j7k0k0k0k3k5k4k5k6l2l5l4l9m1m4m5m7m8n3n6n1m4l2j1J9N9R3J11J17J13
-27996i22J14J16J18J09Q8O6N6O6R1J13J25J27J18J15J22J24J09P8L7pl9n3o3o5o1n8n6m8
-27968E20m7m6l9l1l2l3l0l2l2k9k8k5k2j9j9k0k1k0k3k3k1k1k2k4j9j7j8j7k0j9j6j8j9k2
-27934c24k2k1k1k0k2k3k4l0l4l6l8l6l9m4m4m6n0o0o5o2o6p3p2p2p4o7n3k1L1R2J41J66J69
-27901i60J57J49J56J68J67J47J17R1Q9J15J49J69J69J59J50J52J56J43J10N8Ol5o3q0q5p9
-27875A475p4o8o4o4o1n2m2l4l5l9l9k9k6k8k4k4k5k4k2j8j3j1j6j9j9j4j0rj1j4rpj1j3j3
-27840D94j4j1plpj1j3j1j0rrrqnqnooljnj1j0omppnnmkjmonllqrj0ooolmollkJKJnonnmj
-27782A62KJ%jmlK%lnmnnlmnkL%lnlmnllmkjjlkkonjjJjlk%jknn%kmmmkJJ%%J%mmlJJ%Kjm
-27715B9mloqmjJJ%mjKkkkJK%nok%JLNM%l%jkmk%%kmkKjkllJ%kjjkkJLLopmllkjkllkJLlo
-27647f9mkjjjljMMjnnkKkolKJlojJj%jkKJJK%%Lkll%kopkJK%ljMNmpnK%nl%LjolllkkjJ%
-27579a53jkj%mnnol%jJL%%%nnkjmnkJKJJKnj0rpkK%lkk%KkkkllkjJKjokjjjoql%jmlj%jj
-27513b82j%%kpj0oKKmpmkjnolllpqnj%opokmnqojjnomlknprj1j1j4j4rqqpmqrj0j0qj3j4
-27455f08j4j5j3j5j4j6k1k5k6k9l2l0k7k7l1l4l7l8l5k5oK9P9J27J62J71J48J07N7J1j9m0
-27423b86m8n1n0m0j4L2Q8J36J61J69J49J00M7Pk0l6m3m5m4m0l9l9l7l4k8k6k6k6k5k7k8k7
-27391a90k2j4j2j6k1k4k6k6k4k1j8j9k4k6k6k1k2l0l3l0l1l5m2m4m6m5m3m5n0n2n3n2m4j9
-27357a246K5Q6J52K04K20J89J35P1Om3p1q1q3q3o8l8J0P9J56K21K57K59K32J81J20N5jm0
-27329I04o5p8q0p7p1o4m5j2L0O5R2J02Q6N8K4ok9l9m5m4l9l8l8l8l2l2l2k7k6k4j8j6j6j9
-27295C11j9k1k1k0j9j7j6j6j9k2j8k0k2j9j8k3k1k5k5k5k3k7k8k7l3l7l6l4l4l7l9l7k9j1
-27261e27K4P6J30J72J82J65J20O4J2k6m5n3n5n5m4k1J7O8J21J56J62J39R9N6J6j4l1l9m0
-27232H29l8l8l4l2l3k8k5k5k1k1k0j7j4j6j9j4j0j2j1oqj0rqllqooooonjlorj0j1qmprnl
-27187B35lllj%ooljloj0qmojMQLlqommjjkljkllqrom%JjmjJklmlklnom%jnmkJKLJkjlmjk
-27121F4kkjno%MLL%j%moqpljkkKLJJM%lkLK%lnpljlnmm%%%jJjllkkkknrplKKjjLJkkjkkl
-27053d5llmj%jjJ%kjkjJk%%JljJ%nomLKKJ%kk%lmjlm%%jkjknmlllmljJJ%ll%JlkjmlJkml
-26985a48llnnponJ%j%mnnmjKjmpllklJjnl%konmmlkjkmk%kkmqrpmmnpmkllnqrnlnmkjnj0
-26919c86rj0qrqpj0j1j1j4j3j4j4j3j0qj1j8k1k2k1k3k7k9k8k8k9l0l4l9m1m2m1m2m5m4l4
-26882a204rK6P4J28J69J86J77J46R5L9pk8k9j2K6Q0J35J74J87J70J28O9J5k1m4n2m7m4m6
-26853D81n2m9m3l9l6l4k9k6k8l1k9k7k5k6k2k0k3k5j6j2j6k0k0k2k2k0k0k5k6k3k1k1k4k6
-26819d17k8k9l3l7m0m1l8l4l7l9m3m8m8l9k1LL7P3J06J22J11P7L6kl2m9m7l6j6J9O3R7J25
-26786b85J43J51J59J58J47J19Q2M1%l3n0n0l0ON5J01J33J41J29R4M6Lk9m4n5n9n6n2n1n1
-26756H63m3l7l9l7k8k3k4k6k9k7k3j8j2j3j5k2k6k3k1j9j8j7j9k2k1j5j6j8j3j6k4k8k8k7
-26722G6k5k3k3k4k7l0k9l2l3l4l2k5j2QM3Q4J17J29J25R7N8K3lj8k3j0J8N2Q7J15J22J06
-26690H57P7M4J3j5k9l3l6l4l2k9k4k3k4k6k6k7j8j3j1j2j4j6j2j2qmnqpmpqqj1j1qlKlj0
-26650D22j0polnqqoonlkjJK%KJloqqqnmljjmmmmj%j%jnj0pmk%MMknl%%kkjkjkmnjkkll%j
-26585B31mmmkLMJkmkJLlpljj%ll%JKKjmmjJJknqqmJNM%jl%LJJJjllJLJ%lmk%jjLMkmmkJK
-26518A67kll%%kllmnjMMMMjmkopmJJkllJNLMPL%lnoommjKMj%%kkJNOlnLQNJnmJ%molkjll
-26451A13JMMkqqkMNJkllmjJmjJLNM%kljJlkLLkk%%ll%JJkkKMMJj%KKLKjJjmlkjL%jklmmj
-26384H8MKK%kJlnjk%JJ%LKlojjk%j%LLLJmlJKjmmk%JLKjmmlKKkllkKLKLKk%LLMKloolJ%J
-26316F6N%jMJnmjKLJkljkkj%jKMJ%jjj%j%%k%J%LMJlom%LK%jkJLJj%k%M%kjlnmj%mmkk%%
-26248C6%LNJj%%%J%jmllJLKJK%nnJOKmjJ%jlkKJ%%JJJMLJLKjmnmmk%%LJnok%jKML%%lkKK
-26180B9mjKLKLM%klJJJ%jjmjjj%JJlkKKjmnlmlJOPMJjljlkJjk%%kJ%jJKJkkKLLLKJmmJJ%
-26112B1j%jjKLMLKLjjk%JkjKJjjmmmm%LMJmmmmkMNMLll%%jkJPOjplLJ%nqn%%%%J%JMMLKJ
-26044A6%jkkkmj%j%%Kj%JKMKMMklJkjlpl%mkKKJKOJljjkjMNK%ljLLjlnnlJ%lJLJ%%%knjK
-25976fMkjJLLJJjljkkjj%LL%jLLJJOKjklk%%j%L%kkJKKLJjklk%Jj%%kmolJLLj%JLJJjml%
-25907f%JKLOJjjmk%J%%jlj%MLjkjmlLMJjlnk%kkKJjlkjjJMNN%mnlj%KMLKLLjmj%jjJjjKL
-25838fJJ%JKJ%mol%LL%LLJ%KJjkpnJMLjn%K%jjKK%K%lm%jJNJjkJJ%JJ%molJLjmkK%JMNJJ
-25769fLKjmljlplKNLK%JKLLJ%knll%KMJlmlkj%%JJjJLONJlmkJkjLlomjJKJ%kKjl%ln%OKn
-25700c0jOM%kjKLJj%K%kkjjj%j%LMLKLknkjk%JjkkJJMMJjlokLMMKK%%%jmlok%JMMJJJkl%
-25632b1JJ%jlkmlL%lJOMlm%LMJJJjnomjK%J%lKLLKmomjKLLJljNQOKJjklnnjKM%J%kknjkm
-25564c9lKONjkjJNMjomk%LKj%KJkkMLjkjjLLJjjjjjkmmmkJJj%KK%%KLjmJMLKJJ%ljLNJll
-25496b9llkjJ%JL%kljk%%KKJMKJMkpolk%%jMMJk%JlljKMLL%%J%jkkmk%KJkJJjkllkkJLKK
-25428d5Jjj%K%jKj%JKMM%jljJNMJmjKKkm%LKJlmkJ%JKK%nm%KKKJKK%%jnnnkKM%ljkJLM%j
-25360d0JjkjKKjoojJLJKJ%Jjll%L%mokMPKKJ%llNNjlljjj%%Jklk%KK%KkljKM%knnkKNNKK
-25292d8%%MKjjKjkjmll%KNOLjlnmjLJ%jJLJjklmm%KJjjj%NKmjllj%JLMKJMNJkojNNKjljj
-25224d7K%lmk%KNKklmmKLjlkj%mkLOQPL%j%lmnmJKJK%JJ%kljJnJLklMNMmnMMjjJJj%jklj
-25156e5MNJjjkKJlmkj%jklklkLNLjJjllkKOMLL%jLKkj%JJjj%jjJJlljkk%KKjmm%kkOOLKj
-25088e2nnlkkLLKkl%LMjjJ%mnnkj%%LKLPN%jjKLML%jjkj%LMKllmnmkkjkjML%jlKONjlj%J
-25020e8LLLJjj%jJ%jJlmljJmmmkLOM%j%%KJjJJjkkkmlKPOJlpoljLQOjljJK%%%j%LK%KKlp
-24952f3nkKKKL%mjNNjllKKjlJLK%JkoolljLLNK%%%kkjKJjkjmnkK%LKLMJLLLJJ%lmjmljj%
-24884g2LPMLlpkKK%kJL%jjkKMMJ%mmkKPKnoJKjjJ%lk%nnjJLKJm%LKLMJKjmmjMJkl%jjjJK
-24816g0JlnjNNjjJKkk%JKLkljKNK%mlJLKJkllnmJNL%mmljLLJ%%KjmjjJ%l%KKLMK%%Jj%jn
-24748g5l%j%OLJ%KKknkKL%%kmjmljJNOK%MLLklj%%%%%kjJLLkj%%kl%KKknjj%KLMKjn%Jjk
-24680g2JM%mmJ%kKJ%lopkLMKLJMKj%jKlnJMj%LJ%KKkj%klk%MK%klKJjllpmJLjlJNPO%j%N
-24612f9Llnm%J%J%kkLMM%lklkJJ%jlol%LlkJNNLjl%%J%%%KJjLKJkonJNMONjnjKLkqpmklJ
-24544i2MJ%KJLJkkl%KKLOM%jlomkJNKKjlkjjLLJL%lljJJljjj%KK%JKklkk%LLJLMJj%klon
-24476h9LPOLj%lm%KLJkkJOLJ%npmjLL%JNKml%%MjlkkjmlLMLM%lpo%MJjj%JJ%jKKjlkkkJ%
-24408i0jjKL%nqlLLJ%KMjjJkjMLKKj%LO%kjkklml%LKL%nk%JMJ%Jkklkjklj%KLj%%KLJLKL
-24340h2LJkj%%JKlpkJJlk%JJKLLLLmnkkLNJjjjkjNOKkookJjJLM%%KklJ%kj%JKJljlnmJKM
-24272i2%lkj%LJojMMKJKJ%jl%L%lJN%mkJ%%%j%LNMJkkjJKMLKlpm%KjmkJ%mk%%KJkJML%%l
-24204h9m%KjjllkJLL%lljJJJ%%%NLKKKkkkmmkl%KJ%j%JJJ%KNK%%%jl%kl%L%KMLJlpnkJOP
-24136h8LlkKLKjmljklm%jlJOO%lkklkLJ%LMknljKK%kk%KNJjljjKMJkjJ%%j%j%%lllKOOKl
-24068i5m%LJKMLjkjJJK%JjkmlKOM%on%KLjkljK%j%jj%%%jjljljKJJJ%kkjk%JLNMMPN%ljJ
-24000h3NML%kkklkJjJKkkJjmmlLNMKjkJ%kjkKKk%%KlnJJj%j%jm%LKKklmkKJJjkml%JL%jJ
-23932a02%llMRPjj%jmn%NOKJjjJ%kmnjJKjJjno%MNKLJlljJjkj%KKKJLKK%%%JJlkmkJJ%jj
-23865i8kmmkOROJJJmqm%%KKMPNK%lkJJjk%%j%jJlmlljMM%kljjlj%mm%JLLLKJJjkJ%jjkmm
-23797a12KONKjkkKK%lkk%NROjljkklkll%L%JJjjKjml%KKM%kj%JJjmkJKjkKklKMLK%l%LJl
-23730a02klJNkoookNOK%KNMJ%J%%mJK%%%klkjmkKKjJK%%MMlmJJjKJJJ%%Kjlj%kjlljLM%%
-23663a05knokjJLMONKJml%jnnpmMQNMLJjml%JJ%%J%jjJ%LLjl%klJNLjm%kjKL%lJNJkJLKk
-23596a00mjJJ%JjKLJmk%jJMNL%jjlmnlJK%jlklllKOQ%mmJNMnrokMOPNOKkmmJLkjkjJMNJk
-23529i7nkjljLLJkknnJJ%KLNJk%K%lm%JLLJj%Jjk%K%k%LK%k%Jjk%%jjjkmjKKNM%klk%LLL
-23461i9KLKJJjlnn%J%%JLKKKllml%LLjnmJLKKjnjLKkmomJMKljj%JJKjkkk%kjMMMMj%LjkJ
-23393a08KJ%LMKjkjkmkKKjlJNMJllj%jmk%JLJjlmJONknk%l%%JKLNKJ%olLJLKjlml%J%kj%
-23326a13NMjlj%LLLKJJJJLLJ%jnqnkjjKJlon%JLL%jj%J%JKK%LKjkL%kjljk%JLLKkoJLKK%
-23259a05%KJJKKJ%nokJ%%%lJKJkmk%%jjlJNLjl%KJJKKJjol%MLKKll%KJ%ljkmmjLLKKJLJk
-23192a10kjJK%%k%Jj%JLJlmlLMK%%kk%%KK%jkmmmjKJkJNJ%%kk%%l%%j%LL%LL%llkKKJjKK
-23125a12k%J%%jj%%jjj%LLJ%KJnl%JJNPKmmmljJJJlm%%j%KMOj%Kjmkjk%JJKLKlnnkjjjKM
-23058a21Jl%J%%JJL%j%JJML%kmmjjkkjLjjMOMjlk%JjLJlll%%mj%JkjKKKLLlllkl%KMNKJN
-22991a12LJmopm%NNJjkj%KJLMjjk%J%LLlj0o%KJJJLMjJKJkkklJJlmllKKmmkKJMPMLLJjK%
-22925a13noljLLMNJkmlJJjj%%knljLOMjjjk%jjkkLKKL%mkKPPKlmlJM%kmljJLMLjmkKJ%jj
-22858a18KMjjlkjjkkmjKKjjmnkNONLMOMj%krkKLjklkJLMLjnlmmJK%lkjNMmnl%kJKJMLLMK
-22791a17KJJ%kllJJjmlklk%Kj%KNOKkjjkkmljKMKmkKjnljLMkj%JLNMjnjONlonmlljMPOKn
-22724a30jK%jjJKkjkkMMKJLKjj%J%%jlkKK%lmmKOMMjmjkqpkLKJKJj%JJ%%KMKjjll%JLONk
-22657a19kJjljKjmmj%jkjKK%j%%%jJNLKKlk%MOK%JNK%JJJkkJJjjlonjk%MKJjllkJ%jjlKM
-22590a25K%%kkl%KLLM%kJ%KJmmmmJLLKLLJmmj%KKLJkoolJMMLjkK%kkJKjjJJjJL%ll%LKkl
-22523a27mmJOMK%klLPLkkjlnlkJJ%Jjnl%KNOMJ%mnlkJL%Jjk%j%%KMLLjmjjlnlljMLJNNJj
-22456a25J%J%%j%%klk%jjjJkjJMP%nlKJJJ%jKJmkKllk%NLk%KJ%kmkKjm%MJJj%KKjlnm%JJ
-22389a41jJKJ%lnJNNJkkjkkKMLK%lj%LKlqoJKjjJKLNNKLK%mlkknkJLJKLKJKMKmmKjm%K%l
-22322a33jJLJKjlkkJJjJ%kmlljJ%JLLKLKKJkmmjkkjkJM%kj%jJjjjMQOjlkkJLKKJjjJl%NJ
-22255a26JKLjmjjLLjmokKLLL%lpmMPM%JJkoljk%%kmjJJ%KLNMKKjnnlk%ljjkJ%kKLMJ%ljk
-22188a41nkJ%JKPO%kKM%jlmJNJ%lmljJjmjL%jjNL%%J%%J%%KJ%nojj%J%MLklJMLKkjjJKkm
-22121a37%LML%mmJJkjlljll%LKjjkJLKMLJ%LMJjjkj%jkJJJknlJJJkmjjjKLQOMJmn%%jjoo
-22054a46%NNKJ%LLKjnkj%%klljJ%%jjj%%mnjMOMLJkk%kljLNLjm%%JLOJ%JjjJjmkjLKK%kk
-21987a35jl%kmj%kLNKlJKklklk%%k%MMJKLMKJjjkkknopnJLNLjjMNJnm%LPNJJOOKlmmlkll
-21920a42mk%%KPOJk%%J%Jllkpo%NNJknm%KJJ%mkMMML%%jJMJj%lmkjjJJj%JjJMLJkjJKjnn
-21853a48nk%kkjKK%JMKK%jk%LKkkllj%jKLMJmmKPO%mjk%%J%l%Jkl%NJmmjk%J%%LKkKNMjn
-21786a49mk%JLOKlnomJLPO%kl%L%l%%%%LKjlJKjjJKL%KJkj%%jk%lljKJkLOLjJKkJ%kkjkj
-21719a45J%lokj%MLLjjjmmmKONLjmnlJLL%LKlkK%kJJ%%%%jjJJj%MNLkl%jJ%lkLNKJ%jjl%
-21652a42jml%%%J%JLNM%lmkKLJjmlmkmkJj%ll%Jj%J%JKLPLmlj%MMMJ%Jjjk%lmjKKJlkkl%
-21585a59LPKllJKJjk%L%pj2pjKMRPJjkJMNPOkqnlkkKJ%lklKMJKKkoomJKjjJ%KMLlkkKNK%
-21519a54kkjJJ%jKKJ%kjLJJkmmk%%jLKJLKjjkjjkllmkKNK%J%jKOPN%klmkjJJkjJJJMK%mo
-21452a58%M%kj%Kj%MJ%%jJMLkol%jjJNOKk%LKkommkLLjljlkJMLLK%komKLMM%KJjlkk%Jjk
-21385a55%klKNM%jJjlkknm%KLLKJ%kKKjlklj%%JJKJlJKJ%JJjkJMKLMMjlnmjJ%jj%jJ%jLj
-21318a54ojMLJKjkLJjklj%MM%koqjNMK%%LNLknnkj%%KM%klnjjjm%JKLPL%kjkjM%lkkk%JK
-21251a62KKj%JjppjMMJKJ%K%kkkjKJjLL%lkj%%LL%LOOLlmj%lpponKNLKKklkKMKjkkJKjJJ
-21184a63kpnjljMMKORPNjlnmKJ0QJmmklonjKjm%kljj%KKj%MNkkKJJ%J%KJkl%%jk%%%%lJL
-21118a63Jkkjjk%JMPNLKkoookLLjlm%JkkKMKj%LORN%lkmn%LJlnmJKJllJKLL%k%LLjkklkj
-21051a67lKMNjqnJMLKJk%JJJjJKjppJPPJjkjjjlj%lkLNK%klljJjlmkNNMM%%%jmkMKKJjjJ
-20984a62LKKJll%LMJk%JLK%kmjLK%lkjjjl%%K%%JKKknnk%JNKJkJjjKK%jmkkkKJ%jk%KJjj
-20917a68lk%jJNLlnjJLMMLjmk%%%%%m%NKkmj%KMKjkJJmlKNKJ%kmlk%Mjon%LLjmlJOLJjkk
-20850a75JjkKMLKKLKKN%lmnokK%KKKkjLLjjj%%JJjklkk%JKKJK%JMJKJllj%jJJjjjlJLjjL
-20783a62LJkljJKMNLjllkKKknlkm%LJl%MKopjMJJKMMKK%jlmlkmo%K%JJKjjjj%KLLK%J%%j
-20716a68%J%KJ%nlJLMMM%l%j%%nn%MKmnkJOPJmmj%kll%KLMLjnlJJJKklkk%%j%JMMjnJNJK
-20649a67MMjlljkk%JLKL%kjlkK%lkjjK%JJJKJkklk%LJj%jjjJLLMLknJKklkJMMjmlJLjklK
-20582a72KLNLjmmlklJKl%LJlkj%jjKJ%%MPJnl%kljLPLkl%NNMkqnljj%kllnkKJJJKKKPO%m
-20515a72%MJllkmjJMLjmokKMjkKJkk%KK%%LL%jJ%%j%JKjnolJKMLLKKJJjkkmn%KKjk%JKJk
-20448a78jJ%%%%KNNLmonkjj%%MPOJ%lkkJJJJ%k%kj%%kKMMKlnl%KLkk%Jjlllj%Kj%L%%j%%
-20381a79LJjkkLMK%JKOMkpkLLJLJnqj0pljMMKKJkjjJJLKKknkkl%NOJlmmk%JLMJ%jolKMMK
-20315a78%JKkk%%%LL%lk%kplLMMjkklKNMJj%%%jnonKKJ%KLMKjnlJJjj%MNJ%nnkJk%LJ%JL
-20248a81JkmlLNOMJ%kmnnmJNM%lpJMKknkKKJ%%kLNkmmmlKOOMMjm%OPJlmml%JjkkLKjjjJ%
-20181a82LLLLLJkonm%LKklKLJ%Jk%J%jkj%LKjlj%%JL%mnjJlk%JLJkKMKkmkkKJ%%KJLKJJj
-20114a78lmJJ%KjllKNMK%jkjkjJLMJ%lllknl%J%%%lJL%lLNL%%jjjj%kkjl%j%KMNKKJ%%LJ
-20047a75knokLKKMNjk%nlmkKOLjjJ%lnk%LOOO%llmkKKJllj%J%kkj%%%lmjMOLjLJJ%jllpn
-19980a98LNKKklpoKLj%%%LOPLML%lm%%%ll%%jlmlJMOMKMJkjlkjnnJNOJjLNJnnmm%MKjj%%
-19913a88j%JknLL%lkKJjlkjkKM%kj%NOML%kk%K%jjMMJllm%jlk%%k%K%jjJMJJJ%LJk%K%JK
-19846a77%%klmkkjLMjjJ%Jjj%jlkJKLkmJMKJLK%kkllkkjK%jk%MNJmlJJ%JK%%%Kklk%JKjn
-19779a95lMK%%kkkl%LLkllkLNMK%lJJkkjjJjKKj%J%mmkJ%kjLQJ0Mkm%jk%LL%%%%knmkjLJ
-19713a94kjlk%LKmkJJjjjJjKKkjkjKKMJkJjklj%JLKJmmkkKMPPMmqpm%%J%LMNLlolJ%KNLm
-19646a98l%k%KJLOL%lo%jmlk%NN%%jjljJMKKJj%%jkk%jJJKjkJMMLKj%jmkJMLjlmlKLL%j%
-19579a89jjjmlk%J%%%%k%LKjK%j%KMNJkonj%%lkj%KMMKMNL%KJnonkjKLJJkllkjjJLJJ%KM
-19512a90Jj%jl%kkj%%JJJ%mnkJMJ%jKNMJ%Jkro%jLK%%KJJL%J%mmnlJJ%JkJMLjl%K%nmLM%
-19445b05kkjLNNJkjkjjjjLOL%jjjmjJL%ljjkml%LNNNjljml%LKlmkLNKKKjlk%%mlkLMjjj%
-19378b06JJKLL%%%jkKNJljJlljjjjlnjMMOMKL%koqnKNKljKLJmjKJJLJmmkj%%KJmkKOPJ%%
-19311a95kj%jmmJNLMJkj%kmlKJjjJJJK%jjjllJL%llKKKMJlomk%MMJm%K%%j%klLNJkkk%Jk
-19244b11kJJJjj%LLJJjl%KKJKL%lmj%kkjjJMjjk%%KM%%j%%lllkmkKNK%lnjLOPJl%JJjjn%
-19177b14OO%LLjlnlJM%lkJLJ%jkmj%JJJ%JJJ%ln%K%k%JJLLJlk%KLJnlJKj%JJ%jjkjJLLJm
-19110b08nljJjjjljJMKl%Jk%Kkk%NOL%ljK%jJMNKjml%J%lll%MPOKK%kljJJllMPLKjoqomn
-19043b18mJPNKkllmlJMK%jJjlJKJk%%kjKKLLjKKKjlljj%LOMJlll%KJopJL%KKKKjklLMjml
-18976b14JLJkllMPMjolmp%OMkl%MKJMMkprpk%%LNLKJJjjKKLLlnjK%KLJjjkmlJJMOjnolKK
-18909b18JJ%%K%kn%LMNJklklk%jjJ%mjLKk%MLMLKJjjklkJKKNKlnljJjkkmkjKN%jjlMOM%%
-18842b10klmkJK%%J%mlKKjlk%MOKlo%OLlmkkljNNLjlkkLLK%kmKNL%mnlKML%kjjjKKKJ%jj
-18775b15JjkjJLL%jkLJllMJkljMLjJj%%klLN%j%%kl%%molkllkkj%JJMLJKLJKMNLKJ%momj
-18708b22JJ%jKJKJjpnlk%LJmkjjJMK%k%JLK%j%kkjKJ%%KJkjj%NMK%jJmnjKLNM%lmlkkjkK
-18641b30OLMKllookML%jKMjml%LKKLLjj%Jkkj%knnm%LJLNKJkojKJ%lm%K%jJKkJMKklkJKM
-18574b29%jjljKLL%%j%j%%K%JKjjKM%lkkkJMNjnljjJNJmmlljJMNJJMNL%nolJNK%kk%ljJJ
-18507b26kljlnkJLLKJ%%JJkk%%jl%JjLMJKLjjMKklllkjjJKMNNlnpmLOJno%JMLlol%LLJ%j
-18440b37LKKLLjmmjLJlkkJJkkJjkmkLOMk%LJlkjKLKJKLkoolj%%JLOMjkjLLkllllKLjjj%%
-18373b39j%KK%Jjm%NKJMLMjjKJkkllkjjljkJKjkjjJJkklj%LMK%mn%%KMM%jnmLPO%onkK%j0
-18306b53pOQOKln%%jkkK%kjKLjk%%KLL%knjNPKknlLOLK%%%ml%J%%kkKJjjlll%KKJkjJNPJ
-18239b34%JK%jpmJ%kK%kkkjJ%kLOK%jJLLjkjkm%LMMJ%%JJKKjkjlnl%jlmnjLL%JKLJjmo%M
-18172b48NNJjkllmkkKLKLJjk%%KJjm%LL%kKKjjKMJljJLjlj%kJkmkl%KKMNPLjmnonml%KJj
-18105b55JNNMJjnoljLMjmkjkll%jkKQQKJKKjmkmjNOMkmkklk%JJ%jj%kn%JJKJ%KKKKKLJ%k
-18038b44%%jlkj%J%%JlnjKJkloojLLKJKKkkmkkJKJLKkkk%KLOONL%lkKJLML%JjnlnlkJMKj
-17971b48l%MjnmlJ%j%jkKMKKK%JK%on%j%JjJKJ%lkJMONmnJKjJKM%no%JjjLMK%kjj%KJKJk
-17904b48kLNL%jmoljJNNLL%%jjnqpnmjNMK%LL%%jJMLkmomkJLLK%JLKKjmjKQMJkj%%jkkn%
-17837b50MJljKKjmmll%JKJLLJknm%Kj%LJJlkMONJnnjK%Jjno%KLKJ%%%lmkj%JJLNOPjkkkk
-17770b51%JLJ%ljlo%J%lkLKnnKNL%%KKJjnlJjmkJKkkJM%jj%%JJkmjOOJlkJKKKnolJJKLMj
-17703b60lmmJNNLj%lomLNMLJ%kj%%KKlml%%j%NPLlmkkJ%JNMJknlkj%%JJkmmmk%%LOM%Jmo
-17636b72lKKmmjKLJjLKj%JJ%jNM%%%klKJlJNLjlnolKN%knmjkJOMJJJKJjmmjJNLKMKlllkJ
-17569b68KjmkMOJJK%kmnnl%LKJLNlrnKLJjk%JJK%JLLLJklj%LNM%lnojjjJLOMmm%LJlmkjk
-17502b76nmk%JJL%%KKj%LL%k%Ljlkk%KLJJJJknl%JJMLjjKLKllJNKjmlKONKjlll%jjnl%kn
-17435b85JLJKJjl%LJ%KJJjkKM%%%kjkmnmmjMJ%JJKMLKJKKL%nk%jmlKMMLj%KkqnjJk%kkk%
-17368b91NNLKJJ%ljnljkMMkmjKLL%kJJjKMJmokKLL%kmJPOKjmljmqmkljLKJKMMKjkjJJNLl
-17301b78l%%KMKlk%kjJKKjkjJLjopmJLLjJOLkjJMKjnjjlljK%KL%%%KKLjlkJjj%KM%kklk%
-17234b85%jkll%JK%%JKMLll%%%nnj%LLJj%Jj%J%%kJNMJ%Ljk%M%mnlJ%l%Jll%Kj%mnkJKNP
-17167b92NLjmk%knlKK%JKMMjonJMNKKknlJjkJJknmJLLOPMJlolJJkmkjljMMLMP%mnonllJM
-17100c02OO%J%kllkmjKMKkmmkLMMjmmJMMLKJkkkl%NKKNJ%kjjJjkjJjk%J%j%LJlnk%%%K%j
-17033b99%jjJ%%%J%jJknk%k%LNJjKJJ%knn%MNLJj%%%LJjMLKJ%%kkkJ%%%%%KjjkJKKjllnJ
-16966b98KKjmnonkjKJNQNjkJMJJ%non%MLJkkkkJ%LM%%%k%LNMjmljkoq%MMJ%JKKJ%kjJ%%M
-16899b99KlkJ%KL%l%Jnn%LMMNK%llmlLK%kmklkJON%jlljlkJML%lkJJmnj%%MNKLKKjjljLM
-16832b98JkJMKmnlkMLjnkKKJjkkmoojJLMKJkmkKMKKLLJmmjKLJJJK%knlKK%%%lkKJKJknnl
-16765c23JJ%j%KKKMLJmmlkJKJMKj%J%J%JkkjjjJJ%ll%JMOLkl%JkljNMjll%JjjjjLLK%kkm
-16698c17llljjNQNjmnn%LL%j%jjLMjmn%L%%%LL%kkJ%%klkKKJK%ljj%NKnn%%jjJ%JJJ%KK%
-16631c21mk%JJJLOKJMJlk%%kmjJkpnNRK%klJK%jjmom%NOJllk%LKJJL%kj%%Jjjklkj%LM%j
-16564c26kj%%j%%jJLKJllljLMK%kmkMLkkjjjJLMK%jk%%kmkjjkkjkl%LKKLjJKj%LOKkkmkK
-16497c32MK%KMNLjopomjJJk%%%KLKLJ%mpkkJK%%kj%%L%%ML%lmjKjjkmlMMJJjkmlJK%%jkj
-16430c49JJklkkMNMLlmjMKLKkm%MK%llkkl%MjlLKln%MPPKkoqmjLLL%jJjl%MOMK%monjjk%
-16363c52JJJ%KMLLK%kmkjlkJ%kjl%jjjOQ%jkl%KLjlkljJNM%lKLJllklnmjKKLMKmnKLMLko
-16296c54mjMLJjmJK%llljjKMLKLNL%monllonMJ1Qlo%MLJkjJJJKL%lmjJKknojjKL%jKJj%%
-16230c61K%kKLKmnk%%JM%lk%MQPLjkmnnmnmjNJ0NlokJ%%jkk%LL%mlkJLJjmlMOKkjJ%%KLJ
-16164c59jllkjlkKLMNJkmnlkjjj%JLJj%KKkmm%kkLNLJJklKNMLkmllm%KL%%%jl%MM%kljMM
-16097c67K%jKK%kkklj%KK%nok%klljlm%%LOMN%mk%jljKMNLj%KJjlnlJkojKMMlmjLMMMjmn
-16030c87k%%JJL%jljkkKOMjlkjKLLJlk%%%jklJKLM%lklkJ%k%KJ%lkJkl%JJMJlmkkJRJ0Lk
-15964c80kJjmlnnmJNMMlmkKKJkolJMLJj%jKjkllk%NRNlnljJJmlmkLMM%ljj%jJ%%LLJkmjL
-15897d01LKJ%JLLLjkkkknoqm%j%LLL%k%KJkJj%KLllj%J%ML%jkLK%jljjl%J%kJ%k%MKJjlk
-15830d12JLKJk%J%llkjkjKJljKjolKLMj%jjKMMLJnlKMknnrnJNJ%KMMKjLLkonj%JKkkLN%j
-15763d19lkK%jkj%JkJK%LK%jjlmkk%LjnmJ%mjMKJ%JLMKkljJ%mkkJJLLjkkkLLKKmpmjKPNJ
-15696d29mkKL%nkK%jkjlkJMMKJJ%klnljkj%nkK%LNKjjL%J%knlKMLjjKK%ormMRNJlpmjKJJ
-15629d51JjJ%%ML%km%k%JKKkk%jklJKj%%kljJMJj%K%knmkknk%LKj%Jjj%%jkllJMKLJ%%k%
-15562d72LJLjooj%jjjj%jj%%konjLMJkkjnnj%J%kkj%JJjlmKLKMMNQQQNMOQOLMOM%lmpp%K
-15495d46j%JkKMKJKjj%loqplj%J%JJLKj%k%k%%jllj%%jJJ%%k%JlokJLLM%nnkmnJJljJJjl
-15428d97jjJjmlJMJjjJJKK%jL%lmnmjkJKJ%kjJ%%jKKJmoljjNOK%poj%JMPNJj%Jj%Jkknkj
-15361e17pmjMMknjL%mlLJjJknlKMMKJJjKLjlmnnJNNJomll%JJKKjkkmk%JLJjk%JJj%JJlno
-15294e57lk%%njLLKK%LJj%mpmJK%%MNLkJkm%LJklk%%mljJJjkKKjljkmkKJjjklmkLJkjJ%k
-15227e93kjlKMMJmnlkjKMLKMLjmmkjklkmmkLJNNjmklnmkkJJK%jlm%%jkj%JLMJllmokjJMK
-15160f34jlkjJNMJkm%%%MNlpkM%lj%%jmnkJ%jlkjkJ%%lm%L%mmpmkjLNJkkmmjMJlJLKj%lm
-15093f88mljJJ%jmn%J%joqnk%%LKklklkJJ%K%mmnmjJKKKJJkmllmmjKLJjjmnnmKLKjlmlkl
-15026g81okL%%mmlmknqn%KKM%lmmmon%Kjj%mpl%J%JKKKJmonnlkKMjnnlloomk%%jkomKLKk
-14959i06l%jknrn%j%jmljkmmkjJkpqpkl%Kjnmnom%JJklnnmnmqrpj%llonommnmmnnlnmmnn
-14892a136mmmpppqqnjknnnmoj0qjjqrppoprpnrmkqj0j0rj2rnpj1j1ppj2j2qkmj1j4j0pj0
-14838a514j3j5j2j0j0j1j1j3j4j2j5j4j4j4j2j0qj0j3j7k0k0j9k1k1j5j4j6j8j7j8k1k1j8
-14804b021k2k7k6k3k6k6k2k0k2k3k7l0l4l4l5l3l3l8l7l8m0m2m5m3m0m1m3n0n4n4n9o5o6
-14771c239o5o8p3p9q0q0q6r4r9j03j06j12j19j26j33j40j48j57j68j80j93k06k23k43k62
-14746f582k82l03l19l34l54l72l77l69l34k49r0J46M34P29R80J173J326J451J565J649J668
-14725A156J612J499J363J216J047Q35N69K72kk13l47m11m31m25m04l79l51l21k95k71k49
-14704E470k32k16j97j85j72j62j54j44j35j27j22j17j09j05j01r5q9q3p8p7p6p1p0o9o3n7
-14678B364n3m9n0m9n1n1m8m3m0l5l6l8m0m1l8l4l0k4k3k4k3k5k9k9l0k9k6k6k3k1j9j5j7
-14645A255k4k3j9j7j7j7j8j8j7j7j2j4j4j2j4j5j4j5j3j2j0rj2j3qrj2j6j5j6j6qoqj0rr
-14608G47rj2j1qpj0j0rrj0rj0j3j4qjKkqj1qoon%kpqj0j1rqmnnqqpmk%lnnroljJkprj0qp
-14553C81ookkqpklonlmjKknonmllnqmmkjjkpqlkjkk%%jjkmpnkjllkpm%komjjkjKJ%konnn
-14486A69jLLjnmjlnmjmj0rljJ%ljJjm%jklnm%kj%%%lmmmJJljKLKJkmmoom%K%KkrpllJ%KL
-14420D9%lmJKJjkkoplkjJKjkkkmomKNLjpn%LLKKJ%kkllnnjJknmKMJkjjjKjnmnlkj%%jlll
-14352d6%%J%%%%KKkJkmmn%LKKJ%lopojJJJK%jjjmljlm%MOJlk%Jjlkjnl%KjKNJmjKL%kll%
-14284i2JJLJkmnnnm%Jj%KJmkk%JljKKKKkmj%kllkJj%%%J%jkJ%ll%j%NMJjmk%jlmj%j%%mj
-14216a48K%jKkljMKj%MLkqmmlj%%LKjllkJJjjkklLMJKMKKkonlJL%olj%KLMjolLKKkn%NLj
-14149a70%%lojJlnk%LLJ%JkmnnkJMOKkmllllnk%JLMMLMM%llnpnk%JKJLLKjmmmjJjJMMMK%
-14082b00kmqm%%%%J%j%jkjj%JjmnKNJ%llljMJkjjkjKJJKjmjJlnjJLKJjmlk%jJL%kJlmkKL
-14015b49KJ%%jllk%KKJK%k%KJkjjj%Jllk%JJjml%Ljj%%klk%Jkk%lmjJ%JNjmkjjjll%LJkk
-13948b91%NOMJjlon%JjjjljJKJJNOPPRQMMMNMJjk%kljKKKjmnk%jk%JJ%kkJM%lmmkjkkkop
-13881b75l%JLMJlml%LMJmmj%kJMNKjlnkKJmmlkkjLPLlJLNOjmnnljjljLJ%JKLKJlpm%%%Jl
-13814b96nnm%LLNMKjmj%%KLJkopqkjKNMON%mnjL%kkklkjK%npmjKOOOK%Jkj%JJJjllJjjJ%
-13747c15JL%JKlmml%j%LKjJ%%%%JjJKjljj%knk%ljMNKJJjj%LJjlnlJjkJ%JK%jJLJkjkJjJ
-13680c29JKJjknnj%%lkJJJKNOL%kkljkJM%j%Jj%%moklml%KORO%knnnjK%JLJLMKJ%knmjjm
-13613c48k%jllnmJQOJ%Kjkj%jJ%%%llmj%ll%Kjj%%kljK%%%KNLkjjJK%jjmmnl%%JJ%LOOL%
-13546c62J%%kjnllnkJLJK%%jJQOkJKjlj%op%lomLNLkJM%l%LJ%jJLJj%KMJknnjkopKOMjjj
-13479c85Jjonmk%JK%KKLjnm%LKkkJ%lLOLKjkJllkkJK%%JjmljjKKKKKJjj%kmmlJLJKK%jj%
-13412d04%mqljKNLLMJjK%oqmkjmlj%%LOOJmomj%LPNNLmnnlKJkkjJK%KJkjKMJl%J%%KMJ%J
-13345d09llj%LJlKLKkmk%kmljLNKljj%KJjJjl%%kJMMJmpokKMK%%K%jJJJKJlpmjkJjjKJmq
-13278d45k%Jk%KK%KOLkpnklKONLKlj0pmkjMRROJJKMJkmljkjkKMJK%kjjml%kl%J%jj%KJkm
-13212d50opnk%LPN%jjkjjMO%nomkjjKJKJJKJjJLJmqj1oLQJ1J3J0LJknjL%kmqo%MNNLllkk
-13149d54jJ%jKJlojkjLLK%jljLKjjkljkj%KjlkJjjlmjKNQL%jmnmmljKJKKKJ%LNNJmk%Jjj
-13082d68nn%J%%JlnMOjoljlmjLMJmllkMMJLMKK%lnpnJ%KKJLM%omjLK%%%lj%%ln%MJnokjm
-13015e15JMOP%ol%MLkJLNKlknqmJNKjkjjk%%kl%JJK%kLNMMJmnkL%mjLMjljjjkkKklj%%jj
-12948e20%KMJnl%kjmkKM%KJk%jKKKK%knmljKJkKN%lml%K%jjJLNMjklnljjJ%%mnKLJj%koj
-12881e48LNMLjkjMLJklkkk%JJjJJjjJK%jjJK%lmjMNM%mnmj%JjmkJlkjjKLLNLlonk%knlLP
-12814e56PK%%kkKM%nm%lm%NKknlkjkkkjjKMjjjJJmnLNLKkk%%lkk%klJKKJno%MMNNJkjMJk
-12747e68j%%%K%JjnnllnJOMjlJK%lm%LLkljJJkk%Kknk%KK%lkkmm%KOPMJkKL%kjmnm%%mn%
-12680f07L%JMNJJLJjlkjJKLjmmnlLKjm%LMklllmojMJ%KKKkkJ%jKLjolJJkklJKLJpolll%M
-12613f35M%jJMJk%JMMjjknlmkJJKKLJmkJNKkkll%MJll%K%lljLLK%lnlj%%JMNJllj%%j%KL
-12546f37%jKNMlpqllmlKMKKJkJKLLLjmJKlkJjnojL%m%%KLJmpljlmjKKML%jMJJJk%KjJMJo
-12479f58rpol%%KPOMJkllnmKJJJK%jjkkkjJMNKjloomKN%jKJJN%oolkmkL%l%kl%KNOJkool
-12412g06%KKKMKLjlmjjJjljkolJ%LMMLKk%JlkKlmkJJk%J%%%Kkon%LjnkLKjnn%MOO%lj%lk
-12345g26%Ljj%kjjjmjJJjj%%JJJknkJKKJjjJMJkjMLJJ%kj%J%monmjKKjklkjKJlnnjLJKjl
-12278g61%JKKKLjmkJJklmjKJjlmjj%JjorjNLJJJJMKj%KKlnJJkll%L%kmnkjkk%JKK%k%%Jj
-12211g94kKLKlmLMLjmk%%LLjnnk%%lnkjkKM%mkjonjJJkkJK%KPOMLlolKLnj0mLMJjknjjk%
-12145h33lk%KL%nommKOOMjKJljkjjlKLKjnmKPJlkjjmlkkjjklkJJK%j%KOLjno%%%kjjjjll
-12078h73jjMNjlkkklj%jkKLLK%klkJKmpk%JKJmkjjMLllllmomKMOOMklm%JmookjkkJNJ1QJ
-12012h96jkjlnmkkjklJMLJkonkjJ%kjJJJJ%mpnjjllmk%%j%KKklmjkLPJjk%L%kmjJ%LNLJj
-11945i50kjlpqnKjmkLNjk%JkjKkoopokNNKjnpm%Kjj%%%kj%kj%KLKkkjkmJOMM%mkLjljkl%
-11878a018mlkjJ%jJK%J%lj%J%kkpo%NKjjJkmpqnkKLKKjk%JjjK%mnjk%MLlpmjkj%mmJ%jjj
-11812a092KNL%kJK%mnnkKj%klj%JjKJlmkjJLLklpoolkjkkj%JKKkmjLLKJmmlllkJkmnmk%K
-11746a163JmkjkmjKN%kk%KNNJLNJmnnomom%jmJJjj%%kk%%mmjJjj%kkkonJKklKKjmnmj%jK
-11680a233LJ%klmj%%JKjmqj0oJ%KJJKLkmom%LjkKKnpnkj%%jmnj%%K%lop%jllkjkJ%jlpnn
-11615a344jKjlkll%%jlJ%kkllopnjKJkm%%%%%JLK%JJ%lnmnllkll%jmmJJjKmrqmkkkj%LKj
-11549a447kklnkjJ%lkj%%nl%lrnjmpokkkLNJlnmkjlj%%%LjljJlonmmllkqqkLL%jlqmKJkk
-11483a586kl%lmnoklokJmmJjnqpjJJL%lkJlrommjKKlnpqqmj%jklnpplJMJkkjjmnooqokml
-11417a780llJ%klmmk%Jjlppl%Jknnoojjklmklpnmmol%%jlnj0j2pljjl%JnqpmnmlmnmqokK
-11353a996JKJkmkmpqj1j0oolmnlorommpnkkomkopool%%loropj1j4j4pmnnopnpn%%m%RJ2J1
-11293b245J0NLKkmoj2j3rj0j0j0j1rlnrj1j2qqpnopplnqqrj0j3j5j1j5j4j0pqllrj4j5j3
-11246b602j2j1j1j6j9j8j5j5j6j4j6j7j6j9j9j6j5j8k2k6k4k3k0k1k6k9l4l5l4k2JN1J22
-11213c027J84K07J85J31O8J4k0l6m1m3m2m1l7l3l1k9k8k6k5k5k2k5k3j9j8j9j7j2j1j3j5
-11182b889j6j4j9k3k7k4k3k6k6k6l1l4l3l1k6k4k6l1l3l5l9l9m1l6l6m4m8m9m9n1n5n9o6
-11149d029p0p6p5p8q5r0r5r1o6j0J05K99N16O64O69N34L12J01l3j00j22j24j22j13j02r0
-11123b371p9p2o4n8n0m6m5m6m9m9m3m0l8m0m2m1m0m1l6l2l4l4l3l0l2l6l5l4l6m2m2l8l8
-11090c786l9m0l9m0m0m5m9n2n4n1m5m0m0m4n2o3o9p3p9q5r2j00j07j11j08r5n1N1K29M47
-11060d762O29O82N86L87J62rj00j33j44j45j34j23j14j05r5q9q2p7p5p4o9o0l7JM4N9M8J5
-11032c814k3m8o0o4o2n8n5n1n1n0m8m7m9n1m8n1m9m7n0m9m9n1n2n3n2n0n1m9n1n5n7n9n9
-10999e513n8n8o0o2o5p0p1p0p4q0p6o4l3K5R5J50J79J60R9K7k6o3q4r4r4r5r4q9q7q2q1q2
-10967f590q1q2q1q0p9p7p7q2q4q3q5q7q9q9q7q7r0r6r8r7r9j02j07j09j05j06j06j09j14
-10938i258j20j24j29j31j33j41j45j45j45j49j56j56j57j61j67j72j81j85j87j92k03k09
-10916a2746k15k25k36k45k57k67k75k84k93l05l18l28l44l64l80l92m12m33m59m83n05n28
-10894b0294n54n85o22o59p02p49p94q46r06r70j046j129j223j325j430j554j693j844k009
-10875d0934k181k351k511k646k741k807k865k948l055l160l137k575o70L606J0866K0037
-10859d0072K7771L0673K7670J9914J0678L366j015l159m035m273m197l967l666l347l038
-10844D9303k747k486k256k058j882j730j597j473j362j263j173j091j020r59r00q39p84p38
-10826B2945o88o47o14n85n55n28m97m68m44m24m10l95l77l56l37l24l13l01k92k77k64k55
-10804A3594k44k35k29k24k23k19k07j97j92j89j86j82j72j60j52j49j48j45j42j40j33j26
-10782I600j22j18j15j19j21j17j14j12j09j04r7r4r5r4r1q5q4q6q6q3p9p7p5p5p6p2p1p2
-10754F957o9o6n8n8o3o7o6o5o2n6n7n7n4n2n5n5n2n0m8n1n2n4n1m6m4m2m5m4m2m1m1l6l7
-10721E221m2m2l6l2l3l8m1l8l6l3l3l4l5l6l5l3l3l5l0k7k9l3l3l0k5k8l0l1l2l2l5l1k3
-10688D127k3k3k3k5k6k7k6k4k2k6k5k3k0k2k4k3j9j7k0k3k5k6k5j9j6j7j9j9j9j3j3j7k0
-10655C418k0j9k0j9j5j5j5j2j0rj1j2j2j5j6j8k3k3k5k0j7j9j9j7j4j3j5j4j3j6j5j0nlj1
-10620B888j6j5j4j6j5j7j9k0j7j3rrj4j5j3j4j2j0j0j0j0j2j3j6j7j6j9j9k1k1j4n%klnj1
-10583B406j0rqooqj2j3j2j3j4j5j3qkjmoprrqqj2qklqopj0j1j0pmrj0n%MMKjqj6j2qqqqj5
-10532B019j8j4rrrpmnrroomqronpqpnnmoj1j1j2qolklmnppqj3j2j1j2j1pllmnrj0pnl%kl
-10477A633oqm%%mmnnoronoj0rolnmmk%krrppqpoolkmpqlKJllopmlmook%nqprmkj%kmmkjk
-10412A342jkrj2rmmo%jnnpnopkJnrnkJJlppqqonnlmmmnoolljKj%%moljKkoomlmnmmmjKKj
-10347A100nponmnlKjnon%kmnkKKjnmjmpnjkpnkjmppom%jpmkmqplkmonJLLLjkJKJlnmppll
-10281H94qpklmmlJJjnpmlkllolkj%%LLJjnk%mmnpokmoj0pk%mmlkprrmJM%lmmnopmll%jnn
-10215F80nmmlj%mmkknnlkmrj0nmrj2j1j2j4rpopj3j8k0k1j7p%J0K1K9L4L0K2K5L1L2L6L2
-10169G23K7K3K0K2K9L2L1K2Qjpj2j5j5j4j1j1j0j1j0ppoooookknqrpoqrnpronppmmlponm
-10119F41k%%jjJKJlmmoqrlKjjjjllmmoqojjjlmmlmnnlkmnljJOJ3J3J3J4J1ROLjjjnooqro
-10057E65kmpkJJkkklnljJ%mrp%Jjljjk%kmlonljJJlnk%jkJJlljjjjkoqokKNLjknlnnjJln
-9990D22nnmkl%KKjKMJmljlmjLLLlrnl%%%jjj%%j%jjJjnno%KjkmlJjjJ%jjkmm%Jj%kon%L%
-9922C34lnlmmjJJJJJlmk%%mmlmk%jLL%jjkjjm%KK%l%KjnpnKK%LLlppl%jjjJ%koljJj%KKJ
-9854B54mljjmnJLjmkk%JknkLLPMkmlJjkj%kmmmqq%jjjlj%%KJ%jkkkJLJJJklnn%L%kk%jnm
-9786A68%%mkKKjloljjjkJ%l%J%lnol%k%ML%j%k%KJjklm%jJJ%JlmjJ%lk%kkJLlnoljjlml%
-9718H6lkJ%%%LNMklJ%loojOO%mmk%Jnmj%KknkknkKJ%jll%%k%MLJkjkmokKLjnjjlmJMKjnm
-9649B3mjJk%JkkmnmjLLJ%j%LMJ%JJjkjmok%loomj%jj%JjjJkkKKKL%KKlnjMKkjknolj%j%j
-9580c8lnolJJjKKkllJ%lnmmjJK%jKLKKkqo%Jj%%mnlJLKkl%JKK%mnkLMmpo%OLjjLNMjjnqp
-9511a09nmklkJKK%JkmkjmpnKQMkmml%MOJnokjlk%Jkllkkkk%LMKJlqojKJJKJ%%%jmpnJMjn
-9443a85mnjk%JK%kJMLJklljjkJKlnmmmllkNOKk%KLKkopo%LMJmnnnlJMJ%jnonkLJ%%KM%lj
-9375b48j%%%JKlmmmpojLNLkmmknqoJONJJJ%lo%Jjk%LJnqoklJJKOOJjkklmmkmm%JlKPKomj
-9307c22%lnlm%Jj%J%l%kk%jmolKJ%%j%klppmjJjjjj%LKjlnnll%MN%jJJlommk%Jjj%jJ%kj
-9239d10j%mjJKJjjlomjlnk%MMkorkOPJ%%klnpolkKM%%mn%%koljmlkjjJJjjnmJOMjjjj%jj
-9171d93mmkKJkk%jmmklnkKK%%J%jJJklnnolklkmjJjklmmKMJllmjJjln%lnqpnmKKJMOKlno
-9103f09lkj%%lj%kkjklm%%lkNPMjoqrqmJJjjKjmnjKLJmopkL%lmlkknnjJ%jllj%J%lnnJ%o
-9035g26pmmmllook%JJlm%L%k%lpqqrpkmopoj%kmnnmlpooppmKOJlMJ0QNlplloj3j1lprmlL
-8970i33RJ1J2K0K0J4QLL%qj5j4qoqroKPJ5J6K2K7L0K7J6N%prj0oopnqqpmjQJ6K0K2J7J2P
-8922g16Kmqj0rmmnopoopkKKNONMjprqljnqj0olkoqnkJjmj1j0omlnklomomlkjljKllkmpmj
-8858i52jkpojjkmpo%jmmnnj%npolljJnrn%LjjknnnpqrnKPJkkqj0oljllklmnlmjJJkppmnk
-8791a172lpplKJ%opljjkjkoqjjmljnpl%jnpqpkJknnnkLknqpnomlkknomKlooomljllnnmmm
-8724a410ljmnmkJJlqrrokjljjmnqponlnpprolmqpjlnoqnkJJkklljnpqnkjnooopkJ%kmmpp
-8657a686olmoqpoppnmkJlklnmmljll%jrj1ojknlmqj0nnrnjmnlmnppqrmloj0j2pmqqqpmll
-8594b005pj1j2j1j0njjkqj2rooopnllqj4j4j0mlknpnorj3j3ropqpnmpj2j2qoprj1qpj1j2
-8542b399j0qqj1rqj1j1j0rpqpqopoj0j4j4j1pj0j5j4j2qj1j3j2rqj2j1ropj1j5j4j2j1j2
-8499b831j3j5j4j1j4j4j3j1j3j8j3j1j2j1j2j2j3j6j6j5j7j7j3j3j4j5j7j3j1rnoj0j5j8
-8464c291j9j7j7j7j5j1j5k0j8j5j4j2j5j2j2j7j6j5j4j7j9j6j5j7j5j5j7k0k6k5j8j3j4j8
-8430c847k2k1j9j9j8j7j6j5j8j9j9k2k6k6k6k2k3k4k4k2k5k5k6k5k0k3k5k1k1k2k5k4k4k9
-8396d600l3l3k8k8l1l0l0l4l3k8l1k9k7l0l4l4l3l4l2l1k9l0l5l9l9m1l6l4l6l8m2m2m2m3
-8362e749m3m2m3m0m0m5m8n1m7m6m7m6m9n3n3n2n2n1n1n3n8o1o0n9n9o0o6p0o8o7o9o9o9p4
-8328g610p6p6p3p4p7q0q2q4q7r0r1r3r4r6r8j03j04j03j04j09j15j16j17j25j30j35j41j40
-8300a0423j41j49j57j62j64j67j76j82j79j74j65j56j43j29j30j42j64j89k18k46k66k81
-8278a4303l00l19l32l44l55l67l77l90m04m12m17m23m36m67n07n53n96o38o71o88o83o59
-8256b4641o15n28l84j72R8M10P30R97J160J177J052Q10M89J36j97m86p12q61r36r40q69o94
-8234b4976m04MN19J103J683K178K518K658K567K247J743J129N00o8n23q38j017j066r88p85
-8214a1816m49L1O55J425K300L177L896M284M247L788L021K119J229M46j79o31r22j067j078
-8195A4476r68p56m43l6M50R69J458J861K119K195K078J778J340Q33L24j27m88p28q58q99
-8175B4578q65p75o33m52k39JK41M51O08O85O67N62L89J76m3k40l99n12n78o14o26o24o08
-8152B1150n81n49n18m94m73m51m24m00l78l59l43l22l04k90k79k68k59k51k43k35k25k17
-8130A3287k10k03j97j88j82j78j74j67j61j56j49j45j44j40j39j35j27j20j15j15j08j07
-8108I927j13j09j02j03j02r8r4r2r1q9q6q4q2q3q2p9p5p3p0o9p1p0o7o4o5o7o3o3o4o4o3
-8077G430n8n6n4n1n1n6n2m8m6m7m8n4n4m7m4m3m4m7m8m2m2m5m3l9m0m0l8l4l2l5l8m0m4m5
-8043E885l8l3l1l2l2l0k8l2l4l2l0l3l4k9k9l0k9k9k9k9k9k6k6k9k8k4k3k3k3k3k1k4k5k4
-8009D914k2k4k5k7k6j7j6k0k7k6k3k5k3j8j6j9k1k3k5k0j5j9j9k0j8k1k4k5k0j9j9j9j6j3
-7975D204j4j9j8j2j3j4j6j6j7k1k0j7j6j8j9k0j7j5j3j1rrj4j4j2j4j4j2j7j5j6j6j5j1j1
-7940C679j2j7j6rpj3j4j3j1j0j1j0j0j2j4j5j2j0qqj1j4j5j1qprj0roj0j2j1j2qrj1j1j1
-7901C252j0j0rrj3j3poqj0j1j1j1mjqj0qnrj5j4j2j0ojkoqj4j3qnqj2pnoqj1j2rqmnpoor
-7852B842j0j0j0rooqpnpqoj2qoj1j2j0ppomnmlklononnlllmoj1j4r%jpqmnprj0plkqrrpn
-7795B469lnrqommj0qokJKmlmqrooppqqkknmjmqj2qklmkmljlonnqonnllppoonl%lnnnklop
-7730B153jJjlmjnpnnqqpoplJLJmnoopqmklonnnl%jljknnk%mpnpnkjllmmljml%Jlqqonjkm
-7663A908nnm%%nn%JkmoomnmnkjjlomjK%lnmpomlkkjjlmnjKJkmnqqlnlkklJ%nonmkjklmjj
-7596A707lnqpJ%lnkJJjmnmj%lmmmj%KJlrnkkmkkJJloooloolmlkJLLKjpqpnlj%kj%lmkjkk
-7529A534orj0j0pklllmkkJKmnloqpomoprplkoqmMQNOROO%oonnnrj2j0npqojJ1J9J8J4J2J3
-7471A427R%llllopmpj2qjNJ1J6K4L0L1K6J5RLKjoj0j3j4j3plljMPJ3J8K1J8J5RNKkpporj3
-7421A548j5j1n%%%KKLMNOL%npnopqroklkknpponlJjnonloqnkk%Kjlnmmljk%JjkkjJkookM
-7356A368Kkkmmk%lppkLJkkjnnljjjKKJknm%lJK%Jk%JlopjKKklj%lnj%%LJmooplJkjkk%LK
-7289A263%kknpomk%Kjkkkkj%%lkKKjj%jJJ%j%JjmjJK%%mlJMmppnn%%jjjklj%JKmnJN%Jmq
-7222A172mjklmlkjJJ%KLllkj%%jlkjKkkKj%J%klomJL%kkj%lnmllk%jkjlpml%MQJ1RQNJLK
-7156A137kJLloppo%jprmJLK%kjj%lomj%jjkjLLjljl%J%JK%%jJK%kmplKJlj%k%LKJ%nojKj
-7089A052j%jjmlKKJjnkjjk%KKk%%%knl%lq%LJkjKMOMmpnkL%nkjj%mmKJl%KkmjlnkLLJ%J%
-7022I94jJlnnk%KLON%lmkkmlNPjkJMJlmljjJjj%%molj%%j%L%J%k%%lmlmmlj%%KJKMNJ%jm
-6954I54mmol%JLKjjkjKKk%KJkmj%knj%%J%kk%km%J%lljLKl%J%JKKknnmJKLkprplLONNLjn
-6886H99mlj%jjkk%L%mmmJM%%OPLlmnonomkJJjlllkLMPJ1PKNJmk%%KKllkklnl%kkk%LKnmK
-6819H61MJjmjLKK%%%jlom%J%KL%ll%KjjljJjnnlJPN%KJlmk%k%%llJLKkkk%jkk%%jJKknl%
-6751H22JKJ%jlmmjKNMkm%LN%j%%kjJJJLJj%%jj%%kk%kom%jlkmk%LKkpmJNMLkjJK%jllJJJ
-6683G99Jknljj%LOKjj%KkmjJjlokLKKNKKLjnmJK%kkkjlopmKKljKj%NMKmpmmnjkjjJJKK%J
-6615G56%JJjjLJ%L%j%jk%OJmnmmk%L%kkJLLKLJJ%jlkjjjknnjmml%jjjj%MNKjkllJjklmk%
-6547G14JJK%mpqk%kllokjjKMPJ3K2K5K1J5J2QLoj0qqn%KklkmjloqokJJKKlmjKJKNLjmkkl
-6486G38nmlj%kKKkjJjnkkjlkJKMNJ%JKLjjllkJ%LK%jlmkj%Jlk%JKKjlmml%KL%lKLNOJnoo
-6418G01m%jkjNLKJmmjmnkLKkpolMNKKLJJLj%MJopmkLMkmlkJMKJ%kkj%MNKlk%kk%K%jkjnn
-6350F66lJJJKKjmkK%%JKjmklJK%KMK%mnmk%KlkMMknjjkJML%klk%jljJkjMKKMJjkmLLlnkL
-6282F47L%npnkjklmlnmJRJ1J0QJ2J2NJjkmomojLMKK%LKmqpmk%JNMJ%lkJJjk%%JKkllkKJl
-6218F43kjkkkkjjLMNKNOKoqpmjknjKLMKkljlJKKJJ%jkkJ%j%LMkklpo%MLjlml%JJLKllLKJ
-6150F17jj%KJkkJJ%jjK%ljJ%jkJL%JMNJlklljjk%jJLkljjkkjjJK%%%jjjJJ%j%KJjkllmlK
-6082E90KjkJ%mlkj%%%KMPJk%k%%KLJJ%mm%JJ%KjkJJlpjOPKlmmpo%LLL%j%JlkKMMjllll%J
-6014E74LOJkjMMJ%%%llkjjlkLMKlnmmlKMK%knj%j%jjjkLPMLKNJqrkLMMMjmn%JJKknl%Ljl
-5946E63jLPMkl%JJjllJJ%jkmjjklj%jMLJjmmjMOM%nmjjKKkj%kmJOM%jkmolKM%%kjKKj%JJ
-5878E51%oomJL%jLJj%KJ%%%%momkkJNPPNKJknojJ%%j%%%%%jKNK%kjJLlplKMKLjkj%LKkl%
-5810E43jlkJJj%kjJKLKJJlonjj%jlLNLJkmj%MK%kkkkjjlkML%kmlkLL%%j%LM%lmlmjJLJjJ
-5742E19KK%Jjkj%NLJL%kmkKJnnnmlj%JLKLKLJlnk%LLjnjLLJ%NJkl%%%L%mjKLKjoplllKNN
-5674E10KJjklj%lml%LLJ%JJkklnlKJ%KLKjjlmkJJ%%KJLLKkjkkMJkkj%J%lllLPPNLjlomjk
-5606D95%jkJ%kMMmpljljKJjKKlkjLMklj%KNPKJJlojNKjlkk%NLljKJJMkllj%%jmmJJJJkJM
-5538D89M%rqjLKLK%j%KjJMKjml%%JKKjkkkJLLknnlmkjkkmjKK%%MMNL%%j%J%%kkk%%KLkk%
-5470D73%KK%ljKML%nnklnoooKNM%%%JMOJk%J%j%lnl%jjNPJJLKjlnpjJJMM%%kjJ%j%j%KLJ
-5402D66kk%%JKll%JJj%kkJL%nonk%NNJ%Ljkjj%KKjkk%LMJJjjKJj%jkjJJ%%j%k%LLjjkmlJ
-5334D50J%kjKkJMM%jk%JkJKL%mljkkJJJjkkmjJ%%KLJ%kmlkl%KLJ%jnl%%%JKkk%KLNJJkjk
-5266D36jkj%LNkolJLLMJjjkkKLKNMmpnml%kJJ%jLKj%%l%LMLLMJmpljkJLklkKKllLL%JJ%j
-5198D31%%%mpm%KJLLJLKmomljMJnnJMK%%MK%NNKkk%%%lojKKJJ%ljJJKKjjlonkkjj%LOMKJ
-5130D21%J%%jlnkllkjKNOJok%jJKJjl%MM%jkjjJK%KMK%jkkjlkjKMKkkLKJ%mlKLkl%%JLLj
-5062D18kllkJLJ%klk%LKjJKJ%lpoJJjjkkk%KMOL%Kjjk%K%JjlljKKLknlmkKKLK%jK%jkjkJ
-4994C96K%%%%k%%%LMkkjjLJ%mmnljJJ%jJNNKKllmlj%jjJK%jjj%%kjKMNKkkMMJ%mopnKMJj
-4926C83jlKL%KMkkkll%JkmjNPKkJLkpo%OOL%%kookJj%%%L%KMkmjkjMLJNKjllkj%KKnplJM
-4858C70NK%%jjJjJLOMJlnkkjLKklmnkMLlkJJkkjjJMJjlJKJ%jjJjJJjjjkJLJkjJmmlKML%k
-4790C64KJjnlJJjJKNL%ll%jJJ%kmk%JJLLlmkmlkKKJJ%%%JJ%k%KKjjKK%JJK%jklmjMOMlpk
-4722C54L%%%jjkJ%KLK%mk%K%k%JJK%lKK%k%lljkKMJJjjjJjnpmJj%KKjnljjLMLMMMNMll%K
-4654C58jklklk%LKjkJKMJjmnnk%%%%jkkKL%jlJLKJLOMkllklkLL%%Jkljjkkjjkk%%j%JKML
-4586C38JJMMjj%Jlk%jjjj%knnl%%LLLJknmmnkJLJnjLNQKmjJLMLjnpmkJOOKKKjlmkjjJ%kJ
-4518C22MLKjkmk%JjKKK%mJKl%LJLK%lmjj%%klkJKKMNMkllkjjmnjJJJjLMJjk%k%JKJkjlnk
-4450C09JJ%klmKLLjkkKJlmjj%KJjJK%j%LKLJnnKOMKklnlKKJ%jjjjlm%ML%kjJKMJlmjkklk
-4382B92JLKKj%J%jnnmkl%NL%J%jjjljL%lj%%KLJLMKK%ljKKjjLKjkJMJkkjlklllkl%jmlJN
-4314B78NLjl%KJ%KJnmj%jJKNMjokkml%kll%kk%KJ%%Jj%JJ%NRJ3J2Lkkjl%%KJklJ%lj%nkK
-4248B88Llj0o%K%KJjmm%kml%JJk%KKK%j%KlnlJMNKjKknm%L%lmmk%Kjl%LJKKMNLKJJKLKKk
-4181B76qojK%jk%J%mlLLj%jjjJjjJlokMMJlkjlkjKK%molJJNKKLLJJkkj%lok%jk%LNKjkpm
-4113B29J%LJ%JJLL%lJ%l%%ll%KjkllkKK%Jj%kj%MKkmmjKOOjnm%LLQNLLjmljjnmjJ%JKKLj
-4045B35m%J%%%%lnkjklJJKKkmjJjjKK%j%lkjj%k%%JjKJjJJkll%%ljLJl%LJ%KLKJJ%loojJ
-3977A99kmnljjlkKNLJlk%%jlmlj%ll%%kjjjkKNLPQOjll%j%jkJJjn%Kjj%kjJlqpljjkkjkl
-3909A40JMJJKKkkjmljJLjmkmomkjJKJKJknpmmokklnm%JNRJ2J5J6J4QJmmlmnmlomml%lmlJ
-3845A09LKJKkqj0rmjjmnmkl%JKJ%JJk%JjjmrqlJj%K%k%npk%llnklqpplj%MJ1J1MMKjjjkm
-3780A4kmpl%JKjnl%kkjmolmrj0pmklkjl%korppnll%jmk%loqomoqokopoqpmknprqqprj4j5
-3714b91j5j0qqprj1rrj2j1j3j8k0j8j7j7j9k1k1k1k2k4k7l0l2l0l6m2m3m8n1n6o2o9p2p5
-3677a304q0q9r6j02r6o3K8K02M31O39P33O71M82K47N6n6j08j23j20j13j01r0q2p8p3o3n6
-3650E96n8n8n0m3m1l6l3l2l2l1l0l0l0l3l1k8k4l0l2k9k7l0l2l4l5l9m1l7l7l7l7m1m6m8
-3616f36m7m8n3n8o5o9p4q2r2r7j08j23j30j34j40j51j61j70j90k05j77n6K28P03J224J518
-3590F07J469J118O10J73q8k05k39k37k21k01j87j68j47j29j14j04r3q6p7p0o6o5o1n6n0m6
-3564A267m4l9l4k9l2l7l5l5l7l7l3l0k7k6l1l2k9k9l2l1k8k7k7l3l4l2l5l6l8m1m2m6n0n7
-3530H2o3o6o4o7p1p7p8q2r0r4q5l9O8K57M90O65P02N89L79J64J0p7j11j13j10j04r5q8q0
-3501A752o9n9n5n3m7l9l8l4k9k5k6k7k3j7j7j6j9k2k0j8j4j6j6j5j1j0j2j5j3j2j2j2rml
-3466I25npoopoprojkoj0rpnmnolnopqpmmlnollolJjlnpnloqok%mplj%%lomjj%%jmnljJKk
-3399F50j%lnpnk%J%J%%kkknpkjj%KJ%Jlmklnj0pkLL%lJKmolL%jJ%LKlmqpjLJ%KjjjkkJJj
-3332E53%mmjjlkjmJJLOJlnlLL%klmpn%LjkkllKJJLjlJ%jkj%NJkml%KlklokKMJlmlLMkmmm
-3264D84JLJlkJMJk%Jk%%ljmlkMJkJKjlkKJlkLJkjJLKkmmmJMLJjJkpmj%jjJLJk%JjKK%k%k
-3196D61ok%K%l%k%Kk%KK%kmmmkJJjkjMNMK%knmmolKJ%jk%JMPLkl%Jkl%jj%KJJKK%k%LL%l
-3128D40llmljjJLK%%jljjnokKOLKKLkoml%MNL%jjm%J%%KPNjmloppnkKLjljJJJLLmmj%NQP
-3060D21LnokKKJjkj%km%KjljJPKooKMkpjQQJnqpnKLKjnmjPLjkj%%j%JLKK%%lm%J%%%%%km
-2992C86jkkkplLPQLnm%JK%jLOPNJlol%jj%K%nqo%JKNNO%monljKLlmkjNOLJ%lm%K%jjJjJL
-2924C81JmljlmjMMJKJmnnkkonjjJPRQNJKKK%JKKKk%jnm%MLKJ%%j%JlnnonljKML%nnJ%j%J
-2856C61%%LPLjjLLMkpojklkjjKKKJJljJ%lkKLMMLLKJjlll%jjJJJ%jKL%%JjmonjJMKjJLJj
-2788C68%MJjJjmjJ%jkjKjjJJ%k%LjnlKJJKKllKJ%lmmnjKNKmkKLLK%k%Kjjjk%mjKK%%LLK%
-2720C61%jlnklonjMPOKjlKKjknkJJKNJjmnlllMOPNjmkJJ%%koqmJLNM%jjKJJjkmjJjjk%L%
-2652C39%JJMMLK%kmnljJjkjMMJjmmj%NJ1QjkKMjoolkmjkjLJ%K%jkKJkkJKJjjKKK%kJJjjm
-2585C40ljJjlmlJKJJL%%JJJjj%j%%lmlKj%MJJLKJkj%JKllJK%Lkn%jkll%Jjjmlj%LNLLJjk
-2517C24KJ%J%k%JjJN%kLLJmm%kjNKlklnl%%JLjKKKMKK%%%lnm%MKJKKknnmk%KLKjJJJ%j%j
-2449C22jKkl%%%jljJKLOMkmjJKkjKLJKLjmnk%j%j%%JJJK%kjKLkmlKK%nkj%jJjljjK%jMNL
-2381C20K%nlk%K%k%LJkJj%JjkKMKkj%JJKOMJkmmnl%ONJ%%kmjKKjklJkkjlkKMLLJjnkjpol
-2313B96LNPPKjk%L%KjonljL%nnJQNKKjnj%KJLM%lj%j%JkmolJON%pql%JJ%J%ljKOOMjmlkk
-2245C00m%JMKMLJ%jKMJjlklmn%JJ%jjKMJ%ljJKKKjjljjj%JKLJJKK%%mnkjjJLLLMjnkJkjJ
-2177C05LJJKlkjmkJJjJ%kj%%J%j%KJJkolLNLK%ml%K%%kkjkjKOMJlmlKLjjKL%j%LNM%kkkk
-2109C06kmkljjl%Kkjjk%%lnjKLJKKKJjLK%kJLKLjpllJMLlm%KJ%JKKJ%jKJjknl%MM%mnj%J
-2041B87JK%KNLmnmmkkkjKKLKJj%MjmljLJKKNJjjjnplKPQLj%%llJKJLLKKK%%jjlkjnmkmmj
-1973B77JLMKjmmkLK%KJmmKMJJ%k%%jlm%KMMKJjJ%%%nnlML%kJKLMLJ%jnkKlm%JjJMJjljJ%
-1905B82%%jknm%KKKMKkmpl%NOJjll%JJ%%LPMJj%jjmmjKLjk%k%k%JkjKKMQMmllklmjMNKll
-1837B77kj%JKJlkjJMKJJj%KK%jjlm%JMKlnjL%kJJLKkllkKJjm%NM%lmkjk%LLMMJlmmljlJK
-1769B66%%%K%jjkkKPK%KJjkljJMMJkl%MM%k%llKKkjjnnlKKjk%JK%nlKNK%%kolOQJkjKJkk
-1701B66oo%KLNL%jKLOOjmmjj%jjKKLKklkJJjjj%Jkl%NMJ%lkjJJKKkmmmj%LJj%K%KJkjj%j
-1633B65jJjkJL%kKOPJ%KjkknmJM%Jjll%%KJjkkllJKKKJKL%JjnrnMKjjkjJJJJjj%LKMKkom
-1565B55kjLNKjkjljMNLKlnl%JJ%LLJjJKjmk%jkljNNKKMKkmjJ%kjkJ%jjjjjjJJkj%kKPOKj
-1497B71%KMJ%nnmojLKklJMNMjl%kljLKj%%jjLKkmljJ%lJjolJJjJKMJ%J%%jnmkjkJOMLKjj
-1429B56KK%kj%K%komkKJJJJJ%ljLNjkj%%jKJkkkkj%KMKKj%JJkmmj%kJOJljLMJJK%%jkk%J
-1361B54JJ%knmlkNOJkJLKKj%lomJNLmlLNNMMJmlJNJnml%JkljkjKJ%%jJjjJjj%JJLM%%kml
-1293B48lJLM%%MJjknl%%KJ%JJln%j%%ljLONjkJLLKjkmlJ%Jjmol%NOMKKkljJL%mmJLKJkjL
-1225B53JjloolKMMNKLJnm%K%po%K%lJMKJJKK%llJ%ljjJKKJJj%jkjkj%kkJJJk%J%KLJJ%jJ
-1157B42LMK%km%LLLjjJjjKJkqoJNMjljJLNKjkjlmj%kkjJOQM%lkmo%KLO%kljKJlom%MNL%K
-1089B50%jmmnjMLJj%%k%J%JJj%MNPLkoojKjl%MKJKLlqlJK%j%JKml%JLLLK%lkjKLJllljJ%
-1021B43%jJJ%j%kjJKjlmjJKLJk%%K%jjJJJ%j%kkkjj%MONJjlkklmkKLjjLLJ%klj%KJ%k%K%
-953B39%KMJjj%%%%lj%J%%J%k%kjMOKnpkJLNJJJjlkmonJPOK%jlmk%%j%jLL%%KLlo%QMLJjl
-884B44j%jl%JJ%J%%%lnmjLOLknl%LNJjjJ%ljLNNM%pnmkjJMOJll%LKKK%nmjjkkJK%%LKkol
-815B30kkLOM%pqlJLJJLMJ%Jkk%JKKJ%%jnpkMLjmkLQNllj%JJ%%JNLklmlkLJ%%lnkLLJjjkj
-746B25JLJkjJJj%jk%KLM%kml%Jk%jml%KLKKKjkjJKKJKLKlmjKJklmnmKNLjm%MNQQ%kJjnmK
-677B34KKJ%jk%ljlJKjmjLLKJj%KjkJKklJjl%LKklmjL%jLM%%lpjNMMJlmkK%llj%JKJjjlpo
-608B07jMOOLjkJMPOMKklmnmlkonJNKjKMKJ%%%kJK%kkllljjJNN%kmm%K%LN%jJJJ%jklkk%J
-539B18jlkNMLJKLNK%%jknjKJJlmlJJJ%kjjkjJLOO%lJLkk%lnl%%JNMJ%jllkkJLJllkkMOMk
-470B27lk%%JJljjmjML%%%jl%jkLNjkKMMKlqpm%KJKOPPOJ%kl%mopkLMJnj%jmkMPKklll%MK
-401B20K%mljjJ%j%Jkj%jkJL%%LLK%jlkKNK%JLk%KjoqlMPNLMKJjj%lmlkjkjjkKLKLKKJJ%k
-332B28lnmjJkmlkjll%KKLOM%jJKL%jmlLNNOjnmkjJONkjllKLknjLKkj%jkKOK%jkl%jljKJj
-263B18jJMK%JLK%nlJkm%LKJJmjMJlk%KJJkpkKjjLLljLLjk%jjKL%jnjJL%%JjlkKKkl%LKkJ
-194B15MMKknk%kjjLKj%%J%j%jll%JJMjlKKj%j%K%mjJJjmn%KJjjJL%JJ%%%kjjLNLjKJkjll
-125B09ljl%L%KKLKKlkjkJJL%mlkLMJ%JJJnqojLKLPOKkJKlnjJJMOJjlk%%%jllkmJ%jJj%Lj
-56B06MMNL%kJkkkmkK%KLLLlk%JlolkkkLNJjmjKMK%LKkqmJM%jjlmkjOQKj%ljj%JllMOLKjk
13B12kl%KMKkl%kkK%njLLJNKmmj%KOL%jmmkjjjjj%LOMJllkkjKJ%jLKKLMKK%mmkL%mopm%LK
84B02KJjLKllMMK%jkjjJJLKjkllJKNMLMjllnnklnmkLLJ%%jLLLKJJKLLKll%%lkkJK%%JMKmn
155B09%%kk%K%mlj%JLJjLM%komkjJMJJJKKMKj%%kJMMkmklmljMRNMKjlkLJkk%JkkkjKLL%lk
225B15jjkLN%mljkkkJQQLjlkkjmnkKONKkkjjLPN%lllJKMK%kJK%kkjjj%JJkmjLNjnlJKLLjk
295B23KK%K%%%jj%mkJJJKMNkmmljJj%%%kKPM%lmmnjMKj%KNMJj%lnlj%LMK%kjkkKPMjlk%JL
365B32NMjklmnKONJjLKmnkjkklKNJljlmKLJLM%nnk%K%J%%J%JLK%%mlkjlNOLJkpomJOLJKMJ
435B34KJllloo%NQNLknm%LMOKjllkLKJj%%jkmkJ%JjKLjonjMN%KMjmkMKjlkkkkl%JKNL%lk%
505B26KMN%mmlj%%J%%jk%OMJj%K%mlmkJ%%L%lKMMJlJjkkKMKKknokjkKKkjLMKJK%jjkKlm%J
575B24jk%mlKKjj%jMMjl%J%JMJJKjkjL%JJjkkjkk%JMLjkm%MNK%Jjnn%NMLL%jjjkkljkKMKJ
645B33mmkjkKNKjJkpnj%KNLKjkl%knn%MLMknk%MOJljj%%mkjkKOKklllLKKNOMjj%%mljmkMP
715B23PJkJ%%%mjKKkookLLjJK%noJONJlkjJKKKMNN%mnk%%Jl%LjmkJkkjk%JKMN%mmkMN%kmn
785B15kJk%%%JLJnnkKLk%kljJKJKJKKNKkmjLLMNJmomlj%ll%OQNJjnn%NML%omkk%%JJjjkkk
855B06JNKk%OONkk%JmmKLNJlmkkmlk%MOLjmk%%K%lm%OPJllmm%NM%JjJ%llnkLNNKjnoJNK%j
925B17Jll%KJk%M%JKjlJMJkj%KL%km%J%%JMLjj%llklljJJ%kjJ%nkjLL%KMllLK%J%lnkJJjM
995B09Ml%KK%loomKNMjjj%%jMOKkjj%%KKLJmolJMJjjlmm%KJJKllNMjkJKKMN%lnnkNOKjlm%
1065B08JLLKKK%npokjJON%%%jmjJKK%nmlJOLLJjlljKjk%%j%LMJ%KJKJkml%JJ%K%kl%JJLkk
1134B08KKLJ%LJklllkkkjj%jjKLKk%LJklkj%LMJ%J%KL%lkjjJJj%jllkMONLk%Jkj%%%lj%JJ
1203B11%JjjkkjjkkjLLJ%j%jlkKJJMLllKJ%lnjJLJ%kKMKJkjjkjJmnkjj%%MKJj%JKKjpqkNR
1272A98P%j%JKJknmjJK%jk%LLLKKln%NMJJ%JLjrpJMMJK%kk%%LKlnjJjKKjppkLOPLLlljll%
1341A99JmnmjMNNOLllJlkLK%llkJJLKJKLJKknljKNL%LKkn%kmkj%j%Kjj%JMMJJ%mnjJLJkjJ
1410B03%kmnJKkmlKLMMM%jkKMK%%%MLlpmLJkklkLKmm%K%JJkK%l%KLKK%JJlmlJLjkmnJONLL
1479B05%%kl%LLJJjmm%MLkll%jjKJjjJkk%j%MMMJnmlj%%lmk%LPLJKMK%%jlml%NLkolKLLKl
1548A99lJKMMKknnklkJNMKMJkok%jJJKKKJjnm%LJJ%jjkjKLLlonlnkJNPPPNK%jjjlnlkjL%n
1617A94lkKLLLJ%kjlljklLOKJJJJ%k%Jjjlkl%LNPNKlkLLK%%J%mpolmmkjLJKLJjjkkjLLK%j
1686A95%JJJ%%kljjkJLJ%j%JJKjkmlkJJJJJNLN%pqjLjj%kjLMJKKJjj%jkjJJkJjkJKLJnn%K
1755A89JJLKJLLjlkklJNM%mjklJKLKJ%ljjj%lmjNNLLJkjll%KkKPON%mookJ%jj%LLMKknnol
1824A87kJKJLMMKjnmKKJMJjJKJknnkLLMLKKJoqpl%LMMKjkkjjlJ%JjKON%%kl%Jkjjm%JJJPN
1893B05jnl%mpl%NNM%lk%LLjlmmkllMPKkmjL%jJNM%mnlkj%LNJkjkJ%%%JLJjljJ%ko%OM%J%
1962A89%%JJnol%KJ%KLNMjKJ%KJkmmlJLL%%%JJLJJL%oplJJKJkjJJjlkkjJ%mlLQMkmJLL%%J
2031A93JllJKjlljJ%KLNLkkmjKJjljKKLK%J%l%%LJlqo%NOjnml%KKLMLKJjlmllk%JjlkKROl
2100A88ml%%l%MK%JL%kkkJ%LKKL%jjjJKkmnlj%jKLNLkmlj%JPP%onj%KMNN%mpk%%klljJLLJ
2169A85kJJK%JknkKK%MLJljk%MK%kjllJLKmmnlkKKNMLKKLK%%jj%%jjkk%L%kj%%%Jjmmj%KN
2238A85KJjjjKJnlJJMKj%JjjkjJLKjkjjkLLjk%Jlm%JjkKMJj%JjKNLJj%kj%JLKknk%jnmJL%
2307A81mmkkJ%jMPLkl%MPL%jjjkjKKjKJ%kjJkjLN%njlkJJJllLJmlLKjJMJjj%JJ%k%JJJll%
2376A83kljKMJjjKMLJ%JJllkKJlmmKLj%klKMK%KKK%mnlllOPKKjlkjKKlpmkjKLLJJ%jJ%JMM
2445A89KLMJlmrokJMML%kJJK%mmKLJkm%%%JKkmkjJ%kkKjl%MONKKJ%jopkNOMJkj%j%KJkjLk
2514A87omj%J%ljKLLjj%%K%KJ%jjkkjlj%%mlJLOPMJkjKJjlpm%JJJMNL%kkmlJkjNNJ%jKML%
2583A94lljKMLjk%%mom%%KMLL%kkllj%KJ%KMLjlml%%kkjKN%kkKMNKlonJLL%kllLLL%jkj%j
2652A81%KKKjnljj%%KMKKlpojLMJmnkkKOMKNQLlllkJK%%%%kkkokMJJLOKkkkk%knjJkj%LMM
2721A82M%ljKjlmmjj%KKJ%%lm%LKMNjmK%kjj%jJOKJkJ%mjKjk%JJklKLLKJjJJlljJ%jkmm%L
2790A72KjmljLLJ%KOJlkKMLjk%JJookklLOLjjlkJJ%jjLLJkKJLKjlJMKJjm%LKlokLMJJkjjj
2859A80%%KJkjkj%%JJjkkl%KLKLLJJlnljJMKklmkjkkJNNKMKJkkjljLNKlql%jjkJNMLKJjlo
2928A74kKLJj%MJjllkljjMONP%qnjL%mpnKJMLK%kkkjMNM%lkm%MLJ%JlnnkJ%KNLjkk%%MJ%J
2997A78Jj%JKLjkjj%mlkLM%mjKJjjmn%K%%JLMJJKkjLM%j%lk%Jjknm%JjjKNJ%jjJ%%JJLLK%
3066A81kk%%KNKkmnjlmlkLPJonJNK%JkkKMN%kjjjkKJllJJ%KKJLJkmmmJLL%jJJ%%jjLKJKjk
3135A76J%jlk%j%LLKJkmlkJOPOJkkklolKKJjKKjkLLLKlnnlKJmmkljkmKNOL%jk%KL%JKjklj
3204A68LL%kmmmm%MMJLKJKloJMKJKJKKknlkkkklJPQKkmlljJJkkkjjlJNOJjlnnJPOMLllklj
3273A62%LNNKmmMQMJjml%JknmkKMkmkJj%KjKMLKJlm%JLLJjjkjkllkj%KJ%k%LOOLkk%%jmon
3342A61KQLmlj%jkj%JJjKOMKkjjl%MMkl%LMlqok%LOK%jmkkk%LOONNkqpnmlNOJkmklmk%MLM
3411A63L%%J%LMKmml%K%jj%lLOKjmmnkNM%lj%jj%J%JMLj%JklomlMPLKLklJLJjkkkJKJ%%JN
3480A73LJ%KLJjnlJkkLjl%%JL%ljJ%lonpjONLMMjnllKOONJljLJkmmljjnk%MOKK%lklkj%LK
3549A65j%%jJjjkkmnkKLJJ%LQQKjkkkno%%JLMKKLKkkjlmjJjKL%%jJ%%k%lkJjjlJKJ%LL%K%
3618A67jJ%m%K%jj%JJ%JjjklkKJLL%mnkMOLJjmmlkKMNLJmlkjj%KMMJll%k%%jjj%KKMMlokM
3687A64MJkml%jJ%klkLNMKj%K%mmlk%LMjl%J%KKLMJjkJJkJKjljJ%lKKmlMMKLLJknol%JJJ%
3756A65%kkJKJKJjmpl%KMJlJKjjJJ%kk%k%JLKj%JJJjkJLKJlokJjjLPNLjom%JK%kkjll%KML
3825A62%jjjJJjll%%%%MOLK%kjlkjjk%K%kkjjJOJ0NjkljkjJ%JJJ%kmk%%j%OOOKnokLLlnn%
3893A60LK%%KJ%JklnmlJMMKLJmlKK%KK%jl%KKjlljlll%JJKKLL%km%J%KKJKJjKK%Jml%%j%j
3962A61kj%kkJkjKLK%JLLLK%%%kl%KJJmmmkKK%k%JKLLJkkJ%lmkJ%kLNNM%jlkjjll%KK%%LO
4031A71LjlnjJknnmkJ%MPMJjkj%j%jLM%JKMKmojKjlj%JKJ%kKKlJK%K%lkk%JjkjkojKJ%ML%
4100A59%JKjklkJMK%%%jjjKJlolLMJmkj%KKJj%L%j%jkmkk%OLkljJJOOJ%J%jjLKjjJklkjlj
4169A54JMLKJ%mk%kjk%%KPNJjlolJkok%kmLRMk%JL%%JlpomjJMKJJ%jj%LNLJkmllkjkKMPNJ
4238A60knlj%KJK%%LM%lll%MLMLK%klk%L%knl%Jj%KLK%%lmlmjMOMJlokJKLJLKkmkKLKMLJm
4307A65oj%lmKOKmm%KkjJJ%%LMJJjnnkjjMKmlJNKJJkJK%kJ%Jjk%jll%LLMjljkLNKjKJjnok
4376A49LNL%JJK%mm%KJJ%J%NLkk%KLJl%%lmkJNJ%knk%JMML%mlkjjjK%kj%KNJmkjljJjmjMJ
4445A53kjMLjlkjjmnJKL%lkLONKJjjJKkn%MMLkJLONmqpl%MLjmjLjk%%%j%%KMMKjmppl%JKK
4514A49jjJ%%JL%ljMLLNJjkk%jlkllk%LKkKMLKJLKlonljNOKlnjLJklk%KMM%jlkkjJ%jjJKM
4583A55ML%k%kkJLLJJkmmjKjkKNKll%jmn%NOL%j%%%Jknl%jkKLLNNOLkkj%%jmnmkkj%JJJJk
4652A52kJjJNL%lJNkolkJMLLKKkjJ%L%kkj%mmllKK%jkjJKLLlpmJMKllJNOLjlljMKJllJ%jK
4721A52NMjnjLjmlKKK%kjjLNM%mpl%klj%KLj%JkkJNNJkjk%jKLKKKlnkmmj%JK%%k%%kl%JKN
4790A46KJJKKLL%kk%%ljKJJJk%J%%llLKJJJklJMMKJ%knmjjjLONJjjjnpm%jkjlJOLnnkKLKJ
4859A46NMkl%KMJ%mmljLOJnljjl%%mkLOLMN%ljKj%JKjlolKLNKkkkl%MkjJKKJJJKJ%J%qoJJ
4928A48j%jlkkk%LLOKJ%llkkJLL%k%%%L%j%j%Jlmm%KLMKJ%JJjl%KJkkjkjKJKjljjkjJjkLN
4997A45K%KJlljKL%%j%KKJkKKJJJ%jjjnpj%%LMMJllkLNJjlml%JJJ%jkkjLMKkjMMJ%%kjJJ%
5066A54kjjJKK%mkLKLJrrl%%MLkmjMNL%jknl%JMOML%nl%JKL%k%jnnJ%jKJ%J%JKML%jmn%Kj
5135A46%j%klkJKKjllMP%k%J%%kk%KJ%JJNO%om%%m%J%jll%MLJJ%jKK%jmlljJJ%%LPJl%KJj
5204A50%LK%mmlLMKK%llkjkkJK%j%%%%K%nljMKKLjjKKML%jllkjj%LJ%%JKjmjkonjLNLkmkM
5273A40M%jkKJKLMJk%JjkJKJJK%kmmlkJNJjJLKkj%JKLLlmklk%JJ%jjKLJJJJknn%KMJlkLLj
5342A50jJjkLNK%%kjJ%lk%k%%jlk%KJK%lmkKLJJjmkkJK%JL%%%j%jj%LOMLLjkkKjljmkllLJ
5411A43k%jKKKLKmon%ONJjkJJml%Jkj%JJK%j%KJJmmkLLlm%L%JK%%klJKKJ%KOKjjJK%J%mkL
5480A50NKoqmJLK%kjLLKKLKJ%kkLLJkjlnJJ%%k%jlkJLJJNN%mkjJJjklnmJKK%lkLJJj%Jkkj
5549A40%jjJNQJlnlJM%m%JJKLJmmjKJJ%K%mkK%kjk%%JJMNJkmkl%KMMMLjklonllJJlklJNMJ
5618A39k%%J%%KON%nkjJjnmJJJKJJJKKKjon%LMNLknlkJLLkkKLJj%MJKJmnJ%lnjjMO%ljMM%
5687A51mlJNJj%%Jjk%mpkJKLK%k%JkonjJKPL%%LL%Jlkj%JLkl%jl%KjkjJJMJkKMJ%%jJJkj%
5756A45jkkLLJJjJK%JKJkmj%JjJJJjnmoqkLLKLOOMjkjJJj%Jmm%KKkmk%%%JJKML%klllKNKk
5825A44ljkj%KOMkkJJ%%lkJJkJMjonk%LNLmmljKJJjjjMjomkjJLOKklKMKkll%KJL%%NNO%ml
5894A45%%j%kjkjJLJJ%JLM%mkJNM%lllmjL%mkLNPJpqkKMK%J%lljjkKJJLKjllJLKlmjjKLJK
5963A44OKkk%J%JKknJM%JjmJML%%jmljJ%j%%%KLK%jkll%L%kk%KKjmmjLNLjnk%%K%%KLkmll
6032A34JMMLMJmj%kj%l%K%%JJlmK%nlJ%KKj%j%Kj%MOKljlk%jkJMK%%k%%%%kjKLJj%LjpmKJ
6101A36KOLJJJLJ%%jkj%J%lmkLNLkoljklkLJklKNNK%K%jk%lkklKMLjJKJ%kjjKKKJJjmmjJJ
6170A44lmkKLJ%%mkLKLLJJklml%ML%j%MMmpjMM%jjj%%nkMLjl%K%J%kmm%LLLLjjjljK%mljN
6239A36MLjjkkJJK%n%JKPKkllkkjJjJLJ%%komjKJ%MM%kLM%%JLLjk%mnkJKjkkjJJjkj%%%kk
6308A27MK%JJJKMK%%kkKNLmomjlmlJMNKJjkjJMMK%jk%Jk%KlokLK%%%j%LKj%K%%%jmm%JjJJ
6377A35%kJ%jJlkMMLMMLkmmlmj%LJJ%lkllk%KLMLLMKKJkm%JkmkkjjjJLKNNLkmjJlpm%%Jk%
6446A29NNjlKRP%lnk%JJj%KkljJ%jJJjk%KLLNMnqnlkm%NLkkkjKNNJJL%jj%kk%Jjjkklljjj
6515A27JMML%JKKllnjLPONKlkkjllKKkkNMjnpnjLOMknmkKPOL%%%JlmkllmnJNMK%K%lkJKLL
6584A44%l%%lmkLKLJj%jmn%KNL%Jk%%%%j%jLL%KKlnkL%lmmlKJ%jljkjMNK%JNK%jKJ%mpnnl
6653A18JkkjJPPLMK%LJ%%lmlJJjjkJJ%j%JjjLNK%%jJKKkmmJK%jkmljLKjklJj%jJLMKKLLKJ
6722A45lkjkJMJmmlm%KJlKMKjj%J%llMMMjopnkKLjJMNMLJLK%J%jkmojJjjKNMjoo%KkJ%kJ%
6791A31%lkLJJJ%MMKJL%jlkjkmmj%LK%KOMjonj%KJkLKj%Kj%jmlLMLJj%KKjlk%LM%nqkLMLJ
6860A41nm%MM%kJJkjjJL%JNjqnlJJJjJ%mkJNMM%jjmljkJJljMNNJlljLKjmm%KL%kjjjJLJjl
6929A31jLMkjKkl%NLjk%%JjjkjlmkJLKjkLLLLKJ%%MjnkopJQNMLjkmjjKJJJ%%nmj%KkjKjkj
6998A28KLjn%KKJJkkJKKMKmk%%JNMMML%pj0nJK%LKljkKQMmplkmjKK%JLKJ%jjKKJKJJjkljk
7066A37m%MKJjnpmk%KMjnjLLLLJ%%jjJJ%kmmjMON%%LJll%JJjmj%j%jjjjJKK%JkkMMkmkjjJ
7135A27NjmmJKL%jjLNLjlmkMLLK%%mk%LNKjJMLookMKkjj%KMM%ljklllJJ%JLjmlkJKLJJMLj
7204A44jK%jkkKJnn%LLJklk%NL%KMKJkkmjjJJ%mmj%JMKj%%KLLkmj%jjljkmkjJJJJjkkJLLL
7273A34Kknj%jjK%mmjJJMMJm%KMLJkonkKPNLllkjJKJlnjKKKjkjJLNNjmmllJLLK%%JJJKK%o
7342A35qlJJkJK%%KJKMKLKKjml%LMMjmllmjKJJJLJkj%Kjmoo%MOLKL%lkJklmlmm%LOPMjjjJ
7411A35L%%K%lmlmlLLJj%LJkmjLKjkjk%KJjk%KLJj%J%%JJNOKklkkKLLKLlpnk%lmj%KNNL%k
7480A38kmpmJLKmkLLKkkjjlkKL%KM%JLKMMjj%jj%jjjjjjJklkkjjllKN%JNOKk%J%JJ%kl%KL
7549A39MjmkJJJjmkJLmplLQN%KKlmlkjLJLKKKJjkjkkJ%lkj%MOLjmokMMJ%Jlllk%KKLOOKjk
7618A47okLKjkjlmljjKM%l%J%KKjJL%nnmkl%MPO%%JJ%j%knlJJjLNOJnopkKjJMMLJlmjJJ%k
7687A30%J%lm%KKjk%LJjK%jk%%jllKOMK%kkjklll%OOKJjk%%JKJJ%mljJONjkKM%nnl%jj%KJ
7756A30LMNPKkjlljj%knm%KNM%%mm%JLKjlmkJLKJJkkkkj%jjKLJ%%%JKMJjjklJN%omjjKMJk
7825A31kJLKJLKKKK%l%Jjjk%K%kkklkknkJ%mlMNNLjmKMlmjkkjkKKjKJkKJLLM%nmkmm%ML%J
7894A26%kJOKLKj%%jJJljKjlkk%%klk%kjJJLMKKKjjj%MLJ%llopjMM%lljKMNJml%J%JjJ%JL
7963A30%nmJKMNNJKKjknllljJJJmolLKJKKKMKjljJ%%%jj%JklKNNjjJLMNmj0ojLLJ%kjJJjK
8031A32JjjljkjLJmojKLPQL%mol%JjJKjkKNL%%%%nljKknmJ%MNMJ%kkmklKNLMMJ%%kkjLL%k
8100A39%kmk%lj%klj%NNJ%mjK%%KMLJjmkjMKjk%jmlJKjonKMJlnjMNJ%j%KKJ%%KLKKM%kkjK
8169A39JjjjLLklj%lnkLJlj%MLmm%KJ%k%j%J%kjjLMKjlkjJMN%kJ%jklnpmJMLJKLJkj%%JJM
8238A30L%%%J%jm%NKl%jjJll%KJ%KK%JjkJM%kmJ%kllllKMLKkJPQJnml%j%LOL%%Jjlml%MKJ
8307A39Jknkjjklj%kmKNLK%%jlkJKJ%jjjKJkmJ%%KLLJJKlljKKklJNK%kjJL%j%j%JJLLLL%n
8376A42nlmkkmjKMLJmnmkJ%JKNNKkonKMjnjONKklkJMNMjkjJK%%jkj%%mmjL%j%l%jl%Kkkkj
8445A14LNLLK%jnpmjMLLLJjjKKkJOJlnjKMM%j%%LJkk%Jjjk%jjk%KL%Jmql%kjJ%k%KJ%L%kk
8514A16j%J%KLjkjJKKMLLJjkKLJonk%KJkkjJ%jLKKLJ%%jllnmjLM%lljk%JKj%KLJJL%JKJkk
8583A25JKJkjJJjlnlkkMMKLQPJkjJKjkKJllj%%JlmjKL%l%%j%KKKMLjmljj%lkkjLLJjkjJjj
8652A25jjk%MJ%%%lmKOJklljJKKLNL%m%L%ll%KJkmj%KNMkmnmkLOMKL%lkljMNj%%mmnmKJJM
8721A26OKlmjMOKJjlokmnJMKjJMKJ%KJlnjJKjllkKkolJKMLMNJl%%J%mnjLjkj%kjkKMKkloj
8790A09MMKJj%KL%JLK%%jlJ%jjnk%jk%KLJkjLMJmn%MMNLJJln%j%%kkJMLLLJpj0ojLML%Jjk
8858A21KMLJljJKKMJopmjljKJJKJ%J%Jj%KLKkjJLjlkj%JljKLKkmjjlkjJL%%KNNLJlmllKMJ
8927A28kkNMK%%KJjjjkjKJlnm%MLJkmljNMkp%MKlk%KJKLjno%LM%j%kljLMLJL%jjkk%K%%kj
8996A25NKl%%op%L%%LLMMMJjll%K%JJkjj%klJK%KK%jml%%j%jlJLJ%%Jjj%klkJKL%k%%LKkl
9065A21%M%JLLlm%KJjJL%nk%K%%%KLkJK%klmkMJnl%kkKMNJKJkj%kk%MJjklkK%KMKklljMOK
9134A32ll%KJjnjJkkkKMJkjjLL%JJLLkol%kjjLOKklkkKLKlmjjjJLK%LK%%%K%llJJLMkkJLJ
9203A35%kkK%mkjjk%KNKlmjj%NKjjjjlj%LJk%j%J%ljk%JJJ%%K%MMJKM%klmlmjJJkljMNknk
9272A17J%%MK%%knJL%%J%JJJL%%NL%%mljjkkk%KJJjJKKkmlKKJJLNjm%JMkpollkkkMQNJkKL
9341A28%nk%%kjjLLJ%JLKmmjlk%jklJJ%KLJj%%%LJJllkLOMjjJLL%k%JKjkjjk%KJKJjlmlkk
9410A17%MMKJjk%%k%%J%kllKJJLKKKjkj%%mkLNOLlm%J%%%%%kkjlj%LJmmkJjj%%KLLL%jJjj
9479A23KJmkKJ%LMMLklj%KkkJKK%kmlmljkkJOOLMLkljJJKJ%%jklkKM%lkjj%%LMknl%KKkk%
9548A23JKKjkJKKJJKL%opllkjL%k%MOKklm%LK%lJKkJMKjmkJjJLM%jKLKKKKlmjKJ%jkmkk%j
9617A25jllLKjj%MMNLjnJJlmJMjmlj%ML%lkk%KKkonJQPPLklkljKK%nlJjkkkjmolJNMOLkkJ
9686A20LJklljKKjJMMLjkjjjJNLJ%LLk%k%jjjjjljKjmmKMLlmljJJNNjllJjk%NNJ%j%lkjj%
9755A24%K%njL%mmKPKjk%JkjKMOKllllkKMJKjll%kjklJKL%JJjkj%JJLM%jj%JJj%MLJjjlkm
9824A24ml%JjkJ%kJNPNkk%klkjmmjJMJLMkkLN%llJJKMK%jmnk%KNLLK%%k%LKkmmlonkKONNJ
9893A31jKKjlmnplKNNPLJkjKLLjnljJklk%LJkjkJMMjkkjjL%k%JJJLJ%J%lnlj%kjjKJklKLK
9962A22%jjl%MOJnok%KK%jKLOPNKjkl%%jjjnnlK%kjjkkKNKjlm%PQLkJLjmlj%J%%%jkjJJj%
10031A25%jlkkjj%LLJKJJjmol%JJ%JJJJNLkkjJLOLKKkonljjlkkJKKLNNL%lmlkjMNLJmlKLn
10099A27o%KJJJJkkJKLKKJkkjjljlnkj%LPOMjl%LK%jjJKJJ%LJjkm%J%%J%llKLJkkKLjnkjk
10167A26%MOLkmmmlkKKKLKKJnm%JLJ%jj%%KMKjmppkKLjj%KMJJJL%j%jlkJJLL%jJLLjkkkJO
10235A37KllJjjJ%JLJjljKMjmj%jjjJ%jjj%jkKMLlmjkmjjk%LL%nn%MKMLJjj%JLJ%JJkkjLN
10303A34LklljKJj%JjnjLNMK%lpnkKknl%LjlkkjLLNLk%JJJN%jK%%LLkonkkJONjjkjKK%kkL
10371A27LKjljjl%LKjJJK%jjKJk%jK%%%ljLM%kmmJKLJjkjK%%l%%ll%jjk%OPMkl%KKkljMNP
10439A42Njlknml%KK%LMK%korm%JKKJ%jJKLNOLkjJjlmnkllllkJKOLkJJj%JJK%j%jJJLJ%%l
10507A31nlmk%KKjlmlMONNL%%jJlmjKLJJlkJ%kkjjklkJON%mkJM%%%JJKJklmllj%KK%KJjl%
10575A18LKJLKj%KlomkjJOLmlkJLJjL%l%MMJjJ%Kjk%%KJJj%jjokjjKJjllkKMNLJkkJJjklm
10643A15%MMjljjlm%LJ%KjljJJJJMK%J%%%mjLMKJ%ljJMKj%%ljkl%%lk%Jkk%LOQKjmmlj%KL
10711A23NMJ%kl%%JnnjjlJNLJKJ%KjjJklj%KLKKKMJ%%JJ%jkJK%mkjmlkJKkllLQNK%LJlomk
10779A26kllLONL%jlqnJNKJLJnj%kJJlm%POjmkjjKL%k%KMLJl%kon%MN%nkMNMM%mlmlkJJkj
10847A21jjLJ%%%JkjKjkMMjkKNJkkm%LJ%jKJjkk%KKjjjlmlj%J%jLMkmljLML%jlmKJj%JJkl
10915A14KM%JMOLknmjJLMLjj%%KLLJ%lmm%LL%lml%KJMO%omjkljknolMNjjKOPMJjJjm%%lnk
10983A17J%%Jk%LMMLJjJj%%k%%jJJKKNLjnmj%JJjlkKN%ljjjonjNNMjmk%MLKKlrqkKLkkKMK
11051A21J%%JJMQNJJKkpqmjMLONmqnjK%jL%k%jJJJ%KLjKjlj%J%jLK%kl%LN%jkkkJ%%jmkjK
11119A24KJnpm%MMLJMNJlnl%%J%%K%JJKMJkKKkk%LMPLkljknl%jKM%kkjjJ%lm%%LMOKjkkKK
11187A40jjmom%JK%lmmKOKKK%%JLJj%%kjj%k%KKJ%nmjKMMmkLJnlKL%LOMJJ%oql%JLJ%%l%J
11255A29%lljjjjk%JL%jK%JKKMLJjjkm%OPMmljjLN%mkjllnlkkKNOLjjKKJklkjK%jjj%KLJj
11323A33k%Jk%MKmljLJjjl%LJlnm%JJJJKK%jkj%k%%lnkLNOPOjjll%%ljLKLJ%jjKJkJLJkjJ
11391A37jlkmlJLM%lkJMJkkJ%kkJLMkjLLJ%lrqjOPMJlmn%LJLJJNL%lmkJJK%%%kmlKMOLjkj
11459A37kj%JjlkLNLkolKLKK%lJKlmkmj%K%JJ%%%jjJLJjll%%kKLMMNKlnmlkk%J%jkkKLNOL
11527A38JjjlnkljJjkjK%l%PRMjnpkJ%KM%mkJNMML%klJ%nonkKNMkJMNKJKJjkJKkplJK%k%L
11595A37OLKJ%%lnql%jmjKKLLJKLlomkjkjKKJJLkk%ML%ooJNOL%ll%LMLllj%KNKlmll%PMJL
11663A44%mm%jljKKkjKLjjlmkKLkml%KmjKKKNNKljJ%jklmmjknjML%KJkjkjKMMMjkJJLK%jk
11731A30j%%K%jLK%%%j%kklm%MOPK%kjjnljJK%%JknkjKJJjllKMjlJMKlk%nlKLJJKML%%jjl
11799A27mkllLLK%K%K%JKllJNL%JkkJ%lo%MKL%kJ%kkJJj%JjKJjmnljJKJJ%kJKJJklkKLKlj
11867A20MPLjmpnJNOJkJJkmkmlKKML%Jj%jmljJKKjl%JKMLKjkk%JJ%J%k%KJlJML%klmlj%JJ
11935A23JJ%%%jnnjK%JJlolJMLKJLMjlkJjkJJJMNNKjjJkllolj%%K%mnm%PQMKJkmml%LQQKj
12003A33mlJ%mlj%KLLjlmJLKjkklkJKMLJlmmlJKLK%JLK%JKJJ%JJlnjkjLML%llmkJK%ll%%k
12071A14JKLL%kk%%kJLjmonjKMONjoj%LK%jjk%JKJk%k%L%kjKjkj%JJjJJJ%J%lk%%JLJKJLK
12139A25Jjk%lljmkKK%ljkkk%JMLjj%klkKMLKJJJKJkk%JJKklJKJJjmnmjJJjJL%kmmjJKNLj
12207A09jJjj%KLkkkk%%LMJmkjlj%kjKKJMML%jmlk%jjkmkj%%jKNLNJjKKkokJKNKlk%L%lkl
12275A01mj%JJLK%k%J%j%KLJkkllmj%JJll%K%jjjjKLJKJ%%%%JkkkjKOLjllkjJJJ%jkllKLK
12343I1%kjKKJjklmlJMNNkkkJKJ%LKjk%Jkj%JkkjkkJJ%KLJ%JMJlmkJLK%kmJL%mjJKJ%%%kl
12412H8kljljJJjJKMLK%KJklmkk%j%JJ%jj%%%JJKJjkjKKK%JJjmkJKK%klJLJjjmlj%JKJkjK
12481H0K%jjKKJjJJJ%jkoo%KJljKJ%k%K%Jjjj%jjLMJ%j%jmnjJKK%JK%JJ%%jmkkkl%%%k%LM
12550F7JJ%jj%
12556F7
##ENDNTUPLES=	NMRSPECTRUM
##END=	
