# Supplementary material for: Competition between N and O: use of diazine N-oxides as a test case for the Marcus theory rationale for ambident reactivity
Source: Chem Sci. 2020 Jul 23;11(35):9630–47. doi: 10.1039/d0sc02834g (PMC8162281; doi:10.1039/d0sc02834g)
Supplement: SC-011-D0SC02834G-s052 [file SC-011-D0SC02834G-s052.jcamp]

##TITLE=	Comopund 17b in DMSO-d6 NMR files
##JCAMPDX=	6.0	$$ NMR Plug-in 1.3 of MestReNova 6.0.2-5475
##DATATYPE=	NMRSPECTRUM
##DATACLASS=	NTUPLES
##NUMDIM=	1
##ORIGIN=	Bruker BioSpin GmbH
##OWNER=	AVIII600NMR
##.OBSERVEFREQUENCY=	600.07373046875
##.OBSERVENUCLEUS=	^1H
##.SOLVENTNAME=	9
##.PULSESEQUENCE=	zg30
##.ACQUISITIONMODE=	SIMULTANEOUS (DQD)
##$ORIGINALFORMAT=	Bruker XWIN-NMR
##$PARAMETERFILE=	(acqus, ASCII, C:/Users/peter/Documents/Ambident%20reactivity%20of%20diazine%20oxides%20(e.g.%20PyzNO)/NMR%20data%20files/Compound%2017b%20-%20in%20CD3CN,%20then%20DMSO-d6/Comopund%2017b%20in%20DMSO-d6%20NMR%20files/1H/acqus, 0)
$$ ##TITLE= Parameter file, TopSpin 3.5 pl 7
$$ ##JCAMPDX= 5.0
$$ ##DATATYPE= Parameter Values
$$ ##NPOINTS= 13	$$ modification sequence number
$$ ##ORIGIN= Bruker BioSpin GmbH
$$ ##OWNER= AVIII600NMR
$$ $$ 2018-09-26 21:05:52.302 +0100  AVIII600NMR@AVIII600NMR-PC
$$ $$ C:/Bruker/TopSpin3.5pl7/data/PB/nmr/6A158737/10/acqus
$$ $$ process C:\Bruker\TopSpin3.5pl7\prog\mod\vtucntl.exe
$$ ##$ACQT0= -2.37394961990228
$$ ##$AMP= (0..31)
$$ 100 100 100 100 100 100 100 100 100 100 100 100 100 100 100 100 100 100
$$ 100 100 100 100 100 100 100 100 100 100 100 100 100 100
$$ ##$AMPCOIL= (0..19)
$$ 0 0 0 0 0 0 0 0 0 0 0 0 0 0 0 0 0 0 0 0
$$ ##$ANAVPT= -1
$$ ##$AQSEQ= 0
$$ ##$AQ_mod= 3
$$ ##$AUNM= <au_zg>
$$ ##$AUTOPOS= <40 >
$$ ##$BF1= 600.07
$$ ##$BF2= 600.07
$$ ##$BF3= 600.07
$$ ##$BF4= 600.07
$$ ##$BF5= 600.07
$$ ##$BF6= 600.07
$$ ##$BF7= 600.07
$$ ##$BF8= 600.07
$$ ##$BWFAC= (0..63)
$$ 0 0 0 0 0 0 0 0 0 0 0 0 0 0 0 0 0 0 0 0 0 0 0 0 0 0 0 0 0 0 0 0 0 0 0 0
$$ 0 0 0 0 0 0 0 0 0 0 0 0 0 0 0 0 0 0 0 0 0 0 0 0 0 0 0 0
$$ ##$BYTORDA= 0
$$ ##$CAGPARS= (0..11)
$$ 0 0 0 0 0 0 0 0 0 0 0 0
$$ ##$CHEMSTR= <none>
$$ ##$CNST= (0..63)
$$ 1 1 145 1 1 1 1 1 1 1 1 1 1 1 1 1 1 1 1 1 1 1 1 1 1 1 1 1 1 1 1 1 1 1 1
$$ 1 1 1 1 1 1 1 1 1 1 1 1 1 1 1 1 1 1 1 1 1 1 1 1 1 1 1 1 1
$$ ##$CPDPRG= (0..8)
$$ <> <> <> <> <mlev> <mlev> <mlev> <mlev> <mlev>
$$ ##$D= (0..63)
$$ 0 0.1 0 0 0 0 0 0 0 0.06 0 0 0 0 0 0 0.0002 0 0 0 0 0 0 0 0 0 0 0 0 0 0
$$ 0 0 0 0 0 0 0 0 0 0 0 0 0 0 0 0 0 0 0 0 0 0 0 0 0 0 0 0 0 0 0 0 0
$$ ##$DATE= 1537992351
$$ ##$DE= 55.73436
$$ ##$DECBNUC= <off>
$$ ##$DECIM= 1109.33333333333
$$ ##$DECNUC= <off>
$$ ##$DECSTAT= 4
$$ ##$DIGMOD= 3
$$ ##$DIGTYP= 12
$$ ##$DQDMODE= 0
$$ ##$DR= 22
$$ ##$DS= 0
$$ ##$DSPFIRM= 4
$$ ##$DSPFVS= 21
$$ ##$DTYPA= 0
$$ ##$EXP= <Proton.icon>
$$ ##$FCUCHAN= (0..9)
$$ 0 2 0 0 0 0 0 0 0 0
$$ ##$FL1= 90
$$ ##$FL2= 90
$$ ##$FL3= 90
$$ ##$FL4= 90
$$ ##$FN_INDIRECT= (0..7)
$$ 0 0 0 0 0 0 0 0
$$ ##$FOV= 20
$$ ##$FQ1LIST= <freqlist>
$$ ##$FQ2LIST= <freqlist>
$$ ##$FQ3LIST= <freqlist>
$$ ##$FQ4LIST= <freqlist>
$$ ##$FQ5LIST= <freqlist>
$$ ##$FQ6LIST= <freqlist>
$$ ##$FQ7LIST= <freqlist>
$$ ##$FQ8LIST= <freqlist>
$$ ##$FRQLO3= 1176294.33099997
$$ ##$FRQLO3N= 0
$$ ##$FS= (0..7)
$$ 83 83 83 83 83 83 83 83
$$ ##$FTLPGN= 0
$$ ##$FW= 4032000
$$ ##$FnILOOP= 0
$$ ##$FnMODE= 0
$$ ##$FnTYPE= 0
$$ ##$GPNAM= (0..31)
$$ <sine.100> <sine.100> <sine.100> <sine.100> <sine.100> <sine.100> <sine.100>
$$ <sine.100> <sine.100> <sine.100> <sine.100> <sine.100> <sine.100> <sine.100>
$$ <sine.100> <sine.100> <sine.100> <sine.100> <sine.100> <sine.100> <sine.100>
$$ <sine.100> <sine.100> <sine.100> <sine.100> <sine.100> <sine.100> <sine.100>
$$ <sine.100> <sine.100> <sine.100> <sine.100>
$$ ##$GPX= (0..31)
$$ 0 0 0 0 0 0 0 0 0 0 0 0 0 0 0 0 0 0 0 0 0 0 0 0 0 0 0 0 0 0 0 0
$$ ##$GPY= (0..31)
$$ 0 0 0 0 0 0 0 0 0 0 0 0 0 0 0 0 0 0 0 0 0 0 0 0 0 0 0 0 0 0 0 0
$$ ##$GPZ= (0..31)
$$ 0 0 0 0 0 0 0 0 0 0 0 0 0 0 0 0 0 0 0 0 0 0 0 0 0 0 0 0 0 0 0 0
$$ ##$GRDPROG= <>
$$ ##$GRPDLY= 76
$$ ##$HDDUTY= 20
$$ ##$HDRATE= 20
$$ ##$HGAIN= (0..3)
$$ 0 0 0 0
$$ ##$HL1= 1
$$ ##$HL2= 35
$$ ##$HL3= 16
$$ ##$HL4= 17
$$ ##$HOLDER= 40
$$ ##$HPMOD= (0..7)
$$ 0 0 0 0 0 0 0 0
$$ ##$HPPRGN= 0
$$ ##$IN= (0..63)
$$ 0.001 0.001 0.001 0.001 0.001 0.001 0.001 0.001 0.001 0.001 0.001 0.001
$$ 0.001 0.001 0.001 0.001 0.001 0.001 0.001 0.001 0.001 0.001 0.001 0.001
$$ 0.001 0.001 0.001 0.001 0.001 0.001 0.001 0.001 0.001 0.001 0.001 0.001
$$ 0.001 0.001 0.001 0.001 0.001 0.001 0.001 0.001 0.001 0.001 0.001 0.001
$$ 0.001 0.001 0.001 0.001 0.001 0.001 0.001 0.001 0.001 0.001 0.001 0.001
$$ 0.001 0.001 0.001 0.001
$$ ##$INF= (0..7)
$$ 0 0 0 0 0 0 0 0
$$ ##$INP= (0..63)
$$ 0 0 0 0 0 0 0 0 0 0 0 0 0 0 0 0 0 0 0 0 0 0 0 0 0 0 0 0 0 0 0 0 0 0 0 0
$$ 0 0 0 0 0 0 0 0 0 0 0 0 0 0 0 0 0 0 0 0 0 0 0 0 0 0 0 0
$$ ##$INSTRUM= <aviii600>
$$ ##$INTEGFAC= (0..63)
$$ 0 0 0 0 0 0 0 0 0 0 0 0 0 0 0 0 0 0 0 0 0 0 0 0 0 0 0 0 0 0 0 0 0 0 0 0
$$ 0 0 0 0 0 0 0 0 0 0 0 0 0 0 0 0 0 0 0 0 0 0 0 0 0 0 0 0
$$ ##$L= (0..31)
$$ 1 1 1 1 1 1 1 1 1 1 1 1 1 1 1 1 1 1 1 1 1 1 1 1 1 1 1 1 1 1 1 1
$$ ##$LFILTER= 500
$$ ##$LGAIN= 5
$$ ##$LINPSTP= 0
$$ ##$LOCKED= yes
$$ ##$LOCKFLD= 1763
$$ ##$LOCKGN= 103.861289978027
$$ ##$LOCKPOW= -20
$$ ##$LOCKPPM= 2.49000000953674
$$ ##$LOCNUC= <2H>
$$ ##$LOCPHAS= 100
$$ ##$LOCSHFT= yes
$$ ##$LOCSW= 0
$$ ##$LTIME= 0.25
$$ ##$MASR= 4200
$$ ##$MASRLST= <masrlst>
$$ ##$MULEXPNO= (0..15)
$$ 0 0 0 0 0 0 0 0 0 0 0 0 0 0 0 0
$$ ##$NBL= 1
$$ ##$NC= -6
$$ ##$NLOGCH= 3
$$ ##$NOVFLW= 0
$$ ##$NS= 16
$$ ##$NUC1= <1H>
$$ ##$NUC2= <off>
$$ ##$NUC3= <off>
$$ ##$NUC4= <off>
$$ ##$NUC5= <off>
$$ ##$NUC6= <off>
$$ ##$NUC7= <off>
$$ ##$NUC8= <off>
$$ ##$NUCLEUS= <off>
$$ ##$NUSLIST= <automatic>
$$ ##$NusAMOUNT= 25
$$ ##$NusFPNZ= no
$$ ##$NusJSP= 0
$$ ##$NusSEED= 54321
$$ ##$NusSPTYPE= 0
$$ ##$NusT2= 1
$$ ##$NusTD= 0
$$ ##$O1= 3705.669
$$ ##$O2= 3705.669
$$ ##$O3= 3705.669
$$ ##$O4= 3705.669
$$ ##$O5= 3705.669
$$ ##$O6= 3705.669
$$ ##$O7= 3705.669
$$ ##$O8= 3705.669
$$ ##$OVERFLW= 0
$$ ##$P= (0..63)
$$ 11.3 11.3 22.6 0 0 16.5 25 50 10000 0 0 80000 80000 1000 0 100000 1000
$$ 2500 100000 600 2500 0 0 0 0 180 100000 11.3 0 1000 0 0 20000 0 0 0 0 0
$$ 0 0 2000 0 0 0 200 0 80000 46600 10000 0 80000 0 0 0 0 0 0 0 0 0 0 0 0
$$ 0
$$ ##$PACOIL= (0..15)
$$ 2 1 3 0 0 0 0 0 0 0 0 0 0 0 0 0
$$ ##$PAPS= 2
$$ ##$PARMODE= 0
$$ ##$PCPD= (0..9)
$$ 100 80 100 100 100 100 100 100 100 100
$$ ##$PEXSEL= (0..9)
$$ 1 1 1 1 1 1 1 1 1 1
$$ ##$PHCOR= (0..31)
$$ 0 0 0 0 0 0 0 0 0 0 0 0 0 0 0 0 0 0 0 0 0 0 0 0 0 0 0 0 0 0 0 0
$$ ##$PHLIST= <>
$$ ##$PHP= 1
$$ ##$PH_ref= 0
$$ ##$PL= (0..63)
$$ 120 120 120 120 120 120 120 120 120 62.87 13.74 26.13 120 120 120 120 120
$$ 120 1.81 19.76 120 120 120 120 120 120 120 26.13 120 120 120 120 120 120
$$ 120 120 120 120 120 120 120 120 120 120 120 120 120 120 120 120 120 120
$$ 120 120 120 120 120 120 120 120 120 120 120 120
$$ ##$PLSTEP= 0.1
$$ ##$PLSTRT= -6
$$ ##$PLW= (0..63)
$$ 0 14.6 0 0 0 0 0 0 0 7.4571e-005 2.9828 0.23016 0 0 0 0 0 0 14.6 0.29129
$$ 0 0 0 0 0 0 0 0.23016 0 2.9828 0 0 2.9828e-006 0 0 0 0 0 0 0 0 0 0 0 0
$$ 0 0 0 0 0 0 0 0 0 0 0 0 0 0 0 0 0 0 0
$$ ##$PLWMAX= (0..7)
$$ 54 0 0 0 0 0 0 0
$$ ##$PQPHASE= 0
$$ ##$PQSCALE= 0
$$ ##$PR= 1
$$ ##$PRECHAN= (0..15)
$$ -1 1 0 2 4 -1 -1 -1 -1 -1 -1 -1 -1 -1 -1 -1
$$ ##$PRGAIN= 0
$$ ##$PROBHD= <Z150357_0005 (CP BBO 600S3 BB-H&F-05 Z)>
$$ ##$PULPROG= <zg30>
$$ ##$PW= 0
$$ ##$PYNM= <acqu.py>
$$ ##$ProjAngle= 0
$$ ##$QNP= 1
$$ ##$RD= 0
$$ ##$RECCHAN= (0..15)
$$ 0 2 0 0 0 0 0 0 0 0 0 0 0 0 0 0
$$ ##$RECPH= 0
$$ ##$RECPRE= (0..15)
$$ -1 0 -1 -1 -1 -1 -1 -1 -1 -1 -1 -1 -1 -1 -1 -1
$$ ##$RECPRFX= (0..15)
$$ 1 0 0 0 0 0 0 0 0 0 0 0 0 0 0 0
$$ ##$RECSEL= (0..15)
$$ 0 0 1 0 0 0 0 0 0 0 0 0 0 0 0 0
$$ ##$RG= 71.8
$$ ##$RO= 0
$$ ##$RSEL= (0..15)
$$ 0 0 2 0 0 0 0 0 0 0 0 0 0 0 0 0
$$ ##$S= (0..7)
$$ 83 4 83 83 83 83 83 83
$$ ##$SELREC= (0..9)
$$ 0 0 0 0 0 0 0 0 0 0
$$ ##$SFO1= 600.073705669
$$ ##$SFO2= 600.073705669
$$ ##$SFO3= 600.073705669
$$ ##$SFO4= 600.073705669
$$ ##$SFO5= 600.073705669
$$ ##$SFO6= 600.073705669
$$ ##$SFO7= 600.073705669
$$ ##$SFO8= 600.073705669
$$ ##$SOLVENT= <DMSO>
$$ ##$SOLVOLD= <off>
$$ ##$SP= (0..63)
$$ 1 74.54 68.52 120 120 41.18 64.19 120 120 0 41.18 41.18 0 0 120 0 150 150
$$ 120 60.46 58.55 61.86 54.54 150 150 150 150 150 150 28.37 150 120 120 120
$$ 120 120 120 120 120 120 120 120 120 120 120 120 120 120 120 120 120 120
$$ 120 120 120 120 120 120 120 120 120 120 120 120
$$ ##$SPECTR= 0
$$ ##$SPINCNT= 0
$$ ##$SPNAM= (0..63)
$$ <gauss> <Gaus1_270.1000> <Gaus1_180r.1000> <> <> <Sinc1.1000> <Squa100.1000>
$$ <> <Squa100.1000> <gauss> <Sinc1.1000> <Sinc1.1000> <gauss> <gauss> <>
$$ <> <gauss> <gauss> <> <Sinc1.1000> <Sinc1.1000> <Sinc1.1000> <Sinc1.1000>
$$ <gauss> <gauss> <gauss> <gauss> <gauss> <gauss> <Crp60,20,20.10> <Bip720,50,20.1>
$$ <> <> <> <Rsnob.1000> <Gaus1_180r.1000> <Gaus1_180r.1000> <> <> <> <Gaus1_180r.1000>
$$ <Squa100.1000> <> <> <> <> <> <> <> <> <> <> <> <> <> <> <> <> <> <> <>
$$ <> <> <>
$$ ##$SPOAL= (0..63)
$$ 0.5 1 0.5 0.5 0.5 0.5 0.5 0.5 0.5 0.5 0.5 0.5 0.5 0.5 0.5 0.5 0.5 0.5 0.5
$$ 1 1 1 1 0.5 0.5 0.5 0.5 0.5 0.5 0.5 0.5 0.5 0.5 0.5 0.5 0.5 0.5 0.5 0.5
$$ 0.5 0.5 0.5 0.5 0.5 0.5 0.5 0.5 0.5 0.5 0.5 0.5 0.5 0.5 0.5 0.5 0.5 0.5
$$ 0.5 0.5 0.5 0.5 0.5 0.5 0.5
$$ ##$SPOFFS= (0..63)
$$ 0 0 0 0 0 0 0 0 0 0 0 0 0 0 0 0 0 0 0 0 0 0 0 0 0 0 0 0 0 0 0 0 0 0 0 0
$$ 0 0 0 0 0 0 0 0 0 0 0 0 0 0 0 0 0 0 0 0 0 0 0 0 0 0 0 0
$$ ##$SPPEX= (0..63)
$$ 0 0 0 0 0 0 0 0 0 0 0 0 0 0 0 0 0 0 0 0 0 0 0 0 0 0 0 0 0 0 0 0 0 0 0 0
$$ 0 0 0 0 0 0 0 0 0 0 0 0 0 0 0 0 0 0 0 0 0 0 0 0 0 0 0 0
$$ ##$SPW= (0..63)
$$ 0 1.5476e-005 6.8784e-006 0 0 0.0053756 7.4571e-005 0 1.8643e-007 0 0.0053756
$$ 0.0053756 0 0 0 0 0 0 0 4.391865e-005 6.827012e-005 3.187731e-005 0.0001719117
$$ 0 0 0 0 0 0 0.07121 2.9828 0 0 0 7.5198e-005 6.8784e-006 0.00044022 0 0
$$ 0 6.8784e-006 1.8643e-007 0 0 0 0 0 0 0 0 0 0 0 0 0 0 0 0 0 0 0 0 0 0
$$ ##$SUBNAM= (0..9)
$$ <""> <""> <""> <""> <""> <""> <""> <""> <""> <"">
$$ ##$SW= 30.0443861871085
$$ ##$SWIBOX= (0..19)
$$ 0 0 2 0 0 0 0 0 0 0 0 0 0 0 0 0 0 0 0 0
$$ ##$SW_h= 18028.8461538462
$$ ##$SWfinal= 0
$$ ##$SigLockShift= 0
$$ ##$TD= 131072
$$ ##$TD0= 1
$$ ##$TD_INDIRECT= (0..7)
$$ 0 0 0 0 0 0 0 0
$$ ##$TDav= 1
$$ ##$TE= 298
$$ ##$TE1= 300
$$ ##$TE2= 300
$$ ##$TE3= 300
$$ ##$TE4= 300
$$ ##$TEG= 300
$$ ##$TE_MAGNET= 0
$$ ##$TE_PIDX= 0
$$ ##$TE_STAB= (0..9)
$$ 0 0 0 0 0 0 0 0 0 0
$$ ##$TL= (0..7)
$$ 0 120 120 120 120 120 120 120
$$ ##$TOTROT= (0..63)
$$ 0 0 0 0 0 0 0 0 0 0 0 0 0 0 0 0 0 0 0 0 0 0 0 0 0 0 0 0 0 0 0 0 0 0 0 0
$$ 0 0 0 0 0 0 0 0 0 0 0 0 0 0 0 0 0 0 0 0 0 0 0 0 0 0 0 0
$$ ##$TUBE_TYPE= <>
$$ ##$USERA1= <user>
$$ ##$USERA2= <user>
$$ ##$USERA3= <user>
$$ ##$USERA4= <user>
$$ ##$USERA5= <user>
$$ ##$V9= 5
$$ ##$VALIDCODE= -1
$$ ##$VALIST= <valist>
$$ ##$VCLIST= <CCCCCCCCCCCCCCC>
$$ ##$VDLIST= <DDDDDDDDDDDDDDD>
$$ ##$VPLIST= <PPPPPPPPPPPPPPP>
$$ ##$VTLIST= <TTTTTTTTTTTTTTT>
$$ ##$WBST= 1024
$$ ##$WBSW= 50
$$ ##$XGAIN= (0..3)
$$ 0 0 0 0
$$ ##$XL= 0
$$ ##$YL= 0
$$ ##$YMAX_a= 7496093
$$ ##$YMIN_a= -4999336
$$ ##$ZGOPTNS= <>
$$ ##$ZL1= 120
$$ ##$ZL2= 120
$$ ##$ZL3= 120
$$ ##$ZL4= 120
$$ ##END=
$$ 
##$PARAMETERFILE=	(audita.txt, ASCII, C:/Users/peter/Documents/Ambident%20reactivity%20of%20diazine%20oxides%20(e.g.%20PyzNO)/NMR%20data%20files/Compound%2017b%20-%20in%20CD3CN,%20then%20DMSO-d6/Comopund%2017b%20in%20DMSO-d6%20NMR%20files/1H/audita.txt, 0)
$$ ##TITLE= Audit trail, TopSpin 3.5 pl 7
$$ ##JCAMPDX= 5.01
$$ ##ORIGIN= Bruker BioSpin GmbH
$$ ##OWNER= AVIII600NMR
$$ $$ C:/Bruker/TopSpin3.5pl7/data/PB/nmr/6A158737/10/audita.txt
$$ ##AUDIT TRAIL=  $$ (NUMBER, WHEN, WHO, WHERE, PROCESS, VERSION, WHAT)
$$ (   1,<2018-09-26 21:05:52.177 +0100>,<AVIII600NMR>,<AVIII600NMR-PC>,<go4>,<TopSpin 3.5.7>,
$$       <created by zg
$$ 	started at 2018-09-26 21:04:48.404 +0100,
$$ 	POWCHK enabled, PULCHK disabled,
$$        configuration hash MD5:
$$        4F BE B4 D3 A1 80 6E 95 0A 07 3F 27 4A 52 36 44
$$        data hash MD5: 128K
$$        CC 34 B8 78 30 1E 35 49 BC 36 57 E0 F7 CE 32 04>)
$$ (   2,<2018-09-26 21:05:52.255 +0100>,<AVIII600NMR>,<AVIII600NMR-PC>,<audit>,<TopSpin 3.5.7>,
$$       <user comment:
$$        ICON-NMR User ID: PB
$$        data hash MD5: 128K
$$        CC 34 B8 78 30 1E 35 49 BC 36 57 E0 F7 CE 32 04>)
$$ ##END=
$$ 
$$ $$ hash MD5
$$ $$ 07 BA D4 35 3E 83 32 EB 66 27 F5 E8 8B AF 33 26
$$ 
##$PARAMETERFILE=	(format.temp, ASCII, C:/Users/peter/Documents/Ambident%20reactivity%20of%20diazine%20oxides%20(e.g.%20PyzNO)/NMR%20data%20files/Compound%2017b%20-%20in%20CD3CN,%20then%20DMSO-d6/Comopund%2017b%20in%20DMSO-d6%20NMR%20files/1H/format.temp, 0)
$$ EDIT_PAR COMMAND FILE
$$ 
$$ DI_MODE         LONG
$$ ED_ENTRY        ACQU
$$ ORDER           FILE
$$ 
$$ 
$$ HEADER		"F2 - Acquisition Parameters"
$$ T_NAME		Date_
$$ 		TYPE	R64
$$ 		CLASS	ACQU
$$ 		SUBRANGE 0.0 50000000
$$ 		REL	"Date_=itodate(DATE)"
$$ 		INV_REL	"DATE=datetoi(Date_,DATE)"
$$ 		FORMAT	"%14.0f"
$$ 		TEXT	" "
$$ END
$$ T_NAME		Time
$$ 		TYPE	R32
$$ 		CLASS	ACQU
$$ 		SUBRANGE 0.0 1000000
$$ 		REL	"Time=itotime(DATE)"
$$ 		INV_REL	"DATE=timetoi(Time,DATE)"
$$ 		FORMAT	"%14.2f h"
$$ 		TEXT	" "
$$ END
$$ NAME		INSTRUM
$$ 		TEXT	" "
$$ END
$$ NAME		PROBHD
$$ 		FORMAT	"%14.14s"
$$ 		TEXT	" "
$$ END
$$ NAME		PULPROG
$$ 		TEXT	" "
$$ END
$$ NAME		TD
$$ 		TEXT	" "
$$ END
$$ NAME		SOLVENT
$$ 		TEXT	" "
$$ END
$$ NAME		NS
$$ 		TEXT	" "
$$ END
$$ NAME		DS
$$ 		TEXT	" "
$$ END
$$ T_NAME		SWH
$$ 		TYPE	R32
$$ 		CLASS	ACQU
$$ 		SUBRANGE 0.0 1e8
$$ 		REL	"SWH=SW*SFO1"
$$ 		INV_REL "SW=SWH/SFO1"
$$ 		UNIT	"Hz"
$$ 		FORMAT	"%14.3f Hz"
$$ 		TEXT	" "
$$ END
$$ T_NAME          FIDRES
$$                 TYPE    R32
$$                 CLASS   ACQU
$$                 SUBRANGE 0.0 100000
$$                 REL     "FIDRES=2*SW*SFO1/TD"
$$                 INV_REL "TD = nextpow(2*SW*SFO1/FIDRES)"
$$ 		UNIT	"Hz"
$$ 		FORMAT	"%14.6f Hz"
$$ 		TEXT	" "
$$ END
$$ T_NAME          AQ
$$ 		TYPE	R32
$$ 		CLASS	ACQU
$$ 		SUBRANGE 0.0 1000
$$ 		REL	"AQ=aqcalc(SW,SFO1,TD,DIGTYP)"
$$ 		INV_REL	"TD=tdcalc(SW,SFO1,1.0e6*AQ,DIGTYP)"
$$ 		UNIT	"sec"
$$ 		FORMAT	"%14.7f sec"
$$ 		TEXT	" "
$$ END
$$ NAME		RG
$$ 		TEXT	" "
$$ END
$$ T_NAME          DW
$$ 		TYPE	R32
$$ 		CLASS	ACQU
$$ 		SUBRANGE 0.0 1000000
$$ 		REL	"DW=1/(2*SW*SFO1)"
$$ 		INV_REL	"SW=1000000/(2*(0.005+DW)*SFO1)"
$$ 		UNIT	"usec"
$$ 		FORMAT	"%14.3lf usec"
$$ 		TEXT	" "
$$ END
$$ NAME		DE
$$ 		FORMAT	"%14.2f usec"
$$ 		TEXT	" "
$$ END
$$ NAME		TE
$$ 		FORMAT	"%14.1f K"
$$ 		TEXT	" "
$$ END
$$ T_NAME		D1
$$ 		TYPE	R32
$$ 		CLASS	ACQU
$$ 		SUBRANGE 0.0 1e38
$$ 		REL	"D1=D[1]"
$$ 		INV_REL	"D[1]=D1"
$$ 		UNIT	"sec"
$$ 		FORMAT	"%14.8f sec"
$$ 		TEXT	" "
$$ END
$$ NAME		TD0
$$ 		TEXT	" "
$$ END
$$ NAME		SFO1
$$ 		FORMAT	"%14.7f MHz"
$$ 		TEXT	" "
$$ END
$$ NAME		NUC1
$$ 		NONEDIT
$$ 		TEXT	" "
$$ END
$$ T_NAME		P1
$$ 		TYPE	R32
$$ 		CLASS	ACQU
$$ 		SUBRANGE 0.0 1.0e10
$$ 		REL	"P1=P[1]"
$$ 		INV_REL	"P[1]=P1"
$$ 		UNIT	"usec"
$$ 		FORMAT	"%14.2f usec"
$$ 		TEXT	" "
$$ END
$$ T_NAME		PLW1
$$ 		TYPE	R32
$$ 		CLASS	ACQU
$$ 		REL	"PLW1=PLW[1]"
$$ 		INV_REL	"PLW[1]=PLW1"
$$ 		UNIT	"W"
$$ 		FORMAT	"%14.8f W"
$$ 		TEXT	"power PLW1 "
$$ END
$$ 
##$PARAMETERFILE=	(pulseprogram, ASCII, C:/Users/peter/Documents/Ambident%20reactivity%20of%20diazine%20oxides%20(e.g.%20PyzNO)/NMR%20data%20files/Compound%2017b%20-%20in%20CD3CN,%20then%20DMSO-d6/Comopund%2017b%20in%20DMSO-d6%20NMR%20files/1H/pulseprogram, 0)
$$ # 1 "C:/Bruker/TopSpin3.5pl7/exp/stan/nmr/lists/pp/zg30"
$$ ;zg30
$$ ;avance-version (12/01/11)
$$ ;1D sequence
$$ ;using 30 degree flip angle
$$ ;
$$ ;$CLASS=HighRes
$$ ;$DIM=1D
$$ ;$TYPE=
$$ ;$SUBTYPE=
$$ ;$COMMENT=
$$ ;$RECOMMEND=y
$$ 
$$ 
$$ # 1 "C:/Bruker/TopSpin3.5pl7/exp/stan/nmr/lists/pp/Avance.incl" 1
$$ ;Avance3.incl
$$ ;   for AV III
$$ ;
$$ ;avance-version (13/06/17)
$$ ;
$$ ;$CLASS=HighRes Incl
$$ ;$COMMENT=
$$ # 169 "C:/Bruker/TopSpin3.5pl7/exp/stan/nmr/lists/pp/Avance.incl"
$$ ;$Id: Avance3.incl,v 1.10.2.2 2013/08/30 09:43:33 ber Exp $
$$ # 14 "C:/Bruker/TopSpin3.5pl7/exp/stan/nmr/lists/pp/zg30" 2
$$ 
$$ 
$$ # 17 "C:/Bruker/TopSpin3.5pl7/exp/stan/nmr/lists/pp/zg30"
$$ "acqt0=-p1*0.66/3.1416"
$$ 
$$ 
$$ # 1 "mc_line 20 file C:/Bruker/TopSpin3.5pl7/exp/stan/nmr/lists/pp/zg30 exp. def. part of mc cmd. before ze"
$$ ; dimension 1D; AQ_mode 
$$ define delay MCWRK
$$ define delay MCREST
$$ "MCREST = 30m - 30m"
$$ "MCWRK = 0.333333*30m"
$$ 
$$     dccorr
$$ # 20 "C:/Bruker/TopSpin3.5pl7/exp/stan/nmr/lists/pp/zg30"
$$ 1 ze
$$ # 1 "mc_line 20 file C:/Bruker/TopSpin3.5pl7/exp/stan/nmr/lists/pp/zg30 exp. def. of mc cmd. after ze"
$$ # 21 "C:/Bruker/TopSpin3.5pl7/exp/stan/nmr/lists/pp/zg30"
$$ # 1 "mc_line 21 file C:/Bruker/TopSpin3.5pl7/exp/stan/nmr/lists/pp/zg30 exp. start label for mc cmd."
$$ 2 MCWRK  * 2
$$ LBLF0, MCWRK
$$   MCREST
$$ # 22 "C:/Bruker/TopSpin3.5pl7/exp/stan/nmr/lists/pp/zg30"
$$   d1
$$   p1*0.33 ph1
$$   go=2 ph31
$$ # 1 "mc_line 25 file C:/Bruker/TopSpin3.5pl7/exp/stan/nmr/lists/pp/zg30 exp. mc cmd. in line"
$$   MCWRK wr #0
$$   MCWRK zd
$$   lo to LBLF0 times td0
$$ 
$$ # 26 "C:/Bruker/TopSpin3.5pl7/exp/stan/nmr/lists/pp/zg30"
$$ exit
$$ # 29 "C:/Bruker/TopSpin3.5pl7/exp/stan/nmr/lists/pp/zg30"
$$ ph1=0 2 2 0 1 3 3 1
$$ ph31=0 2 2 0 1 3 3 1
$$ 
$$ 
$$ ;pl1 : f1 channel - power level for pulse (default)
$$ ;p1 : f1 channel -  90 degree high power pulse
$$ ;d1 : relaxation delay; 1-5 * T1
$$ ;ns: 1 * n, total number of scans: NS * TD0
$$ # 40 "C:/Bruker/TopSpin3.5pl7/exp/stan/nmr/lists/pp/zg30"
$$ ;$Id: zg30,v 1.12 2012/01/31 17:49:31 ber Exp $
$$ 
##$PARAMETERFILE=	(uxnmr.par, ASCII, C:/Users/peter/Documents/Ambident%20reactivity%20of%20diazine%20oxides%20(e.g.%20PyzNO)/NMR%20data%20files/Compound%2017b%20-%20in%20CD3CN,%20then%20DMSO-d6/Comopund%2017b%20in%20DMSO-d6%20NMR%20files/1H/uxnmr.par, 0)
$$ ##TITLE= Parameter file, TopSpin 3.5 pl 7
$$ ##JCAMPDX= 5.0
$$ ##DATATYPE= Parameter Values
$$ ##NPOINTS= 147	$$ modification sequence number
$$ ##ORIGIN= Bruker BioSpin GmbH
$$ ##OWNER= nmrsu
$$ $$ 2017-10-03 16:37:12.575 +0100  NMRSU@AVIII600NMR-PC
$$ $$ C:/Bruker/TopSpin3.5pl7/conf/instr/aviii600/uxnmr.par
$$ $$ process C:\Bruker\TopSpin3.5pl7\prog\mod\cfserverav3.exe
$$ ##$ACB= 0
$$ ##$ACBTAT= (0..23)
$$ 0 72 88 50 88 0 0 0 0 0 0 0 0 0 0 0 0 0 0 0 0 0 0 0
$$ ##$ACBTBA= (0..23)
$$ 0 0 0 0 0 0 0 0 0 0 0 0 0 0 0 0 0 0 0 0 0 0 0 0
$$ ##$ACBTBLK= (0..23)
$$ 0 34 33 0 35 0 0 0 0 0 0 0 0 0 0 0 0 0 0 0 0 0 0 0
$$ ##$ACBTCTL= (0..23)
$$ 0 6 6 6 6 0 0 0 0 0 0 0 0 0 0 0 0 0 0 0 0 0 0 0
$$ ##$ACBTDI= (0..23)
$$ 0 -1779670019 -1779670019 -1779670019 -1779670020 0 0 0 0 0 0 0 0 0 0 0
$$ 0 0 0 0 0 0 0 0
$$ ##$ACBTDM= (0..23)
$$ 0 25 10 10 10 0 0 0 0 0 0 0 0 0 0 0 0 0 0 0 0 0 0 0
$$ ##$ACBTFHI= (0..23)
$$ 0 600 365 92 365 0 0 0 0 0 0 0 0 0 0 0 0 0 0 0 0 0 0 0
$$ ##$ACBTFL= (0..23)
$$ 0 248 248 88 248 0 0 0 0 0 0 0 0 0 0 0 0 0 0 0 0 0 0 0
$$ ##$ACBTFLO= (0..23)
$$ 0 180 6 30 6 0 0 0 0 0 0 0 0 0 0 0 0 0 0 0 0 0 0 0
$$ ##$ACBTINP= (0..23)
$$ 0 2 1 16 3 0 0 0 0 0 0 0 0 0 0 0 0 0 0 0 0 0 0 0
$$ ##$ACBTOUT= (0..23)
$$ 0 1 2 3 1 0 0 0 0 0 0 0 0 0 0 0 0 0 0 0 0 0 0 0
$$ ##$ACBTPO= (0..23)
$$ 0 100000 300000 150000 300000 0 0 0 0 0 0 0 0 0 0 0 0 0 0 0 0 0 0 0
$$ ##$ACBTPW= (0..23)
$$ 0 100 100 5 100 0 0 0 0 0 0 0 0 0 0 0 0 0 0 0 0 0 0 0
$$ ##$ACBTSB= (0..23)
$$ 0 0 0 0 0 0 0 0 0 0 0 0 0 0 0 0 0 0 0 0 0 0 0 0
$$ ##$ACBTSDT= (0..23)
$$ 0 2 2 2 2 0 0 0 0 0 0 0 0 0 0 0 0 0 0 0 0 0 0 0
$$ ##$ACBTY= <no>
$$ ##$AMPDFLT= no
$$ ##$AQSBDCH= (0..95)
$$ 0 0 0 0 0 0 0 0 255 255 255 255 255 255 255 255 255 255 255 255 255 255
$$ 255 255 255 255 255 255 255 255 255 255 255 255 255 255 255 255 255 255
$$ 255 255 255 255 255 255 255 255 255 255 255 255 255 255 255 255 255 255
$$ 255 255 255 255 255 255 255 255 255 255 255 255 255 255 255 255 255 255
$$ 255 255 255 255 255 255 255 255 255 255 255 255 255 255 255 255 255 255
$$ 255 255
$$ ##$AQSBDHW= (0..95)
$$ 4 1 8 8 8 0 0 0 255 255 255 255 255 255 255 255 255 255 255 255 255 255
$$ 255 255 255 255 255 255 255 255 255 255 255 255 255 255 255 255 255 255
$$ 255 255 255 255 255 255 255 255 255 255 255 255 255 255 255 255 255 255
$$ 255 255 255 255 255 255 255 255 255 255 255 255 255 255 255 255 255 255
$$ 255 255 255 255 255 255 255 255 255 255 255 255 255 255 255 255 255 255
$$ 255 255
$$ ##$AQSBDID= (0..95)
$$ 82 88 83 83 83 80 66 66 255 255 255 255 255 255 255 255 255 255 255 255
$$ 255 255 255 255 255 255 255 255 255 255 255 255 255 255 255 255 255 255
$$ 255 255 255 255 255 255 255 255 255 255 255 255 255 255 255 255 255 255
$$ 255 255 255 255 255 255 255 255 255 255 255 255 255 255 255 255 255 255
$$ 255 255 255 255 255 255 255 255 255 255 255 255 255 255 255 255 255 255
$$ 255 255 255 255
$$ ##$AQSBDNO= (0..95)
$$ 1 1 1 2 3 1 1 1 255 255 255 255 255 255 255 255 255 255 255 255 255 255
$$ 255 255 255 255 255 255 255 255 255 255 255 255 255 255 255 255 255 255
$$ 255 255 255 255 255 255 255 255 255 255 255 255 255 255 255 255 255 255
$$ 255 255 255 255 255 255 255 255 255 255 255 255 255 255 255 255 255 255
$$ 255 255 255 255 255 255 255 255 255 255 255 255 255 255 255 255 255 255
$$ 255 255
$$ ##$AQSBDSL= (0..95)
$$ 2 3 4 5 6 21 255 1 255 255 255 255 255 255 255 255 255 255 255 255 255
$$ 255 255 255 255 255 255 255 255 255 255 255 255 255 255 255 255 255 255
$$ 255 255 255 255 255 255 255 255 255 255 255 255 255 255 255 255 255 255
$$ 255 255 255 255 255 255 255 255 255 255 255 255 255 255 255 255 255 255
$$ 255 255 255 255 255 255 255 255 255 255 255 255 255 255 255 255 255 255
$$ 255 255 255
$$ ##$AQSBDTY= (0..95)
$$ 66 192 25 25 25 207 209 7 255 255 255 255 255 255 255 255 255 255 255 255
$$ 255 255 255 255 255 255 255 255 255 255 255 255 255 255 255 255 255 255
$$ 255 255 255 255 255 255 255 255 255 255 255 255 255 255 255 255 255 255
$$ 255 255 255 255 255 255 255 255 255 255 255 255 255 255 255 255 255 255
$$ 255 255 255 255 255 255 255 255 255 255 255 255 255 255 255 255 255 255
$$ 255 255 255 255
$$ ##$AQSBUAD= (0..95)
$$ 16 52 36 37 38 33 32 32 255 255 255 255 255 255 255 255 255 255 255 255
$$ 255 255 255 255 255 255 255 255 255 255 255 255 255 255 255 255 255 255
$$ 255 255 255 255 255 255 255 255 255 255 255 255 255 255 255 255 255 255
$$ 255 255 255 255 255 255 255 255 255 255 255 255 255 255 255 255 255 255
$$ 255 255 255 255 255 255 255 255 255 255 255 255 255 255 255 255 255 255
$$ 255 255 255 255
$$ ##$AQSECL= (0..95)
$$ 4 2 2 2 2 1 2 255 255 255 255 255 255 255 255 255 255 255 255 255 255 255
$$ 255 255 255 255 255 255 255 255 255 255 255 255 255 255 255 255 255 255
$$ 255 255 255 255 255 255 255 255 255 255 255 255 255 255 255 255 255 255
$$ 255 255 255 255 255 255 255 255 255 255 255 255 255 255 255 255 255 255
$$ 255 255 255 255 255 255 255 255 255 255 255 255 255 255 255 255 255 255
$$ 255 255
$$ ##$AQSECLS= (0..95)
$$ 3 1 2 2 2 0 3 255 255 255 255 255 255 255 255 255 255 255 255 255 255 255
$$ 255 255 255 255 255 255 255 255 255 255 255 255 255 255 255 255 255 255
$$ 255 255 255 255 255 255 255 255 255 255 255 255 255 255 255 255 255 255
$$ 255 255 255 255 255 255 255 255 255 255 255 255 255 255 255 255 255 255
$$ 255 255 255 255 255 255 255 255 255 255 255 255 255 255 255 255 255 255
$$ 255 255
$$ ##$AQSETH1= <no>
$$ ##$AQSETH2= <no>
$$ ##$AQSSPLT= no
$$ ##$ATT19F= (0..1)
$$ 0 0
$$ ##$ATT1H= (0..1)
$$ 0 0
$$ ##$ATT3H= (0..1)
$$ 0 0
$$ ##$ATTX= (0..1)
$$ 0 0
$$ ##$ATTY= (0..1)
$$ 0 0
$$ ##$ATTZ= (0..1)
$$ 0 0
$$ ##$BACSAIR= yes
$$ ##$BACSCAP= 596
$$ ##$BACSDEL= 0
$$ ##$BACSFCM= no
$$ ##$BACSOPT= <>
$$ ##$BACSTY= <tty04>
$$ ##$BARPTY= <no>
$$ ##$BFREQ= 600.07
$$ ##$BGAETH= (0..9)
$$ <no> <no> <no> <no> <no> <no> <no> <no> <no> <no>
$$ ##$BIRDS= yes
$$ ##$BMPC= 0
$$ ##$BMPCTY= <no>
$$ ##$BPSUTY= <no>
$$ ##$BSMS= 2
$$ ##$BSMS19FLock= no
$$ ##$BSMSETH= <149.236.99.20>
$$ ##$BSMSTY= <no>
$$ ##$BgaChFac2= (0..7)
$$ 0 0 0 0 0 0 0 0
$$ ##$BgaChMap= (0..7)
$$ 0 0 0 0 0 0 0 0
$$ ##$BgaChMaxv= (0..7)
$$ 0 0 0 0 0 0 0 0
$$ ##$BgaChRouting= (0..63)
$$ 0 0 0 0 0 0 0 0 0 0 0 0 0 0 0 0 0 0 0 0 0 0 0 0 0 0 0 0 0 0 0 0 0 0 0 0
$$ 0 0 0 0 0 0 0 0 0 0 0 0 0 0 0 0 0 0 0 0 0 0 0 0 0 0 0 0
$$ ##$BgaChShimMap= (0..7)
$$ 0 0 0 0 0 0 0 0
$$ ##$BgaChShimMaxv= (0..7)
$$ 0 0 0 0 0 0 0 0
$$ ##$BlaEth= (0..9)
$$ <149.236.99.253> <149.236.99.252> <no> <no> <no> <no> <no> <no> <> <>
$$ ##$BlaNam= (0..9)
$$ <BLAXH2H300/100/150 E 200-600MHZ> <BLAX300 E 6-365MHZ> <> <> <> <> <> <>
$$ <> <>
$$ ##$BlaPN= (0..9)
$$ <W1345096> <W1345092> <> <> <> <> <> <> <> <>
$$ ##$BlaSN= (0..9)
$$ <0236> <0075> <> <> <> <> <> <> <> <>
$$ ##$BsmsAuxEth= <no>
$$ ##$CFASMOD= (0..7)
$$ 1 1 1 1 1 1 1 1
$$ ##$CFASMUL= (0..7)
$$ 1 1 1 1 1 1 1 1
$$ ##$CNFTXDR= (0..7)
$$ 6 6 6 0 0 0 0 0
$$ ##$COMDIG2= 0
$$ ##$CPDBTY= <no>
$$ ##$CRCOTY= <tty01>
$$ ##$CSW1= (0..31)
$$ 2 2 0 16 3 3 0 0 0 0 0 0 0 0 0 0 0 0 0 0 0 0 0 0 0 0 0 0 0 0 0 0
$$ ##$CSW2= (0..31)
$$ 1 1 0 0 0 0 0 0 0 0 0 0 0 0 0 0 0 0 0 0 0 0 0 0 0 0 0 0 0 0 0 0
$$ ##$CSWNUM= (0..7)
$$ 4 3 0 0 0 0 0 0
$$ ##$ConsolePnSn= <>
$$ ##$CryoProAccPnSn= <>
$$ ##$Ctb1Eth= <no>
$$ ##$CubeEth= (0..7)
$$ <no> <no> <no> <no> <no> <no> <no> <no>
$$ ##$CustRegisterNo= <>
$$ ##$DATSTAT= no
$$ ##$DIGI140= (0..7)
$$ 0 0 0 0 0 0 0 0
$$ ##$DIGIB12= (0..7)
$$ 0 0 0 0 0 0 0 0
$$ ##$DIGIB16= (0..7)
$$ 0 0 0 0 0 0 0 0
$$ ##$DIGIFA= (0..7)
$$ 0 0 0 0 0 0 0 0
$$ ##$DIGIFOURIER= 0
$$ ##$DIGIHA= (0..7)
$$ 0 0 0 0 0 0 0 0
$$ ##$DIGIHAF= (0..7)
$$ 0 0 0 0 0 0 0 0
$$ ##$DIGIHRD= (0..7)
$$ 0 0 0 0 0 0 0 0
$$ ##$DIGIIA= (0..7)
$$ 0 0 0 0 0 0 0 0
$$ ##$DIGIO16= (0..7)
$$ 0 0 0 0 0 0 0 0
$$ ##$DIGISA= (0..7)
$$ 0 0 0 0 0 0 0 0
$$ ##$DIGISAF= (0..7)
$$ 0 0 0 0 0 0 0 0
$$ ##$DIGISL= (0..7)
$$ 0 0 0 0 0 0 0 0
$$ ##$DIGITYI= (0..7)
$$ 0 0 0 0 0 0 0 0
$$ ##$DIGITYP= (0..7)
$$ 0 0 0 0 0 0 0 0
$$ ##$DIGITZ= 0
$$ ##$DPPFAC= 1
$$ ##$DRMSETH= <no>
$$ ##$DRU= yes
$$ ##$DRUETH= (0..33)
$$ <no> <149.236.99.89> <no> <no> <no> <no> <no> <no> <no> <no> <no> <no>
$$ <no> <no> <no> <no> <no> <no> <no> <no> <no> <no> <no> <no> <no> <no> <no>
$$ <no> <no> <no> <no> <no> <no> <>
$$ ##$Description= <Avance III>
$$ ##$DppType= 0
$$ ##$FCUMEM= (0..7)
$$ 16777208 16777208 16777208 0 0 0 0 0
$$ ##$FCUPAL= (0..7)
$$ 0 0 0 0 0 0 0 0
$$ ##$FGSVTY= <no>
$$ ##$FQMIX= 0
$$ ##$FUNCMOD= <>
$$ ##$FourPeriBdEth= <no>
$$ ##$FourShimBdEth= <no>
$$ ##$FourierPicsCon= no
$$ ##$GCUTYPE= 10
$$ ##$GCUTYPE2= 0
$$ ##$GPREDEL= 0
$$ ##$GPSCUTY= <no>
$$ ##$GRADRES= 5
$$ ##$GTUTY= <no>
$$ ##$GcConn= (0..1)
$$ 1 0
$$ ##$GradAmpGain= (0..7)
$$ 0 0 0 0 0 0 0 0
$$ ##$GradAmpMaxCurX= (0..7)
$$ 0 0 0 0 0 0 0 0
$$ ##$GradAmpMaxCurY= (0..7)
$$ 0 0 0 0 0 0 0 0
$$ ##$GradAmpMaxCurZ= (0..7)
$$ 9.99999904632568 0 0 0 0 0 0 0
$$ ##$GradAmpName= (0..7)
$$ <GAB in BSMS> <> <> <> <> <> <> <>
$$ ##$GradAmpPN= (0..7)
$$ <> <> <> <> <> <> <> <>
$$ ##$GradAmpSN= (0..7)
$$ <> <> <> <> <> <> <> <>
$$ ##$GradAmpType= (0..7)
$$ 2 0 0 0 0 0 0 0
$$ ##$GradPowClkCtrl= 0
$$ ##$GradPowClkTime= 0
$$ ##$GradPowImax= 0
$$ ##$GradPowType= 0
$$ ##$GradPowVmax= 0
$$ ##$HDIETH= (0..5)
$$ <no> <no> <no> <no> <no> <no>
$$ ##$HFAC= 3
$$ ##$HPCU= 0
$$ ##$HPCUTY= <no>
$$ ##$HPTXLP= (0..3)
$$ -1 -1 -1 -1
$$ ##$HPTXPI= (0..3)
$$ 0 0 0 0
$$ ##$HPTXPO= (0..3)
$$ 0 0 0 0
$$ ##$HPTXTY= (0..3)
$$ 0 0 0 0
$$ ##$HpprCoverType= 1
$$ ##$IF451= 0
$$ ##$IFREQ= 1
$$ ##$INJPTY= <no>
$$ ##$INTFPR= 0
$$ ##$IPSOETH= <149.236.99.254>
$$ ##$IPSOTYPE= 1
$$ ##$LDUETH= (0..0)
$$ <no>
$$ ##$LOCKCONF= <DL>
$$ ##$LOCKTY= <no>
$$ ##$LOCSWID= 0
$$ ##$LOCSWIF= 0
$$ ##$LVDSSPLITETH= (0..5)
$$ <no> <no> <no> <no> <no> <no>
$$ ##$Location= <>
$$ ##$M2FAC= 0
$$ ##$MAS= 0
$$ ##$MASETIME= 10
$$ ##$MASITIME= 10
$$ ##$MASTY= <no>
$$ ##$MAS_CT= 0
$$ ##$MAS_SG= 0
$$ ##$MAS_TO= 0
$$ ##$MEMPRM= 0
$$ ##$MHFAC= 0
$$ ##$MXFAC= 0
$$ ##$MagnCoilPnSn= <>
$$ ##$MagnDewarPnSn= <>
$$ ##$MasEth= <no>
$$ ##$NAMPD= (0..17)
$$ <> <HPLNA 19F1H> <XBB19F 2HS> <2H> <13C> <15N> <> <> <> <> <> <> <> <>
$$ <> <> <> <>
$$ ##$NFCU= 3
$$ ##$NFRED= 0
$$ ##$NMRCH= 2
$$ ##$NMRMEM= 16384
$$ ##$NPSGU= 0
$$ ##$NRCU= 1
$$ ##$NROUT= 0
$$ ##$NSGU= 3
$$ ##$OrderNo= <10246872>
$$ ##$PAMPF1= (0..15)
$$ 75 56 64 96 80 80 0 0 0 0 0 0 0 0 0 0
$$ ##$PAMPF2= (0..15)
$$ 0 0 0 0 0 0 0 0 0 0 0 0 0 0 0 0
$$ ##$PAMPF3= (0..15)
$$ 0 0 0 0 0 0 0 0 0 0 0 0 0 0 0 0
$$ ##$PAMPF4= (0..15)
$$ 0 0 0 0 0 0 0 0 0 0 0 0 0 0 0 0
$$ ##$PAMPF5= (0..15)
$$ 0 0 0 0 0 0 0 0 0 0 0 0 0 0 0 0
$$ ##$PAMPF6= (0..15)
$$ 0 0 0 0 0 0 0 0 0 0 0 0 0 0 0 0
$$ ##$PAMPF7= (0..15)
$$ 0 0 0 0 0 0 0 0 0 0 0 0 0 0 0 0
$$ ##$PAMPF8= (0..15)
$$ 0 0 0 0 0 0 0 0 0 0 0 0 0 0 0 0
$$ ##$PH4= 0
$$ ##$PHF4TY= <no>
$$ ##$POWCHK= yes
$$ ##$PRAMD1= (0..7)
$$ 6 0 0 1610612736 0 0 0 0
$$ ##$PRAMD10= (0..7)
$$ 0 0 0 0 0 0 0 0
$$ ##$PRAMD11= (0..7)
$$ 0 0 0 0 0 0 0 0
$$ ##$PRAMD12= (0..7)
$$ 0 0 0 0 0 0 0 0
$$ ##$PRAMD13= (0..7)
$$ 0 0 0 0 0 0 0 0
$$ ##$PRAMD14= (0..7)
$$ 0 0 0 0 0 0 0 0
$$ ##$PRAMD15= (0..7)
$$ 0 0 0 0 0 0 0 0
$$ ##$PRAMD16= (0..7)
$$ 0 0 0 0 0 0 0 0
$$ ##$PRAMD17= (0..7)
$$ 0 0 0 0 0 0 0 0
$$ ##$PRAMD18= (0..7)
$$ 0 0 0 0 0 0 0 0
$$ ##$PRAMD19= (0..7)
$$ 0 0 0 0 0 0 0 0
$$ ##$PRAMD2= (0..7)
$$ 2147483644 2131230719 2147483647 603979775 0 0 0 0
$$ ##$PRAMD20= (0..7)
$$ 0 0 0 0 0 0 0 0
$$ ##$PRAMD21= (0..7)
$$ 0 0 0 0 0 0 0 0
$$ ##$PRAMD3= (0..7)
$$ 0 1048576 0 536870912 0 1048576 0 536870912
$$ ##$PRAMD4= (0..7)
$$ 16777216 0 0 536870912 0 0 0 0
$$ ##$PRAMD5= (0..7)
$$ 0 0 4 536870912 0 0 0 0
$$ ##$PRAMD6= (0..7)
$$ 0 0 0 0 0 0 0 0
$$ ##$PRAMD7= (0..7)
$$ 0 0 0 0 0 0 0 0
$$ ##$PRAMD8= (0..7)
$$ 0 0 0 0 0 0 0 0
$$ ##$PRAMD9= (0..7)
$$ 0 0 0 0 0 0 0 0
$$ ##$PRAMLED= (0..1)
$$ 15 15
$$ ##$PRAMP= (0..9)
$$ <> <tty10> <no> <no> <no> <no> <no> <no> <no> <>
$$ ##$PRAMPTP= 1
$$ ##$PREEMPTYPE= 0
$$ ##$PREPTY= <no>
$$ ##$PREREC= (0..15)
$$ 0 1 1 1 1 1 0 0 0 0 0 0 0 0 0 0
$$ ##$PRESHLD= 0
$$ ##$PTS160= -1
$$ ##$PTSA2X= (0..7)
$$ 0 0 0 0 0 0 0 0
$$ ##$PTSF2X= (0..7)
$$ 0 0 0 0 0 0 0 0
$$ ##$PTSFMX= (0..19)
$$ 643.52499 643.52499 643.52499 0 0 0 0 0 0 0 0 0 0 0 0 0 0 0 0 0
$$ ##$PULCHK= no
$$ ##$PerMagATempSens= no
$$ ##$PerMagEth= <no>
$$ ##$PerMagFluxSens= no
$$ ##$PerMagMTempSens= no
$$ ##$PramDutyCycPerc= (0..15)
$$ 4 2 2 2 2 0 0 0 0 0 0 0 0 0 0 0
$$ ##$PramPeakPowerW= (0..15)
$$ 4000 500 500 500 500 0 0 0 0 0 0 0 0 0 0 0
$$ ##$PramPowerSwitch= (0..15)
$$ 0 0 0 0 0 0 0 0 0 0 0 0 0 0 0 0
$$ ##$PramPulWidthMs= (0..15)
$$ 10 0.1 0.1 0.1 0.1 0 0 0 0 0 0 0 0 0 0 0
$$ ##$PreampModBisDat= (0..15)
$$ 20170428 20080211 20080216 20080304 20080121 0 0 0 0 0 0 0 0 0 0 0
$$ ##$PreampModPN= (0..17)
$$ <Z103205> <Z003506> <Z003473> <Z003524> <Z003530> <> <> <> <> <> <> <>
$$ <> <> <> <> <> <>
$$ ##$PreampModSN= (0..17)
$$ <00874> <00671> <00593> <00408> <00301> <> <> <> <> <> <> <> <> <> <> <>
$$ <> <>
$$ ##$ProdigyEth= <no>
$$ ##$RCUCDS= (0..7)
$$ 0 0 0 0 0 0 0 0
$$ ##$RCUCFS= (0..7)
$$ 0 0 0 0 0 0 0 0
$$ ##$RCUCSS= (0..7)
$$ 0 0 0 0 0 0 0 0
$$ ##$RCUI2C1= (0..7)
$$ 0 0 0 0 0 0 0 0
$$ ##$RCUI2C2= (0..7)
$$ 0 0 0 0 0 0 0 0
$$ ##$RCUI2C3= (0..7)
$$ 0 0 0 0 0 0 0 0
$$ ##$RCUI2C4= (0..7)
$$ 0 0 0 0 0 0 0 0
$$ ##$RCUI2C5= (0..7)
$$ 0 0 0 0 0 0 0 0
$$ ##$RCUI2C6= (0..7)
$$ 0 0 0 0 0 0 0 0
$$ ##$RCUI2C7= (0..7)
$$ 0 0 0 0 0 0 0 0
$$ ##$RCUI2C8= (0..7)
$$ 0 0 0 0 0 0 0 0
$$ ##$RDCU= 0
$$ ##$RFSINPUT= (0..1)
$$ 0 0
$$ ##$RFSVTY= <no>
$$ ##$RGTYPE= (0..31)
$$ 9 0 0 0 0 0 0 0 0 0 0 0 0 0 0 0 0 0 0 0 0 0 0 0 0 0 0 0 0 0 0 0
$$ ##$RG_max= (0..31)
$$ 2050 -1 -1 -1 -1 -1 -1 -1 -1 -1 -1 -1 -1 -1 -1 -1 -1 -1 -1 -1 -1 -1 -1
$$ -1 -1 -1 -1 -1 -1 -1 -1 -1
$$ ##$RG_min= (0..31)
$$ 0.25 -1 -1 -1 -1 -1 -1 -1 -1 -1 -1 -1 -1 -1 -1 -1 -1 -1 -1 -1 -1 -1 -1
$$ -1 -1 -1 -1 -1 -1 -1 -1 -1
$$ ##$RG_tab1= (0..255)
$$ 0.25 0.28 0.32 0.35 0.4 0.44 0.5 0.56 0.64 0.7 0.8 0.89 1 1.12 1.28 1.4
$$ 1.6 1.78 2 2.25 2.56 2.8 3.2 3.56 4 4.5 5 5.6 6.35 7.12 8 9 10 11.3 12.7
$$ 14.2 16 18 20.2 22.6 25.4 28.5 32 36 40.3 45.2 50.8 57 64 71.8 80.6 90.5
$$ 101 114 128 144 161 181 203 228 256 287 322 362 406 456 512 575 645 724
$$ 812 912 1030 1150 1290 1440 1620 1820 2050 -1 -1 -1 -1 -1 -1 -1 -1 -1 -1
$$ -1 -1 -1 -1 -1 -1 -1 -1 -1 -1 -1 -1 -1 -1 -1 -1 -1 -1 -1 -1 -1 -1 -1 -1
$$ -1 -1 -1 -1 -1 -1 -1 -1 -1 -1 -1 -1 -1 -1 -1 -1 -1 -1 -1 -1 -1 -1 -1 -1
$$ -1 -1 -1 -1 -1 -1 -1 -1 -1 -1 -1 -1 -1 -1 -1 -1 -1 -1 -1 -1 -1 -1 -1 -1
$$ -1 -1 -1 -1 -1 -1 -1 -1 -1 -1 -1 -1 -1 -1 -1 -1 -1 -1 -1 -1 -1 -1 -1 -1
$$ -1 -1 -1 -1 -1 -1 -1 -1 -1 -1 -1 -1 -1 -1 -1 -1 -1 -1 -1 -1 -1 -1 -1 -1
$$ -1 -1 -1 -1 -1 -1 -1 -1 -1 -1 -1 -1 -1 -1 -1 -1 -1 -1 -1 -1 -1 -1 -1 -1
$$ -1 -1 -1 -1 -1 -1 -1 -1 -1 -1 -1 -1 -1 -1 -1 -1 -1 -1 -1 -1 -1 -1 -1
$$ ##$RG_tab2= (0..255)
$$ -1 -1 -1 -1 -1 -1 -1 -1 -1 -1 -1 -1 -1 -1 -1 -1 -1 -1 -1 -1 -1 -1 -1 -1
$$ -1 -1 -1 -1 -1 -1 -1 -1 -1 -1 -1 -1 -1 -1 -1 -1 -1 -1 -1 -1 -1 -1 -1 -1
$$ -1 -1 -1 -1 -1 -1 -1 -1 -1 -1 -1 -1 -1 -1 -1 -1 -1 -1 -1 -1 -1 -1 -1 -1
$$ -1 -1 -1 -1 -1 -1 -1 -1 -1 -1 -1 -1 -1 -1 -1 -1 -1 -1 -1 -1 -1 -1 -1 -1
$$ -1 -1 -1 -1 -1 -1 -1 -1 -1 -1 -1 -1 -1 -1 -1 -1 -1 -1 -1 -1 -1 -1 -1 -1
$$ -1 -1 -1 -1 -1 -1 -1 -1 -1 -1 -1 -1 -1 -1 -1 -1 -1 -1 -1 -1 -1 -1 -1 -1
$$ -1 -1 -1 -1 -1 -1 -1 -1 -1 -1 -1 -1 -1 -1 -1 -1 -1 -1 -1 -1 -1 -1 -1 -1
$$ -1 -1 -1 -1 -1 -1 -1 -1 -1 -1 -1 -1 -1 -1 -1 -1 -1 -1 -1 -1 -1 -1 -1 -1
$$ -1 -1 -1 -1 -1 -1 -1 -1 -1 -1 -1 -1 -1 -1 -1 -1 -1 -1 -1 -1 -1 -1 -1 -1
$$ -1 -1 -1 -1 -1 -1 -1 -1 -1 -1 -1 -1 -1 -1 -1 -1 -1 -1 -1 -1 -1 -1 -1 -1
$$ -1 -1 -1 -1 -1 -1 -1 -1 -1 -1 -1 -1 -1 -1 -1 -1
$$ ##$RG_tab3= (0..255)
$$ -1 -1 -1 -1 -1 -1 -1 -1 -1 -1 -1 -1 -1 -1 -1 -1 -1 -1 -1 -1 -1 -1 -1 -1
$$ -1 -1 -1 -1 -1 -1 -1 -1 -1 -1 -1 -1 -1 -1 -1 -1 -1 -1 -1 -1 -1 -1 -1 -1
$$ -1 -1 -1 -1 -1 -1 -1 -1 -1 -1 -1 -1 -1 -1 -1 -1 -1 -1 -1 -1 -1 -1 -1 -1
$$ -1 -1 -1 -1 -1 -1 -1 -1 -1 -1 -1 -1 -1 -1 -1 -1 -1 -1 -1 -1 -1 -1 -1 -1
$$ -1 -1 -1 -1 -1 -1 -1 -1 -1 -1 -1 -1 -1 -1 -1 -1 -1 -1 -1 -1 -1 -1 -1 -1
$$ -1 -1 -1 -1 -1 -1 -1 -1 -1 -1 -1 -1 -1 -1 -1 -1 -1 -1 -1 -1 -1 -1 -1 -1
$$ -1 -1 -1 -1 -1 -1 -1 -1 -1 -1 -1 -1 -1 -1 -1 -1 -1 -1 -1 -1 -1 -1 -1 -1
$$ -1 -1 -1 -1 -1 -1 -1 -1 -1 -1 -1 -1 -1 -1 -1 -1 -1 -1 -1 -1 -1 -1 -1 -1
$$ -1 -1 -1 -1 -1 -1 -1 -1 -1 -1 -1 -1 -1 -1 -1 -1 -1 -1 -1 -1 -1 -1 -1 -1
$$ -1 -1 -1 -1 -1 -1 -1 -1 -1 -1 -1 -1 -1 -1 -1 -1 -1 -1 -1 -1 -1 -1 -1 -1
$$ -1 -1 -1 -1 -1 -1 -1 -1 -1 -1 -1 -1 -1 -1 -1 -1
$$ ##$RG_tab4= (0..255)
$$ -1 -1 -1 -1 -1 -1 -1 -1 -1 -1 -1 -1 -1 -1 -1 -1 -1 -1 -1 -1 -1 -1 -1 -1
$$ -1 -1 -1 -1 -1 -1 -1 -1 -1 -1 -1 -1 -1 -1 -1 -1 -1 -1 -1 -1 -1 -1 -1 -1
$$ -1 -1 -1 -1 -1 -1 -1 -1 -1 -1 -1 -1 -1 -1 -1 -1 -1 -1 -1 -1 -1 -1 -1 -1
$$ -1 -1 -1 -1 -1 -1 -1 -1 -1 -1 -1 -1 -1 -1 -1 -1 -1 -1 -1 -1 -1 -1 -1 -1
$$ -1 -1 -1 -1 -1 -1 -1 -1 -1 -1 -1 -1 -1 -1 -1 -1 -1 -1 -1 -1 -1 -1 -1 -1
$$ -1 -1 -1 -1 -1 -1 -1 -1 -1 -1 -1 -1 -1 -1 -1 -1 -1 -1 -1 -1 -1 -1 -1 -1
$$ -1 -1 -1 -1 -1 -1 -1 -1 -1 -1 -1 -1 -1 -1 -1 -1 -1 -1 -1 -1 -1 -1 -1 -1
$$ -1 -1 -1 -1 -1 -1 -1 -1 -1 -1 -1 -1 -1 -1 -1 -1 -1 -1 -1 -1 -1 -1 -1 -1
$$ -1 -1 -1 -1 -1 -1 -1 -1 -1 -1 -1 -1 -1 -1 -1 -1 -1 -1 -1 -1 -1 -1 -1 -1
$$ -1 -1 -1 -1 -1 -1 -1 -1 -1 -1 -1 -1 -1 -1 -1 -1 -1 -1 -1 -1 -1 -1 -1 -1
$$ -1 -1 -1 -1 -1 -1 -1 -1 -1 -1 -1 -1 -1 -1 -1 -1
$$ ##$RG_tab5= (0..255)
$$ -1 -1 -1 -1 -1 -1 -1 -1 -1 -1 -1 -1 -1 -1 -1 -1 -1 -1 -1 -1 -1 -1 -1 -1
$$ -1 -1 -1 -1 -1 -1 -1 -1 -1 -1 -1 -1 -1 -1 -1 -1 -1 -1 -1 -1 -1 -1 -1 -1
$$ -1 -1 -1 -1 -1 -1 -1 -1 -1 -1 -1 -1 -1 -1 -1 -1 -1 -1 -1 -1 -1 -1 -1 -1
$$ -1 -1 -1 -1 -1 -1 -1 -1 -1 -1 -1 -1 -1 -1 -1 -1 -1 -1 -1 -1 -1 -1 -1 -1
$$ -1 -1 -1 -1 -1 -1 -1 -1 -1 -1 -1 -1 -1 -1 -1 -1 -1 -1 -1 -1 -1 -1 -1 -1
$$ -1 -1 -1 -1 -1 -1 -1 -1 -1 -1 -1 -1 -1 -1 -1 -1 -1 -1 -1 -1 -1 -1 -1 -1
$$ -1 -1 -1 -1 -1 -1 -1 -1 -1 -1 -1 -1 -1 -1 -1 -1 -1 -1 -1 -1 -1 -1 -1 -1
$$ -1 -1 -1 -1 -1 -1 -1 -1 -1 -1 -1 -1 -1 -1 -1 -1 -1 -1 -1 -1 -1 -1 -1 -1
$$ -1 -1 -1 -1 -1 -1 -1 -1 -1 -1 -1 -1 -1 -1 -1 -1 -1 -1 -1 -1 -1 -1 -1 -1
$$ -1 -1 -1 -1 -1 -1 -1 -1 -1 -1 -1 -1 -1 -1 -1 -1 -1 -1 -1 -1 -1 -1 -1 -1
$$ -1 -1 -1 -1 -1 -1 -1 -1 -1 -1 -1 -1 -1 -1 -1 -1
$$ ##$RG_tab6= (0..255)
$$ -1 -1 -1 -1 -1 -1 -1 -1 -1 -1 -1 -1 -1 -1 -1 -1 -1 -1 -1 -1 -1 -1 -1 -1
$$ -1 -1 -1 -1 -1 -1 -1 -1 -1 -1 -1 -1 -1 -1 -1 -1 -1 -1 -1 -1 -1 -1 -1 -1
$$ -1 -1 -1 -1 -1 -1 -1 -1 -1 -1 -1 -1 -1 -1 -1 -1 -1 -1 -1 -1 -1 -1 -1 -1
$$ -1 -1 -1 -1 -1 -1 -1 -1 -1 -1 -1 -1 -1 -1 -1 -1 -1 -1 -1 -1 -1 -1 -1 -1
$$ -1 -1 -1 -1 -1 -1 -1 -1 -1 -1 -1 -1 -1 -1 -1 -1 -1 -1 -1 -1 -1 -1 -1 -1
$$ -1 -1 -1 -1 -1 -1 -1 -1 -1 -1 -1 -1 -1 -1 -1 -1 -1 -1 -1 -1 -1 -1 -1 -1
$$ -1 -1 -1 -1 -1 -1 -1 -1 -1 -1 -1 -1 -1 -1 -1 -1 -1 -1 -1 -1 -1 -1 -1 -1
$$ -1 -1 -1 -1 -1 -1 -1 -1 -1 -1 -1 -1 -1 -1 -1 -1 -1 -1 -1 -1 -1 -1 -1 -1
$$ -1 -1 -1 -1 -1 -1 -1 -1 -1 -1 -1 -1 -1 -1 -1 -1 -1 -1 -1 -1 -1 -1 -1 -1
$$ -1 -1 -1 -1 -1 -1 -1 -1 -1 -1 -1 -1 -1 -1 -1 -1 -1 -1 -1 -1 -1 -1 -1 -1
$$ -1 -1 -1 -1 -1 -1 -1 -1 -1 -1 -1 -1 -1 -1 -1 -1
$$ ##$RG_tab7= (0..255)
$$ -1 -1 -1 -1 -1 -1 -1 -1 -1 -1 -1 -1 -1 -1 -1 -1 -1 -1 -1 -1 -1 -1 -1 -1
$$ -1 -1 -1 -1 -1 -1 -1 -1 -1 -1 -1 -1 -1 -1 -1 -1 -1 -1 -1 -1 -1 -1 -1 -1
$$ -1 -1 -1 -1 -1 -1 -1 -1 -1 -1 -1 -1 -1 -1 -1 -1 -1 -1 -1 -1 -1 -1 -1 -1
$$ -1 -1 -1 -1 -1 -1 -1 -1 -1 -1 -1 -1 -1 -1 -1 -1 -1 -1 -1 -1 -1 -1 -1 -1
$$ -1 -1 -1 -1 -1 -1 -1 -1 -1 -1 -1 -1 -1 -1 -1 -1 -1 -1 -1 -1 -1 -1 -1 -1
$$ -1 -1 -1 -1 -1 -1 -1 -1 -1 -1 -1 -1 -1 -1 -1 -1 -1 -1 -1 -1 -1 -1 -1 -1
$$ -1 -1 -1 -1 -1 -1 -1 -1 -1 -1 -1 -1 -1 -1 -1 -1 -1 -1 -1 -1 -1 -1 -1 -1
$$ -1 -1 -1 -1 -1 -1 -1 -1 -1 -1 -1 -1 -1 -1 -1 -1 -1 -1 -1 -1 -1 -1 -1 -1
$$ -1 -1 -1 -1 -1 -1 -1 -1 -1 -1 -1 -1 -1 -1 -1 -1 -1 -1 -1 -1 -1 -1 -1 -1
$$ -1 -1 -1 -1 -1 -1 -1 -1 -1 -1 -1 -1 -1 -1 -1 -1 -1 -1 -1 -1 -1 -1 -1 -1
$$ -1 -1 -1 -1 -1 -1 -1 -1 -1 -1 -1 -1 -1 -1 -1 -1
$$ ##$RG_tab8= (0..255)
$$ -1 -1 -1 -1 -1 -1 -1 -1 -1 -1 -1 -1 -1 -1 -1 -1 -1 -1 -1 -1 -1 -1 -1 -1
$$ -1 -1 -1 -1 -1 -1 -1 -1 -1 -1 -1 -1 -1 -1 -1 -1 -1 -1 -1 -1 -1 -1 -1 -1
$$ -1 -1 -1 -1 -1 -1 -1 -1 -1 -1 -1 -1 -1 -1 -1 -1 -1 -1 -1 -1 -1 -1 -1 -1
$$ -1 -1 -1 -1 -1 -1 -1 -1 -1 -1 -1 -1 -1 -1 -1 -1 -1 -1 -1 -1 -1 -1 -1 -1
$$ -1 -1 -1 -1 -1 -1 -1 -1 -1 -1 -1 -1 -1 -1 -1 -1 -1 -1 -1 -1 -1 -1 -1 -1
$$ -1 -1 -1 -1 -1 -1 -1 -1 -1 -1 -1 -1 -1 -1 -1 -1 -1 -1 -1 -1 -1 -1 -1 -1
$$ -1 -1 -1 -1 -1 -1 -1 -1 -1 -1 -1 -1 -1 -1 -1 -1 -1 -1 -1 -1 -1 -1 -1 -1
$$ -1 -1 -1 -1 -1 -1 -1 -1 -1 -1 -1 -1 -1 -1 -1 -1 -1 -1 -1 -1 -1 -1 -1 -1
$$ -1 -1 -1 -1 -1 -1 -1 -1 -1 -1 -1 -1 -1 -1 -1 -1 -1 -1 -1 -1 -1 -1 -1 -1
$$ -1 -1 -1 -1 -1 -1 -1 -1 -1 -1 -1 -1 -1 -1 -1 -1 -1 -1 -1 -1 -1 -1 -1 -1
$$ -1 -1 -1 -1 -1 -1 -1 -1 -1 -1 -1 -1 -1 -1 -1 -1
$$ ##$RG_tabA= (0..255)
$$ 0.25 0.28 0.32 0.35 0.4 0.44 0.5 0.56 0.64 0.7 0.8 0.89 1 1.12 1.28 1.4
$$ 1.6 1.78 2 2.25 2.56 2.8 3.2 3.56 4 4.5 5 5.6 6.35 7.12 8 9 10 11.3 12.7
$$ 14.2 16 18 20.2 22.6 25.4 28.5 32 36 40.3 45.2 50.8 57 64 71.8 80.6 90.5
$$ 101 114 128 144 161 181 203 228 256 287 322 362 406 456 512 575 645 724
$$ 812 912 1030 1150 1290 1440 1620 1820 2050 -1 -1 -1 -1 -1 -1 -1 -1 -1 -1
$$ -1 -1 -1 -1 -1 -1 -1 -1 -1 -1 -1 -1 -1 -1 -1 -1 -1 -1 -1 -1 -1 -1 -1 -1
$$ -1 -1 -1 -1 -1 -1 -1 -1 -1 -1 -1 -1 -1 -1 -1 -1 -1 -1 -1 -1 -1 -1 -1 -1
$$ -1 -1 -1 -1 -1 -1 -1 -1 -1 -1 -1 -1 -1 -1 -1 -1 -1 -1 -1 -1 -1 -1 -1 -1
$$ -1 -1 -1 -1 -1 -1 -1 -1 -1 -1 -1 -1 -1 -1 -1 -1 -1 -1 -1 -1 -1 -1 -1 -1
$$ -1 -1 -1 -1 -1 -1 -1 -1 -1 -1 -1 -1 -1 -1 -1 -1 -1 -1 -1 -1 -1 -1 -1 -1
$$ -1 -1 -1 -1 -1 -1 -1 -1 -1 -1 -1 -1 -1 -1 -1 -1 -1 -1 -1 -1 -1 -1 -1 -1
$$ -1 -1 -1 -1 -1 -1 -1 -1 -1 -1 -1 -1 -1 -1 -1 -1 -1 -1 -1 -1 -1 -1 -1
$$ ##$ROBOTTY= <no>
$$ ##$ROUT14= (0..7)
$$ 0 0 0 0 0 0 0 0
$$ ##$ROUTER= -1
$$ ##$RX22TY= <no>
$$ ##$RXFMAX= (0..7)
$$ 647.5 -1 -1 -1 -1 -1 -1 -1
$$ ##$RXFMIN= (0..7)
$$ 5 -1 -1 -1 -1 -1 -1 -1
$$ ##$RXINTLV= (0..7)
$$ 1 0 0 0 0 0 0 0
$$ ##$RXMSTY= <no>
$$ ##$RockSwitchEth= <no>
$$ ##$SCMTY= <no>
$$ ##$SGUC1= (0..15)
$$ 17 18 34 0 0 0 0 0 0 0 0 0 0 0 0 0
$$ ##$SGUC2= (0..15)
$$ 33 256 20 0 0 0 0 0 0 0 0 0 0 0 0 0
$$ ##$SLCBCONF= <SH>
$$ ##$SPECTR= 10
$$ ##$SY2FLAG= 0
$$ ##$SYNCTRIG= 11
$$ ##$SamChgEth= (0..3)
$$ <149.236.99.55> <no> <no> <no>
$$ ##$ServiceNo= <>
$$ ##$Sgu1PowerLevels= (0..7)
$$ 0 0 0 0 0 0 0 0
$$ ##$Sgu2PowerLevels= (0..7)
$$ 0 0 0 0 0 0 0 0
$$ ##$Sgu3PowerLevels= (0..7)
$$ 0 0 0 0 0 0 0 0
$$ ##$Sgu4PowerLevels= (0..7)
$$ 0 0 0 0 0 0 0 0
$$ ##$Sgu5PowerLevels= (0..7)
$$ 0 0 0 0 0 0 0 0
$$ ##$Sgu6PowerLevels= (0..7)
$$ 0 0 0 0 0 0 0 0
$$ ##$Sgu7PowerLevels= (0..7)
$$ 0 0 0 0 0 0 0 0
$$ ##$Sgu8PowerLevels= (0..7)
$$ 0 0 0 0 0 0 0 0
$$ ##$SguType= 2
$$ ##$ShimMaxVal= 32760
$$ ##$ShimPow1Ch2Sh= (0..38)
$$ 0 0 0 0 0 0 0 0 0 0 0 0 0 0 0 0 0 0 0 0 0 0 0 0 0 0 0 0 0 0 0 0 0 0 0 0
$$ 0 0 0
$$ ##$ShimPow1Imax= (0..38)
$$ 0 0 0 0 0 0 0 0 0 0 0 0 0 0 0 0 0 0 0 0 0 0 0 0 0 0 0 0 0 0 0 0 0 0 0 0
$$ 0 0 0
$$ ##$ShimPow1NChan= 0
$$ ##$ShimPow1TotIMax= 0
$$ ##$ShimPow1Vmax= (0..38)
$$ 0 0 0 0 0 0 0 0 0 0 0 0 0 0 0 0 0 0 0 0 0 0 0 0 0 0 0 0 0 0 0 0 0 0 0 0
$$ 0 0 0
$$ ##$ShimPow2Ch2Sh= (0..38)
$$ 0 0 0 0 0 0 0 0 0 0 0 0 0 0 0 0 0 0 0 0 0 0 0 0 0 0 0 0 0 0 0 0 0 0 0 0
$$ 0 0 0
$$ ##$ShimPow2Imax= (0..38)
$$ 0 0 0 0 0 0 0 0 0 0 0 0 0 0 0 0 0 0 0 0 0 0 0 0 0 0 0 0 0 0 0 0 0 0 0 0
$$ 0 0 0
$$ ##$ShimPow2NChan= 0
$$ ##$ShimPow2TotIMax= 0
$$ ##$ShimPow2Vmax= (0..38)
$$ 0 0 0 0 0 0 0 0 0 0 0 0 0 0 0 0 0 0 0 0 0 0 0 0 0 0 0 0 0 0 0 0 0 0 0 0
$$ 0 0 0
$$ ##$ShimPow3Ch2Sh= (0..38)
$$ 0 0 0 0 0 0 0 0 0 0 0 0 0 0 0 0 0 0 0 0 0 0 0 0 0 0 0 0 0 0 0 0 0 0 0 0
$$ 0 0 0
$$ ##$ShimPow3Imax= (0..38)
$$ 0 0 0 0 0 0 0 0 0 0 0 0 0 0 0 0 0 0 0 0 0 0 0 0 0 0 0 0 0 0 0 0 0 0 0 0
$$ 0 0 0
$$ ##$ShimPow3NChan= 0
$$ ##$ShimPow3TotIMax= 0
$$ ##$ShimPow3Vmax= (0..38)
$$ 0 0 0 0 0 0 0 0 0 0 0 0 0 0 0 0 0 0 0 0 0 0 0 0 0 0 0 0 0 0 0 0 0 0 0 0
$$ 0 0 0
$$ ##$ShimPow4Ch2Sh= (0..38)
$$ 0 0 0 0 0 0 0 0 0 0 0 0 0 0 0 0 0 0 0 0 0 0 0 0 0 0 0 0 0 0 0 0 0 0 0 0
$$ 0 0 0
$$ ##$ShimPow4Imax= (0..38)
$$ 0 0 0 0 0 0 0 0 0 0 0 0 0 0 0 0 0 0 0 0 0 0 0 0 0 0 0 0 0 0 0 0 0 0 0 0
$$ 0 0 0
$$ ##$ShimPow4NChan= 0
$$ ##$ShimPow4TotIMax= 0
$$ ##$ShimPow4Vmax= (0..38)
$$ 0 0 0 0 0 0 0 0 0 0 0 0 0 0 0 0 0 0 0 0 0 0 0 0 0 0 0 0 0 0 0 0 0 0 0 0
$$ 0 0 0
$$ ##$ShimPowMaxUA= (0..63)
$$ 130000 130000 130000 130000 130000 130000 130000 130000 130000 130000 130000
$$ 130000 130000 130000 130000 130000 130000 130000 130000 130000 130000 130000
$$ 130000 130000 130000 130000 130000 130000 130000 130000 130000 130000 130000
$$ 130000 130000 130000 130000 130000 130000 130000 0 0 0 0 0 0 0 0 0 0 0
$$ 0 0 0 0 0 0 0 0 0 0 0 0 0
$$ ##$ShimPowMaxUC= (0..63)
$$ 130000 130000 130000 130000 130000 130000 130000 130000 130000 130000 130000
$$ 130000 130000 130000 130000 130000 130000 130000 130000 130000 130000 130000
$$ 130000 130000 130000 130000 130000 130000 130000 130000 130000 130000 130000
$$ 130000 130000 130000 130000 130000 130000 130000 0 0 0 0 0 0 0 0 0 0 0
$$ 0 0 0 0 0 0 0 0 0 0 0 0 0
$$ ##$ShimPowMaxUG= (0..63)
$$ 524287 524287 524287 524287 524287 524287 524287 524287 524287 524287 524287
$$ 524287 524287 524287 524287 524287 524287 524287 524287 524287 524287 524287
$$ 524287 524287 524287 524287 524287 524287 524287 524287 524287 524287 524287
$$ 524287 524287 524287 524287 524287 524287 0 0 0 0 0 0 0 0 0 0 0 0 0 0 0
$$ 0 0 0 0 0 0 0 0 0 0
$$ ##$ShimPowNum= 0
$$ ##$ShimPowRcbType= 3
$$ ##$ShimPowRes= (0..63)
$$ 1e-020 1e-020 1e-020 1e-020 1e-020 1e-020 1e-020 1e-020 1e-020 1e-020 1e-020
$$ 1e-020 1e-020 1e-020 1e-020 1e-020 1e-020 1e-020 1e-020 1e-020 1e-020 1e-020
$$ 1e-020 1e-020 1e-020 1e-020 1e-020 1e-020 1e-020 1e-020 1e-020 1e-020 1e-020
$$ 1e-020 1e-020 1e-020 1e-020 1e-020 1e-020 1e-020 0 0 0 0 0 0 0 0 0 0 0
$$ 0 0 0 0 0 0 0 0 0 0 0 0 0
$$ ##$ShimPowRng0= (0..63)
$$ 1 1 1 1 1 1 1 1 1 1 1 1 1 1 1 1 1 1 1 1 1 1 1 1 1 1 1 1 1 1 1 1 1 1 1 1
$$ 1 1 1 1 0 0 0 0 0 0 0 0 0 0 0 0 0 0 0 0 0 0 0 0 0 0 0 0
$$ ##$ShimPowRng1= (0..63)
$$ 1 1 1 1 1 1 1 1 1 1 1 1 1 1 1 1 1 1 1 1 1 1 1 1 1 1 1 1 1 1 1 1 1 1 1 1
$$ 1 1 1 1 0 0 0 0 0 0 0 0 0 0 0 0 0 0 0 0 0 0 0 0 0 0 0 0
$$ ##$ShimPowRng2= (0..63)
$$ 1 1 1 1 1 1 1 1 1 1 1 1 1 1 1 1 1 1 1 1 1 1 1 1 1 1 1 1 1 1 1 1 1 1 1 1
$$ 1 1 1 1 0 0 0 0 0 0 0 0 0 0 0 0 0 0 0 0 0 0 0 0 0 0 0 0
$$ ##$ShimPowRng3= (0..63)
$$ 1 1 1 1 1 1 1 1 1 1 1 1 1 1 1 1 1 1 1 1 1 1 1 1 1 1 1 1 1 1 1 1 1 1 1 1
$$ 1 1 1 1 0 0 0 0 0 0 0 0 0 0 0 0 0 0 0 0 0 0 0 0 0 0 0 0
$$ ##$ShimPowType1= 0
$$ ##$ShimPowType2= 0
$$ ##$ShimPowType3= 0
$$ ##$ShimPowType4= 0
$$ ##$ShimSysAngle= <>
$$ ##$ShimSysFunc= (0..63)
$$ 1 2 3 0 4 5 6 0 0 31 32 33 34 0 12 11 10 9 8 7 24 23 22 21 20 19 0 18 26
$$ 25 16 17 30 29 28 27 13 14 15 0 0 0 0 0 0 0 0 0 0 0 0 0 0 0 0 0 0 0 0 0
$$ 0 0 0 0
$$ ##$ShimSysMatId= <no>
$$ ##$ShimSysMatrix= 1
$$ ##$ShimSysOffset= <0>
$$ ##$ShimSysType= 3
$$ ##$ShimUnit= 0
$$ ##$TFXNUM= 0
$$ ##$TOSITY= <no>
$$ ##$TRIPLO2= 0
$$ ##$VTU= 1
$$ ##$VTUETH= <no>
$$ ##$VTUTY= <tty05>
$$ ##$WBREFAM= (0..15)
$$ 101.2 100 100 100 100 100 100 100 100 100 100 100 100 100 100 100
$$ ##$WBREFLM= (0..15)
$$ 1 0 0 0 0 0 0 0 0 0 0 0 0 0 0 0
$$ ##$WBREFPH= (0..15)
$$ 0.13 0 0 0 0 0 0 0 0 0 0 0 0 0 0 0
$$ ##$WBSGU= (0..15)
$$ 0 0 0 0 0 0 0 0 0 0 0 0 0 0 0 0
$$ ##$XFAC= 2
$$ ##END=
$$ 
##$DECIM=	1109.33333333333
##$DSPFVS=	21
##NTUPLES=	NMRSPECTRUM
##VARNAME=	FREQUENCY,	SPECTRUM/REAL,	SPECTRUM/IMAG,	PAGE NUMBER
##SYMBOL=	X,	R,	I,	N
##VARTYPE=	INDEPENDENT,	DEPENDENT,	DEPENDENT,	PAGE
##VARFORM=	AFFN,	ASDF,	ASDF,	AFFN
##VARDIM=	131072,	131072,	131072,	2
##UNITS=	HZ,	ARBITRARY UNITS,	ARBITRARY UNITS,
##FIRST=	12720.091796875,	-18.805383682250976562,	-9.0530652999877929688,	1
##LAST=	-5308.75390625,	-18.2603759765625,	-11.519434928894042969,	2
##MIN=	-5308.75390625,	-21.116626739501953125,	-17058.060546875,	1
##MAX=	12720.091796875,	32557.783203125,	17505.814453125,	1
##FACTOR=	-0.13755022623711576912,	0.4069722900390625453,	0.21882268066406251883,	1
##PAGE=	N=1
##DATATABLE=	(X++(R..R)), XYDATA
-92475d6kK%kJ%%KlJJ%jjJ%%%%%J%j%%Kk%JkJ%j%%%%K%j%%%kL%jj%KjJk%J%j%jKJk%%JJj%
-92407d7j%%%KkJJj%kJJj%%%JkLjjJj%%Kk%%%jKjjKj%%Jk%JJj%%Jj%%%Jj%%%j%LlKj%jKj%
-92339d8%JlKJj%%jJjJ%%%%%jJjJkJJ%%%jKjj%%Jj%K%kJ%%%jJ%%%kJKj%%%kJ%KkJj%kK%%%
-92271d9J%jJ%%jKlJjJ%jLkJj%%KjjJjK%%k%JJjjjJJjJj%%J%Jk%JjJk%Kj%JkLj%j%JjJJjj
-92203d9j%J%%%%jJj%J%KlJ%jJ%%%jjL%kjK%%%jJ%%%%jLlJJ%jj%J%kJKkKkJj%JjJj%%J%jJ
-92135d9J%jJjkJJjjK%%%kKkL%j%jLkJkKlKjJ%Jjj%J%j%J%%%%%jJ%%jJkLjjjK%JkJ%j%%%%
-92067e0JjJ%%%%jJj%J%%%kLkJ%%%%%jJjJj%jKjJj%KjKjlK%jjLkjKk%J%%%JKlj%JJ%jJ%jJ
-91999d9jj%K%jjKJk%Kj%%kJ%JJj%%jjKj%J%j%%Jj%%%JjjLjj%%jK%kK%jjKjMmJjKj%kLj%j
-91931e0Kk%%Kj%Jjj%JjJ%%%%jJ%j%J%j%J%jJ%%jKkJ%%j%JJkJ%j%J%j%jJ%%%Jj%JJk%%Jj%
-91863e0%Jj%J%%%Jjj%jJjK%%kKjJkJJjJj%JjJjjKj%jKjJ%%jjJ%%Jj%Jk%KjJ%k%Lj%jJjJ%
-91795d9%jJ%JkJj%%%JJkJkLj%%j%Jj%J%%j%JjJjJjjLkJjJ%kLjJjjJjjJJjjK%j%%JjjK%%j
-91727e0%J%jjJ%J%jjK%JkJ%%%jJ%%jJj%%jJJ%jJ%j%%LlJ%kLjj%Kj%jJ%%%j%Jj%Kjj%Kj%J
-91659d8jjKkJJ%kjJJjJ%j%JJjkKkLjj%KjJj%%jJjJ%j%J%jJkKjJ%J%j%%j%%%LljK%%%KkjL
-91591d7lJjJ%KlJ%Jk%%Kj%JjJj%jJjJ%JjJjJj%%JkJ%%JkKjJjJ%j%JjjJJJk%KjJj%jJj%Jj
-91523d9%%Jj%JjjJJkK%%jJkKjJj%%KkJj%%%%jKjJKkk%LjjjKjJ%kK%lNjk%J%%jJ%%j%%%JJ
-91455d7%lKj%KkJjjJJ%%KjJkjJ%%JlJ%KjJj%kLjj%K%kJjJ%J%jjKlLk%JjJJkJ%j%J%%jJjK
-91387d7kJ%%%%J%%%j%J%%Jj%kJjJjJ%%jJ%%%%J%kKjJjJjJ%jjK%jJkKjJjKJkkJ%%jKkJJ%j
-91319d8%jK%jJJjj%KjkKj%J%%%%jJ%jjJJ%%%jJjjJKjjJjLljK%%%jKj%%%%kK%j%J%JkJJ%%
-91251d6Jk%%jJ%JjjKjkKKk%J%Jjjj%%JJ%j%%JkKj%Kk%jJj%Kj%J%j%%Jj%%%JjKlJJJjj%%K
-91183d5kjKk%LkKj%%jKkjKJlJK%k%K%jjjJjJ%%J%%jJjJ%%%%%jJ%%%%%%%jJ%%j%J%%Jj%j%
-91115d7jLjj%J%Jj%KlK%k%K%%kjLk%K%j%%Kj%%k%LkLkjjK%jJ%%%j%JjJjKk%JjKkJjkKK%l
-91047d7JK%kJ%JlJJ%j%J%JkJ%jK%k%KkJJj%jJ%%%jKjJ%%Jj%kJ%j%Kk%%Jj%K%k%J%%%%Jj%
-90979d5jJJ%%j%%%JJkJ%%jLjjJkKk%%%Jk%Kk%KjJ%%jJjj%J%%%JjKjjJjJJJkj%JkJjKjJjK
-90911d3j%%jjJK%jjKj%%%%KlJ%%kJJ%%JjjJKj%%jJ%kJjJlNkKkJ%jj%Jj%KkJ%jJKjjkJKj%
-90843d4%%KkJ%jJj%J%%j%jKlKJj%JkKj%K%j%%jJjJKnK%%%K%kJjjJJ%j%J%%lKJJkJjJj%%J
-90775d3kLk%Jj%%Jj%J%%kKjJ%LlJjJj%jJ%jJ%JjJ%jjKjjJKjjJ%j%JjjK%%j%JJk%jLlLj%J
-90707d1j%Lljj%JJ%j%jK%jJ%j%J%%%J%kJJjj%%jK%jJ%j%Jk%%KjJ%J%mL%j%J%jK%jkLkJJj
-90639d2%JjkLj%Jjj%LlKjJkJJkK%jjJ%J%kJjJJjjKkJJkJ%%%Jjj%JjL%jjLlJkLk%%jKJjJk
-90571d2Jk%JJJk%JkJk%L%jJkKj%JkK%%JjlKJKlJ%jJ%%%jKlJ%J%%%%jjKkJJJjj%KjjJjKJj
-90503d0lKKlJjJ%JjKlK%lK%%%%Kjj%jJ%JjJkJJkJ%%%%jKkJJjJjJj%%jKj%J%%J%k%%%%JJl
-90435d2JJjKkJjJJmMlK%jKjjKjkKJj%%%jJ%Jk%Jj%J%j%JJjJjjKjj%Jj%%J%Jk%JJjj%J%%j
-90367d1KJlKj%jKKl%JJkkNl%Jk%%K%jJj%%Kj%j%%KjkjLkMkjK%%kkLjjLj%Jk%%%%%Jj%%jJ
-90299d0KkKkJjjK%%kLkKkJ%%Jj%j%Jj%%%%JkK%%j%jJKlLj%jjKjJ%JkjMl%k%LJkJjJJk%J%
-90231c9%JkK%%%j%JkKjJ%%%kJJ%%jKkKl%Lk%%J%jKk%K%kjLlKkKjJJkJJkjKJ%jj%J%JjJlK
-90163c8kNljLk%%%%JlLjjJkK%jJJj%Jk%JjjjKJ%%JlKjJ%kJK%j%%KkJjjKj%Jk%JJjjJJJkj
-90095c9%%L%Jl%JkKjjK%%%J%kJj%kK%KlkLJ%jKlMkJjj%%jJKj%kKjKk%jLkjK%JlJJJk%%Kj
-90027c7%jJjJJj%jJ%j%J%kKkKJkJ%JkJkKJjk%J%JjKk%Kj%%j%J%%kJJ%%%jKj%jJ%kK%jK%j
-89959c7%%%%Km%KjJJJkJ%k%J%KkJkKj%Jj%%%J%%jKl%J%jNlkKj%jJJj%JkKkKjj%JKmKjK%%
-89891c6jJj%jKJ%j%%kJJ%%%jjK%kKkJ%jjLjKk%Jj%%J%jJJ%%jkLjkK%j%J%%jJjLm%K%Jj%j
-89823c7LlL%jjjJl%KKk%JjJ%jJKkJ%lK%%KkJj%Kk%jKJkJj%J%%kJ%jJJj%KjjJ%%j%%%KlMk
-89755c5k%Lk%KkJjjKjJ%%Kl%jMl%%%%jLk%%%LlJJ%lJJkKj%JJlKj%JjJJjjjKJlJKlKJ%kJ%
-89687c5%%%%%%JkJJkJjJ%%j%%JjJJkKk%J%%jKjJkJ%jJj%%%KjJkKkKkJJkJjJJkKKnL%kJJ%
-89619c4j%Ll%%J%j%JjkJLjj%j%J%KlLkjKjj%JKjJnKK%kJ%JlK%Kjj%%jMkkK%J%k%kL%jJj%
-89551c5KlK%%jJJ%j%%jJ%%j%J%j%J%%jJj%JJkkLjJJlMk%jkLj%KjjJ%jK%%jkLjJjjKkJjkK
-89483c5KkKJk%kLk%%%%J%JJlJ%Kl%J%JkJ%%%j%J%%JJkkKJkJJj%J%j%%JjJj%%%jJjJjJ%%%
-89415c4%j%JKmKJj%JkK%kL%k%%KjjJjJjj%K%Jl%J%jJjKjj%Kj%Kj%Jk%%JjKj%%j%KlLjKlj
-89347c5JkL%%kJjLjJjjJkJJJk%J%kKKmLjjK%kJ%%jJjJkKJk%JkK%%Kl%JlNl%%%%%JjjJJJj
-89279c3JkjK%JJlJJ%%%kjKJk%%JjLlJJkJ%%jK%j%kLjjJJKklJLk%kK%%JJ%l%JjJJj%JjJ%j
-89211c3jJjK%j%J%Jk%%%Jj%j%LlK%%KnKj%K%%j%lKJ%%%Jj%J%Jl%KjKlLjj%j%J%KjjJ%%%j
-89143c3JjKkJ%j%jK%JkJj%J%jKkJjJkJKjJk%jJ%%%%%%%jJJ%jKjjjJ%%j%%MlJj%%JJk%J%%
-89075c2k%%%JLkj%%%%KJljLk%LkJlJJJkKj%jKkKlKj%jK%%jJ%%%J%jJjjKj%lLJlLjjKjJ%j
-89007c2%%%%kJLk%%%jKjJ%%JlK%kKkKJk%%KkKk%JjJJkJ%Jk%jK%lJK%%Jkj%K%%%%kJ%%kK%
-88939c2JJk%JkJjJJ%jjKJjjJkJJ%%JjJk%%Kk%JjJjJjJJjjKk%JjJ%jJjK%k%J%kLjj%jKJj%
-88871c1Jk%Jj%KjkKjKj%J%kkKKlJKkjjMjkKjJ%jKkJj%%%J%%kMlJ%j%%J%%kJ%%jKjKJjjjj
-88803c3Kj%J%Kjj%jJJj%Jk%%jKJj%lKK%%lL%%Jk%%%Jj%%J%j%jLk%JjJj%jKj%KjkMl%KkKn
-88735c4LlM%j%%JkjKJkjLkLk%%jJ%JJlKJk%Jj%JkKjJkJ%jJ%J%%kJjJj%%jNk%%%jLkJk%%%
-88667c1J%lKJkKlLJ%%Jl%KlKj%Kkj%K%jJ%JkJ%%Jj%%Jjjj%%%LlJ%J%JkjJKjjjKKmJKk%J%
-88599c0%JjKmJKj%%%jJJjjJJjjJk%JJjK%jjJlKJJjJj%J%JkJ%jKk%j%Lk%jJjJkKJjJ%JkkK
-88531c0Kj%%%kKkKjJjkJJkJLlKj%%%Kk%jMlKl%JKk%Kk%JmL%Kk%jKlJKj%%JjJjjKkJ%%%J%
-88463b9kJKmJK%JmNmJJj%J%kLlJJjkKKjJmNnJLj%lNjjJk%%jMmJLm%J%%jL%lLkJkJJ%jJjJ
-88395b9jJJk%JjLlKk%J%%%jK%jkJKlLk%%Jj%J%%%%kLjJk%J%j%%%kK%Kj%jJkKJkKJkkJK%k
-88327c0%%JkKJ%%lJJjJ%%Kl%JjJlMk%KjjKjLkjjJJjJjj%JkJ%KlJ%JJ%jkJ%J%JlKjJ%jLk%
-88259b9jJj%Jj%KjJj%%%kK%jJkKj%%Jj%KjkKjJkKJkKkJJkJ%j%JJ%jjJJj%JkJjJkLJk%%%%
-88191b9Jj%jJ%jJ%jJKj%%kLl%Kjj%JJ%%JmMjkjKj%J%%%j%LkKlKlLkKJlMljjKjL%lKjJkK%
-88123b8jLkj%J%kJ%Jj%j%JJjJ%jJjK%%%jj%JjJ%j%%jJJjJkJj%%K%%%j%jLkJjKkJJjlKJjK
-88055b7j%j%%KjJjJ%j%%%J%lJJkLkJJjjJ%%jjLkJj%jKj%JjKkjLkJjKk%K%j%jjKJjkJJKkk
-87987c0JJjJj%K%jj%JjJJlL%j%kLkLkjJJjkLkKk%KjJjj%%%JjjLjJlLkJjKkKkJjK%jjJ%%%
-87919b8%KjjJk%J%JKk%kJ%JkJKj%j%jKjJjkMjlKKJkj%J%jJkJ%JjjKkK%%kKJlJ%j%KjKkkL
-87851b7jJjKj%j%KkjLjk%jLjKkjK%JJkjJ%Jk%J%kJkKJjjjMj%JkJj%KjjJJjJk%%%JkL%jkJ
-87783b8%Kk%jJ%%Jj%JjKjk%KJk%%J%%%JkjJ%LjjlL%JjJkKkKjJkKkJJJmJK%jk%KkL%k%%%L
-87715b5mJJjJ%JkJjjL%jJjKjj%JkJKk%jKkK%j%kJ%%%%Kj%jJ%%jJJkJjKjJjJ%jJj%%%%%Jj
-87647b7Jj%%JjJ%jjKjJkKjJkJJJkjKk%%jLjjJJ%k%J%%Kk%JjJJj%j%kKJjjK%jKjkJJ%kKkJ
-87579b7%%JkLk%J%jjK%kKkL%kjKJjk%Mkj%JjjLjJlJ%%jJj%jLk%KkJJJjJlKj%%jKJk%JJlL
-87511b5l%JJk%Kj%%JkKjjJJKkjKk%KkkKJ%jJ%jJkJJ%%%%jLjj%%jJJ%%kJjJ%jLljJLkjKlK
-87443b6kJJ%j%JjJKlJJj%Kl%KJk%Kk%%%kKjJJ%jj%lMJ%kJkJKj%%j%Jj%jJ%JJjjjJJ%j%%%
-87375b7JjKjj%K%k%%jK%jKlJJ%%%%jJjJjLlKjjJ%JjjK%jJkJjKk%Jk%JJjKljLkK%%%jJ%%k
-87307b8KJjJkJJ%%Jk%%%%jJJJlKkJj%%JJJlJjjL%%j%Jk%K%kJJk%LkjKj%j%JjJ%%JkKkJJK
-87239b3ljLjjJlL%JmK%JKjj%Kl%%%j%J%j%KkJ%JkjLjjLjjJkJ%%%JkK%kJJkK%JkJj%%jJJl
-87171b8LJjjKk%KkKj%%lKJj%%%%jLj%jKk%JjJj%JjKkJjKjj%J%jjJ%kKJjJkK%%%kJjJ%JjJ
-87103b5%%jJjKkKk%JjJ%jjJJJlJj%MmJ%Jj%Kj%Jl%K%j%%KjJ%j%%jjL%jJjjJkJJ%j%kMlJ%
-87035b6%%%J%jJjJj%J%J%kJ%j%%%%jJjLjkKjj%KJj%%kKjJ%%%jJjKj%Jj%jKj%j%%%%KlJ%%
-86967b6J%%jJjjLk%%K%jkK%%kKjJJkJ%LmJJjJ%jKjj%jjL%%%jj%JjK%JlJ%jJjjK%JjkL%jJ
-86899b4kJ%jLkJk%jKj%JjLjj%Ljj%kKkK%lJJJ%%%jKk%%%Ljj%jjJjjKjK%kKjJlK%J%j%Kjk
-86831b6JJ%kLlJJjJ%%jjKkJJlKJjJJjJkJkJjJ%%jJJJlKkKkK%jJ%jJj%j%%J%J%%jKl%Lk%J
-86763b4%%jJjJ%jJkJ%%%%%J%jJkKk%JJjj%KjJjJ%jJJjkKJkJJkKkjJJj%Ljj%%%%jjLjkjLl
-86695b7LjJ%%jj%Lj%%Jjj%jJ%%%jKj%jLlJ%%%%Lk%JkJkLj%%J%%kJjJjJ%lM%%jj%jJ%Lk%j
-86627b5Kjj%JjJjjKJJl%K%jJlJJ%JjjJ%j%Jj%JKlJ%%jK%%jJjjJj%%%J%j%JjKjj%JKlLlJj
-86559b5J%JjJjJj%%j%JJ%j%%%jJjJkLkKJl%jMjj%%%JkK%%j%j%JjJ%%J%%k%J%K%kjLmK%%%
-86491b4%JlKKmKjK%lLjKk%J%%jjLJlJ%%kKjJ%Jl%JJjjjKj%J%Jk%J%%J%k%KkKkJ%jL%k%Jj
-86423b4j%KjK%lKj%JkKjJj%Jj%%%jJ%JjJjJjJjjLkjJJJjj%JjJk%%%JJlNkj%%%jJ%jJKlJ%
-86355b4J%kJ%KjjJlL%jJj%%JjJkJjKjj%Lk%%JjJ%jJjj%JKkjJKlLlJKl%%KkLj%j%Jj%J%k%
-86287b5KjJ%k%JJkKjkL%Jj%%%j%Km%Mk%Jj%JkK%%jjKjJ%%%jK%lLkKj%JkKlKJ%jj%Kj%kJK
-86219b2kJkKJj%kL%k%JKjkJ%%%j%%%JJjk%KJlLkjJJ%kKjKjj%%jK%kMnLkJJj%J%JjjKjjJ%
-86151b3%%JkJKjk%%J%%jJJjJkJ%%j%jJJJjj%%jJJJkJ%jJ%%Jj%%%KjJjjJj%%%%%j%JJjKk%
-86083b3jJkMl%JmN%jKkjKjJ%%j%KlJ%jJkJKk%JJ%kKkKjKjjjJjJJjjJJj%%jjL%kJkL%%%kL
-86015b1j%jJ%%%jjJJjjLJn%JJJjj%J%J%lLJk%Jj%%kLJjj%%Kjj%KkJ%%%%jJjJk%jK%Kk%Kl
-85947b4K%jjK%%j%%kL%%%j%J%%KkkJLl%%%j%jMj%%J%jJkjK%j%JjjjLk%J%jJKkkLJk%%J%J
-85879b1j%Jk%jKkJ%%%JjKk%JjjLj%kL%mK%Jj%JjJ%%%%%jLjk%K%kJJj%%kL%jKk%jJjjKJkK
-85811b1kj%JKlK%%j%KkJj%J%%lJ%KJjjJJj%jJkKkJJ%kJKlJKl%Lj%J%kKjlJKJjj%JJjJkK%
-85743b1kKj%jJJ%%kKjj%jJJjKj%jjJ%%JjJkKKlJ%jJ%kLJjj%j%J%%%J%jJ%k%%%%%JJ%%j%J
-85675b1k%K%%jjJjJ%%%%JjJkJ%jJjLkJj%%Kk%jj%%K%%%%jKjjJj%J%%%%%Jjj%jLjjJ%%%j%
-85607b3%J%jJJ%kJj%JjJJjKkJ%%j%%kK%jJ%%J%jjJJJlK%j%JjjKlJJJj%jJ%%%%kJJjJ%%j%
-85539b3J%JjjKmMkKkLkLjkJ%kKKmKkJ%Jj%J%lJLjjKk%jJj%LlJKljLj%%%jKJj%j%JjJj%%K
-85471b0kJlKJJjjJJk%KjkK%%%lKJk%%JjKkJJ%k%KjKjj%Jj%%J%%JjjJkLjjKjJjk%%KkKJ%%
-85403b0lKj%%JjkKJ%%lKjKJj%lLjKj%KmK%Jj%j%%J%j%K%jkJj%KjJJlJJ%j%%j%KjKkKkJJl
-85335b3Ljj%%JjJKmJJkJK%kJJkJjKjlLjkLJkjK%j%Jk%%JJ%%%jJjJkLkKkJlKKk%%%J%%jJ%
-85267b1jKkJJkJJ%%kJjK%kKjk%J%jJ%J%%%j%KjjKlLj%j%KjkLjj%JKkkJ%%JjLkkJ%J%%%%%
-85199b1%jKkJ%%kLkJKlJkJJJ%kJjJjJjjK%%JjjK%j%%kJKjjjLj%jLk%jJjjK%kKjJKkJJlKj
-85131b1%%%jJjJ%jJKlKkKJmKJjjJkMlKkJjjL%JmJ%K%%l%LlKJjJjLl%jJjKj%%JkKkKjJ%%j
-85063b1%j%J%JkLj%jjjLkKjjJKlLkjjLJj%j%%jJjKjK%kjKjJjKjj%JkLlJJJlJ%%%KlKkJJ%
-84995b0j%%%J%kJJJlJKjjJ%%%jJ%kJKkjKjJjJJkJjJkLkK%lLk%lNkJj%%%jJ%%%J%%jJjjKJ
-84927a9j%kMkjJjjJjjL%Jk%J%%%jKmKKlJKjkLjjJkKJkKnNkJ%kKjjJj%K%j%JjJJjj%%KkKj
-84859b0j%jJj%K%%%j%jKkKJj%JjJkJJjj%%Kk%%%JjJjLk%kK%%J%j%J%k%Lk%j%K%lKJjJkJj
-84791b1J%kJKk%JjJjKj%JkKj%Kkk%J%%%JJjJjk%LjjJ%JJkJj%%%j%%J%Jj%jJJkJJ%j%jJjj
-84723b2KJk%JJk%%j%Kj%%%KkJ%kLjj%%KkJ%JjJjjJJ%k%KkJJjjJjJ%Jk%JJKjk%J%kjJKJkj
-84655b1JJJj%%%k%%LlKjjJ%J%j%jJjJ%JJl%JjJ%%%JkjKJnNj%%jLk%jjJJ%%%jJJkJJ%j%Jj
-84587b0KkkKJJ%jkJ%jKj%jjLjjLkjJKlJkK%jJkKjKkKkJkJ%J%%J%%lLjjKkKjKjmNk%J%j%%
-84519b0%%%JjKlJJ%kJjJJ%JjjjJJ%jjLk%KlK%jjKKkjjJjK%jJj%Jj%%jK%kKj%jKjJ%%kJjK
-84451a9jkJKjJj%JJkKjkJ%%%J%jJk%J%J%kJJj%Jj%kLj%jJ%J%kJ%%%%%JjJj%%KlMlKlKkJK
-84383a8kjJJJ%j%lMkJlK%Jj%Jj%JjJJkJ%%kLj%lLkKLk%%j%jJ%%jKlJJlMj%%j%Kk%JjJjJj
-84315b0jLj%%kMkkLkJ%kJJ%%jJ%%%jJ%jjKKjk%K%j%j%J%jLl%%Kl%L%jJlJLkkLkK%mK%%%%
-84247b0KkKjjJj%jL%j%jKjj%J%%jJ%%jKkKj%jKjjKjj%Kj%%JjjJjJJJlLjkjJ%Kj%Jk%J%%j
-84179b0j%K%jKj%%J%jjJ%kKJJk%%Jk%Kj%JJlKjkK%Jj%%%Jk%%%JjJjjLk%%%%JlLj%%JjJKk
-84111a9j%jKjJ%jJ%jJjJKlK%%k%J%lLjJ%J%jjJk%K%jK%lKjJ%%%%j%Jj%%KkKjjJKk%jJj%L
-84043a7kjJjJ%JkJJkJj%kM%j%%jKlK%%%Jj%%jJlM%%k%KkKjJj%%%JJlJ%jLjjJjJ%%%%jJ%j
-83975a9JjJ%kJJjKkKkkJ%jJ%KjJjJKlKjmLJ%kjLjJkKJJk%jKkkKJ%kJ%KlJLm%K%j%J%%%%%
-83907a8kJkL%%kKmMjKjjJlKjKjKjkK%jJk%JjLlKJk%jL%jkK%jJ%KlKkJjJ%j%jLlKJj%%KmK
-83839a8JjJlKJ%kKj%j%jJj%Lk%%JJjJ%j%Jk%J%jJJjj%%kJK%%%%KjkJj%J%%kJJ%jJjJkJjj
-83771b1KJjjJ%J%j%%%%jKj%%jLjkLjk%KkL%k%Jj%JjjKj%JjJk%LkKkjJ%%%K%jj%JkK%Lk%%
-83703a7j%%jJ%%%jJKm%J%Kj%j%JJlKjJj%JjKj%jJjJ%%j%jKKkJjj%%j%jJKJj%%%j%Kj%Jjk
-83635b0JjJ%J%%%%JkKmKJjJ%kJ%jKjjJJjKkLkJkjKJk%K%kKkJj%%L%kjJ%JkKlLkJ%jJ%j%K
-83567a7lKjKj%J%kKjJlJKkKj%j%%%JjJj%Jjj%K%%jMmJJjj%JjJ%Jj%jjL%%jjJkK%JjjKlLj
-83499a8Jk%%J%%j%KjjJ%jKkLj%kjKJkKjk%JjMlKk%KjjJ%%%jJjJjKjjKkJjKkJjK%Jjjj%jK
-83431a8%JJlKkJ%%%%Lm%JJjjKk%L%k%jKJkkMk%j%J%jJJJl%jK%jK%j%%jKk%JJ%kLjJjj%jJ
-83363a8KjKljJJ%j%%%J%kKjJjJJjj%jJjK%%%kJJj%jKjJ%%jJ%%%%jj%JjKkJ%%Kk%JjjKjJ%
-83295a7j%%%%%jK%%lKJjJjLkJlJ%%JjJk%%J%%jKjjJKmL%j%JjJjjKkJJjKkJj%Jj%KjkKJl%
-83227a9Jj%JJj%kKJJkKj%j%Jj%%jK%JkKjkjKJkJJ%LljJJl%JkKJ%j%%%KkKjjJj%%%Jk%Jj%
-83159a9jMk%jKjJkKjkMj%%j%jK%%Jk%JJlJ%Jj%jK%k%JJkJjJKjlNmK%%j%%J%JkjJ%J%jKjk
-83091a9Kj%K%kjK%j%JjjMk%kK%%KmJjJjLjj%kLjJ%%jjK%%%%%KkkJJ%JlK%KljKkKJ%%kJ%k
-83023a9KkK%J%kKjjJ%%jKkJJl%K%kJJ%%kK%%kLlJj%J%%JKkJkJ%kJjK%JjjJj%JkLjjKkJ%j
-82955a8JJjJkJj%J%jJlMjjJj%%Ll%J%%lL%%jKjjKlKk%J%jKJj%%jLnMj%Kl%%Jj%%%%%KjJj
-82887a7jKkJjLlJjKk%LjkKkKjjK%%jJ%%%jkKj%jLk%J%JlJJJ%j%KlJJk%KjjKj%%%%J%lLjj
-82819a8KkJj%J%%Jjj%JJkKk%JJkKjJjKjjKkkKlLjJJ%%J%k%jjK%JlKjJkL%%JlJjKk%J%jKj
-82751a7j%JKjkK%jJj%jJJjKlMkjJjkKj%jJ%Lk%%kjMkJKk%KlK%j%J%lLj%%%%JkKKkJjjjKk
-82683a8JjKjj%J%jKj%%JkJjJKlKj%%%%%JkKJj%kJjJJJlLlJjJJ%%%jjKkKkK%J%kKkKkJkKj
-82615a7JlJKJkJkJKk%JkL%%kkMk%%%jLl%JJkKkK%kKk%J%JjJkLjj%jKjJ%k%jK%jJjJJjJjJ
-82547a6J%jJjjjJJjjJ%jMkJjlJJjKjJkLlKkJ%%KjkJJJk%jK%%%j%%%J%%jJ%kKkK%jjKJl%J
-82479a7JkK%%jj%K%j%%JkKlJKjJjJjJjjJKjJlJLl%J%kJKkJ%JlKkJ%%%Jj%jK%kJ%J%%%j%J
-82411a6j%LkjJj%%jJJk%LkJ%%jJ%%%%%j%%J%%%%%JkJ%%KkKlJjJ%%kKjJKkJkJj%J%%JkKjj
-82343a7J%jJkJJjKkJlK%%KkKj%%jjMlJjK%%jj%JkJ%K%lJKjJ%j%%%%jKlLj%jKj%j%JJmLJj
-82275a6%%JjkKjKlJJjKjj%K%%%kJ%%%%%kJKkJjj%Kj%KjjKk%%JJk%JjJ%%jJjJ%JjjKkJ%%%
-82207a6JJlKjjJ%J%JlK%jjJjjLkKjjJj%%Ll%J%Jjj%J%jJKjjj%LkjJ%jKkKkKJkjJjJJj%K%
-82139a4kjjJJJkJkL%jj%jJJj%%%JJ%%jjKjJ%jJkJ%JJk%J%kJ%jK%jKkJj%JjkJJ%%jJJjJ%k
-82071a7K%j%%JkjJJJjJk%Jj%JJ%%k%LjkJJjKj%jJjJjJ%kLjjjJ%J%Jl%J%%%Jjj%Kj%jJ%kL
-82003a5%JlLmK%JkJJ%JjjjKjJ%%jj%%K%%%Jk%J%jj%KkjKJKl%JkJJ%%JkKkJlL%jJJlJ%%J%
-81935a5%%JjjjKjKkjJ%KkLl%%%%%j%LlKlLJlJ%%jJKkKlKkJjJjJJj%jLkJ%jJjJlKJjkK%Kj
-81867a5j%Jj%Jj%%KjkJj%KjK%jjjJJjJ%%jkJKkKJjkJj%KjJlM%jjK%%jlJJ%%%JJkjJkJJ%j
-81799a7JJjJ%kKjJ%j%%Kk%%jKkJ%%K%%jJjJJljJJKlkKjJ%jJ%%K%jkK%jK%lKj%KjkL%kJj%
-81731a6%%%%%%kK%%%jJK%k%JjJ%%jKk%J%jjJ%%%%LkkJJj%KkjK%%jJjJj%JKnK%jJJ%JlK%j
-81663a6%KjjJJj%%jJJjkKjJjJ%%lL%jK%j%%kJJj%%%JjJ%jKkkLjjJJ%jJj%JjkMkJ%%j%Jj%
-81595a6JjJkLkJ%jKjKl%%%JJjJlKJkJ%%%%jjKjKJjj%j%%JlLj%%%K%kJ%J%%k%%J%%JjJkJ%
-81527a5%KlJjJjJjj%JJkJJJlKJ%jJjJjjj%LkJ%jK%kJjJj%%K%%jJJjj%JkJ%%%%%JjKlJJjj
-81459a6JJkJjJ%jL%jj%J%jjKjkKJ%kJjJjJJ%k%%Jk%Kj%%JJ%jjLkKlKj%jKj%jKlLj%JjjJ%
-81391a5jjJKlLmKK%jJ%k%K%%kJ%kLlLlK%j%Jj%J%J%%jJlKjJ%jJ%%%JkJ%jKkJjKJkJkJJkL
-81323a3kJj%J%JlJJj%jJ%%Jj%%jLkjJJjj%%%J%jKjJJlJjJ%%%JjjJjJjJ%%jKj%Jj%jJJkK%
-81255a4k%%L%k%%%j%%%JJ%kJKj%k%%JkKJk%JJj%%Jj%J%kJ%jKjJjjK%kJj%%K%j%JkJlM%j%
-81187a5KlKkLjJjkLlK%j%%%%%jJJJJk%j%jJ%JjjKjJ%%%j%J%Jl%LlKj%Kjj%JKkJ%lJ%Kl%J
-81119a5K%k%jjKKjjjK%%JkJjjKJ%jJjj%jJ%j%J%kLj%%j%Ljj%JjJjkJK%j%kKJ%kJJ%JkJkK
-81051a4lLj%%%%%Kj%j%%J%kKJkKkj%JJkJjLk%JjJj%jKjjKjJ%%jJjJkJ%%J%%kK%%jJkKjJ%
-80983a4jJj%%JKjj%KlkLJkLl%J%kJ%jJ%JkK%jKj%jjJ%%KjkJ%%J%jJjJkJjKjJJlJ%K%%%kk
-80915a7KJjJkJ%JjjJ%JjJkKkK%lKJkLk%jJJjJjjK%j%Kl%JKk%KjjjLk%JkjLJjj%%J%jjKjJ
-80847a4Jjj%%J%jkKJjKjkJ%%%Kj%%k%LJl%JkJ%jJjLlK%jJ%Jjj%JJ%%%lLJl%%%J%%%%%jKj
-80779a4j%jkLJJjj%jL%k%JjjK%Kjk%%JjJ%jJkKjKjJjjKkKlK%J%kjLjJkJjKJjJl%Kj%JjjJ
-80711a4%J%lL%%kKkJjLk%KjlLJkJj%jKjjKkJ%Jjjj%JjJJ%%j%MmKkJ%%Jk%JJjjJjJj%%Kjl
-80643a7Mk%%%J%Kl%KjJlK%%%jJ%%%j%Jj%%KkKj%jkL%K%lKjjJjJ%%Jj%KkkKJJjk%Lkj%K%k
-80575a5JjJj%LlJjjKjjL%%%jJkKj%Jj%JjjKJl%J%jKkKjj%J%kK%jJJj%%jjK%%kLJk%k%K%%
-80507a4JkKjJkKjJJjJj%k%jLjJJj%%Jk%%%%%%jJjJJjlKLjkK%j%%%jKj%Jj%jjLkKj%%%kLj
-80439a4%jJ%%%%jJJmLj%%KjjK%%%%kLj%jKmKjKkKkjLkJJj%jJ%jjL%%%j%jNmJ%j%%%%%%jJ
-80371a4%%J%%%j%KkJ%%jK%kJkKk%K%j%jKjJj%%KlLjkJ%%%jJKjkJ%JJkJjJ%j%Jj%jJjKj%J
-80303a3%lJJJjJj%Jj%%%JjjKJmM%kJJj%JjkKkJJjJjJ%%jJlKKkjK%j%J%JkLkkJJj%Jj%Jjj
-80235a5%K%%jJj%jJJJjjjLj%jKjj%J%%%kjJLl%J%JlKJ%%lMk%%%J%jKjjJ%%jJjJ%JjkK%kL
-80167a2k%jjKKkJjJj%%JkKjJ%%j%jMjj%%JjjK%lJJj%jKjj%%%JJJlK%JkjLkKkjJJj%K%jjj
-80099a5JjKjJ%JkJJmLjJ%%jJ%%Jj%Kkj%%Kjj%JjJJkjKj%JjKjJkj%JKj%%jJj%jKlKJ%%JlJ
-80031a4%jK%JkJ%Kjj%%jKlK%kJ%%%%%JJk%J%%%jJkKkJJjJ%J%jjKkJ%%j%JjJ%%jJjKlKjLk
-79963a3jJJkkLkMl%jK%%%%kLkK%lL%jjKJk%JlJKjkJJkJK%kJJlKj%jKJkJkJKk%KkjK%%JjJ
-79895a2j%kKj%jL%jj%KjjJJjj%jJ%%jJ%JkKjJjJ%%k%KjJk%K%%JkJ%%%Jj%%%%KlK%%kKjj%
-79827a4JKlKj%KjjKklLjKkJKk%%jKlMkJ%jkKJ%kKj%%%jJKlKJjj%%jjKjK%kjKJj%jJJj%Jk
-79759a4%KkLkjKkKk%KkJjjJJkLk%K%JlKkJ%%jKkLjkJjKkK%%jkKJkKj%%%%j%J%kLj%JlK%J
-79691a2%Jk%%JjJj%KlJkKjKjjKj%JkK%%kK%j%jJjLjj%Jj%LnMjlKJj%J%jKkJJkJ%%lKJkJ%
-79623a3%KjkKj%%K%kj%JJkJ%%jJJjJkJKjjj%J%kKJkJjK%jJjJjJjJjJjjKj%JkJkKJkJ%%jJ
-79555a3JjJj%jKj%%J%lLjJJkJjjLmLjJ%j%JjLl%jKjJlLkJ%Jk%JkK%J%%jjjKJ%%jjjLjjJ%
-79487a3%kMl%JkJK%J%k%kKJkJ%KlJ%JjJk%Kk%J%%%j%%K%J%kJjkMk%jJ%%%%JjKjJj%jjJJ%
-79419a2jJjKjj%jKkJjKjKkjLj%lLjJ%kJjK%j%j%KjLlJj%JjjJJ%%%j%%j%%KkK%%lM%k%%Jj
-79351a3JkK%%j%jJ%LlKlK%%jjK%jjJjJJ%lLj%JJ%jj%%jJjJ%JkKmL%JJkJ%kKjJkJJ%Jk%Kk
-79283a3JJkjJ%%%jJK%%jJjJjkjLk%J%%%JjJ%J%kJ%%%%jJ%jjMkjJ%J%lJLk%j%LmK%jKj%%%
-79215a2Jl%J%Kj%j%%%Kj%jJ%JlKjKkkKJJj%%kKJlJJ%%jLkkJJ%JjjJjKkKkjJ%%jJJ%%JlKJ
-79147a1jKkJ%kMoKjLlK%jjJ%%%Kj%%lK%J%%jKk%%J%JlLkj%JKk%%JjJ%Jjj%%JjJjJ%%jJ%j
-79079a3Kj%%%JjJjKmjKjJ%%KkJ%%%%%%jJkLk%jKjJjJkL%kJJlJJjJkLJmJ%J%JjJlLjJjjJj
-79011a3KjJkKj%jLk%j%%J%jJkKKk%JjJJlKjkJJ%%%%%j%%%%Kj%kLlJ%J%%JjJjkJ%KjJkJjK
-78943a1kJlLjJJ%%%%Jk%%JlJ%LlKj%%J%kJ%jJ%Jj%j%JkKJk%Kjj%jJ%%JKjJjJj%j%Jk%J%j
-78875a3KkjJJ%%%JlJ%JJJjjJjJ%jkL%%jjJ%JlJKjjJ%%j%LlK%l%KJ%kJJjJ%kJkKJk%Kj%%%
-78807a2%KkkL%lLkKkjKjJ%%j%%KkJ%kL%kJj%JK%%jjjJJjLljJJjJjkLlJK%jk%LmNjjJjKjj
-78739a2jKJjj%%J%j%JjJk%Kj%Jj%j%Jj%Kj%%JkLk%JlLJjkK%jkKKkJJjjJjJjJjJj%%jjKJ%
-78671a1j%J%Jj%%%jj%%%K%jJJl%jJKKl%%K%j%%%jjJjMk%%jjJJkJ%LkjjJkKj%KJjkKkjJKk
-78603a3Kj%KjjJjJkJKk%jJJj%%%JKmjKJ%kMl%KlJ%j%K%jjKlL%j%J%%%%%JkJ%%kKjJ%k%Jj
-78535a3J%%jK%kKlMl%J%%%Jj%jKkKkKj%JkLjj%J%jjKJkJJlJ%%J%k%%J%%%%%KkJJ%kkKJJk
-78467a2%K%kJj%%%%KlKj%jJj%Kjj%KJk%Kk%jKj%JjJ%jJkJ%jKjjKjjKjj%%%KjkK%LlKkkKJ
-78399a1%%%jJj%%%%JjkLj%Jj%%JkLkJj%jK%jJjjJ%%jJJkKjJjJkJjJJjJjJjj%JjK%j%jKJk
-78331a2%Lkj%%j%Ljk%KJkJj%%JkJ%J%%JkJ%JjjJjKlK%jkLj%%Kj%J%jjMljKjjJjJjJJkjL%
-78263a0j%mMJl%JkK%jLjjjJKk%J%Jjj%%JjJ%%%%Kjjk%LkJ%%jJ%jJjK%k%JJk%KlLj%j%Jjj
-78195a3KjJ%%kLj%JkJ%jJj%%%%Kj%%KjkJ%%%%jJ%%kKjJ%Jj%j%Kj%jjLjjjK%jKj%j%JjKkL
-78127il%J%%%%%Kk%Kjj%kLkJ%%%%j%jJJkJK%kKj%Jk%J%%Jk%%J%kJLkJJnL%%JkK%%%lK%lL
-78058a1%j%%JJj%j%J%KlkMj%%j%jKjKjjK%jJkKjJ%jJ%%k%J%%jJ%%KjjkKkJJj%JJmLJ%k%K
-77990a0%k%K%%jJjjK%kJ%jKkjK%%jKkjKKkjJJkjL%j%Jj%j%J%%j%%JjJjjLj%%j%J%kJJ%%%
-77922a1JkJJk%J%Kjjj%jJJj%%K%j%k%K%jJ%%jJ%%j%%K%j%Jj%%%%jjK%%jJkJ%%%%JjJjJJj
-77854a1%jLjk%Jj%%Kj%%%JkJjJ%%KkJ%k%Kj%jJ%%jLlKj%Kk%%J%kJ%%Kk%Kl%LjjKjk%%Kk%
-77786a2JJj%%%%JkJJkJ%Jj%jJj%KjKk%%j%JKjkLj%%lJ%JjKj%j%%Jj%%JJ%lJJ%JlJK%jJj%
-77718a1jKkKkJjKlKkJK%kKjJk%Kjj%Kk%J%%%JkKk%KJlLkjLjjjKkJkJJ%%%%%KlJjKkJJ%kL
-77650ij%kjL%lMlKkjLkKj%%kJJKlJj%JjJjJ%%jJ%%%JkK%%%%j%%%%j%J%J%jJkKjJ%kJJ%%j
-77581a1jJjjJJJ%%%jKlKj%%%JlLkJJkJ%%Kk%JlKjJ%J%JlJj%JjJ%KjJmK%%Jk%LjjjJ%%%J%
-77513a0Jjk%JJ%%k%JjJ%%J%jkKJj%KlJLljJ%LmKkJ%%KkJJlJj%JKlKjjJJjkKJ%j%jLjj%%%
-77445a1J%Jjj%%JjKkjjLjJ%%%JlK%%kJJ%%%j%JjKjJk%JJ%j%%jjJJjJ%Kl%%%J%JkjjK%%%j
-77377a2%Lj%jJ%kKjKkKk%%Jj%%JkK%j%jJ%%KjkKJjlNl%%%%JJl%Lj%JjlMkJkKkLk%%JkKJk
-77309a1JjJjJ%%Jk%%Jj%Kk%%lNk%%Kjj%J%%jJkJKjJk%KjjJkKjKj%j%%%%LlKkJ%%j%kKjJJ
-77241a0jJJj%%%%Jj%jKjj%%Kjj%J%jKkJ%%%jJjJJjkLlKkKkKj%%J%JjjJJk%JkK%j%J%JjjK
-77173ij%jJJ%JkKkkJKkJ%kKJjJ%jKkj%Kj%%%j%j%%K%%JlJJ%%JjKj%kJkJjKjJjKkJ%jjLk%
-77104a1%j%J%KjkKj%Jj%%JKlJ%%JjjK%jjJ%Jj%%%%%jJ%%jjJJj%jKkJ%J%%KkkJKk%KjJj%J
-77036ijkK%kKjJ%%%kjL%j%LlJkL%%j%kL%lJKjKk%JlLj%%j%%JjKjkK%JkJ%%kJ%Lkl%KjK%%
-76967a0%JkKjkKJjJlLjj%JkJJ%JjJjj%JJ%%jjJKjjjKjkJK%kJjJKk%jKkJjKkjMk%jKkJ%%l
-76899a3L%jJ%%%kKj%Ljj%%jKj%jjJ%Lj%jKkjLjlKJ%jjKk%JjJKlJ%%jKj%%JjjjLjj%jKjJJ
-76831ikK%jkJJ%jkMkJJ%jJkJKlJjjK%%%%JjJkLkkMkjKlJKj%%JjkJjLkKKlJkK%JlJ%%JkJJ
-76762i%%lJKj%%%J%%KnMk%LljJ%%%%JJkJlKkJLk%JkJkL%jJ%kKjJkJjKj%jJJj%Jj%%J%lJK
-76693ij%Jj%JjJj%%kMjkjKjJ%%J%jJjJ%j%%JjkMjj%jJkMkJjjJJkJJkJ%Jj%%%jLlJjJJ%jJ
-76624i%j%KkJ%j%%JJlJ%Kk%%jKjJkLkJj%%jJ%J%j%JkKjJJk%%jJK%kJJkjJJkKJj%jKmK%Jk
-76555a1Lkj%JKl%JJ%%%%j%jK%%kKk%%J%jJjKkJ%J%jJkjLjJjJJjjjKlLjjjLj%kLkKkKjJmM
-76487ikJKkj%J%JjKjj%%%%%jKlKKj%%%lJKk%%J%%jJ%jK%%jKlJJ%%Jk%JjKkK%%kJ%k%J%%K
-76418hjjj%jJLjjJjkKJj%%JJlJJJlKk%JKlJKkJ%kJJ%kJJj%%jLkjJjJJjJJkjJ%%Jj%JJk%j
-76349a1LjkJjLl%K%jj%JJjJJkjLjkL%lJ%%%JkJJkKjMmJkK%j%K%lJ%JjJjJkJJj%J%JjjJJj
-76281ikJJ%j%%jKjJJkjKjJ%%kKjKkJjjJJlKkL%kKjJlL%jJkJKlJkJJ%%jLj%%jjJ%jJLkJ%k
-76212a0%JkJ%JkLkKj%j%%j%LlMkjjK%%kJ%Jj%JJkjJKk%%jKKjkJ%KjlLkK%j%lLJj%jKjJJl
-76144a0J%j%%%KkKjJkj%JjKJ%%kJ%Jj%%%jJjK%lJJJjJkLmJJjJjJj%J%%JkKkJ%jJJkJ%Jjj
-76076a0KkJKlJJj%JkJkJJjjLkjLjjJ%j%J%jjKKlKl%L%jkJjJ%jJJj%Jk%LjJlJ%Jj%J%KkKk
-76008ijJjK%jjjK%kK%%JjJkJjJ%j%JJjJlJ%JkLjKlKj%JjlKJjJJj%jKjKkjJJjKkkK%%%%%%
-75939ijJJlKJ%jjjjNjjJjjJkJKJk%JkjLj%lL%%jJ%%j%%J%%%jJ%kLj%Kjj%%j%KkKkJJ%kJ%
-75870ij%LlLk%%%%%jKjJKk%%%j%JkJJj%%jJjLlKjjJ%%Jj%jKkKjjJ%%%%jKjj%JkJJ%%%%%J
-75801hlKjJjJkKJKmJ%%Jj%jKj%jLkKmLkJKl%JjJJjJjjKkJ%Kjj%%JjJkJkKj%Mm%KjLkJk%J
-75732hJk%JkjMj%jJ%kjKkLj%jKlK%jMk%%jJmLJ%jJk%J%%%%%Jj%JjKkkMkKkkJJ%kK%jK%%k
-75663a0JjKkLk%%%%JjjLk%Jjj%JJkJjJjKjjJJjKk%KjKnK%%KkJlJKjkJJ%%kJJJj%Kk%jJ%k
-75595a1KJj%jjKJ%j%%JjJjJk%kMkJjJJJkjKj%KJjkJj%jKkJjKkJJ%%Jl%%J%%Kl%KlK%jKjJ
-75527hjjJJmMjjK%%jJ%%jJkJJkJJjJ%k%KkJ%jkMjjKkK%jLl%Lm%K%%jJ%jjK%j%JjkL%jjJj
-75458a0JJkKjJj%%jJJjJ%%j%Kjj%%%%JlMjj%%KkjJ%J%jJj%jLjk%K%%j%J%kK%KkjKjjJ%jJ
-75390hjjLjkJ%%%Jj%jKjJ%jJj%%Kjjj%KJkjjL%j%JjJJjjjKj%%KkKjjJj%J%%%%k%KJ%lJ%j
-75321a0jK%K%%j%kJ%%Kkj%KJk%JkJJj%%%%JkK%jJlK%%%jjLk%LkJjJ%k%J%%Jj%KkjKjjKkJ
-75253i%J%jJ%%JlJJ%%%jJ%%%j%JkJJjJkKJkJkLlJJjJlLj%Jj%%J%jJJj%%jJjKj%JkjJkK%j
-75184a0LjjjKk%J%JkJJjJj%JkLKkkKmMkK%%kJJj%%jJ%%jJkLjjJ%%%Jj%JjJk%Jj%J%%JjKk
-75116h%jjKkJJ%%jKj%Jk%JjJkKjJj%%J%%%%%kJ%Jk%JKk%J%j%J%j%J%jK%j%j%%Kj%lMjjKj
-75047hj%KlLlK%jJJ%jjjLkJjjKj%KkjKkJJkLjJ%%lJ%JkKjLj%%%kjLk%Kk%KmKJjK%lJJj%j
-74978a0%KkK%KlKkJ%Jjj%JjK%%kkLkMkkKJk%J%Jj%%%kLk%kL%j%JJkJJkJjJJjJlJ%KkKmLJ
-74910gkLjjJk%K%kJ%J%jJjkLlLjjLlKjJkJ%j%J%Jk%JJJjk%Kj%kKlNjkJjJjJ%JlLjjJjJ%j
-74841iJjjJ%KjkK%jJkL%jjkL%jjJJ%%Jj%Jj%%jKkK%kjLkjKJ%jkjLkK%jJjLj%kkMkKjJkKk
-74772iJ%jkMkjKJkKKmMl%KkJkJj%jK%%kJLlKkJJkKmLjKjJjJjjJ%%j%JJl%MlJ%%%jKlLjjL
-74703fkJlJJJjJlK%%kJJlLjJjKjJ%kKjkLKm%JjjLkjKjj%J%%J%jJjKj%jK%lKjJKjjj%J%%J
-74634gkK%jJj%j%JJjLkl%K%%%jJ%KlLkJjJ%jjJkJj%L%%kJKlJ%%Jk%JjJ%jjMj%j%jJjJKkJ
-74565gjkKjJ%%kMjkKmL%J%%kJjKkjK%J%%jKjkKjkJKjkJJjJJ%%%%%kKjj%J%jJJj%JkJkL%j
-74496hJJjj%%%%Jj%Jj%jK%kJJk%KkK%kJJjJk%Jj%KkjK%%JkLmJ%%J%Jj%jJJj%JJjJk%%jjL
-74427g%lKjjK%JlJ%JjLjk%jKJj%JkJjKjJ%j%J%j%%jKjJJ%JjlJLljK%j%JkJjJ%%j%J%%JlK
-74358hJ%%j%JkKjjKjjJ%%J%k%%JJkJjJJjJJk%K%kjjMkJj%kMkjJ%%%JJlKjJKk%jKk%%jJkL
-74289gJk%%jJJ%j%Jj%%%jLj%jjJJ%%%%j%KlJ%j%Kj%lLJkJJ%%j%%jJjK%jJkL%j%lJKjJ%j%
-74220h%JnLJjJJjKj%lKJj%JJkjJkKJJnKK%kK%j%JJj%jJ%%j%JJjkKjjj%LJlJKJlJ%j%Kk%J
-74151gkJ%J%%%%kJJjJj%Jj%jKjJKlKjjJ%%%Jj%kJJj%%KkKlJj%Ll%K%j%%%jJjJj%KjJj%Jk
-74082ijKJkjMkJjJjJ%jJjLnL%kK%jJjJjJjJj%JJjjJkK%%kLkJjjLjjKkjJjJJj%%%%%%jLmJ
-74013iLj%jj%LlLkKjjJj%JlL%%%%kKj%%%Kj%%kJ%%Kk%kKJkJ%jKjJJkKj%JjJkJ%%lJ%JK%j
-73944gj%J%JlLjkKJj%%Jk%J%%kJJ%%%%k%KkJKjjJ%jKkJkKJjj%KkJj%Kk%%%%jJ%LjjJkKkJ
-73875g%JkJJ%%j%j%%%KjjjJ%Kjj%%Jj%jK%%jJjJ%Jj%j%JjKkJ%j%Ll%jJJj%Kj%jjJKk%%Kj
-73806gJkjKkLjK%kKlK%kKk%J%JjJkJjKjjJ%jJJj%%j%%Kj%%JkjJ%JjjJjLjj%%%JJlJjMkjK
-73737fkKjJk%KkLk%KkJk%%jKkKjJJk%%jKj%Jj%%jJKjJkJJlK%%jJ%j%%Kj%KkjJkKJjJjJkJ
-73668gJJk%kLkJJk%J%%JkJ%lL%jJJk%%%J%jJkK%%%%j%%jKjLm%KjK%%kJ%JkKk%jK%JkLkJk
-73599hKjkLjJlMl%%jJJjKkKlK%jJjJ%%Jj%%JmL%%%kKjKkK%j%jLljKkLk%jKjJj%%%%jKj%J
-73530g%%%%Kkj%jJJj%%Kj%Jk%Kj%%Jjj%%%JkKJl%J%jKJkJ%%jJJ%JmLj%jMlJ%k%Kkj%LjjK
-73461f%jj%JkK%%%jjJJJjJlKjJjjLj%%Jj%%jJj%%J%JJj%%l%Kj%kKJ%%jKj%Jj%kjMk%J%%%
-73392g%J%j%jJ%JjKk%jKjjJJ%kJJk%jK%%j%Lk%JlK%jjLkJjjjL%jJjJj%Ljj%%Jj%j%JKj%k
-73323hKj%jjKJj%Kj%k%jKJkJKk%Jj%%%%%%%J%jKkJJk%Kjj%%%J%kL%jkJj%JKkkKj%jKLlKk
-73254g%%jMlJjj%JJ%kjLkJ%J%%%J%jjJk%JJjjLkjJJjJkJkLjjLkjKj%JkJKk%JkMmJ%j%J%J
-73185fJkJ%JlLj%j%%jJJ%k%%Lk%kK%%Jk%%JJjJlJ%K%k%Kk%KjkL%kJK%%k%J%kKkJJ%jKjjj
-73116hK%kKj%%Jjj%KJkjJKkkK%jJJJjkJJ%lL%j%j%LjjjKjjKlMkJkJj%LkJk%%JjJj%KJk%J
-73047f%jjKlLj%%kKJk%JJkKjJ%lKJ%kJ%%JkJKkjK%kK%j%jK%jJ%jJ%j%JJjkLjj%KlJ%J%kJ
-72978g%%jJ%Kkj%J%JlLkJkKjJJjjKjJj%%%J%l%MlKJkjJKlKkJ%JkKkL%kJ%jjjLkJ%%%J%kJ
-72909gj%%%KjJk%jK%%J%j%%JJkj%JJJk%jJ%Jj%jKkKjj%LmK%%%%jJ%%%%jJ%j%J%KjkJ%%Kj
-72840fj%%Kj%%%%%%%j%JkJ%J%%j%%Jj%kK%kMkjJjMl%jJkJKjJ%j%%%KlJjLk%Kk%%%Kj%j%%
-72771gJj%jJ%J%Kl%Jj%Jk%J%jLlJ%KjkJ%kKKk%%JJkJjL%nL%jkL%jJjjJKk%%Kk%kM%kJkJj
-72702hJKj%j%jK%%%%%k%jKkLj%jMlKjJkkKJ%%%j%%JjKk%%JKmK%jJjjKjKk%JjjJJ%%JlKJk
-72633gJjkKJj%%Kj%k%LlK%j%%%%KkJjjJ%J%%jjJJJjjJ%%j%J%j%%%KjkK%%Jk%kLlJJJlK%%
-72564g%jJJj%kLkLl%JKk%%JJ%jJkJkLjJjjJj%%%JkKj%J%jJj%jJ%%J%%%kK%%%%Jjk%KJlJK
-72495ejJkJ%%jJj%%JjjKJ%lLj%%jKlMnMjJlK%%%%%%Kl%JKlJ%jJ%j%Kj%%j%jJJjjKjK%kj%
-72426hJKlJKk%%LlJk%J%%J%jJJkJ%%j%Kk%%%JJkjK%%%%%jKjj%JjJJkKjjJ%%jJ%lK%JJk%J
-72357fj%JkJ%KjJjJk%J%jKjjKl%KmK%KJl%K%Jk%%Jj%%%jKjj%L%kJ%%JkkJLlJJkJJ%%%jJj
-72288gJjJ%jJJjJlLJlKj%K%kjJjJ%%Jj%jjMkkJJKl%%LjjJjJjJjjj%%K%jJJ%kjJ%%J%kMkJ
-72219ejj%JJkJKjjj%JJj%KjjJ%%kJjKjjJjK%%lLk%K%kJjJ%Jjj%Lj%jJjJmKLjjJkJ%jJ%j%
-72150gLk%%KlJjJ%jJJjJkJj%K%jJj%jKjJk%%j%JJ%%Jl%KJJjkJKkj%%J%KjjJlJ%%j%M%lK%
-72081ekJ%%%j%%%J%%%%%%jJJjkJKJkJ%j%%%JkJ%Jk%%JjJ%JjJjJlK%Jj%%%KlJ%%KlKj%jKk
-72012g%JjJkJKjJlJKjk%K%%jKk%%jLkLk%j%JkJJ%J%%jJ%k%%J%Kk%jJJjJ%j%JkKk%JjjJJJ
-71943e%j%jjJJ%Jk%J%j%J%%%%jKlKjkLjJ%%%%%%J%%%j%jLjj%JlMl%KkKkJkKkL%jKlJjJ%%
-71874fKk%%%KkKkJk%KjjJ%jjL%jjJJJl%jKkJKjJj%JjJkJjJjJ%J%kKlMlJjK%jjMl%%%j%jJ
-71805gJJkjJJJj%jKkKjjJKl%KjJjJk%Kj%jKjJ%kKjkLj%%Jj%%KljLjjJKlJ%%%kMkJjj%Llj
-71736h%Lj%jJjK%%jkKJkKkKlLlNkj%JjJjKkJj%Ll%J%j%JkJ%JkJJj%kMlK%%j%%JlKKjjJjj
-71667gJJ%kJJ%kJ%Jj%jJKkJlMjJjJklL%jLkj%Kk%%J%j%K%%lLjJJlKJmJJK%k%%%jK%j%%J%
-71598e%jJkKJmJJJ%kL%j%lK%jK%%%j%Kj%%jkJJkMkjJ%J%%jKk%JjKk%L%lK%k%%jJ%%J%k%%
-71529gJjLlKkJ%JjjJJkJj%KjjKj%%%LjkJ%j%JjJjjJ%Jj%%JjJ%jjJ%Kl%J%%jJjJJkKJkJjJ
-71460e%kK%kJJj%J%j%JjJJ%kjK%jKk%Kj%%JJlj%MkkKJkJjJjKkL%%mKKnJLjkK%JlJJk%J%%
-71391f%J%jjJ%KjJk%%kLJk%%KjjJ%j%JjJj%%KkKjjJ%%k%L%k%%JjJjJkjK%JJk%JkJj%%JJK
-71322cmKKlJKkjKlJKkKj%jJJ%k%%jJ%KmJJKk%%Jj%%JJj%jJ%%kJ%jJ%J%%jKjkJJj%jLlKJk
-71253f%JjjK%%k%J%%J%jJ%j%J%Jjk%KJk%Ll%kLj%kMlLlJJ%%JjkJKjJk%J%jJ%%j%Kj%kJJ%
-71184elLk%LjJjkJJkLj%%jj%Lk%jK%jJ%jJKl%Ll%%JJjJ%jj%%LkjJjKjkJ%J%%%j%%J%%Lm%
-71115fJ%JjlL%%%jJjK%jkMkKl%K%kJ%%Jk%J%j%J%%%%j%KJkJj%lNmLkj%JKlK%lKJ%%%%J%l
-71046gKj%Kk%J%%%jKjjKjj%%J%%jJjJjJ%%jjJkL%jjKkKJj%jjLkJjJjJjKk%j%JJjJ%j%jLj
-70977e%%jJ%jjKjJjLlJ%kJJJkLjj%kJJjJ%kK%kJ%%Kk%%Jj%%KkjK%JkK%%jJmLjK%jkJJJjK
-70908ck%j%jJ%Kj%jKkjJJ%k%KJj%JlJjKlLJ%%jJl%Lj%JlKjKj%%%Jk%%J%j%%J%lKJjJkJJ%
-70839ej%%J%%j%J%JjjJ%%%%%JlKjKJj%%jj%JJkjKJjJkJjLjjj%JjKj%Kl%J%jJ%JkLj%jjJ%
-70770eJmK%jJJKk%jJJl%JJJlLjjJJlJKk%%J%kLj%%jJJjK%ljJKkKjJk%%JJjJj%J%jj%%JjK
-70701dj%JjJ%jJj%jJJjJ%jjK%kKjjkL%KjjJ%kJj%jKjJ%%kLjjJ%%jjLjkLmK%K%%j%%%JkjM
-70632cjj%JjJj%%JjjjK%%kKjJjJkJ%J%jJ%kLjJk%J%%jJJkJ%%%jKkJ%%%%JjjKkjKJjjJJkK
-70563dj%JkKj%JjjJjJkKkLkJ%J%k%%JkKjJjLjj%j%JKk%%J%j%lKJJj%%%JjkKJ%j%%%kJJjJ
-70494e%jJ%%KjJm%KjJjKj%%kK%%j%KkJjJj%K%%kJJ%jJkJjKkJJ%jkK%%JlKJj%%jJJJlJJ%%
-70425dk%%Kj%%%%jJ%J%mMj%%%jKkJ%jJJlK%Jj%%Kk%JkJjJJjJj%%%%JjKlJ%jKjjKj%JkKlL
-70356dj%jJjJ%KkKj%j%J%%%jjJjJjKjKj%%j%%J%j%jKj%Jk%%Kj%j%JJ%kLlJJJkJk%%K%j%J
-70287d%j%%K%jk%J%%%JjjJ%Jk%KJlLk%JjJjJkJ%%kL%jjKkKj%%Kk%%%JkLkjJjKkJjK%%%j%
-70218e%j%Kk%%JjMkjKlJjMkkK%jjJ%jjNkjJjJ%%kKj%jK%j%k%Lj%%KlJJkKkKjjJ%%%%%%Jl
-70149gLJkJjj%J%Kj%jJ%k%JJkLjjjJ%J%lMlJ%%JkK%jJj%jKj%jLjjJjJkJ%JkJJjkLkJJ%%%
-70080dj%kL%jJkJ%Jj%jKk%LjJ%jk%J%JjJjJJk%%%JlL%jjKJkJkL%ljJ%LjJ%%lK%Jj%J%j%%
-70011dJj%%jJj%KmKKj%jJkJjJ%Jj%%%%%jKj%J%%j%%JjjLjk%JJj%JjJjLlJj%jK%jJ%j%%Kl
-69942fMjmLj%JjKJlKkkLLmKk%%JjJ%kKkJKjjJkLjjJjJ%j%%%jK%lL%jJjkMlMlJ%j%jKjJjJ
-69873d%j%lLKjj%jJKkKlJ%JJjj%JjJj%%%jKj%J%j%jLJjkK%mLk%KjJ%%%j%jK%JkJJjjJ%jL
-69804bkkLkjJJkK%%%%%kLj%%%jJ%%%%jKkjK%%kJjJKjj%%%kKKjJjJl%K%j%LnL%%KlKj%kKj
-69735ejLkJjKk%LkjjKJkJjJj%%KkJ%J%j%jjKjJJjjjKjKk%JlK%%JJ%kjJJjJ%%jJJjJk%%Kj
-69666djJ%jjLkJ%kJj%JKjj%JJkjJ%J%kJKlJ%Jj%%JjJ%jJ%Jk%%JjJ%lL%J%kJkJJlLj%%%Jj
-69597eJjKjj%K%kK%kJ%jJ%%%jJ%jJ%Jj%JlMlKJjjjK%%jjKjj%LkkK%jKkJk%Lj%KkJjjJJkj
-69528fJJ%jjKlK%J%JjJj%lMlK%JlJ%jJKjjJkKlMJjkjLk%%%JjJkK%jJjjJJjJJj%jJj%JlM%
-69459clKkJ%Jj%Kj%%jLlJ%%KmJK%%jjKjJjJk%%JKmJKkK%kJjjKjJ%LlKjkKJmJ%J%jKkLm%K
-69390dLmJ%J%j%jJjJJ%jJkKk%KlJJjKlMjj%jJJjJJlKl%JJ%%%JJjjJmMJkj%J%%%%jJJkj%J
-69321eJjJkMmLjjLk%jJ%%%j%K%j%jK%jjJJ%lK%%JjjJJk%JjJ%lLKkKk%kJLjj%%%JmLjJjJJ
-69252cj%KjjJ%jj%jJJKlJJkJlM%j%jLj%KmJ%Kl%%JJkKjjLkJJk%jK%k%Ljj%%%jLmKjK%kJJ
-69183ck%%JjJJ%kKjjJK%k%jK%j%%JkJ%%%%%jJ%%JkKJkjJJj%Kjj%%%%jJjKk%MlKmJ%Kk%J%
-69114d%Jjj%Kk%JjJjKjj%%%J%jKkK%kJ%%jKJkjJJ%%jj%LJlkJ%jKk%KJkKjjJJKk%j%kLkJ%
-69045dJjKkjJ%JjjJJkJJ%jJjJjJjJk%JJkJJJmJK%Jk%%KlkKJkLJk%%%JkJ%J%lJJ%KjkLkjL
-68976bmK%jJJk%K%%JkjJ%%KkkLjJ%j%J%%JlJ%jJj%Jj%Kk%%J%JlJJJk%J%jJkLkJ%jKjJ%%%
-68907ckKjJj%%%jK%j%KlJ%%jJJk%%%KjjJjJKl%L%k%%%%j%JKkjJjK%%jjKkKj%JjjJjJJj%J
-68838c%j%JkJKlKj%j%%Lj%Jk%jKJJmJJkKkJjJjMk%%kJ%%jJ%Jj%%JjJj%J%%%%jLmJJjJ%jj
-68769eKkJ%JkJ%KlJKlJ%JlKJ%j%%%JlKKjj%JjjJJjJkJ%%JjJjJkjKJj%JJkjJ%j%%JJ%j%Jk
-68700eK%jKl%JjNmJ%kK%JjkLjj%JjKlK%jJj%%JlKJkJJjjjMl%KkJ%%%Jj%J%j%KjkKjkJJ%J
-68631cjjjKKkJkJ%%JJkJk%JKk%%%jJ%Kk%%KmLkK%%%j%Kjj%KjjjMkJj%jjJ%%KlKlJJ%KkJj
-68562dJkLlLnMkMk%kJ%kJJ%Jj%%%J%%JjjkMkKmKjJJjKjj%JkJJjJlKjJJjjJj%%%JJkJKlKk
-68493eJ%j%%%KjJkKjJj%LkkK%jjjL%%j%J%%%%J%jJk%%%JjJjJ%jLj%kKkJ%%j%jK%%JkLkj%
-68424dJjjKkJ%J%jJJkJ%%jJJjjKlLjk%LkjK%%j%%J%JjjJkK%kKkJJJk%KlK%%jJ%kLkKj%lK
-68355dJ%JkjJJjJJjj%jK%k%J%%%jK%jJj%JJmLkJjJjJK%kJj%%%%jK%J%lJ%%J%j%KkJJkKj%
-68286cjjJJ%jJJ%jkL%kJj%jJJ%jJ%jJ%%kKJjJkJ%jJkK%j%Jj%KlKkLjJkLm%JJJj%JjKljJj
-68217e%JjKJjj%%KlJj%JJkLlJKjj%jLjlKJ%Jj%%jJ%jj%%Kj%JkK%%Jk%jJkNjj%jJ%Jj%%jK
-68148bk%J%%j%JJkjLj%%jJkL%l%JKlKjJ%j%jJjK%j%J%j%J%jJ%jKjjKj%%Jj%%j%%KjJkLkJ
-68079b%jKl%J%%J%%%jjJjJjjJ%%KkJ%%Jjj%Kk%J%jJ%%kKJjkKkLlK%%Jk%JJjj%JjJJ%kK%j
-68010cjjKjjKkKJjj%%JkJJJjJjj%kL%JkJjJj%%%jLjJlK%kJ%%JjjL%jj%jMjkJJkJkK%%j%J
-67941c%j%j%L%j%kJJJj%kJJj%Kj%jKj%%%%%j%JjJ%%jJ%%JjjJ%%Jjj%jKJkJ%jJJjjJ%j%%J
-67872c%jJ%%KlJ%JjJlKkKJjKl%J%j%LmK%J%jJ%lK%%jLk%kKj%K%j%%jKk%JjJ%jJ%%%%jJJk
-67803d%J%jJjJj%%LmKjK%mM%j%%%Kk%j%JJkJjJJkJJk%%K%kJjJ%%J%j%j%Lk%%%Jj%%Jk%jK
-67734c%j%J%%%%Kj%jKjj%%KlJ%j%%KkJj%J%%JkLk%JJjkkM%lLkMljJ%%%%%JkJ%%jK%k%J%%
-67665cJlL%j%%JkKlLkKj%J%kLlK%Jjj%Jj%%jJkKJJk%JlMl%J%j%LlKjjjKkLk%L%j%JjkJjJ
-67596cKkJjKlJj%KkJJkJ%J%kJjK%jJ%jKljLjJJj%k%%jKJjJjkKJlKJkJJkJjJJ%%k%%JJjjJ
-67527cKkJjj%%JjK%%%jjJJk%LjkKJ%l%LjJjkKjKk%kLjJjJkJ%jJ%Kl%KJl%J%j%K%jjK%jjJ
-67458c%%kKjKj%JkLlJkKJk%J%%KjkKjjJJj%jJJJjkLk%j%%Jj%J%%Jj%%Lkk%J%%%jKlKJ%j%
-67389c%jLk%%jJJjKmL%%%%JjkjL%JkJkKJk%%JkJJjJ%%jK%kJlJJKlJJ%%kLl%J%kKkK%KkJj
-67320cKj%kK%j%%kKjKkJjLjjjKk%JJJkJj%JjJjJ%j%Jj%jKkLlJ%Jj%JjjJ%JjjjKKlLjjjKk
-67251dKjJ%%k%%K%%jJj%%Jjj%%Kj%%KlLlJjKjKjj%j%KjkJjLjKkKlJkLj%Kk%%J%%j%k%KJj
-67182cJ%jJjKjJkjLkkMjkKjKlKkJ%%JjjLjlKJJjjJ%%JkKk%LlJJlKJ%k%kLj%JkJKj%%jJlM
-67113akJ%k%LkJjJJj%JkLlJ%j%Jj%Kk%j%JJ%j%J%%%kK%%jKj%lNkJjkKjKj%%kKJkJ%%kKJj
-67044b%jJ%kJjK%kKkLk%JjJ%%lL%lKjK%kJJ%%jjJ%J%j%%jJ%KkJjjKJk%%JjKk%Kk%kMjjLl
-66975cKlKkJkMjJ%j%%%%%%jK%kJ%%%%%%%%Kk%j%JjJjJjjJJ%jJJ%kJjJ%%jJ%k%K%%%kKlLj
-66906cjJLkk%J%J%jKj%Kk%%jjJj%LlJ%JJlK%jKjjJjKkJ%j%%jKjJj%J%%kJJkJ%LkjKlJ%%K
-66837ajJ%k%K%kJjj%JJjjJjK%%jK%jJkJj%kL%Jj%JkJ%j%JKlJkJK%j%kLj%jJKmLk%K%jjJj
-66768c%JkLjj%%%JjJ%jKkJ%j%%%%JjJKl%jK%%jJjjJKk%LmKkLjkJjMkJlJJJkKkJKl%Ll%J%
-66699bKkj%JJlJjJJjKjJj%%K%l%%%LmKjJ%%jJ%jjJ%KjjK%j%Jj%J%jJ%mKJ%k%KJkjJ%%jKj
-66630cJ%j%%%%jK%jjLj%JlMlJjKkLkj%J%JjkJJJjjKjJj%%%KkjKjjJjjKkKjJj%JkK%j%Jj%
-66561c%JJj%%%JkJ%%%J%kjMkJjJk%JjKk%%jK%%j%K%j%%JkJ%%J%kJ%J%kJkJjKj%%KjJ%l%M
-66492@k%%jKkJjJjJJj%%KlK%jJ%j%Kjk%%kL%J%lKjJJjkKJk%%J%j%JjkK%%%K%jjJ%JjJJkK
-66423@kjJ%jJjJj%jKjkMjkjLJk%Kjj%J%%jJ%%Jk%%J%JJkj%Kj%kKj%%JJjJjJj%J%%j%%%j%
-66354cKj%jLjjJkkMj%%%%J%%%%%%kKjJ%k%J%%Jj%jJj%KkjLj%%jjKJkKkLkkK%%Jj%jKjjKk
-66285c%KjJkKjjKkJjJjJJkJ%%%%jjJJjJj%KJkjJjJ%%jK%j%jJ%%J%kKkLlKJk%%%jKkK%%mM
-66216ajjLk%j%%JKj%%%Jkj%JJj%jJJ%jjJ%JjJjjLkJ%JlJjKjJkJ%%%j%Jj%KlLJk%%jK%jkK
-66147b%%%JlLjJJjjJ%jKkKlJ%%%%JjJkKk%Kj%%JJl%J%%%%%jKj%%JkLkJkJ%J%lLkKkJJ%Jl
-66078cK%jlMjjJj%%J%JmLJjJjj%%KkLkkLj%%Jj%%KjjjJ%%J%%%j%j%KjJlK%jJ%%J%%kK%jJ
-66009a%%j%jKj%Jj%jJ%jKj%%JkJ%jK%%jKjj%kKJkJJjKkjKJj%j%JkKj%%%%kMj%kJ%%%kL%l
-65940dLj%%jLkjLk%JjJJjkJ%%%JlL%%jjJJk%JjJJ%jJ%Jj%kJjL%kj%KJl%JJjKjkLjkJ%%%%
-65871b%%jKj%JJkKjjjL%%%%%lJjJ%Jj%jL%jJlJ%%%JJkJ%kJ%JjJkKmNjjj%JJkJ%JlK%%%jJ
-65802bK%jkL%k%KjjJj%%jJ%JjKjkKkLkKk%Kjj%%%%JjKlJ%kK%K%jkLjjjjLj%%kK%j%KjKk%
-65733bKjJkK%k%jJJ%jLmKkjL%j%Jj%%KlJ%JkKj%jJjJ%Kj%%%j%J%%j%%KjjKjjjJ%LlJJkkL
-65664ajJj%jKjjJjKJj%Jk%k%L%kJ%%JJkJjjKlLjKkjJjK%kJJ%j%%JJlK%%%kJJ%%jJ%%jJJ%
-65595@l%KJkKkJ%kK%%%j%%K%jJk%jJ%Jj%j%JkJJj%%Lj%j%J%j%%jKjJj%J%Jj%%jKjj%%Kk%
-65526bKk%K%j%jjJJ%jJj%JkJJJkK%k%%KjkKJlJ%JkJKkJ%jjLkK%kKkJjjJjKlJJ%JJjj%Kjk
-65457cL%kjK%%JkJ%%j%JjjJJ%jJ%%kJJj%%J%kJJkLkJ%%kK%kKj%%KjjjL%jkJJ%%j%%JkK%J
-65388@jJ%lKkLkjKJjJkjK%%jJ%%jJ%Jj%jKk%j%Kj%%%KjJlKjKjjJjJ%%%%jKjJj%jKkkLjJj
-65319bKkjK%%jjJJj%JjJ%kK%kK%j%J%J%j%%%%JkK%kJkJK%jJjjJjJ%%JkJj%KkKjJ%%j%Jj%
-65250aJ%lJ%%%%KkJ%kK%Jj%j%KkjJ%J%%kLk%K%j%kLkJjJ%jJ%%kLjjJ%%%%%%%%%%Jjj%JjJ
-65181a%j%%JJlK%%J%jkKjJJjkLjj%%jKJjj%K%%%%%jj%JjKjJjJ%%%j%jJjKjjKkJ%Jk%JjJ%
-65112a%%JkKj%%%Jj%%J%jJjJ%%jJkJj%JjKkK%kJjKjjJjKjJj%JkJ%jKj%%%%%%Jj%%%%%JkJ
-65043akKJj%Jj%jJJ%%jJjJ%%kKj%%J%%%lKJkJ%jJJ%%jJk%J%%%%J%kKkK%lL%jJjJkKj%%j%
-64974bK%jJ%kJlL%JkJJ%kKjJ%j%%JjJjjJ%k%KjK%jJ%%%j%jJ%J%j%%%j%K%k%Kj%J%%%%%%%
-64905@kKk%J%%JjJ%%j%JjJjJ%%jJj%%%%JjJk%J%jK%%jJ%%%%%%k%KjJj%%%jJj%J%JjJj%Jj
-64836ajK%jjK%%%j%jJJ%lL%j%JjJjjJj%K%%kjL%%%j%%J%j%jjK%J%j%J%%jJj%%JkKj%%%J%
-64767@j%J%kK%%kK%%%%j%%jK%jJ%j%%JkJKkJ%kJJ%j%%J%kKkKj%%J%%%jJ%%kKj%Jj%JjjKj
-64698ajKj%J%jJkJjKjJkJJ%kK%j%Kl%%JJ%j%%JlKJk%JJ%%%kJJkJJkJ%jK%%%kJjKkJJjJ%j
-64629aJ%jjKkJJjjK%jJjJ%kJ%%J%jJj%%%jK%%%kK%jJkKkJJj%%%J%%%%%kKk%K%%%jJ%%kJJ
-64560@jJ%%j%J%%%%j%%%Jj%%%%J%jk%L%%jJj%kL%%%jjJJ%jJ%%jjKj%J%jjKjJjJ%%%%%%%%
-64491@%%%%k%K%%%%jJjJ%k%K%%%lKJjJkK%%kJJ%jJj%jJJk%J%%JkJjKj%Jjj%%%K%lJKjJ%%
-64422@%%jKk%JjjJJjjK%jJ%jJ%jJjjJJ%kjK%%%%JjJ%%%%jJjJ%%j%%%JkKjjK%%%%jJ%jJj%
-64353a%JjJ%%jJ%%lMl%%KkKj%%J%j%J%k%K%jJlL%kKj%kL%kKkKjKjlL%%%%jjKjJ%%%%%%%j
-64284aJ%j%JjJ%%%jJj%%J%%j%%jK%jJJjjJkJjK%%%jJ%%Jk%Kk%jJjK%%%%%%%%jJj%JjJkJ%
-64215aJjkL%%j%%JkLkJ%%%%%j%J%%jJkKjjKJjkJ%Jj%jJ%jK%%%jJ%%kJ%J%%%%%jJj%%JkKj
-64146aJjJjJjJjJ%jJ%j%%JlL%%%%jJjJ%%%%%jJ%j%JkK%jJ%jKk%%JkK%jJj%JjJ%JkJ%kKJj
-64077@jJ%kKjJ%%%j%J%%%%%%%%%%jJ%%%%jJjJjJjJk%KkKkK%jJ%%%j%J%%%kJ%jKjJJjjjKj
-64008aJJj%%%Kjj%%j%%%JjJjJ%kJJ%%%%jJ%%jJjJ%jJkJKkJ%%%%%%%%jJj%%J%%kJJ%%%j%J
-63939@%jJ%%jJ%jJ%kJJjJJkJ%%%jJ%%%%%kJJ%jJj%J%%%kK%%%%%%j%%%J%kJJ%%%j%%%%JjJ
-63870@%j%%J%%kLk%JkKJkJ%%%%%jJJj%jJ%jJ%%%%%JlK%kK%%j%JjJ%jj%K%%%%jJ%j%JJ%k%
-63801a%J%%kJ%%J%%%jJkK%%%%jJ%jJ%kJJ%%jJjJ%jJ%%j%JkJjK%j%%%J%%%%jJ%jJ%%JjlMk
-63732aJj%JjJjJ%%j%KlKjJjJj%Jj%JJj%jJkJ%J%%Jj%%%jJ%kK%%kJJ%jJ%j%%J%%jJ%kKj%J
-63663@jjK%jJ%%jJ%%jJ%JkJjJJkjJ%J%jJ%%%k%JJ%%%%%%j%%%J%%j%Jj%JjjJjLj%%JjjJj%
-63594aJ%%%%lL%Jk%JjJ%Jj%%%%jJ%jJ%%%kJJ%kKk%KJkJkK%k%K%%%%%%%%%%%%JkJjJ%%%jJ
-63525@%Jj%%%Jk%jK%j%J%%jkLjJ%%%%%%%%%jJ%%%jjKjJ%%%%jJ%%%%jJ%%jJ%%%%%%%%jJjJ
-63456@%JlJ%Jj%JkK%Jj%%j%J%%jJ%%%%%%%%%%Jj%%%jKjjKjJkLlJjJ%j%%J%%jJ%jJjKj%%%
-63387@%%jJjJkLjJlK%jJ%%%%%Jj%kJJJjjJ%%%%%Jj%jJjJ%Jj%%%%kKkK%%%%jJ%%%%Jj%%%j
-63318aJJj%%%%j%%KkJ%jJjJkK%j%%J%jJjJJj%jJjJkJJ%jKkJkLkJ%%%j%JjJ%%%%JkJ%%jJk
-63249bK%%KkkKjJjJ%%%%kKjK%kJ%kK%%%Jj%jJ%%%%jLlJ%%%%J%kJ%jJ%%jJ%%Kl%JjJjJj%J
-63180@%%%jJ%Jk%J%KmKKkjJ%%%%jkL%j%%KjjJ%%%jJjJJjj%%J%JkJJj%Jj%JkjK%jJ%%%%j%
-63111a%JjJj%%J%%%jJjJ%%%%%%%%%%%Jjj%JjJ%%Kk%%%%%%%%%%jKlLjjLkjJ%%%%%jJ%kK%%
-63042@%%%j%J%%%%%Jj%%%%%%Jj%%Jj%%jJ%Jj%%%%J%jJj%%jJ%jJ%%%%%%Jj%%%%%%jJ%kKjJ
-62973@%jJ%j%J%%%jJkKjJlL%%jJjJ%%%jJ%Kk%%%jJJk%J%%%%jJj%J%%%%%%%%Jj%%jJjJjJ%
-62904@%%%%%%%%%%Kk%%kLkLkJjJJjj%%JjJkJkJJ%KkJk%JJ%j%%%j%J%%%JkJ%%%%Jj%jJ%%j
-62835aJ%%%%%%%%%%%%KlJjJ%%%jJ%jJ%J%%kJ%%%%%%%%%%kK%kK%%%%%%%%%Jj%%%j%JjJ%%%
-62766@%%%%%%jJ%%%jJkK%%JkJ%J%kJ%%%%%jJjJk%J%J%%jKjJkJ%%jLmLj%%%jJ%%%%jJJjJj
-62697@%%%%jJ%%%%%%%%Jj%j%Jj%JjJjJk%K%%%%%%Jj%%%%%%%Kl%K%jJlK%jJ%%jJkK%Jj%%J
-62628Aj%jJ%%K%k%jJ%%jJ%JkJ%%%%%%jJj%J%%%%%%Kk%%%%%%%JjJjJj%%%%%%%%jJ%%%%%jJ
-62559@%%%JlK%%%JkJ%Jj%%Kk%%%jJ%%%%%jjK%KkJjjJ%%%jJj%JJlKJkJ%%%jJ%%%jJjJ%JkJ
-62490@%%%%%%%Jj%%%%%%%%%%jJ%%%%jJ%%JkJJj%J%j%%%%J%j%%%%%%%%%%%%%%%%%JJk%%Jj
-62421@%JjJj%%jJ%J%jj%J%Jj%%%%J%j%%%%%%%%%Jj%%%%%%%%%%%%%jJ%%%%%%J%j%%jJ%%%%
-62352@Jj%%%Kk%jJ%%%%J%jJj%%%%%%%J%jJjJj%%JjjLjj%%Jj%%jJK%k%%%%%%%%%Jj%%%%%%
-62283@%J%jJj%%%%%%LlKkJj%%%jJ%J%%%j%j%J%%jJJjJj%%%Jj%%%%%%jJj%J%%Kk%%%%%%%J
-62214Aj%%kK%JkKjjJ%Jj%%Jj%%%jJ%%JjKk%jKj%%j%Kj%%j%J%%%%%%Jj%%%JjJj%J%j%KlJj
-62145aJ%%jJ%%%%%Jj%jJJ%j%%%%%%%jJ%jJ%%JkJ%%%%Jj%%Kk%Jj%%JjKkjJ%%Jj%%jKj%%%%
-62076@jKjJ%%JkJ%j%%%%%%Jj%%%%jJ%%%%%%Kjj%%%%%Jj%Jj%%%Jj%jJ%%%%Jj%%%jJJjJ%jJ
-62007AJkKkJj%%%J%%%j%JjJj%JjJj%%%%%%%%%%%%j%%JJJk%jJj%J%Jj%Kk%JjKkJ%%j%%%%%
-61938@%%%%J%%j%JJkJ%j%jLkKk%%%%jJ%%%Jj%%%%%%%jKjJjkK%%%%%Kjj%%%JJjj%%%%J%%j
-61869@J%jJ%j%%J%Jk%jJ%J%j%%JjJj%%JJk%%%Jj%%J%JkJj%JjJj%%Jj%%%%%%%%%JJ%k%%Jj
-61800@%%%%%%Jj%%KkKk%%J%j%JjJ%j%%jK%j%%Jj%%%%JjJjjJ%%%%J%kLjlKJjJ%jJ%j%%%Kk
-61731@LmJKkJj%%%%JkKj%Kk%JjJjJj%Kk%%Jj%%Jj%%%%%%%Jj%%%%jJ%%JJj%j%%KkJ%j%%Jj
-61662@JJk%%KjjjJ%%%%%%Jj%%%%JjJkLkjJ%jJ%%%%Kk%JjJ%j%%%%%%Kk%Jj%%jLjjjJ%jJJ%
-61593AjjJ%%Ll%%JkK%j%KkJjJjJ%%JjjJjJ%jJ%j%J%J%jj%%J%j%J%jJjJj%%%JjKkJJ%k%%%
-61524@j%J%Kjj%J%jK%k%JJk%KkJj%%%jKjJj%Ljjj%Kjj%Jj%J%j%J%jJ%%j%%%%Kk%%%JJkKj
-61455AjJjJ%jjLkJjKk%Kk%%Jj%%JJkJ%JKljJjKkJjKk%%J%%jKj%%%kJ%%%%Jj%%Kk%JjKkJ%
-61386Aj%%%%%%Jj%KkJjJjJKkj%JjLl%JjJJk%Jj%J%j%%KjJkJjLkJkjKj%JJjk%K%jJj%%%Kj
-61317AjKkK%jJk%%%JJk%JjJ%j%KjJjJkjJJjJjJ%jJ%j%J%j%Lk%jJj%JjJ%jJ%Jj%j%JJjjJJ
-61248BkLkjJJkJj%%%%K%j%j%J%%jJj%%%jJJ%j%JJjJk%%J%jJjJ%Kkj%%%%Jj%%Ljj%j%%%Kk
-61179@%K%jj%KkJ%jJj%%%Jj%%%%JjJJkK%k%Jj%%%KjjJjKkKkJj%Jj%%JjJ%%%jJ%%jJ%J%j%
-61110AJ%jjJ%j%JJkKj%jK%%%kKk%JJJjjj%%%%JjKkKjjJ%JkJ%%jJ%%JjJk%JKlJ%j%J%j%Lk
-61041A%%%j%KkKk%%%KjjKk%J%%Jj%jKk%J%%jJ%Jj%JjjLk%JjjJ%%%JkKjJ%%kK%%jjKk%J%%
-60972AJkJ%j%K%j%Jj%Jk%jLj%%jKkKjjKjj%%%Jj%%J%J%%%Jk%JkKk%JjJ%%Jjj%K%%j%Kk%K
-60903C%kj%%K%%jJkKkKj%%JJjk%JjKkKj%JjKk%Kl%JJjKlJJkK%%kJJ%%kJjJ%KlJKjjjJ%Kj
-60834B%k%%J%%JjjKjKkJjJj%jJJkJ%%KkjJjJJkJj%KkK%kJ%%jKj%Jjj%JjLlKjjJ%jJJ%%jJ
-60765B%j%J%jJj%%%%%%jJKjj%Jj%JkKj%%j%%Kk%J%j%Jj%KjjJ%J%Kk%%j%%J%kKjJj%JkJj%
-60696@%%J%J%%k%Kjj%JjJJjJkJjJJj%%JjJk%J%%JJkJkKjjJKk%j%J%J%%jJjjK%%j%JkJjJK
-60627C%kJj%jJKk%%%Jk%%JJk%%JJJlJ%%%JjJkJ%j%JKlJJJ%k%Kk%KkjKk%JjKjJJjj%j%Mk%
-60558BJjkKJlLjjjJJ%%kK%%j%jJJj%JJk%jJ%JjJjjK%jJjj%K%k%%%%KjJkLk%JJjKl%%JjJ%
-60489BJk%%%J%j%%%LkJlNnJ%%Jk%KkJj%JjK%JjkJ%%J%%kLkjKjjKjJj%KkJj%%%%%J%%j%jL
-60420Ck%%%j%J%jKj%jKj%%%j%JjK%%%%%%%j%%%Kjj%j%KkJjKJ%lJJ%%jJkJJkK%j%J%KlJKk
-60351Bj%J%%%Jj%jjJj%JjLkJkK%%j%JjJj%%jKjjJJJjkKjJjKkj%Lk%%Jj%%%%%jJjJKkKjj%
-60282AJjKlJJ%jjJjM%mjM%%kJjKjjKlJ%J%Jk%%%%jLjj%%J%jJjJJk%%jJjLkJ%jjK%%j%%J%
-60213BjjJJ%j%Jj%JkKjLkjJ%Jk%KjjJ%%kJKkj%KJjJ%kkMj%kKkJJkJjJJJ%kJjJJjkJ%%%jJ
-60144AKjjJjJJ%k%%KkJjK%jj%JKm%%JJ%jJjjJK%j%j%Kj%jJ%jKj%Jj%%%%jjLJkJlKJjKlJj
-60075A%%J%Jj%KkKmKj%JJlJKkJ%jJjKkKjj%Jj%JkLj%jJkKkJJ%JlJKk%JjjKjjJJjK%%jkJ%
-60006A%%JjJjJjJJk%J%jJJlKj%jJKj%%J%kJJk%Kk%%KkJjJjKk%%%jJJJj%%%%%jJjJ%%%JJm
-59937@K%%j%KkKkJjKkK%lK%KmJ%%J%JjjjK%%%%%%%jLmJJKk%%%jKjJ%j%%%jjLj%jJjJJkKl
-59868@LjjLlJ%JJlKjjjJKjjK%j%jJ%%Ll%%JkJjJkKKlJ%Jj%%%kJJJJk%jJjJ%Kj%%%Jj%%Jm
-59799@Nk%%jk%Lk%Jj%Jj%%%%%JJjjJ%JkJkLkJ%Kk%j%KjjJjKk%jJ%J%Kjk%K%%kKjKjjJk%J
-59730BK%k%JkKj%j%%K%lKKlKjKkj%Jj%Kj%J%Jk%jJK%jjjK%kKj%Jj%KlKjkLlK%JkJJkKkKk
-59661AJK%jj%jJJjkJKjJ%kJjKjJl%KJ%%jJ%%j%J%j%%Jjj%L%jkLkJjJ%jjKjJjJ%jjLjlKKj
-59592C%kJ%JjjK%KkjJjJkJ%jLkKj%J%jk%Kk%Kk%LmKjLlKkJ%j%jKjKlLJ%j%%k%K%%%kLjjj
-59523A%%JJ%KkjJj%jJjK%jKj%j%Kk%jK%jKkjJJ%%kK%%JjkjKjJ%Jj%LlKj%kKjJjKkJ%%k%L
-59454Dk%JJjjJj%jK%kKj%jJJkKjj%KkLlKjJkJkLJjjLlKjjJ%jJ%J%k%%JjjKJkK%jj%J%j%j
-59385ALk%kK%JkKJlK%%%%j%JlLJkjJ%JJj%Kl%KlKjLl%Kk%j%%K%%k%J%KlKj%Kj%j%jMkj%J
-59316C%jjKjKj%k%%%%KJj%j%%%jJk%K%JjJJk%Jj%Jj%JkL%jjJ%%kLkJ%jjJ%J%j%JlLkJ%%%
-59247B%jJJjjJ%%JjjKjK%jjJkLjJl%KJk%%%JjJjJ%JjjJ%kJjJKkLk%jJj%J%%j%%%jKlL%Jk
-59178BKj%jJj%J%JjjJj%J%%JJk%%%%%kJLmLj%JkJj%%%KkKkKjjJ%jKJm%KJk%kJLjJkKk%J%
-59109CjKjk%J%K%kKjkJ%J%kJK%%k%%Kj%k%JJjjJ%KjkKjKjJjjkLjK%jJjJk%%J%%%j%Kk%jK
-59040C%%%KkjJJ%kJ%j%JKj%jKlJk%KJjJ%%jJ%k%%jJK%jkKjKlKj%JKkKk%Jjj%%%jK%%j%Kj
-58971Cj%j%%K%%jJJj%J%jJ%j%%%%j%K%%%kJjJ%j%jL%%jJjJ%lJ%J%J%kKj%%k%LkJJjJlK%j
-58902B%%Kk%J%JjLk%%lL%%j%Kkj%%Jj%J%%jJjJJjJkKj%j%J%%%jKkK%jjJJjJj%JJkJjJkK%
-58833DKl%%Kl%KjJjjJ%J%jJ%mL%%%%%%Jj%Jj%Jk%%KjjJjJJj%jJ%J%kKjj%J%%jKj%%%J%jk
-58764AKjJKkJ%jKk%jjJJ%%JlK%J%%Jjj%jL%j%%J%%jjJkJJ%jjJjKjJ%j%%%%JkJkL%jJkKj%
-58695CjJjJ%Jjj%jJKJ%j%kJ%jJJjJ%%kJj%JjJ%%Kkj%L%lKkjLjj%%K%k%LkJjkLjJj%jKj%J
-58626D%jjKjJJjjJ%%kLkJjJjJjJjjLjkKjjJ%%J%jJk%JJ%%%j%%kLj%Jj%%jKjJj%JkJjL%jj
-58557CJ%j%%jJ%%J%jKkJjjJJj%%jKjJkJJjJ%%kJJjkKjJ%%J%jjLlK%jkLjJ%jjJK%l%JJjJk
-58488BJ%JjJj%JjKj%jJkLj%%jJkKk%J%jKjJJjjJ%jJ%jkLjJ%jjK%jKkj%jLlLjKjKnLj%Kj%
-58419DjJ%%jj%KjKkjJ%Ml%j%Jj%jK%lK%Kk%jJ%Kk%jKk%%MlJJj%j%%Jj%%%jKJjJjjJ%%kKj
-58350CJj%KjJmL%lKKjjKkKjjJjjJkLkLjlLjKjJjj%jKkKJlLjJkj%JjKjjJKkKkJ%%J%j%kLk
-58281CK%jJlKlLjKkj%KjjK%%%J%lKJkJkK%JjjJlK%JjJJl%K%jKjkK%%j%Lk%%%JlL%lLk%%J
-58212D%jKj%jJkJ%%Kl%J%Jj%%%J%%%j%L%lJjJlJ%K%kJ%J%lLkJ%%J%%jJJjkJKjk%J%J%%%J
-58143Ej%j%jL%kJjJ%%JkJj%%jKjJkL%j%jJ%%kKJkJ%kJjKjJ%k%J%jKjKkJKkJkjK%lL%j%Jj
-58074CJkJ%JkKJjjjJJ%j%jJJ%JkLljKjJjJKk%%j%Kk%jK%kKKkJ%jjJkK%J%jjjJJjJ%kJ%jJ
-58005CJkLlJjK%J%kjJ%KJjmJJKlKj%J%%j%JjJ%%j%%%%K%jlL%%%kK%j%%%JkL%%kK%jlKJJ%
-57936ElKJjJk%%KJk%jJ%%%LmJJlJ%jMlJj%%%J%JkKjKk%%%%%%kKj%Jj%%Jjj%J%KkLlJkJjK
-57867DjjJ%%K%%k%Kj%kK%%kJjKkK%%%kKlLjJ%JjJjjJJk%J%jKkJjJ%Jk%KjJjj%LmJJ%JkJk
-57798BJjKjJ%lKJ%JlJJk%KjjMjjjjKJjjKk%J%kKJj%%%JkK%Jl%Jj%%%JjKj%j%K%%lJJJjJj
-57729D%jKlK%JkjJJkLl%K%j%JjLkkK%%JjJ%%jJkJjKjJj%kKJkKkjLkJkJ%KjjJ%%%%lL%jMl
-57660DKk%%%%jjKjkM%%jK%jj%%%%JJjj%Jjj%JkJjMkjLkjKjJ%jjJ%%jJKkjK%%kK%jj%KkJ%
-57591D%jJ%%jjJK%jKlkMkJj%KjjK%jJkJjKk%%KkJ%jJj%%JkJ%%%JjJ%%jKk%JJkJjJkLjkLj
-57522DkKjjKJjJjjLj%JljJLmJJ%jJj%JJj%jLk%%%jJJj%%jJjK%%%kJKlJJjKlJ%J%KoK%JjK
-57453Ej%j%%Jj%K%j%%jjJKkJ%JkJ%%%j%K%jj%KjKl%%JjKjJj%KkJjjKj%KlKj%%%%%%JkjKj
-57384CJjJj%KkjJ%KkKkJ%%j%JkJJ%jJjJJj%kK%j%Kj%%%%jK%j%%kK%%jJ%%%%jJ%JJlJ%jjK
-57315Dj%J%jkKK%k%%jJJk%JJ%kKJkJ%%jJ%jKkJJk%%JjKj%jJJ%j%%%%%kJJJj%jJ%JkJ%%jJ
-57246D%%%%jKkjLjj%jKjKkJ%%J%jJjJjkJJJjJj%Jj%JkKKmKkKkJJ%j%Jk%JKkKk%JlJJ%jJJ
-57177E%k%Kj%%JjkKJkjJKkJ%%%j%J%jJ%JJk%jKj%jLjjKkjkL%jJ%%JkKkKjJJjJkkLlJJLl%
-57108DjJ%%kLjKkj%Kj%jKjJ%%%k%J%%JkKjJJk%%jLjjJjjJKl%LlKJlJ%kK%jKj%%Jj%%%%Kj
-57039E%kKjKl%KjJlKJ%%%mLjkMjjJjKj%jJjJ%JkJ%jKj%jMmJJ%%%jjLkjJ%%KlJjJjK%%kJ%
-56970DjJ%%%kL%j%%%%%j%K%%j%%J%jjKjJjjLlJJk%%JJ%kJkLJl%K%jJjjK%kjKJ%%jJkKjJk
-56901C%J%%%JkKkJ%j%Jj%JKkJ%%kKlJ%K%lLjjJjKjkKJj%jLk%%%%kK%%%Kk%J%%k%KkKk%jL
-56832EkJ%jJjJ%jKjJkKkJ%jKj%%%kJJjJ%jL%jlLkjJJ%%%jj%JKkKjjjKKk%%jLj%j%%jKkKk
-56763C%KkJ%J%kJjJ%%J%jjKjJjJj%jK%Klj%%Kk%KjjJjK%jJkJJkj%JLkjJJjjJk%Lk%JJ%jj
-56694CJj%%%Kj%jJkK%J%%lLj%%jJJj%JjjJ%j%J%%KlKj%%Jj%%%%JkKk%%K%jjJ%%%%%j%LmK
-56625D%JjjLkJkKlKKk%jj%J%%jLlJJ%%%J%kK%jJ%%kjMlKJjKljKjjJ%%kKJj%j%J%%%jJJkK
-56556Ek%%jL%lKjJ%KjkKjJJkkK%kJJJ%j%%%Kk%jJjJj%JkMmKj%%%K%jK%k%%Kk%%kJJ%%%j%
-56487CJkK%%%jKjJj%%Jjj%JJjj%JjJ%JjJj%JjjL%k%jKjKk%J%kJ%%%%%jjJJ%JkKjJj%Kkj%
-56418C%K%kK%Jk%jJKlJ%kMlKj%jJ%jJ%%jKkJ%%Jk%KjJkJJ%%%j%%%KmLj%%JjJj%KlJjJjKj
-56349DjJkK%%jJjjLjk%K%LmJJj%jJ%%%jJ%jKj%JjJjjJJj%KkJjKkjJK%mLjKkjjK%%%%%jK%
-56280EJjj%jJJlL%lK%JjkKjJk%MjkKkK%j%%KkJ%%%jjJJl%JK%jJkJ%%jKkKjKkjK%jJkKj%%
-56211DJJkjKjjK%%kK%jj%JjKj%JlKkK%J%kJ%%jJjJJ%jjKjJj%JJlkL%%Jj%%%J%j%jJ%J%j%
-56142D%%jKk%%%Lk%jK%kJJj%%Jj%jLk%jKjJ%j%%j%%%JjJJ%j%j%KjjMmJ%J%kK%lLjJ%jKkJ
-56073Ej%%%Ll%jK%%%k%%%KkJJJjj%%J%kKkKkKJk%KkJlKKk%kLJjjj%jLj%%%%Jk%MkjjlMj%
-56004CJJ%kJkJJJ%%J%jj%%%%%%jKkK%%lJK%lK%%JkKjJj%J%jJ%jKlJjJj%%%J%J%Kl%%jKjJ
-55935Ej%jK%%%j%%%JjjLmKJjjJ%JJk%%%jKj%%%Kj%jJjJj%%KjkJKlKjjJKk%KlJkKJ%j%%jK
-55866EmLJj%JjJ%j%J%j%Jj%jJJkKjJlKjKjJjj%K%j%%jLjmLJjj%%JJj%jJJk%KjjKj%jKjJj
-55797D%j%%%J%J%JlKjjJJlLjJj%%%JkJ%jKjJjJ%kJ%%%KjkKj%%jLjk%%K%jJjKjjjJJjjKjj
-55728CJ%jK%%j%jJJj%%jJjJjK%%kJ%kJ%Jj%K%j%jJJkJjJ%jJKkJkjKJjjJJ%jJkKkLkKkjJJ
-55659E%kJjK%kJKk%%jKjj%%J%J%%%jjKj%KkjJ%%lMkJ%%J%kKjJkK%lLk%JKkJjjL%jj%jLk%
-55590D%J%lLlKj%J%JJ%kkKjKJjkJJk%J%j%%jKjJjJLkjJjJ%k%K%jKk%%jKjkK%kL%kJ%Jjjk
-55521AKKj%jJjKj%J%%kKj%%%Jk%%%K%%%J%j%jKjJjkJLkJkjK%kKjj%JjKjJjJk%%KjJjJjJ%
-55452EjJ%jjLjKlJkJ%%%KkKjj%Kk%KlKj%JkKk%LlJjKjJ%kKJkJkKjjJJj%JjjJ%Kk%jKj%Jj
-55383D%J%JlJKlKkKJjj%j%jK%jJ%KjjK%ljKKjj%J%%kKjjKkJ%LmJ%jJ%%%jKJlJKj%%%kJJl
-55314BMlKJjj%%j%J%JjjJKjkKjJj%jKjJ%j%J%jJ%jJ%j%JjK%k%jJ%%jJJ%kJJ%lLjJ%jJjJj
-55245DJ%%jj%%LjKl%jJ%%Ll%%JjJJjjKkJj%%j%LjlK%J%lL%JmKjK%j%%J%j%Jj%JkJJjJj%j
-55176CJ%J%lLk%%%JJjJjkLJ%%jjjJJ%kK%j%%Kjj%J%%jJjKlJJ%%j%%jKj%%Jj%%JjJkKkKJj
-55107EJkJkJKkJ%lL%jKkjK%jjK%lLJj%jJ%jJ%jJJlK%k%KjJ%jk%KJkK%jkLjjJKjkJ%Kj%jJ
-55038EkJ%jK%kJ%kKjJjKJk%%JKkJk%%%J%%j%jJ%JjJ%J%j%j%JjJ%%KmJJkJ%J%%jJ%%j%%Jk
-54969CMkJkJkLk%J%%%j%jK%Kkj%JjJjJ%%kJjJjLKmJkJJ%jJj%KkJjJ%%%j%j%JJ%jJkLkjKj
-54900DjKjJj%KmL%%jJjjLlJKkJjKlLj%jJk%LkJj%Kj%%J%kLl%JJj%%jJjKjj%JJ%lJJ%jjKJ
-54831Fjj%JjjK%Jj%j%JJjjjJ%J%j%%JjjKjJJlL%jJj%jJ%%Jj%j%jLkJ%j%JjJ%%%%Jk%Jj%%
-54762D%%J%k%KKl%%%%jJJ%jjJ%Jj%%JJ%jkK%j%jJJjJkLlLkJ%%%%jJkJKkKljKJ%jjK%KlJ%
-54693E%%kK%Jj%jJJ%jjJjJjKkJjjKkLkJJjjMljLjkJ%jJjKkKkjKkJJJj%%JjkJJkMkkJJJjj
-54624DJKmJ%JJkJkKjJJj%%%jjKjJJj%Jj%j%J%j%JkJJJk%%JJjj%JJkJjJj%%%%JjJJjkLk%K
-54555FkKk%J%%jJjJJkJJJlKjjLjJj%j%%jJJk%%%J%%JkLl%JJj%%%j%K%jkLkJkLj%%%%jK%j
-54486EJJkjKjjJ%JjkKj%JJjJjJjJJjjKj%%kJJlLkJj%J%KlJjJ%j%K%j%%%kK%jjLj%%%J%Jn
-54417BL%kK%JjJ%lJKj%J%j%%%Jj%JjJj%%lNjjj%%MmK%%j%Kk%J%j%%%jKj%%JjjJjKj%J%Jj
-54348FjJkJjJJJjKk%KljKjJ%jJ%lJJJ%J%%JlJjJ%%jKjJjJkJJjjLlKjjK%j%KJkJ%kJ%jK%%
-54279Hj%JkKj%J%jKjkKJlJKkjLjJjKl%JjJjJ%JlJJkL%jK%kJ%JjkLj%jJjJ%JkKj%%%K%Jjk
-54210IJ%%J%%KjlJ%JjJ%%j%kKJj%JjJjjKkLjJj%jJjKj%%j%JjJ%%%%jjK%%j%%jJ%jJjKjkj
-54141GK%kLk%%JjJJ%%lJJ%JkJkLjmJLjJJjkJ%k%Mkj%Jj%jJ%Kk%%%%jK%kJJj%%j%%%%JjJk
-54072EKjkMk%%KkkKJj%Jk%K%jkMk%jJJj%%%j%%kKKjjMkJjjjJjLjJl%JkL%j%j%%JkLlJJjJ
-54003F%%%JkJ%Jj%lNlKjj%j%JjKjKJlJjjK%%%j%JkKjKkkMk%JjJlK%%%%%J%jkLkLjj%%JlK
-53934E%KjjjLjj%J%jjJJj%Jk%K%%J%kjJjKjJkK%j%j%J%%j%jLj%JkKjJj%Jj%%j%LkJJk%Km
-53865CJJ%JkJjJjKJkKk%%%JlLjJjJkKkkMJk%%Kl%KjjjJ%JjLjjlK%LkJ%j%JjJJlKj%j%LlJ
-53796E%JkJKk%%%%jK%j%jJ%JkK%jJjkJjLkJjjKJKlJ%kKjJj%%%KlLj%Jk%JjJkKkJ%%kJJJ%
-53727F%j%jLk%%jJ%jJkL%lKJ%JjJljKJk%LlJ%%jKjj%JJj%jK%JjkJ%Jk%%%KlJJJjLkk%J%%
-53658E%JkK%j%jK%%jjJJj%%jkMjjJJjjJjJKk%JlKj%Jj%Jj%J%J%%kJ%j%%KjjjJKjJ%j%%%J
-53589FJk%jKkJ%%jJkKKkKlKkKk%K%j%%jKlJJjJJjjJ%%%jJ%JjJjkLkKj%jLlJ%K%lJ%%%%%%
-53520EkLjj%J%Jj%JkKjjJ%jJKjj%%JjjKlLjj%J%jJ%jKkKj%JjJjjJ%jJjjKjKk%J%J%kK%%k
-53451D%J%%Jj%%%JjjK%j%%JkKJ%kjKjJjLlJjJ%kJJ%j%J%%%kJ%JjJKl%j%K%jjJJj%jKj%Jj
-53382E%%JkJKjjj%KjkL%jkJKj%jJKjj%%Jk%J%j%jJkL%%%Jj%Jjj%%JJJkjJkLkJjJ%%J%j%j
-53313DJjJJ%%k%Kjj%JJ%%kLjjkJJ%J%%j%%%JkJ%Ll%J%k%%LlJ%%jJ%JkJJJjjjK%jkLj%jKJ
-53244Gk%%%jJjKj%KmMkKjj%j%jK%JjkKl%M%%jjK%JlMljK%jJk%JJkKjKjkJjK%%jjJJ%kLk%
-53175E%%jJKk%Kl%kKJjJj%KjJjjJJj%%%%Kk%%Kk%%%%JjJ%j%%KljJMnL%JkJJk%jKj%K%jjJ
-53106FkJJjjKJk%%%JjJkK%jJKl%%J%jJkLmJMmMkJj%%%JlLlKJ%lKjJjjLjJk%j%J%J%%%jJk
-53037DJ%J%j%jKJjkJJJ%%j%J%KkjJ%jK%%kJLl%%JJjJjjJkLjKlJjJJlLjKk%Jjj%JjjJj%Jj
-52968FjJ%K%kjK%%j%J%jjJ%%kKJjJj%jJ%jJ%%j%%Kjj%%JJj%Jk%Jj%%LlJj%JJk%%jKjJ%%j
-52899E%JJk%Kj%%jKmMk%jJjMlJJ%j%%jJ%kJ%Jj%JjK%%kJJkKJlKk%%jJKl%kNk%J%j%Jk%Kj
-52830E%KlK%%%kK%JjKmJJk%J%J%%j%K%%k%J%jKkJjjK%jJkJ%%%J%jjJJk%%JjK%%%%%jJ%%%
-52761FJk%J%Jk%kK%j%J%lMkJ%JJjJjj%%JjjJJj%J%%%JkJjJ%%kJ%KlK%jJj%JjJjjK%kK%kJ
-52692EjKjjMlJjJkK%JjlMkJjKk%Jj%J%kKjJkK%%jjKlLj%JkKjjJjJjK%JlK%%j%kL%J%%%lK
-52623F%j%LmJKkJkLJk%Jk%JjjKjJjjK%Km%J%JkJjJKkJ%j%LmLkJ%%J%j%kKlKJj%JkK%%jKk
-52554EKlKjKlLlJK%k%%kL%%%%lMk%Jj%%J%J%%jJkJ%%JjkJjK%%%jJj%%%KjjJjJ%%k%LjjJl
-52485CMk%K%%j%Kjj%jLkJ%j%%jK%jJkK%jJjJkLljL%%jKk%jKjjJKjJkLlJj%J%jKkjLkkKJJ
-52416Hjj%KkKlKk%%LmJ%KlKJjJkJ%JjjJj%%jK%kL%kK%jj%%%JjJ%%%JkKjj%jLkjJJjK%kKj
-52347FjKk%JJj%%jLnLJj%%%JlL%%%%jJ%J%jj%JjKkJ%JjKkj%J%%kL%jJ%jKjjJ%jjJj%JjJj
-52278FK%kJ%kkMj%%jJ%jKjjjKjKk%Kj%%kJJ%jJJJkjKjkKjJkJ%%%JJlJJj%JJk%%JLljJkL%
-52209GkKjJjkKjJ%jJ%%%j%%JjJJjj%J%%JjJk%LnMlJKk%%%Kj%%%j%J%kLmK%jKj%%%kMj%j%
-52140EjKjjK%jKjj%%KjjKJkkK%kK%kKlN%lJjJjjJ%JJkKjKmK%jJ%%%jJkMk%kKj%%JjK%j%J
-52071GkLnL%j%%J%jJJjj%JJj%lL%%%JjJkK%jJjJkKkKkJjKj%%%JJ%jJ%jjJljMjJ%kKJkKj%
-52002G%%%jJJjJkLjkLkJ%%JjJ%%KkJ%%JlJj%jJ%JJjjJ%jJj%JjJjJjJjjjJJ%Jk%jjKjJJjk
-51933E%JJj%kJ%J%jJ%jJjKJjkJ%jK%jj%%K%JjjjK%kjL%kJjJjJJ%kJKl%K%j%%J%kJjJJlLk
-51864EK%JkjJJj%J%%%jJk%KjJlLj%%%%jJj%jL%%kKjkKKkkLjJjk%JKkJJk%Jj%JjJJ%j%Jjj
-51795EJkJJJjjjJjMmKjjK%%Kl%Jj%JJj%KkjLkkLj%%j%%K%k%%%JkK%jKk%%Kjj%J%%kK%%j%
-51726E%jK%jJKk%%jJ%%J%%%lJJjKjJjjJKjk%%%%%JJjKm%Lj%JkKkJ%%%jJjJ%jjK%j%J%%J%
-51657GjjKJkkKJkK%jJkKjjJJjj%%%jK%%J%%mM%j%%JkJ%%%%jJjKj%kL%j%%jJJlLj%j%KkKj
-51588F%j%%Kj%jjK%J%k%jJKk%%KkJ%jJ%%jJ%%kKJJjj%%%jJKjj%KkJ%j%%%Jj%jKk%%JjJJ%
-51519GkKkJj%J%JkKjJjjJ%%JJk%jKJmK%J%jJj%%J%jjK%%ljKJjJkKj%LjjKnKjLlK%%%j%%%
-51450EjJJJj%kKj%J%jJkK%j%kLkKKlJ%jKjjKjJkJJj%kJK%%kKjJ%jjKjJjJk%%JjKjJkJJjJ
-51381GJjjjKjj%JJ%j%%%KkjLkjJJjJ%%%jKjjJ%%j%JlL%%%j%%kKjKkJkJK%%k%K%j%jK%jjJ
-51312FJ%%jKmKJ%%j%j%KjJjj%%KkKj%%JkLk%jJjKjkLjJjJkK%j%%%jKjJ%jJ%j%JlLjJkJ%j
-51243EMjl%K%jjLkjJkJKJk%%%jMljJ%lMlLj%J%lK%jKjJlKJ%kJJj%JjkKJkJJjJjJJk%%jJJ
-51174G%%%lLk%LkJlKJjJ%j%j%JjJKjj%j%LlKkJ%JJkJjjJJjKj%j%kLkjKKk%%%%jJjJj%K%k
-51105EJ%j%Jj%JJjKjkJ%kJJ%%jJ%%j%Lk%jkNjkKjJjJjJjJJlJ%kLjJ%j%kJJJ%JlJkKJ%kLk
-51036FKjjJkKJlKlJJ%JkJkJ%KjJkJ%%KkJ%%j%%%%j%KlLjjJ%JkLj%k%%LkjL%nLJjJj%JjJ%
-50967Gj%J%jjJ%j%%MlKlJ%jJJjJj%j%K%kKj%%jKj%jJjKkK%Km%%K%%lJJjMklLj%JlK%KkkK
-50898Fj%JJj%KkJ%%jKkJjJj%KlJjK%kLk%jJ%J%lKJk%KjJkKJ%jJlKJkjKkK%%kKjJ%%jJjjK
-50829GjKjJlLjkKjJjkJKj%KkJ%jJjJJj%%jjLjjKmL%%%jJj%Jj%%jJ%KlKlJJJj%JjJk%LlJK
-50760HjjJjJjJ%%jJ%JkK%kK%k%%%%Lm%JKjj%JjKk%J%jjL%kKkJJlKjjLkJjJJJ%jjjjJ%J%j
-50691FJkJjK%lL%j%%jK%jjLkJ%%j%J%k%JjJjLl%%LkKkJk%J%%JJkjKJlMlkMl%%jMk%j%KkK
-50622Gj%JjK%kJ%jJ%%j%%KjjJ%%jL%kJkK%kJlL%j%jKjJJjkK%%%lMl%jLj%%Jj%JKk%%jJJl
-50553EJjLkJKklLj%Kj%%JkJKlJ%JkJkKjJ%jkMjk%J%KjjKkJJlLjJjJjJjj%JjJ%kLkKj%%J%
-50484HkJ%%%jJj%Kj%jJkJ%%JJ%kJJjJkK%jjJkKjKjJlKJj%jLjlL%%%%%k%Jj%KkKk%%JJkJ%
-50415G%Kk%%j%%MmK%Jk%jJ%K%JlJ%%%jKKl%%JJjkNlJkkKJJ%Jk%%%JJjl%K%%%j%%J%kLm%%
-50346FJ%jLk%J%j%j%JK%jJjk%%K%jjJJjjMkkMkjJj%jJjJjj%MkJjjJjKkKkKjJjJjjJJmLJj
-50277G%JmK%KkJLkj%%%JjlLkKK%kKmK%jKj%%%KlLkjKjkJJJjJjjLkkKj%JJjjJJlLkJ%%jJJ
-50208HkKj%%%%JkJJkKlLj%kKJJl%%J%%%Jj%Jj%%Jj%%JkJKj%jJj%J%%%JkJ%jjKjkK%%LkjJ
-50139Hj%Lj%kjJJ%jKk%JkLkJ%kLk%J%kK%jJjK%lJ%JjJ%kKj%Jj%%J%jJJ%lK%j%KjJkKkJkK
-50070HjKk%KJj%j%Jj%%jK%jMl%%jJ%j%J%kKjJj%JJlK%Kjk%Kj%J%lKjKkLj%jJjJj%JjKkjL
-50001A1jkKKjJjkKjjKjKjkKj%jjKJjJjKjjJkJ%J%%JjJkJ%JjJjj%K%kjJ%%Jj%%jLkKlK%%J
-49933A2k%KkJ%%%j%Kj%%jJkK%Jjk%K%kKkK%mMjJ%%k%K%jJJjjKl%jLjJlKjKjJj%kJKj%JjJ
-49865A1k%%J%j%%%%jK%kKkMkJljKJ%lK%JkJ%%jJJl%LkJJkjJKjJjjJ%%jkMkJ%jJjJjKjjkK
-49797H%%%%KjkJ%jJJ%lKj%J%jJJ%jjJ%%%JkKkJj%J%%%%%%JlKkKJlJJjJkJJk%KjJ%KlKjJ%
-49728I%%k%jJJjJ%%%%%jK%j%j%%%J%jJ%jJjJ%%JjJkKjJk%Jj%%%jK%%jKjjjJj%LkjKj%J%k
-49659FKkKJjjKjjjLlJ%%%jJjKj%JkJKjjJJl%J%Jj%%%KjjJJ%k%%JlLKk%jjkL%jLk%%%KlL%
-49590IlKjJJkJj%%%JkJJkJJj%%KmMkKjkJJkKJ%%jkJj%JJJkJ%kJ%J%kKkKj%%%JJkJjjLlJJ
-49521HkJ%Jjj%%Kj%JjJJkJ%JjjJkKKjjjKjjJ%%Jk%%%%JjLkjJ%j%JJk%JJkjLkKlL%kJKlJj
-49452GJJkKj%kK%jKjjJ%lKJj%Kj%j%JkJ%%Jk%%K%KmLj%%jj%KjJjJkJ%K%k%%%%Jj%jK%%jJ
-49383HkJjKJk%JJk%%JJjkJJjkL%j%%J%k%JKjJkJjKj%%J%j%j%jL%kJk%Lk%K%jlLlL%j%J%j
-49314GJkJJ%%kK%%%%j%Jj%jLjjKkK%lK%kKj%jKJkjK%jJ%%jKlJkKj%LjjjK%j%Kl%KkJ%JKm
-49245FjMk%JjKlKJkjJ%%Jj%LkjjLlJ%Lk%jJ%j%JjKkJk%KJ%lLlJ%KjjjJ%%jK%jJjK%%jkJj
-49176FKjJ%%%j%%KkJ%jjKj%%%Kk%%JkKj%%%JjKmJJJ%jJj%Kj%jJJkjJK%k%%KjJjjjKjjJ%K
-49107Ijj%JjkJL%%lMjjj%KkJJjj%Jj%K%kjJ%JKljJJKkkKjjJjKj%%%jJ%%J%kJ%Jj%Kk%J%%
-49038H%%j%J%%kJJkKJkJJjkJJ%%%k%JKkJjJJlJ%KjjjJJkK%J%jJjjJjJJk%Kjj%Lm%KjJjJk
-48969FJJJkKjkLjj%JJkJjJ%JkJJkJjLl%%jK%%%j%kJLj%Kk%kMmJJjLkKkjjK%JkJ%jJjJ%jL
-48900A0mLmJK%JjjKk%%J%j%KjkMlJ%kKj%KkJ%%%%kJKj%%%kJjKJjjJJkJkK%%KljL%%j%%%%
-48832HJkjJj%LkKjk%Kj%%J%lJK%j%JkKj%JJ%%kKj%jkL%%jjLk%Jj%KkKmKJjJjK%lLjjJkJJ
-48763HjkL%jKlLjJ%j%%j%%%%Ml%%%JkJj%Jk%K%%J%jj%lM%Jj%jjJJ%jKkJ%jKk%JlL%JlJ%K
-48694IJk%jJ%jJjJjJj%K%%%%%jjLjjjJJ%%jJjJkJKj%%%%JkJj%jKJkJJjj%%%J%jJjjJ%JkK
-48625IkJKj%%%kJJ%j%J%jjKj%Jk%Kj%Jj%KlLkjLk%%%%J%JmJK%j%JjJjjJ%%Lkj%%jKjj%%J
-48556H%JkKJj%JjmLLkj%Kj%J%%JjjjjJJ%KkJJjJKnKJjjJJLkKj%JjJjL%%%%K%%%K%JJjJ%%
-48487B2%Jjj%Jk%%kJlJ%kKjkJj%%k%j%%Jj%%%J%lK%JjlKJ%jJlJKkKk%%%%%JkJJ%jkJJKmL
-48419A0Jjk%J%%%j%JJlKKlJ%%JkKkKlL%jjJjJj%%%KkJ%jjJ%%jJ%JkKjJjj%KkLljJ%K%j%j
-48351GJj%JJ%%%%JkjLkKmLkKkK%kKjJ%%kJ%JlMkKj%JjKkkKjJjjJKlK%j%JjjJj%KjjJ%jKJ
-48282A0kjJJj%%%%jKjJjJKlKjj%J%j%LkkKkjLjJkJJjjKj%Jj%JkJJ%jjKkjL%j%%Kk%kJJ%J
-48214IjKk%JkJ%j%J%k%jNjjKjj%%%%%%Jj%kKjJj%JJjJk%KjJ%j%%jLkjKlJJj%JjLlJK%kJ%
-48145IkJJ%%%kK%%%jj%KjjjJ%%J%jJKk%Jjj%JJj%JlLlLJlJ%J%jj%KlL%kKJjjKjk%JJjJmN
-48076A0%kJlMlJjLlKkK%lJJ%%jjKJjjKjJ%%j%jJ%%Jj%jJJ%%kJJjkLk%jKjJK%j%%j%%%jK%
-48008IjKjjJJl%K%jKkjK%jjKj%jJJjKjKlJKlJkKkMm%KjjKjKl%Kj%%%Jjj%KjJ%JjjJ%%j%k
-47939FJLjJj%kJJj%jJJkJ%Kk%jLlJJ%jJJl%JjKjJj%Kj%kJJlKJ%j%Kk%kKjjLj%JjKk%%jJ%
-47870HJjLmJJ%j%JkJ%jK%jJ%kJKjjjJJjJj%%JjJ%jJkKjJ%%kJ%LkjJjKj%%%k%JJkJJ%k%Lj
-47801I%jjJ%%j%%K%jj%KkMlj%KJkjK%jJLjlkKKjkKJjkKj%%%%jJ%jK%jKjJjjJJk%%JlJJjJ
-47732H%%%Jj%%J%jjJJkJ%jK%J%l%JKlJ%JjKjJj%jJj%%KkJ%%%j%%Jj%J%jJjLk%kK%jJJj%%
-47663IjJkJjJ%JJk%%JjJ%jJj%jLlKJ%jKkJjj%JjJkKjkM%%%%kJjJjJKj%jkMlJJkKkJjJjjM
-47594A1lKjJj%%kMmLk%JkJJjJ%j%J%jJ%%jKkKkKj%jkKJjJ%jJKjjjKjkKjJJk%%KkKlJJ%%j
-47526HJjKkK%jJ%%jjJjK%k%Kj%JkKjjJKk%jJ%kLjjKjKkJk%jJJkK%%%%jJj%KkJjKj%%Jj%k
-47457GKjJJjjJjK%jj%%JkLk%JkjKJ%%JlJjK%%JkJ%jJj%jjJJJ%%jJjJ%%%JkLlKjJkJjKkJ%
-47388IJ%lJKkLlKlKj%%K%kLmLj%%J%jjK%kjMlJKk%j%JkLkKj%KjlKj%J%JjJjjJjjK%%kKj%
-47319H%jKj%Kj%%JjkKj%j%KJlKJjj%Kjj%KlK%JkJJjJkkLjjKj%kJKjKj%JlK%%JkJ%jLjj%J
-47250A0%kJjKkJJkJ%KkjjJ%%KJkj%%%J%%JkjK%%KkJJl%Kj%kJK%kJJj%Jk%%JjJJ%%kJJkJ%
-47182I%kJ%Kjj%JjKjjJ%%%jJKlkK%jKjJ%jJJk%Jk%JjKJkjKjKjJ%kjKj%J%kJ%J%JjJk%Jj%
-47113HJjjJJ%jJ%%j%J%%kJ%%Kj%J%%kK%%jjJJj%J%jjJkK%%%jKjJkMlJjLmJjJJkJJJk%%j%
-47044H%KJkJj%J%j%%K%j%JlK%kKjjJJ%%jKkj%jLj%%jJ%kJ%KjjLmK%K%kJjkJ%KjJ%jJ%k%K
-46975A0%kLkJjJJmLlKJ%j%Jk%KkLkj%KjJJk%%jKj%kNnL%kKkJ%j%J%J%kKjjJJkKkJ%%j%Lm
-46907GJ%J%kJKkKj%%JkJ%Jj%JJnMjJkjLkLk%Jk%%%%%K%%%lKJj%JkK%%jjLl%KjJJkjKkJ%J
-46838A0kKJk%%jkMJjkK%%%%%jJJk%%JkKlLkKkJkJ%JKkJj%%J%jjJ%j%J%j%KJmKKlKjjJJj%
-46770IJj%kKJjjJJ%jJj%%%j%KjJjJj%jJJ%jjJKk%jJ%JJkKk%JKjkkK%jK%%jJ%%kLk%jK%kL
-46701A1mJLJlJ%k%JK%kJkKJ%lMjkJ%%jj%Lk%JjJjjKjJ%jJ%jMl%%%kJKj%j%J%%%%%kJJ%Jj
-46633A0kKJmMjJ%l%K%kKkK%%%%%%JlJJjKj%kJJ%jkMj%%JkJ%kK%%jJkLlLkJ%jjLlKkKJkJ%
-46565A0%JkJ%Jj%j%%%%%jJjKJjj%%J%JkJkLjkKjJ%kL%%j%kK%kK%Jk%J%jKkJk%JJ%jKjj%%
-46497IjLj%jJJ%kJkJJkkNjjKk%%Kk%JjJ%%JkJJj%kKjJ%JjjJ%j%%JjKjlK%j%J%jJJkKkKkK
-46428A0J%kKj%jj%LjJjkJKjJjlLkJjK%J%jJkJj%%%Kk%Jj%%JjKjJkJ%Kjj%jkLKmKJkJjJ%%
-46360A0JlK%j%J%JlLjJjjJJj%%%%Jj%kK%JjJl%Kj%jMkj%%Kj%kJJ%jJJkjK%%%jj%Ljj%JjJ
-46292A0%%jJjKj%kK%kK%%j%Jj%JJj%%kJJ%%jLjjj%JjKkJkK%JjjjKjJjKjjJJlMjk%J%Jj%j
-46224I%%JkKj%JJjJ%kJ%jJ%%JlLkKj%JjJk%Jj%%J%kJ%%J%jKjjLkjJ%kKjKj%%J%jkK%%%jK
-46155A1Jk%jKl%Mk%JkJjJ%JJlKj%JjJk%%JJkKj%Kk%J%j%kJKj%%JjjJ%%kK%jLlJkK%jJ%%%
-46087A0%J%j%jJjKj%KkJj%%%%%Jj%%Jjj%JjLkJkJ%JjJ%jkjKKjLmLl%%JjjKj%%Kjj%%JjJj
-46019I%J%%K%jkJjKkJJ%jjjJKkjJ%K%k%JjJ%%JkKjjK%jjK%jKkJjjJ%%%%jKj%%k%JKJmKJj
-45950A0%%KlJ%jK%kJjKjjKjJj%%jJJkKjj%JKlJJj%jK%jKlJkJJjKj%Jj%%%jKJkkJJkK%%jJ
-45882A0%j%KlLj%JkJ%Jj%%jKj%jL%k%JjkJKjJ%jJkJJjkKjJ%%%%%JjJlMkJjKlK%j%%%jJJj
-45814A0%Kj%j%Jj%JkKJk%jKJlK%jJj%%%jJJ%%jJ%j%jJJ%%jJjJ%kLkJjjMmJ%Ljj%k%KJkJ%
-45746A1jJ%JjKk%JkJkJjK%Kk%j%%J%Jj%j%JjjJ%%JjjJJkLj%%j%KjkLlJ%%KkJjJkKKl%KmL
-45678A1J%mKKj%J%%kJKk%%JkjJjKkJ%Lk%%j%JkJ%JJjjJk%Mk%jJ%%jjLk%%K%jJkKk%JkJjJ
-45610A0%LkjJkK%j%J%%JkLjkJjJ%kK%%Jj%jKJk%j%Kj%kK%j%Kk%Kj%j%jJjKj%jLl%KkKJ%k
-45542A0Jj%Jk%J%JjjJJj%JjJ%JjJk%%J%jjLj%Jjj%jJ%J%%jJj%jJ%JkNljKk%%JkK%%%kL%j
-45474A1%%%%%j%%%jJ%%Kj%%j%J%jJj%JJ%kJ%kKjJ%J%%lKjkLjKkjJ%%jJKjJk%%K%lK%%%jJ
-45406A1%%jKkJJJ%kJ%%jjJJlLlK%j%J%Jjjj%JKlKkJ%%jLlLj%lK%%%jK%%JjJjJkJjKk%KkJ
-45338A1J%jk%LjjkK%%%JjJ%KmJ%J%jjJK%%j%%jJ%%kK%jJ%%%%jJjJ%%jJjJJ%kJj%JKkkLk%
-45270A0KkJJjjKkJJjJjJjjKkjLlK%jJ%%JjjJ%JjKl%KjKlJ%kKJ%J%%JlJ%JlK%Jj%jKk%Kjj
-45202A1Jj%LkjkLjLk%%JkjJJ%JnMj%%%jJj%%J%%kK%%jJJjJjj%Lj%jjKjJ%j%KjJmKJlLjkL
-45134A2Jjj%%kLkJ%jK%jJ%kLjkJ%jjLkLkJlJK%%%%jJ%kKk%Kj%JjjJjKjJJk%jKjJj%%J%jK
-45066A3k%JjjJ%JKkjkKKkJj%kLjjJJjJjlLJKmLk%%jK%JkJjJj%jJ%%%kLj%JJk%%JJk%j%%J
-44998A1%J%%jJ%%kKjJj%jJ%%KkJkJjLjj%%%j%JjJ%%jKlLkJjJ%jJjKjJkLjKmJ%KJkjJjJ%j
-44930A1%Kjj%KjkLkjJJJj%jJj%KkjMk%jjJJj%JkJ%kKkKJjKmJKJ%j%jj%KkK%%%JJlKkjJKj
-44862A2JjKljJ%%JjjjMkKjjLkKlKkJ%Kk%jJlMjj%Jj%kLjJ%k%KjKj%jJJkKj%%JjJk%KkJ%j
-44794A1%Jj%%JJ%jjKjjKk%KkJJ%%%jj%J%%%J%k%JJj%%%J%%jjKj%kK%jjK%j%%JJj%JkKj%J
-44726A3kKj%%jJJkJJ%%jJjJjjJjJ%JkJK%jj%J%kJ%%%kJLkjLkKjjjJJ%jJ%j%%JjKlJ%%J%j
-44658A2%LjlLkJJ%kJkJ%%j%Mk%%jJ%Jjj%JkK%j%JJj%jJkJ%K%jJ%j%JkKJj%%%JkJ%Jk%Kkj
-44590A2LkJj%J%%%Jj%jL%%lLKlJ%%KkKjJjJkK%jKkKj%KjJ%%JJKkJJJ%KjKkMjJ%MLJKLJOK
-44522E2OMPQPOJ2J2J3J4J3J8J6J5J7J2J0K%oj0j4j4j4j4j0j0lmmLNOQJ1J4J2J2J5J1J0LJ
-44479B52pj1j3j7j9k0j7j8j4j2qrppnmmlllkkkkkjjlJjljJjjkJjjjJJkjJ%jkJ%j%jJJlKj
-44421B3kKjKl%JkKkJj%%%j%JkKk%%%J%jj%JjKjjJkJ%kJ%%%jK%jJk%%%kKjjLkKk%%%jJJkJ
-44353A4%kLj%JkJ%jJj%J%JkJkJ%%%%%%jJJJmJJJ%%k%JjJJ%j%%JJjkJJ%%jLmLj%J%kjKkL%
-44285A5jjKlJJj%JjJjJlJ%J%J%jj%Jj%JjJ%jJj%%%Kk%JjJjkMjj%LkjJj%%Kk%%KkKk%KjJk
-44217A2kJK%Kk%jjK%kK%%kK%%j%jK%kJK%k%jJJJk%NnJJlLkJ%%%kJ%KjjKlKj%Jj%LmKjj%%
-44149A1JJ%jjJ%JjJjJ%%jjJJjkKJjKlJKj%jJJkJkKk%Lj%J%kK%lJ%KjjJjJ%%j%%KkkM%l%%
-44081A1K%JjkKKkjjJJjJ%jJjJ%%%jJjJjKjJk%jKJkJkJJjjJJ%jJJ%kJjJ%j%K%kJKlj%Kj%%
-44013A2J%%JjjLlJ%jKj%J%kjLj%%j%%KJk%JKl%JjJlMj%%jjKkKlLk%KlLj%jLkj%KJj%Jjj%
-43945A3jLlJJkK%%J%jJjKj%jkMlJ%jJ%j%kJK%jKjjJjKl%%KJ%lJJ%%jJJk%jJJj%Jj%%kJK%
-43877A4%%kLlKkLk%JjJkMkkK%kKkKjJjJj%KjjJ%jK%j%%%J%%%jJlLjjK%%%JkJ%%K%lKjKj%
-43809A6j%Kkj%JkJJJjJ%mKLjjjJJk%JkJ%J%%jjK%%jJKkKk%KjkkMj%%KkjJ%JjJkLlJjJJ%k
-43741A4K%j%%%J%kJjK%j%j%%%jJKj%j%jJ%%J%J%jjJkK%kLkJJkKjj%%J%Jj%j%J%%kKjKkjK
-43673A5j%%KjjJ%%JjK%kJJjJ%KjkJK%JJjLkK%JLKJJKJLLKL%NJJJj%Jk%kkljmkkkljkk%%%
-43605B5kjkjKk%KkJ%%kKkKjj%jKkjK%kK%%Jj%%k%%%%%JK%kL%kjKjJjKj%L%%%JKjj%JJK%%
-43537B7kJJ%lJJjJjjJJkL%jJ%%JjjKkkKjjkjJJkj%j%kKkJKl%%Ll%Lk%%JjJlKJk%%jLjk%j
-43469A5J%JkJ%jJ%JjJj%j%%JJk%JkK%j%JJjj%jKJk%JkKJkjJJ%JjjKk%%jJJkLj%JjkL%j%J
-43401A7jJJkLkKkJj%JkJKkKjjLlJ%%J%%J%%%jKjJJjKjKj%%JLjKJK%LJ%JKKj%KJJJl%jjjk
-43333C6KkJkkKK%%Jm%%LmkJjjKkjJ%JJ%KJj%jj%jjl%k%%k%%jlLjj%JlK%%kLj%k%J%kKj%%
-43265A8jJj%JjKjj%jKkJJkJ%%%%JKk%%j%JmL%j%JJjJl%KJlJ%%%%%%%J%%%jjJ%JjK%kJ%kK
-43197A7j%%%J%%%%jj%K%jkMkJ%%kJKlMjjkJ%JJj%kJKjjLk%%%JkJjKkMk%lLjKjkKK%%j%JJ
-43129B1jkJJjK%%%%JKj%JKk%Mj%JJJ%KkKKjjL%jJJJKjjKJ%J%KjkKKjkJj%KjlJJlJKlK%jj
-43061C8Lj%Kk%jJLkJkL%JJKJMLLNNKPPRQJ2RJ1J0NN%moj0j0j0j3j0qoommljk%JlJLjLLLN
-43001G1MPORORJ1J0J2QOLJoqj2j2j3j1j3rppoln%lmlJljj%jjkKk%jkK%j%j%jJk%%%%jJj%
-42941B7KkLlJJjjLjKkJLkJJK%Jj%j%JjlJjjkKmK%%kJjJ%jLkj%K%%jJJJ%%JJJJJj%jj%l%j
-42873B8%kLkl%Kj%%kJ%J%kKJkKlKjJjKjKj%j%LjjJJ%%JK%jlLLjJ%JL%JMkLJKNJKLNOPNRP
-42805I6RJ1J3J4J7J8J5J8J4J1PMoqj4j5j7j2j5j2mooLLLQRJ1J1J2J6J2J1QKjj0j2j9j6j9
-42763A64j6j7j4j3j0ppplmmkkkmlj%%kk%jjl%j%jkJjjjJ%jj%JkjLjjjJ%jkKk%jJjkK%%%%
-42701B7%k%%KjkKj%k%%%%%j%KJjjjJ%%%J%jkJj%lL%kKjKj%%%j%%%%Jj%%Kk%%JJlKkJJJ%%
-42633B2JkKKjjjLk%k%JkkLJk%%jK%kJ%J%%jkKkMlJkLkJ%jJ%%%%%%kLk%%J%KmK%j%KjJ%J%
-42565B2%JkLkKj%J%KlJjJkJkJk%%%%%%%%%KJmJJJkJ%Jk%jJJ%%%%JJ%%%jKjJ%JjKKjJ%MK%
-42497C4KKM%LKLKJJ%jKlkjmkllkjklJ%lJkKmJjJjJl%J%j%K%jJlKkLkj%KjjKlLj%%%%JjJk
-42429B1JJkKJkJjJjLjj%kL%%jLk%KjKlK%J%%J%K%K%%KJM%MJKKLLL%MJlKkjlk%JjlKjLKJJ
-42361E8NjJ%Jl%lknJnljmlJkjk%k%%jlKkJ%jJlNmjJ%%%Jjj%jKjJJj%%kJJj%%J%jjjJjj%K
-42293B3%LkjjJJ%kJ%JJj%%Jj%Kj%JjKKjkLJ%%%JK%JjJKmJK%J%%J%j%%JjJm%Jl%jkJ%kjKk
-42225B6jJJjKl%KKlJjLjjLLjjJJ%%%%kKk%lJ%j%k%%JkK%kLmKkLjkJjJj%%%L%%JJlJJjJJj
-42157B8MkL%jJKJKjL%kJl%kjjJjjlKk%KJlKkKjJk%KJ%%JK%LkKkLj%%JjLmkjjkKjj%jjJ%J
-42089C0%Jk%jj%JJkKkMmKjLl%L%JlLjK%%J%j%JJ%LKjJKJKjLLKKNLLKLNNJOKLLkLJmKml%l
-42021H5mKo%lJlj%j%%jJ%JjNK%MMkOJMJ%KKkmjkmlmnmmkojm%lk%jkkJlJj%jjJ%kJkJkJkL
-41953C8jJjKj%JlK%%jJJJkJJkLJ%KjJK%MjKMKJKNJKNLJMMJKLJJ%L%JMJKKLONPPPJ1QJ0J3
-41888A83RRPJkoqj2j3j6j2j5j1rpnrl%mjj%%kL%MMJNNOQPQJ1J0QRMKkmoj1j2j4j0j0j2no
-41835G6mlmjlm%kjk%Jl%kjKlkJ%j%jJjjJ%kKjj%JJ%jKjJjNk%jLJ%j%JJKL%kKM%J%KkJ%lK
-41767F0l%mlKl%jj%j%lKjjj%Jk%jJkJjj%kK%%lK%%%JjkjKjKjJkJ%kK%%j%J%%jjL%kKk%Jj
-41699C5JjL%jJlLlJKj%%KJkJ%j%%j%JJ%jKkJ%kLjjJkK%%jKjKkKjjLjjJjKjJjJ%Jj%J%lLJ
-41631D4k%%J%JkJ%%KJl%JjLjkK%jKlMjkL%j%%JjJj%KjJkMkJJ%jJJJlK%kK%J%jJK%k%KJkK
-41563E5%kKJj%J%jLjjKjJjJJJjJjJKk%%J%J%JjKlK%JLjLkKJ%K%%KJJJJ%lL%K%Kj%Kj%J%%
-41495H3JJlM%k%JJ%KkJ%JKJ%KjMkLjJ%JJK%KjJM%%JL%JKlMkKjJKjJJj%jLJjLK%%LJLjMLL
-41427A40jMLJLKLLKMNJNKKOJOLNKNNNKPMPMPNNPQMJ0OOJ3NRRJ0RJ3J1J5J2J5J4J7J7K0J8
-41373E06K2K3K8K7K9L4L6L9M1M5M8N4O0O2O8P5Q5R1J03J17J34J52J73K01K29K63L05L47L98
-41344C795M54N10N75O36O94P40P82P98P91P46O66N51M07K50P8r6k70m28n53o48p12p43p35
-41321H288o99o37n63m78l97l14k30j52q0j0N8J27J92K62L35M05M82N57O29O91P47P86P92
-41298A0791P81P20O22M88L33J53l4k28m15n83p17q21q85r12q98q55p89p12o32n53m78m10
-41276C966l52k99k55k22j90j66j45j29j18j03r5q6q1p4p0o3o2n8n2n3m7m3m0m0l1l3l1k6
-41248A002k5k4k0k2k1j8k2k0j9k2k0k2j9j9j9k0j8j8j6j6j4j7j5j1j1j4j1j2rj0j0rj1j0
-41214D38orpqroroprpqrqpj1rorrj0oj0pprqqqppomrmrpmompmnnlollmmmkklnKnkjlJkjl
-41150F5jkjkjkjj%l%%kkj%mJ%kjjkKkj%jJlK%JjJ%lJjLj%jJmLj%jL%k%Kjj%JjJmJJ%JJlj
-41082C0JKj%jJkJkJKlKkK%JjkK%k%K%%jj%%%JKkJK%j%%%%%%J%J%JJLjKJ%j%%kj%mKkjJjJ
-41014C3lJ%lK%%jjJJmLjJjJ%KklJJJ%JkJ%%%jKlJJ%l%L%jj%KkJ%J%jK%jJJJlj%JJjJjJjK
-40946C1j%jMl%%JKjKk%JkJjLj%Kk%JK%%j%%j%%%%%jKjjJj%JkjKJlLlJjJJJjk%%K%%%%kJ%
-40878C2K%lKJjj%JKk%J%jJjJj%Kj%%K%j%%JjJ%JjLj%lK%%%JlK%JjkJKj%K%J%jJ%%KkJ%Lj
-40810D3%JkJ%%jKjJJlK%jKJjjLjKJlJ%JjKj%JJjK%jjJjKJKjkK%Kl%JLkJ%%JKJ%KjM%%KJ%
-40742F7%JkKjKJjJ%KkKKk%LkJ%%jJ%%%jJ%J%KjJKlM%KlKJKJJjMjK%LJ%KjJJ%J%J%J%JjK%
-40674A02JkK%LjJKJ%MKK%JKMJKLMJLKMLLJP%MLLKNNKOLPNJQOMQNPRQPJ0J0OJ0J1J0RRJ1J0
-40613C62QJ0J3J0RJ4J2J4J6J7J8K0K2K5K8K9L1L7M0M2M9N4N8O6P2P9R0R7J12J22J40J55J79
-40580B050K01K31K65L02L49L98M59N23O02O85P77Q71R58J030J066J062R82Q30O02L17ql38
-40558A4214o41q84j047j127j132j060r51q19o79n48m33l26k43j67j08m9NN5J08J63K21K83
-40536D835L50M28N06N93O85P72Q53R11R25Q90P85O13L76R0k18n04p58r45j059j093j064r88
-40514F983q79p55o36n32m41l62l04k54k19j87j63j44j26j16j00q9q6p2o7n9n6n0m5m5l9l8
-40488A119l6l3l2l0k9k6k8k1k5k1j9k2j7j6j7j7j8j3j7j5j6j8j4j6j7j4j4j5j2j5j1j2j3
-40455D80rj4j0oj3rrrpqorqnoqnpqmoqqnj0qrpqrmj3nqpqpqpmpqnonpnnnpmoknmmllnjok
-40393F6kklm%jjklJm%j%l%jkJlJkjjjlKkJl%jk%%%jk%j%jJJjJ%jJlKjj%J%%jJKJjkJJJ%J
-40325B3%lKJ%%%jjK%%JkJ%K%jJ%JJJjLkK%K%%LK%jKjJJ%jKJ%LjJJLJMjMLOKMOPRPRJ3J3J4
-40259A49J0J1NMjkknl%KMOQMKlqj0j4j5j6j8j2j0j0qnonknlKmjjljJjk%j%jljJKlJjJl%%
-40202B4J%j%%%jjKj%jKkKk%J%%kJj%KjjjKjJ%j%LjKkjLkJJJJk%L%J%kL%%JLJkJMKMjNPLO
-40134F4PJ0OJ1J3J0J6J2J5J5ONLlonrol%%KMl%lj0j0j0j5j2j3rj0qpnmmljlkjjJm%jJj%j
-40081B8%kJmLk%%kJJkJkJjkJjkJKk%JjjJ%J%k%Ll%JJkKkJjjK%kLjjjK%j%%lL%j%JJkJJjk
-40013A5Kj%JjJ%j%%J%jjMjlNj%JK%L%%N%LKKMJLJjJk%knjlmkjkjkjkJj%j%%%jJJlJjJJjj
-39945A5%Jk%J%kKJ%%j%kKJk%%JKmJ%J%Jk%KkjKjjJJ%%j%JkK%lKJ%jJ%%%jjLjJk%KjlL%Jj
-39877A5kJLjk%JJjJ%kKk%%LkLjjJ%%JjJKk%JJkM%J%%KJ%KLJLJNKOJONKQMMML%J%jolnnnm
-39809E8pjlll%kjjK%J%JLLJLLNLMKPKOKLJljmmplomokmn%nk%jkjjjjLlJk%Jjj%%%%%kKjk
-39741B1jLj%%jKkKk%%%kLjkLlLjj%JJ%JKkJKlMJJjLKjLJ%%KJJJ%Kj%%j%j%k%%lKKl%jJKm
-39673C4Kk%kJk%jk%jkjjJjkJ%j%%JjK%%lK%K%jK%J%J%JKkJlK%jjj%jjj%jJl%Kk%%%kJkJj
-39605A6KkJjjLj%JjjJjJJk%J%kKjKljL%jJ%%kJ%JlKK%kJ%k%%JKkjLkJj%%%Jj%j%JJkjK%%
-39537A6%jjLjjJ%j%%JkLkjjK%J%%kJJ%%j%%%%J%%JkjJ%KlKjKjkKj%jLk%jLk%jJJ%%%%jJ%
-39469A6Jj%JjjJjJ%%%jJkL%kJJj%jJj%J%Kl%K%kJJJ%%lMlKkK%%jjJ%jJJkKk%lKKk%%Lk%J
-39401A7jJ%kJJkJ%Kj%%kK%kJ%j%JJ%%%j%J%jKJjmMk%%J%%%%jKj%%jJKkjjK%%%%KkJjjKj%
-39333A7Jj%JlJLlK%j%%JJj%j%KlLkjJKjJj%%jLkJjJJj%JkKj%jK%KlKKkJ%LjLj%JJjJk%JJ
-39265B8l%KlkLjjjJkJ%%%KkkKjKlJ%%Ll%jLlJjJ%%JJ%jjJjKlLK%%jJJ%%J%LjjKJJlLjj%k
-39197B8lJ%jJkJ%jjJjJkMk%%%jJj%Kj%%%%kJJ%JKkKkkJ%Kj%J%kKKkLkJjJKkJjL%%Kj%KJj
-39129C4J%%K%K%JjMkK%MjLJKL%MLMNNOQJ0J0J0J5J3J9K2K5K3L3L7M1M2M5M2L1K1Mj3l1m0
-39081D49n1n0m9m0l7k6k3j9j4j4j1qqnnmnm%okjlk%jjkJj%kLj%%kJKjJ%%JKLJ%M%%Kkj%j
-39025F8ljjlMlKK%JKMKNMRNPOQJ1QJ3J3J2J4J4J6J4J0RKjj0j4j9j7k0k1j8j3j6rqnrllok
-38975F0lklm%JkkjJl%jkJjjJ%kj%kLm%Kj%j%J%mJJjj%%%%jj%KlK%%%jkK%jJ%kJJjj%KjjJ
-38907B7jLlKjj%J%JjJljKkJKkJjjJJljL%j%%J%JmKKkKjjJjKj%kK%JkjLk%jJJjjKkJ%%%kK
-38839B4J%jjJjJj%Kj%J%j%KkK%%%Km%JKkJ%JkJjJ%%%kLkJj%jJJ%%%%j%%j%JJ%%j%KjJk%%
-38771B5JjLl%KjjJJJ%l%%KkjK%jK%%k%K%kKJkJjK%%%jKk%%%%%kK%jKJkJ%JjJJkJjJkLlLj
-38703B9j%jK%kKjJ%%%KkJ%JjjKmMlJJ%JkJJjjLkJjKlLJkJJ%k%%%%kLkJ%j%KjJjjLjkJKj%
-38635C2%JjKjkJjLjjKk%%K%jj%JKlJ%%jKj%%jJJ%%%%%%%Kk%KjKlK%JjKkJjJJjjJ%j%KJlK
-38567C8jKkKjJlL%jJj%KjLlKKj%JjK%kJ%KjjJJjLj%%jK%jJ%%%%JJjjJKkJjK%%jJjjL%jjK
-38499E1JkJ%%KjJkK%Kl%KjLkj%LJkJ%%L%jJjL%LkJJ%JJ%J%Lj%LjKJ%LJ%JJK%L%JKJKLLJJ
-38431I9MjLKKMLMJNLNNLQLPNONPMKNNPNPPPJ1J3J2J5J7J5J8K2K2K2K1K5K2K0K2K2J9K4K7
-38382F01L3M2M5O0P0Q1R8J12J29J50J71J97K24K55K85L15L37L44L25K73J95Q8k8j39k29k95
-38356C739l22l18k92k42j86j31q0k9J6N7R4J35J72K16K52K91L14L24L04K48J64M5q0k00l02
-38331D189l69m07m07l81l37k88k41j98j63j31j10r0p9o5n8m8m4l8l4l2l3k4k6k4k4k4j8k0
-38303D76j7j7j2j3j1j0qqqooolmmmokrlqpprqrmopompknojolnnlkkmmkmlklkkj%mkjlllk
-38242A52nmmmlmjmklm%mjkjkjmKljjJlJ%jKj%KKJLJLJNKKKkLkjKljJj%nklmnlmmmklmjk%
-38175F9jJj%k%jJk%kkJj%KlKJ%jL%KLKJKMLLMMLMNLLLKLJKK%LLJJMM%LJJJkJmllmkkjkKJ
-38107A26M%Kkmnpoj0monmlmjmJ%kjJkJj%KlMjJK%JLLLKLNNOMJMKMLj%ML%KjKkLJJJ%%kon
-38041A18omqpolnlkkl%%n%jk%jKkjj%Jk%J%%j%KjkJjJJk%KJkj%JkKlKJjjJ%KkJjjLjjJJk
-37974E6%KjjJJ%%J%jjK%%j%Kj%JkK%JjJkJJL%kJJjJJ%KJ%%jLjJJKJ%JKJ%L%KJM%NLKJPMN
-37906A15QOJ0QJ0J2J2J2J3J3J1J4J0J1MOKKljkmmpnrrj3rj2j1j1j1ppnoknKnJk%KJK%NL%
-37855A45PMOQQRJ3J2J2J9J2J7J4J3J4RJ0ROROJ1J2J1J2J6J1J1QPLnlrj4j6k3j9k4k3k1k3
-37813B84j8j9j3j4j0rj0ommokjm%mJkjKj%jK%%%JKJKKjJLKKM%KJLLLJKNMNNLKPNMOOPONJ0
-37752B74NRRJ0J2J2J3J4J7J6K0K2K5K6L2L5M3M7N3O1O8Q0R0J05J20J39J59J87K14K47K85
-37721B449L25L66M00M16M04L54K64J43Mj33k49l40l93m01l77l24k62j93j23o7j6K9P1J12
-37697B459J56J98K40K79L13L33L19K76J91P9m7j70k82l61m09m22m05l56l07k52k02j58j28
-37674A344j04q5p2n9n4m7m1l7l4l3k9k7k5k5k0k2j7j7j4j4j1qrqmnlmJJjLjML%KLJLKKML
-37630E46MJMNNMNRRRRJ4J6J7K1J8K2K5K7L1L5L4M2M3N0N0O1O2O9P4P9R2J00J13J31J53J78
-37593B167K10K35K77L21L71M25M90N55O28O84P24P30O92O22N11L80K44J23M3ok5m0o7j17
-37569A0177k02l14m50n80o86p46p62p34o71n89m97m16l35k73k23j81j46j17r5p8n9m8l6k3
-37545A916j6pkQJ5K0K8L6M4N9O8Q5J06J27J53J84K15K55L00L51M08M75N51O29P01P53P80
-37518H242P60O93N85M48K95J49M3k9n7p4q6j22j94k96m32n71o92p75q12p99p47o68n77m85
-37494C799m04l32k75k27j94j63j40j20j08r5q3p9p3o6o4n9n3n2m6m4m2l7l7l5l3l1l3k8k7
-37465H19k5k3k2k1k0k0j6j7j5j5j3j1j2j2j0j3j1prj3qrqorqnronqmmqmnonlommnnlopmo
-37416C44pqnplnrnpnmmppjnljlkjJkK%MMNMQROPJ0J0PNLjknj1j1j2j0j3j0qppnlkljj%jJ
-37357B16KjKL%NKMNLLOLONRLQQNRJ0QRJ2RJ5J2J5J7J7K0K2K2K6K9L2L1L9L9L9M2L9L9L8L8
-37311I25L9L7M0M9M8N9O7P8R0J02J22J39J65J90K19K56K98L46M01M63N30O08O78P42P88Q00
-37285H279P68P06O09M93L61K33J13kj19k36l54m76n94p02p76q08q06p65o94o08n17m29l50
-37262C326k87k34j92j54j27j04q5o9n5m3l5k7k0j1rJOJ3K1K9L9N1O3P6R5J15J41J67K00K35
-37232C126K79L29L89M48N25O05O96P81Q60R14R33Q92Q18P03N63M00K36R0m5j80l14m40n70
-37209A2038p04q20r03r45r45r00q22p26o15n20m29l58k96k46k06j78j51j34j17j03r4q5q2
-37186A659p3p0o7o3o0n6n5n2n0m5m3m1l9l4l2l4k7k9k5k5k1k1k3j8j9j5j9j4j4j5j5j2j1
-37153E22j3j2rj0j0rrj0qpnooplommmnmmnnnnpooqrpqpj0opj0poj0mrqononoploooknoko
-37094A35mnonJnlkmjklj%m%k%kKlLjkKkLK%%L%jj%k%jJlk%%kjjm%ljlMklLkKjkMm%%lKJj
-37027F8%JKjLKL%NLNNOMOJM%LjkjlKjkjk%j%mjkkKJ%K%JJjjljmlkmjmjj%ljLmjK%jLJJ%J
-36959H1JNjM%NMMNNOKNOOMLLKKKLJjJj%jjm%mkj%k%jKJJLLOLKPONMQQQQJ0QJ0J4J3J4J5J9
-36897C19K3K3K6L2L3M1M8N3O4P4Q5R8J18J32J53J73J97K16K25K32K20K01J69J32R2N7K5M
-36869C265nj1j9k9m4o8j00j39j73k00k25k31k23k09j86j60j35j08q7p2n8m6l9l3k3k3j6j5
-36841E88rrnljMNJ1J4J8K2K8L4L9N0N8P1Q2R7J15J32J58J80K00K19K34K28K20J93J57J17
-36810C247P8L8Onj6j9k7l4n3q4j17j53j89k20k34k37k32k09j84j57j32j11q7p6o0n1m6l6
-36782F00l5l1k6k1k4k0k0j8j7j3j3j3j2j2j1j0rj0rrqqqoqnnoplnnlmomjllmjml%lmjlkJ
-36732A45l%jljjklJ%m%jmKmjkjjkljjJojJlkJl%lKj%lKKk%LjLKKLMKOMNLLJL%jK%JLjKlK
-36665A42mmkklkJLj%JjkK%%jjJjljJJ%JJLKMMQPOJ0PJ1QPNMKMKMLMKJKjlplmknjJMJNLLO
-36600B33MMLNJLM%KKLJkJmloprpqppkojJjKOMMQOLOM%J%kjLJ%JKjnkmnjmk%JKOMMMMKMLL
-36533B58%KKLLJMK%Ml%j%l%JKLLPNOQJ1RJ4J2J6J0J5J4J4J7J5J9J8K5K3K8K5L2L3L6L8M2
-36487G73M7N2N6O3O8Q2R2J11J24J47J68J91K25K52K90L31L74M13M39M41M04L30K28J22K5
-36462E848l2o1m1rK7K7j2r8j97l00l82m32m41m16l67l12k53k02j57j21r3o9m9l2k1oOJ6L3
-36433A854M5N7P8R3J13J39J60J86K15K54K93L37L93M46N04N54N77N58N02L97K83J87J20J03
-36409H448J36K10K87L46L43K73J34m0k28l89m91n33n10m36l41k58k00j98k39l00l74m25m64
-36386D751m58m30l82l20k67k17j75j42j16r5p8n8n2l9k9j8rJ0J4L3M8O4Q1J00J22J45J76
-36359B659K07K47K91L35L81M14M30M04L39K34J20J6o7j04r8o5k2kk3r4j88k93l82m44m63
-36334C832m52m09l51k94k40j98j62j35j11r6q0p1o1n5n1m4m4l7l4l2l0k8k9l0k5k6k9k5k4
-36305F29k3k3k1j9j9k0j8j8j5j8j2j3j4j2j2j2qrqroj0nnnnlnjmk%jJKJJ%Lj%%Jj%lmjko
-36255B65lpporrj0rj1qj1oqqopnnpmnmnm%nnkj%kk%%KKkMJLNKKLMKKLKJjjJljkJm%nkkmj
-36191I6pjojmkjllJlk%%%ljjkk%KmL%%JKLJKLNjMJMjJ%jJk%jjJnjnkjmkknjmjKkkjjj%jJ
-36123D0kJjk%%J%%J%%j%JkM%KKjKL%JJjL%%K%%jjkjJkj%m%j%jkj%kJ%kKkJkKj%%JjKj%%j
-36055C5kLk%Jj%k%%%KK%lK%Kl%JKlJKJjKkLJJk%%L%%LlK%%kKjLkJkKKJjKj%%%LjJJjJ%K%
-35987E5KmKJkLJ%LJJKKKjLjk%%jkjJlkJkjK%kJ%OlLKJJKJJK%jKjjjj%jjjjJkJL%JKJKKJL
-35919H3KJJLKKJKLjJLJKK%JKKJ%JLlkl%j%kJJJKJLNKMPOPQPROL%MllkJ%JMORQJ1J1J2RJ0
-35855B58JJjqnplpkmkokplnmkjkmlljnJmJ%jJKM%LPLOQPJ0J1J3J2J4J5J2J4RJ0PPQONOLK
-35797C75LJNOOOOON%kmqqj2j0j2j1j0nommj%jJKLONPQPJ3J2J4J3J5J4J8J7J4K0K0K0K3K4
-35749E97K3K9K8L2L4L7M3M6N1N6O4P2Q6R6J14J33J56J85K10K44K79L23L71M24M75N20N45
-35722E273N43M95M13L04J94R8K6k5o5j23j95k93l92m78n38n51n31m79m08l39k78k19j73j38
-35698B121j09q0o3n2l3k4j4kNJ7L0M1N6O9Q4J07J29J51J79K14K51K92L41L97M54N09N57N76
-35670F203N65N20M54L79L20K87K80K93L04K92K46J76P3m6j61k54l14l34l29l11l13l32l90
-35647G608m55n26n77n92n77n27m62l91l23k65k15j77j43j21j02q5o8o2m9l6l0j7nNJ5L1M0
-35620A894N9P5R9J20J45J79K12K49K95L40L86M22M38M22L74K91J97J04K9k1n9q9j36k02k83
-35595E540l57m23m58m57m27l76l20k61k14j67j34j02p9n8l6k4oQK3M3O1Q2J00J24J50J73
-35569B405J94K05K01J89J64J35R8O2K5Nj1k5m0n7p6r7j31j67k03k28k38k38k27k07j80j51
-35543A407j26j03p9o6n7m3l9l1k5k2j5j3j1pmmlMQQJ5J8K7L2M0M7O1P0Q6J01J18J43J63J94
-35509A894K17K39K46K48K28K03J68J25Q2M3J5lj6l8n4p8j06j36j80k20k44k59k63k52k30
-35484A629k01j69j39j16r3p6o4n3m3m4l4l0k7k5k3k0k0k0j7j9j4j7j3j4j2j3j3j1rrj2ro
-35451B44pj2noopomononkollllmlkjkk%kjkK%j%jj%jKlkjj%l%jjnKJjL%MMNPRRJ2RRPKmr
-35386A82j0j7j3j2j3qpnjkjJJMMPPQJ1J2PQLkmrj2pj2olllKLMQQJ1J2J1J2J0PKKnporpnn
-35333A53nKk%LLMLPOOQJ0PL%orj5j8j9j7j5j1qj1oojmlKlK%JK%jK%jLjJjMJNLLNNPNKPjl
-35274A08LjlJkkjjmlnrmroomplo%kljkj%kkJ%jKkjjL%jJ%KJ%%J%jJJJkKk%K%JJl%jkJjmK
-35207B4lKkJjkJjjJj%JKjJ%L%%%JLjJ%kLJ%%%kJ%j%Jjj%JkjJkj%%k%Jjj%JkkKmLj%jKkK%
-35139A8JJjLj%%KKK%M%%%Kj%K%%JjJjJJk%%kJ%JjLJ%M%KKKJJKlKlk%j%n%jlljkkkJk%%kJ
-35071B3Kk%jKjjJKJjKJKjKKJKLMKNLLKLLKKJL%LkK%Jl%lk%mkmllkljojkjl%kj%kJj%%%%j
-35003B7%j%%LkL%%KJKjNJ%MKNK%M%KkMjk%jljll%lklkJjjjLjJ%kJK%%%k%%%j%JkJ%jjj%j
-34935C2%j%%%j%jKJjkJk%jk%JJlKjJJjJJKk%KNkKJML%LK%L%L%KKlKKlKlJjlJjl%%jkk%lJ
-34867D2JmKlj%%KljnLj%JlL%lKjJjjjJJJk%%J%%%K%KJKK%K%%JJ%jJj%%Jj%Kk%%k%JlJjkJ
-34799C8JJJj%lL%JjJJkJ%JjJ%JJJJ%J%L%JJKJLjMJJJKJJJK%JKjM%JjJKk%KKKK%LLJNJLMM
-34731A10LLONLPMQMQORRJ0J1J3J3K1J6K3K7K9L4M2M7N4O2P5Q3R7J14J26J38J40J32J12Q1
-34694A685M3Rj3k3k3oQK3J5kl5o7j03j26j39j37j28j06q9p0n4m2l2k6j6j1pkJORJ8J8K8L0
-34659F36M1M5N8O6P5R3J09J26J47J68J89K06K07J92J62J21Q3N1M0M5O9R6J23J21R0L3l8j09
-34631C245j62j95j99j82j49j13r3r0j00j13j32j46j48j46j32j13r3p8o3m9l9l4k3k4j5j4
-34605F00qnmPMJ4J9K3K9M0M6N5O3Q0R6J11J28J45J55J50J35J00O0J3j8m2m3l8j4MJ3%k6o2
-34571A830j02j34j58j63j59j41j20r9q0o6n4m2l8l2k5k2k0j8j7j1j4j0j1rj0j0qprpj0np
-34538B12poooorknommom%nmlkknJlljkkJoKjk%l%Jl%Kl%%k%j%jk%%jmMm%jkK%lkJ%J%J%K
-34471H6JLjJMMLLOMQRMJ3J1J2J3J3J2J1QJ1J1J1J5J3J5J4QLLjkjjKkj%opnomkJ%NNNJ1QJ5
-34418C46J5J8K2K4K7K6K5K5K1K0J8J6J1J7J5J3J4J2J1QRQLJ%mlLMJ5K2K4K2J2kj8l3m2n0
-34379F75n1m8m3l4k9k0j3pmMORJ3J5J8J8J9J8J5J7J2J3J3J8K1K7L6M3N6O6P8R4J12J30J50
-34344A447J68J79J80J64J33R6N1J5j0k1j9j1oj4l9p3j15j50j75j87j83j66j43j18r3p5n8
-34317G77m5l4k9k1j7j3pkjNQJ5J9K5L1L7M2N2O2P4Q6J01J21J34J52J59J61J44J23R9Q1O5
-34285B404P2Q5J08J38J53J52J23P5J3m9j03j36j45j34j09q1o2o1q2j05j41j68j80j88j77
-34260A402j57j34j09r0p2n6m7m0l1k8k2j8j4j2pkKPQJ4K0K6L3L9M9O0P0Q5J00J11J17J23
-34228A427J14Q9O3L0Jj8k5j9j4nrk2m9p2j01j19j31j27j22j04r0p4o1n0m2l3k8k6k0j8j4
-34197C31j6j4j1qqj0roqqmrpnommlllklJkKkLj%jkm%%lKljKjonqmomnkkmjllnqkolkjokl
-34134G9jmjkjljJjkjk%K%%%JJKLKO%MK%%Kmjk%J%jK%jkmmmmllkjlkjljjkJk%kk%%jlJjj%
-34066C0J%j%%j%K%J%L%JM%LMMONNLLKJk%%%%L%N%%%nklqklnkjk%jlM%kjJKlK%%%JjKjLJj
-33998E2NKLLLL%KJJLjNNJMJJjjmjljj%lkojnnlokll%j%jJkJ%%J%jKJJj%JjJjJKK%%MJKJl
-33930E4%%kjJK%%JkK%j%jjJ%%j%KkjjjJ%Jj%j%ljjmJjkjjKjkjJj%k%Kj%j%J%%Jk%KjJjL%
-33862C6jKL%JKKKJJKJKJkjKkK%%Jjjjkll%kjjkkjJ%kJj%%kK%jjJK%%lL%%jkKjj%JJlKjjJ
-33794C2%%jJ%%J%j%%%JjjJJk%JkJj%%Jk%Lk%j%%%jMljJ%%KjjJj%%J%%jJjKJkLj%J%jJ%kK
-33726C3kJ%%k%JjjkJ%kk%J%%k%K%%jJj%JKJjJK%KjJJJJJ%KjKJj%J%%%J%%Kk%%JmK%%%%jk
-33658C7%%%%kKKjjLKJ%LL%NKOKONQPQJ1J0J3J0J1J0PPMKMMKK%kjljkJkjkmjlonlprj0j0j1
-33598A13j1qroolmj%jkKJKKLKPMOMQRRJ1J3J1J3J0QMLj%NLNOPMLJ%lqprqqnjmkoprj2j2j3
-33539A13j5rj1pomnko%lljkjkkjk%j%jkJlJ%jkjJ%jjJjJ%%jJj%%kK%%%jj%kJ%Jl%%KkJ%%
-33474A7JjKjJjj%JkJjJKnKJjLk%JJ%KjKkj%JkJJjlK%kJkKjj%jJJmJjJJjj%%KljKkJjJ%%k
-33406IJ%jJJk%KjJjJ%j%L%kK%kMk%kL%jjLjkKkjJ%%%%KkkJ%jKj%%KlkJJk%KjjJjj%%%JjK
-33337IjjjKJk%%J%%jJjK%jJjjJ%J%%j%jKkJJjjJkKkK%jjjJ%%%jKkJ%kJ%Jj%KjkK%kLjKlM
-33268IlJJ%kLljMjjKklMkKkkLjjK%jJkJ%JjJ%kLjJlKJkjMjjJjJjKkJJ%kMkJKJj%K%KJJ%K
-33199B0%J%kjjjmMjmJJKkJ%JK%J%KjJkk%JlJj%Jk%K%%J%JKJkLl%j%%k%jJk%JjKjK%%LKjJ
-33131B1%jjlKljk%%kJ%Jkj%J%jjJJ%%%jJj%kKJJ%k%JJkjJ%jjKJmNjjJjJj%jKj%JkjJ%Kl%
-33063GJjJj%%%Kj%lLk%JLkJKk%jJjJjJK%k%JJjJJ%j%KlJJ%%%LkKlLkK%%Kj%%JJJJJJKkKJ
-32994B5KLJLkLJLKJMNLMOPNRRJ1J1J5K0J7J8J7J2Olj1j5j9j9k1j4j4rj0lmkjjJj%jk%kml
-32942F3JkKJKjJLJNLKMKOMMNNMMPRQJ4J5J8K1K3K8L0K7K3J6Kj0j9k5l2k9k7k5j9j3j1j4j0
-32895A26rj0rpj0nlqjkklJ%JkJkJ%jKJ%%MKLKLMNMMNMLKLMNQJ2J0QOMlpj2j4j5j6j3j3mr
-32838E8nmojmjkljjjkjJ%mJ%jk%%kLjkJjjjJ%j%%Jl%%Jj%%jjJ%kJ%%%%jKk%j%JkJjjKJ%j
-32770A1j%jK%%l%K%%kjLl%JJjJkK%jkLjjKkJ%%%Jk%%KjJj%%LkkJkJJkKKk%JkKj%%Jj%j%%
-32702G%kKJj%jjJ%%JjJj%Jjj%JjJ%J%j%JJlJ%%Jj%JJ%jJjJ%jJj%%Kk%kLkKkjJJ%J%j%%k%
-32633EJ%jJjJKl%JK%jj%%Jk%%LjjjJ%JkJJ%kKjjlM%%%%kLkjM%kKljJ%K%JkJJjJ%jJj%KLj
-32564A1%%JKj%JJJjjj%Jk%kKkJjkKkjJjjLj%%kKkJkJJ%jLJk%KjjK%jLJj%J%JJJjJ%KkJ%k
-32496A5JlK%%jkjKl%j%jKk%%Jk%JJ%jkJLjJjkLkJk%%%KJkJjK%Jk%JjjJ%jKjJkjKkJjJjJk
-32428F%Jj%Kj%jK%j%%JkJ%Jjj%JJjJ%jJJk%KkKjKj%j%%JjKjJkJ%k%%J%JlMlJkK%%jjJKJl
-32359GJjJ%%Kk%JjJ%jK%jKkJj%JJjJJkKJmJJjkKKk%jJjJjJkJKlJJj%K%lKKjj%J%%%jKkkJ
-32290IjLjJ%JkK%lKK%k%JkJK%lKJkkLJ%kjLjkKjJk%KKl%jKlJkLj%jJ%J%j%jkMjkJjJ%%Jk
-32221H%%%%J%%%%j%JjJ%jKjJj%%KkKjJkJ%kJ%%JkJj%%Kk%jJ%%%jK%k%KjjJj%j%%%%JjKjJ
-32152HKljjKkL%kJJjj%%jLl%KJ%jJj%jK%%kKjjLjjjJKl%J%%%JJjj%%jKkL%lLlK%j%J%jjJ
-32083GjLkJ%jJJJj%JlJLlJjj%JjjKKkJ%kKjJ%%%jKk%%%JJj%j%KkK%kKjjJlKL%jj%JjKj%j
-32014IKKlKlK%%Jjjj%Jj%LlJJkjK%j%JKk%%JjJk%JjJJkJ%JkLlJ%%jKkKjjLlKkJJkJ%%jJL
-31945A3k%jJ%%%jjLk%JKjj%LjJj%K%kJJK%LjJ%J%jJJj%Lk%KkjlJjlJKjkLkJjLJjLjMJLK%
-31877C1JJ%K%%K%%J%%Jj%kJJj%Kj%jK%%kjkjlJlklJjlKkjjLk%JkKKjjJKKJ%L%JjKLjjJ%K
-31809C5J%%J%%jjkJkjlk%kj%jj%jklMlj%%%lJjJjj%JkJJjJjj%J%j%%%kMmKJjKjj%%jKjJ%
-31741A1Jl%%KJk%kK%%kKKk%jKj%kJjjK%jJ%%%jJjJ%jJj%Kk%jJ%JkK%kKJ%%kJ%JkJJ%jKjj
-31673I%J%kJkKJkj%%KjkLk%KjJjjJ%%j%%Lkj%LkJ%%kJKj%%%%kKJjjJ%%J%JlJJ%%j%%%%J%
-31604A0%k%J%lL%%JKlKjjJj%%%%Kk%%jJJjJ%j%JJlJ%%JkJj%KKmLlJjKjJ%KkJJj%kKjJJ%j
-31536A1%%%Kjj%Kj%j%JkJ%%kL%jjJJ%JkKlJJ%%JjJjJkJJj%%JjJjJjjKJ%j%JkJJ%%k%%JjJ
-31468A3jKkjK%j%jK%%j%%J%JjJ%%j%JJ%Kjj%K%k%JjjJ%jLjjjK%JjJjkJj%JjKJjKKjJ%%%J
-31400B1Jk%KkJ%jJmJ%jKlKj%%JJk%kLk%%%J%%jKkj%%Kl%%Kl%%%J%Jj%kKJmKjJjJ%%lKjJJ
-31332A3k%Kk%KKmK%JJkKjJJkJkL%jKjjK%kL%KjJ%j%lJ%Jl%J%kjMkKkLkjKkJ%JjK%Klk%jN
-31264A9mKlJ%%JJkJjKkJjjKmJ%jLlKlJLjJkjJKJkjL%jj%%kKk%KjlLJl%JkJ%k%JJj%KkjKJ
-31196A2mK%jJkKj%%%%jLj%jjJJ%%jJ%%%JJkKJjJj%%JJk%J%j%jKl%kJ%LjjjJjjLlLj%kK%j
-31128IKjj%%JJjj%K%kLmL%%Kk%JjKjjJ%J%Jj%JlKjJ%jkLj%Kkk%JjKkJ%%kKkJ%J%%jJ%j%J
-31059A1%KjjjJJKm%Lj%J%%jKj%KlKj%%jJj%jJ%kK%jJkJ%%%jKjJ%%%JjkKk%KjkJ%J%j%jJ%
-30991A0JjjJKjjjL%kj%LjJkjLjjJ%JmLkJ%jjJJ%kJ%%jKj%JkK%%jKjjJkKj%JjJJkJjJ%Jk%
-30923IJ%Jj%%%JJjLlJKlLlJKlj%%J%%%%jKjJ%j%Jj%jKjJkJ%%%jJkLk%%JjJjJkJkJjJ%J%%
-30854A0%jJj%KkjL%jkKJk%LkJk%jjL%jj%KkJJjKk%kMl%kK%jJ%JKmJJj%J%jjJ%%J%jj%JJj
-30786H%Lkjj%LlJJ%j%KjkKj%JkJJkJkJK%%kMkj%JjKj%kMjjk%KlMk%JjjK%j%j%JjKj%%%Jj
-30717H%%J%jjKjJJkJjkJ%Ljj%j%%%KjKkjJJ%k%JkL%%kJ%jLkJjjjJJKlJkKJ%j%jK%%%jjJJ
-30648I%mLjJ%j%K%kJ%JkLmJJJkK%kJj%JjLJklMjk%Lj%jJ%%%JJkjJ%%%%%%k%LjJjkKjkLkK
-30579Ij%%jKjJjJkKkKk%KjJjLlkLk%Lk%KjkJJjJjJ%kJJKljK%%kK%kKJk%%%KlLlJ%Jj%jJJ
-30510Ij%JjJlJJJjJlJK%JlJjJ%%jK%lK%JkjLkJ%%%K%lJ%kK%%kLmLjK%j%Kl%Kj%j%%KkJ%l
-30441EL%kJJ%%jJjKj%%%JjkLj%%jKj%j%jLjjK%%j%Kjj%jLmKjJ%J%jJkjJKjjJJ%JkkLkLj%
-30372IjLj%jJ%%jJ%JkJjjJkJK%j%%%J%jjJ%jJj%jJ%KjjjKjJjLkkLlJK%j%jK%%j%KkJj%%l
-30303FN%jk%%JjJJ%%%jJl%Kk%JK%l%J%jKkK%j%%j%%J%%%%JKjjKlKjJk%JJkKjjMmjKJj%%K
-30234A1kkJJJkJJk%%%JlLjJ%%kJjKJlK%%Jjj%jJKjjjjL%Jj%%%%%JkKjkjLJlL%%jkLJjk%L
-30166A1k%lLlLjJ%%JjJkJjL%jjLkJ%%kJJlJJJ%k%%%JjJ%jjJ%kJjL%%jJjJlK%%%jJJkKjjJ
-30098IKjl%KJlK%%JlK%KlJjjKj%%KlJ%%JkLlKKlLkj%JjJ%%JjJjKkjJ%lKjKJk%J%%kJJJ%j
-30029IJkJ%jKk%K%JmKj%KjjJ%jJj%JJjjJ%jJj%%JJlJ%KkJ%J%kKk%%Kj%JmJJJ%jJjJ%J%jj
-29960H%JjJ%jLkJjJJl%JKkKk%jJj%JJkJ%%JjJl%JKjj%LmJJJk%%%J%%%kLkJ%Jj%J%%jj%Kj
-29891IJJlJ%%jJjJj%%KkJJ%kJ%kKjJkK%jJ%%%jKjJjJjjJ%jJjJKlK%jKlKk%%Kj%%jKkLlJJ
-29822A0k%JjJJKj%kJkJLkk%Kj%jK%jJkJ%JjJ%%%j%%%%JJl%KKkkLk%JkJjJ%kK%JlJKjjJ%%
-29754I%JkJJj%J%kJ%%%jJlL%%%jKjkL%%kLj%%kJJ%Jkj%KkJjLkjLjlK%JJkjK%J%kJk%jKJj
-29685I%jJkJ%JjKj%%j%JJ%k%KjJk%KkKJlJ%%JjJ%kJj%jK%jKJkkJJKl%%JKlJ%Jl%JJ%k%KJ
-29616A0k%jMmKjLkJ%jJlLkJ%jKk%KjJkJj%JjLjlLk%Kk%%Jj%JJj%jJ%%kK%Jk%%JjKj%jJJl
-29548GJK%%m%KKk%%J%JkJJj%j%%JkK%JjjJJkJ%Jj%jJ%jJJkJ%%%kKKjkJjJ%Kj%k%JJlKk%K
-29479I%JjkJK%kJ%Jk%KkJ%%jJ%%%JjjJkK%j%K%%%jjNlJkJ%j%jLjJmK%j%%J%JjK%l%%jLj%
-29410IjJjJ%%jJ%jKkJj%K%JkjKj%Jk%JjKjJkK%%%%lKJJlKkLjjkJKkJ%kLkJKkjJJjkJ%%%J
-29341IJ%jjJKkJjjKJlMkjJkK%J%lJ%J%%jJ%kK%%k%%Lk%%%J%j%jJ%%jKj%MlJlL%jjKk%%J%
-29272A0%%%jJjJ%%%%jKkjK%kJJjLj%%Jj%kLk%%LlJkJJjKkJjJj%KlK%%j%jKJkKjlM%kjJJj
-29204A0%JjK%%k%JjKlKjJkJ%jJ%J%kK%%k%Kj%%%J%jjKlMkJ%jj%J%jjJKlK%JkJKkJkLkjJ%
-29136A0JjjJJjj%jJ%JjJjKkjKj%Kj%%j%%%JJkJjKjJkJjJ%%kKjKj%%jjK%j%%%J%jLl%%%J%
-29068A0%j%%jLjjJj%JjKk%%Kk%%%J%j%Jjj%Kj%%K%%jkK%kKjJjJlKjJJ%kKj%%KjJkJ%%%kK
-29000A0jJj%JkJ%%KkJjJjjLkjK%%jJjjKj%jJjJ%Jk%%J%JjkMmKJJkKk%jKjKkjJ%%%KkjKkJ
-28932IJ%%k%K%%%jKkJj%%J%kJJj%Jj%kL%%j%%%KlJ%%jKJkJkJKjjJ%kJ%Kj%Jl%%KlJJKjjk
-28863GLlL%%%%lK%J%jJk%jKjJJ%%%j%%Jj%%%J%%j%JlKJj%kKKl%%KjK%jj%jKj%%%J%j%KlJ
-28794I%%jLkjK%%kJJk%JjJjKj%%Jk%J%K%kjLjlK%jJJ%%k%J%JjJj%jKkJ%JJ%kLlKlKKlJKl
-28725I%%Lkj%j%KjkKjJJ%Jk%%%JkK%kLjkJJJjkKjj%JJjJj%%J%%%kKj%Jk%K%%jJjjKj%Jjk
-28656GLKkJk%%%J%j%Jj%JjjKJkJJl%JJj%Jj%%jJjJKj%k%J%J%Jl%JJ%jJ%%Jj%jLlJjK%lLk
-28587IJjjJ%%J%jjjMkj%KJk%jJJJlJ%JjKk%%%Jj%J%%%%j%%J%%lJKjKmJKjj%KkK%j%Kj%J%
-28518A1kKJl%%JjJjJ%%%%kJ%jJ%Ll%jK%jJkJ%KkJkLjjkLkLkkL%%JkKkJJjJ%jj%Kj%%jKkJ
-28450A0jKjj%JJk%JkLjjJjkLjJkjL%j%J%j%Jj%%jJJj%J%%kJ%%%%%%J%kJJjjK%%KjlKJ%j%
-28382A0%j%JJJmK%%jKjjKjj%J%%kJJjK%jkLjjJjKj%mLK%k%J%j%KjjJ%JkJJjKklKK%kJ%Jj
-28314A0Kl%J%kJ%Kk%JJ%jJkJ%%Jj%%jJ%jMmKj%jjK%%jKjKj%%%k%Lk%J%j%%JkJjJJj%J%Jj
-28246A1%jJ%%jJJJkkLj%%J%j%JkKj%JJ%lLk%JjJkJjjMkJjj%jKjjL%mJLk%JJ%jJlLjJ%%jJ
-28178A2%kLk%j%J%%JkJJjj%J%%j%JjJ%%jJjJ%lJLkKkLk%%%Jj%JjkKjJ%%kJjKjJJjj%%%j%
-28110I%JLlJJJlJkKkLkjLlJ%%%Kj%%%kKjjJ%JjK%lJKj%jjJJ%j%%kLJmKj%L%j%%jJ%%j%%K
-28041A2j%jjJjJjJ%Jjj%J%jK%%jjKj%%%J%kJJkMmJJJkKk%jJ%JjJj%j%KlK%KkJ%kKlKJJjk
-27973I%Jj%LlJjMkJk%J%jKj%%jKjj%%%JjKl%jLJj%kJjJ%%Jj%jJjJK%%kJ%kJJjKjj%JjjJj
-27904IjLj%JkJ%%%%Jj%JjJjJ%j%JkJJKk%kJ%jJjJ%JJ%k%KjkJ%Jj%j%LlJJ%Jk%KjjJjJj%%
-27835A0%jJJkKJjj%J%%%%KkkKJjjKk%J%kJJ%%%jjK%%%%lMj%JJjJkk%KjjK%%kL%kKj%%Kk%
-27767A1kL%kjJKmLJ%j%%%jjMkkLJmMlKjJkJkKj%%jJJ%jJjJ%jJJlLjJmMjjKkJ%JjJkJJj%j
-27699A0jK%JjlMkKk%jK%%kK%jJJlLkJkJ%KjjJ%%%%%%jKkKkJ%jJJ%lKJ%kJ%%%j%JjjJJJ%%
-27631A2jJkJjKkKkMlKlLjj%Kkj%J%jJJ%jjK%kK%j%kKjKkjK%%jjKJlJJjjK%%kLlLJjlLlK%
-27563A1j%JkKjLmKJj%KkKljKkJLmMjjJJjkJJjkJKJj%%%kJJ%Kk%Jjj%%Jj%%KjJlJjKjJj%%
-27495A1JjkKjLlKkLkkK%jKj%jKJk%JkJjJ%%jJjJjlMjKjJj%%%%JjkJKjkKJkK%jJj%%kL%%k
-27427A0JJJj%jJ%%j%JjjJ%%%Kk%JkK%j%Jj%Jk%Kk%%Kj%jLk%jK%%%JjkK%JkJ%jjK%j%JJjl
-27359IL%kJjKj%JkK%%jJ%j%%J%k%JjJJj%%%%j%JKjjjLk%%%jKj%JjJ%%%Jk%JjJjJkKlK%Jj
-27290A1jLlJjJjJjK%%%jJJjj%jJ%%%%KjjK%lKlL%%j%jJkL%%jJkJ%jKj%%KlLjjJ%%jJjKk%
-27222A1J%%jJJkJkKKlJjKJl%LlJ%Jk%%Kj%%%kjJJ%%%KlJ%J%%jj%KkJJkKjJ%j%%JjJ%kMkj
-27154A1%JlKKkKk%JjjKjjJK%jjJjKkJJ%lLkKk%Lkj%Kk%Kj%%jJ%JkJjJ%KkjJ%j%%%Kj%k%J
-27086A1jJJjjJ%jK%%kKkJK%%j%Jjj%%JkJJJ%lLj%JjJ%JlKjJkKkjK%jJJj%%jJjKjJ%%j%%%
-27018A2%jj%L%kK%%jjJ%JkJJjKjj%%%jKkJJjJj%JjkLkKjKjkJj%jJ%%J%%%j%JjJ%jJkLj%%
-26950A2kKjjK%jJj%%%J%jJ%J%mNmJJ%jKk%%%J%%JkJj%%%KkKkJj%JkJJJjjJjJ%JjJJk%Kj%
-26882A3lKj%%J%%jKlKJj%JJjjjJ%Jj%JjkLjlLLmKkJjJ%Jj%%J%%jjKj%KkKjjjK%j%kJJJ%k
-26814A1JJjKl%Kk%LlJJkJ%%JjJj%%KjJjlLkJjKj%%KkJkJkK%JkjLkJjK%kJJk%Kj%%K%k%kK
-26746A2jJjjKJ%%jKk%%JkjKj%Ml%jJ%%%jJj%Nk%k%%jK%kJ%%%KlK%j%Kk%JjKkJJlJJ%%k%K
-26678A3kJ%%JJl%J%jkNkJKl%KkJj%JjJkJ%JjKk%JJkJjjjMjjkMj%kKJmM%j%kK%J%jKjjJJj
-26610A4%%%%J%%JJ%%jJlKK%jjkJjKk%%%%%j%Jj%JjJj%kJjKj%JJkJkKjj%K%KjjJ%kJj%Jkj
-26542A0KJJjj%J%%kMk%%%%%%%jj%K%%jJj%jJj%K%jJjJ%%JkJjJ%jJj%jJJ%KlJkKjK%kjKJ%
-26474A4kKmL%%%%%j%%%J%jKjk%JKjJJk%jJj%jJJ%%%j%KkjJ%jJJJjjLlJ%j%kJKjJj%jKJj%
-26406A3j%JlLlLJ%lJ%JkKj%%Jj%Jj%Lk%jKJkjJjJ%JkjL%jJlKjJjjLlKjKk%Ljj%j%J%%JlL
-26338A4jk%JKk%Jj%%%JJj%jJJj%%jjKJjjJJlK%JkJJjjKJk%%JjJkJJj%JjlL%Jj%jJJjjJ%j
-26270A2%K%jjKkJ%mL%LkkKjKjj%%LlKkJ%J%j%kL%jjLj%j%jJjJ%JkKj%jJjJjJjJkJKjlMjk
-26202A1J%K%%%jJk%JjJ%jJ%KlJJ%%lJJjLmjMjjJj%J%jJ%%%%%%jKjkJKlKjJ%JkK%%k%Jj%K
-26134A4kJkK%%%%Jj%jJJkKjJlK%%JJlJkJLkJJkJ%%jjJJj%jjKJkKj%%J%kKjKk%J%jJj%J%%
-26066A4Kl%LjkKk%JKl%%%KkjJJ%Jk%JJj%j%jJJ%%kK%j%JjJjjL%mL%kLkJJjJkKkJJkKjJ%k
-25998A3%%Kjj%%%%j%J%Jj%J%jKkKl%JJ%J%j%kJKJkj%jJ%%J%%k%%KJjkKjKlJKk%J%%%Jl%J
-25930A3JlMlJJ%kKj%%%%J%Jk%%Kj%JlKjJ%%jJ%jJkJ%KlOmjLlJj%%JjKk%%Kk%J%%%%%jJjJ
-25862A4%jjK%%jJJkjjJJ%JjJjkLJjjJj%%J%jKjk%K%%jJjJ%j%KmK%%KjJjjJjjKjJ%%jKkKj
-25794A4%%JlK%j%%%JjJkL%jj%%%Kj%jJKjjjLj%j%Kl%JjKjjKkK%lK%%jJJ%k%%%KjjJJ%%lJ
-25726A3KkKkJ%jJjK%kKlK%%%K%%k%j%%%JJjkLkJJ%kJ%%Kl%JjJJkKj%%kLkjKjJJkJjjJ%%J
-25658A4jJjKlL%j%%kKj%KjJkLkKkJ%jJ%JkKkKkJJjLj%jLljJKjJJj%jjK%lK%%k%Jj%%jKlJ
-25590A4KkJ%j%jKJ%kjJJj%jKk%K%jMnJLkkK%kJ%jLj%%kJjK%jJkKjJ%%k%JJ%jJj%%jLkJ%j
-25522A4%%%%%Kk%J%%%%jJjKj%lKJ%Kl%Kk%%JKkJ%j%J%j%%KkKk%Jj%%Jj%JjjLj%jJ%jjJjK
-25454A6lJJ%%JJl%K%jK%j%J%JJkKJJlKj%JmJkKj%kLl%J%kJ%J%LmJjjK%%%%Jk%KjjKjjJJj
-25386A5j%KkJ%kKJlKjJjJ%jKkJ%jKjjkKLkJlJJ%j%jLj%%%jJjJJjJkJKkkK%Lm%JkKj%KmLj
-25318A4%%KjjKjjlLjK%j%LjKmJj%%J%%%Jj%JjjKjj%J%JjJkKjJJkKkjJ%KkJ%%j%jjLkJJjJ
-25250A6lMl%jLkJ%%KmLkJJ%%j%jK%kLkKlKjKkJJ%j%%%kKJj%%JjkK%j%jJJjKkJjK%%kjK%j
-25182A5LlKkLjkMkkKkKJjkJkL%%j%JjKkKjjK%jK%%jJ%J%K%%KK%LjLKMJNLMPNPJ1PRONMlo
-25115A02mj1j0j1rpomklkmjkjKljj%%%%lJKjkJk%JlKJkLj%j%Jjj%%Jj%%JKjjjJkJjJj%K%
-25051A8j%%j%%JjJ%k%KJlJJJlKjJjK%%lKkKj%Jj%JjkLk%jKJj%%%jJkJ%%jK%jJ%kKKkkKkL
-24983A7mMkjKj%jK%kK%kJ%jKj%kNljJ%K%kjJ%%JjKj%jjKkJ%JlLlJKlK%Jj%KkJ%jKjj%%jJ
-24915A5jKJjjJjJk%KkKkJjKk%KJjJ%j%%%jLlJ%%jjJjJ%%%Kj%JmK%%%Jj%J%Jj%%%JlJKj%J
-24847A7%k%kJJJjJjJjJJ%%j%JkjJ%JJ%kKk%JKmJJ%JjLmKj%JkJj%%KlLk%KkJjJ%j%LkKk%J
-24779A7JjjjKjjJJkKkJJjjjL%k%jJJj%JKmKj%%Kjj%JJ%jjJkJ%J%jkKKkKj%jJ%lNjjjKlKk
-24711A4L%j%JjKkjJjJjJkLk%%JLmK%%%kJjJj%%J%j%Jj%KkJj%%K%k%%J%%%%Jj%%%Jj%j%Lk
-24643A6j%JJjjJJkJ%J%%%j%JkKj%kJ%j%JJJj%%kLjjK%kLkJ%%kKkKj%j%jLj%KmLjJkMmJjj
-24575A4KkLjJlKkJKkJ%j%KJkJjjKjJkK%j%jjL%k%jM%l%J%%jJJ%%%%%%kKjkKJjjKKlJjJJl
-24507A5%KKlJjKkJ%JkMn%KkK%%KjkjJJj%J%%jj%J%jKjjLlLkKk%JkM%jmM%j%%jJjJ%%%JkJ
-24439A7%JkJjJjKjjJjKkKlJKkKk%J%%%KkJJk%JkJ%%%j%J%j%%%JjjKj%JKljLlLjKlJ%jK%j
-24371A7%JJl%jKjJJj%%KkJ%j%jJJkJjLjjJkJjJjK%kjLjJlJJjJ%J%j%kJJJjj%%JjJJJk%%%
-24303A7jJ%KkkMjkJ%jKkJJjJkLl%K%JkjJ%%%Jj%kJ%KlJLmLjJjkJJKlKkK%j%%%%%Kjj%%jJ
-24235A7J%jj%KjjJ%%jJKkKjkKj%JjjJKlKlKJJk%kK%jLlJ%J%jJ%jJ%JjlKJKkkJjKjJjjLkj
-24167A6Kj%JJkJlLjJjKljKjLjjjKmLJJjJjlKj%KjJJjkjKJ%%k%J%%JkK%%j%JkK%jKjj%jJ%
-24099A7JjjK%jjKj%J%%JjJ%kLlJjJkJJ%j%KlLj%jKjJkJj%%K%%kJ%jJ%jJJl%LkJj%%%Jj%%
-24031A7jJKk%%JjJkJ%%J%%J%Jl%J%%JjJjJ%j%J%kJjjMlKjkMlJ%j%JjK%%kJJjj%KkJJkJ%J
-23963A9%k%KjjKkLlLkKjkKkKk%MnJJ%kJ%K%JkjJkL%jJjKkJJk%%j%JKkkK%kLj%KlK%k%JjJ
-23895A8%%Jj%%%J%JkjJ%%JjKkJkKkKJ%kJkJJ%jjJKk%%%jJJJk%Jj%jKjK%jjjKJkKkJ%JlJK
-23827B0jjj%LjjK%kkM%jJj%JjjJ%%%kJ%J%%j%JJjJkKl%%JJ%kLj%%jJKmKJkJkK%jLjjj%J%
-23759A9%jJj%%kL%j%%J%%%%%%%%%j%JkL%j%kJjK%%%jLkjJ%%Jjk%KkMlJJ%%kJJkLjjjJkK%
-23691A9%%jJJ%jK%k%%Jj%JjKj%j%KJl%J%kKjKjj%%Kjj%Jj%KJmKkKlKJ%%%jKkKj%%JjJ%jJ
-23623B1jJj%kJK%%k%J%jJJjjjJJ%jJjJ%%kK%j%%%JJj%J%k%KkJ%%JjjKjjJ%%kJJJj%Jj%%%
-23555B0j%Jk%KlMJkkJJ%jKjJ%jJ%%jJkJJJkJjLmJJ%%k%L%kJjJj%%jJKlK%kKkJjJ%JkKj%%
-23487B0JJkJk%Kj%%Kk%jJLlJj%%JJlJjKj%%jJKj%%%kJ%kKJj%KjjJkJJ%%%k%KJ%%jJjJkKj
-23419B1%%Jk%JKlKjJkKjJkJJjKk%jJKkJJkK%kLk%Jj%%%lK%JJ%%jJk%KjKk%J%JlJJ%j%J%%
-23351B3%kJ%%JjK%%kKjj%jKJJlKjkJMl%J%Kk%JjJj%%%%%J%j%JkJJkJjKkJk%J%kL%Jj%K%j
-23283B5lLkMkkL%j%JkMjlMkkKJJj%j%%%J%J%jJKj%jJJjKJkKlLJlJjLjj%jKkKJkJjJJkKKj
-23215C4jK%J%jJJKj%j%%jJ%%j%jJKkJJk%JKJjkKjj%kJJjjKkKkJ%%JjjJ%j%kK%kKj%Jj%%J
-23147C5%kK%mJLl%jkK%%%jklM%JkkLkJ%%Kj%jKjkJJkLk%%Jk%J%%jj%%Jjj%jKlKj%JjkJK%
-23079B5kKjJkK%%JkjJJ%%jKkj%%Ll%J%JkJJlKk%Kj%%J%%k%J%%JlJKjj%J%%j%JjJ%jKk%kM
-23011B4j%jJ%JlK%JkJ%%kLJmKjLl%%kKKlKKk%jKjJj%jJJjjKlK%%JlJ%%Jj%%%J%KkJj%JkJ
-22943B3%jKjj%LlJJJkjjMkkLjKJmKjJ%k%%JJj%jJ%JkKjKjjJjKk%Jj%JjjKk%J%%Lk%%k%JK
-22875B5l%jLj%%J%j%KkKjkJ%%KjJjj%%%JJ%jjKkJjKj%jjJKj%jJjJj%%MnKkLjjLlJj%JJkJ
-22807B4kKjJJj%jJJ%kjJkL%JlMl%K%kKj%jL%JnJJ%jKj%jK%j%%jJjJ%kKJJkJ%kJJj%jK%%l
-22739B2LJJkJjJ%lJKk%Kjjj%J%KjJkKjjKj%%jJKkJ%j%JkKJjkKj%%%jLkJjjJjKlLjJjjKjJ
-22671B6%%lLjJ%JkjLlJj%LjlLkK%kKjKlJJjJJmMk%J%j%J%%jKlKkKj%JkJKkK%kJ%%jjJKj%
-22603B6J%l%%L%%j%jJ%jjKJ%JjjjJ%J%jJjJ%jJ%lKJj%%JjjJJ%jJ%%JkjKjJkLkJjJkKlJJJ
-22535B7JlKJj%%%JkJk%JkKJJjjjJJJkj%L%lKJjJ%j%%JlLjJk%JJj%%J%%jJj%%k%LjjJ%%Jj
-22467B7JjJkJ%%JJj%j%kK%JjjK%lMlJJjj%%jKJjkLkjKJ%k%J%JkJ%J%%jKlKJk%%%JjJ%%%k
-22399B6K%JkJ%%%%%j%JjJ%%Jj%J%kJJ%jjjLjJJl%%J%jLkJ%j%jJJkKjJjJ%%j%JjjKjjJjKk
-22331B7L%kJj%J%%j%%%JJlK%jK%%kJJjJ%kjKkLk%kMkJ%%%%JjJk%LlLjkJ%Kjj%jJ%jJj%Jj
-22263B8Kj%%%%%Jk%LjkJK%JkjJ%jJkK%kJKj%%jJ%jJ%J%%jkMlJ%jJjjK%%%%%J%%lK%%jJ%k
-22195B8LjJ%%kKkK%%j%%%jKjjK%%jJjjK%%kJ%J%jJjLk%%jJjKk%KkKkJJkJJj%L%klKJj%%%
-22127C1Jj%%Jj%Jj%J%KjjKjj%%%JjjJKk%%jKjJj%jLk%Jjj%LnMj%Jj%jJJj%%J%lK%KkjJ%J
-22059C3%Kl%%%KjkJjKj%JjjJ%jL%Jk%jJjJjJ%J%JjjKj%%jKlJKjJ%jkKjKjJjJlJJJ%lK%%%
-21991C4%jJ%%JjjJJjJjjjLjJj%%%%%JjJj%%JjJkjL%jJj%J%j%J%%jKj%JkJjJkJ%%%%%JJj%
-21923C5JkK%j%jKkJ%%lLjKJj%lL%jJ%kJKjjJjjJ%%%Jj%%K%jj%%jJKjjMl%j%JJkK%jJmMj%
-21855C6J%j%%%JjJkLmJKjKkJJjkJJ%j%Kjj%KjJjjJj%%Kj%%%J%jjKkJKj%lLJj%%JkJjKlL%
-21787C9lMk%%Jk%JK%j%J%j%%%jK%jjJ%%JlK%%%%JjJ%%k%jK%Kk%JjJjJ%jj%JjK%%Kl%JJkJ
-21719D0%%JjjKjJ%j%%JkKJjjKJkKjjjK%%%jJ%%%%jJj%Jj%KjJjJkKj%J%kKjJ%lLkJ%%Kk%J
-21651D3%jKjjjJKmNkJ%Jj%JjJ%jJkJ%jKjkK%%%%jj%J%J%j%%%%KkjK%J%jKkkJ%%KkJJk%J%
-21583D4jJJj%J%jjJJjK%kJJk%KkJKlK%%kLmLk%%K%JjJ%%jJlJ%Kjj%J%Kj%%jKk%jJ%%JjjJ
-21515D6%KjKk%%%%%%JkLl%KJkJjjJJkL%Jl%%Kj%JjKkJjJ%j%%JJkJjJkKjJ%%jJJjjJj%J%%
-21447D9%JjJj%J%%Jj%JjJkKJj%jJjKjJj%KjJkjLjj%JjjKJjjKkJjKlLKj%%jJjLkjK%%j%Jj
-21379E4%Jj%JjJJj%JmMJjj%%JkKjJ%JjjKjJJkJ%%Kk%%%Jj%%K%jJ%%KJklMjJJJj%MlJNj%j
-21311F7K%JK%KKJL%MJJMLMLLLKMLjM%JLkmLp%kkojmmkljm%l%mJ%kkJkjj%Jkj%jLkkKj%%%
-21243F7%j%jJJjJkkM%j%lMk%jJ%j%JjK%%JkJ%jkKj%%jLj%JkJjLkJk%LkK%lKJkJ%%kMlJ%J
-21175F7j%J%J%JlJJ%%kKj%%KjkLjjLlKk%%jJJJjjKjJkkNkj%J%J%%%%kJKkK%%%%kJ%JJjj%
-21107F9K%%JkJ%%%%jJj%J%KjjJJj%J%jjKjJk%J%%J%jKJlKjJ%j%%K%j%JKkjKkK%jKkJJjjJ
-21039G6%JjJkKJjkLJkLm%L%jjJJjJjJKkJ%j%J%jLk%JkLkKkKjKjJjJ%Jj%%%KkLkJJkJkJKK
-20971H8kJ%JJJlN%%Lj%jJJlJjkJ%jjKjkJjKkLlLjJj%%%%KjjJ%J%Jj%jJJ%Kjj%JJ%jMkL%j
-20903I8%JJKKk%JJj%jJj%JjJjj%jjKjJ%j%%%%%J%%%jLlKJkKjJ%%%%%jJ%jKj%K%lKJJJkj%
-20835A04KJJ%kKkJJ%%%JjKjKjJJJjJjJJ%J%JJ%K%jKJJKJ%%KJJKL%KLLLLKLQJQMQNRJ0OJ0
-20770B22ORMOKLJllknpopqnllmjjJKL%LMLNONPNPPQJ0PJ4J0J2J4J3J2J2J1NKKlqpj0j4j7
-20715C26j9j9j6j7j2j5rj0qlqonjnljlmjk%%kkkj%%k%kK%jKmjJKj%jjJ%lLjJjjK%%lLjJk
-20655A45jKKlJjKJmLj%j%K%jJ%%jKkJKk%JJjJJlJ%%jK%jjKKjkKLnMjj%MnL%%KjjKKkJ%JJ
-20588A57%k%%KjJk%KJ%jJjK%%%%jKj%J%kL%JkKKkJjLjJ%%%J%%J%%JjKj%K%J%KkKJ%%KJ%j
-20521A76L%%J%%K%%K%%%%JkK%Jj%J%%JjMkJjKJjK%JJJJ%K%J%JL%KKjMjLjMKK%JJLNJLLKM
-20454B42MKOMQNNJ0OJ0J1J2J4J6J9K1K5K9L4L6M6N3N6O8P4R0R8J10J18J20J13R1N3Nm1q8
-20418A485j18j33j33j30j11r2p9o7n3m4l4l0k5k2j9j4j4j3j2ropj1ooknlokmllkl%kkmLl
-20377B56j%kjj%lj%jj%kjkJkk%%k%jJ%j%kLkjjJkK%j%J%j%kJ%jJkjJjjJjjkJJ%l%KkjJ%%
-20310B22%kJ%KjjJJ%jjK%%kJ%%LkJ%kK%JJj%L%KJjJLkK%Jj%kKkJ%JkkJjjJjJJlLj%%%%JJ
-20243B32J%jJ%JJjMkL%JJMJ%KJLLJMJOLMNONQQJ1J0J1J3J6J5K1K2K4K7K7L1K6K3K4J7J4L
-20193F41krk2k2k8k8l1k8k8k6k2j9j8j4j0qj0qopmlnmlkmlklJljl%jk%%kjj%JjKkj%KjJj
-20140B49LkJ%%%jKoLkj%jjJ%jkjJJkJkJJJk%%JJlLkJ%jjJ%k%JJKkJK%j%JkJjjJjj%jkK%J
-20073B40Jl%%J%KlJjjJJjjLk%%Ll%K%kLjJ%JKlKJkJLjJKKjKJJjJJJ%%jjLlMj%K%%LlKMJK
-20006B67KJLLLLPLOKROOOQRQNPJJllonqj0qpnoolmjmkjj%jkjJkjJJjJLlKj%J%jJjKJj%Lj
-19940B84%%JJ%JJJJjM%K%jMjLjJJJjK%%%KJlK%JKKjJKJ%KJJj%KjNjkM%%KJ%LJJKjLKJLKJ
-19873C44MLJOMOOMRNPNOMNN%NKjKL%LMJMJLKK%JKjk%kkjkjJlkjjj%%%JLjNKJKOMMONLJ0K
-19807D93QRKPOPPNPMOLRMNNPOPMPOPPPQRJ1RJ0PJ1J0QJ3J0J1RJ5J5J3J3J4J6J5J8J6J8J7
-19758I41J9J9J9K2K2K2K4K3K6K6K7K8L1L1L1L2L6L4L6L8M0M0M2M6M2N1N2N3N8O0O1O7P0P4
-19724B243Q1Q2Q8R7J02J07J16J28J35J45J62J69J88K04K24K45K69K93L26L65M01M50N06N66
-19700G692O41P26Q21R40J068J220J394J587J814K066K353K680L050L458L908M382M846N255
-19682D9901N528N591N376M860M031K934J614J65j309k733m009n031n734o076o071n775n265
-19665C7997m644m002l393k859k404k035j730j484j285j124r88q73p80o92o24n59n04m54m13
-19646G150l75l42l09k88k63k42k25k03j93j76j66j52j44j33j28j18j10j05j00r4q8q2q0p6
-19622B958p1p2o7o4n9o2o1n6n3n5m7m7m5m3m0l7l7l2l4l0l0k6k7k7k4k4k3k2k3k4k4k9k6
-19589A617k9l1l2l5l9m0l8m5m0l9m2m2m0m0l6l7l7l4l4l7k9l4l1k9l0k8k9k6k6k5k5k3k3
-19556E12k1j9k0j9j7j5j7j4j6j3j3j2pj3pj1roj0oqj1orrmj0mj1rmqj0qprnpqpqpnnonom
-19508D7jkljjjJ%jJkJJljJLjkJKKJLJJKKJ%JJj%%JjjJj%kJlJ%JkkjJl%lLlLl%LkjJjJJjJ
-19440D2jJjk%ljJmJl%kKkjJ%J%kKJ%%lLkKj%%k%%jjLKpMjjjJJjJk%%KkkLkKjJjjjJ%%kKJ
-19372B4jkK%KkJkKj%jjJ%%k%%jJjjJJ%%JjJjjK%kJ%%%jlLklKjkJK%%%%J%LlK%%KJj%jL%k
-19304B1J%kLkJjJ%jJk%jJkJjJjJjKjJlJjJKkJJkkKkJ%jK%Jjj%Jk%J%JjKj%Jk%Kl%%J%jJ%
-19236A7j%jJjJ%JlKkj%kJj%%kJ%j%%JJLJk%JNkKJ%%kKJjjMkKj%%%JJ%%J%%KjKJj%JJKJJJ
-19168C5L%LJLMLJMLMPOPORJ1RJ3J2J6K1J8K3K5K6K9K7K8K6K2J6J0Jpj3j8k7k8l1l0k7k8k5
-19124A98k3j9j4j0j2rj0pqknomlmmkkmk%km%lj%kj%kjJk%jkJ%kKmKkjKjjjJJkj%%%kJjKk
-19063B0%KJm%J%JjJk%J%JmLjjkKkJjJjJk%J%kkMl%jJ%Jj%JjjJj%%JkJJlJJjK%jjJj%jKjJ
-18995A2jkMj%lKjJj%Jk%JJj%%Jj%jJjJjjJ%jKjJk%JKj%kJkJ%jK%%k%KKlK%k%%LkjJkKJj%
-18927Ik%Lj%JlJJJjjJkLk%%%Kj%JlLjLk%j%JkJJl%KkJKJk%%%K%lJLm%LkJ%jKjJ%JlKjJjJ
-18858A1k%Kj%J%%j%jjLk%K%%kKlKJjJ%KkjJJkKjK%jJ%JK%j%%JJJjMjKJLKKLLLNONMQPJ0J1
-18791I5J1J1J0OPjpoj2j5rj2j2pmqo%lo%k%k%mJk%kJjJk%%%kjKkJjJ%lMnL%jjKkJjkJJkj
-18730A2KkLjj%%j%%%KjjjLkKjjLkjJ%j%KjJjkJj%J%%%%%Jk%%%%JjJjKj%jJKjjJ%jKkKjj%
-18662A2LkJ%KjJj%%%LjkKj%KkJKjJjLjJJlLJ%JK%KJ%JJLjLJKNJKLNLMOMQPJ0J1J1J5J7J8
-18600A69K2K3L1L3M0M2N1N8O2O5O3N1L3Lk0m5o4p3p6o7o2n0m0l3k6k2j8j4j4rrrppnlonk
-18561F0nkjlmKmj%kkjjjjlLlJm%%%%kjKk%%k%%jjJkjJKj%Jk%%kJjJk%J%%%j%%%jJJjj%j%
-18493A5%%jjKkjjJ%%%Jkj%JjJj%jjJl%LkKj%%jJkJj%JJkJJ%jjKk%%%JjjKjjK%j%J%Jj%j%
-18425FJkKJkJkKkJJJj%j%%K%kJJj%K%%JjJJjKJJ%J%J%j%k%%%mLk%jKj%JkK%jJ%kJJ%%JLJ
-18356A6jlKJKKJJJKKKNLMONQNJ0J0RJ3J3J4QJ0%nqj2j2j7j2j6qqmqmnklk%lJmJl%%%kj%%
-18299A4j%%kJ%%J%k%%jLjjjLjj%jjKj%%jJlK%j%jJK%kJjK%mJJj%JJ%kkK%j%Jj%J%%%j%JJ
-18231H%%kKj%%%%%kLmK%Jk%J%KlJjjjJJKlJJ%jjKkKjKkJJ%jjJkJ%kK%%%Kk%%Kj%jJjKkK%
-18162G%jjKlL%lMkk%JKk%J%jKk%%jJ%KkJ%%j%jJJ%jJkKjJ%%%kK%%%%kL%%%%JkJKjkKjJ%%
-18093HLkj%%jjJ%%J%jJjjjK%jJkJJ%J%%kjKkLk%Jj%JjKkJ%J%j%JkMj%%JKlL%jJl%jJk%%%
-18024G%%j%Jj%JJ%jjLkj%jJLmL%lLjJkKj%%%jK%jJj%%%KlNk%JJ%K%JJJLjJ%j%jJljk%j%%
-17955A1jJljJJ%%jJj%kKJjJ%lKkJ%jJKk%%LlJjJlKkKjLkjJj%%KkJ%JkKKkkJJkJjJjK%%Jj
-17887H%%%jJJ%jJj%KkK%JJjKK%%%KK%KJKJJJjkj%jkl%l%kJ%jk%J%%jJ%%%JjJjmJKlLk%kJ
-17818GKj%%jJjKjJ%jJlL%kJ%kLkJ%%LljLj%KljLJkJ%KJ%KJk%L%%JkK%kkjJ%jjjkJJkKkJj
-17749I%%JjjK%%kKj%J%j%%%jJ%K%j%jKk%jK%Jj%%JjlLjKkJJk%%%K%kK%Jj%jK%jJ%jJJJ%%
-17680A4LjJJj%%JjJ%jKj%JKKKjO%LLLQLPOMQJJJlmnmononmmjll%mj%lJkLkk%Kkj%KjJjjJ
-17612A5Jj%JjkK%jJjJkJJj%%%%%j%%jJ%Jj%%kJJlJJ%%jK%%%jJ%JjKk%jK%jJ%%%JJjkLmMk
-17544A4J%jJ%JjKjlKJk%KjLkJj%J%JKlJJ%JjLkkKKkNkJ%J%j%LjJ%%K%JJJJjLJJ%JKLKJjM
-17476D9kLKKJLKKN%MNLOKQMPQQJ0QJ3J7J6K1K1K6L4L6M3N1O1O6P9R3J06J24J44J66J76J84
-17434A617J66J14M1l8j16j77k09k08j91j62j33j08q6o7n5m5l7k9k5k1j8j6j5j1j0j1opj0
-17405A27npnomkollmklkjmkjlkkljJkjjkjjjjjkjJjKm%k%jJkj%KjjjjJJkKjj%j%j%k%j%K
-17338C1ljk%%k%%%kjjj%JkJkJlLkj%kJjjKljMk%k%KjkJJKlkKkJKkK%j%%JJjkMkJk%K%kjK
-17270A0kKk%k%KkJ%JJ%j%Jj%%Jjj%jJ%Jjj%kLk%%%%J%JkJ%kKl%J%KjjKjJj%Jj%%J%%j%Kl
-17202DL%kJ%%jJJj%kK%%%jKjjKjJk%JJkJKljLjj%KlKJkJkKjjKjkJKj%KlJ%JJlMkjJ%%jJk
-17133DKJjjjK%jJJjj%%%%%%J%%kJKkLmKj%jKjJ%%%%%%%jjKj%J%j%kL%%%%j%KmK%jJ%%kMl
-17064DK%%kJkLj%%JJmLjJ%%%J%kjjKJl%KjJj%JjKjJj%%K%kjLkK%mK%%J%jJjJjJj%%KkjJj
-16995DJ%%kK%jKkKj%jKkJ%J%jJk%J%%%JjKk%jJJJk%J%%jJJkkKJ%%JjJkjKJ%kLl%KjJj%Kk
-16926FjKkK%jJ%j%%%jKKj%jjKkjLJkJ%kJjKk%LkJk%LkJJjLj%%JjNjK%J%%jjkjj%kj%%%Jm
-16857EKLjmKkJJj%%J%jJjJjKj%jJJkjKJj%kLjj%%%JkLk%JJlJ%J%kL%kKkKjjLmJJj%J%%%j
-16788F%J%jK%%JjjLkj%%%JJkL%kLkKjjLkJLkJJJLjNjKKNLLKMM%%jjnknmklljl%jjkjJ%k%
-16719A0%JkJj%Jjj%jjJLkJJkJ%lKk%KJlJ%jJj%JjJ%%JjjJjJ%jKjKmLkLk%%%JjJ%jkJ%J%j
-16651FJjJ%%%JkKkJJjj%KkLlKj%JkJlLKlKj%LmJJ%kLkJ%%%%%jLJkK%jKkK%%jJjjJ%j%%jj
-16582H%Jl%Kjj%J%kNkj%JjJ%%kJKJljL%kJK%%jj%%%KjjKmLkkK%%jJJk%J%%%%JjJkL%jjJj
-16513GJ%j%j%Kk%J%%%j%K%%kJkLjjjKJkkL%J%jJ%%jJ%kJ%JjJj%jJkLjj%JJJkJk%JjJkKjL
-16444IkJjjJJjJJ%k%Kj%%kKkKkKj%%jLjjj%K%kJjKjjKjKjjKk%J%Kl%JkJ%J%kJJj%KjKkkJ
-16375GKjJk%Kj%JlKjJJjkKj%JjKkKj%mMj%%Jk%%J%%%JjJ%kLlJLnLjKjj%jJ%%%jK%jlL%Jl
-16306EMkJjjLljLkKJ%jjkMjjjKjKjJk%%KjKkJjjKkKjk%L%j%J%jKnL%kLlKjJjKk%KlL%j%J
-16237I%jJkLkkKjK%%lL%lJ%JJkK%kJJJ%k%jKkkLj%Kk%JKkkKjJkL%kJjJ%kJJjjK%%jjJ%Jl
-16168EMk%Kj%%j%%%K%k%Jk%JJj%Jj%jLkK%jj%Kjj%kLJ%j%jjK%%j%K%l%J%JKk%Jk%KkJJk%
-16099GLlJjkLKjjJJl%JKkJkJ%jJjK%lJJjLkjK%jjLjj%%j%J%J%%k%%J%%kKKmLlK%jJJ%kjK
-16030H%%jJjLjkKjjKj%%Kjk%Lkk%K%JJkJj%JjJjJjJj%%JJk%JjJ%%%j%KkJjLlKjjKk%MkjJ
-15961A0%JjkLkKj%%Lkj%Kj%jLlLkjKkLj%J%%KkKjJK%JkLJJK%%KLKKLMMNMQOMP%konnonnj
-15893D2ml%%JJJJKMKMMOPMJ0QJ0J2J1J4J0J1Qjlqj2j6j4j3j4j2popolmmjkljk%m%jJjlJ%
-15838B0lJjLlJjjjJ%%k%jJKk%%J%%j%Jj%kK%kK%%kKjlKJkJJ%jkKjJJj%j%%Jj%%JmL%jJ%k
-15770IJjK%j%JjJ%kJj%Jj%J%%%jJJj%Jj%%%Kl%%kLkJkKJjJj%KlJJ%kJJ%%LjjkJ%%jJ%j%%
-15701IKk%jK%jJjJ%j%%jJJk%%KJlJJj%jJJj%%kJjKjJjJjKjJjKjjjjK%%JjJJjkJJjJjJj%J
-15632A0%lLj%kK%jjKjJjJ%j%JJ%jjK%JjkL%jJkKjjJjJ%Jk%%KlL%kK%mMkJK%j%J%j%%KlMj
-15564A3jJkJkMmKJk%J%kjK%J%jJkJj%KkJ%JjJ%kKj%JJlJ%J%jKlJ%J%kKjKkjK%Jj%%JjJj%
-15496A2JjjKkjKjJjJjJkJ%kK%k%%%Kj%j%Jj%K%%k%JJjjKj%%Jk%%J%j%JJ%j%kK%%j%jJkLJ
-15428A1k%JJk%KlLj%kJK%k%JjKjk%Lj%%JjjKjjKkKj%%%%J%%%jKj%JJjkKJjKjKk%jK%%JjK
-15360A6%lKKkK%%JjKjKJ%%JKKj%JKMKKLLKLKOKMKOOPOPOQPNJ%kpqrqprj0onlmnjllkjkk%
-15293B5jk%%%j%jk%jJ%kJJkKkkL%%JjJj%%lJKjj%jKk%j%JkMk%%k%Kj%lMjKjlLjK%kJjJJ%
-15225A5%%%KlKlJKk%%%jJ%k%%%%jJjLlKk%jJjKJkKj%jJ%kKjKJlJjJ%%%%j%J%kjJ%JlM%lK
-15157A1kKj%Jjj%%%jK%%jKjJkK%j%%%jJ%%jjK%JjkKjJ%jJjJjKj%kJK%Jjjk%KjJj%%jKkLj
-15089A0%%JjJkJ%%%Jk%%jKlJLJmjK%KlK%j%JjkL%%jjJJj%JjJk%K%%jkKJjjKjJk%JjJ%kJL
-15021A1k%j%JKlLjj%%KlJ%%%Jj%JkKjkKK%kJkKkK%%jjJJk%%%LkJjKjlJJKkJk%J%%%LlJ%j
-14953IjJ%JjJkK%%%kKkJJJjj%%JKk%%j%%%Kj%%kLkJ%jJjJ%jJ%%jJ%%j%%JjjK%jJjKlKkKj
-14884IKj%%jLkJ%jjJ%%JjJjJjjK%jJjJjKj%Jk%JkKjj%K%%jJKlLkLkLjKkMjJJKjK%Jjk%lk
-14815A5KlKjjkKlKJjkLjkKJkJ%J%kL%%%%jLJJJKJJKLKMKMLLKjmlnnjjmjm%Jlk%j%KjjJjj
-14747A4jK%jK%J%Jj%jJLKJ%K%MLKOjMKKKjklmknnJlkmLljLmKkjKj%%%%JkKj%KkKjKJ%JJK
-14679B5%JJO%JNLOLLOKQMQRJ0J2J2RPJoj0j4j5j5rj2j0nolkmkkkjJkkj%%JkkLlJjJjkKkJ
-14620A6l%KkLlJJjj%JJlKj%jKjkK%jJjJj%Jj%%Jj%%jK%jJkJJ%k%JJjJjj%JkJJjJkJJkJ%J
-14552A2JjjJj%Jj%%k%J%JjKkJkLlJK%jJlLk%jLkJjJl%Mk%Kk%%kK%%%Kk%%kLKkJlJjJj%jK
-14484A0jJj%KkJKmJKlJJ%JKm%LjJkJkJ%KlJ%Kk%JjJJlKjj%JJjjKj%%%%%jKjjJjJJJkJj%%
-14416A0JkMljLjJ%lK%J%jjJ%jJjJ%j%JJkJkJ%%JkJKjjjK%Jl%KkJJjjJKjJ%lK%jKkKk%JkK
-14348A1jK%j%J%%%J%lJJJjjJKjk%%%%j%LlJJ%kKJk%JjJ%kKJkLk%%%%%JkK%jJJJjJjjJ%jK
-14280A5kJJ%KjjJKlJK%%Jk%jK%%%KlKkK%%k%K%jJjjJJJjjJ%J%jj%j%kLk%j%%kKkJ%%J%jj
-14212A3LlKjk%JKkJkKkJjJJkJ%%%%%j%%%KkJ%%kJ%j%KlKjj%K%jKkJ%jJlMk%%%%Jj%Jj%jK
-14144A2kKjJ%jJkLk%%JjJ%lKJJj%jJjJ%%jJ%jj%%J%jKlK%LmJjLlJlKLk%Kj%j%%jKJkKlKl
-14076IKjK%kKJk%%J%J%J%j%JJJLmMj%%Kj%l%Jjj%j%%jKkKl%%LlJk%KkJj%J%%JjkLj%%%%J
-14007A3lKJ%kJJlLk%JjjJJJk%Kk%Jj%%KkJk%K%J%k%%JjJ%%jJ%Kk%jK%%jJj%jK%%kJKlK%k
-13939A1JKkJjjJJJjJ%Jk%JjjK%jjJ%jKkJ%K%%JjJjJj%%%%Kk%%J%K%k%KjjK%%J%%%%%K%JJ
-13871B3JKjKK%KJM%JOKOONPQJ1J0J6J5J7K1K5K9L0K9K4J3nj5k7l4l5l0l3j9j7j6rqpnpmk
-13824D4kjnj%kkj%kjj%kJ%jjkJKkmNmJKkjKkJjJj%kKjj%J%%%jjKlK%%jJkLkjJJj%jJJjJk
-13756A5Ljjj%Jj%%%%%kJ%%Kjj%%%kJ%%jJjKjJjJ%kj%%KjJj%JjJjjKkKjjKljKKkKlJJj%%j
-13688A0%K%lKJjJ%kLJkkLk%%%Kj%%jJjJ%jJJjkJJ%j%LkjK%lMkJjJkKj%JjKjJjJKnLjKkJ%
-13620A4j%JkKkjM%m%K%j%j%JJ%j%Kj%jJjJ%Jj%%j%%J%jKkJlKj%%Lj%%%jJjKj%KkkLjJ%%j
-13552A3K%jKlKJkLkKlKjjJkKjj%%%%%jJJkKjJkJjJ%jjLJlJj%%%JjJj%j%%%JjLkJjkLj%%J
-13484A3%%%kJ%JKl%JlLjjJj%J%%JkLlJ%j%LjjkMkJ%jjMkjJJ%kjLj%%jJJjjJjJ%%j%JjKjk
-13416A1L%jJ%j%%%Jjj%Lj%%Kj%j%%j%JjJj%jJK%lJJJlLJlJ%JKJkJKjKLkN%LKjLJkkllJkl
-13348B0%l%%JkJjkJKklMj%kKJjJkKjj%jJJlJJkKj%J%%jjKkJ%Jj%%%JjJ%j%%jjKjKj%jJjJ
-13280A3jKjJlJJJ%%%jKlJ%%j%JJkJkLkKj%j%%LlKjkKjKjj%K%j%jLjj%%jJ%%jJ%%%J%jjKj
-13212A3JJlJjKJk%Jk%K%lLjJlKkLj%jKjJ%jJlK%KkjJjKjKkJjJ%jJ%JkJk%JJk%Ljj%jKJjj
-13144A3J%j%Kj%%JkJJkJ%jkKJjJjjKjjjKjjLJkJjLlJ%%KkjJJlK%%JmKJjKjkK%%jjMj%kJj
-13076A3%K%%kjJjLkjJJjJJlKkKjKj%JjjJ%JjjJJjjKk%%JkMk%%JkJjKjjJj%%%JJjjJ%%%%J
-13008A5%k%%JjJ%jJj%JkJJ%jKj%%J%jj%%LkkLkJjKjjJ%J%kLk%j%JJjKj%jKkJ%jLl%KkKlK
-12940A5jJJk%Jj%%jJJ%%j%%Kk%JkLmL%Jj%Jj%%JjjKj%kKjJjK%kJJj%jJ%JlJKk%KlK%Jj%j
-12872A4Kjj%J%%kKJj%%KkJ%%Jk%%J%lNjlKjK%%Jj%KkJ%jJk%%%JJJj%J%j%Kj%jJkJ%jKjjK
-12804A9%kJJJkJjJJjJJj%KJJ%%LjJKJKM%MLKMONNNNNKLljlpnnolonjjkJj%kJJ%JJKLKKLN
-12736E6KONOLOJ%jnnqmqmolmkljkjJmJlK%j%l%%j%Jj%%jJj%JjJkKjjkJ%K%lL%j%kJKk%Kk
-12668A7JkKkJ%%%Kl%jLjJj%%%kJJj%%%j%jLj%%%j%%%%jKJ%%jjKk%JkK%jJj%J%%%j%Jk%K%
-12600A6%Kk%j%%Kj%jKj%%k%K%%%%j%KjkJ%KkLk%Kl%KmL%kKkKjjJKkJ%j%Kjj%JkLjJ%j%kL
-12532A7%JkJjJ%%%%jJ%J%jK%jJ%J%K%%JKJLJ%%%%jk%l%k%k%jLk%jJ%%%KjJjK%JK%J%Mj%K
-12464C2kjJlkk%j%j%l%Jj%%%%%j%Ljk%JJkkL%jJ%kKJkJJlKj%%Jk%JJj%%J%JkKlK%jJ%%jJ
-12396A8%j%%kJLk%JJk%J%kKj%%%Jj%JkJ%%%JjkL%%kJ%KlJ%JJjj%jJkMj%%%JlJ%j%Jj%JJ%
-12328A8%jkLj%%%jKjLmKJ%kKlJjLk%%jLjj%JjkK%%jjL%%jJjJj%K%jjjjK%%%%jKJjjJj%Lj
-12260A9kKkJ%jjK%jKlK%Jk%KjjKj%%%KkJjj%Kjj%K%JjjKj%%K%kKKkkLJjj%jJkJ%%%%%jJk
-12192A8JJjkKJj%jK%kJJKlJj%%%Kl%LjJnLKnLK%kkL%j%Jj%J%kKkLjkMk%j%%J%%%%%J%%l%
-12124A8JJJj%jJjJJkJk%K%jJ%j%J%JkK%KnK%jjLj%jJ%%Jk%%J%%jJJkJ%%%%JkJjLk%j%K%%
-12056B1kK%jKjk%%KkJjLjjJ%j%%JJlJKjk%J%j%JJj%LjkJ%JkK%lKJjkK%jjJK%kJJ%lMlJjJ
-11988B1JjjJKk%%J%kKkKjJjjKj%JKk%%%kJK%kKjJkjJjK%Kj%jjK%%JkKjj%KkJJk%%KjKjj%
-11920B3JkJkKkJJJ%jjMkjjK%j%K%kJjjJJ%kKjjLlLk%jJJ%JjJ%%%%J%J%%%Kj%jjJkKlJjJ%
-11852B5JjjJjJjjJkKJKkjJ%Jk%J%JjlJJ%%JJlJJjJ%%kJJJlK%%Kk%%j%jKJk%%JjLkkLjJ%k
-11784B4JJkJJ%j%KljM%lJkKJJk%%jK%jJ%%jJJJj%k%JJJkLjkJJj%J%kKjj%J%%JjkLkLjjJj
-11716B7KkKkJ%KjJjj%jJJ%jkKJkK%jkLj%J%%jK%jJkK%jKlKj%J%j%%%%%kJJJ%kJKljJ%%Kj
-11648B9jJ%%KkJ%j%%JjJ%JJjj%Jj%JkJjjJJKkJjJ%%Jk%Kj%kLj%JJjJjLlJJJKl%%%KkJjKj
-11580C5%kK%LmJKk%%jJ%j%J%J%jKk%J%JJjjJkJJjJj%JJj%jJkLjKkjJ%KJj%%%%jJ%KjjKj%
-11512D0jKkKJj%KjkJJj%%%JJkJjJkK%JjKlLkJ%J%KJjjNkKKJKJLJMJMMKMJNLJLLKNKMLMLO
-11444A24OJKJjLjKM%MMLLjKlljmmjljl%%k%mlno%nlnjjmjlkkllmkjo%lkJkkjjJj%jjkKkJ
-11377E4jJ%%%kK%k%LjkkLkK%kK%jjKJlL%j%jKljLlKjKJjjjLkK%%jjKkKjJj%%JJlJJ%%JkK
-11309E5J%%KjjJjKkK%%%kKJjJj%jL%KnJ%JJjJ%J%JkL%lMj%%K%JjjLkKjjKKkKkJkLjJ%%jJ
-11241F9jJ%JJJjJjjJJJJk%KjJlMJ%Jj%%K%%JjKJJkLJJ%j%%%KKJj%jKJ%jjJLjlNkLjJ%%%J
-11173I5JJj%JL%kKLjJ%%K%JJMkKKjLJ%K%KKKLJK%KLJNjLLLMLJOLQKOLRQQRJ3J1J4J3J9J5
-11111C04J5K1J5J6K1K3K0K3J5QJj0j6k0k3k4k4k1j6j4j2j0lo%%JNKPQRRJ5J5J5J9K4K0K3
-11071D55K4J8J1Loj1k1k3k7k4k1k0j5j0j0pkmLjjN%OQLJ0J1PJ3J3J5J5K0J9J9K0J9J9J0P
-11030E50RMNONJ1J5J5J6J7J6J2J0NN%NMOJ2J7J6J6J8J7J3J3PRRJ2J5J7K5K9L1M0M3M9N8O1
-10989A243P2Q1R2J02J15J31J47J67J86K13K36K69L00L37L73M10M42M71M80M76M61M26L86
-10966G616L57L36L40L66M14M79N48O12O47O53O09N26M03K89J81J20J00J34K08K99L97M68
-10944A6102M88M43L25J55n1k48m10n13n42n05m24l18k15j40j04j29k03l17m40n51o31o67
-10922A1105o52o07n34m54l82l34l10l10l32l71m12m43m60m62m42m13l70l29k87k48k15j84
-10900B554j61j40j24j13r6r0q1p4o7o0n6n3m6m5m2l6l6l3l1k9k8k6k6k1k4k2j9k0j9j5j7
-10869I04j6j9j4j5j5j7j3j3j5j3j7j1j3j2j3j3j4j2j5j2j7j3j3j5j3j3j6j3j6j4j5j4j6j5
-10835D19j5j2j5j3j5j4j0j6j4j0j5qj5rj2j3qj0j1rrrrqoqppooopmrjokrlklmmlmmkknln
-10784A2jmljkjmk%klkjl%%jkJjlKkKJkjkKjjKjJ%%%J%%jJJ%J%kKjJKlKjJJjjJKlJKj%kJJ
-10716a8%lK%%%J%%%%%kjK%jJjJkJjKj%jjL%%Kk%%kK%JjJJkLkkJJ%%%JjjKj%%%jLkjKjJj%
-10648a8%%JJkJ%kJJjKjJ%jK%kJjLkj%%JKkJ%Jk%jKJkJKkkKjLjj%J%J%KjlKjJ%%%%%%%JkK
-10580a2jKk%%%%%J%%JJjJj%Kj%%j%Kj%jJj%KkJj%%J%jjJJjJ%%%Jk%LkL%mL%jJ%jJj%JkJk
-10512a1J%KkK%%%KkKlJJkKjjL%kJJjKJk%%JLJ%kKLkJ%KKLLJMM%LLMLKLKLJLLKONKNMJNJ%
-10444H1%KJLKJMMKMk%mjlokk%lJjkm%kpknnkllkljllklkknkl%mjJkjl%j%%lK%jjjKjj%%%
-10376@%kKjJ%kJkJJjJJjj%j%JJjkJ%%j%K%k%%%kKjJjJ%Jk%J%jJ%%Jjj%%Kkj%%%%J%j%jKj
-10307fjMjk%JjKkJkjLlKJjKk%JkJjJJj%%%j%JKmMk%j%Lk%%%kL%j%JjlL%%KkJjJj%KkKj%k
-10238gKJkJjJ%%J%kLk%j%Kk%JJkJJkjLjJj%J%jjK%jkK%J%jJ%%JlJJ%JjjK%jJjJjkM%j%kL
-10169bmLlLJkkJJ%%%KlKjjLjk%JjJ%Jj%JKkkKkJKlK%%%%jJKkKkJj%jJJjjKkK%j%jJjJJjK
-10100akJ%k%LkJjKjjKj%jJjj%KkLjJjjJJjKjj%jK%JjjKkJ%jK%j%j%J%jJj%KkJkLj%j%J%j
-10031b%%jJKkKkJ%Jj%Jk%J%%Jjj%J%J%%%%kJJ%jJ%j%%J%lKJ%kK%kKj%%%%%jKlLjjK%jJkJ
-9962aJ%j%%JkKjJjJ%%Kk%jJ%%j%JjJ%%%%jJ%%jJ%%j%J%%%%kK%%%jJjjK%kJJ%%jK%j%kK%%
-9892@%jJ%Jj%j%J%JlJJKk%jJjJ%JlK%%%%%Kj%j%%jJJ%j%%J%j%%%%%%jJ%%Kl%Kj%%JkJKjj
-9822@jJ%jKjjJjKj%%%Jj%JjJjjJ%jJjJ%%%%%%Kk%%%%%Jj%%%%%%%JJkJjKk%%Jj%JjJjJjJj
-9752@JjJJjj%%%%%%%%jK%jjKjKk%%%%KkKk%Jj%%%Jj%J%j%J%%%J%jjKk%%Kj%jJ%J%kKk%Jj
-9682@JjKjj%JjKj%jKjJj%jJj%K%jJjJkJjJJjj%LkJ%%jjKjMmKk%Kjj%j%K%%j%%KkJj%J%j%
-9612AJJkKJlKkKjJkJjLkJ%jjK%jKjJkJJj%KkjKLjlKJk%%JjJ%JjKjjJJJkKJJk%JjKJjJJK%
-9542A4J%LJLkNJMMLMNQRRRJ4J2J5K1K0K5K3K2J1%rj9k5l0k6k4j8j5j2rrmmmnlkkjjkl%Jj
-9490A7jjj%kJJkk%%%LmKkJ%k%%k%JJJlJjLk%%%%kJJjJj%%%%%%JjlJK%%jJkJJ%jKl%Kj%jK
-9421FkKlJJjJj%%%%j%jJ%Kjj%%JlJJkKkJJkK%j%%j%JJ%%%jJ%jJ%jjJJj%%%JjkLjjLj%Klj
-9351AJ%%J%kJ%Jjj%JJkJj%jKj%J%%JkjLjj%Lk%jLlJ%JjjJjKk%J%%%kJJ%jJ%kKjJJ%%j%Jl
-9281@LjKkjJ%K%%k%j%%L%jkJJkJJJj%JjJkKj%JjjkMk%J%J%kLlJJj%JlLk%%jLJlJjJkJJj%
-9211BKmKJj%LlK%kJjJ%kJ%J%jjK%JjjJ%j%KjjJ%JkJjKjJ%kKkJkJKmKJ%Kkj%Lkj%%LkJlL%
-9141DjkJJJ%kJLkJkJ%k%K%%%%J%%%%%Lk%%jJ%k%Kj%j%%JjjLlJJjKjjKlJJkLkJ%jK%jjJkJ
-9071D%JJnLkK%%%j%%JjK%%j%jjJMkj%jL%kLkJkj%%jLkKkJJ%jJ%%%jJk%JLkjJ%JjJ%Jj%jL
-9001HkJj%jJjJ%jjKjJ%KkJJ%k%jJJJkJ%%Jj%JKjjJ%%JkKk%%jJjJKlJjKj%j%j%K%k%j%K%J
-8931HkjJJjJjjj%LkJ%j%Jjj%KKnLkKkJ%Jj%%%%%%JjLk%%%JkJjK%jKlMk%KJlKkK%%JjKjKk
-8861A0%JlJJjkK%j%kK%lMk%JkkJK%jLjJj%J%%%K%kK%K%jJkJjLjKkJK%%%lK%kKjk%jJjjJ%
-8792A1k%%KjJjj%%jJ%j%%J%j%J%Kj%%jKjJ%J%KkK%%lJJJkkJ%JjjLkj%JlJ%jLlJj%JjK%%J
-8723A1kKjJkLk%Kj%Lm%KkJ%%JJlJ%JLk%JjJjJkKJ%%%JjJjJ%%JJjkKKkJKj%%J%kL%kJJlL%
-8654B1j%J%%KJ%kJ%K%JJ%k%%J%jJJjj%J%%%jjK%%%jJ%jK%k%%KjJjJJLlJjJjK%k%LjJ%kkK
-8585B9kLk%%%kKlJjjJ%jLkjJj%%j%%Jj%JjjJjJ%%KlLj%%%JmJjJ%lKkKkKjjkKj%JlJ%JmKJ
-8516A7%jJJl%JkjKjJj%%%jjKkKKlJ%%jJk%JkMl%jJ%JlKj%kL%jKlJ%%%%jJjJ%jJ%%j%KmMj
-8447A1kJ%jKk%J%jKkLlJjJ%J%%kJ%%%%KjkKj%jKjJJJlJj%jKkJjjJjJJjJlJ%%%%JJjjjLkL
-8378A1lKJjj%JJkJk%KjjJJlJJk%K%jjJKjjJ%J%mJJJk%kKK%mLlJLj%l%KJkJ%%JmMj%%JjkJ
-8309FjJkKjLkjK%%kKkJJkJ%J%jJj%Jj%%%%%%Jk%J%%jjKjJj%%jK%j%kJjMlK%j%%%%J%l%L%
-8239F%kK%k%JJj%%J%%jkL%kJKjKkjJkK%jKjjKkJj%JjJjJjjJ%Kk%jJ%%KlJ%%%JjJj%%jjMj
-8169F%kJ%%%%%kK%jJJkKk%LlKkJ%JkK%kKjJj%jLlMmLjlK%jK%kL%kJj%JJkJJlK%jJkK%Jkj
-8099DJj%J%Kk%JjjKKl%jJJkJJ%kJ%j%LjJ%kjLk%%%%J%%j%JjJj%%%%%J%jJ%jJ%%%jKkJ%jj
-8029DJjKjJ%jJ%%%%JkJk%MmLjJ%jjJJj%jJkKJjj%%%JjJkKJ%%jjjJ%Kj%jJlK%JKkkJJj%Kj
-7959FkjKJJkKjj%Kj%j%%JJjjJjJ%j%Jk%KJjjLjnMj%JkKk%KJ%jkJ%%KlJ%Jj%j%LjjKlJJlM
-7889Gj%jJk%JJ%JjjjL%%Jk%JJl%KkLjj%J%%k%J%Kkj%Lk%lL%kKKjk%%Kj%Jj%j%KkJj%%J%%
-7819FjKj%JjJj%kJ%JjJ%%JkKj%JkKk%%JJjJj%%%jJJJlKj%Jj%Jj%K%%jlJKj%Kj%%%jjK%k%
-7749EMmJJkJJJlJjKkKkKj%%Jj%KlJ%Jj%%JjJkKjJj%Jj%%%jK%%JjjKjJjjK%mJK%%%%jjJJj
-7679FK%kJ%%j%jMjjj%%J%%JjJkKjJjJlMj%k%KkKlK%jK%kK%jJj%%Jj%%JjJk%KjJk%JJlJjL
-7609HlKjjJJj%J%JkJ%jJjJkJJjKk%jK%jJjjKj%%jJJjJ%jJ%Jj%%%Jk%J%%%%jJJ%%k%%Jj%K
-7539HJlK%kJjK%j%kJJkKjJj%%%%%JjJjLl%%%%JjJ%Kjk%JkJjKjKJlJ%j%%J%JJjkJlKJjK%%
-7469HkJj%K%k%JJjJjJjj%%JKjkKlKKkk%KjJjK%JlJkKkKJj%%jJJj%jKjJkJJKk%jKj%%jKjk
-7399FK%j%KlKj%JjKkK%jjKkK%%%%kJ%%Kl%JkJKkJ%JJkJkJJjj%JjK%%j%JjKjJk%KjKkJjJj
-7329IKjjJjL%kjLnLj%jK%j%j%J%%Jj%JjJ%j%J%%%%kJ%%JJjkMjj%%%jKj%lK%KkJkJ%JjJjJ
-7259A0J%lK%jKkJ%kKKk%%%Jjj%%JjKjlJK%jJ%JkJ%Jj%J%JkJ%j%JjjJ%J%kKjJj%KkJK%kkM
-7190A3jJjJ%%%jJ%jJ%jJkKJlLjjKkJ%JkL%%jJJjkLjjJJjjJ%KkJ%Kj%Jj%%JjKlJKjjjJ%%J
-7121A8%jJkJ%KkjJJ%kJ%%JkMj%jJjKj%JJkKJjjJJ%%%j%j%%%Jj%kJ%J%jjjjK%jJ%kJ%KlJ%
-7052A7JkJ%JkJJJj%Kk%JJjkJ%JjJ%j%%jKjkJ%kLjj%kJjjj%LkJJkJ%%jJ%jjK%jj%%KkJjKj
-6983A3j%%J%kJKjjJjjJjjJJk%KkJ%jLlK%k%%KkjLk%jJ%JjjjLj%lLjJj%lLjJk%JKjKk%%%%
-6914Ij%jLkJ%j%J%%jJjKkKj%j%%J%JkjL%kJ%%jK%lL%l%JJ%%%Kk%jLkkL%%%j%%J%%%%JjkJ
-6844I%kK%%%jJ%j%%J%%j%%J%%%%j%%Jj%Kj%%%%K%k%%%j%KkJ%JkJ%kJLkjJ%kKjJjJ%%jJ%j
-6774HKjkK%KmKkLlLkKjJjJkJ%jJj%%Kk%JkLj%Jj%j%%J%%kKjK%j%Jj%JkkK%%J%jJjjJ%%%J
-6704IJ%kKj%jK%kKj%%kK%jJ%JjJ%lLj%j%%%%LjjjKkKjJj%j%Lj%j%jKjjLl%K%lMk%Ll%Kl%
-6634HJJJlLkJkJjJJ%j%Kk%JJjk%J%kK%j%%L%mK%Ll%%%%j%JJjJKl%KkJJJkJkJJkLklL%JlL
-6564A1%jKlKJjJkJjJ%jJjJ%jJ%j%Kj%j%jLjj%%jK%%%jJj%%jJJJkK%%jJjJlKjKJmKj%K%j%
-6495A1%J%jJJjJjj%JkKjJJjj%jK%kK%%%lKJ%kJ%LmJ%JjJ%JkjMkJkJkKkJJJJkJjJkJJ%j%%
-6426A2%%jK%%kK%JjJJ%%jjjJ%JkLJjj%kJJJj%%JkJJ%jJjjkJKj%JjJlL%%jJj%JkL%jJjJ%k
-6357A3KlLJJjjjjKjJ%JkJkJj%jJ%jK%%jJ%jJ%Jj%%jjLj%JkJkKk%%Kj%kK%JkjK%jj%%K%%j
-6288A2j%JJkJJkjKjJJ%%lK%JkjKJjj%K%kjLlJJjkKJ%Jkj%KjkJJJkKkJj%%jLjj%%jJ%%%kJ
-6219IJ%JJjk%%%jMkjMnJ%JkJLkj%Kk%J%%jJjK%jjJjJjKj%jJ%%jJjJKk%%jJ%%%jjL%j%lLJ
-6149A1kJjKjjJ%k%LjJjk%Lj%j%%JJj%%%j%JjJjJjKk%%KmK%LkJj%jJKlJ%%jJjLkjJj%KjJk
-6080I%Kk%JKk%jJ%%Jj%kLkK%JjkK%%k%LjjJ%%%KjjJlKJ%kJjK%mKJJlKJkKlJJkJJ%%Jjj%%
-6010A0J%%jjKkLkJjjK%%j%J%Jj%%jJ%%jJJlKkJJ%KkKlMm%KkJ%J%jKmL%%%kKlLmM%j%J%jJ
-5941A2k%JJ%j%J%jKkJ%JjKlJJj%kMkKlKJlJ%%%%jJjJJjj%J%%K%kK%jkLjKjjJjJ%%%jJJl%
-5872A2KjJj%JJjJkjK%%J%jjMkk%JLk%jjJJ%%jjLj%%Jj%JjJ%jKkKj%KjjJ%Jj%J%Jj%%KlJJ
-5803A9kLj%JkK%jkKJJ%%k%JKjjj%Lj%%jJJkKJkJ%kKjL%%%J%j%Ljk%%LkKjjKjJKlLjj%Mlj
-5734B7LjLlJ%%%J%%Jj%JJ%lKjJJjJKkJJJj%JkMkJLmLlJ%K%%J%jjK%%JJjJ%jLlK%J%jJ%Kk
-5665D4KlLlJKkJKkjJKmJ%K%%Jk%LkjKj%Kl%%%%LjJJjj%JkK%%%J%jKjJj%JjLlKkK%j%JjKk
-5596E0jK%kMlJJj%jKk%j%Kj%%%%%jKJjJkJjJ%JJlJ%JjK%jjJjJjKklKKk%jJjJjKjKlKJjkK
-5527E1jjJjKjJJjJjJkLk%LjJjKkJJkJjK%lJJjKkJk%KlLJkjjL%%%kL%j%JJjKjJ%JkJKJj%%
-5458E9jL%%jKjJ%jKJlLkK%J%%JjKJjK%jJKJjJMm%LJ%K%JjKL%K%JjKJL%K%%%JKJKjKJJJK%
-5389A05KLjK%KK%%MjK%LjKJLjJMjKJJJJ%K%JK%LjJ%KL%JjJLKkMkKJjjjJkkljmkknjmkljk
-5321A23mljjll%kmLmkJlj%JmjkJkLk%jjj%%k%jjjjJ%mKl%%k%%%%%lJkJ%kJ%lJJkkj%KnJj
-5253F2%Jm%kJkjkJk%kJjlK%%mLl%j%j%%Jm%%jjj%JkLoKjJkMnJ%jkKkKkjkK%jjJ%j%%%%jk
-5184B4%LlK%j%j%jJ%k%%%kKk%%J%%jj%%jJ%Jk%JjJ%jjJkKk%%jLjJkJj%Kj%%%lK%Kkkj%KK
-5115A7lJJjlL%%%k%K%j%JkkMjJlJj%%Kk%LlJJkJj%%J%jk%KjKjJ%jkK%%j%%JjJKljKjJjkM
-5046A3lJ%%jJKkJj%%lJJKj%jJj%JlK%%kNk%kKj%JjJjKjjJj%JkLkjJJj%jJjJ%%jLj%kJ%J%
-4977A1j%%%kL%kJJ%%j%%%J%%jlKJj%Kj%kMk%%%%jJJkJj%%JjKjJ%kJjK%JjjKjkKjJjJjJ%j
-4908A0%j%JjKjJ%kK%kKkKjjJ%Ll%KkK%k%%JJlKj%LljKj%%Jj%%JJ%mKJ%J%k%J%%jKkLkJkK
-4839A2%jJ%%%jJkKjMj%%%%LkJjLjL%L%LN%NJNLK%%lmlmnkjm%mJjKkj%JmJLjjJ%JJjjJjM%
-4770B0JKK%JKMLLONKQPOPMKmnpoj0ppnlmj%kjm%%jJk%jJ%kKjJjLklLJ%jjM%KKJLJKNMJMK
-4702D7kj%mlolnjklKjk%lJ%%kKlJJ%%%%kKl%%%Lk%J%kJjJJ%kKkJJjj%J%%Jkk%LjjLkjJ%%
-4633A0Jk%jjK%J%%jJkJJjjJjJj%K%kLjj%%Jj%jJjJ%%%JjjjKjJ%jjJ%%Kj%%kKKjkJKjlK%j
-4564HKkjJJ%%J%%%Jkk%%KjJJkJkJJjkLj%JJkKkJ%%%jjJKk%%j%JKk%Jk%JJj%JJjj%kMkjJJ
-4494I%%jKj%kKkK%J%j%kJ%%jJ%%Jj%%%KlKkJjjLkKj%KkjJ%jJjJJjkMjJl%JjK%lKjkLjKj%
-4424H%JjJlJ%J%j%Kj%Jj%%%JjL%kjJ%%k%KjJjJlK%%%j%%%JjJ%%jKjKjjKjj%jJ%%%jjJ%Kl
-4354FL%j%%JkKJjJk%jK%j%JjJKnLk%LlL%kjMklMjjjKJjjJjjKkLjjKjkJj%%%jMk%%%K%kJj
-4284HLm%%Jj%JKkJk%KkKjjKk%JjKj%%jjL%j%%JkJ%%Jj%JJj%%jKk%%lMkJJ%j%J%%JjlKJ%j
-4214H%%KjjKkJj%%%%J%jjJjJ%%jKj%jLjkKk%%J%K%j%k%Kk%Jj%JkKjLj%%%k%JjKlLkLk%Jj
-4144HJJlMmLlLl%%JKkjKkJ%Kjj%JkK%jjL%%%kLlJ%%jJ%%%k%J%JJJjk%LkJlK%JkJkLJlJ%J
-4074A0%lLk%JKmLj%JkK%jJj%%%j%KJjjjJj%%JjJJkjK%%%%j%JJ%%%lLkJjjKJkKlK%%Jj%jJ
-4005I%%%jJj%Jj%J%JJk%%Jj%jkL%jKkKkJjKj%j%JjKlLjJj%JjJlKJkjKJk%JJj%J%jJjJkJL
-3935A2mKj%%jJJjJjjJJjKjjKjj%JjLmLl%K%k%J%jKkLlMlJj%%KjkJJJj%j%K%lJ%J%%lKMm%
-3866I%%J%Jm%Mk%%J%Kjj%%%JkJJJkJ%kK%jJkJJkJJ%Jkj%KJjjKjJkjKJkjK%%%%jKkJJ%lK%
-3796A1Jj%jM%j%jJJjjLkjJJJ%jJ%%J%%%%%J%LlKJjKK%%Jj%JJ%jK%jkjLjjJlLjjJjJ%%JlM
-3727B5jj%LjJjJjKKkJJJJJKJ%K%JJK%J%jm%kJjlJkJjjJklL%lLJjJj%JJKl%%%JjjJJ%%J%J
-3658C3mKKjjLjJj%j%%%%l%J%%jJk%kL%%K%%J%JLkLj%%jjjj%jk%%kj%%k%KkJjJlK%%%jkJJ
-3589B3lK%Jj%KjkjKL%j%JKJ%J%K%jKkJjl%jjjk%%k%%%jj%Jj%jkjK%%j%%%jK%lJJ%jJ%Jj%
-3520A5JjKjKj%k%L%kLlkKkJ%klMk%JkKkJ%jLlJ%j%%%%%JkKk%%JjLkjJ%jjLjj%%j%JlLJ%j
-3451A0%j%%Jj%JJj%%%J%%lLk%%%JkK%jJ%JkkK%%jJj%%JjJJk%JJ%lLj%jJjKj%%jJj%jK%j%
-3382H%K%jjJjKkJ%J%mMJkjJjjJ%%%J%jKjjJjjLkJ%kL%jjJJk%JjLk%kK%jJjJjJjJ%jJ%jKk
-3312HjjK%jjLJlJ%jLjj%J%jJ%jJ%%jKkJ%jkL%jj%J%j%KjJJlJjJJJkJ%%lL%%%J%k%jK%%kL
-3242A0kKkjLlJ%%JkJjLkJ%jjKjjKJjKmjMkJlK%%Jj%%%kJJjKj%J%jJ%kjLkJ%%%%%JkJ%Jk%
-3173GJ%jjLkJJlJJjJ%%K%%lJjJ%%%Jj%%jJ%%j%K%kKlKkJKlLk%KJ%nMjJ%jj%Kk%jMk%JlK%
-3103HkJKkJJkKkJ%%%jJJ%%%%kKlJ%%K%kLljL%%%j%%%JjJjjKkJJjj%J%KljJ%JLljKj%JlK%
-3033H%j%%KjJkJJJkJj%j%KjJ%j%%%%JkKkJ%%J%kJjkL%%JJl%%JJ%kJjJ%%%Jj%%Jk%%%jLk%
-2963GJjKjjMnKjkMk%Kl%MkkJ%%%%jJ%%%%jJKjJkJJ%j%%%%jKj%%jKJkJkJkKj%J%Jk%Jj%jM
-2893A0k%%J%jjJjK%jj%%J%J%jjJ%jjLj%Jj%jKjJj%%%%%jkNJljJ%jJjJjJj%Kk%%%K%jjJjj
-2824FKJk%%jK%jJJkJ%kJ%%%J%Jk%JjJKlj%KJkJ%j%KlK%jjKjLkjJ%%k%K%kJJ%jJjJj%jM%j
-2754I%lJjLjJjj%J%jJ%Jjj%%J%%j%%%JJjj%%J%%jJJjJ%j%kJJkLlKJk%%Jj%KkK%k%JJ%%%j
-2684Hj%%%%K%jlKKk%J%%jLkjJkKjLmK%JkKkJJkKjJkKkJlLjJjjK%kK%kKk%%KKlKkJ%Jj%Jk
-2614GJjJjLlJkJkLJjJk%%jJJJkJk%K%KlLk%LnKj%JJk%J%Jj%%%%kKj%JjKj%kKk%MlJjJJkK
-2544IkjK%kKkJ%%jLk%jJJ%%jJJ%k%JjKj%%jJ%%jLkj%%%Jj%%j%MklK%J%%jJ%%kJJjjKJjlK
-2474GKl%%%Kj%jK%%JkJj%%%JKjjjJk%K%%kKKl%JkK%%%%%%J%jjJ%kK%%%JkJj%LljJJjJjKj
-2404H%kK%JjJ%jk%J%%K%j%%%%Jl%LjkJKjjJjJ%KmJKkLl%JKkj%%%%J%KjlJ%JJk%J%%jJJk%
-2334GKk%JKl%J%%%%%%Jjj%%%Jjj%K%j%K%lKjJkKJk%J%kJKjJlK%%%%JlJJ%%%jkL%jK%k%jL
-2264IkJjJJ%j%%jJ%%JlKjJ%jjK%JjkL%jjkLjjKjjJJk%JK%Jl%JkJ%%JkKKkjjLkJJkkKJ%%%
-2194HJkKl%%LjjKkJ%kJK%jJkJjJ%%%kLjJ%j%JjJ%%kJ%jJjjJ%%Ll%jJJjKk%JkJJkjK%JjjJ
-2124GLjk%KlKjJKmLjjJKk%%%kLkJ%%%jJj%JjKj%kJjLjkKk%%KjJ%%%jJlMk%JjJj%JjJ%%jJ
-2054HjKjJ%%%k%J%kKKj%%kKlKJl%Mk%%%J%kJkLkJkLkJjKjjJ%KlLjjjJ%jjMkJlK%%%%%Jj%
-1984HjK%%lMJk%kKk%%Kjj%K%%k%%jK%j%%JJjJk%K%%%%%%j%%j%J%%jKkK%lJKkJjJjJ%%jKj
-1914H%KkjLl%%%J%kKjjMmKjKj%J%%%j%%Jj%jJjjJJJ%j%jJJj%jKkJKkJ%%%kJk%JjJ%JjJj%
-1844GJ%%kK%jKk%%Kk%%KkJ%%jKjk%KJjjK%kJ%jJkK%JJlJ%jJ%%%%j%KkJ%JJkjJ%jjJJkKjJ
-1774Hj%Kj%%jJ%%Jjj%jL%jjMlJjJkJ%%J%Jj%%lKkLj%JlKJJ%jjJJlJJ%kjKJjKjj%KkkJjLj
-1704HJJl%jJKjjJ%jKlKjLjjK%l%%%%K%mJJJJ%kJkKJ%%jjKkJ%%Jj%jJ%j%Lj%kK%kJ%J%kJ%
-1634H%%JkKJnMlLj%%JkJ%%KkKj%%%jkJJjL%ljL%%kKkJ%KlJ%JjkK%%kL%kJ%%Jl%KJ%j%Jjj
-1564GK%jlL%j%JKlJjKk%J%jJ%%JJkJ%j%%%jJ%%kKjKkJ%J%kKjJjjKk%JJjKjjJ%j%Jj%Jjj%
-1494GJ%%Jj%J%k%JjJ%jKk%Jj%Kj%jJ%kLjKlJj%jKJjJ%j%%JkLkjLjkJ%j%%Jj%JjJJk%%Kk%
-1424GJ%%lL%Kk%%J%kJkKjK%%kKkJ%Jj%J%kLk%%lNk%%%%JjKjkJJkJjJjJJjjJjKlKjJ%J%lJ
-1354GJjKjJjj%%KjKjjJ%%j%%JJl%KlNkkJjJ%%jK%jKk%J%Jj%%JkJjKk%%%jK%%jkLj%JjJJk
-1284H%%JkjJ%J%%%jJJ%jjJ%%Kk%JjjJkL%%jjJJkJKl%JkKjKk%%%%K%kJJj%KkJjjjLj%%jLk
-1214H%%JkJJ%k%J%kK%jK%JlK%jjJ%jJJ%%jkK%%%%jKkK%JmK%Jj%JkLlK%%JjJj%jJ%jJjKjk
-1144GL%kjJK%jkLjkLjk%J%%KlK%kJJjKkjKjJj%J%Jk%%JJk%Jj%%Jj%JJk%%jL%jj%LlJ%jjj
-1074FKKkKlJ%%%kMkJmKLkJ%lL%jJkLjkLkKjjKlJjLkjJJlKJkJKlJKjj%JkLjkLJk%kJ%J%jJ
-1004IJljK%%jKj%JJ%kjL%kLk%kKjJjLnLjJJkJkLk%KjJ%j%Jj%%%%jJ%kKjKk%JjJJkJJkKlK
-934IjJlLj%%kK%J%%%J%jk%Mj%jj%j%JJj%%jMl%%jKKlJ%%KkJ%j%%%Jj%%jj%J%J%j%JkJ%J%
-863IjKj%%%Kk%JkK%j%j%KjjKkJj%JJj%%%JjjLlKk%JkJKjkKjjL%kJJjJlLjjjK%%%%%%%kJJ
-792IKj%kJJjjKjk%LlK%kKJlJKjJjJkJKmK%J%j%kK%j%K%jjKjj%%%JJlK%J%jJkL%jjj%Kj%J
-721A0kLmJKkK%%j%%jLlJJjJj%%Jjj%J%kLjj%%KJjJk%KkKkJjJ%%jjK%JjkK%jJkJJjjJKlJ%
-651I%jK%jJjKkJk%LkK%jl%K%KkJ%%J%kJk%JJjj%%JjKjkKJjjJ%Jj%J%jKl%%%%K%kJJ%jJj%
-580IjLlKj%jKjjKjJkJJJkKk%jJKk%%J%%jJ%%%%jkJKj%%%J%%%%kJj%KJJljKlJLkjJkLjJjk
-509GKLk%jLkjJJjJkJ%%Jj%JJlKjJkJjjJ%j%KlKJ%j%JjJkKjJjJ%JjkjL%jK%k%J%jj%KJjj%
-438IJJkJjJJ%jjJj%%jLjKkj%jLjjJjJ%kL%jJ%%jJKlkL%jjJKk%%%JkKjJkLkJj%jKk%JKjjJ
-367A1%KljJJjKjJ%jJ%lJ%Lk%Jj%%JjJJjJjjKjKkjJJ%%jJj%jKk%Jj%%JjLkj%%j%KlJLkj%J
-297A1%jkKKj%j%%LnM%j%%%jKk%%JjJjkKJJlJjLj%jKjj%Jj%%%%jK%jjKJkKjjJjJ%jJKmJJJ
-227A2j%j%jJJ%JkJkJKkJjJjJjLkjLk%JlJ%KkJ%%kJ%jMlLk%JkJ%j%KJmJjJ%JjKk%KjjLkJk
-157A0%JjjKjJJkJk%K%%kJ%%%JjKk%%jJJJkJkJKkLj%j%%%JkJjJJjKlKj%jJ%j%JJ%jjJ%Llj
-87A0%JJjjKjJj%KkJ%KlJj%%JJkjLj%JJkjJKkKnL%jJjJjKjlL%%kLlKj%%jLjk%JKjk%%K%%k
-16A0KjJjKjjj%JJjjKKmKkJJJjj%%%JjJJk%%j%JJLl%j%JjJ%J%LoK%kKjJ%JjJ%j%%jjK%k%K
54A2Jj%KlJj%KkKk%K%j%J%%k%KJjJmJJ%%j%Lkj%JJ%kJ%jJjJ%J%kjJJ%%%jKj%%Jk%J%jK%jJ
126A3kJJjJjjJ%JkLk%JJmKkKJjJj%KjJjJkjJj%KkJjKkLj%j%%J%%kJjKjjJjKkK%jjKj%%J%J
197A4%%mKJj%%%j%K%j%kKJJjJkKkKj%JjjJ%Jk%KjjjKkKj%KkJ%j%%%jKj%jJjK%jjJ%%%jJJ%
268A3jkLJjj%%Jk%jKj%JJj%%jK%Jjj%%jJjjKJk%%JjJ%kKjJJ%kK%jkKjJJkjLJl%Jj%Kjj%Jl
339IKJjKkKk%Kkj%J%KkJjLl%J%%jJkKjjKjJjJjKkJkJ%%JjJkKj%%%Kk%%kLj%jJJmL%jK%kKk
411A0KjjJ%%%%Jj%JkKkK%j%%jJKmKkLmK%%J%%kKj%%%%%KjJkJ%%%%jJJjJk%KkJJkKj%jKlKk
482IKlKKlKkJJ%%Jj%kK%%jJJk%JjJjkLjjK%jJ%kJj%jMlJ%jJJJl%%%K%jJjkKKlJj%%JJ%lJL
554A2lJJlJJJk%%L%k%KlK%lKkJJj%JjJjjK%JjJjk%KkKjJ%JmM%%lK%%J%%kJ%jK%kJjKjjJ%j
625I%%J%%%%%k%KJjJ%%%jkJ%J%jJkJ%K%%j%jKkJ%jjKkJJ%kLlKjJjjKjKj%jJjJ%kJ%j%K%kJ
697I%JkKjjK%k%J%JJk%jKJlKj%JjJj%JjK%ljL%kJJ%%kJJjJj%J%%j%Jj%J%jKkJ%jjKjJkLkJ
769A0JlKlKJkJJj%Jj%J%Jj%k%K%jj%%KJjJj%j%Jk%JJjJj%%JjkKJjK%kjKlKkJJ%jLk%KlKj%
840IKjjkK%j%jJ%JkLjJkJ%%%KmKJ%jj%JJ%lK%%Kj%k%K%lLj%Jj%%%Jjj%%%JJjJjJ%jkKJlJJ
912ILl%%%%%JlKj%JJjjKj%%JkJJj%%%J%kJkKlL%jJJjkLj%%%kKJlK%%%jJj%JjJ%%kLkJJlK%
984I%%kJ%JJkJ%kJKj%kJjJ%K%%lJJjK%%%kjK%%%k%K%%JkKkJ%%J%jkMlJJkJ%jKkJ%jKjjj%K
1056I%%%%%kJ%%J%jJJjjJ%jKkJjjJ%JJ%lJjK%lL%j%J%jjJ%Jj%JjJkKkJKlKk%JKkJkKKlkJK
1127I%kLkJJjj%JJjk%JKk%%KlJJ%%KjjjJ%%kL%jkj%KKk%kL%%j%%kJLk%J%jKjjjLkJjkLj%L
1198A1kk%jJ%%J%j%JJkJjJ%%JjKjjJj%J%j%JjJkKJk%%j%KjJj%%kKJkKjjJj%KJkJ%kLj%jjJ
1268H%KkJj%J%jKk%JKm%JJJkJj%%Kk%J%Jk%J%kKj%%JkKkK%%jjLlJJJkj%jK%%%jJj%MkjKj%
1339IjJ%JkJjJjkMmLj%JjKjjJJjJl%K%%j%jLjj%jJ%KlK%jJ%lKJ%jKjkJ%jLk%Jj%JkJ%jJ%%
1410H%Jk%JjK%j%jKj%JJk%%JjjK%kJ%%jKJl%JjJjK%%%jj%LjjjJ%%%KkjJJkKjjJKmLjJkK%%
1481I%j%%%%%%jLkKkJj%J%kJ%%%J%%j%J%jJ%kJJkJjKkJ%%J%jjjLj%jJ%%%jLk%Jj%j%J%JkK
1552IlMkKl%%KkKJlJJkJjJjKj%%J%JlK%%jJj%%%KlKj%jJJ%Jm%JJJ%%%j%%JjjK%k%%jLKlJj
1623HjJ%jJ%%JkKJkkLj%kL%jjJ%%%j%Jj%JJkJ%%%%jJ%%jJjjK%%JkMmKlK%jKkJ%%%%j%J%%%
1694HjK%%jK%l%Ljk%JJkLjj%%%%%%%jKJk%J%kK%j%J%k%KjJkJ%jKkJj%%%KkJ%JlKJkJ%%%%%
1765HjJ%KjjjJKkJkJKlK%kKjj%KjlLjK%%k%%JjJ%%jJJkLk%jJjKJ%kJj%%%JjJjjJ%%jKj%Jj
1836H%%J%kK%%j%%JkK%%Jl%%Kj%%%k%LjjJ%J%k%J%%JkJ%%%Kjj%J%kLkJjkJKj%jK%lLkJj%K
1907IjJjjKkJ%Jj%J%j%%Jk%KkJkLjJkjJJkJ%JkJ%J%jkL%jJJJmMlK%j%jJJ%%j%%%Jj%%%%j%
1978GJ%jJ%j%KkKkJjLkj%KjKkJ%j%jJ%%j%JJ%JlL%lJJ%%%%%j%jJjK%jjKjJj%Jjj%J%JjJJk
2049HJ%%kKkJJ%j%jK%lMjjJ%%j%jJ%jJ%JjJ%j%jLk%MljJJjj%jLlK%%jkK%JkKjJ%jjLkJ%jJ
2120I%jjKj%Jj%JjJ%%%jjJ%%KjkK%%kKkJj%Kjj%JJkJ%Kkj%jLjk%JJjj%K%Jk%JJ%%%jJjJkK
2191Ijj%Kj%KlJ%jK%%kKjJj%%%Kk%jLk%KkJj%%KkJkKJlJjJ%jKjKj%%jjKk%J%jKkJ%j%J%Jk
2262GJJjjKjJ%jjKj%%jJ%J%%%kJJkKjJjJj%jJJ%jjLlK%jJJjj%jJjJjKkJ%Jj%%%JjjK%kK%%
2333I%jJJkJk%%K%%%jjJJjjJJkJkJK%k%jLj%Kj%jj%KkJ%%JJjjj%J%%j%J%kKjLkjJjJJj%%j
2404GKjjLkJjjjL%%Jkj%KjJjjJj%Kj%JkKjJlJJJjJj%%%jLjj%jJj%%%%%K%Jl%KkJJjjJKkKj
2475IjjJ%%J%%JkKjlLj%KjnM%%%JJ%j%k%Lk%jKjJkLk%j%K%j%%%%j%J%%Jj%jJJ%%j%K%jjJ%
2546IKlJ%%kjJKjKl%%Kj%jJJk%%%LjJjlLjjKkJJk%JKk%jJ%JjjJ%%JkJJkJJ%%%kLjkJJk%JJ
2617Il%L%%jJ%kJkJJKjjjLlJ%JjjJ%jK%kJJkJ%%j%jL%kJ%%kKjLkjjJ%KJlJ%%%%jKk%%Ljj%
2688HkLlJJJ%jj%%jJjKkKJjjjKJk%JJ%jJkJK%kJlKJjJjJjjJKljJLjkKJl%JKkKjjjJjJKk%%
2759H%jK%%j%%%j%Kj%jJkMk%jJ%%kJ%JJ%j%jJjKjJkJjLlKjJ%j%%JjJjJkJ%%jKkK%kJj%JjK
2830I%%jkLjjJJj%JjJ%kJKjj%JkKJk%%%J%k%JJj%jKjJkK%%%Jk%jK%j%%jJjKjkJMlJkJJj%J
2901I%kJ%%lK%KjjKjjKk%KjJjJjjJjJ%%kLkKkJJjjJ%J%k%%%JjKj%%Kk%Jj%Jj%J%kKk%KjkJ
2972G%JjJJkjLkJ%JlK%%kJ%J%KlKJkJjJlK%%%j%K%%mK%JjJjK%jK%lKjJJlJJkLk%Jk%Jj%J%
3043H%jKJjjjKJlJ%%JkJ%j%Kj%j%JJ%kKjJjJjJjJ%%%jJkjMlJJkLkjLmKjJJJkjL%%kjJJjJj
3114HjK%jjJJkJkJJjK%j%jKjkK%jJJj%Jj%jJKJlJjjKj%jKkKlJJjJ%kJ%JJ%jJJlJ%JJk%%jJ
3185H%%KkjKJjjKlK%k%%J%%%%kMlJ%jJkLk%%KkJjK%%kKjkJJ%%%Jj%%J%Jk%%JkKkJjJkKjKk
3256GJj%JJ%%k%KjJJkJ%lK%%JjJj%jKj%%J%%%%k%JJjjKjJj%JjJ%%jkKJjKjlKjKj%%JjkL%%
3327IjKjj%JjJ%kJjJ%%%%%%%jJJ%jjKlLlJKjJj%%jKjjJjjK%%j%%jLkJ%jJ%j%jJJ%jK%j%%J
3398IjjKkKJj%jj%%Kj%j%K%kJjJJjjKjjJjJJjjKkJ%%kLkjKJ%j%KjkK%jJj%jJjJjJJ%jjK%k
3469GJJkJ%%Jk%%Kj%jLlL%kJ%lJKk%K%k%%Kk%JkK%jJjKKl%jK%kJJkK%j%jJjJ%jjJJjK%jKJ
3540A1l%%JjJjjJjK%%lJJ%kL%%jjJjLmLJmLkJ%%k%KjJjJ%KjkJKkJJlJ%%%jK%kjL%kJ%jJJk
3610GJjjL%kJ%%j%JjK%kKJk%jJ%%%jKjj%Kj%jKJkJjjLljKjJJlKJj%lL%%%%KkJkJJkJ%JjjJ
3681H%kKJj%%%%%J%jJjj%JJk%JKlJj%%J%%JjjJjJJjjKjj%K%kLjj%%J%kJKj%%kJj%J%%%jKk
3752GK%kKkKjjJjJjJ%%%%j%Kk%J%%%%%jKk%Kjj%%Kk%J%%J%JlKj%jJJjKkJjJjJ%%jJ%%j%%%
3823HJ%jjKj%Jjj%J%kJ%KjjJ%J%kKjjJJjJj%jK%kJJlLJkJjJj%%%%%%J%kLkJj%%%kKjJJj%%
3894H%%lKJ%Jk%J%J%jJ%%jKlJKjjkJ%K%kJjJJJkJ%j%%jJJj%%%%%jKkKkJ%JJk%%J%lK%jJKj
3965IjJ%%jKnL%%Jj%KkJk%KkjK%Jjj%JjJJj%%j%JjJ%Kk%jjJjJJj%JjJjK%k%jLjjJ%KjjjJJ
4036IlMl%JJ%kJ%jK%j%%%Jjj%Kj%%%jLkKl%JJk%Ml%%%Jk%%J%kJJjJjJ%%%J%j%JkJJkKlLj%
4107H%LjkJjJ%lLjjjJK%j%%jK%kJ%%jJkLj%jKkjKjKk%KjJkjJJjLkjJ%JjjKj%j%JKkjJ%%%%
4178HjLk%jKjJkLlJ%%KlKkj%LjJkK%jjJ%Jjj%%KJk%jKj%%J%kK%j%%%JlL%Jk%%%jJJkJjKk%
4249GK%%jKk%jKjjK%%Jl%jKJk%KkK%jJj%kLjjJ%jJJj%%j%K%jjJj%Kk%Kj%kKjJlKJJj%%%%J
4320I%jJkK%%jjKjJjJk%KjJj%%%KkjJJ%%jj%JJjJkLkKkJ%%jLl%jJjJJJlKkJ%kK%%kJKjJkL
4391A0k%JjjKj%Jk%J%%%jjJJ%kK%%jLkJj%JkJ%Kk%jJKkJ%%%jj%KmKJjLj%jKkJkJKlKkjK%%
4461H%J%kJJJk%jKkKjjKkJj%J%kK%%Jj%Jj%jKj%JjJjJ%kJjJjJ%JjlM%%jjJJ%jLnKjJjJkKJ
4532Ij%%%LkjJjJjjJ%%KkKl%LlJJjJjlKJj%%Kk%JJjJj%jKjJjjjKJjjK%j%j%JJ%%j%%kLjJJ
4603A0lJjKj%JJ%lKjJjJlLjjJj%JKmK%jJjJJlL%JmMlLjk%JJk%%%%JJJjJjjJj%Jj%JkKj%%J
4673I%jj%Kj%kK%%jK%jkK%jJKkj%jKjKj%jJjMl%J%kLlJ%JkjKkJjK%jjJJKk%Jj%JjjK%%jJl
4744FJjLkK%jJk%Ll%LlJjK%kJ%jJJlKkJ%Kk%J%%j%%JjJJjJ%%Jj%jj%Kjj%JJ%jKlKk%KjjKj
4815HJ%jjJ%%KkJ%kjKjjLj%jKkLk%%J%jjKj%klLK%JjJl%K%%jK%%kKjJkJ%Kk%jJkJK%kKjJj
4886H%j%JJ%kK%kJ%jj%Lk%%%Kj%kKj%Kjj%LkjJ%%J%j%%%jKj%j%JJjkL%j%JkJ%%Kk%KjKmJj
4957GKlJKkJjJ%jKkKkKjjKk%KjJjj%Jj%KjJ%jj%Kj%%JJkjJJ%lL%j%jKJkj%J%JkKjjJJ%jkL
5028IljKKkK%Jk%%%%%J%j%Jj%%jKj%J%%jkK%%jJkMjlJK%jJj%jJ%Jj%JjjLkJlKJkJjJkKJjj
5099GJjJJ%jjjJKjkLj%%%jKjKk%J%kJ%%%%%%j%JJ%lK%%%%JKlKlJJk%%Kk%%JjLjjjjKKk%%%
5170HjJj%jLjj%J%%Kj%%jJJkKlJJjJlKJjJj%%%Jj%jKkJ%j%%J%JjjKj%%%%%jJ%jJJjJlLjkJ
5241GKjJk%Kk%JjLlMn%K%%j%J%%%Kk%JjjJjJJjJkJJ%%j%%j%JjLj%l%J%KjLl%%JkJJjjLlJJ
5312IJl%JjKkJJjj%J%kKJj%Jj%%jJ%%J%kJ%Kk%kLjjKkJJk%%Lk%Jj%%KkJjjKk%jLkKkKkJ%j
5383GJ%JjjKJmMkJk%KkjJ%KmLKl%K%kj%K%%Kkj%Jj%JjKj%kLj%%%jjJ%JkJJ%%%JkJkJ%Kjj%
5454GKj%lKJ%Kk%MnKj%%JjJ%k%LkJJjk%LkJ%%k%L%jkjKkLkJKm%Lk%KkKlJKjjKj%%jjL%%Jj
5525Ik%JJj%%j%JJjJ%kK%Jkj%JjJKkjKj%%kKlLJJk%%j%jJ%%JjLk%%JjJjJjkKJ%jJ%jkMk%J
5596IkJKkjjJJJJlJ%jLkjKj%%%%j%%%%JjK%%k%%JKjjJj%jJJjJk%JJjjJkjLJk%Kj%jJ%%%jJ
5667H%j%J%JkjJKkKJjJkkLjjJkJJ%Jk%%KlKlNlJjjJJJmL%jJ%%%%%jJ%%j%Kj%%%kK%%jKj%%
5738HJ%j%J%%jjkL%Jk%JjJmN%j%%kKlL%%%%%jJ%kKJk%%J%JjjJ%%j%jKjJ%%%%Kj%kKk%K%j%
5809HJ%j%jKj%jJjJj%J%%jJJ%k%J%%jJJjjJkLlKJkJj%jLjJj%lM%jkJJkLj%jJjKJkjJjJ%Jl
5880FKj%%K%kJJj%j%K%jjJjKlKJjkKjJ%jJjJkJJ%J%%jj%KlJjK%j%J%j%KkJJJlJkKJjkKjKj
5951Hjj%Kj%KkJjJ%Jk%%jJjK%j%Kj%jKkKmL%%KkJlLkJj%Kk%%JjjJKjjKjJj%j%jL%kJj%%Ll
6022GjLjj%JjLk%JjJkJJ%kJKl%%%%%JJk%%jJLlLk%JkJ%j%%Lk%%jJ%JlKKlJkK%jJJjJkKjkJ
6093GjLj%Jj%%kJ%KjJj%J%jJ%kJjK%j%jJ%%kKj%JJj%JlKjK%kkLjKlMjjJ%jJjkK%j%J%%kJJ
6164HjKk%%J%%kKJjJj%%JkJkK%KjjJj%jKkJjKkJkJJJkJ%%JjJjjK%%j%%%KlJkJKj%J%jj%Jj
6235GJjjLkJjK%jjKj%%jKlLjj%K%kJ%JjkJjK%JkJ%jjLkJkJKjjJJjj%KkJJk%%%KJk%%%%%%%
6306HJ%%j%%%JlKj%%Kj%%%%%jKjjJjJkMjkJJkMmJj%KjjKj%%jJJ%%jjLlKJmJJJj%jKjjJ%jJ
6377H%jjJLjkJJkKjJ%j%jKkKkJ%JjjKkJJ%jjJjJJ%kJJjj%Jj%Lk%%%%jJ%%%Jj%j%KlKjKkKj
6448Hj%K%j%jLl%%%j%Lk%jMjjkKJlKjJjLljK%JjJj%%kMlJkKjJkLl%K%jK%kK%kKkjK%jJKkj
6519GJ%JkJKm%Kj%JjJ%JkKlKJkJ%%JjjJKjj%J%kK%kJjKjJj%j%JJk%%K%JkjjKjJj%Lj%%j%%
6590HkJJjJJj%j%J%Jk%%%%KjjJkJLmJ%KkJjJj%%%JjjJKjj%%KkKjjJJ%KmJKlJJjj%Ml%%%j%
6661G%JJj%jJ%%kLkJ%JjjK%mK%LkjJJ%%jjJJk%%JJkjJJ%Jk%KjKkj%JJjkJjLj%%%%Kk%JlJL
6732A0jjjKk%JjJjj%KJk%Kj%j%J%%%jjJjJ%%K%%kLjkJ%jKlLkJ%%%%J%k%LlKk%%JJj%jJj%%
6802GJ%JjJkkK%JJj%Jj%jJkL%j%lMjkK%%J%%j%KmLlJ%Kj%%j%LkjJ%j%KjjLljK%jjLkJjLkJ
6873IjKk%%k%KkKjJkK%%kLk%jK%jJJkjLjkJjKkMjkJjJkK%%%%%jjK%jJkJJkK%%JkJjJ%%jJk
6944FLkjKjJJjJlKLm%JkJMljJ%Kkj%Jj%%%JkK%%jJ%jJ%j%JJj%jJJjlMjj%JjKkKjJjjJ%kLj
7015HjJ%%jJj%JjjLkJ%J%kJJjkKj%%JJ%mLjJKl%KjkjJKJlK%JjjKlK%%%jLk%%jJJkjK%%%Jj
7086H%jJ%%jJ%j%KnM%%Jj%%J%kJ%%j%%%jJJj%JKkJlJJJlKj%KjjJj%%jLjj%JKjj%JkKlJK%k
7157GKlLj%j%JjJj%JJJlJjjKJjJkJkJjKJk%KJJmJj%%JKlJjjMkkMjjj%%LlJJk%J%%%%jjJJj
7228G%jJKjkJKJl%KkKlJ%KjkKJkKjjJ%%%jjK%J%k%JJj%jJ%J%Jjj%J%%kjL%kKj%jJjJ%JjjK
7299Ik%%JJkJj%KlJJ%jKj%jKjjJjjK%j%%%%JjJ%jjJJJk%KkJjJJkkKJjJj%jJ%K%%kKkKj%jJ
7370HKlKjjjK%Jj%%kLjJ%jkK%Jj%J%kK%%jjJjjKJj%jJ%jJ%%%%%%%Jj%jJJjJkKJkLnKKl%JK
7441A0l%jL%jj%%%JJk%%jJJ%Jj%%%jKj%%%kK%jjL%j%%J%j%jKkJkJ%jKJj%j%J%%J%jJJlJj%
7511GKjJjjKkJJj%JmMjJkJj%JJjkKkJ%%KlLjjJjKlJJjJJjjJ%j%jL%k%Lj%kKj%%jjKJlLjj%
7582GJ%KkJk%KlJMm%JjJj%%%%JjJlKJlJKj%%%KkKkK%j%JkJJ%%j%JjJJlJ%%j%JlMj%%%j%Kk
7653GJ%jJ%%jJjJjjJJjJ%%%Jkj%K%JJlK%%lJ%%%J%jJ%kL%%%jjKJkj%JJjkK%J%jkKjKj%JkJ
7724Hj%K%j%Jj%%kJJjJ%%jLkjJjJ%KkJj%j%Kjj%jJK%l%K%jKjj%JJ%kJJ%kJ%kK%%JlLkJKlJ
7795H%jJ%%j%%JjLnLkKjjK%jjLkjK%jLlKkKj%j%KkK%kKk%kL%jKkJjJ%%%jJ%kJKj%%JkJkJJ
7866HjJ%kJJkKJjJkKjj%J%lK%%%J%%%j%%jK%%%JlJJ%kKKkj%%%J%jJJkJJk%Kj%%jKj%%%j%J
7937Hj%K%j%k%K%%j%%j%J%Jj%JkLmKJ%JjJ%%JkjKkJj%K%jJj%jJjJ%j%KjjLl%jJJkJK%lK%j
8008Gj%K%jJ%%jjJ%%Jj%JjJ%jKkKkKlKJkJjK%%%%kKjjMmJ%JkKjkJkJJjKJ%k%jK%jJj%Ll%J
8079H%%jKjJj%%Jk%KjjKj%%%jJjJ%jKlKkJJj%%JjJ%Jl%K%%%%kLkJJjkJjKjKkK%kKlKkLlKj
8150G%JjjLjJ%jJj%%JkkJjLJlJ%%KkkL%jJ%jJ%%%%JkJj%%jJKlMl%JkJKlJjKjJmMj%JjJj%K
8221I%%j%%%jJkLk%Jj%JjJ%%%jJjJJjjMmJ%%%Kj%kKlKjKlJKkk%K%Kj%Jj%%jJ%j%%Kj%%j%J
8292H%jJ%jJjjKJjkLkJ%%%%%JlKkLk%%jJKjk%Lkj%JJjJ%kJJjJ%%%kJJjK%%lLk%jK%j%%Jj%
8363GJ%jK%k%kKJk%J%%KjjJ%%%k%Lj%j%Kj%kKjJJj%j%jLlJjJKkL%nK%%J%%J%jj%J%JjJ%j%
8434HJlKkJjLkJ%Jj%JjjJkJj%KjKlL%jjJ%jK%j%JkJj%%%%jK%jJ%kK%jJjJ%j%J%J%k%%%Jj%
8505GKkJ%%%JkJ%JkJ%J%k%%J%%jkLj%J%%jJjJJjjKjj%J%%jJkJ%jLkJJjj%KkJj%%JjJ%%j%%
8576G%jK%j%JJ%%k%%KkkL%kJKkJj%J%jJkKjJ%jJ%JkJ%%%kLjjjJ%J%%kLkJ%jjMlJ%kKj%jJJ
8647HjJ%jJ%%%jJ%jjJKk%JJkKkJ%%JjjkKK%jjjKjJj%%J%Jj%JjJkK%jj%Kj%kJJkKJj%%jKk%
8718GJ%lKLnKkL%Jj%j%KjJkJ%%%%kLk%KjKlKkJ%%kKJkKj%%jjKj%L%k%%JjjJKk%kKjJ%%J%l
8789FK%k%KKkjjKkJJkJJj%%jK%jJkJKkJJkKjkJK%j%jK%%kJJj%%%%%jK%k%%%J%kJKjkJJ%%%
8860HkK%%j%%%Jj%JjJj%J%jkK%JjKkKkJ%jJj%jLkJjJj%jK%kK%jj%Kk%%KjJ%j%J%%%Jj%kJ%
8931GJj%JlLJj%Jj%j%J%j%kKjJ%%%JkKkLjJ%lKJkjKjKj%%%jJ%%j%%jKj%K%kJjJ%kKkJJJl%
9002FJ%JkKkK%jJjJ%%JkK%kK%jJkJj%%JkKj%J%kK%%%jJjJlK%%J%%%j%jLjj%KjjJ%%%%Kk%%
9073HkJjK%jJkLj%%%%jJJjj%J%JjJkjK%%j%%jK%kKjJKk%jJkKj%Kj%%JkjLlJjKkJ%KmMj%kK
9144HJk%K%%kJJk%%%J%kK%kJ%JjKk%KjJjJlLlLk%KljK%J%kJ%J%JkJ%%%Jl%LkJjKkJJjjJ%k
9215FJ%j%KkjL%jJkJ%%jJJkKj%%%Jk%MkkJJk%%KjjK%jjKJkjKj%JkLjjKkjK%Jj%jkKJ%jKlJ
9286G%%J%jJ%lMl%LjjJ%jjK%%kJ%Kj%jKkJj%JJlLj%%kLl%J%jK%%%JjjKk%%%%Jj%%KkjJJ%%
9357HkJJJlKkKjJJj%jJ%%kK%%%JkJkJLk%%JkJkLkJjJ%%j%JJkJjJkJJJk%JJlKjJ%%jjLJjl%
9428FJKlJ%JjJ%%%jJ%%kjK%Jj%%Kj%%j%JJlJJmLJk%KjJjJj%Jj%KjLkk%j%Kj%jK%kK%Kkjjj
9499EMkLlJkJ%%K%kjLkkK%JjjK%%k%K%jKj%%%kJJk%KJjJkjKJlLjj%%%%JJkJkKkJKjjKjjjJ
9570G%KmKKjjJ%j%%jK%%JjJjJlK%jKjkKjJkJ%%Kk%JmKJj%%JJjKkKlKJjJkJJl%%JJ%k%J%Jl
9641EKKj%kJ%%jKlLkLkJkJ%%%KkJ%%%j%J%kKj%j%%KjJ%kKkLj%kJK%jjKj%%jKk%%JjKkJjjJ
9712G%J%lKJjJ%jJj%%J%j%%JJ%lKjjLl%JJ%j%%JJk%Ll%J%jJ%%Jl%%KjJjjKjKj%kK%kKJj%%
9783HJjjKkJJ%jlLJjjJJkJk%J%KkjJJ%%jJJlKjJjjJjK%%kLjjjJ%jK%JkJ%%JlKjJ%jKk%JkK
9854HKlJjKj%%jJjKjJj%jjJJjJkMnL%kJjKj%%%J%kK%%lMkkKJjjLk%kKJjJ%%kJ%%%j%JJJkJ
9925HJk%j%%KkKj%jJjJJjKj%jJj%%J%%jJkKJjjJkjL%kKkJ%%Kk%J%lKJj%J%kKjjJj%JKkJ%j
9996GJ%j%J%jJ%j%K%kJJlJjJKlJkMkJj%J%%kJj%%J%%J%j%%J%jJlMj%jJjLkjJj%KkJjKJkkK
10067HjJj%JkJJjKk%J%%%jj%K%jJlLJkJjLkj%Kj%j%J%jjJ%KlJjK%%Jj%kJ%jjLjJ%jJJkKj%
10137Hj%JjkK%jJKlJKlLl%JKk%%kLj%jK%%%kKlLj%%%J%%%kK%%%%%%kKJk%Lk%jJjkMjJkJjJ
10207H%%%jJjJjLl%jK%jjKkJJjjJ%%JjJKmK%jjKkK%%%%j%J%%jJjjKj%J%kJJ%jKkKkJ%kJ%%
10277GJkJjK%j%J%jJjJj%%%%%%%%%J%lKJ%j%Jj%jKjjJ%Jjj%JJ%%%jjK%j%Kk%Kk%jKJk%%jJ
10347GJj%KkjJ%JkK%JJjmJ%JjJK%kJjjJ%jJ%J%%%j%%%%JJkjJ%%%%jKk%KkJJ%kjL%jkKJjjK
10417HjjK%jJ%kjKKl%KjjKj%%%KkjjLk%%Kj%JjkL%jkJJ%Jj%Jk%Kk%Ljj%jJJjkKjJ%jKJjjJ
10487HkJ%%JJkkKJkJLmKkJK%kJ%jJjjJLkjjJ%jJjKkK%JkjKJj%jjJ%JjjLJlKlJjJKkJjKmLl
10557EJJKkj%Lk%JlJ%JjJjJ%J%%jKlJLljKkLlJ%J%%jkMkJjjJ%jJ%KkjMl%%Kjj%jKk%KjKjj
10627GJkLjkJ%jJ%J%%jJjJJjjKm%MlJ%J%j%%%JjJ%%jJ%j%J%%%jJJl%Jj%J%jKjKjkJ%KlJjK
10697Hj%%%%%J%kjJLljJ%JJ%JjkKk%KjjJJjjkK%JJkJ%%JjlM%jjJ%JjjL%k%%%JkKj%jKKk%k
10767FJ%Jjj%JjLk%%kJJJjJjJk%J%j%Lk%%J%j%J%%jJJlJ%JjJjjjLj%jKj%J%kJJ%j%%%KkKk
10837GJjkK%JJk%KlJJ%%jJ%%jJj%%%%%%jKkLkjLjkLj%jJjkJLl%JJ%KlJ%jjKjJkJJkJ%JlMk
10907GjKkJ%%%%%JjjKjJjjJjJ%J%JjjJ%lJLkjJ%j%K%jkJ%Kj%J%%jjKkKkJJJjjJlNkj%JjkK
10977G%%J%kJjLj%JlKkJJj%%%jLj%jKj%%kJJ%kKj%%J%jkLJkJkK%%k%KJkJj%JkKkKjKj%jJ%
11047HJlKj%%jJJjjjMk%%j%%JjjMj%kLmMkjJjJJ%jjKkJJ%%kJj%KjJk%JjJ%%jJJjj%KkJ%%K
11117InM%lK%%%%%%jJ%%JKl%JjkKKjjJjKkjJ%K%l%Jk%Lk%%J%%JJ%jj%KlJ%%%JjjMj%j%kK%
11187HjJjjJJjJjJkJ%j%KjKjjjK%jJj%jLjKlJjj%J%jJjKjJk%J%jKJ%kjKj%J%kK%%lJJjKjj
11257F%JkKJkK%kKj%%%jJjJ%j%K%j%jJkL%%jJ%%%kJ%jjKkKjKkKlLj%jJJKjjjJj%JlLj%%jK
11327H%%%kLjjKjj%%Jj%%%j%KkJ%%Jk%JJ%kKkL%lKJmJJ%J%kJJjJ%jJ%%%%%lK%jJJjJkJ%Kk
11397GjK%kK%j%%%J%J%k%%j%J%%jKjKkJ%kLj%jj%LmJJ%Jk%%KjJJjjj%%JKlKkKkK%j%%%jjM
11467Ik%jjL%kjK%kLjjKk%K%%jJkKjJj%%j%%KjjLkkM%k%KkJj%jjMl%LljJK%jJ%JkKjk%%jK
11537GJjjJ%%JlKkL%Jk%Jj%%JjJjJ%%jKj%jjKJ%kjJ%jKjkKjJj%JKkjLk%%kL%kL%mLj%%%%%
11607GjJjKjjKj%j%Lk%KmKkLkKkJ%%%%jKlLkJkJJJ%JlJJ%%jjLj%%%%j%%%%Kj%jjKjJ%%%kK
11677HjjK%kKj%j%jLj%kL%jJJjJl%%JJ%%kKkJ%%jK%lKjLl%%J%j%K%jJjJjjjKJj%Lkk%JkKJ
11747Hj%%%%J%%jkKJk%JKlJKkJj%%JkLkkJKj%%%J%kK%Jj%jKj%jjJ%jKj%JJmLk%%J%JkJjJ%
11817GJjJkK%kKlJJjJ%j%Jj%KkKkJJkJ%%%k%MkjJJ%kJJkJJ%jjJJ%lJJ%Kl%LkjJJk%Jj%LkJ
11887Hk%J%KmJJ%%jJ%%JkJ%%kNmJLk%lKjjLk%J%%Jj%J%jjJjJJ%j%jKlKjJj%%J%jKjj%LkJ%
11957HJlJ%%KkJJ%kj%jJ%Lk%kL%%jj%J%kK%JkjKkK%%Jj%jJ%j%%jK%jJ%%%JlLjJlJjJJ%KkJ
12027Hj%%%%%%%%%%J%k%%%JJjJ%%%j%j%jJJ%Kjk%Kj%j%KjjJ%%lLjJ%%%%%kKJ%%%%%%k%jM%
12097Ij%%jj%J%kLk%%Jj%J%jJ%jJjJ%%jJ%JkjLj%JJk%j%KlJ%JJ%j%jJJKl%Jj%jJ%%JkJJjj
12167F%K%kKj%%jK%j%J%j%%J%%%j%j%%%J%%JlKj%LlJJjJkJ%JkKJ%k%k%KKkjKjJjJj%JjKlJ
12237G%%J%jJjj%%JJmKKlK%Jj%JJlkLj%J%kLk%%%jL%%%jJkK%JlJjL%k%kLl%Lj%lLjJ%%%%J
12307Hj%JjjKjK%kJjjjL%lJ%JkLkJjJ%J%kJ%j%J%j%Kj%J%jkJKj%kJKjJj%kK%%%jJKkJjJjk
12377EL%jj%J%jJ%jKj%JkK%%%j%jJj%JjJJlJjJLlKjjJ%%jJKk%JjkJJ%jKjjJJjkLjkKjJjJJ
12447HkKk%KjjLlK%kJJlKjJjKlK%%jJ%%%%kLjKk%J%kJKjkJJJk%jJj%KjjJJj%%j%K%jj%kMj
12517G%jJJ%JmM%l%KlLj%%%%%%JjJjJjjLkJkKj%j%%JkJKkJ%jJlKKj%%jJj%JJjKk%kJ%%%JJ
12587Hk%%jK%JkJKjj%j%jL%jkJJjKkJ%%%%%Jk%JjJ%jJ%%%%jJ%%%KkjJjk%KJ%jKj%lK%%%jJ
12657FJJ%k%K%kJjJ%JkJKkkL%mJKJJk%KjkJ%%%%%%j%kK%jLkJ%%%jK%kJKl%LkjJKlJj%JJlJ
12727FKjk%KjK%kJ%kLjjJjJKkJjjK%jkKJk%%J%jJ%JjJjJjjjKJkJJlJjLJjjj%Jj%%KjjK%kL
12797IJmKjJ%jkK%j%Kk%%kKKjJjjKjjLk%Jj%%%jKl%KjJJk%K%jkJJj%JJlJJ%j%%K%kJJlK%j
12867F%J%jKjjKj%jjKlMkJJkjMk%JkKkjJj%KJkjKjKkJ%JJk%%%JJlKjj%%%%KkjJjKjjK%kMk
12937G%%Kjjj%LkJ%jjJ%j%Jj%JkKJj%J%jKk%jKjJk%%kM%jkL%%kLkj%%KjjJkJ%%jKjJjJJjJ
13007Hk%JjJj%jJJjLkkK%%%kL%JjkJ%Jk%jK%jJJj%kLkKlJJ%Kl%jJ%KkJjJ%jLljLjjJj%j%J
13077FJ%J%jjKjjJjLjJk%kKjjJJ%%Lkj%j%%J%%JkJ%jJ%kKKk%jJjJ%j%%%kMk%%JlM%j%j%%J
13147G%%%%%kJJ%%%%jKJkjJ%Jk%J%%%%%kJJ%jJjKkJ%JjJjj%%JjKJl%Kj%%%j%JJk%%jJKl%M
13217Il%KjJkJJj%kLjJk%LjlJJ%%j%%KkKkJJjj%J%%JlLk%JjKkJKl%jjL%jJJj%%%Kk%%jJjJ
13287Gj%%KjjjLj%JjjKkKkjKJjkKjJjKjj%jJJJkJj%%%J%%jJj%%%%jJ%JKk%kJJjJjKk%%%%J
13357G%j%kKJjJjKl%KJj%j%J%jJk%%%LlJ%JJj%JjkMk%jK%kKjjJ%jJJkJ%jJJkJj%%jKJjj%J
13427G%jK%jjJ%%j%%KjjJjj%JJjjKj%JJj%lLlLjKjJkKlJKlJ%J%JkJkK%jJjKJjjjKk%J%jjK
13497Gj%%JJlKj%J%kLkJ%jJJjjJ%jK%jjJLlJj%%%J%l%LJl%JJkKkJjJjJ%jJjJ%jKk%KjJ%%%
13567HkJ%jjKjLlKj%%%%j%%%K%k%%MnJ%JkJJ%%k%JjLj%jJJk%%KkjKjK%%jjK%lJ%%%%%J%%%
13637GjJjJjJ%%k%%JJJkJj%jJ%%%KJljJ%J%JJjj%%kKjJ%jJ%kKkJJ%%%j%%LmJjKkJ%Jj%JJk
13707FJ%j%%%J%jKj%JmJ%Nm%J%j%jLlJJ%%%k%KJnKJ%JJJkk%JJ%kK%jJJkK%%kKkJ%%jJ%Kj%
13777Hj%%%%Jk%KjjJ%kLjkKJjJmMlJjK%%%%%%j%jJJ%%%jjJ%%JKkKljK%%j%KkJ%%jjKjJjJK
13847I%l%jJJjKjj%%jLjjKJkjJjJ%j%J%jJ%J%k%%%%jJjLjJjkJ%%%JJkKk%KkJjKlK%%jjL%%
13917HmK%J%jJJjJjj%%%jKjKlJJJmJK%%jJkLj%%JlKJ%jj%%KlKjJj%JJjjKj%%JjjJKl%Jj%J
13987GJjjJ%lL%JkJj%%%JJj%%%jJ%%JkJjJ%kKJlJJj%%J%jKkJ%kJJjJj%%JjJjJjJkKjKkJjL
14057ImJK%jjjJ%JkJJ%%j%jJJJ%jj%JjJjLl%kLjKjJkKj%%%JlK%%kK%%jJmMjKk%J%kKj%jJJ
14127Gj%%%J%jJ%%JlJ%JkJ%Jj%%Kj%jJkL%lJ%%JJkKkJj%jJJ%%jJj%Jj%KkJkKjJjjKj%JJj%
14197G%jjJKj%jJ%j%JJkjKj%JJjj%KkJkKkLl%%K%%jK%jjJ%j%%%j%%J%jKkKjJkK%%jJ%jJjJ
14267Gj%KjjJ%%kJJjJkKJk%kKJj%jJjJJj%Kk%%KkKj%jjLkjLj%JkjJ%%jLjjJKkkK%%%jJ%jj
14337E%%JJ%JlL%JmJ%%KlJ%K%jJlJJj%Jj%JkJ%%jKkJLmJJ%kKjJ%j%%KjjjKjjJlMj%Jj%Kj%
14407Gj%JKkjjLkJjJjKjkJ%J%kLk%%%JkKj%J%%jJJlJKk%%KjjKjJl%J%J%jJkLjjJjKk%%%Lm
14477EKjK%lK%%%kJJ%%Jjj%%KkjJJ%kJJjKj%j%K%jjJj%%J%jJj%%KkJj%JjJjjJJkLk%jLkkJ
14547EJ%jLmJKjKjlK%JJkjJKj%kJJlLjjJjKjJJ%kJlK%JkMl%%%JjKjJkJ%%%lKjJjJ%J%kLj%
14617GjKl%K%j%%%kK%%jJjKkLkJ%%%jK%jkJ%%Jj%jKJkKj%Jjj%JjjKJk%j%J%JjKjjKj%k%J%
14687F%%Kj%%jJjKjlKJJ%mMkj%J%JlL%lKjJJkJ%J%kKj%%J%j%jK%jJjj%JjJKjJkjL%kJJlJJ
14757G%k%%J%%Jj%jJjJ%%jJKlJ%jjLJj%%%jjJj%JJkK%%jkK%jKj%K%lJJ%kJJ%Kk%%%kJJjKj
14827GJk%jJJ%j%j%LlKlL%J%lJKlJJJjk%KkJ%JjJjJk%jLJlJJJk%jJjJJ%jjKk%JKlJKlK%j%
14897FJJmKJ%jjJJk%J%%%%J%kMljJ%JjK%kJkK%%%j%kK%Kj%%%j%%%%J%%%kJ%KjjjLkjJjKj%
14967FjJ%JJkJk%%KJjkJ%jJJ%jKj%JjjkKJkjLmLK%m%Lk%Kj%JkJ%%jKJjjJ%jJ%%lL%kJ%JkJ
15037F%%Jj%JjJjj%JJ%j%%%%kJjJK%kKjj%LlJKkjjJJ%J%%j%Jj%%%%jMkj%J%lMk%JJkKjkK%
15107G%jLkjj%J%JJk%%JjJkJJjJkJj%J%J%lM%jk%JKjj%j%Kj%JjJkKlK%%%jJjJjKKlJ%%jjJ
15177F%KkkJJ%%J%%%%jJ%jkKJj%JlK%%KnLjJjK%Jj%%j%%%Jj%%%j%%J%jJJ%kJ%%KjlKjK%%J
15247HjjkLjjKlM%lK%k%KkjLkKj%%J%lK%Jj%J%%kJ%jKkK%%jkL%jJKl%jJJkJJk%KjjKjjKJm
15317DLjJkK%jkLkJjJjjKJJk%J%kJ%%%JkKkJ%%%%J%j%%J%JkJj%jJjJ%KkJ%%kLkJjj%J%%kL
15387Gj%%JJjJjjJkKjJj%%%jJ%Kk%%%%jK%kJjJ%%%%%%%JJk%%%JjjKJkJjjJ%kKjK%%%j%JkK
15457GJk%j%J%J%JlLk%JkKj%j%JJJjj%%jJ%kKJjkJ%%LJljJjKj%kL%%j%jJjJ%%%jK%kK%j%J
15527GjjKjJjjLjj%%%%jJJ%KkJjjjKj%jKlMlJjJJk%JJjjJ%jJ%JjjLjjJjlNjjjjLjJ%%%j%J
15597G%j%JjJjkL%k%JJkJLlJkJ%%%JjJjjJJkJj%JjJ%%Jk%%JjJj%%J%Jjj%%K%%kJKjjKJk%%
15667G%%%j%K%lK%%kJ%J%JlJ%jKlK%jjJJ%JjjJ%%kJKjj%%J%jLlK%jkK%jJ%JjK%lJ%jJ%%jJ
15737F%j%KkKjKlJj%J%jLk%%JjjLjjJjjKjJkJJJlKjJk%%jK%JkJj%KjJ%kjKjjKJjk%L%jJ%k
15807EKj%%KkjJ%jKjJkJ%Jk%J%JjJjjKj%jK%%%k%JJk%K%kJ%JkjMkJlLj%KkkKJjKjj%Kjjj%
15877EKjjKkJ%%Kk%kJJ%J%j%%JkJ%jKj%kKJjJj%%kLj%JkJ%%JkKkJ%j%KkJ%jJ%%%jK%lKjJ%
15947FjJjKjjKj%%jJJ%%%%j%%%JlJK%kKjKjkJKl%JkLk%KkMm%KkJJkJJJkJ%%jJjjJJjjJ%jJ
16017FjJjJjjLjKjjj%Kj%%%JkjJ%JjJjJ%%JJlJ%%%j%%%jOoJJjKk%%Jj%Kk%%%jLkJj%JJk%J
16087F%%%JJkJkJKlK%kJkJjJJ%jjJ%KlJJjJJ%kK%%lK%j%%Kjj%K%j%%jLk%JlMk%jJjJ%%%jK
16157GkJ%%%%JlK%%jJJkJjJ%JjKjkJkJJkKj%%J%jKj%kKkJJkJLk%jK%jJk%L%kJkJ%jKkKj%J
16227GjJ%%%jjJ%jLlJjKj%J%kjK%jK%%%kJj%%%JJkJ%jJkL%lLjkK%K%k%jJJ%kJjjL%jJjJkJ
16297F%%kJK%jJjk%K%KjjkJ%jK%%Jjj%%J%kK%jKlKJ%%j%%%%%%%j%J%%Jjj%Kj%kLkKjJjj%J
16367FKlKjJlK%kLjlMj%jjMlKlLkjJJ%j%JJjJkJ%jKlKkJJ%%j%%JJkLlLkJkkLjJj%%%%jKjK
16437Gj%j%J%%J%k%%%KkLkj%J%Jj%j%J%%%%Km%J%JlLlJJLkKjjJkJjjKkLkJJjj%J%jJjJJjj
16507E%K%%jjJ%J%lJKkjK%%Jj%j%J%jJJj%kKJ%jkJKk%%%Kj%KlK%%%l%K%J%ljJLjjKjjJkK%
16577FJJjjJj%%K%lKk%KJkj%J%j%KJlJ%jKjkK%jjKjKkK%k%LlJlJLjj%J%j%%jJJj%Jj%J%Kj
16647GkKjLl%%%JJlKkKkjLlK%%j%J%j%J%jJjjLj%jJJjjJJjJj%%jJ%JkKk%%%%Kk%%%jL%j%j
16717E%JJjjKkLmKJjJjjJkK%kJKj%%%JjjJj%KjJ%j%j%%KkKlMkjJjJjJKl%Jj%Jj%Kj%j%J%%
16787FJl%KJ%k%jJj%JjJKjjJ%%%j%JjKjj%%jK%jjKjJkJJ%J%lLkJjKjJk%Jj%jJKk%Jj%%jKj
16857E%KjjKj%%j%KkJ%jJj%%Kj%%%jJkLk%%%%KlLk%K%k%Kjj%J%%%kJK%%%kKkjjL%%Kjk%%j
16927DJ%KlJj%K%%%%JkjLjkK%j%Jj%jK%%jjLkJjJJlK%JjJlKJlJKkJjKkJ%k%L%%%j%j%J%%%
16997F%jjKlL%kjKKkJ%%kJJkJJjJJ%j%%k%K%%jJkK%%KnL%%Jk%%J%%j%jLkJJjkK%k%J%jKj%
17067EK%kK%jkKkJ%kKj%KJ%lKj%kKK%kjJJjjJJk%KjJkMkJj%%J%j%JkJJjj%KkJ%J%jJ%jjJ%
17137FjJJJlJj%jK%%jJ%%%%J%%lJ%JjJkL%jkJ%KlMk%%JjkJ%jJ%Jk%KJ%jJ%kJjKj%Jjj%%%%
17207EKk%LkjJ%jjKjJj%jJKk%%%JjKkJjLkjJjKkJ%Kjk%JJ%%%k%jLjJk%jJJj%JjJ%j%J%%%j
17277EKklMkMklJKjKJkj%J%%jJKl%%Kk%JmNmJJ%%Kjk%%JJkJJJj%%%%JjJ%lKjJj%JJmLk%Kl
17347CL%jJ%%%kMlJ%j%jJ%Kk%%%kMk%jLlJ%J%j%K%jj%jJLlJjjKj%%%kM%jJkJJkLk%%%%jkL
17417F%kJJkJ%JJkjJJ%kL%kJ%kKJJl%%Jj%Jj%Kkj%JKj%%k%KjKk%KlK%kKJk%LljLkjKlMkJk
17487D%KjKJjk%KjjJJk%J%mLKmKJkL%jj%%J%jjK%k%%LjjJjKk%jJ%KkJlLjjLkJ%j%%j%LjjJ
17557F%lMkJj%jJkJ%JKjjJ%JkJkjLjJjJkK%jJjJ%%jJk%J%%jLjjKkJ%kKj%J%lLjKjjJjKjJj
17627F%JkjKjJjJlLjJ%JjkJ%kLJkJJ%l%%J%%JkJ%%J%kKlMkj%J%jJJjj%Kj%J%%j%LjkJj%Jj
17697EjKkK%J%mL%JlLjj%LkKljJ%%JkJ%J%JlJJj%JkLjkKkKkKkKkJjJjJkK%%J%%kKjKkjKkL
17767GlKjJ%k%Lk%%%%jJKl%J%%kL%%%%j%J%JkJ%%%j%JJ%jj%K%k%J%jKk%%KlJjKjKjJjkKkK
17837F%%j%%jKjkJKJkJKl%kJKjJKnL%%kLj%%j%jJJkKjJ%%JkJ%jJ%kJ%%%kJKkJ%jJ%kKjKjj
17907DK%jjKlJjK%%%%JJlKjkJLkJ%lLjjKj%K%lJKmLkJ%JJ%lJjJKjlMj%jJ%%%JjkJ%jKj%Ll
17977EKmKJ%Jj%%JlKj%%%jJ%%jKjjJ%%JJ%k%jKj%%Jj%%JkKJljMjJkKjkKJkJjkLjLmJJ%kJj
18047DJjJj%KjJlJJ%%%%%J%jJkK%j%%J%j%%kKjjKjLjjJjjKJkjjKKkjKj%KmLjj%KmKJ%j%%j
18117CMkJk%LkJJjjKlKkJ%%JjjKlLjjKkJjJJjjJ%LljLjjlLKljMkKk%%jJjJjjLlMlKjJj%jK
18187FjJjJjjKj%JkJKj%jjKjjKj%%%KlJ%%JkJ%%%%%JjJj%jKjjK%jJlJK%kLkjKkJJjJ%jjJj
18257D%%K%%%%%kK%jjJJ%kKJl%JJjjMnMljJ%J%JjjK%%j%j%KjJj%%Jj%JlLjJ%%jJ%jkLj%Jj
18327E%j%K%kJJJk%j%JJkK%%j%%J%j%JkKkJ%JlJKjJkJJkJJj%%jJ%%jjJKkKkjKjK%jjKJjjJ
18397F%jjJJ%kK%jKjkjK%Jk%Lk%JjJ%J%jkJjJ%%j%J%Jj%%j%Kj%%J%%jJ%jJjjKj%j%JjKj%%
18467EjjJKjJjkKlKJjJkJLj%jjJjJ%%%J%jJj%%%%%J%kJjK%jJj%jJj%K%k%%%JJjkJKk%KJk%
18537E%jJ%kKkKJkJ%%jJKl%Kj%Jj%J%j%%j%J%Jj%%Jjj%JJjJkKkKkKk%JJjJj%%%jLkJjJjJj
18607EJkL%jj%Jj%%%JjJkJjJKk%%%kLljMj%lJLkJJ%lJ%J%jJ%%kKjK%kJj%%Lkj%%J%Jk%K%j
18677Ej%JkLlLkJkMlLljK%%jLkKkjjJ%J%%%%jJ%%jK%j%LkjJj%J%j%jKj%Jjj%JkKJlJ%jKjJ
18747EkK%%Jj%%jJ%JkJJjJljKJjJ%kJ%KjjKjjK%k%%%KjJJmJJ%Jk%%JjKjjjLkKkKjJjkL%jj
18817D%J%jJlL%Kl%%Jj%jKJjJkJjJjKj%jKkKkJkJJ%KkJkJ%jKjJkJ%JjjKlKJ%lLj%J%jj%%J
18887E%%%jJJk%%JJ%%kjJLlKjJj%jJ%%%jK%jJjKjkJkK%J%kKj%%Jk%%%J%%%%%j%Kj%jj%Mjk
18957D%%JJkJkKJ%kj%KJ%Jk%j%J%jJjK%jJlJJJ%kJJjjK%%j%%%JJkJkK%kJjJJjj%J%Jk%%%K
19027FjjKkKjj%Kj%%Jj%jJ%%%jJkK%%J%kjLjkK%jJjJ%%kK%jJ%%%%%jJJjjKkJjLlJJkKjjKk
19097D%J%jLl%jLJjlMkJkJ%%Jjj%%KkKjjKjjJkKjJJj%lJJLmJKjlMkJjK%j%%%K%k%JkKkJ%j
19167DJ%%Jj%%JkJjKj%%%JkKkKjJk%K%kKkLkjJJkJJ%%jJj%JlLjjJ%%j%J%%%j%jJJJj%j%JJ
19237FlMJmJj%%%J%%%jjJJ%jJjKjj%JjJ%jJKk%%j%%%%J%jJj%KkKk%J%jJjJ%kLjJkJJj%%j%
19307D%JJj%jJj%%J%jJjjKj%%Jj%JJjj%jK%%jJJjjJ%j%Jj%JjJkKjJjKjjKjJjjJ%jJjKkKjk
19377CKJk%%%KkJKlNo%Kj%%%%J%%%jkJKjLk%JkKjKlKlJKkjKjKjJkJj%%Kj%j%J%%jJj%J%%J
19447Fk%%K%kKjjJ%Jj%JjjK%kkMjJk%%kL%j%JJlKj%%KmKJ%jKj%J%jJlKJkkL%%%%%jjKj%%%
19517D%jMmLk%jJJj%K%jjJ%%kJKkLk%j%%Jj%J%%%kKJj%jJ%jJ%%j%%KkMmKk%J%%JkJ%%%%j%
19587D%Kj%j%%JjJJk%JjJ%JlJJk%KjkLkJKkJJlJJjJJjJjkjJJJjJ%%JlKjJkK%JlKkLmL%%jJ
19657EJj%JkkLjjJ%%%JjJJj%jjJ%Kj%j%Kk%Jj%Kl%%JKmKjJKkKkKjkKJkLl%KlJJ%JkKk%JkK
19727Ek%JjL%jlLkKkKJjKlJj%%JJjJjjJj%JJj%j%%%%jLjj%%%KmLkJJjjJ%jJJkLk%%J%JkJj
19797DJlK%Jj%%JkLjJk%jKJk%%JjKjj%jK%kJjJ%%KkJ%j%%jK%jJJ%lLkJ%kKjJ%jKmMlMmJJ%
19867EjjKJkKk%%%J%jjLkK%lKlJJjJjKjJk%J%%Kjj%%%J%k%K%%jJjjK%%JjjjJ%KjkKj%JjJk
19937CKkKjKj%jL%m%Kjj%LlK%JkJJlK%%%Kk%j%%JkKlKKJ%kjJJkJJkJ%j%%jL%k%KjjJjjJKl
20007CJjJJjjJjJJjKkJ%%%%%jJ%%JkK%jjJjJkJKjj%JjJj%j%J%JkK%%%%%JjjJjjK%%lJ%JJj
20077DJjJj%%jJJlLj%LljK%%jjJ%KkJjJKkkJJ%jjKjkLjKjj%KjjjJJK%kkJ%KlKJlJ%jJ%JjJ
20147E%JjJlKjJkJKk%K%lK%%kK%JjJlKlJL%j%kJ%KkjKjJJjJ%jjj%Lj%jJ%%kJKl%%K%%JjjJ
20217EjJj%jLJkJjj%%%kK%JkJ%jKjJj%J%%%%kj%KjJ%%JkJJ%j%Kj%j%jJKmLJ%lJJ%j%%kJJ%
20287DJjJkKkKJk%JJjj%JJkJj%Jj%J%j%jJKkJ%jjJJ%jJkKjjJj%JJkKJj%%J%jkKJl%%J%Jjj
20357CL%%k%%JkLjkJ%%jKj%%%%%Jjj%JK%jk%Kj%%jJ%j%JjKkKj%%jJKk%Jk%KkK%j%%jJkLj%
20427DJJlJJ%kJ%JjjMk%%%Jj%kJ%JjLjlJ%jjKJJJlJj%%jK%%kJJ%J%jj%%JJmKKj%kkLj%%Jj
20497CJJjKk%Jj%%kJ%JjJKk%jKj%%JjJ%%lJJjJKj%Jjj%%%jJKk%%JjJ%kJ%%JkLlKj%J%%j%j
20567CJ%JjjJJ%jJlKjJJjjL%jkKj%j%Kj%%Kk%j%Kj%J%jjLj%%j%JkKkJjJJkJ%%%K%kKk%J%k
20637CJ%JjJ%Jjk%%JjKJk%%j%Lj%jKlJ%j%%K%kjJKJ%lJJkjJ%%LjlLjJ%j%%%KlJ%%j%JjJJl
20707B%K%JjJjJ%%kJJ%Jk%%Jj%%jJ%kLkKj%%j%J%%JKkk%%JjJj%JjJj%Kk%JjJ%JjJjjJ%%Jj
20777DKkkJLjjJ%%kKj%%J%j%JlKKk%jJkK%kMlJjJ%%kJK%jJkKkK%j%KmJJjJ%%JJmJJ%j%K%j
20847DJkKkJ%%%%%%KkJj%JjK%%lJJJjKmKkJk%KjJjK%jJ%jJkJkJJ%%J%kJKlKj%%%jK%lNk%k
20917CjK%jJJ%%j%jKkKkJkJJ%JjJjJ%kKjJJmKJjj%JjK%jj%Ljk%Mm%K%%%%lLj%Mlj%JKl%kK
20987D%jJ%%%%j%Kk%JJjj%JjLl%JjJJKlJkjK%%kKjLkLmJjJjJJjKlJJjkKJjjJkJjK%jKjJlJ
21057CJjJ%%kJLkjJ%%%%kJJ%j%Lj%kKkK%%j%%kK%JjlJK%JKljJjJ%%%%%JkKlK%JkLkjKjJkJ
21127D%%JjjJjJ%kK%JkKkK%kKj%%Jj%%%jJ%J%j%jJ%J%kLk%KkjKkJjKjJj%jJkLj%JjKl%Kj%
21197DjJJj%%%jJ%Jj%j%%J%jj%L%%j%%%jJ%Jj%jjLjjKjjJ%%KjjjjLjJjJjjJjK%j%%jJ%Jk%
21267C%Kk%J%%k%LkKk%JJkJJkK%k%%JJjJ%kjJJJlK%jK%jJj%kJ%%%%Kj%%jKjjjK%jJkK%%Jk
21337CJJjj%Kk%JjJJj%JjJkKj%%J%j%%JjKk%jjKKlJkMkjJj%JJj%%kKjJJj%kL%lK%jK%%jkJ
21407CLk%Jj%KkjJkKKjj%%jJKj%jjJJk%Jj%KkJjK%JjlLj%%jK%kJ%Jk%Kk%jJJj%J%%KlKkKj
21477DjJJjj%jKjJk%%M%mLjJk%jJjKj%%K%j%%j%J%j%Kk%jJJ%kJJj%%%Jj%J%Jk%J%jj%%J%%
21547CKmJMlJkLkJ%Jjk%jLkJ%K%kKjk%KkKjJJ%k%%%KJkjJJmKJjjKjKj%%Jj%%%JjJjJjJ%kJ
21617DjJ%j%kL%JmL%j%jKjKmMJm%K%J%kJ%Jl%JkLJk%KjjjK%jJlJLJkjLlJjJ%JkJJj%%%%jJ
21687DJlLlKkK%JjjJ%jJjJjKkJjj%K%kJJkJKkJjjK%jjKj%Ljjj%%%KlKjJkKJk%%JJjjKkKjj
21757CJ%j%K%%lK%jJkJJJlJ%J%j%%%Kk%JJl%J%JjJkKJj%%%JlJJJ%j%jLm%KJlJjLkJ%%%JjK
21827Fl%JjKkJjJkKjJjJjjLkJ%%j%%Kk%%%Jj%%%JjJjjLkjLj%j%jKlKjLk%jK%Jj%%JjjJ%k%
21897BJJ%JkK%lJ%%JjKlKlJKjJJkjK%JjJkj%LlJKkJkJ%%JjKjj%%jMklL%k%JJ%jJjjKkJ%Ll
21967Cj%%%Kj%J%J%m%KKjJj%JkK%kJKkjKkJ%j%Ll%Kj%j%JjJ%%jjK%JlJ%J%j%%jKjjKj%Kl%
22037BK%%%j%J%j%%j%%J%%%JjJjJ%%kJ%JjJk%%KjKkjJkMmKKkJJjjJjJj%J%KmKKjkJKjkkL%
22107D%%jJlL%jJjKjJ%jJk%J%%kJKjjJJkjKJk%j%J%J%%jjKjJ%jKlK%%%jjJJj%%%JjjKkKj%
22177CJj%JjJj%%%jJJkKJl%J%%KkKkJJk%jJJJ%kJJjJkKkjJ%JJ%mL%kJ%KljJKJ%k%jJJ%jLl
22247CKk%%JkJLmJKkjKkKJ%kJjJkKkLj%j%JjJjjJ%%JlJ%jKJkJjLk%JjJ%kKjjKJjjJjKlJjK
22317Dj%%J%%kJjKjjKkJJj%%%Kj%jJjJJj%kJJJjJjjJkJJj%%%J%jjJJ%jKjj%J%%j%%J%%%%%
22387D%j%%%KjkJJjjK%jKkJjjKj%%%KjlLjjLkJjjKjj%J%jKjjJJ%%kJJj%K%kJk%K%jJkL%l%
22457BJ%J%kMlJjJ%jJjjJjK%%jjK%k%JjJ%%JjjKj%Jj%%jJJjjKk%K%%%jJ%kJ%KjjjLjJlLjj
22527Cj%K%JlKjJ%jjJjJkKkLjJ%%j%J%k%KJJlJk%K%j%JJj%j%JJlJJ%%%j%jJJkJj%K%jJkJJ
22597DjJkJkK%jJjJ%JjKjkK%lJJ%JjJjJkK%%%jjLl%KkJJk%J%%jjLj%Jj%%jKjJ%j%%JjkLjj
22667BK%%Jk%%%kJKjJJk%jLjj%KjkK%jJkJ%JkKk%%JJk%J%jJ%jJjJJk%JJkKjjLjjJk%K%kKl
22737ALj%j%JKkJjJJk%JJj%jjKjJkK%%KjmLjJ%%lJJJ%%%jJJl%J%%JjjK%jJkJ%J%j%Jk%%JK
22807EjjjKlL%lK%j%%KkJJjJ%j%%KlJKmLkK%kJ%KkJJ%jjjJ%JkLl%L%lK%j%%%Jk%Ljjj%Kj%
22877C%KlJ%JjJl%JJkLj%%%j%J%kKJlJLkjKkKk%KjjKjjJjKkKjJ%jJkJ%JkjJLk%Jj%jKjJkJ
22947C%%%%MnJj%%kKKjJjj%KjKk%%J%jjJ%jK%%jjLk%JlKj%%%JjK%%kJ%JKlKlKjjKjjKjkJJ
23017C%J%j%%j%J%%JkJjLkkKMmJ%j%j%%K%%%%jkJKj%jKj%Jj%%j%KjjjJKk%JkKJj%K%jjKmM
23087EjjjJKkJ%j%%jJJlKJlLkLj%j%jKjjJ%%j%J%%kK%jKkJ%%JkKjj%Lkj%J%JkJ%%j%KjJ%j
23157C%%%%j%JjJJk%jJjLj%%j%%JjjLJlJJjjKkJ%%jJ%jLlKkKjJlK%%jJj%%KjjJK%l%JjKk%
23227BKjJjJlK%%jLlJjJ%kKJlJ%j%LjJj%%JjjJ%j%jLkK%kJ%j%jJJ%JlK%%%jKj%%%Jj%jJjJ
23297CJmM%kJJjj%JjJj%%jLjj%j%JJjkJJKjjKlK%%kK%%J%%JlJ%%jjJ%JJlJ%j%jLkJJj%Kj%
23367CKlK%lJJkJ%KlK%%%j%J%jJkK%%%%jJjjM%kJj%jKlJJjJ%kJ%JkJJj%J%jjKj%j%MkkJ%K
23437DJl%%K%lJ%JkK%%jJkK%j%JkLjKmJJ%j%%%jK%%%jJjJJj%%%KlKkJJk%jKjJkKjJj%%%J%
23507C%jJkK%JkJJkKjj%KjjK%jJkJjKkJJkKkJJk%JjKjj%%%JJjJj%%kK%Jj%%jJJ%lJKlK%kJ
23577B%jJJjKj%kKj%LkJjJJk%%Jj%JjJ%kKjjKj%%KjjJj%kKJlMlJkLkJ%kKJ%%j%%jJ%j%J%k
23647ALjjKjkJ%jJ%JjjJJlJK%%jKj%kKJjjJjj%%L%jKk%JlKkKkKj%%JjjJJjKk%%kLjJlKJjJ
23717Cj%jL%kkJLl%KkJKj%kKkJJkJ%J%j%%%jK%j%%Kk%JjJjJjKJ%ljLkJjJjKlL%jkJ%JlLJk
23787B%KjjkK%%%jJKlKJJlJjkL%%jJ%%kJ%jKjLlKJlJJ%kJjJKkj%J%jKk%%LmK%%kL%kJ%lJ%
23857AJJkJjJJ%%%j%jKjJj%jJKljKJ%jJkL%jlKKkJkJjK%%%%jJjKjJlJJjJ%JjjJj%%jJJ%kK
23927CjKj%kKjjJJjKjkJJ%%j%Jj%jjK%%%%%J%jKj%jJJj%jKk%J%%%%jJ%jJj%JkK%kLjkKjj%
23997AJJkJJj%KJkkK%jJkKj%%Jjj%KkKJkjLjj%j%JJ%jj%Jj%%JJJ%kkLjjK%%k%KJlJJk%%Jj
24067AJ%%j%KjJj%j%JJ%%jjjJJKjkJJjjLk%KlLlKj%JJjkK%j%JjJkJ%J%JkKj%%j%kLj%JjJj
24137BJ%jkK%Jj%kMk%jJJ%j%Lk%kjLjJjJjJjJJjkKj%Lm%Kj%JkKkJj%Ll%J%jKj%%%JkJKk%J
24207CjJjJ%kKkJKk%Jj%Jj%kKJkKjjLjj%J%%kJjJJkJJ%k%J%Jj%Kl%JJkLlKJlJ%%%jK%%jKk
24277BJ%jJJj%%jJj%%jJJJkJ%%j%J%JJm%jMkJk%JjKj%jjJJ%KjjJ%%jJ%k%KJkJj%JkKlLKlj
24347A%JJ%k%%J%jJjKjJJjjJ%k%J%jLkj%Kk%Kj%%kKjJJj%%jKJkJlKJ%jj%JjKjjLkJj%jjJK
24417C%jjK%%kJjJ%jKJjjJJmKjJ%JjJjKkjKJmMl%%Kj%J%%j%%J%jJjJ%%lKkK%%%j%JjKjKk%
24487B%kKjJjJj%J%JjJkKlNl%KlKk%JJj%%%j%J%j%Jj%JkJ%K%kK%jjJj%KkKk%J%kK%%%%j%K
24557C%j%JkJJlJJkKJk%JJjjJjJJlLk%Kk%Kjj%Lj%%%%kKkJjKk%J%jjJJJ%%lJLlJjJ%%jLkk
24627@JJJj%%%%Kj%kLkj%JJj%KmJ%KkKj%jJJ%Jkj%Jj%Ljk%KjjKj%kLj%jJ%jJ%jjKjK%j%%k
24697@%K%%Jl%J%%%KJk%LlkMkjJjJJJk%JkJ%j%J%J%%%kJJjJ%%%kLkKkj%J%%%kK%%%JkKlKJ
24767CjJjJlK%%jKjjjJ%Kj%%%%%%JjjJkJJ%%LmL%lJjJjKk%%jJLkjKjjJ%jKjjjJJ%jJJj%%%
24837BjKkjJJj%JJjKkkL%kJ%Kk%%JlJJ%jJ%kKJk%%LkJ%jJjjKkJJkKjkK%jJ%JjjJ%kJjJ%Lk
24907BKk%%%%JkJ%J%j%jjJJjKkJ%jKkJ%jJj%jKJlNl%kK%kJ%J%jJkJ%%K%kJ%kKJJjjJkJ%JJ
24977DlJ%j%JJkJjJ%kK%KkkJjJJ%jJKkj%%Kk%J%%%%jJ%%JkKkJ%%%jJjJjjKJjj%J%jJjj%Mk
25047BjKkKkKjj%Kj%%j%Kjj%J%%%jJ%%%kKkKKmNmK%kjKjJjJkL%l%L%%j%%%Kk%%%Jj%JjJkJ
25117B%%jjJJJkKjjJjJj%Kk%jK%Jk%jK%%%jJkKjjKJjKjl%JJkKKmKj%%%JjJjJkL%KlJjj%Kj
25187Bj%%%%%LljKjJjKk%jKjJjJ%kK%%jjJjJ%J%jJJk%JjJkJJj%JKkkK%%%%j%JjK%kKjj%%%
25257ALmKjKjJ%jkL%k%KJmLkKjj%JJkJ%%k%K%kKJkJ%jJjJjJ%JjjKlLj%%kL%lJjJJKmKkJ%j
25327@%JjKjKk%%LkjJJjkJJJlJjKjjKj%%jK%%%kLkjKjJ%J%jj%%%Kk%%JJjj%KlK%j%jKj%Kl
25397@Kj%JjjK%j%JjKjjJjLlJjjJ%%JkJ%KkJ%%jj%JJ%jJjJ%jKj%k%JJkJ%J%%%kKkK%jjJJj
25467AJjjKj%%%J%jjJ%JJkJj%KlJ%JkKj%%J%j%%jKjK%jJkjKjjK%%JkJ%jK%j%jJjJjjKjjJj
25537@JJ%kJjK%jJJj%kJjJ%JJl%JjJJ%%%kJ%%%K%%lK%kLk%Jj%%JkJJ%jKkJjKkK%k%%%%J%j
25607AKlJJjJjjJjJ%jJj%KJkJjJj%JJj%%j%%J%%Jk%%KkJj%%JJ%%jkLj%%jjKjKjj%%%%K%jj
25677A%Kjj%JJj%jJ%j%JjjJ%%%JjJJj%JlJKkJjJ%JlJjKkK%%%j%%JjjKjJJkJjJ%%kJJkJJkL
25747CkjK%kJ%%%%%%%j%%%KJjkKjjK%%k%%MnKjLkKjj%KjkK%%%%k%JjK%k%JKlK%kJ%jKjjKK
25817Dl%JkJjJ%%JjJjJj%%jJJjJkKk%%%KJk%JjjJJ%k%JjKk%KjJj%JjJkK%jJJk%J%j%%Jj%j
25887@%%%Kk%J%Jj%%j%%%J%Jjj%K%%Jjjj%JJjjLj%j%JkLj%jJ%kKj%JjjJ%JjjJ%Jjj%%J%jJ
25957AJ%j%%j%%J%jjK%%%j%LkjK%jj%KkK%%j%jJjKk%JJjJj%%jJ%JkK%%jJ%kJ%%Jk%%Jj%%K
26027BkK%JlLl%J%Jk%Lj%kLl%jK%%Jj%JjJk%%KkJJk%Kjj%Lj%j%jJj%J%J%%j%JJlK%k%JjKj
26097A%JkJJj%j%%J%Jk%%K%%jJk%J%%%%%Jk%%J%j%JJjjJ%%JJjJjkKjjJjJj%J%Jjj%%KJ%k%
26167A%%jJjKj%%%%jKjjKkJJJk%%KkJ%lKj%J%%KjkJ%j%JJ%j%JkJj%JJjJj%j%Jj%Jj%JjKkK
26237BkJjJjKjj%J%j%%%J%JkJ%%JkJjjjKKjJkKk%KjJkKk%JJj%J%j%J%jJjjJJjjJ%%%%Lkk%
26307@%%J%Kl%KkKjj%J%jJj%J%%jJJk%JjMjkKl%JJkJ%%%%%%JJlJj%K%kJjLlKk%%JjLlKjJj
26377A%KjjKlJ%%%jJ%%JkLjjjJj%Kj%j%JJkJj%%KjjJkJ%%%Kk%JjJjJ%%jLk%%%j%%%%%%J%%
26447Aj%J%j%Jj%%%JJ%kJjKJkjJ%j%%%J%JjJjkJLkjJJk%J%j%%Kj%JJkjJjJjJ%%%Jj%j%J%J
26517Bj%%%%jK%jj%JJj%%%Jk%%Jj%Jj%Ll%%%%Ll%%J%j%%KkJJk%JJkJ%jJ%j%%KkjKjKjJj%j
26587@%JJjj%%%JJlKjJJjjJj%%%Kj%jJ%jKjjJ%%jJ%%j%%%JJ%k%%Jj%J%%j%%%%Kk%%%%J%%%
26657A%JkKk%JkJJjJj%JJjJkKkKjj%J%Jk%%%Kjj%%J%j%%Kj%j%%%%%%%%%jJ%Jj%%%%%J%jJj
26727@JJk%Jj%KlJ%%%%Jj%Jj%%KkJj%Jj%JJkJ%Jk%jJJj%%Jj%%JjJj%%%KjJ%j%j%%J%%%%j%
26797@%KkJjjJKk%%J%%j%J%%%kJ%JjJjJ%%jJ%jJjKjjKjjJ%jJJkJjKkKk%%J%j%Jj%%%%%%Jj
26867@Jj%Kk%J%jKkJJk%%%%%J%Jk%Jj%%jLk%%%%J%jJjJ%Jk%LkJj%%jLlKjJJkjJ%%Kl%%%Jj
26937@JjKk%%Jj%%JJk%%%JkJJJk%%jJ%%%Jj%JjJ%%jjJ%%Kk%%%JkJ%%%%%%JjJj%kJJ%Jj%%j
27007aKj%%J%%kJ%JJjj%%J%jJj%jLk%J%%%j%%%%%%%%J%kJ%%%J%j%Jj%%%Jj%J%J%%k%%JjJj
27077@%JjKjjJ%%%j%%%%jJ%JJj%j%%%%%%%KlJ%%%jLjjJjJj%kKJ%kJ%%%%%J%jJ%j%%JjJ%jJ
27147A%%Jk%%%JJkJjKjj%%%%%%%%%Kk%%%%Kk%jKj%jKj%%%%%%%jJ%J%jJj%%%%%%%Jj%%%%jJ
27217@J%j%%%%%Kk%%%Kk%%KkJkJKk%jKj%%%jJ%%%%JjJj%J%kKjKk%%%Jj%Kk%%J%jJ%%j%J%j
27287@%Jk%J%Jj%%J%%j%%%%%Kjj%%%%%jJ%%Jj%Jj%%Jj%Jj%%Jj%kLjJj%%%jJJ%jjKj%%%%%%
27357@%%jJ%Kk%jJ%%%jJJj%%jJ%%%%%jJ%%%%%%Jj%%%Jj%J%j%%%%Jj%JJj%jJjJkK%j%%%jJJ
27427Aj%jJKkKjj%Jj%%%%Jj%Jj%Jj%%%%%%Jj%%JjJ%kJ%%JjJjJ%jJjjJJj%%%Jj%%%%Jj%Jj%
27497@JjJjJ%j%%%Jj%%%%%%%%%%Kk%lKJ%KkJj%%%JkJ%%%%%%jJJkJ%%%%Jj%%%Jj%%%%j%J%%
27567@%J%JjjjJ%%Jk%Kj%JJjlLj%%jJ%JkJjJ%%%j%JjJ%Kk%%%JjJJkJ%kjLkJJkJ%%%%%%%%J
27637AjKk%%%%%%Jj%%%%%%%%%Jj%%%%%%%%%JkJjKj%kK%jJ%JjJj%%%%JjjJJjJkJ%%Jj%%%%%
27707@%%JjkLj%%kKjKj%%%%Jj%%Jj%%%Jj%%%%%jJ%Kk%%jJjJ%%%J%%j%j%JJ%jJj%%%Jj%JlJ
27777aJjJjJ%Jj%%%%%%%%%%%%%%%%jLkKk%Jj%j%J%%jKkJ%%%Jj%%jjL%j%%%%%JjjKkJ%jJ%%
27847@jJ%%jKj%%%%%%%J%jJj%%%%%%jJJj%%%%j%J%kK%%Jj%%jJ%jJjJ%%jJ%%%%%jJjJJjJj%
27917@jJ%%jJ%%%JjJKmKj%%%kJJ%%JjJjKk%J%lKkJJJj%%kK%Jk%J%%%%%Jj%JjjJj%%JJj%jJ
27987@%%%jKj%Jj%%Jj%jJjjKJj%%%%jJ%jJ%kJJ%%JlK%%%%jJ%%%%%%%%%%%%jJ%%%jLlLk%%j
28057a%J%%%%%jKlK%jJjJ%jJ%%%%%%jJkK%jJjJ%%%Jj%%%jJjJ%jJ%%jKj%jJ%%%%%%%%%jJJj
28127@%%jJ%%j%J%JjjKlLlK%j%Jj%jK%%%%j%Jk%LjjKjJjjjKjJ%jJ%%%kK%jJ%%jJ%%j%%J%J
28197AkJJj%j%jKkK%%%%%%%%jJ%Jj%%%%%%jJ%%kJ%J%%%%jj%Kj%J%Jj%jJjJ%%%%kKkJ%J%jj
28267bKjJ%%%j%J%%%%%%jjK%%j%jK%%%%%%%%%%jJ%Jj%%JjkJJ%%lL%jjK%jJ%%%%%%%%%jjKj
28337aJ%KkjKkKj%%%Jj%%%lLkKjJkLjjJjJ%%JkJ%jJ%%%jjJ%JjJ%%jJj%J%%%%%%jJ%%JjjJk
28407bKJjj%%%JJjJj%%jJ%%jJ%jJ%jJJlK%j%jKjJ%jJJj%jJ%%%kLj%%Jj%%%jJ%kJ%Jj%JkK%
28477@%jkL%j%%JJk%J%jJ%%%kK%j%J%jJlL%%j%J%JkJ%%%jLk%j%%J%%%%kK%Jj%%j%J%%%%j%
28547a%JjJ%%j%J%%j%%jK%%jJ%kK%JjjJ%j%jK%%jJjJ%%%%JjjJ%%J%k%KlK%%jJ%jjJJ%%%kK
28617@%jKkKkJ%jJ%k%Lk%%%%J%%lL%jJjjJjKjJ%j%J%jkKJ%%jJ%%%j%JjJjJ%lLjKjj%J%%jJ
28687@%%jJjJ%jJ%jJ%kJ%%jKj%jJ%J%%j%JjJjJ%%j%jKjJ%k%JjKj%j%JJj%JkLlJ%%J%jJ%kK
28757@%jJj%JjJjJkJJ%%jJ%%jJkKkJjJjKkKjJj%%j%KlL%j%%jJJJjj%%%%KkJ%jJj%J%%%j%J
28827@j%JkJ%%J%Jjj%jKjJjJjJjJ%%jJ%%%%j%JkJjJJkJjJjJ%%J%jkLkK%kKj%J%%jJkK%jJj
28897aJ%k%J%%Jj%%jjL%%kJJlKkJK%%%k%KlL%jJkJJkJJjjJ%JkKkK%%jJjJ%j%JkK%%%%%%%%
28967@jJ%jJ%%j%%%JlKkLkJjjKJj%%%Jk%Kj%jJJjJjjKjJjjJjK%%kK%kJJ%lKJjJjjK%%%jJj
29037aJ%%j%J%%kJ%jJ%%JkK%%%%j%Jj%%%%JjJlL%jJjJkK%%kKkJJ%kK%%jJ%%%%%%%%kKjJj%
29107a%%J%j%j%J%%jJjK%j%%%%jKj%%jJ%JjJ%j%JjJ%j%%kL%lJKjJkJ%j%K%%j%Jk%K%j%%jK
29177@jJj%%JkJJ%jJj%J%jJkKjJj%jJjJJjjJ%J%kK%lJ%%K%j%Jj%jJj%J%kJJJj%JjJ%lKJ%j
29247a%Jj%JlMlKk%K%j%%Jjj%J%j%KkJJj%j%KlLkKkjJ%J%%%JkJJmMj%JjjKkJkK%%%JjJjj%
29317bjK%%%J%kJJkJkK%jJJkK%kJkL%%jjJkJ%%JjJ%J%%kKjJ%jjJjKkJJ%kKj%%j%%JjJjJJk
29387bJ%kJ%%jLj%J%jJjj%K%j%jJ%J%j%Jk%JjK%%jjKj%%j%Kk%J%%jJjJkKjJ%Jjj%J%%jJ%j
29457bkMjjJ%jK%k%JJkK%k%Jj%jLk%%JJ%kJJjj%KkJkK%%%%kJKkKjJkJjjK%%%%j%Kjj%J%%%
29527ajJ%jJ%J%kjJJ%jj%Ljj%%jKjJ%Jj%kJ%%jL%kJJjjJJkjJJ%j%%%K%j%%J%jjJkJKk%%K%
29597@jj%JJ%%%%%%jjJkK%%kJJjKk%JkJ%jKjJjJjJJjJ%kJj%%KjkJJJ%jjJjKkJJ%kJ%%J%kj
29667cLjjJJkJkLj%%JkK%jkJJ%jJ%%%jJ%%j%jKJjkJ%J%%%%lKlNjjJj%JJjjjL%kJj%%lLjLj
29737a%Jj%j%jKjJJjJjkKjJjjKkLjjJjjJKj%jJj%jJ%%Jk%Kj%jK%Jk%%%Kj%%jJJ%j%kJ%%%K
29807@jjJ%Jjj%%J%j%%Kl%K%kLk%jK%%%%j%J%JlJJlLkKjjJ%%%%J%jjKjJkKjj%Kj%JlJ%J%J
29877akJ%J%jJkKj%%%jJ%JjKj%j%jJjJj%LkJjJj%jJKk%%JJjkJK%%kKlLmLj%Kk%J%kJ%JlJK
29947a%j%%%%JkKk%KkJjK%j%%JkJJjKjjjLlJ%j%KjjJj%J%%%jKjkLkKjJjKjj%%JJ%kJj%%Jj
30017bjJJkKJ%k%%%%Jj%jJ%%%kKJkJ%jKkJjKjjKkKj%KlK%kKjKlJKkjKkK%%j%jJjJ%jJ%J%j
30087bJJjkK%jkKJ%jJ%k%Kj%%%%jJKjkKk%%KjJ%%jjKj%%JJk%%KjjJj%%kLk%JJj%jjLkKJkL
30157Am%J%JkJj%LlJj%J%kJJJk%%KkjKJjJk%%KjjJjj%JJj%JjJ%kLjJj%JkJ%jJ%kKJkJJkJ%
30227b%%%j%KjjJjJJjkK%%%%%%%JjjKlKJkj%Lj%%JjjkLJjk%K%lLJkKlLj%JjjJ%%j%%%J%Jj
30297bJj%%%%kKjJ%jKkKk%%%JjjLlLkKjjJ%k%KjLjkK%kJjK%Jjj%JjjJ%kKj%Kkk%K%J%J%%%
30367a%%%jkMkJj%%jjKjJ%jKjj%J%JkJj%%JkKjKkJj%KjJj%j%%%J%jjLj%jLlLjjJkJjJjJjK
30437akKk%%%J%%j%j%LjjkLj%Kk%%jLj%mL%J%jKj%kKJ%kJ%kJjJjJ%Kjk%%%KkLjkLj%kKjKl
30507dJ%jJKk%jLlKjjJjKJjk%Kj%KjjK%kJ%jJ%%j%jK%j%J%jJkJ%JjJJkKlKjjKKjlK%jJjJJ
30577ajJjJk%J%%jKk%%%jjJK%%Jj%j%J%%%jJkJ%kLJj%kjKKkJj%kKjJKkkK%j%%KjKlJLjkKl
30647dJJjJjJ%Jk%%jKjJj%J%JjkK%jJj%%JjJk%%KkK%%kJjJ%jJ%jLlKjJkKJlJ%%JkKk%J%%%
30717c%%j%JkKjJ%jKkKj%JJjlKj%Kj%j%%KjKk%Kk%%%JjjKjjJ%%%Jj%Kk%%%jJJ%%k%%JjLk%
30787c%JlJJjJkK%%jKkK%%%kJjJ%J%k%%%%KkKkJJJjjJ%jJkJj%KkK%kKkJ%%JjKkJk%K%jjJj
30857dJjJKjk%LkJj%%jJj%%Kj%J%%jjKj%%J%%jJkJKljL%jJjKlK%j%Jj%k%MljLjJkJj%J%j%
30927dJjLjj%KlJJkJJJk%j%JJjJ%jJj%%jjK%%jKjj%J%jK%k%KkJjJ%%JkLj%kJ%jJ%jKj%%%%
30997cj%%KjjJ%jKkJj%KJk%k%JLj%lMl%%%KkJj%jJ%%JLmLkjJJ%k%%jKkKk%J%JJlJLjj%%kK
31067cjJJ%j%%%jKjkJjJJ%%Jjk%J%JJkKjjJ%%Jj%k%LkjK%%%jLk%%Jk%Jj%KjJjjJ%%jJ%j%J
31137cjJjJj%JlKJjJjJjJjjKj%%JJkJjKl%JJ%Jk%J%Jk%J%lLk%LkjJKlJJkKjJkKJj%jJkK%j
31207djK%kJ%%J%%jKkjJK%%kjK%JkJJj%JkJjJ%jjLk%%J%jKlKjjJJ%%kJjJKmK%JlK%JkKjJ%
31277c%jK%%mJKj%J%JmKJKlJkJj%%JJlMk%%KkkMjjJjJk%%LkJJk%kMkjJKmKjKJ%kK%l%KjJj
31347dJ%jJjj%K%j%%%lNjkKj%%%JkK%lK%%%JkKkJ%%jK%j%J%j%%Jk%JJ%jJ%jK%JlJjJjjK%%
31417c%kjKJj%KkJj%kL%jkJMlJjKl%JJJk%%JlLjjLk%%%JjKlJ%jKkKj%JjjJ%%jKk%kL%kLj%
31487d%JjKjjjK%kKj%%%J%kKj%jKJkjJK%j%jjjL%jjJ%%JkJ%J%%j%%Kk%Jk%KJjjJlKKkkK%K
31557bjkJjLjjj%Kj%%KlJjJ%J%jJjJjlMj%JkKkJ%J%kK%%%lJLlKk%%LlJjJjJJj%%KklKJ%%J
31627cjjJjK%%jKj%j%jKkKkJKkkLJkJjK%m%JKJljK%jLlJ%jJ%%%jJj%JkLkJjKjJkkNk%%jjK
31697dJkJKjlJ%%J%%j%%Kk%JlKJ%kJ%%J%j%JJj%J%lJJ%jJ%kJJj%JkKJkJJj%JkKjj%jKjKjj
31767ekK%J%jjLj%JjjKkKmKJ%j%jKkJ%%%Jj%jKJmLkJ%jJ%jK%kJKkkKjK%Kk%%jJjJ%jJj%%J
31837djkKJJk%%%%%J%%%jLmKJlJKkJ%JmJ%K%jjKjJJlK%%jJkKkKkKkLjkJJk%KjKj%%jJjLlJ
31907dJ%j%%%%%kKJjj%jK%%JlMl%%lLlLJjJj%%jJJkK%%JkJjJjJJmL%%JlJJLmKk%J%%jJjjJ
31977eJkLkJkJj%jK%%jKjJ%%%jJjj%K%JjjJjKjk%J%j%KjK%jj%%%Jj%Jjj%%KjJkjL%JlKkKl
32047gLj%%%kJJ%j%JJ%%jJjKl%%jLkK%k%JKj%j%%%K%j%%%jkKjLkJj%%%jKKkjjLkjK%lKjJ%
32117eJj%jJJkJjKk%%JJ%%%%%jj%JJ%k%K%jjjJJjJjjK%jKlKjJ%jJjK%j%%J%jJjJ%jjKlLj%
32187ejKj%JkJ%JkJKjjkJJ%kJJ%%j%Kj%kK%kJKk%K%JkjjK%j%J%%%%jKjjJ%jJjKjjjJ%%K%%
32257dkjK%kJ%K%kJJ%jkMmJJjJ%j%%jJ%J%j%%K%jjLl%JlKJkKjJJkKjj%Kj%kLl%KjJjJ%%jJ
32327e%jJ%%jKljLJk%Jj%JkJ%KkJjjKjJ%jjMjlK%%j%JlLk%%%%Lj%Klj%LkJJmNk%jKlJ%KlJ
32397fJkK%%%jJjJJkJ%k%JJKkjjK%jJjJjJk%%KjJj%JjLk%jJj%JlL%j%%Jj%jKJjjJjJkK%jJ
32467eJkJkKj%%JjJkLkJJlKjjJ%%%Jjj%Jj%%JJkJKj%%%kJ%JjKk%J%%%%%jj%JJjJjjJKjlLk
32537gKkKkJJjKkJj%jJ%%jJkJK%jjJ%jK%kK%JkJkJJJkKmK%JkJJjJkJKl%J%jjLjJlJ%%JJkJ
32607f%%JkJjJJj%%%Jj%Jj%%JkJJmMkKkK%kJJjJjj%jJKlKJkJj%Kj%JlLkLlJJkJJkK%JlLk%
32677fjJ%lKJjKj%JkK%jJlJJj%JJjJ%kKkJjJ%%%lLKk%JjJkKkJJk%KlJ%KjjKk%jJJ%%%J%j%
32747fjKlL%jJkJj%JJ%%jkJJ%jK%lKkK%jJ%%JlJJJ%j%j%jMj%j%Jk%jJJJjjJKjjJj%%J%jj%
32817gJ%%jJJjKjjKk%jKlKkK%jjKjLk%lLkJLl%J%%%%JJkKkJj%jkKjJJk%JJkLkKjKkJkJj%%
32887gJKj%j%%%jJjJjJ%%kMkj%%JJJmL%jj%J%j%%KlLjkLj%%j%%jKjKlK%%%kMlJjJj%%JjjL
32957e%k%jJ%Kjj%JkKj%Jj%jLjkJ%%JjJkJKlJLlJ%%j%%J%%k%Kj%%%%%%JJkLljJ%%JJkK%j%
33027fkJ%LlkJJJk%%KkJJlLkKj%jK%j%JjjJjJJj%JjKj%jJ%jJ%j%%%%j%%LlKj%%jJ%J%jjjK
33097gjKkJJlL%JjJ%j%jJjJkLk%JjJ%jJ%kLkjLjkK%jj%%JJkLjkJJkJjJJkKjj%JJjJlJJjjL
33167fjKkJjjJKkkK%kLkJ%JjJjjJjKkKj%%jJ%JjjJjJ%J%j%%JjJ%jjJjJJJlKkKjj%J%JkjK%
33237gJ%j%%%jJJjJKmKjj%Kj%jKj%kLJjjkJKjjJJ%j%j%Kj%J%l%Kj%%JjKjkJJjKkjJJ%JjkL
33307flJJJjlJJJj%KkJJj%J%mMkJKkk%J%KmMjJlJjLj%%%j%%%%K%%j%jjKJjjKk%JkK%jJjJ%
33377gJlJJjjKjJj%JjJJj%k%%K%jJj%j%LkJ%%%kK%%k%%K%%%jJ%kJ%jKkJJ%k%JkMjjJj%%jK
33447gkJJ%%kLkKkJjKkJ%lMj%%%jJjj%JJj%%%J%kKkKjJJj%JkJkJJ%kK%mLJj%J%jjJ%jKjjK
33517gjjJJkJjLl%%KjJ%JlKlK%j%KjJj%jJkJJ%JjKk%JjKk%KjjLkj%%j%KkJJjjLk%LljJjJj
33587iJ%JJlK%jKlKlMmLj%j%KlKkKJkKjjj%KjLkjKk%%J%jkL%%%%%jKj%%%KjJk%%KmLk%%%J
33657hjjL%lKJkJ%%j%%KkKlK%jJjK%jJjKkJjJ%%lJKk%Lkj%JJj%%JkK%jjlMKkj%J%kKj%K%%
33727gkJlJJ%JkMkjJ%jJjKlL%k%JJk%jJjLjjJjJ%jKkJjK%lJ%JjJjjJJ%%%Kjjj%jK%kJJ%%j
33797ikLjK%jjJ%%mL%J%%%j%JjKk%%%%%%JjjK%%jJjjLkKj%%%kK%jJjKkLlkjMkJ%Kk%%kKJj
33867iJjJlMlKj%%jJjLjjKkJ%jKlKjkL%%%kLjjJ%lLlKJ%Jj%%kJ%%%%%%Kj%kjK%%%j%J%Kkj
33937a0KjJkK%lM%lJJkJ%%%Jjj%K%j%JJkj%%K%j%JJkkKjKj%jKk%KjKk%JjjJJj%J%k%KjJlL
34006hJk%JkKk%%%K%%%kJj%jK%jKj%j%%jLJljLjKlLjjjjKJjJkJj%%jK%%Jj%Jk%%KlLjJk%%
34076a0%JJkKkJkJ%%j%K%j%J%jjJJ%jJ%%jJj%J%jMm%J%%jJ%%JlKkKkK%%%j%%JJk%%jLkJJj
34145ilLj%jKKoM%j%%KjlL%j%%J%jjKkLkJ%j%Kj%%%jJJk%KjkJ%%J%kKkK%j%%%Kk%%J%jkMj
34215ijJjJjjJjJJ%%%k%J%jK%JkKjjkMlJjJ%J%kK%%k%K%%lK%jJjJ%%Jj%J%%jJkJJ%jJj%Jj
34285a0JjJJ%k%KkJ%%%k%J%%JJkKjkJJkKlMnMkJjJ%%%%%MmJj%%%kL%JkJkKkLl%JJkJJj%%%
34354a0j%K%j%%KmLjjJkJJ%JkKjkK%J%%k%JjKjjKlKJj%%j%K%%lL%%kKjJ%k%%Lk%%j%kLJ%m
34423a3JKJlKJj%KkJlK%%%J%jJ%jkKjJ%jLlKj%lJ%%%K%j%Kj%JkjMlKkJjJ%jJkKJjjJ%JjjJ
34492a0j%%JkL%j%jLnKKlK%jJjKkJ%kjLjJj%%Kk%jKkJ%%%%jK%%%%%%%Kjj%jLlJ%Jl%JLlJJ
34561ikkMjj%%%Kj%JkJj%Jj%KkJ%Jjj%%Kj%J%kJjJ%%JjkJ%jLlK%j%JjjKkJJjkL%kJJ%%Jjj
34631a1J%kKl%KKmKJ%%jjLkJjJjJjJkK%jJ%jJj%jK%jJkKjJ%j%kKj%JKjjJjjJ%%j%LmJ%%K%
34700a0lLjj%J%%Jjj%J%kJJ%%j%%JkK%%%kLjKmK%jKkJ%%%JjjJjJJjjJ%jJJjJ%%%j%JlJJ%%
34769a1kJK%jjJ%%%%%j%JJkJlMjj%jJjKj%%KkJjKjjKjkKjjK%Jk%J%%%JljKJjJjJjJjjK%%%
34838a1%%%kJJjJJJkj%%J%kLjjJ%kJ%%JjjJ%Kj%Km%JJ%jJ%jjJ%JkKj%Jj%JJ%j%JkkK%%jJ%
34907a2J%%lK%jLkJj%%%jKJk%JjJkKjjKkL%kj%LkjJ%%JjJj%J%j%%JjjJjJJj%J%jjJ%%jJ%J
34976a1kJJjJk%JJkJ%%%JjJk%%Lj%jkJ%JkKLmJj%%kKKjJjJj%%KkkKJ%kKk%%KJkJj%JjJjjj
35045a4K%%%kL%kKjjJ%kJ%J%j%J%jLj%jjJ%kJJj%J%kJjK%%lLJkJkJ%Kj%j%%JkLk%%%Jj%J%
35114a2J%lK%%%jJkK%kJJkJ%%%%J%j%jJJ%jjJJj%KkJk%JJj%%J%JjKlJjJjJ%j%j%JjJ%%jKl
35183a5LkJ%%Jj%%%jK%k%J%%LlJk%KjjJ%jJ%jKJl%%%JjJJ%kJJjjjK%%jJ%%%%%%jjLjkLlK%
35252a3J%%lLk%JJkKkJjJJj%JkJJjJlLk%KkKj%Jj%%J%k%J%kLkJjJ%Jj%KjlKJ%kj%JJ%JjjK
35321a2jjJlK%J%%JlJ%%LmLkJjKkJkKJjjJJkJ%%Jj%j%JjKjj%j%KkMlJ%jJkJ%%JjKlJ%%JJl
35390a5K%kK%jkJJ%%%J%jJ%%jkLJjj%LmKkJJjjJjJJ%kJjK%JjlLkK%lJKlLkJ%Jjj%LlkMjjK
35459a3jjKj%j%JjLk%%Kk%j%J%JkKjjK%%%j%%jJ%jJ%jJj%JjKjjJj%JkLkjJJ%%%J%lJ%JjjK
35528a4jKlLj%%Jj%Jj%%%j%JkL%%j%%jKj%%%JkKlK%jKJl%JJkjLkJ%%%%%jJjJjJjj%Lj%jJJ
35597a3lKlLkK%JlKkJjJ%JJj%jjJKk%%JKk%lLjJlJJjK%jjLJmJJlMj%j%Kk%JkJjKJkJ%jJ%%
35666a4%%jJjJjJ%JkjJj%J%jLlJJkJjK%jkLkK%%kjKjLjj%Jk%JJkJ%Jl%JKjjJ%%JjjK%%%%k
35735a6%JjJjLkJjk%K%%%%%j%J%%J%%j%j%JjJJjJkjK%kJjLkJjjKJjKk%jJ%%jJjKkJkJ%Jjj
35804a7%JKj%%%%%%jKkJj%JJkLjj%kJjKj%%JJl%%%L%%k%%KklLJ%j%J%kLkjKj%JkKjjJKjkK
35873a5%k%Lj%j%%%jLkjJ%%J%kK%Jk%%%%%%jJjJ%J%lLkJjJJjj%%%KjKmKjKkJlLjjJJ%lNkj
35942a7JJkJjMljJ%JjjJj%J%jJJk%%J%JjjKk%%J%j%Jj%JjJ%%JkjKjKk%%K%j%%jjJ%Kjj%%J
36011a6j%JJ%kjK%k%JJ%%%%kK%jKk%J%%j%jKjjJJ%%kJjKJkJ%kKjkKjKj%kKjMl%JlKj%%J%%
36080a7j%JJlK%jJ%KlJ%jJ%Jj%kK%%%%%jJJj%%%%J%jjKl%L%lJ%JJj%%kL%jj%JkJJ%JkKjJk
36149a8%Kjj%%%KjjKkjJJjjLkkKjKkJ%jKj%J%JlJ%%%Kk%JkK%Jk%KkJ%jKkjJlL%jKj%%Kk%k
36218b0KKl%%KlLj%%%jJ%kKJ%j%jKkJj%J%k%LjJ%j%KlKlKJlK%%Jj%%%%j%KlKjJ%%%%%jjJL
36287a6mKjKkK%k%Kj%j%%%J%jjLkjKKjk%%J%%jKj%lKJ%jJjJkJj%JJ%lMjJjj%JkJ%%KkjJ%J
36356a8%kJKoN%j%j%%J%k%LjJk%K%%jJj%jjKjJ%Jjj%KkKkjKjKkjK%%%jKjjJJl%Kj%JjJkJJ
36425a9jLmJ%JjJ%%j%JkJ%%%%JKl%KkJ%j%%%%%JjJ%%%kjKjJJ%j%lMjJJjj%%%Kjj%JlJK%%k
36494b1J%Jj%jKj%k%JjMk%jJjJ%jjK%%%%J%jjKj%%%%KmK%j%KkKjj%KjkKk%J%%JkJjJ%JkjK
36563b1JJkJ%Jj%%j%jKj%JkJ%JjKjjJ%jJ%kKJkjJjJ%%%%%JjKjlLk%JJ%jlK%%J%%JkJjLkjJ
36632b1%kJ%K%j%KkJk%Jk%J%LmJ%%kL%kKjJ%JjjJjKkjJjjMkjJjLk%Kjj%%kJLlK%j%%%JkKj
36701b2%jJkJKjJ%jJkJ%%%%jJkLmMj%JjkKJjjKjkJKkjJKkKjJkJJk%KlK%%jjKJ%lKJjjJj%J
36770b2kJjJJjKlKkKjjJJJjjJk%LlK%kJJ%%j%%JkKjjKkJkK%%J%j%%JkjJ%KjJ%j%%JlL%jJ%
36839b2kKkKJ%mLj%JkKkJkLkKkkLJjkJ%%%J%kJJj%j%JJjKkJ%jJkKjjjL%jjJ%JkJ%JlJKkKj
36908b4JkJ%j%%K%kKJj%j%%%kJJkJKkJKmK%%%%Jjj%%jKj%Jk%JJj%JJk%kL%jJJlK%jJj%jJJ
36977b4j%jKkKj%JJkjJJjjLlJ%J%%%JmKJj%JkJjJ%%%Kk%%%j%KjjjJ%jKj%Kj%%JjJjjJj%Jj
37046b6J%j%jK%%jjJJ%%kLkKkKlJLmJ%%KjkJkJ%LjjJj%j%KkJJk%%%JjJ%%jK%kJ%j%J%%jJ%
37115b6kKkJjJJkLkJj%Jj%KkKJk%%jJ%Jjj%%Jj%%%J%kKJ%l%%JJJkj%JjjK%JJj%j%%jJJkK%
37184b6kJjJjKlKjKk%%Kj%kJ%Kjj%Jj%%KlKJjj%kLkJJj%kJJjJJj%JjjK%%kKjJjJ%jJjJj%k
37253c0KJkJkKj%KjjJ%j%JJkjJJj%jKjjJ%K%lJ%%J%%%kLjk%jJ%JKkj%JjKj%%J%%j%JkJjJj
37322c0%KlKjJ%JkK%kKJkJjj%%%%JkJJKkkLk%JjJjJj%jKjJ%jjJKkj%%J%Jj%%%jLjj%Jj%%%
37391c0kKkLjj%J%%%%JjjJkKKkj%J%%jJ%%%%%j%KjjJjJ%jKkJ%jKlJjKjJ%jJjJjJkKjJjJ%j
37460c1JkJ%kLjJjj%J%JlKKkjJjJkJ%K%j%%j%Kj%Jj%%jKjj%%jK%%%jKk%%jJ%%J%%jjJKlKj
37529c2%KlJjK%jkKJ%jJkKjjKjKjk%%J%JjjLkJjj%Kj%jJj%JjJj%KlKjJkJKkKjkJJJ%%kJj%
37598c3kKJj%j%%JjJjJjKjKjj%JJjjjJjJjJJlJJJjKmJKk%%KkjKlKJjJ%j%jKkJ%JjJJlJKj%
37667c3Jjj%%J%%%jJk%J%%%%j%J%%kL%%%k%KJk%jKjKjlKJk%%%%Kk%JkJ%J%jjJKjjjK%jjJ%
37736c5jJjJ%J%kJJjj%JjKkJKkkLk%KkK%jjK%j%j%%JjKjKk%%Jj%%JlKjKk%JjJkK%jK%lKj%
37805c6JjjJjJJlL%kJ%JkJjJjKjjJj%JJk%%JJ%kK%%%j%jJjJj%JJkKkJJj%j%J%jJ%jjJ%JkK
37874c6%kJJ%jJk%J%%%%j%%%J%%%%%J%kJJlJJJjJkJjKJkJjkLj%jJkKJjjj%%JjK%%Kkj%%Kk
37943c8JjjKjjJJjj%J%%jK%%Jjj%%jJ%j%JjJ%JkjK%Jk%%Jj%%Jj%J%j%KkJ%%JjkLlJJjJ%%k
38012d0%Kj%JKkjJjj%Kj%jJ%jJjKjjJ%Jj%%%kKjJ%jKkK%%%kJkK%%%%j%K%jkJJ%Jk%%JjJjj
38081d1KjJ%j%%JjJkJ%J%%%jJjjJ%%%%jJ%Jj%%%Jj%Jj%%jJj%%KkJjK%%kJ%Jj%jJ%j%%JjJj
38150d1jJ%K%%kJ%jJj%%KkJ%%jJJjjJ%jKj%j%%JjkKj%%%JJk%%%LlJJkJ%%%jJJk%J%%JkJ%%
38219d1%JjjJJ%k%JjJjJkLkJjJ%jJJkJ%%j%Jj%jJ%kJJ%jJJjJkJ%%%Jj%J%%lJLjjJj%%%%Jj
38288d2%jJ%%%%JJlJjJ%%jJJj%j%%JjJjJ%jKjjJjJ%%jJkJjKj%%J%jJ%%%jj%JJjJJlJKjjjJ
38357d3J%jJ%jjJ%%%%Jk%JjJ%%JkKj%j%jJJ%%Jj%%jJ%%%jJ%%jJkKjKjJk%%KjJlK%jJ%%%%%
38426d3%jJ%j%J%JkJjjK%j%%%%JjJ%kJ%%%JjJj%%%jJ%%Jj%%Jj%%J%%jJj%j%JjKjJjJjJj%%
38495d4jJjJ%j%JjKjJkJ%J%j%%Jj%kKjJ%kKjJ%j%J%j%J%%%j%%%JjKlKjJ%j%JjJk%JJJ%mL%
38564d4j%JkJJ%kJ%jJJ%%kJ%JjJ%jJjJj%KkJ
38595d4
##PAGE=	N=2
##DATATABLE=	(X++(I..I)), XYDATA
-92475d1ljMjlKkKJl%LJl%%%%jJkLj%kKKkKjjJ%%jjkJK%j%KlkNj%mK%KJkjK%j%lL%k%jKJ%
-92407d5%jJmJKlL%Kkj%JjJjJkjNmK%jkKKkjJjjMmJJ%kK%kjJKjkK%jJjjKkLkKnM%kJ%jjLk
-92339e0%K%mKJ%%%j%jJjKkLkJkJ%lJJjKjjLjjj%Jk%LjjJjLkjJjJKoKJJ%KkjkKJkL%lkKkK
-92271e3kLk%%KkL%l%lMlKJlLkkJMlJkjLLjljJL%jlJJ%Jk%%jKKmLlKJl%KlKjjLjJj%j%KKj
-92203e3%l%J%%%%kKlKkLJmLjjJ%%JljM%m%KjJj%jKlMmKLnKJJjj%KjmMjjLmNnKj%%%kJJjj
-92135f1JK%%LlkJKm%JjLkkJlOmMnLJ%%JjkJkJ%LjkjLjjjJjLkKjj%KlKkjMjkjJJKmMk%kKk
-92067f3Jj%%KkKjJ%l%KjKl%KkLkKkLl%%J%Jl%JkKlK%%NljJ%k%MmJJl%JjJmMLkkj%Kj%J%%
-91999f4JjlJJJljM%lJKkMjm%jL%%J%k%KlK%JlJJ%kJj%KkjL%%k%lPnJjMnKmMKjjjKJljLj%
-91931f7%Kl%kMkK%%kKkjKjJ%%kLjjjJKkjKkJ%JlKKlKjJk%K%kLkj%LkKmKj%kKjJkL%j%jJj
-91863g0J%%k%J%%%Mk%j%jjKJk%JjLoMkJ%jJJkMnJJJmJKkJJJjkJjJ%%JJnKjJK%nKJJ%j%jJ
-91795g2Kkj%JKkLlJkjMjj%kLkLjjjLl%%KJl%JjKmNoLJj%kNljKjLk%JjkJJjkL%kjJKm%LjJ
-91727g3j%%Llk%JJKm%JJKmKjLl%JJjjJjJjjjKJkKkJlKLmMm%L%mKK%jkK%Jjj%KmJK%lKKlJ
-91659g6LmJJlKLJmjKkjLjk%JMnKjkMjkJJjKkKkJ%jJ%jjKjJjkKkJjMkKkKlKoNLmkK%%jOqN
-91591g6%jj%kMJmJJJl%jLlKjKjJj%%k%JJ%%jKk%%JlMnMjj%J%%KjkKjjkKJKnLjK%%Jj%j%K
-91523g7lJjLlJJ%mLjj%MkJkJ%jJjj%LkKkJjJkjKlMKjm%MjjkKkLjkMnjPkjkJJjjKjLl%kKj
-91455h2MkkKlLJlNnjjKkKJJKl%JkMjkk%K%J%jkLk%kNlKjjjJJLnMkjLmK%kK%jKjk%%Lk%kJ
-91387h3LmKkJkJJ%%Kl%J%K%Kjjj%%lLj%kLkJj%LkjJ%JjKmNl%lOmLl%Jj%kMMkl%KlK%mKKk
-91319h4JjkLk%LJjkjMmJJj%%J%%%%JjjkJJJJj%%kkKMmJkKMnjKkLkjLkKjLm%%%j%%K%lJJj
-91251h6LKmLkkJ%Ll%MmlKLlJ%JK%%l%j%Lj%jJ%kMmLJjjjJlK%j%KjjJjJjJkLlKKnK%MkjjJ
-91183h5LljLoKKjLmLk%LlkN%nJL%lJKKjk%jjJj%J%%jJjJ%JjJjjJ%%%%jLk%%KjkkKjL%%%%
-91115h5ljNkk%JjLmLJlMjljLJLo%Lm%LjJmLKkKJoLj%MjkkMlJJ%%KmKkLlJLmLk%KkNok%N%
-91047h5nJMjjjM%nKJjkJ%K%kKkjLKmJJmMjJjkKjKl%KjKlL%K%kKjlKJkj%Km%N%l%%%%jJLl
-90979h8JlKjLk%%jjMjjJ%ljPlKjjLlJkL%lJKmKj%%KjjLjlJ%j%%%jNlJk%JKKjlLk%kJJkJl
-90911i1NkKjjmJLKmK%JkJkMJk%JjlJJjJJjmMjK%JkMlJkLnjMkMlL%JmJ%kJJlLjkKL%jnL%%
-90843h8jjKJmOlJJlJJ%%JlKJoMJjJjmNmJKJjKkjKmP%oMl%jOlJ%jlK%JlLkMkljN%k%%J%kK
-90775h7kjMmJKkjJJlK%KlJ%kkLLkJkMk%kLlJkLjJ%Jl%K%mLJj%K%jjKm%JLjjkN%jmKJlLkK
-90707h8JkKNl%ljjMkJkkLjjLjk%K%j%LjkKJ%jJkkMl%KJlKJklJJj%%OlmMjk%KlJKLmjLmL%
-90639h8j%Mn%LlKK%oLJkMlLnMk%JKkkJjNkjJmLJkJKoNj%jJjK%jmLl%LLnLKk%jMmKlkMjKJ
-90571h6jLn%kMKlJ%%JnjMj%KmMnMkjK%%OojkN%kLl%JkLkKJmKlMkKjKlJjkJJKkjjMmJ%lML
-90503h6jpO%%%k%JkKLnPnjJ%JlJLjJlJ%JjJ%lMjj%%%JkJJmK%J%%KkKmJJj%JkJL%jj%%jKK
-90435h6nKjJJjJlOlkLnOnJLk%MmlM%j%KkjJJKmKj%kMjkjJK%JlJKjjJJkk%JKJl%%LjkjJ%J
-90367h9oQl%KjjmOKmJjOqKNmK%kjkMkJjJlLJ%JjkKJKpJ%jOm%KL%llNn%MlLJkJjJlL%j%%m
-90299i2L%%JjMoK%LmJ%jMnLjJJJjkJJjJkjK%lL%JkJnOklNjKm%KkK%MqLNl%o%MJkJmM%jkL
-90231h9lK%kK%%KkJjjKkLjLklKjKj%J%LpKLkjjMl%LmKJLnLjjKlKlMjkKLnjJLjJlJjJ%K%k
-90163h9kjRj0MKj%JkLjmOlKl%Kjj%KjLjkJ%%klJJJK%mLlLjl%L%JlLJkLnJLlKKlj%LkjjLK
-90096h6kjmJKKMnKk%KkkKj%JMj%jJjlJ%OqjJKkLk%MmNk%jjlM%LmjJ%LkjjNoK%L%m%L%%kj
-90028i0L%%jJlL%%j%K%k%LljKnOk%jK%jJmMLjmJjJk%MmJKjJjj%%LjlJ%%KmKK%%jJjkKkjM
-89960h7j%%j%KLpLjkjM%jLJm%kL%%jjLkK%j%k%KKlLKnJ%l%J0qLjJkkKKmLkJJkMkjmOjkjk
-89893i2LJjJJj%nM%MmMmJjJ%K%kkOnK%j%Kn%%KKlK%jj%KkjK%L%ljNmjL%mKJJkJkKNqJjKj
-89825i0KmLJlN%KkJ%njKKlJ%kLkjJLlNkmKkKKjJmLJj%mN%jJlJKJ%kJjk%Ll%LjjKjKlJlMj
-89757h8kOkl%LnNjjKkjJkLmNJjmJNoMlLmJLkJlJLnMKJoOm%JjkM%kJlK%kL%JkkM%nMjkJL%
-89689h6lJ%Jj%%%K%lLjjJjJ%JjjjJkMl%MnKjKk%KJ%lMjjJk%lJJJ%%JkLnNkJkjKJpRklL%l
-89621i0J%LnMJjjJJ%jJJ%oKL%%%mJkMj%LmJKk%lMjNkoJMjk%LjmJjOk%jl%OljJ%L%jkmOk%
-89553h8KmL%mNlJlMjLkJk%JJjj%JJlJJKkjJj%JMnkKkMkkNkMo%Kl%MkjLkkLjMm%JjNnJKkL
-89485h4mnMKmOjJl%LlKl%kKlO%kjKLnLlKJkKkJ%k%J%kLMmlM%mKJ%kLj%jJjKJj%JkJjj%%J
-89417h7%jJ%jlO%pNj%%JlOn%LJljjOmLlL%jmJKL%ljKkJlJLkk%LlJLlL%k%Jk%K%J%mM%mMk
-89349h8PqNn%JLlJmJLjLkJ%l%KKnKKjoPjkLkjL%jJJk%%%jlN%kJ%mMlMLnMn%NmKj%kJKkk%
-89281i0K%JLo%JjM%mLjK%KmjL%jj%j%MoOkjJJl%KJJjmNmJmOMkpMJ%jkKk%JLJl%j%J%kLk%
-89213h8KKkjjjKJk%jKKj%jJ%%%mLKnNnP%nMoK%MjJjnLkJkL%kJJKKpKjL%mNjJ%l%j%MlJ%%
-89145h7J%j%jLmNmLm%%L%jJjjKj%KkKjJnLJJJjjkKjKlKj%j%jLkJKJkjJ%jJoLLkLmKlMJlJ
-89077h7%Ljkk%lLMkj%%kjNJmjNpNJJjljMjkL%jJ%%KmLlJmMj%kLkKlMj%LmJJJ%qQnJLl%Kl
-89009i0M%jjK%%pMKj%%%kLkKkMjlMkjJnO%jlKJjMnLkjKJkJKJk%lNkljLjKLllJ%J%LjlJJj
-88941h7lLlMJkKjkJlK%LmjKLk%%l%LlL%K%l%JLmKkKj%%jJKlKKmJjJKk%jjN%lkMkjMkJljL
-88873h6%jJJkJJl%NnJj%LlKKKmmMKoN%%mjNl%JkMmKJjKk%jJ%KmJLlMlJk%JKjk%Kl%jjLL%
-88805h5%mJJk%%jNjJljJKjK%k%kkM%JjoNjLjmMlLKkJlK%j%%K%Jl%LmK%J%jkJJlKMnJOqPm
-88737h7Nkl%nPlKjKJn%KMo%%jNlKl%%jMJnNjj%LmLk%%K%lKk%JjKJjjJlMnLoKMkKJlJLjLl
-88669h6%kJK%oOlKlmM%JKLoMjjKmLKll%Lj%jL%lKjK%%%%K%jjjmMJlJjJKKmk%NjkmOJnLJm
-88601i0JJjK%JLqMjJjKjkKLkj%LmLjkkLkJKJkLknJJKlLlLjKJmLkJLkKnLJjjJ%j%mMkKjLJ
-88533h4lnMJKkLk%%jKjMlmLjnN%lMlLmM%KnJL%KnjJMmJMnOlnL%Ljk%LoLjKlK%JJlJJmNl%
-88465h8%LkjKLqLlPnJMoMj%jMmJLnL%JqOjMl%Nj1O%LnkOkL%j%mJOrPJmjKjklQl%J%%k%Jj
-88398h8Kj%KmLJmKlLJjLmJjK%k%LJJpNk%Mm%jKkJjKkMmjLJ%kJJ%j%Kmj%%Lj%jJnPlkLNnk
-88330h9%Ok%kKkkKJK%mJ%%%kLNqMkKljNoKKlJjJNk%lMlKKjlK%jlLKm%kLKKljkKjMjlKmOn
-88262h9LKjjjKlJJlKJjLkJ%JmMmMl%KkkKJlKLljJj%mOkJ%kLJmMkjkJKJjjKJmL%j%%jmPjj
-88194h7jKkKJjjjLl%KkkJLkMlJLn%K%k%jKkNklPkkkLnLkLkLoLjMjj%lMpJ0pLMljl%kRm%%
-88127h7%%lLkJMk%jKjj%jJJ%kkJKlNmJjjKJJJJmK%jJ%%JjmL%KjkKkjlMjMkKnKJj%jKlMJj
-88059h6oNlJKJ%kjJ%jLkLj%%jJK%mLljMmLJjkLjKnKJjJ%kkMmLj%MpL%JjjMnJKKkKljKKkk
-87991h9%KNmmLjJJm%LKjkjKlNllNkLm%KkOn%%OpK%kMmK%%Lk%kJkMoK%Ml%KkjJ%jLkJlNk%
-87923h7kKkJlLJ%%Km%%jKLkLoK%LpN%J%JmJKjKllPlm%NJ%kjLkJ%kJkNnLkjJLkmPjkKkk%J
-87855h8%NpJ%J%jL%%lKLm%MkJnJJ%LnJjJKLl%%KJl%K%jjlKK%njOlKJjJl%LjkKJ%LnLmLkj
-87787h9LKl%jJKjjkKlKJlLk%OlljLJjjkK%J%Lm%mMJMnjjKjLj%j%Kj%jLnLKKpKLKkmJJlNj
-87719h6j%mMLpNlJjK%%JmkNlLjJJ%kKJnM%%jjKlOlKjk%%jkJKjJlMlKmMjJkJj%JjK%jKjj%
-87651h8JkLkK%jjJj%JKlJjLkkL%JnK%OoKKlJl%Lk%jMjljKjJKk%JkK%Lj%jlKJljMl%Nlj%L
-87583h5kjLmLmNmJKlKKjkjNmJjkN%kmNJ%oJOkj%LmjKLKmJ%%jJkkjOqNkj%MlMjkKkKkkLJj
-87515h7kMjjMnJ%LoKJ%kK%kLljkMMmJKnLLlmKKjjLlKJnK%JjKl%M%j%%lL%LjkJkKlKLlkJN
-87447h3nMkj%kJJ%j%JmMJmL%kLJm%KKmLKk%KkkKlLJKkJmmML%jKoKK%%KmKJ%jkJlM%JkkJJ
-87379h7JkJkJ%%Ljl%M%jjjkMkJKpMjLkKlKj%kKLmOoKkL%jkMkKjj%jMmLjkkK%JMpK%kLkMl
-87311h8j%LllL%J%kKjJJLmJjKk%jMj%%jKlk%JLJmMoJKK%kJJl%LjlMjlJNnKJ%jk%KlLlMk%
-87243h8%k%LLn%MlMmkLK%pLkMJJlLKlJ%jj%%JlJJlL%Mp%LkkOmMjjjKmL%lNklMl%%KKkJjK
-87175h5lkMknNJj%LnL%jLlNknL%jJjKl%KJkJJj%%%KmLkJJjjjNl%%K%%mNnjKjK%lMkMlJlJ
-87107h8kLj%%KkJkKJkMmJ%%JJljJL%lKoNKnJ%KkJKlLKoJKj%kJKkL%j%KnJLj%LkJkj%LjKn
-87039h9JMnKj%%%Jj%%%JlK%JK%lMlJ%kKk%jkPnJJ%nJKKkMklJjLkJ%%j%KkLjJlKJ%%%jJlK
-86971h7JmLlKJjJkMoKLl%kMJklLJjkLoOkjkMKmKj%Lk%MkjJljLjLj%lKlJjNJmKkJJlkKJLm
-86903h9kMkKJlLmKJ%Kk%lLmKlKK%lJNkKl%JlPlm%J%%J%%LlKnKLJ%%j%JljJlOmJjKJmKjLk
-86835h8j%Nm%jLlJLoMj%J%JjjLnOmkJ%lNjLj%Jk%j%Jk%kNj%%kLnNlK%%%KjjkJkJjKJj%Mp
-86767i1LKl%%K%jJkMkJjjJk%Jj%LkKkJJmJ%LjkkKkLkMl%jOmkKKmMkJLllJ%kJNlKkKjLnKK
-86699h5KpLjlLkL%JjmJLjjKLk%jkLlLmK%%jJKnK%%lJMlMj%ljLkJ%JLjkJ%JmNnkMJJ%%l%l
-86631i2KL%%kLjjjKlNoJ%M%m%MlMjmKkJLk%%JkJJkkLKlJ%jjK%J%LmJJjkJjKjjJk%Mk%nOk
-86563h9K%j%kJ%JjKjKjJjkjJL%jjKk%%%%kLnPk%m%MjJ%kKjjK%%J%l%%jJj%KKJmJlJLKmKK
-86495h5oL%JlM%oPjmJkPnkJJLmKkL%klPjkKKljJj%LLo%JK%ljLmKkKKljJjJKKoMkJJmMmjN
-86427h7Jk%Klj%JkOl%LmLljKjMnL%%kLlJkK%%%%JjKmKKl%kLJJlLkLjjjjkNn%PnLkJjjJJn
-86359i2NJmKkMkkJjMlLkmOlK%jjKjJ%jj%KjmKLk%%JkLj%Kk%mLLllNjjNqPk%nMkjLJ%lL%k
-86291h9JJJmK%kMjjlM%mNoJJ%LkJJ%kKLrLLk%JjJjlMjKl%JlL%%k%OmjKmNlMmL%oLLJkj%L
-86223h6j%nN%j%mL%KkkNjkj%NkkJ%KjjJlJJL%mkOljMn%%MkkJjNlJk%lPpN%mMnMjjjKkMl%
-86155i0LkkK%%JJnLL%kj%J%%mMkL%jJ%%j%lJJKjJjjkjL%kKk%J%JJk%j%KjLkK%%jJjJjkkL
-86087h9jKKj%jjjOqPolOkJMn%JjK%JlKLmKkKjlJLl%kMkJ%jKkNjjlKlLJkkKJjJ%ljNj%kmN
-86019h9kMm%MkJlL%JJkj%KklQ%pKkKJ%kjJjNmlN%kJKkJkmNJjJlJK%lJKkK%%Jj%JjKkkkK%
-85951i0MoNjlLKlkKKjkLllMjKkJkKjKLjoNJj%Jkjm%MjJkMjKKoJKj%JJ%mJLnK%%lKMmlN%j
-85883h9k%JjMlL%JmJKlJ%kJjKKnLKm%Lj%lQmkJjJjJjjJjKjJlKNlkjL%kJJ%KlmOlKKj%jKk
-85815h8mNjjNm%mNkkLjJlLJkKlK%KjmJlLK%mMjKjJjjKmKJ%mM%mLKnJJjJLjjNmmJ%LjjkK%
-85747i0J%kMl%LkJlK%Mm%LkJjlKjJKjJkjJk%KjJoP%jJjkLlkMJ%Jkj%jKj%J%%Ljj%jjjjJK
-85679h9JJlKJlkMJJlJjkLj%jJ%JJmNnMnKK%%jjJMjJljk%JKkKk%LlJJlJJjJ%%%LlJmJMl%J
-85611h9J%%jk%Kk%JKJkJlJ%lMkJKlLjKkLllLjjKkJJKl%kNjlMjjjMmL%mJ%LkJlKjJJ%mLlJ
-85543i1%LjkkLkNoOmkLj%kLlPm%%KoRljJkjJKlJL%pLNmJKj%kLoLKmLLpKJ%%%k%KKkKlKkJ
-85475i0J%lL%JjmKJLl%KJmKMmkMjKjmL%k%%%jKlK%LoKjKJ%kK%jj%%J%Lk%kjNlJJjMkklK%
-85407i0mNkNkjKk%%LlmL%Mlk%kMjNnkKlNmM%lJJKj%kJ%%%jjLKkjJmJJkNjlK%%%J%m%%K%k
-85339i2NoPmjLjj%jLnOJmJ%mKMjmNkj%JMlmNmkMLoKJJlLJljkJKkMk%jKlJJ%KjKqOj%j%jK
-85271i0jJkLlJKlLJmJJLjjjkOl%LjkkJjj%%K%Kkk%MmMkkLjJmKMlkNlJmMMlk%kKk%Om%k%K
-85203i0JkJkLlKKl%KjlNoNKk%l%JLkJ%kKkKl%JjJKkjM%j%JnLJ%mJK%kJMlKlLljLkjKnMJl
-85135i3OkkKkKj%kJjKjlMJkLoQllJMmMoJMmNnMnJjOjm%jLLJpKJnMkKjJLkJkj%Lj%%%jJmN
-85067h9nNjKmMnMnNnKKK%JpLjJKklNk%K%mlNK%%jKm%j%JjMKnKjJkKJJlLl%LnJM%kj%jLJl
-84999i1KoN%KlJkJJ%kjLJoMKk%J%Kk%J%mLKljJjKlNj%j%%kLnRnK%JnjNlKkJJjkJj%J%K%k
-84931i1KklMJjjjOnM%jlLo%JM%lJJjKkJKpPllKMm%MkJjlOmMknOmNmJKkjKnKJJmMkkKMk%m
-84863i4L%%MkJlJ%kjK%KkKljKoNJjJ%JJmLJ%jk%NnLnMkJlKLj%mLk%KKk%KJnJMkJmKLjmMk
-84795i1K%%%kL%nKKlJ%%%kLjKkjLlLMklkJ%jkL%KJjnJK%kJkNjjK%%%%kJk%KJj%lNlkLJ%J
-84727h8jjKlkM%jkLKmJ%kjLkJlKJjLljNmKmLjj%JKjKkjJKJoNjkKJk%%j%JJlJlLM%lJK%ll
-84659i4%MKljjL%JjK%klLJlNm%%%Kj%%%%lLkNjlJJkJJjJKmlPloPmMnLLkKklJJjJ%lMjlKK
-84591i0%kJjJMmkJ%LKklK%jK%%kkMmJMlkLLlKoOnNmKlLj%LkJm%kMlLjMlmOmKkJJkPolOmJ
-84523i2KjjKkJkKjKJmKLkj%lKjKK%klJKKmJLnNjlLj%mNK%jkjjLjjKkK%jJjlNkJjJk%JkLJ
-84455h9%k%jNnlKKkLl%JKlOlkJ%kKJjJKm%J%KjlKJlKK%ljK%%mMlNk%jJkKlMlKJjmMk%L%J
-84387h9mMoLKkkKkMkNoJLjJnLjKmL%kjKlNj%jLnJKKklKoOKjKj%%kK%kJLpOmjLjJ%kJMnJJ
-84319i1%%kLm%MkLmjPn%LmMkk%%K%lMkKk%JJlmMMjlJLkKk%kMmJLk%JKp%M%JJoLMnJKmRml
-84251i2KlJkKKlMkJj%ljMjJj%LkjjKJkj%LlJJkLj%kNnKJ%lJJjJ%LmJjk%NkkOjkl%jNmMjk
-84183i2J%%LlkkLj%J%%jLJjlMklJKKmK%LoL%%lOkkNlkJ%KkJlNjj%kJJjKmKKjj%kMmjLkJ%
-84115i2JmLLj%kkKlNmJJ%jKnOkjKKjk%Mn%KlKkM%j%Jm%KjjNlj%%KjJ%JlJ%%lJLkLlkLKkJ
-84047i1kLoLMmJ%jJjLnPlJjJmkMJjJlLjlLjJjLkJkKllNjLoK%%JjKj%j%KKnLlJMl%%%Jj%%
-83979i3KlMkJj%LjlKkJK%MmkJkjjJKkLnN%kPmnL%LoJJ%jkJLK%jjNnjjM%l%JLpP%m%Kjj%J
-83911i2%%%LkJm%KJjKjnMlPnMljj%%%OnjMlJJlKlJKnN%JlkMKklMl%%L%jKlKmOlJmLJmL%J
-83843i1lLKpNkMlk%Mj%JjJ%jkLpLLlJlLJkLJlLJm%LkjLJjkLkm%K%%%jOl%JlJJKkkJKkJJ%
-83775i0JlLmjKLm%j%LJlJjKlJKkJjkNnKLJoKjjNjkJKmKKl%JkK%jLoL%%Nmk%JkjNjJlKkk%
-83707i6KLjKj%%%kKkKjlNLqLlKJJjjkNjkJjKmLkJKJkjJjJJ%jjmNJ%Lk%%j%llJLJkJK%lJJ
-83639i2%JKkjjjJjJjLmMjJJoNjjKJmLmJKjlLkKj%LkLnjLJljNj%JjJlk%NKl%jK%kKlNpPnK
-83571i2jKnM%kjJKk%LjjJJKpNkJJ%JlKkJ%jKkJ%%nK%KlJOpN%JmKkjJJKjJnJKKKmKkjJjLl
-83503i4K%lLjMnJkLjKnKLjlMmKk%LJJkmM%jLjlJmLKkLnLJJlKlLj%j%JlOoMj%j%JjkjLJKj
-83435i2Jk%lKlOkjKlKjKmMMo%%LmKJmjPk%l%KNpJL%jk%JjjJMJljmNlJ%KjJlJKmJjMmJJ%L
-83367i1kJklKKJMoJjLjjjJjMljJ%%kLKkJj%jlL%LklK%Jl%KjJJ%kK%J%JjlKjJJmLmLKlJKl
-83299i4%JkM%kjKkKkjLJjnNlKlLKK%nLmL%J%jlJ%Jj%KkkM%nOk%%%jLmLjlKj%LkKmLJkjOn
-83231i4jMKoLj%lL%Jlk%Nk%K%JlJ%%%k%%Lj%L%mkLJnLkLMljKLpMlkKJ%j%jJKjLlJ%%j%K%
-83163i1mLkKnKLkkK%%%kOpJLjK%kjkMkL%jkMjlKjK%jmPkjmMjj%j%OpJNoM%Jjk%%KKm%%%J
-83095i4%jMm%Kk%LJlkM%kjMpLMjjlNnOjk%jk%NlMnkLkK%KljJ%J%jJMklJjL%mJJNqMkkJKK
-83027i2%kMm%%lLjMjlNm%%JjK%lNjmJK%mK%LmJ%LkjLlKnKj%kNjJKmMkjk%J%LlJJkJkjNmK
-82959i4JkJJmMjKjjJjjLkLlmQnKkJlMKm%JLllL%%kNoOjkKmJKllLKkLmNjoOoP%jkJJj%jk%
-82891i7%LjLmKjJlKKkJlNoJMjjJkMmJjLjjJJJLm%%%kkNmKkMjljJJKlM%nN%mJLl%Kj%j%jM
-82823i2kkNnL%jJl%JjKKkjkMkjMmjK%jJj%%NmKNoJklMnMjJ%MjjKn%%L%lLlJoQmOkJlJKkk
-82755i6LlJKjkkKMljK%jJ%%mNmNmJNl%MnjLjjkkLKkL%o%KmMJkL%mNj%lOm%KlKjjJ%oP%%L
-82687i1%l%Jj%jLkjjKj%%%%K%lLpOjjKjJj%jJ%lNkLjjjjkNk%LmKnMjLjKmKjjJlLlPmKkK%
-82619i3JjlKK%oJLJkKoNJkJjkNjMqLKk%JmMJlkK%%JlNk%KmJjKjJkkPmLmJJjMjkkkMkjKmM
-82551i5jjJjJKJjLk%mL%%mOqLL%MjnLmKjJkKJlLlKkJLkk%M%k%lNlK%%kJjJJJmOmJ%lM%kl
-82483i8N%ljLjjJJJkkjMjJjJj%KpNj%%J%%JjmL%KKrOMn%K%mMjj%MkjKlKkjJKjjlOl%%%%J
-82415i5%JlK%mKNmJJj%%lMjmJLkJ%JmLjK%Jj%lKjJjJjLjlKkL%JKmKlMjJnLmOlLjjKkjJkM
-82347i3k%Ll%KjJjmLjJKkKoNoNlK%KjKoLJ%jkL%KjkKjlJjMJpLJ%K%kLmMlKjlMjj%K%%lJL
-82279i3joN%jjKLkk%JKoMlKLjm%K%LjkK%j%KjlL%jKkk%KlKLmKKmJlNjk%JjJJj%%kLkMnKJ
-82211i5k%%%%L%mOnJlLjMjkLj%jJl%KkMmK%%mMLnJjJK%l%KkkLK%%nKMjmLkKjjKnNJjkKlK
-82143i6%%jM%Jm%jLj%%lMJjkJmKJkKl%J%KKl%JjKjJ%lJjL%kJLkkKjkLkJKkKkKJjmJ%KjkJ
-82075i7JkMkkLjJjKKn%kLjKJlJ%k%%JKJoKMkkKkJKj%J%jLnNm%LJk%kJjMJm%jJ%%KjlKKkJ
-82007i5lOpJ%NlJJnKJKoLjL%Km%JjJJKk%ljJK%K%k%K%%l%LlkjLLmMkk%KkLjJJjJnNlJL%n
-81939i8KkKjKkL%Km%%JKljkL%JMnKkKkMqMJ%jmPjlJ%%mNkMjkKkJjKoMjKlJLmNmKjKjlLKm
-81871i7jjJMjk%KlK%%kJMjlKnK%%LJJlkJ%%KJKlmLjlNJ%lKmLjLmlOj%lM%Nml%%%%%KLmJ%
-81803i5l%KjlLjjLk%KkKjJkJKkJkJJlKlKJJ%kKjLKlljNMnkJkK%lKk%LKljKkJL%lLnJLjlN
-81735i4kJj%%JjJkLljKkKklKM%kJ%j%KkJJlK%Kkj%jJlKNlkK%lJNo%KKj%jJ%jjN%oNn%J%L
-81667i5%mMkjjNnJJKkKjj%Lk%%j%jKKkmNl%L%jKkkKJkJkJ%jMlJMnlMkj%MkJ%k%No%LmMjJ
-81599i6jjKlK%%jlOnMnMlMJk%kjMjJ%mNjj%%JjLnjKlMKjJ%jkLkkKj%jjMjkJ%K%Jl%%JlL%
-81531i7JJmKkM%%%jKlMlkkMkk%MkkJKj%KjLj%oLJlLlJLjj%%JjkjK%KlM%JmMjjjJ%%kLkKJ
-81463i5lJJ%lK%%%kLm%LLkjjL%kjOojJMjkJj%j%Nkj%%Jm%Kk%kLJJnMjK%jJ%%jJ%kJJmNmM
-81395i5kKlMkJpPlKjmKK%jL%n%LJJlNoLjjLnMkJkLmJjKjLjKjlJkMl%Kk%K%kKlKJkJmMKjJ
-81327i6nNljMkLmJ%LJnLjJjkLlJLlKlJMl%jMl%%kjLk%JkOjlJkJkLjLmLk%%j%KkjMlK%%%l
-81259a00MjlNjlk%O%jkLjk%k%%MjmKM%%kjJjlM%l%J%JjJ%kKK%mLlJ%JKlkOjk%%kJJJkLkJ
-81192i7kmNjkL%jJnOlPpKJlMjjJj%J%nKjMJJj%k%%%JlJJkKjKjjjJKKpM%kMm%LjjjJLlNkj
-81124i7kLKn%kPjj%kmLJKllMjL%lLlj%L%%KJjjjKk%kLljLjJ%oLMjkK%%LlljLJJkmKLjmLj
-81056a00MkJjKklMlKlLmLJJj%jjLkkNk%LkjlNjl%jOnKjJKkjjLk%%jKjKjJjKmKlLkMm%%Lk
-80989i9JjjKkLkJ%jkjKL%kLLolOl%NoLJ%lLkjjL%mMk%LkKkjJk%Nljj%%MlJ%J%k%kMmNkkj
-80921a01JL%KJllLjKjkJjLmJ%JjKj%JmOknMk%MlKmKJjKljLJlKKn%JMoLJJnLKkKKpjLLjjj
-80854a00%KJm%JkMJj%lKJJkmMj%MljJjkJK%KjmjOJlK%lLmKlKKnNl%%JLkjkKJ%LknPjjj%k
-80787a01K%JkLk%K%%JmnMJKjJklO%k%Kn%J%Okjk%JjKkKjlKlMlOoKjKJmJJL%ljK%JlJmNjM
-80720i6%nJKlKJ%lKkOojLJjJ%kjjNmKLknOkKjJk%Ll%Kk%%LjJmKkk%K%KoNKlMmLlMjl%JKj
-80652i8%%%%kjjOn%MlKmJkLLoM%KkmNkKj%%%%JlLj%lKJkLjKmkJ%OljLl%%j%%JKmLMnk%KL
-80584i7jlJMkl%M%jjjLnLKlLn%MmkL%LlLjkLmL%j%KkkO%m%LmK%kMk%kMljLkjJKkJJl%%J%
-80516a00nPj%JmjKkMlJJJjkLmMjJJJj%ljKlM%%kLKmKjJjJjjJlLLmnLMkkMjJkKkJ%jJJjLo
-80449a02J%%K%%KlkLjKlKjKj%lNlkKjjjMm%KJjLl%K%jMjmJjKkNpL%kKJjJkJ%klNkMmLoNL
-80382i7mMk%jJ%jJkkLk%J%J%kKJlLj%mQlJ%jJljL%JmK%%KkkL%mPl%kJJjlLKjlKmNjjKkL%
-80314i8kKjJjk%%KlJL%n%KJjKlK%j%%%LmkNkmOkjKJkKKkjLpNlLj%%KlKJnKLljJJkJjLk%O
-80246i5njK%kJJlKKjl%JKj%%Jkk%KL%m%K%%jMlJkKjL%jnKMoKjLjnMkOn%LlJj%Jj%Ml%%Jj
-80178a01JjjJJLlkNmJKjJmmNJ%%jKjkLl%JkL%%jljPlJjJJjkNjlJJ%l%MjjjjjjM%lLkNoL%
-80111a00jMmkK%jjM%Km%jjJ%jKJlOllKjJj%jJjKJkKLk%lJK%lJJkLJkkLlKkJJJLn%lKKJJk
-80044a00JjJk%JnL%JJKoNnKjLjjkKLj%KkJJmNljJkJj%jLJm%KjLkKjkLoMkj%KJKmKJjJjLm
-79977a02JjJ%JkJjK%k%%NnKjOrMlJLl%kK%%KjkLnQmlMKmkNJlMklKKkkKjlJLJlMkkKkJmNk
-79910a02KJmJLnLJljKkK%K%JjkLljkO%%mJKjkJL%%kkK%jjjMkkLkKlLjMpL%%%ljMlMjj%j%
-79843a04K%Jj%lMjkKKjkMl%lM%kLmKKkJOq%%%LmKKlMmKkkNlLJjmKKjlMlLj%mNjmLMjjJ%l
-79776a02%%jMjjmMjJjkLJlLKoKj%NnK%jLmJKkLljKkjMoLjMjjKmK%j%%kPmKlJ%lLJLlmMj%
-79709a02KkJkMkk%LllMjMllK%%JLm%JKlMoNjJjkJjKlJKlLkjJLjmNkKk%ljPlj%LoP%pRmlK
-79642a02%j%KjjLmL%%jL%oOkkKlJMjkKkj%MJkkjK%lMkJlL%%JnKLJjk%JjmNjj%jLkKjJ%%%
-79575a01jJjLl%LlKj%%nOk%%%jkKJ%J%kjLlLlNnjLkKKkMpOklKjK%lKlMKjjjJJjlNoL%MoM
-79508a00m%%%KK%Jn%JJJJjkkNmKjLnKMnKjmK%JMJjjoOk%kLJkJ%%%KmJLljJ%Jj%ljK%M%jL
-79441i9n%LlKlLkJkKjjLjK%%jk%Lk%JkNlKnLJkjjJ%NqLKLklLlNmJkjKKj%mKjKKkKk%J%mL
-79373a03%JJJkJ%jmLjjKKkmPlKlKjJk%JJJjk%lMJ%KnMkLmJJKmJ%j%MllNnJ%Nj%kLmKjjjL
-79306a02jKjnMmNkjMljJJJmKkMJnLKmLJjkJj%jlKJKjJKjL%n%MnJjJkLjjJjLjkKjJJjjJKo
-79239a07JNmJjJMjnLKkKmLJmNm%Kj%JKKo%jJLjJk%lKJKlKjKjkJkOo%jKKjKkmO%mJJJlJOn
-79172a03k%J%LlKlL%kNnJjKkj%JjK%mMk%MmOoOJnjJLoNk%lLk%jNlOnjjJjLlL%kkKjMkjNl
-79105a02kkLJk%%%%%%LkJmK%%%jK%jjKkjMkKlMmLjKNpjJlLmL%%%JkK%JkLl%Kjk%%J%%jmQ
-79038a01kkLJnLkJ%nQ%m%%jK%J%nNmOnLlKjKjjK%jjMjJmKkLkJjlKLlK%kLJmOmjjKkLkLkJ
-78971a02k%lMjKlJLnJ%%jL%jMm%lK%K%%lKK%klKlK%Kj%KKkjK%ljJLlLmKjMjjJkkK%LkKmL
-78904a02kkLJl%LkJjk%jkKKjKjLjKlKJklLkKKlj%%JkM%l%lJJMlKkJKJllMjLlJkL%mKJjkL
-78837a03jJmLJkMjlkJLjkKJlOl%jmO%m%Kj%jjKNmkOmkLkNoKkKjKjjkJLmNmkNj%jjmKKJLj
-78770a03jkJkKOoJjKkNnJKnJL%%oMjnRmKlKJJljLLk%k%K%kJ%%JlJJjJJ%%jjJlJJjjLjjMo
-78703a08OmkLLkkL%jnMJmLLlJjJ%%JjKlLkklM%JlKkL%JjJJ%lJl%L%kN%jmkkNLkl%LJjJJ%
-78636a02k%ljOlMjklMjjlML%k%jkLnJJNmKJlmL%jLmKMmLjjKmKKj%lKJj%jkNMp%%LnJPqO%
-78569a02k%%lJKKmKjmNjkJ%KjJkL%kKJ%lKjLjjkJjJjJmOlKkjNpLjJkL%JlK%kJkLmNm%Lj%
-78502a05%JJlkMJmMJl%j%L%kj%JjJjkKKlKKKmkjM%kjNk%%j%%jKKlLk%kLnL%JljLKnL%Jk%
-78435a06KkJ%jLjJ%lKk%LkjKjjMl%jj%Nn%kLJ%Moj%KjLjJJkJk%JLoJKkK%%kMmJJ%JkJlL%
-78368a05J%jkK%JmMlKjJjK%kKnMkK%jK%lJjkMjKlkLJmLLjkKjmJNkljNjj%JkJ%kJkKjL%lK
-78301a06kMkJkLjkKKmkLk%kMlK%MoMMn%LlKk%%kLKmjNkNmoPJmJjkLnKL%kkL%lKjKKjkjJ%
-78234a07jJ%%jJM%jmJKlLjJlLj%kjN%kjKLpNkjKjJjJKmJjjJKkkNmMjjKkJ%k%%lKKj%jNl%
-78167a06%KlLlJjLkjJj%JKkKmKJjMo%MjjlNmJKjJmLkJ%%MnJ%JkLmLKl%MlLl%KkJj%K%j%m
-78100a09MklJMk%Kj%Kl%JjKJlJjKjmKLmQloNlKjjK%MjmNnjLjjjjLJjJk%jLMokMkMmKmJ%j
-78033a09MljLjJ%kKlMkJ%KjjjKjjjLlKKKl%JoM%jjMknLK%lJLJn%JMkJJl%L%lKj%Lm%J%jJ
-77966a06KmkLLkjJLo%LJk%K%Jl%K%%%jjJjLn%LjKjj%J%mKjLkK%kKJlJkJNj%jkjKj%jjL%K
-77899a04jljLkJjJ%j%K%jjjL%kJJ%%%JKnjKKjjKlJj%kK%%%kL%%lKNlkK%l%%Lj%kK%j%lMl
-77832a10KJjKJmK%Jjj%KmKKmNoMJ%k%L%mLlKKmKLoKKjjNk%lKJmJJJjJjjK%lMk%jJKkJkLn
-77765a10KjKKjJjkkJNmjMkNlkjJjJLlLljJJjjkJLKoLlNjlkOmK%LnKjJJj%%KlJmJLjjLjKm
-77698a09KJ%mLJkj%KkKj%LnjNjkNoJLJlKJjJoK%LkJlM%%lJ%lLLm%MjKnjNm%MmNpLjJKlMl
-77631a08kjMKlLnMlJkKjLkj%JkJjjL%J%JkJjK%mJJkLj%%kLkLkj%K%Jj%JkmJ%MkLlJKlLlL
-77564a06kLm%MoMjj%j%MmNl%%kJjJLKnLmLlJlM%L%oMlKJnJNjjkKj%jJJNmkkLjL%l%JlKjJ
-77497a09JKmjJKlM%nLNpLmN%jKmJkKLnN%k%jkL%kMmJ%LllKK%%l%Mk%%%kKjMlJlLkKKjm%K
-77430a09kK%%K%mMjJmLkLjJmKkKjKJkj%KJ%J%jlKj%jKLlJk%%LKjmkK%Jjk%LkLmOm%jJJkN
-77363a05m%jLjj%JlMjJk%k%JMm%jPpJMmKjj%LJpLKj%NojMj%kJjMmKjJnNjJjjJjJjKJk%jL
-77296a07mLKlLnkOm%jMj%kLjJjKpNjK%k%LlLlJjjLJjj%%mMJjKlKjK%jlKmLjjJLkJ%jJJjj
-77229a10%MmKmKLjk%Kk%LmLkKkKjj%OpMj%%kKmMlKlKjMkkLKoMjkK%k%%%Ll%K%%lJ%Lj%Nm
-77162a08lKJkMllK%kMkLKlj%Kj%Kj%JmjkMlNklJJlMjJJLkJk%k%JkJ%LlL%l%LlLjkkJkPnJ
-77095a10Jk%Kk%lN%jJlLKm%LJkj%JJj%%%Kk%J%JkkL%%lJKmJkLkKMknLKnJK%JkKJ%mOm%%%
-77028a10JJ%KojL%lLJj%nNJJJllOklJjKMoPn%JjJJk%%%kOm%jLjj%LkjjJNjn%kjL%%KjjNn
-76961a11lNkLkjLkjJJmLlLjJJjjk%KKJlkLLkjjMllJMkjJmN%%jJ%jJkOrLKJlKjjKKknOl%J
-76894a10jLkkKmKL%%JlJJ%Kn%mLL%%%LnJNlmMjLmJJkJJnN%j%%j%KkJ%K%ljMkJl%%jLjjL%
-76827a09JnKJKnjLkJJ%JJnOjkLm%JjJkLkKk%Nn%NoM%mJKjJ%LljkjLnO%JjlKJKmKkKJmK%M
-76760a07jpLJ%kKlMmOjmNoNMo%%%%JkMjJjkKoMLmL%jklNj%Kjj%JKk%lMkJmM%j%Lk%kNlmK
-76693a12LmKKk%JjLlLnJM%mJ%kKk%L%kJjK%%kJLnjPlJkKm%MlMljKKoNk%kLj%%KnLKl%lL%
-76626a12%%KjkKJlNkj%kLJk%jMnMmKjKk%KlMlLkj%%KKnLk%JlOkjJjlJMjmMLllLjlL%KkLj
-76559a09mL%jkPoKnOJmkKJJjKjJk%JKkjLlJlLj%j%JkJjMlLJn%KjLoN%MpMjkLJnJJLm%J%%
-76492a11kL%%nOpO%%mKkKj%L%%%j%%j%JoNJJjLjnLJkj%Kj%kLmKJJkJJmK%JJKoMkKjjKL%l
-76425a11L%ljJlKL%j%jnKLj%MmlM%lLlNkk%MjkKm%KLoNk%L%mKJ%lK%%Jl%NnLkkK%kLKkkK
-76358a11lJKjkLJ%kkNlJkKKoKJJjjjJJkLKn%NmkOkkKjjJJnNlKlKNl%nPmJmRljkKkJ%J%lJ
-76291a13JkJ%%K%lLKjmL%JlKl%KjKLoJjKjLjk%JKjLlkK%kJnQnJ%KjlMkK%mM%jJmKkLmKJ%
-76224a13JKljj%mMK%JKmLjjkKj%KkMkJkJ%mKj%NjkkLJjlJ%KlJJLllKLkJmjJNl%%jOmjLnO
-76157a10lMmmNJ%kkMnPjlJJlKlK%%JJJjkj%lLJLkk%K%jJ%%k%jOlkjLjKkKKoMkJjJj%jJkL
-76090a12jJJmL%mMJlJ%Lm%LmM%lKJkLj%%nLKljOoKLljKj%%J%jmN%%KoKKLkj%lLjlL%jJJn
-76023a17LjLJnLjKnMmM%%MnKkjL%%kjMljKkKjK%kLmMl%kLjLkjjKkjK%KkKkKLmnNkjJJJk%
-75956a15%JNn%%JjOoJjKj%jJJlL%mMjLlLrLLjJLlKljkNJk%MpK%MmlLJ%kK%%jkJJJj%kMmj
-75889a17LkJNl%%KnLkJJlJLk%JJnMjkMkJkJ%jjKmMKjJ%JkJ%lKKkJkKmKKkMlj%jK%JkJJmO
-75822a10lj%KkLmJLkkK%lKjJ%JjLkj%jJ%%nKLMoLlMkKmKjKmKJK%mMnNJljJlL%jLlJJlJjN
-75755a11lKlLkJ%JjmMnKNpLkJLJ%l%LKmJLpJL%%%L%nKk%Kj%%KoOoLLkKjKknM%KjLoKjKlK
-75688a14jJ%jJ%jOqKKjNllJJjlMlJ%LkJkJjjMlKk%%LmKLmJLkkjLjJ%k%kMljJJjMpOkM%nL
-75621a13lMJjKoLKjmK%Jkk%L%kKLlJkMllKJ%JmjJLjJlMlLjKjJnjNlJk%KLnK%k%KMj%j%kJ
-75554a14JkjJKmK%JKJl%kLmMLnK%nNlJjKJ%mOmmPnJ%Kk%KJjJJmK%lKjJKJmKJkJJmlPmJ%k
-75487a18LkJMpOKn%JJ%jK%kkL%j%MnjM%jj%kLk%J%JkKkjJ%jK%KmKKjj%JkKklOlKmLKkkJ%
-75420a16JjKjJlJL%m%JJ%jkMkj%JMm%LjkLlKJmJNkkjKk%Ljk%JkLj%J%lJL%%ljLJ%njNk%j
-75353a17JkMjLmJ%JmLjjNlJ%lJJJ%JJpJKNkj%Jm%k%LJJJ%lKlKMklkLKlK%lK%jJ%jKjmOkK
-75286a13jlLkK%kkMpNJjKlLjk%KlJKlKMmjNnJ%kJjKj%JjL%nKJJ%%kLjJ%kJJmLkJ%lNjKm%
-75219a17NpOlMnjLlK%jjJJjjKKkKlJk%LjKKk%kkLl%M%kjLnLlMkkK%jMnLklLOoNmkKkM%Kn
-75152a18L%jJ%jjJ%JjlNmKj%%JKlJJJKmKkjjLlLj%MlKlJ%lKjLlJ%%KKnK%%jj%JJkJjJ%Jj
-75085a16MkkjLjkkJMnJL%l%KJlJJj%K%%%jkJKKmlPoLJJnMj%JnNk%%L%KoKJjLm%JjJLnKJo
-75018a21Nl%JJJLjk%%jj%kNkK%LpLJkJKnOllK%kOjlK%jJnMkjjMj%KmLjLkk%JkM%NpJljPm
-74951a17kLKnJjKJJkLljMkjmOmKmN%kKJkKoM%MkkkLj%JoOmKLkJJm%M%kj%K%jMnJJmPpNjj
-74884a17JJJlKj%j%JKmjjN%KnJJKmKkmJ0mJkJ%%kLklPl%j%JJjLn%jJMlkMlJ%lN%KmkL%kk
-74818a20J%%%Lk%KjJkJ%jMjkjMoKjN%Jo%KlLj%j%MkPj0K%%%Kj%JkKJllPojKJoQkjOpNkK%
-74752a15jJjkkLJ%oOjjLnNmMjmKjKkLjLl%%K%lkNJpKLmMkLlLklMmKKJ%ljJKJ%mMjJnOnjJ
-74685a19%%%JkNlJKknQJnJKmJNoJKjk%jJkMlJ%%K%kkPmkKmLKJjjjKlLjkLjJJ%jkjKj%Pkm
-74618a18kLkKlKlMj%KkJjLJk%JlKoJKK%mM%jJkKKnLj%%Kn%M%JjjkLnMJjLm%JkK%%mRoMmj
-74551a20J%JKjj%jMn%%%JJ%kOmjMllKLjmKj%%J%JjLjjMmjjLkkKKkLjjklM%jKLl%JjkKJkJ
-74484a18J%jkMjkJKmK%kMkkLkKJk%KmJMmkMmNlJLnLnK%KjJkjKj%jLJJKmK%lkOkkLmJjL%l
-74417a20%jJkPmKm%%LmMjj%jJ%Kjj%K%kLnJJkKJKLkoNLnJJJlK%j%kKJjl%K%KjnLJJJkJ%k
-74350a20NnJJ%kLl%LKm%kL%jjlKKlLJk%Nj%oJKJ%%l%NnJ%%k%MJlLoNJJlKJkKlJklPkj%Jl
-74283a21JJJlLjJjJl%LjLlkJJ%JjLmKKlJJl%K%%pPjk%JJJjKk%jkLjK%mOkLll%LlMkKlOlo
-74216a23L%lLjJJK%oL%j%LKmKkjjN%pKK%mOk%kKJ%j%%K%kjJMljMk%o%N%mJM%kLjlJMnMjk
-74149a20j%Kj%KJnLj%KkJ%%jjKoOJkLl%jLkKJ%%mMk%jK%%KmLoNJm%L%jJ%j%%%JmJ%JKlKL
-74082a16njKKn%LjKlLmOnMmM%nOmjLkJjJ%JjjLlJjMmLkjJLlkMkMpJNlJLmJjkK%J%kJjKlJ
-74015a21MrN%K%%nMj%JkNmJKmLjnNjKJjlMmKlKJJJJnLmLKJllK%kLkjJkMjjMmKkM%kJLklj
-73948a22kKKJ%lJjMljNmkKJ%%%LmJjLkkJ%J%KJm%%mLLjkLmLJ%klNjJlK%jKlKKlJkKjjkjO
-73881a19lLkJ%jjKJmLjL%%%k%kJLjjk%%Mj%lJJ%jjJJjjJjKjLjJnLkK%kKJmKLk%lK%j%K%J
-73814a19jmLJkj%KjMnJjkKjNlK%kNlJ%lJkLjKj%jjMlJjJlLJjKk%kJJ%jKKmJk%Lk%l%NkJl
-73747a23JkNjkk%NnMjjLkLpMj%LlJKjLmLmKjjJkMJlKl%JjJJk%%lLJjLnNkkKJ%kKk%k%LlK
-73680a22MlJjmMjJjLk%kM%JlkMmL%jjJjK%jMmlMjjL%kj%%Lj%jlLkL%%lMmJjLLqLlJKMlj%
-73613a22Kk%LjlkLJjjLkKlPpKkNmJLk%%mKjK%JJnMkJjjJjKJjjMjoNmNl%jK%lNkKl%PpKkj
-73546a23MkjjKjKkKk%kJJk%J%KlKMk%jlJJk%%KjKKnJKj%JKkj%%J%mOjkkKkjL%kKkKmLjNl
-73479a22kKJnMMmMjmJLkljNm%MJ%l%%kKjKJkkJ%JJKnMlLoJL%jJJjJj%%jjjJjLJ%L%nJJJk
-73412a22mLjKjjLlK%JKo%MmJjLlKkMjJlJjJjJK%jjKkjKKjlM%jkjK%%mKMmMjlLKnJKkKjlk
-73345a27NmLj%Jl%Mj%jKjJjjkJLJk%LlKmjJLmLJJJjlkMjlJMlKJjkJ%%%jjLlJKlLJl%Mjk%
-73278a23%jLl%LJj%JmjLMn%JjjnNKlNmMpMLlMljkKJLoJJk%jLkKjL%%jKl%jMm%MkkKjJ%%j
-73211a23nQpMLm%LmLjkKLmKkJMnLk%lKkMkJjLkkNkLnLk%jMkJmKKjjkJ%KJk%mMkMjl%jN%m
-73144a25KKm%LmkNjlK%M%kjK%jJmKKkjNkjlOm%K%j%JjjkMKllKNmkLkkK%Nlk%LjmNkJ%mjO
-73077a21jjkMmMl%LkLnMpM%K%jj%%%%l%KLlK%KlKkjNnMkmNjk%Jj%KmPmkJL%mJjK%lLLm%L
-73010a22ljLJjkjLj%%%%%%j%KLmlOkjKKmLmNmJjLlJkLKjmKlNmJK%kjJlLJjjJ%KkJj%LJrL
-72943a26KmO%jmN%j%kjLjjKnQkjJJ%ljLmLkJjNkjJk%lJK%LljlMlJJKlKlN%jlJkM%%%jkLj
-72876a24KlKk%LjlKKmKj%KjkKjJjJlLjk%jJMkkKlJNl%k%L%kK%jK%JlKjkJjK%Jj%J%JklMn
-72809a28KMmKmKMkJlLpMjJJJkKnOjjk%MnLJlLlJJKkJkJJjjjjKjLLm%KlMjkjKlJKlJjNkj%
-72742a25%nMJjj%K%jjkJ0mlKKmkNjjKjnM%%kJLkjmQlKk%%mLK%Jk%mMjLkMk%mKmJK%lJMmM
-72676a24jMnj%K%%%j%JkKJkJmPjmLk%MnK%jLmJKkj%J%JKnOlJLlnL%Jk%LJ%nKKnNkJjJlL%
-72609a25%Klj%%K%KljjKKjkLjJlJJJkKmLKklNmNjJlJJnJLjkJjK%mLjLnKjJLoJJLlJkJKjK
-72542a25jKklMkNnKJjj%JjjKlJK%kLkJlJjJ%J%%lLkLlKLjm%KJoM%Kj%%Kk%%%kJKlj%OlmO
-72475a24mNoNmLjlMjJnNlLkKmN%kkLKlKjkJJk%MlLj%kk%NnJ%jN%kkjKLoM%jmMKkLnJ%j%K
-72408a26jkL%kJK%lKJk%jJJKkkJ%%%Kk%LjkJjlNjkNl%jLjkNkoLjL%kJKmLkjjJJjKJJnKJj
-72341a27JLmKLoMkl%kO%nJJKJk%%Jj%%j%Klk%OkkK%JKlmKMoNkjjKjLkJj%%j%KlK%JjmOjj
-72274a28JlKKLmJ%kJkLJkLoJOnjkN%kjkOlKjKjJJ%jjljLjj%MKmj%j%KmJMkLlJlKJmLK%%m
-72207a30K%JmLKjkLJjjJmNlLnK%MlkMm%Mj%jj%%Kjl%Mj%%K%JqMKj%KmMlJ%KpN%JlNjj%kJ
-72140a27%mM%%JjJljL%JjKlJKjKk%jjlJJ%KKo%%LK%mLKk%k%%%NmM%mJ%%o%PjlOljJ%J%kJ
-72073a27lJ%K%%kLkj%LkkkN%jJJj%kLj%kL%%k%%kJJ%J%J%nK%LkKmLJlLmLJlMjj%KmMlJJn
-72006a31LJ%KoLK%m%KJj%KlLnJ%JLkKlLkk%%jL%JlNjjkjjMJk%mLJjKj%KjjKlLj%mJ%LJjJ
-71939a26kkJ%KJl%Kjj%%JjJjKJmNn%%jJJjJj%jJ%LkKmJM%mMkkOqNkJKjjlKnPmM%j%jjjJM
-71872a26mKlL%%JkLmJLkjJKn%LJkj%LLljkLoL%J%jJ%JJkKk%lMlOnMmJJk%kLKmJNlKj%jjk
-71805a31JJMoJkMjJlJJkLkjKLoKJjJ%JmLjKmJKjKjjOpJKjjJJjkKMpJMkmLMnLmOoJLjKjmM
-71738a28KkmJLjjj%kLJKkmOnKjKk%jkPmJkLkKlNnMnNJljL%jJJmJ%KnNjLpL%kLJ%jkMjnKL
-71671a28kJKlj%LjlKKjlKjMlKoNjKmkN%J%MnlNmKLlkKJkj%KjkJJLlmNmNklOjnJjNjJj%kk
-71604a33M%jkJ%Kj%KnO%n%JKljNjKklLljL%Kjk%MlL%jmMnjPn%%JJ%j%MoLlLJm%OkjMjj%j
-71537a29j%%jNk%mLlJKjKmK%KljMjkKnLJk%KkJmKM%kK%j%%%KlJjJ%%kK%kLJk%kKKnLjKkj
-71470a32JkK%mNj%JlMjkMlkK%kJ%KkJ%lKMJmlMlKKnJLj%kNJkmJNmlNjj%j%%%kNJLqQjqJP
-71403a26oJ%LJmKJmJ%j%J%KlJk%L%KlLmlOjkJjMkjJ%lKjJJjkK%jMkj%L%njOj%lKj%KjKn%
-71336a33JjKKlLk%Jkjk%LKpPJmJNmJJnLj%LkJlKKLnLlJlM%n%KLkjKjj%kKJJ%kKJ%kKmJjJ
-71269a32J%j%MjlJjKlJLoOjkJKl%JKJnJjjJLk%%Jj%jLJ%nJJNrO%Lo%KJm%LkLoMj%%NnkKK
-71202a31%KmJ%JlLjKmL%LljjNlkLnKJjMkkKkjLjLj%nLKjkjKj%J%lLLpNKlk%K%jKJjjkJMk
-71135a31jjJLjl%%KkKjj%jLlLNpKkKLlnNlNnLmLjNpJLjMoJMkkKjLjlJ%JlK%%J%%klOkLjL
-71068a27o%MmPoKnN%lMlmL%KkJjNlkLmKJlK%%Jk%MmJJJk%%%JjJjjKkLlNnLm%KKl%%lNj%L
-71001a29nJK%j%%kJJKkKm%JJkLkJl%MlLk%KJlkK%j%NnNmjlNjkNjJ%lJj%LljNklJlLJjjJK
-70934a31l%jOoJkNljJLkNmlJjM%jl%J%KKkJjjjjJK%j%Llj%LjlkKMlL%jjj%nNkNlM%n%MmM
-70867a31ljKjKkJjLJkjjLj%jkMjmMlK%mKK%jj%%KjkJjKLmJ%%%%%J%lKmM%LkLl%kL%lkL%K
-70800a32j%k%Mj%kJk%LmMKmjLkJkKjkNlNmJlN%nKkjjLLk%kM%ljjMjlNljLKoL%kJkMlkMkK
-70733a33k%jKkO%kmLkJ%KJm%jLkJJkJJKjjkKkkMk%KkLkJJj%kJ%%JJkkNlJKJnj%%MkJKj%J
-70666a31jkjJjK%jlPnJjLjkkPoL%mJkMJ%lJ%KKpJNjkKkJKkJJJ%ljJLl%%%J%%k%jK%kLkkL
-70599a34%LoK%Lm%JLnLkMmKJlLjjJ%KmKKmjKKkjLkjMmLk%JkLLm%%Kkjj%LmLlOk%mLjj%Jl
-70532a38%OlJ%jlLKlJkMjLllJ%Kj%%JKmkKKJ%%JklK%jJ%jJkJKLKqK%jJjLlLkkL%%lK%jJj
-70465a36JmLjMkkJKjK%k%%KnL%LmjLkK%mKJ%%jj%LKpNkNjkmL%%%%%%jKmQnkK%jKmKKkKjm
-70398a39OklKjKk%%NnLj%%lK%%Kk%jJ%%%MnMmJJjjLmNlKkkMjjj%%jK%kLkMmJJJkMmKlJj%
-70331a37%jLjK%jkKJ%%kjLkK%kjJKkJlJkOnLJmJLjJJm%kMjj%KjJl%LLjljKkJ%KlJjKJllO
-70264a34jlOnMlKkLjjkKjlMJlKjkLjjJLmJjKk%NnJkL%j%lMkMk%jKnMJklKlJOnM%kl%Pm%J
-70197a35Kl%%Jn%PmKkJ%KkjK%jjLjKjoKJ%jKKoPoLjkNmKj%Jj%kMjmNj%KjmJj%L%%kMjjlL
-70130a36k%L%jlKjOoJKlJkLjkLj%K%kkLjjlQoLkLj%kK%kJLn%LmL%%J%JkmNkLlJjKjJl%Mp
-70063a42L%%M%JnKkJ%J%kM%k%%JjmOk%mNj%jkOJnjk%LjJLklK%KkJJJjj%Kj%jJKmLJqN%Kk
-69996a37K%jjj%%KjJj%Jl%Kj%%K%%k%LnKL%lj%KlLjJkJMlKkjlNlJJ%jkK%lJ1qjKk%JmQkj
-69930a37LmnOKkLl%jKlOmjJlKLlKjkNmJ%%%KkJ%klQnlMJmNoL%jMmNmKlJJjJkLjJkoOJJjj
-69863a38mNkJLm%kM%JlJ%J%j%JkjKjJ%%%klML%lOlkLnJJkLjKj%l%%JLmKKkjLl%NnJMmkLj
-69796a38mMjKjKlkMkJ%%jJJjJk%NoK%LjkjkKLk%%JknMJ%JJKoJJKnOjpPnOjkL%jlMoMJjkJ
-69729a39LoLLJmkL%%jJ%jjJKlJkM%J%kjKmM%Km%%%LlLjmKk%JLJjlJ%kLjKmL%J%jlJMl%%L
-69662a36nKLlMkj%kkKK%jjKKkjj%KKnMjk%%KkJkKkMl%jLJkkJJkOnlLjNkJ%mL%mMlKlMkJl
-69595a42JLkk%LjkNjkKkjKjKk%J%j%jMnMmJKlLKjk%LjKlJJjlKMmkNmK%Jjm%MnMJ%JjkLKl
-69528a38lJJLnMklKj%J%JJKmjKlL%MpNnJjNlLmKkmNKJmJLmKlMlLjmNk%LlkJJlL%J%%JmMl
-69461a41lPkjJl%J%lKKjKlJLnMnOJqLK%Lm%J%%JKl%kLKoM%lMjjKm%JjkLKkNmjN%n%kNmLk
-69394a41KKnlNLmJjLjKl%%k%LkKjjMnLKoLkKjmRnKk%jLmOkJ%lkJJ%jjJMjLloOJ%lJ%%jKj
-69327a40jKKl%lLkKlJLpQoLJ%%jJj%KljMj%jjLJklJMjmMmLJjlM%k%%jMmnOjJLlKpMK%%Jm
-69260a43PlmKj%kL%kJLk%KKl%jkjKLnOmKllOkKnJMmOjlJJLm%kLk%Lm%LlM%%kjLjlJMkJlL
-69193a39lLJljkOkkK%jj%JlJMjlMlkJNj%ljL%j%JJlJ%JjJjjJkLjlN%jlKJlKKj%%%jKk%kO
-69126a37rO%KJmj%Ll%JjKJjk%MoLj%%%Lj%k%kLlJKmOl%%JkkN%kkJKJ%%m%OKlj%k%KmkLJl
-69059a45Nm%kN%JjKl%JlKjJjNnKkJJ%lLjkJLlKjJjKjJJlkL%mJMKqMkMJkkLMnmLjnP%%jjK
-68992a41%lJjNjmJkKMlkNnM%mLkjKJmJKkLLm%j%%OpJJjKj%jKkMJmMm%Kk%KmL%jjJlN%m%L
-68925a41%kjLkJkjKkLlJKkKjLl%JjJjjKk%LJnMJlKkKlKJjjj%Lk%%lLKnJLKkjJJjjkKLmJj
-68858a44kMjLnKj%KmMJjjJmK%%%K%kJKpOjjK%jjk%LlN%k%lJNJoMkJj%%jk%NmOlj%JjjJjJ
-68791a43%%jJ%JlJ%JjKlLLoMkJ%KlJjjJJ%kjKMqOjjjK%mK%KjJkLknMLjkK%kkLjK%lKkLkJ
-68724a43%%LmkK%j%LLmkLjj%kJKJmMjlLkKKmJnMMnNl%%%Mn%MkkK%%KnNmMj%kMlkLjlM%Jn
-68657a46JNoL%kKjjJKnLJ%kJLkjMmk%JJKjjnNjK%kjJkNj%JlkLKjjJlJjKJ%lMjlLnNlLkj%
-68590a46L%k%KJm%MkMlLmJjjJLmNrPoNlLkMnLjKjmJjOj%lLkkJj%J%%j%JjKJLn%K%KnKnOm
-68523a47LJ%kJKmLkL%lLnLJj%KmJk%JLpQmJJkK%kJmLjK%lLkKmKNklM%jmjKJJlJJ%jJjLkL
-68456a43%kJkKjjKmNoKLKlJJkJ%JkjjKkLj%MljjMmKjj%jLkkM%kK%jlLLmK%lPlmJMnJJJ%%
-68389a44kjJJLkjJmOljJk%JLnMJnMkJkNnJJ%KJ%pNlLJjmLj%JLkJk%KJm%%JjjjMlJJjjNlj
-68322a46LlJkJlJL%jKkJkKmJ%JNklKk%K%lKJlK%jLjKmj%KjjKKJlkOlJj%jjJJjkLjkL%%mN
-68255a44lLjkLjJJnNl%kNoNkJl%JKjJMo%kL%%J%KLoK%lJjlLLjjjKJkJkjKjjMoMKk%jkOmk
-68188a49%%KLlK%kL%k%lJKkKjmNkMkJk%llPjKk%jJKj%j%Kk%%Kjk%LKo%MkKj%jkPkklMjkK
-68121a46lNkJlJk%K%jjL%kjJ%jLkkNmJJjJjLlLj%mKJ%jkNmMlM%ljKk%JJK%k%JjKlkKlKKk
-68054a48JjJJJmKKl%KkJ%LlkKLl%%jLoNlMjjlM%JlKkj%MkjLJJljLmJ%lLK%kjKjl%KKkMlL
-67987a44mlLK%jJkLlJ%l%LJJnOm%%%jMpKLJkKoKNkkMjj%kJ%Jj%JJj%ljM%KklJJKj%lJKl%
-67920a50K%j%LlKj%JJlKkjKJkjJ%JKjkKj%MkjlkNjjJ%kKJ%kLjjk%JJlLlN%kkL%%%kJmNmM
-67853a47LoLjJmM%mKjLjjMkk%Jj%L%kkLnLK%kLk%Kl%JkKj%JjJ%%kMjlJKkJj%JjkKLoLmJ0
-67787a43plNJlJlMJjJkkM%kJlLJnMJkjjNl%%kLk%K%%JnKLk%%%Kk%KJkkkMjjjJ%JmLK%k%L
-67720a47jJmMKnMk%lMjj%%lLkKk%Ml%%M%mlPnJj%Pn%jLlKkKjj%KkjMjjjJlLJnNkKmNlKkj
-67653a51JkLj%Kk%JlLjNkk%LlJjJkkJKKlMmjNnKkMoM%jKJmJ%lMnJM%jJLjlJmMjJjKLmLoL
-67586a49JlKJmKjMkj%kL%kLlKLn%JkM%K%k%ljLjJKklL%nMJkK%j%kK%K%kjjK%jkLJjLk%mK
-67519a51jjLjK%%mLJnJNkkJLJnJJjOnKlLKjlkLkKjLnMlJkMJm%LKnJJ%mKJKl%M%kjJ%jkKl
-67452a53MmNmLJjjmMJmKj%JLl%LjlKJkJlJJOoKJjJk%jJk%JjJJkjKNlkjKjKlLjnLK%kKkJK
-67385a49kJkjJ%KJoNkKlMKjoJ%K%J%mNJl%%JlLkjL%jjM%jJoJKMoMlOpM%jkMmKk%kKJj%JJ
-67318a50Jl%L%jKkjjJ%kJjMjj%Jl%jMjjKlK%%%kKJkJJ%kJ%jMnKjKlL%%kJjMlJqQlJKJlKl
-67251a53%KkLJ%lj%JJ%jKlKjNm%lLkKlMjjLm%kLkOlJjjkPnJnLkLjKJkjlOoN%jj%JK%J%p%
-67184a56K%%K%%kJJJKnKLnkQoJjMkjJkKkK%ljQnkjLJ%kLlLj%LpMKmMjlJLJjklNmLjlJMlK
-67117a51kLn%LkM%nJKk%kLKlLjjMmLjjjLmLJj%ljJK%kJJjLljJJkJJKnjOmPpKkJK%%jmOk%
-67050a52%KklLJ%JlMkk%kNk%jjNnKjJjMllNkkJkMkkJKjMmj%JJJlKk%kLJ%JlkMjJlKj%MoL
-66983a53J%llRpNj%%%%kkkMlNkKj%jJ%%lNkjJ%jKj%%jKKj%kKlJJjKkj%JjkKKJkJkJJJkK%
-66916a51ljLlNmLkkLkkKNlkj%jLj%KlKKkKJjlLoLKlJlOklL%kMlJjJJlLJk%k%KjKmKJJjlM
-66849a52jkk%OmL%mKlJJ%L%l%Nk%JkjkKJk%%kKJjlOmL%Jj%klK%LlMkjJJklO%k%mJLJJjlM
-66782a52kJoQl%LoKKJj%JlLljMkJjjJJkLmKJlMjj%%kJ%lMKkjkL%JkMmj%LnN%kJlOnLoKL%
-66715a54KoJLjjMqPJnKMoLlLLl%jL%k%mMmK%JJjkKMJmJmN%mKkJ%JjK%%m%jNmJK%j%Jj%L%
-66648a52kNknKJKnjKLlJ%jkJJlM%%jJjjkL%jlOoPnJJjjJ%%Ml%kJJMn%j%LlJKkKkKlLJk%L
-66581a52kjLl%%kKjLnNkkJJkKjj%%%KjJkKjjK%jjLJoKLjKkLmJjJKkJl%%JJmKJJjjK%jJj%
-66514a56KjkKjMkJk%jjKkj%KjM%o%PoNmLjj%kKkJ%JkL%lLjJ%%jKKJlJllLjNkk%kLKjmMJk
-66447a55%kLjj%LllKjj%LJkkJ%KlNkJLljKjjKjJ%kkNo%NjllMKmJKjkK%%%jJkL%jk%JkMJJ
-66380a54nJK%jjKk%lNlKjK%k%JJJ%kJJnKJJkjNk%MpjMjjJjjJ%K%%KkjJjL%kj%%J%Jj%JmL
-66313a56LnjMkKj%oOkKk%OnkJ%K%%jjMmJKnKJJJlMlK%j%j%kL%jJjJJ%klK%%%k%MJlJjjJJ
-66246a57kjMjJkjJjJKk%%jMpPj%kLnL%kJMknOnKK%%kjkJLj%jLKkjkK%%%lJKKmJjJJkLmJK
-66179a57jjM%k%jKjKlJjKj%lLmMklMKkKl%KKlkJJkLklMlN%jlMkJ%%LoMkJkKjJj%KmKJk%j
-66112a60NJnJJjKlKkJ%JkJkJLjKnLlOnJ%%KnLjMjlLKlmOmLlKlKkMknNjJKkjlLjjPp%KJlJ
-66045a60KjkJMjjkKlJJJJ%%JoLJ%%mNk%jj%JKjlMk%KJjJljMlK%%JlKlKKljKKnLk%%Ll%Ol
-65978a58LnlM%lLj%MmjKJJ%lL%lLmLkMmkMJjlMkJklPlkMlKl%NoKLl%%jKKjj%j%KjmMJJl%
-65911a60%LnLkj%LlKjLjKk%ljPj%mjM%kjJjjNl%NmjJkJ%%JlJJk%LjjMjllMjLjMjkjk%JJj
-65844a60ljPlNkl%%kJKKmNljjKkMkKlmPjJm%JJj%JJmLlLklJLJjlOjljMkKj%%jjjJjjRqLm
-65777a63KJjMnKKj%%%kJjKMpNmjjJLKlkNjJmkMkLljKjk%JjMnL%JJnPjjjkjMlLLnOrK%MmL
-65710a59kKoN%jjLk%K%jj%kjKJ%%JJlJ%J%%kjNnKJKl%mMLmMKnjK%KkjjLlJkjKLlMjJjmkO
-65643a59jlKkjM%jLnLkjJ%NnKkjLjl%LJkjkNjlLjKjlK%JjjJJ%kJM%nkNjjMmLkjJ%%JjjkM
-65576a60jLj%jj%%KjJlK%lJ%jmLLjKmK%JkLm%KjKkjJ%J%KkjLjjkKLmJJkjMJkJjk%K%kLlK
-65509a61jk%KJmOjjk%MklOkk%%KoNj%JJm%LmNkJJ%LnJkJJnK%%%K%k%NnjMKmjKjL%lK%JkJ
-65442a61%kjJJ%jJLklJJ%k%KJnNmJJjKJ%mOnJJ%lJMjlkN%JnKkL%%kKl%J%JkQmk%jMnjMjJ
-65375a62LoJ%Lk%jKj%jJJ%kKKkJm%LlLnLK%%lJ%NoKj%J%jKk%K%Jj%jOp%%JjJMn%JKj%lJJ
-65308a63kJJkNllLjkK%j%%%Kj%%JkK%lNjjJnJL%jKkJjkLlLJlMnLjlKjL%LlJ%jJLjmKk%jK
-65241a63JmNljJJ%%JkJLnJkJJKl%Lm%K%LmK%kKlMmKjKm%Om%JjJj%KjjJjK%JlJJkJKkkjM%
-65174a63nLjJJLljJlKMmjMjk%jlMLlkkLJ%K%JjkJk%JkLlLJ%%JlKkjMlJ%k%KKmKlKkLlK%j
-65107a66J%%j%MmJkMlJ%kMKk%%%JmLmJJkL%jjjNmKmKKjLlKjkLmJLlKjjJkKKlKjJlMj%klL
-65040a66KlJLk%oNKj%%jjJLjkJ%j%LkNmlLJlJk%%KJ%JKoKjKkKmOmKjkMkmNkKkLjkKjJ%mJ
-64973a67L%kMkKllJKJmJLl%LmNJkkKj%Kl%L%m%j%K%jKkL%jj%%kM%%kJjl%OkkjKlJMmL%Jj
-64906a65LkjKmJj%%JjKjKmLj%jJJJjJ%jJjjKj%JlJJkkL%%kKjJ%JJJnKKkLlJJjkLmJjKJkL
-64839a64lJJkkLKlkMkKJ%lj%Nn%L%kJjJMm%Jm%M%KpJLjMj%k%LjjJlkJJJJl%JJ%Jj%jKkjL
-64772a65lKmKLjj%Lm%LjjkL%LlKlMo%NkjKjj%J%mLLmMjmKMkj%kMk%JmOoLlLjKkKkLlJ%j%
-64705a67KmLKljNoK%j%NlKkJl%JJJlJKkkMjmNLnjkJL%j%KjmNjkjjK%L%mMjlLJkJlkMkN%l
-64638a67jJJoN%jK%lLJlJKpO%kkMjj%%LjkJlKLlJKj%jjkLkMjlMkKk%JnMjJ%jkK%%JMm%Kn
-64571a70%KjLjjJ%%mLKmLJjkJ%J%%Kk%kKLl%%%kMjJo%JLjJJJmkK%Lj%k%%J%%%LnJKmKKKn
-64504a70KkJJkK%Jk%%%JJ%KjLqKK%jLmJJ%%Kn%KjMjoOkJjjL%jk%KJkKlMoN%kjJjLkjJjLl
-64437a69JJjj%k%LJpNjj%KkMkJMoL%jlKLljLk%J%lMj%KklKL%mkK%Jj%JkJK%Jk%%%%JLnKk
-64370a70KjjLm%KjJ%jjMj%%%k%%jLKlJjNo%OnkJKmNmJjMl%jMjkkM%JkmPljJ%joRl%%k%JO
-64303a65nlL%jKKnJLnMkJ%J%j%kOklKJlKjLkjKkj%LJkJjkkMjkLMnKJljkOnNkkJjKLpNKjk
-64236a69JlkJ%Mj%jJKk%KlKlKKmJkPqJL%%%kLm%NoLKjjKkjJjK%%JlMpKJOljj%KjjkLlkKJ
-64169a71K%j%J%l%jL%JlNlKj%nOk%j%Kj%j%%KkJ%kLJl%K%nNkJjJjKlMmLlLlLkLmLm%MjlM
-64102a69mLKkkLljL%kLmLkJjJKlLllNJjlMjkJkLkMjljKJ%j%%jMkKl%%JJ%k%Kk%%LlLpOkj
-64035a72%lPn%KJJjl%NlKKnKmJKnNJ%l%JlN%j%kjQnLJkkKmKjJJkMlkjKLlKkJ%JkJ%kNmKK
-63968a68qMKkJ%%jkM%KlJKlk%L%JnKJJ%%lJJ%kJKkjLl%M%mJ%lLKlJjMkkJJj%JJoMKkjLmK
-63901a72%%KjnOjjjM%jj%kJLllK%K%JkJkJjJkMlJlK%No%NnKjmOjjJkKjKjmO%%l%Ml%JjJJ
-63834a70lLJoPmjL%JmK%kNlJn%J%%Lk%JJmJJMJllJL%jkJlJMj%jKljKkJK%lMjkK%lJ%Ll%J
-63767a72lLJkKjLoNjkjjMk%kJkLJ%JkjLljKjJPqjNmMnK%%JmMjLpNKmKj%kMnKKmjMJJjJ%l
-63700a74kJJkLJjJKkjMmjJKjkjK%jLk%lKJJJkKklLlLKlkLk%%KkJJ%j%kMJk%mP%lkJlNl%K
-63633a73JJ%mj%J%K%%JJkjlKJKJmKJkJJl%kjNk%KLmJKm%%KkMmlMJLoKl%KKKmL%j%kKJkJk
-63566a75Mkk%LkjLnjMLlJlMkklKKJkKkJ%jjLlNk%k%KJJlkJJMlLmMJljkLJkjLkKn%MoNj%J
-63499a74JkJkLjjKkKJmJkJKjKjjkKJJjjj%K%jj%JjJJJ%jj%j%MJoKjMpNkk%LKkKjkjK%%kJ
-63432a76kKKkj%%KkJLmLj%lPpLkMkJKkKmMk%lJ%JJmMkjJkNlKjjMnLlLjmN%LpOoL%%kJkLJ
-63365a74%Jn%JNkkJ%kJj%Mjk%KmJ%NmLkLljjjJjLJjlMmLkKJkJJklMJjJkK%jlLKnNk%kKjl
-63298a79NkJmJMjjJoO%JkKkJ%lkNmJK%%lNpOlNkjkKmM%KnOkjkLkJ%mLjJOqLkK%lL%%Kjl%
-63231a78jN%lKjlJJkJLJn%KJjJmKNoLlMkjNjmLk%jKkjK%LLoKkJjJJl%%KJkk%LLpK%LKqNL
-63164a73ljKlLK%mmN%kkJMl%%JKjjjlMKk%k%jLJoOjj%MmLJmkOljKj%K%kjJk%MljjMlLnLj
-63097a79kMlLk%J%JkKkKKkj%%lKkKLmMkJ%%j%kMlKJoRqLMmJjjJJKk%JkkLmLJ%jjlL%%jjL
-63030a78Kkj%jJjLJjlJMnMjjlKJjJJjjNmJKlMnKJjlKjKlKjLJkJkJ%JklOmJKnNkjLjl%KkO
-62963a74nLl%JJklNkJlKlNlMoLmMKj%%JnNJmJkL%%%kMnJJ%j%Kjj%JLlKk%%kKlLjJjKkJkJ
-62896a80jjKOqOoKkJKjJmMJLlkLjMkkLrMlLL%Ko%jOk%%%JkkJJkNjl%jLlL%J%lJ%JkLmMmK
-62829a79mL%KjjmRlj%lNkJjlMkkJKjMjlKkJjj%KjJKknRo%Ll%KjKlKjJJjJjLoK%kLjJk%KJ
-62762a78k%%kLjLkJkkKlL%kLmPkjkK%jLlJKkKnKmKkMmK%LjkKJnM%lMlLjKmLkjK%nNjKJ%l
-62695a81KJ%lKjJjjJJmM%JjjjLnLj%jJLo%J%JJjkLJ%%kJkKkMJn%L%LjmMm%jNmKkkJJJj%J
-62628a81KjkkJ%lQjJklKJ%lJLJlLmLjj%JkMpLjJJ%%lKNoMmKkKmL%J%J%Jl%J%%LjjmLjKlM
-62561a79l%jKkMjmKjjLjkJKKnJKLkkJ%kKkNlJJmjjJLjNmjJkM%l%k%KJoQl%%jJJmMlMlJjj
-62494a84JK%nL%J%J%lKKmKjKjjKkKj%lKJJj%lLlL%mM%k%LJmJJm%M%%J%lJJKkjJjjJ%jkKk
-62427a86OklJKJlLkJJkLkj%jLLklkjLLmJjj%L%%%jj%KkJ%%LlJkKkK%jjJj%JjkKJj%JlLJK
-62360a80mMlkJJ%lJKkKmNjJjjKkj%jMlKJlKlK%jJlNj%jK%l%KKnjNkLkjKkKkl%OjkJjKlJJ
-62293a83%kLJmjLjj%JjLkLk%jJkJmMJ%JjLl%JJnJjLjLJ%jm%LkJnM%%KjkKkLkLkKkKkjKm%
-62226a86LnLMl%kK%j%%K%LnkJMkkOm%kJL%mKKkJj%mMmLjKJk%kPnL%n%NnLJljK%Kk%mKLlK
-62159a85jKjjKmLJKpRl%jjK%kjJjJ%jjM%kmKKJ%%%kK%%jkLjkJjLJnKjKmJMjmLMnK%jkMkK
-62092a84Lo%KkJKjJmJKkMmJlJJjKkLJjKjk%%JJk%KkLj%klMjkK%lJOl%j%%kJKkjMlLlJKkJ
-62025a85lLmLlMj%j%JnNjjK%lM%jKlNnJlJJK%Jl%JJ%kJKjJlMlJjjK%jKmL%kkjJM%%%kLoK
-61958a88jJJkJLmJjKKkK%%kKjj%jKjkJ%KJl%KJkLkKoKK%LnMkKljJJjJKj%%jJlKnJLjOmlJ
-61891a88jLkkJNlkJj%JMjkkKk%K%JkKjkL%%lKjLJl%lLlNk%lNmJJjjJJMmJk%LmjJ%M%kKmK
-61824a87%%J%kjNnJJkJ%%%lK%Nk%k%J%%%jJkLjjlL%%LmJjKj%%%jM%jjjlOljJ%JjjJ%KkKJ
-61757a85lkJKkj%MmjQmnKKkLk%K%jJlK%jOj0Pk%J%j%kMkkMmJMnK%JjkMoLKjjJ%Jk%JjJ%K
-61691a86l%%JKmJ%Klj%JkL%JjJlJLkLjjmM%kKKjmJMj%mNmJ%KmL%%kKkMmLkjOnjJJmMlJk%
-61624a92OnK%kMkJ%kJkkLMmKJkKnJOkjnMjkJL%klMoOKkmMklM%lL%%jkLnNkKJ%kKlLlJK%k
-61557a91jJ%KJj%kJJ%j%KkjKjKj%mMlMkmMKJlJJ%oKj%MjjlOmjMJl%KKpNJ%%jkJkkLjLnKM
-61490a88jJmJMkmKKk%Jj%%KjkKJ%kJkjKLlJl%L%mPnLk%%LnJKj%kOoKKk%JJl%lNjlJkMNnL
-61423a88mLjjJ%KkkkKKk%LjK%jnNnNmLj%jjMoMkKJlMjjJ%kJ%kMnJKkJjKnO%KoLjjOoJ%jL
-61356a90JmL%lkNk%kK%J%JljOmOojKkjMJJp%Nl%K%jmKMnJKlNlLKlk%kOklMljLjkJJ%%LKo
-61289a93kJJjLmNmJJJkJ%JoNJjjJ%j%%kMk%jK%LkkjK%%lNl%MlkM%jJjk%kjOj%JmKjLkjLk
-61222a92KjllLKjk%LjL%kjmOlJ%j%KLjjmLlJJjlKNk%KkjlJKlJM%jlKKmMkJJkJj%Kl%%j%J
-61155a94lNljN%k%%%j%kNlKlJJ%JjKlJ%jkK%kK%JjjJJkjJ%Lk%%L%kkLjjlOmjLj%kLjMl%L
-61088a90ojJKLJjjjlJ%%%KkNnJkM%mK%JkKlLkKKmkOkmNk%jJJmJNlKlMoL%%KlJlKMnJKlJ%
-61021a95jKKjk%LmJkLjjjKKlJKmJLk%Kjj%%kLjjJjKJjkL%Ln%MmjJjL%kKjk%KJj%KmNk%km
-60954a99NkMmJJkMm%L%kJkkK%jkK%JjJKJmMk%KmJJkKjJJkk%KJ%kJLnLJMl%oKJJjLkJkjLk
-60887a96KmMK%nMnKJlLlLjJLnLKmkKjLKrQlkLKjmKJLlj%k%JNpLJKl%kKJLkJmjJ%JLnjKJK
-60820a94kKkKkKlK%j%jJMl%%kKJlMoMklOl%JJkjMlL%jmMlKJmOmjKkjJJJJjJj%jLk%JjJkK
-60753a95j%jkKLkj%LmMjkKjLkjkKLmjJLnJJk%Ll%jJ%KKkKJl%jMkkKjKkLjjKl%jJk%KKJm%
-60686a98Lkj%KmL%KjlKkJJJlK%JLo%%JlOlLjlLkkJMkKnJ%J%Lk%KmjMjJkK%kJmJM%jJkJmN
-60619a96JlJjJJjjlNjjkJkN%kJjjK%J%nMlKmM%kjKJKmKKmLKmJLnKkjKlM%Kk%oLMkKJ%nNl
-60552a99%L%jmL%MmkM%%JkmMj%lM%%jkJJJjKljK%%LljjNkJlJmK%JjjMm%KjKLm%J%kKJKnL
-60485a97lJ%LmLoOjMoKNj0PmM%lJKlKnLkjK%MklLmL%LmJLmJLn%KkLmM%jKlKkJkJ%Mk%mLL
-60419a96k%jJjkKj%%LlkLj%jKlKkjK%%J%JJ%kJkKLk%JoMj%jmMKJmJ%LkJ%mNklMjkJkLKoN
-60352a99J%k%%JjK%%LllMnLnM%%jjK%JkK%kLlMmkMkkJJMmJJjjJNnlJMl%%KkJ%jJ%j%mM%%
-60285b01KjjJkM%pM%LmKm%OKqjMK%lKkMnMjjj%JKJlKlLnJLj%%%J%j%kLJjJlJk%LlLJlkKJ
-60218b01Jjj%J%jkJKJkJJlKkjKkOnLkK%mJMlJ%LklKLkmkOkJJMokM%%kLnNl%%mKjOk%jkLL
-60151a98klKkKkkJLkJjj%MjjlLJjjkMKjkkNJm%lK%JjKklJLjJ%lJKJjlLlJLmKJ%J%jJlmO%
-60084b02J%nNlLKmLmKlLkNoNlN%nKlKJKoLJjJj%kJ%jNl%kMmLlJJJkKjjLoL%K%nN%lKJl%K
-60017b02kkJJjMkMl%lMmLkJ%jKmLJk%JJlMk%%jjlKMk%%KjkLJlJJjmLKj%j%%LlJ%%mJ%LkJ
-59950b04%%%%%JlJ%JkOklK%JmLj%Jk%%LnPm%kN%mKlJjJKJlkMlKjJkLmM%lkKMkjJkJJjLj%
-59883b03jJJm%LjJkKoOkJ%lNoMJlJkOljMl%mKKkjL%JjlLmMKl%K%j%jJoPjj%%JjJJjl%jM%
-59816b04JjkJlJjMlLmMkLlNmkOkLjJoJLkJ%kjKj%%%k%%Lk%%LkJl%Kk%KLlJl%MlJjJKk%k%
-59749b07k%JMjl%JKjjKkMmMjjmJLLnLkJJ%jjjjLKqPl%JjNljjKmKJlLjKJk%mLJK%kkMkjLl
-59682b07K%jKJlNpLJmJ%LnNlJj%JmLJLkJk%JJjmJKkMk%kJJJJnjK%JJj%JJl%MlJj%J%mJKL
-59615b04m%MlJjK%kjJ%%jL%ljOmlJLJ%mLkMnJkLMmJ%%KmLnL%jKj%LJ%mJJk%LoN%ljJLkLn
-59548b09NnMmKlKklLKKjLkljLjLkkNkJmJlKjLLl%J%jj%kMmKK%jkJMljjLlKKklK%Kl%KjKK
-59481b04%mjKmKjMoNjjKKljJ%jJJjKjKoKLkjJKjJ%jjjLjkKjKnNl%LjlKkK%lK%KkjmMLmKL
-59414b06mMlJ%%kKkOlJlKjklOk%KKl%kNk%mLK%jl%J%mPklLjJ%JlLklN%l%JkJKkJMoNkj%j
-59347b10PqN%%jjmJLJ%lJkL%mMnLJKkKoKM%kjLJmJjJK%Km%%klMKJ%j%Jj%JoKkL%jL%lKj%
-59280b10jLmMlkMJkJjLm%LlKKl%%%JLlKkkKkKjJj%kKJjjJj%Jk%JkMJkJkjL%LpJKKlLnMlJ
-59213b11jJjJLk%LjkjmNk%NlJkKmLjKkLlKmLklKK%jLjjjKkjJJLmJJk%%j%LKlJ%JjJpPjlM
-59146b09kK%jJlKmL%%JlNkj%JmP%n%L%%%pLJJ%%KlJ%%%LjkjjjNlJMljjjLklKJMkjj%LjKn
-59079b13%JKljJ%LmJ%jL%J%llMmOlLlL%kjJ%J%%mLKkkkKJjJMm%%L%lLk%mMJJlLJkKojLJk
-59012b14LjKlM%jkKoM%Nn%kKJkJklLLjLmKJj%jJjkK%JlKJjJ%kkjK%%kKjJjLjjL%j%%Jjlj
-58945b16MjK%jJlLj%mjLKj%KmPlkjjJJLkkLjK%oJKlLjMjnMj%lKKmJ%Jk%OmMlkJJKlKLkjk
-58878b14%Ll%%JjjKmMjKjkK%%jjJ%Kl%LmMj%mMkKj%mOj%jKkj%LKm%JLoL%jLkjj%KJkOnlL
-58811b13kJjJjLjkJLkK%lkJMmJjjK%JkjJjMl%LjkJ%%jjKkKlK%MmjKmLJkLkKLkJmjjLlMkn
-58744b20MkK%JKjjkjMj%jJJJKkJJmK%Kl%kJJkMkJj%jK%jkkOmMlJJJkjJlKJJ%jklJ%M%JJm
-58677b16K%kJ%jKJjjKlJkJ%kLLkkkPljLnJMkjk%L%nKLjLnjK%Jj%kNnK%Lm%jJJLmJ%LljK%
-58610b15JkJjKmOoJNkkLkj%%jLj%Kmj%KJ%JlMmjMlJJj%kJJjLmMk%l%M%j%JJkKkjJjjLkJK
-58543b14lMm%JKkKmKjJKmKj%JLkkJKjlKlKkJ%MnLjjLJlkLlM%klJN%m%J%JJmLlLkLnLkK%K
-58476b15kJjkMkLlKjjLm%%jjLlLJ%kLlKjLmjKkKJkjK%%NnLpMkjJ%%MJpOoLJKk%jL%%m%%%
-58409b19NnKnLMjJlK%%%mOlk%JLjk%j%Mk%jKllKNpOjKlJkK%%jJmjLJ%KkJkMklLkKlJJMln
-58342b22QnkJLlK%jMjjLmJl%KlPnjjJK%Lk%k%JmOljL%Lkk%k%KkkL%%KlJkKJJJkkLoQmOnK
-58275b16kkJ%Mm%jLm%JJ%jNknN%jJlKjNnLkk%%JkMJmkL%kNm%KjJmJNnMlMjnQnjMlJlLlKJ
-58208b18JkJKlJlLKm%jJ%Jjj%J%KjkkQlJjK%ljkNkkJ%LljLmJjJjK%kLKjnLLjlj%%K%jJJJ
-58141b18jJllPk%jjKkKJjKlKl%%JkkOjJkJjLllOjkMl%kkLjMjljLljJjMoN%KJm%MmkM%lLj
-58074b20JjlJJ%lM%JkjJJ%%kkJJKkJNoKjjJlLK%jJlJKjjlMkmMJjLJlJ%mMlNjJljJKmNjk%
-58007b21JmMmLJkkjK%LKmj%jLNkn%KJlMnK%KjkJJkJJ%kJjj%NJlmMjKkjJJlKlLkjKKjjKLk
-57940b20nKjMklL%%KlkjOj%jjJ%kLLnNjmLnKLlLlLnLkLjj%JLkJjJjKkkLmLjJkJJ%mKkLkJ
-57873b23LjJk%lNm%%k%L%KmKJKljKJjjj%KnNlOmKm%JkKjK%KkkL%lJKlJLlJkK%LnJ%JJJnM
-57806b22MpKkMjJjj%kKkOlmJ%LJnLJm%Lm%OjJmkKLlJKlJJkkL%%j%J%lLKLoK%%j%%jjMlLo
-57739b28L%NlkjKjKJ%kJ%kJJLmkLjjNqL%JlLlJMlkMmLkJ%KkLkjJjJ%JJjmMjjMnJK%%m%%N
-57672b22nJ%KkLkmNoMKjMmKlMkjkNojKJj%M%%k%jJjKKjkJJ%kK%kljOoLLmJJjM%kkK%kkLL
-57605b22mjLJjlOj%mLjjJJk%%JJjnKKjKOj0KKlMnJMmjMjKj%kJKlJjKmNnNkKmLjjjKlKj%%
-57539b27KlJLljL%%%jjjOoJMljKlkKJjLm%LjMJlnNJnKJ%jJkjK%Jk%MlJ%%lKJ%Jjj%lMkL%
-57472b25lJLnMlMjjjJkQkn%%JjLkJjjjLmKJJjJjjlL%%jKJmL%%%kkNkKnLjL%jjj%jJjMnL%
-57405b27JJkkMnM%kMlJkLjjJLmJ%%jJ%lKLnJkK%jKjKjKmMlkJLk%%kKK%jlLjjkNlJ%KlJKJ
-57338b25kKljJJk%J%JjJk%jNJmKJljMmK%KllJM%kKklLJljJJjkMjkJKjjLlJKoO%jkJkJJ%j
-57271b30jJJJ%jJjLkkjK%Kkj%JJkJ%JkJ%J%k%Mn%MlKl%%JJlLlJJ%jKjLljjJ%JJlL%kKjnQ
-57204b27jjJkLnL%KnNjkkKJ%MoM%l%JjkL%KmJJk%KKklLKkmLJj%jK%lJJ%lJjM%%k%Kj%mPn
-57137b32N%KpjL%mMlLjJkjLlLJ%NqMjlkKMj%kJJl%JjMlj%KjjjMlLkMljjLlK%kKmMKlJlJM
-57070b28k%KklKLpMKmN%mMklLkJKk%%Jj%%kJKJjkKjNrNlOmlKKjOlmNnmPlKlJK%jj%j%JKm
-57003b34LmLJ%mKMpMjK%MpLKjlKlM%jj%%jJK%lMkkJ%KlkLJjJ%%Jjl%KJ%k%JJJkjKjLnLJm
-56936b34M%lj%%M%k%mOjmJLj%JkjMjlkKJJJ%jjKjMoLlLlMmJKkLjlJJkkKKkKLl%LoKkOn%M
-56869b30k%jjMllL%%lJNmKkLkkJJkKJkJ%JKmKkKJjk%KmNkJjkKkJJJ%lMmMnK%%%LjmJJkMm
-56802b36%LMm%MmkJJ%JJkklL%%LkjlLKk%k%M%JlLlJj%LnLJlJ%L%lJkKlJJMnJjLj%Jj%kJK
-56735b33MljlL%lJKlKjkNkJ%kKKljnMMkkJMl%JmJLnK%L%j%%kJlL%KlJjk%KJKjlMmMm%JJj
-56668b36JKkkLk%kLmM%jJ%j%J%jJkK%%Kkl%L%j%JjJ%%%lKKnLkOpLJJjJ%pPjJJ%l%jLoLJl
-56601b39J%%%%LklMkJKJ%oKLnNkKMn%MmJjKklLJj%k%%KjJlLj%LlJljOljKl%jOljJkMLmlL
-56534b36kk%KKjjJjKJ%jjJkLnMlJLoNmLm%LjjM%%kJKjJjmK%%KjjJjlLkLlJJ%Kk%%K%klLK
-56467b36kjJ%kJ%J%%kK%l%OkJmK%%KlJLkkKkLkJJjl%%LjkJjMnNJjljjMl%%LJj%mMJlLnKK
-56400b37lMk%kMmJkMmKKl%%JLnJKjJlJ%J%JkKnPkmNlJ%KlMoOjj%j%%LmLjlK%JkLoLK%nJj
-56333b43LLoM%Jl%Kj%%jKlJKlLkJJkkJLmL%jJjOojjQmkK%LkkkLkJkLljJLKj%%lLjmOlkJ%
-56266b41NmkLkKo%PmJJmNlJjK%kKjKJjlMJo%jMlMk%jKlJ%jKkNnJKkL%mMlKlMJljLmK%Kkj
-56199b42Mk%j%jkNmNkjJmKkNl%JJk%%lMJJm%J%JlKKMokKkKKl%jKKj%jjJjKJk%JjJJmLnLK
-56132b41j%kMjmKJJlJK%l%Lj%kLlMkJjLmKlJj%%Lj%%kkNnMKm%jMkkNmjKjKkJKkLmKnNJjk
-56065b44kMjLJm%kK%lJKKjj%kNmKjjKnN%lKJ%KqO%KmkMJ%jjkjMk%JkKJoLNkMolMlJjNkJk
-55998b44l%J%%%M%j%JkJjKmK%kKLjnKL%nLlMlJJjKlJJJlMlLJk%%Jl%k%jLkLLmLmjJJJ%kk
-55931b48MjKj%%j%LmKJnNj%kJlM%jjKk%KlKmLKJkJj%JjkKKkkM%mMmJ%NoM%k%lLjKkLlK%o
-55864b50N%j%JlMjj%Kj%%KkKnMkJjMlj%jKjLl%kMkJ%k%PmmKJj%jkKJJjkLJm%Ml%JKljK%K
-55797b44kJkJlJ%JjL%lMklNlkKjLlKkLkjKk%%jLkNlk%JkKLklMlLlJL%lkjNlKlJL%jkKJkj
-55730b48KjjKljLK%j%lJKjJkJ%jjkN%JlMl%lKJljL%JjlLJkJkK%kKKkLnjKLlkjMkLkJj%Kk
-55663b49NoJjMkjj%L%mLKkJl%Ml%kJ%jK%KJljMmJLk%kNnkNnLj%KjkLjJmPn%JjlLKkLnJLJ
-55596b47jjj%MmKlOm%JmLkjJjKKLmjjkMKjlLJlJJjjJk%%kJlKNlJ%kNjm%MmKKjJkjMljLmj
-55529b53NkkJJKJmmL%KkJjkLkJJKkjKkKkK%jjl%K%j%MjJlJJJKjoMKjMnjMlJJ%mKjjJJ%%K
-55462b49mJkLlLlLlMmKjNqL%KKjJmKkkKJjMkj%LnNkjLlJ%jMqN%jjjKjLkkL%%j%KmJ%LlJK
-55395b50lJkJLk%kMmK%jkKKKpNj%%lLK%jJjljLkjjJMmJN%mmLLkJkKJjkMmLk%kLLoMl%JjJ
-55328b53jmOjmKK%KjJnOn%LnMK%kJ%mJ%JKkk%On%JJj%%kKjLlJjKj%JjjKJkjJkN%jjkJJk%
-55261b55%LkjjMkkKkMlJjJj%J%Ll%m%KJNmJmLnO%jkJ%jJLmLJkJkJ%m%PllKkNlkKL%mJlMk
-55194b56Kk%K%j%JkJ%kLjJ%%kjKkNljLm%jjLJlMnkLKJK%klJK%mM%%lJKjkKjLmKjKKnK%J%
-55127b55%JmJJj%%KjkKjKjkJlMjK%jJmLKmNlmMkKKm%KJlkOmlM%JjjLjj%%jMjlLJnKJjKJj
-55060b55mjKjjMKnkNm%JNmJmLJJ%%%kJk%L%lLljKj%mNj%jjKKjLmLmKjLjJlj%JjjJJK%jJl
-54993b60J%jJjLMpMl%j%%Lk%JKkJnNm%LJjJkjLmK%%JjKm%%JMkjJj%JkK%JlKmJnR%%jlKJj
-54926b59%JmLJlKjJjKJj%l%%KjJjkOoKKkjKkLoPllKJ%%KmKKpOlJjKjkM%%%%oLKjJl%LkJk
-54859b63NmJLnK%KkLlJj%KjkJjM%mKjLllLJ%j%KljJ%K%Jl%KJ%jk%jLkJkJKljLlMlkM%J%j
-54792b61%kLlLjKjJmJJkLj%%jjKjJjKJlKjjJ%jjLjklNKmJ%KkkJJJl%%JKmJkLJLmjL%j%mL
-54725b63%JlJJlNmK%Kj%jKoOkJLolLJKmJjKLnMlLkkK%J%%lL%KlJ%jjKJkMoLljLlKKmJOoJ
-54658b65NklMlJkJKlNoL%ljMj%jJLjmKk%OmjkKJ%mPjmKlMjKklLlKKlK%Jl%%lMJj%KjJlJJ
-54591b64%kKjkjLKl%jKKk%kLj%%jKk%%kJJlLKlkNnLjjLl%JJj%%kLjk%M%lLnK%KK%%kJ%lL
-54524b65Jl%jjLlLjjMm%%LkKlLnLjOpKJjjjMmKjJk%KjjMJm%LkkKjMl%%l%KjJ%%%kL%j%Lk
-54457b67LjmMljMlKnLkLJkJkLljjMjJjKkkKJljLlMnLkOjoOmkJJJjMkmKKlJKjjJkKj%%JjK
-54390b68mOp%Njj%mLLoNjKnLKlJJjJkJj%Kkj%LlKmKJlJJ%Mk%j%%mJ%JjNnMLoJJkLkjMjoJ
-54323b75jJjLkN%kjjK%lK%%%%KmJKlJKlLmJKkk%LJkMjk%jjLjLlKkjLlJKlJMllM%mKLoKJ%
-54256b74jKMoLkKk%jKKoMklLj%LJl%JMn%K%Jk%jJJj%KlKnKJJLjkKlJ%J%PlkjJ%kLjK%%nN
-54189b69j%kMlNpLk%LkL%jJjjLkL%lJ%jLkK%KljJJJ%JjjKkKkjN%llNmJKjlJJlKKLjnKkM%
-54122b64%%lQmoJLkKMljLknKNlj%JJjk%JLlJjKl%L%lK%jK%jjjjLjjLmNpKK%kJMllJJjJLn
-54055b69J%Mn%MjkkMkJ%jKkKmlKLmKKjL%lKkkLKLnLmjL%%%jjJj%LpNlJ%LmNl%jKjLm%MmM
-53988b66kKlj%jkLmPjjKmjL%%KmLljLkOpJKlLjLklKj%%%jKKlkKlPnLlMm%kLJJmJLkjJJKl
-53921b71kJKkJJl%JkLKLnJk%%KjkMkJ%k%J%%jljNmLkJJ%JlLjJ%JoKKlLKlLKqMkL%jjj%lM
-53854b73%%MnLmNljJ%J%JkMpkMKjkKMoL%Km%lMmKJMmkkKLmNkjJJmOkkLkKoN%kJ%KoMJj%%
-53787b74%k%MkKmJjLjlNk%Mljl%MmMmjkNJkKkjK%KmLmMkkNlKJkJ%JjjJj%J%nJJJK%%l%Nl
-53720b75KkjKjjjlPkmJJJJ%NpjLJoMKlK%k%Lk%lKJ%jjJJMlk%LJmKlL%m%LlJOlk%JjjK%lN
-53653b74mLkkKJJkkL%JjKnkNkjKJjjJlLJkLjkLlJjjJJlJj%KK%kKjjlKLjklKJkLj%%j%M%%
-53586b76l%JkK%%jJoPlL%kJkMn%L%jKlL%nLjjKJk%JjKkj%JJjMnJ%jKjkJLmKlPl%%Jj%jKl
-53519b81%Kjjj%JJjKjjLkjJ%mKLJk%%LnLjkMl%jLl%LmKj%LmLj%KjjJj%Km%%JKmJ%%Ll%KJ
-53452b80%lJ%j%LlKkJJl%MkJlKjlMJKm%%JkKKkJlNlkJLk%jJ%LjlJjJkLLl%k%JJjkJK%kjL
-53385b81kKjjjKJmKL%jlJMllMJjnM%%jkJLjJlM%lJJjJkKmlNkJjLlKJjjjjJJMlJkjKkKlKk
-53318b86JJJ%%kKmKJK%m%MmJlLjNm%L%klJj%L%Jj%kLkjlNLnJLjjlL%lL%jj%Kjk%KK%l%KL
-53251b81o%LkJmN%%jJk%%kNnOmkLkNkJj%kjJjNl%Jp%M%LnJjMk%NoJKjJ%ljL%lKlPl%kjLJ
-53184b85%kjkNkjMkjJjlMKmLKkknNj%JmJKjLkkKJjjJkJLl%%MmJjJjKmNkKnN%jqPJoM%KnN
-53117b87JjkjJkJKKkKklL%jlLLlKlKjJ%mMkkMJlJlMkKk%Nj1O%lNkLnMlOmjJlKMlkLlNoK%
-53051b90K%jJmj%JKjKkK%l%%J%JmkNJkl%%LjJkJjKMnJJl%KJKqNKk%kLJ%KlKl%K%MnMoOlk
-52984b92L%LmLJ%kJKlJ%j%KkjjjMKm%JJjkJJKkjJJjmL%JJj%jKjjJjJjk%Mk%kjJKjKJlJ%j
-52917b90mNJkJkJ%LmLnK%jJJjj%JJkJJ%KmNmkNkjkkJNnLjLkLl%KjlKjKmLmKJKjjJJnPkJJ
-52850b88k%%mNJjnjOoMjKkKjl%LmL%lMlMm%J%%MJoMjkj%kL%KnLJK%kjKlKJjJl%LkJJmKj%
-52783b94jL%%lLJlj%jjKJ%%KkjKj%JKmLkLjJjlK%jkNojMnLlNkKKjjjjKjkJKkJkLkK%%%kK
-52716b94K%m%KJmMlK%j%%%KljLjkNkk%lNoMKlKjJmMlQqJJ%jKKlJ%jjMmJJjJlLkMnLkjKkL
-52649b95%lNm%%%kJjLjkK%%JlkLkL%LlkL%lKLpM%JkmOKlK%kJJl%JkNn%jMLoJjJKmLnNk%%
-52582b99LoNjkLlJJkL%Ll%JmK%j%%jJ%jKjJ%k%JKlNrNJLoOo%%KjMn%LlKJkjjJ%JKj%JlLk
-52515c00JMlj%mMlLjJ%j%jjMmLkKjJJmkPmKlkNnJJKjk%Mj%l%LkMk%kJlOmLkjJ%%%JjjOqJ
-52448c03%NoNjJljLjlK%KkKLlJjjKkJLnJNojjM%JmLJJj%JkkKKnK%KpQlKjjjJLkjKlJk%Ll
-52381c03lOkkLK%l%j%Kk%%J%JkNmLnJLlj%%kOm%LlJKljJKkLnMJpNj%%kLklMjKj%kKjLkKl
-52314c05KkJJkjLkKMkl%JJkkLjjLjjMmK%MmJJk%%%%kNk%JMpkMkKjkMmJKJm%%%LmK%%KjmK
-52247c04J%l%KMl%Lkj%JjkJkKkLJmJKl%JKlJmMMmJjlOmJKlOnjKlLjjJJ%%jjJ%lL%KmJ%J%
-52180c05JjLpPkkLoMKlKmJJ%%J%jjLlKKoNnMj%kLn%MjKjjjMmjKjkOmJlJKjkMKlkMjnOl%%
-52113c08oJ1nKkJJkkKlMkJjMjlKk%JjKkKlJKJljKjj%%jLJlLjJKqPl%lLj%kLJ%ljMkLlnNj
-52047c11%%KkKnOmMmMlJjJj%j%JkKk%JJ%JK%j%Lq%K%KklMjjKkJjJ%kJJ%jkOnKJlKkJ%%Kl
-51980c14KLmMlOj%jJkk%jLKkJJjJ%kLlKjJJ%K%lkJ%MjjKm%%%KJ%kkJJKklJkMl%Kkj%kMKj
-51913c08lLlJ%Kj%m%KKK%ljKKmkNjj%%jkKJJnMJljMk%jJLjlLnOnJ%jJJLlkJKmKJ%J%%KnK
-51846c11%LklLlLkLk%JkkjLJJkNojJOpK%%LkkkKJlM%k%KlJjjJLj%jMmKjkjL%Kl%mLKlMn%
-51779c16J%JMnJ%jjKj%JLnKNmlMjJjjkJMjj%kK%nNmKKkjJLkj%%KkkKJKmKl%JJlLJkJ%lLk
-51712c17%K%KJnLmJJJ%jjJMkj%j%%lMkLLrLKlMjjJkKkLlJjJK%ljK%k%%j%KKklMKlmOkkLj
-51645c17KkjMkjJKk%kKkkKjJJLlnPlLmMkj%JjLmJjK%JlkM%%%jlOmjMkLoLj%KjJjj%K%Jm%
-51578c20%%M%jjmKKjlLKmLk%JJk%%JjlJKKj%%%%mLJJlLjjKJk%%%K%lJKkkJ%lLKk%LnMmJk
-51511c23Nl%%%Ll%JjkLJj%lPkmKkMkJ%jjJ%Kl%KKKnlK%JjkLm%OnOjm%%LnMlMkKmMmj%LjL
-51444c19l%%j%KjJjkLjJmjLoPjjKkkOnKjK%mM%%%oMjMkkJ%JKlJJkKjKkj%j%%K%lKj%KJJk
-51377c23jMlkkLJKmKkJLnJLkj%JlMlLk%K%kK%LoMkkK%KJkLn%%%LkJoL%LjkjL%%k%KJjmKj
-51310c27LlMJnJ%Mk%%l%KjMlJmMl%Lk%Jj%Lk%kJkPpKjJ%%%kLjJkKl%KkMl%JJkMlkK%JlLo
-51243c31KOjl%K%kjOnKlk%M%%jJmLMkkNp%KlMlJK%nOnKkNkmMJjlKKlJLknM%kJ%J%kLJj%k
-51176c29jJ%JLklNpLKjKoMjJ%JjJlJ%lKL%kKnM%jJmKlOj%JjlKkJL%%%ljNojLMlKkKlJj%%
-51109c30jjM%kJ%lK%k%Kj%MkkLjmLkK%kKjKoMLlLnlQm%%JjjKjKlM%lLm%KkNmLkl%KkM%%l
-51042c33kKKkjLkNmKjlNjjLpNmMj%kjjJJ%LnKmMJjJJj%JkJKnKJmOnLmMl%LJjjmLLmjPlnM
-50975c33jJ%kJ%jLj%kMjjlNmJoNLjKmKjkJJ%KkJmJK%kMlLnK%JjJlJ%j%LMoj%KJJnLmJPml
-50908c38MlMlkJJNnjKl%JJmMJk%KkJKlLmMoO%k%lNljMk%kJjNllKKnKjKjlKMlL%mLKl%JlK
-50841c37JkkMlLkJkNnKlJJLkkNm%J%KkmJLlK%jLjjjjKJ%JJm%MmK%nNlMk%KkjLkKlJlMj%K
-50774c36oJJKlKjJLpMJoLLlJjJ%j%Kj%jK%kMkkMjjjKmLKmk%Njj%%%LnLjKn%Mk%MnNkjKnJ
-50707c42KkJlL%LJJjklKjLlK%kjjNllM%jJjkL%l%LlLjKlK%KnLlKmLKklJKkMkKmJjJkMJmk
-50640c46NkjQqLKnLn%NlLoMk%KlJJlOjlK%kK%%l%jNl%J%l%Nj%%kNlLlmMjJkjJkM%%nOmOn
-50573c45KJkljLj%%%jkMKk%%kNkjkjLmMNnlLlK%%jJKnN%k%JJj%kJjLJnkQlkjj%MnKLoOlj
-50506c49JJJjKkLlJkKlMmJ%kLkKjLjkK%%%lLmKJJkJ%lKl%%LJmLjJjjKKkJjk%jK%KpOjKm%
-50439c51NllLkLjMljjKmL%jKk%kK%j%jKKlKlJmMJmLJJkjjjjKLKnKkLljMKmJkKLn%OlNp%l
-50372c55L%Mj%j%jLMjn%K%JjjJjMlKLn%kLnJNm%JJkJlkKLkJMkkkjNjjkKJm%Po%NkJ%%kJ%
-50305c49kLlmJNnPoMnMlLlJ%J%%J%mNlmMKkMkm%jLnLMj%kJjNnjJnLMkLJoMmJLlKmNkkOnJ
-50238c53LlkjKJkMmJNmj%k%JLjlMljLkJjJmNmJKj%%%%LoNkKljMk%mJLKl%lMl%JLmK%JlKJ
-50171c55kjJJmKK%jjJkJjKjLj%%Kl%LllKlKLlJKm%M%Lnj%KkJLmLl%LlMmJJk%KkjLlKjlPk
-50104c57lJjKlNljKkJ%j%jKk%%MkkJJmK%Kj%KlJlJ%MpK%MkLmKj%%jmPpMLkJ%kK%jkMl%%J
-50037c61j%kMljjJOllJKjjNmj%%%lOk%jLkJlKkKJm%NllKK%Ll%Kl%KkNl%J%%mkMjJjJLlJ%
-49970c61jjjLlMkKjjjKJjKjk%MJlj%%jLkJlJJ%KmLkKJkjLlK%JjjjLjLmMljJJK%mjMk%JmR
-49903c54okJ%JJKn%LjjJNnMjjl%JKjj%jKkMj%nKJjK%JKnKkLjJkJ%jkNmKljN%MpjJMlj%K%
-49836c59kKJjlLJnJKlLKknL%JKjj%JLo%LlMmLj%j%LJkmLjJlKMjkKl%jMkjJlJJ%mLJKk%jJ
-49769c62kLlK%jKkjJJjjKkL%lJmPklKjJ%lLJn%J%jL%lLkLjL%kjkJ%lLjKjJk%L%%%k%j%J%
-49702c65lMj%jjKkK%JjkK%LnMlKkKmJJKl%LJkjJm%NmJ%jjMk%%lLKkjMjlJKlKlMl%j%JjJ%
-49635c68lJMjlN%mJkK%j%kJLljKL%jkKknOKjKjlmNmKLmJlMjmQm%%kM%kLlKkJ%lKJmLjKnO
-49568c68llMlOlkJ%lL%KKjlKnKlN%kLkkKkMl%%jLlKk%L%kLnLJnNjk%%Ll%kJ%kK%lLJk%JL
-49501c71kJjnMKJlJKljLkK%j%j%%jjOm%Jjj%KJmJKLoKjKjlNkmMKkJmOmJK%jlMlJKjkMkmL
-49434c74jj%LjJlK%kKkLjjl%%M%mOlKjJnKjJjKjjjjO%l%%kKJJmjLJj%Km%mPkJlM%kj%%Mk
-49367c76k%MnjKJj%jLk%mKJLjjjjLj%jLjKk%kkNj%%mKLoL%On%%mNk%kLjJ%lKjLlkLjJJ%l
-49300c81K%JlkNmK%jNlkNnJJ%jmMKkkK%jJKkJKk%lLoJLKljKJlLJnL%kJlNLpjOnKkKJnNKk
-49233c81kJjjKmMKjlKJljJMk%kMkj%%kMkMqLjNlJJl%%Mjjk%JjmNkJjkLJLk%l%JlMkKj%kK
-49166c84%jKKlkLkJlLJjlMjkKlKkKjLJn%jKjJJlJLjjjLJlk%LJkkJLkMkkjMnJkL%Jk%KjoK
-49099c90KMllOkKmJJkKJjkJJl%MJmjKkKMmkjLLljMmJjjLk%%%kJkJL%l%%LnLKl%J%%J%lJJ
-49032c89KkjKjnN%kKKkkJ%%K%ljKJlKlNjjk%MkJnMl%JjL%jKkJjjKJlJK%mLLqMjKkJ%lJJ%
-48965c92kOoKJ%jkK%jKlJJLpOlKlKMnLmjLjK%j%n%MkL%Jm%PrNoNjKJJmkKJKlKjj%kNnM%j
-48898c93KrMjLJkJKmJkL%jlPoJMlLm%KmMjj%%JJ%nLKkJK%mJmMJjlNkKljLlKNq%KJ%JjKlL
-48831c94JkjJnL%jM%n%Lk%%Ljm%KJmMl%KkjK%Kj%KkMnkL%KnJKkJJlLjK%oMj%jkPmjNmKjl
-48764d02LJllOoNlkMlNj%Jjjk%kKNmKmMj%%kKJnJJjJKJjKmmL%MlLmjjNmJLlJkJLnNn%JK%
-48697d02mJkMKjkjLmK%j%jKnKK%%KjKoLK%jmLJ%j%%%KnKJ%jJkLJkJ%kkM%kJK%k%jjK%%Jj
-48630d05jjKk%JmLJ%jLkjJ%Jk%JJl%KjJJljKkJ%lMJmOpM%j%%kJjM%pLJJlK%jLlj%kKNkj%
-48563d09%lMlJlJkKjlMjjKMlqOKkkJJlJJjJK%jjmKlLjkL%nPjoLJkm%%LlNnMk%lJKjKk%JK
-48496d19jjLjN%JKK%KLJjLKkNkKJmMl%LjkLkK%k%jkJ%%jjjNkmKjMkmJKJjKpMj%MnKkJkKJ
-48429d02mJJLmjmOjnNJJl%%jLkjjK%nMKlLlLk%%%JnOkJkJkMmKmNlJJKm%%Kk%kMkkK%JjlK
-48362d10%JLoJkJK%Jl%KlkK%JJjJLoK%LkkKmMnPoLjJjMm%jMnkLkMlLj%Nm%%jKjmN%mL%jj
-48295d14Lk%%l%MkjJjlMJjkKj%%%%jjKjJmOkjLjjjJKnLMljLoKjKJmKKljMmK%%%JlK%KlJL
-48228d13ojNjjkKLk%mKjJjJKkK%kK%ljMjjnjOlKK%j%%jJkLjJjkJjKl%JJ%KoKJjKJkJk%No
-48161d22L%lJ%kJkJMoKLKmMljjKJJkjJ%JKjk%Ljl%JlJJ%mLLmKJjk%%MmNlj%nPkj%%KJ%nK
-48094d24jlPmjKLkjMljkK%KjpJ0nMmJKklKKkLoQlkjKjKmjKLm%%%K%JkJkKlK%JjlK%MljJK
-48028d24ljLjkkKnMK%jLjjjKm%LkJLkkLJnJLlJMoK%LnJKj%mK%jK%MqQlLl%lKNoJLljJ%Lo
-47961d32L%jJkKJ%ljJjJJKlK%J%j%oMJ%JJjlL%jKnMjjkKKjk%LoMJ%mO%mJjjKlMnLK%%mMj
-47894d31nLJKnM%KkkLoJLlJjKKlKk%jKlMKoK%KlK%kKklNjjK%mKK%jlKJkKk%%KlMmMl%JjJ
-47827d35J%lj%OmJjjLj%K%ljK%lKK%oJMjKjk%J%l%kNjJmLnLNmjkMJljKjlKPjlmKLklLLkk
-47760d39LlJ%Jk%%kkMlKJjLjlMJljL%mKkjJJkK%j%%KJklL%kJjkK%MjklM%l%JkJKjK%jkLk
-47693d42kKJkKjKjJmK%jkLkJkKK%jlLjj%MlKjKkj%lKjKJl%%JkLkJJ%l%JlL%jJLkLkjjJjK
-47626d43mOr%MJ%Lkjj%%lLLkLnJLnNkjKkJkMoL%kMlLmNnLJmNmKjkJJkKjjkLkJjLmL%%jjL
-47559d46%KmlL%lLkkLL%kjMljKmMj%kLk%LoLkLk%j%%kNlJJ%Kl%%lOkk%KlMlJKklLKk%jKk
-47492d51kMnL%JJJ%kJmLl%KkK%j%KmLkJj%K%kKJ%kjJkKKlJ%kM%kJkJkJLmL%llK%JKKnJlN
-47425d52nNk%%%jLkLn%lL%JjJkJjKlMmKJj%JJkjJJlKkOjpMjJJjLpNmKmPnMjkKkjJKJkkLK
-47358d54oJMnMJ%jkKljKkLlKLjlMnJkK%KKkjKmJJJkjKlLljMm%K%%JLlkKjJmjMJnMJ%mLJ%
-47291d59nMjkK%JlMkKKo%MmJKj%nK%jLkLjlKkMkkLl%MjjjLkJj%LoNkjjJMjklKkjLLkj%kj
-47224d67LjKJmkKkKKkLKoJK%%mKJJlKJlM%lj%JlLJJjkLjjJJkjj%L%kjJjMmJjKjKnNLmlKk
-47157d69J%kKJlLKmKJlJlkNKoK%jKjLKmjKkjKjj%%jKJjKlKjj%KkkJKk%%JJk%jLjlKl%Kj%
-47090d74%MjlKJKkmL%jJJKmJ%mMkLnKjKl%Mk%KMqNoNl%jLJ%j%lJmOjjJj%J%jk%LJkLJnNm
-47023d75jLkkJJKk%MlJm%LkJ%kLjlJkNpOkmKjN%%Kljl%LkLkJK%mjMljMkMpRoJ%mKJ%jJKn
-46956d81Lk%MllJKkLJkKlJjLnJMqJ0pMj%%%lJ%jLkjMkkL%lMmMnNpO%lj%KJoM%kKj%J%kJj
-46890d84KkjOknNkNpKk%LkL%k%j%l%LjMkmKJj%%kMjKmJLoL%kLKl%JlK%%nPk%jLnmMMlkK%
-46823d87J%%JmNj%lMkJjkJjLkLpLnNJjKjkJK%k%J%kjK%ljN%oNjjLkjJJkKjKllMj%k%Lk%K
-46756d89kKj%mK%%%JJj%lJJKklMJjjlKkL%%KmjKMKmmMm%JJ%%%KkjMmJnQnL%o%OjkL%lkjN
-46689d93jj%lJMklQmjJJ%JoKLmK%kLmKjjKjjKlJNmJKjnMjK%jkJjJ%K%mJ%JLllOmmOlOkll
-46622e01Nkj%lMjJ%j%JLoLlK%LklK%KmlPmJ%LnOnJ%LmLmLkjLkJLoKJkJmNjjJjK%lJ%JJ%j
-46555e01Jj%%k%jkKK%jj%%K%%kjNm%%jLljL%Kj%mNm%%KJkjLlJKlLnJjLkJJJlKmJK%%lJMj
-46488e04jJmM%mlPnL%%lJLl%JlKjK%lMkLkkJkK%LlJjJj%jJkPn%%%mJ%KnNkJjj%kLLkjJ%K
-46421e08lk%KkNkl%LlPoJ%jkkLlOlL%kJkJkKJmLkJkJjJJjKmJjOkJjkoPJnL%jJlMmNkkK%k
-46354e16KlMklL%KkkKJkjKj%JJjlKJ%JLqKJJoLMlJlKJKjnKJ%lM%ljLkLjJn%M%lJ%%jKk%%
-46287e20jKJ%mNljJ%%jjKkjJLlLkk%JJl%N%JnLlLkJ%lJJKJmjJ%%jLkkMljNjkj%%LkJk%%%
-46220e24kLljJKlOl%%jjLmNm%JkLlKJ%KljKjk%K%lKjjJ%lNnMJjlLl%%%Kjj%KKlkJ%JkjMJ
-46153e26jk%LpLKkKj%%k%jM%kKmL%J%kjjLkjLmKJj%L%j%nKJ%j%Kjj%KklNmLJlJlMl%jJ%%
-46086e34%KjKmKkjLlKKlLlKkJjKkJjJKjmLnM%J%k%jKjLJ%moMjM%%NpKlMnKjJk%L%k%%%jJ
-46019e38k%%j%LLjjk%JmM%KjjmMJlk%kOjk%%kLlMkjKkjLjjkLkL%jKl%Jj%Jk%KjKjkl%Njn
-45952e47NjjlNJmLljNl%j%LmJ%KjjJ%kKjjMl%mMJlJ%JkkNlLJlKnLkjKkK%jJ%jkMKjnLjkJ
-45885e49J%jJ%lK%mNnNl%jK%%Jl%K%jmPk%jMll%KkMkJjjJLm%%kJ%jJjJjMn%LkjKKoOkJlK
-45818e53jk%LmKJJjj%KmKjkLJj%nPklMkJ%%j%%lKJ%%%%JlJlJ%K%%jjLl%LlMoKLnj%PkJjm
-45751e61jMjkK%jj%%JMoNkKkjkjJ%MkKl%kKjLjKl%KjmMmL%jlMljLjKjk%Ml%LoMoNjJlLkl
-45684e68MLpOknMMkpMj%%KKjmLKkJJKoLlJ%jlKMlKkjK%lJjKJjjKoLK%jjJ%JmJLkkjMkKkJ
-45617e69LnMkjj%lKNnKjkKj%kLkKjlPljKlLklLkJJ%jkLLk%mKJJkkLjj%LnLJ%%JmJj%Jjjj
-45550e77NpMjlKKJkKkJ%lJ%%KljJJlKkJ%J%J%j%%%Jm%LkKJj%jj%jJKk%%JjkjKlJOoMj%kK
-45483e80kkK%JkkNk%jKkLlJjJkjJk%LjKk%kLj%%k%jL%kMm%%j%JJKkkNnjJ%Ll%%%klLJJ%j
-45416e88jkOlkKj%%jJ%k%KmKjOl%%Lk%lNmJ%lKJkJjJJKkklMjjKkjJmL%kN%jnLkKljKkK%%
-45349e95KjJkJkNpMjkJL%JpLJKllK%jJj%kN%mKlL%jl%KJ%jKk%J%jkLlKjJkKkJjj%KjjJkK
-45282f01Jj%%kjJNoJKmJJlKKjjJmNlJJjLlJKoL%mNl%%%jMm%jJ%%MpLjJLoNmlJ%%LjLjjjM
-45215f05jmKjKjJjLpMJ%lLoMKKo%jJLjjKJkkJjNlmLkLjj%Jjk%K%kkKjJmMjJ%%mJKJJmJJj
-45148f15J%k%KJKqPmjLllLJKlMn%JkKkjL%lLjkOm%%LoJ%%LjJpKJJjJ%lNljMnK%jjMlj%kL
-45081f22lM%%l%Kj%kKlMlJLmK%jlJjKMkjoOkJ%JlkNm%J%kOpkJNjkMnMn%jNj%%jJ%jkKjKm
-45014f32jKj%%MmJlNjJkkj%jJ%LjkJKkkKjKk%lLmM%Jjjk%Mkj%J%lKk%JJlLjlMmKmNnMnLk
-44947f42KljKLJnKlMJkjKkK%mJLjl%Nm%Lm%kL%JkJ%lJMpJMjLmjJJj%%kLljJnNmLKpKjM%J
-44880f47j%mJJnNlJjNk%LnlL%%JjOpJj%J%jlkLlPqNkLkJj%kKJ%kLmkNjk%JJllLkMjnJ%kM
-44813f59kJlMlJ%%jJ%J%mKJkKjk%Jk%kKJJl%LlJLpKKl%J%JJjmJJj%jL%mjKJj%k%KjLnKJJ
-44746f69lkKJl%Jj%kj%KkKjjJlLjjKlKkkKJmKJ%jJj%KlkJkJ%%mLKJl%jLjlKkJjnJMnJJjM
-44679f86k%nKJ%lLk%kJjJKnKkjKjl%OmkKlKKk%JnKkJpLLj%jj%%JjkJkkLljkLj%kJkm%jLl
-44612g19JJ%lKllJJj%jKkl%J%mJJo%KlJmjjJk%k%llKJmoN%mKn%%mJjk%jpNpJll%mljmJpj
-44545g98nKmmmkn%ojpnkppj0llj0lj1qoj2nj3omj0j2lmLJOJ6J6K4L4M0M2L6M1L1K6J3J2j
-44497f38mj1j2pj5j7j1j0ppNJ0RK0K9L5M1M0M6L3L6K6K0QNkqj1qqrj0j1prpoqnnonmqjpm
-44450e25kkrkkkmljmmm%%nlJjlm%jkkmKklMpjj%KoLmkKlJlJjjnLk%jlJl%JJlkjjjLmKkkL
-44383f23kl%j%kkMlJJl%JllMoJjJKmJjjlMklLllMmLjlKk%Jl%jMkj%l%j%%jJlJlN%o%%JJJ
-44316f59nKljJKjjlJJKkmK%JlL%mNnLjNqLlkLKkJJmJJlJ%%jKJn%kJ%K%%l%%kJJkKk%%j%l
-44249f84LJmKkJKnjNlkJMmKk%kJKlkL%jLpL%KJlmJjKKjJlkMlj%KjlK%JjkjLlk%Nj%kl%KK
-44182f96qMPrPmjJj%%Kkk%jOoLjlMm%KmN%nNljjj%K%kjjK%j%jK%JlkKLlnMlJLoKJJjkLj%
-44115g12%lNqKKk%LjkMjmj%NmKkjK%%jlKMolP%ll%%%MllMKk%mKj%KkjJkJ%JkJjj%jK%KlJ
-44048g25nOl%%lJMmk%LkkJLkjJjJjkjMjmMLmk%JlJkKj%LnLLoLmJKk%LJoJKkLljl%KLljJN
-43981g36oMmMmkLjJLoK%jJnOpOn%KJmJLljlLJjjMj%mJKnLkkLk%Lk%jJLkMo%LkKl%KjJknK
-43914g55%JkNmJlMJlkkKLjl%%KkjKJjjmL%kJKkLlmjMkMnKjjJlNpNmMnKNmlNm%jjJj%kLmK
-43847g70KjlKl%L%kjjJJkLkKklNn%jLlLjkKl%Nkk%jL%JmLJjlK%n%L%kMkoLKJjlKKmLkkjj
-43780g85K%KmkKjJmM%%KoN%KojKj%jNnJkJ%JkJKmJmLKklMk%j%jLk%jlMjJ%k%%jmKKj%kJm
-43713h02Ll%jJK%kJ%nOn%JlNm%Kk%k%kK%jJl%jMmj%jMnjJkl%KkkJkJjkLllJjjlJLmm%JnK
-43646h38lJjljlkJJlJ%lLJNJLQMOOLONNNMLMLlK%%lKnljKjjjnkLpJj%kKm%JlMl%ljMokKj
-43579h13lKkJ%jJ%mJljkkkOn%LJm%k%kjKnJJ%jkLJ%kj%JKLJlJMJnMlJKkkKkkOlK%JJLkJN
-43512h18m%LJJmjJLlJjjklKoN%llJLpLJk%J%J%nM%l%k%Mk%l%kK%mLljkL%j%%JkklKKlKkk
-43445h50Kk%kJJ%jljL%lJjmLJlkJj%LlJ%k%jmMmjMmJJkmMkjjJlLmJ%%JjJmK%nKjkMoL%l%
-43378h82lJ%k%JkJm%%mMljjjKnKpLjjj%JkM%j%NL%JM%QL%MjLl%KjLnkJLJLKkjKOojKl%Ln
-43311h73%jj%%jNJLJJJLKjkJmMkkkMojKllLll%LmjKJ%njKjmLlKl%jkJjkNnKm%JmMkj%kjj
-43244h99kKMlJ%mLjnMlJnNlLkllNkjjjjj%%lJJ%jJlkjJjkMjlKjlLl%lJ%JjJk%m%K%nkLkK
-43177i32kKpMm%M%kljlKJ%joKJljMmJlLm%lJl%K%kmJlMol%LjJmjJKml%kkJkjkk%JllKJqK
-43110i92Kkjj%jJ%nLKlkMlj%%JLmjJ%%JJNnjKOmjJk%NlmJJpLjl%jnjJnKjm%qJljnojonmp
-43043a063qknpJopm%%LJ1RK3K2K5K9K6K3K1J1J1Mlqmqqoj1ppj0mpj4loj1oqoopkkKlQOJ7
-42992a007K1K6K6L4K9K6J9J5PN%rmnj0npqjnj0mknnnklnmJn%nnJklkkjlJojk%ml%oKllKp
-42936i54Lkmk%lMj0Nl%lJK%KJJk%OnjJJnJknJ%km%mJn%Llnj%%lm%%jk%kJJJLjMkJ%lkjkl
-42870a007NnnjJnJmkmj%loNnJmljkmkkkJn%pjjmmjlmnj%jpj0%lmnpmkrjnrlj1nmj0rj0j1
-42809a220oqj0lj0qoj%J3J4K1K8L6L8M5M4L4L1J9J1KJj5j1rj6j9rj4j1qjKMJ4K4K5M1L6M5
-42768h57M0L6K6J6J2M%ppj2j1qj2j0oj0qoloqqpljpmkjnoknJpljmmljjmlj%pjJjmkJ%mk%
-42711i38kjlJnm%%k%j%nkkMmjJjkkkkkj%njJJ%mkJjjjJ%kk%%kpNo%kjKl%%jkjjl%%ljjLn
-42644a020JnNlkJoJlMmK%oLKJnLKk%lJJmoMJl%kkKjkjkJjLoJmjNn%mMnLmJlJjJlLoK%lkJ
-42578a070mMjnLkm%%lKlKmLlkKlMnLlNj%jJ%kJkJmjkjjk%ljmPknjJ%l%%%kknjKkkklJ%j%
-42512a126m%jljkjoLlkmlLjljKKkLKOMOOLORjPLKj%mJjkpMmjmJ%mjmJj%pJjjmkLlJjm%lM
-42446a141ojlMoLmk%jj%mKk%%oLmlLkjkkklOm%ml%jjmMqLmKkmjk%ljml%lJnjoJkjJj%JJM
-42380a225MKJ0KMPJNmjjNnkmkKLlNPLMPNLOM%%OmJjnl%l%njnJjlnKpLoLpJMokl%ljLm%mj
-42315a214jlJ%kJllJ%kkkK%jnJjkokjJLljn%Jjn%mK%jl%kmjKmJmk%MnnKJjklKJ%JmMJoKj
-42249a283JJk%LjJjKJLKoKJlLoj%%oJjml%l%%olMjlkmLolJNkjjKJkLjjK%JpMmJlkljjmMn
-42183a334J%n%nOo%mjjmkmkKklKKp%klJnjJnOoJlJjLkJ0mOj%kJoKjJojllnNljmkjjjnl%k
-42118a412jnJmM%%%lLkJ%%KOmkkknLmjkmlkl%%Jn%ojpMoKpJ%p%mLj2KnMnmkkkkljlmmlol
-42053a528j%p%ojmolloj%%jjlOJLQLJ0OJJ4MMR%JPnM%mjlKo%nkjnlmjnpMlmNjjOJJ1KNPJ3
-41990a495MMONKOkJnJmmmo%rlljrjnnknjonKnmmllnno%o%oJqMqnklmnnkkq%opkoklqmpm%
-41924a687j1lklqjknmKkmKKmL%%kkjoljmnpnmnjkJPLJ4J9K1L0L1L2K7K7K1J6QL%j1pj4nj3
-41871a565j7rqj4rj2oj2j1j0j2lrj2nrkljJJ1J0K0K4K3K6K2K2J9J2MlLj1j0rqpqqlj1onq
-41826a629npkmqjrkjroknlplmnnjomlnnnljpllmpkKnmqLlkplnljLmo%Kj%JKmOlJJ%Jrjjn
-41760a829jnlmjnmjmkokkmmlkpJp%pnkjnojnll%mqmmlllkpKqnkknlojmkpnJolkplnlnnJn
-41694b061%oojj0%lmpmJlp%nmllqnnJpklp%qn%qjpnmkpmmlnojj0k%qmnmlplomnkonlorJo
-41630b329nplolopmqmjmj0kj0mjpj0%rmorKj2olnopnnqlj1lqmj0olj0nmpppmoj0jj1roon
-41573b660pj1okqj1rkqj0mj0rnprrnj0rmj2ppqrj1ropj0qj2opj0j2j0qj0j0qj1qj0j5qj7
-41525c071oj1rrj4pj3j1rj2j2qj2j0j0oj4j4j1j3j1j1pj7rj2j2j4j2j3j5rj5j7pj7j5j7j2
-41486c524j8j1j6j8j6j7j6j3k0j4k0j4j5j9j4k0j8k0j7j9j6k1j6k6j7j7k0k1k1j8k3j5k5
-41453d115k1j9k7j8l0j9k5k5k5k5k8k7l2k3l4k9l0k5l7k9l4l0l5l8l1l2l5l9l2l8l8l8m1
-41420e104l9m1m3m0m1m5l9n2m2m9m9m7m9n2n5n4n1n8o0n7o1o2o5o1p0o9p0p2p8o9q8p8q1
-41387f991q8r1r2r7j00j04j05j08j14j17j24j27j31j35j47j48j56j56j69j75j81j86j96k04
-41363a0242k15k27k31k43k60k74k87l04l27l43l67l80m03m19m35m45m52m41m36l98l53k81
-41341a7763j78m2J19L18N49Q07J079J332J561J727J841J892J871J787J617J395J137Q64N70
-41322B483K87K8j91l68n03o03o80p27p53p67p68p64p47p22o92o43n78m98l84k44o8J31L84
-41299g387O52R47J256J536J773J952K077K123K101J995J814J573J297R94O86L93J41p3k30
-41280A5620l48m24m73m93m98m89m66m43m23l93l68l39l23l02k83k64k50k35k25k14j99j98
-41258G970j85j81j75j71j60j58j52j39j41j33j25j22j14j03j07r6r1r3q3q5q0q2q3p6p5p5
-41232D885p7p3p3p1o9o6p1o8o1o1o3o0n9n3n7n1n2n6n0m7m7m4m7m2m3m3l6l8l9l6l7l8l4
-41199C123l2m1l3l4l3l7l3l4l8l0l4l3l4l4l5l2l6k8l2l3k7l8l0l2l0l0l4k9l0k9l0l2k8
-41166B048k8k7l1k8k7k4l1k7k1l2k1k8k4k1k3k2k4k3k2k0k3k0k4k0j9j8k4j7j9j9k2j6k0
-41133A283k1j7j7j9j7k1j8j5j9j6k0j4j6k2j3j7j4j8pj9j6j7j4j1j3j6j1j5j7j0j4j6j5o
-41099G52j4j6j1j0j3j2j2j1rj2j7j1j2j1qrj4j4rrj2rj1j0j3pj8lj3rj2j1rrpj2j2nj0j3
-41059C13j0oj0pj1rj1rj2orj2qnj0prrrqrj0rqqqj0nnqmnmpmmj0mqrlj2orooj2kj2rnppr
-41005a08j0krj1nqoj1nojj1j0qnqnppoqmqonj2mmnj5mnnqrnornrmpqmornmjj2nj2kqmqmr
-40947d97oonj0nkj0nrmonlj0lpoqqkj0kopqnmmmpmpoonpnqokpqmrkoqrjrnnj0nqonkrqrn
-40885h70mpomqqppjrrmnprpnmroooqopnj1nnqpqkqpqnrnrnrolopj0mrpnpj1mrkj2j0poj2
-40824a282nqoopj0oj0mpj0j0olj1noj0prrrnj2kj0j2nj0j1ooj2j0nj2kj0j0j1pj0rpj1j1
-40778a652prj1nrj2j0j0j2j0rmj5rj2oj0j4j3j0oj6pj4j3j3pj4rj4j0qj3j1rrj2j0j2j4j0
-40737b080j6pj5rj7qj4j5j0rj9j0j3j4j2j4j4j5j4j5j4j7j6j5j7j6j8j2k3rk2j7j7j4j8k2
-40701b607j7j9j8j6k1j9j7k1j8k3j4k1j9j8k4j9k2k0k4k0k4k3k3k3k6k7k4k3k9k9k8k8k6
-40668c330l3l0k8l4l2l0l1l1l5l6l5l2l8l8l5l6m0l8m0m0l9m5m0l8n0m1m8m6n5m3n3n1n4
-40635d625n6m9n9o4n2o4o2o4o7o8o5p0p5o8p2q2p5p9q0q6q7q7r1j03r9j02j13j16j18j29
-40605g027j31j39j43j53j57j66j71j78j88k03k01k18k28k39k46k64k71k92l00l22l36l54
-40583a1927l73l93m17m32m57m69m85m94m94m83m59m18l37k30n7J61M69Q25J254J710K149
-40562a1357K512K760K853K764K501K100J603J088N73J25k21m84o59p53q13q26q20q05p87
-40543A354p76p54p45p31p17o98o68o42n85n11m14k69p6J74N01Q80J299J726K111K411K586
-40522E456K587K431K139J733J275Q08L94L9k33m14n17n67n84n68n39n07m69m41m07l80l53
-40501A0883l32l17k87k78k64k45k32k17k10j91j84j77j63j59j49j45j37j33j26j25j18j09
-40479F585j14j00j02j00r1q7q3q3q0p2p6o7p2o8o4o7o9o1o4o0o1o2n5o0n4n1o2m8m9n3m8
-40448D402n1m6m8m3m1m6m2l9l8l8l5l8l6l0l1l5k9k8l4l1l4k6l7k6k9l7k7l1k9l2k9l5k9
-40415C242k7l1l0l0k7k8l2k7k6l0k8l0l0k4k9k6k9k2l0k3k6k9k5k5k2k7k7k2k3j8k6k0k2
-40382B371k5j8k1j9k3j5k5j5k0j8j7j9j7j6k1j8j6j7j4j9j4j9j7j8j4j4j6j7j5j8j4j9j1
-40349A792j4j6j2j5j1j5j6rj6j3j6j1j3j2j8rj1qj6j4j2rj2j1pj2j6qj1rj2qj4j1j0j1rj0
-40311A335j3j1j1nj3j0j2j0j1oj3qqj2rj0pj3j0oorj0pj2pqj0j4nj5oj0j0j5qj3rj1j5j3
-40270I24j1qj7j2j3j0pj2olRJ0J5J9J9J9J1J1Pkkk%MJ4K0K2K9K4K0J8QPoj2j1j2j6j4j3j5
-40229A006j3rk0pqj4orj2rorqpqnrj0j0lprnonj0polqpnomj0nnnrlnokj1lolponrmloqpm
-40172F04olorolo%j2nnpnplmj2mmpmrqlj1qqkqj5rrprj9oj1rj4opj1kkJJ1OK7K7K4K8K9J9
-40119D65J6J3JJKOKJ5J8J3K4K1J0J4Ojkroj1j1j2j0j2j1j0oj1oj1kpqppmnnkqkopjqjook
-40070D04lnkpKqmlmj0JmnlkolmlkkrKkon%mkknjonKol%lmnJmkkmpJnkm%mn%%nmknjlmJnl
-40004A95mljmpmMrnJplllnLrjjmJkJLLPLNLKRjjJjnlklllnnjmlnjnknLmlko%jlmj%pjjmo
-39937F8KlJm%moKkmkoNlnkl%jjnjJok%mlkjjjmjjnMonjJmkjkk%ojjjko%KnoJkJmojKlmm%
-39869f8lk%mkkmnk%oMollkljpKkmn%poKojnmlmqjmmlnlmKqRnMNQOJ3J0RJ0J4QNOMjLopjl
-39805a09rnnoopmnmopkmlmjjKjLOMJ4NJ7QJ1J0J0KMKjjnKqkkqnklnmlp%%pJpJlkmljkjll
-39743a79JlomKnKpKmj%mk%nnNpjkoLnknjllJjpLooK%lnLkkLJkj%JKjLKJJK%J%JlKknLLoL
-39676b59pPk%J%j%%lMlk%klnkKmnJlknjklJJmmklKm%jk%j%lMJJ%nNjKm%Jjljj%%qLjlkKm
-39609c34kkkkjjl%o%%l%Jkm%mKjlkLmkjjKq%JlkK%kmjJkoJJJmMnklkJLqK%lJl%kJjl%lkJ
-39542d21Jnjj%kJnjKkmLlJoLlkMnll%kJJknJkKkjl%lj%k%Ko%lLlkjkNo%k%m%Jkm%KmjnKk
-39475e02JkJl%kj%kjKmk%k%kJmJlmNllJjjkk%mJlJKokKklj%jMnjJl%nNmLn%k%nNnLj%lqM
-39408e72kjn%LnKkkJjoNmkk%%jJllLkkl%mjjJkJkkmKlj%NokJmjk%k%jljLnKmlKKlmkJlJn
-39341f53MljKojKm%JmJjqMkmLkjllJJlKqNmkLnm%%lLmJoKkkjlJjk%lkJklmj%KrOmjn%%jL
-39274g33ljLjK%ljM%oLKokKkkjjm%ljjMpjk%%oJpNjjo%Knjmjkkj%%mkl%kpLkJmkk%k%m%M
-39207h16n%jLjkMkLjlnKoKlm%%njm%nkKn%kll%nk%ljmKonjkmJkkKplnjknjjmqLnl%o%rJm
-39140i55lon%nmjpmjmokqlpmnlrnnqprmj3nj2qj2j3j2j3j6j3j8j6j8j2k1j6j7k0j6rj0j1
-39092a381NJ5L3M7P9R8J16J26J26J09R0O5L6J3oj4k7j7k7k0k0k1k2j7j9j4j4j0j8qj0j4r
-39059g30qj3rrnj1qnorqkpmprlonmoppk%okLl%Jll%kj0jj1pnj2mrrj1pj1rj1qlpnrjlnON
-39000a052PJ4J8L1L3M0M6M6M6L8K9K0J6Oonqj6j1j0qj6lj1qrpoqj2mlmrlmnmonkoljkpjo
-38952h81kjr%lkknlKlq%jkmmkjljqJmmJlkJnn%klJnm%%mnkLojnJjmLnlljjJkKr%kpLjlJn
-38885a032k%%qlJjlkkk%jrNmlKn%mkJjlmjjKqJjjlnK%o%jmjl%lnJkJlklkkmj%mjkjnKmk%
-38819a154klLjomJ%mjj%n%mKmKojjjjllmJmJkjkl%mlljjk%ojj%kkmkkjLqj%lm%lMlmm%%o
-38753a275l%mkJkjpjJmnMnljmJk%n%jklkkklmJok%jn%l%pLm%nKojjoMmkmmKnljnJmlj%oJ
-38687a411mKpLomLrJnJlmkJrJjlmjjqMmmkLlnkl%pj%p%mnlJnJr%JnojkjojllLommmKpjkm
-38621a579nk%lnloKkpklln%nkmnlkmlmlmmkkq%o%molkln%p%q%lmojonpMqkollokmnq%oml
-38555a810qlomjj1%mmnlp%noplkppkonjpmopknpmomoqknpqknqoqkooqlj1onmj0rmoj0mj0
-38494b138nrnrqppnj5nj0pmj3j1j1mj0j1qj2j0oj2rj3j1j1j0pj5rj2j2j1j0j4j3j2j0j8j0
-38452b549j3j7j2j5j6j0j6j6j7j4j8j6j6j9j8j8k1j9j9j6k4j7j9k7j9k7k3k5k3k6k9k4l1
-38419c189k4l2k7k7l1k8l1l0l1k7l7l9m0m0m2m6m6n2n7n2n4n9n6n6o3o1n9n6o2o1n7o7p1
-38386d710p5q5j01j07j28j28j41j56j56j65j69j65j68j61j51j34j06o7pP4J89L26M91O45
-38362e355P75Q52Q58P93O68N00L09J34k6j46k27k72l00l05k98k79k57k27j88j32n2M5J84
-38339b946L38N30O97Q51R39R50Q88P58N83L99K05N2p0j42j92k08k18k08j99j82j70j59j46
-38316B350j36j23j17j03r5r5q9p7q0o8p6p1o4o7o5o3n7n7n3n3m6m7m5l9m1l9l1l4k5l1k2
-38285C41k4k6j6k7k0k4k2k8k6k2k3k7k1k3k4j6k6j8j9k1j6k3k1k0j5j5j9j8j5k0j5j6j7j5
-38251c57j7j1j1j7rj2j1j3rj0j4j2j4j4j5j5j1j5j0j9j2j4j4j5j2j4j1j6j4j1j6j3j4j1j8
-38216h21pj7j1j0j4j6rj2j0j1rqrjpJom%qkjrklJjoknnqprrj3oj5j1j4j0j2rrqj0j0j1qp
-38166a210rqj3j2qj3qj0j4qrj3j2qj4rj0qj3rqrrnppljnjm%jn%mnjjmlKJ%NjOLLNlKmnnn
-38110a497opn%MLJ1LOkLprqrj1j1j3j0j1j6prj2j0qj3oj6mj2j1pj2qj0j1j2rrnj2qpmKkm
-38062a818jkM%mnNkMjJkmMJLMPQOKjJ%pj0rqj3qrrj3lrj3nj1rrqmrqj1nrrqpooj2nmqrpr
-38003b079mqj0qlnqj0mj0npj2mpqrpooj1jj4onrj0mpj1pnj0j0poqqpoj1roqpj1rmj2oj1r
-37951b475qrpj0pj4j0j0mrj1j0rj2rj2j0prrj4j2qj3j0j4pj4j2j4pj6j1j3j4j6j2j6j7j2
-37911b913j3j9j9j3k2j4j6j7j2j6j2qmpLJPJ1J6J7J3J8J6J6QJ5QJ3PQPO%nlj4j0k0j9k3k0
-37870c029k4k1k6k0k1k6j8k9k0k5k0k7k5j9k6l0k0l2k1k7k4k7j6k6j2j0j2jnKNkOk%lpKL
-37831c635KJ1J9J9K6K8L7L1K9L6K7K8J5QPj1pj9k3k8l0l1l5l1l4l6l3l1l2l6k8l3k9l0l5
-37796c884k7l7k7l1k8l3l1k9l2l3l3l2l3l3l0l3l7l7l3l8l3l4m0l8m1l9l9m1m8m4m5m7m4
-37763e064m4n3n4m8n3n8n6n8n8o6o4o5p6p1q0p8q5q5r4r4j00j07j12j16j25j32j38j47j50
-37734g531j60j64j76j81j89j95k01k01k04j99j80j65j22o5K6J55L20N16P13Q85R99J032R77
-37711d310Q48O70M43K18J7j46k56l35l63l68l62l43l21k95k57k00j33l3Q6K55M40O29P94
-37688c322R01R30Q92P77O11M22K26M1r5j84k44k67k68k51k39k19k07j88j74j66j53j47j35
-37665a459j33j29j24j20j18j16j13j14j09j11j06j11j04j01j05j02r6r9r8j01q9r5r0r1r2
-37640d126q5q8r2q8q9r3q9r7r4r7r5j00j06j06j09j10j20j21j22j26j32j41j39j45j46j48
-37614g004j60j62j69j76j77j87j94j99k07k15k27k26k47k48k74k84l02l24l49l64l87l90
-37592a2472m02m14m09l93l66l15k34j12O5K78N40P94J033J227J345J385J335J249J161J105
-37572c600J108J146J214J271J293J240J094Q66N89L02K8j96l69m73n34n60n51n37n19m99
-37552B313m72m47m29m13l93l84l69l61l50l49l48l43l45l52l58l72l82l94m15m30m43m60
-37530f296m69m75m87m81m71m47m07l32k15m0J81M46P46J026J261J427J509J483J400J290
-37510F49J201J169J180J251J318J369J351J241J037P74M75J87o7k62l97m70n03n06m90m61
-37490A0046m31m03l73l44l16l00k71k53k40k25k13k06j97j84j83j67j68j57j51j45j41j33
-37468D845j33j33j25j25j18j16j13j07j09j04j01j00r7r5r0q7q3q4p8q5p9p0p4p7p0p3o8
-37441B251o4p2o3o2o8o0o1o4n5n7o1n2n6n6n3n2n5m8n0n1m9m3n1m9m5m5n1n0n1n3m1m9n2
-37408D62m9n4n1m9m8n8n6n1n7n1n3n5n8n2n5n6n5n7n3n4n1n5m3m5m5m2l3l0k6k5k2k6k3k7
-37374a103l6m3m4m9n6n9n8o0o5o4o3o4o4o4o5o5o8o5o6p2o6p2p1p0p5p1p2p8p6p7q0q3q0
-37341c264q0r2q1r2r3r4r2j02r9j07j08j06j18j15j20j27j23j31j35j36j36j40j46j36j43
-37316f116j39j40j47j53j61j73j81k09k16k36k58k72k95l08l34l54l72l94m06m23m37m44
-37294a2168m40m27l90l41k50j11O7K95N70Q42J096J320J489J607J659J687J688J677J629
-37275A499J569J463J312J100Q28N41K59pk21l84m87n48n64n62n44n28n00m74m52m30m11l95
-37253B064l77l67l56l52l45l42l49l45l57l61l74l83l99m09m32m48m71m87n06n20n39n47
-37231g002n55n42n22m86m17l10j48O6L44O72J007J307J584J791J940J996K010J996J970J902
-37211H603J815J701J534J292J003O83L63O2j80l71m85n45n67n56n38n07m68m33m00l65l46
-37190A1295l12k90k66k50k36k18k11j98j91j82j76j70j65j62j55j52j48j44j32j36j29j23
-37168G149j24j15j17j02j10j02j03r6r3r5q5q5q5q5p9p5p9p5p0p0p0o5o6o7o5o1n8n6n9n6
-37138D681n0n3m8m7m5m7m0m1l9m0l6l7l7l5l1l8l6l7l4l7l8l2l6m1l1l8l7l2m0l6l7l4l6
-37105C405l1l8l5l1l5l6l4k8l7l0l1l3l1l3l7l4k7l7k8l5l0l1k9l5k5l1k8l1k8l1k6k7l1
-37072B361j9l2k3k7k9k1k2k4k2j8j9k0k1k0k1k2j9j7k4k1k0j7k3j5k4k0k2k0k7k4j4k6k2
-37039A646j9k5j2k8j7j6k5j6k3k5j8k2k0k6j7k4k4j9k0k2k2k1j9j9j4j2j0j0j0qj1nj4qj6
-37004A029j5j0j4j5j5j4j5j2j5j9j4k2k0j6j6j7j2j7j0j4j0j5j3j4j9j5k0j8k0k3k1k0j8
-36971E01k9j7j9k6k4j9k7k2k1k0k4k1k9k1k2k5k2l0k0k6k0k3j7k1k1k0j7j3j7j7j4j8j7j8
-36937b16j2k1j8j9j9k2k0k5k5k6l2l1l2l2l7l6m2l5m2m2m5m1m0m8m9m3m7n1n6n1n6n7n9o1
-36903a488p0o8p1p5q1q8q9r0j02j04j10j19j21j29j35j36j38j43j37j24j14q5n6QO6J47K26
-36876c426K99L59L98M17M15M00L66L47L36L38L47L62L75L79L62L15K61J86R5J9n0j07j44
-36853B649j67j80j78j72j67j60j48j48j38j31j30j25j23j17j23j17j24j22j24j27j29j32
-36831d33j34j40j42j49j54j54j61j56j61j51j45j26r4m7MQ7J67K47L29L80M18M31M28L93
-36807E37L64L46L37L42L54L82L89L87L62L22K52J68R0Ro2j06j39j49j63j55j48j44j25j24
-36783C326j12j00r9r4q1p7p6o9p1o5o5n6n6n3n3m9n0m6m4m4m3m1m1l9m0l8m0l4l4l5l7k8
-36751A516l6l1k9k9l5k9k9k4l1k6k4k9k6k1k7k4k3k9k3k1k4j7k3k0k2j8k3k2j7j7k4j3k5
-36718G05j5j7k0j8k0j8j6k1j7k2j4j7k4j8j6k2j8k0j8k0k3j7j8k1k4j6j8k4j8k0k2j9j8k1
-36684E5j7j8j8j1j3j1rj0j1qj2j3j0j5qj0rj0j1nj5j4j6j6k0k0j5j3j7j4j4j7j8j2j7j4j7
-36647d43j8j2j9k3k1k0j9k3k3k4k1k5k3k5j6k2j6j6j2qmnmqrpj0nqjqkljj0j4j4j7j8k5k3
-36606a025k0j8k2j2k0j6j3j0j3j0j0j3ppj4rqkj0mmqoj0j5j8k1k4l0k7k9l7k8l3l5l2k2l1
-36568a673k4j9k0k0j2j7j8j7k0k8k4k0k2k4k0j7k2k7k3l5l1l3l9m1l8m3l6l5l5l4l2l4l5
-36535b568l4l2l7l7l9m0l8m0m3l5m6l9m1m9m8n3n4o3o0o6o5p3o8p2p4q1p6q1q0q1q1p8r3
-36502d465q1r8r1j02j01j13j13j14j19j22j33j34j39j45j56j61j68j78j87k02k16k25k37
-36479g800k40k52k44k49k36k13j92j42p0M1J85L67N53P15Q03Q25P61O53N31M31M03M44N52
-36456b374O63P42P36O65N15L25J19o1k05k95l60l80l94l86l84l70l67l53l53l51l51l55l62
-36433c936l59l74l79l85l96l97l96m02m01m03l79l64l16k47j43J1K17M33O42P86Q25P84O76
-36410d903N41M27L97M75O54R16J175J375J459J420J230R70O73M00J97J08J09J90L09L84M10
-36389H916L61K53J08o4j98l23l85m23m33m29m10l98l77l71l47l38l32l30l22l30l22l21l33
-36366B852l23l27l21l24l18l13l06k88k65k11j48l8J02K84M94O83Q11Q47Q15P12N73M58L93
-36343E842M11M98O27P24P57P14N93M17K22M0j17k15k74k95k99k89k77k57k40k24k03j93j72
-36320G790j67j52j46j39j28j21j13j06r8r8r7q3q9q9q5q3q2p9p9p3p6p3p3p0p1p2o3o6o7
-36291E052o2o6o2n9n7n9n5n5n8n2n2n2m9m9m9m3m9m4m3m3l8l5l3l3k9k6l0k5k5k1k1j7k3
-36258C638k1j5j6j9j2k1j4j8j7k3j9k7k4k7k9k6l0k8k9k9k6k9k9k9k8k8l2k7k2l2l1l0k6
-36225B825k5k9k7k8k9j9k7k6k2k6j7j9j7k0j5j3j5j3j1j0pj5qrj4j3j0j1j2qj7pj7qj5j5
-36189B231j4k0j2k0j4j5j9j8j2k0j5j7j2j4j8j4j5j7k0j2j6k2j1j9j4j9j2j5j3j6oj1j0r
-36155A720pmj0lj0pnj0nj1koroj5oj1j2pj2j5j1k0j0qj3j4j1j5j0j4j1j2j2qj5j3j3j2j0
-36115A315j2j1rj1j1j5qj5j3qj4oj0j3pproj0rmj0pnonqpj1ooj0nqj3qj0oj0j1j1rj3oj4
-36070I02oj1rj1j0rj0j0qj0j0nj1qpj2j1nj3pj0oj0j3j1j2rrlj3j0qqpj2j2pqj5qqj0qqj3
-36025D81oqnj4qj3kj5kj1qqpj1rj0qpj0j0j3pprroj2qj1rpj1oj0j0j0qrnqj6lj4j3oj2ro
-35977E5j2qqmppkpropqj1rnj6rj0j4j4oj5j2j8prj5qj0j0j0qrqnj1rnj1rj2rj1j2j1j5j3
-35930c96j3j8j1j3j5j2j4j5rj4j3j0j2j1j3j1j1j0j4pj1j4j1j0j2rj0j3j3rj0rj4ooj3j4
-35893h26j7j5j6j7k0j7k1j7k0k2j7j8k3j9j5k0j1j3pljppkj5j5k0j5k7k1k5j8j9j5j0k%O
-35855a367J2KJ3klj0rj3j4j3j4j4j6j3k3j8k6k0k5j7k5k1l1k0l0k9l0l5k6l4l5l4l2l2m0
-35820b044l4l5m0l6l6l7l5l3k8l1k0k2j6j4j6j4j9j7j4j7j8j4k2k0k5k8k5k4k1k2j7j4rj7
-35786b834j2k1k2l0l6m1m7n5n8n7o1o5o8o5o8p2p5p6p7p7q3q0q8q7q7q8q8r3r3r7r2j04j08
-35753e105j08j13j18j18j28j34j39j47j51j65j70j79j90k03k16k32k44k57k78k86k99k99
-35731i279k98k93k82k58k16j47m3J01K84N03P22R03J019J061J044J003R60R52R65R67R38
-35710F06Q33O79M59K25Pj78l06l73m21m36m29m18m10l94l73l68l62l48l53l47l52l60l65
-35687c784l71l82l85m04m15m20m28m40m45m36m30m07l66k92j89m0J44L36N06O28O90O86O73
-35664e971O55O84P70R02J038J165J252J276J216J102R46Q00O87O38O32O50O55N96M96L18
-35644A0507J26p6k46l68m43m81m90m81m64m43m17m02l86l70l54l59l43l42l43l42l34l44
-35622B805l38l46l51l54l56l50l53l44l20k98k53j84q4N3K30M19O00P44Q17Q37Q01P59P29
-35599D863P23P39P38O94N98M57K67Q2r1k15l03l47l72l77l70l62l47l42l24l14l10k96k96
-35576D495k88k76k62k43k25j90j38p8NQ8J69K37K92L29L47L41L21L15L09L12L11L16L19L19
-35552G125K91K43J66Q7No8j34j81k08k20k28k23k06k04j94j82j83j68j68j62j54j53j51j47
-35528D583j45j52j56j50j57j61j65j71j72j77j81j88j84j94j82j87j68j53j21o9KQ5J73K67
-35504A877L35M04M40M60M48M32M13M13M11M09M17M13M09L87L25K45J64P3j4q7j40j74j83
-35481G877j88j86j74j61j54j34j27j26j10j04r7r2q5q0p8p3p2p0o4o7o0o1n5n9n7n7m6n2
-35453E188n3n1m0m9n0m2m4l9m6l8l8l9l8m0l6l5l9l4l5l2l2l6l2l3k9l3k9k7k9l0k9k3k5
-35420C983k5k2k6k1k5k0j7k6k0k4j9k3k2k0k0k4l1j9k6k2k4k8k2k3k2j9j5j0jJJ1J6J7QR
-35385C429kj4j5k2k7k6l1k6k5k7k5k7k5k5k2j9j7j6lJNJ2RROpj1j3k7k1k1k5k9k2k7k2j9
-35348B833j7j0m%PJ4J4J3J6LMkqj0rk0j4rj8j3j2qj0j0kl%OJ9K0K6K3K3K0QJj3j4k1j5k1
-35307B787k3k1k2j3k5j6j7j7j3j5j1j0j2j4pj4j0j1j0j4j3j0j3pj2ormL%KJ3mKNjjMkKLN
-35265B449%Pmjnpj0qj0j1j2j6pj4j0rj4rpj3j2nj3pnj1j1j0nrprrmopplrnpkpomqplo%kp
-35213B076nnp%j0ooqmrjj0oopporrmnqoq%pmqlkojqojkllmqjmnmknmmkpknnolmqnlnpn%j1
-35149A751kprloponrkr%rnloqpnlnmKmmm%olkmklnlnJmmlnpnnmr%pllm%j%kLJjNpJnNmn%
-35083A516jpnnmromj0lpqlmpppkrppkpppmnj0lppqlmm%k%lL%KkMJMMjMLPjOmN%JkjmjoJn
-35019A329rmonqmqmpooonplnnppqnlj0%j0mpkprKqlmmOmK%Lk%QkJK%%%ojlmmrnnmqojojn
-34955A081pm%mJnmoklnklnjnjololnnnknmpnk%omlpkoqpjqqlqkropknqj2jmqnqKnnJmjll
-34890H01JmMjpOlj%nMomKmpkkjqmmrJoojj1lr%llj0j0lj0kpj0%qpnonoqqpmmj0oqopqqpq
-34829E17opnmnloommommqpomrnmqmoj1mpj0oj1j1qrnrnj2j2pj0pj2nj1j0j1j0rj2j0j2j0
-34778A36j2rj2j1j4j1j0j3j2j2j3j0j2j5nj5j1j3j1j4j2j3j2j8j0j6j6j1j5j5k0j5j6k3k0
-34743c31k1k0k0k2k6j9k6k4k4k8k7k7k7k9l3k8l5l1l5l7l6m1m0m7m5m9n3n5o1o1o0p6o9p3
-34709a636q0q4p9q4q1q0o7o7l8j0L5R1J53K05K49K58K43J99J64J17R6R6J32J77K12K34K29
-34682E84J96J41P6J2m7q8j09j25j28j30j24j25j27j16j21j18j21j19j28j23j30j32j34j39
-34658a375j40j46j41j49j48j39j29j12p9l6L2J16J93K60K93K94K61K14J72J54J72K37L41
-34635A45M41N13N32M95M15L07J92J00M0K8N1P9R2R4Q0L7qn4r8j30j42j47j50j48j36j36j28
-34608B364j19j25j13j22j08j22j12j14j21j15j14j20j18j14j11j11j09r1p3l9%P0J38K14
-34584F15K71L05K97K64K15J60J20R8J24J64K19K53K73K49K11J42P1Ln0q4j01j11j05j08r6
-34559C399r0q8q2p2o8o2o4n6n2m9m7m3l9m1l8l5l5l2l4l5k8l1l0k8k8k6l0l1k3k8k6k4k6
-34526A978l1k3j8k8k3k5k0k5k4j6k5k0k0k4j7k0k5j3k2j6k0k1j6j6k4j2j6k0j6j5j9j6j7
-34493A315j3j8j8j7j3k1j7j2k2j4k3j7j4j7k3k0k2j8k1k0k2k1k2k0j9k7k6k3k2k6k6k3l1
-34460F47j6k8k9j7k1j6j4rqj0j2qj3pl%J1J6J2RRJjmljpjjj2j5j9k5k9k8l0l4k7l7l2l5l5
-34418A18l1l3k9k3j4olNRJ0J2J7J1PJ7J3J7J8K2K1J8K4K7K0J8J4jkpj1RK5N1O9Q3Q1O9M7
-34380F92K7ok5m8n7o9p4p7p6p6p6p0o8o5o1n9n1n1m4m7m5m9n9o7p8q3r9r8j09j09j10j09
-34348a396j06r3p2m2OP0J46K26K87L30L39L17K84K39K12K04K23K61K90L02K86K33J69Q6O
-34323B807o1j08j41j50j55j54j49j41j34j34j27j26j29j23j23j25j28j31j29j32j30j33j34
-34300a90j41j37j40j31j29j07q4m5MO6J18J51J61J56J33R7Q9Q5J28K00K99L93M64M93M77
-34275B410M21L30K38J62J10J05J26J73K00K12K00J43Q8J9n1j00j36j52j57j58j49j40j36
-34252C758j29j22j20j15j14j08j15j08j10j05j05j09j06j07j03j03j04r4q8p4n0j1K6Q1J44
-34227A809J94K20K36K16J89J50J30J23J36J64J95K04J99J74J31P7K3k0n8p2q8q7q9q4q3p1
-34201C918p3o5o1n6n0n2m9m6l8l6m0l5l0l8k9k6l4l0l0k9k8k7k5k7k2k6k3k1k0j8j9rj6j0
-34167B780j2j2k0oj5j0rj1rLmlj1j0j1j3j3j5rj0j3nj0lj5j1j2j7j3qj2j5j4j0j2j6j0j3
-34129B371j2j6j1j0j0j2j3j6j1qj2j1j2j0j3pj4lmo%jmJ%omrnknmK%Llkonppj0npqpoj0o
-34080B037j0opqmj0rnorrnrrqnqqqoj3oqprrmj3nqj1orlmMJKKOKjjjo%kJR%RNjNjqjorop
-34019A769pmrrJonrjooknonoonpjj0pkmkkK%k%mJkqPLMOOPPLKJ%%NLLKkNpJormj0qnnonl
-33955A620rkomlmpjlJq%mllqlk%okJjP%l%%omkJk%kj%%jJmlj%Jn%Mm%mklLjJkK%mKmnJml
-33889A496olJlolklkpk%llnklllJr%mlmmJnpjjllj%KlJJJLNmJ%kNkLLKKLJlljl%kloljko
-33823A384KnJnnJkln%jJlnLkJmk%llmLllKnkk%m%kljJkjlkjKmk%JnJkljljj%pJJkkkl%n%
-33757A276LpjkkkKm%ljljjkljknMnjJl%JjkKm%%ljJJpJ%%mlJjmpjl%kpkkjmlkomlJlojkj
-33691A155jmjkk%ljJmKjjlJljlKoL%mkKmo%lkjjnnmnmorllqj0lopj1lj0prpoj3nj1mj0jm
-33631I28LPPJ3J6J5J8J2J2J5J6J4J8J1J5J0QQRJ3RJ3QRJ5J1QRJ4QQJJppj2j1j4j3j3j5j2
-33589A178j0j4j4j1j1j2j1j2j3pj1qj3npnJMQJ7J6J9J6J6KRPQJ1J5K0K1K2K4K7K1J6J5OQ
-33549A343%RRJ3J5J4J3J2MPorqj3j1qj2oqj1lj0nqmnoomqlojplloklkpnjknllmjkllJpKo
-33493A203k%kjJn%mmjJjomkJnJoKmk%%%kmKjmjnMjrMnjJlljjJ%JLmk%JmJMlnNnKmjKjkjn
-33427A113NkmjmK%kkkJKp%jkjl%%%nKmlK%o%jjkkKjojMkmNn%K%mlM%ljMl%Jkl%jJmJLlk%
-33361A051l%%jlLMok%%m%JkjJljjmJjlMmjnNkjl%jJljjkKj%KnjkJjKk%lJ%lJ%k%jkJmLJj
-33295I98mlJk%k%%mMml%%%nJKllLn%kJjlMnKJklOrJKkjPr%%kNolMnkMlj%ljj%mMoJJ%joL
-33228I36%nlNl%lJlJkkjJnkLpK%Kn%kJkL%JLJMKJjKmoQolmJJmjmK%J%%M%Mlj%JmJmKkmkJ
-33161H97lJl%jOlLLk%jKjkjj%nKnjkjKmkML%M%NkjMl%nKmjk%Jkmk%%lkj%jKlj%%ln%%Mkl
-33094H57j%KmkJjlmOonQoKlJ%jljJlJ%lkkJKo%kjJljnJ%KnkjmmjMqNjjljkkkmjLknk%jm%
-33027G74JlmJjo%ljoLm%ln%pLo%mkmmmmlko%krkpjnjmrkqlrqonrqoornokoOJ5K2L1M4M9N2
-32965G81M4L8K3J7Jmrj0j3j5j0j1proknjmmjmj1qpj2nomj2pqrlqnprkqnonrj2rj3j3ppjK
-32913E73J2K8M5N9P5Q3P8O7N7L6J7J1lj0j1lnj1mqj0rrj9oj4j5rrj2rqpnpnrmrnplj0qlm
-32867H71nnmm%jJMLJj%jjOJ6K1K4L2L5K9K7J6J5%jj0j1kj4lj0rnqloookoomKnojlkojmnM
-32813I40nk%llmKlkmKjmkkjkJkkmJjljl%%m%KmKnJkk%nlL%Jl%lk%KJqjJJJo%Knk%%j%mLj
-32746H51lnOoLkjkJkJ%ll%%jJkk%Om%jnKkmKKlLljKkj%JjJkj%llLjJjklKlJkJ%lJJljjjj
-32679H02j%LljlM%nJk%%l%%KjjJlMl%%jkJKjljKlNnkkKkMlJJJoJj%lKoOjlkJJKkJlJjjmJ
-32612G68KJlk%KjljLjjK%nmLj%KlkNqkOk%Lo%mJjK%mKjkLlj%lmKMlJkJKj%KKL%%jLjKl%L
-32545G51mMnJKnJ%mjLmLm%Jk%njJkmOjljLmkLlmMJjjJkJL%jJJMlPmMl%JKKKnK%k%jkjLn%
-32478G28%Jn%jKJknJJ%MoJJ%Jm%llOkj%kK%KlK%jkKkJjJLoLjkJkJ%JnKkkJKl%kMlJmLjk%
-32411G01JJlkj%KlLkkKLoKkjJ%JjKkjJkJ%%KnOkkmLlMljLj%oNlKnJlOkj%k%kJKmKk%JkjL
-32344F80lJJj%kj%KlL%lO%nL%kmN%%jj%j%%JnL%l%%jkNknMJ%lKj%J%kOo%mJJk%J%lPmnLL
-32277F65LnKklJOmkKLnkLJJljOnJkLjllP%%kK%kjlMl%kKkL%jJllOlJkkLlK%jjjj%Jj%%%l
-32210F48J%kJlJJ%%%lKJkK%JlMkjj%KjkKkjjMl%kKjJlJJJm%MkkKj%lJjjjjjKnQj%m%%lNl
-32143F32kJJ%kJlJKoj%MjjJ%l%JJ%lMn%MjklLKmj%j%kKLk%%lJjmQnJ%lLjkJ%JmJlJKlKl%
-32076F09jK%%K%oNKkJkk%JlmMJlMm%%%JkKkJJk%l%JLlKnLkkNlkMlKkoKLKkkJl%Ml%nOJ%%
-32009E96nL%JJ%k%jJnLKnLJlkLk%mLJjjJ%%JlJkkLjk%KjjLmKl%jKmNqOjj%lK%lKlJnM%Jk
-31942E73%j%jLo%KmlJLknJKkKn%LkkkjJ%LjJ%Ljj%LlLMmMLKjlKmnjMojJmkpNoJkl%%MKJJ
-31875E47K%MkKMJJMjLLL%kKKkLKLj%NNLJLKjjNkkpPp%%lo%Jm%koJKln%kLlJLJjkMMJ%jJL
-31808E76LJKMMLLJKLJNmJ%kkKkK%KojNpJmNllj%JklJ%nKkJJkkjKk%kKn%MqNmJKJmKmJJjj
-31741E70KJmjjMj%klKJ%oNjKl%KjJkKm%%%lKkKk%j%JjjLnKJ%kl%KjnPmlLjLjl%J%kJJk%M
-31674E54lJlNjjklN%kkj%LmkMnJJjMnJkK%kmLKkl%LkJ%JoLJjJjKknMJjlKk%%MjmK%%Jjj%
-31607E34kJ%Ljm%LknMkjKKmOmKlJjJmL%%jjkKkJJ%l%LJnLlMl%kklQl%JkjkKkjJLnMkLkkJ
-31540E18kJJ%jJlJLjkjL%%kKjk%KlkMj%nMlLjJ%mK%kK%jJ%%lLkJkJJkJjJljJLJlJ%lL%Kj
-31473E10%lKk%j%MnjLjJnjL%%jjj%%%%%%%kjjJJLkj%M%k%KkkLljMkjkKJ%jMl%jl%jmLjlL
-31406D93KkL%%jMKkKKkMkMJnLmKJlKlLmNjJl%Kk%%jJJjKLmJnNJkkJLnJlJjKJ%jnQmjj%Jj
-31339D97jLkmKlLjl%JmkN%nLnOl%JkLj%kmOlKJklOnjK%L%MjMjlKjMoK%JqLJ%jjOoKjj%%J
-31272D88kKJPnKpMKjJlJk%Lj%j%KkNnMJoLmK%kLrNjL%llJMKnjNJ%kLl%KnLLlnP%mLjkKjk
-31205D84k%KmJLlkOklLlJjkJjJk%k%KjJljJkKjlKj%lNljK%JKlJlMJj%LkKlL%jjlj%MjjlN
-31138D74pK%kL%jnNmJKjkjjJKkjmOlKjnNnLLlJ%kMkk%%%KJkMjkJkKKlkNnML%oKmL%j%Lmj
-31071D59KmJ%J%jjJ%mJjJMjlk%MKpKKlJ%Jj%LlL%kLkKjJ%%%mNmkMj%%kKkJl%JjKkK%MmJJ
-31004D56l%Mkl%jLk%%jkKJlkKKJmkOk%mKJ%KmjMlLkMlkLmNjlk%LjkJ%jlMmLl%%KjjMnKjk
-30937D40LlJ%lMjj%j%%LnKlK%%k%kLk%NoN%jMoOKlkk%%J%Jl%KjJ%jJJjjjLkMoNmLlMnJKj
-30870D37lLjKjJj%%kJl%kMkLlJJmJLnJKKklMjlJL%KmLo%MJlkJJmNmM%JmjNk%nMl%jkO%oN
-30803D29k%jKjjjJlKJJkjkKJmKMk%oNjkJJ%lJMljLmL%mL%j%oLjNoKLjk%JjK%ljPj%oMm%M
-30736D20l%KkkL%%%mLmJKkLnLJkj%JKl%JmN%jLlkk%M%Jkj%mK%%Mkk%LjlKllO%%mMoNjJJ%
-30669D11lkkN%kjkJJJJkkLjJJkk%NknMmNljlPmJlMlLJn%J%kMkjKmJl%LNnkNjn%L%j%%jJl
-30602C96NJlJ%j%%J%JnKJjLjkLnJ%kLkKl%%KjJj%%jLoLkLlJNnjLoKKk%MkkJjJJmMjkkMKm
-30535C91%%K%mNllMJlKmNl%LnJJJj%mLJjjKJjmJjLjLqNlNk%j%%%jjMkmKJMrLJj%%j%N%nM
-30468C87m%%LmLklKlNjjKKoJK%jJmJLlLkmMkkJ%KkJk%KkJjJMnjLlLl%L%j%mkOn%JKJl%Nm
-30401C75LnLJmKk%kMkKJlmKLkkjL%MoJjkL%lJLkJjJ%%jJJJkNoLkmJLJjj%%K%jkKkKjJm%j
-30334C66KLjm%JkKlQpKJm%Lj%%lLJ%lJKjLmNpkOJJlk%%kK%JK%%KoLjkk%N%mjKj%%lMkKjJ
-30267C63l%kJkKlJjOnNjkJ%KmjLjkMnLNpjKJ%kJNnjkLJkJKlKlMmjJjK%%kjmPklLkKKkJjm
-30200C51LLkJnjJJKlKjJkK%kM%nlOlkL%KllMKJpLKKmjJmMnMlLkLk%ljMJlJKkKJ%mOjnJJK
-30133C50JkjjJJkLJjlMm%ljKKjJ%JjmMj%jjJJkLl%jPknkM%mLkLjkkLLmNoKj%kLJnLlMl%J
-30066C41oPlJMlj%JlKkJ%J%JKl%LklJmN%l%JJ%nKjMlLjkJj%LoLjNjnLmJL%kJj%JljLKkjK
-29999C36jkLl%lNJmjJJlKkNlKJlk%MlMjoKjLkjJjJjKJjkJ%kKmJLkKlM%klL%%LkjjKljKKm
-29932C26MnMkL%lmLJ%lM%nJKLljk%KjMn%KmLjKkJ%JJ%mJJlNJmJKkj%%%jjjLlKJKnOoKjKk
-29865C21kKjkLkKlJ%%%JJjkKjkJlM%lMlMkjLl%kLmMlKjjMnL%l%j%jKKJjjKoNK%oL%%ljMj
-29798C15J%kjJ%kKjLj%jjj%MJo%JOoJKkK%lKlMlj%K%nKKk%%%%KkjK%j%LjmLjJkKlkLkKjk
-29731C06MlkKKl%LkLjlJ%L%jk%Jkj%OpJNlkJlMKnjLkNk%JkjlMjKkJ%l%%%%JjLkkjK%KmJ%
-29664C02JKnJJlPllJ%JJkL%kJjkkMljLLlkkMKmJmNJlJJKn%jMjlkNkKoKLm%%NoPnNn%KkKk
-29597B96%KnKJJ%jKmJjjOljMoKKkkKj%kKJ%jj%Kkj%JLlj%j%Lj%lMjmJJN%okKKk%jJ%KnM%
-29530B91Jj%lLklKJJ%mMjkJ%KjjjKkjK%lLkLlkJNl%%jkL%JKmjMjkMpJ%JKklJLjkKjKnL%j
-29463B83J%jjKjJkLkJkkKJm%K%JKo%PlLnNlKmK%LjmMl%kJkKj%MJlJm%Ljj%JkKjKnMmK%%%
-29396B78l%L%Lm%J%jLnLlJ%JkjJKjMmjkNlJjlPj%oMjjLm%KmLLklKLlj%%l%JKJlkL%jLmkO
-29329B74lkPnLljJjMjl%jKJ%lMmJJJ%kk%MlJkJJ%jJlJ%%lLnMK%jkMjkJJkjjK%J%jj%jKjJ
-29262B67%jjNpKJ%oNmKJ%jLjKl%JjkKMlKnKkL%j%jKlMjlK%Jk%mOk%MnlPjjlJ%jJ%kMjLnL
-29195B64lLkJ%JjlLjk%JLlkLJ%mJKjjjJ%LmLklNmM%JmJJJlkL%mKjLoNjLl%Oo%%JKklKLkJ
-29128B60ljJjJj%%Lm%KmJLkK%%l%kNjjj%%K%%kJ%KkkKlMlMkklNj%kKlLmLKkj%jK%Jk%k%M
-29061B54jjJmLlKKl%JLmKmKJKl%K%nL%jk%KK%jlNl%jJJ%%lJmLKjkLljJK%JmLjLm%KjJk%L
-28994B49oMmLJj%jMnKLn%JLjjJlJJ%jj%kJJLnKlKkOpLJn%Mj%KjjjJ%MnJj%lLMm%JmJKJ%m
-28927B38%LkLlJKkKk%kMkj%JkKjLmkLjKk%kLKmJ%%mNkKjmKLjkL%kjjMmNjjmMkkjJLLn%%n
-28860B30NkKLkmLlNmLjJm%JmLJ%Kj%kJ%%jJjJjLmL%nLJJknO%jl%JlO%j%kjMmKlK%KlMjlJ
-28793B30JkjNoJ%L%mLKmKk%k%Kj%JJnKkJLLn%MjnMl%%K%LpLmNkJ%%kJ%kjJjMlKJjJoO%lM
-28726B27JlkKMlKkljNmj%jJjKKkJlKjkNmjNlj%%MlkMkjkK%%Jk%jKkMklMlKJnJJJJkKmK%j
-28659B18JJknNJ%JlKkJ%JlKJkJJljKJmO%lj%JjJKk%jj%lLKjKm%jJkMJmj%Lk%JkK%JkJKlL
-28592B16mOmjLkKkjJk%LJ%o%Nm%lPkJkkjNjkj%%JLmJkJJjjKj%Kjj%%JJJqM%KKpLJjlJ%kL
-28525B08JmJLlK%JnO%jlK%%jjJ%%Ljk%jjjKLlJmNmMlJlK%Jk%LJlkKkPr%J%K%kLmLj%K%jj
-28458B03jLlMmLjj%kMjljLJkKkjLjjLmkMjLo%L%k%JJkJ%j%%kJJk%JKjk%%j%Jj%K%mL%kkK
-28391A96j%NlkJJKkJ%kkJM%nMj%kMnLJ%k%%J%nK%jL%%mPpMlK%LloLMjk%Kjk%Ll%%J%lMkJ
-28324A93Nok%Ml%%JjKKmJJ%lj%MnJjLjKjkJkK%Jj%kKnNKmMkKn%%JlJ%JKkLjKoKKk%Kj%jJ
-28257A88jkKlLjk%JJJj%jJjJmLJMo%KjjJJJkJjjKk%%NljLlKjJJlLoKKjLkJmK%kkOjoKLm%
-28190A81jNlLkkKkLjKlMmKJ%jjkKkMjlKJ%k%%JJmLk%JJkJjjMjoK%J%kNnMmMkJjMl%%kJKj
-28123A81jkjLmMJ%kJjKmJoO%jkN%%kjKnRqL%k%%jJJ%JJkjLnKkKk%NjnKJJJlkKJJlLllPjm
-28056A73LpKM%kKjjJ%JkjJK%KlJjkJjjKKjkjJk%KJJl%JkJjJJ%nOnKLnJK%%Ll%kJjLlMlKn
-27989A67Mkk%%MmMk%%mKJMljjKoNjjkJLjLm%Jj%LkKlJJ%jJk%jLJkjnNjMkjjjJjJ%JjkJmK
-27922A62JMjlLjlKkJMjjjKk%Jm%MlLjk%%jJkLlJJ%%kKJkKkkjKMj%lMlj%jj%JL%l%MljJJ%
-27855A61kJlJLoLkLKm%MlJJj%j%%%lLklMKkkJJjJkJNmmLKkJLm%J%lJJ%%JmJjKjMnjMmJKJ
-27788A56%MlljMnJjLklOl%JjjJL%klNjjnOknLJKkJjMpKLllPm%LmL%JkJlMmMm%kNmKjj%Kn
-27721A46Ol%JKjnOoNjkjKJ%JmLJjJllMkPqK%JJkjkKKkkLjmPlkLjJmJkOmJjJjKlMmKjJ%lL
-27654A46jj%LjmKK%lLkKjkJKlkjL%KkKk%j%%%kJLjJmOkjjOmjkMmJkMj%lMl%L%JkkKlOpJJ
-27587A41Kk%mOlj%MoKjMoLkjKOnJJmLjkKjjkLLpMjjJKjNpJJoN%oRnJ%MlkJLmkjL%%JKjmK
-27520A35kKLlL%jjkKJjlJKK%k%kLlLmMlNpKkL%jj%NmkLl%Lk%lM%kLjj%jJ%JkJkOpjJ%JjL
-27453A33k%%jJLllKLlmMkjMj%JjJljK%%lJJK%jjK%KmK%kjJ%j%NnLlkLJkJJj%KnM%klK%%j
-27386A25JKl%kKjKkOnjJK%lMjkkL%jjKLlnPl%jkMlLkkK%JkLjjjjLJmKjkKJj%kKjjkLJJmK
-27319A22Kk%%jkKkK%j%JjLKnKj%%JjjKnNmNoM%jj%%%kjLjJ%kKLk%%mLkJk%LjkPnKkmN%%%
-27252A19k%%lLjKkKmMmK%%lL%mOmJ%JjJk%LnLjLlkL%jKpP%jk%LKpMJkjL%kj%K%%K%llKjK
-27185A14lLJl%%J%J%ljLmLk%JkLj%j%JlOpJNjjJjoOlJLlJKmJJkk%KKkJj%Kl%MkkLmNoMJj
-27118A09lKKmJKlLkj%K%jJlJJMljJJlKmKKJ%nKjjKKlkLl%JJ%kJmKJK%%kMk%lK%mJ%NmlNn
-27051I9Nk%kOkj%JJkNpJKkkJJ%JlJ%%%jK%Jj%jJJjmkNkjKJKlj%%KmLjJKkJjJkJ%lKjK%j%
-26983I9MnJ%lMkOmJkJkjJj%J%%%%j%jKjJljMjLlkLljMk%Jj%k%JJkJkPoJKmK%%kMlJlJ%JJ
-26915I5JmMmKlKjJJkLmK%mJJLlJj%j%JkLKl%KKjlLlj%%JjJ%oN%%kMjKkkjK%%jMmjMkpPJk
-26847H9Jj%j%jLkjjL%JljKkK%kNjljMjJjlkKKJmKkKLnJLnLJmLjkKkK%jKl%%LkOo%%%kJJ%
-26779H5kKKkJkJmMjMqL%JkjL%mLJmKKl%kO%JmjJjKkmLjLkJKj%JJmkLoNKj%mK%KkkKoLNjK
-26711H2lJjkMkkKjkKJmMjkJMmKlJLmM%m%JKJnKJlJ%%L%mKjLpjNoOKnLJlLmLkK%ljK%jLlk
-26643G1NjjKjnjOkklOkJoQnkMjJ%mJjLlK%JlLjJjjkKjJkLjMkLkmLLKLmJjjLk%%jJJl%KkJ
-26575G4jJ%LkkjjLm%Lj%%lLkkkJJMlJK%kLmKKnkjMK%m%JLmkOlJ%%jJ%Jjl%K%%jLlJkKnJK
-26507F6JkJkLlNl%JkKjjKlKnLkM%%kj%jM%mjKLlKJoMjJkLj%j%kLlJL%mjJKmO%jj%%%jj%J
-26439F2jKjkKKmKj%l%%NnLKmL%JjnK%%%JklLKjLmLl%%mKMJm%%JkKlJ%KlJKnKK%jlNJkjJk
-26371E5J%Mq%NjKJnLmNoMk%%%KnJNkKkjjKlNljMkkkKJkK%jkJlLJ%jlKKjJ%jlKKjmOlkJJJ
-26303E2mL%%lM%jkKjJKoM%%kNmlKJ%JjkJKjjJ%m%MKljLmPomK%Nm%%jMlJmKKkLoNlLkMn%%
-26235D5Mn%LKkJj%kJjKk%J%%%jJj%JjJmKLllOmjj%J%LjJ%lJ%kLjjkKKmLjMjnLkJMp%MkJj
-26167D1jjLkjK%kJ%Jj%LkmMjkJj%K%lKKJmJJmMj%JmKkKkKJ%%nMk%JJ%mLlJLJlKrNKkKJkK
-26099C7jLklKKkKnjLjjKkKmNmJjJKl%KkJ%jjKlMJm%OljKlkMLnKmKLlkJ%JLm%JLjjjJlJjM
-26031C4ljKJmJKkLmkPlmNm%LmL%JjjKlKj%JkMj%k%Lk%%jjKmJjJKl%LlK%%LoJkKkNjJkkjM
-25963B8J%j%mLlK%Kjjl%JMmJjKJmJLnK%JkN%mlOm%KmKJjjLmKjk%KJJl%kNlLk%%kJJJmMlK
-25895B2jjkJ%kJ0rOk%j%kLlJKjlJKmJJJj%JjJjjJJkjK%jkNJjkmK%jJ%LnkLLmK%j%jLlJL%
-25828A9mjJJj%%jKjkLKpMnL%KJjjKmKkJjLmK%jJj%LjlL%lJkJJ%jmOjJlJmLJjJnKM%m%MjK
-25760A3nMLn%%kMlJjjNmjKj%kKJJk%lKKkj%JL%pMj%LmLk%jlOlKjlLl%%KKJ%jkJmKjNnJJm
-25692BKK%kJkLKnLkkLjjMmLmJMmjJlM%kJ%k%jKk%%J%lLjJ%%kKnLjKlKj%KlLlKkKj%%jLoM
-25623bmJKKlKMn%jLlM%KjjjMkjJK%lJJkKk%KnLJkKkJkjJL%kkK%JmKJn%MmMKpLMljMllLlj
-25554gNlMkj%mNkJk%JkL%Kn%jK%jKlKmKLmLj%k%JlKKlJjKkLkj%%KJjnKkMKnJKkkkLKmNkj
-25485a2jKjJmLJjLlJ%JmKJkJKnKJJjjJJj%j%JnLlKlM%ljLljLj%kJjLjkKLMnOmPlKmjJKlJ
-25417a1KnJJjl%%kMMoMnJ%%%kLKn%KjjK%lKKjlKJlMmkN%mJjKmNmK%j%%jMjjpO%KkjjKjJl
-25349b3kMj%%j%KmK%KjlLLn%kLNpLkjLnM%nOn%jPpMjMokJkKJnKJMJlKm%jJ%%%KlJJk%K%l
-25281c1%jKj%%kKmOkJKl%kJKmLjLkJm%KmL%Lm%LljlNnLnPm%JlKJ%%kKnOpMjKjjk%LmKJJj
-25213c9jKklLJjkJLljJj%jlKjJ%k%kKKJmlMmKJk%mPpKNnj%lLJkjjnMkMpKlKkkKllKmj%%k
-25145g3kljmj%mnJnJlnmklmJojKlMJ1J1K0J8K6K8J7J9J9POmlmpmmklp%rJjllkljJlmJKjk
-25086c%oLlnMmjLkKmJKjl%jJljlMJLnKjjj%Jm%JJ%j%kJkKmNkklOlkkMk%%%jjJLjkJlMlKj
-25017c1jjOoJLmjlMkJ%KkKjk%%jlMjlMjmLNn%jJ%mPpL%%kjMm%MjlKmK%Ko%QpKlJMJljJkJ
-24949d3%lNkMnKjjjLkjLpNjmLjKnNjkKkJLjkKk%kkMKlJ%jMpMk%%%k%LnjL%jL%jjLlJLoNk
-24881e0LmJkjJjjjMlM%nKjjJKmJjKJjJkKJoL%JjNlJjlkKjJ%kJkK%J%jLJmjjj%NlJ%jkLKp
-24813f2LlMmNJmLlL%j%%mL%lMoNk%%jJ%mKJJKmjKL%kjKkjK%jKmM%%m%Mjj%mL%jlN%lKljJ
-24745f6LkjjKJKlJjjJjJKmmNjkMkJmOp%MKmK%k%lMjj%KkPpLlKkJk%MnJnPJnNmNkj%%j%jj
-24677g3L%kjKlKJjJlj%Nl%k%Kjj%JJlKjJJjJmKMm%kKJjlLjj%%%JJ%jKkjLj%mLkjkJJKlMm
-24609h0jLkkOoKKkJJj%JkKkKkjmPoPlj%KmKNpOpMmJJJ%lLoMj%J%lkNJjJlJ%JjkLjJJmkNk
-24541h5%mjO%k%jJ%mJK%%%%KjkMmmKKjmNJlKmOkkmN%j%%Kl%KkKOrMlkKj%NjjmK%j%K%Jkj
-24473i2jJkjNoLjkLkMpNmjMNnlL%%%%j%jJjkLJk%JJj%kJkNnLlK%jLoMk%Kl%%JlKJkM%lL%
-24405i6lKj%JkjKJkjjJKljKl%KNpLkkJKKmKl%KJjjL%jkkLnNkKmLJkLj%jkK%jjkOmMkk%%%
-24337a05kMJn%K%KnKj%jJJJ%jmK%Lk%lKkj%LJj%Jjkj%Op%NkkKjjKnNlLmKMpJK%Mn%%JjK%
-24270a10JklJ%LqOjlMlNmkkMj%%kL%jjJ%kJLk%Jjl%LJjlJLmjJJjkK%jMmJKlJJjmNjjKoLJ
-24203a19Kj%nOoLJljjL%jKjj%JMlnKJNljk%JjKlJMoJJjkNkJjlLkKjOrKlKKKmLknJJMkMlk
-24136a27KmJ%kMJJmlL%K%lkKjKkkMjJlLkkKjjNkJkk%JKl%JJljKkjKkJKlNmKKk%kKnL%KoP
-24069a31lkK%lK%J%%JkkkMKjlMmJJjjLJoKJlMlKmMk%%%nMKkkK%JjlJk%JjJjLLo%JjJ%%Jj
-24002a42Kjk%LjjKoJMnPpKKkKkjJkjLJ%mL%%mLJmKJmKjNjklNnKlKJkKlPm%%jLpOJoKJ%mj
-23935a53%L%MnLmlOlJ%jKlM%jjJkkKNojLlkNnNkkLJmKkjJ%%KlJj%jLJklLmMlK%Jk%jkJMj
-23868a56jKmJJJkkJKk%jJmKJLmLjJn%JjKK%kmNlJKlJK%nLJ%jljMmKKKolOj%JjJJk%%jLkk
-23801a66%%%Jj%kK%KkJLnjkK%%lMlLkkMJoPmKkkKlJMkJmK%J%%%kJlkNkjkK%%jJ%%kK%KnL
-23734a73kkM%JjlJmNlLmJLljLlKK%oKk%LnLjLjkKk%L%lKjmMlKkjJKl%M%kk%LmKlKKjJmjN
-23667a81Jm%LljJkNmKmKJJmLjjlPlJj%%mJ%%KmJJkLj%jJkMlJ%J%KlmJKJKm%JjlLJKm%kLj
-23600a91jjJ%LkmMkJl%jKJjjLjmLJlKj%KkjLmJ%Kkk%%Kk%Kj%J%kJJoMknPJjnKJjkLmNmKj
-23533b02KkLljkMkJkKLpL%LjoJM%j%%JlJjmNJnNlKkJjk%J%kMl%lNj%KnJ%JlJKj%oO%kKk%
-23466b11kNkjjjLk%jlKK%jJ%kJkmM%lJLj%%l%KkMlklLjKjJ%JkjKk%KjlkM%kJJjkLkKoNlL
-23399b21%j%nMjlLjjMljNnK%%%Kll%jJ%Lk%KoLjJLoKjLJmJ%%kJ%JJjmLlJjkLKjkMl%kk%L
-23332b33%kLlmKMnKkKKlJjJJkJj%jJJ%jJ%mMjjj%KkKnKjkmMkLmK%Ook%jOojKJkJkkPnjNm
-23265b48kjKJJjkJl%%J%jlLJ%jlLkkOk%JnPk%k%NmKk%jkMj%jmNkmLKl%JjL%k%KL%LkKjjK
-23198b47%J%jlLJlL%kjJLNkkNlLjkjMmJJjLmLkL%%kMjJklOlkKjJJjJkM%kN%oLLjJlkJJJK
-23131b33KpmMjMo%JlKmL%JjjMjmLk%KkJ%KmKkL%%k%jLkJmL%lJlKJjnjNm%%J%mMkJKklJJ%
-23064b52%%LnKnLKl%jKJmNkkKoL%%kJJJ%kjj%KJpLKjkJjJjjjJkLmKJJo%LjJk%JJnKjLmMk
-22997b68%oRm%j%LlLmmM%oO%jk%J%Jj%lLJlK%nLkMjk%lJKlJk%jL%kKj%JlKk%KjmLJl%JLj
-22930b80mjOp%KmPkjJkL%ljkJJJkjjK%mLlNlKkJKmJJlKJkjLm%jj%NmMl%mNj%m%Jj%%KjlK
-22863b96%jMlj%kJJjLk%kjkL%LnKjJjjK%JkmKJ%j%Jj%klLMoLoRrOj%j%lMkLn%JkK%%%lK%
-22796c08NoJmj%MmJMoJKjjKkk%JMKpJj%jLkjkNkJj%k%kMn%%K%jKklLjJl%%LmlKL%jJkNkm
-22729c24KJmKJ%%m%kJK%JmNm%%%jJnMJjJ%lLjmMJkjJ%jJl%LlNnJlLjlLkNpK%jJKklLlKjM
-22662c32oM%kJmjOllLnPm%kKJmJ%kNkmOnJ%JmLjLnLj%%mLkKJoLjkOl%j%JklK%j%NjkoJL%
-22595c50Jj%kK%llKjKLjkkJjLkj%%J%lMkmMjj%J%kkJKkjKjJLoJ%Jk%JjJ%%kKpLkMjmLJkL
-22528c62mLJkKmJlkJJLkjmKJLmklQllJJkLjJlNnkL%Jm%JJjj%J%jJJkJ%nJKk%%kLk%J%%kJ
-22461c79ljLK%j%jlJjMmkNmjNoL%JkJn%JMmjLmkL%JmKkJ%jjjJJjJJoNj%jjjJkKkLlj%Kjj
-22394c97JjJjJjk%JmLkKj%jLljJKjJnkMmO%ljkKlJKlMkJkkKjlLkKlKJJmJKkkMm%kJkjMjj
-22327d13%kJ%Kjjk%lNklLkkLJ%mLj%JLpLmL%%mjMoMkJkKjJKpL%lQo%lKLkJkjKk%%lKkjLl
-22260d32JjKkJJpJMjm%JKLljJkJjlMllKKkKkjKjkJkK%LpKKlLkjJkkJ%%%k%JLkmMkJnNn%J
-22193d50j%Ml%%mL%JlJ%jkLm%%KjjJm%KJ%mKkKkJl%MlKkJk%KoNkjJnMjkJJmJLNmnKJkjjJ
-22126d69JjjjKmK%jlJ%Ll%LjjjkJJjlLJlKljJJ%jkjOpMjKpNkmMlKjJkkKJkj%Mlm%JMnJlJ
-22059d90lMLljlJNmjjjLmKj%lLoJ%LJjjj%j%kJkKkMmJ%%Jk%KpL%%%LnJlK%%%%KoKkOmlKj
-21992e10Jj%kJkJKlkK%%%%ljJjLmKkJlLk%JjkJ%%JnjMl%Kl%Kjk%%JjkKlMk%kJjkJkJjjlL
-21925e33JkKklNlKmLjk%KlmLnNjMmkKjkK%nKKj%Jl%j%j%%jkjL%JmKmjjOqMMlJmjJ%lNmMl
-21858e56nOnJ%KlJkJkKkJJqMkJJkJLllJ%Jm%LklJJjKk%jjlJKlKl%K%lJJoL%KlnNj%kKjjj
-21791e84%JoQojLjj%Jnj%Lk%jLj%kJkkLjjjJkKjmLkJlLlJ%Kjklk%KKnLlKjjJJjm%jkLnN%
-21724f09lkKJlJj%JmJ%kLl%kJjmM%klL%jLkjmMlLkjjJjKkjjj%KoKJjjJjkKk%KjlKnPnjKm
-21657f41JlKLm%%jkNl%pPokMlKkLlJ%kLkJ%lLm%KjlJ%%%Jlkj%jKj%jkkKKnjJkLkJMlm%lJ
-21590f70%kL%mjJjkJ%jkLjjmKjjKjmMjkkLoOm%%LnKjkKmjlLj%kL%jJJoJlMkjmJjLlMnK%J
-21523g00mjkKkLmjmKjKJl%%j%kKk%LpjLJlJlj%jlKKKoJmNoMmLkjJkJ%k%mMk%kJklJkKj%l
-21456g43K%kj%kjj%lK%j%l%j%%JlJkJ%pOkJl%kj%%%mK%JJnjLljjKn%%KnKk%k%jpN%%%k%j
-21389g86kNo%%KljJjkjJkjjlL%mMmnNj%kkJkmLm%jMo%%lK%mJmK%jjl%%mklMlk%mjKKonLo
-21322h51%jKqJKrJLkkmJoKnk%lk%mNp%jJLLKMKJ1MMQOQJ5jJ1PjPONlPnLmKn%kkjoJ%llJm
-21258h09jmJ%mlljMpj%kk%%jljnMl%LpnOmLnkMmjlJ%mjjlLlLkkJ%lkJl%njKlKjkljLlLrL
-21191h86%kKjnLl%jKoJ%mKk%l%k%jKJoJjLllKmj%KmkMoL%mMnJlkj%JljJ%Kr%Mlkl%jJkJj
-21124i43%pLkkKk%JlkjlLjjmjKlKjlJlJjk%jl%ljKkkJ%kj%Jn%Jj%nJljj%llNkk%lKl%mkK
-21057a008jlkJLnJjmLmJjmJKmjlJjjjnLJloNkjMrjK%lk%kkKpM%k%kl%jklNpNp%j%kk%lJk
-20991a079%l%jJmKnJlkKnMkjknmLjkkkjLnmOnLK%%kMJlKlk%jlkLnkl%ljjmKk%l%mjlMnkl
-20925a153Jk%j%lnJmJJkmlj%n%%nOmkm%lN%jkKjJkj%l%%jJkjjmlJmJl%mjkkkjk%nJjpNnk
-20859a237jl%kjkjmjjllJojLnpKlJjmnkljLokJqJn%n%mkllkml%lllnjnklnknl%nolmlllp
-20793a406nlppkmrmpnokj4%nrkpJrR%PPJ2J3J2J7J3J8J5J0J3J2QLLlpqnrqj1j2qpoj2orr
-20741a460mpmlojoLn%QMJ2J5K0K4L3L6L5L5M1L3L2L1L0K3J7OLlonj5oj6qpj0j4ppj1popj0
-20695a200oj0lmnpoplompqJpjkppmJmlnnJopJnJrjlKpn%ljooKjokpNom%njolJllkkmm%pK
-20630a429kmnjjmJkokklnKnlpKkkj0NmnKlqKjrKpJklpKkmlkj%llnl%mJqmkJmknljkljokj
-20565a597mm%pnjkkqLnknmjnjllnknklmklpJr%nkojmojlomlJpnjnkkpklnmjlkpjpnmlmoo
-20499a829mplqokpmj1kppoppoopqoqqj1opj2lj3prj0j0j5oj1rj5j3j9j0j3j6j5j5j9j4k3
-20452b267k0k3k3j9k9k5k7l3l1l4l5l9m0m2m3m7m3m6m9l7l8l0k2j1K0M6R2J45K13K76L33
-20421a928L51L45L05K39J63J00L9j0l1m4n7o2n9n8n1m8m4m6l9l5l2l4l2k9j8k6k6k6k1j9
-20391a233j7j8k0j4j6j6j6j5j3j1j0j6j4nj6mj2qj1nrj0qprnqprqkj0rnqrpqlpnrokqpno
-20343a686rjqnpjnmnqkomlqnlonkoormllj1knponpkpopmlponkmqomkpqmqmkqjrpmoolj0l
-20279b020onkmqjlolllmnnlploJj1nopqlj1%j0pmqqpprpmqpj0oj1nj2oj0j0oj2j0j0nj1j1
-20225b368j2j4qj3j2j4j4j0j6j5j5j5j8j7j6j4j6j6j5j2j7koORK3L7L6N1O0O7P6O6P8O2N3
-20189b051M2L1K0J0Kpj3j5j7k2k1j5j5k1j4j7j9j2j2j4j5j2j1j3j2j5j1rj1rj4qj2j0rqj2
-20152b371qj5nj2opj0j1qpqronj1kj0kj2%qj1kj2ooj0roooj3rnrqpj2opmj4nj2jj2pprop
-20101b767rj0mj0j2qj0noj2pnproproj1pprqqj2j3nj3lqj2j1rrqpj2oj4rj1nj5rqj1j2qq
-20052c197j4j1pj4j1qj3j0j3nj2j4pj3j5rj0j4j1j0rj4qj2qj4qj2rj1rj9qj5j4qj6j4j1j7
-20012c654j0j5k0j4j3j5j2j7j5j7j4j8j4j4j0j5j7pj1rj0lKKNRPQLM%Jrj0j5j3j5k0j8j9
-19972d022j8j6k3j6k0j8j5j7k2j7j5k2k1j6j8k1j4j7j9j5k1j8j7j9j8k0k1j5j9k3j9j4k2
-19939d628j9k2j9k0k0k1k1j8k2k4j6k3j4k7j8k2k0j9k3k1k0k2k4j9k4k4k5j7k7k7k2k7k4
-19906e339k5k2k9k4k4k6k7k4k6k4l2k4l2k7k3l2l2k5l2l1k9l3l2k8l5k9l4l5l3l5l6l4l7
-19873f310l8l2m0m1l5m0l3m1l4l2l3l3l1l0l4k5l3l5k8l5m0l5l5m2l6l9l7l9m0l6l8l9m0
-19840g489m0l7m5m2m4m7n0m8n4m9n1n5n8n6o1o0o3o2o7o2o7p0o3o9p4p1p0p1p5o9p8p3p1
-19807i461q4o8p5q1p6q2p6q2p9q4q3q7r0q6r3r3r6r5r7r9j07j01j11j06j14j12j20j15j18
-19778a2171j18j23j29j23j35j34j35j40j45j52j45j51j54j60j62j66j68j72j75j80j86j87
-19756a5511j94k00k00k09k12k17k24k29k35k42k48k52k59k69k74k80k94l00l08l18l33l37
-19734b1145l52l72l75l92m05m18m35m56m68m92n08n26n57n77n99o29o63o90p17p63p92q33
-19712c3164q81r25r74j025j082j142j218j281j355j443j524j615j716j805j910k007k094
-19695e7161k185k250k303k332k318k267k147j936j598j098l58O63K025L732N727P874J0016
-19678d7916J1971J3570J4672J5145J4977J4173J2738J0788Q490O056L707J628n3j277k085
-19663G6584k550k755k794k730k617k471k322k173k045j911j800j692j592j503j415j337j260
-19646D1617j192j130j066j006r63r06q71q24p81p48p12o79o47o21n90n71n41n21m98m83m61
-19625B5806m44m21m12l90l78l66l56l38l25l20l14k99k96k90k74k72k62k58k45k43k30k23
-19603A8850k18k09k04j90j90j82j73j66j60j48j46j34j32j29j19j20j14j11j08j17j10j15
-19581A5555j22j15j16j20j21j23j22j19j22j21j16j22j22j12j23j15j17j15j15j15j13j14
-19559A2955j12j13j11j13j09j05j09j08j04j01j02r9j03r5j03r0r3r3q2r3q3q3q4p4p9q0
-19533A0434p3q1p1p2p3o4p9o7o5o7p1o5o9o8o2o7o5o4o8o6o5o3o6o3o8o4o0o0o2n9n7n8n3
-19500H259n4n3n0n5m6m8n3n2m6m3m8m9m7m3m4m4l8m2m0l8l5l6l7l6l3l6l5l5l0l8l1l5k9
-19467F880l6l1l2l5l1k8k9l0l5k6l3k9l3l0k9l2k3l7k3k7k8k9k5l1k1k7k4k6k4k2k3k5k1
-19434E945l0k1k4k6k2k7k6k5k0l0k1k5k3k0k2k6j9k2j7k5k1j8k3j7k2j7k1k2j8k0k1k4qk2
-19400E200k4j2k2j8k2j6j8j6j6k1j7j8j2k3j6j7j7j6j7j4j6j8j7j5j5j7k0j3j1j9j6j5j4
-19367D642j3j5j4j7j0j7j1j9j1j6j1j3j7j2j5j6j1j7j4j4j2j5j0j4j2j1j4j4qj4j2j1j2j2
-19333D188rj6j4nj7j5rj5j5j3rj4j1j4rj7oj1j4rj2j1qj0j1j2j0nj1j2pj2j0qj2pj4lj4n
-19293C752j0rj3qj1rj0j1j0qj0j0prqj3oj5nqj0qlj4rqj3oj2rppoj0j0qoj2pj1oj0qoroo
-19246C335j3nnj2qj0mj0qnroj1qpqqmqj0lj2nj0rpj1orj3mj1j0j0j1j1pmpj0j4nmj1lqmj0
-19198B947j0pmj4nnj0lj1qrrrorrpj1prj1orj2j0j1j0j1j0j4qj1j4j2j4j3rj3j7j2k0j6j5
-19155B507j4j8j8j4j6j7j5k0j0rqJMJ5K5L0M6N5O5P2P5P1O6O4N3L6L2J1J1%pj5j8k2j5j7
-19119B986j6j6j5k0j5rj3j4j2j1j3j2rj1j2j1nj0j1qj3opj0rnj1noroqrlqnoqlj1nmoqom
-19073B562krnpkqnpmlrn%kj1mnnlmkrloJoo%nonmokokojqknJj2kjpmolmlokkomlnnkmo%n
-19009B282pjomkjnlmmnmjqLj0k%knokoKq%nno%mlmlklnkln%nojmlllknnkjkmmjqJqkkjnm
-18944B061oKmnJmmnjJqJon%ljlrj%nJkqklKrJolJoknlJoLpnkkKmjp%lnJjrjmnk%%okojJk
-18878A879j0L%rjknJojlklJmnjlkk%qjjnlk%kmjqlJq%l%mmjr%mkm%knmkmnlpKomlnlJolp
-18813A683lolqmmooonnqnppmkonljKRJ2K0K3K7L6K6K4K3QLNmj1llj3rJj0qomojoolonmlm
-18758A683%q%m%rkjnknKpjjqLnll%oLomkKj0Jnkjkmkkmko%jlolJoMq%JoljknkJmKokkol%
-18693A512lmlkjkmllmkkmll%njrKlkpKqJnljlqkjollkmjokqlKpnjqlkrknlqnkqjqj0lpqn
-18628A270oj0lqqj1nj0j2qj4j0rj3j3j5j2j8j4k0k0k0k2k0k2k5k1k7j9k7k2j8j3njK1M0P1
-18590I01J07J43J77J91J81J69J31R3M6J7ok5k9l2l4l1l0k8k6k5k0k1j8j8j8j5j1j7j3j1j6
-18559A712qqj5rnj3nqnrmrkj2nlokj0lpkmpn%qjmnlkolloojjn%kmjmmkkjq%lkjllkjkn%j
-18497A441jljmjlJnj%lmlkjkj%mlkkkjk%mjkq%jmLnJnJmklkl%klj%jmjJnjlk%llJo%jjlj
-18431A313l%jjjnj%oLl%lkkmk%j%kmklKmlj%nk%l%kl%lmJjJj%jLkJkjkKnlJnknLo%ml%ll
-18365A205%nnjmlpkK%pplpjmmpmoppkqnojmoM%OJ1K2K5L2M3L1L4K2K2QPkj1oolj1mj0kj1
-18312A285kqjnmkqkljmnjkn%mmjlj%knJojKjnjKk%jnkLnKnJjoMmjllkNlkjlNknjjkk%KJo
-18246A158kJkmJ%lk%kJkklKkKlj%jj%lLnJ%oKkLoJmL%k%kllkL%nKkLpJl%jjJmK%Jk%klKn
-18180A090k%%lJKlk%%jjkjjJnMkLoJkmPnkNmkmKJmjKlJ%kjkjlKjkKj%klj%Jl%jlJlKlLml
-18114A032K%mLmlLlJkKjmJKklKmLmKLkjjJkmJk%KjkKjmlLkJjm%jjJJJpJkjLm%%l%k%%k%k
-18048I84J%lJmlNl%kMjmPlMjjk%JnJk%jjlJlkjJJ%m%LkkkmKJoPo%jJkkKl%jjmLkjJm%lJm
-17981I33kNpKmJkKlKlMK%NJJJKNmKoKlKmLjmmJkKk%jJmmKKnOmk%l%jmKJklJKjkJjm%lJlO
-17914I05pLl%nMkjkJjoMLllKkkk%jmKjjJjjJmkjJkj%oLkmKnLlmJLkjmL%jLjMKNML%KLLl%
-17847H77%ljmJJkoJjJnJjjjJjJLkpLljKl%oKjjjjjkkKnNlJknMjlJlkKmKoKLnkLmJKplMlk
-17780H09jlJ%jLJm%L%K%jOJjlkKJj%koLkkKmJljjJmj%Jkk%lJ%jkjjjl%lLjJmJJlklJjJk%
-17713G68lNokj%%mLljkklMml%%jkjmLmjjkljk%nJ%kKjkj%kl%njklolm%nmJpJq%KjRNJ2J7
-17648G12J0J7J3J2PQOJLljnlkml%rJolmlKnnjJmml%kJnk%%lkKmnLl%l%kmJ%ljlJk%ljlkk
-17585F78%jl%%pLkp%kjmlJk%lkljjkJmknKmjkjnjkLo%mmKoKpkl%mkKnpKlpllkjnjokmnjJ
-17518E33j0%qJpjkoj0Jrkkplokmrnmpnqonpormj0qqnrj0j2prnj3j0j0j5j1j4j1j7j2j9j5
-17467A51j6k4j7k1j9k5k6k2l3k8l3l2l8m7m0m5n0n0o1n6o0o3o4o0n7n8m5l5j3J4P1J42K36
-17434e24L60M64N27N34M86L87K57J35L8k8o4q6r2q9q6p9p4o9o0n6n1m5m4m0l5l4l3k4k7k6
-17404A522k2k4k0k5j4j8j8j5j6j6j2j5j1j0j5qj0j1j0rj4qoj0nqroooooj1nqkkpnonokpn
-17359A062njmkoojkpLnjmjljlmkmJ%lkpJnklJljmkp%ljlkmmLn%nl%nkKj1JJljokKmnk%Mq
-17294I01j%qKlmLm%ljkLpjKjJpJJJn%jjJk%qLlljl%Jkj%%kkJKm%lk%jLnKmlLmjjkkJ%%nN
-17227H24mJjojjkMoJj%%l%JljkJ%jmLkmNkk%j%lKj%lkKlJjkKmJjKjlkK%mKMqJJjlL%pOmK
-17160G71kkKljLkn%KmKJm%lNnJLm%%Jkj%mMjJmkKjkJKkj%kJk%kJ%KrOlK%lJ%kj%jJjj%%j
-17093G32K%ljJlJJkJkoOkJjKmKJoMmJjKnJJmL%%k%mMmLoQmkJkJkJjM%jlmM%m%%kKmKk%%%
-17026G01%jkjMJoJKnPllJjjKlKj%%j%jkJMnJkjJ%jnOnJj%Kk%kKmJjMmK%mJkJkJj%LlJm%J
-16959F74JlJ%JkjJLnl%LlLkJJnjJJj%MqLkJ%kJLnJ%lKjkMlJk%klLJ%KmJJmkLJlLjlKmNrM
-16892F48JjJoJJmLmJJJlJoKMkN%NJMKJ%k%%kk%kLkpMNllKoKk%j%Jk%%kjkMkKmL%llMkKm%
-16825F32LjkjjKm%Mn%L%nKlLklNl%JlMoM%nK%m%J%%%ljJl%JjJ%lJLl%ljmLllOn%JmMpK%p
-16758E90KJmjnLmjKmjkNKNJJ3PJ0PJ0PMNjkKlJln%%jmmLkljJjk%lJJjkJnmKKmMjkMljKo%
-16694F12KKnLmKjkj%kJkKJkkKnMmLmMjlJjMnKlKj%JJkk%jKlJkjJJkLljKmL%JoLkJJlMnNk
-16627E90%lnN%lMoNJn%Kl%LmKlJkKmjL%lNlK%jLJ%jMk%%KlLj%kKjm%KkjlMp%Plk%Jj%J%n
-16560E71JLKpJLjmKJK%j%%lJNnMjlNnk%JjlL%kjJkKkJj%jlOj%lKkMlKklJLnKkKjKnJ%KkK
-16493E61lkMjjmMKnlK%KjkJKjkMjkjJj%J%kJkkMl%k%KKlMoMlKm%jJKlLklK%lKKKn%LjJk%
-16426E44JkJlMlJmJMjjl%MkjkjMnKjjMmKJmKlLLnK%l%%KjlK%mKJ%NmmKJjLnJJ%J%mMnL%J
-16359E32nNnNoMmL%MnlMjjJ%kj%j%%%%jLljMpPlkJkNlJjkKkJlJKLokKJkkMlLmKLpK%lJLJ
-16292E17JmkNkl%%jLjKlk%%%NnMnMkjL%ojLJkjLkLJqRqMjkJkJjLnKjlNk%%JjJkkPo%j%KK
-16225E05llPmkJlLjkMkk%%MJkjjNpjKlKJljJPo%jJkkOkjJlMkkJJm%J%KljjLkmOoL%%%JkJ
-16158D89l%LKmKjlj%KkJjKnJKlNj%l%LkJlmNjKkMo%%Kjk%Nkm%kkMJk%LoLJlJLoLJlMomLM
-16091D74%mN%mkJLjJmMl%jkNjnKk%MnK%Jl%LkJj%l%%%KJKmjkJ%JpQl%%mLkkKKJoJJ%lKkk
-16024D52NkkLmJKljjNjnJMkmkJjKJj%mLj%jjJkKkjkL%lKkjjJ%%mLkjkJKmMn%KoJMljjJKn
-15957D25%%kJklKLll%JklJ%mOqLnjJlk%mKllJpKlJmnJoKjlpjklnkjj%JJ1OJ4K0J5J4MOJ%
-15895D42pmlpropnonj0mnqmq%nnKkOPJ5K2K5L8L7L4L4K9K0ROKpqkopplroknmnkkpknKnnK
-15838E23mmlkKmLnjmJjJn%pMjkkJkJ%l%%j%mMn%jLkkNloMkmK%Lmj%lLjJlKlKlKlMlnMjjK
-15771D66jkjlL%kJ%kLkjJl%Jm%KjJklLJk%JkKkKLoLnKj%jnMjkLmL%mJJ%l%Jk%N%JnK%%lL
-15704D44k%lL%%l%J%kJkL%jJklM%ljkN%nK%%jkKKmMkkk%J%kJjjJ%jjNkKoJj%%%kMJjmMlJ
-15637D26jJ%jkOo%K%jlLjkj%%JlMljlKJKljJjMmlMkK%lOnJ%jkL%jlK%nOklNlmNqMJKmJJJ
-15570D11kjK%nRpPnLnLLpNJkjKJnjJ%KkKjjKnKJk%jLmNmJ%jkM%mJkMlL%mJjLl%%jOp%%JK
-15503D02l%JKjJkJKl%Mn%%JkK%JjkLklNjl%mKKj%k%%k%%KJmjJMn%J%kK%jk%Kjk%jLjJkkJ
-15436C86Jj%k%jmM%kkLKoL%nOk%oLJKmJlJK%oKJjk%KkkLmJjjJk%k%jKlKm%%l%KKmoMk%jJ
-15369C53KljmLlJlkLjpMllKlJlkjmJl%nkJJomnkkjl%j%nK%%kkJLNQQJ0J7K0K4K0K5K1J6J1
-15310D77POOlmmnKon%nnlkln%lnkk%j%lkmj%knMllMokKmK%jKkKjn%Kj%kjMmKoLm%LkJjnK
-15243C98J%mlLlOnjjjMjjjj%JjJkKKjKoLJ%jJjjKKmJlLmJlL%jKljj%nOl%J%j%KlkKmPjj%
-15176C82k%J%%JlKJJl%lLkoRmJjkKjjLjkkKljJJk%JjJlMk%jLljK%JlkJjMljJlLk%%jjJKk
-15109C65KoK%KJLkm%JjKmMmJl%JJkJJ%KlJ%%JKmJlK%oJMMp%kLKnMjj%KmjK%JkjJ%jJjK%n
-15042C50JJJLlmLKm%KkLmJk%K%nJLj%ljL%lOmKmMjlKj%jKlLjlNnlJM%JkjKnNlLlkLJmLoK
-14975C38J%j%NmljKLkKmJkJmMKlKJljjJjK%mLkMm%Jl%JLjljjKLlKjjjj%KkLljKlMl%JkKl
-14908C25JjKlKjJ%jj%JklMlKmMjlKlKmOnLmL%kKJkj%kK%kJjKm%Kj%jjjjMnL%j%jkMmjlLl
-14841C04LqOnKl%%j%JkkLkKJLjMKO%JMoJjkK%l%jpN%lnOmlJJmJmLnkJJmJnkkjkJjkkJkKK
-14774B74LNQJ2J1QPNjlLjkjpK%llkojLmj%%olKmjkjj%jkkq%%%ljjoMmOMJQNQJ0QPM%Ppk%
-14710C25jnnLj0MklJq%jkkjmJkmJo%klloKnkn%llrkJooklLnKlkJkLNRJ9K7K9L9L5L0K3J4
-14652D49%%Kj1opj0lmonnokjnlmjkLqj%ljkLo%JlKqKmJJnJJkjlMklJkjjNnlKj%%kJlKj%k
-14587C27jKj%llOmLklJLjljK%jLl%%%nLlMjmLjl%kLKjjJlKjJ%JnJlLmKJ%k%KoKLkKk%Kkk
-14520C06jMmMlMj0MJk%MnMmj%KmM%k%%pP%Kj%jj%jjjJlMnKKmMJoLJn%jJKMqLjLj%%l%KJl
-14454B91%%KlJ%kLJmMlkkLJk%Kk%jKlKmOnJk%kL%%jJkLn%NpLJkMklKjK%%kJjJjkMjkkNlJ
-14387B81%k%jJjlKKJlkJLKqL%k%KklKJjMkmMmL%kLnMljjkMjjjKj%jMjmJJKlkKMjjk%%JoL
-14320B66KmJKklM%k%%kMmlMk%LlKlKlLljKljJKj%MmjLljJlKlLJ%nOjmJKkOj%lJJjkNjJ%l
-14253B57KKJnJKjJKl%%JLjjJJKKkKjKljMlKlLm%JlKlKjMoKLnPlknNjJk%Jj%mNjjj%JjJJl
-14186B56JmL%jKJjkJ%lKJmMll%LlJKkKlKkkNnKjjjLnMkKl%JlKlMkKl%LlJkKkLlk%%L%kJ%
-14119B43lKjKkKjKnJkLnNm%lN%ljJLk%qMLmJJ%JkJkkLjJ%jJnLnOn%JKmJlJkJkMk%mLnPjl
-14052B21N%jKLLKnL%KlKmLmJJ%KmlKLmMpL%j%kjJjJKn%LlJj%J%nL%KnOnJJlJJlkjLJmKKn
-13985B12Lk%lK%%Jmj%jMk%lKlKkKl%kJK%lkKJ%kJkkjL%%oM%lLlkJJkKmkkLk%%J%lJ%kkK%
-13918A85jlJmJjm%lLlJkKk%jjjjmKjlkkkjMmmjKolJmkjkklolknmmjmrjnpopkj3qpj2oj0r
-13854cj3rj0j0jqjMJ7L0M8O9Q9Q8Q2O8M7K4J2nj9pj9j8j3j3j1qj5qj1moj0mlonmlnlllo%
-13808C11ljnmlPj1jLqJJo%jkjj%%lkJjmjJk%JmJjmK%lJkkMmjjKlJnMkKljNjjl%Jk%j%Jjl
-13742B42JmKJj%jKkj%%jjkjKkKlM%ljkjJjJmMk%KmjLmNmL%lpNjK%nK%jKkkkNlmKJlNojLM
-13675B20nJJl%k%LkJlKjkKjkKKklJjLoKLllOoJJ%%%%kKlJjjJkMoQkmK%KlMkjJJlMqKNKqK
-13608B01%Jj%lkKJ%lJJJkJkjJ%JjJ%kJkKlL%%%mLlljMjJjj%%jKmLKmjJkLjjkNlJJmMlKJj
-13541A88LmOnNn%L%kJlJ%JoNlJJ%%jjkLJnkOjjKmLmKj%JJjk%lJkJLkLn%KjkjL%JjlJlMKl
-13474A76LkmNnKj%mMnNlKJk%%nKKKnjLkK%m%On%%LJnjLlMlkJKj%j%%jJlKkkOnkL%kK%j%j
-13407A60J%jm%L%kJKjKkJ%k%jjJj%nKLjm%KknPmkjl%Mkl%JpPlkMkR%LQPLNkjNl%klj%JmN
-13340A70mmJNokLjklMkKk%KkJkjKJnMm%Jk%J%KmJ%jjjLkJk%%kLj%%Jm%%jK%kJjj%kLjKoK
-13273A44lNmOnLJl%Kk%mOlJmK%kLkJljJLnOm%kJKjm%Mk%jjNkj%%k%J%kJjjjL%kjKmOkk%k
-13206A30KKlLjklOmj%MklJlLkJlLlOoMkk%JLmJlJ%%KlLlKlKkMj%%m%KJnJLj%m%JKjjKjlJ
-13139A18KjjJJmM%j%KllKj%Ll%KjljKmkM%%kJLnKlMJjmM%mK%K%pLjJKjlKjKpLKJ%j%mJKJ
-13072A08LnJm%NmjjLmNl%jjJlMmLJjlKjLm%%MnKJjmLljMk%%Jj%kMlJjkjJkJKkjKk%%%L%l
-13005I2%%jjKkJ%kJ%mJJjkLjjjMjjjk%OpKjjjJLlj%kMljLj%kmLkKKkkJKlLmKLnJ%J%lLnN
-12937G8%lJKmKkkjKjKk%kMoOoNknJ%MnKJk%%MnJjLl%jj%jLkkLj%jkjMjnKLpNkkJjJ%k%Lk
-12869E7kjJJjoNkJmK%jJkJJk%kLmmRok%kLkJ%lJLmLkJ%kjlj%JJj%j%k%KJl%JnLmjKlkKlk
-12801B1jK%m%nJjljjml%jJnj%ojln%knKlkjLLPOJ2J1J5J4RJ7QMNj%jpokolllmp%nlmnjkk
-12738A8lJ%jMQQRK1J0J8J1J4MMLjjmknknkpLmjmnKlKlljjmJkk%kk%mLlKkjKjknJlMmlNkK
-12675F0llJJoMjJkjJlJ%lKKlklMkLl%%%mMkjjKk%nJJj%J%lJkjjlLjKJkjLnKjlLkjKmKkJ%
-12607B6%kKjlkLmM%j%klK%Jk%KkKjn%JjJ%JnJMmjlLjkNoO%oM%qQoKk%KlmLJkJjk%Ljk%kk
-12539dKkMlLo%%JJl%j%Jjjjk%kJkjLlk%%l%JjlJjKNKKLKNjL%jjj%kn%LmjkJkk%%kJnMnMk
-12470b3KkLNkMOkNLJmJkKkJ%njjjj%%kJnJMjljJKnkJj%KlkJKmMjlKkjJJmjJJjl%%J%%JnM
-12402c2lJkLk%%%kKjoKKk%JJljKjlNm%jKk%jJmLlJjMpJJKk%mL%lJkKKkJlJmjMlKlM%mKjk
-12334e9%%l%%J%MpjKjjLnJkKJmKJ%%Jm%jMnKnJLjjjLlmLkKoJJKk%jjKlJ%Lj%mkKkjJkkL%
-12266h5j%jmKMljJlLjljLmLkk%J%m%LljLlKnM%j%kkJJlkjJjLnJJjkjMkmMMojLLkJkJJnKk
-12198a12JkLlKklKJllKJjljMlklN%j%j%mLJpLJL%j1RloLKKnlMjk%Jl%Jjj%nRqKKj%kk%%%
-12132a41j%kJ%L%njkKJ%%lJmMj%%lkKl%JJmJkKl%kOJpLkklNlJnLkLkjk%%JkkLklKlLlLlj
-12065a74j%LmJm%JKljJkjNm%mJ%lJmNlJ%jjjlN%pKLjlkKjklJJm%MjkjJ%mOnkJLmkK%ll%L
-11998b09kjjMmlMmKnKj%mMjkk%LkkJmKkLnJjjlKKl%JjmjLkjJjLn%mj%jMlKmkJjKjkLlkjL
-11931b49oMk%mKk%K%mLk%klJnJ%JJnjOlklLljkMjjJnj%JjmNoLljJl%mJlLjlKkj%jjjJ%jj
-11864b98MlMnLlKjl%mKjKm%jkKljkm%KMoJlJJljj%Mmlk%kkL%nLljjKkm%KjmKnLJkJlkjmL
-11797c48%kkjjjNpkKlLjnKjmJjJnLJpkPlkkmjKLn%mkLkjj%km%Kj%%njlMmjMlm%Jk%%kkKk
-11730d10kl%jjKoj%mOoKnKk%kkjjJjKlJlljJJmnLlkKJolMnJkJllLl%jnMoLjlKm%j%jkjk%
-11663d82kmjjJkmLJnljljKll%lJjlJjklkjkjkJJlkjJnKkmKnlmK%kkkjkjJoJk%mlKokJjkl
-11596e81%Jp%lM%l%oJkjjlJ%nkk%LrMljjknKllm%mKm%jnjjlJjl%kpLm%jmnLl%n%ojjkLpl
-11529f93lmJ%lljjkmklKp%k%okkm%jn%%mnjklkloLmlnklnlknjmnjpmmnnjlrnjj0jplpmon
-11463h98krJlklmKjmJn%Jl%jJ%PQMOLJMmML%ONJ3PRJ3MOPJJKJKlOKOMLOn%JklpLnkkkjjm
-11398h22jr%nqmj0mmonj0lnlnmpnlrkq%okpmkmrjkkrmmpJpmknon%opJmlol%j2jmpkqjmkj0
-11334a112knmkmkqlnpknlomojnqnlolnqkmpljqlplnpkokorjonnnqoljlj2lrkqnpmokqrJj0
-11269a426plpnrkq%j3lonnpj0jqmpopqlrnnproj0nroonrmj0qqopnj2oqnj1j4jj0opj0j0r
-11213a808orpj1rj0mj2j1nrorrj0j1j2qorrj1j3nj0rj2j3j0lj9j1j0j2qj3qj4j2j3j2j0j1
-11170b229j5j4j4pj5j7j1j1j6j1j8j2j5j5j8j2j3k0j0j8j7j2j8j8j6j9j8j8j6j7j8j6k3j6
-11136b753k4j7j8k3k3k2k2j8k6k4k6k2k2k7k7l1k4k8k9k8k4k7k2k4j0k3qpj0j1ORK0L8M0
-11101c287M3M2K9K0Pnj8k8l4l6m1m6m5m2m9m1m8m2m4m7m3m1m5m2l7l6l7k3j7j4LJ7K2L0K2
-11066c953K1Rnj7l5m2n1n9o0n8o7o3o5o5n6p1o3o6p2o3o8p4o3p1p1p1o7p0o8n9o2n4n3m4
-11032e796m0n2n4n6o8o9p7q5q0p8p7p6o7p0p0p6q0r3j02j06j19j24j23j20j24j25j21j29
-11004h257j31j42j59j69j85j93k11k22k28k41k54k60k79k85l00l16l27l43l54l72l85l99
-10982a4012m08m23m28m33m33m22m06l71l24k59j73o9J9J11J79K01J88J52Q8M3QK5Q9K27M06
-10957a6425O26Q44J032J131J135J061R14P54N98N22N19O21Q25J105J411J682J865J918J822
-10938C960J613J313R96P16N21M20M40N34P02Q82J028J096J067R43P54N18K98J14j6p4o9k0
-10916A7736M5J10J59J72J37O7k5j29k31l15l78m15m40m39m38m23m04l85l61l49l29l07k97
-10893A2761k79k69k53k40k32k22k05k05j92j82j75j70j59j56j47j44j37j29j30j23j16j18
-10871H778j09j03r8r7r9q7q8q3q9p5q0p1p6p4o8o6o2o1o3n5n9n4n3n9n1n3n3m7n0m9m7n0
-10839F549m6m7m7m8m9m9m2m9m3n2m3m1n3m3m8m6m1n0l8n1m4m3m2m7m0m6m1m6m1m1m0m4l7
-10806E071m1l6m1l5m1m0l5l4l3m3l3l4l0l6l0l1l3l4k6l0k9l3l2k7l2k8k9k6k8l2k5k5k7
-10773D002k9k6k7k8k4k4k4k7j9k8k3k2k6j8j9k1k4k2j9k4j8k1k0j7j9j9k0j5j8j8k0j5j6
-10740C292j7j4j8j7j3k0j0j6j6j3j7j3j1j6j8rj2j8j1j2j1j5j6j1j0j3j6j0j3j3j2j0j2r
-10706B830j2rj1j5j4oj3rj1j1j1j0j1j3oj3rj4j0qj1pqj1pj2j1rrpj2nj0qmj2j1qqqqppj2
-10662B402oprpqj0pmj2oqoorpqrlqqooj1nrpoooppkroqokroqrknrmnlrorkpqljj1nqo%qo
-10600A996onpmnKj0onomnmmpmokoonmkqlqlplmooklokqllnknolknmnkr%nmnnmlmlop%nok
-10535A703olmjj0kloLppJnmllo%rJolnmpkmp%moklnJj1JpmkqnJoommp%mpoqnjlnj1kkpoq
-10472A435oqkop%komm%kjkjjmjmmM%jQKMPN%JJKMJJPOJ2J2QJ0LJ1K%jKJJPLM%J1J%MlmJm
-10411A503kkk%kl%nJlonmkj1kllmpmnjopKnjpm%lmnkjmn%oJmkmnjll%jlljnljKmmkklmkK
-10346A315klmJnljljmjj%pJkkm%mKjlll%Jmjmkkl%jlkmLq%Kjn%m%%lLrJjpKmJJoLlmJoLk
-10280A194klJlknLllLnJpK%jnKnkKkjlLnoLm%jjjlKoKkkKm%oMljlk%klMmjKnKoK%njJjmJ
-10214A102JpjJk%l%jJnjJJlm%k%kk%kKknJkJ%lmLlJjjJolNlLoKjmKqOk%pKlJlKklLmjLkm
-10148A027jjjkjJmkJMmk%mKjnKkKmJpNkJ%k%kjljKmJ%mLlJkl%mKlJJlKjo%JkJmMm%%%l%%
-10082I67%oJjlKkKlkJjlMmKmj%jKnLJoLmjK%%jm%%jkKoNkjjmMkJm%%jjjklKkJJoLlLmKjl
-10015I12jJlJJjm%lK%%%JkmkLJmK%kjkLkoKKjnOn%%%k%jJnLlkMo%LmKjm%L%kk%jlKlKoNn
-9948H64LJj%mJJ%l%l%JlJKkkkLjlKkKqK%KkMmlKkKk%%mkLkmJ%%jnPlKjnJJJmk%K%jKpMnM
-9880H28jnjLKjmJk%jLjpMj%kkjL%JnNnk%MkjlJJJm%%%Jkkkj%LKrKJJlJJpMJJklJjkMoJk%
-9812G88KlJlJJkJ%%JklJjj%lLnK%KpLKljkKkJ%lJ%k%jl%KJkj%MnjJKoMlkJ%j%JjjmMJjk%
-9744G56%jj%mMn%KJmj%%Kl%kjK%mNoMkJljkLmK%JnJ%%kKjLoMkjmJKjkkJkMkjLpMlKmJJjl
-9676G19Kl%JJmjJ%Jj%mKm%Kj%%JjlJmLj%nK%kLjJnJmKLmNpKJ%kJo%J%%jlJJlKmJ%jm%%Jo
-9608F77Qmj%k%%%kmJKnMljnMnJ%JjnJ%l%KnlJMkpNjmkjjlj%jlKnjnLmmjJ%nlln%mnnjmkp
-9540E78nnjoj0mj0lrqj1rpnrnjoMJ1J9L6N0O8O7P0N5M5K6Rlj0rj4j0j4j4pppj2oqomkpqk
-9491G74kmkmkmn%%mmjnJ%mJnMmjl%o%mNljm%JlJkJjnJ%jj%jk%kJ%Kln%%JkJjlJJkJKqMjK
-9423F90mJj%JoMk%JkJj%k%%mjJLkJmLjnLjkJnMl%J%j%jkjjJjKkkKjjJJmjKjkKkjMmlMn%L
-9355F55kKMoj%%jLkjjJKljlLj%%jjlLmKjJjLoK%%mKJjkJLnKkLlJlJKlJ%kKjl%JjkMm%%lJ
-9287F28KkLlLlkJjMoKmJLK%jjknKLJ%nLkkjK%kKJj%mOnMjKpJKljJjLk%KmKJlNllNnKmlPk
-9219F12%jJ%l%KlKJqMJmKKoQl%jjJ%l%jKJllK%KjkK%lJKmJjKjj%kMnNlKjjJoN%oJjKLjnJ
-9151E91NmJpMKj%nNJjn%%LjnKLjLnLjlkKkKlJjLk%kKLjJ%jK%nJKjJlKkMpL%mLjjMlJJoNm
-9083E76%KmNmKKJlJ%mKlQlmKnNmLk%mLlJ%Lj%jjpMMkjjlPoM%JJkkJmJJkJlJ%%jJjLlJ%lk
-9015E58JMnJjJjJkKjKmJKjJ%j%%kK%l%jj%JJlKKJkjkJ%JmMlJjjkLJJlMmM%jLlJjj%lN%kj
-8947E51%L%%jJoLK%jJoK%K%jlK%jK%jm%LlKj%kLm%nRljj%%kJ%%kJk%%kKl%MlJlLkjjkLlL
-8879E34kkMmjM%kKmKlMlKjLJkM%lJKklL%JklMmkOnKJkojLljLlLm%J%lJLlkKkPnMlJmJJ%L
-8811E23mLL%M%lMkJLj%k%J%kKk%ljK%KkkJkjKk%kjJ%l%jjLlLlJj%kJjKJkMKjlKJMmk%%Kl
-8743E16JMkkJKpNoM%mJkJlkMmMlj%Jk%MoJKlLNj0Mk%j%kL%nJmLLk%jJ%%jmK%KlKjjJj%j%
-8676D95KJkmM%mLJjj%MmjOjmMlkMk%lJj%JMjkj%JJKLJk%%Lk%KKkj%K%K%mjMjLkjJ%lPmJn
-8608E00L%%jJlNKkJKjkNJmJL%LMm%JjNlK%%JKlMnJj%jOmKj%%JlJ%KlKJjlLmMmOklNjJjO%
-8540E26nLmQmJlJ%kN%kkMoOkkjMjoL%%lNJl%LoJ%%%%%jKm%%nOKmK%%jKmMnJMl%kJKjlLlJ
-8472E13oRqOkjkJkMlJjj%%kMlMpOklNkkKmL%ljLmKkKJlJkJjJJJmLk%jJMm%%JlJ%j%MJkJj
-8404E02j%LmNnJjlMkLjmKj%kjK%KnKjjKmN%JkjKKkKnLj%kNkmLJmjL%ljJLjjJ%NjnjKKjkm
-8336D89KNklMrMKK%njL%kKmNjnNmLkOnJkJkjkJNnjKJ%kLnLj%k%LkjLlJ%%jJj%%K%kkLkKm
-8268D80JJ%JkJkkMjJk%m%MnNkJkJj%L%o%KKkkM%lkK%%%jJ%KmkMklJJ%NmKjlKkJLmKJkKmL
-8200D73jj%%Ll%kKKl%kLmMjkJ%jJ%%JjJjmjNjJlJkLkLljKklM%kMpM%%%l%K%mOmJjKjKpNk
-8132D61JLnQokKjkNmlOk%%jjJKlNllMkKkj%KKl%jkJkJKlKJkmOJk%mNkkJK%mK%mJK%KJnKK
-8064D57lJj%kL%JmKjJ%%%%k%jJjJJjjJjKkJJlLJmJkjKkLk%%J%jK%kNrNjlMlLjJmL%KlJjl
-7996D45MJjj%jJ%%%oNjL%JljkKJ%jKkmKkLLlj%Jk%M%nj%Lj%LjmJLk%j%kLJ%k%%KjjJJoJ%
-7928D39MlkRmnNnMlJ%ljKLJjlKmLKmJjLkJnKKjJKoOo%L%j%KmjJjKJ%mjLkMJm%LLpLjkMjj
-7860D34jLjKmJkKLllKLJkpPmkKNkklKKk%KjJlL%kJjk%JJkjMmKjKjKjl%%%jKlMjkLlK%jLm
-7792D27%kKjJJjjJjk%MjlLlKJkJJmJKJKjn%Kk%Lj%%LmkLKoMKoNlj%Nkkj%%%KlLk%%KnNjj
-7724D22jJ%%lKjKjkJjLlK%%kKmjK%%Mm%KjKl%NjpKjLjK%kkJjjM%lK%%%m%NjJmJkKlMkLkj
-7656D15J%%KlkOkLpNlJ%lKkjNklLj%KjjJ%%kJKjKnKjL%jlM%kkJJkMnJjKmLkKJkLkjKj%mM
-7588D12lLJjkkLj%KmJJ%%jkKjjJj%%J%%JkLjkjKjJ%jjJ%L%kkJjk%L%kNkjjjLjJjlMkkKkL
-7520D07mLlLmLkJkKLkj%kJjj%JMjkKjjjlKlPjlJ%jjj%jLLj%%pNlJ%Ljj%kjMkjjKjJJjLkj
-7452C99jkJNljKpOK%oKj%j%%MJkjjKpOkJj%lMkKl%JJjl%KKjjjLkKk%MmkL%kJJmOoLmL%kK
-7384C92JlKjjKjJJ%mMmLLnKjnM%lKkNj%JnM%jlJjkL%KmJkK%%LoLj%Lk%kKkNnMmJKNpNjlK
-7316C89jjkMj%%kjJkKJkJ%%%Jk%%J%KkkJk%JLnjPmLlMmKjLkljJLj%lJjKkJlLJ%nNlJ%%Jk
-7248C81mNJj%%%KjjkKl%Oln%MkjjK%lKjLmLlLj%JKnKJjk%lOmjKjJmK%lKLKojLjJkLjKjlL
-7180C75%kLlK%nNjnOmL%kjJjmNjJkLJkjMmJkNm%kK%j%jMkKjJjKjKJnMJJmJ%jJKkKJljKMm
-7112C75k%L%mLmMmjNjJjj%Ll%JKmMJ%kL%JKKjJkKlMjJ%k%JKK%%njMkjMmJkL%lJJjkK%%lJ
-7044C80%KlLKk%KKkjJJ%%KJkKj%LjjKjlOlLk%%%jm%LmLj%jKjjJLnjMJk%lJJj%jMk%k%L%m
-6976C82KKjjLjjJkjK%lJJlLnM%lN%kk%NpLK%jk%JKjm%L%jlLjJJjnMkKoJjLjNoMmMlLoKJ%
-6908C76%JlJjKlKlLjjK%%kjjKjMojOkj%KljNlkNjlk%%JkM%jk%No%JJJ%kjJJ%%%JLkjJjlK
-6840C70kMl%J%k%%JjJk%jJJjJJl%jLnLJ%kJkJLJkJkKmK%j%LkkMjoMKkjLljJjJjJJjj%%jN
-6772C67oKlN%kjJjkLmMjLlLnNmK%%mKKk%jkNnMkLkjkK%KljJkLJlKKlLKnj%%%J%kMnJjJk%
-6704C55%NkkK%jlNkjLkJ%mL%k%J%kNljLk%j%%mJM%j%%kKkLkLpLJJ%jk%MmKLoJLllOpNKmK
-6636C53LnJmPmJLk%kJkJJ%lKLl%JLkjkLljJ%%mjQlljKNmKlKjkkK%lLLnL%l%L%jJmMk%Ppk
-6568C44KK%oOmKJmNkK%kJkLlJ%jKkJJ%mKKJk%k%MlJ%jlLkMlJ%%%kk%LjlLJ%jJJ%lKoRmjK
-6500C44lkNkJk%J%kMkKjJkKljLlKKkJkkNjmMlNmlJNljlMKmJkKkJjOqLK%%j%kKm%kOj%jJJ
-6432C40lKjKkKlKljJKkkKjKlLjNkLnJlLkkLLjJ%ljK%JlLJlJKj%L%kmJJjKjKjoNjJjKmLkk
-6364C34MkJJkMlJjnLKNkKnJ%%jLJjJkKj%mMmJJJjkKjJ%%JjK%klOnM%Jk%Kkj%JKjmKJKl%J
-6296C39Lm%l%KJKjklM%lMJmjKmLjMkkJJKnkMKjlJKKnKKnLKllLjL%jkJKkkjLj%KkJkKlJLj
-6228C35j%JmLjJkk%%%JMjkkKn%PqOLn%jKoLLjlJKlJjKk%%jL%j%kJj%K%jkK%%kKnN%jJjkL
-6160C27kKjkkNkKllNkj%%MmJjKoKJKJ%n%L%jj%lLJ%JkKlJjJkJjJJjkL%n%%NmMkJoOj%jKl
-6092C17JlJNljJmK%%KmKJljKKk%kLkKkKljJkKjMlkLJ%n%Ml%Jj%jNkKkmLK%lJkOlljLjlMk
-6024C10KJnLjk%J%%K%jk%J%LoLkjMlKm%JJ%l%%JKkLkj%J%lL%lLoLlMkMl%MpM%k%kLjK%pO
-5956C03lNnMlJjoOk%kMkJJm%%K%jlLk%Jk%J%JKoNkLoKJ%KoOjlJ%jJjjjjK%%kjJkjNmJJLo
-5888B88jKjMl%%%%%J%lLKpK%jKl%%J%MojKkJK%mJNm%nLMkJlj%%%Kn%Lk%%JlJj%KkjJlMnK
-5820B75KkkKjKlJjJ%%kL%mMmkNlLkkMjkl%K%KJmkJLj%nKJ%jJmLkkLJmMm%kkMj%jLklKNmJ
-5752B63nLj%Lm%KmNljNllJOqLmMKk%%jjLlKJlJjNkmLmLjlJKlJ%MmLljNpQk%KnJkLjK%Klj
-5684B56LkjKJjLlKJmMmOmKkMjMk%LnLJlKMklMKnJlMkLJlKMnJJkLLn%jk%LkLJJlLkkK%%jK
-5616B70%jKjLnNmL%%%jLJkJJ%Lm%LlJMnMjKlJLjjlKJj%%JjjlM%J%kKkLmOkkjKj%KLkJj%J
-5548B81jOmnM%JkjjjjJJJJoMJJoPoJlJ%kLj%JjjkMpM%JkJKkLjjJkOklJjJJkMpMlmMKkllL
-5480B68jKmkMkklLkjLlJ%JnJJKmLmJ%JjjJjJ%nNkjjkJkLkjjlKk%KjmJJ%mLMq%JjjKj%oNj
-5412B38J%Kjlj%LJLj%kJjKJjJjJJJlOJ%J%KMlMJJJKLlMJOnOLJLLKM%LLKLKLOJLjPLOLJKJ1
-5344C48KNRJJ0QPMOJ0OPMPJQKKM%J%MKjlLKljLlkPqMk%mN%kkjl%LjLj%kM%jJ%%jkN%lMmM
-5278D56ljkLkMjj%kMjlNjjKMkJnPJmKlPjjj%KjjlLmLoPojjOmjKk%jkJkMjl%Kl%mMoOjoJ%
-5210D43lKLoL%l%%kMm%oNkjkKlJkJ%Jkm%LnMkKkJljK%kjJl%JmJmLjKkj%jlJjLnKkJJJmKk
-5142D07kKlKoJKjJmMnLjJkMmjjJNlklmMJlJLlnNkLkljKjJ%MqJJJ%kJljjMpNjlMjlLlJkMj
-5074C84%oLmK%jKKlkJ%%jkJ%lMKm%%kMnJKlKlKmKKkKkLkmj%LjJlLmMmj%Kn%OkjkLnMlLkj
-5006C62KkJ%lMl%MmkJJ%kJjjjKl%MjJnLlMk%kLlkLjlJJKj%jjjLkOnnKKmK%Kn%Mk%%JjlL%
-4938C50j%jjjjjLmOmJkjJJKkkNmJj%Jj%kL%jJl%jjKkLkkLkjKmNm%lLKnLjjNkk%lNkmMmKM
-4870C39n%%jjJ%k%j%LjnJjK%KmJkKnMmK%j%lKjkKlKmKm%lkL%jjmJJklljk%mLqPlKMKPRJ0
-4803C27QJ1NNLjnLmjmnkjKnk%%r%%kljkjKnlnmLnljJomm%mlNJlJ0PJ4J7K2K1J6J1J1O%ln
-4744D05mnpjl%lp%n%jljnKnjjjklOpm%%jnmJnKlJjl%QLOJ1J0MJ0OPK%joKomLk%kmkKm%Jo
-4679C64%jKjLnJLpKnKJlJKk%kjJKlJ%mMjJlJj%KKkmkNnJMlkJ%K%kJlkJ%JJkKjlLJl%jjKl
-4611C42%LljNlKlKjJkJjjJ%kKJ%kjJkKJjmKk%KjLmmMLkkKLjmLlJMnkJJkK%JjKMlkkjKlMk
-4543C35K%l%MnjLkkMj%JlMlLjjlLJj%jkkKLmL%kkJKl%%MjKoJMmj%JJj%JKjkJmMkMlMkjjJ
-4475C30jj%%%LlJlLKkJkKnJJkLmMKljKjJjlKKm%L%MoKl%MjlNo%jJLkjKjJKnJkMklJLkKk%
-4407C22%j%jjOJl%J%LpLkMkKjlKjK%lJkJjjJKl%%jNljMkJjj%J%%kjjKjmN%%jKklMkLKljk
-4339C16Lj%jLnPklMpL%lOJn%PqJMjkkKK%kLoLjkOljNl%%kjKn%NlJk%Nk%kLMoKlLm%JKkMo
-4271C12Mk%Kk%LnLlK%%%KnjLJjj%LmKlLjjlMJjKkJMpOo%Ll%KJlJjJJLknL%KkjjNnL%kKj%
-4203C11Jk%KJk%%kJ%j%KjkkPnL%l%jjJKKJ%mJJkJJlKkjJlNkLjKoNnLlJj%Lk%KmOoMJlLmO
-4135C11pLnNKmjKlJ%LkjJ%mNjkkMkMmKJk%Kk%J%JJnJk%jN%JoM%Lkk%Kj%%oPjjJkOnjLlkM
-4067C04%nNmMjkLk%Kj%jKmjLLjj%Jk%jJkKKlkK%J%%mJ%J%NmjLlKklNkJJnLlLJJl%J%Jj%%
-3999C00lJKl%jjMKkjK%%JlmNmK%%Kk%kMjJmKlMl%JkMlJJJ%nN%mkM%kkLJkjLjjJjKoO%kLl
-3931B94KljJJjLlkJJkNoL%KmLmM%kMn%L%kkMnLlKjjNoNmJkOmjkLjLjkkOkl%JJ%JrONnKl%
-3863B87%KLrLJk%%%jMk%JkKjmJJKlMl%J%%%lL%ljJKJkkkLKljLjLojLLn%%%jKkJ%mJMllJ%
-3795B75%%mjOkKl%jLmJLlljKKkkJjj%KkJk%mLLoMklKLJ%Lk%JKjJMK%ljNlLklMmJjjLmLkm
-3727B68Oll%K%%j%oPjl%%jJkN%JJL%LLLPNJ%%jOkjJkLlKLnnNnlLJjJkJkNKlKk%Ll%kLkLj
-3659B95M%pLNnJL%LJJjKjMjlJjJjLjjknMnKJJjKmN%KN%MLJJ%%MjjK%kjJ%oMj%%KllMkK%j
-3591C17nMkk%jKmKKjmmKLjkjJK%KjLM%LLJP%jJK%jj%%k%%JjkJ%%JjllLj%lKjjkOmljKjj%
-3523C16jKkKk%%%MjJnKMj%PnKjjKLpkMmMkjKnLmLJlK%j%jJkLk%JljKlJNnKjMpJMjjJ%mMm
-3455C10lKJKj%jjjKl%JJkJjK%MmkNmJlLjkMkkJKLmkK%%jJl%%JlLJl%jNlkKJ%kJmOlKkJ%j
-3387C04jlNjjl%LKl%j%LnLkPolOKl%Km%Jj%kLlJLkjKmJLlLljL%%kKJlJk%NlJmMlLkJjJ%j
-3319B99%JkLlKKjm%KJmkN%lLmjNjkJ%%jKk%%LmLJkJKlmMJ%lJJ%mKJmNJl%k%KJjJKlnOlKj
-3251B94NlJm%JLmJJjOpKJlLlLjjk%NnMJkkLnjLK%Oj1MjLklLkKKlK%%nLkJJjjLkJKKoKjjJ
-3184B92%%%%KjkK%KnK%JmJLnOjmJ%jJkKJM%ljkK%%%JlMk%jKk%kNlJKmKnNl%MnJ%PmmMmNj
-3116B91JnLJjljOmL%mNjnKKoOlJKlKkKjkKjJjNlJJmJk%MmJOqJJKjKlJjJ%%Jk%LmKJJnKkN
-3048B90JmkJlMMnjMlLjlKJj%mJKJjkJKJlLkJmJJjL%%jJkJJkLmKjKJJmNojK%kOjkj%jMk%j
-2980B85%jJkKJ%jK%jjJl%MmKjkMmMLnNojMmMJpKOljJk%JjjJjJ%jmLJJJnM%JjJjJlJ%Kjjl
-2912B79N%J%%kjLl%%JKlJ%%m%Nl%jM%kj%jL%j%jkKjM%kjK%kkMlLkJkJ%%LlJjKkLolQKljK
-2844B83kJj%KkJlLJkjkJLJk%LnjKLl%jjKjjLJlMl%jJk%%KLm%%kLMmjlNlJJ%lM%nMJmJj%O
-2776B83nKkMjlkNlj%LlJ%jJ%lkOjMljk%K%KjjlMkjJJKjj%%%JjjJlJJK%jk%%J%kKjJK%J%n
-2708B75LlJKnMJjkJJlKJmOkkkL%JKJkjkKlJLKlmLJlJJ%lKNnLlJkKKnLjKlMoOlKlMlL%Jkm
-2640B73NlLm%KjlOmKJlklPjjLnKkOmLkJkKmMJ%jjjnPlLKl%jkJKJkKoKkL%jNpOJmLl%JLnJ
-2572B73jJKjJjJjkMmLlJJKkkMpKMlKlMk%LllOlJ%kjKlJNnKnMjKkjJK%jj%jLkLkj%KkJMkj
-2504B73jjJKkKkmKPojJ%%Jj%%LjlK%l%LLlmMKl%lKJkjjLkMk%Jj%jkKLJkJ%nKJJjmMLmKkj
-2436B68J%JjJj%JJ%kMlkLjjJKmMoMMmkLlJjJJKklJ%KkLKjm%%jjMj%%JkM%oJNkl%MmKjjjM
-2368B70LqMkJLmjJMkJk%k%J%Nkk%kM%lJ%JjkKJlKKllMMnKj%%%j%JMl%jkJLkkkMj%lPkjjJ
-2300B68jmNKm%KJoL%K%mLjKlL%lJjKJLnkLk%MjjlKJlKkJKJkKjkKkLjj%kL%kkLkOnjLJKnj
-2232B64NnJJJmLjljKJLKnLjkJkJ%mNK%mJJlMKlmLjJkNk%KlkjNnKKkLkmJNkJjjJkKjLm%J%
-2164B63KjkKjJJJJlLkJJkkJlMKk%mLkKKlJJmMJmj%JJjmKN%l%KmMoRmkKjlMJ%jLm%KkLlJ%
-2096B63%KlJkJLj%jjlQoL%klJ%jK%KlMlkMmL%jJlJ%%KjjjJjKlMkMjkkLlkKMmNlLklM%oKK
-2028B61%%%jMlJl%Lj%kLk%lOnLnOl%LJkJkKoLJKkkK%Jkj%MkjjKJknQjLlJKmkJMkl%KKJlJ
-1960B61kjK%jk%KJ%KnJ%J%JJJjjJJm%%LlK%kNjoLJj%JjkLjjjLmMKnKMmJlJK%mOpM%k%%Jk
-1892B56%LkKJj%%JjJjKmj%%L%%jlL%%%%JnNjjKjLJjJoKj%%%%jKk%JJ%lMmKJ%lKJjlJLkJj
-1824B56%jOlmjLKljNjlKjJjkJkOkkLkjKjKj%lL%kJkLKjkKj%mMl%KjJlJKjKk%jJ%LlJljKK
-1756B56mKLkJjKnMlKjKKkLkjjlNmMlkjKKKjjKJmKK%mkK%%Nlj%OoKm%KkMJkjlKJjjLlLjkj
-1688B52jNkjNJlJljjOjnjJ%L%%jmLJJJkjKlKkLjJk%%%lJLJjlNjl%%LjkLjkJKoRnjKlMmKj
-1620B52KnMmNk%K%%K%jmKmKMLp%KKkJjkJKKnLjMmj%KkkMjkKkLJn%%KJkKJkkMLnlNl%kLJj
-1552B52%kNnJJ%lKkJKJkLkJkKk%%Lkk%%KlKkLk%J%KlK%kjJ%jLj%K%lJJkKJjjjJjJJk%L%k
-1484B51JjjKkJKmLjl%LjKmOoJjLKlJjjlMj%JJjjJj%NoKLjlLjjjJ%j%JkLJlj%LmJJKlmL%M
-1416B51mKkOmKlj%%JLkkLlJ%KmLKklPnNqJMj%jkKjKLkkLkJj%jjKLnKjJ%kKmLjNlmKj%KkN
-1348B51nKl%jKMl%%%J%kJKKoMlkRnJk%jKlJJj%Ll%jL%%jK%%kJKk%%jlNkNo%LlJJkM%kjLJ
-1280B51mjj%KkLkj%KKlkLmN%kJKlJjlLKJljL%lLKnLkkKjLmKkjjNkkJLmL%JJjkjKjKmKK%l
-1212B44K%lKJJlJJ%nNmJ%L%kL%kkLl%%LjLn%%JjKkJjjJLJoLjKmNnKKnMlKJ%J%jjLk%kKMn
-1144B43jMJllKKLmjNn%OlkjJlMJlMkmKjJMnJ%jLnLjKKl%kLKlKj%j%JkjM%kJljMJJoMKlLj
-1076B45JlmLJJKnNmMn%L%JqMJjMknNkKkkOm%KkNoNjjj%LljK%mM%mLKpNjKlMlkNllNJJkkj
-1008B40%LjjKKmjJ%jjLmJ%MjklOlJK%k%jJjKJoOoOkJk%KmK%%KJk%KkJjJ%kLkj%%MoMlJ%K
-940B42mOmLk%%KjlLkLnjJ%JJj%MkKqLM%J%%jl%JKlKmJMlKmkMKmMmL%jLk%JkKJjJ%%l%jjM
-871B41%lKjkJjKlKKlKkLJlKjkMkJ%k%MnLjJ%kjJJj%J%LnLJjMoKjkJMm%JkjMjlLjLkkMkkk
-802B35LjKkLlMljlM%LjmJLk%LjmKJnNklMKoK%JJ%JnO%mJjLjLlmM%l%KKkjMlKlj%MkmLjLk
-733B36KkkMJJjljMmLkKKpLJlMjKkJmKMpNj%%%%%Kkk%MmkNk%m%Mj%MoLJ%JlKkK%Jl%JJLll
-664B34NmL%lK%jkM%mK%jkLjJkKJjKnK%kNKJpJkL%j%%%Mj%Jl%jMjkkJj%MllM%k%%J%%%LlK
-595B37Ln%kJlOlj%Lj%%JmL%kMkjjNoLlL%l%K%JKlJmM%jjJjJ%jJJJ%KkmJKk%jK%%%LjlKmj
-526B30JMLnK%nKMmKkjKjMmnMK%jjNn%JKjLnMlKj%lPljJKJkLlkJJlK%nMjLnMmMk%Jj%%jKL
-457B36jmkMl%M%kjLj%mjLKjkjLJkJlLJKkjJlKl%KjOmJljOm%%kKklNj%%J%lMMojKJ%mLKlL
-388B33mLk%%Lm%MlLjkjLnKjNnKlMKlkJj%KkLjjMjlj%MmLkJj%%jJJjMl%jLKkkJ%K%jJJjjM
-319B36mKkKk%kJOlJjJmLJoLLk%%J%joN%LlJmM%oPlKjKlKJk%%JkMmjjM%lj%L%jjMk%%JlKj
-250B31JkjKJkkLjjNmJj%%KmN%m%JK%%j%mLjKJkLpOkKj%kJlJOoLJlM%ljJKlLjKoOqMJjMmK
-181B31JlLjjkO%l%k%J%%KnKKmLKjKmJJjkKlMjJJnJ%MkjJk%J%%LlJk%jKJkLpMk%MjLl%jLk
-112B29jJmMkMjlNl%jLljjK%KlJlLNmjkL%l%LlMnNjjjL%kKk%jKKn%Lk%MJknOkMJrQnLkJj%
-43B29NmkK%jJKnNoOoJM%m%%Ol%mKjNnJJ%jJJJjl%K%klO%kKmJJKj%kJ%jjLKlJ%ljkMMkKnL
26B29k%j%jOKpPnj%%%JJlNjjJJljM%njLKmLKkJnMjjMoKJJlK%KjkkNjL%mJjK%mKLl%kKLjkL
97B31lJjjJjMJmj%%%LkjKj%JKnJ%%lNkLkkKJjKlJkMlJKljOkk%mLJjJlLjJK%LlkJlL%jj%%k
168B25MjLl%%K%JlKlOnKmK%jKKm%J%jjJJJLjnL%JkJJlkMkLlk%KJJjJ%lNlL%jkJ%MoLJJmKj
238B29jKlLJlMkJkLl%J%kJ%kLJk%J%%kjK%MnlNKj%kKKkjkLmJjLkKlJJJLk%%%jKlkMjj%%Jm
308B26Nl%JkJKjjM%kkJkMJmkO%kjKmLJ%lLklLkK%%LnM%jmKlM%%j%NoLjKjJjkMnJJJjJjjLj
378B30JlKmMjKkjLkKlJLkJljL%%lOlnNkjLkJJkMljJjJj%LmL%jJmOkJkKnPjjkJLqNmLjLkjJ
448B29kKkJkJJ%JlKjKj%lMkL%k%KnOmK%KlKJkKlMrQljLmJ%jJKJkjKj%kMKm%J%MnjMlkL%jL
518B31k%%%l%MmMl%jNjkjkJLjK%jnNJj%jkjJMjnKLnPkljLjjk%N%lKJlOm%JlJJj%%kNoJ%JJ
588B27%L%nKkJj%jMkmN%JoNlK%LkjJkjOlJk%KjkK%jj%J%%JJ%mkKJjK%LJkkJlMkKkjj%JL%%
658B28lKKkJJkjJkjMk%KmLkLmKkK%Jj%JlMjlLjkkOkj%KjkLljLJl%%kMJl%lOkjKlLjjKk%%j
728B23NJnlOlkJKJjlK%%JkJKkKkKjjkMlKJj%Kl%%JjjLmPmJ%nMjkJKlKJmLjJK%KoJJLkkk%L
798B24%JKkKmKJkjKj%Jj%%LllK%%MJmLjlKmJ%%jMnOkkKjJL%klNmKk%lNmjJLjjJj%JKoM%Kk
868B23%kJKjlLmM%KjjjMmkMlKJj%%%Lkjj%kK%%JjKJ%nNkkkKOnJjLnNjkKm%KKmKKkjKJmL%%
938B23j%kOkJk%%nNk%%MmjLjJJ%nOklK%JkJJkJj%JKljLnOkjJjLkkJkMjkLjnNjKjj%k%jLKJ
1008B24nJkJK%L%mjK%K%n%KkMk%KmKjK%LoKLmL%kKkJJlMmKLjkk%KjJkMjlJkJKjjKJjkLlL%
1077B22jKl%kJjN%kJmOmkLjj%KJl%%%LmKjJJkKoQkjJlkLJ%%nOKkn%Ml%KkLJJm%JNlklKJ%k
1146B17LKn%JjJL%%kJKklO%JnjnOJKnjL%KlK%oLKk%KjJJ%k%LkMnjLmKPmJlj%j%J%jkK%%%k
1215B15KkKkJMlJKl%J%kKjJ%lMJjj%k%K%JkLllNkkMk%%kkMJlMkkMjKmJmM%%JlJLmKKljKMo
1284B15KlM%jJjkJLl%%KJkjMm%Kj%J%lKlMkMoMJm%KLk%klLjLl%JmJOnJJKjjjK%kLkMoKJnO
1353B18mLlJKjlMjM%n%JJJk%kOmKl%kM%lMkjNlmKJ%jNljKmJMnLjjJKmLk%%JjKJmJjjL%Jkj
1422B14KkjLKkj%LmjMjlLj%lO%lJjkJlMkL%JoLL%k%%%lLKkkMljMkmOljK%%kK%%Jjj%JkKlK
1491B14jKJkKlJK%lKk%%KjKlK%JkMlkLj%kJJlLlKJKjklNkKmLmOoKKjjKjKoMlOnLmK%KKmjj
1560B11LnO%lL%k%%jjKj%%JJJnMjKkLmLmMJmLk%lLjNJoj%%JJJJk%JJl%KJlJllOKkKk%JjkL
1629B14mNklLNpKJ%%mN%kjJ%%Jl%KjkL%kKjjKj%%J%jKmjKkMmLLlLoNnM%k%%JJk%kK%Jl%JK
1698B12k%NjnJMjkkMkkOl%%j%JjJkkNjj%KklOjjkLJmJK%JnNlJ%%JkJmL%kJKJoOkj%J%jJjj
1767B09%%Mj%oN%JJoN%mNkjMkk%No%%kN%KmJjJmL%JnOnLJ%kJjkJMjkLkJkK%%Kl%%%%jJkK%
1836B10%j%LljKJJjkJJlLkMJlkJJjJJ%oJMlJ%jL%kjKkJJk%%%%MlJkLlKLlLjnJLkJlPn%LmL
1905B11m%KjNmJjj%%MmJJJjJ%KoL%%kjLJKljJ%l%JKmKjK%kmPnJkOl%JlNkKklKJKj%j%J%jK
1974B10kK%kjLmJJKoLJjJjjJLlkJ%%MmMlKk%JJkjlKjM%mPlj%J%%jLjJl%jjLJl%KjKlK%%kj
2043B05J%JlM%jJJjjKmK%KkjkOnjNk%J%JjjkLk%jJJkMk%k%MpNLljJMmKlKJmMkNo%%Kk%JjK
2112B08JljMmMkJjLmJ%%%JlK%jJJJJm%Jk%OlkJLljLkKnLJJkkKJl%KLlKmJL%m%JKkl%%JLmJ
2181B04jLkMmKjLjlL%lJLnLKmLmJJLljLkKkJkKJk%jNoMj%%%kKJjJmNJl%lNnJ%JK%JJl%Kl%
2250B05JkJKlLjlJjL%mLKm%KjLjk%KjKlj%JJJJ%mMl%%K%jJ%jlK%LmJKmNl%JLkLmJkJkKJk%
2319B04%JjJkJJkjNmjL%JjlMJ%Jm%kLjLk%lMJjlMj%jlJNl%klNmLK%JjlK%lLkjKK%JlJjKjj
2388B04jLljJjNmKjkKJj%k%MnKJjLjmjLjLJ%m%KjMl%%k%LlMmJ%KJnJJ%%LmKJljOlJkJJk%j
2457B02jj%JKMpL%kK%jlM%kMjjkKk%JJ%JlPo%J%jPomLj%jKJK%JpMK%mJJ%jjNmMoK%LkKlKk
2526B02JlLlLjJjkJJjKmKKLnKkM%jJJJlmK%KKlkJJ%%lM%kjkJLjNnkMlJKmL%jlLKjJmKjLkk
2595B00J%KJnMjjjK%KmJNlkMjkjKJnjL%KlNj%kkkLKJnLKlJjMmJ%kjNkjKJlKjJjklOj%jKl%
2664B00%JLjjmKlOjjjKjJkJKljjOlLmKJnLkM%%lKkJlJ%kMjJkkKLm%%KjJ%nLLJ%%oMjJ%JJj
2733B01nPJnlJNklN%ljK%%LjjjJmLKj%%kjKJKlKkKnMjKkKn%Nj%j%K%m%jJK%%%jjJ%JJjlJL
2802B01nNnNkKnNkKkK%kjMmJJlNjkKmK%kL%KllNklKLlJ%kLjlKLjkKjkLJk%%jMjkkK%KljJJ
2871A99%lKJ%K%%klOk%Jk%jJLlmLMmMoMjJlPnKkMll%JKl%MlJJmJJjMlNnKlKkNn%KkKkKJkk
2940A96J%M%kJlJkjLjjKKkJ%j%JkJMljLl%Lkk%J%kLKnJ%jKKklM%JnJk%LJoQmMkLklKjJ%lK
3009A97%Nlm%J%%jjLk%NkkKkM%mKj%LmMjk%Jk%%KljLKJmjMJmKkKJmNklJKjJl%%LkjKj%Kj%
3078A97%jKjJ%%KoJMnMl%NoM%lLnKKKoKJLJklLjjLl%K%%mNj%JmJjjLJ%jkMlkLjkKKmL%Jlk
3147A93JMKlLnLjJkJJjLnKk%L%nJkKK%lNkj%kMKkJkkKkJMn%JLkK%lMjjj%jJ%LmjNoOnMmKJ
3216A97jlJLjkjKKjjMllKj%kL%JlKkLJ%kKjJJk%j%kKkMmMmJkM%KoL%kKKlMkkKlKjKJkj%Ll
3285A94%jK%K%Jl%jLmKjJ%jJ%kLjMnjK%jOn%%kLlJ%LmjKJkJMl%%JkMk%j%%j%KjJjJmLjMnM
3354A97k%LpL%J%JjJkMl%KmjL%KkJnKKkLkjKjJkkKJkkM%j%%KlJJmMJJ%%kkJKjJmJMjkKlK%
3423A94jjLkJkJ%LnMjj%KkjMnjJKJlKLljK%JjJk%%jJkKKJlkM%mLJkJlLJkkJKjlKJmQl%JKo
3492A91L%kjMJljJKmLjlK%j%lNKjjkL%mL%kL%%j%j%JJkkJjkNkjNJl%%JkLmKj%%Mjl%JkkL%
3561A92Lk%lKLpQljKkK%LqK%JjjjJMkmMJkM%mK%JljLJlkOljK%kK%kLnjNjjJJ%lKjkMklNKl
3630A92JlKjJj%Kjk%KjjjLJjLnJNoJJlL%nOkNnlLkLmM%J%mMk%%%LljLjmKJ%j%Jj%Lk%Kjjk
3699A89L%jmNKmKk%jKj%LlJ%lLJl%LjkkOm%Mk%jJKkmLLkKjjKl%J%JkJ%kMlK%kMl%j%%jK%%
3768A91%%mLKl%KkJ%KlJLmjMjjlLJkjKlKjM%lLlKnNkJJkJ%JkJJ%kK%JlJ%J%Kl%KlJMjljLj
3837A91ljJKjj%%MkkLkjKjJJkJlNklLjmOj%j%LlKj%k%JLmJKkLkJJkjKlK%%jJKknLjLJljJj
3906A87LkJ%JkKKoMJLmkjjNk%kkKKJkK%J%jlK%%%Jj%kK%jKlJkNjJk%MkmLlj%MjJkMmNknMl
3975A87K%kKLkLnJLmjJJKkjJ%lKKjJ%lKj%jKLjJl%%k%Kk%%%%jNlJljLk%%%MjJmNm%LmJjMk
4044A88kLkkLJjJkJJjk%K%%%k%LjMoKjMpNKl%jL%jjkL%mL%kJlLj%%Lj%jKnOnLkjK%k%OkjJ
4113A89kNmjL%ll%M%%%kjNjk%KkKkkMj%kNoJjJLm%KJKllKj%NmJkJLkjK%%ljKMl%jJjJmLKj
4182A87kJJ%%kNoNoOkJKkoKK%JlLKl%%%Mlk%kMJ%kkLkKlNl%JJkJkLkkKJKlKj%kLjkJ%KnKj
4251A84LjJJjjjLkjKkM%jklM%lKjkMlMjKlkNkkKkkLJ%JjmJLJjjJk%MoKKJk%jKjoKKKkJkJj
4320A83LkLkkLjLm%KkK%KpNkJ%%%kKMnj%L%LljlMmOnJJJ%jJKmKLk%k%%kN%kKnNljKJjoM%J
4389A85jjMlKJljNmKKl%%%JJkk%LkkK%kJLlLmMjk%KKk%mMJlKjKJ%mM%pNmJLjjKKkKnOkkMn
4458A83jK%%jMkjjLJjjjKlNnMk%JlJKlkLlM%jJ%%jkLlLj%JkMl%Jj%jJjMnlOjLm%kNmNJoMm
4527A82LjjnOj%j%%NnMkJJjlLlK%JKnLKnMkJLkoMjJlLJljK%%J%lKJjLjklM%jjK%%jjjJJK%
4596A85kKkkLnO%k%kKj%%OmjJJjKjnQoMl%lN%mLj%KoPnj%OkkLmOljlNjjjJl%%KJjLlJKlJK
4665A85lLkkLjj%LjJlJJKlkKJkkMJjlLkjKNnKmJkKJJlJlKMmKJj%LlJjNoLkjk%LjjkjKMmJJ
4734A82jKJl%%LkMkkk%KlNkLkmLMqO%jjkOljJ%kL%kLnJjNoLjKkJk%%kJKjJjKJJjJmJK%lkK
4803A80LlLj%KmJLmJ%jL%%kJlMJlMJnjNpKJKlJj%Nl%jLjjjMjMonJJJJJLpLlMmJJLk%%JJl%
4872A80JK%jjKoKLjkLkMkJl%jNkkL%jJ%%nKKj%k%LjJlLnL%JmKLjkJ%%JJjjKjkMkJmKjMoKJ
4941A80JkLl%%jJMnLlNKm%%KoNjjKnNmL%jJkMmJKl%JJJjk%KnKJjL%%lJKkj%LKm%%LklM%j%
5010A80lN%%lJkL%kLljLjMm%LnlL%kKKLmKj%kJJ%j%KkLl%Kl%L%LllLj%JlkPmjjNlJ%Jkj%K
5079A80jjJLnLJ%JpPlKkKjlLKk%jjJJJKmkjNm%Ml%Jj%%%MnJMklLjJj%%KmJ%MlkJJjjjMJjM
5148A84pNjjlLjjjKl%NjKnlNJjJ%j%JjjkMk%kKmKKJ%%lMjJKoL%K%oMjKJl%%JJJlJJkLk%k%
5217A77JjMl%Kj%jJJkJ%%lLjKjlNklJJJKmJLnKkLj%OrKjMl%jKkJ%MnLJjkKmLjKjk%KJJkKj
5286A79jj%jNkLpLnMkLKkjK%kJLnKJlJKLnKkJJlLJ%l%LkmMj%%KkKkJjJlNk%kKJJklNnKKlL
5355A79%klJMlKjJlLJjLnM%jmJ%JJjLmMl%kL%jlQmkMkLoLLljkLJrR%ljN%kl%KjJMljkLkKl
5424A75KJJljKjJJJkjjJKoMjLlLkKjjkJLkj%JLknKjJLpPKmKj%jKlM%nKKlLJJoL%JJ%Jn%NJ
5493A80JnKkkMnOJoKKnMkKJmJKl%LjKjmjLjLLjljJJjJjjkL%kMljJJNljkLoNKm%MlMnLlnMK
5562A76LkJj%jkKlKlKK%kJKlKjNmlJLkJ%Km%MlL%nLKj%m%%MJlKl%MmJKkKjJJkkJjJjjKKJl
5631A75%kJLj%JjJnM%KJm%JKkJKokNJlJKj%kJ%Kk%%JkJjKJkmM%mM%%OojMlJ%lKjMk%lMk%j
5700A74kPoOn%lPllLjkK%JjJ%j%JJmJK%jKkkL%jkLlJjL%jJ%JLkkmL%MoNmOolN%jLlJ%mMkJ
5769A74jKj%JjmOjjj%jJLkjJJ%%kj%jKkLmMjLk%KnJJKk%L%%kjLjjJJlLmJ%J%kJKJlJ%JjkK
5838A74Kj%k%MqPkKlKm%JKJKmmOK%pNl%JJ%jjkNJkjJkJL%mLl%jMkj%LkJlJKLmKlLjmLLkjJ
5907A74kK%j%%KoLjJ%LjLnMjjkjLjj%JJnMj%kNj%jkKLkkKkMjjlJJlKJ%%kK%LmMoKkJJ%kK%
5976A72JkKjJJpNlM%KkjKlMnLJk%%JkkJLk%J%JJj%ljNjj%%lLLoJL%k%kJMmKjLjlKJJmN%jk
6045A72%jJlMJk%jmNjkOmLk%Kk%lKLlLlJkM%pPjjjkMkjK%jKkNm%ljLjKJjKkkjJJjLlJJJlM
6114A74lJjkM%%%kJKkjJk%%MmMlJk%LKoJkMkmPlK%JkNn%%KlJjLjlKkKJkJkKjJnNkKjJjJJj
6183A71%mKjOmLlLmKJj%%J%%nLjLmMlKj%KkkMjKlKmO%k%mJKj%JJ%kJJkLoLJlKkM%k%LmNnL
6252A72kjMkkjNkj%%Ml%kjJKjjL%mJLkKoM%%lM%%lK%lLKlJl%LLlJj%jJkJK%JlKkMjlLmJkM
6321A71kKj%%%kNlKmKl%NjmMlJNnLnKLmJKlLkjJ%KJmJLnPjllLKkj%LjkJ%%KjjnKNklLjjKl
6390A67MjJlKj%KlJ%LlJ%kKJJk%j%%LkkKKjk%JlJLkJjKjjJ%%jLjJnMjkJ%JlNl%lOkJlLLmK
6459A72lJmLKkkkQlJnOlJkJkJMmj%JKkLlNpKMkjjJJjkNo%JKlMl%LjjNoJJ%nMMljJjLoP%oJ
6528A67LlLlJkMlKJnNkkJ%JKjmKL%lJJ%lNj%l%K%Kj%kkLJkkJJJK%kkKjJnLKjKJkKjlKjjJK
6597A70%JnKjLKm%%k%MkJ%nN%kjJKkKkLlJkK%%mLJ%jlL%kLjkJJJMqOjlLJklJPnKkKl%kNkK
6666A70l%jNnJJj%%KkjPmmjKLl%JJJ%jjK%%kjLJklJ%JKnMkJLkjjJMljl%MkJ%kLJkLjnKM%k
6735A68jMnKjJJkl%KLmJK%%kJJjJ%%k%kKmL%Kk%MjkKkKjkMnLkJjKKKoLJjKmJlLJ%%%jj%jJ
6804A66J%JMojJjJKlK%JkJjmQlLnjOnjJj%LjMoOk%JmJkMkLljJNnJkLmKJjJNqK%LoLjJkJKj
6873A66jKLkLjnKj%%JjjJJ%kMl%kMkjJLn%Oljj%jkQnKkKjkK%%%JKljKjJjlMjmMlMk%%%JJk
6942A65KklPoJj%KK%JrQLm%JpNMm%jJMkj%JkKlKjlKKk%KJlKjjjK%Jjj%Op%L%lLlKJlLlNlj
7011A64LkkNl%%KjkKj%KnKKl%%MjjjMl%Jjk%JNllLmMKnJLKnljOjmLjNmK%mK%Jk%MmMl%KKn
7080A63J%%jKJjj%%KjjLjmNkoOlKjKkJLjkL%jkJ%JnMk%mNJKkjjLjlMm%MkJJkJm%Nm%kLJJk
7149A63LkJJm%MkJ%lLjKmLjjJjjjN%jJmjL%KjJjk%mNJm%%O%lKlJmOjjKmjOoJLJkJmMJnOkk
7218A63%JJ%jKkkJJ%jlKMknKMKoMjJJm%%LlkM%kLkJj%K%ljJ%L%lkMJk%k%J%JLk%%%KJojOm
7287A62JK%%j%kKjMmJJjj%K%kKmNkk%KjjKj%jNmJKljL%j%jjJj%KJllL%LnLKlKlLLmlLjJ%j
7356A62jk%%KKjjKkLlLoPk%KjljJ%LkKmjLjLJlkK%JlKK%lLjLkjJkkLjJjjKk%J%Jj%jJ%Kj%
7425A63lLjJ%mNjJLj0J0kjmN%kl%MJjj%jkM%kJjlLkK%JkLlJKjjLm%JJljMj%%%KjJkK%jJlK
7492A63kkKKkJjjKk%JJkMKlJnKJ%LnKJk%KlOmkLjKkLnJJNoK%lKkK%lOmJkLJnK%kMJkjKjJl
7561A60kMJnJLJ%kKkMkjmNkkM%mJjKLlMnL%oNMnLlJJj%%j%%L%oOllJKkJmMjJ%lNjkLjkJ%K
7630A62j%%JkM%lKjJmNllMj%JJmL%kLkjK%jjKjKlkJ%J%%%JLmjkLlOl%KKjlJjj%J%jLlkLjK
7699A61%kkNJjlJ%Mlk%%LKllLlNmNl%%l%LJk%LkLklKjjK%lJOnLmJkL%%JJjlKKjjjlJOjmjK
7768A60kJLjkj%MjkKJ%jJjlLlNkkKnNLmKk%JKk%kLlM%nLmPpLjLmJLllMlL%%%jLj%nM%kOlJ
7837A62JkjmNmMjj%%J%Jj%KjnL%JjL%jKoK%%LjlK%mL%J%jMk%kOmmK%j%K%%JkKnJ%KjLJm%J
7906A59JnNJ%k%j%KjkL%mN%l%K%JlJKkKjJlK%lJKJJJn%JJKlJ%lJ%%KlKlLJoMlLkJJ%KMoK%
7975A60j%k%LjJ%Kkj%jLkjjMlKMmJmLjljPjkJJjlkMk%KKjjkJj%KlJ%jMlJjJ%%JnOlJjjK%J
8044A59JjkMoNJlJ%KlOmJjmK%lKL%jjlNkjJkJMnKkLlJ%KJjjK%l%Ml%KkJ%%%JmOnL%kKnM%%
8113A59lK%jJJKn%%LjLm%KlLLkkj%%jLnRoMlJkJJlMnKKl%JkLjKJkJJNojklP%l%jJNokL%jJ
8182A57JkKjKlL%%jJj%mNmJNmLklMJkk%JLlnOnMj%%jjKJJ%%JkJjjMnLjj%JkKkMmLlJjNrOL
8251A60mJj%JJKkKjkKjLpOJjo%%%LkJKjJj%J%jj%KjKkJlMmK%KlLmJ%NoJKkJ%%JkNlj%kOnL
8320A59ljJMklJMljlL%jL%nMj%jL%%mLl%KMm%LjjlNlJkJJk%KkjN%%klMjl%Jj%MkjJjKJnJK
8389A56%KnKKKklLlL%%%JmLJl%nMJlRkoLlLj%kN%jmKkMkJJJkNm%%jlJLlKjMmKJ%jJlMoKkK
8458A55JlM%jkLlJJKlK%jJjJjJm%L%kLlkNkjJjKj%kJ%M%lJk%KmM%lKj%K%kJJJlJjMj%lK%J
8527A57LojMnLjMlJkjKKlJLjkjJK%%%mMmJKlLJ%mL%jKkjK%kKJjjJ%kkMjjkLJKjk%%MnjLJn
8596A52Mj%%j%KkJjjKlMlJ%JJkLlLljM%kjjJ%LmJKlL%l%NoOmJJjjkKJlLj%%J%%kMkjlLKlk
8665A51NlKJlKkKJKmmKMjKm%KjJj%lK%KlLkK%kMj%k%K%JoMl%KKkKlJLmKJ%pQ%m%mM%KkLnK
8734A53%Kjj%J%JkjMoMjK%jKlK%JoNkJKkJJl%JljOj%kK%%mMJJkkKkJ%%LjmNjlkNJ%mJKlK%
8803A55k%J%JmJKjJ%mLJkKjjNmlJLjKljLLklL%%j%jLkkN%k%jjLklKLkj%J%KjlLjJ%jkJJkK
8872A54%%KmK%Klj%Jj%KkMnMlLkKmKKj%jKjjjLjkL%%lK%jk%KkKj%jJ%%JJ%JlJjMnNmmN%kL
8941A54%Jj%jMlKljJkJ%jLkjJmNlOlkKLm%j%K%%JjjJ%KmKk%KkjNkJ%lNmJ%kJJLnKkKjjJlN
9010A54mJ%jJjK%kMkkNkJ%%%jkKjjLlJJ%mNlNnLkMllKkJJjKjJlJK%l%LlJJjJkKMmLjkJmOm
9079A51KjkLj%%JjjJKjkJkK%JLoJKJjjJjlMjlLnNLjkJ%kLnKKj%%MoL%%kJJl%LklNjJoPl%k
9148A49NjKnM%%kjkOljMlkJj%%NpMkKkNl%%jNoNKojJjLjk%JjK%lL%%KJoL%%kKKmLJjkMkkK
9217A53%lKKnjM%%JmLjJmNk%%%%%JJoLNllMjjkjMl%K%kjLKkkLlLljNmKKm%%KJJJllJLk%Lm
9286A49KkKjKmOnJLoJNkjJJljJLkj%%JJjJJkKl%LjkLlNnKKm%KkkL%JjLlJKl%%kKJ%lLKlkJ
9355A49K%%l%Mjj%kKmNjJkJ%JjkKj%JKkKpMJJkMlKlJKj%lM%jk%K%JkJJmJJKm%LJmLlNlLoJ
9424A48JOl%nN%l%J%kL%%%kL%Kn%%J%jj%LjJ%j%JKnPnmNjlJJJj%JlKJlJ%KNkj%nJK%jlNkk
9493A47K%NlLqKJ%LkLnLmJLKnLLnjKjLm%JK%mjLlKLlJK%lMkljL%JJkmPljMk%j%%kL%J%lLo
9562A45MJkJK%jk%L%qOJjjLjJl%kLlMkJjL%lKjjNmJ%J%lKkKLnOknJKlJlMlLkK%lMjJJkLJl
9631A50jkJL%mJjKKqNJKk%kMnMkj%%LjJmK%kJKkKjKkJkMl%J%JkkJJkMlJjjL%%mKJKk%KjJk
9700A48%LljKj%KkMljj%LjmL%%JjjKj%kMjkjJjOklMmJLnJjKj%%jJLoMMnJJjjKkLJm%kLkMm
9769A46JkL%JjlNmjL%%kKLmK%lLjMmlMJ%lL%jKmJkKLmjJ%JJlMjkKjLmKmJJLlkNj%kKm%%LJ
9838A49mLjLjlLlMmJKkJJoOj%%kMkKlKk%K%JJ%kmMjKk%MqQmJlK%jJ%kMl%JMnkRpjJKlJL%k
9907A48mLjKjLkkKjLlkjJKJlNj%%%mKj%Lk%kJlLjJJKk%%JlJJJjKjmLK%jLojOljKlKmLLl%N
9976A51mlKJj%Kk%Ll%JkkLJlMjkK%j%J%lL%k%Mk%KJmLpPj%ljMkKlJJLkkKkjjJjK%Jk%%KkL
10045A48lkM%j%k%Nl%JlK%jJkLMmjKkLmLkkKjJLnK%JJJkkkNlLknOkJkJNlk%LkLmJ%LmKlLJ
10113A48k%kKkKJKjkJJmjLkLkjKJkMkKmKKllMkjKLqQl%Km%KKlMmkLj%kMlNnMmkNkjJjJjLj
10181A46mLjJJjKklMKnJNlKlNp%KJKlLlLlLmMlKlKLk%lM%lJJlKJk%%j%JmQklL%k%JlLjKkL
10249A48mJ%KjjKlJ%jJKkkJKj%JjLlMkkJkLjj%lNj%kK%JkJKk%%JjjJj%%MlnM%Jj%J%k%Ml%
10317A45%%KjljJ%JKJljK%kJMoLKjjlNJlKljJKk%Ll%jLkkKjLOlnJj%lKLKlLl%JkjJjK%J%j
10385A45Jjj%JLl%%JjJkJKmK%lKLKo%LJlkLJkkMkjK%jKJlmOJmJKkjKkLnNJ%m%KjjjKjKKmj
10453A42LJjlKkJKjJJlJJm%NkJjjJLljJkKkjJMk%JkKmJLLmmLKoPjkKoKLJkKj%JjlKMjjlMm
10521A42KkJjjJKKmjKK%Kl%kJJlkOjJKnLnOlKkMjjKn%JLlj%OpPljkKkJj%j%%LkJKoNMpMk%
10589A43LmJkLjMoJKkMljKjlKjNoKLk%kNk%j%KmJ%jMlKkjNjlJ%j%%%KjjKmMJkKLqKKk%jKK
10657A45k%kKjJ%%%jL%l%J%J%kNjlJJkjKkkKjOnJkMj%k%LlKj%%%L%llLNoJkj%JJLlJKmJKj
10725A43kLKJnkKkLj%jJjNnlNj%kKjLn%N%kJkKj%Jj%nOJJ%m%KJ%lJj%MlLljlM%%jKKmJjKm
10793A39JLlJjLkJkKjKmOjjlLjJJ%m%K%jkMlJK%mLJ%kJmMjJLmNmk%jLKnNjmKJ%%jJJj%LmK
10861A43lLkKmK%jMnjOm%LJj%LknKLmjJ%KLmL%jkK%KoNl%jMklOnKJk%%Jj%%Ll%%%MnLkjj%
10929A39JJLjjLjpNLmJ%JmJLJkjk%Ll%JKJk%%kLmJ%NmLmjQlkJLmj%jJLkjjkOlMk%JnLJjjK
10997A42l%Lj%kMkLl%kNljKjk%LJkmN%JjlLjMo%KKlMoNlLl%%jLj%%kNjkLlJ%lLJJn%Mj%Jk
11065A41j%KoKKLlKJnPoLkjJK%jjKmL%Lkj%jjK%KmLjjJ%j%%Kjk%KkKmOknQllK%jJ%Jk%%Jl
11133A37MKmJLllKKj%%JLm%j%M%lKJpLKkj%JkJ%MjJmMjkJjJkLnJL%Kj%mOlJ%%mMkK%JjjJ%
11201A41mJKjMkjlMkKjJk%JJLmNm%kLlKkJjKJm%J%lLKLnJJjjLkjKKJoLlKK%lJ%lLjkNkjKj
11269A40%Kk%%kLjk%K%JkKkmM%JkLjLl%%LnKk%%J%jJmOl%lJKMkJlMnNljLk%jjLlLjkNlJLk
11337A41jj%Kj%J%mL%lLlL%kj%MlJjlPklO%nJkJKjlLJkKkjMjJkMklKjlMjJjk%JNnjLkjLj%
11405A39jj%JJLj%%%lJjLmJjKKmOnJLjJkkLKpMmNjjk%J%KKkJkJoPjkKj%lOlJjJJnJNlLnjN
11473A41%m%KkkNmKKnK%LkJ%lMkKkLkjkJKk%NpjO%nN%kLjKpLMoLKll%Mj%%K%kOljj%mLJjj
11541A37KlNljk%JKKnNk%jJ%%j%J%%jMjJmkKMKmjLkjMmJ%kKljJNnKLmLljLkjPmlMk%jJ%Jj
11609A38%kNnKjK%ljOpQmKl%%%LmKj%KlMljK%JoJJJKKpMjLjkkNkJjKkKlKlKKjKkjJlL%LmJ
11677A38KkkMlJJJj%lkM%klNjkLJJKnJlKJLmJKlK%jmQmjjJMnJjKjkjOmLkJJJmkLJmLMjlJ%
11745A38nN%kJ%j%K%LllL%ljMKqO%%%%kLlJLklJKk%j%Mlj%K%Jj%KJ%jkKlJ%JlOkkLlJkjLJ
11813A39j%kJ%JjKnPmL%mJ%jK%k%KnM%%JmNjj%%KjoLLl%JK%lL%mL%KmJ%MjnKjJMoLKjlL%k
11881A36jKmKLjKmKlN%mJ%J%lKkMjj%KnJOrOJLlkLm%Ll%%JjKjJ%KlJjj%LjJjJjjJkLlJlNn
11949A33KJJnLJjjM%mLmMJlLJLljk%lLKjkkNjLkjkNmjJJMoJjlMkJK%JkJ%j%jlOnJ%KkMljK
12017A36K%lJmKlMJ%Jk%JjJ%%%%%%K%jkjjK%jK%KjJ%l%lLkKKJmJKjKnJLk%%MmkKkLj%jLkm
12085A31KJ%K%%J%jlkOkKjLkjjMnJLl%%KlJ%%jLk%%kL%jj%JKnJJjJJKjJlLjkj%JJJj%l%LL
12153A38nLjKk%%jJKmKK%m%Ml%LlKk%JJlJJ%jJjJ%KjKjjj%kLlMjlLmKKmMkKjjjK%mLKKj%m
12221A33kKMmJ%Jj%LmKjKKmKjjLj%Ll%jjMjpPkkK%JkJJNp%KkjLkjMlJkjlNlNlKjj%MJm%kP
12289A39kJmJLoKKJklLmLkKkKJkJLnKjjN%jJ%lkOkk%Kl%Kj%kJ%MjjJjlJK%lJJjJJJjmLJ%J
12357A36nK%JJKllLjKkkKKjJjMnkM%JlJJjjJkJKlLjkLjJJJk%JkJjkM%mKnMJjLm%JKjlLJlL
12425A35Kjm%K%jLl%%MmkNl%JkLnOmKJl%LmL%jLjlNlj%JjJKnLjKlK%jKm%KjLmLJJpMK%mJL
12493A35JjJlLoLKjlLjKjJnKKLlKnjMkKmKjNkmOJmKjmOmJ%JkJJJlLlOoL%%jjL%j%kLklKKl
12561A32LkKjnLKkLk%JkkMlLLjjk%jJkKKk%jkJKJmKLjJ%kkjNj%mMkJ%jKj%%%%KlJJmMjj%%
12629A32J%Jj%%kKMmKJ%o%jMkK%LkmLjJkjjKL%lkNk%%kK%JlKMlmQln%%LJkJMkj%%%%JJ%jj
12697A33lMoKKkLj%jkNklMKoLMlmNJkJkjLJoLLjnK%kM%kMmjNnK%lLJjLm%LJklL%j%kLkJlL
12765A32%%%%K%kmN%lNjl%mN%LkkJJkj%Mm%KjlPjkJjL%kkL%mLJlLknLKjKl%Mm%MmL%%jKkJ
12833A33LoKjjLJl%KKjmKj%jNjmKjJjjjM%lLjkMkkjMlJKk%LlNoLljLlM%m%MlMkJKl%JlkLL
12901A34m%j%LmJjNj%j%jMjjLkj%%lKMmJkjKkkOnJLkj%NkJnKKkKLm%KjjjKlLjlL%kJKkLJj
12969A33kjLjLmMp%KMmkLJkJNm%j%LkKkj%Jl%KkKmNjJJmK%%Kk%mLk%OmkLjLllLjNlJkKKkj
13037A31kKjlMJJl%JjNpLmOjJl%kKJjJjKlJNo%Mk%%Jjkj%%%LJjlMmLmKJJLj%lMnj%KlLMj%
13105A33jk%jKjLjlKj%LlmMLj%j%jLkJlMn%LjjLlnQkLmJkJJ%jJKklK%JjKl%LLnJjJKlJJkL
13173A32kLkk%Kk%%J%kKjK%LmKmKjkNJnK%J%%%k%KKkJkkJMqMLnK%JJmMjKm%LjLpLM%nKkLj
13241A30jjK%%KnLJ%lJKlLjjLmLlKJmNJkJnjLjkMj%JkJLkKlKkJj%kJLjkjLj%Ll%KjLnjKNl
13309A31kJ%jjMkJl%jM%kKkJkJjLjjKj%%JkkJkMJ%%nMkKkKJkJk%%Lj%jlLkKjJKmjL%Kjk%K
13377A30%%JlJnMKnKlMJjjNoJMk%lNl%Lk%J%mMJlLjlLJj%jJl%KJjkJJkJK%%kK%%%jkNlJ%%
13445A30kkKLnJKjlLjNmJjlLkKJJkNrPk%lJ%L%jjlMkjJkMJJlJJlJKJnJLlJlNjkKk%Lm%LlL
13513A29kjKKljKjjLj%nNJ%%jj%JL%nkO%kjKjJJkKlJjLlK%lLlJLnK%%K%K%k%JkjjKKmNlKk
13581A28Kj%k%jOlJnNKm%JJmJKJJnJjjLjJlMJjlKMpKj%K%Lm%OkmKj%jjJKkK%%j%%jJLjl%k
13649A25JLj%Kk%kJk%jO%kkJj%jM%JkMm%j%K%kMmJJl%KjK%%nNJkj%JkJ%JkjKKlL%jjj%Lk%
13717A27LmOkmlLOoJK%jlKKnLjJJJm%OkpMlKjMK%n%%MljJ%kLj%jMk%JkK%k%%%L%%k%J%jLn
13785A25LJ%mNmJKklNkNn%LmJlMkJ%K%JlJlJ%KjKlj%JnO%%NojK%JkK%lKJJljKjJmKNKm%nN
13853A28k%LjkJkjMljNJlJ%jJjjjLjj%%LKmJjJlKkjLjLkj%%j%KjjNoMkJjJ%mNjKoKJMjnKk
13921A24Ljj%K%Kj%jKnK%JJl%LKqLjLjJlJJ%%K%oMJKlJmNjkJjLnK%LmJK%j%K%lKLnK%jjJL
13989A29kkNmkKJ%%KmJlJKKkJ%jjJjLj%%%JjlNjl%Lk%lNlK%kL%lKkJ%JkKkKkKkLkkJJJk%%
14057A25NqMJKjjk%JKoLjLj%jk%JLJkjJjJlLLkklMkKjMpPnNnOm%jMmJ%KlOokK%Kk%MkjJjj
14125A25jJJjJkJ%JlMkLjk%KjkJJ%k%jMj%%%mPkjjJmNkJKkJkJlKjLkJ%j%KnNjJkjKkMm%Jk
14193A23%KJ%JjJnKJKjjKjkJ%Mm%%%kLJjmN%%j%j%Ln%jK%j%M%%lL%%%JjkjjLlJ%jJJjkLkL
14261A26lLlKjK%kjMk%JKjmKjKjlN%%jmL%%%jJkJJlKJjlLJkNmMoKMnJKkKKlkJ%k%LjjJNn%
14329A24%JJjjL%%l%mMkNmjKLJnMnM%lJlNkLjkJJkKj%JjkKJjlMpOJl%MljJjK%%lKMljjNmK
14397A26llMj%JkJKjJkkLLjmJKkJ%jJMmjJkMkjMmKmNkkKkJJ%%kM%nKKk%jMmKjMJnJ%kLjJl
14465A22jOnLlKLnLmN%mKmQmkLkLjlKJkJKj%kKKljjL%mKjJLkKmJJLl%Jj%jLlJJ%kJKkLmLk
14533A24JJjlMk%Lkk%OmkjLlKKoMlJNllKlNJklKJK%nNklOnKlJ%%%NlKjmJJj%NoMmLlK%JJk
14601A23KjLjlJlLlKjMnJKJkKJljLjJkMmjJKl%jJjjMmNlKkJKJkjJkLjjklN%jLlJLjkJ%%lM
14669A25%jJlJkJ%%MnKKJjmKjJkJMmLkJjjNknLkPmjNlkjJKjmPm%%kL%lKlNkkLkJjLkJkjLk
14737A22%LjlJjkKJKKnjMJmNjlKKjk%kJjLjJj%jkK%JmNjjJ%mkMKjK%JkjJkjMjlLjLlkKjjK
14805A22k%N%nJK%nLlN%JjJJnKkKKjLkjkJJKkLpM%j%mKKLjmNjmKKK%nK%kJjK%%%Jk%nPkj%
14873A21L%%jj%kJKKlJKmkLKoOjlLjJkMjnLJJjlKKl%%%jJlOnLLm%kJ%jM%%jkLjLj%ljjJLk
14941A21JKjj%jJlMjLjl%JKJljNmJkJJj%lKkMjK%kkjKLjkKljJJ%jLkL%KlmLMpMjoNKLpJKl
15009A19%MlLkJj%kkLK%kLj%%LlmQm%kL%lJjJJkKJlMkjjK%JkJ%KlJjmJMjjKjkJLnMKjkl%J
15077A19jKJ%jJJkJjJl%Ol%kOpJLl%L%lNm%JJlKLjJm%JkLKl%%J%JmLjKj%%l%KkMllO%JmjJ
15145A20LjJjk%LmMlLj%JmKjLlJjkKmNJkKjLlj%KLmk%Kk%JJ%J%kL%klL%jLjnOpQklKk%lL%
15213A19MkKk%jjKKkJj%kJjLl%jMjkJjjOlkjjLjKJKmkOnLllQljL%k%Lo%LlMlJlOlkJJJlKJ
15281A21J%kJj%%kLjMokMJnOJkJlL%lKJl%KlJLkkOllKJJmMJl%KmLlNpKkNjj%Lk%jKmMkK%l
15349A18Kj%%%J%%kJjMkJjKlJj%jKJkJKmJLkKjjjJJklMkjjL%JLlKk%%jLk%JjjjJMmKkKmKL
15417A22jkKmLjJj%j%jLKkJlJKkkM%%JkkMl%%lLjKJk%JmN%JjmJ%%JK%kMoNlJjKjjkJJLj%%
15485A21%kKkkLKklKljNMm%kJJJlkNkKj%%%lLkKljL%kMk%jMnK%%Km%MkJkKkJmMmMJK%JnJK
15553A21JlKkjMnLmN%ljL%jjKkjKkLmKLkjMmmQkKnjKjK%JjjjMjj%JkNmlN%kj%LoMJJjj%%%
15621A19%%JJ%lLjjKmK%jJkLJkkK%kLl%%%%Lk%lJ%MjnKKjkMJk%J%KjkkOklLJjj%jK%MoLlL
15689A21%lKJklK%%LkjKJjmJMjjlJLlJKmNj%nNmKkKj%N%nLkJ%JjkKJmK%kKJKlKljKjjMmLl
15757A16NoKLjkMmJ%%%k%MjjLjKmLlk%M%lLmK%%KKn%MmlMLkn%MjjMm%K%kKLljLl%KjKlJ%K
15825A20nJjLkL%kjK%jkMjLjl%K%lkOkjJjMpKKJjmNmMJjmLlLJ%lKKJklJLlJJkKmLKj%mLkJ
15893A17JJjjJJlLkJJJkmMkJKjKljLkKjlMlLkJKmLjlKKlKjjKjJkjNljKkMmJ%kMmJKjKlj%K
15961A17jK%JkKlMkl%Mk%%jNllMLoMljLoNmLNpL%lLjkjMJmMjJjKjlKLljK%j%jJkLoK%JMkJ
16029A19lJKkJ%KJljkK%%%kKlKKKnNlLk%kLqONqNlKJjjjLnLJ%jJlJJ%Jm%LJmK%%j%KJjKoO
16097A19%lMkJ%k%lKJKljjLJmLkj%LjkKLjmMjjkJK%l%KJkKkjNnOm%LkJkKlKkLkJ%lLjJjLj
16165A18kJj%lNj%j%%jKkOl%%mMl%Kj%kMmKK%kjKoNjlKLjkkNlKJljN%JkkMnK%kMlJj%J%K%
16233A18jkLnLLm%%MmKJKn%%JlL%MlKk%jjjL%kKkJjlPmkOmk%%OkJl%JK%jJmkNkKkLk%JJjn
16301A12KK%JKjnJ%%NJklLlkLkJLk%jjLkkMlK%mLjLj%Jk%J%J%kjKkL%%lKJJljKlMkMkjmM%
16369A16jKJ%mMl%MmlOlMqNJ%%kMljkM%ljKJ%JlMlK%kJmL%%Jj%mNlKJkNlOrJKjKkKk%lJ%%
16437A13MkJk%%%JKJlJlJ%%Ml%kJJLjJnK%%JkLMpLmNmJJmkKKjMlL%kLnJjJKnMKjlJKk%%kL
16505A15JjmKKJJk%j%L%nLKmjKjKKkJlJJ%kK%JjlL%LjnLJkJlJKmM%mNjL%mkK%NjmmJMkjMk
16573A14JkkKlLKkKJk%jNkjLn%LLlkjLjjlO%lLljPnkKKlj%JJlMJmKLlKpMJJlK%JkKkkJJkK
16641A14%l%JkPnLlKMlj%jMjjKlNqM%lL%%jjJJk%K%kLnKJJjlL%%kKJjLlKk%jMkJ%k%%jKKk
16709A15j%ljMJ%jj%JLnLkKKqOjJJk%JlMklJMlKkJKkjKlJJ%J%%%jjJ%JjkPoKkKkkMMpMjjj
16777A13LnLJJkj%JjLJnjKLJkJkKmKk%%MmJ%JJ%lLk%KKlJk%JJlKjJjlK%%NmjLkjJKjLmJ%J
16845A15kkKLmKJj%k%KmKKk%LkK%k%KmMk%%JlK%KkLlKkkNl%%lMjjKlJKKoKK%k%KjKjmJKJK
16913A16%kMlllMkLKJlKlJkLJlJl%J%JjJLmjNljKKmK%%kkK%Ln%MlLmNljJJ%KjlM%nLJ%kJL
16981A16nNkn%L%LkJJk%KkJ%KlJ%nPjlnNJkKKjmMkkK%lKKKjJ%m%K%JjJnNmOknNlL%jjJjK%
17049A14%mJLmMKklMjjkKkjKjjMk%KKk%%lMljKm%JMjkLk%nMLKmj%KlJ%LoLkJlJLjKj%kNkj
17117A11K%lMkKmK%lK%KjjL%jkLkj%LJkJjjkMk%kLlMmKjPmjjJkLkkLLmjjKjjMlLkMljJ%k%
17185A11JKoJ%L%kM%l%jLkKKk%%jj%LnLLlJ%JlJJkKj%mMKlJkJ%jLk%lPnMmLk%jKK%l%jK%N
17253A17lJnJJKJjkkKJkJ%jK%jkK%Jj%Pqj%jQmm%JjMKjl%JJkkMLm%%MnOo%LnKj%%Njkl%K%
17321A11lJ%LkKkJjLlOlj%jKkjNjmNpNllOl%JjMnKMnNlKk%lM%%kKnKLkkJMnKkLkjjM%JkJn
17389A07MKkLnKJ%kJmkPkJJlMlJLk%%JKmlOjmLjjJjKKmj%LklOkjLklKMJlJkKmK%kJOn%mLJ
17457A11J%KnJjKJlLJmMlkKLoMLm%OqNm%MlKmJ%kLLJmJJ%kL%k%NmnOjmNn%MJ%jkJJJljM%k
17525A11l%NmMkJKjk%kKJ%jmPoKJkLjKk%lKJ%kNmjLjKj%%%lJnMKjj%JKjLo%JJ%J%mMkJ%%%
17593A10Kj%LoKkKkjNmKKmMk%%kKLlkJkOmKmL%%KkJLmJjJjLkkKlK%MljKknNJkJMJmjjKkLk
17661A10jJ%jLlKjlPnJkLkj%LkjjKkK%J%ljPlJ%k%LmJJmNmPmlJLkjNllKJJNo%%jJKl%jKJL
17729A14qOk%%JnJ0pMlJkK%%%j%%%%jkKkK%LljJ%MnLmK%%JkMjmKLmKjKkkKLmJjKklLjK%%k
17796A07JjLJmLkLkjjJKKkjjNkjjKkK%jkMjkjjJjNlNnKk%JJJkKl%LjoJM%mO%%jnKJmQknMJ
17864A11klNjJjJ%lK%kLmLkLj%J%jMkk%%J%nM%%JkjMlj%jNmJJKnM%k%nM%jj%MJmNlm%OoPm
17932A08jMlkLmMJKpPm%KljJ%Nkj%mKNnkMJjkLkJJLlkJjjLnN%%KpMlLjKkNkkKjjJkJJ%l%L
18000A10kjKk%%M%jk%J%kKJkjK%mNKp%L%KlPo%JLlMpKjLLnJK%kJjJlMoL%K%lJjJ%j%%LkJ%
18068A09kL%%kjLJjJl%LoJj%OkjKlkNJ%lmNKl%LnOlkM%lL%oL%JlLnJLjLpN%k%MlLj%KlKlJ
18136A08LmK%nQoKJj%kJLl%jJOpKKLmnNLqKKjMlLlJ%lNoMljLlLkL%kkMlLlNnKjjKKoLJJ%j
18204A08jMnJJJjkLKnLmMjjJ%jJkKkKJ%k%KkkNlLjnJNljNmJ%kJ%%KJkjKljjLjLkLkkKJjk%
18272A06LkjLKnJjMoMJlQqKk%jKKklLJKk%mLJjJjj%LlLljLlL%%jKKmkNnMjJjk%LkjjM%%jj
18340A07lMjjJK%k%JJ%lK%%JlKJJoK%KJlLjkJJjKlJJJJlmLJjMoKjjKKllMKjjKJlj%MjlLkK
18408A08KJmkJJJmKLmLk%JjMJjk%kK%%jjjLJkJ%lJJjjJJ%JlMjjLlJJjKlJkJJjJJklKLkNnJ
18476A08%nMjJjnLLJ%kJ%kJjJjMlJJ%kJj%%LjkJkLjKjJk%%lJNjkjk%LKkmL%kjN%kKjjLljK
18544A07nOl%J%jkLLnK%jJJk%KJkJJkkKjKlKjMmKnNkLkJkK%kMmjK%J%j%%lKKj%jJJ%j%lNj
18612A07KlKjJ%kJJ%%kKnO%%kLkjNqJLJ%pM%kJM%lkjNl%JKkj%jMj%%jlKLkJlKkL%l%MjKmL
18680A08mKjjKjj%LmQqLlNpNkLKjkj%%jLlKjjjKkJKjkKNnKjJjK%%kjKkL%jjKjlM%mLmKjJJ
18748A06mLkL%kLjkJK%lK%LJokL%jMlk%%Ml%Ll%KJk%k%KjM%mKkKJjkJ%%KJnJJkKlMlOn%JL
18816A08j%mNmLllLKLmjJJk%mNkLkJjJkJK%lK%JKlKoKkNj%KmLmJK%JlLlNnL%lJLljLlKJKk
18884A06jkJ%%KjlLKm%jK%MkjnN%kLkK%k%JkKkkNk%JjNlJkkKkMlJKkJ%JlKkjJJJj%KnLJ%%
18952A06%nJNjjkjL%%jkLJKmjmM%L%%j%lLk%%kNjJ%nJ%MjkJKl%JJJk%%jKJ%jkNkj%kLJjkJ
19020A05jKJl%jJLnLk%Mkk%Kj%JJjjjK%KlKjlKjJJLoJMkkKjJj%%KkkLjj%%KkKjkJLlKjjkJ
19088A02MnNkkNnLKmjMnLLmkjLMlkMkLnMlLj%jjJKmNmJK%j%mMmNlNlknP%l%Nn%KlKlN%k%k
19156A01%MJkKkjLmMl%J%jK%j%Jj%kMmMnMlLk%JJ%l%MlJ%jMm%JJmLjKj%JkLjlNlJjJ%j%Jk
19224A03Mj%lj%JJJj%mNkmJ0kkKlJkJjKjLnKkMlJjjLjjJ%kLkjKLkJjj%jj%KJkKnM%%JmL%j
19291A03jLlMnJK%JmL%%KjkJlKK%j%Jjj%LlJJkjKjj%Jk%JMkJljK%%kKLjkJ%j%JlLkKjjJkJ
19359A02kNnKJJKkkKjJlK%jMllLKjjlKLoOlKPj0Mj%jJlJJ%JKllJjjNnNlJ%LjJJnLKm%j%K%
19426A03KjJljJLkKmJjMlJjj%KkMjkjjMjkMljJJ%j%MmJJMp%KJKmMmkNl%kOl%%JmLJoMJk%K
19494A03kKKkK%nMKmkLkKJjJk%LmLkLpMKlMk%mL%l%N%jjJJ%pOlKKj%JlJJjjJ%JkkL%KjlMk
19562A02%%KjJnMmLLmNoLkJJJkJ%J%JkkJK%Jl%%KmNjkJ%jJKKpNkk%No%KlLJlLJmJJkJK%Lj
19630A05jm%JJlLlNkjJJ%lJLkJj%KoOmLmMjJ%NpJKkjKj%jJmN%J%jl%%MkKnMKl%JlM%l%kM%
19698A03mMqOjJ%jMlkMlKLnKKnLkLj%KlLj%JoMlJKMn%%kLoOkLJkKl%kLjJKjkKlJK%%KmKlL
19766A03mKK%kLmNljKmLKlJ%jlMk%Ljjj%Lj%J%%mJ%LkjJjjLjMnKnOj%kJjJKj%jkNk%jj%kL
19834A01JlMkJkJlNljjPn%KkLjkKlMmOn%%JMpMjKmjMj%LmLmKJJmJJkOlJKpMkJkK%%JlJJlK
19902A00K%kJjjL%m%K%JkLljLkJKJl%kKLkjJlMlKj%%kJjLjjjPjoKKjlKJnMjLoPmjJKlM%Jj
19970A02jkK%%%oKJMJjlL%mM%kK%%%ljMJmJLkJKlkLJlJlLJkjKnMlKKlK%JkK%lKkMkkMKkj%
20038A01jKnLKJlKj%J%%lKkJ%kKjJ%%JLkjKm%KLjlJmLjJ%%KkJjlMjlMnMLlkK%JkJmLJj%lM
20106A00MlkJJJkkMm%%jMkj%Mjjl%JMLljjJJnN%kJk%%%%jJJJ%JmMkJpQl%lQmkJLl%%KjMl%
20174A01JpKMJ%jkjKKm%KlKJjLJ%kmJLj%jKJ%oOJlk%JjKJj%%Jj%kkN%%Kjj%KklJKJlKlJ%%
20242I9KkJJ%%K%kljLlKjJ%k%K%lKLjJjJnOknML%nL%KkJjkJkLkJj%JmNjjjKJ%jkMj%JlK%k
20311I8JJ%%%mLKkKJlkJLjJ%lNnJ%jlNlkLKjjJJLkmOjk%k%JKn%LKJkjJjjOmjJKmJJ%j%JkJ
20380I9JjjlKMJ%l%KkJk%JJlKj%JkLj%jkLJkKJmK%kLjjLlJkjLkjLJmLJjlKjLoKMkKkK%Jjk
20449I8j%JkPljJ%lkJ%NJlLlKmJ%K%ljKjLJ%kJkMjnMK%KnjKjkJ%kLkJMnLJjJjl%J%mM%KlJ
20518I8JjjJ%jKJJoMkk%MlLKjj%%%mNj%kJKkLjlLlLmJLlLl%JKjJk%jKKljJKkKjkKmLJm%MK
20587A01kjKjKoKJJlLJJkl%Lk%JLnJJ%K%kKkJKmKmM%lKjjjOlJJlJLkk%J%%JjNljj%%lN%j%
20655I9%nLJKkLJnMjjk%KJlkJ%NjlLJkk%lJOmkLjK%jJlLJlJJJlKkjMjoKJJj%KkKJ%mK%L%k
20724I8%%KkJjkMl%JkLkKjjjJjjMMlJmKj%KmK%jJlLJmKjj%JKkMm%JjJ%jNmmKMlKkNm%Kjj%
20793I7K%kK%oNKj%j%mOnJLk%j%Ljm%MjJkJ%lMJkJLpNmKjJlP%nJJjkjMjJk%KlLkJkJkLJjK
20862I9mKk%KLjmJK%LJnMlMqNlJk%KJjLlKjJ%nJKkJLjmLJlLjJ%jmPn%NjKn%JJnL%LjKmJ%%
20931I7Kj%nKjLkJJkMl%JlNJoMjJlJ%jK%%lJL%nLNqK%KjMmjLoLOmKnOJ%klLlJJjJ%%kK%k%
21000I6JJ%kJkKLnLljjNJjLnJjLmKlJ%LLoLkLoNlL%lLKljKJkKjkJmMlKJJ%mLk%JJKoKLkjJ
21069I6JjKjmKJJmJKJj%JmM%KlMm%J%Lkn%%jNMoLk%%JjJkKjJJmJJ%lQqL%J%kJkKKk%JkLkl
21138I3JK%jJmQnJjKkKjJjJjjj%KJjjjKkNm%LlKLnKjJjkKjKJjj%mOnLkLKnKKjJnMJjkKjjj
21207I4KKjJk%jK%jm%LJJ%jJjkLjKkKmjNl%KkjJjKLkLpJK%JkMmJjjKJ%Jkj%KKljJKlJjL%n
21276I3JKkLmJJLoNjkLJl%kL%%JKm%kMjlLk%KjL%%jlKkJjjLjLl%Lk%lMlLljLlKJlMjJl%Ll
21345I4JjjJKlK%JkjMlJjLj%kLlKKjJmlOjJlkQnJ%jlMJkLkkKlKJKmlQllLl%KJJ%nLKlJJlL
21414I6Kkj%mLK%jKjmLJK%kkL%kJ%kK%kjkNjOo%LlKjlMj%jK%kKKl%lL%kjLmMj%KkLl%JLlK
21483I8mK%%JkllJ0lkKJJkJkjJJkjjNj%%JlJJKnM%jjkKKkkK%%%kJKlJ%JKlJJJk%jjJjKKrO
21551I4%JkJJkKkOl%ljKlJkPl%L%oLjkKkKLjj%kjMKkkNkmKJkj%jMmLjLlJjKjJjKjjMjkJkL
21620I7jJn%KL%oOlLnKjKjoJ0%nkK%Ljj%LKoKklMKm%Mjl%LlL%pKLMnKJlLlK%KnMjJjKkKmO
21688I8nL%kJlJ%Mm%K%%j%jJKkKjkjMkkL%oN%%KnJLJmJKnJN%JlJmM%lK%JnOlJk%%LlJJjLl
21757I3JJjlK%M%oNlKjk%M%m%JKjjJkKKljLKoJjKjKjmMJjJjLJoJjMjKnMKmjMjjl%LkKkJ%%
21826I3JMoMnLJ%jJk%JjKlNpL%%J%%jkLKlJjJJkKlJ%JKnKNqLJJjKmLjkk%MjjkK%Kj%%Ml%K
21895I6jl%jJJJlOkkKlJjKJkMqMk%KLoLjJJK%jmJMoLJ%%lLmLjJJJkKnJOmlNjkkKJJlMmLjj
21964I2lNKl%%lJJk%J%NJpj%K%LmLjjLjkKMoLJlKjkKMoKK%%k%%jKjKljJLjlKkL%%%jkMljK
22033I3lM%l%J%JJlJKJlKj%l%JJjKk%%J%LjkjJKjJl%%%jPoLoMJpOjkKKkJJkKlJkNjnLL%mL
22102I3KLnlLkLkLlmNk%j%KjLjJKm%%KjmLKjjKKmkMJk%jk%%KJKn%KjMnL%lMlL%jlL%%jjJL
22171I5mJJkKkJ%jJJjJj%J%mMkkN%ljJlLJjKmM%%kj%%LJmMkKjjNn%j%jOllOljkKLmkjKLJk
22240I2jjjLkJKkMmKjKpP%mJNpLjkKMk%%%%jjkNlMmLkKJjkJkMjk%jlMj%k%LlKj%LjkMn%JM
22309I4lKlL%j%kKjj%KJ%lJkMmLjkJJj%j%KJkJJlK%LkmJKJjMlK%mKJk%j%KJlj%MmJL%kjK%
22378I2%j%jK%jJ%Jj%%lKMjl%KkkLkKJjJlJJj%%jOmlOpM%%Kl%Kj%kKlJKkkKJJjkK%jjMj%J
22447I3ljLkK%mPkjk%jNoKLkJlL%%KljJlL%LmJKJnK%kKjJJkjLkJJjJjkKKljLm%KJ%JlMl%j
22516H9JK%l%JL%mOlJnLkMk%JkLJlJ%%k%jkMlLjJkJ%LoJjP%jjl%Lkj%KJ%%kkNJm%J%JJjJl
22585I0K%jKm%K%JJnMjJ%%%mMlJj%%%jJNm%M%oJ%KkKjLljJJJJmKLnKJlKKl%J%Jm%KkKJj%j
22654H9%JkLjJjJJlkNm%LkL%jkK%nKJkMJjk%Lk%jMljL%JjkJJ%kLmKlLJk%Jj%%JkJlM%kjLk
22723H9%Km%OnMkjkNlLljLj%ljKKkKlM%l%KKjJmKjKkkLkJOmkKlLJ%oLjK%%JlNJoJ%J%Jl%M
22792I2kJ%k%jL%j%MnJmMK%lKjlPmkMlJkJJmLJlMjjjKKoPklMoPmJmMjjJL%Jm%%Kk%Mp%Pkl
22861H8Mj%j%K%nJMjJnKJJlLKl%%JK%ljJjkLkLjJl%LjnPkmJOnLk%Lm%Ll%MmKlKJlMmMlKj%
22930H9%KJknKNmKjJjjK%JmLlLnPKmJjJjnKJJKjlJ%%Ll%jM%jkMn%K%LmJLmMkjJkJkKk%KJ%
22999I0lKmOjJJmMmJKk%LklJ%jLJkJ%kjKkLj%lKLlnOLmNlJkJmJKJ%JJjnKK%kJKlK%jJ%k%L
23068I1jkkKKnMkkL%lJLKmMjmPmJnOjjJJkKjjK%oQoKjjMjJ%jkMkjJ%%k%%LkkLk%JkLkKjjK
23137I0%mJMkjjK%KmLjJnLJkMj%%%Jjj%JmOk%kJkjMkKj%k%KllP%mLJk%LnMkJmOoNk%JkKJ%
23206I0mL%%%%jjjNmjjPjm%JjNpK%K%KkkJKlKLlJkLkkNjk%%mJJJJjjJMljKj%mJLlNkJ%%jj
23275H8lKjLjkJ%KlJLlKj%JJjjKmOmmPljKKjkJ%%JkKmJLjJjk%%Ljmj%OmLjkJKjlKj%J%MJm
23344H8KjKlj%%LJmMlJl%JmM%k%MmLJlNklMjl%JKmLjJjJlMkJkjJJ%Jj%KmjOk%JJlLJoL%kM
23413I0k%kL%lK%jjKJl%LkJnKNlkj%MLmjkQm%lLjj%LkJ%kKjjKljKKKoM%%jJkjkLjLlKjjJK
23482H8kKmOljLmN%%mJ%KkkLkLlKlJjK%Jkj%JJlL%kL%l%LljMjJJlKkMoOmKJmLKmKjjL%jkj
23551H5jKJ%KlMlk%JLlKjjJL%oN%mMjkJjkLlKKjjjJnNJkJkLKl%JJlK%kL%kMnJKkjKLk%J%%
23620H9oPnKLl%kMmMklJL%JjJj%J%k%LljMl%MklMl%jJLlkL%oLJJj%JKkmMJ%jKlJmJK%JLmN
23689I1mKjj%kLkJkLjlKJ%KlMnJ%K%nMjJ%jjjMJjoNLnJJnM%LljLmMl%JjJJjJ%ljLjJlKKk%
23758H5%%%jJlMJNrMjKk%%JjkN%jkjLjoO%lKL%klLjJklM%nLKLlMnjJJj%JJ%lKlJjJLoQkkj
23827H4NjkJlKMljjLlKJ%nMKnL%jlOj%LjmJmNk%%mKKJ%Jjk%JjK%%mN%mkKKjJjlNJ%pOkK%j
23896H6l%JJ%Kj%k%KJJmKj%jKKkjLlKjjjMmJjJJKjkMmjJ%%MlkJJ%JjjK%JlkKjKk%%KlJKjJ
23965H6lKK%j%KmJ%KkKjjKj%KlKjkMl%NljK%kkKJnLjjjNLllMlLk%JjkKKjmKJnOKn%NlKjkk
24034H3KJKk%jJjjkJ%MKmkMlJjL%kkNjlMjjkJ%jJ%JlJ%J%Jjk%jLJJJml%KMkkJKm%NpOk%Ln
24103H2MnKJMm%JKlKkKjkjJ%K%jLkKkKklMmNlJ%%JKm%%%KJmjNlJlKJ%mKMjKoJJ%j%KjKmLL
24172H8lkLmNJm%LmMjkKjKoMKljKj%JjJlK%lLLmJjJJjKjjJlLJj%JlK%KkmNkkMnJL%k%KJjj
24241H4JlMjk%LjjjJjKmNKnjKkJLnOjlJjJk%JJjjLlMkkKKkKkJJkKkjkM%kJ%JkJ%%NJml%Ml
24310H4MoMlJJ%JlkKlKLk%JJjjMkkkNjjKkKkJ%oPKjmjJMjk%%%j%k%MmM%%jLjjkLmJMkkJMo
24379H2KJjKjkJlK%Jj%lOkK%oMJJjk%%kMnLJ%Kj%jmJLJmKjMjjj%%jlMJJlOkk%kjLkKjKLmm
24448H0PljNoJkMlJJJ%jj%KjJjjKLkj%mLkMkkKjjJ%MmOo%%J%jKlJjJjKj%%lRj1Qk%JjkK%j
24516H3JJ%jjLjjkMmLklJjMjkLJjjKoNjJKnJKjkK%%jKmKKJkJ%lNjmMklLKljJKjjJmOljMnL
24585H3JlJKkl%OlLjKk%%%%jLm%JLlljKKK%nLKlJkK%jjOmkkL%JlLmKKKlJLl%kJKlN%n%%Jj
24654H1MjjmLjLKkk%Jl%OjljMmK%KkkLj%lNk%%Klj%jL%%K%n%KjM%m%%%lJLKnLNpKLmJj%%K
24723H3JlK%jKjjkJkL%KjkJ%kLjMnKJjMkkjLmMlkKJjK%jJoOmNlMlkK%jJKjjlJ%LlKkKj%%L
24792H5lK%nJKmMKmPl%j%jJJkJjmLMnKKjjKkjMjjlJKkkLJ%jJj%KkkK%jkKjJMnjNk%kLKkjK
24861H4JnK%JlLkkKJjk%MkLkJJk%LoOmJMmlNmJkM%JlOoJkJmKKJLmJj%JJlJ%L%%%jlJjJKlM
24930H4mLJkKkjKkJnOmJNkJmOmjk%Mj%%kJlJKKmMlkJJMlLkjJlN%lLkjjLjJ%lMljJ%Omk%kK
24999H1%%lMLljjJKl%J%%JjjKkLj%JlLjKlJ%jKklMKjl%Lj%Jjn%PoMj%JkMkl%MkLlj%Lj%lL
25068H2jJj%%%KjlLpRnJMmM%mJ%jKjjkPlmjL%KlKkKKjjjJKlK%%KlK%JkkjMkjMlJ%%JmLJjl
25137G9%JL%jjmMjLlLlJKmkL%JMjmjL%nOjkLlLmKjJjJkkKKLmMk%kMk%jJjk%PpKjKkKJjkjJ
25206H0%JkMkjJJLmkJlKjLk%JLmKkMjoM%jjKMmkKjJJ%kKjlOmJLjk%mN%lKkLlN%knPkjlRml
25275G9LlNkjkKJjJJjlJJ%mM%kLjjJj%%%jNnMkjKjKlkPl%lKmPkjKmL%l%%jJJLmjJNmJjOnl
25344G8%NjkJkMm%LkKmjLjKjkNoLj%%%KJ%kJlL%jjjL%JmMjkL%jjjKmNkkMlJJkjLj%%%kNnL
25413H1mMJjLmjJjJjj%JLmL%JjkkKKk%KkKlJKK%llL%k%JKlOmJklN%%lLj%JjkLj%kK%Kl%jj
25482G7KJkMnNjkjKjjK%k%JJjJmKjkOj%LljKmjLkLJlLkkNjJkJj%LljNnJjk%OljjkMkjKJKj
25551H1jjjJlOJnKl%J%%Ljk%JlJKLjmOnJKlKJkjK%l%LlJLl%%KkNl%j%%%KkJLoLjJKlJJkJk
25620G8JJllOk%%%KljL%%JJl%jJjMjjkK%%%%kjK%KKm%LkK%mKj%MlJkKmKL%jlJMkjkKJJkJJ
25689H1jj%KjlJ%jJJlM%jKJoNj%jKkMjljJ%mNjLlJkKJkjJlM%jJjJKjkJ%lMl%Nn%MjkJ%j%J
25758H0Jj%jjk%LLllOoL%LjjpQjmJ%KlOm%%Nn%%K%Kjk%jkNjjlM%kMkkKk%MmmOKmKJmLlLmL
25827G9%%%%KkKllNlL%jKlJmJKKlLKllKJKmJj%LmJKlMmLkLklMjjKLnJK%%jjLjJkJmMKo%%K
25896G8J%%%jjj%JJJjl%K%JK%%kkJKl%MkKlMm%K%KlMlkLlLKllK%LkkJ%Mm%%jKjlL%Kj%Jk%
25965G8%K%mjK%JJnKMljL%JoNkkLJJ%jkJmPpK%LlMmMmKmPmjKJkJLjmMmNkj%Kk%nKJ%jMkJM
26034H2oJjKKoJLKlKKkjmLjK%kKjJKlj%LnM%k%KjlJL%JjJkKnLkJ%LkJkNklLKmKkkLkKJmMj
26103G8J%k%%%KKokJLKkJKl%%JjJkMjkjjK%jjJLl%JjkL%%MljNmjJ%JmJ%%LjjmJKL%jjLl%j
26172G6jMkJkKkJKmJKmKJKk%jNnPnjJk%JlKMjkLljjK%KkLjkJlJJJjKjLmJ%jjMnLlKJ%JkJl
26241G5KkOm%kLj%jJj%K%mMmOkK%knlLKJ%kNoK%Lj%JlkKKkJKjkJLk%JjkJLljKj%jJOljjlK
26310G6jLKoL%jLk%kLjJJnJ%K%mM%kjjjQnNjljLj%%%jJkJkOk%jkjPmjlN%jKljj%JKlLkLmL
26379G7JjJJmMkKkjJ%%JlOk%lMoMjKk%lNkKkJl%MkKjmJ%%%MmKkJjJ%KmKLkJJj%%%jJm%L%J
26448G8m%KJkJKljj%KLkJkkMLmjLjlKlLjJ%%MlnLNllLJkkL%%nJLk%KLmJ%J%mLj%%K%%mK%K
26517G7%jJjJjkLJ%l%JJ%JlM%l%J%kK%mNJmKjlKNnJjLk%lKKmMJkjK%kK%jJ%%jlQpjK%J%Kk
26586G6LmkLMkkj%lOjlKlLKjjKmKnJMJjkKk%Mk%JjjJJ%Jk%lJJMkkJkMm%JLj%%kkLLm%j%%K
26655G6jJkNljMnMjmLjJ%kkNkLljLkNlk%%JLm%j%MjjjjL%klKKJ%%%%%jJ%kKljJ%Ll%J%kJL
26724G7k%JmMJjjNqNjkJ%JmKJkK%k%JK%KoMJmkOkkJLjJjmLjKlMkJkJ%jMmJnJKjMjLkJnJKj
26793G4JKj%mMJkLmmMKjkkLJJmK%JK%oMkKjJlMjJmNnMljNlkMkJJ%mMjJlLjJJk%jKJl%KkJ%
26862G5JjjJjjMoKLklMkJJkLKl%jKlj%LKmKJkKl%NoKkKkMmJ%kKJKoLKkNnLnM%kKjLLmlLlL
26931G6KkJnMkKkJK%kjMljjNJnLmM%ljMJlLm%k%J%LmL%lLJKmjKnOKl%kKJoPmJjLmK%%KJJp
27000G1KkKLmLl%LklJLKjmKlMKjlLlNl%K%nJLnL%K%JkJkKkJkJ%Mkkj%JkMjkLjlKjJJk%%%K
27069G4JKlJjJkMmJkjMjjJJJ%j%jLlkjJJLjLkjkJjKlLJnKjMllQn%JJJJlmLMkk%jKjk%K%jM
27138G6l%jKjlNl%LkKJkjj%KJjJkNljKj%jjJjkKLkJjkLKjm%MkjkNlK%lJKk%lKlOkKjj%jKj
27207G3%JlNlJlLljJL%j%%%lLKkJmM%JmJM%JrOK%ljMl%%LoLlLlLk%KjkNljK%Mm%lJJkLJkj
27276G1JJ%jKJJoKL%kKJmj%LJklJJK%j%kLlKLjkKjkMklMmKJmKJkKjMmKjLnMkKmjMjLmKjJn
27345F9KJMljKlMkJkKjKmjJKK%jlKjMllLKmKj%JlKjLljLk%kLkJKlKkJ%JjK%%%JmK%lJKJJj
27414G3%%%JnQnLk%kkKKj%oPlJKJkKjJj%j%LnKLnL%%kLlJjJKjl%KjNjm%kMj%JkMlJJljJK%
27483G3%lL%%j%kL%lLJlKjJ%lLj%JjKJkJkjJJj%JkMJ%koLlLK%JlKjJ%jKmLkLkKoNkjKkLlK
27552G2LmJjLjjKk%Jm%KJlJ%LJJ%nKjKLpJKlKJOokNnOljjNljJlJ%KKmKl%kLLlJmKKmNjJKK
27621G7qLKoN%kJjJlJjJkJKJLlJjkJjJLkJkJjJj%jKJjkJ%Jj%KlMjkj%MjjmOl%lLj%LkjKlK
27690G1L%oMjJJnMk%L%l%K%k%KLnjNlLnJ%jMmKj%%K%kJKjjlKKkJ%K%kk%KLlLk%l%K%jkM%J
27759G3%Jo%JLjKJlJlJLkM%oMlJJkjKJkJkLj%lNmLjKmMnMnKKjMmLJ%%nJKKm%LmLkjLKk%Jo
27828F7%Oj%j%j%%NqN%lMm%KKkkJKlJLl%J%k%%JLjjKkJ%%j%jlNJmLjKJljKkmMjKLj%k%Kk%
27897G1kJJjKlKkK%%jjJmNj%KkKmKJjk%jKjLnPjlMjJJkl%%kNj%%kNlJMkkKpK%OnMoJJJLpL
27966G0JkK%kLJnMKl%Jl%kL%KkkMlLnKMm%L%kJK%jjLnkKLj%%KkkKjjNnkjNkM%nJJJJklM%k
28035F9JJkLlJJkLjmLkNoL%kPnLkjkK%J%MpMJnNmKk%KjkJLjk%Nk%jmNoMj%%JkLKl%Jj%LnM
28104G2kjjMm%M%%mK%%%%jKkKkkKMmMlj%KJl%j%OnMkkNoNl%jMl%mMkKjKlK%m%PqLJjMJm%j
28173F8jMJnMjK%nMlJ%KkjJJJkj%kM%nOjLlKnKJmNkJjjLlKjj%JKjKlJkMjj%J%mKkKjKJLmj
28242F9kLlKmNjKlKjjJ%JKkjLnKjL%ljJkJ%LjjkKJ%%%JKm%%KkJljLj%J%JJ%j%jkJ%KJ%JLm
28311G0lJKKlnO%lkMk%KJkJkJ%JjLoJKlKjQpK%lOmKlLJJlOrMk%KkJmQm%kJJkMjjMnjJK%Ln
28380F8JlLJk%JJkKm%KJjKkKm%K%%NljJoMLj%kjkM%jMkJljLJklM%kJkjOjlMlKnKJkJjkM%%
28449F9JlJjOpKLlkKKjK%%lOn%kJLnMjmMJKnkLJk%kOjkjK%jJjLjnNkjkOlLnkM%KmKkM%mLl
28518F6NqOJjKljJ%JkMklJ%MlKJl%J%%%%%jjKlM%jlJJKJl%kjKJ%kNnJ%JLl%Kj%l%JJJjjkL
28587F8%jkMKlkK%%M%oNJmKj%lM%jnLJjL%mNoMjjLmOlJjKqOJk%%jJjNkoOj%JjjjjJkOkkJK
28656G0%knMkMkJJjKjj%jjKkPnjkJNl%lMJjj%Kk%JlNl%%JkMjjjJk%Kk%jj%LjLlJjJjjJL%%
28725G0lJ%kMKnJk%MlKm%JNpNnLLnKkJKjjMkkLl%LmLj%KjJnMlMlJJJkLkJ%jj%jJ%lNkLlKk
28794F7kJ%nRlJkJmJJOmJkKnLLlLk%JljLJ%%lKLmKJlJlJJKLmLlj%Jj%JjKlL%jkNlLkKlLkj
28863F7JmMKk%lLnMlL%Mn%%lOjmNmKjKkLjmM%j%jMjkjLmL%JkKoJMJjlNlkKnL%LkLnMllMKk
28932F6LoOjl%LlKmMlJJlLJj%Jj%KkJkjK%%%kKJ%jkNjj%KKlJlMk%jjKkLnjKLlKkKJmKKjjl
29001F3LjJLnJJjMljj%JJ%lOkl%NjnK%JJkjKjJjJJlJMJnJJKjkKjlKkK%lL%%JJmLJk%JkJ%J
29070F7jmOmMkJk%KKmKJnKLjnMJjkK%jJjKjKkjMlMmJjjKKkKmJjLmKk%M%j%jJk%LlLl%lKKj
29139F5JKlK%kKKlKkkNknLJJJmMl%kL%KlKKn%LjjKmKj%Mk%J%mKJkJLl%K%%JlLkLlJjJnN%j
29208F6lLmPmKK%nKmKKKmMkJkK%k%Kkk%L%j%JkMkl%M%l%OoNoLLlLoJK%%%JKkkJ%KoMKnLJk
29277F5KmMjkLkMn%%%%%JJJnOllLlLMmJJj%lKj%JKlMkJkkJJk%NklMj%%lLklMKpRl%kjKJJk
29346F5J%lKlLj%kJ%MmJKkL%jjkJMpNJ%lLkMlJlJ%%%kM%mNljjKljLj%Lk%KjkkNkKk%jKKj%
29415F6%JlJjjL%JmKKkKjk%NoKjLkJjKl%%%%JJjjJJ%kjLKo%NmJJ%lOl%lNljMJmJ%%lJLlJk
29484F2JL%mM%%lK%JjlLkKJJoMkJJ%KlLnjLJ%JjlKKjjjJ%%JlL%k%%LKmkKKjJpLMjjKl%%j%
29553F2KK%%l%JkkN%lKMmjKKlkJJ%%kjjMJkJjKKk%%mMJlkJLJjl%%J%K%%JLnLjmLKjmKjJKk
29622F4KjlKj%%%%jJmMJkM%kJjjjNljkK%KkKk%KmLJJmLmLKKpKLljMj%kjLkjK%mQ%jnK%JlL
29691F5kLlKjK%jkjKKjjjJ%KkMm%klRpLj%lN%JnjPjjKkLnk%jMkL%%%%k%%kMj%KkjKkLmKl%
29760F1OmKJllLJJ%%%%jkJjKKnK%JkjK%Lm%kKKkKjjJJJKklKjj%MmKkKK%l%jMkJmMJmjMkjM
29829F6l%lM%%J%lJJKJoOlkLlMljJ%j%%LJm%KjJkLjkjMmOkljJjKJmKjMkJjkKJj%jkJ%%jOl
29898F3Lk%kKlLoMJj%%JkJmMLmKlLKjnK%NmMk%JnOpOJljNmj%L%nKJJkJ%%J%jKmKj%%kL%j%
29967F2JKnMlKJKmJLlJjjjMkjKkj%K%kjNnJ%jJjJkOlJk%jOk%JkjKJjlKjkKL%j%j%%JJkkLk
30036F2LlkLJkKlKjjJkNnLk%KlKKnOnLjJKoLLmK%lL%Kk%jJkJj%j%K%kKLkjJKllL%JkM%m%L
30105F4lJ%Jkj%OnKJlj%KkKJJl%LlJkM%kkKKj%KkLnJKl%KJjKoJJmPmMNpJjL%kJnNJkJlJKj
30174F3l%LKlj%LlkL%KJmJjMkJ%%ljJKlKjjLkjKkMmMlJ%%jLlkLJlL%k%J%%JkjLj%%jJKkkK
30243F2%jJ%JkJKk%KoOj%oKLjjKK%llMKJoKLlnPmMljLkJJJlK%JkjjJjKjJKjJjKkkJjLmLjJ
30312F2KmJ%%LnJJlMmOnKJ%nKkKMjlNkjkjKJK%jjLjkMlkLmLKjn%%%%%LjJ%KjLnjMkLlKJm%
30381F0KlMl%L%mJjMj%%jjKjkJ%LlKmK%KJjJk%kJKJnJLkjJKmPnNmKkJjJkKJkLk%kJ%Kj%Jn
30450E8KLJklMnLKlLnKKKjoMmOmK%KllLL%lNl%%j%k%JMjkjkJJlPoK%Lk%jJKlJ%lKJJmJLlN
30519F4nJk%KKjl%LmKKl%M%mMk%J%JjjjK%%kLkKkjj%KlNj%JlNojJPmlLjjKnNjJ%%KmK%JkK
30588F2JkJjKmjkLkMJJkjjLkLkJ%lLllMJL%mmN%jK%jlLmMKllNk%mLkLKpKNkJJmLkKjkJKJk
30657F0Jk%KjJlKjKKkmNlLj%kKkL%jmK%jKK%kJkLjkKmKJjK%JoQkk%%JjjMnK%KlK%JmLjkJj
30726E8KlK%kMmK%NmjKmKKj%jk%J%LlKJjj%K%k%Kl%J%%jLmLJjJjjjJ%L%kkKlJLk%JLoMlLl
30795E8j%LlJ%kM%J%j%lJjNjkjJmL%%KmJKJj%J%J%lLmLjlNlK%lLmLkLJjKmJ%Kk%JkJmMKJo
30864E6KKjKkJj%%%lK%jjL%Kl%Jjj%K%J%KoMKmlOlKlLJmMjkJLjJoKMnJJ%KlLnL%JmKjjMkj
30933E7KKnNjl%KKk%jjJKlLkK%jKJlkJKkJKkj%Lm%LJnL%jJlMmLk%M%%lKjjJkJLkKlLkJmKL
31002F1kkMnL%%JlkNKjjkmKMKlkOoMnNk%J%lJkKnO%jMm%JK%kKlK%lLlJlJKKpLL%jKjlKlKK
31071E9%JjJjjNmj%kJJ%%LjljJkLJlNlj%%KJjLpLLn%KjJlKLk%JKnK%kJKjKkJjKjkKJkJj%%
31140E8%KmNkmL%JkJ%%LnJKl%jNk%jKLpJ%JJJkJjKJk%MmjMoLLllLKoNlJjJJmLJ%jKkkM%l%
31209E6Lk%%k%K%jJLmj%KJMo%jL%kJLlK%%%j%Kl%Ll%kNlK%lMl%jL%KmKnOjkjMkl%LjkJ%K%
31278E8k%KM%qL%j%%Mkl%KMlKlLnKmOm%LkjKMojNlK%%JlkJMoOkLn%MklM%mJlMJ%jNjnJ%%J
31347E7kMj%J%ljL%%%LnmQnJJ%%kKJnQmjjKlNk%%kKjjkM%jkMk%jL%lj%K%jLljKLJk%kMnJJ
31416E7JJJn%%KlLJ%jKklM%%qOJjKjMpJjNjjkMklNmJLmKkKjJLnLkJj%KkJKk%%Kl%LjllOm%
31485E4KjjKkJLjjlNlJJj%kJLk%Kk%lMJkk%LJ%%%lkNjjjKlLjjj%JL%kkKKkJJmjLMmLjmKMm
31554E6j%jOmj%jNjJnK%JlLJkjjJjLjJJkNnlNmMlKjkKjLkkLjKKrPj%JjmLLnMmLmMj%lMMmn
31623E2LjJ%LlJl%KKl%LJjJk%JkKnMLlmN%%jkP%ojjO%llOoLLlKl%K%%%jKlKlJJjJjKkNqJO
31692E9lJJllN%lKNllJkK%J%%lJMnNlmLKjjJlK%JkjJKj%MjmJJJkLkkJKmLjlMJlKJjKjlNkK
31761E9nLmKL%kk%%L%nJLj%MnL%KjoM%J%j%JmMlJkMkJnQm%KmLk%Jk%MljJNn%kjK%MlLlKj%
31830E5J%jJkJ%Lmj%KKjj%jkJKkKlMJmM%nL%j%LKoJkM%klMmPnJ%LkJjJkJ%j%kOlkJKnKjJJ
31899E4jMl%kJLnM%JjJjJ%%mNJjjkkNnOljPoNmjJpNjK%j%JmLjjKkL%jJj%lPlmMkLjkkMKmP
31968F0pLlNlKjJnNnKK%%jJ%kjJJkjKkKjLk%J%l%JJKkJk%Njl%KjlJ%jMJjj%kJKk%LkJmJJ%
32037E4MqK%NlJ%%jkNlK%%m%Ljk%%KJj%%JLnLoL%kN%mkKK%JkJmKLJkKjLm%k%MlLkJj%nO%K
32106E7mJLm%NlkJkK%KkKnOlJkJKl%j%J%%JKJjm%JL%mJKKJkmKjJJkkLlKKlKmMkJk%Lj%jjM
32175E5kJ%%%MmKkkL%kkNmMkj%K%nMLJkljNklJ%JKm%L%JnNllKLnK%MJ%mjL%kjJ%JJk%LljK
32244E4jJj%Lj%mKlJKL%lkMjjkjM%lLjNoKLoMjjJJkJ%k%jLj%jkMJlJMoOlmLjkKkMkJJ%lJK
32313E4JlJLoLjJjjKjJjKkjKJkLKpjM%j%KkKjjjJKlNnJjJ%KmJOllLjKlLkkNm%jkjNmMLkm%
32382E0MnPo%Njk%LljJLoNl%%Kj%jKlMjkM%m%kMKjkjKjJjJjJKlk%KjMoMmKLjJkKlLkmPlJl
32451E0KjKljKLlKkKjkK%kNkJjkK%kJ%JjlNnOkjLkj%%%JJ%lJ%%jjK%nLJ%JKjkjJjKJlJ%Kj
32520E2JJ%jjkKjJLmkKOoJ%%%kLmLkK%JJj%j%Jj%JnKJKlJ%jlOl%JKjJ%l%L%JJoLjLoNkK%l
32589E0LKnK%KnJKK%nMmJJ%kLlL%j%kK%%%jJKk%Jj%JJmOllKjKlNklKJjMlJklLJnOkJjkjNn
32658D8Nl%%%KmM%mMkjJMl%LkKnNllKj%LlMkkL%JJoL%kjKJjMl%LlJlLkMlnNJlLjJjJJmLJm
32727D9LJm%%NnL%jjkJ%%J%J%KmKJnNkLkJJlkKJJJjlJ%JlPm%jjKjjKkL%m%%MjJk%ljPkKmL
32796E2%%kjkKKjmLKj%Kjj%Lk%kKjJkjJJjNoM%JlLjj%kL%lJj%NjjmMpNKl%Jj%%jL%jLkLkL
32865E5ljJnNjkkMmJJjK%KjKmMoLmM%KjJkLmK%jjJJJl%Nl%lJkOkmOjJm%L%jkJKnPoJKjJJk
32934E0KlJkKKoNkLnKNmKkLl%%KnJM%j%k%%LjkKjkNnMkJmJMjlLkKkKjmLKoN%%J%jjjJJL%n
33003D8K%jJkKj%kLkKMn%%j%JJkMjKlJlLOokjLKlkJLpPmJJkKj%kMk%%KkJjkJJjJjjL%JlKj
33072D9J%JjJjJkJmM%kKjKjk%%M%%m%jjMnMkkK%KkMjJlKjJk%LmK%%J%lNm%NoJMkkMkKmKmM
33141E0jjMjlK%%jkMkjMlJmMkM%nJKm%KjLjLlkKMmkMmJKmK%KlNmJjJ%kLkKk%jJKk%%kKjLj
33210D9%kJjKJKnKjjjOkjJlNkjkJKJmj%JK%%%%%kK%mO%lMkk%KjjJJ%jnO%Mnk%Mlj%L%%%k%
33279D8J%JKJoK%JkJkJLjmLkJLklJJ%NoKJmJJNlljJJlK%jK%%jOnkNoMMjoLnOkkKJJljjMlL
33348D9jKlKkjjLJJjKm%%NnKKmL%mMmLkJjMjlJKlJJkKk%%jL%K%ljkMjJJkKoKKjKkMlkKLkj
33417D8kjK%Kk%L%lLlK%mKJMoLn%OmK%%JlJJnMjMnJJjLk%%KmOnjMkJJ%%JjjlK%%jJjLk%jj
33486D5KkJKjJKkKnLJ%lPnmLJj%K%kjLkjMm%LjlMk%kKLmj%J%%MkJ%mMkj%J%Lk%jJoNmMkJK
33555D8lKk%MmJLmJPmJkKoMjk%MnLKnLNnKk%j%JkM%oOlMkKlJKnNlLnMjj%lMjjL%klJjJNoN
33624D9%kj%JKmkL%%j%%jLkKlLjK%%lNkjLlJkJKnjOkmLKk%J%%lK%%KnNlJkkNkKkKJkJkLK%
33693E0oL%mLLk%mMjJkK%kNkMonOKkjJJkjLmKjM%%JoKkLmJNmJJkJjJKoQkjlNkKl%kjMj%%l
33762D3MkK%kJlPkkjJ%JKmjjK%kKMj%%jlNlkJKjMojKjM%k%%NmmLlMlL%jj%KKmKlKj%%Kl%J
33831D5JjjMm%JjMk%%KnNlKlLkKMjo%Kk%%MlKjnM%JjKl%LmNmLmLm%Mk%LlMnMjlNmlNkLmJL
33900D7jjNm%%oNkKKjKkkKjJjJk%MjLn%%%%JkjjKLnKJJjlOmkOjmK%jJ%kJLkk%Ljj%KLm%k%
33969D3LjjkMMn%%%Jj%lNoMkKJkJJjlKKjjKJnLjLllNJkKj%Kl%l%MkMkjKjklNlKJ%%lKlkNK
34038D7oK%KjkPk%ljJJ%KlMmKmJJjJLmL%%lLjkK%LlJkkL%JKlKlLlKm%K%kKjLl%jLj%jKjjJ
34107D4%lMoMNn%JJ%kKkMjjjjJlLkMlJj%JLmLmK%kKMmkLkJnRkpOj%k%OmlNkJmKKJnLk%LmM
34176D5jk%LkKj%lM%jjNkl%JkMlJjjK%%jkLJjk%LJlkNmL%kLk%jkJJ%K%kkMnJJK%jL%mJLnL
34245D4lJjNn%JKJmJKJ%mMmKj%jJ%KmK%KkKkj%K%jKkjJ%JlLJKoLJjJ%JKoKkKkMk%K%nOlLm
34314D2K%mNlKmK%%%lLNlKl%JklLK%JjkKkNoKkNoMkLlKjk%MlKmOjlMl%JmJ%L%kMn%%%KJJm
34383D1Jj%LkJJoOkJkLnK%OokMKl%KlNk%mJOnMkKojKM%nkN%nLKlLJ%jmMjJlMj%JKklLlLmL
34452D3JjKJjmKkkjM%lJLlLJnKKjKmMmNnLl%JLkj%JKjjJjj%%lPlKmMJpN%lMmLlKJjKKpJJ%
34521D1J%kJL%l%KmKkKj%lMjJkKk%%NlMoLKkjM%mlLLnMLnlOmJj%jMlMjjJk%JlL%kJjMk%k%
34590D0KjJK%k%lMkLJ%mLoMJmMJk%KlJ%lLJjmNkj%JjL%%lNlKJnlN%nM%JJmKJjJkJJ%%%lLj
34659D1%JJjKk%lNmLjjJjLkKjlKmJjOlJKjlKjKmN%mJk%NlkNk%kJjKJjjjMlkKjK%jkJ%lNlM
34728D3nJ%KKoOmKj%Jj%jMkj%jKJkjK%mMk%K%J%kM%mJjLjoKM%kjKjKjKkjjMj%jmPlJlKlK%
34797D0%kK%%j%LlJMllMm%JKKm%JKjL%njKjKjj%%Lm%%K%JjKjlJ%kJMJjkj%LljNlJKklKjJK
34866D2lj%%LlNJn%%KkJK%kj%KjkLmLjjkLJKkKLmkJJk%%%JK%oNnLKjJj%%kkMKlJ%%JlMmKk
34935C8kO%%oKMljJjKkJKk%K%kJ%LmJj%%KlJKJl%J%kjKJ%mMkL%jkLk%%%%J%J%kk%L%Mm%j%
35004C9%oPKkKlKkmK%K%jJ%%jNnj%NmKJljkMJkLlJJJ%%kkLjKljMk%Kj%J%l%%KjjjKk%MkLj
35073D1kK%mKJjjLk%j%JJ%oQlKl%jjM%j%kJ%kNlJmMj%j%%NklKjLlLklOkmM%lKj%kJKJjkjK
35142C8JJkjjLmM%J%lkL%JmJ%LkLJlKjKkK%%%mLkjKJlKjjLnMlMkJjKkkL%k%KmLKkMpKKjkM
35211D0kjKklOJk%lJJlJKKnLJKm%%KkjJJjKkKjkmQoLjkJKJKkkLljLk%KkKmLJkJKmMlK%lNn
35280C5KjkMlKJkJjNl%kMmjLkKlKjKkJMkmLJLm%nMkLJl%NlKkkj%JjMJpNoOjjKjj%Lk%nO%j
35349C7kL%j%kKLlKlJkKLjkKnLkJLmNlJJmKkKjJLmJk%LJmNljJLlk%Jj%jL%kKjKlmOjLnN%l
35418C6MoLJk%Jk%KJkjkMjOoK%lNkmMkjKkJ%KjlJOq%MljNmJKjJkJlJLjj%MlKmKjLljLkkL%
35487C6K%%j%jJj%Kk%JlKkJJ%%JlLk%LljjK%j%MjlKkMoLlL%lLkKjMnL%jJ%jkLkkLjKjKl%L
35556C7lKjKkK%nNm%MJl%JLoKJjJj%JJjj%JJkKjljNkKnPmKlJJlJK%%JlJmKjL%J%klLKk%kM
35625C6%KkkKjMpLlJJKn%OJpOn%KJJlJMnLjkjjLJkLk%J%%JkJjJJkJJMnJj%kKkJLnMj%jjJL
35694C7m%KlNkMqLl%M%jK%kjLjj%KKoj%Mk%%%JJl%JJ%KJnLkKlJLkMlljLjJjKkJlLlLJ%%Jj
35763C5jjJlMjKJlkNmJmLJjKllMjKJJk%%Jk%%KJkJlKjKkjlJL%%j%%LkJJkJkjJKlPlLm%k%L
35832C5kJkM%l%l%LL%jk%OonMKjj%LljNm%JjKjjMmk%Om%KJnKK%Jk%JmJNmJkKkMljKJJkJjJ
35901C4jJj%JlKjMljKkLnNjJlKnLjM%l%%KJjnPoKmQp%NklMj%kjQnJkJJ%jKl%J%kL%jj%%%L
35970C4kJJkjJKkj%JkKjjKjKKnJ%%KkjjNkJ%Km%jJLj%k%KkjJKKlkMjl%%K%%KkkKjKKmKjJ%
36039C3JkjLlkK%Lkk%kN%jKjkMm%jJ%Kkj%%OoOlkJjj%JKjkjLJnNl%lNJmMmJ%J%LlkK%%jJ%
36108C1kKJkJ%jJK%kJKnjOklJkKKkLlkNjJlLklKkL%kLjLoKL%k%kJLl%Nmj%Ll%MnJ%%KlKl%
36177B8Kk%JL%lJj%%LmMl%J%LmJKkJjJLkJllMmLJkjLJ%jnNJjlK%kLkKjJmNmj%MjJk%JjKl%
36246B8KJnJJjKKlKJkLpPljJjKJjj%JKnLJmLlLlLjLlJoO%kjK%lN%lKJjJk%j%JKm%MmjJNjj
36315C0k%%LlJJLlmL%%jK%JlLoK%No%K%LjkK%lKkJMlk%JKJoQmpQjKjjkJ%KoKJ%KmJK%%JLl
36384B9Km%%%J%LjmL%lNnKjJKmjLjJkJMljLKoK%jJ%jKnMmMKl%jKkKjKkK%k%jjjjMLnL%kKJ
36453B9jJk%jJ%kKJKJn%j%%MkLmmMmN%KlJlLJ%jK%nKJKjk%%JJj%KjLpNpKNl%%%jK%kkLkLk
36522B5%JKmJKjjLnO%nMjlJKlNkk%NmJKm%JjK%k%j%KKnjjMjjJ%KkLjJjkLmMkk%%JjMkjKjj
36591B4LjlMKkk%jJ%%%kJJjPo%KkjJ%MllKkjKjLk%jJMljKjkjjM%kJMkLnL%ljjLKmLjjmOnK
36660B3%%%%LjjJkNmJJmkPoMmKJk%Mj%jKpNk%JKlKkLk%K%kJjlKKkLlL%kjJ%KlLlKkmOmLKk
36729B3lM%kjMkkJLllMjkL%JlL%lKJmLkLm%%NkmLLkkLlK%kKmMlL%jJlLkjjKKj%LpLJlOlk%
36798B0JK%kjK%kNoLjJjlLkJJKkjKKlkkKJjLj%jKjmNk%Lk%%mLMjnOoOlKj%jkLjNpjKMklJ%
36867B0%%K%lJJ%jk%Jj%LlNmLjjK%mkMKl%%J%kJKJqNjJ%%%jKjjk%MklMJJ%j%JjmMjlKKnOj
36936B0mMj%jKJj%%jkLkJJkj%JkjMjJklMj%LjlMlKj%%lL%JlJJlNnK%Mm%kNoNkkJ%%KjNknL
37005A8%jJJjjkJ%jKLlJjKmJM%kkJk%JlKKjjJ%JKlK%lJJkLjJmJJJ%kkLjKk%JjKjLrQjk%j%
37074A4Nk%kjkJNlJ%%JmKJmMKl%kK%kKjJmOkjKJljK%%jMl%%kJlMlJJjKl%LnKJlMJjJ%l%JM
37143A7k%kJ%%%k%LljKMJmjjjLLljjMo%%JKKkKkLmjK%kNlJlLkKjjjJKjk%KJ%l%jMjjjKjlL
37212A2JmM%%JkkMoOlKjkJjkKJjjLmJjNl%JjJkMlK%jK%jnN%%jjKmKKjjKj%lLJkkLj%j%Kl%
37281Hj%NjlJ%jJ%KkkOjjkjjkLLjl%jJKkjJJ%LnMj%%jKnMkkLlJKjlOljKKkLk%j%kLl%jKMn
37351F%MmKkKkKjJkjKjK%kjKLljkJjK%jJ%lJMk%JJjkLk%jkNljkLkLkK%j%JnMKkj%%J%%kKj
37421D%JJl%LlJ%jKkJKlLlKJl%jLnOlKjJkKk%%jJjLkK%lMnJJjLjk%%K%mLKlJjJ%l%jMjJ%J
37491DmJKlKJkLk%Kjj%jjKjLlJKkJkjJj%%JJjkLjkLmNjjj%%KkkKJjJ%lMlJjJLjkjJ%%LnK%
37561@%JjkKJj%jKkJ%jKmL%kK%JnMjjLjlJJJJ%kLk%mMjKkJlLlJjJkJ%jMj%lLJJk%jjJkMjk
37631cjJ%LJoM%jkJLnLJnK%%KjJlJJk%%JkL%oMKkKJjk%%KjKjJ%l%JjJ%Jl%JJklNkMljkM%j
37701ej%JkOllN%mJ%lKLmLjj%kL%jlLJJkkL%jkLl%%%j%MkkL%%kJlKKmLKm%MoLjkM%jkMj%j
37771hJlJkJ%%LjjJJjjJ%kJkNnMlLljKjjNkjJj%Kjj%lLjlOl%kLJlJj%jMl%%jkKKkjkKLkkL
37841a1kMkKkj%J%k%KjjKmMjK%l%Kj%JJl%jJ%kL%lJKjJJl%%J%%JkJkJjJj%jJK%mNljjJ%Lj
37910a4k%lOkJLmjL%j%%mM%JjjlJjjKkLKkJlL%jKmJLkkJJ%k%J%jkLjKJj%KljJ%j%JkJ%Lm%
37979a9jMJljJ%%kJJkJjKlLjkJJ%LmKJnLj%%KjlJ%%jJMk%J%l%J%JlMmJ%kMk%kJK%jKl%JkJ
38048b2kK%lLjLjJlkLjJJ%lJKJjlJkLJk%%JjKl%%%Lk%kLkJ%k%jKjKkJKkkK%%%%k%JJkJkLj
38117b5%%JjKlJj%kK%%k%JK%j%%JjJkKj%kK%jJkjj%LJKnMkJjJlJJkJ%%kLJkjLk%K%%%jjLl
38186b8%Jkj%jLJk%mKLmL%j%%%jjLJkkJ%K%kKjj%Lm%JKKoLjJ%%kJJkJkMljKJlLjJkKj%JkK
38255c0jlJjJlL%J%k%%%%Jk%JLkmJMkJ%%j%%%J%%lK%jjjMJlKlK%JmMj%jJkKkJjJ%jjMlJj%
38324c6%KkK%jjlMk%jKj%jJK%jkkK%kN%nKLjjkjKJjK%jkKkKkKJl%KmLlLjJJj%%jlK%jJJ%J
38393c8jkKjJkJ%KkJk%jJJ%Jkj%K%JmMlJkK%%jLkjK%lJjK%%KljK%j%JlJJkLjj%%%jJ%KlJJ
38462d2jkKlLjJjJ%jj%JKj%JkJlJj%%JJjKkLmLkKkjKJl%kKJJ%mJ%Lj%kKJJljLmMlJj%J%k%
38531d8JKmK%%JJlJkKkLjj%%KjkKjJJnJ%%NkmMjkJJlLJ%mKjkKJJjk%jKkNnK%%%lKLm
38595e2
##ENDNTUPLES=	NMRSPECTRUM
##END=	
