# Supplementary material for: Competition between N and O: use of diazine N-oxides as a test case for the Marcus theory rationale for ambident reactivity
Source: Chem Sci. 2020 Jul 23;11(35):9630–47. doi: 10.1039/d0sc02834g (PMC8162281; doi:10.1039/d0sc02834g)
Supplement: SC-011-D0SC02834G-s053 [file SC-011-D0SC02834G-s053.jcamp]

##TITLE=	6A158737
##JCAMPDX=	6.0	$$ NMR Plug-in 1.3 of MestReNova 6.0.2-5475
##DATATYPE=	NDNMRSPECTRUM
##DATACLASS=	NTUPLES
##NUMDIM=	2
##ORIGIN=	Bruker BioSpin GmbH
##OWNER=	AVIII600NMR
##.OBSERVEFREQUENCY=	600.07000732421875
##.OBSERVENUCLEUS=	^1H
##.SOLVENTNAME=	9
##.PULSESEQUENCE=	hmbcgpndqf
##.ACQUISITIONMODE=	SIMULTANEOUS
##$ORIGINALFORMAT=	Bruker XWIN-NMR
##$PARAMETERFILE=	(acqu2s, ASCII, C:/Users/peter/Documents/FIDs%20(600%20MHz)/pb255%20re-done%20in%20DMSO-d6%20quinoxaline%20N-oxide%20+%20MeOTf%20(CD3CN,%20then%20DMSO-d6)%206A158737/11/acqu2s, 0)
$$ ##TITLE= Parameter file, TopSpin 3.5 pl 7
$$ ##JCAMPDX= 5.0
$$ ##DATATYPE= Parameter Values
$$ ##NPOINTS= 258	$$ modification sequence number
$$ ##ORIGIN= Bruker BioSpin GmbH
$$ ##OWNER= AVIII600NMR
$$ $$ 2018-09-26 21:39:49.026 +0100  AVIII600NMR@AVIII600NMR-PC
$$ $$ C:/Bruker/TopSpin3.5pl7/data/PB/nmr/6A158737/11/acqu2s
$$ $$ process C:\Bruker\TopSpin3.5pl7\prog\mod\go4.exe
$$ ##$ACQT0= 0
$$ ##$BF1= 60.804565
$$ ##$FnMODE= 1
$$ ##$NUC1= <15N>
$$ ##$NusJSP= 0
$$ ##$NusT2= 1
$$ ##$NusTD= 256
$$ ##$O1= 12159.168
$$ ##$ProjAngle= 0
$$ ##$SFO1= 60.816724168
$$ ##$SW= 409.026007744694
$$ ##$SW_h= 24875.6218905473
$$ ##$TD= 256
$$ ##END=
$$ 
##$PARAMETERFILE=	(acqus, ASCII, C:/Users/peter/Documents/FIDs%20(600%20MHz)/pb255%20re-done%20in%20DMSO-d6%20quinoxaline%20N-oxide%20+%20MeOTf%20(CD3CN,%20then%20DMSO-d6)%206A158737/11/acqus, 0)
$$ ##TITLE= Parameter file, TopSpin 3.5 pl 7
$$ ##JCAMPDX= 5.0
$$ ##DATATYPE= Parameter Values
$$ ##NPOINTS= 13	$$ modification sequence number
$$ ##ORIGIN= Bruker BioSpin GmbH
$$ ##OWNER= AVIII600NMR
$$ $$ 2018-09-26 21:39:51.928 +0100  AVIII600NMR@AVIII600NMR-PC
$$ $$ C:/Bruker/TopSpin3.5pl7/data/PB/nmr/6A158737/11/acqus
$$ $$ process C:\Bruker\TopSpin3.5pl7\prog\mod\go4.exe
$$ ##$ACQT0= 1000000
$$ ##$AMP= (0..31)
$$ 100 100 100 100 100 100 100 100 100 100 100 100 100 100 100 100 100 100
$$ 100 100 100 100 100 100 100 100 100 100 100 100 100 100
$$ ##$AMPCOIL= (0..19)
$$ -1 0 0 0 0 0 0 0 0 0 0 0 0 0 0 0 0 0 0 0
$$ ##$ANAVPT= -1
$$ ##$AQSEQ= 0
$$ ##$AQ_mod= 3
$$ ##$AUNM= <au_zg>
$$ ##$AUTOPOS= <40 >
$$ ##$BF1= 600.07
$$ ##$BF2= 60.804565
$$ ##$BF3= 600.07
$$ ##$BF4= 600.07
$$ ##$BF5= 600.07
$$ ##$BF6= 600.07
$$ ##$BF7= 600.07
$$ ##$BF8= 600.07
$$ ##$BWFAC= (0..63)
$$ 0 0 0 0 0 0 0 0 0 0 0 0 0 0 0 0 0 0 0 0 0 0 0 0 0 0 0 0 0 0 0 0 0 0 0 0
$$ 0 0 0 0 0 0 0 0 0 0 0 0 0 0 0 0 0 0 0 0 0 0 0 0 0 0 0 0
$$ ##$BYTORDA= 0
$$ ##$CAGPARS= (0..11)
$$ 0 0 0 0 0 0 0 0 0 0 0 0
$$ ##$CHEMSTR= <none>
$$ ##$CNST= (0..63)
$$ 1 1 90 1 1 1 80 100 1 1 1 1 50 8 1 1 1 1 1 1 1 50 30 40 1 1 1 1 1 1 1 1
$$ 1 1 1 1 1 1 1 1 1 1 1 1 1 1 1 1 1 1 1 1 1 1 1 1 1 1 1 1 1 1 1 1
$$ ##$CPDPRG= (0..8)
$$ <garp> <> <waltz16> <> <mlev> <mlev> <mlev> <mlev> <mlev>
$$ ##$D= (0..63)
$$ 3e-006 1.5 0.00345 0.0023 0 0 0.0625 0.4 0 0.06 0 0.03 2e-005 3e-006 0
$$ 0 0.0002 0 0 0 0 0 0 0 0 0 0 0 0 0 0 0 0 0 0 0 0 0 0 0 0 0 0 0 0 0 0 0
$$ 0 0 0 0 0 0 0 0 0 0 0 0 0 0 0 0
$$ ##$DATE= 1537992516
$$ ##$DE= 55
$$ ##$DECBNUC= <off>
$$ ##$DECIM= 2560
$$ ##$DECNUC= <off>
$$ ##$DECSTAT= 4
$$ ##$DIGMOD= 1
$$ ##$DIGTYP= 12
$$ ##$DQDMODE= 0
$$ ##$DR= 22
$$ ##$DS= 16
$$ ##$DSPFIRM= 0
$$ ##$DSPFVS= 20
$$ ##$DTYPA= 0
$$ ##$EXP= <15N_HMBC.icon>
$$ ##$FCUCHAN= (0..9)
$$ 0 2 1 0 0 0 0 0 0 0
$$ ##$FL1= 90
$$ ##$FL2= 90
$$ ##$FL3= 90
$$ ##$FL4= 90
$$ ##$FN_INDIRECT= (0..7)
$$ 0 0 0 0 0 0 0 0
$$ ##$FOV= 20
$$ ##$FQ1LIST= <freqlist>
$$ ##$FQ2LIST= <freqlist>
$$ ##$FQ3LIST= <freqlist>
$$ ##$FQ4LIST= <freqlist>
$$ ##$FQ5LIST= <freqlist>
$$ ##$FQ6LIST= <freqlist>
$$ ##$FQ7LIST= <freqlist>
$$ ##$FQ8LIST= <freqlist>
$$ ##$FRQLO3= 1244578.95700002
$$ ##$FRQLO3N= 0
$$ ##$FS= (0..7)
$$ 83 83 83 83 83 83 83 83
$$ ##$FTLPGN= 0
$$ ##$FW= 4032000
$$ ##$FnILOOP= 0
$$ ##$FnMODE= 0
$$ ##$FnTYPE= 0
$$ ##$GPNAM= (0..31)
$$ <SINE.100> <SMSQ10.100> <SMSQ10.100> <SMSQ10.100> <SINE.100> <SINE.100>
$$ <SINE.100> <SINE.100> <SINE.100> <SINE.100> <SINE.100> <SINE.100> <SINE.100>
$$ <SINE.100> <SINE.100> <SINE.100> <SINE.100> <SINE.100> <SINE.100> <SINE.100>
$$ <SINE.100> <SINE.100> <SINE.100> <SINE.100> <SINE.100> <SINE.100> <SINE.100>
$$ <SINE.100> <SINE.100> <SINE.100> <SINE.100> <SINE.100>
$$ ##$GPX= (0..31)
$$ 0 0 0 0 0 0 0 0 0 0 0 0 0 0 0 0 0 0 0 0 0 0 0 0 0 0 0 0 0 0 0 0
$$ ##$GPY= (0..31)
$$ 0 0 0 0 0 0 0 0 0 0 0 0 0 0 0 0 0 0 0 0 0 0 0 0 0 0 0 0 0 0 0 0
$$ ##$GPZ= (0..31)
$$ 0 70 30 50.1 -10 -5 0 0 0 0 0 0 0 0 0 0 0 0 0 0 0 0 0 0 0 0 0 0 0 0 0 0
$$ ##$GRDPROG= <grad_out>
$$ ##$GRPDLY= 67.9842376708984
$$ ##$HDDUTY= 20
$$ ##$HDRATE= 20
$$ ##$HGAIN= (0..3)
$$ 0 0 0 0
$$ ##$HL1= 128
$$ ##$HL2= 90
$$ ##$HL3= 90
$$ ##$HL4= 90
$$ ##$HOLDER= 40
$$ ##$HPMOD= (0..7)
$$ 0 0 0 0 0 0 0 0
$$ ##$HPPRGN= 0
$$ ##$IN= (0..63)
$$ 2.01e-005 0.001 0.001 0.001 0.001 0.001 0.001 0.001 0.001 0.001 0.001 0.001
$$ 0.001 0.001 0.001 0.001 0.001 0.001 0.001 0.001 0.001 0.001 0.001 0.001
$$ 0.001 0.001 0.001 0.001 0.001 0.001 0.001 0.001 0.001 0.001 0.001 0.001
$$ 0.001 0.001 0.001 0.001 0.001 0.001 0.001 0.001 0.001 0.001 0.001 0.001
$$ 0.001 0.001 0.001 0.001 0.001 0.001 0.001 0.001 0.001 0.001 0.001 0.001
$$ 0.001 0.001 0.001 0.001
$$ ##$INF= (0..7)
$$ 0 40.2 0 0 0 0 0 0
$$ ##$INP= (0..63)
$$ 0 0 0 0 0 0 0 0 0 0 0 0 0 0 0 0 0 0 0 0 0 0 0 0 0 0 0 0 0 0 0 0 0 0 0 0
$$ 0 0 0 0 0 0 0 0 0 0 0 0 0 0 0 0 0 0 0 0 0 0 0 0 0 0 0 0
$$ ##$INSTRUM= <aviii600>
$$ ##$INTEGFAC= (0..63)
$$ 0 0 0 0 0 0 0 0 0 0 0 0 0 0 0 0 0 0 0 0 0 0 0 0 0 0 0 0 0 0 0 0 0 0 0 0
$$ 0 0 0 0 0 0 0 0 0 0 0 0 0 0 0 0 0 0 0 0 0 0 0 0 0 0 0 0
$$ ##$L= (0..31)
$$ 1 1 1 1 1 1 1 1 1 1 1 1 1 1 1 1 1 1 1 1 1 1 1 1 1 1 1 1 1 1 1 1
$$ ##$LFILTER= 500
$$ ##$LGAIN= 5
$$ ##$LINPSTP= 0
$$ ##$LOCKED= yes
$$ ##$LOCKFLD= 1763
$$ ##$LOCKGN= 103.861289978027
$$ ##$LOCKPOW= -20
$$ ##$LOCKPPM= 2.49000000953674
$$ ##$LOCNUC= <2H>
$$ ##$LOCPHAS= 100
$$ ##$LOCSHFT= yes
$$ ##$LOCSW= 0
$$ ##$LTIME= 0.25
$$ ##$MASR= 4200
$$ ##$MASRLST= <masrlst>
$$ ##$MULEXPNO= (0..15)
$$ 0 0 0 0 0 0 0 0 0 0 0 0 0 0 0 0
$$ ##$NBL= 1
$$ ##$NC= -6
$$ ##$NLOGCH= 3
$$ ##$NOVFLW= 0
$$ ##$NS= 4
$$ ##$NUC1= <1H>
$$ ##$NUC2= <15N>
$$ ##$NUC3= <off>
$$ ##$NUC4= <off>
$$ ##$NUC5= <off>
$$ ##$NUC6= <off>
$$ ##$NUC7= <off>
$$ ##$NUC8= <off>
$$ ##$NUCLEUS= <off>
$$ ##$NUSLIST= <automatic>
$$ ##$NusAMOUNT= 25
$$ ##$NusFPNZ= no
$$ ##$NusJSP= 0
$$ ##$NusSEED= 54321
$$ ##$NusSPTYPE= 0
$$ ##$NusT2= 1
$$ ##$NusTD= 0
$$ ##$O1= 3780.418
$$ ##$O2= 12159.168
$$ ##$O3= 3780.418
$$ ##$O4= 3780.418
$$ ##$O5= 3780.418
$$ ##$O6= 3780.418
$$ ##$O7= 3780.418
$$ ##$O8= 3780.418
$$ ##$OVERFLW= 0
$$ ##$P= (0..63)
$$ 11.3 11.3 22.6 14.7 29.4 16.5 25 50 10000 150 300 80000 80000 1000 0 100000
$$ 1000 2500 100000 600 2000 0 0 0 0 180 100000 11.3 0 1000 0 0 20000 0 0
$$ 0 0 0 0 0 2000 0 0 0 200 0 80000 46600 10000 0 80000 0 0 0 0 0 0 0 0 0
$$ 0 0 0 500
$$ ##$PACOIL= (0..15)
$$ 2 1 3 0 0 0 0 0 0 0 0 0 0 0 0 0
$$ ##$PAPS= 2
$$ ##$PARMODE= 1
$$ ##$PCPD= (0..9)
$$ 100 80 120 100 100 100 100 100 100 100
$$ ##$PEXSEL= (0..9)
$$ 1 1 1 1 1 1 1 1 1 1
$$ ##$PHCOR= (0..31)
$$ 0 0 0 0 0 0 0 0 0 0 0 0 0 0 0 0 0 0 0 0 0 0 0 0 0 0 0 0 0 0 0 0
$$ ##$PHLIST= <>
$$ ##$PHP= 1
$$ ##$PH_ref= 0
$$ ##$PL= (0..63)
$$ 120 1.81 0 120 120 120 120 120 120 63.59 14.45 26.85 8.21 120 120 120 120
$$ 120 1.81 20.47 120 120 120 120 120 120 120 26.85 120 120 8.21 120 120 120
$$ 120 120 120 120 120 120 120 120 120 120 120 120 120 120 120 120 120 120
$$ 120 120 120 120 120 120 120 120 120 120 120 120
$$ ##$PLSTEP= 0.1
$$ ##$PLSTRT= -6
$$ ##$PLW= (0..63)
$$ 0 14.6 108.5 0 0 0 0 0 0 7.4571e-005 2.9828 0.23016 1.6282 0.81767 0 1.042
$$ 0 0 14.6 0.29129 0 0 0 0 0 0 0.19139 0.23016 0 2.9828 1.6282 1.9377 2.9828e-006
$$ 0 0 0 0 0 0 0 0 0 0 0 0 0 0 0 0 0 0 0 0 0 0 0 0 0 0 0 0 0 0 0
$$ ##$PLWMAX= (0..7)
$$ 54 248 0 0 0 0 0 0
$$ ##$PQPHASE= 0
$$ ##$PQSCALE= 0
$$ ##$PR= 3
$$ ##$PRECHAN= (0..15)
$$ -1 1 0 2 4 -1 -1 -1 -1 -1 -1 -1 -1 -1 -1 -1
$$ ##$PRGAIN= 0
$$ ##$PROBHD= <Z150357_0005 (CP BBO 600S3 BB-H&F-05 Z)>
$$ ##$PULPROG= <hmbcgpndqf>
$$ ##$PW= 0
$$ ##$PYNM= <acqu.py>
$$ ##$ProjAngle= 0
$$ ##$QNP= 1
$$ ##$RD= 0
$$ ##$RECCHAN= (0..15)
$$ 0 2 0 0 0 0 0 0 0 0 0 0 0 0 0 0
$$ ##$RECPH= 0
$$ ##$RECPRE= (0..15)
$$ -1 0 -1 -1 -1 -1 -1 -1 -1 -1 -1 -1 -1 -1 -1 -1
$$ ##$RECPRFX= (0..15)
$$ 1 0 0 0 0 0 0 0 0 0 0 0 0 0 0 0
$$ ##$RECSEL= (0..15)
$$ 0 0 1 0 0 0 0 0 0 0 0 0 0 0 0 0
$$ ##$RG= 2050
$$ ##$RO= 0
$$ ##$RSEL= (0..15)
$$ 0 1 2 0 0 0 0 0 0 0 0 0 0 0 0 0
$$ ##$S= (0..7)
$$ 83 83 83 83 83 83 83 83
$$ ##$SELREC= (0..9)
$$ 0 0 0 0 0 0 0 0 0 0
$$ ##$SFO1= 600.073780418
$$ ##$SFO2= 60.816724168
$$ ##$SFO3= 600.073780418
$$ ##$SFO4= 600.073780418
$$ ##$SFO5= 600.073780418
$$ ##$SFO6= 600.073780418
$$ ##$SFO7= 600.073780418
$$ ##$SFO8= 600.073780418
$$ ##$SOLVENT= <DMSO>
$$ ##$SOLVOLD= <off>
$$ ##$SP= (0..63)
$$ 1 75.26 69.24 120 120 41.89 64.91 120 120 0 41.89 41.89 0 0 120 0 150 150
$$ 120 61.18 59.27 62.58 55.26 150 150 150 150 150 150 29.09 150 120 120 120
$$ 120 120 120 120 120 120 120 120 120 120 120 120 120 120 120 120 120 120
$$ 120 120 120 120 120 120 120 120 120 120 120 120
$$ ##$SPECTR= 0
$$ ##$SPINCNT= 0
$$ ##$SPNAM= (0..63)
$$ <gauss> <Gaus1_270.1000> <Gaus1_180r.1000> <0.0> <0.0> <Sinc1.1000> <Squa100.1000>
$$ <0.0> <Squa100.1000> <gauss> <Sinc1.1000> <Sinc1.1000> <gauss> <gauss>
$$ <0.0> <Gaus1.1000> <gauss> <gauss> <0.0> <Sinc1.1000> <Sinc1.1000> <Sinc1.1000>
$$ <Sinc1.1000> <gauss> <gauss> <gauss> <0.0> <gauss> <gauss> <Crp60,20,20.10>
$$ <Bip720,50,20.1> <Bip720,50,20.1> <0.0> <> <Rsnob.1000> <Gaus1_180r.1000>
$$ <Gaus1_180r.1000> <> <> <> <Gaus1_180r.1000> <Squa100.1000> <> <> <> <>
$$ <> <> <> <> <> <> <> <> <> <> <> <> <> <> <> <> <> <>
$$ ##$SPOAL= (0..63)
$$ 0.5 1 0.5 0.5 0.5 0.5 0.5 0.5 0.5 0.5 0.5 0.5 0.5 0.5 0.5 0.5 0.5 0.5 0.5
$$ 1 1 1 1 0.5 0.5 0.5 0.5 0.5 0.5 0.5 0.5 0.5 0.5 0.5 0.5 0.5 0.5 0.5 0.5
$$ 0.5 0.5 0.5 0.5 0.5 0.5 0.5 0.5 0.5 0.5 0.5 0.5 0.5 0.5 0.5 0.5 0.5 0.5
$$ 0.5 0.5 0.5 0.5 0.5 0.5 0.5
$$ ##$SPOFFS= (0..63)
$$ 0 0 0 0 0 0 0 0 0 0 0 0 0 0 0 0 0 0 0 0 0 0 0 0 0 0 0 0 0 0 0 0 0 0 0 0
$$ 0 0 0 0 0 0 0 0 0 0 0 0 0 0 0 0 0 0 0 0 0 0 0 0 0 0 0 0
$$ ##$SPPEX= (0..63)
$$ 0 0 0 0 0 0 0 0 0 0 0 0 0 0 0 0 0 0 0 0 0 0 0 0 0 0 0 0 0 0 0 0 0 0 0 0
$$ 0 0 0 0 0 0 0 0 0 0 0 0 0 0 0 0 0 0 0 0 0 0 0 0 0 0 0 0
$$ ##$SPW= (0..63)
$$ 0 1.5476e-005 6.8784e-006 0 0 0.0053756 7.4571e-005 0 1.8643e-007 0 0.0053756
$$ 0.0053756 0 0 0 0 0 0 0 4.391865e-005 6.827012e-005 3.187731e-005 0.0001719117
$$ 0 0 0 0 0 0 0.07121 2.9828 6.0021 0 0 7.5198e-005 6.8784e-006 0.00044022
$$ 0 0 0 6.8784e-006 1.8643e-007 0 0 0 0 0 0 0 0 0 0 0 0 0 0 0 0 0 0 0 0 0
$$ 0
$$ ##$SUBNAM= (0..9)
$$ <""> <""> <""> <""> <""> <""> <""> <""> <""> <"">
$$ ##$SW= 13.019232392649
$$ ##$SWIBOX= (0..19)
$$ 0 1 2 0 0 0 0 0 0 0 0 0 0 0 0 0 0 0 0 0
$$ ##$SW_h= 7812.5
$$ ##$SWfinal= 0
$$ ##$SigLockShift= 0
$$ ##$TD= 4096
$$ ##$TD0= 1
$$ ##$TD_INDIRECT= (0..7)
$$ 0 256 0 0 0 0 0 0
$$ ##$TDav= 1
$$ ##$TE= 298
$$ ##$TE1= 300
$$ ##$TE2= 300
$$ ##$TE3= 300
$$ ##$TE4= 300
$$ ##$TEG= 300
$$ ##$TE_MAGNET= 0
$$ ##$TE_PIDX= 0
$$ ##$TE_STAB= (0..9)
$$ 0 0 0 0 0 0 0 0 0 0
$$ ##$TL= (0..7)
$$ 120 120 120 120 120 120 120 120
$$ ##$TOTROT= (0..63)
$$ 0 0 0 0 0 0 0 0 0 0 0 0 0 0 0 0 0 0 0 0 0 0 0 0 0 0 0 0 0 0 0 0 0 0 0 0
$$ 0 0 0 0 0 0 0 0 0 0 0 0 0 0 0 0 0 0 0 0 0 0 0 0 0 0 0 0
$$ ##$TUBE_TYPE= <>
$$ ##$USERA1= <user>
$$ ##$USERA2= <user>
$$ ##$USERA3= <user>
$$ ##$USERA4= <user>
$$ ##$USERA5= <user>
$$ ##$V9= 5
$$ ##$VALIDCODE= -1
$$ ##$VALIST= <valist>
$$ ##$VCLIST= <CCCCCCCCCCCCCCC>
$$ ##$VDLIST= <DDDDDDDDDDDDDDD>
$$ ##$VPLIST= <PPPPPPPPPPPPPPP>
$$ ##$VTLIST= <TTTTTTTTTTTTTTT>
$$ ##$WBST= 1024
$$ ##$WBSW= 4
$$ ##$XGAIN= (0..3)
$$ 0 0 0 0
$$ ##$XL= 0
$$ ##$YL= 0
$$ ##$YMAX_a= 16831
$$ ##$YMIN_a= -17935
$$ ##$ZGOPTNS= <>
$$ ##$ZL1= 120
$$ ##$ZL2= 120
$$ ##$ZL3= 120
$$ ##$ZL4= 120
$$ ##END=
$$ 
##$PARAMETERFILE=	(audita.txt, ASCII, C:/Users/peter/Documents/FIDs%20(600%20MHz)/pb255%20re-done%20in%20DMSO-d6%20quinoxaline%20N-oxide%20+%20MeOTf%20(CD3CN,%20then%20DMSO-d6)%206A158737/11/audita.txt, 0)
$$ ##TITLE= Audit trail, TopSpin 3.5 pl 7
$$ ##JCAMPDX= 5.01
$$ ##ORIGIN= Bruker BioSpin GmbH
$$ ##OWNER= AVIII600NMR
$$ $$ C:/Bruker/TopSpin3.5pl7/data/PB/nmr/6A158737/11/audita.txt
$$ ##AUDIT TRAIL=  $$ (NUMBER, WHEN, WHO, WHERE, PROCESS, VERSION, WHAT)
$$ (   1,<2018-09-26 21:39:51.928 +0100>,<AVIII600NMR>,<AVIII600NMR-PC>,<go4>,<TopSpin 3.5.7>,
$$       <created by zg
$$ 	started at 2018-09-26 21:07:57.352 +0100,
$$ 	POWCHK enabled, PULCHK disabled,
$$        configuration hash MD5:
$$        4F BE B4 D3 A1 80 6E 95 0A 07 3F 27 4A 52 36 44
$$        data hash MD5: 4K * 256
$$        00 DF 11 04 CA B2 9B EA 26 A2 40 39 D6 56 5A 92>)
$$ (   2,<2018-09-26 21:39:52.021 +0100>,<AVIII600NMR>,<AVIII600NMR-PC>,<audit>,<TopSpin 3.5.7>,
$$       <user comment:
$$        ICON-NMR User ID: PB
$$        data hash MD5: 4K * 256
$$        00 DF 11 04 CA B2 9B EA 26 A2 40 39 D6 56 5A 92>)
$$ ##END=
$$ 
$$ $$ hash MD5
$$ $$ 3D D7 FC 37 89 7E AA 3B DE F9 71 13 20 45 D9 E4
$$ 
##$PARAMETERFILE=	(auditp.txt, ASCII, C:/Users/peter/Documents/FIDs%20(600%20MHz)/pb255%20re-done%20in%20DMSO-d6%20quinoxaline%20N-oxide%20+%20MeOTf%20(CD3CN,%20then%20DMSO-d6)%206A158737/11/pdata/1/auditp.txt, 0)
$$ ##TITLE= Audit trail, TopSpin 3.5 pl 7
$$ ##JCAMPDX= 5.01
$$ ##ORIGIN= Bruker BioSpin GmbH
$$ ##OWNER= AVIII600NMR
$$ $$ C:/Bruker/TopSpin3.5pl7/data/PB/nmr/6A158737/11/pdata/1/auditp.txt
$$ ##AUDIT TRAIL=  $$ (NUMBER, WHEN, WHO, WHERE, PROCESS, VERSION, WHAT)
$$ (   1,<2018-09-26 21:39:51.928 +0100>,<AVIII600NMR>,<AVIII600NMR-PC>,<go4>,<TopSpin 3.5.7>,
$$       <created by zg
$$ 	started at 2018-09-26 21:07:57.352 +0100,
$$ 	POWCHK enabled, PULCHK disabled,
$$        configuration hash MD5:
$$        4F BE B4 D3 A1 80 6E 95 0A 07 3F 27 4A 52 36 44
$$        data hash MD5: 4K * 256
$$        00 DF 11 04 CA B2 9B EA 26 A2 40 39 D6 56 5A 92>)
$$ (   2,<2018-09-26 21:39:52.021 +0100>,<AVIII600NMR>,<AVIII600NMR-PC>,<audit>,<TopSpin 3.5.7>,
$$       <user comment:
$$        ICON-NMR User ID: PB
$$        data hash MD5: 4K * 256
$$        00 DF 11 04 CA B2 9B EA 26 A2 40 39 D6 56 5A 92>)
$$ (   3,<2018-09-26 21:39:53.176 +0100>,<AVIII600NMR>,<AVIII600NMR-PC>,<proc2d>,<TopSpin 3.5.7>,
$$       <Start of raw data processing
$$        xfb same F2: SI = 2K WDW = 4 SSB = 0 FT_mod = 6 PKNL = 1 F1: SI = 1K ME_mod = 2 NCOEF = 32 WDW = 4 SSB = 0 FT_mod = 6 FCOR = 0.5 PH_mod = 2
$$        data hash MD5: 2K * 1K
$$        E1 19 97 08 5E 4A 9E C2 71 A3 4E 2C 40 54 7E B4>)
$$ (   4,<2018-09-26 21:39:53.566 +0100>,<AVIII600NMR>,<AVIII600NMR-PC>,<proc2d>,<TopSpin 3.5.7>,
$$       <abs2 F2: ABSG = 5 ABSF1 = 12.80962 ABSF2 = -0.2096945
$$        data hash MD5: 2K * 1K
$$        2F A4 41 22 1E 4F 9D 8D 59 1A 5C C1 E8 71 53 36>)
$$ (   5,<2018-09-26 21:39:54.065 +0100>,<AVIII600NMR>,<AVIII600NMR-PC>,<proc2d>,<TopSpin 3.5.7>,
$$       <abs1 F1: ABSG = 5 ABSF1 = 404.5252 ABSF2 = -4.582594
$$        data hash MD5: 2K * 1K
$$        14 A0 7C 94 0D B0 EC 65 42 88 BF 6B 27 CE 40 F6>)
$$ ##END=
$$ 
$$ $$ hash MD5
$$ $$ 1E 92 5C CF 82 82 72 74 B9 87 00 B2 E9 DE 42 43
$$ 
##$PARAMETERFILE=	(clevels, ASCII, C:/Users/peter/Documents/FIDs%20(600%20MHz)/pb255%20re-done%20in%20DMSO-d6%20quinoxaline%20N-oxide%20+%20MeOTf%20(CD3CN,%20then%20DMSO-d6)%206A158737/11/pdata/1/clevels, 0)
$$ ##TITLE= Parameter file, TopSpin 3.5 pl 7
$$ ##JCAMPDX= 5.0
$$ ##DATATYPE= Parameter Values
$$ ##NPOINTS= 2	$$ modification sequence number
$$ ##ORIGIN= Bruker BioSpin GmbH
$$ ##OWNER= AVIII600NMR
$$ $$ 2018-09-26 21:39:54.096 +0100  AVIII600NMR@AVIII600NMR-PC
$$ $$ C:/Bruker/TopSpin3.5pl7/data/PB/nmr/6A158737/11/pdata/1/clevels
$$ $$ process C:\Bruker\TopSpin3.5pl7\prog\mod\proc2d.exe
$$ ##$LEVELS= (0..255)
$$ 21788.43 31197.09 44668.58 63957.32 91575.29 131119.23 187738.98 268808.2
$$ 384884.64 551085.06 789053.96 1129782.3 1617643.55 2316172.45 3316339.27
$$ 4748396.93 6798844.03 9734712.73 13938344.75 19957184.12 0 0 0 0 0 0 0
$$ 0 0 0 0 0 0 0 0 0 0 0 0 0 0 0 0 0 0 0 0 0 0 0 0 0 0 0 0 0 0 0 0 0 0 0 0
$$ 0 0 0 0 0 0 0 0 0 0 0 0 0 0 0 0 0 0 0 0 0 0 0 0 0 0 0 0 0 0 0 0 0 0 0 0
$$ 0 0 0 0 0 0 0 0 0 0 0 0 0 0 0 0 0 0 0 0 0 0 0 0 0 0 0 0 0 0 0 0 0 0 0 0
$$ 0 0 0 0 0 0 0 0 0 0 0 0 0 0 0 0 0 0 0 0 0 0 0 0 0 0 0 0 0 0 0 0 0 0 0 0
$$ 0 0 0 0 0 0 0 0 0 0 0 0 0 0 0 0 0 0 0 0 0 0 0 0 0 0 0 0 0 0 0 0 0 0 0 0
$$ 0 0 0 0 0 0 0 0 0 0 0 0 0 0 0 0 0 0 0 0 0 0 0 0 0 0 0 0 0 0 0 0 0 0 0 0
$$ 0 0 0 0 0 0 0 0 0 0 0 0 0
$$ ##$LEVSIGN= 1
$$ ##$MAXLEV= 20
$$ ##$METHOD= 0
$$ ##$NEGBASE= -21788.43
$$ ##$NEGINCR= 1.8
$$ ##$POSBASE= 21788.43
$$ ##$POSINCR= 1.8
$$ ##END=
$$ 
##$PARAMETERFILE=	(format.temp, ASCII, C:/Users/peter/Documents/FIDs%20(600%20MHz)/pb255%20re-done%20in%20DMSO-d6%20quinoxaline%20N-oxide%20+%20MeOTf%20(CD3CN,%20then%20DMSO-d6)%206A158737/11/format.temp, 0)
$$ EDIT_PAR COMMAND FILE
$$ 
$$ DI_MODE         LONG
$$ ED_ENTRY        ACQU
$$ ORDER           FILE
$$ 
$$ 
$$ HEADER		"F2 - Acquisition Parameters"
$$ T_NAME		Date_
$$ 		TYPE	R64
$$ 		CLASS	ACQU
$$ 		SUBRANGE 0.0 50000000
$$ 		REL	"Date_=itodate(DATE)"
$$ 		INV_REL	"DATE=datetoi(Date_,DATE)"
$$ 		FORMAT	"%14.0f"
$$ 		TEXT	" "
$$ END
$$ T_NAME		Time
$$ 		TYPE	R32
$$ 		CLASS	ACQU
$$ 		SUBRANGE 0.0 1000000
$$ 		REL	"Time=itotime(DATE)"
$$ 		INV_REL	"DATE=timetoi(Time,DATE)"
$$ 		FORMAT	"%14.2f h"
$$ 		TEXT	" "
$$ END
$$ NAME		INSTRUM
$$ 		TEXT	" "
$$ END
$$ NAME		PROBHD
$$ 		FORMAT	"%14.14s"
$$ 		TEXT	" "
$$ END
$$ NAME		PULPROG
$$ 		TEXT	" "
$$ END
$$ NAME		TD
$$ 		TEXT	" "
$$ END
$$ NAME		SOLVENT
$$ 		TEXT	" "
$$ END
$$ NAME		NS
$$ 		TEXT	" "
$$ END
$$ NAME		DS
$$ 		TEXT	" "
$$ END
$$ T_NAME		SWH
$$ 		TYPE	R32
$$ 		CLASS	ACQU
$$ 		SUBRANGE 0.0 1e8
$$ 		REL	"SWH=SW*SFO1"
$$ 		INV_REL "SW=SWH/SFO1"
$$ 		UNIT	"Hz"
$$ 		FORMAT	"%14.3f Hz"
$$ 		TEXT	" "
$$ END
$$ T_NAME          FIDRES
$$                 TYPE    R32
$$                 CLASS   ACQU
$$                 SUBRANGE 0.0 100000
$$                 REL     "FIDRES=2*SW*SFO1/TD"
$$                 INV_REL "TD = nextpow(2*SW*SFO1/FIDRES)"
$$ 		UNIT	"Hz"
$$ 		FORMAT	"%14.6f Hz"
$$ 		TEXT	" "
$$ END
$$ T_NAME          AQ
$$ 		TYPE	R32
$$ 		CLASS	ACQU
$$ 		SUBRANGE 0.0 1000
$$ 		REL	"AQ=aqcalc(SW,SFO1,TD,DIGTYP)"
$$ 		INV_REL	"TD=tdcalc(SW,SFO1,1.0e6*AQ,DIGTYP)"
$$ 		UNIT	"sec"
$$ 		FORMAT	"%14.7f sec"
$$ 		TEXT	" "
$$ END
$$ NAME		RG
$$ 		TEXT	" "
$$ END
$$ T_NAME          DW
$$ 		TYPE	R32
$$ 		CLASS	ACQU
$$ 		SUBRANGE 0.0 1000000
$$ 		REL	"DW=1/(2*SW*SFO1)"
$$ 		INV_REL	"SW=1000000/(2*(0.005+DW)*SFO1)"
$$ 		UNIT	"usec"
$$ 		FORMAT	"%14.3lf usec"
$$ 		TEXT	" "
$$ END
$$ NAME		DE
$$ 		FORMAT	"%14.2f usec"
$$ 		TEXT	" "
$$ END
$$ NAME		TE
$$ 		FORMAT	"%14.1f K"
$$ 		TEXT	" "
$$ END
$$ T_NAME		CNST13
$$ 		TYPE	R32
$$ 		CLASS	ACQU
$$ 		SUBRANGE -1e38 1e38
$$ 		REL	"CNST13=CNST[13]"
$$ 		INV_REL	"CNST[13]=CNST13"
$$ 		FORMAT	"%14.7f"
$$ 		TEXT	" "
$$ END
$$ T_NAME		D0
$$ 		TYPE	R32
$$ 		CLASS	ACQU
$$ 		SUBRANGE 0.0 1e38
$$ 		REL	"D0=D[0]"
$$ 		INV_REL	"D[0]=D0"
$$ 		UNIT	"sec"
$$ 		FORMAT	"%14.8f sec"
$$ 		TEXT	" "
$$ END
$$ T_NAME		D1
$$ 		TYPE	R32
$$ 		CLASS	ACQU
$$ 		SUBRANGE 0.0 1e38
$$ 		REL	"D1=D[1]"
$$ 		INV_REL	"D[1]=D1"
$$ 		UNIT	"sec"
$$ 		FORMAT	"%14.8f sec"
$$ 		TEXT	" "
$$ END
$$ T_NAME		D6
$$ 		TYPE	R32
$$ 		CLASS	ACQU
$$ 		SUBRANGE 0.0 1e38
$$ 		REL	"D6=D[6]"
$$ 		INV_REL	"D[6]=D6"
$$ 		UNIT	"sec"
$$ 		FORMAT	"%14.8f sec"
$$ 		TEXT	" "
$$ END
$$ T_NAME		D16
$$ 		TYPE	R32
$$ 		CLASS	ACQU
$$ 		SUBRANGE 0.0 1e38
$$ 		REL	"D16=D[16]"
$$ 		INV_REL	"D[16]=D16"
$$ 		UNIT	"sec"
$$ 		FORMAT	"%14.8f sec"
$$ 		TEXT	" "
$$ END
$$ T_NAME		IN0
$$ 		TYPE	R32
$$ 		CLASS	ACQU
$$ 		SUBRANGE 0.0 1e38
$$ 		REL	"IN0=IN[0]"
$$ 		INV_REL	"IN[0]=IN0"
$$ 		UNIT	"sec"
$$ 		FORMAT	"%14.8f sec"
$$ 		TEXT	" "
$$ END
$$ NAME		TDav
$$ 		TEXT	" "
$$ END
$$ NAME		SFO1
$$ 		FORMAT	"%14.7f MHz"
$$ 		TEXT	" "
$$ END
$$ NAME		NUC1
$$ 		NONEDIT
$$ 		TEXT	" "
$$ END
$$ T_NAME		P1
$$ 		TYPE	R32
$$ 		CLASS	ACQU
$$ 		SUBRANGE 0.0 1.0e10
$$ 		REL	"P1=P[1]"
$$ 		INV_REL	"P[1]=P1"
$$ 		UNIT	"usec"
$$ 		FORMAT	"%14.2f usec"
$$ 		TEXT	" "
$$ END
$$ T_NAME		P2
$$ 		TYPE	R32
$$ 		CLASS	ACQU
$$ 		SUBRANGE 0.0 1.0e10
$$ 		REL	"P2=P[2]"
$$ 		INV_REL	"P[2]=P2"
$$ 		UNIT	"usec"
$$ 		FORMAT	"%14.2f usec"
$$ 		TEXT	" "
$$ END
$$ T_NAME		PLW1
$$ 		TYPE	R32
$$ 		CLASS	ACQU
$$ 		REL	"PLW1=PLW[1]"
$$ 		INV_REL	"PLW[1]=PLW1"
$$ 		UNIT	"W"
$$ 		FORMAT	"%14.8f W"
$$ 		TEXT	"power PLW1 "
$$ END
$$ NAME		SFO2
$$ 		FORMAT	"%14.7f MHz"
$$ 		TEXT	" "
$$ END
$$ NAME		NUC2
$$ 		NONEDIT
$$ 		TEXT	" "
$$ END
$$ T_NAME		P3
$$ 		TYPE	R32
$$ 		CLASS	ACQU
$$ 		SUBRANGE 0.0 1.0e10
$$ 		REL	"P3=P[3]"
$$ 		INV_REL	"P[3]=P3"
$$ 		UNIT	"usec"
$$ 		FORMAT	"%14.2f usec"
$$ 		TEXT	" "
$$ END
$$ T_NAME		PLW2
$$ 		TYPE	R32
$$ 		CLASS	ACQU
$$ 		REL	"PLW2=PLW[2]"
$$ 		INV_REL	"PLW[2]=PLW2"
$$ 		UNIT	"W"
$$ 		FORMAT	"%14.8f W"
$$ 		TEXT	"power PLW2 "
$$ END
$$ NAME		GPNAM[1]
$$ 		TEXT	" "
$$ END
$$ T_NAME		GPZ1
$$ 		TYPE	R32
$$ 		CLASS	ACQU
$$ 		SUBRANGE -100.0 100.0
$$ 		REL	"GPZ1=GPZ[1]"
$$ 		INV_REL	"GPZ[1]=GPZ1"
$$ 		UNIT	"%"
$$ 		FORMAT	"%14.2f %"
$$ 		TEXT	" "
$$ END
$$ NAME		GPNAM[2]
$$ 		TEXT	" "
$$ END
$$ T_NAME		GPZ2
$$ 		TYPE	R32
$$ 		CLASS	ACQU
$$ 		SUBRANGE -100.0 100.0
$$ 		REL	"GPZ2=GPZ[2]"
$$ 		INV_REL	"GPZ[2]=GPZ2"
$$ 		UNIT	"%"
$$ 		FORMAT	"%14.2f %"
$$ 		TEXT	" "
$$ END
$$ NAME		GPNAM[3]
$$ 		TEXT	" "
$$ END
$$ T_NAME		GPZ3
$$ 		TYPE	R32
$$ 		CLASS	ACQU
$$ 		SUBRANGE -100.0 100.0
$$ 		REL	"GPZ3=GPZ[3]"
$$ 		INV_REL	"GPZ[3]=GPZ3"
$$ 		UNIT	"%"
$$ 		FORMAT	"%14.2f %"
$$ 		TEXT	" "
$$ END
$$ T_NAME		P16
$$ 		TYPE	R32
$$ 		CLASS	ACQU
$$ 		SUBRANGE 0.0 1.0e10
$$ 		REL	"P16=P[16]"
$$ 		INV_REL	"P[16]=P16"
$$ 		UNIT	"usec"
$$ 		FORMAT	"%14.2f usec"
$$ 		TEXT	" "
$$ END
$$ 
##$PARAMETERFILE=	(parm.txt, ASCII, C:/Users/peter/Documents/FIDs%20(600%20MHz)/pb255%20re-done%20in%20DMSO-d6%20quinoxaline%20N-oxide%20+%20MeOTf%20(CD3CN,%20then%20DMSO-d6)%206A158737/11/pdata/1/parm.txt, 0)
$$ 
$$ Current Data Parameters
$$ NAME           6A158737              
$$ EXPNO                11              
$$ PROCNO                1              
$$ 
$$ F2 - Acquisition Parameters
$$ Date_          20180926              
$$ Time              21.08 h            
$$ INSTRUM        aviii600              
$$ PROBHD   Z150357_0005 (              
$$ PULPROG      hmbcgpndqf              
$$ TD                 4096              
$$ SOLVENT            DMSO              
$$ NS                    4              
$$ DS                   16              
$$ SWH            7812.500 Hz           
$$ FIDRES         3.814697 Hz           
$$ AQ            0.2621440 sec          
$$ RG                 2050              
$$ DW               64.000 usec         
$$ DE                55.00 usec         
$$ TE                298.0 K            
$$ CNST13        8.0000000              
$$ D0           0.00000300 sec          
$$ D1           1.50000000 sec          
$$ D6           0.06250000 sec          
$$ D16          0.00020000 sec          
$$ IN0          0.00002010 sec          
$$ TDav                  1              
$$ SFO1        600.0737804 MHz          
$$ NUC1                 1H              
$$ P1                11.30 usec         
$$ P2                22.60 usec         
$$ PLW1        14.60000038 W            
$$ SFO2         60.8167242 MHz          
$$ NUC2                15N              
$$ P3                14.70 usec         
$$ PLW2       108.50000000 W            
$$ GPNAM[1]     SMSQ10.100              
$$ GPZ1              70.00 %            
$$ GPNAM[2]     SMSQ10.100              
$$ GPZ2              30.00 %            
$$ GPNAM[3]     SMSQ10.100              
$$ GPZ3              50.10 %            
$$ P16             1000.00 usec         
$$ 
$$ F1 - Acquisition parameters
$$ TD                  256              
$$ SFO1           60.81672 MHz          
$$ FIDRES       194.340790 Hz           
$$ SW              409.026 ppm          
$$ FnMODE               QF              
$$ 
$$ F2 - Processing parameters
$$ SI                 2048              
$$ SF          600.0700000 MHz          
$$ WDW               QSINE              
$$ SSB      0              
$$ LB       0 Hz           
$$ GB       0              
$$ PC                 1.40              
$$ 
$$ F1 - Processing parameters
$$ SI                 1024              
$$ MC2                  QF              
$$ SF           60.8045650 MHz          
$$ WDW               QSINE              
$$ SSB      0              
$$ LB       0 Hz           
$$ GB       0              
$$ 
##$PARAMETERFILE=	(proc2s, ASCII, C:/Users/peter/Documents/FIDs%20(600%20MHz)/pb255%20re-done%20in%20DMSO-d6%20quinoxaline%20N-oxide%20+%20MeOTf%20(CD3CN,%20then%20DMSO-d6)%206A158737/11/pdata/1/proc2s, 0)
$$ ##TITLE= Parameter file, TopSpin 3.5 pl 7
$$ ##JCAMPDX= 5.0
$$ ##DATATYPE= Parameter Values
$$ ##NPOINTS= 3	$$ modification sequence number
$$ ##ORIGIN= Bruker BioSpin GmbH
$$ ##OWNER= AVIII600NMR
$$ $$ 2018-09-26 21:39:54.065 +0100  AVIII600NMR@AVIII600NMR-PC
$$ $$ C:/Bruker/TopSpin3.5pl7/data/PB/nmr/6A158737/11/pdata/1/proc2s
$$ $$ process C:\Bruker\TopSpin3.5pl7\prog\mod\proc2d.exe
$$ ##$ABSF1= 404.5252
$$ ##$ABSF2= -4.582594
$$ ##$ABSG= 5
$$ ##$ABSL= 0
$$ ##$ALPHA= 0
$$ ##$AQORDER= 0
$$ ##$ASSFAC= 0
$$ ##$ASSFACI= 0
$$ ##$ASSFACX= 0
$$ ##$ASSWID= 0
$$ ##$AUNMP= <>
$$ ##$AXLEFT= 0
$$ ##$AXNAME= <F1>
$$ ##$AXNUC= <15N>
$$ ##$AXRIGHT= 0
$$ ##$AXTYPE= 0
$$ ##$AXUNIT= <>
$$ ##$AZFE= 0.1
$$ ##$AZFW= 0.5
$$ ##$BCFW= 0
$$ ##$BC_mod= 0
$$ ##$BYTORDP= 0
$$ ##$COROFFS= 0
$$ ##$CY= -3
$$ ##$DATMOD= 1
$$ ##$DC= 0
$$ ##$DFILT= <>
$$ ##$DTYPP= 0
$$ ##$ERETIC= no
$$ ##$F1P= 404.821685791016
$$ ##$F2P= -4.88034942238687
$$ ##$FCOR= 0.5
$$ ##$FTSIZE= 1024
$$ ##$FT_mod= 6
$$ ##$GAMMA= 0
$$ ##$GB= 0
$$ ##$INTBC= 1
$$ ##$INTSCL= 1
$$ ##$ISEN= 128
$$ ##$LB= 0
$$ ##$LEV0= 0
$$ ##$LPBIN= 512
$$ ##$MAXI= 10000
$$ ##$MC2= 0
$$ ##$MEAN= 0
$$ ##$ME_mod= 2
$$ ##$MI= 1
$$ ##$MddCEXP= no
$$ ##$MddCT_SP= no
$$ ##$MddF180= no
$$ ##$MddLAMBDA= 0
$$ ##$MddMEMORY= 0
$$ ##$MddMERGE= 0
$$ ##$MddNCOMP= 0
$$ ##$MddNITER= 0
$$ ##$MddNOISE= 0
$$ ##$MddPHASE= 0
$$ ##$MddSEED= 0
$$ ##$MddSRSIZE= 0
$$ ##$Mdd_CsALG= 0
$$ ##$Mdd_CsLAMBDA= 0
$$ ##$Mdd_CsNITER= 0
$$ ##$Mdd_CsNORM= 0
$$ ##$Mdd_CsVE= yes
$$ ##$Mdd_CsZF= 0
$$ ##$Mdd_LrLAMBDA= 0
$$ ##$Mdd_LrNITER= 0
$$ ##$Mdd_LrRANK= 0
$$ ##$Mdd_LrZF= 0
$$ ##$Mdd_mod= 0
$$ ##$NCOEF= 32
$$ ##$NC_proc= -4
$$ ##$NLEV= 6
$$ ##$NOISF1= 0
$$ ##$NOISF2= 0
$$ ##$NSP= 0
$$ ##$NTH_PI= 0
$$ ##$NZP= 0
$$ ##$OFFSET= 404.5252
$$ ##$PC= 4
$$ ##$PHC0= 0
$$ ##$PHC1= 0
$$ ##$PH_mod= 2
$$ ##$PKNL= no
$$ ##$PPARMOD= 1
$$ ##$PPDIAG= 0
$$ ##$PPIPTYP= 0
$$ ##$PPMPNUM= 2147483647
$$ ##$PPRESOL= 1
$$ ##$PSCAL= 1
$$ ##$PSIGN= 0
$$ ##$PYNMP= <proc.py>
$$ ##$RDF1= 0
$$ ##$RDF2= 0
$$ ##$RDFWHM= 0
$$ ##$RDINT= 0
$$ ##$RDPOS= 0
$$ ##$REVERSE= no
$$ ##$SF= 60.804565
$$ ##$SI= 1024
$$ ##$SIGF1= 404.5252
$$ ##$SIGF2= -4.582594
$$ ##$SINO= 16
$$ ##$SIOLD= 1024
$$ ##$SPECTYP= <>
$$ ##$SREF_mod= 1
$$ ##$SREGLST= <1H.DMSO>
$$ ##$SSB= 0
$$ ##$STSI= 1024
$$ ##$STSR= 0
$$ ##$SW_p= 24875.6218905473
$$ ##$SYMM= 0
$$ ##$S_DEV= 69723
$$ ##$TDeff= 512
$$ ##$TDoff= 0
$$ ##$TI= <>
$$ ##$TILT= no
$$ ##$TM1= 0
$$ ##$TM2= 0
$$ ##$TOPLEV= 0
$$ ##$USERP1= <user>
$$ ##$USERP2= <user>
$$ ##$USERP3= <user>
$$ ##$USERP4= <user>
$$ ##$USERP5= <user>
$$ ##$WDW= 4
$$ ##$XDIM= 1024
$$ ##$YMAX_p= 319314946
$$ ##$YMIN_p= 0
$$ ##END=
$$ 
##$PARAMETERFILE=	(procs, ASCII, C:/Users/peter/Documents/FIDs%20(600%20MHz)/pb255%20re-done%20in%20DMSO-d6%20quinoxaline%20N-oxide%20+%20MeOTf%20(CD3CN,%20then%20DMSO-d6)%206A158737/11/pdata/1/procs, 0)
$$ ##TITLE= Parameter file, TopSpin 3.5 pl 7
$$ ##JCAMPDX= 5.0
$$ ##DATATYPE= Parameter Values
$$ ##NPOINTS= 7	$$ modification sequence number
$$ ##ORIGIN= Bruker BioSpin GmbH
$$ ##OWNER= AVIII600NMR
$$ $$ 2018-09-26 21:39:54.096 +0100  AVIII600NMR@AVIII600NMR-PC
$$ $$ C:/Bruker/TopSpin3.5pl7/data/PB/nmr/6A158737/11/pdata/1/procs
$$ $$ process C:\Bruker\TopSpin3.5pl7\prog\mod\proc2d.exe
$$ ##$ABSF1= 12.80962
$$ ##$ABSF2= -0.2096945
$$ ##$ABSG= 5
$$ ##$ABSL= 0
$$ ##$ALPHA= 0
$$ ##$AQORDER= 0
$$ ##$ASSFAC= 0
$$ ##$ASSFACI= 0
$$ ##$ASSFACX= 0
$$ ##$ASSWID= 0
$$ ##$AUNMP= <proc_2dpl>
$$ ##$AXLEFT= 0
$$ ##$AXNAME= <F2>
$$ ##$AXNUC= <1H>
$$ ##$AXRIGHT= 0
$$ ##$AXTYPE= 0
$$ ##$AXUNIT= <>
$$ ##$AZFE= 0.1
$$ ##$AZFW= 0.5
$$ ##$BCFW= 0
$$ ##$BC_mod= 0
$$ ##$BYTORDP= 0
$$ ##$COROFFS= 0
$$ ##$CY= -3
$$ ##$DATMOD= 1
$$ ##$DC= 0
$$ ##$DFILT= <>
$$ ##$DTYPP= 0
$$ ##$ERETIC= no
$$ ##$F1P= 12.8082599639893
$$ ##$F2P= -0.20834297338942
$$ ##$FCOR= 0.5
$$ ##$FTSIZE= 2048
$$ ##$FT_mod= 6
$$ ##$GAMMA= 0
$$ ##$GB= 0
$$ ##$INTBC= 1
$$ ##$INTSCL= 1
$$ ##$ISEN= 128
$$ ##$LB= 0
$$ ##$LEV0= 5
$$ ##$LPBIN= 0
$$ ##$MAXI= 10000
$$ ##$MC2= 0
$$ ##$MEAN= 0
$$ ##$ME_mod= 0
$$ ##$MI= 0
$$ ##$MddCEXP= no
$$ ##$MddCT_SP= no
$$ ##$MddF180= no
$$ ##$MddLAMBDA= 0
$$ ##$MddMEMORY= 0
$$ ##$MddMERGE= 0
$$ ##$MddNCOMP= 0
$$ ##$MddNITER= 0
$$ ##$MddNOISE= 0
$$ ##$MddPHASE= 0
$$ ##$MddSEED= 0
$$ ##$MddSRSIZE= 0
$$ ##$Mdd_CsALG= 0
$$ ##$Mdd_CsLAMBDA= 0
$$ ##$Mdd_CsNITER= 0
$$ ##$Mdd_CsNORM= 0
$$ ##$Mdd_CsVE= yes
$$ ##$Mdd_CsZF= 0
$$ ##$Mdd_LrLAMBDA= 0
$$ ##$Mdd_LrNITER= 0
$$ ##$Mdd_LrRANK= 0
$$ ##$Mdd_LrZF= 0
$$ ##$Mdd_mod= 0
$$ ##$NCOEF= 0
$$ ##$NC_proc= -4
$$ ##$NLEV= 20
$$ ##$NOISF1= 0
$$ ##$NOISF2= 0
$$ ##$NSP= 0
$$ ##$NTH_PI= 0
$$ ##$NZP= 0
$$ ##$OFFSET= 12.80962
$$ ##$PC= 1.4
$$ ##$PHC0= 0
$$ ##$PHC1= 0
$$ ##$PH_mod= 0
$$ ##$PKNL= yes
$$ ##$PPARMOD= 1
$$ ##$PPDIAG= 0
$$ ##$PPIPTYP= 0
$$ ##$PPMPNUM= 2147483647
$$ ##$PPRESOL= 1
$$ ##$PSCAL= 0
$$ ##$PSIGN= 0
$$ ##$PYNMP= <proc.py>
$$ ##$RDF1= 0
$$ ##$RDF2= 0
$$ ##$RDFWHM= 0
$$ ##$RDINT= 0
$$ ##$RDPOS= 0
$$ ##$REVERSE= no
$$ ##$SF= 600.07
$$ ##$SI= 2048
$$ ##$SIGF1= 12.80962
$$ ##$SIGF2= -0.2096945
$$ ##$SINO= 16
$$ ##$SIOLD= 2048
$$ ##$SPECTYP= <>
$$ ##$SREF_mod= 1
$$ ##$SREGLST= <1H.C6D6>
$$ ##$SSB= 0
$$ ##$STSI= 2048
$$ ##$STSR= 0
$$ ##$SW_p= 7812.49999999737
$$ ##$SYMM= 0
$$ ##$S_DEV= 69723
$$ ##$TDeff= 4096
$$ ##$TDoff= 0
$$ ##$TI= <>
$$ ##$TILT= no
$$ ##$TM1= 0
$$ ##$TM2= 0
$$ ##$TOPLEV= 100
$$ ##$USERP1= <user>
$$ ##$USERP2= <user>
$$ ##$USERP3= <user>
$$ ##$USERP4= <user>
$$ ##$USERP5= <user>
$$ ##$WDW= 4
$$ ##$XDIM= 2048
$$ ##$YMAX_p= 319314946
$$ ##$YMIN_p= 0
$$ ##END=
$$ 
##$PARAMETERFILE=	(pulseprogram, ASCII, C:/Users/peter/Documents/FIDs%20(600%20MHz)/pb255%20re-done%20in%20DMSO-d6%20quinoxaline%20N-oxide%20+%20MeOTf%20(CD3CN,%20then%20DMSO-d6)%206A158737/11/pulseprogram, 0)
$$ # 1 "C:/Bruker/TopSpin3.5pl7/exp/stan/nmr/lists/pp/hmbcgpndqf"
$$ ;hmbcgpndqf
$$ ;avance-version (12/01/11)
$$ ;HMBC
$$ ;2D H-1/X correlation via heteronuclear zero and double quantum
$$ ;   coherence
$$ ;optimized on long range couplings
$$ ;no decoupling during acquisition
$$ ;using gradient pulses for selection
$$ ;
$$ ;$CLASS=HighRes
$$ ;$DIM=2D
$$ ;$TYPE=
$$ ;$SUBTYPE=
$$ ;$COMMENT=
$$ 
$$ 
$$ # 1 "C:/Bruker/TopSpin3.5pl7/exp/stan/nmr/lists/pp/Avance.incl" 1
$$ ;Avance3.incl
$$ ;   for AV III
$$ ;
$$ ;avance-version (13/06/17)
$$ ;
$$ ;$CLASS=HighRes Incl
$$ ;$COMMENT=
$$ # 169 "C:/Bruker/TopSpin3.5pl7/exp/stan/nmr/lists/pp/Avance.incl"
$$ ;$Id: Avance3.incl,v 1.10.2.2 2013/08/30 09:43:33 ber Exp $
$$ # 17 "C:/Bruker/TopSpin3.5pl7/exp/stan/nmr/lists/pp/hmbcgpndqf" 2
$$ 
$$ # 1 "C:/Bruker/TopSpin3.5pl7/exp/stan/nmr/lists/pp/Grad.incl" 1
$$ ;Grad2.incl  -  include file for Gradient Spectroscopy
$$ ;   for TCU3
$$ ;
$$ ;avance-version (07/01/17)
$$ ;
$$ ;$CLASS=HighRes Incl
$$ ;$COMMENT=
$$ 
$$ # 27 "C:/Bruker/TopSpin3.5pl7/exp/stan/nmr/lists/pp/Grad.incl"
$$ define list<gradient> EA=<EA>
$$ 
$$ 
$$ # 31 "C:/Bruker/TopSpin3.5pl7/exp/stan/nmr/lists/pp/Grad.incl"
$$ ;$Id: Grad2.incl,v 1.14 2012/01/31 17:49:21 ber Exp $
$$ # 18 "C:/Bruker/TopSpin3.5pl7/exp/stan/nmr/lists/pp/hmbcgpndqf" 2
$$ 
$$   
$$ 
$$ "p2=p1*2"
$$ "d6=1s/(cnst13*2)"
$$ # 25 "C:/Bruker/TopSpin3.5pl7/exp/stan/nmr/lists/pp/hmbcgpndqf"
$$ "d0=3u"
$$ 
$$ "in0=inf1/2"
$$ 
$$ # 1 "mc_line 30 file C:/Bruker/TopSpin3.5pl7/exp/stan/nmr/lists/pp/hmbcgpndqf exp. def. part of mc cmd. before ze"
$$ ; dimension 2D; AQ_mode  (F1) QF
$$ define delay MCWRK
$$ define delay MCREST
$$ define delay d0orig
$$ "d0orig=d0"
$$ define loopcounter t1loop
$$ "t1loop=0"
$$ define loopcounter ph1loop
$$ "ph1loop=0"
$$ define loopcounter ST1CNT
$$ "ST1CNT = td1 / 1"
$$ "MCREST = d1 - d1"
$$ "MCWRK = 0.500000*d1"
$$ 
$$     dccorr
$$ # 30 "C:/Bruker/TopSpin3.5pl7/exp/stan/nmr/lists/pp/hmbcgpndqf"
$$ # 30 "C:/Bruker/TopSpin3.5pl7/exp/stan/nmr/lists/pp/hmbcgpndqf"
$$ 1 ze 
$$ # 1 "mc_line 30 file C:/Bruker/TopSpin3.5pl7/exp/stan/nmr/lists/pp/hmbcgpndqf exp. def. of mc cmd. after ze"
$$ LBLAV, MCWRK
$$       "d0=d0orig + t1loop * in0 "
$$ # 31 "C:/Bruker/TopSpin3.5pl7/exp/stan/nmr/lists/pp/hmbcgpndqf"
$$ # 1 "mc_line 31 file C:/Bruker/TopSpin3.5pl7/exp/stan/nmr/lists/pp/hmbcgpndqf exp. start label for mc cmd."
$$ 2 MCWRK 
$$ LBLST1, MCWRK
$$   MCREST
$$ # 32 "C:/Bruker/TopSpin3.5pl7/exp/stan/nmr/lists/pp/hmbcgpndqf"
$$ 3 p1 ph1
$$   d6
$$   p3:f2 ph3
$$   d0
$$   50u setnmr3|0 setnmr0|34|32|33 ctrlgrad 0
$$   p16:gp1
$$   d16
$$   p2 ph2
$$   50u
$$   p16:gp2
$$   d16
$$   d0
$$   p3:f2 ph4
$$   4u
$$   p16:gp3
$$   d16
$$   4u setnmr3^0 setnmr0^34^32^33 ctrlgrad 7
$$   go=2 ph31
$$ # 1 "mc_line 50 file C:/Bruker/TopSpin3.5pl7/exp/stan/nmr/lists/pp/hmbcgpndqf exp. mc cmd. in line"
$$   MCWRK  wr #0 if #0 zd 
$$ 
$$   "t1loop+=1"
$$       "d0=d0orig + t1loop * in0 "
$$   lo to LBLST1 times ST1CNT
$$   MCWRK 
$$   "t1loop=0"
$$   MCWRK rf #0
$$   lo to LBLAV times tdav
$$ # 51 "C:/Bruker/TopSpin3.5pl7/exp/stan/nmr/lists/pp/hmbcgpndqf"
$$ exit 
$$   
$$ 
$$ ph1=0 
$$ ph2=0 0 2 2
$$ ph3=0 2
$$ ph4=0 0 0 0 2 2 2 2
$$ ph31=0 2 0 2 2 0 2 0
$$ 
$$ # 61 "C:/Bruker/TopSpin3.5pl7/exp/stan/nmr/lists/pp/hmbcgpndqf"
$$ ;pl1 : f1 channel - power level for pulse (default)
$$ ;pl2 : f2 channel - power level for pulse (default)
$$ ;p1 : f1 channel -  90 degree high power pulse
$$ ;p2 : f1 channel - 180 degree high power pulse
$$ ;p3 : f2 channel -  90 degree high power pulse
$$ ;p16: homospoil/gradient pulse
$$ ;d0 : incremented delay (2D)                  [3 usec]
$$ ;d1 : relaxation delay; 1-5 * T1
$$ ;d6 : delay for evolution of long range couplings
$$ ;d16: delay for homospoil/gradient recovery
$$ ;cnst13: = J(XH) long range
$$ ;inf1: 1/SW(X) = 2 * DW(X)
$$ ;in0: 1/(2 * SW(X)) = DW(X)
$$ ;nd0: 2
$$ ;ns: 2 * n
$$ ;ds: 16
$$ ;td1: number of experiments
$$ ;FnMODE: QF
$$ 
$$ ;use gradient ratio:	gp 1 : gp 2 : gp 3
$$ ;			  50 :   30 : 40.1   for C-13
$$ ;			  70 :   30 : 50.1   for N-15
$$ 
$$ ;for z-only gradients:
$$ ;gpz1: 50% for C-13, 70% for N-15
$$ ;gpz2: 30%
$$ ;gpz3: 40.1% for C-13, 50.1% for N-15
$$ # 89 "C:/Bruker/TopSpin3.5pl7/exp/stan/nmr/lists/pp/hmbcgpndqf"
$$ ;use gradient files:   
$$ ;gpnam1: SMSQ10.100
$$ ;gpnam2: SMSQ10.100
$$ ;gpnam3: SMSQ10.100
$$ 
$$ 
$$ # 96 "C:/Bruker/TopSpin3.5pl7/exp/stan/nmr/lists/pp/hmbcgpndqf"
$$ ;$Id: hmbcgpndqf,v 1.6 2012/01/31 17:49:23 ber Exp $
$$ 
##$PARAMETERFILE=	(title, ASCII, C:/Users/peter/Documents/FIDs%20(600%20MHz)/pb255%20re-done%20in%20DMSO-d6%20quinoxaline%20N-oxide%20+%20MeOTf%20(CD3CN,%20then%20DMSO-d6)%206A158737/11/pdata/1/title, 0)
$$ Analyst LB
$$ Instrument Name GH003107
$$ Kevin O'Shea
$$ KS
$$ Cryoprobe BB-H&F; 300K
$$ 
##$PARAMETERFILE=	(uxnmr.par, ASCII, C:/Users/peter/Documents/FIDs%20(600%20MHz)/pb255%20re-done%20in%20DMSO-d6%20quinoxaline%20N-oxide%20+%20MeOTf%20(CD3CN,%20then%20DMSO-d6)%206A158737/11/uxnmr.par, 0)
$$ ##TITLE= Parameter file, TopSpin 3.5 pl 7
$$ ##JCAMPDX= 5.0
$$ ##DATATYPE= Parameter Values
$$ ##NPOINTS= 147	$$ modification sequence number
$$ ##ORIGIN= Bruker BioSpin GmbH
$$ ##OWNER= nmrsu
$$ $$ 2017-10-03 16:37:12.575 +0100  NMRSU@AVIII600NMR-PC
$$ $$ C:/Bruker/TopSpin3.5pl7/conf/instr/aviii600/uxnmr.par
$$ $$ process C:\Bruker\TopSpin3.5pl7\prog\mod\cfserverav3.exe
$$ ##$ACB= 0
$$ ##$ACBTAT= (0..23)
$$ 0 72 88 50 88 0 0 0 0 0 0 0 0 0 0 0 0 0 0 0 0 0 0 0
$$ ##$ACBTBA= (0..23)
$$ 0 0 0 0 0 0 0 0 0 0 0 0 0 0 0 0 0 0 0 0 0 0 0 0
$$ ##$ACBTBLK= (0..23)
$$ 0 34 33 0 35 0 0 0 0 0 0 0 0 0 0 0 0 0 0 0 0 0 0 0
$$ ##$ACBTCTL= (0..23)
$$ 0 6 6 6 6 0 0 0 0 0 0 0 0 0 0 0 0 0 0 0 0 0 0 0
$$ ##$ACBTDI= (0..23)
$$ 0 -1779670019 -1779670019 -1779670019 -1779670020 0 0 0 0 0 0 0 0 0 0 0
$$ 0 0 0 0 0 0 0 0
$$ ##$ACBTDM= (0..23)
$$ 0 25 10 10 10 0 0 0 0 0 0 0 0 0 0 0 0 0 0 0 0 0 0 0
$$ ##$ACBTFHI= (0..23)
$$ 0 600 365 92 365 0 0 0 0 0 0 0 0 0 0 0 0 0 0 0 0 0 0 0
$$ ##$ACBTFL= (0..23)
$$ 0 248 248 88 248 0 0 0 0 0 0 0 0 0 0 0 0 0 0 0 0 0 0 0
$$ ##$ACBTFLO= (0..23)
$$ 0 180 6 30 6 0 0 0 0 0 0 0 0 0 0 0 0 0 0 0 0 0 0 0
$$ ##$ACBTINP= (0..23)
$$ 0 2 1 16 3 0 0 0 0 0 0 0 0 0 0 0 0 0 0 0 0 0 0 0
$$ ##$ACBTOUT= (0..23)
$$ 0 1 2 3 1 0 0 0 0 0 0 0 0 0 0 0 0 0 0 0 0 0 0 0
$$ ##$ACBTPO= (0..23)
$$ 0 100000 300000 150000 300000 0 0 0 0 0 0 0 0 0 0 0 0 0 0 0 0 0 0 0
$$ ##$ACBTPW= (0..23)
$$ 0 100 100 5 100 0 0 0 0 0 0 0 0 0 0 0 0 0 0 0 0 0 0 0
$$ ##$ACBTSB= (0..23)
$$ 0 0 0 0 0 0 0 0 0 0 0 0 0 0 0 0 0 0 0 0 0 0 0 0
$$ ##$ACBTSDT= (0..23)
$$ 0 2 2 2 2 0 0 0 0 0 0 0 0 0 0 0 0 0 0 0 0 0 0 0
$$ ##$ACBTY= <no>
$$ ##$AMPDFLT= no
$$ ##$AQSBDCH= (0..95)
$$ 0 0 0 0 0 0 0 0 255 255 255 255 255 255 255 255 255 255 255 255 255 255
$$ 255 255 255 255 255 255 255 255 255 255 255 255 255 255 255 255 255 255
$$ 255 255 255 255 255 255 255 255 255 255 255 255 255 255 255 255 255 255
$$ 255 255 255 255 255 255 255 255 255 255 255 255 255 255 255 255 255 255
$$ 255 255 255 255 255 255 255 255 255 255 255 255 255 255 255 255 255 255
$$ 255 255
$$ ##$AQSBDHW= (0..95)
$$ 4 1 8 8 8 0 0 0 255 255 255 255 255 255 255 255 255 255 255 255 255 255
$$ 255 255 255 255 255 255 255 255 255 255 255 255 255 255 255 255 255 255
$$ 255 255 255 255 255 255 255 255 255 255 255 255 255 255 255 255 255 255
$$ 255 255 255 255 255 255 255 255 255 255 255 255 255 255 255 255 255 255
$$ 255 255 255 255 255 255 255 255 255 255 255 255 255 255 255 255 255 255
$$ 255 255
$$ ##$AQSBDID= (0..95)
$$ 82 88 83 83 83 80 66 66 255 255 255 255 255 255 255 255 255 255 255 255
$$ 255 255 255 255 255 255 255 255 255 255 255 255 255 255 255 255 255 255
$$ 255 255 255 255 255 255 255 255 255 255 255 255 255 255 255 255 255 255
$$ 255 255 255 255 255 255 255 255 255 255 255 255 255 255 255 255 255 255
$$ 255 255 255 255 255 255 255 255 255 255 255 255 255 255 255 255 255 255
$$ 255 255 255 255
$$ ##$AQSBDNO= (0..95)
$$ 1 1 1 2 3 1 1 1 255 255 255 255 255 255 255 255 255 255 255 255 255 255
$$ 255 255 255 255 255 255 255 255 255 255 255 255 255 255 255 255 255 255
$$ 255 255 255 255 255 255 255 255 255 255 255 255 255 255 255 255 255 255
$$ 255 255 255 255 255 255 255 255 255 255 255 255 255 255 255 255 255 255
$$ 255 255 255 255 255 255 255 255 255 255 255 255 255 255 255 255 255 255
$$ 255 255
$$ ##$AQSBDSL= (0..95)
$$ 2 3 4 5 6 21 255 1 255 255 255 255 255 255 255 255 255 255 255 255 255
$$ 255 255 255 255 255 255 255 255 255 255 255 255 255 255 255 255 255 255
$$ 255 255 255 255 255 255 255 255 255 255 255 255 255 255 255 255 255 255
$$ 255 255 255 255 255 255 255 255 255 255 255 255 255 255 255 255 255 255
$$ 255 255 255 255 255 255 255 255 255 255 255 255 255 255 255 255 255 255
$$ 255 255 255
$$ ##$AQSBDTY= (0..95)
$$ 66 192 25 25 25 207 209 7 255 255 255 255 255 255 255 255 255 255 255 255
$$ 255 255 255 255 255 255 255 255 255 255 255 255 255 255 255 255 255 255
$$ 255 255 255 255 255 255 255 255 255 255 255 255 255 255 255 255 255 255
$$ 255 255 255 255 255 255 255 255 255 255 255 255 255 255 255 255 255 255
$$ 255 255 255 255 255 255 255 255 255 255 255 255 255 255 255 255 255 255
$$ 255 255 255 255
$$ ##$AQSBUAD= (0..95)
$$ 16 52 36 37 38 33 32 32 255 255 255 255 255 255 255 255 255 255 255 255
$$ 255 255 255 255 255 255 255 255 255 255 255 255 255 255 255 255 255 255
$$ 255 255 255 255 255 255 255 255 255 255 255 255 255 255 255 255 255 255
$$ 255 255 255 255 255 255 255 255 255 255 255 255 255 255 255 255 255 255
$$ 255 255 255 255 255 255 255 255 255 255 255 255 255 255 255 255 255 255
$$ 255 255 255 255
$$ ##$AQSECL= (0..95)
$$ 4 2 2 2 2 1 2 255 255 255 255 255 255 255 255 255 255 255 255 255 255 255
$$ 255 255 255 255 255 255 255 255 255 255 255 255 255 255 255 255 255 255
$$ 255 255 255 255 255 255 255 255 255 255 255 255 255 255 255 255 255 255
$$ 255 255 255 255 255 255 255 255 255 255 255 255 255 255 255 255 255 255
$$ 255 255 255 255 255 255 255 255 255 255 255 255 255 255 255 255 255 255
$$ 255 255
$$ ##$AQSECLS= (0..95)
$$ 3 1 2 2 2 0 3 255 255 255 255 255 255 255 255 255 255 255 255 255 255 255
$$ 255 255 255 255 255 255 255 255 255 255 255 255 255 255 255 255 255 255
$$ 255 255 255 255 255 255 255 255 255 255 255 255 255 255 255 255 255 255
$$ 255 255 255 255 255 255 255 255 255 255 255 255 255 255 255 255 255 255
$$ 255 255 255 255 255 255 255 255 255 255 255 255 255 255 255 255 255 255
$$ 255 255
$$ ##$AQSETH1= <no>
$$ ##$AQSETH2= <no>
$$ ##$AQSSPLT= no
$$ ##$ATT19F= (0..1)
$$ 0 0
$$ ##$ATT1H= (0..1)
$$ 0 0
$$ ##$ATT3H= (0..1)
$$ 0 0
$$ ##$ATTX= (0..1)
$$ 0 0
$$ ##$ATTY= (0..1)
$$ 0 0
$$ ##$ATTZ= (0..1)
$$ 0 0
$$ ##$BACSAIR= yes
$$ ##$BACSCAP= 596
$$ ##$BACSDEL= 0
$$ ##$BACSFCM= no
$$ ##$BACSOPT= <>
$$ ##$BACSTY= <tty04>
$$ ##$BARPTY= <no>
$$ ##$BFREQ= 600.07
$$ ##$BGAETH= (0..9)
$$ <no> <no> <no> <no> <no> <no> <no> <no> <no> <no>
$$ ##$BIRDS= yes
$$ ##$BMPC= 0
$$ ##$BMPCTY= <no>
$$ ##$BPSUTY= <no>
$$ ##$BSMS= 2
$$ ##$BSMS19FLock= no
$$ ##$BSMSETH= <149.236.99.20>
$$ ##$BSMSTY= <no>
$$ ##$BgaChFac2= (0..7)
$$ 0 0 0 0 0 0 0 0
$$ ##$BgaChMap= (0..7)
$$ 0 0 0 0 0 0 0 0
$$ ##$BgaChMaxv= (0..7)
$$ 0 0 0 0 0 0 0 0
$$ ##$BgaChRouting= (0..63)
$$ 0 0 0 0 0 0 0 0 0 0 0 0 0 0 0 0 0 0 0 0 0 0 0 0 0 0 0 0 0 0 0 0 0 0 0 0
$$ 0 0 0 0 0 0 0 0 0 0 0 0 0 0 0 0 0 0 0 0 0 0 0 0 0 0 0 0
$$ ##$BgaChShimMap= (0..7)
$$ 0 0 0 0 0 0 0 0
$$ ##$BgaChShimMaxv= (0..7)
$$ 0 0 0 0 0 0 0 0
$$ ##$BlaEth= (0..9)
$$ <149.236.99.253> <149.236.99.252> <no> <no> <no> <no> <no> <no> <> <>
$$ ##$BlaNam= (0..9)
$$ <BLAXH2H300/100/150 E 200-600MHZ> <BLAX300 E 6-365MHZ> <> <> <> <> <> <>
$$ <> <>
$$ ##$BlaPN= (0..9)
$$ <W1345096> <W1345092> <> <> <> <> <> <> <> <>
$$ ##$BlaSN= (0..9)
$$ <0236> <0075> <> <> <> <> <> <> <> <>
$$ ##$BsmsAuxEth= <no>
$$ ##$CFASMOD= (0..7)
$$ 1 1 1 1 1 1 1 1
$$ ##$CFASMUL= (0..7)
$$ 1 1 1 1 1 1 1 1
$$ ##$CNFTXDR= (0..7)
$$ 6 6 6 0 0 0 0 0
$$ ##$COMDIG2= 0
$$ ##$CPDBTY= <no>
$$ ##$CRCOTY= <tty01>
$$ ##$CSW1= (0..31)
$$ 2 2 0 16 3 3 0 0 0 0 0 0 0 0 0 0 0 0 0 0 0 0 0 0 0 0 0 0 0 0 0 0
$$ ##$CSW2= (0..31)
$$ 1 1 0 0 0 0 0 0 0 0 0 0 0 0 0 0 0 0 0 0 0 0 0 0 0 0 0 0 0 0 0 0
$$ ##$CSWNUM= (0..7)
$$ 4 3 0 0 0 0 0 0
$$ ##$ConsolePnSn= <>
$$ ##$CryoProAccPnSn= <>
$$ ##$Ctb1Eth= <no>
$$ ##$CubeEth= (0..7)
$$ <no> <no> <no> <no> <no> <no> <no> <no>
$$ ##$CustRegisterNo= <>
$$ ##$DATSTAT= no
$$ ##$DIGI140= (0..7)
$$ 0 0 0 0 0 0 0 0
$$ ##$DIGIB12= (0..7)
$$ 0 0 0 0 0 0 0 0
$$ ##$DIGIB16= (0..7)
$$ 0 0 0 0 0 0 0 0
$$ ##$DIGIFA= (0..7)
$$ 0 0 0 0 0 0 0 0
$$ ##$DIGIFOURIER= 0
$$ ##$DIGIHA= (0..7)
$$ 0 0 0 0 0 0 0 0
$$ ##$DIGIHAF= (0..7)
$$ 0 0 0 0 0 0 0 0
$$ ##$DIGIHRD= (0..7)
$$ 0 0 0 0 0 0 0 0
$$ ##$DIGIIA= (0..7)
$$ 0 0 0 0 0 0 0 0
$$ ##$DIGIO16= (0..7)
$$ 0 0 0 0 0 0 0 0
$$ ##$DIGISA= (0..7)
$$ 0 0 0 0 0 0 0 0
$$ ##$DIGISAF= (0..7)
$$ 0 0 0 0 0 0 0 0
$$ ##$DIGISL= (0..7)
$$ 0 0 0 0 0 0 0 0
$$ ##$DIGITYI= (0..7)
$$ 0 0 0 0 0 0 0 0
$$ ##$DIGITYP= (0..7)
$$ 0 0 0 0 0 0 0 0
$$ ##$DIGITZ= 0
$$ ##$DPPFAC= 1
$$ ##$DRMSETH= <no>
$$ ##$DRU= yes
$$ ##$DRUETH= (0..33)
$$ <no> <149.236.99.89> <no> <no> <no> <no> <no> <no> <no> <no> <no> <no>
$$ <no> <no> <no> <no> <no> <no> <no> <no> <no> <no> <no> <no> <no> <no> <no>
$$ <no> <no> <no> <no> <no> <no> <>
$$ ##$Description= <Avance III>
$$ ##$DppType= 0
$$ ##$FCUMEM= (0..7)
$$ 16777208 16777208 16777208 0 0 0 0 0
$$ ##$FCUPAL= (0..7)
$$ 0 0 0 0 0 0 0 0
$$ ##$FGSVTY= <no>
$$ ##$FQMIX= 0
$$ ##$FUNCMOD= <>
$$ ##$FourPeriBdEth= <no>
$$ ##$FourShimBdEth= <no>
$$ ##$FourierPicsCon= no
$$ ##$GCUTYPE= 10
$$ ##$GCUTYPE2= 0
$$ ##$GPREDEL= 0
$$ ##$GPSCUTY= <no>
$$ ##$GRADRES= 5
$$ ##$GTUTY= <no>
$$ ##$GcConn= (0..1)
$$ 1 0
$$ ##$GradAmpGain= (0..7)
$$ 0 0 0 0 0 0 0 0
$$ ##$GradAmpMaxCurX= (0..7)
$$ 0 0 0 0 0 0 0 0
$$ ##$GradAmpMaxCurY= (0..7)
$$ 0 0 0 0 0 0 0 0
$$ ##$GradAmpMaxCurZ= (0..7)
$$ 9.99999904632568 0 0 0 0 0 0 0
$$ ##$GradAmpName= (0..7)
$$ <GAB in BSMS> <> <> <> <> <> <> <>
$$ ##$GradAmpPN= (0..7)
$$ <> <> <> <> <> <> <> <>
$$ ##$GradAmpSN= (0..7)
$$ <> <> <> <> <> <> <> <>
$$ ##$GradAmpType= (0..7)
$$ 2 0 0 0 0 0 0 0
$$ ##$GradPowClkCtrl= 0
$$ ##$GradPowClkTime= 0
$$ ##$GradPowImax= 0
$$ ##$GradPowType= 0
$$ ##$GradPowVmax= 0
$$ ##$HDIETH= (0..5)
$$ <no> <no> <no> <no> <no> <no>
$$ ##$HFAC= 3
$$ ##$HPCU= 0
$$ ##$HPCUTY= <no>
$$ ##$HPTXLP= (0..3)
$$ -1 -1 -1 -1
$$ ##$HPTXPI= (0..3)
$$ 0 0 0 0
$$ ##$HPTXPO= (0..3)
$$ 0 0 0 0
$$ ##$HPTXTY= (0..3)
$$ 0 0 0 0
$$ ##$HpprCoverType= 1
$$ ##$IF451= 0
$$ ##$IFREQ= 1
$$ ##$INJPTY= <no>
$$ ##$INTFPR= 0
$$ ##$IPSOETH= <149.236.99.254>
$$ ##$IPSOTYPE= 1
$$ ##$LDUETH= (0..0)
$$ <no>
$$ ##$LOCKCONF= <DL>
$$ ##$LOCKTY= <no>
$$ ##$LOCSWID= 0
$$ ##$LOCSWIF= 0
$$ ##$LVDSSPLITETH= (0..5)
$$ <no> <no> <no> <no> <no> <no>
$$ ##$Location= <>
$$ ##$M2FAC= 0
$$ ##$MAS= 0
$$ ##$MASETIME= 10
$$ ##$MASITIME= 10
$$ ##$MASTY= <no>
$$ ##$MAS_CT= 0
$$ ##$MAS_SG= 0
$$ ##$MAS_TO= 0
$$ ##$MEMPRM= 0
$$ ##$MHFAC= 0
$$ ##$MXFAC= 0
$$ ##$MagnCoilPnSn= <>
$$ ##$MagnDewarPnSn= <>
$$ ##$MasEth= <no>
$$ ##$NAMPD= (0..17)
$$ <> <HPLNA 19F1H> <XBB19F 2HS> <2H> <13C> <15N> <> <> <> <> <> <> <> <>
$$ <> <> <> <>
$$ ##$NFCU= 3
$$ ##$NFRED= 0
$$ ##$NMRCH= 2
$$ ##$NMRMEM= 16384
$$ ##$NPSGU= 0
$$ ##$NRCU= 1
$$ ##$NROUT= 0
$$ ##$NSGU= 3
$$ ##$OrderNo= <10246872>
$$ ##$PAMPF1= (0..15)
$$ 75 56 64 96 80 80 0 0 0 0 0 0 0 0 0 0
$$ ##$PAMPF2= (0..15)
$$ 0 0 0 0 0 0 0 0 0 0 0 0 0 0 0 0
$$ ##$PAMPF3= (0..15)
$$ 0 0 0 0 0 0 0 0 0 0 0 0 0 0 0 0
$$ ##$PAMPF4= (0..15)
$$ 0 0 0 0 0 0 0 0 0 0 0 0 0 0 0 0
$$ ##$PAMPF5= (0..15)
$$ 0 0 0 0 0 0 0 0 0 0 0 0 0 0 0 0
$$ ##$PAMPF6= (0..15)
$$ 0 0 0 0 0 0 0 0 0 0 0 0 0 0 0 0
$$ ##$PAMPF7= (0..15)
$$ 0 0 0 0 0 0 0 0 0 0 0 0 0 0 0 0
$$ ##$PAMPF8= (0..15)
$$ 0 0 0 0 0 0 0 0 0 0 0 0 0 0 0 0
$$ ##$PH4= 0
$$ ##$PHF4TY= <no>
$$ ##$POWCHK= yes
$$ ##$PRAMD1= (0..7)
$$ 6 0 0 1610612736 0 0 0 0
$$ ##$PRAMD10= (0..7)
$$ 0 0 0 0 0 0 0 0
$$ ##$PRAMD11= (0..7)
$$ 0 0 0 0 0 0 0 0
$$ ##$PRAMD12= (0..7)
$$ 0 0 0 0 0 0 0 0
$$ ##$PRAMD13= (0..7)
$$ 0 0 0 0 0 0 0 0
$$ ##$PRAMD14= (0..7)
$$ 0 0 0 0 0 0 0 0
$$ ##$PRAMD15= (0..7)
$$ 0 0 0 0 0 0 0 0
$$ ##$PRAMD16= (0..7)
$$ 0 0 0 0 0 0 0 0
$$ ##$PRAMD17= (0..7)
$$ 0 0 0 0 0 0 0 0
$$ ##$PRAMD18= (0..7)
$$ 0 0 0 0 0 0 0 0
$$ ##$PRAMD19= (0..7)
$$ 0 0 0 0 0 0 0 0
$$ ##$PRAMD2= (0..7)
$$ 2147483644 2131230719 2147483647 603979775 0 0 0 0
$$ ##$PRAMD20= (0..7)
$$ 0 0 0 0 0 0 0 0
$$ ##$PRAMD21= (0..7)
$$ 0 0 0 0 0 0 0 0
$$ ##$PRAMD3= (0..7)
$$ 0 1048576 0 536870912 0 1048576 0 536870912
$$ ##$PRAMD4= (0..7)
$$ 16777216 0 0 536870912 0 0 0 0
$$ ##$PRAMD5= (0..7)
$$ 0 0 4 536870912 0 0 0 0
$$ ##$PRAMD6= (0..7)
$$ 0 0 0 0 0 0 0 0
$$ ##$PRAMD7= (0..7)
$$ 0 0 0 0 0 0 0 0
$$ ##$PRAMD8= (0..7)
$$ 0 0 0 0 0 0 0 0
$$ ##$PRAMD9= (0..7)
$$ 0 0 0 0 0 0 0 0
$$ ##$PRAMLED= (0..1)
$$ 15 15
$$ ##$PRAMP= (0..9)
$$ <> <tty10> <no> <no> <no> <no> <no> <no> <no> <>
$$ ##$PRAMPTP= 1
$$ ##$PREEMPTYPE= 0
$$ ##$PREPTY= <no>
$$ ##$PREREC= (0..15)
$$ 0 1 1 1 1 1 0 0 0 0 0 0 0 0 0 0
$$ ##$PRESHLD= 0
$$ ##$PTS160= -1
$$ ##$PTSA2X= (0..7)
$$ 0 0 0 0 0 0 0 0
$$ ##$PTSF2X= (0..7)
$$ 0 0 0 0 0 0 0 0
$$ ##$PTSFMX= (0..19)
$$ 643.52499 643.52499 643.52499 0 0 0 0 0 0 0 0 0 0 0 0 0 0 0 0 0
$$ ##$PULCHK= no
$$ ##$PerMagATempSens= no
$$ ##$PerMagEth= <no>
$$ ##$PerMagFluxSens= no
$$ ##$PerMagMTempSens= no
$$ ##$PramDutyCycPerc= (0..15)
$$ 4 2 2 2 2 0 0 0 0 0 0 0 0 0 0 0
$$ ##$PramPeakPowerW= (0..15)
$$ 4000 500 500 500 500 0 0 0 0 0 0 0 0 0 0 0
$$ ##$PramPowerSwitch= (0..15)
$$ 0 0 0 0 0 0 0 0 0 0 0 0 0 0 0 0
$$ ##$PramPulWidthMs= (0..15)
$$ 10 0.1 0.1 0.1 0.1 0 0 0 0 0 0 0 0 0 0 0
$$ ##$PreampModBisDat= (0..15)
$$ 20170428 20080211 20080216 20080304 20080121 0 0 0 0 0 0 0 0 0 0 0
$$ ##$PreampModPN= (0..17)
$$ <Z103205> <Z003506> <Z003473> <Z003524> <Z003530> <> <> <> <> <> <> <>
$$ <> <> <> <> <> <>
$$ ##$PreampModSN= (0..17)
$$ <00874> <00671> <00593> <00408> <00301> <> <> <> <> <> <> <> <> <> <> <>
$$ <> <>
$$ ##$ProdigyEth= <no>
$$ ##$RCUCDS= (0..7)
$$ 0 0 0 0 0 0 0 0
$$ ##$RCUCFS= (0..7)
$$ 0 0 0 0 0 0 0 0
$$ ##$RCUCSS= (0..7)
$$ 0 0 0 0 0 0 0 0
$$ ##$RCUI2C1= (0..7)
$$ 0 0 0 0 0 0 0 0
$$ ##$RCUI2C2= (0..7)
$$ 0 0 0 0 0 0 0 0
$$ ##$RCUI2C3= (0..7)
$$ 0 0 0 0 0 0 0 0
$$ ##$RCUI2C4= (0..7)
$$ 0 0 0 0 0 0 0 0
$$ ##$RCUI2C5= (0..7)
$$ 0 0 0 0 0 0 0 0
$$ ##$RCUI2C6= (0..7)
$$ 0 0 0 0 0 0 0 0
$$ ##$RCUI2C7= (0..7)
$$ 0 0 0 0 0 0 0 0
$$ ##$RCUI2C8= (0..7)
$$ 0 0 0 0 0 0 0 0
$$ ##$RDCU= 0
$$ ##$RFSINPUT= (0..1)
$$ 0 0
$$ ##$RFSVTY= <no>
$$ ##$RGTYPE= (0..31)
$$ 9 0 0 0 0 0 0 0 0 0 0 0 0 0 0 0 0 0 0 0 0 0 0 0 0 0 0 0 0 0 0 0
$$ ##$RG_max= (0..31)
$$ 2050 -1 -1 -1 -1 -1 -1 -1 -1 -1 -1 -1 -1 -1 -1 -1 -1 -1 -1 -1 -1 -1 -1
$$ -1 -1 -1 -1 -1 -1 -1 -1 -1
$$ ##$RG_min= (0..31)
$$ 0.25 -1 -1 -1 -1 -1 -1 -1 -1 -1 -1 -1 -1 -1 -1 -1 -1 -1 -1 -1 -1 -1 -1
$$ -1 -1 -1 -1 -1 -1 -1 -1 -1
$$ ##$RG_tab1= (0..255)
$$ 0.25 0.28 0.32 0.35 0.4 0.44 0.5 0.56 0.64 0.7 0.8 0.89 1 1.12 1.28 1.4
$$ 1.6 1.78 2 2.25 2.56 2.8 3.2 3.56 4 4.5 5 5.6 6.35 7.12 8 9 10 11.3 12.7
$$ 14.2 16 18 20.2 22.6 25.4 28.5 32 36 40.3 45.2 50.8 57 64 71.8 80.6 90.5
$$ 101 114 128 144 161 181 203 228 256 287 322 362 406 456 512 575 645 724
$$ 812 912 1030 1150 1290 1440 1620 1820 2050 -1 -1 -1 -1 -1 -1 -1 -1 -1 -1
$$ -1 -1 -1 -1 -1 -1 -1 -1 -1 -1 -1 -1 -1 -1 -1 -1 -1 -1 -1 -1 -1 -1 -1 -1
$$ -1 -1 -1 -1 -1 -1 -1 -1 -1 -1 -1 -1 -1 -1 -1 -1 -1 -1 -1 -1 -1 -1 -1 -1
$$ -1 -1 -1 -1 -1 -1 -1 -1 -1 -1 -1 -1 -1 -1 -1 -1 -1 -1 -1 -1 -1 -1 -1 -1
$$ -1 -1 -1 -1 -1 -1 -1 -1 -1 -1 -1 -1 -1 -1 -1 -1 -1 -1 -1 -1 -1 -1 -1 -1
$$ -1 -1 -1 -1 -1 -1 -1 -1 -1 -1 -1 -1 -1 -1 -1 -1 -1 -1 -1 -1 -1 -1 -1 -1
$$ -1 -1 -1 -1 -1 -1 -1 -1 -1 -1 -1 -1 -1 -1 -1 -1 -1 -1 -1 -1 -1 -1 -1 -1
$$ -1 -1 -1 -1 -1 -1 -1 -1 -1 -1 -1 -1 -1 -1 -1 -1 -1 -1 -1 -1 -1 -1 -1
$$ ##$RG_tab2= (0..255)
$$ -1 -1 -1 -1 -1 -1 -1 -1 -1 -1 -1 -1 -1 -1 -1 -1 -1 -1 -1 -1 -1 -1 -1 -1
$$ -1 -1 -1 -1 -1 -1 -1 -1 -1 -1 -1 -1 -1 -1 -1 -1 -1 -1 -1 -1 -1 -1 -1 -1
$$ -1 -1 -1 -1 -1 -1 -1 -1 -1 -1 -1 -1 -1 -1 -1 -1 -1 -1 -1 -1 -1 -1 -1 -1
$$ -1 -1 -1 -1 -1 -1 -1 -1 -1 -1 -1 -1 -1 -1 -1 -1 -1 -1 -1 -1 -1 -1 -1 -1
$$ -1 -1 -1 -1 -1 -1 -1 -1 -1 -1 -1 -1 -1 -1 -1 -1 -1 -1 -1 -1 -1 -1 -1 -1
$$ -1 -1 -1 -1 -1 -1 -1 -1 -1 -1 -1 -1 -1 -1 -1 -1 -1 -1 -1 -1 -1 -1 -1 -1
$$ -1 -1 -1 -1 -1 -1 -1 -1 -1 -1 -1 -1 -1 -1 -1 -1 -1 -1 -1 -1 -1 -1 -1 -1
$$ -1 -1 -1 -1 -1 -1 -1 -1 -1 -1 -1 -1 -1 -1 -1 -1 -1 -1 -1 -1 -1 -1 -1 -1
$$ -1 -1 -1 -1 -1 -1 -1 -1 -1 -1 -1 -1 -1 -1 -1 -1 -1 -1 -1 -1 -1 -1 -1 -1
$$ -1 -1 -1 -1 -1 -1 -1 -1 -1 -1 -1 -1 -1 -1 -1 -1 -1 -1 -1 -1 -1 -1 -1 -1
$$ -1 -1 -1 -1 -1 -1 -1 -1 -1 -1 -1 -1 -1 -1 -1 -1
$$ ##$RG_tab3= (0..255)
$$ -1 -1 -1 -1 -1 -1 -1 -1 -1 -1 -1 -1 -1 -1 -1 -1 -1 -1 -1 -1 -1 -1 -1 -1
$$ -1 -1 -1 -1 -1 -1 -1 -1 -1 -1 -1 -1 -1 -1 -1 -1 -1 -1 -1 -1 -1 -1 -1 -1
$$ -1 -1 -1 -1 -1 -1 -1 -1 -1 -1 -1 -1 -1 -1 -1 -1 -1 -1 -1 -1 -1 -1 -1 -1
$$ -1 -1 -1 -1 -1 -1 -1 -1 -1 -1 -1 -1 -1 -1 -1 -1 -1 -1 -1 -1 -1 -1 -1 -1
$$ -1 -1 -1 -1 -1 -1 -1 -1 -1 -1 -1 -1 -1 -1 -1 -1 -1 -1 -1 -1 -1 -1 -1 -1
$$ -1 -1 -1 -1 -1 -1 -1 -1 -1 -1 -1 -1 -1 -1 -1 -1 -1 -1 -1 -1 -1 -1 -1 -1
$$ -1 -1 -1 -1 -1 -1 -1 -1 -1 -1 -1 -1 -1 -1 -1 -1 -1 -1 -1 -1 -1 -1 -1 -1
$$ -1 -1 -1 -1 -1 -1 -1 -1 -1 -1 -1 -1 -1 -1 -1 -1 -1 -1 -1 -1 -1 -1 -1 -1
$$ -1 -1 -1 -1 -1 -1 -1 -1 -1 -1 -1 -1 -1 -1 -1 -1 -1 -1 -1 -1 -1 -1 -1 -1
$$ -1 -1 -1 -1 -1 -1 -1 -1 -1 -1 -1 -1 -1 -1 -1 -1 -1 -1 -1 -1 -1 -1 -1 -1
$$ -1 -1 -1 -1 -1 -1 -1 -1 -1 -1 -1 -1 -1 -1 -1 -1
$$ ##$RG_tab4= (0..255)
$$ -1 -1 -1 -1 -1 -1 -1 -1 -1 -1 -1 -1 -1 -1 -1 -1 -1 -1 -1 -1 -1 -1 -1 -1
$$ -1 -1 -1 -1 -1 -1 -1 -1 -1 -1 -1 -1 -1 -1 -1 -1 -1 -1 -1 -1 -1 -1 -1 -1
$$ -1 -1 -1 -1 -1 -1 -1 -1 -1 -1 -1 -1 -1 -1 -1 -1 -1 -1 -1 -1 -1 -1 -1 -1
$$ -1 -1 -1 -1 -1 -1 -1 -1 -1 -1 -1 -1 -1 -1 -1 -1 -1 -1 -1 -1 -1 -1 -1 -1
$$ -1 -1 -1 -1 -1 -1 -1 -1 -1 -1 -1 -1 -1 -1 -1 -1 -1 -1 -1 -1 -1 -1 -1 -1
$$ -1 -1 -1 -1 -1 -1 -1 -1 -1 -1 -1 -1 -1 -1 -1 -1 -1 -1 -1 -1 -1 -1 -1 -1
$$ -1 -1 -1 -1 -1 -1 -1 -1 -1 -1 -1 -1 -1 -1 -1 -1 -1 -1 -1 -1 -1 -1 -1 -1
$$ -1 -1 -1 -1 -1 -1 -1 -1 -1 -1 -1 -1 -1 -1 -1 -1 -1 -1 -1 -1 -1 -1 -1 -1
$$ -1 -1 -1 -1 -1 -1 -1 -1 -1 -1 -1 -1 -1 -1 -1 -1 -1 -1 -1 -1 -1 -1 -1 -1
$$ -1 -1 -1 -1 -1 -1 -1 -1 -1 -1 -1 -1 -1 -1 -1 -1 -1 -1 -1 -1 -1 -1 -1 -1
$$ -1 -1 -1 -1 -1 -1 -1 -1 -1 -1 -1 -1 -1 -1 -1 -1
$$ ##$RG_tab5= (0..255)
$$ -1 -1 -1 -1 -1 -1 -1 -1 -1 -1 -1 -1 -1 -1 -1 -1 -1 -1 -1 -1 -1 -1 -1 -1
$$ -1 -1 -1 -1 -1 -1 -1 -1 -1 -1 -1 -1 -1 -1 -1 -1 -1 -1 -1 -1 -1 -1 -1 -1
$$ -1 -1 -1 -1 -1 -1 -1 -1 -1 -1 -1 -1 -1 -1 -1 -1 -1 -1 -1 -1 -1 -1 -1 -1
$$ -1 -1 -1 -1 -1 -1 -1 -1 -1 -1 -1 -1 -1 -1 -1 -1 -1 -1 -1 -1 -1 -1 -1 -1
$$ -1 -1 -1 -1 -1 -1 -1 -1 -1 -1 -1 -1 -1 -1 -1 -1 -1 -1 -1 -1 -1 -1 -1 -1
$$ -1 -1 -1 -1 -1 -1 -1 -1 -1 -1 -1 -1 -1 -1 -1 -1 -1 -1 -1 -1 -1 -1 -1 -1
$$ -1 -1 -1 -1 -1 -1 -1 -1 -1 -1 -1 -1 -1 -1 -1 -1 -1 -1 -1 -1 -1 -1 -1 -1
$$ -1 -1 -1 -1 -1 -1 -1 -1 -1 -1 -1 -1 -1 -1 -1 -1 -1 -1 -1 -1 -1 -1 -1 -1
$$ -1 -1 -1 -1 -1 -1 -1 -1 -1 -1 -1 -1 -1 -1 -1 -1 -1 -1 -1 -1 -1 -1 -1 -1
$$ -1 -1 -1 -1 -1 -1 -1 -1 -1 -1 -1 -1 -1 -1 -1 -1 -1 -1 -1 -1 -1 -1 -1 -1
$$ -1 -1 -1 -1 -1 -1 -1 -1 -1 -1 -1 -1 -1 -1 -1 -1
$$ ##$RG_tab6= (0..255)
$$ -1 -1 -1 -1 -1 -1 -1 -1 -1 -1 -1 -1 -1 -1 -1 -1 -1 -1 -1 -1 -1 -1 -1 -1
$$ -1 -1 -1 -1 -1 -1 -1 -1 -1 -1 -1 -1 -1 -1 -1 -1 -1 -1 -1 -1 -1 -1 -1 -1
$$ -1 -1 -1 -1 -1 -1 -1 -1 -1 -1 -1 -1 -1 -1 -1 -1 -1 -1 -1 -1 -1 -1 -1 -1
$$ -1 -1 -1 -1 -1 -1 -1 -1 -1 -1 -1 -1 -1 -1 -1 -1 -1 -1 -1 -1 -1 -1 -1 -1
$$ -1 -1 -1 -1 -1 -1 -1 -1 -1 -1 -1 -1 -1 -1 -1 -1 -1 -1 -1 -1 -1 -1 -1 -1
$$ -1 -1 -1 -1 -1 -1 -1 -1 -1 -1 -1 -1 -1 -1 -1 -1 -1 -1 -1 -1 -1 -1 -1 -1
$$ -1 -1 -1 -1 -1 -1 -1 -1 -1 -1 -1 -1 -1 -1 -1 -1 -1 -1 -1 -1 -1 -1 -1 -1
$$ -1 -1 -1 -1 -1 -1 -1 -1 -1 -1 -1 -1 -1 -1 -1 -1 -1 -1 -1 -1 -1 -1 -1 -1
$$ -1 -1 -1 -1 -1 -1 -1 -1 -1 -1 -1 -1 -1 -1 -1 -1 -1 -1 -1 -1 -1 -1 -1 -1
$$ -1 -1 -1 -1 -1 -1 -1 -1 -1 -1 -1 -1 -1 -1 -1 -1 -1 -1 -1 -1 -1 -1 -1 -1
$$ -1 -1 -1 -1 -1 -1 -1 -1 -1 -1 -1 -1 -1 -1 -1 -1
$$ ##$RG_tab7= (0..255)
$$ -1 -1 -1 -1 -1 -1 -1 -1 -1 -1 -1 -1 -1 -1 -1 -1 -1 -1 -1 -1 -1 -1 -1 -1
$$ -1 -1 -1 -1 -1 -1 -1 -1 -1 -1 -1 -1 -1 -1 -1 -1 -1 -1 -1 -1 -1 -1 -1 -1
$$ -1 -1 -1 -1 -1 -1 -1 -1 -1 -1 -1 -1 -1 -1 -1 -1 -1 -1 -1 -1 -1 -1 -1 -1
$$ -1 -1 -1 -1 -1 -1 -1 -1 -1 -1 -1 -1 -1 -1 -1 -1 -1 -1 -1 -1 -1 -1 -1 -1
$$ -1 -1 -1 -1 -1 -1 -1 -1 -1 -1 -1 -1 -1 -1 -1 -1 -1 -1 -1 -1 -1 -1 -1 -1
$$ -1 -1 -1 -1 -1 -1 -1 -1 -1 -1 -1 -1 -1 -1 -1 -1 -1 -1 -1 -1 -1 -1 -1 -1
$$ -1 -1 -1 -1 -1 -1 -1 -1 -1 -1 -1 -1 -1 -1 -1 -1 -1 -1 -1 -1 -1 -1 -1 -1
$$ -1 -1 -1 -1 -1 -1 -1 -1 -1 -1 -1 -1 -1 -1 -1 -1 -1 -1 -1 -1 -1 -1 -1 -1
$$ -1 -1 -1 -1 -1 -1 -1 -1 -1 -1 -1 -1 -1 -1 -1 -1 -1 -1 -1 -1 -1 -1 -1 -1
$$ -1 -1 -1 -1 -1 -1 -1 -1 -1 -1 -1 -1 -1 -1 -1 -1 -1 -1 -1 -1 -1 -1 -1 -1
$$ -1 -1 -1 -1 -1 -1 -1 -1 -1 -1 -1 -1 -1 -1 -1 -1
$$ ##$RG_tab8= (0..255)
$$ -1 -1 -1 -1 -1 -1 -1 -1 -1 -1 -1 -1 -1 -1 -1 -1 -1 -1 -1 -1 -1 -1 -1 -1
$$ -1 -1 -1 -1 -1 -1 -1 -1 -1 -1 -1 -1 -1 -1 -1 -1 -1 -1 -1 -1 -1 -1 -1 -1
$$ -1 -1 -1 -1 -1 -1 -1 -1 -1 -1 -1 -1 -1 -1 -1 -1 -1 -1 -1 -1 -1 -1 -1 -1
$$ -1 -1 -1 -1 -1 -1 -1 -1 -1 -1 -1 -1 -1 -1 -1 -1 -1 -1 -1 -1 -1 -1 -1 -1
$$ -1 -1 -1 -1 -1 -1 -1 -1 -1 -1 -1 -1 -1 -1 -1 -1 -1 -1 -1 -1 -1 -1 -1 -1
$$ -1 -1 -1 -1 -1 -1 -1 -1 -1 -1 -1 -1 -1 -1 -1 -1 -1 -1 -1 -1 -1 -1 -1 -1
$$ -1 -1 -1 -1 -1 -1 -1 -1 -1 -1 -1 -1 -1 -1 -1 -1 -1 -1 -1 -1 -1 -1 -1 -1
$$ -1 -1 -1 -1 -1 -1 -1 -1 -1 -1 -1 -1 -1 -1 -1 -1 -1 -1 -1 -1 -1 -1 -1 -1
$$ -1 -1 -1 -1 -1 -1 -1 -1 -1 -1 -1 -1 -1 -1 -1 -1 -1 -1 -1 -1 -1 -1 -1 -1
$$ -1 -1 -1 -1 -1 -1 -1 -1 -1 -1 -1 -1 -1 -1 -1 -1 -1 -1 -1 -1 -1 -1 -1 -1
$$ -1 -1 -1 -1 -1 -1 -1 -1 -1 -1 -1 -1 -1 -1 -1 -1
$$ ##$RG_tabA= (0..255)
$$ 0.25 0.28 0.32 0.35 0.4 0.44 0.5 0.56 0.64 0.7 0.8 0.89 1 1.12 1.28 1.4
$$ 1.6 1.78 2 2.25 2.56 2.8 3.2 3.56 4 4.5 5 5.6 6.35 7.12 8 9 10 11.3 12.7
$$ 14.2 16 18 20.2 22.6 25.4 28.5 32 36 40.3 45.2 50.8 57 64 71.8 80.6 90.5
$$ 101 114 128 144 161 181 203 228 256 287 322 362 406 456 512 575 645 724
$$ 812 912 1030 1150 1290 1440 1620 1820 2050 -1 -1 -1 -1 -1 -1 -1 -1 -1 -1
$$ -1 -1 -1 -1 -1 -1 -1 -1 -1 -1 -1 -1 -1 -1 -1 -1 -1 -1 -1 -1 -1 -1 -1 -1
$$ -1 -1 -1 -1 -1 -1 -1 -1 -1 -1 -1 -1 -1 -1 -1 -1 -1 -1 -1 -1 -1 -1 -1 -1
$$ -1 -1 -1 -1 -1 -1 -1 -1 -1 -1 -1 -1 -1 -1 -1 -1 -1 -1 -1 -1 -1 -1 -1 -1
$$ -1 -1 -1 -1 -1 -1 -1 -1 -1 -1 -1 -1 -1 -1 -1 -1 -1 -1 -1 -1 -1 -1 -1 -1
$$ -1 -1 -1 -1 -1 -1 -1 -1 -1 -1 -1 -1 -1 -1 -1 -1 -1 -1 -1 -1 -1 -1 -1 -1
$$ -1 -1 -1 -1 -1 -1 -1 -1 -1 -1 -1 -1 -1 -1 -1 -1 -1 -1 -1 -1 -1 -1 -1 -1
$$ -1 -1 -1 -1 -1 -1 -1 -1 -1 -1 -1 -1 -1 -1 -1 -1 -1 -1 -1 -1 -1 -1 -1
$$ ##$ROBOTTY= <no>
$$ ##$ROUT14= (0..7)
$$ 0 0 0 0 0 0 0 0
$$ ##$ROUTER= -1
$$ ##$RX22TY= <no>
$$ ##$RXFMAX= (0..7)
$$ 647.5 -1 -1 -1 -1 -1 -1 -1
$$ ##$RXFMIN= (0..7)
$$ 5 -1 -1 -1 -1 -1 -1 -1
$$ ##$RXINTLV= (0..7)
$$ 1 0 0 0 0 0 0 0
$$ ##$RXMSTY= <no>
$$ ##$RockSwitchEth= <no>
$$ ##$SCMTY= <no>
$$ ##$SGUC1= (0..15)
$$ 17 18 34 0 0 0 0 0 0 0 0 0 0 0 0 0
$$ ##$SGUC2= (0..15)
$$ 33 256 20 0 0 0 0 0 0 0 0 0 0 0 0 0
$$ ##$SLCBCONF= <SH>
$$ ##$SPECTR= 10
$$ ##$SY2FLAG= 0
$$ ##$SYNCTRIG= 11
$$ ##$SamChgEth= (0..3)
$$ <149.236.99.55> <no> <no> <no>
$$ ##$ServiceNo= <>
$$ ##$Sgu1PowerLevels= (0..7)
$$ 0 0 0 0 0 0 0 0
$$ ##$Sgu2PowerLevels= (0..7)
$$ 0 0 0 0 0 0 0 0
$$ ##$Sgu3PowerLevels= (0..7)
$$ 0 0 0 0 0 0 0 0
$$ ##$Sgu4PowerLevels= (0..7)
$$ 0 0 0 0 0 0 0 0
$$ ##$Sgu5PowerLevels= (0..7)
$$ 0 0 0 0 0 0 0 0
$$ ##$Sgu6PowerLevels= (0..7)
$$ 0 0 0 0 0 0 0 0
$$ ##$Sgu7PowerLevels= (0..7)
$$ 0 0 0 0 0 0 0 0
$$ ##$Sgu8PowerLevels= (0..7)
$$ 0 0 0 0 0 0 0 0
$$ ##$SguType= 2
$$ ##$ShimMaxVal= 32760
$$ ##$ShimPow1Ch2Sh= (0..38)
$$ 0 0 0 0 0 0 0 0 0 0 0 0 0 0 0 0 0 0 0 0 0 0 0 0 0 0 0 0 0 0 0 0 0 0 0 0
$$ 0 0 0
$$ ##$ShimPow1Imax= (0..38)
$$ 0 0 0 0 0 0 0 0 0 0 0 0 0 0 0 0 0 0 0 0 0 0 0 0 0 0 0 0 0 0 0 0 0 0 0 0
$$ 0 0 0
$$ ##$ShimPow1NChan= 0
$$ ##$ShimPow1TotIMax= 0
$$ ##$ShimPow1Vmax= (0..38)
$$ 0 0 0 0 0 0 0 0 0 0 0 0 0 0 0 0 0 0 0 0 0 0 0 0 0 0 0 0 0 0 0 0 0 0 0 0
$$ 0 0 0
$$ ##$ShimPow2Ch2Sh= (0..38)
$$ 0 0 0 0 0 0 0 0 0 0 0 0 0 0 0 0 0 0 0 0 0 0 0 0 0 0 0 0 0 0 0 0 0 0 0 0
$$ 0 0 0
$$ ##$ShimPow2Imax= (0..38)
$$ 0 0 0 0 0 0 0 0 0 0 0 0 0 0 0 0 0 0 0 0 0 0 0 0 0 0 0 0 0 0 0 0 0 0 0 0
$$ 0 0 0
$$ ##$ShimPow2NChan= 0
$$ ##$ShimPow2TotIMax= 0
$$ ##$ShimPow2Vmax= (0..38)
$$ 0 0 0 0 0 0 0 0 0 0 0 0 0 0 0 0 0 0 0 0 0 0 0 0 0 0 0 0 0 0 0 0 0 0 0 0
$$ 0 0 0
$$ ##$ShimPow3Ch2Sh= (0..38)
$$ 0 0 0 0 0 0 0 0 0 0 0 0 0 0 0 0 0 0 0 0 0 0 0 0 0 0 0 0 0 0 0 0 0 0 0 0
$$ 0 0 0
$$ ##$ShimPow3Imax= (0..38)
$$ 0 0 0 0 0 0 0 0 0 0 0 0 0 0 0 0 0 0 0 0 0 0 0 0 0 0 0 0 0 0 0 0 0 0 0 0
$$ 0 0 0
$$ ##$ShimPow3NChan= 0
$$ ##$ShimPow3TotIMax= 0
$$ ##$ShimPow3Vmax= (0..38)
$$ 0 0 0 0 0 0 0 0 0 0 0 0 0 0 0 0 0 0 0 0 0 0 0 0 0 0 0 0 0 0 0 0 0 0 0 0
$$ 0 0 0
$$ ##$ShimPow4Ch2Sh= (0..38)
$$ 0 0 0 0 0 0 0 0 0 0 0 0 0 0 0 0 0 0 0 0 0 0 0 0 0 0 0 0 0 0 0 0 0 0 0 0
$$ 0 0 0
$$ ##$ShimPow4Imax= (0..38)
$$ 0 0 0 0 0 0 0 0 0 0 0 0 0 0 0 0 0 0 0 0 0 0 0 0 0 0 0 0 0 0 0 0 0 0 0 0
$$ 0 0 0
$$ ##$ShimPow4NChan= 0
$$ ##$ShimPow4TotIMax= 0
$$ ##$ShimPow4Vmax= (0..38)
$$ 0 0 0 0 0 0 0 0 0 0 0 0 0 0 0 0 0 0 0 0 0 0 0 0 0 0 0 0 0 0 0 0 0 0 0 0
$$ 0 0 0
$$ ##$ShimPowMaxUA= (0..63)
$$ 130000 130000 130000 130000 130000 130000 130000 130000 130000 130000 130000
$$ 130000 130000 130000 130000 130000 130000 130000 130000 130000 130000 130000
$$ 130000 130000 130000 130000 130000 130000 130000 130000 130000 130000 130000
$$ 130000 130000 130000 130000 130000 130000 130000 0 0 0 0 0 0 0 0 0 0 0
$$ 0 0 0 0 0 0 0 0 0 0 0 0 0
$$ ##$ShimPowMaxUC= (0..63)
$$ 130000 130000 130000 130000 130000 130000 130000 130000 130000 130000 130000
$$ 130000 130000 130000 130000 130000 130000 130000 130000 130000 130000 130000
$$ 130000 130000 130000 130000 130000 130000 130000 130000 130000 130000 130000
$$ 130000 130000 130000 130000 130000 130000 130000 0 0 0 0 0 0 0 0 0 0 0
$$ 0 0 0 0 0 0 0 0 0 0 0 0 0
$$ ##$ShimPowMaxUG= (0..63)
$$ 524287 524287 524287 524287 524287 524287 524287 524287 524287 524287 524287
$$ 524287 524287 524287 524287 524287 524287 524287 524287 524287 524287 524287
$$ 524287 524287 524287 524287 524287 524287 524287 524287 524287 524287 524287
$$ 524287 524287 524287 524287 524287 524287 0 0 0 0 0 0 0 0 0 0 0 0 0 0 0
$$ 0 0 0 0 0 0 0 0 0 0
$$ ##$ShimPowNum= 0
$$ ##$ShimPowRcbType= 3
$$ ##$ShimPowRes= (0..63)
$$ 1e-020 1e-020 1e-020 1e-020 1e-020 1e-020 1e-020 1e-020 1e-020 1e-020 1e-020
$$ 1e-020 1e-020 1e-020 1e-020 1e-020 1e-020 1e-020 1e-020 1e-020 1e-020 1e-020
$$ 1e-020 1e-020 1e-020 1e-020 1e-020 1e-020 1e-020 1e-020 1e-020 1e-020 1e-020
$$ 1e-020 1e-020 1e-020 1e-020 1e-020 1e-020 1e-020 0 0 0 0 0 0 0 0 0 0 0
$$ 0 0 0 0 0 0 0 0 0 0 0 0 0
$$ ##$ShimPowRng0= (0..63)
$$ 1 1 1 1 1 1 1 1 1 1 1 1 1 1 1 1 1 1 1 1 1 1 1 1 1 1 1 1 1 1 1 1 1 1 1 1
$$ 1 1 1 1 0 0 0 0 0 0 0 0 0 0 0 0 0 0 0 0 0 0 0 0 0 0 0 0
$$ ##$ShimPowRng1= (0..63)
$$ 1 1 1 1 1 1 1 1 1 1 1 1 1 1 1 1 1 1 1 1 1 1 1 1 1 1 1 1 1 1 1 1 1 1 1 1
$$ 1 1 1 1 0 0 0 0 0 0 0 0 0 0 0 0 0 0 0 0 0 0 0 0 0 0 0 0
$$ ##$ShimPowRng2= (0..63)
$$ 1 1 1 1 1 1 1 1 1 1 1 1 1 1 1 1 1 1 1 1 1 1 1 1 1 1 1 1 1 1 1 1 1 1 1 1
$$ 1 1 1 1 0 0 0 0 0 0 0 0 0 0 0 0 0 0 0 0 0 0 0 0 0 0 0 0
$$ ##$ShimPowRng3= (0..63)
$$ 1 1 1 1 1 1 1 1 1 1 1 1 1 1 1 1 1 1 1 1 1 1 1 1 1 1 1 1 1 1 1 1 1 1 1 1
$$ 1 1 1 1 0 0 0 0 0 0 0 0 0 0 0 0 0 0 0 0 0 0 0 0 0 0 0 0
$$ ##$ShimPowType1= 0
$$ ##$ShimPowType2= 0
$$ ##$ShimPowType3= 0
$$ ##$ShimPowType4= 0
$$ ##$ShimSysAngle= <>
$$ ##$ShimSysFunc= (0..63)
$$ 1 2 3 0 4 5 6 0 0 31 32 33 34 0 12 11 10 9 8 7 24 23 22 21 20 19 0 18 26
$$ 25 16 17 30 29 28 27 13 14 15 0 0 0 0 0 0 0 0 0 0 0 0 0 0 0 0 0 0 0 0 0
$$ 0 0 0 0
$$ ##$ShimSysMatId= <no>
$$ ##$ShimSysMatrix= 1
$$ ##$ShimSysOffset= <0>
$$ ##$ShimSysType= 3
$$ ##$ShimUnit= 0
$$ ##$TFXNUM= 0
$$ ##$TOSITY= <no>
$$ ##$TRIPLO2= 0
$$ ##$VTU= 1
$$ ##$VTUETH= <no>
$$ ##$VTUTY= <tty05>
$$ ##$WBREFAM= (0..15)
$$ 101.2 100 100 100 100 100 100 100 100 100 100 100 100 100 100 100
$$ ##$WBREFLM= (0..15)
$$ 1 0 0 0 0 0 0 0 0 0 0 0 0 0 0 0
$$ ##$WBREFPH= (0..15)
$$ 0.13 0 0 0 0 0 0 0 0 0 0 0 0 0 0 0
$$ ##$WBSGU= (0..15)
$$ 0 0 0 0 0 0 0 0 0 0 0 0 0 0 0 0
$$ ##$XFAC= 2
$$ ##END=
$$ 
##$DECIM=	2560
##$DSPFVS=	20
##.ACQUISITIONSCHEME=	NOT PHASESENSITIVE
##NTUPLES=	NDNMRSPECTRUM
##VARNAME=	FREQUENCY1,	FREQUENCY2,	SPECTRUM
##SYMBOL=	F1,	F2,	Y
##.NUCLEUS=	15N,	1H
##VARTYPE=	INDEPENDENT,	INDEPENDENT,	DEPENDENT
##VARFORM=	AFFN,	AFFN,	ASDF
##VARDIM=	1024,	2048,	2097152
##UNITS=	HZ,	HZ,	ARBITRARY UNITS
##FIRST=	24596.97802734375,	7686.668670654296875,	0.1554740220308303833
##LAST=	-278.64306640625,	-125.831329345703125,	-1.4324281215667724609
##MIN=	-278.64306640625,	-125.831329345703125,	-3.2195901870727539062
##MAX=	24596.97802734375,	7686.668670654296875,	842.18829345703125
##FACTOR=	-24.31634515518084072,	-3.8165608207132390994,	0.01052735366821289098
##PAGE=	F1=24596.97802734375
##FIRST=	24596.97802734375,	7686.668670654296875,	0.1554740220308303833
##DATATABLE=	(F2++(Y..Y)), PROFILE
-2014A4R9j59P3k7Pl7P3nq6L1K34kl19J34j19J0M3J5Mm8N4pk0j3J4Pm6J77r7J60n5j17J41
-1981A33%j84J23r1m5N0r2J44M0q9m2J46p3j26N8J3%j8J23m8m6n3J46M1o1r8l3R9J05o2Q4
-1950A44k0j75Q3rn4L3j15J8J00o6J06j09L5N2O9k35J79k6n1N3j10N9P8K4j29p7K23J39k10
-1921Im5q4J07Mm6m6J49pj02M6M2j15J52P1j93P1lj2K1N5n1j26J03n2o9J21j1m6l1L6J07m2
-1889A3J7J28q8r2K62j03k43J39m7pJ56R2j56n5M0n9k1N9l0o4M6PJ2p4M7O5p5M9J5J1K2P6
-1857A42r0m0j35J45r8M9m0K33Q3l19K4pM1K7R2o7PK63j1k73j62l0Q3m2L8M5J43Q6j22k3O0
-1826A02j22q2J76n9r1O9l3L7K9j7N4j31j9P7q1J83r9m6o4K2R3Kj54m1J83K2J0j0k4Q0n7j09
-1794a00M8j2l4m2k3J48J48j04j97K40m3r1MJ27j50J14r5k3P4Q2j3J51J65j05k58K0j39K8
-1766h0J9%J0J70O9pJ1j25kp3j00J33r6O1O8P9j82Q0Q2k7%J3j75Q9n5N5J44n7K0j25j35J31
-1734en8l6RJ33J35k9l3J3k4j62O4K3l1N1m5m0L9l9Q4r9M4M9o3N3ro5PJ23j33J6N5k6O0J2
-1700G3K2Ol4q2o2R4P1j9k60P4L0J17q5J33J2j31P1R4r3j29PR4J3lk1q7K03j42m4N6O4k3J0
-1667B9o0L1L66o7l0j1q6j54p6Q6J2M5q5l1m0k4J04q6J11n6l0O4K5m9J52o8o2k2n9J24j7Q6
-1635A22rk06J48o9J06Kj8J37m8k08o4P6j0j7L8Q5J57o8p1j76jN6L3L4L8OP5n4j61o6N7n6
-1603a32J01J81q7K0j23P3R6j38j06J72J68M4k64j20Q0l3K8K7q3J8P9K7p9m6J23O7j74J65
-1575H4l2j06N5q2k3kJ07J93j11J1L7K48n8j3p9j46n8m5L3JR0M5p9l5PN0j80N7K77j17k84
-1544a55R9R1%k2q4J15k2M6l1Pn4n4l7J04N3Mj63Q4O4ql8n1rKQ5q0K2K01O7j96j19J5Pn9L8
-1509g8m5K32J05m1mj13J22j97o4J04m0o7k0PM3R4o6M5j70J01L5j3k8j00J85L6k00K9Q5K14
-1479A91n9j58P3Q3J82j18j91j01P9J8O0j02J6J9j38J04P0n7J32qj08q6j9N9K1J20R2q7N4
-1450A41j7j16M4q3l7J65N1j25q5O1O0PL0pj00MM5j55P0R0n6o7O4J3J61j54mO0m5j43J26k5
-1418b7m8K33j31p4J51r3nn8N5m2k3J54o9j61J3M4k1j6J47rQ3L5K4j93j6M1l5Q4l5p8L0O9
-1386B9N9q5j06P4L0qQQ8k6j02m0j0O1R9o9l6M6L9j27Opq4O2K7L2L4M6q6j6Q6q0K3j7J21r8
-1351b7p4m3J13P2r2j08J13L8k3O5J33j37q4N4R2j42Q9MM0q8l5p6M0J37j4j02o0K3O9J5M3
-1320C5O4o1q2J00l2l6q8J38m6J64k0kJ29O9k35r7L0M7r3o1N7J35p2k7JoK2m7J0J0j1r1J1
-1287h5P3Lj20J97l8p1J07q3J4K1p0J29k1j5r5k6J02j3n9J58j86M4l2j0M6j9k8J83o4o4P3
-1256E1j10R2K1j42N6J45q1j45M0J03P6l9m9O3k4n8j48Q9q6J33L0M9j0q3M4OJ05J69k11j78
-1226i2j0O3J0P8L4j03k3J70J25Mr1j79r2QJ6L1l6K84p0k46K19r8n6Q6M2j32J59N6j93K17
-1196A81J24k69p1lk7n0J8Qj8J04m1J01j78J17k0R1O0j85J54j79ON4oL1N6J7J0r3j29N0R5
-1165HJ40o0p0q0KQ5k7n7J09RJ5R9j06q9l3N7n5J29j6p1O9r8M3J6j20J30j57J76j6nL3m1J2
-1132C1M9j99nL4P1J39M5k09N2M6J3j19J34p1o7N5r9R0j37J76N7n3m7o9J75m0j9N1j29l2O4
-1101a3p9K3P6K9m4J37p7k3Lq7o6K47j30n7J07J27p9mj11o2k5qQ3O3j62O4kQ9J97O2k15j02
-1069c9l2j9J53rp7O8o3j15R6P6q2n1J56j8J51N1j80l3Jj07%J04o9l4m0K3K00L62L1k20j26
-1038A58j8J19n3j00j60J06M4P8l8j05J21mp6m2r3j2J17q9K3Q7O8q3j33J01P0k5K4r2n2P4
-1008A5P5j23R6r0N8L2j69J30J50j42n2m1J05m4j04m3J69j05Q4J19R3j50m9N6mm3j49L1Ql8
-978a25K5O7O7op2M6k8n5J52Nj05J49J19j24k16J57O6l4j08K0j02l8K6L4J4k0M1q8J29j5r0
-947a09Q2pj3K8o7J12j16Q9J9k0j06Q0J88j9j71m2K61J30j78k54KQ1P4%j21m9M7J0L5p5P9
-916c0R5j36J6K8M2J27r4j14m9J2J02J14q5K7J41j03j28m9J3J49O3j67p4K03J76j83k21nJ35
-887En7j2J42R0j23%j0m3n7P1J1q4Q5J7K1J10n6j34R4k6j43Q5j27O3k4J8L8P8j25R3r5J44
-855D9j42m7O0J09PJ44Q2k18j51J82k8k18J35q2N7n5J11J16j54L8J9j5J65R2l09P4r2j3p8
-826a62Q5l9J25q2N9l1J72q1n8l5R0N1Mj50N0n0L2P4Q3j5p9j27p7J5J00j8k4O8k2p2P5K0N8
-793C9N7k7J1M2n8P0mp6j50rJ27KJ00N1k47N6j07L1J54L9J9o3j62M2L9l5j7J76j8j23P4l8
-761ek05M6M6J39J11nJ6k06J44m0j53K30k9j8N2J09j3k9r0q1m4r2J04M6J05k9j15r3Q0J27
-731A08j22P0M1mp5k8N8k5J4O4kK4p5r4J22j39P2K96r9m12J39l1L8J1n%M9J38j30nJ30r1r5
-698e8N2Mn7K2K2R8j58L3l3J30n4l9r0J89l6k3L7j36p9M0M5m3N8m7J08nn0J88Ko1k4q7P9P9
-664A06P9P7Pj23l2j23p5Q5J54N7L0j05m2j31o9K1J02q0o2J47Mj10J00N0r6NR3j28j6k2J28
-633C1L1r3m1L8j8j21K9K6M9j8J44K5j13N4J43Oj91kJ04KM8rk06R6o5P0j8j83L38J29k85j47
-601a47J35p3K4K95p8k09K7l0M0M3J46N5j93L3q5M3O1k00L15j1l95L14Lj14j12N7L9j9R2j25
-571f9r6oO7J0l0R5k6J6J33K8k21j3J21j26O9N6R8l5p7j4j48J21R8p1M7m0PJ6J13o7J35J34
-539C25j99q8J28k5j65MR4p7K5l5j08J02R2j01M1O7l1k2j47K73j16l%j7j57N9K01J24j08k58
-509a22M5m8J83O6k8K1J0j19q2l2J86J7o5m1J03J50q5j59j04J26J0nlJ39rON7n9l5K8j71l9
-477e9l2l5K46K2q5j4j1n0O8N6q4j55J09r3J58J07o2j74L8Q5p2K3M6j77J91j02L1j00J37O4
-447G6r0jQ9j39L5J54o4j25P9J61j45n8J16M5l6pq7j21r3R5J63N3j56L7l2j09J79j2J2m0M1
-416B0N2j51L29P1k52l6k4qR4KJ85k3l34Q2K7j20N3%ko4O6l3O1M8j4j7l8k1N2O9J19j47o7
-383b1R4nj90P4J19O4k13K1M6o8J3l2l7K51l0k34J11M2m1O7R1n9j42k3J63j1k7n9K7K7r1Q6
-351A3J70j40j04N1l8p6k4O0L64r1r7j89O8n1q1p4J98J20o9Nm5m8N9J13k38N5j12J85P3j17
-321f0j6R1J65n0j12o8Q4O0j47K22m2k40J37j4M8j82M1j21K05K19m2k27K6M4K21n9j37l2J88
-292B02J09j95j66J1p8q0J91J65J2M3k96Q1r5j4O0jO0l8pm7J17N7j08k5J44qr1J33l5p7r5
-261g1p9K22J45o9j22j43m5J88J06k5q9J0Jk9j28P6J08k8j64J18k4L7p2J5K7J35J53k68K5
-232A0M7j4r9k6nL7L8N8n3m5P7m0o4K7l8RJ8J12L4j03l8m7J08P7r7j19J05J41q5j45M5Nq1
-199a51L2Q0J5R5llm0M2mj62ml8J73k0n9N4J28j24j8m9P5L1j53P5M7M1p1m2m7J98M1j03LQ8
-165A27l2p1j42J51P4j02n8O9nl0m7mP9n0Nn8N0RN8k3K6n5KNK6K6P3K8L6J34l9j28m7n3r6
-130f2L2O8j43M7O7q3K99m3j46q4l4L6k2Q3K1j20l5O8Q0K6j06N6N3k4o0R9J73rj41rm1j02
-98e6J7No5J49l9J2kj49Q8L5J4j1m4LL1k3J5O3r1n7nJ33j7p9J16m8P6J03p7j84N2J01Lp7l9
-63d7j52J69K24j7j65M1P3P9o6j61o6L0Q9Q3l6k31J80J89j35j6R3k30K07j39j27P0O1J83r5
-34H8n0J14k3k27J80j1k03l5M7L2J12J32j55j98K22N2N6q9R6M5r9j54M9J11j30n5J23l9lJ18
-4A06o9j20O4J4n2R6j20M6N9j21k5R0R9j51l9N9J1L6L0o2P2m4J7o8L25K4N2l49j67R5R4J58
27A60j3r3r3L7j32
32a34
##PAGE=	F1=24572.661682188569102
##FIRST=	24596.97802734375,	7686.668670654296875,	-0.13194519281387329102
##DATATABLE=	(F2++(Y..Y)), PROFILE
-2014a2J00j44L7k7L6j1j3K2m5M9K01N1l22J59j24r7Q5L7k4K0L7oK7Oo0l7kJ57p8J49k1j18
-1982C2O1j0j73J94p8j21M0o5J89O6p1r9J27o2j32R9Mq4M4N8k4l1j28K37K8n5r6m9J13J06
-1952A20n7Q3qj79R1j6l0J01j63p8J20p8J59j03oN6N5j64J55o2l9L2r2O7L3L6j23k7J60J55
-1922A98j84l7j36J45j2l4l9J46j3j05O5M2p8J35K8j59K5K8QL7N1p0j26J09o6m5R3ll7p5K4
-1891h5J23k2L0R6q1r5K56j13j99J17q2N7J62J18j95r3O5l0k5P5n8q8L3M1L4j30L8R6q7L9
-1861cJk8L6J22j17Jj38J28j29R2m0K36R7k67N1p7J7K2J02r8M9K27k0k69j00KN3m1K0K4Q0
-1830C3N0o4l2Lo5m8J44lj28R3l9mj5N8%r5J8Q2j41J81n5k4o5J2Q3M2j42l7J61J0%j0l0R8
-1796G1m2p6M2l2om0pJ8J85q9k14K86jp9m1R1j56O0m6%K9J04j0J41J72l4l00p2Mjp1O2KJ63
-1762A13O9L5Kj60J8l9j37J29q3rM4J58j43M1Q8j3j6nj98O2j9L7J33l4j4j17l6R2o4j1k7J55
-1730E1J03p1J6J2n5j64J82k7o6O5j8NK6q7Q8q4M7N3q0K0n5n7P6R6j82J24K7o7J10RnKm1m8
-1696Em3O0O0K3k61k1J19J16j03O8Mn9J11J27j36k00Q7K5M0L4k8j15J61j30rP4K9n2Qm0K4
-1665b2L72r5n1l7n0j71K4R7L9j3o0o7n2kJ35q3M4j2j37P8O6l7J56l8o9Nj14J25p8Q9M1j68
-1633h5J45p6J38j0r7J60l0j51k7K9o5N1K5RK03m2r4j92j2J14%KM7kP2j9j74r1Q4oR4J45m9
-1600I6pj27J8J12p0j97J96K12M9k67j16O6l5M3Or2N3R8J1j16l7J24O9j84J56j3q9L6j03M0
-1570f8K1J34P5m3M1mK02q0Lo1j42k8p7J7J8N6pp3LP2P3k16M5K57q9k97J92M8j8Mj85J21J7
-1537A1N0l4J1o4j6p0J09O4j9j80J51R9p8o5KnlP8m9K0K23L3k41j75O6Oo0K8m4K50J07q1r7
-1504B7j9J29j61q0J06m1l4l0j9N8M5k9P0j67J19j2K7J2j47J17On4oR2J70p9j35M6Q7J63j31
-1473A30j76j9J02PK6j10J7Kr2P6M1j7J01%n1k6n5L1P6P1M8j08N2kj28M0o2r5J87J40r2j42
-1441b8j0O1N8n1k5m5M3J06j35m7P6r6LJ01%J28j17l3L8j0r6M6MK0J93j80j4M9p4L3o2O2p4
-1408g6L1J61j08j53J0Q2m0j4J05MP8jP0j58J2M1p5P7m5o8J2Q5L6r4j8N8K9l2QK9k3j14k2
-1375a13P1K5O6p1m4N1L8m0Rq0k5M0J2Jj1M0jMO2j01J6q0J67q0n2q2J26Q3q6j47K04RoN5Q7
-1340A47j35l3pJ03j16J09J1L5j55J4m0m6K37J4j38p3NN4NMJ04l7j28J38n5j9j17J15j2J47
-1310A31l0l0J74L6k19l5MK5n8k6K9Q7j03L6K4k8mqJ5n8lo8k5Q6Oo1J49n2l6J36j06J5L1j11
-1276g7O9Q5k1j25JM2Qm5J77j86M5Jj4Nm0J1J58j09o1R2m0P2K4j08J7Q1n5r1N1R4R1r3p5L9
-1242B3kq8m1J4n5J64k3N4M5j00K5j6O8J57j89q7k6M5j4O0N4o7j3J47J27m3j33j85J9L2j2
-1211f0M2l5L10o1k46R5m9o7P9K6j26K19M5k13K54J58k67j19j8l3m6N3n5N9J06j14J04j87
-1183a46J77l2J03N1k26J57j41j7Q3qk8R5P1lj90k3nJ14J50p0p1o1m8L0kpM8K3O6J26j50q2
-1151a6r9J19q5K33l4j44O7r7O3M0j84K02j98J75l6J2N6m9jO0k10P4M1kO2M5j98J06NJ6p3
-1120e0J36o3n6N4q7O5j33J68K5k3n5m5J97p4l2N6j04l2jl1M2R2j1mJ11r7q0Lj8n9K16j30
-1088b0J2K9J29l9%j24p5J7o4J01R8j78N7k4R6K19N7j68j29m7kJ62k6j19Q0N3j98N8O0p4m7
-1057a06J05J6J93k4k11Q3Lj37j2R0q4j6k3J8J73L46M1j69j02r9J12L8j16j95O6J8J70k8j63
-1028a3J22K8q3m4o3k9Q4j1j0K1J00p0p5J04N0k9k6q9K3L5N5r2J17j25L1M4j13K4J66j04N1
-997G9r5O5K2n6q0J36j62R3J02J02j21p8K2jl0j26L5L4lo1R0P8n5m9M1l4j9J09N0q4M7J74
-965B25q6k36J76L2k8j40J2o9j8O1M3k4j4nm2J47Qj52Q5j7NM2j04J33p7N1O1l2j06P0J44l4
-933A11j32p3K51J00j47j66j1L6J05J1j68RM4m4K7r1J11R2j33L3K2J7J23r3j16j7l7J01J17
-904H2n6N6J46j37j01q7Q3J28J8j42j0J72J16j81k14M5J24j10jJ75P7j47K0j5o2o5P2K1n3
-875d6J26KkP2o3m5Q5p4j35M0q3Q4j9J1J0L9q0O2n5Q8j58N8K0R8j6J58Q9k26j51J65j6j80
-843a42Q9o3K1RN5R2j83J45k3l7K39J24l74K5j00K9pO5q1J26o4lK0J14l3L1o6J32j5p2j66
-812a13R4o3L7J48N0q1n8n6j40M8R2k2k8J01j6j02%J22O7K1n2J1O3o1Q2Rj11j55N5Q0l2Q0
-780G0M0k19J16j62J40J30J5O3j47j90M4Q6k3lJ65o9j15M4j0j27O1QO5J01L7j6k18K33q6j77
-750a44K60j7j3K4R8nNo4j13m2p7R7N2P2Pj50j05J42J10j40M9J7mm8m1O0k1j8J01L7K0r4j14
-717e9J49j06L3K66j28k71M9j4K8J2nm6O1J06j25QJ79j23o3J7mk6j1N6O5j19J00j17J65KJ3
-686I2j89J57l2o5O5j26q1M8K4%M0j10J25K1o8K10j4r9J0n1M3P6P3O9K0j35l3j63j7R7J40
-655A27L6l7p3J4j43m9j4J44o7r5J99n1r7J17N5j11M0J04j24k8J6J46Rj51k6M6k4j56N2K9
-625a12M9K6P0J8k4j8J04L0j53m4R2J1P0K1k19O4o1Q8lj93K95J03k72j12J53n7L9K97p2k11
-595b1Pp3M0O5K05L0k28J9r0M0O3j73L01p4k52K46rj21j77J04N7K2N6j02m8j9M1%m5Q2K3M3
-563A2J47N7k41r6J17j00Q6J6R4Qp6n5r6R9M9m4J5p2O2M3R2r4J07J82j70j04J24oj64QK7o6
-531c9M7l0r1J11J27j04k2O9K0n8j64K88q5K1J9m5j85Q6J85Q5j04k68J37r0J63N2JQn3q9k2
-500c0n7J63M0j04o7J38J21m9j67j26J46L8qn2J23JL1N0p9n7P1j25n0j04N9K26Rr0NL4j59
-469f9P9J18k2k22N3k0R7P1J1j95J03J36j13n0O1j50J35m4J9j47J49Q8p7k2Q6j61P4J53q8
-440E3j50J19J26j04k8R0L8m1l4m8j25j19J37J43M7j27K0l6q2J47k6j5l7N6L9j37L30L6k49
-411B3j7ooP8L1K23Ol76O7L7j73K3lqk1N3L1L9NJ8o6o8R2j5J47Q6j72l2O9j7j44N5P9M3j69
-376h8P7O7m7j6n4p5K39l8j80R2k2k6Q6J15lj12q7J40l3l7n7J8L8k3O6J03j43o1L4k0p7nJ34
-343EK93j47q7j19Q8j13o2m1O2J47k4P2m4j14J17J38k16n9m1J63kj10K9Q1J36p4m1n0K0P4
-313H1p8J85j02k03P2p6R4q2N8j30J96K06l5k10LR0K15o6q9k9R7Q6j92j34j6o5n0K00J29K1
-283A76R6k80k5mj26J47QL3j6l1p4J44L6j11J0J24l6r5P4J0o2k6p0J67K05q4j84j10n8J80
-253A8R0o3p9lK1Lj03J40J02m3k08N6L8L8o5j6NJ27J45k21LL3L8p0o6j6J5Q6P8n8o1L6m6n3
-219i9N7l1ll4J50O1j08j03R5K8N3j8p5Q5Q3r9j71J5O5p0N9L1l5R4k4jRP8j6j75J4r5J68L3
-185B1l0K3P3j18j1o6K31l9k42Q9O0O0n8o0l9J26Q9o0J7R0j02m1j05J30Qp4m1J30J3j7q4o3
-153i0R9l6k6J5m1qJ17jok2N6j1l9O1K7QP6J78l9j88o7nq7M4O0j32ROoK67q0j43l0k0M6j0
-117a8O2M2j13r4J11L1Kr6J33K0n7n3J21J76qj81k9jq1l6l3K8J24o2M1lr3oL4J18J9j70jP0
-83cKp1P7q4QK7J1j1n2J02m7J30N6n5j05M1Q4mn1j05o4J17J88l5j52J8L3J12m5j33p2KP9N7
-49E5o4n4R9J70j22j1Q8k28J60q6p9O9l8J36o3J5J12m8k13J73J8k17l4O1LP2J33q5k02J38
-19d2J25R1r8K1O8j4j34L0N9j76L6J07j19p1J46j5j44R8P0r3R8j49J2Q7o4j1K7P5o4r0J09
11b5Pnl0q1J18L4o5lK65M0N0l15j55R0J28J11q8n9j07M2p1
32a19
##PAGE=	F1=24548.345337033388205
##FIRST=	24596.97802734375,	7686.668670654296875,	-0.39302131533622741699
##DATATABLE=	(F2++(Y..Y)), PROFILE
-2014c7R3j16j1j7N7K8j43P5K8K3J49J06k85J75j17j97J24N0j3L0K8j1O8K0j20p6N9J44p3
-1985D1J16J5j08l7kj23K15m8j39l6J6J88P8n5j17R0o5j34J52mj98J03jQrp4K26rl9p6p1R9
-1953BR2m2P2j8j61J30k8j1J39j96j57J38o4J66p4o9Q1L3o5J09r2m9K3n8O6k3N5j07J7J08
-1923A7J45j62mj49J23j1k1l2J35j8j18N1N8k0P9Pj01K6L4NN1M1q4j14J02p9k4Q6Lk1j15j6
-1891a26J39JM6N5p1r1K29r7j92J20p8P5J65J26k15j00P3lk6P8p1j09K5P5L7j32L8Q4j09K8
-1861b6k7n3O9J22q6J0j44R2r0Q2k0K12J03j80N7j34rM4Q9j33Q4J83k6k37m9K4Rl1J5lK4L2
-1829Cpk5p2l7K1J04M2r8N5l4n6l4J10q2l3M1Q7j57J40k2Jo8lR1P8j30m0J40oj3Lk1P9m2J6
-1794C1L8q1J8l4Kq4K13q2j90K92M9q9o0M3j12p6M4J4j7J13j0J23J85M0l00j23Q3k2p9L9o
-1763c8J48N5O8J0j87L4j9j41J11o1q3Q0K09j43pJ03j5n3j1j77L7L5j6J23j0n2r2M9L6o4J7
-1732e4m3J39O9r7Q8Kr7q2K12p6j04P7NN2J9j25O9o8N2O8q9m4p6k8J17Q0r4R1l4r8J70J0l6
-1699G5nm0j2k6J7N8O0k05r5J45J02j16L9pKJ19J58j68k17J25%L8K9m7j07J05r4J2R3j8r1
-1668g1L7rj9L50j06l7p2k3j37Q7J11N4p8n9q3m1O2J32q9l6K7j10M1P0n1J38j5n3L8j59R6
-1637ej01P9P6j08J25r0J39j6j36J90m7q9K3l8p7Q8J7o5K29nj07j83KJ19o0j2N8%M9J0j53
-1606h8r8Q1N6J03Q1m7k6j08k6J19J3j94R7K53O4k50j04M7m2N6j3p5O2J15j8j09k3R5N8j65
-1576h6J09J4o1Kj24J28N8J14n2L9O3m6J52q8J8m9j34j1o7JJ4K2m5o5K6J13R3k05K9K05n1
-1545A16k76K40Pk2K8k26O1N5N4l7J3n1L6j10J28P2m2k05J89J35j29p9M4l0qR8j9L1K07pk54
-1514A9j31R0n0q4M5m1K37J20j12j74Q9P2j11p6R5m3Km5l8O1lJ8J09k09J33l7O4N3j59J3k4
-1483a17J12m8P8J11o3j01J5Q5J40j28j58M3J17qMj19J4qn8M2J8L3O1KK0L5r5KR3K4Kj29M1
-1450F0K5j18K6k2j26J77K18o8j97n9Q8Q2j39m5N1P4J34j12j31J9m2P1P0j5R6p9n3RK7m7P
-1419a9K2M9J32k20P2n0o0M9n0P5r5P7J40j48j48K5J14m3k6N8M1O4l2O7j10P1Q9j24L4n9m3
-1388d8j0P1No0N7J0L1l8j2J7J4j94M2J23qL6p2k5O1M1K9k7j44M0K2k1l1m2J7J31J1O6r8K
-1354dj54J54n0k8o8P2Q7q1r0K09l3LM0N4r2k0l8R8q3J22J0J7k03P5Lj33L06K7j67p0k3L8
-1322b2J8m3J10lj36J61o3k7p4K7L8J36k9j13K07J7j77J5k4Jk7K7J8L0j04M5N2m0m1K7N8r1
-1290b7j8n7j7L1K5k3R2o2MJ47j11N5J3j28P6J20n7j20L2n0L7n8J88j60M4L3k7l5n2N1J28
-1259G4j60j4P6J8N1M3o2j8J8m2l6N9P4Q4j21p0k0K8j04N9k4m3J55o2N0R7j00ok6M4J16j65
-1227b7K2l4K5l7K8L8k3K0J11J06q8j52j36J02M0j2K8j9L14p6k36O2l0j24Q2J9p9K04K7k19
-1197f4K75J89k47j26n0n2k8O9q6J13Q9j56R0k12K60n5J06M7k28J12r8pQ5Lp1J13J13j9k24
-1168e9L6o3J06J80p3q3l9n9n1L6J6QN2Q9J44j77p0q6J02j11L10n1k15O9o4N2P2j76J94j93
-1138a04J18m8L8Q4p5mP9k30J35Q0j3k8Nj47J06l3Pj9J12m8m6M3o8N1j27J56MJ5n5j4K13j15
-1106G2m9N4o9m2o9K1O1R5m3J8P9j01j40KP2n1J77j10N5n1J31Rpj30o6N0q4Q0J33j82L5m5
-1074i5R5K44M9j24j46o5K3J45%j15J4J62k26k8N2k0p0L8O2K19j02k18J76j3j33l7N5o3L5
-1045h6J2l1J05L21M7j16p3j67J75R2j59k28N9l2K47j8k15J18O2r4m6k4l0O8Q8m4r4J35n6
-1016A6j8J11J6l6o9n5Q4k6K5m5J15j32JM7n0m8J36m7J33q2RM6l1p2Q8j64J8Q7J17q2j02J0
-984@j7m1r8N3N6L1j10J19N4j01J8j1m2K4M7Q9k6m4J97m3k48J67Ok3j46J7m5nR2O2o0k0k0
-951f8l1J60K8j69P1n7L4M7j19J28k3N2O9m3r4L6Q1l0r1r9K15N7j18m0KkR6L1j72K7M9p1l
-918d7q6J15R3j24J4nJ3J34r1j01Lp7Q3J16k8Q6J54j85o7r2J10Q9k3m7K2J07M7j71j72Q8J20
-887G8j36k0J90M6j44N6j9p5q8Q3K6k6J38rj6M8p3L6Q8j24j23mk8R2qJ9Ll9l9M2oJ5j8J5m8
-852f8R7l0J50Q1k42r4J32oj17J8m7RQ6k2M9n4J35r4k2K57J34l98j1o5M0L9J2p5J14k5k3J1
-820b9M6O4P5q6J60q2j45j44R7m9P4J67J7j39n9Kj68J14M8ol3J25oq0k2P9O8j4o8L1J01o2
-788G6O4Jj32q9N3L9o2N9K0r1J00k42K78R1k5R0j92j11K3M0k0J7J41r5q9j5N5p5O9k7k5P8
-756DQ7l0j49K21j28j66K63Nk2kP7KL6l2j11m0q9Q8P2K4M0j73m5J38Q1j51J2j2J3k2o7Q4k1
-723a3n8J37N4J7r7j11J58o2PK00j55j38L6j1J2J0l0o6N6O2j18J6K13j47l3K4Jk5l3N6L4j1
-691a5J25j44J23L7P1j98M0l8r4R9j08q1M0J0Q4L7k25J19O5o3K12l0j48N2kj0N9P3O3K9j52
-660C0k6j83L5J09J15K0r1M0M7j78j3p5J72p2j8J37r6q1J42L7j32P9J16r4m5N2J39k0k03n
-630f2O5j1j57N1K3K9O4%L5K5p7N1O9j05q7P1J8R0M4k18O1q0R5Pj74K15N1k51M1J10l7P9K22
-597B57n8j99j2m6KL1K44K8k30Kr5L5M9j20K49j11j32J63%q5j91J41L3J0M3k2l2m4J8jl6K4
-565h5Q5O0J41Q4k40j79J06m2P0k1R5M1q0q1l0O6%j1k6q3J18L5P0r7M7K14j26j10J16J3j41
-534Ij1k4j4N3l7r3Q9J57q6p0Q4L9j04j30K54o4O5K9p7j54R6J49L6q7k72K11j10J24M2M0J7
-503A61j09p2K3m9J08N6j17j19J72R0j2j55r9Q9M8J5q7Q3kM3M2p2p6J13n3m4r9N0J96Lq9J5
-471E3Q5k35P0J58M1k20j7J7L0J8R7j90J36J95j64j05P8j21O2M1K1j98J11R9n7j0O3j70R9
-442a3J36j03j39J53Q6o2nN9M1n9o7lj14j35J84P3L6o4om6n7J17k2n6j4O1K1o3K46Mk07pM
-409b1oN2O5K52L6m00M5M9k14O7j9m5K4P8N1ql3N3j11l8J49q6J83P6j41k7Ll4q2L0J9L3n5
-376e5P3Q8j1o1o9r3J94l9r7M6o3L2N4J03K7m2j18Q4k4n2o6KM9K9P3L3j53%Pkl0J6J46K03
-342B84j93p5m4J14j43p2Kn5J46K2J28m1j71J60J72j52j17n3J20n5o7K7M3P8p0O6m0l8O8L
-312D7J36j34p4q5r0Q4L5L1j01J81J69m2j61l9J29J97p2m5j8OO2j66r3m6n0%J92P7L0J03k38
-281B5p5O4j69J76J4JJn7q7J45K5r8J1R1m7p3L1M1o1N7m8J20K32r0k14j36l1J51R5j02q2k3
-249a13K7K9l7J83P1n1j78o7R4L7k9PkO8J18j89j3K1O8o0p9mj8J34Q7n3o4k6m8RP2j6Rr3J21
-214A5Q6r5l8R8o0K9O0l0M6M2r5j67J2M8n7R0K3j20Q1l7k6Q0J15l2j81M5o1N9P4PmJ3j09j
-180i0k4L18o9k70O0M8O3n0n3okJ33k4M4J17j73k7m8Q8n9j2l2J58K5pj08j16J18np6J05k7
-148aj26J44L4k6nR0j5r8Q3j5l2J19K27l4k31p9M4p0L0L7j04j0k9L4K12j12o8K8k7M6KJ1N2
-115A11r4j42J35j8j4k4J36j7p0m4J25J56k0j82l0P0mj10j08J09P8q8M5J5m7m9J01J14K2k18
-85f2m9J08N0j38M1o4O7N5o2m1l3P7l1J61K4k4m1J6N8Lrj55mP2J56n3j38j7j8J33qp4q4k5
-51a09O2L9o9Q9J3J47j02j0R3k02O6pk1O4n6Ok6Q8R6q5j91J87J9k38L6M6n3K9J28pj40J0J83
-18H5J21j05n3Q6O0r6NKk01J06Q4j97k3R0M1r8Q3P1j23Q3j57RP5%M4j0k0J4j12J22Oj1o4q2
15a65J39Q3j38N7J77N2L6k44j37J00J25L8j31oj30N4j4
32a04
##PAGE=	F1=24524.028991878207307
##FIRST=	24596.97802734375,	7686.668670654296875,	-0.61954128742218017578
##DATATABLE=	(F2++(Y..Y)), PROFILE
-2014e8Q6p9m6k3Q3P2k20R4O9j9P5J50k02J65j11k51J61M3KJ0K5j2R2K7j50j00J01J46p2P1
-1984A29N1j04j34L6m5J67nj10r9Q5J64O9o0j16O3p3j35K10%k22M0k7L3K4L8J43m2j4n0r5
-1954g9O2O5j8N4m5j20J79m0oJ53k11j94J36l7J37l7r0N7J9M7O2j20o5K8j9M7p7R5p0K3Q1
-1923A7R8j44L8j35N7J0kj9J14k5j42MJ01M1L%m9O3L1j4O1L7r3j04R1q0j0R3RKj17o4J08K8
-1889HN9J9o0r0K02o8k20J36l5M9J67J14k09r4P2K3k6P2m9j05k8J01K3p7N3K2j30K4o6J2R2
-1858iL6qrj66L7N7NnJ73R6q9N2j70l1R7N6j70J05J39l1j83j6L9n4%Oj5k5N8J8qq4r3P8J11
-1823cN0o5J6l7r1O6L1k3n0nQ3j07O2KK3q3k2J21R6j19l9J16k4j9L0j6L0o1J38M3j38L2l6
-1790AJ6j55K32p9j59K76J00j05o4jo5j61J18lm9J02rQ9K02J01k71j27J02l7q6K2j9J22L3
-1761A26R2L2j90M6k6j34J03k9p1R6K04j69m4J13m0r6Pj07K3M4o5J09J8q5l6Q2k2n3M0o2J08
-1730A4M2r8J58oj46K3J93j13j32Q5J5R6K2j54K0m0N6Q8q6j32m1K2Q7P5j6N0j01j11K27Qo8
-1699C7j4k3L0j7l1P0P3j53q7J07Q0j23M4j6L2J14J84j86k17J40pK6Lp7o0M7m7K1J05n9j00
-1668a04Q3j8q0L03r2J8j11j1m0P2J26N5j40o9r2NR8J31q4j15N2l9M9L8q1R4pj2N2j73L9k
-1636e5k6Q6l7J11j05R3j6j24K16q6m9O9r2m8Q2J2j10K15L5j04j38J7Q3j35J6N5J6J2K4j09
-1606i2o1K0J17J31kq1j0p9n4J08R5j54m6K87Q1k26p8K7n0M5l3k2N8J21n3p3j5O9N4j34K5
-1575b5L8l3k8j37K13Q4P0j60J20P4q5J05q7K9l5j17j5l3qnlm9n3L2J06J11j28mJ17j3k15
-1544a34K41k5j3M6k00k0L5P0l7J4lO6j30J47O8n6k17J63J66j46o9O4q1JJ34KM3J64m7k45
-1514Al4P3j01j28J02l7J81J45j27j54J12k2m8n1N1k3L1p0k8L3J8K5J32k26J02m6Q1R4j54
-1485f8p5L4J70q6L8N3j2p8LP2J09j23j25P4J23k1Oj20Kj6l8LMQ6K8%Q1Q8j24m2Q3j3m6j31
-1451f1J8N5q7OL2o3O7K71n3k42o1J31O0j94MJ03N9J37q7j53p4J09N4K8l9P0m3n8k2N9j4P
-1419A9M3M1N6k45J61j27k3K3l1Q3j01R4J09j80j11P6Q4m7l5K1P1M2k3Ro2J54J44j60k2q0
-1389a7lk8L2k8K3P3m9M0k3k6O3O2k36L4J32l5K3p2j1P0M8P0o4j88R2Qn0m8J0N4J07J7Q6r8
-1355F8j7j57O2j6ol7mQ1p7LJ79p2lK6L9l7m3m2R5m6J13K%k13J32K9j87L36K0j85o5n6K6N3
-1321Ao0N5K8r8J64n2o2Np8Q0J39Ok30K06K2j15M1n7k9RP6%j4n2kP2m4p3M8J06p1m7o5Lk0
-1286a08N7k6L1o5M1J37r9J20k4r0J63M9j36p9N1j28O3o2J51j00L0N3m3o9m9Q4J03k03O8J2
-1256f8N6L2P3rn3l1m7J2P0N9N0j25l8q4O8kK0l4n7J21p8K9J49q3m4l0L0O0j42J35l0J3n9
-1223c7k2nL9M4O9O6j20q2n1Q3L6kJ1mK96r6k21R3rk03R2K3j8J29J2k13K60K15k13r5o3o8
-1191e4m3O5q3J41O4j66M9j09K26q7R3N4j92L2m4J9N4J1p3J20J26l2j95L4q2M5K15o0j08j4
-1161Fj4q5J7RRQ7P6J50j76p3l5M7j27L36n8k69Q5k1J1J02j53J75j55K6n4P8J03j16J7R9k52
-1130a55J55J35J7q0n6q7N6n1j5K9P6l8m1K3l6M6j18J44JN1m2j5K26j49n1M5l2o5l5j0O3Q3
-1098G4o5K2N6q7j38k2J29l8J34r3Q7j08J13N7k5j37k5O5q1M6J55j78J3o1Q9K64M0r1j57o2
-1068b4K8J20O9r3j00K39k24j10N3M1p9l7J05K19j62j92K10k6r3n2j2M5L3J3n7KK97M6p2m6
-1038A41k00K90Q6k14k49R6j01K87j2k01O5Q4r8n4J8k0P3J47m6j85J32l7L2J07j9m5r9J4J09
-1009A01q9pJ1Q8j17k2M1np4P9K0J72m3l8L3k0m2M9j55p0P6J30l8j17J5l1o5PJ0M0O1r3J18
-976B5Pj09P9r4l5J00j7P4M4q3J56ok39J49j3k2j14M3p1K5J06Q8r5l3mo0J65L6j56M9q7O1
-944c1L8j03R6K6P6N2m9p0oJ1mn1j26J73J5j06R7J2l5P6N4j79N4M8o5m1q2J13R1r6m1n4N1
-911e6J48r1q2No6L2J06pJ11J69k34m6m6Q4L8l9Q3J5K1k1j53p9R0J14j32m6J75Qq8P3j1n4
-879B1j27O4L6nJ11j4j6L1p8R7Q4j53j07k5kJ04J7M3Lq9k8OJ8m3R1l2j06J11l4J23N8k67K9
-846g9P2mm0j0p9N9J02n8k1O7J08j42pK42J25l84k1m4L2O3m5k7J00J2ol4k5J73Q7q5J67j42
-814A56j98n3L2rJ05J33j7j73o8M0q5J32l2K3m8J33J4o3k4LN7m3o7Q3J24o0L6k6j34PJ3Mq4
-781h9M1jP1N7k30L07L7o7J03j90n3J4j2k9M1J08r1l5o8J05n9P1n3r8L5J22k0q9J83j59j01
-750a49K35K3m0oM6lN5pr1j2j09N6J03l2O5j78J4J28M7j58j8l3N5l5o8J35k0j44J68M8J1q0
-718Fn9J20j3j5J16j64l9N6j6KJ0n1l4K2Nn3QK23j38q1P2Ml6l5K0K6P4J41j47P0L2J22j62
-685H6p3o3l1O7r2p6K4J0J56M6k31oJ22j0J51l2j96P6N2o1J8O9N7N7j69j3j08M6N3R3J7r5
-653e6J64N7k22k2n0J34q2M5P2j00m7J28J2j38J10J13m5o1P6J07n5k22J2Q1Mj49N4RJ7Q4o2
-622c2P2K1j11nJ21o4j14N4J7R7O3k11O0p1P9J0j40J20Oj11J02O1k2J11J05l5j71l0J7m4n2
-591i7K53M9k00qr7L5J5n9J89j14o5J11L3l1j14R9l3m1O4M4m2m9J1nk1l9J44P1J14R7k14k46
-559a46R6J3M5m8J00N4q8r2N2K0k7J6p0qR3j3N6p5k2K22q2j07J06K6r4m4m3L7N8l8j20L2J72
-526H1m8r1J11K2j52m3J78o4J19L2j12p1R6R9j5o2k07J90j18Q8L1Q9M6j38p9N1k7L5O0j01
-496@j05J26O3Rj36n3L2J5M8q6K9j2L1M4m8n9J13K2j0p4j0J62Qq2J3J35k55M4J59R5k05m5
-464c2J9l2m2J83j54J28K39k08j28R2r4MJ12K5k19J6R3l1L6K7j21O4R3j07o0J39M8j7RL0M9
-433A61q6r5L8q9j21K16k5MK1k8o7l5R0mm8j3M3L2lJ22k2j47MOoK1R2K62N8l89L2M9k11J29
-399in3n8J5J07O5n9o2Q3j33K2J39j18J74Q5r7l7o5o0j5Ln7L2R0M6R7K5r8p3r6J30k2k2j2
-366c3j0M6mO6K3L5j15J5Mm9p3oL2N6R6pj57M1l0J1J0M4J36J14k23p0K5J44j37j11L4n1O3
-333h1N8J63l6k12J68K10o8j41j00P7o7k9Jk6Mj3J58m0n6L1P6Q8j37Nj34K6l6N6j8l2J62J11
-301A68o4r2p3J42J68p2j4np3M1j18m7p3k1L1J75K8L1O8j76o9J06j37J34J7l3J5q7p5J15K2
-270C2o8j1M8k4l0J0K3l9J12m1J08K26q5k11j94J3J13J14j36q5jk7M5N2J88K5n0j11k09J39
-240g4M7J7L6j5J7J02j69k7J4P4o6p1K8l8J46Q9l6n8r5n6P2Q6J2K9j29N1J07p1K0P6j31J3
-208@J17JRJ8p3j55OK3l8J19L3j69K4l8r4J95J19n3j76R0k5n5J04M4k6m1j01J6M8L29m7k82
-176g8oO1N0m8k6Or5J32%P9J57k21l7J3M3j16M9j5J63L2oj23j41J39J3j29J85J1k12J17P3
-145G0l0pJ02j7j34Q8m8q8J67K71k4k38q1O6m6nJo1j2l1L3J49j41O2O0l5L2Jl7N2o5j75J40
-112A9o6j9M6J16n1n5l0J03J17l4j45j1J27N1j38j25R7L7j12L5L4j1j1J28M9K1k05j15J41
-83gJ18j54o0j2Q6P1o3p1l5K0MJ56RQJ0k8L2J6L8j69K3M6J27p7j36m9n3J32N0k0r4m3N1L2
-49d2qJ22p3J12p2lJ06j57n0P9L4M9l6j19%J39P9j29j48J92Qk48J31L2j25pJ12N9q6l4J77
-18I4J37j14j10R9J22n7k6m6k13J46O4k59J09rN9l5P6K4j44O3q3L9j4M7R3j8j28P4j34J25
11a9MJ0m1n9J03R0j84J07P9N9K4j57q5R0P9m4j22M5j53N6L0
32h8
##PAGE=	F1=24499.71264672302641
##FIRST=	24596.97802734375,	7686.668670654296875,	-0.85235983133316040039
##DATATABLE=	(F2++(Y..Y)), PROFILE
-2014h0R0m7j9m8P5J14j50J6M0n0j5J63p9J20j15k27J83J9Rl0L3pJ00K2j45r9R3J63n8K5P2
-1983A68j07k03R8J5Q1M0o2r2J00J41M2q8j14N0o5j32K45K4j73p0K8k5N2J09O2m9J8l8j23
-1954f8K5L9J0K8p1l6J81m5pJ45k13j68R3OP7rl0m7J9J56K3j38o5K5J4J3j24J57m1J9Q2K1
-1922G1j36P6j00k5L5L0nQ3l5j33j6R1Q7n5k0k6J10L2l4O0M6r3j00P7o5jJ05J5L0r3o8J1M6
-1889@O3km4r8J85l7j89Q5L2pJ57Q7j76r7P3M7k5O0Mr5j05J06KjP5n1j42M1r2J06Q7m9N7l8
-1855A9j91oJ92n9jJ29P1j2M0j85m5J56K4j91J01R9l0j19QN6j38M5j0km3P8J4Rm5j40Q0J39
-1823D3K7m8j5m3q9J25m2O1p4n8O5o1L0J7L6r7k2J36Q8j03l2Q8m5%N5l6nj11K55N4j79K7l8
-1790IM0j57J92p7j17K36J44j20o2l6k6q3P4m4o2P5kL9K08J39k23j12R9m7q4J5m8Q7J1J05
-1760A73O3j58N1n9j21J05Pk6J00J73k02o2J03p4j33N8l0J4J4p2P2M4r0J4Q2o6l7N1q7P3K4
-1729Dp1K11j1j97J02J63j34j27Q4RJ21L5j74n0LN2J05p4j76J6J7M1P8L6Qj56o8K33jr5j9
-1698c5J4P0j6p8R4N6j19n4O9N5j19O8j2L5J00J96j87k17J39j2J2k3j20K3M8n3M4R7q2l0P0
-1667C3p6j12K14m6Q3j29j5M1L8J35M4j87o6r2O0R7J17n6j60M3OQ0K3j04N1qL3L8j57k4R5
-1636ar8N5L0J18j02j0j5o4K19j11m4J01j25oN0J1j05J48O6p8o5J8K8j33M9qM5k3K2n9k9m7
-1604a63J63J74r3j33N1o0n6O8J62j13j72L08Q8k06l1J1o0J2n3O0M3J13q2l3j8O7Q3j30p2
-1575g2O1j1n1q3K15J02J2k24J75P1j11O0q1L4j7q2l6J0j0m0j8J8k8J8J8J34nm4pK1j24K04
-1543A09m3NN5j59nr9R3k6PP4P1j26J44N7o1k06P8J89j24l9O2j46M1J57MN2J09q1k11N8N4
-1512I3j37j06R7l1R7J85j38r4Q8r5jj3k2L6M0j04Mj7R6jJ29j99M1n3P3J30j35r7R4J54j11
-1481Ck6J0N7o9RM3P7j24q5Q9J14l0L5j09rk5j7l7J2R6J8MJ06J26j36q8N3l5q7p0pN0n8k9
-1447a39R8K6p5K94m6k71J8J25J3j20O3N6J2J16o3j16p3J36L3j3o0M8qn1m6P6%K5P1J0j7k10
-1415h8J91j72J9nk9P4r1R1P8k02j9R2L4o2l3J7N8J8L6p3l7K34J85j78p3j01M4l5j5m8J03
-1384A3M0r7O1KnJ17R2k53k2J26n3K0o7j4P3N7R6r0k05J19kn6k7L6N2Q4K2J05j01l9j57jO
-1351f8K1mo2M3n4P1J47r2k1J1L8jp3k9J01j9Q2j0lj79J67M0k24L50Kj92o8r3L9R1m3n3M6
-1318c9j8J41k9j11R5j33N6J44O5k17Q0M6n9M5r6o2P4Q7l9k3K4p8Q0l7r0N0J39l0p3p7J0j4
-1286h9P4n7l0l9O0J14p8J76o7l0K52j9k44k3O2j59O6j3L8j7J0M4o2q6j7R2Q5j33M4o2P4K0
-1254a4J01M1q1o0o7L8Q9O5rj15Lj8L1M5k7m5p0P4o9%J95n5q4l4J2J9r3J99rJ5q5p7m7J18
-1220a4K1K7J5j17J24j00M6K7J2j1MK60j12j97J33L8k22O1J6L0M8J3j88J99K19j77m3l1o8
-1191A3j12M9n7J53L3j48j4L0J58j17O0P2j34n4K9L5qJ2l5J20J16l9j57J8n5o6K39l2j37J2
-1161a6O6n9m6j4K6J07N4J53j48r9%J0j45L15m9k83R2J2l5J18j25J60j01p4m7J23R8j58P4
-1132IJ09k54J03J95P1j10q7p0Om5j9L9M1m7l9pJ2M2r7J36QP7j7n5K29j70k6L4lj04K7l0M2
-1099@N0p2J2M8o4l6j1N2k6R2q9J17j16N3J02n1j47N0N8o7J0J58j66%p2Q0K70K8o8j58l2Q
-1067A3J02J57q2k21K70j91j62N5P9o6o8J05J90j79j25J76l5n6m4l5J20l%o4r8K79K6m3j9
-1038H1j82L85M7k63k50J41n7J87j6j13m0R6r5n6M8%Q4J59k6j83N5nO9Q2m6n2j10Q9J03j35
-1008cl4O2M1r0l0L0K1q2M3O7J68Op5jk1kK6j31r9J7J25J4j11K3k6m1N5j5l2Q5n1J05m3o4
-974f3J01j88O5J35l8l6J06o9O0J4j93J41l2l1o5P1j05O2R2J08j23m3K2r8J52L2j20K3q4O7
-944c7J8p5O3O0J08J6n3l5m3n5L7pj38J47jj34J97J2o8O2P1j81Q3L2l1p2r9J22Q3m6o9j23
-912a56J31J14r4q5%k1ON8QJ24J92k58o5M5K7k4J8J69j5p1p9j35N4N1R5j12m9J27k1ON5J1
-880A06kj65LO0J1M0j0LJ3p4J31O6j57p7j5k9J34N1O8Mj03l4l7Pp9J62q1j48J43k9P9K7k21
-847a53J18j2qL7J2j23J06Q3o0p4J04R5j44k1K18J06l38Mj6m3P8r6O3P2L5J7p1r0K64Q3o5
-816A81J52j85k24L0j3J2J09Q4n2j81o6N1N4J18j16M7o9J30L9m6k1p1L4o6l0J37J13m9J8o0
-786F0j19Q9l0l0q3K7J6J76K0k23L07k5r8J06j50k1J6n8n1O9P2o9K8o6J01o8O5o6j09j6R4
-755c6J4n7J30j77J3J87K4n4J8Pk4N9Lo5M6j09k0J43q3Q2j67N7J17Nj58k6RP3r1QJ64j4k05
-722a27J05K2Jl7L5L4L2l7K9j31J1R1k6lJ5n7J5qo8M7J3K27r6k30J36ml9k2l4P3R0J46j37
-689F6L1j5J52r1j45j08J06j3r1n0mM2J74N5j97n5J10J2Q8k3k13O2R2p6m4M5M9J05j67nl1
-658a39M7k4Q3J9o4K22P4k49l3l3J00p6P6J6m5k4P7Jo0O4Q3Po2P8N0q3j79RP3K2j25O0k6K8
-624c3Q1j19J21k8r4p6J67l5j04N9qQ9P9j97L9J6J5Pj02L7O1J7N1K0pJ22k7lj32m8P2o5j12
-591a37J83Q6j46oq7M8l2k0J45p5p5J29O0Lp0O9j02n1P2N2m9l3K1k0j8o5J84P1O8R2j69k84
-559a56J01M2J8n3J05M3j02q6J38k8k4K1j00O0O4j04O1l4p7K01m3j04R6L2l0o5rK8O4k1j44
-528a06o9J62J0q4J39j8j62M2J12j10J68K9j36L0R4M7o2l6j18J15j18Q8OJ32Q0j49r5O7Jm0
-498A9M4o0k5K2M0Kj16oM6p8O3n0LO0o5L6k6K4K8P0M1n7o9J22K6p8QJ75k43L6J20J32j88n6
-464@J4p5q3K39j08J09K56k37j29J01o4j1J29J2k13q8P0pJ10j3p0K0K8j06M6J01J5M3J0J0
-434A09N0j10r8O7o4r7K45j05p4J16l9j01j7O5K6J3m4J5P9Mol4q6K2J2k1j2J08K44O8l45M6
-402C6K6j46J39r8m2JJ02P8r2o6R1j32M2J25j07J42Q9o7m1j09q6M3k0q7RK07J3R3N3j18o2
-371A6q8O1K9J3p0M8N9n2L1rR0q5n0K6j9o8J7j1L5J31mj38K1o9J7M2P1J06M4k38p3P7J70j03
-337B7j64M6nLP8J73l4k18J22K38K7j44j53N0m1k7j6j01P1J8J08m1l2k1J25M7j17K5q6Q2r1
-306e1K1q0P2J28M7r2k1o8J19J21o2K%j30L3n9or7K0L8J48rJ7Rr6l6J32q7P2J3n7K5j14l4
-272h2N1K8l2l7J2M5qql7O3R1n8J19J97o9j85j60l0P7J22j60p4N3l5j0J15J54k7l9k4k39P0
-240a17P3N0N8l3k1J02j49m0K0N6q0rK8l0J02Q5om4j43n4J05R2M2M4j50k8J22l7N4M2j72K
-208c6J42J7j4Ol5j43NJ5j7J33L7j74j7pq4J82Q1q6j53J37Oj19R0P3m3p0p8L8P5K98J3k82
-176a0j11J06L3m0nkm2PoJ22K00k31p2O9Kj45P6J9J53L6j5j31j17J41Nj38K05N1k44N6J07
-145G9j7j6Q5k3j37O7n5j49K20K95j1k00q4M3j6m8m6lJk2J7Q9j70J94P9l5Mnp2N3l6j88J18
-112A1r6oP5Q6p4j3qO1P4l9r5J7J54Q1j40j28O1Rj27K2M5J8N5J19l5J9j55j72J62J95j48q8
-80f0j4N1O9k5o8m2l7L0J10PL4N6p5kL0P5j43K9L8R3j09j43l0P9k9R2kr9l8N5L4M5R4j37N3
-45B1l7J3J22j03j33J26P8K2Kj65k8J50P4j66q5J67mk01J98J9j85l9Q3J02n7k3J51J31j25
-16A08j43J15J73k8o4p9k13J56N0k11J26o1M1L0P6m7j55M0L3N3q0O0J30j9j43N0j60J20jL8
13eln8P2Q5k07J57j2N6K4p8mN8%j13o9P1j61N0M9
32h8
##PAGE=	F1=24475.396301567845512
##FIRST=	24596.97802734375,	7686.668670654296875,	-0.93263351917266845703
##DATATABLE=	(F2++(Y..Y)), PROFILE
-2014h8R7l5J8m5M2J48j00l1j5n3m6Q2N6M7j28j31J77j0Oq2N9oR7J4j17p4L1J91k2j1O0j11
-1982B0p1J7L4k4Q0pn8J05J24Pj31j18M4k2j04K10O7j13r8K4p2N2J33%k6M9n0j47NK8L1ql5
-1949e4K1J27l7jJ17k09j18M7N6Pj2N2j01PK09kj37m3nM2l1j55K15j8K3J01o3j26Q5m1l4k
-1917h0N4JM8m7o2N4k6Q6m8p1o6J57M2m1L3O4p9r8N7l4QJ14J7N7m8o4n8K2N6j4k0j20J77p
-1883F4r4MP6o1J25M4j28j11Q2O8k9N0O3q8j67Q3k2P2R4j06j43Q0o9J17Q8o2M9n8j55N1J58
-1852G5j12MQ9L1M1K4j76n2J97Lj84P3O5k5n5K1Q4k21Q8l1L1j9M1MK8oj29P6J27nm4m5m6m8
-1818i6J37j05J36r5r2M1k7K0L5M5q9NJ06N8p9j3N4o4L8N9o8J2j51K85O5j96J0l5P8j35J21
-1787F0p3o3J78J76j31n7o7P%M9q7q1N2K5j7J87J47j63p5P9n4o2J8r6L9lJ07R7r3M5j04j04
-1755f4J10L7J9J01J41k30o9P0r6j39J10K3Qk7n3K0O7o1L7P2q1l3N2j07L9J3j7K35k0k40J42
-1724E9J30j40j01Q4LJ19N1j77j34O1L6J10n7q9k7k1J4P9N5k3j88M7J54j9j10oN9R1j7j16
-1694g3J21J9j07pM4K3r5R7jK9P2J90j70k20J22j5ll3j68J25J19j31R5P0r0L1M6j56l6M6L1
-1663b5J03j17j8P3J2J27K8k09J4r0N8O9P6oj48%QJ05L4j18L0%N5Qj15p2J51j20j1P8J41o7
-1631E4j15n5K1J98j02o7J16j35L6QJ9p1M2P8k3J3J0k7k2Rq7P1l9Qj3j4m3J25K19j78j56J08
-1599a2o3l2J2K03o9k31K82P7j90L5np0j1p7J37J9J01r9Ll9Q5J48j60j56P6Po9m0K05J16n0
-1568A33k14J72N5j21J9p0K6Kk6n6N0j0p7l4J06l3M0n7J36J01p3j55N1k1J39m9L3N5j22J8
-1538A8j68N8%j2J54N6j02J25L8n9j76l8K03o9KM1k08J11J50j6N2N9j02j51J25L3j51p1P7
-1509b1k4JK32j57m5O8q5k0K7j04J24K5j45M7m1J33rJ03j50j2n4M1J50j04o7R7J29j13j06
-1480h0kJ12o4J5NO5j32n2R4Q5k2Q6r9qk9Nn2K3M5L0K5Q7J40j28j20K0m3r4N7J3j9n9q3J50
-1446b9R4j83K59l8k45P8R0l1rQ6K7m7P1m3l7m7J15J0n1p1L3L0l7o6P9mN1J02k8p1j34J57
-1414A11j59K5jn7M9p4R1M8j84L3R0Lq5qL6pJ4J12q7l1K12K03j71j11j17Q9k8m3m1J21j8j06
-1382i1R4J5M6J37J10k60p9J04n6J2n5k9O8O4J15r5j94J15Jm4mK5M9O8K0J12j00o2j62j7J3
-1351h0N3K9q2k6OO9J22r0m4pM2Qq7rJ10kL1j9J0j24J80N2k25L26j2j91q0j27J30P4l7j27
-1319a27J9P9J02j0j51J74j30l1J29J30j53kN4l6M3j35n1J30M2r5J6R3j58O9j9p4L9J46Qr5
-1289Fq6LJ3Q1q9p6O1K4R5q0K00j02L2L24n5l51J8P0j47N1L7o9N4mOq1o6L5O3P7p0Rj18P9
-1255e6J4J14Q4r8p2p4K7J13R4p1j15L2M8M1M2p0o8o8K5m0OK01k9j20m2mjpJ76K4K9j11j17
-1222i3J2J14m3j5l8K5J83j43QJ1K9l3lK18j17j68J66R8k11K0lP0oK4j51J29J81j55QL9n7
-1191I9j99J8j3J49Oj10j7R2Q1j27RR7p1j16J05K6q5MM1J02R7l4j39J3j4j44J97Mj60L4J53
-1160I8k6r0l9K7J14M5J60j10j35K0pj70K61k3k30M5L4o1J09r8J58n1j21JR3P1j66J44J03
-1131A56k33j4K49J35j36q2o9l9l5RK2Ko1m0k6N1K5m8J21J4R3Oj12K16j75J6K7J6j53R0j8
-1100GJ9j7n5nN1m8M3J2j4k2N4r1J46p9m3J39p8j49J41L8n2k3J33j40rp7P7K54J3n2j48J6
-1068D1l1J08K28p8l10K33j31j61L5R8m8n4P0J40j43p3J42n1l9k3k0J37l5k2n6q4J95k1m5
-1039BJ4j02M03Lk96j68J13k7R0k9rj33R5o8j1J0J9R0J36Qj62rL2R2L9n9n3p5J17Q2j61n1
-1007f8R7j8n7l0K5L3p0M8N8J31N7r6l6m0L4K7r6k5o2L0P8p1J7j4kO4k5j07Q3oQ5p8nJ12j42
-972f9Q8J31n7j57J32l1m3J2j07J47m7n7l3R5j02P8N0J13j31m8N1j06J01J2o6mn3N1pk7L8
-941d6O6J37l5o0Po3j15Q5L9j44J53J8j15J60jr3O1P7j75J02%K0q2j15J18O9J9l2j36J20O1
-910A00r9j11jL0KOPJ24K19k34j45J61k8q2J34J78m6j49j25j7Q4mN9q6k6O2k2Q2K0L7O7k03
-878fo8R9K4n3oL3j0o5J41L8j43l2J1r5J85P7Q8Nj08l7o8j9j01J93j34j28J55k4L2%j4M2j08
-845i6JQ5M6j27J28M1n0q1N6R7j05n7J84Q6k65N4J0j52P3p8J23K5L8M3q6j03K83P2l0J14k05
-814A24k16P0k1J1Q0L9p8j64m0L4J88Q8j64M1q5J18N9k4lj16k0r1J12J05O9l0K0q9r2J44m9
-783B0p0l5ON7J98qk35K91q5j12J07r1qK5q5q1R4L4m1Q5m5Q5q6M8o7p8Om5P1k8L6j70J39J27
-749E9Pm3M7l3m9M3Nm2J19p8j33J84j12J01j47O5J06l9j53lR1M8j15R3J57qk14l3j6j0L3J25
-717E5o3O5n6m5k4J0R3l0qK1l9M9k4j12Q3L0K62n9l68J51j6k7np1J28O3J36j20J9r2J51%j59
-684bj09J72o7j03k5k4R6J45N6j55m7P4J3K6k2j95M9R0n5PJ1j2J02j22k2k8P6p5P3lm2K34
-652A16J10k38j5l6M9m3P8k5L2j7J3J2%L3L9N0n6O4k2r4r2J1L1L0p7P2q6N0O1j53J64j07K
-619d4n4M9j4l5O3n0P7Q9j68NJ18n8J2p6J9J30L3Qj5J1J20j62L9r0o8J08o3m3j3J16r4J9o1
-586i2N8k2o7J27k8j24J86O0J2l9M8j56J8L0Ll8nM5m9l3m0J97O1QO8j11k77J13M0ql1J01J4
-553F9j15o3K12p5nJ1j01J01L6k26J04Pj11J58j1j03Q1L0M1m9K7j5O7Qj45p3KP6m4J47n1o7
-521g7K2J14j69J38L0j21R6R7Lr9j9l2K1j16J54m3J43R7j47j07P8L0r8QJ7L8o4K4m0q2K7Q8
-489A1r5k5kM4J31q1l1k9P0m6N5R3l5j13P7N1p9NJ98k23N4O4J49j66o8J2r9m7K12p5J05K44
-457C61k45j22J04l0jJ05k0j83j26K9MJ57m3l2k1n2r2J40O0qJ08K%L9j18n0N5n4n3K55j36
-426C3j99K06l6j48LM3N7O2o1lJ35k1j17j7l1L5L4o8LO3K00O5k78Q5j2m7J15j48ojN4Q2r4
-393a2k2M7j14L1J05o1J13O3n4l1j18o9M6k4L0kJ37k0Q1O6j18l5p7OR5J2j12Q5P1r0J8l2R5
-360A10m8q7J9K0n8L7k5j1J63J9j12l0r5J5O5Q8O0Lk37l4P8J69n1k14K1M5j3J03J60l6j88
-329f4L9K37J17j33j97N6rn0j5o9J82o9pl2Ln6J42J4q2jNJ00j24lj32J76Q3j4j06K9k0Q1N3
-296A34m8J2rj53N6k5J9j14N0M2J13m3lm5jj0J41l1%jo4K9j29L0l3M4mm9J5J12k6m6j01K11
-262G3L5j00J30J61m5j45r8q6N2J05j74n3Q1jl0J11R4p3k5O9j78o4J10N4P0l3n2R4j22m3L4
-231d9K7q4P1lpL1O7K9k9j40j6P6Q1O4N3j58j04J32PO5kj71j9J43K4k1mJ0j29PL8mJ20L5j69
-196b9j4L5m7J09K6j27r2J53K4j29M8Q1n6m5n3L6O2K44Q8k58j49O5K5j6kk8J4l6m2J19K34
-165B40k00j21J11l1q9J7N8J38L5l0j28p6J28j5r3J59Q0k36nJ31J0j8L9m2j11K3oj2P3K78
-135C07Rj30j02j3J7r1r8P3J8j1jM8j91K74R9k6k9j1q8N4j1j78P1r1K1M1N2q5M9K6J5N3k5
-102D6q6N3J51Q3j31j17J7kj34K7L3M8J10Q9j18K0q7j64J29K68j34r0l1qM9K6m0m8n0K5M5
-71b1PN0J06r4n4K1R8q5K5L6M8j40j36P4J03p3N7k0r1j4P3K2O5N8j50m5lK6J40m1j36R2J05
-38A03j5M8j59p7J23Q7j87qJ10rj05K22Rk21o9M9J21o0QJ38J04j38j61J46K19j3j11r3j87
-9a26J33M6j31Q7q4J2Q1P6j14j59K6J56N3j23N3J54k1j37L4j57P4mN9K5o5M7Q1k05J96o8L3
21C2M4k6Q7J6r0j58j3P7j56P1L3
32h3
##PAGE=	F1=24451.079956412664615
##FIRST=	24596.97802734375,	7686.668670654296875,	-0.63927942514419555664
##DATATABLE=	(F2++(Y..Y)), PROFILE
-2014f0Q8m8M5k2J3J71o9o5o8l3K6m6J12k1j25l2J42k8mj22Q9j6R0J2q0l0p1K18L6m2J2r8
-1982b6N6l8L3j30J00M4nJ04J11k1j64j39L1N7n6J08J17m7j02mr0K9J22k4QP5p5j65J6M1K2
-1951a2n0N3J4N7rK0P1k10o1K5Q7l5o6J37n7k1J67j3j12j7n5P0p5r8J80J0L2J25j26j04M5
-1920b8L5J0m6M2qJ9n8QJ00r9O5oj03j04J19P4k0l0O7m8q4K0MK4J18OQ0J2o4j01j3M2k4J1
-1886B0j44J56K9Lm2P6q4Q0j2q2j26R5P8l8N4R6q6j90L9l5J11J14j30j25J12n4J02R6l4ko5
-1855A2r8R6J02j55K4N5j4O7J0j38l7J79oj54L7M0j4kK0J18k55R3m2N5Oj4oM9L1q9Q4P7l6
-1822I5l8p8m2OJ29j56J85j09j10K8j4J6N3N2n6L2N8J6m5PK2p5P1M9q8O9j39J92P1j89ok0
-1790a4J19j12L5p2MJ08J90j34m8r0K4P9L5j19j04K9O2m9J42J16j05j1M7n1k8K8j46l5OR0
-1760dJ28j0L5j53q1J17N1M9J03J19k43q1K1o6p9P9N8Ro8k9k8Q1j8M4O0p4m1N0j04J4j9O3
-1728a7K29m2k70J51R6j32o9Q2J8Q9O9j64k10J18LJ00l3K9q2q3M0N5N4m2j57R9P6n1j02M4
-1698a02P0Q6qj39J36k3j06M3K8j2m7J16J2K4L0J63j39k07P8rk2j2r1R6K05k27J56L6r6O9
-1668A08J8k24P7l9M5P0r3pP0j0R6J8j99J18q6L1L8LN4r9l2l9J00O9j21K6K5M8j3o2j02J62
-1636E0j17o3P7J73j3j07j44M5J53o2r1J09j09P0J4J8p2o1P1O1M8%n2O1l2j37Q0l4qJ7j8j6
-1604h9O6K53k43o6O0r1K2k9J94j7k09J97M4j78J16k0p9J6q0J36oR0j00M1q3J01K29k06k15
-1575a46R2J6p9j9J94J29j07j36J08L1j12j6m3NQL7l6O2rk2n1P3m7P1k3Q3J40p9k48M2N8N8
-1543C4m2N7N0r5N2j23p8L9k2K03L1o5J03J5o1j34j43K00LM5Kj94J24J24n3M3K0j03o4J44
-1513A12J6j41l2M9j7j01K78j85J2M6j6r0O1j02J41Kj88R3k3R8J0O1q7n4l9QJ39o6k3Q0Q9
-1482A31r9j79M1J09n2Ol0R3r9n3N2M0K9J27r9Ql0K2n0Qj9N3N6M4J25j01j28Ql6m0R8L1l6
-1449C0o9p4J10J27k01J32j3j24K9M2n7R5J01J2r8Kk3O3l8R2j3q4p2K9O9k2q0P0k0P9J25n6
-1417A63r4q4J06j03J3J5r6J0n2J11K6j27KP5jq5K9L8q4R1J29m9n7J17J90j31j31j29J23q
-1387Gm5k8Q4q1k4J07oR3J28J28k45j30O2m0ql7m7N4P1J25p6j62Q1K6l5QmN5N7QJ06q9q4j75
-1353a16PJ6Q1O0q7n3M4J0J02p1o2l1L9Mn9kJ12Ok7j5K7o8J71P2j80K53j4j82j01j13K31L3
-1321H7p1j01l9J24N7lj37J91j10j16P6J88o7mK9l1L8j59lJ51k6j53R2J35k06J9K0o7N9J38
-1291A11K5j17r9MK0Q1j07l4Q9NQ7j19J95j23Q5L68n6m12J5P9j15K2Q2j25P5mm4j07J7O1J6
-1260b5P5k7k8j20N3J0J09J15j03p0n1PJ09J31j07j30K2J05P1K5j06r9n0j1mO8J56j5j49n6
-1230i5J2k5L1J35O3N6j31j41Q5R8j07o2r0K13J61j71l1oM3m7k6J78j08j37J88J46j75k6l2
-1201aJ08k5K7j18J08J01j62M2J26l6k52l6K7J34ro2L8P6Lj09m0J09rj39J47J1j63j1J40N8
-1171H3P9j5j45L1J4j12M0M1j59M7K08Lj04o9K2J12M2J76o8j68K5j0j83J73K1j52m0O2m5O0
-1141c1p9J69j3j06nO8L3r6J72Q5k04j39K69J99j65n7n5p6l6L4K6m1o0j5L9l0RMR2J9R4K2
-1109A26j65J87j60N5L2K5j95J35J7J0j09pj0K9l4Q2M0n7l2K8q0J59k5j45J64r8o1J50K1m3
-1079C9n5Q5j01j8p5P8K18ol6j26N8o5J23K76p7l31J07n1j20%J06l0j9K0P8p8l2J32q5k1k
-1048hk6J36m7m1m1l5J39o8j09N9j4L67l1l02n6O5j8jm1R1j14J9mRo1L1Q5R2M5j29n5P0J01
-1015A08j1o2m3k3J04O3j73m5J02p5k9l5L3M8k2M5J1P5J04r0m6p3L7M6n2N5n7j57J56k8Pj2
-983c9K0Q2k6j14J5J7O3p9K8J32p9J02J16q8k01Q0Lr4j2j5J59n9p3l7J08q0Q4mR7j16m7Q3
-951B6q6L5l0jk6k3L2k9M0J4M8J54r1n9M4p2j06P2Q4j50J56M7p5Q1k0r2O1P3j61R8m1P7o4
-918A6q9O1N4Q2K9j32O8J8r1j17QL2oMl4J15K46j74k24K37o4j02K12J52o1j91j44Q1Q5n4N
-887B2o0J0kJ1J18rL9J45k30j26J32L9j03l0N1l7n4J23Rj11J4L6j44K25Q1R5Qj09l7q5k3j23
-855a25J82j80RR3m5KPJ18j7j93M4O9O4p8J37k0k5n8k4Q9m6r8J36P1j77J10L5k00rO0P2l3
-823c0K7O6p7o1K32N7J2O2k05j80P3j6PL0Kq9j8n3K1K05N9j42l7m2P5N7J1K8j02p0J2J02K9
-790D5NnL3j03o2J79l5j00Jj7P4K05l3k55K66j33j05J09l6j0L6q4l2L6pk3J31j4P2r8K1o1
-758@n6M3j07Q7Rj09J7R0N8j9KN1o6n5PNl5J95k4k39K01j08J23j23K9R9q3q8j0J38J9p3J30
-725A08J32Jk13j63k6JQ8J62j38Q2o9r6J11J3M1k8j4K7j4P2k8j30O4M5L02k3m10O5k0j4K3
-694d9l9J15K1J07r2K9j59J02R2j25n5J49r9j09ll8J52R5N3j18l7N1J7l9l8j53O9M2k9N9M5
-663A6Q%q6k6o8J00m0Qo9P6J06J60j84K8n0k7J8O1m6R0qn8L6L9J5jP4m4L8r6p1qL3k4J8j4
-627DR5j53N3L4r8J35j75J15j9j01J7M1M0q1P0R0j30J1J60j24L1o3J7J45M0k1m0L7J02k84
-597e2R8n8r5J20m4K8o2M7q1O6k2N0oj04J06j1j19J96K8J1pL9j81Q0mp6%K0P6q6o4PK02M2
-563A44n7L5n3k05J04Rk9J5Q5k1j07l2K51j13J3nq1J23Rj70L9Mj20R4J5q0L5OJ13%L5n3O3
-530F6L9j34k9o6K3rJ24l7L6m3J53j66ML9n2Q4J10k5j18k1L6o0r5K29r6J20R0j35j10Q3N9
-499I9j30l3J25O6j23J5j03RRJ02n6j17NQ3J85n6q5n2Q2n2k3J33qj32L9P0q3J2J93k04R1R
-467G0J44j30p4Jj11K9J46o0J18K04k29j17J05LRO4o4j31p9N5lP2n8j0n0m4J7L3N2oJ24qk
-434G0J4r7J5K0n6OK38j32k34J84k8j99L6K3Q2R0o6rJ76n7j79O8l8L1O1j13L7k3J41N5k04
-403h8J32n5O2P5j94M0Lj7O8o1L2j2q7LP9JR8On4rr4j7MrJ13JN2n3P2O1r8Jo6j7J39qj24R1
-365G0P7j19J4j1N2j5q5k7N7n0N9l2l9J72L5q3p4r2KP0R3Npk00O2L3J14oj93j00Q5mJ50J29
-331A42l6j39k0J74J89j15k26R8Pq1Kj0K41j60r9nJ3o4J34j7l2m3R8Q2j33j0j54K41L3o0q7
-300c7L9L9O3j7l9K1l1j28J01m4K7j08M9N3P0p8j8m8P0kJ23J7o5k3n0K5j17J01q4L2ol2N7
-267d0J28n8j03o2K81k2j54J20J29j5j02k0j40L6O2j51m7Q4M3j9O8K7r7k0J48j04j27J05L1
-238a9P6J1q2N0q2l7M8Qn7J00m2L5k3PN8j5j11lO6O2P7N9j58j74J40O4N3m6j32n7J39L5j2
-205C8l3N1j14MQ6KP8L1j56oP7l2N3j1j72J5J24K1j28K5O7o4Qn7M5L6J78J50k00j16o8L3K6
-172ik0o9O7K2j0k9K43j37j71J33n0k8l9Q9J19L1m4j21m5J06j7l3P7R9k00n4J45M3lk2p9o6
-140g2m2J17Q3m4K11M3o1j35q1N6j29q2J11K3lj7L6j23J95J34j0o4j6q4M9Nj48Pl7L3l2J3
-108f4q2J18P2k6N9rj20R3J31N9j22r1l0Rr4K3j7Q8J33N0j81J7k0j25R4L16j19r3m1o6J5P4
-76E1Qn4n6J5nKN4J58o4j12l1R9nQL0nj59l0J07Q4q7J5m5o8J8Q6rO8L1j11j02j0LJ51K3j02
-40d4K3J29o4R4j42r0M5J13j83P0L9prK20Lk33r0J9J14q9N7J32P2j49j76J84K63j1j62r2j34
-9i8R5N2p4L3q1j2R4P1j60p5K8J81M1j50L9J64k8j10L7j49J4J7M7L3p1L0R1j66J87p9lP2j0
23F0J65j4j67j70lQ3j33J01K3
32e5
##PAGE=	F1=24426.763611257483717
##FIRST=	24596.97802734375,	7686.668670654296875,	-0.21558833122253417969
##DATATABLE=	(F2++(Y..Y)), PROFILE
-2014b0O4p6N6J8oJ80n2r1j07oJ01o0L6l0o0l9R0l2j3o7N0k5O0L2n0K1r2J41R8p4n8m0J35
-1981H4q2L2j28OQ8O0R1R5l4j59j41l8J47Ml0J66Qq7l6q8j1R5pL2R7j01j71N3N6j0q4J09P
-1948B3j1M8M1J1k16kL0Q5m4j01J67j4k5Q3ro9Mj09R1j02k8J29L2M3J38j56r2j3J13O1o4J5
-1916E9l2ko2N3J18j42N8J8j06m1j8J17J0q7J4j4l5l7L8N7J05k5R5P7o7j26l4L0l5M3j20O8
-1884b3P1Q5p1N0p2M7o3n7j06P5P3m7Q0Q6r1j55j5K4L6J44j23o4Q2n3Q4J10%n5o8l9J29M3
-1852A17j84N9K4n1O9J1p5qR6qj08LL1lL7%J47k35O9l8N0L2o6k1O9O3l6R5Ro4j7r4m7N3J22
-1817A01j67J75j21j14L7k2J7N2O3j5N3Qk5rK7jp5P3L8p4J13j30Q3O8j62L%J34r3m5p5P4L2
-1784B3J80j23l7r6K3J37L1j28j11rQ9m1J06K7n4O8J5k9kL8j57j01N7j5J44P4K7k00m7J23
-1754A2N3N1J06J15k39j01l1L6k7rQ2K6j01j5m1P4J1M6N2o1n5M6p4Nq5J63J93p0k82J35O0
-1723G5j10k7N9N1N2Q4j37j94Q9l3O9nJ40j06j44R4MN4m3r5Q2L3j15j7O1M2O1J6j28J13n1
-1692b6q2O8J4n1K1J17J6K6j9J16r8j56%Ll9N6OJ2K73l05J94Mr9Q8j2k45J68l0k5M6p5J4N0
-1659C0l7M9K4j46J79q1QL0p7R1m6l5o4J4J22j14K5N4L0nk7j35J60r9n2oK00M7m2j44n4R4
-1627gj0q9Q3m6R0M8K7j13p0O0Q0J4kl8R2o8j53P6j9k2K7m2J9J6K66k76O6l6j18Q7k8J11M6
-1594G1j80J24pj22J56l7q2P0p7R4l0Q3q7Q7j29P9L04k46k28R2K2q5mJ82J29j45o4N0Rr0m6
-1563a07K8J1NK0J6M8pJ9n3J0o1R9L7L0J33n9j98k4N1k3l0P2M3q1R2n7j94O4K1J79jk3R5o
-1529A49p1r8j77J61N9Q1m6j29Q8Q9r0K1%q7L3J19Nj07LK6j7j98L04k14R9J2N6j61Q7l9R5
-1498E3j7j99J15kK3N1Oj4q9mMQ6k5J2O0L3p3j39K7N5k8j7l8J46l9p6l8j2J45J17j15L6k6
-1465A8K8m8j4p6P9Q2%Q2o4j07K6k9NQ2L8k5o1n9O3J36j88nM3m5k0j1n5J70J08Mj30p6J6J37
-1431A04m3P7l2j12o5L5J04j1q8N5l9J06J30o5q6p2M7k6KK9j32l3j6J36J7j02n1M4K0m0M5
-1400f2K9j11J67J16k0r6OJ47o2j33j40J40K6l9k0K6j41J30R6m8J09J09J48k09j65kOl2l0
-1371e5o7L2Q2J26m2j13K5P3l8Ol5P0M6j3R6o7j09j92N9L6P4Q9q4m9N5p0Q7m7p4o1L2J6J3
-1338i9k4R0J2p3J7K1k1J37J02j05J48j3j61j21l5K76J0j41n0k9Q6J1%p7J44q8j18NJ62L0
-1308I6K4nk2L0j61J8J73p8j52J25J48k06p3P6p3R5J43J7j46j05L1j8O5q0M0O5pQ0j66J73
-1278A07j27J20L77l0m11l2R1p8j7J16j29N1Oq5j18J15N9l2P2No3j14M0mR5J38r7o3j5J8P1
-1247F6J52j19j44k7J45J01J7j34j28j8k2K5J32J08j3j65p1L8n6K1R4R9R4j37j59J41R3j35
-1219bj16K3J95J27j77o8k5N4m7o8J54q5j14J96J64j13p4o1J43k2J4r4J21L3j81L2K08mk52
-1190c9o8J4J12qj5R4L6p0p1l3P2M6j65J75Ok18K7J69KO7J2j54N4J6o5j11P4p9J0J97K4q9
-1158B2j04L7R9L2J98k5j94J5mj64N4P4p0j22Q5oj1l9J57Jq1j3M4mJ6J77O3j79j69J78K54
-1127C21j92k7k6r3m7L7N3p5m1RO8q2K6JN6L8P7K8j94J39j11O1M9K8j81J13O1J8k01N8Nk5
-1095d9rO7O6p5n7J8l5J40K3k16J61r6QJ48J8l2q2K0n0l5n8P5J68k6k0r6Q6q4J25L02o6l00
-1063C9p4L3n6l5J10j2K8m6J7j5QJ34j19J4Nm6J17l8n4j8jJ24o5k13P8M6L11m4k79M6L1l5
-1031iq2K4J06q2%L5j2j04K4P5L7P8r2q6R6J01n5o0k1OQ4N3j81pP5j13j2o6N2Q2L0K1l6J9
-997b0J36m9k0q2k8O8j5J24k9j63O2rNk0K7J06j8r9l6rM7l5OJ63j4R7R9j23j95%J9n2k6MJ64
-962H5o5p0o0J03m0P8n0N6q4l6J02n5Lj04O5l6j4K7k5Q8k6L5J51j44j1N1q8Nl3J14j43J31
-930A0Q8l3kl4m7L3O4j42O9p3J21j9m1j9L4J27P8j30K4qo4p7Oj2k3L1r3J08K63j02j95J75
-898A17p7p5K16J18n7j92j29R5J01q4n4l0L5o1O9J37j9j0K16k31j50J32N5p6o4J9o0m5Q2j1
-868c3l2J4M6j00J86N9Q9Rj02l9q8Oj41J28k00J53M4r4K2K9J49n3j70L0mN6K1J31q6K3l1m4
-836b2J3J3j16O4N5q1J56N4j84m9J00J4r0MQ5m7k0J73M0N4Nj88j36O6j5J3pl3m8R4r9N0J38
-803E6O0p5j73J00nKP1N4o9m0L5O3m6n2RM1j06k6K02Kj17Qm6P4K11n9k59K41j61r4J19Jk4
-770cM5o3Oln4j8J62K0O5r5po1n6Q4n2L9K6r8M5J8j3l0P2K4r5pl0k9m8K53L7k10R5p8J42j05
-734b2k9R5j22L1n2J33q%J34R3J6j86k35N3J7L2J41j69Q1p3q2J68L9k7k5k1L7KQ3k1j46L7
-702b6M9L23K3m18l7jk4P4J9O8l1N4m5M8j43l7J67o3qJ04j12j00J4l1J85M2M8r3m0M1L1j00
-670a9p3m0N5nqO4Q9P1o6r1j8p7P4Jk9o9J80j43K13r4P6o9j07Q5M1n2J10Qj24O5N8Mk6P7l2
-635A29J0j46j6M4O4o3j9M7J13j98K9Mj8J00j13Q9Lj09J9L1kp4N7P5r6M6J51j78O4n8KJ21
-603A08M9k6n4O6P4l67J73n7j28J08j8Q1J1k4j42J16K7K4mj03Q5l3l6J45l8ML2M5j73R5k5
-572A5j46P1J1J10j21p9L4K03J7j10Qj3r9Q2m1l0O2N8m2n9k9K60j41K2j9n6J33j5m8ln5j12
-540a32M1K9l1qp7J66O0J7p3N6O7j23m%o1m0R0K2Q4r3J70j41j08M5JN3J29l2j17m7Q1j05j6
-507i7K13j39Q8O0j10r6P5Q2j32n5K23O6j54K2j36O0nP3j6j20mM3K26l0j22p4Q7k2j14J47
-477C9K1j23K2P0q4K3J63j94J36k9J18q2n6k0j29J02Q8o5J38J48j94j10J03K9J1J6j00p1k3
-448e3R9l6j6o6Kn4R9j4p8J20kM9q%k2m4N5j8o0P6J95j18j92R2k2j23k1J3P5R3n8pJ94r3j27
-413g0P5o3L2Q7j31K7p1P1O2j25J35r0J64L3k31Q8Ln8J2%P0o5n5qL8M3R9o1o1K0n7J8k8J2
-379h5J63Rk7q2P0M2o5M3o0j2J52l9j18Q7P8j40lL3J4Mo6o5P4m7P7l5m5J47L6m9r1o6j0N3
-345b3R0m8%j22J09L1M2Mj35j58L5N8J42P3k5q1j4M5K29r8k27J56Nj15L0K9K75k43j00J7j5
-314c4o0J11n4K4m7J38M3j19oj65K68j0q3l9J4Q0O6o2m0L0n3p3J30q2K3p9J4P2L0j15k9M3
-282f4N1QP8N1j11n2j5J9k8J07q1k1l5QQ5J14p8j41P3K33o4j78N5J21Mo5N7j81K8J3n8o8N6
-249g9O8j3J6j8n6o1J87l3j41P7kQ1R2j09l1k8k1M6J8k0Q1q0R7k9j06O8mp8rP5M7Q8N9j55
-215B7j75R1J26K4q6p1q7J51N3kq0O4r4qJ46LQL3j38JJ14k9J2k6j89J12P6qj14K0L8p2O2o1
-181g9O5MJ12J83j21p7k01O3N9m8r3Q7R8J9j28J92o4j99J21n3K3o8J05Q9K8n2j06l6Q0J5P
-150B5j6J07j46q7J48P5K5p9j33qp0K25J27j20J19Q5j4j74j37J01j56O6N0JNl3M5r5J05J95
-120B36kj02k0o2K2J9j08n4K6L5o9l1n0J34J18n9N8nj49J29J08J7j16m3q9M7l8J3p7J30J27
-89A45J3k23J5K0q4J00L27j10j00l7j15k5J17O4n9p6Ok5LL6K05mj52j19Q7P7k5J4n4j53J06
-58b6R7N4j14j1n3l4N1Q8n1N9J8o1l6l9r6J36Q3o9l1J64j16J06j19m7q0J37j02P8roM7K03
-26B21%k23q6pQ0j32J29J19O2j29j29J09K97j8k01q6p8Q0O6n6k8m9rL7O3j82P7K5J36K7j57
4d2J3J60m7o1N3j35m9P0%J7n8O3P2j19J37n8l5R2k2K12j6k14j58m6R0m0P5N4
32H
##PAGE=	F1=24402.447266102302819
##FIRST=	24596.97802734375,	7686.668670654296875,	0.072213768959045410156
##DATATABLE=	(F2++(Y..Y)), PROFILE
-2014FL5j05N0P4j8J73m5j09j24J4J54m0n4K6nj09L4j3j6nJ7jj1P1k8O0p5K9J47j12j28P2
-1982c6J41j17L8n9j22J13J13O1P6l2j18j02j26J80P2j68K12K7o1n4p2n2P5K4L8J12j09j64
-1954a10Q9N8m6q6J08Kn2J21M0n1k20N7M4O2m1n1J13Lk7LJ0k0K2j49Q2p3PJ10K3M2J37j61
-1922D6r3o7J75J08n3j1o9j7n4O8J04j53O2J2p6K2o0J05J5p9q8rL5n9M0R3P2q0J05J38p4j31
-1890B7l7K6m5O8q3l9J12J34r4J6l4L9q5o2n6K5N0m9J26M1j12q0k7R4r1J73r5k1K4o5P1J33
-1858H4K6q3p2j0J55mj81Q8mp2N5L4k3QJon5k2M9j0O2k2J43j87M9k8K5N5r8m5Q8Q3J6R5n1
-1823A43r3K3p0p0P3J26j72J49j36j05O3l5K5J3P9K4O7l7n3K3L4qo5L9L8k6J10j25RN1j29
-1792c5N1LJ19o9j09p0J26l9J39r9j7o9j2J65L6j12q0l7O0j0J18j07LJ21pK4j2M1j20n4L5
-1761a7j08P9J28K7k45NJ26N5J8J04J28k20j26o3J72k7j03J05M7j16j7j1N7J2M2M5m9p1M1
-1732A8k4%j50K56J28r5k68R9K1p7M7j2Q9K3R7r9j53M1o8K1K5K20q6j31Q4n0O6k4q1P4K8j70
-1700a51N5M2J9J6M8q4N3o0j0M8rp8Q6J03PK7o2N8n8o2q0J2rQ8N6n5L15l40J83j9r5R0m2j93
-1666a01K05j7j00O0p3L6K9p4J7M0p9J87p1mM2j08P0j2k8k7j30J68r2J1P2K1K3j8j63J49o7
-1635c4j9q5J78J04L2j17j55L0L5o8N2K3J10O8N2j43j17J16O8o2Rj0Q8r7j45P8ol7J6p5N5
-1604e6j6K54k72J66r8o9O7k7K3J08j66P8n7J3R9n4p1J12p9N6m5P6o4J30j42lL54k54j82N3
-1574f6K6q6L4J56R7j63j6K2Lo9o4Q2N7jm8O6K9j0M5n7n2o3J12R5k3J11k1j41l4j0r1rO7L0
-1540Hp7J32K4k10lO0J45l0J5J03j7q5q0j50J10Q2J02r2o9M0O4j12j4no0J19O5Pn7K9J2k1
-1508C5k04K19k34K11k7J09k14J05K0L6j9j46Q8%o7R9n4O2j11L6J8L1NK0M9l7m2o2j3nJ3m2
-1476a21O6J09or8r5PK04N9j39P1j9K1n4k7l6L1Q4l4K2k6o3N4k9K1N3K7ll2m6K7J34j59j06
-1443a03J21k9n2l8k6J69J05jj39j04P8J18n5P8n1j33n0N3J21nq9L8m8J21J16m9o2q2j8N1
-1413C5mM3j62mpJ23Rr2j05ON2J2N4J6q9J98J14qj31r4P1K8j23j38J24P0l4j0l4j12K03Q5
-1381I6q4Q7R2J68j57j76q3P4k6n9q1QR3J12no2m1J35m8j2o4R9L0l3R3m6j33j44P8M0L6J14
-1349A01p6m2O2j39P8k5o3j09Q6N4Kl6M2J9n1N2l1OQ7J35j9M0l2j26j30M8L02J2k18j4NK4
-1317D4l0Pj7P6p2n3Q5n4J01N1l2nJ6j45J2J93r1q5Q4J42j76j77J27n6J02J61nj80q9O8o4
-1286f2J4J4P7K6k2O1j91J56j20J28L48Pl66q4J00m7o6J46j04J1J5r0l9J08M3p5O8K3q4j10
-1256a15L4k4Q4J54q3n9J6M5L3J46j30j42p5J58J16L2j57j46K3j6M3J70P8j3j69q0L5p1k1
-1227a34P0J11J39j21j79J79R5j32j60J13J47R3j60r4m5N8l4j28J54m2j24J86J60l6j11q2
-1201g7J67j4j7p1J35Pj60k8K44L5k12p2l0Q4NK0J40j0j34k9J2J6Q8j86J76J8k28P1J43m7
-1171D6O0M0j47O3Jk9j82O3Mj5J24L7n3j40J00O9lK24K2k15j0Kj23o3J19J0q1J6Ml7K6Q1m
-1138In7j3J5l6J28J84L6j56j40K9K93k11jJ1q9n1OR0q0k9J3Q3j00N3l6K0Q4L7K7j90P7k7
-1106b1J5P4L4j19L4J03L3k50R2J6o9L3lQ9p6q9K5J7J17N1k19J06n1RJ44L1j0j01m3Ko3k4
-1074a13N8J16m3ko7J02q6R1L15m1k35k29O3K1o4J15J4O3j18k7J5N0J39j28N5lo0Q0j3n8M
-1043A4J7J13l4j90m0P1K59l2k35J16Ro9r8P9O5o0J7N9l5j24J5O7k5R6n6j04J05R7q5o1J9
-1012c0KO6N3j86M8L2q8nj43M5J36P1j5o0j5J32J4K0m7j06M5NJ75Oj55j4j2Rl1K3J31qp5m9
-978b6q1M9L1o5J96M3P1Q6j51j69o5J6K4nl3J57o4n4q0Q1J5N5o1Lm5%O8k8J4j19N5k0m3M0
-944a05J5Q9q4M8J16j89J18J4j20R9j07J09j22R0J40j2p7k6J4k2N9j25K7m4J06L8J5r0NJ34
-914A13R7j27J0j4k6k8jn8n0P4j08O0K63m1j54Q6o6l5J75Q3l7j63j12P4J25r3j04J7L1j23
-884a32J43J57k0j01K63k01j53J12P0k6q0l0p3l9L0pO1k5L8n6J50J9P3Rq7m2p3M8j57N1m9
-853a27J31J6j21L3L4J30o3j08on2j3J57J08j36R0k7or9N8j00j5L2PJ77O5j41l4O7m8j24l1
-822a46R7pK1J15J9R0m0j61j03P0k8K9K5j1m1J01j41O7M9J19k2j89J36n3r6J42N6l4ML0J7
-791A15j02o3mK2j03J6K17M0j29Jp4O5K17q8k03K09j74r3J28J6m6M8l0K9k1q5m5J80N8N6p5
-760H2k5p6p3J36K0j0L1n2K5n1p6QJ26k0j21O7j1j06p0K55Q7j60J0n5J58r5q1Q7j39J15o4
-729g8Q1k6Q1J05M7M0j38k35R1L3k7Q4j54O7o6m2J63P3q5k2k9N1MQ6oj56J3M1L17P5l86j10
-697a08K2p1J43O5K4p6l4K9N6p1j01J02KL2N2j09p5K4jJ87%L7q3n0L6N2j53o2Q1mrJ9k6J36
-663F6J34p2j09j3q6N1M6l9k7K04l02J63J6J13r2j56J28K6o0J01L3j72J03N4j5l5O8k3j9j44
-633e8L6P3Q5q2n5Q0J18k14rk8P5O8p4O2K4p4J6On2m1M5M5p3Q4J20k12R9n7k2P1N3nn5R1L5
-598A75k45J11q8j58O4J6J03Q9l1j46Q0P9qj4q4Q2p7O4R2j08j7P1N3j44N8m0j71J62m0J39
-568F7j46k9LJ81pj19Rl1J1N9j02J7O9K4l3Jn2K59j63K2k5m0J29k6O6j0j31j09L3K5mqj00
-535a60J06J12j7q1O0Q8j18lO9q9q6O9P0R4j09J33j08j09MON1J42k3j00q4R4r5K6J64j76P4
-504DJ6p4m2L0R4j06k8K53N2j53N0j25L4nL1J2j02rk6K48rj31r6Q9K1j39R1M2r4L1N0p3K5
-471c9J17k00J85n0P6k9j1k8j68J62M3p8J48Q6j46r6J02L6Mk5j10k0K2J35o7r7p2L6j6J79
-441G9n5j03J64l2m7J5jo3K8O2o0m8J40J32j05j42J2k4l1n8J2M7P2m8RJ90j25n5O3q4M2R9
-409H5j22j0o6%J17o8O4j08K37Kk50J27%l6p7N2Q6r7l0K1J3RJ10j03o5L1k6M4m6K1J86K1r1
-376C1j08Q7J2k4P7n6jJ41p5j01R1P2j41n0P7MJ5n3n0P0m8O1k7m3J00K1j1p9l4j7L2R2q2p
-342b4l8J19M9nk0o6j12J9M5N9KLk7K0o8K21q2j79J83j4j41O8K6K86l04KQm5p1R0r5O1nJ17
-308H2kq4J7k04K80m1p7Oj2Q5P1o8l9L0o4l4J47j06J3l8m1R9lj27m7J25KL0K7O6j29p9L8J9
-274e8O1R7q4q0o1N1Q4Q8p5j03J43J67q9j44p2J49Lm9J20k01K4j4N0q4L1L7k7l3NM2p1R3J5
-241A5j45N8j1P5J70j30j21M1nK4N2J2L6j11J71mk05K4Kk7m5Q5M8J08M0j54q3k0J71j9j20
-210f8pl9J31O8Kj09L1o6k5J96Op9L8j15J9J33l1j4k6j40J38L5o1r2K8Mp8R8m6R1l3N1J94
-177B34m0n1k18M2N2o2k2nJ50N0j33Q8qj87O1k0L8o0J08M3J5m4q3j1M6M8J3j00J03q4j01J38
-145@J00N3j14j55J6M2J71J41j65L3J24Jk07j64J52j66J83K5l3Nm9N7r4M8K75k6j47j7l4k8
-115B7L2o4r6P0L3l2qn5P6J45q4K4j3j31J49Q9l0j14K6j51J05jKr0J34J01rk03k2Pm5J44L09
-82C25j13j10j7j51o5J54J21o9j05qj8K7j6K38N9j69j99O7J51p5j7r0kJ01P7L9j56l6l4J2
-52g9P2P9q6L6Rk0J5k2j20M9J23m2n5K16j38M4r7K2q1K6j7O8j5j1N7J73lj96o0k5K2j12J68
-19@Q7J03o7j22j8L11k9k13q6l6R7P8o1q9lK1p1M6k2O3J2Q9K6j39l7J47p8oQ4j17q4J01l3
13d6k4J6J17%j07Q3k6m1R3n2K21J4k24j42JO5j7K8J13
32G2
##PAGE=	F1=24378.130920947121922
##FIRST=	24596.97802734375,	7686.668670654296875,	0.13653992116451263428
##DATATABLE=	(F2++(Y..Y)), PROFILE
-2014A2Qj17K4J49l2J46m4j21j16J6J82k7r2R4lj74j1K9oJ8RL4o7R4j0Q7o9o0J78j49q0Q8
-1982a0J05j44N1Jj15P5J07J4N9j4o4o0j01P7J39k39K22rl2m4n4o9Q2K0L6J17r9j55J13M8
-1952E7o8q0Q5lm6J69J5j03k05J01N6K5l1OP0j8k5n4M0L0K9j61L0JJ7J23k2L2J20j53r6j05
-1920a64K02J48j6k3j12l1m0O0O9j28N6j6rP1n4P0om5j02q6Q9m9M3J12J7j49J16J82p7j18
-1890A0k7K8n0Q2m3j04J06J47j18lJ3M6p8p1l6jJ0j7J54Mj60KnJ11q6J14q0Mm7q3P4J55M1
-1857I2o7n9n2J72k4j28P9k9n5K2O1j1K7p1j6lk6P5l5Q0k4Q9j32M9k5j1P5j01p1J09P6N1Q9
-1824B06r1j21O7j5r1O4J34j73J28j53p5P6l9K1m3J05N1O9p2n3M1K1Ln1k4N5L9O1j20j3L0
-1793C7j09J18j4Q0l0j48l3J32q5N7o5MLm4J16N3p4l4k6k4K6J48j51M5Q1pQ7n5K6n5k4Rr1
-1760d7l3J17L4k79R4R0Q6l3P0J46j95j37j8K30n2j73J22N4j18j7K3O8j0K7L5m5q4L6L7rj24
-1729a05K50M6j07k07M1l2K0Q6r3R2J0J10n7j09Kr1l2O5K26l7j04O6q5P0Oq0P4L5j59L0L6
-1698c3K8n6O7k4k0m7N9J5l7p3J22Q1j6K6q5nk2N0q8j9M1O0P6r7L29l26J21l3q0P7p1q8J94
-1665A26oj59R3p9N7Qr2L5K5m9J71n4mO0r1J8qk2K6j48R7n7j8P1K8L9l0j42J12l1J0n5L9J44
-1631A14R9p5k27j1M6m2K6Q9J20P1Q0j39k13J76P7j36K5QP4j13j16P8mm8j3q2O0k1K08k34
-1601a23K14j00j3J5k9k9J44j66N2p0R9M4p1m1J30q5L5n5O6l1J54j24j14L69k10j43J1L3q4
-1572a22R0J32K0j66K1K0Nn4o6R0J09qr3R7J0k3N4o3j00l2R6J34p3J04J7q6k5p4j35J7L7J0
-1540e7n6J38J10j81p8P1J10m1L4J18k0q8p8j34Q8R0J03j19l3j2N5j01o6J3J5J28lJ7PM2P
-1509G9k5j47O1q7J60m6J27k22J03N8j5j1q9P0k3j08J06p6Q6r4N2K9PJ0%N3j09k1J0m9n0O1
-1477a00kR1R0Nj08p8N2J63qj61J09rQo1l3L4j1N2o0l9KlO9m2L6K0mJ6Ql2MJ33j19r7J41m9
-1441A7n8k0l3J13R5j4j27JP6J5o4R3p2j44j8P4J12qq1K2l4J11Q5j2l5q8q0R7KN9j74O1j9
-1408d8P4lp2q3P9J3o0N8Po6K15J32pj55j39m2J15j09p2K5J15l1Qn3K3J13P4r3M2P4J75j00
-1376B09j57j68J42Qq3o2jO6P5J5k4j00J94n8m3q0J29J1m3R9m0j53m0M7M0k4J36o3l9P0j73
-1345a10P7lj3p6Q1L9n0l1j6L1J5O4q2PN6J44N6l4r2p6j16J09L13L2k74%L6m4o1K3K5Qo8L4
-1311DJ65j69N3O6m4J3pj11j3K10o9j5K0J28j27k29J25j8O6J81l1k11m1R2p9o0J29P9k0m4
-1281D3L4j78J52r8R8K91M2l08j06R4k4j03J64p0k1J4o3K5R1J0j02O1K9q5r7J8l5O7J62o5
-1251D0o1L9O9J1J16j52j20j8O6J24P1j87j42O3lM7J70O9mj61q2No1nL6M4J76q0j94J88R7
-1220A61j14j92J77R3O6j20r6o0M1j9j81J77Pr5O1J53N0j26r3J70j2n6n0J37J4r1m8J69O9
-1191A92j47p1m8M0K1M0J74n5j83KN6k1J16j79J39M2k15R2J07p5N7N4j18M9j1rj58JM1j6L0
-1160e3M4po0R2L4o3K45O9k30n0Ko9r8Q4Q4k1l8j6oM3J8j5m3mll3J70J92J0j38r5j16L09k13
-1126B5J1M8o4m7m7J17n3k6%R5r1O1q4LJ51k4K5j64J8N0n2J02M7n4n1J31M4k44P8K5r3P8j01
-1093h6J05p0j10M4N4J04N9k09O2K5n5J36N5K7j07q6M0j00J5L6P9n8J6m1J04p2J2L16qj50
-1063A37j51j33R1o8J21L2P2j82l3mQ4J45r9P4j7m9M1J1n8K3K3Q5Kj65j38P1K22Kj91J56j2
-1032I2j03o0P3K9m8M5P9m4j27RO2q6Q8j9j14J06R0r3o9P0k8N2N9j60P6ql4Qj11M4K8J02n3
-999d5m1J6M1P5N1Mj31k6kK11M3j49o0j8J2l9J6J49pm0m0j56P1P6j59K20Q6K9P9j61j37r8
-967a30MP8J6n4J34n1l6q7N7O5K1k9k6k8K9kj0L9p8Qj1o2M5M8Q4r5M1N2j46J98k8j51J42j26
-933h9O4q9N5J84j9j37RO1r2O2j05k6Q5J0Q4O6j38k9R8Q0j18L4oJ4J8j0q2q3J27r9kK35Kj06
-899E8j0k4j4J10N5pj15r4L1J48q2j37P2Qj76K11J63j9j93K70j46j31P6Q0J7q1o7p4l4QJ7
-868h0Q5n1J3k6J17k4N5Jn9m4l3P1j68j2R9Q8Jj06MK1R3m6m2m8Qr0K02P3j50J44n5M2j73Q2
-834hq0m1J1N3J66O8q2j0Qj04j00lK0K2N9O1oJ15n5j38o9O9m5M2O9Jo0J20j73O0l5K24j2j48
-800aJ19q5j26J44M1MN0J0l8j35pl6l2j09O8K18O6j35oj00N1K20j14q3J78j89j15J32K6o6
-770e0M4nL9k5r3k7J16R8M1m8k9j01q8J94P7o1L7mkj16j02P5J41n5j33J14K1j52n9J66J13
-739A26r1m2m7J62q7j16O8r2J16m9J1l2J43N1JP3p8k26J23M6o9J8j12M6m6l6J48J03j20k0
-709b8l7O5%P8J4j52jJ9K82J28l17j10pl2J12R0pq1j39J00L7j0m1p1N9P3lr1m8L1M0J66k4
-676I5J5q2o4L9P3j95O6R3p4J8N0j82J82J74l4j09k7j00M9R9l8k7K15k74l5J28J32j22j57
-647i2J40J4q4P9O2j76J35K7m2m2N6j8m2p3L2J06Q3q0p3O9J05j95m4o2J73L7n8L6M1l7K2r
-615I0r7lM1Mn8J08Q6k16J21n4m6OM3L9m6J01pj03P0j17j29J8N6J8J45mj25K3J27l4l1n9Q4
-582E1j05J35N4j35l1Q0M0j16No4j16K18r2J37j54L0j7J20k4n3K3j03R2M1j13N8K3j0OL7o8
-551e1K49j80K1j8m4J13k4J47lj89j13L8J8Pln3nJ36n5p7P2J02j25j9J23q0r0P0O0Q0r2L9
-519E4p2n2l8j8R4J33kp6j13P1n5N0R3k16R0l5k8O4m6P2o4LK44L5j21R5j15j8%JK1p9oj04
-485a38K47Nj13j16R2N8j02pN7n9M5K9n2RP8k08K10n5K9J3L5mk03J99Rq9J35K9r3p1R8K1o
-452H2m3q6LM4J57r0j46o8J13qK05j00o7J67q1j20O2mr6Q1M9r1j4J72O2r9r0m6l3N7q0RK7
-419g2L2m3M2J67j44jN2r7N7R3r3m7o1%J50n2j7q5K47j0k18J23Jkr7K8Q2j00k0N2L1p8J20
-386D0r4m4Jk5P9n7J2J85L0j34j19J23k4PR8n0kJ14j12p5J11O4j11j35J09K1K4n4qQ1m1qo
-353@l5L6jK5n1nj3K0J09p8o0L7J04O0j7o0%o9L8J4l8p3N3J5M1j14J80n9r5J47m2j39J10l9
-319AK74l18J27pm7r5Q0j13L5M4Q4m1m4P2j87J87n4n0L5j1M2O1l9k3K0p3qJ54j08K%r4J21
-286B7k7p5l7P7l9O6rO7j25m6N4L2J04Q7j04j38m9O4N7N6m6j5J58R4j03q3j88J97k2n8J58
-255A34k00K8JJ07q5K1l0o3n8J15P1p5J0K3j56N9M0L5K06j44j51P6J5k8R8L8j6j27K40J9k44
-224d1p4QO9m4oR5J19j0j56K1r1J67o2j61N6K6J26O8Oj13k0l5k6K13Rj59L9q8O1J26l7k9j9
-191C8j10J62J3j23p5N2j4q3R1LJ10o9nK02J6n4j60MJ7n1K0p0J56P9q7J8Oj61%L2J8l0J03
-158D8j4j9j3n1M7K9J6oj58R9k5q7J01J12P5j27q2m5J18J12J33j87k4J46j0k17j39J81j54
-129a41K25L7n9j1n7O6r7M8L32q1j99jj2q8M7k1r3O8L0K1Pn5M1J41j08m0lp5J42P3p6j06J08
-96F3j50J01J6j2o3J06O8j0j44n0p0QJ81K72j25j14J0j80k3J15J70q5j36k9K3O9j10K54J09
-67B64j65k43N5K10j26p7m9J18M9N5N5j79r7PO4P5O0r1pj1J3M5J5r0k3J16j3o3K58j22o3p8
-35c8Q2m9q8M0N5kpM6J25qj57k4l9l5J8J16L5J82j1j62j28L00l6j96q8k3J31Q7o5j22K4M9
-3A2p1p1J44J5rN5L8j04j05J32r0RJ21q8q3Q6k7k5P0J35q0j15M2Mk8Q7o9J87O1k13j22O0O4
29B2m1l7J71
32A15
##PAGE=	F1=24353.814575791941024
##FIRST=	24596.97802734375,	7686.668670654296875,	0.096872121095657348633
##DATATABLE=	(F2++(Y..Y)), PROFILE
-2014Ij2q9k4K30m3Q7m7j21q7pJ87j7n9J20n3k10l4R1J5mJ6O9p4P8MJ00o5j25J93j75K3L2
-1982HO6j60N9M3o3O5M9m1N1J2j7k2m9l6J77k07J85r3j7qm1m6R9k7M2J08q9j43J35K8p2q2
-1950h6O4j2MJ74k9j29j39R6O1j6k0M4N5o7j9q0P4P7K1j54n1Q7K4J45p8K2Q8j45p4j06J54
-1919a5J79L9j6j43n2k6L6L4p0J3m0P5R4k2K2m1np5r6N1n0P7J12m6k21J46J93p0q7k0L0m7
-1887d1Q3kj02M0J24j35K0L5N3o3o0l8ok5L0J50J9j77%QJ05m2N4p7K6j09kK5J29M7j7j8j30
-1854i6J46ro9N4m1j2j1N0k2O1r7n1L7j7Q8n9R1O%q8O3k8n1R2q2n5J02M0O1P9j09j50J04N7
-1820H4r5K9J43j62J19j72l5P8m4Pr6J39O9N5r6l0M2rK8l4j05R1R5j2j14K0K2j34J81l5L1
-1789F0K3j67J1J20q3o5l9K3R5Jm3Q0l2J4j2p6L2J55r3O5j3RJ32j04rJ4mk0n6o5L9M1j82Q9
-1755f0J9J48m1l1J51j69j16N2K18q6j53Q9K4j07J0L1J02k6nJ4m6q6K4J03k0j01K28l6j01
-1726B9j16J9m9P1P6q8nJ5J19k0n4k2r9j5P3J22J2o3M3r7N8M3n6O3K6j34rN7N0j12L9L7q1
-1693f8k6Q9j1m7m5J29N2m4L0p6q2PJ53n4o0N4L6O3j10L18k60K4l1o6N0r3L5J53Kj90J13p8
-1661c3P1j2n0O1l0n6J52l2OP3o4j9k8k0P1j04Rl9l1N8M2J9m9p7P4rL1pj09J60J48k3k62l
-1627h2Lj6%J54J10O0J02j07k78J65J07j81L2J7O1j15p0O2pn0o0J4j5K4P9j68K14n5K1l7k6
-1596d2k9J34j70M4k3R0J1p6%J27r4K8o3O1%J54r1k03L46j10j46k8M2q0J45J13q4j60O4K4
-1566a6Ml9n2O4J47jj05J03j2m9M9p0j24M6M5J44j15J31L1m4oj19j47M7j6j3M1M5J88j27j17
-1535h7M3O8k4K5J21k3p0p0j41P0J04R3j17l6o8P1n5J0k2M1Q2o7K3Q2M2Nl2r2n5M2O9l2J13
-1502A13j96R0P2l5pl9O0o3o3M9J9k9l7L2L4J8j5l1P1j44m3O2o2o8Q7L8R7Q6jj09n4Q4J08
-1469A24o0j72J42K%n9m6R9k6J2q1o7j4P2N7o7O9nn9L0L9k6J1J29p6l6J39o3o4j6o2O5P9m3
-1435B7j00J11P6j05m1J00r6j06QO9Q3j5o9NJ1O9M8L2j1q3n9L6J8Q9j63R3k3Kj9k0k2J18k4
-1402C9j45L6J0m4K14J58rj57j35j04J24j01j1l9J19l4L8j4P8J9O1p1J6L6J54m6j14j73J21
-1373B6M2r7k4K7K4L7Qj0j36K29o0q4p8J48ol9J08n9j56M8K6L7r9J57n0l7Q0j64P5K1J8m8
-1341c6O3K2r6j6p4N6N5Q6j21j4Q3J08R8n5j75k6n9J19L09N5l02JM9j03q2M8M4m1p5J20K17
-1310B58j87o4O9l8J8l5o6l7K14l5L0l0J10p2k18P4L0oJ94n2k26K7R0n6n1J45N8o2p1Pj20
-1279a02J40o9M4K27P1k48r7O3nq3J37m1l2Jl1P1P9l7j15N4K6o4p9oj1L5J43m1p0M9Q2J1O7
-1246A69j81q0M3j8J55J10k31j02P4K3K4J40P6J7j46p4k0m3L3L5q1J72j8j87J54R8r4k11K26
-1217F3L8M9o9p0o5J7k8j05J30Mm8p3J09J28j15q7J46k3q8l2J28L1k0kL1Q8p9n8l3qK9M6J97
-1184B31r8k06J3Q1l8J32j50Q5O9j91J00O7q6O0M4p4K5mqj50k0M3j0m9M9L8L8Q1Nj33K52J10
-1152C06k33r7mqn6k4J46K8o9l9L2M5j8j1m0lQoJ25K00j0j19m4k09K66j90NP8k7l6r6J12j
-1119A1j8k5J04o8M4j34M3J96r4K5j39j2R0j05J18O5oj14J47M4k19M6K7q7J08j98J11o2q7
-1090a89N2O6R6N7k08N1R6j31J16Q0O9j01j03N6j33L7K5O9p2K7j0R1m8j06L04K6n8n3k40N9
-1060g5k2J15K2N4k21J3p3R6J54l9N8l0j2K0K5n9K8K2L6L8j32j87M0J95M0j56J75l5j27j5
-1030e2O6jn0P0R0l7j15J1N6j51N5K4j15J09Q7q4q8J25o2L2O1r1N7l1ML0o2L6q6J07p1jM5
-997c2n7J17P2N3j24q5l5K22P5j38p9k2Rl8J6J50j8Kj8j85P2R2j40J14J09k0P7j44j04j04
-967a63K0O4L6m9R6k4k4n6K2Q8j1J3k2l6M3o7PL6k7oLp6K2P4P8n7J6ooJ47n5j66J28r8Rm8
-931i5M2J84m4j74O5P8j56P2n3m6J56n9R2J01j64o0K7N3j20R7NM3N3j4p9j06J81r5n7J82K8
-900A37n9q2M5l5M0L9L0o4p7k1J65n8j52J21j7j39J74J47j2k36K15p4q9M0P7M0p3p9o0l1J0
-869g8J6Q0n8k0j5Q7o0N6k2k6m2L6N5j67P5Q7L7nq3j6j4N5j0J2q7R5l5Q8L9j26J61j11Q1j93
-835a08R4n9m9K7N7J30N9j9J9o7j50j9K2mk1Q6J2l8J33l8j19k3L2m8M8Q3J1o9J46j91K3o5
-803a05L06l3j02R0j03j05J00K0N1R0j9j00j49P3m7m8j10N7J98P5j25j4j23L5K18j24M7J61
-775B14k19j35J29L6p6L7OL6j9r8K9OJ39J6k1k2j24o4K27R4j06M9M2l1j70n8Q5J48o8j41J42
-744H3N4j77o8Q2J06j2o6m0J45q3j26L4oO0j1m9mJ44j7l5J11k6k06J51M8r2l2o7K1j5m9J14
-712b8J25j30rk9N2oN9L1j28kj2K23J67k20q7n9K3O8R0k3m1q8PqK2Rj57P5J15m6o3m7L9Q3
-678EJ33l2k3p8p0M7Q2j71J42P7j29M8R0j95N4J85K7q4o7r2M7J55l4o2K17k36j55K01J32j53
-648F1j26J37Lj24N0R2j18J33j4o7n8M8j7n8L2j8J54N9o0p4J9P9j42p3q0K51Po0J2N0rL8p
-615A20j27K4N0m5m8J16O4j83J07m7o1n9J3R7k9R1n0L2M3j17q4K8N2n8J24L3r6m1J59m0m9
-584A9l5P2q2J49J7j12pN1kr6j9j21J4K19j01Q2j45O0lL9l1L3K4j39J19L8p3N2m2m5O2N1o8
-551b0K26j88K3Ko6Q9j6J80J2k11j28M0J9J4%Np9J12r0m4P0J11j44m7J58l9m1O1J1N0n3q6
-519f9m2K7n8J8J00R7K0m6j19RoQ1K6j64L0p2O2J13q0j5j1J2K12K4o2J38j12p0kqJ9n4Kj14
-485a14J60J6p8j30R0Q0n9n7N8l5M0K2k7j9O3j07R6n5J0K8M2M8k03K14j9q5R1j3m3l1Q1j0
-453E4j7j2n2nM0J59r6j36k4J20oJ90j38kJ44j34j49J12or5Q2K4p7J5J61kj06l8p3m9J16p6
-421g6OJ7rn2Q5J27j43K2M4r8P5O8n7o1p6QJ63l7p3j8J91pj84J21J2K8q7l0P0r2j5P4N6j31
-387g9J00o3l6j2n0J28o2j9J72L0j61p1J37n7J0J09l1m3Q5j39k2J28N8n8j54L2O5L0p0L0J09
-356I6k2j01J9k0k6l2N2k3K7nK6J28n1j29R6P5M4mr7N2l5O8j5j28j23J12L6L6j26J64k3m4
-324B7Q2o6r1J41j67K45k73K14j4k0j19Q0r3n1P3O0n8j5J50j70O6n8rN4J0l0K8J1PJ1q8J5
-292d8J47r9LK3j14J27n8j5m7Rn5Q7j0O0j02K8K4M2J17Q1j39j60j7L3K2J6jP2J54K9j14k0
-260G5j81J65m2q6J65j82M3J9J20o7K3r7j21K6J77M0q3qqj63R4J01j2J80j49q1L5M0j07J44
-230F0N6n9j13K81K0k45j53J7J59k1q4J26J03q4j58J15j11J16r1p7lP8J16O2J3j05o5lj0J98
-200A38Pk05L0n0J10J02n1l9rj01J82Oj69n8P0lp9K6Q7J10r4n7K20L1q5q3k3j9l1L8q9J15
-168B7J01k6joj34nK4J2lQ9n4q5L7j2J00L1o3l1j80R5K6m1K9J16Q1j21k4p3J50N4J06j92l8
-135a1J44l4j68m7J28j30J88P3o7m2n9Q1q7P1L49j49k50K9Nj39O3J6n6K7K3P3J5m2M0J02j32
-104A4j01O7n1J08N9j16p9J86j29O6J9l1k3O7L1Pq8n1m1j2J55K27j42j04L1j90P5PK10j05
-74F6j50n3J03J03k05K18J35j40k34N8K48j54j52J24O1nL9R4j52j78P8O4N8L6o2n9n3N3M1
-45a8O2m7n2P8J9o9K69q8j50o5J10k4j18N0M1kJ0M9N6j9j18J3m9m0R8P0k7K60L1k13j97K63
-13A83l5j64p2m9J62R4n2j07J8O0l8q2J65m7k9N1M3p0j69J28j4k4Q7n2p7N4QJ2P3J21j47j04
18g3PK6oP9m1J18R6j97r6R9Q2p3j13K07
32A15
##PAGE=	F1=24329.498230636760127
##FIRST=	24596.97802734375,	7686.668670654296875,	-0.17366147041320800781
##DATATABLE=	(F2++(Y..Y)), PROFILE
-2014a6k7pp7K79m5On6j09l5o1J81J4K5R0j48j89j1J20L7o1K7J02n0M2J1J09o0j61J85j68
-1984e3P8j8L6j50L4P1jQ0k7q7O4L8PQJ0j05J58j62J76j61n4M9l9KJ02q3N7Q7r5j01J40Oo2
-1951Er4M8j4N4J53p6j18o3P5P0n6k0N2N8j18pq1J05J14Lj42j42J67K9J58j22K1M8j48J0p5
-1920a06RK02R6Rj46p6k1J2K7j3p3j3J18Q9L3l2q3K4m1p5J3o8J16R8j06j04N2J41m0m5l3L0
-1888fl3O5L8q6k9Q2j23R2%M3m6k5n0Kk3K6J48O0j66n8KR3lLn9M4j19O7J1N0M7L2M0j44L5
-1853A0K9m0L5l9K7l3%k5J17r7q2L8mQ8p3R5N0o1p4O8l4r0J05n9kQ0nM6O1j09j54J08J25q1
-1819B0k0J45j27J07j77jQ0o1rp6J16Q0L2j11kL1m7O4j9j73J32J21q8j04Q6M9k11K11m2j1
-1789eQ2j79N6J04n8r2j20J38R1M9j46N3qN7j0p6J7J26k9R2r0K4J53j42n4P3Rn5po1m7N5q0
-1756h0P8n8K19qj37J15j45p5R1J92j20j03O3l8q2O5PJ33j8m6k1m2o8JJ57k7r6J99j05p4k5
-1725d8M3k7J6P3n2j12K6J19PJl2r2J3N1jL2j1J6q9L8Q5j2L0Jj00l4R9O4j34l3R6j19j0P9
-1691a7k8j4k1J09J5o2O7m9j17qK01j0r6M3J9J9r4K91j61n6j9p8J9r9J38R7Qj77R0o0P2l2
-1659a0L3N7r3p5J43qJ8P7m7k5n4k6R8n2l7m8k0M8M4k8o8NO7j5N1K9k00J24J72L0k59J2m1
-1626i8Qk4J99Q6M2J12o5k47M9J44j82J3K8N1j01k1K3Jl9j23J49n4N7j21r4J85J3K9p2nj3
-1595g0R7j61M6K3M3Nn7L0J18j05K4p3P0K2J33n6k36L03mj85o3N4p6J87R6j84j50J16J9rj3
-1564e6k7K1J62L0r6Q2l4q4L1p8o0Q8j7J28j41J88J3k4K2j37j29P4p3j0J25q4K39n7j22J4
-1534a2OMkJ01l0l9m0j38K5J24Q0q6o9j18Q9J5R1m0K0M2j04MJ56M2km2m8p0N6j5J3P3j57P4
-1500CP2k0j1%N1r9l6L0P6j32L0OL3N2n4m8Q5o8q4nJ1m8K3M5J02R0j6j02k7J00M4r4j35J32
-1466FJ3Ol0p9J42l3lp1k7m8O4K1r3J23l1j00N5J7m3Q0R4l9K3J52o5q2l9q7N5N7r4o5J95O7
-1432A41j96K6Q1j17k7%M5N5k0n5j2O5J4J3O8Op1k5l9M8J27j46Q9k1p6l6N9K2J42m9j87l6
-1400a12K6j7J88J77j4j28j43p5P4j03L0k2O4k3N1L4R3o5M3l0L9l0J04kn8j50N9O8r6K0O0
-1369F2j2J6mk8j37K40o3j25n0J45k2k7J12r5j04Q4MM0j77J74l8l9R4j24M9M9M3l3M0Rj23
-1338d0Lo6L4N5J18j51m6J37O0J05l8k29J1J0R3K85O4l07kM8j44q6P2M7o9o3J60K32j78j54
-1308c9P0j5kn9k7k3J78j8N1n2R7k0j90L8O6r4J89n4j68L8O0pqJ16K4q8r3j3l0Q6l7qJ84J02
-1274B54j86r1J1J7j0P1k7l1j5j1J00P6q4j20N2J6l0o2k3K4J3R1j6q1N1Q2K7J1k00J2L2o9
-1242a16K32J19k74q6R0O4k8R1R3N3j24o1k5m0M8M6j40R2M8j60R3R8p7j94K37j1M2k6k2o7
-1212e%n2m9J17k5J0l2j15J89q4n5Q4l2p8m3J26M0RO0p6P7k4k9Jl9K5M4K12j38j87nP2l8J35
-1178I5j08L8Q7j62J04K8q9O6LqjK0j9j60k2L6Jp7M3O1J16P4j9j91K32J45k17j45jN8m1n9
-1146a12J43N0q2m9N8M6l2Rm4k1L7lO7K00j7r8Ok16J44j46j4J00J5l0j06N7O4Jm8J12n0kj73
-1113a34J47J91j62K7j18j6R4j11J02P9K0j42J52L5j98J3K6n3J12j86J5m0nK3O5P0O0j93M3
-1084h4J47j30O0P0R3q2j14O8j57L1M2P5q0K6K2P1j9j43J88M2L0M0k47n7N4J15k5K1k11N4
-1054a00p9K3J65K9J4l5L7K8L5p3J8J4k3O7r1j56k1J52O5j22J74n9j33L4Q3j3p8P9P2j6q6
-1023DJ5M6k15K1N5n9P8R3o9r4J51p1k0N8oJ8l7K2N6j8M2j50M8k8j4O4j17J36Q4Q6r4j14m0
-990f9J61J00j17p1l1nk6K4J31l6M8J0j98O1R7j03jJ03o3P7j01n9o2J3lO1l2M7K4l2J2k6P6
-957A0k8M8k2l9N2q4M1m4L2RJ6r0j3R4O3qLj4P9Q2q3j72Q9k9l3j9K3J53o4j73J04Q2j96P1
-923f0K5j7J29p4O7J08j76p9n1J02j83J65jN1P8j1n0j08K20r5j11J18M2j6r5J00r4j8L6P3
-893G5k8o4o4J72l3j52J57l2j18J27J09Oj91Q4Jl7K2O2L5o1o7l3k9j0QP2n2m8k1N7o4J20o5
-860f2l6k8R6J9j32J33N7nj1o0j7n8M3L0K5r6J49J2j6K9j11J67j78R2j65J05k9q9N8P5Q3L9
-828A19L3M4j43j75P7K3jn4R9l1p4J41Lj02K6k9m4O1O6K5o4J58j91l4kK88n7n8N1j07p0M4
-796B2J0J01J18m8j68j36J43m0rr9j3J57P1q5k7j31nK05r6J42J47k50j24J04M7q0L7%K3j1
-766Er9R4j07J77j7mnj31OK12O5j38P3P9n3k04KN4J60o5j45J64Q6j91r5K5O6O8p0k2J03q3
-734A0r8lP8k8L6o2K8R0q6m9J41Nj77J74L6r5n1l2rK2n3M9J38j08J7mmnK9L3q9J3m7J45J85
-699B29j15o3j07R0J0P1k7K0n6n6n6J7N1r1J9J36o0n3q3N6J27R9l7p7o4o0N4Q0j16J58M8j54
-667a0Q2J28j61j15J65Q7l9j25l2J0K00l6j08K22j98j32J69J17j73q1J24pj74K2J15k2J02
-640A30n9o8r7N3k6o0J34r1K11J9l0n9n0M7o5r9NK12j8p2j0N2LO3J5j36K7O8r7l8J10P1j32
-607A3N5k5p4q2o0J57j4O1q4J43J7q3m0J6N4m4M6M8p4j09J68j7o0j8L5kJ06l7o4M7K3o2q2
-574d2J2j68J14J85p2Oj27N4L2l7k8R9K0j33J16M4l5L0j04p6J21N2n7J88j84L0K8r3O3j0J61
-543A89K8j80j52K8L2J8LO6r9L1q0J1K0J14j72k6J41K1J4L6l5Prj78j6Q0%M5N3M9L9qj06o3
-509i9J6J36jq4n5j2O6R9q7j17M3J0J55J7J2J67j13j09rj0J3k4J5q8M0K5m5p8K7Q5j2m9M5
-476b1l2J4K7j3m1Q2k9k9n0P2Om2J11j57K11l5o8K4l4mJ2M7m1k2O2l0k8J2J44p5r7rJ26%J32
-441B25j55P4R4j73j28J37qp7O2qj8J9J28n6j23Qo6o7J24l7QJ0k3l3O8P4j11QM0q1Q9K3k4
-408Cm6n5j0J19j1q8L4J25Rj57J17L3N9p5r0M8q6nQ5P1j14M3n2m5On9J66o4o6J65K0j78MJ42
-374D8p7k3J24Mj27N5j42R1R5N6pj39q2J21K7r1M4J38Mj71M0jo9o5N4KO4pM8J33l1j75J50
-341I1L3KK7j18P3j3R7l4j94m2O8M2J3j50J98J4l8J2p2j8J66k95J69j33J96oK0j30Q2o4j17
-310a21N6N0m4j8K28j53m4o0L2P0K9r1k4O4L6J3j10M6J22j00K6K5q7J20j01K4n8m3j0L6J1
-279g6M7o1O8%M4J20Q2j81j00m1nJ1m3M3J32J39j8j30L2j32J25m3r9J34j48N9QJ07k5L1j29
-248d9r2R6J41j3r4J6l5j08R3J24m2J20j34k4QP5j98J67O4q6o2K85j0k18j43J5J77jj01J19
-218I0P7j50j36J52r7N0o3N3o6K3J04N6J6r5q8K5J7J60j0k03J6pJ37Q4p4n1Lr7J87Qj90k5
-186i4O2K0p4o2J90R2r1r9K19K0j26j8k7m3k1L7p3O6J02K2Lj1j00J3j8L1PO8o3j81R9K6J36
-153A12L0j42n0j64R1O1J7n2J04P3j02K2o8J31QO3j77lJ07m3m6mO2j10R3J18n2q4n7J06o0
-122a6P5L32k05k97O7L2q5lL8k8j0J0J08K1rN3M4j53o0J34j10O7L9j48KK14j13K4J3m8J8J9
-90B5j2L4k0n5nj3J03J78j54q0L6j19J14j17K34j27j11n1J51J27k01N2J30r2j69P5K56j62
-62B7j23J39Mn2L4J26j17j84Q2O3K4J2k4p4j01J06k4J11qo7N0M5q1K46m4j87n9J07lj12O0
-31b4L7k9L1O8j6l8q2M7n5j7J29L5q9L08O3k53k18K12l2j43l3q0J69R8j9p1KM9j7m6J38j09
0A5k8P3J8m4k09J30P6l2j4ro5QN6M7N9Q0j86m2m4L8RP9J4N7R8j86o3J29J12j11j67J83
32H1
##PAGE=	F1=24305.181885481579229
##FIRST=	24596.97802734375,	7686.668670654296875,	-0.58764624595642089844
##DATATABLE=	(F2++(Y..Y)), PROFILE
-2014e5m0J03r1K50l0q0o5q0K7j08J50R3P9M0k44n8LN7O3j17J6J23j1J2QJ18m9j68J43j25
-1984c6Q3n5K4j01m7R1N6J00r1j06R9M5KL0O1j13R1j22J75j56j36R4m5N8Q6j29O8O6j22lJ07
-1953G4j3m5j16L2MP4J23j17o2pN9Q8p8n1K9O6j44J4p9J21J38qj30j06J00L4J56j42L6jj60
-1922a11J43o2j42J98J40M2j18r0l0%O1%j28N1O5O3J08p7j24L0j0k7mq8J20P2j50N8rK5J6
-1891B2pn9K1mK9O9o7q3L6k2J01n7J7k3K2o7J4j4K1J38Q3j57j01k8Q6K8m4j6M7p3Q9J3l0M5
-1857B9O7R5j14q6O0m4K8l3N6n6o5L5J58r9j02RRP4o6Q7Q9m9q9L8l8q2O8m2O3N7l3K4K5j02
-1823b9o0K5J65n5p4J37o8P9j58J9R2q8l2k9P6Q3J3j20J8J0q5J15rj49J00J07j41p7J50R0
-1793A05j91Q2k0k3J19j76R7P7m6o3j24J50Q2Q8j27n7k9R3j9o4K3P9J6R8j22K4J52j56j00
-1764c2J15J9r4N8m5j31Q6j4P7j19K74L7j92M5j18m0J03J59j49n1N3j05pQ3l3J46Rq5o3k7
-1734d1k2l5J91k9j16J71j49k9N2O7k9l9P6j8j53J3J04K2N1l4p7J3K1p6LM1j4o8L2J22L1k2
-1702E9l0n2l8J38O2j33j12J46j34RM7l1M7k4P0k6n0J44m3r8m2J70L7j28J2J2n0m3K42m7p3
-1671D1k5j09kl3J28M1J0j17K2k6O0n8J28K0j45q1J57nK6P4m1op1m2J06km2p5JM6K7p8m8M7
-1637g2Q5l5P1M2k02K4J75P6k26J6n0K4k6J89N4K7J08l3j58q8J62j41l6N1L2o8K2l3L7k4j29
-1606a26K06m6O3k43k9N0Q2J5o8M4l4O7j31M8M1j9K8j1M2J14j20J4p8R2K4R9j9k37K78O0k21
-1575a5j01P1p5J99Q0k31l3M7%k7J9pj8J65Q1r2M4n3j29K3r5J06M6o4R3j42K44k2k9N8j30
-1544A3r3R3j15JJ56j20J91J8j10Km8Kl4O8l2j1Qj04j6J03Q3m7p6k4jK6J51n8kPj03k8J97
-1511I7M8j3n5j3m2Rp8O7K9j20N6O6J7j5K8M0j17n3N5R3j89P5rK9R4p2m3O7Mp4p4M8o4JK5
-1476h3Q7R3k7r0kJ00j6j07l5O5J1K5J7j02J38m1Lm6l5k5K7j2p0J31o0o0P6n9q5J94J7j8P1
-1443H2J73o0j06p6r9Q2L4j54j8K21N0k39J01N3j24J9%J2L8j6m0k7J05l7mP9J5o3%n7O5J63
-1411A72j38N8j6j43j9J14M0J53o1j80n0j0j3J42J81k6p4j72n3P5j18O1j2L5RL7O9Q8j28K4
-1381D5J4Q1r5O0J5mj27rP8q1O7Q6m6Pno1j13K43p3j63jJ19l4k4J18j23k3P6k5M8j37Q5l1
-1348c3m2J07o6j5Q1P0k8J1J2j27J6o4L4K2J50j69p9J80K6Q8j0k16K4N9N7K42N6k93j4M3j57
-1317c5o1P7M6q0j9J30K12j57j86Q6Ol6o6k1L0J01l7N5m4R3K4j47K6P8j68J55j6n0l4J1N4
-1286B7L8P7j0r4r6j5M5rlm8J82J43j08j28n7M9N8J4k6l5l1%J09Q7j16j23N2PNn5k2L9J0L4
-1252@Nq7M6Q1M2m7j22O3n5kK50J03k97j12J19J12j01M0J14J03r8n1j8n6M7M0j24j8J04j23
-1222d2K7J01o6j60K19m4L6lL6o9ro7l3J20m6O5J4k12J19l5j3oj1j2m4R5M7m9J09j16L4QK5
-1189A8L3n5J9M6K19j75j50j8J7k1J18n9J3R0j33J01Lr2P1o0Q7l4M8k7j77k7M7Rm2K1M4J63
-1157I7O9l9k25J77J70j78j79N0R6o1k0Q1L4q1m2O5M5l0K9m8n2P0nJ0J83qp0M4j96J7q9rQ6
-1124iN3k9r3k0J25L3n6J14m7p1j64K45J50k11K1r6j2Q8o8M8P8L2j35J54J9j92lJ3MQ5j21
-1093f5o2J5K1k4Q0J2P5j25pJ68q6N1NQ1n1j32Q3j54j7R0P4q2K1N5N1J4j15K7K1J01J15k14
-1061B6j67J33J09r4qj31L7n5J1J07P1l9k6Q3N4N4j04qjp7Q4m3q6n4P1P1p9J52q2r5N8J25
-1029I7or9N0K0J0m1J6L1k31P5k2J4K8J14o2q4J34n6r2M7Q0k3l0K2Q0J6O1j63k4L6p9P8j43
-996a46J44Q2Q9n1j18k1O0J20p9m8n3k6oL5R7n2R4L3k05L9J02o6p3N4q7P0m0J2k0k7l3O6l1
-963h5j1R1n5R9q9L5j8O7k8l6N9n9Q8j54P4K9K6r8k4R0K8M1MJ7J09K6j21j75M6O6n9mj1J07
-929G5o4j22R1Q3j81K9J01mQ3m8L7Q2j75q9K2J68j70M4m8K7R8Lj3q7K36r7j61N6M9K6m2J02
-897A11j71l8L8J13k1n5p9J65j8j35J70l5j06P0N8L3r1p1O4RK7M4Om0m7mk8m2j0O9m0o7k9
-864a50L3M0J53o6q3qN3j1o6J27M4k3k1m8po9P8L7k1n5J42M6r0M4j32J92k19M0q5R9J1j54
-832a69P8J20L5RO3O6k06j36J21J2Lo0J11p0p0J00N0p9O8q0n0Q2M2L4n9J44j70r6R7K06o9
-801A27j7Pj00k1j8J4J41J32p1k32m8J39k4L3q5o4R4O2j6m4r5LR4l5J67J30k66r0P2N1q0M4
-769Dj6Onq3J45j66J65m9jJ9j03O6J75nj50J07J01o5k12M2PJ79n4j41J81J13j96j29JJJ37
-738G4o1LM4q1l0oJ07j24P6m9M2L2j41rJ22J3j41J84Nq2m0mm0O2n0MJ18m9L2Km1orRm0M0q3
-701a17O1J79k0m5j24J50o3M4k3Q0m1p9n9m2P4kJ0J33n1p8j16O7J71P3n2j32m5m2N6P3o5J41
-669A16Rj44J20J54j17k33J01J25J6j81P1p9K27m8j31K39j85q1J39R2j67m1J04j3j68m2J16
-642aP4O4j09k9j29N7l1j9J59j73K64l0Jk9j04K3kj22P9J58l1q3l0M7lJ00M9j22oR5j41l1
-610e5J02J17j01j3J4r6m3m1P0oK4j10K19j2k2Jj4N4OkK9o6j73J55L3o0j0k7J19K5j10k1J15
-577A01J4j10o8N5q8Q0J21k2n8j08J7P4q8j5J29J5j02J03N6qqj45r0J67L9m2J34j64M1N2j10
-546b8M1j7J00M3j00j51k7N5K0QJ29q2q8N5j5n9J15j72R7L5N4M4ln6m3K5p5MK5NK5L2JN4L8
-511H9q5p2m9K09No5q3K2N3P8p7j76O4K6O4J6Q0J73j12j24k1j4jJ7L5o3o6M0k3k6l7P3M6j1
-477a5J7l7k2L6j8m5J23J3j37l5J71Pj99J41o5J86l2m8n2l3J1O1mn8k3J39j0n0k7J21k9p6
-445A1jJ30J1M9j43J33L2j86r5J47j0n7M7n0N5J5R0r2j44N0m1o3P1L1J0Kl3J0J6J2n9j8K9
-412d1l2Q6l1pj6k8J6LK2n6N7O5L1j25R7M4J04n5j45J2q6J0Q6O3n4j4p0n8L9l3J76o2j25J80
-378E3Nj94N7J65p5p7J40N1j88l0L2P2L7O1K1j47r4J22J6j00K6J49L0j70L5J4p5p5RM0Q1k8
-346c7Q0J08k4j85J99j2n0O8j20N5mJ17m0k24L4K7N7j3j77K40L7o0m7n6N3J92k63o4L6J13
-316D0RO3j24Q6m0j22OL9ln4K78j37j15o0O7P2L8j17l0N3N5J8j26P8J01j39P2J3l2J20j50
-285d1L3o3j8K0oj1J0lP4j5L3J26Q7k16k5p7j5M4l7MJ26J13m7j53P2p3R8l4o8P3r6N2l4Q7
-251B0L2M2j16j9Q7Q6o2j06M7l8p3J03J23n7O9r8kMJ11k49J26O7j03J6K60o8j72r9jJ78J2
-220A20j09J14N1j74q1J02n0ppJ19r5n3R8N4Pr4p8N2N2R3m0j69J1K0J43P8j01o3J3p7J72J
-188A02j93J6M9L7p2m2J95O3o0j22J72J0j43Kkk8n4K0k7M9O5K9RMn1L4p3O4LM2m7k38J16O1
-154a0J48K1j88k6j39N6R2O9j19P5N2p5N6m0P0j7Pj19N1L6%N0%J5r4k7J56k3j23n9J44k6N2
-121F5K84k33l24R3R9ro8K4j9k6k2J25K6L9O8j6j74O2J39j84L2J5j35Q2K00r5k9%n5N1m1m6
-89g2N3N3n8K5KN2J25j52n0K2k6J44k36K31j45j9m7J61J46j90j04P9k2o4J05K25j73q7J24
-60A02m4q4L3J31r4j76J05N4j9oJ0n3q1R7q7J22K1p7M1N7r2J91Pj78n9Q9J7r5P2N7o8K9Q8
-27A10p4n7m7P3n2pJ41Rj45L18Q6k71j95J59l8j31J3k7Q0J02K5l4j0J9oqJ03j63J2J04m3l0
4A6j85J03J34j7j24L8m5l9J02O7M2K3j73L5j04M3J0P9O8K8P4j80k7J66J41j51j82R5
32C7
##PAGE=	F1=24280.865540326398332
##FIRST=	24596.97802734375,	7686.668670654296875,	-1.1355289220809936523
##DATATABLE=	(F2++(Y..Y)), PROFILE
-2014a07j9J77p7J44Nj43o4k3P0n5M4J76P7Jk52K2k8QR6j12m5J07K9jLJ27l9j55P5p0O0p0
-1982c9L1l8m8K0P8J18j26p3J07L3k4M6R5q9K9r7J62j04j43M6l5J02N3j59N9N2j68J43M3k9
-1952D5k9r7j3L1N8Q4j36J8K7N6J08q5j06j5P0r4Oq6J19J43lj18m6lL0J43j31O4n6j30K37
-1921I1o2j16K6J61P1p1r1m0RJ01k0j01M5j4L4J81r4j52mK0M3pq6O3L8j44J78l6r2P9J3o4
-1889d1kL4qP7m4j19OR4M5r0j5L7M3r3K8KM0J06O5j40r8p9O5O6p9L2K8j0J02J9r8M0Q6J37
-1855B36p3j74P4o4K5k7O7p1j09J50J55j01j31k1J5M9l1O4J14Nj01j5m3m7Mm3J31L4m0J8l1
-1824A9r8N7k7J36k7j14J22oL1j06K2J16j09p5K4L0O9Rj18K3oj24J76Jj13N5O7j51j3J61J20
-1793A51j57p7L5J8J02j44J17L8o7n3j04J74R2J11q3j40r1J18k5o0N1N3J9O9j06J0J32j43
-1765D0j40J40K6j35J43j3k44J46J0P9j48K98P3k00j5q3mQ2J15j70j0M6j35Q5O0p6J34M1j20
-1736B5r4KK6o3K05k6j59J49j56K0J00P7m5q2Q7Oj42pP7K4Q5l0n7j0j0q2o1O8l9m3P2J27M5
-1703H9p7n5J5k9J52N2j16j73J75j34M5L7j6N8m1K3n6K0J94n8j05n1J31Q0j55l5J3j25N9J45
-1673F2O0m3n7j06jpP8KOm4n6K7L6q8K05m1j57L9J00n5J7O9m2L5p3o8R9L5j3j02RM1Nn8J7
-1638f9j7J03m6Q1L4j76n1J48J12j76Rk9M1k0J29K5K1R4k0o5j42J25p2j04Q3oj9N4j00J06
-1608E3j6j17K10pN2k05p7j02J10j4N8L7r3O0q9L6L9n8N4K2N6J19j33j0n5J06KN5K3k32K64
-1577A48Q8k13j23O0o2J60O6j75JJk7l2M1ql1J66J28j08Mo9j23O2m0R9Kq9O2n2J97n1n6J00
-1545A26j08m9J07j43k4J69r8J02Q7q8Mo8l8o7L5j2j0O3o8k2M5J00j5l9J2m1J0J86p2j7l4
-1514C3q7k4J77N8j7p2J6j5n6j10J12oq6L4O2N3pM1K9j09j16J11P6j64P2j1J8J36m6o4L8M7
-1482A23n4r2L4r5RJ5M8Q7k5p2J6R1o2j05N7K0j2L6O5j22J17m9J5k7p0J4Ol2kQ4q8l3J14q4
-1448g3k4J73o3j4J02J90n3j26j14q8J09J1j46mJ96L2k31J21M3j24L7Pk7K6kj9l8J27p6KO4
-1417A8J2n8K4l6O8J88j29Kqj78M6J02L8J54o3j39k0n9n2J04J74n5qk05k5R7j22P7k3K9M1
-1386fK2Q6P1j68QM5J13j33O0kK5r8p0O2n6J06J00p1JMq6q4K53q4j89L3Q6m2k8J31j21K1O8
-1353E7o2N6o2nk6n3J06Kr4R3J01l3j7L2j09J5o7N0l1J71j67p7J67NO8Pj68L5R2K4J86L0k64
-1320F2l8M6j33j9N9N0q4J5O8J75j27j41R9Nn0l7o2M8L0r1O0j8R6O5r5K5P3j78O1O2K9j12
-1288e7m3J11Q2L8l5q0o7oQ1j07On6J98J79k0j83j29Q1R9k3l0m8n2OJ02J06j23j25N1OL0n4
-1256f2lK1J6jK3q5N0Q1L2r0nN8j34O4K51Q5k92j62J55J50j79RJ29J57o7n2j2p6K9J1o8r0
-1224e7J32p7l1J07o2j49K05n6K1JR2o8oo8o9J33m0J02M8k23qK8J6r9O3Pm8J01O6j43J13r7
-1192f6l3J5J09M0n5K2N2K14j98j27j8m7OQ1j3J0Q0j12Q7Nr0O2j13J91p9O3k4j85l8P2K1k7
-1160i5J0J7J85P1n8k26R3J77j16j58R6J08r9J2L2op6k3N8M3k5L5l7q7R6Jl5J41J5l9O9j77
-1128Bp2m2N9J2Q2l5q0n3J40O4l9J06n8j39n5K35R6k25no6j2Q5jj7N4L7r9J52Jj88Jj4O1L9
-1094B6n0lJ0k7o8J10o5J02n0n1J56k7P2p5M6j1j58R8j13p1J22N6p1J0R0L6M1j08l6o1J46
-1063G6J62j54j57J08Q5j61j1m6K4r1P4M0P2q1J0J00Q0Q5j45m4k0j14Q3J5j7o6k0P4l6J11
-1033C6r3MK8J66Nr9J4m4K0J6J0Pj72J22o6KnJ46p0q5J02l2j56L3J48n6j0J1Q9L6R0j40m3
-1000A4M1j13N8j45J43O4N9mj02nl2J33k5k4q0n3J9L7N9n2J31M5k01OJ04l2q2l5n0J0K5P9
-968hK2n3l9N7n4p3J55o3J79j56l9M3O5l6l1N2k7J44j72K7L4K8r2pP3l5P5K5N9J05j1j67j69
-935h9OJ66q1Km0N3l4o2M4Q8j28j7J39pK5PJ8K6j61q1J55J93j76n5o1o5J19K2J6m6K15r6j94
-902i9JO2P2K2O0k34L8j3J32m4m1n0J32j6j08J61k4q5K1j3N6J5j55O8L5M0L9k5j1m2J7k5o4
-869g8l9O5k2q1M4O2N7J35p7j20qK5m0KP8N9rl9n2Mn1J23M0j13K1R3O7j22O0j65K34j88r7
-836a32K7O2N6j24k3J86rk6P1Q0k47pP0jMm0J19j04Mj0Q9m7J02r7p3Q5L3L4o1J01j22j36J61
-803B5J10o8K9k5j09N3p7K8J47J33p9k71R6N4qO3o3q0J5N3N8n5p1L1M4j7J26J03k54n4N0M4
-771C1p5N8l7j6%l3J50j46R1o7k2N2l8Q6J32r9j38J39J08o8j99N9m0K05m5j26J85J32j94j56
-741g1No7J79m0K9k9p6O2J5R5j75P1m3N0nj52O6L3J7q3J44m3n5j3K5o0R8n0L0N0J7L0pn4n
-706a2l7n1K9N6j13k4J56N2l5p4J62j41K8k1J20l7o0j1o1qP9K5J31m2j13q4K3K11O0p9j77
-675d8k7k7M7O8j4R3l1j10J62J66p2k74J3J26O5j89J44j94K28p0n9K31k18k1J18N9j37qP8
-646I9j0j04p3M4J31L9j52K4p8K5Nk6J34k18K69q4K5K5j01J8j3j19J08R8k8q7m9M2k1J44Q4
-615A51r1p0J24j71k2J10J74j04p0O1j31lJk1j5j2J1J24m5M6L9n7M8O6j5lo6j67P9R2m2j6
-583Ej03K45m7j68m3J87K6j25l5N3PL6L3L0q3r6l5J09j05PJ24Pn8Q9P0%n6j44k4J23J3l1P3
-550H4j36O1O7j10K8m0J6N2J1j04p9M1QJ1J94m7j70J24l2j14J06q0J09ML5L9m1n2q4M0L1J
-518b7jj4j3M5m7P1Q5o3l9j39K57J0p6p3K4M2O3m3j67K2O1k8QJ19J57j00j14k8j4m3O5O2m3
-485A9j40N8mkp5M0J19K7k8l5m0K1m3j0J53K7k14LK33L7j98j7M5J34ml8j20mj3J10o3m4j3
-452g9J74J6n9o7J00K4q4J1J28K7l8j05J56k7j68q1J54j4l4M4j01J14J6O0j04j46P3k1l0J0
-422e1P7J0qn3N5m1m8lk4LL5O8q6j0J7NN0j01M3kO2J8N0p6N8K8J59k3j85l9p4J4Q0K9J1n1
-386cq6m2L7JJ78n3j78K03mj91O0J97l6j26J28R5j41j41J14M6qO5K7j73n7J09Or7pJ32M9j14
-354a0K4K5o7q3k3Q3O2n5J09N6l2j50K28n5q9J08j05MrJ31l0k21P6lQ4k9r8J68L9r0q9k0J10
-321D9K07k13j14J2L2PJ08j03Q9k3j07j3K6K4q3K81j21j36n8Q7N9L1j17J9mN8J6j38J14J10
-291I9k17J15lL3J24j87J6o4N0Opk7o9O6N6l0J3J36Q9k24L3j09K2P2j6k2N7O7n6j85J00qP9
-258Ik7oK0m0J5p2O7Q5M4q7L0P5K7r8j09O3k6n3J19R8o3N2m8j1J6J43k65M2P0j19J11K12j42
-225A32j09m7j3J63K0j11J01L0j57m7L3K0m1J1J60j03j16R3N2rj02l1P9Q5%o1j19RK2J38P8
-194A60j24p5J6l7J41j8j77N6L1M4o8kJ83L3j1j34Q6J4j00l9L6mq9j5L8O3Qj6J1L1J4N3j34
-161b5J00oJ9k6j87L1R6J45Lj75L0j87K7J41J09j67K9L2m5Q0oj3k4m2J6L3k9O3Q2Nqq2j19
-128a00J56J3j43p2J88PJ5K09k27j64LJ43Mr2%l0j3o9J23L1R0P4o0j93J57J30k27Rqm2Q4J74
-96A70o6r3j8l9N9j03J0j9J11n6N3K6J9O5j31l4OO6J63l01J72j42P8o7J64J64j63j67p4P3
-66g4N0J45J57j93n1J05p9r5K7J11q4j48J31L7o4j6L1j1n9P9p3N7L9p7M0N6r3J12O3j32p0
-35g9Q4L4q4P3Q8r5rJ00j04p3qR2m2k2J37rj79K96R4k66j36J08n8p3J0M1k8J07O6kj8k2%K2
-1D5N8j98J05J15j16l9r7N0J44K9k20P5k2l1R3P0L4k4r6N0j48M1jP1J10K2M6j79J3K11J60
29C71j87j81r
32f
##PAGE=	F1=24256.549195171217434
##FIRST=	24596.97802734375,	7686.668670654296875,	-1.3218641281127929688
##DATATABLE=	(F2++(Y..Y)), PROFILE
-2014a25P0J36l5l6N6j51l7M8N4J2k2J93M8k0j74J6n6k1J31p6o8K4M2J0RJ21l9j31kj9L6o4
-1982g0M1J7jl3K3J30j13l1Q1J0n4N9J09o0Rq8J31m9j20rJJ29J3j68K8L5j56K36l2m7j6o3
-1950e8JJ1NM2j24Q4N0O4J25q7j61n2N6Pk2p8Q2J28J5j09J1o2j2J16q6Q8j08jK01o1p7j28
-1918a40J58Q3k0q1l5L1J20m2r1L8p2L8K03p4j39j07P0J11j3p6j8KNJ36l7j89J27K0l1l6O3
-1887Dj8N1k1j10MJ21k2r5j8J16K1j24M3L0O8O0Rj09m2o2m7J26l8j3j4N9J14J9j51L9R7J59
-1855B56m2k28Q3q8K0k7O1o8l1J73J31r3j67l1kJ9L1K9J18O7j01o3n3k7l3p1J95J2l5K8r1
-1824b8r0J40m2Q6pj13J03K6k4l5J4J47j07j43Q3k3K1J9r8K9lj48K05K0j15K4K0p4K2J24J35
-1793A68j07j52M1N9O6j03J26pj15n9o9K13J14J16m4j82j43J06j4p2Q9N6j8J5n2j6R5r8j23
-1764a10J02L4j83K49K8l12J49MO9j31K81R3j80m2m1L2M8O8j80KL4j02J30L0j11J00O5j51
-1736b5j02M4N8q0K13k0j99J19q3QJ26O3o8j02J01K4j16k2N0J6J04k5l2m5l9n3l4oN%N4J04
-1704C8J8j07p7R9j9J33M3q6j87J59j26Q5O9mJ0n9j0l4P4K05p0j25n6J15J10j75r0J4m2N5
-1674d0MJ43Jj06q3J8k4L9j4qK9r1O1K6p4J77j13k4P6N7j39k0Q2m9Q8m6q2M7N7K9r7j8J7L
-1640g4L8J1m9P8l3O7J7j44k9O1J20j21kpP0j3M4jK7Q2j3j7j02N9Kj19N8o6M5P0j51J72j6
-1607F4j17J99N1L2j75r3q2k7K9J41oj36Q2o7JL6K1nJ4Q0J31j45m1oJ04l9JP4k14K15J07j45
-1575H4j31K1l5P8N5p2k0rn0pK8k6k0J76J47j40k7q2J3N9m6M0l0r7M0J1J58n7r9J44q6rJ21
-1542A32j56p6J60n4J8J45o4Mn2q1q4J2L1m0R3n0k8KJ22LQK2p0OJ97p6k4p9o9j3J39O9rq6
-1508E2M1jj24j01J26k3n6K0O2P8ML8J8q4j82J62L0p4N7j9JJ70Lj23J9P1l2r3Rj36L4J3%P6
-1474C6km9K2P4q9r1J14L0m6RJ00j31R7m7J7j8j21O7mm0O5K5q8o1J62o7K5J39j12k4J19J93
-1442C04n0j33j45m7J04k2j07k1K14K7k29Q3O3j33M9J8n9jK0J0m9J32r0K5K6mm2N2k5P0K01
-1411B41j13o4nj70R6O5L0J50n9p4K2j11j13Q2J77r5M0k05L2P5j02Q2m9K3P4J0Q9M5j84nN9
-1380D3J21j32R8l8K2n7r6J2l9J28R8p9kJ4q5n9K59p9k02L1M6m2l3J49q8J6O8q9N6J8n7k5
-1348b3o8P9P3j15K5J34m2m9O8q0Lp0P4q8J65j36l7R8rN9Lj08M8J14mJ22lk17o9P6r2KL4N6
-1314B3p4M1j9J30q5n0R8j0l0j2q6lk0j08Q6n7J05J09l4J3N5j29p3J46O3j66m8J05J25Lm9
-1283D9n1k8qJ11r8r8L1J35J97P1k15j98J01J13m2l6n7p5%R8J22j17j20M4K2L4n1L5k5J2m
-1252d8L3p1P5O7kr8M8O5j10M1K23P2k58j52J28J62k50J3J35K05l7o5j2r0ml4J4r8J20l2o0
-1221b0J08o5j77K05n1Jj1J33o4J0n3j58J58%J07O8k13r2P4K2j42J30l7m0J24Q7j38K7n5q1
-1191a43N1J34J4m2L6N8J91j93j23j8o9J9L1K0J8O2j03O1L3o7L2m1J76j30O1pj77m6Q2L6l6
-1160h0MlJ92P7p3j95J9J40l6j13J18J16j36J9%m6o5LM8L5k8K1nj01R7J0n1O8M5oQ4j63q5
-1127i0m6J26n3R4l7p4rQ1Q2mR2p6j66L4J81M1j87o1j6k7R2O6p4OM2m3J43j6j53Ql4P6j1J9
-1093FQ2qr9j02J42j39J34K1p9J18M0Q6j52K2K9j81J00m5n3O0K7m2pJ21K9N6j09m6r2J08J72
-1062A99q1j15O9M2k03L8k1N4j55R8J4N4p3M9P2R1J13j80p6m2o0kQ8K3p2JRk6N9o1R0k8J86
-1029A54K0p9j0o9j1P5qk5j05J46q9qk4J78q0r8N8j0j67L1J50p3J7jP8M0J26q9l5Qj03J2j39
-996a30J37L4PL6p3J3j02J32L3nr6q0M0K8K4k9J47M3j73l2J00j4n8j24P4m9NJ20P3n4q0P3
-964B0p7q6J52l7K30k06q6J02M4l9k8L2j9J98j38l1LK1o9K5N7j12Q5O9R7P5l2k05j22n3K41
-933A11r5ln1J0Nl3MR5o5l3J21k2k9Q2Km6j25m2K26J96j82j18l3r5Q4K8K9oJ55q5j93k6O2
-900g2J20M9Jk48J00k2J09r0nj1R6l3q3J45jm4jq2L9R8j24j1L6M2M8k8J9o8L6j9p2k4J7Lq0
-865a60R7Q3N9R5j02j45K5L3r6N3NJ11K1o3o8Ol5J66N0k16J14K2Q7j13M4j29K23j40o0n6K8
-834f1J01o3j19K11m3n7N9Q3k62J07J8Lpj0J14j23Q4j00J01j3J31q9j13O9L1K8o2M3n8j15
-804a12J45L5o5Q3k0j79J72j02J5J10J27p1k05J39m0MO7k9o2o5N0J06n4n5O2P9o6M9O5k11
-774b8j9L9K4o3O8n5l4%K3J21j15L9p1o2Q5L6Q4R0j85j09J50R8o1j76O5m1K06n0j04J70J41
-743B66j87j58K0p9J49jL5j00o4J49L8O3j70K9n3O3j5j02P0m9M6k6N7j10j4M0L5m7J08n0Q1
-712B4j2O2J3k2n6Qm7j21J09L9j16K1qR3l0M1J17k08M7m8J31l8rL9k5j32J15N3J28l6j36k8
-680c2l0K38N7j12j93k1j7K0O7M0K3n7p2K05J65l5k92j7J02P9j31J39k08J06r4J44J64k90
-652e2K5J05J7r2J6N3Rm3p3mJ10L6j47K6j1J3Rm7J24j89J95j32M1R7n3Qo5q9R0L5np0q1M3
-618a01nJ56J00n3j50J50j81%J35K05j33r8R0j65K9K1n9m0k3J02L1p2Q5P4j00L4J22j3l2o1
-588D8j11NJ19rl4j31K90o1j15j52J66N7j02RRJ04qp1O9o8q6r3J31q0K5R3j7nQ1Q1j1j03q4
-555e4K2O8k4k1J0j06R4O8r6K6o7l7J5J25m7o1j6l2J1K56nj78R0m7j05O7j9J07J0nK1o8l2
-522c0r3M1P3j4J4m8k5P1j05R5J16m3Lj41K09mr3l8jK9O8J3j40l5R1p5pJ04J25p4q3k9J5j11
-488a22Q8R2k5j12J8J6j7o9J9J59N0q5k2k3l3p1O9J40J9k42N4K37O8j33j52R5N6N2m1j70L7
-457d8o3J54j12J2KJ48M1n6r0Q2N7j07L2J20M0r8o5J43o6j28q3J52k8j1N4j52J45K1M3q7j12
-426f0P0j6J1J1M8Nk2p9R5r6p9L9plN5N7j29j0K1L6P7q8pL2P0j9O3k9K7k7K16J5k05r2m8J5
-390e3O5k6N5p0n5kk2L6J73k7j69J59kj72M0K15K3j59R6J29o2j78O9J9l0O3J8k08pJ00Lq4
-358f3l3R6M0k8K4L4o1j02k6J10L2p2J25j3n0n7K07r0r5J26p7o3k5J47qk00R1l3J18l8j4R4
-326I6K2j18j03L4J27K05j66j00m8j0n2J57p1R1j9r7MJ9K7q5K50j00j20o2R4L4J4j16O3l0
-296f0N1Qj51J48J48k36O2j4J01J16k02po7J09j5pOq1M1K7n1j3J51Q3j90N3j25Q1P5oj7j3
-264EJn2j76P3N6O8k6N8j5J7m4l3L9R2K8o9O0O8k4j18r8O0j0m8J32N5o3P4Ll7M1J64k70m5
-230c4Q3j38K06J50k16l1oj9J47K5j10P3Nj23k8k4J00p0NJ77q9j57P1M3j4j08L7J08J05j03
-200F5l9o3j1JJ29P2j40q2J3J2R9m4j12O3ML9n4M4J58OM2j42j8L0j7q3M1J4r6o0R8Q0l0r8
-166g9J8N0Q3O9j90J31j4J1k1j32n0J48J28k3j18P0k40j2J97J36k03j9K4j9Q9K3r4k1m4J25
-136B3j8o6R3P2K7oo9j38R5M1j42q2K24K6j6J27j98m2J7J17k2r6j5m3lo8Q7K2J33P3q1k11
-104a39J98J09k23Jk1L1Q4J50l0j53m3JL6r5J08q9M7m7O7N8NJr0m0nJ44J68k98O4p0R6j00
-72g5J66J77j21j49j36M8J38J85O5k13j1Q1r7r2J1R2p6r8J24J0j04j8L7M0m0O1l9j6N0o7L7
-41c0M9q2K4J24o8r7J19L8r6O3J18j07o9J03j06q6L4J01k5n8J19k1j79K56P8k43n6O5p5N0
-11e7m9Q1j13Q9R6K3k5o4J4K9Lj99K28J06j55j02J9K4R0R0k24L1JK4M1O2M3l0l1J5j68L6j9
21i1N1J41L5J9j77N5K51J68k13j76r3
32c0
##PAGE=	F1=24232.232850016036537
##FIRST=	24596.97802734375,	7686.668670654296875,	-1.0621856451034545898
##DATATABLE=	(F2++(Y..Y)), PROFILE
-2014a00R4R8L0k29R7n9k6O2J3O8n6J53J4k7q3%p1k0J58l8o2l6j4M1L0Q9m7j09p3K7K6m3L6
-1981e7O2M3n3m5J31o7k3N1j5p3O4J07m2L2q2Q7lr3n0M7J54k3j54mkn7K15r9o5ll2L4qo0q
-1946i1l5O4P2P4J33q3k02k9J3P9m1p4M7R5L6r7N7k9p9M1lQ3j23Q0J40n5m7j61P5O7K1o4j1
-1913d7N7J19m9j00K7p0Q2J33k4j04j47P1J26k9o1o7k8J08P0j0j57M6K1L3p1P6mQoo7J1Q0
-1881B7o4m8lJ40k2j41N5O3R1Ro3o6L7j4j21J36j4n8p0J25J26Lj89M5J05J64k9k63J06j03
-1851c6Jk7L7k7O3J44J08p2j99j8m1j7J12oR9J19r2q8o4k1l9l0J49pk6M5j46o1J76n4N8Lp0
-1818b7Q9J5o7L2%J76q1k16J41n9q5L1n9O5K9j16J30M9j54orO9lP2J30m8j06l3O8M7o5J22
-1786A31m5j68k2p6K50J36J08j6j89j64N3J6q6J12O8o9k7J2m1M2k3o9J9M5q7K04O5k83N8p
-1756e3L3p3K26R3j46l4%O9K0M0j84k1J8n8J56Kj34N5Q2j95m1O0O2q0K20j6j87N0Ok8J32K9
-1724A03r1r0J14L6r0l6K1RJ12k1no5m3l8Qk6O1mj8Q5m1n5m2R6k0R2L7m9j48R0j08J13J16
-1691A03no1o4j8L4Q3J90p0j55o0J23J21j83j02k6J08j3r1J59M7j56n0K8m8K8j1l5Q5o1N0
-1661e0L9m6P4j73J70M9J8j93q6J46q8J37Lo9m3N3O7p8m8l2O4P9j4nL5k1J7J5j13J2KQ4p2
-1628f7j3JJ12nm2l0M3Q1K5n2l4K8O0r3qj37J17P1j52J83j8j21J76J18J1j68p2n8o4J01R7
-1597I0n3j41J09n7m7L3Q2k8k4J11J41j52p4N2R1q6o4J31j74J18J29l7j35k6%OL4lm4J4n4
-1566e8OPl9j7J93J39j72m0r5J45N2q4j8l0r2J2O6J19l8j46J77p0K3J35j57j26J14Nn6J95
-1536A50m4qj9q6n6rK7m4Q5n4n0rJ36K0M2J2q2LJ90o8j9j25m7jQ6P8J4q5O5j1j86k1P0k5j9
-1501i0J7P5R7qJ5Qn1j39J14l7L9N9l5k3J93M9k10K1Q2j9q0j8j73O5Rm2P1L5k4J9N2j07o9
-1468a05J41P8p1m9J01j21Q6l2J0k4j64J14j0k9J17l8n0j21J93k5N2R7j21k6J21J72m8j28
-1440A20j57mO7o2p1j3K75L3k71L5Q8j44N2L1n4o6M8L3n0J18o4M3k5k6J7N9k9N5J96q4j28
-1409B2j1j30J12K5L0J43n4OO7j69j58M6K12j18K8j41P6J8o5Q0o8oJ08%Q3J4j80j2N9J02r0
-1378B9J34o3qoq9k1l6J02P8o8NK3n9m7K46m9k08jkk3m3J60m8rP2q0L3R5p6l8p7L4J39p1r9
-1343g1J59m1q8J01m6j7o4R6j13J04p7lK3j7N9j3l6M1J23k5O1l2j57n3J17q5pNN7l5O8j06
-1311g2N7k6L7Q8k1Qnr3q0k6N7N5q3j6J41J9k0L1p9p4R4P3j70M1l2J62k3n3j6Mj7J44o6j99
-1277a60J01O8J88J57k02k52R5J11m5n0l9m0m7J15J00j26j02L0N7J5l1P1o6k2J6L6m3R9L3
-1248F7l9n9J8Q6n7RJ64O6k00j19Q3J42k98N7J23K36j4q7j8r2m2p1R6p3R3No4J08p5j96J79
-1217B8m0Km5J44n0L7j9k95K05N5Q4P3j81q5L6J0p1R8j08j8J53J02q3l5l7n2Q5O8l4j7N4N9
-1185A23J48j60j21l1l8lRK1K8M0r8K0P6l0mO8J08j73N1J9j51n5P5M6n4Kk8J97Q3q5j43L0
-1153c0J5N1p8J29J20j70Ql0p1l5L5N0J9n7pN1o3M6J6l6k3O6K2J01j46l1q5J41q9R1k8n6J2
-1120f2K4Q4M2P6r4j19M5J12j4j01j34N3m9Q7J24j05p2O4K0J15k9p9jm4N3n0Q8J59l6j69j20
-1089a32J58j64J42P1r1P1J10P5k25M0N0j79P2K5l6j2Kkl0J43K8O1j04n8o5M1J38rn2L0j8
-1058H0j90Q7k9J01j42kJ1M5rM1L4Q2J24j97r4o1N1n9R7K3o6N1k3p3PN3Q9q6J77L7m1j7m1
-1025F0o5J15k8p2m1J32q0j3k8K00q5j15RKj33M5R5o8M0nM7L2J60k0k4l7p1l6j33J31ll8O1
-992C4m7L5j04P0P6J9r7r1M5NoJ8J41L1j20n5P9k0k9j00R4l0o1J19J19l3j43J01q3n9Q2J3
-960CK54k24m5Q1J8m0k8K3m6K32q2o1n4Kl1N8M7j62N5J27J21L4n1k06n3j18K66r9k2m4nK9
-928b1l2j9J03nm9Q2m0m7J54k7j18p2%K44J76j83j46Mn2L5MM2J8O7n9j55j9L3J52M4o3j76
-896a25P4J2P4j41N5QO5o3p0J32L3Qj5r6l6J51j18k8K6K8N3lL2j06N8j0q6Nj2J8n8J05R7N3
-862A20M3j35j29Q7N1j05Rn8J81L9q7q2Jk9J90O4k62J76o2J23q3j4m6J70j01k1j28J7J30q
-832E1j38J63o6o7L9N8j80J11rL5k2j1R2j16J48j32P9J9J50q2j59M3K5K3n4j0J2p6R3J1o0
-801c0J22K1j92J96j17j6O1J15m9j27J41j15J0M7J0j3j30M0J24m0m1R1J34j29m1K1j42J7L7
-772Ej2m3P2o6m3lO8O2q1K3o0j23J15J07O9N0k04m9P5P7n1j50P7K6J54o7q3J40J34j75j16
-741g2K2l6O3N0J8j44jJ57M9K0j38%p4P7nn0M1j16J15Jl5j14K9O5j0NQ5m2J19n2Q9ql9n1L5
-706E3n4j22J16jq9O7j03M0jJ51M8k01P4q6P7m4N8O4J7j51L3Q2J21l6j30L8q0K47N5j37j70
-675f4l1Kl7P2Q7n4m7n4K31J58lk94KR7L2p7J06j22j05o6L53Q0l35LR9l2m9M0L8M7kp7JK9
-641B8N2p4n1M9J4%o6J24j67J36j57P7J39j0j9r1p1O3k6L2k1o0jN8R9Q9j6j88J28j68L4J59
-609I5J99j69j04R0j70N5J3o2o2J7J17j8p2N5J02j16LJ57j0n3m5n0kR1L0n5j34K76j3m6j50
-578c1l0R2n3L7l0J80m6j56O5k1o5r0P7k6L5N0p1N3Q4Q6l4j32J0L3K1o2ol9q1J27N1p0L2o7
-544g7M7j37J79Lm8m4n6M3K51L8j83K8m7p6L0RR7K4m4kp8ln8M4N5n4M7r1P5K8j53J03J21k7
-510D4M8j29J54m2q9J0n9J7J06O8j13q3R7q0oL7Q1l0l9l1O2r4rJ20pn4rJ8n2l7L3J50N4j37
-476a%Pr6j4Q0R6lj91O6J97Q3n6j72O2m2J24n2j92O1m3J22q2K2OJ05N6m4j01O3O4j24O2J02
-443A65M9j14m2J11q0r0n3J09n5RP2j49J04K5L6m8p0O8k2M8L9j4ol6j04J19j39K2j9rK2L1
-411b1O6j34L3omR2l9l9L9Q9n0O3PMr8K66M1k01j32k5L4M2p0N3p8J6Lo8O4J64J4j55R5Qj57
-376h4L6K04P6j74O4J55J7k17J7mm0N4Nk38N1P8Pn8m3Q6l7P4K8M4n8j23j8J15Mo8J19p7o8
-343g3P2J28j07p2J15m2j25m6J79J8j84J02p8J48m0O6L3oj36m3N3R4J82j32j03m2Nj75K09
-314@m2R2k9j00M4K2J4o3K08o2r4q6R5Rj1j17Q6k2M3kj11J18J89j85n8j1J50Q4j94kq3J37
-282A9k6j7O1l3l5nq1j6J43O9j19L1j02J17O5MLo5o6l8l6L4j6N6j4R1l4P3j07L8L5O1po5O9
-247H7P2o1j26o2M9Np0J32Jn4J28M1o6O9J70k66j15R9j41K72R0k68M4J1k5J45L8j11L5l3j01
-216a1mn3J62r8J2J63o7j67QL7Np6P1J29J15j98L0j5m1k8J18N0j44q1J4M7N0n4k6M8l7K7k0
-183c4Q1J20j6Q2j47j18M7P2q7%L0q6o8J04R5m8j38K7J8J41Q0k30J53j8K3m5q2j15K16J01
-153A58m7n4R6k66k7K06J50k30n3K6nQ5M0j55j2J3J45o4p1P1M2O5J7n7j23K2N5j33n5K29K6
-122I4l5P1j73K7N9Q4o0q4k1n1j4l0O6j5J54O7p8k22J76Q4j75Nk4Q3Q5J24Rj97o8M2nOJ19
-89A03j04j1n0K0Q9J1o6l5m9rJ80J62k46o1M2M3j34J72J77p1j06o9o9J88K11k8k26K9O0j06
-59D7q3nR5n3o1Q2k7j24oJ5R6k0M1j6n4M0m0J5N3o6o8J94mj41J95K8j33N1J36j13j32J07q9
-26d0r1O9R8lj00R1k6j50K18L2k08K7L1l3R8q7R2j07kJ08M1l1q9M1%o9j6K03R2j34j79Q8L1
6e%J40j85m1K0Q7qM6O6lk1l1j57K8m3J7J71O0oj78R4K73J65k19j78j36
32d4
##PAGE=	F1=24207.916504860855639
##FIRST=	24596.97802734375,	7686.668670654296875,	-0.6798470616340637207
##DATATABLE=	(F2++(Y..Y)), PROFILE
-2014f4Q9O7R9j71m1K4n3N3l9J10q3Q3j5k1j1Jo4NJ78j3m6n4j08Q1N6L7n5j02j10P3M5m4K
-1981i1J01P1o6o8J11j8m0K8l3p2N2R6l6P1o5M5L2p5p9Q3J78m8j24j3n8nJ94j45q0J0qN6o
-1948bp7p8O9k0R3P5J34o5k21L3K1N2m6p9K4O0M2p8Q9M7j07p7Q9N4q7P9Q8m3l2j28MOM9n0
-1914h2J8Q4J01l5j08J4k2J15J6M2o9j19K5J02n4m1l6rP0lM4p9n3nJ03r8Q1J9k6j1j9J3K2
-1881@k8jk5J24o2j35O4R2R4l5j25k4J21L0j73J22j4o4j00J52J31l1k05N9J05J62k8k94J49
-1852F1j02l7j0j5O1J02J01R3m4k19J1p5n6J87l7O3J58q0r2o4k7k5K1O3k2j5O0j95qJ60n7
-1821c9N8Jj5Q7k1o5M8qJ98m1k72J87n7k02j4J3J21N6j04N0Q4j81o9M6J49m3J9J08Jm6q1M2
-1789A0N7l4R7o7j73R3j30K17J45R4lj67j70j5N4p8R9P5j11j5M2n3k2O3n2k6N5pJ56Q1k54
-1758c9j0Lj6nJ44P0j05mL2J00J2M2j96n9Pm1J74j4j46J5R9k12N0K9L8o0K22j2j55qM6n1J24
-1725G4j7j07k4R6M3p0o1kLJ18j6K7n5pn1j1pR3kr7O3j12J13m4M3k6M8L5j2j00J0q3J22J47
-1691A31j6j22l6OO6R2J61n4k02o4J48J14j75o6q4K07o8o0N6R4j81l2J4l9N7k0k9O3m8O7N6
-1660C6l9k9l2J59Pk2j85OR3j37J25N3o8q7K3P8o2l9%P5L3m2Q2M0m6n8M8q4J6j3K4l1j7k1
-1626a14J64Nr4q3O0J00J05j37oL5J04o7p0r7Q0O4j28J47j6j19J51J76kj94k2l7m2J28M7r3
-1596D5j38J44m0q8J6J19k8n9J35J46j58r7J05P0j25j12J68j26mJ52P7j26p3L1j3rkm1N5m3
-1566a9J6k3l9m4K04J28j89l3j02K50L5j49o8K3p5m1J26O7lj46J55n8L8J56j52j41L1N3j13
-1537a13K38k7m2K7o2j9l2j8k3Q3n4p9j3J49L3M3qp6pJ71m7qj63j3PJ9Q3N3o8P7l6k30P1n
-1503h9j5K6RJ10J18m9k8mj3o5N5j09J40P5n7m1K02P4l04M0Q8j8o2l5j95Q6J6p4P6P1pJ5K5
-1470F1j20l6J38J39q1j11O1r9R6j2Mm0p3K8k1QJ43r9oj00J41K9M7M5r5qJ10J31m9j17j45
-1439c1K0K2j09k9L6L20M0l09J1P3j29K5M0j5j42P5K3l3R4nM8q5k5Q2M3l8K9J70m7j69l8p4
-1407a27R9j0N5J28n5R1J08k27j27n9K70q9n8n9J06l6k2P3p2o1J38pP0j4j59j4M8O7k0J41
-1377A78o8n2M8p3k3l8N4M6m1K9L3l6n2K17Lk13m8n7L8q4J55qm6P9l1lJ51p4n4q1j0J85pj88
-1343g1J46j8j24R9j4l5l9J00q7qmJ3l5j8O3j9M0j1J23l6Pm8r1M3J21j32k7k6M9L7J00j13
-1311a5j11N1R2P2j1M0j1q9j29J4J20O0j13l0R9M8o6J1n1m0K3O2q8Q2j73J73m7m7K1K4k3J70
-1279A18m0k38J15J2J55K26j48k81O3R9l7p3NJ4m7J34M6j70p8K3Q5j8MJ02q3p1K8L3mJ05k2
-1248E7n8ln8J16J1k3Q8O2j24o9K9R8k95R4J03K47nj10k8q5p3k5J05n4P2L1n4J16q7j83J11
-1217Fl6M1q8J06j9O9L2k57P9J01M8O0j38o1k3oPN9j35k1J64J05j6l6m1m0J03Qp3J7O2N2R0
-1184B19j07j08o1Ml5K1OL5J4p2m1J14Ml0J42M4j94M3N2j17o9P2M2o2jp4K02Q3r3p5N8j00
-1152h4J22n6J29J12j94np2r5M3O8O8rj15l5J23k0pPnq5N8L7J26j07lr6J01j01Q1j0j2qk2
-1119f6O8R2O2j08n3K2O0p7jr0K1m3M3J59j05j63J18O1O8l3Jj8o3L0o6J52K04o8k08j09J25
-1088A5j10J08Q6q9M1J70L1k85J01M6j57K4P9k7p8j0L4m4J50K8O2q3q3o1K2P2N0K1Lq5j24
-1057i3Q8k3J38j11j36J7O9L0K4PO0J06j92q9n8J13k5M6Kl1Q1m9j22j9J54O6j37J41N3J0j1
-1026A09Pj11J37m4j25J6Q7l7k3k4K09q4j30m4Lr4N6M2l6N1MLK3J79N2k1p7l1q3j16J18l7
-994b1l7O3n6P7n0m9R0M9q0r0M1j8m3P4J25K0n4n7M3l7j1n4Q0lq8Q1J49nk05J33o7l5oP4K49
-959B82k11pN4pl9k0K9r4K37j8o3j08k7J2Q3L6j68OJ70J30%o8j61k8j70K68r6n2k6lL9m7k0
-926h7J04M5o4L3n2MJ82p7j79k1L1K42J39j81j45M1qOk8P2J9k2pj12l2J3J66L0j21r9N6N8
-894FL6j51Q1RM0r2n8J05O9N5l9q1r9J71j34J6L7NK4K5K2j35Q7Jj10K7j8J9k3R9R7M2j1j64
-860d2NP4N7j20m5j5J64L9j09q7J0k4J64P2j83J45j44J83o1r7L6J05p0J8j70L4J31L1j37J10
-830G4p5o0J8Rm3N1pP1l1m9M9p5J85j44O7M4J63q9j99K6lK2k8m7P1m9N3K8k9J23N5j59J53
-797A75j44m9K8J03k1q8J36j57J2RM7M9j66K1J23j4l7J10J81j84j30j7n8O1M0o5j8O8o6l8
-767h9j7J04ro2N0l4j48R0J67L8J5j41n4lN2m8q5P1P7J13q3p1J05J08j64k8MPj4J03j7j27
-735i0N0J10M6k4q7j1o9O6J5j9kj48J76J9p5k0j8M5p9P4M8k0J23p6J08k8n0m4P1o0j09R1m4
-702c1m6R1p8j02J04J71k2j30O8j04J9k8Q3M0N1j17q2J04J01l7q2R5j21K35M8j43j24m0L3
-673d4r7Q3R1j23Qn2K16J45K7k72L4J12m7o3Q0j7j58N0L04J5k97j16J07q7k4O7M1R1J1p9K9
-642C5n1N8Pj31Q6K1j3p0J15j52J04j11J11J09J1n4p3p5M4o6N2M1n4j4P3P2O2J4j61N1j39
-611i8O1J71J69j96j00N5j13O5k5m3n9M9J09k8n1k6J29p3n4J38j0o8k0QJ8M8O5o6j89L03N2
-580B21k7j46j77J21mM4m3K19o8j70j0L1k0o5lK1M4Rj03O7Q5Q6o4j10Q0K5j2r3K8l9l8R0J5
-547fl9M3n9J14j46R5M6m4o5m7Q4K03P7j99k9k8l8j6J4Q5M7p0l8p6M2k0N6M8r3K7r6J83l9
-514A6j23L1R4j2R1j13J11r4l8M6j32jJ81Q5r1j09P5p3J2m0L7L4nl9J03n1j11J22J1J5k1k
-482Iq3qM6J45M3j78K4L9j39P9L5M0k9q9N4J25P1J9j31J4j51J94n9j75M9OP1k1%PP7N6l2j08
-448@L4N6j11Q5P9N3q8l1P1q7o7LN8r4J7Q7r1J6J7L4Mm7P3k0P1O1o9k0m2j26J25j49J05n3
-414d6l7M7NR5j31P5j6q3R1Qm6M3J12p0M6K2j4j62L06N1j79j47kO1J3n9Mq7Q0j7q7P8J58N8
-380A70j43K1K0j37M5J65J01j69M6J75Q0k45k5k0m5L8oj59K1L4J1j7m5J18j50J56K9N1n9j30
-350f9rR9j8m6R0j07m2J49J7j00m4Q3lj30n9J90K7j71J19o6Q7k9J25nl3j34K8M8M1J40j07
-319G1j22K4K6j34J07k9Q3m8j11R7L3Kl3J66pq1j23R0j1l2r3P0jL4j0n5N6K08j16j48K4J41
-287G8K6j61N2j12J17j8m1J08L5r9l5j16P0N6M2m6mm0J11N5J9K0j02j06QK1L4q6M4J4O9k9
-255a6J21j48Q2M4L4n1o6N8Q1p9j27oM2K0j11J02n6l1J99N5q9R1J61k55j50J00j08K94M4k83
-225d8R3Ll4J58N6j09Jr3j00M1n0J84j19M8J23m8j50j03O1L4%N1J33J11k66J09K4n6n1R8J6
-194A17j36o8L9M6jl7J7N4p4NL3J01P6l8J00j51j88M6J54p1m6M1p0l8N8J08n4r1J8l6J51P6
-162A41k18J41j9N0r3m3p4K05O3n6JJ18k65n3J96J53k46o4K6JO4M6j91K5L6J33q8n3J4NJ10
-131F5N2n0j14l1O6j31J1K07Om4N9j65N9J03M6r4n3k0n6n1K2O7o0J51O2n9j97Q1O2j01J6k1
-99a12J28P6R3M8k20p0O0m5J06R4j08K7o5o7Q6K7j26K2j1l6J61J49j66j76J27k9j10J54J47
-70A64k6n3rj43K10K12j02k31O1N0j09o8j2J14k2n4M1p6n3nj1J05pJ9k6k4jqk7P5n9n9J68
-37C4M7j81K78J2j81N1J39j23j87J16o8p0P8Q4K1j20O3k4j08J75l3j25N4J2K2R0r8Q6r2p2
-7a20J08M9l3o4N7m9q1J22J33P9q0j70L3N1p1J50j42r2L5J44m3L0Q6J7l7o5j18J8o6k1J97
23E7R1l1j82J21K65J55k00j89j41
32e4
##PAGE=	F1=24183.600159705674741
##FIRST=	24596.97802734375,	7686.668670654296875,	-0.32507681846618652344
##DATATABLE=	(F2++(Y..Y)), PROFILE
-2014c0P1L7J53n2j25Rq5M6r1J26j04Pm1OK6K7m2M0J99ol2n4j71J01P7pn8j30rM5M8o3n2J33
-1980aP8p2m5P7J2n8J3l5m3J0P8k9Q9k7J7N8p4j00R5K00o1q7j0j03j1J76j58q4K4LN9J5n7
-1947e1m5L4j10J10O0J28k9k14Q5L8J3m5q7RM0L1m7R3J31j22j68J54K0l6M2P1k7m0j00Mm3
-1916a01N2k2j3J02P6qq3oQJ24q2J01l9j02j4P7p9k4L6J2k2o0J05lr0jQ4j18R8L3m6l9K2O
-1882a6k3O6on8R1q7j18Q5J05P5o7j59PJ86O1k13R4j7l0r2J31J21p4j58M2R0J59k6l27K03
-1852D5q9q2L7j1O9R4N9Q7j6k21N2q2j5J44n9K3J91p0r1m4l9pO5k1m4MO6k32L9J14k9O6j0
-1819gL5Q2n0l0J3mK07Ll08K22k9j99q3M1J13O0j01pJ16j55j02J01J27p8k4Q0J8K0q8qP8j3
-1787C0N3p0r4J41j56J59J35P9nj31j63n3O5m8N2P3j25M3K6n0p6J22n7l4O0M3J19P1k25m1
-1757e7K8j1J3M6K9o1L1N0J17K2O6k16r4Pm7J82j6j53j9J34j17J2N%l0K18mj26l6L7n7J06
-1725E9o6j21Q3N3M1n9r7j7LJ25nO1k1K0n9o3NJ16J2j39Nr0K15q3Nk8J9L0J7n6o1n3J05J49
-1691A05l5j32L2K2N7J06J31l0k61o7J77R1j49j9j13K34r6k4k9J31j57n2j9K4Q5n0k0K0n5
-1662i3J01O5m3r3Q3J16l6n8j28Q5M2j53P4Q7o6r8%N4l1k0Q4J7m5n9J84Q4r2j47J19o4j6k8
-1630g5k0Qqn8K06Op8q8j6J46J70j63o0L8J42m6j15l6K4N9j19J01j3r6J23K12jk46K9j2kJ44
-1598A56Nj13j52J82j3j14j4J30j4p4J46J39j58j06J42M6j41p3J22r6j10J63J68j00j13N0
-1572E8Kn3n5nR7k7L4m5m4q5J88J28j79j5p4K85J5k32j02J19o2n4J27OM0j12R8m1L7J78j44
-1541H3j35j7M5j10K33rj02R4m6Qn5p6QJ01l6o8n0J63L9%k6o2k9J63k4Kj87L0J1n6R0R8m4
-1508C6P2o6k11J12n7K6M1l2J60J41r8q5j7K7K3Lj37J72R5p4m8K03O4l83O2R6l0m4l4j72Q3
-1477g2M6m7L1P9%J6oj26JJ14J92q2j46j7p3J35pLm2Km7l2M9J45j47J7o3R7P8J5j4l9K2R6
-1443A78Q1n5j07j16J9mj36L2O1L32L9k99RJ1r3k4M8K7j71Q3k7%P5N3M6j43K0R9J3m4J0J31
-1411A48j2j69r6j3O9l9J12R8p1J74J44k81n3j29K63l0j48mJ34q0J9N7o1j28J55oM6l2j21
-1382e4j5L7L0M4J21n6r8R1n9j3l1L1J0j0O1M8l4o6J80O0k15r8m5N5j14J04K5p7Q5L3l5J74
-1350A69o3n8p6m5K06N0k26J04K1j33M5Ql9%Q1m5j02M9J9o3pM8J4Q1r0J17l5l2l7m2J20J23
-1318A62j90m4n7L2J31J32q3j33j6R0N6J8N5k3p7j36J7J37P0j28l5Q9N9j08Jn2j6nL0K9R4
-1287I9j75N6q7k4M6L2k3J82l2k31J18k5Q8K66p1k72J2P8k8j02O7O2m1J79Pk19p3K6R0n2M4
-1256cJ20p1r8J0K4L1Q9q3n8N4j38J38P7m6QN9m1j2k1L7k00N5Q8K35oj29m0p5q9J03L6n1O5
-1223F8M2l8J33r7j62L3l9J01j08QL7R8Q5k02k2J09J8K8j00m2p3PL8L4k6l5M2J04M5ql9m2
-1191cJ02m1p4N0M6L8L0m9q6r6M4p1M2PL5qrl1L9J7m4J72Jj76L5P7q9p3Q2K8n1mj09J61O8
-1156F0r2MO5j49J53m0J16R5j99Kj19J3J5Q4Q8m2j85LJ42%l6j7K0q1K0K6J57n4j8q9M5r8P1
-1123d0PL9l9n8M1J35N3j18lMN4j61P7l1j5k1rJ68q3j20P9O1J3k3N3k8q9J4n6K02K07q8j98
-1090B7r6N9n1Q9P3p6M0K04l2l11J66K6j31j5R8k4j23MM8m6J38K6O4n2r4r9L1OQ7R4oj47n1
-1057g4O2NJ56p1k16nR5L1J4j2L5O9j81m8MP3NQnL5P3q5j35K6J50M6j50Q0N1O5NM5j35J45
-1023A61m6j75O7M7J6n7j2K02p9j39q9K6j03O3J0J4M8K6m5L1J69J09k7j01Mj25q0R5o5J9M9
-992A3j10J40rj19M1P7n2q8M7k0l8N4J13K1Ln2Om3nk6O6L4j09L6J56J8k50J67l8j4r1J18K23
-959B69j76K3J9k5l8%M9j38K08M1m5j38m3L7Q8K3j58j6J78J27j5p0j06n4j94K68r7p3lnM0
-928b4o7J0P4P3p3ln8R5J74j39k14JO3K39R3j78j24O7K6j6n4J15Kp4N7r8n8lJ70J6j66j8P4
-895a8P3Kj23N9kK2r8NLR8Q3o7m9j19J56j53R9N1Qk8K2rj39J11J2o2k3k8PL7P9Q7K8o0j49
-860h5J08O3M3j28q8M8J21K9j19q7L9lQ2N7m8Q7k11K52n7j71R0L7m5N1j65N5J16M6j20O6p7
-829a4n9%l2J02moR0l9r2k1NJ89j46O4O4J69j06k30M5o2K4Rn9J04l7M4L9K4J20O1j20R3j74
-796D5p9J2R6Kq2J25j71Pj8O5J08j71jJ18J3m7J14K11k25k06m1K7J11M8j25MO0n8k9m1J43
-765A5l6q3Q1Nj18N4J69j1j6p2q3j6km2L7J9P5R2q3o1P6N8j54Q8k9L6o0J39n5p1O4N6L4o0
-731D6k2k5m3M6L3qn6r2J65L8o2jo5L4j25J30J6J1R3q7J20l8n0l7J01o2j03N3p9MR6m1j08
-698a18J07J53p7o5O7j33K5nP6k9O4m9j22M5O6l3J1J19j48K03L5j27p3m0O6j30P4O5j67N0
-668i0m0J81J23N3k27O9J15j15r1Q2P5j12N7K39j9k33j45L3mp1J7M7J20Jo9O3q1J7O8j65Q7
-637a5K6k3n4Q3j39R6l2J09O5J4q2k0r9M1m4NJ01n2k8O0P1M1L3j17j8j07P2J66J29k04j01
-606b3rJ3N0p4k2m2P5R6l1l3o5J34qr5O1j5q4J1N6L1J9R0o2j25K56N6n8j34k31J26L0L5m1
-573a3K32p4j30r2M1M2m0n4L0N3j6rl9N5P7r2j8Q5Mk8j01P8j1m3N5l2oN2o7J61j46M3Q1m1
-539C7q9l3J23J48J09k24o6J0np3K0P6P3p3r4n4Q8j5P4P9q7p2k1J88r7r1k8M2LJ23r8Q4j39
-506h2O3N2j46j1J99O0p8j13L8o7L6q9oJ10On2J28j0j31O4K5P5k1l6j02QN2J53K9k05M0O5
-474E4j49J39j2j6m7K4M1L9K8Q2o2j7k63K45n1j22J2M9L5J9k0PO5N4k8j20kM5n9Q5N3O0l1
-441A37j8K7j17m4N9K2j29RR1l5m1j2L5N4m5P8oP6P0j06l2l3j23J03r4J10p3o7O8qJ25j39
-409e8J16j5j45O3M0l6N7J25q1J3K1k4k18L44L8j45j27K3Q0j7j8l1r2R4m4q8P9J53R5j30n4
-378A8K8j09N8J18P8j41L8J95J15k53m7k4n3K3j3p1rk5J1L3m2J48j11Q4K4N5o5j20LO6k4l4
-346d6N1n3RJ27r9p2l3O0K6n2m3J23J3j45J29m0qKJ51j8n6j09N0N7j3Q5p7j29R8K3o5K5l2
-313f1N7p1p7J15M1klJ21M8p6j62Q0k8l8k3L6j1K1k3rjJ87m0j71O4R2n8r3J25j40N7J0m1R3
-279A9J11j30o6q8J13j8mnlPQ0N5L5K5j30j04L4L9M0j13L4L3J5J0J46j52P6N2K2q8o0L4Q6
-246A05p9j27N6L5L4j39L3r8M7K17M4j01J01J36k33j44Q0o4K91K9k68R7j8m3J70P4r9k0j58
-217d2j20J07k7J66j21Q9P9m0j10j53P9J6N2L0J13R5k94J60N8m5n8O7k5j07n3P1L0n3lPJ00
-186F8r6k4Q4J06L4o5R6j49j53m4K23m9o1L1m5Kj5J24o0m8Ol2J13N7j57J00j6Q0j51j9lJ74
-154A11J7l9M2J39k40j00J72J53k50o3K1J2K5M6k06R6KJ10r1k2m5lJ39O9m8j21o5Q3j32Q9
-124i9J66k0n2P5j32O5J08J1j16mro1o0K4O8r3J35O1l5j33m8M9j1lQJ54M9N7Q0k22m9O6n0
-91b1J57L7r4Q4p0j16L3L8j26L0L9o8J13J36p2k60J52p7K9P3O3ojM7j86K13J86j45k33Q1O4
-60A00j08m9qJ20kn3K6j21M2%RO7j2kp9M8l3Rn3R5p4K5N9Q8j72L06%k12O4J28j38k41J25n4
-26a00KM5O1M6j04M5mj01J17q1jJ7JM6P4q0O4p9j05R9N1k8j9N4n1K1P0N9P0k7j45m0P1r0J01
8E9r8q1K5J69n5J4R0J5n1p3o5Pp7k9J84J18o1j87J30K30J39j56k11j09
32g3
##PAGE=	F1=24159.283814550493844
##FIRST=	24596.97802734375,	7686.668670654296875,	0.17657145857810974121
##DATATABLE=	(F2++(Y..Y)), PROFILE
-2014A6N0%J78O8j62m4j06M5j20R8j18l7j2OOO8j5O9K24j1l2m4j91J00R3k0o9j87R9J6M0p3
-1982f5q1J26O7o9KM0L1p4J0j2l3k0N0j0P6J6J2O8q3j05P2K11o1n2j2j15o0J58j40o7M1LL1
-1949d5N3l3k3Rr6M8NJ22K0j87J09N9j8m5r0pL7K3j4O5K03j38k09J96j5ORJ03k0p0r7J4j9
-1916d5M7j5q1J10N0J8l5k3QJ15j35J29j6r2m7P0r0j7J02K1j13n8J22O0q9k1N8j25J32L8o1
-1885A7q0M4qk8J36j5r1M9r0o9P6J05L7q3j38nK19P9k28M8qK4q9J12R5j11n1j0N6J54ol23
-1853a82K10p2j07Q1K8J1O3L3Q6Jk07R8o5J2P8p1LK17o4r7j5m4LJ03q0q3J9O3j76%M8O8M3
-1820Ek4O9O5n4%m2J1K05M2l26K46J0j68q0pP6L9r0l8J36j07q2Q3Q2r5n1N7j0Q2m7n6Q7rn
-1786Dn5J7J51j69J11J07O9k4q9j47j9J6j4j5P1q4P1kl9q0J15o2k2N7P7Q9L5j92l6M8L7Jm9
-1753b2k1j8N8M7J16M6R3k31j24J7m4J62lj49o2J87l2k6ml7j4K04K1j00o4Jm1Q5r7j28J66
-1722a4J6K8n5j40k0J1J30RQ9PK7n2q6j7J26L2j20q2O0J62j27k6j9J3J7M1k7j03k8O7J15n9
-1690b5j8N2J2L5J15J11ql10o3J91N7j11K7j33K27r6jp5J44j22o4m7Q6J01q4k4Jq1J42N6m3
-1659E2r5J11O9p0q2m7J40j7j50L1R6n7q5j0K0M8o1J56n1j07j6K15J44j34k29J96n2n9o0k5
-1629a29M2Ml2J72j3k6p2k3J20J81j27j13j9J74l2j35OoN8j31O1j7l4Q0K21J4k88L0J8N2J51
-1598A87j9j08j78K03J3j21m3J14Lo5J47J18j46r8J53K2j23OM9j03j14R5K20o2j43N1K2p1
-1570Ij15L6J24rN9m6o3q8J05J45j43Lm2K78ml10l4J29n6k8Q4n6P8p2M6j5K2J91j30j28Ok4
-1538d8l3J66J0j81K00p3Oo3j14K2J27lk9j02J81L5p2k8n3o0J92j5lj93O9K6o4M3J22k9N3
-1507H9q6j37J00n2L7N2r4J93J52j30j37k4N6J15m4j25J47J09q2l9J99K5m36P8J03m2l6rr4
-1478a12P4P2n5lP1mL0l9j23K3Q9K24p8j46q2j6J26k1Nj9L8r3k5O8J31j54J9m9P0J11k9o9
-1446C4L4N3Q1L3o6r6q6Kjr6M5O3L09L0k33Jo2n1p8N5N3j79R8l9QO3P4M7j91O9R3k5n6J4R2
-1411I2J1j28j00l1L3k3J56O2j16K43J74l17L3j38J73L7j74qJ59j18N8L6l9j65J32LJ1m2o8
-1382e4k1L6JP9Q8l6j43J15m7Mj2L7oLQ4O4m1q2J48J01k16j38qM1j04K6L8l5N4O2n3J64m8
-1349A01m1o0p0K00Q9k38N8O3j26k9K0l1L6N8j0j26N6K8q8KL9M5J05j67J10k0n1J0l8J41J30
-1318A96k28n2o8L7J86J49m5j38o8N4N4M4N1l6n6j39%J28P4j22l2R7O3j37Qp6j2LpJ55R3j80
-1286d%q9k9J4J6rJ75m2j42R9l0l1K71Lk25l1M0k3j09J16R8l1K14j3k37r1K2Q4q0Q3J26l7
-1254A08j03k5J3M6N6j26m9J03j53J05J24o5n2N5L4M6o3k9j00PQ2J99j3j38n1p0p7K15l9n3
-1224a3P0M4k9J59r8j39m0l3J42r2j36J13J19J29j59p2R3kk1p2l1j9K2m5N0P3m2j03J06R1
-1194F5K4j8m5P6p4k8O0J0K2j5lo4j21P6r8N9L4K3k2O4k8m3%m9J60j5j09J7Q6q1n5R3K0l5
-1160a4Lq6M6L1p5Q6M1j46J53k1Q9P2j71L5p5Q0q0R2J01q0k37R2J02Jn2l9K6p5L5lJ76j4n8
-1127C5p3Qp7N1PR0o9p0NJ63M6j24K2JQ9k14P8K9m3Ln1J51m8p1N5M4l8%O1k8j08Ll1K28J76
-1092C00q2j48r4j6lP1N1n5N8K10r5k72J80Nj01m4Q4k6j28M2L1l9J08K1O7k3p8j28Pk5Q9J55
-1060A22Lj96OL0M3J53k9k09k4N4J7K1k6J3N6j33j5J0OK2k1K4J02L6j19r0K4J28L3j04L5j5
-1028d3J14K1O2j45J52l4k04J11N8L1j18RJ80p8j38o5O1j08k9L0L9L9M9q3O5J25J33l8j03
-999I3K9j57l0O7q6P7L8j13J47J0j12l4O4j8q2O5jj7k2J07L3M2m8k8k4pk8P0P3j29nJ35K1
-966A30k61J98JJj37J08J82j27M2k5l7k8L4P4j68J56Q3j9j35l3L7O9Pj42k4J62J17j0m3p9
-936A33j10j47K42j14n4J1nJ6p0N0JQ1p0nn4J57J57j95j22r4J04K30M8j69r4O8M6k9o2J48
-906I8k8o9R5j01p9k6J71Jj95P3R4O1k5r4K8k3J0o1N0q8Q9R3q9j0q3J02r5J17P0J3n9j3m8
-873b1r5R3J5On9m7l7J15N1O5J5r5n5J12N5K1j29r9Q4P5K6j14p4N2L1qKJ02K3k42L02o6j98
-840i4R0k0k9P6j14O0R5L7r0L6p3p5k8L7J77m5l2R1m3r9n5M4J56j42N7Q0J70j18k50J07j00
-809i4k1N8o0J12l7N3J8R4J34M6q5K4j93r7lJ01J0r2J13j67nlM2J45j50j4J19L0p3J06K17
-778C28k50k47RL3J67N6j80J6M7m6j4o0J70J8r9K6N2q7N6J40p7m9l0r3L1m9oQ5j4K5P7o3l5
-745f3M2j0j02J66o3M7p2J48q1k1P2J3J8o6K6n7j8M0M5j0j18rJ34O1k3l1j08K5j15J44pM5
-713E2M2q4J17l5l5l1J12o1r5Rr8M5Q7J3j00P6J42j07j9P6j57J6J6J01j03L5M1q5p3J3k4J24
-681A0J16j61J54J8r4l0l5J05j59M6M1j57K0j7J66Q7P0j73J01J01j50j53J24J27o7M9J66k5
-653B80j60j50j0O5n9k6j4J13j7m3R3o6o3J00j43N9K8k8j8K6j12Q7M4Q3K2J1q6M3j36N3l0
-622e4l7J55n7n1L0Q6L8M1p3n7q2O8J43R1j90j03j05J80J2j05rj9R1Q3l7k0l8J17K8j26jk9
-590c0j05M9Q1K5J2J01l9j7K24k6j31j20j95J26M1K0m7K30o8p8j01j8J07j4q3RO4k6O4q5k3
-559e3N8j16J04N3k4k5q8J32ko0L1p5K1N8r8K00j34J0J10l1j05l0J53R7J31k56o7M4K1j19
-529f0L9N9Q8n6j49jR6l8R3J16o6j68K4J67j31o2o0j5J5J34r1P1j51J57M8j18k2J73J7p9r7
-498f7Lo4N3r4MJ28Ko5J33K5j06lK7J13j2p0j04ON0J70K9k16L2Q4j43J71n3o0m4J21L2m4l7
-465AJ26J1k4k88J85j7n5j2O4J2L3m0QO3N4k8j35l6M7QN8L1P3M3jj8j74rR9jj42pP1Pn6m9
-429i8L6R3n3O6J5P0O6j21l9qj00P7k2N6q5p3P7KJ26j47J46%j63J7L9j3P7J21q8l1K6%j38
-396f9K15J6j17p5N3Q5m3K2m0r6R0o8r2P0J45J18j12j17K7p5P5R1Mj13M2K12J17k45m2k1n7
-365@J4j4qk5p7MP5l1J55n8K5J0N5p1r6J5L1j4m4J3M5K5Q3j95l7j7O3J9K0k8N4mr9J31k8r9
-329a08N0J47rp6p8L6Q1o1L0k1j0L8j1j6j7l4J7q5L2O6M0OJ8O6Q8p3j84N9m4k5N7K8n9J8m9
-294h3J5j6J17J7j37R6L6j54K3J67j60mM3J1oJ74j23j04l5J16k9o4J9M2mM3O2M5J0j50p6M0
-262f9M6N2j07K4L2m1P5J43j33L3O0K1j11m3J9P2o9j25J04K5M4j47j5OL1J45J5r4R3J00k04
-231a8r7M0k8K80M5k46O6m1m8J69Q5p9k3j97j18J39mJ20q9R9L9l4n4o7K3n5P8J8P3O9k73J57
-199B9Q7j0m6L3p6n2m9R9K0r4J5l2J82j06n2J20J01%r9P6j40m3o9J55j9m9joL8p2J14o7m1
-166e4JlQ1K4q2N5oR9j98j1P7J30l0J1O2J59j92j57J27J46k37o4J9L4l5O0j83J42n3Q5p7k
-134g2m4M4J08M1n5j45o3J12q8Q9J18l1o9Q9m7O0N8k4j16N4Ro5m3k8O5j06J21O7k1n3o6MK7
-101g0o4N6J55J1K2J04k11j8P0j6J55m0o3J25p2j19l0K9o3rP9r9O8J17K0k75Q8kR0K9m9l1
-69a3M1R5j99J99J38j54k37Q4J07j07k3jJ03Ml9L2j27Q3J1L6N4l0k5j51J08k7J5m2Q6j03R5
-38A3m5J20j33K84%k11Q2J17j51k39N5l2J05j4K7P0o9M6J3j10L2r0R5j9j0M0O7l6L2p6j03
-7a40Q1N0j3lN7j4O3K3qN7J6j08j04P6n4jn4j1PJ42l8qP9on2n3j6mo5k1J44J33r5j93J24J76
28A67J21r6k35k8
32g1
##PAGE=	F1=24134.967469395312946
##FIRST=	24596.97802734375,	7686.668670654296875,	0.69273144006729125977
##DATATABLE=	(F2++(Y..Y)), PROFILE
-2014F5L3m7J73J65j81r0j05M6j02K1j27L8Q6j09j1O7j3Q8K53k1n0l2j89R8J08j1r4k02J44
-1985AoK0o9o6O9N3o1M6J0N0q0QJ9m6j9J6J3N6L8K9N5r2q6K0K08n4l0k4r2j26J38j03l0O4
-1951g1Ml0R8rj4Nn2No1Q8O2j34Q3Q2l1n5p8k8L6M2%J5K54j54j91K16m6L3nJ55k0j08j23K3
-1917iJ7N4l6j19J08K8L0J0l5%J07j46J10lq6n9Q9o9k9J25K0j70%P3J00p9m5M3j17J73M1q3
-1885D3j20N2k6NJ56j3j07Mo7j2L4R7j1q4p3m6K08Q7j88m1L7O8q3Q8N5j20N3o3J3J51K6k54
-1853a31J36n8q9Q9M8m4L0K9Q2Lj81J39l4K9np8L4K26o5j14Qm0PJ29j06j31J6M7j03j4k6J79
-1821A2Jk1Q5K9l2Qr5L5J89P1l32K59M7j44p1k9K3Ko5m8J41o6o3O4L2r2o8O2r5J44K2n9N0
-1788dk3n5m5J27J44j70P9P1O1n9n1j17M4l7Nq7P3j0M9k1k4o3P6m1oM3R3O5j1j50j7N6R1j
-1754H5j32o5K8N8K9R0P6J12k29j47L0qJ04K0j13j37K40M6m2jm8l1J71O6p6j10m2oP6q9q1
-1723a26J30mMn5j70O8mO4K3R5J5L3l2o7o4J16N7o9r9J16R6j56o2J9K1j7O8j3j00k9K7M3p2
-1690a44J84lj1K6J10J00Ql10l9J53K4p3N9j43K05p4Jr2J33q6m9n2J08J10j13l9J0j18J80
-1661F5L4l8p8Q3L0r1q2L5J69q2j15%O7l7m3j9LJ17j29K02j10o8OJ65K01j55k94K54l5r7j12
-1630a54L4M5NNJ33n5K9o5jJ00J45p5j10j24J91k5j31K8JN7j45K2l3N1K6K11L7k45r5N2J18
-1599C2J46j9r2j83J88K9j14n3P6Ol2J38Q5j16q0J37Kp5P8kj37j03M2K30k6j57K8M0l8r5k5
-1568i0J40KQ4k6r0n2j0J65r3J9k8K48k2l31N1P2m8OK8j10J12l3MJ7KJ84j03j30N4r1L7J10
-1536G8L1k35L07j22n5l9p2m3J46L9K0j48J87K8j45%o4n9K34k8l2j70P7O5l4j5J01l0L1q6
-1506c3q3R9l3L5P9j38J63J39j35j69MM9J93q0j17J16J13p8j8J97l7m44P6R9l2m2L3qQ5P0
-1476A03q7l4O4j6N7o9j14K4O9K31o7j11o7oP6m3KK1L5j09rP6J08j08L6q8L3J29o6j12J09
-1445F7P3O6pp9q3o8k5L7p6O7O6K60J2j30k1j20j4j18N9M9j86J37J0j4M0O1N7k20R0Q9o7p6
-1413f4L7P0J7p5m8j03J4O4J24M2j97K85J97l28J12j31N7J02j48n0J75j51J08Rj4j64Q3J1
-1385C4l0m5ql2M0j4P8N9j8j73J19l4J6J8N2mNR4P1l5r1J21J11k16j67J1L3p4KqP0K4J8o0
-1351c3J28l3Ol3q9J72J06k28KR9j11q9J9k5O5M1J2j06O7L4j09k5O2M2J20k22J18km5M1m4
-1320f0J06J44k35n2l0N6J68J50j1j42r0K0O5M3L4m6k7j40k0J00N9j00k2J11O8j52K9j04l2
-1291a10K8j1K48Q7j91qp0o4k8k4K4J44o0j6Q8l4j51K42N2j48m5j4k5KO3R8j9K26k5k19j15
-1260g5RP1r7J24J10Rr3o0OK9J7j09l9J16j20N1J36q2o8M3Q4R7r2j02j3k6P9J40k0j30n7p0
-1228a32M7J84j04m7Q9M5l5J85q7j14q1lJ16n7j78R1J30J50j21q8O5j8p4m6k0P6L0j84J34
-1199d7J05k8j51K6J15M7J7l3K7p8K6M9l7J2l2K2n3j03P5p0L9O6Ol4J29m3j01l3m5J15j3j6
-1167d1oQ4r7j9J00J5k4K4o3k4o1K4R9jj33J48LN0M6j11O8j9J22j74J01J04j21k30J26O7j0
-1136D7o4m9K2r6R4j1J72lj04n5J5m3J4j4J31r1m9j6J53L9j34K8J4J20k04J8P9n5K1q2J20
-1105A7j8k2M0K6p9K2L1k0q8k4JK22J24l9q6r8p6K2M0L0k6P3J99j41j88J46j0o2o9M8k9p2
-1073a06O7%l4O5J9O2nm2q5l5rlJ99K2k28M6pQ2J39Nj70m3jK3M5l5k2J15p3o0j6m7Nm2R6J37
-1037F4j3j18o5NJ13K3l8M4j26J44K9N5j48J66j0k04J36J12J0j87L1J48q4j25k5R5q6m8J5
-1008h7j0M1N7j06J09P8J14n4q0M3j72J7L9j01J06K3n8J14J0p6l9j9K0o9Q8J3j4q9J04L9O8
-977A09m3n3Nj2n8J21R0j47m0R4jk08J98M0Mj46N6J33p5N2p6m0pP8J00j87J02R8Qj04nK6K7
-944A39j0j18l7J36R8NLp6j74m8K01j40%PJ2k2m2O2r9Q1l2J9o3J63J37k21l8q6Q4J92J4j42
-912Ep9M6N1k6l4J51o6m4J05r8q2n5J68k1j83J38R8L7m5p1On9PRP8j17RQ2r1K0%K3k1J08R9
-877A48Ko8n7o3m6N0NP9p0n8n8J37K2L8Lj12K5R0N4jj25o8J05J8L4r0o3L4O8n0j05K32l9j94
-843a23K81p8j63L2l0n6J02m3M8P4J1m7J4o5p4l9J63J64p7p7P6m3n7J3k8R1j28L5R0J65j11
-812A20k05J32q9k3K8p3J03k6M7k6J71J53K3n8m0j90q0j5Q9qp8R3j60j9N2k7J53j11pJ24L1
-781H4j06Q6K03k59j14K7p9K28N5k16J6K6l5J0j9J25R3r9p0J02n3P2J10j49q7j2n2M9l7K5
-751g6Q4k1l6L8k5J2pp3M3J34r9N1o2J26q7J0P7nJ2m2L1j08KN2N2k6j72Q7Q4Q3K8q3j43J3
-717d6o3J26k2P0j4o1J03j9j4k8J02n9p6l5q7M9P2Q3q0PJ35j05J1R5j65m0N8J32j35l0J15
-686G9l5j49o5P6J30J04j61Q8Kn3jl0J53j83nL4r8m4j3J72N2N8j19J21P6j46j66J36J31l0
-656A14K8R6j0r2j34k8J02l9m4p1P3l0KJ10m7j39R6r1L7K3k3K0l3l9L1J13N1l4Rm2Q2j81P3
-623a7l4m8J87p0q1j2J14N2M1l6o9o5O3J04O0j56q0o8J73m3j05kOQ8P3m4rJ6R9L0j49j9m7
-590d8m3J4P5kK3R7jJ02J99j52k24r5q9J07L7Qp5K22n9l3o8r5J61J8j01k6P8l1J11q4j02K8
-558d8o3J36K0m7j7n4J76j1p8J4j09L7N8j32K30j12k0J29rr8m1J57O3J41k84m8O3M4j26O0
-528C1K4P8l0j82L3J10p1J04J35m5k29L5J31j39l6n8ljQ5r0O1n1J40M0r5m6J53j4r1p2j4l7
-496a44L1o9N6Q7%p7J25N1p0m2J0J23Pr6q7j1L4J92M6k15LR4j32J78p8r0%J74K2j00j09J43
-464E6O3mj99lM7jpN1mK4o0J5N8N3k1j40k9N9L0J5J9R3J14J5n2k35K7J10j5j34j0K8K5m7o4
-429a23M2J07n1K5K7O3N8j26l3K7q7R0K1j6j03k8N4K5R9j53J66K7j56mpL2Q5R7r2p6P8O2r8
-396C2N0Mj09mR0P4o3N0m9r2R9q1j08O0J28J22q5j53J3m3R7R9p3j34N1K24Q6k31kk1n4J5r
-363a7K6l4j11nR4j5J42Kj4j1N2o8o4K7OPo5j1J15K2M0k58rN7O1l3N9k0Jk6k1J25l7j63Q8
-328e8J35Mr2n2J6R8r6oN5Q8j4o7j0l5k5k6q3J28K1L7K5L2mJ02o6j80K6n6J4J16M0j19K7n2
-294g7j8M1M6jq4J25qk48J64J62j63k0N2M9p4J77q9j48RJ10qj04P6M0k6J4O3M1k8j55l4M1
-262g5M9P6r0J1K2p2J22J21j09k2P6J9j15l0L5N1o9j25J25J9M3j36J6M9jO3j6p1O9O0j73l4
-230a12RqK62P8k32J9n8k7J30Q4n2j3j43o1M6J1O6k2N5jk3J6Kj6j23R5J8K6L9j64N7J07L2
-197I7j6J1j37J6o2J24J9j18Pm1K48j16p2J36R3k8j38N8j23N8m4L8K7m3l3M9N8q5O6p5p3J6
-165h3L4N7j0j5J2RJ02k21j5J51P7o0P8N3J75j23j99N3J30k05p5L0O1j03J03j34J21q1O8n1
-135f1k1kR2P9j8n7j81L6R5o1M3P2mq7O6N4N8j3n6j02J06L4o7m1q9O6p6R9P0k1K4n6k2K6j19
-100a34Q7J44l1lJ17j90J0P5L2J26j14k4J30p3q5o4j5Pl2J00j29M7P8J04k54jJ29P9Rj16j13
-69a04O6J38j84J64Q2j39j52JJ55j06NjP1Jj8M4j02R1J8O7N8m8n7j44O0J2K6k0O1j30J53j33
-37f5J30o6K15Nj72R5J11j52j82o1K8J60q1j9R4l4N2K2j12p0m7J38m4k8K2P3K6Jr1p6M8N0
-5c0J0k0P3K8P0j0m9L6M1o1j31M9J3j15k5P0RP7Jl6N9l5l8k2K0j1l6l4J22J31j31j97J08J22
28E8J03l2k60J05
32b6
##PAGE=	F1=24110.651124240132049
##FIRST=	24596.97802734375,	7686.668670654296875,	1.0797221660614013672
##DATATABLE=	(F2++(Y..Y)), PROFILE
-2014A02K5r4J44K26j93j11p8M8o3o1j33J37J00j72N9Qm3R8K79k6q7k5j77R9J28Kj26j59J25
-1985C2k1qn2m8PN8n4N9j1Q2p8LL4o3LKJ9N8J7O1K3j01m2l2J85m7l0m9l7r6J9o1J9R1J2q7
-1949a33J19J4j7K2j8qm8J4N2o6K2R7k2q0n2m4K3P6ll9K80j69j08K06o6M9nJ94k0j45j66L4
-1917gN3M7o6j07R4J1K7L5m0J1J14j43M4%p7l5J21m0m6J06Rj69L1K1J14p0o2M8j00K01M6j08
-1885F3j54O7l2L8J29Kr5l4l5K8k5Q9n6p3rl9J16R8r0j03P3O1o3M8Pp6J03j07k4J45N9k05
-1853i4P4n1m9Q2M5q1OM7O5oj50J68%L5r1p9J09K16p5j32J4k8RJ40j13j70j3K5Kj1J8J44l3
-1820B3PQ3k5P%j31N7J55Q5l18K58P5j33n3k3m1l1l1m6J30m6m6O5op7p1Q9k8J9P5l4j2l6J3
-1786d7j48K09J36j64N4M2M8j05k1p4J03o4J3j17M6M1J1k0j4l0K2J5mK3Q4M7n1q1j7N7J27
-1755A21J4j89p8M8L6RM1J00J16k06j13mN7J4M7l7j56J90J18k4Rm2o7J14J21n4j67q2M3Q6
-1725F5o0q9R3ok5o0j21J08nk2J7O9LO0j2k3j10R0P8po4J05K8j53j14J05K3p7R9qq2l8J9q2
-1691a96J11K10r4l4N0Q3Q9J7k48mP5Nm8P2j39J75m4j4r5J05m5j2n9J10J17j29o8M3j53K12
-1661I2lk4o5K1Nr0PL3J69j39l9k3rjJ9k6j2J72j77J86j32%k5J13K43j48k85K42j9j18q3M8
-1629f8K0j0L3J17j06N8n5L0Q1Q7k6p3k04J68k6j04K8M3M9j37j1k9Q4k3J95O1j47k03K2J59
-1599A3J26lp9j58J50L2r6l6L0k3J7J24M8o8n7R1pj4J38l1j72j20N6J94pj56j2N8M8o2j44
-1568a20J55OR9%j12Pr0J51m1L1l0K03m1k85O9J9k6K9k4j45J38jk8M9j7J56o4j32R5j29Q2
-1537DP7M8k07L38j45j77J8Oj16J14R2P3j86J63K8k01N1q1K2K07n1o6j34O6J17l7m1N4l9K0
-1507A7p2n9J11j3L1J12j39O0R6j14j61Q7k7K49j04j11R0J02o4J2J96j01l39M7J7K6k1L0N0
-1478HJ08M7j21o4N7l5R4q9j02J1M5K18m4n4k0l7K5o0LN1Nj04RQ2Q7l0P9j55l1J34r0j25J61
-1445F3P9M8l8q2o8p5n7J02q4J06P9J95j3j9m8j60K2j35N2J4j89K00O6k4%L0P6k21O5R7j02
-1414b1k5j0O8J1l8%j38KJ13J09M2j76J74K10l09J73j09p2J55q8j19J74j62J79k7Qj51M9M
-1385B6o0n1M9m3L3j9O1M7j1j11P9l4j3M9O4KJ4R4O6j1q4R3Q1k13j80J3L2k8K4p7J52K9p0
-1352Co1P9j0O9Kj01J25J02j91p3J21q8q6K4p7P8M0J9o4J05L3j16p1Q5J5J17k45J54pk8M3
-1321dl5M1J63k08o2J2M9J56J33J6j39q3J3O7J0J1m8Pj32k1O5Mp8jJ26P4j57N9j23l4O0J8
-1289d1K56P8j92j9p1r4l5o1O8R0m5P5Q5m8j65J21O9n3l8n5k3P9L1O3pK08l7j78j24j5N8j02
-1257a22J65P1N3p3q5Qj6k0pl5P0j07N2J08r9k0J2J01J35j08j87P2m4P2O6k0j01m9m6J52R8
-1226I6j70k3J14N5o3K01o0q5p8J5M2j3j06k7J29J47q2p8K4m0j18KJ4J30L9j62Q9O6Rj16k4
-1195g3M9N4N5nk7n1N1J9p9J1j5K3n6m3M4l4K6Q4%o5J91o0j49l8j6L9k4O7k3R1j24NR4J0j3
-1160A8N8m4m0r9Q9N4m2j23J37K4NK0l7Q7L5J59k50J07J00j65k14J46M8k8p5m4K3p1R1J0J50
-1129A29k0j46m2O3rl2l6J56j14LnR9L2j46J6L0J20j68k4J13n1L0j07R2j0K7L0J2j06L1k0
-1098e3j1oo1LJ87P2L4l4j01j00J5MN%Q0J79j59j00R2j6j8q7kk9L1O4k3l9J6K3M0KKl3j7j5
-1062e5j05K14M6k05L9n2J20J18K9j14n6m4N6O3m6p0J88n4r3n1l9m3M1O0J28n4n9q2nR1NK9
-1030@N4j22P2K2L2j56J92K1j80J37J69j4k47N2J08r8r7J2J25n2o9j4m8O0M6j16J46N1N9p3
-1000G2m0O1j76M7J1j08J02kL2O5ok8qj02M9n5J16J6k7j34R9K6R3l1o4K4k4j02K20P6j55p2
-968b5M4m4p8J48P2kj49nQ7k8N3j30l5K6J26J21j96O3Q3K9n6L1J2k6k4q9n7J01P1J5N1p3k26
-935a10P1J50j58N9rM1m2mM2j43O1M5rq9J32J21j99J1m1O0J32pr6r1K0M0rJ9J43j02m3R9p0
-902B4p3p7J55m8j06J27Q7J4o2n0%j00J1Q6R6r8r0L8o9M3R4n8K9R4J37k9o8r2l3l3J3k3J42
-869H1o5n9m7J12lOrj07O7O3O0j3j22lJ36n0M5o6o7%J06m3j38K13r2q5K08r0j05k3M9j16Q8
-836f9NK6N7k3jmn4j5K7J79J16j09j19M7m0J5O0p7J2j02nR2J58p2j36J12q0j5J2r8R2J1Rp5
-802f4K30J61Nl7q6j64l6%M2n0j5N4j48j5N9q4J33o9K5J24K6j42N9J77k53M4Lj57K78M3k23
-771h0P%k7M3L0N9J42p9j72J49j8R8Q2k09j31J4J7K4k7N9Q4j0o9m5K7O3p1m5J20P4j34N9m1
-738gP4o9K1P5KK1k0Nj58J2P6N3m8j62J30K3J01Q6j35j58kjR1l5P3n8j5Q7J%k9Q0n7n0n8n4
-702a05J1N3J51l2p9J06p7L4J18j60j21J15J46j24p2J22K0j85l6N7J10R5j49Rnj8J1k6K05
-673A74j90p9M4k0j8k8J03N0Rr8J30N0j01m4J8J03m%L8J4l5j00l4J28k7n4j06J6j2M4J10m3
-641C8j74M7k1J5J7j1N4n4K1n0J78M0j23J8M3Q5k29R2m8k4J86r1j04m2J24P8L7j1n6n9O3O1
-609A00L7j09l3PO9j04p4OK7P0O8n0OO6Q0J1j54j4o4j9K3N7m4M5Q5L9K04J65k66k88pqM6K8
-575EJ2j31K13n9Nj8j47J81M5j03o9R6l6J28n4j45mK7R3Nm9k2j5K05k9r0lj30L7N5q6J82q9
-542A0n2J31K7o6n1J29M1J41k99k7O8O6r4O7k5M8jj90O3J19r4J01J23k8k56K4R2j26j8k9N5
-511e1j8nm1mN5J09K9q8o8J34j7j18l6j7L6J4n6M6N3Rj02J15P1m2n3j0J07K9j12n1k3j2K09
-478I2P3k04k6R0j23J67q3j07P6J79Pj23j58J27Q2L5j10j70J30J1OL7k2Oq0L4L9M7jj18K6
-447f1N6j0k5K6J11J65K8o6k58K4R2j9j14JnQl4l2M3R2k9l7J1O8N4j35nN8p2J18L3q0j22K5
-413i1K8M0N9j49J71O3j34j6o4R7P4N4r4j10J91J12j03j17K8j42P4J37M9p5O2p3p1J19r0j29
-383a00N8J08J07n2j54k1j0J16J19q6j90L2K26M1k17O3l7n0J8kM7m2j28JP3oJ28N6l9l2N0
-352G7n3k5M3rK9o8j3J08QPk85K8J31M8q3N5k0j3n4P8J08o5j21L8J22Pj03k9J9P9j17rJ14
-319C2J47k8j20n6l3j7n7l4J56pL9M8M2q6R0n6j45j5k9N7J29M9j70M5j1j09J35O5r9q0J56
-288C8l6j60J14J39j47PM4N2m9J00n0j96M1J03J8j23J52%k8LM2K0q4j30J0M6M6J09p9jJ9p0
-256e0J07R4r1o0R6J7j08l1P8M7r3j31J26K0K8j08O5N1k8nl7l4L4J9j42L8rNK23J08k20l0
-224b1p7M7L7O9k2Nm9n6k2K0K0N6k1m6pQ8M7n0j67J22K0kJ6o7l3J12M7K5J0k03Q0r1J44L1
-190F2j22j0L6K22j35p7J34Q1m9j75O7j01J08j2o1P9n9k1R2N3p9J2p7j06O6M3K7l2K7l2K6
-159a3R3k13k3J98K1m6J23K0J86m6k10l1R3j56q4N9P6j56J62j25Q0p1O8l6o2K4J28P5o9m1
-129B4j62Q8Q1o6k4M4N9r3oJ41N3o7q4q2J43N8o4n7j47R3m1R4N6l3J00o0n8M3j41Q7J16o6
-97B9j3J17j63L0P3P5R4j64J2J00p9k6m4r9O8l1J04j53N5J0J73k06l4J80M7kj29j60K0J77
-67F1j48J11M3j10K6m7O4j11M0j7L9n%M6m0P8J4R6O9o1j01q1n0O2N2pK9j46J96j69R2J9J27
-34A71nj10J03J13j40j19r2M2J65j38q0J18rN2K5j00j57L9J13n6n0J8P4Q9j0j21m6kN9L4n6
-3g6J03M9N6k1n1J4M1j2j10j1P8p0j16J04K2lN0o5L9n7k0NL7rLo3J16J12j62j88R7Q0P4K7
30G3j41J01
32C3
##PAGE=	F1=24086.334779084951151
##FIRST=	24596.97802734375,	7686.668670654296875,	1.2439261674880981445
##DATATABLE=	(F2++(Y..Y)), PROFILE
-2014A18K6j28J02K50k04j04k9M7k5j17j04J56Q4k00J51m6q2J04K95k2j31k9j63J03J53Mj43
-1987F6j03Q3j9m2k4m2l4Q7o2K7rJ20o7rK7p3L3J7NQ2m2R7j6j17J7m3J42m8n6q9L6K3n6q5
-1953a74J6J10K3o2N6M2l5N2oj5kk7qJ5m4Q5Nj14j8k0k2R2oq1K71j74PJ81p2O1qK10j7j71
-1919A50k13M5Q9J7j03m3O5%J8L5k8L8J34j42n1oo3K7J41k3o2P0j0j21J3jJ02o0o0O3q0K09
-1887A50M7j29j81J09j5K8Q0K5o4o0j3N4q3Q5q8o0M9k8J5J24J1p7L4K7l3nl6lR8j31n0J35
-1855A5P8j63K5n0MP0K4r9PN4M1j7j01J64K7L1j69o4J86J98q8j37nqPJ39j09j86o1N4Q5k0
-1823f8N5Q4l2N1O0q7N3j2j43P0R8Q0k52K22R0j29m5J0j03l3om3J08m8m1R6ro2m9Q7K8n9N2
-1790B3j4n7j2J06j64J24J31j46K6K6K8j41j0j9J35o5K1p4j1K3j4nj3L1n4Q2nLM9L7p9Pm5
-1757g6P1J28L8k12p6M2OLnR4J01j66K0r9J09r1P6N2j24O3J83K7J7k7j00L4J74l7k25j00Q5
-1726a5J12l7j21N8Pn5o0o5J13J0n6k1ok0J53k5J5j30M3R6M3j4P2k6j01j33J63J4j25R7po3
-1694h4m2K9l2J94J13k02m9J10M3O8K0j54L2lMl8O5j18J34j6l6r2P0OK9q1J04J29j28j10R4
-1663E9j51K06n1%n8o5%n6J12j1J47j72N4m2r6N5O3k6n2K26j80J04r6J5o6P7K60j14k20J85
-1633A07j0j15l7M2lm0N9J17j37L5l9O2N2L1J3k4k12R4l6m7mJ03K9j21j2OM1o2J85Q3o0j39
-1601c9m1P4P9J5p4j07J16K2p9NRj03P2J08K0rm1K3mM6J88m3j89j07N5J36j2j37o3R1J34n9
-1569H6k52J73PR7J7j26Q8j13Q9J2L1m5J52o6k09O1j5J3L3o6j25J26K0n4O9l1J12j9j18J15
-1539F2j46J08N6N6j84L62j21k92O2N7j30K8J55J18k12J06L2k13Q1q1Q3J72o9q4j11P9J57
-1512A31p4n2Pm8K7o8m9J33%K8J38j20o4K4p6n1J18j29K74j05j08P2Q1m3M1J88j45k24N4j07
-1482a47J21K1j9P9J30J0j43r0N3o1J34r9p8Nj2J90mJ2J7p1k4o0J5N0l5q0J2R2P2N5J31k04
-1450G2j32J41r7r0J56P4K2o0n8n4j12rJ02j02J51R5J35m7P4o9j86N5j22K6m3j13K05J07j1
-1421A10m8rJ01j92j0J21j26P9r5O2Mk8M1j23m9J52J13M5j51M6K06k61K04p4j91J88ok12J54
-1392E1j18K49p3K3j31K9j8o8o3R1m3J9l4M5N4j3rP8n8r4P2O0KM1R4M6K4n9N6J9k04j76OL6
-1358f6K3N6j00J68L3j45n6L3L0J17M0j07O9Q1j29j53J15o5j1N1p2k1L2jOJ48J8j17p3N6j2
-1327e2R2k01J82l8k1L0j2j7J80j61r1L9L3J49J03L4j28n1L2M5l9j3m1M0j09JL2q6o0K5J35
-1296C2Q7j61Q8j34J8Q4K1K09O9j64n1q8j11j9j4M1M9L0O9Q3n6j55J1O2M1l3p6pR6K7J2NJ64
-1263B29n0j24j11m9N1p9J85LQ6m6q6J3n9n6J18m4K5j32R5O8j16N3j9R8J61j15k77J61n5N5
-1233a7pj1l9l4jJ87K7k32j3J36P7j02J91j6n1n8J9m9K3l6j13J22J29l5o5l3o0j12O3M8J21
-1202E9M9r8K3k0N7o5k9l3M5Q8K8o4j2L7k0j11K6K4Po6K4J1j4K1R6Pj15K57p1j95%rJ2p4J12
-1167a3k6J14j13l3P2jJ0R1l0l5p5Q5Po9j01J10L4m1lK9R6Q7J88l05J14R1k07j81J42M2m5
-1136C4q1k9M8j3J7L6J26n2j71l8J17L2p8l2J56j41O4J9L7K2j54lK6Q8j04m1J29l3L3j22P9
-1105b9l7P3K4Pj32L1p4qJ06n3l6J16M3J06kr6r6lOo3J6O9J61j42l7L6j4K9q9m3j0J03M9l1
-1071b0n4k8L3mMM5J2K0k5j45J65P6j56K5j20J70R1N0n0o2m9P1O1n9j20K18k9r9q2j4j7N4
-1039c8J0Q6p5J9r7K8M0m4R3M5r3K8nJ5j34J67N8j40J08K09k1k89P1O0j15n8M9J43j9r1m2
-1008c2p1Q2K1j03J60M7kr7NQ5j82O0j4j03Q0m6J44Ol3J4L5j38N1l7J47Lm8j56R1nJ19j0n7
-975A6J6m1j19L13L8j49r8lr5O6R3R8j4j60n8N0QM5j72M3MJ62J35j98M2N3M4oO5kp7l3n7p8
-941f9N8K9J2Q5m2k02J24Q9j37Q9l4Q1k9J8Qj14N0P0p5j13Q9J12j18KPL9O1j1m0j13nRJ9P7
-907B6J48j20q3Q3k1o1p7J24p3l9J04O6jp8l4J8o5l1J21J08n5j35n6k6R6J30j22M9P2J74p0
-876A72o6j07K3m1ro9J80m5n1l7P6j5k5k2p1O3L3P3j4j14P1J75j13M6n2p6m3J35j2r8Q6j29
-844g6M2J27r9n6j9J22j33L5NKM6n0L1k4m3M6J08J83M4j39j38Kk9R5P7r1o5p2m5Q3J54rr0
-811B4O7o2Noj29R1O7m5r6K30J43jj9j07j22J4L6j3j04O6J0j34qK4j10R5l2P8J16K0j66K3
-779d5J49k19J44j9j86K96K5k06Lj3j8N8Q1%J30m1k54J87QJ28N6k42j33M9L7ql5Q9R3J3q6
-748D1j39Q6J05j45K5J42J8j56P9k2pl1K3O2K5L7j9l0j82JJ05N3p0o5Q8l2R9J44j71j38LK7
-716d4N0l6L3q7P5O7PJl8O4n7k7n5l7l1M1J92M4j34K4l7N7J36j47j27J04J31q8p3P0P0k02
-684e4m0L8J12R5j31o7kj0J1j6K52j78j12J7O0M0o7K5R0k8j49J19L9k0O6j05N9J4k8NL8Jo1
-651A3k1J50m4n3j19l7O6L3R8n5j31N0l3l9J1nJ00m3M0j11K14N9k36N1J23O5k69J08o0OJ71
-620A02j17r3L2LJ05L0Nk7o2O9K3K3n8OM0k3j50j7MM1M7P1n7K3R5O0pj40j4q7qN3N4r0O4P2
-584G2P0K66J13l24k32P9k3l2K6J9j51J66p6L5N0j49J31O2q6j17J21m5J19j1j45l0P4N4J2
-555D8k1m9J0K19m5r2k0j40K3N0j5J09p4p4J16P0j9n1Q2K6J28k88k6P4Q9m4N4q1J8L3j74P5
-523A1J23q9P6Q3j7k54mP8j04k6J3J06k9m7K6o1P7R5K8r2n9Q4Oj34lk8P9M3o7K5K4K0j28Q6
-489e9R0k4m7j5O5M8j13pj4n7J82Q8j70k4N0j15J41p0j14J59J60j9j19j72Q7P2Q3l9j61R3
-459b1k3J4L0l6j4q8P6j2L0L7p1N5M7n7n4N8J20J85M0o0k56j2N9j7q3J5nl7l2L2M1N1Mo6o6
-424a16J05N0j61P0N9l8J21K5j14p8MLM0K2j02J25J02j03l9j06J74M7Jr6q8K76J34j19k61
-395f3R2j64J09J83J2q3O7j07l1J27j05j41P2J00O9k8j30n2K1J19J23o1j78j6J94L6j65P1
-367G1o9p0K0KO2m8j33K8M2m2J32Q6n4m7N0l1K9O3k8M4n4j7N9j2rk72P2J55L9j12J5j6L0q8
-333a03J61P8j01o6KR9j0r7oM0K5j27K0J40J73j2j57j39J0l1m9J4J24j5N1O4N3j69N8m2q9
-302a01l6P0L1J04M8j95M9M2j40J58J23j39j69J87n2p4M5J09j13L7M6K7K4K0l2k15L0J13L1
-273B8j15K01n1jPLj5j51j6kN3L3J44p6lK4p1N1P1q3p6J24J5r6l6J22O5j33j40J10L0ko0J05
-239E9L0m6m8m5Pkj7o9Q0k6J0J62J15k05o0r6J41o7L2J0J8L8o9o7K5JJ21q8n8k5J29O3o5j74
-205a86J55J2NK0m3l6Q8MP1J6k38J10j14J47N1j06j2J09J64j60p2J21O9o3k07J38q7P7K3j31
-175g5J20p8L1J13K4p1l0o4l1M5J8pk9L2o7K4R4j80k4J95k3J4J15k2J88K5j91r0L4j03o3Q0
-143DP2j61J88j41K0l6Q5l7r2K7J35Q5r4Mj42J06Q6q6j00L7J22r3q2J90M4q7j03o2J55P6n8
-112F2q5j18R7m1R8K7m7J78o7j18Q0j39O7P6r5j1J13j29L6O1R8P0j70L3M8r0M0J9j70Q1rR6
-80I1j71Q1q1K29j35k9J51J1j2j11r1p9J68j03M8M1p0J49l4p9j25Q7m4K7kj7L4O5M2kJ17P8
-48B34o6j51j3j00O3Q5j0oj51K22j38%J06O3n2m6J10J18j20m7r2K2J62j75j41J32%M2K9q0
-18@r8QO0n6m5N1J4J44kj41l4n4P3N1q6J33L7L2j1j8J0J7K2p1p3J15k6j39Q5L6q2R3q7L2p0
16h0jJ2L4OL9r4J14Q4j86j13R2M5PP2j9O1
32G3
##PAGE=	F1=24062.018433929770254
##FIRST=	24596.97802734375,	7686.668670654296875,	0.94766211509704589844
##DATATABLE=	(F2++(Y..Y)), PROFILE
-2014I0L9j40O3K40k10p9K6M4%j46n0J29L1j53J99q5j19J12K96j7j60m5j54J09J77lj29o3
-1986BL4No8Pn5l0R4p9l1M2J32n3k3jo8O4M4rJ01j02J17l9j51Q3j9J04n1r6j38R7J30m8q7
-1953i2n1R5L6m0NP2o1P5j0k7M5m4o0R6p9K9M3j29Okm1O5Oq4J97j65J28J46o3P0j8K07j1j74
-1919A70k49M3J23k7j41N3J7pJ8J7J2N9J45j37j52j5m4R6J48k2p8L3k7n2l1J1O6m4k5O5o2
-1888c7J92M5j44j96J71KmK1N1k7p5kO9j22Q8r6o2J03k7nJ11O1n3kL%o2o5N8O6j31o6J21P9
-1854F5j09nm0L5N6Jj04J7L4K8k8l8J34M1J6k12j0J96J77r7j20l8RLJ31r6j60MP7M6m4P1J2
-1821E2K9Q7J4j48J02k4j33P8K7N3j21J46R4j21o8N7j51Prl4Q0p3m6J52K0n3k1N9M9q8oj4
-1789dp6N7J44j68L0J31j12pK1Nr2m7M3R0m8L6m0l1m0nJ1k8J01p2P4%j1lM1j04Q6q0J07R2
-1755A01N9k02q9L8k2J6L9j0O5j25J64j34J04r8J0J31j00o7K39J03J6j3j19m2K07k7k71o7
-1727i4Q2J44k0j59K6K9p8m0p5J25M3m7l3q9L2K00r9K0r3m2J05P3L0M0n1j5r2J37Kj29L8%
-1695c0m3l6K8O9K05kl00m6J83QK9J5n6P0o0kk8N1q5P8On3q8L5P3N2j23J01J47j05j59J50
-1663H4j17J66j00K9m6j70K8L1J32m8J12j70J20n1q3N7O5k4j11K74j47ok6k6o8K6K49n9j33
-1634a2J22j1q8j1L0j3p1R7J13j36l5k6Q7J3j5M6K1j87K4m3L1o9J56Lj07J2K8rr2J78J05o
-1602A35o4m0l8NK1o7l0Q7Lo9N6J3j52O5Q9J3M7l9n3QR3K31m7j78o3RP5k6j04r8J32J62p4
-1569A02k20R1J9P0J5j31J82j10J4O6J4p0J10j00j04L7k2O3J5q8o7Q8K8p6O8l8O7J7q3J14
-1539G1j49J17L2M8j54L65o6l07K2Q3j19m6K05J48k25L4L9j80O3o5J21J34q2q4q7J13J73j34
-1511G0l8k8o0K7q2j4J40NK5J53r5j61p3l6J08R7j40J99q0j07N6N4j9O0J68j49j40N9j28J33
-1481DN4n6Q3J43k9j45j03N4r8J67j02l2J4j18J61N5O5L3r3o5m6L7J4l8l5k5R0O6J27J76k17
-1450A41k59J60q8l7J13O4j6p1Ln0p3Q3l2m4J17J06R9q6J24p1k08Q6r1qj09K2J55J21K2p8
-1420I5n4J17j32j23J59j33J57j33K7Mm2P7o7n1J02J22L7j30m0J74j99K01l2k51J71Q8k50
-1393a06M5L6K54j27L2j07Km2n4p5J15l4Oo4M1P2k2Q3J07r4j43M9M1j0Q4J02J7N9k7J1o1j81
-1361Ij47N7k5O2R2r5J34K4j75jj9O4J25P2j03J4L9n5j56K0m1Q4Q4o1m0k6o8R2J74pj11p0
-1329e4J6j7N1j00J82p5l0NJ4l9J79j13j13L3K3J34O5N1j06j1O0Jq2l4k9O7p8K2Nj60pK3J25
-1296HR7j65J06j39P1J19J2J23N7r1q5j32r2pJ6K2N2O9L8R0n1j43o3O1R6m3r6J1R1L3l3K4
-1264E6J02o4p0p3q6N6k5J61q5J07k3o3K4l9p4J63n4Kj62J28L1j09R0m2J01J79j17k12J09
-1235A1p8L8o9J0L7n3M0K08Qk28r2J41J02j27J43M3j9m2J8j25L6J9j53J09J16J4p5r3m3J1
-1205i3J8N4Q7O5j6n4j28J08j0k5q1J6J20M9p8J2Rn4j29N3P5k8o2Q2k4j4J2J08K7j76L25p1
-1173A77k39M8j7J0r3J01j8J42p1j08L4qN3J01k7j6o4P9k8q4o7P2L0q0k1Q0R9J36J98l37J21
-1142B03P7k36j29J07M6n9o8j5Q7K6o6N3R9p6j53m9J37Q1j18KJ37j67J14M6j5Nj52k1pL6j5
-1111i0m5J30j0L7j21Q4r6J07K2J1j59L3j7K7O5j9l6K2M7J14J2q3p9j0O5p7k2k9J55r1j8j2
-1079h3nP0o3jLP1K5k9p0l1K3n8J2O3L7P3k4j26M4J12r5K6r2J16O0P5J0n5l9N8M1p9j57J95
-1045A07J1o9j01kON9k5K7p2Q7q4P0j4j05J38J8n2K6m7L5m2K8R3r1M8K28ol11Q7Nj31j1Q4
-1012fJ43Kj09n7q0R4mo4J50M5l6j15L1J07j92O6l6q6O2n9K04n9o6M8P4j33L3kJ68k1q0j37
-980a15O6m0J40J2l8j4o3j4K84qj32j13m0k7R3L5J18k2j88n1j6K5L0j4P0q5J27J40j87K7L8
-949C8N1K6R3j8j15l4k9q8%k3pJ09K1q1O9K1o6P5o3J24RK2l3p7O6N5j44j23M5J20k4l9M6J9
-915D5j7NJ4j23k1n5N0J39J65j18j42N9L0m5o1Q2r2J5P5M3rr8k2N8J0p8R6J14Kj38j00k4J47
-882FJ11j53M5M3J98j09o3r9P8n7j8j08J78j8l5l1L7j0m5m2jJ7NQ5mp2J06K08j60K9m1p6r4
-849i0J54J9o9l0j13J29O4r6m4K7J64j64jlj0M4n5K4m6l4R8J91J81m0j60j22n7mJ53O3p4j20
-817b1n7n8O7J54N3o8Kl4L7l3j56J09J11q2q2J54J02MJj05p4N6P9n7j43J22l4j17j1j6j08
-786b05N2NJ33R9J2j76j6J33j26J29k3j81K78Kj66Roj0N4J25k6M4Mk76J90J6J55L7k44p3M6
-755eK1k2o2J06J08M1j03k14J39J35k05P5J40k6j52J11j2j07K1K6L1N2N1l4o2j39o1J31N1
-726C5p6M3K2n6N6J94j83r1L1J9Rmm6q9J84L8j0qn8O2n5j8l6l0o2M8J76J32j36r0j0P9J44
-693B14j27r6O2R6l7o7OJ13j99q0L1J32J02j12j21ll0J7NK69j46p1o8J19R2r8m9J39j4j60
-663h1j2N4Q0J39k24K4K3m8J8N1Rl3J5J66j03m1j08o5J23J4Q4p3q0J03p1q9nJ6J18m2M8j19
-631a09J92R5k68N0J49L5k93J21n4K7J44j42l7P6j18J25J5K0Qp1P6%J2j3L0L3q3j04Ml0M6
-600f4L9P3o6L7J00M3j3j13l6j10jR2O9j17N9O2R0K78M8l12j11R7m7j13L6J8j27J03j17O9
-570c4J28j34L6O9n5j61J52n4Q5L7j14o2J01J8L7K9p7pK25n2q3l0j40mM4M6L9o5p6R2J09K2
-538A21m0L8QJ07k58l5R8J14qJ8j32J0O9j39N4J20n3L4K5rk29l7J16p1r2M5J40l8l0N4p7L9
-506c8J04N5r3l2J8K2j15jm1Q2P7o8QOK0j01LJ00k1l1QKN4j00L6Pn4Q9Q1j02Rk7r3R0m0p9
-470a65J95J28n9r4j45M4N0J14%j13M9o6RL2m8k9jN4m3l4Q2l0N3M1q5p0J05J23J90L9n2k53
-438B1m6K1j1m9K8No9m5R9M2nL2l9j05J10K3j75J49L5oJ02Nj16j8k7l0K3Ll2N1J27p2p5q8
-404a32K11J6n7r5KK75J28j24l22J34j07O2K17l4r1P0j27J7R9j27j41J03J16J8l5r6o0M8J02
-375G0J02l4j39j8J49R6j06J0r6j21K6%P7n5j19M4O7l9M9P3o5m6N5j9R9P7n5M9l2k6Jl7jk18
-341a82P4J52L6j16m3RJ01j19K11L4j32mj8O3m3o9J6N1l2j18O1J43J62J8j83k24J11m6k1q
-311a16P2ON8O4P0k32J5k7k3J3Q2J2P3L4j79J5R0j14J15J73j13k15J50o4l5LQ5p4N1O4j4R3
-279A32j0l6j80l3J34K0q3K04r1M1J6l9n1j72R6m3N5J4J69p2J6K3r0j8O2p8q0J49J8q9j8J34
-247A00R4j70j45Q3M5m0OJ18mn3o1l8L6k1m4J3J02m2oJ07Q8j83n1o4J56r3n1M9pJ07r4r1K8
-214a26J0J59p6K3l8k1O2m5r5J20j0L7L2o4lP0o4J05J3k29J14r4J05P0p2JJ34J12j83o8J03
-183H2N6o1j90K20r8rN7j66J32p5P6J32j4p2n4l3L9J3ok9j7J8q4J1J24j59l4J60l6P5O9o0
-151F7J82P2j50j02l1o5k2R0O1j59J97j59m9RJ07m1j07K1J08R8q6O5j28J07J01j06j69M4J54
-122A09r4j23J97K8p7j08l8J33Q4n3j18qP2o6R9j1o3K58o5j90J18j20M0K9j22NJ08p7K3L1
-92AR5N5j24K8Jr7Q4J00j69J1K0Q8j75J03j46K38m9l1Q8j7k5p9k4m2P2p2j2O8k7J93rj90p1
-59a14O7q0N4K4r0L3J54nj4J21P9o0j99M2m6NR9k1l8j47K25p3j09J76N6j36lJ22J19r9K8r0
-27H0mJ58j82j64J04nJ8L5n3m1j8Pm5L5N4q0J76J3j39l6MOM1n5J04jJ7LK4L4j0L0m1j19J16
7F6J5j35Q2L7j51J17r0L8o2%J9%L4O4j22J08O6k05JJ05Ro9Q7O2J5
32I1
##PAGE=	F1=24037.702088774589356
##FIRST=	24596.97802734375,	7686.668670654296875,	0.32285603880882263184
##DATATABLE=	(F2++(Y..Y)), PROFILE
-2014C0O1j25M1K10k03o4P9L5Rj61K9J04o0m1J76j11j49J21K81j8j60o4j57J15J95j8p9n1
-1986B5j4M5p7K9q3OO1q8o3J19R2k7l5m4n0Q9O6j3J03j34J09l5j90J28J3R0n0j17r7L2J98
-1955H8m5o1p8M2N0k7k1R4q9P9k8m4Q5m2p6J57q6n1Q4r2Lrm5K2L1n3P1j28K14J05m6P3k7J93
-1921C43mj48k59J4J47n6r6O1m7pL3JP2N1J30j18k33ll4J31J49l7r3Ll4K7o9K9J7j5K4N2m8
-1888a7J56L7j50j33J67Kl5k7P3%q1OP1j22Q2q1p3J43l1J1Q2O5l8k7JK8j08p1J00Pj12o4R9
-1855d0N9l5k0k1L3M3mj12J1KM4m1J3R9M0jj87L4J42J54j00q3o4J2lJ23p1j12N4J14j3p8P3
-1822F5o8J53R7n4j98J47l8j07R0l7jM2O7Q5r8j26R1j75O2k6j0N2j12o3K15O0m1%J9M4r4o3
-1790b2l9o8J40J40j49o3J38o1m8K3j1K0n8K6Lk3O2k7l5n6nJ5l5J35p5L9J4k0n7P0r9R2j02
-1757a36J64K9O8j66j11M7j1j1J25j15Kp2K61j42R3m1n3J23p9j89K92J80Mqj18q5K12k6l04
-1728f7jM5J73oj87OM3p8jj55J46Q1k6j1k8O3J36j79j9l3l6J0P9N3J9k5O2o6J03j5j15l7J5
-1695e1k1j3J3J39J96j11k47J3R1Ql6jK3J01q0k9qM1n0J5K2o1p4OJ42M6j82J07J66o1j88J84
-1663A00p4J10j40N9k8j27j7M9J18o8P5j35J27m2k2L8N4k4j66K94r4r6J7p8M1n5J60Om8P1
-1633A05k1m1j0J1j1q7J44R8j19j09k9R7k8m9P8M9j59j0QM0q8J42k2q3M2L2m2j01J55J26J3
-1602A31lj9j10p8POK3M5k5o3J02K3j23j2O4L3Q0m9j25K5J30K56m9j40j6n8K0l2o8p1J28J15
-1570A47q3j08k9N0K3Mj19K56r8n6J13j6r2P8j32N6j4j2R2nr0m9P8L1r0N4m2L7K3m1J10j42
-1538f6J15j0K1j06L43%k81l5R4q6p7K03J67k14l8M6j31Ql2J36R7q7p6n6J54J67j96Rl1q9
-1508e1j6q4N6J07KK4J52p6j80q5J2J16O2j02R6l3r1PL9OO1J29r8j00M6r3J02Q3o6O5J46o1
-1476A75j29q8O1r8J30j01K9J7j38P0J05Q2L6j05r4k3M5l7O5j3l8QN6J82K01j90l32J24o3
-1447f3JO1N2o5p0R1n4K0J04j52K9O2J04Q9j15J20n0k37J19n5m3j06Q5J01J06O9p4j01J16
-1418A44n0k05J53j14J81j32j3J0o4J09J0m2K6J14J3j03m7R9j44J65J1j87N1J81j82j25J98
-1391E7K12j77M2q3n0n6l2p0J17k6Pj04M8Q6k3J50J24j30j43PJ0k7J29J12pQ7%m1j38j35o8
-1360a22R2r5O4J22p9P8Oj09K9l6M9J04R5r1k8k2J8j18j04J1J48J15m0m1p1j08J28J83l5j02
-1330D1o9k3nK4j1J76r1n4l2L8l5J57o2j16oL1R7L6P3q0J8P8m8j00n2j6P7m8L1k9j40N8j4
-1297i6R9R3j67J02j25R7J55jJ7M6J9q4j85m0l1K0RO5P7J3J09l4j33r8Q0Q9o7j22K3P8M1o0
-1265a1N1L6p1k6j5o3J7K5J08j60J31l7k9M4M1p0J15n5%j20P7No9O4n2J13J91j13j28N4j18
-1234f5K7p9QQ3r5Q3K25L1k08j64J07J13j17N4J08Qm0K2j44J4L9j49R1J27M5j15j19M0L5j3
-1204d8M8M8R0O0j31k32J65K4pj02k8J63M2q0J9j4p0p5L2J19p5l2J15n8l5%J18N6k30L80o2
-1173B00k71Q6l2pn4O7j4J59j8j69k1J5J03O9l5Qo0N9m2r3k4L6J3r9LP0R8J77J81l44J24O3
-1141B48k47o3N1N4o7l6qJ20N0j36M9O4p7q4l4P2J26j40M3J13j78J39O9m9k1j38k6p3J7N9
-1111a03l9J06RM4r6R4j62J25K4J3j57M2R0L7m9K4nML7L5J8o5o3kJ33p6l6j21J01l0l1l0K0
-1078a09O8k1M5QK4rj9q2J6j3LJ6j7%J33Pr3r9J35k5M3l3L3K3J03O0m3l5K7J2j05j72J30N6
-1044F7lj04j0K0O0m5k4m4J15m1J04o5j23J25j7jM7r3Q3J8j02J23m0l0K23K3l11J02n6j35
-1014a34L8J02J30Jj14n6p6Q8k2lJ26L3m5j11K6J17j84O4o1o0O3QJ45j14r7P7R6j13J1N3J67
-983A55n1j13p9J8m9J35K9j6m6r0J24J98n1j08j16m7Q7N3j9J33k1k31M6j8m2kJ31N2j18N2
-953dJ39j65RN7N4K5J11l6j30l2rq5o0QJ9K2P7J4Jm5K3M9j03J66N2J4o7m6P5L2j99r3nJ41
-919IM0p4O7rr0M1O2j10j8j07K2K03J83j03j90L9N0j8l8L8r6M8N8K4j9j15k6J10O3j17N3J17
-887I7O7j24j10m5J76P2j44L8KK03j42n2o5J02p1k0j00J16J0j6l0KLl1n9M8l4qQ7J3lR3K26
-854C01j87nk6n5j22J25M4n3j21M0Q4L5o4j03R2J81j89n1NMM6l7k1o2MR6K57J72j18j63p0
-823C9j15N2J45K5l4j44o9k6M5J48R4n6p7OP3o9j46J29J18r0n8M2N3J4J9q8l5Q7J23q4j53
-792c2J33p7r5k5l7n6O2J5J20P4jj79l8J35n6P3Jj54K16j7j11K1R%M1J56k0q1M1k30J54kJ74
-759B14K8k15j7L0J2k1r5R8J30O4j26k58J83J51k30R2J14n6j25J48ok15P7K9oP3N3n5q1l1
-729d1l6J0N2m7J21m0k4n2K26j68l9N8Qk9N0q5m8K16j1l6j6q2P1n2k0ll1p2O8R7K11j02j62
-696hk1Q5J42r9o5J8N6K5p0m8J45j72j49N2J51J06r7j33k4p2O2M0K24j08l4j06J29J23j06
-667D6j13J67K3j25j67P9J56J75l17J6J6n2P0N3ll2P0J69j91k2q2p0J32PP1q8l6J50r7q6j4
-636i5L3Q4p5P8j10J47J35k41L2J27jk76J14k8L7J07j51J0R1j57R8j1M6L1q1P9nKK0M1qj02
-604b9J1j3q6N0M2O7o9M1Q7L3Mq2q3j03NJ04R7j15K7M9J06K42k5k39j4Q9n3j81N6Kr9P3j65
-571a71J05K00j20p9P3j5j11J03n8L4P5o4j07J24j8O3R0p6p3K17m2o2l1j31l4L5Q1j7n8n6
-541a23Q3J22L7k4J0j2Q3k21k9J43J37j3l4j61K7J03j05NJ11Qj6m0%j68k2J30n6q7l7J56m6
-510c9J4P2r6j0J26J12q5l3k1J8r1j5l8O4R9o0pmJ9o2k0M1l2pM7p3N0p8P3K7m8OM7PL5j10
-474g2m2MMj5J83R2j07o3o3J9K3J01np8L2r0kM4l8k4L6L2j7j13R6j6L8L8p7q1J39J38J99J2
-440C27n7k49o6j2lj7L5Oq2l5J37M2o9N6J4n5O1k6j15J41J6J3P1k2j03L9l3o8nJ0NJ7J15m8
-406D0j18j7K01j5j06q9Q2K38R9j12k45Q5o7M4K36q6r6P1j14M9M0j56j27J48J44k4q1o7l6
-377g9P1O8O5j4q4mJ16J73p4n3j10j81N1j7R1o5q6M3R9j2l2J6o5K7Rl2J61P8q3M3rl5m3o5
-343c2L4j64M9J34M3j05p4O6J34j62K46j6j47N9k9K7q6k8L6M1p9n1P9J26J12M6k04k25J78
-314Hl1j8o8K0N8L3M8R6k34m4KK0O1N7nN9J4j36n1J18p5O0J96n1k15R6o7m4J2N3m6M3Q9n0
-280HJ27Qm0j23r3J38kn2J73j09P9K4p1p6p6P1o5N4qJ77o1N5J6j26p7Q5o0r9J46K5q4K6J05
-247I5J20j89j49N8O2p5P9R8m1m7n5k6N6k4n8O2J32o0l7P4L5j66jk0J26o4p1M6n9J22j22m1
-215a40JLJ72j4R6o2j98M6K7l8Q0l4O9L2q3J0O6j11J27qj90J23m8M2P8l3J6J20P3j86q8Q7
-183C5M3l9j07K51j24j02Q0j56J08m6R2J46m5q1n4JQ4k3k9k9qJ2r7L1J60j74o6J27j1Q8J3
-152H0q0J70Q7j06o9p0n7J3R5N2j54J86j65j14N6J29l7j21K1N4J04n4J26j04R1J23j25k06
-124g5L8J52r7j13J74Pn7j04pQ2Q2n2j38J11M7r4Q5l9q3L27n5k39J31r2K0j7j55P0Q5k1Pk0
-92d0N8M9m8Opq0O5J71j36p9M6Q2j56J13r1J14L6l7J3l4m6m6L6RJ3o6n6P7J0J98J6k40mK8
-58b6j05Q6M7j03O8J09n2j0J08P4m9k10N4J9j0Q4l3n9j24J78Lj96K05Q7j85k1J41J11q2R9
-28B08r2l0J59j62j53N0j7k3M3k6Kl6l0k5J12N1j23J48K0j22k4N8k2lj1N6m5L8qM1P1k1J5
4I9k5j36Q2N3r1R3J3k05J15p1O7m1l8M6m5O5O1j34J04O6k28R7J16k6p0L7J16l8
32H2
##PAGE=	F1=24013.385743619408458
##FIRST=	24596.97802734375,	7686.668670654296875,	-0.50706624984741210938
##DATATABLE=	(F2++(Y..Y)), PROFILE
-2014d8Q0q0M4J80j74r1J19K2J0j57J11R7j34L6J31j25j81J29K58l5j30o5j57R4J99l2j6n9
-1986B6n1R0p2M4j15M3Kn8%R2L8J3m5q3l1J06P1j2R6j37P8j0j68R7M1Q4m3j18l6n6K08l8k0
-1953C6o9k5O0k2k3J01j13N7m6p0J20j7n1J78q9j13J14k4nm1n5OM9l8l9k8K09O0k9O8k1J72
-1921C12Mj00k48k5J45m8nKj13KM7QJ15J8Q7q0k57N7o3J02J48o7j09j8k6J18o5Nk7L0M5M2
-1889C6l6J11L0j47o5J44k2m3n7Q8J1p4J3O2p5M4o1p8J75m2J7N3N0l3l4J7M9j31n0J30p7r5
-1857i0l1Q6rN5k4j3K0K9J6j21j8l1J04n9L6O0K7nj10K4P2J23r1l3o3rj2J27l1q5Q7J45n9
-1824A17j10O5j50L16Q2j33k34J83n8o0J00p7o7J89PO7o9j82Q9j78R9l0L1K2j47q0K52R8k1
-1795A21Qk2K5q9j02p9K6J42J10r9j39J31lq0J7j4J05m8jr0OR4l5k7j5l5Jk1J35p4lL3k6q9
-1761a37J12m6jj04K21l7O3j16r4M5L7r5J87j32L%J75j43J09Lp5O7n0j12J62K28j9j4r9q3
-1731E5J98l3l24N6J0J91Rj98jM1m5L1j45P3Q8oJ5J8R4R1k42o3K4j7o7O0L9RM8J00n4O6l1
-1698I0r5j05L9mK1oJ66J62j93m6nl4M0j04l5P2J19n7p4J5M0k5l9L4n8K%J26J7j66N0J71m
-1665A14j68J66l6M7j60Q1no2n5RJ08o4M1q8Q3j6M4K8L7k4j75K51l5j40Po1J41q4%O1J1L8
-1633I4k9Qk8rKp1J73P0j00j37n8Q6o5o9J12N1j32k7P0K5o7Q3m1k2M3K1m3p8R7J42PJ8Pj29
-1599Dj06m1J56Kqo7m4J33K1j10k8J2P1R2o5j77M2J53K54n3p5K4j34j1k0m7k8J00J7p0K9j44
-1567a18R9l7L2kJ63q9j09J45m6j06O2p1J54o2k1R4j2r1n1P8L3r2M5m4J4LpJ07j14J04p3j6
-1535b8m6L05O1k41q3R8l7p9J60J75j77q7M6r2o2J0J26P1q0p0j9J81J51k43P9pj26j14K0O0
-1505d8M8nK9J37o3j47jj0N5J7n5L9J2q7o2M7L0M8O9j1r4K1m8O9J09n2L2J39p7j04n1P0p4
-1472a8N3r8Q0Pq9M3Q0N2K4j06j06mJ7k5J78j5m1o6J8K17K02j38k74k4k5K2%M3j13k2J32n3
-1440d9R3J19k37P4K4R1R3j25O6qk63J51k9p0j4M9M5P0J13l4j40R3L8j99O9p0J45j05m3J5
-1410c8o5J30Q2l1m2P3k0p2J5Rj20J07N4j02o5K57j03j27J86J61k07N7o0j26n3k0m0R6l0K4
-1380g0q3J1Q7j7J87J12j58j04k1k8m6J62J16j6J10J1r5j88n1j7J02j17K3J40n8K3OJ1Mn0
-1350a4J4Q2J08p0n7r2P8p1j80J35R9J30rl6j09j15J31J90o3j04p1l8kL7L6J62q4q0p3N5l3
-1319d4J21%j00o2N5M0L1J05o3J5Q4q7q3p2rP3k5K1p2k4O1m6R8P1j57P2p5P4J86j9q9L4J45
-1286B59l9k02l0n5PLN1P3J3J36j5j28j09R8N1r7j35J5O3M5p0Q6j9o5lN1m3j9O3N0j36J45
-1254D4j11l0P3J23p2N7m8Rq1K8jm3K2n5J25J98r8o2J5j56K4n5k8J11j11J09K28N7k01k15
-1224a44Q9R8q2n1J68K4n1L7j00r%j17O9J57N1j64l0N4j5k3L9J1J21J14j99j67J11LJ8j04
-1194i2o9K11Lq1K1k7n0Nj2J43j15kJ35r3o7NJ03R2k60L97m7k81J12n2m2L0L2k6J60L4j93
-1163b6q2P9J26Qm5L1n9J9l6r7K1Pj4n1N4mP8J94J34l21J26M7k36R%N7q1J4j3J29O1j73K6
-1130a8J8m8lj1j1J46j35P1Q6j69J40Q5n9n7j13j1n7Q4m6pM4J7N4n3R8k03J27K5Jq0K8J42
-1098H5M8j67O5L9J7J5o0K3m6n4J2J84p1m6j11k1Mk2MK5J5J2Q0K2j7n5jq9N8l1Q1lk9o6J27
-1063B7O1n6q1j7M2P4L4m6k3J28R2l0m4lk1j32j67P5P3Q0q9l5K3N8m9n7LR3K2J23j02j07O8
-1030A7m6N2O4j30J26N7j89J48Pj01J86N1k90J18j14j11P1R5J05j5j08m0o3O2k8O5J09Ln3
-1001D8r1J7J05j35N0q7l7O7N6Q5j51m0N7Q4j05mJ07J43q4j40%m3rR2L1J0m4j00J98Q9p9q2
-969Hj05oJ42K7o6J39j1k38J03j4l5J9J22L6j33k0J37j36j2R8N5NJ15n4j24l1Np0o8J05M2
-938C5l8J7N4o3r6J02L6j56J98Q0Kq2l1O9J1k27rk8J19O1q0O7m4j54J01R6q1j2m6k9J67J89
-906B28q6k21L2K8K9k4Jq2N6O6J2l5j13n9J49R1j60K6J11J32r5j17o2J71L1r6L9m8J92j63
-876C3k5l2Q5p6j5o4L9K4Nl0k6J6J6m8M6o7L0K9L7N4O5K22j90n0kj8j06L4N7n4j29J53K4L6
-842G3j3j67J22J71j90j23K5N1M3k4o4l0L8K9K92J51j78j38Mj31Q4R1k4Rj37o5J9OJ19J21
-812A64m2j56M7J06j08q9J41Q2p6l8o7M0RJ9o8j2J04J60q9j42J09j15o9m6JnQ2J1P6L7k2j71
-780a27mJ08k3J7N3j20J14k7n3L5K7J3K6J63Pj82M6j73J26m1J80L2j67J7J3K0rj17N7J51Q0
-749B42j54k62K05J56k12P6P3p3q8J80%k99J14K7m2R2L8p2p5Q7nj18L7L1J44p9K9j74K17j21
-719b6LP5Kp1J11o3n0K30p2o1j4r4O8m7j3L6m1p2R0j0K55n0j61m5N6J24o4l9k6K1R5p5r2J57
-685A37j25j37K8J42R7q6j16n7m1P6O6J43q3pj11J05J36q5j72J70M8o7j52mJ71J83l50M2j6
-656f5l3R0O0on0J26J58k71on5q5J24J3N4r3oJ91j15n9j0L1L0j34J44j01J05J71k21K8Q6l6
-625F5j80M0J6M4O2j36J8R4j44O7o0J01K1q4P1PkL1M5o9p3J02k5j36O8K7N3n2K7P0K9L8m3
-592I2j55k4nO4J27r7j5L0J21J73r5j33M0P2m1k27Q1k6n1M5k00J43K45j04j92P9L4k9K5m4
-562f7k4Q9j0j37J23n6P9J55m3j60J84k0k9j7j22n4J6Q9m0l7m8J14R0J8j0Kl1N9j90K2J79
-531A24J60n9r0j61M4J31p1n4R4P7o0r9Pq7QJ11m6q0j05J45n8O6R2j08p0J43J78p0n8m3J5
-500G6p1l7j4M5J00m7k3j1J9pMm1n0kQ4j47L7m5R7L5m0k8kJ21L8j73mp0N8K5J61O1j49m4M4
-465@K2j1O5m1p3L5q1KO4j4l3K7J2J4j24N9j8J2M0l4r0J45J63K23m5q1k30o7l2KML6po1qJ30
-429EM6j32P7O7j1K7n5o2J08RJ7L7m6q5R3j6j06m1K8K0K8O6k6j47M6J73m3j37p6J31J83N4
-397B32q9j43N1m2M5K40j38r3O4p9O7k9j93l6J36J66m5j39o6J8Q7K7L0Jl4J2Q9K27m9j03j09
-366A05k01O3m3J09q2m8L2J23J9r2l4RN2m0p1J85N7r9L5J0l5o7q9J00j33%J13N1q5k1R6J11
-334A30k10K74o7j43J13l1J0j25%M9Qj03L1R4R9M1O1k20r9J40Pk9j37JJ08l3K5J24j69p8J0
-303a19L5Q1K2k3O5jj02r4R6k9LJ92K9j82M5m8q7P7Qm4PJ16n7R9N7k9n2j36J08j7l5J26j02
-270IR6L3r2q1k1M5n3N1l3J67m0J05Oj69r4J33k8j20P9K7p8P3N4J36j88j52M3P6p3J28M7p1
-238A5l1m4k0Q3k3o8R4J55q2o5O2k2j60O4RQ9k7o6L1n6O9j40N2op3J72N3J48p2k18r5J17j9
-205g4M0n2Q9J9q8oO7j19J44l4j33J36j8MO9JK9P6M7j52j36O8J8Qk7K65j50j74R1j00N9j8
-173e1Q0J52n8q2l4J6J00n6n3j5OJ9j10R2J68k03j15J14K9N4l9p8J63O6p4qp5p3L5R5M9j42
-141b8J50j54j28P0J44k2j19%pR9j1J72o0O7J40j42k15J4J30r9o1J37rm7j02K3K9P4n6o2J37
-110F4J4j07N3l6j17L66m3k48J22o6J1n8r1J07L2Qkn0pK7K7j5K3n1LK12r5j44N4P6j11J18
-78G6m6pJ04l7m8m3p8k7Q3N8j6p3q4M8N3J77L6k24N3qj03Q7P2p0N7K8r2J3Q6O9l2j20j0K6
-44HL0N4l6o3p9P0P2j52R6J23j42j02J53R2p4J62r4n3J62j26j35J2j2j04N6jK7n0l7jJ62M5
-12F3j09P3J1r7J6R0l0m2J1J6o7Q8n2J7J01k1lrj01nQ6qR9k5k10N0k2J04j9j07Q2m9O8L4j20
22h7J19O2k36J35J10n3l1k9J59r0
32E9
##PAGE=	F1=23989.069398464227561
##FIRST=	24596.97802734375,	7686.668670654296875,	-1.1017576456069946289
##DATATABLE=	(F2++(Y..Y)), PROFILE
-2014a04N9j3O0J73j41j45J42PJ8j23J53R2j58M4J03j32k13J29K42q0q0l9j01KJ79m3M0p0
-1986Ap3J30n7N2j41O9n2K4J3M7LO3n4j03k8J16N5rQ3j22L9K0j15L9O1P8l5j12J4j09J64k8
-1954C3K9m1p9O7l0j2R6j31J7m1n1R0K6oJ67r7j46J29M7nq5o7J6M9l5o6K4J63J7k2N7J0J48
-1921B71Mm4k29n3J16j5O3m5j52J6M5J9J30j9K3k6k21N5n6N2J36j05q7k2j0J81l9n8l6O4L0
-1890a2M6k8O6K9j33j3J03n8j0q2R1J2n6K3N4j0k2m7p3J98m9ROL9l6k1M8N6j28mJ43j59q4
-1857a02J1J00j32J46k3j1JJ5N2j19o2j6J44p3K9K1OJ6l7j2RQ4p3K1l8l8j9J39J3q6J06J58
-1825B30q0j33N5k09M59N4k09k49J95q4J8R4r8j15K88l1L4n1j85M5j53Q8mP5mj69m5K03J28
-1796A47Pkn6J1p0j19o6Q5Q8O8k3j53P8M1q8jj6J59l8qj70L0J25o0j1K4n1j8j5J27n6m3L9
-1763c5l1p6J27Lj11k0J97r2M8o0o4N2O4j42J88j18N3OO3j41J58L0r2J0Jk3M2K15m9l0o8m6
-1731E9J85m6l25Q1rJ93K4j85rL2MN2j13K7M2JK9N2J29O4k87p8N4j8p6N5jj1J07J03n0L4m2
-1698G7p9j23N4j3O1k4J48J10k25J55l9j29P1j37o5P4J12Lq1PL9k2o2L9l3N2OQ5j1n9n9J37
-1666F9N2j25J20j0j3j51Q5J7k0q8l9J04l4K1m0J3KJ11J9J6j9j52J68J7j31n3N6J58j00o8
-1636a5M0K0K7k1M1o0k3K8k9J62L7q3j22q6N9q8K3M9K1r2J0L4L2l1J3l4M8RPj5o6N8J38j1
-1602H0j2L1r5o2nJ61k3n4j22kJ40J0j21Qn1J09R7q4j36qJ58K20n9J0N6k06Qpm8oO7r2k1J42
-1568H3k25J30q8J21N6M4q9j35J50o0q5M3M2J65r4l5P8j2r2n5P4L5q2M9m5k2k8K6R4n6Q3j45
-1536g5k2%K44J15j98j17R4J6p1J10J66j19j08M0o3j43M9R6O3n3p2RJ88J30k58J44K2j49k22
-1507a84J54K1nj5L4J18n1j18M9j7J6k8j5M2L0j13k9J8K9L3qN8q9o%M1J30k4j2J28p3q4j6
-1474A4Q0n6nr6J05rl7Q3L9mpj01q2Ko3J43J62j8m0j09l6K39J79q3j77j38j4K6p0M4o1M5L6
-1441im0J38J26k75P8J4P8R5j18k4M6k18J33k5r2P3J6qJ4J45L0j65N0J17j70qj8P0n8p2K4
-1410e3l0J27J32k2q2Rn5l9R4n5j29M2R1k3j56L09m0j12J47J22k05P7m2j90l8l5j0P3n2P6
-1380f9m0m9P3pJ98O8j74l0k5o6o3J69J07rJ36Pj54j67L5l1J09j36OJ25l3mO5Q0m3p8l0P2
-1348D2J08m0p4j64J29k7r9J46J7J25K5l0j37j26J54J96q2j25q0kl8P2N3J38o6r1j04O2m7
-1319f5P3P6p1j17P5rO2J27o9j5P8j00l9r6j4O7nk4j13J36K8o5J12M0j37K9NQK16m7j80K3
-1287a1K56K9j90n4o2QlmP8L5J55jj30j06J06Kj15q3m5L0M5n2J07n4m8OJ03l5m8R5jk9J47
-1254A31j47j43J09J74p3J1l5J6n3PJ0m3qo0J20K04p0k2j3j77K6n3l4J11o7J08K09N9k07k11
-1224a21P1N9l8j37K02K7n6N6n1J3o5q6M3J76N2j90O9L4j00mK6j7J52J34k49k6N1p0L9r5J
-1193a00J64o0q3K5l9J0L1k9J56j23oJ47j16r7O6J9J30k11L08k7k60J25p2o8J22mn4J53P7
-1164A84j83j38J48J29n1n1M5n2m1j5r0O0j5l4J5O5k1L1J70O0k56J27K8k13Q1JL5j09O3k7
-1134e4J03O2j70pk8J7N2J3n5J08j02P1N5j35J17R4l9r8q0K1oJ10j54K3k3J6O6qR6k20J29
-1103b6K0l0L0jJ63N7k56P9Q6K4oj26L2k9n6K7K11n9n2j09r5J1K9J4J4l1K3J13M5m9j08K4
-1071c1q3O6k4J36k5j4m1RJ20j7m9j51P1J09J08j17o8J35J06j8o1k5m7j48j02J11l4J46o4
-1042bo9K3N7l6p3K6M9R4J30j23r2Mo3R5P0j46J50P7k27J66N0j41J11O2k39J30j64o9Q0P7
-1012GP8l3j01k2m2K5k4J28J03l4q6n7J6P9o2M2j08k7N6Q3M5j68L6N9O7j27J0J18R5j14j43
-981a01P1j05M2M7J9N4mr4J74j6q7o4l7K1J50J6j02J30%j86R9j6j7L1R4K7j34q0J38j11qJ14
-949F5O0j5J08p2r8l7K0m8n5J47N9l3n7N2j12j22J61M1j77J64Q4pp2l2M9nj74L6k4P1N4n1
-917b0N1q7p0O2R9m6k0%m2J22J80p8k40K8j1R7k8k5o0M7Q9Kn0j01p7J40R9k07P6M8J87n7j10
-884bq5J31Jj8N5j06J74j60Ql8M4o5mj8J5j5K3ql2kO8k8L4n0Rj2N9R2K9K00j70r5K4K4q6n6
-848f0N0p1K0J23k6M3M8j56O8J31j56r8m0R7K6k2p3J0L3l0K83J19k13q3P8j13P8K5o4L7j10
-817d6j1L9m3N7J44k1k28Q5J25j38k2J59K7n2j8j58J10k9j5o2mJ03J85p0j24O9j48m0n9Q1
-787a04J3R5LK9nm8r7K4M3j0j4J10r2pk4mM2M6L1QJ45M4k09Oj36J14q5J67N2j08K0OL9Nj18
-752a9j2J65Q5j78j89J59J51j59M8K7o8p0J95J5k46K2J2m1R6Lp5JJ35L6j51o9J21J27q7O9
-722A03j90R3m9L4P0%j15J60j3q2K44j31p8Mp3K5m6K2P3o6o7J07q8K26J0j16l9lQ4k2k7o4
-690a4%J66p3j26J41p0j01j2J36Q1p7r5q3J5O7Q5Q7q5Jr3O5J41l6k32J51M5Qj02p3J37J71
-659B25k93N3m5j8O2P6Kn8J73J31k99rm6j05J10K1L6p7jK31j30l2KJ9l3j52K05j13R5J94k21
-628CK3M6n8p6m2O1N4J5r9NQ4j48Q3p1J25k2o9M2L3JJ6N3j27mJ35l4j61J03l0L8j3nO3K2Q3
-593A29Nk37P1l6L1J45p2n5RJ32Q8j43l3N9N3k0k37R6n9L2j3k03J65K55p6k68O8J02K8m2k9
-562e5m2M8M1j03O1m7K9K14J9k04Q6J5K2Kj22o1j8Q9j4pq2J57M5k9jRl9L5j76J07J97J79j22
-529B33j38j32L1J53l0j09O8J39q7j46J2nL0P0j6p6j31J04p2J06J20j06j28J28K33n0r6n6
-501D9L0m6o9J6L7Q4l2m0k5K9N3M8q7o2m1J03j76Qj4J01K5l2j1LJ54J8k10K0j07R5M7J32L5
-468A35j62n4J43N1n7K8p3j04M5m6K5Q0ln4P%L8j08K7j1l5M7J6r2J29J85K54j19j16j84n6
-437f4m0RRL3l3J4j7J05M9j82R9R8K1Mm3m3O6J0RNn5o9J34J3j33q6M5L9N2Qkj32O5J24p2j32
-401i2o3J50J25Po3m6L9k7M8K31j83p7M2l6P7q6k04P7Q1J66m4j41j38Q8R6j5J6J1j5K9O7K40
-369C60k0j33r0j86N4o7J32j04j1J6J30N2j41l2O8M5o4r3J46J9q4K9K6k0r0n2J38j32o2R9
-339f7M5o2O9J10O2k58K98j12j27J56k5J6j41oM8l2r3R1J07O3k5N9k28M5Q1O6m0j97K9J11
-309D3j26K3J34p9r1j7O8Q4j3m7P9lr0n8pK7k6J36J10j27pj2j04J22k4o1m1J31j1j3J19KL1
-276A52j64N2k7l3Q7q3Q5N1j12o0j8K1kM5n7J43j8J50J1k05o2J60rj46J1J6o7J04JJ36j68
-245fj40L4P4j4J31k8q0j4l8j4J19k8p1J13J53j07p2O0o0j62J16K9N1J1n6J7n8L1j29J17m
-214b5j54J52J00J79o0j93j39J05oro4R8Jp9l1Q0j03J51k4r6J29rnN7J6L9K1K6q3j49J8m5
-182a02P0M2K57j72k11R3l2L5k5N5J46n2n8j2LR1p4q4OL6L4j00J35J50k23j55J19M5ko7n8
-151a10J67J9p2O4n5r5M1Q8M8j13R1j26o2K3J52oj18k2n4P8K2J94jM6J53j57k09k1J01r5J3
-120a6R2k0m5r8M1qO5n7M6J04k0j03NLj49L55m1k23J11m7J3r5M0R6j1Rqn2k6m9P0k8O3m2l7
-85f2K17n7j63L9O0m2J26k7r7J39j6q2n2q0k0O5R6k6q7r1pJ02J32M9j59J01l7q5O4J00l6K3
-53H7o5j16L8P4Q2rj1l2n9P8K7k9n1l8n7J22r6j3J34n3p2N1N8p3K19r8p3J61q4j16KJ6j84
-20a80M4J4L3o0J7JJ69L7q4J1j5n5O2R5l1o0K0j8n8J12p7l8J00j7pK8l0j40J33P4Q9o0j73
12f4n1M9J30kj76R6k3N0Lo7J40L3k46J46Q3n2J0p1J87j17
32E8
##PAGE=	F1=23964.753053309046663
##FIRST=	24596.97802734375,	7686.668670654296875,	-0.51799786090850830078
##DATATABLE=	(F2++(Y..Y)), PROFILE
-2014d9p2O8O6J88j28j83J47mM0p7J46P5j65M1R6j40k05J05K39j51l8%o7o0J30m7P3o9q2J60
-1984C7l0M9j53Q4m4P0j8pK8R9p1j01m0J17J8jO4j02LM4n6pQ2O2k7r3N1j48R5j3O9nj10P2
-1950A8n3J0Q1j42j6N9J2n0N6K8J50j20j50J25J09Oj31o4J7M1k8n3K3J16j3l7N2O5J20j2M
-1919B23j97p6P2K4J06o2j58K5L3J0J28m4m9L2j67K3j6J5J00j48R6j0m8J35k3j22NO0oO7k9
-1888aK8M1j09MN5q3O6q8M2J1k7M7O0K6p2p0n5K10m9no6L5l8J7P7M8j04M7J33k03m4%J34j94
-1854a27J41k3lk2lR7j09q5O1J06q9J4qk6P1Nn3m0L8n7P1qm6OJ24L9j01J17J59q0j42M1j41
-1821g3M57K2k65k28J59j06J18O4j15j14L26n6j6n9j20Rr7oN1J13k8j69k0J31J51L4k9p4K0
-1792H0l7j15qM5L1K8O8j17jN6o0j9j4J64l9Lj55pJ33r6MN2m7k9j9J08j5m9Kl9n3J26M1j89
-1758a67P0J51j24K7pm8O7P4j33J32j10R7J7n4j30K27M2j09l3P3L7l7J39p7n1l4NJ83n3k99
-1728a25O0rJ78L8j54k8L2N6O0q7J2j7lJ9P4J68N7l00n5L8l6o9O8L5l7P0Q4m6J9m2q1o4L6
-1695d9n4R7l7R9N6j69K67p6j76P4j48j9K8N8P8l2k8K4l7m3L4j9P9JM9k0L7j16O7R3q1O9K
-1662A08o2j14O8L1Mj15m3O0J8J1J1l2l0J67J3j5nj14P5N8q0j02J44J44r6m4l6k2L1RM7r4
-1630ek8P0J8J08Ko2q9r5L2q1R3Jl2j4N5q7P5J4m3K3M7k9oK7o8M0J10k3q2M3j4j5KJ61l0q2
-1594C6j55L9J15%j57P1l5P8R0r6r2m9J43J66o2J03Q1k63O7j3n6j1L5j54O5J67k30J00j09
-1565a26K02Q8o9j03j23J20n0k6K7N1J91j05k3M8k6q2o2O8L7o3O3m7o9n7P7N2K4M6j65P6l3
-1534e9J18J62j47j54Q5N7n5P8J39n4j06K8l5k02M6N6P1qp5K0J70J11k42J79N2j49k04J43
-1506B5j9k7k4L3J03k9j27Q0rJ6n4lP4K1j56P3j7NL5n2K3n1k5L1M2J27jn9J12n1p2OQ3l8l3
-1471D2r9R9k6J0J33K2n0o5q4m0J1k1J74J13j6l1j40p1K46J34m2n9j78n2J2j36O8K6L8n5j2
-1440d9J51J31k72M1L0Q0Q1j00j27R4j22R5m0j15J49Ln6m7J54J00j74j0J72j23n8K3poj08
-1411a10M9LJ14J58j4q8n4q9lJ53q4j39j8J02L9j81K89jj16J19J00j69R5k9j66o3l8l2N5j2
-1381a30R6m4p6L4QJ92Jj81O1jq6o9J25Q7RJ74rk13k0Lo3J17j24K4M0mJ2J50R5r1j14q6P9
-1348dR1rq0j42J02kj2J59o7R2N8k6j53j02J69J98r3j61r6P8p9Q1N3J05m5q4j05M9o4QJ57
-1317G6l0j58P5j1R4J21r3n6O6q0Oj10l4P9J8j12J7J45l3o4J20Pj11lQ3p6K54r1k02k8L27
-1286A96R7j56q9n5K7j1p3J01N3J55Rj32r4R8m9j15om8m1J4M3M3o9l0J7J30l2n2J10m8P0J51
-1254B14j31k00M8J81o7j7j5J0l4K1K2n5j1p4Q7K12l1om1j73L0p0J5N9j3J26J78L4k28j55
-1224h4N4JJq8J08K2j6N2l0N2r3p2MJ70O9j70J14J4k06M4Jl1J72J23k76J12K5j40L8p2P4J21
-1192I3j13n2J6p2O1K3l3J66r6m2J48j25q0J17j02J71j49J65Lj98J17r1jJ27m2q8J48R9j47
-1163B3j79J93J28r2m8M4m0j03Kn6Q0l1oJ4P1Qj5R3k8j06J01Mj98J43N1pj21Q0l8L0N7j28
-1131g4l2j6R0L7K8o3M2o0L4K9p7O8J00Pj32m4N3K9J17k28L1o5J8P9J6R1k29J36J7o5J28l3
-1099C2J65O2k93O0J18K7k2j52M7k0o5M1K18m7n8j13j21J7P3jjm9J1J42P4o7j39L3o0K5J2
-1068e1J63m6J2j4j12J69J8j9j94K6J36J78j72j05J25R7qp8l4n6j27rJ42j00J27m0j08L9N9
-1039A8j0r4J1QJ62J31j26r3n3m7J05O1j20J47O8k23J79Q9j54J4M8j53J32j96m8Q5O3N9l3
-1010C0j02k5j9%j8J77J01o5j49NNN4PN1j20l0K7R9K4j73Q4Q4P5j64K9J03L6j41p5Q0j25N8
-978g7NLJ17L4j15J18r3p2m6Q0rJ39J7j22J02Oj28R6k1rL5O1K7j21j26J40r0L3P6O9j9R3q8
-945A15n7n1L6k7n3J63O1j8r8L0j37p5J55N2j66P1O3pl7l8K3rm6Oj5M0L0rK7j32N6J4P9k1
-911B5k9J1m7J07J63q2k43Qk3J60n3m1l6K7J09qn9q9p2J02R3j40J25j04K26k1q3j16P6j3O2
-880C5Q1j60J66j32J6q1kj1j3K7O4q8J5N3j6m0O8pL3k5l2l5P2J11lJ58j32j22L5O4n5j09l
-847f8q4J62Q9o1L5J14j15j1O9q9l2p8Q1nl0m7J9J4n4K32P9k17j3J33q6N6l3q1L8q0N4O0q7
-814c6l4J74Jk44P4J24j37J1J86j4k1nk18J94o4n1o0J5M2J98l4j03K9j70%J7N5K9J06j6j7
-783C1m2p7L8J0l3JjJ32o9j14PJ3L0O3N2j1J05Q1j77l9j36J16j02J18Q8m7lRN4J6j01q8J64
-750H8Q2j90p4P2J38q3K2j0l9p8J72M1j75o8j6M2M8n6k4P5J20Q5j53j26J34R3o9Q7j63l9K2
-719d2N6N2nj53J84L6j24K59j90q0L6j9n4m9Q1R6r4n4J20p6R6N5o1%n8J9J9k2r4J2K11o6j42
-686e1R5k2p5l2J42N5o6p8j02N0N5J02Q0j05j4n4K5J39L0k62R3J1P6l8j14P1J45j71L2n6j2
-655e1QR4J1m7K07R2k72k4o1j16R4K8K2k8l8K75j43k4J7lq7J1J21j54J24J93k29OJ7m3oj08
-623a14R7O4k8o4J7O2j80J10l3R8o9k4JM8J5k0O6j36L7J21m4j42J34j24L0M0m8P2QJ29N3l10
-591a34J41o0J4J47m7q8pJ28Qj05pM8L9Jj97P6o3J10r6j64J52K35l9k01m6J76N6r6k8m1pQ5
-559a0o3RM9j02K27R4j77n7N2Q4J7j34o4o3J19J9Rj26J82Qq1JK6k8Kj57J77J99J93j85j69
-528E1q9j4J67K3j49L7J75r2j72J0P5M4QL3p4j41P8q2J19J45r2j64P4K60k4j37o9P1j2r9K8
-497a2M2O1j9n2m8M8J05R8q5p5j08R8j42Kj9Q4qk7K7M3J31j1k24L3j10J19M9R8J5j44q6K11
-465I4R9j08ko9j28OoN3R2J3q2j4KM1p0K1Mr0N3M3p6R7J85K78j85j52j14l7o0K8J4K8n4P8
-431a8l1P1M8k12J21J00L8%Nn9J2J6qj7m1n9J51M4j41j29N9O1P0m2L0j07O6N8j03p0p7J55
-399iP9j9l7QM5k1M2K08k10m6MMQ2j16j05Q0K4J38k4p4j92P7R7n4K8J0k9M5N4K10J0j42n3
-366A14j55L1p8J52j22J7jJ17P7j70mJ02L6p6r5P3j2rK0L6nj40M9J27j53j04Q0Pk6J48J15
-335A51J4k94L20j46j14J84j0K6j41k0L8p6j8Q4J10K5p1M7k24J56K7J42m2k29M8Q9j95N3R6
-306C0nr9o1J33R1m2p1P1Pq9k4n2O3rOJ76o5o0K9p9J26m8p2n8R5Q1j92J84M1J19j68j2m5l8
-272c7O6o8N9Q3j37l0n5LP8L4p8J13kJ74L4k12l9J68Kj60k6k0m2J05m0J20j37n8J2J9P7J03
-240A09j11n5rl3lJ51m3o7J15J24j34k7M1o6j29J05L7J7M2j9Or0J0q0J38kj56N2J17J86k5
-209B01j46j46P0J8n7q1R0on2kR8r0J19J2j11J16rJ0M6MM1k6Pjr7k5n0PR4K18j83k14R9K1
-175b5K8l7K6J21l4j6kk6O7o8j23L0P8M9o8J40J12k19j61J15K6n0o5k6J64l4q9J34l4j06L1
-144f2P4M3o9J8p4k0oJ57Mj14l1o6L1L6J84O1L7J57j65j90o1O6p7Q5L5k7m0p9L3j5O2k6R7
-111E8N7n1q1n6O5j45K87n9j85J11l8K9j30J71Q4n0kj4n0J0q5J6k8R2m7n2K00k7j42K1K1L9
-79A9J34l1j45J39K3r6o0m5jl2J18k4r8m6M1J6P0M9p9J38m6o4K0J29j0k3j51l8l2R0J24J5
-47A04N0qj25M9J4j9k7j1j30J12n3K0J6K5l6k3K0p1K61j02r2J50m9r2J0M9j61J6rj6oJ7rJ59
-13C3K9o5j4m5K7O0P5k9n4L2n5m7J05o1n8K6j1K8Q2J0j41Q1R9O8p5j28m2L4J33Jj83N4lL2
20bk1jJ56j7k52J61M8k9J8o2J89j08
32H0
##PAGE=	F1=23940.436708153865766
##FIRST=	24596.97802734375,	7686.668670654296875,	0.39001560211181640625
##DATATABLE=	(F2++(Y..Y)), PROFILE
-2014C7j21L9N4K07j23j90J32qO9m3J18L9j65O2Q3j37j79J01K42k07n3L3l8q9N9l9Q3n6n9
-1985a49J54PL1j40Q8RO4p6m6J28Q8j00q1o0J09l4K3L6r0j9N5jk8J09L5j9m8N4j84N4k5R4
-1953C8K7j21Q1q5M8M9j38L5J26J2j11L3N8J35j55j55J19J50K6j67m1rL5ro7K4P8j2r1P7J24
-1922A14R3n2L3j53j01K9N5J31n1j53L1L0j6J12n3j12Q0r8j4K7mN3n3J42mr1Q1k2j54O1L4
-1891b5m6J00m8PO0q5oRl1J16q0n8J8J0Q2O9J9n4j36j7J84m5j3j64M6j2O3P7L1p5R5R2j94
-1858a1rl2J65j48L2l4L1m1l9J37r9n5R9N4j04Jmo9J21K8p9o1k8m0J11Ll4M0J03M3j09J26
-1826I8J52p0j40J8q9M55j1k93j83Q6r5J95J9j38o0L14p4p8j01nL3q3r9R3J35l9j51j7N6J70
-1796I8N4o3p4N3Oj16NPj8J4J46p7n9M4j3k7MJ27n8J9j15j7J01j30J0O3k6k4k9P8L8k7n0n8
-1762a14m5J31O1j90R9J15j14k4L5m3P9O9r8O9j18J37K7j44m9K24M7j27n5J39P4q9L5r9m8
-1733a6pL1J92m7k53LNJ54M8j11o0M6R7O1p6J1o2j2mQ1K04O4k68k3oo2n8O7J06m5j8N2l1L2
-1699I5l9j07J0K8j09J18m4M7K6k7K33j11j72M5j17NL8m8J44K6n7J3o2J5K4n0J07k1K5mJ01
-1668A32j48J3J12m6K3Rr9o2L6L1J9j29P0m4K5J0M9k3r5J88Qn1J4o9oQ3lq0J20J19o6mj00
-1635C6r4M4N3K8j29k1J23N0K9l2m0m7q4J8n1J09j5p9O1R7j36N5M1n3N5K6n8j9O6p0J6P5k2
-1602C2j34K6Q1MqJ55k1q8j28L3P6%j59Q8QM5O5r9p5p4J19J05m6J77R9k95J34l8n6l2jj01
-1570a08R2J33k22O6p5K21J16j57j40l7K8j2kP2m5K23q7K6J7o4o4p6O2M2l8P5m7r5k0Q7rQ3
-1538D5pp3J11p6j9K05q9k01P9O7l5P8J05jr7J7mk07j6QQ5M1p0K5J30R4k03J74Q0j28j68Q9
-1506C9m0j2l2K2R4Nj65R4K1M0n2j1R6nj72J41m1j4N4m4p3Qm9L7O7J00Kj00Q7k2n6LP9j3k8
-1471F0j17O9l1L8J70L1p0j36n5kL1N6J45M5rj4j62p4K34O6k2O4j61j08k2j76J11N6L7j29
-1441g5K5J40J36k42l3O2J06N2p3k00R5k3P3m3j58K10J8r1p6J18J61j77q2K00o2q4M9m9K7
-1412Dj57J11J1Q8J58mo1r5j20L3J75p6j32rK1P4j33J92J1j45J06R6j08J05k0j33q4pm3L0
-1382a12O0N6p0o9j9L6J71n2j15N2L4r1n1N1N2L2K19j9k63J15n3p8J14p3L7o8J3N8K07J13
-1352B87j22j55j14Q4L1J8q0nJ4k1N6J69j32L1Q4l0j47k0J51J83j00j87j10J57q4N6K9O4k4
-1323H3o1p8K1n5n9K00K0j74N3K6R4R7j19q7N2l3L1j03o3J08L7j03J02Q2j15m1J04k1q6K7
-1293f1J06j45K90j46n2p9K03J55j05j32l7N8j6r1J05L5J37J9j25p8P5r8r1O4l6m5l4R1k7
-1264f0p2k6M6J31k1j6Q7r4J26J52q5k14l6J51n6k8J0j0nN6Ro0Lr2K9K24J5kp5j54L8r1P4
-1231d6j1L4J55J55Jk60p9M2o1K8rkK9P0Nm1P8p0o2m9J41J06j36J24Pl05J06m6k1J61R0k76
-1199a42K31Lj64J6l6J20R6j26okj00N4J1m1J72m9p1J19j19l9J48k20K09q0k0M0q2P1j01J09
-1169AP2q1j10J50R5j00j82J91J30j08m1K5k2j17k6lQ6l9K5k0Q4N0m5j1j18J27M3j6j63J41
-1139A8J04m9j15P9l1r3N4o2k8P5R4rK6o8J3m3l4K3nnJ03P3j56rP0M8J09k56J3p6M2P9OR0
-1105H0k16J17L2p7J72o3J55O4k92L7J20K7l1j40O7j9p5N4K04l8o2j20j05J9R4k0k4m0j2J65
-1075G3R8o2j32Ml6m3Q1J46o2M1J6k03J81M7%k02j1J41K35k09j22J08O7nr1k5m8o6L4J41j27
-1044c1J13k0j54P1O2K6j19l2j4K05J30j18j09q8lP5M6n9J24L1j93J84J24j57q0J6l6J16k04
-1015i4n8R5N9N2j5j15n5NMk0K09R2q3j88P2m4M1N4P1j20l9j3J08J3j45Q7J05R6j94M5P7k3
-983G9j66M7L9j03M6m4OJ73M3j33M2j33kL4P8n5J32K9j29N5Mo4R6k5j8K0M1L3r5j38J22n7
-951d3P3KP8jP2r5ro4M3j4o2J54N1pj11Nj27l7J64M7j61j7K6J5Nl2J4K1jrkL0J7K0rj66J26
-914dJ1O1j1l2j5m7J12J45r5k15l3K5J71q8n2j5LJ18k0n6p6l6L4P9K6J23k14J79Ol8j44L9
-882e9qR7J08j93J68r8nj24K1N6n9L2J24j12k7J09%n0J3PM6kp3m9P2J13k4J00q5j25K6J00
-850I9rj17r8M0J48O5q1kJ81n1j04Qj5K3r4O1l8m6oNj6m5J61N2j86K3J65n4K7p1p3J5o3J24
-816B8P4j19j31K15J2j55kP0n0m7K07j4J6qk38K20q4n3m6N6n9J74J3p9kj68N8L6K7M2J08m0
-784F1n4o9o7J38pj00J4L9J09m8j37K7JlN8P7k8N6J11j32n6j42J03n5K2J24J0l3J3N1K3o9
-752C7j49J35P4j56L2m2J21KOl8lo8Q7P5r8j11m8J23rj05Q1N1R4J36j39j52J00N2l0Q7j33
-721A2j07O1P2L0j3j66J69O9j68K84k47o4Q3L9j29m3J17R7j16k8J26j8k0M2k8N5q7n9N4j6
-691Aj10O6J97o6j42M4Mo0J3J24J6m8o6j21O3M0J12J07j19m5jNJ22R1k61K9k5R1L4j34oJ09
-659F4k8jn9rm9J07J3j5K23M1k11m2q7q7O0L7K2K0r2L13j52l8K8l5q6J67K3k09J71J70k25
-628C4j5jjJ9j34J11O9o3l8N0N0j89P4jP0r7L9j3K4L4o4Q1q0NR2o1q2J47k12J5Q9r1R4j1J68
-593A12P8l48J77p1J5J32k5j13qJ02n5O5r0NK6J8j17J9J3J08j76j07J21J90Qj16q4J80O5j34
-563a0m9l7m2J16k2j1J43j54J12J68j13j61O5J42K0j53o5p7J42K2J8j53J75j7j19LN5nm7k9
-533h3J20J80K00k34j77n5o3J66P7j67J3J64o7j67oJ49M7o6R5p3j43P2q3J05J58q1j80J2K54
-504A67Mj71p7J27L0j10J0M7L5qm9p8P7J29J46m7r0j78P4r3L0l9P6m8l7N6P6R6l9k16L9r0
-472a51J34L2O3jj15r5K18J58j48l3j9r4j22J8Q8R3L6j09k2J7K0j3L0Rj20N2M9n6O3J52K90
-441D24k18j90k8j5j01N3L1K7o3J01l7L7M3k18J31P8M9K6N1r8m4K5k9k4j1n2J36P0j21j37
-411a04L9R2O3p6P4r5O7j7j40M2j17J55N7jpqN1j9K3J72k12nm6M4P7j14k8Q3j8Q6PPk00J9
-377d9Q8r2O7qp1O6N9J42L5j36pj19%o4J53j27L4j7Q4Q9j72K5J20K8q1q0PK9P1nL6j7k03J37
-343B2J23j75j23M3n4O4J66J07j8k95L19j58j21J96J3J7j32j6K2j08N3O1J05j1r5L9j91J82
-315C5mK25k8k39L6O4j48L5K2L1r6j03K01J06n9q4K8J9p5j2l2P7J1j20K05j4j06O2l2J10o8
-284D7o5l9J1J87k62J17P6K04j46o7q2l8N8n9M5J22j65k6m2k9J31J5r5Q7mJ72P3j87m5J58
-254A52J4j54l6o7qP8o0R2q9L5Rp9J72O3j91J5k5k5K4J57o8o2J04P1j53P5nn8p6O2K9nO3M5
-220I9Jj58Nj8J32Jj36lN0J70L1q4j53N6M2q4p4K9K8k3M7J15j14R2K5j43J09jM0L4l3L5n7
-187F0rP0k7m0l3q9J12J59j85j43P6L4K8k3j1R3j9K3qn3L7l5j15J0J12N8k3J11O6j94j36R5
-155Aj8o8j9k7J42p1l0J30l2j04J3N5K8j7n4Qj8l9J69Mj00j7m9j2K2J32J07M3J56j66j49r8
-123g8J6k6J22l0l6k6l0pJ8N2L4Q6Np3m5j17J16r5K12j12j60J30l9N6o7J93O9r1j6k0m4M9
-91D6p6o9j3J04m1p9J76mj04J6m0J22J30m3j47R8P2j02o5j6J9j17J13%r5J9P5o0J6L0k7J63
-59A01l6m7l6J52Op2j26M9j50J19J60K2N6L7j20o2QpP%j31N9m8R1q2M8kn3j6j4K34j19j09
-26h1J37k3o9K8P7j45J6j7n1K2qJJ25K1o0ml7R0K8L6l1k2M5q9l9P6k8k8r9L2R3J04Lj37N3
8A9P5M6o0p8k2K3J21j5j66L1j5J1k7O0J57p4k23J72L3j6k3j1J69q2
32A05
##PAGE=	F1=23916.120362998684868
##FIRST=	24596.97802734375,	7686.668670654296875,	1.1044379472732543945
##DATATABLE=	(F2++(Y..Y)), PROFILE
-2014A04j19k1K7K07j02j73R8rR4j5Q1oj42Q6M2j05j45J15K47k17j30M9j3q5k1N2J5l0J0P3
-1984c3M6Jr7P7M7M8j42K3J85M2j34m4q0Q7r5R3nr9l6N1M5k0J34LoRK5k15R3q9Q6M7j15R3
-1950B5j02R0or7J12J36rj31kR9J19j97j53R6J72M9j85j8m6L0J6r2K2N3L0j63J29J49P5j04
-1920I7L5j02j30qP9J37k6j46L8M3n2R0m6j61J10k0j0J8j9K9N4J38kj37L2k6j16Q2Qn3J04
-1889D0p9jQ0p7j9j8P3J07p0j19lM3J13O5rJ4j78j1J44m7j4j90M3N5M4M5Rn6J30L1j37J4p2
-1856e0J78q9n8o2J05m0p3J24r7MJ12nj12j0K9l8O5M0p5m5j9l3N9rMM9Q6L0j00J34J35o3j32
-1823D4j7k9M42m4k96j44J9k1J96k6j67L0K75r4j29j84J41R4j03p4K2J35l3j22j5j9J77O6
-1795A24r1n2Q6M4j26j8j6n0N2J71n0r8L9K6l9L2Q5q5K7o9oN3j54J0N0%jl5M1Q6Jp9q7PR6
-1760b6N1j50R1J05p3j13O4l5Q1N1o0K5j27J70K0j27JJ67N4j46n9J78R8j25o4j05M4j3j9K04
-1730A62k5k09n3J0J31N4o4r0O6J17N6q0J1q1j9k4O6K22Q4j98Ln8q2m3L6J77m1j05J1J0O3
-1699A07n0j35O5L4j25R1n1K2N1M8J53j31j36j3jm6O4q4J24P0q0K1p7R0J4j25J31n0J4K8J35
-1668A58j63k5J20k1qK0j24j6KJ5L2j14J77o2o0J0O3%r9J43Jp6K2j8k6O5N9n4N7R8j3L1j44
-1635E0j68N0J05pj59LJ59P0n3o6j9pn2J6k4J02j6r8R9J45j30pM7l3P9Rq5l7R8p0j8M1ro6
-1601e1k5R3kl1J39Kp7p2NL5J0j02L3N3L8K4r0q6q3R3M1J1K01J07k99J82p6m2o6l0j7Q5R4
-1568I7k10L9k4K11J37k12j94N4k3J4k6J72j14J51m1R7Pj21n3q8N5M8j1Q0n0o2L3N8k6O6o4
-1537@N4R8j04j24K33l6k40P9M2j3Q7Q8L3r1J1L0j94n9l8O0Q4n7M5P6P9j59J36J02r7j42K7
-1506A0l5K5l9J1Q2M2j83Q1O9N7n0pJ08m2j72J72n6j9P6m6p4Pj09O2Q6O3nj28M5J1k7k4O9
-1473F0K2%j49K5k3M1J89N6o5j85j6J2N3J32Q9l1MJ6j69n8K01j6j9J69j06j55o8j45J14L9
-1443A7M6j75O2J20J41k04j33J02J45J9l8j49l8O5O0j7j89K18N7j16o7P4J90j80j44J93Kj02
-1415d1O3m3L1j44J33PN0J33J1j2j19j44N9J73l3j38Lm3P7q9R6J3k01J06J03l6R8pj16q9L1
-1384f8p%Q7K0j06l0m4N5J43k6m5o7O4r5%J2k9L8K67j7k49J46q6n6P4j4M0j01l7R4K31J64
-1352C58j25j98q3N8o7L1p1J11j7o6Q4J79j62n6J00m6j14Q7J17J46j09j83p9J73o8L9k0J9
-1324C8ml0l9j2j8m2J23P3j71K4M9Q6O3j36r6M8J0L9p6p8J12M4o0J42M1j94j1O2m7n5J02Q1
-1292F8j66K93j83O3o4J1K04n0j87j1R2j6n9Q4j2J07L5j04o5L9j31m5J10k6n0l4R0p5o2k7
-1262a71P6J20PK7L9j32J31J46k1k08j03J10m6l3L8l9O6O9l4m8J3j09l1K33O1Qj16j41N5j01
-1232a34J05p2O8J77J49j7k84k4L6j06L0O7p9O0J40n6p0P9j0m6j05R8J50j10J24J2k88P5r7
-1203a28K4R2M6j97K64k6j51M%J39Q0j00Qj5j11L0J2o7J60J1o8N9j10KJ68k42J69j2k26Q5
-1173a00M9Ro2J72Lj23j10J57P2n6j48J53J36j02l6j0Kn8r5J6J01l9L1n2J03Q4o0q2qJ32p
-1142G2j7j52J29J36q4j00Q6lk08J9LOJ35R8n9J1p5L2n2j23P6L7j00J10J42j72L2O3M7R1k34
-1111e4j7n8O1O8k0R7j81O3P3p2J55q5J35P2k75M3Q7K4l9r6Q5k4q1O3J80l9o6j21p1K6R6m0
-1079a1m8j4k9J70J13l3j10m9j4r7J43R6p4O3M8k11J21O7Qk00%J10K65k26j11J03K2j9r4N
-1049fl3k8O9J08j53J44ok07J11N5P0j24q8JJ95J20j01j31q3J6M0L7JR8j7j53J76J56j59j52
-1019d4k3R2Q2j87p0R8N1N0Lj28n4j7K4j3K23P2r3j12M4j01M4P2Q5j08m3n6J10Np9N1J05J14
-987A97k05O1M4p0j67J50j1q1M8r9N1J82K5j19l6j52J14N7N6j11J40M1j26MlmJ02k5m9j4N3
-956E3L2n2j04N7PQ0q4Q5L0N3r1L6o9L8j3q2J23L8Lj09j9q0LJ62K3j51q3MP2Oj4L9N6m0%P
-920A6K6L0L5n4j66J11M5M9j9j5o7m2J24J18j06j54l1O0J29j25n5Jk1J16l7m0n1J7m9O0J90
-889I5J08k45O9J3J5j41N3rO0J17j87J69p8m0p3P8L4r4J1J71j25n9J44J9m2o2J6O1J9j09n1
-858f3N7R9k7K5l4j04NJ24N1j11j74J52R5O0q4o8K39K1j95l0L6O0r7N5o5o2L5k3m9k2J11N4
-826G1j29j6J71k4Lp5o1j4o9J92P3j37j04J65%m6l1n6R6j23J63L3N5l5k34K01r8k7l8J02o0
-795e2M5N9m8k9j44R1L7NM3R7o0q0p7L6J26j8j35J7P4O0k2j04J8Oj3nJ02l9J5J28j05m8r7
-762a17L9K5m5J13N2n0J0K7K2k8j62O4P1l3O0j58R3P8ko4J9j2l1R8j4j11l5J10n5o6J02MO1
-729F5J83j09j72M5J3K4P9j12r7N9P2J7j9j45J20P5j84L15l21J3R8Q0j41j7P1O6j19J8J13
-700I0L8k9l8m5J09r1j31Q1Mq7Q9J46q2j24J1jn2J24P7l4k2n9j35N0K1J13J48j19p5N8PQ5
-668A27J28k35k0nJ9R9j41p2Q0R1l1o4%r1J06RK6K22j2j49n3j04k5K1M0M0K9j21L22j56n8
-637B2L4p2%K39o8k56K11J29j98k7j1L7J8j28J16O3q4k3Q4N0j96J3L0L2r6R8Jk2N0q8Q0j4
-605B4m6N8q6kJ47j77m0O6j25J18j5J76O2l07J54o7K9J00nj20pO5q7K41j58p7J3L6l8m3R5
-574a6P8k30n3R0J33N6k6o9J25P1j60q7j5k5R5J0lK01j55n2K25l9j81L9J78J9j63o8o6J39
-544E1mK8j54J37l4j29J1R1J7r4Q5M2J46J99k61j66l9p8J30J21j53QQ7j1j23m4K04M0j32J60
-514A35p6j37P2q3R1J46p9j73qJ87K8j84k3J24P5r6j3K7jkk7j00J17J11J79J4j05k36M8m1
-484c0O2n1Q2o3o5M6R5O3n6j93L7l6J30nL1qj02l1J38K14j64o5M8n1j73l1J15O2O3j32KK6
-452d2j7N2L2Kj31O1M9m2L5R2K86k04k26N3Qj10L4N6K5q0J03k8OL7k10J32M3O3P3O2j40q7
-420a3L1m6pJ4m6J00Q2p7j02k0J31L0q6J28j05O5p5j49J24j57J53N4L9J8m9M1j2j3J29j80
-390BL0r9R1N6r5J3J01l9J7M5O5k02j3P7j28J11k8j06Q3P3M9M4j22M0r2k5k0J21j10M1k4K6
-358a8Q3j34M0J19K4p9n0k8J36P9l6K8m8k42J99J34j93j44J1l3J06J26Q8l3k47K76j43j40
-330a19J82L6j7j13J1Nj18J02L4R0m3j03M7j31J17jK98nk31JM8p3J2l7J7p8o1J80J23o7q6
-299B0l2K8m0k6k1J14K5j72J70J9j37P6K3Q7q8m2rq1K80j92p4R5K77j02j11j29k8M7l7O5J41
-268A46j76p6N1l7R2j2j09P0l1J54J19j36p2J35L1j36l3j04K7L3n5O4j1Q7Pj84K56K0k26R0
-238a6o1nM9J38r8o1R2Mj47J89n8n3l4L2KnP6J19lk46QL7J14Lr4J2r7J39R7j6j51N2N6r1o3
-203h0n4R1j9P8J31j37Q2Oj65J13J4P7K4q7J8p0j9J17L2m1k9j39R8J02j67m4L4%M6J7n8Q5
-171E6j7M4l2o3J2J3o2m0J23N6K7N6K0j51r7O9p3k5qm8J09o5R8N5n3r0jK6NL5j13J08l1r6
-137a53J76qo4J8k4l4%N3J12N6J51j55q7j12o3P1R4q2n5oL6l0O1L3R0M1m8p6nj52J11nJ74
-104A18j75j33J24n0Q9nJ77N6j30l2j7l6P3n0j25J6R0Jr6J05K1q3J9p9J68J10n1j13K8J14
-74A34r4o2mM1j43N8N5o6M1P2j05K9Ml8J71rl7j03J70J4j13J6L8j49R1J58ML4R4r1j86NMM9
-40H2qj20M0r0J57r5RK4n0l4N2J72j56j12J26nm9L8J00j29K2j7o2J1j9J7P8J1o2K2MJ27j5
-7F9k3l6L4M8j04j9K4mPq2L5R7R7l3j28K5K4L1j7k5rL1R8n2j33M5m9j9j1J07J41j33j51J75
26F0M7m3q8N3J32n3
32A08
##PAGE=	F1=23891.804017843503971
##FIRST=	24596.97802734375,	7686.668670654296875,	1.5349445343017578125
##DATATABLE=	(F2++(Y..Y)), PROFILE
-2014A45j12o5lJ78n9j41N4j4J14RN1n2o9N8k2k7j12J26K45k06k03L8J2o1RO2l6j8M3j6Q0
-1983Hl8k8N1N4L9j94J83J59j6j63J2r3N0j44K07m6j15p4K5P5RJ47l0J5N6j8k28J79j44K3
-1953c9N5r4J01p6J10q0k7J59J22l5j38k1J50R1k40j33O1J72P1j82j5p5K6L3q7JL3R8j44J05
-1923BJ37P1j39Ln7j31l3P3J22lj35M3O4q4O9k5j46P0N0Qom1M4J11J27mj75j4j9m4Q4mm2Q3
-1889E9j06jQ8q3qpJ14Q7m4j28m3N5J24M5l6R4j89k1J16o4k1j13K8N3J1K3j1o1J57l6m9K4
-1857E7j07J62k7j06j01J96k8q5N7r1O7J08o6r8l2O6k0OM0m4l0%k7K5qM1K9O4Qp0J27J10o9
-1824A54j20o1P2M00q0k87j15j4M1J68n5j86J22K24j20j23j63J31J56j28k9m1R6j4q8on7J44
-1796B1P4j04k0R5P4j35o6j5o9J21J48m0j26O4M0n5O2M8r9J5k2J3Mj60M1k1K1L8l4RJ12K7
-1764F1q4j21P7O2J4j18Q2J19k5k12P4j2O9K4k8Kr2J76j9o3RJ18O0j61n4J87J14j43j39n2
-1734g5J38k8j08J95Pj78o2l3J18N3j2q7N9J10N6r2kq1k4j6L0K03J12j07J5r3q5k8k4K27k8
-1703A60j60l0Q0Q2q9j35Q8N1j19N5o6L4R3L7R0j21j09m8Q6r8Q2m7L1R5j02N2p8J63J0j99
-1673a12J19q0J7O7J50j54p5J29mk1L9j28jj7k0M9p6K42p6j17MM6K0n4P9j0o8mL5J8J3O7m1
-1640C6%J02M3N1j72j93J3J49m0j29K1J29Q6j16j04oM0lKLQ0j1r0R9J91j13p3M1J7J06jj19
-1608C9n7J16o7n6J8J4K9l7L1j8o5J15L1o0j4j9MJ2n8pR6M4rq4j16l6O0m9J15J59J04k76K07
-1575A66j19k8r3k4J7P9N9j87K4K2J86J39k28j63N0K6k3J1J91o2p8K2J56K3j56p5n7L2L5J3
-1545d2P5n8%O3L7k1Rj03J72O0j18j64K12Kk34O6jJ0P4R1N8r4J2O5j71q2k5m2J13l7Q3K8O6
-1512A04j22P3J15o6j30k2oN5m9J4O4O9j62M7J25N3o3J5J18p8j69J75o5j1R5o6j4j9j97J19
-1482BQ0K6j1j34j9M9J3o7N7O9L6j87k9QJ4J90Q1m0j78J0%P7J91J4j04K2O2j47m9J50j02k2
-1450F2K41k9j77j11q1Q0MN7j61O4J04J37j63j30L2J73nMo7j87J21M6L3j72J54J04j35o9P1
-1421@K03j84j37J24M3j21O9k1K9q8J25J3J1Q8K7M1j40j59P2J67K8j64J1o6M8m3ML7j43k0
-1391a46J14J8P3J2j22o6N8N2l2Q3mj35K7o5P7J25K7n8j25N3q2O7nn4m0K90kk12J19p7k5J7
-1359c8L4L6q7r2Q7K27K49j07k38n9L0j56L4m4J87k9j09Q3J83j54j43J05q7%J31Q4R3j27j39
-1330d6l2J44m1M8q3j5J3mqm3K8j2K7J16j53mL4R0K4j39p6N7K3M3l8q1Q2M3k0J80K2k35pJ
-1296f2n8L4J20M6j55K68j79J08l9j58K45ok53L0J18qk5N7o1P4N6p0n5mj39J9J25k8o7k4Q7
-1265dj00m8pQ5J11N0M9k1j55R7J29M8j80j53Q6n3l3O6n7J59M4r3k0J5j23p1K26J03K5j49
-1235B6j56P9r4R5r5P8J83J57j6k83j0L5j07j6J31j10R9J69j10r5O0O9k4j59N6J80r4J27K0
-1206A95k36K9r5K3L%j5J84o2j25K8K1J32O9n7Qk8j09J6K0q8J06O9l3Kj16M1J78k43J21M6
-1175H4j52l8P7n2K5J65o8j58o3J30M5k5r7J14J38p6l5n6L6J0j15l8J28l6J3p3J23J00o7o1
-1145b2R2M4m9nj44J26J33j04p8J10L5j81n1m8M8J58J02j09lq3P2n5q0O1J7j37N2K04j88Q7
-1115DK9K1P3j67l7l0O4M2l4J00j42PJ32q4J10j02J08R7k59Q5M2On6k6R0k6q1O3J55m6p0j19
-1083e1k1N6N6o0o5K1k5J46J14J3q0j10mq9J42L1q2P6P9j64L0P9J4j88M0N2K60k26p6J22k0
-1052G0n9q1O0l1l7J11O7j52J68kk59J56K8J16r5j41K0J59R3q0j44m6kK5L8L3O6n5j11J57
-1022G2J81j64j95J0J46L8j60m9Q8J7M5Rj24lq1K6J6K23M0r8j4nj11L6P2P6q2l9r3J01nPJ0
-989a0P4J19j97Q2J0r9o1J29n5o7O2j06P8J44nn6q0j15J13O3L6j66J68M4j21l7j3M8J06j4
-959G4r2o0J16oJ2n9l3R1N9j62Q5O5M1p5P0o6J9k2j07P7K9K5r8n6oM1J40j2j30o2M7P1m8j4
-925d6P4P1q8L2jJ3O0N8j01j39K9R9M6m7K1j19j8J23P7j05p0j7O7P2j54n1J0j3R5p5j2lN1
-892f1p0K9K73Q2k57lNN8j06O9k8RJ03j37J54p5q0K3J00Rj21PJ91j30q5J59N2k3j40K0O9L3
-860A29j35l2K4P5qo4J9n9rJ17J13j03j81J72M4P6p5j47K81Q1k66l5N0P5q5N7q0o5P3n9o8
-829h5rJ00P1j03p1J41Kpm6o0k2n6J95N6j42k2R8l2O2m4p6J22j17J5J06Q7p2k16J63j08J3
-798e7k6J41n8p4R7j3o3j28J19M1j1L1O9o1r8n4R3J14k5j32OJ01LKo2J0K2Mp7R8m1kJ25j02
-764hl5m5j6J01n9N7P4m9KqJ0J8j30l3R2J02M8k23K2J29lr7K2P6j09P6P0r6mN6r9JR6l6J7
-729A9K11o2j86k4j9Q6O9j04m7M9N2J3j6j17Q1N6r4K82l69Q5O8J02j25lL0qq1P0P2O8K1j07
-697G2j05J49q3j66R2L5q0R3R1j14p1ml9kK15K5q9J0n4j06j4j0J26J76j12j01J18J7L5J35
-667B39j84n2L6o7J42j46j12Q8J37m2q1J5j04Q2KP2K04n8j05n8q3M3j0K8N8Oj13K89j57o1
-637HL8q8R2K48j40k57K08P8j48k1j6N0Pr7J17M5r1j3J03N4j93n9O2j3o8J36K5o5O2q4N6M5
-605H1q7K4j13P3J33j33p7M6j31J10J3J35Nj82Q5n0N1M8J7j00k8L9l4L06j80j68qO4Qp0J38
-574A5L9k46mP6P2R4M7l5M2Q1j75j29O2LK2L1MK25j39j88K55K6j62OJ94K2j55p3n8J22m5L8
-542F7j29P4m5j06K9J23K7j09J56m5J05J92k68j43m2k3L8J51r7J6n5P8o0r4K28K5j72K15q2
-513E4j26O4p9Q9J06q1r9RL9L7j06R3j6J14o6Jj6o9pNr8J60N9J88P6j13k72M8j1R0n1Q8n2
-480E8r0nR7L7n1j61K9L7J10n3J1oj08M9M4K43j57r0J05k6j66LO5j4Q5j46N3J2m7J01K6oj20
-447h1O9N2l7RK4K67j47k50J11K5j01oP9K2r4Q3jk3L0j94J36PQ3J05L2j64j05L4n4L0J0l4
-415h3Q1O1k2n3q5J72k6o3J84j30L7q1n5O2j67J30N9P2L5p5J7Jn5Q2j15M8j40J39J6o9K1J26
-383A24l1n8Q1Q8j88k2O7j42J23m2o8N9Q1l0K2j04P7q4j0J3O1o7M9k3n5N7m3L9Q3J8o5j1k9
-350c0K15N9o6J3q5k37K34J62k03j59J0L4O8P1O6l8k01K22j07j05R4N2o5q6N1pj04J24J0O8
-320F0p0j10P1r6M2L0L45J7k08m5N6oj1p2l4l6QJ07J28o3p6q5K6Pn1l6J66L3j74J17L1j49
-288g8P4P0O2j07nK3j57L39j16k23Q7L30n0j53j64j9K9J3J02J37j73j57J30m1P0m3j27O2o6
-259a51J31J52p1j01J11N4j23l3j19N5ml7N0O8R4Ok52K97k5j53Q7r5J8O0J05j28n8R1m8o6
-229h5J95r8n3nK2m1K1Q5J72j0l15PO9R2Pl5M5j60K3J60N1j39L9N5q8m6j35J34j6R5J25j35
-197C6Q3k8j58J12K4J15K3j43qo9k0J30O8l7k1j61P6O4j09K1k1o0J17L9j13R9k0M9p6n7JN5
-165A1k8p1J28N1P3j8j7r5n6M4r8K6m8m0M8N0J36j9q4n9j6Kk0P5j29J74k7q7R4l8MM9jn0k0
-130e6J9N1O1J35j35j6j03o8R7K3q6o9J5P4PN6J6J30j6r3o2L4j64M8J05J55j95r5Q9o9J05
-99gK6J46N0j64m9mj9P7j4j44J1Q9N0r4K6M5q8J0l2J26P2m4o4n4J41o7m6j3O3j38oJ26l0L3
-65A4L5j32Q0pp8J59K1l6j62J76J9j39J60J5j27P8J32l6PJ59n8k92kJ7R6l4j14N8j56K06o6
-34gk7L4l3m9R3J26k11n6Q1J5l1K5J22j12K4j3o0j8j0K2L0mo0M9N4J53o1r2m4J08L3q3J2m2
0c2j0M0m2L5R3Q3q2j02j3n0K5M9K9%M9O7j01r2Q3p3o1K2J41J12j84o6J75O5r4j29R3P8k3
32H5
##PAGE=	F1=23867.487672688323073
##FIRST=	24596.97802734375,	7686.668670654296875,	1.6864748001098632812
##DATATABLE=	(F2++(Y..Y)), PROFILE
-2014A60j06q6k6J18jr9Oj5J24K9L3p9K1l5p6R5r6J24K27j95k24J3L0m1L9N3m7k3O9q7J02
-1983Gr4N4J4L6L7j47K80R6p0j82Q0r0%j15K79p7j37j02kO0L9J41o0M0Q7o0k07K51j68n8O3
-1952eo3R0k8J10j54M7J78R1n6j40j9K01N1k81r0J6J55R2j59l6r6L5L3k5l7kJ65r9N5J10Q1
-1921B20j39n1l0q2k4K4P1Lj13L9Q5j03N4Nr7j0R5K0Mo9O8J20J14j1k02n2J3J9Q4Pm7O2j15
-1888c8mQ4r3K7MR9P6j0j19o0L8J12J7n3J61j69l1J09r9m5m8L8L5qK0k0r9J80q6L0L0j17J15
-1855G6K5j18r2K32j6r9no2J03R0j19n8p1J06nl9kMj4mj5L0QO4J0M1om6J04Q2r2j08j03K14
-1821A15L26j14k77r2mM8J41n5j60J53J74j50n2p0lK01j43Qn6J8Pn4On8Q0Q8j10J0Q7Q8j33
-1790A9j24J6p1J50J15m8j30J17K0p5Q6J6q8pJ7L2l6j52Q6o6k5R1k9lJ04M3p8j44J54K7l2
-1759a5j04Q1J46K3k31kK3M8oj2mj1J57q0j2J0Q4O6j64m1J63J26j42j86M9J60l6j36J35L1
-1729A20j60n2q6J22L8M2o2L1Q5O1r4l8p3k5K0j1J40J47j7Rr8o0k1r9K41j0j69m6J45O9j49
-1698@j07R5P2j01M1r3M8J07LP5p9j20JO6j33R3j6m7J01j21J00q1K18K0k24M2q3K7R2J63j17
-1667D2j61J42Rj7N8j11j4j9o4P2n5K74p7j26j4mM3NL3k4k6o2Q0N5j8K5l5j6J29P4N2j83j75
-1634a08n6J78n9m9K7O1J00j61m8qM2J2l2K5N5po8P5K22q9j40M8Q2J34j1j68o1J15o8p9PM1
-1602A2Q4m1j8k4r5P1O0m6M0l2j4nl0j4J24N3j9q4j64L8O3j02J60R1Q8k29K12j56k9r5M3j0
-1570f8N6J9j19QM0J43J20k03q1j2Q6m2L0J86ok56M6J76N8j48j22J5Rj2L0O1p2N3Q8K5k0n0
-1538C8r9K48J7j24j41J39J7j72L1k1M0J2R1Q7j03J8R7j37j00j2p4O3rJ24lO2j01KJ16m3j29
-1507f6m1K8O6o1K9M6Q2j21J1J73L4q7M8J23j01j64J51o8RJ08r6N7l7k71J85L8rnj05r8Q6
-1476e6N1j11M2J24O2k14p2N9pJ44Q6nj30J4k1J02K28p0j65M1J23r1o4Q5j73j1K64N2j71j30
-1446a4m2L7j4N1r4K8R0J19j15n3p7J45j2M5%k38R1K5Q8j33P7J35j52p2Q5K21j90j04P0L8
-1416C5j47P3JL0j8J09K9j2M1L1Q2j68j57P1J64Q7j98K0o5KLq0R6o0p8O3J0L3M2j42j0M7J12
-1383D6n5M7j3j22P0r4J02J18M8r0j27J9m0J18k8n4o4K19K3j93R1k8pl9O5K3o6r9M1K09L39
-1352D59q1k71n7lk07N5mK01l3j49O3J88j17j30N2p4O7R9O2M0j56o7NJ03j4P2j27lkkQo8P5
-1319a6%l6J33j21j9k8J14j1j34jM0OM5Pq4L0L5K7K11J7k37l1o0j1Q3J15J5j41K32j45R2k
-1287A25k66K51K1k89P6J19JjK0r5N3P2k5n1m5j07O7J18m1r9rR1j11m0K8R0J06R4M9q6j62
-1256d6N0R7J12j39j76P4p6j9Q3m7K17J0j48K0Oj32m6J61J36L9j58j84R4q6N2nQJ63J71qk55
-1225c2k2L4o2r0J58r6J21J67j42j03L0J50rk01K8J78p6J30K2j73j2p4Qq0lJ24Q9p5j29Q0
-1195f0L5J09N5qMm1r4J0K5q3J0J10J2j8j31P0J73k30O9Q3o9n7J9r1J00J26j28j38nN0K0j3
-1163h6l6P7J34k5l8j11Q1O6j13r1J30l0k4p6J38R3p0MJ15k6q7J3j15J31J00j08n3J60N7j62
-1133D8p8j04O7J51R4j55Jp8R2k7lJ7j6q3o8K21k04J65k4l6N5o8l1j1O0rKP3j16j2J78j20
-1101a9O9j27Q5J45k31J09L4l6r3N2Q3k0p8N6J38m9q3j12M9R6j9q5o3N5j1J02J03O1m3j63
-1071Ej3o9J14k7q6Q2J06r8m4Q4L0j39M0j8K19k04k8J54m4j15m6J11m1o5J39N2p1R7j0k69
-1041a54J88k5J49l5j88L2J16M2n2j34ql8L9M0L0L2p5p4J28J94j66j85J20R0kj39rQ1l6L4
-1011eJq7M4p2k9L4K02lq9P8o1o5J5O7M2m6k7j23Q0k0J01k2K5J05j79J07j8j02L9P6q3n9P7
-978Cp1P6P9k2L3q5j44R3O7J9j99K13K4j20n2k2P5J04J1j30k0J44r5Q9k6j30J80K2k05O6R1
-947F8L9m9R7o4om2j28K3L0P6p6j04N4N8J06m5r5pQ3O4r5n5J04P9j08O8k4j4R5R5j38r1q6
-914h8J48M7q8O6j43L2J00J6p4Pk6O4J7j67l7J0K9O9j12J4K7O5q1L4K74M9k46j3KO5o0N8o0
-881bj3O6n1J16q1j16J11R4jj31K6J79j25j03J57R6lk10K5O6L5j42Nk4M7L2j58O9mj1Q8J63
-849B00r8j78J59NJ04n9k17L01J19l08j8L9P9o5N7r0m1J05r9n0k3J02P2j00o6N1J0LKp1Mk0
-817i1J29K6j41N4O2n5J46n5m4P4q1j33J70J05j11j69J17j16N3J4J46o5j05P0J7j04n6P2N8
-788a3k3NK9k2p4lM7J10l6j11pJ27l4Oj8lL7L0j02M6k6j9J18j14k8J2o0J63p1QP8l9ll4j9
-753d3O0q0j12J42J80L2k27m6J12lj25jJ74r8j0J48p3K3J1j35M2Q5m9j7J89kj94r6j6J23O3
-722E7j09J2L9J9J3lj04P9M2L1K14l61O9M0J15j00QJ7j23K7Q8MO8P6j28j76J73p6j47R2M7
-691Cr9R6M0j58O5m3RK8J91j4j36M6n2n3m6o0J48J70j20j20J56K6j4J13j17o5O1j03J52j50
-661d6p5Q9R6k3j21L5r1M5mJ11J80r1r5l8j7P6l0PO1l0p3K15j53m1N2m6J06K20j75k00J46
-630I0J9q2Mj6M0j3m6J08J5q0mJ04N6j81j28R7o5j4J35M9r4P2n8J5R4j05rj24J15J08q9j20
-598a07P1j38Q6M7P4p4j5J7l2P3j4L6n0q1L5M5L06j78k43J7N5J2l9J18Mk02J5P5L3R7R3Pn5
-565H8R9j75j16J04K0m9L8nK24j21k37K39P1j39k3J95K9j23p6o2R8r4M5q3%n9NLJ32K6r0J82
-533A46j23N9J85k58j04p2M7m4J67k2J5j76J61j5j23K03Qj65K42r2j12M2n5Q8M5n0J5j2j18
-504a18L1P4J17j58J38l2N1m2j38p3L9p1J98kJ61J26j17k74Q1qJ08m3Q5k4j07p6Q8K2k2j28
-474a14L6Q5Q4r1KMr4Q0j9K23j31j02J28k1j18N5K1r5Q6q9L7j4m6J14J4nr1O5N9l5j7l3K35
-441B13p2k32J13L7q7m1R8Rp7M4K6m7K0j75J49kQ2R1k2j49p7QL7k0j6lJ08kJ5Jr3J55r2J0
-407IK15j58l3l5Mrj39Q5O6Q9M7q9rK1q9L4l7M8j41J57l1m4LJ53Jj31J11Q8j51l3N9j24Q6
-374B3n0j0M9P9o0k3p9R9j07O3ppoO6k6r4l2Q1L0J8Pl2K1k6K50L9r1qj15j88K48J99k08j62
-340e9M1M8L3K4M9m3j63J57o4n6%N0j00l6N8j5o4J19rM5j00l2K2m9L2J7L39K4j71q8Q7L8l0
-307A04q8j00L4N0J7J15m6n2j06%N1n0l6J53L7j43Q3K0j41N2J01M0j21L5O1j84L27m1l05N0
-277h3L55lj94j74k7K8O4J29J30j59k13J46m1Q3p8j49N9J2M2J27mj17R9P7j25n1j08P7pl3
-247a38N9J00Q8Rk42K60p0l8O4j24L5O0O0j52m0J15l0j9J07j14n3NK9r0O3R9J86k4l08l1O4
-216g0P7RL9Q5j66j05K06J04j24NN0p7k4j43P7kJ07R2j14R4n7j07Q5J3J49L8j84m5n9j2J15
-185E6P5k6mj75N7N6k1M0q8o4J95J0j54J03oM7j35m4RP1j5r8J46N5J02j00m4l3k5L1n9J7r7
-152a18PK2J52J00q7j02k2l4nj8P5r1J80oo7L0o5N0O4J6o6m3M6k1L0R8j11M7q3l8Q6n4l7l9
-118a04QN6M8M5J1J50o2j23m2P3k10pK05J27j86p5Q6r2J06L7J03N7j87o9J7PO7K6j55j1R5
-87AQ9q1j3M8r6k9J6R0K3k5j6j31J49k1j9m0Q0j16m8J74KK3k2j29J22rj06J26M2m0j78J46
-55A2L0j59K81j1r6P3R0r2nK27k4l67k3L9J35p0j16R2j59J79k8m1M2k6o3J17R4k40M5j8M1
-24d1j1j1J43r3J3j1m0n6RJ2Ll4m5O5J00J74j00j69l0J67%j9L3j08l7P3j4L0Q9P4j28n3o5
8h0mn1O5Q2J3O5L1j50m4J29p7q4M1J77O8k22%J68O9j38j01P3J2P
32D9
##PAGE=	F1=23843.171327533142176
##FIRST=	24596.97802734375,	7686.668670654296875,	1.4083216190338134766
##DATATABLE=	(F2++(Y..Y)), PROFILE
-2014A33j03p7l4M1M7n2k6J0J03M2K8q6P2j51l9J79r5J01J92j86j95L3Kl9N2M7n9j7J00p9
-1984e6P5j00O1k7%M2j4K81J4j07j84J46o5n6m3L02r4j69j20J8K1L9J13q6O5J06r1j54K84
-1955B01j61j07O1l7O1J3J01k11J11J72M9o3j39kK41%l14k2l6J24J14j21q1j08Q7j0P9n5o9
-1926a22K11o7RQ4J01j13j05k4m0rJ9nj0p6K2R4q8K8M2r8K3M2K6O2p5N6Q8R8j6k14q3Q0M6
-1893a4P6L8n8L7j08j2P6r8O5LN5P5K6r5o2KQ1j0n5J95j25l2J23j40q4LO2J8k1L5rj79K06
-1860G4j09P0L8r4O2N3j14m9K22rj10m9j7J14O3j57rj12J51J3m5j08N0Pk7kO4K0R1lK2nm1
-1827E4O8O6j27j05j27L51K41j36k69p0J9K5J19k7j21J36J31j72L9m0q7K35j49L2l5n3Mk4
-1799b2J5n4K4J05j22L1Q8Q3j18j82O8n9J25Q2o4o5J38k3j02R9rn2k8M0M5o4j24J15m2j30
-1769b02J38k3JP6L9o9j11J87k0p4j01R0J73P2k13q1M2J9k8qKP5J31j37J4NO3O7j53j2J08
-1738G0J32j22k02J22J59l7j30O8L5j45l4r4J11jR4l5LN0P4q1r1o9k8Q0j6J8J91M9j5o9j2
-1707G5k5j70K14J0j30k6J59L5k18n0Q9R1p3N5j23M0R0k5J06k8j55M4K2j45J05%r6R6p8Q9
-1677b2r4K44M3k21n6J5qP6J85o9k68J54K0kO5q0m1j0n2N2p0K79o0q2l8p4P4M6Pl5K6j18J05
-1644iO9l5l8j7L0J41O6L8j73j53r1J66o3PN1K7J12k15J7QL5qo5L2L1ll9M0K29o6j97J03J31
-1611A61J44l0k18m3J05q6q1J4N6R3m7l6qj07JQ4l7Q4k7k8l8j0J2J23N7lp8k26J15P7j50J95
-1579F8K8N5j67K02j73n1n0R6k5J2m0j9pL1Q5Q5j52k0m7J32m0K3J62M2k79l7J49J00j02j67
-1549a06Q6mo4L7M0r3Q1J12K7l7q6m9K67j4j21r8N1J1p9j1OO6p4N3J21j12L0J21j01j09ol8
-1517i3m8L1J46k1P3q9o7J04k4j30k1L5O5p3M8N3O7p8k4K10Qj18Q2J12j01j49J07o6K8J14
-1487A81j18J10l5k54J81l3l5J2m1o5L4M1q1l0J73O8k12m4N2L6N2M7K5q1J5m0J24K41j53j98
-1457b8N5J86j6j01J4k04K9K25J22j44j23m7mJ6J6k0j3O5Q2m6J6j30N5lP4M7k36M8j2J29q0
-1426b8K7J27j69l6O3K55j98q2N7Nj68Q5NL0N4Q6N5k1OJ2J08j94j31N0J66J33k36L2n1m9M7
-1395D0j48J56j9q9M8l2j1Q2q8k1KJ58o4j4on2O7j18J20J09L8j17r6j0J6J39n8m4m7J04N1
-1364I6j89P7L3Kq7P7Pm4p9mJ97L95o1k88p8m1j17K2J3J68l0j72J7J92o3n8K4lj0M2N8Nj64
-1331f3j7K9O5KJ00j22N0n6k7Lq6J29j1n8J16p4jj33J51k9o4oK6j6M4N0q5l5L1P6K23J8k15
-1298A5o4j12Q5Q4R2j2j23J88j07M3M3k28J32L8j54J9Q1KJ3l2r9O2N8K3n1p8o7J01J07n6j35
-1267a32J6Q6q6n3O1R4R3J34L5j49j57NN2J63r3j61N3j05L3O5k9K33j4j77N7pj28j1R8J44
-1237A20L7j40j39M1p3j1J07n8J10J76rk10k1K9pn2K7m6J25J45j50r2J0K06mk24K5J36m8J22
-1207A32K1j07n3m3Nr0Q6Q5%k9j45Q5N1P9L7L7Ln1p7LK4n4j00J27M8Mj30P7J53k07J4R6mm9
-1173B8j4r3J37O6j57j6n3j3Pk3K6K6J20N3m7j62J21J13j08j20J02k1o0n6J25O8p0O5R6p0
-1143G0j11K8o7J44M8r4j8K20N3j51j10j28Q0J24O4j95N3m9N0L8N4l5l2l4j02J40k06K45o6
-1114A3j20L2L6qON2p2Q9Rj18K2J90j66N5j70R1J93j57N1P2q0j53J18P1kp4M1J35m4j05r6
-1083h9J21J30j04j16l3P1MN3Q5R0Lj86m7o2Q0o3q3P9J30l2q6Q0O3p8%r8J51j44J2J80n5j64
-1051a08J8J29n2p0J26P3K9j8l5j93J76p8J40L4k22M4P2k8k4q9J1n4M9M0Poq4m0R4J93j63
-1020b9p2J29M1k2j34K3Q0p7K2l0j2P1l6k8j8J50m8n1J46j22J8jM9Lj4oj51O6l1J75n0j7P4
-987I8j59J28l7p5R8J3q7n2Q8l0O9Mj0J05q8j86N4P1Pj29K02j8j31l6j1N3R0N1j40Q7J11k03
-955f3J64qk17K52j4k01K4J04M3j4J21o0l4p4j40l8N0J45m1p9KM2Q0o2m9K4J04O0j11j21J14
-924CR1r4R3n7m8J26J40j60k8j58J28N4j28J01j30R0P2n0j8N4n9N1k2j59j8KO6O2q6qJ8O8
-892dr0L5K41J8k09K7K2K9j3K2r9pL5L7O0r3j39J74O0Nj18O2J37j08j05J34J41J0k58L7N3
-861I6J7j21M3p8L4P1j67L1M3k3R0J86j02j74J23j3J34m0k60K95J31l15JL2R1n1L7j03J4J25
-831A47j33k5l5R0N3q7j1m4l4K6M7q6M4KO2nj36J11M4m0J81o5j4Qm4j78J57J03j42r7P5j08
-799a34O6Q2J22q1n3j1L7q7j4l0R1l9k2j9P5j0l6mJ19o1q5k2J50k8j9J6k1M7N5j09j0J4o1
-766h2J12j15l1O8j00K14q8k4O5l0Kl4o8Q8k9j27J52K17K4k08o6L3mj16m7K33k8j08K10l7
-736G6M4%j43PP6l0rQ9O4j97j24Q9K8N6q8L2K7j3J0Qj09J13O9J06J33l68N6K1J23o8J9L3k63
-703a33J79P1p7M4J14j05k24J79p8r6J04K5r1P2j7m8R9j01O1K8J42l5j64R0n7om6m6J41J45
-673A70j46r5J01L5n5O9m6o1O2q0J36j45lO2K6K1j75N6n9Qj2J34J58j11j05M1J7P5l4rM5n9
-641B1k4J13j40oQ1J1O4J74j50j40N6l4j4L6j5K4l2J0Q4k1n2PR0N1j61j87J36j11M1R7O8j05
-609b8Q4j9m1J33j01l0j03J01P4m5j32R7j63O6N7K4q7R4k3k2R4o7M4%j13J8J13K89j81k80
-579a47Q3jJJ9M9jj36J8P5J3O8J15M8j46J23j62r6J24N0j03K9k8K07j14k06K02R4j30m8J87
-549A87L8p3p8p4P4j44M6k3o1l1R0l1J18J7o1J80j75J4J80k32l8q3L3k8J38K5jr1Q1nj25J40
-517GLj08K26j04j03J5JO7j7N8P7o0k52J6K39J20k60J31pJ16l6j40r4o0qJ86k7Q6J49j16j93
-486h8Q6j3J06l4P1J5j08j42O2J5K4r3N8R3N6r9oOl7M6l8J61r5r6J07l4k2R7j6j37N5k8ql9
-452g5j2Q8J4Oo5N2O8l6m4o4J92jj91P4N2o8n9J03j5k1J8K4o7Rj44J50K2N5L2p4p3k7k7P9
-418b5o3j6K9J42n6PN3r2J37j52J09K17j70j55L6L5p2q0L1P6R2M8j01k2M2r4j9K8M1j00J34
-387D0p5j1m0J73M6j93J35Q3r5o8M6p7J3n3M3N8P7n9n3m6J11j16J04n0o8O1Q6l6p7m7O8J9
-355am3oK2L3l8K48K9j10k8j27j08K40K37k13j53P5K5J0lM4n2j25Q6l5jn8J3k6nk8k0pR5j7
-321d7K1j14J00q5K7P7n7K86J2j25j19J26N4l7r1j50J04N5o5P8j6j1q9n1R0jJ3J6L3o4N8j1
-289A7j15J6J15K4j33O9J01j66K61L0l29QL39K6k31j38k3L0O4J41J27j39k10P9j0J06j15j41
-261a97N1J12J6jM7j13J03Q7j37q7p3R2J4m1O9R3Q4K4k10K03j11Q4M0j44M6M6J3j69J3J48
-231A02J9m4Lj05n8oM4j26R9J18J62m3k52j5l2P6QJ17J24j71j83K40J32j16l9M9o0Jj06k3
-201h5J7J09L9q7J05o4l5L6k2J81O6j96r3l7JP7N9jK0j92L7P0O2M8j57M2J96n6j65P9L4M7
-169A35j90m9K9P1k7j23J72P6J08j77n9K2oL5Qk5j12L5M9J84L8j46q4Mn1mJ2M3n3J73K1l8
-137G1J5p2L4O5K4p6p2Q6m0k9L7q7Q3n1j4P9j18J2j3mM7P6L3J7J57q6j34k8J15k62j5K14Q8
-104A52j54m7R6j25J09L1O0P3j94r1L4L4O2O3j68l9J02J09n8k1L4q4q1M6O3k7KJ5j64J16L1
-73b1J7p8R1p3o3J69L4J7o5q4J20j0j19P9M8m6j11N6N3j48L24l2o2O5L9j49MK91K2l94q4O9
-41d1J57j06j23J21j06J10On9O1k8p3J19Q0j75P9j17N3J9n4J61q0j2j4%r2K4mJ9r3jM1J46
-9A8J85j30j87M2J08m3P2L1j61m8R9j6J4Q7P3j64J4o2J34n6j47J27L4P4j0j88K0J62o8r3M8
21c1K19Rk38L2J48O3j62m5M1o0M1
32A7
##PAGE=	F1=23818.854982377961278
##FIRST=	24596.97802734375,	7686.668670654296875,	0.96941047906875610352
##DATATABLE=	(F2++(Y..Y)), PROFILE
-2014I2j03l6l2M2jj8k2N9N5L7K6q7O9k51J65J15r7O1J39j76j27O3k8o0N4M9p5%J35m7N7n6
-1982Bj2n7m9M4J27K37o7j15j81K01k0j01J0K98r3j90j31L7J2J3O4j04Q2J21j08q5K77j26
-1954H6j13N1l1K6M3P8k43J64J42Kn1j27K1K54n0l34N9r3Q8J34p6j31nQ6j03J89n0j33K10
-1925I3m9k7N9J31q0j50k5k9K4L8o8k0m4NP0nn0Q5j18N5j7L7J41p1L1K8P7j8j87j0M2M7M8
-1892D3Q5o4Pq8k5O6r0R0kkQ1N2o3n2m9M6k6m4J86o5k1J48j73j27M2R1J0l5N5K2k39J79j25
-1859h7Q4N2m8L9N6j15qJ93pj16o9K1J17L4j77L5j25J74L4l1j67J0L5o5RJ26J5J15j0J0Jm6
-1827H9K3P2j46j32j6L33J68j37k63n0M0j3J09J6r9R8R6j76J17n0j11K58j49L8lq3k4KK1o0
-1797c2j2J14j44M5J12O1r6k27J06n4R6N6o9N6R8p7j32J01k6mk2L0N1q1p3J14k0j25R3j8P
-1766g2N5Ro5k1J65q1j07q0R0J91J16j73j16K2j5l5j0K1J34J00j70J8jM3O3j22K1L6J30r1
-1736E5j85J57J48l5j14J2J3j25j0n9R1n9J35j0k1J7Q6n5j37q3j2J45Mj11K20P4m4k3M7m0
-1706H1k02J32L1n8mJ41ok81O8L2J06l9P8j43K4N0m1J49J4j88O9k7j40J28jj11Q1QL0j06K17
-1675I2P9j89j06R2m4L9K12l1k94Q6L4J3N9l8p4Kk0L4j18K58k4%n9j18Q6N1nl7Q1j60J02O2
-1643F5m5r8M7Q0J24L2K1j46j28q4J08n7M3P1M8J14k83K9M1M7l3q4L0PLmJ3K03n4k09J95J39
-1611B35J26o4k53JJ03j35o2L1M8P0n8k0K1j05p3J06m1J26pm9o1J6L4Q9M9L4n6k27J11Q6k07
-1580a32K57k8Pr6J77j69p0J8J13k6k8j04P7k7K1J4M9r3J8m7J58k7pJ17Q3k38j26Q4J44l5
-1550H4j82J28j2j05L3J1j13Q1J34M8o6q6J5K37k3j06p0j2j5J3m2N1Q8j13n6J55j11L6J36
-1521A38o5j08j0Mj52R3J26l1R8q0j19P7lj16J2K5O2p2L4J01K5m8n2K25j6j47J09Q0q0j21
-1491a1N9o3L1J13j14J27j6j78J32j14n1M5L6Kj7k3j4r2J81N4j68rJ6R9Ok0L0n1K1o1J40K30
-1459C20k20j69O2K11N3j44n4j69O8J43J67j12j02p7l4O9k1M1m8K4L2M0O7j51m7K3P7P7k17
-1430i1L2o0J47k4J3Q0j83O5j9K97k11p0O2k2j35P7j6J9J10N9Q4k1j2k8J22k04r2QJ76J59
-1400C22k72N0m0r0Q2j63J67qr1N2m7l3J12l6n2m1J80m6q5LM0L5j27J24Q8Rj20n0k0N6J28
-1369A27q9k1j2k0Q2j85P3P8J1j28P1%k7l3l6J99L90n3k82j15q3K4KjJ12j5j50p7J92mJ8L1
-1337G9J4q7j6P1Lq9o9L9N1pJ26o7R5j17o4j9q4J84m8n1P0j4N3j27N0rqm7J7k9L4Q8q3o0K6
-1302i5Q8K05K4j80r2o8R0Q3N4k9r9J32p5j1Q5j42k2N2J0l2M3j0K9r0m3Q1j4O5n6q7o5J40
-1270b9R4o5j00K1L5k9m9N6R3O8J63J5j96j46l2j0K02m4j13J5q4N6K7j4K08j9j64O9j5j03
-1240i0LP7J12Rj00m5k6o8N0O5q7L3J62k5j55J4K7K6oj36K8J15J08j32m5oK10qk16M8O3rQ8
-1207H4K7n4r5MK2n4J17L2p9O2j39K0O8N8J3O9Rn9o5j2J7oj27O0N1N4r3N6J14j72m3R3L2j6
-1173D8j2q3J47Mj27Q7j22l9K5j0K4n9J05J41n6j91J28J58r7j35O0j2o3m3Q8L1p5J09N4q5
-1143@j08L0j5J54%o5M3K58J9j42j40j32R6Q8Rk26J62k2l7J21Q2q7j8Rj03J9j24K43q1j24
-1113i1o8R7J9L4M6j14J74o8j45P1J80j98P4j90J39J70p1o2J39j01j63R6O4K2o9K0J38k8j27
-1084a2o3J72J42j72j43J5O1J6QP2P9N6j69q5q8M9n6L1j8J27Qq7O4R1k4m4j92O7K2k3J82n9
-1052B7j52O7J14o2n4Q2J13J04j21p6q7J75r8P4Q7k38N9L4r9lj2%j5PM9j9l7o9QJ3J70j48
-1020a07P4Q9Nj2j41J6Q6o6K3j07Q1P3K3j5q8P2q6L8J60j77J18j7J8j6JK1j82P0rJ82p5l2
-988B0L8j18J01m0l3J24n1o1m6Q2J1O5o5K8J31r5j78l7P9jj1J75o1j64J4RkN4J04j17J56Q2
-956A93k84K11Jk10K26l6j76j2J01M4K8J46m2n2j13j53M7k7J49j2m9n0JQ6m5k5J3J09N8r5
-926C2j36M0J05n2R9q8p7J45J72j59M3j59K6P0j30Q7q9J41N0j00L1P6j00K3m0j18j5j1Q7O7
-896B0p3j2pO6q9K9J80jj60R5N1k4L3k0j44J2O1P4j0j04j04J62MK2p8J04P7q1q7R4J65J4k74
-863eN7M3l1p0O9j25M2R6j23o0O2n1J61J65j16j65P1jJ51k7k64K54J33k91J4M7J17m8j5j25
-833c5R7J24j56pl1N8K8m4L7o4r7qQ1j10Q8K1J0l3j22J35L7MJ73p1Oo2k2j15P8P9j62rM1p2
-799a23M0J60Q3r6J1p8N1j9k9j44J25o1l0l0J61L3q8k9J30j08m9m0J51J5o0M3o0N7P4j04n3
-768f7P3r6P1q5l1J01j43K58r4n4L9k9K1Ll0mJ6r4R8K40K8j76q3m5nj6J6O7N9j51K23J2O2
-735A84J2j56n8O9QK7n1J28j95o9J34p4M2j6rLk5JJj17J61J32J23L6l64O1OJ18l0L1O1k76
-703a02K07L3j49K0J18n4k08J42r4k9J19j6k9K7r7J31O7j54Q4L0P9l6j54J26p1K4m3m2J63
-674I2J40j61j00K0M4p6J6J4l9L8l8J18j26O9K6m8P3j74L2j9jm0J30J40j26o0J17j9M7j9p
-643F3K6o0lJj07K9J15M6jJ30o0j13l9p7N2N7j8J3l6N2M9n6j4J9P3L6j37j90J34p3%M6Q4r2
-609e1Q8K3j09J61q0l6o1N6K4jp4P5j80L0L3JJ01ml3k4J20q0K4K8j02k1J83K49j99k74J25
-578hn1RN6l5M0r3K6O4j1K8J20Q0k15J49j31j03J40Q7j29Pn1J83j24j70K02J05j34p0J74M3
-548A88k1p1r3N8j70J8M4m4K4P0n6Q8Qm2J60j86j2J69j94L3p7n6M3J16K7k8j5L4j4j14O9L6
-516hn7J90j17r9nO9K7m3J82R0j14k61J6K47J14l04R0JJ76oj39p8r6j6J31Kk7J41r9l4K5k
-484dP8l1N1O4q8j39j8rO7n2P8P4L5p5j8j5L5lm4J03n6q5N2n7J07J13m2j49K0J0o5n2L5N1
-450b9L9J4o5M2Q2m6p3n9J43N6j52J1P5m9n0R7n4N2K6j0q0mj09J30N8J9l7n7K7m7l4N9n4K1
-416e8J0J53p3k9R3p9J26j83J87K00j61l13J06N2j12nk1Q3R2L8j17j4N3o5o4N2L8m8R1j06
-386g4L7q5J61Q8k30J48R2m0j27K6j3o9l9O9O8Q3n4o0k4J39j14J07q9r5J04R9n4n5k3Mkp2
-354i4j1Q3K2o3K26K6j26m5q8m5K19K65k15j41R4k1LoM7o2q3L7m1N0p0n5R6k8j03j9M2O1j2
-321e7ll0J10j12L3J13j18K35j7p6j35J44N2l1p6j63J34M3j21K2K6L9n8j07J30O3N0j33ON3
-291A6L0m7q0j5J15J1j47Q6J44j44J95R7l18l1K85L8k51o4J8nJ4J41J21j15j80k1Q8R1j54
-262h2n7L0J40M3j30N4r0J02Q3j41j35K1N4L3l3O6N4Q8N4j57J25j33J92K0j58M5K8k2j77Q3
-232@J72N2q2q4p5q1l0M8n7M1J35J10n8j67K8j32N9OJ75J55j66k05K41J35j14q2N5l7K1m6
-202A7o4J2P5j9p9J12n0K2op5K10J02j78j41qJ1L9K9M3M1j95j6Q6J24O7k02J41J84j32j56
-172fM1R8M4k19q8N5O9n8m8R7J10Q8k34n7N7%O2O8o7r0L3N8J86k3j85k7Pn5qN2Ok6J57M3P
-137A47K0q6NN7K0p4r5J10k7q1l3o8R4j1J1O4j52K6J2j0N6Q0K3L5J52q4j31j2J53k83j5J31
-105C4N5j02qJ02j54J03J9J9R6j83j14L8N2P5R4j83p1J09J11l1j3J1n2r3K9M4o9K5K0r3mP6
-73e8N8j19J08k2o7J19O1J9o2m2R1j2j18L2L7m9m8RP8j12K81m6l4M9j0j93L5L33Q6l71j66
-42a33Q3J56j26j25J24n1O4K4r3R6l4p3R5P9o1P6j75K6N3p9J63p5l9l4N4j16L2MM7q3l0L3
-10a18J44J82j46r6L9Op1J53J2j90J1P9n7j2R2P3j77P4k3K18n7k33M4O9P2m9j96Q5J73m9j04
20e2N0K57o2k38L9J24N3j62jK6j06O8
32d
##PAGE=	F1=23794.53863722278038
##FIRST=	24596.97802734375,	7686.668670654296875,	0.59446173906326293945
##DATATABLE=	(F2++(Y..Y)), PROFILE
-2014E6q5ll1J17r3k5NQ8K3K1J9j01L8j37K00K1q9J7P0j65l3Q9n5r3N2O3o1mJ58lM3j9q7o6
-1980g0n0J5K16J62j37q4j74K27L7j26L0K62p1j86j35M6J5j1Pq3N7J39j19k1K39p2r6M2l2
-1951B7j0O6M3k55K06R7m7k0r3M1K35r6l28J25j11L1J38k9j37R6O9j81K48k5j80J70m3m4L1
-1922B4J70n1j89k0n1R5M2j16J2n6K4MQ9j41J40q4Mm7O8J70n6J8m1M7qj01K8k3M5%J38o0k3
-1889E1n9m3N1o4R6mn7Q3O4l1l5j05K6k4l0J33KJJ66j87j17L9J11Qn3P3N8k21O6j18O4N7N
-1856FN8M7j25J7J57j1j17o9L7J20J3j74O0j19J78N1oj48j12O6q9KJ99QJ17j8KQm9k9R9j29
-1824E0j75N5K93J19j16k54k8N5n7J10N4r4N7O7j52J60q0o9K52j45K5J3p0n1K7L7p9m0J00
-1795F4j47M5J42L5p1k39R4m3P3N1qJ15L3j29j10M8m8N8J2j4N3r4qQ5pq5M2j7MO1m7n0P5J07
-1761H0j50r1L0k3J99J51j17j21k1m9j9j6N8J46O3j70NNPN4p0M1l4J22n7j47J66J34k7r7l8
-1730A4l2r6J8j4P9j04J43J4l7j2R4k8j37n4K8J24Pj25J64O0n2KJ02o3j96L0M8K4pJ16l6j40
-1698f6L2n8J06LR4j55L1Qn2J56M3j99P6o9j14J51j1j07N9O6j5n7Q9J20j32m3N2o6RK27rk61
-1666i2j7N0K4N1jj10J9K7J9j40J70L2R3p6j34P2L6j0k5J42j89P4L8n3j17J31Q0R3oPj01r8
-1634a1p9M9n4P9P6P8J13l24j4R3O1n8r3K7k0J5L8NJ49n4j32K34J26Q1j10k54N8J27k04n1
-1604d9M9K1M0q0J7N4r9q4R1o2J74J3q3l0L9J3L0L2P9j4k05N9Q4j99K84p6n2k0J38j55o1P7
-1572B5J04l2m8j42J41n7K3n2J9m4M0k2J62j3n3N3J20j72j74j0J92L4j68J39j8j36K5k1j06
-1543a91O2J24Q0p9j6J7J73j0o9p7l7m0O7m6Q4J07j04j99J81r7L4J42l4r4k7M4j31O7O4m1
-1513d6J34o9j44L6K4o9K7M4L3l9m7J81k7m6n9K12l5j59J24K2m3p3K6o4MR7o5R6J7r3P3j92
-1481a20JM6R5N1m8r3M2j07J48L2r3Kk1J56ko2J1k8K6r1J38J99k58n5O5J69Q8j80j10r3Q4
-1450hN5J92q3q1j07m8J13l7Q4p9j9l0J34R2j53j23O4M4R6j83K9q7J29K1J3J3j66J77j18L25
-1420B59k22o5O8j7j13Q4l0rJ33L6J16j5j9q2J25j85n8m0J89J65l03P8m3j10R7j07J14j4q1
-1391d9M6l1k9J26j6p5o1J84mj30J1R0j3j16J17N3k4q0j4k1P1R6j17QM1j30J05j45O2P1L1
-1360E7j47L4Nj4L9n7J93L42n6k55j56j15J76j9l4N0J8r8j64J54N1R1L0%j40o1R0L9Kj62L2
-1329g5P1m6J54RJ13j56r9m6j8J81j02m0J7N4J26j40m1K9%q2J8l1K2J13p0k6J2M0J65L7j41
-1298D8j04k2Q3Q5Rl0p5O1m9j3Q9n5j28L0J29o5L8l1N5r8OP5r5Q7o0p0m5J24O9o4j4K3m6K3
-1264c0m0N0R0L6J79mk18j09n6j18K27Om3k3j1J7j0%J38Kj11M0j2n9JR6M3m3m2N0o9q4J01
-1231fJ6q9m2J28n4q3O2L9K7L7j60j9R3O1r9J6j3J66j6j60P1nK5K4N7m1j34Q6M4l4J30k4j43
-1198d0J55j29m9Q8M6j1Q0K0o2o5l4J0N1j01QKR2l4J8N8j33p8Q2K7K8J9p4J46m8n3J43j78
-1166a6n9M8K7Pj56R1K13n9j92R1K06q6j28J3pl8n9N7j2o3J24ro6%k9nJ40k7l0J23K63k6j31
-1133B05j58j33J16N5o6j23J71k2j07J87Q8j29K2N2j09j00k3K06p9n3j13J4M3P0M8r6J95j32
-1105B9j61P7J58j81Q1j16J40R4J5j88K01r9j36K3P4M0o8%J33nj46oJ86J31k07j45N9K2K7
-1076C2k9P6J6J13j14r9j34QJ7P6k6P0J4o9M5R3K7p4k05J02O7j16J42n7n2O5P9p6m3M7J36
-1045A31J47j83j21L4J77r7qJ04k35P7Oj12MM1l7K1m2Q2l7m6j0J3l2P1p7J54L6j5K1j33m8
-1014a14Q4LK7j42J08N6R5kj53k6j00J56J25j85J83l6k5qnN1k13Q7J2J61j00k1J9n1Nk3NJ27
-982A00j07ml9N1N2O4j10N5J22r0j19j01K5j3J05J50p9k11P9J3k1l1J62p6J77N9l18K22Nj86
-952f4J81l7j60j4Q8L3O5J79ln7j42j90R5m2Q8J2k2p0l0J25j3m9k3J02N4n3q2j23J24jQ8j12
-920e3m1J15J64j36J06j36r2R7o0kl1J72L6j24M9Q5j37j8k8n1l2l5R7P6o3Mm9N8o4K1R4Pj27
-887i8J69P6p8P2m5j82K3J35O0q5j10l2J03o4M0j0J37J6n4n0N2J49Qk56Q2M7j06pQ0j48O0
-856a6J07j00j13M0n8K62J01j41j49K1M1J40k5k27J72J43k44K0Q1J47o0q2j58J95R9j62Pj2
-828B9J7NJ2O5m3j01j17J03n6L4M6k7n8p3J06L7M8J43o4J0j12k8k7J1M4j73Q0J6m9K8K19L9
-796A64r9O4j22P0M6o0j76P9r0OM3J35O6j37l0J30j53mn3J09O9r0O6j15O4Q6r1q3J41p0m8
-765h3j9j7R1j52K56p3q4Kl6N6N0Rq0M2m2qK49L9j40r0q9j1Q4M8j06J43j24J76P3P3K0j70
-733H7j18O5N0N9j76J76j82j2J48j46K3P0o1l9lMl8m6J22J98J09p1l32Q4jQ7J1M3Q6k33J72
-702A36j3j92M2O8kj45Q0j13L3J27o2M5Nj29K08M0j82P7M0J0k4j01J39q9L6m3m6J76J54j50
-672A25j26n3N2p6qL4jjj4J01j00J41kj13J09j32lLpo0J15J23j39N1J23q5%J3J7K0l3k3r5
-639d4m1M4J29N5o8J07N6j20j22j06J10N6k5Pj3O7Pq1K6L3N7J7j12j67J19n1m0oJ14n2O9N0
-607G5j80J79n1k6j4Qm1M1%M7j75j7l7N5K26j10j4l1J51o8pK9q0k8K32J88k25k35J36p5L6
-576a1N7j13J12p1L1N1m5j6J13R0k48J72p9j37J38J27j19k3n9J53j36j40K03J14j28j01J67
-549A02L3K4n6j09M8j39n5J01ML0N8p3N7ll8J26j52LJ45j58P6q2j46J13J09Oo6L1L4l0r9J1
-517i5J15l4J30j25r8JJ09j4j4K46R3j54k65K8K17R9k97L6j3K17L7j40o2q5m2N8O2j36J16
-488a0j0N9l7J3K9l6L7J20n0j15n9q4Q3jQ2M1K2k8k8o8J15m6n4Q3k1q1k4q0K40R8n2j41%K4
-454B1j09k4L7L0Q6nr0N8R0p0j02k5J03R5j25o8J10l4j9Q9j15J23N1n0q7rp7Q6Q9j2o5O3L3
-421G8j16m2L9J4K6k8J42p0n5J06m0J21j99K39J68j32l42J7P3r2L5n7Q0R3K0j37J3N1l2o8
-391i5L3L4jM0j11Q5r0R5J08k21J36J15nj82LM9j11J9J5O1R3n2n4qJ73j13R3j06q7J16R7p1
-359E8l5j1n0l7j2kP8Kp6J94J2j37n7K6m9J90K80k08j32Q7q0J7ON3o4m2J8p5Q2o2j07J83n6
-326fj05qL7K5Kk4L4J00r7LJ27j45J97n2l1j34J19M1pm6j58J30K7j18j0M8O0l6j48J72J18
-295A15Q4k26o2J63np4m6rR8j1j60R1J78j34J50J57k90p8K21L4k42jN3m1m0J38J04j03j32
-266f8p2J92L4j92L5%J50Q7j96kn6Q6O8j32o5J0LM2lN1j1R7R6r2L5j11K60jj69L3J4l2j69
-233g8J33J76P0j15j32l9j17k7QL5k6J34N1n6p7O5j12kK1J30J73j39j54J74J12j14j12O4o
-204D0L0K0o1J2K4p0r9J04k9N3k5j36K35J39j38j66J1J8J0J4Q4M5j70r2P5J65R9k12K01J55
-174C36j94j32KJ64M1k35j08O9O7r6N5k6J47N0k57%L9jJ02R5r1o9K6M6J55p1j98O3qm4l3J04
-142bk1k2J35N3O2K8j03j9M2Pn5j08J09pj16r7l9P7L8L7L3j51MM7j2P1N7J3O7J38o9j18K3
-109A02J75k87l4J3M5l5L3R7j72Q1Pj4J21j60q2J1J9J07J17k00o2Q2J02proj1o7j5K7r3L2
-77h3Mj7j6M1P7j59J42J3o4M7P2K3pk9N4j3j11lJ7m4lJ1R5j13K24n3j7K4l9k15P7L35J60l16
-43A14k24O0J40j23j17R4nL9K6j34J41l4o9N7Q4N4O1j86k2Q0q7J49p3m2q6J09j23M0M2M5o8
-12e8p0O0J09J60j43pJ8q7m0J71j9j77P8N2j13l2R9O5j44P8NK73m7k48q2J13O7q1j11N4J77
18A20k5j08M0K85j38k29L5J04N2j45J8L0r5O2
32F
##PAGE=	F1=23770.222292067603121
##FIRST=	24596.97802734375,	7686.668670654296875,	0.48872560262680053711
##DATATABLE=	(F2++(Y..Y)), PROFILE
-2014D6n1j8k6J83j34o7K3R7QQJ0j27J8J6J59o4o2kk1j58P2J07q5j11M2Q8pm3J56M4K4J4j39
-1981@o4k2K9K00O6j86rj29J70R7j31J9J98l6j48j35N0J8k2k2lo0J67j35L0J81j4p0L0j9m6
-1950DQ9Nk21J99M3r4K5l9O3J89j40k38J06p7oQ1J5p9J31N1k17K36J3k10J20m6l6oK21l1k19
-1919f8j8j6J33J1j64M4m1L6k2J39j76J43l6q9NO1J33k4K2r6J0K3j3J6q1N3o0J89m8m8k3o1
-1887f6K4k4Q7jq9O6O5j0j5j54N4rl0M9O7K0J59j78o3J4J14Qo9Q7P9j84m1J5j2j5K7J02M6
-1854A23j39K8J22k1j13n7K7J30Kj51O5j01J64N4K7j10k26R0j5n1K15J8R2l4oJ1l9q4J34q4
-1824G1j77L9K40J02q1k40oO3r5J17P7r2K0M3j09J65j02MK16j37kJk9n7N0O9r1q1O2r5K3J45
-1792A13J2m3k15K9k3O3P4Q5J06l7j72m4Kj20J31M4o0N1j08O0M1om3Rj6j4Q1j01J2J17K9k11
-1760a54Q2L1j10J37J76n0j12p0q0L2l6Q8J32K4j37k2L4m4L2pL8r4J20k7j04J64J17j0q1q1
-1730a2r2l9K0L8O6r3R2L1m6l4J00pq6j9J4J11j1r0J00L0j7k7J38q5j70l3M2R8l9J06l8j0
-1698C8j1j23P3N0R2j57N9j0n4R7O3j80O7p0o0J26k3j06M2Q4l7J7o3J41o0K2jp4J5K11j5k04
-1666e1j01O4K8N6Rj36L7Q5jr8MJ12J55q6j54N8K7pj1K05k02L0Rn6q0J55N6O2k9mm8o2p6o
-1632e6n6J27O2P4J07k97q6J48N3p5j04K9l8K7Q2J5Q8o4m9K48J16K0j64k10J09J71k48q2N9
-1603Fj4L9j12L6Q4r2l1O2j14K34J7j17K9N0l3l8J0J18M4j73j7O7j00K48j17j09N3Q7j39l0
-1573e2J30Q1o0m7j33J59r3L9q8j0pN3OJ41jr5k9J50r9j43L1Q1P7j44J32k2j59J8m4j4P6k9
-1541i5J22l8O6l8Q9J8nj13m2k7N5k5R1J24p7k46J21o6RJ47j1o8n4P2q6M5j6m4J66o0j31J4
-1509a03L0j0L6N9j2j6q4K12p0o6l4J69m8j30J21n8mnK0o1o4O5K3K6N3k7J5j87J09k8J11P8
-1477A20o9j51P9j23J24J6omn8J94Mp3j1KK4j21J09J53k53O0R7J05O9k00j45k6R9l4K04n5
-1447A30o1j28k8J13k9J11r8n6r0K08R8j31j64J05j5J09j39J8o4P7M2Kn1m2J93k00L23k26
-1419Gn8O8K6j12Q4k8l9J22K2J49Kj8j42J12j33l7q9J99J53l20J20o9j05Q8l1N6k2n0nPj8
-1388f1J31k1p9n6J79M3j40NR7o3q8J06Mm3okk4P1N7j24J4J02j79R6r1N5K4N6j15n5K1rJ26
-1355C1o8J47K84o1k07j92J8J51l7q1kO8n1j35NJ04J50Pm0j38l1M7R6N1k13j7J22r9J79P2
-1325A60J11j63j24m7K7J70j57m3l1J30J96j79j06N8j4j06L9l4J9J18l9Omk6J16O4j06r0l
-1296e8P8Q9l5oo6j8j8O5L5Qr2p8J38p4O5m7P8n2jO5j40Q1n9l9J0N3K5n6P7M0j24N3k5M5Q6
-1261A03J7J75j8k08m7m9j00N0O7K0n3M8k8k9J2L5M9m6k3KKpJ25l5j04K5J16r6r9J30k6o4
-1229e6j10P4p0L1N4O8RP2r7j09O1Nn2M9k2R4j7o3Q0l0M0o5J12p7j49J97M9l7J26p6j91K30
-1197A30j08r4R6M4l2P1L2n5p8n8OJ02p6M9l1M4K5k4j6r0n1N6rM3O7o8J44q5K1J64k05q0O7
-1164AP4jk28P0K46n3j72K2K54p3j05j9j4j4p9L3n2K8Q1j08L6M3k2l3O1k3LJ95K50o8j12j52
-1132F9j49J40L0j42L8J03m5j18K09P3j47P9R5j25j89N5J49p2J9j35o7M8J10O0n6J72j72j23
-1104i1jJ33r4L2m4J41J8R9k57K01q6j19k9J02M1o9j8J13J8j56O1J67R9j98j20Q7l6L8n8J03
-1074G7r0J58l0q0j21r9Q1Q2k9N8Ln4L8O4P4q6j03J89l9j89N4n3N8P1M2r4m4L5J24J55j97
-1043E5j53J55J69j01o5Q4k12R7j2m1J6Rq0L6o6J17m9m6J4L4k6l0J5J39j2j7N5j06j12L1J03
-1012AK0r9P8J2J67Mj98j26j0J75Q0j33J91o0p0Pj6Q1k32R5K8J27j21RK5Mj18J5L1J09j43
-981f7O9k9NQ5N9j20M7R7n3n2r7l9NJ08J20o7j97Q3%pn3J37l4J53M4l15K08J1j55J30k0j61
-949a05K4O7MR0K16N2n4j59k42J06l5J8K5J1o9oJ34J0r2o3Q8N4Nl2j90N0L8O9j21N5N8R3r2
-916GJ49j11j86J24J5r1L3J77K4j24M3Q6j61p7L1Pm6n7Q0Q8n1L1j01M6k1L2PM6j48K31R2j27
-884D8R5m4j97J7K09L0j55q9J5N0j24M1P7J57l6m0%K4R3j0k08J03O5j91M2Q6j39O8J19r2j12
-853i8k3O2K48J0j71j21pJ00R4l5j52M2J73j81J6J16J69p6j41j48K40N3j48K0J9k1j0N2P6
-824A58rr3j64P7%n6P9l9r1ML7L8Q1J04m0Jj09o2L4l6J3j57J39lk8L8K30mq8R8j41R5R2r0
-790A08j72Rr8N2O6J25Q8j72k6J15j78M0o2M2J16r6R4j48M4Q1p7q2J90k3j18lj6O1j08J94
-760D6k4j04k8k6P2P3L4q9M7Pr9J98N4j07q5n2j8J01O1k38J95p3J12J31P5J1j75j53O8Q8P6
-729A78k63J94j50J7J44j88LJ58r8r9L9L1l9J6J0K40Q9j73k34R9KK2M2N0R8j87J25n1j93J18
-699@ljp9L8q4L1J18r3J07Jj08J89K2j77M1O7n3pm0J37j08L2m4n5J70J66j12j48q1L2n6L9
-667e9mK8j7m7Q5p6K04j2j53J19r4j8J0k0p5J11J08j46J45J08j50n8N5N4L4mn8j54J0N8J23
-636A07M3j24J11J50j35j83p4J05L2l2JL2N8l3q6N6M8M6mq8j49J19l2p0m5J61k2L6N2j84J46
-605D2l7oL3k8j10P8M8M0j58k5j6O8K01j95L4m4J84n5l2Qn2pK49J15k43j77J25o5N5M1j56
-574h5J69n5L3L3p6n4Q9O6k31J83j0j52P6J54p3m4o2J21j13p1J14J21r0j46J66QN0k9j18L7
-544A1p4q7R3L7J9N9q2L4j2n6Q8q6N4J16j43R6q9j30Q1R3j8r9L6P3n1p8j7K03k5N1j31q8K1
-511a01J14m7L7K61R6j66k51J1J79Q1k60Jm6K20Q4j37l9o0o3k0J26j33L7J37L3o3Ll2m4M5
-481CJ63%r7p5j10J9N1P0OJ9K3k8j46J93p7o3J07Kr0j09l3K87N7m3j18kJ9r0ooN0J15n1j24
-447h4J16Q6j12j15JR1J10j04q2R1l3K2R0j85J65P8q0r1nm5K4J05m0j5J56Mj89m9M3P8Ro7
-415b7J12n4o1R1L4J11k25K83J21q9k98j37R6Q%p2O5R7Pj51L4M4j5o9K5K5L1rp9J06p7K5R3
-382D5j65R7J35J2j88J1M5p3L0m2K0J01m9m7J3J97j10O4r4p4J22P7q1j0j3r1n8J03l5M7j2
-351b3m5J52k8j28pO7o6J54K80j84j24M8j41N2K4O0o2pJ2j00Q7n7j07K18q4n7P%mK0m9N9Q9
-318E6n8m4J25j30J63p8Nj18M3L9L6j6j58J11J1m4L4NK6l2j57J93J64J19k50j25J96l5q3q
-288a0J3P4m6j54R0J98j37J13K04k46j26J54K6k08L5Q3p9o4J37P0j22p0QJ85l3j97R2l4J46
-259A02J39k21p8j9N4M4j10J8rn4M3M4K8r2J08J40k3n3l3K67k1j82J3J2j8j43J49J52P4j31
-229B00j50oj49Rm3Q8n5J03KLm2Q4q5k4M2L4J74q4q8Q8P1j11j25P0L7K8O5m0L3j8j26j26Q6
-196e5k6O8j5j52K15J67r5j56J5J9rK3J02L6j43j08lJ85J39k06K29J15k25j02l2K13L7k44
-168hp9O1O1j20J23j39J69Mk12O9OOJ18P5r1o7K3K0R3r7j67J59l0k8q7J69l4m4J13M8J19K7
-136B60j14k8K1j3k0j02Q2Qj27j30K6J6O4O3j6j19j0Q3j7O5J3JJ09J16n5j00Q6J78k90o7j05
-105a22P6K6P2P8j77M4ml8J42j30l7L0n1J10J24k14j1L1R0J7k8j0K2k6n7J6q2Pk7M0L7K6L9
-72A3k02K05J0n5k3N6K9P6l9K0j0j05j5nl1J9K2J16j25J52n3j0qk3j39L3K87K24k43k73L8
-41e9J20q9j19N1K8K3K6r5J05k6n9J4Q9J40M2j69n5Q9q8J28o2j2j70J55j12N3P8J9m7r8Q4
-10a6P5J18j27O2j9j55N0J27n5j32J22L2j44k4Q9L7q8L2K0K91k0k29j90J44O9r8n6J3J86R
19A23j00J8K88k04k12K4J05O0j25J6M6n5M4
32B8
##PAGE=	F1=23745.905946912422223
##FIRST=	24596.97802734375,	7686.668670654296875,	0.71038281917572021484
##DATATABLE=	(F2++(Y..Y)), PROFILE
-2014F7l5n6qK24j38j15K0R3MPLj53M8P9J12j33qK1o5o8QJ17j20o1J4Q6M5q0J31Q6kM3j63
-1981Cn7oO2J53l1k09R2q6P5J47j23oJ20jq1j33O7J4k1QL3j67J72j55N7J20L5m3J3J1p1J08
-1949A00j8j78J61j2j30Q0QR0J39j81j09M2m7MpN2j3J42K2k25J78N8k24P6m0ko7K84k0k27
-1919f4l9P1J30m6j93M5J7K8j2J56j78J21oj82O1M9O6K5L9j27j7O8K5j0j34P2p4J94l3o5J3
-1888@p0j8K3O5Rp9J3O6rMj68J22pm4L4O7OJ21j45j8NJ11Lo7R1P4j33q9J21m7n9p1J51N1j42
-1853b9L3R6l2j07l4j3J47%j16N4p2J35L4O5o2k39L5O0m9J58N4N5o5j9J4j8j39J66l2j60j1
-1822i1J89J10m2k26J6O4j20J19Q8p9pJ7p1J47r4O6J61j23l2m0K3l9P1J11q7j34J5j1KJ10
-1792A13j1j2j74n2oP0J03J61Q0r8k07QK2r7Q7M3r2N1j25J22npj8nj7m1R6j15R0J06n1j15
-1760i6J19J9j29QJ95J6r5j16r8Q6n8J05J09rq1l9N4n9k3L7K0j39J38k1o4J57R3J6o4j03m9
-1729g1j4m2O0N2o0K8L9m7m9J03Mj9jj4R7l4m5O2KL6q8J44r9j14k9KJ39r1J35j5M2l9j43j
-1695g0J06P3j50R0j4n3PP9j30M5j1m5Q5k9r4J7N8l6J03r0L8lQ1o1n7O8J60n9j38j04K3K7
-1663h4Q2k0r3MJ38k6n4n9J28J56r5j75M9L9Pj2K61j96k0j1n4m7J34L4M9k0l2Mk3p7m7m0J67
-1630F7M7QQ4k06n8J07J5o8j07RK3k2J10L9M2q1nK47J20l8k18j30J41K17k47j54N2k8Q6j13
-1600f1m2J07q0L2O3j66K73Jj39Q7M5q2r5oJ39R9j34r9M3L8J80j45j48J14K9j26MJ82N7j02
-1570F8l3r4J40j24O6p9m8M2M9J1R7J1r9r4J34m2n6P6j8P3j21J19k1j80K2l1Q4J00k03J30
-1540b1N7R1r5kN5Q1j30q7J7jQQ0J43n3k34L4k1j1J31Kl1q5P7l4L5o9k7J59o1j03L6J5L5L9
-1506C0M9o0Jp6J96j04r1K0J07n9n4J01j33K2N6K6o2l4k1O8m0Q1ml1n2J01q0J04Q6r1j76Q0
-1474d0q3O4J6O7k1r3K08J2p1k1L9J9j35N2J00j77J06J36P0jj97j49J0J19j28K06k5m2j32
-1445i1K5O1qJ23j05p1p4J80R2p7j91J40o5J01r1qk4M6L0k6p9J08J43k46K85k15m4O0Q7j01
-1415c5N3k0o1Q7J5J81L0j1j89P3n6l1j19J89J26l09J58r7r0N6M4J8qj1j06N3j3J23l9m7m6
-1384h2J73P0j41KR0j07n3R5n0l0N8ll1O4L9r1m8J61j76P6o7P3kN5p6q9nNJ86p1M8K31m9j44
-1350A11k07J19J06m7j33j5J15k9j08o7J09J81l8r9k4J9m3J40N6k17m9J45j37J76J07J00j38
-1323A33j39l4N5J57j97o2o2J98K48k32j36O8m0n8K8n5L0J03PK5k3r7P7R8q0m7k4P3J02p1
-1293D5K9p0r8M6J29rL8n7j31M9n9J12o0Q7Pk0M6j41N7n5mO1j4l7l9J51O6j78M8mL9Q2K5J58
-1259B99l3j77K2l3j36q9J44N6r4R7o3k8J5n2J07qj04L7O1j2J40r4j27N8J26j08r8J32n0j6
-1229b8j33M0N6j3j2J07j9Q6l0j56L4l4%L0n4J1nN6Q0j4L7j53J67j47rJ97K8n9J07j16k15
-1198a61K73q1r9Q2M4n0N2M1l7r3p6kJ42o6J24j9l8O3o0r5l7J3L4km8J17o0J41j06P2J56j97
-1166B7q7P4J14Mk69M2K45l6j37n7K86o1p1l0k7mr5J1q2J34N3j88J24RJ1k5o8J3K2K42K31
-1135D05r0q0j26j89J71J7j88J33L2p7q3J96M2j33J36J28j41k31R6P8o6Q5j59p2J2J35Q7k9
-1107H9J31j92p5r6J17J0m7K3J29l9J76k31J16q0j05k7J18K5o9k8P2L7j45J14J24M8j45q5
-1079c5J07j02N8q9J55j64J24O6m1j23j10L7P7k9Q0pm9N2K1J02p9j2K66j42k32n4l3J33R2
-1050F9J5j07l6L1P0J33j70j32K28J48j22r2N1j75J14j7L5L5m2j21K8j8J07o6n7K5P4k1m8
-1021f1J8J10m6oP9p0j04m1J42jl5O1n5K19Rk15j25M3J23L5o6J81q5j10J0j4J03k25Q0L8Q8
-990H0j34N2M7M3j69QM1O5j34J19j3k5Q7M1j08J7O6K0or7n2J1O9Q1k9j54N5k5J1j7P2LR0M1
-956A56k90J84K2j30Q7Kj69Q8M3m6J04K52J00m2j64k72P4j3m0K8M7n9K2J25L2j32r9P7O0O8
-926A15Kj97k7L3M0j13J21M4j5l2J61q7k24J20O7j35P5J66J2j09K9P6j58j50J40K2m5n2J4
-897a07J06l8N5j33K3K0N3k2O6j36K03R6j62Q2k2j85J7K52Jk14j4J4Mn1j2Q3J66p4m4N3K5
-866A05K5n2j47J11Q8k45M2R8j07O2J38q3r3p9J43K38q3j94q7K5J18L5n2n4j17K14j09pJ43
-837G6J80r0j73n2J79oj14L4M8m8k0P0P7K4p1j99O2L7j46J19k4j02M7m1L3J06O1%j6n1o2O
-805e6q2ml9R2j6nM5K01m0o6J14j38J17J20j10j56n2k6K2N8J42R1j88k8Q5j86P9o4k5J44q1
-774e2J26j19KM5q0rJ61K7j22m0j5Mm5J17L3j06oNK6O1M7o2O1M4j35Q0O7q0o4l0j0J01N9k23
-740a32J19j8M5J75O5j8j58j59Q3J15Q5k72J30r8K0J24j95k0K37j10j64P9N7RJ9r5K35Q4k46
-711dq4P6J1l8M3N2R3j39O7o4j51J79k9o4j4K0n6KJ02j00J41Kr4J51K4j45j3J10r0NpJ23j22
-678a3J9m7o0J42J64n6j49n1k9k6R0l8M5j2r5N2m9K35mj69J17o9k3J2l3q5J10R7j33J82R1
-647B15j91j12R0Q7O3J3q2j80J8Q2J10K4j58J27K01j43k16l1Q2ql6nR0L3p2n9O4O7L8k9o6
-616A6j37J41j6q1l3J67l3J6L5j18Q9n6J3P6m6j14O0L6O8j37k6M7K5J30k47J06o0K12n4n3
-586B6k0k3K4K30M3k34j08R5l0N7K2j50J91l8K0J5r5o1M0Kj02J17O2j17o5J60%m5p2R4l9k7
-554b8rJ19j8j98J62k8N8J1j08J3po9M0N0mP4q1J8k2q2N1j3J04R8j38R9r2q4K8O4l9o6k1J18
-520@q6l2RK23j0l9j31o6L5R9o8Q6K41J02j48k14k9J35N8k02Lo0J44J29j30jl5q2n2J40r4
-489g5K8K02k6m9l3r1m0P7J66N5q5r4j00m2O8M4qJ4O4j5k15K41r4n3J47Qj00j77P8K26mk1
-457I6q3J0Ql8k2m5R8J23j12j62K08O9j55q1k9J04J00p8k9K1m5O2R7k13J34J00r2r7Oj1m0
-426i6R9o5P4J95j6k32n6P4R4j0r9P1l3m4N7J34Q2k60L21O1m2k41j51L8Q7o2o8M8R6Rj44K3
-394e6M0j3m7QPM3m7k0R9o6oL7r4N3J40J8j30N8l0m4K4o5l4R4l9l4M6J92j06K5n6o0J25M0
-360A02p3J8l2j02M4R4q4QqJ4J11q1o0M6Po7J13K68j46j07j3j95J11K4O7n9J4Qr7P1o2n1K07
-327I0j07%K5m5k2L5q6N7P7nr4J15p9J25q6K9r0p2J17N0j5j65R0k1P1O5l1k6m0j30J79J97
-295B08J59k37j88J80n3o6L2L8L8q5j17R1J97j42N9K36j84j61Q4K6j70N6J01j08n9J42N3j90
-267f0j6R0J68q3j69J04o3J36J82k36j27J3J4J3o8P6j9p8K3Q4kj58J04J78L5j18P1K34m2j96
-237I0j1J9Qj07J39J01P1j30j52K8j61L0l3O7m9O1k0R9o7P6p2j8N8n4J60k0k9J3K6j01j23
-206a01O9R1K6O5j8P5m3j94j46Q8n5P8K6o0Q1J77n8j34K2J5k3M3R7K5j17j19n6J73J72j98
-176AK44P1k15p9o3K33L3k36l1M6N6j38J58j91J39l6j02Q1J1K4J07J5o9r0K8oRj05K7J37n5
-145Dk7r1J72m2q2R8K7J68J6j12k0ll5K5p9M2J9j07o0J7j1J1Q7q4o5N7O2k6L2l5k4J57Q6n7
-111A20p3J71J66l01j04j45R9O6R9M8j76Oj4n7J60r7nO2n2L3J13k08M2j4Q3N2o9j3L4J8q7
-80d3J5m7k4p0O4R8N5k2j74K08k5m7n6ML8J54o3J0Nj21nj7j5L1NJ47j28O5n0j0l7N8p7k7K01
-45A00K64j62l04L9R0l4j22LM8J0M4npj1m4kP8J71K4j36o3Q3q9J06k7J9k11J39q1O3R2j7r
-12D9j09R3M6O1j06J04n6j95J48P0q9q6J52K0j43j1P0Mn1k2K5K74J8j81j91Q5Q0j05l2l9J91
18G4N1p6rK69k47j97J7J35O5j08lO8j3K8
32E4
##PAGE=	F1=23721.589601757241326
##FIRST=	24596.97802734375,	7686.668670654296875,	1.0584141016006469727
##DATATABLE=	(F2++(Y..Y)), PROFILE
-2014A00l7r2K3K42j33j51NP9J0J7%j62R7N4P0j85P5N9k9p2o7J22j55J7jN3P6q9Q6J18l1O5
-1982A64j57m3MR2R7j16j88J65o4j4J79j15j6N1NLj26J12J6l2N2K8k11J29j68N9P3O4j7j2
-1952A4N0p4J13j3j56J10n6j16J17J3J21J05k17J7k4m0J1n9P9L9J37j3k04P9R7k11M7j0M1
-1923cj44L40j7k07r1J48J28j03j59j7R2QkJ67j73R6Nk06N9M3j0P3O0j38j4J04K2m2j77R3
-1893f5QJ22k8p3L8o8m0N1K0L0l6o7Q4m0K9q5J03j3m9R4J6m1O5r3MKJ15nm7Q9M4p9p4J54o3
-1858A02l7k48J90O0j26L3Q4l5j02Pp4J55Kp3K7k9R9j3J01j4k14k3J26l4O7J17L6j09m6J5
-1828D4Qj86J89Oj33l5J45J16j6k10L2N6j30J13R8n2l0on7J24p0J02J05j04n0r5O7pQ6J53
-1798B63o7j86k1N8oN9l5J9j24p0l3O8J12K11O5j44k32M3N2o2O6Qj10N6j03J29l5kk3lk7l7
-1766a11O0j9Q3P7j05jJ09J6j38j17K17O8p5j43p2P8p5J15Q4k8k2k6M1k5n0JJ0q2Q7m8l4J40
-1734A5O1M5m0r2L1m8o1L0L7l3j3L3l1n6R0LL9J6n0O9l1LL6k6Q4j44J10r2j6o4J4J42j40J95
-1700A16%K4m9j31r4J69M3j22J01k2m7q5J07o3J2M9l8M7k9o0j3kk9J84j7q6k6J27j11oJ27
-1669G6J18j42q4n0m9L0J07o1no4J68n3j0pO2J05j00j83M7O5L0l5K96j63o7j6m7n5R8K9O8
-1638A08K3r2L6J7q6o4kJ83M5r0K1q9LO5m5k3o3n4J07q3R0O4J8r4lK27J35o3k69m1J49K48
-1606C78k18k27K0J3J37q4j88J17o1R2Q3j66K32k2j34J23K2j19j19LJ13J34r0j42qJ82R5j63
-1578Cq4Q7k7j18L1K28M3j43k0n3J06j32Q9n4q1J00L4lL5L0l6qk9n0M6Q2o3M2j03J08j1j82
-1546a33K6PJ33J17k34L0J45P7j33q0R2J71r9j91O0o0L2O5J69m2k21j4K0J1P5J1J4j11M4J7
-1516bM0o6j1J18p4q5N5K7O5K5J1r1J8n4J60j33j06R5L6p1L4Q4j55RQ8K5o7NJPm5P8k7n9O5
-1481@Q9j15R9Q4j20j45K5LK3K2Q8m3j27J93K3o4j5P1K1j34j8M3l2P1J58O7q7j75j05JJ25
-1450B6j64J53J2k9j17P9j7J3J21r4p0k0R4R0jk30J77p6N9n4l7K7L5pl8QJ23P1k56K16j90
-1419i6qL1J52o4rj3p4M6NK05O5pk04J9K5l6j21J50Q7k30J37r7q4RJ07NL3Jj45L2pQ1l9K0
-1385b4n6J59O3j33J9P9j36k5Q0r0J5P5nl1N5N4l4j70K07j67R1q5J12L0J2n6q3j9K1J98o2
-1354I4r2J82j5p4j89J50N7l8j76M6J06l4q9m2N9J80q3j80J75J3q4J35L8j87j1J03j33J06
-1326A7J14R3q6j48k6Q8J39k13p9JJ60K75k82j24N6p2M2Jr1M1P1O1L5l8j55M8J23o3Kp6Q1
-1295eJ23j00M6p1j54J40J11rM7m6j64k8J1J05o8P5O8m3K1j08J8m5K7R7n5j07%J81R2j93J
-1264c3K4L1P5N8J40m7j46R2k5k01j38J91O5j53J46q4j7J0n7J17Nj74P7J09j2J27j24q1J8
-1235gQ9j03p9J09n8M7j02P9O7o9m8J37o8Q1L1j70Ok3kK3j27NJ5J13O9K8K5j67J47j83J35
-1204@J68j8r3Q2j39j40K12o3o7N3L6n9K9M4qj02n7l5J66p6J84Lq0P7q7j37L7J4K5O8j55J01
-1172a7m7J41j25J06J17j60o1O4J34J6k90J4K35j8r7j07K76m8l9k5m1Jj04j6n5J77M4j83J01
-1143gm0N3J2j40J8JK55K16q2l9r6k40K09J5j98J55k9j04m0J67kq2J71J39j43k31J12mm4J33
-1113A35j85l8k2J30J24k5Q4j94m0j54J20P8j09N7R7o2K36j68J8q9q5L1J00Jo2l1J5N0r6J19
-1083C5O3qo0n7J21j52Q3j19K14r9p3J55Nj33p4k0L4j8J15j5n0Q6jQ3n9M9L19k17k54j51J00
-1052i8O2J21jr9MjpR3j20m7K34J08j56j02K8j30J25j1R0O0r2j52%O2Q6q6q1L5J21k0o9J5
-1020b8P8o2J1Q4l1n6k8N9k9M3N3j26K40J3k04q1N3O8nj0J67j03j48%OJ09j89M6L9M8j28R1
-988b0P8O6j23n8N6ln7R0J4j5M9jq7j1L5J06J2r7n6J5L2L5K7j09J3n4K8J1M2L8mN4k57J62
-954A1L5j22P1Rj37J21K2j09J19K66J26k5j46k75J7J2p0J7Q7n0L6R7O3j56j32O3Q0J24K3k18
-924d1n1L1j2p8J20N5r7K6J47p0j70N7Q7j28O7J48Mq9K3N5j18j32J59Lk7m0o4J14k1P4j34
-893a02pL7P5j6N5j29J81Q9j71K3Rj51L7K53k2k52Q5ol5K0pJ3J73j00o1J03M7pj18j05J01
-862A2J08k24k3J15p9M6J59o1p3j16J67K35j55j89n9P2J06oo4M0n6L4l8n9J64J84j00j69L0
-833AJ05o6o5M5O3o3k4O8P0N2l4k18M9N3j92J40Rq4M6q4j2J44J3L7k5Kk9n0j31ML9N8k1OL9
-798e5J53o6l7J12j10J21J35j12j37q6L4j9N2J72O7j85k8M6j89J09n6o2J35n4J53p4pjj04
-769i3O2J07O8j15p0%p8K7M7O9q6N3Ok7K9M8j9Q3O3j51k7P9o0l8k9jJ03M6j89M2L5j7J92M4
-735B03n1j21j41J12J33Q5k26%k9J0R2j39o0K79r3j80P7M6O3Lj56J73R8k52J5N4J6m3lM3P7
-704H5r3Pl2j06J96k7j30M8J6o2k5R3q3J42Jq4J11M6j02o2J55j00Rj8J04j27Kn1l2R1J32M
-672A08j25mr9J0J15n5N8nj03NJJ87J5j67J24o2k7K1m6q2R1R7r9J58P3j82q0L4R5R5J6q0j96
-639a09J0J04R4Nj67J37K15j34k22mN9n7l0nJ49Mj11OL4R6K9o3m7j28J78mq4j5J61o8J3J0
-607E6m1O5j08L8J02n0j05N6m3J34j16l6J00j5L9k20J43o8K24o4p3m6KN0J80j3j90m1N4J1
-577B5M3J1j13J95k6j1lr8l4no4N7LJ18o6j38N5Q3k4q8Q4M9j3j10Q3P0k21J28p0N9N8o2m4
-544f9N2m6%M2l5J01p1Lk5r3J0L5J39Q6j26Q6q2k1l2L6o5M2m5O7j37O0j2K30J1j21j18m6M1
-511a03P5p1J15J97J10j01j64p7Q6L3j29K6l8NJ63j14N5k2j04j0P7p2N0K29p9j5p8j37K2P7
-481FJ30J08p4j16p8m4K6J1J2NP8Lj88J89j09%J60Nj07j68Q8J76p1lm4K8PKm1o9J53J28j66
-448C7j88K78N0j88n7o3J32P1m2J1k7o3R8J05k04N4J09q3r8J0K4q2O8p7J57J86j8k27n6Q5
-418BO8j1j06J3j5lL0K21L1k79L38j1Oj74j05OJ06j35n3M2Q1K5j50K5L7j2k0k1j2K9n7L1Q5
-385A2n2nl4l3RJ23K5m7J14r9o4J9p9l1L2j6nP7J56j00j3ol6J13lm3M2n8p4J09Q3j30m0J7
-351c7O5Q0j09JM6n1n2O6K48r8p8n8j31Q3k2P2o0L1Qr0N8o4J2J76j13M0M7r3k7M6j16L8N0
-318c2M9j35J08j8Q7q3M4n9p4J85om8j66R3r8J89Q2n6p7n8r1J49K13J99j90k68J40n3k7P3
-288G2N5nj22n3R2J78j35k7K51j04j68QM4j41P2J04j20n7J50R1k40m7J57J42j07j33R5p9J23
-259I6J96k47j29L7k7MqO6j4o6J0Q2l3q3J0J77O6j43J55J87n6k03m1K5L0o0J15L1O6j15j43
-228a5O6j36oMK8k8L2j3J57q7M2o9K3N0j20J39L0J5l3j3p6j19O2J47M4J7j7J31n4k55q6P6
-196f4j9LN6j2k3J70l2j10L1J1l6O1P6J6q8j18n6J12J82j93K67L3j68q2p4K12K6k07K2K0N5
-165G1j60J70j66O3o6MP7K8M8R6o7l3j33L8j0p6j1J47J06p6n0m9J21n2j29J02pJ98jr3Lk8
-133F5n7O5m7J7K5o5k5J8j3o3J01j54PJ03N0k9mo2p5J99M8p7l9K68J45l18j37l9L1Q9J13R
-101A49j70j6k6p3J67n7QR5m7m7Q8j64O7n0Q2J00j01l6J8N9j05K6jl4p0NJ51R4p0j52K10p5
-69B5m7n1o6O0J98r0N2L0j69Rj6j2M8m7J86j11l5m6j9j7J42q5m7J06K78q8l10P8L8K4j10m1
-37a33N4J8P3L4j16Lk4J0N4J52J0j01m9P5q8Q2K9K1k45J32l9O0Q3m7M8j04Q0K0%q8J19p5j32
-4h4J49K5j13o8J76J9j23j6N5k4l5o0K1K35N8j25j56J5R8j11j0o0J33R6m1l0K32k56j86M7
25a39J52N9r4l4R2K9R
32G4
##PAGE=	F1=23697.273256602060428
##FIRST=	24596.97802734375,	7686.668670654296875,	1.2669763565063476562
##DATATABLE=	(F2++(Y..Y)), PROFILE
-2014A20m9j12O1K45j30j78oN9K6M2%j55J13j5M8k20J84P2Kq8j23J21j83J01j6J1R9p3K3J38
-1984A17n9P8j33j2J0J09M1j71p3J25n1o8J67j07PJ7l9Q0j04J79K4n9P5Pk32Q1j78N4M9P5
-1954IJ0m5P8n1R6J3j46N3q4kQ1k4J43Q6k29J26q1o2Jn4Q9P9J14m8j56m6J16j69L3O2N4j94
-1922a48L47j6j68j53J94J25j39j14j5R5j2MJ65j61O5Kj83M1M7o7R0P6j35KJ30Rp5j58O5R2
-1892EO4l7p2M3o3j1M6o1O6J5j45J21q0M4l2Q1pm1J38k9q8K1k6oj0J30j1j9Q5%l1l7J30n4
-1858A29J5k26QO5p3RQ5j7r8N8m1M7Lk6nJ4P1p1J12K8j66n1J60j7l9J90N3j38q8KK8j71J59
-1825IJ6j03J6J08Q0rj84L1L7j25R8J18k1n3k2o3R8m6J23N3q8m1j22O4K7R2J88l7k23l6Q2
-1794F7mK3n9M1p4p3l9N0R1K35P2j73k43O0P4j4P0m9j14N5q6J37n2Kl4Qn2oj4R9N8L8j18N4
-1760C0R9L3j38k06K33R0n6j45o8O1q5J29N3k5K2pK7J7o3n1L2l7L7r4jJ06K7O3j0n6P0p1o9
-1727e3%K7k5k3J7Kn3N4j9Q6L7p7K9NM3On4J29j61J3l4Q4j56P7J26j59K41j1l1m1r3r9J41
-1694B8J2o0P7m6l4j51J57k1j2P5k5J8j8j4m9Km0J85N6j19j16J54j14M2J64J01k22p1J3j05
-1664a33M3J03o1M4j25J71p6L6L5J8L0j00o7k9P1N3p5L03j02j06j8l9q3O2M5J17O7j64L6N5
-1634A11r9o5M2J84N3j41q7pQ0L1j01M9m1p2J49j21L2Q7Qj03j9J91J53l9k98OJ43K56j81k68
-1604f7l3R9J53n6k26K5k7J24J08j56J55m0r7J26j8j28pj6mJ34l9q3r0K58Qj70M0J4p7n6Q1
-1573f5J80L7j63k0l0P0q6Q0l7m1Q3J9k1l1N8O2N7r8j19R7N9q7J8r0J06Pj54OL5J60J19k43
-1541c2j5J86M7j56j30J15K44l7k97P6j06L9O1J92m4k04k9M5M1K5J9O3j35j9N7O1m4rR0r3
-1511A1p7O1N3Q6j1m7q1K8l0J15j59p0J44l0q6J18P0j46l4R9K4p8L3N0n4j1N9p2o2J34Q2j37
-1479a8R7P9j50r7l7R1L2K3O4o8j36J34L2n4J2J00J9j25p8j5J00K9J46P9j49j39l8j8Q7q0
-1449g8J8M5l1o5R7r8K6J01o7n5%L0J14O1k48J85o2Ol2o1Q5L3n0QQ9O5qk32J30j60N4j5J99
-1416H4ro9j6p0J1k7K12R5mj85j8P6m1j10R6M2j09O2n0r6l1J41J5P2j1j25k4K1J0O2J5r1J32
-1383F0K0j05N3P1j47j6O0q1M4N1nj7M9R2Jk88K28j68J47j29J53Q9m3n4p4LK2J88m2k32J32
-1352F2K9j3j43J18J5jj70J03N3n0p4j5K8J58q7m4J32k1q7R2J1j25L4O8j24kJ00R7j7j54k6
-1321e3J26J12k00o7K3J24K82l13q6L8p8J00pj10K5M4J00M3m4j53J4J04m6L3j33J07J44j28
-1293AK9n9q0J24L9K1N4n9j82O1L9J0p8N1J20p2j0m8l5l2N2J13o4j33L1J54J08j64q5N7K3
-1262a4O5J03J32o2j22J52l5k66r7J89N9k11J85q9j1Jk6J07J2j58N3J38pQ5j22k7m2L0p8n3
-1232a09P2m6J02n5J00O5j22k6J49j35O1Q3j66l1Ok9M8q0R3l9J2M8Q4Rj45R0j11J69J39p8
-1202A58j29O1j46l1J14o4j0J9J8n9J1M3K3r4nl9J29q2J72K5p8Q0j07p6N6m4L2J45j76qj6
-1171g8J29j42J45M2j19mN0J29K9k83qK15j1n8j14K24l6j7j4m9J0j06l8PJ62L1j80Q4q3Q8
-1141EO1j05l8k7J97K10n3Kp5k82K47K4k10J48o1p7l6J14n5JJ65J21j19k04J14p7K0J32k09
-1112f7%l4J03J59m2L8j78k7j08R8Q8j09K2N1m1K62r9n6j18l3R9N7k1m4l0m2N0l5Q3Jo3M5
-1080Im9J32j70J00j36K59j0k64J94M9j32Nn7o8N4J07l7m9J27J2K1l8O8L43k46k54j15J34
-1052a1m0J31oo2N7o2p2O0q0M0K21N3j80j13K2q1J23KJ17Q1j32j59k0J29O6j00j08M0J54j5
-1022E5r4J4M5o6K8P1Njqk7n6J17M5j57K11J8j71m8O5K9m6K2J52j10j81oL7Q7j36J3K3J3o2
-989a19Q1J05P6o2j11Q9n8jL0M9K3jo5p1j2J4J57J7q8o3K3Mj0Q6p7l9p2N6J5M5O9j08Q2k14
-955a50J37M3j35R5j3o8J13Pj47J33K36J16jj05k52m9L2q6%J30m1M8M7J02j61j55L4J14J65
-926A89L3k42n7O9p4m4O3P0o7K1J23o5j18L7P7j15K3J33%o5K3K8n9n8J05l0Mj9j04O6MQ4j17
-893h2k8K9R5j1L2j02J66O7j48o9L5r4O0K25m0k41J49k0o6N9%m7J78j17q2J43P8J1j60j16
-863i6O8J17j60K8J2p3J2J79j6n4j39J26K39j88j27o8R6Q3j5o4J17pj13J7j35J77J85j05j24
-834b8P6L5j19j3N7N4p0k4N9N6P2J7k21M0L8j50J12M0p6M1q5p4J97l1M4j7RNp0r0j3K1M9j9
-800g8nK0J04p9qJ01o0R3J47r5j18r3O7o0O4J92K1j65j3J6k06J22l7m7P7k5J64l4J0k6j21
-769g2J01L6R7j01r3L0j07L2K2N1m8J16j1p7qM4K7J00O0j50r0Q9m8rm8MJ08L4j64k0Q3o1J75
-736A02K0p6o9j04J40J46P8j79j38M7J0O4m9r0K54n4j60N5j7J16k8j46O5J14j45nL2K0j8n8
-706g3K7N4n7j7M3j10J84l5j42R5J2r7l7R0n2J14pp1Q2Q6p2o5J64j10K0o1R0j18j8l6L6K2
-674e9N5N1q3L5j60N6J10o1P2kq4j2M2P7L7j52J39n5l7L6n3p2N1J03m5R2M9j19pn6N7J18J0
-641A33n5j72pR2P7pj45J25K02j12k03J1L3j05j6N2J55j4j30N4j9J38J6j07m0j04K15lp7J
-611a2J44j18K1pL4N1j67P4J12m8j07R7j79K24j02n1J42m3n8q9J00o8K27p6r5o6J5O1J16l0
-581A02j11nRL9K8Po2J92k5n7j7q9%j1oN7r2J49j6r8p4Q1No6P4R9j8j34k1J45j98N7j11P5
-547i2R9Qj00P6k6j9K3p1J33n9j3k1m7Lj8J50P5r7O0n7M7q6L5n7P9kl4j59J36o7K16L3j77
-514b9p5m9M4N0m1R7J42J25l4j19j22L4Om6M4j3j13J79q5J04j9j21J6K2o4O2K46j13J5j11
-484C2j51J00M5P0J53n9j45m3k3l1j2O7j3N4K0j33J21j27P6J42Kj09j62P8J50j16rj9M5K9
-454C2J1n2p2J99J42j86j69K52L2j98n8p7J60L1qL3n6p1J26J05j76k4R7n9p3qM9q3J8K2J11
-423E0J39jj83o7P9PK2p3o8pN5L2K56l3k41L01r1N2j01m3J0R1k09l1M4N4M3j68N7K4%j1m2
-390e3k1j2k5M0Q3l8Km2k7k9P6L8K3J72j24j38K1p3M1l3j4J0P3J06r1l5M0JQ1m4RN3r1l3J32
-355G8Q3j50r3N2R3N7r3NK9r4k1J7K23n3l9n0o0K7p9O8o8N9K0j11O6m2L9J34j01O1O7j37k1
-322c4N6j06K9k6Q1j58J12L0N1o8M6l1MJ92p0q6j59J28j39K14R7p7j20q2n0J09K07K35j04
-293B81l32N4l6J8J12O3m3j51K0R5J44j14j30K47j3j57o9R1j24Q2J00j24p1J48J76k31j63
-266a27J94J15j08r7P4p9J04J77k55q9N8n3O0j0J1Ml7J3M5o4K8k1J08O4j25J89J46n7j95p5
-236bJ2M7mQ4m1O6r7j13R0q7q6L7KMJ7pJ76p4j6m9Q8Jj46J13M1M7m7m6l4j12N2J84Q4m4n6
-201H4J89n8k68%O0j8l0N1kq8J50qq5L1Km7P0M3J3o1r4l0K9J60j77L05Rj14j09n4J53J8j59
-168c5O1j8O5j89J68j16Ln7N7O4L8O9R6j49Pj83M7K7n9J00J14Q4r3p6oO2o6j76J37o5K09k0
-136A00n7L4n3p4Q3j4J9L0k5k1L7k3j13R6j88P3J10M0k5l3n8p1J54Pj06lL54J28l32j64Q5
-105a0m7J19J16l8j56j7l7p5J45j4PJ19m4j20O8q9N5p6P8J49r4q2k2R2j07L7M8k9p6l8J71
-74C3J20r5j26J96j19o3l0j07R9J84j15J51N3k15Jj8k9P2j05K15p6j10m1n7J14J03j08m1L4
-45h0K67l5k66J19k5O3q9p6N7L3J01L6k01J4qK3L2J11Kp4k4Q4q0M7Q6j3k47J33lM8M9n6J17
-12A45q6M3mn3q1J16n0p4J25Jj11r3J90K9r7l2M1n2k0o3K2J82P2q0j11l0J10j25L1ml4J38
19D5%m0J93k41j47R9J17M6p4q0J12P3j1
32I2
##PAGE=	F1=23672.956911446879531
##FIRST=	24596.97802734375,	7686.668670654296875,	1.2228095531463623047
##DATATABLE=	(F2++(Y..Y)), PROFILE
-2014A16o1j14J02K34j36j92mM1M7P9Kj53R7r9O2r5J44M5K9r7j66J19j18R7l6k1J21n0n0J45
-1984H8p7Q0j01L0J1J16pj91%Q9l9o1R4j03O6J2j05J23o6K43L6r2P0j7k32L3j96N9N7O9M0
-1953B9p0O4%N2M2j30Jq8Q5O1o9J43P6k14K04j28r4k4J1P4J02Q5p6r5j54Q6q8J9J52L8k13
-1922a19L06j8j12j67J57J24j50o5J0O6k8J0J43j45K7nj32M3N5p7M6Q1j08%J56Pj04r2J9J25
-1892E3L7n3o7L0o3K2O1j30P5N9j53J02l8j6k1O0J2j9J46p8j06LN2k1o5J51j0LQ4m3NqP0j8
-1858A16Q0j71j82O9M4q4R8J8r1Q7rm9kK3qJ8N3o5M0N8j08l2J47nj45K59R7j34j20l9L2r3
-1826i8Q1Jp8Q9R9K1j0j42NOr1O7J41jp2k5p3O6k6J35Kq2lp4oM2Q4K11pk38k7N9kJ1p1M8k9
-1789A3p6l6M1M7K37R8j87k26N3Q0M3Q3j01j10L3o0J42o4oj9J1q6RPJ38K1mj05N7Q9P1j26
-1757F7k07J93P9m0j28r0M3r0J53J9%M1J0K3N4p2r1O5k3lj25L4N6K5N2J0j5P0p2o0k8K7m0
-1724f3j8QL4m9J1o0J35N6q0LM4M8k8o4J80j45j42J15J17k48J42R6j56K53l9r6j3l6k1L4k4
-1693fL0L9r1j6l7Q1l2j9O4k%QK9r7N2o7J35J08j07j62J39o5M9J79R8k58j00O3j36M5Q2j5
-1661iM8j73J53r0Q4N9rm8r1N6o0K9O9j11K76j7j31l1l0r6N5N5J55R3k12JQ5j12n6Q4J75N7
-1629B58j24j28o9J66Jj28J11l0p6J75j44l4J06Jj03k4J36J66K6k99lJ32K40j52k64r5J85
-1602C0J41k8k21l2KJ01J28j39N0l3m1R6o5m7L8k9q2P8L3J7j06J99o6j72J59m4j05L5J02J18
-1572A17K3j73j9k5M9mM0l1J8K7Ll1p3Q6J48Q6j14j52P9K4j04Pp9J15K6j28k4N9J70J06k41
-1541a5mJ96J5j74j45J07K89L4l55N6j35L9N8K08n2j80k4M6O8nL3J06j66q4Q2Q9l0j7Q2j10
-1511A2o8N2P4R8n6j16jJ3j8P1j70M0J22q6p0J64N8j18r6R1K5q3L9R6q4K2M0j14m5J52P9j37
-1479a4Q5O9j62n2rQ2N6L3K8r3j16L2M1m1O8J23Mj20r6l8J43MR5R0j60r8J8k5J1Pm7N3n0P
-1445g2Q2j59J4O5k2l1j2rJ73P9k37J58m4k8k1q2J44M6q6N8J25Pq0j84N0r5P6l0K03L5r8k0
-1413En6oo4J71J13%j45j0P6m2r4L8Ook2K2j09j8J08L3R2l0j07n7O9M3J23o2j31R4n2k7P3
-1380B8O3j42k6L6j9K4J5jQM9J25Ol07J72j60K04j63J61J49q6o7n7L9J1J65j3k97P2M0K5q0
-1349b6M9pO6j18Q8mm8n6jpJ26k3N6M7o7o9L4j9l3P1M9j18j29P2J13N8j55l2J59P7j67l9J9
-1316c4R6K73l15n3K8n7J10jj19kL4J08N4m2j27nN6k0L6j33J19J42j55j4l8j1J12n8O7O6q2
-1285C5j78J90L2p7q9M2J39j03m9K8r6pN0J22n0q8JJ11J07r6j51M3J3N3J45J37p0j08J92o5
-1255B13l12k1J72M6j93J57q5j7rmJ01L1j25K6J51%K1r2J4r4j7m0m6L9%J19j2J15N4j69K0
-1224D3J60k03L4J19j53p1L7o4R4j4J53r5q1K3J42j3j25L9k5J72J15j43j51M4j35M9L9r2O7
-1195c5j3j0m7j0N3M0o2L8m2R5l8M3M4m6P4j14J6N4j19O9J86j81r6L3R7j33J95m6j27O4M9
-1164C1J04L8k41j2J63j2l2r8J58k2nqm9L2j03l4M5J23J4j69Q2q8P7J04o7n9KN5J96j6L2o8
-1132A73k98K75L8k32J36n4qo0M0r9Q2J14P9o8j59J06j17J13P6k24L3l1O8J82p6Kj44k8m2
-1103a23Q3P2o8n4lM2K28m1r5j53N7J46Pm1k1k4p6K1%L8l6j04J35o8J48j51Q5j16K72N4k52
-1072c8M5Q6r3Q3r5j07Q7P7p2m8J64M1n2k6N2L37k25k32p4J62j04R0nJJ01j35j07N2o4J07
-1042HJ98j0j62j25Pl4R6K2J15R2j53j34J1J27M9j00j32N0J50%r5%J3p0N0L1M1M4J9j01o8
-1011f1J59L5j20J43J6j28l2Q0J2q8K9J34j03k01M2K2M1q2nj2JM8J3J24Q0pj40J26p5Jl3Q3
-979A02O7l7j32o6J9J0J37K9o4p5L6j3n1J28o3r1n1J05k1N5R2j97J13j67J10M4j41J31o2l
-949e6R9jj10J09J63P1K7m4k10j17M2r3k2J72k8O8j6J43j49j63mJ56J77L5k57l3J04j17l8
-920i2j9Q0M6k9J08p2q9N8O1j21k9J20Km1J7Kj0JN6n7L5Mr2l7L7Q4j00m2K4J07oOo1J49L3
-885A33j08j21Rj9P0J81m9j76J50k4q6O8Nq7J83j23j01J63J04O2j56j54%J14p8Q5n6p3l5J64
-855D5M3k9j20rK43j77m2p9R0M7Oo0J79J4j96N0j48J08J82j07m7Q3k0j55L5P0J6q2rM5L7Q2
-823I5Q0k11M9rj09J08O8q9L4o9q3K15m7J4%k4K7n9m6j7j8N4j4k9rO9q2L0P2%L7J63o5j02
-789C3q4P5r5R4J87l4j33J9Pk22R7j1k0K1pJ58j2M0l0j15J12l9J10q1j10P1o9l6M1j4MJ65
-757A22m3j20k3L3N9J02L1j30r0R2n2K3p2%J19K7j46q0J25p6J24mp3j7m7J41J62N4j40k07
-727a06P0L8O4jj21K10kj46L8j03J54o7q0nP8lp4J1K2Qr1OL4l7Q6L8j37J51p0n9R1Jj26J5
-693a13L5l2O2j8k9O6J13o2k8J41j31K9j08J03r0j9K0M8k7o1Q7l4M8j65P4P7o3Q9nn6%O3l5
-660b1N5j27J38l8n4N8n7o3LJ07K4K7jk9M0r6j1J15nj6j10j0L4O9k1r4R8J68r0j65K1J1r7
-627a37L7N7J21j8j02K7o9J87mj56m2k4K02j5n2J9J13j67K3j4J05L5k20J24J03m3j11J68k34
-598h7K04r6o2J67n8j48N4N2o5K27p2j17p2kN6O5J8m3j1l3N0J8MnJ82l2j12k8p1K9J4P6Mj54
-564d8J53K6n7l2l9MmN7J02l9j10j36J77j45k1J1K2N7P8j12M8j9j1Jq8J36n0k6ll%m5J05N8
-530D7m8K1j3J09j29O6m2L5N6j12r9J20j15J72N3k02Qn7K4L4jL7R3J52L4r2j58j4k2M0M8J
-498D6j55J56m5J15j7j21J7k0o0N9K60j26K2j21j22J38J2JJ84l9j79OPq6OJ03l6J2L1r9Q8
-467C7j46J49J03Kj08j67O8J43j03l8l2N6O9k1m9m7K23J66j70j79K04J3j87p7k6J40nOL7o1
-437@o2J37R6j35p5N6j8k2l8M9o5mR9M6O9L1j30r0O8p8R9k8j13NO4M0K62j03j54K19j73J00
-405A52l2K5L0N9k70j1M7K2N3j60Q5QJ5k2m0j8n4J7QR9k4Krn6l9J4M4O7K24j16k32L3PM5k
-370b9n9k6N5N8q0OM1L3L7o9O6M6j20rJ26R2j35j32P5R7M8n8l9K1j17J4k6J95j9lpm6jj09
-336g4N0p7J07L2j64Q3j6N7Q1p9P8P8j72mP0r6M5p8N1j05P9N4J4m9L3j0O9J87j23j05j48J71
-304C9j09J43J22r7j50q7l1O4J71K64J4l34r2oM5J44O3o3j73Q4J03J00r1j79J88P3j35j47
-276g7J61j21R6R3j29q4J21K70k04k66J89R3r3o5N6o8O7J28k51k4Q4m9J21m8o7L6jJ5jr6J38
-245B4l6N6M6q3J65J22m0j69j14k3N6N4N7r2P6q6n0O3l0j01k8K1L9qk5J74k6q9K5J31p9j08
-213g8P1J1P0m5q4K4r1M3J82J31p3j41K37o2k26P5N0n7n1N2oj23J23K5n0Pj4n2O3jK3m2m1
-180e0j3m5J08q2K93Nq8j39j8R0J0j11Q0o4Q5j97J38o3j5j3N0L6K8Q9J12k20M6j66j2R8J4
-149a4J15P5N9r7r2K7J1p1j37J17j36J86l2j1O5q3p3O9PM2L9Mk5O6l5j36O9j26O5Q6K4mo1
-116gn7l1Q8k4m2k2L62J11l18j58J54j17J51J09q6j27j2l3n8P8L5KJ28n2j69O9k6K4p3M9J90
-85A38o1j34n0J03p3J7R1j7p6m9J48J26r5r4J67j48r5j1n0Q5J28j27K70O7k29k9l3o0R8p3
-55f6J53l1q6l9l6R5L1j16k5L3K05pj83J39p9O9o2j05N5M6J23K4k40M2j2J2PQ5nn7MJ14o3
-22B5mJ19o7j46P9J2L0kl1J83o0j6k2q9r3J10J9o1R8lq0j20J59M6p5m3L4q9J0j2L4J28L2p2
11C3o3m0J06j48R4M2j42J11M1l9J58k11o7J03O7L7m8j38J23J21k6
32A14
##PAGE=	F1=23648.640566291698633
##FIRST=	24596.97802734375,	7686.668670654296875,	0.73793202638626098633
##DATATABLE=	(F2++(Y..Y)), PROFILE
-2014G0o6r7J32K11j47j93J9K2O6J24Mj60O4j82J34L9N9j4O5j01j77R0k6O4n8rJ29m9j00J26
-1984C9p8O5o8P9NJ21m5j81K2O1k7k4Jo0R9J1j17R7j7K86M8j23M2l3k11j7j37mQ5N0P1o0p
-1951b7O2qO5j04l3n9R6O7q4J19N9j80K42j57j11m2R1L8J10N6q2l8j28p1J6lK19Lk20K44k2
-1920A18l7j28M1J25j33k1L5K5l3K3R5j30j1Kp7P2M8p9MP0m6m0J83K1j25m6J2J15K7p0n9K
-1888a7o2M5R6p9l0Q7j10L0J6o9l0L8L4J2J16j35l1l3J23j4j56J50OQQ4o7L5lrL6J36j01j75
-1855f9QR9j34M7M5r8R6J1r8JM7K7k0L2j3o1Q0o5J0J08lk21L03J46j07j34q6K0l9L4k4n7J47
-1822C2R7k8Nr3l8m2k9L4J53Jq3j2p1L2RJ19n8r2N8j0m7J9N9K19J3k31JKqJ8o2M5Qq0l5M1
-1786e4kK28J27j91j87L3P6R1R3j26j02j5k0J45p4l2K2Jj04JP5J32j7m7q7M2O8J18j04j96
-1756a06J65N1l0j05j22K6r3J88k0M1M1J6L9P8p7j14R1k1m2j18N5MP1J0OJ2M2m8m1m6L1o8
-1724h4j3J5N3m3l0j14K09N8o0K3L3J4n9m3K32j22j92J80R8k38J23N5j50K39p5j51K8L5O0
-1695H1o1p6J29Pj47OO1L3p8rL0L0oM0O3j51J01q8O8J34p0j55J10j9M3J72R6k52j33Q4j48
-1664a05M4M9L7M2j97J16q5J21N7k0j12n3J46p5l4P6j28K18Q2j39o0j4p2P7K4J63J06k24n7
-1635a7J05j21m4J22J58M5p7r2k05K32k6j13J35k3p0J89j51r2J17mq5qO6J62J00k94k6J22
-1607A05K05j37k21r0J80J15lj96k4qN9J34j19n8J6JM3j07J19j1m4o3j2J05O7j06J12j21j42
-1578b01K35q3q3N9J31P9rj90Rj7N2M5Kk9O1m9j2k9n2Q3J97Q7j16j60M1Kj19Km2J13L4j08
-1546f7n8Q5J65Q0k32L3J99%j98j30N7L04J01l49J1j14L3K4K15o0j47j7K7Q9j6N0J39k04j33
-1517a13R0J16l3l0Q9j22m4K8P5J00q8j88J57l2l5L7j28J09Q6j20j8J63N2p6j32L8K3o9J2
-1488e3J22p0M0J7j41l3J48P5j10N5M7j39j6K4M9Q6N0mj10r3q2M9j5J29J41k1j18q6j2R4J
-1457B4K6P8j13o0N2k4q4P5l2M1o1N4N9j54k2LK7mn0J6J98N4k06J06l5l0j0o6J57P7j06N8
-1425D8J37k4j45j16%k6N3rJ75N3r5j1n4k1o1R3J20J2j11K5M2l9p2k3JM4q4Q6j08KO0M6Q7
-1392H5m2r8p1J15J47J33j61j48M8j35J16L9M7j26m0J7M0j0j9PL7N5J38rk86J21o5J60j54
-1363e9J13J88j08p8k8O6j4J39K3k81L3%K5pj9LJ28p8L7n0j6k3jo7R4O2R3k6j10l9ql1M8Q5
-1329I4M4j13j65k7J11J32j46j7J49L1j21rOQ4K51k95m1K9m1J10J4j19l2L8Q8O5l5j01j8K4
-1299a0J0J5q0J17J13j75l6l1K4J04j49J15Q4r3j14K12L8j25j11N8J25j25j00J09j11M2m1
-1272a35J46l2n4l1Q3Q5Jr3j14NM5J69J48o4j02K01j03l13O6J30K5r9Q0p9l5j9jJ00O1r1M
-1241a6J53Mn2l9L5j11j7l1p1N0M9Q7K4J24L9k07O8J70k50nJ39j32j02O4r6J38N4J81j44j41
-1211c5pJ94l5j15kM8J67R8j98j41K1j15Q8%j21J33m0m0k7l4R8J0oN5l9O4J2j34P6j7N3r7
-1179h6J02M8j79J26J77j80j34Q1N5p6K32q7k00R2O6P7L6j71j0Q8j7k1p1R3j2Qj7l0N9r7o
-1148e4N2P3%j47R3o3K4J28l1n4N2l7J20NM3p0k65K72N1k59J28j8M4p2k7n3O7L1K7Kj11Q8
-1116C9p7J68j8k27O8k1L4J87j16j8q8j0oM3O0k8j28m5J56J47Kj14j52J32J82l2o3mj1q3k7
-1085e0lqPQJ4j07J88j13K9o1K49Q8k15q9J09rJ18j33j01Q5N7j03m9J89O8j08l3K4K98j64
-1055A85j92m4J87j30K0JO7J27k08j13N4m3J61J53o9r9j11m7lN2M1Q4R1j51p1M0R7L4q4j54
-1025a25Q1J00K6o6k6j4q1Q6m1Q0O5M7j51o0J61J9l1P9nq5k8Q6Oj17K7J07q8j58P8l0j7l4
-993a09%L2KM8n1J35P6L5j45J52p1k7q5J07J06m7j81p8N3K2O4O6l0r0M9j7r5J46o9j35O4J28
-961E5o2K9J03k44J19j24Q5M0q7J23j20L9P9Ko3R6P7PN5K8j61j80M6o0k7J55k1R9p0J74j25
-930F7j79mJ84J58K6k52MJ27j47m3q0O3J67q2J02q5p6Q3N6j33m6J03nj6rj2NM1K4p2O0K3n2
-897@j20M8O8r4n6O5R5Oj2l3J23j0o9n9r3L6O6J33m9j13J34k1r9N2J1q7J82j21j17J58J15
-866A39J28j23j90q1J00OJ36r0n6%M7Q5Lp4j52J87j29K6n8P0rM1n8K31%k27Q8j29MJ70j08
-835b3L4O9n2j65O6Q8l5j17L2J8L3O5J44j92R5n9j19J31R2j25K7m8p2K23m2k5J0o1K7m0%j0
-803c1n3N8qm9l5N4p2O9K3M8l1J87l1r2p9P5j16J18J63q8r2O5Rk53P0J4Kj1jJ36j1P1j5q9
-769EJ00r7J01n4j25J22l0j04O2o6N1J88q2j49NJ2O2Q3k5q9l3Q1o9O1q8j7J34K7j22j44J49
-738e1o2N2k3j1J2pJ19J79J4j14j58PQ9Q1nj52J70N5j43J5j83J82j08LL5l4J05j41oJ7K8r1
-706a26RJ9k2K07k2j57J19j37O2P2j5r0M3l3l4NJM1L7J00o8K1J16j63K8j08J35o0kM9K3o5
-674a5j64J22NL6j15N9L2p3J14j4k8J6Q2p3N0j05Q3j2p2Q2n5o3J5M9J03Qr3M9O3j02m4O0k0
-641b0K5m2%k6P4m5l1Q0J13q5j18L2J4m9J5O9R3j7q4j1j06K32l0j99j3N3J49l3pM1P3j91j4
-608e8pJ66K7k21J31Q5m1j08K46k16R0j00l8J60o8j99J70Lo1K23m6j29o2o1M3P2R6l4l2o2
-578c1M4J4pM6J69m2j63l0n7M9M8J27l7j78J42N4k2L3j15l1N9L5Q2o4p3j71J08o8p2J53Mn8
-546e2J31j00J7k7J1j3o3Q0m6k1K2J5j6k8M0L8Ok0M8J47j56R5l8m2J14j53m3Q6j30J04O4j78
-514a08P8o5KK8J7k2O9J83Q5q9j81n4m7J16L8J1j60J32JP4pj02jn0m8M1K72j11oj08q1J52
-482E9j5o3J95j8k17Q3K9j30O1R5o3k0M8j10Q5j39J86N6Pj08j70P2J33m7l3o9M9P8p8l3JK20
-450A44J84j36j94J43j0j60q3L2J01k3pL0m4l4J19P9q0j01nK6M0m6K4o1%J33LMP3r6j19O5
-418Aj28J64mj22K8L3L5K71j67o9J27k42J50K3Q8N6K3l08pM4pN1j02P6MK2l8j5j7n5J3l6J24
-385A6j6%J8p7m1QJ0Q6K61r3k89L1O5N0K2j02o2M4K4n2N6K1M8Lp7J04K4j36j0R6J06r0j48
-352a00P9Q3N7k9r7N3j26K5n1J55JJ9L7o0kj09K9q7J54L1j89O3jR0K3m9R1P5j90K4Q6r8M9
-319C6q3mn8Q1O0k6l7NJ4J17J63j65j03j24K02p5O0J56j15j62m0m3L0P8K82J39k95j91PJ7
-289g4J65N2o7j75J27J16N0p8j12N3J32j13k18K26j26J24Q5j39p2O3L32j71l03J38Q6p2l1
-262bM2n6KP0k13K6J11j6J52q9j44Q0K5J2l9j07K05n3L3M5m2R5J23j2j42j47o4N5J03M2r8
-231cQ0p7pPL3l9j25N4N3n1o6J55M5j57J28J38j55l0J2oO7m7j25Q2n4L4J42J73o5k42K67o9
-199A52j65J46M8j18q2P1nj32R0O5j3k7l8n5L9m8N5m8L6rr9L1J05K07J2r5j54K3M6J2r1Q1
-167D0j09J10j36N3l0oJ3N3j4JJ12J39k70P6q5m3R3N5J30K8K7q3r1L7j9m6o9P3j41P5l6L7
-135b6Q2j21j9K0j3P5O0L1l5R6m5j35K9p6P3M4PK8r5p2J3N3j3O3n1K62R6k58j09J41j67J59
-103I7J00j31p6j8j3l9pQ4LJ16p0j46O9qj3l2j6K12j7j80K2L3Nm6J02Lo1n5J10J17p6o1J25
-70A33j56j35RL1N2O3j06L46P6k12n8n6j01J24JN6Om8k8j6M2m2j01j4P6J24Jr7J41j08M5l6
-38A2j25M6N5J31J5k17Q1l0k8k5R5j5n4K0J63n0n8J16j23kK1%Rn5L0K24l2q3k4j02j29J16
-6a8Q9q3Q2ll4j08O9O1n5m2M6j21N2J9K0J41l1j07k3k1Q6j63J55O6j10l5Q3m3J34j79J7Q0
25B4J6L2j4j57P6J65k9
32A13
##PAGE=	F1=23624.324221136517735
##FIRST=	24596.97802734375,	7686.668670654296875,	0.25075712800025939941
##DATATABLE=	(F2++(Y..Y)), PROFILE
-2014B3o1m0J16J75j59j69N0NP0J61Qj71K7j82J84J02j0q6J19j03j29K9K9K5p9M7J20p9r4
-1985g2P2m7J6k0J09mJ24p2j63K0L5k0J7p3M1N9Jr5N2L3L00N7j44kl6j68o6l0r6J08J3J03
-1953E2k0j11J28p0P1p1l4k5M6R5o7Q5L6j57K45j64q3j4J09j2J05M3o4lr1j07Mj3K43m0k11
-1922i5J65k6N4o6j14J33j01J5N2k0l5N1L5j24lL5q1J15K1q9jM9K8r9K01M5j34j7J5J03J9
-1891A31q6n4k8n6M8J41j5j14Q3n8n0O3j07NRJ4M7N5j11O0j00J72j0j37J6M3rQ8o2Q2k3q0
-1859d3O6J64l4j38J5R7j53OK4j15R6K9j08K4L2O6n8RRp6P0n3N9N8j8j42K09J79p3j38j19
-1828e6J1oLm5l7J78Q7n9N2n3q0r3K4K4J39qq2Kn7K5M3P8j19j02J12K4n2QJ9K10J9k06M4o0
-1794a3m3L7m0N1L1q1m7M9m1K12J45j90j43K0P0J16R4j18q9o9J7J45q3o9P5k1q7J2Q6J20m4
-1763A02p8n8L5J2J50p5j73J43K0k8q3j52Q6p7J30m9Q1L0J0P2Q6p7j21J04k5p5p5N5l9J33
-1733F4l0k1J6Koj8n2L4r0k0L5N9l4o8k0J78L2m8P2j4m7q4J6K63j03j41J42N9k04J00J3j43
-1701e8K06j11j79P6R6J28j12j25J92j9j91L2J16qj23J2j2O9%N8Q9j95J31q6jJ37k9j24R6
-1672F5KL4J49R2k21j47P5j43M4RP7L8j91O7n1J27K9j5j43J9J77r3r8P9j13J29J80j34j01
-1643e8K0m1R0j6J46J16k01j28J16j17l9J49J37J8l9m0k00J64m8n8J13j6n5J87j44j27J16
-1616D5pl4J4j0J36J62k84m9J15J65j29j62o1J27Q6J4j54Jk4K0J19r8j30J05j1j3n2J91q1
-1587Ao0nK9O3N6j04L6j55OJ74j01m3M6J56N8m8k11N8J7N6N0k4l5Q0j23j8k5OP0K05O5j11
-1555A69j62OQj16j6L9P8K8r4p9J07J51M2k20O7K02J0k17j05k3K89J53k87m1m6J9l5K14o1
-1526H0j17j4rJ00pO5J59k35j57Q5J29n6m2J07j32%j0N7R1q7j28K17p8q4K3m5J06N3j28L1
-1496b6J53N4l8j39nnl7k9J11k8M3j0j49k6J35O0o4K0jn2j4M2J5J15O9k6j12p6j72M1K5J57
-1464C1J51l7j16o8ML6K1l5L8l6k7P3k9j67J10J4M1n1O3L7j41j8L6k0Kn0M1J69J5j58K7m0
-1432h4nOqJ25J12j10LJ34k1k07k2k8lL2K2J47M0p3J0o0m9n8P4J27K3j11O2Nl5m9p9L5L7r6
-1398a04J01r5J5K6L5O6l4j00m6J12K74J27k62j28kj02J60k0J1r8m6J2P4m3l8J6N6O5J27l4
-1368A25k50J10J6R7j19L4K02j13p4QP0m4J17O2k41Jk3jO3n9K8J56n7k0q3L5J9Jj45P2J09
-1337I6R0o5j43jJ4K3K5O5M2r8j07jq6J93j09J0Q6k2p8K3j1R5K13k61n1L8l2J11L0j09n6L6
-1305d0N7P2k7p2l2J9L8j8k4J20P4j78J1n9LR6j46R2J07p4q2J69O1j30j46P4J11j17q5R7m7
-1274g6N1j27J67l5l9n7O5N1J05l7j98k1M4J08J62m4j00J80j21j89N5O1kNJ6p0l9k3j9Q1R5
-1243D9n9j2J43Kj20L0L9p5J5p9q2Q9N9M4M4J28K6k30R2J81k69m8J38j05j06Q1q6J34J05J71
-1213B99j66j57l7K28n3j18l1J05J54R1k23r7k7r2R5Mn3Q0o5o4rl2J38n1O9M8l2K5N6k31R8
-1182d8l1jLJ00K8j77J58J23j62j03Q6J8pK58q6k34J5R4O5K9j00j4J0j2k7m0L2rL0m1J6P6
-1150D9r0K9L6K7Kj31J07m5j9J32mk5J14o2qML2p5j76K33N1k83J36K0N9o4p4L2Ro2mO2p6O0
-1116dL3J77j30k22J11j4QJ78j51pl5L8j2l3O0pj56M9J11O5K3j22o7J31K09m9r0KJ0p8o9m3
-1084h4l8J22K6q2p9K03r2n6J1J97R0j54j71R6R1J06j59q7Q7M5j17n4J95Q7j33o2K6K16r1
-1055A39j36k5J96j43k7QJ06J35k64j03L8K5K01Q9j14l9q4r9J4QM9K6Q2j25J5N3N6K0n8j73
-1025a30J34K7M6k5n0l1j03J43j38J39N1O1j74l2J41j3P3M3l8m8l3P6Lj33M0P3p2r7Q5p0o6
-994a18KK8P7jJ0r5J42P0N6j24J55o2o4j19J17J37l5k03r5O3L3j8J33or7N9j1j49J54j03q0
-963a44J46J34p9l5R7k23O7p3N3M2l1J14j66M9N5J4j2P5Nn2Q2R2j14k30N7J9rO7m8J40r0J86
-931A88r6k03J4K07J29%k28L6J41j66n1p1J6K36j21Q8r7o2R1O3j41j3Q6l1lm5pj8O9J2p1O6
-899A8L0Pj27PL4j04j5J13N3K3j8l1Q5n8m3L1j17jN7R3l9o2J04j8j04J1L4k5J59j25j19J16
-867c1J24J90q4k18j42P1Q1J70r6l2L0k1P2L6k3j46k9n6N4%M7o6O0m6K60m5k28J49j30n8J38
-836C1j12J09M9o7j38O9J06n0j58N5k2P9k3J94j59J62p4j95J70J12j75J2k8n3K29k8m9Jo1
-807a4Lm5M2J0o6M3Km7k9M7n8O7k1O6p9K13nq6r0P9j15J13J37j29m8J11Qk38K2J3J5k0JJ09
-773A1l5R1J4m9O6j18P3k2j41J73jj51N0o0P9J86j23j61O8nL3N2j06k5M8N7q1Q9r0m2J50L2
-741F2q9j29P1l3kn9J18JmR6J89l9r5j00l2J43Q7k9j73J42J07j43k3k18J94j30N3J03j00J32
-711A00j94J%K8m7K9K2mK55q7j72J07j88J38O2k9l3M6r7k8kN0M3NO7p9O4R7j85Lj2J31m5K
-677D8O4j3j01j80J26J0Lo3N5Or1J33l4mK6J07l2L5j14j2J1q6J05m6p0O1m0J81L3j76O6P3
-645H1q8k3l9NL3OJ3n6R0q5K6Q3M6j07o4M0M3k9rQ1P3k3p9l7r1K24n8j68O1K7P7m9M6P0L0
-610A50j67j08J9K06M4j62O5O3m3r1L02k03k0j10M2J03p6n4J04n5n0K03mj20n7j01J5J33J12
-581A40n3m3o7K8Rk9P9J56m3j91k3n5O0P2J39n7j71J23P1LQ2j44o0J01ON7q3m0j30l7K0j9
-549i9K00Kj71J47p5Km8L6j4l9Qm6J4M4Rm4%nK6M2m6J13J59j75R9l6j08J57j59j1M1j14M3
-516d8O1r5R2p5j9K5J8n1O4J99J16r9j91p3l1J34K2K5j56J05N0rJ3o7j3p4k6NK76o9n8p9n4
-483h2J61l8j10J86Kk52J93J9j41J05O6j05j3P3j57Q4j01J82J5J3j12j31Q6R9jj2p6M6L5j25
-453i1kL5J90J82r6j93Q1l9j23k3L5N1k0m2J7%nP3N6j9j11o2N7J07l2oq4LJ46j1k7J07r1j50
-419h7Q3j6P5j6j28N0K4L2K85k16l5N0j87J08M3J42Q7j2l15k7L0k9M1j8M6K2J1m5J6k5l8j3
-387f2p0J40j2MK8q7m4L7l3R7K73p2k94J0Q6O9L6j37q9M6J2pM5J6N8j2p5J09lj31l7N3J20
-354G4l2j48P6O0P7j4j40J30j27Ln3R2J4K5O1q3K5q4J7r5J63J4j58K7j3J23l1j3R4N8j90O2
-322A4J02j09K4p0k2k9R7O9o8n0k4M7J49J19j97q3q8K16l8l3J96j26j56J4n9K2m4K81K39k44
-292A49k09j1l5J74L0o7j52J55J30Lq5k3m8J47q9k02J93j37J64P3j42l4KL27j36k76O7R4m2
-263B0ML1n1r4L4n5m5J29K0J59j17j53Q9K6Mm6n8J56o3K3P9j9RJ48Qj28j68n2RJ37L8o8P0
-230G6o4j3n4J09L5j49L7N5r0n6N1J26j36J50J23j90L6n5J7L6m4o1J5j2L4P3J99l6l22K72
-200A62o5j28K16N7j85j15J02Rj23M9J03Rm8n5o3Jr1J21q8J19k0j09K0J97J16K3j23j27M8
-171A2L0J0j00O7j42J28o9Jl6NO4L2p7l5J47J70k89Q1rk1N2N6J44k0pn2p4J8k4Oj8L8j42k4
-137g8l0O5Q7j69Q4mj12R6J02P2m8J02m6j23pn0Q8nLN5j31q4O2L5K7R6n4J45P1j60m7Q2j76
-104e2J28Q8j64ql8J5k4p5J12J3Q6r7k0K6k5l3jo8J93L1k16J13pO5q5M9K1k4o7P2J05m6l9
-71B8P1j41p2LM1J6ql3L31Q3j73q0p1j36J41Q5l3J6j5j0Oj2j01q0J4Q4O4lj8J30j13Jrj37
-37a31K8O2J23J5j50J16m8p5m2J21l7m6RK10m4j04Q3j53J38l0l1rr2J05K35mj42jj00j02P2
-6b4J02j12Q4qNp7l4P0l9k1P6j03M6J9nJ70o0j56%PN6r1J34O4p5j49J23n5J18j47Q7M8l5K9
27D7K2j21l1K01j8
32A00
##PAGE=	F1=23600.007875981336838
##FIRST=	24596.97802734375,	7686.668670654296875,	-0.36141341924667358398
##DATATABLE=	(F2++(Y..Y)), PROFILE
-2014c4n1L8O8J21j64o6J9MN0J81Qj71nq6J53J23n6j39J90j11q1J2J2j5r4J10J00j16m9QJ6
-1983b5m7M5R7j3J26q7j56J3Rj8N4r1R3J4j5p6L1P8K86O0j57m7l0j05j06O4j50J01m0J48K3
-1952G9k12J83j05M5l6nj2k3J39m9P1J2j67K24j49j5J9R5o5R1N3l6Oo5o5p1j0K31q0j81P7
-1921b1k5J52lk00P5o1L2N9n9m0Q8pj42J52K7j57J23j2q7J2K8Q3j48K02O6j32J5J1J01Nj02
-1890C5m6m5m7K8J80N3j64N1j1j13R4j29O6om9Q1k3Q2nj28J86j3j11j10Q5l6Q7j9J40l3r4
-1859a4RJ40K2r0K9R5j67j1k1j27R2M8r8N0KR7p5Rj6n0N1o0J06Nm6p4J48J83l7j36j33OJ7
-1826d6j5o4j3J79O8p7J20k0j10r0J5K2J06j5o6J1m9M0N9M0j65NN0K3o0J9j6J86J8j69R6j01
-1794a9j15N9j5O9M8p1p8O1o2J85J44j83j01K6O2J12Q4q3o5r3K1J37q9q8J05n1m3N1L3J05
-1764A46m7p6j0L8p0J24m2j40J21kl3o7r0J21r3M3o0J03J8jJ16P5p6j13J03k6j04j4M4o9J80
-1733I9n7m6%l4M1Ln2L3q7l1M7N3k3r8O7J79%o5J15m9j17r9Q9K61q5r6R7J4j52P8k1j32J64
-1700I6j36l9J1J04J69j17j25J77m7k12N7J26m2j40L3n2J08J3N1J09k17J41o1l9J07mq7R6
-1672H0JK8J14Q9j80j41M1j25N4k6Q7M2j66K7j1J16j8Kj08N8J79j18j50P7p7M5K45j17j39
-1643i1O8l8R6n3J16J26j56j76J02p9o0J52J16k0k5J4j03M1o5K1N4ol3J68j26j31R8jM2L6
-1613H7q7J02J95k62p9J13J33j14j13m0O6N7K7j03K5l5j3Q5p9p2J11n4k9N4J52j41p4N5Q1
-1584D8J5J7r4j8j74J29J19r4j7K9J58M2o7j89O8O4N0L7m2n3P3j75nk6N4P6J82L0j00j68k0
-1553e1M2r2m7J19M6Rq3o2J08J35jj89N6J97M6k20q4q3K24J81j85q9L4np8K08n6j04j9m6R8
-1522IJ4P6J63k45j60P7J15r5m8J41j44N5n8L7O5l5L4J49j05j50L1J7P3K9j13O9J44N9j5j24
-1492F5qn8j4n1P0K0L6l6j32j0J04K6j2%q1R0m8M0j0J42Q3l6r3p0j55m6N3J42J54l7j01m9
-1460b2J0j5N7o7qJ6PQ0l5j73N8O4N9l3N0K0j31k0Q8o3J1l9L5J45j2j10o8n6L4K2O5Q5J35
-1427A89j06q3J26Jk72J08o5kJ8M9J21Rm0L3o9q3n4J10J50J4j41Q7j7l2l3j18P6K0r1Q3p3
-1396h5K2RmM6kq8K9OL97J06l43o9n0qJ25p6m2n9m1J9Q5p2KlM4P5R5n2k06J22P2L0p9l9J91
-1361A57j12m8M2M9p2J05J03k03m5j4k0J11o4L4J54m1o3j00Q3O4J9k27O6Q9O4o2j64N4Q2Q3
-1331A24m8J9L6p3n0O0k24J83n4RJ7p0n3O1k6J27J56k15q5N2k4J13M1r0o9J8K4P1j0l6n4M4
-1299b6N5n4J8J20L5j55Q7r0o2R0p0J9J32m5q5Q5R3r8j70O0J10p4k6QK5O4j16J33o1l9l9J7
-1267e9J6J94Nk13oM7n7J61or9J38o6n7qk4l3Q7k0n6qj3k6KJ24l3k1J19mj68R9L2oL8j52k6
-1232i9Q6M7J4M8J25J7k27O9J93k55r5J17o8p7Q6m7Q7J24J29j46j33o3K38n8j42m1J46J33
-1204B08R5k06o0q3p0R3L6rK4r6q2K0j6J49j07J55L3l6k1Q7j46N1k7j7L7Lrj09J43N5j19o2
-1172h6P5qM8K69q1k22r6J19P2K6m5l0n0Qn4nk3k3O7p5J01N7p8N8PmK2j29J06l4l9J22J8J7
-1138A10J72p5j21qPp7p4K01K9k95J68L2L5m6r6J05l5j27L8M7p4K6J64J76k26k33J60j4j1
-1109d2J63j66L3k1Q5k1j25P2jr4O4M7RK6j30M3J00K25m5j17kK9o4q8j04j1J87Lj39K7J79
-1078A22r3j04L6J26O9q4j30j3J75O1j65o9R5L6j12n7J79R6j22j06Q4R8l7p5j5J84j57j5M
-1049A1J04J23k92o4K0J09K18J8j46j6n1j27L3k5M8m9O0p8J04N0J1Mk5j84J95l3M2No1m2o5
-1018a03J55k23K07PM5j69J0J30p2J54K6o7j6m0M6kj32P4L7n9n0P9q9r3K1P3J03k9k9j08J43
-987B9O4O2r3J36n3r7j15R4J59nk00j03L8L5n4J93j0q7O5pk06J87j71R4J24J30q3j06Q0j79
-957g9lj0LN8J4J09j86K7K5L6L4L7m2q3R9J33p4k50P8P7JJ2j27J79p4J82o4k07%K35J10m3
-925B07j92N2J48j68o3o3J7K40j45O8j03m1P9Q2j43M2P6p2Pp9J1o3R7K4p0M9K0P4j07l5Jr7
-893a47P8J03PK7j4m1M1r2n0J09r5o1M8O7k2k8O9j6r2k8P8L8J29j39r8L4J61K16n9k35j40
-862a52K9J15J82p9rN5m8K5O1J7j27j70lL0P1K2p9K3jK42j06j92K08j52o2Q7j09J58L0o6r9
-831i9O5J15k3j39j6j7J33j64K10j11K35q0k34J57J27k26j2j3k9K28rn4k6j6k1q4O7L8n3J0
-801d1J0k0j4M4p9O8n3O3p9K13J5q8j19J03r3O9J30j47j2J42kj83jm7K0j3kR5q6J00M9j1K3
-768E4r4K8J9j28J80Mj59mnJ01J67j59j47J24k4J0M0j08M0K0K9m4N6q3n5J57L8n2j00qk6N9
-736g0r0J38j4j4Q0J83q8q3n2l6J79P6m8j80J25J47j28p4j36J31r5J4J47r7R8k23M2kj7k5
-706a12O0L7MK78j43j85J07j41R5O6m0J5L8j52KK4O6J9k4L4q3R4Q3j73m9J06J18l8j1O8m1
-675A22j19j00P6j7l9j9N9Qm7P5o0PK5J41L0K5j42j10J8p8J15k3q8J06p5J98P0j91PP2o0R
-643ej13J04k9RL2n9J03j17O4R0j7j51J3L0Q4l3k5R3O0m0q0m4n6J85q3o6P6p%m9Q3J05j5j19
-609B3j35J5J84Q9j16j2L9m4o4L22j93j03j04J35J8p8R0L8j13l5J60M1r7n6q6pJ55Q1p3l6
-579C8m5J1ko4R0J47l1j80Jp1O5P7J15p2j39R4Q5J8J00j47n2J17k9L1q8j4o4j27L7N8K22R
-547A90k34R1l2lo9N2nk2n1n7P2N9j3p6K1k4L6L8l6J61J45j91P8l3j01J54j42j7lp8J6M3j3
-514d4Q3r1l9J5J9m0N4J89J35j10j84p5J8J03RN9j30K8J02j10L8j4Oq7k2m6K59qj11m5l9J62
-482H4o3j31J68J3j62J99j9j17J32J8j53L8R0j79K3m1J55j3J6j18m4J00O5mJ1q3M5kr4LK4
-451c9J45J55o1j62K3p2p2L1L4%mn6k5O6OJ0L1M0j09pl2J76mk3j31j0J54Qj9J16j05j85J16
-418eO0J8n1j12M8M2N5K82k36p3kk7KJ3J79J20l2k96o6Ml8K2P2J5N4k1k8L5l9k5l4r0J41j6
-384b9J6K5q2n9P2n2J01K56n8k73LO8R6M4j55j05N6J1J5K0K1O7%q1Q8k6j06p6JJ34J7j34P8
-351d7K9R8oj38J89j36Jn5J9L5K8M8j01P7n3J3q9J14j6r7O3m7R3o4K9P2K7j70J12J11j24l2
-319a7n2J3j7J10Q6r7j00m8J02J64O6k24n3m7K19j1j28K31j18j33N0o4PpJ35K85j97k03rp3
-289a30J69po1j22J83J47l7j14N2r7J23n9j19Q4j52K11N5j24J2k4K33j01j94nJ09pM1J4n0
-260C0j79O7L7j01J04M4J48j22r4O6Llk8k0N5o3K0J38po4J89Jj32j77J4m9J38M1l4N4m5n1
-228b0j08J89J00j53J5O0j13k7o9J80n7J11R2j71P4j26M8moNq6K8M7%J95ml17K11m0j36K69
-197A87P9k34j18J12L2j13J0J30Rn0n4p5k7k5R1n2R5l7p7Q5J61M3L2j58o5O2L7j2j27M7j26
-166a38J02nj1p1L9J01j4j38J4J27J90k50QN4K1K3J5J51o1k4j4n5k9oO5K9Pj53o0j7N8P3j59
-133a28J34J5j46oJ65J25o0P2l9j12k4n3J00m9J6O7j61RL6PO0Q0m3M0L2m6J6Pj34N4P8j81
-101f9O4o2L3qm8N3J8M8j20J33l0l8j8k2m3J07P7j94J31KR4r2l8K2L2q4M1J02j3m1J5j09j6
-68g3L5K9rr2K0K82Q7j23r1o8j26J19J57r6rJ4J4K8n0j16q9N9N6J3j7N5J07r7m8J8j41L1M9
-35g2Q9K3o0J38o1j15j3J18o2l3k6K43m7j26L5j22K07o6o4j3o0J10K26K1j82M9r9j05O8O4
-5F5j21J01l1K9m2j21P5l5K0J05q1K6J2l2J89n3j59rJ5K6LQ8M3m1k22J51o2J01j22J38J3p8
26iK3N4p3j34K17J
32G9
##PAGE=	F1=23575.69153082615594
##FIRST=	24596.97802734375,	7686.668670654296875,	-0.87604182958602905273
##DATATABLE=	(F2++(Y..Y)), PROFILE
-2014h3l3Q5L1N2j59N3l8L6K4J57Mj55l6j5J35J31p5j45K43j11n5Ql1n2q9J48O6j43Ml3P5
-1983al8N8O8k5J15q0j67j%l0Q5p0R2ol8o4K7J18K53N9j63r0k4k6j37J28j77P8l3J59M8k07
-1951h9J31q3l0J0K2j2k8J33n3P6Jj83J68j18N7L2Q3j07P5R1k6mm5k0j33kJ92j10j29j2J9
-1920i4K09M5j78n1k8J8O8o4o0J01Mr2K30J4k18P1k4l0k4K0R7j59J73P6j16N8j0J04j6j14
-1890A0k1m1o1NJ99J12j85QK8j47J06j36J20k2j03J07r2K60q1j22J73k4p6j19K6m7P2L5J93
-1861A77k4j02n6P6N5m4M0R6j69j3p9q9N2Q0q2O4k3J04o8L6k2r1M3o1J44m2q3l1J34J57rj24
-1829D6j29JL1j9p6NJ65L8q2J82J3j27q0ORO5pl0On5N4N6J4j71P7J2J4q2K6m0J60J9j27J46
-1795A20j18j63M3nR7O0n3r7N3o1J34J34j69n9N2M9P8O2l2k9p9j1J23r2p4R9q0NR1m8R2k1
-1763A01l3K9K8j15L4j9r6J00j8m0n0k4J50j12l0n2Q5J0LJ52L9p5q9R1k4j29M5L3q5K08p6
-1732D1o3k5n3Q6J4n2K7o1k0L3L7j7j18J25J99j8j00J39m9j63o4R6K24o8n5M3k1r2N2m2j15
-1701h0J30j21O0k4P6J80r3j00J26q5k00Q2Q8o0o9Mj7O5K6J8J28k10J29k3l7N1nn3J02rK1
-1670A00Q0R0j44j26%j05P7k9N0M9j35J0OJ08o5K6k5N6J68j49j83P5m8M2K15r1j32Q0o1J01
-1640D0p6Q1J32j03j50L5j2p1Q8R5n5l2N5K0o5o9R2k0Qj1J39j02j05N8K0J14N9j62R5J98k35
-1609F1j31J17J17q4q8l1PK9M3m9M0m2m4M8o3L4O7q7K8P6R7j80p6R6J19l5j9p4m5j04J38P9
-1577D4o8oJ4J30J2l7j12RJ12L2K3n3q9N2j79K7k5N2J01J37nq7j85k1Q5o6o3J77J8j4p3k6
-1545h4J12J21m8j23k3J73R9k02p0n7R1J72p0j19J01l7p9J83m0j12l8n4P2L7P7J56k21j54
-1517a37O8P2j42l0J78j53J05r3N5j5N5J34Q6j14k02N0M2K0J7p8J01J31O5j2r4J8j06j9o1
-1488e9M1N0K4n6j01J2O3j3K4Nj67K42j04K4k3J67Q4l3o1o5j46r6M3J08J48j7p0k9Nn4J03
-1457D9q4LmL3P6m1j38l4J09Q4j2K6J1j17m1J30q3L6k7J4J15j0q2j30l2J0K5J40N1J36r8j60
-1425d5J21J0j74J03j05k2J4O5R3j7j0M5p8r6j7J13J89j5j78J02k0k8k9j30J03K5j24P4m4
-1396g5K6Jn4M8L9l6P5j46M78P8l87K0q6L7J06j09r6k0m3L1R6j10J00n0J9O3M8m7j56J32J01
-1365H3l1m3q2J66j19j7P3J3q9J11J35j72j00%nJ24n6J9J31j7q0j07J16J11N3l02P1J3K6k2
-1335Cj33R0J22J25j02l3J9l6JJ17k78J19Jk0m0o8q4J26oJ23P9j36j30M4j6J10M4o4o4k0o
-1304a13O8K4pq4R2N4p6L0J14Jj09J55j05j42R2j3k7J50k3r6j8J18m1j28j8J11j6J6p2Q8Q0
-1273A05r3J10q3m1lm1mK44K3k09K2O7j71P7M9j03J09O1k0o4j12l7J11l9l0L1nj7l3R4j8k5
-1241d5Q4kj58J14J8O8M2k13N5O6J6J5L5J16J4j95j0K05k13j33P9k8k2Q8j4K6J02P8p8r9p8
-1210f7K27m2j71l2J52J06J14j60n3j28m7R5O7J4k7j28n1L7l4J50j42K41K3o3o6R9o7L6J0
-1181I3M0l2j04o0j6J18J4n1n1L9k1P8K58q5j75j62J09Q3L8qn9q2L6q7K7n6m8R4r0J80Rn8
-1149b9Q0l2k0N0j28P9k6l9J14L7N6K14r8k02oj4p8QJ96qk89K04J4j8l0q9J58n4j20O6pr6
-1117a07nK77J83k76k64J92j7l3J55j57O8l4J16j4k05R2Ql0L4j5nQp7Q8N7K22k8j38j2M3m6
-1086H0q0r6J3J63m1j53J22J66q9r9KM7L4j5p2j05K25Mj54m8J06K3r3m5J33R5p9j49J66pk7
-1055B7j6j1J52j78N8j5O0R0k74J4O9J10K05m4j71k9j5j32O4m4M7o1j3qJ31L7l0j3Qj75K39
-1024H2m8%J1n1n7J4J34k15K11l8j2j30N5J38j40J79J0q1J1m0jpj04J05Om6j5O5r1r0RJ35
-992aJ05q0n9q6J29O3N4o3J05m9j17m7J4J73L4j78r5MNM1J51m3n8P0k1j81J93j45J26R8J16
-961B58q0j58O2j30q2O4n1P0M1J09j84Mk4O9O3j1o7o6Q8J45m3k11P5R6QJ1k05J64l8J71k8
-930A20j77n8K61J08r4j47M9J44j52p8n9L7K06j53N3j01j1N1J14j44R3O6j14J9r5K2q7J31
-902DM9r1J1nJ34q5o1j6l3J15Q3l9J9ql8Qq4r8J35n2q5K2M7%j0L0j4j4M3L0J4J14j53p5j8
-867a21K17J79o6k40r2M4O6J75m6LP1o0j3O7L7j00j44o8QJ18on7m2O2J83j61p2J90j84k9L5
-836d6o4J42K4n3o0N6J11J1j39q8L9J60j97R4l7K90j04k28J18J33k59m2lj2K26Om3o2M3j6
-806@r9L9O1k7j3KJ0rM4j09P1q3N0k3J74K8r2j58J52o3jJ49j22JJ35j2j13j4j24J9nj2J01
-773d3r5M2Q3J1rl3l0P4p6J19j6j25o7O8J17J37j91r6J51m5pP1mNp0PL2l2o6m9J38M8j5p7
-739d3k4p4J08o2R9k8k6P4J62j20p3k0k2J91N1m8j73J14J71q8j05p3Q9n5m7J43o0M7k24Q0
-709c6Ml6n5Q6M7K0K82j83j97J12r7M7P7m6M3K0j88N3L3P1rm9J3p3J12O7j29n5J44R4k3l8
-677A11O1n2r5k7L1n6n4qO3J4JK8q6pJ5J84Q0J6j65j71j1K3M6Nj02J27k7J22R9j67o3N9k2
-644b8K2q2J39p6k9N5n0J06j25Q1Q8p1j40O7k1J28m5l7J04N5o3q1l6l7J46r9L2Q6m3o9j2P0
-612C5J44o1p1j05lJ28J39q7q1J7m0m0L09j78j44m6J71o3o5J96k4j55k3R9Q0p0n0o0j5J45
-582H2L3q4j6nMk1j11P9J43jj28J8q7P1P3P5j04j08O6R7K9Q4j44KJ13o5Mp5KOq5p5J34K31
-548B37K3k44k1K2pp9M9J4qo1o8R2P7l9j05L0k4N4PPJ83J12k07L8k6j0J10j19o2k2l7J5K9
-515d0L4O1j15m2j1K7mL0J55J46j11j60p3O4O8%J13r4r2J53k02P3M7N8r6m7p4J88O1j43j4
-484d0l2J47r5j20J53Qn1J79o9o5J47l9j91J09P9j52q8L4J10k5J1j17M3J14N7n0K8q9L5j2
-454A9m6oJ2R1J13l5j09k1r8JL1M0l8J4k1q4J09Kn4PR0r0P4j56K37K5k3j56p4J70M8J2J01
-421A85j22j74J00R4mq0n0j5Q4R5K52k30j48k9R8l9o6J94J49k6k57j02l3Lj6J15KQ2o4QL8
-390D4n5j9m1r8J29k9K9K1n8r3J02m1Q8K15m9k28K4RJ15N9j53j17O7JL8oJ7Q0L3r3M2l6o3
-357f6l6K9LK4q0O3j6J16J6j11J87j26K9o1l8M7M7Oj13J38l2J2p7K9n4k1J34n8%o9O5K7rj33
-323a28J67J08j31j05l5P9j9J16J13j04j70o3J60J67J5k47j0j2K11jk26K61q4j01O4n8j0L8
-295eQK62j52j56Oq6J32n5k3o8J58J63o5j47R4j00O1j7l4j0j31J97L3p7O1rO3p3p4m3R3K8
-263C4P3qn0j42P4Pj06O5M2J25j03l4O2k7j3j0kn3k5j4K05Rj06K27l7j48j74Q2o6J06M5rM3
-230G2k7r9q4J95J41j41lO0j16kn2Q3K9P2M4j17Q9j76L8k6P4K9j79P3O4m6J48J5k43J04Qj80
-198a53K90J06k48n9O7N5j07j9J41j8l8l4q3pL2J8%N4n1l8J16J24LL6j87lQ1O2n2j61K3n6
-166a06K6N6rq2O5J06p3j22J16N1J78j95j17J04P9Rn7J43q9lJ6m6r3L1J05P4j3j70n9LM4M5
-134A7q4J01M2j21r3J72J77o1J6l2j03k6q0J03p9M4O4j25N3J6k5R2L1m0l5k4N9P5n2o3l0N6
-102D5j78J28p0K2MPmkJ3l4J72q4l3Mp1KM4J15j52Q4L2J09q1j07kQ8j00J5J09K0o3l9o5J4
-68e8P7L5j8j69K2K20Q6p1r4l6r2P4K08j34n5M0L7M4o5r9j00Q2K5l8m5J28P4p1q8M0j15Q1
-36g5J4LL1L2J39p5j35L4R6p6k1p4K49m4j25nm5J90q0p8J0jM6K09M3j96J03j07j24P5J6o9
-4d0R7o8K9rj31N1o2O8J17o8J1Rn7J96l1j25j8pOQ3M1J5j0k14J23m6O2j11J67j7j09J7P4k4
29A9j69J70K1
32D1
##PAGE=	F1=23551.375185670975043
##FIRST=	24596.97802734375,	7686.668670654296875,	-1.0260212421417236328
##DATATABLE=	(F2++(Y..Y)), PROFILE
-2014i7k6J04J1j6j23J21j00J05K2O9j2j13l4%J16J34o4j22K70q8n7Lp6p8m7J26K6j48M2m4
-1984i6J24kN5M2m2Q1m9j77l8J7m9J01n5Q7Jo8n2K5J48K09O3j63j30k9O4j65J57j63K5N7J28
-1953A06N2j90O1l6j09P2K4j6K5P8p9R2%j52P1q4J03K7P9j33O9J43m5k6k6J2j55KJ31j26o4
-1922i4mN3J75P2j52j17j2l8R9j6n5J8N8m5K62Lk60%L5Qr1K0P5j23J13P3q3J03m1J00m5j17
-1890b6L4k0j18NJ90J46j76l8N2j52J08j19J51m0j11J01o3L01j48r1J39l2l3q8n8k5L5O7K29
-1861B20nj20r3J1O4j0M0R7j54%j23k0j8J24p2O6l1P4m7P4J8j92L8m2J55o9j01k3J47J09R
-1830A26j07j08j3L3j6m9kJ46Lq6K25M5j29o8Rk1K1K5K4qq8O0L8kj32J00pL3r2j3n7J40K4
-1797E4p9J83j29j40rLR3O7l4r2K2l8N6J25j48qQ1L5K4K6K0J7m9m5R9r4m9Q3r3L0J16j22Q0
-1764H5L2K1M5%j20n0j5n1Q0l4m6j5JJ81j26n0o1L3RM7J47j5p9n0P0j6j57R4K7p5K18r2q1
-1731d3m5n3J21J8n9J3k1%J6K0k4j19J42K19k1j32J43j8j66l9P4J68o1j6j3l1l8J8m9r6J11
-1700A9n5N5l1N4J69n5o6O7j30j42R4J7o1K8k3J1K0K6k6J54j83R6J1l1kj5k6J10j9J1O0R4
-1668B31j24j07m3q4J08LrM1j03K0j2J05p9M0N4M8J44j82j99P6k6Q0J27n6r2N8r8J17p9M5
-1638DJ26n8r6j5K9p3JP4o9pK9J35j21m4J11r7L5lJ15p2o8mN8J63Q0k33J35J83k18k00J24
-1607B4J15n4p6l7m1NO6KM6m7q0K3l5J02K1q7R6O2L7j95n4R5J34q3l8m3l5n2J23N3l2kMP6
-1573I3l9N2m7p2J53J3J3o1j32K5r0K3JoJ21Q4l0p7j76P3K7o0l8J93rl3o2LJ38J02r0n3j09
-1540g0J10J62j76o0k3K7R7L6j22J37p2m0J37j3j30p3oK8M0O3J36j58j55O4J0m5k1J00j07
-1511a24Q7n4P8j06R1J81M2j12k06M3N6n0Kk4J27J13O9k3o3O1j30n6p2N2N0J6o6q5L1L1k5
-1480f6K5K2m9J82j62lj8J88O9k6k3n6j45j30L2O6J34Ok3j3po4J34j08L5l6N0O2m1j01r0J17
-1448c9J04QJJ0r6q5J51p6P6j2j6P8J6p6j31Rn3MJ98K5J17q4j93J27l3kM3j39o0J9O8O3j8
-1415DJ1L5q8l5J6M8K30n5k09J10ok3l8j06J14M6j94Q1rK6jp5P7M8LJ09k28M35M6l72J11r9
-1383A2K7J09j15o8m6n6L6J04j42J81r4K4Prkr2J06J02p8j4p6J34j20j7R8k2r1J34J46j48
-1353C0r8m0K2J11n0JQ6K2o9j09J29J48J01l55O4q1J0L5j8L5J10J50j19p2j1RM3J51l09Q3
-1323IM6p0o7K3n8R1K9N8mk2j01o2KP8M0l1m1p1j9O6P6pj22J46M2q4J6R5j8n3K02r9k19J10
-1289a9J4n7J57j2r2j15J16K7l5n9M3L1M7j20J23R5o4Q0q4l6K4p5jK42J3j93O3R1j92q2J05
-1258C5j17J35J58l7j03j86N4J3n1KO1Jj1mL1j5l0M7K0p1K7J1J25L5k18J12L8l3N6NJ01K0
-1226B11j46j27K10j52j37J3J5M8Q7Jl2L8O8J4r1p9K02rj54l6J05Q3J44j15o9j49j8R8P3K9
-1196A25o5j21K0J2q0J33j50L10L3j08j11Q8pK7P1R9j14j88j14O7J19L7j7p4qk8Q3K26r3j01
-1166G1j47L6Q5O4K0q9r2O5j17M9m6j2K8j7J57n5k4R1p0l1P4j08K4j7k7J14N4P8K33j21k54
-1135A6J6j4q6N9K02l8k79K24j1p5k4n1J84m9r8M5l1j22j6L38J98k80k80J84j7o4J49j38R6
-1106C8n7J25Mk36J08K8lj3o9J8k7M3M8RJ98oj46k1M3l0m5o0J3J19r0j13J70J51p1q2m1k1
-1074a6mL7j9j36K25m0j45oR6kp0nN6Q4k0j22J76n8n2K7j6J13k08J67m4lL5j70N9J31Q8J64
-1042C22q5j98m0J2j17R1n1N7J3k6m4Q1K1n8l1L4j31K36k2n5ok3q2J06R7k07K31o3r5m3O3
-1011a3J46j77J55j4q5K9l1m8j1k1Q6k0l4K0N0r2m7l3J94Q5j48o4l3Q8O7M5m9P4n0j19N0p6
-979g6J65O9j42p7ko4J50R2q8j7P7n7j10J88j04J11O7R3p1j77N2q3j65J35m5PN6J14j69%q7
-948a58J16N7n4p8L1QJ30k4j53P4Q4J5N3j62LNJ52Qj26j23K66J21j44q9K4J28j19r4n7N6J52
-917A02j50O2q6J1J2J56j39J15N6j47M5r4J4o1J54O7j25m1m0J77o6o8k7L1J50N3q4LNj8Rm9
-885B7r9K4Om9Rj4J8qmkO9R3km6J06j48n0NK30J00j06k31j6M4K6J51p%P8o8j7M4L6o3r2j32
-849h8L0J17m4k3q8J03J05j71P3J13k13K7J0l4J01L0k8k5L9R3L4j41j64J27J64j88n6O9L07
-820B79j48j98P5J34k54o4O6m8J84J5k4j00R1J6n5lM7j5J0l3K1j5N0j37P0q9J9M9J14L6r4
-789aj45J78m8n8J69p9lJ02j2n2l3j57Kjn0J24oo8P5mK7J2j00J34m6N5n5n2KN0R8R4k17k9
-755i4J77o4m1J12N9j8j52lJ03j23l3n4J05N6J7n2kj34J25m0O4m6k2P3J35j26o2Qk9J82K7
-724A48k8j56J03J78l3r4n6N8l5q5R8j6Pk03R8J1m0o0O7N0N0K66k07k02J13n8%R4n0M3Lj98
-692a34J09K2O4l5o1Mn0J32N0q6j5J05O1Np3M0m1l6K0mr2k2l2N8JN9Pj05m8pK27J07Mj69j48
-657h3k8R1l6J2q1Q9L1K4J13j17r1K3J0PkJ32r4p4P9l9R9j11Q1P2j11j7L1r6J66n8m9J18N7
-624A48q8p1l0m0J20j10J12Q9p7j12N9%J81j04l2o8rP5J71o8j29nl1k3K73j49j45L3J56j16
-594A0l8K35p6j65k2L8J04m9l4k4k3J22k0p5QL6Nm9j56N1J43M5o1J5r7Q0P6N5j45j21N0J11
-562B9M0M6j47Q2R7r5k3m5J0O3m1j50J74K23M2k20j39O8j5p7L4L3Ql0o6N9J04o2j26L8j5N8
-530d3l0O1J83O4k22nj7J05O7r7j25J6j8PL8M3L3j44j0o0N9K1MR6J47j01j14q2J02L4kJ73
-498A83n3k29J88k14Q5R6J11j08p5q2P8J25j48J0k6J15j40l2J09j5L3J52j11PJ50r7j76J40
-470G6M1j02j62R3M8l6Lr8J01J20O3j06M0r0J0J2k8nJ5L2P8j5n5m8p6M9l1N6n0K3K4r4R1q
-436b9r7k4J26m3J29j56J71M2rj32j30J41P8N1P5j33j51O1Q9Rp5J9j04J28J24K05k05k04m5
-407h9J79l9j69J85J63K1k05j19oj%M4J7Q9j07N2L2o6k1l2j07J19m3K4K7j6r1O9j6O1J58m0
-375G3j60O5l2P4Q1j25j39Q5k6O9k3JR5P5j05k6k8pJ3N4o1o0K5J5p8J33O8r3J18p4P2o9n5
-342d5K1Q2m1r9J75k8Ln3p2r6P0K01o1j10m8Q1k1m5p1K03R3j23r7j7O9l0J10J48q8j98j4J08
-310GJ52j6k64M2J8J89j3l16K83l1p1O5m6j9N5o0J76j01n0Nr3P5r2P5o4R5J76p6j55Q3n2m5
-278f8L2M0m0n2P4RrJ15K1j22p1N6m0M1N1R9l3n0q3O1m6p7M7LJ00o3%Q1m6l0mPj44J01r1K19
-242H8L4j18K42q9j62j61J28o8Q2M9KL8qj28j1J30J56j18j4N2j01K0l5j4J01N1j7n6R2j78
-212a3l6lJ57J2k52J39O9n6P6J0j56MN5j75K23J31k31L0%P0j00l8J39p4j6mq1N4L6n2M4K5
-180a3m8rJ19R2oK6j98M0J09R5r1j93oNk5J03j1p1O3R4j23l2J47J8J51j52k02Q7J42Oj34J14
-148I7r5N7K8n0j64R3J06J12k5j87m5L7L5J1j6M7N7q2r1J11K16m3m0l2j05j3j22R6r0P0O7
-117D0o1M6Lm2J33j4q0o8r8J46J17o2Kq4J2j43J56o1j3OO0k2n0k5R8J43j27j4J7j09L2M7J28
-84A13j44K4O5J13o3j33l7J24j11j0J18N5r4q4rJ0J17N9j8k18qJ43P6k7q3K5o9L5K29j54j05
-53f1O7N0M9o3p7q3Q7Lp8n5J55L3l9j13N0o1J14ko8QJ12J11r1j21O8P1p4qj27K21l0r6k3o
-19g7J49o7n0M3J3k2J84O3j88J40j15j33O8j6J7P1r8PJ3o5L3p3M1J08o3MJ4p4J93j4q4ql8
13b4mJ40qqK1j79J02k8J1j17J72m2j22J5P8K2j45Q6L0
32@
##PAGE=	F1=23527.058840515794145
##FIRST=	24596.97802734375,	7686.668670654296875,	-0.9352563023567199707
##DATATABLE=	(F2++(Y..Y)), PROFILE
-2014h8l6J09No6k9J02j72K00M3n5m2k5M0n9O1J33l5j14K95l9q6nj04q6pP3jj14K6LJ29L5
-1982I1N6K9o6J9Lj60r1L6m1P3l0Q6J1j08k9L2J47J59P9j60j56n8J57j96J59j05n7J68R8M9
-1952A95j67k0J5j39J01Rj9P3K4j08J09Kj19Rn2J15MQ0j37P6J85q6n5nL0j28lN4j27JL8O3
-1920A8J24Q5j28j46Jo0J05K8m7p6J00qK77rk73o1J21Jj40OM0o2M6O6l9J33o9Q6q9j06J16
-1889D0Lj45j3J51J46j46p9O2j28J02q2J58n5q4P8l3K79j93m9R6k6J4n5j19j6J5N9K39K1j30
-1859A10j10l0N0MK7R2j19L4j10lp0J59p0O7k6J2k3J15O7k74M6j9J20p5o1jR8N4J4q7p9l3
-1827a21J1qJ4k0J24k5r8K39P5j20n0K1o6j6P1Q7k3j39N3J0j0o2R5l4Q2p5q4m7J07J4j7J95
-1795A83j44j26j8J0P8O7j8p6k2kk6J18j20M9J00K6m0k4O4O8j3o8O9r8l7P8p9K2J16j63P0
-1764D4R7O0L9m0j08o9l0j0N6o2m2K8j4K14j33l8q1k9K5R9J15q0q2jM2kj94J33K6l4K18r8
-1732D9j18n6mJ13J6p6j1K5K2J2Qn4n6R0K20j4j40J28K0j43m2O2J03o7K5n9Lj5k4m6q4J07
-1700fOLk2M4J52j5l3J7j76n0R8m7m6P4l4K7jQo4J92j51L9L3l4m7j0j3J20j8nO3R4j25q5p9
-1665i1l2J04M6l2Lp2M1o5J07m6L6J05M3J10k07k09P7LR8L7j1m7K3j35J54o9J7R7k8m5k6K8
-1633A4p2n8L9k2Q7j15K11j14j9R1j60Q7l6J16l4n2p0R8J83R3k87K03J71k16k71J38J11l5
-1605H1o4n9p0j1Q7M9M8m7j28K6J4J06k1m5J45L2j8j91j6N1J30j23l7qPm5J16L7NKlJ6j15
-1572d9J78j8j43J83nQo5j75L3J0oK8m4J07L8l5p8j7N8n6q0%J85l7m3m9J7J82P6j21kj36j
-1539e7K17j48n8J3L6j8J11r8J38r5J8P0K2j39j20P0J4KL0J07p5j58O1n7J34m7k2m8N3JR4
-1508E1j13K0K05L0j06j99M4P1n9r0L7J42R3P0l9m1J08j34j04p3Q1K8J5o2r0L2RK4j1L1N3
-1477B3J15j96j7k6K01M0j9J2l7j50j22N7M9N7ML1mk4m4J33j27L6l7O4M1l2n9p3N8J09K4j8
-1445F9J4o7j52J47m2J16J7m6K5N6p6j29L7q6mK14LQ6o0j83J38j16J63pj66j00K6N6M0J7J7
-1414GLr4P5%k4K65r8k39J11J9j7n8m5J17O0k07K8L5J7km2Q9L3J8J30k20K88J4k76J66r2j5
-1382D6J22j09lr1n7K8R5j36J95j15L4p0o8Q7n3P2P6j00J0m0J08o3o7Q8m6m4J25J30j32m2
-1352b0k9m5Q9n0J4K9O8n4j17J18J69J53l69K6q2P2oJ9rO4J55r8q3m3M9P0J48l15Q5P4j26
-1321d4k5P4m0P7N0j7o1Q3r0j10J3J1K2Oj7l0LL1O6l9j46J75K9q7nO0k0kK24p5k70J42J1r1
-1287i2J55po6p4j7Q5O7o1n8N2O3j13J20J02l4M2o8j7L6q7J9K00k2j66J08J14j82j57Q3j41
-1257a16K06J77n9j22k26J26o0o3K7N7MnM2j2l1l5J6O9l4n4K9J56J9j52J15Rr5J27l1Q6L4
-1226B04j05j99J54q7q9l9K8J08Q1jq2m9J63N4j32n3J68K3r3o5K4Q2J71r2q6j41J5R1N1M0
-1196A44q0n3N7k3j30R2j30L43O9j44j63N1K5K3J37J44j85k35n9L4J51Q9l3j03m8l5P5J76
-1168A89r5j6j06l7O5R4N0j11r6R1j35N6l2K6j8L2J26j25K0R4j01m4Q6o9l0Kk2J17N8Q2K30
-1137C81j27k67L4Lj04Q1K01m5k83K31l5j03l7J9J84k9r0Ll7j41K4L12K10k55k86J75j6r9
-1109i6J37j19J33r0J14J9k11J11M8Lo1j10O1o6J33Ol2J57J1j31k6J7j4Mk1J5O7j29k2J48
-1079E6J28l6o1p6o4k2M6K6j04J96n9j56O4M2l8m9N8l8O2M1p4J49o5p4M4l7R0j62J94p4n2
-1048d5l9J9K1J93N8J06j01k21MMq6Q8m2O3P5l0r5K0J2o6l7L2o7J92K5r2k2Pj23J91M6j97
-1016a07K53o7j68M6M5J43j84J39m3r4L3j4p6qP5L4n5j5O2L1j02J5o4K29M3k20pmL0P7M3n6
-984A4N2o0r7J29r8J04Q6j01n3op8J68N2j25K7Q9j06l9J71o5R3L5O6n2j63M7m2j88J39jj06
-953a08O4J22j46Qr5J23J9q6n6J11l6N1j5q4P1M8K7J16j01j62L7J18M4o8j16J94J40j85j6
-924A9j8J06p6j10m8N1R9j44J17o6Om0J97j22J09M5j64Q5r0Jm3J79Q5j46j03p4J93n1m3m7
-894i3Q4J82J7j27j1K9J7L2l0j11q9O0Jlo2K7j8l0K6J10J23k5j02J00j19k9K9K37K5j60j63
-863g3K6K0KJ17K8j1P8p2J3nJ6j6l5j82P1Q6q8J1q6R1K5o8J32J7k25R2L1n1N6L9OMJ7O3M1
-828A70j32j87J78J46j65j59J50K92k04j53K9J37k02m2R4p4J04J4mj15J02N7OoJ3l5O2p4J0
-799A2k6N9j44N8m3k5Q1M8L5q3m1J33n5p1J48m4kO2Mj6o1j49ljk8N4P5o3J6m6J26j0j41J53
-765A2l2mr9M6R4K7N3M4k31M4K05o9r8J20R6k2k03j2J49j62qq2P1N8M1j7L2j86J15l6K9n3
-733g8J3O3J10j05m5L8q5J63J9%j37Q8J69K1n9o5L3l3r4L3K2j3j70J03J9m2m4L1M1R8K25k15
-701A04j96J04k2m3J11n6K3jj71J33%M4n3m4%k5J57M2o8J7M5K3M3j05Pj0K9M7k8j07K1n5M5
-668A1l4J18J8j25q4m4K52J06j0j46j05PR6q1j2o3M7Q0p6J08m4n5nj5l3Q6J05q8j00R1k7R0
-636F8q8P1M2j29J02kj58J77o2o5J32O2j03m6m5n9J16j12J50Q6j02j13J26r7K07j32j0k7m
-607a5L0J72m9j48k2k6k0K27j03j21R4J26j35j5K16j18j37l4j0J21m0j5J8k3R1o4l9K0P0M
-577E5q7j59J15J8R6%Lj05Q1Q0O6j48j68M9R9M1J7j34J24Q2j20l5pNR6lj50J44J99N7j74k03
-545f6O9k7o2K5L2K8J2o4J2J36p4j34M7j5N5n3R1J71Pk27l9nJ92L4p2j79J00k5pN7L4%j73
-512a20O1p1P1RnJ1J35q7m4j09J24L%K26ol00J40j10N9J06J45j16r1r7j2J59j30K5k0P0j69
-481a43J05L1m8Q3J10j33Q8J40j42j12J14j2l8j26P7k3n3ln7J14J09O4j42N6q5j8N5m8QL1
-451Bk6P6Kk8o0k0O3r6M8k9J3M9q8P2j8p6L5K2J0J48j30R3L8J2p6j21M9P5R6M8j41j29J9N5
-417a3M4k5O3j55J31J25J50j65j97n0J94k0k14J03J53J10j49j24nrJ1k1N4P4j38Q4K8o9k3
-388e3j2j21J17k4l0M4K5n7JlM2Q7l1p6J02ln5J12p8j47R7n8Q7k9rJ03J07j06j24J5N2M7O7
-355H9q2r9O8l7j21J20J53q1k5K8J04p3n5k9J20p4o4J94m0j9j1j56l8P3K24o0k11k3Q0n6p4
-324a75N6J60O9r9Kj9j0l2Q7J76n4j61k0N0J16l0k58Q2N7J56m5k61J74J9n5O5l3j4M9p4O8
-293D6l4N7j9r7K3m7J18r8K6J76p1j12J6K1j73P6R7kk0k8k8O9J67M1k37j22J62j9j7N7J14
-262A42n9n2l2L8q8k5M2n2Q0j3KJ17n1o1J8J4j76K00j06J25O9j16K30j32j64j13J13m3N4N4
-232A5pL8J7j21%R1J55q6k9L2p0M1k1r5J41N2p1rQ4j38j51R6J83k9k90K19M8m9J7j1q2o4O1
-199c3q3P9J39j88J12o2Q0r1n1J36j54K3J1p0J31K1j12P6kj9%J00P0pNj81O5J40J23j18k10
-168g0l8M7l0J22j9n7L9P2j51N4J59MJ26j15j82l2J96Mj95P3p8J20L0n6j38R6N5J34k6k01
-138e7j8P7J9j2L9j8N2l7p2N3K37op5m3j19Pj60P4p6Q7Q7j7J0j5l6J84j7j69m5L8kJ01JK1
-104I3q6k8r8J42o2j8k7R8lp5m4J45J05j47NK2j01J7Q2J31j54l0R1J01m4j29m4J17j13l7J22
-73C1R7j22j18N7k7J36R5j6k41K5L4L1kn0J00p3OK21j63j40J00M7L2n1n4l6Q9qj02J3P1lk3
-40d4j00K6kJ26pn0l8J32N9j11n2O2M7n7J0r7Q8Kn7j0l4J18k4nN6Rq3J53P7j67J56j12j08
-7c7L5k6Q8L7j10k0J7J5L4r4RQ3o4OK7q2J76j2m4K3o8j5J74n3k6N4j26J08l4m2j31J54o5j16
26a25L4O1N3j13L7J4
32c9
##PAGE=	F1=23502.742495360613248
##FIRST=	24596.97802734375,	7686.668670654296875,	-0.91040652990341186523
##DATATABLE=	(F2++(Y..Y)), PROFILE
-2014h6m3R2Mp5K4Q8j35J83P6j65r7J07Q8p1k5J09%j41L27K4j34j1j07q4J4K2J9o8n7Q5R7
-1983F0O5P2K7r2o5O5j18p2j0m1L5J9R7j3j55kN9J10J08J05j54j33j04K12k15J33j1p7J96
-1954A01N5N4j29j06O8j33Q4oj9J03k2j18J20nr5j3%R7k3O3j16R0K00j31q1MM4n8j2k7j24
-1923a35N6N5P8Q8Q7j11j60L1k8O4N2m9j08Q7K6K69k3k55o7J57l0j53l2K0Qk7O7JJ40r2P3
-1892H9j42n4J66L6j60m1J24J09j12r3N2o4O8l7J44n6n4O8m6K31k04j4N7%N4k6j47k7J0L0
-1862c9K16N2j25j18m0K2ojP5n5Q2o4k6p4J50p5P2j3o0rJ62R5l00P9j6M6o2mK7K9QQp3m7l0
-1827a14l5RO8l8J01l6r1K06Q5j02k3L1j18k5J04J48l6j88L3k1j3K0R5q5J33l7j24rM0l4O5
-1796IJ82j67j13j4J3Q8N7pn6p4L8p2R7r1R2J12J9r4q7R2J28K0p5L5j01m7P9m7%R3j60O9J45
-1763A63P7J7q1r0m1l6J9L1r8l1N5l5K43j30k8q4q6N0J31P7j43p4M0OK2r6L5J9J5K27r0j82
-1731i8j3L4P6J5r9n1P2L7K6Kr7K7L8J75mj11J00M3j11o0N5M3q4P0q0O9k9o6m0p6R5M5n4n
-1697e6M7J41J9pk1k12M2J00n9m1N7l8M6%k7q3K33j20m5M9m2q2K5k1J19Jk6R0P6j36n6j06
-1665a33N7M9Q9k0m6m1N2j31J07J0K2J28M5P3k18j67J8M9R8n1M1pj1j55J96o2lN1j1kj8No7
-1632e3n9j5O5J36j65J63q4j1P9j70J17j03J40J2o5j05J09J73J03l13K57J73k18l21J53R6
-1606I4k9n2q8m8j0N0R6N8m8j50L1O0O9m5J2J70lo1j79K0j3J13j44k9K5N2n4J22K1M1Lnj9
-1573F0j81K64k2j80J96k2Mo6j75J11Ml3N8n0N9J5k9q1J16L4j20j01L5J59o6m3l4J4K35M7
-1543B08j37Qr8p1K12j22p2M6N5j01J46n4J13r5O7lM6j22j30R4K6l4j9O6Oj49N5o1K49p7j37
-1512h5oK6M7J01q4q5K32N9j13j96O3Q1j1j76K9J46P5O3m8l1J44j24j41k8O6jK7l8n7m8NR9
-1480il4K0J09M8j77J9r6J92Nj8M0qj55o6O3O5pn4Q1ol6j9J15j18j2j4Q0K3k0j4n9J8R7L4
-1446H7k8J7l3j50N1%J42N4o2l8R9o6j43N7j04K6J85j8M8k1j75J53j94K96m2j83j06PL4K8
-1416g9P1J1k0m7J13k6n9K84j35k40N6N0j0n3NJ16N7j55q1R4Kpj7R4K0K4J36j88J32j2j10
-1385B6J72p9m5J17j13N1j15m9J7O9j31J88j04L2j46m6J20l7L9L3q1M3l7Q7J1q1L6n5OR3J00
-1354A21j21PJr5N7m5Q3J9O6q1j46R5J68K01l35m4K0Q4o1Lm2J0J40m7o0m6M7P2J08k84J19
-1323A4Q3j75N7O9k4Q0O3q7n7J29q6j41J4J5k3K3qmJ6K7N0p0j26J44L1r9PnK0LK22m4k39J25
-1289DJj42J51pj9K1n6J3J41n6j39M5O1p0R9R8qom1J8L5q3M7J34p2j34J50J30j55j60J3j68
-1257a55K72J48o1j26k16J45n9m5K1Nj2K0P9k8o4l2L2P5m1j17J15J37qo7Q8j5j58K07n9P4
-1227A55N1q8j46Om9l5j6MJ40O6j6j13q9K90J8j97KJ21L9j3j07o5J12J75r0q6j05M3O8ON5
-1196A36o9L6P3o2j70L3r7L38J19j43k17qL1J7J90J66k28k49K4j5J85J21n8j18p7m4P0J18
-1168A02o5M7p3p5RJ21P9j12j06J18j42M7l1N2k5N5J06j91O1R2j20o7R3k6j2Nl6R5M7O9K14
-1137C31r5k43K2J6j20Q9J73k6k80K06n3r1m8Q5J72Mr3m6l5j45N8K44K12k16k67J69rj18R9
-1108eq9J74j42R7J4j57J14N8J1r5j23Q7o0J41l2m0J05J9q4k0n9mN9J6K4J6j25M2R7R4J0l7
-1076A06r6o3Nj5N6p8K06o6j85J16ro1l1J04r0nR8l9J17n1o4K8p6J06l8J03r1l1k7O1l9K44
-1044A95K8M7q7k48J05k8n6N7j9N6J07m0j33k9K2m9j7k9mJ26P0r6NMj36K08qj66K52n5j59
-1013g7O3J1J17j68J66o4j06RPo3RR9Mr6PR8Lj19Q0p0K41j0k48P3j8k5Q6N3q5M7q3m2J53p7
-979b5L9Q4p2k6j9p3J49L6j50P1J03j45LJ36j7P9jL7j7j25L5Jk07J26N2j95M2J26j19J3o6
-948a25J09k5j06K3J15j7n4m6pN9nM6J83m0j74m8N1P1j2q1J09J55k13O0n9R9l9j22k3kQ2j18
-916a54J63o1nj16K32r0R0L2j61J27r0nn0J85J13j33j62m6J17l0J8o5R2K06k0j64j2O7N1N3
-886A82l6j24j35P0M3j8p8K3k9l6M1J10J30l6j37R5p1j6M3K32k8j89l6kk6j4Q0N6k2P9o9N9
-854A41o4j7L8J2k16J13M1j34M7n4L1l8J17J04p5j88J33Q5r1J0L4L8L0oK6L7j06j23J47J12
-824A84j32j27J00K56k46j12j9J58j33k8J02r8M5OOm1J6R6O9J0j1q0J11j04om2P2j25L6j0
-794d7k4P0j5K2m2M3R4p2o3R7k7J3K7L5j3r7j00Jj5K6l7J23m3J6KR8l9j24R7k5n6j2L1J57
-760A01J9lmk27J24K18o0j46O6J20rk13l6J68j29j0j16M3M7N3L4O4k34R7n6j0J5M2K6Q6o0
-729A0k6N0j66J54L2J0j24P6J45N9j9q0K2m0q9l0N0j6j26R8L2m9k5LK6J53J67k07j82Q5Mp5
-697g8J21o3MK3j33J10k7K9o9K0kj9J70M4p5L1j6j7Q3j21k8K7P4O5l7r2N4p2L5p9J61N6j50
-664B9r2o3K14Q3k3r3p1M2R1j03m4m4J9J06j62R0L2Rpq0o3J40O2n4j00Q1j4Q4o9N9Lj15J91
-631A38l6j83J55n4q6J50O3j01j3q4p9J33r6J26P8j15o6J64j93K17j37oJ2Rj0J47k8j28l4
-602e7k6m7J80m8q4J31R7j34%J64j50p8n5l6J43m7j4O6pN5q4QK3R5j0j28j04J58j04J17M2
-571F6nj13O4P6R7j09j60J9M3K9L0n6M6P5j36j1K0k5J11L4j22P4J64N8j12k00L1m3l4M9j3
-540e3M6N3o1l8J67p3j29M5l0N9o2R9J48m9k22m1N2J71J1m5j97J79l8j2P3J4l1j72J27n7O2
-509do%q3J19q5L7j26J04k8J5K57M3k58j3ON1R2J60j11q7j31j9J19j01L1j4K5p4J37n0p5R2
-477B3N5j29J60J18j59l8N7o3L1o6N3q0q0Kk4J10P2M9j48Q7p3oO3r8L0N7q0J10K2m0n9K1Q2
-444E9p4m0Kj7M6o8P0l0k5N5m0L5J37r2K4J1L1j1j08j8L8J46K3j49j07j0jQ8M6Q2j58R7R7
-411A39J00j20j40m8J61Jj64k0J06K16j06j26k0k9J7o6R9N9j48Q5L0o3k2Qj21J07K4p2K0N0
-381d3k6k4l7N0K8m0jJ21N6j96J36k4j32R8n7N9l4J7R5J10r3k41J00R0O6O7r1q1O0p9p1K0
-349i7K44m9j81J16J06p5m9r2J51r1j2K07n7n4M2j76J7N3K01n9k62k8O6n6NN6R6M2o3J05k5
-318H1q4lL8J80j0r7m5oO2l7k16R2J12J18q7j67N3M0n3O6j8LL1m5K3J0Q9n5q6oJ4J20j31l5
-284d9J58n1m4o2P7j20n6J30O4mp1q0J22K11L4k71j31J65Kn4M4J12q9n3JJ1j04L9L3j06Q0
-253f2L9k5J58m4j03Q6J0j72K41j16K3J05j09J88j53j41o7O9KK1N5l4M0N2q9m2Q3J52n1n5
-223F1Jl3O3j1j37J33O6q9J3N7p9j58J24J63p4k41K38Pm3qk3m8o1k0K0j9J13j23J67j13Q7
-192C3q3n9J43j06J7q5J7J45Lj38Q2l3K7j2P1N5k0k3j35P2J70J43j33k04p2P2qJ28k5n1oN0
-160C5j47J09J56nJ00p2j38j46K24kk30L5m1J44L3m2p4P4j2J30j9k05L3R8pj9Q2q2K5Lm6R
-128CK39M4q3o2j47L5j63J8j9Q4J09mn0m6nK34K5k51PJ19q3mJ04km9k1j18J35p8J7p6J04M1
-95E7o2n2J06O5j44K6J4n4l0J18J30j64m7J00O3k7r9l0P1j03n4J15J38j40j43J21o1J02J34
-66A50j4k40P2K0m8l7K9J30r0j3J87j67j04Q8M0j3l7k8L0J00j3j34P1mj3n0k6m8M4J15jMm6
-33d6R4nj32O6RK5k8L7l6k1Rm1K8o5Q1K3PN2J4j20J05Q5j44J54q7o2Ok7J14mj03l4jR8L4j24
2c9nN8o2J0M0o6J25k5rO6r0l1J89r1m4Q5m7J33o5r5j45J16r2q5Q0K6O4p8L7k5
32f5
##PAGE=	F1=23478.42615020543235
##FIRST=	24596.97802734375,	7686.668670654296875,	-0.84747791290283203125
##DATATABLE=	(F2++(Y..Y)), PROFILE
-2014h0m3N5lm7L8R9q2J21J17k21r2J41J11n2p4N0K7j79L43Q4j84j4q1r2K2kP3o1j30J50M2
-1983C6R0J00L2j16j54J23o2m2m4o8J4O4J23o9j91J8Q9O1N7J32j49l4q1J25j79N9R6n0J53
-1954A33jO7q0j79J18j23M1j7j3J14n4r8J18k3p7j8Q7O3m0Rp2R3J87j63q5j9O0L8j8r6j28
-1923a76R3N6Q9P5Q0j04j69P5J2K0N4n5j08N6N9K34l4k13l7J43o6j29q5M5N1j13R2K4J31j16
-1893a6P5j74O8R9Q3j69o1J21N2r7m9J6JK0nJ19l9l3P1r0J68j80LL4M7P3qj49l9JK5J54P9
-1860B00j09j20l5ol4l9M4M5J21l0n0o1J31r0Q0Kj04MK00P8k94J31k2l8l6L2N2k0k3Jo9k1
-1828h0jKmL8n5P7k7m9J44N0p8J2K9j64M7O3J97m5k20On3j3R7J21j46J51Qj27K5rj22J64J41
-1795A79j89j00mJ7J20L9ll3j23O2p6O8p2J16J21Pj28j44R8J93M9p4%r9p7P6pj6O2j19P5J60
-1763A78P5k0j05p8jj9L9Oj32k0O6k7K47j27l0o3j17N6J47M4k01oJ9k8N7jl6oL5K48p3k44
-1731a17N1M6M1J5j20l2M9L9N2%j22R6J1Q4Jm6O9L3q0p9M0oj00J16o8J26o1r6k6m7L6O6r2
-1698a21K4M1J41M8Mm6k28J02R8l7m7K2m6P5J9p6r1K64p8j52P3j7p1M1kK9L8n0J28M0j42j6
-1666c3j28J29qJ23Nq4j3N0j81R8N7QJ28N5L8k04j07p1R8R4j26Q6K3l0j40K01o5j4NLK0Jk6
-1633ho0j7j6P1J50j91J35p4qQ2j35J18j50J34N9q8r2P6J42J16k67K22J83k03l28J49P4k4
-1605E0n1r4K7j0o2J45P3n0r0k4Q4L9m6M6J75l6r0j62M6p7Q9o1p2J2Q8m8J28%O7Omj2j23J73
-1571A36m6j50J74m6po0p9J32m7n2R4m3OJ6k9o4J93J0j76r8O1J13r1k2k8LK76K7j46k6l1l4
-1539c4J36r8q9O0N6j30J40%P4o9R1o7M1p1r8M9M9m5o5QO4j13M2J5K74r9k03j8kQ3R4l0j82
-1506a37K69J12j36j85P6P1L6j96l2J36O2M5m1l1J63j08j41K8J6k7M7%J1j25LJ16k5J0J01
-1477A18j4j04N7j46J26l1j8N9K0j57QN1P0k3j05R8j2l8j1R0p1q9J3Q9J9j6K4m3OP4L5l2J4
-1444F1Jj12%l2J34Q9n1j01J33k9j81P1j09Q2J28m4NL7k00J66j84L32n6j91p3l3J7L5J00n
-1414a0j0MJ02m5m6K91j52j88r5Q6J6L3m6J08M0r7j05R3j3j7k4Q8J7L6J27j48Nl1O7J60p3
-1383A73m1Q3j32Q0j06l3mL5j19J60o5Rj91R1K6k3Mj9J4N9p9M6Q2q9K3p0K3O6P3j14M9L6j05
-1350e8K2k6J41O5L3j44j95P1J45K44k63j31J19P1r3j9o8l6J15J4rqmM3M1j91J50P7k07J17
-1320A6M5qR0P3j42qJ22q4j63K1M4m5J3j2OJ4K1N2p7j30J14N7j13M3l2N8o3K00j4j91J12J
-1288B0j75J18j4M1R2l2p0J71l9k03L4K8j9Q4Q5Qn6j7O6L2p8P6N9j24q7J75J29j16j51m7j86
-1257a96L05J07l7j29j73J32l6l4K7k3p1Q6Q5l5j00lO5K3n2n8J40R5m0j2N5l0j91K52p0O9
-1227A51O2r6p3p6p2K0l6L3J56M3m1j24j1K91k9k59P2O7L7P1j43j51J73J37r4n7n1N8K4m7
-1197C5P1l0J12P8r8j95l4n5K91J72r9k64p6K2RK15J68k44k16P4l5J93J25p4j12q8o0P9O9
-1168C3NP0o4q3n0J26R4r6j08J45j43J9k6N5j3O7R6k13N9Q8j19r1Q6J3L4pm2N9J9M4K01k4
-1136B34k10rJ1j09P4J24J0k43J29o8m5nQ8J61M7j04q7l6j04K7J70K03j71k21J61Oj06L4k3
-1107f2J80k06J01k5j10J28N5K9j05j20J00m4R6o1OO2J3k3pj30l7R8M7L6k6n6L4M2N0N2nj01
-1075A1l6K1n6N7o7K31q3k27J75n1m6k2J16q6q7J23k2Q5k6l7Jj35J80K6J0q8L0L9j3r5K79
-1044B07jJ0m3k90J97m3l6K3MM5J05n2j53m3L9l1qr2M6N9R5p1N4k1j11J58n3q7J95l0r6L4
-1012A0m3P8j28K07o7r6k5J0m0J3R1%j18K3J14l8j19J15m2K34o3j79P2l6n4Q1O3j18N7j16
-982a14K8J28m9J2P1o3ol8o6J26L9j67J13J10j52jQ5N7N6l9J1L4q4RM9k15J01J00k10j2J01
-951A4r3J1m1J04l2j08M3J25J4l6p0o4M5o2N8K39J3j64q3m0O5L3l8M4J59k25J23q2J21j9j34
-920h0k8n5J16o4J37p2Qj47J89n2P8J9j43J58q8ro0J45J48q4j89%j9K9P6p6O1K08n5j84J0
-889b3J06P1N4n8j23j06K8O8l1o3Ql8j6K9P8J16l6j41Q8j6oM2K10n2j57N0m4q2k7M1P7k5R2
-856A14n3R0j11n4Q5L8k25J52j6j32N6l5l0j7K27M3j45r7J36J49j33k3%N8N5k5rK8o7o2J12
-825A09P6j03j01N0K11k43q6j8J54q8k4J02j24L3onJ4m2J06J26L1k6j28J35j17j3n6Q2q7J7
-795b1lj4N7o8LK9Q5O1r0n4M6l4M1OO8l5j34j2Nn5Q7n5R2l0N4K4N1m0r8K1k6q9J21k9J78K1
-759A63n9m2j99K00K08l7j63n2J43J0j83q0J65n2k6j30J6L2N3R2P9k72P2r1J9J32Kk0M9Nr
-728B5L5j87J23M3j4j11P0J08P2J2q9M0n3q5p5P5qq2R3M7n4k4oJ8J87J04j76j68N5J8q5J16
-696B4p2K1O0j38P6m8M0o9P4Jk9J62M6q5J9n7n8J10j09m9N3Q2Q4k8n4O4p9K2j01J73J05j74
-664F6q4o1J31M4k4k6n1P0P2j07p4j7K0Q9j48J0Q5O9rj33j3Q9RLq0N2JQ3n9M9l4p7K35o9j80
-629f9J24l5j08J66N8p8Qj27n2J19o6N5N7j16J4J71k36J86j18k0M6K5n1J11Kp3m0j8l8P7k7
-598e3l0J41P0j28K5J01j50l1o5n7J74n1n3J19J6J6p8L6K5J26k7j62p2J93j44P2O8Jj19K3
-568a4O9J30n5j40j3j4PP4J4n4P5j40M5K2p2J29P5j09j3J20L9m0j65pn9J2R0p2M2Q8n3q9J90
-535A12n9j13L0o6P9o9J04J19r7k02L2R1N6oj9j47J99m6kP6j0n6j13J43m0M9j2J1j63J20j13
-504a12J07j29N4n1N3K48Q9j77j53P6M9O9J61q7p1j76J7N7p0K3oj2M0J37j20q8O9or4K05Q9
-473A91j47L1j8r4R9j2K6j16j04J3j2J16%J9j33J45o1M3K7j55N6Q0j22J58L6o9m9M0J11rj30
-442d0J5o8K2l8R2m6J6O4n0K6R9m4l4l3M1M8r0m8k6K01Lj62q7O4l9J4J15Q6j34N5N2O6q0p1
-408a1m2J05K0r3k9M8K40p9j25l4o7J1o5J27N4j37M3M0m7k6K8j08R0P2o0n3N5kj3r7P7L0n1
-375i9JJ19J15k45R6J8j10R5m3K3m1N6Q9Q6p2k41Q7J10P0N9r2n4N0j03l6n3L13Nj92M4Q3p7
-343F1k8j76J77r9N5K16o8j00R6j52K0O9J59o9k39m1K3k0M9K7K8K4l5J93k7j35M8j7J46L8
-313B23k9o7n5Mn0j42P7J72P7j24q7k0J8o0O7qK5J1NO9kN2q9n4j3N2J04j47p3J18k4K9j12
-280e3Q1n5j44J22J27J3q4j05J32K35mk76r5J32J5n7J8R4j26n3J1j8o8Q3Rj42J19O9m3J70
-250A07l0j44J84kk04K83j16o9J28r9J26j48r5m4K8M5j2M7p1M8Q9m4r8R6J50k9r3k9kQ4oj38
-218e8R6Q6n3KKk7r1R2J41j04j66K16m3m1Kro7k9j29J10l6M7m1J77j50R8q8n8J67Klj20MJ27
-184E6nj54R4m9N1l7M3L9n4m6o1N7J95J50j39j74j04Q5J9J31k1n5o2L7j10J15J44j5O9k4q2
-153I3k07J98j8k34J5RJ13L3Jl9P2o3J04pj99J02R3m6kJ11j31j7K6k2j5K27R2o7q1j86O9j22
-121i8n3M8Q7R3pj10j01N9K56Q5k55KJ59r1j43J90l5kK8j67J22r8O7j05P0J01m7q1O0L3j25
-90e8M7kjp6J37J26j61k1J01Kj5m6k7Oq2k2P0J66j50j50J63n7kJ63j0k15J26O3p6j23R0J19
-58H5j03k2J29j69kL8M8p5k0k3J04J19j4j87J07m2K2j34P3o1%P6K3N9l4M6o3o8J13p0PMP4
-25D0K4pn9o0P4l7L0L2k1K9L7j28M5Q3j24J45m4k0J4m1R6m5q4l4k4J72J7j49jM4l7KM9m8N0
9B0m2J8J09r6o5J93j09o7J11M8J67j12j41j58O7j20j5J19LM4l3M0n2
32g1
##PAGE=	F1=23454.109805050251452
##FIRST=	24596.97802734375,	7686.668670654296875,	-0.69874286651611328125
##DATATABLE=	(F2++(Y..Y)), PROFILE
-2014f6m6K6j9k1M4J30m8M3J66k34o1J03J17j7r3rM7j18K37J27k20j4l1j19K6PJ15o7j32J39
-1984A2k6J08J34L9j34k28J63pLo7j03J4Q3J45j28k04M7Q8J1J2J46j41J13q1K0j26KJ88l8
-1955D5R5o2Q1k5k20J56j09k5l0RJ09p0n1R8m4l4qJ56K4m6o8k7P7J55j73m1r5Q9J30j8j32
-1924e4j27Q8N3R3Q0O0j05j72J26N5k8M2o8r7L1Q9J78m1j58PJ00r0q0j02N3P0j42Q0K8J18
-1894H7j48J00j02O8J3J37j71o2J30J1j17L6j8J7j4PR3j2k3P9j36R8j36KL9J00O4nj31m3j3
-1863e0M6R7Q4r5j13m5k1l3L7j7P0J06j9n9l6J15j14P8J5q6L2K01K1k87J86k0j11rM0O6l9
-1832D0m2Kp0j0L0M2rj3o9N4j5pJ32l6n7M8J5j78J40k1K30n0k31no4k6J40J59j73J10M8j09
-1800EN6l4j26J63Q5k03q5NM5J43J7kj0j35L6p9O8p6J26J27j0j39r1RK45O6o9l0r3j15O4L2
-1768ej4L9o6Q7J49N9o8r6q3K5J5M8j6j46j2O5K0K12j33m4k0j26M3J57K2k48Q1l0l4Q0O1o5
-1736d3j7nK74n3k57P4N0K3Qj39K0KK7Q1nj12J31Lj8nL5M7kn8r7J4m8m8J07l8J54r4j10Ko
-1701a03n4O1L1Kk7J39O5Jo8k06J07Q6j0l7No8J10M0j29r1K67j8k21Q8O3n1jK4j04R1o8J51
-1669G5oj28K9j45J69m9J43K4j07J1M1j75O7Q0j2J09P0J1j64n5j08Q5R6j28O5M3l2j12J58
-1640E5o0k0l2K5K0K8n8n2L0mM7J38k03J53r1j1Q9p5J10j49O7J03j07o9M6R1J48j73R4J94
-1610C34j62l03J27O1j0p2l7N3j8j28J46Q9n5k2q1R4M0l4M1J64o4j05j37N9j24P0P4q9r6J22
-1580f3pJ08k9Q3QJK2p4N4p6n3J23q4k4m7J4J32q9n9J31k9l6J8m2m3K34Jk18p1P4N0j05L1
-1547f5l0qK77K7j67r4M0K4Q8p3r1M9K9j14J06N2L3l0R3j03jKo6k0P8k9p4k6M0n1J6R4K82
-1514B88j19k14n3n5J07Q3M4j57K24J51j70j67P6M4O9k05p6J18N7J3k1k9J57q6r4N2m1m3P0
-1485B3M5Q2j60oP1kK1M7o8lQ7j71L0o2kO0L4j55P7K8O3k1q5N9j9k7k7P1ro7J6KM4m2N1j5
-1449c0K0M9K4l2KL1p0N3j06L8J18j4j39J39K9k24P6p6J23O1o5m9J02k05J30n9K38n2j88k7
-1419a03l3L0L7P1m0K1K4Q2m4k4L10j55j74j13J9Q8P6j19R4J9m9p6O8j8l4n8O5K8P0J00j21
-1388D1p1m5K15J42p5j2L8j59P8o7j1l5lr7J21k0k6j02J10p3Kl8l8J18N6j05l4J35r5N3r0
-1357h7J1L9N8r7Q9M7q7Lj7J71J11Rk06j63J5O7K71j73k11J97L5j02k9r4L9K7L4M8J8m6j3
-1326c6k8k8J37O4k16J30J8LJ02Q2j78M8R5p8j69L2O6n7Kj2JpJ7P3o7j62R4J03r0L2mM6j23
-1293a10J58Rj34J00Rj33L6m9J03J31qj08J84j7k60M2k8J4Q1O6J4j00qJ23L9q5R8j2j63lJ59
-1262A48J01p6j36r0j29K41Q9Jj40j28J13k2k5M8k3p8J03O4l9j24L1P5l8k8JJ49O8o1pK7l4
-1231H1j65K28o1O3O4j13j2p4j32P8j01R0J53J6p1j19M6K66m8k84J17PK9J50j67j80K08O1
-1203A30q9JON3l4q7Q2K2J58P4j21k04r1pJ99K19k1k92j09J5j4J84J64k46o6K9n8J73J07p5
-1173A02q0q5q8R8M5P2P6o6q3o2Q5Q4p1q8J70j41k3J4K2pO2R7j95K4Q0r3p1M0K7O8k0l4K2
-1140a9j8J2K02O3j92l5oo8M2O4M8j82L4r9K5N4O5J51R3j20j26l0n9k4J12J86j35j60J49L4
-1110F1r7j3M6J59k65J44o2j21J46M3N2r4j31J34m8L4p5Q0N3OQj5j01n1M0N4L2m2J2J0klQ1
-1077G5L0q9j6J5o1M4n9K43j06k12J95r0k6j9J23p3q7P5k2N6Kj3j6j10J96K9o9o2O8Q0p1j31
-1045a01K86k5J5K2l37K19l0j4lK0L6P1o2j47mK5l4qr7M9K0Q6l3R5m6q1R1p7J9R2Nl3Pj01
-1011g5L1o6K16n6o0l8j2l8QQ4Pj01K3J08p5o1N9L1J99j01r9M8m1n6O3N7j28O9j28O6P9k2
-979iK8N4p1nn8n4J16M7j69J33J07j42l5N0J51J2q0oQ9n7k8J01k01N8J38j83m9M9p5Qk0R4
-947g%q9K6J31M2oq6j41M3m5k2K81N3j45r4l6k7N9pNJ52k12J59p6J45lj46p4j3R3l7R5q2N1
-913a3o6M1m5Q7Rj30J82p2k8l8M1J76mj82K7j11R5Q3r6L0J85q1j79N5J29P4K6r0r3n2k2O9
-881Gm0k2j5l7oK6J9R2k4j18P8L2J6J3J75n3q8R4q4j36l6QQ8k4J17k3R4j33q3J07M2j89J64
-848F1p1l4J6p3J3N7J74l2j74j3J42K07j67m9m6O3P5l6l7K0k5k0Q2M5q2q3JJ62j90o4L8J06
-816F6p5k3R2j45O2k1l2M1m8O8J73M5l4j57J20j12ln8P9m1%j6oN4j01j6J01R2L6j03m4K4q4
-783f6P9jR2o6j44P7J6j33J45l4N0l4J05K7j1j5o9n9l3m9J76p2J58K4j07n6j54K57J75%j49
-752A29k06J71K2j25j36J47M2m8j08j1J9N5J27P3k85L6q2J50J21m6n6qQ3Qpj35Q2J9n8p2N9
-721d0N6N8L0p8R6p4r9p4Q8jn4R2O1m6n6%K7J88M4j20j52J5K1n9Q7p5O6P4j61M4o0Q7n4O6
-687cRl3J41L7q9j0o5j08J19o3k9L2O2J07kj4N2p9Pr5J63J47j92o8n3L9kpL3m5Q8M5j03r0
-653f9J5M7L6q9l4P0J06j6j46M6jl8O9n3K1J2Q4n6M2n9l5K42j03j60R9j0j21J69N3m0Pj54
-621f6k0J04l5l2K4j01R8J53k22J27q8l6P5L4q8O8M3j7l7Kj4M9j30L7J24M4j19O7O0r1n2n8
-589i7m7J47l2j13J68L5k9o5N3K9J66l5j81q6K31j57RR4K0j26l8Q2J42nj06n8o1k1J19O5j15
-558a2P3j27R0J9j26J72J13j31j00P2JL6j20k5p4P5J28j04mJ10l4j38J95l7q8J0j18J12p2
-529a04J21Q2j29j51Q2J05o6mj5m3J58m9K6O3l7p1l1J39k5L0mK5k16J18j48J45j29QnO3J90
-498A28J27q4k13O4L0M7J56m9m8k25N5K1m4jMl2J30J25j76q8L2n9%J80O0j11R1j00r3J52J8
-467I7qj26j05J1JJ30j01lp1J71n8P0kj44L4Q6j43J85M9j00l2M9J43O8j99Pj29K8m4J33o3
-436f6M1O7l2J2M2Lq1q8O2P7o8j8q2K08j5j78K2P1mj42J60Q1r2J6J3N4o3j8k7L5L6j4KO3J76
-401B53o7j13l8j17j4OR8O5j27rN5k1m6M3q1P4J09l4j23M6JJ2j43Q7P3l9m6R3J63k18L6K7
-369Eq1P5k5Jm8Q8Q8M8m7j68J4J16O7L9q1j9L5j09k0r9L58N8j77m5M4p6J8k28J39r2J25K14
-337B17o7j44J37j19QR8J22q1j92o4J2j9O5J3l8L4l9K59k6j47R3n8Q0P9K8p4q5m0q5n3N2K21
-305A87L7j45k9n0l2n3O0k3M8jM8J37k1j8j06Kj5P4P7j50r3P7nR4j32M3%j51R4J54K4r9j03
-272g0J25K34o3k80l7J13J9l2pO6j70%k4m5N6K9l0k3O8O7k2J34j6j63K54j8k49L24j04j33
-242CJ23q6O0j26l5l1LN9l9K6q8M4J19J2r7Q1J31l2j28l5jJ03nj26P6J18Nk9p1ll3P0J46j21
-208I3j14J78r0l9L6J6j10%o8K0k2LJ8J59j71J15j10m6K03Q1j3j45j0R5Kj79J19k9L9o5J2
-177b2K1r4k6J5J2K00J48j42j27j24Q7L5J33no3j15L1n6Q3J26j6K8J2k5k02J27m4j60kJ7P4
-146g4%P2l2P0q8P3J1j85J63P5r1L1J30j65n2K2mk3K11J24l9r1k26J07p2n3M5J03M0j3j17
-115d8j4J1J79J44j98m2J72q1k31K12n8M4Q7j99R0j08J14j07OJ66l8j15L0Qj06O5j8L6j02
-86a01J36J15j42K0J08n5KRm4o3n9J7L4J65j50j41J83l2j40J76mj71J85J10q5j70Q1J03r5
-57hk6N3j44P1J2P5o5j5p5J45J41j1k46J03l9P2k06J36m6n3J8O9P9k5J3q9N4O8j49rL7J16
-25E6P3L6j39p0J15j3%K3n4j2N7j20nP5j10J41oMN2o1N3q3n7l0j3K08j7j65J6M8Qk0N0l8l0
9b8n5L2J41p8j22J92r8r7J27J44K00j61j79j65J4N8q0Q7J5JJ6K2o0
32g4
##PAGE=	F1=23429.793459895070555
##FIRST=	24596.97802734375,	7686.668670654296875,	-0.53459626436233520508
##DATATABLE=	(F2++(Y..Y)), PROFILE
-2014e0n2K5l7k3N5J63l3l8K14k27n8P1J10K0r1n6P1n6J18J48k31j4K9j50K1L4J27o0j22J02
-1984A0r3J24J58M2j43k39J48L4N6q2j22K3Q1J51j77j82P4N5l0k7J44q9K33j03p3q0LK38m7
-1955H7L9j12P6L6k19J68r6q2n9N9Q6p5JP4o2L6J5J83j5n6j31jL7J14j57N0j02K6J90j3j44
-1924d7j27O5O1Q6Q9K7j04j73J75R7o9J8q5p6J6J06J09m1j00M7M8p1m3r5K6R5j12K5K7J09
-1894H3j79J24l2M8o3J70j67m6J39%j50J11m3kk7LP4J6k4Q6j55K7r2nO5J42K9j1r8m0k5N9
-1862A7Q5O4q7r6p7l1K2Q5K4jN4l0n3jJ11j37N1K9l9O4K00m0l06K28oj59J2K6N8k9m5Rp5j3
-1828h6O0O5j8n3p7L2qM7J44j25n6Q4nj09J52j04K45n3k24J8l8k4R2J81j67N4O8q0P7l2o4
-1797dQ2K7j91o0rR2J48kpJ2j13l1r0J00j10J27J30l0j31PmJ83P1o3n2p8j17MO6NL5j9R7J34
-1763B09L0j23n2j03K8N8M0l0j36nO8P5J49j52n9L2j21K5J58J1k42R6m2JN9Q6p3op2K84l1
-1732A62k49Q5M7K3nj64P3k1J0R8j5q7J51pq9k4J12L6m3n1r9k3p4J28k7k0J61j20j17N3J2
-1701h4l9mJ41j8o8J10O0j2q9j39N9N0J3LK7q1J07N1j73k7J74N6j62M2J20o6m2N8j50O3p2
-1670i2J44n0q0N9j60J77o7J50K9j17L7K8j51N9P6m2P3Q8kj07k2j12M0J03o4j1O1l2p4O2l7
-1639c4j3n7O4j0P0p4m6N5qK3J14k04J94j08l2R1J0R1j41j0J32j11n2L6L9K01r6p6K00r9k45
-1608i6P9O5Jr6L2M1k3r9P7R6o3N0j28R0O1l0J6J41q8j08j02O1j32P6J47r3j57J18M9O4o5
-1577a6Q4RJ3O7m8n6r7N7Q4j28n0j4N6J20j10m7J61ro2%n2m1K59K2k25n5P1j2q2P1k9j1K37
-1544A67M7k14j04M1P0P9n8p4L1j6p2N4R7nJQ7r7p3Q2m3j01J11J2m5K3o2k7j6J67K71j44k12
-1512b3m0p6N2Q1J20q9J71J55k00j47O7J2Q7k00j09R3N8k8J0k5J30o0j8N2r5l5P9Q0J41j77
-1482F6j7NK5M5j9j09R8J09j77o5r2P7J9J3j32J11kM5rm4K1j5mn8O9L6m5M4j17J00j03O5M6
-1449a4L6K0Ol5j6N4l2J28j38j29J34M3j11Q0R3k39O6j5J39kn9q7J28q9pL3J17l3j77J6k1
-1418a11N5L4N5p3J6L1N6j5k2L33j52j73r6l4J68P1j86P5Mj5l4N3k1n4q3J5N9J27N4j20r8
-1387h1kK70J11p9K5Lj88M8qRp0l7o3P8J2o4L5R5j76L8q3P9Q8M7q8m8P8j06J15q8l1nO7n4
-1353g3J17J9p1Pk4J75J35mk42q5K2m4K37r9j68J50or4pp3P7L4n9Q9J7o0p6k3Q3J06M8k11
-1321a03J01JLJ16R7j97Q4P0o8j57L7P8o2nnj8m0K6J02n3k06Q0J63m6k1K4L4j51J05J9p5R5
-1289B8J8j04K2q8J10J37Pr0J89jl09N5n8kQ6N0J0j11m1J84N6j04J08o8j69J11J07L6m1j21
-1259Gj13m3J36J18K6j58r5R3k5j2P3j4n9R5M1m6j21M0Q2r0L3PJ50O3o3l5Rl5j17J77l5M7
-1227A36O0j26L4m5j68J26j28R7J24j0j02p6L7K36k9k30P0m8L0K09j75j04J63m1n8P0N9K3
-1199A34j00j00Q2O8J71O7j27j98j18L0Q8K48P3k98j05L4j7P4J66k59Q4Rj11J33P9p0k5o1
-1171d9r5O9M0J12R3o6q7m7L7M4m6m8J97j37o4Q3k7k3L2J00j60j3O9m7o3K7J3P8l3j5mo6k0
-1138a16K30J29j88m4k9rJ7J3N9j20Ro5K2N4M5J35J27j36j57k3rq2P6J72j19r6J33O8r9m2
-1108d5R9J30k99J99l9j58R8L3O7p0j32J70o8l4o2J29P0J0kl7o9m9J9M1Lk1N6j4l2o0R2O4
-1076H9o2j6mn1L4l8K25j24j32J69j20k9lJ23o7q8M8k6L3K5kj4l2J61oj18k2O7R2r5j29K52
-1044A40l8N8Q2l38J36PK0k5K2L8J0o1j07L8j8l5j1n9K1L1L8LJ06o1m7K5m0P2k1L9J8rj05
-1011g1j1l2J69l5j3k6l8n1kQ4No8K3R5o5jp5J50J32j18m7K5k6m3L3L5r5O1r6O0L0MN8L5p4
-976A2l0o2k3R6M9j56J19R4j34o8P9K24n7j21rJ27m9p1J53j64QJ66j37q3Lo2J0nO9M3n6K3
-944a2J18O2J5j05k05N6Nj01K66P4j18r3jm7K0j7j7J32j60J65n0J42K7j48j49M9N5k4M6q2
-914i7J07K6m4j19J17J0j42K10m6o7K0p4J56Q6j50M1q8P3N4j23K4J38r6j12Q0J28O4k6j25
-885B5k1pp2M8m2L4m6j8k3M3k8N2oo5N2O2O0m4J28l9k5J20j17j69l6N8K0l6J46J6P7j35q9
-852g7R0K9j08J45j17P9j0j43J01P9R9j07j27J5J54K50j90p0q7N8Q5l7o1J5QON9K1o9o6m6
-821b2J09j17k7P7O3o9k0P9j53R9l6n6L8k0jK04N3m1j52P6r5J5l9N5Jj2l7oN6j12j4J40P8
-788A14K4j07l1M1j78J17OR4q0p1Q3L4k28J82kL3m7J50J5p8L0m1j30m5M2J61r5J07K5j35l9
-757d9j01K73J29M5j19l13J62J7n7j47Q3J20o7n3k8MP0J22M9k63J1KJ64J08q9o9p6J57K2n7
-727E0o5O4m1r6K3K7j5J9L6j8J63j06j35j6P5J0n5R2P0k6j14J5M3J58nm1j29l9K5lL9o8R6
-694C3O9j71J9o6J34n0M0K6l0J19J4q5m3l8j33O8K7mk0L5J35K9ML0p3j2p0J44J72j97m4m4
-662A8l9l8K4N1m0J00Rr5r1M6Q7l6m2k7L1J13k5j17P7q4n4J04k4JJ5Q6n0K7o3pK25j38j29
-629h5Q7J1j20J54N6mj2j48pR5mr8l4j2J12J09j97R7o3m2R1L1j04J3R0K1l0L4OR7k36L5Q4
-596B7K4j10J28M8j8j07o1k4Q6Lj31J80M0p3n6O7L1K07k5j96j32K79j47o9J24L9j26r5J09
-567B2J24L1o0j07r9n3J51R9j25N8r2J10J5j75K34J36j81j71K8m2J08q5j4r8J52J55j03p6
-539e8J07lj67J63j1n8pj41J31n6J37M2j40r1P3J20j73N1n6N0J03n7O9L0o2p9O1J23j2QPM3
-507A47k27P7j54J49j27rP4M3J12J47nk37M3k0L4J55pk8k53Q0J7k9m3J7l1J88R4k11p9mq2
-476a69J06J12M5q3J43j66p2J80K3n0j04q6j2L2J47j90P3k0Q4n4O1j2r6OP3j48J84O5j33j6
-446g7O4J70J34k49nj87J14j30J73p0M9O4KMj1L5j24j02J21M9o0M7p1J07l9j42R5N4J0j30
-416a05O3O9m1k0J4M2p1Qj1l8N7N8K8R7J08o0r3k8j53o4P5O3Q1j13n3P3J6q9M8l9N9J30lj73
-382f5L4k7M0j53N6J16pp6M5J93j80K4lm9L5nmn6J19P7J0k4r3m1J05N7Po1K6J7j01k2j27L80
-348B47R6j63j05Kp4R1j74k8n4J65K00n4j71J54r2oJ26R5q2j48q9J9m6P0J6q1P8r6K99j9j23
-317E3J12p6QJ01N7n4r4n7j46L3L0K42Pj42Rn8p5qL6q4O3jO6J90j9q8q3N6k4R0M5j47j07O3
-283bj3J44j35rM0j55J36J34J5j20p5J04K16j19k98L9J03J5Qk8M9j85J01l5JL4o8L2J0K3N6
-252A8J3Q2lj56K59k9k80L54p9j60Q9p8K1j11L1k2j0M3o5J4k2l2J29O6l7N2Q1o4j32Qo4J19
-220C5nj21R7J59M1o3j25k1OP5J67j41q3J26j25k6Q3L0j42K4J2r3k2K5K3J28j76J38j38k8
-190a40K27J24j7j45k3N0L3j84J11LK3q4l0Po5N7k7J8J35J41j45p0j23P2L4J31K0o8j48K3
-160f0mL2J11Nj1OK2j53M4q0mm1oR5j16J50l9O2r6N3L1j72K06N5j34P2J42j84n8j2%k2J98
-127I2J29j0q4k39J26k3o0N3J13l3j1n3O2k4K3J85j10r5J66p8k40J67o2O8J32j81L8j02J45
-98I4q6q0K31l8j24L4k1j00O3k1M8j01J11R9j09N9J13q8K4M8o8j14n0L7J4J44j41j13J83J
-68D9j74P0Rj18K33J46r1k08N6R4o2l3k4k7M3%J07om2j12J44J56jk73K9lJ15j94J13k6o7K6
-36g1P1K8k2Mo9J12J7k11j7Q1J48R6O9k05m7J36mk3K4n9m6L5j12k8O3r7J40PJ5R9p6Mj13k6
-2g7k7N1J87o4j68M0O8N2m6N0l8j01m5L3J50l3j67J46n2q3R0K13K21j99k03j46MJ85j44K7
27g6N5l4N2j2n6
32g1
##PAGE=	F1=23405.477114739889657
##FIRST=	24596.97802734375,	7686.668670654296875,	-0.22096799314022064209
##DATATABLE=	(F2++(Y..Y)), PROFILE
-2014b0n5N5n8n2P2J85l4j05K51k16o3M7R2N0p4r2J06JmJ50k08k5Q7j63J0M3J21m0j13N0j23
-1983a25J23J57L7j40j53M9N5J12r3j19L2O8J39k10j27P4J9n4J3O9O5K19j34j48m5N5K48p9
-1955A07Jj28K4J02j73J44q1p1l8K9N1o7L2M9p0Q4M5K04m9q0j61kk2P4j26J61n1o4J87mj43
-1924c6j21L7P9P0Q6qq7j81K11J39r5j4r9l7J8Q8L2l4n1P5J3%m6r0oJ14o9k2K4J00j79J13
-1892B4KM3q2J43j59k2J48kj59J54p5l1j6rO9K8k5Q8j46l2o1J2P7J64k2k4n5l3k5L9J07L8
-1860A58p6p6j19m3P7J06O4l8mn4m4M7J11j44jM7KJ00K07p9l36K30J8j78K1LK2Nl0J2q0k3
-1828i5Q1P0l0p2p8QKJ04J46j62q2J08j8l4J35j69K41n5j92M3k6l4N5J70j41K5N6m5Q7j2p
-1797G9mj9j40m2k7J09J50j2j8L3p4j11o0J12j21N9J30m3j07R7KJ05O7n4o1n6p1r5R0K8L9
-1766a5K7R6J23j0j75Qj27K8R3J3l6j02jQ8J03Q2j74p2P6j10K0J42Rj89L6M%N0P9o6J5r9K39
-1733A55j1k19P5L5M2k0j87J22l0LR9k8o2J62k2j17m9J68L1p2n7p8j4J9J13j15m2J52j35m1
-1703a23L6J1K1J6J04k8q0R3L0l1j11m9K8k5J2P1P5q7P1M8j85N1L5J23r6K4J47j00p0R7j40
-1672c2mn8J07q6%O3j56J48o6J40K3j08O3Rj22O9N8p5K2J04On6nj08J5R2J0p3Q0n1j0q7PM
-1638g7m2Q9n4J21o7m6M6k9J1R3j75J96r7p6Q5J09P0j44p5J37r9m6M9K5K41o2k22J83k8j63
-1608d7KQ3jj02O9J7j8n6K9Q8o8J14j41O5P8l9j4J11j07r6o5N3j00R9J61r1j54Q3Q6J7j04
-1577d8P0J0L1J16l4j52j06J42O7j50n7M0OJ00j06k1J80J0p6l7m0n6K71O6k03o5N4n1k8O7
-1547@j8j5J95O8k75N0p1M5R4n9m5K0o2k0j1J32l3J3Q2n4j42J43k2j54J04P1lN9p0r5l4K12
-1515A05K40j77j99K0q0l1Q9J69k8J33J36k16j24N1pR8j85j42O8N7p1M1j9Q4j7O1M0j38jN9
-1485A6J02J72j73k8p0M8P4p3j24J75J22j67j38n2J11k4m4n3O9l1K2MLJKK0l8M9M8q6J06j77
-1453a34J25j33R3R6J2j4j2m4m0P1mJ92j22j65j5J00k8k2J44k21M8M6J42n1k7o7P9K2n3K0
-1423C8oKj62L9rP2L9O2p2m6L1J7M4m9L47j48j64o2o1K30L7k34N7%%RM9k3q0o3k6J08J52o
-1389A22j41p4P7K39N8p9N9j4k01pN7K0r9o2k0M0J6r2J89O3k73P8j00J52O2L3m5j6j4q7J37
-1358G8o9o3o1R1j1J24j6q0K4l5J55J35j2k46K0L4o0J30q3j16R7l1o0K2n3N8P1j27R4j0m0
-1327d0j09R6L8Q1L2j77K1knJ40J23j99O9O0n0j31L0Q2o2j4Pm5n8O3J02m5j63oK20Jr4M2L2
-1294C9j57O4J3k4J17J4j05N1r6O7J11J4qJ73nl43O2n5l6P5M2Rn5j25K16P3j25J06j02p7J49
-1263H2N6n1k0j05r9RO0J69K0j71q1P2m2J9Q7pl4Q0K1n2q6OR5r6P3k1J34P7m8o8kl9p4J39
-1229A03mJ2N8j19P0k9j80J72j19O1P3l0j26K4n6K11K4j64k4q4N5K26j68mJ11j27mJ15J03
-1200A80k2j63p9O1R0J56N8j15j79j00L7J3K43J55k80j34P8j9LJ56k82J99J8j65P8N6p5M1
-1172Ik4r2lM8J25J20n3r5l9Rqk5qK30j18r2J44o6n4k8R9j14m2N4Pp0M5j5O6l9Qpj24k3K57
-1137H2J51j85m2m7M7J2j0K8o2N5m9j7M8L0J02J41j45j61k3L4j30N7J53j18l9J18R9j06p1
-1108d8J46R8l09K43J6j83J2K1O8l7j06J86r6r3k4J32Q9K3l4o4l1m8K9L1m4K8Q0l1n9j09Q2
-1077c2R7k5l3k5m2K8J1J73j28m4J38j30o2K7J13o9q8L3k7K3L4lQL2J26n3j27OL8Q3q4j01
-1045a03J89m1J11J21l13J9N6P0n3J3N1o9m6l1L8p0ok3k2J0M6MJ9Q1o4j4k2L0O7j14N6M9m
-1012C5m5Nr7J01j1K3Km9n3j0N8j3l0K4Q8j4J4j94K66L5j06l0J1Jk3qPk4L0n0M7%L3O2Pn1
-976D1n8m7LN2N1j55J02P7j33r3J84K42j31j53JJ29n4j08J98j11l7J87q1j23k3n6K3mL1P6
-946C0j1L6R2P3K8j24k46P4M5j03J79P3q7q4K2k7%o8l3J04p9J59l2J20P2j33j92N6L3k1k3
-915f7n1J43J09p3k07J38K9j77K35j9j18R0p4J5J56j08M3n2M3J1j48N2P0q0j8P0J17M8q8j42
-885e3Q4Mj21Ml1R0p9K7p5P1rk5J6j8K9P3J17r8O5k5OJ43j41j61k9J20l3r2J70N5N0j29p5
-852g0M8J2j1J01j28J70l0k08J63Q6K5j73qj8J62K72j94q2j11M7P9k8p9JK8K5M3mn5m6q4O7
-820@o6L3Q4K3m3j7O5j35J22n8o4J4J8p1K05N2m3j08L6q3K7j1J9L2j7m6l0O1j05QJ38N7K9
-787A26j02j6P4k59J21J9P5n7J1N6N6k41J11K6M1n5J75Mj36P8k1j74k3Q5J27r9M2K5j35J5
-757e1p2K46Q2Q6q6k65M9j6Kq4l0J60q0K2k2l1Q9Q7J9k08L8K3J47Q7j14n4j12J75K7r3OM9
-725G6j14o6R9mr3l2L0J11J85j42j81N4N3L1o6Q9O8oj75L3N5J05l2M6r3j10M6N4j1n9R4N6
-693A01j56%p1J62m8J5M4k0J03j7q2o1Mo2p1J21j2o9K5J56M7jQo0l5l4J20J79j87j9k6r2m0
-660g8L6L0l3J08k4r7o7O5J26j06k0j4J8R2j9p5Q3j39L6K2kKMQ9l2nm7OJ94j76r1Q9K4j07
-626a08J20P0J5l6j07j0Q2L0j22m8O4N2M7j65R5m7l7Q4K2q1o4J42L1j3O8K6J46k83k4L9J2
-595@r7J93L7L4j47o2QqM4j10J70L3j10m5P9K3K38kk12j82L31j14j31J33M1j07j16J00R2N4
-565A67qj46j02oP6J07j01K7m0J17Ok14K93J37k39j84j5L2O8j01M4q1J61J75q6j29N3L8j51
-536a02P9Qk9pn6P5l4J45J9j41q7O7J29k03R2p2N4O6q7J21j9q1p2J44R8pj3K1N8k01mj19J25
-503c3j20L7Q8K8M6J45M6k53N6r5L1J60K4j3k25Q8K2l3r6L3j1K11N0k27o1l0J0Q3O0M6p9J75
-471A63k03n2J91Qr0n4o3m7P8J60k16J40m5J3l6J5mn8J3N0j42J57R3j65j9J01J76J79k81j8
-441D4k12K06j59J25o3M6N5L7Ol9M5j61j5J52K2q0P6r2K5p6j9Q3K7kp8nM5Kn5L8J8q7J7mn2
-406a30N0R6M6J23O7o1p5j4j63o4O9J6R6q4p1Q4N9j33K6J8M1J31K2j91L1q4O3j10J5J14L8
-375B5q9lK04j63N0m9j2k3J6Np0J58N0k3kk8o6Q2M0m0l6P8jq9l4j39L82J01j46j19l8p6J76
-342A21j29j73L3J31J75l3j72J41q0kJ30P0m8j13j16K4p5O4L5p4J14j62K86Lq3R9o9m4Q8N5
-312A96qp5n8k17R9K1K27j2j13L3n6q9L7L0j33N1J5RK15J3j29j4Q0m2J01J3j46j14P9m7J75
-281A41j25p0P2j61K05J02j7j44j9O4J94j34k51K3Q7RM3m1N2j26J25j6J1Nj57J43j5j3M9L3
-251F9M8Rj45K11l4k83L63m3j54M4q1K4j17Q8j8j7J8r7N4L3j12J14J08L9L6Pj18o8N4j57J20
-220eJ2j16J09J96M8q6j39o8L7R4J73j68n0N6j41PJ25K8j41N2N9j83k5O2OR2j73J57j10m7
-190a39K14J29j5j15l1pQ2j50M5L8J5q3q7J8J9N0n7L4O8J26j45rj10N3J1J22N0n8j51rM4j6
-158f4R8N1k9o4O4q4l2o3R6q7nJ36j24P8m5M3p6K3N4j23J89L5j53R7J49j84l8m6j9k8J83J11
-126A43J1n3j95R9J6o7N8J09j00kK2J07k7j28J95j9j42J52r4j88J04o4N6J46r3k4r3J61m9
-97D1j69K77l9q1N2n7j07K7mL6p7P4P7o9R2J06j01M9O9q8j34n8L3KJ07j21o4J67L3j15r9J9
-65a22p2K59J64r4k37K6R9j1n0l1P0l1j3J32N7q1j35J43J57J6k58j07N5J36j60Q8no4O1O0
-35E2n7k3K1m3J21l1k45M1R8J45Q7Q3k46NJ29j1l6M2k5m4l9j25k5N6n6J02pJ9J39q2l7j31
-3a23J0j5J22J37j14j53N7R6Q4o9N2m8j40j5L3J30J5j28J0Mm4M2K28K31k20k07r6M0K27j97
26e1m7J08n4O4m1m6
32f7
##PAGE=	F1=23381.16076958470876
##FIRST=	24596.97802734375,	7686.668670654296875,	-0.16085366904735565186
##DATATABLE=	(F2++(Y..Y)), PROFILE
-2014a5m8J11r0r4R1J98m9j47K74k04o6L8O6O3m3j16J51M6j14J34j54n0J32j45kK3J05j1j11
-1985b7j3l1L2J28K3j23o5l6O2J50j00q7L5N2J11k26n4M7Jl6Q5OJ65J43j68j95k0J31K29j25
-1955I4j1r0j00J78j00R3o7j7j7j7K9n6L9L1q6R9Q2K28o5j17j75Mo0J4o2K27qj13J29J1j36
-1924c9r6J0R0M8O7l2m2j67J85J78r4n3j06J6M0L2m0j9l0Q8K3Q8q4r0rR9k4m7RQ7j50P4NN3
-1890G0m2O3j49NJ56rj41J73j13o2J5j4O6K0j0Q5j32p1k1K2P4J69p5m2j4k1oj9J35K5n9n4
-1858B4j47n0J02J10Q7l8n8q0l8J02J04j31o0P6K1J31K19j03l39J82M6j69J4j8k9M3mJ1q4
-1829g6l2R1N5m0n7o1j1K1J20J25j43j07J08k5K0J13k09K25o2j20L1k6m2L6J30r0J8J7j2Q7
-1799H4J9L0q0m3p2m3l2R2J54rl3M5k2j82JJ03q9m6Q2k9q2J65NK9O3l6o0k6l1j63R3N7N4N7
-1765E5P9J11n6k08N5j45N6J04k7l2n8nJ18J09K7j82q2R1j00M2R6J4j33m6R0k9N3M9m3L2p9
-1734d4J49Oj72M2J6P4l2j66J28l6RR2m0m5J63l9j16n4J90K4q3o8n7L4N8R6j55p6J16r9K7
-1703e8j5OP1L7M2k5p9R5ro3j20M5M5j3p1Q6J14j04M2L5j41R3o5J37m0J2J57j45q1J34j22
-1672@n6l1O6j14P4O2j40J02n2J07J3p1Q0j5r9P9M0j07k8J08L7k4kr2L6L6Q4j07J01r5P0j82
-1640a20J1OMQ6r0J70o2m7L4p0K5P6j48J70o6j10Q5J75N7j55j18J13p5m9P6O6K45o7k48J09
-1610H3Pp8q6J02j6q6O9j2Kk1J9O6o4J63j19K7O8n4l4P4j25p0k7M0m2J14J41q1j34M9J08j5
-1578F8j46M4J2N1J70k4k35r2J70O4j35l3M1o2Q8q9J2J80J9q7p5Mj4K22J03j82r0L1n3J0M8
-1547B0Kj5J57O9l07J98j15o2J11p5pJ5p3Lp7J54m4mQ6J0j67J61Qj15j6J40L8Q4m7j89k2K15
-1515A36J89k10j39P7j07o1Q6J71J6J00J10k07r8K7kJ12j70j73N3M0l8nj2K4N5J11K8j57L0
-1486a4K0J12J66j45l7j39O1R7j02r2J98J27j50j78oJ17m5q6J6Nn0J4J4K6kK8L8l4M6P3j94
-1455a16J87j56Q5q4J42R4n4n1k5n8n6P6OK31o1j37j56P6O1r7J58j90L7R9J33q5J1m8L8J08
-1425A68n2k8j19M8j39K7NP7N1P7n3j10K6n0J19r1L37j42j36lp9K57j0k57M7PlL8N6l0j03
-1394f5k8QJ34J35o7j70j1J25J91j7o5Q1j9j93o4J07J8j07q3L3Mj2L2K09J9l51J15p3J50M6
-1364H2K0OJ9p4n8J19m9p6q2R0QJ22k9j10M0l8J14J16j1k29J29M2m7N3j30p1M4l3j1K9m7L4
-1332b8R7j53Q4n7J3q2J23LO6J0j15o6ql0K07J48j91j3O3j8r9MQ9n9l2J9p8K2O9M9m3j03m9
-1299a58K29M7j65M2L8j52N4qJ2J65Nj54R3j06M9O3K8J02J28l2l55O9m7k5J0N0K5K6j17J12
-1269B8P2j34R5j05L5J38K3j25j5q6k7k0P8J59pj65q1N8q3Q8P0nnN0J2m4l3p1J20n3O7o3R6
-1236F7J09k3r5om9l7J24K2m1O3r1J05m0j74K11j07K0J4m0j41J27j69J99R1j20j36l1P3J64
-1207H9j51Q9P5j38J7J29J35o5k11n1L3Q0J22M9q7j50o2K7K6J88K07k49j87J13k3j4J14k08
-1179a03K00L6j86K2M7r0Q5J4r7p1O6J06J45k9j03m9Nn0j3J4K65p5r8J70r9p0j02Q0n7n9K6
-1148g0O1q4Q2m4L9k5J3J9r5oJ86J37j80l4n5Q5K3k1k2kJ12o5m1N2J4O1J32j40j31k6N0j54
-1116a29L4J23j15J3J10J07j04j04J84P0l01K68P4j88o7lN6lo1J87j21j41QJ14J07K9o9q1
-1088cJ6o2N4K6r2Q8Q7m0q1j37N0J29J7n8l5m9L2Q1R5j15K4J10j24j04N7R4p4q3K2k5K8K8
-1056d4j9M6P8R3q8j05NLO5n2o8J22l8J43J31k57o5Q2J37r2lO7j49k2N0Pj12N9n4OK5K9JJ7
-1022bK9m9Qm2P6M4j62L4O7K2K8L0j74Q4nJ1M5m2l2k7j1k9J0K2Q7L3Oj70K54o5p3l9J7K3j
-987Gn9j2O3j5jL3kN5K5k1lo6l6J1qN6j58R3O0j24j8J99K27j81j69J2R6o3j31K32n3o9K05
-954A85k4j69l0n3M2j5j8Q8M3N9N5Q0L5j35k61Q6P3r3J01N5o0p1K4Rmj19k3O4JJ52l3R8J18
-921B60j07k19K9L8j7j11L5J13J70p6k30J21O1j80K02%j62J54j0j13J44o4K8j5J1l3j27P0
-893b8nJJ3N1J06L1j42q2J40j7j60n8L6Q7j10R7q1L2K9p7M0lRP6J70j16qk5kJ61j54j05l8
-860a32J49l5j04J27R0J7j21n6%NP6L6p7K06m9k51J84Q5m3j94J17p5J56K72j75q0j11K7O0
-831A04j6q3l3L6M4L4l7l0k5q9R1j23J12N3j0JrO0r8J16p7n7k3N7j02J46M1l4l5M9q7MJ1k0
-797b9M7pk9q7O0q2L0J10L8N1q3j1J00k34L2K4M5RM5L8P6k37J6M7N6n2J82J1j66J03j3j80
-765i0K2P2R0q4l0M1r5M6o3J93M5J12o3j80l6p2N1l0p6J27q8J05Mp8Q8M2j0j27P2J3J11O3
-733A75j09k2r0J05K4j02O8K6j83O2R2k2j54QK1J51J70j68k16J09K8O1n6P9N6Lk23N2N2L5
-703C2qJ09n6j90R1R2n2o1P3M5j22k1p4J73m6lO1pQ5m1q0n5L5%p3Q5l5j01M5J48M2j8lm5n7
-668c2J2Q0J71j61Nkj09k4K3ok4J12m5j03oM0J51j41l9%L4N8J6o6P4j45J00n1RJ7k6R9Mn6
-634c1l2K9J51k22jN8K2q3Q0Q8J2o1l6j0M7O3j19KO0j3k3j00Q1l5k8N1J6k3r2J47PJ2Q9M4
-600A50J70l03p9MJ9o6K26JO5j52m8L0j17R1p1J47K0j23k7Q1JK48K5k25j90L51p3j40J00J9
-570A34o7r8K9P2O6L9j65o7K5K1Q4p9j0J5J25ok44L29J12k83j09j9J15j8j26P7o7J42J91o8
-540A50j45m3P7j09j0llJ0M1L3l0J65K2j60j18Q0J28j70P5o5K6N9j42J63p0o3j5J49N9rk6
-509E6L7O4j60r5n6Q8j04R1P9QJ1J19O7k69J04j53J7J64M0nj43R6J5n6j53N6J6K08Kk19m3
-478a18j3L9N9L7N2q5J76k12m2J93j6j26J8m7q2J27J65k23J67p2l4Jk8kk1L3K1j25J06J35
-448H3j52o3J32J58J97k89l6j75K44j69N7l3L2L9O6J2l7L9j80M8J92L6j11O0j27k7j28J20
-420a2N4j1k9lk6K5J5q2L8j4q5L1kK3jP9N9J46M6p8o7oj51l8L3m6J06l7o9R4R2j49k6Q1J6
-385FJ15L6j72L5j33O5m5M3L0P0r9k4K01j75Q2q8K6q6L8L0r9K09J0m9J9J6o0O0J3j04qJ33
-353I5j7q1n0j20L48P6j25p7n7j15K53q8j76J4P5J42j1j42J03r2L3R5M1L2r2j37K1o8K0O4
-323c6k8J18j43J66M5m7N8m1n9L5K2O0k9o0k01N9K4J81j6o3M7n1p7N3M8j14M4Rj01J88O2j17
-291C6N5P6n9J05j4j43j07J00q1J74r6j38R6j54K49P1n6j56M9PJ83q6j56p7L5J5O3m6O9n3
-261c9J12MQj7k09K42n5l8M6K8L7L2j36J36m0k66L50mj30J2q5M2j35J24j6j7oj26J38L8j66
-230a36R2J29J11L4p8j81N5O8k22J03N2q8M3K15M4r0j20j07O4J03J46j92j0k2j39O8J43J7
-202A02j12Q9O1k36oO0oO3j66J58m8p3J56J07j2n9l3o7J34r2n5O4K9o4j52P3M4K5o2N8PR7
-170H4j37N3q4L5l6J07P9k5j28p3R3n3Q5R6k5j69J26l2r0M0Q3j22jJ57j10Lm3K4j5m2P1o5
-138a14J40J5j25Q1J54j70j2m8m9k2J26P9K2%j28N2M9p3N0R2j35NP1J31pk12J56N3j74J40
-108A47j21j09Q2r0pJ24O6o4j14J66pj91K39l0PN4r1j14l5K3J7m2K7N6l2J25Q6j03O8P9r9
-77A17j31o4K3k0N4r6JJ46N5m8j45l1m2K24J68q7k48qJ22L7p3N1Q6r7m2J43J08j20j37J48
-47I4J42L6k15k42Q8J37j05P4J2o4P9O4j40kM1m0J05p0j29L5Q1J18M5P8k50O2R7l2l5P6L1
-16A71k0j01j59k6N9m0O5j9MJ63p8o2r4J2J8J53Q1j48j00L1J20J01q3N3o7j18k0M8J15L6r4
14Ao8Pl3L8K05K28k19j80n0O6K45k27r7J38o9N7n3m1
32e2
##PAGE=	F1=23356.844424429527862
##FIRST=	24596.97802734375,	7686.668670654296875,	-0.35649323463439941406
##DATATABLE=	(F2++(Y..Y)), PROFILE
-2014c3k9J85j38j30J02J99p1j56K78j89o7M9L8M9%j22J88P6j97J02r0q3J68j09pj6Q7K0j16
-1985a2p9N7l3Q2%q7jq5P6J48j08l4L1M2P9k31K3mK8k0J17J1J93N2j97k10K7J70J94j70Op
-1953E8k29J97j3K9n2L2On4K7m9L5J6j17R7J18K55o2j57j96N0ok6k5J77K6j41N0L3j29n5q
-1922a13Q4K2L7k1J2j27Q6K14o4r0j07N2P3k8r5Nm4Q3R1J39j24r7L3M5Nm2k3O4j08L4j7P3
-1890E2K0k7j42L2J65k4j03J76j49r0N6rM9KM1P8j27j19M0PQ1J60j18n7O%K6r5J46K8l7l2
-1858C6j43k3O2R4R2qj07p1l7J33Q3j04r7J04J9J53K22j24l14J19O7j44mk8p1O2J8J0q4l6
-1828a21Q8L1m2jl5oK4Q7Q1r5j15R2k9N3R4k20J99p7j9j8j9m1J9Q0kpl3J3Q5M6M2j34l6k6
-1794d2m4k8N0J62Rn5M8L3k23L9J06m8l4p6M3q0J58%m0O7rm9Nqj76O8J00Q1M2N1R2j01k01
-1761f0P4j26R0Q6o7k2j9j6J43J07kj73r4P9r9Q6K4K7r3q9J57o9O3MnL7m7O4J8j22noJ03k9
-1727A9r3Q2m5K3Q5m4m3J56m8r9l8J75J0q0p5o0Q0R3Q8j73r4P2k4L8o0J3R6N0l2qo4R8l6j16
-1693e4o1Q2P2K2q9JJ35j30L5J6o1J07o7O4nqJ55j90p8J63r7q9JN3o5L4P4j18N8l6M7Qj4Q8
-1659E3m3q7Q4K0j23MJ9Q9j7qn9R3o0J45j05J15j53J50j30o6m1L4R1j21K06n5m4K8j20O2M8
-1628Ij35J50m3q0R7J54O0j57j51O4m3n9J15J27K29r5j84M8k3j3j61J13k9o5L5l7L5jM5L3
-1598C8m9J94q3j4L6o8l7L8j51j9J8K3J6J13R3p2r5JJ28k5j85OJ8P0K23j2k97o1J36O3r5k0
-1566f9L1o8Q4q1J8J59Rr8r3O1M5J86J01j77j21Rk7L4K6K9oJ11M3k69K72j16j60J12j01L4
-1536b2J1m6j3j30J57k1n5J02P6j59J53M2q8j29K01P3R9k2k75J0J81J23k24kP5j52o2Q0J33
-1507A16M7P1Q8j73p0mJ8J32j58j92M6J9K2q5NN4O4J05K2j52L7k4J14J23r2m2j95O3J04j07
-1477d4pJ63J25j35j96K8J16m8p8L9m9m3O1klRM6M1m6M1J26k32J58j08K7k4K20Q0j41q5k7
-1446A2p1l5M5qK45L0j13j43q7J35p9J06j57K1J47J07j07L8m1K8J60m2o0k15R1j25J8K2O8
-1417a0O0Q6l0j34L2j66J97j34L01j32q9P7r9K44n8k52N4K1k2M3P2m1j19JN9J67J07j27j89
-1388h1N1J70J28j06l1R1k5j65r6J22Lq8r7Q3l1k2J30K11k9l79J25o0J23M5J5M8N0j07m1R1
-1358A28l0p5r4Q3K0J11k3j31L8k7O1R7Mk19K21M6m2K2j92m7j2k4L6K5l7J8J00j43O9j04Q9
-1327c2p3J05MN6k0l7n8p3l0K65J51j74j12M0K9o5m9J07n4o7K8o3J23L7k0m9m2m2J96Q0k07
-1296d6J8N0j40O4l1L3K20Jk39J23j01N9J6N3J84O3o9l41Q5m8J2q0O9O4Q2j20K5N2j31Q1o7
-1265e9R6J14%j59j5n6Ro2J39J13l5j45p4P0k2M2K9j1J9J3J2qJ4j74J54JM1j01L5J63lj17
-1233B3%o4kJ26L8j06P9n6J41p1j50K32j01j7k6l7j56K11k06J34J43q7j16jK8N1j10J44N5
-1204I9q8j5J40J55q4k30n9K2M2P6L6m7j12k2RO7J44K37k18k39J17l0rM1o6J56M1j65j5L5
-1174A8q3P7M6j06p9O9M2J57Lj03o7K2p0j2kK93oq9J53j24o4j36J3Mn4k6J07j03J32p0J2J7
-1142b9k0O6q1MJ36J09j67l4m9R6M2l9n9O6J60r9n6O3nK1J07j24q4k0M4j57MP5r1N7J13Q2
-1110A31q9j33K07M7k75K73J15j68j17l9L4J9j0J78j39j75K4R7J20K6j04n4N7j04Q1J5j20
-1083a03J35Q7m0r7j04K4J10N1q9j4p4N6J35J4r8O1Q6j07j16N0P4p6o7K3k0K9J7n2R0R9O8
-1052A52r2q5j1j8N1j3m4P2m7J47J08j78p5N6K13j30k2P8j98j8J15l2r6Q9r1L1N2okJ2k7j5
-1020b4J1m8R8J3j56k2P1O5R6M3k26J28k1n0R7k7j3n1r6l8N4J6Q5M8pr1J99j45k8l9L4J9K2
-987A7r4j2J16n5M4K0MO2m0k5M9n2l8J4p8O0o7M0J1n6L0J54J92j90j63J3M8o9m5J63qq2K14
-954A77K6k09k2m6N7l6o5P1R2Q6J4Q3M1j35k44Q1R3r0N0L7m3o2PN7pj48L9M5J0J42n4R8J45
-921B90q3k37rN2nj78J33M0J97o8k35J36R1j78J47Nj80J93N6j49N7l0OJ7j2o5k2Po0J21k5
-890A2K6R8K0j73K6J34m9j72l3N1J5p1J18m9k6J7o9P8j6m0Q8K05r6o7m1n0J75j54l0m4J32
-859A5j8r2R1J08k1j14l6l7L5J11m1L4J80p4k69J76P6j00m6J03j36J28K53j34n5r5jL3ln9
-829A2q9J9O6L3q0K4k4k7J49j63Q0ql8N6NP0o3Q8q9l8o1Q7p6M5J4k6N2J08j11k3Rn9M8J8N
-794A3j45L2k5J4P2K8P7m6k2J09k00l5J6K6Q7L3M1Q7k17q6O2O3m3J76M7j57Q5j2j60M7N3O0
-762H0n4j09Q1n5M4m7J31K5J14n3r9o9j27R8Rr4O9n7J36M4j19N4rk2l7R5qP3N4p8no8QJ1p9
-727f3J18jk26J91N8l0j86J05K3P9J42j72k27J49mR0j8O9M0kk46O0K8l1Q8J17l4k45J31J02
-697A05q1o7N3L2p6n2m3J43m2k0P9KN9m8p8k4M2N1m5J6m9r1O8J10Pl6Pl6o0O3J0J52j25K7
-663E3K9j02k9L0l6k2J04m4p8J9jJ56j18o6kM6K8O3r6O6j17J16p1J2K3p4J24M2r5m9P9R1k54
-630a73J17%Po2O4R5qq8M8JlQ6j14M4O1p2q8ML1k2k3LJ5N3m7J05l8L5Q3N3J61k95j09LK5%
-594d8J99o6P8j32qL0k07J32k2J04J0j03j2P3l2K33M8k24j16L00m6j06M4j9j1p2q0P7O9O7
-564A60j61k9M1K0N2p9m1N7J38j6k60L26P3l02lj1J31m4j15N9o5J26K00n7j35j28Q3o5k2o8
-534a35j0M0J19J3k9J99L8k03j49J01J18j33M1n9J2P6j58J26j09L1J9J03Rk0k5N9N6j23j65
-505a58J4M7o8J22O4j6NP7O6k69J50r1n4J16N2ln1J15Mq8j72N0L8J87l7j78l7J3J2M8M1M5
-473D4n5J33k07m2J93m0j44R1n0j08J75J56k32J64q5n2M8j6l8L1L2j1j08N8J73r9q2R7J18
-444A44J93k72o4j09K51j55k6K0RJ8Q2J6j9L3j67N6K27O9j40K8j54n8j35K09J4n3n2P6l7K6
-414C0Rj00Lm1o1N7J9K9qN8O7J74L4j13p8oj21qOj17J01K1n6J02J15j41p6J27j3Q3L7j18M3
-381E8j35M2PP1l2N5j08j6J99k06R5j10N8j08L8O7j02K16k0p0L6L3m0N3k2j83J5J83k1q6o0
-350i3m9K64K6j07K0l1k14K97m4j38j6J9R9J0q9N8j34R5K7%J49q1j35J3j4n9P7J8J05j08M2
-319GJ02l6Rlm2l9l3J36L0o8j68nL7J13plN9m7n9N1O8p3N8j7j27P4R4o4Q8O2p0J06l8j33q4
-284b2J10r5J38m8j93R2j16K35M1q3j49J16o0J91j3j15j17o3M0N9m0R3JQ8J6nl2j91K93r9
-254G2m7M4JM3P0j22O3n5k30L01K7r9Oq0L4j39J35j4pk4j17J92K3j96P6J28J64L9j61k36J92
-223H3O3k58R6R1p5n3K06L8o8p9j24Q4Q3R4j96L2j04r3J23J36Pp7J26L0k47K4L0j3M0j44J36
-192iJ6q5P1O9rMk4j17J65j3j65R1O1m9j70J12J1lm8Q8m2M9j14J07m4K0j04R8R8K7r2j51J29
-159b3p1O7J14j5k14J89l7j23J12O5j41qJ48q2l6l4K2L7j05P5lP7j2o3L0J60j49Pk7p4OL0
-127g8N2J3O6o3J0O7p7K8P2j25nQ6J35L2k16P7R3j82J32j45l0J03j34l8LK62o3j71J59K3j54
-96f8J42lJ01M1j18j14r4M2Jnk8L6MJ55O2j01P5Q0r9j22n1L9n3k0p7O2J28O8J5j27q0n1J59
-63aJ56o6k13j5J18O7r6J30Q2j28q6J35J36j52j14J55J11N5j55k16l3J07l2P8K2q1Q5P8k01
-34g4O5L3o7Q3r5rK7O9R3j5N2k08R4N2o6k5J22R2Rj20j82o1P4m5L3J0o0J61n9n3k2j5L1J56
0H0L4j59n3lJ35J03r1N2q6n1m2N1J17K2n9o7n9m9N8J73K21k00j34k3P0K51k21r8J17q5L5n2
31a3m1
32e4
##PAGE=	F1=23332.528079274346965
##FIRST=	24596.97802734375,	7686.668670654296875,	-0.66920256614685058594
##DATATABLE=	(F2++(Y..Y)), PROFILE
-2014f3LK51j89j26P1J91r4j27K69j66q2P0J6J4M6j06K04Q5k39M8k6j15J97o2j3n6P3M9j24
-1985aj09Q6p7N2l2qKo0P8R4j22L5J5M2N8j86M2o1O8j5J39RK02l0k16j46L9J61J53j98M3Q8
-1953A45j82J1O9k6l0M9L0p8L8m6K0J0j54R3J51K73m7j85k41J43O1l6n8J17M9j54k4O2j26
-1924f6j3j4O7j0J6L5L7r8l6K43qj15j11N8J05p1j14K4n7L2J97J41j38j13R8j6Kj0p6L5n4
-1893c0Jm7J02O9r5j28M3J72m5n0J68j77j05R1j3J7rJ19P9j13j59O2k5J11J39j42n7rK7O0
-1863E6j04P3M1k0j3j23JK5N6Q5L8j45J2l6Q3N7o2j09J11OJ70K09j50k65O6P2j08k8k8o2K5
-1832f7K8J1p7l7P7Nk1O6j8lK6L5K4l3j17P8m3Q6P5k05J66j01Q8p8J5l3j1M9Q7o0q0L4Q5N3
-1798A04L6j58j1j6l3j4%J73L1q0L5Q0k25L9J22Pj6p0pj12J20j1r5P7L0l4K0Oj54M7J35J10
-1766A36qK4O1j40j14M4m9P1O0j00pKk8J51J07pj65j12P0j05J32n7N7q8qJ19j11P6m6M1L2
-1735C8k1MK4p7l0k1Q7lj9K4n4M2Q0m0n5J43l9p6j7J33j5o7o8r5J13J32R7j82j03N5L1K9r5
-1702d5L4R7M6r9K1l3Q5l6j91M3P2R2N3r3r3J41j58P3k2L0J02l7rRm4J41k18n9J63o3r6J9
-1670g5P7m6j8J07r0J7k8k8J2M0R7o7r1Q1Pq5Q1j56J49l1j7MJ46j77J90p0J17k08K01p1j08
-1639d0r1M9J01j48K15m5k3K8j58Q8ml6Q3n9j8J24Q1P7j35j80Lj5m7J40J76K01j26j11K7p0
-1609H7K3k09J25k1o5j1m1O5MQ3j1k8K13n7n4kp3j8J7j60N5J6K1M8R6K6o0m6o3J55j6k13K
-1576a12LO1K65Pl20m0P6M4l6l3K9PR1j09jJ24j8j13l8O4R8J81O9j86j49j2J0N6RN4J7M5J
-1543A44j85K80r4k17J06j29O8Qj7l9p8N6M4j00R4J31j49J45O5p2j76K07J03R8nl36N2J21
-1515A25M8j80J45K6k02n8P4P2P4M8O9j20m1l8L8J50j46j86L4J5M4j13J2J30L6O0K3j35K3
-1486B7o8J13N4j6n1j85K8P2r6J00J05J19j28j95M8J10l4m8M2q9l1R7qk7K4N7K6p2K6J88j84
-1455DL8n5l5M2K87O7k19j11j9p5J1om4K37J27r2j17j70J24j3N3j30jJ85P0j22M3m3M5J75
-1425B56l6o1k90J17j19M7L5M4N7P8oj22N9j10O4j27K04j21k6J56j16J96r6k05P8L0m5NR4
-1396D0n5r2j7J03K10Q3j78j88Q9K06O3j92K0R4m2j23q1R0k6m1r6J06o3O0J20K03p5l61J12
-1367c1o3P7O2J7P5P3j28l5O1j2n9j07P9L8R3j8j21K5j3OR1L7k38K83M9n3J5k29m2o6jN5J7
-1334f3j9J5Q1q9L8m7P6p4N8L1M1n6M9k6j10RK59J35j55j24o7Q3k9j29J37m4j22L6O5J21%
-1303H0p5o3lj4J59R6k11j9O0j20O6m0M7K61Lk99R6p6R0j2P0K12kj04k97J11n9M6j24O5R4
-1272C8J09j30k7K4j13O4j0J18P7l1j54rl1J2r5J97O4n3j21m4J03J3j1j0k8L0k4K1M9M7j95
-1241a20J07M0J2j18l2K28nj41J7q0L9J25M6j69J00l1J71j00j02K24j10l8k4k8j53K43j89
-1214h8L2J75n3m1k5k0l8qR6N4l7n6J56J59p1k25r9K8j5L6K0pp0J2j6Q8J44K56j89k66P4m3
-1182c7J3o2J48P8K4j21l6Qo5O5O4j18m9N9l4J56L8q1m6L7q4l1o7L08Q2p3R1j38l2j13r0N5
-1150e1l2n6J10j22J78q9LN6p7J13p7NJ10Q2j45m5l3Q1O3p1p9J49J95j45p0P6k7qP2j01m1
-1119B4%L1j46j6Lk6P5J25K5o4j38J95L1k19K45J32j27j24p3%K3L2J63j45j39rO7J27J1j33
-1089e0O3M6j72R8mj20J60P8l5j02m0O0L1O0j17J3n8O7J51m7r3P3O2q8j01QO6o9m0M2j2K5
-1057d5J1j06J24R6M9o7q6k2j3M5K3k9M2o4J27M4r7m7K1K85j53m3Q4j93n6J56n8m2P9j31N7
-1026iQ5m3j9Oq0M6pm0R9l2j12p3O5R9J49M2k32J66l4j13J38j3qp1p1k1k5J4P1K3j3j4J39
-993A12j78J3J8K7k0M1n3k8J07p9Q2OKN2j12K7P2l3m4K4j38N0Q0kr2N1K7P4J40j48j38MJ3
-960d3m7L7O9J3p9K04P0k31j3k6O5o4p8L9R5J05k3Q2M8j25j94N3J04r8M2K5m0o2l1J13j6j09
-928a15P5M8k5J31q0J21J46p5k42m6N3J1j33J45l1J85n8k27J84J12j75P9jj68K03R9j44k0
-900E2j2oM8j0p0L6o5m8J84p6jQ8J4j83J05J29p5j56J5J7o5K2J01k0l8o8QJ05m2j04R9K13
-868A97n2j06n6j28J93j31K3k3O6jp1Q9J04n4j07k6l1Q2Q5j07J67J06j03k64J67N0j47J71
-840I3K6j82Q0K17p5j4p0l4MQj3r4p9R2M4j37J15n4M8J85j81L0o9n0Q9K5R5m4M3r5j0r4J10
-807Il0Mj4p7J35J63j41j9pj12M0N1M0j50m2N2m3M0L7P2Qm4J03j58n6K4M6R2pO2Q8j76j79
-774a89P6L7l3J66J01j22L6j8j28N8L8M4j4k05J33m1M0j5P0K4Q7n1l8o3j40J32L1j26N4j1
-744f7J07Q5j42pn9J3J5J00l8P1Q9n7l4o3q1qk8J57k6j35J70J9l6j72J66K1j1J04j53j63J33
-713c0m4J11M6O2L0j1k69N7no7K04R9m4k33J26Q0r6o0N0Ok7q6j7J09l7l9R5PJ9l4o9J6L7Q5
-679G1j7o0n0l8Q1O8n8m8L8m6rQ9r2J29q5M1O3q0n9O8n3k5P4k2k3ql6J41n7m8k8K2J5Q4j26
-644h4O3r3J11n2K2J2j32J69O6j03j03J40K4j41R1n0j3m0R2P7l4j28J25K1m7Q9j16Q0O9j14
-614Aj32Q1j2ml0k8LJ26j3R0p0M9M8M9J24k70q5L0J0P4J42j45P4j07N0Mj58P0J8M8Oo1qO3
-580C7o5J89O6j90pK20n7n8nn5M4m5j93R9N7O7j44J2N1M0L7q7n4O6J49j7k56K85L1k91R0j3
-548CJ14l6q7L9o8J09K04n1j17j39K9m4L6p7l6j4J58J2j1K41M6k57j60J12J02r2No4J3J00
-518G0j35K3j24J42K5N6m6l7lQ3L1r6j37K2nk4J44M7m6K5K8O7j57O4L0j01%Q2j4J8J34jj15
-485E0j51J6M4J56o1j18l8J8l5O2M9J9K5P7k17n3J94m3p9P8p3j21K18J29k36J32q5l3Q1J2
-455A7p2R2K0m9r6L3J91m2q7M1O9J74k29r8m1K39j26j03Q7k2pQ5J5ML2j29K7K37J02j58jj56
-423D9q2l7J96m2r3m0J25n8L6%r8k8j0o8N8M8k9J1O9O0K00K6j52j04j5p5K8j0p1l8Q0l6J06
-390FJ18j16j02J46m3M2K4l3M4j06K4L0Q8n7lj09JK06k19O6j12P3n7kJ03r5J92k1r0M9L7l6
-358D8O3o0j76J7J48j3r9n9M1J74k6j15J44L0k19J70Mq1k8m2N1L4l2K7j14P9l2l6K37p2j04
-327d1J8K7r8L9M8P6o5l8J39n0k5K5pq2j02J84Q9q3j42n2N8L7ON9O3m6l9L3P7j7P3n9j08L
-293@O2pR2M9p6J10n8j13n5J12q7P2J3j93K3n0J70J0q5j14J58j26K17K9r6r9q8%L9l5J09L4
-261A7N6J9k4m5r7K88j41m3M5l9N5J22j00J4q0j77K20L2o6J9o4j1j13J21j0J7m1o1J89jk02
-230a01O3J20J86M6k30k45K78O2k77J06J13p1j50J64L8k3k8j28Q8M3L7j65N6j79Q7N4J16K
-202F2m7J52j8k11M6rk6J2q7R2P0p5k7M9oL8jj05J12P8j75Q1P4o0j52J10l8k0l1J17o4k7j7
-169a03Q5J2Qj68J03Q7Q1n5j57Q0p5M4R7lr1J48q4j37J59L9j48k4J16l9l8k6L8O0j36O5N3
-138iK0m9kk6J65j26QJ0r8M0m5N1m2J33j3k4P6q6jN9p4l1P1J17P8j72j1J05j59J28j47K2J37
-105A05j79O3j07K88l7k21J22L4r2L6M1J70K1j31j05j08K0qL0q5J5L8J77M5r7O9P7r5j17j4
-75d5P8q0l3m9QJ21O8O5r2j13n7O4J35k9j38J4P8P4j08J67P1j17j23R8J35j70o4J55O8O6q6
-44A61j57r5j8N4R1K1j02R3Q9k38J46J4j14P3q6N8K2O1Q3o6Oj30P8J5j00k3J71J42L3j09j98
-13b5r4R8m6QL7j08J12k4lj9j2K4J40Lj53k6k6J38R5r3M0q9L4n8L7J21j6k5k5j34o9O5J42
19D9K17j67r6rN1K41j80o0O5r9%m5m4
32g7
##PAGE=	F1=23308.211734119166067
##FIRST=	24596.97802734375,	7686.668670654296875,	-0.75137162208557128906
##DATATABLE=	(F2++(Y..Y)), PROFILE
-2014g1K5K83k30p2pJ71j07o3K54j18j31P9%k1Q9o9J86P4k37k4L1j33K16j1k3q2N6P5j23o2
-1984d5Oq4M7n9R1m4k8O9M7j55J10j0N2M9j34L7p9O4KJ44j3J98q9k18o3K3J30J26k05Q5J73
-1953B27j19j96J43n6NJ4N0q6N7n1mJ4j07N6J54K61k9j84k86K39J00m8r1N6O2j46q5J00j32
-1924h2K1j7N3m3J6J06K9o8j49K41O1j14j21L4J20r5r9K3no4K74J17j16j38J60n7l3L4j38
-1895e0PNj8o0J35Q2j39k8l4J63o5J8J55j91r5R3l9j8jJ95Q8o8j65Rp0J57J14j40m0m1M1P8
-1863G8m2m7M0j1Jr4J8LJQ1P5j52J15n1KM2j4j10R4j2J82J82j73k08L6N8o9n2k3k4l0J8J5
-1830g1o1KJ9oJ6J07J%K8k4l0K6j17P0o9J27N6j75J33j32J87j34P1k4m1M1J37j22j18O1R1
-1799D9K8K2j54J8m1lMJ1J48M0j07RJ05j95NJ48O6J3p0o6j41R3j9l5pP3j6KK4r6K0J50J21
-1766A99o9J3K6j69J5MJ4M4L5j19OJl5J38J07Kj72j15P5j13J62j30J09j22P8Q2j42Q3r6Q9
-1736@K7j0k7K6m0kqk1M9K6k8o0O4P4l1p1J32j5n3rQ1n4n0l8p0L8J78J18j88j05P1N3Pj10
-1702d6O0Q8K1j43N7MN3j3j73L8N4J00P9q7j83J35j44J41r1J06P9lm9Qq8J17k08J0P9j5n9
-1671g3k1J20m6o2J57o0k3l2r5K6O8J14q2r8O2LnJ05j71P2n4rP8J61k89K15qJ05k47K08j3
-1640A06j20j17N2J02j32J55k2J5K9j68P4p0J21J6j24N5J45mJ01q6j95l6p%J13J98J63j42
-1612B22n6J3r3L8k29J52J3r1m1qN5J5Q7n1j5K28n2r4k9o4RJ9j06M7QK6O0O3m3m1Mj35J92
-1579A03Jk18N5l4JK79L1k96l1N5m5N0q5N3R1J08j57j2R0n3j00N2mJ35J83L1j92j56k0J9Q2
-1548A6LP2M4l8l8j00K46n9k35J19j52Q6NJo6j3n0J34p9K6J65j42J28O9n9j77J86J22Q1%l60
-1517f5R7M6k8l5K06m2k36n5O0KJ15L2M2o2qo9M2J56j25j49J3K5L6r6mJ83L4J2L0j17j0j03
-1485g3J06k2P5p2r2rm0k3J50M4J16j24j37KJ08rk5M6j16m0J23rk5M1O7rr7mK41j18p9j1r1
-1452a06J08L18O1k64j29qn9L6m3l1J71J96p3r0j64L8N1L8j20j1K11L2j36K6m5P5J62m2l5
-1423A67k85O7q7R2L4QM4N6J3r0J05o5n9o5N3j23N5K04j27J23j13j01Q3L9n7p4J16o5j2r2
-1393a56J25K52P1k09j62Q4K28Lk60Q6R0o3q2m0M7o9J6q5J02q6J34R6J92j14l20R2p4K7Q3
-1364HK5Q8Q4j46m2L8Ql0j21Q1O6P2l1q2K0pm3R2P9k78L09N9p3J1k35k1o4N8j9j0j5K8M7K
-1330d2j5L0M2n5RM6J7r3J30Nj32K9K52J06j25q8j85J28Rj80J26k4j08K4J30R9l1j00q0KK6
-1299d8J24J00j93m9O1r7N8l5N9K75Rk90Om2J19j6N5J98m8j23k21J29o7O4j00K6Q9J18j34
-1270B7o0J4q8M2L4J34L3p8j26Pk8Rj15K40L2o0j05QJ27M0o3m3n5K8n6L6J07P3j64K4N2j1
-1238A5j01QJ97m3j75N2q4P6J08M8k21J20j8J79j14l2J89j36k9K5l1j34K40j67p9J97j7K3
-1210I6o3n5l8P3k2P1Kr7J72J47l3k11j36L8o8K9j3J6l3M0l7P4J88K62j69k70mn2N1n6K76
-1179A78j7j6p1m7l8n0Q6O6j36j5M7r3J49P6l3K5K8j14o1j18K66J78o7jj38K3o9j47N9j8l2
-1148a00Q1q2J33r8J9O3j33J49q0PJ01N9j14o9oN0P7j13q4K38K19j95q8Q4m6k3L5p9rK5K9
-1117E0j24k3k1K0O1J34m7m1j05J36J7j31J87J26p3r1r5l1RM9J42j40q5j6J9J13kj49J95J4
-1087I8k29R3l1o1J31O3l1r6K2J08k6L7j30J4k4P8J54p9j03P1L3p1q3n0R2o0j4O3oM6Jj46
-1055a36J21O9L6k8j01k1J7N3N0k9J6p3J00n2l4j9J5L39j58o8Q9j56j08J78n9mN7j61P7J15
-1025A25o9n0oj15J29l4k0R0j07n7m6R0L1J83K7j86J67l7j49J49lj9o9M0p7j00K6M2m6rM0
-994f0Q4j44K8J09lo3M6K3o5P8p9J07nj0K1j68J45M2k4l6L3j47J9K04k7k00J41J1k7P3n9j02
-962e5rK4%J4K3J6p3J74J11k29j6J3O5r9m2P1j3R8n4P7N5j06j16RR6j12R7Pn4o7q2J64m1m
-928e8P3M3o4J14r1J51J26r0k30o3K3J9n7J55p4J39n5j93K35J18j65Lj4j33J86J16j24n9j0
-899B1NQ6J6o7K3j30J6J92j16k5P3Qj84J47J43r3j23M6j7j47J29P9oj9j58R9J21p3j37P2J95
-868A76Jj29n4r3J08p4RJ4k4Ql0J00Q0p3j01k8K2J00M8j12K41Nj31j89J40nj51L39n2k12L0
-837c7J69j3L3m6o5k0K0K9o6j47N8O9j46J61r9J03J93j85lp0K2JL9J28m9j4r2K1j16J26J0
-806A4M5Oj74J56J89j79K9k2j83L7P1O6j25p0O9p8N7M1k2O9n6Q3j16k3N8O2M6m4Q0Q2j12j67
-774a11Rj6k7J45J45q0k1k4r7N9L5M1L4k67J26m3N3K2J7L9L2m7ml6j17J50N2j64P3j1Q6J19
-742A72j57p2n7R5k9P9p1J29J58q1r8o8j29L3kJ57l7q2J34j3m0j09J79K0r2M7j15r3J17q5
-712a10J26J18N8L1rl15M7l9jK24R6q5j91J00L8j03qM9l5J6j06j8Q6k8o5J07J2l4Nn8M8K9
-680a5J00J6j42m1L0R8N2j44o2Q2p7Q4Q7j95J07n3M7Q7n4r9J23o4k0K5J2K3l8o2J10Rk6n1
-648e1mQP2j00M9r3R4k3M0kj47J85O8q7j58J77m0j8N2r2l6KJ27O1n4j56J51L7n9O8j27J06
-616E0Q4j27j20Q4m2K6m4nn1J74lQ4p2O0KL5P3k38j8M7j3J44Q0j94N2j07J09l8q2J9L7nPj9
-582a1qN5q2J14Q3j16Q8J51j12k2l0p2Q2k2k47J01K6L4j17N0N9N8L7p6n2L7J47pk26K16Kk43
-550a03J39k1P1pm3J9p2Q9K03m4j06r5l0p0J08m7l2n7Q7K8L6K74L6l12j41J10P9n4k0p4K5
-519b4J15j01j06lJ19K7K0r8n6N1Q4%q3n9J8n8L0J38L1p8O1lP9p0m3J45j26j17J39l3M2J43
-487A84Nj32j32kL6J11p2n7l1Qp2J12K2k0J24N1k52n8J69j4kL9j08j13K46Q1k29P8p0L2P1
-456EL3r2J58Oq8r6K9J93Lq1j8K0J50j68j26J7K07q8j42J40o1l3Q0PK2M0p5j3K13J21j62j9
-424A82j35j03P4J70j05j29L1J14r3M7np2POj16N5O5j11P2Q1K7K10K3j76j26l5k2O8j6j6j03
-393a31N2j5J04R9q7j10J38n8LlO9K6o1K0K8Q8m9p4j03J4K15k05J8r8N8Qk6J27r9J66Nj09
-361A0N2N5o4P8r7p6OL2Mj00l4R6J19m1j88K53J01k27K4N3j3k7j02jP1RJ6m0nJ3M3Q7n7o1
-327a1M4M1j12j4N5M0k1m9J22p8k0J6L7n1r9J03J24r9j24o6Q7j5pJ21N6n3k2QP0L8P8j11q1
-294GJ2j3K9Q8M1r0J25p1q5l0J07n6j4P6j52o7J6P9k1o8k8J39j58K27J8q5l2m0p6L9o8J01
-262e0M5K8J8m8m9M4K35j76l2N2q0O3J76p2k4r8j34J56Pl8M6m3q3o0R3j0N2n9J1J48k3j91
-230i6N4J17J74M6k81j20K28P1k82J18J12o9k24J05L4L7K6j27O2Qoo8J1j21J40k0R5%k9J64
-200A59p1j27N6m5n9oJK7J03m0j26R8J3j9L3l1j6J60r9P2M4j00j55J09o7lm7J40m9q6R0mP9
-167C4kj58Q9L0J09j9j37Pp2J6N2K0O5R4j41j33J85Nj48l1P9Nk3k1N5O3j35N6R7j2r5L4o3
-134i5J63j02j8N7j22P4n0O6j29J64J7m8P2r9j9N7j8n7N4O5J23j00j03J03j04J19j04L2J51
-105A49k06J72o9J26nk38O0K9j4o2R1J97Oj27q3r0k7j2N9q9l4N1J82M1q8N6P3r4j25M2J17
-74H8j00J1n7q0J22N8R7m3j29n8rO7J9n7L0O4P2j12J47O5p4j40M5J04j69NJ41K2O4k0p8j09
-42a4j73J25R4J8j01J15Q3k67K07Kj60P5n3N9L1N7Q8q5m7o3L4Oq9q8K13J74N0q6j98j11J22
-11A8m3rL1j07M7K8K4m2J4%J07j8j45Ol4J27Q4r1Qn4J08o8K0J11o7RL8j70l4kR8K18j26q6
22@nJ9K13j12mJ2j12l6l7m3
32a05
##PAGE=	F1=23283.89538896398517
##FIRST=	24596.97802734375,	7686.668670654296875,	-0.61209398508071899414
##DATATABLE=	(F2++(Y..Y)), PROFILE
-2014e8QK75k45kr1J37j14L3K41n2j94M8j1k7J17j8J37L9j93j09Q6p7J68L7l8r2L2J02j03
-1985C6m4n9LJ1k7O8m5k7L2O0j33Q5l7P1L8j00M2p8L6L1J32m8J78j14j97onR0J22j97J22K34
-1953B74o3l27J61n9M8m7L7p4P7n8m8L7k6M7J28K11j6j51k01J96J01o3j10JO8j18j24J38j42
-1924a03M4k4M7o3L4J42J9l0j52J15J28q5j27J7P9j06n0j6N9j8K00Q1o2j61J89o8q8Q1j62
-1895h0l7N7j3l4J45N4j53N4q7J18q1J03J37j95q4Q6p9JJ8J92J02Lj71n6j21K01R2j18k3m9
-1865a8L2O6L3j08oj0J0o2K3on6J00P7j06J72p1p9N5K1j12O1l7J91J50j79j62K5L0l4n7k3
-1834h0%m3OOJJ1n4pM0J20L3QK9q6o4P3j17O5p5J55L0j43R9j08K11j69J18nn8L4J53j80j42
-1801a39R7J01k9Mj26M4q8M2J8O2J26K5j31j5R5j48n3J79J21M9p8j24j60Q4nP1j05Q9ln1O5
-1770A7l4j5J48J06j19L2mj91J24k1N1K2K2j20J1j3m1J07J01J2j91p4P8j23J69j70J65j45
-1742i6J07N8j56Q0j31J26L2j5m3L1pM0J0j40J01L8p3n8Q8O3k6p8J31Rl4j0L1j03l8J6J7j29
-1710a59K19J42j87r9J05M4k1j02Q5P4j9j58R2L5J2K6j17j5L3R2R9o8k53J09kJ30j54J32M1
-1681A16L3o1Kj16Q0j36N7l2L7j1j03J67m8p7K01l1o1m5j00J5O4J27q4q8K5LN3R6j42Lq4N0
-1649i0J06J49k80J20O8Q3k66J73L0r6j10M1Q6q4M5J7O6K5j71L0o1K40n0k04J20J45p5J28
-1621A85k8j92l2j0LQ9J89J18j36k5nq7M0k25J90N2j12n8QN2L5N3p4k0K42p0j33k9m6K8L1
-1590C3p1N3jK4N7J8r4j3M2j89K25J0k03R9n5o4K54O3k45k0Q5j80J42j10P7J23J16k09oP0
-1560C1n6nJ7q1J49J71Oj79j08Km6R9PQ5O0j22n3n0J89j8k17J53j65Q7JMq4M7l8J19q2J3J73
-1527A09j50J00N5m3j56J63J25M9ql38J36k8p4J50J80j09k35o6L7l3J61K9j7j6L0q8K4J39
-1499A26q0r5j5L9Ro9j7K09M9j3L8j05n5j16Q7q0J60j09lPj09O8Q2mJ17j10o3q7J31Mk2O4
-1467C8j29o4J30j2PN4P4n6j01m9K59m4j64J4j14J54K95O5k59j39mk2L6p3L3Q9K05m8o6j52
-1437d3l1R2M1j13j1K32Mj53lk9R4J29o1Qk17j4j6R6J9m0L6K9K7m9J59l3j41l8j0j05O6K04
-1405A29j31L9j03KQ5N4o9j46J33n4M1j05O5K82P5k14j24M9K20m5k89J51P6p1n2qL2j04L8
-1376d4p3Q4p0J75O3J83j42k73O4p6K7N1L4Q9Q8j66o6L0L6jj23Q4R6N8o4l9L7j2q3Q4J17l10
-1344a42L06P7q9Kk39M6o1Q2k1oj02L5RJ00p0P3K4j5j4K3j3q7J67K6j44L3K33P3q9m2k53J49
-1312G1M6j81O4Qo4J7J30O1m8j07p0m1P0R8J00j66p5N6o9M2j6O6K59J3k37o3l7J27lJJ63o3
-1280A52j23j17J24o3O1o3KN0J17j22q8K6o7K9N2J61j3j40q4L2m6Mn3J98K4n7j03P4J30N8
-1250A55r6p4q8J2m9M3J29J01j25l6L1k7o0R5J32j06k13J13m2N7O9M9j78N9k3J66j10N2J32
-1221A68j74K4Q5m9j00K31j42j96K08J1N9j04o9M2R7j62J20J9j37J79J20J3j90j43L4k4J8
-1194f2l0m2j1N6%OK57K36j56k59j01j5P9Q6K42j07o0l5n1r7l2J39N2j60J1L8j25J38J15L0
-1164A42R4Qj47r2r9J45K63p5j05j26R4k2j69N0l2j4J01o7P2q7L4N1j49J34p9K2R5L0o5j02
-1134i5K5K2P8j51j1K38K31k34j14Q3n5k2ko1K0L9M3r4k6K4OM9J25j01l9m4M5%k6J09J05j0
-1102A57l3j11m4%L0J17j23m5qj8P7Jj05K31qk57Q1l3OO8M2l5q3P0J55n2rj24j9J9R4J50q6
-1069A05j15O5qn6p9K0M6o8kP3MQ8k0j79J21K0K5Pj15qO2Q4N4m7j5o9O7j32%j6M9L62j46r7
-1035H0R5j06j47J88l8JL0j72Q1J40p8q9k7m4J47o1pQ6j98j2rJ29n2J97Kj03J43l4j57J24
-1005A09Om2m3J60j48j41L5K7j01J6qL0nj8J81l5p7K1J00j05M6n7J17rk7k4q9J69j2k6j3L5
-973G2j32J2K63m5k74K00qj30JN8o1k0N1J8l7J2K0o6J32J45k07l8O9N9j36KJ06r7N2p4N7O3
-941F7q7k1k2N5j01J91m1p4m7j3N0q2J37N1K2r9Q9p2J65J02j26j95k5No8N9J45p8Q0o6q9K21
-909A33J07j50o9k9q3J48J07r4o7j4K5J26N1q0k0j77R9J77j38l2M5mj77J57J67j01q7P0m7
-880D3j70J85M9j0K3j69J19J27r3j46J5J52N7j41l6k4M7m6m2N0r6NL2Q5M9o5j03m0P7J10K5
-849F9o7K42j00j54p1J23p1k0L24j18k30JJ11L9P2k3r4l6L7N2l8j21l3Q3q5J15j14J26J65
-820A84j70k2j9M8l9L1J48o9p0q6N2j07J19L5J03L7k39J44J82k27J02k5k50M8M8Q8q8o3N0
-791e5n4Q6L8j37Q5m5M9q1J8R2P4Rm2O1P8l4j64p0kj5R1J43m0p2k1p5M8N1M3Q4k18j3l6P5
-757d9M5k1O1m2l2J1%r7J64P3j93R2k4Q4J36j74j08K9J02r7L6j14K39K14j30j68p5m0P5o1
-727f4J39l0q8R8k8m3k6J62K4j24m5p3l1J03j24J48J75N7L9Ml58J1o3Q6K03J18j38j52O9j6
-697C3j04R5L1q4N9j11m2P3pp6Q1K2r1O7m8O0K4J02N8k02k4P1J20N5k09o0Q2r7J56Q1k12N1
-665d6k6J8R1k3j38J65o2%l4N1M9n4p3O5O1j1p5j8LM2j5J9j13P2pO1qj14J59O0o5j64J42q9
-631g7J01J8j35o2P7J38O2p0j43J07M0l8L6j39J21J04j12j25P9n4P1m3j8p4J80j5P7n3P8l3
-601I8J6L0k01L8L9k2J99K6j90K6j50J53q1%j0L4m2OJ3nM7o8QJ05j7J46J05j87k2k0o2R3j1
-568I4k04O5k8lm6K3O8O1M2l6m6j7J29Pj70J34lj65J37l5K0L0Pkp2O3J98l0j13k3m6j51J69
-535E7lk0o6m6O0R9K87J0l54r7J02N2l2k4p6L7J16n7j48M5N5K5%j31k3J06K4l5o7%N1n0L4
-502f9J06Qr7J03rQ7l5j35K27j29j60J54n1L6J37K0j32j18qK4N0p9Oj3j4LJ12n1n1J93N6k96
-470a25K3K8M7N1K1j41q5K46K2k10J1KR2PM3r6K14mj20j08L8J88K6o7o6k2J25j04j29N3J56
-439A16m5j22J55j02n9P6oK7N3rl6J56J17j55k5j04j17J70J45j60j58J24P3j36N4mk5O6j5
-410E4j77P8O6r3R7M6k4K01J8j80j29o3L6J09k2J6j08OpJ05O4p2j16J16m9k8l9J72j1rJ9R
-378H5P3j1j25r6MK17j71k2o8NP8l8J43j13J48L9j27M7R6j09P7j32K9jo3Po0j1J10J05k4j55
-346f3J67J66k22j10R7N2j8j59m7J15L0OJ5n1Q2Q0p5k6l1Q5M1j21n1M6NRk2P3j03K1l5Q0J1
-313D7p7J2J17j10j09m7J12rn4J80L0p6jj8M7Q2O3j66m7M2p4M8Q6M7j26J51p1n6j8R4rr4J19
-280A15r7q8K8Pk1o1J7J12j06J54l7p2N9J9j25P2j19M7L5J7J9o3J9J27J49k00j7O2j15O5K22
-249B24n2o7r7r6J19l2j2P2k1j55jP1j8Q4q0Q3Q6m3j67N3J18J34M0l12K2J66Q3k75J13R5o6
-218F9k03J7j1J02O6j12K%j0L9p9K9Q1q8P2jj7J59j13oN8p1j04N5K9l8R4J4j80J65M5j25M9
-185a3L7q7J76j9P4Qj39j85J12n6L1q6J41j2l1O0q5J48j3j50R7k5R4J3q4q0o8j4qQ5K00K1
-153A42j94q5J65k6j41M3M9ol2k3O7N5j09N9J28k3j33L1l6J17p0p7J07j31Q8qO6j35J12J8
-123A8o1N8j17K3L1J4p2P6l3J49j2j88R3k6R8k7J7J32k06K47l3l8J1k17lL3N7j44J30J85k
-92A93j04n1o0p6jP1n6m3mJ66M3o7M3P6j06j46J03J42j13N5o0j54J20M3J07J7j31n9J6r8O9
-61f5MM4P1O8j17Q5O6j9j34mN1j43P8J13k4M9L6J3j02j75L7P9J6n7J36O6k96K31Jj87P1l4
-29d2L7N0O7R8q0p8m1j1L3k6j14J27J79O1n9j77j14J40m0l0J1q7K7O1J5n8N4l3N6l4j34M8
2i4j8J00P6p6o4M8J29p1J7P7j16L6J03j70k9l0L5K23q8j03qrJ65l8N8k7j19n4j7l2
32i6
##PAGE=	F1=23259.579043808804272
##FIRST=	24596.97802734375,	7686.668670654296875,	-0.41993874311447143555
##DATATABLE=	(F2++(Y..Y)), PROFILE
-2014c9l0K48k29O6j30O2j12J35K30Pk42j9k0J8J13L1P5j6j22j75J15JJ12P3n3r4lJ33p4n7
-1984Dn2L9mnK4j5j9j2J10j37L1n8R4J9q5O8o4lN1J09q2J44j12j34Jl9N8J34j86J49K61j9
-1952B70l23R6n2P6n3o0m6R8n0j17P8M0N1J12J34j5r0j10J33O8p7j12l9O2p1j44J62j35N5
-1923e9m1M8n6L6J47K2J2j22m1J80l5j23L2k0j21N6q4Q7K9J26M9Mj69J72n5j44J26p8q5K6
-1893h1K1l1J56J2j25R5j16M5q8J92J21j98q2Q3p6N8j0J29J15Q8j71j15j46K00P9q7j7l4J4
-1864C1L0J02r8q5j2K2m0J6oq7J31M0m1J85q8j37Q7L4j11K9q0J99J24j62j45K7%mk1k9k1N
-1832a05M4k1LJ1m0n9J6J20P6K7J9j42m5P8j02N8k0J24mj22P0l9J69j82J36L2o8L0J50k33
-1802a9r2Q3J08j10j9q4Q1j18O2J8J13J27%j44k6O1j05j13J99J61Q8r4j71j60R3J7J53j50
-1774d1Q6Mj27J21Om9J31O9j46Q3j8k12J78l4O9J6K1j00Pm1m9O3Q9J6k12K3O2j39J59j50J82
-1743F7j09M4N9j62O9j15J18N0k5n9M0K3O8K5j85R5L4j02o0J13M1l2o1J38J9k5j2kj30o1Q9
-1712d8Q6j37J00J51j76p9J28J8m6p6J00O1o1j45J17N0k3O9o3o3NP5J12l4k35NJ54R9j82J08
-1682G0qP3n0j2j08L4n6O2q4O8J9j25J36m5n1K14nq1o9j05J3P5J21p3p4prP8O0j03k0j21J24
-1649e9J07J25k25KJ38N5k65J15M5m2p8J9N5k8p1O7J17J6j85l0R3K29j08j98R7J14j12J47
-1621A40J7j66k0mj1O2J55P3j08j5l1o3M1k01K22Q7j10r0QO7N7lo8l6K39r4j68jk8K9M0m1
-1589b1P9j3J0L7l1j00J6N2j15J55Kj80J27o9p6J76R4j86kJ22j75R8o3N1J07J09k55K1O6j4
-1559B2O5n6j56J34J44nj31k1K1q8N3J2R2N5j82l0o0J25K4j40J56j48P3j3kp3P2LQ9j08N4
-1528a9J58j85O6L2k5j12J37J12Ok3k72J59q2QK12J11j63j95p2J4O4R9L4r4pO9q9j1J02Oo1
-1497b1m6M9k8m6j9K04P5j1M3r8r9j12O6j01K04j50O9L3p2M6J2k8J13p0k6j13J29j6l8J03
-1467E2j25n5P2j5O8N3P3j07o5l9J65J8j88Lj9R2K29P7k08j38j6K3K2r2P5O4J57j3m2j46p3
-1436i8J03M7j04qK48j1j72j8NQ3R7r6N2j35l6PR3qj03N0J0K7j0K12k1j71l8J3j05L3J75j30
-1404im5o5P1R2O3q2j45J09j9M0j09PK91Q7j95q6J6J74q4j99J31M3m5m6NM8j07Kn4N5kJ73
-1372A15K5J76j62k36L6o2O7k2L7Q4Q7j70p0j0P3K2r6P3J11N2r7j5O8k4j04N3J43l15K87R9
-1342B25q8Jk71J34j13J14J7K5j44k5NJ50j07P6J4L0k5ql7j0J32L1j50K1K04M2n7kk65J56
-1312G5P5j68lN3l3OJ08J6n4j11lj04P8Q5J07j34j09M9l4K5J2O1K18J0j60m8p5Q3K9q7J16
-1281H3m3j03j4J08m1M0l0j0oJ10r0r7M2n5J9N5J90n2j93k6N3l7k4jJ23M0n1j12J40J14O2
-1250A94r8j06j13J2K6J1P4J32q1o8j0m8j1J65R6j73j70J24j4K2K2N1q1l5m0J20r3J34P0k17
-1220a05J38J08p7m6K22j22k70J87J9N7j36o1J31J03k87K01J0j75J72Q0N3j58j21J9J4J2k6
-1193e8q5pN7N6pK80J80j54k39j79R2M0J83K06j82q6k1n4j53L3J69L0j91K4M2j12R7J51Q4
-1164A96J41j4j69j11q1L8L18r2j89j14J66J5j90P2o9j4J63p9J1n0K9L2j07N4p3O4P8j3Mj35
-1134a19M6K0O2j21N6J52K28k49j48P7m7j9k8m4O3J2P0n2k7M0J3M7R6j18o0L0l7m5P5K5P9
-1103G7N5L4j27n0QjQ7r7l2Mm0K7K8l7J84j6k56Q6K1QQK7n5o5R7J90m9n8j03p8O5J07J40p3
-1069A16j16N2m9n0p5J57j7r9j0O2K7J27m9j87J30m3J2K9j16J0J04J35L9p9n1o1L4j06Mo6
-1039a36J01L30j27j22J02n5j66J96ll0Oj64O9J58o9j30n7O8J49q5k1J01k10l3nJ67j19J99
-1011A14l1JJ07l0j52P6J8p1mK52k12j36K6L6l2Mo8k1N9k0J57o2m9l0J57j27J3k7J13kl8o9
-979d8M6J18n6l4K5J8j23K9K70n3l03K35k8k18l0J49j9k0L9K9q8K8L6o6R1J69j78p7J38M9
-949A28j69M0J24j28qp2MP0p5P8j9k8j6K39j06r2j2K4m6pJ56J5j0j24M7k0J56Q7j68j34M5
-918b1N1j76R2J05n1L3q0J7J84Q1j32j24m5k7R2Q6n7n9j6L1J57P9r4o1j97J79J61j40k7Pl4
-887A4j33J20J90j05n3Q7o8j22J70J9l5P8j32J00J25r9j49m7R4J05j35j2L7M2o6r7P3j05J7
-858h7N8L7J8l1j08l3R0J16K0k5K12j92j62M8J14j09N1L05j63k44J3M2O8R9oj19m6O4N3j3
-828G0p6q5N4n2P9p3J18R7j33m3L8N5k5J4J51r0j16p6P1p3R8M3J41O0k82J51J57k82J77j8
-798A50k62M5j8J02m5n7L3k2J09N1r6l2l5Oo5N2J22P6qrJ3P6M2j54j71L1%O6R7lj09%o3K5
-764e3P7M5J29j73j17J0M1M1l8Q3j05k4M1L0j04J63Q4k01J09l7J00J35k00j01J03P6j44rr6
-735a35K90K30j80k21p6O1R7j06J29j7j26O1j5m4M1J36L0j08j29n1RR4j09J30K02N9M8K0l79
-706e9m3p2J44J82J48j80j29L2o8j00K25lj26R9j05o6N2K7n3MM0m2L0l4N1K6R6J09j96nM0
-675B4J37O5k49q0P4o4J62Q3k04K8rk8O7J0j30J42l4K3q3Q1M9m8p7K1Q2Nr7k6KJ0P9oj35N0
-641g6rQ0kr3J33N8m8j40O3j14K06j2j49l7R6J21P8q3j28M7K9mJ3j32J14J24p2j56P8n7J26
-610E4l2p7n9J62m4O6k2R9m2PJ0j58K9J2qK26j3j53Pj96J59j13P7j5Mn1kL8kL6k7r7J26P0
-576G1J69P2k34p4K6l0P9j8j32N3q5L5L5j02P2M4L8L0m5p6R4J9r6N5J0q9J19n0k4O3M2k1o3
-543a3K9J94qj41N5k1k24J75N1Jo2j82Q4J52K78k2l75l4R6K5l2j1n6M0J03or9mk1J7%j09O7
-510e3R1o7q1J1j9J07j2J8N6k2r0J33LP6k8k00K57j09j41J28n9K7J21L3j21j04j1J2k0o8P2
-479f0pm4J11J13j40l1J73P2l21J33j72J24R2J9j58o0K35l1j87l2J29Q9q0M0q6K38kj42j24
-450a09M8J87K3n1r6n7J02m4j07P2Q5%o5J45j41p2P7j7OO8N8k9R6Q6j45k5q6j07K29J22j97
-419E6j46J83K1j73N9KL4J12m0k44J13N9k6J13k2p5J80Kj77r3l0K2J43k2K1j13krJ12L7r0
-388Gj20Q1nm0m9K21o8M2J6k5M7O1j38r6l2K00j22m5l9m6J35m5J47j31J35O9j39K8J51j38
-358F2N1j62J39j6j02k9poJ17J13j5j45P4K14j95k05J25J02nj99j9Q9L0j6O6n1J10Q9j96K7
-328D0l6J29M2j22p5L1j8J7jK4j11P4j11J20O9p4k4P5j20m7n3J28No7K29j0j12K3l4J5J03
-297A09L0k11k2P1j03N6R4P9j97J87o2k8k1O7M7j36J16m4m4Qj8L6r1k4J08m9N5j14m3J44Q3
-266H3j53J08j61K1m1K6L2kJ19R4M7k12pP8j42O3K48m7j22o7n8R5n9RR6Jj50j2P0m1J00j02
-234h6J48J5n9j23N8J12P5L8k71R2J33P8k66R0O8o2j45M3m3L3Q9p8p9M8L2M4j22J16L3j08
-204i7N%KJ40j10R9N5p8r9J26k0p1L4P8j61J53P9j78J9Q1n5J06M0O7k2j51k02R0j7N1r2J03
-172b5K7NL1j25J94k8j50J10m9L9M4rj60n9K8L0O9K23n8k32j8J19m1r1J19N8p4p3l4P3M4o6
-140g9P2J42k2j60OJ2O9l3j32J32j02N5M1N0j22P3mo5M0j24J24l6J3n7J07j16J19P8j57OL1
-109c9P3O1kQ2j87K75pj76Nj63l1P9P0j66J12J42oo7qk7j23L5N5k8m3n1J35L9l2L6Q2j28j66
-76a69J48J45j13Q9n0j93J02L1R0P5j23n8N9j83M7K9N8R3O2j23%P5K2j03m2ko6J05Q3o1J9
-45D6P1J08p9j77l9N9K0JJ35N8l12K11Oj85M3l7J5Q0R1R9o9q2m5m3P7K7j31K3J50O9l0j36
-13B4j11J47l9n7Qm9K1O6pn5R3o6j2n0m4L1J3O9Q2m3j85J86J04n7K4K1j46M5J55j52m7k9j5
19g5K17n4j34j5j4J10J2J09m1j16m4J7l3
32f1
##PAGE=	F1=23235.262698653623374
##FIRST=	24596.97802734375,	7686.668670654296875,	-0.62030702829360961914
##DATATABLE=	(F2++(Y..Y)), PROFILE
-2014e8o1K22j80J14j22k2n2J54K12N0k71q7k6Q4R4P2K4q5m0q7j3O6P8J01o2j03m6J66m5q5
-1984hrL8nPj6K8Nk4J32j67j7o7J11Kr6J18l0m7L7Q5r8R6q9n5k2m8N7J19j79J60K56Qk82N3
-1950E3n3Q9%k05j4J23pq1NM6O5J04M7k3j5k2O3Qq5q9n2K7j0j09J25r9N1p0N0k1J6J34L6N3
-1916A40r2j58J88K2j09N3r5r5J06n3k6P1O5K5O6j52J03j7j86J72N2j18n6O2o3J67k5n8J03
-1887I2j33l1o6K43J09j93q3P3k9Q1n5O3J18J70j63j53j37J45P6n6j9oJk3J57n1j56j9M2l2
-1857c5lJp5J46j3QJ70r9j43R7L0r7J1j09J89R5j28j47K3k8K6O3l3q9O3O7l0j6J5k4r5J7O6
-1824g7J25N0%j88J9M9p3N3RJ10m2j12M3K5J20j75J28Q0p8K7J41k75m4Q5J06j87o2%J17q0
-1794a06rjJ52J31j5j44k1L2q1n0Q9J73J23j09j98r6P0J5K25j69R4Nj82J50K0q0J08J9j35
-1765A0J43j6k29J72m6P8K2L1o3np6o1K0O8J9k26J46L8j62J41j13J84m4p2R1j68N9n6P4O9
-1735B8k8q0N1M7P3L8j80O4L4r6o4J09J1o2mJ39Rk7j0pq1q4R1J14j07j6J31j61m3J25j2o1
-1703e9m2J00M6q7j09J19M8m2J12j1j02k6N5J15J0j73l7J87N8j78N7n8J16j9l1o7j6j5N1p4
-1673g2P3L6r7N2l6lJ98J9p5r7j36L9J00J04m6q7k1l3Q1Oo6Kj08J28J01J06j63q2J75K5k28
-1642a05O6J0K0l3rJ2L0j02P4J38Mk02p3K42J77j50j50M9N2j17J54L5j22jJ3k6K6J05L9p0
-1612H6j2n6m7N1j58K24J20q5j36nR1P1o1l1m2J98j08j91M4k0J1M5oJ13k4j2Ko7l3OL3l1R3
-1579F3j8j58J39p8m2J03R3j36J5J51j63N9k1L1P5Q6k89P2O5L7J15j26j99P6R9Ln5N1L6r0
-1549fj7%J00K7j92J9q2M3O0k5R9j01N9m5ql5N9M5P1j35J12J23k45L7K4k0n4J07Q5m0k8j51
-1517a14J32j00J38J86K9j95j46n3L6J18K0L9j24n5J09p2l4M9J17o9p7M9p1k0j6J73J00OM4
-1488A99q8j32r8O0r2J90j75J23N3k9Pm7k9R6j1k1p6J07o5o1J58j10n1JkJ30L4O0j47nnK5
-1456aN7j39n0P1L5J55Q3j46j32l3O4J1q7P2O5R4L8j3j48j08J03M6r9oK57j3j89KK5N4P6j39
-1424EQ9n9j9MP9m3j69Q7MJ2K4K50l1j62l6L1j37M2J42j28j23K3O9R8N9r4j02Q7J2Qj15j7
-1392a10K70J01j63m6OR2j16m7O6j0Qn1%P0j07l7k7K3Q3J56j1J61j80k13J2l6Q7o2K3P5R2
-1361A09j23K3j27O1L0n6N8R9M9j06j7R6l4j04OJ54k93K61J11p0L3k37J14j64J09P4P4j71
-1333d1q6L4J45j18L7J2O1l3k1n0Q2Q1J5j50nJ75K7n1K6k30J60Q6j39o0J00j7oO5k9n2j20
-1302a02J22j07k2R5J24j04j50L6J6J8L3L6J59%p4K7j07k6Q4j58K5J6o0M5R0mJ6j1j7o3J01
-1271C8l5m6K6n8oN6K06q2j69nM9j9k8lM5O5m3j24K00Q2M9o8j36r5L5L2kj1J61l8p7m0r0L7
-1237i4K07R0k27q5J01mqk8O0Kp6n5L1o6J83J8j68J99Q7j08K2K11j21l08J70J7J2j52l6K09
-1207H3R0l31K53j8j76J19L6P8j14q0JM0j3k6r1PM6J14K5K64J12j64k10j33Q3jK34J72k38
-1178A62q7k1n9j54J16J48Jk21K7O9p9L7J72J16J61l4j71j13o0n4L40j06j90j15J84M1k12
-1151a02J18q7l8K20j07m2PJ1J4p4k8j0Q2M9o8Q4j51M3L3M5n5O2O6K04k29j78P4j3m5%%N7
-1119e8n6R6Mk4K2L6N3M8j04q0R5n9p5Q2n4N6J16R6j44o1K2j6O1o3m4J8m3l3N8K0R2oj93P8
-1085f0O0Lm2K2q3m1R5K07k0r3q1p5M2J08J20m5j08L3p0n9K5K00o4j34l1L3O5J39p8j30J15
-1054E3j11jM0j03K1J32J89J8j17q7n6K4Olm0M5K35j08j36J07mj68K03L5q6j1j49O0J67n2
-1024A03j61r5J66J55j06n6J30j65o3k2J76j64J93o7J00P7l2j39J7L6q9K2K92k56q0lM7J9
-996C5J0k1kn5k2J10p5Jq7J87j25j6JR9J5l6r9J24P4q3l0N8j8j24N3K43n4k63K38n5k14R6
-964c5J8K1mk3M2j16O2O2p8N8J69j44j18J98M3j82N6J18j32l1m4n0L7n3J43Oj17Q6K43j63
-934G2j05K4M3j10P6J42k2m4j31k1N5J29Q9j81o5Q5J00j67qM7qPo8Q1J41M6j13j58m2J3K3
-903g0P4qo9QkJ66R7r6p5j42J91J57j29j9l2q3o1N2J97j08k6J05p5q2J52rp2J39p5O0J20r4
-871A91j50r3K9J33j08%R9O3j08j50Q5r3N1O0k4lJ4r5ML3J20K6LJ63k56j15J10J00j13P5K90
-840C41j88k51M5j8O4J18Qj46n2J00M4Nj6j11j2l7N0J4R8Jp0q3P6N9J7NJ38j01j41o2O8l6
-808g3Q4M0J49O2k99J78J32l33K29nk55N9m9N5kn4K3%J27P0l5p8p6j8o5N0J48O6qK9m1Q2J00
-775B92j31k58L2K0O8M3K8j35M1n9OR3M4J64j40j55K7nJ9l3R8q0j02J17M2j38J37P8j85J23
-745E1l7J19J23k27o6J33L7j53j1PK00K02k19k43m2J09J17j30J14nj60K0L3m9P1J12L3q1j39
-716h1p5L6R5n6P6J92N9N6L5l69r7k5J19J69J72j97j26oj04M5K05m1j49J33q2q2RO7m0o7O1
-685f8L7m6lL3K9Q3J63j49Pk5J42O9k79j11P1PJ18R3j81J2Ko3K3M7q1O6K1L8j12R1K9k7q4
-652d8oP0K4r7m4OpJ47k3j45K5k1R5J2q5R6P6l9j10k3K4J41l3r2NM0Q6J01q9j13k4J0K7Qq6
-617i2Q0J35k1j82O1o2J90k8j63MJ18p7M8J4J14k5J6Oj38k0k7L7K13l4j07j0j66Q2j10J27
-587a7Qm6m2LM7rJ4K3o0N1J06J59M2k16j74J02PN4m5m0M9j22J02N5j38K1jJ9J06m7j11K9K9
-554d2k3j0K8j9J04o6n2Q3N0l1m5qJ89K0j84J25J8k24R7J12K2m8k00JJ72K46m5l73M2R4On7
-522a8J4j8L2Q0M6m9n7p7nK1m0R6P8j27q2P2r3J46L3Jln7m6J39J6N0l0k20K10p0j01J02n7
-489a4L6J03L1j01r1j8jp6M1O2l5p5K18J17k19J0R4Q3k98K33j81j4J27K8j60l7K16n5j51M
-459a23J57Q1j50K3p2K11Rj46j27M1J99Pm2j09q9Q1Np5R1mN5pJ22j71o3Q8j3n4P9J13nP2L9
-426B23j36l1q8o0K26J01k10p6J76k6j96P1K0Q0J34n3k67J00N1L6J35r3j09J68m0j83nJ2k6
-397f6J66j4Pj21J5qJ12L4j31r7J9N4l5LJ80j22P6Op8K9J50j21r4n8J32n3p2j3J3R0m5J32
-365I0j49J25Q8j42nK03j28Nj60K13m2r3p9J6qJ31J21j8j25k5K36j50k02R3J29J5k12J7N0
-336fRn5J31k5Q7P9k46Q6q4J62N5j14q5J7k6Kpop8R4j49J17J08q1j4Qj27Q8j07J20J1l1K60
-303A93n8j51M3k6j3R1j2j96K8L0o1JJ10J27k23J56m3nm4L0R7j07M8mK0lk9R5j23q1J23k2
-271il6p9N5M2J37j59J34j84P3j06K2JQ9J54M6m9k10QQ6j66N9K54o2j75j8JM7n3K4J11L4j04
-239c3o2P8p2J00j24J99m5o9m7M8R4J7O1j34K0J35M4k61O7L3n6q8J07l0r5J00l3n2L9L6Or8
-207a15J28J3o5p9j9M9R4j5R5M8o7p9J68p6p9n0J39j31J00J06j80j9R3J7J9P3M0m0j25j52
-177a09JK3O5r1P8M4J8Pj04J98m4j57J19m6k7P8N7k07m4Q4P5K8K04j22k38K9Q0l9k5J47P1
-146A53j42j10l3N0L4qQ3J39k2j78j5M9L5Lj28J05n0oP5J9r7N9m5n7J5rJ14r8pj2J00q4qJ50
-112G4p3l9J1M5J38j8J7j55K61J1k70%r4J0J14K5j50O3Q6j3k8M6Mj70R1J7j2m8p6J06K1J1
-80EL6Q2j46r4P9J33r6J08k4j94P0K8M2J14j12m6R8j61l2PO9J22N6j32o3O8L0m5p2l6M4Q6
-48B4N5p4k1P5J93m6j79q6N9L2K3J06O5l04J59J3j61on8L0R2J25Q1o8o3n0n5J15N2j47m4Q3
-16B0Q0jq5j07J38m0q8O6k8RN3l6k8J18r1q9l7Q4l4M2N2R7j3j54J46O2k5L4m7j35K3J79j21
16D4q3jm7J91k4j54k2J0P6%J36l0j04j3M3m6
32b4
##PAGE=	F1=23210.946353498442477
##FIRST=	24596.97802734375,	7686.668670654296875,	-1.2155920267105102539
##DATATABLE=	(F2++(Y..Y)), PROFILE
-2014a15l6J69j11J33r7m8j0J24J80P3k83j28LJ07P5J05kj52L1j2j14R3P2J21n9j22r7K04
-1986A04k8j17L8K4NJ0m1P7L2j3J23k02n4o4J15Kj35J83K2r0j5P0r7M6n5Pm3l1Q9O8j78J58
-1954A0K34J9k33K5n9R1P2k58l4J36L9n0o4jR2R6m1l4N8N3Jo4p4l0l7n9O0l0K0l4L8j00M3
-1921a15K4nJ10N6Q4o6j62R4P2r1O4q6n7P5k2j11N7L5MJ09j09jN4j16J24J58j62j21R2j05
-1891a17J60n2L6R1j36p3MJ93J00j72q1N1K1Q4j01K4J03K31j50j67j17P0Q4l1k3K8mp9J86
-1862A63J1k02l3O6l1l3J6m7J51n2K1J42j07q3O2J4o6Qo0J29L9r8j00j3p5P4J42l6j19O3P3
-1831A9l4l4K4pr1M6m5J68O8l2k15Q9K0m7N2J5J09p8r9J7P1P9j49J14J14r5K2J37k88j9J01
-1800C2R6k15l8M7J00n8q1m1J73J25j5j25j3L4q1KmJ55J46j20j98j1M4j9K87j70J11Mk02J39
-1770A04J1r7Q5j8p3J60ok32J19n9P9L7M4j9j9j11p7PM5K7j51J58J8j67J07p3J66K0j97J56
-1740D4j88N8OL0P4j8r6O1O1N8M5j60N0M6o6n9O8j4j19Q8J18j1l9%Rlp4L4R9q2p1R0j51j2
-1706a24J04k0n7k6P8L1p6m8P7L2n1J58L0j26m9M1R6N5j21k6J47J1j51Lj06J64K7l8k8m9l3
-1675g5L3l4P6M4n5l5k1M1J64M2m7j20j32N8J06R1j2j35l0m4O4m3m7N5n2P2Q6J02j09j11J66
-1644I8lj60N9n9M4J8m0l5Q0l8L6J24mj88kK09J17j68r6K3l0r6J36K0o1K6M0l7j1L9K3l0J
-1611C5m0r7P9j11J96J50m9j83k7J10P0j05L0k2J13r5j32L0m1j5M8M2J32l1l2m0n7O1l9j0
-1581c0L0N9l9j46J35p8NR7L5r9K4J64j40K6MK0M0N1l01J36N7P5J56j77k04j0M9L5J4Q7M7
-1550A22o9o4l9J07j0j35L1l8K9L0J4K1k5M5q2j1nL8Q3O9j34J41P3l15J9O5n7NP3N3p8M2p5
-1517g7P7q5K13J58m5k13j10l2P6J31m4M6j09j13J41m8k7K3J75r8r4K9q5K7n6J26J13K4M0
-1488A63p0j46p2P6r8J48j48J40N7kl4q7j1O5M9l1j4Q0j14l1J67r9o0m5L9J54QL5j73N6J5
-1457A7p0N8o3o9R1QJ22N8j19j22l7R2J1p4L9P1M1J01K9j53j44R1M6j06nK52lk02N3J4K8O5
-1425A20j77J14NJ2nN1p8j76R5oj2O0K59o0j23k0K4j75Q3J15j19j11J7M3J03L7r8l6P6L0l4
-1394A4j16oK21J08j30JJ7%j41Q0J4p1O7n1j6Q0j14m1qJ4J40J42l9J29k05j88%j6Q8o2j4O8
-1362c5J09k8O0j77QK6l2M9O7M8q8l2J09l8q6l5J37k23K11J02m5R5j84L9j02k1J28J33j79
-1333A6j36M6J30j07k4RO8l5om9J59M0k5j47l9J68L9r5L6j52J59P6r8r6J36j2j8J3p1n1m6
-1302a12K03r6j65J37J35q1j31J0K9L2L1oR2j5J6J26j20j78J55p0j12N9rj6P5M4Lj7j6r9Q8
-1271hK4J3K3q0m1O6J97j05j07j5L5qj7j6k7Q4k8j33K47M5J9j8j56q4N9K8op1J64%p7k4q7
-1238a04JK14J07k58l8R8Pk7p6P6O2q5o0k1qJ15j5j8J61M3j40R5J97j45l36J99K3p1j46K0
-1208a30K31O3k67K24m9j40L3lQ8n5l4j1M8n5k5q5L7L3J65O3K32M8j81j76q7O7l7K47J40k70
-1178A14o8k6p0m2J04J25l3k44K8J11n6j0J69J21J60m6j57r8l2j19L12r7j02j06J05N3k27
-1151a31J75n8m1J92j38p9O5klo1l3L6O2L0j22J42j48L7K4M2j6O6LJ58j73r7L3Kj10P5nL1
-1119d4j07J00O5j6j1O5N3pq0p8J40n6q1L4j03K1J69J43j62q3L5rM1j7m4K0k1o8K3P0k9K6
-1087a1p9L9P5Kp3K2j09NN1K01K6r3p9l3qQ4R3rr5On9p8J26K13j02j52n2OJ10J01r4k7Q0j71
-1053h4j3M4p7J3J41K34Mj52j16n2P6Q7j7j7QJ01r2j31J09M2j53J99O7j52k0j35P4J58l5j74
-1023f3q9J85J54j25r6J64j09o8k5J43j79J82j01J68N5l4j20l6O1q6J0K77k70J4m5M8N5K5
-995I5N7Lj72k0M4p3N4j25J81j01k9K1P6L8k7j17J58M3r7rP1o7j28P0J97n4j53K04q8j39J23
-964C6o6N3K1j12O4r8R0Q6r6J4J47r8j34K23M3j67M6R2j36j2l1l1l7J2J21L4j72J43K21j96
-934F0j10O3M9j49J31J24n2p0r7j01J22P9J17j37n2J01J36j56j00j6M2qk3J00J01Qr5j61K2
-905g2k0m5J04L1j17O0m7J38R5q3l6p4J61J72j22j7o0j40krJ85j10mJ32o4p7J36k3j11J99
-875A80j8QJ12q2j46j08j0J15o5j4J60R8j59j96R1o9O9O8q7nM5n2L3n1J32L0J6J00k87K5O3
-844dQ1r3O8K81j90k46O8k7RJ27K3j80m8J34L9J3N2j27j03k4K6J21Q3r6Qj24O5O4N8J4J20
-813A92j01j44n5N0KQ0L0J35L6k93K14J14l39K17J4k26P8k5n6M0n2J5J1J44Q6K9o2j48l1n8
-783a03J4J61M6jN7q1R4J37j03k92j3M0P7%N1j51Q4n8J4Q6M2J81j22j62L5m7j0rJ04j0j79
-752a18J60N9j76R1M7j45J30j7J27J06k37l5J24mj24J4P6J05J36k42k02N2L7J32j27Q6Jj59
-724a03l8J30p8O4R9K2o6j01j11Q3R9k6K7J53N3O3M8l27j23lP3J68J75j86j23l3k0P5J46p6
-694F4j50J59l9r8m2R8l3r1N1Q1j00M3K0K5N4K17r0J3r5J43P1l08p0KR0M7J09j38rOq8l5R2
-661ak6%P0M2j26Q5Krr8KK7M7o0n3k5MJ73l3j34j0k5J06K5o5K1J15l1q8k5Q0O6m3k5M2j7M7
-625F0J19q4j01r9j2M5K4j6M0J30K9j86K2n2K34m4k35R1N3j02L1N0J13KM3mj43p1o8J09J55
-594A33l4o4l2p8l9K1N1N4n7p1N0K3l3k0O2MPQ6J21J3j41j84J00K5K7p3N9L8j29J05P9j56
-562e3Jm0j2J63m9r0p3O0J4o0L6N3Q5p1o1P0L3k5k1m2J89M4k20J63M8k00K5J67L4l2j58r6
-530a18J31K00n0l50J24R4lr9M3K5J7N0R8qj02q3j5M0j7J02O8j31m1O1j20J14P4j0o4q6K7
-499b9J15K3J6k8j62N3k1m9R2m2O0Q9J1q1p8l3j2j5Q4K4p5l8K38J16k70L2%Q9k21K92j37j99
-467a56J47L8j49j2J93l3j06k8J93Q4j74Lp2J25L0j34p6oK16On1j10l2k9L2l4J07r5J23K3
-437B3R0j89k7J06Nj00M9J30K1Q8Kj28m0r4pJ72P9k00J0J39o0j95R2M5J00J33m8k46L5M4P9
-406A08J51j46j18J72r0k02J15Oo4J80Jj3j28M5oR3M9j66l7k1N2l0M6J46j49P9j6j39P0J96
-376A84j04p6m3J6K5j13RP8N2l7R7j61J10R4j33m7K37p8l5r1J86p2o5r3j9rJ50J18k3q8j21
-345e2K25r5j73P4J41L6k03L0L5l0q8K09j9L3N1j93J05j61J75Q4r2q8Rl0k2m3j3J5N3p0J2
-314h5J18r3K5n8m3J36j44Q1K1K9K59j08j86N9Ok7N2m9m7L1j2j5n4N0J68j55L7k5J1p4jJ17
-282B4l1m0J1Q0ln2J52j40j11J33j9p0P7L6r6J61j52J43j77J21p9l1m4J30J58K8j20j94L7
-253f8P4j63K3K41r3j89K5Q2l5k1K4J21P5p8q6P7j08R8j21K12p9o6K6K9P3j6J12m3p8J45p
-222A86k61P0j4m5m4J64k0j89J13J1jORk9n6J14J9j0o1n8N6P5N6L5L7m8p7J98j19o8j17J70
-190A02r5J6J20j45k5O0Q5m7Q2lm4o7j07o4M0Q0r3R3J4J2j1m2J74o1j63J19k1p2J10P8k10
-159h5m6J25J03mJ83j55k06M2O3l5JJ63O5j94j15Pk0K7M5R0J16k4j82k7O9J0K6q0O7nn7Q3
-127E0j6o0M9q7m0j3J05Q2j45k1K7O3pj07J62Ql5l6J4J92l2m5j18K25L0l01R3p0pJ27k3j50
-95h6L7M9k8%J01K4k08J57l2j1o0p0Q0j0N6L8O8j43k6j4J16o8J15J7j69L9M2k8J08r9k2J26
-63I9j36n3m3O2J50N0j37k7j3j0M7r4l3J08N9L3n7n4M0K52qj70j09R3L6kN5P8k66R6J6j26
-31f4n7pO4K4J52M9r0k8m1n3J35N0j45n8k8R9L0l7j04J09m2j12J84n0nK7o3J8J27r9j53J10
0e8M9o5M1M6J10Oj27J01J6J8M2j11p8k4J63q5j09N6q5J47Nj45k3K6Q1p2J33%p9RO1o6
32a7
##PAGE=	F1=23186.630008343261579
##FIRST=	24596.97802734375,	7686.668670654296875,	-1.4030951261520385742
##DATATABLE=	(F2++(Y..Y)), PROFILE
-2014a33N5M5n4J36o9m9MR0J32P3k74j21L8R4O0J21oj95P2N1j65O9Q2J41m7j55j29K33k9j43
-1984g3P0PJ5Nl6J26M5JJ01k19q5n8J07K5j91K48Q1j28r2O6p9jj2M1n2k8J24K6j70J43K18
-1953B25K4j98po2Q9J34k43n8J42N6m6j09n1J29Q0j22m4J14J00l9j29j2M0k7j04P0L1r7L6
-1924g8K3j05J8N4j0Q4P2J03m8j36rJ06o8N4l4m4M0Oj03n3L5oJ18m9p2J28n0P4K11k09j63
-1893a11J02j27J29p0J40O6j25o0L4J04R4j23p6J6N6O9j41L3O8K63j40j62q3nR0j4j5O2nj20
-1863e1J78O5k19n2R0l2o8L5j5J50p2PJ07j16K3Jj0k2J0j4J04m8p2j6k3m9J9J79m2j17L9N8
-1831B7l4m6M1Rn3O0j33J76P1o7k20J52mk9M8PJ17j15o4j4R7M6j06J17J09j15MJ42k54k8J24
-1800F5Q3j85K4L1O2o2j37j4J03J00%q9jO2r9K3m8J13J50j18j50L8L3o6L19j63J31Pk08J05
-1770A09jr8P0j7OJ23Ok17M9q2P5N0N4K1l1j38q4P3K0M0q0Q6Rj40O0m4J31N2k32J85j92L3
-1738a04N7LN3Lr5O2O0L5M7j39O8N5l6m4K4k6o5N5Q1l5n4K0J9O1n3qN4o9q8O0j46oP8J7l2
-1703h8l7K1K9%m2L1Jm9J97N9j29n2L7L9R0p9j5R3l2j11l9n0J24O6k0j5n8r0L2K7N2M2j0j00
-1669g6j2O5J21O7pj31r8P2J01Q4Rk04m2k1K4n0o1J02QNO2J10p4j04J41k4p9N7q4MO2o7p1
-1636a11J16K7J4J00nj45L0J33O9j59n4K6q6o9P0j5LO3O8l5l7l7K5LL2J9j72P6q2J64J71j7
-1604A85k23n0J13N4j27J04J7Nm6l6j8q8l8P7P3J25l3m1o9jJ01p8n6N8M7m7j42J12o7M8J14
-1573G3l7n9J6J64j04qNJ8J1J1j97J08L9R8J83j99j93l8j1R1J4Q8N6l2q7q6J04l1o6RRN2K7
-1540B8j9n7P0L4j14j6J3K7J06P9j09J32J8l73N3J18j08J6M0L6j02J99j12L1p3K43J42j02
-1512B00k32q7lJ11J20r8O0p8j24J45k2j2K4J73j18q5j6nK9r4M4R7L1L3m4j33k2Q4p2M3l7
-1481h8R4M6Np8j04J7L7R3n0O3M0j34N8J08j05p5m4O8J49j0Jj84J15J4q8J5%n4O5J8J23Lj39
-1448b1j06k1J03K7p9QP3MJ67P8j56j55M1N8j22oK31J9k10J05k0K0N5k02J33N4M7j6Rj04p5
-1417f1J7k4k7R5K30r9o4J0Pk03J24R4r7o9n1K4J03lr1L7P0M1p3p2jJ53J02j03N7L5p8j45
-1385f2J52k6j29J19l9l2P0j23Lj8L1J48J40n8P7k29j21j4pP7m7m5L7J38P7O1k30kJ3l0M3
-1354b6K6N0n3m9J05l1n7m7Q2j35J50P4k1J64j26m8%j19J03J88j64j69M2J08q5q4J8K8j1K3
-1324f4m2K01K7q4j34q3K16O4j89K1k7J25M5m7j08J54j5k2k8j22j9J25J64q8k15J19J19p0
-1296B3j09L4NO4J3n7K7l0J05K19j19k88J75M4q2j9m3p1O0R2Pm2rr2O5P0N5L1j13o7Q4J64
-1264A96j26o0j9K5mKk6q8Q8qj23K73Rk4M0j65q3P1K2Mn1R6L0p5K7q5m6J81J41k61m0J14K6
-1231F1l4j23R4R8q5o7oqM0l3R5J32Jj70J61J76j83l46K59L8j52j09O5K00K2j82J83p3r0n5
-1201i1l2R2J4Rj3L2j05Ln8L3K7J95R6J95rj99j42m2N2p2K29J11k78l7l4o9O3Q9J02p1k35
-1170a45J6J46l4l3J37J03J53n0j37p5kj20K08o0j1j00J6N3k00J95Jl1J11j66r0J12lk6n5
-1141h7M5j3N0L3j15J11j19M9l4N2j1P7j6R4r9l3N0k1j20P7k5Lr2P4J11k0k8R1M6o3n7o4J64
-1108A10n8r9K4q4m8J95J71j82j13M4J1K2N0j8OLo5p8J21j19O1LrQ1Jo4Pj05L3nJ66P8n8r3
-1074a1j1l1M5N3L1p8k1l5m6J60K00j27j48o3K4J24J2r3R2L2k13k3N3n0oJ22K67Kj76j37k5
-1043g7J50J22l1mj6l2q2j03J03P9j24J79R1k15k8j09J06J23k3j67n1J37J33j29j11J79n4
-1016D6n7j4Q5j62J68j25J88M2l6r4o7R3p0m5K22k33J06r0L6P8M4J41Nk71k1k3n9R1j08J21
-986ip4j0L9M3N6k2j43J96K2r8J5O1j14j15O3J45o1rJ49j18q7J29j03P3N0j98R7o2J03J15
-956A33j16n4J08k7j23K13M9j28J7N8j48J8k3k6m5K4R3O0j62J31J64j91j04J10M4j72J51R9
-928A53o6q2j8m1L6OJ69q4q2J07J56j40j74p7R2k4M1R5O9k9p9j27O7o0j6R5L3j72R0pR6L1
-896E8o8L7n7J47J80j26j5p5j79K8n7J58j12J5J82m4j16J21j7j41K56K3m9R4o2j30r6J2L3
-867@k9n0K28J33k11j72O0l0M2P2j31NM3J9M7j39J60L4PK6k48J10J1O4o6M3K75j70k43P8N
-836b7l8R8M5k26J2J11M6J4J09j33k03M9j5J93P2j49M6q4m3O8Q9M3R8r5j39n7L1L8Q6J7J14
-805A70rk83K50J04k86J34L9j78R3oj49P0n1J1K3J60Q6Q1k0k14n0m2j5J45K3jO8r6J12J51
-775C20p9k86o5O1Q2l4O7j63J14n3L9P5L8J80j20j50M7q3m4K4J05N9j93J33Q5k00M3nr7J28
-745B8J8J17R0k17k3Q7m2o8K8J21L4N5k47n9M5n1J48r9M4Pj19NJ35j20L4R7mp0m4j03J15R5
-713C7k4j1R3M3O8O5k63j22k2L3J77J55j60r0j7M9L8P5j05j35J84J8j08q6J04l1p4K6Q3j10
-683a10P4J2K3%K65k8Qj56J48Q2l34j1p5J66l2J18p9k4lr6j10J42K8k8P8M3j33P1k0rj14O6
-651c8o3P9ll6r4L4J70m0j05n2QR3K6j0q5J45j6p8M7M9mm2L2P2o1K0J27p5j03j26M7l7N4L9
-617b6J0J02O6j73k2lK25q9j79Q9j2j14K3P8Q7K9P5k6j53j09m9J51O1k2k6n9K3l5M8m8J05
-586B7j9j25Q9ln9o2Q6M2J1L5O3km1n9nQKo9J33K2j07M7J02j53j2m6J3J29m8l8o5N0j9p7M5
-551a05P9N4o4m8PJ4%Mo6J87O0j93J17N9j65MJ95K8j9j12j43M4J43l6k06R6R5lj40O9N2mK3
-518B6J47J7j33n1NL7m4R8O1j04j9N9j23M3J02j1j10p6P6P4K0j6k4o4j58K0J6J02j8R2P8k4
-486I8o7o3n1rP3P9nr2oK20J05k80L4r5J03j38L12p5k55L8M6j25J4J72K5o9j22K41R8j71m
-455C1r2J1N1j03Ql3J96K9o7j07L5l9o9K1R8o2R4MN2j90K1J35K2r1j1P5M3J20j5j16k5o9j1
-422e4R5N5j72R9Q3q0j41R1O1R9J22l2k17l4L5R5J58j71j14J78j07j26J19k9r3J87J7k6j35
-393c7Q5qN1O5j67K3k5nk8Q5J26j59P8m8j85J99J35r9m0k6o1O9j40QJ27L2k0N5j64P8R1j15
-361b0q5K49%n3k8J12q8m2o7r5jJ62R9k1l5j75J58m8j37Q4J43N1j90K9M4p2o8K54n5k9J2o4
-329B4P8k11J35J24n3q2Lm4m0q4j1J16qJ1n0Q7j15P8m9M6R1j64N2N0O4K24j55k07O5M9k4N
-297Ep3N2M5J9k4q5mJ82j01m8j3J9r8N5K3N4n6l9J11Ko2J98j45j15J35j1k1J14J8j72J42j49
-265d2J33j42J48n3r6n9J39J30N3j54j68O6N4j31m3K06j28J7q3J17o1l3KJ28J20p4q4P1j53
-236a20J01q0J78q0m5O4RN4j4J59nj69J35n2k57J11p8J4o4K05qk00J01L6K8k4l0n4j7R9L6
-205C3L9l1p9M2J05P2k5K4l5q8K18j42m9j41J55n5p6J10p5J5k3J33q8P8m3k5rq5q5M9P6r9
-173a04J32m5mk7L5J42q0j62J12Qo5J14N4j82o5J56J13k6J68j58j75O0N8n1PJ71M1k27q7M5
-143d2p1J4P9Q9P6k6j63l8P4j6L8j2M9K2q4P0m2k2L3j16k6j4J77L0j72j7M7%R6j05O4O9j2
-110D9o7k2K15m4q9p8J92N9k45K14j25p0J16m7j56J8M9l5%J45K9k13K10q4j8p5k9M5m9R8L6
-79B9L8j07K0j16J06l0J13O6j31J1P1q6L2q4K1J31j07l3m8qJ68M3j37O4r6n6J28p9j9Q2L6
-48B2Rqo9k4K78K8j46j18J36L1m8nQ7k03L8J3r3l8P9N1n6J51L0j44nj5n0J39L5j12l7o5N7
-15e2M5k0q6N1k4J7J59r6j4np2N6J31q5r9J10Nm8J0L5J12J7j02O2k5N7M7j47on2R6n2n1R8
18G2j53R3L7j08l4KJ00j41J06L7m2J2O6q9
32d2
##PAGE=	F1=23162.313663188080682
##FIRST=	24596.97802734375,	7686.668670654296875,	-0.58554029464721679688
##DATATABLE=	(F2++(Y..Y)), PROFILE
-2014e5P1p0k2J35n0m6J4N2P3N7k49n5L2R3M3J16qj99Q2R6j72J5J00J60l3j88j17K28m5j55
-1984i7P9KQj6K3J54L7QP8k10j10n2R0O0k20K69J36j51j75P3m6m6L5N1n0n0J44Lj35J04K18
-1953B14L2j84m7o1Q1J73k02o0J50M4n5j29o0J43N7j92j1J16J05n5j71J14O8m5q2L6O0j54
-1925a15M4J0p8J4K6pP0Q4J06l2j15q7J30m7K3K9l0JK7o2j50M2PP0J5%R5m3N7K22k45j89Q8
-1892d0j07P5nJ58L5r7l5N8rQ8n0o2k5N9M3j76R4K2K62j39j44l8n8Q8lJ5P9rj31J32R4k10
-1860c6o9J06l1j02N4J6J44p6j5P2j37J54o0m0K8J1MJ05j36k1M0nm7k5J76n5r3L0J7l2m9O8
-1828dJ8ON7j92J65N2r4j47J39k2k0L9mJ30j54pm6R7K4n3J30O9j24l5J59j82n5J43O7j34O6
-1797H8K2J2p9j78N3JM6J8l6K5R7j24Rm4O2J34j05o0M4L0q0K85j56J49J5j95N3qp5O1J5N7
-1765A36P0J4j89pj10O1N4N2M6l5j51m2J34J5M0p4L0Mj03K9m0R9L7j37J43j84j1J00Jj0L5
-1734Gp3N0N2J2L8j21J18M4j0j5j8k7k0K1L0n3o1M6jR8j5l0Lo7r7N5j10L0j0O8k4j9n6Q7N0
-1699a8p8j0k9qJ76P3j08k5M1o0J08m5pM0o3p3k9P9J2O4Pj8m3j12Q8K9mK4L3j18l3O7P6Q8
-1665A24L6j27o0R9J01P3Mk72n4K6k5Ml4L5N9n3L3J20o0p7J20l2mL2p9m6R9q7o6J12P4KP6
-1632A53Lr9L6L4M5j31l1M6q5o9j1LpJ02R0k4l9r8K4K2O4O6j63Qq2J63J65Jk53n6Q7K4j27
-1599a39J80N5r6L6K0m7j34rJ13N4Q5k9l8p1K5J20q6r5N6M5m3j31O9m8P6J15q9%j5J55n8l7
-1567C9k7K1nk3n8O2J1R8J93j93j70k8J4Q8m0O4O0J1r2j15Q8k0m6k3M6O3N8o3j29J77J8j28
-1535d9k9K1L0J09R0o9R8l7l52R3J12j11l1K4M2k0K29j73J1q1K46J33j40k66k0QJ22R9j42
-1506e3P9m5j04J34NKJ7J44j15n4p2P4L3j26L4%K2L1j5r3K8P6l3p3R3M1J9Jj26l8j6P1O5o8
-1472f2J33j4r8J25L8j24r4j6P6J39j3l3j89J66jo4k1K6m5M9M5J00m3j77m3j1Q2N5j06mO4
-1441f0j0K15J26j57j40m4Q7j26oJ87M6k05J31n7L4L2k08J55Q6P9l4m0j12K5n8k4QP7J67j38
-1411C6OM2Qj82J02P4n9n9r7J0Q6n2p5R2P4M8j02K6j9P6Q4q6J20M7j31j14J56n4j63J43j4
-1380B3l5N0j06L6m7M8J21J47o7J1k40Ol3qP5o0J9o9J41J68M4k77J7ol8L6j0N0j0o1Q7j1k6
-1347b5l8Qn4Q8M2lK10o5j28J03j24OK10j30j78K9Q2o1q7N0r7Q3Mm6K10M2j32r8j3J80O1j94
-1315f5lJ0O1jKr5J50k0j3k5j25R3J22J19q3k09P5Q2o1r5P1j7J07j2j08k5l6J74K80j05l03
-1284e5J06J39n4p6r1n8rJ36J9p3Jn9M8R9Q2L5j42p9J04J18j48l9j7K3MK7l6j29O5J9q4K72
-1252A48k5p0R3j59q3N1K2L5qJ3M9p4Q9r6o8J16J81k36q4J40M9k2j73J15J11q5p3NqJn3J58
-1220E9J13k6k03K14J56k18k12K01M8j78r5Q0J55k1r2J30q1l7r1j0RQ6M5qjj49N9n2J8L3J93
-1189A25J19J62n5k12j13JM3j06J86Q8k60lm9rJ10P5P5j15j59l4J57ok7Q3P4J60m7j29o2K3
-1159I5o9O3j1L5q5m7M3j25J60P1j1Pj74o5J30%n7k2R1q6N4N0j07O0n9O2j22O7l7R4J3L5m1
-1126A2RP8m7j24N9l7l0m9P3J11l4j7J16L2j13m1n3J70p2j05N7n9o5J64J82k07r8M5noJ34
-1095H0J3j2K3p1j75J75n0JKn1Q5Rj9l4r2N1l4R6J17%j04j7l6J3jO6n7k8l2JJ64J68j40j18
-1061go1N5J31j00p5J89j6k35k0O5l1%M9K90J1j90j28J8J76J41l2pl5j35p9n5Q9R9q6J51J02
-1030B74k60m6m0J10P1j7j42k6P7R2j04k1R3j5l7J4J2j18J47j31J62K9l2o2p7J32o6j05J49
-1001F3r6J04j19J1R3O1K06Ll30k5m3n6Q5o2L9n0M6M9J4N8l0j69K42Nr0L0M1j35p0K2J12n7
-969d8Q8Q4j28p5J18j00P8P9k12R5n5J17J48j32j34N7O4j18K07N7p8j8K9j60K6ll7l5J9O7
-939@P8j00P3O8j43o6J50L2j72J13O9o2p9P3nk3n5K25p1j15J07J63j19k23o1O5l6J07P4M2
-909A09o4n5p7Q6q9M1P2Rj61M2P8J30n6r0P6o3J55J60j36lq2j91M3p3R4r7K5K43l1j56Q2O
-877B7j51L00L7r9N7k8r1q1L5l1j7q9K95J57k61j11M5k0QO7j22j9J7J00N3k12J95N0l5m8r7
-846f9P8l0N7m5JK60j24k52P5M9k8K8P5k53R8K4O1J4J43j26j67M0j6J69O2j53K8l9j02N2J00
-815A0P7P9r5j36o8L0O1R8NR8m3k71K47R9k15L6O7j19Q9Lj66M9m7J1N1J70O5J06K5k55p4j9
-783c2k1J01Mk6O4q2J27J55o4k64q6Q0P5o8Q5j77J32m7P4O6L3J62j29j25O0j04q0N6J01J12
-753A82j72P3J16k05Ln3p1J20O3R2P5j71k3L4p2nJ8J41Lj9k33P0K8j31J59n8NK4q8P1J23j44
-721d5NQ4l0p6Mo8J23P7m2l7L1K9P3Q9j92j17n1L3J55J14j31j7J1O9o%j34r9J96Q1j03j11
-689h5P5k6n9K7M0o3O9%L6p5K93L6mk09J65J12l51L3j13K02r9J12j8k7j7q6j27J16P2l1N6
-658E4M8j36N2k6l2j00J48j11M5M2pj00K6J39m8o7n0jP7K3O5j27Q7J0p5J09Pn9l5P1Q8p9J3
-625E1J20p3j16o5N7l4L3N2j0N5P9j48n6O2J78j58n0M2o7j06N1P3L6M2J01m7j58j18P7R4l6
-594c9j3Kq3J09L0J6j35J37L8j53Q8k4o1q0Q5K8M5k9jM2K3N0p9l7k5oJ59J0o6k9R6j35k2k8
-560h7O6M5m2J6n1N9n2o8P3M4J7n4j5r9L8L3Op6J71P1j13NN5j27M1J81Oro7j63J4M0j6m8L7
-525f9R4%j54Q3N0l0NJ96K1j46j3L9K8r7R3N5p0mO8j09m4J12Lj31k4P3L1Om4k1L4r1n2M1J0
-490e7JJ23O4n5o2n5o2K0J28O1l1p3QJ74Q3k47K1j81J40r8L06mk69q6M8p0K1J61Q8l4k17K55
-458A01J15j50j1j08q6M4l9O4k1J44N3p3j12P9n7n8NQ1RL8m5J6j23J0J65L7q5j2o0N9J51k0
-426A11r6L5m7m6J9K4j01J52J6q6p6R0N6Q8J07qj90q2K3Q6J53j65j15J70p3l8Q0p5j11J84
-396H5L2l3j37J25j2KO3j31P1l1o3k2J22J01j62R7q3j15K32M5j02oj5q3O7j38j4J54K6LK4
-365A02j62K9Q1r4j01K43Q2n7MK8p5l5k9j32qJ47O6j4K8j52M6m3m7N7J43N7j83K0O2r6l6K78
-333B09j14p7l5Q3L4j58NJ54mp1Ko8n0K5n5J04p0P0o1M8j53J34J9O3L5j78O5Q7O5J55j93k01
-301a31N5Q9pl5q8J17O0N9m2j14k2J83n7j07j4J8j06J32j12J24or8Q0PLJ91j55j05J45J3J8
-270I5R2lj84J12j57R4q5J48l5j63k5J23N8J19j41j46P7M6j18m4J05j36J74j33J07l1o1k9
-242a41J18J62q0o7O7j98R7l4J36o5oP5j5L4OJ88Nk36R4p6j88J25j12R8j30J96jj77J02M7
-212B4M8n1p3q1L2P8M1P8Mr8L2J47O5p0Pl9j03K30j50k4j30J14k0j41P6K6O2j20J47j04P4
-181H1n1J1Nq8q4Q3M3r7J70j15on8J14J10j02j50R3L6l6J03J1j33r2J68J08l9J59j43j47Q7
-151D1M8p9QJ76Kk37m3P6q5oQ5Q2K4k4j21n1O6m6M6O3M7L1r1N3m2kJ6j25l5M0J86m0j76PM1
-116f5l6J79j00m9J06J9o9o3K07n5j01l4J74J02j89K87j64j48P7m1j29j7M4ok5J66K0j68K32
-87A54j34k6p2J5Jp9J33K2lm3M5j57N0RJ07J15r0j6J00j16r0o5Q7J03p9J4k6p6J50K6j23J28
-55F4j07M1M6o2l4L9K1k2N9q4o7K64N5j09j22J66K1q5o1Q2j28nJ2o7K3J08M3r2J31N6j78p6
-23f8K6n6J31K3m7k1Qj2J6m6m5k6P7P4J08j49j6l1rK5J39n6q3R7k3ml6NJ02K7p3L3o1Q3N3
11A65j37M6n7Qk9Q2J17k40M8P1q6o5m3J09j68O0Q2KqN6j08
32i5
##PAGE=	F1=23137.997318032899784
##FIRST=	24596.97802734375,	7686.668670654296875,	0.48820871114730834961
##DATATABLE=	(F2++(Y..Y)), PROFILE
-2014D6N3j60rJ38m2m5J9J2J3L7k10M1NJ05K6Q3j3j64O0J27j51m4J15J75j8k11q7K05o4j45
-1984a03O2K7k3p3J47J44PJ1O7j78j34m5O1J02k02K30J71j54k40Q4jr2Q1N1m1o3J12oo8L8
-1954b8K29M8j77p9p1O5J84j42m2J52J5o5j17l7J17L7k24P8M9N6n4j78K39O6p6o3K9P0j46
-1925f5j6Ml9L0l8kQ5Q5R1rj02j34J49l9k2Q8j3m1M2qj42oL5l2P4Q4N2o8N9K10k57k13N3k1
-1891a26OJ22P6Ln4j7Q5j22P9L6l6n9K6Pj40J20j6K35j47j22Qn9N6J6O4O2k0j28Q1R0j82p6
-1859a32J07k8j08N0L9J32o3l0M3j64K76j09o8P4J5oJ16j96N9M8J2m1o2J26o6m1L8m1l7m1
-1829i8J01K3O8L5k39J67J3j00p9J20l6k1K4%J47j89M6o7P6NmJ37J7j04r9J82r0q0J47N0q2
-1798G0R8J5m4r8k01J25k5p2J1K6P2J23j30l2j1%J05q1K5L7K9o9K04j54J71K3j63qml6N2L9
-1766I7Q9L1J8j59m1j25K9N3L4N2l0j47M3J44PL5p8lmp0J5n4Q4j9l0J25j75n3J39J7j07P6
-1734gm0L3L8nJ9j02J85J2J0K3n6k3K3ql2o4n5P5n3J04L8l4m3o0j03M8k0P1l5Jl8L8j2R0K8
-1699D6j15m7J5J0Q4P0o1K1M7j78J09j1j1oo7n1P4R9l7RK2j7qo5J20mm8jO4j11p2N3M1J00
-1665G4P0j08k8J32J12M8k2l10m8M8o4N5mm6R1r4PJ21n9l6J07j9M6k0n6p8J26r9l4Q6R9j0
-1633H7N4J4o0K2n7N2r9l1O8o0p6K1P7j10N8J05j0k3j00rK7P0Q8j43l3q4J87J34Jk67j3Rk0
-1600a21NJ35P9j75J29M2o0j56J8J49K4K9k4l0n0j0J54o3j27M8L8l5j24L6k9Q6R0r9O2o5J45
-1569A01ro3p7J7ll9O7L5k6P3J78j63j34k5N0Q8q4K4N7N0q8j09P5Nr0n3O6O2J02r1p8J64%
-1536H2j23m7K6M1Q9R4k0N1q3k74P7J01r3m1J6M5J5K30k09J5j00K30J22j58j80K5k6Q3P7j71
-1506a06Q6k2q3J28L2J8kR6r2qj20J23L6j42N6r8j3N4ml9N6O1Jj36J84lj6%j56L6n7J22mn2
-1472f4J54p7j5J59k9j53j00QP4J29Jn4j79J88k5k2j4kn5O2O5K7o5j68O7m0L9P2j17NL1J5
-1440h3K09J58j59j02j47J24j07oJ31P3j85J19q5O1%j59J42J08R8n7q9r8J06j11J0L4L7Q5
-1412A07j69Q0O4L7j53M3N6j4o8q2K2On0L8l7Q7N6j09J30m2PN9q0J87M5j67o0J27p7j38J04
-1381IK1k2L8n5Rp4N4P1J54o8n5k31J48n3oR0q9Q1r7O4K29K0l09M6k9m0L3k3K7L4o0N3K0o
-1347a6k6l3j0K1L6OK07j1j86J88q5m6J60r4j60PO5m0o5O2l6M2n9n9J86P7j29o1K4J54L5j21
-1315C3Nn8pn2M6o1J17k3J5J7q3R8J09Q3q3j94L8N6l3j24J20l5J54m4j47n0K7J43K97q0k90
-1284fK9K06k3j18j20rj02J68K5j09J3pL2J21R8K9j61p2J16O8j66m6j3L4L0M3m3j28j1M6k4
-1253a00K56n4j10J35j40n7pJ2R2J8n7N7p7J47j06p6M2K15j93j48J65P1Ok18J36J02q8o5%
-1224d2KJ1q9J72J00l5k31K41J46k10r8J35M4j73j03J05R4n4qP3p1Nn7J1j24J49Q1Lm4j62
-1194a29P9n2J6M4J61J28J37p9k09j03L6M0j24J24P2k25L2p9J00J09O5M2j68n3q7J40L2KK5
-1165G6M9J87n1j38o4L2jn7J5L4n2p8K5n1J06J40J6r5j37n1J47or2M4J00j76O6O7j13L3KO6
-1133D3j74N6q7J11O7Rk8L9J00o3j27K9l1o7pJ01P5o1L1J40J4j56l1n1J61r4o0Q8o6o3J47
-1102D5J83k36j0M6p5n1K05L3k9M4q9k43K22jl1l0q0R6L5K9q2r7Q1m0QJ38O2r2m5l8Lo2P8
-1069b3j8Pr2N8J44J24j43o3m9P0J46j85o0K38n5k33K1N3k0J3l3K93K4j92p9K4J57J56pk4
-1039B52n9j93p6qP4J02m3J23R8k69p9M4Q6J0rr9j3J4L4k9Q4k2lnN7n7o5J10j21J07J1k0k9
-1006Gp9J77p9j40R5N1M2j22qQ9O9K37nl36k7J3r4M2j6j2j0P6M3J0M8n6j25K02np2L5K8j21
-973d3o1J7J14jO7Qj02j04R7p4P9R6j90Q6p7J30J82j41k03NJ48j21K27N6l4m7Oj46j2K7n3
-942f4j3kL7R0j3J4o9n3K2J46J4j52L1L6l6p6J55Nn4n9K47r8j37J03J57r3k46J8k4k1J50M6
-910F1Nr9j6l2R3j01Q5M1k9j01l1J59J89r8j42O3n3J71J04j45L1r0j84O2l3nQl1K51l4j15
-879a6j4K8j43L20K9j35KL0l2q9L8o4j4o6L04J66l01m8M9m0kN5r1p0J1J53N1k30J92Q4r9j08
-847e0K7N8m8N7m3n6K33o0k43M1P7J3l3J07k21J11n5P0K0J47j01j21J5l1J59N6j54j4J1q2
-817a10L6Q1R4O9j07j40q4N6N6J11MQ1l7k05J36R5j52l9R0o0O2jj34J4m4K7P9J78L2J02N2
-786C42k66r1Oj0M7mq3N2m5J27J67n5k40o9Q8N5r9J08j70J20m9J09O4L0J34j43r8P5j09j14
-756a21P8R3J40j23LJ39j95l2n9p4J01J02N3O1j10k3j7r4M6rJ27J2p1j62J18K1r6P8l1rN4
-725@r9J32J20j40j7N3l8m2Km9J25M3p0m6jJ8P0J10j36j07o5P2P8O0j04P7K8O9l9p4j52QJ24
-692A0J37q3j21K5j5m9M8k8PM3k3Q4j37K58J01j3k57J84J62l55N7j18K05j36Q3L1j9k7o5q8
-662i9K8R6l5L3N9j31K9j8o9L7J24r3k6L4L1p5RJ01o2l0l9lL6L2J36j34oL9o8J46l4r4k2Q6
-628A8Q9o8K0J08q5j39J0N1j6L1N8k3nP1j14p2J08J17k31R9j6j01q2Q7N4k6L7J14n4j18n3
-597a31R3N2q4k5J0p5J31R8j7j88J34Q6j48O2l6l6n6O5m0Q6r3k7J74j4J20j39r3n4J02J54
-567A11Mj9p1L3j09k8J1R6m2l2O4m2O7o7o0J08Nj7n2K7q4N5pk2p5J24Q7l6j08P0r7Q0J39k1
-533I2Lk5j49O5m5n4M1mQ8%j25P8J5n9nK49J1j45J2P8J7j50R2M7m2JR1p3j40J09L7j27%O5
-499D8Kj4o7k8J11K3o3J1p1k0J60M6p3o2o2o2N4J60L2n8k8J4J07N0j83Oj97J38j09K91O6k61
-467c9n5m4j1k1J66J31Jk12J53J28j18j9j11Nn0J0K2%Q5N3o0j19J19q5j3k1P5O4rr4Pk3o3
-434a48J87N3q7K0j52J7J54j7p1J25m5p6l6j5L0J29m9q3j8Q9L1O8R4J8j65q8jN9J43j36j34
-403a04J45nL2L9j14j12J65M2l8j31J60j0l2K6p1J07m5j02lJ39N8j41J26j10q3K60j6j00P
-374H9j5q4N2j19l2J61K3K8J4j55l7O8p2r3K37J49o5Pm5l0m4Kj20l3J20L0j3Q9j27J0j04N9
-342e0J1J43N4j84MP5r1m6L01j60r9q6K18j5p5o3J05M4n1Jq5m7J07r1Q0j20J07n6K8j22J04
-311e9P2P7k7j93J09J32M1O6k20j26J8R3J7o6o4J54N3Q2o4j33j7J93j6j52l1Nr6J73j47J00
-281b6M6j12MJ4J34J41j78q0J63L8J5M3k3j65J11j64K4k3J25l3k12Q4Q1o8K12q1j43O4N3j19
-251g5k2j6J8J31j53Q5Mn6l0P0J98q7m8P0k28P0J6R3m8L6P4m1RK8K03Mk72K3o0m8P2q5J19
-218E4j52J27Lj54J08O1P2p0j16n4M8L6K0J05L6j07L0J83M9r0j8o8j04K26j45Lj06P8Oj23
-188f2L2Q9Q2j83J24j03P9k2L2k5j01p7J34Kp8J85j74K6r9J63Q1j26j24O4N1j1R6k0q3r1J28
-157a1R4n0J51j20j11J12L1j11J3J79m5k32OR4p0j3O2P0l3j2o9m6M1r0O5J29M8K6q1M1j9k
-125D7J3j26p3J12J72j18j55M1K2L4J49j16j31J09N7m7j08J70o3o1LJ62J41j78L10j55k04
-98GPj6m7kn3K1l6J63jq2K18j75k9l8L6m1p4J34Km9L0N5r1l7kJ00J49m8m2J21j40j98M2Q5
-64c1M5n6P0j0r7J05rr5J43p5J03ro0n0lK1o9J39j12o5K18P1p4j20J74J1r8r8N7n8l3K2l6
-31g9N8J14K9q8J20J11j63k40Q2o9J01L9J8k1O4k9j0r4Jm9J32R6N6j93k5k8N8j3J49l9j02
0a4P6j8M3p5n1P9M4m2J7q8R7O8r0M7m8n6k4K21J39l24J5R7q7j09q5J07p9lO2M4m0L3l7
32h1
##PAGE=	F1=23113.680972877718887
##FIRST=	24596.97802734375,	7686.668670654296875,	1.3319151401519775391
##DATATABLE=	(F2++(Y..Y)), PROFILE
-2014A26K6k22lJ49m6m3J6l1l5K6j34J01j7J15J2L6j8r2mJ52j14r9J18J84mk13p4J84o9j20
-1984i3L1P2k9j38K53R3l6J6Q3j42j58l6K5J40j73J67J84j43k52P9M2j17J08N0l5m0L3k2J9
-1955a9m1K34O7j63p7j03L7J68o6j4J45j6n9q9l5Q5K8k08J15K4j6p1r3K53O4j06n0M5O6j28
-1925b3q6J0MM6j09J8J22O4O0K8r3j42J58n3q1J41Lq0N7M3j23l6O1j25J07J40J7j00P6J79
-1895B83k34k16NR4n0J90j5k4jj3J04k02O2J21mq2k1l2K9K2m5J93j52j10M7k3J4O1R7J9l9
-1864G8j30N7N6j40o3Q0k1l3l2M5J19l7k5L6n8K17j47q8J11L0l4J32j88R6L5J3j8p8K0o5M0
-1833HN1q9o3k2J27K0J19Kk62J78l8p8m0R8m3k4KL8J56j88M1o3N0k2K7J29k3n5j79K12mr4
-1801b9J33L5l9J20Qr7j06j82J56jl8j24K6J21J38r7m8pp2P6l9Q0K6K1n8J17j60K10J8j13
-1771G5o2mQL6L9J16K0J5j30o6j28mN5lN5k5j21J13J31j5L5p1j9k2m4J6o9Q4p9L9J27j53r0
-1738a41J69M5k22J17JJ7K0j5ro5K40l4K5O3r1j9P2k7j00p3l0J01j11O4R8k7q0l3l6k0O2J07
-1706F8k6r8o7J09K8J03j1j41p8O3Pj0N8NO6M5k20M9K8l1n0J0p4J50Q0m8o8J8RK6j2J37l6
-1673H9p3j1P9j08j02L8J8J00R9q6qJ61J23Rn5k97j5K1q1O7K8r7R4j08k5J09o7J4R9J5O4q1
-1641A3j3j01J48j10kO4J11l4K9K4l7Lj11P9o7n1P6l7o7Q1J19j46l9J03JKq0k8K0M6Q7j17
-1609c4n4m3J82R7ok51M2o4k6J17M0P8j98J83M9o5j59L9J78pk4k1k9k0q9K10k0j51N0J8k9
-1578gj17J9j3Q2M7l7Q0j28J45L4q8r9j6MK0J10L6o2J4J41j22q9k0P0Q9r2j2L7Q0p9r2J01
-1546C6Jj65p6O5O1J41p9K0Q1k3j02n9K4N3N5Q6L4Oj23k09N2J07o4kqL8K2J99k11M3j26K06
-1514H3J04j56j3j0n2N0N6j40L2j2o6J15N3L7j8L7o6M1j36J18L6j37P4j00l0N8l9pO9M3J8
-1483D2j29K17l4n2J2j35L0o8J47o2NJ17j39Q7J69q4j80n4j7O4J24K8n6j50J61m3K4J7o1q2
-1453a02R9O1p9o1j2N0n2K2M6o1j6KL9J65J70j66m9j84R3p4lQ0R5j52P3r3Q0k5n9R4J17R8
-1421A96q4j25n8J56j16K6L3KQj78J46O7P7j44j1M5K3p9n0N0m3J9K6r8K3P1q0J94o2m2L3q0
-1389e5K48K8j95QR2j00p3K5N8lM0j7l9q9N6J6J41o0j11j15J77o4JJ06j09J38j17j3K57Jl21
-1358h9O6n7k2M4%m1O6l8JN1Ok1k0j2m3O8mJ54K8k13K50k4k8N9q0j17k0O2k7n3N8K5J4j07
-1324f4o4J27J20q0n8L8J37Km8Nj08o4n7N1k1O0k0N4N4p3J00R2O9r0j81RO5K8k17J67l7J88
-1292A84q0j63m1O0Q8K69m3k50m3K39J8j40j11J4q4R9J6j47J9P5PJ34J08J4j62n1J10K3j73
-1263a1o5k7O2Q0M0m5j05j19O6M8K27p5j39J71j13j8j9k5J21J3j04N9p9J82j03q4j9K32j44
-1234Gk00J76Q3M6k45J44P6r2l0j8J2N0j19J37Q8k6k24K15J52j43n7P5L2j65q4J20K4n6N2
-1205C0K0m9K6j6K9j87J41J19J6q4j63N7m2L6N4J02J17J29o9j91j17N5M1j16O3N4j64M7j20
-1176a82K05R5N9Pk20O2j32J01P2M8k4L5K15p0j58p2K4N8j09oPlp2pJ1M0J90M9j67p2o7J74
-1144I1k0j06J05R2k33M5P5j28M5L4O0j61K7m6PJ19J2n1O0J13o4j33%%j01K3J24K2r5J23J48
-1113A87nj94j7o1J44j06L7Q0r8l6J39J72k62P9O8j30p2J88L8m1O8j20k49K38J6n2n3q5J00
-1084b7Q5M8j18j20J19m0o3J34J15n5o3m7nm0j4M4N6j17M7J03P6j39J1l2O0J68k11p3K40p8
-1054F4k04O5L2rK4n2K27L5j80k2j0J18J67L6m3r0k05o6K3O2R2mJ00Q7k34p4N7M8m9Mm4j0
-1022e5l3k6R2J27j09k2L4J18r4l7N6j03N8k4KJq7K19j01j32Q3J08j9r7nN6P2K21j8k80k8
-991b3Q0j51J5J8NJP2K6K7L8q8j03J38kn0L8L1r2o9L3J30N1J9p8m6j44O7m5Q7J00j90J01j07
-958a11J35K11j44k29J7J30r4K50L9mo6j9j12p4N9o0J1l1LJ04P1k3k12P8P8J22mj26o0RK2
-927c0p1J80oo6j5K40j45j42R1J38o9k52Q9r4N1J47J9n3j40N3pR5r8J15mp6k2oJ44K25j19
-896A72j90K9MJ72J6j36Q5j12j60P9jmL2o6J98m3j3q3Lj27L11J0j47o3J15K5j21K5r0J4j7
-865h3K72J72l22j1O2p7J5M5p7j17N6J39N0k17J68J23j58j43J05O3m9O2m8j37J93J5j75qM4
-836c8N6n5J22k06J26j03N7L8J27o0q6k0n3J73N1j64o3N5m9M5P5Q6P8j26j45r8Q2L5J19J6
-806G5N6Kj69K4Q4j00o4Q8qJ2j2p9j6l4N6R1J85nQ0N1k50q6J8J1%J0j48J8NJ00J96l8k14k1
-772h2O1K5j16J36j28O9o2J35O5L2J03j56p9R2r5j13N9P8J38n7n5J42j71o8k6k9N2R0PM4m6
-741D5j2n6j05O7k4O4N5r9l3P7K8m3J6l2lQ5j35J81J20j11m9J3l7J0mm7J22j0r8l9J6J0N3
-708B5J13j01r0n6R7nMq2J68L5O1m8j31p7N1QJ71n9j14l2%l7P2o6M4Nm5J57j21J00J65Mk87
-675g1J72K19l47O7j08J91j37M1N5ok8m2n5m9R6m8K7P3j21MKn0J14Q9p7l9k9O8m0j5P4p4j
-642d5k4J0l2N7J83j37q6O5m8J53o6j07oQ1P9m0L6R4j09j62Q7L6rL8P0k8o2M8p6o6J10O2k41
-609a35J94p8j06k2P8L3q6K2J12k3j3p6R4L2p1l7j9l8Q5J60l8j90Q8J07j15K7k9rl1M9j00
-578a35J08q4N2J70p6J53j93j41J6J35J29kK5q0n6r0j8N5R9j26j5R8l4O6p2m0J35k9l4o7O6
-547A5lL9o4l5o5L4J17K0j93J37o7M9Q3m4K3J8j10R3k9j06M0k0O6j2n5N9m8p6k1L03nj32K2
-514C3J15Lj91J00L8k7oJ23j6k33J08P9j26j4P6nl3q3n7J54J22m9Kj12q3K00K8p5n6q2n7P5
-482d9J74Kr0K3K2L7Rj12Jj27N7j26K77J19k41km4m8o1J78J47L2j81L5J25p6k8r7Q4l8m0k8
-450f6K4K5J5j6r1J24j17M6n6Q2J12n6j15N0mr4J52P4r0O2q3o1M0Kp2K16n5q4n1l5J04R6q9
-417a1q2K2Q6qM1P8M5j38n4l1J9J32r5j52R2P6Q3%j39q4J20M3m0j11J81Ol1m8j5J34o6j02
-385d9K0J27po3J25j20j03K83l9r0rk0q1M3r3l2J51J5M9K8j42j08M4m2n4K26J85q0j6q6K8
-354I0n4J0j03n6J13Ok6J35j19L1j45J08k8J44N6j90l2P8n7j09L16j69r2K7J64n6Ml9j7P5
-324F5k0%p8l5J42j26O5j06Q7m7Mn6L8Q9R8q5k07J60J82Nk2k39%J0L5L5r6L3J36K7P9r0j43
-291f0lK16L3j91n6k1p3J75r6RQ5j04p1P0K20R2k06m0J80M3j7j8l8j33J37j47o0J9Q7m6m9
-260f3N6M6j72K43Qj54L4O6j27Ol5M3P5j44N2L8k7k3K8K19q6l0O4k49L6P0N5l6P2O5o6k1M7
-227I0K10ok75o1RN6J1n8J27j59P3Qj36R1P5J08q4j56J2M2k3k3J18O1j02M2J99L6q5n7j14
-196B9p6J99j31K6q4P6J7n9M1O0P2k00Q2r5R1OL0o2j03o9J81k8n1J82k14O3r0J41N5j47q6
-165a44L3M9J2J03k8n9o1M4P8o2J38r6o2J20J2j37K4J80q8k19N5Q8l3mK0N3q4K5m0mJ6k6m
-132a01J36M1J2o0L6J3pK8j35j05J69J43j87j12P1J3Q3J03j43j01K0R7j6j22R2o6L0KJ41J66
-102B41j93K80r8k18q0J4N5L9q3o8k8J44l0K6J75k04k2RL8o9m2R9j5q8R4N3po1o3R2J60ro2
-69G9J23j66j49N9N6km8J15kj09Q4n3o8J12k3J39m6o2o0l8L9j16K08j50l9J72P3n0j10J57
-39A25Np9j12J3j0m1M6%M9R9J3o1J22J61j39l02O3n5K4R4L1k4J05l2j8j28K8m7J38J13K2k19
-7a6n1J0R6k3J45m6j37M7J8P5r3j25N4P1qQj12J27Q9n2Ol6q3j9L14J69l78k7J11r9j45q4J05
25h9L0Nn2O0o4K5R2
32G
##PAGE=	F1=23089.364627722537989
##FIRST=	24596.97802734375,	7686.668670654296875,	1.5894877910614013672
##DATATABLE=	(F2++(Y..Y)), PROFILE
-2014A50Pk37k0J69n9l5Jp7k3J3k2P8k6J10OLJl3p8J71p6j50R7J85J2j87r5J69n1q5lJ08P
-1981C0q2J92J6p5L4J20j16j80k3j3J66j33Q6J73j22k00N0P1j14J16N2l9lk2p9J11j04K13
-1953A25P6j41m5j42L8J02K2RJ26l5k8p3o1O5L5k06J35L8m1j13m0K25P7j22l6O5N1j11j48
-1924a53L1M3N2j39O1J27K2J7Q5q0j49J67o8j43J73J3j10P9P6r7n1P4j47P1J61oj00Q4J32
-1895B25j73j70O2O2j25K27r1l3M8k7J04k30M2J84K6r2o1m1J58o2q1J50j32j05N8J6qJ19J02
-1866A52l3o3j33O3Nq9l6L7KL4p8k1J04JNN4J5J35j75j09J40N8n6J51j63J04K8j2K1o0j22
-1835d1k3J15M1r7r9j0J29J0J50l3k29J63r1l5k7P3m6k6k1J05J50j58j2l3M3o2K1J09l5Nj31
-1804i5J24N7r9J03K2oJ30kj34q9j37J37K6Qj27n8J05J43k8l0l7j28M1L1R2J2jm5N4j69K64
-1773A64j4n9q2l5M6K0J8J36L7J1j08r3j19k2O0n5R3l9p3J28J13m3M9n4m2m6k6L5p1Q5p5R
-1741e2J36j11j16J76P6k37N8M5Qnj9k9J0K44q1L3R4j20k1J28l3j65r0K1J22j18n9J53j3j13
-1711g8K4N3n3O4J33mj45o6J01O2J00m7j46j03R4mp7L5P5R5L1j93jM6m9n1M6o8J41N1m6j26
-1679a06j4R3K0J9J46n9q3LQ1j12j12M5qQ7J30p0qJ80J18l9p9k35K1j8p3L4N2q8O4o7l2M2
-1647f8n9PR9O4N3j19M3j30J67j26K3M8J15o8mK5k7j2j09J06k7n6L0k1m3J22J55j58j15P9
-1617fNK8o3j6PMP2r7o2K7J47O6lj83M9q7L0R3k0N7j20J27N4o4j59P8J84l7n9k2l7K0j40K22
-1583I5K4j66O0qk6q9jkP3J0N9N0j91J66N7j17j4j1q1R3R6N2r3n8Q1p9m1KO1Q2n9l3LR5o7
-1548B3q2J53j7k24l1J6N2J32j4P2j2m8p0m4pO7L1N6Q4j9j56j38L9R1l6L7m2M9K4J24j72R7
-1516C5j64J75Q3j41J11m0o0M5K8r2j6po0Q2O2N9k2j5n2Q2j25O2L6j15P7n5k0L3o8OP6L1Q
-1483C9j05K26m9p7L2j08no6J54q7O1N9j92J87J64j20k03L1m9K2J24N4m7j36J23m4O4M5j18
-1454b1j21J43L9j78L2M8L2k5K5j6j5l3LK7J38J67j76kj17l0m0KM6J12j16Po6O1k0K2O2J17
-1422A07P4j07j45LJ81r4OK4k8n4p4J15N5R6j46m1L9M7q0j6Q3n3J9L3o6r8P5k6J94p8o7J4
-1390hp0K87%k19Q0N9j25kn8R3J1M7Pq3q9N8rP9m0j59N1J28o2J1J08j02J81j34o9K52ll15
-1358i5P2r5K4O6J3j03P1%n2O4J7k1J8k8r9J07k2P7N1j51K43L5K1k6j12n9l8O5k5m6L5P5%
-1325H2j29n3L8J57k5p3N0J22k9QJj27j02K0J1k0J4j4P7O4p3R5Q6Q1j07j76j5J15R4k72J35
-1294C5k1K02j14j56m6P9M0K02Jj82j07K37O9j38p5Ln3M9j1j26%J34k1J34J13oj42k5Q6j5
-1264A46j66l9q8R1J29K5l5q1j82K4J20J82q4j47J98q3J8Ml0Q5j9j19O0p6J77p9j01n2K21
-1235I9r9j67J15Q3R0k31J20M1r9L6k3qR5j34O9P0Kj67J40J71p2o8L2K0j53l0J12m9j3O8j8
-1204C2k9L1J2N5j84P2J56L1j11j55j1j6P6N7K7Q3J38j7j72j38M7M1q4L5K1q7L6q3K07P3M9
-1173A92k0k53J61j63M6J08R8o0K3K26r7j74p1NR2j09m4k9O9n0m7N1l2K11Q4j88j8q2J88k8
-1143H9r5J48P8k30l3P1j41Q5K5N1j30M0kj15J48J6p5P0J11m8j44JL5q6PJ10k9p8K02J28k7
-1112A82k32J1p4J34p7R3N8j30J0J27J51k75J30J05j47p8J07K8m7R1j56j59J90J8n5m8l2K3
-1084e2J45L3j27j26J25m0j04J13J44Jn1n1n3K8j24R6R2r9j0N2L3j38R9j5K3J90j87j11K16
-1055A02q6j41Q5PNL1l8J30M2j44J4o0Q0J61Q4n0j23j87m4L2O1P1K4P4P7j66n4J6J3r5K8P
-1023d4k0rMQ6J17j56n2P3J75r3l1qq4M7r3L7L0r4K27j18j03Q9J00n8n4J0MP9J64k4j81k8
-991hJ23k12L1L5K7%O3KN6L6j06j20N4K0l1M0M9n2o8M6J36R3k3j71K1j47K9l9J13R1k20J28
-959dj03R8K36j38k24N5N3nK41PRp6n1p2j26Q3n5K5m7JJ00J12k8j40K5Q4Q9j7r6j21MJ01p1
-926e1J19l0o4M8K15j85j32P4R9n0j53P3j29J24J23Kj11r6N1j1Q6q1J37n3j40N4N9J10K18
-897C06j35k09mJ06J42q3q3J29j52j19P3K1L3K2j04J22m3J05r5n1j02K62j3j27j01J91N7j60
-869a2J6j30P7lK36J89l14j4P7j22M2M3q1j37R7R7N4j82J27J56j90j61J49Q1m1O7m6k27J37
-840a5Q7q5nm0O0l5J15k00J49j20K6N7R8j3p4o1p7K17M8j79m0J4k7O9P8O9J07j38j51q1O2
-809h5J8J14M1J7M3j42o8O7o1j5L1L2m8k7om5mP5R1J88m2N2K3k11o0J2L6k9M0r1o5J5OK43
-775A45qj58J1Lj4j12J62q9K9o3J20O6L9P6j64p3J10o2p9ON2J12Rr0J26j41j01J5M1M0K2m7
-743a7K3J0J6q0q8L4N1r2J18o7L2K2M1Onm0qJ04j65K06J21o8q9l3l8O7J5o1J08p1j23j4O0
-710b5kL3R6p8o3m4J05p2l5n4K25L5M4l2j52J9M2q9J67m5r2p8J6j3P8l2J9m5j0J89q4j00K24
-677A47O4k44O7K57l32P6r5J69j06NM3Lj8k5k8j04P4p0M5P9j01j2J8K6J13M9o0k1q8P7nm5
-645d2O2p8J9oL2j00Q5J89j34j37Q0j4J37r0r7OO9O4j1N1Q1j36j79J52K2k2M4Q6k2j05J8m2
-613a8m0O5K6p5J10j34n9L0M6oj25J8Q2O5O8j37Q3L0l9l9n7JQK07l7j72O1P0o5J0%rj4K2r5
-578a19Q8MP8J09j13J73k43q9P7R8R0j2O3q0j23q5PQ0R1j89OJ02k2M9o6mJ41n0l4q5Q4R6J6
-545A38j24k2m9p9J50N1k01K00o3k2K2m8N7N3p0R3jj24J2pL3n4M0L5j11j6o0K90j8j07K4J44
-513A66k0k01J06K5k5k5J58N7l12J25R9j40n2J12Km4q3p5J22J89j4J3j27j51K35J3p3m2r3
-484e5n8R1J64k2j29O5L2k3k3n6Oo3j9k0J81J36k21M3l2q9p1J75J41M9j49n4J05k9l2p7J37
-453A03rr0p5M7k1o4Q4j6O3j25P3r9R6J63r1j14R1l0r5Q2R8r5J00j6o0n6K8r8K24o2o8l8l
-420g3Q9O4r4q3L5P5k9K5K9O4r8Mo1l3J18m5q8m8J50J13l4j45m9O9L8m4p2J88L5j2j03j1J56
-387A30q9o4L2R7q1O8P4j09j57K91l0q4m2j7q2M5o9kJ25lN8O1j21j31k8J1nJ90J94r7n4q5
-355B6P1n4nr8o1J24%n1J54j22N8j28R9m7J53O6j96r1O9Mp9J66j27o4J50Q2q2N6kj19Q0K6
-323E8kn7k3J40j54O3l5M4m7m3QnM8J31j32j78J60K32l2q8k46J17NJ4K3j34J35J00LO5j13
-292E7j56J1K41Q7k20p4n4m0J41l6n0R3q0l3R3J97N7k20PJ85K5o4p6m2j09J83j02r8oN2o6
-261i7J57MK1j06R9R8j74KP6j36L8J4k6J3j05K1O2J0k1J0K20p9nL4k60K1J12L4l6R0M7q4m6
-228HO4K08k7k45j43J13J00m1l6J23j48N0J8j18M0P9J46r6j84Q5L2q7o7J17P0p7O8J83L1n6
-198B10j06j62KJ41j08K8q1J27J4rP4rL7j79M7q2R8RJ6q0q1o5K07m0k5J69k28P3q2J17L0j48
-166h6m4K1J9M2J23l2n4k7m8O4q3J29p9j2J12lj32K3J74j04j10K0K2K3J6k4K5j05R4p1M7J2
-134d8K6k2Q0K0pl4L7M2oN6j56r5J82J02k34n8R0K1Q6O0j69m5l4J13Nj02J8n2Q4l1J13J78
-102B20k08K02rj85j56K8J50R3p2j49o3J16o6J39J09k22QL5L1o9j2N0j8l9O4L6Q4p3j12P7
-72a1J46K9p0J02j88m1K6L9j9n3J37kj16Q2p4o7N8L9J42o7n5o3p0P4p9J80j77j2J38P1m9r5
-40d5J17Mk9j06l9Ol3P8K9J8O8rk9J30J88j16l03M1l9j2J29qj8J29l1qj42M5o1J24J30J2k23
-7cr2O2J17j3J25p3j73J4N8R8r0j90L0J16J7%j17J75J01n7m9k3q9lL41K05l91p6J10j16j33
23a19k7J04O6kj20M1p3R5J21
32H6
##PAGE=	F1=23065.048282567357091
##FIRST=	24596.97802734375,	7686.668670654296875,	1.4348752498626708984
##DATATABLE=	(F2++(Y..Y)), PROFILE
-2014A36Kj95p5J96o9k6k3j19R4m0J7N3k7R1KJ4M6l0r7J55n1j57MJ82L2j33j51J54%n2l6J15
-1982A2O2l8J20o3j05O9J58j01j89j0l7J64p8oJ45j03j14K0Q6j00J21N4m6K2k0j64J84j28
-1954h5J53P1j26nj70J11k5J08K2R9l7Op7r8P9M9j83J05N4j6j05o5J52J09j05j4O6K1j02j52
-1924a60M8N8M1j06O9J19l3k7J55n7j88J86o7j27J10J6j27J04R0o8n9P8j51K7J45mm1N5O7
-1895A53q5j27J03M5k32K52j30mN5m8Q8j95OK07M5q5q6PK06j18j29J08p8o6J7L4mJ60R2p7
-1865A14r0j11O7m0l9k5L2L7M1q1l4j6M4O2Q2M9N1j77j11J17Q9n5J64j58J16L6o2O6j4j99
-1835d5L9J19Jq6j17j6J19pJ61n8j48J15j37Mk2M3m2k1l1J58J32j20o6J1M5r2k5R3j0L1q3
-1804e5O8Q6r9O3J3J9J21j6j45m4j17J11M5M3j24o5J1J34O2Jo7j44j5R7R0Kl5l3L3j21K64
-1773A83o9j7o7r6P8J2k1J41P7Qr3j23r2k2N7j13J94o7o9J10J05n0Q4m9r3p2j1P2o4P9j4p4
-1741g6J20n6j24J56J00j75l3O5%l8j4%P4K04j19K7J18j37m2J86k6k12j09Q2J34q7j81J54
-1713iJj42J07J11n3K6J38K9j32o4N1Q1Q1p5j31j17J09j8j06KJ36R9Oj53J3K9n3l7J5m7J19
-1682A6K4m2j00K7R3l9J8J46o6q9L1P4j14r8P8m1O6J68o8j8J84Q3q8q1j52N1l4o6mN3n0M5
-1650Gj1l7K2k6j01Q1J17K9r9P2j63J76j43L9L7J12j01m5J6k6j2m4R9L3m4o1lk1J27J83j43
-1619G0j58L5mN6n5J8lk5N6q9o3Q7Q7M3K4r4K1j05N4P4m1L3n0M9O7o2j48J23J62n9p0k9n3
-1586d9P1m8Q3M8j62O3l0k1l7j3j3O5OJ12Qk42K11N2j43J16j1j51J06Q9O6j15j16J5n4LM3
-1555d8K3O6Ol6l8J01n3q9K06l1k20OJ7K3N8O6O9r0p2m0Pp2P8N8MJ01jj62m7P4om6O0q3R0
-1520b1K4J0p2J43j78J01P5j29J67n8m1N0rm7k0Mp0M2N8P5k0m2m6J07j04k7M1p9N5Jj7Pp8
-1487i8K9Q2L1l3q0K12n3q6M9q6l3o3J50o5Q8%j85K23J57j34k24J13o5k5J20O8m0j28P9l3
-1457c0R4O1j50j08J25Ok6K8o9L5L5K2o4j1l7PPJ33J63j86J9l5j18m0PM3J15r4l8j4RK9M0
-1424d2M7J09L5j27j28N3J86p4l0J5n8r4M7P3L7Q1j48l6K6N9o8J4J19n7j5O4l3j36M7lJ62
-1393A25j00n8ml3K88k9k41J34L5j48O8j28J21J1N7K1j17p7O4J1k9No7L0P7m9K2R4p5K10j41
-1362G7j04K24Ok90P7j26O5Q1jj06M4K7o4L1L2j6M4l6j21J09m5QO7LJ72O1O3o6j79Ll6N5k7
-1329C2l5rJ07Lj29l5m7J73Rr1O3J18n5L4Mj16j22O9J5m8K4j8N4M9p4Q8J01J06j31j82l5J80
-1297A02J49l10Q7OJ93j31j40q0J16jJ08M2r3j48J89J27j16m0k7j3K1m7n4K1J01m0J24J08
-1269B54k5j09%N2m3j50J9j06M6J57J4ro2j75l3J23J20p7j28K10n0M6J8j4L0o2r9O8o7J22
-1239G0l2j25n4J73o6j06O1P0J25j94Q2J2j08J09ln3J25j33k4N0M7j11Q8J86m3r7J1J7j27
-1210e0K7Q6j10N2N7m4j8L1K0Q3j61LJ88M8j24j35r1J0J18N3n5K4J62O5j72j27jL8l7L1jl8
-1178f8L0n6J94M5K6l6k25K03j74j7J29J41q4NK16j16j82n5j4R2q8m8m5J37l9p8N7l7J34J17
-1148A64j47Jp5J69k4o3J72O5j98j16M1j14R1oN4r7Q3Lj52J10J0p4N4J01j8j54O1L1p9LO1
-1117d3o9P4J71P8n5k63O1o9J33m0Q2M4j42N3J12J21k73J31J50j25r1RJ2m6J05j89k0J22M0
-1088G3k0l5m5n4J95%j05r4P4l9j07Q2J40O2j5l6j45R0j07L9J13p2o3OK1q0J06ml7K03j45
-1057Aj44J82p9o2P9k0K4L7k0K4M8q3L2r8O6J16J12l5j39j38l8K1P4M5K9L7P7r0m4l7or0N3
-1024f6J9m1M7M1M0Q4j66o5Q6K13p0k0p5p0P3j67O9N8p3J67j19p5Q0P3p0mK3n8J05Q6Kr5k9
-991CJ36k64P8M9L5pM8j9Q3M3j06j53l3N1l0M3Q1Mo0M0J34J20n1k63P8j22J4n2J31Q9k01Q6
-959a5n1PK58j14k14N6nJ09K18l2Rp9q7l8j43R7n1K4m5M4Q0R5j8p9j4P3N5j6o3j33K8J42r7
-926AK9m6o4J11J75k05j09N6L8k0K1qj01J33R2oj21Ll2l1O2n7J55q3j11j3J34R6J64j47j73
-895e7j6J93R4j71J3J34j98p5M8L3P8Qj51L3j1J90p3r2p1J82l6p9m5J74P0j91L1j06O5j6J89
-864A47K18k80m8R3j64O2M6r7j02Q9M9O3j28P6J71j81j75J75R9l6P4l2k10k3J41nK0p4kMR1
-833F1j79J65j19mP0P5J7p9r0o3K37M1j83K7o2n4J06P1N3J51j31j54p4L3J7R0P2l2O7j06j30
-802a07M2l4O0l6N4j01J4J5n8L6O4R2J84q3L3j7j58l3j4O1l7Q1l3q7Lj02K53K8p4K1o5n9q6
-769a43J74m9km5O7N9N4N6j61q7J29j9m0l9J1P5O3j04R9r8j19K7J17M2m1j03jM7N5q6m6n5
-737a63J66q8L6J7ol1N5M7ll1k3R8j70J93J23j8j32p9m8J26N5p5P6j28j45L5Q6j9K1P0n4l1
-705d0l6J00j15%k8J97L2J2lj34P9L1j37J25n6o2r5L6J4O2J3nj03Q9J58n2k05J99J53j72m7
-674A0K35l15R1q4J42n7omOj0j1pj21K8l4L7N1o5JNP8J04Om6J5j01L6K5q1O6p5L3J3N4j01
-639h2N8J53j20j26N8J9J11j06o7QO6M2QO7O0j52j15J28Rm7L3R7mj18rk2mj3K0P1K6j69K1
-606i9O6J3p7m1L2mJ27R7j97N7M2j0l4q2N4r1K26j3j55Q3k2j9L3K7l7qj7o5P9Q1P7M5j35J98
-572B31k78rR3P0M2k5R9q5j51q5L1Q3Q9k11K8N8nJ5n3M5J24n5k3q9P2J90oj78J0k3o5N7N1
-539D7j54K28o5j03j9JP8N9m9P0K3j22j0K6K0j36J24J5j24O5o2J69k7o4L5J52n5j75R7Ql2
-508B0m7J90J26l58J52Q1j62p4J46Pm5p4n4K1K15L0L9j30j96K54Jp4l4p3o3J15J24l0j71Q1
-478A7M4o4j0n2J7on3P0J10J15k04P5j7j09n7J43J18M7j25r5P6J9k8o5J65K4j28j09O8k7n4
-447i5J09K7Jj06M9j29R7K14r5j33J12o0q0JJ20q9J14L7m4m5L4r8J13n5l7j9K8O3L2o8q8K6
-415f4N6J6N5r7M9l1O2r4o2O5J4j1r5J20J20o1j35k7M2K1n1rJ80O2mj01o1J64j02j0K9O8j09
-382aJ61Jp3j63K31j8r5o6J1q3L9n7N6R3k8M8J05r5j27m9J6K3J41J84j05r9l8P6m2k2j21r
-350a06J13ko9J41j26O8q4P0m1J77P6k01j58M5Q9M2j38l1NK09J4r3O5L2j58M7Q6j0l6j5J19
-319A30j74P6N1J4o1r2N0j0m4J67j70n7N9K71n6j12j77J25j0M6mj81K15M1oN9j13j87K0K57
-289A27J30k27p8p5j9Q4K7m6P2m5pJ13J20M0k14N9J67j2j10j20k0j15K35m1q2n4K9l8K73n5
-259A18ql7j9J69j90k4P5j41O5P3j17m9k9J3N6K8k9J5J98o4L1k1k40L6J18K5m2P8K7r5n4P7
-227D3J98n5j93j62J48J16p2k1J08j25M6L7r2k2N9J71j05j86J53J4j49o5O9O6l7J07J33L4
-199B18j3j52j62Q9Q5q1qj17K26jJ2J00q2j8j24K8o7R1qno1m4o7K03l3nJ53k20N0p3Q9Mr8
-166i1k3L2k6P4J39m4m5Kj18L7o2R6q0K5R3j1p9kJ51n7m0%r1P3M2n1j9j6J03j52Q9J6O9j6
-132A8J4j6k5mL9O8%Q3j79o5J71N4k51qJ01L7M6L2j74kj1Q2J3q5K4m9N9p0Q8J73k00R8P4j17
-98A8j42j1J97J48l9j94j18P8o8J95L6k28P6PK6l9J0mj1J2L3JJ64p6j41O2J06N7n4O2j82N7
-66C8k0K2j7n4J35pj13Q6o5r0lJ08J09p2k2o1j14J17k5J25j49k1J14P6o8r1O3QM3r0n8m2j0
-33a48J02N1kK6m2j4J35J89r4k68L4l1K0J11n9pJ40k9J5j37O2q2P8J46K6k14j30J07J34KR2
-2B13j08j94k2Q0J14p3j34J1Q0K2kr0K02R9r2q5pr3RL07K40l57j16R9j43o6k1J27Q4j4j61
28i1J2p3J54J22
32A24
##PAGE=	F1=23040.731937412176194
##FIRST=	24596.97802734375,	7686.668670654296875,	1.0852358341217041016
##DATATABLE=	(F2++(Y..Y)), PROFILE
-2014A03Rj14j51K19o9k2m0j07J37q1L4M1k8O2MO3Q5o5q6J39m4j48j14J74N1o1j52O0Q2k9
-1984d8n8Q3J08oO2j22j30J09J77q2j78%l0J15pr7J19j03k2RR1q8J27N3n0K0J8k07J96j20
-1954f1P9O0j37L0j03J38j60J83K4P2k8K1r2j24J35N9j44M2M4K0q6o5L2J63n3J1L8k3j00r1
-1924a16M3M9J7o0P4R8q6n5K16k9k48K03m1q9K2Oj25J20R3m2o4P5j53kJ06L6M2mlOr5J32M1
-1891A67k98K15j23N3J4o3R2j13o8J76N0n8j02Q0K02j50j74O3j1l6MK0K4J70Q1j06j15m5M3
-1862hp5j2k4M7O6K7p5%o5lJ13R1O5j9j35p6lJ18l7J59j63J50N2j27J03M7j76M3R0n6p0j30
-1830h3j6J13k0J54o0p0N2j71K8j4J4l9qJ7J37J03p5q4M0L7j03q4R5K7J2n7O3R7r5J6J4M0
-1798H0Q4l2j22Qj24J02N0O2j26l3o6P3J45L6p8j26p8J32R4lp1k0M0o0K45j27Nl4j54R8J5
-1767A5p1J23J27Qq6j48m4j0L7q6K40q5j14P7J05nJ23o7j72p5lJ03o1P0M4j06O1lj22J17J11
-1736A03r5m6K0j6p3PO6R9J54j44QJ37j30r1K27j3k27r2R9J34n5j86M9J4p1J07J30m4k0J24
-1706A75O4q2o7j3Q7N0r3r7j23J15k8r9pJ50Q3l0j18O0Jo0m0j4k2R0J8m7j8P6O4r7l5J45m9
-1673C9j02O0O4j10o8J21n8K1K11o6l1J75K1j37n9o7P1k5o8j0J7j2N3L1m5K6k0j26j5J62R
-1642F2m4N8j87J77j54M5K7J06j15q2%rOJ2O8J01m4j18L0k7P9K03j05j73j3j7P2n3N8pj9P3
-1610A0o0m8M2K3K7Q1k7k3j35N9P0l4K0k2k2Q8n0r7J28J13o5o2m2n6J10J6l0M6j30N6n8pK7
-1577e2qm9O7K2J03k3k44K45J6j26K20k2k18J08Q7P3j32j41k3k0qQ3k5N3P7l2p1R8l5j07K37
-1546A53l2k04L7QLJ7J18L3j32q1k4P0j01L2J39m2N8O9j36j4R8p7r3O5r3J35J3j23Q4J58j72
-1515c4JQ3j14J34n8J0N0n0MjJ9p9QM2Q2k6n0k6J20r2j12M6l0rN9k0j8p4O5Q8M2q7p3J83n5
-1480B8p9O0o5m3m0J16mP7m2r4J65J57j29k42J74p6n6J09O9m4j10K8j7J12O4j44n3N0k0J52
-1450A03j5k11Q0J01Lp8n1k6LL4R6J72j90J1M0j26p6j5P1J00r8k1mL2L9RM2R4oj42n6N1J74
-1417A40o7o5J4r4K9K4L5J6L5j44J8k1O8n1M5J52n8o9J12j6j63O2j0J26j31l0j6J9K61m9k47
-1386g5J38K1j63J30j73J37NP6K4j41o4O7M2j24R2%l3K9l8K6O8l4K19j36j17J84K0k46Q6j12
-1356i2N7Q2l5q7L7K7l2k3M4LM4l8j09R1p8l7R0J12J30N1Q0p6k41N2j2L1l4k2n5J25J6j21
-1324b0j3p0J25J4j07P9J26o9L1K8r5j27P8M0p6P2l5MJ6p0R2J30J22j55j90n5K37J89l32N4
-1294B3K1J80j23j34p3J16k8J9N3Lj33Q0J76q0k0o0K6J0r0ON8N9n0J20R0m6p2K6K0o4j33O2
-1262D2j00qJ61J6K8m1j73n8Q3M9n6p4J97j8O5QPk0r9m3P8o5L9L3j32n9J03m8l1M7L5J39j46
-1229d1M5jj01J43L4q9J26j17j22K3J00q2Q2J80n8j24J5K4q1N6N5j44J05L8o4qL4J0R8j27
-1199Im4K09O1j25j10p9k5J31M2j33m6J92J46j88p7p2K8K3J4J5k5M2m4J71J7j4m2j40J90j63
-1169c7p9J30J65r6j8J93j15j67m0l1O0n3M1k3J21n0q7K9M1m4J44o2j6m0J15lk4J80N4j47
-1139A41j60m3%J1k7Q2r8J45k6j68Q1j0k6J0P6J3j19J09kp8KNo9J97J39J2q7k26Q1n5J39m9
-1107@M9M5j23P5R8Q6k53Q2J97p8j04q0kl9R9k04J26N9R1L7m7j02j15K19m0n0o5Ol8o8N8Q8
-1075GJ13L2mk30J16p4j8J21l9j01LN9k3L2Lj02J88j00j44J40o4J4N4n5N3L8%p3M2jL1p7O9
-1042A0K9J05Nj14q0p7OR1L1Nj6Q6k4m3r2J9j1L6j5o9R6N4J3M8j41m3M5K22l0Jj34o0J15j67
-1008i9L7P8m0P7j00n9M4M6m8M1L3j29J46L2P4r5k6J25k70J16N6L5k3K5k7J02N2r2j59lk6
-977g7o3L7J26P3o5K1J25J31n5l26R8q9Ol2J09R7j69L5Mr2K77p3k00K9m2K09J86p0Kp9j17
-946A6j4j31J24o1kl0R0O7M5rn4j6N8L3Ml8j19M3J73j31o2l6o1J35J23k01o7M3m9R9J28r1
-914Ip5J28M8j3o9L7r7l8K5l2J67q1l0j27J55J06P3j47p3QJ98M4k27R8J13k32l1J8L1J19J
-883A06j94p1J16J64m0j04l5Q6n6j7%J55P7k05O2n6J0l5J23K51k31r1J11j78N1M9j21k3L8
-854e8J3O2n9K6J64j34j25J35R7l6Q4j1j90m4O3L6N1o3n6K0N8j24J63j21k1P8O4J3q2o8MJ70
-822A09L0j81O3o4q6Q7N2L6J99j03j52p7J0K4N0R9q3P0n8j47ONJ00q0M8o7P1n6j8L5L8J04
-790F4J72j30L2m0r2n0n6Q2k6J20Kj11K0q3J26O9K5K0j29j02m3J63pk5l6K1L5P1M8j42j15
-759a17J35K3qo1k9M4R6j15Q5m4r4l3J85M5p7j23l5M3R9q1Jm1J43rn5M1m7o6N6P9Qqk3P8j58
-724f3J32J30L1j68j23m7J66R9p4K4j63o6LP4m1J1M2j9jl6Q7j29R4m8J46K8m1K9r0J12K2j45
-692b4P6r4l4n9N9J7L1L8j4j39J79J11k5j27M2K16j15p7J40l04J13o7J06oOo2Jj0LRr7ML6
-659f7k6j8NK4l0J02Q8l6l6N4p4l8M9j20Q5o9M1L4P2p6J6R1r3o4PM4P9j15l2%P0K0K5P8L1
-624A21j56n4J03mo4j1R9K4r5k4k8L4j00O3J41l5j44N4J13pj60M6L8MR0J02k27J3O4Qk9q5
-592a06J08j17J42L0j42J26j16LQ0L8p5oo4j8P9J27O3Oj59K27k77K9J03M3rk9J31q9j57p3
-562a02M1O1J05j97M7k0L0m7k9R0R0m7po6L8K51k3k15N4Qn2j4K5j12K45o3j75J7O7O4L8n4
-530D8K8M3j09k8O7L8j65R4Mq2J14o5L8k8KN1J36r1j29P2j1m6o2K17J69l56J73L0j73l6J23
-499F6Lm2o3l3k5J66O3O8j30k00K48j0q5l6j8o5J44O5j5j75M4L8q1Q3j03PL4j8Q3N9Q4j85
-467b9R8Qr8n0R0Q3K4j14p9N0N7j6o7J68N7j49j29R1oJ9N7M5l7r9J6j17O0K54o7j85J19p3
-435a9o2o8J34o9R2O6j5OL2r0j9l5j1QM8M0Ll3r1J5K8J21Q7j92m5N8R7j25l3n7Q7L7r4P0J11
-400H2p9j13j2N5rp9O0J70P0j9o6j07J45r5L6J4N4n9J55o1k1j16J39l4j26n9O8m7j7p2J25
-369a8O9m8K3J41p4j28m3OM9Q4J59j00j34K2N5j8k1j56P3P1j0p5J06j14M9l3L3j0K16P2k07
-338C9j87jJ78J48k06q3J8K12l8r5M1N5j24LJ33k4k7nQ3j84J01J31j2p9j19O0Rj22J68k00
-308a27P1n3K88n9j00q5P2l5J02k9k12K49l0nO9p5j55k1K23J43k10o7o8l2K8Q4KN6j9k5J34
-277A14K6L6j93J15J23o2j42j43P0o8J57J7n9l1K6%K77j11m7J7q2K10j97l9N8j37Q6J38j96
-248c7j09P1J4K7J6n0L7J54m1P5r2j58M8Q6K6n6M3Or5m5R6J72q8j28r2O8J24p0k1R2j02M4
-216A5O4n7o9J7J69j08j46J92qk02L0k6J6K2J41N3M5K9j77m4P2P4p2m9p8K20k1J0J13j42r2
-185il9K5m7O8l7k5Rk8p6J79j6J2J36j99Po4N7k3J5m3M7n1Q2J44o1j4K1j53j3J9M9q4PP9j7
-150d3jk6J08L2k6%j31K1P3n0q1J00R4j98O8K1J09mm1n6m6K8M3Q5PJ05k00j8J41Mk36K8J03
-117A3N7k1L1j39NJ8N2J2p3M9o4K2r2O9J47j58K6Q7l5j04jJ65J95J0k20j64M5j8J59k7k02
-86a56J46n8RK1K2n0kL5L3m8K16o9j47M8M6P3k1K2j15J00p2lj4m2J15j2j03Q8l1j15k9J39
-54B6M8n8M4n8j26R9J5Q2r3m4J05R1r1j23L0mJ26o9n9o2k9J00P3J1j2r0m2J33J73p3k03K5
-22e5k3P0O7q5OJ33k8M6j18Q8r4KJ54N5k00j49J34J47J1N3j38j84ML0J01n2o5K4L0J2Op2K19
10A29R3j35p8J9r6j6K30K64k82j29R7j66j5m1J48J03k2j77j3n4J67J05
32A31
##PAGE=	F1=23016.415592256995296
##FIRST=	24596.97802734375,	7686.668670654296875,	0.8432852625846862793
##DATATABLE=	(F2++(Y..Y)), PROFILE
-2014H0J6l1j92J98n7k1m0o2Q7j01O5L9l3K4RJ22J03j03o9J26m3j23q1L4M9Np6p2J50l0m7
-1983g4kJ31J6L8j27j33Q7J70m5j40mlM0O5j50J06j05K0K0R5q5J24N1m6j5O6j96J62j01K8
-1953gO2j57J5J8J32j82J41K8N4k3Rj10j01K01N2j06j0rM8o1l9q4K16J7K8np2j01j8M1K5p
[truncated: 5,016,204 more chars]
