# Supplementary material for: Competition between N and O: use of diazine N-oxides as a test case for the Marcus theory rationale for ambident reactivity
Source: Chem Sci. 2020 Jul 23;11(35):9630–47. doi: 10.1039/d0sc02834g (PMC8162281; doi:10.1039/d0sc02834g)
Supplement: SC-011-D0SC02834G-s054 [file SC-011-D0SC02834G-s054.jcamp]

##TITLE=KS203
##JCAMPDX= 6.0         $$ Bruker NMR JCAMP-DX V2.0
##DATA TYPE= NMR SPECTRUM
##DATA CLASS= NTUPLES
##ORIGIN= Bruker BioSpin GmbH
##OWNER= nmrsu
##LONG DATE= 2018/09/13 23:45:26+0000
$$ 1.109 TopSpin 4.0.5
$$ 2020-05-18 15:43:23.821 +0100  peter@DESKTOP-T30HGI2
$$ Compression mode = diff/dup
##.OBSERVE FREQUENCY= 100.623834600977
##.OBSERVE NUCLEUS= ^13C
##.ACQUISITION MODE= SIMULTANEOUS
##.ACQUISITION SCHEME= undefined
##.AVERAGES= 1024
##.DIGITISER RES= 17
##SPECTROMETER/DATA SYSTEM= spect
##.PULSE SEQUENCE= udeft
##.SOLVENT NAME= CD3CN
##.SHIFT REFERENCE= INTERNAL, CD3CN, 1, 229.6535
##AUDIT TRAIL= $$ (NUMBER, WHEN, WHO, WHERE, PROCESS, VERSION, WHAT)
$$ ##TITLE= Audit trail, TOPSPIN		Version 2.1
$$ ##JCAMPDX= 5.01
$$ ##ORIGIN= Bruker BioSpin GmbH
$$ ##OWNER= nmrsu
$$ $$ \\143.239.221.79\nmr\400data (new server)/data/PBKS/nmr/4H313501/10/pdata/1/auditp.txt
$$ ##AUDIT TRAIL=  $$ (NUMBER, WHEN, WHO, WHERE, PROCESS, VERSION, WHAT)
(   1,<2018-09-14 00:45:26.594 +0100>,<nmrsu>,<GH416706>,<go>,<TOPSPIN 2.1>,
      <created by zg
	started at 2018-09-13 23:57:38.282 +0100,
	POWCHK disabled, PULCHK disabled,
       configuration hash MD5:
       14 5D 95 01 CC 53 D7 77 55 1B E0 15 73 37 3C 8C
       data hash MD5: 13634
       86 A4 E5 FB D3 EA 19 FA F1 78 C9 D8 6E 1A EF 5C>)
(   2,<2018-09-14 00:45:36.282 +0100>,<nmrsu>,<GH416706>,<proc1d>,<TOPSPIN 2.1>,
      <Start of raw data processing
       ef BC_mod = 2 ME_mod = 2 NCOEF = 4096 LPBIN = 128K LB = 2 FT_mod = 6 PKNL = 1 SI = 128K 
       data hash MD5: 128K
       16 A6 7F 72 0D C4 CE E6 EC FB 45 B8 4E C6 81 F0>)
(   3,<2018-09-14 00:45:36.501 +0100>,<nmrsu>,<GH416706>,<proc1d>,<TOPSPIN 2.1>,
      <apks 
       data hash MD5: 128K
       5E 9D F8 A9 C4 3E 4B 33 03 0F 3D 14 F6 D9 4D 23>)
(   4,<2018-09-14 00:45:36.673 +0100>,<nmrsu>,<GH416706>,<proc1d>,<TOPSPIN 2.1>,
      <abs ABSG = 5 
       data hash MD5: 128K
       6E 30 18 5E EE DC 30 EA 58 4F 7E 42 E5 7C 02 7D>)
(   5,<2018-09-14 00:45:51.094 +0100>,<nmrsu>,<GH416706>,<audit>,<TOPSPIN 2.1>,
      <user comment:
       ICON-NMR User ID: PBKS
       data hash MD5: 128K
       6E 30 18 5E EE DC 30 EA 58 4F 7E 42 E5 7C 02 7D>)
(   6,<2018-09-14 00:45:52.844 +0100>,<nmrsu>,<GH416706>,<dirdata>,<TOPSPIN 2.1>,
      <wrpa from 1 10 "4H313501" "PBKS" "C:\Bruker\TopSpin2.1"
       data hash MD5: 128K
       6E 30 18 5E EE DC 30 EA 58 4F 7E 42 E5 7C 02 7D>)
$$ ##END=
$$ 
$$ $$ hash MD5
$$ $$ 3B 23 D3 77 7D B9 09 83 11 CC D3 59 16 4E E7 A4
##$RELAX= 
##$BRUKER FILE EXP=cpdprg2
$$ 1 pcpd*3:180
$$   pcpd*4:0
$$   pcpd*2:180
$$   pcpd*3:0
$$   pcpd  :180
$$   pcpd*2:0
$$   pcpd*4:180
$$   pcpd*2:0
$$   pcpd*3:180
$$ 2 pcpd*3:0
$$   pcpd*4:180
$$   pcpd*2:0
$$   pcpd*3:180
$$   pcpd  :0
$$   pcpd*2:180
$$   pcpd*4:0
$$   pcpd*2:180
$$   pcpd*3:0
$$   lo to 2 times 2
$$ 3 pcpd*3:180
$$   pcpd*4:0
$$   pcpd*2:180
$$   pcpd*3:0
$$   pcpd  :180
$$   pcpd*2:0
$$   pcpd*4:180
$$   pcpd*2:0
$$   pcpd*3:180
$$   jump to 1
##$RELAX= 
##$BRUKER FILE EXP=format.temp
$$ EDIT_PAR COMMAND FILE
$$ 
$$ DI_MODE         LONG
$$ ED_ENTRY        ACQU
$$ ORDER           FILE
$$ 
$$ 
$$ HEADER		"F2 - Acquisition Parameters"
$$ T_NAME		Date_
$$ 		TYPE	R64
$$ 		CLASS	ACQU
$$ 		SUBRANGE 0.0 50000000
$$ 		REL	"Date_=itodate(DATE)"
$$ 		INV_REL	"DATE=datetoi(Date_,DATE)"
$$ 		FORMAT	"%14.0f"
$$ 		TEXT	" "
$$ END
$$ T_NAME		Time
$$ 		TYPE	R32
$$ 		CLASS	ACQU
$$ 		SUBRANGE 0.0 1000000
$$ 		REL	"Time=itotime(DATE)"
$$ 		INV_REL	"DATE=timetoi(Time,DATE)"
$$ 		FORMAT	"%14.2f"
$$ 		TEXT	" "
$$ END
$$ NAME		INSTRUM
$$ 		TEXT	" "
$$ END
$$ NAME		PROBHD
$$ 		FORMAT	"%14.14s"
$$ 		TEXT	" "
$$ END
$$ NAME		PULPROG
$$ 		TEXT	" "
$$ END
$$ NAME		TD
$$ 		TEXT	" "
$$ END
$$ NAME		SOLVENT
$$ 		TEXT	" "
$$ END
$$ NAME		NS
$$ 		TEXT	" "
$$ END
$$ NAME		DS
$$ 		TEXT	" "
$$ END
$$ T_NAME		SWH
$$ 		TYPE	R32
$$ 		CLASS	ACQU
$$ 		SUBRANGE 0.0 1e8
$$ 		REL	"SWH=SW*SFO1"
$$ 		INV_REL "SW=SWH/SFO1"
$$ 		UNIT	"Hz"
$$ 		FORMAT	"%14.3f Hz"
$$ 		TEXT	" "
$$ END
$$ T_NAME          FIDRES
$$                 TYPE    R32
$$                 CLASS   ACQU
$$                 SUBRANGE 0.0 100000
$$                 REL     "FIDRES=SW*SFO1/TD"
$$                 INV_REL "TD = nextpow(SW*SFO1/FIDRES)"
$$ 		UNIT	"Hz"
$$ 		FORMAT	"%14.6f Hz"
$$ 		TEXT	" "
$$ END
$$ T_NAME          AQ
$$ 		TYPE	R32
$$ 		CLASS	ACQU
$$ 		SUBRANGE 0.0 1000
$$ 		REL	"AQ=aqcalc(SW,SFO1,TD,DIGTYP)"
$$ 		INV_REL	"TD=tdcalc(SW,SFO1,1.0e6*AQ,DIGTYP)"
$$ 		UNIT	"sec"
$$ 		FORMAT	"%14.7f sec"
$$ 		TEXT	" "
$$ END
$$ NAME		RG
$$ 		TEXT	" "
$$ END
$$ T_NAME          DW
$$ 		TYPE	R32
$$ 		CLASS	ACQU
$$ 		SUBRANGE 0.0 1000000
$$ 		REL	"DW=1/(2*SW*SFO1)"
$$ 		INV_REL	"SW=1000000/(2*(0.005+DW)*SFO1)"
$$ 		UNIT	"usec"
$$ 		FORMAT	"%14.3lf usec"
$$ 		TEXT	" "
$$ END
$$ NAME		DE
$$ 		FORMAT	"%14.2f usec"
$$ 		TEXT	" "
$$ END
$$ NAME		TE
$$ 		FORMAT	"%14.1f K"
$$ 		TEXT	" "
$$ END
$$ T_NAME		D1
$$ 		TYPE	R32
$$ 		CLASS	ACQU
$$ 		SUBRANGE 0.0 1e38
$$ 		REL	"D1=D[1]"
$$ 		INV_REL	"D[1]=D1"
$$ 		UNIT	"sec"
$$ 		FORMAT	"%14.8f sec"
$$ 		TEXT	" "
$$ END
$$ T_NAME		D11
$$ 		TYPE	R32
$$ 		CLASS	ACQU
$$ 		SUBRANGE 0.0 1e38
$$ 		REL	"D11=D[11]"
$$ 		INV_REL	"D[11]=D11"
$$ 		UNIT	"sec"
$$ 		FORMAT	"%14.8f sec"
$$ 		TEXT	" "
$$ END
$$ T_NAME		D12
$$ 		TYPE	R32
$$ 		CLASS	ACQU
$$ 		SUBRANGE 0.0 1e38
$$ 		REL	"D12=D[12]"
$$ 		INV_REL	"D[12]=D12"
$$ 		UNIT	"sec"
$$ 		FORMAT	"%14.8f sec"
$$ 		TEXT	" "
$$ END
$$ T_NAME		D20
$$ 		TYPE	R32
$$ 		CLASS	ACQU
$$ 		SUBRANGE 0.0 1e38
$$ 		REL	"D20=D[20]"
$$ 		INV_REL	"D[20]=D20"
$$ 		UNIT	"sec"
$$ 		FORMAT	"%14.8f sec"
$$ 		TEXT	" "
$$ END
$$ NAME		TD0
$$ 		TEXT	" "
$$ END
$$ HEADER		"======== CHANNEL f1 ========"
$$ NAME		NUC1
$$ 		NONEDIT
$$ 		TEXT	" "
$$ END
$$ T_NAME		P1
$$ 		TYPE	R32
$$ 		CLASS	ACQU
$$ 		SUBRANGE 0.0 1.0e10
$$ 		REL	"P1=P[1]"
$$ 		INV_REL	"P[1]=P1"
$$ 		UNIT	"usec"
$$ 		FORMAT	"%14.2f usec"
$$ 		TEXT	" "
$$ END
$$ T_NAME		P12
$$ 		TYPE	R32
$$ 		CLASS	ACQU
$$ 		SUBRANGE 0.0 1.0e10
$$ 		REL	"P12=P[12]"
$$ 		INV_REL	"P[12]=P12"
$$ 		UNIT	"usec"
$$ 		FORMAT	"%14.2f usec"
$$ 		TEXT	" "
$$ END
$$ T_NAME		P26
$$ 		TYPE	R32
$$ 		CLASS	ACQU
$$ 		SUBRANGE 0.0 1.0e10
$$ 		REL	"P26=P[26]"
$$ 		INV_REL	"P[26]=P26"
$$ 		UNIT	"usec"
$$ 		FORMAT	"%14.2f usec"
$$ 		TEXT	" "
$$ END
$$ T_NAME		PL1
$$ 		TYPE	R32
$$ 		CLASS	ACQU
$$ 		SUBRANGE -6.0 1e38
$$ 		REL	"PL1=PL[1]"
$$ 		INV_REL	"PL[1]=PL1"
$$ 		UNIT	"dB"
$$ 		FORMAT	"%14.2f dB"
$$ 		TEXT	" "
$$ END
$$ NAME		SFO1
$$ 		FORMAT	"%14.7f MHz"
$$ 		TEXT	" "
$$ END
$$ T_NAME		SP2
$$ 		TYPE	R32
$$ 		CLASS	ACQU
$$ 		SUBRANGE -6.0 120
$$ 		REL	"SP2=SP[2]"
$$ 		INV_REL	"SP[2]=SP2"
$$ 		UNIT	"dB"
$$ 		FORMAT	"%14.2f dB"
$$ 		TEXT	" "
$$ END
$$ T_NAME		SP8
$$ 		TYPE	R32
$$ 		CLASS	ACQU
$$ 		SUBRANGE -6.0 120
$$ 		REL	"SP8=SP[8]"
$$ 		INV_REL	"SP[8]=SP8"
$$ 		UNIT	"dB"
$$ 		FORMAT	"%14.2f dB"
$$ 		TEXT	" "
$$ END
$$ NAME		SPNAM2
$$ 		TEXT	" "
$$ END
$$ NAME		SPNAM8
$$ 		TEXT	" "
$$ END
$$ T_NAME		SPOAL2
$$ 		TYPE	R32
$$ 		CLASS	ACQU
$$ 		SUBRANGE -1.0 1.0
$$ 		REL	"SPOAL2=SPOAL[2]"
$$ 		INV_REL	"SPOAL[2]=SPOAL2"
$$ 		FORMAT	"%14.3f"
$$ 		TEXT	" "
$$ END
$$ T_NAME		SPOAL8
$$ 		TYPE	R32
$$ 		CLASS	ACQU
$$ 		SUBRANGE -1.0 1.0
$$ 		REL	"SPOAL8=SPOAL[8]"
$$ 		INV_REL	"SPOAL[8]=SPOAL8"
$$ 		FORMAT	"%14.3f"
$$ 		TEXT	" "
$$ END
$$ T_NAME		SPOFFS2
$$ 		TYPE	R32
$$ 		CLASS	ACQU
$$ 		SUBRANGE -1e38 1e38
$$ 		REL	"SPOFFS2=SPOFFS[2]"
$$ 		INV_REL	"SPOFFS[0]=SPOFFS0"
$$ 		UNIT	"Hz"
$$ 		FORMAT	"%14.2f Hz"
$$ 		TEXT	" "
$$ END
$$ T_NAME		SPOFFS8
$$ 		TYPE	R32
$$ 		CLASS	ACQU
$$ 		SUBRANGE -1e38 1e38
$$ 		REL	"SPOFFS8=SPOFFS[8]"
$$ 		INV_REL	"SPOFFS[0]=SPOFFS0"
$$ 		UNIT	"Hz"
$$ 		FORMAT	"%14.2f Hz"
$$ 		TEXT	" "
$$ END
$$ HEADER		"======== CHANNEL f2 ========"
$$ NAME		CPDPRG2
$$ 		TEXT	" "
$$ END
$$ NAME		NUC2
$$ 		NONEDIT
$$ 		TEXT	" "
$$ END
$$ T_NAME		PCPD2
$$ 		TYPE	R32
$$ 		CLASS	ACQU
$$ 		SUBRANGE 0 1e38
$$ 		REL	"PCPD2=PCPD[2]"
$$ 		INV_REL	"PCPD[2]=PCPD2"
$$ 		UNIT	"usec"
$$ 		FORMAT	"%14.2f usec"
$$ 		TEXT	" "
$$ END
$$ T_NAME		PL2
$$ 		TYPE	R32
$$ 		CLASS	ACQU
$$ 		SUBRANGE -6.0 1e38
$$ 		REL	"PL2=PL[2]"
$$ 		INV_REL	"PL[2]=PL2"
$$ 		UNIT	"dB"
$$ 		FORMAT	"%14.2f dB"
$$ 		TEXT	" "
$$ END
$$ T_NAME		PL12
$$ 		TYPE	R32
$$ 		CLASS	ACQU
$$ 		SUBRANGE -6.0 1e38
$$ 		REL	"PL12=PL[12]"
$$ 		INV_REL	"PL[12]=PL12"
$$ 		UNIT	"dB"
$$ 		FORMAT	"%14.2f dB"
$$ 		TEXT	" "
$$ END
$$ NAME		SFO2
$$ 		FORMAT	"%14.7f MHz"
$$ 		TEXT	" "
$$ END
##$RELAX= 
##$BRUKER FILE EXP=scon2
$$ ##TITLE= Parameter file, TOPSPIN		Version 2.1
$$ ##JCAMPDX= 5.0
$$ ##DATATYPE= Parameter Values
$$ ##NPOINTS= 1	$$ modification sequence number
$$ ##ORIGIN= Bruker BioSpin GmbH
$$ ##OWNER= nmrsu
$$ $$ 2018-09-13 23:57:37.954 +0100  nmrsu@GH416706
$$ $$ C:\Bruker\TopSpin2.1/data/PBKS/nmr/4H313501/10/scon2
$$ $$ process C:\Bruker\TopSpin2.1\prog\mod\go.exe
$$ ##$BLKTR= (0..15)
3 3 3 3 3 3 3 3 3 3 3 3 3 3 3 3
$$ ##$DE1= 4.5
$$ ##$DEADC= 0.5
$$ ##$DEPA= 4.5
$$ ##$DERX= 1.5
$$ ##$FILCOR= 2.6
$$ ##END=
##$RELAX= 
##$BRUKER FILE EXP=spnam2
$$ ##TITLE= sm. comp. Chirp: 60kHz, 2ms
$$ ##JCAMP-DX= 5.00 Bruker JCAMP library
$$ ##DATA TYPE= Shape Data
$$ ##ORIGIN= Bruker BioSpin GmbH
$$ ##OWNER= <demo>
$$ ##DATE= 2005/09/22
$$ ##TIME= 18:40:13
$$ ##$SHAPE_PARAMETERS= Type: CompositeSmoothedChirp Add Const. Phase -84.0
$$ ##MINX= 0.000000E00
$$ ##MAXX= 1.000000E02
$$ ##MINY= 1.110750E-01
$$ ##MAXY= 3.599617E02
$$ ##$SHAPE_EXMODE= CompositeAdiabatic
$$ ##$SHAPE_TOTROT= 1.800000E02
$$ ##$SHAPE_TYPE= Refocussing
$$ ##$SHAPE_USER_DEF= 
$$ ##$SHAPE_REPHFAC= 
$$ ##$SHAPE_BWFAC= 8.099400E01
$$ ##$SHAPE_BWFAC50= 
$$ ##$SHAPE_INTEGFAC= 2.558317E-02
$$ ##$SHAPE_MODE= 0
$$ ##NPOINTS= 4000
$$ ##XYPOINTS= (XY..XY)
$$ 0.000000E00, 1.833013E02
$$ 7.893367E-01, 1.779122E02
$$ 1.578624E00, 1.725338E02
$$ 2.367813E00, 1.671662E02
$$ 3.156855E00, 1.618093E02
$$ 3.945700E00, 1.564633E02
$$ 4.734299E00, 1.511282E02
$$ 5.522603E00, 1.458037E02
$$ 6.310563E00, 1.404901E02
$$ 7.098130E00, 1.351873E02
$$ 7.885255E00, 1.298954E02
$$ 8.671888E00, 1.246142E02
$$ 9.457981E00, 1.193437E02
$$ 1.024348E01, 1.140841E02
$$ 1.102835E01, 1.088353E02
$$ 1.181253E01, 1.035973E02
$$ 1.259597E01, 9.837015E01
$$ 1.337863E01, 9.315375E01
$$ 1.416045E01, 8.794815E01
$$ 1.494139E01, 8.275335E01
$$ 1.572140E01, 7.756935E01
$$ 1.650044E01, 7.239615E01
$$ 1.727844E01, 6.723375E01
$$ 1.805537E01, 6.208215E01
$$ 1.883117E01, 5.694135E01
$$ 1.960579E01, 5.181135E01
$$ 2.037920E01, 4.669215E01
$$ 2.115134E01, 4.158375E01
$$ 2.192216E01, 3.648615E01
$$ 2.269161E01, 3.139935E01
$$ 2.345965E01, 2.632335E01
$$ 2.422623E01, 2.125815E01
$$ 2.499130E01, 1.620375E01
$$ 2.575481E01, 1.116015E01
$$ 2.651671E01, 6.127350E00
$$ 2.727697E01, 1.105350E00
$$ 2.803552E01, 3.560941E02
$$ 2.879233E01, 3.510937E02
$$ 2.954734E01, 3.461042E02
$$ 3.030052E01, 3.411253E02
$$ 3.105180E01, 3.361573E02
$$ 3.180115E01, 3.312001E02
$$ 3.254852E01, 3.262537E02
$$ 3.329386E01, 3.213182E02
$$ 3.403713E01, 3.163933E02
$$ 3.477828E01, 3.114793E02
$$ 3.551726E01, 3.065761E02
$$ 3.625402E01, 3.016837E02
$$ 3.698853E01, 2.968021E02
$$ 3.772073E01, 2.919314E02
$$ 3.845058E01, 2.870713E02
$$ 3.917804E01, 2.822221E02
$$ 3.990306E01, 2.773837E02
$$ 4.062559E01, 2.725561E02
$$ 4.134558E01, 2.677394E02
$$ 4.206301E01, 2.629333E02
$$ 4.277781E01, 2.581382E02
$$ 4.348994E01, 2.533537E02
$$ 4.419937E01, 2.485802E02
$$ 4.490604E01, 2.438174E02
$$ 4.560992E01, 2.390654E02
$$ 4.631095E01, 2.343241E02
$$ 4.700910E01, 2.295937E02
$$ 4.770431E01, 2.248741E02
$$ 4.839656E01, 2.201653E02
$$ 4.908579E01, 2.154674E02
$$ 4.977196E01, 2.107801E02
$$ 5.045503E01, 2.061038E02
$$ 5.113496E01, 2.014381E02
$$ 5.181170E01, 1.967834E02
$$ 5.248522E01, 1.921393E02
$$ 5.315546E01, 1.875062E02
$$ 5.382239E01, 1.828837E02
$$ 5.448597E01, 1.782721E02
$$ 5.514615E01, 1.736713E02
$$ 5.580290E01, 1.690813E02
$$ 5.645617E01, 1.645021E02
$$ 5.710592E01, 1.599337E02
$$ 5.775212E01, 1.553761E02
$$ 5.839471E01, 1.508293E02
$$ 5.903367E01, 1.462934E02
$$ 5.966895E01, 1.417682E02
$$ 6.030051E01, 1.372537E02
$$ 6.092832E01, 1.327501E02
$$ 6.155232E01, 1.282573E02
$$ 6.217250E01, 1.237754E02
$$ 6.278880E01, 1.193041E02
$$ 6.340118E01, 1.148438E02
$$ 6.400962E01, 1.103941E02
$$ 6.461407E01, 1.059553E02
$$ 6.521449E01, 1.015274E02
$$ 6.581085E01, 9.711015E01
$$ 6.640311E01, 9.270375E01
$$ 6.699124E01, 8.830815E01
$$ 6.757518E01, 8.392335E01
$$ 6.815492E01, 7.954935E01
$$ 6.873041E01, 7.518615E01
$$ 6.930162E01, 7.083375E01
$$ 6.986851E01, 6.649215E01
$$ 7.043105E01, 6.216135E01
$$ 7.098920E01, 5.784135E01
$$ 7.154293E01, 5.353215E01
$$ 7.209220E01, 4.923375E01
$$ 7.263698E01, 4.494615E01
$$ 7.317723E01, 4.066935E01
$$ 7.371292E01, 3.640335E01
$$ 7.424402E01, 3.214815E01
$$ 7.477049E01, 2.790375E01
$$ 7.529231E01, 2.367015E01
$$ 7.580943E01, 1.944735E01
$$ 7.632183E01, 1.523535E01
$$ 7.682948E01, 1.103415E01
$$ 7.733233E01, 6.843750E00
$$ 7.783037E01, 2.664150E00
$$ 7.832356E01, 3.584954E02
$$ 7.881187E01, 3.543373E02
$$ 7.929527E01, 3.501902E02
$$ 7.977373E01, 3.460537E02
$$ 8.024722E01, 3.419282E02
$$ 8.071571E01, 3.378133E02
$$ 8.117917E01, 3.337094E02
$$ 8.163757E01, 3.296161E02
$$ 8.209089E01, 3.255337E02
$$ 8.253909E01, 3.214621E02
$$ 8.298215E01, 3.174013E02
$$ 8.342003E01, 3.133514E02
$$ 8.385272E01, 3.093122E02
$$ 8.428019E01, 3.052837E02
$$ 8.470240E01, 3.012662E02
$$ 8.511934E01, 2.972593E02
$$ 8.553097E01, 2.932634E02
$$ 8.593728E01, 2.892781E02
$$ 8.633823E01, 2.853038E02
$$ 8.673380E01, 2.813401E02
$$ 8.712396E01, 2.773873E02
$$ 8.750870E01, 2.734453E02
$$ 8.788799E01, 2.695142E02
$$ 8.826180E01, 2.655938E02
$$ 8.863011E01, 2.616842E02
$$ 8.899290E01, 2.577854E02
$$ 8.935014E01, 2.538973E02
$$ 8.970182E01, 2.500202E02
$$ 9.004790E01, 2.461537E02
$$ 9.038838E01, 2.422981E02
$$ 9.072323E01, 2.384533E02
$$ 9.105242E01, 2.346193E02
$$ 9.137594E01, 2.307962E02
$$ 9.169376E01, 2.269838E02
$$ 9.200588E01, 2.231821E02
$$ 9.231226E01, 2.193914E02
$$ 9.261288E01, 2.156114E02
$$ 9.290774E01, 2.118421E02
$$ 9.319681E01, 2.080838E02
$$ 9.348008E01, 2.043361E02
$$ 9.375751E01, 2.005993E02
$$ 9.402911E01, 1.968733E02
$$ 9.429485E01, 1.931581E02
$$ 9.455471E01, 1.894537E02
$$ 9.480868E01, 1.857602E02
$$ 9.505675E01, 1.820774E02
$$ 9.529889E01, 1.784053E02
$$ 9.553510E01, 1.747442E02
$$ 9.576535E01, 1.710937E02
$$ 9.598963E01, 1.674542E02
$$ 9.620794E01, 1.638253E02
$$ 9.642025E01, 1.602074E02
$$ 9.662655E01, 1.566001E02
$$ 9.682683E01, 1.530037E02
$$ 9.702108E01, 1.494181E02
$$ 9.720928E01, 1.458434E02
$$ 9.739143E01, 1.422794E02
$$ 9.756751E01, 1.387261E02
$$ 9.773751E01, 1.351837E02
$$ 9.790142E01, 1.316521E02
$$ 9.805923E01, 1.281314E02
$$ 9.821093E01, 1.246213E02
$$ 9.835651E01, 1.211222E02
$$ 9.849597E01, 1.176337E02
$$ 9.862928E01, 1.141562E02
$$ 9.875646E01, 1.106893E02
$$ 9.887747E01, 1.072333E02
$$ 9.899233E01, 1.037881E02
$$ 9.910102E01, 1.003537E02
$$ 9.920354E01, 9.693015E01
$$ 9.929987E01, 9.351735E01
$$ 9.939002E01, 9.011535E01
$$ 9.947397E01, 8.672415E01
$$ 9.955173E01, 8.334375E01
$$ 9.962328E01, 7.997415E01
$$ 9.968863E01, 7.661535E01
$$ 9.974776E01, 7.326735E01
$$ 9.980069E01, 6.993015E01
$$ 9.984739E01, 6.660375E01
$$ 9.988787E01, 6.328815E01
$$ 9.992213E01, 5.998335E01
$$ 9.995016E01, 5.668935E01
$$ 9.997196E01, 5.340615E01
$$ 9.998754E01, 5.013375E01
$$ 9.999688E01, 4.687215E01
$$ 1.000000E02, 4.362135E01
$$ 1.000000E02, 4.038135E01
$$ 1.000000E02, 3.715215E01
$$ 1.000000E02, 3.393375E01
$$ 1.000000E02, 3.072615E01
$$ 1.000000E02, 2.752935E01
$$ 1.000000E02, 2.434335E01
$$ 1.000000E02, 2.116815E01
$$ 1.000000E02, 1.800375E01
$$ 1.000000E02, 1.485015E01
$$ 1.000000E02, 1.170735E01
$$ 1.000000E02, 8.575350E00
$$ 1.000000E02, 5.454150E00
$$ 1.000000E02, 2.343750E00
$$ 1.000000E02, 3.592442E02
$$ 1.000000E02, 3.561554E02
$$ 1.000000E02, 3.530773E02
$$ 1.000000E02, 3.500102E02
$$ 1.000000E02, 3.469537E02
$$ 1.000000E02, 3.439082E02
$$ 1.000000E02, 3.408734E02
$$ 1.000000E02, 3.378493E02
$$ 1.000000E02, 3.348362E02
$$ 1.000000E02, 3.318337E02
$$ 1.000000E02, 3.288422E02
$$ 1.000000E02, 3.258613E02
$$ 1.000000E02, 3.228914E02
$$ 1.000000E02, 3.199322E02
$$ 1.000000E02, 3.169838E02
$$ 1.000000E02, 3.140461E02
$$ 1.000000E02, 3.111193E02
$$ 1.000000E02, 3.082033E02
$$ 1.000000E02, 3.052981E02
$$ 1.000000E02, 3.024038E02
$$ 1.000000E02, 2.995201E02
$$ 1.000000E02, 2.966474E02
$$ 1.000000E02, 2.937853E02
$$ 1.000000E02, 2.909342E02
$$ 1.000000E02, 2.880937E02
$$ 1.000000E02, 2.852642E02
$$ 1.000000E02, 2.824453E02
$$ 1.000000E02, 2.796373E02
$$ 1.000000E02, 2.768402E02
$$ 1.000000E02, 2.740537E02
$$ 1.000000E02, 2.712782E02
$$ 1.000000E02, 2.685133E02
$$ 1.000000E02, 2.657594E02
$$ 1.000000E02, 2.630161E02
$$ 1.000000E02, 2.602838E02
$$ 1.000000E02, 2.575622E02
$$ 1.000000E02, 2.548513E02
$$ 1.000000E02, 2.521513E02
$$ 1.000000E02, 2.494621E02
$$ 1.000000E02, 2.467838E02
$$ 1.000000E02, 2.441161E02
$$ 1.000000E02, 2.414593E02
$$ 1.000000E02, 2.388133E02
$$ 1.000000E02, 2.361781E02
$$ 1.000000E02, 2.335537E02
$$ 1.000000E02, 2.309401E02
$$ 1.000000E02, 2.283374E02
$$ 1.000000E02, 2.257454E02
$$ 1.000000E02, 2.231642E02
$$ 1.000000E02, 2.205938E02
$$ 1.000000E02, 2.180342E02
$$ 1.000000E02, 2.154853E02
$$ 1.000000E02, 2.129473E02
$$ 1.000000E02, 2.104201E02
$$ 1.000000E02, 2.079038E02
$$ 1.000000E02, 2.053982E02
$$ 1.000000E02, 2.029034E02
$$ 1.000000E02, 2.004194E02
$$ 1.000000E02, 1.979462E02
$$ 1.000000E02, 1.954838E02
$$ 1.000000E02, 1.930322E02
$$ 1.000000E02, 1.905913E02
$$ 1.000000E02, 1.881613E02
$$ 1.000000E02, 1.857421E02
$$ 1.000000E02, 1.833337E02
$$ 1.000000E02, 1.809362E02
$$ 1.000000E02, 1.785494E02
$$ 1.000000E02, 1.761733E02
$$ 1.000000E02, 1.738082E02
$$ 1.000000E02, 1.714538E02
$$ 1.000000E02, 1.691101E02
$$ 1.000000E02, 1.667773E02
$$ 1.000000E02, 1.644553E02
$$ 1.000000E02, 1.621441E02
$$ 1.000000E02, 1.598437E02
$$ 1.000000E02, 1.575542E02
$$ 1.000000E02, 1.552753E02
$$ 1.000000E02, 1.530073E02
$$ 1.000000E02, 1.507502E02
$$ 1.000000E02, 1.485038E02
$$ 1.000000E02, 1.462681E02
$$ 1.000000E02, 1.440433E02
$$ 1.000000E02, 1.418293E02
$$ 1.000000E02, 1.396261E02
$$ 1.000000E02, 1.374338E02
$$ 1.000000E02, 1.352521E02
$$ 1.000000E02, 1.330814E02
$$ 1.000000E02, 1.309214E02
$$ 1.000000E02, 1.287722E02
$$ 1.000000E02, 1.266337E02
$$ 1.000000E02, 1.245061E02
$$ 1.000000E02, 1.223893E02
$$ 1.000000E02, 1.202833E02
$$ 1.000000E02, 1.181881E02
$$ 1.000000E02, 1.161037E02
$$ 1.000000E02, 1.140301E02
$$ 1.000000E02, 1.119673E02
$$ 1.000000E02, 1.099154E02
$$ 1.000000E02, 1.078741E02
$$ 1.000000E02, 1.058438E02
$$ 1.000000E02, 1.038241E02
$$ 1.000000E02, 1.018153E02
$$ 1.000000E02, 9.981735E01
$$ 1.000000E02, 9.783015E01
$$ 1.000000E02, 9.585375E01
$$ 1.000000E02, 9.388815E01
$$ 1.000000E02, 9.193335E01
$$ 1.000000E02, 8.998935E01
$$ 1.000000E02, 8.805615E01
$$ 1.000000E02, 8.613375E01
$$ 1.000000E02, 8.422215E01
$$ 1.000000E02, 8.232135E01
$$ 1.000000E02, 8.043135E01
$$ 1.000000E02, 7.855215E01
$$ 1.000000E02, 7.668375E01
$$ 1.000000E02, 7.482615E01
$$ 1.000000E02, 7.297935E01
$$ 1.000000E02, 7.114335E01
$$ 1.000000E02, 6.931815E01
$$ 1.000000E02, 6.750375E01
$$ 1.000000E02, 6.570015E01
$$ 1.000000E02, 6.390735E01
$$ 1.000000E02, 6.212535E01
$$ 1.000000E02, 6.035415E01
$$ 1.000000E02, 5.859375E01
$$ 1.000000E02, 5.684415E01
$$ 1.000000E02, 5.510535E01
$$ 1.000000E02, 5.337735E01
$$ 1.000000E02, 5.166015E01
$$ 1.000000E02, 4.995375E01
$$ 1.000000E02, 4.825815E01
$$ 1.000000E02, 4.657335E01
$$ 1.000000E02, 4.489935E01
$$ 1.000000E02, 4.323615E01
$$ 1.000000E02, 4.158375E01
$$ 1.000000E02, 3.994215E01
$$ 1.000000E02, 3.831135E01
$$ 1.000000E02, 3.669135E01
$$ 1.000000E02, 3.508215E01
$$ 1.000000E02, 3.348375E01
$$ 1.000000E02, 3.189615E01
$$ 1.000000E02, 3.031935E01
$$ 1.000000E02, 2.875335E01
$$ 1.000000E02, 2.719815E01
$$ 1.000000E02, 2.565375E01
$$ 1.000000E02, 2.412015E01
$$ 1.000000E02, 2.259735E01
$$ 1.000000E02, 2.108535E01
$$ 1.000000E02, 1.958415E01
$$ 1.000000E02, 1.809375E01
$$ 1.000000E02, 1.661415E01
$$ 1.000000E02, 1.514535E01
$$ 1.000000E02, 1.368735E01
$$ 1.000000E02, 1.224015E01
$$ 1.000000E02, 1.080375E01
$$ 1.000000E02, 9.378150E00
$$ 1.000000E02, 7.963350E00
$$ 1.000000E02, 6.559350E00
$$ 1.000000E02, 5.166150E00
$$ 1.000000E02, 3.783750E00
$$ 1.000000E02, 2.412150E00
$$ 1.000000E02, 1.051350E00
$$ 1.000000E02, 3.597014E02
$$ 1.000000E02, 3.583622E02
$$ 1.000000E02, 3.570338E02
$$ 1.000000E02, 3.557161E02
$$ 1.000000E02, 3.544094E02
$$ 1.000000E02, 3.531133E02
$$ 1.000000E02, 3.518282E02
$$ 1.000000E02, 3.505538E02
$$ 1.000000E02, 3.492902E02
$$ 1.000000E02, 3.480373E02
$$ 1.000000E02, 3.467954E02
$$ 1.000000E02, 3.455642E02
$$ 1.000000E02, 3.443438E02
$$ 1.000000E02, 3.431342E02
$$ 1.000000E02, 3.419353E02
$$ 1.000000E02, 3.407474E02
$$ 1.000000E02, 3.395702E02
$$ 1.000000E02, 3.384038E02
$$ 1.000000E02, 3.372482E02
$$ 1.000000E02, 3.361034E02
$$ 1.000000E02, 3.349693E02
$$ 1.000000E02, 3.338461E02
$$ 1.000000E02, 3.327338E02
$$ 1.000000E02, 3.316322E02
$$ 1.000000E02, 3.305413E02
$$ 1.000000E02, 3.294614E02
$$ 1.000000E02, 3.283922E02
$$ 1.000000E02, 3.273338E02
$$ 1.000000E02, 3.262862E02
$$ 1.000000E02, 3.252494E02
$$ 1.000000E02, 3.242234E02
$$ 1.000000E02, 3.232082E02
$$ 1.000000E02, 3.222038E02
$$ 1.000000E02, 3.212102E02
$$ 1.000000E02, 3.202274E02
$$ 1.000000E02, 3.192554E02
$$ 1.000000E02, 3.182942E02
$$ 1.000000E02, 3.173438E02
$$ 1.000000E02, 3.164042E02
$$ 1.000000E02, 3.154754E02
$$ 1.000000E02, 3.145574E02
$$ 1.000000E02, 3.136502E02
$$ 1.000000E02, 3.127537E02
$$ 1.000000E02, 3.118682E02
$$ 1.000000E02, 3.109933E02
$$ 1.000000E02, 3.101294E02
$$ 1.000000E02, 3.092762E02
$$ 1.000000E02, 3.084338E02
$$ 1.000000E02, 3.076022E02
$$ 1.000000E02, 3.067814E02
$$ 1.000000E02, 3.059714E02
$$ 1.000000E02, 3.051722E02
$$ 1.000000E02, 3.043838E02
$$ 1.000000E02, 3.036062E02
$$ 1.000000E02, 3.028393E02
$$ 1.000000E02, 3.020834E02
$$ 1.000000E02, 3.013382E02
$$ 1.000000E02, 3.006038E02
$$ 1.000000E02, 2.998802E02
$$ 1.000000E02, 2.991674E02
$$ 1.000000E02, 2.984654E02
$$ 1.000000E02, 2.977742E02
$$ 1.000000E02, 2.970938E02
$$ 1.000000E02, 2.964242E02
$$ 1.000000E02, 2.957654E02
$$ 1.000000E02, 2.951174E02
$$ 1.000000E02, 2.944802E02
$$ 1.000000E02, 2.938538E02
$$ 1.000000E02, 2.932382E02
$$ 1.000000E02, 2.926334E02
$$ 1.000000E02, 2.920394E02
$$ 1.000000E02, 2.914562E02
$$ 1.000000E02, 2.908837E02
$$ 1.000000E02, 2.903221E02
$$ 1.000000E02, 2.897714E02
$$ 1.000000E02, 2.892314E02
$$ 1.000000E02, 2.887022E02
$$ 1.000000E02, 2.881838E02
$$ 1.000000E02, 2.876762E02
$$ 1.000000E02, 2.871794E02
$$ 1.000000E02, 2.866934E02
$$ 1.000000E02, 2.862182E02
$$ 1.000000E02, 2.857537E02
$$ 1.000000E02, 2.853002E02
$$ 1.000000E02, 2.848574E02
$$ 1.000000E02, 2.844254E02
$$ 1.000000E02, 2.840042E02
$$ 1.000000E02, 2.835938E02
$$ 1.000000E02, 2.831942E02
$$ 1.000000E02, 2.828054E02
$$ 1.000000E02, 2.824274E02
$$ 1.000000E02, 2.820602E02
$$ 1.000000E02, 2.817038E02
$$ 1.000000E02, 2.813582E02
$$ 1.000000E02, 2.810234E02
$$ 1.000000E02, 2.806994E02
$$ 1.000000E02, 2.803862E02
$$ 1.000000E02, 2.800838E02
$$ 1.000000E02, 2.797922E02
$$ 1.000000E02, 2.795114E02
$$ 1.000000E02, 2.792414E02
$$ 1.000000E02, 2.789822E02
$$ 1.000000E02, 2.787338E02
$$ 1.000000E02, 2.784962E02
$$ 1.000000E02, 2.782694E02
$$ 1.000000E02, 2.780534E02
$$ 1.000000E02, 2.778482E02
$$ 1.000000E02, 2.776538E02
$$ 1.000000E02, 2.774702E02
$$ 1.000000E02, 2.772974E02
$$ 1.000000E02, 2.771354E02
$$ 1.000000E02, 2.769842E02
$$ 1.000000E02, 2.768438E02
$$ 1.000000E02, 2.767142E02
$$ 1.000000E02, 2.765954E02
$$ 1.000000E02, 2.764874E02
$$ 1.000000E02, 2.763902E02
$$ 1.000000E02, 2.763038E02
$$ 1.000000E02, 2.762282E02
$$ 1.000000E02, 2.761634E02
$$ 1.000000E02, 2.761094E02
$$ 1.000000E02, 2.760662E02
$$ 1.000000E02, 2.760338E02
$$ 1.000000E02, 2.760122E02
$$ 1.000000E02, 2.760014E02
$$ 1.000000E02, 2.760014E02
$$ 1.000000E02, 2.760122E02
$$ 1.000000E02, 2.760338E02
$$ 1.000000E02, 2.760662E02
$$ 1.000000E02, 2.761094E02
$$ 1.000000E02, 2.761634E02
$$ 1.000000E02, 2.762282E02
$$ 1.000000E02, 2.763038E02
$$ 1.000000E02, 2.763902E02
$$ 1.000000E02, 2.764874E02
$$ 1.000000E02, 2.765954E02
$$ 1.000000E02, 2.767142E02
$$ 1.000000E02, 2.768438E02
$$ 1.000000E02, 2.769842E02
$$ 1.000000E02, 2.771354E02
$$ 1.000000E02, 2.772974E02
$$ 1.000000E02, 2.774702E02
$$ 1.000000E02, 2.776538E02
$$ 1.000000E02, 2.778482E02
$$ 1.000000E02, 2.780534E02
$$ 1.000000E02, 2.782694E02
$$ 1.000000E02, 2.784962E02
$$ 1.000000E02, 2.787338E02
$$ 1.000000E02, 2.789822E02
$$ 1.000000E02, 2.792414E02
$$ 1.000000E02, 2.795114E02
$$ 1.000000E02, 2.797922E02
$$ 1.000000E02, 2.800838E02
$$ 1.000000E02, 2.803862E02
$$ 1.000000E02, 2.806994E02
$$ 1.000000E02, 2.810234E02
$$ 1.000000E02, 2.813582E02
$$ 1.000000E02, 2.817038E02
$$ 1.000000E02, 2.820602E02
$$ 1.000000E02, 2.824274E02
$$ 1.000000E02, 2.828054E02
$$ 1.000000E02, 2.831942E02
$$ 1.000000E02, 2.835938E02
$$ 1.000000E02, 2.840042E02
$$ 1.000000E02, 2.844254E02
$$ 1.000000E02, 2.848574E02
$$ 1.000000E02, 2.853002E02
$$ 1.000000E02, 2.857537E02
$$ 1.000000E02, 2.862182E02
$$ 1.000000E02, 2.866934E02
$$ 1.000000E02, 2.871794E02
$$ 1.000000E02, 2.876762E02
$$ 1.000000E02, 2.881838E02
$$ 1.000000E02, 2.887022E02
$$ 1.000000E02, 2.892314E02
$$ 1.000000E02, 2.897714E02
$$ 1.000000E02, 2.903221E02
$$ 1.000000E02, 2.908837E02
$$ 1.000000E02, 2.914562E02
$$ 1.000000E02, 2.920394E02
$$ 1.000000E02, 2.926334E02
$$ 1.000000E02, 2.932382E02
$$ 1.000000E02, 2.938538E02
$$ 1.000000E02, 2.944802E02
$$ 1.000000E02, 2.951174E02
$$ 1.000000E02, 2.957654E02
$$ 1.000000E02, 2.964242E02
$$ 1.000000E02, 2.970938E02
$$ 1.000000E02, 2.977742E02
$$ 1.000000E02, 2.984654E02
$$ 1.000000E02, 2.991674E02
$$ 1.000000E02, 2.998802E02
$$ 1.000000E02, 3.006038E02
$$ 1.000000E02, 3.013382E02
$$ 1.000000E02, 3.020834E02
$$ 1.000000E02, 3.028393E02
$$ 1.000000E02, 3.036062E02
$$ 1.000000E02, 3.043838E02
$$ 1.000000E02, 3.051722E02
$$ 1.000000E02, 3.059714E02
$$ 1.000000E02, 3.067814E02
$$ 1.000000E02, 3.076022E02
$$ 1.000000E02, 3.084338E02
$$ 1.000000E02, 3.092762E02
$$ 1.000000E02, 3.101294E02
$$ 1.000000E02, 3.109933E02
$$ 1.000000E02, 3.118682E02
$$ 1.000000E02, 3.127537E02
$$ 1.000000E02, 3.136502E02
$$ 1.000000E02, 3.145574E02
$$ 1.000000E02, 3.154754E02
$$ 1.000000E02, 3.164042E02
$$ 1.000000E02, 3.173438E02
$$ 1.000000E02, 3.182942E02
$$ 1.000000E02, 3.192554E02
$$ 1.000000E02, 3.202274E02
$$ 1.000000E02, 3.212102E02
$$ 1.000000E02, 3.222038E02
$$ 1.000000E02, 3.232082E02
$$ 1.000000E02, 3.242234E02
$$ 1.000000E02, 3.252494E02
$$ 1.000000E02, 3.262862E02
$$ 1.000000E02, 3.273338E02
$$ 1.000000E02, 3.283922E02
$$ 1.000000E02, 3.294614E02
$$ 1.000000E02, 3.305413E02
$$ 1.000000E02, 3.316322E02
$$ 1.000000E02, 3.327338E02
$$ 1.000000E02, 3.338461E02
$$ 1.000000E02, 3.349693E02
$$ 1.000000E02, 3.361034E02
$$ 1.000000E02, 3.372482E02
$$ 1.000000E02, 3.384038E02
$$ 1.000000E02, 3.395702E02
$$ 1.000000E02, 3.407474E02
$$ 1.000000E02, 3.419353E02
$$ 1.000000E02, 3.431342E02
$$ 1.000000E02, 3.443438E02
$$ 1.000000E02, 3.455642E02
$$ 1.000000E02, 3.467954E02
$$ 1.000000E02, 3.480373E02
$$ 1.000000E02, 3.492902E02
$$ 1.000000E02, 3.505538E02
$$ 1.000000E02, 3.518282E02
$$ 1.000000E02, 3.531133E02
$$ 1.000000E02, 3.544094E02
$$ 1.000000E02, 3.557161E02
$$ 1.000000E02, 3.570338E02
$$ 1.000000E02, 3.583622E02
$$ 1.000000E02, 3.597014E02
$$ 1.000000E02, 1.051350E00
$$ 1.000000E02, 2.412150E00
$$ 1.000000E02, 3.783750E00
$$ 1.000000E02, 5.166150E00
$$ 1.000000E02, 6.559350E00
$$ 1.000000E02, 7.963350E00
$$ 1.000000E02, 9.378150E00
$$ 1.000000E02, 1.080375E01
$$ 1.000000E02, 1.224015E01
$$ 1.000000E02, 1.368735E01
$$ 1.000000E02, 1.514535E01
$$ 1.000000E02, 1.661415E01
$$ 1.000000E02, 1.809375E01
$$ 1.000000E02, 1.958415E01
$$ 1.000000E02, 2.108535E01
$$ 1.000000E02, 2.259735E01
$$ 1.000000E02, 2.412015E01
$$ 1.000000E02, 2.565375E01
$$ 1.000000E02, 2.719815E01
$$ 1.000000E02, 2.875335E01
$$ 1.000000E02, 3.031935E01
$$ 1.000000E02, 3.189615E01
$$ 1.000000E02, 3.348375E01
$$ 1.000000E02, 3.508215E01
$$ 1.000000E02, 3.669135E01
$$ 1.000000E02, 3.831135E01
$$ 1.000000E02, 3.994215E01
$$ 1.000000E02, 4.158375E01
$$ 1.000000E02, 4.323615E01
$$ 1.000000E02, 4.489935E01
$$ 1.000000E02, 4.657335E01
$$ 1.000000E02, 4.825815E01
$$ 1.000000E02, 4.995375E01
$$ 1.000000E02, 5.166015E01
$$ 1.000000E02, 5.337735E01
$$ 1.000000E02, 5.510535E01
$$ 1.000000E02, 5.684415E01
$$ 1.000000E02, 5.859375E01
$$ 1.000000E02, 6.035415E01
$$ 1.000000E02, 6.212535E01
$$ 1.000000E02, 6.390735E01
$$ 1.000000E02, 6.570015E01
$$ 1.000000E02, 6.750375E01
$$ 1.000000E02, 6.931815E01
$$ 1.000000E02, 7.114335E01
$$ 1.000000E02, 7.297935E01
$$ 1.000000E02, 7.482615E01
$$ 1.000000E02, 7.668375E01
$$ 1.000000E02, 7.855215E01
$$ 1.000000E02, 8.043135E01
$$ 1.000000E02, 8.232135E01
$$ 1.000000E02, 8.422215E01
$$ 1.000000E02, 8.613375E01
$$ 1.000000E02, 8.805615E01
$$ 1.000000E02, 8.998935E01
$$ 1.000000E02, 9.193335E01
$$ 1.000000E02, 9.388815E01
$$ 1.000000E02, 9.585375E01
$$ 1.000000E02, 9.783015E01
$$ 1.000000E02, 9.981735E01
$$ 1.000000E02, 1.018153E02
$$ 1.000000E02, 1.038241E02
$$ 1.000000E02, 1.058438E02
$$ 1.000000E02, 1.078741E02
$$ 1.000000E02, 1.099154E02
$$ 1.000000E02, 1.119673E02
$$ 1.000000E02, 1.140301E02
$$ 1.000000E02, 1.161037E02
$$ 1.000000E02, 1.181881E02
$$ 1.000000E02, 1.202833E02
$$ 1.000000E02, 1.223893E02
$$ 1.000000E02, 1.245061E02
$$ 1.000000E02, 1.266337E02
$$ 1.000000E02, 1.287722E02
$$ 1.000000E02, 1.309214E02
$$ 1.000000E02, 1.330814E02
$$ 1.000000E02, 1.352521E02
$$ 1.000000E02, 1.374338E02
$$ 1.000000E02, 1.396261E02
$$ 1.000000E02, 1.418293E02
$$ 1.000000E02, 1.440433E02
$$ 1.000000E02, 1.462681E02
$$ 1.000000E02, 1.485038E02
$$ 1.000000E02, 1.507502E02
$$ 1.000000E02, 1.530073E02
$$ 1.000000E02, 1.552753E02
$$ 1.000000E02, 1.575542E02
$$ 1.000000E02, 1.598437E02
$$ 1.000000E02, 1.621441E02
$$ 1.000000E02, 1.644553E02
$$ 1.000000E02, 1.667773E02
$$ 1.000000E02, 1.691101E02
$$ 1.000000E02, 1.714538E02
$$ 1.000000E02, 1.738082E02
$$ 1.000000E02, 1.761733E02
$$ 1.000000E02, 1.785494E02
$$ 1.000000E02, 1.809362E02
$$ 1.000000E02, 1.833337E02
$$ 1.000000E02, 1.857421E02
$$ 1.000000E02, 1.881613E02
$$ 1.000000E02, 1.905913E02
$$ 1.000000E02, 1.930322E02
$$ 1.000000E02, 1.954838E02
$$ 1.000000E02, 1.979462E02
$$ 1.000000E02, 2.004194E02
$$ 1.000000E02, 2.029034E02
$$ 1.000000E02, 2.053982E02
$$ 1.000000E02, 2.079038E02
$$ 1.000000E02, 2.104201E02
$$ 1.000000E02, 2.129473E02
$$ 1.000000E02, 2.154853E02
$$ 1.000000E02, 2.180342E02
$$ 1.000000E02, 2.205938E02
$$ 1.000000E02, 2.231642E02
$$ 1.000000E02, 2.257454E02
$$ 1.000000E02, 2.283374E02
$$ 1.000000E02, 2.309401E02
$$ 1.000000E02, 2.335537E02
$$ 1.000000E02, 2.361781E02
$$ 1.000000E02, 2.388133E02
$$ 1.000000E02, 2.414593E02
$$ 1.000000E02, 2.441161E02
$$ 1.000000E02, 2.467838E02
$$ 1.000000E02, 2.494621E02
$$ 1.000000E02, 2.521513E02
$$ 1.000000E02, 2.548513E02
$$ 1.000000E02, 2.575622E02
$$ 1.000000E02, 2.602838E02
$$ 1.000000E02, 2.630161E02
$$ 1.000000E02, 2.657594E02
$$ 1.000000E02, 2.685133E02
$$ 1.000000E02, 2.712782E02
$$ 1.000000E02, 2.740537E02
$$ 1.000000E02, 2.768402E02
$$ 1.000000E02, 2.796373E02
$$ 1.000000E02, 2.824453E02
$$ 1.000000E02, 2.852642E02
$$ 1.000000E02, 2.880937E02
$$ 1.000000E02, 2.909342E02
$$ 1.000000E02, 2.937853E02
$$ 1.000000E02, 2.966474E02
$$ 1.000000E02, 2.995201E02
$$ 1.000000E02, 3.024038E02
$$ 1.000000E02, 3.052981E02
$$ 1.000000E02, 3.082033E02
$$ 1.000000E02, 3.111193E02
$$ 1.000000E02, 3.140461E02
$$ 1.000000E02, 3.169838E02
$$ 1.000000E02, 3.199322E02
$$ 1.000000E02, 3.228914E02
$$ 1.000000E02, 3.258613E02
$$ 1.000000E02, 3.288422E02
$$ 1.000000E02, 3.318337E02
$$ 1.000000E02, 3.348362E02
$$ 1.000000E02, 3.378493E02
$$ 1.000000E02, 3.408734E02
$$ 1.000000E02, 3.439082E02
$$ 1.000000E02, 3.469537E02
$$ 1.000000E02, 3.500102E02
$$ 1.000000E02, 3.530773E02
$$ 1.000000E02, 3.561554E02
$$ 1.000000E02, 3.592442E02
$$ 1.000000E02, 2.343750E00
$$ 1.000000E02, 5.454150E00
$$ 1.000000E02, 8.575350E00
$$ 1.000000E02, 1.170735E01
$$ 1.000000E02, 1.485015E01
$$ 1.000000E02, 1.800375E01
$$ 1.000000E02, 2.116815E01
$$ 1.000000E02, 2.434335E01
$$ 1.000000E02, 2.752935E01
$$ 1.000000E02, 3.072615E01
$$ 1.000000E02, 3.393375E01
$$ 1.000000E02, 3.715215E01
$$ 1.000000E02, 4.038135E01
$$ 1.000000E02, 4.362135E01
$$ 9.999688E01, 4.687215E01
$$ 9.998754E01, 5.013375E01
$$ 9.997196E01, 5.340615E01
$$ 9.995016E01, 5.668935E01
$$ 9.992213E01, 5.998335E01
$$ 9.988787E01, 6.328815E01
$$ 9.984739E01, 6.660375E01
$$ 9.980069E01, 6.993015E01
$$ 9.974776E01, 7.326735E01
$$ 9.968863E01, 7.661535E01
$$ 9.962328E01, 7.997415E01
$$ 9.955173E01, 8.334375E01
$$ 9.947397E01, 8.672415E01
$$ 9.939002E01, 9.011535E01
$$ 9.929987E01, 9.351735E01
$$ 9.920354E01, 9.693015E01
$$ 9.910102E01, 1.003537E02
$$ 9.899233E01, 1.037881E02
$$ 9.887747E01, 1.072333E02
$$ 9.875646E01, 1.106893E02
$$ 9.862928E01, 1.141562E02
$$ 9.849597E01, 1.176337E02
$$ 9.835651E01, 1.211222E02
$$ 9.821093E01, 1.246213E02
$$ 9.805923E01, 1.281314E02
$$ 9.790142E01, 1.316521E02
$$ 9.773751E01, 1.351837E02
$$ 9.756751E01, 1.387261E02
$$ 9.739143E01, 1.422794E02
$$ 9.720928E01, 1.458434E02
$$ 9.702108E01, 1.494181E02
$$ 9.682683E01, 1.530037E02
$$ 9.662655E01, 1.566001E02
$$ 9.642025E01, 1.602074E02
$$ 9.620794E01, 1.638253E02
$$ 9.598963E01, 1.674542E02
$$ 9.576535E01, 1.710937E02
$$ 9.553510E01, 1.747442E02
$$ 9.529889E01, 1.784053E02
$$ 9.505675E01, 1.820774E02
$$ 9.480868E01, 1.857602E02
$$ 9.455471E01, 1.894537E02
$$ 9.429485E01, 1.931581E02
$$ 9.402911E01, 1.968733E02
$$ 9.375751E01, 2.005993E02
$$ 9.348008E01, 2.043361E02
$$ 9.319681E01, 2.080838E02
$$ 9.290774E01, 2.118421E02
$$ 9.261288E01, 2.156114E02
$$ 9.231226E01, 2.193914E02
$$ 9.200588E01, 2.231821E02
$$ 9.169376E01, 2.269838E02
$$ 9.137594E01, 2.307962E02
$$ 9.105242E01, 2.346193E02
$$ 9.072323E01, 2.384533E02
$$ 9.038838E01, 2.422981E02
$$ 9.004790E01, 2.461537E02
$$ 8.970182E01, 2.500202E02
$$ 8.935014E01, 2.538973E02
$$ 8.899290E01, 2.577854E02
$$ 8.863011E01, 2.616842E02
$$ 8.826180E01, 2.655938E02
$$ 8.788799E01, 2.695142E02
$$ 8.750870E01, 2.734453E02
$$ 8.712396E01, 2.773873E02
$$ 8.673380E01, 2.813401E02
$$ 8.633823E01, 2.853038E02
$$ 8.593728E01, 2.892781E02
$$ 8.553097E01, 2.932634E02
$$ 8.511934E01, 2.972593E02
$$ 8.470240E01, 3.012662E02
$$ 8.428019E01, 3.052837E02
$$ 8.385272E01, 3.093122E02
$$ 8.342003E01, 3.133514E02
$$ 8.298215E01, 3.174013E02
$$ 8.253909E01, 3.214621E02
$$ 8.209089E01, 3.255337E02
$$ 8.163757E01, 3.296161E02
$$ 8.117917E01, 3.337094E02
$$ 8.071571E01, 3.378133E02
$$ 8.024722E01, 3.419282E02
$$ 7.977373E01, 3.460537E02
$$ 7.929527E01, 3.501902E02
$$ 7.881187E01, 3.543373E02
$$ 7.832356E01, 3.584954E02
$$ 7.783037E01, 2.664150E00
$$ 7.733233E01, 6.843750E00
$$ 7.682948E01, 1.103415E01
$$ 7.632183E01, 1.523535E01
$$ 7.580943E01, 1.944735E01
$$ 7.529231E01, 2.367015E01
$$ 7.477049E01, 2.790375E01
$$ 7.424402E01, 3.214815E01
$$ 7.371292E01, 3.640335E01
$$ 7.317723E01, 4.066935E01
$$ 7.263698E01, 4.494615E01
$$ 7.209220E01, 4.923375E01
$$ 7.154293E01, 5.353215E01
$$ 7.098920E01, 5.784135E01
$$ 7.043105E01, 6.216135E01
$$ 6.986851E01, 6.649215E01
$$ 6.930162E01, 7.083375E01
$$ 6.873041E01, 7.518615E01
$$ 6.815492E01, 7.954935E01
$$ 6.757518E01, 8.392335E01
$$ 6.699124E01, 8.830815E01
$$ 6.640311E01, 9.270375E01
$$ 6.581085E01, 9.711015E01
$$ 6.521449E01, 1.015274E02
$$ 6.461407E01, 1.059553E02
$$ 6.400962E01, 1.103941E02
$$ 6.340118E01, 1.148438E02
$$ 6.278880E01, 1.193041E02
$$ 6.217250E01, 1.237754E02
$$ 6.155232E01, 1.282573E02
$$ 6.092832E01, 1.327501E02
$$ 6.030051E01, 1.372537E02
$$ 5.966895E01, 1.417682E02
$$ 5.903367E01, 1.462934E02
$$ 5.839471E01, 1.508293E02
$$ 5.775212E01, 1.553761E02
$$ 5.710592E01, 1.599337E02
$$ 5.645617E01, 1.645021E02
$$ 5.580290E01, 1.690813E02
$$ 5.514615E01, 1.736713E02
$$ 5.448597E01, 1.782721E02
$$ 5.382239E01, 1.828837E02
$$ 5.315546E01, 1.875062E02
$$ 5.248522E01, 1.921393E02
$$ 5.181170E01, 1.967834E02
$$ 5.113496E01, 2.014381E02
$$ 5.045503E01, 2.061038E02
$$ 4.977196E01, 2.107801E02
$$ 4.908579E01, 2.154674E02
$$ 4.839656E01, 2.201653E02
$$ 4.770431E01, 2.248741E02
$$ 4.700910E01, 2.295937E02
$$ 4.631095E01, 2.343241E02
$$ 4.560992E01, 2.390654E02
$$ 4.490604E01, 2.438174E02
$$ 4.419937E01, 2.485802E02
$$ 4.348994E01, 2.533537E02
$$ 4.277781E01, 2.581382E02
$$ 4.206301E01, 2.629333E02
$$ 4.134558E01, 2.677394E02
$$ 4.062559E01, 2.725561E02
$$ 3.990306E01, 2.773837E02
$$ 3.917804E01, 2.822221E02
$$ 3.845058E01, 2.870713E02
$$ 3.772073E01, 2.919314E02
$$ 3.698853E01, 2.968021E02
$$ 3.625402E01, 3.016837E02
$$ 3.551726E01, 3.065761E02
$$ 3.477828E01, 3.114793E02
$$ 3.403713E01, 3.163933E02
$$ 3.329386E01, 3.213182E02
$$ 3.254852E01, 3.262537E02
$$ 3.180115E01, 3.312001E02
$$ 3.105180E01, 3.361573E02
$$ 3.030052E01, 3.411253E02
$$ 2.954734E01, 3.461042E02
$$ 2.879233E01, 3.510937E02
$$ 2.803552E01, 3.560941E02
$$ 2.727697E01, 1.105350E00
$$ 2.651671E01, 6.127350E00
$$ 2.575481E01, 1.116015E01
$$ 2.499130E01, 1.620375E01
$$ 2.422623E01, 2.125815E01
$$ 2.345965E01, 2.632335E01
$$ 2.269161E01, 3.139935E01
$$ 2.192216E01, 3.648615E01
$$ 2.115134E01, 4.158375E01
$$ 2.037920E01, 4.669215E01
$$ 1.960579E01, 5.181135E01
$$ 1.883117E01, 5.694135E01
$$ 1.805537E01, 6.208215E01
$$ 1.727844E01, 6.723375E01
$$ 1.650044E01, 7.239615E01
$$ 1.572140E01, 7.756935E01
$$ 1.494139E01, 8.275335E01
$$ 1.416045E01, 8.794815E01
$$ 1.337863E01, 9.315375E01
$$ 1.259597E01, 9.837015E01
$$ 1.181253E01, 1.035973E02
$$ 1.102835E01, 1.088353E02
$$ 1.024348E01, 1.140841E02
$$ 9.457981E00, 1.193437E02
$$ 8.671888E00, 1.246142E02
$$ 7.885255E00, 1.298954E02
$$ 7.098130E00, 1.351873E02
$$ 6.310563E00, 1.404901E02
$$ 5.522603E00, 1.458037E02
$$ 4.734299E00, 1.511282E02
$$ 3.945700E00, 1.564633E02
$$ 3.156855E00, 1.618093E02
$$ 2.367813E00, 1.671662E02
$$ 1.578624E00, 1.725338E02
$$ 7.893367E-01, 1.779122E02
$$ 0.000000E00, 1.833013E02
$$ 0.000000E00, 9.330067E01
$$ 3.936823E-01, 8.790607E01
$$ 7.873584E-01, 8.251687E01
$$ 1.181022E00, 7.713307E01
$$ 1.574668E00, 7.175467E01
$$ 1.968289E00, 6.638167E01
$$ 2.361880E00, 6.101408E01
$$ 2.755434E00, 5.565187E01
$$ 3.148946E00, 5.029508E01
$$ 3.542408E00, 4.494368E01
$$ 3.935816E00, 3.959767E01
$$ 4.329163E00, 3.425707E01
$$ 4.722442E00, 2.892187E01
$$ 5.115649E00, 2.359208E01
$$ 5.508776E00, 1.826768E01
$$ 5.901818E00, 1.294867E01
$$ 6.294768E00, 7.635075E00
$$ 6.687621E00, 2.326875E00
$$ 7.080370E00, 3.570241E02
$$ 7.473009E00, 3.517267E02
$$ 7.865533E00, 3.464347E02
$$ 8.257935E00, 3.411481E02
$$ 8.650208E00, 3.358669E02
$$ 9.042348E00, 3.305911E02
$$ 9.434347E00, 3.253207E02
$$ 9.826200E00, 3.200557E02
$$ 1.021790E01, 3.147961E02
$$ 1.060944E01, 3.095419E02
$$ 1.100082E01, 3.042931E02
$$ 1.139203E01, 2.990497E02
$$ 1.178306E01, 2.938117E02
$$ 1.217391E01, 2.885791E02
$$ 1.256457E01, 2.833519E02
$$ 1.295503E01, 2.781301E02
$$ 1.334530E01, 2.729137E02
$$ 1.373536E01, 2.677027E02
$$ 1.412520E01, 2.624971E02
$$ 1.451483E01, 2.572969E02
$$ 1.490423E01, 2.521021E02
$$ 1.529340E01, 2.469127E02
$$ 1.568233E01, 2.417287E02
$$ 1.607102E01, 2.365501E02
$$ 1.645946E01, 2.313769E02
$$ 1.684764E01, 2.262091E02
$$ 1.723557E01, 2.210467E02
$$ 1.762323E01, 2.158897E02
$$ 1.801061E01, 2.107381E02
$$ 1.839771E01, 2.055919E02
$$ 1.878453E01, 2.004511E02
$$ 1.917106E01, 1.953157E02
$$ 1.955729E01, 1.901857E02
$$ 1.994322E01, 1.850611E02
$$ 2.032884E01, 1.799419E02
$$ 2.071415E01, 1.748281E02
$$ 2.109913E01, 1.697197E02
$$ 2.148379E01, 1.646167E02
$$ 2.186811E01, 1.595191E02
$$ 2.225209E01, 1.544269E02
$$ 2.263573E01, 1.493401E02
$$ 2.301902E01, 1.442587E02
$$ 2.340195E01, 1.391827E02
$$ 2.378452E01, 1.341121E02
$$ 2.416672E01, 1.290469E02
$$ 2.454855E01, 1.239871E02
$$ 2.492999E01, 1.189327E02
$$ 2.531105E01, 1.138837E02
$$ 2.569172E01, 1.088401E02
$$ 2.607199E01, 1.038019E02
$$ 2.645185E01, 9.876907E01
$$ 2.683131E01, 9.374168E01
$$ 2.721035E01, 8.871967E01
$$ 2.758896E01, 8.370307E01
$$ 2.796715E01, 7.869187E01
$$ 2.834491E01, 7.368607E01
$$ 2.872223E01, 6.868567E01
$$ 2.909910E01, 6.369067E01
$$ 2.947552E01, 5.870107E01
$$ 2.985148E01, 5.371687E01
$$ 3.022698E01, 4.873808E01
$$ 3.060201E01, 4.376467E01
$$ 3.097657E01, 3.879668E01
$$ 3.135065E01, 3.383407E01
$$ 3.172424E01, 2.887687E01
$$ 3.209734E01, 2.392508E01
$$ 3.246995E01, 1.897867E01
$$ 3.284205E01, 1.403768E01
$$ 3.321364E01, 9.102075E00
$$ 3.358471E01, 4.171875E00
$$ 3.395527E01, 3.592471E02
$$ 3.432530E01, 3.543277E02
$$ 3.469480E01, 3.494137E02
$$ 3.506376E01, 3.445051E02
$$ 3.543217E01, 3.396019E02
$$ 3.580004E01, 3.347041E02
$$ 3.616735E01, 3.298117E02
$$ 3.653410E01, 3.249247E02
$$ 3.690029E01, 3.200431E02
$$ 3.726590E01, 3.151669E02
$$ 3.763094E01, 3.102961E02
$$ 3.799539E01, 3.054307E02
$$ 3.835925E01, 3.005707E02
$$ 3.872252E01, 2.957161E02
$$ 3.908519E01, 2.908669E02
$$ 3.944726E01, 2.860231E02
$$ 3.980871E01, 2.811847E02
$$ 4.016954E01, 2.763517E02
$$ 4.052975E01, 2.715241E02
$$ 4.088934E01, 2.667019E02
$$ 4.124829E01, 2.618851E02
$$ 4.160660E01, 2.570737E02
$$ 4.196427E01, 2.522677E02
$$ 4.232128E01, 2.474671E02
$$ 4.267764E01, 2.426719E02
$$ 4.303334E01, 2.378821E02
$$ 4.338837E01, 2.330977E02
$$ 4.374273E01, 2.283187E02
$$ 4.409641E01, 2.235451E02
$$ 4.444941E01, 2.187769E02
$$ 4.480172E01, 2.140141E02
$$ 4.515334E01, 2.092567E02
$$ 4.550425E01, 2.045047E02
$$ 4.585446E01, 1.997581E02
$$ 4.620396E01, 1.950169E02
$$ 4.655274E01, 1.902811E02
$$ 4.690080E01, 1.855507E02
$$ 4.724814E01, 1.808257E02
$$ 4.759474E01, 1.761061E02
$$ 4.794060E01, 1.713919E02
$$ 4.828573E01, 1.666831E02
$$ 4.863010E01, 1.619797E02
$$ 4.897372E01, 1.572817E02
$$ 4.931658E01, 1.525891E02
$$ 4.965867E01, 1.479019E02
$$ 5.000000E01, 1.432201E02
$$ 5.034055E01, 1.385437E02
$$ 5.068032E01, 1.338727E02
$$ 5.101931E01, 1.292071E02
$$ 5.135750E01, 1.245469E02
$$ 5.169490E01, 1.198921E02
$$ 5.203150E01, 1.152427E02
$$ 5.236729E01, 1.105987E02
$$ 5.270227E01, 1.059601E02
$$ 5.303643E01, 1.013269E02
$$ 5.336978E01, 9.669908E01
$$ 5.370229E01, 9.207667E01
$$ 5.403397E01, 8.745968E01
$$ 5.436481E01, 8.284807E01
$$ 5.469482E01, 7.824187E01
$$ 5.502397E01, 7.364107E01
$$ 5.535227E01, 6.904567E01
$$ 5.567971E01, 6.445567E01
$$ 5.600629E01, 5.987107E01
$$ 5.633201E01, 5.529187E01
$$ 5.665684E01, 5.071807E01
$$ 5.698081E01, 4.614968E01
$$ 5.730388E01, 4.158668E01
$$ 5.762607E01, 3.702907E01
$$ 5.794737E01, 3.247687E01
$$ 5.826777E01, 2.793007E01
$$ 5.858726E01, 2.338867E01
$$ 5.890585E01, 1.885268E01
$$ 5.922353E01, 1.432207E01
$$ 5.954028E01, 9.796875E00
$$ 5.985612E01, 5.277075E00
$$ 6.017102E01, 7.626750E-01
$$ 6.048499E01, 3.562537E02
$$ 6.079803E01, 3.517501E02
$$ 6.111012E01, 3.472519E02
$$ 6.142127E01, 3.427591E02
$$ 6.173147E01, 3.382717E02
$$ 6.204070E01, 3.337897E02
$$ 6.234898E01, 3.293131E02
$$ 6.265629E01, 3.248419E02
$$ 6.296263E01, 3.203761E02
$$ 6.326799E01, 3.159157E02
$$ 6.357237E01, 3.114607E02
$$ 6.387577E01, 3.070111E02
$$ 6.417818E01, 3.025669E02
$$ 6.447959E01, 2.981281E02
$$ 6.478001E01, 2.936947E02
$$ 6.507941E01, 2.892667E02
$$ 6.537782E01, 2.848441E02
$$ 6.567520E01, 2.804269E02
$$ 6.597157E01, 2.760151E02
$$ 6.626692E01, 2.716087E02
$$ 6.656124E01, 2.672077E02
$$ 6.685453E01, 2.628121E02
$$ 6.714678E01, 2.584219E02
$$ 6.743799E01, 2.540371E02
$$ 6.772816E01, 2.496577E02
$$ 6.801727E01, 2.452837E02
$$ 6.830534E01, 2.409151E02
$$ 6.859234E01, 2.365519E02
$$ 6.887828E01, 2.321941E02
$$ 6.916315E01, 2.278417E02
$$ 6.944696E01, 2.234947E02
$$ 6.972968E01, 2.191531E02
$$ 7.001132E01, 2.148169E02
$$ 7.029188E01, 2.104861E02
$$ 7.057135E01, 2.061607E02
$$ 7.084973E01, 2.018407E02
$$ 7.112701E01, 1.975261E02
$$ 7.140318E01, 1.932169E02
$$ 7.167825E01, 1.889131E02
$$ 7.195221E01, 1.846147E02
$$ 7.222505E01, 1.803217E02
$$ 7.249678E01, 1.760341E02
$$ 7.276738E01, 1.717519E02
$$ 7.303685E01, 1.674751E02
$$ 7.330519E01, 1.632037E02
$$ 7.357239E01, 1.589377E02
$$ 7.383845E01, 1.546771E02
$$ 7.410337E01, 1.504219E02
$$ 7.436714E01, 1.461721E02
$$ 7.462976E01, 1.419277E02
$$ 7.489122E01, 1.376887E02
$$ 7.515152E01, 1.334551E02
$$ 7.541066E01, 1.292269E02
$$ 7.566863E01, 1.250041E02
$$ 7.592542E01, 1.207867E02
$$ 7.618104E01, 1.165747E02
$$ 7.643548E01, 1.123681E02
$$ 7.668873E01, 1.081669E02
$$ 7.694079E01, 1.039711E02
$$ 7.719167E01, 9.978067E01
$$ 7.744134E01, 9.559567E01
$$ 7.768981E01, 9.141607E01
$$ 7.793709E01, 8.724187E01
$$ 7.818315E01, 8.307307E01
$$ 7.842800E01, 7.890967E01
$$ 7.867163E01, 7.475167E01
$$ 7.891405E01, 7.059908E01
$$ 7.915524E01, 6.645187E01
$$ 7.939521E01, 6.231007E01
$$ 7.963395E01, 5.817368E01
$$ 7.987145E01, 5.404267E01
$$ 8.010771E01, 4.991708E01
$$ 8.034273E01, 4.579688E01
$$ 8.057651E01, 4.168207E01
$$ 8.080904E01, 3.757267E01
$$ 8.104031E01, 3.346867E01
$$ 8.127033E01, 2.937007E01
$$ 8.149909E01, 2.527687E01
$$ 8.172659E01, 2.118908E01
$$ 8.195282E01, 1.710667E01
$$ 8.217778E01, 1.302967E01
$$ 8.240147E01, 8.958075E00
$$ 8.262388E01, 4.891875E00
$$ 8.284501E01, 8.310750E-01
$$ 8.306485E01, 3.567757E02
$$ 8.328341E01, 3.527257E02
$$ 8.350068E01, 3.486811E02
$$ 8.371665E01, 3.446419E02
$$ 8.393132E01, 3.406081E02
$$ 8.414470E01, 3.365797E02
$$ 8.435677E01, 3.325567E02
$$ 8.456753E01, 3.285391E02
$$ 8.477698E01, 3.245269E02
$$ 8.498512E01, 3.205201E02
$$ 8.519194E01, 3.165187E02
$$ 8.539744E01, 3.125227E02
$$ 8.560162E01, 3.085321E02
$$ 8.580447E01, 3.045469E02
$$ 8.600599E01, 3.005671E02
$$ 8.620618E01, 2.965927E02
$$ 8.640503E01, 2.926237E02
$$ 8.660254E01, 2.886601E02
$$ 8.679871E01, 2.847019E02
$$ 8.699354E01, 2.807491E02
$$ 8.718701E01, 2.768017E02
$$ 8.737914E01, 2.728597E02
$$ 8.756991E01, 2.689231E02
$$ 8.775932E01, 2.649919E02
$$ 8.794738E01, 2.610661E02
$$ 8.813407E01, 2.571457E02
$$ 8.831939E01, 2.532307E02
$$ 8.850335E01, 2.493211E02
$$ 8.868593E01, 2.454169E02
$$ 8.886714E01, 2.415181E02
$$ 8.904697E01, 2.376247E02
$$ 8.922542E01, 2.337367E02
$$ 8.940249E01, 2.298541E02
$$ 8.957818E01, 2.259769E02
$$ 8.975247E01, 2.221051E02
$$ 8.992538E01, 2.182387E02
$$ 9.009689E01, 2.143777E02
$$ 9.026700E01, 2.105221E02
$$ 9.043572E01, 2.066719E02
$$ 9.060303E01, 2.028271E02
$$ 9.076894E01, 1.989877E02
$$ 9.093344E01, 1.951537E02
$$ 9.109653E01, 1.913251E02
$$ 9.125822E01, 1.875019E02
$$ 9.141848E01, 1.836841E02
$$ 9.157733E01, 1.798717E02
$$ 9.173476E01, 1.760647E02
$$ 9.189077E01, 1.722631E02
$$ 9.204536E01, 1.684669E02
$$ 9.219852E01, 1.646761E02
$$ 9.235024E01, 1.608907E02
$$ 9.250054E01, 1.571107E02
$$ 9.264941E01, 1.533361E02
$$ 9.279684E01, 1.495669E02
$$ 9.294283E01, 1.458031E02
$$ 9.308737E01, 1.420447E02
$$ 9.323048E01, 1.382917E02
$$ 9.337214E01, 1.345441E02
$$ 9.351236E01, 1.308019E02
$$ 9.365112E01, 1.270651E02
$$ 9.378844E01, 1.233337E02
$$ 9.392430E01, 1.196077E02
$$ 9.405870E01, 1.158871E02
$$ 9.419165E01, 1.121719E02
$$ 9.432314E01, 1.084621E02
$$ 9.445316E01, 1.047577E02
$$ 9.458172E01, 1.010587E02
$$ 9.470882E01, 9.736507E01
$$ 9.483445E01, 9.367687E01
$$ 9.495861E01, 8.999407E01
$$ 9.508129E01, 8.631668E01
$$ 9.520250E01, 8.264468E01
$$ 9.532224E01, 7.897807E01
$$ 9.544050E01, 7.531687E01
$$ 9.555728E01, 7.166107E01
$$ 9.567258E01, 6.801067E01
$$ 9.578640E01, 6.436568E01
$$ 9.589873E01, 6.072607E01
$$ 9.600957E01, 5.709187E01
$$ 9.611893E01, 5.346308E01
$$ 9.622680E01, 4.983967E01
$$ 9.633318E01, 4.622167E01
$$ 9.643806E01, 4.260907E01
$$ 9.654145E01, 3.900188E01
$$ 9.664334E01, 3.540008E01
$$ 9.674374E01, 3.180367E01
$$ 9.684263E01, 2.821267E01
$$ 9.694003E01, 2.462707E01
$$ 9.703592E01, 2.104688E01
$$ 9.713031E01, 1.747207E01
$$ 9.722319E01, 1.390267E01
$$ 9.731457E01, 1.033867E01
$$ 9.740443E01, 6.780075E00
$$ 9.749279E01, 3.226875E00
$$ 9.757964E01, 3.596791E02
$$ 9.766497E01, 3.561367E02
$$ 9.774879E01, 3.525997E02
$$ 9.783110E01, 3.490681E02
$$ 9.791189E01, 3.455419E02
$$ 9.799116E01, 3.420211E02
$$ 9.806892E01, 3.385057E02
$$ 9.814515E01, 3.349957E02
$$ 9.821986E01, 3.314911E02
$$ 9.829305E01, 3.279919E02
$$ 9.836472E01, 3.244981E02
$$ 9.843486E01, 3.210097E02
$$ 9.850348E01, 3.175267E02
$$ 9.857057E01, 3.140491E02
$$ 9.863613E01, 3.105769E02
$$ 9.870016E01, 3.071101E02
$$ 9.876267E01, 3.036487E02
$$ 9.882364E01, 3.001927E02
$$ 9.888308E01, 2.967421E02
$$ 9.894099E01, 2.932969E02
$$ 9.899737E01, 2.898571E02
$$ 9.905221E01, 2.864227E02
$$ 9.910551E01, 2.829937E02
$$ 9.915728E01, 2.795701E02
$$ 9.920752E01, 2.761519E02
$$ 9.925621E01, 2.727391E02
$$ 9.930337E01, 2.693317E02
$$ 9.934899E01, 2.659297E02
$$ 9.939307E01, 2.625331E02
$$ 9.943561E01, 2.591419E02
$$ 9.947660E01, 2.557561E02
$$ 9.951606E01, 2.523757E02
$$ 9.955397E01, 2.490007E02
$$ 9.959034E01, 2.456311E02
$$ 9.962517E01, 2.422669E02
$$ 9.965845E01, 2.389081E02
$$ 9.969019E01, 2.355547E02
$$ 9.972038E01, 2.322067E02
$$ 9.974903E01, 2.288641E02
$$ 9.977613E01, 2.255269E02
$$ 9.980168E01, 2.221951E02
$$ 9.982569E01, 2.188687E02
$$ 9.984815E01, 2.155477E02
$$ 9.986906E01, 2.122321E02
$$ 9.988843E01, 2.089219E02
$$ 9.990625E01, 2.056171E02
$$ 9.992252E01, 2.023177E02
$$ 9.993724E01, 1.990237E02
$$ 9.995041E01, 1.957351E02
$$ 9.996203E01, 1.924519E02
$$ 9.997210E01, 1.891741E02
$$ 9.998063E01, 1.859017E02
$$ 9.998760E01, 1.826347E02
$$ 9.999303E01, 1.793731E02
$$ 9.999690E01, 1.761169E02
$$ 9.999923E01, 1.728661E02
$$ 1.000000E02, 1.696207E02
$$ 1.000000E02, 1.663807E02
$$ 1.000000E02, 1.631461E02
$$ 1.000000E02, 1.599169E02
$$ 1.000000E02, 1.566931E02
$$ 1.000000E02, 1.534747E02
$$ 1.000000E02, 1.502617E02
$$ 1.000000E02, 1.470541E02
$$ 1.000000E02, 1.438519E02
$$ 1.000000E02, 1.406551E02
$$ 1.000000E02, 1.374637E02
$$ 1.000000E02, 1.342777E02
$$ 1.000000E02, 1.310971E02
$$ 1.000000E02, 1.279219E02
$$ 1.000000E02, 1.247521E02
$$ 1.000000E02, 1.215877E02
$$ 1.000000E02, 1.184287E02
$$ 1.000000E02, 1.152751E02
$$ 1.000000E02, 1.121269E02
$$ 1.000000E02, 1.089841E02
$$ 1.000000E02, 1.058467E02
$$ 1.000000E02, 1.027147E02
$$ 1.000000E02, 9.958808E01
$$ 1.000000E02, 9.646687E01
$$ 1.000000E02, 9.335107E01
$$ 1.000000E02, 9.024067E01
$$ 1.000000E02, 8.713567E01
$$ 1.000000E02, 8.403608E01
$$ 1.000000E02, 8.094188E01
$$ 1.000000E02, 7.785307E01
$$ 1.000000E02, 7.476967E01
$$ 1.000000E02, 7.169167E01
$$ 1.000000E02, 6.861908E01
$$ 1.000000E02, 6.555187E01
$$ 1.000000E02, 6.249007E01
$$ 1.000000E02, 5.943367E01
$$ 1.000000E02, 5.638267E01
$$ 1.000000E02, 5.333708E01
$$ 1.000000E02, 5.029688E01
$$ 1.000000E02, 4.726207E01
$$ 1.000000E02, 4.423267E01
$$ 1.000000E02, 4.120867E01
$$ 1.000000E02, 3.819007E01
$$ 1.000000E02, 3.517687E01
$$ 1.000000E02, 3.216908E01
$$ 1.000000E02, 2.916667E01
$$ 1.000000E02, 2.616967E01
$$ 1.000000E02, 2.317807E01
$$ 1.000000E02, 2.019187E01
$$ 1.000000E02, 1.721107E01
$$ 1.000000E02, 1.423568E01
$$ 1.000000E02, 1.126567E01
$$ 1.000000E02, 8.301075E00
$$ 1.000000E02, 5.341875E00
$$ 1.000000E02, 2.388075E00
$$ 1.000000E02, 3.594397E02
$$ 1.000000E02, 3.564967E02
$$ 1.000000E02, 3.535591E02
$$ 1.000000E02, 3.506269E02
$$ 1.000000E02, 3.477001E02
$$ 1.000000E02, 3.447787E02
$$ 1.000000E02, 3.418627E02
$$ 1.000000E02, 3.389521E02
$$ 1.000000E02, 3.360469E02
$$ 1.000000E02, 3.331471E02
$$ 1.000000E02, 3.302527E02
$$ 1.000000E02, 3.273637E02
$$ 1.000000E02, 3.244801E02
$$ 1.000000E02, 3.216019E02
$$ 1.000000E02, 3.187291E02
$$ 1.000000E02, 3.158617E02
$$ 1.000000E02, 3.129997E02
$$ 1.000000E02, 3.101431E02
$$ 1.000000E02, 3.072919E02
$$ 1.000000E02, 3.044461E02
$$ 1.000000E02, 3.016057E02
$$ 1.000000E02, 2.987707E02
$$ 1.000000E02, 2.959411E02
$$ 1.000000E02, 2.931169E02
$$ 1.000000E02, 2.902981E02
$$ 1.000000E02, 2.874847E02
$$ 1.000000E02, 2.846767E02
$$ 1.000000E02, 2.818741E02
$$ 1.000000E02, 2.790769E02
$$ 1.000000E02, 2.762851E02
$$ 1.000000E02, 2.734987E02
$$ 1.000000E02, 2.707177E02
$$ 1.000000E02, 2.679421E02
$$ 1.000000E02, 2.651719E02
$$ 1.000000E02, 2.624071E02
$$ 1.000000E02, 2.596477E02
$$ 1.000000E02, 2.568937E02
$$ 1.000000E02, 2.541451E02
$$ 1.000000E02, 2.514019E02
$$ 1.000000E02, 2.486641E02
$$ 1.000000E02, 2.459317E02
$$ 1.000000E02, 2.432047E02
$$ 1.000000E02, 2.404831E02
$$ 1.000000E02, 2.377669E02
$$ 1.000000E02, 2.350561E02
$$ 1.000000E02, 2.323507E02
$$ 1.000000E02, 2.296507E02
$$ 1.000000E02, 2.269561E02
$$ 1.000000E02, 2.242669E02
$$ 1.000000E02, 2.215831E02
$$ 1.000000E02, 2.189047E02
$$ 1.000000E02, 2.162317E02
$$ 1.000000E02, 2.135641E02
$$ 1.000000E02, 2.109019E02
$$ 1.000000E02, 2.082451E02
$$ 1.000000E02, 2.055937E02
$$ 1.000000E02, 2.029477E02
$$ 1.000000E02, 2.003071E02
$$ 1.000000E02, 1.976719E02
$$ 1.000000E02, 1.950421E02
$$ 1.000000E02, 1.924177E02
$$ 1.000000E02, 1.897987E02
$$ 1.000000E02, 1.871851E02
$$ 1.000000E02, 1.845769E02
$$ 1.000000E02, 1.819741E02
$$ 1.000000E02, 1.793767E02
$$ 1.000000E02, 1.767847E02
$$ 1.000000E02, 1.741981E02
$$ 1.000000E02, 1.716169E02
$$ 1.000000E02, 1.690411E02
$$ 1.000000E02, 1.664707E02
$$ 1.000000E02, 1.639057E02
$$ 1.000000E02, 1.613461E02
$$ 1.000000E02, 1.587919E02
$$ 1.000000E02, 1.562431E02
$$ 1.000000E02, 1.536997E02
$$ 1.000000E02, 1.511617E02
$$ 1.000000E02, 1.486291E02
$$ 1.000000E02, 1.461019E02
$$ 1.000000E02, 1.435801E02
$$ 1.000000E02, 1.410637E02
$$ 1.000000E02, 1.385527E02
$$ 1.000000E02, 1.360471E02
$$ 1.000000E02, 1.335469E02
$$ 1.000000E02, 1.310521E02
$$ 1.000000E02, 1.285627E02
$$ 1.000000E02, 1.260787E02
$$ 1.000000E02, 1.236001E02
$$ 1.000000E02, 1.211269E02
$$ 1.000000E02, 1.186591E02
$$ 1.000000E02, 1.161967E02
$$ 1.000000E02, 1.137397E02
$$ 1.000000E02, 1.112881E02
$$ 1.000000E02, 1.088419E02
$$ 1.000000E02, 1.064011E02
$$ 1.000000E02, 1.039657E02
$$ 1.000000E02, 1.015357E02
$$ 1.000000E02, 9.911107E01
$$ 1.000000E02, 9.669187E01
$$ 1.000000E02, 9.427807E01
$$ 1.000000E02, 9.186968E01
$$ 1.000000E02, 8.946667E01
$$ 1.000000E02, 8.706908E01
$$ 1.000000E02, 8.467687E01
$$ 1.000000E02, 8.229008E01
$$ 1.000000E02, 7.990868E01
$$ 1.000000E02, 7.753268E01
$$ 1.000000E02, 7.516207E01
$$ 1.000000E02, 7.279687E01
$$ 1.000000E02, 7.043707E01
$$ 1.000000E02, 6.808267E01
$$ 1.000000E02, 6.573368E01
$$ 1.000000E02, 6.339007E01
$$ 1.000000E02, 6.105188E01
$$ 1.000000E02, 5.871907E01
$$ 1.000000E02, 5.639168E01
$$ 1.000000E02, 5.406967E01
$$ 1.000000E02, 5.175308E01
$$ 1.000000E02, 4.944187E01
$$ 1.000000E02, 4.713607E01
$$ 1.000000E02, 4.483567E01
$$ 1.000000E02, 4.254067E01
$$ 1.000000E02, 4.025107E01
$$ 1.000000E02, 3.796687E01
$$ 1.000000E02, 3.568807E01
$$ 1.000000E02, 3.341467E01
$$ 1.000000E02, 3.114668E01
$$ 1.000000E02, 2.888407E01
$$ 1.000000E02, 2.662687E01
$$ 1.000000E02, 2.437507E01
$$ 1.000000E02, 2.212867E01
$$ 1.000000E02, 1.988768E01
$$ 1.000000E02, 1.765207E01
$$ 1.000000E02, 1.542188E01
$$ 1.000000E02, 1.319707E01
$$ 1.000000E02, 1.097767E01
$$ 1.000000E02, 8.763675E00
$$ 1.000000E02, 6.555075E00
$$ 1.000000E02, 4.351875E00
$$ 1.000000E02, 2.154075E00
$$ 1.000000E02, 3.599617E02
$$ 1.000000E02, 3.577747E02
$$ 1.000000E02, 3.555931E02
$$ 1.000000E02, 3.534169E02
$$ 1.000000E02, 3.512461E02
$$ 1.000000E02, 3.490807E02
$$ 1.000000E02, 3.469207E02
$$ 1.000000E02, 3.447661E02
$$ 1.000000E02, 3.426169E02
$$ 1.000000E02, 3.404731E02
$$ 1.000000E02, 3.383347E02
$$ 1.000000E02, 3.362017E02
$$ 1.000000E02, 3.340741E02
$$ 1.000000E02, 3.319519E02
$$ 1.000000E02, 3.298351E02
$$ 1.000000E02, 3.277237E02
$$ 1.000000E02, 3.256177E02
$$ 1.000000E02, 3.235171E02
$$ 1.000000E02, 3.214219E02
$$ 1.000000E02, 3.193321E02
$$ 1.000000E02, 3.172477E02
$$ 1.000000E02, 3.151687E02
$$ 1.000000E02, 3.130951E02
$$ 1.000000E02, 3.110269E02
$$ 1.000000E02, 3.089641E02
$$ 1.000000E02, 3.069067E02
$$ 1.000000E02, 3.048547E02
$$ 1.000000E02, 3.028081E02
$$ 1.000000E02, 3.007669E02
$$ 1.000000E02, 2.987311E02
$$ 1.000000E02, 2.967007E02
$$ 1.000000E02, 2.946757E02
$$ 1.000000E02, 2.926561E02
$$ 1.000000E02, 2.906419E02
$$ 1.000000E02, 2.886331E02
$$ 1.000000E02, 2.866297E02
$$ 1.000000E02, 2.846317E02
$$ 1.000000E02, 2.826391E02
$$ 1.000000E02, 2.806519E02
$$ 1.000000E02, 2.786701E02
$$ 1.000000E02, 2.766937E02
$$ 1.000000E02, 2.747227E02
$$ 1.000000E02, 2.727571E02
$$ 1.000000E02, 2.707969E02
$$ 1.000000E02, 2.688421E02
$$ 1.000000E02, 2.668927E02
$$ 1.000000E02, 2.649487E02
$$ 1.000000E02, 2.630101E02
$$ 1.000000E02, 2.610769E02
$$ 1.000000E02, 2.591491E02
$$ 1.000000E02, 2.572267E02
$$ 1.000000E02, 2.553097E02
$$ 1.000000E02, 2.533981E02
$$ 1.000000E02, 2.514919E02
$$ 1.000000E02, 2.495911E02
$$ 1.000000E02, 2.476957E02
$$ 1.000000E02, 2.458057E02
$$ 1.000000E02, 2.439211E02
$$ 1.000000E02, 2.420419E02
$$ 1.000000E02, 2.401681E02
$$ 1.000000E02, 2.382997E02
$$ 1.000000E02, 2.364367E02
$$ 1.000000E02, 2.345791E02
$$ 1.000000E02, 2.327269E02
$$ 1.000000E02, 2.308801E02
$$ 1.000000E02, 2.290387E02
$$ 1.000000E02, 2.272027E02
$$ 1.000000E02, 2.253721E02
$$ 1.000000E02, 2.235469E02
$$ 1.000000E02, 2.217271E02
$$ 1.000000E02, 2.199127E02
$$ 1.000000E02, 2.181037E02
$$ 1.000000E02, 2.163001E02
$$ 1.000000E02, 2.145019E02
$$ 1.000000E02, 2.127091E02
$$ 1.000000E02, 2.109217E02
$$ 1.000000E02, 2.091397E02
$$ 1.000000E02, 2.073631E02
$$ 1.000000E02, 2.055919E02
$$ 1.000000E02, 2.038261E02
$$ 1.000000E02, 2.020657E02
$$ 1.000000E02, 2.003107E02
$$ 1.000000E02, 1.985611E02
$$ 1.000000E02, 1.968169E02
$$ 1.000000E02, 1.950781E02
$$ 1.000000E02, 1.933447E02
$$ 1.000000E02, 1.916167E02
$$ 1.000000E02, 1.898941E02
$$ 1.000000E02, 1.881769E02
$$ 1.000000E02, 1.864651E02
$$ 1.000000E02, 1.847587E02
$$ 1.000000E02, 1.830577E02
$$ 1.000000E02, 1.813621E02
$$ 1.000000E02, 1.796719E02
$$ 1.000000E02, 1.779871E02
$$ 1.000000E02, 1.763077E02
$$ 1.000000E02, 1.746337E02
$$ 1.000000E02, 1.729651E02
$$ 1.000000E02, 1.713019E02
$$ 1.000000E02, 1.696441E02
$$ 1.000000E02, 1.679917E02
$$ 1.000000E02, 1.663447E02
$$ 1.000000E02, 1.647031E02
$$ 1.000000E02, 1.630669E02
$$ 1.000000E02, 1.614361E02
$$ 1.000000E02, 1.598107E02
$$ 1.000000E02, 1.581907E02
$$ 1.000000E02, 1.565761E02
$$ 1.000000E02, 1.549669E02
$$ 1.000000E02, 1.533631E02
$$ 1.000000E02, 1.517647E02
$$ 1.000000E02, 1.501717E02
$$ 1.000000E02, 1.485841E02
$$ 1.000000E02, 1.470019E02
$$ 1.000000E02, 1.454251E02
$$ 1.000000E02, 1.438537E02
$$ 1.000000E02, 1.422877E02
$$ 1.000000E02, 1.407271E02
$$ 1.000000E02, 1.391719E02
$$ 1.000000E02, 1.376221E02
$$ 1.000000E02, 1.360777E02
$$ 1.000000E02, 1.345387E02
$$ 1.000000E02, 1.330051E02
$$ 1.000000E02, 1.314769E02
$$ 1.000000E02, 1.299541E02
$$ 1.000000E02, 1.284367E02
$$ 1.000000E02, 1.269247E02
$$ 1.000000E02, 1.254181E02
$$ 1.000000E02, 1.239169E02
$$ 1.000000E02, 1.224211E02
$$ 1.000000E02, 1.209307E02
$$ 1.000000E02, 1.194457E02
$$ 1.000000E02, 1.179661E02
$$ 1.000000E02, 1.164919E02
$$ 1.000000E02, 1.150231E02
$$ 1.000000E02, 1.135597E02
$$ 1.000000E02, 1.121017E02
$$ 1.000000E02, 1.106491E02
$$ 1.000000E02, 1.092019E02
$$ 1.000000E02, 1.077601E02
$$ 1.000000E02, 1.063237E02
$$ 1.000000E02, 1.048927E02
$$ 1.000000E02, 1.034671E02
$$ 1.000000E02, 1.020469E02
$$ 1.000000E02, 1.006321E02
$$ 1.000000E02, 9.922267E01
$$ 1.000000E02, 9.781867E01
$$ 1.000000E02, 9.642008E01
$$ 1.000000E02, 9.502687E01
$$ 1.000000E02, 9.363907E01
$$ 1.000000E02, 9.225667E01
$$ 1.000000E02, 9.087967E01
$$ 1.000000E02, 8.950807E01
$$ 1.000000E02, 8.814188E01
$$ 1.000000E02, 8.678107E01
$$ 1.000000E02, 8.542567E01
$$ 1.000000E02, 8.407567E01
$$ 1.000000E02, 8.273107E01
$$ 1.000000E02, 8.139188E01
$$ 1.000000E02, 8.005807E01
$$ 1.000000E02, 7.872967E01
$$ 1.000000E02, 7.740667E01
$$ 1.000000E02, 7.608907E01
$$ 1.000000E02, 7.477687E01
$$ 1.000000E02, 7.347007E01
$$ 1.000000E02, 7.216868E01
$$ 1.000000E02, 7.087268E01
$$ 1.000000E02, 6.958208E01
$$ 1.000000E02, 6.829688E01
$$ 1.000000E02, 6.701708E01
$$ 1.000000E02, 6.574267E01
$$ 1.000000E02, 6.447367E01
$$ 1.000000E02, 6.321007E01
$$ 1.000000E02, 6.195188E01
$$ 1.000000E02, 6.069907E01
$$ 1.000000E02, 5.945167E01
$$ 1.000000E02, 5.820968E01
$$ 1.000000E02, 5.697307E01
$$ 1.000000E02, 5.574187E01
$$ 1.000000E02, 5.451608E01
$$ 1.000000E02, 5.329567E01
$$ 1.000000E02, 5.208067E01
$$ 1.000000E02, 5.087107E01
$$ 1.000000E02, 4.966687E01
$$ 1.000000E02, 4.846808E01
$$ 1.000000E02, 4.727468E01
$$ 1.000000E02, 4.608667E01
$$ 1.000000E02, 4.490408E01
$$ 1.000000E02, 4.372688E01
$$ 1.000000E02, 4.255507E01
$$ 1.000000E02, 4.138867E01
$$ 1.000000E02, 4.022767E01
$$ 1.000000E02, 3.907207E01
$$ 1.000000E02, 3.792187E01
$$ 1.000000E02, 3.677707E01
$$ 1.000000E02, 3.563767E01
$$ 1.000000E02, 3.450367E01
$$ 1.000000E02, 3.337507E01
$$ 1.000000E02, 3.225188E01
$$ 1.000000E02, 3.113407E01
$$ 1.000000E02, 3.002167E01
$$ 1.000000E02, 2.891467E01
$$ 1.000000E02, 2.781307E01
$$ 1.000000E02, 2.671688E01
$$ 1.000000E02, 2.562607E01
$$ 1.000000E02, 2.454067E01
$$ 1.000000E02, 2.346067E01
$$ 1.000000E02, 2.238608E01
$$ 1.000000E02, 2.131687E01
$$ 1.000000E02, 2.025307E01
$$ 1.000000E02, 1.919467E01
$$ 1.000000E02, 1.814167E01
$$ 1.000000E02, 1.709407E01
$$ 1.000000E02, 1.605187E01
$$ 1.000000E02, 1.501507E01
$$ 1.000000E02, 1.398367E01
$$ 1.000000E02, 1.295768E01
$$ 1.000000E02, 1.193707E01
$$ 1.000000E02, 1.092188E01
$$ 1.000000E02, 9.912075E00
$$ 1.000000E02, 8.907675E00
$$ 1.000000E02, 7.908675E00
$$ 1.000000E02, 6.915075E00
$$ 1.000000E02, 5.926875E00
$$ 1.000000E02, 4.944075E00
$$ 1.000000E02, 3.966675E00
$$ 1.000000E02, 2.994675E00
$$ 1.000000E02, 2.028075E00
$$ 1.000000E02, 1.066875E00
$$ 1.000000E02, 1.110750E-01
$$ 1.000000E02, 3.591607E02
$$ 1.000000E02, 3.582157E02
$$ 1.000000E02, 3.572761E02
$$ 1.000000E02, 3.563419E02
$$ 1.000000E02, 3.554131E02
$$ 1.000000E02, 3.544897E02
$$ 1.000000E02, 3.535717E02
$$ 1.000000E02, 3.526591E02
$$ 1.000000E02, 3.517519E02
$$ 1.000000E02, 3.508501E02
$$ 1.000000E02, 3.499537E02
$$ 1.000000E02, 3.490627E02
$$ 1.000000E02, 3.481771E02
$$ 1.000000E02, 3.472969E02
$$ 1.000000E02, 3.464221E02
$$ 1.000000E02, 3.455527E02
$$ 1.000000E02, 3.446887E02
$$ 1.000000E02, 3.438301E02
$$ 1.000000E02, 3.429769E02
$$ 1.000000E02, 3.421291E02
$$ 1.000000E02, 3.412867E02
$$ 1.000000E02, 3.404497E02
$$ 1.000000E02, 3.396181E02
$$ 1.000000E02, 3.387919E02
$$ 1.000000E02, 3.379711E02
$$ 1.000000E02, 3.371557E02
$$ 1.000000E02, 3.363457E02
$$ 1.000000E02, 3.355411E02
$$ 1.000000E02, 3.347419E02
$$ 1.000000E02, 3.339481E02
$$ 1.000000E02, 3.331597E02
$$ 1.000000E02, 3.323767E02
$$ 1.000000E02, 3.315991E02
$$ 1.000000E02, 3.308269E02
$$ 1.000000E02, 3.300601E02
$$ 1.000000E02, 3.292987E02
$$ 1.000000E02, 3.285427E02
$$ 1.000000E02, 3.277921E02
$$ 1.000000E02, 3.270469E02
$$ 1.000000E02, 3.263071E02
$$ 1.000000E02, 3.255727E02
$$ 1.000000E02, 3.248437E02
$$ 1.000000E02, 3.241201E02
$$ 1.000000E02, 3.234019E02
$$ 1.000000E02, 3.226891E02
$$ 1.000000E02, 3.219817E02
$$ 1.000000E02, 3.212797E02
$$ 1.000000E02, 3.205831E02
$$ 1.000000E02, 3.198919E02
$$ 1.000000E02, 3.192061E02
$$ 1.000000E02, 3.185257E02
$$ 1.000000E02, 3.178507E02
$$ 1.000000E02, 3.171811E02
$$ 1.000000E02, 3.165169E02
$$ 1.000000E02, 3.158581E02
$$ 1.000000E02, 3.152047E02
$$ 1.000000E02, 3.145567E02
$$ 1.000000E02, 3.139141E02
$$ 1.000000E02, 3.132769E02
$$ 1.000000E02, 3.126451E02
$$ 1.000000E02, 3.120187E02
$$ 1.000000E02, 3.113977E02
$$ 1.000000E02, 3.107821E02
$$ 1.000000E02, 3.101719E02
$$ 1.000000E02, 3.095671E02
$$ 1.000000E02, 3.089677E02
$$ 1.000000E02, 3.083737E02
$$ 1.000000E02, 3.077851E02
$$ 1.000000E02, 3.072019E02
$$ 1.000000E02, 3.066241E02
$$ 1.000000E02, 3.060517E02
$$ 1.000000E02, 3.054847E02
$$ 1.000000E02, 3.049231E02
$$ 1.000000E02, 3.043669E02
$$ 1.000000E02, 3.038161E02
$$ 1.000000E02, 3.032707E02
$$ 1.000000E02, 3.027307E02
$$ 1.000000E02, 3.021961E02
$$ 1.000000E02, 3.016669E02
$$ 1.000000E02, 3.011431E02
$$ 1.000000E02, 3.006247E02
$$ 1.000000E02, 3.001117E02
$$ 1.000000E02, 2.996041E02
$$ 1.000000E02, 2.991019E02
$$ 1.000000E02, 2.986051E02
$$ 1.000000E02, 2.981137E02
$$ 1.000000E02, 2.976277E02
$$ 1.000000E02, 2.971471E02
$$ 1.000000E02, 2.966719E02
$$ 1.000000E02, 2.962021E02
$$ 1.000000E02, 2.957377E02
$$ 1.000000E02, 2.952787E02
$$ 1.000000E02, 2.948251E02
$$ 1.000000E02, 2.943769E02
$$ 1.000000E02, 2.939341E02
$$ 1.000000E02, 2.934967E02
$$ 1.000000E02, 2.930647E02
$$ 1.000000E02, 2.926381E02
$$ 1.000000E02, 2.922169E02
$$ 1.000000E02, 2.918011E02
$$ 1.000000E02, 2.913907E02
$$ 1.000000E02, 2.909857E02
$$ 1.000000E02, 2.905861E02
$$ 1.000000E02, 2.901919E02
$$ 1.000000E02, 2.898031E02
$$ 1.000000E02, 2.894197E02
$$ 1.000000E02, 2.890417E02
$$ 1.000000E02, 2.886691E02
$$ 1.000000E02, 2.883019E02
$$ 1.000000E02, 2.879401E02
$$ 1.000000E02, 2.875837E02
$$ 1.000000E02, 2.872327E02
$$ 1.000000E02, 2.868871E02
$$ 1.000000E02, 2.865469E02
$$ 1.000000E02, 2.862121E02
$$ 1.000000E02, 2.858827E02
$$ 1.000000E02, 2.855587E02
$$ 1.000000E02, 2.852401E02
$$ 1.000000E02, 2.849269E02
$$ 1.000000E02, 2.846191E02
$$ 1.000000E02, 2.843167E02
$$ 1.000000E02, 2.840197E02
$$ 1.000000E02, 2.837281E02
$$ 1.000000E02, 2.834419E02
$$ 1.000000E02, 2.831611E02
$$ 1.000000E02, 2.828857E02
$$ 1.000000E02, 2.826157E02
$$ 1.000000E02, 2.823511E02
$$ 1.000000E02, 2.820919E02
$$ 1.000000E02, 2.818381E02
$$ 1.000000E02, 2.815897E02
$$ 1.000000E02, 2.813467E02
$$ 1.000000E02, 2.811091E02
$$ 1.000000E02, 2.808769E02
$$ 1.000000E02, 2.806501E02
$$ 1.000000E02, 2.804287E02
$$ 1.000000E02, 2.802127E02
$$ 1.000000E02, 2.800021E02
$$ 1.000000E02, 2.797969E02
$$ 1.000000E02, 2.795971E02
$$ 1.000000E02, 2.794027E02
$$ 1.000000E02, 2.792137E02
$$ 1.000000E02, 2.790301E02
$$ 1.000000E02, 2.788519E02
$$ 1.000000E02, 2.786791E02
$$ 1.000000E02, 2.785117E02
$$ 1.000000E02, 2.783497E02
$$ 1.000000E02, 2.781931E02
$$ 1.000000E02, 2.780419E02
$$ 1.000000E02, 2.778961E02
$$ 1.000000E02, 2.777557E02
$$ 1.000000E02, 2.776207E02
$$ 1.000000E02, 2.774911E02
$$ 1.000000E02, 2.773669E02
$$ 1.000000E02, 2.772481E02
$$ 1.000000E02, 2.771347E02
$$ 1.000000E02, 2.770267E02
$$ 1.000000E02, 2.769241E02
$$ 1.000000E02, 2.768269E02
$$ 1.000000E02, 2.767351E02
$$ 1.000000E02, 2.766487E02
$$ 1.000000E02, 2.765677E02
$$ 1.000000E02, 2.764921E02
$$ 1.000000E02, 2.764219E02
$$ 1.000000E02, 2.763571E02
$$ 1.000000E02, 2.762977E02
$$ 1.000000E02, 2.762437E02
$$ 1.000000E02, 2.761951E02
$$ 1.000000E02, 2.761519E02
$$ 1.000000E02, 2.761141E02
$$ 1.000000E02, 2.760817E02
$$ 1.000000E02, 2.760547E02
$$ 1.000000E02, 2.760331E02
$$ 1.000000E02, 2.760169E02
$$ 1.000000E02, 2.760061E02
$$ 1.000000E02, 2.760007E02
$$ 1.000000E02, 2.760007E02
$$ 1.000000E02, 2.760061E02
$$ 1.000000E02, 2.760169E02
$$ 1.000000E02, 2.760331E02
$$ 1.000000E02, 2.760547E02
$$ 1.000000E02, 2.760817E02
$$ 1.000000E02, 2.761141E02
$$ 1.000000E02, 2.761519E02
$$ 1.000000E02, 2.761951E02
$$ 1.000000E02, 2.762437E02
$$ 1.000000E02, 2.762977E02
$$ 1.000000E02, 2.763571E02
$$ 1.000000E02, 2.764219E02
$$ 1.000000E02, 2.764921E02
$$ 1.000000E02, 2.765677E02
$$ 1.000000E02, 2.766487E02
$$ 1.000000E02, 2.767351E02
$$ 1.000000E02, 2.768269E02
$$ 1.000000E02, 2.769241E02
$$ 1.000000E02, 2.770267E02
$$ 1.000000E02, 2.771347E02
$$ 1.000000E02, 2.772481E02
$$ 1.000000E02, 2.773669E02
$$ 1.000000E02, 2.774911E02
$$ 1.000000E02, 2.776207E02
$$ 1.000000E02, 2.777557E02
$$ 1.000000E02, 2.778961E02
$$ 1.000000E02, 2.780419E02
$$ 1.000000E02, 2.781931E02
$$ 1.000000E02, 2.783497E02
$$ 1.000000E02, 2.785117E02
$$ 1.000000E02, 2.786791E02
$$ 1.000000E02, 2.788519E02
$$ 1.000000E02, 2.790301E02
$$ 1.000000E02, 2.792137E02
$$ 1.000000E02, 2.794027E02
$$ 1.000000E02, 2.795971E02
$$ 1.000000E02, 2.797969E02
$$ 1.000000E02, 2.800021E02
$$ 1.000000E02, 2.802127E02
$$ 1.000000E02, 2.804287E02
$$ 1.000000E02, 2.806501E02
$$ 1.000000E02, 2.808769E02
$$ 1.000000E02, 2.811091E02
$$ 1.000000E02, 2.813467E02
$$ 1.000000E02, 2.815897E02
$$ 1.000000E02, 2.818381E02
$$ 1.000000E02, 2.820919E02
$$ 1.000000E02, 2.823511E02
$$ 1.000000E02, 2.826157E02
$$ 1.000000E02, 2.828857E02
$$ 1.000000E02, 2.831611E02
$$ 1.000000E02, 2.834419E02
$$ 1.000000E02, 2.837281E02
$$ 1.000000E02, 2.840197E02
$$ 1.000000E02, 2.843167E02
$$ 1.000000E02, 2.846191E02
$$ 1.000000E02, 2.849269E02
$$ 1.000000E02, 2.852401E02
$$ 1.000000E02, 2.855587E02
$$ 1.000000E02, 2.858827E02
$$ 1.000000E02, 2.862121E02
$$ 1.000000E02, 2.865469E02
$$ 1.000000E02, 2.868871E02
$$ 1.000000E02, 2.872327E02
$$ 1.000000E02, 2.875837E02
$$ 1.000000E02, 2.879401E02
$$ 1.000000E02, 2.883019E02
$$ 1.000000E02, 2.886691E02
$$ 1.000000E02, 2.890417E02
$$ 1.000000E02, 2.894197E02
$$ 1.000000E02, 2.898031E02
$$ 1.000000E02, 2.901919E02
$$ 1.000000E02, 2.905861E02
$$ 1.000000E02, 2.909857E02
$$ 1.000000E02, 2.913907E02
$$ 1.000000E02, 2.918011E02
$$ 1.000000E02, 2.922169E02
$$ 1.000000E02, 2.926381E02
$$ 1.000000E02, 2.930647E02
$$ 1.000000E02, 2.934967E02
$$ 1.000000E02, 2.939341E02
$$ 1.000000E02, 2.943769E02
$$ 1.000000E02, 2.948251E02
$$ 1.000000E02, 2.952787E02
$$ 1.000000E02, 2.957377E02
$$ 1.000000E02, 2.962021E02
$$ 1.000000E02, 2.966719E02
$$ 1.000000E02, 2.971471E02
$$ 1.000000E02, 2.976277E02
$$ 1.000000E02, 2.981137E02
$$ 1.000000E02, 2.986051E02
$$ 1.000000E02, 2.991019E02
$$ 1.000000E02, 2.996041E02
$$ 1.000000E02, 3.001117E02
$$ 1.000000E02, 3.006247E02
$$ 1.000000E02, 3.011431E02
$$ 1.000000E02, 3.016669E02
$$ 1.000000E02, 3.021961E02
$$ 1.000000E02, 3.027307E02
$$ 1.000000E02, 3.032707E02
$$ 1.000000E02, 3.038161E02
$$ 1.000000E02, 3.043669E02
$$ 1.000000E02, 3.049231E02
$$ 1.000000E02, 3.054847E02
$$ 1.000000E02, 3.060517E02
$$ 1.000000E02, 3.066241E02
$$ 1.000000E02, 3.072019E02
$$ 1.000000E02, 3.077851E02
$$ 1.000000E02, 3.083737E02
$$ 1.000000E02, 3.089677E02
$$ 1.000000E02, 3.095671E02
$$ 1.000000E02, 3.101719E02
$$ 1.000000E02, 3.107821E02
$$ 1.000000E02, 3.113977E02
$$ 1.000000E02, 3.120187E02
$$ 1.000000E02, 3.126451E02
$$ 1.000000E02, 3.132769E02
$$ 1.000000E02, 3.139141E02
$$ 1.000000E02, 3.145567E02
$$ 1.000000E02, 3.152047E02
$$ 1.000000E02, 3.158581E02
$$ 1.000000E02, 3.165169E02
$$ 1.000000E02, 3.171811E02
$$ 1.000000E02, 3.178507E02
$$ 1.000000E02, 3.185257E02
$$ 1.000000E02, 3.192061E02
$$ 1.000000E02, 3.198919E02
$$ 1.000000E02, 3.205831E02
$$ 1.000000E02, 3.212797E02
$$ 1.000000E02, 3.219817E02
$$ 1.000000E02, 3.226891E02
$$ 1.000000E02, 3.234019E02
$$ 1.000000E02, 3.241201E02
$$ 1.000000E02, 3.248437E02
$$ 1.000000E02, 3.255727E02
$$ 1.000000E02, 3.263071E02
$$ 1.000000E02, 3.270469E02
$$ 1.000000E02, 3.277921E02
$$ 1.000000E02, 3.285427E02
$$ 1.000000E02, 3.292987E02
$$ 1.000000E02, 3.300601E02
$$ 1.000000E02, 3.308269E02
$$ 1.000000E02, 3.315991E02
$$ 1.000000E02, 3.323767E02
$$ 1.000000E02, 3.331597E02
$$ 1.000000E02, 3.339481E02
$$ 1.000000E02, 3.347419E02
$$ 1.000000E02, 3.355411E02
$$ 1.000000E02, 3.363457E02
$$ 1.000000E02, 3.371557E02
$$ 1.000000E02, 3.379711E02
$$ 1.000000E02, 3.387919E02
$$ 1.000000E02, 3.396181E02
$$ 1.000000E02, 3.404497E02
$$ 1.000000E02, 3.412867E02
$$ 1.000000E02, 3.421291E02
$$ 1.000000E02, 3.429769E02
$$ 1.000000E02, 3.438301E02
$$ 1.000000E02, 3.446887E02
$$ 1.000000E02, 3.455527E02
$$ 1.000000E02, 3.464221E02
$$ 1.000000E02, 3.472969E02
$$ 1.000000E02, 3.481771E02
$$ 1.000000E02, 3.490627E02
$$ 1.000000E02, 3.499537E02
$$ 1.000000E02, 3.508501E02
$$ 1.000000E02, 3.517519E02
$$ 1.000000E02, 3.526591E02
$$ 1.000000E02, 3.535717E02
$$ 1.000000E02, 3.544897E02
$$ 1.000000E02, 3.554131E02
$$ 1.000000E02, 3.563419E02
$$ 1.000000E02, 3.572761E02
$$ 1.000000E02, 3.582157E02
$$ 1.000000E02, 3.591607E02
$$ 1.000000E02, 1.110750E-01
$$ 1.000000E02, 1.066875E00
$$ 1.000000E02, 2.028075E00
$$ 1.000000E02, 2.994675E00
$$ 1.000000E02, 3.966675E00
$$ 1.000000E02, 4.944075E00
$$ 1.000000E02, 5.926875E00
$$ 1.000000E02, 6.915075E00
$$ 1.000000E02, 7.908675E00
$$ 1.000000E02, 8.907675E00
$$ 1.000000E02, 9.912075E00
$$ 1.000000E02, 1.092188E01
$$ 1.000000E02, 1.193707E01
$$ 1.000000E02, 1.295768E01
$$ 1.000000E02, 1.398367E01
$$ 1.000000E02, 1.501507E01
$$ 1.000000E02, 1.605187E01
$$ 1.000000E02, 1.709407E01
$$ 1.000000E02, 1.814167E01
$$ 1.000000E02, 1.919467E01
$$ 1.000000E02, 2.025307E01
$$ 1.000000E02, 2.131687E01
$$ 1.000000E02, 2.238608E01
$$ 1.000000E02, 2.346067E01
$$ 1.000000E02, 2.454067E01
$$ 1.000000E02, 2.562607E01
$$ 1.000000E02, 2.671688E01
$$ 1.000000E02, 2.781307E01
$$ 1.000000E02, 2.891467E01
$$ 1.000000E02, 3.002167E01
$$ 1.000000E02, 3.113407E01
$$ 1.000000E02, 3.225188E01
$$ 1.000000E02, 3.337507E01
$$ 1.000000E02, 3.450367E01
$$ 1.000000E02, 3.563767E01
$$ 1.000000E02, 3.677707E01
$$ 1.000000E02, 3.792187E01
$$ 1.000000E02, 3.907207E01
$$ 1.000000E02, 4.022767E01
$$ 1.000000E02, 4.138867E01
$$ 1.000000E02, 4.255507E01
$$ 1.000000E02, 4.372688E01
$$ 1.000000E02, 4.490408E01
$$ 1.000000E02, 4.608667E01
$$ 1.000000E02, 4.727468E01
$$ 1.000000E02, 4.846808E01
$$ 1.000000E02, 4.966687E01
$$ 1.000000E02, 5.087107E01
$$ 1.000000E02, 5.208067E01
$$ 1.000000E02, 5.329567E01
$$ 1.000000E02, 5.451608E01
$$ 1.000000E02, 5.574187E01
$$ 1.000000E02, 5.697307E01
$$ 1.000000E02, 5.820968E01
$$ 1.000000E02, 5.945167E01
$$ 1.000000E02, 6.069907E01
$$ 1.000000E02, 6.195188E01
$$ 1.000000E02, 6.321007E01
$$ 1.000000E02, 6.447367E01
$$ 1.000000E02, 6.574267E01
$$ 1.000000E02, 6.701708E01
$$ 1.000000E02, 6.829688E01
$$ 1.000000E02, 6.958208E01
$$ 1.000000E02, 7.087268E01
$$ 1.000000E02, 7.216868E01
$$ 1.000000E02, 7.347007E01
$$ 1.000000E02, 7.477687E01
$$ 1.000000E02, 7.608907E01
$$ 1.000000E02, 7.740667E01
$$ 1.000000E02, 7.872967E01
$$ 1.000000E02, 8.005807E01
$$ 1.000000E02, 8.139188E01
$$ 1.000000E02, 8.273107E01
$$ 1.000000E02, 8.407567E01
$$ 1.000000E02, 8.542567E01
$$ 1.000000E02, 8.678107E01
$$ 1.000000E02, 8.814188E01
$$ 1.000000E02, 8.950807E01
$$ 1.000000E02, 9.087967E01
$$ 1.000000E02, 9.225667E01
$$ 1.000000E02, 9.363907E01
$$ 1.000000E02, 9.502687E01
$$ 1.000000E02, 9.642008E01
$$ 1.000000E02, 9.781867E01
$$ 1.000000E02, 9.922267E01
$$ 1.000000E02, 1.006321E02
$$ 1.000000E02, 1.020469E02
$$ 1.000000E02, 1.034671E02
$$ 1.000000E02, 1.048927E02
$$ 1.000000E02, 1.063237E02
$$ 1.000000E02, 1.077601E02
$$ 1.000000E02, 1.092019E02
$$ 1.000000E02, 1.106491E02
$$ 1.000000E02, 1.121017E02
$$ 1.000000E02, 1.135597E02
$$ 1.000000E02, 1.150231E02
$$ 1.000000E02, 1.164919E02
$$ 1.000000E02, 1.179661E02
$$ 1.000000E02, 1.194457E02
$$ 1.000000E02, 1.209307E02
$$ 1.000000E02, 1.224211E02
$$ 1.000000E02, 1.239169E02
$$ 1.000000E02, 1.254181E02
$$ 1.000000E02, 1.269247E02
$$ 1.000000E02, 1.284367E02
$$ 1.000000E02, 1.299541E02
$$ 1.000000E02, 1.314769E02
$$ 1.000000E02, 1.330051E02
$$ 1.000000E02, 1.345387E02
$$ 1.000000E02, 1.360777E02
$$ 1.000000E02, 1.376221E02
$$ 1.000000E02, 1.391719E02
$$ 1.000000E02, 1.407271E02
$$ 1.000000E02, 1.422877E02
$$ 1.000000E02, 1.438537E02
$$ 1.000000E02, 1.454251E02
$$ 1.000000E02, 1.470019E02
$$ 1.000000E02, 1.485841E02
$$ 1.000000E02, 1.501717E02
$$ 1.000000E02, 1.517647E02
$$ 1.000000E02, 1.533631E02
$$ 1.000000E02, 1.549669E02
$$ 1.000000E02, 1.565761E02
$$ 1.000000E02, 1.581907E02
$$ 1.000000E02, 1.598107E02
$$ 1.000000E02, 1.614361E02
$$ 1.000000E02, 1.630669E02
$$ 1.000000E02, 1.647031E02
$$ 1.000000E02, 1.663447E02
$$ 1.000000E02, 1.679917E02
$$ 1.000000E02, 1.696441E02
$$ 1.000000E02, 1.713019E02
$$ 1.000000E02, 1.729651E02
$$ 1.000000E02, 1.746337E02
$$ 1.000000E02, 1.763077E02
$$ 1.000000E02, 1.779871E02
$$ 1.000000E02, 1.796719E02
$$ 1.000000E02, 1.813621E02
$$ 1.000000E02, 1.830577E02
$$ 1.000000E02, 1.847587E02
$$ 1.000000E02, 1.864651E02
$$ 1.000000E02, 1.881769E02
$$ 1.000000E02, 1.898941E02
$$ 1.000000E02, 1.916167E02
$$ 1.000000E02, 1.933447E02
$$ 1.000000E02, 1.950781E02
$$ 1.000000E02, 1.968169E02
$$ 1.000000E02, 1.985611E02
$$ 1.000000E02, 2.003107E02
$$ 1.000000E02, 2.020657E02
$$ 1.000000E02, 2.038261E02
$$ 1.000000E02, 2.055919E02
$$ 1.000000E02, 2.073631E02
$$ 1.000000E02, 2.091397E02
$$ 1.000000E02, 2.109217E02
$$ 1.000000E02, 2.127091E02
$$ 1.000000E02, 2.145019E02
$$ 1.000000E02, 2.163001E02
$$ 1.000000E02, 2.181037E02
$$ 1.000000E02, 2.199127E02
$$ 1.000000E02, 2.217271E02
$$ 1.000000E02, 2.235469E02
$$ 1.000000E02, 2.253721E02
$$ 1.000000E02, 2.272027E02
$$ 1.000000E02, 2.290387E02
$$ 1.000000E02, 2.308801E02
$$ 1.000000E02, 2.327269E02
$$ 1.000000E02, 2.345791E02
$$ 1.000000E02, 2.364367E02
$$ 1.000000E02, 2.382997E02
$$ 1.000000E02, 2.401681E02
$$ 1.000000E02, 2.420419E02
$$ 1.000000E02, 2.439211E02
$$ 1.000000E02, 2.458057E02
$$ 1.000000E02, 2.476957E02
$$ 1.000000E02, 2.495911E02
$$ 1.000000E02, 2.514919E02
$$ 1.000000E02, 2.533981E02
$$ 1.000000E02, 2.553097E02
$$ 1.000000E02, 2.572267E02
$$ 1.000000E02, 2.591491E02
$$ 1.000000E02, 2.610769E02
$$ 1.000000E02, 2.630101E02
$$ 1.000000E02, 2.649487E02
$$ 1.000000E02, 2.668927E02
$$ 1.000000E02, 2.688421E02
$$ 1.000000E02, 2.707969E02
$$ 1.000000E02, 2.727571E02
$$ 1.000000E02, 2.747227E02
$$ 1.000000E02, 2.766937E02
$$ 1.000000E02, 2.786701E02
$$ 1.000000E02, 2.806519E02
$$ 1.000000E02, 2.826391E02
$$ 1.000000E02, 2.846317E02
$$ 1.000000E02, 2.866297E02
$$ 1.000000E02, 2.886331E02
$$ 1.000000E02, 2.906419E02
$$ 1.000000E02, 2.926561E02
$$ 1.000000E02, 2.946757E02
$$ 1.000000E02, 2.967007E02
$$ 1.000000E02, 2.987311E02
$$ 1.000000E02, 3.007669E02
$$ 1.000000E02, 3.028081E02
$$ 1.000000E02, 3.048547E02
$$ 1.000000E02, 3.069067E02
$$ 1.000000E02, 3.089641E02
$$ 1.000000E02, 3.110269E02
$$ 1.000000E02, 3.130951E02
$$ 1.000000E02, 3.151687E02
$$ 1.000000E02, 3.172477E02
$$ 1.000000E02, 3.193321E02
$$ 1.000000E02, 3.214219E02
$$ 1.000000E02, 3.235171E02
$$ 1.000000E02, 3.256177E02
$$ 1.000000E02, 3.277237E02
$$ 1.000000E02, 3.298351E02
$$ 1.000000E02, 3.319519E02
$$ 1.000000E02, 3.340741E02
$$ 1.000000E02, 3.362017E02
$$ 1.000000E02, 3.383347E02
$$ 1.000000E02, 3.404731E02
$$ 1.000000E02, 3.426169E02
$$ 1.000000E02, 3.447661E02
$$ 1.000000E02, 3.469207E02
$$ 1.000000E02, 3.490807E02
$$ 1.000000E02, 3.512461E02
$$ 1.000000E02, 3.534169E02
$$ 1.000000E02, 3.555931E02
$$ 1.000000E02, 3.577747E02
$$ 1.000000E02, 3.599617E02
$$ 1.000000E02, 2.154075E00
$$ 1.000000E02, 4.351875E00
$$ 1.000000E02, 6.555075E00
$$ 1.000000E02, 8.763675E00
$$ 1.000000E02, 1.097767E01
$$ 1.000000E02, 1.319707E01
$$ 1.000000E02, 1.542188E01
$$ 1.000000E02, 1.765207E01
$$ 1.000000E02, 1.988768E01
$$ 1.000000E02, 2.212867E01
$$ 1.000000E02, 2.437507E01
$$ 1.000000E02, 2.662687E01
$$ 1.000000E02, 2.888407E01
$$ 1.000000E02, 3.114668E01
$$ 1.000000E02, 3.341467E01
$$ 1.000000E02, 3.568807E01
$$ 1.000000E02, 3.796687E01
$$ 1.000000E02, 4.025107E01
$$ 1.000000E02, 4.254067E01
$$ 1.000000E02, 4.483567E01
$$ 1.000000E02, 4.713607E01
$$ 1.000000E02, 4.944187E01
$$ 1.000000E02, 5.175308E01
$$ 1.000000E02, 5.406967E01
$$ 1.000000E02, 5.639168E01
$$ 1.000000E02, 5.871907E01
$$ 1.000000E02, 6.105188E01
$$ 1.000000E02, 6.339007E01
$$ 1.000000E02, 6.573368E01
$$ 1.000000E02, 6.808267E01
$$ 1.000000E02, 7.043707E01
$$ 1.000000E02, 7.279687E01
$$ 1.000000E02, 7.516207E01
$$ 1.000000E02, 7.753268E01
$$ 1.000000E02, 7.990868E01
$$ 1.000000E02, 8.229008E01
$$ 1.000000E02, 8.467687E01
$$ 1.000000E02, 8.706908E01
$$ 1.000000E02, 8.946667E01
$$ 1.000000E02, 9.186968E01
$$ 1.000000E02, 9.427807E01
$$ 1.000000E02, 9.669187E01
$$ 1.000000E02, 9.911107E01
$$ 1.000000E02, 1.015357E02
$$ 1.000000E02, 1.039657E02
$$ 1.000000E02, 1.064011E02
$$ 1.000000E02, 1.088419E02
$$ 1.000000E02, 1.112881E02
$$ 1.000000E02, 1.137397E02
$$ 1.000000E02, 1.161967E02
$$ 1.000000E02, 1.186591E02
$$ 1.000000E02, 1.211269E02
$$ 1.000000E02, 1.236001E02
$$ 1.000000E02, 1.260787E02
$$ 1.000000E02, 1.285627E02
$$ 1.000000E02, 1.310521E02
$$ 1.000000E02, 1.335469E02
$$ 1.000000E02, 1.360471E02
$$ 1.000000E02, 1.385527E02
$$ 1.000000E02, 1.410637E02
$$ 1.000000E02, 1.435801E02
$$ 1.000000E02, 1.461019E02
$$ 1.000000E02, 1.486291E02
$$ 1.000000E02, 1.511617E02
$$ 1.000000E02, 1.536997E02
$$ 1.000000E02, 1.562431E02
$$ 1.000000E02, 1.587919E02
$$ 1.000000E02, 1.613461E02
$$ 1.000000E02, 1.639057E02
$$ 1.000000E02, 1.664707E02
$$ 1.000000E02, 1.690411E02
$$ 1.000000E02, 1.716169E02
$$ 1.000000E02, 1.741981E02
$$ 1.000000E02, 1.767847E02
$$ 1.000000E02, 1.793767E02
$$ 1.000000E02, 1.819741E02
$$ 1.000000E02, 1.845769E02
$$ 1.000000E02, 1.871851E02
$$ 1.000000E02, 1.897987E02
$$ 1.000000E02, 1.924177E02
$$ 1.000000E02, 1.950421E02
$$ 1.000000E02, 1.976719E02
$$ 1.000000E02, 2.003071E02
$$ 1.000000E02, 2.029477E02
$$ 1.000000E02, 2.055937E02
$$ 1.000000E02, 2.082451E02
$$ 1.000000E02, 2.109019E02
$$ 1.000000E02, 2.135641E02
$$ 1.000000E02, 2.162317E02
$$ 1.000000E02, 2.189047E02
$$ 1.000000E02, 2.215831E02
$$ 1.000000E02, 2.242669E02
$$ 1.000000E02, 2.269561E02
$$ 1.000000E02, 2.296507E02
$$ 1.000000E02, 2.323507E02
$$ 1.000000E02, 2.350561E02
$$ 1.000000E02, 2.377669E02
$$ 1.000000E02, 2.404831E02
$$ 1.000000E02, 2.432047E02
$$ 1.000000E02, 2.459317E02
$$ 1.000000E02, 2.486641E02
$$ 1.000000E02, 2.514019E02
$$ 1.000000E02, 2.541451E02
$$ 1.000000E02, 2.568937E02
$$ 1.000000E02, 2.596477E02
$$ 1.000000E02, 2.624071E02
$$ 1.000000E02, 2.651719E02
$$ 1.000000E02, 2.679421E02
$$ 1.000000E02, 2.707177E02
$$ 1.000000E02, 2.734987E02
$$ 1.000000E02, 2.762851E02
$$ 1.000000E02, 2.790769E02
$$ 1.000000E02, 2.818741E02
$$ 1.000000E02, 2.846767E02
$$ 1.000000E02, 2.874847E02
$$ 1.000000E02, 2.902981E02
$$ 1.000000E02, 2.931169E02
$$ 1.000000E02, 2.959411E02
$$ 1.000000E02, 2.987707E02
$$ 1.000000E02, 3.016057E02
$$ 1.000000E02, 3.044461E02
$$ 1.000000E02, 3.072919E02
$$ 1.000000E02, 3.101431E02
$$ 1.000000E02, 3.129997E02
$$ 1.000000E02, 3.158617E02
$$ 1.000000E02, 3.187291E02
$$ 1.000000E02, 3.216019E02
$$ 1.000000E02, 3.244801E02
$$ 1.000000E02, 3.273637E02
$$ 1.000000E02, 3.302527E02
$$ 1.000000E02, 3.331471E02
$$ 1.000000E02, 3.360469E02
$$ 1.000000E02, 3.389521E02
$$ 1.000000E02, 3.418627E02
$$ 1.000000E02, 3.447787E02
$$ 1.000000E02, 3.477001E02
$$ 1.000000E02, 3.506269E02
$$ 1.000000E02, 3.535591E02
$$ 1.000000E02, 3.564967E02
$$ 1.000000E02, 3.594397E02
$$ 1.000000E02, 2.388075E00
$$ 1.000000E02, 5.341875E00
$$ 1.000000E02, 8.301075E00
$$ 1.000000E02, 1.126567E01
$$ 1.000000E02, 1.423568E01
$$ 1.000000E02, 1.721107E01
$$ 1.000000E02, 2.019187E01
$$ 1.000000E02, 2.317807E01
$$ 1.000000E02, 2.616967E01
$$ 1.000000E02, 2.916667E01
$$ 1.000000E02, 3.216908E01
$$ 1.000000E02, 3.517687E01
$$ 1.000000E02, 3.819007E01
$$ 1.000000E02, 4.120867E01
$$ 1.000000E02, 4.423267E01
$$ 1.000000E02, 4.726207E01
$$ 1.000000E02, 5.029688E01
$$ 1.000000E02, 5.333708E01
$$ 1.000000E02, 5.638267E01
$$ 1.000000E02, 5.943367E01
$$ 1.000000E02, 6.249007E01
$$ 1.000000E02, 6.555187E01
$$ 1.000000E02, 6.861908E01
$$ 1.000000E02, 7.169167E01
$$ 1.000000E02, 7.476967E01
$$ 1.000000E02, 7.785307E01
$$ 1.000000E02, 8.094188E01
$$ 1.000000E02, 8.403608E01
$$ 1.000000E02, 8.713567E01
$$ 1.000000E02, 9.024067E01
$$ 1.000000E02, 9.335107E01
$$ 1.000000E02, 9.646687E01
$$ 1.000000E02, 9.958808E01
$$ 1.000000E02, 1.027147E02
$$ 1.000000E02, 1.058467E02
$$ 1.000000E02, 1.089841E02
$$ 1.000000E02, 1.121269E02
$$ 1.000000E02, 1.152751E02
$$ 1.000000E02, 1.184287E02
$$ 1.000000E02, 1.215877E02
$$ 1.000000E02, 1.247521E02
$$ 1.000000E02, 1.279219E02
$$ 1.000000E02, 1.310971E02
$$ 1.000000E02, 1.342777E02
$$ 1.000000E02, 1.374637E02
$$ 1.000000E02, 1.406551E02
$$ 1.000000E02, 1.438519E02
$$ 1.000000E02, 1.470541E02
$$ 1.000000E02, 1.502617E02
$$ 1.000000E02, 1.534747E02
$$ 1.000000E02, 1.566931E02
$$ 1.000000E02, 1.599169E02
$$ 1.000000E02, 1.631461E02
$$ 1.000000E02, 1.663807E02
$$ 1.000000E02, 1.696207E02
$$ 9.999923E01, 1.728661E02
$$ 9.999690E01, 1.761169E02
$$ 9.999303E01, 1.793731E02
$$ 9.998760E01, 1.826347E02
$$ 9.998063E01, 1.859017E02
$$ 9.997210E01, 1.891741E02
$$ 9.996203E01, 1.924519E02
$$ 9.995041E01, 1.957351E02
$$ 9.993724E01, 1.990237E02
$$ 9.992252E01, 2.023177E02
$$ 9.990625E01, 2.056171E02
$$ 9.988843E01, 2.089219E02
$$ 9.986906E01, 2.122321E02
$$ 9.984815E01, 2.155477E02
$$ 9.982569E01, 2.188687E02
$$ 9.980168E01, 2.221951E02
$$ 9.977613E01, 2.255269E02
$$ 9.974903E01, 2.288641E02
$$ 9.972038E01, 2.322067E02
$$ 9.969019E01, 2.355547E02
$$ 9.965845E01, 2.389081E02
$$ 9.962517E01, 2.422669E02
$$ 9.959034E01, 2.456311E02
$$ 9.955397E01, 2.490007E02
$$ 9.951606E01, 2.523757E02
$$ 9.947660E01, 2.557561E02
$$ 9.943561E01, 2.591419E02
$$ 9.939307E01, 2.625331E02
$$ 9.934899E01, 2.659297E02
$$ 9.930337E01, 2.693317E02
$$ 9.925621E01, 2.727391E02
$$ 9.920752E01, 2.761519E02
$$ 9.915728E01, 2.795701E02
$$ 9.910551E01, 2.829937E02
$$ 9.905221E01, 2.864227E02
$$ 9.899737E01, 2.898571E02
$$ 9.894099E01, 2.932969E02
$$ 9.888308E01, 2.967421E02
$$ 9.882364E01, 3.001927E02
$$ 9.876267E01, 3.036487E02
$$ 9.870016E01, 3.071101E02
$$ 9.863613E01, 3.105769E02
$$ 9.857057E01, 3.140491E02
$$ 9.850348E01, 3.175267E02
$$ 9.843486E01, 3.210097E02
$$ 9.836472E01, 3.244981E02
$$ 9.829305E01, 3.279919E02
$$ 9.821986E01, 3.314911E02
$$ 9.814515E01, 3.349957E02
$$ 9.806892E01, 3.385057E02
$$ 9.799116E01, 3.420211E02
$$ 9.791189E01, 3.455419E02
$$ 9.783110E01, 3.490681E02
$$ 9.774879E01, 3.525997E02
$$ 9.766497E01, 3.561367E02
$$ 9.757964E01, 3.596791E02
$$ 9.749279E01, 3.226875E00
$$ 9.740443E01, 6.780075E00
$$ 9.731457E01, 1.033867E01
$$ 9.722319E01, 1.390267E01
$$ 9.713031E01, 1.747207E01
$$ 9.703592E01, 2.104688E01
$$ 9.694003E01, 2.462707E01
$$ 9.684263E01, 2.821267E01
$$ 9.674374E01, 3.180367E01
$$ 9.664334E01, 3.540008E01
$$ 9.654145E01, 3.900188E01
$$ 9.643806E01, 4.260907E01
$$ 9.633318E01, 4.622167E01
$$ 9.622680E01, 4.983967E01
$$ 9.611893E01, 5.346308E01
$$ 9.600957E01, 5.709187E01
$$ 9.589873E01, 6.072607E01
$$ 9.578640E01, 6.436568E01
$$ 9.567258E01, 6.801067E01
$$ 9.555728E01, 7.166107E01
$$ 9.544050E01, 7.531687E01
$$ 9.532224E01, 7.897807E01
$$ 9.520250E01, 8.264468E01
$$ 9.508129E01, 8.631668E01
$$ 9.495861E01, 8.999407E01
$$ 9.483445E01, 9.367687E01
$$ 9.470882E01, 9.736507E01
$$ 9.458172E01, 1.010587E02
$$ 9.445316E01, 1.047577E02
$$ 9.432314E01, 1.084621E02
$$ 9.419165E01, 1.121719E02
$$ 9.405870E01, 1.158871E02
$$ 9.392430E01, 1.196077E02
$$ 9.378844E01, 1.233337E02
$$ 9.365112E01, 1.270651E02
$$ 9.351236E01, 1.308019E02
$$ 9.337214E01, 1.345441E02
$$ 9.323048E01, 1.382917E02
$$ 9.308737E01, 1.420447E02
$$ 9.294283E01, 1.458031E02
$$ 9.279684E01, 1.495669E02
$$ 9.264941E01, 1.533361E02
$$ 9.250054E01, 1.571107E02
$$ 9.235024E01, 1.608907E02
$$ 9.219852E01, 1.646761E02
$$ 9.204536E01, 1.684669E02
$$ 9.189077E01, 1.722631E02
$$ 9.173476E01, 1.760647E02
$$ 9.157733E01, 1.798717E02
$$ 9.141848E01, 1.836841E02
$$ 9.125822E01, 1.875019E02
$$ 9.109653E01, 1.913251E02
$$ 9.093344E01, 1.951537E02
$$ 9.076894E01, 1.989877E02
$$ 9.060303E01, 2.028271E02
$$ 9.043572E01, 2.066719E02
$$ 9.026700E01, 2.105221E02
$$ 9.009689E01, 2.143777E02
$$ 8.992538E01, 2.182387E02
$$ 8.975247E01, 2.221051E02
$$ 8.957818E01, 2.259769E02
$$ 8.940249E01, 2.298541E02
$$ 8.922542E01, 2.337367E02
$$ 8.904697E01, 2.376247E02
$$ 8.886714E01, 2.415181E02
$$ 8.868593E01, 2.454169E02
$$ 8.850335E01, 2.493211E02
$$ 8.831939E01, 2.532307E02
$$ 8.813407E01, 2.571457E02
$$ 8.794738E01, 2.610661E02
$$ 8.775932E01, 2.649919E02
$$ 8.756991E01, 2.689231E02
$$ 8.737914E01, 2.728597E02
$$ 8.718701E01, 2.768017E02
$$ 8.699354E01, 2.807491E02
$$ 8.679871E01, 2.847019E02
$$ 8.660254E01, 2.886601E02
$$ 8.640503E01, 2.926237E02
$$ 8.620618E01, 2.965927E02
$$ 8.600599E01, 3.005671E02
$$ 8.580447E01, 3.045469E02
$$ 8.560162E01, 3.085321E02
$$ 8.539744E01, 3.125227E02
$$ 8.519194E01, 3.165187E02
$$ 8.498512E01, 3.205201E02
$$ 8.477698E01, 3.245269E02
$$ 8.456753E01, 3.285391E02
$$ 8.435677E01, 3.325567E02
$$ 8.414470E01, 3.365797E02
$$ 8.393132E01, 3.406081E02
$$ 8.371665E01, 3.446419E02
$$ 8.350068E01, 3.486811E02
$$ 8.328341E01, 3.527257E02
$$ 8.306485E01, 3.567757E02
$$ 8.284501E01, 8.310750E-01
$$ 8.262388E01, 4.891875E00
$$ 8.240147E01, 8.958075E00
$$ 8.217778E01, 1.302967E01
$$ 8.195282E01, 1.710667E01
$$ 8.172659E01, 2.118908E01
$$ 8.149909E01, 2.527687E01
$$ 8.127033E01, 2.937007E01
$$ 8.104031E01, 3.346867E01
$$ 8.080904E01, 3.757267E01
$$ 8.057651E01, 4.168207E01
$$ 8.034273E01, 4.579688E01
$$ 8.010771E01, 4.991708E01
$$ 7.987145E01, 5.404267E01
$$ 7.963395E01, 5.817368E01
$$ 7.939521E01, 6.231007E01
$$ 7.915524E01, 6.645187E01
$$ 7.891405E01, 7.059908E01
$$ 7.867163E01, 7.475167E01
$$ 7.842800E01, 7.890967E01
$$ 7.818315E01, 8.307307E01
$$ 7.793709E01, 8.724187E01
$$ 7.768981E01, 9.141607E01
$$ 7.744134E01, 9.559567E01
$$ 7.719167E01, 9.978067E01
$$ 7.694079E01, 1.039711E02
$$ 7.668873E01, 1.081669E02
$$ 7.643548E01, 1.123681E02
$$ 7.618104E01, 1.165747E02
$$ 7.592542E01, 1.207867E02
$$ 7.566863E01, 1.250041E02
$$ 7.541066E01, 1.292269E02
$$ 7.515152E01, 1.334551E02
$$ 7.489122E01, 1.376887E02
$$ 7.462976E01, 1.419277E02
$$ 7.436714E01, 1.461721E02
$$ 7.410337E01, 1.504219E02
$$ 7.383845E01, 1.546771E02
$$ 7.357239E01, 1.589377E02
$$ 7.330519E01, 1.632037E02
$$ 7.303685E01, 1.674751E02
$$ 7.276738E01, 1.717519E02
$$ 7.249678E01, 1.760341E02
$$ 7.222505E01, 1.803217E02
$$ 7.195221E01, 1.846147E02
$$ 7.167825E01, 1.889131E02
$$ 7.140318E01, 1.932169E02
$$ 7.112701E01, 1.975261E02
$$ 7.084973E01, 2.018407E02
$$ 7.057135E01, 2.061607E02
$$ 7.029188E01, 2.104861E02
$$ 7.001132E01, 2.148169E02
$$ 6.972968E01, 2.191531E02
$$ 6.944696E01, 2.234947E02
$$ 6.916315E01, 2.278417E02
$$ 6.887828E01, 2.321941E02
$$ 6.859234E01, 2.365519E02
$$ 6.830534E01, 2.409151E02
$$ 6.801727E01, 2.452837E02
$$ 6.772816E01, 2.496577E02
$$ 6.743799E01, 2.540371E02
$$ 6.714678E01, 2.584219E02
$$ 6.685453E01, 2.628121E02
$$ 6.656124E01, 2.672077E02
$$ 6.626692E01, 2.716087E02
$$ 6.597157E01, 2.760151E02
$$ 6.567520E01, 2.804269E02
$$ 6.537782E01, 2.848441E02
$$ 6.507941E01, 2.892667E02
$$ 6.478001E01, 2.936947E02
$$ 6.447959E01, 2.981281E02
$$ 6.417818E01, 3.025669E02
$$ 6.387577E01, 3.070111E02
$$ 6.357237E01, 3.114607E02
$$ 6.326799E01, 3.159157E02
$$ 6.296263E01, 3.203761E02
$$ 6.265629E01, 3.248419E02
$$ 6.234898E01, 3.293131E02
$$ 6.204070E01, 3.337897E02
$$ 6.173147E01, 3.382717E02
$$ 6.142127E01, 3.427591E02
$$ 6.111012E01, 3.472519E02
$$ 6.079803E01, 3.517501E02
$$ 6.048499E01, 3.562537E02
$$ 6.017102E01, 7.626750E-01
$$ 5.985612E01, 5.277075E00
$$ 5.954028E01, 9.796875E00
$$ 5.922353E01, 1.432207E01
$$ 5.890585E01, 1.885268E01
$$ 5.858726E01, 2.338867E01
$$ 5.826777E01, 2.793007E01
$$ 5.794737E01, 3.247687E01
$$ 5.762607E01, 3.702907E01
$$ 5.730388E01, 4.158668E01
$$ 5.698081E01, 4.614968E01
$$ 5.665684E01, 5.071807E01
$$ 5.633201E01, 5.529187E01
$$ 5.600629E01, 5.987107E01
$$ 5.567971E01, 6.445567E01
$$ 5.535227E01, 6.904567E01
$$ 5.502397E01, 7.364107E01
$$ 5.469482E01, 7.824187E01
$$ 5.436481E01, 8.284807E01
$$ 5.403397E01, 8.745968E01
$$ 5.370229E01, 9.207667E01
$$ 5.336978E01, 9.669908E01
$$ 5.303643E01, 1.013269E02
$$ 5.270227E01, 1.059601E02
$$ 5.236729E01, 1.105987E02
$$ 5.203150E01, 1.152427E02
$$ 5.169490E01, 1.198921E02
$$ 5.135750E01, 1.245469E02
$$ 5.101931E01, 1.292071E02
$$ 5.068032E01, 1.338727E02
$$ 5.034055E01, 1.385437E02
$$ 5.000000E01, 1.432201E02
$$ 4.965867E01, 1.479019E02
$$ 4.931658E01, 1.525891E02
$$ 4.897372E01, 1.572817E02
$$ 4.863010E01, 1.619797E02
$$ 4.828573E01, 1.666831E02
$$ 4.794060E01, 1.713919E02
$$ 4.759474E01, 1.761061E02
$$ 4.724814E01, 1.808257E02
$$ 4.690080E01, 1.855507E02
$$ 4.655274E01, 1.902811E02
$$ 4.620396E01, 1.950169E02
$$ 4.585446E01, 1.997581E02
$$ 4.550425E01, 2.045047E02
$$ 4.515334E01, 2.092567E02
$$ 4.480172E01, 2.140141E02
$$ 4.444941E01, 2.187769E02
$$ 4.409641E01, 2.235451E02
$$ 4.374273E01, 2.283187E02
$$ 4.338837E01, 2.330977E02
$$ 4.303334E01, 2.378821E02
$$ 4.267764E01, 2.426719E02
$$ 4.232128E01, 2.474671E02
$$ 4.196427E01, 2.522677E02
$$ 4.160660E01, 2.570737E02
$$ 4.124829E01, 2.618851E02
$$ 4.088934E01, 2.667019E02
$$ 4.052975E01, 2.715241E02
$$ 4.016954E01, 2.763517E02
$$ 3.980871E01, 2.811847E02
$$ 3.944726E01, 2.860231E02
$$ 3.908519E01, 2.908669E02
$$ 3.872252E01, 2.957161E02
$$ 3.835925E01, 3.005707E02
$$ 3.799539E01, 3.054307E02
$$ 3.763094E01, 3.102961E02
$$ 3.726590E01, 3.151669E02
$$ 3.690029E01, 3.200431E02
$$ 3.653410E01, 3.249247E02
$$ 3.616735E01, 3.298117E02
$$ 3.580004E01, 3.347041E02
$$ 3.543217E01, 3.396019E02
$$ 3.506376E01, 3.445051E02
$$ 3.469480E01, 3.494137E02
$$ 3.432530E01, 3.543277E02
$$ 3.395527E01, 3.592471E02
$$ 3.358471E01, 4.171875E00
$$ 3.321364E01, 9.102075E00
$$ 3.284205E01, 1.403768E01
$$ 3.246995E01, 1.897867E01
$$ 3.209734E01, 2.392508E01
$$ 3.172424E01, 2.887687E01
$$ 3.135065E01, 3.383407E01
$$ 3.097657E01, 3.879668E01
$$ 3.060201E01, 4.376467E01
$$ 3.022698E01, 4.873808E01
$$ 2.985148E01, 5.371687E01
$$ 2.947552E01, 5.870107E01
$$ 2.909910E01, 6.369067E01
$$ 2.872223E01, 6.868567E01
$$ 2.834491E01, 7.368607E01
$$ 2.796715E01, 7.869187E01
$$ 2.758896E01, 8.370307E01
$$ 2.721035E01, 8.871967E01
$$ 2.683131E01, 9.374168E01
$$ 2.645185E01, 9.876907E01
$$ 2.607199E01, 1.038019E02
$$ 2.569172E01, 1.088401E02
$$ 2.531105E01, 1.138837E02
$$ 2.492999E01, 1.189327E02
$$ 2.454855E01, 1.239871E02
$$ 2.416672E01, 1.290469E02
$$ 2.378452E01, 1.341121E02
$$ 2.340195E01, 1.391827E02
$$ 2.301902E01, 1.442587E02
$$ 2.263573E01, 1.493401E02
$$ 2.225209E01, 1.544269E02
$$ 2.186811E01, 1.595191E02
$$ 2.148379E01, 1.646167E02
$$ 2.109913E01, 1.697197E02
$$ 2.071415E01, 1.748281E02
$$ 2.032884E01, 1.799419E02
$$ 1.994322E01, 1.850611E02
$$ 1.955729E01, 1.901857E02
$$ 1.917106E01, 1.953157E02
$$ 1.878453E01, 2.004511E02
$$ 1.839771E01, 2.055919E02
$$ 1.801061E01, 2.107381E02
$$ 1.762323E01, 2.158897E02
$$ 1.723557E01, 2.210467E02
$$ 1.684764E01, 2.262091E02
$$ 1.645946E01, 2.313769E02
$$ 1.607102E01, 2.365501E02
$$ 1.568233E01, 2.417287E02
$$ 1.529340E01, 2.469127E02
$$ 1.490423E01, 2.521021E02
$$ 1.451483E01, 2.572969E02
$$ 1.412520E01, 2.624971E02
$$ 1.373536E01, 2.677027E02
$$ 1.334530E01, 2.729137E02
$$ 1.295503E01, 2.781301E02
$$ 1.256457E01, 2.833519E02
$$ 1.217391E01, 2.885791E02
$$ 1.178306E01, 2.938117E02
$$ 1.139203E01, 2.990497E02
$$ 1.100082E01, 3.042931E02
$$ 1.060944E01, 3.095419E02
$$ 1.021790E01, 3.147961E02
$$ 9.826200E00, 3.200557E02
$$ 9.434347E00, 3.253207E02
$$ 9.042348E00, 3.305911E02
$$ 8.650208E00, 3.358669E02
$$ 8.257935E00, 3.411481E02
$$ 7.865533E00, 3.464347E02
$$ 7.473009E00, 3.517267E02
$$ 7.080370E00, 3.570241E02
$$ 6.687621E00, 2.326875E00
$$ 6.294768E00, 7.635075E00
$$ 5.901818E00, 1.294867E01
$$ 5.508776E00, 1.826768E01
$$ 5.115649E00, 2.359208E01
$$ 4.722442E00, 2.892187E01
$$ 4.329163E00, 3.425707E01
$$ 3.935816E00, 3.959767E01
$$ 3.542408E00, 4.494368E01
$$ 3.148946E00, 5.029508E01
$$ 2.755434E00, 5.565187E01
$$ 2.361880E00, 6.101408E01
$$ 1.968289E00, 6.638167E01
$$ 1.574668E00, 7.175467E01
$$ 1.181022E00, 7.713307E01
$$ 7.873584E-01, 8.251687E01
$$ 3.936823E-01, 8.790607E01
$$ 0.000000E00, 9.330067E01
$$ 0.000000E00, 1.833013E02
$$ 7.893367E-01, 1.779122E02
$$ 1.578624E00, 1.725338E02
$$ 2.367813E00, 1.671662E02
$$ 3.156855E00, 1.618093E02
$$ 3.945700E00, 1.564633E02
$$ 4.734299E00, 1.511282E02
$$ 5.522603E00, 1.458037E02
$$ 6.310563E00, 1.404901E02
$$ 7.098130E00, 1.351873E02
$$ 7.885255E00, 1.298954E02
$$ 8.671888E00, 1.246142E02
$$ 9.457981E00, 1.193437E02
$$ 1.024348E01, 1.140841E02
$$ 1.102835E01, 1.088353E02
$$ 1.181253E01, 1.035973E02
$$ 1.259597E01, 9.837015E01
$$ 1.337863E01, 9.315375E01
$$ 1.416045E01, 8.794815E01
$$ 1.494139E01, 8.275335E01
$$ 1.572140E01, 7.756935E01
$$ 1.650044E01, 7.239615E01
$$ 1.727844E01, 6.723375E01
$$ 1.805537E01, 6.208215E01
$$ 1.883117E01, 5.694135E01
$$ 1.960579E01, 5.181135E01
$$ 2.037920E01, 4.669215E01
$$ 2.115134E01, 4.158375E01
$$ 2.192216E01, 3.648615E01
$$ 2.269161E01, 3.139935E01
$$ 2.345965E01, 2.632335E01
$$ 2.422623E01, 2.125815E01
$$ 2.499130E01, 1.620375E01
$$ 2.575481E01, 1.116015E01
$$ 2.651671E01, 6.127350E00
$$ 2.727697E01, 1.105350E00
$$ 2.803552E01, 3.560941E02
$$ 2.879233E01, 3.510937E02
$$ 2.954734E01, 3.461042E02
$$ 3.030052E01, 3.411253E02
$$ 3.105180E01, 3.361573E02
$$ 3.180115E01, 3.312001E02
$$ 3.254852E01, 3.262537E02
$$ 3.329386E01, 3.213182E02
$$ 3.403713E01, 3.163933E02
$$ 3.477828E01, 3.114793E02
$$ 3.551726E01, 3.065761E02
$$ 3.625402E01, 3.016837E02
$$ 3.698853E01, 2.968021E02
$$ 3.772073E01, 2.919314E02
$$ 3.845058E01, 2.870713E02
$$ 3.917804E01, 2.822221E02
$$ 3.990306E01, 2.773837E02
$$ 4.062559E01, 2.725561E02
$$ 4.134558E01, 2.677394E02
$$ 4.206301E01, 2.629333E02
$$ 4.277781E01, 2.581382E02
$$ 4.348994E01, 2.533537E02
$$ 4.419937E01, 2.485802E02
$$ 4.490604E01, 2.438174E02
$$ 4.560992E01, 2.390654E02
$$ 4.631095E01, 2.343241E02
$$ 4.700910E01, 2.295937E02
$$ 4.770431E01, 2.248741E02
$$ 4.839656E01, 2.201653E02
$$ 4.908579E01, 2.154674E02
$$ 4.977196E01, 2.107801E02
$$ 5.045503E01, 2.061038E02
$$ 5.113496E01, 2.014381E02
$$ 5.181170E01, 1.967834E02
$$ 5.248522E01, 1.921393E02
$$ 5.315546E01, 1.875062E02
$$ 5.382239E01, 1.828837E02
$$ 5.448597E01, 1.782721E02
$$ 5.514615E01, 1.736713E02
$$ 5.580290E01, 1.690813E02
$$ 5.645617E01, 1.645021E02
$$ 5.710592E01, 1.599337E02
$$ 5.775212E01, 1.553761E02
$$ 5.839471E01, 1.508293E02
$$ 5.903367E01, 1.462934E02
$$ 5.966895E01, 1.417682E02
$$ 6.030051E01, 1.372537E02
$$ 6.092832E01, 1.327501E02
$$ 6.155232E01, 1.282573E02
$$ 6.217250E01, 1.237754E02
$$ 6.278880E01, 1.193041E02
$$ 6.340118E01, 1.148438E02
$$ 6.400962E01, 1.103941E02
$$ 6.461407E01, 1.059553E02
$$ 6.521449E01, 1.015274E02
$$ 6.581085E01, 9.711015E01
$$ 6.640311E01, 9.270375E01
$$ 6.699124E01, 8.830815E01
$$ 6.757518E01, 8.392335E01
$$ 6.815492E01, 7.954935E01
$$ 6.873041E01, 7.518615E01
$$ 6.930162E01, 7.083375E01
$$ 6.986851E01, 6.649215E01
$$ 7.043105E01, 6.216135E01
$$ 7.098920E01, 5.784135E01
$$ 7.154293E01, 5.353215E01
$$ 7.209220E01, 4.923375E01
$$ 7.263698E01, 4.494615E01
$$ 7.317723E01, 4.066935E01
$$ 7.371292E01, 3.640335E01
$$ 7.424402E01, 3.214815E01
$$ 7.477049E01, 2.790375E01
$$ 7.529231E01, 2.367015E01
$$ 7.580943E01, 1.944735E01
$$ 7.632183E01, 1.523535E01
$$ 7.682948E01, 1.103415E01
$$ 7.733233E01, 6.843750E00
$$ 7.783037E01, 2.664150E00
$$ 7.832356E01, 3.584954E02
$$ 7.881187E01, 3.543373E02
$$ 7.929527E01, 3.501902E02
$$ 7.977373E01, 3.460537E02
$$ 8.024722E01, 3.419282E02
$$ 8.071571E01, 3.378133E02
$$ 8.117917E01, 3.337094E02
$$ 8.163757E01, 3.296161E02
$$ 8.209089E01, 3.255337E02
$$ 8.253909E01, 3.214621E02
$$ 8.298215E01, 3.174013E02
$$ 8.342003E01, 3.133514E02
$$ 8.385272E01, 3.093122E02
$$ 8.428019E01, 3.052837E02
$$ 8.470240E01, 3.012662E02
$$ 8.511934E01, 2.972593E02
$$ 8.553097E01, 2.932634E02
$$ 8.593728E01, 2.892781E02
$$ 8.633823E01, 2.853038E02
$$ 8.673380E01, 2.813401E02
$$ 8.712396E01, 2.773873E02
$$ 8.750870E01, 2.734453E02
$$ 8.788799E01, 2.695142E02
$$ 8.826180E01, 2.655938E02
$$ 8.863011E01, 2.616842E02
$$ 8.899290E01, 2.577854E02
$$ 8.935014E01, 2.538973E02
$$ 8.970182E01, 2.500202E02
$$ 9.004790E01, 2.461537E02
$$ 9.038838E01, 2.422981E02
$$ 9.072323E01, 2.384533E02
$$ 9.105242E01, 2.346193E02
$$ 9.137594E01, 2.307962E02
$$ 9.169376E01, 2.269838E02
$$ 9.200588E01, 2.231821E02
$$ 9.231226E01, 2.193914E02
$$ 9.261288E01, 2.156114E02
$$ 9.290774E01, 2.118421E02
$$ 9.319681E01, 2.080838E02
$$ 9.348008E01, 2.043361E02
$$ 9.375751E01, 2.005993E02
$$ 9.402911E01, 1.968733E02
$$ 9.429485E01, 1.931581E02
$$ 9.455471E01, 1.894537E02
$$ 9.480868E01, 1.857602E02
$$ 9.505675E01, 1.820774E02
$$ 9.529889E01, 1.784053E02
$$ 9.553510E01, 1.747442E02
$$ 9.576535E01, 1.710937E02
$$ 9.598963E01, 1.674542E02
$$ 9.620794E01, 1.638253E02
$$ 9.642025E01, 1.602074E02
$$ 9.662655E01, 1.566001E02
$$ 9.682683E01, 1.530037E02
$$ 9.702108E01, 1.494181E02
$$ 9.720928E01, 1.458434E02
$$ 9.739143E01, 1.422794E02
$$ 9.756751E01, 1.387261E02
$$ 9.773751E01, 1.351837E02
$$ 9.790142E01, 1.316521E02
$$ 9.805923E01, 1.281314E02
$$ 9.821093E01, 1.246213E02
$$ 9.835651E01, 1.211222E02
$$ 9.849597E01, 1.176337E02
$$ 9.862928E01, 1.141562E02
$$ 9.875646E01, 1.106893E02
$$ 9.887747E01, 1.072333E02
$$ 9.899233E01, 1.037881E02
$$ 9.910102E01, 1.003537E02
$$ 9.920354E01, 9.693015E01
$$ 9.929987E01, 9.351735E01
$$ 9.939002E01, 9.011535E01
$$ 9.947397E01, 8.672415E01
$$ 9.955173E01, 8.334375E01
$$ 9.962328E01, 7.997415E01
$$ 9.968863E01, 7.661535E01
$$ 9.974776E01, 7.326735E01
$$ 9.980069E01, 6.993015E01
$$ 9.984739E01, 6.660375E01
$$ 9.988787E01, 6.328815E01
$$ 9.992213E01, 5.998335E01
$$ 9.995016E01, 5.668935E01
$$ 9.997196E01, 5.340615E01
$$ 9.998754E01, 5.013375E01
$$ 9.999688E01, 4.687215E01
$$ 1.000000E02, 4.362135E01
$$ 1.000000E02, 4.038135E01
$$ 1.000000E02, 3.715215E01
$$ 1.000000E02, 3.393375E01
$$ 1.000000E02, 3.072615E01
$$ 1.000000E02, 2.752935E01
$$ 1.000000E02, 2.434335E01
$$ 1.000000E02, 2.116815E01
$$ 1.000000E02, 1.800375E01
$$ 1.000000E02, 1.485015E01
$$ 1.000000E02, 1.170735E01
$$ 1.000000E02, 8.575350E00
$$ 1.000000E02, 5.454150E00
$$ 1.000000E02, 2.343750E00
$$ 1.000000E02, 3.592442E02
$$ 1.000000E02, 3.561554E02
$$ 1.000000E02, 3.530773E02
$$ 1.000000E02, 3.500102E02
$$ 1.000000E02, 3.469537E02
$$ 1.000000E02, 3.439082E02
$$ 1.000000E02, 3.408734E02
$$ 1.000000E02, 3.378493E02
$$ 1.000000E02, 3.348362E02
$$ 1.000000E02, 3.318337E02
$$ 1.000000E02, 3.288422E02
$$ 1.000000E02, 3.258613E02
$$ 1.000000E02, 3.228914E02
$$ 1.000000E02, 3.199322E02
$$ 1.000000E02, 3.169838E02
$$ 1.000000E02, 3.140461E02
$$ 1.000000E02, 3.111193E02
$$ 1.000000E02, 3.082033E02
$$ 1.000000E02, 3.052981E02
$$ 1.000000E02, 3.024038E02
$$ 1.000000E02, 2.995201E02
$$ 1.000000E02, 2.966474E02
$$ 1.000000E02, 2.937853E02
$$ 1.000000E02, 2.909342E02
$$ 1.000000E02, 2.880937E02
$$ 1.000000E02, 2.852642E02
$$ 1.000000E02, 2.824453E02
$$ 1.000000E02, 2.796373E02
$$ 1.000000E02, 2.768402E02
$$ 1.000000E02, 2.740537E02
$$ 1.000000E02, 2.712782E02
$$ 1.000000E02, 2.685133E02
$$ 1.000000E02, 2.657594E02
$$ 1.000000E02, 2.630161E02
$$ 1.000000E02, 2.602838E02
$$ 1.000000E02, 2.575622E02
$$ 1.000000E02, 2.548513E02
$$ 1.000000E02, 2.521513E02
$$ 1.000000E02, 2.494621E02
$$ 1.000000E02, 2.467838E02
$$ 1.000000E02, 2.441161E02
$$ 1.000000E02, 2.414593E02
$$ 1.000000E02, 2.388133E02
$$ 1.000000E02, 2.361781E02
$$ 1.000000E02, 2.335537E02
$$ 1.000000E02, 2.309401E02
$$ 1.000000E02, 2.283374E02
$$ 1.000000E02, 2.257454E02
$$ 1.000000E02, 2.231642E02
$$ 1.000000E02, 2.205938E02
$$ 1.000000E02, 2.180342E02
$$ 1.000000E02, 2.154853E02
$$ 1.000000E02, 2.129473E02
$$ 1.000000E02, 2.104201E02
$$ 1.000000E02, 2.079038E02
$$ 1.000000E02, 2.053982E02
$$ 1.000000E02, 2.029034E02
$$ 1.000000E02, 2.004194E02
$$ 1.000000E02, 1.979462E02
$$ 1.000000E02, 1.954838E02
$$ 1.000000E02, 1.930322E02
$$ 1.000000E02, 1.905913E02
$$ 1.000000E02, 1.881613E02
$$ 1.000000E02, 1.857421E02
$$ 1.000000E02, 1.833337E02
$$ 1.000000E02, 1.809362E02
$$ 1.000000E02, 1.785494E02
$$ 1.000000E02, 1.761733E02
$$ 1.000000E02, 1.738082E02
$$ 1.000000E02, 1.714538E02
$$ 1.000000E02, 1.691101E02
$$ 1.000000E02, 1.667773E02
$$ 1.000000E02, 1.644553E02
$$ 1.000000E02, 1.621441E02
$$ 1.000000E02, 1.598437E02
$$ 1.000000E02, 1.575542E02
$$ 1.000000E02, 1.552753E02
$$ 1.000000E02, 1.530073E02
$$ 1.000000E02, 1.507502E02
$$ 1.000000E02, 1.485038E02
$$ 1.000000E02, 1.462681E02
$$ 1.000000E02, 1.440433E02
$$ 1.000000E02, 1.418293E02
$$ 1.000000E02, 1.396261E02
$$ 1.000000E02, 1.374338E02
$$ 1.000000E02, 1.352521E02
$$ 1.000000E02, 1.330814E02
$$ 1.000000E02, 1.309214E02
$$ 1.000000E02, 1.287722E02
$$ 1.000000E02, 1.266337E02
$$ 1.000000E02, 1.245061E02
$$ 1.000000E02, 1.223893E02
$$ 1.000000E02, 1.202833E02
$$ 1.000000E02, 1.181881E02
$$ 1.000000E02, 1.161037E02
$$ 1.000000E02, 1.140301E02
$$ 1.000000E02, 1.119673E02
$$ 1.000000E02, 1.099154E02
$$ 1.000000E02, 1.078741E02
$$ 1.000000E02, 1.058438E02
$$ 1.000000E02, 1.038241E02
$$ 1.000000E02, 1.018153E02
$$ 1.000000E02, 9.981735E01
$$ 1.000000E02, 9.783015E01
$$ 1.000000E02, 9.585375E01
$$ 1.000000E02, 9.388815E01
$$ 1.000000E02, 9.193335E01
$$ 1.000000E02, 8.998935E01
$$ 1.000000E02, 8.805615E01
$$ 1.000000E02, 8.613375E01
$$ 1.000000E02, 8.422215E01
$$ 1.000000E02, 8.232135E01
$$ 1.000000E02, 8.043135E01
$$ 1.000000E02, 7.855215E01
$$ 1.000000E02, 7.668375E01
$$ 1.000000E02, 7.482615E01
$$ 1.000000E02, 7.297935E01
$$ 1.000000E02, 7.114335E01
$$ 1.000000E02, 6.931815E01
$$ 1.000000E02, 6.750375E01
$$ 1.000000E02, 6.570015E01
$$ 1.000000E02, 6.390735E01
$$ 1.000000E02, 6.212535E01
$$ 1.000000E02, 6.035415E01
$$ 1.000000E02, 5.859375E01
$$ 1.000000E02, 5.684415E01
$$ 1.000000E02, 5.510535E01
$$ 1.000000E02, 5.337735E01
$$ 1.000000E02, 5.166015E01
$$ 1.000000E02, 4.995375E01
$$ 1.000000E02, 4.825815E01
$$ 1.000000E02, 4.657335E01
$$ 1.000000E02, 4.489935E01
$$ 1.000000E02, 4.323615E01
$$ 1.000000E02, 4.158375E01
$$ 1.000000E02, 3.994215E01
$$ 1.000000E02, 3.831135E01
$$ 1.000000E02, 3.669135E01
$$ 1.000000E02, 3.508215E01
$$ 1.000000E02, 3.348375E01
$$ 1.000000E02, 3.189615E01
$$ 1.000000E02, 3.031935E01
$$ 1.000000E02, 2.875335E01
$$ 1.000000E02, 2.719815E01
$$ 1.000000E02, 2.565375E01
$$ 1.000000E02, 2.412015E01
$$ 1.000000E02, 2.259735E01
$$ 1.000000E02, 2.108535E01
$$ 1.000000E02, 1.958415E01
$$ 1.000000E02, 1.809375E01
$$ 1.000000E02, 1.661415E01
$$ 1.000000E02, 1.514535E01
$$ 1.000000E02, 1.368735E01
$$ 1.000000E02, 1.224015E01
$$ 1.000000E02, 1.080375E01
$$ 1.000000E02, 9.378150E00
$$ 1.000000E02, 7.963350E00
$$ 1.000000E02, 6.559350E00
$$ 1.000000E02, 5.166150E00
$$ 1.000000E02, 3.783750E00
$$ 1.000000E02, 2.412150E00
$$ 1.000000E02, 1.051350E00
$$ 1.000000E02, 3.597014E02
$$ 1.000000E02, 3.583622E02
$$ 1.000000E02, 3.570338E02
$$ 1.000000E02, 3.557161E02
$$ 1.000000E02, 3.544094E02
$$ 1.000000E02, 3.531133E02
$$ 1.000000E02, 3.518282E02
$$ 1.000000E02, 3.505538E02
$$ 1.000000E02, 3.492902E02
$$ 1.000000E02, 3.480373E02
$$ 1.000000E02, 3.467954E02
$$ 1.000000E02, 3.455642E02
$$ 1.000000E02, 3.443438E02
$$ 1.000000E02, 3.431342E02
$$ 1.000000E02, 3.419353E02
$$ 1.000000E02, 3.407474E02
$$ 1.000000E02, 3.395702E02
$$ 1.000000E02, 3.384038E02
$$ 1.000000E02, 3.372482E02
$$ 1.000000E02, 3.361034E02
$$ 1.000000E02, 3.349693E02
$$ 1.000000E02, 3.338461E02
$$ 1.000000E02, 3.327338E02
$$ 1.000000E02, 3.316322E02
$$ 1.000000E02, 3.305413E02
$$ 1.000000E02, 3.294614E02
$$ 1.000000E02, 3.283922E02
$$ 1.000000E02, 3.273338E02
$$ 1.000000E02, 3.262862E02
$$ 1.000000E02, 3.252494E02
$$ 1.000000E02, 3.242234E02
$$ 1.000000E02, 3.232082E02
$$ 1.000000E02, 3.222038E02
$$ 1.000000E02, 3.212102E02
$$ 1.000000E02, 3.202274E02
$$ 1.000000E02, 3.192554E02
$$ 1.000000E02, 3.182942E02
$$ 1.000000E02, 3.173438E02
$$ 1.000000E02, 3.164042E02
$$ 1.000000E02, 3.154754E02
$$ 1.000000E02, 3.145574E02
$$ 1.000000E02, 3.136502E02
$$ 1.000000E02, 3.127537E02
$$ 1.000000E02, 3.118682E02
$$ 1.000000E02, 3.109933E02
$$ 1.000000E02, 3.101294E02
$$ 1.000000E02, 3.092762E02
$$ 1.000000E02, 3.084338E02
$$ 1.000000E02, 3.076022E02
$$ 1.000000E02, 3.067814E02
$$ 1.000000E02, 3.059714E02
$$ 1.000000E02, 3.051722E02
$$ 1.000000E02, 3.043838E02
$$ 1.000000E02, 3.036062E02
$$ 1.000000E02, 3.028393E02
$$ 1.000000E02, 3.020834E02
$$ 1.000000E02, 3.013382E02
$$ 1.000000E02, 3.006038E02
$$ 1.000000E02, 2.998802E02
$$ 1.000000E02, 2.991674E02
$$ 1.000000E02, 2.984654E02
$$ 1.000000E02, 2.977742E02
$$ 1.000000E02, 2.970938E02
$$ 1.000000E02, 2.964242E02
$$ 1.000000E02, 2.957654E02
$$ 1.000000E02, 2.951174E02
$$ 1.000000E02, 2.944802E02
$$ 1.000000E02, 2.938538E02
$$ 1.000000E02, 2.932382E02
$$ 1.000000E02, 2.926334E02
$$ 1.000000E02, 2.920394E02
$$ 1.000000E02, 2.914562E02
$$ 1.000000E02, 2.908837E02
$$ 1.000000E02, 2.903221E02
$$ 1.000000E02, 2.897714E02
$$ 1.000000E02, 2.892314E02
$$ 1.000000E02, 2.887022E02
$$ 1.000000E02, 2.881838E02
$$ 1.000000E02, 2.876762E02
$$ 1.000000E02, 2.871794E02
$$ 1.000000E02, 2.866934E02
$$ 1.000000E02, 2.862182E02
$$ 1.000000E02, 2.857537E02
$$ 1.000000E02, 2.853002E02
$$ 1.000000E02, 2.848574E02
$$ 1.000000E02, 2.844254E02
$$ 1.000000E02, 2.840042E02
$$ 1.000000E02, 2.835938E02
$$ 1.000000E02, 2.831942E02
$$ 1.000000E02, 2.828054E02
$$ 1.000000E02, 2.824274E02
$$ 1.000000E02, 2.820602E02
$$ 1.000000E02, 2.817038E02
$$ 1.000000E02, 2.813582E02
$$ 1.000000E02, 2.810234E02
$$ 1.000000E02, 2.806994E02
$$ 1.000000E02, 2.803862E02
$$ 1.000000E02, 2.800838E02
$$ 1.000000E02, 2.797922E02
$$ 1.000000E02, 2.795114E02
$$ 1.000000E02, 2.792414E02
$$ 1.000000E02, 2.789822E02
$$ 1.000000E02, 2.787338E02
$$ 1.000000E02, 2.784962E02
$$ 1.000000E02, 2.782694E02
$$ 1.000000E02, 2.780534E02
$$ 1.000000E02, 2.778482E02
$$ 1.000000E02, 2.776538E02
$$ 1.000000E02, 2.774702E02
$$ 1.000000E02, 2.772974E02
$$ 1.000000E02, 2.771354E02
$$ 1.000000E02, 2.769842E02
$$ 1.000000E02, 2.768438E02
$$ 1.000000E02, 2.767142E02
$$ 1.000000E02, 2.765954E02
$$ 1.000000E02, 2.764874E02
$$ 1.000000E02, 2.763902E02
$$ 1.000000E02, 2.763038E02
$$ 1.000000E02, 2.762282E02
$$ 1.000000E02, 2.761634E02
$$ 1.000000E02, 2.761094E02
$$ 1.000000E02, 2.760662E02
$$ 1.000000E02, 2.760338E02
$$ 1.000000E02, 2.760122E02
$$ 1.000000E02, 2.760014E02
$$ 1.000000E02, 2.760014E02
$$ 1.000000E02, 2.760122E02
$$ 1.000000E02, 2.760338E02
$$ 1.000000E02, 2.760662E02
$$ 1.000000E02, 2.761094E02
$$ 1.000000E02, 2.761634E02
$$ 1.000000E02, 2.762282E02
$$ 1.000000E02, 2.763038E02
$$ 1.000000E02, 2.763902E02
$$ 1.000000E02, 2.764874E02
$$ 1.000000E02, 2.765954E02
$$ 1.000000E02, 2.767142E02
$$ 1.000000E02, 2.768438E02
$$ 1.000000E02, 2.769842E02
$$ 1.000000E02, 2.771354E02
$$ 1.000000E02, 2.772974E02
$$ 1.000000E02, 2.774702E02
$$ 1.000000E02, 2.776538E02
$$ 1.000000E02, 2.778482E02
$$ 1.000000E02, 2.780534E02
$$ 1.000000E02, 2.782694E02
$$ 1.000000E02, 2.784962E02
$$ 1.000000E02, 2.787338E02
$$ 1.000000E02, 2.789822E02
$$ 1.000000E02, 2.792414E02
$$ 1.000000E02, 2.795114E02
$$ 1.000000E02, 2.797922E02
$$ 1.000000E02, 2.800838E02
$$ 1.000000E02, 2.803862E02
$$ 1.000000E02, 2.806994E02
$$ 1.000000E02, 2.810234E02
$$ 1.000000E02, 2.813582E02
$$ 1.000000E02, 2.817038E02
$$ 1.000000E02, 2.820602E02
$$ 1.000000E02, 2.824274E02
$$ 1.000000E02, 2.828054E02
$$ 1.000000E02, 2.831942E02
$$ 1.000000E02, 2.835938E02
$$ 1.000000E02, 2.840042E02
$$ 1.000000E02, 2.844254E02
$$ 1.000000E02, 2.848574E02
$$ 1.000000E02, 2.853002E02
$$ 1.000000E02, 2.857537E02
$$ 1.000000E02, 2.862182E02
$$ 1.000000E02, 2.866934E02
$$ 1.000000E02, 2.871794E02
$$ 1.000000E02, 2.876762E02
$$ 1.000000E02, 2.881838E02
$$ 1.000000E02, 2.887022E02
$$ 1.000000E02, 2.892314E02
$$ 1.000000E02, 2.897714E02
$$ 1.000000E02, 2.903221E02
$$ 1.000000E02, 2.908837E02
$$ 1.000000E02, 2.914562E02
$$ 1.000000E02, 2.920394E02
$$ 1.000000E02, 2.926334E02
$$ 1.000000E02, 2.932382E02
$$ 1.000000E02, 2.938538E02
$$ 1.000000E02, 2.944802E02
$$ 1.000000E02, 2.951174E02
$$ 1.000000E02, 2.957654E02
$$ 1.000000E02, 2.964242E02
$$ 1.000000E02, 2.970938E02
$$ 1.000000E02, 2.977742E02
$$ 1.000000E02, 2.984654E02
$$ 1.000000E02, 2.991674E02
$$ 1.000000E02, 2.998802E02
$$ 1.000000E02, 3.006038E02
$$ 1.000000E02, 3.013382E02
$$ 1.000000E02, 3.020834E02
$$ 1.000000E02, 3.028393E02
$$ 1.000000E02, 3.036062E02
$$ 1.000000E02, 3.043838E02
$$ 1.000000E02, 3.051722E02
$$ 1.000000E02, 3.059714E02
$$ 1.000000E02, 3.067814E02
$$ 1.000000E02, 3.076022E02
$$ 1.000000E02, 3.084338E02
$$ 1.000000E02, 3.092762E02
$$ 1.000000E02, 3.101294E02
$$ 1.000000E02, 3.109933E02
$$ 1.000000E02, 3.118682E02
$$ 1.000000E02, 3.127537E02
$$ 1.000000E02, 3.136502E02
$$ 1.000000E02, 3.145574E02
$$ 1.000000E02, 3.154754E02
$$ 1.000000E02, 3.164042E02
$$ 1.000000E02, 3.173438E02
$$ 1.000000E02, 3.182942E02
$$ 1.000000E02, 3.192554E02
$$ 1.000000E02, 3.202274E02
$$ 1.000000E02, 3.212102E02
$$ 1.000000E02, 3.222038E02
$$ 1.000000E02, 3.232082E02
$$ 1.000000E02, 3.242234E02
$$ 1.000000E02, 3.252494E02
$$ 1.000000E02, 3.262862E02
$$ 1.000000E02, 3.273338E02
$$ 1.000000E02, 3.283922E02
$$ 1.000000E02, 3.294614E02
$$ 1.000000E02, 3.305413E02
$$ 1.000000E02, 3.316322E02
$$ 1.000000E02, 3.327338E02
$$ 1.000000E02, 3.338461E02
$$ 1.000000E02, 3.349693E02
$$ 1.000000E02, 3.361034E02
$$ 1.000000E02, 3.372482E02
$$ 1.000000E02, 3.384038E02
$$ 1.000000E02, 3.395702E02
$$ 1.000000E02, 3.407474E02
$$ 1.000000E02, 3.419353E02
$$ 1.000000E02, 3.431342E02
$$ 1.000000E02, 3.443438E02
$$ 1.000000E02, 3.455642E02
$$ 1.000000E02, 3.467954E02
$$ 1.000000E02, 3.480373E02
$$ 1.000000E02, 3.492902E02
$$ 1.000000E02, 3.505538E02
$$ 1.000000E02, 3.518282E02
$$ 1.000000E02, 3.531133E02
$$ 1.000000E02, 3.544094E02
$$ 1.000000E02, 3.557161E02
$$ 1.000000E02, 3.570338E02
$$ 1.000000E02, 3.583622E02
$$ 1.000000E02, 3.597014E02
$$ 1.000000E02, 1.051350E00
$$ 1.000000E02, 2.412150E00
$$ 1.000000E02, 3.783750E00
$$ 1.000000E02, 5.166150E00
$$ 1.000000E02, 6.559350E00
$$ 1.000000E02, 7.963350E00
$$ 1.000000E02, 9.378150E00
$$ 1.000000E02, 1.080375E01
$$ 1.000000E02, 1.224015E01
$$ 1.000000E02, 1.368735E01
$$ 1.000000E02, 1.514535E01
$$ 1.000000E02, 1.661415E01
$$ 1.000000E02, 1.809375E01
$$ 1.000000E02, 1.958415E01
$$ 1.000000E02, 2.108535E01
$$ 1.000000E02, 2.259735E01
$$ 1.000000E02, 2.412015E01
$$ 1.000000E02, 2.565375E01
$$ 1.000000E02, 2.719815E01
$$ 1.000000E02, 2.875335E01
$$ 1.000000E02, 3.031935E01
$$ 1.000000E02, 3.189615E01
$$ 1.000000E02, 3.348375E01
$$ 1.000000E02, 3.508215E01
$$ 1.000000E02, 3.669135E01
$$ 1.000000E02, 3.831135E01
$$ 1.000000E02, 3.994215E01
$$ 1.000000E02, 4.158375E01
$$ 1.000000E02, 4.323615E01
$$ 1.000000E02, 4.489935E01
$$ 1.000000E02, 4.657335E01
$$ 1.000000E02, 4.825815E01
$$ 1.000000E02, 4.995375E01
$$ 1.000000E02, 5.166015E01
$$ 1.000000E02, 5.337735E01
$$ 1.000000E02, 5.510535E01
$$ 1.000000E02, 5.684415E01
$$ 1.000000E02, 5.859375E01
$$ 1.000000E02, 6.035415E01
$$ 1.000000E02, 6.212535E01
$$ 1.000000E02, 6.390735E01
$$ 1.000000E02, 6.570015E01
$$ 1.000000E02, 6.750375E01
$$ 1.000000E02, 6.931815E01
$$ 1.000000E02, 7.114335E01
$$ 1.000000E02, 7.297935E01
$$ 1.000000E02, 7.482615E01
$$ 1.000000E02, 7.668375E01
$$ 1.000000E02, 7.855215E01
$$ 1.000000E02, 8.043135E01
$$ 1.000000E02, 8.232135E01
$$ 1.000000E02, 8.422215E01
$$ 1.000000E02, 8.613375E01
$$ 1.000000E02, 8.805615E01
$$ 1.000000E02, 8.998935E01
$$ 1.000000E02, 9.193335E01
$$ 1.000000E02, 9.388815E01
$$ 1.000000E02, 9.585375E01
$$ 1.000000E02, 9.783015E01
$$ 1.000000E02, 9.981735E01
$$ 1.000000E02, 1.018153E02
$$ 1.000000E02, 1.038241E02
$$ 1.000000E02, 1.058438E02
$$ 1.000000E02, 1.078741E02
$$ 1.000000E02, 1.099154E02
$$ 1.000000E02, 1.119673E02
$$ 1.000000E02, 1.140301E02
$$ 1.000000E02, 1.161037E02
$$ 1.000000E02, 1.181881E02
$$ 1.000000E02, 1.202833E02
$$ 1.000000E02, 1.223893E02
$$ 1.000000E02, 1.245061E02
$$ 1.000000E02, 1.266337E02
$$ 1.000000E02, 1.287722E02
$$ 1.000000E02, 1.309214E02
$$ 1.000000E02, 1.330814E02
$$ 1.000000E02, 1.352521E02
$$ 1.000000E02, 1.374338E02
$$ 1.000000E02, 1.396261E02
$$ 1.000000E02, 1.418293E02
$$ 1.000000E02, 1.440433E02
$$ 1.000000E02, 1.462681E02
$$ 1.000000E02, 1.485038E02
$$ 1.000000E02, 1.507502E02
$$ 1.000000E02, 1.530073E02
$$ 1.000000E02, 1.552753E02
$$ 1.000000E02, 1.575542E02
$$ 1.000000E02, 1.598437E02
$$ 1.000000E02, 1.621441E02
$$ 1.000000E02, 1.644553E02
$$ 1.000000E02, 1.667773E02
$$ 1.000000E02, 1.691101E02
$$ 1.000000E02, 1.714538E02
$$ 1.000000E02, 1.738082E02
$$ 1.000000E02, 1.761733E02
$$ 1.000000E02, 1.785494E02
$$ 1.000000E02, 1.809362E02
$$ 1.000000E02, 1.833337E02
$$ 1.000000E02, 1.857421E02
$$ 1.000000E02, 1.881613E02
$$ 1.000000E02, 1.905913E02
$$ 1.000000E02, 1.930322E02
$$ 1.000000E02, 1.954838E02
$$ 1.000000E02, 1.979462E02
$$ 1.000000E02, 2.004194E02
$$ 1.000000E02, 2.029034E02
$$ 1.000000E02, 2.053982E02
$$ 1.000000E02, 2.079038E02
$$ 1.000000E02, 2.104201E02
$$ 1.000000E02, 2.129473E02
$$ 1.000000E02, 2.154853E02
$$ 1.000000E02, 2.180342E02
$$ 1.000000E02, 2.205938E02
$$ 1.000000E02, 2.231642E02
$$ 1.000000E02, 2.257454E02
$$ 1.000000E02, 2.283374E02
$$ 1.000000E02, 2.309401E02
$$ 1.000000E02, 2.335537E02
$$ 1.000000E02, 2.361781E02
$$ 1.000000E02, 2.388133E02
$$ 1.000000E02, 2.414593E02
$$ 1.000000E02, 2.441161E02
$$ 1.000000E02, 2.467838E02
$$ 1.000000E02, 2.494621E02
$$ 1.000000E02, 2.521513E02
$$ 1.000000E02, 2.548513E02
$$ 1.000000E02, 2.575622E02
$$ 1.000000E02, 2.602838E02
$$ 1.000000E02, 2.630161E02
$$ 1.000000E02, 2.657594E02
$$ 1.000000E02, 2.685133E02
$$ 1.000000E02, 2.712782E02
$$ 1.000000E02, 2.740537E02
$$ 1.000000E02, 2.768402E02
$$ 1.000000E02, 2.796373E02
$$ 1.000000E02, 2.824453E02
$$ 1.000000E02, 2.852642E02
$$ 1.000000E02, 2.880937E02
$$ 1.000000E02, 2.909342E02
$$ 1.000000E02, 2.937853E02
$$ 1.000000E02, 2.966474E02
$$ 1.000000E02, 2.995201E02
$$ 1.000000E02, 3.024038E02
$$ 1.000000E02, 3.052981E02
$$ 1.000000E02, 3.082033E02
$$ 1.000000E02, 3.111193E02
$$ 1.000000E02, 3.140461E02
$$ 1.000000E02, 3.169838E02
$$ 1.000000E02, 3.199322E02
$$ 1.000000E02, 3.228914E02
$$ 1.000000E02, 3.258613E02
$$ 1.000000E02, 3.288422E02
$$ 1.000000E02, 3.318337E02
$$ 1.000000E02, 3.348362E02
$$ 1.000000E02, 3.378493E02
$$ 1.000000E02, 3.408734E02
$$ 1.000000E02, 3.439082E02
$$ 1.000000E02, 3.469537E02
$$ 1.000000E02, 3.500102E02
$$ 1.000000E02, 3.530773E02
$$ 1.000000E02, 3.561554E02
$$ 1.000000E02, 3.592442E02
$$ 1.000000E02, 2.343750E00
$$ 1.000000E02, 5.454150E00
$$ 1.000000E02, 8.575350E00
$$ 1.000000E02, 1.170735E01
$$ 1.000000E02, 1.485015E01
$$ 1.000000E02, 1.800375E01
$$ 1.000000E02, 2.116815E01
$$ 1.000000E02, 2.434335E01
$$ 1.000000E02, 2.752935E01
$$ 1.000000E02, 3.072615E01
$$ 1.000000E02, 3.393375E01
$$ 1.000000E02, 3.715215E01
$$ 1.000000E02, 4.038135E01
$$ 1.000000E02, 4.362135E01
$$ 9.999688E01, 4.687215E01
$$ 9.998754E01, 5.013375E01
$$ 9.997196E01, 5.340615E01
$$ 9.995016E01, 5.668935E01
$$ 9.992213E01, 5.998335E01
$$ 9.988787E01, 6.328815E01
$$ 9.984739E01, 6.660375E01
$$ 9.980069E01, 6.993015E01
$$ 9.974776E01, 7.326735E01
$$ 9.968863E01, 7.661535E01
$$ 9.962328E01, 7.997415E01
$$ 9.955173E01, 8.334375E01
$$ 9.947397E01, 8.672415E01
$$ 9.939002E01, 9.011535E01
$$ 9.929987E01, 9.351735E01
$$ 9.920354E01, 9.693015E01
$$ 9.910102E01, 1.003537E02
$$ 9.899233E01, 1.037881E02
$$ 9.887747E01, 1.072333E02
$$ 9.875646E01, 1.106893E02
$$ 9.862928E01, 1.141562E02
$$ 9.849597E01, 1.176337E02
$$ 9.835651E01, 1.211222E02
$$ 9.821093E01, 1.246213E02
$$ 9.805923E01, 1.281314E02
$$ 9.790142E01, 1.316521E02
$$ 9.773751E01, 1.351837E02
$$ 9.756751E01, 1.387261E02
$$ 9.739143E01, 1.422794E02
$$ 9.720928E01, 1.458434E02
$$ 9.702108E01, 1.494181E02
$$ 9.682683E01, 1.530037E02
$$ 9.662655E01, 1.566001E02
$$ 9.642025E01, 1.602074E02
$$ 9.620794E01, 1.638253E02
$$ 9.598963E01, 1.674542E02
$$ 9.576535E01, 1.710937E02
$$ 9.553510E01, 1.747442E02
$$ 9.529889E01, 1.784053E02
$$ 9.505675E01, 1.820774E02
$$ 9.480868E01, 1.857602E02
$$ 9.455471E01, 1.894537E02
$$ 9.429485E01, 1.931581E02
$$ 9.402911E01, 1.968733E02
$$ 9.375751E01, 2.005993E02
$$ 9.348008E01, 2.043361E02
$$ 9.319681E01, 2.080838E02
$$ 9.290774E01, 2.118421E02
$$ 9.261288E01, 2.156114E02
$$ 9.231226E01, 2.193914E02
$$ 9.200588E01, 2.231821E02
$$ 9.169376E01, 2.269838E02
$$ 9.137594E01, 2.307962E02
$$ 9.105242E01, 2.346193E02
$$ 9.072323E01, 2.384533E02
$$ 9.038838E01, 2.422981E02
$$ 9.004790E01, 2.461537E02
$$ 8.970182E01, 2.500202E02
$$ 8.935014E01, 2.538973E02
$$ 8.899290E01, 2.577854E02
$$ 8.863011E01, 2.616842E02
$$ 8.826180E01, 2.655938E02
$$ 8.788799E01, 2.695142E02
$$ 8.750870E01, 2.734453E02
$$ 8.712396E01, 2.773873E02
$$ 8.673380E01, 2.813401E02
$$ 8.633823E01, 2.853038E02
$$ 8.593728E01, 2.892781E02
$$ 8.553097E01, 2.932634E02
$$ 8.511934E01, 2.972593E02
$$ 8.470240E01, 3.012662E02
$$ 8.428019E01, 3.052837E02
$$ 8.385272E01, 3.093122E02
$$ 8.342003E01, 3.133514E02
$$ 8.298215E01, 3.174013E02
$$ 8.253909E01, 3.214621E02
$$ 8.209089E01, 3.255337E02
$$ 8.163757E01, 3.296161E02
$$ 8.117917E01, 3.337094E02
$$ 8.071571E01, 3.378133E02
$$ 8.024722E01, 3.419282E02
$$ 7.977373E01, 3.460537E02
$$ 7.929527E01, 3.501902E02
$$ 7.881187E01, 3.543373E02
$$ 7.832356E01, 3.584954E02
$$ 7.783037E01, 2.664150E00
$$ 7.733233E01, 6.843750E00
$$ 7.682948E01, 1.103415E01
$$ 7.632183E01, 1.523535E01
$$ 7.580943E01, 1.944735E01
$$ 7.529231E01, 2.367015E01
$$ 7.477049E01, 2.790375E01
$$ 7.424402E01, 3.214815E01
$$ 7.371292E01, 3.640335E01
$$ 7.317723E01, 4.066935E01
$$ 7.263698E01, 4.494615E01
$$ 7.209220E01, 4.923375E01
$$ 7.154293E01, 5.353215E01
$$ 7.098920E01, 5.784135E01
$$ 7.043105E01, 6.216135E01
$$ 6.986851E01, 6.649215E01
$$ 6.930162E01, 7.083375E01
$$ 6.873041E01, 7.518615E01
$$ 6.815492E01, 7.954935E01
$$ 6.757518E01, 8.392335E01
$$ 6.699124E01, 8.830815E01
$$ 6.640311E01, 9.270375E01
$$ 6.581085E01, 9.711015E01
$$ 6.521449E01, 1.015274E02
$$ 6.461407E01, 1.059553E02
$$ 6.400962E01, 1.103941E02
$$ 6.340118E01, 1.148438E02
$$ 6.278880E01, 1.193041E02
$$ 6.217250E01, 1.237754E02
$$ 6.155232E01, 1.282573E02
$$ 6.092832E01, 1.327501E02
$$ 6.030051E01, 1.372537E02
$$ 5.966895E01, 1.417682E02
$$ 5.903367E01, 1.462934E02
$$ 5.839471E01, 1.508293E02
$$ 5.775212E01, 1.553761E02
$$ 5.710592E01, 1.599337E02
$$ 5.645617E01, 1.645021E02
$$ 5.580290E01, 1.690813E02
$$ 5.514615E01, 1.736713E02
$$ 5.448597E01, 1.782721E02
$$ 5.382239E01, 1.828837E02
$$ 5.315546E01, 1.875062E02
$$ 5.248522E01, 1.921393E02
$$ 5.181170E01, 1.967834E02
$$ 5.113496E01, 2.014381E02
$$ 5.045503E01, 2.061038E02
$$ 4.977196E01, 2.107801E02
$$ 4.908579E01, 2.154674E02
$$ 4.839656E01, 2.201653E02
$$ 4.770431E01, 2.248741E02
$$ 4.700910E01, 2.295937E02
$$ 4.631095E01, 2.343241E02
$$ 4.560992E01, 2.390654E02
$$ 4.490604E01, 2.438174E02
$$ 4.419937E01, 2.485802E02
$$ 4.348994E01, 2.533537E02
$$ 4.277781E01, 2.581382E02
$$ 4.206301E01, 2.629333E02
$$ 4.134558E01, 2.677394E02
$$ 4.062559E01, 2.725561E02
$$ 3.990306E01, 2.773837E02
$$ 3.917804E01, 2.822221E02
$$ 3.845058E01, 2.870713E02
$$ 3.772073E01, 2.919314E02
$$ 3.698853E01, 2.968021E02
$$ 3.625402E01, 3.016837E02
$$ 3.551726E01, 3.065761E02
$$ 3.477828E01, 3.114793E02
$$ 3.403713E01, 3.163933E02
$$ 3.329386E01, 3.213182E02
$$ 3.254852E01, 3.262537E02
$$ 3.180115E01, 3.312001E02
$$ 3.105180E01, 3.361573E02
$$ 3.030052E01, 3.411253E02
$$ 2.954734E01, 3.461042E02
$$ 2.879233E01, 3.510937E02
$$ 2.803552E01, 3.560941E02
$$ 2.727697E01, 1.105350E00
$$ 2.651671E01, 6.127350E00
$$ 2.575481E01, 1.116015E01
$$ 2.499130E01, 1.620375E01
$$ 2.422623E01, 2.125815E01
$$ 2.345965E01, 2.632335E01
$$ 2.269161E01, 3.139935E01
$$ 2.192216E01, 3.648615E01
$$ 2.115134E01, 4.158375E01
$$ 2.037920E01, 4.669215E01
$$ 1.960579E01, 5.181135E01
$$ 1.883117E01, 5.694135E01
$$ 1.805537E01, 6.208215E01
$$ 1.727844E01, 6.723375E01
$$ 1.650044E01, 7.239615E01
$$ 1.572140E01, 7.756935E01
$$ 1.494139E01, 8.275335E01
$$ 1.416045E01, 8.794815E01
$$ 1.337863E01, 9.315375E01
$$ 1.259597E01, 9.837015E01
$$ 1.181253E01, 1.035973E02
$$ 1.102835E01, 1.088353E02
$$ 1.024348E01, 1.140841E02
$$ 9.457981E00, 1.193437E02
$$ 8.671888E00, 1.246142E02
$$ 7.885255E00, 1.298954E02
$$ 7.098130E00, 1.351873E02
$$ 6.310563E00, 1.404901E02
$$ 5.522603E00, 1.458037E02
$$ 4.734299E00, 1.511282E02
$$ 3.945700E00, 1.564633E02
$$ 3.156855E00, 1.618093E02
$$ 2.367813E00, 1.671662E02
$$ 1.578624E00, 1.725338E02
$$ 7.893367E-01, 1.779122E02
$$ 0.000000E00, 1.833013E02
$$ ##END
##$RELAX= 
##$BRUKER FILE EXP=spnam8
$$ ##TITLE= sm. Chirp, 60kHz, 500us
$$ ##JCAMP-DX= 5.00 Bruker JCAMP library
$$ ##DATA TYPE= Shape Data
$$ ##ORIGIN= Bruker BioSpin GmbH
$$ ##OWNER= <demo>
$$ ##DATE= 2005/09/22
$$ ##TIME= 17:26:40
$$ ##$SHAPE_PARAMETERS= Type: SmoothedChirp ; Total Sweep-Width [Hz] 60000.0 ; Length of Pulse [usec] 500.0 ; % to be smoothed 20.0 ; 1=High to low field, -1=Low to high field -1.0 ; smoothing 0.0
$$ ##MINX= 0.000000E00
$$ ##MAXX= 1.000000E02
$$ ##MINY= 1.350000E-03
$$ ##MAXY= 3.580537E02
$$ ##$SHAPE_EXMODE= Adiabatic
$$ ##$SHAPE_TOTROT= 1.800000E02
$$ ##$SHAPE_TYPE= Inversion
$$ ##$SHAPE_USER_DEF= 
$$ ##$SHAPE_REPHFAC= 
$$ ##$SHAPE_BWFAC= 2.143200E01
$$ ##$SHAPE_BWFAC50= 
$$ ##$SHAPE_INTEGFAC= 1.023327E-01
$$ ##$SHAPE_MODE= 0
$$ ##NPOINTS= 1000
$$ ##XYPOINTS= (XY..XY)
$$ 0.000000E00, 2.673013E02
$$ 7.893367E-01, 2.619122E02
$$ 1.578624E00, 2.565338E02
$$ 2.367813E00, 2.511662E02
$$ 3.156855E00, 2.458093E02
$$ 3.945700E00, 2.404633E02
$$ 4.734299E00, 2.351282E02
$$ 5.522603E00, 2.298037E02
$$ 6.310563E00, 2.244901E02
$$ 7.098130E00, 2.191873E02
$$ 7.885255E00, 2.138954E02
$$ 8.671888E00, 2.086142E02
$$ 9.457981E00, 2.033437E02
$$ 1.024348E01, 1.980841E02
$$ 1.102835E01, 1.928353E02
$$ 1.181253E01, 1.875973E02
$$ 1.259597E01, 1.823701E02
$$ 1.337863E01, 1.771537E02
$$ 1.416045E01, 1.719481E02
$$ 1.494139E01, 1.667533E02
$$ 1.572140E01, 1.615694E02
$$ 1.650044E01, 1.563961E02
$$ 1.727844E01, 1.512337E02
$$ 1.805537E01, 1.460821E02
$$ 1.883117E01, 1.409413E02
$$ 1.960579E01, 1.358113E02
$$ 2.037920E01, 1.306921E02
$$ 2.115134E01, 1.255838E02
$$ 2.192216E01, 1.204861E02
$$ 2.269161E01, 1.153994E02
$$ 2.345965E01, 1.103233E02
$$ 2.422623E01, 1.052581E02
$$ 2.499130E01, 1.002037E02
$$ 2.575481E01, 9.516015E01
$$ 2.651671E01, 9.012735E01
$$ 2.727697E01, 8.510535E01
$$ 2.803552E01, 8.009415E01
$$ 2.879233E01, 7.509375E01
$$ 2.954734E01, 7.010415E01
$$ 3.030052E01, 6.512535E01
$$ 3.105180E01, 6.015735E01
$$ 3.180115E01, 5.520015E01
$$ 3.254852E01, 5.025375E01
$$ 3.329386E01, 4.531815E01
$$ 3.403713E01, 4.039335E01
$$ 3.477828E01, 3.547935E01
$$ 3.551726E01, 3.057615E01
$$ 3.625402E01, 2.568375E01
$$ 3.698853E01, 2.080215E01
$$ 3.772073E01, 1.593135E01
$$ 3.845058E01, 1.107135E01
$$ 3.917804E01, 6.222150E00
$$ 3.990306E01, 1.383750E00
$$ 4.062559E01, 3.565561E02
$$ 4.134558E01, 3.517394E02
$$ 4.206301E01, 3.469333E02
$$ 4.277781E01, 3.421382E02
$$ 4.348994E01, 3.373537E02
$$ 4.419937E01, 3.325802E02
$$ 4.490604E01, 3.278174E02
$$ 4.560992E01, 3.230654E02
$$ 4.631095E01, 3.183241E02
$$ 4.700910E01, 3.135937E02
$$ 4.770431E01, 3.088741E02
$$ 4.839656E01, 3.041653E02
$$ 4.908579E01, 2.994674E02
$$ 4.977196E01, 2.947801E02
$$ 5.045503E01, 2.901038E02
$$ 5.113496E01, 2.854381E02
$$ 5.181170E01, 2.807834E02
$$ 5.248522E01, 2.761393E02
$$ 5.315546E01, 2.715062E02
$$ 5.382239E01, 2.668837E02
$$ 5.448597E01, 2.622721E02
$$ 5.514615E01, 2.576713E02
$$ 5.580290E01, 2.530813E02
$$ 5.645617E01, 2.485021E02
$$ 5.710592E01, 2.439337E02
$$ 5.775212E01, 2.393761E02
$$ 5.839471E01, 2.348293E02
$$ 5.903367E01, 2.302934E02
$$ 5.966895E01, 2.257682E02
$$ 6.030051E01, 2.212537E02
$$ 6.092832E01, 2.167501E02
$$ 6.155232E01, 2.122573E02
$$ 6.217250E01, 2.077754E02
$$ 6.278880E01, 2.033041E02
$$ 6.340118E01, 1.988438E02
$$ 6.400962E01, 1.943941E02
$$ 6.461407E01, 1.899553E02
$$ 6.521449E01, 1.855274E02
$$ 6.581085E01, 1.811101E02
$$ 6.640311E01, 1.767037E02
$$ 6.699124E01, 1.723081E02
$$ 6.757518E01, 1.679233E02
$$ 6.815492E01, 1.635493E02
$$ 6.873041E01, 1.591862E02
$$ 6.930162E01, 1.548337E02
$$ 6.986851E01, 1.504922E02
$$ 7.043105E01, 1.461613E02
$$ 7.098920E01, 1.418414E02
$$ 7.154293E01, 1.375321E02
$$ 7.209220E01, 1.332337E02
$$ 7.263698E01, 1.289461E02
$$ 7.317723E01, 1.246693E02
$$ 7.371292E01, 1.204033E02
$$ 7.424402E01, 1.161481E02
$$ 7.477049E01, 1.119038E02
$$ 7.529231E01, 1.076701E02
$$ 7.580943E01, 1.034473E02
$$ 7.632183E01, 9.923535E01
$$ 7.682948E01, 9.503415E01
$$ 7.733233E01, 9.084375E01
$$ 7.783037E01, 8.666415E01
$$ 7.832356E01, 8.249535E01
$$ 7.881187E01, 7.833735E01
$$ 7.929527E01, 7.419015E01
$$ 7.977373E01, 7.005375E01
$$ 8.024722E01, 6.592815E01
$$ 8.071571E01, 6.181335E01
$$ 8.117917E01, 5.770935E01
$$ 8.163757E01, 5.361615E01
$$ 8.209089E01, 4.953375E01
$$ 8.253909E01, 4.546215E01
$$ 8.298215E01, 4.140135E01
$$ 8.342003E01, 3.735135E01
$$ 8.385272E01, 3.331215E01
$$ 8.428019E01, 2.928375E01
$$ 8.470240E01, 2.526615E01
$$ 8.511934E01, 2.125935E01
$$ 8.553097E01, 1.726335E01
$$ 8.593728E01, 1.327815E01
$$ 8.633823E01, 9.303750E00
$$ 8.673380E01, 5.340150E00
$$ 8.712396E01, 1.387350E00
$$ 8.750870E01, 3.574453E02
$$ 8.788799E01, 3.535142E02
$$ 8.826180E01, 3.495938E02
$$ 8.863011E01, 3.456842E02
$$ 8.899290E01, 3.417854E02
$$ 8.935014E01, 3.378973E02
$$ 8.970182E01, 3.340202E02
$$ 9.004790E01, 3.301537E02
$$ 9.038838E01, 3.262981E02
$$ 9.072323E01, 3.224533E02
$$ 9.105242E01, 3.186193E02
$$ 9.137594E01, 3.147962E02
$$ 9.169376E01, 3.109838E02
$$ 9.200588E01, 3.071822E02
$$ 9.231226E01, 3.033914E02
$$ 9.261288E01, 2.996114E02
$$ 9.290774E01, 2.958421E02
$$ 9.319681E01, 2.920838E02
$$ 9.348008E01, 2.883361E02
$$ 9.375751E01, 2.845993E02
$$ 9.402911E01, 2.808733E02
$$ 9.429485E01, 2.771582E02
$$ 9.455471E01, 2.734537E02
$$ 9.480868E01, 2.697602E02
$$ 9.505675E01, 2.660774E02
$$ 9.529889E01, 2.624053E02
$$ 9.553510E01, 2.587442E02
$$ 9.576535E01, 2.550937E02
$$ 9.598963E01, 2.514542E02
$$ 9.620794E01, 2.478253E02
$$ 9.642025E01, 2.442074E02
$$ 9.662655E01, 2.406001E02
$$ 9.682683E01, 2.370037E02
$$ 9.702108E01, 2.334181E02
$$ 9.720928E01, 2.298434E02
$$ 9.739143E01, 2.262794E02
$$ 9.756751E01, 2.227261E02
$$ 9.773751E01, 2.191837E02
$$ 9.790142E01, 2.156521E02
$$ 9.805923E01, 2.121314E02
$$ 9.821093E01, 2.086213E02
$$ 9.835651E01, 2.051222E02
$$ 9.849597E01, 2.016337E02
$$ 9.862928E01, 1.981562E02
$$ 9.875646E01, 1.946894E02
$$ 9.887747E01, 1.912333E02
$$ 9.899233E01, 1.877881E02
$$ 9.910102E01, 1.843537E02
$$ 9.920354E01, 1.809301E02
$$ 9.929987E01, 1.775173E02
$$ 9.939002E01, 1.741154E02
$$ 9.947397E01, 1.707241E02
$$ 9.955173E01, 1.673438E02
$$ 9.962328E01, 1.639742E02
$$ 9.968863E01, 1.606154E02
$$ 9.974776E01, 1.572673E02
$$ 9.980069E01, 1.539301E02
$$ 9.984739E01, 1.506038E02
$$ 9.988787E01, 1.472881E02
$$ 9.992213E01, 1.439833E02
$$ 9.995016E01, 1.406894E02
$$ 9.997196E01, 1.374062E02
$$ 9.998754E01, 1.341337E02
$$ 9.999688E01, 1.308721E02
$$ 1.000000E02, 1.276213E02
$$ 1.000000E02, 1.243813E02
$$ 1.000000E02, 1.211521E02
$$ 1.000000E02, 1.179337E02
$$ 1.000000E02, 1.147261E02
$$ 1.000000E02, 1.115293E02
$$ 1.000000E02, 1.083433E02
$$ 1.000000E02, 1.051681E02
$$ 1.000000E02, 1.020038E02
$$ 1.000000E02, 9.885015E01
$$ 1.000000E02, 9.570735E01
$$ 1.000000E02, 9.257535E01
$$ 1.000000E02, 8.945415E01
$$ 1.000000E02, 8.634375E01
$$ 1.000000E02, 8.324415E01
$$ 1.000000E02, 8.015535E01
$$ 1.000000E02, 7.707735E01
$$ 1.000000E02, 7.401015E01
$$ 1.000000E02, 7.095375E01
$$ 1.000000E02, 6.790815E01
$$ 1.000000E02, 6.487335E01
$$ 1.000000E02, 6.184935E01
$$ 1.000000E02, 5.883615E01
$$ 1.000000E02, 5.583375E01
$$ 1.000000E02, 5.284215E01
$$ 1.000000E02, 4.986135E01
$$ 1.000000E02, 4.689135E01
$$ 1.000000E02, 4.393215E01
$$ 1.000000E02, 4.098375E01
$$ 1.000000E02, 3.804615E01
$$ 1.000000E02, 3.511935E01
$$ 1.000000E02, 3.220335E01
$$ 1.000000E02, 2.929815E01
$$ 1.000000E02, 2.640375E01
$$ 1.000000E02, 2.352015E01
$$ 1.000000E02, 2.064735E01
$$ 1.000000E02, 1.778535E01
$$ 1.000000E02, 1.493415E01
$$ 1.000000E02, 1.209375E01
$$ 1.000000E02, 9.264150E00
$$ 1.000000E02, 6.445350E00
$$ 1.000000E02, 3.637350E00
$$ 1.000000E02, 8.401500E-01
$$ 1.000000E02, 3.580537E02
$$ 1.000000E02, 3.552782E02
$$ 1.000000E02, 3.525133E02
$$ 1.000000E02, 3.497594E02
$$ 1.000000E02, 3.470161E02
$$ 1.000000E02, 3.442838E02
$$ 1.000000E02, 3.415622E02
$$ 1.000000E02, 3.388513E02
$$ 1.000000E02, 3.361514E02
$$ 1.000000E02, 3.334621E02
$$ 1.000000E02, 3.307838E02
$$ 1.000000E02, 3.281161E02
$$ 1.000000E02, 3.254594E02
$$ 1.000000E02, 3.228133E02
$$ 1.000000E02, 3.201781E02
$$ 1.000000E02, 3.175538E02
$$ 1.000000E02, 3.149401E02
$$ 1.000000E02, 3.123374E02
$$ 1.000000E02, 3.097454E02
$$ 1.000000E02, 3.071642E02
$$ 1.000000E02, 3.045938E02
$$ 1.000000E02, 3.020342E02
$$ 1.000000E02, 2.994853E02
$$ 1.000000E02, 2.969473E02
$$ 1.000000E02, 2.944201E02
$$ 1.000000E02, 2.919038E02
$$ 1.000000E02, 2.893982E02
$$ 1.000000E02, 2.869034E02
$$ 1.000000E02, 2.844194E02
$$ 1.000000E02, 2.819462E02
$$ 1.000000E02, 2.794838E02
$$ 1.000000E02, 2.770322E02
$$ 1.000000E02, 2.745913E02
$$ 1.000000E02, 2.721613E02
$$ 1.000000E02, 2.697421E02
$$ 1.000000E02, 2.673337E02
$$ 1.000000E02, 2.649362E02
$$ 1.000000E02, 2.625494E02
$$ 1.000000E02, 2.601733E02
$$ 1.000000E02, 2.578082E02
$$ 1.000000E02, 2.554538E02
$$ 1.000000E02, 2.531101E02
$$ 1.000000E02, 2.507773E02
$$ 1.000000E02, 2.484553E02
$$ 1.000000E02, 2.461441E02
$$ 1.000000E02, 2.438437E02
$$ 1.000000E02, 2.415542E02
$$ 1.000000E02, 2.392753E02
$$ 1.000000E02, 2.370073E02
$$ 1.000000E02, 2.347502E02
$$ 1.000000E02, 2.325038E02
$$ 1.000000E02, 2.302681E02
$$ 1.000000E02, 2.280433E02
$$ 1.000000E02, 2.258293E02
$$ 1.000000E02, 2.236261E02
$$ 1.000000E02, 2.214338E02
$$ 1.000000E02, 2.192521E02
$$ 1.000000E02, 2.170814E02
$$ 1.000000E02, 2.149214E02
$$ 1.000000E02, 2.127722E02
$$ 1.000000E02, 2.106338E02
$$ 1.000000E02, 2.085061E02
$$ 1.000000E02, 2.063893E02
$$ 1.000000E02, 2.042833E02
$$ 1.000000E02, 2.021881E02
$$ 1.000000E02, 2.001038E02
$$ 1.000000E02, 1.980302E02
$$ 1.000000E02, 1.959673E02
$$ 1.000000E02, 1.939154E02
$$ 1.000000E02, 1.918742E02
$$ 1.000000E02, 1.898438E02
$$ 1.000000E02, 1.878241E02
$$ 1.000000E02, 1.858153E02
$$ 1.000000E02, 1.838173E02
$$ 1.000000E02, 1.818301E02
$$ 1.000000E02, 1.798538E02
$$ 1.000000E02, 1.778882E02
$$ 1.000000E02, 1.759334E02
$$ 1.000000E02, 1.739894E02
$$ 1.000000E02, 1.720562E02
$$ 1.000000E02, 1.701338E02
$$ 1.000000E02, 1.682221E02
$$ 1.000000E02, 1.663213E02
$$ 1.000000E02, 1.644313E02
$$ 1.000000E02, 1.625521E02
$$ 1.000000E02, 1.606838E02
$$ 1.000000E02, 1.588261E02
$$ 1.000000E02, 1.569794E02
$$ 1.000000E02, 1.551434E02
$$ 1.000000E02, 1.533182E02
$$ 1.000000E02, 1.515038E02
$$ 1.000000E02, 1.497001E02
$$ 1.000000E02, 1.479073E02
$$ 1.000000E02, 1.461253E02
$$ 1.000000E02, 1.443542E02
$$ 1.000000E02, 1.425938E02
$$ 1.000000E02, 1.408441E02
$$ 1.000000E02, 1.391054E02
$$ 1.000000E02, 1.373774E02
$$ 1.000000E02, 1.356602E02
$$ 1.000000E02, 1.339537E02
$$ 1.000000E02, 1.322581E02
$$ 1.000000E02, 1.305734E02
$$ 1.000000E02, 1.288993E02
$$ 1.000000E02, 1.272362E02
$$ 1.000000E02, 1.255838E02
$$ 1.000000E02, 1.239422E02
$$ 1.000000E02, 1.223114E02
$$ 1.000000E02, 1.206914E02
$$ 1.000000E02, 1.190822E02
$$ 1.000000E02, 1.174837E02
$$ 1.000000E02, 1.158961E02
$$ 1.000000E02, 1.143193E02
$$ 1.000000E02, 1.127534E02
$$ 1.000000E02, 1.111981E02
$$ 1.000000E02, 1.096538E02
$$ 1.000000E02, 1.081202E02
$$ 1.000000E02, 1.065974E02
$$ 1.000000E02, 1.050854E02
$$ 1.000000E02, 1.035842E02
$$ 1.000000E02, 1.020937E02
$$ 1.000000E02, 1.006141E02
$$ 1.000000E02, 9.914535E01
$$ 1.000000E02, 9.768735E01
$$ 1.000000E02, 9.624015E01
$$ 1.000000E02, 9.480375E01
$$ 1.000000E02, 9.337815E01
$$ 1.000000E02, 9.196335E01
$$ 1.000000E02, 9.055935E01
$$ 1.000000E02, 8.916615E01
$$ 1.000000E02, 8.778375E01
$$ 1.000000E02, 8.641215E01
$$ 1.000000E02, 8.505135E01
$$ 1.000000E02, 8.370135E01
$$ 1.000000E02, 8.236215E01
$$ 1.000000E02, 8.103375E01
$$ 1.000000E02, 7.971615E01
$$ 1.000000E02, 7.840935E01
$$ 1.000000E02, 7.711335E01
$$ 1.000000E02, 7.582815E01
$$ 1.000000E02, 7.455375E01
$$ 1.000000E02, 7.329015E01
$$ 1.000000E02, 7.203735E01
$$ 1.000000E02, 7.079535E01
$$ 1.000000E02, 6.956415E01
$$ 1.000000E02, 6.834375E01
$$ 1.000000E02, 6.713415E01
$$ 1.000000E02, 6.593535E01
$$ 1.000000E02, 6.474735E01
$$ 1.000000E02, 6.357015E01
$$ 1.000000E02, 6.240375E01
$$ 1.000000E02, 6.124815E01
$$ 1.000000E02, 6.010335E01
$$ 1.000000E02, 5.896935E01
$$ 1.000000E02, 5.784615E01
$$ 1.000000E02, 5.673375E01
$$ 1.000000E02, 5.563215E01
$$ 1.000000E02, 5.454135E01
$$ 1.000000E02, 5.346135E01
$$ 1.000000E02, 5.239215E01
$$ 1.000000E02, 5.133375E01
$$ 1.000000E02, 5.028615E01
$$ 1.000000E02, 4.924935E01
$$ 1.000000E02, 4.822335E01
$$ 1.000000E02, 4.720815E01
$$ 1.000000E02, 4.620375E01
$$ 1.000000E02, 4.521015E01
$$ 1.000000E02, 4.422735E01
$$ 1.000000E02, 4.325535E01
$$ 1.000000E02, 4.229415E01
$$ 1.000000E02, 4.134375E01
$$ 1.000000E02, 4.040415E01
$$ 1.000000E02, 3.947535E01
$$ 1.000000E02, 3.855735E01
$$ 1.000000E02, 3.765015E01
$$ 1.000000E02, 3.675375E01
$$ 1.000000E02, 3.586815E01
$$ 1.000000E02, 3.499335E01
$$ 1.000000E02, 3.412935E01
$$ 1.000000E02, 3.327615E01
$$ 1.000000E02, 3.243375E01
$$ 1.000000E02, 3.160215E01
$$ 1.000000E02, 3.078135E01
$$ 1.000000E02, 2.997135E01
$$ 1.000000E02, 2.917215E01
$$ 1.000000E02, 2.838375E01
$$ 1.000000E02, 2.760615E01
$$ 1.000000E02, 2.683935E01
$$ 1.000000E02, 2.608335E01
$$ 1.000000E02, 2.533815E01
$$ 1.000000E02, 2.460375E01
$$ 1.000000E02, 2.388015E01
$$ 1.000000E02, 2.316735E01
$$ 1.000000E02, 2.246535E01
$$ 1.000000E02, 2.177415E01
$$ 1.000000E02, 2.109375E01
$$ 1.000000E02, 2.042415E01
$$ 1.000000E02, 1.976535E01
$$ 1.000000E02, 1.911735E01
$$ 1.000000E02, 1.848015E01
$$ 1.000000E02, 1.785375E01
$$ 1.000000E02, 1.723815E01
$$ 1.000000E02, 1.663335E01
$$ 1.000000E02, 1.603935E01
$$ 1.000000E02, 1.545615E01
$$ 1.000000E02, 1.488375E01
$$ 1.000000E02, 1.432215E01
$$ 1.000000E02, 1.377135E01
$$ 1.000000E02, 1.323135E01
$$ 1.000000E02, 1.270215E01
$$ 1.000000E02, 1.218375E01
$$ 1.000000E02, 1.167615E01
$$ 1.000000E02, 1.117935E01
$$ 1.000000E02, 1.069335E01
$$ 1.000000E02, 1.021815E01
$$ 1.000000E02, 9.753750E00
$$ 1.000000E02, 9.300150E00
$$ 1.000000E02, 8.857350E00
$$ 1.000000E02, 8.425350E00
$$ 1.000000E02, 8.004150E00
$$ 1.000000E02, 7.593750E00
$$ 1.000000E02, 7.194150E00
$$ 1.000000E02, 6.805350E00
$$ 1.000000E02, 6.427350E00
$$ 1.000000E02, 6.060150E00
$$ 1.000000E02, 5.703750E00
$$ 1.000000E02, 5.358150E00
$$ 1.000000E02, 5.023350E00
$$ 1.000000E02, 4.699350E00
$$ 1.000000E02, 4.386150E00
$$ 1.000000E02, 4.083750E00
$$ 1.000000E02, 3.792150E00
$$ 1.000000E02, 3.511350E00
$$ 1.000000E02, 3.241350E00
$$ 1.000000E02, 2.982150E00
$$ 1.000000E02, 2.733750E00
$$ 1.000000E02, 2.496150E00
$$ 1.000000E02, 2.269350E00
$$ 1.000000E02, 2.053350E00
$$ 1.000000E02, 1.848150E00
$$ 1.000000E02, 1.653750E00
$$ 1.000000E02, 1.470150E00
$$ 1.000000E02, 1.297350E00
$$ 1.000000E02, 1.135350E00
$$ 1.000000E02, 9.841500E-01
$$ 1.000000E02, 8.437500E-01
$$ 1.000000E02, 7.141500E-01
$$ 1.000000E02, 5.953500E-01
$$ 1.000000E02, 4.873500E-01
$$ 1.000000E02, 3.901500E-01
$$ 1.000000E02, 3.037500E-01
$$ 1.000000E02, 2.281500E-01
$$ 1.000000E02, 1.633500E-01
$$ 1.000000E02, 1.093500E-01
$$ 1.000000E02, 6.615000E-02
$$ 1.000000E02, 3.375000E-02
$$ 1.000000E02, 1.215000E-02
$$ 1.000000E02, 1.350000E-03
$$ 1.000000E02, 1.350000E-03
$$ 1.000000E02, 1.215000E-02
$$ 1.000000E02, 3.375000E-02
$$ 1.000000E02, 6.615000E-02
$$ 1.000000E02, 1.093500E-01
$$ 1.000000E02, 1.633500E-01
$$ 1.000000E02, 2.281500E-01
$$ 1.000000E02, 3.037500E-01
$$ 1.000000E02, 3.901500E-01
$$ 1.000000E02, 4.873500E-01
$$ 1.000000E02, 5.953500E-01
$$ 1.000000E02, 7.141500E-01
$$ 1.000000E02, 8.437500E-01
$$ 1.000000E02, 9.841500E-01
$$ 1.000000E02, 1.135350E00
$$ 1.000000E02, 1.297350E00
$$ 1.000000E02, 1.470150E00
$$ 1.000000E02, 1.653750E00
$$ 1.000000E02, 1.848150E00
$$ 1.000000E02, 2.053350E00
$$ 1.000000E02, 2.269350E00
$$ 1.000000E02, 2.496150E00
$$ 1.000000E02, 2.733750E00
$$ 1.000000E02, 2.982150E00
$$ 1.000000E02, 3.241350E00
$$ 1.000000E02, 3.511350E00
$$ 1.000000E02, 3.792150E00
$$ 1.000000E02, 4.083750E00
$$ 1.000000E02, 4.386150E00
$$ 1.000000E02, 4.699350E00
$$ 1.000000E02, 5.023350E00
$$ 1.000000E02, 5.358150E00
$$ 1.000000E02, 5.703750E00
$$ 1.000000E02, 6.060150E00
$$ 1.000000E02, 6.427350E00
$$ 1.000000E02, 6.805350E00
$$ 1.000000E02, 7.194150E00
$$ 1.000000E02, 7.593750E00
$$ 1.000000E02, 8.004150E00
$$ 1.000000E02, 8.425350E00
$$ 1.000000E02, 8.857350E00
$$ 1.000000E02, 9.300150E00
$$ 1.000000E02, 9.753750E00
$$ 1.000000E02, 1.021815E01
$$ 1.000000E02, 1.069335E01
$$ 1.000000E02, 1.117935E01
$$ 1.000000E02, 1.167615E01
$$ 1.000000E02, 1.218375E01
$$ 1.000000E02, 1.270215E01
$$ 1.000000E02, 1.323135E01
$$ 1.000000E02, 1.377135E01
$$ 1.000000E02, 1.432215E01
$$ 1.000000E02, 1.488375E01
$$ 1.000000E02, 1.545615E01
$$ 1.000000E02, 1.603935E01
$$ 1.000000E02, 1.663335E01
$$ 1.000000E02, 1.723815E01
$$ 1.000000E02, 1.785375E01
$$ 1.000000E02, 1.848015E01
$$ 1.000000E02, 1.911735E01
$$ 1.000000E02, 1.976535E01
$$ 1.000000E02, 2.042415E01
$$ 1.000000E02, 2.109375E01
$$ 1.000000E02, 2.177415E01
$$ 1.000000E02, 2.246535E01
$$ 1.000000E02, 2.316735E01
$$ 1.000000E02, 2.388015E01
$$ 1.000000E02, 2.460375E01
$$ 1.000000E02, 2.533815E01
$$ 1.000000E02, 2.608335E01
$$ 1.000000E02, 2.683935E01
$$ 1.000000E02, 2.760615E01
$$ 1.000000E02, 2.838375E01
$$ 1.000000E02, 2.917215E01
$$ 1.000000E02, 2.997135E01
$$ 1.000000E02, 3.078135E01
$$ 1.000000E02, 3.160215E01
$$ 1.000000E02, 3.243375E01
$$ 1.000000E02, 3.327615E01
$$ 1.000000E02, 3.412935E01
$$ 1.000000E02, 3.499335E01
$$ 1.000000E02, 3.586815E01
$$ 1.000000E02, 3.675375E01
$$ 1.000000E02, 3.765015E01
$$ 1.000000E02, 3.855735E01
$$ 1.000000E02, 3.947535E01
$$ 1.000000E02, 4.040415E01
$$ 1.000000E02, 4.134375E01
$$ 1.000000E02, 4.229415E01
$$ 1.000000E02, 4.325535E01
$$ 1.000000E02, 4.422735E01
$$ 1.000000E02, 4.521015E01
$$ 1.000000E02, 4.620375E01
$$ 1.000000E02, 4.720815E01
$$ 1.000000E02, 4.822335E01
$$ 1.000000E02, 4.924935E01
$$ 1.000000E02, 5.028615E01
$$ 1.000000E02, 5.133375E01
$$ 1.000000E02, 5.239215E01
$$ 1.000000E02, 5.346135E01
$$ 1.000000E02, 5.454135E01
$$ 1.000000E02, 5.563215E01
$$ 1.000000E02, 5.673375E01
$$ 1.000000E02, 5.784615E01
$$ 1.000000E02, 5.896935E01
$$ 1.000000E02, 6.010335E01
$$ 1.000000E02, 6.124815E01
$$ 1.000000E02, 6.240375E01
$$ 1.000000E02, 6.357015E01
$$ 1.000000E02, 6.474735E01
$$ 1.000000E02, 6.593535E01
$$ 1.000000E02, 6.713415E01
$$ 1.000000E02, 6.834375E01
$$ 1.000000E02, 6.956415E01
$$ 1.000000E02, 7.079535E01
$$ 1.000000E02, 7.203735E01
$$ 1.000000E02, 7.329015E01
$$ 1.000000E02, 7.455375E01
$$ 1.000000E02, 7.582815E01
$$ 1.000000E02, 7.711335E01
$$ 1.000000E02, 7.840935E01
$$ 1.000000E02, 7.971615E01
$$ 1.000000E02, 8.103375E01
$$ 1.000000E02, 8.236215E01
$$ 1.000000E02, 8.370135E01
$$ 1.000000E02, 8.505135E01
$$ 1.000000E02, 8.641215E01
$$ 1.000000E02, 8.778375E01
$$ 1.000000E02, 8.916615E01
$$ 1.000000E02, 9.055935E01
$$ 1.000000E02, 9.196335E01
$$ 1.000000E02, 9.337815E01
$$ 1.000000E02, 9.480375E01
$$ 1.000000E02, 9.624015E01
$$ 1.000000E02, 9.768735E01
$$ 1.000000E02, 9.914535E01
$$ 1.000000E02, 1.006141E02
$$ 1.000000E02, 1.020937E02
$$ 1.000000E02, 1.035842E02
$$ 1.000000E02, 1.050854E02
$$ 1.000000E02, 1.065974E02
$$ 1.000000E02, 1.081202E02
$$ 1.000000E02, 1.096538E02
$$ 1.000000E02, 1.111981E02
$$ 1.000000E02, 1.127534E02
$$ 1.000000E02, 1.143193E02
$$ 1.000000E02, 1.158961E02
$$ 1.000000E02, 1.174837E02
$$ 1.000000E02, 1.190822E02
$$ 1.000000E02, 1.206914E02
$$ 1.000000E02, 1.223114E02
$$ 1.000000E02, 1.239422E02
$$ 1.000000E02, 1.255838E02
$$ 1.000000E02, 1.272362E02
$$ 1.000000E02, 1.288993E02
$$ 1.000000E02, 1.305734E02
$$ 1.000000E02, 1.322581E02
$$ 1.000000E02, 1.339537E02
$$ 1.000000E02, 1.356602E02
$$ 1.000000E02, 1.373774E02
$$ 1.000000E02, 1.391054E02
$$ 1.000000E02, 1.408441E02
$$ 1.000000E02, 1.425938E02
$$ 1.000000E02, 1.443542E02
$$ 1.000000E02, 1.461253E02
$$ 1.000000E02, 1.479073E02
$$ 1.000000E02, 1.497001E02
$$ 1.000000E02, 1.515038E02
$$ 1.000000E02, 1.533182E02
$$ 1.000000E02, 1.551434E02
$$ 1.000000E02, 1.569794E02
$$ 1.000000E02, 1.588261E02
$$ 1.000000E02, 1.606838E02
$$ 1.000000E02, 1.625521E02
$$ 1.000000E02, 1.644313E02
$$ 1.000000E02, 1.663213E02
$$ 1.000000E02, 1.682221E02
$$ 1.000000E02, 1.701338E02
$$ 1.000000E02, 1.720562E02
$$ 1.000000E02, 1.739894E02
$$ 1.000000E02, 1.759334E02
$$ 1.000000E02, 1.778882E02
$$ 1.000000E02, 1.798538E02
$$ 1.000000E02, 1.818301E02
$$ 1.000000E02, 1.838173E02
$$ 1.000000E02, 1.858153E02
$$ 1.000000E02, 1.878241E02
$$ 1.000000E02, 1.898438E02
$$ 1.000000E02, 1.918742E02
$$ 1.000000E02, 1.939154E02
$$ 1.000000E02, 1.959673E02
$$ 1.000000E02, 1.980302E02
$$ 1.000000E02, 2.001038E02
$$ 1.000000E02, 2.021881E02
$$ 1.000000E02, 2.042833E02
$$ 1.000000E02, 2.063893E02
$$ 1.000000E02, 2.085061E02
$$ 1.000000E02, 2.106338E02
$$ 1.000000E02, 2.127722E02
$$ 1.000000E02, 2.149214E02
$$ 1.000000E02, 2.170814E02
$$ 1.000000E02, 2.192521E02
$$ 1.000000E02, 2.214338E02
$$ 1.000000E02, 2.236261E02
$$ 1.000000E02, 2.258293E02
$$ 1.000000E02, 2.280433E02
$$ 1.000000E02, 2.302681E02
$$ 1.000000E02, 2.325038E02
$$ 1.000000E02, 2.347502E02
$$ 1.000000E02, 2.370073E02
$$ 1.000000E02, 2.392753E02
$$ 1.000000E02, 2.415542E02
$$ 1.000000E02, 2.438437E02
$$ 1.000000E02, 2.461441E02
$$ 1.000000E02, 2.484553E02
$$ 1.000000E02, 2.507773E02
$$ 1.000000E02, 2.531101E02
$$ 1.000000E02, 2.554538E02
$$ 1.000000E02, 2.578082E02
$$ 1.000000E02, 2.601733E02
$$ 1.000000E02, 2.625494E02
$$ 1.000000E02, 2.649362E02
$$ 1.000000E02, 2.673337E02
$$ 1.000000E02, 2.697421E02
$$ 1.000000E02, 2.721613E02
$$ 1.000000E02, 2.745913E02
$$ 1.000000E02, 2.770322E02
$$ 1.000000E02, 2.794838E02
$$ 1.000000E02, 2.819462E02
$$ 1.000000E02, 2.844194E02
$$ 1.000000E02, 2.869034E02
$$ 1.000000E02, 2.893982E02
$$ 1.000000E02, 2.919038E02
$$ 1.000000E02, 2.944201E02
$$ 1.000000E02, 2.969473E02
$$ 1.000000E02, 2.994853E02
$$ 1.000000E02, 3.020342E02
$$ 1.000000E02, 3.045938E02
$$ 1.000000E02, 3.071642E02
$$ 1.000000E02, 3.097454E02
$$ 1.000000E02, 3.123374E02
$$ 1.000000E02, 3.149401E02
$$ 1.000000E02, 3.175538E02
$$ 1.000000E02, 3.201781E02
$$ 1.000000E02, 3.228133E02
$$ 1.000000E02, 3.254594E02
$$ 1.000000E02, 3.281161E02
$$ 1.000000E02, 3.307838E02
$$ 1.000000E02, 3.334621E02
$$ 1.000000E02, 3.361514E02
$$ 1.000000E02, 3.388513E02
$$ 1.000000E02, 3.415622E02
$$ 1.000000E02, 3.442838E02
$$ 1.000000E02, 3.470161E02
$$ 1.000000E02, 3.497594E02
$$ 1.000000E02, 3.525133E02
$$ 1.000000E02, 3.552782E02
$$ 1.000000E02, 3.580537E02
$$ 1.000000E02, 8.401500E-01
$$ 1.000000E02, 3.637350E00
$$ 1.000000E02, 6.445350E00
$$ 1.000000E02, 9.264150E00
$$ 1.000000E02, 1.209375E01
$$ 1.000000E02, 1.493415E01
$$ 1.000000E02, 1.778535E01
$$ 1.000000E02, 2.064735E01
$$ 1.000000E02, 2.352015E01
$$ 1.000000E02, 2.640375E01
$$ 1.000000E02, 2.929815E01
$$ 1.000000E02, 3.220335E01
$$ 1.000000E02, 3.511935E01
$$ 1.000000E02, 3.804615E01
$$ 1.000000E02, 4.098375E01
$$ 1.000000E02, 4.393215E01
$$ 1.000000E02, 4.689135E01
$$ 1.000000E02, 4.986135E01
$$ 1.000000E02, 5.284215E01
$$ 1.000000E02, 5.583375E01
$$ 1.000000E02, 5.883615E01
$$ 1.000000E02, 6.184935E01
$$ 1.000000E02, 6.487335E01
$$ 1.000000E02, 6.790815E01
$$ 1.000000E02, 7.095375E01
$$ 1.000000E02, 7.401015E01
$$ 1.000000E02, 7.707735E01
$$ 1.000000E02, 8.015535E01
$$ 1.000000E02, 8.324415E01
$$ 1.000000E02, 8.634375E01
$$ 1.000000E02, 8.945415E01
$$ 1.000000E02, 9.257535E01
$$ 1.000000E02, 9.570735E01
$$ 1.000000E02, 9.885015E01
$$ 1.000000E02, 1.020038E02
$$ 1.000000E02, 1.051681E02
$$ 1.000000E02, 1.083433E02
$$ 1.000000E02, 1.115293E02
$$ 1.000000E02, 1.147261E02
$$ 1.000000E02, 1.179337E02
$$ 1.000000E02, 1.211521E02
$$ 1.000000E02, 1.243813E02
$$ 1.000000E02, 1.276213E02
$$ 9.999688E01, 1.308721E02
$$ 9.998754E01, 1.341337E02
$$ 9.997196E01, 1.374062E02
$$ 9.995016E01, 1.406894E02
$$ 9.992213E01, 1.439833E02
$$ 9.988787E01, 1.472881E02
$$ 9.984739E01, 1.506038E02
$$ 9.980069E01, 1.539301E02
$$ 9.974776E01, 1.572673E02
$$ 9.968863E01, 1.606154E02
$$ 9.962328E01, 1.639742E02
$$ 9.955173E01, 1.673438E02
$$ 9.947397E01, 1.707241E02
$$ 9.939002E01, 1.741154E02
$$ 9.929987E01, 1.775173E02
$$ 9.920354E01, 1.809301E02
$$ 9.910102E01, 1.843537E02
$$ 9.899233E01, 1.877881E02
$$ 9.887747E01, 1.912333E02
$$ 9.875646E01, 1.946894E02
$$ 9.862928E01, 1.981562E02
$$ 9.849597E01, 2.016337E02
$$ 9.835651E01, 2.051222E02
$$ 9.821093E01, 2.086213E02
$$ 9.805923E01, 2.121314E02
$$ 9.790142E01, 2.156521E02
$$ 9.773751E01, 2.191837E02
$$ 9.756751E01, 2.227261E02
$$ 9.739143E01, 2.262794E02
$$ 9.720928E01, 2.298434E02
$$ 9.702108E01, 2.334181E02
$$ 9.682683E01, 2.370037E02
$$ 9.662655E01, 2.406001E02
$$ 9.642025E01, 2.442074E02
$$ 9.620794E01, 2.478253E02
$$ 9.598963E01, 2.514542E02
$$ 9.576535E01, 2.550937E02
$$ 9.553510E01, 2.587442E02
$$ 9.529889E01, 2.624053E02
$$ 9.505675E01, 2.660774E02
$$ 9.480868E01, 2.697602E02
$$ 9.455471E01, 2.734537E02
$$ 9.429485E01, 2.771582E02
$$ 9.402911E01, 2.808733E02
$$ 9.375751E01, 2.845993E02
$$ 9.348008E01, 2.883361E02
$$ 9.319681E01, 2.920838E02
$$ 9.290774E01, 2.958421E02
$$ 9.261288E01, 2.996114E02
$$ 9.231226E01, 3.033914E02
$$ 9.200588E01, 3.071822E02
$$ 9.169376E01, 3.109838E02
$$ 9.137594E01, 3.147962E02
$$ 9.105242E01, 3.186193E02
$$ 9.072323E01, 3.224533E02
$$ 9.038838E01, 3.262981E02
$$ 9.004790E01, 3.301537E02
$$ 8.970182E01, 3.340202E02
$$ 8.935014E01, 3.378973E02
$$ 8.899290E01, 3.417854E02
$$ 8.863011E01, 3.456842E02
$$ 8.826180E01, 3.495938E02
$$ 8.788799E01, 3.535142E02
$$ 8.750870E01, 3.574453E02
$$ 8.712396E01, 1.387350E00
$$ 8.673380E01, 5.340150E00
$$ 8.633823E01, 9.303750E00
$$ 8.593728E01, 1.327815E01
$$ 8.553097E01, 1.726335E01
$$ 8.511934E01, 2.125935E01
$$ 8.470240E01, 2.526615E01
$$ 8.428019E01, 2.928375E01
$$ 8.385272E01, 3.331215E01
$$ 8.342003E01, 3.735135E01
$$ 8.298215E01, 4.140135E01
$$ 8.253909E01, 4.546215E01
$$ 8.209089E01, 4.953375E01
$$ 8.163757E01, 5.361615E01
$$ 8.117917E01, 5.770935E01
$$ 8.071571E01, 6.181335E01
$$ 8.024722E01, 6.592815E01
$$ 7.977373E01, 7.005375E01
$$ 7.929527E01, 7.419015E01
$$ 7.881187E01, 7.833735E01
$$ 7.832356E01, 8.249535E01
$$ 7.783037E01, 8.666415E01
$$ 7.733233E01, 9.084375E01
$$ 7.682948E01, 9.503415E01
$$ 7.632183E01, 9.923535E01
$$ 7.580943E01, 1.034473E02
$$ 7.529231E01, 1.076701E02
$$ 7.477049E01, 1.119038E02
$$ 7.424402E01, 1.161481E02
$$ 7.371292E01, 1.204033E02
$$ 7.317723E01, 1.246693E02
$$ 7.263698E01, 1.289461E02
$$ 7.209220E01, 1.332337E02
$$ 7.154293E01, 1.375321E02
$$ 7.098920E01, 1.418414E02
$$ 7.043105E01, 1.461613E02
$$ 6.986851E01, 1.504922E02
$$ 6.930162E01, 1.548337E02
$$ 6.873041E01, 1.591862E02
$$ 6.815492E01, 1.635493E02
$$ 6.757518E01, 1.679233E02
$$ 6.699124E01, 1.723081E02
$$ 6.640311E01, 1.767037E02
$$ 6.581085E01, 1.811101E02
$$ 6.521449E01, 1.855274E02
$$ 6.461407E01, 1.899553E02
$$ 6.400962E01, 1.943941E02
$$ 6.340118E01, 1.988438E02
$$ 6.278880E01, 2.033041E02
$$ 6.217250E01, 2.077754E02
$$ 6.155232E01, 2.122573E02
$$ 6.092832E01, 2.167501E02
$$ 6.030051E01, 2.212537E02
$$ 5.966895E01, 2.257682E02
$$ 5.903367E01, 2.302934E02
$$ 5.839471E01, 2.348293E02
$$ 5.775212E01, 2.393761E02
$$ 5.710592E01, 2.439337E02
$$ 5.645617E01, 2.485021E02
$$ 5.580290E01, 2.530813E02
$$ 5.514615E01, 2.576713E02
$$ 5.448597E01, 2.622721E02
$$ 5.382239E01, 2.668837E02
$$ 5.315546E01, 2.715062E02
$$ 5.248522E01, 2.761393E02
$$ 5.181170E01, 2.807834E02
$$ 5.113496E01, 2.854381E02
$$ 5.045503E01, 2.901038E02
$$ 4.977196E01, 2.947801E02
$$ 4.908579E01, 2.994674E02
$$ 4.839656E01, 3.041653E02
$$ 4.770431E01, 3.088741E02
$$ 4.700910E01, 3.135937E02
$$ 4.631095E01, 3.183241E02
$$ 4.560992E01, 3.230654E02
$$ 4.490604E01, 3.278174E02
$$ 4.419937E01, 3.325802E02
$$ 4.348994E01, 3.373537E02
$$ 4.277781E01, 3.421382E02
$$ 4.206301E01, 3.469333E02
$$ 4.134558E01, 3.517394E02
$$ 4.062559E01, 3.565561E02
$$ 3.990306E01, 1.383750E00
$$ 3.917804E01, 6.222150E00
$$ 3.845058E01, 1.107135E01
$$ 3.772073E01, 1.593135E01
$$ 3.698853E01, 2.080215E01
$$ 3.625402E01, 2.568375E01
$$ 3.551726E01, 3.057615E01
$$ 3.477828E01, 3.547935E01
$$ 3.403713E01, 4.039335E01
$$ 3.329386E01, 4.531815E01
$$ 3.254852E01, 5.025375E01
$$ 3.180115E01, 5.520015E01
$$ 3.105180E01, 6.015735E01
$$ 3.030052E01, 6.512535E01
$$ 2.954734E01, 7.010415E01
$$ 2.879233E01, 7.509375E01
$$ 2.803552E01, 8.009415E01
$$ 2.727697E01, 8.510535E01
$$ 2.651671E01, 9.012735E01
$$ 2.575481E01, 9.516015E01
$$ 2.499130E01, 1.002037E02
$$ 2.422623E01, 1.052581E02
$$ 2.345965E01, 1.103233E02
$$ 2.269161E01, 1.153994E02
$$ 2.192216E01, 1.204861E02
$$ 2.115134E01, 1.255838E02
$$ 2.037920E01, 1.306921E02
$$ 1.960579E01, 1.358113E02
$$ 1.883117E01, 1.409413E02
$$ 1.805537E01, 1.460821E02
$$ 1.727844E01, 1.512337E02
$$ 1.650044E01, 1.563961E02
$$ 1.572140E01, 1.615694E02
$$ 1.494139E01, 1.667533E02
$$ 1.416045E01, 1.719481E02
$$ 1.337863E01, 1.771537E02
$$ 1.259597E01, 1.823701E02
$$ 1.181253E01, 1.875973E02
$$ 1.102835E01, 1.928353E02
$$ 1.024348E01, 1.980841E02
$$ 9.457981E00, 2.033437E02
$$ 8.671888E00, 2.086142E02
$$ 7.885255E00, 2.138954E02
$$ 7.098130E00, 2.191873E02
$$ 6.310563E00, 2.244901E02
$$ 5.522603E00, 2.298037E02
$$ 4.734299E00, 2.351282E02
$$ 3.945700E00, 2.404633E02
$$ 3.156855E00, 2.458093E02
$$ 2.367813E00, 2.511662E02
$$ 1.578624E00, 2.565338E02
$$ 7.893367E-01, 2.619122E02
$$ 0.000000E00, 2.673013E02
$$ ##END
##$RELAX= 
##$BRUKER FILE EXP=prosol_History
$$ #*******************************************************************
$$ #
$$ # $Source: /sc/CvsTree/sc/gen/src/prg/scripts/tix/prosol/lib/lists/default,v $
$$ #
$$ # Copyright (c) 1999
$$ # BRUKER ANALYTIK GMBH
$$ # D-76287 Rheinstetten, Germany
$$ #
$$ # All Rights Reserved
$$ #
$$ #
$$ # $Id: default,v 1.15.2.4 2009/04/21 07:11:57 ber Exp $
$$ #
$$ #*******************************************************************
$$ #../conf/instr/spect/prosol/relations/default
$$ #avance-version (09/04/21)
$$ #
$$ #pulses
$$ #
$$ P[0]=P90[F1];				#  90 deg pulse F1
$$ P[1]=P90[F1];				#  90 deg pulse F1
$$ P[2]=P90[F1]*2;				# 180 deg pulse F1
$$ P[3]=P90[F2];				#  90 deg pulse F2
$$ P[4]=P90[F2]*2;				# 180 deg pulse F2
$$ P[5]=PTOC[F1]*0.66;			#  60 deg pulse F1, TOCSY 
$$ P[6]=PTOC[F1];				#  90 deg pulse F1, TOCSY
$$ P[7]=PTOC[F1]*2;			# 180 deg pulse F1, TOCSY
$$ P[8]=PSH3[F1];                          #  90 deg selective F1, WET
$$ P[9]=PTOC[F2];				#  90 deg pulse F2, TOCSY
$$ P[10]=PTOC[F2]*2;			# 180 deg pulse F2, TOCSY
$$ P[11]=PSH1[F1];				#  90 deg selective F1
$$ P[12]=PSH2[F1];				# 180 deg selective F1
$$ #
$$ P[14]=PSH3[F2];				# 180 deg inversion, adiabatic
$$ P[15]=TROE[F1];				# cw pulse F1, ROESY
$$ P[18]=PSH7[F1];				# off-resonance presat F1
$$ P[21]=P90[F3];				#  90 deg pulse F3
$$ P[22]=P90[F3]*2;			# 180 deg pulse F3
$$ P[23]=P90[F4];				#  90 deg pulse F4
$$ P[24]=PSH2[F2];				# 180 deg refocussing, adiabatic
$$ P[25]=PROE[F1]*2;			# 180 deg pulse, Shaka ROESY
$$ P[26]=PSH12[F1];			# 180 deg inversion F1, adiabatic
$$ P[27]=P90[F1];				#  90 deg pulse F1, WATERGATE
$$ #
$$ P[29]=PSH8[F1];                         # flip back pulse
$$ P[31]=PSH15[F2];                        # 180 deg adiabatic, F2, 13C x-filter
$$ P[32]=PSH16[F1];                        # 180 deg adiabatic, F1, z-spoil
$$ #P[33]=PSH[F1];                         #  90 deg, F1, hadamard
$$ #P[34]=PSH[F1];                         # 180 deg, F1, hadamard
$$ #P[35]=PSH[F2];                         #  90 deg, F2, hadamard
$$ #P[36]=PSH[F2];                         # 180 deg, F2, hadamard
$$ #P[37]=PSH[F3];                         #  90 deg, F3, hadamard
$$ #P[38]=PSH[F3];                         # 180 deg, F3, hadamard
$$ P[39]=PSH21[F2];                        # 180 deg, F2, Bip
$$ P[40]=PSH8[F1]*2;                       # 180 deg sel. F1, 1H (exc. scul)
$$ #
$$ P[63]=PSH11[F2];                        # 180 deg adiabatic decoupling, F2, 13C
$$ #
$$ #decoupling pulses
$$ #
$$ PCPD[1]=PCPDP[F1];			# 90 deg pulse F1, dec.
$$ PCPD[2]=PCPDP[F2];			# 90 deg pulse F2, dec.
$$ PCPD[3]=PCPDP[F3];			# 90 deg pulse F3, dec.
$$ #
$$ #power levels
$$ #
$$ PL[1]=PL90[F1];				# high power, F1
$$ PL[2]=PL90[F2];				# high power, F2
$$ PL[3]=PL90[F3];				# high power, F3
$$ PL[4]=PL90[F4];				# high power, F4
$$ PL[9]=PLCW[F1];				# presat power, F1
$$ PL[10]=PLTOC[F1];			# TOCSY power, F1
$$ PL[11]=PLROE[F1];			# ROESY power, F1
$$ PL[12]=PLCPDP[F2];			# dec. power, F2
$$ PL[13]=PLCPD2[F2];			# dec. power 2, F2
$$ PL[14]=PLNOE[F2];			# low power cw, F2
$$ PL[15]=PLTOC[F2];			# TOCSY power, F2
$$ PL[16]=PLCPDP[F3];			# dec. power, F3
$$ PL[18]=PL90[F1];			# WATERGATE power, F1
$$ PL[19]=PLCPDP[F1];			# dec. power, F1
$$ PL[21]=PLCW[F2];			# 
$$ PL[23]=PLTOC[F3];			# TOCSY power, F3
$$ PL[24]=PLHD[F2];			# HD decoupling, F2
$$ PL[25]=PLSH8U[F2];			# Eretic, F2
$$ PL[27]=PLROE[F1];			# Shaka Spinlock
$$ PL[30]=PLCPDP[F2];			# dec. power, F2, 13C (=pl12)
$$ PL[31]=PLUSER2[F2];			# dec. power, F2, 13C, cw bilev
$$ #
$$ #shapes
$$ #
$$ SP[1]=PLSH1[F1];			#  90 deg selective F1
$$ SP[2]=PLSH2[F1];			# 180 deg selective F1
$$ SP[3]=PLSH3[F2];			# adiabatic 180 deg, F2, inversion
$$ SP[4]=PLSH21[F2];			# 180 deg Bip, F2, inversion
$$ SP[6]=PLSH7[F1];			# off-resonance presat F1
$$ SP[7]=PLSH2[F2];			# adiabatic 180 deg, F2, refocussing
$$ SP[8]=PLSH12[F1];			# adiabatic 180 deg, F1, inversion
$$ SP[10]=PLSH8[F1];                       # flip-back pulse, F1, 1H
$$ SP[11]=PLSH8[F1];                       # flip-back pulse, F1, H
$$ SP[14]=PLSH12[F2];			# adiab. bilev dec., F2, 13C
$$ SP[18]=PLSH15[F2];                      # adiabatic 180 deg, F2, 13C, x-filter
$$ SP[19]=PLSH3[F1] +0.87;                 #  90 deg, F1, wet
$$ SP[20]=PLSH3[F1] -1.04;                 #  90 deg, F1, wet
$$ SP[21]=PLSH3[F1] +2.27;                 #  90 deg, F1, wet
$$ SP[22]=PLSH3[F1] -5.05;                 #  90 deg, F1, wet
$$ #SP[23]=PLSH[F1];                       #  90 deg, F1, hadamard
$$ #SP[24]=PLSH[F1];                       # 180 deg, F1, hadamard
$$ #SP[25]=PLSH[F2];                       #  90 deg, F2, hadamard
$$ #SP[26]=PLSH[F2];                       # 180 deg, F2, hadamard
$$ #SP[27]=PLSH[F3];                       #  90 deg, F3, hadamard
$$ #SP[28]=PLSH[F3];                       # 180 deg, F3, hadamard
$$ SP[29]=PLSH16[F1];                      # adiabatic 180 deg, F1, z-spoil
$$ SP[31]=PLSH11[F2];			# adiab. dec., F2, 13C
$$ #
$$ SPNAM1=PNSH1[F1];			#
$$ SPNAM2=PNSH2[F1];			#
$$ SPNAM3=PNSH3[F2];			#
$$ SPNAM4=PNSH21[F2];			#
$$ SPNAM6=PNSH7[F1];			#
$$ SPNAM7=PNSH2[F2];			#
$$ SPNAM8=PNSH12[F1];			#
$$ SPNAM10=PNSH8[F1];                      #
$$ SPNAM11=PNSH8[F1];                      #
$$ SPNAM14=PNSH12[F2];			#
$$ SPNAM15=PNSH8U[F2];			# Eretic, F2
$$ SPNAM18=PNSH15[F2];			#
$$ SPNAM19=PNSH3[F1];			#
$$ SPNAM20=PNSH3[F1];			#
$$ SPNAM21=PNSH3[F1];			#
$$ SPNAM22=PNSH3[F1];			#
$$ #SPNAM23=PNSH[];                        #
$$ #SPNAM24=PNSH[];                        #
$$ #SPNAM25=PNSH[];                        #
$$ #SPNAM26=PNSH[];                        #
$$ #SPNAM27=PNSH[];                        #
$$ #SPNAM28=PNSH[];                        #
$$ SPNAM29=PNSH16[F1];                     #
$$ SPNAM31=PNSH11[F2];			#
$$ #
$$ SPOAL[1]=PASH1[F1];			#
$$ SPOAL[2]=PASH2[F1];			#
$$ SPOAL[3]=PASH3[F2];			#
$$ SPOAL[4]=PASH21[F2];			#
$$ SPOAL[6]=PASH7[F1];			#
$$ SPOAL[7]=PASH2[F2];			#
$$ SPOAL[8]=PASH12[F1];			#
$$ SPOAL[10]=PASH8[F1];
$$ SPOAL[11]=PASH8[F1];
$$ SPOAL[14]=PASH12[F2];			#
$$ SPOAL[18]=PASH15[F2];			#
$$ SPOAL[19]=PASH3[F1];			#
$$ SPOAL[20]=PASH3[F1];			#
$$ SPOAL[21]=PASH3[F1];			#
$$ SPOAL[22]=PASH3[F1];			#
$$ #SPOAL[23]=PASH[];			#
$$ #SPOAL[24]=PASH[];			#
$$ #SPOAL[25]=PASH[];			#
$$ #SPOAL[26]=PASH[];			#
$$ #SPOAL[27]=PASH[];			#
$$ #SPOAL[28]=PASH[];			#
$$ SPOAL[29]=PASH16[F1];                   #
$$ SPOAL[31]=PASH11[F2];			#
$$ #
$$ #global
$$ #
$$ D[9]=TTOC[F1];				#
$$ D[16]=D_grad;				#
$$ P[16]=P_grad1;				#
$$ P[17]=P_mlev;				#
$$ P[19]=P_grad2;				#
$$ P[20]=P_mlev;				#
$$ P[28]=P_hsqc;				#
$$ #
##$RELAX= 
##$BRUKER FILE EXP=pulseprogram
$$ # 1 "C:/Bruker/TopSpin2.1/exp/stan/nmr/lists/pp/udeft"
$$ ;udeft
$$ ;UDEFT
$$ ;avance-version (09/01/29)
$$ ;1D sequence using
$$ ;   flip back pulse at the end of acquisition to decrease
$$ ;      relaxation delay d1 
$$ ;   and NOE
$$ ;
$$ ;M. Piotto, M. Bourdonneau, K. Elbayed, J.-M. Wieruszeski &
$$ ;   G. Lippens, Magn. Reson. Chem. 44, 943-947 (2006)
$$ ;
$$ ;$CLASS=HighRes
$$ ;$DIM=1D
$$ ;$TYPE=
$$ ;$SUBTYPE=
$$ ;$COMMENT=
$$ 
$$ 
$$ # 1 "C:/Bruker/TopSpin2.1/exp/stan/nmr/lists/pp/Avance.incl" 1
$$ ;Avance2.incl
$$ ;   for 1
$$ ;
$$ ;avance-version (07/08/21)
$$ ;
$$ ;$CLASS=HighRes Incl
$$ ;$COMMENT=
$$ 
$$ 
$$ 
$$ 
$$ 
$$ 
$$ 
$$ 
$$ 
$$ 
$$ 
$$ 
$$ 
$$ 
$$ 
$$ 
$$ 
$$ 
$$ 
$$ 
$$ 
$$ 
$$ 
$$ 
$$ 
$$ 
$$ 
$$ 
$$ 
$$ 
$$ 
$$ 
$$ 
$$ 
$$ 
$$ 
$$ 
$$ 
$$ 
$$ 
$$ 
$$ 
$$ 
$$ 
$$ 
$$ 
$$ 
$$ 
$$ 
$$ 
$$ 
$$ 
$$ 
$$ 
$$ 
$$ 
$$ 
$$ 
$$ 
$$ 
$$ 
$$ 
$$ 
$$ 
$$ 
$$ 
$$ 
$$ 
$$ 
$$ 
$$ 
$$ 
$$ 
$$ 
$$ 
$$ 
$$ 
$$ 
$$ 
$$ 
$$ 
$$ 
$$ 
$$ 
$$ 
$$ 
$$ 
$$ 
$$ 
$$ 
$$ 
$$ 
$$ 
$$ 
$$ 
$$ 
$$ 
$$ 
$$ 
$$ 
$$ 
$$ 
$$ 
$$ 
$$ 
$$ 
$$ 
$$ 
$$ 
$$ 
$$ 
$$ 
$$ 
$$ 
$$ 
$$ 
$$ 
$$ 
$$ 
$$ 
$$ 
$$ 
$$ 
$$ 
$$ 
$$ 
$$ 
$$ 
$$ 
$$ 
$$ 
$$ 
$$ 
$$ ;$Id: Avance2.incl,v 1.17.2.1 2007/09/14 16:17:35 ber Exp $
$$ # 19 "C:/Bruker/TopSpin2.1/exp/stan/nmr/lists/pp/udeft" 2
$$ 
$$ # 1 "C:/Bruker/TopSpin2.1/exp/stan/nmr/lists/pp/Grad.incl" 1
$$ ;Grad2.incl  -  include file for Gradient Spectroscopy
$$ ;   for 1
$$ ;
$$ ;avance-version (07/01/17)
$$ ;
$$ ;$CLASS=HighRes Incl
$$ ;$COMMENT=
$$ 
$$ 
$$ 
$$ 
$$ 
$$ 
$$ 
$$ 
$$ 
$$ 
$$ 
$$ 
$$ 
$$ 
$$ 
$$ 
$$ 
$$ 
$$ 
$$ define list<gradient> EA=<EA>
$$ 
$$ 
$$ 
$$ ;$Id: Grad2.incl,v 1.12 2007/01/22 14:22:35 ber Exp $
$$ # 20 "C:/Bruker/TopSpin2.1/exp/stan/nmr/lists/pp/udeft" 2
$$ 
$$ # 1 "C:/Bruker/TopSpin2.1/exp/stan/nmr/lists/pp/Delay.incl" 1
$$ ;Delay.incl  -  include file for commonly used delays
$$ ;
$$ ;version 00/02/07
$$ ;
$$ ;$CLASS=HighRes Incl
$$ ;$COMMENT=
$$ 
$$ 
$$ ;general delays
$$ 
$$ define delay DELTA
$$ define delay DELTA1
$$ define delay DELTA2
$$ define delay DELTA3
$$ define delay DELTA4
$$ define delay DELTA5
$$ define delay DELTA6
$$ define delay DELTA7
$$ define delay DELTA8
$$ 
$$ define delay TAU
$$ define delay TAU1
$$ define delay TAU2
$$ define delay TAU3
$$ define delay TAU4
$$ define delay TAU5
$$ 
$$ 
$$ ;delays for centering pulses
$$ 
$$ define delay CEN_HN1
$$ define delay CEN_HN2
$$ define delay CEN_HN3
$$ define delay CEN_HC1
$$ define delay CEN_HC2
$$ define delay CEN_HC3
$$ define delay CEN_HC4
$$ define delay CEN_HP1
$$ define delay CEN_HP2
$$ define delay CEN_CN1
$$ define delay CEN_CN2
$$ define delay CEN_CN3
$$ define delay CEN_CN4
$$ define delay CEN_CP1
$$ define delay CEN_CP2
$$ 
$$ 
$$ ;loop counters
$$ 
$$ define loopcounter COUNTER
$$ define loopcounter SCALEF
$$ define loopcounter FACTOR1
$$ define loopcounter FACTOR2
$$ define loopcounter FACTOR3
$$ 
$$ 
$$ 
$$ ;$Id: Delay.incl,v 1.12 2005/11/10 12:16:58 ber Exp $
$$ # 21 "C:/Bruker/TopSpin2.1/exp/stan/nmr/lists/pp/udeft" 2
$$ 
$$ 
$$ 
$$ "d11=30m"
$$ "d12=20u"
$$ 
$$ 
$$ "TAU=0.0030200"
$$ 
$$ "DELTA=d1-30m"
$$ "DELTA2=aq+TAU"
$$ 
$$ 
$$ "acqt0=-p1*2/3.1416"
$$ 
$$ 
$$ # 1 "mc_line 37 file C:/Bruker/TopSpin2.1/exp/stan/nmr/lists/pp/udeft expanding definition part of mc command before ze"
$$ define delay MCWRK
$$ define delay MCREST
$$ "MCWRK = 0.333333*30m"
$$ "MCREST = 30m - 30m"
$$     dccorr
$$ # 37 "C:/Bruker/TopSpin2.1/exp/stan/nmr/lists/pp/udeft"
$$ 1 ze
$$ # 1 "mc_line 37 file C:/Bruker/TopSpin2.1/exp/stan/nmr/lists/pp/udeft expanding definition of mc command after ze"
$$ # 38 "C:/Bruker/TopSpin2.1/exp/stan/nmr/lists/pp/udeft"
$$   d20 do:f2
$$   d12 pl12:f2
$$   30s cpd2:f2
$$ # 1 "mc_line 41 file C:/Bruker/TopSpin2.1/exp/stan/nmr/lists/pp/udeft expanding start label for mc command"
$$ 2 MCWRK  * 2
$$ LBLF0, MCWRK pl1:f1
$$   MCREST
$$ # 42 "C:/Bruker/TopSpin2.1/exp/stan/nmr/lists/pp/udeft"
$$   DELTA 
$$   p1 ph1
$$   gosc ph31
$$   4u
$$   (p12:sp2 ph2:r):f1
$$   4u
$$   DELTA2 pl1:f1
$$   p1 ph3
$$   4u
$$   (p26:sp8 ph4):f1
$$   4u
$$   lo to 2 times ns
$$ # 1 "mc_line 54 file C:/Bruker/TopSpin2.1/exp/stan/nmr/lists/pp/udeft expanding mc command in line"
$$   MCWRK wr #0
$$   MCWRK zd 
$$   lo to LBLF0 times td0
$$ 
$$   MCWRK
$$ # 55 "C:/Bruker/TopSpin2.1/exp/stan/nmr/lists/pp/udeft"
$$   d12 do:f2
$$ exit
$$ 
$$ 
$$ ph1=0
$$ ph2=1
$$ ph3=0 
$$ ph4=0 2
$$ ph31=0
$$ 
$$ 
$$ ;pl1 : f1 channel - power level for pulse (default)
$$ ;pl12: f2 channel - power level for CPD/BB decoupling
$$ ;sp2: f1 channel - shaped pulse (180degree)
$$ ;spnam2: Crp60comp.4  (Crp80comp.4)
$$ ;sp8: f1 channel - shaped pulse (180degree)
$$ ;spnam8: Crp60,0.5,20.1 (Crp80,0.5,20.1)
$$ ;p1 : f1 channel -  high power pulse
$$ ;p12: f1 channel - 180 degree shaped pulse
$$ ;     = 2msec for Crp60comp.4 (Crp80comp.4)
$$ ;p26: f1 channel - 180 degree shaped pulse
$$ ;     = 500us for Crp60,0.5,20.1 (Crp80,0.5,20.1)
$$ ;d1 : relaxation delay; 3 to 4s for all molecules
$$ ;d11: delay for disk I/O                             [30 msec]
$$ ;d12: delay for power switching                      [20 usec]
$$ ;d20: set to 5 times longest T1                      [200 s]
$$ ;NS: 1 * n, total number of scans: NS * TD0
$$ ;DS=0
$$ ;cpd2: decoupling according to sequence defined by cpdprg2
$$ ;pcpd2: f2 channel - 90 degree pulse for decoupling sequence
$$ 
$$ 
$$ ;aq: acquisition time 360 ms - do not change this value !
$$ 
$$ 
$$ ;Processing
$$ 
$$ ;ME_mod=LPfc
$$ ;NCOFF=4096
$$ ;LPBIN= 256k
$$ 
$$ ;LB=2 
$$ 
$$ 
$$ 
$$ ;$Id: udeft,v 1.1.2.2 2009/01/29 14:10:35 ber Exp $
##$RELAX= 
##$BRUKER FILE EXP=uxnmr.par
$$ ##TITLE= Parameter file, TOPSPIN		Version 2.1
$$ ##JCAMPDX= 5.0
$$ ##DATATYPE= Parameter Values
$$ ##NPOINTS= 25	$$ modification sequence number
$$ ##ORIGIN= Bruker BioSpin GmbH
$$ ##OWNER= Administrator
$$ $$ 2015-01-16 15:56:28.828 +0000  nmrsu@GH416706
$$ $$ C:/Bruker/TopSpin2.1/conf/instr/spect/uxnmr.par
$$ $$ process C:\Bruker\TopSpin2.1\prog\mod\hconfserver.exe
$$ ##$ACB= 0
$$ ##$ACBTAT= (0..15)
0 66 66 0 0 0 0 0 0 0 0 0 0 0 0 0
$$ ##$ACBTBA= (0..15)
0 1 1 0 0 0 0 0 0 0 0 0 0 0 0 0
$$ ##$ACBTBLK= (0..15)
0 0 0 0 0 0 0 0 0 0 0 0 0 0 0 0
$$ ##$ACBTCTL= (0..15)
0 0 0 0 0 0 0 0 0 0 0 0 0 0 0 0
$$ ##$ACBTDI= (0..15)
0 102 102 0 0 0 0 0 0 0 0 0 0 0 0 0
$$ ##$ACBTDM= (0..15)
0 10 10 0 0 0 0 0 0 0 0 0 0 0 0 0
$$ ##$ACBTFHI= (0..15)
0 400 400 0 0 0 0 0 0 0 0 0 0 0 0 0
$$ ##$ACBTFL= (0..15)
0 73 74 0 0 0 0 0 0 0 0 0 0 0 0 0
$$ ##$ACBTFLO= (0..15)
0 20 20 0 0 0 0 0 0 0 0 0 0 0 0 0
$$ ##$ACBTINP= (0..15)
0 0 0 0 0 0 0 0 0 0 0 0 0 0 0 0
$$ ##$ACBTOUT= (0..15)
0 1 2 0 0 0 0 0 0 0 0 0 0 0 0 0
$$ ##$ACBTPO= (0..15)
0 150000 60000 0 0 0 0 0 0 0 0 0 0 0 0 0
$$ ##$ACBTPW= (0..15)
0 10 10 0 0 0 0 0 0 0 0 0 0 0 0 0
$$ ##$ACBTSB= (0..15)
0 0 0 0 0 0 0 0 0 0 0 0 0 0 0 0
$$ ##$ACBTY= <no>
$$ ##$AQSBDCH= (0..95)
0 0 0 0 0 0 255 255 255 255 255 255 255 255 255 255 255 255 255 255 255
255 255 255 255 255 255 255 255 255 255 255 255 255 255 255 255 255 255
255 255 255 255 255 255 255 255 255 255 255 255 255 255 255 255 255 255
255 255 255 255 255 255 255 255 255 255 255 255 255 255 255 255 255 255
255 255 255 255 255 255 255 255 255 255 255 255 255 255 255 255 255 255
255 255 255
$$ ##$AQSBDHW= (0..95)
1 2 2 0 0 0 255 255 255 255 255 255 255 255 255 255 255 255 255 255 255
255 255 255 255 255 255 255 255 255 255 255 255 255 255 255 255 255 255
255 255 255 255 255 255 255 255 255 255 255 255 255 255 255 255 255 255
255 255 255 255 255 255 255 255 255 255 255 255 255 255 255 255 255 255
255 255 255 255 255 255 255 255 255 255 255 255 255 255 255 255 255 255
255 255 255
$$ ##$AQSBDID= (0..95)
88 83 83 65 67 66 255 255 255 255 255 255 255 255 255 255 255 255 255 255
255 255 255 255 255 255 255 255 255 255 255 255 255 255 255 255 255 255
255 255 255 255 255 255 255 255 255 255 255 255 255 255 255 255 255 255
255 255 255 255 255 255 255 255 255 255 255 255 255 255 255 255 255 255
255 255 255 255 255 255 255 255 255 255 255 255 255 255 255 255 255 255
255 255 255 255
$$ ##$AQSBDNO= (0..95)
1 1 2 1 1 1 255 255 255 255 255 255 255 255 255 255 255 255 255 255 255
255 255 255 255 255 255 255 255 255 255 255 255 255 255 255 255 255 255
255 255 255 255 255 255 255 255 255 255 255 255 255 255 255 255 255 255
255 255 255 255 255 255 255 255 255 255 255 255 255 255 255 255 255 255
255 255 255 255 255 255 255 255 255 255 255 255 255 255 255 255 255 255
255 255 255
$$ ##$AQSBDSL= (0..95)
2 3 4 8 9 19 255 255 255 255 255 255 255 255 255 255 255 255 255 255 255
255 255 255 255 255 255 255 255 255 255 255 255 255 255 255 255 255 255
255 255 255 255 255 255 255 255 255 255 255 255 255 255 255 255 255 255
255 255 255 255 255 255 255 255 255 255 255 255 255 255 255 255 255 255
255 255 255 255 255 255 255 255 255 255 255 255 255 255 255 255 255 255
255 255 255
$$ ##$AQSBDTY= (0..95)
3 16 16 5 9 7 255 255 255 255 255 255 255 255 255 255 255 255 255 255 255
255 255 255 255 255 255 255 255 255 255 255 255 255 255 255 255 255 255
255 255 255 255 255 255 255 255 255 255 255 255 255 255 255 255 255 255
255 255 255 255 255 255 255 255 255 255 255 255 255 255 255 255 255 255
255 255 255 255 255 255 255 255 255 255 255 255 255 255 255 255 255 255
255 255 255
$$ ##$AQSBUAD= (0..95)
52 36 37 54 26 32 255 255 255 255 255 255 255 255 255 255 255 255 255 255
255 255 255 255 255 255 255 255 255 255 255 255 255 255 255 255 255 255
255 255 255 255 255 255 255 255 255 255 255 255 255 255 255 255 255 255
255 255 255 255 255 255 255 255 255 255 255 255 255 255 255 255 255 255
255 255 255 255 255 255 255 255 255 255 255 255 255 255 255 255 255 255
255 255 255 255
$$ ##$AQSECL= (0..95)
2 2 2 3 2 255 255 255 255 255 255 255 255 255 255 255 255 255 255 255 255
255 255 255 255 255 255 255 255 255 255 255 255 255 255 255 255 255 255
255 255 255 255 255 255 255 255 255 255 255 255 255 255 255 255 255 255
255 255 255 255 255 255 255 255 255 255 255 255 255 255 255 255 255 255
255 255 255 255 255 255 255 255 255 255 255 255 255 255 255 255 255 255
255 255 255
$$ ##$AQSECLS= (0..95)
0 3 1 0 0 255 255 255 255 255 255 255 255 255 255 255 255 255 255 255 255
255 255 255 255 255 255 255 255 255 255 255 255 255 255 255 255 255 255
255 255 255 255 255 255 255 255 255 255 255 255 255 255 255 255 255 255
255 255 255 255 255 255 255 255 255 255 255 255 255 255 255 255 255 255
255 255 255 255 255 255 255 255 255 255 255 255 255 255 255 255 255 255
255 255 255
$$ ##$AQSSPLT= no
$$ ##$ATT19F= (0..1)
0 0
$$ ##$ATT1H= (0..1)
0 0
$$ ##$ATT3H= (0..1)
0 0
$$ ##$ATTX= (0..1)
0 0
$$ ##$ATTY= (0..1)
0 0
$$ ##$ATTZ= (0..1)
0 0
$$ ##$BACSAIR= yes
$$ ##$BACSCAP= 60
$$ ##$BACSDEL= 10
$$ ##$BACSFCM= no
$$ ##$BACSOPT= <>
$$ ##$BACSTY= <tty07>
$$ ##$BARPTY= <no>
$$ ##$BFREQ= 400.13
$$ ##$BGAETH1= <no>
$$ ##$BGAETH2= <no>
$$ ##$BGAETH3= <no>
$$ ##$BGAETH4= <no>
$$ ##$BGAETH5= <no>
$$ ##$BGAETH6= <no>
$$ ##$BGAETH7= <no>
$$ ##$BGAETH8= <no>
$$ ##$BIRDS= yes
$$ ##$BMPC= 0
$$ ##$BMPCTY= <no>
$$ ##$BPSUTY= <no>
$$ ##$BSMS= 1
$$ ##$BSMSETH= <no>
$$ ##$BSMSTY= <tty02>
$$ ##$CFASMOD= (0..7)
1 1 1 1 1 1 1 1
$$ ##$CFASMUL= (0..7)
1 1 1 1 1 1 1 1
$$ ##$CNFTXDR= (0..7)
6 6 0 0 0 0 0 0
$$ ##$COMDIG2= 0
$$ ##$CPDBTY= <no>
$$ ##$CRCOTY= <no>
$$ ##$CSW1= (0..31)
0 0 0 0 0 0 0 0 0 0 0 0 0 0 0 0 0 0 0 0 0 0 0 0 0 0 0 0 0 0 0 0
$$ ##$CSW2= (0..31)
0 0 0 0 0 0 0 0 0 0 0 0 0 0 0 0 0 0 0 0 0 0 0 0 0 0 0 0 0 0 0 0
$$ ##$CSWNUM= (0..7)
0 0 0 0 0 0 0 0
$$ ##$DATSTAT= no
$$ ##$DIGI140= (0..7)
0 0 0 0 0 0 0 0
$$ ##$DIGIB12= (0..7)
0 0 0 0 0 0 0 0
$$ ##$DIGIB16= (0..7)
0 0 0 0 0 0 0 0
$$ ##$DIGIFA= (0..7)
0 0 0 0 0 0 0 0
$$ ##$DIGIHA= (0..7)
0 0 0 0 0 0 0 0
$$ ##$DIGIHAF= (0..7)
0 0 0 0 0 0 0 0
$$ ##$DIGIHRD= (0..7)
0 0 0 0 0 0 0 0
$$ ##$DIGIIA= (0..7)
0 0 0 0 0 0 0 0
$$ ##$DIGIO16= (0..7)
0 0 0 0 0 0 0 0
$$ ##$DIGISA= (0..7)
1 0 0 0 0 0 0 0
$$ ##$DIGISAF= (0..7)
0 0 0 0 0 0 0 0
$$ ##$DIGISL= (0..7)
0 0 0 0 0 0 0 0
$$ ##$DIGITYI= (0..7)
0 0 0 0 0 0 0 0
$$ ##$DIGITYP= (0..7)
0 0 0 0 0 0 0 0
$$ ##$DIGITZ= 0
$$ ##$DRU= no
$$ ##$DRUETH01= <no>
$$ ##$DRUETH02= <no>
$$ ##$DRUETH03= <no>
$$ ##$DRUETH04= <no>
$$ ##$DRUETH05= <no>
$$ ##$DRUETH06= <no>
$$ ##$DRUETH07= <no>
$$ ##$DRUETH08= <no>
$$ ##$DRUETH09= <no>
$$ ##$DRUETH10= <no>
$$ ##$DRUETH11= <no>
$$ ##$DRUETH12= <no>
$$ ##$DRUETH13= <no>
$$ ##$DRUETH14= <no>
$$ ##$DRUETH15= <no>
$$ ##$DRUETH16= <no>
$$ ##$DRUETH17= <no>
$$ ##$DRUETH18= <no>
$$ ##$DRUETH19= <no>
$$ ##$DRUETH20= <no>
$$ ##$DRUETH21= <no>
$$ ##$DRUETH22= <no>
$$ ##$DRUETH23= <no>
$$ ##$DRUETH24= <no>
$$ ##$DRUETH25= <no>
$$ ##$DRUETH26= <no>
$$ ##$DRUETH27= <no>
$$ ##$DRUETH28= <no>
$$ ##$DRUETH29= <no>
$$ ##$DRUETH30= <no>
$$ ##$DRUETH31= <no>
$$ ##$DRUETH32= <no>
$$ ##$FCUMEM= (0..7)
520192 520192 0 0 0 0 0 0
$$ ##$FCUPAL= (0..7)
256 256 0 0 0 0 0 0
$$ ##$FGSVTY= <no>
$$ ##$FQMIX= 0
$$ ##$FUNCMOD= <>
$$ ##$GCUTYPE= 1
$$ ##$GPREDEL= 0
$$ ##$GPSCUTY= <no>
$$ ##$GRADRES= 5
$$ ##$GTUTY= <no>
$$ ##$HFAC= 3
$$ ##$HPCU= 0
$$ ##$HPCUTY= <no>
$$ ##$HPTXLP= (0..3)
-1 -1 -1 -1
$$ ##$HPTXPI= (0..3)
0 0 0 0
$$ ##$HPTXPO= (0..3)
0 0 0 0
$$ ##$HPTXTY= (0..3)
0 0 0 0
$$ ##$IF451= 0
$$ ##$IFREQ= 1
$$ ##$INTFPR= 0
$$ ##$IPSO= no
$$ ##$IPSOETH= <>
$$ ##$LOCKTY= <tty03>
$$ ##$LOCSWID= 0
$$ ##$LOCSWIF= 0
$$ ##$M2FAC= 0
$$ ##$MAS= 0
$$ ##$MASETIME= 10
$$ ##$MASITIME= 10
$$ ##$MASTY= <no>
$$ ##$MAS_CT= 0
$$ ##$MAS_SG= 0
$$ ##$MAS_TO= 0
$$ ##$MEMPRM= 0
$$ ##$MHFAC= 0
$$ ##$MXFAC= 0
$$ ##$NAMPD1= <2H>
$$ ##$NAMPD10= <>
$$ ##$NAMPD11= <>
$$ ##$NAMPD12= <>
$$ ##$NAMPD13= <>
$$ ##$NAMPD14= <>
$$ ##$NAMPD15= <>
$$ ##$NAMPD16= <>
$$ ##$NAMPD2= <1H>
$$ ##$NAMPD3= <X-BB19F_2HS>
$$ ##$NAMPD4= <>
$$ ##$NAMPD5= <>
$$ ##$NAMPD6= <>
$$ ##$NAMPD7= <>
$$ ##$NAMPD8= <>
$$ ##$NAMPD9= <>
$$ ##$NFCU= 2
$$ ##$NMRCH= 2
$$ ##$NMRMEM= 16384
$$ ##$NRCU= 1
$$ ##$NROUT= 1
$$ ##$NSGU= 2
$$ ##$PAMPF1= (0..15)
75 99 0 27 2 0 0 203 0 0 0 0 0 0 0 0
$$ ##$PAMPF2= (0..15)
0 0 0 0 0 0 0 0 0 0 0 0 0 0 0 0
$$ ##$PAMPF3= (0..15)
0 0 0 0 0 0 0 0 0 0 0 0 0 0 0 0
$$ ##$PAMPF4= (0..15)
0 0 0 0 0 0 0 0 0 0 0 0 0 0 0 0
$$ ##$PAMPF5= (0..15)
0 0 0 0 0 0 0 0 0 0 0 0 0 0 0 0
$$ ##$PAMPF6= (0..15)
0 0 0 0 0 0 0 0 0 0 0 0 0 0 0 0
$$ ##$PAMPF7= (0..15)
0 0 0 0 0 0 0 0 0 0 0 0 0 0 0 0
$$ ##$PAMPF8= (0..15)
0 0 0 0 0 0 0 0 0 0 0 0 0 0 0 0
$$ ##$PH4= 0
$$ ##$PHF4TY= <no>
$$ ##$POWCHK= no
$$ ##$PRAMD1= (0..7)
0 1048576 0 0 0 1048576 0 0
$$ ##$PRAMD10= (0..7)
0 0 0 0 0 0 0 0
$$ ##$PRAMD11= (0..7)
0 0 0 0 0 0 0 0
$$ ##$PRAMD12= (0..7)
0 0 0 0 0 0 0 0
$$ ##$PRAMD13= (0..7)
0 0 0 0 0 0 0 0
$$ ##$PRAMD14= (0..7)
0 0 0 0 0 0 0 0
$$ ##$PRAMD15= (0..7)
0 0 0 0 0 0 0 0
$$ ##$PRAMD16= (0..7)
0 0 0 0 0 0 0 0
$$ ##$PRAMD17= (0..7)
0 0 0 0 0 0 0 0
$$ ##$PRAMD18= (0..7)
0 0 0 0 0 0 0 0
$$ ##$PRAMD19= (0..7)
0 0 0 0 0 0 0 0
$$ ##$PRAMD2= (0..7)
0 0 0 0 0 0 0 0
$$ ##$PRAMD20= (0..7)
0 0 0 0 0 0 0 0
$$ ##$PRAMD21= (0..7)
0 0 0 0 0 0 0 0
$$ ##$PRAMD3= (0..7)
2 0 0 0 2 0 0 0
$$ ##$PRAMD4= (0..7)
2147483644 2146435071 2147483647 134217727 2147483644 2146435071 2147483647
134217727
$$ ##$PRAMD5= (0..7)
0 0 0 0 0 0 0 0
$$ ##$PRAMD6= (0..7)
0 0 0 0 0 0 0 0
$$ ##$PRAMD7= (0..7)
0 0 0 0 0 0 0 0
$$ ##$PRAMD8= (0..7)
0 0 0 0 0 0 0 0
$$ ##$PRAMD9= (0..7)
0 0 0 0 0 0 0 0
$$ ##$PRAMLED= (0..1)
15 15
$$ ##$PRAMP1= <tty01>
$$ ##$PRAMP2= <no>
$$ ##$PRAMP3= <no>
$$ ##$PRAMP4= <no>
$$ ##$PRAMP5= <no>
$$ ##$PRAMP6= <no>
$$ ##$PRAMP7= <no>
$$ ##$PRAMP8= <no>
$$ ##$PRAMPTP= 0
$$ ##$PREPTY= <no>
$$ ##$PRESHLD= 0
$$ ##$PTS160= -1
$$ ##$PTSA2X= (0..7)
0 0 0 0 0 0 0 0
$$ ##$PTSF2X= (0..7)
0 0 0 0 0 0 0 0
$$ ##$PTSFMX= (0..7)
429.9 429.9 0 0 0 0 0 0
$$ ##$PULCHK= no
$$ ##$RCUCDS= (0..7)
8388608 0 0 0 0 0 0 0
$$ ##$RCUCFS= (0..7)
4096 0 0 0 0 0 0 0
$$ ##$RCUCSS= (0..7)
1048576 0 0 0 0 0 0 0
$$ ##$RCUI2C1= (0..7)
78 0 0 0 0 0 0 0
$$ ##$RCUI2C2= (0..7)
0 0 0 0 0 0 0 0
$$ ##$RCUI2C3= (0..7)
0 0 0 0 0 0 0 0
$$ ##$RCUI2C4= (0..7)
0 0 0 0 0 0 0 0
$$ ##$RCUI2C5= (0..7)
0 0 0 0 0 0 0 0
$$ ##$RCUI2C6= (0..7)
0 0 0 0 0 0 0 0
$$ ##$RCUI2C7= (0..7)
0 0 0 0 0 0 0 0
$$ ##$RCUI2C8= (0..7)
0 0 0 0 0 0 0 0
$$ ##$RDCU= 0
$$ ##$RFSVTY= <no>
$$ ##$RGTYPE= (0..31)
5 0 0 0 0 0 0 0 0 0 0 0 0 0 0 0 0 0 0 0 0 0 0 0 0 0 0 0 0 0 0 0
$$ ##$RG_max= (0..31)
46341 0 0 0 0 0 0 0 0 0 0 0 0 0 0 0 0 0 0 0 0 0 0 0 0 0 0 0 0 0 0 0
$$ ##$RG_min= (0..31)
1 0 0 0 0 0 0 0 0 0 0 0 0 0 0 0 0 0 0 0 0 0 0 0 0 0 0 0 0 0 0 0
$$ ##$RG_tab1= (0..255)
1 1.1 1.3 1.4 1.6 1.8 2 2.2 2.5 2.8 3.2 3.6 4 4.5 5 5.7 6.3 7.1 8 9 10.1
11.3 12.7 14.3 16 18 20.2 22.6 25.4 28.5 32 35.9 40.3 45.3 50.8 57 64 71.8
80.6 90.5 101.6 114 128 143.7 161.3 181 203.2 228.1 256 287.4 322.5 362
406.4 456.1 512 574.7 645.1 724.1 812.7 912.3 1024 1149.4 1290.2 1448.2
1625.5 1824.6 2048 2298.8 2580.3 2896.3 3251 3649.1 4096 4597.6 5160.6
5792.6 6502 7298.2 8192 9195.2 10321.3 11585.2 13004 14596.5 16384 18390.4
20642.5 23170.5 26008 29193 32768 36780.8 41285.1 46341 -1 -1 -1 -1 -1
-1 -1 -1 -1 -1 -1 -1 -1 -1 -1 -1 -1 -1 -1 -1 -1 -1 -1 -1 -1 -1 -1 -1 -1
-1 -1 -1 -1 -1 -1 -1 -1 -1 -1 -1 -1 -1 -1 -1 -1 -1 -1 -1 -1 -1 -1 -1 -1
-1 -1 -1 -1 -1 -1 -1 -1 -1 -1 -1 -1 -1 -1 -1 -1 -1 -1 -1 -1 -1 -1 -1 -1
-1 -1 -1 -1 -1 -1 -1 -1 -1 -1 -1 -1 -1 -1 -1 -1 -1 -1 -1 -1 -1 -1 -1 -1
-1 -1 -1 -1 -1 -1 -1 -1 -1 -1 -1 -1 -1 -1 -1 -1 -1 -1 -1 -1 -1 -1 -1 -1
-1 -1 -1 -1 -1 -1 -1 -1 -1 -1 -1 -1 -1 -1 -1 -1 -1 -1 -1 -1 -1 -1 -1 -1
-1 -1 -1 -1 -1 -1 -1 -1 -1 -1 -1 -1 -1
$$ ##$RG_tab2= (0..255)
-1 -1 -1 -1 -1 -1 -1 -1 -1 -1 -1 -1 -1 -1 -1 -1 -1 -1 -1 -1 -1 -1 -1 -1
-1 -1 -1 -1 -1 -1 -1 -1 -1 -1 -1 -1 -1 -1 -1 -1 -1 -1 -1 -1 -1 -1 -1 -1
-1 -1 -1 -1 -1 -1 -1 -1 -1 -1 -1 -1 -1 -1 -1 -1 -1 -1 -1 -1 -1 -1 -1 -1
-1 -1 -1 -1 -1 -1 -1 -1 -1 -1 -1 -1 -1 -1 -1 -1 -1 -1 -1 -1 -1 -1 -1 -1
-1 -1 -1 -1 -1 -1 -1 -1 -1 -1 -1 -1 -1 -1 -1 -1 -1 -1 -1 -1 -1 -1 -1 -1
-1 -1 -1 -1 -1 -1 -1 -1 -1 -1 -1 -1 -1 -1 -1 -1 -1 -1 -1 -1 -1 -1 -1 -1
-1 -1 -1 -1 -1 -1 -1 -1 -1 -1 -1 -1 -1 -1 -1 -1 -1 -1 -1 -1 -1 -1 -1 -1
-1 -1 -1 -1 -1 -1 -1 -1 -1 -1 -1 -1 -1 -1 -1 -1 -1 -1 -1 -1 -1 -1 -1 -1
-1 -1 -1 -1 -1 -1 -1 -1 -1 -1 -1 -1 -1 -1 -1 -1 -1 -1 -1 -1 -1 -1 -1 -1
-1 -1 -1 -1 -1 -1 -1 -1 -1 -1 -1 -1 -1 -1 -1 -1 -1 -1 -1 -1 -1 -1 -1 -1
-1 -1 -1 -1 -1 -1 -1 -1 -1 -1 -1 -1 -1 -1 -1 -1
$$ ##$RG_tab3= (0..255)
-1 -1 -1 -1 -1 -1 -1 -1 -1 -1 -1 -1 -1 -1 -1 -1 -1 -1 -1 -1 -1 -1 -1 -1
-1 -1 -1 -1 -1 -1 -1 -1 -1 -1 -1 -1 -1 -1 -1 -1 -1 -1 -1 -1 -1 -1 -1 -1
-1 -1 -1 -1 -1 -1 -1 -1 -1 -1 -1 -1 -1 -1 -1 -1 -1 -1 -1 -1 -1 -1 -1 -1
-1 -1 -1 -1 -1 -1 -1 -1 -1 -1 -1 -1 -1 -1 -1 -1 -1 -1 -1 -1 -1 -1 -1 -1
-1 -1 -1 -1 -1 -1 -1 -1 -1 -1 -1 -1 -1 -1 -1 -1 -1 -1 -1 -1 -1 -1 -1 -1
-1 -1 -1 -1 -1 -1 -1 -1 -1 -1 -1 -1 -1 -1 -1 -1 -1 -1 -1 -1 -1 -1 -1 -1
-1 -1 -1 -1 -1 -1 -1 -1 -1 -1 -1 -1 -1 -1 -1 -1 -1 -1 -1 -1 -1 -1 -1 -1
-1 -1 -1 -1 -1 -1 -1 -1 -1 -1 -1 -1 -1 -1 -1 -1 -1 -1 -1 -1 -1 -1 -1 -1
-1 -1 -1 -1 -1 -1 -1 -1 -1 -1 -1 -1 -1 -1 -1 -1 -1 -1 -1 -1 -1 -1 -1 -1
-1 -1 -1 -1 -1 -1 -1 -1 -1 -1 -1 -1 -1 -1 -1 -1 -1 -1 -1 -1 -1 -1 -1 -1
-1 -1 -1 -1 -1 -1 -1 -1 -1 -1 -1 -1 -1 -1 -1 -1
$$ ##$RG_tab4= (0..255)
-1 -1 -1 -1 -1 -1 -1 -1 -1 -1 -1 -1 -1 -1 -1 -1 -1 -1 -1 -1 -1 -1 -1 -1
-1 -1 -1 -1 -1 -1 -1 -1 -1 -1 -1 -1 -1 -1 -1 -1 -1 -1 -1 -1 -1 -1 -1 -1
-1 -1 -1 -1 -1 -1 -1 -1 -1 -1 -1 -1 -1 -1 -1 -1 -1 -1 -1 -1 -1 -1 -1 -1
-1 -1 -1 -1 -1 -1 -1 -1 -1 -1 -1 -1 -1 -1 -1 -1 -1 -1 -1 -1 -1 -1 -1 -1
-1 -1 -1 -1 -1 -1 -1 -1 -1 -1 -1 -1 -1 -1 -1 -1 -1 -1 -1 -1 -1 -1 -1 -1
-1 -1 -1 -1 -1 -1 -1 -1 -1 -1 -1 -1 -1 -1 -1 -1 -1 -1 -1 -1 -1 -1 -1 -1
-1 -1 -1 -1 -1 -1 -1 -1 -1 -1 -1 -1 -1 -1 -1 -1 -1 -1 -1 -1 -1 -1 -1 -1
-1 -1 -1 -1 -1 -1 -1 -1 -1 -1 -1 -1 -1 -1 -1 -1 -1 -1 -1 -1 -1 -1 -1 -1
-1 -1 -1 -1 -1 -1 -1 -1 -1 -1 -1 -1 -1 -1 -1 -1 -1 -1 -1 -1 -1 -1 -1 -1
-1 -1 -1 -1 -1 -1 -1 -1 -1 -1 -1 -1 -1 -1 -1 -1 -1 -1 -1 -1 -1 -1 -1 -1
-1 -1 -1 -1 -1 -1 -1 -1 -1 -1 -1 -1 -1 -1 -1 -1
$$ ##$RG_tab5= (0..255)
-1 -1 -1 -1 -1 -1 -1 -1 -1 -1 -1 -1 -1 -1 -1 -1 -1 -1 -1 -1 -1 -1 -1 -1
-1 -1 -1 -1 -1 -1 -1 -1 -1 -1 -1 -1 -1 -1 -1 -1 -1 -1 -1 -1 -1 -1 -1 -1
-1 -1 -1 -1 -1 -1 -1 -1 -1 -1 -1 -1 -1 -1 -1 -1 -1 -1 -1 -1 -1 -1 -1 -1
-1 -1 -1 -1 -1 -1 -1 -1 -1 -1 -1 -1 -1 -1 -1 -1 -1 -1 -1 -1 -1 -1 -1 -1
-1 -1 -1 -1 -1 -1 -1 -1 -1 -1 -1 -1 -1 -1 -1 -1 -1 -1 -1 -1 -1 -1 -1 -1
-1 -1 -1 -1 -1 -1 -1 -1 -1 -1 -1 -1 -1 -1 -1 -1 -1 -1 -1 -1 -1 -1 -1 -1
-1 -1 -1 -1 -1 -1 -1 -1 -1 -1 -1 -1 -1 -1 -1 -1 -1 -1 -1 -1 -1 -1 -1 -1
-1 -1 -1 -1 -1 -1 -1 -1 -1 -1 -1 -1 -1 -1 -1 -1 -1 -1 -1 -1 -1 -1 -1 -1
-1 -1 -1 -1 -1 -1 -1 -1 -1 -1 -1 -1 -1 -1 -1 -1 -1 -1 -1 -1 -1 -1 -1 -1
-1 -1 -1 -1 -1 -1 -1 -1 -1 -1 -1 -1 -1 -1 -1 -1 -1 -1 -1 -1 -1 -1 -1 -1
-1 -1 -1 -1 -1 -1 -1 -1 -1 -1 -1 -1 -1 -1 -1 -1
$$ ##$RG_tab6= (0..255)
-1 -1 -1 -1 -1 -1 -1 -1 -1 -1 -1 -1 -1 -1 -1 -1 -1 -1 -1 -1 -1 -1 -1 -1
-1 -1 -1 -1 -1 -1 -1 -1 -1 -1 -1 -1 -1 -1 -1 -1 -1 -1 -1 -1 -1 -1 -1 -1
-1 -1 -1 -1 -1 -1 -1 -1 -1 -1 -1 -1 -1 -1 -1 -1 -1 -1 -1 -1 -1 -1 -1 -1
-1 -1 -1 -1 -1 -1 -1 -1 -1 -1 -1 -1 -1 -1 -1 -1 -1 -1 -1 -1 -1 -1 -1 -1
-1 -1 -1 -1 -1 -1 -1 -1 -1 -1 -1 -1 -1 -1 -1 -1 -1 -1 -1 -1 -1 -1 -1 -1
-1 -1 -1 -1 -1 -1 -1 -1 -1 -1 -1 -1 -1 -1 -1 -1 -1 -1 -1 -1 -1 -1 -1 -1
-1 -1 -1 -1 -1 -1 -1 -1 -1 -1 -1 -1 -1 -1 -1 -1 -1 -1 -1 -1 -1 -1 -1 -1
-1 -1 -1 -1 -1 -1 -1 -1 -1 -1 -1 -1 -1 -1 -1 -1 -1 -1 -1 -1 -1 -1 -1 -1
-1 -1 -1 -1 -1 -1 -1 -1 -1 -1 -1 -1 -1 -1 -1 -1 -1 -1 -1 -1 -1 -1 -1 -1
-1 -1 -1 -1 -1 -1 -1 -1 -1 -1 -1 -1 -1 -1 -1 -1 -1 -1 -1 -1 -1 -1 -1 -1
-1 -1 -1 -1 -1 -1 -1 -1 -1 -1 -1 -1 -1 -1 -1 -1
$$ ##$RG_tab7= (0..255)
-1 -1 -1 -1 -1 -1 -1 -1 -1 -1 -1 -1 -1 -1 -1 -1 -1 -1 -1 -1 -1 -1 -1 -1
-1 -1 -1 -1 -1 -1 -1 -1 -1 -1 -1 -1 -1 -1 -1 -1 -1 -1 -1 -1 -1 -1 -1 -1
-1 -1 -1 -1 -1 -1 -1 -1 -1 -1 -1 -1 -1 -1 -1 -1 -1 -1 -1 -1 -1 -1 -1 -1
-1 -1 -1 -1 -1 -1 -1 -1 -1 -1 -1 -1 -1 -1 -1 -1 -1 -1 -1 -1 -1 -1 -1 -1
-1 -1 -1 -1 -1 -1 -1 -1 -1 -1 -1 -1 -1 -1 -1 -1 -1 -1 -1 -1 -1 -1 -1 -1
-1 -1 -1 -1 -1 -1 -1 -1 -1 -1 -1 -1 -1 -1 -1 -1 -1 -1 -1 -1 -1 -1 -1 -1
-1 -1 -1 -1 -1 -1 -1 -1 -1 -1 -1 -1 -1 -1 -1 -1 -1 -1 -1 -1 -1 -1 -1 -1
-1 -1 -1 -1 -1 -1 -1 -1 -1 -1 -1 -1 -1 -1 -1 -1 -1 -1 -1 -1 -1 -1 -1 -1
-1 -1 -1 -1 -1 -1 -1 -1 -1 -1 -1 -1 -1 -1 -1 -1 -1 -1 -1 -1 -1 -1 -1 -1
-1 -1 -1 -1 -1 -1 -1 -1 -1 -1 -1 -1 -1 -1 -1 -1 -1 -1 -1 -1 -1 -1 -1 -1
-1 -1 -1 -1 -1 -1 -1 -1 -1 -1 -1 -1 -1 -1 -1 -1
$$ ##$RG_tab8= (0..255)
-1 -1 -1 -1 -1 -1 -1 -1 -1 -1 -1 -1 -1 -1 -1 -1 -1 -1 -1 -1 -1 -1 -1 -1
-1 -1 -1 -1 -1 -1 -1 -1 -1 -1 -1 -1 -1 -1 -1 -1 -1 -1 -1 -1 -1 -1 -1 -1
-1 -1 -1 -1 -1 -1 -1 -1 -1 -1 -1 -1 -1 -1 -1 -1 -1 -1 -1 -1 -1 -1 -1 -1
-1 -1 -1 -1 -1 -1 -1 -1 -1 -1 -1 -1 -1 -1 -1 -1 -1 -1 -1 -1 -1 -1 -1 -1
-1 -1 -1 -1 -1 -1 -1 -1 -1 -1 -1 -1 -1 -1 -1 -1 -1 -1 -1 -1 -1 -1 -1 -1
-1 -1 -1 -1 -1 -1 -1 -1 -1 -1 -1 -1 -1 -1 -1 -1 -1 -1 -1 -1 -1 -1 -1 -1
-1 -1 -1 -1 -1 -1 -1 -1 -1 -1 -1 -1 -1 -1 -1 -1 -1 -1 -1 -1 -1 -1 -1 -1
-1 -1 -1 -1 -1 -1 -1 -1 -1 -1 -1 -1 -1 -1 -1 -1 -1 -1 -1 -1 -1 -1 -1 -1
-1 -1 -1 -1 -1 -1 -1 -1 -1 -1 -1 -1 -1 -1 -1 -1 -1 -1 -1 -1 -1 -1 -1 -1
-1 -1 -1 -1 -1 -1 -1 -1 -1 -1 -1 -1 -1 -1 -1 -1 -1 -1 -1 -1 -1 -1 -1 -1
-1 -1 -1 -1 -1 -1 -1 -1 -1 -1 -1 -1 -1 -1 -1 -1
$$ ##$RG_tabA= (0..255)
1 1.1 1.3 1.4 1.6 1.8 2 2.2 2.5 2.8 3.2 3.6 4 4.5 5 5.7 6.3 7.1 8 9 10.1
11.3 12.7 14.3 16 18 20.2 22.6 25.4 28.5 32 35.9 40.3 45.3 50.8 57 64 71.8
80.6 90.5 101.6 114 128 143.7 161.3 181 203.2 228.1 256 287.4 322.5 362
406.4 456.1 512 574.7 645.1 724.1 812.7 912.3 1024 1149.4 1290.2 1448.2
1625.5 1824.6 2048 2298.8 2580.3 2896.3 3251 3649.1 4096 4597.6 5160.6
5792.6 6502 7298.2 8192 9195.2 10321.3 11585.2 13004 14596.5 16384 18390.4
20642.5 23170.5 26008 29193 32768 36780.8 41285.1 46341 -1 -1 -1 -1 -1
-1 -1 -1 -1 -1 -1 -1 -1 -1 -1 -1 -1 -1 -1 -1 -1 -1 -1 -1 -1 -1 -1 -1 -1
-1 -1 -1 -1 -1 -1 -1 -1 -1 -1 -1 -1 -1 -1 -1 -1 -1 -1 -1 -1 -1 -1 -1 -1
-1 -1 -1 -1 -1 -1 -1 -1 -1 -1 -1 -1 -1 -1 -1 -1 -1 -1 -1 -1 -1 -1 -1 -1
-1 -1 -1 -1 -1 -1 -1 -1 -1 -1 -1 -1 -1 -1 -1 -1 -1 -1 -1 -1 -1 -1 -1 -1
-1 -1 -1 -1 -1 -1 -1 -1 -1 -1 -1 -1 -1 -1 -1 -1 -1 -1 -1 -1 -1 -1 -1 -1
-1 -1 -1 -1 -1 -1 -1 -1 -1 -1 -1 -1 -1 -1 -1 -1 -1 -1 -1 -1 -1 -1 -1 -1
-1 -1 -1 -1 -1 -1 -1 -1 -1 -1 -1 -1 -1
$$ ##$ROUT14= (0..7)
0 0 0 0 0 0 0 0
$$ ##$ROUTER= 3
$$ ##$RX22TY= <tty10>
$$ ##$RXFMAX= (0..7)
-1 -1 -1 -1 -1 -1 -1 -1
$$ ##$RXFMIN= (0..7)
-1 -1 -1 -1 -1 -1 -1 -1
$$ ##$RXINTLV= (0..7)
0 0 0 0 0 0 0 0
$$ ##$RXMSTY= <no>
$$ ##$SCMTY= <no>
$$ ##$SGUC1= (0..15)
0 0 0 0 0 0 0 0 0 0 0 0 0 0 0 0
$$ ##$SGUC2= (0..15)
0 0 0 0 0 0 0 0 0 0 0 0 0 0 0 0
$$ ##$SPECTR= 5
$$ ##$SY2FLAG= 0
$$ ##$TFXNUM= 0
$$ ##$TRIPLO2= 0
$$ ##$VTUTY= <tty05>
$$ ##$WBREFAM= (0..15)
100 100 100 100 100 100 100 100 100 100 100 100 100 100 100 100
$$ ##$WBREFPH= (0..15)
0 0 0 0 0 0 0 0 0 0 0 0 0 0 0 0
$$ ##$XFAC= 2
$$ ##END=
##$RELAX= 
##$BRUKER FILE PROC=intrng
$$ P 0
$$ 147.582068   147.072876
$$ 146.179043   145.726632
$$ 143.794268   142.658661
$$ 137.145470   136.165551
$$ 134.964006   134.485951
$$ 133.375987   131.531541
$$ 130.798891   130.412418
$$ 130.366628   129.767686
$$ 129.765855   129.247505
$$ 129.245673   128.705344
$$ 122.417377   120.512487
$$ 120.510656   119.391533
$$ 118.336517   117.741239
$$ 117.625847   116.581821
$$ 116.574494   116.199011
$$ 44.399326   43.780237
$$ 0.775523   -0.838139
##$RELAX= 
##$BRUKER FILE PROC=parm.txt
$$ NAME           4H313501                
$$ EXPNO                10                
$$ PROCNO                1                
$$ Date_          20180914                
$$ Time               0.45                
$$ INSTRUM           spect                
$$ PROBHD   5 mm PABBO BB/                
$$ PULPROG           udeft                
$$ TD                13634                
$$ SOLVENT           CD3CN                
$$ NS                 1024                
$$ DS                    0                
$$ SWH           24154.590 Hz             
$$ FIDRES         1.771644 Hz             
$$ AQ            0.2822738 sec            
$$ RG               1149.4                
$$ DW               20.700 usec           
$$ DE                 6.50 usec           
$$ TE                673.2 K              
$$ D1           2.00000000 sec            
$$ D11          0.03000000 sec            
$$ D12          0.00002000 sec            
$$ D20        200.00000000 sec            
$$ TD0                   1                
$$ 
$$ ======== CHANNEL f1 ========
$$ NUC1                13C                
$$ P1                 8.50 usec           
$$ P12             2000.00 usec           
$$ P26              500.00 usec           
$$ PL1               -0.50 dB             
$$ SFO1        100.6238346 MHz            
$$ SP2                9.07 dB             
$$ SP8                9.07 dB             
$$ SPNAM2      Crp60comp.4                
$$ SPNAM8   Crp60,0.5,20.1                
$$ SPOAL2            0.500                
$$ SPOAL8            0.500                
$$ SPOFFS2            0.00 Hz             
$$ SPOFFS8            0.00 Hz             
$$ 
$$ ======== CHANNEL f2 ========
$$ CPDPRG2         waltz16                
$$ NUC2                 1H                
$$ PCPD2            100.00 usec           
$$ PL2               -0.20 dB             
$$ PL12              17.93 dB             
$$ SFO2        400.1316005 MHz            
$$ SI               131072                
$$ SF          100.6128058 MHz            
$$ WDW                  EM                
$$ SSB                   0                
$$ LB                 2.00 Hz             
$$ GB                    0                
$$ PC                 1.40                
##$RELAX= 
##$BRUKER FILE PROC=peaklist.xml
$$ <?xml version="1.0" encoding="UTF-8"?>
$$ <PeakList>
$$   <PeakList1D>
$$     <PeakList1DHeader creator="PBKS" date="2018-09-14T00:45:37.110+01:00" expNo="10" name="4H313501" owner="" procNo="1" source="C:\Bruker\TopSpin2.1">
$$       <PeakPickDetails>F1=229.654ppm, F2=-10.421ppm, MI=0.00cm, MAXI=10000.00cm, PC=1.400
$$       </PeakPickDetails>
$$     </PeakList1DHeader>
$$     <Peak1D F1="147.9328" intensity="0.17" type="0"/>
$$     <Peak1D F1="147.4229" intensity="0.17" type="0"/>
$$     <Peak1D F1="147.2369" intensity="1.60" type="0"/>
$$     <Peak1D F1="145.9022" intensity="3.74" type="0"/>
$$     <Peak1D F1="144.7308" intensity="0.46" type="0"/>
$$     <Peak1D F1="143.2172" intensity="4.94" type="0"/>
$$     <Peak1D F1="140.1964" intensity="0.34" type="0"/>
$$     <Peak1D F1="136.8308" intensity="1.66" type="0"/>
$$     <Peak1D F1="136.4183" intensity="12.91" type="0"/>
$$     <Peak1D F1="135.4772" intensity="0.46" type="0"/>
$$     <Peak1D F1="134.7311" intensity="1.81" type="0"/>
$$     <Peak1D F1="133.1533" intensity="0.26" type="0"/>
$$     <Peak1D F1="132.8665" intensity="13.31" type="0"/>
$$     <Peak1D F1="132.5491" intensity="0.43" type="0"/>
$$     <Peak1D F1="132.1268" intensity="3.87" type="0"/>
$$     <Peak1D F1="131.9001" intensity="1.07" type="0"/>
$$     <Peak1D F1="131.7166" intensity="4.31" type="0"/>
$$     <Peak1D F1="130.5996" intensity="1.58" type="0"/>
$$     <Peak1D F1="130.0141" intensity="3.65" type="0"/>
$$     <Peak1D F1="129.9324" intensity="0.41" type="0"/>
$$     <Peak1D F1="129.4534" intensity="0.88" type="0"/>
$$     <Peak1D F1="129.0528" intensity="2.84" type="0"/>
$$     <Peak1D F1="128.9022" intensity="0.37" type="0"/>
$$     <Peak1D F1="128.1438" intensity="0.18" type="0"/>
$$     <Peak1D F1="127.6256" intensity="0.37" type="0"/>
$$     <Peak1D F1="126.8385" intensity="0.16" type="0"/>
$$     <Peak1D F1="125.4413" intensity="0.23" type="0"/>
$$     <Peak1D F1="122.2529" intensity="0.70" type="0"/>
$$     <Peak1D F1="121.1833" intensity="0.14" type="0"/>
$$     <Peak1D F1="120.0847" intensity="15.00" type="0"/>
$$     <Peak1D F1="119.7413" intensity="14.04" type="0"/>
$$     <Peak1D F1="119.0663" intensity="0.65" type="0"/>
$$     <Peak1D F1="118.1150" intensity="4.30" type="0"/>
$$     <Peak1D F1="117.0776" intensity="9.42" type="0"/>
$$     <Peak1D F1="116.3520" intensity="1.86" type="0"/>
$$     <Peak1D F1="115.8805" intensity="0.18" type="0"/>
$$     <Peak1D F1="68.8808" intensity="1.45" type="0"/>
$$     <Peak1D F1="44.0926" intensity="8.45" type="0"/>
$$     <Peak1D F1="0.6185" intensity="1.53" type="0"/>
$$     <Peak1D F1="0.4122" intensity="4.88" type="0"/>
$$     <Peak1D F1="0.2052" intensity="10.12" type="0"/>
$$     <Peak1D F1="-0.0010" intensity="12.11" type="0"/>
$$     <Peak1D F1="-0.2089" intensity="10.09" type="0"/>
$$     <Peak1D F1="-0.4169" intensity="5.05" type="0"/>
$$     <Peak1D F1="-0.6235" intensity="1.68" type="0"/>
$$   </PeakList1D>
$$ </PeakList>
##$RELAX= 
$$ Bruker specific parameters
$$ --------------------------
##$DATPATH= <C:/Program Files/Bruker Topspin/examdata>
##$EXPNO= 10
##$NAME= <pb255 full characterisation 4H313501>
##$PROCNO= 1
##$ACQT0= -5.41125541125541
##$AMP= (0..31)
100 100 100 100 100 100 100 100 100 100 100 100 100 100 100 100 100 100
100 100 100 100 100 100 100 100 100 100 100 100 100 100
##$AMPCOIL= (0..32)
0 0 0 0 0 0 0 0 0 0 0 0 0 0 0 0 0 0 0 0 0 0 0 0 0 0 0 0 0 0 0 0 0
##$AQSEQ= 0
##$AQ_mod= 1
##$AUNM= <au_zg>
##$AUTOPOS= <1 >
##$BF1= 100.612769
##$BF2= 400.13
##$BF3= 100.612769
##$BF4= 100.612769
##$BF5= 100.612769
##$BF6= 100.612769
##$BF7= 100.612769
##$BF8= 100.612769
##$BWFAC= (0..63)
0 0 0 0 0 0 0 0 0 0 0 0 0 0 0 0 0 0 0 0 0 0 0 0 0 0 0 0 0 0 0 0 0 0 0 0
0 0 0 0 0 0 0 0 0 0 0 0 0 0 0 0 0 0 0 0 0 0 0 0 0 0 0 0
##$BYTORDA= 1
##$CAGPARS= (0..11)
0 0 0 0 0 0 0 0 0 0 0 0
##$CHANFCU= (0..24)
0 0 0 0 0 0 0 0 0 0 0 0 0 0 0 0 0 0 0 0 0 0 0 0 0
##$CHANREC= (0..24)
0 0 0 0 0 0 0 0 0 0 0 0 0 0 0 0 0 0 0 0 0 0 0 0 0
##$CHEMSTR= <none>
##$CNST= (0..63)
1 1 145 1 1 1 1 1 1 1 1 1 1 1 1 1 1 1 1 1 1 1 1 1 1 1 1 1 1 1 1 1 1 1 1
1 1 1 1 1 1 1 1 1 1 1 1 1 1 1 1 1 1 1 1 1 1 1 1 1 1 1 1 1
##$CPDPRG= (0..8)
<waltz16> <mlev> <waltz16> <mlev> <mlev> <mlev> <mlev> <mlev> <mlev>
##$D= (0..63)
0 2 0.00345 0 0 0 0 0 0 0 0 0.03 2e-05 3e-06 0 0 0.0002 0 0 0 200 0 0 0
0 0 0 0 0 0 0 0 0 0 0 0 0 0 0 0 0 0 0 0 0 0 0 0 0 0 0 0 0 0 0 0 0 0 0 0
0 0 0 0
##$DATE= 1536882326
##$DE= 6.5
##$DECBNUC= <off>
##$DECIM= 6
##$DECNUC= <off>
##$DECSTAT= 4
##$DIGMOD= 1
##$DIGTYP= 7
##$DQDMODE= 0
##$DR= 17
##$DS= 0
##$DSPFIRM= 0
##$DSPFVS= 10
##$DTYPA= 0
##$EXP= <UDEFT.c>
##$FCUCHAN= (0..9)
0 1 2 0 0 0 0 0 0 0
##$FL1= 83
##$FL2= 83
##$FL3= 83
##$FL4= 83
##$FN_INDIRECT= (0..7)
0 0 0 0 0 0 0 0
##$FOV= 20
##$FQ1LIST= <freqlist>
##$FQ2LIST= <freqlist>
##$FQ3LIST= <freqlist>
##$FQ4LIST= <freqlist>
##$FQ5LIST= <freqlist>
##$FQ6LIST= <freqlist>
##$FQ7LIST= <freqlist>
##$FQ8LIST= <freqlist>
##$FS= (0..7)
83 83 83 83 83 83 83 83
##$FTLPGN= 0
##$FW= 90000
##$FnILOOP= 0
##$FnMODE= 0
##$FnTYPE= 0
##$GPNAM= (0..31)
<sine.100> <sine.100> <sine.100> <sine.100> <sine.100> <sine.100> <sine.100>
<sine.100> <sine.100> <sine.100> <sine.100> <sine.100> <sine.100> <sine.100>
<sine.100> <sine.100> <sine.100> <sine.100> <sine.100> <sine.100> <sine.100>
<sine.100> <sine.100> <sine.100> <sine.100> <sine.100> <sine.100> <sine.100>
<sine.100> <sine.100> <sine.100> <sine.100>
##$GPX= (0..31)
0 0 0 0 0 0 0 0 0 0 0 0 0 0 0 0 0 0 0 0 0 0 0 0 0 0 0 0 0 0 0 0
##$GPY= (0..31)
0 0 0 0 0 0 0 0 0 0 0 0 0 0 0 0 0 0 0 0 0 0 0 0 0 0 0 0 0 0 0 0
##$GPZ= (0..31)
0 0 0 0 0 0 0 0 0 0 0 0 0 0 0 0 0 0 0 0 0 0 0 0 0 0 0 0 0 0 0 0
##$GRPDLY= -1
##$HDDUTY= 20
##$HDRATE= 20
##$HGAIN= (0..3)
0 0 0 0
##$HL1= 3
##$HL2= 83
##$HL3= 83
##$HL4= 83
##$HOLDER= 0
##$HPMOD= (0..32)
0 0 0 0 0 0 0 0 0 0 0 0 0 0 0 0 0 0 0 0 0 0 0 0 0 0 0 0 0 0 0 0 0
##$HPPRGN= 0
##$IN= (0..63)
0.001 0.001 0.001 0.001 0.001 0.001 0.001 0.001 0.001 0.001 0.001 0.001
0.001 0.001 0.001 0.001 0.001 0.001 0.001 0.001 0.001 0.001 0.001 0.001
0.001 0.001 0.001 0.001 0.001 0.001 0.001 0.001 0.001 0.001 0.001 0.001
0.001 0.001 0.001 0.001 0.001 0.001 0.001 0.001 0.001 0.001 0.001 0.001
0.001 0.001 0.001 0.001 0.001 0.001 0.001 0.001 0.001 0.001 0.001 0.001
0.001 0.001 0.001 0.001
##$INF= (0..7)
0 0 0 0 0 0 0 0
##$INP= (0..63)
0 0 0 0 0 0 0 0 0 0 0 0 0 0 0 0 0 0 0 0 0 0 0 0 0 0 0 0 0 0 0 0 0 0 0 0
0 0 0 0 0 0 0 0 0 0 0 0 0 0 0 0 0 0 0 0 0 0 0 0 0 0 0 0
##$INSTRUM= <spect>
##$INTEGFAC= (0..63)
0 0 0 0 0 0 0 0 0 0 0 0 0 0 0 0 0 0 0 0 0 0 0 0 0 0 0 0 0 0 0 0 0 0 0 0
0 0 0 0 0 0 0 0 0 0 0 0 0 0 0 0 0 0 0 0 0 0 0 0 0 0 0 0
##$L= (0..31)
1 1 1 1 1 1 1 1 1 1 1 1 1 1 1 1 1 1 1 1 1 1 1 1 1 1 1 1 1 1 1 1
##$LFILTER= 200
##$LGAIN= -15
##$LINPSTP= 10
##$LOCKED= yes
##$LOCKFLD= 5854
##$LOCKGN= 120.800003051758
##$LOCKPOW= -40
##$LOCKPPM= 1.92999994754791
##$LOCNUC= <2H>
##$LOCPHAS= 333
##$LOCSHFT= yes
##$LOCSW= 0
##$LTIME= 0.136000007390976
##$MASR= 4200
##$MASRLST= <masrlst>
##$MULEXPNO= (0..15)
0 0 0 0 0 0 0 0 0 0 0 0 0 0 0 0
##$NBL= 1
##$NC= -1
##$NLOGCH= 3
##$NOVFLW= 0
##$NS= 1024
##$NUC1= <13C>
##$NUC2= <1H>
##$NUC3= <off>
##$NUC4= <off>
##$NUC5= <off>
##$NUC6= <off>
##$NUC7= <off>
##$NUC8= <off>
##$NUCLEUS= <off>
##$NUSLIST= <>
##$NusAMOUNT= 0
##$NusFPNZ= no
##$NusJSP= 0
##$NusSEED= 0
##$NusSPTYPE= 0
##$NusT2= 0
##$NusTD= 0
##$O1= 11065.6009768633
##$O2= 1600.52000001087
##$O3= 11065.6009768633
##$O4= 11065.6009768633
##$O5= 11065.6009768633
##$O6= 11065.6009768633
##$O7= 11065.6009768633
##$O8= 11065.6009768633
##$OVERFLW= 0
##$P= (0..63)
8.5 8.5 17 12.4 24.8 16.5 25 50 0 32 64 0 2000 2000 40000 0 1000 2500 0
600 2500 0 0 0 0 0 500 8.5 0.1 0 0 3750 0 0 0 0 80000 0 0 0 0 2250 1500
10000 840 0 0 0 0 0 0 0 0 0 0 0 0 0 0 0 0 0 360 0
##$PACOIL= (0..32)
2 3 1 0 0 0 0 0 0 0 0 0 0 0 0 0 0 0 0 0 0 0 0 0 0 0 0 0 0 0 0 0 0
##$PAPS= 2
##$PARMODE= 0
##$PCPD= (0..9)
100 80 100 100 100 100 100 100 100 100
##$PEXSEL= (0..9)
1 1 1 1 1 1 1 1 1 1
##$PHCOR= (0..31)
0 0 0 0 0 0 0 0 0 0 0 0 0 0 0 0 0 0 0 0 0 0 0 0 0 0 0 0 0 0 0 0
##$PHLIST= <>
##$PH_ref= 0
##$PL= (0..63)
120 -0.5 -0.2 120 120 120 120 120 120 120 8.87 120 17.93 19 65.89 8.03
120 120 -0.5 18.97 120 51.91 120 120 45.89 120 120 120 120 120 17.93 11
120 120 120 120 120 120 120 120 120 120 120 120 120 120 120 120 120 120
120 120 120 120 120 120 120 120 120 120 120 120 120 120
##$PLSTEP= 0.1
##$PLSTRT= -6
##$PLW= (0..63)
-1 -1 -1 -1 -1 -1 -1 -1 -1 -1 -1 -1 -1 -1 -1 -1 -1 -1 -1 -1 -1 -1 -1 -1
-1 -1 -1 -1 -1 -1 -1 -1 -1 -1 -1 -1 -1 -1 -1 -1 -1 -1 -1 -1 -1 -1 -1 -1
-1 -1 -1 -1 -1 -1 -1 -1 -1 -1 -1 -1 -1 -1 -1 -1
##$PLWMAX= (0..7)
0 0 0 0 0 0 0 0
##$PQPHASE= 0
##$PQSCALE= 0
##$PR= 4
##$PRECHAN= (0..32)
-1 3 2 -1 -1 -1 -1 -1 -1 -1 -1 -1 -1 -1 -1 -1 -1 -1 -1 -1 -1 -1 -1 -1 -1
-1 -1 -1 -1 -1 -1 -1 -1
##$PRGAIN= 0
##$PROBHD= <5 mm PABBO BB/19F-1H/D Z-GRD Z108618/0693
>
##$PROBINPUTS= (0..15)
<> <> <> <> <> <> <> <> <> <> <> <> <> <> <> <>
##$PULPROG= <udeft>
##$PW= 0
##$PYNM= <acqu.py>
##$ProjAngle= 0
##$QNP= 1
##$RD= 0
##$RECCHAN= (0..9)
0 1 0 0 0 0 0 0 0 0
##$RECPH= 0
##$RECPRE= (0..24)
-1 3 -1 -1 -1 -1 -1 -1 -1 -1 -1 -1 -1 -1 -1 -1 -1 -1 -1 -1 -1 -1 -1 -1
-1
##$RECPRFX= (0..32)
1 0 0 0 1 0 0 0 0 0 0 0 0 0 0 0 -1 -1 -1 -1 -1 -1 -1 -1 -1 -1 -1 -1 -1
-1 -1 -1 -1
##$RECSEL= (0..24)
0 1 0 0 0 0 0 0 0 0 0 0 0 0 0 0 0 0 0 0 0 0 0 0 0
##$RG= 1149.4
##$RO= 0
##$RSEL= (0..24)
0 1 2 0 0 0 0 0 0 0 0 0 0 0 0 0 0 0 0 0 0 0 0 0 0
##$S= (0..7)
83 25 26 83 26 83 83 83
##$SELREC= (0..24)
0 0 0 0 0 0 0 0 0 0 0 0 0 0 0 0 0 0 0 0 0 0 0 0 0
##$SFO1= 100.623834600977
##$SFO2= 400.13160052
##$SFO3= 100.623834600977
##$SFO4= 100.623834600977
##$SFO5= 100.623834600977
##$SFO6= 100.623834600977
##$SFO7= 100.623834600977
##$SFO8= 100.623834600977
##$SOLVENT= <CD3CN>
##$SOLVOLD= <off>
##$SP= (0..63)
1 120 9.07 56.24 120 120 120 120 9.07 0 120 120 0 0 120 0 150 150 24.14
120.87 118.96 122.27 114.95 150 150 150 150 150 150 120 150 120 120 120
120 120 120 120 120 120 120 120 120 120 120 120 120 120 120 120 120 120
120 120 120 120 120 120 120 120 120 120 120 120
##$SPECTR= 0
##$SPINCNT= 0
##$SPNAM= (0..63)
<gauss> < > <Crp60comp.4> <Gaus1_180r.1000> < > <gauss> < > < > <Crp60,0.5,20.1>
<gauss> < > < > <gauss> <gauss> < > < > <gauss> <gauss> <Q5tr.1000> < >
< > < > < > <gauss> <gauss> <gauss> <gauss> <gauss> <gauss> < > <gauss>
< > <> <> <> <> <> <> <> <> <> <> <> <> <> <> <> <> <> <> <> <> <> <> <>
<> <> <> <> <> <> <> <> <>
##$SPOAL= (0..63)
0.5 0.5 0.5 0.5 0.5 0.5 0.5 0.5 0.5 0.5 0.5 0.5 0.5 0.5 0.5 0.5 0.5 0.5
0 0.5 0.5 0.5 0.5 0.5 0.5 0.5 0.5 0.5 0.5 0.5 0.5 0.5 0.5 0.5 0.5 0.5 0.5
0.5 0.5 0.5 0.5 0.5 0.5 0.5 0.5 0.5 0.5 0.5 0.5 0.5 0.5 0.5 0.5 0.5 0.5
0.5 0.5 0.5 0.5 0.5 0.5 0.5 0.5 0.5
##$SPOFFS= (0..63)
0 0 0 0 0 0 0 0 0 0 0 0 0 0 0 0 0 0 0 0 0 0 0 0 0 0 0 0 0 0 0 0 0 0 0 0
0 0 0 0 0 0 0 0 0 0 0 0 0 0 0 0 0 0 0 0 0 0 0 0 0 0 0 0
##$SPPEX= (0..63)
0 0 0 0 0 0 0 0 0 0 0 0 0 0 0 0 0 0 0 0 0 0 0 0 0 0 0 0 0 0 0 0 0 0 0 0
0 0 0 0 0 0 0 0 0 0 0 0 0 0 0 0 0 0 0 0 0 0 0 0 0 0 0 0
##$SPW= (0..63)
0 0 0 0 0 0 0 0 0 0 0 0 0 0 0 0 0 0 0 0 0 0 0 0 0 0 0 0 0 0 0 0 0 0 0 0
0 0 0 0 0 0 0 0 0 0 0 0 0 0 0 0 0 0 0 0 0 0 0 0 0 0 0 0
##$SUBNAM= (0..9)
<""> <""> <""> <""> <""> <""> <""> <""> <""> <"">
##$SW= 240.048388811314
##$SWIBOX= (0..32)
0 1 2 0 0 0 0 0 0 0 0 0 0 0 0 0 0 0 0 0 0 0 0 0 0 0 0 0 0 0 0 0 0
##$SW_h= 24154.5893719807
##$SWfinal= 0
##$SigLockShift= 0
##$TD= 13634
##$TD0= 1
##$TD_INDIRECT= (0..7)
0 0 0 0 0 0 0 0
##$TDav= 0
##$TE= 673.2
##$TE1= 300
##$TE2= 300
##$TE3= 300
##$TE4= 300
##$TEG= 300
##$TE_MAGNET= 300
##$TE_PIDX= 0
##$TE_STAB= (0..9)
0 0 0 0 0 0 0 0 0 0
##$TOTROT= (0..63)
0 0 0 0 0 0 0 0 0 0 0 0 0 0 0 0 0 0 0 0 0 0 0 0 0 0 0 0 0 0 0 0 0 0 0 0
0 0 0 0 0 0 0 0 0 0 0 0 0 0 0 0 0 0 0 0 0 0 0 0 0 0 0 0
##$TUBE_TYPE= <>
##$USERA1= <user>
##$USERA2= <user>
##$USERA3= <user>
##$USERA4= <user>
##$USERA5= <user>
##$V9= 5
##$VALIDCODE= 0
##$VALIST= <valist>
##$VCLIST= <CCCCCCCCCCCCCCC>
##$VDLIST= <DDDDDDDDDDDDDDD>
##$VPLIST= <PPPPPPPPPPPPPPP>
##$VTLIST= <TTTTTTTTTTTTTTT>
##$WBST= 1024
##$WBSW= (0..7)
4 10 10 10 10 10 10 10
##$XGAIN= (0..3)
0 0 0 0
##$XL= 0
##$YL= 0
##$YMAX_a= 645673
##$YMIN_a= -2849446
##$ZGOPTNS= <>
##$ZL1= 120
##$ZL2= 120
##$ZL3= 120
##$ZL4= 120
##$scaledByNS= no
##$scaledByRG= no
##$ABSF1= 229.6535
##$ABSF2= -10.4212
##$ABSG= 5
##$ABSL= 3
##$ALPHA= 0
##$AQORDER= 0
##$ASSFAC= 0
##$ASSFACI= 0
##$ASSFACX= 0
##$ASSWID= 0
##$AUNMP= <proc_1dapks>
##$AXLEFT= 0
##$AXNAME= <>
##$AXNUC= <13C>
##$AXRIGHT= 0
##$AXTYPE= 0
##$AXUNIT= <>
##$AZFE= 0.1
##$AZFW= 0.5
##$BCFW= 0
##$BC_mod= 2
##$BYTORDP= 0
##$COROFFS= 0
##$CY= 15
##$DATMOD= 1
##$DC= 0
##$DFILT= <>
##$DTYPP= 0
##$ERETIC= no
##$F1P= 234.246795654297
##$F2P= -14.0268123359561
##$FCOR= 0.5
##$FTSIZE= 131072
##$FT_mod= 6
##$GAMMA= 0
##$GB= 0
##$INTBC= 1
##$INTSCL= 1
##$ISEN= 30
##$LB= 2
##$LEV0= 0
##$LPBIN= 131072
##$MAXI= 10000
##$MC2= 0
##$MEAN= 0
##$ME_mod= 2
##$MI= 0
##$MddCEXP= no
##$MddCT_SP= no
##$MddF180= no
##$MddLAMBDA= 0
##$MddMEMORY= 0
##$MddMERGE= 0
##$MddNCOMP= 0
##$MddNITER= 0
##$MddNOISE= 0
##$MddPHASE= 0
##$MddSEED= 0
##$MddSRSIZE= 0
##$Mdd_CsALG= 0
##$Mdd_CsLAMBDA= 0
##$Mdd_CsNITER= 0
##$Mdd_CsNORM= 0
##$Mdd_CsVE= yes
##$Mdd_CsZF= 0
##$Mdd_LrLAMBDA= 0
##$Mdd_LrNITER= 0
##$Mdd_LrRANK= 0
##$Mdd_LrZF= 0
##$Mdd_mod= 0
##$NCOEF= 4096
##$NC_proc= -3
##$NLEV= 6
##$NOISF1= 2
##$NOISF2= 0
##$NSP= 0
##$NTH_PI= 0
##$NZP= 0
##$OFFSET= 229.6535
##$PC= 1.4
##$PHC0= 12.2097
##$PHC1= -2.339485
##$PH_mod= 1
##$PKNL= yes
##$PPARMOD= 0
##$PPDIAG= 0
##$PPIPTYP= 0
##$PPMPNUM= 2147483647
##$PPRESOL= 1
##$PSCAL= 4
##$PSIGN= 0
##$PYNMP= <proc.py>
##$RDF1= 0
##$RDF2= 0
##$RDFWHM= 0
##$RDINT= 0
##$RDPOS= 0
##$REVERSE= no
##$SF= 100.612805808301
##$SI= 131072
##$SIGF1= 10
##$SIGF2= 5
##$SINO= 80
##$SIOLD= 131072
##$SPECTYP= <>
##$SREF_mod= 1
##$SREGLST= <13C.CD3CN>
##$SSB= 0
##$STSI= 131072
##$STSR= 0
##$SW_p= 24154.5893719807
##$SYMM= 0
##$S_DEV= 0
##$TDeff= 131072
##$TDoff= 0
##$TI= <>
##$TILT= no
##$TM1= 0
##$TM2= 0
##$TOPLEV= 0
##$USERP1= <user>
##$USERP2= <user>
##$USERP3= <user>
##$USERP4= <user>
##$USERP5= <user>
##$WDW= 1
##$XDIM= 131072
##$YMAX_p= 509301430
##$YMIN_p= -8866657
##$CURPLOT= <HP LaserJet 5000 Series PCL6>
##$CURPRIN= <$PDF Complete>
##$DFORMAT= <normdp>
##$LAYOUT= <+/1D_X.xwp>
##$LFORMAT= <normlp>
##$PFORMAT= <normpl>
$$ End of Bruker specific parameters
$$ ---------------------------------
##NTUPLES= NMR SPECTRUM
##VAR_NAME=  FREQUENCY,     SPECTRUM/REAL,   SPECTRUM/IMAG
##SYMBOL=    X,             R,               I
##VAR_TYPE=  INDEPENDENT,   DEPENDENT,       DEPENDENT
##VAR_FORM=  AFFN,          ASDF,            ASDF
##VAR_DIM=   131072,        131072,          131072
##UNITS=     HZ,            ARBITRARY UNITS, ARBITRARY UNITS
##FACTOR=    0.184284892059179, 1,           1
##FIRST=     24154.4050870886, 1794427,      -6984030
##LAST=      0,             654048,          -4023223
##MIN=       0,             -8866657,        0
##MAX=       24154.4050870886, 509301430,    0
$$ Real data points
##PAGE= N=1
##DATA TABLE= (X++(R..R)), XYDATA
131071A794427j4123l6578n4117o5939p1724p1652o6337n6789m4279l0240j6125
131060A266524l287P147J4346J7855J7620J3962P550o75r603j8057k4911k9197
131048A259274l0190k7489k1043j1162J511J6053L1354M6204N9412O9900P6811
131037A470635P9577P7956P2081O2404M9685L4914J9204L714j0454k2367l1311
131026A806038l6865l8912l7648l3541k7296j9758j1851m472J565N634P319O460
131014A616673L165k211r106j6789k4451l1256l6423l9298l9414l6519l0630k2005
131002A331736j1170J149J4058K6539L7548M6071N1184N2152M8444L9817K6319
130991A663847Q304j3565l8347o4874r1789j17640j40939j60253j74299j82018
130981F88427j82639j75765j61386B8709h3522p9533m3408n701L1598O6441a7240
130969A03952J37979J46319J45809J36642J19589R5976O7593L6558N179k4231
130959I71365m9549o8986q1248q5638q2101p1226n4173l2576q390J6279L9375
130948D93132N9039P3777Q2572Q4945Q0985P1314N7004L9493K0423J507j5619
130937A048572k9538l9156m3790m3213l7652k7773j4597N76J6294L1075M3528
130926I04326N2472N7045N6753N1548M1802K8302J2184n159k2169l7286m9025
130915A090793n6137n7702n3217m2637k6410n445J8939M5107P1222R5373J15735
130904A195621J30684J38939J39657J32498J17655R5845O8251L6433K221l2438
130894B025366o5614r5537j20721j40059j52898j59043j58762j52724j41919j27550
130884G10539j10914r3292p5835n9478m4874l2381k2049j3660o793q93M639J0360
130872B65369J6706K3932L2085M0975N0199N9186O7237P3612P7607P8626P6252
130861H61786P0288O0812M8170L2954J5986j757j9212l5301m9021n9518o6143
130850H59044o8512o6527o0374n0531l7692k2755o722R350K4433L7597M8066N5254
130838G20631N8814N8626N4798M7654L7674K5474J1743k801j7461l1598m4659
130827I18895n6200o5888p3520p8981q2265q3437q2627q0006p5774p0166o3423
130816A06608E0798C197c5886l0548k2296j4611p746j918K733O146Q371R563J0002
130803g6190J0069J0238J1024J2970a5322F914L0248M0696N3481O8258Q4475J01386
130791C85458J18085J33570J46816J56837J62780J63981J60013J50751J36354
130782A714645J17287R4271O8252M0328J1672j6532m3177o7290q8085j05005j17720
130771A608646j26145j30400j30787j27740j21772j13432j03250r1709p9208o6060
130761E18143n2491l8641k4596j0413L847J8093L2187M5908N8969P1003Q1587
130750G03596R0270R6600J00165J00634R7782R1536Q1985O9384N4175L6936J8380
130739A541443o88j9428l6999n2614o5583p5349q1524q3892q2419p7253o8700
130728H96994n7188m3256k7510j0586O871K4236M0908N6340P0022Q1494R0330
130717A128655R6137R8560R7284R2030Q2598O8879N0883K8780K925k6105n7508
130706A663118r0257j23096j54610j83262k07469k25718k36636B02951b9467k16234
130696b45701j90766j56754j15460o8641j8457L2654Q2105J27330J65967a91718
130685B4232K24919K22723K09887J87612J57696J22393Q4264M5969J0070k1132
130675A268633m5782o2592p0892p0676o2551m7659k7549m056K0905M5438O7858
130664A011077Q6762J01118J10312J14131J12733J06597R6423Q3065O7430N0411
130654A940059L2817J5343j480j7250l1716m4728n6217o6159p4528q1290q6378
130643A528473q9680r1058r0354q7432q2177p4556o4627n2575l8695k3436p349
130632H26534Q913K4632L9085N1562O1443O8234P1598P1401O7717O0827N1217
130621A403163L9529K6527J3050p2j2059k2253l0162l5496l8183l8389l6459l2918
130609A236278k8379k3507j8932j5182j2629j1454j1610j2860j4764j6779j8305
130598A051877j8757j7676j4769r969l472M297J2691K0926K8161L3573L6485L6421
130586A159788L3179K6864J7889O942n062j7074k8003l6806m2598m4719m2801
130575A027599l6801k6998j3990J376J8058L4902N0739O4461P5113Q1965Q4542
130564A360966Q2679P6507O6436N3134L7443K0335K824j4110k9600m2931n3620
130553A560063o1410o6309o8556o8589o7009o4503o1780n9497n8200n8257n9823
130542H66130o2823o6954p1705p6417q0328q2672q2743p9993p4071o4915n2736
130531G0773C2724A1102m418J2472K7944M0978N0733N6634N8429N6210N0425M1800
130519D02309L1297K0006R037o05q079j2839j4637j3569j0048m748J462P606J2717
130506D19909J5923J6532J4101Q481j61j1388k4485l8573n2634o5645p6629q4756
130494A20675C1278e8912q7051q0187p0080n7432m3126k8139j3465m5J1321K0026
130482d07090K5710K8281K7920K5064K0359J4602Q677L464k41j780p19L134R709
130469b42910J8678K9495M1441N3707c4129D1778Q4383R0386R3607R3947R1496
130458D95597Q6514P9391P0598O0645N0057L9325K8907J9207J0573L309k334o153
130446I35636p985p735n363r17N471J3568K3030L3408M4169N4694O4333P2420
130434A224729P8328Q1511Q1552P8188P1358O1205M8101L2609J5481k391k0046
130423A750625l6490n0787o2120o9850p3580p3182o8822o0945n0266l7697k4295
130412A142591j1164O21J0129J6644J9744J9339J5702R447J483p060j4946k0932
130400A181598k3913k3028j7761q021N846K3040M2381O2395Q1425R7789J09926
130389A531677J16516J16632J09803R6062P5970N0546K1207j0341m2253p2663
130379A993156r9834j22284j38867j48866j52006j48467j38844j24081j05393
130370H14514q4159o1808l9736j9189j190J3510K4474L1581L5014L5211L2813
130359G81035K8592K3381J7971J3081R258O862O026O672Q511J1093J3863J6221
130347I42566J7590J7490J5605J1802O188r04q931j7182k4845l1083l5107l6285
130335H56904l4189k8671j9886q296N348K0068L4735M8152N9176O6801P0245O9034
130323A139421O3018N2406L7745J9857k06k1249m2031o1337p8084r1357j00482
130312I17701j05047j04910j00188r1235p8602o2988m5188k6044o398J2952L1289
130301C41342M7986O2543P4565Q3793R0063R3323R3601R1002Q5692P7893O7870
130290A209673N5936M2454K7824J2509k993j8122l2283m4859n5219o2756o6918
130279A065246o7247o3420n5287m2905k6574o835J5526L9488O3854Q7290J08410
130268A117546J25855J38372J44918J44725J37370J22812J01417P3948M1525N569
130258B154057l2273p0223j06489j39343j67243j88900k03351k10018k08713j99651
130248F27853j83421j60939j33397D7921b0842l4679j384b7099C0673Q1642J00837
130237B13152J15067J24345J28941J29356J26268J20449J12730J03891R4631Q5498
130227A354328P6856O8854O1454N4412M7355L9824L1345K1526J0101k968j7462
130216A745625l2887m8466o3206p5968q5574r0940r1216q5882p4872n8607l7997
130205A000010j4391J0554L4991N7096P5224Q8081R4853R5269Q9631P8773O3956
130194A674047M6756K8901J2107k054j2308j7750j7910j2783k786J1285K8326
130183A735831M7034O6014Q3869R9328J11298J18954J21777J19566J12449J00841
130173B716961Q5418O7044M6718K5479M362j5685l3857m9530o2294p1955p8544
130162B634117q2289q3576q2924q0910p8148p5209p2595p0702o9786o9957p1183
130151A796838p3290p6009p8988q1832q4162q5625q5949q4950q2553p8788p3789
130140I10903o7753o0930n3582m5940l8192l0445k2720j4966p058J149R792J8949
130128E99207K8580L8509M8375N7642O5620P1500P4441P3650O8492N8593M3922
130117A228531K4870K275k2597m8106p2349r3308j09006j17717j18112j09417
130107E65064r1525o5033l1239P932N0070R2436J32197J66623J93316K10386K16607
130096A446834K11500J95370J69273J34931R4595N0860O480l5841p3652j04899
130086B095451j28097j42377j47554j44099j33074j16046r4928p1842m8941k8258
130076A040235j1547j75M967L525m327j7897l6064n7346q0040j02336j22456j38777
130064D77762j49943j54956A9625a25032j29530j08607q2981n4041k3355P438
130054e16108L6721O3021Q5093J01985J13115B095J17618J11691J01317Q7564
130044D20285P1650N4844L8382K3362J0671R25n576q864r276p426m125l12L056
130031E87596N115N158K742k270r697j9035k9528m0223n0084n8088o3338o5134
130019B63214o3062n7001m7147l3966j8151n54J7898L6276N3714O9467Q2942R3727
130007C97357J01589J06460J08427J07687J04528R9292R2336Q4017P4668O4579
129997A340940N3987M3091L2033K0934R875j064j1798k2221l2205m1577n0124
129986A341871n7597o3719o8186p0702p1000o8854o4123n6774m6895l4739k0710
129975G18572n382J0522K6143M0544N2746O1803O6879O7334O2796N3234L9012
129964A194203K0911J11k1867m3257o2199p6895q5805q7811q2357o9531n0087
129953F35416k5375K785L2285O0949Q6738J07967J23399J32393J34859J31268
129943A422684J22537J09912R4823P8761O3114M9100L7651K9381K4563K3139K4745
129932B080410K8781L4456M0874M7105N2254N5533N6301N4116M8755M0214K8714
129921B567513J4671j334j8590l6324n3732p0037q4549r6685j06027j12323j15511
129910A887072j15718j13241j08521j02132r4708q6923p9447p2868o7700o4304
129900I81510o2888o3483o5935o9923p4959q0437q5657q9872r2341r2379q9391
129889A14245C1307d1451n8794m1220k0438K939K8093N4055B917J03979J25648
129878B32544J43653J57040J65027J67076J62906J52544J36299J14792Q8892N9706
129868A580479K8500l347l4428o3374q8934j10026j25819j35748j39562j37333
129858G70408j29429j16518r9512p9506n7730l5465j3970N588K2203L5081M3693
129847C44843M7796M7433M2944L4903K4106J1497j906j5087k7081l7080m4460
129836D27908m8838n0091m8347m3984l7556k9757k1333j2990n333J224O504J0587
129824A47994J3815J6744K0062K4507L0717L9129M9858O2614P6677R0915J03855
129813F76887J13856J19256J18620J10913R5701P3255M4610J1518k3674n8216
129803A282726q9203j13837j29708j35015j28750j10808q2005m4047O20M8984
129793D98957R7695J43321J82610K12719K31430K37296K29752K09149J76715J34472
129783B354116Q5093L1703k2328p3632j19071j55931j82150j96407j98226j88003
129773A335164j66936j36958j00557o0580k0041J8145N1353P7456R4961J03107
129763A195114J01900R2076P5003N2545K6890L33k4897m6830o3897p5024p9688
129752A253525p7909p0200n7490m0987k2084k198J7317L5276N0723O2983P1642
129741A220598P6561P7824P5693P0563O2899N3199M1952K9612J6596L258j0077
129730A718678k3122l5609m7268n7826o7002p4510q0064q3408q4318q2650p8351
129719A004550p1480o2232n0943l8086k4261j0162L441J5770K6070L3666L8032
129708H64365L8811L5870K9319J9509P031p319k2594l7755n1755o3615p2497p7796
129696F61574p9180p6622p0420o1153m9640l6856k3825j1529p88P810J3982J7770
129684B91123J9508J9793J9385J9097J9698K1803K5789L1765L9532M8633N8400
129673F14526O8024P6655Q3488Q7846Q9238Q7405Q2330P4238O3548N0852L6829
129662A414979K2202P679o117j8664k9590l8679m5861n1213n4921n7240n8478
129651A084097n8946n8915n8609n8176n7676n7096n6354n5319n3863n1854m9226
129640D68063m5983m2231l8191l4180l0632k8030k6891k7711l0901l6734m5290
129629H1289B4885d4760q4292r9357j13631j25731j34218j37691j34923j24998
129619i99601j07419q2213n0007j2023K9924P3561J16279J55337J88111K12311
129609d75740K26212b0690A99385K00691J72289J37159R8044N7915J9647j4192
129599H70938m1603o1266p2619p5854p1824o1893m7783l1348j4430J328J4598
129588D08244K4431L0301L2098L0073K4769J6948P481k729j2826k2066k9845l5743
129576D71136l9503m1035m0385l7701l3208k7172j9863j1559k509P047J6884K6793
129564B68925L6550M5921N4662O2498O9158P4364P7870P9485P9075P6619P2212
129553I97339O6056N8488M9943M0934L2013K3719J6541J0844O839M553L782M114
129541A315165M944N488M871K184l439j2717k6154m3951o5964r1658j20112j50038
129529H18619j79856k07750A99195e0985k61114k63212k55498k37522k09451j72077
129519a449859j26821p5656k0995L4450Q7863J36522J77995K10338K32233K43096
129509e50834K43124g4470A40541J90490J61989J31880J02350P5223N1825L2903
129499H87201J8647Q751K556p98k190k392j934j082J98K158N195R735J6121K4511
129485I66677L4817M6657N9364P2057Q3671R3096R9269J01286R8506R0606P7650
129474A823656O0090L8745J4746j0541l5612n8953p9135r4941j05445j10092j08729
129463A333789j01624q9446p3186n4117l3663j3300N553K1660L4038M2045M5417
129452A117166M4271L9106L0718K0149Q588k762j2766k0460k5161k6491k4438
129441A147920j9324j1790k718O850J5823K3164K8002K9709K7985K2872J4778
129430A283271M429p184j8902k9495l7795m2804m3779m0349l2540k0785n940J0817
129418A018944K8030M4117N7468O6597P0260O7586N8134M1987J9736p527l8266
129407A427066p0623j02516j31816j56479j74714j85129j86819j79475G6100f3384
129396a72573p4393l7271j29L4790O5479R0329A4481J18762J22006J18724J10153
129385D84126R7896Q3762O9558N6927M7189M1212L9371M1503M6989N4819O3729
129374A127081P2343P9314Q3461Q3876P9991P1618N8952M2515K3120J770k0426
129363A703615m2338o2915q1239r6589j08478j16666j21143j22134j20041j15413
129353G16659j08887j01137r2829q4567p6859p0088o4485E7669F88e4122n3319
129342a07441n2110n0747m8785m5809m1480l5555k7928j8640p891L960J6402K8817
129330c87207M0473N0611N8476O3373O4736d7340H285M5201L1424J5154k417j9819
129318G7828l5370d864n4017n4076m6603l1352q842J9620N2033d2189G6406J47589
129306B23995J70889J87218J96127J97956J93682J84681J72461J58454J43813
129297A829276J29327J15396J02039Q8983P5759O1808M6580K9631J0690j0289
129287B479200l3111n7331q2273j07077j30740j52195j70368j84248j92973j95874
129277A173010j92530j82817j66914j45316j18821q8489n5603k1618J1947M3538
129267B56387P1691R5081J12607J23453J27135J23519J12855R5735P3090M6122
129257A237675J6242j5005m6036p5318j01456j23280j39896j50772j55724j54937
129247B91493A42536C917a21075j09293r2777p6642o1938m9455l9696l2800k8574
129236f12250k6508k5846k5683k5093k3227j9469j3491n343M546J5427K6285L6008
129224f94644M3518M7949M8773M5918L9810L1344K1820J2789N891K649M300J1624
129212c78259K4837M3562O6810R3079b9502A17357J70079J88112J99264K02316
129202H77128J96625J82176J59588J30054R5263N7234J8185j9650n4181q3605
129192A558817j06517j21988j29587j29379j21861j07887q8575o5204l9098j1575
129182F37146J6148M2967O7924R0201J09118J24103J34706J40572J41465J37277
129172A641627J28037J13969R5470P3154M7842K0530p618l5340o1334q4330j03173
129161A828834j16892j24778j26432j21807j11222r5356p5211n2072k7411k819
129151I74834K0104L9844N5081O4772O8221O5141N5673M0392K0273l357k8912
129140A372066n4639p8729r9460j15303j25047j27898j23547j12221r4680p2182
129130C68360m6418j9362O868L0188M8785O1281O6938O5795N8719M7400L4207
129119G22761K1947J3519J1507J7753L2999N6653Q6761J20180J52986J81023K00490
129108A618579K08520K03556J85554J55955J17435P3531K8197j4664n1584p9828
129098B445251r7613j04151r9663q5251o2759l4552l316K8181N7257Q1535R9050
129087B223969J08375J08674R9725Q1903N6136K3812j3319n3250r3873j33067
129077B409085j68854j99476k23500k39881k47998k47675k39177k23158k00640
129068D18726j72910A04356c539p3841m0861j0376J6396L8493a8484D7796P1535
129057A19331P1224O5811N5966M2515K6376Q509j0135k8667m6301o2368p6347
129046A65914G8044a8667j02786j06124j06852j05169j01332r5630q8364p9855
129036h04779p0420o0374n0049l9750k9807k0520j2168n000Q10N185Q149R879
129024a068844J0701J1082J1627J3014J5955K1110K8996L9908N3853P0494Q9147
129013g02957J08815J28258J46118a58708A3198J77798J78277J73357J63507J49599
129003H55736J32812J14449R5844P8166O2336M8958L8277L0225K4476K0530J7830
128992A519639J5833J4112J2402J0612Q834P306O351O327P548J0226J4447K0098
128980A653735K6901L4405M2019M9068N4837N8648N9909N8180N3201M4937L3574
128969B169414J9526L395j4052l1945m9363o5405p9231r0148r7621j01335j01193
128958A562042r7324r0081p9995o7744n4106l9903k5943j2974j620P630J4465
128947A114447J8765K0583K0150J7821J4058R376M297p00n209q948j1759j3633
128935A179248j4699j5191j5442j5811j6670j8323k0985k4741k9524l5096m1087
128924I31679m6988n2222n6184n8305n8111n5275m9656m1331l0581j7887l892
128913D61247J0668K5003L8343N0013N9449O6256P0232P1333O9703O5593N9364
128902A047204N1427M2206L2103K1477J0620k27j0902k1277l1252m0749m9679
128891A050951n7930o5364p1809p7079q0968q3274q3828q2504p9240p4067o7096
128880B27792n8542m8712l7978k6781j5578m830N042J3684K0831K6327L0152L2376
128868A63783L3194L2875L1724L0054K8140K6176K4256K2342K0288J7851J4747
128857D45430J0707N564o74p761j5168k2089k7484l0189k9038k3051j1582N528
128845C00193K7847N4352Q3472J13216J41369J65705J84220J95318J97982J91840
128835A655514J77207J55019J26746R4244N9576K4861p933l7099o1331p9786r2123
128824B014895r8502r9528r6170q9674q1409p2766o5026n9233n6125n6055n8966
128813A181441o4403p1542p9279q6312r1280r2878q9992q1809o7931m8414k3819
128802C83782M817L6035O8038R8847J26418J48832J64458J72065J70971J61096
128792A535359J42980J17769Q7111N3036J7797j6320m7179p2965r2326j04476
128782A620786j09231j07014r8780q5921p0120n3179l6874k2789j2188n930m408
128771A014352p567j4912k5597l8527n2466o6157p8436q8322r5092r8317r7871
128760C51088r3915q6846p7232B7354b5706l9816k6527j3541j038J0965K2613
128749g3050L4126F840N7739P0151Q2941R5825J08292J19618J28889J35094J37207
128738I42596J34292J25642J10870R0008O3577L2584j481l6760p1130j02376j28404
128727A159418j47419j58109j59806j52555j37150j15073q8356n9409l0774m874
128717A05893J6215L0981L8616L9077L3092K2043P824p373k1304l1902l7487l6943
128705A58732k9812j6338K572K5453N0433P5442R8400J17452J31138J38538J39359
128694H91369J33970J23330J08912R2503P6034O1345M9961M2917M0629M2796M8453
128683A712219N6048O3619O9058P0360O5918N4768L6764J2670j5889m6541p6427
128672B002567j02531j21996j32489j32478j21425r9872o9400l2478P779M7918
128662A245595Q4484J14325J34903J44471J42222J28339J03926P0900L1812j0381
128652B190596n2563r1698j25049j50383j66099j71338j65998j50741j26896r6367
128642H93464o1475k4793J1038M3475P0251Q9510R9913J00727R1841P3778M7635
128631A435364J5008k2108o1472j00715j37511j69712j95467k13351k22429A05296
128620a07871j95695j71085j40913j07044p1501l6328l454K5431M8993O6333P7041
128609f16093Q1213P9427P2667O2246M9644L6389K3868J3193N078k51l066m077
128597a99762m299m847o692j0404j5930k2513k8676l2420l1531k3952q229J6192
128585c73063M8739Q7702a06233F7178K13078K45805K68483K78786K75359K57921
128575A606610K27237J85015J33755P6508J6649m2368r7246j45053j83395k10540
128565A567172k25511k28103k18873j99077j70560j35617r6828n6879j8373J6342
128555B33693M5340O7232Q1271Q7375Q6129P8701O6724N2150L7026K3299J2627
128544H71567O187M588P809J5238K5799L8083N0589O1912P0924P6907P9601P9198
128532A388402P6265P1605O6131O0712N6046N2588N0497M9637M9615M9846M9636
128521B020980M8262M5067L9526L1299K0275O576r443k7234m6070o5130q3532
128510A980576j00408j14958j26494j34510j38679j38895j35281j28159j18058
128501H45134j05661r1769p7259o3033m9958l8821l0287k4852k2824k4291k9120
128490B87259l6959m7248n9247G1736a2986r6159j05323j11219j12958j09805
128480e48450j01249q7030o7184m2078j2412K0766N6067R1821J26101J56832J81905
128469b24911b5590A81799K04912J91392J67217J33748R3328M9128M863l5618
128459I90769o8822r2055j03759j03692r2851p3276m7690j9110R501L5537N6934
128448D91486P2249Q0689Q2050P6639O5175M8674K8353N549j8373m2079o4331
128437H26081q4011j00188j12110j19257j21319j18238F0792c6696q0782o0812
128427a78290l8487j4837R041L2004N2931f6885A7621R3380R6748R4222Q5660
128416C87631P1221N1357K6824j303l1669o2661r2435j19012H9619f4754j59282
128405b24036j53543j36146j06823o6225j6115M0537R9603J56026b02415C6786
128394B93338K54111K32064J93170J42354Q5867L0251j8680n6576q0907r0977
128384I84015q7635p2862m9341k0027J2156M4537P4858J01326J22639J37975J46948
128373A394589J49553J46114J37204J23608J06228Q6052O4092M1320J8649l112
128363B264297k3291m1371n6992o9971q0280q8053r3554r7146r9290j00470j01195
128352A412684j01939j03113j05033j07896j11748j16487j21845j27408j32621
128343C84594j36824A08470c0841j36160j29263j18189j02752q3033n9427l2663
128333f92328l782K5903N4883Q1560J04377J21971J33318c6252I9297J26996J13309
128322C39602R6064P7139N8506M2028K9268K1312J8694K1335K8599L9357N2143
128311H24047O5283P7068Q5887R0378Q9495Q2594O9453N0278K5678l375l5631
128300A421155o9605j03686j36205j65527j90131k08668k20057A03773a14791
128290c19966j83655j54720j19453p9292l5965Q563N2166R2653J27888J55880
128280d55901J74936i7178H4525J68622J45231J13019P4276L2001j0244m8605
128270E58825p9256r8819j04763r5797p2134l5596J0501O1677J12789J58657J94687
128259F10771K17383K24721K16278J93169J57808J13545O4257J3953l3608p5171
128249A703106j08201j30995j42687j43262j33436j14556q8453n7294k3417J0812
128239G71617M3144P1561R4388J10356J18658J18969J11445R6687P5694M9786
128229A662305K0515j0427m1325p0530r6562j18208j34565j45116j49733j48677
128219G67677j42584j32382j19239j04437q9284p4985D2229a0385m5520m1116
128209i7021l8842l7749l6588l3960k8461j8892m440J5166L9530O7542g6280E0612
128196B03895J73921J86384J88788J80047J60022J29575R0506M5391k669n0333
128186A305527r4333j31758j60288j78344j85210j81006j66650F4218e0094q0841
128176a30935m5845j1803J9031M4785f0721A5232Q0214P7080O7321N2132L3044
128165C25023J1796r779k9893m6906n9460o6549E6643e820n1521l5563j5778O359
128153a02323K9192b2081D8338Q6125R7526J04647J08277J09951J11763J16066
128143G82693J24980J39870J60877J86696K14677K41284K62796K76032K78918
128134B668823K70755K52167K24820J91034J53367J14273P5870L9810P210k1302
128124C976827m5550o5709q2206r5640j06668j15935j24020j31357j38244j44789
128114B926709j50937j56476j61067j64283j65655j64718j61053j54355j44427
128105A503738j31271j15043r6106p5003n2438k9256o391J5178L4472N0582O2712
128094A161174P0228P2710O9961O2052M9311L2311J1854j1067l5322n9704q2985
128083A340523j03991j21664j35128j43742j47124j45208j38224j26706j11460
128074A67276G3760c10n4415l5844j9574o647K148O346N871J058p322j8116k9818
128061a56623m0678m8830n2443m9896l9976k2046L788L6593P4562J15102b5454
128049A65239K18690K35935K40243K30624K07467J72548J28843Q0179L0769j5288
128039A695249n4433q4007j02427j09242j05047r1296p0055m3763j4957J3916
128029A033938M0680O3538Q1145R2637R7597R6047Q8379P5274N7659L6605J3279
128018A776778j1126l5453n8612p9626r7659j12028j22226j27922j28957j25350
128008H77819j17282j05081q9228p0309m9020k6140k497K1039M3602O4335Q2438
127997F29676R7181J07943J14218J15657J12075J03456Q9980P2002N0071K4889
127987A517148k688l1685o1042q9641j16378j40167j60020j75076j84646j88257
127977C67548A81876D960a57337j42391j18028r0281o0396k9753K08K8079N2565
127966e17334P2567Q7306R6344R9686f3652B7838Q2064P0986N9844N0164M3198
127955C34094L9800M0297M4463N1558O0443O9749P8082Q4196Q7144Q6384Q1802
127944A058012P3686O2664M9594L5461K1267P933l757j3236k0138k4341k5925
127933A221220k5146k2415j8240j3176p807k670J738N013O859P083N612K473k200
127920A158344q205j5273k3098l1361l9746m7959n5745o2898o9268p4763p9347
127909F50681q3034q5873q7951q9365r0221r0611C3001e7310q9701q8795q7564
127898c23370q5961q3920q1373p8257p4515p0117o5056n9358n3066m6262l9025
127887a060280l1461k3659j5686p600N85Q890J7359K6064L5075M4436N4149O4137
127875h87991P4217Q4094R3349J01464J07840J11875J13015i1290A3872R6034
127865A09906Q3836O9250N3215L6839K1296P681l103j0463j4165j4373j1613o706
127853C21600o63N431J0545J3824J4667J2810Q343J700o368j4891k2755k8818
127841C15425l2039l1569k6864j7741m433J2414L1781N2347P2594R0949J05931
127830E68795J16301J21216J20302J13751J02311Q7236P0168N2978L7560K5627
127820A416245J8493J6926K1047L0274M3411N8738P4225Q7748R7312J01284R8561
127809B064264Q8679P1871M9021K1574q602l9409o8711r4528j15202j29533j36866
127798A702558j37130j30815j15697r9511q0957o1726m3605k8198j6819j0362
127788I77738r252j3407k2235l4708m9423o4725p8831q9993r6624r7433r1557
127777C29550p8623n8812l2857k008L2034O7243J01398J32253J57687J75879J85439
127766A009183J85509J75854J56853J29488R5275N6120J4202k8215o8937j06004
127756A619328j37817j63226j81590j92771j97087j95251j88248j77224B2743
127746a25057j31485j15172r9384q4404p0312n7054m4476l2426k0787r539J209
127735g88887J1215K0110K7434L2682L5356L5034L1421K4405J4101Q53j4743l1877
127723f02896m9551o6643q1974r4379j02803j06366j04427r6657q3064o4004m0192
127712a492956j2654J7311M8216P8459J06433J30623J49709J62653J68796J67899
127702d75511J60178J46319d1588F3371Q0633N6258L3585J4115j072j1458j7144
127691B18288j8813j7572j4651j1085p396l425J651R047K0029L5464N5548P9662
127679C46747J06416J33852J59730J81789J98034K06906K07416J99209J82546
127670A922645J58257J27668R2460N4570J6034k1143n5098q4246j07351j23596
127660A980200j32630j34563j29964j19803j05384q8256p0116n2677l7579k6264
127650A082964j9872j9188k4554l5861n2528p3555r7543j22818j47505j69664
127640C19876A32459f6633k03335j99240j86430j65124j36158j00956o1485k0113
127630a139474K0539N7802Q9200J12708J26997J31649J27320J15787R9840Q3060
127620a74572O9376d2680B2715P9521J04581J38315J76721K14610K46410K67042
127610A249915K72699K61402K33192J90014J35351P3652R755n1657j06524j51705
127600B116094j85150k05949k14264k11185j98554j78719j54315j28054j02493
127591E37411p9887o2043n0229m5110m6754n4656o7783D6245e7426j22771j40047
127580c20244j53664j61991j63756j58107j44679j23628r5621o1801k3725J6734
127570a390482N7508R6459J31529J60880J83025J96947K02194a63016B4901J70549
127560A95450J48683J24534J00481P8845O1641N0357M5765M7808N5586O7458Q1242
127549A057850R4512J04904J10446J09759J02215Q7931O7673M2684J4496j5307
127539A777163m5210p3902j00329j23685j43399j59071j70420j77243j79365j76643
127529D27896j68956A02709c5769j15841q8618n7327k2717J4216N2234Q9887c8374
127517A19176J84162K03792K15068K16955K08858J90732J63137J27281Q5010L8746
127507A752917q631n3945r3966j25659j46488j54692j49523j31423j02064o4261
127497G22265k1730K1289O0496R2038J12952J21495J17307J01375P5835M3600
127487A446922P989k7703o0558q8280j09339j23007j29297j28841j22714j12266
127477E52906r8946q4157o9131n4866m2061l1129k2194j5144r690n412j843J479
127465A19812M950Q874J3405J8568K4230L0140L5930M1175M5410M8196M9143M7955
127453D87788M4460L8632L0598K0632R157l299j6125k8664m0262n0312n8298o3830
127441C70477o6663o6745o4191n9304n2542A6531a9339k7385j9781j3735r823
127430i0063q465r894j4136k0981l0014m0601n1954o3160p3244q1242q6264q7577
127418f57595q4652p7238o5400m9539l0399r041J3186L4736N3931O9090P8645
127407g24276Q1267P5995O2370M0527J1258k3945o2924j02929j40801j73164j96731
127396a153353k08621k06708j89924j58491j14022n9447J223O3337J22106J73189
127386a730711K13156K39856K52550K51854K39495K17970a25675C3253J26909
127377A60162R6233O8486M4685K5344J0557J17o388r479r725p704l976R19O455
127364C75686J2103J7338K1625K4434K5268K3678J9316J1968J605j1596k7229
127353D94196m4649o2997q1237r8210I4385b9216j29841j30626j25459j14190
127343e29332r7054p4685m8074j8528J2430M3141P1944R7276J17787J32429J40529
127332a52137a0307A26183J25078J08500Q7939O4748M0359J6150o625k6940m4059
127321D91333n7559o7355p3667p6978p7957F0442a5574p4573p3560p3253p3633
127310c10593p4379p4880p4289p1607o5788n5881m1152k1225L808L3312O6076
127299f86598J00344J33915J64297i9110A06344K11947K07201J90905J63749J27414
127289A007560Q4452L8034q373n1355q7929j15820j33674j41127j38771j27993
127279C25004j10754q9323E8923A6020e713l706A102K0840K7598L1510L3525L4683
127267A49258L5982L8276M2169M7968N5651O4883P5027Q5234R4492J01731J05912
127256H96583J06124J01659R2100P7351N7683L3738O506k2713n2377q0787j06187
127245A109680j26871j41308j48248j46834j36706j18054r1686n9008k2017J6822
127235A35770N4700Q8688J16001J34299J42018J38642J24906J02836P5600M7138
127225A160598K1614K789o588n204O639K7145N3374Q1764J08660J30795J45618
127214A727204J51486J47697J34432J12588Q3614M9318J1687k7266o5626j01670
127204B223464j33934j61259j82808j98068k06846k09235k05599j96513j82746
127195E46456j65192j44850A13662A3717f3715n6146l6909k0416p205K357Q073
127184a73961R930Q080K839n339j5881k8124m1350n4810o7770p9538q9491r7110
127172f32525j02004j03919j02752r8559r1544q2053p0549n7596m3819k9884j6453
127161a431657m154O454J4906K0856K4104K4592K2417J7820J1174K965o242j5831
127149a312596k5167l3643m0699m5873m8815m9311m7307m2891l6318k7976j8368
127138a728964q096K189J1814K0129K6538L0545L1786L0042K5275J7619P397m901
127126a538627j8630l3016m7189o0223p1170p9106q3176q2621p6831o5369m8010
127115b203968k4767M061L7862P5658J16060J57212J96792K32044K59948K77564
127105h71534K82543K73783f3215A56697J81957J43270J08532Q0971O1912N0958
127095G84297M6534M6541M8884N1795N3963N4552N3123M9555M3957L6596K7834
127084A297631J8094P823k533j2541k1808k9976l6753m1905m5277m6796m6468
127073A039491m4387m0731l5751k9765k3139j6277r596l502J622N450P721Q264
127061H59400P000L959p30o832j4037k1963l0182l8249m5730n2235n7434o1097
127049E41870o3101o3440o2241n9749n6309n2349m8346m4782m2114H730c2099
127037g4675m5868n0437n5814o1360o6297o9767p0892o8864o3022n2940l8490
127026g18426j9898K238K6954N2978P8810J02834J23462J39276f2614H9786J48785
127015B38571J38602J22622J02030P8315N3125K8128M875j5324l1491m3027m9735
127004F26691n1794m9721m4295l6479k7329j7921r262k240K429M228K851j791
126992C95367r595k0288l3449m8555o5014q2199C6782g9482j31990j46167j58382
126981e16021j68296j75650j80261j82012j80852j76781j69853j60163j47850
126972b057739j33093j16121r7203p6664n4879l2280r351J3374L5324N5908P4524
126961b398200R0598J03607J13106J18767J20410J18022J11786J02083Q9503P4815
126951a355503N8945M2938K7880J4849M813j429l348p30O255J7052L0723M6005
126939a111550O1406P5329Q6236R2816R4155Q9874Q0219O6087M8966L0795J3763
126928c71904L8q488j0460n237P003K5267M7856P2571R6956b7788A07645J45884
126916B53529J49123J45098J34524J18780R9746P9586O0491M4468L3105K7417
126906A145867K7744L3722M4325N7978P2721Q6425R7006J02659J02039R4425P9796
126895A944707N8852L2962M034k5647n3648p7605r5453j05618j07166r9895q4353
126884A391170o1808l4126l630K7095N5405P8815R5170J02826J00745Q8579O6664
126873A906905L6007j821m4780r0528j36559j80383k19679k52416k76988k92272
126863D47486A49801a43391k79278k56898k27391j92393j53713j13242p2819l4155
126853a473280J269L2254N7938P7798R1669R9704J02338J00237R4228Q5237P4214
126842f56394O2083M9674L7697K6704J7091R087K784j841m883o480o762n821l681
126829d80742k92M471J0802J8912K8986M1131N5297P1229Q8418e5709F7456J38442
126817B05898J50571J58287J60555J56755J46816J31304J11394Q8748O5321M3086
126807A418735K3788Q713j424o537p079l930J783Q866J6198K2863K8206L1865
126795A542047L3737L3954L2801L0652K7895K4869K1823J8873J5993J3029R715
126784A805388N704O24n876j4074k4130l6042m9621o4490q0073r5635j10309j23152
126772A208314j33221j39618j41593j38580j30279j16681r8100p5179m8851k0313
126762A65899R049L7746O4278Q7236J05405J17856J24013J23706J17189J05134
126752A057511Q8570O8820M7381K5819N614j1953k5921l5746m1331m3069m1773
126741A093922l8605l4963l2305l1999l5148m2448n4077o9633q8139j08111j27665
126730D30829j44704A29013c3959j60777j49594j29207j00165o3789k2077K2430
126720f37138O6840J08158J43508a48239C8642J91789J84765J66328J37838J01375
126710H20737N9598J5514k7734o7129j00000j24220j38385j41891j34976D2815
126699e2005o5673l3934k421K6167M9458a2773F0784P2880O4065M8332K7552M055
126687B77668j9574m0745n7113o6793B4902c6971m7117k5370J597L1504a4576
126675G5215J13075J29560J37735J36762J26529J07640Q1338M9385J3896k2828
126665I48307n8490r0959j18410j39442j53130j59064G1481g6987j33401j13337
126655c23725q9676o3908l7513j1882J1756L2381M9213O1727O9646P2928P1735
126644a57318O6392c3559A1647L0528J3971l830k2248a0624n8608p5468r0789
126633b35489j04115j15014j23079j27929j29199j26566j19747j08520r2749p2407
126623a354814m7598j8602J4105M9809Q7545J26062J63839J99097K29870K54112
126613b96575b6712B48759K69848K52709K24748J87692J44157R7347N0624P051
126603A482935l0979o1952q5256j01061j10105j13456j12304j07805j00992r2725
126593E66300q3699p4438o5345n6709m8733m1557l5263k9886k5403k1757j8835
126582F4675j6488j4528j2734A0058A373d580k474J916B172J3724K1089K9240
126570F6225L7917M6776N5388O3271O9895P4735P7273P7045P3672O6881N6539
126559G65617M2663K5445N232j7447m1924o7398r2972j17702j40616j60786B2749
126547a66876j97031j99236j96132j87870j74853j57735j37394j14903r1469o8395
126537a691894m6968k8417j3788l874R03N81m260j2442k2168l1078l6403l5243
126525a925051k5000l896K8454P0613J19196J69241K15008K51113K73617K80703
126515e46002K72843b0797B01939J87796J51086J15466Q2924N4601L0916J1729
126505H36457l475j5417k4892l2657l9367m5534n1482n7374o3206o8839p4037
126494C60177p8496q1896q3935C1489e1522p9824p4860o8299o0437n1666m2464
126483d29072l3344k4835j7449j1630p739o014o561r334j4143k0652k8409l6873
126471f46055m5435n3477o0404o5687o8904o9769o8163o4135n7906m9856m0491
126460a290282l0402k0211j0510j811N541J1391J5833J9219K2142K5417K9974
126449a223699L6790M6728O0409P8040R9312J23288J48395J72469J92936e8299
126438A53834K06113J87646J56487J13595O1114K201n9290j19192j73467k18597
126428C10444E8549b13171k77550k69955k50437k21248j85125j45030j03900o4431
126418a730847k8897R72K4068L9923M8681N1046M8165M1515L2777K3671J5833
126407a433093J0690R347J2507K0424L2893M9260O8474Q9193J09862J28868J44673
126396g56902J55933J61647J61227a23516A8598J24709J03643Q0462N6839L4409
126386D18660J4610j454j3091k0067k2590k1237j6847j0405k903M762J1876J7948
126374C59262K2714K6127K8282K9385K9657K9296K8426K7062K5116K2388J8619
126363F46334J3493O718j962j2700k5530m0326n6800p4501r2826j11048A22498
126351b1388j56799j66305j71716j72512j68356j59131j44950j26172j03360p7288
126341a467977m8885j9187J0720L9746O6879R1235J12099J28982J41632J50036
126331g94720J54422J55203J52937J48246d2172I1771J25223J15728J05407R4000
126321E32129Q1111O6316M9250K9745P911j5802m0610o5428q8972j09892j26892
126310C18866j38876C4943a10038j38656j26442j09068q7553o3127l7136j0971
126300f82991J4033L6652N5831P0739Q0778Q5608Q5138P9518O9118e1079a4718
126288H18f258l0550n3952p6393r7053j15207j30246j41691j49201j52582j51772
126277a104905j46855j38026j25602j09988r1672p1203m9171k6197k909K0066
126267a846462M2116O2654Q1136R7058J09962J19467J25246J27056J24752J18285
126257h38730J07750R3382P5616N5096L2718R659j2623l2405m7766n6747n7529
126246f71579m8750k9835j275L5152P6430J18592J57264a75636C3106K16628K11786
126235D61520J95352J69488J36914J00508O2955K6539o956l6284o0688p9851r3815
126224H75682j02905j07655j08742j06932j03027r7813r2040G0203a1147p7438
126214h8585p4920p3954p4549p6577p9786q3803q8190r2427r5982r8314r8915
126203a026002r7349r3262q6416p6712o4192m9048l1624j2404Q011K8919M9546
126192a450533O9094Q6758J01790J13511J21378J24987J24135J18809J09219R5804
126182c85048P9212O0300M0103J9803O79j5937k8736l6499l8181l3026k0652j183
126170c59165K4667N5527Q9373f5939H9598J82238K01465K11781K12810K05210
126160A103102J90455J70426J47061J22037R6645P1766M7961K5581M887j3869
126150A966052l0412m4418n5541o3451o7885o8671o5801n9425m9893l7751k3706
126139A399098q633O511K0694L2910M2211M7793M9032M5552L7239K4279P151j3398
126127A690439l6376o0608q4794j07602j27737j44029j55512j61491j61584j55765
126117D94941j44355j28015j07703C0269b9766l5400j2039Q843K6254b611D5593
126105I7951N2274M8569M2092L3849K4897J6258Q820L273K6p90O44L888Q278J3006
126091C53035J7205K0043K0811J8990J4333O870l056j4841k7630m0422n2121o1658
126079B51559o8058p0545D4353a7679n0972l5904j7617K836K4221M5201A4535
126067I5271R3015J00524J02816R9807R1786P9370O3486M5265K5983O936j0647
126056G93612k5712l7442m5339m9238m9315m6046m0152l2507k4038j5615p944
126045D20264j491L574P402J0427J3303J6800K1658K8477L7541M8752O1546P4899
126033G43152Q7398R7353J02982J02624R4933P9105N5000K3248j4758n6925j00622
126022A213490j42880j80651k11067k31685B06492c0660k20884j92684j54162
126013e98390j07616n5874k045N0674R9270J41081J73998a02343A05695K08435
126003C14130J98442J79344J52887J21122Q6226N0356J5470j6779m5151o8852
125993I87195q7568j01412j10884j16762j19998j21606j22546H2795d2614j28196
125983a70810j31962j36403j40959j44879j47318j47417j44401j37673j26879
125974a428701j11957r3172p1096m6591k0740N226L0012N2377P1201Q5608R4996
125963a432837R9118R8093R2390Q2811P0416N6461M2285K9226J8505J1136P850
125952h24546R032J4687K4436L7534N2931O9328Q5293R9333J10040J16169h9019
125940B2120R9128Q0907N7097K8713k910l6186o9392G8698d9977j51612j68404
125929c69993j78211j80609j75566j63461j45002j21183r3189o2299k9810L057
125919a516266L5193O5647R3635J18510J39751J56898J69545J77292J79764J76626
125909b03405c5773A16930J31998J05982P5495M1754O351k8812o1648r0001j11836
125898A86213F0806f8597j23131j06561q0419m6143n831L7888Q2036J23474b8134
125886A58170K02694K06766J97789J75936J42287R8775M8063o625o1748j13683
125876A048424j59003j94737k18581k29091B1220a87996j80850j43015r8677n1184
125866f61722l992L9630P6869J05594J24508J33239e3565F9484J07425Q7807O6728
125855C31444M6621K9586J7216J0459R577J4163K3211L5263M8569O1267P1570
125844F98946P7921P9129P4455O3662M7016K5246n28k8894n8248q6944j13365
125833G78396j36081j53882j65882A51004a9699j63542j50573j32599j10631q5840
125823f62884n9469l2761o912J7017L8129N5731O9352P8763Q3957Q5143Q2716
125812b51218P7219O9320d4938D305L8568K8398J9325J1828O234K717J297J823
125800A14495M014P450J1628J5971J9895K2825K4257K3792K1167J6285R241L04
125788B91324j0074k1291l2633m3322n2572n9659G808e7238o2679n6871m7890
125777b24678l6245k2663q038O634K0319L2031M0910M6281M7719M5092a4071A4540
125764C0515J622j3324h842m0185m9820n5654n7037n3639m5482l2945j6770J995
125752c58379K2052M1922O0061P4945g4202A5463Q7533P8385O2247L9615J1448
125741B94691k0886n5670r0933B625a51877j78745j95613k03803k02516j91505
125731a124059j71130j42339j06628o5943k2563K1054O2456R9349J29789J52305
125721a167709J66022J70709J66787J55287J37746J16057R2312O8617M6905a8470
125710b987D661N463Q611J6364K7673M1301N5938P0301Q3233R3761J01141J04856
125698F13303J04613J00318R2055Q0041O4613M6218K5398K799k0815m4559o7433
125687I96551q8312j06003j19273j26940j27961j21533j07210q5009n5479j9759
125677C9072K0447O2908J05021J43955J76912K01333K15173K17085K06591J84141
125667A572638J51110J09679O2655J3216l5362p9984j17988j47355j66823j75948
125657A185838j75090j65317j48276j26014j00783p4875n0418k9261j2837k120
125647C00847K430Q42o393j8402l4008n1836p0411C4805f9222j16517j24787j28178
125635d38704j26351j19282j07244r0785p0677m7861k3394J623K6113M9053O9555
125624h77954Q6887J00504J10068J15445J16704J14092J08017b7240F0403P4608
125614A35011O0551M6100L1823J8207N634n626j5416k3689l0499l5980m0329m3789
125602A01998m6624F279d5172n3910n6649n9797o3438o7610p2306p7481q3061
125591e79424q8942r4979j01008j06811j12121j16605j19846j21341j20507j16673
125581a678257j09141r7210q0270n7892k9921L400M1351Q2671J25558J67731K06558
125570a425422K39269K63200K76052K76169a08016A27799J96582J47023Q9913
125561E61317K8540l3540r2778j45888A27596i5513k43619k50951k45252k27408
125551a062743j98943j61893j18668p1905k4285K1583O3335R8946J26846J45984
125541a181743J55863J56561J48687J33360J12100Q6740N9309L1885O478j5117
125531c05877l1429m1427m4575m0900l0979j5918K726K3048M2949O0278P3037
125520c09067P9547P8612O9662b8404F43j16c1890o5177r5493j20493j37612j44856
125508e95521j41013j25792r9896o4955k3404K1756O7228J09726J46284J74499
125498e31088J92726a38182E8780J83973J62795J35486J04383P1868M0176J1228
125488G68689j3496l3027m6923n5248n8508n7550n3453m7410m0605l4119k8832
125477B99518k5375k4089k5025k7962l2450l7868m3504C4628a7896n4665n4648
125466a27209n2292m7644m0976l2753k3598j4226n389K213P977J1491J2550J1200
125454b98656P752K750l056q773j3452j6169j6114j2695n602N142J9143L5658
125442c04072N3639P1808Q8781A3342J13832J19809J20637J16317J07363R4767
125432F86067P9904O4378M9844L7809K9440K5411K5812L0127L7283M5780N3865
125421A165720N9743O1783N8710M9744L4691J3944j1552m0402p0910j01243j29592
125410A090636j54334j74161j88165j95889A80752a2169j83420j69852j53382
125401e18823j35205j16426r7977q0541o4505m9952l6685k4258j2068N76J4335
125390a121529K9758M7177O6649Q7891J10270J32817J54268J73156a31628F5382
125379B64473J93123J78533J55317J24108Q6213M3582j286m5466q5837j19307
125369G93453j43085j54968j53585j38604I2353A9993f204A7479P2845J16770
125359B07094J51344J73321J80701J72977J51217J17937P6802L2174j1413m9798
125349A202356p9659r8862j06649j03644r1693p3587n2696l2552j6480p243o808
125338E32483j6174l5328o3280r8197j37574C443b14376k52532k79877k97607
125328a044392l04116k98539k80798k51575k12259j64834j11727n5648N83N4223
125318b669082J02768J44094J76572J99145K11368K13400K05964J90282J67952
125309a057537J40837J10927Q0194N0470K3323k7j8780l2577m1504m6047m7033
125298h37754m5523m2727l9853l8018l8118m0751m6142n4120o4114p5198q6165
125287a408483r5627j02148j04380j01195r1822p5935n3730k5933O223M1079P6677
125276a935274J10923J41763J67377J86336J97741K01300J97340J86754J70887
125267c74853J51361i3604A4460Q7186O8118N1221L6345K2907J0021l338j8123
125256B68797l5041n4397p5973D379a17822j43822j61840j74134j78678j73781
125246i50077j58249j31572r4013m6647Q641O9254J32034J93438K49794K97535
125236d29862i6402B58579L60317L48651L20227K76359K19380J52496P9577M899
125226B020485o7178j32522j87535k29439k56441k67875k64176k46786A50588
125216b9844j37248r1316m5231j072L9684P6166h0851E4385J58072J76797J91617
125205E80871K02586K09577K12311K10416K03521J91348J73801J51029J23479
125196B258939R1889N7274K0871j5921n1651q4882j14296j38772j57442j69755
125186A696254j75477j74715j67884j55680j39015j18968r6703p3413n0243k8229
125176E15927q266Q942K2902L3328M0151M3482M3602M0916L5918K9154K1174J2516
125164H39746L664m971j3060k0364k6730l2089l6436l9824m2333m4071m5145m5652
125152D92735m5672m5256m4431m3192m1521l9373l6699l3447k9575k5049j9851
125141H8669j3990p484l80P271J5393K3921L2778M1891N1196O0628P0126P9628
125129D49647Q9045R8273J07159J15497J23004J29319J33987J36475J36168J32422
125119A650996J24594J12120R4584P1816M3967J1589k4338o2408j00860j37686
125109A784374j70806j98249k18334k29842k32100k25042k09174A15317d0131
125099a60783q2903m3992n607L0728O3725R2344I327J33639J45555J51544J51784
125088E91849J46630J36575J22219J04248Q3384O0374L5956J0832j4342l8982
125078A238743o2584q4728j05093j23442j39631j53590j65326j74895D7051a40930
125067c32706j93931j94578j93829j91763j88420j83808j77892j70604j61846
125058a989377j51504j39441j25529j09634r1649p1481m9072k4395K529L1639
125048b717914O2825R5910J30631J66614K03315K39942K75370L08014L35747L55865
125038e43681a78458A82165L39491L00770K45741J78358J04751L1971l3597q7460
125028A262190j27512j53766j67691j71441j67297j57311j43170D7813e9560q7487
125018a47047o7132m6811k6963p991R735K5861M0065N2062O1615c8076C4619P4059
125006A08678P2645O8557O1966N3124M2333K9958J6393K070j2573k7098m1085
124995C74968n4141o5919p6125q4525C304i2014r7605r7857r6197r2802q7902
124984e64377q1767p4693o6993n8976n0942m3163l5862k9221k3350j8293j4021
124973a061658j0423p316m447j502J878O076J1480J8452K7281L8161N1129O6020
124961h64869Q2420R9614J16563J31898J43954a39521A1399J42506J24807R8007
124951C76719O3580K4362j5721n2228q0983r8860j04334A4902f5630n5877k6990
124940a48497K831L0699N4358A1645Q3508Q7838Q5452P6941O3162M5150K4049
124929D77745J030k2765m6259o8489q8623j05993B6543a04088j37433j40533j40102
124918e22156j36453j29992j21216j10664r8891q6448p3832o1492m9775l8943
124908a429862k9146k0432j2741n936K02N923J1509J7223K3292K9868L7010M4663
124896a328427N2636O0605O8113P4584P9349Q1689Q0881P6264O7308N3701L5424
124885e97873J2846j3227m1481p0101r6828j19066j34116j39465j33166j14233
124875a446710q2969m1173P923N9955J09992J53252J85788K05024K10016K01415
124865d37487J81175a04187A3300Q0459M3881J0031j9460m3627B2483e2537q2908
124854a35445q6560q6932q5029q1835p8234p4963p2581p1443p1710p3343p6140
124843i94215p9754q3737q7573r0729r2693r3006r1307q7359q1052p2436o1710
124832a915571m9208l5397k0842o174P939K0831L1889M0576M6466M9285M8925
124821a781281M5444L9099L0310J9662P872m239j5789k5881l3643l8287l9142
124810a795875l5706k7672j4961K266K3606M8417P5842J04851J34265J62843J89333
124799a132791K12532K31386K45024a91029F3385K49710K38838K22136K00102
124790I74171J73379J42765J09210P3829L7879K725l0237n9646q4277j03111j15402
124779A121285j20738j19061j10692r6315p6949n3908k8730l107K1214M2499N9166
124768F34664O9836P3450O9338N7269L7512J0834k1505n7774r5859j33346j67634
124757D76785j96096F4472a61316k23072k06965j77157j34248p9809j6392N2543
124747i46416J22796J89678K48376i1202B32652L34276L24605K95604K49845J91479
124737A628461J25808N8663m285n8185r9534j26472j38836j37985j26428j07376
124727A013831q4266o0326l8266k0051o835J042L932K739j276o678j2048j6119
124715G75679j7923j6832j2631n500M024J5102K6693L7651M6838N3227N6011N4673
124703A017012M9051L9360K6202J0520o450k3292l8496n0604n8337o0712n7159
124692H47095m7609l2520j2907R726L3464N6130P5455Q9264R5704R3400Q1636
124681A288838O0444L0641o203m7888r1745j34886j74436k07792k32857B35922
124670a7228k47874k33272k10884j82730j51096j18335q6656n7963l3729j4897
124660a354664j879N443P657N712Q17n689j2457j8242k2010k2983k0712j5079
124648a454086o292N148J8487L2808M7078O0244P1312P9392Q3794Q4036P9905
124637h98174P1437N8943M2962K4244L697j7674l8807n8657p6253r0737j01417
124626a080436j07801j09602j06770r9466q8061p3107n5296l5437j4392O950K7723
124615a735695M7130O4464P9144R0735R8945J03655J04879J02785R7645Q9842
124605h56471P9820O8071N5100M1412K7470J3693M40j2014k3458l3769m2890n0828
124593g33424n7640o3424o8285p2339p5669p8326q0283q1443q1590q0398p7401
124582a550222p2013o3528n1182l4198j1923J6050M9696Q8401J30812J74810K17591
124571a105706K55939K86611b56322E8400L09587K91994K63625K26959J84887
124562A335452J40325R5930N3890J5852j7110m4432o6010q2086r3186j00019j03417
124551A135189j04259j03423j01731r9914r8574r8175r8999j01177j04655j09230
124541A15052D94a19683j25549j30084j33184j34286j32897j28618j21196j10519
124531a136016r6657p9839o0478l9122j6465O713K9569N1240P0898Q7791J01278
124520a081088J10876J16297J17452J14483J07745R7806Q5413P1472N6970M2955
124510a59619L0443K0378J3549J0539J1675J6986K6188H816N3573O9740Q5884
124499B18013J00628J12617J20634J23685J21091J12545R8150P8382N4094K6409
124489A166248l342l3724o3298r0702j14739j34420j49010j58046j61343I8644
124478e2630j38768j22168j02328q0195n6765l3044j0000J1467L0581M6699N9360
124467d47791O8279P3379P4781P2796O7912b9884B2202M2713L3477K5204J8637
124456A42233J4407J2981J4635J9425K7170L7468M9687O3009P6468Q8986R9463
124445F45932J06818J10072J08418J01285Q8392O9774M5836J7310j4743m8979
124435A230115q3874j17773j49020j76058j97521k12335G3758a45751k11614j96535
124425e53900j75065j48257j17357q3719m8719j3702K0094N1576P9806J04043
124415h85200J23737J38518J48214J52812J52475b1940A16396J25530J09727R1652
124405D43305P2076N1787L1573J2177n716k1516l4743m5057n2256n6291n7265
124394C38074n5419n1122m4841l7127k8571j9776j1321l739K535P158R933J0781
124382A16565R780P139L193j622o788j1747j5919j8760j9782j8596j4932q684
124370A9847J03J1195K4187L8513N3465O8222Q1902R3601J02456J07704J08729
124359G09924J05132R6767Q3762O6546M5836K2596k003k6644m9973p0663q7501
124348H93779r9496j05909j06328j00690q9277p2703n1885k7981k323K3648M8474
124337C09309P0744Q9185J02710J10490J11992J07001R5643P8372N5948K9413
124327A160807K1l0812o1572r0744j16872j38634j54927j64909j68053G0129h3332
124315b19770j13961q7175n7455k6323M623L3802N9744Q1159R7035J06683a1851
124303I4575R7070Q2554O4026M2877K0649j069k0746l7016m8780n5272n6130n1406
124291A31332m1575k7490j0315Q567K7652M5448O0587P1911P8587Q0144P6501
124280E01349O7980N5247L9268K1215K377j5948l2549m6382n6649o2842o4770
124269D08296o2555n6613m7612l6403k3971j1329N27J0708J8487K3348K5010K3454
124257B71347J8900J1804K801p331j7737k7549l5955m2252m5901m6575C7372a489
124244c2490k1190j0189J133J1857K1080a795C0181L2575K9623K3233J3807K018
124232A31437j1234k4869l7718I021d7387o0244n9451n3721m3132k8179r757J0875
124220b90996L2163N2369O9685e4380C4624Q8382P9888O3472L9711R808k4443
124209B91442o0793r6667D599a51764j75353j84632j83188j70825j48198j16784
124199a130744p8751l6786O153M7099Q3343J12656J33491J45080J47459J41434
124189d29566J28437J10352Q9314c3994A2785K8849J4803N224J45q94J242N420
124177F7574J0370J4851J7747J8211J5724J0124J627r222k1613l4544D3905a3839
124164g9842p0978p2182o9436o2864n2896m0208k5674j0288M925J8987L1048M0443
124152c88965M6756M9827M9762M6912M1828L5201K7794K0364J3582P974L862J337
124140d3766K51K14O60Q77J00k414p296j4993k5698l9299n5370p3169r1682j09691
124126d61276j25853j38814j47314j50301j47031j37146j20721r8289p0810l9627
124116a637182o373K7139N9051Q7585J11191J28638J39135J42356J38477J28150
124106f81833J12447R2759P0698M7947K6138O731r107k0563k7231k9120k6610
124095d37744k0400j1411o68J0803K2089L2487M1563M9172N5453O0773O5636f1678
124082A4327Q2165Q8948R5903J02213J06760J08242J05341R6906Q2156O0838L3350
124071I77149P68l5195p2317j08076j39879j65339j82501H4561a02855j74851
124061b77706j53370j24660r0911n4624j8400J5273M4193O6606Q1290Q7623Q5584
124050c39102P5716N9063L7055J1408j6017m3332o8736r0629j07687j18929j23747
124039g24937j21926j13633r9380p9994n6533l0240k457K5443N2132P6381R7122
124028i78022J13487J24837J30791J31212J26218J16157J01583e0515A1413L8658
124018E0071J4408r821B1597c2826p3126q8535j00172j07748j11166j10525j06115
124007g30213r8412q8040p5757o2407m8869l6007k4603j5295q516m437k928l531
123995a199015n482p741r085q214l904M817J8531L7275O0465Q6871J14691J41690
123983g69101J65427J83488J93773c1692A53801J66073J37272J00667N8456J3251
123973F29520l2120p4860j12390j42539A03931g0873j75583j66345j48044j22168
123963f83013r0638n5680j9681J4949M5921P1198Q9096R8399R8401Q8957P0499
123952b71592M3995J0924k6823o7025j07252j44990j77794k03398k19869k25714
123942a389538k19981k02345j73144j33406q4819k9684K9198Q8653J45321J95876
123932a773869K37259K66960K83281K85574K74430a74600D6131J85496J50763
123923C82390J21189J00695R1823R5311J09952J32843J59909J86652K08859K23209
123913A812832K27619K21330K04781J79331J46918J09736O9949K9490j0068m7558
123903B944360q2224j13667j41781j66658j88512k07586k24093k38161k49801
123894A331877k58897k65207k68396k68065G511b47723k42089k24232k01720j74823
123884a090587j44044j10119p3980l6734M02L6175O9357R8844J23714J43312J57273
123873h26387J65578J68528J66734J61050a1994A30187J31151J20329J10419J01835
123863E93921R4672Q8727Q3534P8446P2744O5741N6889M5874L2659J7516J005
123852A231728j6095l2844m8266o1432p1568p8129q0854p9785p5271o7926n8569
123841E60989m8160l7709k8196k0488j5271j3001j3872j7795k4428l3186m3298
123830B65585n3867o3934p2557c648q2177q1950p7924p0086n8696m4248k7464
123819d46193r217R516K7729M4464N8888P0343P8420Q2972A065Q2349P8245P2668
123807B34327O6553O0852N6425N3949N3832N6157O0644O6664P3281P9348Q3621
123796I45653Q4895Q2169P4763O2431M5425K4495Q39k4003m8314p0344q8513j01558
123784I87938j08656j09491j04291r3766p9041o1524m2790k4394p774N895J5773
123773C77879K1412K2779K0229J4459O438k691j1709j9421k4758k6862k5137j9321
123761C33297r472M010K0431L8845N8127P7060R4415J09048J19989J26499J28136
123750A100385J24779J16635J04211Q8266O9745M9691K9144R068r739k6682m1401
123739A614102n3753o3783p1650p7562q1713q4221q5102q4272q1583p6852o9944
123728G83667o0818m9584l6527k2126p014Q036K2189L4609M4521N1285N4450N3784
123716H76472M9308M1289L0225J6819J925j3507k8494m2084n3417o1778o6651
123705G50107o7744o5008n8641m9083l6970k3117q452O032J9347L0558L8858M3602
123693E79489M4363M0945L3418K2091P523r527k8127m7248o5800q2709r6984j07765
123681B89669j14385E8879e4754j06148r4268p8546n9710l8636j6247O506K8731
123670d13072M9636O8563Q5012R8642a971A14772J21125J22423J20699J16014
123660E95033J08439R8075Q5065O9657N2209L3220J3340o662k5914m3509n8562
123649I20391p0284p8042q1422q0271p4713o5155n2274l6963k0282l392J2527
123638C70120K6345L7072M3914M6334M4084L7246K6215J1691n355k3742m2140
123627E71784n9148p3393q3609q8718q7929q0789C0961a6684k2807O072D013O9438
123615G3451J00091J27366J49366J64486J71581J70101J60187J42710J19224R1838
123605A470401O2992L5188J0682q779k2164k9238l0533k7192k0738j2826n005
123594A422788J480N781P491O600L435j466p437j3808j9966k5420k9836l3043
123582A316599l5026l5913l5931l5388l4623l3979l3776l4278l5689l8132m1653
123571I22211m6220n1726n8007o4850p2005p9195q6133r2528r8086j02523F5373
123559d1574j06419j03749r8727r1176q0954o7993n2289l3945j3184R624L3954
123548f46432N9109Q4217J08271J30129a16112D6359J70671J72296J66760J53884
123538G09970J33981J07901P7018M3198Q651k4233n3112p5921r1122r7858r6087
123527F42386q6589p0891n1086k9613q982Q496K0936K7050K6256J8689N151j2994
123515D88809l3980n5809p6444r3968j06740H347a05187j06521r2744p2939m8265
123504d25656k0206R535L9152O6856R0992J10141e989A23458J28593J20765J06513
123493D79329Q6754O2709L5830P688k0123m6078o8839q7314j00728j08669j11086
123482A29473B1192g9670q9678p5722o0041m3636k7348j1799K666J6013K8474
123471c40741M0491N2636O5462P9366h302A02250J26880J42342J55473J64610
123461F91555J68104J64551J53024J33269J05805P1969L3816o049m4711p9264
123451A392069j07077j26089j34996j33383j21760j01490p4655m3844j1915J8293
123441E55153M4199O3727P5485P8886P4201O2528M5688K6055O317j0782k2737
123430I98720k7576k4081j1989P908L3793O2940R1961J17160J34938J42242J36954
123419A662970J18218Q6609M4127n979n9565j12054j58958j96382k21427k32491
123409I25068k29348k13125j86083A45204C2847d0021l6217n239J7992c1233E973
123397C9329K1905M608j6423A0506e0115p9516r3897j02522j04653j00086q9131
123386f19920p2566n1553k7537k139K2973M6194O6084Q1473R1514R5738R4072
123375b75667Q6824P4665e5622a5926C489q97a7314l6408m9414n8220o2448o2068
123363b85872n7405m9122l8145k5642j2901j251Q039J3869J5411J2194M180q177
123351d24822k3917m1568n9191p4471q4841q7677q0533o1460k9361J5611P1683
123340h80547J35187K00526K60538B3041L33680L34566L08693K59163J93088J20057
123330A572288N0017q785n1155p5348q2657p6503o1414m2112k2866p083K852N631
123318A202865Q86j0905k8639n0740p5364j00557j24405j45171j61390j71951
123308C34629A58483a5213j64740j49806j29772j05786p9192n1436k3976J803
123298g18118K4688M3692N8124O7612P2130P1990O7813O0475N1062M0765L0822
123287a28945K2391J6502J3931J5163K0326a1463B9594N5018O9779Q3893R5833
123276C34117J04156J07637J05442R7237Q3303O4538M2440J8947l754k3536l8614
123265H91913m7831n0862m8274m1456l2379k3302j6380j3353j5289k2469l4381
123254E45937m9838o7171q4460r9756j11314A5673a02391j11915r9398q1122n8117
123243d52943l1745l576K4708N1451P5108R4353J08147a8695I8313J11851J00794
123232C10958Q4660O4574M1896J8162n032k6079m3487n5940o2388o2114n4787
123221B10423m0502j9804O301L6373O8562J00685J30290J54797J71656J78542
123211I97323J73632J55907J25530Q4163L5256j5950o2762r7923j14979j09884
123201A170313q2365l6439K0242P8065J27615J61514J75485J68488J42187J00073
123191B025178M6565j3690p6344j37611j94422k44433k85999l18106l40280A08341
123180b46861l49023l34912l13980k87455k56632k22827j87329j51360j16056
123171b466435q2419n1314k3443O68K0657L6350M7728N4936N8260N8100N4966
123160b291946M9429M2111L3664K4718J5884P712O77m830q533j0254r940p644
123148b158952l520K174R116J6923K5172L3441M1309M8409N4432N9151O2445O4313
123136a745587O4868O4360O3145O1686O0533O0277O1516O4821P0653P9328R0942
123125a003458J05315J21950J39985J58208J75087a14060H3586J99714J93637
123116D76937J78586J54540J22415Q4098M2288K21l8715p1440r5552j09611j13276
123105F30491j07246r3107p3063m9649k5439k814J6218L0153L8034L9471L4616
123094D37665K4085Q903r599k9891n0326o9258q5131r6562B7459g4463r4616q0464
123082b49543n9850l3549k713L1179O6402J01059a3815A47098J82474J96439K01769
123071G27780J97938J84985J63580J35009J01131O4269K7055p806l7770o0746
123061A495425p5352q1105p8534o9124n5149l9329k4429j2824o154n078r259j7480
123049A021608k7924l8524m7309n2702n3720n0067m2119l0822j7554l926Q405
123038F65346J7901K3290K3686J8644Q186p207k6645m8907p2537r5957j17570
123027C88230j35892A02697e5135j59840j55438j44831j28617j07773q3583n7558
123017h92775l1339o601J5062L2240M3781M8894M7178L8668K3827L534k0978m8180
123005g46689p6355j03681j28368j48742j63380j71171j71422j63874j48753j26740
122995b149175r8944o6835l2155L194L7273O8219R4386J14438J27463J33008J31145
122984a637983J22438J07934Q9064O7545M5260K4086N762q276j7017j9972j7232
122973a238391r470K116J5918L0084M2721N2132N7043N6800N1500M2052L0111
122962h67384J7917Q014K903M659J4579L2905N8669Q9732J22966J54602a79759
122950A7764K02228J92996J69396J32399Q4318K8537l0814q9266j42449j86468
122940C78641A60403g5331k38120k25781k00255j64069j20501p3291k6347J6598
122930a107097N2254P8039R2275R4293Q4489O4274L5951K531l2534o5618r3254
122919g94397j12411j20781j17000j00778p2963l5503Q715N6088J02619J44290
122909a042121J77437J99130K07478K01848g3267G9578J14654P2343L0268p285
122899B89558l6558n4726o0208n2811l3759n511K8502O4286R7706J24936J42827
122888E04242J49228J43154J24858R5751N8247J5473k9004p1548j08759j37770
122878G43872j56477j63690j59213A20663A447h6329n2445j6414J7111M5196b7460
122866D8631P6404O6535M7681K1978p600l7483o3774F9771b0740q4861o4220k8675
122854a98496J9944P8049C9952K00839K52386K88670L04557K97046K65809K13367
122844A862626J44740O6734j3077q7430j50281j97458k26896k38584k34207k16660
122834G09507j89516j56515j21185q6534n4904k7896o397R338J9574K4945K6343
122823A46760K4756K1183J6541J1587O897K840m14k871m678o085p394q912j0915
122810A89295j3608j7107k1414k6425l1931l7630a990m8158n2205n4955n6114
122799b13422n5484n2968m8595m2505l4955k6292j6930p319K086J0872J8691K5300
122787d41521L0572L4528L7317L9227M0652M2052M3912M6691N0748a9540D3732
122775A15164Q0165Q8575R5476R9490R9148R3078Q0215O0041L2807l06l7135p4672
122763G32046j09363j37581j56193j63094H228a32284j14116q1659m6901j3574
122753c88534J5086L6647M9624N3506M8615L5974J7072o314l2322n9135q5130
122742c14911j08925j29462j46004j58144j65777j69060j68360j64198j57193
122733a682034j48000j37253j25533j13319j00976q8735p6696o4844n3065m1182
122723b631637k8982j6264k866J1294K6193M1687N7494P3205Q8293J02141J14074
122712b165368J23410J29503J31797J29877J23517J12714R7716P9033N7432L3908
122702a146461R649j4027l5739n4143o8005p6301p8306p3658o2422m5111k2691
122691a667215L460L1614N9798Q5932J07962J24042J32684J32900J24322J07262
122681g57239Q2734N2404J8485j6429m9563p8191r9884j12702j15387j07474q9329
122670a272575o2133k7769J1333N2400R2548J29000J59312J81544J94381J97221
122660c44738a54554A9530J50341J20870Q7930N3965K1442p322l0288m5841n2879
122649C17748n0892l9993k0922M998L5937O9671J03756J35691J63125J84051J96981
122638A100151K01045J96079J82578J61619J34708J03591P0070L5836K340k9281
122628B158736n8229q4020j06449j25516j41356j54183j64232j71710j76785j79557
122618G96699j80062j78281j74138I6677f1704j46584j32102j14966r5289p3300
122608f23945m9334k3863K523K9119N5119P9650J01801J20663J35379b7700A21784
122596B69642J40135J26421J07113Q2908N4794K4019p966l9570o9157r5131j16067
122585D77141j30790j38499F9022f2904j18438r9519p6758n2065k7536n287J2731
122574d29776K4898L0067K7677J7801J129k1090m7173p5163j03008j28730j50609
122563h53977j67289j77879j81987j79708j71583j58507j41623j22220j01603
122554b256376q0993o1453m3805k8607j6127o362R31O200J0029J3077J6012J9454
122542b428020K3916K9758L7168M6133N6446O7712P9382R0784J01168J09762J15816
122531a669975J18661J17754J12718J03371Q9747P2115N0954K6949R68k5998n2855
122520a055591p8487j01778j21699j37335j47948j52998j52193j45477j33056
122511b226562j15376r3112o7120l8411q097K2671N2735Q1005J06493J28346J45904
122500b011524J58683J66411J69008J66585J59405J47886J32559J14051R3084
122491g03852P0461M7081K3945K145j7145l2711m3394m8181m6340l7548k1981
122480h07520l70K6015N5440Q5839J14982J40641J60787e0471A27698J73412J59260
122469D60370J36078J04750O6607K3353k3035p0423j16619j59497j97094c229
122458b53253k63064k66362k59907k44166k20047j88862j52237j12045p0288k8990
122448b059221R915M4693P3909R6521J11929J20020J21160J16180J06296R3032
122438a165566P8081O3191N0004L9928L4020L2888L6660M4973N7024P1661Q7501
122427e69635J03072J16948J27870h6887E0358J34727J27324J15361R9386Q0121
122417F07277N8369L4978J0771j3478l7080n9424p9995r8368j14207j27252D4259
122405a00095j48322j49314j47515j43194j36721j28540j19166j09158r9108q9577
122395a370710q1090p4086o8883o5647o4371o4857o6717o9377p2114p4088p4394
122384b146334p2128o6465n6721m2430k3420J49K7742N8448R0986J23760J54946
122373a951467J82590K04744K19632K25791K22247K08633J85308J53397J14777
122364b34348P1998K8118j3534m9641p7210r3900r8291r0076p0151m0583m415
122353f72033L4614P2453J05171J29347J42426d5061H5653J06648P2755L1832
122343B96888j2840n7832r9875i802j64465j83433j92472j91792j82306j65465
122333a089735j43103j17228q9853o2810l7635j5453L062J7703K8695L6617M2325
122322a427415M6813N1098N6104O2554P0867Q1131R3056J06001J19016J30926
122312f09849J40424J46206J47083c4025I6669J12672Q8362N8580K4612j1860
122302C69035m8850q4214j15798b1420j59906j69491j69655j60350j42174j16364
122292i39360q4709m9427j3011K1963N3048P8103R5482J04177J03902R5126P9048
122281d55658N7491L2757P421j5895l4758m7160n1694m7698l5320j5487J0168
122270e95833L9491P0015R9207J24723a17783C9720J62678J60099J50350J34513
122260F47360J14006R0403O5260L9974J5690o773k6896m4451n9427p1950q2222
122249F80974r0440r6761j01284j04027j04976G9401b1934r6772r0518q2824p4046
122238c66094o4662n5234m6379l8724l2855k9265k8315l0185l4863m2113n1501
122227h20190o2392p4006q5450r5776j04051j09407j11111j08617j01598q9997
122217a762595p4008n4099l0976n549K1120M7879P3549R7007J17243J33430J44968
122206a292031J51529J53074J49838J42339J31304J17642J02353Q6451P0885N6446
122196a30170M3701L2920K4054a2782b582I73c349j4588k8252m6043o8242r4526
122184b55000j23896j54642j84420k10420k29642k39232k36872k21132j91766
122175b047022j49837r7708l8820K2656Q2284J35842J79769K11481K29584K33904
122165a237867K25389K05936J78086J44775J09012P3658M1196J3608p718k2019
122155b75944k9138k9453k3806j3383L99J6017L1945M6757N9222O8354P3458a416
122142F8960O2336N0511L5564J8321l34j9480l8248n5851E0144c4940r5859j03758
122130b34557j08729j10822j10162j06913j01239r3284q3139p0872n6508m0088
122120a116313k1692j501K0171M2827O5785Q8174J08987J27138J41559J51298
122110c93567J55626h3823F2899J33774J15994R4417P0332M5156K0327k800k3070
122099E17029l9577n1749n9327o2401o1344n6783m9522m0485l0623k0859j2023
122088C2336m790L44L090L377J339k703q267I963a1559k7860l3110l6683l8091
122075a47303l6987l3182k6652j7544o152P109K1718L7116N2723O7997A312R5765
122063I7077J07611J17837J26335J32994J37658J40046J39729J36131J28605J16553
122053A380576R9579P7642N1152K0986j1560m4937p7476j07582j33867j55250
122043A099263j71007j80781j84567j82666j75622D0436a08779j31663j12480
122034c52922r2599p2874n4057l6773k1501q568J845R711J5120J8282J9481J9063
122022e55792J7406J4883J1849Q606N393K372l85k880n210p528j0037j2977j6582
122009e50882k1067k6602l3277m1099m9956n9617o9741p9856q9401r7733j04159
121998a223390j07981j08534j05226r7609q5402o8542m7231k1941O549L7176O8616
121987a753515R9313J27557J51578J69642J80196J81997J74260J56795J30110
121978c82067R5482N4970J1323l2171p1941j04481j26725j36433j32531j15316
121968i39890q6514m9129p139L4975P2731J02169J20267J25219J16551R5075O2706
121957c52979K2194k3186o9970j14794j54632j87001k10062k22691k24488k15717
121947a753326j97250j70453j37063r9055n8524j7544K1944N8226Q9905J15956
121937b147184J35758J49117J56239J57716J54447J47587J38456J28430J18863
121928h60571J10974J05752J03871J05636J10908J19108g5114F4663J49072J55146
121918C68881J56028J49932J35492J12043P9870M0416l598m8259q8750j19910
121908G82145j37030j36743j17839q1748l2531K3711P9854J28970J65421J85604
121898H59814J88236J74209J46136J07759O3349J7156k6968o5857r7163j19419
121888A247252j31991j35010j29256j16016r6942p3898m8837k3657r0K0378L6591
121877E48524M7758N3482N3753M8921L9655K6869J1663m789k1301l6779n0290
121866G17466o1138o8900p3472p5053p4151p1526o8126o5020o3286C2869c4887
121854a10202q6801j02003j20297j40645j61670j81716j98988k11692k18177k17111
121844a749302k07602j89312j62516j28119q7591m2879L760M9942R3358J31963
121834b288298J64157J88897K05762K14958K17259K13883K06356J96313J85347
121825d95366J74829a54755D048J54000J51021J49105J47169J43941J38096J28408
121815A015788J13884R3896O8266L7325J943l6514p6230j15068j50701j80785
121805G71804k03152k15993A34620g4094j88244j57678j18876p4373k7189J9453
121795f21001O2435R9068J27383J46328b9935A26930J51045J40566J27752J14754
121785F61047J03262R4336Q8316Q4876Q3149Q1897P9739P5345O7597N5734L9413
121774A514711J8732n793l3277o2573r2349j21209j47798j70888j89459k02755
121764E07342k10334H4945a23191j99041j85511j68480j49021j28270j07356q7345
121754a148215o9156n3538m0999l1808k5972k3234k3116k4939k7871l0993l3355
121743a533196l4049l2275k7396j8999o932Q671K7381M8489P1034R3861J15685
121732a287726J35179J51062J62214J67743J67094J60091J46976f8950C6501P9429
121722A15930N1888K4437j396k4286m3235n7631a593p2472p3722p1875o7894o2752
121710c50308n7334n2341m8241m5248m3337m2277m1684m1096m0028l8046l4802
121699h34742l0090k3845j6170p301K382J2415K2272L1402L9280M5432M9473N1132
121687f58360N0266M6875M1094L3197K3569J2694J124j0544k1716l1810m0302
121676e53913m6749n0810n2265n1027m7139m0786l2272k2012j0515J650J3873
121665h91965K5538L6049M4865N1521N5660N7039N5558N1264M4337L5109K4038
121654d10987J1684j300j4212k6327l6939m5391n1123n3701n2860m8514m0792
121643g70462l0033j6792j809J4017K9687M4174N6490O5793P1457P3158P0922
121632c93398O5134N6537M6142L5139K4769J6178J0296P739Q756J3208K0614L0214
121620e8672a7611C4509O2366P0854P6795P9592P8858P4419O6315N4757M0124
121609F38589K2911L707j6839l8050n9246p9772r9013j16413A24385a9449j53140
121598a72589j59177j61811j60996j56771j49258j38645j25192j09209r1060p1141
121588a495849m9879k7720n118J7478L9624O0906Q0942R9393J15975J30469J42732
121577h91047J52700J60382J65872J69330g1805I9189J69669J67178J63650J59117
121567G58803J53499J46588J38083J27587J14685R8979Q0160N8073L2762M516
121557A713735k6121n8351r1146j23303j53501j80371k02586k18934k28390B00832
121546b3081k09448j87090j57517j21769q1219l7525P454N1728R3286J30187J60666
121535c74328J83242E715K00673J94686J79197J55085J23721Q6903M6751N594
121525I98325l4179p0271j00624j23567j37922j43090j39093A23027A6384f4606
121514a16142k0372J0405L8866b3863E8847R6080J03186J04174R9576R0225P7146
121503F29234O1453M4248K6526R124p330k2426l5969m7940n8460o7745p6040q3575
121491C71100r0528r6983H0666b7552j12651j15915j17671j17571j15314j10661
121481g17335j03500r3850q1895o7971n2575l6329j9962m245J0033K2150L1474
121470a114005L7540M0080L9064L4705K7475J8087P455l355j3176k0841k5246
121459i72217k5445k0739j0738M563K4761M9018P6087J04342J31883J56617J76420
121448c05448a16172G7297J87741J71461J44761J08626O4929J6392l3543q0935
121438F56729j21643j51706j67757D8174a01640j15528o6994q232N5452J17984
121428a18958E4250K15568K40792K46375K31870J98881J50826R2471K9354l2844
121418A427543q8887j34450j66439j83174j84375j71044j45241j09787o7952k3141
121408A53053K1394O2787R8736J27620J48536J61290J66318J64582J57407J46343
121398A408066J32970J18767J04961R2435Q1662P2694O5183N8455N1622M3700
121388B230515L3765K1091N267j3705l5362n8801q2738j05617j25775j41632j51861
121377A575147j55573j52402j42603j26997j06897q3965n9990l6706j5577K336
121367F96773J6493K6871L3935L8511M1640M4413M7789N2461N8745O6538P5326
121356A199495Q4222R2083R7628R9596R6872Q8637P4459N4378K8919r18l3713
121345A881658o7719j00989j31525j57419j77001j88980j92543j87429j73961
121336E04092j53040j26075r4919o1705k8715J787K7732M7409N9581O3604N9481
121325B99232M7866L0024P740j6816m1270o3234q0510r1294b599q9098p5794n5444
121313b22935k9793j212K7505N3358P3418a4571G1815P6156N4232K1540j9928
121302B03815o7204B0050a43726k04489k34578k50526k49777k31002j94273j41124
121292a649495p4474J565Q2007J61388K34204K95396L40754b41374A32072L59295
121282D91367L26419K77792K17492J50287Q1214J5120m3770r2205j28127j50811
121272A144778j60824j59856j50462j35702j18741j02475q9193q0328G0878e740
121261h5547q3815q6240q4694p7125o2131l9176q685K7947O8472J10006J49306
121250a71682A1403K08350K22654K24369K12797J88249J52004J06198N3626k471
121240A377179n8676j11653j58378j96344k23712k39387A45962h9232k16889j89810
121230d95931j56024j17815p7547l7478L65L4281O2993Q5668J01923J11797J15704
121219c72064J14331J08588d9666C8372P5244O1945M8833L6411K4988J4701N543
121208C06037k592r859j6416k2375k7773l2554l6549l9515m1140C6167b929l4926
121196c7855k8517j9973r593K113J4475K6681a4794C2444N4087N7985N8809N6823
121184B60148N2681M7386M2214L8552L7734M0837M8489O0718P6858R5549J14818
121173I15984J32248J45253J51328J48389J35001J10599P5588L1339j9895p5177
121163A750657j31122j84209k31048k68674k94769l07826B5757b67618k67413
121154e35031k31332j87694j39457q9736m1585K214L9356O8144Q7608R7542R8516
121143h31455R1790P9234O3146M6084L0653J9277J4007J6319K6973M5906P2194
121132c25872J04086h2692I1490K05998K31155K46565K49748K39122K14236J75888
121122A654202J26146O8200O114n5559j12212j59670j94592k14816k19539k09353
121112F88921j86106j52653j12503o9427k7100J1235M2987O6372Q0441Q5061Q0806
121101E08034O8808N0601K7956K713k3329m8547p1534r1176j06647j17427G6183
121089d7996j20374j12248j00324q5233o7661m8344k8020p437J2696L1690M8918
121078e24333O3809P5875Q4715R0036R1661b8682E5120P4660O2508M7877L1422
121067B71587J3898l864k0993l6625m9937o0208D7007b2442o7807o1939n2110
121056b04298l8805k2714m698J4262L3134N0879O6548b6378F2180R3888R5173
121045B51241R2544Q6372P7241O5879N3100L9721K6498J4050K829o939j5225k2201
121033F65110k8191l3609l8895m4433n0509n7228o4507p2064p9423q5969A9282
121021g4519r3711r0209q2949p1828n6987l8808j7895M984K8951N3091P6526R8458
121009b64896J18245a1262A38311J60612J68419J72960J74172J71936J66023J56106
120999A308539J41787J22662R8423O8969L4516m322m6488r0486j34471j76368
120989A322761k14044k45503k69058k83495B2482b60621k68876k46659k18058
120980i94214j84978j49470j13578p9192m7928k1045O14J6651K7093L2351L3174
120969a480522L0548K5621J9603J3675Q900O165O103R076J5148K4087L5390M8319
120957a237887O1953P5257Q7141R6542J02489J04170J00990R2606P8962O0306
120947c77471L7172J0371j9042m9831q0625j09989j36500j58814j75736j86286
120937a246751j89742j85697j74074j55135j29483r8044o2010k2819J7933N8554
120927b187268R7326J32596J62853J86802K03437K12096K12525K04898J89846
120918e84889J68461J42268J13196g7464b1788A0517J5901Q664J2231K7383N3750
120907A28446Q9608J31773J75750K16168K47468K64813K64979K46985K12306J64533
120897B142829J08663N0166n881n5418r5719j25414j44305j53100j53084j45858
120887A422879j33113j16484r7427p7201n6827l7102j8625j826J3002K5671L6059
120876I59006M4093M9737N2955N3743N2091M8029M1608L2930K2174R587m480j9576
120864A341897l5152n0571o5128p8084q8714r6358j00464j00659r6782q8926p7445
120853D63614o2962m6322k8559j0812N752K0024L1035L8047M0577L8466L1853
120842E20713K1193P193r232k7019m5035o2158p7328q9627r8303C7565f5353r8511
120830a63864q9791p7158o1201m2656k2372j262J9743L9737N7878P3432Q5793
120819a81721h7215A2075J00042R6824Q9862P9535O6344N0879L3798J5790k465
120808E42684k0315l7192n2609o6206p7749q7146r4442G215i6310j05946j07471
120797c09727j08501j09388j10402j11682j13214j14816j16139j16704j15932
120788a326505j13216j07992r9803q8374p3647n5812l5306j2780J0951L4954N8258
120777a809272P9924R9084J15006J27125J35052J38594J37753J32700J23773J11441
120767f08820R6279P8951O0163M0643K1119K270j5272l0969m4372n5152o3103
120756e18263o8150p0341o9851o6964o2058n5594m8082m0061l2076k4642j8226
120745a074308j3225r941q566r176j1724j6042k1849k8769l6345m4068n1397n7799
120733a383209o2766o5863o6731o5127o0932n4170m4998l3720k0756o640Q021
120722a856891K2566L6326M8651N8960O6776P1742P3675P2568O8598O2142N3746
120711a221141M4107L4046K4444J6202J0163P064P455J1648J9661L1203M5633
120700i69515O2014P9126R5570J09853J20532J26334J26315J19949b2600F6052
120689A31328L8536J0177j7941m3997E1715c2126r5507j00995j00358r4041q2806
120678e05833o7641m9664l0039r897R717K7887M3856N7032O6997P3510P6481P5980
120666b31614P2214O5512c7568G608L2699J9562O474n846j6702A8343a3202l4550
120654d7752l4194l0390k3252j3114n23J3781K8899M3835e151F3958P7682Q2729
120642B24369Q4046Q1837P6732O9753O2225N5628N1370N0592N3916O1283P1885
120631I43636Q4165R6003J04952J08579J04805R2209P0249L9357R33m2799q9004
120620A513085j34504j76076k10723k35916k49790k51261A4710b02223j83167
120611c85390j40891r2741m1700R084N6498R7672J30149J52040e3138A06875J46007
120600B52882J21242Q7535M7284L319m1296q3460j20246A18152d9903j75796j71826
120589c97525j56472j30865r6846n6844j3673K9672P0243J05364J32826J51036
120579c63084J59130d6945I8366J25343R8944O8315L5847L912k5293m9924o8578
120568B86932q0388q5034C8770c5438o0545m3137k3550l396J5784L2614M5973
120557g1695a6646D2724N8833N3656M4375L1777J6832O37j5672l0994m4314n4779
120545A03075D1337b3435o3713n8648m9910l8034k3750p904Q578K4763L9762N2786
120533a39505O3223e636F9238P5980P4278P0313O4819N8644N2684M7776M4611
120522E58343M3640M5007M8503N3585N9419O5003O9279P1307P0395O6212N8816
120511A209509M8659L6490K3242R886k702j3850k3168l0570l6261m0688m4475
120500A136072m8327n2956n8991o6920p7023q9358j03738j19728j36684j53780
120490B28567E8506a25992j96062k03773k06782k04414j96228j82047j61990j36476
120480a613764j06215p2188l5603K159L9607P5229J07565J35293J57319J72847
120470a137751J81445J83091J78205J67633J52644J34847b3779G4636Q3737P3826
120460B32199P0020P3075Q2964R8784J18711J40080J59605J73727J79079J73013
120450A501257J54086J22407P9764K9466k4087p6027j21691j57257j80185j89428
120440A138305j85410j69809j45211j14731q1616m8942j9343N130K3108L3903
120430D35384L7480L4358K5509J2243l947k1480l8822n4577o7566p6892q1971
120419A99719q2542C8511c2188n9240m5089k9161j2432M129J9646L3374M4758
120408g6203b2732C6686O2756O3861O3308O1824O0227N9356N9999O2819O8282
120397E99118P6586Q7612J00894J15588J30528J44249J55103J61419J61676J54761
120387A887534J40199J18373R0646N9318K7405j824k5417m1325m8813m8579m2545
120376B114972l3382k3956j6766j3614j5423k2259l3478m7933o4195q0763r6215
120365A666988j09336j19179j25120j26845j24354j17900j07964r5195q0352o4250
120355E96493m7714l1528j6408k969Q297J7014K2936K5935K5984K3151J7565R414
120343F48170j081j3669k8087m4053o1265p9391r8066j16868G0386h2428j68749
120332b51177j82374j92887j99432k01132j97136j86663j69084j43968j11175
120323a835028p0909k3796K9091Q6193J45473K04459K60342L10100L50684a64117
120312B29410L91881L73830L40144K92976K35806J73213J10395N2574M273l1302
120302B173200n2748o0599n7142m5914l1032j6456n395R3p53p483j8693l2372
120290A844706m6284n8305o6698p0300o8596o1743n0488l6039j9923l795J0737
120279A373272K2259K9695L2385L0143K3242J2381j399j6842l2587m7321n9900
120268A365328o9459p5490p7883p6921p3245o7770o1579n5805n1493m9495n0353
120257F55835n4250o0969o9905q0127r0451r9561I4425a4588j07236j00227q7837
120246c09888p0379m8610k3703K848K9343N3995P5087R1098i9370D162R8910Q7209
120234A90281O9189M6068J9436q844l6786o2424q3946C3135g5864j10807j05188
120223b91859r2605p4032n0886k4907J961K7735N0546O8775Q1220Q7171Q6488
120212a30393e0763A6844N1929L4448J7214K277q521j3748j2545m776Q935K7189
120200A19246M7935O8628Q6502R8879J03472R8721Q4021N9865K7870r355m8476
120189G37308q5787j17648j40909j53285H6073e5886j19641q8983n3073j5388
120179c32971K0582N1680P5372Q9961g16H8888P5774N4804K8801J11k8913n6110
120167A63355p9692a4672j11293j18360j19881j16629j09732j00509r0339q0529
120157h61944p2166o6040o2558o1719o3105o5952o9191p1571p1776o8556o0853
120146a595431m7918k9414n466K3283N5717R0264J25011J57812J86445K08780
120136h30917K22934K27462a59068D5621J77663J41620R8497N0835J618m5920
120126D69934q8539j23227A10712d8703j58201j43918j17767q1964l9615N527
120116e84641M9388Q7972J17776J36210e1340H3858J17723R2781O4738L8570J9124
120105D16794J0414J4907L3044O3040J01051J41696J78848K06564K19985K16027
120095A602370J93789J54584J01677L9731k5836q9568j46557j92935k26143k45045
120085A166067k49853k41947k23571j97536H6291d8234j03137p4828n1111l2839
120075c10149k0238j2974j0282j1080j4134j8187k2083k4861k5832k4603k1088
120064e15511j5479q198J62Q916J7354K4825L0777L4822L6743L6516L4298L0389
120052b84386K5214J9254J3020O967J495l127o762r422j1261j2560j3697j5101
120040b90366j7219k0457k5136l1471l9507m9134o0063p1845q3890r5500j05930
120029h90518j14422j20275j22888j21821j16819j07848r5101p8995o0144l9324
120019a868155j7422M623K5887M5520O2801P7194Q8362R6197J00799J02453J01599
120008a180142R8750R4464Q9250Q3544P7646P1708O5731N9581N3030M5808L7657
119997d02973K8392J7950O415n951j8738l1398m3301n3790o2237o8112p1027p0767
119985g75537o7329o0894n1836m0675k8034j4597j054J1957K3871L4242M2766
119974i27120M9267N3711N6191N6875N6016N3893N0786M6959M2630L7957L3046
119963c89789K7945K2659J7177J1491N623l40o240j1811j6683k0386k2362k1988
119951d04704j8641j1730p80J4492L4094N7678Q4450J13116I828J68330J89799
119940C67957K03321K06086J95886J71681J34153Q6077L2300k0810o6524r9149
119930A210978j15341j14822j00271p6481m9157k3722m443N982O494k544j9679
119919G16994m2763o9270r6602j22323j44302H0895h9841j73315j68412j56348
119909e87916j37883j14124q6457n6445k5726M070L1433N5035P3803Q6979R4141
119898f63090R5218R0484Q0536O6239M8669K9064Q716j1083k9125m4354n5932
119887c84658o3277o6094o4381n8442m8834l6345k1927o641Q429K2243L3879M2600
119875f43448M7900M9552M7621M2454L4673K5108J4759M690m042j0489j3899j3810
119863d18931j0082k972O912J8603L0891M2407N1791N7827N9621N6722M9223b0211
119850C344Q135D767a4443k7849l1553k9836k2859j1392L298J9626L5880b8689
119837C3244O9383P2256P0491O4452N4842M2607K8814J4527P13j1855k2642l1393
119825C85439l8127m3128m6874n0000n3203n7172C4427c5223p8817q9955j02729
119814c06724j16505j30390j43256j53819j60719j62607j58273j46719j27302
119805a606314r9788o4459k2127K5814P7459J30425J81992K29268K69388K99747
119795e78595b60338F3216L15193K93726K60702K18537J70276J19265O8805K1803
119785A531523j9471n3561p9809r8306j09686j14937j15183j11517j04870r5966
119775F28217q5305p3197n9825m5310k9787j3448L418K0403L6989N2567O6479
119764E01201P8051Q6655R1749R2928Q9963Q2814P1660N6885L9066J8953k591
119753A207334k4609m6128o6200q3962r8671j09767j16876j19837j18699j13709
119743C08876j05278r3936B9361c5631m8607l1645j4476K683J9773L6874a6873
119731E4937Q9964J08569J27330J45620J62463J76555J86368J90305J86917J75121
119721A604149J54432J25104Q8203M5563l66m6754r0677j29397j60626j82706
119711A406925j94725j96528j88684j72369j49215j21169r0300n8668k8179m88
119701B06600K3087M1600N4497O1614O3144N9579N1671M0349K6652J1656l581
119690F36868j8096l1054m1790m9839n4937n7027n6245n2899m7431m0394l2401
119679A54755k4094j6097q992l282O33K468K065o08n456j2273k0760l0526c294
119665e5377o2884p3026q2018q9399r4754r7716r7984r5326q9584q0686o8650
119654i87404n3587l5717j5366P030L0917N5627Q0396J04366J26612J46175J62093
119643c78858J73456b5955A53447J72872J59666J39903J14047Q2935M7761J0074
119633H80705k8287o5254r8639j26247j46024j56208A04574c8498j18967q3889
119623b41354l9388J2213O7894g6516A00544K22882K58046K79646K85683K75316
119613A422117K48985K08445J56655R7548L5690k4133p7368j20105j49441j63727
119603A634666j62680j47350j19982q3727m2318L00M0335P4471J00120J15595
119593A409430J20186J14145R8609P5436M7007J6005j4815m2862o5881q2127r0468
119582A584665r0441q2272o6815m5485k0123P141L4066N8453P8311R1997R8336
119571A647833R6689Q7000O9796M6130J7519j4192m6951p8657j07313j31172j48861
119560A437821j59475j62637j58523j47820j31688j11632q9396o6809m5640k7455
119550C36746j3502m601j104k862r261j9267l1534m4512n6579o6182A5377e7484
119537a25694n7782m1813k0987L614L0589N8316f8697D0403J28853J42959J50392
119526D62607J50524J43153J28526J07320Q0589M9705J6263j8016n1395q2223
119516I87053j09042j30665j46241j55313j57821A33869a0987j31095j14054r5118
119506c51254p5717n7231m0892k7710j8403j3352j2590j5796k2336l1306m1612
119495g08199n2049o1391o8489p2349p2213o7610n8398m4759k7209o543J6209
119484a223000L9864O3154Q4826J03715J18827J29395J34926J35226J30407J20863
119474a61797e4557C5827P1276N0974L0534J0955o890k2275l4677m3770D2517
119462i232n0945m7391m1545l3917k5034j5398n468M357J3754K2462L0287L7076
119450a20994M2714c1187A8919N1634N1543M9687M5919M0105L2153K2032R796
119439C21788m390k0239l7340n5147p3015D1444f4529j19526j30157j37244j40325
119428e91781j39108j33509j23663j09900r2746p2863n1011k7998m627J8366M0333
119417a288507O0750P9223R5493J09404J20895J29947J36571J40773J42536a31100
119406G450J32683J24182J13077R9500Q3708O6098M7215K7741Q460r780k6137
119395F74197l9821n0178n6747n9306n7910n2903m4916l4815k3655j2603k847
119384B38496M512Q543Q576M279m306j6738l2206m9553o7385A0062h8232j08344
119372a96576j13086j11663j03668q9217o8966m4086j6203J2708M0470O4877Q3862
119361e41548R5679R9073R3396P8687N5714K5942q569m5283q1389j14011j40428
119350d82737j58293j65837j62002j46540j20049q3929m0269Q296N8803J08176
119340a184381J53475J92085K21940K41623a24799A23735K36631K16124J88839
119331G65329J56855J22320Q7264N3435K2167n672k9723n0083o7229q1891r4907
119320H77865j07064j18969j30918j42828j54221E9618a12145j75477j74077j66425
119310f28124j51719j29609j00328o4704k4165J9355O3547J05913J43953J75402
119300e90479J98396a80428C4152K07300J90664J66147J35733J01728O6566L2616
119290I34906J983k3639m3079n5753o1677o1405n5958m6679l5103k2795j1200
119279E19601j524N378R050R456O970K302l585r582j4571j7532j7672j4501p905
119266D65885J826J4018K7643M1420N3889O3574O9083O9246O3242N0664L1599
119255I52089O624k3206n6425r1259j25758j57941j85942A10021a13365k30879
119245c44244k30409k22274k07237j86438j61280j33275j03901p4477m6034j9268
119235a728837N505K8311M9454O9419Q8731J07845J27004J46168J64933J82542
119225g58925J97912K09724a34750H2191K09695J93897J69099J35397R3498M4702
119215I28479r132o5697j22347j76301k24779F4989b30493l13896l19476l11967
119205a175832k91845k60325k19256j71029j18413o4373j1897L6210P7495J10008
119195b089257J32419J44098J45132J36320J19076R5352O7466L7955R377j5854
119185a217916l5643m8356n2919m8898l6514j6617R374L9586P1817J03711J32903
119174a099472J57198J74721J84037J84252J75078f7349F3097R7369N9491J9027
119164B38984k1638o0088F3226e8214j40668j50544j50452j40349j20770r2792
119154h53789n7966j8222K4238O7077J07952J44646J75197J97999i61B15313K11018
119143D26331J96586J73966J44589J10270P3084L5240j065l3788o1168q1871r5056
119132H87118j00445r8340q9554p5355n7302l7108j6451L161K0535L4845M5654
119121E16758N2890N6752N7641N6035N2433M7284M0944L3695K5732J7206Q234
119110I65604j056j0520j9991k9259l8100m6270n3531n9668o4496o7884o9754
119099E05075p0091o8944o6415o2659n7863n2244m6028l9435H711a7251j9429
119088c6680j3217p417k099K698O960J0677J3855h729I858K0128K1087K1430K1117
119075I3620K0103J8349J5821J2514Q438L642j796p757j4087k0607k7109l3375
119063F7756B8576a5737m8581n1813n3880n4680n4139n2203m8809m3869l7248
119052d60959k8735j8041m800J1392L0900N3945Q0456J09918h4687H7996K01937
119041B89933K26284K42938K49440K44049K26046J95860J55005J05882N1449n112
119031A981774o0703j12569j58450j96678k26199k46561k57842k60596B06424
119021c8100k28323k08649j87022j64874j43510j24014j07221r3686q3655p7082
119011a456136p3634p2736p3608p5338p6925p7381p5770p1297o3362n1592l5899
119000b203678j6471O217L1433N8224Q5470J11959J36458J57791J74926J87042
118990a270629J93584J94310J89317J79029J64182J45778g9420B3758Q1614O1567
118980A66939M4123L0125K0110J4283J2492J4274J8878K5365L2665L9709M5503
118969D64466M9224N0297M8430M3632L6212K6720J5887M553o436j6309k4446l0438
118957F61792l4121l5576l5119l3239l0537k7650k5149k3472k2832k3185k4189
118946C46723k5215k5380k3628j8819r878M087K3611M8736P8896J12845J48643
118935F60621J83741K15122K39576K54013K55842K43312K15832J74115J20200
118926B562374N7269j0686p9288j44256k01815k49020k83935l05669l14297l10684
118916G19993k96286A50784i1800k07272j68873j29090q9406n1062j5076J7745
118906g34834M6785P1585R1832J07343J18052J24007d9859G2549J15507J05146
118896B93202R1916P6488N9608M2065K4672Q229o516j8888k8337l4464l7039l6032
118884D34904l1613k4157j4219k527J0078K2675L4336M4178N1452N5596N6306
118873F37009N3583M7775L9553K9891J9991J1137M550J190J584N668J2734K1481
118861H86146L0160L6875L9880L7889L0301J7280k98k1010m3132o4892q4687j01248
118849G63264j13737j21754j25325j24814j20854D2546f3262r6421q6831p7664
118839c24178o9376o2249n6377n1698m8008m4999m2307l9545l6347l2413k7533
118828h35030k1620j4706o979J260R587J7494K4418K9783L3036L3697L1393K5900
118816f71767J7166N327r278k6113m4466o3473q2157r9482j14397j25906j33125
118805a347671j35332j32033j22983j08244q8171o3434l4980m007K8098N9830
118795a948927Q9650J16084J37816J53787J63287J66008J62097J52161J37218
118786f70819J18626R7960P6841N6772L8964K4192J2725M310j734o371j0652j5500
118774b74686k1544k9001l7641m6845n5697o3152o8180o9920o7788o1542n1313
118763h47309l7582k1129k964J5773L3893N0259O3858P3872P9725Q1111P8014
118752d32479P0679N9614M5532K9305J1918n610k2270l7132m9395n8424o3784
118741d52046o5267o2885n6867m7644l5812k2096p299P744K2216L5375M6589N5376
118729e82616O1432O4650O5110O3087N9017N3473M7108M0626L4708K9958K6863
118718c6584a0860A5764K9412L3677L8777M3892M8083N0423N0142M6789M0429
118707C97388L1769K2230J3861R063J0133J8669L5022N7956Q4703J11406J33859
118696I26059J48313J52095J43963J24107R3932N5715J2219l3634p9026j21436
118686A422307j58742j89300k11955k26033k31328A76916c9802j98244j73716
118677d11762j44405j11686p6982m1687p129K5489N5117Q0896J02169J18498J29654
118666b81828J35617i646A23188J24923J13443R9103Q2679O5005M6932K9327J3047
118655F97647j076j2263j9819k3183k1993j6167n965P923K4375M1874N8633P2793
118643H02779Q2682Q7034Q5165P7043O3235M4772K2966p77k5108m8845p1036r0973
118631A028937j08184j22412j33578j41744j47081j49836G5798g3006j45664j41188
118621c59858j35671j29359j22468j15163j07574r9778r1834q3757p5554o7217
118611a388233n8741n0120m1372l2527k3640j4788o072K399J0496J8096K5073
118600a559429L1323L6758M1325M5002M7802M9783N1031N1661N1812N1635N1278
118589a050019N0877N0548N0367N0378N0567N0879N1213N1420N1334N0768M9539
118578d92129M7487M4489M0485L5494K9612K3044J6078R094K548l060p209r394
118566b63461r174o211l14Q517K0056L3839M9146O5022b2275G1413J03819J09382
118554B84614J09245J02600Q9068O8845M2736J2187k0813n3862q4383j09897j28309
118543C12031j38161C5076i5341j14058r1397o4526l5707p107J9388M2326O0739
118532b85683P4140Q2482d2999D2435Q1308P4443O5605N5490M4706L3738K2966
118521D20691J2669L022n855j3897k1068k7347l2720l7166m0661m3180m4708m5230
118509A24550m4753C6480d503l7855l4060k9766k5154k0418j5755j1347p342l857
118497a90057r55J359L139M492N570O579P727R237J1317J4134J7813K2409K7914
118484e9322b5070A6224M8879N6835O5023P3370Q1895R0719J00075J10225J21384
118473G64629J33556J46370J58898J69549J76117J75997J66602J45906J12949
118464B150573O8176J3515m7875j12033j74716k31906k80173l16894l40360l49765
118454C78542C3398b93849k97458k57620k09945j56886j01007m4883R009N8385
118444a294254J01252J35955J61267J76404J81056J75389J60024f6916C7774O7807
118434A05581K7227j5037n6965c5795j32162j62108j85211k00611k07854k06895
118424a130636j98096j82205j60299j33728j04036p2869m1894j2689J3332L5008
118414a988112N1502O2341O7463O7218O2342N3945M3417L2374K2535J5613J3200
118403a496162J6631K6859M4369O9068J00244J36551J76034K16230K54304a68612
118392A43582L26569L28520L17092K92436K55867K09807J57545J02892M9747J633
118382B185690l8668o9404q9939j00675j02874r8339q9126p7225o4368n1867m0561
118371A362644l0850k2748j6004j0211m926K29N505J0973J6519K1851K6547L0114
118359A389643L2048L1926K9463K4594J7497Q629j290j1321k0379k7344l1181
118348A442285l1098k6651j7872n314R945K6396M2232N5569O4667O8171O5269
118337A693599N5814M0324J9900l918k9358n4616p8051r8324j14501j26070j32949
118326A171850j35408j34000j29471j22657j14395j05467r6525q8075q0449p3814
118316I1589B3408d0034n9394n5784n2340m8819m5025m0838l6226l1259k6091
118305d35810k0961j6169j2047q934p145o940q493j1870j7017k3740l1714m0480
118293f41320m9473n8032o5450p0984p3930p3626o9521o1211m8445l1198r642
118282a252832J5813M4530P5659J08152J40803J72275K01156K26017b2965B35241
118271D98398K59468K46676K24755J94259J56399J13134O7179K1936j8760n1062
118261A712382p1736p8839p2300n4164k8310K96K6617M6519N7368N8204M9509
118250A645546L2771J0003j6646m5160p3813j01200j26242j48137j66301j80337
118240H30484j89980j95084j95589E8290a24781j70412j53906j33998j11267q6384
118230g80748o0137l3390p069J7865M0468N9850P5210Q5894R1428R1557Q6278
118219c32794P5839O0769M1839K0062l360k7095m9730o9857q6152r7451j02827
118208e70757j01659r3681p9026n8223l2199k233L0118O3088R4829J23530J47532
118197d78681J65468a36861D2818J75464J64243J47049J25318J00761P5223N0499
118187H81375K8171R456m908j4730k0345k2588k2645k1910k1803k3578k8152l5999
118175G02344m7055o0716p5890r1094j04600j14615H8923b8784j08408r1127o6034
118164b94353l3929L798M5260Q8179f0998A07313K00551K24655K39013K42626
118154A014158K35231K17334J90212J55818J16650P5549L5426j003l1491n4500
118144A953384o9346p6247p6256p1072o2777n3539m5330l9700l7646l9582m5386
118133A336503n4517o6157p9365r3196j06787j19438j30602j39905j47098j52053
118123B47385I2685f2327j52983j48610j41889j32821j21441j07801r2022p4284
118113a034178n4854l4084j2410R650L1512N2562P2171Q9726J04675J16545J24994
118102e33691J29807J30938J28501b1658I2571J03396R0956P7640O4181N1281
118092D80025L9555K9482K1369J5309J1184Q655P181O073M553J854k677r461j8554
118079E94548k9570m1599n3264o2803o8331o8147o1123m7062k6902k740K2434
118068A55441M5181O2210P0912O9749N8445L7896R968k2848n7781r2101j23363
118057B13709F4132a05180j81726j86538j83992j74777j59916j40696j18538r4922
118047a346285p1285m8943k9023j2424K34Q611J2664J2617Q943K316o434j6386
118035a485395k6574l6057m3976m9583n2318n1799m7863m0569l0178j7138k060
118024a883510J4329L1231M7829O3324P7006Q8267R6657J01905J03921J02814
118014a156227R8872R2548Q4411P5135O5422N5980M7457M0399L5222L2156L1252
118003d97373L2362L5147L9092M3561M7820N1107N2691N1937M8373M1742b1494
117991a914C015h034k7272m2510n5489o5015p0108p0128o4888n4714m0471k3489
117979e22118n432J1887K6749L7765M4072M5455M2379L5894K7457J8715J1231
117968b25946O286M689O713J2067J9975K9287L8639M6598i852D3413N0115M2028
117956A35556K9084J1786q961l1939n5672A295i7664j15311j26246j30678j27886
117945e97785j17572r9912p5554m5618j1655K4430O0443R4034J22807J44462J56950
117934c44970J58606c8045H7597R0936M5449q607o8054A8542a67337k33877k67082
117923f68296k80083k68394k29194j62118o9921M1156J61555K79250L81314c58797
117912A35709M93183M53488L81813K87986J83379P9020j5838r4554j53354j91095
117902A559737k08779k08956j95112j71160j41010j08284p6095m6949k2685m490
117892C76217P058J1919J0495L532p977k2910m0083n8353p6667r4124h90j23751
117880a24641j35042j43693j49682j53084j54044j52741j49332j43936j36607
117871a442802j27323j15999j02493q6644o8304m7396k3945J854K9620N8747Q8394
117860a836291J17509J44852J69059J88725K02496K09184K07882J98060J79680
117851b18844f5601E4220Q1056L9074l606m4247D6426f2067j27334j35021j30765
117840d55187j14668q7757n1952r928L5081P9546J19948J53079a55498C2474J87220
117829B19694J74407J50895J18962Q1586M2167M204k9029n4777p1076p6904p2296
117818D87833n8321l6980j1015J6352M1731O1897P4109P6405O7820M8522J9843
117807G88196j5802n5113r4207j28986j55570A67794d444j59225j32289r3510
117797c89468m6292M988N5431J00151J34810A5706J62021J52184J27662R0885
117787E48458M5278n123n6129j03803j44798A07282i0377k07400k06153j95007
117777f98937j75628j50028j20383q8831n7333k7548p75K2076M0479N4261O3537
117766a139110O8645P0077O8408O4225N8089N0494M1839L2432K2490J2156J527
117755f48728r328k0334l1382m2320n2934o2948p2029p9807q5889q9890r1466
117744a287055r0347q6352p9439o9693n7354m2814k6594r338Q231K5341M1213
117733a674201N5113O6387P4509P9113Q0019P7245P1019O1754N0050L6634K2337
117722a000021Q042n379j7110k6440l2817l5875l5462l1648k4718j5155l598R200
117710a210981K2432L5305M7102N7252O5378P1350P5303P7647P9033Q0318Q2468
117699e17393Q6462R3155J03131J16558A4967J51586J70446J87310J99429K03929
117689I27667J98240J80586J50456J08936N8819M375m9180r6477j32829j54961
117679A195632j61494j53021j31911j01797o6985l1841k62K4707M1084M8041M5858
117668G08011L5774J9801M76j9373l6905m9465n4834n1366l8160j5131J6938N6405
117656E72171J00826J47066J91485K30146K59099K74719K74062K55279K17974
117647B522827J63570R5481J9097n8533j29440j85809k21303k32360k19088j85470
117637A568972j38666q7622m1292p004J0651J0202o955l7271p5936j17741j57784
117626I19554j91951k17199k31637D4261a81790k07345j80087j46415j08679o9296
117616h93612l0574N405L6893O2527Q1397R3027R7380R4822Q6063P2097N4116
117605b40459L3447J1446j0553l1328m9812o5147p6717q4156q7351q6436q1756
117594g68822p3830o3324n0977l7566k3863j0563J727J2531K1535K8579L3667
117583i30906L6960L8750L9435L9490L9416L9720M0864M3230M7099N2614N9777
117572d53551O8436P8285Q8883R9667h302A10809J26330J30936J32289J29869
117562F30233J23313J12464R7401P8478N6336L1929O486j8519m1449o0659p4639
117551I41374q2236q2827p6459o3866m6380k5713l685J8025L8081N5560O9923
117540G41797Q0963Q8653R3074R4323R2479Q7598P9703O8839N5076L8557J9503
117529A540565j757k4785m9039p3873r8560j22308j44293j63672j79634j91413
117519D91231j98325I3101a02321j84921j68225j45493j17101q3692m6158n676
117509h53587L6327P8173J17985J53756J83448g8770A38374K18321K08134J86888
117499G51717J55778J16880P2972K7286j6878n6508q9218j13461j28598j34857
117489E85113j33157j24902j11739r5380D2525a6691m1910k6315j2979k218N871
117478i4242J1340J4367J5208J4171J1584P782L081k227p877j3642j9334k4790
117466h4579k9885l4519l8619m2125m4995m7202m8725m9555m9688m9131m7901
117455e66924m6025m3538m0491l6943l2964k8630k4025j9221j4295r297m266P92
117443h65827N905J1132J6568K2337K8586L5468M3119N1635O1044P1265Q2069
117432d36699R3063J03630J12947g091A16376J22114J14600R9791P6979M6092
117422E75952P935l5648q1756j26593j65856b1269k11413k12009j96660j66799
117412h08150j25486p6937k5874K3087O5957R9725J22509J33561J33156J22397
117402c36055J03020P7152M7127J5295j6117m5133p0118q9828j03453j10628j11402
117391f40140j06226r5877q1405o4050m5151k6062q072P685K0294K9109L3797
117380i76098L4343L1066K4564J5701N519m824j4142k1322k5397k5641k1633j3310
117368i91174r91J4620L2465N1185O9213Q4886R6559J02768J02349R4579P9273
117357b64268N6875K8447m321l9241p3749j05119j30714j48235j55968j53015
117347i89308j39405j16155q5207m9234j1377K5090N7133Q2287R8918J06384J05071
117336i15803R6288Q2076O4923M7452L2109K0896J5171J5530K1790L3037M7758
117325d38773O4026P9707R2667J00994A791R8202Q5716O5992L9939R028k4813
117314B75855n9358r2242C115a40826j58921j64857j61144j47849j25710r6114
117304i95421o0997k2719J6096N2768Q4734J09785J26226J33048J30022J17765
117294c08693R7715P2041M3487J5139r850k8574l8692l8712k8209p965K0054N2834
117282a59425g2829D4387J40714J53756J54110J40993J15213P9123L6354q626
117272H56024n1053q6447j11157j22743j20241j04199p6574m0438L77M1725P9544
117261B64818J10259J31076J40191J36896J21567R5574O1108K0955k1772o3902
117251I96770j02454j34874j59208j74227j79477G1257i1368j43119j18744r1697
117241d44928o4189l8248j5548K720J5921K4001K7456K7226K4574K0913J7635
117230d02467J5931J6654K0208K6504L4957M4563N4011O1830f1232E771O2225
117219F7996N1818L5923J5235r020l5202o1363b0063j05455j19601j26491j25237
117208d96847j15517r7627p2447m1380o252L0819O7579J01782J31350J54498J69862
117197a74180B372J74235J63111J43911J17841Q6498N1765J5701j9578n2028p9778
117186F04050j01242j15187j20801j17729D3019d3376n9678k7264R206M7876A3526
117174A37395J57269J85227K06311K19489K24249K20670K09463J91947J69908
117165A921928J45381J20322R6299P4239N4354L6251J9159K245j5169l3453n2643
117154B368913p2493r2556j12293j31141j48571j64129j77437j88204j96223k01353
117144H84513k03524k02719j98983H6878i6268j71399j57424j41534j24085j05489
117134g96199q6185o6641m7338k8752j1335M491J8365K9994L9163M5744M9710
117123h48983N1122N0124M6947M1879L5263K7465J8872R858P74q061j6383k3974
117111f15097l0673l6368m0995m4516m6920m8202m8350m7345m5134m1661l6835
117100a082096l0569k2775j3400k429J0068K3936L8905N4576P0434Q5840J00069
117089g67441J12331J21830J27822J29672J26929b9466G7689R0659P0693M8389
117079B87430K5169K671j7372l3256m3473m6856m2730l1027j2344J2035M0204
117068A40451O9762R8012J22184J39733J48581J47374J35655J13953Q3802M7606
117058A247113Q455l0157o4681r1840j08974j14310j07151q7974n8400k1061K0638
117047E91658O2828J01556J33159J54639J63971J60347J44273J17588Q3298M5311
117037A758628Q044k4031m6897n7469n3997l6335o040L3742P8593J23298J62461
117026A939997J91141K05443K02980J83134J47090R7638L8805k4667q7869j46251
117016B747441j96068k34676k60682k73946k75441k67021k51135k30497k07803
117007E50172j85462j65390E0428h6169j28477j23914j21818j20792j19281j15754
116997h16205j08854r7536q1159n9546l3015k346L1267O6304J01038J33645J62348
116986g04059J85524K01835a06394A03990K01995J85516J61775J31975R7631O0460
116976I43342K2290j5059m9880q0659j06161j25482j38071j43751j42685B8533
116965i3951j05013q3991o0526l5717j0601J3891L6965N7971P6414R1939h304
116953A05124J19244J21801J21202J17603J11215J02306R1221P8375O4264M9461
116943A081816L4606K0374P455l498j1922j7378j9626j8641j4651q122K36R543
116931A060192J8813K7044L3336L6993L7633L5255L0284K3546J6204R626N195
116920A334121M118P191J4647K6015M0120N5166O8920P9001Q3194P9768O7734
116909A859995M7012J8479j6115n4333r3313j30079j61836j86242k01612k07033
116899H74923k02429j88501j66648j38794G1309c127m2802j4552Q447K4798F403
116887D1073K8147J4827m094k7098D05g7918j02922j24585j41894j53743j59390
116876g60452j58490j51086j37600j18778r5628o9349m1250j2661J5147M1023
116866a489124O4011Q3383R8662J09644J16363J19097J18293J14554J08548J00988
116856d55581R2553Q3856P5398O7557O0565b1136B8242M5028M1271L7881L4645
116845A87067L1392K8013K4491K0892J7369J4127J1416R467Q471Q536R644J1650
116833C82535J4253J7032J9462K0972K1004J9104J4967Q540M5r986k0721l1085
116821D56122l9838m5715m7555m4465l5975k2142l628J8295M1827O4768Q4730
116810D26424R9398J06784J05493R4916P5365M8091J5220k0445n5680q7159j11802
116799F96605j27094j31353j23906j05186p6675m0788o35M0277P8348J10246J33163
116788D53002J45070J44880J32492J08783P5490L5028r744n5772j00071j39981
116778G89177j73324j98590B02285b0132k21526k13469j99846j82491j63297j44047
116768a144808j26253j11043r9091r0580q5219q2303q0805p9492p7048p2220o3923
116757b112785n1360l4090j2082J4283M4215P6591J10012J42916J73687K00757
116747a447856K22737K38487K47219K48522K42413a9169A90834J85608J57464
116738E33906J27056R5902O5446L6973J1514j0205k7803m1248n0823n7087o0768
116727F22863o2685o3611o4180o4759o5398o5777o5221o2786E1058C069c0762
116715d5417R116e6F4645R1805J14481J29672J34728J27833J08277P6620L4634
116704H82695j4858o8333j21935j71876k14775D2983b26510k78512k74938k59518
116694a039478k33670j99295j58622j14012o7817k2239K0776N9608R3017J20156
116684a541576J40563J54143J61110J61950J57343J48113J35155J19390J01704
116675b62105Q2919O3760M4836K6634R525o237k0482l3128m4137n3513o1274o7445
116663c20647p2037p5067p6519p6393p4681p1393o6558o0251n2574m3693l3808
116652a023621k3168j2051p57J0426K1213L1379M0752M9239N6840O3647O9844
116641g16257P5689Q1501Q7617R4367J02023J10759d3681H7776J42951J54561
116631C85288J65565J75082J82149J85783J85110J79476J68551J52457J31808
116622A911269J07729Q1780N5804L1687J1094m826j5655k1804k4481k5470k6813
116611B080314l0423l7731m9436o5367q4546j05320j25618j43251j56165j62702
116601A119755j61758j52888j36338j13001q4323n2177j8688J3921M3519O8208
116591E26230Q6465R7242J00022R4859Q2336O3530L9918J3258j4533m1528o5916
116580I81883q6124j00934j09538j11595j07237r7039q1966o3295m2506k1174
116570A60475q54J7028L1267M0969M5577M4912L9172K8886J4877j812k0001l8451
116558C62045n5941p1365q3761E8601c8093r6427r1524q2134o8585n1330l0918
116547d59011p952J6949M3153P0034R6968a16554C1795J71334J91377K07480K18519
116536H20505K23270K20467K08925J87668J56141J14449O3580N632n6070j17023
116526A827544j71815k14665k40230k44550k25941j85619j27806n9242J1834P6970
116516D46480J28795J61988J73793J64049J34845Q9924L4034k7713r0351j49457
116506A066387k01405k43487k73976E5446b42388k92042k76068k51712k21052
116497a283262j86288j49609j13064p8461m7288k0666O96J6494K6803L2054L2962
116486a769629L0466K5643J9625J3531Q378N021M105O025J0913J8631K8790M0786
116474a557715N3848O7086P9560R0350R8614J03657J04971J02285R5591Q5138
116464f76615P1446N5270L7566J9436K070j3326k5600l3730l6893l4517k6339
116453f61232j2439O755L0451N7526Q6555J15886J43702f4670A22664J99678K03827
116442E26169J98911J84674J61595J30988R5036N6689J9436j3104l7770n2484
116432A270140n6821n2225m1828k9777k0285j6696k0847l2871n1423p4164r8316
116421G74887j21171j40415j54354j61945C4208a22843j45319j28515j07774q4337
116411e88788n9468l4380j0181J2169L1884M8376O1246P0291P5492P6984P5044
116400b41331P0065O2520N2943a3902A6058J7673N558n929j6390h540l3054l8879
116388h0473m2923m5220m5874m5075m3064m0151l6670l2986k9467k6467k4302
116377d92672k3231k3443k5023k7945l2068l7111m2675m8239n3186n6835n8480
116366i20908n7441n3120m5062l3018j6994K700K5442N0287P6016J01201J24302
116355g46595J43795J58321J66808a09059E4523J52119J35122J13921R0132O5487
116345F11304M1644K0031J696j2761k3230l0037l3876l5683l6507l7365l9130
116334D26086m2427m7574n4550o3010p2327F4550b5445r6350r9748r9388r4693
116323d15624q5381p1493n3420l1870p849J7423M2582O6214Q6966J03645J15315
116312b33492a12111I532J16338J06130R2080P5576N8231M1742K7744J7653J2495
116301E57521J2788J8435K8690M2177N7007P0941Q1646Q6964Q5209P5410N7488
116290A174276L2323J681l1989o5839r6998j22922j41721j52349j54704j49584
116280B92174j38526C0081g6885r0922p7321o7553o2389o1937o5679p2560q1119
116269f56365q9656r6416r9745r8263r0970p7352n7415l1701j252L2471O7680
116258a198984J02393J34572J62264J83741J97626K02986a5991A71050J66573
116249C37623J39207J06589P0692L3692k179l4793o2257q3063r6194j01191r8200
116238B09926q7961E0214a075k8610n885J4754A0576M2520M7173M5040L6500K2635
116226B04444N115j3934l2133m7100n6717C12e3836m1045k0939M408L2517a8441
116213F6694J03694J13825J14084J04102Q4661N7660K5935p042l7501o1820p6887
116202D87405q0470p1453m9993j7525K3336O9034J15361J57843J92130K14377
116192A040045K21596K11928J84829J41161Q3154J4284o0960j37410k09565k72037
116182A217025l19933l49277A90484a52366l06224k49498j76256r1375o44Q9685
116172h86678J73431K44999a68364A66683L49174L42750L17951K78358K28532
116163A683448J73498J18204O7031K3395j0492l3717m6585n0422m7270l9571k9801
116152A807718k0206j2574q093p311j0169j6077k4075l2982m1546m8618n3248
116141A532819n4784n2921m7702l9508k8981j6976m451P610J8295K6831L2653
116130A372885L5446L5147L1968K6337J8885J0375J631o525j3339j8191k0640
116119A473979k0460j7657j2445n247L360J2711K2101L0873L8486M4575M8985
116108A619261N1828N3440N4377N5324N7027O0157O5198P2337Q1378R1713J02348
116097B364388J12001J19244J22711J21278J14232J01378Q3063O0122L3753N364
116087C237534k3599n1812p8165j01843j22322j39346j52881j63023j69938j73803
116077B060802j74748j72834j68057j60349j49623j35806j18897r9017p6442n1652
116067G53377k5335J603K8060N2791P4446R1671J03180J07863J04877R3740P4417
116056A460690M7359J3557k5478o7739j10821j52003j88430k17274k35931k42234
116046B81696D7043a65407j75840j26045o5305L208P5546J47258i2890A77492
116035D90904L39789L47731L36844L08207K64252K08552J45480P9772J6078m1450
116025B496159q9524j25958j49760j61134j61316j52351j36798j17431r6933p7661
116015A227293o1439m9456m2214l9553m0732m4564m9551n4071n6535n5530m9964
116004F83684l9150k2859j361K4615N3913Q5033J16247J45705J71565J92133K05960
115993A615485K11979K09560J98585J79462J53129J20988Q4844M6769Q974k6363
115983B803412n7280q2181j00005j10320j13369j10050j01795r0406p7811o5816
115973A894379n5886m8963m5408m5007m7093n0718n4827n8460o0859o1572o0444
115962A305142n7609n3416m8340m2923l7665l3007k9255k6597k5082k4642k5125
115951I01481k6304k7943k9791l1639l3325l4745l5873l6735l7426l8072l8823
115940E30805l9832m1227m3102m5484m8342n1559n4949n8252o1155B3603d0718
115928a04573o1580n7238n0661m1801l0728j7667k970J2861K9211M5365O0545
115917b19236P3947f0504C1837R6020R5382R0208Q0508O6574M8962K8509O281
115906E44281j6445l8283n7790p3595q4485q9536q8184A5636e0709m7113k3945
115895a21767J494K7331d1310C1278Q8664R8734J02154R8821Q9116P3870N4234
115884F36871L1572P330j7084m0398o1546p9725r4389j05272j12344D9234f6686
115872a79894j08161j01310r3179q4235p4900o5496n6281m7416l8999l1063k3589
115861i04523j6528r819l394K795Q771J4533K0031K5187K9885L3979L7308L9695
115849g22080M0972M0980L9594L6719L2308K6374J8973J0235L29j0509k2010l3866
115837e41981m5738n7291o8169p8042q6596r3550r8669j01760j02694j01394r7844
115826a473728r2095q4245p4462o2958m9984l5848k0865n390J0219K5607M0420
115815a823329N4328O7042P8298Q7898R5692J01598J05604J07760J08182J07053
115805i09874J04600J01094R6830R2113Q7246Q2498P8105P4241P1011e3690A2795
115793G7792O3770O2530O0962N8738N5526N1044M5078L7506K8338J7731N989o429
115781E58575j8921l0783m1246m9540n4968n6980n5253m9759m0813k9065j5495
115770A15752j310J2183K3708L2216L7018L7886L5084K9340K1705J3404N666m78
115758C62174m301n460m027m30M604J0172J5286J8996K0479J9104J4487O514m668
115745D52930j8659l4848n2458p0606q8355H3228c5776j30293j38041j41834j41463
115734e87407j36927j28427j16360j01291q3913o5018m5458k6090p743Q822K2948
115723a266864L4115M1955M6267M7023M4371L8613L0196J9692P760m870j7444
115712i79186k9203l9419m7428n2651n4622n3001m7592l8355k5410r036J0334
115701a365569L2117N5599P9952J04259J27546J48816J67089J81450J91097h2255
115690A11637J86435J73131J54405J31003J03967P4592M4374J4889j2293l5752
115680I46388n4335o7264p4236p5443p1588o3803n3551m2461l2167k4118j9433
115669C67989j8776k2303k9654m0011n2194o4806F3855b1712r1201r2477q8999
115658b94389q0811o8392n2616l4663j5942K040J7787K9923L7303L9096L4847
115647c85817K4514Q486j2442l7098o4013r1478j17667j40713j58834j70422j74143
115636a319627j69010j54458j30373r7116n5530o899M7079J04381J62713K19621
115626a399219K72592L19149L56968f6523C31974L99259L85577L57388L15331
115617A789529K60798J95958J23733M7744k7874r8699j60373k09031k41742k56917
115607A423126k54556k36294k05172j65216j20843p6310l5219k34K7021M5910
115597D02213N6605N9870N6852M8884L7338K3541Q680o200k0249l2795m3348n1604
115585E39787n7426o0832o1994o1203n8857n5436n1473m7509D0972g15m0729m1516
115573h2960m4225m8897n5415o3518p2808q2767r2789j02210j10358j16578j20301
115562i92826j21058j18536j12597j03303r0919p5911n8931m0779k2376m700J1265
115551a730671K4594L4481M0299M1650L8413L0763J9183M465j2336k9926m6860
115540a585945o1610p2662p8621p8312p0877n5872l3332l821L1551P1156J12892
115529a825453J54294J92676K25303K49603K63391K65088b21164H985J95027J50921
115519C54933J01151M9746J100m0466p1207q8415r0796p8692n4093k0413J7921
115508H0769N6034Q9214J13497J26099J25701J12494Q8060N5077J6955k2604n9988
115497G81308r2030j16272j31120j35919j30931E7799c8784p1197m3569j6251
115487a69801Q359K8177M1586d4154A407L5893J9311k859B4882c1803q4124j09013
115475b24940j29351j43436j49994j48273j38080j19826r4477o3512k8805P487
115465a233207M3098P5798J03582J24817J38386J43789J41202J31499J16185R7313
115455a17538d0236A8524M4221L5913L5505M3898O1067Q5987J16654J50204J83150
115444G75123K11705K32148K41261K36683K17246J83168J36110P9067J6113m7991
115434B280633j08259j59987j99198k23043k30034k20165j94851j56758j09493
115425F78845n7257m424M4821Q6852J18856J39018J46611J41976J26426J02068
115415A523792P1578L7941M181k6882n2869p1988q3161q6052q1044o9156n1901
115404A114439l1112q777J3173L2999M9289O1043O7687O9076O5430N7256M5246
115393A535749L0189J2886n925k5596m5597o5506q4987j03779j21630j38316j53583
115382H33905j67166j78786j88156A04782i4360k00385j98680j94058j86663j76734
115372a050880j64597j50654j35330j19069j02286q5344o8529n2032l5941k0242
115362a984904m827J0474K5887M1644N7957P4971R2753J11243J30250J49435J68323
115351a126794J86313K02710K16758K27685e8557A78827K35053K27494K14681
115342H56055J96844J74504J48450J19719Q9552N9323L0447M310j7866l5100m6774
115331A579464n2672n3068m8707m0783l0836k0618j1897o244m780p996j5604k6487
115319A259772l8796n0163n8029o0036n4434m0386j8182J0774M4098P8731J11325
115308A184674J38638J57900J67089J65107J51824J28029R5309N5852J2228l2823
115298B223827p6622j16728j51086j78141j96913k06998k08566k02306j89334
115289F97133j71095j49240j25501j01567G0774A1837c0591k9962k1648j7189
115279i9390j5902j6805j8671k0157j9905j6666r406K582J9607M1520O7690A1516
115266A39515J58779J87296K11423K29110K38561K38397K27778K06524J75171
115257B012554J34979Q7887L6406j6537o7794j14235j52964j81557j98248k02058
115247A338433j92893j71528j39562r9282n3473n226M2310Q6148J23656J52737
115237A081320J71937J80508J78434J66381J45619J17926Q5422N0441J5364j7540
115227B175812m6248o9111q4957r3164r3694q7104p4508n7505l8085j8470r70
115216A511996J2193J9078J8169Q548j0036l7082p1358j10959j53415j95877k35310
115205G55947k68720A93845a13201l08120k95773k70033k31767j82647j25026
115196a526567o1786L835O8470J28810J81810K24865K55951K73723a73310I4366
115185C39273K10821J67534J17609O3893R381m2955r0300j30149j60416j79529
115175C05162A18655f2324j63215j34087r5034m7985M725O0477J16469a51124
115164F6722K57888K87719L05519L09994L00470K76953K40209J91773J33988O9972
115154B441207L575o0770j18230j63917j93319k02883j90655j56899j04506l9040
115144A214563L1766R9060J54292J90682K04316J94594J63983J17177O0052j379
115134B429106o1747j16808j63602k00444k26724k42694k49239k47650k39465
115125F80733k26306k09796E3168a19520j54669j38386j24596j13820j06344j02223
115115h59558j01304j03231j07485j13393j20194j27039j33069j37428j39330
115106a942031j38080j33130j24103j10817r3317p1871m6965j9315J0192M0509
115096b628928P0482R8906J24583J46389J63339J74650J79801J78576J71114J57909
115086a163179J39828J18082R4183O9870M7024K7553J3241N611N760J4202L0736
115075e97089N4322Q3053J14164J44160c2322A52452J87521J74425J44003R6626
115065G55027L4726l7248j13227j86229B03795i2431l22821l26951l08963k71414
115055a322580k18577j55822q8892k3294L6191Q5850J23200J46998J57184J54685
115045a105057J41232J19107R0924N9404K7193l324l0118n1625o6800p5122p6585
115034i70771p1653o1192m6384k8622r416R731K7402M2375N3686O0685O3075O0918
115022h70166N4619M4892L2716J9241N727o553j6415k2832k5018k2494j5126l137
115010h24546J2885L2021N3077P4662R5256J13345J27506J36516c9824I5956J25400
114999B21356J08671Q6423N9912L0743P68k8039n3739p4582q9153r6515F9544
114987a9243p4882n6076l4327j1889Q914K5932L7425M2288M0224i823H676K477
114975A1153b395k6678l4159l3773k4145m993K2762d6349D8383J32092J65055
114964C45530J89728K02832K02063J86401J56229J13339O0790K595n6636j12144
114954A290727j59478j94911k15785k20752k09875A05313d2335j02620n3755n471
114944b04181L8047P3224D483J09019J07780R4530P1160M0359N308l0658o4372
114933C37609r3133j14924I90a32758j31032j21695j07568r0823p3732n8445m6785
114922g62838m0092l9124m4003n4238o8784q6148j04543j22033j36706j46825
114912a605334j50970j48141j37824j20043r5330o4706k9592Q286M7020Q4638
114902b211996J19242J49119J72848J89389J98125J98906J92031J78224J58580
114893f55532J34480J07504P9322N1588K5852L448j4564k7458l4873l6822l3667
114882d00722k6092j5023j579J3032K7580M0924N2054O0179O4762O5538e6818
114870h03D5691L4649K1253P123o955k0292l2336F421d4804n7857o2725o6043
114858b31429o8053o8963o8880o7768o5398o1364n5088m5900l3101j6093N511
114847g76526L1762O2276R6166J32021J67945h4691A45987K52482K64791K65803
114837I29063K54405K30346J94341J48069R4076L5588k3742q0158j30127j70645
114827A481216j99494k15424k18228k08721j88624j60349j26766G2722A7105f371
114816b794B1483L8112M5273M6585M3346L7153K9714K2651J7346J4812J5617J9840
114804C51932K7109L6652M7383N8041O7304P3923P6838P5271O8791N7356M1299
114793I81899K1317j606k6262n1320p5423r7283j15764j29969j39272j43361H0721
114781e5470j25785j11762r5009p6466n7053l7613j8840j247J4854K9362M2357
114770d92672N4068O4815P4942Q4743R4391a5841I7097J21080J27522J31265J31148
114759F08112J25948J14525R5969O9769L5993m585n0371r8934j47059j90930k26408
114748C32029H2597a73888k45096k14283j64891r9724k3420N7921J37342K07795
114738e18244b55318D2474L09376K96847K61554K06760J37181N8444k3523j03013
114728A186100j74999k35456k81567A82310a43429l24248l08979k82304k47030
114719a305990k06169j62707j19414p8683m2415j1948J1962K9144L9950M5178
114709a801092M5972M3707L9857L5885L3119L2666L5327M1552N1410O4598Q0463
114698a296536R8066J16239J33687J49068J61107J68670J70862a31758B5312J40954
114688A66266J19214R2686O2510L0061l125l5443o5305r1245j11990C7093i7102
114676b31752j27940j14470r4974p0471m2196j1538K0051N1116Q0281J06309J28158
114665c07426J44995f186A55385J60877J54293J42145J24933J03300P8021M9977
114655I68931K0154j0364m0403o8697r3918j14693j29667j37577j37348A28205
114644A8360f4095m6914m767M1757A5841J36355J77898K11312K33881K43650K39641
114633A258578K21970J91845J51445J03688N1930l75m9997r4213j30996j59151
114623A544724j78308j88879j91905j88893j81603j71852j61325A30535a2629
114613a49732j33341j31536j30983j30715j29606j26504j20350j10289r5755p6533
114603a335344n2798k5112N606L8136P1047J02771J31742J56479J75710J88443
114593e43320J94062a56909B6615J68220J47458J22572R5131O6826L9370J4366
114583F80558o783k2997l3563l8222l7163l1023k0838p973N990J9380L0566L8121
114571E76053M0947L8406L0410J7474P23j8181l7137n3809o5851p1191o8299n6473
114559C33072l6026q370K4017N7815Q9211J14387J30012J33734J24502J02709
114549A065063P0122K9589j5389o1118j04192j41842j72160j94185k07854E4194
114538a59165k07935j99163j88533j77290j66317j56129j46847j38262j29909
114529a669550j21141j11249r9547q5464o8616m8866k6337j439K5171N2609P9827
114518b074602J05684J29021J48721J63814J73513J77277J74858J66296J51941
114509f83477J32423J08609Q1576N2521K2720o558l4114n8877p9953r6672j08603
114498f70405j15561j17602j15006j08227r7864q4612o9193n2334l4695j6851
114488a482350P34J7736L3951M9299O3798P7534R0625J03179J15273J26899J37966
114477f65356J48263J57478J65204b3453A50786J74557J71499J64781J54319J40260
114467I56202J23033J03374Q2317O1189M1535K5063J3499Q460J1259K2687M2805
114456A491423P0702J04342J40461J74677K01813K16526K14216J92091J50117
114447B956368R1530K2610m8374j12785j63380j95578k08054k02458j82643j53603
114437A803633j20529q8058n9832l8305k4765j9437k1710l0342m3686n9893p7089
114426A219987r3521j07675j18350j24720j26345j23176j15519j03992q9456p2952
114416A44281n5602l8554k2882r527P58P455J0310R342M828k700j2516A1470b3870
114402g0198n5686o2486o5951o5480o0703n1489l7964k0507K79K3577M8427P3742
114390c44439R8396J21255A6474J57476J69130J75684J76846J72613J63269J49394
114380A180886J31829J11663R0150O8652M8545L1096J7356Q034L403L208O666
114369A701488J2506J9083K4569K7174K5377J8141N025j3745l7341o4429r3343
114358A624505j22273j49412j73127j92049k05130k11708k11471A54868c6196
114348b08098j47855j19966q9410n7424k5257N875L4858O0698Q2589R9930J12346
114337b51714J19715i840A10189J13910J04551R2855P9815O6457N3785M2724L4056
114326F98342K8377K6058K7209L1677L9036M8614N9534P0755Q1145Q9566R4946
114315A295259R6371R3175Q4997P1854N4156L2715Q713j6381m0907o3159q1546
114304A535247r4762j01931j02731r7457q7009p2797n6591m0287k5674j4215o848
114293H34945l897n061r485j5919k2881k8902l2672l3203k9929k2725j1905J836
114281F20202J7519L3980M9985O4336P5963Q4005Q7851Q7189Q1989P2517N9279
114270A334815M2992K4535M862j5030l4177n1699o6848p9034q7864r3132r4842
114259H84578r3171q8458q1170p1862o1137m9598l7824k6316j5484n617L120J0677
114247C67738J7129K2639K7428L1755L5869L9984M4237M8677N3238N7749O1937
114236H08380O5447O7884O8852O7995O5044N9862N2466M3055L1998J9822P189
114225A357994n159j6446k5929l2940l6956l7622l4796k8552j9186p202O722K1770
114213A141698L7034N1568O4441P4806Q1924Q5240Q4395P9271O9996N6949M0748
114202A868070K2214K346j7752l6917n4027o8051p8148q3734q4532q0621p2452
114191A316396o0826m6836l1800j7136m222N722J1775J3418J0572L615o681j9256
114179A174741l2897m6381n8619o8771p6299q0989q2940q2485q0115p6395p1874
114168D16976o7018o2162n7501n3066m8765m4419l9789I608a9202k2180j4778
114157e6160o758J590R843J7489a0057A8529L0851L0228K6337J8969Q116o011
114145A27019k2966m2079e05q3142j02913j20606j35047j45156j50022j48967
114135h86358j41603j27884j08125q3010n3575k1176J2585M5926P6997J03990
114125a182233J25252J39405J45462J42918J31825J12843Q7225N6798K3883q850
114115b25472l8536o2335p7653q2398p5205n5640k4350J6886O5199J16792J67224
114104b75488f3677A82399K66256K69745K55448K23967J77602J20116N6347q340
114094A543540o8638j19860j58410j82082j90198j83542j64171j35086r9863o2263
114084A79427k5868O213L1573M8630N6681N5872M7093L1853J2075j0064l2349
114073D01136n2686o9267q0689q6020B7609d9735o4069m6067k4688j493K1880
114062a64172M3816e7490B0322Q7776R2232R1049Q4474P3081N7729L9471J9476
114051E65610j057k0989l9287n5104o7784p6893q2200q3677E7169a8615o7047
114040h5662n5681m2184k7091j0976N563K1911L7425N1472d1806C0861P8699Q1082
114028A90642P9521P3889O4251N0884L4282J5145n649k7063m7979o7240q3728
114017B76955r6432G5998c1412j04805r6738q3599o6123m5363k2655M72K2360
114006d27863M1348N5866O4572O6460O0959M8048K8306K947k6180n6650q5578
113995b27765j09776j25994j31205j22925r9572o0797p773N6666J28023K00405
113985e00713b33706H7137L55634L66679L51626L10887K47681J67607P7889j3601
113975A951539r9332j72956k29889k67574k85476k84830k68255A03932i8045j60395
113965b58440j18368p9206m5531j9188j231Q053R067K801r303k5471m3755o2159
113953f42731p8774r1880j00054j02235r7771q6460o8536m4657j5858J6505N0844
113942a261607Q5415J18429J48152J72991J91620K03041a35293F7076J90516J71972
113932D29564J48075J20581R1571O3325L8180J8319N583J235N755J8668L8426
113921I79282O2418Q7104J08327J21789J23634J11092Q3023M0270j4307p6152
113911A626480j39616j98762k48178k83661l02646A49256a40452k60964k21368
113902f22784j74681j24778p5310k9454J0255M2005O4739P8101Q2391P8450O7560
113891f03506N1307L1477R929j1526l1195m7620n9609o6309o7222o2221n1528
113880i08023l5703j5602P693L2911N8684Q3596J06283J25470J40056J49158a03325
113868D5370J38757J22601J00775P4087M3561J0382k4156n8725r2006j22774H7929
113856h4673j90067k01883k07834k07934k02404j91641j76185j56686j33880j08538
113846a861725q1470n3487k5385K069K8154N2220P3703R2128J07138J18496J26080
113835a422079J29889J30043J26750J20310J11094R9512Q6013P1059N5103L8590
113825d53716K1936N524j0289k5195l8910n1188o1813p0592p7362q1984q4341
113814i27930q4348q1952p7141o9952o0471m8847l5303k0124l669J3629L1287
113803a364821M8759O5476Q0849R4293J05263J13269J17903J18871J16003J09279
113793c94856R8835Q4964O8125M8916K8070O422j5120l5608n4095o9674q1504
113782c15525q8872r1187q8037p9181o4578m4379j8932J1210M5309Q2409J21344
113771e30419J60689a70983F2525K62631K83504K93339K89449K69604K32546J78486
113761A872084J09512K9681n5282j38693k13859k75029l18133l41105C25315b667
113750b98921k52199j99642j42428q4155k8042K3177O7309J02739J28440J43966
113740e39756J49419J45420a11889A773Q9017O0926L1283J905k5561m9743D0008
113728d4443r4069r8588r8512r4644q8011p9762p1072o3045n6615n2477n1031
113717h92269n2354n6191o2000o8976p6148q2445q6808q8264q6041p9609o8762
113706a699867n3626l4676j2691J1268L5955O0016Q2088J00901J15368J24676
113696a270588J28339J26254J18697J06331R0144P1400N1547L2117J4621M37r279
113685e39980j3698j2359n238P277K4373M4879O7340R0110J11477i6043D7479
113673A99000J52974J47545J35407J17246R4226O7914M0155J2946j1758l2206
113663I23449m7031n5417n7185n2872m3684l1392j8149o194K421O186M364k821
113651F21675j4169k7644m0661n0498n4729n1634m0499k1744L128L1711O1057
113640D15993Q8025J09674J23596J28144J22581J07101Q2768N1386J5290k2866
113630A221692o0336r4513j23106j44309j56906j60327j54667j40654F7317b5776
113619h9058l2283k257K4808M7233A2198P3619P6635P3154O4069N0705L4719J7961
113607D03060K288j0587j9260k2796k0805j3512j739J3169K9487M5289N8683O8020
113595E31297P2102P0316O2710M9966L3288J4236n489k4273m0772n4048o3652
113584F45681o9611p2362p2657p1403o9557o7965o7299o7975A6718e6935p8189
113573a35124q3223q8136r2291r5092r6037r4777r1134q5101p6846o6685n5045
113562a059491m2411k9302j6205l541Q366J9308K9202L8090M6111N3472O0415
113551h95986O7165P3892Q0662Q7411R3920R9822J04599J07630g2639C3144R9678
113540A32822Q9525P5172N6764L4774J0003j6450m3276o9057r2391F5849f1175
113528a97942j41100j40299j35022j26225j15035j02613r0029p8147o7551n8522
113518a252485n1040m4830l9438l4307k8891k2711j5443o952K687J3187K4078
113507a456145L4763M4555N2769N8767O2037O2233N9230N3136M4298L3297K0907
113496i30153Q059m227j4901k2963k7528k7893k3601j4475o54J7403L8917O2840
113484i39176Q7876J12571J35379J54756J69250a01739G7100J72336J57909J35831
113474E43176J06883P2332L3903o280m5793q2024j12348j34287j45719H4741d6941
113462a52659o8631k3097K6969P6639b0408A32246J68819J65901J43387J03583
113452G13936N1459o093o1454j07618j39356j53910A45831A2711i0818o6801k7443
113441a85062J0528M3911f0132B8909R9235J01476R6731Q6334P1818N4755L6632
113430E75890J8755K180j2332k4328l3656m0432m5004m7891m9725n1181n2911
113419B39365n5492n9361E9725a2111q0354q9973j00126j10071j18936j25767
113409f37338j29582j29444j24501j14068r7675p5111m6480j2212K6892O9680
113399a269839J14624J59866K03256K42414b74821B3329L10126L09158K94488
113390I37101K66510K26968J78944J26576P4441K6823j3048m3448o4255p6659
113380A639953q2634q4395q3947q2827q2032q2049q2988q4708q6935q9376r1769
113369G06293r3925r5746r7212r8367r9301j00118B0708h1053j02678j03627j04514
113358c91872j05180j05421j04985j03605j01011r6948r1200q3615p4108o2687
113348a320632m9457l4613j8454j364J6204L3735N0685O6498Q0645R2634J02050
113337i82069J08583J12034J12350J09626J04117R6230Q6519P5662O4427N3643
113327e8878a4746B1911L1860L0175L1769L6482M3789N2780O2206P0533P6082
113316D57587P7173P2320O0430M0956J4031j9498n8089r9634j41636j81418E837
113304b38374k63037k71590k69245k56048k32655k00276j60555j15447o7096j7707
113294b092030L0579P5796J16229J50502J77634J97047K08607K12586K09644K00772
113284e12634J87225a54975c049A30168J15714J00630Q8893Q1081P7373P7528
113274F71387Q0888Q6402R2714R8233J01271J00190R3553Q0314N9955L2650o53
113263A496904l8179p7380j15065j47656j71527j83439j81013j63167j30449q5179
113253B03850l1326K5868Q0535J26938J60269J77290J76735J59389J27859Q6121
113243A293528L8906q910n2883q9412j16025j31472j35702j29705j15314r4925
113233D58086p1245m7010k4779o717N521J0899R032J77j4823l4630n7529q1568
113221A45414D0706h4265j40585j50096j52480j47191j34218j14057q7692n6511
113211a067095k2221J3274M8011Q0095J07825J29818J45096J53153J53980a10005
113200B6322J20096J00935Q0562O0693M2915K8541J8519J3350J3051J7158K4792
113189E46934L4726M5536N5723O3896O8902O9965O6764N9490M8815L5829K1910
113178A118490Q569k746j0829j4872j4599j0317k891O328J5667K3323K7609K7167
113166A170899K1165R448p415k8150n0883p3335r3069j07759j15456j14830j05334
113155E05281q7299o1921l1171K406L5918O6422R1210J08064J15460J12718J00031
113144I57119P8423M9646J5978k0001n5635q8447j16330j37694j51571j57636
113134C73852j56179F9662f4703j16714r6646p5702n5249l6397j9921o245M541
113123d67036J2652J8530K2769K6036K8976L2151L5976M0681M6312N2715N9577
113112i0661b4198D8661P8243Q2130Q4112Q3923Q1436P6685O9858O1259N1296
113101G17603M0408K9035J7555O247m740j5408k5902l6480m7485n9256p2066q6036
113089D63475j01056j16716A13436c3200j58456j66169j68181j63045j49671j27533
113079i66255r6842n8645j4839L1932P8499J21457J57540J83968J98777a63377
113068B7542J69733J39674J03633O4845K6578q190l7002n8127p0631p4404p0105
113057B13546n9038m3000k4097m564J3440K7964L7435M0727L7254K6972J0383
113046B77022j1528l7355o5385F9049e1289j43359j61034j71908j74919j69443
113036h71952j55361j33043j03352o7594k7443J5149N8060R9122J36249J67558
113026h82607J91493K06923K13224f0630A38160J79695J54674J25801R5452O6139
113016G59921M0325K0192P413K951O869J8249L5175N4901P4097Q9304R7388R6066
113004A302851Q4306O2530L2605k455l8944p3065j01443j21578j32067j32674
112994H80066j24205j08271q7022o2840l8097j4925M900K0070K9758L3623L1758
112983E64815K4631J3010k127j9662l8425n7264p5084r0930j03984A01364a8024
112971a39073j18541j11971j01615q7870p1248n2348l1824j0377J1283L2439N2393
112960f28752P0488Q6103R8693J07791J13022c8510G2540J03804R2663P8093O0799
112949D07899M1708K1967K902j4051k7452l5979l8583l4650k4139p682J3397L7137
112937C42474O1113Q2682R9277J08697J09386J00576Q2373N5702K2168j6117n6784
112926I91547r7404j35686j69626j97611A72744e8786k36533k33655k23440k06721
112916i59135j84551j58140j28777r7753o6331l5662o754J9549M2608O1997P7494
112905a435455Q9089R6959J01452J03044J02315R9904R6468R2639Q8983Q5971
112895d78631Q3931Q3038Q3298Q4532e7440C0948Q9909R0277Q8814Q4893P8034
112884D62875O7953N4639L8379J9774k80k0667m0154n7514p1661q1793q7471q8686
112872A95394q5833B9895d1288o1508n1743m2867l5636l0541k7779k7283k8757
112861c47402l1730l5623l9823m3725m6795m8607m8863m7416m4266l9545l3524
112850h07319k6556j9078j1558m475J716O621R914J1379J0908Q516M337j374q264
112837h25233j5894k3764l1339l8077m3467m7045m8432m7350m3641l7286k8402
112826a229930j7239m183J0279K5557M1012N5971O9761Q1761R1412R8269J02024
112815f75306J02518R9772R3980Q5509P4898O2822N0070L7514K6052J6574R901
112804a5696O738a328A1578K2653L6670N4469P5256R7952J21213J43494J63100
112793G26385J78304J87440J89069J82112J66033J40981J07929O8739K6115j6539
112783A956568n5457q6949j07952j16580j12521r7204p3636m5947j8710L795J8191
112772A263598K2418J5872o83k5393n5662q8528j20996j50313j74154j90766j99010
112761B96383I8003i0969j71437j46875j16764q2844m7002j1172K2768N3105P8365
112750e12825R7382J09357J13876h1280A9615Q4509O2807L7071Q751k0632m9550
112739A42571F6004c4396j19997j34565j43617j46981j44781j37432j25586j10084
112729a097439r1897p2062n1609l1503j2599M423J9070L1058M0320M6983N1350
112718a163905N3855N5028N5430N5622N6105N7277N9405O2605O6825P1859P7355
112707d92539Q2855Q7821R1699R3947d2105D9747Q6993P9546O9734N7980M4902
112696C88902L1268J7956N889m033j1019j4448j3949r456j240J0065K3495L7786
112684D61216N1467O2968P0755P3488P0186O0372M4194K2504l136l0529n7000
112673H26485p9638r5597j02444r8482q3026n6586k0885K1247O6142J09677J47723
112662F34616J76591J93429J96511J85394J60924J25102Q0858L1737j8437o5902
112652A700823j07263j39733j61315j70900j68299j54185j30014r7862o0251j9949
112642D91052K0227N7617Q9885J15174J32220J40423J39873J31335J16177R6277
112632A530260P3853N1309L1020J5126N314K640P370J8885L5667N5392P5111R1563
112620A993510J01584J02528R2735P1842M0967K628l9579q1510j19108j49037
112610B016560j69150j78737j78517j70393j57062j41550j26776j15197j08565
112601F70613j07812j13030j23561j38131C3047a39254j87931k00016k06904k07322
112591i41427k00431j85887j63833j34890j00098o0841j8769K4310O6546J06127
112581a609193J41392J70919J93591K08643K15702K14790K06321f6781A03266
112571B47875J16192Q6338N6570K8329K883j8719l5710m7632n4338n6002n3073
112560B72713m6243l6388k4490j1572J388J3521K4133L2755L9161M3389M5707
112549C54074M6582M6611M6442M6695M7855N0215N3805N8376O3414O8180P1815
112538I54064P3444P2302O7856N9892M8558L4371J8154R43j6154l2072m5931n7115
112526A178312o5349p0675p3449p4257p3831p2944p2313p2513p3921p6659q0600
112515C71801q5373r0410r4993B697i6925r8163r3374q4887p2577n6580l7307
112504e39813j5416Q217L2560N6490P8856R8574J14690c9393I3956J35178J32035
112493C61169J24308J12671R8021Q1413O3994M6908L1215J7817P380K99l341l756
112481I38098j453K837Q208J3679J8266K1092K1458J8906J3275M715o337j9162
112469A033582l2853m6371n8641o8642p5501p8549p7393p1942o2412m9314l3426
112458C78538j5723K676K0570L6773N0158N9737O4709O4512N8842M7706L1408
112447G99906J0567j3906m0832o8799r6248j21533j43024j59223a953j71009j65182
112436c38144j51373j30117j02463o9927l4405J955L6901O8231R3959J12437J22497
112425c90449J23506J15413e2785B1773M4365J0015k6434a3117r7119j27389j52052
112414c89677j69905j80177j82574j77259j64840j46290j22890r6128o7596l8896
112404a736232j1533J3161L4107N0529O1978O8354O9875O7064O0667N1627M0972
112393a229431K9764J9011R601K243k575m613l889o55M614J1283J8609K5806L2120
112380a088112L6888L9617M0012L8026L3869K8002K1109J4051P797L349J643L469
112368h20280R375J9597L3996N2038P2775R4901J16803J36674a31483C1431J65970
112357A97401J60693J46522J23571R2664N5349J3792k9344p1155j08714j39404
112347D41375j61131A07644f5759j64099j46105j21542r2968o3085l4422r099
112337f97079J1399K6293L5520L9670L9799L7269L3518K9889K7459K6943K8631
112326c60689L2399L7756M3930M9995N4970N7973b5366C0172M9591M0727K9537
112315A50027J6904L924q206j8280k5216k8148k6535k0226r484M984K2080M0373
112303A02197N8212P3836Q5548R1844R1579Q4098O9334M7872K0977r483m1104
112292F74910p1154r6748j15137j23978j21609C8964d2570m5928l424M1953C5389
112280A56957J45520J52932J40933J08589N7273r225q4916j62131k32360a3685
112269c33398l24805l00498k47959j71450p7825K4324J25651K17124K90974L41424
112259d56438i1295B70113L31961K80643K12870J34991N3643k4856r5022j52592
112249A011751j94772k20308k29445A43484f2317j78919j46737j12867q0573n2510
112239f33923l0540j5644p910o628j0436j7517k5842l3404l8416l9525l5909k7359
112227i23053j4275K386K1231M0579N8618P3605Q4022Q8714Q6993P8710O4244
112216c38226M4476K0711n434l2178n7706q0316r8553j11314j17918j18145j12238
112205a006841j00882q5108o6227m5710k5076n767J0956K4094L2992L7364L7317
112194a192888L3317K6151J6859O646l218j1485j7042j8973j6650r760J664J7254
112182a168125L6317N7913Q0895J04020J26010J45664J61929J73983a00121H3442
112171B64379J73777J62723J48604J32358J14938R7195P9805O3157M7317L1993
112161A316246J6546Q7j8413l9918o5073r3935j25683j58419j89082k13588B01503
112149b4054k04974j64036j04023k9230N3438J35435a29484A33851K96116L03654
112139G33621K86165K46320J88600J18538M2036l5233j08227j72817k25931k65576
112129H07496k90816B15028h3878k84049k59043k26164j87836j46497j04442o3738
112119a355647k6121P044L4809N6639P2392Q2285Q6830Q6778Q3033P6587O8447
112108g26924N9561N0785M2822L6208L1306K8296K7199K7906L0197L3789L8356
112097c20499M3571M9120N4730O0157d7718B1984P3499P6444P8372P9091P8381
112086D07771P5997P1690O5225N6418M5175L1531J5683j995k0933m0386n9471
112075F46705p7220r2647j04848j13063j16785B6346h3871j00516q7471p2118
112065c43976n5659l9355k4412j1870k504L251N330M049Q3n619j1895j7503k1208
112052e21288k1913j8747j1148J085J7766L8327O1846Q7122J12734a17060D1781
112040B18124J88399J94015J92542J83713J67664J44936J16439Q3403M7321R845
112030A546401k7293o2382r3831j20252j40542j53937j60058j58926j50952j36911
112020C41317j17890r5211E7869A3052g031K544A7525L7598M8941N6086N9453
112009B19603N9788N8079N5451N3028N1822N2599N5797O1477O9289P8527Q8181
111998I03641R7047J03838J07317J06409J00300Q8512P0949M7907K0052j1613
111988A634359m5822q1122j15959j48778j78100k02616k21256k33235A69370f6378
111977b92801k10698j89425j63701j34781j04011p2744m2257j3678J2077L4372
111967a177647N2858O7508P8595Q6661R2463R6898J00908J05396J11105J18549
111957b66706J27911B00J51210J63556J74707J83080J86989J84803J75132J57029
111947A376706J30143R4861N2370M625m5754r5694j41945j81412k11482k30308
111937G52110k37021k31801F7433a23809j60615j26909r3018o1505l4363j2902
111927f13121K323J1461J5254J4884J1793P502L432P90M44K884Q198J6096K5957
111914d92103L6911M7933N7927O5842P0743P1897O8826a0675C8905L3944J5118
111903H7967n981k8279C104f8656r0603j06100j17395j23856j25102j21030j11802
111892h64544r7836p9777n8457l4837r952J5138L9425O1986Q2033R8961J12357
111881g35503J22011J27921J30275J29432i9991B0196J13002J04965R6691Q8727
111871D23581Q1526P5436P0681O7363O5471O4910O5505O7049O9307P2065P5135
111860A198029P8367Q1650Q4898Q8033R0936R3415R5177R5785R4680R1199Q4673
111849B176842P4534O0465M2527K1270k265k6633n0138p1094q8047r9989j06457
111838A931015j07568j03948r6605q6778p5785o4880n5159m7474m2420m0293m1139
111827A168966m4757n0752n8587o7625p7190q6601r5224j02495j07950j11232
111817C66553j12110j10460C7713f1902r0651p9579o6651n2128l6298j9442j853
111806d08504J6162L4288N2165O9410Q5579e0721F1957J22509J29105J31935J30555
111795E76061J24651J14109R9038P9820N7101L1776M921k2286m8674p3211r5099
111784H48207j13874j29432j42036j52234A49870a8515j75780j83374j91268j99187
111774g68124k06486k12207k15194k14200k08043j95748j76636j50457j17409
111765b464504p8179l3921J3813O3130J11936J58029J99243K33586K59332K75159
111755a262376K80206K74135K57170b20796b6680A24352J02914N2101J068m7699
111745B32736r1848A1620a46592j77369j85947j83704j70948j48531j17782q0438
111735a211311l8533N703M9993R2127J30100J62233J87255K04399b04616A0008
111724B18840J97306J81643J63640J45115J27717J12734J00918R2345Q6356Q1595
111714A508209P6156O7864N4647L4936Q028k5677o4670j06496j48169j86616k19145
111703I99067k43785k59475B29766c4325k54769k39526k19878j97249j72831j47551
111693a266129j22047r6720p1776m7311k3372k9K2587M4233O4564Q3111R9335
111682a313554J12632J22408J28115J29319J25733J17285J04128Q6667O5561M1695
111672b80011J6161r812l4901n7779p7170r1951j01200j04272j00840r0924p4905
111661a007604n3507k7774R96L1304O1550R0108J15430J36140J51104J59517J60938
111650a81798b6461A16619J24933J01997P5654M7480J9145p692l1486n0916o4956
111639C30778p2960p4691p0334E2306F215b2153q699J1494A1513M8329O3055P4642
111627A97539Q3082Q8725R2185R4163R5277R5845R5750R4368R0610Q3106P0475
111616A181125N1640K6146n627m2406q2085j21970j59080j90503k13718B16659
111605a2221k19603j99711j70623j34360r3323n0113p328L2623O7661R6144J16955
111594e73899J29512J33782J30229f0640D2887Q3052N9862L5514J1453j1073l1084
111583A90611m7903o1183A0629f6663q0851q2202q2048q1072p9857p8815p8116
111572f29624p7681p7148p5907p3147o7935n9307m6389k8525n383K2924N5765
111561a062357R1941J29690J66749K00470K28004A056K53661K47485K27135J92904
111551I22241J46409R0606K9625l1587q7792j34084j66548j82836j82520j67203
111541B36311I6024a0477p1209l9662j6315m301n124j8607m3042p5523j12347
111530c96607j49486j82997k09403k25962k30860k23277k03402j72338j31957
111521b126289q4736l3517J8673O8860J14308J52674J82140K01504K10212K08367
111511a087804J96690J76431J49289J17264Q2538M7327J3743j6322m1306o0050
111501d22200p1851p6478p4167o5577n1721l3887j3543P789K8616M7589O3587
111490f61843P5788Q3701Q7206Q6537Q2244P5155O6280d8189e17C9596L4933L2758
111478A07287L3894L8329M5695N5319O6260P7393Q7506R5395R9992J00467R6307
111467I03844Q7406P4071N7053L7480J6795l372k1328l5491m4534m7535m4094
111456I80295l4408j9281r9K1278M2669O1763P6346Q4517Q4908P6829O0384L6487
111444A471688O814k6334o0235r1995j18829j38320j48677j48897j38879j19438
111434D86898r2219n9545k4194J0882M2818O9107Q7809R7711R8389R0211P4247
111423H82114N2128K5851k402l0495n6501p8845r6399j08540j15122j16460j13230
111412B42099j06381C8696d7620p5377o5184n6519m9927m5697m3860m4220m6388
111401d74792m9828n3918n8009o1470o3747o4414o3176n9918n4685m7691l9298
111390a090946k9976k0277j0793k103N259J0855J4370J5642J4672J1635O873Q64
111378a073925n782j2388j8230k2608k4869k4480k1047j4365m440Q512K4046M1526
111366a148050O0133P8922R6865J12912J26062J35413J40244J40050a22850A108
111355A09618Q8938O6210M1538J6298q025k9939m8043o1110o8196C8588b3865
111343g3596l1279q288J7664M4694A9940R3720J11647J22847J26092J20742J06850
111332G01838Q5190N7279K5254q252m0346o8123q8955j00767j02279r3154p4083
111321B93602m6723j3545K2410N7873Q9680J15108J32157J39732J37723J26964
111311A054981J09103Q6371O1313L6497J4245l611j5894k2163k2744j8652j1463
111300A267983l126M237Q586Q162J694j1463l1217n6739q6479j18309j49664j77794
111288F55871j99991k13860B4469a85485j90847j60936j21829p5917k6170K4113
111278g37071P1609J13237J46458J69442e5101A26632J71749J52775J26856R6363
111268F74375O3757L1377J257k5008m6337o2189p2536p7787p8688p6218p1446
111257B60557o5430n9120n3284C4281a0596m2609m1437m0993m0783m0270l8922
111246b55610l6290l2041k6014j8227q882J639J2812K4008L4544M3742N0992N5799
111234a53528N7834c8711A4645M7303L9403L0422K1298J3049O719L288L601Q274
111222A88002J7621L1604M9779P1283R4851J18852J41370J60337J73666J79451
111212A226816J76161J62866J39425J06632O6278K1108k5406o9404j07147j35544
111202A561785j52677j58135j53096j40113j22642j04403q8734p8089p3727p5667
111192D14502q2841r3396j05059A7719a04858j24699j20822j10566r4198p2557
111182f27700m6929j8929R642L6965O1313Q1182R5388J03131J04043R8193a7621
111170E0962M6904K2484l094k8202C7787c3079q5821r5247r8623r5810q7046p2936
111158e68562n4415l2662r044J4978L7952N8532P5542Q8091R5597R7849R5013
111147a01129a3505F3034O2902M8033L3346K0242R989L623J842M936J2746K4636
111135B85329L9529N5979P2264Q6555R7075J02290J01112R3041P8280N7777L3148
111124A102379O544j9630m3001o1554p3930p9598p8916p3040o3697n2890m2559
111113E20108l4304k9178k7587k9322l3652l9510m5684n1003n4518n5596n3996
111102F5758A5883b7862l6410k8840k2085j7133j4816j5716k0095k7868l8587
111091b49412n1481o5493p9384r1799j01401j06968j07492j02284r1029p3843
111081a120586n1272k4295N748L7206O8248R6958J21466J40100J51473J54621
111071d20333J49062J34858b3792E9711M9119J1467k7209B8545f9684j26152j46551
111060c42387j58133j60167j52537j35757j10912p9604m3802n717L2405O8414
111050a088197J00463J27114J47463J61172J68477J70117d6160A15038J53467
111041B68505J45362J37939J31822J27163J23601J20339J16243J10036J00468
111032A381478Q6538O7654M3771J5452j6153m9389q2263j12624j38412j57853
111022A038199j69659j73144j68312j55828j36952j13420C3635b6927l5389j3498
111012g5814L744J5445K1244a4101B033O748C062a6925l4802m9015o1671p2062
111000b34475p9727q4449q6208q5129q1432p5353o7121n6914m4867l1075j5634
110989i42384J311J9522L8600N7976P6875R4336J09250J20433J26710J27036d9752
110977E7119Q5847N7929K4043j4409n5617E7455h0191j73891k04045k26292k39262
110966i23681k42148k34771k17589j91667j58602j20394p9310l7713K112L8095
110956b165668O8539R2205J08385J16918J18170J12969J02525Q8299P1885N4880
110946a230893L8755K4756J3832O568L187L553P216J3480K1482L0290L8987M6754
110934i82033N2949N7144N9159N9070N7171N3942M9995M5989M2562M0275L9520
110923d24257M0497M3174M7290N2353N7701O2537e4692A2607O5667O0560N1654
110912A90488L8904K2560L168j8462m1309o4202D5218f0087j21284j33019j39965
110901d54355j41890j38903j31451j20261j06280r0576p4251n8321m3624l0742
110891a390654j9952j1194m107J932P719J4117K1935L1817M4147N8967P5947R4402
110879a074924J13335J31519J47626J60347J68530J71295a4157A44729J43930
110870B88659J23964J00039P3448M5607J7948q199l1700n1682o7575p9125q6364
110859C25020q9581q9257F0195b0221p3180o4842n5855m6559l7164k7778j8438
110848c44037r140J07R254J8171K6637L4332M0845M5713M8450M8594c5295D464
110835C4944J8091K969j4278H881d2890p0002q6445j00078j10008j15553j16292
110824f41268j12116j03240r0180p3727n4879l4762j4527M737K2107L6908M8764
110813a012183N7627O3793O7840P0584P2967P5964Q0455Q7108R6300J08025a09646
110801B7392J52361J66415J77635J84466J85498J79635J66206J45066J16635Q1910
110791A583219M2395Km3101q4649j22481j54704j79849j96985k05776k06488j99923
110780B31660D4336a25878j50230j28941j07691q7465o8819n1849l6238k1353
110770g78464o375R529K7041M6540O7992R0886J14238J36664a35452C6508J81362
110759B17870J83291J76790J61490J37698J06401O9217K8271j3958n4846r1841
110749I20383j22655j45462j59024j62784j56893C1388h8671r2422o1464k9505
110739b72062J169K8490N0723O6590d9769B6909P0938N8825M1444K0154l533k8070
110727A86667n1983F0717c2228j08118j18971j25284j27083j24606j18244j08487
110717h63021r5858q0874o4013m5680k6220n916J4985L6229N7546P8599R8961
110706h95262J18108J35426J50221J61759a60419A1863J70128J62570J49589J31475
110696F25625J08842Q2637N4096K4685l984l0269n2608o9650q0371q4169q0936
110685D93898p1091n5562l5749j3403R484L0858M8774O1565O8015O7460N9892
110674F64141M5958K6933M612j8852m1139n9995p3449q0025p8897p0003n4052
110663B65232l2478p316J9016M3941O4990Q0069Q7649Q6941P7960O1508L9086
110652G86598J2704j5325m2653o7130q7028j01196j09155j11096j07833E7231
110641c3924q1036p1889o5019o1310o1123o4268p0045p7332q4711r0625r3575
110630h54857r2253q5719p3491n5629l2730n920K3252N2918Q1041J05584J24675
110619h13129J36754J40715J35993J22634J01282P3173M0030L967l2663o7429
110609a58673r8001j22286j38602j45790j43279j31167j10171q1625m7367r628
110599a186589K9119O6327R9536J26556J45602J55414J55362J45476J26457c7116
110588B9729L0403p149I820f5246j00546j17697j25168j22252j08943q5950n4648
110577g80450j7016K4521O7222J08231J44761J74292h3688A20968K03241J90515
110567E14724J67284J35104R6207N3340R597l1792o7692r5277j12266j17072j08973
110556D43184q8167n5818j3980L4489Q6140J37128J83527K21593K48073K60479
110546A456648K57311K38202K04017J56777R9558L6225k8872r1270j46814j91982
110536A989800k24231k42175k45679k35802k14643j85049j50306j13794p8650
110527B99471m7508k2317m236O379R882P241j51j0657k2563l4244m4312n1682
110515H5303B9649b6278n2585m6053l7047k6483j5406m892M033J0465J3683J3212
110503a67351Q826N92j1158k5838m2649o0619p8677r5697j10586j22329j30059
110492h35545j33113j31059j23739j11270r4041p2714m8163k1449O232L3635N9504
110481a471722Q2660J02060J16845J26406J30397J28785J21826J10066R4323P5619
110471c82735N5155L4222J4129l852j8587k9130l4793l5190l0259k0293n907J1970
110459d45270L2158N3285P3872R2418h6033C1852J22578J20935J12698R8039P7546
110448E63648N2216K3370p407l8383o7802r4009j15559j31330D4152i8891j38819
110437b37710j28449j12801r2974p0209m5764k0839L518K6458M7348O5776Q1528
110426d84118R4542J04864J12612e4187F6717J21687J20346J16939J11533J04209
110416F41431R5104Q4408P2410N9476M6074L2733K0050Q638r00q010j2239j3264
110404A025911j0927n266L465J4808K8084M2436N6851P0213Q1360Q9147R2534
110393A488616R0658Q2917O9053M9232K4096n171l6857o8715r8067j21958j37398
110382A336406j41709j32945j10373p4869k9193K2079P2968J16950J48007J61728
110372A369049J56082J31695R1589M0463j6199p2989j25250j69442k03299k25754
110362I75945k36769k37103k28079F2618a26220j62360j33748j04671p6598n0766
110352f54363k8168r543M623J4076J8791J8945J4897P163l611j6684l1233m6406
110340g11513o1331p5168q7117r6463j02601j05049j03483r7740q7842p3990n6565
110329a658862l6119j3363J0866L5638N9953Q2804J03218J20296J33276J41586
110319a020707J44858J42994J36178J24876J09845R2111P2920N3683L5912K1110
110309h6220J0680N822P403J5870a5283C7352P9060J08628J39042J67650J91641
110298G23373K08294K15252K10808J94151J65544J26403P9236K7429k5064p4166
110288A851260j16118j47906j67589j74478j69162j53356j29645j01127p1036
110279F20843m2402j7743J132J3220J8367J7166J0853J112j0113k0827k9190l3669
110267E28749l3187k7222j5846K59J9854M1229O2327Q0919R4782J01917J00749
110256I54530R0341P0544M2144O871l2615p2918j10191j40547j60545j67721j61026
110245C18867j41130F7278e668l3504K692e511D2317N1391M1535J9760j1170m7719
110233I6114A0028a12627j54359j78881j94771k01440j99069j88492j71025j48308
110223a548972j22136r4312o6537m0305j6832K981J8561K9669L6360L8959L7995
110212a724569L4159K8239K1047J3389N999m95n597q959j0398r882p511l516J790
110199a666304Q030J4799K1696K8346L4435L9721M4046M7347M9644N1038N1699
110188a275503N1841N1705N1539N1572N1998N2962N4539N6740N9509O2723O6211
110177f64164O9763P3155P6165P8597Q0301Q1189Q1250d3191C6063P7584P5839
110166A89486P4357P3496P3603P4974P7828Q2268Q8257R5586J03864J12515J20775
110155A167009J27726J32333J33496J30128J21277J06220Q4640N6770K3561j3174
110145B069986n0728q5561j13642j31019j34672j23433r8719o4660k7480N884
110135A245956K9393L9239L4428J6570j0881m3608p7277j08154j33423j51290
110125H40953j60931j62356j56247j43779I1193a4739q3952o2155m2031k4828
110115b27705j1511k722J234L78m959j4185k6485m0891n6346p1769q6124r8473
110103f39558j08035j14221j16656j15191j09904j01081q9178p4797n8639m1444
110093a568704k3966o913R082K3489L5902M6052N3802N9137O2159O3059O2093
110082a184808N9570N5818N1171M5957M0476L5002K9778K5012K0882J7532J5087
110071g88523J3641J3265J4003J5871J8851K2888K7885L3701M0143M6982N3936
110060d87357O0692O6917P2259P6374P8944e2489B5884P4870O9118O1164N1166
110049B82202L9393K6215J2107k380j6625k9977m1774n1377n8212o1790C6022
110037b1909n0306l9107k4785q036J0212K8831M6528C363P3699Q0602Q1710P6502
110025C15876O4994M7794K6105J624k3640m7626o8479q4796r5796C4685f7361
110013a66205r3094q6236p9655p4528p1745p1857p5083q1315r0180j01076j13242
110002a104216j25806j37848j48436j56699j61844j63205j60270j52712j40400
109993b451436j23404j02023p6751m8285j7496J4598M6871P8126J07144J32743
109983b439913J53820J69412J78743J81267J76714J65103J46773J22376R2867
109974a052838N9466K3640j2981m8666q1652j10243j32895j48299j55460j53780
109964a813708j43078j23653r6264o2126k2850J9632O3162J05473J44338J77694
109954a751380K03776K21252K29311K27731K16921J97884J72170a40557c1558
109944D4696M5913K0089M91j1748j6148j2935l038J2001L0150M9063O6289P9484
109932C04307Q6648Q6287P7579O0468L5686M714l0310o6760j01721j32238j55528
109921A69132a19j71701j61970j40055j06911o4407j5224L7315Q9461J37332J77196
109910b19083a3318B07181K19833K03357J71920J27633P3759J4509m5264j00462
109900H72466j46177j78140j93172A65454a661j27643p4467j2357N2934d7965
109889A20567K07631K28636K29364K09527J70757J16390N1081j9650q9994j54380
109879A069929k07963k46988k69061G2692a87267k31015j89187j38004q1416k3443
109869h50332L2110Q1924J23369J54638J74813i9615H2968J72493J55655J34529
109859E45645J11738Q9903P1431N8352N2186N3831O3504Q0716J04305J32494J62988
109848A527093J93127K20035K40820K52761K53518K41356K15316J75424J22824
109839C442274N9897r717q1196j48748k06063k46960k66287k60955k30926j79844
109829A871475j14984m6316J5280O0176Q1941P8428N1769P378m7542j05530j60045
109818A692030k06156k40782k62561k71574k68948A85517e0839k10793j81927
109809d43559j51664j21576r2890o6473m2860k2296m795R820K1825L1562L9379
109798h43527M5582N0417N4036N6495N7766N7732N6242N3102M8137M1214L2269
109787b90535K1336Q577n730k1167l7203n3201o8465q2249r3832j02529j07767
109776h32765j09098j06253r9156q7947p2967n4769l4073j1732J1310L4088N5652
109765a307710P5162R1904J05367J15250J21492J24261J23924J21017J16172J10056
109755b03105i9807c382H6414Q3581P7744P2048O6126N9517N1768M2497L1484
109744E71179J8721M436j0905k6634m1942n5965o7875p6962q2721q4897F2922
109732a5949p1521o2204n1781m1151l1174k2586j5943j1567r524r627j1440j4338
109720c68805j7542k0197k1451k0517j6753r729P41J4554L1316N0354P0741R1360
109708b15928a04966B3291J42002J51089J54638J52076J43190J28180J07655Q2633
109698A084754N4472K4816m538l1745n5067p3017q4489q8880q6167p6941o2377
109687F00821m4173k4389n267J0974K2396K7532K5579J6492J017j9357m2573o6183
109675E02869q7622j04461j14654G9401c0527r4245p0410l9801m308L3862P2354
109664a33075b4219A17041J67803J87148J98446K01349J96003J82973J63200J37899
109654A551862J08479P6430M3264J0407k0834m9353p4256r4882j10822j21888
109644A318407j28112j29709j27060j20661j11109r9059q5207p0257n4905l9810
109634C52518k5584j2772j817O940J3300J7204J8760J8235J6053J2757Q983N408
109622D29985K687J391J951M616R417J6164K4447L3684M3152N2060N9614O5068
109610G44236O7803O7359O3472N6105M5426L1819J5845j794k0295l8805n6475
109599I74696p2498q6162r6881j04220j07918j07890j04223r7164q7095C6136
109588b3829m4071k7417j0567N985K1847L6727I135O3006P4423Q4863R4542J03689
109576D29658J12518J21180J29710J37995J45729J52407J57303J59512J57984
109567A703996J51634J39453J20673R4961O2591K4587j7210o0212j01307j37223
109557A981943j65000j82452j88526j83467j68758j46820j20619r3203o7343m5241
109547F20514k8399j7611j3010j4204k0406l0582m3567n8175p3271q7830j00970
109536A32489B0514i9787j25573j27560j26193j21516j13686j02948q9629p4106
109526i80998n6817l8234j8860P76K0129L8643N5760P0934Q3632R3369R9703J02275
109514e29688J00816R5182Q5366P1528N4005L3319J0193j4471l9602o3992q6338
109503b83682j05299j19572j27955j29452j23341j09276q7344n8127k2726J7257
109493a149517N9771J02421J42623J77787K05541K23942e755B22445K13816J89632
109483F25893J57463J19628P8691L7205k539l8702p0007r5771j15858j30578j40539
109472D24886j46510A29098b0442j47834j44500j39691j33394j25496j15833j04271
109462i31461r0747p5340n8280l9972k0985k020J6129L2632M6688N7594O4797
109451a000965O7958O6985O2057N3621M2378K9233J5246J546j0748k0616k7215
109440g20520k9959k8576k3127j4023k001J1940K6603M0692N2931O2156O7434
109429e56450O8143O4033N5257M2362K6251Q102j0724k8811m4804n7540o6141
109418e00322p0099o9323o4143n5279m3790l0954j8184o879J687O492O843K458
109406h41493o508j9466l5425n3059p0810q6993r9919j08036j10021j04912r2170
109395a628812p1732m4049j0055K8862P0939J14133J56248J95051K28421K54471
109385g06523K71683a55843A20067K62512K39512K08222J70500J28669Q5393M3531
109375A258406N965k4590m5780n5810n3626l9088j3076K2433O4401J08840J51070
109364A379145J86111K09195K16405K05291J75426J28709O9316L233o2616j21441
109354B388774j67668j97760k10595k07402j91250j66363j37328j08446q3247
109345I18715o4229n2776m9223n3037o3016p7526r4710j12678j29655G7755g7058
109333b37954j61857j57566j48206j34259j16428r5583p2692m8761k4773j636
109323a199715J9862L9084N5572O9048P9428Q6804R1430R3689R4079R3150R1488
109312c86081Q9665Q8198Q7511c2793E6762R2417R6295J00804J05375J09293J11726
109301F72672J11772J08524J01141Q8939P1453M8540K0430j2221m8308q6307j24322
109290I52313j60204j91677k16526A51124h7772k33922k17618j90503j53861j09652
109280i93328o0362q819M2027Q9347J30631J63869J87698K01442d2328A57271
109269C43331J66326J42461J16662R1078O7652M7976L3192K3909K0173K1478K6805
109258A101043L4724M3494N1221N6013N6151N0242L7389J7276r715m2502p9313
109247A316023j17767j55046j88059k13733k29273A79679d2270j97442j59898
109238c99610j11535n5747L119O0142J10272J48860g2314A05559J65246J35403
109228D06208R1177L6826k2413q0863j33029A23791g6705k09999k02039j77591
109218f66334j38999q9692l3817K4135P9727J28893J68237J95210a24404H2362
109207B73578J62881J23796P6538K4026l0672q4562j34882j79279A5533b27919
109196d89231k69417k68279k58879k42571k20938j95675j68442j40746j13829
109187b368007q8604o5588m4911k6322r270P034K3486M0983O0285Q1926J06094
109176b282894J32608J60860J89876K18343K44747K67470K84955K95842a89096
109166A05018K80788K59508K31148J96995J58621J17783P6261L5754k263l6588
109156A423025o6382r1146j10743j25327j35294j41204j43701j43449j41058j37047
109146A87674E5861f9762j18620j10846j02272r2839q2498p1232n9103m6247l2891
109135g86310j9338n945O911J8859K9579L8830M6467N2443N6806N9654O1115O1280
109123c79649O0186N7777N3899M8332M0821L1143J9166M913j1404k9362m8345
109112a52523o7579q6189j03275j17974j29548j37422j41237j40877j36452j28317
109102a341393j17017j03257q7858p1691n5637m0530k7098j5945p513k046L83
109091a869602r5l185q432j5272k3042l1048l8591m5000m9699n2208n2187m9456
109079b237817m3991l5939k5600j3415O8J4213K8345M1783N3876O4052P1844P6922
109067b005659P9115P8425P5030O9277O1672N2845M3523L4493K6545K0439J6843
109056a447452J6299J9172K5629L5601M8786O4637Q2385J01068J19562J36657
109046g97656J51101J61690J67336a50381A0139J47180J27262J01330P0406L5934
109036D92251k47l6002o9004r6911j17529D3530h6610j20362j00087p0679l4439
109025d12177N530M5616Q2067J11429c6547A02580J35553J21307R8612P0519M0466
109014E69037J1809j2593l0698m1429m4699m1298l2711k0859p835M319J3841J9379
109002C86263K0097J5712O482o857k3186m1117n9126p5703q9466C3795g0655j04563
108990a75218r9752r0571p7976o3239m7839l3314k1108j2415q037q261j2801k0771
108978f71302l0760m0939m9273n3749n2637m4758k9677p843J9396M9875Q0834
108967h30833J09199J31930J46371J50558J43436b4365G1804N8934J5885k9896
108957A16727D1557g5251j52047j78687j95225k00932j95850j80740j56985j26450
108947a462167r1332n3979j6739J8199M8934P3962R2232J03211J06858J03626
108937a077195R4385Q0352O2999M3940K4815P194p539j8262k4186k4897k0369
108926h58763j0975K569J9251L7832N6953P5226R1342J04179J12887J16967J16322
108915a36210b4927G7666R1363P8983O6994N6935N0158M7628M9736N6151O5720
108904F41334P6483Q5817R0705Q8166P5750N2064J7166k7215p7802j30144j79280
108893G13044k20472B42655b2578k65718k52273k27145j93497j54935j15076p7168
108883a308390m3839j6950K473J4201J8711J7070J0763J545q731j8266k5433k8904
108871a385750k7719k1330r639P028K7941N2041P8003J04336J29478J51894J70191
108860g23526J83172J89950a60434B2624J69432J49680J24735R5800O4291L1742
108850F58304k98l0350n7106p9506r6794j08574j14803E5089e7024j04611r4215
108839b55850q1886o8489n4718m1037k7665j4630j855J0721K3000L4618M4901
108828d32890N2870N7350N7141N1212L8900K0069m812l4662o7854j02367j35946
108817e00989j66302j91298k09110k18362k18200k08358j89141j61398j26463
108808b189621q6048m2142L106M7513Q8995J25654J55893J78480J92613J97940
108798a327617J94569J83046J64318J39670J10644P8965M6428J4821j4177l9075
108788d48408n8642p1968p8477p7985p0658n7018l7893j4375J2264M0615O9228
108777g93317R6676J21625J42895J59520a01829G4369J75626J69168J57190J40313
108767G16666J19357R5304O9265M2421J5976q888l1059m9545o3515p2342p5639
108756G58001p3290o5474n2685l5717j5647O191K8289M9026O6787Q0068Q7588
108745H33137Q8422Q2081O8603M8587K3187n935l6695o6750r3656j15084j29010
108734F96887j33936j29051j14353r0715n9862k4276J2990M8565P9080J01488
108724C86817J13406J13382J01091P7398M4311M770l7654p9155j16111j45453
108714D62802j65007A24144d7265j59357j39439j14220q6553n9304l5063j5936
108704f57137l406J735o18r942k5193m4946o7526r1165j14132j34842j51949j64406
108692a463527j71503j72858j68434j58486j43513j24222j01457p6152m9259k1718
108682b651129N590L1875N6468P8805R8473J15171J28721J39052J46186J50224
108672a700564J51340J49753J45738J39607J31702J22400J12100J01226R0208
108663e56490P9491O9494O0627N3241M7619M3954M2321M2654M4742b4129B8432
108651H5559O1164O3881O4489O2273N6675M7344L4216J7539k105k3809m6405o8527
108639C52294q8730j05624C9954h4954j25882j20866j10309r5107p6539n6135
108629f69792l5545j6385q2J2231J9834K2440K0230J3805M123p586j9951l1546
108617f88224m1039m7259m9302m6588l8880k6313r358J1206L4352N8878Q3495
108606g59032J06890J27828J45220J58178e4830A13780J65739J57756J45248J29046
108596G11569J10197Q9888O9384M9966L2836J9077R554M895N422J1134K1681L6387
108584A171990N4228P3919R3907J12495J27876J38280J42053J37822J24612J02008
108574B279190P0272L0472j5495o4902j14344j59980j97904k24585k37337k34707
108564A130680k16732j84960j42275r2511l9958J1125N6968R4582J21944J38008
108554H76871J42660J36555J20968R7599O8436L5575J124l2906o4698r2675j15569
108543A173940j32457j42783j46373j43443j34561j20630j02827q2540o1278m0576
108533F6472k1903o539M516J0622J1582P657m22j1510k4135b81m7273n4534n7190
108520a59278n4518m6392l3364j6595K207K1004L7620N0002N6463N5849c9307
108508g047C444a2631m5485p5543j04035j28902j48416j61277j66712j64474j54840
108497a162315j38545j16696r0679o2042l2372l203K4074M8305O8603Q4395R5431
108486a285044J01762J03720J01881R6987Q9906Q1551P2819O4536N7398N1931
108476d62553M8473M7142M7855N0340N4150N8723O3414b4892D5642P1782P0897
108465A88321O7646O2008N4179M4586L3859K2796J2312L358l161o493o147j996
108453D71268N632J5895K7424L8387M6631M9919M6245L4189J3258j5882n1337
108442F81629r0139j28640j63022A09968i6652k11951k05768j89145j64038j32953
108432a000507r8607o3627l0340o21K4169M3202N6137O3080O4487O1106N3867
108421h27654M3826L2083J9722P749k936j1591j7636k0687k0552j7234j0914j950
108409h27774R159K1781L5201M8631O1271P2313Q1013Q6701Q8837Q7026Q1061
108398a54780P0945b6929A2477J9139k989B740d5590o9022q6678j00120j08389
108387d09799j10829j07206r7757q3243o4921m4467k3844n107R826J9396K2619
108376h95332J9219R683m789k2417m1071n8514p2657q1786q4720q0911p0454n4046
108364a437795l2883q524J7249M2601O5762Q5174R9571J08046J10114J05687R5099
108353g49899P9038N8513L4771R224j6635m1316o3414q1692r5118j02954j04749
108342a074231j00385r0068p4307n3889k9826l309K4377N1900P7970J01400J21169
108331a049199J36480J46793J51868J51755J46813J37667e2635E7800R4594P8904
108321B31298O4584N2756M4352M0066M0272M4977N3798O5941Q0221R5098J08770
108310I22133J19274J24653J23157J13449R4854O7555L2714p527n0205r1898j29183
108299A318976j59155j79861j90522j91531j84223j70492I0797d1029j10292q8842
108289b40163o8085m8306k9568j1862M804K0333L4500M6948N7225O4809O9188
108278a00177c0270C6371N9250M7817L2689J4477n951k7504m8926C9358d6611
108266a45604j06898j08974j04920r4945p9790o0760l9663j8708l53J2936J8952
108255g28727J6034L377j8757m8895q4385j21586j56244j84014k01039k04496
108245a728732j93032j66961j28241q0199k7089K6440P5882J17342J47858J65597
108235a791135J69905J61223J40937J11145P4435L3629q434m9083q5971j17186
108225a360535j41316j57480j65319j64973j57008j42348j22186r7886p0896m2646
108215b622593j4481J2419L7082N8789P7089R1793J02971J10916J16097J19115
108205a910803J20646J21382J21972J22974J24807J27726J31795J36874J42644
108196g59983J48607J54129J58479a37887B2685J56853J49154J37088J20486R9444
108186F85710P4339M5836J4882j7324m9384p9754j06839j29087j45106A39493
108175a4899j46723j31129j08568q0558m9065j6316J5448M4228O8488Q7314J00437
108164b31343J08150a2057I8199J06355J00100R1914Q1986P0300N6750M1220K3668
108153F70492M198j6919l9206o2031q4607j06069j25494I8376e6353j63018j66324
108142c85695j64319j56895j44179j26533j04525p8926n0655k0754R675L9510
108132a183296O7669R3153J15108J32854J45937J54141J57524J56414i081A34293
108121B67675J22690J12670J04712J00113R9937J04814J14741J28834J45106J60313
108111A461605J69987J68763J51119J12588N1187l1282j28704k31297l27464m06265
108101I90237m59640D6968d31449m47472l96247l30976k57741j81927j07952l9238
108091b193002K1744P3337J14591J45132J65067J74897J75444J67779J53180J33055
108081h68776J08909Q2280N4691K7606K373j9815l7945n1242n9173o1467n8131
108070h80690m9439l5910j8310K412K5142M8662P1702R2997J11343J25665J35059
108059c71367J38848i5896C2365J13962R4232O9886M2016J1956j8784m8567p5730
108048B21336r8650F831a19280j28523j22616j08414q6497n8017k4683J1313M7419
108037e89298Q0925J09198J29982a27539A5933J35687J19517R6969P0520M2736
108027D81362J5872q394k9121m6108n9745p0828q0312q9113A5660i1613j17209
108016b08822j27588j38014j47926j56681j63625j68176j69857j68344j63484
108007a612517j55286j43930j29720j13070r4464p4412n3411l1931j0356J1000
107997b408097L1931N2314P2119R1363J10114J28426J46326J63772J80619J96604
107987a234509K11321K24234K34678K41900g7284A66175K36293K23042K03404
107978H28914J77396J45441J08396O7587K4789j7844n7880r2786j20144j37886
107968I25983j44582j39665j23635r8151o5988l0842L014L1243M9956N6271M8724
107957E12328K7527n445m6863r2361j37090H1815a23966k22455k24449k11288
107947g82158j83824j44075r4947l9967J7062P2344J22366J64105J95220K14126
107937d59748K20070b6562A67535J64524J26454Q2352L4932j3029n8821r9983
107927D03964j34399A09131f7846j83498j80042j67208j46080j18154q5212m9221
107917i97261j2196K3922N7378Q6698J10760J28843J40638J46228J46057b8082
107906A03456J19171J04816Q9476P4030N9165M5366L2893K1819J2047L362m508
107895F61093j1856j8931k5924l2915l9897m6754n3285n9228o4287o8153p0545
107884A69318p1221B8097c8675o1512n4258m5135l4322k2053q617N673K0477L5424
107872b02998N0147O4259a1214G7908R9129J07051J12572J15429J15421J12418
107862G39928J06390R7423Q5716P1605N5553L8144K0070K092j4983l0368m3341
107851A128229n3305n9847o2789o2224n8527n2347m4557l6194k8334k2005j8048
107840F30052j7013j9096k4102l1466m0335m9659n8356o5417p0054p1757p0370
107829A12427D6371a2911n0734m1233l1638k2763j5281r698o288n098n946q457
107817b10047j2091j6198k0074k3011k4358k3567k0226j4099n140O504K0488L6298
107805c05521N3267P0623Q7510H933J16405J26778J33502J36063J34125J27572
107795G83378J16500J01238Q2329O0509L6688J1899j2753l6132n7154p4831q8346
107784I23325r7107j00799r9430r3351q3262p0187n5423m0446k6795j5909q959
107773B31657o661r133j5794k5370l5992m5453D1739a0553m6602l4206j5892O587
107761a00666L0775a6066E6829Q5469Q9626Q4210O8889M4127J1100k8452p2370
107750C39428j18255E7555a48485k43293k73447k94964l06749l08190k99177k80087
107740b154392k51747k15395j72609j25217p5218k4679K4365P0004J10553J44605
107730b669730J71118J89441J99347K01023J95056J82380J64231J42050J17410
107721a107674R1921O7131M4447K5055R856n62n957o427k375N523J6389K9205
107709h33468M2906N6434O8833P9291Q7190R2131R3945R2669Q8529d9642B3599
107697H6675N1912M0217K8388J6727N448n319j5512k5094l4034m2271m9684A370
107684e9828o4695o6190o5289o1636n4957m5116l2159j6351J791K1514M1821O1530
107672c39565P9316R3814f2744D5016J05096R5119P7692N3183K2492j2957n1261
107661C34380r0143A17160d2322j84908k01257k06986k01288j84212j56714j20624
107651a298311p8506l3457J1212N2281Q6967J13203J29849J36763J34771J25515
107641f19713J11178R4194P6911O1322M8836M0162L5278L3504L3629L4117a7287
107629A2299K1680Q676r812g76o2046r3906j27640j61432j93361k21562k44368
107618a105091k60453k68952k69532k62465k48628k29489k07029j83666j62104
107609c197409j45178j35664j36068j48409j73981k13104k64889l27003l95456
107600e137161m64428n26201n71227n88453n66046m92621l59136j61384R7210
107591h769447M03182P32143J050527J320589J507880J589061f08843H13871J209422
107582B023293R48308O70679M03156J65052l2075j83448k89477l54075l83198
107573B968215l83735l62714l26784k81901k33162j84738j39874j00929o9443
107564H84935m6223l1442k4742k5334l2105m3718n8702p5542r2761j08973j22947
107553B22446H8791e1503j42307j39390j31492j18794j01697q0786n6794l0570
107543h53333l040K4852N2160P7998J01553J22142J39214J52391b4599A41812
107532C09205J64748J58964J50677J40621J29605J18468J08033R9064R2202Q7944
107522A559531Q6576Q8139R2415R8903J06833J15186J22759J28225J30257J27618
107512B656442J19311J04681Q3520N6131K3332j3580n2918r2763j31113j66049
107502B586994j95894k19317k35413k43702k44133k37018k22956k02770j77419
107493F08372j47947j15414q0879m5359r821K4817N7717Q8099J15256J38571J57517
107482G90929J71667J80733J84543J83094J76539J65192J49544J30245J08082
107473B240568Q3963N8883L3877R979j1834l0688m5867n6856o3376o5407o3198
107462B090044n7250m8293l7229k5056j2797j387Q407J6085K1470K4723K6346
107451B005063K7077K7792K9321L2276L6893M2905M9516N5454N9116N8801N2945
107440B477159M0391K0567o404l9655p7681j18437j59571j98594k33126k61043
107430A443606k80655k90794k90869k80889C8980a94551j98705j58726j15561
107421f67543p1240k7751J3105M9754Q0972J05899J24089J35497a16750B2936
107410A57056J24938J13428J00913Q8635P7715O9030O3203O0528O0981O4208O9573
107399A050208P6195Q3030Q8953R2856R3744R0833Q3629P1993N6166L6786J4838
107388A839231q409l1516n2995p1470q5798r5223r9422r8580r3336q4713p3999
107377A043770o2575n1779m2739l6298l2930l2765l5608m1019m8397n7070o6376
107366E36214p5703q4548r2499r9254G9620b8718j10361j10541j08747j04862
107356d63229r8767r0373p9633o6580n1344l4171j5452M290K4401M4109O2569
107345g64180P8897R2221J01750J06812J06931J01861h4077g515D9757L4681R933
107334I4371j5603C8320b4749q1981r5836j03524j04240r7564q3495o2485l5422
107323f89296l585L1390O7632J03118J35812J63784e808A93314K04237K00280
107313E97831J87401J66291J38138J04572O7539K9181q296m2794p2446r5743j11641
107302I60033j19620j19706j12465r8938q0556n9033l6212j3935O088K2416L3976
107291C82048M0112M0632L5817K6355J3293k050j8203l3643m6907n6684o1915
107280C18855o1839n6038m4466k7430n578K0130M8492P8099J07424J34866J58842
107269F71357J77864J90599J95962J93170J81821J61921J33933R8770N7776J2682
107259B075855l4487q1500j26068j65967j99179k24035k39316k44343k39020k23844
107249B98096I8227g0411j32071r2334n1705j2412K3505N4317P8702R5824a228
107237A06257J02858R2531P7861O0408M1798K3619P308n955j5304k0246k0669
107226D50466j6829r313J025J3152K5945L8293M9201N7849O3689O6462O6231O3360
107214H69531N8469N2373M5993M0251L5970L3777L4003L6649M1338M7339N3617
107203A349310N8926O1928O1351N6127M5552K9397P971j7846m6660p6670j05834
107192A423552j32054j53400j68300j75691j75135j66832j51599j30751F3835
107182a5220n1889k6113l078J6253L1354f578D2211N1917N2218N0484M7491M3896
107170B88217M0189L6660L3379L0225K6922K3099J8341J2276M626m740j5766k8180
107158D65248m1511n5103o8144p9734q8943C6928e9865r4081q6401p3687n6183
107147c70217l4422r239J8299M6941P5326J02072d5377A00154J60139J69030J71881
107136F01204J68714J59885J46052J28127J07190Q4407O0942L7872J6102l677
107126A506818k1037l5804m8046n8030o6157p2891p8691q3939q8898r3681r8242
107115G61402j02401j05869j08306j09364j08741j06221A8803g6374q6781p6706
107105b39861o5210n2565l9021k4791j0030N170K0755L6696N2948O9420Q5927
107094a60562e8386E9356J32074J44504J54286J60652J62873J60324J52559J39379
107084A266007J20874R7457O9872L9157O615k6285n7986q6967j11853j31515j45163
107073A040213j52414j53314j48337j38327j24436j08001r0432E1880e210m3381
107063d8591l2489k4582j9469j6629j5317j4632j3658j1566p704j689O563J6818
107051a82945K8551M0993N3223D075P3130P9037Q1372P9822P4388O5399N3489
107040E10712L9552K4661R978l328j4199k1773k5452k4968k0403j2187j072J1924
107028D73445K5612L8716M9989N8321O2834O2982N8584M9880L7500K2424N907
107017I46194j0643k5796l8245m6942n1230n0927m6360l8363k8200j7418p695
107006E84375o20K503Q33n879j7227l2189m9234o6486q1965r3826j00569C8481
106993e7029q3767o7014m6785k4980l656J5156K9656L8427M0551L5675K4022O363
106981i3381j6056m1626o8496r4703j18322j37579j50959j57300j55844j46271
106971a180537j28701j03665p2069l5124N735M8926R2811J35769J76292K13022
106961h47541K44817K70768d1721B61099L08372L06939K98757K84185K63686K37768
106951A960806K06988J71911J33131R1281M7074J354m4853r0296j33466j72627
106941B171303k05893k31396k47497k53091k47834k32360k08293j78125j44862
106932B21952A10333B9180b6349l5919k2570j4960j1995j2282j4364j6904j8831
106921a74174j9406j8242j5289j0792n215Q22O624J1490J4784J5985J4725J0830
106909a67858M323m581j5472k7789m0852n3894o6128p6781q5146r0634r2793r1348
106897h08953q6217p7498o5486n0638l3543j4895M553K4043M2841O0296P5865
106886i29632Q9138R9874J07987J13546J16766J17960J17534e0920F2562J10611
106876A73173J07532J04343J00992R7249R2744Q6971P9350O9305N6331M0095K0542
106865A028627k033k6894n2846p8231j01021j18960j29799j31588j23004j03668
106855A60583p4377l7211M573M6855Q5140J15177J33534J38104J28333J05259
106845H05970P1278K9751j5462o0470j01764j36491j62631j79058F5635a16752
106834b87569j52269j28494j01350p2662m4110j7150P046K7602M3967N5866O3291
106823f05832O6448O5707O1547N4516M5178L4090K1762Q667m787j8233l1346m3817
106811c46100n5354o5647p4389q1250q5903q8034q7368q3696p6907o7010n4173
106800a165831l8715k1126k033J7799L7543N6333P3342Q7842R9253J07203J11548
106789f36842J12405J10121J05269R8570R0860c6642C9063O9694O5381O2954O2323
106778B99415O3121O4734O6361O7077O5943O2094N4845M3777K8814J0269j1141
106767H15309l4315n7816p9970r8975j13055j20602j20360G8654a5420o8504l6227
106756a20151N90L9091d586A02696J29636J39712J35106J14669P8824K9761k8574
106745G01830r0771j50495k01264B1962b32580k50931k27052j85841j32147p1954
106735a100505j1553M3272Q7873J19087J35393J36802J24613J01089O9097L1763
106725b63069p826m6827q2844j13980j38909j56855j67553j71174j68247j59570
106715a476854j46101j28900j09026q7493o5218m2981k1416j006J7909L5128N0543
106704a975415O4134P5931Q5991R4373J01127J06280J09823J11724J11934J10389
106694a003709J07026J01814R4747Q5878P5315O3242M9906L5631K0798N836q794
106683c72310k2617l5163m5991n4709o0981o4547o5232o2944n7669m9477l8503
106672i30143k4935r000R036K8888N0255P2812R6206J20034J43833J67032h7035
106660A21690K25360K37655K44286K43838K34930K16370J87361J47745R8226M0554
106650A998015k2401q6753j47933k01150k42060k67371k75351k66084k41399D2966
106639a16700j11199o3336j9618J7335M5897O5412P6057b7492D7017O5159N2254
106628A64430L7388K1992P258n910j6920k5471l1552l5372l7325l7917B888c4368
106615g1408l7436l8668m0801m3731m7193n0785n4018n6345n7223n6153n2747
106604f06508m6750l8078k6846j3348J935J8375L5238N1723O7039Q0442R1295
106593c85483R9113J03601g8118B4240R7000Q8994P8873O7219N4622M1632K8729
106582D81309J6289M584o224j6044k4865l2696l9548m5427n0298n4100n6749n8159
106570A18072n8268B739e1868n1049m6630m1682l6596l1792k7686k4626k2859
106559c34788k2499k3484k5579k8375l1327l3783l5058l4483l1503k5716j6950
106548f43545n300Q859K4874M1851N8710P4275Q7357R6878J01954e2086D4707
106536A31221P1742N3441L2862J1463r235k7777m2918n3735n9728D6471a1118
106524f1896m1648l1633k2238j4880j0734j0628j4938k3563l5937n1089o7742
106513c86926q4451r9743j12265j20910j24915j23932j18027j07671r3672p7073
106503a449585n9045m0764k3288p465O148J7320K6155L3052L8648M3732M9127
106492a365965N5591O3708P3799Q5863R9537J14116J28586J41700J52090J58386
106482b92589a33228B0811J41847J22670R6928O5585L0112p586m5291q0627j11223
106471B33226I8313e1582j54900j49308j33221j07495p3691l3989Q960N2214R2760
106460e50252J27744J54680i6178H1276J71721J54932J28395R4151N4817J3383
106450F98675k7018o3354r2936j13619j23964j23351D2427d8539o1981k7334J0353
106439a27501M8365E002J15484J40784J59110J70296J74903J74108J69528J62942
106429A272157J56017J49990J45396J41866J38032J31612J19648R8945O6664K0961
106419B441288l8359j09402j88012k68035l41986m02077m41414A96894b44237
106409f44883l37830k59242j72835q6897r021N4679J00087J25284J30484J17751
106399i82423R0574N3391J1059l1601p0212j01161j21802j30592j27089j11913
106389a521769q6589n3375j5032K5410O4910J00616J30080J51404J63347J65389
106379h75609J57713J41182J17231Q7746N4909K1038j1595m0902o5139q3006r3723
106368e90155r7059r3345q3402o8481n0147l0145j0255P843K2700L3229L8771
106357i20446L9162L4729K6290J5058K559r503j9394k5515k6543k1587j0295P068
106345i08417K9596N5754Q3464J10244J33382J50171J58169c2184A08695J14306
106335B23001P6735L0380k1387p4219A11378e1555j88807j96896j84880j52441
106325g74579j01530l6316L7123J11460J78987K32569h5718A91805K64538K29264
106315F85607J75561J08857L5416l8484j07203j66264k12660B35905b7145k68261
106305b95406k62667k48933k29903k08292j86440j66111j48416j33776j21972
106296b001916j12252j03465r4245q3173o8957n0586k7443O18L3227O9520J08187
106285b330485J47568J85779K20851K50883K74201K89475K95844K92983i1770
106275A69326K34193K02153J66995J30885R5975O4228L7293J6365K110n385o595
106264A107543k516N448J5606K6159L5361M1687M3997M1623L4466K2973Q110q749
106252A371708k5969m1852n4805o3555o7285o5753n9330m8978l6144k2600j0236
106241H75201q33M166L844k055j3073k8064m5310o2709p8015q9101r4220r2211
106229C77620q2663o5972m3322j6568J1956L9689O4091Q2937R4511R7800R2565
106218F52644P9355N9419L4570O983k1044m7295o9855q7263r8626j03639j02596
106207C02653r6271q5836D7860a0444m4103l1295k0819j3262q862p531q896j2393
106195a57605j7341k3037k8840l4219l8823m2471m5173m7081m8460m9633n0909
106184e83592n2541n4667n7281o0211o3116o5513o6807o6343o3468n7589m8245
106173a239373l5157j8273K197K5784N1745P9124J06776J33440J57817J78654
106163e57266J94810a57088E2583K07400J98597J83682J63440J39000J11747Q3279
106153A139728N5295K9489P446r462k0191k4100k1014j1280M246K4214M6837P0001
106141A291209R1397J08678J19657J22518J15997R9584P3667L9590l58m3082q4940
106130A933917j22120j51084j69047j74376j66867j47800j19782q6374n1583j9324
106120G25560P082K5247L3911L2937K3185O281j5669m0327o5390q8759j08688
106109E35370j23855j33391j36887F893a19232j12893r5535p5086n2670k9430
106099d84846o466J5203L4695N1293O4461P3877P9420Q1191a1692F3073O7673
106088A30746N8956M9439L9984L1435K4569K0051J8366J9810K4430L2021M2106
106077D91913N3964O6639P9003Q9808R7773J01676J00449R3296P9765N9852L4047
106066A348185L359l0696o6161j00759j32045j57608j75303j83465j81123A56240
106055A0930a03358p7505l7914J304L7077O6782b5100G6171J05023J00654Q9802
106044C71650P4620N7478M0701K6287J5743R938R082J2763K0023K9519L9681M8888
106032G56373N5621N8631N7020N0331L8571K2210K120k0485m4157o7332q8444
106021H20459j06038j18890j26077j27057j21681j10228A7137e4902m7543k1276
106011a23721N294L0738c3903C9496Q8855R9775J06146J08299J06855J02643R6600
106000G48669Q9647Q2574P5919O9887O4297N8574N1814M2892L0643J4070p409
105989A321577l3764o4177r6980j29724j59377j82665j96508j98469G2726h9917
105978b16204q0918l0401K0780O8045J07212C462J49069J48699J34276J07423
105968E42929P0717K7394j8980o4813j06794j42105A39733d5233j90627j85840
105958d21700j71571j49359j21175q9246n5882k3301O513L1930N1772O5341P2454
105947h04224P3400O8882N9938M7832L3940J9634O178n371j4218j9886k2224k1393
105935e77512j7812j2116n054K577J0036J6709K2163K6203K8866L0428L1342L2202
105923d11968L3637L6244M0488M6632N4670O4310f1045B4660R5535J03250J07676
105912C31121J07771J02740R2138P5969N4699K9288J117k8096n6432q1921j02728
105901E25666j17318j24602j24063D3878e6689p9682n4935k8436k407K1020M0010
105890a61119N3201d8081A1765N3850M3086K9305J4564J023r292j4718j4147p158
105878A08278N890K3880M5012O6956Q7076J02683J11300J10929J00275P8904M7331
105867H88514P015l9725q9902j40083j86686B12860d2993k73125k76661k66020
105857h58799k41768k05405j59213j06058m9130Q317O3212J12881J55213J88749
105847a092001K12713K26980K31987a91719B6267K01436J80259J55668J28710
105838F92340J00239P0920M1270J1710j7360m5522p2276r7025j19079j37694j52118
105827B75405A13734e2088j64275j57023j44391j27052j06001q2504n8002l4015
105817i25351j2016O683K1050L0415L4522L3558K8123J9186P981m097j5619k5253
105805h00818l1879l4685l3230k7474j7774m845J0330K6577M2645N7328O9554
105794g44271P8480Q3548Q4527Q1506P4868O5240N3427M0309K6781J3650J580
105783a40355q963j7730k4697l0051l4120l7350m0213m3145m6486n0419n4945
105772e28474n9855o4745o9050p2078p3098p1392o6352n7542m4779k8154q082
105761a143601J4712L9225O4212Q8283J09985J27905J40792J47640J47793a22044
105750E455J07928Q3401N5404K5696l782l1058n4261p1765C4702e0419p9943o7116
105738a97478m7536k2620N808L5633O4603g1066D0339J25641J32139J30416J20658
105727E49193J03701Q1000N4484K6430p42k4665m3229n4777n8246n3271m0232
105716E39646k0216N043L3339O2147Q8856J10988J26387J33415J31072J19073
105706A329750R7858O8550L2863p047m8739q9672j27362j59570j84396k00413
105696G11822k06713k02939A12877e3617j35749r8660n7169j3453L0166P1328
105686b57154J07742a2107A46104J69075J69005J57722J35582J03622O3512J7510
105676I62132l1671q1016j27398j67801j99529A34304i4681k24603k07512j78829
105666g05625j40491r5089m5697M376N1822R3589J27094J50422J62434J62852
105656b34313h2083D9834J03896P0637L4877n85l3117o0435q0767h629r6581r1842
105644a97052p9628o1369l8904j4331J0188L2573N1020O4112P0922P1078b6635
105632B6024L5929J6038n346k6511B84f1712p3926q1051q3239q0815p4514o5384
105620e20641n4678m3710l3717k5730k0444j8167j8759k1658k5932l0378l3669
105609h47483l4490l1709k4518j2557M031K4551M7815P2219R5877J16803J33092
105598d56369J43097J45613b7670I8537J04912P7345M5280J0842k3635n5822q3574
105587A73885F8780e0335j24901j22379j12085r5117p3031m7708k1206M403K7186
105576f15173M5480N8012O3964O3015N5350M1616K2864M59k4023m8911p2546r3382
105564e03275j10082j21581j27124j26303j19054j05627q6565o2655l4876m349
105554a401491K7711O0029R1316J20296J45716J66389J81208J89185J89500d8594
105543A16419J39942J06800O6528K0576k9122q0200j29969C5395a78806k43266
105533d22072k60646k64880k55304k32130j96466j50251r6104l7144K3249Q1671
105523a810077J34937J80300K15602K39414K51064K50665K39038h1433A06916
105513B60378J15374P6489L9069N079k3892m6708o2721p1771p4156p0578o2054
105502H4509C4669f39j9865m834Q614B818K7302L1550L2263K9723K4489J7330
105490A65475R171J016o123j1308j3749j2847q256R9J1998K6953M4209O2811Q1632
105477C51081R9460J15064J27268J35034J37516J34150J24672J09161Q8046O2084
105467A483536L2303p2l3726o7366r9838j30183j57681j81821k02244k18676A93357
105455d5270k41761k40186k33949k23251k08474j90163j68996j45757j21256r6327
105445a915390p1742m8203k6296o480J0914K5702L7817M7313N4328N9081O1826
105434a771130O2851O2445O0881N8406N5236N1543M7467M3110L8553L3867K9108
105423a227663K4348J9669J5179J1006P299M234J988P48O79J918M568Q665J4185
105410a113177K1025K9008L7876M7309N6919O6290P4976Q2540Q8574R2721R4703
105399d21236R4337R1553Q6407f9872d0E9058M7350L5134K3020J1573J316p308
105387A70143j3963j8452k0737k0935j9326j6340j2517q475m853k249j157j892
105375B9247m527q849A548a8551k5072k7954k7461k2490j2370K905K2506M4680
105363f3807C034Q5831R8354J01498R3262P2943M1311N36m6122r4760j41332C2447
105350a81572k34881k43478k39541k23656j97105j61701j19622p3224k4915K2992
105340a676703O8370J09372J44486J72568J92864K05014K09030K05258a75392
105330A807J54891J28636R9711O9395L8916R407j8148m2931o4321q1898r5444
105319B00021I5091a5407j12425j11092j06943j00450r2063q2178p1118n9091
105309g50767m6205l2455j7752j958J5077L3440N3115P3896R5349J16774J37197
105298c24289J55406A139J79616J82857J78674J66432J46043J18073Q3731M4811
105288A101376L539l7612p6151j09799j36670j55424j65351j66371I8522d5792
105277a69501r8891p1676m3869j7156O995K7395M3191N3882N9306N9640N5344
105266i5340M7125a2349A0221Q283n958f656l0624l9576m5612m8510m8272m5109
105254b64359l9435l1803k2878j3383m032M515J1719J7201K0776K2486K2608K1627
105242b54958K0231J9246J9578K2132K7726L6990N0274H778Q8403J11878J36581
105231C45640J60680J81985J98114K06682K05544J93064J68370J31598Q4026K8136
105221A903839l2515r3533j50101j97481k31564k49360k49394k31884j98731A15996
105210A6082b7468J0890D2402R7172J23048J35442J34428J21174R7760O6895L1656
105199H49977m783l9408o9580r3179j08738j15497j13410j03106q5828E3147A5543
105187D529J4166L5757N1888O1108O2517N5843M1483K0501n412l4053o2838q9003
105175A56486D6667g6182j26190j18711j00236p1667l4980O857N0128R0716J24509
105164b55756a07868E0269J53777J34769J02501N9627R724m3111r4732j41367
105154B31457E1517a56789k25347k30938k25851k11565j90063j63599j34507j05001
105144a643660p7048n2253l1800j6420o395j588j494n309j1993k0366k9176l7185
105132a934687m3225m6287m5547m0417l0580j5989L114K6229N2600Q1263J11083
105121a882443J40808J69122J94707K16302K32778K43170K46759a95703C6339
105111B50143J88932J58299J23110Q4827M5130N821l1260o4349r1876j12586j25638
105100D30553j30721j28077E3210e0288q4745o4345m4422k6896j3295m545q97
105089b89433j932o650j3675k1470k8583l3831l6455l6162l3119k7884k1267j4235
105077e64696p744k654L80R48j081n555j2091k0090k8826l7490m5270n1414n5272
105064h30855n6371n4417m9337m1264l0546j7706l410J1564K6397M0264N2388
105053i53293O2108O8887P2377P2415O9043O2512N3244M1816K8926J5338J832
105042d04795j0839k2005l1118l7785m1801m3131m1947l8566l3453k7157k0273
105031g52870j3387p021j587K644N577P300Q062Q264Q410R049J0720J3884J8860
105018f82095K5786L4580M4918N6266O7890P8928Q8447R5536i0371H952R4989
105007A03941Q6252P3307N6649L7039J5460o959k9031m9584o7554q2043D5084
104995e3120r9356r6000q8530p7539o3763m8025l1162j3971K844J8712L3218M6124
104983d70568N7354O6983P5205Q2302Q8593e734I4259J05581J11255J16991J22647
104972E50733J27961J32587J36110J38101J38144J35895J31121J23728J13799
104963A728179J01591Q7542P2252N6436M0872K6349J3563L085m756r886j2534
104952B102693j3225j2727j1987j1993j3647j7625k4231l3340m4366n6315o7922
104941A795315p7818q4749q7762q6351q0546p0896n8416m4429l0412j7811p886
104930A148239j577N74j537p592j6886k8415m0975n3262o3984p1967p6237p6091
104918G10290p1145o1356m7027k8779p506J5682L9533O2734Q3999J02142J16170
104907I14737J25317J29112J27397J20329J08364R2215P2804N1177K8430N623
104897A775505j6296l6569n4657p0279q3397r4179j02936j10050j15874j20660
104887I70608j24482j27209j28502j27855j24667j18335j08361A6737e9875n5143
104877a15018l0694m218K3102M9921b055I4502J13848J25764J31624J31086J24130
104866G20954J11075R2539O9403M2756J3838j6026m5482p3208r7972j18675j34388
104855E64814j44391j48189A26709i689j21050r9962p3841m3599j0321K4758O0306
104844b73398R4920e1289A04452J79305J96756K07192K09980K04807J91720J71152
104834A465364J43923J11212P4513L5540l885m1968p7086j07932j33616j53740
104824A312325j68379j78042j83524j85774j85700j84040D5613a31859j72531
104815c04390j66030j57456j46287j32130j14796r4375p1248m6086j9790O554
104805a246034L1782N4728P4316Q9648J00064J05200J05011R9782R0112P6878
104795d18513O1178M4264K7456J2063p18r863j4622j4552r570L1J3598L0132M8360
104782b30756O6799h0106A7803J07473J11252J08268R7959Q0220N5469K4625j0896
104771E92173m9277q8386j25912j59536a8038k06780k17257k17838k08560j90207
104761a058680j64261j32793r8271o3302l0361j496K1905L9289N0995N8187O2653
104750a316135O6524P1905Q0521R3417J10746J31692J54556J76938J96036b4815
104739A88396K06730J88387J57993J16374O5303P372n4221j15922j74081k25229
104729C61102I4788b00114l09354l08899k93688k64761k23972j73854j17443n8092
104719a950177P66N5813J04073J43078J71025J86884J90449J82333J63937J37330
104709f14489J05117P0250L5838M907j9790l5991m2090l7258k1540M154L8057
104698e12835P7687J19975a53664D5098K28377K47417K53640K45693K23254J87107
104688A430586J39110Q2086J9602m4310j05475j59946k04318k36031k53545k56448
104678D11311A65879e6275j89036j48982j05088o0374j7551K1139N4030Q0025
104668d22112R8575J09601a00550I934J01611Q7596O9320M7682K3613j949k8053
104657C09754n3730p8007G8062d0625j33443j43608j48778j48791j43761j34078
104647h93084j20397j03609q4772o5047m5612k7561j1835Q70J0153J5946J8508
104636a306440J8421J6519J3820J1430J0439J1802J6262K4245L5821N0668O8086
104625a028927Q7037J06227J24194J39442J50556J56342a09204C9634J35104J15212
104615B89950R0138O1257L0255r98l0591n6739p7909r2979j01315H224h9848q8033
104603a77881p4229n8471m2745k8997j8959j3964j4771k1488l3494m9481o7525
104592f02005q5274j00157j09656j11598j04426q7432o0929k6302J4038N6830
104582a216911R8239J34247J61051J75509J75495J60192J30221Q7647L5778k1113
104572g9645p8229j30710j74098k04763k20221k19330k02352j70879j27618p6133
104562a683978k0473L5160Q6797J30962J64960J86987J96251J92926J78097J53598
104552c78713J21833Q5554M7640J0875k2234m9633o9818q1914q5689q1529p0357
104541e73985n3548l2788r928J3137L4635N3013O7054P5927P9246P7043O9773
104530b00421N8233M3492K6801R482p164k1964l3942m2393m6913m7418m4122l7525
104518c43854k8334j7406n682N915J6532K5464L2190L6415L8075L7325L4515L0141
104506a38704K4806J9145J3777R254O011M341M382O104R347J3810h609A6232L0539
104493D6771L5795M0246M3610M5705M6439M5830M3987M1094L7409L3235K8902
104482D89023K4763K1166J8439J6887J6759J8246K1450K6374L2898M0755M9524
104471G76284N8620O7285P4618P9599Q1146P8177O9724N5023L3647N624k8453
104460A351294o7357j09185j51411j91001k24617k48924I7856a60574k40247k06629
104450f07450j59316j01505l7592K7263Q7684J38690J76235J97651g6465A13025
104439B75609J24415P9027L0792j6011n7581r0859j13731A06553a8365j14028
104429a32393r4091o7369l6520m378K6262N2824P3125Q5508h113G4847O7892M4604
104417A87343J4538k0413n8025B7560a03970j62618j87035k03036k09339k05201
104407a071199j90455j65526j31401q9579m1987R122O1305J12057J58950J99777
104397a148936K32671K56228K69572a18034A47111K48653K24455J94496J61073
104388I75788J26668R3777O4731M1513K5586J7756J8083K5836L9548N7102P5945
104377A562333R3308J06500J13192J11669J01020Q1240N3209J8577k0421o1251
104367B159376j01313j38210j69937j95006k12512k22110k23969k18683k07149
104358D70487j90475A10132c6476j21876r6822p2483m9775k9477j2229J481J1331
104347d06326J7161J9014J7113J1895L987n813j6564k7250l6847m4425m9219n0740
104335e68014m8832m3703l5927k6388j6178o491J543O958R073P558K432n938j6923
104322g40830k9694m3339n6938o9641q0737q9685r6120r9875j00944r9466r5687
104311a602956q9929q2557p3953o4482n4482m4252l4038k4036j4401n237L379
104300b086944J1394J8775K5498L1543L6890M1521M5418M8569N0967N2628N3580
104289a670161N3880N3612N2888N1852N0669M9522M8608M8118M8234M9106N0854
104278a112818N3543N7178O1703O6989P2849P9022Q5216R1086R6283J00455J03279
104267b45215J04488c6850F4488R6873R0598Q2748P3680O3850N3798M4115L5399
104256F05549K8211K3019K0126J9605K1239K4450K8251L1244L1649K7445J6624
104245H77412k424l0370o6374j07648j49422j85530A25958i1117k05756j77196
104235d74069j35819q7754l9382L856L8102O1258P2770P3301O4340M7873K6113
104224c49411J304k4423m9151p1242q9381j02605j10306j12228j08451r9358q5591
104213a200843o8010m7633k5571k976J9027L9396N7226P1781Q2543Q9220R1759
104202h94081R0346Q5382P7457O7316N5813M3844L2321K2092J3899Q336N800O471
104190c85004J0297J6984K6013L6661M8044N9165O8981d2386C8344Q1024P6906
104179A96274O8262N5405L9088K0525J337j6558l1120m0455m3117l8433k6758
104168A84450r577J0592L0543M6924N6819N8287N0641L4482J1481j6006m5351
104157D13285p4042r9938A17860a9685j47787j52190j51155j45352j35624j22882
104147h74675j08055r2015p5551n9322m3863k9575j6717n433M245J2365J9053
104136a269543K4479K8848L2369L5257L7715L9918M2020M4145M6387M8810N1459
104125h38136N4353N7497O0881O4489O8295P2262P6359Q0539Q4752Q8944c6713
104113F0288J00716J04105J07081J09541J11378J12475J12691J11867J09797J06214
104103A146153J00794R3123Q2727O9078N1674L0116M216k5867n9535r5713j32851
104092A263915j69069k02314k30600k52208A43861a26964k66929k54531k34443
104083h82867k07834j76107j40809j03535o5839k9176N164L6097O2770Q4604J01292
104072a316240J12785J19317J21352J19547J14740J07862R9910R1864Q4645P9051
104062b65167P5710P5033c7223D4905Q9486R8700J08998J19451J29025J36675
104052G27240J41390J42299J38724J30260J16812R8640P6364N0934K3598m188
104042A642073l0858n4863p4819q9634r8657j01757r9400r2619q2949p2262o2552
104031G81703n5671n3048n5473o2911p4491q8552j02898j15065E0898g2974j17395
104020a90369j02941q1120n3403k1917J0762M1928O8989Q9737J02520b9430G1688
104008A58954O6039L9224R018k2133n1725p7366B5055h3762j11831j05485q9944
103997c91022o6018l5143P32L9243P7774J13619a16647E0431J80469J83025J74160
103986E88085J54041J23641Q4675L9511q979n7642j03256j42803j73713j94081
103976C09479A06645i3186j85861j62557j32242r7679o1810k7463K887K7341M4700
103965f85870N4495N6995N3061M4041L1560J7359L126r655j9779k6419k9111k7766
103953e37963k2631j4221l267R370K2753L5944M8061N8310O6035P0737P2083O9931
103941a24858f0549e124C8535K9532J3704l055j9901B2888b7335o1904p0156p4293
103929b33688p3800o8388n8043m3063k4094k130K1487M5109O6852Q4711R6684
103918a88363h7403H703Q1270N6353K2162j9537o6045c0982j59091j97538k25429
103907f13040k39709k38454k21123j88657j43383q8744k8935L1565Q8424J37865
103897a504191J76935K03692K17271K17811K06346J84615a42675b3126E8173M2577
103887A00750N595k7777B2467e5930r4152j03270j06046j03086r5236q3500o8952
103876g10172n2675l5685j8873k978J1451K4060L4686M3336N0174N5460N9545
103865e41671O2794O5567O8183P0882P3810P7009d3009D0866Q7157Q9972R2032
103854C10027R3046R2794R1118Q7972Q3426P7663P0980O3747N6383M9287M2801
103843A119244L7116L2235K7907K3601J8511J1609J751j2133l0823n4539q2694
103832A091785j13741j45173j73749j95940k08542D5316a52192j74012j41308
103823d67512j03010o3284k6211M716K6962L9105M0822L2784J6436o212l2828
103812e38232o0967q8257j12556j32065j45419j51731j50608j42149j26902j05802
103802a754688q0093n1249k0863R459L8179O3927Q5582J02322J13667J19498J20039
103791a254220J15848J07745R6759Q4045P0795N8141M7079L8387L2561K9774K9864
103780e43222L2343L6422M1090M5190M7521M6964M2585L3758K0260K324j9312
103769b14077m3430o8388r2233j12857j28184j36386j36093j26573j07884q0926
103759a247031m7433r853K8859O5511R7006J20644J34428J37267J29078J10799
103749d80725Q4250N1939J6780j8211n0209p6823r6306j07641j10595j05657r3946
103738i87144p7048n6850l5351j4482M040J8846K8991L4002L3887K9099K0481
103727a001529R178l473j6042k7117l5424l9899l9768l4608k4353r315R848L2177
103715a180325N6467Q1359J05407J27183J45362J58799J66605J68192g625A44497
103704B79547J12908Q6772N7934K7835k028l0183n5260p6090r1742j01605A02693
103692d95r5400q2761o6267m7113k6618o127J3059K9802M3171N2534N7600N8432
103680g0183a4724C4712M1398L2571K4273J7801J4308J4690J9478K8777M2213
103669B70221N8960P7775R7124J15306J30637J41614J47085J46354J39262J26179
103659A450517J07928Q5684O0787L4607Q372j6945m0673o2474q2289j00275j16690
103648A328549j31820j45861j58878j70751j81175j89684A54681d3907j97745
103639b41652j92655j82969j68549j49516j26247r9373o9756l8429o537K4737
103629a250946N4257Q1001J04146J23106J37583J47581J53392J55568a39447A2711
103618A61082J44354J40802J38167J36581J35831J35347J34235J31374J25507
103609A383280J15414J00067P8795N1426J8401j9200n9675j00830j40147j75033
103599A252498k03081k22336k31503k30103A46955e1006j70335j38015j03632
103590d62988o9789l8842j2696P313K0490K6767K6647K1083J1348j109j4828k8450
103578e15054m0836n1129n8800o3652o5789o5569o3532o0319n6588n2927m9803
103567a143998m7481m6015m5233m4739m3958m2190l8673l2656k3485j0681O010
103556a513099K6558N0609P7513J06307J35780J64537J91086K13921K31648g2067
103545A75228K43783K32427K13555J87928J56693J21308Q3450M4883P352k7560
103535A439047n8537q4608j05225j20264j30002j35077j36376j34922j31756j27798
103525B74482j23750C0721h5909j13317j09480j04308r6891q6340p1927n3197
103515g21369l0059k854K7652O0291R3560J25756J55081a12129H6309K09771K13077
103504E09157K08115J95183J75074J49048J18709Q5895N2547K0541q417l2951
103494A472901n2073o5260p2481p4154p1113o4487n5611m5866l6555k8776k3311
103483H83214k0560k0502k2728k6484l0790l4573l6813l6700l3769k7972j9743
103472E72580r952J57R137J5475J7821J5149O910o858k5518m7869p2248r6696
103460C78088j19144A21334b9062j56235j54402j44774j27833j04600p6564m5531
103450h39001j3495J7528M5634O9172Q6846R7784J01596R8358Q8619P3323N3754
103439a19882L1432Q027j4763l5305n2126o3999p0004o9587o2568m9159k9953
103428e27887n874K1859N1799Q2356J11859a27226C3994J78165J88394J91117
103418E91670J85932J72839J52267J25078R2527N6228J8052j9952n5699q7220
103408A231722j12804j31178j41631j44117j39309j28564j13816r7391q1740o9179
103398G1993A0408d9768o5375p6737r3053j12478j32787j51611j66702j76151
103388a024662j78542j73054j59507j38311j10420p7221m0398j825L6592P3020
103378a794328J05809J33574J55270J70226J78157J79179J73756J62678J46998
103369c88681J27952J06893f8629d403D0762K9054J6671Q523M816N446J0013J7868
103357A33153K8127L9757N1636O2604P1570P7557P9779P7687P1012N9792M4369
103346G97043K5380L737j9445m2885o5220q5082j01186j12404j17840j16892E5899
103334c9301p5067m9767k0489J1312M3994e3498E1566J30131J49654J62599J68350
103323F62300J66757J58168J43403J23695J00596P5841N1172K8186Q166q031k0058
103312A490195k8062l2639l4689l5264l5402l5967l7551m0410m4498m9500n4939
103301A061274o0267o4956o8591p0892p1747p1201o9412o6638o3165n9273n5205
103290C39927n1126m7126m3211l9304l5282l0990k6266k0982j5055q471j302O311
103278B7123J4133K1887K9251L5895M1516M5868M8782N0204N0202M8970M6827
103267D60658M4191M1567L9484L8466L8974M1354M5790N2260O0518P0065Q0178
103256A013505Q9929R8243J03981J06029J03418R5450Q1796O2617L8626J1123
103246A804717j8053m6613p2013r1707j03457j05677r7749q0250n5071k5317M976
103235A113786L1306M9302N5365M7194K4182j2465n9864j13809j69298k21111
103225G44588k64409A84998a25623l09299k91202k57641k11058j54756r2586k8654
103215a470819L3010Q8700J35273J70318J92282K00514J95274J77672a28211a4793
103204E7324K8790j3417B1172f1749j05524j17907j19401j10126r0995o3650l0362
103193f99714O126M2779P6488J04291J23605J32426h4482C0045Q8073N1721P935
103182A77774m0106D8960h4990j72011j99478k13678k12913j96662j65647j21807
103172a367186o8140q455N2958J11712J63700K05441K34354K48942a77823E7018
103161B65647J72694J29995Q3702L6926p519m7303q0691j06608j24632j34939
103151A87272D9067h6411j28047j17290j04555r1045p7735o5309n4153m4341l5680
103140h04566k7768k0055j1928k809P777K0124L4287N0048O6901Q4059J00508
103129e03422J15049J26405a28660E960J29455J17289R8061P2245M0891N603l1514
103118D37990o7991j01179j28481g284j56932j55565j43688j22541r4356o2150
103108g42516k9394M06K4123L9404M4921M0492K7041O410j8918m6154p2526r5566
103096h22277j13307j24431j28298j24928j14911r9306p9474n6966l3371j0191
103086a707460J1229K9810M4750N5563O2075O4397O2887N8109N0768M1649L1563
103075a194660K1295J1549K913m169r412j2696j4053j3660j1810q872n272j443
103063a240290K200N301P585Q879R122Q369O794M662K326J77j355j866r86J573
103049a187509O002J2369K0607L0506M1722N3792O6151P8167Q9183R8552J05679
103038e84779J10079J11399J09455J04249e3615C1423P1949N7374M2019K6589
103028B29354J1719k085j4482k5342l4710m2810m9988A5013d8161o9921p7104
103017a95186q4809r2971j01390j09745j17643j24643j30303j34204j35996j35386
103007a362276j32184j26291j17696j06490r2851p7027n9348m0198k0016P30K1540
102996b112107M1912O1353P9388R5599J09622J21179J30089J36276J39785J40782
102986a056122J39532J36409J31849J26329J20321J14246J08413g6039B1871R2924
102976A14795Q7498Q0891P2172O0315M4315K3326l172l5233p2324j13256A03124
102964i5684k38370k72100k97400l12173l15022l05425k83776k51328k10055j62438
102954b743771j11238n9235r037L7123P7489J10861J36615J54668J65425J69690
102944b071410J68562J63326J55347J45973J36441J27810J20897J16264J14180
102935h22610J14647J17397J21959J27677J33787f7675G6233J46361J46206J42977
102925E11777J36417J26479J13354R7438P9332N9806L9745K0109J876j4021k6745
102914A145567l5615m0135m0054l5358k6315j3441K497K0525L9493N8149P5170
102903A150483Q9271R9236J04023J02817R5099Q0701N9858L3220J871l2696o8641
102892A715242j03872j36180j63419j83721j95690j98602j92497j78210j57270
102883B05781G4096b9602p5498m8986k5619o355Q337J8409K4113K5924K4436K0304
102871f4537J4210O818j224r308j6866k3399k8486l1807l3165l2517k9965k5791
102859b76037k0431j4479q645l711m97K31k193q260j8205l1984m9207o9137r0712
102846e93267j12566j33130j50720j63659j70441j69847j61092j43940j18754
102837a917416q6521m8821p724L4370P4894J11348J41495J63548J76331J79351
102827a179145J72838J57696J35417J07921P7399M6119J6253j0283l1943m7638
102817e55366n6780n9261n5440m6058l2148j4956M182K3933M3043O0426P5199
102806f13226Q6736R4666R8875R9490R6841d5194C8653P4793O4948N4981M5492
102795B78867L6979K9825K4280K0458J8347J7814J8631K0499K3062K5941K8767
102784E43470L1184L2882L3608L3176L1474K8460K4170J8703J2230M965k818j0809
102772G80695j8657k5981l2381l7435m0731m1874m0545l6529k9786k0520r254
102761D47002L141J5421K6054L3366L5773L2070K1711N002j6861m1918o7724r1710
102749D01327j11541j25395C2263i9067j23283j08829q9249o6105m1106j5973
102739e43612P655K8309M4756N6052O1564O1000N4402M2143K4893L588k0623m6434
102727b26307p2449r7245j19455j37820j51257j58924j60244j54949j43088j25019
102717a546757j01406p3166m1432p487K7309O1593R4081J23635J49344J70559
102707a143727J86931J98421K05254K07869a38441F4147J95527J85600J72311
102698F17585J54675J31297J00656O1509J3406m2863j05013j69350k31194B45134
102687h2863l55082l64953l57327l33377k95396k46433j89925j29373o8109r101
102677b431939M5149R2673J32063J62470J83572J95516J98877J94561J83743J67772
102667h75543J48095J26168J03392Q1034O0193M1739K6303J4256N725O01j431
102656b69468q38J783N783J0495J5287J9619K3058K5329K6315K6066K4794K2854
102644f8923K0703J8880a1397G040K0841K5512L2663M2318N4300O8218Q3471R9272
102632D33635J14678J28637J40045J47813J50940J48591J40177J25410J04394
102623A634320P7643M6133J1287k5049o0690r3225j20203j39351j48844j47564
102613A034457j35348j13148q3030m8026j1785K1911M9690O9031P8593P8275O9077
102602A009697N2799L1659P948j6281l9372o0146p7898r2317j03395j11319j16381
102591D84994j18893j19133j17318A6066i1935j00577r1292q0119o7070n2201
102581d83194l5644j7620J550K1464M1632O1514Q0525R8088J13646H664J36860
102570A45524J43821J47429J47663J44650J38644J30010J19200J06718R3071P8743
102560A395473O4145M9583L5243K1174P295o568k0642l5138n0178o5717q1479
102549A313191r6919j11241j23459j32514j37444j37549j32550j22687j08722
102540B10106r1874D4577a1097l9445k6194j6766j1549j0503j3206j8948k6849
102529a74557l5954m5334n4170o1815o7816p1939p4161p4644p3695p1729o9202
102518h75016o6581o4267o2565o1650o1534o2056o2884o3537o3404o1790n7968
102507a563252n1233m0964k6687q134J4719M1591P1897J04720J38832J72729K04677
102496i41105K32788K55116a83439I1560K69400K51967K22264J80519J27707O5613
102486A209030l185p5371j47015k13781k71202A83468a58044l47982l32987k96643
102476a135656k40738j68686q5282L680R1939J73358K42470K94967L28023a55482
102465A77151L06437K64813K11512J50688Q6556K3096l6186q8412j31435j63870
102455H00350j85075j95108j94627D0735a26460j43631j16083q6559n6994k9143
102445e58870m515J5699L0678L9982M3571M1784L5306K5112J2414j440j5026k6962
102433c62267l5960m0941m1087l5886k5198r232J1436L5902O2988R1303J19332
102422b29610h4083H4310J86598J99023K04870K03671J95354J80205J58883J32350
102412A545264J01824O8693L4429N08l1687o0928q6206j06766j22131j32085j36659
102401A074256j36090j30756j21140j07756r1108p1658m9799k5869j54K7069N5482
102390D22477Q4691J14156J43180J70856J96112K17701K34300K44564K47270K41414
102380B316721K26362K01954J68604J27356P9899K8503k4077p4793j20514j58306
102370B771709j85699k00960k03311j93083j71735j41804j06658p0204l6449r075
102360A452731R008J5991J1375l976k8006n7724q9654j20256j46378j65601j76465
102349G01045j78556j72436j59477D8975g2014r9797p9899o2725m9125l9371l3175
102338d36106k9814k8253k7316k5851k2871j7691r983J55J2232K5402L8537N0365
102326d71194N9566O4917O5424O0407M9596L3169J1762j3546m1318o9835r7225
102315c48277j21585j41127j54311j59954j57325j46211j26930j00329o7714l0778
102305a554541Q529M8121Q5948J20112J49023J71501J86854J94916J96055J91110
102295b02372b1060A47111J53310J38318J24590J13176J04676R9159R6151R4659
102285A071150R3282R0341Q4080P2884N5483L1176j5l7256p8879j22459j65000
102274A094787k03187k33707k53596A43700a09732k32014j97515j52321r9808
102265g91390m4044J0623O0002J00488J29403J45250J47822a03682A4717R1464
102255A06181O0749K9737J630k0944l6156m3112m1873B2837C559j762J6739L3775
102243E2311M7144N5074N6388N0588L7883J9147m179l0229n6883q1947D1943g7378
102230b05878j30062j23771j09986q9614o4039l4993m435K5618N3239P6722R4719
102219e12480J06307J11058J09040h5281A999O9775M9769K8836Q521r790k4954
102208A24156l6154m2937a51m3267l7653k9179j8777p436L905J4428K3494L0685
102196f3951b8149A0702M0009L9548L7786L5008L1415K7084K1954J5834Q455m75
102184B67320j1184k3760l8053n3638o9760a4436r9121j09553j15129j14443j06361
102173e59043r0192o5810l3742M793M7924R3214J37822J78710g3452A64132K50648
102162D14780K50574K36753K09521J70172J20887O4589M733n4941j10679j58997
102152A147392j96933k22258k33643k30735D9646a35898j47204j02130n3658n241
102142d44131L9827P8653J08949h7504E1247J37846J27560J09714Q6687O1207
102132E74261L6128J4162k334j1564j2450m713J1096L3650O0956R0527J19603
102121I09322J45393J65313J77228J79638J71826J53920J26894R2493N3072J1399
102111B186498k9601o7106r8654j22362j37096j42569j39352j28800j12912r4110
102101A113936p4997n8087m5544l8980l9280m6538o0048p8391r9584j21283j41022
102090C10182A53742a1775j66743j59244j42847j18080q6092m8554p489L4890
102080g05934P6361J14846J48555J76082F368K09181K14175K11764K02576J87480
102070A031544J67474J43625J16983Q8549N9220K9802R92k6587n2384p5881r6580
102059A386757j14004j27690j37219j42229j42470j37840j28423j14530r6710
102050B45642p5760n2700k8733n178J6619L5358M9901N9369O3198O1220N3673
102039D22609M1210K4842N877j4185l3771n1372o5661p5609q0572q0348A7833
102027d7930n3116l8541k3478r368K485J1027J5569J5833J2002M683n123j6130
102015a32087k6869l5826m1575m2911l8952k9239j3773O960L2025O0088Q9511
102004a72648e4180I0886J67491J84126J93669J95219J88356J73153J50191J20506
101994A463597Q5544M7051O981l2636o9811j02723j29806j49864j62104j66200
101984G90029j62273j50891j33001j09872q2996n3984k4468M007L0079N2643P0912
101973B30185Q4445R3159R7303R7414R4238Q8672Q1643P4029O6577N9819N4036
101962A121520M9238M5174M1375L7233L2079K5314J6479N371p905k2911l8877
101951A304090n4779o9410q1527q9968r3800r2435q5704p3909n7810l8571j7668
101940E48509L236K2429L8302M9470N4881N3910M6386L2606J3312j0374l7029
101929H15638o5028r2647j18182j40038j56836G5433i5757j67601j56696j38845
101919e58899j14767q5474n2217j6424K0389N6686R0982J21927J48340J69287
101909b20170c6080A56287J94031J89275J78571J62620J42327J18738R3001O6306
101899A301156L9837J4706q072k7640m3309n4614o1304o3364o1014n4700m5077
101888I36605l2983j9402n430P792J9118K7489L1964L1825K6611J6164O73j9337
101876A021089m3012o9227r6637j23780j49151j71325A78939b2253k07106k06342
101866d35701j98851j84913j65138j40404j11815q0625m8180j5835J5093M3409
101856a322960O8065Q8221J03262J12816J16763J15220J08530R7233Q2030O3749
101846c67071M3298K1638k79k1525m1242n8660p3127q4106r1209r4175r2892q7375
101834i46725p7786o4402m7640k8025o214J7033M0851O4284Q6304J05855J21873
101823g34592J33352J39403J39294J32555g0994B7777P2413M0813N214l2860D1689
101811f7680j44128j74233j98212k14920k23613k23984k16181k00773j78703j51222
101801a993649j19785q5972n1360j7465J4370M3027O7656Q7722J02985J13503
101791a838968J19606J21836J20911J17650J12923J07591J02435R8133R5202R3985
101781g48696R4642R7139J01260J06651J12820a16982H196J30137J33500J34769
101771D06602J33547J29573J22731J13053J00721Q6051O9478N1532L2799J3904
101761A259991m523k1884l7631n1288o2459p0855p6276p8627p7897p4164o7583
101750F36804n8381m6840l3324j8251k118J4493L0920M6413O0136P1204P8713
101739G79769Q1798P9708P1895N8115L8509J3682j5256m6715p8676j08825j34737
101728G39267j54091j64909j65768I8512c7221j06058o8824k6564J7713O0796
101718a60158f0640G0396J53027J63873J62762J49724J25595R1928N0865M943
101708I73113m3084r0457j34592j73245k04661I9429a42190k46610k43209k32475
101698h64484k15816j94842j71212j46499j22042r8860p7579n8415m1209k5477
101688b016435j0521M441K0152L7175N5786P5904R7045J18342J38603J56418J70290
101677a152800J78791J80719J75235J61986J41165J13532Q0398M3527N017l2857
101667a05287o7818r7762j20926j36035j42384j39908j29180j11368q8139o1527
101657a200334l3784p194J6091L4225M5806M9974M6488L5726J8671l191k7974
101646a025496n3552p7720r8390j13741j22388j23469j16747j02609q2031n6502
101636a972645k7893J711L0184N5549P6135R0722R8625R9737R4510Q3894O9217
101625a300254N2046L4032J6753J573j0460j8689k2878k3183k0115j4459p165
101614a312799P38Q255J4506J8786K0620J9765J6222J0201K081p633j8369k9533
101602a257160m0557n0937o0252o8184p4512p9104q1905q2914q2155p9662p5458
101591b032800o9539o1872n2400m1042k7722j2385M976K4297M5410O8036R1757
101580b063284J16030J40177J63411J84869K03639K18816K29555K35121K34948
101571c36718a08030A08231J97867J74022J45546J13534P9328M4446J0502k0884
101561H52592m8199p0129q5688r4291r5832r0732p9931o4837m7242k9156j2627
101550A33928M91Q748J1305Q060l08j2406k6312l9851C2737b5059n9419n5518
101538a39996m6646l4065j9538n069P394J6191K0137J8641J1724k3j5538l3413
101526b20201n2066o9884q5357r7230j04553j06776j03753r5745q3375o7582m9533
101515a136055l0522j1892N081J9264K9763L5981L7641L4846K8040J7996N769
101504i64088p384k0069l0875l8452m1610l9433l1330j7116K967K8217N7516Q9360
101492a012297J21937J53240J81176K03727a33137I2647K22889K10038J87559
101483G13133J56485J18520P5953L1494j1931n1429q4424j08907j23662j28408
101473E86824j23832j11525r3792p3367n3106l5614k2994j6607j6974A5222b0802
101461g2907p0143q8171j04349j17131j25388j28462j26166j18742j06793r1188
101451a149440p2944n3145l2830j2940N760K2703L7534N0107O0458O8777P5358
101440a000602Q0551Q4717Q8186R1212R3958R6469R8677J00411J01409f3658C6259
101428A33036R1682Q4473P5117O3732N0586L6095K0813N380r498k3130l4874m4196
101416D49216n0744n4350n5088n3262m9384m4146l8352l2844k8419A6878h417
101404c5683l1577l7850m5439n3511o1098o7213p0964p1610o8682o2011n1752
101393f57390l8383k2665n565J1799K8283M2783N4328O2163O5794O5019N9942
101382c33892N0966L8750K4172Q253p890k3136l6421m6800n3513n6011n3999m7449
101370e36970l6580k1870l999J6173L7672N9449Q0451R9671J16199f0534G7764
101358B20654J42871J38263J29282J16296R9806Q0385N8644L5189J0586j4661
101348A017315m0124o5439r0295j14400j37438j59044j78751C5823a74296k20375
101338c94671k25995k26268k20602k08621j90223j65643j35466j00612o2298k1956
101328a952355J8851N8545R5623J28767J56898J79257J95404K05247K08995K07144
101318d97624K00392a07634F8062J59643J42334J24576J07026R0185P4372N9744
101308H25942M6297L3912K2377J1443Q49r624k0120l0697m1291n1743o1780p1063
101296F54502p9205q5830r0597r3269r3733r2055C1340e2072p7468p1347o5825
101285b66712o1657n9501n9808o2755o8175p5505q3811r1806r7971j00673r8341
101274a126715q9670p3793n0453k0107J6031N6040R7427J37316J72738K00885
101264f80301K19409K26642a2482A92414J77049J40054R6386M8917O84m5351q6556
101253E23597j20782j46507I3407g6419j67807j57916j41659j20819r7297p2968
101243h34885m9529k8395j0617L161J2726J8252K0261J9538J7038J3783J0767
101232h07900Q849Q693J0706J5003K1415K9509L8630M7972N6665O3837O8718P0706
101220c67197O9418O4738N6827M6107L3237J9055M504r441k1852l1925l9055m2866
101208b18450m3239m0335l4552k6499j6925o669L428J2598K0199K5775K9095L0153
101196b65421K9177K6586K2959J8972J5323J2684J1615J2534J5653K0971K8273
101185e0674a3542C3417N7048O6629P4952Q1330Q5224Q6267Q4326P9486P2069
101174G20748O2591N1728M0243K8921J8487R538K464k596n774p490q402r363j1308
101161H89787j5164k1694l1389m4341o0159p7929r6252j13323j27108j35582B9864
101149a00216j14425r0470n9632k4187J2954M8556P9442J02857b8352I1743J12769
101138B04512R5705P0654L9967O328k7525n9039q6061j06964A6839a10155j25934
101127b36089j18262j05079q7754o7792m6708k5912o611J0247K4026L4422M1446
101116e84066M5395M6807M6392M4972M3389M2445M2839M5095M9540N6262e5817
101104A9890Q7462R9615J11292J21564J29503J34257J35105J31519J23200J10118
101094A203525R2533P0989M6303J9538q041l5029n9956q1349r7832j08206j11538
101083I30937j07241r5157p5605m9448j8090J6523N1956Q5410J13872J34360J44216
101072A131733J41426J24961R5033N3262K630n2757j08111j58550j99713k28293
101062H01621k42387k41609I0634a10052j65602j24999q2141m0031j219L2297
101052d91747N9092P8311Q9613R3101h2369c485E9497M2745J9453n565l0992B9573
101039d8555r7661j13311j24426j30563j31500j27231j17964j04102q6214o5002
101029a146529m1271j5883J0284L6378O1607Q5280J06824J25808J41951J55117
101019d80434J65301a42515C4750J79490J79551J77687J74065J68782J61809J53017
101009A229151J42173J28972J13069R4167P2064M6742J8449j2253m4442p6856
100999A711236j07951j36016j59371j76543j86513j88874j83952j72791j57038
100990B42187A03457a6535j02760q8521p8155p1879o9284o9478p1238p3223p4139
100979g15212p2903o8733o1216n0332l6408k0092k254J6074L3818M9924O3451
100968h63883P3633P9937Q2078Q0050P4103O4728N2615L8603K3615Q606n513j7923
100956c09351k7958l5124l9153l9985l7783l2899k5850j7265p839J726J0769J8732
100944e41980K5196K9906L2795L3982L3753L2529L0828K9203K8189K8238K9672
100933b07689L2631L7057M2675d6311I128O1214O5564O7769O7234O3569N6645
100922C91123M6624L3948J9303L556j2356k7527m1195n2830o2202o9401p4803
100911A54240G5229g516q6732r1560r7591j04885j13140j21740j29785j36201
100901h89150j39844j39640j34707j24457j08675q7567o1759l2257l88L2297O4150
100890a621997R3530J18932J39096J53089J60366J60799J54681J42681J25795
100881c73028J05253Q2427N8728L5500J3933n021k0689l2710m1034m5897m7769
100870b70307m7288m5185m2210l9037l6224l4146l2978l2690l3055l3697l4147
100859f80964l3886l2434k9396k4527j7760r232P20J1574K2669L3257M2556M9836
100847f67587N4466N5985N4138M8912M0544K9516J6520K425j1793k5105l6506
100836d38485m5081n0073n0932m7354l9315k7058j1107P789K8673N0459P1976
100825e50508R2049J09566J23534i2207D5640J37318J31536J20773J05565Q6696
100815F27528O5151M2058J8629l921k4426m1860n5379o4397o8598o7982o2850
100804C63953n3803m1692k7571j2621J934J4915K5288L2234L5242L4135K9108
100793D01122K0719R840k404j4736k5840l4483l9635m0557l6904k8736j6546j205
100781A90635J6089L3928N0810O5255P5941Q1806Q2143P6642O5435M9061K8457
100770H16202M854k0275m5350o8771q9036j04838j15144j19274j16915C3281f0241
100758a34051n0179k3983L267L0031N4821d3795D9560J05186J11339J11734J06681
100747D84500R6840Q3185O6934M9454L2178J6474L566n588j0357j0511o242J836
100735H02269J2727K5125L7523M8335N6044N9345N7268M9297L5426J6186p389
100724A192156l3844o1421q8209j12321j32041j45980j53170j53137j45925C4046
100713g8450q8529o1676l3577n882J9843M2217O0075P2541E608P9333P3462O1796
100701B20199M4973K3882l72k6524n3184p8891B7898i3754j35998j44118j45152
100690e19022j38538j24089j02005p2906l7838J744M4031Q6921J28116J65248
100680e68338J96019a53966G6589K31460K20569J98131J65190J23565P5751K4744
100670A115999k6196p3835j15279j48273j71444j84438j87943B5012a48639j60821
100660c09460j47748j36722j29400j26613j28340j33769j41473j49659j56409
100651a559593j59964j58902j52304j39827j21715r8745p2132m3380j4151J3900
100641b506813L9267O0701P7320Q8638R4606R5580R2279Q5714P7074O7643N8672
100630a669319N1280M6368M4531M6025N0746N8231O7706P8155Q8392R7182J03333
100619i37370J05816J03856R7016Q5246O8918M8806K6049K074k1507m3030o0905
100608e25031p3764q0580q0781p4323o1712m4010k2758J21K2480M2104N6918O5169
100596g76167O5592N7553M1132J7151j2867m6798q2084j15934j45559j68413j82422
100585a348816j86151j78959j61039j33412r7832n6637j2539L1617P3090J09475
100575a961203J38897J60148J72748J76954J73680J64367J50799J34906J18542
100566e70162J03293R0329Q0277P3194O8590O5498b6343C2231N1919M1528K6652
100555A52330P066j6877m4253B4622g8650j31178j55411j74244j86338j90889
100545i16710j87684j77141j60235j38408j13412q7139o1443l7978j8069k601
100535a900820Q007J3810J5296J3303Q914L335k212o608q924q486m917J859J1625
100522a855818K3919L8089N3355O8890Q3877R7598J09454J19030J26094J30615
100512a004897J32739J32774J31135J28313J24821J21144a16281a511A11039J11054
100502B22093J10157J09590J08973J07847J05702J02042R6410Q8454P7942O4812
100492A194022M9181L1350J1815q775k9635m9887o8623q4953r8065j07299j12186
100481G26945j12511j08331j00011q8207p3844n8066m2142k7367j4925n740l34
100470I5467J276l69m210q839j2740j4616j3680r873l899K917Q902J2389J2026
100457F4751P008k839j7066A7125c7407p5016r4695j12216j26419j36431j41682
100446g23866j41909j37142j27685j14052r6939p7161n5601l3162j0724J0908
100436a507333L1021M9029O4484P7084Q6670R3226R6851R7758R6228R2612Q7290
100425f35080Q0651P3076O4916N6484M8048L9817L1955K4581J7773J1595O090
100414a80094J310k683n797p912q873q502o598k958K587J0155J9766L1308M4485
100401a13806e5016A8467Q7577R9857J08951J13420J11896J03253Q6794O2422
100391G92637L0753o837m8285r1002j32136j68883A77483d2399k31080k31981
100381e05460k22947k04977j79536j48391j13438p6560l9532l912K8989N8144
100371a407620Q2820J02563J17191J26770J31565J32039J28781J22500J13968
100362c49423J03982R3346f9284C773O4678N8128N3723N1638N1876N4295N8605
100351C96716O4385P1106P8164Q4908R0671R4814R6762R6032R2271Q5275P5007
100340A326111O1615M5412K6892O687j4450l5690n6167p5033r1499j04907j14744
100329I74227j20702j22686j20819j15435j07032r6220q3664o9983n5711D0754
100318A4045A821K304J6950L1733M6490O0858P4233Q5821R4734J00068J01049
100307F16061R7120Q8024P3846N5010L2257O585k0817m8674p5674j00581j22293
100296F00864j39885j52674A48082a4285j59187j51009j38350j21905j02466q0910
100286g68112n8120l4955j2211R415K9337M7109O2391P4981Q4758R1691R5789
100275c77927R7092R5643R1483i061F6121O3161M8740L2176J3897n483k5139m4060
100263A49413o1087A3311g1401q9266q8121q1218o9035n2630l3525j3608N100
100252d93704K0632L1306L5895L3736K4797R647j0605l4444o0082q5629j09227
100241f37678j29211j44201j53184j55579j51239j40442j23849j02449p7476n0320
100231a865628k2436M751K9929N1984P0046Q3548R2243R6210R5838R1788Q4954
100220a186773P6387O7222N8622N1665M7313M6307M9149N6049O6908Q1331R8633
100209d87187J17890J37989g3618A02094J90817K01872K07944K08359K02747J91085
100199A304918J73700J51261J24759R5435O4724L4168N309k0395m1671n7523o7308
100188A767377p0770o8097n9883m7127l1156j3539M025J9831L2306M0133M2373
100177A615473L8551K8718J3451o171k8649n2202p4917r4934j10630j20777j24672
100166A083241j22203j13863j00669q4059o5712m7360l0600j6736o674q57P04
100155D95212j618p189j5217k4903l5525m6517n7507o8316p8917G0129b9666j10238
100143a39904j20681j30957j40766j49668j57111j62475j65140j64522j60149
100134a491373j51695j39030j22232j01598p7640n1051k2689O483L5435O3130
100124b052260Q8560J10811J29103J42810J51510J54986J53240J46495J35179
100115h39566J19904J01445Q0691N8625L6261J4613n358k2787l6937m7241n3319
100104e93669n5004n2346m5598l5225k1858o275J0640K7951M4709O0012P3042
100093e93621Q3127Q9755R2627R1662Q6999g0447b210E3218M1435K7184J3626
100082A35463J677p851j4290j7166j6232j1489l194Q156K1845L6978N2544O7461
100070B53902Q0655R1136R8047J00742R8813R2146Q0912O5578M6875K5762L360
100059A037928j9107m0391n9302p4771q5925r2131r3023q8538p8892o4566m6270
100048B95012k4897j463K2949M7239P0344R1283J09179J23298J33045J37991J37870
100037A141850J32581J22192J06956Q7295O3825L7339Q808k0634m9735p7161j01561
100026A451755j21653j36309j44643j46118j40608j28458j10495q8024o2739l6618
100016C36090j1783R700K5995L5688L7928L2535K0028J585k1059m5798p0361r2555
100004B57993j10474B4819a03607j27525j20526j08541r3130p6108n9375m4705
99994g33517l3582k7075k5738k9585l8101n0295o4805q0014r4201j05664j12874
99983a395451j14585j09928r8482q0295n5891k6236P339M3203P9554J14515J46267
99972a489990J73160J93811K07196K12709K10203K00000a10056D9873J32705J02889
99962B85467P2309M2795J6059o415k3476l4383l8859l7111k9830j8136l518J2287
99950B37189K7409L9996M8354N1094M7263L6435J8773m959l3422o4802r6937j27483
99938A78910B4790a49947j87639j91679j86383j71987j49417j20197q6315n0031
99928a293595j3678K0539N0722P5427R3737J05305J10324J09456J03721R4370
99918e43672Q2754P0175N7803M6571L7120K9807K4684K1549K0008J9527J9525
99907a14149J9426J8732J7075J4220J0122M878j273p995j4898k1588k7712l3012
99895a36174l7339m0694m3202m5120m6789m8607n0950n4136n8361o3648o9823
99884f94843p6495q3068q8778r2752r4076r1893q5501p4435n8551l8077j3644
99873a492113J3741M2738P1755R9060J22935J41794J54338J59658J57345J47519
99863c81230J30846J08494e9845f465A8052k528a0395m4147n6135o1335n9760
99852b31772n1992l9106k2600m264J3982L0232M2762N0173N1519M6383L4928J7908
99840f1847l395k7244n1569p4138r2701j05191j09884j05550r1574o8049l5781
99829h26923L705M8246R5186J41510J84080a34349A11729K60584K61908K49460
99819H83681K23618J85724J38020Q3508K5728l1529q4515j29860j64884j87825
99809I41666j98027j95975j83254j62351F5686d2991q2477o0456m4467l5309l2684
99798b98384l5258m0898m6974n0760m9811m2304k7297m882K3842N6835R1387J24371
99786c00133a47527B5646J83723J82721J69590J44783J09752O6827J9016l0233
99776H71825p7316j18775j51558j73275A68529i745j61404j33175r5867n2470
99766d52661o439L8558P8928J11432i6742D6407J39727J23407R5465N8161J4554
99755D77721l1715p6717j16546A05098f2013j72959j64294j41443j05921o0351
99745g06981q237M6315R8964J45511J82296c5623A80855K11807J93398J63371
99735G49431J24820Q1522L7521l241l7333o2142p6108p8822p1030n4475l1698
99724E78445n715K0304M3361O0926P1161P3068O6525N2273L1762P000j9692m5916
[truncated: 1,493,149 more chars]
