# Supplementary material for: Competition between N and O: use of diazine N-oxides as a test case for the Marcus theory rationale for ambident reactivity
Source: Chem Sci. 2020 Jul 23;11(35):9630–47. doi: 10.1039/d0sc02834g (PMC8162281; doi:10.1039/d0sc02834g)
Supplement: SC-011-D0SC02834G-s057 [file SC-011-D0SC02834G-s057.jcamp]

##TITLE=	6A155901
##JCAMPDX=	6.0	$$ NMR Plug-in 1.3 of MestReNova 6.0.2-5475
##DATATYPE=	NMRSPECTRUM
##DATACLASS=	NTUPLES
##NUMDIM=	1
##ORIGIN=	Bruker BioSpin GmbH
##OWNER=	NMRSU
##.OBSERVEFREQUENCY=	600.070068359375
##.OBSERVENUCLEUS=	^1H
##.SOLVENTNAME=	9
##.PULSESEQUENCE=	zg30
##.ACQUISITIONMODE=	SIMULTANEOUS (DQD)
##$ORIGINALFORMAT=	Bruker XWIN-NMR
##$PARAMETERFILE=	(acqus, ASCII, C:/Users/peter/Documents/Ambident%20reactivity%20of%20diazine%20oxides%20(e.g.%20PyzNO)/NMR%20data%20files/Compound%2017b%20-%20in%20DMSO-d6/1H/acqus, 0)
$$ ##TITLE= Parameter file, TopSpin 3.5 pl 7
$$ ##JCAMPDX= 5.0
$$ ##DATATYPE= Parameter Values
$$ ##NPOINTS= 13	$$ modification sequence number
$$ ##ORIGIN= Bruker BioSpin GmbH
$$ ##OWNER= NMRSU
$$ $$ 2020-01-29 11:34:02.735 +0000  NMRSU@AVIII600NMR-PC
$$ $$ C:/Bruker/TopSpin3.5pl7/data/PB/nmr/6A155901/11/acqus
$$ $$ process C:\Bruker\TopSpin3.5pl7\prog\mod\vtucntl.exe
$$ ##$ACQT0= -2.37394961990228
$$ ##$AMP= (0..31)
$$ 100 100 100 100 100 100 100 100 100 100 100 100 100 100 100 100 100 100
$$ 100 100 100 100 100 100 100 100 100 100 100 100 100 100
$$ ##$AMPCOIL= (0..19)
$$ 0 0 0 0 0 0 0 0 0 0 0 0 0 0 0 0 0 0 0 0
$$ ##$ANAVPT= -1
$$ ##$AQSEQ= 0
$$ ##$AQ_mod= 3
$$ ##$AUNM= <au_zg>
$$ ##$AUTOPOS= <1 >
$$ ##$BF1= 600.07
$$ ##$BF2= 150.887722
$$ ##$BF3= 600.07
$$ ##$BF4= 600.07
$$ ##$BF5= 600.07
$$ ##$BF6= 600.07
$$ ##$BF7= 600.07
$$ ##$BF8= 600.07
$$ ##$BWFAC= (0..63)
$$ 0 0 0 0 0 0 0 0 0 0 0 0 0 0 0 0 0 0 0 0 0 0 0 0 0 0 0 0 0 0 0 0 0 0 0 0
$$ 0 0 0 0 0 0 0 0 0 0 0 0 0 0 0 0 0 0 0 0 0 0 0 0 0 0 0 0
$$ ##$BYTORDA= 0
$$ ##$CAGPARS= (0..11)
$$ 0 0 0 0 0 0 0 0 0 0 0 0
$$ ##$CHEMSTR= <none>
$$ ##$CNST= (0..63)
$$ 1 1 145 1 1 1 1 1 1 1 1 1 1 1 1 1 1 1 1 1 1 1 1 1 1 1 1 1 1 1 1 1 1 1 1
$$ 1 1 1 1 1 1 1 1 1 1 1 1 1 1 1 1 1 1 1 1 1 1 1 1 1 1 1 1 1
$$ ##$CPDPRG= (0..8)
$$ <> <> <> <> <mlev> <mlev> <mlev> <mlev> <mlev>
$$ ##$D= (0..63)
$$ 0 30 0 0 0 0 0 0 0 0.06 0 0 0 0 0 0 0.0002 0 0 0 0 0 0 0 0 0 0 0 0 0 0
$$ 0 0 0 0 0 0 0 0 0 0 0 0 0 0 0 0 0 0 0 0 0 0 0 0 0 0 0 0 0 0 0 0 0
$$ ##$DATE= 1580297642
$$ ##$DE= 56.80099
$$ ##$DECBNUC= <off>
$$ ##$DECIM= 1621.33333333333
$$ ##$DECNUC= <off>
$$ ##$DECSTAT= 4
$$ ##$DIGMOD= 3
$$ ##$DIGTYP= 12
$$ ##$DQDMODE= 0
$$ ##$DR= 22
$$ ##$DS= 2
$$ ##$DSPFIRM= 4
$$ ##$DSPFVS= 21
$$ ##$DTYPA= 0
$$ ##$EXP= <PROTON.c>
$$ ##$FCUCHAN= (0..9)
$$ 0 2 1 0 0 0 0 0 0 0
$$ ##$FL1= 90
$$ ##$FL2= 90
$$ ##$FL3= 90
$$ ##$FL4= 90
$$ ##$FN_INDIRECT= (0..7)
$$ 0 0 0 0 0 0 0 0
$$ ##$FOV= 20
$$ ##$FQ1LIST= <freqlist>
$$ ##$FQ2LIST= <freqlist>
$$ ##$FQ3LIST= <freqlist>
$$ ##$FQ4LIST= <freqlist>
$$ ##$FQ5LIST= <freqlist>
$$ ##$FQ6LIST= <freqlist>
$$ ##$FQ7LIST= <freqlist>
$$ ##$FQ8LIST= <freqlist>
$$ ##$FRQLO3= 1176294.29999995
$$ ##$FRQLO3N= 0
$$ ##$FS= (0..7)
$$ 83 83 83 83 83 83 83 83
$$ ##$FTLPGN= 0
$$ ##$FW= 4032000
$$ ##$FnILOOP= 0
$$ ##$FnMODE= 0
$$ ##$FnTYPE= 0
$$ ##$GPNAM= (0..31)
$$ <sine.100> <sine.100> <sine.100> <sine.100> <sine.100> <sine.100> <sine.100>
$$ <sine.100> <sine.100> <sine.100> <sine.100> <sine.100> <sine.100> <sine.100>
$$ <sine.100> <sine.100> <sine.100> <sine.100> <sine.100> <sine.100> <sine.100>
$$ <sine.100> <sine.100> <sine.100> <sine.100> <sine.100> <sine.100> <sine.100>
$$ <sine.100> <sine.100> <sine.100> <sine.100>
$$ ##$GPX= (0..31)
$$ 0 0 0 0 0 0 0 0 0 0 0 0 0 0 0 0 0 0 0 0 0 0 0 0 0 0 0 0 0 0 0 0
$$ ##$GPY= (0..31)
$$ 0 0 0 0 0 0 0 0 0 0 0 0 0 0 0 0 0 0 0 0 0 0 0 0 0 0 0 0 0 0 0 0
$$ ##$GPZ= (0..31)
$$ 0 0 0 0 0 0 0 0 0 0 0 0 0 0 0 0 0 0 0 0 0 0 0 0 0 0 0 0 0 0 0 0
$$ ##$GRDPROG= <>
$$ ##$GRPDLY= 76
$$ ##$HDDUTY= 20
$$ ##$HDRATE= 20
$$ ##$HGAIN= (0..3)
$$ 0 0 0 0
$$ ##$HL1= 1
$$ ##$HL2= 35
$$ ##$HL3= 16
$$ ##$HL4= 17
$$ ##$HOLDER= 1
$$ ##$HPMOD= (0..7)
$$ 0 0 0 0 0 0 0 0
$$ ##$HPPRGN= 0
$$ ##$IN= (0..63)
$$ 0.001 0.001 0.001 0.001 0.001 0.001 0.001 0.001 0.001 0.001 0.001 0.001
$$ 0.001 0.001 0.001 0.001 0.001 0.001 0.001 0.001 0.001 0.001 0.001 0.001
$$ 0.001 0.001 0.001 0.001 0.001 0.001 0.001 0.001 0.001 0.001 0.001 0.001
$$ 0.001 0.001 0.001 0.001 0.001 0.001 0.001 0.001 0.001 0.001 0.001 0.001
$$ 0.001 0.001 0.001 0.001 0.001 0.001 0.001 0.001 0.001 0.001 0.001 0.001
$$ 0.001 0.001 0.001 0.001
$$ ##$INF= (0..7)
$$ 0 0 0 0 0 0 0 0
$$ ##$INP= (0..63)
$$ 0 0 0 0 0 0 0 0 0 0 0 0 0 0 0 0 0 0 0 0 0 0 0 0 0 0 0 0 0 0 0 0 0 0 0 0
$$ 0 0 0 0 0 0 0 0 0 0 0 0 0 0 0 0 0 0 0 0 0 0 0 0 0 0 0 0
$$ ##$INSTRUM= <aviii600>
$$ ##$INTEGFAC= (0..63)
$$ 0 0 0 0 0 0 0 0 0 0 0 0 0 0 0 0 0 0 0 0 0 0 0 0 0 0 0 0 0 0 0 0 0 0 0 0
$$ 0 0 0 0 0 0 0 0 0 0 0 0 0 0 0 0 0 0 0 0 0 0 0 0 0 0 0 0
$$ ##$L= (0..31)
$$ 1 1 1 1 1 1 1 1 1 1 1 1 1 1 1 1 1 1 1 1 1 1 1 1 1 1 1 1 1 1 1 1
$$ ##$LFILTER= 500
$$ ##$LGAIN= 5
$$ ##$LINPSTP= 0
$$ ##$LOCKED= yes
$$ ##$LOCKFLD= 1727
$$ ##$LOCKGN= 94.7548980712891
$$ ##$LOCKPOW= -20
$$ ##$LOCKPPM= 2.49000000953674
$$ ##$LOCNUC= <2H>
$$ ##$LOCPHAS= 2
$$ ##$LOCSHFT= yes
$$ ##$LOCSW= 0
$$ ##$LTIME= 0.25
$$ ##$MASR= 4200
$$ ##$MASRLST= <masrlst>
$$ ##$MULEXPNO= (0..15)
$$ 0 0 0 0 0 0 0 0 0 0 0 0 0 0 0 0
$$ ##$NBL= 1
$$ ##$NC= -6
$$ ##$NLOGCH= 3
$$ ##$NOVFLW= 0
$$ ##$NS= 8
$$ ##$NUC1= <1H>
$$ ##$NUC2= <13C>
$$ ##$NUC3= <off>
$$ ##$NUC4= <off>
$$ ##$NUC5= <off>
$$ ##$NUC6= <off>
$$ ##$NUC7= <off>
$$ ##$NUC8= <off>
$$ ##$NUCLEUS= <off>
$$ ##$NUSLIST= <automatic>
$$ ##$NusAMOUNT= 25
$$ ##$NusFPNZ= no
$$ ##$NusJSP= 0
$$ ##$NusSEED= 54321
$$ ##$NusSPTYPE= 0
$$ ##$NusT2= 1
$$ ##$NusTD= 0
$$ ##$O1= 3705.7
$$ ##$O2= 10079.34
$$ ##$O3= 3705.7
$$ ##$O4= 3705.7
$$ ##$O5= 3705.7
$$ ##$O6= 3705.7
$$ ##$O7= 3705.7
$$ ##$O8= 3705.7
$$ ##$OVERFLW= 0
$$ ##$P= (0..63)
$$ 11.3 11.3 22.6 10 20 16.5 25 50 10000 25 50 80000 80000 1000 500 200000
$$ 1000 2500 100000 600 2000 0 0 0 2000 180 100000 11.3 0 1000 0 1730 20000
$$ 0 0 0 40000 0 0 160 2000 0 0 3160 200 0 80000 46600 10000 0 80000 0 0 0
$$ 0 0 0 0 0 0 0 0 0 1500
$$ ##$PACOIL= (0..15)
$$ 2 0 3 1 0 0 0 0 0 0 0 0 0 0 0 0
$$ ##$PAPS= 2
$$ ##$PARMODE= 0
$$ ##$PCPD= (0..9)
$$ 100 80 55 100 100 100 100 100 100 100
$$ ##$PEXSEL= (0..9)
$$ 1 1 1 1 1 1 1 1 1 1
$$ ##$PHCOR= (0..31)
$$ 0 0 0 0 0 0 0 0 0 0 0 0 0 0 0 0 0 0 0 0 0 0 0 0 0 0 0 0 0 0 0 0
$$ ##$PHLIST= <>
$$ ##$PHP= 1
$$ ##$PH_ref= 0
$$ ##$PL= (0..63)
$$ 120 -2 3 120 120 120 120 120 120 54.33159 120 120 18.92 120 120 11.31 120
$$ 120 -2 120 120 120 120 120 120 120 120 120 120 120 18.92 12.9 120 120 120
$$ 120 120 120 120 120 120 120 120 120 120 120 120 120 120 120 120 120 120
$$ 120 120 120 120 120 120 120 120 120 120 120
$$ ##$PLSTEP= 0.1
$$ ##$PLSTRT= -6
$$ ##$PLW= (0..63)
$$ 0 14.6 35.53 0 0 0 0 0 0 7.4571e-005 2.9828 0.23016 1.143945 0.5733454
$$ 0 5.6848 0 0 14.6 0.29129 0 0.056848 0 0 0.0063164 1.4922 0.24674 0.23016
$$ 0 2.9828 1.143945 3.9478 2.9828e-006 0 0 0 0 0 0 0 0 0 0 0 0 0 0 0 0 0
$$ 0 0 0 0 0 0 0 0 0 0 0 0 0 0
$$ ##$PLWMAX= (0..7)
$$ 54 281 0 0 0 0 0 0
$$ ##$PQPHASE= 0
$$ ##$PQSCALE= 0
$$ ##$PR= 1
$$ ##$PRECHAN= (0..15)
$$ -1 1 0 2 4 -1 -1 -1 -1 -1 -1 -1 -1 -1 -1 -1
$$ ##$PRGAIN= 0
$$ ##$PROBHD= <Z150357_0005 (CP BBO 600S3 BB-H&F-05 Z)>
$$ ##$PULPROG= <zg30>
$$ ##$PW= 0
$$ ##$PYNM= <acqu.py>
$$ ##$ProjAngle= 0
$$ ##$QNP= 1
$$ ##$RD= 0
$$ ##$RECCHAN= (0..15)
$$ 0 2 0 0 0 0 0 0 0 0 0 0 0 0 0 0
$$ ##$RECPH= 0
$$ ##$RECPRE= (0..15)
$$ -1 0 -1 -1 -1 -1 -1 -1 -1 -1 -1 -1 -1 -1 -1 -1
$$ ##$RECPRFX= (0..15)
$$ 1 0 0 0 0 0 0 0 0 0 0 0 0 0 0 0
$$ ##$RECSEL= (0..15)
$$ 0 0 1 0 0 0 0 0 0 0 0 0 0 0 0 0
$$ ##$RG= 50.8
$$ ##$RO= 0
$$ ##$RSEL= (0..15)
$$ 0 1 2 0 0 0 0 0 0 0 0 0 0 0 0 0
$$ ##$S= (0..7)
$$ 83 4 83 83 83 83 83 83
$$ ##$SELREC= (0..9)
$$ 0 0 0 0 0 0 0 0 0 0
$$ ##$SFO1= 600.0737057
$$ ##$SFO2= 150.89780134
$$ ##$SFO3= 600.0737057
$$ ##$SFO4= 600.0737057
$$ ##$SFO5= 600.0737057
$$ ##$SFO6= 600.0737057
$$ ##$SFO7= 600.0737057
$$ ##$SFO8= 600.0737057
$$ ##$SOLVENT= <DMSO>
$$ ##$SOLVOLD= <off>
$$ ##$SP= (0..63)
$$ 1 120 120 11.51 9.38 120 120 11.51 120 0 120 120 0 0 12.99 0 150 150 16.9
$$ 120.87 118.96 122.27 114.95 150 150 150 150 150 150 120 150 19.01 120 120
$$ 120 120 120 120 120 120 120 120 120 120 120 120 120 120 120 120 120 120
$$ 120 120 120 120 120 120 120 120 120 120 120 120
$$ ##$SPECTR= 0
$$ ##$SPINCNT= 0
$$ ##$SPNAM= (0..63)
$$ <gauss> <Gaus1_270.1000> <Gaus1_180r.1000> <Crp60,0.5,20.1> <Bip720,100,10.1>
$$ <Sinc1.1000> <Squa100.1000> <Crp60comp.4> <Squa100.1000> <gauss> <Sinc1.1000>
$$ <Sinc1.1000> <gauss> <gauss> <Crp42,1.5,20.2> < > <gauss> <gauss> <Crp60_xfilt.2>
$$ <Sinc1.1000> <Sinc1.1000> <Sinc1.1000> <Sinc1.1000> <gauss> <gauss> <gauss>
$$ <Q3_surbop.1> <gauss> <gauss> <Crp60,20,20.10> <Bip720,50,20.1> <Crp42,1.5,20.2>
$$ <Q3_surbop.1> <> <Rsnob.1000> <Gaus1_180r.1000> <Gaus1_180r.1000> <> <>
$$ <> <Gaus1_180r.1000> <Squa100.1000> <> <> <> <> <> <> <> <> <> <> <> <>
$$ <> <> <> <> <> <> <> <> <> <>
$$ ##$SPOAL= (0..63)
$$ 0.5 1 0.5 0.5 0.5 0.5 0.5 0.5 0.5 0.5 0.5 0.5 0.5 0.5 0.5 0.5 0.5 0.5 0.5
$$ 1 1 1 1 0.5 0.5 0.5 0.5 0.5 0.5 0.5 0.5 0.5 0.5 0.5 0.5 0.5 0.5 0.5 0.5
$$ 0.5 0.5 0.5 0.5 0.5 0.5 0.5 0.5 0.5 0.5 0.5 0.5 0.5 0.5 0.5 0.5 0.5 0.5
$$ 0.5 0.5 0.5 0.5 0.5 0.5 0.5
$$ ##$SPOFFS= (0..63)
$$ 0 0 0 0 0 0 0 0 0 0 0 0 0 0 0 0 0 0 0 0 0 0 0 0 0 0 0 0 0 0 0 0 0 0 0 0
$$ 0 0 0 0 0 0 0 0 0 0 0 0 0 0 0 0 0 0 0 0 0 0 0 0 0 0 0 0
$$ ##$SPPEX= (0..63)
$$ 0 0 0 0 0 0 0 0 0 0 0 0 0 0 0 0 0 0 0 0 0 0 0 0 0 0 0 0 0 0 0 0 0 0 0 0
$$ 0 0 0 0 0 0 0 0 0 0 0 0 0 0 0 0 0 0 0 0 0 0 0 0 0 0 0 0
$$ ##$SPW= (0..63)
$$ 0 1.5476e-005 6.8784e-006 5.4286 8.8825 0.0053756 7.4571e-005 5.4286 1.8643e-007
$$ 0 0.0053756 0.0053756 0 0 3.04 0 0 0 1.569 4.391865e-005 6.827012e-005
$$ 3.187731e-005 0.0001719117 0 0 0 0.00061189 0 0 0.07121 2.9828 0.76 0.098043
$$ 0 7.5198e-005 6.8784e-006 0.00044022 0 0 0 6.8784e-006 1.8643e-007 0 0
$$ 0 0 0 0 0 0 0 0 0 0 0 0 0 0 0 0 0 0 0 0
$$ ##$SUBNAM= (0..9)
$$ <""> <""> <""> <""> <""> <""> <""> <""> <""> <"">
$$ ##$SW= 20.5566852848515
$$ ##$SWIBOX= (0..19)
$$ 0 1 2 0 0 0 0 0 0 0 0 0 0 0 0 0 0 0 0 0
$$ ##$SW_h= 12335.5263157895
$$ ##$SWfinal= 0
$$ ##$SigLockShift= 0
$$ ##$TD= 65536
$$ ##$TD0= 1
$$ ##$TD_INDIRECT= (0..7)
$$ 0 0 0 0 0 0 0 0
$$ ##$TDav= 1
$$ ##$TE= 300
$$ ##$TE1= 300
$$ ##$TE2= 300
$$ ##$TE3= 300
$$ ##$TE4= 300
$$ ##$TEG= 300
$$ ##$TE_MAGNET= 0
$$ ##$TE_PIDX= 0
$$ ##$TE_STAB= (0..9)
$$ 0 0 0 0 0 0 0 0 0 0
$$ ##$TL= (0..7)
$$ 0 120 120 120 120 120 120 120
$$ ##$TOTROT= (0..63)
$$ 0 0 0 0 0 0 0 0 0 0 0 0 0 0 0 0 0 0 0 0 0 0 0 0 0 0 0 0 0 0 0 0 0 0 0 0
$$ 0 0 0 0 0 0 0 0 0 0 0 0 0 0 0 0 0 0 0 0 0 0 0 0 0 0 0 0
$$ ##$TUBE_TYPE= <>
$$ ##$USERA1= <user>
$$ ##$USERA2= <user>
$$ ##$USERA3= <user>
$$ ##$USERA4= <user>
$$ ##$USERA5= <user>
$$ ##$V9= 5
$$ ##$VALIDCODE= -1
$$ ##$VALIST= <valist>
$$ ##$VCLIST= <CCCCCCCCCCCCCCC>
$$ ##$VDLIST= <DDDDDDDDDDDDDDD>
$$ ##$VPLIST= <PPPPPPPPPPPPPPP>
$$ ##$VTLIST= <20to70>
$$ ##$WBST= 1024
$$ ##$WBSW= 4
$$ ##$XGAIN= (0..3)
$$ 0 0 0 0
$$ ##$XL= 0
$$ ##$YL= 0
$$ ##$YMAX_a= 4042916
$$ ##$YMIN_a= -2899995
$$ ##$ZGOPTNS= <>
$$ ##$ZL1= 120
$$ ##$ZL2= 120
$$ ##$ZL3= 120
$$ ##$ZL4= 120
$$ ##END=
$$ 
##$PARAMETERFILE=	(audita.txt, ASCII, C:/Users/peter/Documents/Ambident%20reactivity%20of%20diazine%20oxides%20(e.g.%20PyzNO)/NMR%20data%20files/Compound%2017b%20-%20in%20DMSO-d6/1H/audita.txt, 0)
$$ ##TITLE= Audit trail, TopSpin 3.5 pl 7
$$ ##JCAMPDX= 5.01
$$ ##ORIGIN= Bruker BioSpin GmbH
$$ ##OWNER= NMRSU
$$ $$ C:/Bruker/TopSpin3.5pl7/data/PB/nmr/6A155901/11/audita.txt
$$ ##AUDIT TRAIL=  $$ (NUMBER, WHEN, WHO, WHERE, PROCESS, VERSION, WHAT)
$$ (   1,<2020-01-29 11:34:02.704 +0000>,<NMRSU>,<AVIII600NMR-PC>,<go4>,<TopSpin 3.5.7>,
$$       <created by zg
$$ 	started at 2020-01-29 11:28:29.144 +0000,
$$ 	POWCHK enabled, PULCHK disabled,
$$        configuration hash MD5:
$$        68 E3 CE 56 42 B1 21 D5 4A CE D9 3D DD B9 57 79
$$        data hash MD5: 64K
$$        FD 5A BB 68 CB 9E D8 75 D1 91 CB 58 D1 B4 B7 03>)
$$ (   2,<2020-01-29 11:34:02.907 +0000>,<NMRSU>,<AVIII600NMR-PC>,<audit>,<TopSpin 3.5.7>,
$$       <user comment:
$$        ICON-NMR User ID: PB
$$        data hash MD5: 64K
$$        FD 5A BB 68 CB 9E D8 75 D1 91 CB 58 D1 B4 B7 03>)
$$ ##END=
$$ 
$$ $$ hash MD5
$$ $$ C3 8B EC C7 FA 62 5B 78 D4 50 68 DA 11 78 EF 5D
$$ 
##$PARAMETERFILE=	(auditp.txt, ASCII, C:/Users/peter/Documents/Ambident%20reactivity%20of%20diazine%20oxides%20(e.g.%20PyzNO)/NMR%20data%20files/Compound%2017b%20-%20in%20DMSO-d6/1H/pdata/1/auditp.txt, 0)
$$ ##TITLE= Audit trail, TopSpin 3.5 pl 7
$$ ##JCAMPDX= 5.01
$$ ##ORIGIN= Bruker BioSpin GmbH
$$ ##OWNER= NMRSU
$$ $$ C:/Bruker/TopSpin3.5pl7/data/PB/nmr/6A155901/11/pdata/1/auditp.txt
$$ ##AUDIT TRAIL=  $$ (NUMBER, WHEN, WHO, WHERE, PROCESS, VERSION, WHAT)
$$ (   1,<2020-01-29 11:34:02.704 +0000>,<NMRSU>,<AVIII600NMR-PC>,<go4>,<TopSpin 3.5.7>,
$$       <created by zg
$$ 	started at 2020-01-29 11:28:29.144 +0000,
$$ 	POWCHK enabled, PULCHK disabled,
$$        configuration hash MD5:
$$        68 E3 CE 56 42 B1 21 D5 4A CE D9 3D DD B9 57 79
$$        data hash MD5: 64K
$$        FD 5A BB 68 CB 9E D8 75 D1 91 CB 58 D1 B4 B7 03>)
$$ (   2,<2020-01-29 11:34:02.907 +0000>,<NMRSU>,<AVIII600NMR-PC>,<audit>,<TopSpin 3.5.7>,
$$       <user comment:
$$        ICON-NMR User ID: PB
$$        data hash MD5: 64K
$$        FD 5A BB 68 CB 9E D8 75 D1 91 CB 58 D1 B4 B7 03>)
$$ (   3,<2020-01-29 11:34:03.687 +0000>,<NMRSU>,<AVIII600NMR-PC>,<proc1d>,<TopSpin 3.5.7>,
$$       <Start of raw data processing
$$        ef LB = 0.3 FT_mod = 6 PKNL = 1 SI = 32K 
$$        data hash MD5: 32K
$$        71 29 BC 6A 27 87 DE 9C 04 C2 95 2F F6 F3 73 05>)
$$ (   4,<2020-01-29 11:34:04.779 +0000>,<NMRSU>,<AVIII600NMR-PC>,<proc1d>,<TopSpin 3.5.7>,
$$       <apk0 
$$        data hash MD5: 32K
$$        82 F2 14 65 D1 C8 EC 62 8E 66 C4 2D 48 5A F1 6D>)
$$ (   5,<2020-01-29 11:34:05.153 +0000>,<NMRSU>,<AVIII600NMR-PC>,<proc1d>,<TopSpin 3.5.7>,
$$       <abs ABSG = 5 
$$        data hash MD5: 32K
$$        AB D0 E7 A2 4F B4 48 83 3F 42 DB CA 52 69 65 BF>)
$$ ##END=
$$ 
$$ $$ hash MD5
$$ $$ 7A 3B 2E A6 A3 39 21 DA 0D B6 4E A7 7E 64 68 98
$$ 
##$PARAMETERFILE=	(format.temp, ASCII, C:/Users/peter/Documents/Ambident%20reactivity%20of%20diazine%20oxides%20(e.g.%20PyzNO)/NMR%20data%20files/Compound%2017b%20-%20in%20DMSO-d6/1H/format.temp, 0)
$$ EDIT_PAR COMMAND FILE
$$ 
$$ DI_MODE         LONG
$$ ED_ENTRY        ACQU
$$ ORDER           FILE
$$ 
$$ 
$$ HEADER		"F2 - Acquisition Parameters"
$$ T_NAME		Date_
$$ 		TYPE	R64
$$ 		CLASS	ACQU
$$ 		SUBRANGE 0.0 50000000
$$ 		REL	"Date_=itodate(DATE)"
$$ 		INV_REL	"DATE=datetoi(Date_,DATE)"
$$ 		FORMAT	"%14.0f"
$$ 		TEXT	" "
$$ END
$$ T_NAME		Time
$$ 		TYPE	R32
$$ 		CLASS	ACQU
$$ 		SUBRANGE 0.0 1000000
$$ 		REL	"Time=itotime(DATE)"
$$ 		INV_REL	"DATE=timetoi(Time,DATE)"
$$ 		FORMAT	"%14.2f h"
$$ 		TEXT	" "
$$ END
$$ NAME		INSTRUM
$$ 		TEXT	" "
$$ END
$$ NAME		PROBHD
$$ 		FORMAT	"%14.14s"
$$ 		TEXT	" "
$$ END
$$ NAME		PULPROG
$$ 		TEXT	" "
$$ END
$$ NAME		TD
$$ 		TEXT	" "
$$ END
$$ NAME		SOLVENT
$$ 		TEXT	" "
$$ END
$$ NAME		NS
$$ 		TEXT	" "
$$ END
$$ NAME		DS
$$ 		TEXT	" "
$$ END
$$ T_NAME		SWH
$$ 		TYPE	R32
$$ 		CLASS	ACQU
$$ 		SUBRANGE 0.0 1e8
$$ 		REL	"SWH=SW*SFO1"
$$ 		INV_REL "SW=SWH/SFO1"
$$ 		UNIT	"Hz"
$$ 		FORMAT	"%14.3f Hz"
$$ 		TEXT	" "
$$ END
$$ T_NAME          FIDRES
$$                 TYPE    R32
$$                 CLASS   ACQU
$$                 SUBRANGE 0.0 100000
$$                 REL     "FIDRES=2*SW*SFO1/TD"
$$                 INV_REL "TD = nextpow(2*SW*SFO1/FIDRES)"
$$ 		UNIT	"Hz"
$$ 		FORMAT	"%14.6f Hz"
$$ 		TEXT	" "
$$ END
$$ T_NAME          AQ
$$ 		TYPE	R32
$$ 		CLASS	ACQU
$$ 		SUBRANGE 0.0 1000
$$ 		REL	"AQ=aqcalc(SW,SFO1,TD,DIGTYP)"
$$ 		INV_REL	"TD=tdcalc(SW,SFO1,1.0e6*AQ,DIGTYP)"
$$ 		UNIT	"sec"
$$ 		FORMAT	"%14.7f sec"
$$ 		TEXT	" "
$$ END
$$ NAME		RG
$$ 		TEXT	" "
$$ END
$$ T_NAME          DW
$$ 		TYPE	R32
$$ 		CLASS	ACQU
$$ 		SUBRANGE 0.0 1000000
$$ 		REL	"DW=1/(2*SW*SFO1)"
$$ 		INV_REL	"SW=1000000/(2*(0.005+DW)*SFO1)"
$$ 		UNIT	"usec"
$$ 		FORMAT	"%14.3lf usec"
$$ 		TEXT	" "
$$ END
$$ NAME		DE
$$ 		FORMAT	"%14.2f usec"
$$ 		TEXT	" "
$$ END
$$ NAME		TE
$$ 		FORMAT	"%14.1f K"
$$ 		TEXT	" "
$$ END
$$ T_NAME		D1
$$ 		TYPE	R32
$$ 		CLASS	ACQU
$$ 		SUBRANGE 0.0 1e38
$$ 		REL	"D1=D[1]"
$$ 		INV_REL	"D[1]=D1"
$$ 		UNIT	"sec"
$$ 		FORMAT	"%14.8f sec"
$$ 		TEXT	" "
$$ END
$$ NAME		TD0
$$ 		TEXT	" "
$$ END
$$ NAME		SFO1
$$ 		FORMAT	"%14.7f MHz"
$$ 		TEXT	" "
$$ END
$$ NAME		NUC1
$$ 		NONEDIT
$$ 		TEXT	" "
$$ END
$$ T_NAME		P1
$$ 		TYPE	R32
$$ 		CLASS	ACQU
$$ 		SUBRANGE 0.0 1.0e10
$$ 		REL	"P1=P[1]"
$$ 		INV_REL	"P[1]=P1"
$$ 		UNIT	"usec"
$$ 		FORMAT	"%14.2f usec"
$$ 		TEXT	" "
$$ END
$$ T_NAME		PLW1
$$ 		TYPE	R32
$$ 		CLASS	ACQU
$$ 		REL	"PLW1=PLW[1]"
$$ 		INV_REL	"PLW[1]=PLW1"
$$ 		UNIT	"W"
$$ 		FORMAT	"%14.8f W"
$$ 		TEXT	"power PLW1 "
$$ END
$$ 
##$PARAMETERFILE=	(intrng, ASCII, C:/Users/peter/Documents/Ambident%20reactivity%20of%20diazine%20oxides%20(e.g.%20PyzNO)/NMR%20data%20files/Compound%2017b%20-%20in%20DMSO-d6/1H/pdata/1/intrng, 0)
$$ P 0
$$ 11.320233   9.596919
$$ 9.596291   8.962674
$$ 8.801446   7.260062
$$ 4.662858   4.136516
$$ 4.046806   3.780812
$$ 3.780185   3.571279
$$ 3.273918   2.911313
$$ 2.871790   2.611443
$$ 2.610815   2.214334
$$ 
##$PARAMETERFILE=	(parm.txt, ASCII, C:/Users/peter/Documents/Ambident%20reactivity%20of%20diazine%20oxides%20(e.g.%20PyzNO)/NMR%20data%20files/Compound%2017b%20-%20in%20DMSO-d6/1H/pdata/1/parm.txt, 0)
$$ 
$$ Current Data Parameters
$$ NAME           6A155901              
$$ EXPNO                11              
$$ PROCNO                1              
$$ 
$$ F2 - Acquisition Parameters
$$ Date_          20200129              
$$ Time              11.34 h            
$$ INSTRUM        aviii600              
$$ PROBHD   Z150357_0005 (              
$$ PULPROG            zg30              
$$ TD                65536              
$$ SOLVENT            DMSO              
$$ NS                    8              
$$ DS                    2              
$$ SWH           12335.526 Hz           
$$ FIDRES         0.376450 Hz           
$$ AQ            2.6563926 sec          
$$ RG                 50.8              
$$ DW               40.533 usec         
$$ DE                56.80 usec         
$$ TE                300.0 K            
$$ D1          30.00000000 sec          
$$ TD0                   1              
$$ SFO1        600.0737057 MHz          
$$ NUC1                 1H              
$$ P1                11.30 usec         
$$ PLW1        14.60000038 W            
$$ 
$$ F2 - Processing parameters
$$ SI                32768              
$$ SF          600.0700697 MHz          
$$ WDW                  EM              
$$ SSB      0              
$$ LB                 0.30 Hz           
$$ GB       0              
$$ PC                 1.00              
$$ 
##$PARAMETERFILE=	(procs, ASCII, C:/Users/peter/Documents/Ambident%20reactivity%20of%20diazine%20oxides%20(e.g.%20PyzNO)/NMR%20data%20files/Compound%2017b%20-%20in%20DMSO-d6/1H/pdata/1/procs, 0)
$$ ##TITLE= Parameter file, TopSpin 3.5 pl 7
$$ ##JCAMPDX= 5.0
$$ ##DATATYPE= Parameter Values
$$ ##NPOINTS= 9	$$ modification sequence number
$$ ##ORIGIN= Bruker BioSpin GmbH
$$ ##OWNER= NMRSU
$$ $$ 2020-01-29 11:34:05.356 +0000  NMRSU@AVIII600NMR-PC
$$ $$ C:/Bruker/TopSpin3.5pl7/data/PB/nmr/6A155901/11/pdata/1/procs
$$ $$ process C:\Bruker\TopSpin3.5pl7\prog\mod\peak.exe
$$ ##$ABSF1= 16.33773
$$ ##$ABSF2= -4.21908
$$ ##$ABSG= 5
$$ ##$ABSL= 10
$$ ##$ALPHA= 0
$$ ##$AQORDER= 0
$$ ##$ASSFAC= 0
$$ ##$ASSFACI= 0
$$ ##$ASSFACX= 0
$$ ##$ASSWID= 0
$$ ##$AUNMP= <proc_1d>
$$ ##$AXLEFT= 0
$$ ##$AXNAME= <>
$$ ##$AXNUC= <1H>
$$ ##$AXRIGHT= 0
$$ ##$AXTYPE= 0
$$ ##$AXUNIT= <>
$$ ##$AZFE= 0.1
$$ ##$AZFW= 0.1
$$ ##$BCFW= 0
$$ ##$BC_mod= 0
$$ ##$BYTORDP= 0
$$ ##$COROFFS= 0
$$ ##$CY= 15
$$ ##$DATMOD= 1
$$ ##$DC= 0
$$ ##$DFILT= <>
$$ ##$DTYPP= 0
$$ ##$ERETIC= no
$$ ##$F1P= 16.4540596008301
$$ ##$F2P= -4.1027526349839
$$ ##$FCOR= 0.5
$$ ##$FTSIZE= 32768
$$ ##$FT_mod= 6
$$ ##$GAMMA= 0
$$ ##$GB= 0
$$ ##$INTBC= 1
$$ ##$INTSCL= 1
$$ ##$ISEN= 512
$$ ##$LB= 0.3
$$ ##$LEV0= 0
$$ ##$LPBIN= 0
$$ ##$MAXI= 10000
$$ ##$MC2= 0
$$ ##$MEAN= 0
$$ ##$ME_mod= 0
$$ ##$MI= 0.1
$$ ##$MddCEXP= no
$$ ##$MddCT_SP= no
$$ ##$MddF180= no
$$ ##$MddLAMBDA= 0
$$ ##$MddMEMORY= 0
$$ ##$MddMERGE= 0
$$ ##$MddNCOMP= 0
$$ ##$MddNITER= 0
$$ ##$MddNOISE= 0
$$ ##$MddPHASE= 0
$$ ##$MddSEED= 0
$$ ##$MddSRSIZE= 0
$$ ##$Mdd_CsALG= 0
$$ ##$Mdd_CsLAMBDA= 0
$$ ##$Mdd_CsNITER= 0
$$ ##$Mdd_CsNORM= 0
$$ ##$Mdd_CsVE= no
$$ ##$Mdd_CsZF= 0
$$ ##$Mdd_LrLAMBDA= 0
$$ ##$Mdd_LrNITER= 0
$$ ##$Mdd_LrRANK= 0
$$ ##$Mdd_LrZF= 0
$$ ##$Mdd_mod= 0
$$ ##$NCOEF= 0
$$ ##$NC_proc= -4
$$ ##$NLEV= 6
$$ ##$NOISF1= 0
$$ ##$NOISF2= 0
$$ ##$NSP= 0
$$ ##$NTH_PI= 0
$$ ##$NZP= 0
$$ ##$OFFSET= 16.33773
$$ ##$PC= 1
$$ ##$PHC0= -28.5
$$ ##$PHC1= 0
$$ ##$PH_mod= 1
$$ ##$PKNL= yes
$$ ##$PPARMOD= 0
$$ ##$PPDIAG= 0
$$ ##$PPIPTYP= 0
$$ ##$PPMPNUM= 2147483647
$$ ##$PPRESOL= 1
$$ ##$PSCAL= 0
$$ ##$PSIGN= 0
$$ ##$PYNMP= <proc.py>
$$ ##$RDF1= 0
$$ ##$RDF2= 0
$$ ##$RDFWHM= 0
$$ ##$RDINT= 0
$$ ##$RDPOS= 0
$$ ##$REVERSE= no
$$ ##$SF= 600.070069678561
$$ ##$SI= 32768
$$ ##$SIGF1= 0
$$ ##$SIGF2= 0
$$ ##$SINO= 400
$$ ##$SIOLD= 32768
$$ ##$SPECTYP= <>
$$ ##$SREF_mod= 1
$$ ##$SREGLST= <1H.C6D6>
$$ ##$SSB= 0
$$ ##$STSI= 32768
$$ ##$STSR= 0
$$ ##$SW_p= 12335.5263157895
$$ ##$SYMM= 0
$$ ##$S_DEV= 0
$$ ##$TDeff= 65536
$$ ##$TDoff= 0
$$ ##$TI= <Denis Beecher
$$ DB 612/1/3
$$ Single Diastereomer 
$$ C6D6
$$ 
$$ >
$$ ##$TILT= no
$$ ##$TM1= 0
$$ ##$TM2= 0
$$ ##$TOPLEV= 0
$$ ##$USERP1= <user>
$$ ##$USERP2= <user>
$$ ##$USERP3= <user>
$$ ##$USERP4= <user>
$$ ##$USERP5= <user>
$$ ##$WDW= 1
$$ ##$XDIM= 8192
$$ ##$YMAX_p= 436186192
$$ ##$YMIN_p= -12862
$$ ##END=
$$ 
##$PARAMETERFILE=	(pulseprogram, ASCII, C:/Users/peter/Documents/Ambident%20reactivity%20of%20diazine%20oxides%20(e.g.%20PyzNO)/NMR%20data%20files/Compound%2017b%20-%20in%20DMSO-d6/1H/pulseprogram, 0)
$$ # 1 "C:/Bruker/TopSpin3.5pl7/exp/stan/nmr/lists/pp/zg30"
$$ ;zg30
$$ ;avance-version (12/01/11)
$$ ;1D sequence
$$ ;using 30 degree flip angle
$$ ;
$$ ;$CLASS=HighRes
$$ ;$DIM=1D
$$ ;$TYPE=
$$ ;$SUBTYPE=
$$ ;$COMMENT=
$$ ;$RECOMMEND=y
$$ 
$$ 
$$ # 1 "C:/Bruker/TopSpin3.5pl7/exp/stan/nmr/lists/pp/Avance.incl" 1
$$ ;Avance3.incl
$$ ;   for AV III
$$ ;
$$ ;avance-version (13/06/17)
$$ ;
$$ ;$CLASS=HighRes Incl
$$ ;$COMMENT=
$$ # 169 "C:/Bruker/TopSpin3.5pl7/exp/stan/nmr/lists/pp/Avance.incl"
$$ ;$Id: Avance3.incl,v 1.10.2.2 2013/08/30 09:43:33 ber Exp $
$$ # 14 "C:/Bruker/TopSpin3.5pl7/exp/stan/nmr/lists/pp/zg30" 2
$$ 
$$ 
$$ # 17 "C:/Bruker/TopSpin3.5pl7/exp/stan/nmr/lists/pp/zg30"
$$ "acqt0=-p1*0.66/3.1416"
$$ 
$$ 
$$ # 1 "mc_line 20 file C:/Bruker/TopSpin3.5pl7/exp/stan/nmr/lists/pp/zg30 exp. def. part of mc cmd. before ze"
$$ ; dimension 1D; AQ_mode 
$$ define delay MCWRK
$$ define delay MCREST
$$ "MCREST = 30m - 30m"
$$ "MCWRK = 0.333333*30m"
$$ 
$$     dccorr
$$ # 20 "C:/Bruker/TopSpin3.5pl7/exp/stan/nmr/lists/pp/zg30"
$$ 1 ze
$$ # 1 "mc_line 20 file C:/Bruker/TopSpin3.5pl7/exp/stan/nmr/lists/pp/zg30 exp. def. of mc cmd. after ze"
$$ # 21 "C:/Bruker/TopSpin3.5pl7/exp/stan/nmr/lists/pp/zg30"
$$ # 1 "mc_line 21 file C:/Bruker/TopSpin3.5pl7/exp/stan/nmr/lists/pp/zg30 exp. start label for mc cmd."
$$ 2 MCWRK  * 2
$$ LBLF0, MCWRK
$$   MCREST
$$ # 22 "C:/Bruker/TopSpin3.5pl7/exp/stan/nmr/lists/pp/zg30"
$$   d1
$$   p1*0.33 ph1
$$   go=2 ph31
$$ # 1 "mc_line 25 file C:/Bruker/TopSpin3.5pl7/exp/stan/nmr/lists/pp/zg30 exp. mc cmd. in line"
$$   MCWRK wr #0
$$   MCWRK zd
$$   lo to LBLF0 times td0
$$ 
$$ # 26 "C:/Bruker/TopSpin3.5pl7/exp/stan/nmr/lists/pp/zg30"
$$ exit
$$ # 29 "C:/Bruker/TopSpin3.5pl7/exp/stan/nmr/lists/pp/zg30"
$$ ph1=0 2 2 0 1 3 3 1
$$ ph31=0 2 2 0 1 3 3 1
$$ 
$$ 
$$ ;pl1 : f1 channel - power level for pulse (default)
$$ ;p1 : f1 channel -  90 degree high power pulse
$$ ;d1 : relaxation delay; 1-5 * T1
$$ ;ns: 1 * n, total number of scans: NS * TD0
$$ # 40 "C:/Bruker/TopSpin3.5pl7/exp/stan/nmr/lists/pp/zg30"
$$ ;$Id: zg30,v 1.12 2012/01/31 17:49:31 ber Exp $
$$ 
##$PARAMETERFILE=	(title, ASCII, C:/Users/peter/Documents/Ambident%20reactivity%20of%20diazine%20oxides%20(e.g.%20PyzNO)/NMR%20data%20files/Compound%2017b%20-%20in%20DMSO-d6/1H/pdata/1/title, 0)
$$ Analyst LB
$$ Instrument Name GH003107
$$ PB 258 - reshim
$$ Cryoprobe BB-H&F; 300K
$$ 
##$PARAMETERFILE=	(uxnmr.par, ASCII, C:/Users/peter/Documents/Ambident%20reactivity%20of%20diazine%20oxides%20(e.g.%20PyzNO)/NMR%20data%20files/Compound%2017b%20-%20in%20DMSO-d6/1H/uxnmr.par, 0)
$$ ##TITLE= Parameter file, TopSpin 3.5 pl 7
$$ ##JCAMPDX= 5.0
$$ ##DATATYPE= Parameter Values
$$ ##NPOINTS= 153	$$ modification sequence number
$$ ##ORIGIN= Bruker BioSpin GmbH
$$ ##OWNER= nmrsu
$$ $$ 2019-10-09 15:57:22.628 +0100  NMRSU@AVIII600NMR-PC
$$ $$ C:/Bruker/TopSpin3.5pl7/conf/instr/aviii600/uxnmr.par
$$ $$ process C:\Bruker\TopSpin3.5pl7\prog\mod\cfserverav3.exe
$$ ##$ACB= 0
$$ ##$ACBTAT= (0..23)
$$ 0 72 88 50 88 0 0 0 0 0 0 0 0 0 0 0 0 0 0 0 0 0 0 0
$$ ##$ACBTBA= (0..23)
$$ 0 0 0 0 0 0 0 0 0 0 0 0 0 0 0 0 0 0 0 0 0 0 0 0
$$ ##$ACBTBLK= (0..23)
$$ 0 34 33 0 35 0 0 0 0 0 0 0 0 0 0 0 0 0 0 0 0 0 0 0
$$ ##$ACBTCTL= (0..23)
$$ 0 6 6 6 6 0 0 0 0 0 0 0 0 0 0 0 0 0 0 0 0 0 0 0
$$ ##$ACBTDI= (0..23)
$$ 0 -1779670019 -1779670019 -1779670019 -1779670020 0 0 0 0 0 0 0 0 0 0 0
$$ 0 0 0 0 0 0 0 0
$$ ##$ACBTDM= (0..23)
$$ 0 25 10 10 10 0 0 0 0 0 0 0 0 0 0 0 0 0 0 0 0 0 0 0
$$ ##$ACBTFHI= (0..23)
$$ 0 600 365 92 365 0 0 0 0 0 0 0 0 0 0 0 0 0 0 0 0 0 0 0
$$ ##$ACBTFL= (0..23)
$$ 0 248 248 88 248 0 0 0 0 0 0 0 0 0 0 0 0 0 0 0 0 0 0 0
$$ ##$ACBTFLO= (0..23)
$$ 0 180 6 30 6 0 0 0 0 0 0 0 0 0 0 0 0 0 0 0 0 0 0 0
$$ ##$ACBTINP= (0..23)
$$ 0 2 1 16 3 0 0 0 0 0 0 0 0 0 0 0 0 0 0 0 0 0 0 0
$$ ##$ACBTOUT= (0..23)
$$ 0 1 2 3 1 0 0 0 0 0 0 0 0 0 0 0 0 0 0 0 0 0 0 0
$$ ##$ACBTPO= (0..23)
$$ 0 100000 300000 150000 300000 0 0 0 0 0 0 0 0 0 0 0 0 0 0 0 0 0 0 0
$$ ##$ACBTPW= (0..23)
$$ 0 100 100 5 100 0 0 0 0 0 0 0 0 0 0 0 0 0 0 0 0 0 0 0
$$ ##$ACBTSB= (0..23)
$$ 0 0 0 0 0 0 0 0 0 0 0 0 0 0 0 0 0 0 0 0 0 0 0 0
$$ ##$ACBTSDT= (0..23)
$$ 0 2 2 2 2 0 0 0 0 0 0 0 0 0 0 0 0 0 0 0 0 0 0 0
$$ ##$ACBTY= <no>
$$ ##$AMPDFLT= no
$$ ##$AQSBDCH= (0..95)
$$ 0 0 0 0 0 0 0 0 255 255 255 255 255 255 255 255 255 255 255 255 255 255
$$ 255 255 255 255 255 255 255 255 255 255 255 255 255 255 255 255 255 255
$$ 255 255 255 255 255 255 255 255 255 255 255 255 255 255 255 255 255 255
$$ 255 255 255 255 255 255 255 255 255 255 255 255 255 255 255 255 255 255
$$ 255 255 255 255 255 255 255 255 255 255 255 255 255 255 255 255 255 255
$$ 255 255
$$ ##$AQSBDHW= (0..95)
$$ 4 1 8 8 8 0 0 0 255 255 255 255 255 255 255 255 255 255 255 255 255 255
$$ 255 255 255 255 255 255 255 255 255 255 255 255 255 255 255 255 255 255
$$ 255 255 255 255 255 255 255 255 255 255 255 255 255 255 255 255 255 255
$$ 255 255 255 255 255 255 255 255 255 255 255 255 255 255 255 255 255 255
$$ 255 255 255 255 255 255 255 255 255 255 255 255 255 255 255 255 255 255
$$ 255 255
$$ ##$AQSBDID= (0..95)
$$ 82 88 83 83 83 80 66 66 255 255 255 255 255 255 255 255 255 255 255 255
$$ 255 255 255 255 255 255 255 255 255 255 255 255 255 255 255 255 255 255
$$ 255 255 255 255 255 255 255 255 255 255 255 255 255 255 255 255 255 255
$$ 255 255 255 255 255 255 255 255 255 255 255 255 255 255 255 255 255 255
$$ 255 255 255 255 255 255 255 255 255 255 255 255 255 255 255 255 255 255
$$ 255 255 255 255
$$ ##$AQSBDNO= (0..95)
$$ 1 1 1 2 3 1 1 1 255 255 255 255 255 255 255 255 255 255 255 255 255 255
$$ 255 255 255 255 255 255 255 255 255 255 255 255 255 255 255 255 255 255
$$ 255 255 255 255 255 255 255 255 255 255 255 255 255 255 255 255 255 255
$$ 255 255 255 255 255 255 255 255 255 255 255 255 255 255 255 255 255 255
$$ 255 255 255 255 255 255 255 255 255 255 255 255 255 255 255 255 255 255
$$ 255 255
$$ ##$AQSBDSL= (0..95)
$$ 2 3 4 5 6 21 255 1 255 255 255 255 255 255 255 255 255 255 255 255 255
$$ 255 255 255 255 255 255 255 255 255 255 255 255 255 255 255 255 255 255
$$ 255 255 255 255 255 255 255 255 255 255 255 255 255 255 255 255 255 255
$$ 255 255 255 255 255 255 255 255 255 255 255 255 255 255 255 255 255 255
$$ 255 255 255 255 255 255 255 255 255 255 255 255 255 255 255 255 255 255
$$ 255 255 255
$$ ##$AQSBDTY= (0..95)
$$ 66 192 25 25 25 207 209 7 255 255 255 255 255 255 255 255 255 255 255 255
$$ 255 255 255 255 255 255 255 255 255 255 255 255 255 255 255 255 255 255
$$ 255 255 255 255 255 255 255 255 255 255 255 255 255 255 255 255 255 255
$$ 255 255 255 255 255 255 255 255 255 255 255 255 255 255 255 255 255 255
$$ 255 255 255 255 255 255 255 255 255 255 255 255 255 255 255 255 255 255
$$ 255 255 255 255
$$ ##$AQSBUAD= (0..95)
$$ 16 52 36 37 38 33 32 32 255 255 255 255 255 255 255 255 255 255 255 255
$$ 255 255 255 255 255 255 255 255 255 255 255 255 255 255 255 255 255 255
$$ 255 255 255 255 255 255 255 255 255 255 255 255 255 255 255 255 255 255
$$ 255 255 255 255 255 255 255 255 255 255 255 255 255 255 255 255 255 255
$$ 255 255 255 255 255 255 255 255 255 255 255 255 255 255 255 255 255 255
$$ 255 255 255 255
$$ ##$AQSECL= (0..95)
$$ 4 2 2 2 2 1 2 255 255 255 255 255 255 255 255 255 255 255 255 255 255 255
$$ 255 255 255 255 255 255 255 255 255 255 255 255 255 255 255 255 255 255
$$ 255 255 255 255 255 255 255 255 255 255 255 255 255 255 255 255 255 255
$$ 255 255 255 255 255 255 255 255 255 255 255 255 255 255 255 255 255 255
$$ 255 255 255 255 255 255 255 255 255 255 255 255 255 255 255 255 255 255
$$ 255 255
$$ ##$AQSECLS= (0..95)
$$ 3 1 2 2 2 0 3 255 255 255 255 255 255 255 255 255 255 255 255 255 255 255
$$ 255 255 255 255 255 255 255 255 255 255 255 255 255 255 255 255 255 255
$$ 255 255 255 255 255 255 255 255 255 255 255 255 255 255 255 255 255 255
$$ 255 255 255 255 255 255 255 255 255 255 255 255 255 255 255 255 255 255
$$ 255 255 255 255 255 255 255 255 255 255 255 255 255 255 255 255 255 255
$$ 255 255
$$ ##$AQSETH1= <no>
$$ ##$AQSETH2= <no>
$$ ##$AQSSPLT= no
$$ ##$ATT19F= (0..1)
$$ 0 0
$$ ##$ATT1H= (0..1)
$$ 0 0
$$ ##$ATT3H= (0..1)
$$ 0 0
$$ ##$ATTX= (0..1)
$$ 0 0
$$ ##$ATTY= (0..1)
$$ 0 0
$$ ##$ATTZ= (0..1)
$$ 0 0
$$ ##$BACSAIR= yes
$$ ##$BACSCAP= 596
$$ ##$BACSDEL= 0
$$ ##$BACSFCM= no
$$ ##$BACSOPT= <>
$$ ##$BACSTY= <tty04>
$$ ##$BARPTY= <no>
$$ ##$BFREQ= 600.07
$$ ##$BGAETH= (0..9)
$$ <no> <no> <no> <no> <no> <no> <no> <no> <no> <no>
$$ ##$BIRDS= yes
$$ ##$BMPC= 0
$$ ##$BMPCTY= <no>
$$ ##$BPSUTY= <no>
$$ ##$BSMS= 2
$$ ##$BSMS19FLock= no
$$ ##$BSMSETH= <149.236.99.20>
$$ ##$BSMSTY= <no>
$$ ##$BgaChFac2= (0..7)
$$ 0 0 0 0 0 0 0 0
$$ ##$BgaChMap= (0..7)
$$ 0 0 0 0 0 0 0 0
$$ ##$BgaChMaxv= (0..7)
$$ 0 0 0 0 0 0 0 0
$$ ##$BgaChRouting= (0..63)
$$ 0 0 0 0 0 0 0 0 0 0 0 0 0 0 0 0 0 0 0 0 0 0 0 0 0 0 0 0 0 0 0 0 0 0 0 0
$$ 0 0 0 0 0 0 0 0 0 0 0 0 0 0 0 0 0 0 0 0 0 0 0 0 0 0 0 0
$$ ##$BgaChShimMap= (0..7)
$$ 0 0 0 0 0 0 0 0
$$ ##$BgaChShimMaxv= (0..7)
$$ 0 0 0 0 0 0 0 0
$$ ##$BlaEth= (0..9)
$$ <149.236.99.253> <149.236.99.252> <no> <no> <no> <no> <no> <no> <> <>
$$ ##$BlaNam= (0..9)
$$ <BLAXH2H300/100/150 E 200-600MHZ> <BLAX300 E 6-365MHZ> <> <> <> <> <> <>
$$ <> <>
$$ ##$BlaPN= (0..9)
$$ <W1345096> <W1345092> <> <> <> <> <> <> <> <>
$$ ##$BlaSN= (0..9)
$$ <0236> <0075> <> <> <> <> <> <> <> <>
$$ ##$BsmsAuxEth= <no>
$$ ##$CFASMOD= (0..7)
$$ 1 1 1 1 1 1 1 1
$$ ##$CFASMUL= (0..7)
$$ 1 1 1 1 1 1 1 1
$$ ##$CNFTXDR= (0..7)
$$ 6 6 6 0 0 0 0 0
$$ ##$COMDIG2= 0
$$ ##$CPDBTY= <no>
$$ ##$CRCOTY= <tty01>
$$ ##$CSW1= (0..31)
$$ 2 2 0 16 3 3 0 0 0 0 0 0 0 0 0 0 0 0 0 0 0 0 0 0 0 0 0 0 0 0 0 0
$$ ##$CSW2= (0..31)
$$ 1 1 0 0 0 0 0 0 0 0 0 0 0 0 0 0 0 0 0 0 0 0 0 0 0 0 0 0 0 0 0 0
$$ ##$CSWNUM= (0..7)
$$ 4 3 0 0 0 0 0 0
$$ ##$ConsolePnSn= <>
$$ ##$CryoProAccPnSn= <>
$$ ##$Ctb1Eth= <no>
$$ ##$CubeEth= (0..7)
$$ <no> <no> <no> <no> <no> <no> <no> <no>
$$ ##$CustRegisterNo= <>
$$ ##$DATSTAT= no
$$ ##$DIGI140= (0..7)
$$ 0 0 0 0 0 0 0 0
$$ ##$DIGIB12= (0..7)
$$ 0 0 0 0 0 0 0 0
$$ ##$DIGIB16= (0..7)
$$ 0 0 0 0 0 0 0 0
$$ ##$DIGIFA= (0..7)
$$ 0 0 0 0 0 0 0 0
$$ ##$DIGIFOURIER= 0
$$ ##$DIGIHA= (0..7)
$$ 0 0 0 0 0 0 0 0
$$ ##$DIGIHAF= (0..7)
$$ 0 0 0 0 0 0 0 0
$$ ##$DIGIHRD= (0..7)
$$ 0 0 0 0 0 0 0 0
$$ ##$DIGIIA= (0..7)
$$ 0 0 0 0 0 0 0 0
$$ ##$DIGIO16= (0..7)
$$ 0 0 0 0 0 0 0 0
$$ ##$DIGISA= (0..7)
$$ 0 0 0 0 0 0 0 0
$$ ##$DIGISAF= (0..7)
$$ 0 0 0 0 0 0 0 0
$$ ##$DIGISL= (0..7)
$$ 0 0 0 0 0 0 0 0
$$ ##$DIGITYI= (0..7)
$$ 0 0 0 0 0 0 0 0
$$ ##$DIGITYP= (0..7)
$$ 0 0 0 0 0 0 0 0
$$ ##$DIGITZ= 0
$$ ##$DPPFAC= 1
$$ ##$DRMSETH= <no>
$$ ##$DRU= yes
$$ ##$DRUETH= (0..33)
$$ <no> <149.236.99.89> <no> <no> <no> <no> <no> <no> <no> <no> <no> <no>
$$ <no> <no> <no> <no> <no> <no> <no> <no> <no> <no> <no> <no> <no> <no> <no>
$$ <no> <no> <no> <no> <no> <no> <>
$$ ##$Description= <Avance III>
$$ ##$DppType= 0
$$ ##$FCUMEM= (0..7)
$$ 16777208 16777208 16777208 0 0 0 0 0
$$ ##$FCUPAL= (0..7)
$$ 0 0 0 0 0 0 0 0
$$ ##$FGSVTY= <no>
$$ ##$FQMIX= 0
$$ ##$FUNCMOD= <>
$$ ##$FourPeriBdEth= <no>
$$ ##$FourShimBdEth= <no>
$$ ##$FourierPicsCon= no
$$ ##$GCUTYPE= 10
$$ ##$GCUTYPE2= 0
$$ ##$GPREDEL= 0
$$ ##$GPSCUTY= <no>
$$ ##$GRADRES= 5
$$ ##$GTUTY= <no>
$$ ##$GcConn= (0..1)
$$ 1 0
$$ ##$GradAmpGain= (0..7)
$$ 0 0 0 0 0 0 0 0
$$ ##$GradAmpMaxCurX= (0..7)
$$ 0 0 0 0 0 0 0 0
$$ ##$GradAmpMaxCurY= (0..7)
$$ 0 0 0 0 0 0 0 0
$$ ##$GradAmpMaxCurZ= (0..7)
$$ 9.99999904632568 0 0 0 0 0 0 0
$$ ##$GradAmpName= (0..7)
$$ <GAB in BSMS> <> <> <> <> <> <> <>
$$ ##$GradAmpPN= (0..7)
$$ <> <> <> <> <> <> <> <>
$$ ##$GradAmpSN= (0..7)
$$ <> <> <> <> <> <> <> <>
$$ ##$GradAmpType= (0..7)
$$ 2 0 0 0 0 0 0 0
$$ ##$GradPowClkCtrl= 0
$$ ##$GradPowClkTime= 0
$$ ##$GradPowImax= 0
$$ ##$GradPowType= 0
$$ ##$GradPowVmax= 0
$$ ##$HDIETH= (0..5)
$$ <no> <no> <no> <no> <no> <no>
$$ ##$HFAC= 3
$$ ##$HPCU= 0
$$ ##$HPCUTY= <no>
$$ ##$HPTXLP= (0..3)
$$ -1 -1 -1 -1
$$ ##$HPTXPI= (0..3)
$$ 0 0 0 0
$$ ##$HPTXPO= (0..3)
$$ 0 0 0 0
$$ ##$HPTXTY= (0..3)
$$ 0 0 0 0
$$ ##$HpprCoverType= 1
$$ ##$IF451= 0
$$ ##$IFREQ= 1
$$ ##$INJPTY= <no>
$$ ##$INTFPR= 0
$$ ##$IPSOETH= <149.236.99.254>
$$ ##$IPSOTYPE= 1
$$ ##$LDUETH= (0..0)
$$ <no>
$$ ##$LOCKCONF= <DL>
$$ ##$LOCKTY= <no>
$$ ##$LOCSWID= 0
$$ ##$LOCSWIF= 0
$$ ##$LVDSSPLITETH= (0..5)
$$ <no> <no> <no> <no> <no> <no>
$$ ##$Location= <>
$$ ##$M2FAC= 0
$$ ##$MAS= 0
$$ ##$MASETIME= 10
$$ ##$MASITIME= 10
$$ ##$MASTY= <no>
$$ ##$MAS_CT= 0
$$ ##$MAS_SG= 0
$$ ##$MAS_TO= 0
$$ ##$MEMPRM= 0
$$ ##$MHFAC= 0
$$ ##$MXFAC= 0
$$ ##$MagnCoilPnSn= <>
$$ ##$MagnDewarPnSn= <>
$$ ##$MasEth= <no>
$$ ##$NAMPD= (0..17)
$$ <> <HPLNA 19F1H> <XBB19F 2HS> <2H> <13C> <15N> <> <> <> <> <> <> <> <>
$$ <> <> <> <>
$$ ##$NFCU= 3
$$ ##$NFRED= 0
$$ ##$NMRCH= 2
$$ ##$NMRMEM= 16384
$$ ##$NPSGU= 0
$$ ##$NRCU= 1
$$ ##$NROUT= 0
$$ ##$NSGU= 3
$$ ##$OrderNo= <10246872>
$$ ##$PAMPF1= (0..15)
$$ 75 56 64 96 80 80 0 0 0 0 0 0 0 0 0 0
$$ ##$PAMPF2= (0..15)
$$ 0 0 0 0 0 0 0 0 0 0 0 0 0 0 0 0
$$ ##$PAMPF3= (0..15)
$$ 0 0 0 0 0 0 0 0 0 0 0 0 0 0 0 0
$$ ##$PAMPF4= (0..15)
$$ 0 0 0 0 0 0 0 0 0 0 0 0 0 0 0 0
$$ ##$PAMPF5= (0..15)
$$ 0 0 0 0 0 0 0 0 0 0 0 0 0 0 0 0
$$ ##$PAMPF6= (0..15)
$$ 0 0 0 0 0 0 0 0 0 0 0 0 0 0 0 0
$$ ##$PAMPF7= (0..15)
$$ 0 0 0 0 0 0 0 0 0 0 0 0 0 0 0 0
$$ ##$PAMPF8= (0..15)
$$ 0 0 0 0 0 0 0 0 0 0 0 0 0 0 0 0
$$ ##$PH4= 0
$$ ##$PHF4TY= <no>
$$ ##$POWCHK= yes
$$ ##$PRAMD1= (0..7)
$$ 6 0 0 1610612736 0 0 0 0
$$ ##$PRAMD10= (0..7)
$$ 0 0 0 0 0 0 0 0
$$ ##$PRAMD11= (0..7)
$$ 0 0 0 0 0 0 0 0
$$ ##$PRAMD12= (0..7)
$$ 0 0 0 0 0 0 0 0
$$ ##$PRAMD13= (0..7)
$$ 0 0 0 0 0 0 0 0
$$ ##$PRAMD14= (0..7)
$$ 0 0 0 0 0 0 0 0
$$ ##$PRAMD15= (0..7)
$$ 0 0 0 0 0 0 0 0
$$ ##$PRAMD16= (0..7)
$$ 0 0 0 0 0 0 0 0
$$ ##$PRAMD17= (0..7)
$$ 0 0 0 0 0 0 0 0
$$ ##$PRAMD18= (0..7)
$$ 0 0 0 0 0 0 0 0
$$ ##$PRAMD19= (0..7)
$$ 0 0 0 0 0 0 0 0
$$ ##$PRAMD2= (0..7)
$$ 2147483644 2131230719 2147483647 603979775 0 0 0 0
$$ ##$PRAMD20= (0..7)
$$ 0 0 0 0 0 0 0 0
$$ ##$PRAMD21= (0..7)
$$ 0 0 0 0 0 0 0 0
$$ ##$PRAMD3= (0..7)
$$ 0 1048576 0 536870912 0 1048576 0 536870912
$$ ##$PRAMD4= (0..7)
$$ 16777216 0 0 536870912 0 0 0 0
$$ ##$PRAMD5= (0..7)
$$ 0 0 4 536870912 0 0 0 0
$$ ##$PRAMD6= (0..7)
$$ 0 0 0 0 0 0 0 0
$$ ##$PRAMD7= (0..7)
$$ 0 0 0 0 0 0 0 0
$$ ##$PRAMD8= (0..7)
$$ 0 0 0 0 0 0 0 0
$$ ##$PRAMD9= (0..7)
$$ 0 0 0 0 0 0 0 0
$$ ##$PRAMLED= (0..1)
$$ 15 15
$$ ##$PRAMP= (0..9)
$$ <> <tty10> <no> <no> <no> <no> <no> <no> <no> <>
$$ ##$PRAMPTP= 1
$$ ##$PREEMPTYPE= 0
$$ ##$PREPTY= <no>
$$ ##$PREREC= (0..15)
$$ 0 1 1 1 1 1 0 0 0 0 0 0 0 0 0 0
$$ ##$PRESHLD= 0
$$ ##$PTS160= -1
$$ ##$PTSA2X= (0..7)
$$ 0 0 0 0 0 0 0 0
$$ ##$PTSF2X= (0..7)
$$ 0 0 0 0 0 0 0 0
$$ ##$PTSFMX= (0..19)
$$ 643.52499 643.52499 643.52499 0 0 0 0 0 0 0 0 0 0 0 0 0 0 0 0 0
$$ ##$PULCHK= no
$$ ##$PerMagATempSens= no
$$ ##$PerMagEth= <no>
$$ ##$PerMagFluxSens= no
$$ ##$PerMagMTempSens= no
$$ ##$PramDutyCycPerc= (0..15)
$$ 4 2 2 2 2 0 0 0 0 0 0 0 0 0 0 0
$$ ##$PramPeakPowerW= (0..15)
$$ 4000 500 500 500 500 0 0 0 0 0 0 0 0 0 0 0
$$ ##$PramPowerSwitch= (0..15)
$$ 0 0 0 0 0 0 0 0 0 0 0 0 0 0 0 0
$$ ##$PramPulWidthMs= (0..15)
$$ 10 0.1 0.1 0.1 0.1 0 0 0 0 0 0 0 0 0 0 0
$$ ##$PreampModBisDat= (0..15)
$$ 20170428 20080211 20080216 20080304 20080121 0 0 0 0 0 0 0 0 0 0 0
$$ ##$PreampModPN= (0..17)
$$ <Z103205> <Z003506> <Z003473> <Z003524> <Z003530> <> <> <> <> <> <> <>
$$ <> <> <> <> <> <>
$$ ##$PreampModSN= (0..17)
$$ <00874> <00671> <00593> <00408> <00301> <> <> <> <> <> <> <> <> <> <> <>
$$ <> <>
$$ ##$ProdigyEth= <no>
$$ ##$RCUCDS= (0..7)
$$ 0 0 0 0 0 0 0 0
$$ ##$RCUCFS= (0..7)
$$ 0 0 0 0 0 0 0 0
$$ ##$RCUCSS= (0..7)
$$ 0 0 0 0 0 0 0 0
$$ ##$RCUI2C1= (0..7)
$$ 0 0 0 0 0 0 0 0
$$ ##$RCUI2C2= (0..7)
$$ 0 0 0 0 0 0 0 0
$$ ##$RCUI2C3= (0..7)
$$ 0 0 0 0 0 0 0 0
$$ ##$RCUI2C4= (0..7)
$$ 0 0 0 0 0 0 0 0
$$ ##$RCUI2C5= (0..7)
$$ 0 0 0 0 0 0 0 0
$$ ##$RCUI2C6= (0..7)
$$ 0 0 0 0 0 0 0 0
$$ ##$RCUI2C7= (0..7)
$$ 0 0 0 0 0 0 0 0
$$ ##$RCUI2C8= (0..7)
$$ 0 0 0 0 0 0 0 0
$$ ##$RDCU= 0
$$ ##$RFSINPUT= (0..1)
$$ 0 0
$$ ##$RFSVTY= <no>
$$ ##$RGTYPE= (0..31)
$$ 9 0 0 0 0 0 0 0 0 0 0 0 0 0 0 0 0 0 0 0 0 0 0 0 0 0 0 0 0 0 0 0
$$ ##$RG_max= (0..31)
$$ 2050 -1 -1 -1 -1 -1 -1 -1 -1 -1 -1 -1 -1 -1 -1 -1 -1 -1 -1 -1 -1 -1 -1
$$ -1 -1 -1 -1 -1 -1 -1 -1 -1
$$ ##$RG_min= (0..31)
$$ 0.25 -1 -1 -1 -1 -1 -1 -1 -1 -1 -1 -1 -1 -1 -1 -1 -1 -1 -1 -1 -1 -1 -1
$$ -1 -1 -1 -1 -1 -1 -1 -1 -1
$$ ##$RG_tab1= (0..255)
$$ 0.25 0.28 0.32 0.35 0.4 0.44 0.5 0.56 0.64 0.7 0.8 0.89 1 1.12 1.28 1.4
$$ 1.6 1.78 2 2.25 2.56 2.8 3.2 3.56 4 4.5 5 5.6 6.35 7.12 8 9 10 11.3 12.7
$$ 14.2 16 18 20.2 22.6 25.4 28.5 32 36 40.3 45.2 50.8 57 64 71.8 80.6 90.5
$$ 101 114 128 144 161 181 203 228 256 287 322 362 406 456 512 575 645 724
$$ 812 912 1030 1150 1290 1440 1620 1820 2050 -1 -1 -1 -1 -1 -1 -1 -1 -1 -1
$$ -1 -1 -1 -1 -1 -1 -1 -1 -1 -1 -1 -1 -1 -1 -1 -1 -1 -1 -1 -1 -1 -1 -1 -1
$$ -1 -1 -1 -1 -1 -1 -1 -1 -1 -1 -1 -1 -1 -1 -1 -1 -1 -1 -1 -1 -1 -1 -1 -1
$$ -1 -1 -1 -1 -1 -1 -1 -1 -1 -1 -1 -1 -1 -1 -1 -1 -1 -1 -1 -1 -1 -1 -1 -1
$$ -1 -1 -1 -1 -1 -1 -1 -1 -1 -1 -1 -1 -1 -1 -1 -1 -1 -1 -1 -1 -1 -1 -1 -1
$$ -1 -1 -1 -1 -1 -1 -1 -1 -1 -1 -1 -1 -1 -1 -1 -1 -1 -1 -1 -1 -1 -1 -1 -1
$$ -1 -1 -1 -1 -1 -1 -1 -1 -1 -1 -1 -1 -1 -1 -1 -1 -1 -1 -1 -1 -1 -1 -1 -1
$$ -1 -1 -1 -1 -1 -1 -1 -1 -1 -1 -1 -1 -1 -1 -1 -1 -1 -1 -1 -1 -1 -1 -1
$$ ##$RG_tab2= (0..255)
$$ -1 -1 -1 -1 -1 -1 -1 -1 -1 -1 -1 -1 -1 -1 -1 -1 -1 -1 -1 -1 -1 -1 -1 -1
$$ -1 -1 -1 -1 -1 -1 -1 -1 -1 -1 -1 -1 -1 -1 -1 -1 -1 -1 -1 -1 -1 -1 -1 -1
$$ -1 -1 -1 -1 -1 -1 -1 -1 -1 -1 -1 -1 -1 -1 -1 -1 -1 -1 -1 -1 -1 -1 -1 -1
$$ -1 -1 -1 -1 -1 -1 -1 -1 -1 -1 -1 -1 -1 -1 -1 -1 -1 -1 -1 -1 -1 -1 -1 -1
$$ -1 -1 -1 -1 -1 -1 -1 -1 -1 -1 -1 -1 -1 -1 -1 -1 -1 -1 -1 -1 -1 -1 -1 -1
$$ -1 -1 -1 -1 -1 -1 -1 -1 -1 -1 -1 -1 -1 -1 -1 -1 -1 -1 -1 -1 -1 -1 -1 -1
$$ -1 -1 -1 -1 -1 -1 -1 -1 -1 -1 -1 -1 -1 -1 -1 -1 -1 -1 -1 -1 -1 -1 -1 -1
$$ -1 -1 -1 -1 -1 -1 -1 -1 -1 -1 -1 -1 -1 -1 -1 -1 -1 -1 -1 -1 -1 -1 -1 -1
$$ -1 -1 -1 -1 -1 -1 -1 -1 -1 -1 -1 -1 -1 -1 -1 -1 -1 -1 -1 -1 -1 -1 -1 -1
$$ -1 -1 -1 -1 -1 -1 -1 -1 -1 -1 -1 -1 -1 -1 -1 -1 -1 -1 -1 -1 -1 -1 -1 -1
$$ -1 -1 -1 -1 -1 -1 -1 -1 -1 -1 -1 -1 -1 -1 -1 -1
$$ ##$RG_tab3= (0..255)
$$ -1 -1 -1 -1 -1 -1 -1 -1 -1 -1 -1 -1 -1 -1 -1 -1 -1 -1 -1 -1 -1 -1 -1 -1
$$ -1 -1 -1 -1 -1 -1 -1 -1 -1 -1 -1 -1 -1 -1 -1 -1 -1 -1 -1 -1 -1 -1 -1 -1
$$ -1 -1 -1 -1 -1 -1 -1 -1 -1 -1 -1 -1 -1 -1 -1 -1 -1 -1 -1 -1 -1 -1 -1 -1
$$ -1 -1 -1 -1 -1 -1 -1 -1 -1 -1 -1 -1 -1 -1 -1 -1 -1 -1 -1 -1 -1 -1 -1 -1
$$ -1 -1 -1 -1 -1 -1 -1 -1 -1 -1 -1 -1 -1 -1 -1 -1 -1 -1 -1 -1 -1 -1 -1 -1
$$ -1 -1 -1 -1 -1 -1 -1 -1 -1 -1 -1 -1 -1 -1 -1 -1 -1 -1 -1 -1 -1 -1 -1 -1
$$ -1 -1 -1 -1 -1 -1 -1 -1 -1 -1 -1 -1 -1 -1 -1 -1 -1 -1 -1 -1 -1 -1 -1 -1
$$ -1 -1 -1 -1 -1 -1 -1 -1 -1 -1 -1 -1 -1 -1 -1 -1 -1 -1 -1 -1 -1 -1 -1 -1
$$ -1 -1 -1 -1 -1 -1 -1 -1 -1 -1 -1 -1 -1 -1 -1 -1 -1 -1 -1 -1 -1 -1 -1 -1
$$ -1 -1 -1 -1 -1 -1 -1 -1 -1 -1 -1 -1 -1 -1 -1 -1 -1 -1 -1 -1 -1 -1 -1 -1
$$ -1 -1 -1 -1 -1 -1 -1 -1 -1 -1 -1 -1 -1 -1 -1 -1
$$ ##$RG_tab4= (0..255)
$$ -1 -1 -1 -1 -1 -1 -1 -1 -1 -1 -1 -1 -1 -1 -1 -1 -1 -1 -1 -1 -1 -1 -1 -1
$$ -1 -1 -1 -1 -1 -1 -1 -1 -1 -1 -1 -1 -1 -1 -1 -1 -1 -1 -1 -1 -1 -1 -1 -1
$$ -1 -1 -1 -1 -1 -1 -1 -1 -1 -1 -1 -1 -1 -1 -1 -1 -1 -1 -1 -1 -1 -1 -1 -1
$$ -1 -1 -1 -1 -1 -1 -1 -1 -1 -1 -1 -1 -1 -1 -1 -1 -1 -1 -1 -1 -1 -1 -1 -1
$$ -1 -1 -1 -1 -1 -1 -1 -1 -1 -1 -1 -1 -1 -1 -1 -1 -1 -1 -1 -1 -1 -1 -1 -1
$$ -1 -1 -1 -1 -1 -1 -1 -1 -1 -1 -1 -1 -1 -1 -1 -1 -1 -1 -1 -1 -1 -1 -1 -1
$$ -1 -1 -1 -1 -1 -1 -1 -1 -1 -1 -1 -1 -1 -1 -1 -1 -1 -1 -1 -1 -1 -1 -1 -1
$$ -1 -1 -1 -1 -1 -1 -1 -1 -1 -1 -1 -1 -1 -1 -1 -1 -1 -1 -1 -1 -1 -1 -1 -1
$$ -1 -1 -1 -1 -1 -1 -1 -1 -1 -1 -1 -1 -1 -1 -1 -1 -1 -1 -1 -1 -1 -1 -1 -1
$$ -1 -1 -1 -1 -1 -1 -1 -1 -1 -1 -1 -1 -1 -1 -1 -1 -1 -1 -1 -1 -1 -1 -1 -1
$$ -1 -1 -1 -1 -1 -1 -1 -1 -1 -1 -1 -1 -1 -1 -1 -1
$$ ##$RG_tab5= (0..255)
$$ -1 -1 -1 -1 -1 -1 -1 -1 -1 -1 -1 -1 -1 -1 -1 -1 -1 -1 -1 -1 -1 -1 -1 -1
$$ -1 -1 -1 -1 -1 -1 -1 -1 -1 -1 -1 -1 -1 -1 -1 -1 -1 -1 -1 -1 -1 -1 -1 -1
$$ -1 -1 -1 -1 -1 -1 -1 -1 -1 -1 -1 -1 -1 -1 -1 -1 -1 -1 -1 -1 -1 -1 -1 -1
$$ -1 -1 -1 -1 -1 -1 -1 -1 -1 -1 -1 -1 -1 -1 -1 -1 -1 -1 -1 -1 -1 -1 -1 -1
$$ -1 -1 -1 -1 -1 -1 -1 -1 -1 -1 -1 -1 -1 -1 -1 -1 -1 -1 -1 -1 -1 -1 -1 -1
$$ -1 -1 -1 -1 -1 -1 -1 -1 -1 -1 -1 -1 -1 -1 -1 -1 -1 -1 -1 -1 -1 -1 -1 -1
$$ -1 -1 -1 -1 -1 -1 -1 -1 -1 -1 -1 -1 -1 -1 -1 -1 -1 -1 -1 -1 -1 -1 -1 -1
$$ -1 -1 -1 -1 -1 -1 -1 -1 -1 -1 -1 -1 -1 -1 -1 -1 -1 -1 -1 -1 -1 -1 -1 -1
$$ -1 -1 -1 -1 -1 -1 -1 -1 -1 -1 -1 -1 -1 -1 -1 -1 -1 -1 -1 -1 -1 -1 -1 -1
$$ -1 -1 -1 -1 -1 -1 -1 -1 -1 -1 -1 -1 -1 -1 -1 -1 -1 -1 -1 -1 -1 -1 -1 -1
$$ -1 -1 -1 -1 -1 -1 -1 -1 -1 -1 -1 -1 -1 -1 -1 -1
$$ ##$RG_tab6= (0..255)
$$ -1 -1 -1 -1 -1 -1 -1 -1 -1 -1 -1 -1 -1 -1 -1 -1 -1 -1 -1 -1 -1 -1 -1 -1
$$ -1 -1 -1 -1 -1 -1 -1 -1 -1 -1 -1 -1 -1 -1 -1 -1 -1 -1 -1 -1 -1 -1 -1 -1
$$ -1 -1 -1 -1 -1 -1 -1 -1 -1 -1 -1 -1 -1 -1 -1 -1 -1 -1 -1 -1 -1 -1 -1 -1
$$ -1 -1 -1 -1 -1 -1 -1 -1 -1 -1 -1 -1 -1 -1 -1 -1 -1 -1 -1 -1 -1 -1 -1 -1
$$ -1 -1 -1 -1 -1 -1 -1 -1 -1 -1 -1 -1 -1 -1 -1 -1 -1 -1 -1 -1 -1 -1 -1 -1
$$ -1 -1 -1 -1 -1 -1 -1 -1 -1 -1 -1 -1 -1 -1 -1 -1 -1 -1 -1 -1 -1 -1 -1 -1
$$ -1 -1 -1 -1 -1 -1 -1 -1 -1 -1 -1 -1 -1 -1 -1 -1 -1 -1 -1 -1 -1 -1 -1 -1
$$ -1 -1 -1 -1 -1 -1 -1 -1 -1 -1 -1 -1 -1 -1 -1 -1 -1 -1 -1 -1 -1 -1 -1 -1
$$ -1 -1 -1 -1 -1 -1 -1 -1 -1 -1 -1 -1 -1 -1 -1 -1 -1 -1 -1 -1 -1 -1 -1 -1
$$ -1 -1 -1 -1 -1 -1 -1 -1 -1 -1 -1 -1 -1 -1 -1 -1 -1 -1 -1 -1 -1 -1 -1 -1
$$ -1 -1 -1 -1 -1 -1 -1 -1 -1 -1 -1 -1 -1 -1 -1 -1
$$ ##$RG_tab7= (0..255)
$$ -1 -1 -1 -1 -1 -1 -1 -1 -1 -1 -1 -1 -1 -1 -1 -1 -1 -1 -1 -1 -1 -1 -1 -1
$$ -1 -1 -1 -1 -1 -1 -1 -1 -1 -1 -1 -1 -1 -1 -1 -1 -1 -1 -1 -1 -1 -1 -1 -1
$$ -1 -1 -1 -1 -1 -1 -1 -1 -1 -1 -1 -1 -1 -1 -1 -1 -1 -1 -1 -1 -1 -1 -1 -1
$$ -1 -1 -1 -1 -1 -1 -1 -1 -1 -1 -1 -1 -1 -1 -1 -1 -1 -1 -1 -1 -1 -1 -1 -1
$$ -1 -1 -1 -1 -1 -1 -1 -1 -1 -1 -1 -1 -1 -1 -1 -1 -1 -1 -1 -1 -1 -1 -1 -1
$$ -1 -1 -1 -1 -1 -1 -1 -1 -1 -1 -1 -1 -1 -1 -1 -1 -1 -1 -1 -1 -1 -1 -1 -1
$$ -1 -1 -1 -1 -1 -1 -1 -1 -1 -1 -1 -1 -1 -1 -1 -1 -1 -1 -1 -1 -1 -1 -1 -1
$$ -1 -1 -1 -1 -1 -1 -1 -1 -1 -1 -1 -1 -1 -1 -1 -1 -1 -1 -1 -1 -1 -1 -1 -1
$$ -1 -1 -1 -1 -1 -1 -1 -1 -1 -1 -1 -1 -1 -1 -1 -1 -1 -1 -1 -1 -1 -1 -1 -1
$$ -1 -1 -1 -1 -1 -1 -1 -1 -1 -1 -1 -1 -1 -1 -1 -1 -1 -1 -1 -1 -1 -1 -1 -1
$$ -1 -1 -1 -1 -1 -1 -1 -1 -1 -1 -1 -1 -1 -1 -1 -1
$$ ##$RG_tab8= (0..255)
$$ -1 -1 -1 -1 -1 -1 -1 -1 -1 -1 -1 -1 -1 -1 -1 -1 -1 -1 -1 -1 -1 -1 -1 -1
$$ -1 -1 -1 -1 -1 -1 -1 -1 -1 -1 -1 -1 -1 -1 -1 -1 -1 -1 -1 -1 -1 -1 -1 -1
$$ -1 -1 -1 -1 -1 -1 -1 -1 -1 -1 -1 -1 -1 -1 -1 -1 -1 -1 -1 -1 -1 -1 -1 -1
$$ -1 -1 -1 -1 -1 -1 -1 -1 -1 -1 -1 -1 -1 -1 -1 -1 -1 -1 -1 -1 -1 -1 -1 -1
$$ -1 -1 -1 -1 -1 -1 -1 -1 -1 -1 -1 -1 -1 -1 -1 -1 -1 -1 -1 -1 -1 -1 -1 -1
$$ -1 -1 -1 -1 -1 -1 -1 -1 -1 -1 -1 -1 -1 -1 -1 -1 -1 -1 -1 -1 -1 -1 -1 -1
$$ -1 -1 -1 -1 -1 -1 -1 -1 -1 -1 -1 -1 -1 -1 -1 -1 -1 -1 -1 -1 -1 -1 -1 -1
$$ -1 -1 -1 -1 -1 -1 -1 -1 -1 -1 -1 -1 -1 -1 -1 -1 -1 -1 -1 -1 -1 -1 -1 -1
$$ -1 -1 -1 -1 -1 -1 -1 -1 -1 -1 -1 -1 -1 -1 -1 -1 -1 -1 -1 -1 -1 -1 -1 -1
$$ -1 -1 -1 -1 -1 -1 -1 -1 -1 -1 -1 -1 -1 -1 -1 -1 -1 -1 -1 -1 -1 -1 -1 -1
$$ -1 -1 -1 -1 -1 -1 -1 -1 -1 -1 -1 -1 -1 -1 -1 -1
$$ ##$RG_tabA= (0..255)
$$ 0.25 0.28 0.32 0.35 0.4 0.44 0.5 0.56 0.64 0.7 0.8 0.89 1 1.12 1.28 1.4
$$ 1.6 1.78 2 2.25 2.56 2.8 3.2 3.56 4 4.5 5 5.6 6.35 7.12 8 9 10 11.3 12.7
$$ 14.2 16 18 20.2 22.6 25.4 28.5 32 36 40.3 45.2 50.8 57 64 71.8 80.6 90.5
$$ 101 114 128 144 161 181 203 228 256 287 322 362 406 456 512 575 645 724
$$ 812 912 1030 1150 1290 1440 1620 1820 2050 -1 -1 -1 -1 -1 -1 -1 -1 -1 -1
$$ -1 -1 -1 -1 -1 -1 -1 -1 -1 -1 -1 -1 -1 -1 -1 -1 -1 -1 -1 -1 -1 -1 -1 -1
$$ -1 -1 -1 -1 -1 -1 -1 -1 -1 -1 -1 -1 -1 -1 -1 -1 -1 -1 -1 -1 -1 -1 -1 -1
$$ -1 -1 -1 -1 -1 -1 -1 -1 -1 -1 -1 -1 -1 -1 -1 -1 -1 -1 -1 -1 -1 -1 -1 -1
$$ -1 -1 -1 -1 -1 -1 -1 -1 -1 -1 -1 -1 -1 -1 -1 -1 -1 -1 -1 -1 -1 -1 -1 -1
$$ -1 -1 -1 -1 -1 -1 -1 -1 -1 -1 -1 -1 -1 -1 -1 -1 -1 -1 -1 -1 -1 -1 -1 -1
$$ -1 -1 -1 -1 -1 -1 -1 -1 -1 -1 -1 -1 -1 -1 -1 -1 -1 -1 -1 -1 -1 -1 -1 -1
$$ -1 -1 -1 -1 -1 -1 -1 -1 -1 -1 -1 -1 -1 -1 -1 -1 -1 -1 -1 -1 -1 -1 -1
$$ ##$ROBOTTY= <no>
$$ ##$ROUT14= (0..7)
$$ 0 0 0 0 0 0 0 0
$$ ##$ROUTER= -1
$$ ##$RX22TY= <no>
$$ ##$RXFMAX= (0..7)
$$ 647.5 -1 -1 -1 -1 -1 -1 -1
$$ ##$RXFMIN= (0..7)
$$ 5 -1 -1 -1 -1 -1 -1 -1
$$ ##$RXINTLV= (0..7)
$$ 1 0 0 0 0 0 0 0
$$ ##$RXMSTY= <no>
$$ ##$RockSwitchEth= <no>
$$ ##$SCMTY= <no>
$$ ##$SGUC1= (0..15)
$$ 17 18 34 0 0 0 0 0 0 0 0 0 0 0 0 0
$$ ##$SGUC2= (0..15)
$$ 33 256 20 0 0 0 0 0 0 0 0 0 0 0 0 0
$$ ##$SLCBCONF= <SH>
$$ ##$SPECTR= 10
$$ ##$SY2FLAG= 0
$$ ##$SYNCTRIG= 11
$$ ##$SamChgEth= (0..3)
$$ <149.236.99.55> <no> <no> <no>
$$ ##$ServiceNo= <>
$$ ##$Sgu1PowerLevels= (0..7)
$$ 0 0 0 0 0 0 0 0
$$ ##$Sgu2PowerLevels= (0..7)
$$ 0 0 0 0 0 0 0 0
$$ ##$Sgu3PowerLevels= (0..7)
$$ 0 0 0 0 0 0 0 0
$$ ##$Sgu4PowerLevels= (0..7)
$$ 0 0 0 0 0 0 0 0
$$ ##$Sgu5PowerLevels= (0..7)
$$ 0 0 0 0 0 0 0 0
$$ ##$Sgu6PowerLevels= (0..7)
$$ 0 0 0 0 0 0 0 0
$$ ##$Sgu7PowerLevels= (0..7)
$$ 0 0 0 0 0 0 0 0
$$ ##$Sgu8PowerLevels= (0..7)
$$ 0 0 0 0 0 0 0 0
$$ ##$SguType= 2
$$ ##$ShimMaxVal= 32760
$$ ##$ShimPow1Ch2Sh= (0..38)
$$ 0 0 0 0 0 0 0 0 0 0 0 0 0 0 0 0 0 0 0 0 0 0 0 0 0 0 0 0 0 0 0 0 0 0 0 0
$$ 0 0 0
$$ ##$ShimPow1Imax= (0..38)
$$ 0 0 0 0 0 0 0 0 0 0 0 0 0 0 0 0 0 0 0 0 0 0 0 0 0 0 0 0 0 0 0 0 0 0 0 0
$$ 0 0 0
$$ ##$ShimPow1NChan= 0
$$ ##$ShimPow1TotIMax= 0
$$ ##$ShimPow1Vmax= (0..38)
$$ 0 0 0 0 0 0 0 0 0 0 0 0 0 0 0 0 0 0 0 0 0 0 0 0 0 0 0 0 0 0 0 0 0 0 0 0
$$ 0 0 0
$$ ##$ShimPow2Ch2Sh= (0..38)
$$ 0 0 0 0 0 0 0 0 0 0 0 0 0 0 0 0 0 0 0 0 0 0 0 0 0 0 0 0 0 0 0 0 0 0 0 0
$$ 0 0 0
$$ ##$ShimPow2Imax= (0..38)
$$ 0 0 0 0 0 0 0 0 0 0 0 0 0 0 0 0 0 0 0 0 0 0 0 0 0 0 0 0 0 0 0 0 0 0 0 0
$$ 0 0 0
$$ ##$ShimPow2NChan= 0
$$ ##$ShimPow2TotIMax= 0
$$ ##$ShimPow2Vmax= (0..38)
$$ 0 0 0 0 0 0 0 0 0 0 0 0 0 0 0 0 0 0 0 0 0 0 0 0 0 0 0 0 0 0 0 0 0 0 0 0
$$ 0 0 0
$$ ##$ShimPow3Ch2Sh= (0..38)
$$ 0 0 0 0 0 0 0 0 0 0 0 0 0 0 0 0 0 0 0 0 0 0 0 0 0 0 0 0 0 0 0 0 0 0 0 0
$$ 0 0 0
$$ ##$ShimPow3Imax= (0..38)
$$ 0 0 0 0 0 0 0 0 0 0 0 0 0 0 0 0 0 0 0 0 0 0 0 0 0 0 0 0 0 0 0 0 0 0 0 0
$$ 0 0 0
$$ ##$ShimPow3NChan= 0
$$ ##$ShimPow3TotIMax= 0
$$ ##$ShimPow3Vmax= (0..38)
$$ 0 0 0 0 0 0 0 0 0 0 0 0 0 0 0 0 0 0 0 0 0 0 0 0 0 0 0 0 0 0 0 0 0 0 0 0
$$ 0 0 0
$$ ##$ShimPow4Ch2Sh= (0..38)
$$ 0 0 0 0 0 0 0 0 0 0 0 0 0 0 0 0 0 0 0 0 0 0 0 0 0 0 0 0 0 0 0 0 0 0 0 0
$$ 0 0 0
$$ ##$ShimPow4Imax= (0..38)
$$ 0 0 0 0 0 0 0 0 0 0 0 0 0 0 0 0 0 0 0 0 0 0 0 0 0 0 0 0 0 0 0 0 0 0 0 0
$$ 0 0 0
$$ ##$ShimPow4NChan= 0
$$ ##$ShimPow4TotIMax= 0
$$ ##$ShimPow4Vmax= (0..38)
$$ 0 0 0 0 0 0 0 0 0 0 0 0 0 0 0 0 0 0 0 0 0 0 0 0 0 0 0 0 0 0 0 0 0 0 0 0
$$ 0 0 0
$$ ##$ShimPowMaxUA= (0..63)
$$ 130000 130000 130000 130000 130000 130000 130000 130000 130000 130000 130000
$$ 130000 130000 130000 130000 130000 130000 130000 130000 130000 130000 130000
$$ 130000 130000 130000 130000 130000 130000 130000 130000 130000 130000 130000
$$ 130000 130000 130000 130000 130000 130000 130000 0 0 0 0 0 0 0 0 0 0 0
$$ 0 0 0 0 0 0 0 0 0 0 0 0 0
$$ ##$ShimPowMaxUC= (0..63)
$$ 130000 130000 130000 130000 130000 130000 130000 130000 130000 130000 130000
$$ 130000 130000 130000 130000 130000 130000 130000 130000 130000 130000 130000
$$ 130000 130000 130000 130000 130000 130000 130000 130000 130000 130000 130000
$$ 130000 130000 130000 130000 130000 130000 130000 0 0 0 0 0 0 0 0 0 0 0
$$ 0 0 0 0 0 0 0 0 0 0 0 0 0
$$ ##$ShimPowMaxUG= (0..63)
$$ 524287 524287 524287 524287 524287 524287 524287 524287 524287 524287 524287
$$ 524287 524287 524287 524287 524287 524287 524287 524287 524287 524287 524287
$$ 524287 524287 524287 524287 524287 524287 524287 524287 524287 524287 524287
$$ 524287 524287 524287 524287 524287 524287 0 0 0 0 0 0 0 0 0 0 0 0 0 0 0
$$ 0 0 0 0 0 0 0 0 0 0
$$ ##$ShimPowNum= 0
$$ ##$ShimPowRcbType= 3
$$ ##$ShimPowRes= (0..63)
$$ 1e-020 1e-020 1e-020 1e-020 1e-020 1e-020 1e-020 1e-020 1e-020 1e-020 1e-020
$$ 1e-020 1e-020 1e-020 1e-020 1e-020 1e-020 1e-020 1e-020 1e-020 1e-020 1e-020
$$ 1e-020 1e-020 1e-020 1e-020 1e-020 1e-020 1e-020 1e-020 1e-020 1e-020 1e-020
$$ 1e-020 1e-020 1e-020 1e-020 1e-020 1e-020 1e-020 0 0 0 0 0 0 0 0 0 0 0
$$ 0 0 0 0 0 0 0 0 0 0 0 0 0
$$ ##$ShimPowRng0= (0..63)
$$ 1 1 1 1 1 1 1 1 1 1 1 1 1 1 1 1 1 1 1 1 1 1 1 1 1 1 1 1 1 1 1 1 1 1 1 1
$$ 1 1 1 1 0 0 0 0 0 0 0 0 0 0 0 0 0 0 0 0 0 0 0 0 0 0 0 0
$$ ##$ShimPowRng1= (0..63)
$$ 1 1 1 1 1 1 1 1 1 1 1 1 1 1 1 1 1 1 1 1 1 1 1 1 1 1 1 1 1 1 1 1 1 1 1 1
$$ 1 1 1 1 0 0 0 0 0 0 0 0 0 0 0 0 0 0 0 0 0 0 0 0 0 0 0 0
$$ ##$ShimPowRng2= (0..63)
$$ 1 1 1 1 1 1 1 1 1 1 1 1 1 1 1 1 1 1 1 1 1 1 1 1 1 1 1 1 1 1 1 1 1 1 1 1
$$ 1 1 1 1 0 0 0 0 0 0 0 0 0 0 0 0 0 0 0 0 0 0 0 0 0 0 0 0
$$ ##$ShimPowRng3= (0..63)
$$ 1 1 1 1 1 1 1 1 1 1 1 1 1 1 1 1 1 1 1 1 1 1 1 1 1 1 1 1 1 1 1 1 1 1 1 1
$$ 1 1 1 1 0 0 0 0 0 0 0 0 0 0 0 0 0 0 0 0 0 0 0 0 0 0 0 0
$$ ##$ShimPowType1= 0
$$ ##$ShimPowType2= 0
$$ ##$ShimPowType3= 0
$$ ##$ShimPowType4= 0
$$ ##$ShimSysAngle= <>
$$ ##$ShimSysFunc= (0..63)
$$ 1 2 3 0 4 5 6 0 0 31 32 33 34 0 12 11 10 9 8 7 24 23 22 21 20 19 0 18 26
$$ 25 16 17 30 29 28 27 13 14 15 0 0 0 0 0 0 0 0 0 0 0 0 0 0 0 0 0 0 0 0 0
$$ 0 0 0 0
$$ ##$ShimSysMatId= <no>
$$ ##$ShimSysMatrix= 1
$$ ##$ShimSysOffset= <0>
$$ ##$ShimSysType= 3
$$ ##$ShimUnit= 0
$$ ##$TFXNUM= 0
$$ ##$TOSITY= <no>
$$ ##$TRIPLO2= 0
$$ ##$VTU= 1
$$ ##$VTUETH= <no>
$$ ##$VTUTY= <tty05>
$$ ##$WBREFAM= (0..15)
$$ 101.2 100 100 100 100 100 100 100 100 100 100 100 100 100 100 100
$$ ##$WBREFLM= (0..15)
$$ 1 0 0 0 0 0 0 0 0 0 0 0 0 0 0 0
$$ ##$WBREFPH= (0..15)
$$ 0.13 0 0 0 0 0 0 0 0 0 0 0 0 0 0 0
$$ ##$WBSGU= (0..15)
$$ 0 0 0 0 0 0 0 0 0 0 0 0 0 0 0 0
$$ ##$XFAC= 2
$$ ##END=
$$ 
##$DECIM=	1621.33333333333
##$DSPFVS=	21
##NTUPLES=	NMRSPECTRUM
##VARNAME=	FREQUENCY,	SPECTRUM/REAL,	SPECTRUM/IMAG,	PAGE NUMBER
##SYMBOL=	X,	R,	I,	N
##VARTYPE=	INDEPENDENT,	DEPENDENT,	DEPENDENT,	PAGE
##VARFORM=	AFFN,	ASDF,	ASDF,	AFFN
##VARDIM=	65536,	65536,	65536,	2
##UNITS=	HZ,	ARBITRARY UNITS,	ARBITRARY UNITS,
##FIRST=	9803.78271484375,	-21.978572845458984375,	-14.166361808776855469,	1
##LAST=	-2531.74365234375,	-22.006277084350585938,	-14.165724754333496094,	2
##MIN=	-2531.74365234375,	-23.788944244384765625,	-15980.8193359375,	1
##MAX=	9803.78271484375,	26473.978515625,	13709.765625,	1
##FACTOR=	-0.18822806694419011442,	0.33092473144531253659,	0.19976024169921877127,	1
##PAGE=	N=1
##DATATABLE=	(X++(R..R)), XYDATA
-52084f6%%%%%%%%%%%%%%%%%%%jJ%%j%%%%%%%%%%%%%%%%%%%%%%%%j%J%%%%%%%j%%%J%%%%%
-52016f7%jJ%%%%jjJ%%%Jj%%%jJJj%%%%%%%%%%%%%%%%%%%j%%%Jj%%%%%jJ%%Jj%%%%%%%%%%
-51948f9%%%%%%%%%%%%j%%%%%%J%%%%%%%%%jJ%%%%%%%%j%%%%J%%j%%%%%%Jj%%%%%J%j%%%%
-51880g0%%%%Jj%%%j%%%%%%J%%%%j%%%J%%%j%J%%jJ%%%jJ%%%%j%J%%%%%%%%j%%J%%%jJ%%%
-51812g0j%J%%j%J%%%%%%jJ%%%%%%%j%%%%%J%j%%%%%J%%%%j%J%%%%%%jJ%%%%%%%%j%%%%%J
-51744g0j%%%J%j%J%%%%%%%j%J%%jJ%j%J%%j%%Jj%J%%%%j%Jj%%%%%%%%%%%JjJ%j%J%%%%jJ
-51676g0j%%JjJ%%%%%%%%Jj%%%%%%j%%%%J%%j%%J%J%j%%%%%Jjj%J%%%%%%jJJ%j%%%%%%%%%
-51608g0%%%J%j%%%%J%jJjJ%%%%%%%%j%%J%%%%%%%%%%%%%%%j%J%%%%%%%%%%%%Jj%%%%%%%%
-51540f9%%%%%%%J%j%%%%jJ%%%J%j%J%%%%%%%%%Jj%%%j%%J%%jJjJJj%%%%%%%%%%%%%%%%%%
-51472f8J%%%%%%%%%j%%J%%%%%%Jj%j%Jj%Jj%J%%%%%%%%%%%%%%%Jj%%Jj%%J%j%%%Jj%J%%%
-51404f6%j%%%J%%%%%%%%%%%j%J%jJ%%J%%j%%Jj%%J%%j%%%%%%%%%J%%j%%%%%%%J%%%%%%%J
-51336f4j%J%j%%%%%%%%%%%%%%J%%j%%J%%%jJj%%%%%J%%%%%%%%%%J%%%%%j%%J%jJ%%%%%j%
-51268f4J%%%%%%%%J%%%%%%j%%%%%%%%%%%%%Jj%%jJJ%j%J%%%%%%%%jJ%%%%%%%%%%%%%%%%%
-51200f2%%%%%%J%%%%%%%%%j%%J%%%j%%J%%%jJ%%%%%%%%%jJ%%J%j%%%%%J%j%%%%%%%%%%J%
-51132f0%%%%j%%%Jj%%J%%%%%%%%%%%%%%J%jJ%%%j%J%%%%%jJ%%%%%jJ%JjjJj%%%J%%J%jJ%
-51064e8%j%J%%jJ%%%%%j%jJ%J%jJJj%jJ%%%%%%%%%JjJ%%%%%%jJ%j%J%%jj%J%%J%%%%jJ%%
-50996e7%%%%%%%%%%%%%%%J%%j%%%%%%%%%%%%%%%%J%%%%jJ%%%%%%%%j%%J%%jJ%%%%%%%%Jj
-50928e6%J%%j%%%%%%%%J%%%%%jJjJ%%%%j%%%jJ%%%%%%Jj%%J%%%%%%%%jJ%J%j%%%%%J%%j%
-50860e5%%%J%j%%J%%j%%%%J%%%%j%JjJjJ%jJ%%%J%j%%%%%%%%%%%%J%j%J%j%%J%%%%%%%%%
-50792e3%%%%%j%J%%%%%%%%%%J%j%J%j%%%%%%%%%%JjjJ%jJ%%%%%%J%%%jJ%%%%%%%JjJ%%j%
-50724e2%j%%%%J%%%%%%%%%%%J%j%%%%%%J%%Jj%%%%%%%%%%Jj%%jJ%%Jj%%Jj%%%%%%%j%%%J
-50656e1j%%%J%%%%%%%%%%%%%%J%%%%%%%jJj%J%%%j%Jj%%%%J%%jJJ%jJj%%%%%%%%%%%%%J%
-50588d9%j%%%%%J%jJ%j%%%J%j%%%%%Jj%%J%j%J%%%%%%Jj%j%J%%j%J%jjJ%J%%%%%%jJ%%%j
-50520e0%J%%Jj%%%J%%j%%J%%%j%J%j%%%%%%%%Jj%%%%%Jj%%%%%%%%J%%%%%j%J%jJ%%%%%%%
-50452d8%%%%%J%%%%j%%J%%%%j%J%%%%%%%j%%%j%J%%%J%%j%J%%%%%%%%j%%%%J%%%%Jj%%%%
-50384d7%%%%%%%%%%%%%%%j%J%%%%%%%%%j%J%%%%%%%%%%J%%%%%jJ%j%%%J%Jj%%%%%%%%%%j
-50316d7J%%%%%jJ%%%%%%%%%%%%%%jJ%J%%%j%%%J%%%%j%%%%%%%%%%%J%%%%jJjJ%%%j%%%%%
-50248d6%%JjJ%%%%j%%JJjJ%%%j%%j%J%Jjj%%%%J%%%%%%J%j%%%%J%j%%%%%%%j%J%%%%%%%%
-50180d5%J%%%%%%%j%%%%%%%%%J%%%j%%%%%%%%Jj%%%J%%%%%%%%jJ%%%%%%%%%%jJ%%%%%%%j
-50112d5J%%Jj%%%%%Jj%%%%%J%j%%%%%%J%%jJ%%j%%%Jj%%J%%j%J%%j%%J%%%%%%%%%%jJ%%j
-50044d4%%%%%J%%%JjJ%jj%J%%%%%%%%%%%%JjjJ%%%%%%%%%%%J%%Jj%%%j%%%%%%%%%%%J%j%
-49976d3%%J%j%J%%%%%Jj%%jJ%%%j%jJ%%%%%%%%Jj%J%%%%%%%%%%%%%Jj%%%%%%%J%j%%%%%j
-49908d3J%%Jj%%%%%%%J%%%%j%%%%Jj%%%%j%JJ%j%%%%Jj%%%J%j%%J%%jJ%%%%%%%%%%J%j%j
-49840d2%%%%J%j%%J%%j%%%%%J%J%j%%%%j%J%%j%J%%j%J%%%%%%%%%%%%%%%%%%J%%j%j%J%j
-49772d2%J%%%J%j%%%%Jj%%%%%%%%J%%%JjjJ%%%%j%%%%J%%%%%%J%jJjj%%J%j%%J%%%%%%%J
-49704c9jJ%%j%%%%%%%%%%Jj%%%%%%%%%jJ%%%%%%%%%J%j%Jj%%%%%%%%%%%%%%%%%%%J%%%j%
-49636d0%J%%%j%Jj%%JjJ%%j%%%%J%j%%%%%%%%J%%%%%j%J%%%%%J%%jJj%%%%Jj%jJ%j%%%%%
-49568d0%J%%%J%j%%%%%J%%j%J%%%%%j%Jj%%%%jJ%%%jJ%J%%%%%%j%%%J%%%%%%%j%%J%%%%%
-49500c8%j%%%%%Jj%%%J%%%%%%%j%J%%%%%%%%%%J%j%%%%%%%%j%J%%%%%%Jj%J%%%j%%%%jJ%
-49432c8%%%J%%%Jj%%%j%J%%%%%%%j%jJJ%j%%%%%%%%%%%%%%%%%j%J%%j%J%%%%%%J%%%j%%%
-49364c8%%%J%%%%Jj%%%%%%j%J%%%jJJj%%%%%%%%%Jj%J%%j%%%%%j%J%%%%%%%%%%j%%J%%%%
-49296c7%Jj%%%J%%%%%%%j%%%%J%j%%%%%%%%%%J%j%J%%%%%%%j%%%%J%%%j%J%jJJjjJ%%Jj%
-49228c6%J%j%%%JjjJ%JjJ%j%JjJ%j%%Jj%%%%%%%%j%%J%%%%%%%%%%%%%%J%%%jj%%JJj%%%%
-49160c6J%%j%%Jj%%%%%%%%%%%%%%%%%J%%%%%%%%%j%%J%%%j%%%%%JjJ%j%%%%%%%%%%%%J%%
-49092c5j%%%%J%%%j%JjJ%%j%%Jj%J%%%%%%j%J%%%j%J%%%%%%%%j%J%%%%J%%%%j%%%%%%%%%
-49024c5%%Jj%%%%%%%%%%%%%%%%%%%j%%%%J%%%%%%J%%%%j%%%%%J%%%j%J%j%%%%%%%%%%J%j
-48956c5%%%%%%%%%%%%%%%%%%%J%%%%%%%%J%%j%%%%%%%%jJ%%%j%J%%jJ%J%j%%%%%%%%%%j%
-48888c5%%%Jj%%%J%%%%%%%%%%%%%%%%%%%%%Jj%%%%J%%%%%%%%j%Jj%%%%%%J%j%J%%%%%%%%
-48820c3%%%jJ%%j%%%%%J%%%%%%%%j%J%jJ%jJ%%%%%%%%%j%%J%%%%jJ%%jJ%%%%%%j%J%%%J%
-48752c2%%%%%j%%%%%%%%J%jJ%j%%%%%%%%%%%%J%%j%%j%%J%%Jj%%%%J%%%Jjj%%%%%%%jJ%%
-48684c3%%J%%%%%%jJj%%J%%j%%%jJ%%%%%%%J%%%%%%j%%%%J%%%j%%J%%%j%JjJ%%%%%j%J%%
-48616c2%%%%%%%j%JjJ%%%%%%%%%%%jJJj%%%%%%%%Jj%J%%j%jJJ%j%%%%%%%%%jJJ%j%%%%%%
-48548c2%%%%%%%%%%%%Jj%%%%%%J%%jJ%%%%%%%%j%%JJj%j%J%%%%j%%%%%%%%%%%J%%j%%%%%
-48480c2%%J%%%j%%J%%j%%%%%J%j%%%J%%jJ%%j%J%%%%%%%Jj%%jJ%%%%JjjJ%%%%%%Jjj%J%%
-48412c1%Jj%%%%%%%%%%%%%%%%%%%j%J%%jJ%%%%%J%jJ%j%%%%%%%%%%%%%%%%j%J%%%%j%JJj
-48344c1%%J%j%%%J%%jJ%%%Jj%%%jJjJ%%j%%J%jJ%j%%j%JJ%%j%J%%%jJj%%J%%%%%%%%%%%%
-48276c0%%%%%%j%J%%%%%j%%%%%J%%%%%%%%%j%%%%%%J%%j%jJ%J%%jJ%Jj%%%%Jj%%%%J%%jJ
-48208b9j%%%%%%%%jJ%%%%%j%%JJj%%%%%%Jj%%%%j%%J%%%Jj%%Jj%%%%%%%%%%Jj%J%%%%%%%
-48140b9%%%j%J%%jJ%%%%j%%J%%J%j%%%%%%%jJ%%jJ%%%%%%%%%%%%j%%%J%%%%%%%%%%%J%j%
-48072b9%%%%%%%%%J%%j%j%JJ%%%%j%%%%%jJ%%%%%%%%%%jJ%%%%%%%Jj%%%%%%%%j%J%jJ%%%
-48004b9%%%%%%%%%%%%J%jJ%%%%%%%%jJ%%%%%%%j%%Jj%%%Jj%%%%%%%%J%%%%j%%%%%%%%%J%
-47936b8%j%J%%jj%JJ%%j%J%%%%%%jJ%%%%%%%%%%%%%%%j%%Jj%J%%%%%%%%%%%%%J%j%%%j%%
-47868b9%%J%%j%%J%%%%JjJj%JjJ%%j%%%%%J%%%%%%%%jJj%J%J%jj%%%%%%%%%%%jJ%%%%%%%
-47800b8%%%%j%%J%%%%%%jJ%Jj%%%%%%jJJj%%%Jj%%%J%%j%%%%%j%JJ%%%jJ%%%j%%%J%%%%j
-47732b8Jj%%%%%J%%j%J%%%j%%J%%j%%%%Jj%%jJ%%%%Jj%J%j%%%%%%%%J%%%%%%%Jj%jJj%Jj
-47664b8%J%%%jJ%%J%j%Jj%%%%%j%%%%J%%%%%%jJ%%%%%J%%j%%%%%%%%%%%%%%%Jj%%%%%%%%
-47596b7%%%%%%%%%%J%%j%%%%%%jJ%%%%%%%%%%J%j%%Jj%%%J%j%%%%%%J%j%j%J%%%J%%jjJ%
-47528b7%%J%%%j%%Jj%JjJ%%%%%%%%%%%%j%J%j%%%%J%%j%jJ%%%%J%%%j%%%%%%%%J%jJ%%%%
-47460b6%%j%J%%%%j%J%%%%%jJ%Jj%%%%Jj%%%%%%%%jJ%%%%j%%J%%%%%%Jj%%J%j%%%%%%%%J
-47392b5%%%%%%%%%%%%j%%%%%%%J%%%%%j%J%j%%%%%%Jj%%%JJjj%%%J%j%J%%j%%%%J%%%j%J
-47324b5%%%%%%%j%%%%%J%%%j%%%%%%%%%JjJj%J%%jJ%%j%%%%%J%%%J%j%j%%%%jJ%%J%%%%%
-47256b5j%%JjJ%%%%%%%%jJ%%%%%%%%%j%%%%%%Jj%J%%%jJ%%jJ%%%jJ%J%j%%%Jj%%%%J%j%%
-47188b5%%%%%j%%jJJ%%%%%%%%%%%%%%%%jJ%%%%%%%%%%%%J%%j%%J%j%%%%%%%Jj%J%j%%%%%
-47120b5%%%%%%%%%Jj%%%%%%Jj%%%%%%J%%j%%%%%%%JjJ%j%%J%%%%%%%%%j%%%%%J%%%%jJJj
-47052b4%%%%%%%%%j%%%J%%%%%%%j%%J%j%J%Jj%%%%%%%%%%%j%J%%%J%%%%jjJ%j%%J%%%%%%
-46984b4%%j%%%J%%%%%Jj%%%j%J%%%%jJ%%%%%Jj%JjjJ%%%%%%%%%%%%%%%J%%j%%%jJ%%J%%j
-46916b4%%%%%%%J%j%j%JJ%%j%%%%%%%%%%%J%%%%%j%%J%%%%J%j%j%J%%%%%%%j%%%%%J%j%%
-46848b4%J%%%%j%%%%Jj%%%%%J%%%%%%%j%%%%%%%j%%J%%Jj%%J%%%%%Jj%%j%J%%%%%j%%J%j
-46780b4%J%j%J%%%%%%%jJ%%%%%%%%J%j%Jj%%%%%%%%%Jj%j%%J%%%jJ%%%%%%%%J%%%j%J%%%
-46712b2%%j%%%%%J%jjJ%Jj%%jJ%%%%%%%j%%J%jJ%%%%Jj%%%%%J%%j%%%%%%%%%%%jJ%J%j%%
-46644b3%%%%%%%%jJ%%%J%%j%%%%%J%%%j%%j%J%%%%%%J%%%j%%%J%%j%%J%%%%jJ%%%jJ%%%j
-46576b3%Jj%%%%%J%%%%jJ%Jj%J%j%j%%%J%%%%%%%%%%%%%%%%%%%%%j%J%%%%%%%%%%jJ%jJ%
-46508b2%%jJ%%JjjJ%j%%%%J%Jjj%%JJ%j%%j%%J%%%%%%%jJ%%%%%%%%%%%%jJj%J%%%%Jj%jJ
-46440b2%JjjJj%J%jJ%%%%%%%%%%%jJ%%%%%%%%%%%%JjJ%jJ%jJ%%j%%%%%Jj%j%%J%Jj%%%%%
-46372b2J%j%%%%%%%%%J%%j%%%J%%j%%Jj%%%J%%%%%%%%j%%%%J%%%%%j%Jj%%J%j%%%%%j%J%
-46304b2%%J%%%j%J%%%%%%jJ%jJ%%%%j%%%%%J%%%j%J%jJ%%j%%J%%%%%%%%%%%%%%%%%%j%J%
-46236b1jJ%%%J%j%%%jJ%%Jj%%%%%%%j%%%%%JjJ%%j%%%J%%j%Jj%%J%%%%%%%%%J%%j%%%%%%
-46168b1%%J%%jj%%J%%%%%%%%%%%%%%%%%%%J%%%j%j%%%%%J%%%%%%%%%%JjjJ%%%%%%j%%J%%
-46100b1%%%jK%%jJ%%%j%%%%%%%%%%J%j%%jJ%jJ%jJ%%%j%Jj%%%J%JjjJ%%%%%J%j%%%%%%%j
-46032b2JJj%%%%%Jj%%%%%%%%J%%j%%Jj%JjJ%j%%J%%j%J%%jJ%%%%%%%jJ%j%%%J%%%%%%jJ%
-45964b0%%j%%J%%j%%%Jj%J%%%%%j%%Jj%J%j%%%%%%J%j%J%jJ%%%%%j%J%%%%%%jJ%%%%%%%%
-45896b0%jJ%%%%%%%%%%%%%%%j%J%jJJj%%jJ%%j%J%%%%J%%j%%%J%%jJj%%%%%%%%%%%%%Jj%
-45828b0%%%%%%%%J%%j%%%%%j%%%%J%%%%%%%%%%%%j%%%JjJ%%Jj%%%%%jJ%%%%%J%%j%%%%J%
-45760a9%%j%%%%%%%%%%%%%%%%%%%%%%%Jj%%%%J%%%j%%j%%J%%%%%%%%%J%%%j%%J%%%%%%%%
-45692a9j%%%%%%J%%J%%jJ%j%%%%%%%j%J%%j%%%J%j%%J%j%%%%%J%%jJ%%%%%%%%%%%%j%%%j
-45624b1J%%%J%%%%jJ%%j%%%j%J%%%%%J%%%j%%%%%%%%%%%%%J%%%j%%%J%%%%%%%jJ%%j%Jj%
-45556b0%%%J%jJ%J%j%jJJ%jJ%%jJj%%j%J%%%%%%%%%%%%%J%jJ%%%j%%%%%j%J%%%%%%%J%j%
-45488a9Jj%%%%%%%%%%%%%%%%%%%%%%%jJJ%%%%jj%%%J%%%%%%%%%%J%jjJ%%%%%%%%%Jj%%%%
-45420a9%%%%%%%J%%jJ%%j%%JjJ%%%j%%%%%J%%j%%%%%%%%J%%%%j%J%j%%%%%%J%%j%%%%%Jj
-45352a9%%J%j%%%J%%%%jJ%%%%%%%jJ%%%%%%j%%%jJ%%%%Jj%%%J%%%%%%j%jJ%jJJ%%%%j%Jj
-45284a9%%%%%%%%%J%%%%%%%%%%%%%%%%%jJ%%j%J%jJ%%%%%jJ%%J%j%%%%%%%%%%%%%J%j%%%
-45216a8%%%%%%%%%%%%%%j%J%%%%%Jj%%%J%j%Jj%J%%jj%J%%%%%%Jj%%%%j%J%Jj%%%%%%J%%
-45148a7j%%%%j%%%J%%%%J%%%j%%J%j%%%jJ%jJ%%%%J%%jjJ%%J%jjJJ%%j%%JJj%%%%%%%%j%
-45080a8%%%%%%%%J%%%%jJ%j%%%%%J%%%j%%%%%jJ%%%J%%%%%%j%%%%%%%%J%%j%%%%%%%J%%%
-45012a7%%j%%J%%jJ%%j%Jj%J%%%%j%%J%jJj%J%%%%%%%%%%%%j%%Jj%J%%%%%%j%J%j%Jj%J%
-44944a7%%%%j%%J%%%%%J%jJj%%j%%%%J%%jJ%%%%%%%%jJ%%%%jJ%%%%%jJ%jJ%%%%%j%%%%J%
-44876a7%%%JjJj%%J%j%%%j%%%J%%%%j%J%%Jj%%%%%%%%%%%%%J%%jJ%%%j%%%%%%%%%j%%%%J
-44808a7%%%%J%jJ%j%%%%%Jj%%%%%%%%%%%%%%%%%Jj%%%%%%%%%J%%%%%%%J%j%%%%%j%Jj%%J
-44740a6j%j%J%%%%%%%J%%%%%j%%%%%%%Jj%J%jJ%%j%%%%%%J%%%%j%J%j%%%%%%%J%%%%j%%%
-44672a7%J%%%%%%%%j%%%%%%%%%J%%%%%%jJ%%%%%%%%%%%%%%%jjJ%JJj%jJjJ%%%%%%%%%%%%
-44604a6%%%%%j%J%%j%%%%%%J%j%%J%%%%%%%%%%%%%%j%%J%%jJ%%%%%Jj%%%%%j%J%%%%%%%%
-44536a6%%%%%%%%jJ%%%%%%%%jJ%%%j%J%%%%%jJ%%%%jJ%J%j%J%j%j%J%%%%%%%J%j%%%Jj%%
-44468a6%%%%%%%Jj%%%%%jJ%%J%j%%j%J%%J%%jjJ%%%jJ%%%%%%Jj%%%%%J%j%%j%J%%%%Jj%%
-44400a6%J%%%%%j%%%%J%%j%Jj%Jj%%%J%%j%%jJ%%%%%%J%%%jJ%%jJj%%%%Jj%%%%%%JjJ%j%
-44332a6%J%%%%%%%%j%%J%%%%%%jJ%%jJ%j%J%%%%%%%%jJ%%j%%Jj%J%%J%j%%%j%%%%J%%%Jj
-44264a5%%%%%%jJ%%%j%%%%%%J%%jJ%%%%%%%%%%%%%%%%J%%%%j%%j%%J%%%%%%%%%%%%%%%%%
-44196a5%%%%%%%%%%%%%%jJ%j%%Jj%%%J%%%%%%Jj%%jJ%%%%%%%%%%%J%j%%%%%%%j%%J%%%%%
-44128a5Jj%%%%%%%%J%jJ%jJ%%%%j%%%%%%%%Jj%jJ%%%%%%%%J%%%%%%%%%%j%%%%%J%jj%%%J
-44060a5%%%J%%%%%%%%%jJ%%J%j%j%%%%%J%%%%%%%%j%Jj%%%%%%J%%%%j%Jj%%J%%jJ%%%%%%
-43992a4j%%JjJ%%j%%J%j%%%%%%%%%JJj%%j%%J%j%%J%%%jJ%%%%j%%J%%%%jJj%%%J%j%%%%%
-43924a5%%%J%j%%%%%%%%%%J%jJj%%%%%%%%%%%J%jJj%%%%J%%%%%j%J%jJjJ%%jJ%%%%%%%%%
-43856a4%%J%%j%%%j%%J%%%%%Jj%%%%%j%j%J%J%j%%%J%%%%jJ%Jj%%j%%%%%%%%%%%J%%%%jJ
-43788a4j%%J%%%%%jJ%%%%%%%%%%j%%J%%%%%Jj%%%%jJ%%%%Jj%%%%%%%%jJ%%%%%%%%jJj%J%
-43720a4%%%%%%%%%%%%%%%%%%%%%%%%%%%%%%%%Jj%J%%%%%jJ%j%%J%%%%%jjJ%%J%j%%%%%jJ
-43652a4%%J%j%Jj%%%%J%%%%%%%%%j%%%J%%%j%%%J%%%j%%%%%%jJ%j%J%%%%%j%JjJJj%%%%%
-43584a4%J%j%%%%%J%jJ%%%%j%%Jj%%%%%Jj%J%%%%j%Jj%%%%%%%%%%%%J%%jJj%%%%Jj%J%%%
-43516a3%jJj%J%%%%j%%J%%%%%%%%j%%%J%%%%%%%%%%%%%%J%%j%%%%%%%%j%%%%%Jj%%%%%J%
-43448a3%jJj%J%%%Jj%%j%J%%%%%%jJ%%%%jJ%%%%%jJ%Jj%%j%J%%%%%%%%%j%J%%%j%%%JjJJ
-43380a2j%J%%%%%%jJ%j%jjJJJ%%j%%jJ%%%%%%%%%%%%%%j%J%%%%%j%%%J%%J%%j%%jJ%%%%%
-43312a3j%J%%%%j%%J%%%%%%%%%jJjJ%%%%J%jJj%%j%%J%%%%J%%%%%%j%%%J%%j%%%Jj%%%%%
-43244a3%Jj%%%%J%%j%%J%jJ%j%%%%%%%Jj%%%jJ%J%%%%%%%%%%%%j%%%%%%%%%jJ%%%%Jj%Jj
-43176a3%%%%%Jj%J%j%J%%%%j%%%%%%J%j%J%%%%%j%%%J%%%%%%%%j%%%%jJ%%%%Jj%J%%%%%j
-43108a3J%%%jJ%%%%%%%%J%j%%jJ%jJ%%%%%%%%%%%%%%%%%%j%%%%%%J%%jJj%%%%%%%%%%%J%
-43040a2j%%%%%%%%%%%%J%%%jJ%%%%%%%%%%%j%%%J%%%%J%%j%%j%%%%J%%%%%%%%%%%%%%%Jj
-42972a2jJ%%%j%%%J%%j%%J%%%%%jJ%%%%%%%%%Jj%%%%J%j%%%%%%%%%%%%%%%%%j%%J%%%J%j
-42904a2J%jJ%j%%%%%%%Jj%J%j%%%%%%j%%%%J%%J%%%%%%jJ%%%j%Jj%%j%%%%%J%j%J%%%%%%
-42836a2jJ%jJ%%%%%%%%%%%%%J%j%%%%%%%%%%%%%%%%%J%%%%j%%%%%%%J%%j%%%%%%Jj%J%%%
-42768a1j%%%%%Jj%%%%%%%%%%%%Jj%%%j%J%%%jJ%J%%%%j%J%%%j%J%%j%%%%J%%j%%%%%%J%%
-42700a1%%%%%j%%%%Jj%J%%%%%%%%%%%%%%%Jj%%jJ%%jJ%%%J%j%%%%%%%%%%%j%%%%%%jJj%J
-42632a2%J%%%%%%J%%%j%J%j%%%j%J%%%%%%%J%%jJjJjJj%%%%%%j%J%%%%%%%%%%%%%%%%%%%
-42564a1j%J%%%j%%%J%%%%%%%%j%%J%%%%J%%j%jJ%%%%%%%%J%%jj%J%%%jJ%%%%J%%j%%%%%%
-42496a1%%%%%%j%%%%%%%JJj%%j%%%%%%J%%%%%jJ%jJ%%%%%J%j%%%jJ%%jJ%%%J%j%%J%%%%j
-42428a1%%J%%%%j%jJ%%%j%%%%%J%%%%%%%%%%J%jJ%jJ%%jjJ%%%%%%Jj%%%%%Jj%J%%j%%%%%
-42360a1%%%%%%%%%%%jJjJ%%%%%jJ%Jjj%J%%Jj%%j%J%%%%%%%JjJ%%j%%%%J%j%%%%%jJ%%%%
-42292a1%%%%%%%%%J%%%%%j%%%%%%Jj%JjJj%%%%%Jj%%J%%jJ%j%%%%%%%%%%%J%%%jJ%%%%j%
-42224a1%Jj%J%%%jJ%j%%%%%%%%JJ%j%j%%%J%j%%%J%%%j%%%%%%J%j%%%J%%%j%%%%%%%%%jJ
-42156a1%%J%%%%%%%%jJ%%%%%%%%%j%%%J%%%%%%%%%%%%Jj%%%j%J%%Jj%%%%%%%%%%%jJ%j%%
-42088a1%%%J%j%%J%jJ%Jj%%%jJ%%%%%%%%%%j%%J%j%J%%%%%%%%%J%%j%%%J%%%%j%%%jJj%%
-42020a1%%J%Jj%%%%%%%%%%%%J%%j%%%Jj%%%%%j%%%J%%%%%%Jj%Jj%%%%%JjJ%jJj%%%%J%%%
-41952ij%%%%%J%j%Jj%%%%%%%%%%%%%%%%j%%%J%%%%%%%%%%%%%J%%j%%%J%%%j%%%%%%%Jj%%
-41883a0%j%%%J%%%%%%%%%%%%%%%%%J%j%%%J%%%%%%j%%Jj%jJ%%%%%%%J%j%%%%%%%%%jJ%%%
-41815a0%jJ%%%%%%%%%%%%%J%%j%%%%%J%%jJ%%%%%%%jJ%%%%%%%%j%%%J%%jJ%%j%%Jj%%%J%
-41747i%%j%%JjJ%%%j%%%J%%%%%%j%%%%%%%%%J%%%jJ%%j%%J%%jJj%%J%%j%%%J%j%%%J%%%%
-41678i%%J%jj%%%J%%j%%%%Jj%J%%jJ%%%%%%j%%Jj%%J%%%%J%%%j%%%%%J%%j%%%%%%%%%%%j
-41609a0%%%%%%%J%%J%j%%%%%%%%%%%%%%%%Jj%%%%jJ%%%%%jJ%%%%%%%j%%%J%j%%%%JJ%j%%
-41541iJ%%%%%%j%%%%%%%%%%J%%j%%%%%%%J%j%%%%%J%%j%%J%%%j%%%%%%J%jJ%jjJ%%jJ%%J
-41472hj%%%%%J%jJ%j%%%%%%%%%Jj%Jj%%%%%%%%%J%jJj%%%%%%%J%%j%%%%%%%%%%%%%%%%%%
-41403i%%%%jJ%%%j%J%%%%%%%%%%Jj%%%%%%Jj%%%J%%%j%%%%J%%j%%%%%%%%%%jJ%%%%J%%%%
-41334hj%%J%%%%%j%%%%%J%%%%j%%J%jJ%%%j%%%%JjJ%%%j%%%JjJj%%%Jj%%%%%J%%%%%jJj%
-41265i%%J%%j%JJ%%j%%%j%jJ%%%J%%%%%%jJ%%%%%j%J%%jJ%j%%J%%%%%%j%J%%%jJ%j%J%%%
-41196hjJ%%%j%%%J%%j%%%J%%%%%%%%%%%%%j%J%%%%%%Jj%%%%jJ%%%%%%%%%%%%Jj%%%%%jJ%
-41127h%%%j%%%%J%%jJ%%%%%j%%J%%J%j%j%%%J%%j%%%J%J%%j%%%%%jJ%%%%%%%%%%%J%jJ%j
-41058h%%%%%%%%%%%%jJ%%j%%%J%Jj%%%%%jJ%%J%j%J%%j%%%%%%J%%j%%jJj%%J%%%%%%%%jJ
-40989h%%%%Jj%%%%%J%%j%%%J%%%%%%%%%%%%%%%%%%%j%J%%%Jj%%%%%%%%j%%%%J%j%%%%%%%
-40920h%%%%jJ%%%%%%%%%%%%%%%j%%%%%J%%J%%%j%%%%%%%Jj%%%%%J%%%j%%%jJ%%%J%%%%%%
-40851g%%%%j%%J%%%%jJ%%%%j%J%%%%%%j%J%%%%%%j%%Jj%%%%J%%j%%%%%%%%%%%%%%%%%%%%
-40782h%%%%%%J%%%%J%%j%%%%j%%%%%JjJ%%j%J%%j%%%%%%%%%%%%%%J%%j%%%%%%J%%%%%%%%
-40713g%%%%j%%%%%JjJjJ%%%%%%%%%J%j%%%j%%%J%%%%%j%JjJ%%%%%%j%%J%%jJj%J%%%%%%%
-40644g%%j%%J%%%j%J%j%%%%%%%%%%%%jJ%J%%J%%j%%%%%%J%j%j%%J%%%%%jJ%%j%J%%%%%%j
-40575h%%J%%jJ%jJ%%%j%%%%%JJ%j%jJ%%%%%%%%%%%%%%%%%%%%j%%J%j%J%jJ%%j%J%%%%jJ%
-40506g%jJJj%j%J%jJJ%j%%J%j%%%%%%%%j%%%%J%%%%%%jJJj%jJ%%J%%j%%%%%%%%%%%%Jj%%
-40437g%%%%%%%%J%j%%%%%%j%Jj%%J%%%%%J%j%J%j%%%%%%jJJ%j%j%%J%%%%%%%%%%%%%%%%J
-40368f%%%j%%%%%jJ%%%%%Jj%%%%%%%%j%J%%%%%J%J%%j%jJ%jJ%%j%%%%%%JjJ%%%j%J%%%j%
-40299g%%Jj%%j%%%J%Jj%%%Jj%%%%%%j%%%%J%%J%%j%J%%j%%%%J%%j%J%%%j%%Jj%J%%%%%%j
-40230g%J%%%%jJ%%%%%%jJ%%%%%%%%%%%%%%%j%%%jJjJJ%%%%%%%%%%J%jj%%%%%Jj%Jj%%J%%
-40161f%%j%J%%%%j%%%%%%%Jj%%J%%%%%%%%%jJ%%%j%%J%%j%%%%%%%%%%J%%%%Jj%%%%jJ%%j
-40092gJ%%%j%J%%j%%JjJ%%%%%%jJ%%%%%%%%%%%%%%%%%%%%Jj%%J%j%%%Jj%%%%%%%%%%%%%%
-40023fJ%%j%%%j%J%%%j%%%%%%J%%%%%%%%%jJ%Jj%%%%%%%%%%%%%j%J%J%%j%%%%%%%j%J%%%
-39954f%%J%%%j%%%%%%%%%j%%%%J%%%%%%%%%%%%%%%%%%j%J%%%%%%%%%Jj%J%%%%%%j%%%%%%
-39885f%%%JjjJ%%%%%%%%%%Jj%%Jj%%%jJ%%%%J%j%%J%j%%%Jj%%Jj%%%%%J%%%jJj%%%jJ%%%
-39816f%%%%J%%%%%j%%Jj%%J%%j%%Jj%%%J%%%j%%%J%%%%j%%%%%%%%%jJ%%%%%J%j%%%%%Jj%
-39747f%%%%J%%%%%%%j%%%Jj%J%j%J%%%jJ%%%%j%%%%J%%%%%%%%%%%%%%%%%jJ%%j%%%J%%jJ
-39678e%j%%%J%j%J%j%%%%%%%%J%%%j%J%%%%%%%%%%%%%%%%%%%%%%%j%J%%%%%j%%J%j%J%%%
-39609e%%%%jJJj%%%%%%%%%%%%%%%%J%%%j%%%j%%%%%%J%%j%J%%%Jj%%%%%%%%%%j%J%%%%%j
-39540f%%%J%%J%j%%%%jJj%%%%%%%%%%J%J%%j%%%%%%%%Jj%%%%%%%%%%%%%%j%J%%%%%%%%%%
-39471eJ%j%%jJ%%%%%%%Jj%J%%%%j%%%%%%%%J%%j%%J%%j%%%%j%J%%%%%jJ%Jjj%%J%%%%%%%
-39402e%%J%j%%%%%%J%%%%%%%j%%%%%%j%J%%J%%%%%jJ%%jJ%%%j%%%%%%%%Jj%%Jj%J%j%%%%
-39333eJ%jJ%%jjJ%%%%%%J%%%J%jj%%%%J%%j%J%%%%%%%%%%J%j%%J%%j%J%%%%%JjJj%%j%Jj
-39264d%%%j%%J%jJ%%%%%%jJ%%%%%%%%j%JJ%j%%%%%%%%%%%%%%%%%%j%%J%%jJ%%%%%%J%%%%
-39195c%j%%%%%%Jj%%%%%%%%%%%%j%%%JJj%%%j%%J%%%%J%j%%%%%%%j%J%%%%%jJ%%j%J%%j%
-39126eJ%%%%%%%%%%%JjJj%%%%%%%%J%%%%j%Jj%%%Jj%%%J%j%%%%%Jj%J%j%%%%J%j%J%j%%%
-39057d%%%%%%J%%j%%%%%%%%%%%%%%%JjJj%%%%%%%%%J%%j%%Jj%%Jj%%%%%%%%J%j%%%%jJ%J
-38988c%j%%%%%%jJ%%%%%j%JJ%j%%%%%%%%%J%%j%%%%%jJ%%%jJ%%%%%%%%%%%%j%K%j%%%J%%
-38919c%j%%%%J%%j%j%J%%%J%%%%j%%%%%%%%%%%%%Jj%%%%J%%%%%j%Jj%J%%%%%j%%%%%%%%%
-38850d%Jj%%%%%J%%%j%%%%%J%j%J%%%j%J%%%%j%%Jj%%%jJ%Jj%%%%Jj%%%%%%%%%%%Jj%Jj%
-38781d%%%%%jJ%%%%%%%J%j%%J%%j%%%%%%%jJ%%%Jj%%%%%j%J%%%%%%%%%%%%%%%J%%%%jJ%%
-38712c%%j%J%%%%j%%%%%%Jj%%%%jJ%%%%%%%%%%%j%%%%%J%%%%J%%%j%%J%%%%%j%%%%%JjJj
-38643d%%%%%%%J%j%%%%J%%%%jJ%jJjJ%%%%%j%%%%%J%%%%%jJ%%%%%%%%%%%%%j%%J%%j%jJJ
-38574c%j%%Jj%%J%Jj%%jJ%j%J%%%%%j%%%%JJj%%%%j%J%%j%%JjJ%%%%%j%%%%J%%%%%Jj%j%
-38505d%%%JjJ%j%%%%%%%J%%%j%%%%%%%J%%%%%%%%%j%%%J%Jj%%%%%%%%%jJ%%j%%%%%J%%j%
-38436d%%%%%%J%j%J%J%j%%j%J%jJj%%%%%%%%JjJ%%%%%%%%%%j%%%%J%jJ%j%J%%%%%%jJ%%%
-38367cj%%%%%JjJ%%%%%J%%j%%J%j%Jj%%%%%Jj%%%Jj%%%%%%%Jj%%J%%jJ%j%%Jj%%J%j%J%%
-38298b%%%%%%%%%%%%%%j%%J%%j%%J%%%j%%%%%%%%%%%%%%%%%%%J%%j%%%%%%%%%%%j%J%%%j
-38229d%J%%%%%%%Jj%%%%%J%%%%%%j%%%%%%%%%%%%%J%%j%%%%%%%%%%%JjjJ%%J%j%%J%%%%%
-38160bjJ%j%%%%%%%%J%j%%J%%j%%%J%%j%J%j%J%j%%J%%%j%J%%jJ%%%%%jJ%%%%j%%%%%%Jj
-38091c%%%%J%j%J%%%%%j%%Jj%J%j%%%J%%%%%%%Jj%jJ%%%%%%jJ%Jjj%J%%%%%%%%%%%%%%j%
-38022c%J%j%%%J%%j%%J%J%j%%%%j%%%%J%%j%%J%%%%jJ%%%%j%J%%%%%%j%%%J%%%J%%j%%jJ
-37953b%J%jjJ%%%%%%%jJ%%Jj%%%%Jj%%%%%%%%%%jJ%%%%%%%%j%J%%%%%%%%j%J%%%%%%%J%j
-37884bJj%%%J%%%%%%j%J%j%%J%%j%jJ%%%Jj%%j%%J%Jj%%%%%%%%%%%%%%%%%%%%%J%j%%%%%
-37815b%%%%%J%%%%j%J%%%j%J%%%%%J%jJjjJ%%%%%%jJ%j%%%%J%%%%%j%%%%%J%%%%%%%j%%%
-37746b%%%%%%%%%%%%%%%%%%J%jJ%j%%Jj%%%%%Jj%%%%%%%%%%%J%%j%%%J%%j%%Jj%%J%j%%%
-37677b%J%%jJ%j%%%J%j%%%Jj%%%%%%%J%%%%%%j%%%J%%%%%%%%j%%%%%%%%J%%%j%J%%%%%%%
-37608a%%%j%%J%j%%J%%J%%%%%jJ%%%j%J%%%%%%%j%%%JjJ%%%%%%j%%%%%J%%%%%%j%%%%%%%
-37539a%%%J%%j%%j%J%%%%%%%%%%%j%J%%j%J%%j%J%%%%%%%%j%J%%%%%%%%j%%%%%J%%%%%%j
-37470bJ%%%%j%J%%%%%%%j%%%%J%%%%%%%jJ%J%%%%j%%%%%%%%%%%%%%%%%%%Jj%%%%%%%%%%J
-37401@j%%%%j%J%J%%j%%%%%%j%JjJ%j%J%%%%%%%%%%%%%%%%%%%%jJ%%%%J%%jj%J%%Jj%%Jj
-37332a%%%jJ%%%%%%%%J%j%jJJ%j%J%%j%J%j%%j%%J%%J%%%%%j%%%%%%%%%j%%J%%%%Jj%J%j
-37263a%%%J%%%%jJj%%%J%%%j%%%%%jJ%%%%J%%%j%%%%%J%j%J%j%%%%%%%jJ%%%%%%%%%%%%%
-37194a%J%%j%%J%%%%%%%%%%jj%J%%Jj%J%%j%%%%%%J%%%%j%%J%%%%%j%%%%%j%J%%%%J%%%%
-37125@%%%%%%%%%%%%%%%%%jJjJ%j%%%%Jj%%J%%%%%%j%%%%J%%%j%%%%%J%%%%%%%%%%%%%%%
-37056@%%%%%%%%%%%%jJ%%jJ%j%Jj%J%%%%%%%%%%%%%%%%%%%%%%%jJ%%j%%%%J%%%%%%%%%%j
-36987a%%JjJj%%J%%%%%%%%%%%%%%%%%%%%%jJ%%%%%jJ%%%%%%%%%%%%%%%%%%%%jJ%%%%%%%%
-36918@%%%%%jJjJ%%%%%%%%%%%%%%%jJ%%%%%%%%%%%%%%%%%%%%%%%%%%%%%%%%%%%%%%%%%%%
-36849@%%%%%%%%%%%%%%%%%%%%%%j%J%%%%%%%%%%%%%%%%%%%%%%%%%%%%%%%%%%%%%%%jJ%%%
-36780@%%%%%%%%jJ%%%%%j%J%%jJ%j%J%%%%%%%%%%%%%%%%%%%%%%%%%%%%%%%%%%%%%%%%%%%
-36711@%%%%%%%%%%%%%%%%%%%%%%%%%%%%%%%%%%%%%%%%%Jj%%%%%%%%%%%%%%%%%%%%%%%%%%
-36642@%%%%%%%%jJ%%%%%%%%%%%%%%%%%%%%%%%%%%%%%%%%%%%%%%%%%%%%%%%%J%j%%%%%%%%
-36573@%%%%%%%%%%%%%%%%%%%%%%%%%%%%%%%%%%%%%%%%%%%%%%%%%%%%%%%%%%%%%%J%%%%%%
-36504A%%%j%%%%%%jJ%%Jj%%J%%%%j%%J%%%%j%%%%%%%%%J%%%%%%j%%%%%%%%%%%%%%%%%%%%
-36435@%%%%%%%%J%%j%%%%%%%%%%%%%%%%%J%j%Jj%%%J%%%%%%%j%%%%%%%%%%%%J%j%%%%%J%
-36366Aj%%J%%j%J%%J%%%%%%%%%J%%%J%%%%%%j%j%%%%%jJj%%%%J%%j%%%J%%%j%J%%%%%j%%
-36297A%J%j%%j%%J%%%%jJ%%%%%%jJ%%%%%%%%j%%%J%%j%%JJj%%jJ%%%%%%%%jJ%%%j%Jj%%J
-36228A%%%%%%%%%%%%%j%%%%%J%j%%J%%%%%%%%jJ%J%jJ%j%%%%%%%j%J%%%%J%%%j%%%jJj%J
-36159A%Jj%J%j%%%%%%jJ%%%%%%%J%%%%jJ%%%jj%J%%%%%%%%%%%%%%J%%%%%%%Jj%%%%%%%%j
-36090A%J%%%%%%%%jJ%%%%%%%Jj%%J%%%%%J%%%%%%%%Jj%Jj%%%%jJ%%j%J%j%%%%%%%j%%%%%
-36021B%J%j%%Jj%%%%j%%J%%%%%%%%%%%%%%%jJ%%%%%%j%J%%%%%%j%%%%J%%jJ%%j%J%%j%%%
-35952A%J%%%%%%j%%%%%%J%%%%Jj%%%%J%%j%%%%%%%%Jj%j%%J%%%%%%%%%%%%%%%%%%jJ%jJJ
-35883C%%j%%%%%%jJj%%J%jJ%%%%%%%%%%%%%%%%jJ%%Jj%%%%%%%%%%%%%%%J%%%%%%%j%%%J%
-35814C%jJ%%%%j%%%%%%J%%%%jJ%j%%%%%%%Jj%%jJJ%%j%j%J%%%%Jj%%J%j%J%%%%j%%%%%J%
-35745C%%%%%%%%%%j%%%%%%%%%Jj%%%J%%%%%j%Jj%%%%%J%%%%%jJ%%%%%%%%%%%j%J%%%%%%%
-35676C%%%%%jJ%%%%jJ%%%%%%%Jj%%%%J%j%%%%J%%j%%%%%j%J%%%%jJ%%%%%%%j%J%%%%%%jJ
-35607C%%%J%%%jJj%J%%j%%%J%%%%%j%%%J%%%%%j%%%%%%Jj%%JJj%%%%%jJ%%%%%%%Jjj%%%%
-35538CJ%%%%j%%%J%Jj%jJ%%%j%J%%%%J%j%%%%%%%%%%%%j%%%J%j%%J%%%j%%J%j%J%%%%%%%
-35469D%%%%%%J%%j%%%jJ%%%%%%%%%%J%%%j%%%%%%%%%%%Jj%%%%j%%J%%%Jj%%%J%j%%Jj%%%
-35400D%%%%%J%%%%j%%%%%j%%J%%%%%%%%%J%j%%%J%%j%%Jj%%%%%%%%J%%jJjJ%%%%%%%%JjJ
-35331F%j%j%%J%%jJ%%%%%%%%%j%J%%%%%jJ%%%%%%Jj%%%%%jJjJ%%%%%J%jj%J%%%%%%%%%%%
-35262E%%%%%%%%j%JJ%%%%j%%%J%J%j%%%%%%jjJ%%%%J%j%%%JjJ%jJ%j%%%J%%%%%j%%J%%%%
-35193FJjj%%%%%J%j%J%%%%jKj%%%%%%%%%j%J%%%%%%%%%%%%%%%%J%jj%J%J%j%%%%%%%%%%%
-35124F%%%%%%%%%%J%%%Jjj%%%%%%%%%J%j%%%%%%J%jJjJ%%%j%%J%%%%%%%%%j%%J%%Jj%%%%
-35055GJj%%%%Jj%%j%J%%%J%%%j%%%%%%%jJ%%%%%%%%%%J%jJ%j%%J%%j%%J%j%%J%%%%%%%%J
-34986I%%%J%j%%%j%%j%J%J%j%%%%j%%J%jJ%%%%%%%%%%Jj%%%%%Jj%%%%%%%%%%%%%%jJ%%%%
-34917HjJ%%%%%JJj%%%j%%%%%%%%Jj%%%%J%%%%%%%jJ%%%%%%%j%%J%%Jj%%%%%%%%%%%%%%J%
-34848A0%jjJ%j%J%j%%J%%%%%%%J%j%%%%%%%%j%JJ%%%j%%%%%%%%%%%J%%%jJ%%%j%%%%%%%J
-34780A0%Jj%%%%%%%%%%%%%%J%j%J%jj%%J%jJ%%J%%%%J%j%%j%%%jJ%%J%%j%%%Jj%%J%j%%J
-34712A1%%j%%J%Jj%jJjJ%%%%%%%%%%%%%%%J%Jjj%%%%%%%Jj%%%%jJ%%%J%%%%%%%%j%Jj%%%
-34644A1J%%%%%%%%%%%%j%J%Jj%%%%%%%%%%%J%j%Jj%%%J%j%%J%j%%%%%%%J%j%%%%J%%%j%%
-34576A2%J%%%%j%J%%%j%J%%%J%%%%%%j%J%%%j%%%%%%%%%%J%j%%%J%%%%j%%%%J%%%%%%%%%
-34508A4%%J%%%%%j%%%%%J%%%%%%%%%%%%%%%%%%%%%%%%%%%%%%%%Jj%%%%%%JjJj%%J%%%%%%
-34440A6%%%%J%%%jJ%j%%%%%%%%%%jJ%%jJ%%%%%%%Jj%%JJj%%%%j%J%j%J%%j%J%%%j%%%J%%
-34372A7%%%%%%%%%J%%j%J%%%%%J%%%jJjjJ%%J%j%Jj%%%%%%%%%%%%%%J%%%%%j%J%%jJ%Jj%
-34304A9%%Jj%%%%%jJ%jJ%%%%%%%%%%%J%%%jJ%Jj%J%j%%%%%%J%j%%Jj%%%%J%j%%%%%%J%jJ
-34236B1%%%%%%%%J%%%%%%%%%%%j%J%%jJJj%J%j%%%%J%%J%%%%%%%%%j%%%%%%%j%JJj%jJJj
-34168B3%J%J%j%%%%%J%%j%%%%%J%%j%%%J%j%%%%%J%j%J%%%%%%%%%%J%%%%%j%%%J%j%J%Jj
-34100B6%%%Jj%jJ%%J%j%%%J%%%%Jjj%JJj%jJJ%%j%J%j%J%%%%%%%JjJ%j%%J%%j%J%%%%%%%
-34032B9%%%%%%%%%%J%%%jJ%%%%%%J%%j%%%%%%J%%%%%%%%J%jJjJj%%J%J%j%%%%%%Jj%%%jJ
-33964C2%j%J%%%jJ%%J%jJ%%%%%%%Jj%%%Jj%%J%jJ%%J%j%J%%%%j%%%JjJ%%%%jJ%%%%%%%JJ
-33896C7j%%%%J%j%J%j%JJ%jjJ%%%%%%%%%J%%%%%%%%%%%%J%j%%%%%%%%%%%JjJ%Jjj%J%J%%
-33828D0jJj%J%%%%%%%%%%%%%%%J%%%Jj%%%%%%%%%Jj%%J%%%%%%j%%J%%%J%%%%%%%%%%%%%%
-33760D3%%%%%%%%%%%J%%%%%%J%jJjJ%j%J%%%%%J%%j%J%%%j%J%%%%%%%%J%%j%J%%%%jJ%%%
-33692D7J%j%%%jJ%%%%J%%%%JjJ%%%jJ%%%%%%%%%%J%%j%%%%jJ%%%%%%J%%jJ%%JjJ%%%j%J%
-33624E1%%%%j%%JJj%%jJ%%%JjJ%%%%%J%j%%%JjJ%%Jj%%%%%%%%%Jj%Jj%%J%jJ%%%%%%%%%J
-33556E5%j%%%J%%%%%JjJ%%%%%%jJ%%Jj%%%%jJ%Jj%%jJ%%%%J%%%%j%%J%%%%%%%%%%J%j%%%
-33488E7JjJ%j%JjJ%Jj%%%%%%%%%%%%%%%%%%J%%%%%%%j%J%%%J%%j%J%%%%jJ%%%j%%%%%%J%
-33420F0jJ%%%%J%%%%%%%j%%%J%%%%%%jJ%%%%jJ%jJ%%j%%J%Jj%%%%%Jj%%%%%%%%%%%%%%Jj
-33352F1J%%%%%%%j%%%%J%%%%%j%JJ%jJj%j%%J%jJ%%jJ%%%%j%J%%%%%%%%%%%%j%J%%%%%J%
-33284F3%%%%%%j%Jj%%%J%%JjJ%jJjJ%%%%j%Jj%%%%%%%%%%j%%%%%Jj%%%%%%%%%%%%%%%Jj%
-33216F2%%%%%%Jj%jJ%j%J%j%%%J%%j%%%%%%j%J%%%%%%%%%%jJ%%%%%%%%j%%%J%%%%j%JjjJ
-33148F0%%%%J%%%%%%%%jJjJ%%%%j%j%%%%J%%j%%%J%%j%%%%Jj%%%%%%%%j%J%%%%%jJj%J%j
-33080E8%%%jJ%%%%%%j%%%%%j%%J%%%%jJ%%%%%%%jJ%%j%%%%%%%%%%%j%%J%%%%%Jj%J%%j%%
-33012E6J%%%jjJ%j%%%%%%j%%%%%%j%%%%J%%%%j%jJ%%%%%%%%%%%%%%%%%%%%jjJ%%%%%%%%%
-32944E2%%%%%%%%%%j%jJ%%%%%j%%%%%%%%%%j%%%J%%%%%%j%j%%Jj%%%%%%%%j%J%%%j%%%%%
-32876D7%%%%%%%J%%%jj%%J%%%%j%j%%%%J%%jJ%%%j%%%%%%%%%%%j%%%%jJ%%J%j%j%%%J%%%
-32808D4%%j%%%%Jj%%%%%jJj%%%%%%jJ%%%%%%%j%%%%Jj%%%%%%%%%%%%%j%%jJ%%%%%j%J%j%
-32740C9%%J%j%j%%%J%%%%%%%j%%%%%%J%%j%%%%%%%j%%%%%%%%%%%%%%%%%j%%%%%%%%%%%%%
-32672C6jJ%%j%%J%%%j%%%%%%%%%%%j%%%%%Jj%%%%%%%%%%%%jJj%%%%%%%j%%%%%J%%jJ%%%%
-32604C3%j%%J%%j%%%jJ%%jJ%%%%%Jjj%j%J%%%%%%%%Jj%jJjJj%%%%%%%%%%%%%Jj%%%%%%%J
-32536C1%j%%%%J%j%j%%%%%jJ%%j%J%%%%%j%%Jj%%%%%j%%%J%%j%%%J%j%%%%%%%j%J%%%j%J
-32468B7%j%%J%j%%J%j%%%%%%%%%%j%J%%%%j%J%j%%%%%%%Jj%%jJJj%%%%%%%%%%%%%%jJ%j%
-32400B4%%%%%%%%%%%%%j%%%J%%%%%j%%J%%j%%J%%%%%j%%%%j%%%J%%%j%%%J%j%%jJ%%%jJ%
-32332B2%%Jj%%jjJJ%%%j%%%%%%%%%%jJ%%Jj%Jjj%%%J%%%j%%J%%%%Jj%j%J%%j%%%J%j%%%%
-32264B0%j%%%%%%%J%%%Jj%%%%%%%%%%jJJj%j%%%%%Jj%%%jJ%Jj%%%Jj%%%%jJjJj%%%%J%%%
-32196A9%%%%%j%%%%%%%%%%%%J%j%%%%%%%%%j%J%%%j%J%%j%J%%j%Jj%%%%%%%%%%%%%%%%%%
-32128A7%J%%%%%%j%J%j%%%j%J%J%%%j%%%%%j%%%Jj%%jJ%%%%%%%%%Jj%%%%%%%%%%%%%%%Jj
-32060A6%%%%%j%%%J%%%j%Jj%%%%%%%%%J%%%j%J%j%%%%%%%%%%j%J%%%j%%%%J%%%%Jj%%%%%
-31992A5%J%%%%%%%j%%j%J%%%%%%j%J%%%%%%jJ%%j%%%J%jj%J%%%%%%%%%%%%%jJ%%%j%J%%j
-31924A3%%%%%%%Jj%%%J%j%%J%%%%%j%%%%%%%%%%%%%%%J%j%%%j%J%%%%%J%%j%%%jJ%%%%%%
-31856A3%%%%%%%j%%%%J%%%%%%%%%%%%%%%%%%%%%jJ%jJ%%%j%%%%%%%jJ%%J%%j%%%%%%%%%%
-31788A2%%%%%%%%J%%%jJ%j%%%%%%J%%%%j%j%J%%%%%%jJJj%%%%%%%%%%%%%%j%J%j%J%%%j%
-31720A1J%%%%%%j%%J%%%%%%%j%%J%%%%%j%%%%Jj%%%j%%%%JJ%j%%%%%%%%%%%%%%%Jj%%%%%
-31652A1%%%J%j%%%%%J%jJJj%j%%%%%Jj%%J%%%j%%%%%%%J%%j%%%%%%%%J%j%%Jj%jJ%j%%%%
-31584A0%%%J%%j%J%%j%%%%J%%%%%%%j%%%%%j%J%%j%%J%%%J%j%%%%%%%J%j%%jJ%%%%j%J%%
-31516A0J%%j%%j%%J%j%%%%J%%%%jJ%%%%%%%%%j%J%j%J%Jj%%%%J%%jJ%%%%j%j%J%%%%%%%j
-31448IJ%%%%%%jJ%%%j%%%%%%%%J%%%j%%%%J%j%%jJ%%%%%J%%j%%%%%J%j%%%%%%%%J%j%%%%
-31379I%%%%%%%%%J%%%j%JjJ%%%%j%%%%%%J%%%%%j%%%%J%%%%%%%j%%%%J%%%%j%J%%%jJ%Jj
-31310A0%JJ%%%j%%%%%%Jj%JJ%%jJ%%%%%Jj%%jj%%%j%%%%%%%%%%%%%j%J%j%%%%J%%%j%%%%
-31242I%%j%J%%%%Jj%%%%j%%J%j%%%J%%J%%%j%jJ%%%%%%%%jJ%%%%%jJ%j%Jj%%J%jJ%%%%j%
-31173HJ%j%J%j%%J%%%j%%%jJ%%%J%j%JJ%jj%%j%J%%Jj%j%%J%%%%J%%j%jJJ%j%%jJ%%J%%%
-31104I%%%j%%%%%%%%J%j%%%jJ%%%%%J%%%J%%%%%%%j%%%%j%%%%%%%%%%%%%%%%%%%Jj%%%%J
-31035Ij%%j%J%Jj%%%%%%%jJ%%%%%%%%Jj%%%%%%%%%J%j%%%%J%%%%%%%%%J%%%%%%%JjJj%%%
-30966A0%%%%%%j%%%%J%j%J%%jJjJj%%%%%%j%%%%j%J%%%%%jJ%%%%%jJJ%%j%%%%%%%%%%%J%
-30898I%%%%%%%%%%%j%%%%%%%%Jj%jJ%%%%%%Jj%%%%J%%j%%J%%j%%%J%jJ%j%%%Jj%j%J%%%%
-30829H%%%%%%j%%%%%%J%%%j%%J%%%%%j%J%jJj%%%J%%%%%%%J%%%%%%%%%%%%%j%JjJ%j%%%%
-30760H%J%%%%%jJ%%JKKKL%jjjkjj%j%k%%%%%j%%%%J%%j%%%J%%j%J%j%%J%%%%jJ%%%%%%%J
-30691A0Jj%j%%%%jJj%%Jj%%%%%%J%%%%%%%%%J%JJJJJJ%%%jjj%jj%jjJ%%%JJJJ%jj%jj%j%
-30623I%%J%j%%%%%%%%%%%%%j%%J%jJ%%jJ%j%%%Jj%%%%%Jj%%JJ%J%J%LKKMMLMJ%llkljjj%
-30554B1KLLLLKjkkmmmkjjj%k%j%%jj%%%Jj%%j%J%jJ%j%J%%j%%%%%j%J%Jjj%%%%%J%jJ%%%
-30486IJ%j%J%JJ%%%j%%%JJ%%j%%%j%j%%jj%Jj%%%%%%%%%%j%%J%jJjJ%jJ%j%%%%JjJ%%%j%
-30417G%Jj%J%%%%%j%%%%%J%Jj%%%%%%%%%%Jj%Jjj%J%%%%jJ%%%%%%%%JJ%%j%%%jJ%%%%%%J
-30348A0%jJ%J%%J%JJJ%JKLKMNNNOONNKJklnonnmnlkjj%%JKKLLNNOPONMKK%jjjlpqqppmlk
-30280B6jkjk%j%j%%j%%%%%J%j%j%%j%%%%%%KJJKJKKLLKJJ%Jjjjkj%%JKJJJj%Jjjkkkkkjj
-30212B3kj%jj%j%%jj%j%%%%%jjJJ%%j%%%%Jj%%%J%JJJ%J%j%%Jjj%jj%j%j%j%%%J%JJ%JJJ
-30144A7JJJJ%J%%%%KKLK%jlmlkjj%kJ%%j%%%J%j%%%j%j%%Jj%%j%jJjJ%%%j%%%%%%%J%%J%
-30076A2%j%Jj%%%J%j%%J%%%jJ%j%%%%J%jJj%%%%J%%j%%%jj%J%j%J%%%J%%J%%%%%%%%j%%J
-30008A2j%%%%JJ%%JJJJ%JJ%jJ%%J%KJJ%J%%%%%%JJJ%J%%%%Jj%%%jJJ%%jJ%j%%%%j%j%j%%
-29940B6jj%j%%%%%%%%%%J%JkjjkjkjJJJKJLJJJKJJJ%%J%%%%%JJJKMQJ2J9K7L8N0N5L4j2m5
-29880B28m8l5k4j6j1onmjjj%JJKLOPJ1J4K2L2M5N7N9K8k3n2m7l2k1j3pkJKNOQRJ3J5K0K3
-29836B69K6L0L2L4L6M0M6N2O0P6R5J25J64K26L14M39O11Q29J067J280J454J590J566J174
-29812A1635N35O6j90o05j174j487j430j233j046q51o47m60l10j92r7j0P9J85L20M91P07R55
-29790E241J202J416J600J706J510R23L06k6l66j008j597j739j567j359j156r27o98n08l71
-29771B582k76k10j63j31j05q7p7o8o1n7n5n2m7m2l8l7l7m0m5m7m6m3m0l4l1k7k3k2k0j8j6
-29740E87j6j4j3j2j1j2j0j0rrpqj1j4j7k0k0k1j9j7j6j3j3j1j0j0qrqppooooopppoppono
-29695A17nmnmmllljjkj%jjjkkklllmlkkjjj%jjjjjj%J%%LMLJjlonmlkjj%%%j%j%j%j%j%%
-29628B4%%j%%%%j%%%j%jJj%jJj%j%%%%%%%%%%%%%J%j%%%Jj%j%%%j%%%%%%%%%%%%%%%%Jj%
-29560A6%j%j%%%j%%%j%%%%%J%J%j%Jj%j%%%%%%%%J%%j%J%j%%J%%J%JJKLMLLJllmljjjj%%
-29492A5%%j%jJj%J%%jjJ%%j%%%%%%%%JJ%%%%j%j%%%%%j%%j%%j%J%%%J%JJJ%%%%jj%J%jj%
-29424A1%J%j%%%J%%%%J%J%%%%%%j%%%%%%%%%J%j%%J%%J%%J%%%%%JjJ%%JJJ%JJ%%%jjj%%%
-29356A9%%%%%%%%J%%J%JJK%jlmmlkJKKLKJKKJJKJ%jjj%j%j%jjlkj%JLLLMMKLLMMMNNNOOL
-29288H3LJjkmllkj%JKKKKMMNPPRJ2J2J3J5J5J3J1RONNMLNJ0J4K0K7L3M0M7N2O0P0Q2R7J18
-29240I14J45J91K65L85N70Q49J242J748K312K776K878K354J166l87j832k716k850k424j808
-29221E778j252q32n46l59k40j61j06o3j7L7J12K16L71O00R24J356J874K379K656K422J532
-29200A6681J60j265k297k676k456j936j397r63o56m52l22k44j95j63j38j19r9q2o8n7m7m0
-29178A169l8l8m0m3m4m3m1l8l6l3k9k8k7k4k1j9j9j6j7j6j5j4j3j2j0j0rqrj0j2j2j2rnK
-29142D01J1K5L8M5L0j3n4p0n8m3l0k1j7j4rqnommnnnon%MJ2K2L3M5M7K8j6n2o0m6l0k0j4
-29102A21romlkkkkmmppnmjj%%jjkkjjjjjkjkj%jkkjkljjj%JJ%%%%j%jj%j%j%%%%%%%%%j%
-29035B3jjj%%%%%j%jj%%%%%%%%%%%%%%%%%%j%J%jj%j%Jjj%%JJ%j%J%%%%%%jj%%%j%j%J%%
-28967A2jJj%%%%J%%j%%%%%%J%%%%JJJKKLK%%kkljjjj%%jJj%%%%%j%%%%j%%%%%jJ%%%J%j%
-28899A0%%%%Jj%j%%%%J%%Jj%jJ%%%%%%%j%J%%j%%%%%%%J%%%%%%%%%%%%%J%j%J%%jJ%%j%J
-28831A1%JJ%JJJJKKJJJJJJJ%%%jj%%J%j%%j%J%%%%J%%kjkjjkjjj%%k%%%j%%%%%%j%jJj%%
-28763A0%%J%%%%j%%%j%%J%%%J%%j%%%%%%%j%%%%%%%%%%%%%%j%J%jK%%%%%J%%J%%%J%JJJK
-28695A8LLMNQRJ1J1RN%mj0j1rqpmmlkj%%%JJJKLLOQJ0J1J0OKmpj1j0rpollljjkjjj%%%jj
-28636A5%%%%%%j%%j%j%Jj%%%j%%%%%%%jJ%j%Jj%%%%j%J%%%%%%%j%%%%j%J%%%j%%J%J%%j%
-28568I%%%J%j%%J%%j%j%%J%j%%%%%j%J%%%%jJ%%%%%%%%%%%%jJ%j%JjJ%%J%j%%%%%%jJ%%%
-28499H%%%jJjJJj%%%%%%%%j%%Jj%%J%%%%%J%%j%%%jJ%%%%%%%%%%j%%%J%j%%%JjJ%%%%%%%
-28430H%j%JjJ%%j%J%%%j%%%%%%J%j%J%j%%%Jj%J%%%j%J%j%%%%J%%jJ%jJ%%%%%j%%%J%%%%
-28361Hj%%%%%%%%%%%j%J%%%%%%j%%J%%%%%%%%J%%%%j%J%j%%%%%%%%%J%%j%J%j%%J%%%%%j
-28292G%%%%jJjJ%JjJ%%%j%J%%j%%J%%%%%%j%%%%%Jj%J%%%%%%j%J%jJ%%%%%%%jJ%%%jJ%%j
-28223G%%%%%%J%%%%%%%jJ%%%J%%%Jjjj%%%J%%%%%%%%%%J%%%%%%%%%%%%J%%J%%%J%J%J%JJ
-28154A6KJLMORJ5K1L0M0M1K0j5m0l8k8j8j1qnjKMPJ0J0RLmrj2j0rnll%%JKLNQJ1J1J0Mlj0
-28105G6j2j1rnnlkjj%JLMPPPLkorpolkkkj%%jjj%%%J%kj%j%%%%%%j%%%%%%%j%%%j%%%J%j
-28039A0%%%%%j%J%j%%jJj%J%%%J%j%%%%%%%%%%JjJ%j%%%%J%%%j%Jj%%%%j%J%%J%%jJj%%%
-27971I%%%%%%%%%%%JjJ%%%J%J%%J%%j%jjj%%%%%J%%%%%jJ%%J%%j%%%%%%%%%%%J%%j%%%%%
-27902A0J%%%%%%j%J%%%%JjJ%%%j%%%jJ%%%%%JJjj%%%Jj%jj%%%%JJ%%%%%%%%J%%j%%j%jJ%
-27834A0%J%%J%%%%%%%%%%jJJJJj%%%%%%j%Jj%%%%%%JJ%%%%%J%jj%J%%%%JJJKJ%%jjj%%%%
-27766A8J%jJJJ%KK%JjjkjJJjklmljJKLKKJJJKJ%JJjmmml%%LKLLLKLKKJJJJ%%jjjJJJKLLJ
-27698D7KKKK%JJJJJLLLMNPPQJ1J3J6J9K0J6Onj1j0oJNJ0J4J7K0K1K3K6L4M7O2P4P6O6N1M7
-27652G63N6O9P8R4J34K06L12M69P02J041J504K066K573K593J633j35j820k573k340j724j177
-27631D524p71m78k53o4J21L32O12J000J517K142K717K777J778j33k001k878k662k004j415
-27612D861r85o84m77l38k50j93j54j20r5p4o7p2p9q0p4o2n1m2l5k9k3j9j6j6j5j2rmjpk1
-27581G57l5m4m3l8l0k6k0j6j5j2j1j1j1j2j5j6j7j6j6j6j4j3j2j1j1j1j0qqrqrrj0qqrpo
-27542A56onnmlklkkkklopqoolkkjkkj%%%JJJ%lopnkkjjkklkj%%KKJ%jj%%J%JJKLMOONMK%
-27475G5%JJJkmopponlkkjj%jjj%%%%j%%jj%J%JJJKLMNNOONLJ%%JJJjlnooolmllkkkj%j%%
-27407B5j%j%%jJJjjjj%j%%%J%%%jj%%j%Jjjj%%j%J%%%%J%%%JJ%jjj%%%%%J%%%JJ%%%Jj%J
-27339A9j%%%%%%%%%%JjJ%j%%%J%JJ%JJJKJJJK%JKKLNPJ0J5K1K5K5J9J4J3QQOlqj5k2k1j6
-27283A30j4j1j0j0qonlkkkkmkkJ%jlmomjJNNOOOQJ2J7K3K9K8K0J5J0JJJmoj2k3k1j6j2j0
-27234A19rqqponmlllklkjJKKJJJJ%%jjj%JJ%KKJKMLLMMMLKJKKKKMNOPQRRJ1J3J4J6J8K4K8
-27173B78L7M7O2P5Q8R4R5J03J31J95L03M80P65J201J816K600L307L337K130r8k328l413l175
-27150H130k247j393q52n12k82r9O6K66N48R64J548K291K972L044J975o9k166l225l044k190
-27130E725j380q58n33l38k39k14k11k02j74j41j10q9p2o2n2m5l9l5l0k6k4k0j7j2pnlkjo
-27100G78j2j7k4k4j8j1rj3j9k4k8l1k7k2j9j7j8j7j7j6j6j6j4j3j1j0qpqpoonononmkJMQ
-27058B53J4K0K5K5J9J4QNRJ8K1J5OjkjOJ3J9K3L0M2O1Q7J18J64K35L42N05P39J056J419J638
-27025F945J447R71M52p4m19k15M03O84L46k19p71j333j685j513j104p83n56l97k88k10j52
-27004A529j11p9n8m7m2l7l3k4j5o%MQJ7L5O0R1J33J99L01M58O91J020J436J791J733J243
-26977A0297O76P3m68m89J46O73N15l8o31j246j738j725j319r44o77m87l57k64j98j52j13
-26956A534r1q0p7p4p1o6o0n3m5m0l9l6l5l1k6k0j6j2j3j6k1k2k2j9j6j4j2j0j1j0j0j1j0
-26923D45rqonmmorj1j2j2j0qrrj0j3j4j5j5j2j2j1j0pqooonmmklklkjjj%%%%%KLLMNNOOO
-26869A90QRJ1J3J7J9K0K0K1K2K3K7L1L5M0M6N5O8Q9J20J69K42L55N20P53J059J413J640J437
-26840H472R61P16M31J39K01L1m68p25j126j613j550j192q71o26m49l21k28j64j20r0o7n3
-26818A288m2l2k7k3j8j6j3rmKJ1K4M0O1R1J32J96K91M33O44R38J321J746J974J626J024P75
-26791A2433L88jR0j14o37r14j404j891j742j319r62o96n03l68k67k00j55j22r7q3p2o7o3
-26768A234o4o2o1n7n2m8m3m1l6l2k9k7k5k2k1j9j8j6j6j3j4j1j2rj0rj0rj0rj1j0j1j1j2
-26733C74j2j4j3j2j2j2j2j1j3j2j0j0rqqppqpoonmnnonnnnmnmnmlmkjj%%%JJ%j%kkkkkll
-26678G2mlkkkjj%jk%%J%KKJLLMMLjkj%JKJJjjKORJ1J2RJqj3j4j2romk%JLLMQJ2J5J9J5Pl
-26619A42j2j5j3rl%KKklmnmljjjjmlmklkjj%jjJ%%%J%J%JjJ%KKNMMLJj%JMMMLKKLNOOMLK
-26555A20%LLNKJj%%KNQQRPJ0PJ1J3J7J9K5K7L1L2M0M8O9R1J35J94K87M19O24Q90J204J275
-26518E640R87O87L47J6j43j88J91M15K07k5l88p18j046j290j085p54n49l93k84k00j43j02
-26496A182p9n8m9m1l7k8k1j2mNRJ4K1L2N2Q1J31K00L06M64O96J004J339J332R82O77K54q4
-26468H368k48k17K71M11J79q2n07q56j209j358j055p42n42l92k86k08j54j15r1p4o7o0n5
-26445I11n0m4l9l5k9k8k6k6k6k7k4k4k0j9j6j5j4j3j3j2rrrqqrprrrprpqqj0rj1rj0qqpq
-26401B06oqqqoomnlmmmlljk%JJj%llkllnoooonlkjj%kkjjjjjjkjlkjjkjj%%JJKKLMOQQNM
-26334I7LKjJklnoponmkkkkjj%%JKJjjlljjjkjjjj%%%%J%jjkjJKLKJ%j%%JLMMMJjj%jJJKJ
-26266F4%J%j%%JJLLLLMOORJ2J3J0OMKNJ1J7J6J1POQJ3J9K7L2M0N2P2R8J40K04K98M34O16
-26223B276Q49J078J050M40l91o60l53Q4M99P68N03l62j054j073q05n79m04k79j86j28r6q0
-26201A097o6n3l8k2mJ3K9M2N4P2J08J73K71M13O10Q67J169J380J043N0o82n30N8O81J272
-26176H007J546J069j5j038j515j332p92k44K31M92J71o25j107r95p29n27l75k62j81j31j11
-26155A537j01q8p1n6l9k3qMJ3K6N0Q8J46K35L66N51P92J062J181P02k71q01n65r2L52P10
-26129E700O55j00r66j170r08o51m61l24k27j63j29j09r0p3o3n4m5l8l3k9l0l2l3l2l0k6k2
-26102E17j9j9k0k0j8j8j5j4j2j2j1rqqnnnonnmmmmk%%%mppol%%mqpnkjjjmoqonnlmpqj0j0
-26047A33j0j0pmlkj%JK%%j%JMMJlnokjjJ%j%JLLKJjkkk%jklnnponnmjj%JKKKKJKNPQPKj%
-25982H8kk%%jlmoqpomlkk%jjjJ%k%%%%jJJ%jj%JJKLMNPONLKJjjKJjlmoqonmlkjjjjj%%%%
-25914B7%j%j%%%%%%j%j%j%%j%jjJ%J%%%%%%%%%%%%Jj%j%jJ%J%J%%%%%%%%j%%%%%%%j%%%%
-25846B0%%%%%J%%j%%%JJ%J%%J%JJKKKJKLMJk%L%lljjklk%jj%%%%%%%j%%%%%%jjjJJ%J%%K
-25778B8KLLMMLLKjj%%JJJ%jklkk%jjJ%%jjj%%%J%%JJLNOOPPMJ%JKLMMK%kkk%JJJJ%JJKMN
-25710A08PQJ0J1PNNRJ2J5J3QNQJ4K1K6L0L6M6N8P5R8J38K04L05M53O58R17J185J275Q70J17
-25677F757l04r8L27M66k1q44j272j127q32o16m52l21k22j51j03p4n6m8m1l1j7lJ1K1K7L4
-25651A010N2Q8J42K19L31M87P04R68J194J091N05n9l6M46R09R82O04K10o8m93q35o47j28
-25628G676K39L6o95j259j233r32o89n15l78k67j90j38j10r3p7o1n0l9l2k7k1j0KJ9M6Q8J52
-25601A442K43L73N58P93J036J061N91q9l30m3L27L53j79q59j087q91o52m82l54k57j83j32
-25579A239r4o9n1m4m2l5k7k0j4qnqrlJNJ3K4L9O3J01J56K43L82N86Q67J207J396J073N22
-25549G488L73K29j92j55L57M08j02l57m96j071j444j204q35n81m02k84j99j40r9p5n6m1l3
-25526A089k8k0j7j9j6qnKJ5L1N2Q4J36K13L38N29Q05J174J562J553R19M47M51R8l48jM99
-25499I535K08l18m10p56j466j610j213q42n89m14k96k15j58j19r5p4n8n3n1m7m6m7m2l7l4
-25474G53l3l0l1l0k8k5k2k1j8j7j5j4j3j2j1j0j0qqqqj0rrrqqrrrj0j0rrj0rqpqpqqpml%
-25428A84KPOnj8j6j2rqonnnmmjkJMPQMj0j2j0nkjj%jJKNQJ0Nkj0j0qpmlkk%JJJKOOJ1J2K
-25372A06j5j6j0qnmkkj%KLMOOLkllJKKJkmmkkjjjjkj%%%%jjkjj%jJJKMNONKjjjLMNMkopn
-25308E6lkj%kmlklkjj%%J%%%JJJJ%J%JJJKLLMK%lkkKKJjknmlkkjjk%jj%j%JJ%%%J%%%J%J
-25240C2%%j%%%%KJJJJLLMNMJ%%%%jkmnmllkkjjj%j%J%%%%JjJKKJKKKNONL%KKLKLJjklkkk
-25172F0jlnnmkmkkjjj%%%%%%%%jJJ%%JJKKLMMLJj%%Jjkmlmklkjj%jJ%%%j%JJJKLMOQQOLJ
-25104G1%JJKK%lnnppomlkj%%KKJJJJJ%%KKLMMNML%jJMRJ3J2Q%mlmlJK%mpj0j0j0qomjj%J
-25041D5%jj%JJJJJ%JKKLLNK%lmj%KL%lnnnmkkj%%%kjkkjJLJjjjjJKLK%%%JJJJJ%J%%%%JK
-24973D6KKJ%JJKKKMMMOPQONLNQJ1RRMNMJ1J4K0K0K7L0M8O5J02J50K42L62N46P59R71P79J19
-24930D426m99o44k67J35N05P54M30l05q90r56o40m55k93k08j30r8n8n3l1l5j1pJ7J5L2K6
-24904G60N6P4J38K02L41N00P63J051J348J030J49o11o39J0O95J344J702Q70o12j689j604
-24883E878q66l19J71L46m4o24r48p97n27l84k60j93j27r9p0o6m9m9k9k4mmOQL6O4J24K01
-24855A351L38N12P68J047J155N35l32q69o41j16L16P25P68R6p19j161r39o26m40l04k19j57
-24833A088j16q4o3n1m4m0l3k7k6k5k6k5k2k0j7j4j5j9k3j9j6j4j2j0rj0rj0pppoopppqpo
-24794B14pnnnomoponnklknpolljj%llk%JLORJ1J2JpmNJ2J8PKkj7j7oLJ1kk0j9j2rqpmkJK
-24737H0KKjmjJMMOOJ0J0J9K5L1J4J0K7N4P7Q6J2m9m0l3pJ9J9Rj1j7l2m5k3pqj5lNMnj1qk
-24693B14PJ0QKn%J0J9K6L2M0M9O2P6J15J79K89M41O58R21J182J034L17l97p22l45J97O55
-24665E074P85J81o12j180j103p48n27l52k42j59j13p4o1m6m2k6j4NJ6K5K1K9M2Q5J41K32
-24639A337L51N22P27R34P99K50k45l92L8N84J122J423J184L80o94j226j172n77K4N16N18
-24618F403j25q23j212r87o77m80l30k28j56j13q7p8o5n5m0k9j4rk%J4L2P1J26K21L43N20
-24591B220P23Q98O41M7m44n49j59K16N26M42r0o27q91o99m76l35k34j66j21q7o3n0m3l7l4
-24566F08l0k4k1j8k0k3k2j8j5j2j3j6j6j5j5j3j2j0rqpqqrqomnmnnmlmmmopnlnommonlon
-24517A25onlkjjkjllmnlkkkjklnlkjj%KJLML%llj%LKJllolmlllkkj%%jj%%%%KJKK%%JLML
-24450E7KJ%kLMNKkonm%JJjmnnlkkjjjjJ%%K%%j%%KKL%j%KMMKjmmk%JJjlmkljjjj%j%j%%%
-24382B3%%%JJJ%%kj%%%JJ%jj%%%%%%Jj%%%%JJJKJJjjk%%JJ%%jjj%JJJJjj%%KKK%k%j%Jj%
-24314C0%%j%%k%J%KJK%%j%JJKKJklk%%KK%jkjj%K%jjjj%%%%j%%kj%%Jj%j%%%%JJ%JK%%jk
-24246B6%%%JJ%jjj%%%JKKLNOMKkkjJKJ%kmmlkjkk%k%j%j%%J%%%%%JJKMMMMK%%JMPPOKlmm
-24178F4mkJJjjnmmlllkkk%J%KJ%%jj%KJJ%JJKLKJjk%KKK%kj%LOJ1J4J7MrmMJ2J2nj4pKRJ2
-24116A13jj1o%PNj2j9j3rnnmkjjj%JJJJKLMNQJ2J6K1J4j0j7rjQJ4K3J8Lnj8k2j0mLRJ4Lj9
-24066A04k1j4romllklkjjkjjj%%%j%JJJj%%jjj%%%jjj%%j%%j%%JjJ%j%%jjJ%%j%JJ%J%%%
-24001B4j%%j%%J%j%%jJ%%jj%j%%J%%jj%%j%J%%%J%JJKJKKKK%jj%%JKjkljjjjjjj%%%Jjjj
-23933A8%%%j%JJ%JKJKKj%JKKLJllk%JJ%lkkkjjJ%j%%%%j%%%%j%%J%%J%KKK%jjj%%KJkjjj
-23865A9j%%%j%J%j%%%j%%%%%%J%KJKLKJklkjkjJ%%%JJJKJJ%jkkk%j%%%JJJKKK%jj%j%jj%
-23797B1j%J%KKLJ%lkkjjjjj%%j%J%%j%J%j%%JJJJJJJ%jj%jjjJ%j%j%%%%%%%%%%%j%%j%Jj
-23729A5J%%%J%jJ%J%J%%jj%%j%%%JjJJ%%%%%%j%%%%JJ%j%JJJK%%jJJJLLLNPJ2J7J7J4Rqj8
-23665H9j1lKMoj5j0oomlkjjj%JJJKJ%JJJ%JJKJNPJ1J4J6J0%PJ8L0K9Oj4j0j4k8k8j9j3j0
-23615E7pnllkkkjj%%%J%j%j%%K%J%JLNPJ2J5J7LmMQpj9j3qnmkmmlkljkjjj%jjj%%j%%%%j
-23552A9%%%%jJj%J%J%j%Jj%J%j%Jj%%j%j%%%%%j%j%%%%%Jj%%j%%J%j%%%%%%%%%%J%%j%J%
-23484A5%%%jJ%%j%%%%%%%%J%jj%%%%%%%%%J%j%%%JjJ%jJ%%j%J%jJj%%J%%%%%j%%%%%%%%%
-23416A3jJ%%%%%%%j%J%%J%%%%%%%%%%%%%%%%%%%%j%%jJ%%J%%j%%%J%%%%J%%%%%%J%j%Jj%
-23348A5j%%%%%%%%Jj%%%j%%J%Jj%%J%%%%JJj%%%j%%Jj%%%%%%%%j%J%%%jJ%%%j%%%%J%JjJ
-23280A6%%j%%%J%j%%%%%j%J%%%%%%%%%%%%JJ%J%JK%kj%J%JJJJjjj%%%j%jJ%%j%jJ%j%%%J
-23212A8JJ%J%jjJKJKJJ%%jJ%jJ%j%%jjj%j%j%%j%%j%%jJ%%%JJJ%jjj%%JKJJ%jjk%jJ%J%j
-23144B0jj%j%j%JjJ%j%%%%j%%%%%%%%%%J%%jJJJJJj%%%J%j%jjj%j%%%%j%J%%j%J%%%j%%J
-23076A5%%JJ%KJJj%j%JJ%%k%j%jj%%j%%J%j%J%%%%%%%%j%%J%%J%Jjj%JJ%j%%jJ%%j%jJ%%
-23008A6j%J%%%%j%%%J%%%Jj%%J%j%jJ%%J%%%%%j%J%Jjj%%%%%%%%%j%%%%j%JJ%j%J%%%J%%
-22940A7J%%%J%%%%%Jj%%%j%j%%%j%j%%%%%%J%jJ%%%%J%J%%KJJJ%KJKKjk%%JKK%lkj%J%Jj
-22872B7kkk%jj%%JjJj%JJJJ%JKKK%lkj%%%%jKJJ%jk%%%JJ%kkjjjj%%%jJ%%J%JJjj%%%J%j
-22804A9jjj%%%j%J%%%%j%%%%%%%%%%%%%j%%%%%J%%%J%%%%%%%%%%%%j%j%%%%%%%Jj%jJ%%%
-22736A4%%%%%%%%%jJj%J%j%Jj%JJ%%%%%%jJjj%%J%j%J%%JJJ%%J%%%jj%%%%%%j%%%%%%%j%
-22668A4%%J%%Jj%%JJ%JJJJJJJJjJjkj%kj%%j%%j%%%J%%j%%%J%%%%J%%%%%JJJJJ%%jjjj%%
-22600A9%%%%%%%J%J%J%j%J%j%j%%%%%jj%%%j%%j%j%%%J%%JJKJ%%JJKJ%%j%j%%kjjj%%%%j
-22532A8%j%%%%%%%J%Jj%%JJJ%%%%%%Jjjj%J%%jjJjj%j%%%%%J%%JJJ%JJJJK%%jjk%jjjj%J
-22464A9J%J%JJJJ%%jjj%J%jJK%J%%jjkj%J%J%JJJJKJK%%j%jjjj%jj%jk%jj%%j%%j%%%J%j
-22396A8%%%J%J%%%%%%%JJ%%%jJ%jj%jj%%Jj%J%%JJ%Jj%j%j%%jj%%jj%%%j%jJ%%%J%%J%%%
-22328A6JJ%J%JJ%%Jj%jj%jj%%jj%%j%%%%%%%%%%jJ%%J%J%%%JjJ%j%J%J%j%%J%jjj%%%%j%
-22260A4%%%%jJ%%%j%%%J%%%%%%%J%JJJ%%j%%J%jjj%%j%j%%%%%%%%%Jj%Jj%%JjJ%%%%j%J%
-22192A4%%J%%%%%%%%Jj%%jJ%%%J%J%J%%J%j%%jj%%jj%%%%%%%%%j%%%%%%%J%%jJ%J%%JJ%J
-22124A8%j%j%jJ%jjjJj%%%%%%%%%%j%%%%%%%%%%%%%%J%%%%jJ%%%%%j%%%Jj%%%j%%%J%%%%
-22056A2%%%%%%J%jJ%jJj%%%J%j%%%%%jJjJ%%%%%%%%%J%%%%%%j%%%%J%%%%%j%%%%%%%J%%%
-21988A3j%%Jj%%%%%J%j%J%%j%%%%%%%%J%%%%j%%%%%J%%j%%j%JJ%%jJ%%j%Jj%%%%%jJ%%%J
-21920A3%j%%%%%%%%J%%%%%%%%j%%%jJJj%%%%%%%%%Jj%%%%%%%%%%jJ%%%%%%%%%%J%%%%%%j
-21852A2%%jJJj%jJ%J%j%%%J%j%%%%%%%%%%Jj%%J%j%%J%%%%%jJ%%%%jJ%%%%j%Jj%%J%%j%J
-21784A3j%%%%%%%%%%%%%J%%jJj%%%%%%%%%%J%%%%j%Jj%%%%%%%%%%%Jj%J%%%%%%j%%J%%j%
-21716A2%J%%j%%Jj%%%%%%%%%%%J%%%%%%%%%%%j%J%j%%J%%%%j%%%%J%%j%%J%%%%%%%%%j%%
-21648A2JJ%%JJ%K%JJJJjjkkj%j%%%%j%%Jj%%%%%%%%%%Jjj%%jJ%%%Jj%Jj%J%%%%%%j%%%%J
-21580A3%%%j%%%J%%j%%%%%J%%%%%%%%%%Jj%%%%%%%%%%%jJ%%j%J%jJj%%%%%%%%%J%%J%j%%
-21512A3jJ%%j%%J%j%%J%%%%%%jJ%%%%%%%%%%%%jJ%%%jJ%%%Jjj%%%Jj%%%%Jj%Jj%J%%j%%%
-21444A2%%%%%jJjJJ%%j%%%%%%%jJ%Jj%J%j%%%j%J%%%%J%%j%%%%%%%%%%%%%%%%%J%j%%J%%
-21376A3jJ%%%%%%%%%jJ%%%%%j%%%J%%j%jJJ%j%%%%J%jJj%%%%Jj%%%%%%%%jJ%J%jj%%JjJ%
-21308A2Jj%%%Jj%%%%%%%%%%JJjj%%jJ%Jj%J%%%%%Jj%j%%%%%%%%%%%%%%%%%%%%%J%%%%%Jj
-21240A3%j%JJ%j%%%%%%%%j%J%%%%%%%%%%%%%%%%%%%jJ%%%j%%J%j%%%%Jjj%%%J%%%%%%%%%
-21172A2%J%%%j%%Jj%J%%%Jj%%%%%%%j%%%Jj%J%%%jJj%%%%%%J%j%%J%%j%%%Jj%J%%%%%%%%
-21104A3%%%%%%%jJ%%%%%j%%%J%%%j%%Jj%%%J%Jj%Jjj%J%j%%%Jj%J%%jJ%jJJj%%Jj%%jJ%%
-21036A3j%%J%%jjJ%%%%%J%%%%%%%%j%%%%Jj%%%J%%%%%%j%%J%%%%%%%%%%%%%%%%%%j%%%%%
-20968A2%%%%J%jJ%%%%%%%%%%%%%%%%j%Jj%%%%%%%%%%%jJ%%%%%J%%%j%%Jj%%%%%%J%%j%%%
-20900A2%%%%%%%%%%%J%j%%%%%%%%%J%%%%%%%%%%%%%%%j%%J%%%%%jjJ%%%%Jj%%%%%%%jJ%j
-20832A1JJ%%jJ%%jJ%%j%%%%J%%jJ%%%j%%%J%%%%j%J%%j%%%J%j%J%%%j%%%%%%%%J%%%%%j%
-20764A2%%%%%%%%J%%%j%%%%%%%jJ%%j%%JJ%jJjJ%%%j%J%j%%%%%J%j%J%j%J%%jJ%%j%%J%%
-20696A3%%jJ%%%%%%%j%%%%%%%j%JJ%%j%J%%jJ%%%%%%%%j%%%%%%%J%%%%%%%%%%%jJ%%j%%%
-20628A2%%%J%%j%%%JjJj%Jj%J%jJ%%%j%%%JjJ%%%%j%%%Jj%%%%%%%J%j%%J%%%%%%%jJ%%%j
-20560A2%J%j%%J%jJ%%%%%%%%%%%j%J%J%j%%%j%%J%Jjj%J%%jJ%%%j%%%%%%%J%%%Jj%J%j%%
-20492A3%%%j%J%j%J%j%%%%%%jJJ%%j%%%%%%J%%%j%JjJj%J%%%%%j%%%%%%J%j%%Jj%%%%%%%
-20424A2J%j%%J%j%JjjJJ%%%%j%%J%%j%J%%%%%%%%%j%JjJ%%j%%%J%%j%J%j%%%J%%%%%%Jj%
-20356A3%%%%%%%%%%%%%%j%%%%%%%J%%jJ%%%%%%jJ%%%%%Jj%%%%%%%%%%%%%%%j%%J%%%%%%%
-20288A3%j%%%%%J%%%Jj%%%%%Jj%%%%%%%%%%j%JjJ%%%%%jJ%%%%%%%%%jJ%%%%Jj%j%%Jj%J%
-20220A3Jj%j%J%j%%%J%%%j%%J%%J%j%%jJ%%j%%%%%J%%%%%j%J%%j%J%jJjJ%%%%%%%%%%jJ%
-20152A3%%%%%%%%%j%J%%j%%%J%J%%jjJ%j%J%%%%%%%%%j%%J%%%%%%%%%%%%%%%%%%j%J%jJ%
-20084A3%%j%Jj%%J%%Jj%%%%%%%%%%%j%%J%%%%%%%%%%%%%%%Jj%jJ%%j%J%%jJ%%%%%%%%%j%
-20016A2J%%%j%%%%J%%%%%%%%%%%%%%%%%%%%%%%%%%%%%j%J%%%%%%%%%%%Jj%%%Jj%%%%j%Jj
-19948A2J%j%%%%J%%%j%%%%%%%JjJ%%j%J%%%j%%%%J%%%jJ%%%%j%%%%%J%j%%%J%%%%%%%%%%
-19880A3%%%%%%%%%%j%%J%%%%%%%%%%%%%%%%%%j%J%%J%%j%jJ%%%%%%%%%%%%%%%%jJ%%%%%%
-19812A3%%%%%Jj%Jj%%%%%%j%%%%J%%%%%%j%J%%%%J%%%jJj%%%%%%%%%Jj%%%%%%%jJ%%%%%%
-19744A3%%%%%%j%%J%%%%%%%%%%%%%%%%%%%%%%%J%j%%%%%%%%%j%%J%%j%%J%Jjj%%%J%%%j%
-19676A2J%%jJ%%%%%%%%%%j%J%%j%%%%%%%%%J%%%%%%%J%%j%%%J%%j%%Jj%%%%jJ%%%%%%%J%
-19608A4%j%%%%%%%%%%%%%jJ%%%%%%Jj%%J%%J%j%%%%%%%%j%%J%j%%%%%%%j%J%%jJ%%%%%%%
-19540A3%%%%%J%j%%%%%%%J%j%%Jj%%%%%%%%%%%%%%%%J%%j%%%%J%j%%%%J%j%J%%%%j%%%%%
-19472A3%%%%%%%%%%%%%%J%%jJ%j%%%%%%J%jJ%%j%%%%%j%%J%%%%%%%%%%%%j%J%j%J%%%j%J
-19404A3%%J%%%j%%J%%j%%%%%%%%%%%JjJ%%%%%%j%%%%J%j%%%%%j%%%J%%%%%%Jj%%%%%%%%%
-19336A3%%%%%%Jj%%%%%%%%%jJ%%%j%J%%%JjJjJ%jJ%j%%%%%%%%%%%%%%%jJ%%%jJ%%%%%%Jj
-19268A3%J%%j%Jj%%j%%J%%%%%%%%%%%%%%%%%%%%%%%J%j%%%%%%%%jJ%Jj%%%%%%%J%%j%%%%
-19200A3%%%%%%%J%%%J%%%%%J%%%%jj%%%Jj%j%%%Jj%jJ%%%J%%%%%j%%J%%%%%%%%%%%%%%j%
-19132A3%%%%%%%%jJ%%jJ%%%%%%J%j%%J%%%jJ%%j%J%%%%%%%%j%%J%%j%%%%%%%%%%%%%J%j%
-19064A3%%%%%J%j%%JjJ%%%%%j%%%jJ%JjJ%%jJ%j%J%j%%J%%j%J%jjJ%%%%jJJj%%%%%JjJj%
-18996A3jJ%%Jj%%%%J%%%j%J%%%%%%%%%%Jjj%%%J%%j%%%J%j%%%%%%%Jj%%%%%%%Jj%J%%j%%
-18928A3%%%%j%JJ%j%%J%j%%%%%%Jj%Jj%%%%%%%%%%%%%Jj%J%%%%%%j%%jJ%%%Jj%J%J%%j%%
-18860A4%j%Jj%J%j%%%%%J%j%J%%jJ%%%%jJ%%%%%jjJJ%jJ%%%%%j%%%Jj%%J%%%%%%%%jJ%%%
-18792A4%%%%%j%%%%%%%%%%%%%%%j%%%%J%%%%%%J%j%%%%%%%%%%J%%%%%%%j%J%j%Jj%%%%%%
-18724A3J%%%%j%%%%%J%j%%%%%JjJjJj%%%%%%%%%%%Jj%%J%%jJ%%%%j%%%%J%%%j%%%%%%jJ%
-18656A3Jj%%%%%%%%%%J%%%%jJ%%%j%%%%%%%%%%Jj%J%j%%%%%J%%%%jJ%%%%%%%%%%%%%j%J%
-18588A4%%%jJ%j%J%%%%%%%j%%%%%%%%%%%%%%%%%%%%%J%j%J%j%%%%%%%J%%jJ%%%%%%%%%%j
-18520A3J%%%%%j%Jj%%%J%%%j%%J%%%%%%%%j%%%%%%%J%%%%%jJjJ%%%%%%%j%%J%%%%%%%%%%
-18452A4%J%j%%%%Jj%Jj%%Jj%j%J%%%%%%%Jj%%%j%JjJJj%%%%J%JKJ%%j%jj%%%j%%j%J%%%%
-18384A5j%j%J%%j%J%J%jJ%J%JJJJJKjj%jkjj%%%%jj%%Jj%J%%jJj%%%%%%%Jj%%%%%J%J%%J
-18316A7jj%%j%%%%%%%%%%%%%j%jJ%j%J%%%%%J%j%%%%%%%%J%%%%%J%j%j%J%%%%%%%%%%J%%
-18248A5%j%%%%%%%%%%%%j%%J%%%%%%%%%%%%%%jJ%%%JjJj%%%j%J%jJ%%%%j%J%%%%%%%%%%%
-18180A4%%%%%j%%J%%%%%%%%%J%jJjJ%%%j%%%%%%%%%%%%%%%%%jJJ%%%%JjjJ%%%%%%jJ%%%%
-18112A5j%J%%%j%%J%%%%%j%J%%j%%J%%%%%%j%%J%j%%%%%%%%J%%%%%jJ%%j%%%%%%J%%%j%%
-18044A4%%j%%%%%%%%J%Jj%J%%j%%%%%%%%%%%J%%%%%%%j%%%%%%%%%%%%%J%%%%jJ%%%j%%J%
-17976A5%%%Jj%%%J%%%%jJJ%%%JJ%%%J%JJKJJJMLNNRJ3K1L2N4P9J18J65J70L0j53j80j26p8
-17926A98n0l3k1j4j1pnnlllkkkj%jjjjj%%jjjjj%jJ%%%j%j%%j%JjJ%%j%j%%%%jj%Jj%%%%
-17864B0j%j%jJ%%%%%j%%%%j%%%%%%j%%%j%%%J%j%%JJj%%%%%%jJ%j%%%%%%%J%%%%%%%%j%%
-17796A4%J%j%%%jJ%%%J%%j%%J%%j%%%%%%%%JjjJ%%%%Jj%Jj%%%Jj%%%%%jJJ%%%j%%%%%%%%
-17728A4Jj%%JjJ%%jJ%%%j%%%%jJ%j%%%%%J%%%%jJ%%%%jJ%jJ%%%%JjjJ%%%j%J%%Jj%jJ%%%
-17660A4J%%%%%j%%J%j%%Jj%%%%%J%j%%%jJ%%%J%%%%%j%Jj%%%Jj%%%j%J%%%J%%j%Jj%%%%j
-17592A3J%%J%%%%%%%%%j%%%%%%%%%%%jJ%%%%JjJ%jJ%%%%J%%%%jJj%%%%%%%J%j%%jJj%jJ%
-17524A4%%%%%%j%%J%%%%%J%%%%%jJ%%j%%%%%%J%j%%J%%jJj%%%%%%%%J%%j%%J%%%%jJj%%%
-17456A4%%%Jj%j%JJjJ%%JJJ%jjj%%j%%%%%%%%%%%J%%%j%%%%%%%%%%%J%j%J%%%j%%%%%Jj%
-17388A4%J%%j%%%%Jj%%%%%%%jJ%%%%J%j%%%%%%%%%%%%j%J%%%%%%%%%J%%j%%%%JjJ%%j%%J
-17320A5j%jJ%%%%%%J%j%%%%%%%%%J%j%%jJJ%j%%%%%%%%%%%%%%%J%%j%%%%J%%%j%%%J%%%%
-17252A5jJ%%%%%%%%j%J%%j%%J%%%%%%%%%jJ%%%j%%%%%%%J%%j%%J%%%%%%jJ%jJj%%%Jj%%%
-17184A4%%%JjJj%J%j%%%%%%%%%jJ%j%J%%%J%%%%%%j%%%%J%%%j%%%%J%%j%%%%%%%%%jJ%%J
-17116A5j%%%%J%j%%J%%%Jj%%%%%j%%%%%%J%j%%%%%%%%%%J%jJ%%%%%j%Jjj%J%jJ%%%J%%%j
-17048A4%%%%%%%%%%%%%%%Jj%%%%J%%j%%J%%%j%%%%%%Jj%J%jJj%%%J%j%%%J%j%%%%%%%%%%
-16980A4%%Jj%%%%Jj%Jj%%%J%j%%%%%%%%J%%%%%%%%%%jJ%j%%%%%%%%%jJ%%%J%%%j%J%j%%J
-16912A5j%%%%jJjJ%%%%%%%Jj%%%%%%J%%%%%%%%%j%%%J%j%%%jJ%%%%JjJ%%j%J%%%%%%%%jJ
-16844A5%%%jJj%%%%%%J%%jJ%%%Jj%%j%%%%%JjJ%j%Jj%%%%%%%%%%Jj%%J%j%J%%%%%%%%%%%
-16776A5%%%%j%%%%%%%JjJ%jJ%%%j%%%J%j%%%%%%%Jj%%%%J%%Jj%%%%%j%J%%%%%j%%%J%%%%
-16708A5%%j%J%%%%%%%%jJ%%j%%%%%%%%%%%%%J%%%%%%j%J%j%%%%J%%%%%%%%%J%j%%j%J%%%
-16640A5%%%%%%%%%%%%Jj%%J%%%j%%%%%%%%%%j%J%%%%%%%%%%%%Jj%%%%%jJ%%%%Jj%%%%%%%
-16572A5%%%Jj%%JJ%%%%j%%%%%%%%%%%%J%jJ%J%%%Jj%%%%%j%%%Jj%%J%%JjJJ%Jj%%jJjj%%
-16504A8jJ%%j%J%%%%%%J%%j%Jj%j%%JjjJj%%Jj%%%%J%%%%j%%%J%%j%%%%%%%%%%%%%j%%%%
-16436A5%Jj%J%jJ%%j%%%%J%%%%%%%j%%%%%J%j%%J%j%%%%j%J%%j%J%%%J%%%%%%j%%%%%%j%
-16368A4%%%%%J%jJ%%%%%j%J%%%j%%J%%%%%%%%%%j%J%%%%%%%%%%%j%%%%J%%%%%%%%%%%Jj%
-16300A5%%j%J%%%%%%Jj%%%%%%%j%Jj%%%J%j%%%J%%%%%%%%jJ%%%%%%%%%%%%j%J%j%%J%%%%
-16232A5J%j%%%%Jj%%%%%%%%%jJjJ%%J%j%Jj%%%%%%%%%j%J%%%%%%%j%%%J%%%%J%%%%j%%%%
-16164A5%%J%%%%j%%%j%Jj%J%%%%%%jJ%%j%%%%J%%%%%Jj%%%%%%jJ%%%%%%%%%%%%%%%%%%%%
-16096A5%%%j%%J%%%%%%%%%%%j%%J%%J%%%j%J%%j%%%%Kj%%%j%%%J%jj%J%%jJjJ%%%%%%%%j
-16028A4J%%%%jJ%jJ%%jJJjj%J%j%Jj%%J%Jj%%%%J%j%%%%%%%%j%%%%%%J%%%%%j%J%%j%%%%
-15960A4Jj%%J%%%%%%%J%%j%%%%%%J%%%j%%%%jJ%%%%%%%%%%%%%%%%%%%%%%%%jJ%%%%%%j%J
-15892A5%%%%%j%J%%%%J%j%%%%%%%%%%%Jj%%%%%%%%%Jj%%%%J%%jJ%%j%%j%%J%J%j%%%%%%%
-15824A5%J%%jJ%jJ%%%%%%Jj%j%jJ%%%%%%j%J%%%%%%%%%%%%%%%%%%J%j%%JjJ%%%%%jJ%j%%
-15756A5J%%%%j%jJ%%JjJ%%%j%%%%%%jJ%%%%%%%%%%jJ%%%%J%j%%%%%J%j%%%jJ%j%J%%%%%%
-15688A5%%J%%%%%%j%%%%%%J%jJj%%%%%%j%Jj%%J%%%J%%%%%%%%jJ%j%%JJ%j%%%jJj%%%%%%
-15620A5%%%%%%J%j%%%%J%%j%%%%Jj%J%%%%%%%%%Jjj%%%%%%%%%%%%J%%j%%%%%%%%%%%%Jj%
-15552A5%%%J%%j%%%%%%%Jj%%%J%j%%%%%%%%%%%%%%%%%%JJ%%%%j%J%jJjjJ%%j%%%%%%%J%J
-15484A7%%j%%%Jj%%%%%%%J%%%%%%j%%%%%j%J%%%%%J%%%%%%%%%%J%J%J%%%%%%%jjjjJ%%%%
-15416A7j%%%%%%%%%j%%%%%%%%Jj%%%%J%%%jJJj%%%%%%%%%j%J%%%%%%%%j%%%J%j%%%%%%%J
-15348A6%j%%%%%jJ%%%J%%%%%%%%%%j%%J%%%%j%%%J%%%jJ%%%%j%jJ%Jj%J%%%%%Jj%J%Jj%J
-15280A8j%Jj%%JjjJ%%j%%%%%j%%JJ%%%%%J%J%%J%%J%%jj%%j%%%jJ%%j%%%%%%%j%%J%jjJ%
-15212A6j%J%%jJ%%%%jJ%Jj%%%%Jj%%%J%%%%%j%%JjjJ%%%%%%%J%%%%%%%%%%%%%%%j%%%%%%
-15144A6JjJ%%%%jJ%%%%%jJ%%%%%%J%%%%j%%J%%j%%%%%%j%J%j%%%%%J%%%%%%%%%%%Jj%%%%
-15076A7%jJ%%%%j%J%%j%%J%%%%%%%%J%j%J%%%%%j%J%j%j%%%%%%J%%%%%jJJ%jJjJ%j%JJ%%
-15008A9%j%j%J%J%%%%%%J%j%%%j%%%%%%J%j%%%%%%%%%J%%j%%%%%%%%%j%%%%%%%j%J%%%J%
-14940A8jJ%%%%%%%%%jJ%jJ%J%%%%%%%JJ%%%J%jJj%j%%%%jj%j%%J%%%%jJ%%%%%%jJ%%Jj%%
-14872A8%%%%j%%%%Jj%%J%%j%J%j%%J%%%%%%%%%%%%%%%%j%%J%Jj%%%JJjj%J%%%%%%%J%JjJ
-14804B1JJJ%%KJKKLMNOJ1J3J7J9J9J3NKJkqj7j8j7j4j1qonllkkkjjjkJj%jJj%j%jJjjJ%%
-14747B3j%%%%j%%J%j%%%%%%%%%%%J%j%%%j%j%J%%j%J%jJ%%j%%%jJ%%jJj%%%J%j%%Jj%j%j
-14679A6J%%J%%j%J%%%%%%%J%%j%%JjJ%j%%%%%J%%j%%%%%%%%%%J%%j%%J%%j%%%%%%%%%J%j
-14611A8%%%%%jJj%%%J%%jJ%jJ%J%%%%%%%%%j%J%%%Jj%J%KKKjjkjj%%%%%%jj%%j%%%%JJJJ
-14543B1KKKJKKKLLLJ%%J%klllkkjjjjj%%%j%%%%j%%%%%jJ%%%J%%%JJJK%j%k%j%j%j%jJ%%
-14475B3%j%J%%J%J%%j%%%%%%J%%%J%%%j%%%%%%j%J%jJJ%%%%J%J%%J%J%JJJjJJJ%JKJLLMM
-14407E3NOPJ0J4K0K5L5M5N3N6M7L2J6mk3l8m9n2m5l6k7k1j6j2rqonmmlkkjj%%%LLLnnlk%
-14360E0J%lk%%%%%j%%j%%kj%Jj%J%%%%kkjj%%%%%jjj%%%%%jJ%%%%jJJJ%%%%j%%%%%%%j%%
-14292C3%J%%J%JJJ%%%%%j%J%%%%%J%Jj%%j%j%%j%jj%JJJJ%%J%%%%j%%%%JKKLLMKJjkkkk%
-14224D7jk%j%%j%j%%%JJJJKJ%%j%%%J%J%KJJ%J%%%%%%j%jjj%%j%%KKJKKKKJ%%%JJKLLLNN
-14156H6NMNK%%klllkjk%j%%JJJJ%jjj%j%loqj0j0j0pmJOJ0J3J3J2J2J0RPNLK%jjjjjjJLN
-14097A33NPQQQQRQNOOPQJ0J3J7K2L3M6O9R7J36J69J33q1j73j11p8n0l4j8qJOJ1J4J7J8K2
-14058E07K5K7K7K9K9L1L1L3L4L7M1M6N3N9O7P6Q6R6J09J23J40J65J94K30K80L40M15N07O23
-14029D460P60R37J169J492J966K680L718N178P073R242J1032J1174R224O584L311o91m458
-14012G4851p686j0400j0983r339p268n482m098l059k317j780j413j148r58q03o86n78m95
-13995F358m20l69l20k86k52k30k04j88j70j58j43j37j24j19j10j04r5r0p9p6o6o3n5n1m3
-13970B406m0l6l8l7m3m8n8o3p0p4p7p5p4o9o7o2o1n5n3m8m7m4m4m2m3m1m3l9l9l6l5l1l1
-13937G43k7k6k4k4k1k3k1k1j8k2k1k2j9j9j4j3plPJ7L7O2R9J43J94J09j57j84j11q9o6n3
-13905D06m2l6k7k2j6j2j0j0pqnqpqnoopnpoqoj0qrpomkJJLKLJKjjk%l%kkkJj%j%jjkkkjl
-13847G3kkkljkkk%kjkJj%j%%%j%j%kJjJ%%%Jj%j%k%j%jJjJjJ%JJKJK%Jj%kjlkjjjjkj%%%
-13779C6JJJJJ%J%KJKKLLMKMLMKK%%jjlkmkmkllkklkkjjjjj%jjjjj%jj%%%jjJ%J%%%%%%%J
-13711B9%%%j%%j%%j%%%%k%%jj%%%%%%%j%%%%%%%%%JK%JJJ%%%%%%%%%JJ%j%JJ%%j%%J%%JJ
-13643C2JKKJJKKLLNNORJ1J5K1K6L8M8N6N4M4K9J0j0k8m2n1n1m2l4k6k0j5j1rqnolmllkkk
-13597D9kjjjjjjjj%k%j%k%jjj%%%%%%j%%j%%%jJk%%%j%jJ%%k%%%j%%%%%jJj%%%%%jJjJj%
-13529B1%j%%%JjJj%%%%%%%%%j%%%j%jJ%%%%%%j%%Jj%%%%JJJJJ%K%J%J%Jj%%jk%jJj%j%%J
-13461B2j%j%%J%%j%jJ%%%JjJjJ%%JJjjjJ%%kJJ%j%%%jJj%%Jj%%%%%%JjJj%%J%%%%%%j%%%
-13393A9%%jKj%jJ%%%%%%%%%%jJ%J%JJK%LLMOPM%omnlljl%j%%%jJJ%j%j%jj%%j%j%%%%J%J
-13325B2JK%Kjjjjj%j%j%%%%%%%%j%%%J%jJ%%%%%JJJ%j%%jj%%%%J%j%%%%%J%%%J%J%%j%%%
-13257B2%jj%%%J%j%jJ%%%%%%%%%%%%JJ%JJKJLLOQJ2J8K5K9K2nk7k6k0j4j0qnlkkkkjj%%j
-13199B4%j%%%j%jJj%j%%%%J%%jj%%%%%%%%j%%J%%jJjJ%%%Jj%%%%Jj%%%j%%%%%%%jJj%%%%
-13131A7Jj%%%%%%%jJjJjJ%Jj%%JjJjJj%%%jKj%jJjJjJjJ%%jKjJjJj%jJ%JjJjJj%%%%JkJ%
-13063A7%%%%JjJjJ%%%%%J%J%JJKKMLPPQJoqnnlljl%j%jJkJjJjJjJj%%%jJ%%%%jJj%%JjJj
-12995A8Jj%%JjJjKj%jJjJj%jJjJ%%%%%%jKj%j%jKj%%Jj%%%jJjJ%Jj%%J%j%%jJ%Jj%jJj%%
-12927A6J%%%%%%%%%%%%jJjJjJ%%jJjJj%%J%J%JjJj%jJ%%%%%%%%%Jj%jJjJ%%%%jJjJ%J%%j
-12859A8%jJ%jJ%%%j%%%J%%%%jJ%J%%%%%%%%%%%jJ%j%%J%%%J%%%j%%J%jj%J%J%%j%jJ%%%%
-12791A9%J%J%%%J%J%%%J%J%%JJ%KLMNQJ2K0K8M2N0M5j3n4m3k8k2j5j1qpmlkk%kjk%k%j%j
-12736B5Jj%jJj%%%j%jJj%jJjJk%%JjJjK%Kj%jJjJj%jJkKjJjKjJjJjJjJkK%K%LJOMPMKj%o
-12668D5nokljk%kJkJkJkKjJjJkJjJjL%KjKkJkKkJjKljkK%KjJjJkKjKkJkKlJkJkLjKjKkKk
-12600B2JjJlKlJkKlJjKkKjKkLjKjKjJlKjKlJkKjKkK%KkJjJkKjKkKkKjLkKkJkKkKkJkKkJk
-12532B1LkJkLjLjLjKlJkLjL%OKPNJ0KJnmpkojlJjKm%jLjKJOjKJOLJ0J7L2L3L7Ql9n1l0j8
-12474E3nojlL%MJLjKkJl%ljlJmJjL%LJLJL%LjKjJkJjMJMMM%K%Mjjl%jJ%MNOKKJNNQOQPOO
-12406A41ONNONNPJ2J4J6J4J8J7K1K2K7K9L6M1N3O3Q1R7J23J50K00K50L39M58O63R91J545
-12374E460K415L728N479P596R352N470o647r406o117m448l177k333j626j172p55n70l95l31
-12356B523k34k14j53j49j08j11p8q7o4p2n1o2m2n2l3m3k5l7k5l8k3l1j7l0j7k5j3k0qj7n
-12325F39j3lj2jrJj6j2k7k0k7j8k6j5k2j2k1j4k1j0j5lj3pj4qj8j0j6oj4nj2mj0kj0lrkr
-12284A51kj0lqlrlj0jp%nKmMkMjOJRMLj4j0j1%jJ0NNj0nrlj1jlJm%l%o%lKn%ojpjnMJN%L
-12225C3kKkKjKkKmJkKkLkLlJlKkKlKlJkJkKlKlJkKkKkLkKkJjJkKkJjLkKjLl%kKkKkKkJkK
-12157B2kKjKkLjKkKj%k%jJkKkJkJjKjJjKjJjJjjj%jJjJjJkJjK%Kj%kJj%%JjJkJjK%J%%jJ
-12089B0kJjJjKj%jJ%Jj%jJ%J%%j%j%%J%Jj%%J%%%%j%jJj%%%jJ%JjJjJjJjJ%%%j%KJ%%J%%
-12021B2J%J%%%j%%%j%%%j%%%%%%Jj%%%%%JJ%jkkj%%KJJJJJJ%JKJJJKJLMOJ0J4K2L3M5N3L1
-11959B55l5n2l4k4j7j1rrmlkmlkkj%j%j%%%j%j%%J%J%%JKJKJJKKKLJKJKKKKNMMMONPPRJ0
-11899A31J2J4J7K2K6L3M1N1O5Q7J15J60K26L29M75O83R36J226J456J287J61j145j412j151
-11875C845q73o61m95l69k63j91j40j08q2o7n2m4l6l2k7k4k0j9j6j6j3j3j0j1rrprpqopno
-11841A90nnkjkmkljkjllmnnnnmmlmlmlljkjljlkmkkjkjkjkkkjkjkkljljljljjjk%jJj%%%
-11774D1jJkkljk%%%jjj%j%jJjJj%%%jjj%j%j%k%%J%J%Jj%jJ%%j%%%%Jj%%%%%JjjJj%%Jj%
-11706A9%%%j%%%%J%%%%%j%%%%%%%%%J%%%j%jJ%%%%jJ%Jj%%%%%%%%%%%%%jJ%j%%%JjJ%JjJ
-11638A9%j%%%%%%%%j%Jj%%jJ%Jj%%J%%j%%J%%%jJj%%%%%%%%%%Jj%jJj%%%%%J%Jj%%j%%J%
-11570A7%%%%%j%J%%%jJ%%%%%%%%%j%%jJ%%%%%%J%%%jJ%%%%%Jj%%%J%kJ%%%J%%j%%J%%%J%
-11502A9%JJJJKMMNPOJlonnllkk%kjj%%%%%j%%%%j%J%%%%%%%%%%%%j%%J%Jjj%%%J%%j%%%%
-11434A7%jJ%%j%J%%%%%J%%%%j%%%%%%J%jJjjJ%%%%%%%%%%%%%%%%%%%jJj%%%%J%Jj%jJj%%
-11366A6%%Jj%%%J%%%%%j%%J%J%%%%%j%%%%%%%%j%%J%%%%%%%j%%J%%%%%%%j%J%%%j%J%jJ%
-11298A7%j%J%J%j%J%%J%%%J%J%JKKMOJ0J4J7Qq%O%j5j4rpnllkjjjjjJj%%%%%jJ%%%%j%%J
-11235B0KJKLMMlnkkkjjj%%%jJ%j%%%%%%%%jJJjJj%%%j%%%%%%%%%%%J%%%j%%%%%%%J%%%%j
-11167A7%%%J%%j%j%%J%%Jj%%J%%%%%%j%J%jJ%j%j%JJ%J%j%%%%%%%%%%%%%%J%%j%%J%JJJ%
-11099B2%%%J%j%JJJKKJ%JJLPQRJ0jqkJ%lnmljKMNJkjJLJKNOjkk%LMOPOQJ1J8K0Mj9j8qno
-11037I6oqnl%KK%npkkkjJKjnmkJKMMMJ%LPMrj1romk%%jljkjj%j%%j%%j%%jj%%j%%%J%j%j
-10970B3%j%j%%%%j%J%%%%j%%%%%%j%%%J%%%%j%%j%%%%%%J%j%%%%j%J%%%jJ%%%%%%%j%%%%
-10902A7Jj%%J%%jjJ%%%%%%%%%%%%%%%%%%%%%%J%%%%%%%%%j%J%%%%%%%%%%%%%%%%%%%%%%%
-10834A8%%%%%%%%%%j%%%J%%%Jj%%%J%KJKKJJj%kjk%j%%%jj%Jj%%%%jjJ%%%J%J%j%%j%%%%
-10766A8%%%j%%%J%%%%%j%jJ%jJJj%j%J%%Jj%%%J%j%%%%%%%%%j%%%J%jJ%%%%%%%J%%j%%%J
-10698A8%%%%%%jJ%jjJJ%%%Jj%%%%%%%%%%%j%%%%%%%%%j%JJj%%%J%j%J%%j%%%%%%%%%%%J%
-10630A8%j%%%%%%%%%%%%%%%%J%%%%%j%%%%%j%J%j%Jj%J%%%jJ%%%%%J%jJ%j%J%%J%j%%%jJ
-10562A8j%%JJ%%%j%%%%%%j%Jj%%%%%jJ%%J%J%%%%%%%j%%j%J%%%Jj%jJ%%%%%%j%%J%%j%%%
-10494A7%J%%jJj%%%%%%%jJ%%%%%%JjJ%%%%%jJ%%jJ%%j%%%J%j%%J%%%Jj%%%%%%%%J%%%%JJ
-10426B1%%%K%JJKLOPJ3K0K9L7K4k8l7k2j5j2romlkk%jjj%%%j%%Jj%j%j%%%%%%%%%%J%%%%
-10368B1jJ%%jJ%%j%%Jj%%%%%jjJ%%%%J%JjJJKJjjjjj%%%Jjj%%j%j%%J%%%%%%j%%J%%j%J%
-10300A8%Jj%%%%%j%JJJ%%JJKLMjllj%%KK%lkkJ%%%j%%J%%jJJJ%JKKjjjjkj%j%%j%%%%%%%
-10232A9%%%%%%%%%J%%JJJK%%jjjjj%j%jJ%jJ%%%%%J%%%%%%%%J%J%%Jj%jj%%jjJ%%%%jJ%%
-10164A9%jJ%J%%jJj%%j%JjJ%j%J%%J%%%%KJ%j%j%j%%j%%%%jJ%%%JJ%%%JJ%JKLMNQJ3K0K6
-10099A05K5pl0k0j4rrmmjk%jJ%%%KJKJMKLLKJLLMLNMMKKJMMOPJ1J0Qnomopj%kpmonolnlm
-10038E8klkmkljljljj%jJk%k%k%jJj%%JjJjJj%%JjJjJj%kJ%JkJjKjJjKjJjLj%lJkKjKkKj
-9970B5KkJkJkKjKkLkJkKkLjKjLkLkLkKkMjLkLkMjN%NjPJRMJ3RK3J7L0L1N4L7N0Q3J67K48
-9914H30L88N22N43k09n83l04j45k3J06K41L14r3m55k85j93j27j03o6n3k8k3nkJ4K4M6P8J31
-9886E40J93K67K20j52k96j73j23p7n4m3n2k9k7j6j6oj1oqlolokmjmjkknjljo%kJnlqoqJJ
-9841E2L%J%K%LkJk%l%l%ljkJjJjJjJjKkJkKkJjJkJjKjMjKjMjJlKmKkMjOKO%OJRLJ1PJ8J6
-9775A36L3M4Q1J14J78K34K18j46k65j47r8p1m3l1j4j2LjJ2PK2J5L5K8N1M9Q3Q7J37J64K63
-9744A166L66O15R49J582K382L482M550L666k620n003l052k188j519j111p31n48l20k58j61
-9725A247j51r1r9n8o9l9n4k8m3k2l6j7l2j4k7j0k3qj9pk0pj8mj5nj4lj2jj1%qKqKoMqlj4
-9684B51pj4nj4nj3lj0mj1kqJqjpkqkpJnKmKljj0mqkpjojojo%n%mJmJlMkLkLjNJLqnqjmKj
-9622C6Lm%lKmKkKkKkJlJkKkjl%l%kK%L%KkKkKjJjJlKkJjKjJj%kKkKlKkJkJkKjKkJkJjKjK
-9553B1kJkKkKkKkJ%JjKkKjJjJ%K%LKMlklJ%JJLkkl%k%j%jJ%JjJ%JJJjjkJjJj%j%j%jJjJj
-9484A7JjJjJ%%%Jk%%%%J%%jJj%%J%%%%jJjJj%%%%%j%%J%%%J%%jJ%%%%%%j%%%J%%%j%%%%%
-9415A7%%%%%%%%%J%%j%%%%jJJ%J%JJJJjjjj%%%%%%%%JJ%%JJ%KLMPJ0J6K4K9J9j8k3rJRJ7
-9354A14Ok0k5j6j1polkjkj%j%jj%%%j%%j%%%%%j%%%Jj%jJj%%%J%jJj%%%jJj%%%%%%%%%jJ
-9290A8%%%%j%%J%%jJjJ%%jJkJ%Jj%jJjKj%%%%J%%jJ%%kJ%Jj%jJ%%%Jj%%%jJjJjJjJj%%%%
-9221A6JjJjJjKjJjJj%jJ%J%%%JjJj%%%jJjJjJjJ%Jj%j%%J%J%JjJj%j%%%%j%J%%%%jJjJjJ
-9152A8jJjJ%%%J%%%JJJJLJ%jJj%ljj%jj%%jJj%%%%%j%jJ%Jj%%%%%%%%%%J%%%%j%%%%%jJ%
-9083A7J%%j%JJj%J%j%j%%%%%%JjJj%%JjJ%%j%%J%%j%%%%%%%%%%%%%jJJ%%J%%%%%%%%jJ%j
-9014A8%%%J%%j%%%%%%%%J%%j%%Jj%j%J%%jJ%%jJ%%%%%%%%j%J%%%j%%%jJJj%%%J%%j%%JJ%
-8945A9%j%%j%%J%J%%j%%%j%jJJ%j%%%%%jJ%J%%%%%%%%%%%J%%jJj%%%%%jJ%J%%%%j%%%%%%
-8876A8%%%%%%Jjj%%jJj%%J%J%%J%jJjJ%%j%%Jj%%JjJ%%%%%J%%%%J%j%%J%%jJ%JjJ%%%%%%
-8807B2%J%J%%%K%%%JJJ%%%JJJJJKKJLJMLLMNORJ1J5J9K7L5M2M0M9Q0J24J81K60L63M34K85
-8758B042k2r1N0Kl29m15k95k10j51j12q1o1m0l1k7k4j7j5j1j0pqoonnmmkmkkklkljkkj%j
-8716H0%jJ%LJLLMLMLLKLMONPPQMLJJJMNOOMjlopomkjlloprrqonnnnonnnnmmkljjjjjk%jj
-8647C5k%j%k%%%jj%Jjj%Jjj%%j%j%j%jj%Jj%%%jJ%%%%%%j%%%%%%%j%%%%%%%%%%%j%%%%%%
-8578A8Jj%%%%%%Jj%Jj%j%J%%%%%j%J%j%%%%%%J%%%%%j%J%jJ%%%Jjj%%%J%%j%%%%%J%%%j%
-8509A7jJ%J%%%jJj%%%J%%%%%%jJ%%%%%J%j%j%%%J%%%j%%%%%%%%%J%%%jjJ%J%%%%%jJj%%J
-8440A8j%%J%%%%%%jJ%%%%jJ%%%%%%j%J%%%jJ%%%%%%jJjJ%%%%%%%%jJj%JJj%j%%JjJ%J%J%
-8371B0JKKKJj%%%kkk%j%j%%j%Jj%jJjJ%%jJ%%j%JJj%%%%%%%j%%%%%%J%j%J%%j%J%%%jJ%%
-8302A8%Jj%%JjJjJ%%j%%%%%%%J%j%jJ%%%%j%J%%JjJ%JJKJjkjjj%%j%%J%%%Jjj%J%%jJ%%j
-8233A7%%%%%%J%%j%Jj%Jj%%%j%J%%%%%%%%%J%%%j%J%j%%%%%%%Jj%J%%j%%%%%%J%%j%%J%%
-8164A8%%%%%%%j%%%J%%%%jJj%J%%%J%%j%%%J%%%%%%j%%%J%%j%Jj%%%%Jj%%%%J%%%%%%%%j
-8095A8%%%%J%jJ%%%%%%%%%%%%%%%%%%%j%%J%J%j%%%%%%%%J%%J%j%%%jJ%J%%jJ%j%Jj%%Jj
-8026B0%jJ%%%%%%%J%%JJ%KJ%JKKMLMLKJ%JJLNOPPLjkl%KNPQOKnqpmlJLLJjoppmmjj%%kmm
-7957D5mlkkk%j%jj%jj%%Jj%j%%j%%%Jj%j%%J%%j%%%%%%%%%jJjJ%j%%%Jj%%J%%%%%j%%%J%
-7888B4Jj%%%j%%J%J%%%%%%jJ%j%%j%jJ%%%%%%jJ%%jJj%%%%%jJ%%J%%Jj%%%J%%JjJj%%J%J
-7819B6jJ%%%%%JjJ%Jj%%%%%%%%J%%%Jj%J%jJ%%J%%J%jJJ%%jJJJ%J%%%J%JJJ%%J%jJJJJJJ
-7750D5MOJ0J2Opj1qomk%KJjkllllk%KJJK%%%%%%JKKJJJJJJ%KKKKKKLLLMMNQJ1J4J8K4K6K2
-7689B05Nrj1qjOJ3K2K6K1%j8j8j1lOJ4K0K1J4kj4j6rlLQJ1J6K0K5L2L8M7N9P4R3J19J58K11
-7649A164K85L82M98O18P11P10N53K89Q7O1J95M36P36J047J278J263Q25R9m16m61j84K44P24
-7626A1144J168J448J334N98n15j259j336j019n66r9L00N39M55o8q02j241j224r72o65l83
-7606F837j64n1r3l01n68p21p13o19n05l99l11k41j89j50j22j03q9p7o9o0n4m8m3l9l7l5l4
-7579A002l1k9k7k7k4k3k4k4k4k3k3k2k2k0k0j9k0k0k0k0k0j9j7j7j6j7j6j7j6j5j5j4j3j3
-7545C15j3j1j1j2j1j0qrqqqqqpponnmnoonmmkkkllmomnkkjjllmmlljk%kkmkljk%kjklkjj
-7483C8Jjjj%jj%j%%%%j%j%j%%Jj%%j%%jj%%j%%%j%%j%%%%j%%J%j%%%j%%%%Jj%%%%%%%Jj%
-7414B2%JjJj%%%%%%%%Jj%%jjJ%%%%%j%%%%j%%%%%j%%%%J%j%%%%j%%%%Jj%%%%%%%%%%J%%j
-7345A7%J%%%%%%%%%%%j%jJ%%J%%%%%J%jj%J%j%%J%%Jj%j%J%%%j%Jj%J%%%%J%%%%JJJJJKL
-7276B9KMNMKJ%%JMNPPOKkmjJLNQRMjnqpmjJLKJlopnnljj%jkmmmlkjjkj%jjj%j%%j%%%jJ%
-7207B2%%%%j%%%%j%%%%j%%%%%%Jj%%%j%%%jJ%%j%%%JJ%%j%%%%%%%%%%j%%%J%%%j%%%%%%%
-7138A7%Jj%%%%%%%%%%%%jJj%%%%%%%%%J%%%j%%%%J%%%%j%%%J%%%%%%Jj%%J%J%%j%%%%%%J
-7069A9j%%%%%j%%jJ%%%%J%%j%%JjJj%J%jJ%j%%%%Jj%%jJ%%j%%%J%%J%%%JjJ%%jJjJj%jJ%
-7000A8%%%j%%Jj%%%%%%%j%%JjJjJ%%%%%%%J%%%j%%J%%%J%%j%%j%%%%%%%%%%%%%%%%%%%%%
-6931A7%%%%%j%J%%%%%%%%j%%%%%J%%J%%j%JJ%%%JJJJKLMNMPMMK%jkmonmmllk%jj%jj%%%j
-6862A9%%%%%%%%j%%%%%%%%%%%%%%%%%%J%j%%%%%%j%%J%%j%%Jj%%j%J%%%%%%%%%%%%%%%%%
-6793A7j%%J%%%%%j%Jj%%%%%%J%%%%%j%%%J%%%%%%%%J%%j%%%%%%%%%%%j%%%%%%%%%%J%%%%
-6724A7%j%%%JJjJ%j%%%%%%J%j%Jj%%%jJJj%J%%%Jj%%%%%%%%%%%%%%%%Jj%%jJ%%%jj%J%Jj
-6655A7%jJ%Jj%%%jJ%%%%j%%J%%jJ%%%j%%%%%%%%%%%%%%%J%%%%%%%%%%jJj%%%%%%%%J%%%j
-6586A6%J%%jJ%%%%%%%%J%%%%%%%%%j%%j%%%%J%j%J%%J%%%%j%%%j%%J%JjJ%j%jJ%%%%%%%j
-6517A6J%%%j%J%%%%%%%%jJ%%%Jj%%%%Jj%%%%%j%%%%%%J%%j%J%%%%%JjJ%%%%%j%%J%%%j%J
-6448A8j%jJ%%%%%%%%%jJ%%%%%%%%J%%%j%%%%%j%%%J%%%%%j%J%%j%Jj%%J%jJ%%jJ%%%%%%%
-6379A7Jj%%J%%%%J%%j%%%%j%%%%%%%Jj%%%%%j%JJ%%%%%J%%%%%J%Jj%j%%%j%j%%J%j%Jj%%
-6310A7%%Jj%%j%JjJ%J%%jJJ%%j%JjJj%jJj%%%%JjJjJ%j%%%Jj%%%%%%%%%j%J%%Jj%jJJ%j%
-6241A7jJ%%%%%%%%j%%%%%%%%Jj%%J%%%%%j%JjJ%Jj%%%j%%JjJ%%%%%%%J%%%j%%%JjJ%JJ%j
-6172A9j%%%%%%JJJKj%k%j%%%%%J%J%%jjj%J%%%%%J%jj%%Jj%%j%%j%J%%%%Jj%J%j%J%%%%%
-6103A8%%%J%%%Jj%%%%j%JJK%jk%%%%jj%%J%J%%j%%%jJ%%J%%j%%%%%Jj%jjJ%%%%j%JJ%jj%
-6034A6%J%%%%%%%%%%%%%%%%%%%%%%%%%%%%%%%J%JJ%%Jj%jJJJJKKjjjjjJ%KJKjljj%%JJJ%
-5965B5jk%j%%%%%%%jj%%%j%%J%%J%%j%j%J%jjJ%%%%%j%J%%%%%%J%%Jj%%%%%%%%%%J%%j%J
-5896B0%%%%%%%%%%%jJ%J%%%%%%J%%J%%j%%%%JJ%%%%%%j%jJj%j%%%%J%%%%%%J%%%%%%%%Jj
-5827B3%%%j%%j%%j%%J%%%%j%%%%%%%%J%%%jJ%j%%Jj%%%%%j%%%j%J%jJ%%j%%%%%%%%%%%%%
-5758A8j%%J%%%%%%J%j%%%j%%J%%jJ%%%%%%%%%%JJ%KJJ%jkjj%j%%%%%%%jJ%%%%%%%%%%j%j
-5689A6%%JJ%%%%j%%J%%%j%J%%%%J%j%%%%j%%%J%%%j%%%%%%%%%j%%%%%%J%%jJj%JjJJ%j%%
-5620A7%%%%%%%%%%%j%%J%%%%jJ%%j%%%%%%J%%%%%%%%%%%%%%%%%%%j%%J%jJJj%%%%%%%%Jj
-5551A7%%jJ%%%jJ%%%j%%J%j%J%%%%%%%%%J%%%%j%%J%jJ%j%%%%%j%J%%%%j%%%%%%Jj%%J%%
-5482A7j%J%%%%%%J%j%%j%J%%%%J%%j%j%J%j%%%%%%%%%%%J%%%%%%%%%%%Jj%%%%%%%%%%j%%
-5413A6%%%%%%%%%%%%%%%%%Jj%%%%%%%%%%%%%%J%%%jJ%j%J%j%J%%%%%jJ%%%J%j%J%%%j%%%
-5344A7%%%jJJ%%%%%%j%%%%%JjJ%%j%%%%j%J%%%%Jj%J%j%%%%%%J%jJ%%%%j%%J%%jJ%%%%%%
-5275A8%j%JJj%J%j%JJ%%%%%jJj%%Jjj%J%%JJ%KJ%%%%jjj%%j%%j%J%%J%%%Jj%KKKKJ%%JKM
-5206C7MPJ0J1JpmlmnmkkJMOOONQKkjjlllj%%jkKOJ1J4K1K6K8Qk4k7k0j4j2qmjK%j%LLLLK
-5149H1K%oonqpmkJKLNMMNOLqj2onmljjjjkjjkj%jj%%j%%%%%%%%%%%%J%%j%%jjj%j%j%%%j
-5081B0%%%J%%J%%%jJJj%%%j%j%%j%%J%%jJ%%j%%j%%%%%%%%%%%J%%%%%%%%J%%j%%%%%j%%%
-5012A8%%%%%j%%%J%%j%%%%%%%J%%JjJj%%%%%j%%J%%j%J%jj%%%%%Jj%%J%%%%%%J%%%%%j%%
-4943A7%J%%%%%%%%%j%%%%%%JjJ%%j%Jj%%%%%%Jj%%J%%%j%%%Jj%%J%%j%%%%%J%j%JjJ%%%j
-4874A7%%%%J%%%%j%J%%%%%%%%%%%%%%%%%%jJj%%%%Jj%%J%Jj%%%%%%jJ%%%%%%%J%j%%%j%J
-4805A8Jj%%%%%%%%%%%%%%%%%j%J%%%J%jJ%%%%j%%%%%%%jJ%%%%%%%%%%j%J%%%%%%%%%%%%%
-4736A8%%%%%%%%%%j%%Jj%%%Jj%J%jj%JJjJ%%j%Jj%%%%%%%J%%%%j%j%J%%%%%%%%%%%%J%%j
-4667A7%%%%%jJj%J%Jj%%%%%%J%%%%%%%%J%j%%%%%j%%%J%j%%%%%%%J%%%j%J%%%J%%%j%%%%
-4598A8J%%%%%%%%j%j%%J%J%j%J%%%%%%jJj%J%%%J%jJ%%%j%%jJ%j%%j%J%%%%%%%j%%J%J%%
-4529A9%j%J%%%j%j%%%%%%%%%%%J%j%%J%%%%%%%%%j%%J%jJ%%%%Jj%%%%j%%%%%Jj%%%%%%%%
-4460A7%J%j%jJjJJjJ%%%%%%%%%%%%%%%%%jJjJ%%%%%jJ%%%%%%%%%%%%%%%%%jJ%j%%J%Jj%J
-4391A9%Jj%%J%jJ%j%%%%%%%j%J%%j%J%%%%%%J%%%%%%Jj%%%%jJ%j%%%%%jJ%%%%%%%%JJjj%
-4322A9%%%%J%%%%%%j%%%%%%Jj%%%%%%%%%%Jj%%%%%J%%%%j%%%J%j%%%%%%J%%%%j%jJJ%jJ%
-4253B0%j%J%jJ%j%%%%%%%%Jj%%%%%%%%%%jJ%j%%%J%%%%Jj%%%%%%J%j%j%J%%%%%%%%%%jJ%
-4184A9j%%%%JjJ%%j%%%jJ%%j%J%jJ%J%j%%J%j%%j%J%%%%%%%%%j%Jj%%%J%%%%j%%JjJJjj%
-4115A7%J%%%%%%%j%Jj%JjJj%%%%%%J%j%%%j%%J%%J%j%%%%%%Jj%%%%%%%%%%%Jj%jJJ%j%j%
-4046A6J%%J%%j%%%%%%%J%%%%%jJj%%%J%jJ%jJ%j%%%%%JjJ%j%J%j%%%%%J%%%%%j%%J%%jJ%
-3977A8%%%j%JJj%%%j%J%jJjJ%%%%%Jj%%%J%jj%J%%%%%%%%%%%%%%%%%%jJ%jJ%%%%J%%%%%%
-3908A9%%%%%j%%%Jj%%%%J%jJ%%%%%j%%%%%%J%%jJ%%%%%%%%%%J%%j%%%%%%%J%JJ%%j%j%%%
-3839B0%%%%%jJ%j%%J%%%%%%%%Jj%J%%K%KJ%kkj%%%j%%%%jJ%jJ%jJ%%jJJj%%%J%%%%J%J%%
-3770B3%j%%%j%%%%%%j%%%%%J%%%j%J%%%%%%%J%%j%%%J%j%%J%%j%%J%%%%JjJ%jJ%%%%%%%%
-3701B3%%%%%J%%%%%%%Jj%%%%Jj%%Jj%%%%%%%J%%%%%%%J%J%%%%%%%%%J%%%%%%j%J%%j%%j%
-3632B6%%J%Jj%%%%%J%%j%%J%%%%%J%%J%%jJ%Jjj%J%%%%%%jj%J%%%%%%JjJ%%%%%J%%%%%jJ
-3563C1%%%%%%%%J%j%%%%J%J%%J%J%JJjJ%%JJjJ%%%%%%%%J%%%%%%%jJ%%%%%%%J%%%%%j%%%
-3494D0JJj%J%%%%%%%J%%J%%%J%%%%J%J%%%J%%JJ%%%J%%JJ%%%%%%%J%J%J%KJ%%JJJJJ%%jj
-3425F2kjkklkkkkjkjkj%j%j%j%j%%%%j%%j%%%%%%jj%%Jj%%%%%j%%%%%%j%%%j%%%%%%j%j%
-3356B4%%%jJj%%%%j%%%%j%J%%jJ%%%%%%j%%%jJ%%j%%%%J%%jJj%%%%%%%%%%%%%%%%%j%jJ%
-3287A9%j%%%%JJ%%%j%%J%%%%%%%%%%%%%%j%j%%J%%j%J%%%jj%JJ%%%%%%j%Jj%%%J%j%%%%%
-3218A8%%%J%j%%%%%%Jj%%%%%J%%j%%%%%%%%%%%%%%%%%%%jJ%%%%%jJ%jJ%j%J%J%%j%%%%%j
-3149A7J%%%Jj%jJ%J%%jJ%%%jJj%J%%j%jJ%%jJJ%j%%%%%%%%%%%%J%%j%J%J%j%%J%jj%%%%%
-3080A8%%j%%JjJ%%jJ%%%%%%%%JjJJ%%%%j%j%%j%J%%%%%%%%jJ%%j%%J%%%%%%%J%%%%%%%j%
-3011A8Jj%%%%%%%%j%%%J%%j%%%Jj%%%%%J%%j%%%JJ%%%j%j%%%%%%%J%j%Jj%%%%%%%%%%%J%
-2942A8%j%J%%j%%%%%%%%%%%%Jj%J%j%%%%%%%jJ%%J%j%%%Jj%j%Jj%J%%jJ%%%Jj%j%%J%%%j
-2873A6J%j%%%J%%Jj%%%%j%Jj%%%%%%%Jj%%%%%J%%%%%%%%%%%Jj%%j%%%J%%%J%%%j%%%%%%%
-2804A7%%%%j%%%%J%jJj%%JJjjJ%%%%%j%J%%jJ%%%%%%%%%%%%%%%J%%%j%%%%j%%J%Jj%%j%%
-2735A6%J%%%%%%j%%%J%j%%%%%%J%%j%%%%J%%jJ%%j%%%jJ%%%%%Jj%%%%%%j%JJ%%j%%%%%J%
-2666A7%Jj%j%J%%%%%j%%%%%%%%%j%%JJ%%j%%%J%%%j%%%%%%J%j%%%%%JjJj%%%%%Jj%jJ%%%
-2597A6%%%%%%%j%%J%%%%%%%%%%%%%%%%%%%%%%%J%%%%%%%%%j%J%%j%%J%jJj%%%%J%%jJ%jJ
-2528A7%%j%%%%Jj%J%j%%%%%%%%%%%J%%%jJj%J%%jJ%jJ%jJ%j%%Jj%%J%%%jJjJj%%J%%%%%%
-2459A7J%jj%J%%j%%%%%%%%%%%%%%J%%j%%Jj%JjJ%jJ%%j%%%%%%%%%J%j%%%%%%%Jj%%%%%jJ
-2390A6%%%%%%%%%J%%%%%j%%Jj%%J%Jj%%%%%%%%%%jJ%%%%J%j%J%%%%%J%%%%j%%jJ%%J%%%J
-2321B0%%JJ%j%%%%%J%%JJJ%J%%%%j%jj%%%%%%%JJJ%JJ%%k%%%%%%K%%KJKKJ%jkjjkjjjjjj
-2252B3JJ%%%J%J%%jj%%%j%%%J%JJ%JJ%jjjj%j%%jj%%%%%%%%%%%j%J%j%%%j%%%jjJ%%J%%%
-2183B0%%j%jJ%%J%%%jJ%J%j%jj%%%%%%J%%%%%%%jjJ%%Jj%%%%%%%%%J%%Jjj%%%%j%%%%%%%
-2114A7%%J%%j%%%%%%%%jJ%%%%%j%%%%%%%%Jj%%%%J%%%%j%%%%J%%%%%jJ%%%%%%%%%%%%%J%
-2045A8j%%j%%%%Jj%%%%%%%%%%J%j%%%%%%J%%j%j%JJ%%%%%%j%%%J%%%jJj%%%jJ%%Jj%jJ%%
-1976A6%%%%%%jJ%%%%JjJ%%%j%%%%%%%%J%%j%%%%%%%%J%j%%%%%%%%%%%%%%%j%J%%%%%%%%%
-1907A6%%%%%j%%%%J%%Jj%%%%Jj%%%%%%%%%%%%%%%%%%%%%%Jj%%j%%J%%j%J%%%%%%J%j%%%%
-1838A6%%%%%jJ%%%%%j%J%%%%%%%%Jj%%%j%J%%%%%%%jJ%%%%%%%%j%%%%%%%%%JJ%%jj%J%%%
-1769A6j%%%%J%j%J%%%%Jj%J%j%%%%%%J%%%j%%%%jJ%%Jj%%%%%%%%%%%%%%%%%%Jj%jJ%%%%%
-1700A6%J%%j%j%%J%%%%%%%j%J%%jJ%%j%J%%%%%%%%%%%%%%%%j%%%Jj%%J%%%%%%j%JJ%%%%%
-1631A7jjJ%%%j%J%%j%%%J%%%%%%%%%%%%%%%j%%J%%%jJ%%%%Jj%%%%%j%J%%%%%%%%%%j%J%%
-1562A6j%J%j%jJ%%%%%%J%%%jJ%%j%%J%%%%%j%J%j%J%%%%j%%%J%jJ%%%%jJ%%%%jJ%%%j%%%
-1493A5J%%j%%J%%%%%%%%%%%%%j%%Jj%J%%jJ%%%j%%%%%J%%%%%%%%%%%%%%%%%%%%jJ%J%%j%
-1424A6%jJ%jJ%j%%%J%%%%j%%%Jj%%%%J%j%%%J%jJ%%%%j%%%%%%J%%%jJ%%%jJ%%%%jJ%%%j%
-1355A5%jJ%J%%j%%%J%%j%JJj%%%%%%%%jJ%%%Jj%%%j%J%%%%%%%%%%%%j%%%J%%j%jJ%%J%j%
-1286A5%J%%%%j%%%%%%%j%J%J%%jJj%J%j%%%%%J%%%%j%%%%%%%%JjJ%%%jJjjJJ%Jj%%%%%j%
-1217A5J%j%%%%%%%%%%J%%%j%%%%%%%%%%%%%JjJ%%%Jj%%%jJ%%%%j%%%%J%j%J%j%%%J%jJ%%
-1148A6%%%%%%%%%%%%%%%%%%%j%J%%jJ%j%%%%%JJj%%%%%%%%%%J%j%%%j%%%Jj%%%%%%%%JjJ
-1079A6%j%%%%%J%%%j%J%j%%%%jJ%J%%%%%j%%%%%%%%%%%%J%%%j%%Jj%%%Jj%J%%%%jJj%J%%
-1010A6%jJ%%j%%J%%%%%%j%J%%%%%j%%J%%%%%%%%%%%%jJ%J%j%%%%j%%%%J%%%%%%%j%J%%%%
-941A6%%%%%jJ%%%%%%%%%%%%J%j%j%J%%%%jJ%j%%%%jJ%%%%%%%%%jJ%J%%%%%j%%j%JJj%%%%
-871A5jJ%%%%%%%%Jj%J%%%%%%%%%j%J%j%%%%%%%jJ%%%J%j%J%%%%%%%%%j%JJ%j%%%%J%K%%k
-801A7%j%%%j%%%%%%J%Jj%%j%J%J%%%J%JKJJkjjj%j%%%jJ%%j%%%%%%%%%jJ%%%J%%KJ%jk%j
-731A6%%%%%Jj%%%jJ%%jJ%%Jj%j%%%J%%%%%%%%%%%j%%%%J%%%%%%%%%%%j%%J%j%%Jj%J%%%J
-661A7j%%%j%%%J%%%%%%%%%Jj%j%J%%%%j%J%j%%%J%%jJjJjJ%jJ%%jJ%%%%%%%%%%%jJj%%%%
-591A5J%j%%%%%%%J%j%%J%%%%Jj%jJ%j%%%J%%%%J%jjJ%%%j%Jj%Jj%%%%J%j%J%j%%J%Jj%%j
-521A5J%%%%%%%%%%J%%%%%j%%Jj%%%Jj%%%%%%%jJ%%Jj%%Jj%%J%%j%%%%J%j%%J%%%j%%J%%j
-451A6%%J%%%j%%%%%%%%%%%%%%%%J%j%%%J%%%%%%j%%J%jj%J%J%%%%%%%j%%%%%J%%%jJ%%%%
-381A7J%Jj%%j%%j%%%%%J%%%%%jJ%%%%%%%%J%%%%%%%%%%j%%%%%%%%%%%%%%%%%%%%%%%%%%%
-311A7%%J%%%%j%%J%%%%%%%jJ%j%%J%%J%K%%j%j%j%%jJ%%j%JJj%%jJ%%%%%%J%%j%%%J%JJJ
-241B2%%%%%%%%jj%j%%jJ%%%%j%%Jj%%J%jJ%%%%J%J%%%%jj%j%J%%%%j%%%J%%j%%%%%J%%%j
-171A8%%J%j%%%%%%%%%%J%j%%%%%%%%%%%%%%%%J%jJ%j%J%j%%%J%j%%%%%%%%%%%%%%J%j%%%
-101A8%%%%%%%%%%jJj%J%%%%%%%%%j%%J%j%J%%%%%%%%%%%%%%%j%J%%%%%%%j%%J%j%%J%%%%
-31A8%%%j%%%J%%%%%%%%%%j%%%%%J%JKJKKJ%klj%jjjJj%%%%jJ%%%%Jj%J%%J%KKJJ%kjk%jj
39A9%%j%j%%%jJ%%%%%j%%%J%%%%%%j%%J%j%jJJ%jJ%%jJ%jJj%J%J%jj%J%%%%J%j%%%%%%J%%
111A8jJ%JK%%jjjj%j%%%J%%%%%%%%J%%%%j%%%%%j%%%%J%%%%%jJ%%%%%%j%%%%%J%%%%%%%%%
182A7%%%J%jjJ%j%%%%%%J%j%%%%J%%jJ%j%%J%%%jJj%%%J%%%%%%Jj%%%jJ%%%%J%%j%jJ%j%J
253A7%j%J%j%J%j%%%%J%%%%%%%%Jj%%%%j%%%J%%%%%%%%%%%%%%%%%%%%%%%%j%J%%%jJj%%J%
324A7%%%%%%j%%J%j%%J%%jJ%j%J%%jJ%%%%%%%%%%%%%%%%%%%%%%%%%%%%%%%%%J%j%%Jj%%%j
395A6%J%%jJ%%%%%%%J%%%%%j%%%%%jJ%%%%%%%%%%%%%jJ%%%%%%%%%%j%%J%j%J%%jJ%jJ%%%j
466A6%%%j%J%%%J%%jjJJj%%%J%jJ%j%J%%%%%%J%%j%%%%j%%%J%%%%j%%%%%%%%%%%%%%%%%J%
537A7j%%J%j%%%%Jj%%%%%%%%Jj%%%%%Jj%%jJJ%j%j%JJ%%j%%%j%%J%%%%%%%%j%JJj%j%%J%%
608A6%%%%%%%%%Jj%%%j%%%J%%%%%j%%%%%j%J%%%J%%%%%j%%J%%%%jJ%%j%%%%J%j%J%%%%%%%
679A6%%j%%%%J%%j%%%%J%%%jJ%%Jj%j%%%%%%%J%%j%%J%%%j%%%%%%%%%J%%%j%J%%%%%%j%jJ
750A5%%Jj%%%jJ%J%%%%j%%%j%J%%jJ%J%%Jj%j%%%%j%%J%%%j%%J%%%j%%J%%%J%j%%%%%%%%%
821A5%%%%%%%%%J%j%J%jj%%J%J%j%%%%%%%%%%%%%%J%%j%%%J%%j%J%j%%%%%%%%%j%J%jJj%J
892A5jJ%%j%J%%%%%%%%%%%%j%%J%%%%%J%%j%jJ%Jj%%%%%%%%%%%jJ%Jj%%jJ%j%%J%%%%jJjJ
963A5%j%%%JjJ%j%%%%J%jJ%%%%j%%J%jJ%%Jj%%%%J%%%%j%%%j%J%%%jJ%%%%%%%%%%%%%%jJ%
1034A5%%%%%%%%%%%%%%%%%%%j%%J%%%%j%%%%%%%%%%%%J%%%%J%%j%%j%%J%%j%%J%%j%J%%%%
1104A5%%%%%%j%%%J%%%%j%%J%j%J%j%%%%%%J%%%%%%%jJ%jjJ%J%jJj%%J%%j%%%%%%%%%%j%%
1174A3J%%J%j%%%%%%Jj%%J%%jJj%jJ%%%%J%%%%%%%%%%%%%%j%Jj%%%%%%%j%J%%%J%%Jj%%%%
1244A5j%Jj%%%%%%%%%%%J%j%%%%%%%J%%%%%%%%%jJj%%J%%%%jJ%%%%j%%%J%%%%%%%%%%%j%%
1314A4%%J%%%%j%%%%%%Jj%%%%%%%%J%j%%J%%%%%%j%%%%%%%%%%%%%%%%%%%%%%%%Jj%Jj%%%j
1384A3%%J%jJ%%%%Jj%%%%jJ%%%%%%%Jj%%%%Jj%%J%%j%%%%%J%%%%%%%%j%jJ%%%Jj%%%%%%%J
1454A5%%%%j%%%%%%%%%%%%%%%%%jJ%%%%%%%%%%J%j%%%%%%%jJ%%%%J%%%%%%%%%%%%j%%J%j%
1524A4%%%J%j%J%%%j%%jJJ%j%%%%J%j%Jj%%Jj%%%J%%%%j%%%%%%%%%%%%J%%%j%%%%%%%%%%%
1594A4%%%%%%%%%%j%%%%J%%%%%%%%%%%%%j%%%%J%J%j%%%%%%%jJ%%%Jj%%j%%J%%j%%J%%%%%
1664A4jJ%%j%%JjJj%%%%%%%%%%%%J%%%%J%j%%j%J%%%%j%%%%%%J%%%j%%%Jj%J%%%%%j%%J%%
1734A4%%%%%%%%%%j%%%%%%%Jj%J%%%%%%%%%%%%%j%%%j%J%%Jj%J%%%%%%%%%J%j%%%%%%%%%%
1804A4%%%%%%%%Jj%j%J%%%%%%%%%%%%%%%%%%%j%%%J%%%%%%%%%%%%%%%%%jJ%%j%%J%%jJ%%%
1874A4%%%j%%J%%%%j%%%%%%%J%%%%%%%%j%J%%j%%J%j%%%J%%%j%%jJ%%%%%%%%%%%J%%jJj%%
1944A3%%J%%j%JjJ%%%j%J%%%%%%%%Jj%J%%j%%%%%%%%%%j%jJ%%J%%%%%%%j%J%%%%%%%%%%%%
2014A4jJ%j%%J%%j%%%%J%%%%%Jj%%%%%%%j%J%%%%j%J%%j%J%%%%%%%jJ%%%%%%jJ%j%Jj%%%J
2084A4jJ%%%%%%%%%j%%J%%jJ%%%%%j%J%%%%Jj%%%%%%j%%%%%JjJ%jJj%%%J%%%j%%%%%%%%JJ
2154A5%jj%Jj%J%%%%%%%%jJ%%%%jJ%%j%%%J%%%%%%%%%%jJj%J%jJ%%%%%%%%%%%%%%%j%%%JJ
2224A5j%jJ%j%%%J%%%j%%%%%%%%jJJ%%%%%jJj%%%%%%%%%%J%%j%%%%%%%%%%%%JjJ%%j%%jJ%
2294A3%%%%%%%%%%%%J%%j%%%%%%Jj%%%%%J%j%Jj%%%%%%%%%J%%j%%%%Jj%J%%%%%j%%J%%%%%
2364A4%%%%jJ%%jJ%%%%%%%%j%%%J%j%%JjJj%J%%%%%%%j%J%j%%%%%%%%%%%Jj%%%%%%%%%%%%
2434A3%%%%J%j%%%J%%%%%%%%%jj%%%J%%j%J%%%%%j%J%%%%J%%j%%%J%j%%%%%%%%JjJj%%Jj%
2504A3%%%%%J%%%%j%%%jJJ%%%%%%j%Jj%J%%%j%%%%%%%%%%%%%%%%%%%%%%%%%J%jj%%%%J%%%
2574A3%J%j%%%%%jJ%%%%%%%%Jj%%%%%%%%%%jJ%%%J%j%%%j%J%Jj%%%%%%%%jJ%jJ%%%%%%%jJ
2644A3%J%j%%%%%%%%%%%%%%%jJ%%%%%%%%%J%jJ%%j%J%%j%%%%%%%%%%%%%%%%%%%%%%%%%%Jj
2714A3%J%j%%%jJj%J%%%jJ%%%%%%%%%%%J%%jJj%%%%%J%%jJ%j%%%%%%%%j%%%%%%%J%%%%%%j
2784A2J%%%%%%j%%%J%%%Jj%%%jJ%jJ%%j%%%%%%%%J%%Jj%%%%j%%J%%%Jj%%%%%%%%J%%%%j%j
2854A2Jj%%%JjJJ%%j%%%%%%%%j%%%%J%%%%jJJj%%%%%%%%%%%%%%%%%j%%%%%J%%%%j%J%%%%%
2924A3%%%jJj%%%%%J%%%%%j%J%%%%%%%jJ%j%%%J%j%%%%Jj%%J%%%%%%%j%%J%%%%j%J%%%%%%
2994A3j%J%%%%j%%j%J%JjJj%%%J%jJ%%jJ%%%%%%%%%%%%%%j%%J%%%%%%%%%%%j%j%JJ%j%%J%
3064A3%%%%%%Jj%j%%%%J%%%%%%%%%%%%%%%%%j%%%%%J%j%%J%%%j%J%%J%j%%%%%%%%%%%%%%%
3134A3%%%%j%%%%J%jJ%j%J%%Jj%jJ%%%%jJj%J%%%%%j%J%%%%%%%%Jj%j%%J%%jJ%%%%j%%%%%
3204A2%%J%%%%j%%%%J%j%%J%j%Jj%%%%Jj%%j%JJ%j%j%%J%%%%%%J%j%%%%%%JjJj%%J%%%%%%
3274A3%%%%%%%%%j%J%%%j%J%j%%%%%%%J%%j%Jj%%J%j%%%%%Jj%%J%j%%jJ%%%%%jJ%%%%J%%%
3344A3%j%%J%j%%JjJj%%Jj%%%%%J%%%%%%%%%%jJ%j%Jj%%%%%%%%%%%%%%%%%%%%J%%%j%%J%%
3414A3%%jjJ%%%%J%%%%%%%jJ%jJj%%%%Jj%Jj%JjJjj%%%%J%%%J%j%%%%%j%J%%%%%%%%J%j%%
3484A2%J%%%%j%%J%%%j%%%%J%%%j%%%%%%%%%%%%%%%%%J%%jjJ%%%%%%J%j%J%%jJ%j%%%J%Jj
3554A3%j%%J%%j%J%j%%%J%%j%%%%%%J%jJ%j%%%J%j%%J%%%jJj%%%%%%%%j%J%%%%%%%%%%%%%
3624A2%%j%J%%%Jj%%%J%j%%%%%%%%J%%j%%%%%Jj%%jJ%%%J%%jJ%jj%%JjJ%%%%%%%%%%%%%j%
3694A1J%%%%jJ%%%%j%J%%%Jj%%%jJ%Jj%%%%%%%%Jj%%%%%%%jJ%%jJj%%%%J%%%%%J%j%j%%JJ
3764A3%%%%%j%%%%%j%J%%%%%%%%%%%%%%%j%J%%%%%%%%%%%%%%%%%j%Jj%J%%%%%%%%%%%%%%%
3834A2j%J%%%%%%%%%%%Jj%%j%J%%%j%%%J%%%j%JJj%%%%j%J%%j%J%%%j%Jj%%J%%j%%%J%%j%
3904A1Jj%%%%J%%%%jJ%%jJ%%%jJ%%%%%%%%%%%j%%%%%%%%jJ%J%%%%%j%%%%J%%jJ%j%%%%J%%
3974A2%%%%%%%%%%j%J%%%%%%j%%%%%%J%%%%j%%%%Jj%%%%Jj%J%j%%%%%J%%j%J%%%%%j%%%JJ
4044A3j%jJjJj%%%%%%%%%J%%J%%j%%%jJ%%%j%%%J%j%JjJ%%%jJ%%j%%J%j%%%j%J%%%%%Jj%%
4114A1%%%%%J%%%%j%Jj%%Jj%%J%%%%%%%%%%%%%%%%%%%jJj%%%%%%%%%%Jj%J%%%%j%%%%%%%%
4184A1%%%%%%%Jj%Jj%%%%%%%J%j%%%%%Jj%%%%%%%%%%%%%%%%%J%%%%%%%%%%%%j%%%%%%%%%%
4254A1J%%%jJ%%%j%%%%%%%%%jJ%%J%%%%Jj%%%%%jJ%%%%%%j%%%%%%%%J%%%%%j%J%%%%%%%jJ
4324A2%jJj%%%%%%%J%j%%%%%JjJ%j%%%J%%j%%%%%%%%%Jj%%Jj%%%%%%%%%%%%%J%%%j%jJJjJ
4394A2%%j%%%j%J%jJ%%%%%%%%%%Jj%%%%%%%%%%%jJ%%%%%J%%%jjJ%%j%%J%%%%%%J%%%j%JJj
4464A2%j%J%j%%JjJj%J%k%J%%%J%j%%%%%%%j%J%jJ%%%%%J%%%%%%j%%%%%%%%%%%%%%%jJ%%%
4534A1%%%%%J%j%J%%j%%%%j%%%%J%%%%%%%%%%Jj%%jJJj%Jj%%%%%%%%%%jJ%%%%J%j%%%%j%%
4604A0%%%J%%%%%%%%%%jJ%%%%%%%%%jJ%%%%jJ%%%%%%%%j%J%%%%%%%%%%%jJ%%j%J%j%%J%%%
4674A1%jJ%%j%%J%%%j%J%%j%%J%%j%%%%%%%J%j%%J%%%%%j%%%%%J%j%J%jJ%%%j%%J%jJ%%%%
4744A1%j%J%%%%JjJj%Jj%%%%%%%j%%%%J%%j%%%J%%%%jJ%%%%%%%%%j%J%%j%%Jj%J%j%J%%%%
4814A1j%Jj%%%Jj%J%%%%%jJj%%jJ%J%%%jj%J%J%j%%%%%%%%%J%%%%%%%%%j%%%J%%j%%J%j%%
4884A0%J%%j%%Jj%%%%%%%%%%%%%J%j%J%%%%J%j%%%%j%J%%%j%J%%j%%J%%%j%%J%%%%%%Jjj%
4954A0J%%%%%%%%j%Jj%%%%%%%%%%Jj%%JjJ%jJ%j%jJ%%%Jj%%%J%%%%%%j%j%J%J%%%%%%%%%%
5024A1%j%%%%%%%%jJ%%%%%J%j%%%Jj%%%%%%j%%J%%%%%J%%%%%%%%%%%%%%%j%%%jJ%%%%%Jj%
5094A0%%Jj%%%%%J%%j%%%%%%%%%j%J%%%%%%%%%%%%%%%%%jJ%%%%jJ%%J%j%%J%jj%JjJ%jJ%%
5164A0%%%%%%%%%%J%j%j%%%%J%Jj%%%%%%%%%J%j%%%%%%jJj%%%J%j%J%%%%%%%%%%%%%%%%%%
5234A0%%%%%%%%%%%%%%%%%%jJ%%%%%%%%%%%%JjJj%%%%%%%%%%%%%%J%%%j%%%%%%J%j%jJJj%
5304A0%%%%%%%%%%j%JjJJ%j%%j%J%%%%%%%%%%%%j%%%%J%j%J%%%Jj%%%jJJ%j%%%%jJ%%j%J%
5374A0%jJ%%jJ%j%%J%%%%%%%%%j%J%%%%%%%%%%%j%%%%J%%%%%j%%J%%%%%%%%%%j%%%%%%%jJ
5444IJ%j%%%%%J%%Jj%%%%j%%J%%%%%%jjJ%%J%%%%%%%jJ%%%j%%J%j%%%%%J%%jJ%j%%%%%J%j
5515I%jJ%%%%%%jJ%%%%J%%%j%%%%%%J%j%%%%%%J%%j%Jj%%%%%Jj%%%%%%%%J%%%%%%%%%%%%j
5586I%%%J%%%%%%%j%%%%%%%J%%%%%%%j%J%%%j%%%%%Jj%%jJ%%J%jJ%%%%%%jJ%%%%j%J%%%%%
5657A0j%J%%%j%%Jj%%%%%%%J%j%Jj%%%j%%%J%%%%%%%%%%%%Jj%%%%%Jj%%%%JjJ%j%%Jj%Jj%
5727I%%%%%%%J%%%j%%J%%%%j%%%J%%%j%J%%%%%%%%%%%%jJ%j%%%%%JjJ%%%%jJ%j%%JjJ%j%J
5798A0j%%%%%%%J%%%%%%j%%%%J%%%%j%%%%%%%j%JJ%%j%%%%%jJ%%%%%%Jj%%%%%%%jJ%%J%%%
5868A0j%%%%%%%%j%J%%%%%%%j%J%%%%%%%%%%%%%%%%%%%J%%%j%%%Jj%%%%%%J%j%Jj%%%%J%j
5938I%%%%%%%%%%j%%%J%%%%%%%%%%%%%%j%%%J%%%j%%%%%J%%%jJ%%%%%%%j%%%%J%%%%%%%%j
6009H%%%%J%%%%%%%%%%j%J%%%%%%%%%%%%%j%%J%%Jj%j%%%J%%%%j%%%%%J%%%%%%%j%%JJ%%j
6080I%%%%j%%J%%%Jj%%%%%%j%%%%%%J%%%%%%%%%%%%%%jJJjJj%%%%%j%%%%%%%%Jj%%%%J%%j
6151Hj%J%%J%%%%%%%%%j%%J%%j%J%%%%%j%J%jJ%jJj%%Jj%%%%J%%%%%j%%%%%%%%%%%J%%%%%
6222IJj%j%%%%%%JjJ%%%%jJj%J%%%jJjJ%%%%j%Jj%%%j%JjJ%%%%%%%%%Jj%%%%%%%%%%%%%%%
6293H%Jj%J%j%J%%%J%jj%%Jj%%%%%J%%jJ%j%%%%%%%%%jJ%%J%%j%Jj%%%%%%J%%%%j%%%%%j%
6364GJ%%%%%%%%%%%J%%j%%%%%%%%jJ%%%%%jJ%%%%%%%%%Jj%%%%jJ%%%%jJ%J%%%j%%J%%jJ%%
6435I%%jJ%j%%%%%%j%%Jj%J%%J%%%j%%%%%%%j%J%%%%%%%%%J%j%%%jJ%J%j%%%%%%%%%Jj%%j
6506G%%J%%%%J%j%%%%%%%%%%%%j%%J%%%%J%j%%%%%%%J%j%jJ%%%%%j%J%%j%%J%%%%J%j%%%%
6577H%%%jJ%%%j%%J%%%%%%%%%%%J%jJ%jjJ%%%%%%%%%%%%j%J%%%%%%%%j%JjJ%%%%j%%%%%J%
6648H%%%%%%jJJ%jj%JjJJj%jJ%%%%j%%%%%%%%%%J%%j%%J%%%%%%%jJj%%J%jJ%j%%%J%%%%%%
6719Hj%%%%%%%%%%%J%%%%%jJ%%%%%j%%jJ%%%%%%J%%%j%%Jj%%J%%jJ%%%%jJ%%%%%%%j%%%%J
6790H%j%%%%%J%%Jj%%j%%%%%J%%%%%%%j%%J%j%JjJj%%%%%Jj%%%%%%%%%%%%%jJ%%%%%%%%%%
6861G%%%Jj%%J%j%%%j%%J%%%%%%%%%J%j%%%%%%%%%%%%%JJj%%%j%%%%%%%%%%%%%%%%%%%%%%
6932G%%%%%%%%%%%%Jj%j%J%%Jj%%Jj%%%%%%%%j%%%JJj%jJ%%%%%%%%%j%J%J%%%%j%%%%JjjJ
7003G%%%%%%%%%jJ%%%j%J%%%jJ%%%%%%%%%%%%%%%%%%jJ%%%j%Jj%%%%J%%j%JJj%%%%Jj%%%J
7074Hj%j%JjJ%%j%%%%%J%%%%jJ%jJ%%jJ%%%j%%%%%%%%J%%%%%%%j%%%%%J%j%%%%JJj%j%JJ%
7145Hj%%%%%%%%j%J%%%%%%%%%%%%%%%%j%%%%%%%%%%Jj%%J%%%%j%%J%%%%%%j%%%J%j%%J%jJ
7216G%%%jJj%%%%%%%jJ%%%%%%%Jj%%J%jJ%%%j%%J%%%%j%%%%%J%%%%%%%j%J%%%%%%jJ%%%%%
7287G%j%%%%J%%%%%%%%j%%%%%%%J%J%jj%%J%%j%Jj%%%%J%j%%%%%%J%%j%%%Jj%%%%%%%%%%%
7358F%%%%Jj%%%%%%%%%%J%j%%%%Jj%%%%%jJ%%j%%%J%%Jj%%%%%jJ%%%%%Jj%Jj%%%%%Jj%%J%
7429G%%%j%J%%%%%%j%%%%%j%%J%%%%%J%%j%%%%j%%J%jJ%J%%%%%j%%%j%%%%JJj%%%%J%%j%%
7500FjJ%%%%%j%%%%Jj%J%%Jj%%%%%%%Jj%%%%%%%%%%%%jJ%%%j%%%%%J%%%%j%%%%J%%%%jJ%%
7571F%%j%Jj%%%J%%%j%%J%%%%%%%%j%%%J%%%%%%%%j%%%J%%%j%%%%J%jJ%%jJ%%%%%%jJ%j%%
7642EJ%%%j%%%%%%%%%J%%jj%JJ%j%J%%j%%%J%%%%%%%%%%%%%%j%J%%%j%jJ%%J%%%j%%J%%%j
7713E%%%%%%J%jJjJ%%%%j%%%%%%%%%%%%%%%%Jj%%%j%Jj%J%J%%%%%%j%%%jJ%%%Jj%%%%Jj%%
7784E%J%%%%j%%%Jjj%%J%%%%%%j%%%%%%J%%%%%%%%%jJ%%J%j%%%%%%%j%%J%%%%%%%%%%%%%%
7855E%%%%%%%%jJ%%%%%J%Jj%%%%%j%%%%%%%j%JJj%%Jj%%%%%%%%%%%%%J%jJ%%%%%j%%%%%%j
7926DJ%%%%j%%%%%%%%%%%J%%%jJjJ%%%%j%Jj%%J%%%%%%%%%%%%%%%%%%j%%%%J%%%%%j%%J%%
7997E%%%%%%j%J%%%%%j%%%%%%J%j%J%j%%J%%j%J%%j%J%%j%%%%J%%j%J%jJ%%jJ%%j%%%%%%J
8068E%%%%j%%J%%%jj%J%J%%%%J%jj%%%J%j%%%%%%%%%%%%%%%%%%%%%%%%J%%%%j%J%%j%%%%%
8139DjJ%%%%%%%%%Jj%%%%%%%%%%%%%jJ%jJ%%J%%jJj%%%%%%%%%%j%J%%%Jj%%%%%%J%%%%%%%
8210Ej%%%%%%%%J%j%%%%%%%J%j%%%%%%%%%%%%Jj%%%%%%%%%jJj%%%J%%Jj%J%%j%%%%%%Jj%%
8281D%%%%%%j%J%%%jJjJ%%%j%J%%%%%%%%%j%%%J%%%%%j%%%%Jj%%%%%%%%%J%%%%%%%%%%%j%
8352C%%%J%j%%J%%%J%jj%JjJj%J%%%%%%Jj%%%j%%%J%j%%%%%%j%J%J%%%%j%%%%J%j%J%j%jJ
8423CJ%%j%J%j%%%%%%%%%%%%%%%%%Jj%%%%%%%j%J%J%%%k%J%%%%%%j%J%%%%%%%%%%%%%jJj%
8494BJ%jJ%%%%%%%Jj%%%%%%%%%j%J%%%%%%J%%j%j%%J%%%%%Jj%%%%%%%%J%%%j%%Jj%%%%%%%
8565C%%%%%%%%%%%%J%j%%%%Jj%j%J%%%Jj%%%%%%%jJ%%J%j%%%%%j%%%Jj%J%%%jjJJj%%%%J%
8636C%%j%%Jj%J%%%%j%JJj%%%%%%%%j%%%%%%%%%%%%%%%J%%%%%%%%%%%jj%J%J%%%j%%%%%%J
8707C%%%%j%%%%%%%%%J%%%j%%%%%%%J%j%%J%%j%%%%%J%%%%%%j%%%Jj%J%%%j%%%%%%%%%%J%
8778C%%%jJ%%%%%%%j%%%J%j%%%J%%%%%j%%%%JjJ%%j%%%%%%%%%%%j%%J%%%%%%%j%%%%J%%%%
8849B%%%%%%%%Jj%%%%%%%%jJ%%%%%%j%J%%%%%%%Jj%%%%%%%%%%%%%%%%%J%j%%%%%%%%%%%%%
8920B%j%J%%%%jJ%Jj%j%%%J%%J%j%%jJ%Jj%%%%%%%%j%%JjJ%%%%%%%jJ%Jj%%%%%%%%j%%J%j
8991A%%%Jj%%J%%%%%%%%%%%%%%%%%%j%%%J%j%J%%%j%J%jJj%%Jj%J%%%%%%j%%%%%%%J%j%jJ
9062A%%J%j%%%J%%%%%%%%jJ%j%J%%jJ%%%%%%%%%jJj%J%j%%%Jj%%%J%j%%%%%%%J%j%%%%%%%
9133A%%%%%%%%%%%%%%%%%J%%j%%%%%Jj%%%%%%%%%JjJj%%%%%%%%%%j%J%%%%%%J%j%%J%j%%%
9204A%%%%j%J%%%%%%%%J%jJj%%%%%%%%%jJ%j%%%%J%%%%%%%%%jJ%%j%%%%%%%%%%%%%%J%%%%
9275A%%%%j%%J%%%%%j%%Jj%%%%J%j%%%%J%%%%%%Jj%%%j%J%j%%%%%%%%%%Jj%%J%jJ%%%%j%%
9346@J%%j%%%%J%j%%%%%%Jj%%%%%%%%%%%%%J%%%Jj%j%%%%%%%%J%j%%%%J%%j%%%Jj%%%%%%%
9417@%%%%%%%%%Jj%%%%%%%%%%%%%%%%%%%%%%%%%%J%%%%%%j%%%%%%%%%%%Jj%%%%%%%%%%%%%
9488@%%%%%%%%%%%%%%%%%%%%%%%%%%%%%%%%%%%%%%%%%%%%%%%%%%%%%%%%%%%%%%%%%%%%%%%
9559@%%%%%%%%%%%%%%%%%%%%%%%%%%%%%%%%%%%%%%%%%%%%%%%%%%%%%%%%%%%%jJ%%%%%%%%%
9630@%%%%%%%%%%%%%%%jJj%%%J%%%%%%%%%%%%%%%%%j%J%%%%%%%%%%%%%%%%%%%%%%%%%%%%%
9701@%%%%%jJ%j%J%%j%%J%%%%%%%%%%%%%%%%%%%%j%%%%Jj%%%%%J%%%%%%%%%%%%%j%%%J%j%
9772a%J%j%%%J%jJ%%%%%%%%%%%%%jJ%%%%%%%%%%j%%%%%%J%j%%J%%%%%%%%%j%%%jJjJ%%%%%
9843aJ%%%%jJ%%j%%J%%%%j%J%%%%%j%%%%%%%%%%%%%%j%J%%%%j%J%%%Jj%Jj%%%%J%%j%%%%J
9914@jJ%jJ%j%%%%%%%j%J%jJ%j%%J%%j%J%%%j%%%%%J%%%%%%%%%%jJj%J%%%%%%%%%%%%%j%%
9985b%%%%Jj%J%%%%%%%%%j%%%J%jJ%%%%%j%%%%%%%J%%%j%%%%%%J%%%%%%j%%%J%%%%%%j%%%
10056b%%%%%%%%%%%%%%%%%%%%%jJjJ%%%%Jj%%%%JjJjJj%%%%%%%%%%%%%%jJ%%%%jJJ%%%%%%
10126a%%j%%Jj%jJjJj%%JJ%j%%%%%%%%%%%%%%%%j%%%%Jj%K%j%%%%%j%%%J%%%%%jJ%jJ%%%%
10196b%%%%%%%%%%%%j%J%%%%%%%%%%jJj%J%j%J%j%%J%%%%%%jJ%%J%%%j%%%j%J%%j%%%%%%%
10266c%%j%JjJ%%%%%%%%%%%%%Jj%%%%%%%%%%%%Jj%%%%%%%%jJ%%%%%%%%%%%%%%%%%%%%%%%J
10336b%j%%%%%%%%j%%%%jJ%%%%J%j%Jj%%%%%%%%%%J%%j%J%%j%J%%jJj%Jj%J%%%%j%%%%%%%
10406d%%%%j%J%%%%%J%%%%%j%J%jJ%%%%Jj%j%%%jJ%%%%%%%%%%J%j%%%%J%j%%J%j%%jJ%%%%
10476d%%%Jj%%%%%%J%%j%%%%%JjJ%j%%J%%%%%j%%%%%%%%%%%%%%jJ%%%%%%%%%%%%%%%%%%%%
10546d%%jJ%%%%%%%%%%%%%j%%%J%%%%%%%Jj%%jJjJ%%%%%%%%j%%Jj%%%%%J%j%%%%%%J%%j%J
10616d%%j%jJ%%J%j%%%%%%%%%%%%%%%%J%%%%%j%Jj%J%%%%%%%%Jj%jJ%jj%%J%%%%%%%j%J%J
10686djjJ%%%%%%%%%%%%%%j%J%%%%%jJ%%%%%%%j%%%J%%%%j%%%J%%%%%%%%%j%J%j%%J%%%j%
10756f%%%J%%j%J%%%%%%j%%%%%%%%J%%%%%%%j%%%%%J%jJ%%%j%%%%%%%JjjJ%%%%%%%j%J%%%
10826f%%%%%%%%%%%%%%j%%%%J%%%%%%%%%%%%%%jJ%%%%jJJ%j%j%%%%%%%%%%%%JjJ%%%%%%%%
10896fj%J%j%%%%%J%%j%%%%%Jj%%%%%%J%j%%Jj%%%%%%%%%%Jj%%%%%J%%%%j%%%%%Jj%%Jjj%
10966hJ%%%%%%%%J%j%%%Jj%%%%%j%J%%J%j%Jj%%%%%%%%%%%%J%j%%%%jJ%%%j%%%%%%jJ%%%%
11036hJ%j%%J%%%%jJ%j%%%%%%Jj%Jj%%%%%%%%%%%%%%%%Jj%%%%%%%%%%%%%%%%%%j%J%%%%%J
11106gjJ%j%%%%%%%%%j%J%%jJ%j%%J%%%%%%%%%%%J%jj%%%%%%%J%%%%j%J%%%jJ%%%%%Jj%j%
11176i%j%JJ%%%%%%%j%%%Jj%%%%%%%%J%%%j%%J%%%j%%J%%j%%%%%%J%%%jj%%%%%J%%%%J%j%
11246i%%%%%%%%%%%%%%%%%%jJjJj%%%%%%J%%%%%%%%%%%%%%%%%%j%%%J%%%j%%JjJj%%%jJ%%
11316a0%%J%%%%%j%%%%JjjJ%%%%%j%%JJj%%%J%j%j%%%%J%%%%%j%%%K%j%%%j%%%%J%%%%%j%
11385a1%%%%%J%%j%%Jj%%Jj%%Jj%%Jj%J%%j%%%%Jj%%%%%J%j%%%%%%%J%j%%%Jj%J%%%j%%%%
11454a1%%%%%%%Jj%%%%%%j%J%%%%J%%j%j%JJ%%j%%%%%%Jj%%%%jJ%%%j%%jJ%%Jj%%%J%%%%%
11523a1%%j%%%%%%%%J%%%%%j%%%%%%%%J%j%%%%%%%%j%J%J%%j%%%%jJj%%J%%%%Jj%%%%%%j%
11592a3Jj%%%J%%%j%%%J%j%%%Jj%%%%J%%%%j%%J%%%%%%%%j%Jj%%jJJj%%%%%%J%jJ%j%%%%%
11661a3%%%%%%%jJ%%%%%%%%jJ%%j%%%%J%%Jj%%%%jJ%%%j%J%%j%J%j%%%%%%%jJ%%%%%%%%jJ
11730a4%%%%%%%%%%%%%%%%%%%%%%%%%J%%%j%%%%%%%jJ%%%%%j%%%J%%%%%%%j%J%%jJ%%%%%j
11799a5J%%%j%J%j%%%%J%%%jj%J%%%%%%%%%%%%jJJj%%J%jj%J%%%%%%%%J%%%j%%%%%J%%%j%
11868a5%%%%%%%j%Jj%J%%j%%%J%%j%J%%j%J%%jJjJ%%%Jj%%%j%%%%%%%%%Jj%%%%%%%%%%%%j
11937a7j%JJ%%%%jJJ%j%%%%%jJ%%%%%%%%%%%%%%jJ%%%j%%%jJ%%%%%%%%%%%%%%%J%%j%%%%%
12006a7jJ%%%jJjJ%%%%%j%%%%Jj%%%%%J%j%J%%%%%%%%%%%%jJ%%j%%%%%%jJ%J%j%J%j%Jj%%
12075a8%%%%%%%j%J%j%Jj%J%%j%%%%%%J%j%%%%%%%%J%%%j%%%%%%%%%%Jj%%%%%%%%%%%j%%J
12144a9%%%%%%%%j%%%%%%%%%%J%j%%%J%%j%%jJ%%%%%%%%jJ%%%%%%%%%Jj%%%%%%%%%%j%%%%
12213b1%%%%%%%%%%%%Jj%%%Jj%%%%%%%%%%jJ%%%%J%j%%%%%%%j%Jj%%J%j%J%%j%%%%%Jjj%J
12282b2%%%%%Jj%%%Jj%%%%JjJj%%Jj%%%J%j%%%%%j%%%Jj%%%%%%%%J%%j%%%%%%%%%%j%%J%%
12351b3j%J%%%j%%%%%%J%%%j%J%Jjj%%%%%%%%%%%%j%%J%%%%%%%%%jjJ%%%J%%j%%%%%%%%%%
12420b5%%jJ%j%%%%J%%jJ%%jJ%%%j%%%J%j%%Jj%%%%%%%%%%Jj%%%%%%%j%%%%%%%%j%%J%J%%
12489b6%%%%j%jJj%J%%%%%jJ%%%j%j%%J%%%j%%Jj%%%JjJ%%%%%%%j%J%%%j%%%%%%Jj%J%j%%
12558b9%%%%%J%%%jjJ%%%%%%%%%j%%%%Jj%%%%%%J%%%j%%%%%%%%%j%%%%%jJ%%%%%%Jj%%%j%
12627c2J%%j%%%%%%%%Jj%%J%j%%%%%%%%%%%%jJj%JjJ%%%%%%%j%%%%%%%j%%%J%%%%j%%%%%%
12696c4%%J%j%%%%Jj%%%%%%%%%%j%%%%%%%%Jj%%%%%%%%%%%%j%%%%%%%%%jJ%%%%%%%%%%%%%
12765c6%%%jJ%%%j%%%JjJj%%j%%Jj%%%%%%J%%%j%%%%%%%%%j%%%%%%%%%%%%%%J%j%%%%jJ%%
12834c9%%%%%%%%%%j%%J%j%%%%%%%%%j%%%J%%%%%%%Jjj%%%%%%j%%%%%J%j%%%%%%%%%%Jj%%
12903d2%%%%%%%%%j%%%jJ%jJj%%Jj%J%%j%%%Jj%Jj%%%%%jJ%%%j%%%%%jJ%%%%%%%%j%%J%%%
12972d5j%%%%%Jj%%%%%%%j%%%%Jj%%J%j%%%%%%%%jJ%%j%%%%%%%%%%%%%%%%%%%%%j%%%%%%J
13041d8j%%%%%jJ%%j%%%%%JjJ%%%j%jJ%%%j%J%%%%jJj%%%%%%%%%%%j%%%%%%%%%%%%j%%J%%
13110e2%%j%J%%j%%%%%%%%%%%%%%%%j%%%%J%%%%j%%%%%%%%%%%%%%%%%j%%%%%%%%%%%%%%%%
13179e5%%j%%%J%%%j%%%%%%%%%%%j%%%%%%%%%%%%%%J%j%%%%%%%%%%j%%%%%J%j%%%j%%Jj%%
13248e9J%jJ%j%Jj%%%%%%%%%%%%%%j%%J%j%%%%%%%%%%%%%%%%%%%%j%J%%%%%j%%%%%J%%jjJ
13317f1%%%%%%%%%%%%%%jJj%%%%%%%jJ%j%Jj%JjJ%%%%%j%%%%%%%J%j%%%%%%j%%%J%j%J%%j
13386f4%%%%jJ%%jJj%J%%%%%%%%%j%%Jj%%%%%J%%%%%j%%Jj%j%%J%%%%%%%jJ%%j%%%%
13450f6
##PAGE=	N=2
##DATATABLE=	(X++(I..I)), XYDATA
-52084g0j%%%%%%j%j%%%%%%%%Jj%jJ%%j%%j%%%%j%%j%%%J%j%%j%Jj%%%%%j%%%%%j%j%J%%%
-52016h0%%j%JjJ%jj%%jJ%%%%jjJ%%%%j%%%%j%J%j%%%%%%%%j%%%%%%%%jj%%%Jj%%j%%%%%%
-51948h9%%j%%%J%%j%%%j%%%jj%%J%%j%%%JjjJ%jJ%%%%%j%j%%J%%%j%j%%%Jj%j%%%%J%j%%
-51880i7%%%jJJj%%%j%j%%j%%J%Jj%jj%%J%j%%%%%j%%Jj%%%%%%jjJ%%%%%%%%j%%%%%j%J%%
-51812a04j%%%%%j%%Jj%%%%j%J%%j%Jj%%%%j%%Jj%%j%%%%%J%k%%%J%%%%j%%%%%%%J%j%%j%
-51745a11%Jjj%%J%jjJ%%%%%%%%j%Jj%Jj%jJJ%j%%%j%%%%Jj%%Jjj%%%%j%Jj%%%%%%j%J%jJ
-51678a16%%%%k%%%%J%jJj%jJJ%%jJ%J%kj%jJJ%jj%j%%JJ%j%%%J%%j%jJ%j%Jjj%JJj%%%%%
-51611a21%%j%j%J%%%%%j%Jj%%jJ%J%%%%%%j%%%%jJ%%%j%Jj%J%j%%j%J%%Jj%%j%%%J%%%j%
-51544a25%%%%j%J%%jjJJ%%j%Jjj%%j%JJjj%J%%%%%%%%J%%%%j%jJ%%j%jJJ%%j%%Jj%%j%%J
-51477a28%%j%%%%J%%%%%jJ%%j%%%%%%%J%%%j%Jj%%j%%%Jj%%%%%Jj%%j%J%%%%%%%%%%%%j%
-51410a31JjjJJjJ%%%j%%%J%%%j%%%J%j%%j%%%%%J%%%%%%%%%%J%jjJj%%Jj%%%%%j%Jj%%%j
-51343a34JJ%j%%%JjJJ%j%j%%J%j%%J%jjJ%%%%j%K%%%%%j%%%j%%%%%Jj%%%jJ%J%%J%%k%J%
-51276a33%%%%%J%k%%%Jj%%%j%JJjJ%Jj%%J%jjJ%jJ%%jJ%%Jjk%J%%j%J%JjJJj%%j%%%J%%%
-51209a33%j%%J%j%Jj%%Jk%%J%%%%JJ%j%%jJ%%%%jj%JJ%jjJ%%%%J%%%j%j%J%%J%j%%%J%%j
-51142a34Jj%Jj%%j%J%%J%%j%j%J%j%J%j%J%%%%j%%j%JJ%jJ%%%%%%j%K%j%%%%%Jjj%JKjjJ
-51075a33jjj%%%%K%j%J%j%JJj%%J%%%Jjjj%%JjjKJ%j%%jJ%j%%%%%%%%JJ%%%%jJJjjJ%J%k
-51008a34j%%J%%%Jj%%JjJj%%%%J%%j%%jJ%%JJj%%%%%%j%Jj%%%%j%K%%j%jJJ%Jj%%J%jj%%
-50941a34JjjJ%J%%j%%%Jj%%K%j%%%Jj%j%%%J%Jj%%%%%JJ%j%%jjJ%%j%%JJjjjJ%J%%%%%j%
-50874a34%%J%%%%j%J%%Jj%%jJ%Jjj%J%%%%%jJ%%J%%j%%%%jJj%Jk%JJ%%%JjJ%j%j%%%J%%j
-50807a34J%Jj%%%%%%%%%%jJ%%JJjj%%%%%%%%%%%%J%j%J%%J%j%%%j%%JJj%%jjJ%%jJj%J%%
-50740a33j%J%%%%%jJ%J%J%jJ%j%jj%J%%%%%Jj%jJ%J%j%%%%j%J%J%%jJ%%j%J%%%J%%jjJ%%
-50673a32J%jJJ%%j%%%Jj%jjJ%%%kJJ%%%%%%%%%%j%%%%JJj%%J%%%j%J%%%%%%%jj%%Jj%j%K
-50606a32J%%jJ%%%j%JjJj%%%%J%%%%%j%J%jJ%%%%%%%%%jJjJ%j%%J%j%%%%%J%J%%%j%J%%j
-50539a31%%Jjk%%JJ%%%%%j%JJjj%j%JJj%%%%J%%%jJJ%%j%J%j%Jj%%%%%Jj%%%%%%%%%%%j%
-50472a32jJ%%J%Jj%jJ%j%%%%%%J%j%%%jJJ%%Jj%%%%J%%j%%%J%%%J%j%%%k%%%%%JJj%j%JJ
-50405a30%%%%%%j%j%jJJ%jJJ%%%%J%j%%%%%%%%jJ%%%j%%%%%J%j%%Jj%%%%jJ%j%jJ%%J%jJ
-50338a31%jJJk%%jJJJ%%j%%%%%J%j%%jJJ%jjJ%J%j%%J%j%J%j%j%%%KJj%j%%J%%J%jj%%J%
-50271a30%%jJj%J%jJ%%%j%JJj%%%Jjj%%%%%%%J%jjjJJ%J%%JjJ%jjJJJjj%jj%JJ%%j%%J%%
-50204a30Jjj%J%%%%%J%%%jjJ%%%j%%%%jJ%%J%J%%%j%jJ%%j%%J%Jj%%%Jj%jjJ%%%%%%%%%%
-50137a31J%%%j%%%%%J%%J%jjJj%J%%Jjj%%%J%%j%%J%JjjJj%J%%%%%%j%J%%jJJ%j%jJ%%j%
-50070a31J%%j%JJ%jjjJJJj%%%%%%%%%Jj%%j%j%J%%J%%J%%jjJ%%%%%%jJ%%jK%jj%%%%Jj%%
-50003a31J%j%%%%K%%%%jJ%j%%%jJ%%jK%jj%%J%j%%Jj%%JJ%%j%J%J%jjjJ%%%%%j%%Jj%%%j
-49936a32J%%J%jJ%%%%Jj%%%%%jJJ%%jJjJjjJjJ%%J%jj%%%JJjJ%%jjJ%Jj%J%jjjKJ%jj%%J
-49869a30%%%kJK%jj%J%%j%%J%%%%%%%%JJ%j%%%j%Jj%%%%J%%j%jj%JjKJ%j%J%j%%J%kJ%%%
-49802a30j%J%%%%%j%%%J%%%%%j%%J%J%j%%%%j%%j%JJjJjJj%%%%%%%%%%j%%J%KjjJ%%%Jjj
-49735a31Jjj%J%JjjJJJjK%k%%%Jjj%%%%%%%%J%%%J%%j%%%%%%j%JJj%%%Jj%%%%j%J%%%%%%
-49668a30j%J%%%Jjj%J%%%j%J%%j%JjJj%%%%J%j%%J%J%k%J%jJ%j%JJj%j%%J%%%j%%%%j%%J
-49601a31%%J%jjJj%JjJ%JjJ%%%%jJJ%j%%%j%%%%j%%%%%J%%%%j%%JJ%kJJ%%%J%j%Jj%%Jj%
-49534a30j%Jjj%J%%%%JJjj%k%JJJ%%%%%%jjK%%%%%%%%%j%%Jjj%JjJ%%%%%%j%%J%%%%%%%%
-49467a31%J%%%%%j%JJjkJ%%%%j%J%%jJJ%%%%%%jj%%%%%%J%J%%J%%k%J%%%%%J%%%k%JJj%%
-49400a30%%%%%jJ%%%%%J%jjjJJ%k%%J%j%%jJJ%%%%%j%j%JJj%JJ%j%%%Jjj%%%J%kJJ%%%%%
-49333a31%j%J%%jJJ%%%%%jJjj%J%%%Jj%J%%%jjjJ%%%jJ%JjjJ%%%JJ%%%%jjJ%%Jj%jJ%%%%
-49266a31j%%%%%%%%%J%%J%jj%jJ%J%%j%%%jJJjjJ%%Jj%%J%%%%%Jjj%%J%%%%%%%Jj%%J%%%
-49199a30%%jJJ%jj%jJ%%%%%%%%%%%%j%JJJ%jjkJ%J%jJjJ%J%k%J%%%%%%%Jj%%%%%j%%%%%%
-49132a32J%%jJJ%j%%jJ%J%%%j%%%%%%J%j%%Jj%j%%%%%%JJj%j%%%J%%j%%%J%%j%%Jk%J%%%
-49065a32J%%j%%J%jjJ%%%%%%J%jj%J%j%J%%J%%%%jJ%%%%%j%J%%%JjjJ%jJ%%%%%%%jJJj%j
-48998a32j%%%%%%%%%%J%J%j%%%kJJ%J%j%J%%j%%%%%%%%jJJ%j%%%%jJjJ%%j%%%%j%%%J%%%
-48931a33%%%%J%J%%j%%%%%j%J%%JkJ%j%%jJJ%%%%J%jJ%%%%j%%%%%j%j%%JJj%%%j%J%Jj%J
-48864a32j%%%j%J%j%%%%%JJj%J%%%jJ%%%%j%jJ%%j%J%%%J%%%%%%%jJJ%j%jj%%JJj%J%%%%
-48797a32j%J%jJj%%J%%%jJ%%%j%%%%J%%j%Jj%%%%%%%%%j%%jJ%JjJJJjj%J%j%%%%J%jKj%j
-48730a33%J%j%%Jj%%%J%%J%jjj%%%J%%%%kJJ%%%KJkjJ%%%%%j%j%%%JjJ%JJjjJj%%JJj%%j
-48663a33%j%%J%%j%%J%%%%%Jj%%j%J%%%%j%%J%JjjJj%JjJJjj%%%%J%Jj%%%j%%%%%%%%J%j
-48596a34J%%jjK%%%%%j%Jj%Jj%JJ%%jj%JJjJ%j%%%jKkjJJ%%%%%%%%j%%%%%%%%%%%Jj%J%j
-48529a34jJ%%%jJ%Jj%J%%%jj%K%J%j%%%J%%%%%j%%%j%%%%%KjjJ%j%%j%JJ%%j%jK%%%%j%j
-48462a35%K%jj%%JJj%%Jj%j%J%%jJjJJ%%j%%%j%K%jjJ%%Jj%JJjj%%%%%JjJj%%%%%Jj%%%%
-48395a34%%%%J%jjJ%%j%J%j%%J%jK%%jJ%j%%%%j%J%Jj%%j%%%%J%k%JJj%jK%%jjjK%%jJ%%
-48328a35JJj%%%%%jJ%%j%%J%%%Jj%%jj%JJj%jJJ%%%%jj%J%%%%%jJ%Jj%J%%%%Jjj%%%%K%j
-48261a34j%Jjj%J%%%J%%%Jj%%j%%%jJJ%%jjjJ%Jjj%KJj%j%J%%%%jJ%%%JJj%%j%%J%j%%%%
-48194a35%%Jk%jJJ%%%%j%JJj%%%%%kJ%%j%J%%%Jj%%%%%%%%%%%j%%J%%%%%%JJjj%%Jj%%%%
-48127a36Jj%j%JjJ%J%%%%jJJjj%J%jJj%%%%J%%%Jj%%j%jJ%%Jj%%%%%%%JJjj%%%J%jj%JJ%
-48060a35%%%jjJ%%J%Jj%%%%%j%%%%%Jj%J%jj%J%%%%%%J%j%J%%%%%j%%%jJjJ%jJ%jJ%j%jJ
-47993a37jJ%%jJJ%%%%%%%%%%%%%JJj%j%J%j%%Jj%%%j%Jj%J%%JjJjjJj%%%j%JJ%j%JKjjjk
-47926a39K%J%j%%%%%J%j%%J%%%%%j%%J%%%%%%j%Jj%%%%J%j%%%%Jj%JJ%%%%%j%j%%%J%jj%
-47859a38%%%%%%%J%%%%%J%j%Jjj%J%%%%%JJkJJkjJ%KJj%%jJj%%%%J%%j%%%%jJ%%%J%j%j%
-47792a37%%%%%Jk%%JJ%%j%%%%jJJjj%JJjj%%J%%%%%%Jjjj%J%Jj%J%%Jj%j%%JJ%j%Jj%j%%
-47725a38%%J%j%Kj%%%%jJJ%j%%%%%%JjjJj%%%Jj%J%j%%%%%jjJJj%%J%%J%%%jJj%%%j%%JJ
-47658a37k%%J%%%J%%%%%%%%jj%%%%%%JJjj%Jj%%%JJ%%%%j%%%%%%jJ%j%J%%%jJ%%%%%%%%%
-47591a38%%j%%%JJ%jJj%%Jjj%%%%J%j%%%%J%%j%J%%j%Kj%%%%j%J%%Jjj%j%%%K%JjjjJj%%
-47524a40JJ%j%%%%%%jJ%Jj%JjJ%%%%%%%%%%%j%%%J%%%k%%%%%J%J%%j%%%%j%%Jj%%%%J%%%
-47457a39%j%J%%%j%%%%J%j%%%J%jJj%Kj%%%%%%Jjj%J%%%jj%%%J%j%J%%%%%Jj%%Jj%j%%J%
-47390a40%J%jJ%%%%J%j%%%j%%jJJj%JJj%J%j%%j%%%J%jj%KJ%jj%%Jj%%%J%j%%%%%JJjj%%
-47323a40%JjJ%%%%%%j%jK%Jj%%%%%%%jjJ%%JjjJJj%%J%%%j%j%%%J%JJ%%j%%%jj%jJ%JjJ%
-47256a40%%jJj%%%Jj%J%JjjJj%J%Jj%J%%jjJj%%%%jJJ%%j%%%jJ%Jjj%%K%j%%%JjJ%j%K%j
-47189a40%%J%%%%j%jkJ%JjJ%%%%%%%%%%J%j%jJ%%%%%%%%%j%J%JjjJ%Jj%%%%%%%%%%J%%%%
-47122a40jJj%J%j%jJ%%J%j%j%J%%j%J%%jjJJKjjj%%%%%%%J%jj%%%%J%J%%J%j%j%%jJ%J%j
-47055a42jJJ%%%%%%%%%%jJjjJJ%jJjJ%jjJ%%j%%J%J%%%%%j%J%%%jj%%%%J%KJ%k%%Jjk%%J
-46988a42Jj%J%%%j%j%%J%j%Kj%JjJk%%J%%j%%%J%jJ%%JJkj%JjJ%%%%%%%Jjj%%JJ%kJJkjJ
-46921a43%%%K%%j%%%j%%K%%jk%%KJj%%j%%%%%jJ%jJ%%J%%%j%%%jJ%JJ%%kJ%%%jJ%J%%%jj
-46854a43%%J%%j%%%J%%Jj%%jJ%%%j%%%%J%%%%%Jj%%%%%Jk%j%%%J%j%%%%%%J%Jj%%%%%%%%
-46787a43J%j%%%%j%J%j%%%%JjJ%j%J%%%%j%jJJ%jJ%Jj%j%%J%%J%%j%j%J%%j%%jJ%j%Jj%J
-46720a44%J%j%%J%%J%%%j%jJJ%jjJ%JjJjjJ%%%%%J%jj%%%j%%J%%J%j%j%%JJ%%jJj%%Jj%J
-46653a43%jj%%JJ%j%%%Jj%%JjjJj%%JJ%j%%%j%J%JJj%%k%%%%%j%%J%%%%%%%%J%j%%%%J%%
-46586a44j%J%%%%%%%%%%%j%j%%%JJ%jj%JJj%JJ%%k%jJ%%%%%%%%J%j%JJj%%%%%%%j%%J%jJ
-46519a44%%jJ%%jJj%%J%j%%jKJjjJ%%jj%%%JJ%jjjJJJ%%%j%j%%J%J%%jjJ%Jj%%J%%%jJj%
-46452a45%jJ%j%%JJj%j%K%j%%j%%%%%%J%%%%jJ%%j%%%%%%%%%jJ%jJ%%%%%Jj%%JJj%%%j%J
-46385a45%%j%j%J%%%%%%%J%%%jJj%j%%J%%%%%j%JJj%%%%%j%%Jj%J%J%%Jjj%j%JJ%%%%kJ%
-46318a46%%%%Jj%%%J%k%%%j%J%J%jj%K%%%JjjJ%jJ%%%%%j%%%%%%J%j%J%jJJjj%%%%Jj%%%
-46251a47J%%%j%%J%%%%j%%%j%J%%J%%%%%j%%%J%%%%%J%%j%%jjJ%jJK%jjj%JJj%%%%j%%%%
-46184a48%%%JjjJJ%J%jjJ%%j%J%JJjjj%J%%%j%J%%jJ%%j%%J%j%J%J%%%j%%%j%%%J%j%J%j
-46117a48%JJjjJj%JJjJjjjJ%%%%k%KJk%JJJj%jJ%%%%%jjJJJjJj%%%jJj%%%%Jj%%%%jj%KJ
-46050a47kjJJjj%JJ%jJ%%j%JjjJJ%%j%%%J%j%%%j%%%JJ%j%%%%%%%%%%j%JJj%jJJj%jJJ%%
-45983a48%%%jJ%j%j%J%%J%%jjJJJ%jj%%J%j%jJ%j%%J%J%%j%J%k%J%%%%j%J%Jjj%Jj%%%%%
-45916a50J%j%%%%%J%j%%%%Jj%%%J%j%%%%%%%%J%%%jJ%%j%Jk%JJ%%%j%J%jjJj%%J%J%j%%%
-45849a50%J%jJ%%%%%%%%%%jjJ%J%jJ%j%%%%%J%Jj%%%Jjj%%%%%%jJ%%%%%%%%%%%j%%j%%JJ
-45782a50%%j%%%jJ%%%%%J%%j%%%%%J%J%j%%%%%j%%%%%%Jj%j%J%%jJJj%jjJ%JJ%%%%j%j%J
-45715a51jJj%%j%%JJJ%kjJ%%%%J%%J%jj%j%%%Jj%JJ%%J%%%%j%%J%jjJJ%jjJ%Jj%j%J%%j%
-45648a52%%%J%j%%%J%%JjJ%j%%JjJ%jj%%%%%%J%%jJ%J%j%%jj%%%Jj%J%J%%j%%%%j%%%%%%
-45581a53jJJ%%j%j%%J%%J%Jj%%%%j%%Jjj%%Jj%%J%J%k%%J%jJJ%%%%Jjj%%%j%J%%%%J%jj%
-45514a54J%%%JJ%jj%JJjj%jJjJ%%%%J%j%J%%%jjJ%%J%%%j%%%%%%%%%Jjj%J%JJ%j%jj%%J%
-45447a53%j%J%jjJJJjj%Jj%JjjJjK%j%%%%%%%jJ%jJ%%%%J%j%%%%JjJ%%j%%%%%J%%%j%%%%
-45380a54j%J%J%%j%%Jj%%%%jJ%%%%%%%jJ%%%jJ%%j%%%%J%%jJj%J%%%%jJ%%%%J%%%%%j%j%
-45313a55%%Jj%j%J%%%JJ%%jj%%kJ%JJ%JkJJjj%%%%%j%jJ%%jJ%J%%%%jJ%%%JjjJJ%k%Jj%J
-45246a55j%%J%j%%jKJjjJ%%%j%Jj%Jj%J%%%%%%%%%j%%J%%%%%%j%%%%j%JJj%%%J%j%JjJ%%
-45179a55J%k%%%%J%jJ%%%%j%%j%J%%%%%%%%J%Jj%%%%j%j%%%j%J%%J%%%%J%jJ%j%%%j%%%%
-45112a57%JJ%k%%%jK%jkJJJ%jj%JJ%%%%%%%J%%j%%%%%j%jJJ%%%%J%j%%jjJ%JJ%j%%%%jj%
-45045a58%%%J%%J%Jj%jJ%jj%%%JJ%%j%%j%j%J%J%%%%j%%Jj%JJj%%%j%%J%%%%j%J%%%jjJJ
-44978a57%%%%%%%%%%%%jJ%j%%J%%%%%j%J%j%Jk%%J%%%%%j%%%%%J%%J%Jj%Jjj%j%J%j%JJj
-44911a58%%%%%j%J%%%%j%J%%%j%J%j%%%JJj%%j%jJj%%J%%J%j%J%%J%%jj%%%%%Jjj%%%J%%
-44844a59%%%J%kJ%%j%%%J%Jj%JJjjJ%jJjJJ%j%jj%%%Jk%J%J%%%%%%%jJJj%%%%%%j%%%%%J
-44777a59j%%J%%j%%j%%Jj%%Jj%%J%%J%J%%%%%jJ%jjJJ%%k%%Jj%%j%%JJ%%%%jJ%j%j%J%j%
-44710a61J%%%JJjj%%%j%JjJJjjJJjJjjJ%jj%K%%J%jj%%jJ%JjJ%%J%%jj%%J%k%%%J%%J%%j
-44643a61%%%%J%jJ%j%%%JJJlj%%JJ%%j%%%%%%%%%%%J%%%%j%J%j%J%%j%j%%%%%%%%jJ%%%%
-44576a62%%J%%%%%J%k%jJKjj%%%%jJJ%jJ%Jjj%%%%%jJJ%j%J%j%J%jjJ%J%%%%%%%j%J%jj%
-44509a63%J%JjjJ%%%j%j%K%%%%J%%j%jJ%j%Jj%JJjj%J%%jJ%%%%j%JJ%j%%%j%%%%J%%%%j%
-44442a63j%%KJ%jjJjJk%%J%JjjJJ%j%%jJJ%jJ%jj%%%%%J%j%%%%J%JJjj%j%J%Jj%%%%Jj%j
-44375a64%J%J%%jj%%%%%j%J%J%jJ%%%%%%jjJJjJj%%%%%jJ%%jjJJ%%%%JJjk%%%J%%%%%jJJ
-44308a63j%%%%jJ%%%%%%%%jJ%%%j%Jj%%jJK%%jJ%jj%%jJ%jJJ%%%%J%j%%%%%%%%%%k%JJjj
-44241a66J%%j%J%%%jJjJ%%j%J%J%JjJ%k%jJ%J%j%%%%%%%%%jJ%%Jj%%%%%%%J%%%j%Jj%%%%
-44174a65%jj%J%%J%j%J%%%j%%%%%J%j%%%%J%jJ%%jJ%%jj%%Jj%%%J%%%%j%%%%J%jJj%J%%J
-44107a65%%j%Jj%%jJJjj%%J%%j%j%J%%%%J%%JjJ%%%j%%%JJjjjj%jJ%%%%J%%%%%Jj%j%JJJ
-44040a65Jjj%j%%%J%jJ%%%%%%%%%%j%%%%%%J%%j%J%j%%%%%%%Jj%%%%%%%%J%%j%%J%jJj%%
-43973a67%j%%jJJJ%j%%jJ%j%jJJJk%%KjJ%j%%%%%Jj%Jj%jJ%Jj%%j%%%%%JJjjJ%jJ%j%%%%
-43906a68%J%jJjJj%%%j%%%J%jJ%j%%jJ%J%%%%kKjJj%%%%%%%%%%%%Jj%jJJ%%%%J%jj%%%%%
-43839a69%JJj%jJJJjjj%j%JJ%k%%J%%Jjj%K%%Jj%j%%%%j%%%%jJJ%Jj%%j%%%%%J%j%%%j%J
-43772a70%%J%Jjj%j%Kj%jJJ%jJ%jjJ%%j%J%Jj%JjJ%jjJ%%%%J%%j%%j%%%J%%%%Jj%%%j%%J
-43705a70%%jJ%%%%jjJJj%jJjJ%j%JJ%%%%jJ%j%%%%JJ%%jj%%%J%%%%%%jjJ%%J%j%Jj%j%%J
-43638a71%%Jj%J%%%%j%%%%JJjj%%J%J%%%kJ%%%%%%j%%%%%Jjj%%jJJj%j%%%%J%%%%%j%Jj%
-43571a73J%%J%%jJ%jJj%j%Jj%J%%J%j%%%%%J%j%%%j%%%J%%%%%j%%%Jj%%%%%%%Jj%%J%%%j
-43504a73%jJ%%%%%J%%jj%%%JjJ%%jJ%%jJ%%%J%JkJ%%%%%J%%j%j%%%JjjJj%J%%%%j%%%%%J
-43437a73J%jj%J%%%%%%%%jJj%jJJ%%%j%jK%%Jjj%%%%%%J%%%%jjJ%%%jJj%j%J%%jJJ%%J%%
-43370a73%J%%%kk%JJJ%%%j%jJ%%%J%j%%%%%Jjj%%J%%%%%jj%%%%JJ%%Jjj%%%J%%j%%%J%%%
-43303a74k%JjJjJ%%JJk%%j%%%%%J%J%j%%%j%%j%%%%JJjJJj%%j%J%%%%jJ%jJ%j%%%J%%j%j
-43236a77JJ%j%%Jj%J%%%Jk%JjJJjj%%j%%%J%%Jj%%%J%%Jj%%%%j%J%j%j%JjJJk%J%%j%jJJ
-43169a76j%JjjJJ%%J%j%jJjj%J%j%J%%%J%jj%%%%J%%J%%%%%%%jj%%%%%JkJ%%J%%jjJJ%%j
-43102a78%%%J%j%J%J%jJ%jJjj%JJ%jjJJj%%J%%j%%JJj%%jj%%J%%%%%%%%%%%%j%j%K%jJ%k
-43035a79%JjJ%%jjJjJJj%%%%J%%j%J%%%%j%%%%%%%J%J%Jjk%%j%%JJ%j%%J%%%%%j%%Kjj%J
-42968a78%%%jj%K%j%j%J%%%JjjJ%j%Jj%%%J%%%j%%K%jjJ%%%%%%%%%Jj%%%%j%%%%j%J%%%J
-42901a79jJ%%%j%%%%%%%%JJj%%%J%j%%jj%%j%J%J%%Jj%J%Jj%%J%%j%%j%%jJ%j%J%jJ%%%j
-42834a81JjjJ%%%%%%%jJ%%jJJ%jJ%%j%%%%Jj%%%j%%%%J%%%%%%%%%j%JJ%%jJj%j%Jj%J%J%
-42767a80%j%j%J%%%%%%%j%%J%j%J%%%%jjJ%%%j%%%%J%%%%%%%Jj%%%%%%j%%JJ%j%j%%%jJJ
-42700a82%%%%%%j%Jj%%j%J%%%%%J%j%%Jj%%%J%%%j%Jj%%%j%K%%j%%J%jJ%J%%%j%%%Jjj%k
-42633a85%%%J%%%%j%JJ%%jJJ%j%Jj%jJ%j%%%%%J%%%%%%%JjJ%%%%%j%%%%%%jJ%jJ%%Jj%%%
-42566a83%%%j%%JJ%jj%jJ%%%jJ%J%jj%%jJ%%JJ%%%j%%%%%%%jJ%JJjj%%%Jj%%j%%%JJ%%j%
-42499a84%%%%%%%%J%j%%jJj%kKJjJJkJj%%j%J%%%Jj%%j%%%Jj%%JJj%Jjj%J%j%j%J%JjjJ%
-42432a86J%%Jjj%JJjJJj%j%%J%jjJjj%JjJ%%%%j%%%J%%%%%J%Jk%j%J%%%%%%%%%%%%%%%J%
-42365a85%jJ%%jJ%j%%Jj%%%%%%j%%%J%jjJ%J%jjJ%%J%%%jjJ%%%j%jJ%%%JJ%%jjJJ%%j%%J
-42298a86jj%%%%%%%%JjJjjJ%%%J%Jjj%Jj%%JjJjJ%%j%%jJ%%%jJJj%J%%jJ%%jj%JjjJJ%%j
-42231a89%%JJjJjjJ%j%%J%%jK%j%%%%j%jjJKJ%%%k%%J%%j%%%J%%%j%%j%J%%%%kJJ%%Jj%%
-42164a89%%%%%%jjJj%J%%j%JJ%jjJ%J%%%%%%Jjjj%%%J%%%%%%jJ%%J%%%%kJj%JJ%j%%Jj%%
-42097a90%J%j%K%jj%%j%J%j%%%%jJ%J%%%%jJj%J%j%%J%%j%%JjjjJ%J%j%%Jj%J%Jjj%J%%J
-42030a90%Jj%%%%%jj%jJ%%J%%%jJj%%Jjj%JJ%%JjjJ%%%%%Jj%j%j%%%Jj%J%%%%%%%%jJ%%J
-41963a91%%%j%%j%J%J%j%%%%%%JjJ%%%%jJ%%%%jJ%%j%%%%jjJ%%Jj%Jj%jJ%%j%JJ%%jjJ%J
-41896a92%%%%%j%%%%J%%%%j%j%%%J%%%%jJj%%%%%%%%J%j%%%%%J%%J%j%%J%jj%J%jJj%%JJ
-41829a92j%jJ%%%%%j%jKj%%j%J%j%%%%%%%%j%JJ%j%%j%%J%j%%J%%J%j%%%%%J%%jJj%%%%%
-41762a95Jj%%J%j%%%%j%%%%K%j%%%jJJ%%j%j%J%%%%%%%%%j%J%j%%%%Jj%J%Jk%%%JjJ%j%j
-41695a97JJ%j%j%JJjj%%%Jj%J%%JJjj%%jJJj%%j%%JjjK%j%%%jJJ%%%j%%j%%%%%%%J%J%%%
-41628a96%%k%JJ%%jJ%%%jJ%%%%%jJjj%%%%jJJ%%%%%j%%%%J%j%%%%JJk%J%%jJj%JJk%J%%%
-41561a97j%J%j%%jJ%%jj%jJJJj%%%%J%%J%jJj%%%%j%%%%J%%jJj%%%%J%%j%%%%J%%%j%J%J
-41494a97%jjJ%j%%J%%J%jjJj%j%J%%%%%%j%JJjJJj%%%j%JjjJ%%%J%j%%%%j%%%J%%%%%%%%
-41427a99j%%JJj%%jJ%%%%jJ%jJ%%j%J%j%Jjj%JJjj%%%J%j%%jJ%%Jj%J%jjJ%%Jk%J%J%j%%
-41360b01%jK%%%j%%%%J%%j%j%%jJjJ%J%%j%%%%%JJ%j%jJjJjJ%%%%j%J%jJ%%%%j%%%%%%J%
-41293b01%%j%%%%J%%j%J%%j%k%JJj%J%%%j%%%%J%jj%K%J%%%%%jj%%j%%JJ%%%j%%%J%%%j%
-41226b03J%j%Jj%%%j%J%%J%jjJ%Jj%%%%jJ%%%jJJ%%j%%jJ%%%jj%%J%%%Jj%Jj%J%j%jJ%%%
-41159b04%jJ%%J%%j%%%%jJ%%%jJ%jJ%%JjJ%jjJ%JJ%jjjjJJ%j%%%%J%j%%j%%JK%%jj%%%%%
-41092b05%%j%jjJJJJ%jjK%k%%J%%j%J%%j%%J%%J%jjJ%%%j%J%J%jj%J%%j%j%JJ%%j%%%j%j
-41025b08J%J%%%%%%%%%%%%%J%%Jjj%%jj%J%%J%%%j%jJ%jJ%%Jj%j%JJj%%j%JjJ%%%%%%%%%
-40958b07%%%%%JjJj%%j%JJ%%%%%%%J%kJ%j%J%j%%Jj%Jj%%Jjj%%%J%%%Jj%%%%%Jj%j%jj%J
-40891b09%%%%JJjj%%Jj%%Kjj%%%%J%%%%%%jjJj%%JjJ%%jJJ%%%%j%%%%JjjJJjJ%j%%%%%%J
-40824b08%k%JJjJ%%%%jJ%jJjj%JJ%j%%%%%%%%%%j%J%%%j%Jj%%%%j%%%%%%JKj%%%%%jJ%jj
-40757b11J%%%%%jJJ%%%%j%%%j%%%%JjjJ%J%j%jJ%j%%%J%%jJ%%%J%%j%jJjJj%%%Jj%J%%j%
-40690b12%%JJj%Jj%%j%%J%%JjjJ%j%%%%J%%jjJ%Jj%%j%JJ%jJ%%%%%j%%%%%%%%J%j%%%%%%
-40623b12j%%%Jjjj%%%%KJ%j%%JjjJJ%Jj%j%%%%%Jj%J%%j%%%%%%J%jj%J%%jJ%jJ%%%%j%%j
-40556b15%%KJj%j%%%%%%%%%%%J%j%%%J%%%j%%%%%jJj%J%%k%K%j%%%%JjjJJ%%jjJjjJJ%%%
-40489b15%J%%j%%%J%%%%j%j%%%jJJ%j%JJ%k%j%JJ%Jj%%jJ%%j%Jj%%Kj%%j%%jJ%j%K%%jJj
-40422b16%J%j%%%j%%%%%%%J%j%JJ%j%%jJ%kJJJ%%jjjJ%%%J%j%%%%%%%jjJJ%J%j%J%j%jJj
-40355b18%%%J%Jjj%%%J%%k%%%Jjj%%JJKjJj%%j%JJ%jj%%%%%%jJ%J%kJJ%%%%j%J%%%%%jjj
-40288b20JJ%j%%J%%%%%%%%j%jj%%%%J%%%%J%%j%%%%J%%j%%%KjjjJ%%j%J%J%%%jjJ%%Jj%%
-40221b20%%J%%j%%%%%%%J%%%%%%%Jj%%%j%jjJ%%%Jj%J%%jJJJjj%%%j%JjJ%j%%%%J%%jjJ%
-40154b21JJ%kJjj%J%jJ%j%%%J%%%j%J%jJ%%%%%%%%%%%%j%%%j%jJ%%%%JJ%%j%%jJJkJ%%%%
-40087b22jJ%%%%j%%%%%%%%%%j%J%%%%%%%%Jj%j%J%%%jJ%%%%%J%%j%J%j%%%%JjjJ%%%jJJ%
-40020b22%%jJ%j%%J%j%%%%j%jJ%%%%%%%%%j%JJ%kJ%%%%j%J%%%%jj%J%J%%Jj%%%%%j%%%%%
-39953b25%%%%J%Jj%%%jJ%%%%jj%%%%%%%J%j%%J%%%%%%%%j%%%jJ%%j%%J%jJ%%%%JJ%jJj%j
-39886b26%%%jJJjj%KjjJ%%%%j%J%j%J%jJ%jj%J%%J%jj%K%j%%%Jj%%%%%j%%%J%%%%Jj%%%j
-39819b28%%%%%%%%%%%%J%%jJ%j%jJJ%j%%%%JjjJ%J%j%%%%%J%%jJ%%j%%J%jj%Jj%%%J%%j%
-39752b29%%%Jj%j%%%%%J%%%J%j%jJ%j%J%j%%J%j%%%J%%%j%%%%%%%%%%%%%%J%%jJ%%jJ%%%
-39685b29j%%%%%%J%j%%%J%k%J%j%Jj%%%jJ%%Jj%%%%jJJj%%%%jJJj%%%Jj%J%jJjj%J%%Jj%
-39618b31j%%%j%J%%%%%KkjJJ%jJj%%jJJ%j%%%%jJJjJJ%jJj%jJjj%%%J%kJ%%%%J%jJ%%%%%
-39551b32J%jj%%J%%Jjj%j%%%%JJ%%%Jj%%j%%%%j%j%%j%J%JJ%%j%%%j%JJj%%%%%%%%JjJ%%
-39484b33%k%%%J%%j%%%%%J%%%%j%%JjjJjJJk%J%J%%%%%j%%%j%JJ%jj%JJ%jJ%%%jj%JjJ%j
-39417b36%%JJj%jj%%%J%%j%%%J%%j%%%%%%J%%%%J%%%j%%%%k%%%%%J%%%%%%Jj%%%J%%j%%%
-39350b37%%jJ%%jJ%j%J%%%%j%%%%JJjjj%J%j%jJ%%%%K%%%jj%%%%Jjj%J%%jJ%j%%%JJjj%J
-39283b39J%jj%J%Jj%JJJj%%jJJjJ%jj%%%%j%%%JJjj%%%J%%%%j%jjJJJ%j%Jj%%%%%%%%%%%
-39216b39%J%jj%J%%j%Jj%%j%J%J%%Jj%%%j%%Jj%JjJ%%%%%%%%%jj%%K%j%%%j%%%%%%J%%%%
-39149b40%JjJj%jJjJ%%j%%Jjj%JJjj%%%%%%%%%J%j%%%Jj%J%%j%jJ%%%J%jJ%j%%%J%j%jJJ
-39082b41%j%%%%Jj%J%jj%J%%%%%J%j%J%jjJ%j%J%Jj%%%%%%%j%%%%j%J%%%%%%Jjj%J%%%J%
-39015b42%j%%%%J%j%%%%%%jJJ%j%%%jjJ%JJj%%%jJ%j%J%j%%k%JJ%%%%%%%j%%%JJ%%j%%Jj
-38948b44kJ%Jjj%J%j%J%%%%%%%k%K%%j%%JjJ%%%j%jJJJ%jj%j%%%J%%JJjj%%%%%%%%%j%J%
-38881b46%%jjJ%J%%JjjJj%%%%JJ%%j%%j%J%j%%J%j%jJj%JJ%%j%%%%%%%j%J%Jj%jJ%J%%%j
-38814b47J%j%Jjj%J%%%j%%J%j%%%%%%%%%%JjJ%%%%%jJjjJ%%j%j%JJ%%j%J%J%j%j%J%j%%%
-38747b49jJ%J%j%%%j%%%%%jJ%%%jJ%%%j%%J%%%%%%%Jj%%jK%%%j%%Jj%%J%j%Jj%j%%%%J%j
-38680b51%JJj%j%j%jJ%%jjK%JjjJ%%%%%J%%jJjjJ%%Jj%%j%%%%Jj%%%%jJ%J%j%JjJj%%%%J
-38613b52%%%j%%j%%%J%%j%%J%%%%%jJ%J%%%jjJJ%%%k%%J%j%%%%j%%JJjJ%jJ%kJ%%%%JJjk
-38546b55%j%K%Jj%J%j%%%Jj%%%%j%J%%%%%jj%J%%%J%J%%jj%j%J%%%%Jjj%JjjJ%J%%%%%jj
-38479b57%%%%%%J%%%J%j%j%%J%%%%%%%%%%%%%%Jjj%Jj%%%KjjjJ%j%%Jjj%%JJ%%JjjJ%%%%
-38412b57j%%%J%jj%%%%Jj%J%%%%%%%j%%%Jj%JjjJ%%jJ%%%jJ%J%jj%%%%%j%Jj%%%J%%%%%J
-38345b59%j%J%j%%jK%jj%%J%%%j%%%%Jj%%%J%%%%%jJ%jjJJjjJ%%%%jJ%J%jJj%Kj%%%j%J%
-38278b60%j%%J%%%%%%%jJ%%%%j%%j%%%%%jKJj%%%%%jJ%%%JjjjJ%Jjj%%Jj%%%jJ%%%%%j%J
-38211b63%jK%%%%jJ%j%%%%j%%jJJ%%%%%%%%%%%j%J%%k%%%J%%j%J%%%%%%%%%%%%%j%jJJj%
-38144b65%%%J%%jjJjJJj%%JjjJ%j%%%J%%j%J%%j%%%J%j%%J%J%j%j%%%%%%%%j%J%j%%J%%J
-38077b65%jjJ%jJ%%j%j%%J%j%JjK%%j%%%%%%Jjj%K%jj%%Jj%J%%%%%%%%J%jj%J%jjj%JJJk
-38010b69j%J%JJj%%J%j%%k%JJ%jj%J%%Jjj%JJ%j%j%J%%%J%j%jjJ%j%JJ%%%jj%JJJk%%j%J
-37943b70%Jjj%%%J%Jjj%JJj%%j%%J%%%%j%%%%%%J%jj%J%%%%%%%%jjJ%%%%%j%J%%%jJj%J%
-37876b72%%J%%j%K%jj%JJ%%jj%%%%J%%j%jj%JJj%%%%%%%%%%%%j%%J%%%j%JJ%jj%%%j%%j%
-37809b76JJ%J%jjJ%%%j%%%Jj%%J%%J%j%%J%%Jj%%%%j%jJ%%%%%Jjj%Jj%%%%%%JJ%j%%jJ%j
-37742b75%%%%jJ%%%%jjJ%%Jj%J%%j%J%j%%%%%%Jj%%%%%j%%%%JJj%j%JJjjj%J%jJJj%%%%j
-37675b78J%%%%%%%jJ%%%j%J%j%jJ%jjJ%%%J%J%k%%%%%J%%j%J%j%%%%%j%%%%J%k%J%J%j%J
-37608b79%%%%jj%J%jj%JjJ%%%%J%jJ%Jjj%J%%%%J%Jjjj%%%%J%J%%%%%j%jJ%%%%J%%%%jJj
-37541b80%Jj%j%JJ%%%jj%J%%j%J%%%%Jj%jJ%%k%JJjjjJJj%%J%%%j%%%%%J%jJ%%%k%%%%%%
-37474b83%%%%%jJJ%%j%%%%%%J%%jj%j%J%%jJ%%j%%%J%%J%%j%J%j%%%jJ%jJ%%j%%%J%j%%%
-37407b85%J%jjJ%J%%%jj%%%JJJjj%JjJ%j%%jJjj%J%%jJjJ%%%j%J%j%J%%Jjj%%%%%JJ%%k%
-37340b87j%JJjjJ%%Jj%jJj%%%%%%jK%%jj%J%%jJJ%j%J%%%j%j%%j%J%%JJ%jJ%%j%%%%%jj%
-37273b90%%%jJ%%%J%j%%%%%J%%%%%%kJ%J%%%%%%%jj%%%%%J%J%j%%j%%J%j%JJjj%J%%%jj%
-37206b92J%%j%%%%%%%%j%%K%k%%J%%%%%%%J%Jjk%%%%JjJjJ%%j%%%j%J%%Jj%jjKJ%%Jj%%%
-37139b92%j%jjJ%j%%%%%J%%%%%%%%%%J%j%Jj%%%%%%%%j%%%%%%j%J%JJ%jj%%%jJ%Jj%j%%j
-37072b97%%%Jj%%KJj%j%%%%%J%%j%%%%%%%%jJ%%jJ%j%%jjK%%%j%%J%JjjK%%%j%%J%jJ%j%
-37005b97J%jjj%%J%Jj%%%jJJ%j%%%jJjj%JJj%%j%J%jJJj%%j%JJ%%jj%J%%%jjJjJJ%j%%%j
-36938c01J%%jJ%%%%%%j%%jJJj%JjJ%%Jjj%%%j%%%%J%%%%%%%%%j%jJJ%j%J%%%j%j%%K%jj%
-36871c03KJj%jJj%%%Jj%%%j%%jJJ%j%%Jj%%j%J%%JjJj%%%%%%Jkj%JJj%%jJJj%%J%j%%j%%
-36804c05%JJj%%j%J%Jj%j%%J%%j%%%%%%jJj%JJjj%%JJ%%kjJJjjJ%jj%%jJJ%%%%%J%%%%j%
-36737c07%%j%%J%jJJ%j%%%%%%%j%Jj%jJ%%J%%j%Jj%%j%%%%%JjJ%jjJjJ%%J%jjJ%%%%j%%%
-36670c10%J%%%%J%jj%JJj%%%j%%j%J%Jj%%%J%%j%jJjj%J%%%j%%J%%%j%j%JJjj%%J%%%J%%
-36603c11%j%%%Jj%jJ%j%%%Jjj%JJ%%j%%Jj%J%%Jjj%%J%%jj%%J%%%%J%k%Jj%%j%%JJj%%%j
-36536c15%%j%%JJj%j%%%J%%%j%%%%jj%%%JJ%J%%%%Jjj%J%%jjjjJJ%j%J%%J%jj%%JJ%%%%j
-36469c17%%%%jjJ%%%JJ%%%j%J%j%jJjJ%j%j%J%j%j%J%%%jjJJJ%%%jjJ%j%%%%%%%jj%%K%j
-36402c21%Jj%j%J%%%%K%%jjj%J%%j%Jj%%%%%%%j%%J%j%jJ%%k%%%%%J%%%%%j%%J%jJJJJ%%
-36335c21J%%%%%%%%%%%j%j%%J%%%jjJ%%%%%jJ%J%%%j%jJJ%jJjjjJ%j%J%kJJj%J%jjJJ%%j
-36268c24%J%%j%j%%J%j%jJJ%Jk%%%%%%%%%j%%J%Jk%%j%%%%%J%j%%J%%%Jj%%k%%%J%j%%%J
-36201c27j%%%%%j%%%J%jJJ%j%jJ%%%j%%j%jJJ%J%%%%j%%jj%J%%%J%%%%%%jj%%J%k%%JjJ%
-36134c31Jj%%%JJ%jjj%Jj%Jj%j%Jj%%j%J%Jj%%%%J%%j%%J%%jj%J%%%%jJ%j%%%%%%jjJ%%j
-36067c36%%%J%%%%%%%%Jj%JJ%%%J%%%j%JJ%j%J%%jJ%%%%%%j%j%j%J%%%%JjJ%j%jj%%J%%J
-36000c33j%jJ%%%j%Jj%%%%%%J%jj%%%J%Jj%jj%%J%%jJ%%j%%J%j%%j%%%%J%%%%jJj%jjJ%%
-35933c39jJJj%%%%%J%%%%%%%j%JJjj%j%Jj%J%%%jJ%%%%%j%Jj%jJjj%KJ%%j%%%%%%%j%jJj
-35866c42%%%%%%%%%%J%j%%%%jjJ%%J%j%Jj%%jJ%j%%%%%%%%J%%%%%%j%%Jj%%J%%%j%%%%jJ
-35799c44%jJJj%J%%%j%%jjJJj%%kJ%JJ%jjjJ%j%%J%j%J%j%%J%%%%j%j%%%J%%jJJ%j%J%j%
-35732c47%%jjJ%jJ%j%%jJ%%JJ%j%%jJjjj%J%J%%j%%%%Jj%%%J%%%jjJ%%%jJ%j%Jj%%jJ%%%
-35665c51jjJ%J%%jjJJ%j%j%JJj%%%%%JJk%%J%jj%%%J%jjJJj%j%J%j%%%%%%%j%%jJjJJ%jJ
-35598c54%jjJJ%%jj%J%%%%Jjj%%%%%K%%%j%j%j%Jj%jJJ%jJ%%%j%%%Jj%%K%%jjj%%J%%%%j
-35531c58%%j%JJ%j%%%%%j%%%%%%J%%Jj%%%jJjJ%%%j%j%K%jj%%%J%k%%%%j%%%J%%%%%%%%%
-35464c61jJ%J%%jJjj%%%%%Jj%%j%J%J%jJj%%%j%Jj%%J%%%%j%j%%j%J%%%%%%Jj%%Jj%%%jJ
-35397c64jj%K%%%%%%%J%jjj%%%J%%j%jjJJ%j%%%%%%Jj%Jj%j%%%%jJ%%%j%jK%jJ%%%jJ%%J
-35330c67%%j%j%%JjjJ%%Jj%JjJjjjJ%J%%j%%jJ%%jJ%Jj%%%%j%jJJjj%%KJjjj%%%%J%jj%%
-35263c73%J%jJ%%%%jj%%JjJJjj%j%%JJ%%%%%JJ%k%%j%jJJ%k%%Jj%Jj%J%%jj%%%%%J%j%%j
-35196c77J%%JJj%j%j%%%%j%J%%JjjKj%%%%Jj%%%jjJ%%%%%%jJ%%j%%%jJJ%jj%jJJ%%j%%%%
-35129c80%%%%%%%%%%j%%%j%%J%JJ%j%jj%Jj%%%J%%jjJjjJJj%%jJ%J%j%j%J%%j%J%Jjjj%%
-35062c85%JJj%j%%J%%j%%J%%%j%j%jJJ%%%%%%%%jJ%j%j%%%%%%%j%J%jJ%jJj%J%j%%%%%jj
-34995c90J%%jJ%%j%%J%%JJ%%%%%%%jjj%K%%%%Jj%k%Jj%Jj%%Jj%j%%J%%%%%jJ%%%j%%%%%j
-34928c92J%jJJk%%jJ%jjJ%j%%jK%J%%%%j%Jj%jjJ%%%j%%%%%%J%%%jJj%%%J%%jj%%%%J%%%
-34861c95%%j%%%%%%%%%J%Jjj%%%jJ%jjjJj%%%%%%J%%Jj%%%%%%jj%%JJ%%jj%%%%%%jjJJ%%
-34794d00j%%JJj%j%%j%j%%JJ%j%%%%%j%Jj%%jJJ%j%JKjk%jJjjJjJ%%%jJJ%JJjk%Jjj%%%%
-34727d05J%%%j%Jjj%J%j%%%J%kj%%K%Jjj%%j%J%jJ%%%%j%%%k%JJK%k%%%%%j%J%%%%jj%%%
-34660d10%%%%%%%JJjj%Jjjj%J%%j%J%%%%%Jjjj%JJ%j%%%%j%Jj%%J%jJ%j%j%J%%j%JJj%jj
-34593d15%JjJ%%%%jj%J%Jj%%j%%%%Jj%j%J%jj%%%%%Jj%J%%%%j%JJ%j%j%Jj%%j%%%%%%j%%
-34526d20%JJjj%%%jJ%%j%J%j%%%%%%%%J%%k%%j%Kj%Jj%%jJj%J%j%JjJ%j%%%%%j%Jj%%jJJ
-34459d23%jj%%%%JjJjj%%%J%j%%%%jJ%J%%jJ%%%%%%%j%%JjjJ%j%j%J%j%jJJjjjJJ%%%%%j
-34392d29%J%j%J%jjJ%%%%%jj%Jj%jJ%%Jjj%%%J%jjJj%Jj%J%J%%%jj%%%J%%%%%%%%kJ%%j%
-34325d34%j%%%%JJj%%jjJJjj%JJj%jJ%Jj%%%%jJjjJ%%j%%%%jjJjJ%%%j%J%%%J%j%j%%%%J
-34258d38%jjJ%%%j%%J%j%%%jj%J%jJj%%%%j%%%%J%J%%j%Jj%j%%%j%%Jj%Kj%jj%%%%%%%%J
-34191d44%%%JJj%%j%%J%jjjJJ%kjJ%j%%JJ%%%%jj%JJ%%%k%%J%%%%jjJJ%j%j%%%%%j%%%J%
-34124d48%j%%%jJ%%%%%Jjj%%%%%%j%J%%jJJjj%j%%JJjj%j%J%%%J%k%J%%%k%JJjj%J%j%%%
-34057d54JjJ%j%%%J%%kJ%%%j%%%J%j%%%%%%j%Jj%j%J%JjjJj%%%%%J%%%%%j%%jJj%JjJj%%
-33990d58JjJ%%%jj%%JJ%%j%%%%J%%%%%j%%%j%%%j%%j%J%jJjJ%%%%jJ%j%%JjjJ%j%%%%J%j
-33923d62%JjJJj%%j%%jJjJ%%j%%%%%%jjJJ%%%j%J%%%Jjj%%JJjj%%JjJ%%jj%J%%%%%J%jj%
-33856d65%J%J%j%%jJjJ%jjJ%j%K%jj%jJ%J%%%k%K%jJ%%j%%%Jjj%%%%%J%J%j%%%%jJ%%%j%
-33789d67%jJJ%%%%j%j%%%%JjJ%%JjJ%%j%Jj%jJ%j%%%%%%jJ%%jJ%jJ%%%%%%j%%%%Jj%JJ%j
-33722d68%%%%%%j%J%jJj%%%%J%j%%JJj%jJj%%J%%J%jj%%%%jJjJ%%%%%J%%j%%J%Jj%%j%%J
-33655d68J%%j%Jjj%%J%j%jJJj%j%J%%%J%%j%%%J%J%k%jJJ%Jjj%%%%j%J%%%%%J%%j%%Jj%%
-33588d69J%Jj%j%J%%%%%%%%%%%Jj%jJ%jK%j%%%J%%jj%J%%%jJ%%%J%%J%j%%%J%%%%%%j%J%
-33521d66J%jj%%J%jJ%J%%j%%%%%Jj%%J%j%K%j%j%%%J%%%j%%JJ%j%%%%J%%%%%%%%j%%%%J%
-33454d64%%%J%k%%Jj%JJ%j%J%%%%%%J%%%%%%j%%%%%j%J%jKJjJ%%J%jjj%J%J%J%%j%J%Jj%
-33387d60%%%%%%%%j%JJjJjJjJ%jJ%%%%%%%%%%j%Jj%JJ%%%JjJj%%j%J%J%%%jjJJ%JJ%j%j%
-33320d57Jj%J%j%JjJ%%%j%%J%%%%%%J%%%k%JJ%jjJJ%jJ%%J%jJ%%jj%J%%J%%%J%%%J%%%%%
-33253d52JjJ%%%%Jj%J%%%%j%J%%jJjJ%%J%j%%%%jK%%j%J%j%JJ%%jJj%J%%%j%%J%J%j%%%J
-33186d47jj%%J%%%%%%J%j%%J%jJ%%Jjj%jJJ%%%Jj%JjjJ%jjJJ%jJJ%J%j%%%JjJJ%%%j%%jJ
-33119d45%JJk%j%K%Jjj%%%J%%j%J%%%%j%%J%%J%jJj%JJ%j%%j%J%%%%%%%%JJjj%jJjJ%%j%
-33052d44%JjJ%%%jJ%%%%%%%jJ%%%%%j%%%jJ%jJ%%%JJ%j%%JJ%J%j%JjJ%jJJj%j%%%%%%%jj
-32985d43JjJJ%%%j%%j%%%Jj%J%jJ%J%%j%%JJjj%%%jJj%J%Jj%%j%JJ%%J%k%%%J%%Jjj%%%%
-32918d42%jJ%%%j%jJJ%%JJjJ%k%%Jj%jJj%%J%j%%%%%%%j%%%Jj%j%%%J%%K%kjjJK%%J%jj%
-32851d44%jjJ%j%J%%JjJjj%J%%jJ%%%%%%jj%%%J%J%jjj%J%%%%Jj%%jJ%%%%J%j%%jJ%%j%%
-32784d48j%J%%%%%%j%%jJ%%%%%%%j%%%J%%J%%kj%J%%%%j%J%jj%%JJj%j%j%J%j%%J%j%%%%
-32717d53%j%%J%%j%J%%%Jjjj%%%%%%%%%%j%JJj%jjJ%%%j%%%%%%j%J%jj%%JJ%j%%%%jJ%jJ
-32650d58%%%j%j%J%j%j%J%j%%%%Jj%%%%j%J%%j%%jj%%%%%%%%%%Jj%k%J%J%j%j%%Jj%%j%J
-32583d66%%J%%jjj%jJ%%%%%%J%j%%jJjJj%j%%%%j%%jJ%%jJ%%j%%J%%%j%%JJ%%jj%%%jjJ%
-32516d73%j%%%%%%%%%jJ%j%J%j%%jj%J%%j%%Jj%%j%%%J%k%J%%j%jJ%%kJ%%%j%J%jJj%%%j
-32449d82jJJjjjJ%%J%jjJ%j%j%%%%%%%JjkJ%%Jj%%%jJj%%%%%%jJ%j%j%J%%jjJ%%%%%%jj%
-32382d91%%%%Jjj%%%Jj%jJ%%%%Jjj%%%%j%%jJjJ%j%jJ%%%j%jJ%j%j%%jJJ%%%jk%J%%Jk%%
-32315e00JjjJj%%j%j%J%%%J%k%%j%%%%jj%J%%%%J%%j%%J%jjj%J%jJj%Jj%jj%%j%%%%j%J%
-32248e10j%J%j%%%%jjJJ%Jjjj%%Jj%%%%k%J%%j%J%%%%%j%j%%j%%%j%%J%%j%J%j%jJj%j%j
-32181e21Jj%%J%jjJ%%j%J%jjjJJj%%j%%%j%Jj%%%%%%j%jJ%j%Jjj%%j%jJj%%JjJ%Jjj%J%%
-32114e29j%j%jjJ%J%%%j%J%j%%j%JjJjkJ%%j%%j%j%J%%j%%%%j%%%%%%jJ%%%%j%Jjjj%%J%
-32047e40j%%%%j%%%jjJj%%%Jj%jJJjj%%%j%%%Jjj%%%%j%j%j%%jJ%%%%j%%%j%%J%%%%Jj%J
-31980e50jjj%Jj%Jj%j%%%%%%%%jJ%j%%j%%J%kj%%J%j%jJ%%%%j%j%%%%j%%Jj%%j%jJjJ%k%
-31913e64%%%JkjJ%%%%%%%j%j%%%%j%%%%j%%%Jj%%j%kJ%%j%%JJj%%%%jj%%j%J%j%j%J%Jkj
-31846e76%j%%%%%%%j%%%j%%%%%%%jJ%j%%%j%%J%j%%j%%%jj%%jJ%%%%jj%%%%jJ%%j%jj%%%
-31779e89%%J%j%%%%j%%j%%%%J%%jjj%%%%JjjjJJjj%Jj%jJj%JkJ%%k%J%kJ%j%%j%%%%%%%%
-31712f00jj%%jJ%%%%Jkj%Jj%J%%jjJj%%%%%%jj%kjJJ%%j%%%%j%%%%j%%jJ%%j%jj%%%%Jj%
-31645f14%j%j%JjjJJJjjj%%%%%%k%%%J%j%j%%%j%J%%jJjj%%%j%%J%kJJ%jj%%%j%%k%%%%%
-31578f27%j%%%%j%%j%Jj%J%jJjJjj%%jj%%%j%j%%j%%J%%jj%%j%%Jj%Jjj%%%%%k%%j%J%Jj
-31511f41%%jj%%%j%jjjJ%J%jj%%%%j%%%%%jjJjj%jJ%%j%%%%%%j%%J%%Jjkj%%%%%JjjjJ%j
-31444f57%%JjjJj%%%jjj%%%jjJJ%%j%%jjJJjjjj%j%%%%%J%jj%%j%%%%%%j%jj%%J%j%j%%j
-31377f74%j%%jj%%%J%%k%%jJ%%%%j%jj%jjJjJJ%%k%j%%%jjJJj%%j%jjjJ%%%jjjJ%%kjJ%%
-31310f92kjJJJ%%jj%%j%%%k%J%JjjJJ%%%%K%%Jjj%%j%j%j%j%%%jJj%j%jJj%j%k%%J%j%%%
-31243g04j%%%k%%j%jJ%%j%%%jj%%j%j%j%j%%%Kjj%j%Jjj%%j%%j%%%%%j%%%k%%%j%%jjJ%%
-31176g24%jj%Jjj%%%jj%%%%%%j%jj%%jjJJkj%K%%j%jk%j%J%%%kk%%%%j%J%%%kjjK%jj%k%
-31109g47j%J%jJ%%%jj%j%%jj%J%j%jjj%j%%%j%jj%Kj%%%J%%j%%%j%jjj%%%%%jj%j%%j%jj
-31042g68J%%jj%%%%%jjjjJ%j%%j%%%jjj%%j%%j%%%j%%k%%%jj%J%kj%j%%%j%%jj%%%%%%j%
-30975g91%j%%%Jjj%%%%%j%%j%j%jJjj%%%%%j%%jJ%jj%%j%%jjj%jjJ%%kj%%j%%kj%J%%j%k
-30908h15Jjj%%jjj%%%jJj%%j%%%%%jjj%j%%j%%%k%jjJj%jjJj%jj%%%%jjjJ%%jjj%%%jJ%k
-30841h41jjJ%j%kj%%%%j%%j%%%k%jj%k%%%%j%kj%%%%%jjjJjj%jjjj%%j%jjjjJ%j%%%%j%j
-30774h73j%%%jj%kJj%jjjjj%j%j%kkjjlk%%MMMKJ%%j%jJkjkjj%%kjjjj%%jj%kj%Jjjj%%j
-30707i03kj%%j%jj%%k%j%jjJJ%jjj%jj%jjj%jjjj%jkj%%jj%jjjkjjjjj%JKJKJJ%j%%jjjk
-30640i38kjjjk%jKJJ%%%%jkkjk%%jjj%jj%k%kJjj%jkjj%k%jjjj%jjjkj%kjjjkjjlkl%kkk
-30573a000kmmjkkKKNQQNL%kkjlnlkjKMQPONLJkmkkkjjlkjjjkljk%jjjjkk%jk%%kk%%jjjj
-30507a014jjjkjj%%jk%kkk%%jkjjjj%jkkjjJ%%%jjjjk%JJ%jj%%%kj%%kkjjjjkjjjjj%jjk
-30441a071kj%k%kj%kj%kjjjjjjk%j%jkkj%kjjjjj%jkjkkjkj%%jkjjkjjjjk%jk%%lkkJkjk
-30375a145kkjjjkkjkkkj%jjkjkkljjklkkkjlllkkmkllmlmmnnmmmkjKNORJ1J1J1J0PMJjjm
-30313a184ppoonopponnnljKMPRJ0RJ0RRRJ2J0O%joopomlnmmmmlmlklmlklkjkklkllllmll
-30251a269mmmlllkljJJKKJKKK%jlklkj%%KJ%KLKJjj%kljlllkllklkkklllklkjlmlkkjlkl
-30185a360llkjlllllljjkjjjkkj%kkjlkklmllmmlmllllnkkkljjk%jkllmj%LMMKjkmnmlmn
-30119a498kllmllljlmkklllmmkklmklnlmmllkmlnllmlmmlmmklknllnmmlkmmmnlklnmlmmm
-30053a717nmmlmmmmnnlnmmmmmmnnonmnoonnoomnolnnomonnoooonpoppppooqooooonnpppp
-29987b067pqpooooopoqpqqpppppppppqqqqj0rqrprj0pj0rrj0rj0j0j0j1j1j1j0j2j2j2j3
-29936b496j3j4j2j3j4j4j4j2j5j5j4j4j2j4j4j6j7j8j9k1k1k0k1k0k0k0j9k0k0k0k0k1k0
-29903c053k2k2k4k5k5k7k8l0l2l3l7m1m4m8n1n3n0m2j8K6Q2R5M8rl8n0n3n3n4n2n3n4n3n3
-29869c976n7n7o1o3o7p0p3p7q2q6q4p3m7OO1N6oo7r4j05j12j17j19j21j26j31j36j43j51
-29840f178j61j70j79j88j97k06k18k32k52k77l02l34l76m24m81n46o25p13q04q85r22q69
-29818a5539o70l18J55Q07J741K681L033K833K740K795K358J380M62j04m77p56r31j000j010
-29799A80r99r95j006j036j082j126j146j105r46o34j87M08J280K387L161L215L069L238L173
-29780I849K326J170L48j39n00p47q48q29p58o70n88n14m51l95l44l04k72k44k18k00j88j75
-29758E309j62j47j32j19j07j04j06j10j12j13j12j09j05j00r4r1q6q2p8p5p1o8o4o0n9n5
-29732B788n2m9m5l8l3l0l2l4l9m2m5m7m8m8m6m6m4m3m1m0m1l8l8l7l5l3l2l1l0l0l1l0l1
-29699A509l0l1l0l0l0k9l0k8k9k9k6k8k8k5k4k5k3k1k0j9j9j8j8j8j9j9k0k1k0k0k1k0j8
-29666G23j8j7j7j7j8j7j7j8j7j5j7j7j4qnnoqj3j6j5j6j6j5j5j3j2j2j3j2j2j1j3j2j1j1
-29630B34j2j1j1j0j1j0j0j0j1j0j0rrrj0j0j0rrrj0qrqrrrrqrqqrqqqqqppqpqopppqpqpp
-29578b20qppppppqoopopppnnopoopopooqopopoppopoonnpnnooppoooopponnoopnpopooqp
-29511f48opqppnj%LLjnpppoppononoqnpoonnnppnnpoooopoppnnonnnonopooooopnppoqpp
-29444a026ppqopppnnoooopppooqqqoppqpqqppqqqqpppqpppqrqqqrqrrrqrqj0j0rrrj0rj0
-29382a499rqj0j0j0j1rj0j1j0j1j1j1j1j0j0rrrj1j0j1j3j2j3j2j2j3j2j4j3j4j4j4j3j4
-29346a903j5j4j5j5j3j3j0j1j2j4j9k2k3k5k2k1k0j8j8k0j8j8j9j8j8j8j9k0k2k2k3k3k5
-29313b506k4k5k5k7l0l2l5l6l4l4l3l4l2l3l4l5l6l7l7l7l7l7l5l4l4l4l4l7l9m4m9n3n7
-29280c680n9o3o4o5o8p0p3p7q0q3q6r0r3r5r7r8j00j00j01j05j10j19j29j39j52j69j87k05
-29252f557k22k40k58k76k95l18l42l77m16m63n20n92o87q08r58j132j311j451j471j230n49
-29231b0473P33K598M640O140O471N467L492J332k90j157j468j474j357j213j086r93r41r26
-29213e05r50j008j096j212j346j467j517j390r36L0J596L541N246O018N532L997K024L27
-29195A6884p14j162j247j153j001q43p07n99n21m62m17l78l44l11k80k50k22j95j73j55j47
-29174E603j42j39j35j30j27j25j17j13j09j06j02r5r2q7q3q0p8p6p4p1o8o5o2n7n5n2n3n6
-29146C054n8o5o8p1p0o2l7QO7R6O6Mm3o2o5o2o0n7n4n1m8m4m2m0l8l8l9m1m7n1n4n5n1m0
-29112A782j3L3Q6J03O4Ll5m7m7m5m1l8l4l0k9k4k3j9j8j9j8k4k5k6k5k4k0k0j7j7j7j8j7
-29079A341j7j6j6j5j5j5j5j6j4j3j3j4j4j4j4j6j5j5j5j5j3j1j1j1j1j1j1j1j1j0j1j1j1
-29046I00j0j1j0j1rj0qrrqrqrrj0rqrpqqqrrrqpqrpppppppoppoopqonnopopooopqonmpoo
-28985D39nnnmmomonnomoononmnnnnnonnlnmnnnnmommnnoonnmnkJKJ%jmmmnnnmmmlmnlllm
-28918A53nmlkmnmllmmmlmllllmkmlmkkllmnlmlllkklmllllkllklllkklmlllllllkklllkm
-28851e6lkkllllkkmlkklllkmmmmlklllmllkj%jk%%%%%%%kjkjjjjkjkkk%jj%%JJjjjkklll
-28783a81lkkmklkllkkkjkllklkkmljkljjkklkkmkkklkjkjkkklkjkkklkklkkkkklklkkkml
-28716c33kmljkllmlkmlkmlmnnmoponpqnkKQJ6K2K2K2J5PJlopooqpopooopoppqn%NJ3J9K2
-28657c80K2J7J0Mjmponnnmmmlnllklkmkklkjkkkkkkljkkljjlkkjkjjmjjkljjkjjkklkjjj
-28593d73jkkjjkkjjlkkjkjkkkkjjjjjjljkjjjkjk%jjjjlkjjjkjkkjkkkjjjjkl%kjjkk%jk
-28526e71jjkjkjjkkjl%kjj%kjkjjjljjjjjkjkkjkj%kjjkjjjjjkkjjkkkjjkjjjjj%kjkjkj
-28459f60jjkjjkjjjjkkkjjjjkkjjkjjkj%jk%kljjk%jkkjjjjjjkk%lkj%jkk%jkkjjjljj%j
-28392g47kkj%kljjkj%kjkjjkjkjj%jlkjjk%jjjkjjkkjjjkjkjkkjkjjjjkkkjkjkjjjkkjk%
-28325h39jjjkjjjkkkjjjkkkkj%jljjjkkk%jkj%kkjk%lkkkkjjkjj%kkkjjjkljjjkjjjkkjk
-28258i35kkjkkk%kjkjkjljjkkkjkkjk%kkkjjlk%jklkkkkljkjkjkkjlkkjlkjjk%jkllllkk
-28191a052kjlkklkllkklkklklklmmlmllllnnmnmnopprqj0j3j4j6j9k0j8rJ2N0R2R4N5J1j1
-28138a005j7j9j8j8j7j6j3j1nMJ4K0K1J4Nlqj1j0j0j0j0rrj0rpkNJ6K4K4J7P%oqqqqqqqr
-28094a147qpmJQJ4J6J0Mkopnmnomlmlmmllljkllllmlklklllkllkjllkllllkljkllklklll
-28031a278jkklmlkllkllkkkkmklklklklkklkkmklmkkkkllkklllkllmklljllkkllmkkmlkm
-27965a450llllllllmklllklkljjkkllmmmlnllllllllmmlllklmlmmlmlmlmmlklmmlmmmmlm
-27899a659kmmmmmmmmmmlmmllmmlnmnnmmmnnmklnmommlnmonononnmnnmmonomnmnnonoopoo
-27833a956onpnmonooooooppqponnoopoooproppqqpqrqqpoqqqppqj0j0rqrrj1j0j0j0qppq
-27773b389qrj0j1j1j1j0j2j0j1j3j2j1j2j2rrrrj1j2j4j3j1rj1j2j6j9k2k1j9j8j5j5j5j5
-27736b856j7j6j4j6j6j4j2j5j8k3k6k7k8k6k5k4k4k4k3k2k2k2k4k4k4k5k5k6k8l1l3l4l4
-27703c618l4l6l6l5l6l7l8l9m0m1m3m6m7n1n3n5n7n9o2o4o6o9p1p4p5p5p0o3n4m9n8p9j01
-27670e431j15j27j34j40j47j53j59j67j78j95k15k29k36k29k16k13k40k92l46l92m56n50
-27648a0560o73q07r50j096j220j256j078m69Q75L058N276O094M865K426K85q46j276j408
-27630A240j425j425j433j468j533j598j585j349o60Q15L217N711O734N520K919N90o32j063
-27612A2575j143j080r57q21o96n93n14m51l91l32k74k33k14k14k17k11k03j88j76j63j51
-27591C353j37j23j13j05r9r1q0n9l6k2k7m3o3p4p8p7p5p1o6o0n6n2m6m2m0m1m3m4m4m5m6
-27560A355m4m4m2m1m3m1l9l7l7l5l3l5l4l6l5l5l6l5l4l4l3l3l1l0k8k8k7k4k2j9j9k2k4
-27527B65k8k9k9k7k6k5k4k4k4k3k1k1k0j8j5j2j1j3j8k3k2k1k0j8j8j8j9k1k1k0k0j9j6j6
-27493d35j4j4j7j7j7j7j6j7j7j7j9j6j4j1ommnoookjjlqj1j3j6j6j6j5j4j5j3j3j2j4j4j3
-27453i05j1j2j2j2j2j2j4j4j4j3j3j4j5j4j4j4j3j0qnk%%knmljJK%mpj0j1j1j1j2j2j2j2
-27412a267j3j2j1j1j0j0j0j1j1j0j1j0qrrrj0j1j0j2j0j0j0rqrrj0j0j1j0j1qrrj1j1j0j1
-27373a661j1j2j0rj1j0j0j0j1j1j0rqrj0j1j2j1j0j2j2j0j1j1j1j1j1j0j1j0j1j0j2j0j1
-27338b030j1j2j2j2j1j3j2j2j2j2j3j2j3j2j4j4j3j5j5j4j5j5j5j6j5j6j6j6j5j7j7j7k0
-27305b494k1k3k5k6k9k9l0k5j4KJ1J3J6J8J7K7K9K5K4J0pj5j7j8j8k1k3k5k5k4k3k2k0k1
-27271b803k2k4k5k4k1k1k0k2k8l3l6l8l5l4l3l2l4l8l9l8l4k2jJ0J0J8J4MJ0J0PJ2%k1k8
-27236c411l1l0l2l2l4l7l6l9l9l8l9m0m1m2m4m5m6m5m3m4m5m4m5m6m7m8n1n5n7n8n8o1o3
-27203d866o5o6o9p1p3p4p6p9q0q2q7r1r7j02j08j15j21j28j34j41j50j57j68j79j92k05k22
-27176g998k42k64k88l16l45l73m00m25m59n20o18p60r34j140j366j586j704j557q21R50L805
-27155a7361O647P816O378L222K39j421j845j813j694j610j569j598j685j809j864j697r93
-27138a2657O58L326O037P248O040L171L99j157j536j440j216r68p32n63m84m62m53m32m01
-27119D378l63l30l00k76k54k35k18k03j91j79j72j62j55j43j30j19j08r3q0p3p1p6q6r3q7
-27094A81p3o3n9o2o7p7q7r0q8q5q4q5q5q7q7q9r2r3r5r4r3r4r3r4r6r6r8r9j01j04j09j14
-27062b652j19j23j28j32j34j32j23j10j06j08j14j28j44j50j41j37j46j65j89k18k44k66
-27040e909k89l18l57m05m60n17n88o76p78q89r83j017q90m41M86J548K173K364K151J368
-27020d427M29L83J372K309K624K524K026R26k24p57q91q85q25p50o80o14n56n01m54m14l90
-26999B25l76l76l78l83l84l92m07m35m78n30n85o53p38q47r69j091j165j111p59J31J403
-26978a0298K289K637K612J940P58K28J029K176K740K789K435J443J41o28q55q84q29p47o63
-26959H313n83n12m44l78l24k85k61k44k31k22k13j98j85j73j65j60j56j52j44j35j22j08
-26937B918r9r6r9j01j02j00r8r5q8q6q2q0p9p9p8p7p4p3o8o1n9n7n6o1o3o6o3o0n8n8n8o0
-26905D84o4o8p2p1p4p6p5p4p6p5p6p8p9p8p8p9p9q0q2q3q5q6q6q9r0r3r6j00j02j03j07j10
-26873b180j12j16j20j25j31j39j45j52j57j61j67j76j86j98k14k34k52k74l01l36l76m30
-26851f682m94n72o66p72q79r69r90q64m33M60J514J922J982K191J966J893K421K439K167
-26832E634K081J221L7n91q14q61q26p63o88o12n45m91m44m07l81l59l42l33l30l30l39l53
-26810h36l70l95m29m68n14n72o42p30q37r59j080j175j176r76l79Q00K061K403K463K758
-26790a053K378K227K774K722K462K294J217p4o98q99r22q66p81o88n95n15m49l89l36k94
-26770G515k58k30k10j97j88j81j74j67j59j53j48j40j31j27j21j14j09j05j00r5r2q7q5q0
-26746D064p7p3o8o6o2o0n6n5n2n1m9m7m6m6m6m7m7m7m6m6m4m5m6m8m6m6m5m4m3m2m2m2m1
-26713B403m1m1l9l6l7l6l6l6l5l6l6l4l5l5l6l5l6l6l6l3l4l2l1k8k8k6k6k4k5k5k5k6k4
-26680A324k5k5k6k8k8k8k8k8k6k8k6k7k8k8k6k8k6k6k6k7k4k2k0j6j6j9k3k5k3k2k0k1k2
-26647E13k6k8l0k4k0qJJ0Nmj7k4l0l1l3l2l3l1l2l1l3l2l0k3j3MJ2J5Nj0k2k9l2k7k5j6j6
-26610a77j7k0k2k5k7k6k4k4k2k3k5k8k7l0l0l2l0l0l0l3l1l1l1l3l1l4l3l4l3l5l6l9l9m1
-26576a183l8l8l5l4l5m0m3m6m5m6m3m4m6m9n2n3n1n1m9n2n4o0o3o6o3o7o9p7q1r1r6j03j06
-26543c069j08j12j21j26j38j50j63j75j89k02k19k38k68l02l50m03m69n45o30p17p96q16
-26521a0306o93k39O41J293J563J724J499J164O41L60J000J483J738J842J626J293M74l77
-26503F726o39o88o77o36n79n20m61m16l76l46l28l18l17l16l18l23l29l37l58l88m32m88
-26481b864n59o39p28q19q99q99p28j32Q70J472J763J908J564J165N06L92J167J607J920J969
-26461H036J690J227K66m78o46o80o45n95n25m62l95l44k93k59k29k12j94j83j67j59j44j32
-26439D477j20j13j05j04j00r9r5r3q6q3p9p5p3p1o8o3o0n8n5n3m9m8m7m7m5m3m3m0l8l7l8
-26408B349l9l9m1l9m0l7l8l6l5l7l8l8l9l7l6l5l3l3l3l5l4l3l2l2k9k5k4k3k2k3k3k3k1
-26375A267k0k2k5k5k9l0l0k9k8k7k4k5k5k6k3k4k4k3k4k3k2k3k6k4k4k5k6k6k6k6k6k6k6
-26342D35k7k6k6k5k2j6j2j1j1rj1j1j0j0j1j5j7k2k3k6k5k3k3k4k5k4k4k5k5k1j9k0k0k0
-26308b24k4k5k5k4k5k5k6k7k6k7k6k9k6k7k6k7k7l0l2l3l3l1k8k8k8l1l3l5l8l7l4l3l0k9
-26274a209l2l6l6l9m1m2m1m0m2m5m4m7n0n3n5n7n9o0o1o5o8p1p3p5p6p2o8p2p9r0j02j09
-26242c109j08j05j06j19j37j55j76j94k11k32k61k98l40l92m51n13n66n82n22k95K63J274
-26220g335K118J780O05k18m09j36P00J882K299J406K76k81m84n47n42n03m46l98l73l65l64
-26199a335l71l83l94m02m15m31m66n25o06o95p81q42q38p00k95O29J923K316J146k73q86
-26178d624q34j60J284K911L558K877J404j0p35q28m65M47J540J707P66j43n04o16o31n97
-26158F347n36m62m05l78l70l67l63l62l61l60l63l75m09m53n09n68o33o68o37m59RR98K158
-26135D74K222R98j15m64l07L66J570K385J809N68j70m14m90m81m37l70l13k77k54k26k04
-26114E870j85j72j55j39j22j08j01j00r8r8r6r3q5p8p5p5p3p3p2p0o6o4o3o1n9n8n4n1m9
-26085C277m6m6m6m2m2m0m0m1l7l2k7k5k6l0l4l4l0k3j8k2k9l0k9k5k3j9j5j7k1k2k3k2k1
-26052B300j6j6j6k0k2k6k9l2l2l1k9k9k7k6k2k0k0k1k2k3j9j4rrj3j9k2k1j9j8j7j6j9j8
-26018A588j7j3j1rqj0j1j3j2qqrrj0j3j6j9j9k1k2k1k0j9j8j7j7j4j6j8j8j4rjJlmmqqnk
-25977A095klnqj3j6j7j6j5j6j5j4j3j5j3j2j2j4j3j3j2j3j3j1j2j1j3j5j4j5j5j5j4j3j0
-25942F54nkkkjlom%Jj%koj1j3j3j4j4j3j2j2j1j3j1j2j1j1qj0j0j2j0j0j1j0rrj0j0j0j0
-25900C11j0j0j0j0j0j0j2j1j1j0rj0j0rj1j0j0j0j0j0j0j0rrrj1j1j1j1j1j0rj0rj0j1j0
-25863f3rj1rrj0j1j1j1j1j0j0j0j1j1j1j2j1j2j1j1j2j1j2j0j1j2j2j3j3j3j1j2j3j1j3j3
-25827d67j3j3j4j4j3j0j1j4j2qmj0j3rnpj2j3j1j2j4j5j6j5j6j5j5j5j6j4j5j5j6j5j7j6
-25791i30j6j6j6j6j9j9j9j9j8j9j9k1k2k0k0k1j8j7j6j4j3j4j8j9k0j9j9j7j7j7j9k1k4k4
-25757a556k5k5k7k5k6k5k6k8k9l0l0l1l2l3l3l5l8l9l9l6l6l3l0k7k9l4l8l9m0m0l6l5l7
-25724b622m2m5m9n3n4n4n6n7o2o5o9p2p6p8q1q3q5q3q3r2j01j11j14j15j15j25j42j64j82
-25695e130j97k11k30k57k89l24l70m29n05n88o66p12o82m82J5R55J945K073J237M87N76J424
-25673b360K288K123J013J7m01n48o06o11n74n26m71m24l87l65l63l69l76l83l90l98m17m59
-25651d987n21n93o69p47q16q52p98n45P6J032J563J042Q7k77J96J165J850J935J963J861
-25631A965J098J78j7O42J654J928J083K2m95o50o97o97o56n90n19m61m24m01l82l65l55l46
-25609A515l48l60l81m05m41m91n51o09o66o93o57m63L6R54J766J638P74K34M89J325J947
-25588D613J563N58j58m17n06n28n18m81m41l97l60l23k95k80k77k70k68k63k61k53k58k72
-25566i2k92l08l34l67m08m57n22n96o87p90q84r23q28m27M96J486J602J354J576J354N25
-25545D78N54J510J887J596J758J684O00m00p39p97p63o98o32n64m99m49m13l80l52l40l28
-25524B713l19l21l36l52l69m04m43m87n47o26p19q29r49j040j034q13q5J206J997J680J639
-25503d38J980J307M97J090K071K003J824K169J625K47n90q02q18p56o72n89n10m39l82l36
-25483H481k87k46k20k01j80j69j65j55j42j34j25j19j15j14j10j06j01r7r2q9q5p9p7p5p1
-25458E127o8o4o1n7n3n2n3n0m9m8m5m2m3m2m1m2m1m0m0m2m0m0l9l8l8l9m2m2m1l9l7k9j4
-25425C676%j2l0l5l5l5l5l3l3l3l3l4l4l3l4l3k7j7klk0k9l1k9k9k6k5k6k6k7k6k1j2JMm
-25389B819j4k0k2k4k3k2k4k3k2k0k0k3k0j8j3KK1J1j2j8k1k3k2k1k1k2k2k1k0j8j4rlnrj4
-25353B250j6j2qnoqj1j4j3j3j2j2j1j3j3j4j1j2j0j0j2j1j3j4j4j3j6j5j5j4j3rl%mpj1j1
-25315A831qmNNLoj0j0j1rqopj0j1j1j2j1j2j2j1j0j1j0rj1j0rrqqrrqj0rqpmj%kpqrnjjj
-25266A481lprj0qj0qj0rqrrrj0rqpqqqpqpqqopoqpqrrrqqqrrqom%K%kjk%Jjmpqqrj0qrj0
-25206A071rqj0qqqrqqj0j0j0qqj0rrj0nkJkmmkj%MKJ%lllk%kpqqqrj0j0rj0qrqrqqqqrqq
-25149G16qrrrrqromkJjnlljjloprqj0j0j1rj1rrrj0j0j1j1j2j1j3j2j3j2rlKMJkklkJMNJ
-25096D01jmqj2j3j4j3j5j4j3j3j1rj0j1j0rj1j1j3j2j3j1j0rolnrj5j7j6pMJ3J3PJkpo%N
-25053H1NLjoj2j7j8j9j8j7j6j4j2j3j6j5j5j4j3j4j3j3j4j4j5j3j3qnmpj3j5j5j4rooj0j3
-25013c81j6j9j9k1k0j9j8j7j8j8k1k2k3k4k2j8k0k0k4k6k6k6k4k2k3k3k6k7k7k6k8k7k9k9
-24979a149l0l1l3l5l7l7l7l6l8l9m3m6m6m8n1n3n4n6n9o0n9n7o3o7p8q0q2q2q5r2j07j20
-24947b990j38j48j61j75k02k31k75l17l77m36m98n14m59k14L93J405J815J302K14m62n06
-24926b974k36O01J673J903J229J47l43m54m87m58m21l81l49l22l10l10l20l28l31l38l57
-24905c166l96m53n24o06o96p74q03p25m06M49J778K177J331j82r90q83k00J616L610L807
-24885C964K212N5p85q41m71M61J244J162M18l56n24n75n34n10m44m12l50l38l07l18l02l19
-24863B130l01l17l17l70m01m77n22o15o35o40m46LJ136K164K069R42k88o35n00O9J305K196
-24841E550J951Q48j65m00m81m47m23l63l32k78k50k03j86j61j56j31j22j05j04r5r6q7q9
-24818C675p4o8o0o9o9p3o6o8o1n9n3n5n3n4m8m9m3m5m0m2l9m2l9m2l8m1l7l7l6l5l3l6l6
-24785B035l9l6l7l4l2k9l3l7l9l7l6l5l3l1l5l7m0l8m0l8l5k8j6ok2l5m0l3j6KnOml0m0l5
-24749I82j9Qpl2l9l9l9m3m5m6m5m0l9l7l6m1m8n0m9m9n2n4n6n9o1n6l5k6n5p6o7k7P0J47
-24715a60O3nm3p1m7j1RJ3mjn2q3p7o1p6r0q0o7o7q2j00j10j16j09j08j11j35j62j81j94k08
-24684b526k24k50k77l16l73m57n40o18o45n83l09L68J544K148J751O17l74m37K4J233K186
-24663A942K122J174j2m49n69n80n45m89m38l86l51l28l24l26l30l29l26l24l38l79m40n15
-24641b540n78o39o63o25m32Q1R58J302Q80r8q63q75m15P70K124L115K787J484Q8p45o77o1
-24619D378J212J902J654O23l19n61o35o09n66m91m31l68l39l17l12l00k98k84k82k82l03
-24598C072l30l76m27m86n26n29m41j89M58J358J590J118J70l76k75K24J172J604J336N01
-24578H648j77l39l90l69l37k97k64k24j93j64j48j32j24j13j03q9q0p6p7p7p3o5n7n4n5n5
-24552D516n5n4n3n2m9m7m3m1m0m0m2m0l9l5l3l2l2l1k9k7k7k3k4k6k7k5k2k4k5k2k1k5k2
-24519C389k0k2k4k5k5k4k2k0j8j8j6j7j7j9k0j9j9j9j7j5j5j7k0k0k0k0j9j9j7j7j3qoqj3
-24484B761j5j4j3qmmorj2j1j3j3j4j3j5j4j4j3j2j2j4j2j3j3j3j1j2qqj1j2j1rnnmmrj1p
-24444B340jNNjoj0j0ql%jnrj0j0j0j0rj0j0j0qrqnoqrrqqmlnqqokLMjnppoj%jnopqpopop
-24387B023nppnopooonmllmnpnonmlmmonnnmnmmnnnoomnljjkkmonmlklllnoomljknnomm%%
-24321A739jmlmklllkmllmnnnmlkjjmlmll%KKjnnnmjJ%jmnmk%kjlmllklklkkmnmkklmlmmm
-24255A556mlllk%%klnlnlkjjlnnonononnJNPN%lj%LNNJjmmllnmlnmmnnmmmmmmnoppomjJK
-24189A386JlookMRJ3J1OLjmkKMMMjlkmnnoppnollkklnnnmllmnnk%K%monmj%lpj2j3j3j1l
-24129A238J3K9J3qj0%K1L1Nj0j2oJ3K7J1mnLK2L0Mqj2j0j0j1j0j0qrj1qrqrrj1j1j2j2j0
-24088A207mJ0L7L9Nj3j9j8j1ML4L9L7L0%j3j4j2lJ3M0L2Kpj1j0rppnonnnnnmnnllmmmkjj
-24041A299k%jlkkljjkklklkkklljkkjjkjklljjkmljkj%%%kkjjkl%%kjjkkjj%kkkkljjjjk
-23975A189kjllljlklllkkkj%%LLKj%k%LMKjjjkjkklkkkj%kkklkkmkklllj%JKlkk%MPN%lk
-23909A125jJMKjklklljkkjjjkkkkjkkkkkkklk%KKK%kkkjLK%kjkkk%kkk%jkjjjkkjkklklk
-23843A045kkJLOMJjkkmkklkljjjKKKL%jlkkllklklj%KLK%j%%jjkkkklkjJNNL%jjkjjklkj
-23777A006lk%jkkjjjklkkjj%JJJK%%jjkj%jjjkkj%kk%%kjj%kjjkkjkjjkj%jkkj%kJ%%kjk
-23711I38jkkkjkkj%jkjkjjlkklljjkmmllkjkloonppqpj0rkJ3K3L7M2J3lnkJ4K2Poooqpqo
-23652I25opopnnmlmlnmnooqj0j3j3j1oNJ6Oj0qQM7P0M8L1M2K8%j1j3j2j2j1j0qqppoonnn
-23603I45mlllmonnmmnqrj0j0pJJ9L0J2OK3L7J5lmomj%mmkmmllmlkkkllkjlkjkjkkjjljjk
-23544I12kjj%jj%jjj%%k%%j%j%jjjjjj%kjjjjjkJjjjjjjj%jjjjjkjJkj%j%%jk%j%j%jj%%
-23477H60%k%k%j%kjJ%%%kkjj%j%jjj%%jjjj%j%jjJj%k%%%j%kj%j%%%%jjjjj%j%%jk%j%j%
-23410H18j%jjjj%k%%%jjJjj%%jJjjj%%%j%%jj%jkjj%J%jjjjjj%jj%%Jjj%kJJj%%Jjj%jjj
-23343G84j%j%%%jj%jjjjj%%j%jjJjk%JJj%%%jj%%j%%%k%%%jjj%j%j%j%%jjjj%jj%%%%%%j
-23276G53jj%%%jj%%%jkj%j%j%j%jj%jkjjj%%jJLJjljj%jJLK%j%%%%jjkJ%%jjk%jjjkjk%%
-23209G21JJjklj%%KJKKjJK%%JJ%KJ%%j%jj%%j%%jjjkjjjjjjKKJjkjkjjJKKKKjkjjjJJJJj
-23142G18jjjjjjjjJJkjjJjjj%jjjjjjjj%Jkkj%JK%J%j%K%JJ%kj%kj%%jkj%%jjj%j%jjjjj
-23075F82kjj%jJKK%%jjJKKJj%%%%k%jkjjJjjj%%j%%j%Jjjjjjj%jKJ%kjJ%J%jjj%J%j%k%%
-23008F65%k%%jJ%jjjj%%%j%%%j%%Jjjk%%jJ%j%Jjk%JJ%j%j%j%j%J%j%k%jjkjjJ%jjj%j%%
-22941F38jj%J%%%%J%jJ%%%%%Jj%%j%%kjjk%kjj%jk%%jjkj%jlj%%%j%%JMM%jjjJMNL%jk%%
-22874F29LLJjkjjjkl%k%jkkjjJjkjJNOK%kk%j%kj%LLK%jkjJJLKJjjjkk%jkj%kj%%KKjj%j
-22807F18JJK%kjjj%jjjjJ%%j%jj%j%%j%j%%j%jj%jjj%%jjJJj%jJ%%%%%Jj%%kj%%%jj%Jjj
-22740E95j%j%jJj%%kJ%%jj%jj%%j%%kk%J%%J%%j%%%jk%j%jk%k%%%%JjKJJ%%%jj%%%%jj%j
-22673E73j%%jjjjj%j%jjjjj%k%%%JJJLKJLKjJ%jj%jjj%kjj%%%jj%jkJjj%j%%jjjj%%JKKK
-22606E60JJjjjj%%jjj%jj%%%%KJj%JJ%Jk%J%%Jjjj%%j%j%kkjkkJljjjJJ%j%JKLJKJ%JK%%
-22539E53%jk%%%j%jjjjjjjjj%%Jjk%j%K%%%%%KJ%jj%%%Jj%JjjkjjjjkjjjkjJjjjJJJLLLJ
-22472E36%j%%kkkkjj%jj%JKJKJjjjjJkj%JJJKK%%kljkjj%k%%%KKLLLJKJJ%%J%%J%jjk%jj
-22405E33%jjkj%j%%jjjj%jJ%%%%jj%JJ%J%%JJ%jJjkj%jj%%jjJ%JKJJ%j%J%j%Jjjk%%jjjk
-22338E15%kjj%jj%%jkJJj%%JKJJKJJ%%%%jJj%jjjjj%j%j%jj%jk%%j%%%j%J%%%%j%jJK%%j
-22271E02%KJ%%k%%%%jj%j%jj%%Jjkj%j%jJ%jjjj%jJJJK%%jJJK%%j%%j%k%j%%jj%k%%%%%j
-22204D87j%%j%%Jj%k%%j%%%jJ%jJ%%%%%%jjjj%%j%J%JJ%K%JJJj%%%jj%j%jj%%%%j%j%%jk
-22137D74%%Jjk%%%j%JJJK%J%%%jK%jj%%jj%%%j%j%J%j%jjj%%%%j%%j%%%j%Jj%%jJ%J%jjj
-22070D64%J%jJjj%k%%%%j%%%%j%%Jj%%%%%j%j%Kj%j%%%j%jj%Jj%%jj%%%%%%J%%%j%jjjJ%
-22003D50JJj%%j%%j%j%%%J%jjJ%j%j%%%Jjj%J%%%k%Jj%j%%%%%J%j%j%j%JJj%%%kj%%J%jJ
-21936D40%%j%%%j%%Jjjj%%%J%j%%%j%j%%%%%%%%%%Jj%jjjJJj%j%%%%%jJ%jjJ%%jjJ%Jjk%
-21869D27J%%j%j%%j%J%%%%J%%jjjJ%%jj%%J%j%j%J%j%%j%%%%k%J%jjJ%%j%%%J%jJjjJ%%%
-21802D18jjJ%%%%j%%%j%J%%j%Jjj%%%j%jJj%%j%JJ%jJj%k%Jjj%%%jJJ%j%%%%%j%%j%%%%j
-21735D06%%%j%%J%j%J%jk%J%%j%%%Jj%jJ%j%jJj%%%%jj%%jJ%J%j%J%%j%jJjj%jJ%%J%jj%
-21668C96j%%%%j%%jJj%%jJj%%jjk%%jj%%J%%JKMMKJ%jjjjj%%%jj%%%%j%%j%j%%JJj%j%k%
-21601C89%%%%j%%j%%%J%%%%jj%%%jJ%%j%j%J%%%j%jj%JkJJj%jJ%jJJj%%j%%%%%%%j%J%jj
-21534C79%Jj%%%j%%%%j%j%%%%JJj%%jJ%j%j%Jj%j%%%%%%Jjj%Jj%%%%%%%%%%j%%%%j%%%JJ
-21467C73k%%jJ%jJk%%%%%%%j%J%j%%%%%jJjj%jJ%Jj%%j%%%%jj%%Jj%JJjjJ%kJj%jj%JK%j
-21400C62%j%jJj%%%j%%%jJj%%JjjjJJj%%%%J%%j%Jjj%%%J%%j%j%JJj%jkJJ%j%j%%J%%%jJ
-21333C54j%%%%%j%%%%%jj%%K%jj%j%%j%J%%j%J%jj%%%%%jjJJJ%j%jj%%%%%%%%j%JJ%%j%%
-21266C45j%%%%%jjJ%%j%j%%jj%J%%%%%J%jjjJK%%jj%J%%jJjj%%J%%jjJ%Jjj%%JjJ%%j%jJ
-21199C37%Jjj%J%jjJ%%%%jj%j%%%%%jJjj%%%JJ%jj%Jj%j%%JJj%%%jJ%j%%j%%%%%%Jj%%jJ
-21132C29j%j%%Jjj%jJJ%jj%%JjjJ%%%jJ%j%%J%jJ%jjJj%J%%%jjjJJ%%jjJ%j%j%%%J%%J%k
-21065C20%J%%jj%%jJ%%%j%j%JJjjJ%J%j%%%%j%jJJ%jkJ%%jj%%%%J%%%J%jj%%%Jk%j%%%%J
-20998C13%%%j%j%%Jj%J%%j%%J%%%j%Jj%%j%%j%j%%%%jJ%jJ%J%j%%j%%J%J%j%%j%%%j%%%%
-20931C06%%jj%%JjjJ%%Jj%%%%%j%%j%J%%%%j%Jj%%%%j%%%j%J%j%%%j%%jj%%J%%%%%%%Jj%
-20864B98J%%%jj%%%J%Jj%kJ%jjJJjjJ%j%Jjj%jj%JJj%%Jj%%J%jj%%%%%j%J%%Jjj%jJ%%%%
-20797B91j%%J%j%%jJ%j%%%J%j%%jj%JkJJ%%J%j%%j%%%%k%%JJ%%%j%Jj%%jj%K%kkjJJ%%%j
-20730B82J%%%jJ%%%j%j%%%%j%K%j%%%%jJ%%jj%%%J%%j%%Jj%%J%%jj%Jj%%kj%JJ%jjJJjjJ
-20663B76%%%%%%J%jj%%%%jj%%J%%J%%j%%%%jJJjj%%j%jJJ%j%j%%%Jj%%j%J%j%JJjjj%%%%
-20596B69J%%%%%jj%Jj%%%%j%%%Jjj%%%%%%%JjjK%j%%jJ%jj%Jj%%%%Jj%%%Jj%j%j%J%J%%%
-20529B64%jj%%%KjjjJ%%j%J%%j%jJj%j%%%%J%j%JJj%%%%%j%KjjjK%j%%%%jjj%JJj%%%kJj
-20462B55%%JjJjJjjJj%J%%JJjk%%jJ%jJ%j%J%%jj%%%jJ%%%%%%%jJ%kj%J%J%%jj%J%%k%%%
-20395B48JJj%%%%%j%%%%%Jjk%%JJ%k%J%k%jJ%%%Jj%J%%%%j%Jj%JjjJ%%J%jj%%%j%kJJ%jJ
-20328B43%%%%%j%%jJ%j%J%%jJ%%j%%%jJ%%%%j%%%%%j%Jj%Jjj%%j%Jj%J%%jJ%j%J%j%%%%%
-20261B37%%Jjj%%jJ%j%JjjJ%%%%%%J%jj%%%%J%Jjj%%%jj%JJ%%jjJ%j%j%%J%%j%j%jJJ%J%
-20194B32jjJ%%%jjj%%J%%%Jjj%%J%j%%%j%%Jj%%%%%%%%%j%%%%J%j%%%%jjJJ%jjj%%%JJJk
-20127B24%%Jk%%%Jj%%%J%%jj%Jj%Jj%%%%%%j%Jj%J%%jjJ%j%JJjjJj%k%JjJ%%%%%%%%%%jJ
-20060B19%jk%%J%%jJ%%j%%Jj%%J%%j%%%%j%%%%j%%J%%%%Jj%j%JjJj%j%j%%%%%%Jj%%%jJ%
-19993B12%%j%%%%%%%%%%%%%%j%%%%j%J%%j%jJJj%%J%%%%%jjJj%J%%j%j%%%J%j%%%%jjJ%j
-19926B05J%%jjJ%%Jjj%j%J%Jj%%jJJj%jJ%jjJ%%jj%Jj%%%%%%Jj%%%%%%%%%J%jk%%%J%%%%
-19859B00j%%%%%%jJ%%%jj%%%J%%%%jJ%j%%%%%%%%j%%Jj%jJ%%%jJj%%j%J%jJ%%j%JJj%j%j
-19792A93%%%j%J%%Jk%%%j%%J%%J%%j%%%%jj%%J%%%%%%%%%jJj%%%%j%%J%%j%j%Jj%%%%j%J
-19725A88%%jJj%%%%%%%%j%J%j%%J%%%jKjjkJ%J%jj%%JJ%jjj%J%%%j%J%jjJ%%%%Jj%jJ%j%
-19658A82%%%%j%%%%jj%%%%%%%%j%J%J%jjJ%%%%%J%kJ%%j%%j%Jj%jJ%J%%%j%j%%%%%Jj%%k
-19591A74J%j%JjJ%j%jJjJK%j%%%%%%J%jjJJ%j%j%%%%%j%jJ%j%%%%j%Jj%%j%%J%%%%%%kJ%
-19524A70J%kJ%%%%j%J%j%j%J%%j%jJ%J%jj%%%J%j%%%%JjjJ%%%%%%%%Jjj%%%%j%%%j%%%%%
-19457A64%JjJ%%%j%%j%%J%jJ%Jj%%%%%jj%%%%jJ%j%J%%%%jjJ%k%J%J%k%j%%J%J%jjJ%J%j
-19390A59%%j%%%%%j%%%%%%J%%Jj%%%k%K%%j%J%j%%jjJj%%%jK%j%%%%%%j%%%%j%%J%%%%j%
-19323A53%%Jj%j%%%%jj%J%%%%%%Jj%J%jjJ%j%%J%%%j%%%%kJ%%j%%%%%%%%%j%JJ%j%JjJj%
-19256A48j%%jJj%%%%j%%Jj%%%%%%j%%%J%%j%%%%%%JjjjJ%Jj%j%%%%%%Jj%j%%j%%%%j%%%%
-19189A39%J%j%%J%J%KJjj%jJJj%j%%%%%jj%%j%%J%%%%j%jJJ%%j%%%%%%%J%%j%%%%j%%%j%
-19122A36%%j%jJ%%%jJ%%%k%J%%%jJ%%%j%J%%jJ%%JjjjK%%j%%%%%jJj%j%j%J%JjjJjjJ%%%
-19055A30%%%%%jJ%J%j%%jj%%%%J%%jJ%j%Jjj%%J%%j%JJjkJj%JjjJ%jJ%%jJ%%%%jj%jJJ%k
-18988A23%%%%JJjj%%%%%Jj%%jJJ%%j%%jJJ%kj%%JJjj%Jj%j%Jj%%%%%%%%j%J%JjjJ%%j%k%
-18921A17JJ%jj%J%j%%%%%%%%%%%%j%%%%%%%j%%%%%jJ%%JjJ%%jjjJj%%%j%%%JJ%%%%%jJ%j
-18854A13%%Jj%%jj%%Jj%%%%jJJj%%%%%jJJ%jk%J%j%%%J%%%%j%Jjj%%%%%%Jj%%j%JJ%j%J%
-18787A09%%j%j%%Jjj%%Jj%J%jjj%jJ%%%%j%K%%j%%%j%j%%%JjJjJ%%%j%J%j%%%%%j%jJ%%%
-18720A01%%%%j%%%J%j%%j%Jj%JjJj%%%%%j%j%%%%%%%%Jj%%%%J%%jj%%%J%%%%j%%%jj%J%j
-18653I4J%j%j%%%%jJ%J%j%%%J%j%%j%%%%j%J%j%%Jj%j%k%J%J%j%%%%%%%J%j%%J%jj%%%JJ
-18585I0jjJj%j%%J%%%J%j%%k%JjJj%%%%%%j%%%j%%%%%%%%%%%%jjjJ%Jj%%%J%%%%j%%%jJ%
-18517H2jJ%%j%%%%j%%%J%jjjJJ%jJjJ%%j%j%%jj%JjJ%Jj%jjJJ%j%%J%kj%J%%%%%%%j%%%J
-18449G5%j%%jJ%jJ%%j%J%jj%%%%%%j%JJk%Jjj%jjJ%j%j%jjjJJKKK%J%%j%%%%jj%jJ%JjJj
-18381G0jj%%jjjjJ%jjjjJjj%JJLMKJK%%jj%%%%jjj%%j%%%%%%j%%j%jjJ%%jJjj%%%J%JJ%%
-18313F6%%j%%%%%j%%j%J%%%jj%%kJj%%%jJJ%jjj%J%jj%%%%%jJJJjjj%%jJ%%%%j%%%J%J%j
-18245E6%j%j%J%%j%%%j%jJj%J%%j%%%%%%%j%j%%%%%J%%j%j%Jk%JjJ%jj%J%j%j%J%%j%J%j
-18177D6%%%jk%J%%%%%%j%%Jj%%%%%%%%j%%%%%k%%Jj%%%%j%k%Jj%%JJjj%J%j%%%j%%J%j%j
-18109C5%J%%k%jJ%%%%%jjJ%%jjjJ%%%J%%jj%JjjJ%kj%%j%%%%%%%j%J%jj%%j%j%%J%j%%%j
-18041B1%jk%%kj%j%%%j%%Jj%jj%%jj%%kj%j%Jj%%%jjjjj%jjjjj%kjj%jj%jk%jjkkkjjkjk
-17973b9jklkkkkklkmmmkmmnmnnoporj0j0j0j2j5j8j9k3k8l4m2n1o1o4n7k9O4K69M57L44R2
-17928F24k7n9n7n4m4l7l0k5k0j8j4j4j1j0rqqpnnmnnmllkllllmljkkjjlk%kljjj%j%jjk%
-17875I2kJjjk%j%jj%jj%jjkjjJj%jj%%j%k%jj%%j%j%jjjkjKjjk%%Jj%%j%%jjJ%kj%%j%j%
-17807E2j%Jjj%J%%j%jjJ%j%%k%j%%jJJ%jj%%J%k%%%%jj%J%k%%%jjJ%%%%j%jJ%%%j%%jj%J
-17739C6%%%%%j%j%j%%%%%%%jJ%%j%%JjJjjJ%j%%j%j%j%%%%%j%Jj%%%jJj%j%%%JJjkJ%%%j
-17671B4j%%%Jjj%%j%%%J%%%%%j%Jj%%%Jj%jj%%J%%%%jj%%j%JjJ%%%j%J%jj%J%jJ%jj%jjJ
-17603A4J%%jJ%j%%%jj%%jJJj%%JjJ%%%%jj%%%%j%Jjj%jJj%%%%%jJj%%%%J%Jj%J%j%j%%%%
-17535GJ%%Jj%%%jj%%%jJ%%j%jj%J%jj%J%%%%%jJ%%j%%%j%%J%jj%J%jJ%j%%%%jJjJjJ%%j%
-17466a%%J%jJ%jj%jJjJ%%jjkJ%j%%jJJLJ%%%%%jjj%j%%%%%%jJ%%%j%%%%j%%%%j%%%jJJj%
-17397hJjjJjjJ%j%%J%%%j%%%%%%%%jjJ%kJ%%j%J%%%%jj%J%%j%J%kJj%%%%j%%%%%J%jj%%J
-17328a6jjJ%Jj%%Jjj%%j%%%jJ%%%%%jJ%j%j%JJj%jkJJ%j%%%Jj%j%%%%j%%%%J%j%jj%J%J%
-17260b4jj%%%%%%%j%%%J%j%JJkjJJjjj%K%j%jJ%%Jj%%jJJkj%%%%j%J%%j%jJ%%%%%%jJjJ%
-17192c1%jj%Jj%%%j%%%%%%%%Jj%%j%%%%%j%%%jj%j%%J%J%%%%j%j%%%J%%%%%k%JJj%j%j%J
-17124d0j%JkjJ%jJjJjj%Kj%jjJJjJJj%%%%%%j%j%%%J%j%jJj%%j%%%%%%%%%%%%jJJjj%j%j
-17056e0%%%%%%J%j%%%%j%%%%%j%j%J%%jj%%JJjjjJJ%%%%j%j%jJ%j%J%%%%jj%Jj%JjjJ%%%
-16988e7%j%%%j%%%jJJjj%j%JjJ%j%%jJ%jJj%%j%j%%JJj%%%%J%%kKj%%j%%jJ%jj%%%j%%JJ
-16920f5j%%%%jjJ%%%%%j%jj%J%j%Jj%%%j%%j%%%%%J%%%jJ%j%j%J%j%%j%j%%%%%%%%%j%%%
-16852g6%Jj%%%j%%J%%%%jj%Jk%%%JjjJj%JJ%%%jj%%j%%%J%j%%jJjj%J%jj%%%%%jJ%j%%%%
-16784h5jJ%%jJ%%j%%Jj%j%%%%j%%jJj%%JJj%jj%%Jj%%%j%j%%%%%jjJ%%JjJ%%%jj%%Jj%%J
-16716i3jj%%%j%%%JjjJ%j%jJ%%%%j%J%j%j%%%jJ%jj%j%%J%Jj%%jjJ%j%%j%%%%%%%%%jjK%
-16648a04%%%k%%%%j%%Jj%%%%j%jJ%j%%%J%%%j%j%Jj%Jj%k%%%%%%%%j%jJ%%%j%%%JjkJj%%
-16581a16J%jjJj%%j%%jJ%%kj%J%J%Jjj%%j%%%j%%%jJjjjJ%%%J%%%J%%%j%j%Jjk%%%%%jJJ
-16514a25JJ%%%JJ%jj%j%Jjj%%%j%%%%%K%jJ%%%j%%Jj%j%jJjj%%%kK%%%%j%j%J%%%%j%%j%
-16447a31%%%%jJ%jj%j%%%j%J%j%J%jj%j%%%J%j%J%j%j%j%J%jjJ%%%%%%%k%%%%jj%%j%J%%
-16380a43%%Jj%%j%J%%k%%%jj%Jj%%j%%J%j%j%J%jk%%J%jJj%%%Jkj%%%%%%%jJ%j%%j%j%jJ
-16313a56%%jJj%jJj%%JjJ%jj%%%%%%j%Jj%J%j%%j%%%%k%%%%%jkJJkJ%%%%%jjJj%%%jJ%j%
-16246a68%%%j%%%jj%j%Jj%J%%j%%%Jjj%%%%jJ%%jjjJj%J%jJ%%j%j%%%%%%jj%%%%%jJj%jj
-16179a82%%%%j%%%%J%%j%%%kJ%%%%%%%%jj%%j%Jjj%J%jj%J%jjj%%j%%JjJ%%%j%%j%j%%%j
-16112a95%Jj%j%JjJ%jjJj%%%jJ%k%j%%%%J%kJ%j%%jjjJj%%J%%j%%%%j%jjJJ%%Jjj%j%K%j
-16045b06j%j%j%j%%%%J%jjJjj%%%%j%%j%%%jjJJ%jj%%j%%%k%%%Jj%%%jJJjj%jJ%%%%j%%k
-15978b23j%jJjJ%%%jjJ%j%j%j%%%jj%%%%%j%%%J%j%jJjj%%%Jj%J%k%j%%%j%%%%%j%%j%j%
-15911b39%%%%%%%j%kJj%%J%jk%%%%%%jj%%%jjJ%%%%j%%%%kJj%%%%%j%%%jj%%%%%jjjK%j%
-15844b55%%%%%jjk%JjJJjjj%%j%j%%Jj%%%j%jJ%%jJJ%j%kj%%%j%Jjjj%jJ%jjJjJjj%%%%j
-15777b73%j%Jjj%%%j%%%%%j%%%jj%Jj%%Jjjj%j%%%%JjJjjj%%%jj%%j%%%%j%%jj%%%j%Jj%
-15710b91%%k%%J%j%%jj%%k%%%%%jj%%jJj%%%J%jjj%jj%J%%%j%%%j%jj%j%jj%%j%Jj%%%%j
-15643c12Jj%%%kj%%J%%%%jjJk%%%jj%Jjjj%%%%%k%%%%%jj%j%%%jjJ%j%j%%%%%J%jk%%%j%
-15576c32jj%%jjJ%%%jjj%%%jj%%j%%%j%j%Jj%%%k%kJjJ%jjj%J%j%jjj%%%%k%jJjj%jk%jJ
-15509c59J%%%j%%%%Jjk%Jjjj%%kjj%%jJ%%j%jJj%j%j%j%%j%Jj%%j%%j%j%kj%%j%j%j%%%j
-15442c83%%jjjj%%%jK%J%%JJJJjkkj%Jj%jjj%j%jJ%jjjj%j%jj%Jkjj%jJjjjjJ%%%j%jJjj
-15375d07%%jj%jjJjJj%j%jjjJ%jjj%jjj%Jjj%%j%jk%%jj%%%%j%j%%%jkj%%%%%j%jjj%%%j
-15308d38j%%j%%jjkj%%jk%Jj%jj%jj%J%j%%j%%jjJ%jj%%%k%jj%jkkj%%j%jj%j%%%jJ%%JJ
-15241d68%%j%%jj%jj%%j%j%jj%%jjjjJ%kjj%k%%%kj%j%%kj%%%jjj%%jj%jj%%jjJ%jj%%kj
-15174e06j%jk%%jj%j%%jj%j%j%Jk%%jk%j%jk%jj%%%%kj%j%%jjjj%j%jk%%jJ%jj%j%%jj%j
-15107e45j%jjjj%%kjjjjj%%j%jjj%%j%j%j%jj%jk%%j%jkkJ%jkj%jjjj%jjj%%jjj%jJj%jj
-15040e91j%%jjk%jkjk%jj%%jjk%j%jjkJjkj%%%j%%kl%j%j%j%jjjJ%jk%j%jjk%k%%%kjjj%
-14973f42jjjk%%%k%jjj%jjjJjlj%jjjjkjk%kjj%jjj%jjjjjjjjk%kjk%jj%jjkk%j%j%jKjj
-14906g01J%kjk%%Jkkjkkkj%kjjk%kj%jjkjkj%%kjjjk%kjkjjjkjkjjJkkk%kkjjkjjjkjjkj
-14839g78jkjkk%jljlkk%kkklk%jklklkjklmlklllnmllmooooprpj0j1j2qkOK0L0L1K7K7L2
-14781g82L4K5J3Knprrqpponnnnmnnklllklllkkklljklkjljkkljkjklkjkkjkkkjk%kkjjkk
-14717h90jmkjjjlkjjkkjkkjjkljjkkjmjljjjljjjkkkllkkkjjlkkjljjkkkkjjklkjkkjkkk
-14650a009kkkkjkjlkkkkkjklkkjkjlkkkjkkkljljlkljkkjklkklkklkmkkjllkllkljkkklk
-14584a147kkkllmkkklkmlmmjJKJklmlllllkkmllmmnnmnmnmnlklllkkjLLKJKMLJ%llmnllm
-14518a294mnlllnllmlmmlllnlmmnlllmmmlk%jkllmllmmmnnmlmmnmmnmmmlkmnmmmnmnmmnm
-14452a537mlmnmomnnnnoonopnnoooopooppppqqqoqj1rrj2j2j2j4j5j5j5j7j9k0k3k7l0l0
-14401b026l0k6j4PM0P0R2J06J08J00Q1N4K2lj7k3k4k5k3k1j9j8j8j6j5j5j4j3j3j2j2j1j1
-14368a739j1oKKqj0j1j0qnnj0rqqpppppoppoqrqoqpoponmqqrqqqqppqqrrpqqrrpqrqrrrq
-14307b192ppqqqrqrqrqrrrj0j0j0rj0rj0rrqrrqrqj1j1rrj0j0j1j0j0j0rrj0j0j0j1j1j1
-14260b627j1j1j1j2j3j4j5j2j2j1j2j2j2j1j3j2j3j2j4j4j5j5j6j6j5j5j3rrqqrj3j3j5j5
-14224c078j4j6j6j6j7j5j7j7j7j7j9j8j8j9j8j8j7j5j7j6j8j9j9k0k0j9k0k1j9j9j9j9k0
-14191c667j9k1k0k0k2k1k1k2k3k3k5k5k5k6k7k9k8k8k7k7k7k7k6k5k7k8k9l2l2l2l3l2l2
-14158d528l2l0k8k7k6k3k5k6k6l0l2l6l6l7l8m0l8m1m1m3m0m0m1m0m2m4m3m5m4m4m1m3m8
-14125e738n4n9o8p4q0q4q4p9p5o8o6o2o2n9o1n9o2o4o8p0p6p9q3q6r2r5r9r9j04j03j04j05
-14093h221j08j09j12j11j16j23j30j35j44j50j61j69j82j91k05k03j96j45l9J99K56l6j82
-14070a0713k22k46k60k67k73k76k79k86k90k98l08l19l28l39l51l65l82m01m20m45m71n02
-14048a8041n33n70o05o48o89p41p90q52r17r95j082j186j295j429j573j738j916k125k351
-14029d0076k624k940l335l808m384m969n450n503m686k225K588R370J5247J9184K2145K2965
-14013A1499K1276J8036J2591N229k54k983m076m327m129l763l330k926k574k293k051j860
-13997C4065j686j535j387j265j151j055r66q93q23p64p07o61o15n78n41n11m83m59m36m17
-13977A7132l95l75l55l38l19l01k81k61k37k17j95j77j60j52j47j47j51j57j64j68j69j69
-13955A2097j70j69j67j65j60j54j52j46j42j40j38j37j38j36j38j35j34j30j30j26j23j20
-13933H947j17j14j15j11j10j05j10j12j16j17j23j25j33j35j46j48j59j49j33o4Q6M06L58
-13910G355K0n4q2r0r7r3r9r4r4q8q4p6p4p0o7o2o0n7o0n6n5n2n2n0n0m7m8m7m7n0n1n3n5
-13877E261n4n5n1m9m6m2l9l7l4l4l4l5l4l4l3l3l3l5l2l1l1k9k9k8k7k7k8k7k7k6k7k7k7
-13844D126k7k7k6k6k7k6k5k7k6k6k4k4k3k4k3k2k2k2k2k1k2k2k2k1j9k1j9j9j8j8j8j8j9
-13811C380j9j7k0j8j9j8j8j7j9j7j8j7j6j5j4j2j4j1j2j1j4j3j6j5j6j5j6j5j6j6j8j6j6
-13778B856j4j6j3j4j3j5j4j5j4j5j2j4j2j1j0j0ppmmknlmmpoqpj0rj0j0j1j0j2j1j3rj2j0
-13737B449j1j0j0rj2j0j0j0j1j0j1rj1qj2j0j0rrqrrrqj0pqpqprpqqroj0pqoqrqoj0qj0p
-13689B023qqrorqqqqpj0qrqj0ppornpoppqpqproqnrqrqpoj0qj0rj0j0j3j0j2j0j2j0j4j3
-13637A582j6j5j8j8k1k1k5k7l0k8l2k5j1J6M9P9R7J10J07R6P4M7J5pj9k1k5k4k3j9j9j6j6
-13604A796j4j4j2j3j0j0j0j0qj1pqoqoqopopnpnpnpoononnmomnmolnmmnnmnlommlmnmmmm
-13547A437nmnlnlmmnmllmmmlmlmlnlnlmkmlmmllmlklmlmllmmmmkmllllmmlmmlnmmmllllk
-13481A201jkljj%jlj%lmllklkmlkkllmlkklklllklllkkllkmjjjklmjjlnjjkllkklklkljm
-13415A045lkklkkkkllkljkkkkkkmkkkklkjlllklkljmjmkklnlllollmnmmjMJ2J3RK%lklln
-13351I29llllkljjjk%kjllljlllkllmjmjk%%KjJlkkjkllkkkl%ljkkmjljljlkkjmkj%jJl%
-13284H03kkljlkk%kkljlkljkkk%lJkjkjj%lkmjlkjklkmjljmklkmkmmnlnmonpoj0rj2j2j3
-13221F02qJK6N7P3M4J4lprrj0qpnomomnkmllkm%mkljljlklkljjjjjmkkjkkkjljljjjljkj
-13160F43ljk%k%kjl%jjk%kkkjl%k%kjkkk%ljjkjjkkj%ljkjljk%jkk%k%kjjjkjlj%jljkjj
-13093E49kkjkjl%jkjj%jlkkjjjkjjkjjkjkkjkkkjjkjkkkkkkkmklklmmmklkMJ2J9J5MJkll
-13029D95llmklkkkklkjljjjljjkkjjjjjkjljkjjjk%kjl%kjkJjkkjj%kjkjljjjjjkjj%kjk
-12962C92jl%kjkJkjkjljl%j%ljkJkjkjkjkJkjkjljlJl%k%ljk%kjjjkjl%l%k%l%kjlkm%k%
-12895B99jJk%l%ljk%l%lJljkJl%ljljkJkjljl%k%k%kjl%ljl%l%ljl%mJk%mjl%l%l%lJl%m
-12828B01JljmJmjljl%l%l%l%m%l%lkmjm%l%ljmkmjmjo%njmjnjnknjokolpmqoj0rj3j1j6j6
-12765b3k3k0j8KL2J02J38P0Olj2j2j5j1j5j0j1prnompmoloknlnkmkmkmjmjnlljnjmjmknk
-12713D5njnlmJkjmjlkljnkmjmjmkmjnjmkmlnnnlnnpllLOROROKmmnmnmmlnlmlnlmlmklmmm
-12645a20nmlkkjkklkmlljjmoomllklknlmklllkmmmmonmllmlllmlllnlnnmnonomomonnmol
-12578c66mlmmplnlpnrmnnpnnkqlpnqmpmqmqnqlpmqnqmrmrnj0nj0pj0nj1pj3oj1oj0mj1nj3
-12519g42qj4rj5j0j5qj4nnJ0%Onoj4pj8j1j8j0j5qk1j3j9j1k2j4k0qk3j8k6j9l6k7k3J2L7
-12479a192R7O6Nl9l8m0k5l4k4l1j8k7j4k4j3k3j2k4j3k7j5k9j9l1k0l5k4l5k1l6k1l5k2l5
-12445a828k1l6k2l9k4m0k7m6l3m9l1n1l1m7l0n2l6n5l4n8m2o8m9p3n5q2n7p9n7q6o9r8p4
-12412c479j04p7j10q3j16r2j29j02j45j19j62j39j90j63k11j78k36k09k72k46l21k96l80
-12389g559l60m64m49n71n65p14p25r25r66j232j346j742j976k566k860l392l006k055J559
-12370c1914Q935K2815K1920O141M27j316j882k316k112k124j707j527j183j093q51q08o35
-12353A0770o22m87m94l84l96l10l31k57k81k19k45j87k12j62j79j34j61j26j49j09j31j01
-12331E093j24r2j14q2j00p3q9o0p7n1o5l0m0k1m2l2n3l9n6m2n7l9n3l9n5m5n7l7m5l0m1k8
-12299C285m1l4m5l4m4l4m2l2m1k9l7k8l5k7l4k3l1k6l2k4l1k3l4k8l3k7l3k6l2k3k8k0k7
-12266B247j8k3j4j0Qlj4k9k6l0j9j1Okrj5j1j9k1k0j3j7j3j6rj5j6j6j1j2j0j4j2j6j6k3
-12230A738k0j6j2j2qj1rj2j0j1qrpj0j0j2rj1rqppqrrqppqprqqrpqppqrqpqqqoonqpoopo
-12176A271qponoomlopooononooonpmonommlnknlpmnmolompnololnlnlmjomnmololmmpmol
-12110I47mjlmnloloknlomokmkmkmlnlpknjnkolnjnloknkmjokoloknjoknkmkmkoknkolnlo
-12043F96knloknlnlokokonojnloknkokmkmkolnlokompmomomolpmpmpnokomqqj1rj0oj0pq
-11979C81pj0pj1qj1j0j3j1j6j6j9k1k6k5k6j8JM7J19J16L0mj6j7j9j3k1j7j8j1j4j4j7j3
-11944B45j8j3j5j3j5j3j6j4j6j4j7j6j9j7k0j5k0k0k2k1k3k1k4k4k7k4k9k6l0l0l4l4l8l9
-11910d92m5m5m8m9n6n8o4o8p5q1r1r7j09j21j37j49j71j91k20k50k94l41m02m64n26n51m98
-11883e693k84J83J122K674L875K978J261L09j16k99l83m08l94l50l04k63k28j98j72j51j34
-11862C025j19j07r6q7p8p2o7o1n7n3m9m6m2l9l8l4l4l3l1l0k8k7k8k6k3j9j8j9j8j7j5j2
-11830A602j1j0j0j0j2j2j2j3j4j2j2j1j1j2j3j2j1rqrqqrj0rrqqqpopqpponoppopopqppp
-11782A173qqpomoomnljmnpopnmnmonnnnnmmmnkllmmmmmlmnnnmmmklklmlkllmkmlljlllll
-11716I01jkklklmjjmkljkllkmkjkkjkjmkkkkkljmjjjkjljljkjkkljkjkjkjkjkjkjkjjkkj
-11649G73kkkjkjkkjjj%jjkjl%jjkjkjjjkkkjj%kjlJjjljj%k%k%k%l%kjk%k%k%j%l%kjkjk
-11582F88jjj%%k%kjl%%kj%j%kjk%k%kjj%j%kjj%j%kjljjjj%kjk%j%kjjjjjk%%jk%j%jkkj
-11515F21k%j%jkl%ljkjkklkllmlkJLJ1J5J3QLjjlkljkllkjjkjjkjjj%ljk%jjjj%jj%j%jj
-11451E88kj%J%kkjj%%jjj%j%%kkjJjkj%jjjjj%JjJjjjjjjj%%jjJjkj%j%%jjj%jj%jj%j%%
-11384E43jj%jk%jkjJ%%jj%jjjjj%%jjjj%j%%%kjkj%%j%%%Jjjk%%%jk%%kjj%jjJjj%jjl%%
-11317D98%j%jj%jkj%%jjk%jkj%jjkkj%jjkkjkkjkllklmmnprqpjJ4L3K0KJ3L0K3Jlnnnmol
-11256E11mlllkkkkkjkjkjkjjjlkmjkjjJQJ2Kjjjkkkjkjkj%%kjj%k%k%jjj%%%j%j%jkj%j%
-11190D51jjjjj%j%%%kjj%j%jj%%j%j%kjjJ%jj%kkj%%%jjkj%%%jj%jjjJkj%%kjkkj%%Jjjj
-11123D04jk%j%jkjjkjjjjjjkljkkkj%%kkjjklmlmjkjkmoqojLJ4K3OkJOPJmnqqnJPJmojkm
-11058C42lOQ%kppnnj%ljPK9N5L7NjLMMknookKRPjnkknmKOJnopom%NOJjOK1K1NknpomkJ%l
-10996D60lllkkjkjkjjjj%kkkjjkjj%%%%jjjjkjkjjk%j%%%jk%jjj%jjjk%%%%%j%j%jjkjjj
-10929C91%Jjjj%%%kj%j%jj%jj%%%j%j%kjJ%kjj%Kjjk%%jj%jJjjj%j%%jj%j%jjj%%j%%%%j
-10862C57%%%kj%%%jjJj%jj%%%%j%%jj%jj%%%j%%k%jJj%jkj%j%j%%jjkjkk%jKLLLLJJjjj%
-10795C38jJj%k%%k%%%%kjjjj%%jK%%%%jjj%%%jj%jj%%j%%%%%jk%jj%J%jkj%%%Jjk%%%%%j
-10728C09j%%j%%%jjjj%%jj%%%j%j%%%Jjk%kJj%%%jJj%%%kjj%%jJ%%%j%j%%%%%%j%jj%%jj
-10661B83J%jkj%Jjjj%%Jk%%%%j%j%%j%j%j%jJ%Jjk%%jjj%%%j%%jjj%Jj%%Jj%jjjJjjjJjj
-10594B57%%l%%Jjjj%j%j%jJj%%%k%j%jJJjjJk%j%kj%K%%j%%%j%%jk%%%j%j%jjjk%j%%%Jj
-10527B29J%%j%j%k%j%jJ%jj%j%j%%%jjj%%%jjj%j%j%j%%jj%%%k%jjjjj%jj%%kJj%j%jj%j
-10460A95%jj%jjk%j%jjkj%jk%j%jjjkkkkjkkjlljklnlmmqqj0j0j4j3j1LK9R0Q5J9knprqq
-10402B47qnnolllllkkkk%jkjjkkjjkjjjkj%jjj%%jj%jjj%j%k%j%jj%%jjkkj%jjkjJjkj%L
-10335A55LJj%jkk%%Jjjjjjjkjjjj%j%jjkjj%j%kjjj%%kjj%jklkk%%kljk%NQKjkjmjJNKjm
-10268A16kjjjjkjjjjklJj%lJKN%J%%kjjkjjk%kjkjjjk%k%kjjjk%ljkJ%KKK%%k%l%kkk%kk
-10201F2kJkjl%j%jjk%kjj%k%jJ%Jjjk%kkkjk%kjl%j%lkj%k%k%k%kjm%ljj%lkkjkjkjljjJ
-10133a7%jkjkjlkmjlknklkmllknmnmoorpj0rj3j0nJ3M8P4K8%onj0j0j1qqoqnpnpnpmpmml
-10075a23l%nmmkmJ%KKKljlkjOJ0K7K5J0J0R%%NJ0MMKJkkllklnklmnlnmononnkmlnlnnolm
-10014a38molnlmlnmnknlmlmlnnnmnmnmnnomnmomkloopponoopmopporqrqqqqqj1rj1j1j1j0
-9951e00j2j0j3j2j3j3j4j4j8j7j8j6k0k0k4k5k7k6l0l1l6l8m5m7n3n8o7p1p7q4j01r4r8j48
-9917a890k20k30k20r2J78J010J446L75j43k12k29j93j6M76R54L45q2j21j39j41j41j38j29
-9894D48j22j19j15j19j22j34j37j18m0J34N65O86J76k3o6p0o6l5n9o0n8m8n2l7l8k8l5k6
-9866B82k8k0k6k0k3j5k2j5j8j0j8j4j7rj8j3j8oj3oj5j4k6k3k3j3j8j1j8j0j7pj4rj4rj6
-9829c04rj7j0j9j2k1j3k0j2k0j2k0j3k1j1k1j3k3j4k3j4k5j3k6j8k8j9k9j8k9j8l2j9l0k1
-9794i67l5k4l9k9m5l3n0l6n1l6n5m4o5n1p3o2q9q0j10j06j44j28j42n9N5M71N68Q6j11j19
-9764a603j58j53j72j57j84j65j95j83k23k13k65k59l23l26m14m31n48n93p74q76j161j324
-9742a0700j657j616j352J04L084J0261J2014L548J3o76r97j175j045j028q28p18n58n08l97
-9723E769l72k95k84k24k22j78j81j42j51j17j28j00j11q7r6p5q3o2p3n7o9n2n9m6n6m3n1
-9696B355m0m6l5m1l0l5k5l1j7j7j0j9j6k5j8k5j9k7k1k4j9k5k1k7j8k0j6j9j5j9j7k3j7j9
-9662A559j4j6j1j0kj1j2j5j4j6j3j5j3j4j2j6j3j5j4j4j3j4j3j5j3j1j0j0j0j0qlLKnj2j3
-9625A144j3j3j0norrpqrrooppnnqpnlooopj0rrponmlnnolnlmmnnnnnknkmmnlmlnknlmmol
-9562G85mjmmnlnkmjmlmlmkmkokmklknjmknlnkn%LOlknkn%JMjkmjmlmknjmjlkm%jKkjmjlJ
-9494F22kjmjmjmjljl%mjm%l%j%n%mkk%kjl%m%ljk%k%l%lJmjlJl%mjm%l%lKljlJlJlJl%m%
-9426E08m%kJk%l%m%l%l%lJljljlJkjk%ljnjl%ljm%jLj%kjnjmkmjnknknlpmqqj0j0j5j2j3
-9363C22%J8O2N7Qj1j0oJ6M9M3Nnj1rj0qrnomnkmjmknjkjkkl%ljk%m%lJjjljjjkjkJk%kJl
-9305D22%k%kjjjkJkjjjk%j%kJkjkjjJk%k%j%kJkjkJjjk%l%%%kjk%%%kJ%%kkj%%jjjj%j%j
-9237C65jj%j%k%k%%jjjk%k%j%%kjj%%j%j%kkj%%jjJ%%jjj%jj%jj%jk%%j%%kjjjj%%%%%%j
-9169C20j%j%jkj%kJ%jjjjjjjjjj%jjk%kjjjk%JLKKJKLJkjj%kjjjj%k%j%jj%kk%%jj%jk%%
-9101B83kj%jkJjJjjj%j%kjkJj%%%lj%JkJjJj%k%jjjj%%kJk%j%k%%%jjkJjJkj%jj%j%kj%%
-9033B40kjlJj%j%%%jjjJ%%kJk%k%jJj%k%jjj%j%kJj%k%%%jjk%jJl%j%k%j%k%%jj%k%k%%%
-8965A96k%j%lj%%k%l%jJkjkjjJ%%k%jjljj%%JjjjJkkkkjJjjkjk%jkk%k%jjj%kjk%kjjJkj
-8897A32jjjjk%lkjj%jk%kjkjkjjkkjkjk%jjlklkkklklkjjkjljkkkkkkmkkknklkllkllmlk
-8829Dmklkmmmmlmnnlnnmnnonnpppopppqrpqj0j1rj0j1j1j3j4j5j5j6j8j8k0k1k3k5k8k8l3
-8777e12l6m1m5n2n7o6p1q1q3q5r1j32j63j80j73j40pL17P46P30L83L48P07O76J79n3j20j32
-8749A766j35j24j19r9q4o8o6n7n3m5m3l6l2l0k8k5k5k1k1j9j8j6j6j4j5j3j3j3j3j3j4j1
-8717D67j2j1j2j2j2j1j1j0j0qonnnnooomkJMQQOLJJLOJ2J6J8J7J4PMKLOPJ0J0QN%jllkkj
-8665D76kmmnoopqponommnmmlmnlllnllllmkkmkkjlkkkkkkkkkmkljlkkjlkkjkkjjljjkkjj
-8597B70jkkkjjjkjkjjjkjkjkjk%kjjkk%j%k%jjkkjjjjj%jljJkjk%kjkjj%j%j%l%jjk%jj%
-8529A92Jkjkjj%j%kjjjk%j%%%kkk%kJj%jjj%kjkJj%k%jjkJj%kj%Jj%k%kjj%j%jjjjj%kjj
-8461A36jjJjJjkkjjJjjjJk%jjk%j%k%%jj%k%jj%jj%k%j%k%%%kjj%j%kjj%%%jjjjjjj%j%k
-8393H6%j%k%jkkJ%jjjkjjkk%kjkjk%KMKJJLKjjjkjjjjjkj%jkjjjj%jk%jjjk%%%kj%jj%j%
-8324D1kjjjjj%jjjj%jkj%j%jkj%jjJkjj%jjj%Jjkk%jjjjjJj%kjj%j%jkjk%jjkjk%%LLJjj
-8255iljkjkjk%j%%jjkjj%kj%j%kjk%kjj%j%kjjjj%jjjjljj%k%jjjjk%j%jjkj%jjjkkj%kj
-8185h2%kj%jjjjk%kkj%jjkjk%jjjjk%j%jkljk%jjjjk%ljk%k%j%kjljjjjjj%jjkjlj%jkjj
-8116a60jkjkjk%kjljkj%jl%jjkjkkkjk%ljkjkjjkjjljkjl%kjkjjklkljjjkjlkjkkkkkkkj
-8048b66jkkkjllkjkjlkjklkkkmjkkmlllllllmmlmmmmmmloonmmjjK%kmnonlJPJ0POkmomjO
-7981d05J3J9J6PJlnnkNPJ1QKkmnomk%M%knmonoonlmmmmmnnlllmmllnmmllknmmllllmlmlm
-7917e09mllmmlmmllmmmmlmnlmllmlmnmnmmlmmllnonnmmllmmmmnnlmnnmnonmnomnnonnnon
-7849g94nonoooopooonpompoqoponppnqqoppppppopqqpqqqoqqrqrrrrqqj0qj0qj0j0rj0j0
-7787a245j0j1j0j0j0j1j0j2j1j2j0j2j2j3j2j2j1j2j2j3j3j3j3j5j3j3j4j4j4j4j5j8j6j7
-7753a673j7j8j9k2k0j7oJ0Rj1j7k1k3k5k3k2j7j8j9k0k2k4k6k9l0k8k7k8k6k6k6k9l0l1l2
-7718b403l4l2l3l1l4l4l6l6l8l9m1m2m2m3m5m6m8m9n1n4n5n9o4o4o5o2n7m2k3j4l0n3p1q1
-7684c951q7q6q0o3l9k8n4q7j08j17j23j22j16j02r0r1j14j45j69j83j98k09k21k36k52k70
-7658g341k93l16l43l74m10m49m97n48n99o37o44n93m55j94J67M97N52K77j38m85o73o44l44
-7635a4484K88J213K061K161J400M25k68n78m85L8J033K399L562L568K369R77K9m26m51r4
-7615D737O21J570K294K175J281L39k54n07n08l10L3M28O84O06K63j02l50m81n29n33n06m69
-7593A0482m26l84l47l16k90k67k47k29k13j97j82j70j58j50j42j34j26j21j13j05r9r4r2
-7570E880q9q5q4q0p8p4p2o7o6o5o4o4o4o2o0n7n7n5n5n4n5n3n3n3n0n0n0m7m8m7m7m6m4m3
-7536C842m2m0m1m1m0l9l9l8l6l5l3l3l4l4l3l5l2l0k8k6k5k5k6k7k9k9k6k5k2k2k2k1k3k4
-7502B787k5k3k3k0j9j8k0k1k0k1k1j8j9j7j6k0j9j9j8j8j6j6j7j6j5j7j4j6j5j5j4j3j3j4
-7468B181j2j4j4j2j4j1j1j2j2j1j1j1j0j2j1j1j0j1j1j0rj1j0j0j0j0rj0rrj0rqqrqpj0r
-7429A775qqrppqqqpqppqnqpopooppponpooonnnoopnnoomoonnonnnonmmpnnnnmnmnmnmonn
-7362A377nmlommnmmnmmmnlmmnlmmmlmmmllmllnmnlnlllmlmlkknnlkmnlmlllkmlnlmllmml
-7295A127mmmlnmnlmmnnnmooononnlJK%kmopmlLQJ1PJlnnmJJ0J6J8J3Pjmnm%NRJ1PJklnnl
-7234A082jJKJkmmnnlmnmllmlmlllmjllmkkjl%llljjklkkkkkkkklkjkkjjkkkjlkkjkklkkj
-7167I29j%kjljjkjjkk%kljkjk%jjkkkjkjkjjjjkk%jkkjjjjjkjjjkjkkjjkkj%j%jlkjjjjj
-7099H38jjjjlkj%jjkjj%jkkjj%j%%kjjjjj%jjjjj%%kjkk%jjkj%%kjk%j%jkj%jj%jjjjk%%
-7031G72jjkjjjjjjkk%jj%k%%jjJ%k%j%%jkjj%j%jjjj%j%kj%jjjjjjjjjk%j%j%jjjj%%jjk
-6963G15j%%k%%Jjjj%jjk%jj%jj%jjj%k%kj%%j%jjj%jkk%%j%jk%jjjjjkkjjjk%jjlljjkkl
-6895F50kkmmnk%%LPQJ1J0J0RQNJ%jkmlmjljkkk%kjlj%jjjj%jkj%kj%jjJk%k%jjj%j%%%j%
-6830F50k%%%jjk%%Jjjj%%j%jl%jJj%j%j%j%j%j%j%%jjjj%%j%Jjjj%jJl%jj%j%Jj%jjj%j%
-6762F13%%jjj%kJ%Jj%%j%%j%%jjJj%jj%jj%j%k%j%%%%jj%k%%%%J%jjj%jj%%%%%%jj%jj%%
-6694E85k%%%%%%%j%%%j%%%j%%j%j%Jj%%jjJ%%%jkj%J%jjj%J%j%jj%jJ%%jjj%%%j%%jJj%%
-6626E64jjj%%jjJj%j%j%%jJ%jj%%%%%j%%k%%%jj%%%jJjj%%%jjJjj%j%%%j%%Jj%Jj%J%kJ%
-6558E43kjJjjJjkjJj%%JJ%jjJj%jjjj%J%Jj%jj%Jj%%j%j%%%%jjj%%%%%%%%jj%j%%%%%j%%
-6490E22Jj%%Jj%j%jjj%j%Jjj%jJ%jjJj%%JjJj%%k%%J%%jJ%jjj%%%%%j%%%jj%%%j%Jjj%J%
-6422E06%%%j%jJjj%j%%%%j%%jjJ%%kJj%j%%%j%%jjJj%%%%%jJjj%%jJjJJ%%%%%j%j%j%jJk
-6354D88J%%j%%JkjjjJ%%jj%%J%%j%JJJ%%%%J%%k%kJ%jjJjJjj%%%%%%k%jj%%%%%j%JJ%kJ%
-6286D77%J%j%%%k%%%j%%%J%jj%%%%j%%%j%%Jjjj%%J%%jkJJ%%jj%%%%%%j%%%j%jJjj%%%%k
-6218D61%Jj%J%jj%%j%%J%jJ%jk%%j%%jJ%j%jJ%%%jj%j%j%jJKJj%k%%jjjj%KLK%%jj%j%j%
-6150D50%%KK%%kj%%%jjJ%JJ%k%%J%j%jj%jj%j%%%Jk%%%j%%%%j%%%j%%%%%Jj%%JjkjjKLKJ
-6082D45k%jJ%jjk%jJ%%JjjJ%k%jJ%J%%j%%%%J%%jkJ%j%jjj%K%%jjjJk%J%%j%j%%%%j%%jJ
-6014D28j%jj%%j%j%jjj%j%%%%JJ%kkj%jJKMKJ%kk%jJLNJjjkjj%JLL%jjjjjJJ%%%%j%j%kj
-5946D23j%%%JJ%%%jjJ%jj%j%%%jjj%%%%jj%%J%%%%kJ%%%j%j%%J%j%%Jj%j%%%%%%jj%jJ%%
-5878D10j%j%%%JJ%%%%jj%JJ%J%%K%Jj%%Jjk%%kJ%%%%jjJ%%%J%%J%J%%%JjJ%%jJ%jk%Jj%J
-5810D11j%j%%%j%%jJ%J%jJ%%jJJj%j%J%%j%%jjJj%%J%jj%jJ%j%%%%%%jj%j%%%%%j%J%%%%
-5742D01%jj%%%%k%J%j%%j%%kj%jJJKMK%Jjj%jjjJ%%jjjJ%jJj%J%%%%jJkjkJ%%JJjjj%J%%
-5674C93%kJj%%%%JJ%j%J%jjjjJJJ%jj%Jj%%%JjjJj%jjjJJ%j%j%jjJK%%j%%%%%j%%%%Jjjj
-5606C83%%JjJjj%K%jj%%%jjJ%%j%J%j%%J%jj%J%%%%j%jJjj%J%%%%%%j%JJjj%%%%%j%jJJj
-5538C76jjJ%%j%%%j%%%%%j%J%%Jjj%%Jj%JJj%%%j%jjK%jJ%j%j%%jJjjJjJ%%jj%JjjJ%%J%
-5470C68%%%j%j%j%%JJJ%jj%%Jjjj%%%%j%%j%%J%j%%Jj%%j%JjJ%%j%%%%J%jj%%%%j%%%jJj
-5402C58j%Jj%%%Jjj%%%jJ%jjJ%jjjJ%Jj%%%j%Jjj%%%%jJj%%jjJJj%%%%J%j%%%%%kkK%%%%
-5334C47%%%j%%j%%%%%%Jjj%%j%k%%%%%%j%J%j%jj%%%%j%%%%%j%jj%J%k%%%%%%%jkj%JjjJ
-5266C29jkjJ%%J%%jj%%j%%jkjjl%%k%KJ%%K%%%kjjjkjkkjljjkkjkmmljjJklmnnmm%J4K3J2
-5200C04LMK%norrj0nlLJPJ3RNMMJkmnklqj4j5j3rmJ3M1P4N8J7Kmqj1j2j1njlomjKNNQJ3J2
-5146D18LLJnqj0rpnkJKMQK0K2Klljnmljjjkjkkkjmkjjkjjkjj%jj%k%jKJ%jJ%Jjkj%k%jjj
-5081C80jjk%jj%%J%jkJJJjJ%j%%jjjj%%%%j%J%k%%%jjj%%j%%jj%%%%%j%%%%%J%%j%%%Jjj
-5013C60j%J%j%%j%j%%Jj%jj%%jj%%%J%%Jj%%%%%jkJJ%%j%JJjj%jj%%j%%j%%j%%%%%%%J%%
-4945C48j%%%%%%%j%Jj%J%jj%%j%%%%J%j%%%%j%j%%Jjj%%K%%%jjJ%j%%%%%%%j%%%%%j%%%J
-4877C40%%%j%jj%J%%Jjj%%J%j%%%%jJ%%%%%%Jj%j%%%%jJ%jjj%JJ%%%%%%j%j%%J%j%%JJjJ
-4809C35j%k%JJj%%%%j%%J%j%%%%%%%jj%%%%J%jJ%%%%%%%%%%Jjj%%%%%%%jJ%%k%J%%%%J%j
-4741C29%%jJ%%%%%%%%%%%%j%%%%%j%%%%J%jjjJ%jJ%%%%%%jJ%jj%%J%%J%%jj%jJ%j%J%jjJ
-4673C23%j%J%%%%%%%j%%kJjJ%%%%jj%%%J%j%%%J%J%%%j%J%%jj%J%j%%j%%%j%JJj%j%j%J%
-4605C17%J%%jjJ%%%%%%J%%J%jjjj%JJj%%%%%Jj%%%%j%%%jJJ%%J%%J%%j%J%%j%jj%Jj%%Jj
-4537C15%jjJj%J%%JjjJJJ%%%j%j%%j%%%%%%%%jj%%J%%%Jj%Jj%j%JjjJ%%%J%%jJ%%j%%j%J
-4469C11%%jjJj%%%j%K%%jj%j%Jj%%J%%j%%J%j%%JjJ%j%%j%%J%%j%%%%%%%%%%j%%%%%%%%j
-4401C04J%jk%%Jj%%jJJ%%%J%%%%%%%%J%j%j%%%%j%%%%%%jJ%%%%%%JJ%%j%%%J%j%%%Jk%%%
-4333C02%%%%%k%JK%%jj%%%JjJ%%Jj%%jJj%%Jj%%Jj%%j%%%Jj%%%jJ%%J%%j%jJ%%%%%%%jJ%
-4265C00%%J%jjj%J%%%J%j%Jj%J%jJ%j%%%%%Jj%%%%%j%%Jj%%Jj%j%%%%jJKj%j%%%%JJ%jj%
-4197B97Jj%%%%%%%%%%J%%jj%J%jJ%%%%Jk%%Jj%j%%j%%JJjj%J%J%jj%%%%%%J%%%%j%%%jjJ
-4129B93%jJJj%%j%jKJjjj%%J%%%J%j%%Jk%%%Jj%%%j%J%%%%Jjjjj%J%J%%jj%J%jKjjJ%%j%
-4061B88jJ%jJJ%jkJJJjj%j%%%%J%%j%j%%jJ%%%J%%%%jJj%%%jJ%jJJk%%%jJ%jKjj%J%%j%%
-3993B83j%Jj%J%%jjJJj%jJj%J%kJ%JJj%%j%%%j%jJ%%%jJJ%jjJJJjk%J%j%%%%jJ%j%J%%%j
-3925B78JjjJjj%J%j%%%J%%%jJ%JJjj%%jJ%%jj%Jj%%%J%%%%jJjj%%%%%j%JjJjjJ%j%%JJ%j
-3857B73%j%%jJjjjKKJ%J%jj%%%%j%%jJ%j%j%J%j%%%j%%j%%jjJ%LNK%k%%j%j%%%jjJjjJjj
-3789B69J%jkJJj%%%j%%%jJ%K%J%%JJjjjJ%%%j%%j%j%%%%%jj%J%%%%j%JJjj%%jJ%%j%%J%j
-3721B64j%%j%%J%jJj%%%%Jj%%%%%%%j%%%%%%Jj%JjJ%j%%%jJ%%%j%%j%%%%Jj%%j%%%%JJj%
-3653B59Jj%%%%J%J%%Jk%J%%J%%j%jj%%J%%j%jJ%%%%jj%%Jj%%%%J%%%%%JJ%k%JJ%%%%Jjjj
-3585B58%j%%%%%%j%Jj%jJ%%%J%j%%j%J%jjJjJ%j%j%jjj%%%%%jJJ%%JjJJ%%JJ%J%%%%J%%%
-3517B57J%J%j%%%J%%%%%J%%%Kj%jj%JJjJjJ%%%j%%%%jK%j%J%%%%%JJj%%JjJJJ%%%J%JJJJ
-3449B70K%J%%%J%J%%JKKJKJKLMMMMMMKML%%K%jj%jjljj%j%jjjj%j%%j%j%j%j%%%%jj%%%%
-3381C03%%%%j%j%%J%%%j%%%j%%%J%j%%j%j%%%%j%%%j%j%j%%j%jJ%jJ%%%j%%j%%%%j%jj%J
-3313B89%%%%%k%J%%%jjJ%%%jJ%J%j%jj%%jj%j%%%%J%j%j%J%%%%Jj%JjJ%%%%%jj%%Jjj%J%
-3245B81J%kjj%%JJ%%%%j%Jk%%%J%j%%%%%j%%J%j%%j%jJ%jJ%j%%J%Jjj%J%jj%J%%j%%%%%%
-3177B74%jjK%%%%jjJ%j%%j%%%J%Jj%Jj%jjJ%jJJ%jjj%J%%%%JJjjJjJ%%%%j%%%jjJJ%%j%%
-3109B69%%%%%%j%%%%JjjJ%J%%%%K%%j%%j%%%%j%%j%J%%j%%jJj%%%%%j%JK%J%J%kJjj%%jJ
-3041B67%%jJ%jjJJj%j%%%Jj%jJ%%%%J%%JjjJJ%%j%%%%%%%j%%%J%jj%J%%j%j%%%J%jj%%%J
-2973B63JJJ%j%j%j%%%%%%%%Jj%%%%%j%%%kK%Jj%%J%%%j%%jJ%%%%j%%Jj%J%%%j%%%%j%%jK
-2905B61J%jj%J%Jjj%%j%J%j%J%jJJ%j%j%%J%jjK%%jj%%jKJj%%%%%%%j%%Jjj%%Jj%jJjjJJ
-2837B57j%J%%%j%%J%%%Jk%j%%J%%%%J%%j%%J%j%%JJjj%%j%J%%%jjjJKjjJ%%J%%kJ%%%j%%
-2769B54%%Jj%%%%%%j%%%J%JJj%%%%kj%JJ%J%%k%%jJ%J%%%%j%%%J%jJj%%j%%J%j%%j%JJj%
-2701B52J%%%%%%jjJj%%%J%%jJj%%jjJ%Jj%%%%j%%%JJ%%jjJ%JjJ%%j%%%%%J%j%kj%JJ%%%j
-2633B48JjJ%%%%%%j%%JJjj%%%%J%%j%%%%J%%jjJj%%%J%%jJj%j%%%jJJjj%J%%%%j%%%Jj%%
-2565B45j%%%JJjJ%j%%%%%%J%j%%%%%Jj%j%%J%%jJj%J%%%j%jJ%%%J%j%%jjJ%jJj%%%JJj%%
-2497B43%j%J%jJ%%%%jJ%%j%%j%%JJ%j%%%%jjJ%%%jJ%%K%jj%JJ%j%%%j%%%jJj%%j%J%%%jJ
-2429B40Jk%%%J%jJ%%%%j%%%%%j%J%%j%%%%jJ%%%%%%jj%%jJ%%%jjJ%%J%%%j%%Jk%j%JJ%j%
-2361B34%%%jJj%%j%%%j%J%jj%Kjj%%JjJ%%%%jj%j%%jjJjjJJJ%%%%j%jJkjJJ%K%JKJJJ%jj
-2293B32%jj%jkjJJ%%JKK%j%%jjj%%j%%%MLMMLJK%%%jj%lkjJjj%J%KJJ%%j%%k%j%j%JJ%KL
-2225B47KJ%%%%%%%jj%%j%%%%%%Jj%%%J%%%j%J%%kj%j%%%JJ%%%kj%%jJJ%%j%JJJJ%jjj%%j
-2157B43j%J%J%jJ%Jjjj%JJjj%%%%j%%%%JJJ%jJj%%%j%Jjj%%%%J%%%jJj%Jj%%jJjJ%Jj%j%
-2089B40%j%%%%Jj%j%%%%%JjJ%jj%%%%J%j%%jJJ%%j%%%%Jj%K%jJ%jj%%%Jj%%%%%j%%j%K%%
-2021B37j%%%%%%%J%jjj%J%%JjJ%j%%%%JJj%Jj%%jj%%JJ%jjJj%%JjJ%j%%j%jJ%%%JJ%k%J%
-1953B34j%%%%%J%%j%%Jjj%%J%%%%J%%j%%j%J%%%j%jJjJ%%%jJ%%%J%%jj%%%j%%JJj%%%%Jj
-1885B31%J%j%%%jJ%%%%%%%%%%j%JJ%%jj%%%%%jJ%%j%%%%J%%%%%j%J%Jjj%%%J%jj%J%%jJ%
-1817B29%%%J%%%%j%j%J%%%%%j%%J%%%JjJjjJj%%%jjjJJK%j%jJ%%Jk%j%%Jj%%j%JjJ%%%J%
-1749B27%%%%jjJ%J%JjJ%%jj%%J%%%j%JjjJJ%j%j%J%%%%J%%kJ%%%j%J%J%Jjjj%J%%%j%J%j
-1681B25%J%j%%Jjj%J%%%%%%%%%%%%%%%%j%%%%%kJ%J%%%%j%jJ%%%JK%kjJ%J%jj%J%%j%%j%
-1613B22J%%jJ%J%j%%J%j%j%J%%%j%%%%JJ%k%K%jj%%%%J%jJ%%Jjj%%KjjJ%%%jj%Jj%%%jJ%
-1545B21Jj%%J%jkJ%JJ%jJjjJ%j%J%%%Jjj%%Jj%Jj%J%j%J%%j%%JJjjJjjJJj%j%%Jj%JjJ%%
-1477B20%%%J%jj%Jk%J%%jJ%J%j%%j%%J%j%J%%j%%JjJ%j%J%%%%j%%J%J%%j%%%%J%jj%%%%%
-1409B18J%%%j%Jj%jj%JJ%jj%J%jJJ%%%j%%%%j%%J%j%J%%%%%%%%%jJJJjj%jj%%J%Jjj%%%%
-1341B15%j%JJ%%%%%%J%jj%%%JJj%J%k%J%%%%%%%%%%Jj%%j%JJ%jjjJ%%%%%%jJJJ%%j%j%%%
-1273B15%%k%%%JJj%%%%%JjJjjjJJ%J%j%%%%%%j%%%%%%J%%%jk%%JJ%J%%Jjj%J%%j%J%j%%j
-1205B12%%%J%%%%jJ%j%%%%%j%%%%%%J%J%j%%%%JjJj%%%j%%Jj%J%j%%jJ%jJ%%Jj%%%jJ%%J
-1137B12%%%%j%%Jj%jJJj%J%j%%jj%JJ%%%j%%Jj%%%KJj%%%%%kJJ%j%%j%j%J%jJ%%%%jjJJJ
-1069B11j%%%J%j%jJjj%%%J%%JJjj%%%%%jJ%jj%JJ%%%j%JjJj%%%%%%%J%%jj%J%%%jJJjj%%
-1001B07%%%J%%%jjJ%%J%%j%jJ%%%%%J%%%jJjjJ%%J%jJJ%j%k%%Jj%JJj%%j%%%J%%j%J%j%J
-933B07j%%%%J%%j%%%JJ%%k%%JJ%j%%Jj%J%k%%%%%%%%%%jj%%J%JjJ%%JjkjK%%%%Jjj%%%jJ
-864B04%%j%Jj%%%J%J%%%%%j%J%j%jJ%%%jj%Jj%J%j%%%%%J%%j%%jj%KJjj%j%%%KLJjjJjJj
-795B04j%%j%jj%J%%Jjjj%%%%j%%jJKNK%%%%%jj%%jJ%%%%%jj%%%%j%%j%%%j%KLK%%jj%%jj
-726B03JJ%j%jjJ%JkJjJJ%%j%j%%%%%%J%%%%%%%j%j%%%%%%J%%%%%%j%%J%j%%%j%J%jJJjJ%
-657B02Jjjj%%J%j%J%%jJJ%jj%J%%%%j%K%jjj%J%%%%%%jJj%J%%jJ%%%%%j%JJ%j%J%jjj%J%
-588A99%j%Jj%%%Jj%j%JjJ%%J%%jJ%jj%%J%j%J%Kjj%J%%j%%%jJ%j%%%%JjjJ%jj%%JJ%JjjJ
-519A97j%%Jj%%%jJ%%%J%%%jJ%j%%J%j%%J%%%j%jjJJ%%%%%j%J%%%j%%%J%%j%%J%Jjj%J%Jj
-450A96j%J%%%%%%j%%%%%%%j%Jj%%Kjj%%%%%%J%J%j%%J%k%j%%J%%%%%Jjj%%%%jJ%%jjJJj%
-381A92%%JK%%%%Jjj%%%j%%%%%%%jJ%j%%%%j%J%J%%J%%J%%jj%%J%%j%%%%%%Jj%j%Jj%%jJj
-312A91%%jJ%J%Jjj%%%%%%%J%%jJj%jjJkJj%KLJ%%%Jj%jjJj%j%%J%%j%%%j%%j%JJj%jj%j%
-243A87%JKJJ%%JJJJJ%jj%j%%%%%%%jJj%%j%%%%%%j%%%JKJJ%%%%k%%%J%%%jj%J%%%%%j%jJ
-174A93J%%%j%K%jj%J%%%jj%%JJj%%%j%%J%%%%j%%%%J%%%%%jJ%%%j%JJ%j%%%%%j%%%%%%%J
-105A93Jj%j%%%%J%JkJ%j%Jk%%J%%J%jJ%Jk%%%%jJ%j%J%%j%J%j%%J%%j%%%Jj%J%j%%jJ%j%
-36A90%%Jj%JjJ%j%j%%%jJJ%%%j%%j%%kjjjjjJJKMNLJj%%%kj%%j%%%k%j%%%%j%j%k%jJKLN
33A96LJ%%jJj%j%%j%jj%j%J%Jjj%j%%%Jj%Jj%%%J%%kk%J%%%Jj%JjjJjj%JJJjj%%j%%JJ%jj
104A89JjJj%%Jjk%%JLKJJJjj%k%j%%%%%jJj%%J%%J%%%%jJ%jj%j%%J%J%j%%%%JjJ%jj%%jJ%
174A89%%%%%J%jjJ%%K%j%%Jjj%%%%%%Jjj%jJJ%%jJ%%k%JJ%%%%%kjJ%%%J%jJJ%%%jj%%%%JJ
244A89%J%kJ%%j%Jj%%%%jJJ%jjj%%%J%%%%%%J%%%J%%jj%jJ%%%%%%%%J%%%%jJj%%Jj%%J%j%
314A87%%Jj%%%jjK%%jJ%Jj%%jJ%j%%%Jj%Jj%%%%%jJ%%%%jJJ%%%j%%%%jJ%%Jj%jJ%%Jj%jJj
384A85%JJj%%J%%%%jjJ%%%%j%%%%%jJ%JJ%JjjJ%Jk%%Jj%%%%jJ%J%%jj%%J%%%%J%%%%j%%%%
454A86%%%%%%%%JjJ%%j%JkjJj%%JJ%jjJJjj%%J%jJ%j%%Jj%%%%JJJj%%Jj%j%%%%J%%%%j%jJ
524A85%%Jj%%%%%%j%J%%j%J%%%%%%%%%%%%j%%%J%%%jjJJ%%jjJJ%%%jj%JJ%%%%Jkj%%%J%%%
594A84%%Jk%JJ%j%%j%%%%%%%Jj%%JJj%J%j%j%J%%%Jj%%%jJ%jj%%j%J%%JJ%kjJJ%%%j%J%%j
664A82%Jj%Jj%%%%%Jj%%J%%j%j%J%J%j%%j%J%%j%%%JJ%%jJj%%j%%%JJjj%J%%%%%j%%%%%%%
734A81%%Kjk%J%J%%%J%jj%jJJ%j%jj%JJ%J%%%%%%jj%Jj%j%J%JJ%%j%%J%j%jJjJ%jj%%JJ%k
804A79%%%j%JJ%%%jJ%%j%%%Jj%%jJ%jJJj%%K%jjj%%%J%%%%%%%%%%%%%j%%J%%%%j%J%Jj%%J
874A80%j%%J%%%%%j%Jj%%%%j%%Jjj%%J%Jj%%J%%%%%jj%%%%Jj%JJ%%jj%J%%%%Jj%%%%%Jk%%
944A77JJ%%j%Jj%jjJ%JJj%%jJ%j%%%%%J%jj%%%Jj%J%%%%%k%Jj%%%J%%%%j%J%%JJj%J%jjJj
1014A76JjjJ%JjJ%%%%%jJjJ%kJ%%jJJ%j%%%%J%j%%%%J%jj%JJ%%%%j%%j%%%%%j%%%J%jJJ%J
1083A77%%j%%j%J%%jjJ%%%jJ%%%%%%%J%%%jj%J%%J%%k%J%%jJJj%%%j%jJ%%J%%%%%J%jjjJ%
1152A74%%Jj%%%J%%%%%%%%j%%%jjJjjJJJj%%%Jj%%%%%%J%%%%j%%j%jJ%%J%%%%%%%%%%J%jJ
1221A74%%j%%%J%jjjJj%%%%JJ%jJ%%%%%%%%j%J%j%%%jJ%%%%%%jjJJj%J%%%J%%jJjj%J%%%%
1290A72j%J%J%jjj%JJ%%jJ%%J%%%%j%j%J%%%Jj%%%%%%Jjj%J%jj%J%Jjj%J%%JJ%j%%%%%j%%
1359A71%%%Jj%%%Jj%%%j%%J%%%%%J%%k%%%%jJjJ%%Jj%J%j%%%%j%%jJ%%%%%J%%j%J%%j%%j%
1428A68J%%%%J%%J%%jj%%%%Jj%%%%%%%%%J%%%%%jJ%%j%%%%Jj%%JjjJjJ%%%jJ%j%J%%Jj%j%
1497A68Jjj%Jj%%%J%%%%%%JjJJj%j%J%j%%%%%Jj%%J%Jj%jjJ%%%%%%%%%%%Jj%%%%%j%J%%Jj
1566A68%%J%%j%%%%%j%J%J%jJ%j%%%%%Jj%J%%%j%J%%%%jj%jJ%%%%%%J%%%jJ%jj%%j%JJJ%%
1635A68j%J%%j%%%%%J%%%j%%%Jj%j%%%%J%%jJ%%%jJ%jJ%%j%jJ%j%%%%j%J%%J%J%%jj%J%%J
1704A67j%%%j%%%%J%%j%%%%j%%J%J%%j%jJ%%Jj%%J%jJ%%%j%%j%jJJjjJ%%%Jj%%JjJ%J%%jJ
1773A66jjj%%%Jj%%j%K%j%j%JJ%%%%JjjJ%%%%%%%%%%%%JJjjjJ%%%%%%%Jj%%%%Jj%%%%%j%%
1842A63%%%%%%%J%j%J%%%%%j%J%%j%%%%%%%%%%%J%%k%J%%J%j%%%%jjJ%%%%%J%Jjj%JJjj%%
1911A62J%jJj%%JJ%%%kjJ%%%%%j%%%%%J%%%%jJj%jJJ%j%%%%%Jjj%%J%jJjJj%J%%J%%%%%Jj
1980A62%%%J%%%jk%%%J%%%j%K%jjJ%%%%%jJ%%%J%jJ%j%jJJ%j%j%jJJ%k%JJ%jJ%%J%jjJ%%%
2049A61%%jjK%j%%%%%%%%%%%%jJJ%%j%J%j%%%%jJj%J%j%%J%%J%j%jJ%j%Jj%J%%j%%%%%J%%
2118A60%%J%Jjj%%%j%JjJ%jJj%%jJJ%%%%jJjj%j%%JLjj%%j%%J%%%%%Jj%%J%%j%%J%jj%%%%
2187A58%%JjJ%%%%%%j%J%j%%%J%%%%%%%jJ%Jjj%%jJJJj%%%j%%%%J%%%%jJ%jJ%jkJJjJ%JjJ
2256A59%j%Jj%%%j%%%J%%%%%%%%%%%%%j%JjJJj%Jjj%%%%Jj%%%%%jjJJ%Jj%%%%jJJj%j%%%J
2325A57%j%J%%j%%%%%j%K%%j%%%%%%j%J%%Jj%j%%J%%%%J%%j%%Jj%%%%J%%%%Jjjj%Kj%%%%%
2394A56%j%JJ%j%J%%j%J%%j%%J%j%%%%%JjjJ%%%%%%j%Jj%%jJJ%jj%JjJ%%JJj%JJjjj%%%Jj
2463A55j%%JJj%%k%J%%jJJ%%%%j%JJj%%%j%%%%%%J%j%J%%j%%jJ%%J%%%j%jjJ%%JJ%%%j%Jj
2532A54%%JJ%j%%%jJ%%jJj%J%j%%%%%%%%%%%JJj%j%j%%jJ%%J%%%%jJ%j%%%jJJj%%J%%%j%J
2601A54jJ%j%jJj%J%J%%%%jj%JJ%j%Jj%%%%%%%j%%J%j%%%j%%K%j%%%%J%j%%JjJjJjj%J%%%
2670A52%%%jJ%%%%J%j%J%%%%%%%%jJj%%%Jj%%%%jJ%%%jJ%%%%%J%%jJj%%j%%%Jj%j%J%%%%%
2739A51%%%%%J%%%%%j%jJJ%%%%%%%%J%%%%%jj%%%%j%J%%%J%j%Jj%%%%Jjj%%%%%JJj%%%jJ%
2808A51%%%%%%j%%%%jjJ%J%%J%%%jj%%%%%JJjjJ%j%%%JJ%%J%j%%j%j%%jJJ%J%%j%%%%J%j%
2877A50jj%JJ%%jjJJ%%%%jJ%%%%%%%j%K%j%%%jjJ%J%%%kJ%%%%J%%%%%JjjjJj%%JjJJj%%%%
2946A49%%%%%%%%%%%jJ%Jjjj%JJjkJ%J%J%%%%j%jJjJJj%%%%%J%%%j%J%%%Jj%jjj%J%%Jj%j
3015A46J%j%JJjjJ%Jj%%Jj%%%J%%%%k%J%%%Jj%J%%J%%jk%J%%%j%J%%j%%%JJ%%j%%j%%J%j%
3084A46%%J%%%%%%%%JjJ%jjjJJ%jj%JJj%j%Jj%JJ%j%J%%j%%J%%%%%%%%%%%%j%%Jj%%Jk%Jj
3153A45JJJjj%%J%j%Jjj%%J%J%jjJ%%%%%j%JJ%%%jjJJj%%J%%%j%%%%%j%J%%J%j%%%%Jjj%%
3222A45J%jJ%%%%jJ%%%%jj%KJj%jj%%%%Jj%%J%%j%Jj%%%%%%%j%J%%Jj%J%%%%%J%%jjJ%%%j
3291A44%K%j%%%%%j%J%%jJ%%kJJJj%j%jJJj%%J%%%%j%jJ%%%jjJ%%%%%%J%%j%J%%j%JjJ%j%
3360A43Jj%%%j%JJ%%jJj%JJj%Jj%%%%%j%J%%%jjJ%J%%%j%j%jJJ%%%j%%JJ%Jjk%%%jJJ%%%%
3429A43%%%%%%%J%jjJ%%%%Jj%J%Jjj%%j%j%J%J%%%%%%j%jJ%jJ%j%jJ%%%%%%%J%%%%j%J%J%
3498A43jj%%%%JJ%%%%j%%jJ%%jJ%jJj%%JJ%jjJ%jj%%J%%%jJ%%%JjJjj%%JJJj%jjJJ%j%Kjj
3567A41%%%J%%%%j%j%J%%%%J%jjJ%Jj%jJ%%%J%%j%%%%J%%jj%J%%%%jJj%J%%%%%j%%%jJ%%%
3636A40jJ%%J%j%%%%jJJ%%%%%j%J%%%%jjJjJJ%%%%J%jjJjjJ%%%J%%j%%%%%%%jJ%jJ%j%J%%
3705A40jj%%J%J%JkJjj%JJjJjJj%%%J%%%%j%J%j%J%%%%j%jj%JJ%j%%K%%%jk%%JJ%%J%jJ%j
3774A39%%j%%J%%j%%J%j%J%%%%jj%J%%%J%Jj%%%%jJ%%%jJj%%%%%%%%%%%%%%J%%%kJ%j%JJj
3843A38%%%%jJJ%Jj%j%%J%jj%%%JJjj%J%%%%J%jjJJjj%J%%%jJ%%%jJJ%jjjJ%J%j%Jj%%%jJ
3912A37%%Jj%%Jj%Jj%%jJjJ%%J%%%%%JjJk%jJ%Jjk%%%JJ%%Jjj%%%%%%%J%j%%j%%J%%%%%J%
3981A37j%JJk%%%J%%Jj%%jjJj%%J%%%%%%%%%%jJj%JjJ%%%%j%jJ%Jj%%%%%J%%%j%jJJJj%%%
4050A36Jk%JjjJ%jj%%%JJJ%%%%%j%J%%%jj%J%jJ%jJJ%j%JJ%kjJJ%%%%j%jJj%%%J%%j%%%%%
4119A34j%J%J%j%JjjJ%%%j%J%%J%%%%j%%J%%%%%%%%%%%jJ%%j%jJ%%j%JJ%%%%%%j%%j%J%%j
4188A33%%%J%jJJjj%%Jj%%J%j%Jj%%J%jJj%%%%%%%%%%j%%jJ%%J%%%%%J%Jj%%%j%%%jJj%%%
4257A32J%jJ%%JjjJjJ%%%%jj%%%%Jj%JJ%jJ%JjjJJj%J%%j%%%%j%jJ%Jj%J%j%%%%JjJ%%jJ%
4326A33%Jj%%j%%%%JJj%%j%%%%J%%j%jJJ%jJ%%j%%%%%Jj%J%%j%%%%%jJ%j%%%%%K%%jkJ%%J
4395A32J%%%%%kJ%%j%%%%%%%%%j%K%%jJ%j%%%J%jjJj%%%%J%J%jjJ%%j%%%%%%%j%J%Jj%jJJ
4464A31%%%%%%%jJ%%%%%J%jj%%%%J%%%jJ%%%%j%%Jk%J%j%%%J%J%%%%%%%%%%%j%%%%J%j%%%
4533A30%%%%%j%J%%%J%%%%JjJjj%kJ%%J%%%%j%%%J%%jjJ%%JJk%%J%%j%JJjj%%%%%JJj%J%%
4602A31j%%jj%%%J%%%%J%%j%%%%%%%%J%jj%JJ%%j%%%%%%J%%jjJ%%%j%%JJ%%j%%Jj%%%%%%j
4671A28J%%%%jJ%%%j%%%J%j%%J%%j%J%%%j%%jJ%jJ%jJjJjJ%J%jj%J%jJ%j%Jj%%J%%j%%%%j
4740A26%J%%J%j%jJ%jJ%J%j%J%%%jJ%J%j%jjJJ%%%j%%jJ%%j%J%%%J%%%%%j%J%%%j%%%%%Jj
4809A27%%%%J%j%Jj%%%%j%J%%%JjJ%%%jjjJ%JKjjjj%JJ%%%j%%%%j%%J%jJ%jJJ%%%j%%%J%j
4878A26%%%%%%jJ%J%j%%%J%j%j%%%%%%%j%J%j%%J%j%JJ%%%%%j%%J%%jJ%%%j%jJJ%%jj%%JJ
4947A26j%JJ%%j%%%jJ%JjJ%j%Jj%%Jjj%%%%%JjjJ%%%JjJ%%j%%j%J%%jjJ%J%%%J%j%jj%%%J
5016A24J%%%%%%%JJjj%JjJj%j%Jj%%%%J%%%jJ%%%%%%%%jj%%%%j%J%%%J%%%%%%%J%%%Jj%j%
5085A24jJ%j%J%Jjj%J%%%%%j%JJ%jJj%%%%J%j%j%%%%%J%jJ%%%jJ%%%%j%%J%j%j%J%%Jj%JJ
5154A25%jj%%%%j%J%%%Jj%%j%%%J%JJjjj%j%JJ%%%%%%%j%%J%%JjJ%j%%%%%jjJJkJ%%%jJ%%
5223A22%jJ%%jJ%%%%%%%%%%%%%%%%%%%%%%%j%%%J%%j%%%%%J%%Jj%%%jJ%%%j%%%%%%JJj%%%
5292A22j%%%K%%k%JJj%%jJ%%%Jj%%j%j%JJJ%%jj%%%%%Jj%%J%J%jj%%%%J%k%%%%J%%%%j%%K
5361A22%%%jJ%j%%%%%%%%jJ%%%%%%j%%J%jJ%%%%%j%%J%j%J%%%%Jj%%jj%J%%JJjjj%Kj%%%J
5430A21%%%JjJjj%%%Jjj%J%%j%%%jJ%J%%%%Jj%j%JjJ%J%Jjk%jJ%%%JjJ%%j%JJj%%%%%%%%%
5499A20j%J%%jK%j%jJj%J%%j%jJ%%J%jj%%j%%JJJj%j%JjJjJ%j%J%j%%JJj%%Jjj%%%%%%%%%
5568A18%%j%%J%%%%%%%%%J%Jk%%%%%%%%J%%%j%%%j%%J%%%%%J%j%%%J%j%%%%%Jj%%k%J%%%j
5637A16JJ%jJ%%jJ%%JjjjJJ%%%%%%%%Jj%%%Jj%%%%j%%Kj%%J%j%%%jj%J%%%%j%%%%JjJJk%%
5706A16JjJ%%jJj%%%J%j%J%jJ%%%jjJ%%%jJJ%%jjJ%%%JJjj%%%%%%%%%%%%%%%%J%%%%%%Jjj
5775A16%%%%%%%%%%%%J%%j%JjJ%j%J%%j%%%j%%J%%J%%j%%%%%%J%%%jJ%%%%jjjJ%K%%j%J%%
5844A17k%%J%j%%J%%%%%J%k%%%%J%J%j%%%%%%%%jjJ%J%jJ%%j%%Jj%jJ%%%jJ%%jJj%Jj%%JK
5913A17j%j%%Jj%%%j%J%Jj%J%j%%%%J%%%j%J%%%Jjj%j%%%J%J%j%J%jJ%%%%jj%J%%Jj%%jj%
5982A13J%Jj%%%%%%%JJjkJ%j%%J%%%%%JjjJj%%jJJ%%jJJj%j%%%%%%%JJ%j%%%Jjk%%%K%Jj%
6051A14%j%%%J%%%j%%j%%J%%%%%%jj%%KJ%%%%%%jj%%J%%J%%%%%%%%j%Jjj%%Jj%%J%%%%%%%
6120A13%jjJJ%%J%%%%JjjJj%%%jJ%%%j%%JJ%jjj%%%Jj%JJj%J%Jjj%%J%jjJ%J%%%j%J%j%%%
6189A12JjjJJj%j%%%%J%J%j%%%%jJj%%%%%J%%jJJ%%%j%%%j%JjJjJ%%%%j%J%Jj%%%%%%%JjJ
6258A13%j%J%j%%j%%%%%%jJ%%Jj%Jj%j%J%%%%j%Jj%JkJJ%k%J%%JJJj%j%Jj%%jJjJ%%%Jj%%
6327A11%%%%Jj%%jjJ%J%%jJ%%%%j%%%J%%%J%j%%Jjj%%%jJ%%%%%%jJJ%Jj%%jJj%Jj%jJ%%%j
6396A09%%J%j%%J%jJ%%JjJjj%%J%jj%%J%J%jjJ%Jj%%J%%%%J%j%%J%%j%j%Jjj%JjJ%J%%%jJ
6465A10%j%Jj%%%%j%%J%j%J%%%Jjj%J%J%j%%Jj%%jJ%J%jj%%%%%%%J%%%%%%%%j%%JJj%j%%%
6534A08%%jK%%%j%%%%%JJ%jjJj%JJjj%%J%jj%%J%j%Kj%%%%%JJjj%%J%j%j%%J%%j%Jj%JjJ%
6603A08%JJjj%J%j%%%%%%%%%%j%%%JJj%J%j%%%%%%%JjjJjj%%J%%jK%jjJK%jj%%jJJJjj%J%
6672A08J%j%%j%%%%%j%J%%%j%%JjJJ%%%jJjj%J%%%%%%jJjJ%%%%%%%%%%%%j%%j%J%%%JjjJJ
6741A07%%%%%Jjjj%%%Jj%K%%j%%%%%j%J%j%Kj%Jj%jJJ%j%J%%j%%%J%%jj%%%%%JJ%%jJj%%j
6810A05J%%%%%J%%j%%%%%%%%Jj%%%%%Jj%Jj%%%%%%%%%j%%%%Jj%J%j%%%jJJj%%J%%J%jj%jJ
6879A05jJ%%%%%j%J%Jj%%%j%%Jj%%j%KJj%J%j%%%%%%%%%%%%%%%%%%%Jj%%%%%j%J%%j%JJ%j
6948A05j%%%%Jj%JJk%J%jJ%%%j%jjJK%jj%J%%%jJ%%%jj%J%J%J%j%%%%J%kJ%%%%%%%%%%%%%
7017A04j%%%J%j%%%J%%%j%J%%%j%J%jJj%%J%%%%%j%%jJjJ%j%J%%%%%%J%j%%JJjj%%jK%%j%
7086A03%%j%%%JJjjJ%jJ%%%%%J%jJj%%j%j%J%J%j%J%jJ%jjJ%Jj%jj%JK%jk%%KJ%j%%%%J%%
7155A03k%J%J%j%J%jJ%j%J%%%%%%jj%J%%jJjJj%J%%%%j%%%JJj%%Jj%%%JjjjJJj%J%%%%%%%
7224A02%%j%JjjKj%%j%%J%j%%Jj%%K%j%j%J%J%%j%%j%%%J%%jJ%Jk%%J%%%%j%%%J%J%%jj%%
7293A00%%%J%%%J%%%%j%j%%jJ%KJjjjJ%%%%%Jj%j%%K%j%%j%%%%J%%%jJ%%%%%%%Jj%j%%%%j
7362I9J%%%%JjjJjJjJJj%%%%%J%%%jJj%%%%%j%jJjJJj%%%Jjj%J%%%%%%%Jj%%%%%JjjJ%%J%
7432A00%j%%%J%J%Jjj%%Jj%j%jJ%%j%JJ%%%J%%kjJ%j%j%JJJ%J%j%%%jj%j%K%%%jJ%%J%%%%
7501A00j%%%J%%j%jjJ%j%%%JJj%Jj%%%%J%%%%%%%%%Jj%%jJ%%Jjj%%%j%K%%%j%%j%J%%%%jJ
7570I8JjJ%j%%%%j%%J%%jjJ%%%JJj%Jj%%j%J%%%%%%J%jjjJJjJ%j%%%%%%%%Jj%%%%J%%j%JJ
7640I9jj%%J%J%k%%%%%%%%%JJjk%%Jj%%JJ%jj%%%%%JjJ%%%%%%J%%j%%JJj%jj%%%J%%%%j%J
7710I7%J%%jjJj%%J%%j%J%%J%j%%%%%j%%J%%%%%jJJj%%%j%%jjJ%%%JJ%J%j%%j%jJ%%J%jjJ
7780I6%Kjjj%J%%J%jJjJJ%jk%%J%%J%j%%j%%%%%%%%J%j%Jk%J%%J%%%%jJjJJjk%%J%jJ%%%%
7850I5%j%%J%j%Jj%%JjjJJjj%%%K%%%%%Kjj%%Jj%Jjj%%J%jJ%%%%jJ%j%%%Jj%%%%%J%%J%%%
7920I6%jJj%%%%J%%%j%%j%%%j%JjJ%%%%%%jJ%%J%j%%%jjJ%J%%%Jj%%%%jJ%%JJjj%%j%%J%J
7990I5jJj%jJ%%%%%%%%%jJ%%%J%%j%%jjJJj%%J%jj%J%Jj%%Jj%%%%%%%%j%J%JjjJ%%%%%%%J
8060I4%j%%%%j%J%%%%%j%%JK%jjk%J%%%%JJJ%jj%%%J%%%j%%j%J%j%Jj%%Jj%%j%JjJ%%%%Jj
8130I2%J%%%%jJ%%j%%jJ%%%%jJKj%%%j%jJj%JJ%jjJj%j%J%J%%Jj%%%jJj%J%%jjJjJ%J%j%j
8200I0%%jJ%J%%JJ%j%%%%%jjJJ%j%J%%j%%J%%j%J%jJ%%j%%J%%%Jj%%%jJ%jJ%jj%j%JJj%JJ
8270I2%j%%%%jJJj%%Jj%J%%j%%%Jj%%jJJj%%jJ%%jJ%%%%Jj%j%%%J%%%%%j%J%%j%%%%%jjJ%
8340H9%J%JjJj%%J%j%%j%JJk%%%%%%KJjj%%%%j%%J%%%jJJjJJj%%jJ%%%%j%Jj%jj%%JJJjJj
8410I0j%%%J%j%J%Jjk%JJ%jJ%%%%%j%%J%%%%%j%%%%%Jj%%%J%%jjj%JJJJjj%%%%Jj%%j%J%j
8480H8%%%J%%%%%%%%%j%%%j%J%j%JjJJj%%%%%%J%%k%%%%J%jJJJj%%jj%J%j%%%J%%%%%j%jJ
8550H7%%Kj%%%Jj%j%J%%%j%%J%%%j%%jJJ%%%%%%J%%jj%%%J%%%jJ%%%%kJjJJ%%%J%%%%kjK%
8620H8%jJ%J%kjJJjjJj%J%J%k%J%j%%%J%%jjK%%%%%J%%%Jjj%j%J%%j%%JjjjJ%%J%J%%%%%J
8690H8JjkjJjJJ%%%j%%j%%%JJ%%%%%k%Jj%%%%J%Jj%%j%%%%Jj%%%%J%jJj%%%%%%%J%%%j%%%
8760H5%%%J%%%jJ%j%%%%jJ%%%Jj%%%%%J%%%%%j%J%%j%%%%J%%%%%j%%%%J%%%%j%%J%%jJ%%j
8830H5jJ%%%%J%%%j%j%jJ%%Jj%%%%%%%J%j%J%%%%%jjJJ%%jJjj%%%J%JjjJJj%%%J%%j%%j%J
8900H4%jJj%JJj%%%%%%%%%%%J%jj%J%%%%jjKJ%%jj%%j%JJ%%%%j%J%%%%%%jJ%%%j%%%%%%%%
8970H3%Jj%jJJjJ%%%%%%Jjj%J%j%%%Jjj%J%%%%%jJJj%%%%%%J%%j%jJ%%%%%%%%%%%%%%j%J%
9040H3j%%J%%J%%%%jj%%%%J%Jk%j%%JJ%jj%%%J%%%%%%%J%jjJ%%%%%%%%%JjJ%jJj%J%%j%%%
9110H2%Jj%%Jj%%Jj%%%J%%j%%%%%%%%%j%%%%%J%j%%jJ%%J%jJ%j%J%%%j%%jJ%%%%%J%j%Jj%
9180H1%%JJjj%%%jJ%jJJ%j%%J%%%%%%%%%jjJjJ%%%%j%J%%J%%%%%%jJ%j%J%%%kjJ%%J%%%%%
9250H1Jj%J%%%j%%%%j%%%%j%%%J%%%%J%%j%%j%J%JJj%jJ%%jj%J%Jjj%%%%%%%Jj%J%J%%j%J
9320H1%%%j%%%j%%%%Jj%%J%j%J%J%jkJJ%%%%%j%JJj%j%%%J%%j%J%j%j%J%jj%JJ%J%J%j%%j
9390G9%%%j%JJ%jjj%KJ%j%%%J%j%Jj%%%%Jj%j%%%%J%%%jJ%%jJ%%j%%%%%j%J%jJj%%%%K%%%
9460G9J%%jJ%jjJ%%jjJJ%%kJJ%%j%%%J%%k%J%%%j%J%jJjJj%%%J%Jj%%%jjJJ%k%%Kj%%%%%J
9530G8%Jj%jJJj%jJ%%%jjJ%%jj%J%%KjjJJ%%j%%%%J%%%j%%%%%%%%J%j%%%%jJJjj%%%%J%Jk
9600G6%J%j%J%%%j%%j%%JJJ%kj%JJ%%%%j%jJJ%%%%%%%Jj%%Jj%Jk%j%%%%%J%jJ%%j%J%%%Jj
9670G6j%%%J%%j%J%%%jjJ%J%%%%%%%%j%J%%Jj%%JjjJ%j%%J%k%jJ%JJ%j%%J%%%Jj%Jj%J%%%
9740G7j%kJJj%%%j%%%Jj%%J%%%%J%j%%j%J%%j%JJk%jJJjj%J%%JjJ%jJ%jJ%j%%%%%J%J%%%j
9810G5%%%j%%%%%%%%%%%J%%%%%%%%j%j%%%J%jjJ%JJj%%%Jjj%J%J%jj%%J%%J%%%%jJ%j%J%%
9880G5j%%%j%%J%Jjjj%%J%JjJ%%%j%%%JJjj%jJ%%Jj%JJj%%%%%%%%j%%%J%j%%%Jj%jJJjJjJ
9950G4jjj%J%%J%jJ%%Jj%%jjJ%%%J%%%%%%%J%j%%%jjJ%j%JJj%%%%%K%j%jjJj%J%%J%%%%j%
10020G2%%%jJ%%J%j%%j%%%%%J%J%j%j%J%%J%%Jjj%%%%%%j%%J%j%J%%%j%%%%%%jjJ%JjJJk%
10089G0JjJ%%%%%%%%%%%%Jj%j%J%%j%Jj%%kJ%J%J%JjJ%%jJJj%jJj%jj%%JJ%j%JjJ%%%%%%j
10158G0J%%%%%j%%%j%JJ%j%J%%j%j%%J%%%%jJ%jJ%%j%%%J%%%%%%%%%j%%J%%%%%%%Jj%JjjJ
10227G0%jJ%%%jjJ%J%jJjjJ%jJJJ%%%Jjj%%J%j%J%j%%%Jj%%j%%J%j%%%%%%%j%JJj%%jJ%j%
10296F8J%%j%J%%%%%%J%jj%J%%%j%%%%%J%%%%%%%j%%jJJ%Jj%%%J%%%j%%%j%%%%jJ%%%%%%%
10365F8%%%%j%%%%%J%j%%J%jjK%%%%%%%j%%J%J%jj%J%jJj%J%%k%%%%%%%%%%%J%j%Jj%J%%%
10434F7JJ%%j%%j%%%%%j%%%%%%J%%j%%%J%j%%JJ%%jj%%%Jjj%J%%%%jJ%jJJ%%j%jJ%%%%Jjj
10503F5%J%J%%%%%j%J%%jJ%j%%%%j%%J%%%%%j%J%%%%jJ%Jj%%%j%%J%jJ%%%%%%JjjJk%%J%%
10572F5%%%JJ%%j%%j%%J%%%%%%%%%%%%j%j%J%%%%%%%jJ%%%jJJJjjj%%%JJ%jj%%%JjJj%%%%
10641F4%j%J%%J%%j%%%%%Jj%%%%%JJ%%%J%jjj%J%%j%J%j%j%JJ%j%jKj%%%jJ%J%%%%j%%%Jj
10710F4%%%%%%%%J%%jj%%%%J%%j%%%%J%%%j%JJjj%J%%j%%J%%jJjjJ%%%%jJ%%%%JJjj%Jj%%
10779F3j%%J%%JjJ%%kJ%jJ%%%J%%%%j%%%%%%J%j%%%j%JJjj%Jj%%%%%%J%%%%%Jj%%j%%j%J%
10848F2%%%%%jJ%%%%%%jJ%Jj%j%K%%%%j%Jj%j%%%%jJ%%%%%J%j%J%j%J%%Jjj%%%J%jJjJjJJ
10917F3jj%%j%%J%%%%J%j%%%j%Jj%J%%%j%j%JJJ%%j%j%jJJj%JJjj%%%%%jJ%%%J%%jjJJj%%
10986F0J%%j%j%%J%jJJj%J%j%J%jjJjJJJkJ%Jj%%%J%j%%%j%%jJ%jj%JJj%%%%J%%jJ%%%%%j
11055E9%%Jj%Jj%%%Jj%J%j%%%%j%J%%%%%%%%%%%%%%%jJ%%%k%%J%%%%JjJ%%%%Jj%%%Jjj%Jj
11124E8%%J%jj%%%J%%%%%jJ%%K%%j%%j%jjJJjJ%%jjJJ%%jJjJ%jJJJ%j%jjj%J%%J%J%%%jjJ
11193E8%%j%%%%%j%%JJ%j%%%%J%%j%JJ%jj%Jj%%J%J%%%jjjj%JJjjJJ%%%%%%%%%jJ%%%%%%%
11262E7%%%%%%%j%%%%jJj%J%%Jj%%%%J%%%jJ%%j%jJ%%J%jjJ%%JjJj%j%%%%%%J%%J%j%%jJJ
11331E7jjJ%%Jj%j%jJJ%j%%JJJjjjj%J%jJ%%%%jj%KJ%%%%j%%jJ%%%%Jj%%%%jjJ%%JjjJ%%%
11400E4%%%%J%k%%Jj%JJj%%%%%Jj%j%%%J%%jJj%%jJJ%%j%%JjjJJJj%%%%%%%jjJ%J%jJj%J%
11469E4%k%J%%jJJ%Jj%jj%JJ%%%j%%%%J%%%%j%J%%Jj%jj%%%%Jj%jJ%%JjK%%jjJ%j%%%%Jj%
11538E2J%JjjJ%j%%jJJ%%%j%%%%J%jj%%JJ%%%jJj%Jjjj%%J%J%%%%%%Jj%%%%jj%JJ%%j%%%J
11607E2jJjjJ%%%%j%%%%J%j%j%J%J%J%%%j%J%%jj%J%j%%%%%JjJJj%%%%%%j%%%JJk%Jj%%%%
11676E0%Jj%J%%j%%j%Jj%Kj%%%%jJ%J%j%%J%j%J%j%Jj%%%j%%%%%%%%%%j%%J%%%%%%j%%%%%
11745D8%%%%%jJj%%%JJ%%%%%Jj%%%j%J%%%%%%k%J%j%JJ%%jjJ%%j%J%Jj%%%%%%%%J%jj%%%%
11814D7JJJjk%%jJ%%%%%%%%JjjJ%%jJ%J%k%%%%%%jJj%JJJ%j%j%%%%J%%%Jj%J%%j%jJ%jJ%%
11883D7%%jj%J%%%jJ%%jJ%%%%j%%%J%J%%%%%%%j%Jj%j%J%%J%jJj%%JjJ%jjj%J%%%j%%J%J%
11952D6jJ%j%%%%%%%Jj%%%%%J%jJ%%%jJ%jj%JJj%j%%%J%j%%j%K%%%%J%jj%JjJj%%%%Jj%J%
12021D5%jj%%J%j%%jjK%j%J%%JjJ%%j%%J%jJ%%%%%%j%j%%%J%%%J%j%Jj%%Jj%%J%%j%%%jJ%
12090D3j%JJ%j%%jJj%%Jj%%%%%j%jJJJ%j%%%%%%%j%J%%Jjj%J%%%%%%jj%J%Jj%J%J%jJjj%%
12159D1%%%j%J%%j%%JJ%%%j%%j%%%%Jj%j%%J%%%%%%%Jj%%Jj%%%%Jj%%%J%k%%%%%Jj%%jJ%%
12228C9j%J%%%Jj%J%%j%j%%%%%%JJj%%%%%%%j%%%%%%%%jJ%%%%%j%JJjj%%%%%%jKjj%JJj%%
12297C7j%J%Jk%JJj%j%JJ%%jJ%%%jjJ%%%%%j%%%%%K%j%%j%%%%%Jj%j%J%%j%%JJjj%%%j%%%
12366C4J%%j%%JKjj%%%%%%%%%JJjjjjJ%J%%jJJ%%jj%j%%%J%%%%j%J%j%J%%j%J%jJjjjJJ%j
12435C2%%%%%J%%j%%%J%jjJJjjJ%%j%%%%%Kjj%%J%J%jj%%%JjJjjj%%%JJj%JJ%%j%%k%%J%J
12504C1%j%J%%%Jkj%j%JJ%jjJ%%jj%%%%%%J%jJ%j%J%%%%%jjJjJ%jJ%Jj%j%%%%%%JJ%jj%%%
12573B6%%%%%%%%%%j%J%%j%%j%J%JJjj%%%%%%JJjjjJ%jj%%%%JjJ%%%Jjj%%J%j%%%j%%jJ%%
12642B2j%J%%%%%j%%%Jj%Jj%%j%%%%%J%%%%Jjj%Jj%J%jj%jJ%J%%jj%%%%%%%%Jj%%jJ%%jJ%
12711A8%%%j%K%jjj%J%%jJJjj%JjjJJ%j%%Jj%jjJ%%%%jj%J%%%j%%%%%%%%J%j%%%J%j%jJ%%
12780A3Jj%%j%%Jjj%%jjJ%J%%%jJ%j%%%J%j%%%jj%%%%%%j%%J%jJ%%%j%%%j%J%%%%jJ%j%%%
12849F%%%j%%J%%J%jkj%J%%%%jJJJ%j%j%%%%j%%%j%J%j%%%%%j%%jJJj%%%%j%%%JJjjJ%j%%
12919@%%%%j%Jj%%%%jJjJj%J%jJj%%%j%%J%j%%%%jj%%J%jJ%%%jj%%%J%jj%Jj%J%j%%%%%%%
12989g%j%%%j%%J%j%%j%J%%j%%%%%j%%%%%Jjj%%%j%J%%jJJj%j%%j%%Jj%J%%jj%J%%jj%j%J
13059a6j%JJ%jj%%%%%j%%%%%%%%%%j%jJ%j%J%%j%%j%%%%%j%Jjjj%%J%Jjj%%%%%%jJj%%jJ%
13128b5j%%%%J%j%j%%%%%%%j%%%j%J%j%Jj%%%%%%j%%j%%%%%%j%Jj%%%%%j%j%%J%%%%%%j%%
13197c4%%%%%jj%%j%%%%%%%j%%Kjj%%%j%%%%Jj%%j%%%%%%J%jj%%%j%%%jJ%%j%%%%%%%j%%%
13266d4j%%%J%jjjJ%%%j%%%%j%%J%j%%j%%Jj%j%%J%jJj%%j%%%%J%jj%%%%%j%%%j%JjKj%%%
13335e3j%%%j%%%%%j%%j%%jJ%%%%%%j%%%%j%%J%j%%%%j%%j%Jj%%%%Jj%%%jj%Jj%%j%%%%j%
13404f5%%%Jj%j%J%j%j%%%%%%Jj%jJJ%jj%j%%%%%%%%j%%%%Jj%
13450g0
##ENDNTUPLES=	NMRSPECTRUM
##END=	
