# Supplementary material for: Competition between N and O: use of diazine N-oxides as a test case for the Marcus theory rationale for ambident reactivity
Source: Chem Sci. 2020 Jul 23;11(35):9630–47. doi: 10.1039/d0sc02834g (PMC8162281; doi:10.1039/d0sc02834g)
Supplement: SC-011-D0SC02834G-s058 [file SC-011-D0SC02834G-s058.jcamp]

##TITLE=	6A155937
##JCAMPDX=	6.0	$$ NMR Plug-in 1.3 of MestReNova 6.0.2-5475
##DATATYPE=	NDNMRSPECTRUM
##DATACLASS=	NTUPLES
##NUMDIM=	2
##ORIGIN=	Bruker BioSpin GmbH
##OWNER=	NMRSU
##.OBSERVEFREQUENCY=	600.07000732421875
##.OBSERVENUCLEUS=	^1H
##.SOLVENTNAME=	9
##.PULSESEQUENCE=	hmbcgpndqf
##.ACQUISITIONMODE=	SIMULTANEOUS
##$ORIGINALFORMAT=	Bruker XWIN-NMR
##$PARAMETERFILE=	(acqu2s, ASCII, C:/Users/peter/Documents/Ambident%20reactivity%20of%20diazine%20oxides%20(e.g.%20PyzNO)/NMR%20data%20files/Compound%2017b%20-%20in%20DMSO-d6/1H-15N%20HMBC/acqu2s, 0)
$$ ##TITLE= Parameter file, TopSpin 3.5 pl 7
$$ ##JCAMPDX= 5.0
$$ ##DATATYPE= Parameter Values
$$ ##NPOINTS= 258	$$ modification sequence number
$$ ##ORIGIN= Bruker BioSpin GmbH
$$ ##OWNER= NMRSU
$$ $$ 2020-01-29 11:25:09.370 +0000  NMRSU@AVIII600NMR-PC
$$ $$ C:/Bruker/TopSpin3.5pl7/data/PB/nmr/6A155937/13/acqu2s
$$ $$ process C:\Bruker\TopSpin3.5pl7\prog\mod\go4.exe
$$ ##$ACQT0= 0
$$ ##$BF1= 60.804565
$$ ##$FnMODE= 1
$$ ##$NUC1= <15N>
$$ ##$NusJSP= 0
$$ ##$NusT2= 1
$$ ##$NusTD= 256
$$ ##$O1= 12159.168
$$ ##$ProjAngle= 0
$$ ##$SFO1= 60.816724168
$$ ##$SW= 409.026007744694
$$ ##$SW_h= 24875.6218905473
$$ ##$TD= 256
$$ ##END=
$$ 
##$PARAMETERFILE=	(acqus, ASCII, C:/Users/peter/Documents/Ambident%20reactivity%20of%20diazine%20oxides%20(e.g.%20PyzNO)/NMR%20data%20files/Compound%2017b%20-%20in%20DMSO-d6/1H-15N%20HMBC/acqus, 0)
$$ ##TITLE= Parameter file, TopSpin 3.5 pl 7
$$ ##JCAMPDX= 5.0
$$ ##DATATYPE= Parameter Values
$$ ##NPOINTS= 13	$$ modification sequence number
$$ ##ORIGIN= Bruker BioSpin GmbH
$$ ##OWNER= NMRSU
$$ $$ 2020-01-29 11:25:12.630 +0000  NMRSU@AVIII600NMR-PC
$$ $$ C:/Bruker/TopSpin3.5pl7/data/PB/nmr/6A155937/13/acqus
$$ $$ process C:\Bruker\TopSpin3.5pl7\prog\mod\go4.exe
$$ ##$ACQT0= 1000000
$$ ##$AMP= (0..31)
$$ 100 100 100 100 100 100 100 100 100 100 100 100 100 100 100 100 100 100
$$ 100 100 100 100 100 100 100 100 100 100 100 100 100 100
$$ ##$AMPCOIL= (0..19)
$$ -1 0 0 0 0 0 0 0 0 0 0 0 0 0 0 0 0 0 0 0
$$ ##$ANAVPT= -1
$$ ##$AQSEQ= 0
$$ ##$AQ_mod= 3
$$ ##$AUNM= <au_zg>
$$ ##$AUTOPOS= <1 >
$$ ##$BF1= 600.07
$$ ##$BF2= 60.804565
$$ ##$BF3= 600.07
$$ ##$BF4= 600.07
$$ ##$BF5= 600.07
$$ ##$BF6= 600.07
$$ ##$BF7= 600.07
$$ ##$BF8= 600.07
$$ ##$BWFAC= (0..63)
$$ 0 0 0 0 0 0 0 0 0 0 0 0 0 0 0 0 0 0 0 0 0 0 0 0 0 0 0 0 0 0 0 0 0 0 0 0
$$ 0 0 0 0 0 0 0 0 0 0 0 0 0 0 0 0 0 0 0 0 0 0 0 0 0 0 0 0
$$ ##$BYTORDA= 0
$$ ##$CAGPARS= (0..11)
$$ 0 0 0 0 0 0 0 0 0 0 0 0
$$ ##$CHEMSTR= <none>
$$ ##$CNST= (0..63)
$$ 1 1 90 1 1 1 80 100 1 1 1 1 50 8 1 1 1 1 1 1 1 50 30 40 1 1 1 1 1 1 1 1
$$ 1 1 1 1 1 1 1 1 1 1 1 1 1 1 1 1 1 1 1 1 1 1 1 1 1 1 1 1 1 1 1 1
$$ ##$CPDPRG= (0..8)
$$ <garp> <> <waltz16> <> <mlev> <mlev> <mlev> <mlev> <mlev>
$$ ##$D= (0..63)
$$ 3e-006 1.5 0.00345 0.0023 0 0 0.0625 0.4 0 0.06 0 0.03 2e-005 3e-006 0
$$ 0 0.0002 0 0 0 0 0 0 0 0 0 0 0 0 0 0 0 0 0 0 0 0 0 0 0 0 0 0 0 0 0 0 0
$$ 0 0 0 0 0 0 0 0 0 0 0 0 0 0 0 0
$$ ##$DATE= 1580295237
$$ ##$DE= 55
$$ ##$DECBNUC= <off>
$$ ##$DECIM= 2560
$$ ##$DECNUC= <off>
$$ ##$DECSTAT= 4
$$ ##$DIGMOD= 1
$$ ##$DIGTYP= 12
$$ ##$DQDMODE= 0
$$ ##$DR= 22
$$ ##$DS= 16
$$ ##$DSPFIRM= 0
$$ ##$DSPFVS= 20
$$ ##$DTYPA= 0
$$ ##$EXP= <15N_HMBC.icon>
$$ ##$FCUCHAN= (0..9)
$$ 0 2 1 0 0 0 0 0 0 0
$$ ##$FL1= 90
$$ ##$FL2= 90
$$ ##$FL3= 90
$$ ##$FL4= 90
$$ ##$FN_INDIRECT= (0..7)
$$ 0 0 0 0 0 0 0 0
$$ ##$FOV= 20
$$ ##$FQ1LIST= <freqlist>
$$ ##$FQ2LIST= <freqlist>
$$ ##$FQ3LIST= <freqlist>
$$ ##$FQ4LIST= <freqlist>
$$ ##$FQ5LIST= <freqlist>
$$ ##$FQ6LIST= <freqlist>
$$ ##$FQ7LIST= <freqlist>
$$ ##$FQ8LIST= <freqlist>
$$ ##$FRQLO3= 1244578.95700002
$$ ##$FRQLO3N= 0
$$ ##$FS= (0..7)
$$ 83 83 83 83 83 83 83 83
$$ ##$FTLPGN= 0
$$ ##$FW= 4032000
$$ ##$FnILOOP= 0
$$ ##$FnMODE= 0
$$ ##$FnTYPE= 0
$$ ##$GPNAM= (0..31)
$$ <SINE.100> <SMSQ10.100> <SMSQ10.100> <SMSQ10.100> <SINE.100> <SINE.100>
$$ <SINE.100> <SINE.100> <SINE.100> <SINE.100> <SINE.100> <SINE.100> <SINE.100>
$$ <SINE.100> <SINE.100> <SINE.100> <SINE.100> <SINE.100> <SINE.100> <SINE.100>
$$ <SINE.100> <SINE.100> <SINE.100> <SINE.100> <SINE.100> <SINE.100> <SINE.100>
$$ <SINE.100> <SINE.100> <SINE.100> <SINE.100> <SINE.100>
$$ ##$GPX= (0..31)
$$ 0 0 0 0 0 0 0 0 0 0 0 0 0 0 0 0 0 0 0 0 0 0 0 0 0 0 0 0 0 0 0 0
$$ ##$GPY= (0..31)
$$ 0 0 0 0 0 0 0 0 0 0 0 0 0 0 0 0 0 0 0 0 0 0 0 0 0 0 0 0 0 0 0 0
$$ ##$GPZ= (0..31)
$$ 0 70 30 50.1 -10 -5 0 0 0 0 0 0 0 0 0 0 0 0 0 0 0 0 0 0 0 0 0 0 0 0 0 0
$$ ##$GRDPROG= <grad_out>
$$ ##$GRPDLY= 67.9842376708984
$$ ##$HDDUTY= 20
$$ ##$HDRATE= 20
$$ ##$HGAIN= (0..3)
$$ 0 0 0 0
$$ ##$HL1= 128
$$ ##$HL2= 90
$$ ##$HL3= 90
$$ ##$HL4= 90
$$ ##$HOLDER= 1
$$ ##$HPMOD= (0..7)
$$ 0 0 0 0 0 0 0 0
$$ ##$HPPRGN= 0
$$ ##$IN= (0..63)
$$ 2.01e-005 0.001 0.001 0.001 0.001 0.001 0.001 0.001 0.001 0.001 0.001 0.001
$$ 0.001 0.001 0.001 0.001 0.001 0.001 0.001 0.001 0.001 0.001 0.001 0.001
$$ 0.001 0.001 0.001 0.001 0.001 0.001 0.001 0.001 0.001 0.001 0.001 0.001
$$ 0.001 0.001 0.001 0.001 0.001 0.001 0.001 0.001 0.001 0.001 0.001 0.001
$$ 0.001 0.001 0.001 0.001 0.001 0.001 0.001 0.001 0.001 0.001 0.001 0.001
$$ 0.001 0.001 0.001 0.001
$$ ##$INF= (0..7)
$$ 0 40.2 0 0 0 0 0 0
$$ ##$INP= (0..63)
$$ 0 0 0 0 0 0 0 0 0 0 0 0 0 0 0 0 0 0 0 0 0 0 0 0 0 0 0 0 0 0 0 0 0 0 0 0
$$ 0 0 0 0 0 0 0 0 0 0 0 0 0 0 0 0 0 0 0 0 0 0 0 0 0 0 0 0
$$ ##$INSTRUM= <aviii600>
$$ ##$INTEGFAC= (0..63)
$$ 0 0 0 0 0 0 0 0 0 0 0 0 0 0 0 0 0 0 0 0 0 0 0 0 0 0 0 0 0 0 0 0 0 0 0 0
$$ 0 0 0 0 0 0 0 0 0 0 0 0 0 0 0 0 0 0 0 0 0 0 0 0 0 0 0 0
$$ ##$L= (0..31)
$$ 1 1 1 1 1 1 1 1 1 1 1 1 1 1 1 1 1 1 1 1 1 1 1 1 1 1 1 1 1 1 1 1
$$ ##$LFILTER= 500
$$ ##$LGAIN= 5
$$ ##$LINPSTP= 0
$$ ##$LOCKED= yes
$$ ##$LOCKFLD= 1727
$$ ##$LOCKGN= 94.7548980712891
$$ ##$LOCKPOW= -20
$$ ##$LOCKPPM= 2.49000000953674
$$ ##$LOCNUC= <2H>
$$ ##$LOCPHAS= 2
$$ ##$LOCSHFT= yes
$$ ##$LOCSW= 0
$$ ##$LTIME= 0.25
$$ ##$MASR= 4200
$$ ##$MASRLST= <masrlst>
$$ ##$MULEXPNO= (0..15)
$$ 0 0 0 0 0 0 0 0 0 0 0 0 0 0 0 0
$$ ##$NBL= 1
$$ ##$NC= -6
$$ ##$NLOGCH= 3
$$ ##$NOVFLW= 0
$$ ##$NS= 4
$$ ##$NUC1= <1H>
$$ ##$NUC2= <15N>
$$ ##$NUC3= <off>
$$ ##$NUC4= <off>
$$ ##$NUC5= <off>
$$ ##$NUC6= <off>
$$ ##$NUC7= <off>
$$ ##$NUC8= <off>
$$ ##$NUCLEUS= <off>
$$ ##$NUSLIST= <automatic>
$$ ##$NusAMOUNT= 25
$$ ##$NusFPNZ= no
$$ ##$NusJSP= 0
$$ ##$NusSEED= 54321
$$ ##$NusSPTYPE= 0
$$ ##$NusT2= 1
$$ ##$NusTD= 0
$$ ##$O1= 3780.418
$$ ##$O2= 12159.168
$$ ##$O3= 3780.418
$$ ##$O4= 3780.418
$$ ##$O5= 3780.418
$$ ##$O6= 3780.418
$$ ##$O7= 3780.418
$$ ##$O8= 3780.418
$$ ##$OVERFLW= 0
$$ ##$P= (0..63)
$$ 11.3 11.3 22.6 14.7 29.4 16.5 25 50 10000 150 300 80000 80000 1000 0 100000
$$ 1000 2500 100000 600 2000 0 0 0 0 180 100000 11.3 0 1000 0 0 20000 0 0
$$ 0 0 0 0 0 2000 0 0 0 200 0 80000 46600 10000 0 80000 0 0 0 0 0 0 0 0 0
$$ 0 0 0 500
$$ ##$PACOIL= (0..15)
$$ 2 1 3 0 0 0 0 0 0 0 0 0 0 0 0 0
$$ ##$PAPS= 2
$$ ##$PARMODE= 1
$$ ##$PCPD= (0..9)
$$ 100 80 120 100 100 100 100 100 100 100
$$ ##$PEXSEL= (0..9)
$$ 1 1 1 1 1 1 1 1 1 1
$$ ##$PHCOR= (0..31)
$$ 0 0 0 0 0 0 0 0 0 0 0 0 0 0 0 0 0 0 0 0 0 0 0 0 0 0 0 0 0 0 0 0
$$ ##$PHLIST= <>
$$ ##$PHP= 1
$$ ##$PH_ref= 0
$$ ##$PL= (0..63)
$$ 120 1.81 0 120 120 120 120 120 120 63.59 14.45 26.85 8.21 120 120 120 120
$$ 120 1.81 20.47 120 120 120 120 120 120 120 26.85 120 120 8.21 120 120 120
$$ 120 120 120 120 120 120 120 120 120 120 120 120 120 120 120 120 120 120
$$ 120 120 120 120 120 120 120 120 120 120 120 120
$$ ##$PLSTEP= 0.1
$$ ##$PLSTRT= -6
$$ ##$PLW= (0..63)
$$ 0 14.6 108.5 0 0 0 0 0 0 7.4571e-005 2.9828 0.23016 1.6282 0.81767 0 1.042
$$ 0 0 14.6 0.29129 0 0 0 0 0 0 0.19139 0.23016 0 2.9828 1.6282 1.9377 2.9828e-006
$$ 0 0 0 0 0 0 0 0 0 0 0 0 0 0 0 0 0 0 0 0 0 0 0 0 0 0 0 0 0 0 0
$$ ##$PLWMAX= (0..7)
$$ 54 248 0 0 0 0 0 0
$$ ##$PQPHASE= 0
$$ ##$PQSCALE= 0
$$ ##$PR= 3
$$ ##$PRECHAN= (0..15)
$$ -1 1 0 2 4 -1 -1 -1 -1 -1 -1 -1 -1 -1 -1 -1
$$ ##$PRGAIN= 0
$$ ##$PROBHD= <Z150357_0005 (CP BBO 600S3 BB-H&F-05 Z)>
$$ ##$PULPROG= <hmbcgpndqf>
$$ ##$PW= 0
$$ ##$PYNM= <acqu.py>
$$ ##$ProjAngle= 0
$$ ##$QNP= 1
$$ ##$RD= 0
$$ ##$RECCHAN= (0..15)
$$ 0 2 0 0 0 0 0 0 0 0 0 0 0 0 0 0
$$ ##$RECPH= 0
$$ ##$RECPRE= (0..15)
$$ -1 0 -1 -1 -1 -1 -1 -1 -1 -1 -1 -1 -1 -1 -1 -1
$$ ##$RECPRFX= (0..15)
$$ 1 0 0 0 0 0 0 0 0 0 0 0 0 0 0 0
$$ ##$RECSEL= (0..15)
$$ 0 0 1 0 0 0 0 0 0 0 0 0 0 0 0 0
$$ ##$RG= 2050
$$ ##$RO= 0
$$ ##$RSEL= (0..15)
$$ 0 1 2 0 0 0 0 0 0 0 0 0 0 0 0 0
$$ ##$S= (0..7)
$$ 83 83 83 83 83 83 83 83
$$ ##$SELREC= (0..9)
$$ 0 0 0 0 0 0 0 0 0 0
$$ ##$SFO1= 600.073780418
$$ ##$SFO2= 60.816724168
$$ ##$SFO3= 600.073780418
$$ ##$SFO4= 600.073780418
$$ ##$SFO5= 600.073780418
$$ ##$SFO6= 600.073780418
$$ ##$SFO7= 600.073780418
$$ ##$SFO8= 600.073780418
$$ ##$SOLVENT= <DMSO>
$$ ##$SOLVOLD= <off>
$$ ##$SP= (0..63)
$$ 1 75.26 69.24 120 120 41.89 64.91 120 120 0 41.89 41.89 0 0 120 0 150 150
$$ 120 61.18 59.27 62.58 55.26 150 150 150 150 150 150 29.09 150 120 120 120
$$ 120 120 120 120 120 120 120 120 120 120 120 120 120 120 120 120 120 120
$$ 120 120 120 120 120 120 120 120 120 120 120 120
$$ ##$SPECTR= 0
$$ ##$SPINCNT= 0
$$ ##$SPNAM= (0..63)
$$ <gauss> <Gaus1_270.1000> <Gaus1_180r.1000> <0.0> <0.0> <Sinc1.1000> <Squa100.1000>
$$ <0.0> <Squa100.1000> <gauss> <Sinc1.1000> <Sinc1.1000> <gauss> <gauss>
$$ <0.0> <Gaus1.1000> <gauss> <gauss> <0.0> <Sinc1.1000> <Sinc1.1000> <Sinc1.1000>
$$ <Sinc1.1000> <gauss> <gauss> <gauss> <0.0> <gauss> <gauss> <Crp60,20,20.10>
$$ <Bip720,50,20.1> <Bip720,50,20.1> <0.0> <> <Rsnob.1000> <Gaus1_180r.1000>
$$ <Gaus1_180r.1000> <> <> <> <Gaus1_180r.1000> <Squa100.1000> <> <> <> <>
$$ <> <> <> <> <> <> <> <> <> <> <> <> <> <> <> <> <> <>
$$ ##$SPOAL= (0..63)
$$ 0.5 1 0.5 0.5 0.5 0.5 0.5 0.5 0.5 0.5 0.5 0.5 0.5 0.5 0.5 0.5 0.5 0.5 0.5
$$ 1 1 1 1 0.5 0.5 0.5 0.5 0.5 0.5 0.5 0.5 0.5 0.5 0.5 0.5 0.5 0.5 0.5 0.5
$$ 0.5 0.5 0.5 0.5 0.5 0.5 0.5 0.5 0.5 0.5 0.5 0.5 0.5 0.5 0.5 0.5 0.5 0.5
$$ 0.5 0.5 0.5 0.5 0.5 0.5 0.5
$$ ##$SPOFFS= (0..63)
$$ 0 0 0 0 0 0 0 0 0 0 0 0 0 0 0 0 0 0 0 0 0 0 0 0 0 0 0 0 0 0 0 0 0 0 0 0
$$ 0 0 0 0 0 0 0 0 0 0 0 0 0 0 0 0 0 0 0 0 0 0 0 0 0 0 0 0
$$ ##$SPPEX= (0..63)
$$ 0 0 0 0 0 0 0 0 0 0 0 0 0 0 0 0 0 0 0 0 0 0 0 0 0 0 0 0 0 0 0 0 0 0 0 0
$$ 0 0 0 0 0 0 0 0 0 0 0 0 0 0 0 0 0 0 0 0 0 0 0 0 0 0 0 0
$$ ##$SPW= (0..63)
$$ 0 1.5476e-005 6.8784e-006 0 0 0.0053756 7.4571e-005 0 1.8643e-007 0 0.0053756
$$ 0.0053756 0 0 0 0 0 0 0 4.391865e-005 6.827012e-005 3.187731e-005 0.0001719117
$$ 0 0 0 0 0 0 0.07121 2.9828 6.0021 0 0 7.5198e-005 6.8784e-006 0.00044022
$$ 0 0 0 6.8784e-006 1.8643e-007 0 0 0 0 0 0 0 0 0 0 0 0 0 0 0 0 0 0 0 0 0
$$ 0
$$ ##$SUBNAM= (0..9)
$$ <""> <""> <""> <""> <""> <""> <""> <""> <""> <"">
$$ ##$SW= 13.019232392649
$$ ##$SWIBOX= (0..19)
$$ 0 1 2 0 0 0 0 0 0 0 0 0 0 0 0 0 0 0 0 0
$$ ##$SW_h= 7812.5
$$ ##$SWfinal= 0
$$ ##$SigLockShift= 0
$$ ##$TD= 4096
$$ ##$TD0= 1
$$ ##$TD_INDIRECT= (0..7)
$$ 0 256 0 0 0 0 0 0
$$ ##$TDav= 1
$$ ##$TE= 300
$$ ##$TE1= 300
$$ ##$TE2= 300
$$ ##$TE3= 300
$$ ##$TE4= 300
$$ ##$TEG= 300
$$ ##$TE_MAGNET= 0
$$ ##$TE_PIDX= 0
$$ ##$TE_STAB= (0..9)
$$ 0 0 0 0 0 0 0 0 0 0
$$ ##$TL= (0..7)
$$ 120 120 120 120 120 120 120 120
$$ ##$TOTROT= (0..63)
$$ 0 0 0 0 0 0 0 0 0 0 0 0 0 0 0 0 0 0 0 0 0 0 0 0 0 0 0 0 0 0 0 0 0 0 0 0
$$ 0 0 0 0 0 0 0 0 0 0 0 0 0 0 0 0 0 0 0 0 0 0 0 0 0 0 0 0
$$ ##$TUBE_TYPE= <>
$$ ##$USERA1= <user>
$$ ##$USERA2= <user>
$$ ##$USERA3= <user>
$$ ##$USERA4= <user>
$$ ##$USERA5= <user>
$$ ##$V9= 5
$$ ##$VALIDCODE= -1
$$ ##$VALIST= <valist>
$$ ##$VCLIST= <CCCCCCCCCCCCCCC>
$$ ##$VDLIST= <DDDDDDDDDDDDDDD>
$$ ##$VPLIST= <PPPPPPPPPPPPPPP>
$$ ##$VTLIST= <TTTTTTTTTTTTTTT>
$$ ##$WBST= 1024
$$ ##$WBSW= 4
$$ ##$XGAIN= (0..3)
$$ 0 0 0 0
$$ ##$XL= 0
$$ ##$YL= 0
$$ ##$YMAX_a= 22793
$$ ##$YMIN_a= -22548
$$ ##$ZGOPTNS= <>
$$ ##$ZL1= 120
$$ ##$ZL2= 120
$$ ##$ZL3= 120
$$ ##$ZL4= 120
$$ ##END=
$$ 
##$PARAMETERFILE=	(audita.txt, ASCII, C:/Users/peter/Documents/Ambident%20reactivity%20of%20diazine%20oxides%20(e.g.%20PyzNO)/NMR%20data%20files/Compound%2017b%20-%20in%20DMSO-d6/1H-15N%20HMBC/audita.txt, 0)
$$ ##TITLE= Audit trail, TopSpin 3.5 pl 7
$$ ##JCAMPDX= 5.01
$$ ##ORIGIN= Bruker BioSpin GmbH
$$ ##OWNER= NMRSU
$$ $$ C:/Bruker/TopSpin3.5pl7/data/PB/nmr/6A155937/13/audita.txt
$$ ##AUDIT TRAIL=  $$ (NUMBER, WHEN, WHO, WHERE, PROCESS, VERSION, WHAT)
$$ (   1,<2020-01-29 11:25:12.615 +0000>,<NMRSU>,<AVIII600NMR-PC>,<go4>,<TopSpin 3.5.7>,
$$       <created by zg
$$ 	started at 2020-01-29 10:53:16.776 +0000,
$$ 	POWCHK enabled, PULCHK disabled,
$$        configuration hash MD5:
$$        68 E3 CE 56 42 B1 21 D5 4A CE D9 3D DD B9 57 79
$$        data hash MD5: 4K * 256
$$        C6 E4 C7 62 EC 0F 1A A8 F4 BF C5 F6 45 3C 4B FA>)
$$ (   2,<2020-01-29 11:25:12.927 +0000>,<NMRSU>,<AVIII600NMR-PC>,<audit>,<TopSpin 3.5.7>,
$$       <user comment:
$$        ICON-NMR User ID: PB
$$        data hash MD5: 4K * 256
$$        C6 E4 C7 62 EC 0F 1A A8 F4 BF C5 F6 45 3C 4B FA>)
$$ ##END=
$$ 
$$ $$ hash MD5
$$ $$ BA 89 70 48 69 AC 0F 8F CF 79 55 C0 79 80 9B EF
$$ 
##$PARAMETERFILE=	(auditp.txt, ASCII, C:/Users/peter/Documents/Ambident%20reactivity%20of%20diazine%20oxides%20(e.g.%20PyzNO)/NMR%20data%20files/Compound%2017b%20-%20in%20DMSO-d6/1H-15N%20HMBC/pdata/1/auditp.txt, 0)
$$ ##TITLE= Audit trail, TopSpin 3.5 pl 7
$$ ##JCAMPDX= 5.01
$$ ##ORIGIN= Bruker BioSpin GmbH
$$ ##OWNER= NMRSU
$$ $$ C:/Bruker/TopSpin3.5pl7/data/PB/nmr/6A155937/13/pdata/1/auditp.txt
$$ ##AUDIT TRAIL=  $$ (NUMBER, WHEN, WHO, WHERE, PROCESS, VERSION, WHAT)
$$ (   1,<2020-01-29 11:25:12.615 +0000>,<NMRSU>,<AVIII600NMR-PC>,<go4>,<TopSpin 3.5.7>,
$$       <created by zg
$$ 	started at 2020-01-29 10:53:16.776 +0000,
$$ 	POWCHK enabled, PULCHK disabled,
$$        configuration hash MD5:
$$        68 E3 CE 56 42 B1 21 D5 4A CE D9 3D DD B9 57 79
$$        data hash MD5: 4K * 256
$$        C6 E4 C7 62 EC 0F 1A A8 F4 BF C5 F6 45 3C 4B FA>)
$$ (   2,<2020-01-29 11:25:12.927 +0000>,<NMRSU>,<AVIII600NMR-PC>,<audit>,<TopSpin 3.5.7>,
$$       <user comment:
$$        ICON-NMR User ID: PB
$$        data hash MD5: 4K * 256
$$        C6 E4 C7 62 EC 0F 1A A8 F4 BF C5 F6 45 3C 4B FA>)
$$ (   3,<2020-01-29 11:25:14.268 +0000>,<NMRSU>,<AVIII600NMR-PC>,<proc2d>,<TopSpin 3.5.7>,
$$       <Start of raw data processing
$$        xfb same F2: SI = 2K WDW = 4 SSB = 0 FT_mod = 6 PKNL = 1 F1: SI = 1K ME_mod = 2 NCOEF = 32 WDW = 4 SSB = 0 FT_mod = 6 FCOR = 0.5 PH_mod = 2
$$        data hash MD5: 2K * 1K
$$        78 A8 CA 49 FD 3F 64 18 1A 51 4B 74 93 6D 17 47>)
$$ (   4,<2020-01-29 11:25:14.705 +0000>,<NMRSU>,<AVIII600NMR-PC>,<proc2d>,<TopSpin 3.5.7>,
$$       <abs2 F2: ABSG = 5 ABSF1 = 12.80962 ABSF2 = -0.2096945
$$        data hash MD5: 2K * 1K
$$        44 E9 EA 63 00 CB E1 35 B3 20 39 9C 41 BC 04 40>)
$$ (   5,<2020-01-29 11:25:15.282 +0000>,<NMRSU>,<AVIII600NMR-PC>,<proc2d>,<TopSpin 3.5.7>,
$$       <abs1 F1: ABSG = 5 ABSF1 = 404.5252 ABSF2 = -4.582594
$$        data hash MD5: 2K * 1K
$$        99 D6 B2 56 8C C7 8C 7F 54 D5 5B 1B 90 A4 1E 13>)
$$ ##END=
$$ 
$$ $$ hash MD5
$$ $$ 56 0F EE 93 49 94 49 9A BF 42 B4 C2 36 39 46 6C
$$ 
##$PARAMETERFILE=	(clevels, ASCII, C:/Users/peter/Documents/Ambident%20reactivity%20of%20diazine%20oxides%20(e.g.%20PyzNO)/NMR%20data%20files/Compound%2017b%20-%20in%20DMSO-d6/1H-15N%20HMBC/pdata/1/clevels, 0)
$$ ##TITLE= Parameter file, TopSpin 3.5 pl 7
$$ ##JCAMPDX= 5.0
$$ ##DATATYPE= Parameter Values
$$ ##NPOINTS= 2	$$ modification sequence number
$$ ##ORIGIN= Bruker BioSpin GmbH
$$ ##OWNER= NMRSU
$$ $$ 2020-01-29 11:25:15.423 +0000  NMRSU@AVIII600NMR-PC
$$ $$ C:/Bruker/TopSpin3.5pl7/data/PB/nmr/6A155937/13/pdata/1/clevels
$$ $$ process C:\Bruker\TopSpin3.5pl7\prog\mod\proc2d.exe
$$ ##$LEVELS= (0..255)
$$ 24056.56 35024.89 50994.11 74244.33 108095.24 157380.11 229135.89 333607.94
$$ 485712.89 707168.48 1029594.35 1499026.85 2182492.05 3177575.87 4626357.47
$$ 6735695.5 9806763.55 14278052.11 20787976.69 30266031.49 0 0 0 0 0 0 0
$$ 0 0 0 0 0 0 0 0 0 0 0 0 0 0 0 0 0 0 0 0 0 0 0 0 0 0 0 0 0 0 0 0 0 0 0 0
$$ 0 0 0 0 0 0 0 0 0 0 0 0 0 0 0 0 0 0 0 0 0 0 0 0 0 0 0 0 0 0 0 0 0 0 0 0
$$ 0 0 0 0 0 0 0 0 0 0 0 0 0 0 0 0 0 0 0 0 0 0 0 0 0 0 0 0 0 0 0 0 0 0 0 0
$$ 0 0 0 0 0 0 0 0 0 0 0 0 0 0 0 0 0 0 0 0 0 0 0 0 0 0 0 0 0 0 0 0 0 0 0 0
$$ 0 0 0 0 0 0 0 0 0 0 0 0 0 0 0 0 0 0 0 0 0 0 0 0 0 0 0 0 0 0 0 0 0 0 0 0
$$ 0 0 0 0 0 0 0 0 0 0 0 0 0 0 0 0 0 0 0 0 0 0 0 0 0 0 0 0 0 0 0 0 0 0 0 0
$$ 0 0 0 0 0 0 0 0 0 0 0 0 0
$$ ##$LEVSIGN= 1
$$ ##$MAXLEV= 20
$$ ##$METHOD= 0
$$ ##$NEGBASE= -24056.56
$$ ##$NEGINCR= 1.8
$$ ##$POSBASE= 24056.56
$$ ##$POSINCR= 1.8
$$ ##END=
$$ 
##$PARAMETERFILE=	(format.temp, ASCII, C:/Users/peter/Documents/Ambident%20reactivity%20of%20diazine%20oxides%20(e.g.%20PyzNO)/NMR%20data%20files/Compound%2017b%20-%20in%20DMSO-d6/1H-15N%20HMBC/format.temp, 0)
$$ EDIT_PAR COMMAND FILE
$$ 
$$ DI_MODE         LONG
$$ ED_ENTRY        ACQU
$$ ORDER           FILE
$$ 
$$ 
$$ HEADER		"F2 - Acquisition Parameters"
$$ T_NAME		Date_
$$ 		TYPE	R64
$$ 		CLASS	ACQU
$$ 		SUBRANGE 0.0 50000000
$$ 		REL	"Date_=itodate(DATE)"
$$ 		INV_REL	"DATE=datetoi(Date_,DATE)"
$$ 		FORMAT	"%14.0f"
$$ 		TEXT	" "
$$ END
$$ T_NAME		Time
$$ 		TYPE	R32
$$ 		CLASS	ACQU
$$ 		SUBRANGE 0.0 1000000
$$ 		REL	"Time=itotime(DATE)"
$$ 		INV_REL	"DATE=timetoi(Time,DATE)"
$$ 		FORMAT	"%14.2f h"
$$ 		TEXT	" "
$$ END
$$ NAME		INSTRUM
$$ 		TEXT	" "
$$ END
$$ NAME		PROBHD
$$ 		FORMAT	"%14.14s"
$$ 		TEXT	" "
$$ END
$$ NAME		PULPROG
$$ 		TEXT	" "
$$ END
$$ NAME		TD
$$ 		TEXT	" "
$$ END
$$ NAME		SOLVENT
$$ 		TEXT	" "
$$ END
$$ NAME		NS
$$ 		TEXT	" "
$$ END
$$ NAME		DS
$$ 		TEXT	" "
$$ END
$$ T_NAME		SWH
$$ 		TYPE	R32
$$ 		CLASS	ACQU
$$ 		SUBRANGE 0.0 1e8
$$ 		REL	"SWH=SW*SFO1"
$$ 		INV_REL "SW=SWH/SFO1"
$$ 		UNIT	"Hz"
$$ 		FORMAT	"%14.3f Hz"
$$ 		TEXT	" "
$$ END
$$ T_NAME          FIDRES
$$                 TYPE    R32
$$                 CLASS   ACQU
$$                 SUBRANGE 0.0 100000
$$                 REL     "FIDRES=2*SW*SFO1/TD"
$$                 INV_REL "TD = nextpow(2*SW*SFO1/FIDRES)"
$$ 		UNIT	"Hz"
$$ 		FORMAT	"%14.6f Hz"
$$ 		TEXT	" "
$$ END
$$ T_NAME          AQ
$$ 		TYPE	R32
$$ 		CLASS	ACQU
$$ 		SUBRANGE 0.0 1000
$$ 		REL	"AQ=aqcalc(SW,SFO1,TD,DIGTYP)"
$$ 		INV_REL	"TD=tdcalc(SW,SFO1,1.0e6*AQ,DIGTYP)"
$$ 		UNIT	"sec"
$$ 		FORMAT	"%14.7f sec"
$$ 		TEXT	" "
$$ END
$$ NAME		RG
$$ 		TEXT	" "
$$ END
$$ T_NAME          DW
$$ 		TYPE	R32
$$ 		CLASS	ACQU
$$ 		SUBRANGE 0.0 1000000
$$ 		REL	"DW=1/(2*SW*SFO1)"
$$ 		INV_REL	"SW=1000000/(2*(0.005+DW)*SFO1)"
$$ 		UNIT	"usec"
$$ 		FORMAT	"%14.3lf usec"
$$ 		TEXT	" "
$$ END
$$ NAME		DE
$$ 		FORMAT	"%14.2f usec"
$$ 		TEXT	" "
$$ END
$$ NAME		TE
$$ 		FORMAT	"%14.1f K"
$$ 		TEXT	" "
$$ END
$$ T_NAME		CNST13
$$ 		TYPE	R32
$$ 		CLASS	ACQU
$$ 		SUBRANGE -1e38 1e38
$$ 		REL	"CNST13=CNST[13]"
$$ 		INV_REL	"CNST[13]=CNST13"
$$ 		FORMAT	"%14.7f"
$$ 		TEXT	" "
$$ END
$$ T_NAME		D0
$$ 		TYPE	R32
$$ 		CLASS	ACQU
$$ 		SUBRANGE 0.0 1e38
$$ 		REL	"D0=D[0]"
$$ 		INV_REL	"D[0]=D0"
$$ 		UNIT	"sec"
$$ 		FORMAT	"%14.8f sec"
$$ 		TEXT	" "
$$ END
$$ T_NAME		D1
$$ 		TYPE	R32
$$ 		CLASS	ACQU
$$ 		SUBRANGE 0.0 1e38
$$ 		REL	"D1=D[1]"
$$ 		INV_REL	"D[1]=D1"
$$ 		UNIT	"sec"
$$ 		FORMAT	"%14.8f sec"
$$ 		TEXT	" "
$$ END
$$ T_NAME		D6
$$ 		TYPE	R32
$$ 		CLASS	ACQU
$$ 		SUBRANGE 0.0 1e38
$$ 		REL	"D6=D[6]"
$$ 		INV_REL	"D[6]=D6"
$$ 		UNIT	"sec"
$$ 		FORMAT	"%14.8f sec"
$$ 		TEXT	" "
$$ END
$$ T_NAME		D16
$$ 		TYPE	R32
$$ 		CLASS	ACQU
$$ 		SUBRANGE 0.0 1e38
$$ 		REL	"D16=D[16]"
$$ 		INV_REL	"D[16]=D16"
$$ 		UNIT	"sec"
$$ 		FORMAT	"%14.8f sec"
$$ 		TEXT	" "
$$ END
$$ T_NAME		IN0
$$ 		TYPE	R32
$$ 		CLASS	ACQU
$$ 		SUBRANGE 0.0 1e38
$$ 		REL	"IN0=IN[0]"
$$ 		INV_REL	"IN[0]=IN0"
$$ 		UNIT	"sec"
$$ 		FORMAT	"%14.8f sec"
$$ 		TEXT	" "
$$ END
$$ NAME		TDav
$$ 		TEXT	" "
$$ END
$$ NAME		SFO1
$$ 		FORMAT	"%14.7f MHz"
$$ 		TEXT	" "
$$ END
$$ NAME		NUC1
$$ 		NONEDIT
$$ 		TEXT	" "
$$ END
$$ T_NAME		P1
$$ 		TYPE	R32
$$ 		CLASS	ACQU
$$ 		SUBRANGE 0.0 1.0e10
$$ 		REL	"P1=P[1]"
$$ 		INV_REL	"P[1]=P1"
$$ 		UNIT	"usec"
$$ 		FORMAT	"%14.2f usec"
$$ 		TEXT	" "
$$ END
$$ T_NAME		P2
$$ 		TYPE	R32
$$ 		CLASS	ACQU
$$ 		SUBRANGE 0.0 1.0e10
$$ 		REL	"P2=P[2]"
$$ 		INV_REL	"P[2]=P2"
$$ 		UNIT	"usec"
$$ 		FORMAT	"%14.2f usec"
$$ 		TEXT	" "
$$ END
$$ T_NAME		PLW1
$$ 		TYPE	R32
$$ 		CLASS	ACQU
$$ 		REL	"PLW1=PLW[1]"
$$ 		INV_REL	"PLW[1]=PLW1"
$$ 		UNIT	"W"
$$ 		FORMAT	"%14.8f W"
$$ 		TEXT	"power PLW1 "
$$ END
$$ NAME		SFO2
$$ 		FORMAT	"%14.7f MHz"
$$ 		TEXT	" "
$$ END
$$ NAME		NUC2
$$ 		NONEDIT
$$ 		TEXT	" "
$$ END
$$ T_NAME		P3
$$ 		TYPE	R32
$$ 		CLASS	ACQU
$$ 		SUBRANGE 0.0 1.0e10
$$ 		REL	"P3=P[3]"
$$ 		INV_REL	"P[3]=P3"
$$ 		UNIT	"usec"
$$ 		FORMAT	"%14.2f usec"
$$ 		TEXT	" "
$$ END
$$ T_NAME		PLW2
$$ 		TYPE	R32
$$ 		CLASS	ACQU
$$ 		REL	"PLW2=PLW[2]"
$$ 		INV_REL	"PLW[2]=PLW2"
$$ 		UNIT	"W"
$$ 		FORMAT	"%14.8f W"
$$ 		TEXT	"power PLW2 "
$$ END
$$ NAME		GPNAM[1]
$$ 		TEXT	" "
$$ END
$$ T_NAME		GPZ1
$$ 		TYPE	R32
$$ 		CLASS	ACQU
$$ 		SUBRANGE -100.0 100.0
$$ 		REL	"GPZ1=GPZ[1]"
$$ 		INV_REL	"GPZ[1]=GPZ1"
$$ 		UNIT	"%"
$$ 		FORMAT	"%14.2f %"
$$ 		TEXT	" "
$$ END
$$ NAME		GPNAM[2]
$$ 		TEXT	" "
$$ END
$$ T_NAME		GPZ2
$$ 		TYPE	R32
$$ 		CLASS	ACQU
$$ 		SUBRANGE -100.0 100.0
$$ 		REL	"GPZ2=GPZ[2]"
$$ 		INV_REL	"GPZ[2]=GPZ2"
$$ 		UNIT	"%"
$$ 		FORMAT	"%14.2f %"
$$ 		TEXT	" "
$$ END
$$ NAME		GPNAM[3]
$$ 		TEXT	" "
$$ END
$$ T_NAME		GPZ3
$$ 		TYPE	R32
$$ 		CLASS	ACQU
$$ 		SUBRANGE -100.0 100.0
$$ 		REL	"GPZ3=GPZ[3]"
$$ 		INV_REL	"GPZ[3]=GPZ3"
$$ 		UNIT	"%"
$$ 		FORMAT	"%14.2f %"
$$ 		TEXT	" "
$$ END
$$ T_NAME		P16
$$ 		TYPE	R32
$$ 		CLASS	ACQU
$$ 		SUBRANGE 0.0 1.0e10
$$ 		REL	"P16=P[16]"
$$ 		INV_REL	"P[16]=P16"
$$ 		UNIT	"usec"
$$ 		FORMAT	"%14.2f usec"
$$ 		TEXT	" "
$$ END
$$ 
##$PARAMETERFILE=	(parm.txt, ASCII, C:/Users/peter/Documents/Ambident%20reactivity%20of%20diazine%20oxides%20(e.g.%20PyzNO)/NMR%20data%20files/Compound%2017b%20-%20in%20DMSO-d6/1H-15N%20HMBC/pdata/1/parm.txt, 0)
$$ 
$$ Current Data Parameters
$$ NAME           6A155937              
$$ EXPNO                13              
$$ PROCNO                1              
$$ 
$$ F2 - Acquisition Parameters
$$ Date_          20200129              
$$ Time              10.53 h            
$$ INSTRUM        aviii600              
$$ PROBHD   Z150357_0005 (              
$$ PULPROG      hmbcgpndqf              
$$ TD                 4096              
$$ SOLVENT            DMSO              
$$ NS                    4              
$$ DS                   16              
$$ SWH            7812.500 Hz           
$$ FIDRES         3.814697 Hz           
$$ AQ            0.2621440 sec          
$$ RG                 2050              
$$ DW               64.000 usec         
$$ DE                55.00 usec         
$$ TE                300.0 K            
$$ CNST13        8.0000000              
$$ D0           0.00000300 sec          
$$ D1           1.50000000 sec          
$$ D6           0.06250000 sec          
$$ D16          0.00020000 sec          
$$ IN0          0.00002010 sec          
$$ TDav                  1              
$$ SFO1        600.0737804 MHz          
$$ NUC1                 1H              
$$ P1                11.30 usec         
$$ P2                22.60 usec         
$$ PLW1        14.60000038 W            
$$ SFO2         60.8167242 MHz          
$$ NUC2                15N              
$$ P3                14.70 usec         
$$ PLW2       108.50000000 W            
$$ GPNAM[1]     SMSQ10.100              
$$ GPZ1              70.00 %            
$$ GPNAM[2]     SMSQ10.100              
$$ GPZ2              30.00 %            
$$ GPNAM[3]     SMSQ10.100              
$$ GPZ3              50.10 %            
$$ P16             1000.00 usec         
$$ 
$$ F1 - Acquisition parameters
$$ TD                  256              
$$ SFO1           60.81672 MHz          
$$ FIDRES       194.340790 Hz           
$$ SW              409.026 ppm          
$$ FnMODE               QF              
$$ 
$$ F2 - Processing parameters
$$ SI                 2048              
$$ SF          600.0700000 MHz          
$$ WDW               QSINE              
$$ SSB      0              
$$ LB       0 Hz           
$$ GB       0              
$$ PC                 1.40              
$$ 
$$ F1 - Processing parameters
$$ SI                 1024              
$$ MC2                  QF              
$$ SF           60.8045650 MHz          
$$ WDW               QSINE              
$$ SSB      0              
$$ LB       0 Hz           
$$ GB       0              
$$ 
##$PARAMETERFILE=	(proc2s, ASCII, C:/Users/peter/Documents/Ambident%20reactivity%20of%20diazine%20oxides%20(e.g.%20PyzNO)/NMR%20data%20files/Compound%2017b%20-%20in%20DMSO-d6/1H-15N%20HMBC/pdata/1/proc2s, 0)
$$ ##TITLE= Parameter file, TopSpin 3.5 pl 7
$$ ##JCAMPDX= 5.0
$$ ##DATATYPE= Parameter Values
$$ ##NPOINTS= 3	$$ modification sequence number
$$ ##ORIGIN= Bruker BioSpin GmbH
$$ ##OWNER= NMRSU
$$ $$ 2020-01-29 11:25:15.282 +0000  NMRSU@AVIII600NMR-PC
$$ $$ C:/Bruker/TopSpin3.5pl7/data/PB/nmr/6A155937/13/pdata/1/proc2s
$$ $$ process C:\Bruker\TopSpin3.5pl7\prog\mod\proc2d.exe
$$ ##$ABSF1= 404.5252
$$ ##$ABSF2= -4.582594
$$ ##$ABSG= 5
$$ ##$ABSL= 0
$$ ##$ALPHA= 0
$$ ##$AQORDER= 0
$$ ##$ASSFAC= 0
$$ ##$ASSFACI= 0
$$ ##$ASSFACX= 0
$$ ##$ASSWID= 0
$$ ##$AUNMP= <>
$$ ##$AXLEFT= 0
$$ ##$AXNAME= <F1>
$$ ##$AXNUC= <15N>
$$ ##$AXRIGHT= 0
$$ ##$AXTYPE= 0
$$ ##$AXUNIT= <>
$$ ##$AZFE= 0.1
$$ ##$AZFW= 0.5
$$ ##$BCFW= 0
$$ ##$BC_mod= 0
$$ ##$BYTORDP= 0
$$ ##$COROFFS= 0
$$ ##$CY= -3
$$ ##$DATMOD= 1
$$ ##$DC= 0
$$ ##$DFILT= <>
$$ ##$DTYPP= 0
$$ ##$ERETIC= no
$$ ##$F1P= 404.821685791016
$$ ##$F2P= -4.88034942238687
$$ ##$FCOR= 0.5
$$ ##$FTSIZE= 1024
$$ ##$FT_mod= 6
$$ ##$GAMMA= 0
$$ ##$GB= 0
$$ ##$INTBC= 1
$$ ##$INTSCL= 1
$$ ##$ISEN= 128
$$ ##$LB= 0
$$ ##$LEV0= 0
$$ ##$LPBIN= 512
$$ ##$MAXI= 10000
$$ ##$MC2= 0
$$ ##$MEAN= 0
$$ ##$ME_mod= 2
$$ ##$MI= 1
$$ ##$MddCEXP= no
$$ ##$MddCT_SP= no
$$ ##$MddF180= no
$$ ##$MddLAMBDA= 0
$$ ##$MddMEMORY= 0
$$ ##$MddMERGE= 0
$$ ##$MddNCOMP= 0
$$ ##$MddNITER= 0
$$ ##$MddNOISE= 0
$$ ##$MddPHASE= 0
$$ ##$MddSEED= 0
$$ ##$MddSRSIZE= 0
$$ ##$Mdd_CsALG= 0
$$ ##$Mdd_CsLAMBDA= 0
$$ ##$Mdd_CsNITER= 0
$$ ##$Mdd_CsNORM= 0
$$ ##$Mdd_CsVE= yes
$$ ##$Mdd_CsZF= 0
$$ ##$Mdd_LrLAMBDA= 0
$$ ##$Mdd_LrNITER= 0
$$ ##$Mdd_LrRANK= 0
$$ ##$Mdd_LrZF= 0
$$ ##$Mdd_mod= 0
$$ ##$NCOEF= 32
$$ ##$NC_proc= -4
$$ ##$NLEV= 6
$$ ##$NOISF1= 0
$$ ##$NOISF2= 0
$$ ##$NSP= 0
$$ ##$NTH_PI= 0
$$ ##$NZP= 0
$$ ##$OFFSET= 404.5252
$$ ##$PC= 4
$$ ##$PHC0= 0
$$ ##$PHC1= 0
$$ ##$PH_mod= 2
$$ ##$PKNL= no
$$ ##$PPARMOD= 1
$$ ##$PPDIAG= 0
$$ ##$PPIPTYP= 0
$$ ##$PPMPNUM= 2147483647
$$ ##$PPRESOL= 1
$$ ##$PSCAL= 1
$$ ##$PSIGN= 0
$$ ##$PYNMP= <proc.py>
$$ ##$RDF1= 0
$$ ##$RDF2= 0
$$ ##$RDFWHM= 0
$$ ##$RDINT= 0
$$ ##$RDPOS= 0
$$ ##$REVERSE= no
$$ ##$SF= 60.804565
$$ ##$SI= 1024
$$ ##$SIGF1= 404.5252
$$ ##$SIGF2= -4.582594
$$ ##$SINO= 16
$$ ##$SIOLD= 1024
$$ ##$SPECTYP= <>
$$ ##$SREF_mod= 1
$$ ##$SREGLST= <1H.DMSO>
$$ ##$SSB= 0
$$ ##$STSI= 1024
$$ ##$STSR= 0
$$ ##$SW_p= 24875.6218905473
$$ ##$SYMM= 0
$$ ##$S_DEV= 76981
$$ ##$TDeff= 512
$$ ##$TDoff= 0
$$ ##$TI= <>
$$ ##$TILT= no
$$ ##$TM1= 0
$$ ##$TM2= 0
$$ ##$TOPLEV= 0
$$ ##$USERP1= <user>
$$ ##$USERP2= <user>
$$ ##$USERP3= <user>
$$ ##$USERP4= <user>
$$ ##$USERP5= <user>
$$ ##$WDW= 4
$$ ##$XDIM= 1024
$$ ##$YMAX_p= 484256504
$$ ##$YMIN_p= 0
$$ ##END=
$$ 
##$PARAMETERFILE=	(procs, ASCII, C:/Users/peter/Documents/Ambident%20reactivity%20of%20diazine%20oxides%20(e.g.%20PyzNO)/NMR%20data%20files/Compound%2017b%20-%20in%20DMSO-d6/1H-15N%20HMBC/pdata/1/procs, 0)
$$ ##TITLE= Parameter file, TopSpin 3.5 pl 7
$$ ##JCAMPDX= 5.0
$$ ##DATATYPE= Parameter Values
$$ ##NPOINTS= 7	$$ modification sequence number
$$ ##ORIGIN= Bruker BioSpin GmbH
$$ ##OWNER= NMRSU
$$ $$ 2020-01-29 11:25:15.423 +0000  NMRSU@AVIII600NMR-PC
$$ $$ C:/Bruker/TopSpin3.5pl7/data/PB/nmr/6A155937/13/pdata/1/procs
$$ $$ process C:\Bruker\TopSpin3.5pl7\prog\mod\proc2d.exe
$$ ##$ABSF1= 12.80962
$$ ##$ABSF2= -0.2096945
$$ ##$ABSG= 5
$$ ##$ABSL= 0
$$ ##$ALPHA= 0
$$ ##$AQORDER= 0
$$ ##$ASSFAC= 0
$$ ##$ASSFACI= 0
$$ ##$ASSFACX= 0
$$ ##$ASSWID= 0
$$ ##$AUNMP= <proc_2dpl>
$$ ##$AXLEFT= 0
$$ ##$AXNAME= <F2>
$$ ##$AXNUC= <1H>
$$ ##$AXRIGHT= 0
$$ ##$AXTYPE= 0
$$ ##$AXUNIT= <>
$$ ##$AZFE= 0.1
$$ ##$AZFW= 0.5
$$ ##$BCFW= 0
$$ ##$BC_mod= 0
$$ ##$BYTORDP= 0
$$ ##$COROFFS= 0
$$ ##$CY= -3
$$ ##$DATMOD= 1
$$ ##$DC= 0
$$ ##$DFILT= <>
$$ ##$DTYPP= 0
$$ ##$ERETIC= no
$$ ##$F1P= 12.8082599639893
$$ ##$F2P= -0.20834297338942
$$ ##$FCOR= 0.5
$$ ##$FTSIZE= 2048
$$ ##$FT_mod= 6
$$ ##$GAMMA= 0
$$ ##$GB= 0
$$ ##$INTBC= 1
$$ ##$INTSCL= 1
$$ ##$ISEN= 128
$$ ##$LB= 0
$$ ##$LEV0= 5
$$ ##$LPBIN= 0
$$ ##$MAXI= 10000
$$ ##$MC2= 0
$$ ##$MEAN= 0
$$ ##$ME_mod= 0
$$ ##$MI= 0
$$ ##$MddCEXP= no
$$ ##$MddCT_SP= no
$$ ##$MddF180= no
$$ ##$MddLAMBDA= 0
$$ ##$MddMEMORY= 0
$$ ##$MddMERGE= 0
$$ ##$MddNCOMP= 0
$$ ##$MddNITER= 0
$$ ##$MddNOISE= 0
$$ ##$MddPHASE= 0
$$ ##$MddSEED= 0
$$ ##$MddSRSIZE= 0
$$ ##$Mdd_CsALG= 0
$$ ##$Mdd_CsLAMBDA= 0
$$ ##$Mdd_CsNITER= 0
$$ ##$Mdd_CsNORM= 0
$$ ##$Mdd_CsVE= yes
$$ ##$Mdd_CsZF= 0
$$ ##$Mdd_LrLAMBDA= 0
$$ ##$Mdd_LrNITER= 0
$$ ##$Mdd_LrRANK= 0
$$ ##$Mdd_LrZF= 0
$$ ##$Mdd_mod= 0
$$ ##$NCOEF= 0
$$ ##$NC_proc= -4
$$ ##$NLEV= 20
$$ ##$NOISF1= 0
$$ ##$NOISF2= 0
$$ ##$NSP= 0
$$ ##$NTH_PI= 0
$$ ##$NZP= 0
$$ ##$OFFSET= 12.80962
$$ ##$PC= 1.4
$$ ##$PHC0= 0
$$ ##$PHC1= 0
$$ ##$PH_mod= 0
$$ ##$PKNL= yes
$$ ##$PPARMOD= 1
$$ ##$PPDIAG= 0
$$ ##$PPIPTYP= 0
$$ ##$PPMPNUM= 2147483647
$$ ##$PPRESOL= 1
$$ ##$PSCAL= 0
$$ ##$PSIGN= 0
$$ ##$PYNMP= <proc.py>
$$ ##$RDF1= 0
$$ ##$RDF2= 0
$$ ##$RDFWHM= 0
$$ ##$RDINT= 0
$$ ##$RDPOS= 0
$$ ##$REVERSE= no
$$ ##$SF= 600.07
$$ ##$SI= 2048
$$ ##$SIGF1= 12.80962
$$ ##$SIGF2= -0.2096945
$$ ##$SINO= 16
$$ ##$SIOLD= 2048
$$ ##$SPECTYP= <>
$$ ##$SREF_mod= 1
$$ ##$SREGLST= <1H.C6D6>
$$ ##$SSB= 0
$$ ##$STSI= 2048
$$ ##$STSR= 0
$$ ##$SW_p= 7812.49999999737
$$ ##$SYMM= 0
$$ ##$S_DEV= 76981
$$ ##$TDeff= 4096
$$ ##$TDoff= 0
$$ ##$TI= <>
$$ ##$TILT= no
$$ ##$TM1= 0
$$ ##$TM2= 0
$$ ##$TOPLEV= 100
$$ ##$USERP1= <user>
$$ ##$USERP2= <user>
$$ ##$USERP3= <user>
$$ ##$USERP4= <user>
$$ ##$USERP5= <user>
$$ ##$WDW= 4
$$ ##$XDIM= 2048
$$ ##$YMAX_p= 484256504
$$ ##$YMIN_p= 0
$$ ##END=
$$ 
##$PARAMETERFILE=	(pulseprogram, ASCII, C:/Users/peter/Documents/Ambident%20reactivity%20of%20diazine%20oxides%20(e.g.%20PyzNO)/NMR%20data%20files/Compound%2017b%20-%20in%20DMSO-d6/1H-15N%20HMBC/pulseprogram, 0)
$$ # 1 "C:/Bruker/TopSpin3.5pl7/exp/stan/nmr/lists/pp/hmbcgpndqf"
$$ ;hmbcgpndqf
$$ ;avance-version (12/01/11)
$$ ;HMBC
$$ ;2D H-1/X correlation via heteronuclear zero and double quantum
$$ ;   coherence
$$ ;optimized on long range couplings
$$ ;no decoupling during acquisition
$$ ;using gradient pulses for selection
$$ ;
$$ ;$CLASS=HighRes
$$ ;$DIM=2D
$$ ;$TYPE=
$$ ;$SUBTYPE=
$$ ;$COMMENT=
$$ 
$$ 
$$ # 1 "C:/Bruker/TopSpin3.5pl7/exp/stan/nmr/lists/pp/Avance.incl" 1
$$ ;Avance3.incl
$$ ;   for AV III
$$ ;
$$ ;avance-version (13/06/17)
$$ ;
$$ ;$CLASS=HighRes Incl
$$ ;$COMMENT=
$$ # 169 "C:/Bruker/TopSpin3.5pl7/exp/stan/nmr/lists/pp/Avance.incl"
$$ ;$Id: Avance3.incl,v 1.10.2.2 2013/08/30 09:43:33 ber Exp $
$$ # 17 "C:/Bruker/TopSpin3.5pl7/exp/stan/nmr/lists/pp/hmbcgpndqf" 2
$$ 
$$ # 1 "C:/Bruker/TopSpin3.5pl7/exp/stan/nmr/lists/pp/Grad.incl" 1
$$ ;Grad2.incl  -  include file for Gradient Spectroscopy
$$ ;   for TCU3
$$ ;
$$ ;avance-version (07/01/17)
$$ ;
$$ ;$CLASS=HighRes Incl
$$ ;$COMMENT=
$$ 
$$ # 27 "C:/Bruker/TopSpin3.5pl7/exp/stan/nmr/lists/pp/Grad.incl"
$$ define list<gradient> EA=<EA>
$$ 
$$ 
$$ # 31 "C:/Bruker/TopSpin3.5pl7/exp/stan/nmr/lists/pp/Grad.incl"
$$ ;$Id: Grad2.incl,v 1.14 2012/01/31 17:49:21 ber Exp $
$$ # 18 "C:/Bruker/TopSpin3.5pl7/exp/stan/nmr/lists/pp/hmbcgpndqf" 2
$$ 
$$   
$$ 
$$ "p2=p1*2"
$$ "d6=1s/(cnst13*2)"
$$ # 25 "C:/Bruker/TopSpin3.5pl7/exp/stan/nmr/lists/pp/hmbcgpndqf"
$$ "d0=3u"
$$ 
$$ "in0=inf1/2"
$$ 
$$ # 1 "mc_line 30 file C:/Bruker/TopSpin3.5pl7/exp/stan/nmr/lists/pp/hmbcgpndqf exp. def. part of mc cmd. before ze"
$$ ; dimension 2D; AQ_mode  (F1) QF
$$ define delay MCWRK
$$ define delay MCREST
$$ define delay d0orig
$$ "d0orig=d0"
$$ define loopcounter t1loop
$$ "t1loop=0"
$$ define loopcounter ph1loop
$$ "ph1loop=0"
$$ define loopcounter ST1CNT
$$ "ST1CNT = td1 / 1"
$$ "MCREST = d1 - d1"
$$ "MCWRK = 0.500000*d1"
$$ 
$$     dccorr
$$ # 30 "C:/Bruker/TopSpin3.5pl7/exp/stan/nmr/lists/pp/hmbcgpndqf"
$$ # 30 "C:/Bruker/TopSpin3.5pl7/exp/stan/nmr/lists/pp/hmbcgpndqf"
$$ 1 ze 
$$ # 1 "mc_line 30 file C:/Bruker/TopSpin3.5pl7/exp/stan/nmr/lists/pp/hmbcgpndqf exp. def. of mc cmd. after ze"
$$ LBLAV, MCWRK
$$       "d0=d0orig + t1loop * in0 "
$$ # 31 "C:/Bruker/TopSpin3.5pl7/exp/stan/nmr/lists/pp/hmbcgpndqf"
$$ # 1 "mc_line 31 file C:/Bruker/TopSpin3.5pl7/exp/stan/nmr/lists/pp/hmbcgpndqf exp. start label for mc cmd."
$$ 2 MCWRK 
$$ LBLST1, MCWRK
$$   MCREST
$$ # 32 "C:/Bruker/TopSpin3.5pl7/exp/stan/nmr/lists/pp/hmbcgpndqf"
$$ 3 p1 ph1
$$   d6
$$   p3:f2 ph3
$$   d0
$$   50u setnmr3|0 setnmr0|34|32|33 ctrlgrad 0
$$   p16:gp1
$$   d16
$$   p2 ph2
$$   50u
$$   p16:gp2
$$   d16
$$   d0
$$   p3:f2 ph4
$$   4u
$$   p16:gp3
$$   d16
$$   4u setnmr3^0 setnmr0^34^32^33 ctrlgrad 7
$$   go=2 ph31
$$ # 1 "mc_line 50 file C:/Bruker/TopSpin3.5pl7/exp/stan/nmr/lists/pp/hmbcgpndqf exp. mc cmd. in line"
$$   MCWRK  wr #0 if #0 zd 
$$ 
$$   "t1loop+=1"
$$       "d0=d0orig + t1loop * in0 "
$$   lo to LBLST1 times ST1CNT
$$   MCWRK 
$$   "t1loop=0"
$$   MCWRK rf #0
$$   lo to LBLAV times tdav
$$ # 51 "C:/Bruker/TopSpin3.5pl7/exp/stan/nmr/lists/pp/hmbcgpndqf"
$$ exit 
$$   
$$ 
$$ ph1=0 
$$ ph2=0 0 2 2
$$ ph3=0 2
$$ ph4=0 0 0 0 2 2 2 2
$$ ph31=0 2 0 2 2 0 2 0
$$ 
$$ # 61 "C:/Bruker/TopSpin3.5pl7/exp/stan/nmr/lists/pp/hmbcgpndqf"
$$ ;pl1 : f1 channel - power level for pulse (default)
$$ ;pl2 : f2 channel - power level for pulse (default)
$$ ;p1 : f1 channel -  90 degree high power pulse
$$ ;p2 : f1 channel - 180 degree high power pulse
$$ ;p3 : f2 channel -  90 degree high power pulse
$$ ;p16: homospoil/gradient pulse
$$ ;d0 : incremented delay (2D)                  [3 usec]
$$ ;d1 : relaxation delay; 1-5 * T1
$$ ;d6 : delay for evolution of long range couplings
$$ ;d16: delay for homospoil/gradient recovery
$$ ;cnst13: = J(XH) long range
$$ ;inf1: 1/SW(X) = 2 * DW(X)
$$ ;in0: 1/(2 * SW(X)) = DW(X)
$$ ;nd0: 2
$$ ;ns: 2 * n
$$ ;ds: 16
$$ ;td1: number of experiments
$$ ;FnMODE: QF
$$ 
$$ ;use gradient ratio:	gp 1 : gp 2 : gp 3
$$ ;			  50 :   30 : 40.1   for C-13
$$ ;			  70 :   30 : 50.1   for N-15
$$ 
$$ ;for z-only gradients:
$$ ;gpz1: 50% for C-13, 70% for N-15
$$ ;gpz2: 30%
$$ ;gpz3: 40.1% for C-13, 50.1% for N-15
$$ # 89 "C:/Bruker/TopSpin3.5pl7/exp/stan/nmr/lists/pp/hmbcgpndqf"
$$ ;use gradient files:   
$$ ;gpnam1: SMSQ10.100
$$ ;gpnam2: SMSQ10.100
$$ ;gpnam3: SMSQ10.100
$$ 
$$ 
$$ # 96 "C:/Bruker/TopSpin3.5pl7/exp/stan/nmr/lists/pp/hmbcgpndqf"
$$ ;$Id: hmbcgpndqf,v 1.6 2012/01/31 17:49:23 ber Exp $
$$ 
##$PARAMETERFILE=	(title, ASCII, C:/Users/peter/Documents/Ambident%20reactivity%20of%20diazine%20oxides%20(e.g.%20PyzNO)/NMR%20data%20files/Compound%2017b%20-%20in%20DMSO-d6/1H-15N%20HMBC/pdata/1/title, 0)
$$ Analyst LB
$$ Instrument Name GH003107
$$ PB 336
$$ Cryoprobe BB-H&F; 300K
##$PARAMETERFILE=	(uxnmr.par, ASCII, C:/Users/peter/Documents/Ambident%20reactivity%20of%20diazine%20oxides%20(e.g.%20PyzNO)/NMR%20data%20files/Compound%2017b%20-%20in%20DMSO-d6/1H-15N%20HMBC/uxnmr.par, 0)
$$ ##TITLE= Parameter file, TopSpin 3.5 pl 7
$$ ##JCAMPDX= 5.0
$$ ##DATATYPE= Parameter Values
$$ ##NPOINTS= 153	$$ modification sequence number
$$ ##ORIGIN= Bruker BioSpin GmbH
$$ ##OWNER= nmrsu
$$ $$ 2019-10-09 15:57:22.628 +0100  NMRSU@AVIII600NMR-PC
$$ $$ C:/Bruker/TopSpin3.5pl7/conf/instr/aviii600/uxnmr.par
$$ $$ process C:\Bruker\TopSpin3.5pl7\prog\mod\cfserverav3.exe
$$ ##$ACB= 0
$$ ##$ACBTAT= (0..23)
$$ 0 72 88 50 88 0 0 0 0 0 0 0 0 0 0 0 0 0 0 0 0 0 0 0
$$ ##$ACBTBA= (0..23)
$$ 0 0 0 0 0 0 0 0 0 0 0 0 0 0 0 0 0 0 0 0 0 0 0 0
$$ ##$ACBTBLK= (0..23)
$$ 0 34 33 0 35 0 0 0 0 0 0 0 0 0 0 0 0 0 0 0 0 0 0 0
$$ ##$ACBTCTL= (0..23)
$$ 0 6 6 6 6 0 0 0 0 0 0 0 0 0 0 0 0 0 0 0 0 0 0 0
$$ ##$ACBTDI= (0..23)
$$ 0 -1779670019 -1779670019 -1779670019 -1779670020 0 0 0 0 0 0 0 0 0 0 0
$$ 0 0 0 0 0 0 0 0
$$ ##$ACBTDM= (0..23)
$$ 0 25 10 10 10 0 0 0 0 0 0 0 0 0 0 0 0 0 0 0 0 0 0 0
$$ ##$ACBTFHI= (0..23)
$$ 0 600 365 92 365 0 0 0 0 0 0 0 0 0 0 0 0 0 0 0 0 0 0 0
$$ ##$ACBTFL= (0..23)
$$ 0 248 248 88 248 0 0 0 0 0 0 0 0 0 0 0 0 0 0 0 0 0 0 0
$$ ##$ACBTFLO= (0..23)
$$ 0 180 6 30 6 0 0 0 0 0 0 0 0 0 0 0 0 0 0 0 0 0 0 0
$$ ##$ACBTINP= (0..23)
$$ 0 2 1 16 3 0 0 0 0 0 0 0 0 0 0 0 0 0 0 0 0 0 0 0
$$ ##$ACBTOUT= (0..23)
$$ 0 1 2 3 1 0 0 0 0 0 0 0 0 0 0 0 0 0 0 0 0 0 0 0
$$ ##$ACBTPO= (0..23)
$$ 0 100000 300000 150000 300000 0 0 0 0 0 0 0 0 0 0 0 0 0 0 0 0 0 0 0
$$ ##$ACBTPW= (0..23)
$$ 0 100 100 5 100 0 0 0 0 0 0 0 0 0 0 0 0 0 0 0 0 0 0 0
$$ ##$ACBTSB= (0..23)
$$ 0 0 0 0 0 0 0 0 0 0 0 0 0 0 0 0 0 0 0 0 0 0 0 0
$$ ##$ACBTSDT= (0..23)
$$ 0 2 2 2 2 0 0 0 0 0 0 0 0 0 0 0 0 0 0 0 0 0 0 0
$$ ##$ACBTY= <no>
$$ ##$AMPDFLT= no
$$ ##$AQSBDCH= (0..95)
$$ 0 0 0 0 0 0 0 0 255 255 255 255 255 255 255 255 255 255 255 255 255 255
$$ 255 255 255 255 255 255 255 255 255 255 255 255 255 255 255 255 255 255
$$ 255 255 255 255 255 255 255 255 255 255 255 255 255 255 255 255 255 255
$$ 255 255 255 255 255 255 255 255 255 255 255 255 255 255 255 255 255 255
$$ 255 255 255 255 255 255 255 255 255 255 255 255 255 255 255 255 255 255
$$ 255 255
$$ ##$AQSBDHW= (0..95)
$$ 4 1 8 8 8 0 0 0 255 255 255 255 255 255 255 255 255 255 255 255 255 255
$$ 255 255 255 255 255 255 255 255 255 255 255 255 255 255 255 255 255 255
$$ 255 255 255 255 255 255 255 255 255 255 255 255 255 255 255 255 255 255
$$ 255 255 255 255 255 255 255 255 255 255 255 255 255 255 255 255 255 255
$$ 255 255 255 255 255 255 255 255 255 255 255 255 255 255 255 255 255 255
$$ 255 255
$$ ##$AQSBDID= (0..95)
$$ 82 88 83 83 83 80 66 66 255 255 255 255 255 255 255 255 255 255 255 255
$$ 255 255 255 255 255 255 255 255 255 255 255 255 255 255 255 255 255 255
$$ 255 255 255 255 255 255 255 255 255 255 255 255 255 255 255 255 255 255
$$ 255 255 255 255 255 255 255 255 255 255 255 255 255 255 255 255 255 255
$$ 255 255 255 255 255 255 255 255 255 255 255 255 255 255 255 255 255 255
$$ 255 255 255 255
$$ ##$AQSBDNO= (0..95)
$$ 1 1 1 2 3 1 1 1 255 255 255 255 255 255 255 255 255 255 255 255 255 255
$$ 255 255 255 255 255 255 255 255 255 255 255 255 255 255 255 255 255 255
$$ 255 255 255 255 255 255 255 255 255 255 255 255 255 255 255 255 255 255
$$ 255 255 255 255 255 255 255 255 255 255 255 255 255 255 255 255 255 255
$$ 255 255 255 255 255 255 255 255 255 255 255 255 255 255 255 255 255 255
$$ 255 255
$$ ##$AQSBDSL= (0..95)
$$ 2 3 4 5 6 21 255 1 255 255 255 255 255 255 255 255 255 255 255 255 255
$$ 255 255 255 255 255 255 255 255 255 255 255 255 255 255 255 255 255 255
$$ 255 255 255 255 255 255 255 255 255 255 255 255 255 255 255 255 255 255
$$ 255 255 255 255 255 255 255 255 255 255 255 255 255 255 255 255 255 255
$$ 255 255 255 255 255 255 255 255 255 255 255 255 255 255 255 255 255 255
$$ 255 255 255
$$ ##$AQSBDTY= (0..95)
$$ 66 192 25 25 25 207 209 7 255 255 255 255 255 255 255 255 255 255 255 255
$$ 255 255 255 255 255 255 255 255 255 255 255 255 255 255 255 255 255 255
$$ 255 255 255 255 255 255 255 255 255 255 255 255 255 255 255 255 255 255
$$ 255 255 255 255 255 255 255 255 255 255 255 255 255 255 255 255 255 255
$$ 255 255 255 255 255 255 255 255 255 255 255 255 255 255 255 255 255 255
$$ 255 255 255 255
$$ ##$AQSBUAD= (0..95)
$$ 16 52 36 37 38 33 32 32 255 255 255 255 255 255 255 255 255 255 255 255
$$ 255 255 255 255 255 255 255 255 255 255 255 255 255 255 255 255 255 255
$$ 255 255 255 255 255 255 255 255 255 255 255 255 255 255 255 255 255 255
$$ 255 255 255 255 255 255 255 255 255 255 255 255 255 255 255 255 255 255
$$ 255 255 255 255 255 255 255 255 255 255 255 255 255 255 255 255 255 255
$$ 255 255 255 255
$$ ##$AQSECL= (0..95)
$$ 4 2 2 2 2 1 2 255 255 255 255 255 255 255 255 255 255 255 255 255 255 255
$$ 255 255 255 255 255 255 255 255 255 255 255 255 255 255 255 255 255 255
$$ 255 255 255 255 255 255 255 255 255 255 255 255 255 255 255 255 255 255
$$ 255 255 255 255 255 255 255 255 255 255 255 255 255 255 255 255 255 255
$$ 255 255 255 255 255 255 255 255 255 255 255 255 255 255 255 255 255 255
$$ 255 255
$$ ##$AQSECLS= (0..95)
$$ 3 1 2 2 2 0 3 255 255 255 255 255 255 255 255 255 255 255 255 255 255 255
$$ 255 255 255 255 255 255 255 255 255 255 255 255 255 255 255 255 255 255
$$ 255 255 255 255 255 255 255 255 255 255 255 255 255 255 255 255 255 255
$$ 255 255 255 255 255 255 255 255 255 255 255 255 255 255 255 255 255 255
$$ 255 255 255 255 255 255 255 255 255 255 255 255 255 255 255 255 255 255
$$ 255 255
$$ ##$AQSETH1= <no>
$$ ##$AQSETH2= <no>
$$ ##$AQSSPLT= no
$$ ##$ATT19F= (0..1)
$$ 0 0
$$ ##$ATT1H= (0..1)
$$ 0 0
$$ ##$ATT3H= (0..1)
$$ 0 0
$$ ##$ATTX= (0..1)
$$ 0 0
$$ ##$ATTY= (0..1)
$$ 0 0
$$ ##$ATTZ= (0..1)
$$ 0 0
$$ ##$BACSAIR= yes
$$ ##$BACSCAP= 596
$$ ##$BACSDEL= 0
$$ ##$BACSFCM= no
$$ ##$BACSOPT= <>
$$ ##$BACSTY= <tty04>
$$ ##$BARPTY= <no>
$$ ##$BFREQ= 600.07
$$ ##$BGAETH= (0..9)
$$ <no> <no> <no> <no> <no> <no> <no> <no> <no> <no>
$$ ##$BIRDS= yes
$$ ##$BMPC= 0
$$ ##$BMPCTY= <no>
$$ ##$BPSUTY= <no>
$$ ##$BSMS= 2
$$ ##$BSMS19FLock= no
$$ ##$BSMSETH= <149.236.99.20>
$$ ##$BSMSTY= <no>
$$ ##$BgaChFac2= (0..7)
$$ 0 0 0 0 0 0 0 0
$$ ##$BgaChMap= (0..7)
$$ 0 0 0 0 0 0 0 0
$$ ##$BgaChMaxv= (0..7)
$$ 0 0 0 0 0 0 0 0
$$ ##$BgaChRouting= (0..63)
$$ 0 0 0 0 0 0 0 0 0 0 0 0 0 0 0 0 0 0 0 0 0 0 0 0 0 0 0 0 0 0 0 0 0 0 0 0
$$ 0 0 0 0 0 0 0 0 0 0 0 0 0 0 0 0 0 0 0 0 0 0 0 0 0 0 0 0
$$ ##$BgaChShimMap= (0..7)
$$ 0 0 0 0 0 0 0 0
$$ ##$BgaChShimMaxv= (0..7)
$$ 0 0 0 0 0 0 0 0
$$ ##$BlaEth= (0..9)
$$ <149.236.99.253> <149.236.99.252> <no> <no> <no> <no> <no> <no> <> <>
$$ ##$BlaNam= (0..9)
$$ <BLAXH2H300/100/150 E 200-600MHZ> <BLAX300 E 6-365MHZ> <> <> <> <> <> <>
$$ <> <>
$$ ##$BlaPN= (0..9)
$$ <W1345096> <W1345092> <> <> <> <> <> <> <> <>
$$ ##$BlaSN= (0..9)
$$ <0236> <0075> <> <> <> <> <> <> <> <>
$$ ##$BsmsAuxEth= <no>
$$ ##$CFASMOD= (0..7)
$$ 1 1 1 1 1 1 1 1
$$ ##$CFASMUL= (0..7)
$$ 1 1 1 1 1 1 1 1
$$ ##$CNFTXDR= (0..7)
$$ 6 6 6 0 0 0 0 0
$$ ##$COMDIG2= 0
$$ ##$CPDBTY= <no>
$$ ##$CRCOTY= <tty01>
$$ ##$CSW1= (0..31)
$$ 2 2 0 16 3 3 0 0 0 0 0 0 0 0 0 0 0 0 0 0 0 0 0 0 0 0 0 0 0 0 0 0
$$ ##$CSW2= (0..31)
$$ 1 1 0 0 0 0 0 0 0 0 0 0 0 0 0 0 0 0 0 0 0 0 0 0 0 0 0 0 0 0 0 0
$$ ##$CSWNUM= (0..7)
$$ 4 3 0 0 0 0 0 0
$$ ##$ConsolePnSn= <>
$$ ##$CryoProAccPnSn= <>
$$ ##$Ctb1Eth= <no>
$$ ##$CubeEth= (0..7)
$$ <no> <no> <no> <no> <no> <no> <no> <no>
$$ ##$CustRegisterNo= <>
$$ ##$DATSTAT= no
$$ ##$DIGI140= (0..7)
$$ 0 0 0 0 0 0 0 0
$$ ##$DIGIB12= (0..7)
$$ 0 0 0 0 0 0 0 0
$$ ##$DIGIB16= (0..7)
$$ 0 0 0 0 0 0 0 0
$$ ##$DIGIFA= (0..7)
$$ 0 0 0 0 0 0 0 0
$$ ##$DIGIFOURIER= 0
$$ ##$DIGIHA= (0..7)
$$ 0 0 0 0 0 0 0 0
$$ ##$DIGIHAF= (0..7)
$$ 0 0 0 0 0 0 0 0
$$ ##$DIGIHRD= (0..7)
$$ 0 0 0 0 0 0 0 0
$$ ##$DIGIIA= (0..7)
$$ 0 0 0 0 0 0 0 0
$$ ##$DIGIO16= (0..7)
$$ 0 0 0 0 0 0 0 0
$$ ##$DIGISA= (0..7)
$$ 0 0 0 0 0 0 0 0
$$ ##$DIGISAF= (0..7)
$$ 0 0 0 0 0 0 0 0
$$ ##$DIGISL= (0..7)
$$ 0 0 0 0 0 0 0 0
$$ ##$DIGITYI= (0..7)
$$ 0 0 0 0 0 0 0 0
$$ ##$DIGITYP= (0..7)
$$ 0 0 0 0 0 0 0 0
$$ ##$DIGITZ= 0
$$ ##$DPPFAC= 1
$$ ##$DRMSETH= <no>
$$ ##$DRU= yes
$$ ##$DRUETH= (0..33)
$$ <no> <149.236.99.89> <no> <no> <no> <no> <no> <no> <no> <no> <no> <no>
$$ <no> <no> <no> <no> <no> <no> <no> <no> <no> <no> <no> <no> <no> <no> <no>
$$ <no> <no> <no> <no> <no> <no> <>
$$ ##$Description= <Avance III>
$$ ##$DppType= 0
$$ ##$FCUMEM= (0..7)
$$ 16777208 16777208 16777208 0 0 0 0 0
$$ ##$FCUPAL= (0..7)
$$ 0 0 0 0 0 0 0 0
$$ ##$FGSVTY= <no>
$$ ##$FQMIX= 0
$$ ##$FUNCMOD= <>
$$ ##$FourPeriBdEth= <no>
$$ ##$FourShimBdEth= <no>
$$ ##$FourierPicsCon= no
$$ ##$GCUTYPE= 10
$$ ##$GCUTYPE2= 0
$$ ##$GPREDEL= 0
$$ ##$GPSCUTY= <no>
$$ ##$GRADRES= 5
$$ ##$GTUTY= <no>
$$ ##$GcConn= (0..1)
$$ 1 0
$$ ##$GradAmpGain= (0..7)
$$ 0 0 0 0 0 0 0 0
$$ ##$GradAmpMaxCurX= (0..7)
$$ 0 0 0 0 0 0 0 0
$$ ##$GradAmpMaxCurY= (0..7)
$$ 0 0 0 0 0 0 0 0
$$ ##$GradAmpMaxCurZ= (0..7)
$$ 9.99999904632568 0 0 0 0 0 0 0
$$ ##$GradAmpName= (0..7)
$$ <GAB in BSMS> <> <> <> <> <> <> <>
$$ ##$GradAmpPN= (0..7)
$$ <> <> <> <> <> <> <> <>
$$ ##$GradAmpSN= (0..7)
$$ <> <> <> <> <> <> <> <>
$$ ##$GradAmpType= (0..7)
$$ 2 0 0 0 0 0 0 0
$$ ##$GradPowClkCtrl= 0
$$ ##$GradPowClkTime= 0
$$ ##$GradPowImax= 0
$$ ##$GradPowType= 0
$$ ##$GradPowVmax= 0
$$ ##$HDIETH= (0..5)
$$ <no> <no> <no> <no> <no> <no>
$$ ##$HFAC= 3
$$ ##$HPCU= 0
$$ ##$HPCUTY= <no>
$$ ##$HPTXLP= (0..3)
$$ -1 -1 -1 -1
$$ ##$HPTXPI= (0..3)
$$ 0 0 0 0
$$ ##$HPTXPO= (0..3)
$$ 0 0 0 0
$$ ##$HPTXTY= (0..3)
$$ 0 0 0 0
$$ ##$HpprCoverType= 1
$$ ##$IF451= 0
$$ ##$IFREQ= 1
$$ ##$INJPTY= <no>
$$ ##$INTFPR= 0
$$ ##$IPSOETH= <149.236.99.254>
$$ ##$IPSOTYPE= 1
$$ ##$LDUETH= (0..0)
$$ <no>
$$ ##$LOCKCONF= <DL>
$$ ##$LOCKTY= <no>
$$ ##$LOCSWID= 0
$$ ##$LOCSWIF= 0
$$ ##$LVDSSPLITETH= (0..5)
$$ <no> <no> <no> <no> <no> <no>
$$ ##$Location= <>
$$ ##$M2FAC= 0
$$ ##$MAS= 0
$$ ##$MASETIME= 10
$$ ##$MASITIME= 10
$$ ##$MASTY= <no>
$$ ##$MAS_CT= 0
$$ ##$MAS_SG= 0
$$ ##$MAS_TO= 0
$$ ##$MEMPRM= 0
$$ ##$MHFAC= 0
$$ ##$MXFAC= 0
$$ ##$MagnCoilPnSn= <>
$$ ##$MagnDewarPnSn= <>
$$ ##$MasEth= <no>
$$ ##$NAMPD= (0..17)
$$ <> <HPLNA 19F1H> <XBB19F 2HS> <2H> <13C> <15N> <> <> <> <> <> <> <> <>
$$ <> <> <> <>
$$ ##$NFCU= 3
$$ ##$NFRED= 0
$$ ##$NMRCH= 2
$$ ##$NMRMEM= 16384
$$ ##$NPSGU= 0
$$ ##$NRCU= 1
$$ ##$NROUT= 0
$$ ##$NSGU= 3
$$ ##$OrderNo= <10246872>
$$ ##$PAMPF1= (0..15)
$$ 75 56 64 96 80 80 0 0 0 0 0 0 0 0 0 0
$$ ##$PAMPF2= (0..15)
$$ 0 0 0 0 0 0 0 0 0 0 0 0 0 0 0 0
$$ ##$PAMPF3= (0..15)
$$ 0 0 0 0 0 0 0 0 0 0 0 0 0 0 0 0
$$ ##$PAMPF4= (0..15)
$$ 0 0 0 0 0 0 0 0 0 0 0 0 0 0 0 0
$$ ##$PAMPF5= (0..15)
$$ 0 0 0 0 0 0 0 0 0 0 0 0 0 0 0 0
$$ ##$PAMPF6= (0..15)
$$ 0 0 0 0 0 0 0 0 0 0 0 0 0 0 0 0
$$ ##$PAMPF7= (0..15)
$$ 0 0 0 0 0 0 0 0 0 0 0 0 0 0 0 0
$$ ##$PAMPF8= (0..15)
$$ 0 0 0 0 0 0 0 0 0 0 0 0 0 0 0 0
$$ ##$PH4= 0
$$ ##$PHF4TY= <no>
$$ ##$POWCHK= yes
$$ ##$PRAMD1= (0..7)
$$ 6 0 0 1610612736 0 0 0 0
$$ ##$PRAMD10= (0..7)
$$ 0 0 0 0 0 0 0 0
$$ ##$PRAMD11= (0..7)
$$ 0 0 0 0 0 0 0 0
$$ ##$PRAMD12= (0..7)
$$ 0 0 0 0 0 0 0 0
$$ ##$PRAMD13= (0..7)
$$ 0 0 0 0 0 0 0 0
$$ ##$PRAMD14= (0..7)
$$ 0 0 0 0 0 0 0 0
$$ ##$PRAMD15= (0..7)
$$ 0 0 0 0 0 0 0 0
$$ ##$PRAMD16= (0..7)
$$ 0 0 0 0 0 0 0 0
$$ ##$PRAMD17= (0..7)
$$ 0 0 0 0 0 0 0 0
$$ ##$PRAMD18= (0..7)
$$ 0 0 0 0 0 0 0 0
$$ ##$PRAMD19= (0..7)
$$ 0 0 0 0 0 0 0 0
$$ ##$PRAMD2= (0..7)
$$ 2147483644 2131230719 2147483647 603979775 0 0 0 0
$$ ##$PRAMD20= (0..7)
$$ 0 0 0 0 0 0 0 0
$$ ##$PRAMD21= (0..7)
$$ 0 0 0 0 0 0 0 0
$$ ##$PRAMD3= (0..7)
$$ 0 1048576 0 536870912 0 1048576 0 536870912
$$ ##$PRAMD4= (0..7)
$$ 16777216 0 0 536870912 0 0 0 0
$$ ##$PRAMD5= (0..7)
$$ 0 0 4 536870912 0 0 0 0
$$ ##$PRAMD6= (0..7)
$$ 0 0 0 0 0 0 0 0
$$ ##$PRAMD7= (0..7)
$$ 0 0 0 0 0 0 0 0
$$ ##$PRAMD8= (0..7)
$$ 0 0 0 0 0 0 0 0
$$ ##$PRAMD9= (0..7)
$$ 0 0 0 0 0 0 0 0
$$ ##$PRAMLED= (0..1)
$$ 15 15
$$ ##$PRAMP= (0..9)
$$ <> <tty10> <no> <no> <no> <no> <no> <no> <no> <>
$$ ##$PRAMPTP= 1
$$ ##$PREEMPTYPE= 0
$$ ##$PREPTY= <no>
$$ ##$PREREC= (0..15)
$$ 0 1 1 1 1 1 0 0 0 0 0 0 0 0 0 0
$$ ##$PRESHLD= 0
$$ ##$PTS160= -1
$$ ##$PTSA2X= (0..7)
$$ 0 0 0 0 0 0 0 0
$$ ##$PTSF2X= (0..7)
$$ 0 0 0 0 0 0 0 0
$$ ##$PTSFMX= (0..19)
$$ 643.52499 643.52499 643.52499 0 0 0 0 0 0 0 0 0 0 0 0 0 0 0 0 0
$$ ##$PULCHK= no
$$ ##$PerMagATempSens= no
$$ ##$PerMagEth= <no>
$$ ##$PerMagFluxSens= no
$$ ##$PerMagMTempSens= no
$$ ##$PramDutyCycPerc= (0..15)
$$ 4 2 2 2 2 0 0 0 0 0 0 0 0 0 0 0
$$ ##$PramPeakPowerW= (0..15)
$$ 4000 500 500 500 500 0 0 0 0 0 0 0 0 0 0 0
$$ ##$PramPowerSwitch= (0..15)
$$ 0 0 0 0 0 0 0 0 0 0 0 0 0 0 0 0
$$ ##$PramPulWidthMs= (0..15)
$$ 10 0.1 0.1 0.1 0.1 0 0 0 0 0 0 0 0 0 0 0
$$ ##$PreampModBisDat= (0..15)
$$ 20170428 20080211 20080216 20080304 20080121 0 0 0 0 0 0 0 0 0 0 0
$$ ##$PreampModPN= (0..17)
$$ <Z103205> <Z003506> <Z003473> <Z003524> <Z003530> <> <> <> <> <> <> <>
$$ <> <> <> <> <> <>
$$ ##$PreampModSN= (0..17)
$$ <00874> <00671> <00593> <00408> <00301> <> <> <> <> <> <> <> <> <> <> <>
$$ <> <>
$$ ##$ProdigyEth= <no>
$$ ##$RCUCDS= (0..7)
$$ 0 0 0 0 0 0 0 0
$$ ##$RCUCFS= (0..7)
$$ 0 0 0 0 0 0 0 0
$$ ##$RCUCSS= (0..7)
$$ 0 0 0 0 0 0 0 0
$$ ##$RCUI2C1= (0..7)
$$ 0 0 0 0 0 0 0 0
$$ ##$RCUI2C2= (0..7)
$$ 0 0 0 0 0 0 0 0
$$ ##$RCUI2C3= (0..7)
$$ 0 0 0 0 0 0 0 0
$$ ##$RCUI2C4= (0..7)
$$ 0 0 0 0 0 0 0 0
$$ ##$RCUI2C5= (0..7)
$$ 0 0 0 0 0 0 0 0
$$ ##$RCUI2C6= (0..7)
$$ 0 0 0 0 0 0 0 0
$$ ##$RCUI2C7= (0..7)
$$ 0 0 0 0 0 0 0 0
$$ ##$RCUI2C8= (0..7)
$$ 0 0 0 0 0 0 0 0
$$ ##$RDCU= 0
$$ ##$RFSINPUT= (0..1)
$$ 0 0
$$ ##$RFSVTY= <no>
$$ ##$RGTYPE= (0..31)
$$ 9 0 0 0 0 0 0 0 0 0 0 0 0 0 0 0 0 0 0 0 0 0 0 0 0 0 0 0 0 0 0 0
$$ ##$RG_max= (0..31)
$$ 2050 -1 -1 -1 -1 -1 -1 -1 -1 -1 -1 -1 -1 -1 -1 -1 -1 -1 -1 -1 -1 -1 -1
$$ -1 -1 -1 -1 -1 -1 -1 -1 -1
$$ ##$RG_min= (0..31)
$$ 0.25 -1 -1 -1 -1 -1 -1 -1 -1 -1 -1 -1 -1 -1 -1 -1 -1 -1 -1 -1 -1 -1 -1
$$ -1 -1 -1 -1 -1 -1 -1 -1 -1
$$ ##$RG_tab1= (0..255)
$$ 0.25 0.28 0.32 0.35 0.4 0.44 0.5 0.56 0.64 0.7 0.8 0.89 1 1.12 1.28 1.4
$$ 1.6 1.78 2 2.25 2.56 2.8 3.2 3.56 4 4.5 5 5.6 6.35 7.12 8 9 10 11.3 12.7
$$ 14.2 16 18 20.2 22.6 25.4 28.5 32 36 40.3 45.2 50.8 57 64 71.8 80.6 90.5
$$ 101 114 128 144 161 181 203 228 256 287 322 362 406 456 512 575 645 724
$$ 812 912 1030 1150 1290 1440 1620 1820 2050 -1 -1 -1 -1 -1 -1 -1 -1 -1 -1
$$ -1 -1 -1 -1 -1 -1 -1 -1 -1 -1 -1 -1 -1 -1 -1 -1 -1 -1 -1 -1 -1 -1 -1 -1
$$ -1 -1 -1 -1 -1 -1 -1 -1 -1 -1 -1 -1 -1 -1 -1 -1 -1 -1 -1 -1 -1 -1 -1 -1
$$ -1 -1 -1 -1 -1 -1 -1 -1 -1 -1 -1 -1 -1 -1 -1 -1 -1 -1 -1 -1 -1 -1 -1 -1
$$ -1 -1 -1 -1 -1 -1 -1 -1 -1 -1 -1 -1 -1 -1 -1 -1 -1 -1 -1 -1 -1 -1 -1 -1
$$ -1 -1 -1 -1 -1 -1 -1 -1 -1 -1 -1 -1 -1 -1 -1 -1 -1 -1 -1 -1 -1 -1 -1 -1
$$ -1 -1 -1 -1 -1 -1 -1 -1 -1 -1 -1 -1 -1 -1 -1 -1 -1 -1 -1 -1 -1 -1 -1 -1
$$ -1 -1 -1 -1 -1 -1 -1 -1 -1 -1 -1 -1 -1 -1 -1 -1 -1 -1 -1 -1 -1 -1 -1
$$ ##$RG_tab2= (0..255)
$$ -1 -1 -1 -1 -1 -1 -1 -1 -1 -1 -1 -1 -1 -1 -1 -1 -1 -1 -1 -1 -1 -1 -1 -1
$$ -1 -1 -1 -1 -1 -1 -1 -1 -1 -1 -1 -1 -1 -1 -1 -1 -1 -1 -1 -1 -1 -1 -1 -1
$$ -1 -1 -1 -1 -1 -1 -1 -1 -1 -1 -1 -1 -1 -1 -1 -1 -1 -1 -1 -1 -1 -1 -1 -1
$$ -1 -1 -1 -1 -1 -1 -1 -1 -1 -1 -1 -1 -1 -1 -1 -1 -1 -1 -1 -1 -1 -1 -1 -1
$$ -1 -1 -1 -1 -1 -1 -1 -1 -1 -1 -1 -1 -1 -1 -1 -1 -1 -1 -1 -1 -1 -1 -1 -1
$$ -1 -1 -1 -1 -1 -1 -1 -1 -1 -1 -1 -1 -1 -1 -1 -1 -1 -1 -1 -1 -1 -1 -1 -1
$$ -1 -1 -1 -1 -1 -1 -1 -1 -1 -1 -1 -1 -1 -1 -1 -1 -1 -1 -1 -1 -1 -1 -1 -1
$$ -1 -1 -1 -1 -1 -1 -1 -1 -1 -1 -1 -1 -1 -1 -1 -1 -1 -1 -1 -1 -1 -1 -1 -1
$$ -1 -1 -1 -1 -1 -1 -1 -1 -1 -1 -1 -1 -1 -1 -1 -1 -1 -1 -1 -1 -1 -1 -1 -1
$$ -1 -1 -1 -1 -1 -1 -1 -1 -1 -1 -1 -1 -1 -1 -1 -1 -1 -1 -1 -1 -1 -1 -1 -1
$$ -1 -1 -1 -1 -1 -1 -1 -1 -1 -1 -1 -1 -1 -1 -1 -1
$$ ##$RG_tab3= (0..255)
$$ -1 -1 -1 -1 -1 -1 -1 -1 -1 -1 -1 -1 -1 -1 -1 -1 -1 -1 -1 -1 -1 -1 -1 -1
$$ -1 -1 -1 -1 -1 -1 -1 -1 -1 -1 -1 -1 -1 -1 -1 -1 -1 -1 -1 -1 -1 -1 -1 -1
$$ -1 -1 -1 -1 -1 -1 -1 -1 -1 -1 -1 -1 -1 -1 -1 -1 -1 -1 -1 -1 -1 -1 -1 -1
$$ -1 -1 -1 -1 -1 -1 -1 -1 -1 -1 -1 -1 -1 -1 -1 -1 -1 -1 -1 -1 -1 -1 -1 -1
$$ -1 -1 -1 -1 -1 -1 -1 -1 -1 -1 -1 -1 -1 -1 -1 -1 -1 -1 -1 -1 -1 -1 -1 -1
$$ -1 -1 -1 -1 -1 -1 -1 -1 -1 -1 -1 -1 -1 -1 -1 -1 -1 -1 -1 -1 -1 -1 -1 -1
$$ -1 -1 -1 -1 -1 -1 -1 -1 -1 -1 -1 -1 -1 -1 -1 -1 -1 -1 -1 -1 -1 -1 -1 -1
$$ -1 -1 -1 -1 -1 -1 -1 -1 -1 -1 -1 -1 -1 -1 -1 -1 -1 -1 -1 -1 -1 -1 -1 -1
$$ -1 -1 -1 -1 -1 -1 -1 -1 -1 -1 -1 -1 -1 -1 -1 -1 -1 -1 -1 -1 -1 -1 -1 -1
$$ -1 -1 -1 -1 -1 -1 -1 -1 -1 -1 -1 -1 -1 -1 -1 -1 -1 -1 -1 -1 -1 -1 -1 -1
$$ -1 -1 -1 -1 -1 -1 -1 -1 -1 -1 -1 -1 -1 -1 -1 -1
$$ ##$RG_tab4= (0..255)
$$ -1 -1 -1 -1 -1 -1 -1 -1 -1 -1 -1 -1 -1 -1 -1 -1 -1 -1 -1 -1 -1 -1 -1 -1
$$ -1 -1 -1 -1 -1 -1 -1 -1 -1 -1 -1 -1 -1 -1 -1 -1 -1 -1 -1 -1 -1 -1 -1 -1
$$ -1 -1 -1 -1 -1 -1 -1 -1 -1 -1 -1 -1 -1 -1 -1 -1 -1 -1 -1 -1 -1 -1 -1 -1
$$ -1 -1 -1 -1 -1 -1 -1 -1 -1 -1 -1 -1 -1 -1 -1 -1 -1 -1 -1 -1 -1 -1 -1 -1
$$ -1 -1 -1 -1 -1 -1 -1 -1 -1 -1 -1 -1 -1 -1 -1 -1 -1 -1 -1 -1 -1 -1 -1 -1
$$ -1 -1 -1 -1 -1 -1 -1 -1 -1 -1 -1 -1 -1 -1 -1 -1 -1 -1 -1 -1 -1 -1 -1 -1
$$ -1 -1 -1 -1 -1 -1 -1 -1 -1 -1 -1 -1 -1 -1 -1 -1 -1 -1 -1 -1 -1 -1 -1 -1
$$ -1 -1 -1 -1 -1 -1 -1 -1 -1 -1 -1 -1 -1 -1 -1 -1 -1 -1 -1 -1 -1 -1 -1 -1
$$ -1 -1 -1 -1 -1 -1 -1 -1 -1 -1 -1 -1 -1 -1 -1 -1 -1 -1 -1 -1 -1 -1 -1 -1
$$ -1 -1 -1 -1 -1 -1 -1 -1 -1 -1 -1 -1 -1 -1 -1 -1 -1 -1 -1 -1 -1 -1 -1 -1
$$ -1 -1 -1 -1 -1 -1 -1 -1 -1 -1 -1 -1 -1 -1 -1 -1
$$ ##$RG_tab5= (0..255)
$$ -1 -1 -1 -1 -1 -1 -1 -1 -1 -1 -1 -1 -1 -1 -1 -1 -1 -1 -1 -1 -1 -1 -1 -1
$$ -1 -1 -1 -1 -1 -1 -1 -1 -1 -1 -1 -1 -1 -1 -1 -1 -1 -1 -1 -1 -1 -1 -1 -1
$$ -1 -1 -1 -1 -1 -1 -1 -1 -1 -1 -1 -1 -1 -1 -1 -1 -1 -1 -1 -1 -1 -1 -1 -1
$$ -1 -1 -1 -1 -1 -1 -1 -1 -1 -1 -1 -1 -1 -1 -1 -1 -1 -1 -1 -1 -1 -1 -1 -1
$$ -1 -1 -1 -1 -1 -1 -1 -1 -1 -1 -1 -1 -1 -1 -1 -1 -1 -1 -1 -1 -1 -1 -1 -1
$$ -1 -1 -1 -1 -1 -1 -1 -1 -1 -1 -1 -1 -1 -1 -1 -1 -1 -1 -1 -1 -1 -1 -1 -1
$$ -1 -1 -1 -1 -1 -1 -1 -1 -1 -1 -1 -1 -1 -1 -1 -1 -1 -1 -1 -1 -1 -1 -1 -1
$$ -1 -1 -1 -1 -1 -1 -1 -1 -1 -1 -1 -1 -1 -1 -1 -1 -1 -1 -1 -1 -1 -1 -1 -1
$$ -1 -1 -1 -1 -1 -1 -1 -1 -1 -1 -1 -1 -1 -1 -1 -1 -1 -1 -1 -1 -1 -1 -1 -1
$$ -1 -1 -1 -1 -1 -1 -1 -1 -1 -1 -1 -1 -1 -1 -1 -1 -1 -1 -1 -1 -1 -1 -1 -1
$$ -1 -1 -1 -1 -1 -1 -1 -1 -1 -1 -1 -1 -1 -1 -1 -1
$$ ##$RG_tab6= (0..255)
$$ -1 -1 -1 -1 -1 -1 -1 -1 -1 -1 -1 -1 -1 -1 -1 -1 -1 -1 -1 -1 -1 -1 -1 -1
$$ -1 -1 -1 -1 -1 -1 -1 -1 -1 -1 -1 -1 -1 -1 -1 -1 -1 -1 -1 -1 -1 -1 -1 -1
$$ -1 -1 -1 -1 -1 -1 -1 -1 -1 -1 -1 -1 -1 -1 -1 -1 -1 -1 -1 -1 -1 -1 -1 -1
$$ -1 -1 -1 -1 -1 -1 -1 -1 -1 -1 -1 -1 -1 -1 -1 -1 -1 -1 -1 -1 -1 -1 -1 -1
$$ -1 -1 -1 -1 -1 -1 -1 -1 -1 -1 -1 -1 -1 -1 -1 -1 -1 -1 -1 -1 -1 -1 -1 -1
$$ -1 -1 -1 -1 -1 -1 -1 -1 -1 -1 -1 -1 -1 -1 -1 -1 -1 -1 -1 -1 -1 -1 -1 -1
$$ -1 -1 -1 -1 -1 -1 -1 -1 -1 -1 -1 -1 -1 -1 -1 -1 -1 -1 -1 -1 -1 -1 -1 -1
$$ -1 -1 -1 -1 -1 -1 -1 -1 -1 -1 -1 -1 -1 -1 -1 -1 -1 -1 -1 -1 -1 -1 -1 -1
$$ -1 -1 -1 -1 -1 -1 -1 -1 -1 -1 -1 -1 -1 -1 -1 -1 -1 -1 -1 -1 -1 -1 -1 -1
$$ -1 -1 -1 -1 -1 -1 -1 -1 -1 -1 -1 -1 -1 -1 -1 -1 -1 -1 -1 -1 -1 -1 -1 -1
$$ -1 -1 -1 -1 -1 -1 -1 -1 -1 -1 -1 -1 -1 -1 -1 -1
$$ ##$RG_tab7= (0..255)
$$ -1 -1 -1 -1 -1 -1 -1 -1 -1 -1 -1 -1 -1 -1 -1 -1 -1 -1 -1 -1 -1 -1 -1 -1
$$ -1 -1 -1 -1 -1 -1 -1 -1 -1 -1 -1 -1 -1 -1 -1 -1 -1 -1 -1 -1 -1 -1 -1 -1
$$ -1 -1 -1 -1 -1 -1 -1 -1 -1 -1 -1 -1 -1 -1 -1 -1 -1 -1 -1 -1 -1 -1 -1 -1
$$ -1 -1 -1 -1 -1 -1 -1 -1 -1 -1 -1 -1 -1 -1 -1 -1 -1 -1 -1 -1 -1 -1 -1 -1
$$ -1 -1 -1 -1 -1 -1 -1 -1 -1 -1 -1 -1 -1 -1 -1 -1 -1 -1 -1 -1 -1 -1 -1 -1
$$ -1 -1 -1 -1 -1 -1 -1 -1 -1 -1 -1 -1 -1 -1 -1 -1 -1 -1 -1 -1 -1 -1 -1 -1
$$ -1 -1 -1 -1 -1 -1 -1 -1 -1 -1 -1 -1 -1 -1 -1 -1 -1 -1 -1 -1 -1 -1 -1 -1
$$ -1 -1 -1 -1 -1 -1 -1 -1 -1 -1 -1 -1 -1 -1 -1 -1 -1 -1 -1 -1 -1 -1 -1 -1
$$ -1 -1 -1 -1 -1 -1 -1 -1 -1 -1 -1 -1 -1 -1 -1 -1 -1 -1 -1 -1 -1 -1 -1 -1
$$ -1 -1 -1 -1 -1 -1 -1 -1 -1 -1 -1 -1 -1 -1 -1 -1 -1 -1 -1 -1 -1 -1 -1 -1
$$ -1 -1 -1 -1 -1 -1 -1 -1 -1 -1 -1 -1 -1 -1 -1 -1
$$ ##$RG_tab8= (0..255)
$$ -1 -1 -1 -1 -1 -1 -1 -1 -1 -1 -1 -1 -1 -1 -1 -1 -1 -1 -1 -1 -1 -1 -1 -1
$$ -1 -1 -1 -1 -1 -1 -1 -1 -1 -1 -1 -1 -1 -1 -1 -1 -1 -1 -1 -1 -1 -1 -1 -1
$$ -1 -1 -1 -1 -1 -1 -1 -1 -1 -1 -1 -1 -1 -1 -1 -1 -1 -1 -1 -1 -1 -1 -1 -1
$$ -1 -1 -1 -1 -1 -1 -1 -1 -1 -1 -1 -1 -1 -1 -1 -1 -1 -1 -1 -1 -1 -1 -1 -1
$$ -1 -1 -1 -1 -1 -1 -1 -1 -1 -1 -1 -1 -1 -1 -1 -1 -1 -1 -1 -1 -1 -1 -1 -1
$$ -1 -1 -1 -1 -1 -1 -1 -1 -1 -1 -1 -1 -1 -1 -1 -1 -1 -1 -1 -1 -1 -1 -1 -1
$$ -1 -1 -1 -1 -1 -1 -1 -1 -1 -1 -1 -1 -1 -1 -1 -1 -1 -1 -1 -1 -1 -1 -1 -1
$$ -1 -1 -1 -1 -1 -1 -1 -1 -1 -1 -1 -1 -1 -1 -1 -1 -1 -1 -1 -1 -1 -1 -1 -1
$$ -1 -1 -1 -1 -1 -1 -1 -1 -1 -1 -1 -1 -1 -1 -1 -1 -1 -1 -1 -1 -1 -1 -1 -1
$$ -1 -1 -1 -1 -1 -1 -1 -1 -1 -1 -1 -1 -1 -1 -1 -1 -1 -1 -1 -1 -1 -1 -1 -1
$$ -1 -1 -1 -1 -1 -1 -1 -1 -1 -1 -1 -1 -1 -1 -1 -1
$$ ##$RG_tabA= (0..255)
$$ 0.25 0.28 0.32 0.35 0.4 0.44 0.5 0.56 0.64 0.7 0.8 0.89 1 1.12 1.28 1.4
$$ 1.6 1.78 2 2.25 2.56 2.8 3.2 3.56 4 4.5 5 5.6 6.35 7.12 8 9 10 11.3 12.7
$$ 14.2 16 18 20.2 22.6 25.4 28.5 32 36 40.3 45.2 50.8 57 64 71.8 80.6 90.5
$$ 101 114 128 144 161 181 203 228 256 287 322 362 406 456 512 575 645 724
$$ 812 912 1030 1150 1290 1440 1620 1820 2050 -1 -1 -1 -1 -1 -1 -1 -1 -1 -1
$$ -1 -1 -1 -1 -1 -1 -1 -1 -1 -1 -1 -1 -1 -1 -1 -1 -1 -1 -1 -1 -1 -1 -1 -1
$$ -1 -1 -1 -1 -1 -1 -1 -1 -1 -1 -1 -1 -1 -1 -1 -1 -1 -1 -1 -1 -1 -1 -1 -1
$$ -1 -1 -1 -1 -1 -1 -1 -1 -1 -1 -1 -1 -1 -1 -1 -1 -1 -1 -1 -1 -1 -1 -1 -1
$$ -1 -1 -1 -1 -1 -1 -1 -1 -1 -1 -1 -1 -1 -1 -1 -1 -1 -1 -1 -1 -1 -1 -1 -1
$$ -1 -1 -1 -1 -1 -1 -1 -1 -1 -1 -1 -1 -1 -1 -1 -1 -1 -1 -1 -1 -1 -1 -1 -1
$$ -1 -1 -1 -1 -1 -1 -1 -1 -1 -1 -1 -1 -1 -1 -1 -1 -1 -1 -1 -1 -1 -1 -1 -1
$$ -1 -1 -1 -1 -1 -1 -1 -1 -1 -1 -1 -1 -1 -1 -1 -1 -1 -1 -1 -1 -1 -1 -1
$$ ##$ROBOTTY= <no>
$$ ##$ROUT14= (0..7)
$$ 0 0 0 0 0 0 0 0
$$ ##$ROUTER= -1
$$ ##$RX22TY= <no>
$$ ##$RXFMAX= (0..7)
$$ 647.5 -1 -1 -1 -1 -1 -1 -1
$$ ##$RXFMIN= (0..7)
$$ 5 -1 -1 -1 -1 -1 -1 -1
$$ ##$RXINTLV= (0..7)
$$ 1 0 0 0 0 0 0 0
$$ ##$RXMSTY= <no>
$$ ##$RockSwitchEth= <no>
$$ ##$SCMTY= <no>
$$ ##$SGUC1= (0..15)
$$ 17 18 34 0 0 0 0 0 0 0 0 0 0 0 0 0
$$ ##$SGUC2= (0..15)
$$ 33 256 20 0 0 0 0 0 0 0 0 0 0 0 0 0
$$ ##$SLCBCONF= <SH>
$$ ##$SPECTR= 10
$$ ##$SY2FLAG= 0
$$ ##$SYNCTRIG= 11
$$ ##$SamChgEth= (0..3)
$$ <149.236.99.55> <no> <no> <no>
$$ ##$ServiceNo= <>
$$ ##$Sgu1PowerLevels= (0..7)
$$ 0 0 0 0 0 0 0 0
$$ ##$Sgu2PowerLevels= (0..7)
$$ 0 0 0 0 0 0 0 0
$$ ##$Sgu3PowerLevels= (0..7)
$$ 0 0 0 0 0 0 0 0
$$ ##$Sgu4PowerLevels= (0..7)
$$ 0 0 0 0 0 0 0 0
$$ ##$Sgu5PowerLevels= (0..7)
$$ 0 0 0 0 0 0 0 0
$$ ##$Sgu6PowerLevels= (0..7)
$$ 0 0 0 0 0 0 0 0
$$ ##$Sgu7PowerLevels= (0..7)
$$ 0 0 0 0 0 0 0 0
$$ ##$Sgu8PowerLevels= (0..7)
$$ 0 0 0 0 0 0 0 0
$$ ##$SguType= 2
$$ ##$ShimMaxVal= 32760
$$ ##$ShimPow1Ch2Sh= (0..38)
$$ 0 0 0 0 0 0 0 0 0 0 0 0 0 0 0 0 0 0 0 0 0 0 0 0 0 0 0 0 0 0 0 0 0 0 0 0
$$ 0 0 0
$$ ##$ShimPow1Imax= (0..38)
$$ 0 0 0 0 0 0 0 0 0 0 0 0 0 0 0 0 0 0 0 0 0 0 0 0 0 0 0 0 0 0 0 0 0 0 0 0
$$ 0 0 0
$$ ##$ShimPow1NChan= 0
$$ ##$ShimPow1TotIMax= 0
$$ ##$ShimPow1Vmax= (0..38)
$$ 0 0 0 0 0 0 0 0 0 0 0 0 0 0 0 0 0 0 0 0 0 0 0 0 0 0 0 0 0 0 0 0 0 0 0 0
$$ 0 0 0
$$ ##$ShimPow2Ch2Sh= (0..38)
$$ 0 0 0 0 0 0 0 0 0 0 0 0 0 0 0 0 0 0 0 0 0 0 0 0 0 0 0 0 0 0 0 0 0 0 0 0
$$ 0 0 0
$$ ##$ShimPow2Imax= (0..38)
$$ 0 0 0 0 0 0 0 0 0 0 0 0 0 0 0 0 0 0 0 0 0 0 0 0 0 0 0 0 0 0 0 0 0 0 0 0
$$ 0 0 0
$$ ##$ShimPow2NChan= 0
$$ ##$ShimPow2TotIMax= 0
$$ ##$ShimPow2Vmax= (0..38)
$$ 0 0 0 0 0 0 0 0 0 0 0 0 0 0 0 0 0 0 0 0 0 0 0 0 0 0 0 0 0 0 0 0 0 0 0 0
$$ 0 0 0
$$ ##$ShimPow3Ch2Sh= (0..38)
$$ 0 0 0 0 0 0 0 0 0 0 0 0 0 0 0 0 0 0 0 0 0 0 0 0 0 0 0 0 0 0 0 0 0 0 0 0
$$ 0 0 0
$$ ##$ShimPow3Imax= (0..38)
$$ 0 0 0 0 0 0 0 0 0 0 0 0 0 0 0 0 0 0 0 0 0 0 0 0 0 0 0 0 0 0 0 0 0 0 0 0
$$ 0 0 0
$$ ##$ShimPow3NChan= 0
$$ ##$ShimPow3TotIMax= 0
$$ ##$ShimPow3Vmax= (0..38)
$$ 0 0 0 0 0 0 0 0 0 0 0 0 0 0 0 0 0 0 0 0 0 0 0 0 0 0 0 0 0 0 0 0 0 0 0 0
$$ 0 0 0
$$ ##$ShimPow4Ch2Sh= (0..38)
$$ 0 0 0 0 0 0 0 0 0 0 0 0 0 0 0 0 0 0 0 0 0 0 0 0 0 0 0 0 0 0 0 0 0 0 0 0
$$ 0 0 0
$$ ##$ShimPow4Imax= (0..38)
$$ 0 0 0 0 0 0 0 0 0 0 0 0 0 0 0 0 0 0 0 0 0 0 0 0 0 0 0 0 0 0 0 0 0 0 0 0
$$ 0 0 0
$$ ##$ShimPow4NChan= 0
$$ ##$ShimPow4TotIMax= 0
$$ ##$ShimPow4Vmax= (0..38)
$$ 0 0 0 0 0 0 0 0 0 0 0 0 0 0 0 0 0 0 0 0 0 0 0 0 0 0 0 0 0 0 0 0 0 0 0 0
$$ 0 0 0
$$ ##$ShimPowMaxUA= (0..63)
$$ 130000 130000 130000 130000 130000 130000 130000 130000 130000 130000 130000
$$ 130000 130000 130000 130000 130000 130000 130000 130000 130000 130000 130000
$$ 130000 130000 130000 130000 130000 130000 130000 130000 130000 130000 130000
$$ 130000 130000 130000 130000 130000 130000 130000 0 0 0 0 0 0 0 0 0 0 0
$$ 0 0 0 0 0 0 0 0 0 0 0 0 0
$$ ##$ShimPowMaxUC= (0..63)
$$ 130000 130000 130000 130000 130000 130000 130000 130000 130000 130000 130000
$$ 130000 130000 130000 130000 130000 130000 130000 130000 130000 130000 130000
$$ 130000 130000 130000 130000 130000 130000 130000 130000 130000 130000 130000
$$ 130000 130000 130000 130000 130000 130000 130000 0 0 0 0 0 0 0 0 0 0 0
$$ 0 0 0 0 0 0 0 0 0 0 0 0 0
$$ ##$ShimPowMaxUG= (0..63)
$$ 524287 524287 524287 524287 524287 524287 524287 524287 524287 524287 524287
$$ 524287 524287 524287 524287 524287 524287 524287 524287 524287 524287 524287
$$ 524287 524287 524287 524287 524287 524287 524287 524287 524287 524287 524287
$$ 524287 524287 524287 524287 524287 524287 0 0 0 0 0 0 0 0 0 0 0 0 0 0 0
$$ 0 0 0 0 0 0 0 0 0 0
$$ ##$ShimPowNum= 0
$$ ##$ShimPowRcbType= 3
$$ ##$ShimPowRes= (0..63)
$$ 1e-020 1e-020 1e-020 1e-020 1e-020 1e-020 1e-020 1e-020 1e-020 1e-020 1e-020
$$ 1e-020 1e-020 1e-020 1e-020 1e-020 1e-020 1e-020 1e-020 1e-020 1e-020 1e-020
$$ 1e-020 1e-020 1e-020 1e-020 1e-020 1e-020 1e-020 1e-020 1e-020 1e-020 1e-020
$$ 1e-020 1e-020 1e-020 1e-020 1e-020 1e-020 1e-020 0 0 0 0 0 0 0 0 0 0 0
$$ 0 0 0 0 0 0 0 0 0 0 0 0 0
$$ ##$ShimPowRng0= (0..63)
$$ 1 1 1 1 1 1 1 1 1 1 1 1 1 1 1 1 1 1 1 1 1 1 1 1 1 1 1 1 1 1 1 1 1 1 1 1
$$ 1 1 1 1 0 0 0 0 0 0 0 0 0 0 0 0 0 0 0 0 0 0 0 0 0 0 0 0
$$ ##$ShimPowRng1= (0..63)
$$ 1 1 1 1 1 1 1 1 1 1 1 1 1 1 1 1 1 1 1 1 1 1 1 1 1 1 1 1 1 1 1 1 1 1 1 1
$$ 1 1 1 1 0 0 0 0 0 0 0 0 0 0 0 0 0 0 0 0 0 0 0 0 0 0 0 0
$$ ##$ShimPowRng2= (0..63)
$$ 1 1 1 1 1 1 1 1 1 1 1 1 1 1 1 1 1 1 1 1 1 1 1 1 1 1 1 1 1 1 1 1 1 1 1 1
$$ 1 1 1 1 0 0 0 0 0 0 0 0 0 0 0 0 0 0 0 0 0 0 0 0 0 0 0 0
$$ ##$ShimPowRng3= (0..63)
$$ 1 1 1 1 1 1 1 1 1 1 1 1 1 1 1 1 1 1 1 1 1 1 1 1 1 1 1 1 1 1 1 1 1 1 1 1
$$ 1 1 1 1 0 0 0 0 0 0 0 0 0 0 0 0 0 0 0 0 0 0 0 0 0 0 0 0
$$ ##$ShimPowType1= 0
$$ ##$ShimPowType2= 0
$$ ##$ShimPowType3= 0
$$ ##$ShimPowType4= 0
$$ ##$ShimSysAngle= <>
$$ ##$ShimSysFunc= (0..63)
$$ 1 2 3 0 4 5 6 0 0 31 32 33 34 0 12 11 10 9 8 7 24 23 22 21 20 19 0 18 26
$$ 25 16 17 30 29 28 27 13 14 15 0 0 0 0 0 0 0 0 0 0 0 0 0 0 0 0 0 0 0 0 0
$$ 0 0 0 0
$$ ##$ShimSysMatId= <no>
$$ ##$ShimSysMatrix= 1
$$ ##$ShimSysOffset= <0>
$$ ##$ShimSysType= 3
$$ ##$ShimUnit= 0
$$ ##$TFXNUM= 0
$$ ##$TOSITY= <no>
$$ ##$TRIPLO2= 0
$$ ##$VTU= 1
$$ ##$VTUETH= <no>
$$ ##$VTUTY= <tty05>
$$ ##$WBREFAM= (0..15)
$$ 101.2 100 100 100 100 100 100 100 100 100 100 100 100 100 100 100
$$ ##$WBREFLM= (0..15)
$$ 1 0 0 0 0 0 0 0 0 0 0 0 0 0 0 0
$$ ##$WBREFPH= (0..15)
$$ 0.13 0 0 0 0 0 0 0 0 0 0 0 0 0 0 0
$$ ##$WBSGU= (0..15)
$$ 0 0 0 0 0 0 0 0 0 0 0 0 0 0 0 0
$$ ##$XFAC= 2
$$ ##END=
$$ 
##$DECIM=	2560
##$DSPFVS=	20
##.ACQUISITIONSCHEME=	NOT PHASESENSITIVE
##NTUPLES=	NDNMRSPECTRUM
##VARNAME=	FREQUENCY1,	FREQUENCY2,	SPECTRUM
##SYMBOL=	F1,	F2,	Y
##.NUCLEUS=	15N,	1H
##VARTYPE=	INDEPENDENT,	INDEPENDENT,	DEPENDENT
##VARFORM=	AFFN,	AFFN,	ASDF
##VARDIM=	1024,	2048,	2097152
##UNITS=	HZ,	HZ,	ARBITRARY UNITS
##FIRST=	24596.97802734375,	7686.668670654296875,	4.5550618171691894531
##LAST=	-278.64306640625,	-125.831329345703125,	2.9565677642822265625
##MIN=	-278.64306640625,	-125.831329345703125,	-3.2367372512817382812
##MAX=	24596.97802734375,	7686.668670654296875,	926.06427001953125
##FACTOR=	-24.31634515518084072,	-3.8165608207132390994,	0.011575803375244140409
##PAGE=	F1=24596.97802734375
##FIRST=	24596.97802734375,	7686.668670654296875,	4.5550618171691894531
##DATATABLE=	(F2++(Y..Y)), PROFILE
-2014C93l14j07m5R3q7Q7K9m3L0Oq0K4Qj24R5MJ03j13J5L6N1j51P3qN1j21J29l3n9O4j37Q1
-1982e0m3N9j2oJ15P5Lr8j9j8oP1n1j54J37n5N0j24Q7k1R7l7O5j05L8Q7j25k9J38M2K8J31
-1950B70j50q7L3K5j58lM9m9K3Q0J02j70J34q3K7j16K90k5j50j2j44l0K7J90N0j48n8M7j9
-1921e5M0j5Q8P7o0m6l1q1N6J52M7k54l1M5M7J7p9K7N8K9K4j02m8P5l0J3J04J39j67j02k5
-1890h8J12m3p5L4O0M3r0PNj9R9o1J3Oq6NJ41O1k4o6J6q0l6J7k0l4J18K1o0J54M7j6J6j9j36
-1855B2M1k4l5M2j2j18qJ75o0j73N3N5r4R4QJ05Q5j04j20j0K15lO1n8Mr9P7J85l04k7jOQ5
-1822F3j12K6k0N4MJ22J3j36j46J22Q4j12L2J32L2j11j6J17j35m6r9J90P8j72j08J23Oj7Q
-1793b4L2l0J6Q3K1J03j31j50J1R6O3r6LN8o6j12Q5PrN0J56r0j03q1N8J93L6r4M7o1r6n0O6
-1760iO8k6q6O9k6M1N1j08J5j3l1N0l7K9M7oO5n4n5Q5o1o0l2L8m4k3J19J43J33k98n0R1r0
-1727f5k0M6m3J23j19N0M1QJ57Q7N2qr1k53J1K01K2n1j27N1N0o5m4qP2ol4J11J23j36j78P0
-1695B7L2K3k8p2N4l4k3R6n1j48J1L87k78k1M8PPl7q6J8P9k3M5k9L2j8L2o3k5O7M6j44jM2
-1661b8r1O5L9n1J01Nj37R5m5N5J35l5j80J45Ol7P1m2On2j36P6J54K6k06R8q9NP2n3K8p6Q5
-1628Ij14%O6J08K7L1j6j10l4m4L1L7Rl8K7%J09k5m2Pl2jm4o8j6J11O6l6l6p8J3J13J17k9
-1594A18J3j27r8K4P3K9p2P0l4l1l9o2K00j62J58m7j52J5oJ85j50kL0j3l2J07n3J17J7N1q2
-1563D5K78j58k21k4jj8r1R8J2J0NN1K15J29k93r5J30j75J49o6m1K3J80r0j50m0J06j3P6M2
-1533G3m3j02Q6n7L6k5O3j48L7m4O2P3J26p0m0nr3n9J25K4Kq0Oj0L2K07j71k0nj0Q7j8oL8
-1499G1j81J49pP5N2K1k34R4n8o7J23N4k5j60Q0n6J66q2q9lN8nl6o3N2k3k0J74J95l35J57
-1468G7Rj4j9p9M8p5J10k8j11J28o7M2ok8mr7L1Q3O1k3k08J39j6Q2o9Ln9j5QQL9r1L12Q3k10
-1433D4M0j1lJ7j37RJ18n8n8N9qM4K2r0n6N3j5k3P7J9p2O4l1M8j17k8M6OJ06J14j08p9n8R4
-1399B8p5P2j49Q7q9K39K5N5n9j05r6nM3rk9R0O5j57J36r8l6R9j07jJ33m1j07j9J30J88q7
-1368A21p2K9j2l9j11K3pJ32O7q6j2L4P6j87J06J59j48q4RlK27Q0k23j28O0K5n9k2P9q8O1
-1337GP3p3m9O5Q1j96L5Q1N5j08O4K8NK1p8m6R6M9k2r6o1J07N0Q6L4p4r2r8P5q9m6R4L1K0
-1303B9O1K5j14M1J97j23K8J16k51j26R3LN1R2n8q8m8l6J19J5J13k0j45p9K7L2j8J27L7j21
-1273b1J18M7k04K8q3J3Q4Q5o2J81M6j10l1K0j18n0n5J34K4qo7j6PL4J3j48K51o4j1j03J25
-1242E9J46K9L4j41o9r6J53J7j83L1ll9M3J2PK1N2j63m2J26L3l9mn7K9n0R7J1p4n5K7O3k8
-1209e3R9j7r9J41M8oj08j61J88j43%R3N1r4jm1N6M8o3J31l0l5J25o3n3m7J82p4k5o7L7Q5
-1177A04j44J08K5l1o3l2J3m6R1m3j9p3J18J7j04R5M2j12p2M2J6l0m3J65J9j91P6M1q1O8R0
-1146D6j5l8j06QM7J26m0k9l7K9LK6p6J3J64o2m5m8r5M0J47J64j34p2j3j10K35J52k15j27
-1116f2l%j7J07J02j03R5J30k51j59K87o3j5k7p5k5l3R3P7J3q5j8J44N9r8j5rm6lJ5J02j54
-1084c7m6M5O4Ro0Pn9RJ40m5mj17R9Q4rj17O6J00j66Q8J02q5j77J07r6K03j23n1K40k9j59
-1053a7M6j01K8J53Q5k83O2O2L9K4r0l5j7PO9j02J58O6j58n8O8J3k3J29Mj61J40J16l4j42
-1023D8j38j9L7m5J8R9%j5R4N0L5j76J50k7o9N7k7L6l9j15lQ0l2n1M1J1o4n6OJ14j16J23Q1
-990H8j6j28L8o8m6k7J30J73j88jQJ4R5m7p8j9J31L8l6j25k2J19O7p1M5p4k8n8O6op4j9p6
-957a95J81L3J3m9O0J28K3j31L0M2j15j10Q9N5o2l3J04p3p7R8Rk4J67Q9m03J74n2N0l6l3j4
-926f2m2J31m4o2Q3o9Pp8M7J50j04q0L4K50L5k8l6j07k6O7K5j28q2R6q6N6O0op0%n1K55J26
-893B61k44n3N5J7L6j7j24Q5m5k2l6Po8L9n7J65J95j01k12nj1J10K24P7k09m8K9o9j02K34
-863A11l9p2Q7j70K1n7p7J32M7J3pJ44o5j33k1O4q6J66P3j19J01J46j04q6q9j2Q1J07j19o3
-833b6M5K4j72O5k5O2L8R9j62r0J96Q1J9r2o8M8J62j36k0m8p2L1J11O3j65j25L3J63M9j18
-803c0L8P3j74O3M7o5J9p5J40l0k5nJ32K3j55J82j4j31O8J68j12j80pO1l2l7P3K17n1k62J38
-772E7P4qj57K6J02r8jm8k8J68J78j79j18L0o3k3Q0J30Q8j74nkj1K8p5r4Q1Q4j07J8M7o3J5
-739d8k4j4J4J55p1oo0Q5L6r3o2Q0j02R3p7J92J03j86Jl2j7j36K04N0j07K5q9RK00j4j2K5
-707A22n0j08N3k1m8m5O4j06M4J23j10R3J69j25j48J8J00Q6j04J09J38l4j34K1q1j6M1N5j57
-678e1J70q2j20j0J16kj06O0Q4j61R2o1M6jk0Q7R7j42L7Q2m4m8l9J50q0j04N5M6J2j15j6L4
-646c4K7oQ6n9o9k5J18l6o0J76l7p3L6r3J5m8M8k2nJ1p2M2N4o2m3K86J46j90j48Q3j0j23M9
-613c8l6kJ16r0mR8JLO1k7J14m1k6k21J01m1JK25O1j23j99MKj1L3lJ8J51m4j11P1j15J47J53
-579B28K7k79N5K7k6O0j11K8J01k0r9O5j2q4o4RRoJ7K00n5nO2PJ14j34j47j1l5R4M9J11k5
-546A50j28L3j47J42j91L51Jj71o5J5n5Q4k0P4n8j06oj1J33o0o5L2L0N0Jp1O8K3r5J2l0N2
-514b8J1R5J2J11j40k7j7n2o7K17n8j72J18R2L4j74l1k0P6p4M0Ln8R5O0m6J0L2k9j30N1J45
-482G9m1n1j0K7J72M0j70k7J4q2M7l3K0l4J8l8l4J80j6q5oJ3M9N4j26J36k5o6lJr4P1q6J31
-448B5o1J71jj90l3J29J93n0j89J4L4j12O6J01j62O8N4mM9r5M6K2j00K2q3o1L0R6j7l4J10
-417C8m2K3j01J53J46j48j33L9O1p3k3J8M1N9o8M0Nr8j5J53mj54J63j3n5j02O1J42qr7j9L8
-385B7j41q3J48N2q4M01j01l31J23M5j12M8k4mp7J49R5q9r2M4j02J65n1m1M2J1M2Nq9rJ36
-354A03n7j56ko3l0K5J85l5J74j16j40Q4O2jjp7n2N4Q2J17M8j09L2q4n0n8J0mjJ16j24M1N5
-321B8m7n2K8J6r8J44o5Rj9K4PqN6L4R1j56r3O8%j0q7O7O3m5K2p0J27j2m9Jr7K4l0N9M8kM
-284b0qP3N8j01K2M4q8%q3J71L1j08l1Q6N4j8n7k9R1q9R0L0RL3p1j38O3J01j63Lp2Q5J04o6
-250Fk4K5j7JRq2J18J2o7m4M5n2O6o3L7J40L1L8q5o4Q4k0j36K34j58l4K59L9k43J7q4oJ3j8
-216b3J6Q5l6k0k1j65J60L3q3m5p2N7M3J09Q1l3j0P2j8j71J4J95No4q2j07K8j02N5O5J5J21
-184A02m9L5K4j09N0N3qj15p6R9j6p5K04p5l4q6m1J08M2j4nn2q6J58M3q8Q2j18J02j12p3K49
-152A19j90K71j4q4mok2lk15P8l4J14M5r4l6m5%J02J84j05j02o6K4J0j8L7k6RJ24N6r4j32
-120a17J19J07Mo9m6Q3J1q7j17LrJ6LQ9R8r6p1j1n0J16L3j57M1M0J16PN3l2PO9m9j84J15k0
-86A5n7L7K47O6j65q2n7R0o8O3j37R1M9k7J8j06m5j6P0M2p7n6P%J16k6J7N2%OL5k8j14Lj7
-51e4o0J87r3K9R8j46K08j35j14L0j6K19n8j82n7J38O2m2j32N2j3j3L4J34Q9j17j30M0m5J78
-21I1M4j52M4j21N5J25J43Mj18r4L9r7M3l7k3P5M1K7O3Q4j44j38j24Q3J37k4m3O0n2j17P9
9d7J15np2o8P7j28N8L2L3OJ62O4K2j11k62O1P1n1J7q4J07Q2K63
32C42
##PAGE=	F1=24572.661682188569102
##FIRST=	24596.97802734375,	7686.668670654296875,	4.5854611396789550781
##DATATABLE=	(F2++(Y..Y)), PROFILE
-2014C96k92j51j9P5j01J11K2k8L5Ko8J1L1j15O0K6R2j22J1N0K5j08P8p5R3j20P8p5LQ9j33
-1983a19P8p6O1j3n3J66P7J4j03J4m7QN9q6q3J10mK1j43N3K3P0n4Q6j06M6L7j21L9J17K2K9
-1951A22J21j49j6M1j1j38K1Jm6J0P3P4j35J33r8O0j05K59Jj75o7n7k4l0J81M8j38l7J12p
-1921B4L8m6M8P5p9m2k9q1R0J52K9k47M0M2p5O2n9K1P2L9J3j10o7P5klM3J41j26j09RQ5q0
-1888e7n6P1M3M9p4m4lL0J23p3m4O3j34j6J89Q4l3n4k4q3j4ql2n4J94J2o9P7L9N8K7m8j27
-1855A2M4j0p1N1j2q1KJ78p3k05P4M2m3O2kJ14J12j25j26k5K00j5P3k3j1j32Q1J43k73O5n
-1824B1m4M6q1J02k1qk1J01M1j12j35J13P5j54P1J40k5q8j5J03q8o6r4K48Q5k02j75J24M7
-1795a2l2k0L1j1jO8N5J02j57q7K7R3O5j14mO2j11k9Q2j6r7J14J17r8p3l8LK10K4l8L2o9j17
-1762c9j2J15O5o6j38J05KK3K5j14L4%n6L9lM3N9RK4l3o0L4p5k0mk9p2L8P8J70J71k95j22
-1729a04J03r8PJ03p5J15j23J0O1L0J46R3Q7Nj22k61qJ78Jk5j62N8R5m8o5jP1mk3J04R2j01
-1697A39j65O3OJ6k3m1K2k9k9R2j2q0j10M21k18j19P4J3Pp3m1J9O2K1K4k3K1J2L5r8k5P0K7
-1664E8j74L0L4o2R2O8j31R0L2j53O2j4O0J60k8j99J21j0L9J08j25p0n4j6N6J59P4j85N8j13
-1634c3K6N8qj4j12J08j01L4N8J8L2N7mq6m1n3K7oK6lK8j4J27m2n1n5j0P6k4m2n3Q4N4k7k6
-1599Hm8JP6J01l4K9j00j46M8Q2Pn8M1K4m9n4q9K40j19M8k4j29L5j6J28j01k0N7pn6J00l5
-1567f0J16l7P2o2K24j30j94nmj2n1P6O4M8m1lJ43J01k46l2J71j52K0K4mm2J28o1j46J3J06
-1536B4o6R9M1p8n3P8q2K6m0P6j38M9j6JN8J51n7o6Rp5q8J46N8j8p7k1k3J08K04j96n9mk6
-1503e5O9J2PO1j57O2L5P9L2M7j81P7o7q8Q5N1k4j36P0j9J51j02m2m9P2L2m7m6J9k1p1J67
-1471B3K48l15J66K3l5l1j11N1p5P9jj43R5l5R5k2k8Kq6J5J03M4n1j76J29ON0p0Oj00N9l8
-1439a23L5K9l8K11J25j76l8m9QK4q9M3J28m4q8O1pN3J9r3m8P2on4O4L4q2K4l8Q9r9m0J7M
-1405g2J57J20j27n1m3M5q9M2l4N7j59K37M3P7q8r4j07pJ4J3m2J65O5j85J33j17j6J33q0J7
-1375GJ07o8j69K4R3J30p4k9N5Qj2j02On3J38M6r4J4O0Q8j78QJ40j17l4OmK25J00k13j65J01
-1343D4lp8l9J14o3L8P4p0p7Q1J17j96j3J19O8j29M5K6K2Mq6K7O8K2l3j02k8N6L9J18P2j20
-1311A17j63p4J18n2r7P9O0J8K5L6r6R0J84j36L0J13k45n1l2L9L6R1n3p2k7oO5J3O0J8j07
-1280a9n1M5l0OQ8Np0J49Pk14PJ1kJ00N8p9J93N8r7l2L3j83n5rJ05L0m3j2J3k7qL9j59K48
-1246A05p1k5j18J29J83L5Oj34p1p1J33Qj80N1m4RnnL8pM3j04j9R1J8k1L2q6%m1J59K6j28
-1213f4k5J7M7QQ7o5j07R7K9L1r1m2J99j85r0Q2J05j17K8m7N6M9l8P0j5k2J10o3j1r4J82o1
-1181F0n0o9L5Q4n1P1J6l8n6j4%MJ02r2m3pM4K7p1O5Q2j23o0M1k2m1n1J92L8k09J5J04p7R8
-1147DR0l8j2p3l1%J55m9m3j01K9L6J8q5Q4J46m5n4n5q8M9J09J85j38r6j9q6K06J77j65j23
-1116a3m5l2k6J26J22j11J10J67k25k59L03o1m7J1m5l4j4M3Q8J5j31K7J29K7r8J1J8m8j5K0
-1086A3J22j57o5L3N8J5q7PJ4k9J08n7%r9J64P5J7j41K1R6k22J77J06p1j68N3p2J99j00l4
-1056b4K17m3j78N8j21M8J25M9k52J09N6J3K0p6j4pn1M9m0J04M7o8j17O1Om3J21k1k7J26P3
-1025B00l8j13j01L7Jq0j2J15L9K2L5M6L6j88J27kj08M0j2M2k9j35nR3p0j9Q6J2n2p2m5J32
-993a8l9QR7K4j33M5m5o2J9R6J25j08j9k5j3J20p2j7r0J55P5l4j24L8k9J24p0O0o2p3oK3J1
-960a9lr6q2J78K8jn9M7J22Qm2L8pn8j02Q4M0o3J5J10j01j18J31k9m4K00J04l59J82n3jl5
-928A5o1K8j9K8l0m4M5J0J2r0pJ52p6p2J9K35J3j2j3q8m0L8M3j14n8O2r5J16J36j44n7Pq5
-895a46K60J29k27m5N9K4Mqr2M0Oj7l1K0o6rm2J97J86j45k45J6L7Q4J96P0k21j4N0p3j51K19
-863F5l4p7J10j10n4m7j6R2O2L4m4J53m9j31o5R4n5J44O7r0P1J48o5j15j65l5J10R9j04q5
-833i2P7L9q7P4l7L5M2O9j51p2J51M7L8n9p2K9J61j42oln9qQ8Q7j82j37Q6J49K4j19JJ12j90
-800a07R1O1q8m3MJ17k7l1J3J07j0j52J63k3j23J08J81q9j75jj1qk1J48K10p5k54O0R0P1j39
-769D7o7J47q5J3p4p7J19J33r2n4Mo8k7P6J42R2j75Qm4n3Q9q0r5O4O7r6L1po7J6L4KLJ43m3
-734B6m5q1K01N0j10r1N1j19J27j09J30J19j63Rol7j33J91Q6r7Jn1L5R2j6j4nNm1k4lj5o1
-701i8M4j02Q8Q0j41J46J68j40j29K3J05P8j45R3J47J9j35Or4k0R9Q2k45K01r2j42K6J53n
-672G0j42J9J14j59J12o2PK1ML9J09j51OJ06l5j16J14R8j08r3O0N4Lj66N7j7KJ3J14n6p1j
-640e5J20k6r6J38j8m4N0j01k0J7L5n8PKk2J2j7K2m6K05J61j77j31O2l1r4J24p0j6J06r2j3
-608f6Q1M7LK2l5P9q3L3j55N9J0p4J90O5j30j32O9k6n4N7Jo4J58Nl6M2r1N3J55M9k70O1km5
-574b4J07j17PR4L7j47J25m2j22N7K9o8j5OJ46p9kJ01K2R4j24j09%q2J01L8O1Nr0K3j38J23
-542A7j64L63Q5k31j02lqM3LJ03o2j43nM8Q7r5p5M1J8O8L0o7N5M6j24K2jO2oJ00MJ09j02n1
-508F5m8l6o4J93p0j17N1O7K8j12k1m5O4r8Q4O4q5M3J03m8J0Pn0j32P6J59m1n2L0M0J62j5
-476B12k26l1L7j3N5j6J8p9J4j2j23J94L3j12j4L0L6P7p7J28p1p1K1J5j25N5k0Q9o7J71M0
-445A68j96p1R3J85j5j47J5M0j35R5J01j30K6M8k8O1m8Rm5p3N7o6k0o6J21m1l5J44n9j9l4
-414f5J47J14j75n2J9L3n4jL2j2O9q9K9K8m7lP0M7j12J6L6J8j23N8J73l6j31L7K2j25j32R3
-382a16Q3J5L15q3l02O2L4j05Q9k2k4J3N7J00p5r3O2j13J59k3p5K0K5N9L6p3J0J25o5j86R
-351h2m5k0J9J59l7J18j00j59J28L8NL4k5j63J20M8P6O8j02J8r3rr5N3j9j4P1m6J04jp9m6
-319g6N7j6j06J04q9M3QM6k6m5O2J2J09o5p8L5L5k0j06L6Q0m2K8p4O8K2n4J3n2l3J1P2M6r
-285dqm9O9P2q3N4Rj02N2o6N7L7p4L6P4M5m0p9lO3j04J06O3pJ1p2j56J38J36k06j9n7Q5P9
-251E7p4j7O0L2k8j4n0NM1n5k5O4j01J07j3j01K23N5J6p9o3P0l1j02K39j96j8K16N9k64N3
-220F6o9L5j1o7M1J25n0j0Oj68J02L9p1n8p0K6O6J07Q1k9NP7n3j66L2J73l7n8K2r0K6r8j4
-187i0Q2k0Q6j3J3M8j19O2R3l5j90l2J05m3J0J37j03J5n6p3J06K6m7N6j8j07J49J7q8N7j07
-156g9J44q3j54K42j00K31j4p7K8rm3qj54p9O7J23K2r7m3oM5k4K15j02q9k1pj7M1j8j7J8J28
-123F3L6j00j14P6J03J8j5l0P1kj00j10j1kJ5K2Q1P4r3j6M6j22R9K0j53O2j3N8K7J24m0L0
-91A04L1q9j07J02k1p1M7K29M4j55o3m8J08q9L7j62J41M8Kj5p9l0J0JJ14q9p2j7LR5n3O3N3
-58G2j8k3L5j7j13M7rj28J98p2M2P1j19K09j46j13M4o2K14k6j63l2J41M5n2j16J5j8jL6J03
-27D4Q3j15j00K8J1N6P2j08M0n3L9J12J00k0n1n8j0j14O5o3k1P4K7J8P8N6j58n0o9O9O1l8
4EPL8n0j36J11R6k6j09K6L0j03RP5k0M9J56L9N0n1k51m0O9j9N1j25J44N9K23
32C07
##PAGE=	F1=24548.345337033388205
##FIRST=	24596.97802734375,	7686.668670654296875,	3.8972520828247070312
##DATATABLE=	(F2++(Y..Y)), PROFILE
-2014C36k40j96J7M8q4J03J4J8L1k4n5J6M9n8j3O3O1r6k0N8M0q8O1j30J24r4J3k1j0Q9r6N1
-1982c3r9O3lk3R8Q1L3r4L0o2K7J6r4qN6L6j9j33M1M6M4p6J11r7M0j2r6R2R6kL3J17j28OM8
-1947A35m2p9L7l9n2qN7L0m9J14j34J03r8K04L4j71j34O7n5o1J49N2q2o6J61J3L5r0OQ2r9
-1916B0j3m6l8Q2J30Pk07R9N7j60O7l5L2P2L9J5j19r1M5K5N%J18p6r8J5O2r7l4P6K8N3m4j02
-1882a13k1J34J06p2r9R8o6l3J23Q7l6m3n3q1N0k7o3l1K01j2o0K9LJ06M1n9j07K2Pq1M1Ol6
-1849c9JJ86p9k14Q7M6k1m%R8J34j45j11k2J78m0N6J1j6j33R2R3k35J33op1Lm7J47j1m5p8
-1817e2P5Q6p7j12Q7N8j65J10J11p0n4qQ3l9q1r3K80R0k03j20pR0m1l8K0lpM9O5R3j47k4L2
-1784a2P5O2j15k4N7j31O2O3k5j84J70O1r3l1ql8K13J6%J3p0j12K2J36N3q2j72J02K5K0Qj08
-1752d7L8K7n6J6J0M2Q3J8mj8q1j2n8K4Rm0j31P3M2J92J98k85j53J11j09N4J12j09J07r5m3
-1721h5P1L9J28P6J11K4j26k42n3J55k4M8j26m6J32l4p9OQ3Lk0Q1P8l7j61K2j0Llnml6k0R8
-1687D7Nk6j10L23j46k24J22Roj16J1R3j2O3J6k2NL3L5j24j5N2Pj80L4O0n3J08R8j35QN6j22
-1654a06PN5MJ80l3j92J10l7J09J64j38k07p1J13L7J42J07j62K5j20M6M4On1j35J28p1O1N8
-1625G3p2J9Q6J0m6k8r2K1%J6K9jk7J40m8n3r3K5J09ok7o7P2J3j8rj6KK0O9k3N1p9j62Q1N0
-1589A9j3m7K7O0p2j6j58K66o1n2rp0P7k8Kn7qP9J6n8M8jR3n1J00r7J92j07j77M6j7mk7N6
-1555d9J10P2q1m9O0P5j88M7J95j40q1Q2M3p2M6k5j21P0P2j21J38L9j01l0N9r7QpQ8j37K7
-1524f8K7j0rJ61m4o8J3m0j10J36R5l2q2j1n8J57J95k04r5llK7L9M0O0j32k8P7O8nP4j11N9
-1491A15o3r0L5M1k3j07O1%J32j10lk6M1N2m4j3Om4m8Q2K86k66J23M1n0n6j22O3o0M7J6q3
-1459f7k1OJ34m5m2K5p7lJ02K7q4q0Q3K2J0p4J8j26J32q9M5M4K5Q6J58j34j27l4K5Np3Q8J40
-1426I9m6r3N8j8P1K8j22m4R5Kn8K7M9p0m7l6J27o9n4L4m0J77J25j37j6k5kq6%Q0L3k15K24
-1393E1O1R1j23q0m9pp9L7%K14L4j96J08j05NJ44p0M5Q0r2j49kO9P6j04M4P5J9J2j00j0q1
-1361h2J31J2r5O5R1Q9j93q3J39q9OLjK21J19k12j84J26k5q8l3J40m4J1P1m9j10P4J38j79
-1331c1n7J42O9j26K7K1K8ll7N2%Lj8j19mL5RJ41J06j32k07l4J02rn7K5L4L3j7K9p0J22J61
-1298B18j42L6J03k33Qm8K2J5O2m1l6l6K8RK8jL9n8rN1q0K9M5j7L2J02l5j90K4O2k7J05M3
-1265A08r7J85P8p8l1L5k38L2l4L9M6o1L9K9n8k9M1j40J93o8pj11J23K00L5l3j13m9p2J08
-1235G2%j71P1p1O3m6l8P9l0j0k5O3O3k0l2M4r8l6M2J41M0j19l0JM1K6P0j00n0k1J6P1p4O2
-1201fJ99k02j23lJ75j16M1l8K4N8Ol0L3n7J03n8M2j05J34l4q8p9K7R1M0J7K0k0l3l0PN8R5
-1168A48j20n4K1k3K8k5L7J08j33kK3p4m3q0K09O1j71n9J38q4J24R6m5J5n9n2o0J70m2l3p7
-1137e8r0P2L8j4O5J05k5n9m4o7L9M3J86j24j01j5o1J39J89r8j01o6l5m4J14J16r4J09J86
-1108C05j91k28K26n5j02M0nk5JRP7L7j88P0R1%q7M0M4n6l1L2J24j37p3L3M5or2PQ1m9L3n1
-1074h1LQJ36N8N0j55l2J06j91J78R2p3j35Po6J88o0oJ59p2j51N1j03O6O4K0k09J45L3rK0
-1043D1n9j1J4n4j2L4L9K7M3j11k0Kj0O6p7J39O5M2l8q9n0Q2j4j28lJ16N9N9l4J1M5j62O2
-1010G4L6j15M8rK9j7j40N7N9j08LR6mk2p4p9J22M1j14J10P7j03L4k4o1M5O1O3l2Np0p7J29
-977D0o9K9j02J31R9l8p4Q4j90J62o0N8l8r0NJN3L3j08j26J48L9np4L2J14rL5M0n2op8N8K3
-943F5k9L5J16j23j26J40n9l7J90J00k80J69n1n3k3k5J2j5l7l5NN8LJ1q2k1J03m6p2K6J99
-912A18k0LQn9m4j3O4m8n4J6r3J56K13k19q2nr4K31J09j81k0M8K6l7Ol6j0M3j9j6N9p5n7m6
-878a28K09J68j77j99L1K8N3J80N8k26J2N4p2j44J79k8q5J27l4l3n6m4N2O0M2m3J39l5j16
-849b8o5J07m7J15M7o8L5J39j9j22j82L2oP7o3m2K5P8qO3l8K6J2L7j20n2Q2K3M8l2o9KJ41
-816A28j24J6M9k4m2M8R7j78p9O3J23J5q8p5J56j82J09N6r5r7K6R7k0l1N1Q3m5j09J13m3r6
-785i8J47J69p0j62Qp4M5k5J98J87j04k25nJ27J54j77j24J52p6M8q4j07N7Q4j0K5l0q8k8P6
-755a0J47R8j66K0o4j04J32p6q6O6N4j20M8J8jo1NK1j4J21Op1k3J93P2r1j33K0j21J49j09
-724h0L9J28j26K1J0n9j06J71R9q6mj3M6Pk2j9j9N6j0j04K2K2p4M3l5N2K9j01J34J45j36q3
-692e3kQ8O5j31L1J45Q7j28oj06k0J45R9k93K33r9j66N8J71j5j58j5J28j41J10o4j4N1M9l3
-662A6R9j51j7R9oj17J81N9j33q6O3O7j1j81J21p2k4M9J11n5o6J4J12J0p2O4j0l0N1j14n5
-631h4P2M5r3K0J1P4n0r3J12l4O3J52j43q8L6o5p7J94o4o6J12q2RQ7M7k2j0n2M6p4M7q4NO2
-597A3q0J18N5j53rQ2m9r0Q0J0j23J20O0O1J1r4j4J38N8k49Q1k3j13J70j13J5O3R7k16J67
-567G3p8j26J87L2j22j7K4M1j11J0J39K4O7r8n7Oj19Q7K8J6M2o0mp2Q8j20L40J53k88j16l1
-536f2L8J3M1J04p7j55L8O3L1j32k0jQP7M6n4N6O1j41OM3O6j8Q3jJ18o2q0q1l1n9J66q2l9
-502c7k5N0J0n1pn1N2r0J12R2r4J7J35n5k2k4o9j11P7J60l3l6P4N5J44o9k60k5K9M5P5qJ4
-469G4j13M0Lj30R2P5j29K4K3K9O6oJ07j26o2N1K4j08L2J3L6p5J47Q2j83p4P5J38J1j14ON3
-437H1j45J11J08j14k0M3m3P8Nk2j14m2J02k1j6j38J14n2j5J43p0n4N3J08P6j94K5RJj3K8
-406A2K6m4M8j02J3M8%K0k1R5o7j28J07Q4j57M4J77n2j19O3Qp9k01M0J75N3K24q1k52qPm4
-374a11J06l7J6N9k1Q1o0r9Q4j15J32Kr9JL0P3N7m4K8J13p3j97J4Qk1K2J10m9N7p5r8J07J4
-341A5J1O6kj83J10%L2R2q6L0q2Nj24P2j1j6mM0J46o3r4n3R6l1p6J4o6J80k0jq6j7J01l6P7
-306C6K2o7j2P7l9j14JO8j8L3n6j7P3n9K0j3j6j6Q2M9j9nl2j1O7o4Q4j4j05R1l7n6M0k3P7
-271B7O2M2o1o3qK5j12J05R3k2j0p3r8J76J36k34n1pO5L9p7kR7P0m7m6j2j18O4l2mQ8j44J48
-237A6L8j73K34M6k4o0l5N4m3o1K32k14j0J47Q8k96J03l1O3k5r2L8J32n2mN9j65L0L7n1m2
-206f1j02L8L1J30Q3l9J9J15n4j84LJ43n3n3J21p8J2q8o1Q2k3J1K8rO5q2M3J14p0j62K4K8
-174b9k5M2P3j37M8j7q4P9K6q0J24J6j08R1Jn6J6p5J47l8k48K44k0K03k3q1M3%m7k0r4j03
-142a32J00O6Jp8m7K2Q9j46K38j02o9K4k6ML7o9J0J6J20J4r9p5J9P5J7N7J6N4l9j05q5k5M
-109a14J1M7O4M0q9Q3N1j63N7k1j11R8q0J3J53O5n3O4qj09n9R4l3p5N2J99L2j44l7m7J15q8
-77GJ8q2J05L2K6n7m2j0J3j3J46j01q9m5kQ7p3R0M3m2n2O7Mj31R6kj35J34k2K5M3n1J87j66
-43Hj18N8l9J26pp3pJ01K8m7j06k9k0OP4N9O7j07m0l1N7l7Q3o4M7RM7Q8K8m9L1k7o0j20P4
-8A0r1kO9J6rP1L1j37N4k7M8mp2O4K2n3j34J11P8l5j16J04l9m6qQ1o2Q8J07OQ1K0k21q2RK9
27c9N3j14J62QJ55
32B25
##PAGE=	F1=24524.028991878207307
##FIRST=	24596.97802734375,	7686.668670654296875,	2.7806122303009033203
##DATATABLE=	(F2++(Y..Y)), PROFILE
-2014B40j64j60j2J5j2N0PP7J0o8m7L9N9j1p4J12K5n8m9N3P7j06M6j12J07p1l8Q3o8N7n4L9
-1982hj19P9MQJP8M4q0L8m6M5m8p8L7J1N9o0n7RM1K8r4J24q1K3n4n3J17Q3k7L8J15j09lO0
-1947A25o1rM3n2o1l2L4k2P2Q7j93J47r0J33O9j46j15J06r2o1Q4P3j7j05J69L6L0j35l3R8
-1917H2j15N2q9K5N0R1j4j49J42O4j83M9jL3N4L1K7j18q6l6N1M2k9P0k8o8qN0p0l7M6J8O7
-1884A3j2j41N1J41O1n6j10Q0J0n1N6O6l0l4o0p1J03k6o9jJ57n4l8L6n0J10N0n0q7j2K4o1
-1852e5J7N5k6lJ98o9k21O8O0qp4K7N6J38j54q2lJ54p4K6L4j5r8R5M5k04J80j5p7k7mJ47K
-1819I3n7j44O1J25m1q7N4L4j24J12O8j00k1J1O0Np5j02K80Q3j77n0j12R4l6k9K2l6kK0N1
-1788b0P7j03J1M0M6N3r7m2N0q3Q9L6k1j73J21K2q4KK1l0J53PK8oo2q3L5J33L9o9j95O3M3
-1755AL0Lr3K5N2l7QkK9J06K3j7mj05n0kN1Lk9j39L8L5J82K17k69j52J12q6O0R2j34J01o3
-1722a4q0O2L3J06N8J29M0j11k02j22J33k8J67q3k08J58k5q6RJ00J8j8M8Q1K3j54l3rk5K8
-1692eK9k6m4JJ19j0Lq1K09p3k27Q9j0j4l4qJ31r6R0K2k9k2M6M1j37nK4pj24K4R5j04J15J32
-1658A14j13o4N5q0j7J00p4J83m8j52J09n1J38K18j15j85o5L9K2J10J17j31J0j12P0J3j0p6
-1630Ej26J29k9Q5N4j26k7J17J5olj22KN0nK8m1l0J44m3l8p2L6Q5Qk2n0N6m4nJ1K0%m8L7J4
-1594E9O1p3j23Q9Jk8m1K6P1r4Q3k05K01Oj20rJ0J05l9q3n4%Q8N5m8j6K5P8k8Q8j46K12r9
-1561E2j30N9l7mrM8J26P6j12p9j3O7j30J16K01j35j43R8P3p6k5J5q0J06K2j57J81L6j13k8
-1531EK8j02nO0Q6j57oP0j2n1J54m1n1PJ4q9N5J27l2r8Ko9J65J90j92j39OM4j0M4P9M6j06
-1498B2j04J08M7n2R2l7M9n1p9qK8k0q5N2J0J08j11J6J7L3M4l8J1Pq4m2O7K91k14M5N5l9q7
-1465E1j23Q6k3OJ8j3p9MJ43m7r0N1o9mQ3J1j23M9K3K9l3p9N2m7R1r2K1L7Q0NJ56r0k16R7
-1431c5L4l2j36J22J55n1p9M1l8R4M8j57n2J10Qm0j2N0k8r9NQ4l5n8O8m4J09J21j29J6nm4
-1399in2J9R4J0k40J94Q3J04j50p9KK6j30kP1K41oj94P0p6MJ50p0O4O4r5j07k9N5R8k08J10
-1367A2P0J6N0j06l4r5J23k4r6J21J22Q9k19j41J58p3J1MkK17J36k17j80J33m1r4%J49m1j2
-1337C6O0j7j27M8J43j58r2J51O3j05J3J6K4KK4M9p9lK5j40j3M4j3J38J32j16j54l3K0M1j2
-1306c3J6l6N3k5kn1J12J22j37N0R1k20M4k4PMK0k3K8r9O1k4M7n8M0nK5N6j11M4J4k7J11M6
-1272A16p3j17N7N6n4Q9M3r3J50R9o2k8L2k59R5n6l8O1m6O5L9q5k3K6j00J08o8L1o9J17J80
-1241A93K1p9q4Nq0O4Qj34L8q6J26m9m0R3J5n0p3J26O5m2n4K8r8m6R8J03M9r6n7j9N5M8O0
-1208A08j25op3JQ0n9J16J91j97q8l9J42j01O9m0l6O6M0j19J11j32J07n5J00p2L6kj29ml5
-1178a45Q3R7m0L6J5%m9jJ02Q7j29n6L0q2OL5K1J11j34Q3%j30l8q7J77Q1j06m8P2j03J37J09
-1146A34n4L1l3o0j17J67k5j6nj65M2Q1J7M1N1j7n6qn0K7j5J52j02q2Ml3L1J79j9o3n8lp6
-1113a00N9J00m7P4J83j51j71J76m5j60L9L0pjj3O0Q3j78M4L5j7o8Q1N1o7m2M3J21j00o8L1
-1082b5L3l8l0oQ8m7q0%jJ04R0L0P9j49r2J26j00J25O3r2r3j9p4J69k3K0Q6j07q6L8m8P6l0
-1049a3J3j20J22kk6K6k3m8M4rp2Q0k2J9J23r8p0J3O2N3k8P9k0K0l2p7OJ09jj65j5J23P3Q8
-1015B12j04m2O5r5l0P2r7P2j5Okj15P0M1q3j3O5l4K4n8q2P3J11j50L8J34m1Ok3l7P2K0j0
-982E0K6L5r1j08P0l6N5p4Q3R6m5NJ07k43J03m4L3lo6k6mR6M2j06j09O6M8On1j6J03k6Q2L5
-948I3q3L3n7M2RJ4L2J19j39q4J27p5m7J61Q7j90J42m7q0j0K8m7j9m6n1N8Q2k8J2p5j7N5l7
-915c8q1N0J49n2J7L1k4m4q6R1L1n9k5p8J72K72k38j15k5r2J78P2j03MK7J7p6M1Qn3N6k6O
-882GJ09p5r9o9J98J44j94j08K8nL6J70L5k19M1N0p9r3J24k4q1J22L8K9q5r3K1L9L8qJ11k4
-850H4r3m3J00m7R1J7o3%J16K0j05j21N2o3j8K9J1q5J24M0M4l1K7k4Rp2l6%K2L2j6n8k8J03
-816A8q2M0J05K4p4kR8j44l6L0R4K9l6j79K00j43R2L8r4p5l6P9j4kQ3M7o7l7M2p3m9J65J51
-783A92o0j46J3p3O7m6K19J54j25j81o0J67K00k18j33J09p2R3p0j15lP1J6Q0m4j07j1Q8J25
-754A30R5j55L3o6j29J38p1q1O3O6j53O4P2J2n6q8L8m8R3O9p3K2J46R4m9j66Pj09J46q2n6
-723i4J39p4J4J7p5o7J25R5o3NkN5l0k7k3j8P5j3j61M8N2q2O5J8JrpN7J02j17k7m0O1M4p3
-688b9n2J43J44j16j2j17j0J74J02l09K45j02j62Q0J64l1j50l0J12r9Q4o6k0Q6Q3r2O4j44
-660f0oM8M1k5J17L3j44q6P0P8k4j22J13j22l4P9Q8m7n3J6R5O0l0jj9j6L7j30n2P6N9j03L0
-627c4K6J49r5r2J23k9n3J12r9l1Rp4n6K08m8j15J29n7L1J00J3m2k6p7K0j2Nl6k5Q9n0M9N8
-594G0j25M5O6o9r1Q6J5r8RJ02J41mj12m6J01N6k18J01k8j47J75j05M4K7J47k54J41j17k0
-565a08K20K1j48j7M6j4j20k2J61K0K7o9jOj16L8J9j7P9m3k6L4L7r8L09J94l29j04j7L7j0
-534a1P4Q1r5j36Q0O1k0j51K5k0oP0M8m2O7O0j42k0R7O4l6N1kJ30k2j03j16l6m6J27q8N2q7
-501i2M4pj1Kl1K9j8Q7Q6r9K2J52o8m8m1j03p0M3J51j6j0J12O4J23j03k12m0l4Q2R0LPj32
-468c8Q0J7j19m7J07j11R6k0K3K8P6P5j76m8P3L4p6K3J9mp9R7J15j60o7P3Q9K5r3pO3j47J17
-435C8R4r6m8L3n1R8N9m2j77mJ42J8j5j43M1m6J1J26p0o2J01O4M6k08Q1K4l9L3N6Mo3J5r8
-402g8%N1L5M4r6J29k3j90J48J16j97L2J55o3p0N4Kk2k37R6J49N5J37r9j98m6k6Q4N8o2P6
-371A4P0o3M9n7j09J07j04R4J9j11J8PP8P0j0L3J01p2j78KM8KL3N0p0Mn2m0R6KJ8O6j0j53
-337d8Q5n2lJ09n8N6q0Qj16N3J4qo4R0J66j17p9q0J40k3n9k3L2J78m3n6j30R4R3l9mO5o0n8
-303a7J10n9j14l8L8L0L5k6r8J23n5RJ7J2k8P6L9l2K2Qr0K2n3J09k6q8J07j0j25J4M2Q9N2
-270I5M9p4j4m7j2r4P6J22m1m2o8K4J73J05k49q4N5M3rp9J7J25Q8n4o7J1j31Rk0J8J12j35
-238i8J38P1j61J75J0p6k7ML6m6j1K22k16j1P6J49l32J10K6P9l5q8QJ03l7MJ15j47m3K0l1
-207a3j7j41N4pJ59P6n4L8J61k8k02n2J09m4n0J85o0j8p1p5O7Jq6O1k0O6k8K0J12r9n1J6m4
-174c5L2K5J9j63M3K9m6J5M0j13J78M8j14K9lj0k7k5J06K8k37J43L4J82l6q6M0J2l9l7k7n9
-142e4P6kj7l7l6L2J16j69J67r4l9N4l1K2J5r5N0kR5kq7l9j6J1J7J30P4M1r6j15l4l6L%P3
-107b5M2J1p3J69L6j98K4q0k1J17j18P7J84m4p0R0l0j12l8R3n2p6M9J68L1j35j0n6J10o3J3
-76A3k8Q8L0M0j06mPOk9J66j02j04o8rP0m3Q4K2p7p3J22K5j41J25Mq8M4J5j1L3J9J56j83j25
-42a22N7PJ3NN8OL2K5l7r6p7QJ3R7K1M7r6np9Q6m1L5l8P3M6O2O9n5m0R0k0j03q5O0j22J9O9
-5a8J3l1L3J1o0J06NK9n2j03J10Ln4r8O7O3k3p5J02r1K3jO3p3R4M2k4J05R0j90j09m5R0L5
28C7q7J84n7O4
32A41
##PAGE=	F1=24499.71264672302641
##FIRST=	24596.97802734375,	7686.668670654296875,	1.4325226545333862305
##DATATABLE=	(F2++(Y..Y)), PROFILE
-2014A23o8o3q1j3N8J3oJ11j4j19m1O5O5J7j07J55lk2p2M2J11j41L6n9Q5n8q3J52r1J0j2L2
-1982B2j37J10rJ1n8O1L6n5M3LN2j05m7M7k1O5p7K7l6K6K3o0P8o4Kq1KJ08P7n6M5J14j07j6
-1948B3P7o6M3M4m4o3n6Lp4K04O7k50J68p4N3J00j09n5R8j26m8QJ13K2j25J36N6K1j68o7J18
-1917B9j14J44j40O4J7M9k2r3J59N5j72N3K6J6K4K0M4j02n6j36O7R8n7J6J4k7n6M7k0l9k1
-1886a13J9R0J0j19R7J05Qk6q3K3Q5o8rK1j4j6m9m6J15j3p1RJ32j03j8P4q3O8N2j5p3n9M4
-1853b6j4%R5n1jK00m3k24L3O9Rj39P8J2J12j50n3K6J31j07L9J7j9l8P8Rj66K04m3q6l1M6
-1821c3J04J6n8j56O9J01j5o2J7Rm8Q1L0j13kL8M2L8o0j16K61O3j35K9j59M6k0l1M7p0Jj3
-1789i9J8O2m3J1N8J4L9o5k3M5j7O1Oj2j54O7J9o9jN6j4P1oM9j9m7m5K4J14L6k9k12K3M0L6
-1754fLo2LN1qK5k6J0J18J9j9J2j15p9O9O2j6j7j21oN6J27K24k38j43J08n5L6O8j48J00l0
-1722Bj18M9K7P8O0J43M0q9j44j63O9K6K66p3l35J49k6m9%R2L5j6J3Q8N9j31q1Ro6N9N9m7
-1690a5m7L1J50n3Om7J14Jj57%l8J2O1l7J25j59R2L6m2n5N6N0j30nrj3k6K4R4j66J06J64q5
-1657C8p4J3o0JJ05j36J52o9p6J06k8J02K50p8j22p3n1J5P6R9r0J7r1Q3l2m6q8m8Q3K2R8L9
-1625A37j37r7J40QL1K6j25l0J04k1jo0j3J26k9j3l0K4L8K0l0nL2j07J2L2N2j1j18K9O9M6
-1593I9q2n9Q4m5l6m0L4O2r9J91k03N3O6j19l1Q0J16m8o1q9oL9R8l4o8M5Q3j2M2j49K49r4
-1561F6q0L3n7j4J6N3R7O2j25r6k2J00j19J37J97j31j68P5P5o6o0M9l1J21l6j51K09K7j18
-1532D3l8j1r9J4J04P4j70n3J09j1m2J32n4k7j8P9o1m0J49k4j22Nm2J33J92j63j14k0O2k9
-1502d2L4J04L1p1j41R8K2q5R3K1M7l3n5k4J8k3q5M3K5P6j14J3O4N1K0l9K6J9j38l5R0K75
-1470B85j72m4O4Jj08j20J14J8l5J3M0j04j7J37k3j60O8n7K2N3nj59J87n1K0o8n8R3PM1o0
-1439g8MqJ28j1R8n3j57J13L2j8j89P8J67m2n8J0o1J15P6j71o6R3Oqk6K2L4p4J1J2k2l8O8
-1406a3J2MQ5j01L2J5q4PM3O2ok25J43J06J29j57r9K6O7j27o2J17K56m0j82K6m6j1J55p4O3
-1375A21O4p9p4k9M5J47k78J16M2nJ13j10o8j09J21n0r7J58J50R0k37q6J16p2k0J7j5K09J49
-1346C29k18j58J24n1r7M5J40n1k8L8K0j28K9J31j41j16J44O0p2%J2J6J3O3M2j35RO7j31q3
-1316a27P0MR6J43p9r7n3m1R0J1K4r0N2Jj1n4N4O8j15O7P9j95M3J4LJk1K8R0k01P9j5N3o5
-1282i4j5M8L8O1j15M7jk8J36J3r7m0Q0M7p8N2N5n8R0J12n0k4L1k35J14q1j01O6NN4M8r1k1
-1249c2J3o5L9n8N4l5J27J43nj19n8P7p4J3L1j11k5j7J18l8j2Q8O2q3j18J31N5k4o1j0q1k0
-1217i5R0N8N3p0r1m8Q0P7O1j37J6n5j3N7n5J22J76j69m8m9R9q8J15n7j06P1O7q9J01j76Q6
-1186a7o3J55k9p5K7n0K5m2J7O2q5O5M4L6m4l2J23P9j24m5L5j22m8R1K4R5j05J56l5j67l8
-1155h7p7J24R1l4l1kj04J13J20p1M4Ro1j62J45rOP7j34l7Q1J6L1Ml4m2N2m8K7k5P0q7l3L1
-1121c7j9o1J14N2j1l0L4j11j3Q9K1MJ63j10j04J69l6j87rM9Oj4k1K9J39j28Jk9l3l6J33K7
-1089D1p8m1M7J30n8o2K7K6o0J3j9R1l4j11J4J6J23L6rR9j20j45J35j4R2K5j23n0l2p7J35
-1058A7%L1J7j17pJ3K5Q7j46M1m4Q8l9n2O6L0j17N3M8n3M7o4L8J37r6q0M1J03Q9Lj0j10jj6
-1024B2q3O1J17L6j72o9J33Q7J02j69r0R5pr0O5o4Q2k3j4J0p2L4M4m5l4M0q3Q2k2p6J1J63
-992G1j09q6J70L2k2m4J1J00k8q7O2O3q6p3m5PN5l6M5O4n9Q2J23k25Kk5j4L9j1m1qR3L4q3
-958b9o7OK2K0Jm7N5m4R9K4r6N6m1M7LL8J4J19j43lR9q5q1J34O7j02J10m7p4JO5j21k8lo5
-923i6R1J05n3J4q1jL5n8j04Q7R4p5L1O0J4m5j42R8Q2o4n2n6J67L04k12j38l5r1J12K4jJ7
-891C1k%r5J07K0j05N0l7L8J61o7j34j00J65J17j95pJ8l8M2J47nk03Q7N2j04m2P4j0p0R9R3
-859H7P9j08j27KPK7M8Q6j8p0k1P3l5P5j3q4l2Q6M3o9m0N1m7oOQj29J19N3K0j9L6n1j0j9k1
-823a3q0R3m4k6m1l4K5l4O4J64P1j10m2R3q9j2pO3O6K5k75K23r6N6J4q1jq4L2j7N3P6jo5J4
-788b0lr6qJ52J41o1j27J1k6N3o5K12J18j29j32j00J86K09k39j07L5o7J35m1j00m4J12l1R7
-759F5l2j10M4Q7O5P7j42M1n5j20J17o9o6L1Q4j27L7J10Qk8j18L2l1m0J35n6N1P8J06Pj73
-728HK0j05J30l9r8J24l3oK7q7m3O7P7k8K5j0N3j9l1k9k1O4k4j53N4O0p5P6O1n4j6N8j9M7
-694F1q3J8o9L4J5Nq4J27J49j03j8j14QJ82R1l01K26j05j26R4J39n2j19k9P2l6L8o8j4J26
-664F4R7j32J0j15L4m5R9M6L5J3j30r2Q3P8l7n4R2j56kO2N1k6l2JP0J15J8n0m1OPj37J8jO6
-629A5q4L3M3J90j19p8J12k5j11M5n3K6k0l4j2J55m4j60J52k5L7R8k8l8j8r7%L5k7m1mP9j7
-596a5pQ2n0J4M3q7n4P8Ro2j4N3J92qj25m9M7N3j82J06k6m8M8r7O3J4J75k08K0j53J40J72
-564A24Lj45j4N8J1q6n4J07K5k5o1M8Rq5llm3J08k8L3N5j1r3K75K09l45p9K1J5l4Q9N2j14
-531A9r4R9N5n0j37K1noM4M1l6P5M4j14m2J37N9n5J1lJ39J8j15j54m1j8O9n5J16j01L0J2k0
-498e7kj0kM9O7N7r8L7J56q4m7l2j36m0kJ20LJ9J42O1J03j10j42n9r5Q5R2J9jj32J06L8j02
-465Cj39Q8k8J19o9J7k1J63L1k15l3P9M9l3J3K1l2n9L6J19j36n9O2O8K8p8j5N8j59J28O0o8
-433bn5J6n6J17J07n3k10K9J58M0Nj19n6j8K5J13n5n1R4L2L2j79O8O3p8O4P2k5p3oo7%LN8
-399gO8j40J34J9j38J18J16k32L8J15p2rK0LK7k28J12J22M7O1j32j46l5M6Q4J2r0J22P3p1
-369C7J4o6j26J27q2N8K8r8N9k8O4P7K1J5Q4n4j28j5O1M1L7pr1l8l0MQ6%K6L3k4q7M7r8j3
-334f6J05k1P3r4J8r1K4M4Jo4P1J65j47m8r6J67j1o2OO5J58o7j08j04J60Q1n3m6O6m8r5J25
-302A08p6r6l0J3K5L2Nj19J28m4k3L8M7j9N6Rm8O5N0j27n6n1J22k6n7J05K0j30k0P2Q1M1N6
-269A51p7L1q4l9m7K5J43o6q0l9J07J75P1k54r7J00K5n7q5L8J38Q0m9o9K0q3j8n3K6J26j32
-238g3J36P8j45J29l8j29K5L3J5l6M9K10k02k4L0K27l12QQ7Q6l9o9l1M1j0K0J59j11j03j5
-208dj4J8j84P3%J35N9o8O8J85Lj97r3P8k6n4K03l9n1n0o1M7J8j47O8j3M3K9mR2j06L3Pq6
-174c8R4Lk8j48j1O0J0m7O5r8J44Q1j16k6J6K0n3L0M3R6j89RO2J61m6q1J7K4k6m2L9j3M5o4
-140gk6J0j8K8J20j68R5p7KN1k7K9lq5Q2k6M9jp2nl7l8O1J27J28K7j60j32N5o3mk2J04J6r
-105Dm2K24J5k32Qj21P8J11j24J30J83j37q7R1k9r5l9R5n5r1L8J36M1j23J0p3Q9j7K4j7Q8
-74H3M9M5j50K5K2Kp8J82q8j12o7j5K7L4N4J2j36l3J29L5j07J08Ol6J1Lm7N0N1J35j88j07
-42a01J3N5q7M0J58Qm6L3k6p7q6K8J4Q1lL7q2mn5M8K1m1l9J14N7P1N5j21M1Q5m6j39kL7j24
-7h3lP6J3j4kRkQ7K5J3q0j01J21k5m7m7J3M1J6m7O2r8P3J0M5p6Q0k2l8J14J46j67j28p3J43
27C4J2n4K03j24l7
32C4
##PAGE=	F1=24475.396301567845512
##FIRST=	24596.97802734375,	7686.668670654296875,	-0.036718536168336868286
##DATATABLE=	(F2++(Y..Y)), PROFILE
-2014cM1L8j40l0Q9nj9J17k3j56l6P9O4K6r8J74k0Pr2L7J24j74L2pQ1m6j44J98q3l1J8K4j39
-1981i7J38l6j0o6K4J2j8N1O3N0j13k8K2m0O6n9N5p3J8K5l1L6n1j5l5k7J00P5r0N5J11j20
-1949h%Q4o2N4M7k1o0o7l0j01L01N2k66J51n2l0J23p0KQ1j54l1l0J32K3j21R1O2Rj82k8P2
-1917b9l6J79j64M7j3L3ln6J41K6j56Q1M2opQN7o6j9j57MJ52q6k8N6J3j17N4K4k2r5J9R6K8
-1883@q1J23O1l9J2m9l6J46o5q6l4J1J7l6j8J03Lq9OJ37j43pJ17j01QN0N0o3j24P1M6oR3q4
-1849gJ9J77qk08rO8K8j84J27LN4j42l0N3J11j28J29l7m2QN5j5r9K11q8j31qR6M1J4n4p6O4
-1816hJ8nl9k0j3M2L3Pj02j0O9K8N9n2j19K33L1q7J01j71rpm7P3q8J3m1j9N9mj3P8oL0l5L3
-1780A2M8NK8j6pj45L1L5o1j1Q7pKk3O9k9l1j4jQ0N5K5k25O5Jj6%mj3KJ7O4m3lJ06Rj4K5j02
-1741Ar2J15O4m1lq9k2N3O8K07j94j20R1l4LN1j56R9J7j19ON8J5R4J39Qp0p4j25k0R5K89p9
-1708B35l62O0j9L7%K7L9j3k2R0P1r0j11M3p5M6Q9o4n0N7J78j10mqL2P8q6q5n9N5J11m8J01
-1675A43j87O7M9m9q6N6O5r2j1m6j7O0J2R2j75O0J85o7n4k3o7K2J03j24L7q7L1Q7J4K5K58
-1644B81m2m9q0j29J9N3O2m2L0o1P8q6o8r4O3L3O5Q7J1j20j38J24j1O3N1j02n4J28l4l5k2
-1613a9K0P4k1PKJ0j1L2n1N7Kj65K8N2P7l4j79P5J03J2j01J9N8p5l4l9M4M5o9K49j77j19J17
-1580a1q2j1J01J06n2k1r8k6k7J30j1j02N7R0j4j6p6K43q1n4No8m3N7O5L7L3j18r9O5J12j52
-1548f1J19J90j12j79K8M9n6m7O8J8J19q7r6K05J3j22n1m4o1M0R3N1j45o5Q0LoJ16p4j0p0
-1517i4J49k8j07J37k1j26j6J1Q5J87j21o1l4L9m8K9J13K5l2j43N0jn4N1L9N2j0k1k3J3l2
-1486Hj02L3N3L9j21oJ07P7qm7L1L5j91J6P1K60j40j23O3N7j08r7J25M8o8J0O0j21j6J09K1
-1455G5j85K3l9P7L8l5j30K44j13k3q9O1N8K5mj8jn0J50J2J5l0l9P4K3J8j92j0J56j6l9k8
-1423Hp4J27J02j55p4M0qK5j1l3J01l3%j1m4lL3Q8l7j9o3L0L2j20O9N4J5Jj85P8J29J72j53
-1390H1j22J2R5j11n6J04K45n9j57k1j9l3J62p9M0Q0n6n7kL5J63k99J07J7n9J97r8j10j31
-1361a31J30o3n1J18J66Q5k25m2R3p3o0M1l2J90J54k05j29J07o3r0R0J09o5l1RM7j14K7J14
-1332A06j31j14J03O5l3j1J0NK0P0L8j28L1P4j09j04K6L7N2J35l9n5p0o8J26J3K8j23L9L2
-1302B5Ro7k3Ql7N5N3j41rO1KJm5J19J20k37nL2M0l2p4P2K0O5q2L5Jj8Q6J8r9K0R1M1r1KO7
-1265H3J0K0J04m0k2L8j88R6r4j35N4P4J9N7n4n9Pm0kj2L2j6J29J07l0j29m9J38n1j4M4j22
-1233d5p3Q1O7k9J9Q2R5j21j05R2QL3m6n4n4JN8J5N8n0j26L1J9Q3P0j32K0m2j7M2n4R2J60
-1200A78j24j2n6R1r2J58p6j60O0R3j0N7j47L1q4J84J0j77M7K9M6n5j4jq3O8N1O9j4o7J15
-1169A15O7j07k4L9j39j09J18M1P2m5J88q5j70m9p5J04Q2L1j2o7n2J9J20r0O4O2o6j81J05
-1140d4oM7J47q7q0K7KL5j3p8k4J20n4M5pj0j03L1M9j2l3l9O7M4PO1j38r2R5Q6p3J31p3l9
-1106a1J91l0j99n8M8Kk9L0o4J91o2k3o1o0L4J35k2q6k0M0J49k5n4K5J6o6J8k6J05j2r0k2
-1074c6L0J28k0n1J05p5j68J13O7P7j1j56j3m3o2Q8jK0ql3J5l7Q5R8k14O5pN3n2m1J00M9j32
-1041f7k0J00k1Mq1O4J01j01p0Q0J29J28L4r2j88k7J1r3J03J01Q0j49j45J40R6R5k18j04J17
-1012GP8p6kl3O3l1k3J3k9k0Q0po1L5j11R9K8o6m4J86o5j22J24R8m1q2P2J25p6j50P0Q4o1
-979F2l1o4k8M5JK6J4q0J31J42j95p9Lo7N9O0qk2L3K8m2k7j8l1K6M8m2j0o2R1J9m8Rj2N9n
-943a5L7rJ15j15P8N4r4j16J34L3l9Q7n6m3J3P3j76k2N1o9R0J22o1Rr8L2M1j02j41J33N0q7
-911i1L5J00L9m9r5L3O9o7o2k4J41L04j50j46k9r1M3k2J01J2l2j9n2J37K1j68M5l8Q0J85o3
-880A47j58j23J14Q7j74Q3Km9N7R7n6j83J49O0j34KJ3J5o4P5J29R7j12j28rk0RJ08P0j3n1
-849D0KK6j9P0l2j27o0N9N3k9M5L2k3K6k5j2j04P0L8j2oN2o5j3K8oj10J56q5r5qM7N4l6n1
-814a20J65J06j43n8Q3l7Ll8K9J11R1k82J56n0J6j0n6P4p9j5j3N9N2m6l8L4j9q4KJ06J39o7
-782G1j05LJ4M0p3J79Q6j14q8q2J44J87k35p2m4j7J31j2o9n9J40n4N7lp9J07O9j4M4j34M3
-751F1l4r5R7o2n8j6R1p5K5J17qJ1r6L4kj19O5k1Q1LR3O7j46M6j06R8J3r4Q1rj9M6j02l0K
-716f1N8QM9k8L9K3m2l3m3L8j1q2K7N0m8N8R6j00rR1q2nm0L9p5J7k1Q6m5R7R5r6l6r7M0J67
-680A24P2k67J68j08o7J06J02p1q0j8K0M1j4p1j0J68R6j53m7m9O1j19J29Q3n0jq2o5O6N8m8
-649b6OO6j23QK0KKj4k2M0J61O8q3n8K1l1j21R3p9M3m1L1N4J87j22o3R4k5j22nk4P9n4K1K5
-614HJ29o5j96J56J0K3P8n9plq3k5L2nq5K9O8%n9J07Kj6J8r6jO8j2l8k%K08mj20m2pN8j42
-577g3Q5l2M6n5q7N4L0J78j46q8p1J52R6j3j15rN7P4o5r2Q0L8n3j01P8J6l9Rm6k8P7MP9M8
-543H8n6r4K36K18l41o1O5jo1Q6K1j24m7R7M6n8j05j7K5J0K2K7m0P9J6m9o0J42O0o6k4j3J41
-510A62M7j06j88l2J7pP3Q9j07K8M8m1j4j0l5J01N1K0r0M9J49j01k1k2j43k3k0N3K3L6J57
-479A43N3Q3r3q1p1j15M8P7L6oj14J03O3o6j29LM2J11j10Mn8K42k5k35j9O6P1J7lK3m2j8j
-446aQ5j23n8N9M7K5n8j4M1j95J52J5l8k6rn9J22J40n7j49pJ40N1M4q5j37J0K6J10l0n8P0
-414C3K1L1j52L3J05j02P4P7n6p7jj8mp4O8R2j16O8N8q4J06R9k54P1P1p6M3k0J0M4k02J00
-382c2R5M5kj56n6l1P8Q1j9j03J29Q0n3j5p8j30J13n5M0K9l8N3l4K8Q8L8k5O2j9n9k3M4Q2
-349A57L0n4r7p7qL4O9lL1j5mk3nj08jO6J5O6j11M1o9QO3J2n4M5J45j51k8q1J77pp7M6Q0J26
-313B38r6j55j6J87N8p7o3M6l2j12J17p9o5KK6m9K6K9j01J16l3o7N0Q5JL0l1o3J05R1j46r7
-281g5n3R6k0k2R9M7j27PN6O7K0M6o9N2r8m6nj4J49r1q9K9Q8J74N2k49q1J19Lj00r1N7J34
-248F5N2l1n6J8l4j0q0K5J25j42J40O6j32R7p7j54R6K0j4j1J09J96j74m9J0K76k80j10J42
-219H3Q4l4l9p2l2J1M6J83o3j35o6mO7j91N8M2N7M0p5J01J73L0j64r3O2k6p0J83k0p7k7l3
-187aL3Rj48N1J5NP1k9N9p9O7rr3J51ro6r3m9K8N5p0P0q1P0J12j05n1M8J3m9P5%J28j43r6
-152a11O0J26m7o0k4M0j7mO5L6Qj07j7L7nJ2J05j52M6n0M1K0k3K9j5m5R9m8nJ5n5K1o2K2P1
-117FN9J65J3k20j41J42r5j1o0J41j0j9oK55Kk68mq9J17R3j15J60J74j98r9N7j0n2n4R1l0
-86fj14J0J07N6j05J1r0N4L6N4m5R3Q0M9j75L5L2J8j68J94n7j10k9j6rQ3K8L3j60L5M1K6o2
-53g1P8MJ2J9k9p5P2M5J35j81p2n2J05l4K2J35Jj14N1j5m7n8J1QM9k0M5n9l8j5PP4p6l2J26
-18A1M5P2M3j50J33N3q9j69J06K7j17m7Q4J6J0J9J6j9M9K3%q2r9J19n4k2Mk1qQ2l2j5n1P7
15A4K3L4q1N6o9k2R4J79j56j38n9J62pj9K09j76j06
32f2
##PAGE=	F1=24451.079956412664615
##FIRST=	24596.97802734375,	7686.668670654296875,	-1.4067465066909790039
##DATATABLE=	(F2++(Y..Y)), PROFILE
-2014a21J68J15j85m9R0j1l8J05j0j27n1N7N6J6m6J62k6K4j07M2J11j91L0L6Q8k7k02K08n2
-1985F5n9L7Oj17J54o7n6l1k0k2L6M5J07N4o9k1l2m2O2m1M2r1K0L1rPm4k2Ro1R0P4j31O6J07
-1950G7j35O4N7n8K5N6Pn9n4n5nK55L2k58J30l1j09J38l2N5N0j76j3oJ04rr6O3M8mj58Q3n0
-1917f4N9J69j70ok7N5L6m0R9k5j58J15N6k0l4NO0k1J5j69n1J90j00m8Q4M8j73O1N2Nj08k2
-1885a27O3M5l8J36J5o5N2k3q6J88l2j70p4L4M9m4J6R6Lj31nJ67j40j9J54j14o9N9J33n5j64
-1854a46P0J05j7N5j12O0J29L3j70n1O4M1j65J19L0j6j31k2P5Q8j23K18o7o7J2L8l6m2K49
-1825B21j22k30N1J28j6j2n3J3N6n2j0j7n4k6J23pj0o1m5Q9K1P2n7j11K01jm6J51j62m5po5
-1793h3R2r1M5o1j7M5j7j8N6nM1j9Q6N8kRk9oj38NL4n5lJ06ql0l7Q4l2l6Ol1L5R5Q0k38J20
-1756D1Nr7j4N7j5o8J4J09l8lO9joK8o5r3J16O4p1J5m5oK0K0J65j44q3O3k5k1L6j70R9P8q7
-1721e3kO3l7J18J20m6o7Kq6oQ8K61q5l66k7O4M1JpJ5j0n8Q0P0l3j17P8m7oJ16p6n5O7J96
-1687A96j60j1M2n7J47k1j54o4P0J40l6O2j84K4N9m5j03K8R5k3oq1l7J15qQ0j52L2J77o2l4
-1656B9l6p8K6J03j00q3m9J04N2M7n9K51j8J7q7j74K8M8K9JL2k7M6j27k1J8OK2Q1N3k8r0j08
-1623i2L9l6R1O6o4n6J16n0n4P5L1J6k6J3K4kn2M4q3J21k9j99K7P4R1o8j60J22Q6j7j17Q2
-1591A3J2q1k2l7N8K2k1K57j42k31J04l2L1J05P5n2J5q8l7m4R8K6j14M9P9k2o5PK26o4l6k3
-1559F6o4r2J13P3l1mq8p1J24J13j80R3J84p0j82m0Nn4J5O1O3J05j17k8J85jj22o7n3j1L7
-1528c8N8K4q0k9j9K5K8J15q4qr2J64Pj18P6k9m9n3J5N8J53p5j1m2J0p0M3J04K6Lj39nk0K8
-1494b4JJ1N8J3Qj5Mm4j15K3Q4Kj20j0J25Q8l1n9K4N2k10J19l6K54j16j79N0J07q1n2J15N7
-1462A03p8JM7j15J2M6P0j48p8j7J48M4p6p5K48j51j02jR6J3K2l6K5ko9J35M1m5l6R0K8J1
-1430A51M9j75p4J08J5k3n7o6J26J19j28q1j8l2M3K2r3J61Jjrp2L4j9J64k6j36l2JM8p0M2
-1398b8N6k9L5j44J9J39K23j55j40qR4q4k1P3K02o1j18p3J1n2J66q3QJ03m4n7M1L3J34k96
-1368e6J18J9j55K85p0j47j48J34n7l2P8J61O7j76j0P3p0r8P0l9J54J49j77r5Q4q6o2J26N4
-1339I4p4j9j9N6q4M1R6j21q0K0Q0Lk4RjJ5N2L8n7L4N5q5q8l7N0L0J14rl3p7o2J41MJ6j42
-1304f4K8N8M2p7q5MO7j1Kp4j0M1rlj8J97J19k37j05O7J7j6n4M9l0O8j2J0J2K3n2O0p7O4Q3
-1269G7L4r0m5O7R2l7O9l0k1N3j44O3q9j13Q5O2k0O4Rj19j6j2k8L4PjJ07P4m5r2n9J63k3%
-1235G6L0j48l3J00Nj6M1O6J19j53m6M4r2J19k2q6k5JL3j2O0l5j45J51l6J4P8j08Rm8k7M7
-1203c9n0M0J50o6J7m5R8j10J76q6j63J1J21O6J3j09Jj02J85L4k13J6Q7O5p8l8l7k0K8L3Q8
-1172G3K7q2P8N3q7LL9j46j09P2O6N6K3J78j42j44o5n6J03N1Q2Qj10J4r1R0j04J08J09q1j47
-1141a31M9m7J37J73m3r7n3j9M8J0j22PJ41n5P7Jn5j35P6O2lJm5p2R3L7P4j35j08L6J34j26
-1109i0J10m9J0K13k6k06p3K8j9jJ04j63J77Mk2k6n1M8Q8q7q1L3JJ66jl9K4Np1Ok9J27J3o4
-1075E9n9L8J17p0q4R9k4j47N0J32P6l5j72Qn6m3N1l2j2J14K0l4m7Q9J02j97L9RK8l8jR8L6
-1042A14j21q9J24Mm1q1P7N5j16k5J03J38J61O4j56k37n5M4l9O0P2J18j11k11J34R5O6k47
-1014a00K7L7J30m2n8j2J7m2k3jJ6j1J24oj06O1o1J8P8n5q5J79k2j26N8J47m7j32J33J42j12
-983A26j73M2R4l0J1m9p1M8J8K3l4j02J41J59j64j25L8mn2J19L0l4m2M4Kql6o5J4Q8k2p0k1
-950a05QN3L3r8N3K9k2K2k3J09m0J10lj04r9J51j1l0Q6p0j2K7N4j56L7K0n9O0J32n8qj16Q4
-917E4N1j48j33J31L2o8jJ35M4n6m1Mjp0k0j6R6K74o1j45mr3k4m0J63ln9l2nJ54K9k32P1%
-883a4J07J60p7j72j19N4M7p4R1j2m2N7L6j05q5J32O3j57N1o3M4n4M6J45P7q9q9j9l4j0J51
-852D6O3om2L5k6j2O6l8j71q7Q5L9j7J18Pj9N8m8l1o4L5Rm5rP1o1%O1J5q8J46o2j34J9Q2Q9
-816H4o0p5M8J21j64k1M9rJ3m7%J35J52k57P3j0j7k9l1J33o4m5kL7K4p6KL3k2o7K2M2J25o8
-782B9p6jK1L2n6J23N6q8n3l2R0J38k12m7m0O4M4j5l2m6J32l2k0K8k4J63L5q9Mj30L7mo3Q4
-748B0m2p1m7P0pN6Q8l5L7n3M9J9r1j36L2J22n0K9J18r4P0j03N4O1p7L1Nj8P3j16k1n1N6J7
-714eP1m6RP8n7l9o1j3M2j3mM1nJ2J19j26qJ00j23l8OK7n6Pl9J44j4Q8L4r9p3o7Q8J31M8k11
-678e2Q2j07jJ18O4q6m5kl0J16o0p3k0K06R0j57j00M5P4j22P8Q8j16j0j0k2M2K3n4M0L9p4
-646c6OLm9J9mm4jJ91J14r3o3K2o7o9J25r4k3NK5N5J46j08m9O8k3j10j0j4J26r5O1O1J39r5
-612A19k10J09M9MM3p3L7On7n6K1L4o5qQ2Or8R7K0l0Jr5N3N6m6l0J3j3J94Mr4l7m9O7r9M7
-576Bn0J15j17o1LO7J52q2j16J3P4K5k2p2%N5J26o8j13Q5M8m7j61P4K5J5M4r3j4M5L5R1L5
-543A13q3j04K00K34l31n7J05mq5P6nj26qQ6K9n3p2n9M7M4J2J1n6Q0j5L9q7J21P3n7m4l4J28
-510A18N9p7j84jOj3J41M2j17L3P7n3k4k6m9J19M1j5p6N4J32j16J1k0j07k2l1pM1L4J54L9
-478A63O6n7l6p2j03qM2N0pq0P0R1j3j07k6M8Q5j37j9n0K81q5k33nL7R5O1j9L0l5L0j2M4j19
-444c0q0J10k7K0j8j3L0r1L0m3j5M2k4kL0J49n8p3m6R7N6R4n2j61%K1J09Jq2M8L1K5j47J3
-410e6J32j09P1P4p5q4L1K0j2j25M8J15n7l6Q5k9R8P4k62J19L9o8P6m3K8K4j91O2P3N4m7r3
-378f4K9p9O2Q8l8p8Q2R6k0l5p5q6L1l0N9J8qL5k5lR7M3p4L6K1J4j2KJ16Rq2q6j12J8M5M6
-342D0j3L1o1Q7ro1o9j7L0M1L3j13O7o0J7O3K3m2K3J14j29l6l9J80j4r3P2Q8R2j23k02J13
-310C3J87K6j08o3J6j4j08R6n8l7K0K6j08J5M2p6J23k4j13N6J15J7J0o0o7J13J27j50r4m4
-280a02K8rOR5P1j45M9O1N9pJ2n8N0p9m0J9m1J38j05l8L6L9J64N5k34n4J29k3j37r5P4J16
-248C4J4kl5J2%Nq8L5J08j64J49M1j18P0r3k7N8l4n8M6J43J78j32q6JK75k27k06J78O9j5m
-216A27j03q7KP6J82oj37j17kJ16j61K2P7l2K5p9J29J33N1j11n4O1m9r9J41rq3oj1K8k6j20
-184a22N0M4pP7n2J8k7N0k7o8J93j0r4l0l8l7O0o6P0n9m1J39o9m3O0j1k4J06pJ14j06j29K2
-151f4P1m9j7q8R2j7P2K4P6k3j12KK6%j9P8j20K7j9P3l1k7K8j8J0J00o5n2M1l5L1r5Q6P7J1
-116G4J84lk67j10J72j25Lj14J71l1k4L6K65J3k81n4nR9P7j01J72J61k25j00JJ2Qp1Q1kj28
-85a12J7L8P4p5j7j9L1j1R5r6Q7J09N8j75K8L1O2j91J02rr5K4rJ4M7K0Q0j47L1k3mk4M3mN2
-50C2L5m7q7P1K4J51j65l7q3J35MJ5P6j8j58Q2mj2k6k2kPl2P1k7p6%j4R8p5qJ06K8O2L0j39
-14eJ76L1j23j94K12L2j14q2Q5K0J4P0J3m6K9j2j9n4j28J27p7K3M7k7p3J47j3j04jN8K8L7
17G7q6J8q2K9M2J83j51j16qJ10j4K0J94k03k9
32a6
##PAGE=	F1=24426.763611257483717
##FIRST=	24596.97802734375,	7686.668670654296875,	-0.52669763565063476562
##DATATABLE=	(F2++(Y..Y)), PROFILE
-2014d5J16J42k08p2P3%o3P6J4p6m9K2K7KK4J30j9K8j14N8P4j85K2P1J01lj89J38j7o1L2j7
-1982C2q1J62r2j20L3k7M0Lj6J22O5Orr9l5N1m1Qq8L1M9Oj6m0k1L6p0P2O8j58N7J05j11J16
-1948C8On7k9P1L7o8j4o0Q2J97mk48J35j4j83J47LR8Oj93LM4O5o5n1O3K0rr8J35j08Q2J54
-1915A85j76o2k2J02P0k1N3q4j90J38P3k1m9J7M4K1M0j75p5J94q1m2Q3P6k07N5O3L2q5o3j6
-1884a23O9J1J26l0n3Q6qj24K04L0k06j1j6Ro7P2Q5k4j68j5J90r0l0J59j00j69P9J96m3j16
-1854g7j2J57m1oj34J20O9P1j10r8O8M3j13P5O5o9j02k5Q0N9r6K61p2p7mL0o7J7K91j38k68
-1823a03O1J32m5o0o2J00L4r7k3J0o3M0R2j6k0l3n2O3J8Q6p1r8J68j8k5J70j42n5j8o3Q2p2
-1791h0Q1o6KLj8K7l8nP8j7J05O8j8J2k9qj28j9Mm4K3J04kk5k5Q5l3p4J6m7l5J56J24k49J61
-1756H9L8j42l3Q6j3q7m1J33k0PL1kJJ3j2q7P2O3j00L5OK9j8j8R9r6l7L4k5oJ0k04R7J41m7
-1721dRL7n3J18J11r5q6P2n5M2N3K12p9l50r8J58Rkql1mr5O4O5K9j01J09k8m6J33q6n2M5K01
-1687A94j85KR9j62J91L4j91m0K4J59mJ9j56l1O7k7r9m0J39O3Lj11n7J39k4M9j02K5J43p1
-1657E0k5l2o7JJ08o3p7jN0J0O9j21K34j8O0r3j63K5M9K3L0QQnj33R9N3o0L5Q0Ro5o1q8k7
-1622i8n5J06O7k1m4Q7p3k6J65K3l6m0J6M4j6q9N6j14J72n6j68j4P8J00j05k5P9N0k0r1Q0
-1591C2n3n7pl1P5jJ1K43j02k04l0K0P3J00K8n2M3o4l2n9O4P4j22K2N0k6r1P4K11m9k5m9l9
-1558B7j56J77O7q7m0l9j5J19J12k00P7J81k0j74j17J4k4J2L2R3Q9j16J5J64nj14q1l9LK4
-1528b1K8qOLr4K7N5J12q6j6l8R9L1r6Jm6N7n1m0Q1P5l6K9n2qr9P5Q5K9K9j36n3l6R8j3k9
-1492c8O8J8K2j3j0n9j07J4J10k9j01K9R9P0m9o8J0O2j25J65j57K32j02j57j7J32l9JR3N2
-1462A06o5j7Qn7L4l7J09r6q0q5K11O2j15m0K39j56j89J02J04m0K6o5O7kp7R7N9n6p9K06l
-1431A71kO0j54r5L3L2mo5l3J11J20j02q6m9k8j3O3o4J36K0J0kq2O3o7K16Kk05j5n1N3NrM9
-1397A8n1R0j19k0J22K65j70j45pO0n0K5L4J35m9o4j33M9o3J63q4j2J12m9o6Q4M2P1k76J48
-1367F0M6k69L50l0j65j12Q8m0n0N8J35L4r7K2M3o1j32R7l1J06J35j39n9N8j29MJ35j8o8Q
-1337b1m0M6m5O2Q6j07m6o3R1L4m0Qj1MK3M4L1K1L0n6o8o0K9K6Q3Kk5p6l4J40j3j1j52L5P2
-1302aP1p4r3Q2N6n5o2k6L2jl7j1O8K25R9k29j40M0Ll3j9M7p8O5O0k3L6P4j32J8l6J02N2K2
-1268A02p7o8M2J66o5J5k1k0O9j19L3o1o5J11K7m3O1P0j58q3L2m2N5jJ8O5L8m6m4n0J47%L8
-1235A26Kj77J4J12o1RM8L8J33j66L6K0k50K22jj02%j8L2rN0l2j16K24n8j01Q2o8j0p4m8O6
-1203g7l7k3J53mM3nQ4j27J60q2j27o0J50J25k3p5j3j07J69M4k22j6J15P2j01n4l4M0j0%R3
-1172E1O4p1K6L6o3K5L2j55o2mR1M2P7J47j97r9q6L4P3kJ14K9j22O6j53qm2J19J38j06q7M9
-1140d4m1J42J47j4r2j21n6O6M9j08J5J05m0J07j0q0j53R0P8OK4l0j45O7N3P8r4n5r3J49r4
-1109i4R3n5L9K06l2j91o0Lk7P0J14j48N3M2jJ9l4N0K4j51l7N0k9J64K0j9K4lp6j7k7J44M2
-1076A56k1r4L3Q3j06r6Q6J9r7m2J78Q6m2j65J0o4m1M3o7Q3J71k3p6l3O4R7j72K2K8J2k4K8
-1044C6J00J0j09j11J19J5q4p1P4J8j18N1Q3J23J79Q9j98k47j9K0OQM4J36p3k32J01P9K5j94
-1014a40J34l8J30k1p4Pl3p2J9n7O2J16J20n7j57J08l9m6J11m7j07J52J0j20NJ76l9j75J67
-985I5J53j33j40k0R0qM9l2q1N3K4J4o6j01J26J49j43j27P0N0j07J23L6m1j03R0K5on0q3K
-954i2J09Mj17K4o0J20L8q7N3m1n4J0k0J10N3Q8o7j06oJ47l0q9R9o7j1M5J7n0O9m2m0J9J30
-921A56m9l2j24J47N0j80p7Q3L0q2j4J53K8o0ONq5p4O9l7L9K23L6j34L3r2j00pJ64k4p8l7
-889f4K1J71M7k84J32N9J18J03j10j70r4J2k4M7P1k4l7M3j7j12M8L7M8j67J05q9K1Kk5J36
-859DL0l2k5l1l2k7J61O3Km8P3n5k7O0l8j76m6J04Ll0J34nm6P6o0l2k0J8j2l0q5R0l8K7P0
-824B0M0o4J00k2j29J5R2J16o6q7p7J16j38N2k1j4K0j5M1M9J98k12KJ9l5m5k2J72m6p0K1J9
-792B9j2q5L6L0l0o0O3nP6o4k3Nk5L4j3N6K0o1k4J8O7P8j79l6P5L5j0o7MrJ01lr6N2M2K04
-756B23oj50l3j32L4K5k6P2j4r0k6J6L8J13O2p3K9jP0L7p2k41O7J29n2j04J51l6Q5q9jR4n2
-723D7j8J4nJ00j23j0o1P5k0Q4o3l1J24p0l8m2j08J30L5m3L7M4n1J33j25l3R3j30k5K2ol0
-691i4oJ4J45qP8mj07j26k3J39Q0J9j38oq4L8J34L0r8k2J5n7J61q8p1n2K37Q8j52j40J39Q9
-659A30j19J3O6j46j5N0J4L8om8L4J4l7NJ5p6J4pm6m9J89J45q2n2Rq6j2J14o1o7J1J7M8Q5
-625A02p4m3M2j8p2Oj1J56j34P9Q2J70j10k09J8R3j3Mp2Q0Ll5r0L9M8j2n7J07Pr9N5ml8Jq2
-590h1Q8M6q8k7K2J2J59J2n3m2p0P0n7J4n8J29j44qJ1K5Q8j8q5L6mJ2k6m5J8O9J19r9j10J14
-556B9M7k7j63K1K2O0P5j37QK0N4P4J8q1j24J80K49l28o1J39Qj02P2j6j15jR6Jo7l9Pm9Q8
-523d2J8op6P6k7J19j16P3R8k4m9o0J00M5l4j26K1m7J3J55Rj25M4Q9o1k9m8k8R4L6l9n8N7
-490E2J06j24K9j3l6m4n5l4N5L2J21J8N9j2no7p3n1j9O0lm0K4J14M5q5k8K8M7j40n7L8K44
-457A86j46j59k9j4J15R0k8M2rO8k2L3j24j18J58r9J6L8j6L0j2k5p8l7Q9k0J1j3J04o2j0p2
-425a13M3O6J34k9j60j1J1J03K9j07M5M7Pj49KJ39j03O0P2o5r6O8L8j6r5j3J16j0j25Q7J9
-394fR2M3k57J69J1n0R7m0O0mk04JM0P2o6O1J9j14L4Q5n3m0K3J16J8n3o8n3nk6Q6Qj8J4j8
-359b6j5R6L8j09J0N0Q0J4n6J33j7r0n9j39M5M2K0l1K2q3K17m1j06k4n2K4M6j2o6M9n4N1M2
-326aL6l1NQ0r0o2K4J71k6j09O7J02O4j37j85J86J65rj41m4j3jq7P8j5l0J1J4j35mM2l6J36
-293B5k0j30N6J15J6Ln4n1O2J56j36q2m5k0QJ5Q5J00j73P8Q9O7l4l0n7L3k9l5K8o0J10j01
-261a1J7K9j7J35P6k09k6J35n1j67l6M0Q5k3L7j4QLJ3p5O0Q1j92J60J4j09M3p4O8L2o7p8Q5
-228b8J39J57q0j26nK23j53k44J65M3J5L1j17q1o3R8J54M8j05j56oJ57j17j2R2r9J2p2J31
-199AQ5O8n7NO2q0j30Q9oo2Pj3L3p6o2N0O5KO4o5k1K5Pm4k3K06kj08K5j5p6K9l5N9k3j26J08
-162c4jl5M3k7OJ23MQ0p4j30kK4p4M0q9J29j7R2l5J01m2r2NQlo0M9p4M0lR9q5m8L0oN9Q7p7
-124A1p4N7j1K4j25J35P4mJ93j9l00n2J44j45N3q9R2l9oO3K54M9k47j45N3O5O7q7J67J53k27
-93H4q2m9PP2p8O8Mj27K1mQ2m0o1O6P5j28J23j05J5J32P1j49NJ6J27j12q7M1p3O2PL9rM0J23
-58A76j47J4m3k3j9Kj9Q1M5m0q1L8OJ74j45j0q8J61K0kJ1m6j69J22KK2%o0j3l6m0J04J3o1
-24e1o0pR1o2RQ5K1M6J0j00J59K4j25j21J95M8j05j07P4K0jJ30J4o3L6p2n9Oj77J34q9Q0P9
8F2k1j30J92J5j50nL5J9N1q0l9n0Q6k7J62j28k5lJ3j8O1J61k08N6
32B9
##PAGE=	F1=24402.447266102302819
##FIRST=	24596.97802734375,	7686.668670654296875,	0.65547138452529907227
##DATATABLE=	(F2++(Y..Y)), PROFILE
-2014E6N8J25k07p9L6L2o5K8J0k8k5rk0j1Q5R4%J6j05P2K4j52j1J11J15J5j60P4Km0J0m6m1
-1981c6J65j02j12L0JP4m2o9J01P9Q3J8j62k6L1m9k7p4L2Q8Ql1l6j6M6n3M9N4j12lQ0l3J02
-1948E8n2m6r0Q8O8r0N1n7J50J50n2k45J61lj64P3L7J22m4k02J4R6L4j30J7N8KJn4J55j32
-1917b6O1J35j82o8j2J23R3J8Pj26j22K4Q8j3n8N3RM2N5j65k8J17l0k8O4R5k19L7O5M5n7p9
-1885h2j14R8P2Q6o9LR8Nj48J87J04j85kk3o6l2R4M8p2n3LO1m7j1J37o4j53L6J65l0o2p7J93
-1852A00o6m0q4P8K0R9m4j50Q1M0o2K4Q9j00n4l2P5K3o7K63o8p5j5K8j05Q0L07j35k48M4J15
-1821A21n3r4n2J32%j18k7L6k7N3N3J2ln9o1L1K3J01q1r4J34j3k1J58j23m6k2j9J3k1R9n2
-1789b0Nn6L9M1m4j00J27j0P7P5l4L8k3qj15m7n0k3N7P8J4J1JQ2l3j36K2l2j04K01J49k58
-1757g6J78R0j55m7Q7qo9q0R1MK4QKMj4M7p7mN8j25N6N2P4l1o0K6o0QJ4j5M7l9j50L5J38q
-1721B5K9j5o3J10J27j11j27J21l8J00J2J64n7l13o9J31k3j0Op4Np9K1L8Q6p0J24k2o8J38
-1691I8r8l2j2J92j67K2J53k56J95P4j86Qq3J72M2j8j10r2P2Lp0j50J90J38J6j36n9J45j9
-1662C2j2l8K4R9r1k7j6l3m4J14j4j9qLl3P8p2J56n4P2r8q0nL2M1M1k8M2o0p1J73O3j20M8
-1628I5P1l0q4m4q5n9n0Q9O0Rk1N7j02O2K01Lq6m8L0O8m1j22O9j39K00p7q4Rk3J04j36J02
-1596bK9J6Nm0L1j30Okk7R3j4J8K14o6j58j21M8R7Q7k8n4O6k5k1p7M4J15j27j7J2k5qM3K00
-1562A82m1k8p1Mj90K08M6j21p0K4J9R1J10k12Q4J70J7j48j89J15%p9LJ00P3r3L2J40J2r7
-1532I1q6k8qRJ8m8R3K4j27nQ5R8q8k4K5L5L6o6o0l7J30m5r5J33j6rM7o0j1j20J06N7L3M6
-1498A33j33q6m6J42j4m1Q0%J1j8k8p4n7j1J25n3n6O0P5K9o0n2k4N9J1J70j87J37r3o9l5K6
-1466g9J1M6O7M0l7m2m0M8K5j15J29m0o9r8K10P4j36k3K18j31j83J07R7r5O1j06J13pq3N3
-1436A5N4j8j49K85ppL8j38p4m7K5K1m6J8Q5J03q2q1l6K3j06L6M9L9K4K9jo9P8r1K29L0k17
-1403A2kq4J3P3m5L2l2J40j20m9R2K85j93j37J5J4j4O9rN8l0jj91R0o7J51p9k0R9o2p6J15
-1371D7N9mk45J82Q1k49K59J1j54p5M7j7n8K6R9rqN3Lm8j14P2j2N8J11j00j9L1j68Q5J09r4
-1339d1n3M8l8J3kP8Q4q6k3j12P5N7n9J0l4jmO6Q6lJ6k2m1p1J8K9M0pk6p3J0J24l4m6j57J02
-1303g7L3Q9o0n5J13L9p5j03j1O4k0p3K1J36K25O9k19j66K4Kp7L6M5m9M4O3n7P5J16r5j41
-1272h4J9J34Rkn6n0j7K17o2m1j3k0P4j11J4j5%J21k3n0M9J15j68j77Q5k1L9JL6K0nk7k6q
-1238d3J12PP9k7j92N8J12j16N1L9qJ39j57J09L3l70K63Pj01J9n3O9PK5l8q4K79o8k13P8j5
-1207Al5j06p9R0j7n8J42N2O7M4M4j21J09o3p8j16J60J59m6m7j9r3J49L6k26j6J04O3j20n0
-1177g0j6Q2k9l2Q1R1m4k4J8l8L8J8j65jk3P6J3J08J13k34m9j08J63K6o9J28M7j04R7j55l2
-1146i4J8K9J44j31j5P4k7J12J01np5j41q6M7Q8p7JO2nJ18l2r5j46P4R6J5M2k5j28k0M9P5
-1114D3j5j1j75R8QQ0p0N2J65o0j50l1j5QP4J11j34j3K8L1M6oN5m8j94L0K9m3J33M0NK5nq0
-1080A1m2k5J51P0M1j15MK9j24q3Q0M1l9j43J99R9k4j39j0m9o8N3oJ47J47r8j00mK9Q0j52
-1049d0J6N9Nk0N4R6j9r1j16J18Oj16n6O2rk0L0N4Q5J79J03k18k06K7k0K7k6K3J32l9k15N4
-1017h1M7j4qQ9o1Q5k1n2K9n2q9P5q0M7K32J11j30j88J46l4q6J22m3j12J16K3j04k6J87k2
-987A06j74J35J54j33q3o6O6qP5po3M7K7or2p5J24R9j35r5J02P8j00J04on4j29J40L3j2n8
-956fr2J4R3L3j48O6l0J06No9N5j09r7J9J8J10J04L5j22n7O5J37pj70R1l3n0O6k1Q1P6j02
-924F1j1j6J08l9m9j14K01L4j86j8L6J9j10qJ44%n5M4J2j25j4O9n3nJ61J11j16P5q4j55PJ40
-892F4m3q5l2K3J83O9l02J90J13J28M3j45j52o9km8O4O5l0m9K9n6oO0m4Qj11J00l7k2L0k7
-860i1K7k7Q1J4n0j8l0J35P0Jo8J06n4n8N3m1j25k2Q0J1l7J08Lj00P6o1oJ5RqK8j29RRN5O0
-824B5O3m6L0J9j13NQ8J42o3q9j71Q7j9N4q2l5K1M8Q0o7K16j56m8L9m0n6l7J96l2q9N7J2n4
-791a5p5O0K7m8o1J13k7Lo0O0J0j04M1M2Nk7l8J5L0P8L7j29LR2mk3j26L3L3P1Nj56O8J13K21
-756B67m7j94o2q4K4J7ON3J9q0j6J9J0J72M7j06j0M5R1M9o7k15M7J12m6j87J21J3Q9o5o1J04
-724F5k5n2J9J3J18j12Ll9Q7n5Q3p9o2J37o7k6Pj03Q5P0q2K9R8j16J34j00q5P6r1PK0m2k3
-691a08j9J09J17k2N3k2j03j17JJ41K0j2n9p5K%J58jj10rK8m2J53q9o8n5K05R8j46j11J67
-660H4J06j16n2K8j27j2N6N0N0k6l9J3j8j7OM1q7K1k2l2m3J20J37n9l0Jp3J8O8j2o7j6RL5
-626eK8k2m0J3kkqrJ69j67Q1Q2K01r5j94j03J34k4k5o4J16pl1j15Q7K4N8r3J20Rp8K7n8n4
-592d7K6o8J05L6j12O%L3J17K1j4o1o4N6j5ol0Q6j62O2L5l1j5N0m1K9o4R1m1m3K9R1N7j43
-558b7r4J61L3j1j30J1nN3Q9j68N1qO3L0jm9j44J84K36l33l9J44L0j07Q3nj03k5J37j2j33
-527h9%Q7j54J08L6k2q8O2J2J47j27jJ26K2m6q1O6RJ3n1M1j11J5J51kj23O2Q6p1l1p0K5L2
-494C3L9m7m4O2P9j27K7L3K3q8q6m3O9N7N7j3O4M2Po0l4p2r5O3OmqJ22R1p0j9KOj05q2J16
-458AJ75j97m7o4p8J31R6k2M7L8Q6m6M8j28j54J82j27J1P8k5L2M1l1q2m9P1j6mrM3p4K8o9
-425a14PN8J49j7j37k0J0P2N2j22O8N0k1j41kJ29r2L9P2j2o9M9L2j4o3j6Q4J3j26MN9Q5J1
-392G7k44K08j6k7J11k1R9j0k15k5p0R1n6J95jj33K9N5p3mk0J31N0p3p1k3J0l1R4Lm6pj6j
-358c0P4K8j20lN3J27N7j30J30m4p7k2j35N4K7Mn9Rj6K68q0j33Mo9K3L0n5K8k2k5P5OO0k7
-324A0pN0m8p4O9J55l4j23K1J31M5j25p4J41J26l8j72pj7lo4P0L5m2k5j2q6n6L8K5J19j5j10
-291i7N7P2j3J7j6k4k4J72r9p2o1k8K5oO8J45j68M0J33Q4m9o0p9K1L8m1K1o9O6q4N8L3o3R1
-257H8R9j79mJ37q0j80L2J6M4n0Q0lJ1k3Om6R3N0k14J66pj03J3k0R4K0n9l2M1J18J31k2j63
-224E4JJ32p5k00Q9QM7N9j15l1q9O0R1Q3m5j71j1J78o5l9Q6j22Ml9Q3M9P8j7N4O1j06j49L7
-191b0ok2J1m8M4p3K9j3P2J4M4n7m9N4l7n7K9J87Qj11P0J2q8mKL8J7j04mO1n0Qk1K3J28J6
-155A03N2m9j28MJ8r2N3l5J26k3P6p8J08m9p6mNj2r5K3nN0MJ08j10o7K3J9P6N9q6n9N1J0R
-120Ij43J53O8OJ96l4l16mR8j42J24o6mk6L4O1K27R1j88k03K9L1O3q0J52J51k10m8n3m8J20
-89D8p2M9j8r7J0%P0qm6Q6J19k03J05n1j12J40P9j11k1j5J97k3j72Ro4P9L1N8p1R8J37j50
-57H1ol1k0m2m1m0R9M6j5o3rjJ86j21Np7J87J8k9m7p8j25J41kM8J7r0k0p6l6J23N6l0j09%
-22a01N8o1K1P0K6L2j4n7R8K5r1m3J36O8q4j17M2J6k4J90K5p1N9j27j30Q7j30L9n3J03R3j1
9G4j68K08N1j55m9K8oO3n1j27L9J21r7J23n5M6j2q2l8R9J09j95J16
32D2
##PAGE=	F1=24378.130920947121922
##FIRST=	24596.97802734375,	7686.668670654296875,	1.333202362060546875
##DATATABLE=	(F2++(Y..Y)), PROFILE
-2014A15J8Q2j79n6lN5m3J5n5J0K4m3l6o0J14O2L2rp3P6l0q0p6J45J22K2j15L6nmj6q3%J67
-1980A29r7n3k6J7Q6o9n1L4O9J41N5k05k4Nl9k3k4n6J38Lm1l4rM2j1K7K5m7k6PL2P0j11rn6
-1945a31PJ02j21J27o0J99J22r2k42J77J1j39J4O6J18r4j71lJ38J4r2J5J1jK3l9J67j50K3
-1916aJ13j95P9n9P1J05P7l6j40l0m5L9k1k7P0k9K3O1j33K8K3K7k0M9J07k12%P2L4l1n7r4
-1884a52RJ43K8j11Q0R3K1j58J44J71j41k5j0j36K7J07j7j21P8K0l1n6K5J13k3j05KQ1k0q
-1854B8j19K12p6J0n7m3J2J02J6j61M9M4k3k3R5j08ml4P0qn4K40o7o5j5L0j27J22K90j14k00
-1823B2L3P9n3r6l0J13l4j23lM2RL8L3N6L5j15r5J4L3J13p7j04J00kj1J32j09l7jJ7o7M0J03
-1790E5k4oj10J13K5k5j19R5NJ9P0m1P9j8mj07p7j12K9P0L0L7O3K9Q2l2j97K4J2l6J13J45
-1758A87k59J56J51j53n7P9Jn0r3K4K3M6Pojl5J01o2r1M6j30O2Q4J17qj06l2m7M2QK5R4r5
-1725B8j02L7M6K1N1q1n6P7J63q2j76J42l8J52j9J25k5k65m5R0m8k4K3r6J8qJ9j9P2l0J18
-1694F8k5p6J31j10Lr5J73j03K1J93k82J39R0j34O1j56J22Q8m8n9j11N3K8l1r1N1J82K8j45
-1665c5l9J39J9q9QK4N8j16m6J4J4p7J05L3J3j7j3o9P6jR9j04N5r8K2l4j0O6M2o0P1r8J5J88
-1631A55O7j65N5N7n8p6m3r4n3l5N8N9QJ6K4j35J70K01k4j33m5O5R3p9j50Q2j40J85q7J0L6
-1600B4j17J01j24J56k1j3M8Pk2k08J00j2k1J02pOJ66m2j22j28M1J02O4p8o3R0K4rr7L8J37
-1569A22j23o2l0j3P4J7J95m2n0q1N4j62J81J8j36q7Q2K7N2J10k19J15J43K9j01k28J78K1
-1541H4j55j5Q4N6o4L0J18M3o9q0l0k6rL9q6J49L1j39m8J31O1r2l0Q9j2K0l8r6K7J30l3j36
-1509f6J75q5QM3p0%j01R6J6M8O1j24j07j7J28j0l5R4k8k5l1m1p5N4q8J23o3OO6N8oo5J9m1
-1475h3jJ22J60j55K4q4k4or8N7O8M2L3j3o3o8J46nj59J22Rn5r1J86P7j36j8J83q1j42P2P0
-1443H9j24J22j64J60j8r3K3K8L8j64K55J8mj1j29k2j08j8N0LP2N9O4n9o3JO6r0j22J59m7
-1412b9J6M4nm1P7r1K10N3j82J4q8n6J11n3RQJ79j40q0O1K80k13j17M2k2K0J00n0nj6N3k32
-1380a43J30o1J21o8k8P2o9p9J25P6o5j91J87J01j67J13M5j15m5J9Rl1l8Q5j3J0Q1m0l5n2
-1350f6J0MK1P9p1K4Qq6N5N5j58l7R8j8j9K5Q0Q7n6j5j37M7P6q3K3p9J8k9J04R0l3J2K1jp8
-1315b9J2L2nl0k9p0N3J01o1p9m3J33p4Q7l7oJ20J7p6j04rO2k6r4R3J49K04L9k09j84K9J2
-1283b2r5P6K3KK8K1q4J25J38o0k73P3J52k4l3l5j5q0K36l3q3rj8O0j17J3L1P9J15r0m6L1
-1251H6J44j49k36R3L5J3lM6j8n3K2m9M9P2nJ10m6j87Q8J01j47J02J9o7J35j28J51P0l19J48
-1221G7%r5L2q8J35J3rn0n5L18p9k92P1M4o1p4r1K6J6M4J1Q0Q4P1Mq1N1m7l3j15J10J72n5
-1188A34k5k0n8J32Rk25NP4L0j32J0m1J16l3n7O3J01ro3jj0L9jj71O7OL8m2J15R2k38J0m1
-1155a26J76j7j39J28N9o7J10j24J4k8l6J35j41N7R9l0P3O3j5n2j18p8j9J13o0j7L6K9J10
-1126A35n4r2j22L7J15J8N4k8j03q0J6Q4Q0J6j85k0J19P8p6N9J25j16r7Mj7L3N6R2j29j8k1
-1095c7O4N0L8N9j13j42J1Ll4P8N1K8K9mp7n8k3J32R2J16j19m2l6j22j8N2M2Rj33R8J09J4
-1063A17j04m9or4M0N3J99J05j70j13L8rN2j35J5R6Lj6P1Q4m4o7j04J10j3j27m1M5j8O2jK6
-1031EL4J64J03k23j06M0n3L5m0NJ16j0j80J9ok2J23M1m8J8l5jM8n3n2O4m7K1K80R7k00j77
-999d0J60m2j04J16m3j00P5J6p9l3J88jj35N3J41j20k1q1L0l0Q6L5m1K4L6l3j22k6J35L1j46
-968g1l4J29Q3p0J10p7q9j05J53M0j8n7r6M0M9N5j44R8LQ0m6m6M7j52j35J42RR4P8k5j55J01
-936iK5J11M7j86OK3j09Q2l5J82P2j46K0l4O7l5m3q0K27%j60L8oj0r8j4Q9k4l0N8J6q6J5M0
-902A3o4j0J06J26r1J11p2j55k0Q9n5p8j5L9J49R2k79K06J58J44j2j57j17o1j2o6M3P4l0p2
-872a6K3p7P7O8r7l7j3K8K5k8K3j9p8qJ61Pp4mj6Q5Q7j4j02J25l3q5M9n0m5j6L1K8l3P9K2
-837G3j52N1n0L7L9KOP5j23p3L4Q1L9P3k8m8N0r7pQ0J69o1p3j88K3Q7K2j17k6OR6R6j38J91
-803A49j03q2N7l4o8k0J67l2j01J01J3r1n2P4J8p0o5J54l9n3k8J17Oj01k2P7j8l4J2K3l7J03
-771B1L3r0J9Q9n2k7j03J1N7N6j4j49N0J61K14q4k20p9N0Rn3J6K7N0l7k6L1l1K10M5j28n6
-739@P5J05N2p6j50L8Q8n4j80L4O2P6l9j19R2lo8K4K8J25q5K0rQ6o6P8r4n5Q7m1mM5r6K5J01
-704A02j09J4J50j75J32o4j59O0oML6o8l6j8K01P5m3J3l3p2l5k4R9l5m2J6r6L4j4J77l3j24
-672g3%L6qJ11o5n9j1R7J16j42n5J69J18j11j06pq8JJ2Q6O6m0k9nn9rRO1r3O4m3j7mN0O9l6
-636EKOl3K3pK7m1n0JK2ML4k4k4J7N1l4mJ66j87P7N7K19n2j63k31J58k9k8o1J44j8n1p5J06
-601Gl5J27j04J17Nm9K8j00j00Q1o4J14L0r8O1l0lP8L3Rq2l8K3K5j9J6M6j90J28O2q6j09J17
-568@k2%r0J86o2l1K1J04j4j69p1J98K3j3r0L4k6PP8j82J11l8O3k9k1%q2J38J84l24N7O0O0
-535F0j03J04J2j04n1J88Kk07L7J35j70K9O1l4p0K0Q5J33j18o8J29P1m2j00L8k8M7K3O4j65
-505b2j6J31jj03R3O3q7k9q3R7n1M9m1l8O6N8j29J2J29L4j42j14m4R1J04j6n7Q1R3%n6Np3
-472Dj20N3oNJ0R4J12o6qj8k6l4n6J12J02k33M5q1j29J58Q1rL2J00Q7r1P8j27j67J66r4LQ1
-439E8l5K1P6lq0o8N7k4l0NNq9L4nnJ8J27j5r5l2M2nO4j20J11K8m3r7NR6r6JQ0O6m0L2jj5
-401B8l5JN3J8r1o9O1P4j8j59J64m2j0J17PJ35Pk01j5o7o2K0K28j0j40M1K3j00K1l5J31O7
-369A42r3p8J3M7l6Q7Jp8k6k5L6M1J4j02QK6J43J04j94Q7o2m5J7q6L1LJq2%R5K37j00j45J7
-335bl0j6mj4L6o7L1M7l4R7l9j2K7no0P6J39l8j30o3J84K3q5J1Q0P9n2j96M2J6j5o3P4P0n3
-300E4p5n5K6n6L9J8O7op2N9Qo5M6L5%r5J69l9p4r1jL4m3N2K01j17q3J89J05n1p4j20L1R2
-266A08n4Ko8K0n9P4N7r2N6R6j46QJ26j03j02K8J0On0R6qK5m7k6j5J24K1k07J47j2r9qM6N2
-232FJ0j6jmR2J04L4j85J3L6k0j26J3k6O3P1r6J6m0J3oO5L0j56j4J75j5n5N7j04Rj1K0L5P9
-197F6MQ1N4j22j46j3LJ7J3o1J0P0pn8N3K3J8k9m4M1o8n8O0J46J3j05J03L7p6qJ5NO0p7l2
-162a2N9p5m5J4J6J19K4L4k7j30M2K1j05M7KJ32l1N2r7J07n8p5j5J7k4p7LL9M3PR8j01m1l
-128d0L0N6K5r5j8K9K2nj44J37N8L1J95n2l16L6O3r2J59o3p6oM3P8J89J20j16k27l7QN3q9
-96d4J35J52j80ql4j08J39n5K3n8l6j5M2M2J2j8Q9J50k28M7J3j52Q2O6p8m0n9K55N7j59p5
-65d3q3R1O1O4j25J85J13j50k2rpo8q4n3J09M0J5m0m9%J78r2Mn3K05Po1r0j07l2J18j1O2K6
-31I9r4k0j10KQ9R3Rj16rK4r4L7N6L8L1m0k6J8L2l5PO3R0n3j12j2Nl4K39M5q0Q3j51k28J72
3A8m7o2K7O4R2mj82J92R4j42j00M5l3N1Qj69Q7J35j59P9N5P2k2j16q1J02M7j69J44
32B6
##PAGE=	F1=24353.814575791941024
##FIRST=	24596.97802734375,	7686.668670654296875,	1.5339136123657226562
##DATATABLE=	(F2++(Y..Y)), PROFILE
-2014A32j6L9j33j3j6M1l1K7p6JP9q0k3p9N8M2O8m4j1O0q2K5m9N3J08K0n9K0k5L9l5j34N1
-1981d3J64q2j5o8K1Q0p4j0%K4J60R2k19l7j5oK8j1q8R8Jm5l3oL3M6J1k1K4m4l6N3L0j80P2
-1946i6J9m0N6l3P2p5K25J14j08k11J45K9j11j8Q0Q8j34p4m4J33J4ml0o2kL9j9J71j63k9R3
-1915B5j73K23j02k0J11J49p4j36L4j6l3m8K9N7n8l8O2q1P2n9O8k3M5J13j81n9Q4Jj0On2o6
-1883a50J81j5j41J17P8L9j59J04K13r9n7J3j85Q3J19q9j52J88K9p1j11P5Q6Qo1j5Lj6L7j39
-1853h7K15o5P9p6j51L1R5N9j30k4N7lm8P8r1L1l0O8k8n6K16q1n6oL3r7J05K43p5j34K3L3
-1821A28n7p9k0Q8n5j16K3M3L0J5L2R8Q2j62j60RM0J21o1j13O1jK8J05q8l8K7K6q6M8J06J0
-1789H4l1j20J43mKj24O7J9m0M7k9J12j5Lj09j09k4J7J6m1O1J17M8Q7k4k37K3N8K3O3J19k49
-1757d7R0K08j45o3P5J1m1r5l3L7O7J5k7j3m4J42m3j61K9m8j7R2J50M7j46o3n8N5K0P9J14
-1726A87j47o1M8m5K5P4j42N2p0K11k6j98J29n2J83l4R1Rk18j9M5o5l3L1q4K7L3J1k8L7J1
-1695a8R5m0p3J16j15M1j81J50jk4K14k60Q3O9n1J08j34PR8o8j0o6K2J3Ml7o0J61L8j33lJ28
-1663G3P8j39%K6L6j19q9M0N5m4M9N6J6j6or1O5M7O4j35L4r0R1m5o6Q8M0q2R6j02N5J80O6
-1630B31j86N4L5p2m5n7q0l2n5J12M0n0P4k2j14K13J84n0j75k9J13J07j19j52P6j10J24q7
-1602g2J00O5j69P7n9J16o8l4R2M2n8j42O5k4j4R8J3qQ9l5q9j05N0R3L4r2j00J16P5%j14L8
-1570b0J39j07o6m1NO9J1J89n2q4p3R8j25J53lj29p2Q7K1LJ14k15J51J02J9m1k11J75L7j99
-1540f5k5N5L6m7L3R2Q2m1o8l3m0k7Q2j06J61J9j38q9J88Mr5l8J44l4j1j4r6Q3J06j4j56J80
-1508A28j22K9K2q3K1p3O8l6R0O6j15j13M1P0mk4J00m7p4n3pL3N4j26M9o1P2N7L6j4n2Q2m2
-1475b8pJ27J39j02p3p0j9J7j01J3O7K6M0j0p1j5J48l7j55Q5M3l6p4J46P6j15k8J40j7j00
-1445IK9K5r2J68k26J98l0j08QJQ2j02J15O6Lp3j16M1r0o5N6K0J16L4J1k3l6L6J02p3j91J62
-1413E7j02%N1j4j2N8p7J81O9j14K2q2r4R5l1qK8K16j66j14L6K52k11j02O5m4N6J12q5l1j7
-1382fQ1j93J17m2O5m2n0L7o8n1R8Q3o8r2J01R4q3qO5m9l4NL9jj06J07M2o0Q6p4k0Ol1J%M0
-1346a1o0P5j4J9Kmj25p3J16Kk1K2O8R3k4j4j57K0R9j14O0q9K9j5P9O4p2J6P0N2q2j1M2m5
-1312cn9qm5M7O8r1o7R8J24j47K1jL3J10oo5p3RJ8l2k5J02J21J68J7j99j88M6K7q6R4rM8J1
-1278E8l2q9J72J32m0l48J17J49l3o2k4J6j22K27Oj05pj1L7j18J2N6J60R8j66k9MJ60j10j93
-1248h5QR8J0k0M5n0r6R6o9O3L9k9J23n3j59J04P6j47J44Kj29J13q4J50J17k32M3j7r5L5r5
-1217i4J97Lm1p2k4L33r1l31O9R6p7k1q5p7P3J07n9N6P7O5j2rK3n7oj00M7J66n2rj6kJ23l8
-1183A62k10K1N7k4j43J27r4J19l4p4N1R3J5q1j7J0L2j8j36J09L1Or3R1R0j93O1j1J67n0j93
-1152a29J22O2k1J00p2M3r0o8J10j32J23J17m5K2M4l2k9p3p3o6J20o5l5L4M3Q8o4o3q7MJ11
-1121aJ3N6l5q4o8o9J29J50J4j71m9J32P7q0O4J16j81n3L5mM9K5N8j34Jo0Q7L4R1O1j63r0
-1089e0oj2j6J2N4M4L5mo2n9j0P4J06J91j09r5r1j02M6K0L6M8r6j9J13N6o7j04N3q2k3J03
-1057a6K32N3k11j30Q4l5J5r6j1J34PjP3N6o0l5q3R1l4j05l2K9%Q4k4Pk0J36Q9k16L1K6q3
-1024d5M1l5j5R1K4j37Jk2K9J04Kj6n4l4N1M5o1k3N4j7L1K82O9k48j26J49n3j05J02n0p4L8
-992bj2m9j3J80J7r6j3J07j07L5q2Km1N9R3m0pN5n1j63M5J31lj37%J37O9l0J41j36j58m8J20
-959CN7k5m6q7N2%O9j03J06L2M5r7k3K3j59j22K24J2O9Pp7n5J53l3O5J15j43j11O9j04K9j
-927e6K12O5j62M5l9J3l5j1l9K30m8j00Q4m7m9o1k0mj9K5K7kj2K6J4p0MQ5Q0o2J31n6j34m2
-893b7J4o0n3OQ8N6J10k32J83J95J60o1j39p1o7k6r3J8R2k8r1K8q1J24P4j26m2L9o0P8j5P
-861@rj28Q1J44j7r9RJ1K7J08l9j41J24j1r1N1o4M8j4m1M6k5N8L9j47nOK6N1qJ9J01j12q4
-827h6K1J05J9O6j6r7N8q7k6Q0J90o1k3j60k9R7pr3k8%J06R4j43J41o1j27Q0k2p7M7Q5n3r4
-794a01J34J4j07k7P6jq7l6J44m7k7J4R9oo7q1O4j9J5L8K5r9P8M9n9K5P9r0n5pl4N2M9m3o0
-759i8NJ57J85j08k31p9J65J6j02mj0P5K1k8J2n2K11M8j34q3P6J11M3r3n6L5N6p1j60qJ14
-728A3L5j9j33L1J3o4K8L7J12m6M2J9P2n9P4j00k0pOJ7N7j02kJ13j17qJ91k12J25k9j63k1
-696a17Q8k8P0q4l8J0K39K9n7l4m9j8L1m2M5p7o1P3p2J0J4J68o4j38RM4J8O0k4l9K4k2J37
-663A05j44RJ63J16j04j34qr2J9l4J09Q0n6j6j0r7MlO4r6J35o0kK7J3l6k0L7K5J3K6r4L5k
-629b8p7kK1K1N2Nn5K0P2m6MJ52j96P1J7K17J0j19k29M4l8J8o3J50k7q6N1N9j06J67r2J03
-597I0lk5M4j03q5P1p6J27L4q7J03m5n8M6M3J9r7mj9O0l1O2L6j92J47R1j45n6R0n2n3m7K06
-564I1p2lOR5p0j30k8J65L0l5n9O7m0l8L9j73J70o1N5q6l0L2jQ8J35k32Q0m1Q1q9J16K2j09
-531b5o5K23L2k26M6J45j69n6P8l3l0k9J44J07r2q3O9J15m0j20J9l0N1P6Q7j93p8J04jn7J25
-500I4K5j04k1o1J43j42O6k3m1O1M9j24J3K23Qj95j03j2R5J26p5q4R1J10k1n4M0o1j05O4l8
-469e6k1M3O3J11p8Kk7l4L5m0R5M2k45R1p1j32J52P8j0jJ69P8j58J12j19j53J12k6oO1m0m
-437B3R5N3n9r5M4m2o3J7j2r6J2J00k4j0Q8j6n4l5P9j09O8r5J45rm9n1N3O1j16o7R8J35j1
-404E8L6m1l2k0K2L5J6o3p6J5N9l7q6J10o0lJ13M4J55K9j62j0p1j49P8J90kj40M9J3j18J9
-372b9k3J10O8j06n7M5Q6n1O6jj00l8m9P8J9jp2J8J4J27J39k13rp0PM8k5mk8Rn9mJ37J95r4
-337A33j58L6K3o4m5N5%k9L9po9J42p0rJ6K8m1O8J25m1j19j20K04k0k1O4J4K9m3k03P8P3k8
-304D0p8P8Q7n3j02l4N8n3N7rjJ0l1N9n8j30Q3Q0K5j06J24L0q7j28L5M6m2L7K17n7k22K34
-272A09J28m6q8j62P0J13o6k5n8j4l8P1J00j12N7N8j26J4J03j16j2K5J0k6l0Q9k6M0l8n9j1
-241f6J44mj77J05Nr7K2O9k6j5N1K1n0O9P8P8j83J9j6k0n1l9ORO4p5M5K7J9m7o7J06j12j7
-207a25J54K6n6Lo7K7Rl6L6O7J7Q3M4j24j19m8J7L0K3K4l7J11n1o9J4K7j6Rj4J1q3k1K3J03
-173hJ3r4J24N5m2J0Km1J02n0j2L6r5r4N6j9J00K6K6rj26J06lj16N1K5J38l8L1r7J07q0q6
-140bk7M3l2k4pM1L8LP3p2kk5L4K3j1j03K8OK7j1j41J00M9N4J81p2l01Q3N5k9J54p4j17NL7
-105a6J03J48J21l5k26j01lL0j14J21J54j44K7j7j41J34l5or2L9l9R4LK3J3P8J64k21k1O3
-75A04j40L1L6o7m2j4J94J12j22j40j08J13P6N8j42K55O9j48l3QPq1j31m9J21L2L4k3o8kJ58
-44I8n7j1k5K10Jr3j15j24L0R9j5O5L4o4j9j34J4N1J19N3j00j7oj54Q2L3M0L7n7j0m2N4kK0
-10ej0J10k0q6q0j8k3K69O9r8R9j30k21J29L4j03O9K2P4jj63J33J48j25j43P3m1J3Q5j25M1
20b4J31k06M2J58P3l0j04r5N4j6j14J20
32a1
##PAGE=	F1=24329.498230636760127
##FIRST=	24596.97802734375,	7686.668670654296875,	1.3839870691299438477
##DATATABLE=	(F2++(Y..Y)), PROFILE
-2014A19m6Rp7L7j2Ol6L4n6qJ26j15k1r3RK5R8p9P0K5j22J31j7m8O0J3OOm2Q5m2j92J12J49
-1980A14o1%r9K9N0n5K4lj6J45J22k09p2j5L5P0jj08L2J0l9m3nK3J06Rq6J03o4n9N9%k56J75
-1946h5L7rJJ7J7r5K17J17r3j69Q9N4q4l1P6M3j54L4o9R1L2O3p0j00j2J0K6J59j64p7Q1RJ87
-1913A48j42j23J14K10r6j28P1L5o9p1O3N5q6j07N9k3R4q9O2l5N5J09j21j32R5m4J2Q8k8j07
-1883a31J97k6j37P0N8N3j47Q5K21p2q0L4k11J39J16j44j13K05K8p1j79J32N2K3k1j3n1j9
-1855bO4j41K02m5J23r3k18L5R8Q6r1q6O6Km9L9m1L9k4O5m2m8K05j13n9LM2n9O2J83k1p1R
-1822A20j7o4n6lN7n7p9ON6L5qM1J29J33j92k24qM0J31m4j03J1JQ1P8n5m0K7K2o3L3J17K4
-1789A29o3j04J34k7L1j18M8K4q2RQJ19j5Rj18j18R4l3j5m1rJ52N5R4nk40J8Q5O6M5R6k34
-1757fjK49j35o3P9K2m3r2o8M2Q1K5n2l5m4J66k0j90J0K3p9O3J73J11j69p7p6M7M2J29J14
-1726B26j90k5N7r6pQ8p2J15j96J65L6j83J08p1J74l1M2L8j66J1J0p4j3Nn9M0N0j1k9K4M9
-1695A5P1p3o0R4j10P4j47N0P8r7K10k14P4RM1J38j07m3N4p7L0j6J4j9K3or2P5L9j08M3J14
-1663G7J39j53n4L3M1o6q3l1O9MRL9nKJ9j01M6O2K5j37M3p3J08m7j14J16L2j00J16q3L8J64
-1631A35N9j80M9%p2lp7J9o3r7J90K3j03J20o5m5J78J62p3k05lJ54J08j42j27L9q3O4o6J65
-1601F1Q8k02P1kM5j16n2J36O0p0o4K3l6nQ2L7j5j2m4n9n8P9P0Nl2j14O6J16Kj14K7J26p2
-1568B7l1l2j2K7J8J73o7j18l5J15q7J34j5r7n3N3Qn1J21j97J72N7nK6j60J29M6k04l8L7O
-1537e3m7N2O1J14k1n3k6m5m0J22j08J44j1j30n6J85o7r1m4J73l4m3Nn4J05P5J8j63J41j26
-1507a7N6Jj08M6m6L7p3J54M3j16j10J02PJj2R4n1q6mL3N9K6j37k2j9O8M7mJ0k2J08n6K2R8
-1473A29J15n0j52n6rJ5p9l1M9J8O4l0n3M7J01n5j23M2N8j7n3J00P7q5m9R5N0o7j4k6PJ62
-1441A80k75K23m0j26lkR8m1k4J14Pj21p1O6lk0K7o6J32J6m4K9j0N5J27n6k14J12j16j2N0
-1410hk7OK9o5J58P7l6J8o6j05N2Mj7L2K33j83j49K5K13j77j04P0n3R7J07j09j8k8P4j34J02
-1379A8j4qPp2Qo0j3L0Q2J9n5j1O6j2q3P1L0m3KO9K4j55J19Q2j12O6r0%M6m3j7qml9J05m2
-1343c7J08l4m0l7j01O2J1j3J0N0R7J0j9j57j5J23j38J11k8j6m5O2N3j13LJ27J05q0n7N6p1
-1312a3p8M4mj4K8j21M9J19J28j63p1L3L5R5k3n6l1M4m0l9N9J07N0J24Mj86j74O7M5r1J17
-1281D4m0Q7j5q2m7J87J06m3l35J19J25j4p5l0L4j33K03L2j17LKK4q4pL3K26P2k37Rl7J63
-1250A73n6j21o6J27K9m0L4p5j10J44n5K5J9m8J15n0j18J11L5j12J58nj66O5l9J12J56j34
-1222A08j8l0j11L8n9K19j4o3j12J4L22j05l30P5J32p7J7r3j49J35J32j05L5L8K7RP9L5r4
-1193E5%p9k4J52m3Nj1O3J27r6j87K6O5o7j07J86j17O7l1r0N8O5K1q3k6K1K2l0m7J08L5j9
-1161A9r9K5R4j34J02NJ40p4k21J26O4OP4j4M9j53o0N9j06J77J31o5l5M4m0j0l1p2p5J06p9
-1130d7n9O3J2O6n4om5JO0%M0l8p7Qp1J25J41j7j58k1J08P0q6O2J30k07l3M7J5P3j9Rj39K2
-1096b5p1Q9J2J40O0j91m2k1oj5l7M5N1M1ql7m3JJJ07K54r0j44j12m3N1k1L4P3n8p2R7P4l5
-1062E9j67J19n6q5J23K39mk00r2N6n0j6J6q0J32J4L2N6J3o5mn7N9m3n7k5J3J9P1m2ln6R8
-1029A7O0k07J77%j11N3k6j8N2O0r5KlK4N9j5J6j00K9K6J7q5J2L9NN9K61K7k70l9J13o2q7
-996a0Q5o4m5Qn3j2K6J62K5n8l8N4j04P5p7j1Ol2J47o0l6Q1m0j62O2J10K6p4m8J14M3J0J85
-963B95j65k26j6P1Q9m2k6n4L7l7P1n1J00N2Oj35jpj47o9K41K9L8n9j10P8J29p0PJ79p6j80
-931d9P1o1n7N5J89N9j49O1m2m0m2L7lK24j02k5J21q5q4j9j9j21M2P5k6n1O5M1j0o9J4P8K3
-898A01l4J30m1j02n4n7n9j8K0J23l0J15j74J34K21J67j03j00k1p8m6j15j2J15j9r7L7p1J36
-869F8P8j43j4M7j41J16Mj2Kj27J08J41l0j22J6M6k4J22o0j81J13mp4O6q6J37j1j23N9j5N1
-838GM1j00K8pl1N7j8K5J04j01q0K5J30kM1j2r0L9q5m7R1J89m9M9j43o1M2j7pp0kJ00P9j19
-804FJ18k9j96J05qq4J14J6r9m0J28Lr2qO6k9r5J6R5m9L8K8P2k1l1j09Nj5O0P1L8j01pO1k5
-769BK8O1r3j14R6o6K7M4n6J1j3J28J44j16k20oJ74K8j20k7l2O4P8j4l7n1J74N5j26q3N1J02
-737I3K4j10N6L0K1q9j21M2J08k9qq9n3L7K0k9M0N3j6O5L9M7m0O8r1K2j13N9K8M9j13L5P9
-704A14j05l5K17k26J19j1j11p0J03o7J07r4j8M1K32j3n3p6p3M1O9m5rj07l7Q7m4PL2J33r2
-673A6j41K2N3K0J2K0pM8j37J54j41P1J49R4r5j27K9j20Nm1R6Q4p2Lkj05N1k4J1m4J46o8K0
-640b0M6l2j18j6O4N6N0L6j34k5M5j01K6N0K8J4L3q0J2P9l2J0J28j87N8k6J96P2o9j88q3o5
-608a73J33m0P8l6n5J04K0q4P9o1Q9lk3N8p4n2M5r3J33N4j07J27l9r7J3M7K6r9K6o2Q8m3R5
-575G4M8j88J55J20k05M8N2j13j22N2J48o2K6j0O5r2m6l9J39N4o6m7R6l8o0k3p8J51p7M0m2
-544d0op5O2M6J48j38L9q9O2o5J05J9j06p0K32P2k00M0J27j61j07P1rMl4J41P6n3o2k9J54
-513A54m8j37J4RK7R4J04j90j36P9j2J4J29k5j11qJ6J24k17P7mm9M4M9q4P1K33l2k36l7kJ05
-481A5J12j12n6O8P3m7m7O4m2r0Q7n7n4O0M9R8r8Ok7rP5l6P7Jk26R6l4j34J19J06l3k9K26
-448B01O8k32J37j04j15L5N4j9L3m2l0R9J33l0j29L0o7r7K1j8n0PJ45o9NN9j5l2l2R2j25j2
-416i9j4J19n0l4qJ00L9j28o7N2J60J5N7o8o4j6L9K8J1m4o4k6L6m5m2O3o2j0J05R2J46M1j13
-383A49j3p2j50P6J29K0j32L3K8j06j5OO9N3j01K0N9J06q0L2jj10l7q7J07K4rn2J2L0J01J46
-351B35j73j29o6N9O1K0l3o1L3k4JJ25J53p1j70O8O2j06o4Q4k8L7K5o3q5J76j16RJ2N3k9O0
-319E5J08m9q1l3Q4r4O5P8m7j9j4r6jJ31m2q3P3Q8m4p8J0J5m4P3m6o4L5ON6j16r4N7Q2M3p2
-284e8O4Q1j06r0MO5j4M0J68lk20J54J49m9j14j64J05J01p4n0m6l0k1N7J52j35Q0J9j21J2
-254d4P1j19P9K2J2n9nQ5n9M9op0k9J48k0j40M6N1r3N4Q1r0q0J27L9r6N2N6J05j50KLq2Pp4
-219a27J15q8L9n4L0J02N1l8k36J63n2k6J28N3m3o3l2N9K2r1N6L8L3O7L1j14p9l2mK6M4R6
-187G4o0R8q8n6k7L0n7M3K4nm9j8n0P4Qn5J19M7%L5k1r8J44k2K5J8j07j06O8n8O7J9K4Rp8
-152b9J43n7j11N7L7J38l3J5q9J09j16j00l1P8l3K1k4L3M2rM7m1M1m6M6j1m7j00N9qL1pj45
-119a40Q6K2N8J47r6k64J42N9J6J35r4j29J4J7J28J09Q9N1k08j37nrj50J23J44j03M9rj45
-90a00J19j4l8n5N7m1J31m4K2M8N3J60j90q8R0j19J9J4q1k6K8J16J36q1j65n8Q9N6L9j09K69
-59B37L0j41m3RJ7p7j55m0J30K2L9j8p7oJ43j6l5%J98Mj17j28j22N4P6j1O7N1k3j6j69J7K0
-26h0J32R6o9k0m5k04J49lK6M7o7Mm7Q5k3oo5J27Km1q1r2j9K71R3j24J02o8j29j3J05j05Q8
6B6j5M9lj10L7K05j10j75R5l4k9J60q7kJ11k30L0K13O9l6p3r0nn9l7M3
32e7
##PAGE=	F1=24305.181885481579229
##FIRST=	24596.97802734375,	7686.668670654296875,	0.68888753652572631836
##DATATABLE=	(F2++(Y..Y)), PROFILE
-2014E9o9Ok4Q4jl8n5K8qjJ54j38k5r9J2qR6n7J03j6j19J93Oj17k1KP3j6n2J30l9k02J29J24
-1980I4l3nj23M9Nk2M0pk2J26J38j79j15J3M3Q6K1j15l7K5k6o3nJ4J56K1j54J72p4q7P2j1
-1948cj90J25J3L4oJ8j9r4J66J21o0j31M3Q1o5l4O3rj41J12q4N0N9J00j03p3j4r0Q9J28j43
-1917e7j0L0J04J30j69j64P2K29r6j26R0P5p4p8R0N6j19j18K2K1J02q3K8n6P7R7m8j39M5k6
-1887i5K0J19k6j38K08k1j42OM0N9j20R2J99o8q8M8k19K03Q9j66m0J50K2m5k10J61RK1J3J2
-1857I3q1k4P0j29J71l2J41r7k16j4J21R6m8j12N4nj9j6L3K6j9N5o5nK10j54q4J0O4n0K1J33
-1825A28L6l2j4o2p1l0L0K1l6n3k7Q5K6l7N5J50J79j97k45m5M3J16l4p2m8M3R2M1j9l5J0J3
-1793A1l1L2J34J1r8q9J07l1N7j02L2K0j05m0P1R2j3J3j33l0J39q9k5K3m0N0M4J00K6k01Q
-1762e7Q7R0M4Q1k14q7K62j19n2Q8L2n2q3q8L6Q1L3o9n5n0J70Pj78RM2p5kJ77J59j69q4r3
-1730a29K9O3J63J06k23J8N1j01n8Q2P2J30j94j5Q4j49J06p5J22j6l5O1j12N1np7L0l7n2O2
-1700d8M8l4j0J0Q0P0j17o6P0r0Q9r3N5L8j67J78j31Q6n0R7J45p5n0np9O0K8J4n0L4jq9JK9
-1666b3r1R1R9J84j46j15M4O3rq7r4P4M0j6Rl7L4M6r4K2L9k5j09Q8o0R0m9j32J45J6j16J27
-1634Hp0qJ52M8j33K5n3o4M0K3K2r2o0J80qj13J36q5j1J40J36r0k16K7J70R8j31r9k0m7QM
-1602h3J71R5k26R6L6l1j61n8J67N7o3%nm7jN9N4j3j15o8k5NJ15M3rN9j15JJ21Mr6KJ03k8
-1568D4%m3k3lK8J43q3j37K9R9m9J20k1n2n1J0jj11J35j63J60J6k6Q5r2O7M9j75n3L9l8o4
-1536a61J03K1J26j7l9qm0m8J49r9J15m8j20QJ57j42n2J7Q1j7o6K4JJ03N3O0j68O1r4Q1pj39
-1504a05N9j8J6j4J53rj37r6J57m3j3J7P7m5l2J8K3P0J8j46k5m3O6L9n3M4PJ18p7N2O8R8j2
-1471B32k15l8L2k2o3m9J2K9R2p2rO6O1m2r9J9N9ql5N4Q8o2p4O0R9m7m8n4J13J16k99K31m1
-1438H6j48j7K1R4Rj04J21%j04nK2Q1MOj31J25Mq2Q4PN5J42m7k28O0r9j2M9l3MRo1J38P4K6
-1403A50Pm3j05K5K4k0L4K19j83j81M3J69j17r8K0m6J38R1j22Ok2N1r1R1J7r1P6o8Ko1m6j0
-1371a41Q1J14m3j07J7M1q9N0J01o6NR5M6j54O8J07j28K6q4K4O3l5l4pJ8nM6p9J68n0m0J5
-1339B3j31L0Nj1J0L5R1L8k4j21n6J29j06J16L8o7r1M6P4r2r0J85J43p4j10P1q0p1Q8K2p1
-1308e1j9r9R8J25J39j65r4L4lQ2k9o5RQ5q2l2J24J06m9Q1Jj66j33P0P3j26J41n9J17n1j22
-1277f0L8J65P5o4k69R8R0K3o9n6L9j11J78K8j31K8K0K8m2m0rK60M3k91P2r0J50Nm5q5J02
-1246H0M8n5K7r4r4J43l6j9J9n6J05n3p3J11j7n8J43%j60%j1N1J75l9l9k8j34M7qK07l0o7
-1214H5j62N3K88j18k77O0J52o3M3r9j82J60J38j51M3k5k4O7J50O7j29j2o1r0J28l0J7j0J23
-1185A41J41j46j67J9R4p4p7K15j38Kk9j00P7L0Po7l5K0J3k1L8R6K2m5p2l5P8p7J33J5J12
-1154A70r1k21J45P2pL6L4L8k03j8rp5K08J43p7q8N5l1J1j2p5n8R0p3k9M9p5O1qM4Kk7J9j5
-1120a5Nk9m0N4k8J07Q7p4j55J8J02N4r6N6J49j82k5L6L2J05p0m0j26K0l4M8jJ69N9k00Ml3
-1088d3Ql1m5J8N0M3j8Kk4j2k7P7K96p1j84q3mL7n8J3R0k5n9P5N8qk11J65k8j00Q6K21o3j38
-1054Gj4m1n2j5J21q7N3K6O0L1l3o8J9l0K1l9Mj3j0K2N1m9mm7N5Jn7J53j9j30O0k1J2J0P5
-1019E2n7J4%LK9j3K8p9O3l5j9j16N4J9K0Q9K29k7k67P2N3o6m6O8r0k4oq0K6N7J30K5j6k7
-985F3jj18R6o7lP4r7J35q4o2J10Qj20MR2Q4m5q3O8J2M6K27j73k48j3MJ32p1kpJ0n0N7j8Q4
-950D4O2k8j41J3k4j35n7K54N5Kp2n8O8R5p5n2K25pj89M4k9q0M7J56N7j15P4n4p7o3Q2K7K19
-917B68j48M4J47j14j10J9pk25J11J00o0j25J34O1k8o4J0P8j7k0J13l1o7n2r2n3jK4J43q8
-887e0R7j09Q4K26J56j38n5K7q8o7j27m1J42rq7M8n3J22P3j50J4M0j79J17J8k6J6j13R5J56
-857A39k3j43J6Q3n4J19o8k17J12k7l5Q4j03J90%j83N1lN1K9n6M6ro9N8j7K1Q6r5o7M4J48
-825A08k3Mj7l8J2q3n9R8J59j2J11j43p8l5mJ01j30j7R3N8r0J26lk37Q5Qq6J67l2j51N7Q0
-793B9k6n0J2L7n6o8L3M1k1P1L8M7l3Oj08q4rR6J00N5q3o8M3J6K5L2o0q8P9o7j3K7l1L3k2
-758f7J02J02j09j74L7J54L8j16l9j6MJ26J2r8l9J08O1j08n4%Q1%j16J66K4j6r8o0J15P5r5
-727@lm1m5O0M2n0M7k0l0Q0M3J9j9N5o5O0k08J02L1K9j17J31mq6n1K19k19J12j1n7q3Q7r4
-694h6J31q7OO3J93m4k5r9j05P5Q6l1n4j29J2P4qK8J7Q3j12j19L8O3rk2N1L4O0k30J55p4O9
-661DJ27N7q4r0P0j20m0k0M6Q2q6K5J6q9Q0mk5J1P2n9M5O3r7j00m2L8Q8P3N3j30q2P0o4K9
-627h3N6Rm8N9j03J2Q7J%R7j57K6n0J56J19k3j25j06o7J51m5Rl7L2P8j2l4m5l0R0J8l6M3l9
-593Ck0L3j04J17Q3j44J26oj11k6M6L3q5M1q8J02n3J12N8j68J59J44k55J46K8j83j81J64N6
-564B7l9L5k1K5o0Po4J29P7q8n7J20k0n8q1J1J22r2K7jMj32N8J7K20j05op9J5l8O9Mq7n9K01
-529H1J16j44K6Q9j49j08M1K9K1j8J02M8ml0j29J77o4j46K1N3KQ9J08j63j23N4j3M1R5p2r8
-498f8J7P8P9k23L6J1n8K0N2LJ16K07o7k51J5qJ25Q3j33j0M4%p1l0P2k2p2J10p1p7O8M2Q0
-465I7j10jk3L2Q8l3O0k9j72R2Lj36M3J48n6l0K46N9k88J43q6o3l8J20l3Rl8m6R1K24j5j66
-433I2J4r7j18J2k0%O7J20j36O6L9j4k7k9P7j04j01P1P6q8QL7J18J5j20l8NJ28L6Q1p4r3k4
-400b1N1L1Kl3m9m9Lm4k3K9j0m3R0J38J01L4o9j8o5j17O2O7N2j19j8N9o5o0L9J0K6o7J14P1
-366A09J05j22mjj07k2o4M9N4pm6oN5Q5J21j01j79m6N3M0M1n0o9P9k1kR9J12m1j77J09P9j33
-333hn6P3l9R3Rj10o6J73j63M0J1P5k3N2P9o2j5O7m9j73J63M9r5o2K7Pq2J71n4n5N0P1k9k6
-299D3K5l0k9Q8r0j13O1L3N4j38L2J2J8L7m9L1R9j23l4k8Q4RM6R0L7j74P1J69p0j55p1Q7N4
-266G6p7o4k2m5QM7J81j45P0J8j04j6M4j21J50K5J0r1K1Q9j04N0L0p1l0J34k8r0m5J33q4N4
-234CR9j06q2R6N0j36M4M1J08r6l7M2j42M1p0K04j51L5l3o5J76Q7l1k01N4nk8R8O3k2j10j5
-202h9R0L2j50J02nM6M4J4r0m4pk8K9O5J38p7N7j09l0n9L5n0J5N9kJrj11M3j4K6Q0kL0N6l0
-166E6j64J85OO3Oj15r2O7p4J0NK5M0J0J22j23q3N5L7J28j2Pp8J03j56j03l0J20l0M7n2K5
-134EM7k2K9k0P9o6O9l7q0p8O8j4M1mj46J14k6K8R8j21j65J64N1M1J20j13j19K7j9J46Q2K5
-102B04J29j70j43j5m7j13Q9R9n8N5j5j16R7Ko7K4L2l5J53q6J3Q1K1J37j45j38R1r8K8J4j09
-71h6QL3O7J28m2j39k2Q7J7Op2K51J5j29n2rK4n4j11o0J19J2K7k7q2j2J40K9n5RJ71J7j32
-38G6j35r2O8J9MQ3P0Kj2j99J3pJ35J31l0j9r4j63J50m1QN4p5K4m3J16m7o1n9J16lJ2j2q6
-4i7j17K18J11j51R8J6n6j28J52j00J09m6K4nm1p2K54r8j96R3k1l4K04n2l9P0k17M2K01P2
25A94l4m3p9m6p4J7m3
32a08
##PAGE=	F1=24280.865540326398332
##FIRST=	24596.97802734375,	7686.668670654296875,	-0.20927958190441131592
##DATATABLE=	(F2++(Y..Y)), PROFILE
-2014a8q2K9K1J20Qp8p2mN6J6J57j51k0r0L2k8O1KR7n6q9K13K1j50j15qJ37m3o4J69l3j71
-1982a33J06R3Kj9j48Q2m2J5L0j7lJ28J49j41j34M3RP0M9j06p2K6j3q4j1RJ84M5j97K00o3
-1951E7j11P6j6j20O5l3P3J8ml8o5R3J10k6r4J6J02n3l4M6n8r2J45r1J6Q9J11j32j5oj31P6
-1919b6Q1r9M4L4J27O5j80j00kJ55p0j28J05Q2o1o3J07N3j50q1j4L7R1o5lq2J10P4K7j30J1
-1888e1M3J2Q3l6j56K05j8j45n5K3O6n4Q3J56q5p7N0j91K61L7j72J4R0K1pj69J24m0NM1N0
-1857A08r5j7N9j10J19l4J42q1j59r2J43R1rr7K7k2K9n4R9Qk4L6r8O2K23j90j23K2R3o0k3
-1826b7J04Q1k0m6r8p7J7O6onm9o6J23J1p7O5J65K13j80k40l7O0M7m0l6j08J18N7j2J1j5j5
-1794a6MON1J45k4j26q9P2j1Q3q1J3J2j22p4J38L7pJ1j45J19J31j42k7P5m8o9K8Q2O8j32l
-1762d1O8R4M6O9j81j43K41r5k8R5M3n9p7j00J3P0M1p0n3p6J46L8j39K3K5m8j6J35J62j42
-1732D1q1j16J8O8J80R8k36P4K2q5p1K6K17J34j81j68R8j12J22p2P1jj35Q7p3J00Lp1O2n6
-1702c7n7P1L3l4J9k3J02J04j47j12M5k4M2n1P5kj75Q2J2N4l0N8J25l9l4n1p6Q1O3Rp1M1k0
-1669C3p6j2Mr3J30P9K05j20j63N5Q2L7r1j44R1N8m0j1p4P5P0p5mrp9MR0n2N1o1r9J47qj20
-1635a20J29p2n6J55O0n7k7j40k4O3J25Nj05j7J52n0j10J57q3j6J06J08j05k00N1J57Q9q4
-1607I1r4q3Qm6Q9J45Q2k41J43N8r7j54JR0K7m4M7j4o5mL5N9oj98o8R5pJ13K1lJ27j27oQ5
-1573E9Ro2l1P0J2J8o0k7j5L6R8j00j24Q7O4oJ05k6mo3l8Jq7P3j19J18j7l8J29k0RN0j23p3
-1539i5N2q3o1J41j4J15l1k8J6k7n3J59p6Q1q1j10O6J26k07M6M7m6Kn7M0K7R6M2J09j81m0
-1508b5k1P9Nj08nJ5J6P6J12o6j80n5J86o1n9O5N6l6J6J2J2P8K6j50j5p2O6L3r3O2K6J29r6
-1475B8O6N1Q8%k52JP4p8m5l6m5O2R9j13K7N3N7kj03J7N5qk1KJ06m4r7L8J21m2o6k5J56N3
-1441A77k93K18k9j65rL8P2M1q0N5j8pJ5m3J37MLj71J02lq6J18K2L6J45m4k40K1o7mN2l7O
-1408c4J7l5P5N5O0j0j0r7K7J2j7M1J68j60j93R1J25p1q6m4l0J67O8j24J2J1N0q6P4M5j71
-1377g0J50m7qq8p5%O7J67k7j66n3Q2l1QJ34r0J1J07O9j14k9J17j17k1m9L6N9j6m1KO3K0k7
-1344B3j16J87n1j4L0j47J1j5j7L0L2O6N4k4n2o9Q3n8J03R3j06j24J1J09n1j01J39J56o2j46
-1314b6P8p4n3J18M3j18n4m7N7J41J51j63q2L0m8P3k3r8L7J25r1rJ53R7j50N4Kj30q2M8J07
-1283F6j66J40o5J37r2j33J19J29N0q4k06Q4N9N7n5q8L6p8J64oj50O9L4M4j2p2l5K53Qk62
-1253e5R6j41J19O4K6p1O1M3n8K4j01p8J20k5m4L2m9J01o9l5J08p6%J07J1j21l4k1j1J60L7
-1222A20k9j3j48P0J7J82m1n4j90O6K42j19k01J8J66l8O2r3j90J44J29j92P8o6K1L1J77R8
-1194B47j39l2m7j13O1k0K9j4J62J60j74j53LJ28o2p3K54j49p1l0r9R6jj3k1o2KL6J5P3O7
-1163F0kn9l0n8J0J7J14K4J06r8k02J58R0n9pO5K0k32M2o5nJ50J54o7j26O3lL2k0q3k9Q6l6
-1130A0oK9j64O6O2O6M5p9j0k6l6NJ5M5kR7L4j40j56N1J15K8j07N7J59j34j5J2M3J40j21o1
-1098B2q0j9J4j1nJ73O0j97M7m5J8m7ok2M1L4l0N0lo7J2J7L18o2k12l3QL0o5l9Q9Mk4O4L6
-1063G0J4j85J40kj04M1J80j16l9L7j29l5M6J41r5KL6N9J1o2q0K8kj4j6N0J0l5MM1m5jk4O9
-1029eo6N9P4k8j27M9k6O8ML5k5L6j0k6K7lJ5k1N7j00m9Mj7rK9R3J92q3k42J81k4o2J0N9j26
-994e7k5jpPN0Q2K0L4jm1j44R7m8L0J24j14P7r5q6J24O9j10l8Q7J21l0r6Pk0P6K57j67k45
-961f3Lk4J31j08J6M0on0L3j6O5O1n4q0j1j5j04r7K36P8k7npk7N9n5j02K46M9j70K8j1p0L
-927e4J30N6p4Q8o7p9j10J10M9K17j68Q0J62j30j23N2J0k14N9J15o1j55J33Q9l7n8nQ5m1k4
-897C5Q7k8l8m0p7n0pK4J46q9L0l6N7J98J23j57j5O3r2q9j22k7J31Kp0N9l3Q7N8j40L3K2j43
-864i8O5J8l9M4q9N0J74Oj61PJ13n5J08o9k53J40m3mP9q8J76J7j76qJ8L6J4k3M8pp3N2OQM8
-829D1j01m0O6J59n0l9k6L7j2p4m5Q0J02M8J40j49p0p5PJ81j72o2R1L5o8J41K1k25J7K9r0
-798a03K01o4j70J39K7p9K0L1jo4j9%mM4N4M0K9m2M3p8r9l3P6J06O9n0q3j0N8J9rj4m0K5k7
-763hm9j2J6Nk5Q6O1q8j11M6J21M5r3m9j2m0J53M4j43l2L2O4r0qn9M7j3m1J89K0m9j05J4J70
-729H6L7j44oJqQ6L8o2O6l7p2O1L0j3kL3k9R1k73J23K8Oj00K44j07p6m7J97j99J07k6j1r3
-696g1R3j09J30n7K6P2J32o5K0r9j30O6R0lq8j44N9N9K6N5j3K9j22p0N3O8n9kL1P6O1k63J10
-663c9K2L2R6Qo9l8R7r0n4k4j8P7q7M6L5j02J08L0j6J8j0l6O8Q5j44q5k2j4Q3Q1P1j28n2N7
-629a4o0K9N5j2j10Q0q4M0R2Kk8O0j07k6k8R1J34J3m1o8p4J17n8m9k7R5M7m4J0j18k2Q8O4
-596D7m1j5j8J2L0q9O0J15j65R0M8r9p2M1M7o3L8r1J03n0J05N1j27J59J54k87K26J3k47j17
-566a42J74l1l8K2j5pK8k1p8J38P8r0q7J40J1m1j10O3R8j07J6QJ8j06j5J1K72r9l6n1j6j6
-534b9K1k2m2l5J28J58p3JM2j40q3K9N4L1KM5K4O0mk09J77q4j38K7P6j5Q4R6j21q2N5PJ1M9
-500A00j01o3L8R8L3j71k1jo3J4M6Q9J33J78q0k39K4j8J40N6j41K5L1p7q9kO1lm9J22q3q9
-468a02Q4L4N1j03j8k0P0R1k5M6o2q5J08J0j40m5J69o2jK17M9l05J26o9j0l5J06m0Jl7l8P8
-436D3L00k6k02oj27r3j3m2O3J19P1j96J51J5j0k5l4M0p4j61J44K9j11O3P8J03j1q8k4k2P2
-405B6M3R8o2j01l2N6L8j4k3l6o4l4mm9K0O2k7N1J37L3Pl9j6n5p2N6K2P4r3j04J01pj04O8
-371d4m6k2J6J69Q2R3j69l0mr6Oj1m0Q1Rn0l3P3Q7P8l6j42m2QNL6n4KQ8l8k1P3O8j0j71J47
-335F2P5j35m0M1l4J21jj42l0J45j96P9RR6j2L3L5p5O5J47j61j12J42j7j23r3P3O2j17J79
-305G6o3mJ3M4j5K6K5p2LJ01j41j19O5L5N7j04R9mj4Nn8J9R4j37L9n6R3K0M8QN6j08J6J82
-271B29j08j96P9M1k1p7m6K3r2O2N4J56j15qN6n7o2K9j02J54L3Mj10L9R6j39L1O0n8j2J06
-240D9k2l3j51K22o8K2J20r9o0L7M7j61M2L9Q7m0q4N9j52N6J9K00j96M8j6j00J50J17l6j57
-210f1JQj9O5O0jj08k4J01M0k04J56m4N1K4rn7k0J5m6L7Q2J51r1Mj11jp5L9j2n4P8J6O4Qj39
-174g6L7o4Q0N3q5L2P4oj67J49L4R2oj22o5P1o8m9j7K9Q9Q9O0j80l8M0L1J03K5J0o6Q4j87
-141a4r0j0J46l5O3q4J3M8k3K5j9R9q0J01n6j07l3N6k1N5pj30J43n8k2N5j26k5J18K3M7J15
-109A67j17r1L7o2J50P6n8J82j16j25l9o4l0M4K7j9M7l4o2P1Qq6P8J6l0J62j20OJ07j3J01
-78B13r6j68Q6r0M4M0j06K0J3M3R7pq4j0R9k0l5n7K13L5j09o2l8K7qm2r5R6MLm9q4j5J44P7
-43G9o2nJ32L5j39j25j6O6l1j5J09P2Jkk04jk0J22J48J1j5j45q1J27p6pN7q7M9o7J49n2j19
-10a12K1O4l3O0N3r1j53J24J20j66R7R3j1j59J36j03J32o6NlJ9j40K57q7k05O4qJ8J94j7o7
20C6J5j65N9J37Q4k7j6o9o4o9M3j16
32a52
##PAGE=	F1=24256.549195171217434
##FIRST=	24596.97802734375,	7686.668670654296875,	-0.99950456619262695312
##DATATABLE=	(F2++(Y..Y)), PROFILE
-2014h6q0O5M9J44Qj07m8n9R1L6J32j51Kp0M3l4K1N0Q7r0o0K14L1j53j93M9J21o0o9J74l5
-1983B2j46R6N6M2l0j80J20p1M5ql0L0J44J64r8j24N5m3L0O8p9o0Rqr0k4jJ90P0j96J68l0
-1951I1j20N6k2n6K2p9Q2O6l5m2k6M3O7kn4OJ09m7k8K6r4l3J44q1j9J17J04j55M5J1j21J7
-1919hK3l1O9M3J27J5j78k7l4K3k2j23J36M6n4l0J02M3j68l9k0L4P2m7k2j08J47M3Q9j11O
-1888dQ6J2K9n1j58J85k8j30j02J1Q9K6M6J03j09n5L9q3K60j6j94M0N5L2L0j21P6r1j7N9R3
-1857A12j03NM4r7N1m6J48n0q4q6O3P2L1n9km4Q1n0J30j1l3J2j31J30K29k19j59M2J19o7p3
-1826d5R5J06l2q2j22p3J09O6j5J7o0q4J36Nj14N4J69K35j46k19oQ0k7n6rj51J68J6p4L6J6
-1795gl9lM5P4J47o3j31j12K7L0J15o3olj22MR8l0mJj22K43J07j84k5J13n3j22L9l2J15n0
-1763a3j0L6P8N3M8j43j44J82n6LR1O1o4p6j02k7M4N0n7Jp1K8O6q8L5Mj3K0O2J14r6m4j40
-1730a68N0mJ85R4k13J41k9p6l9l6K99J29j59k27L7q4J38o7N7J2j34Q4j18J34K6n3P3o4m5
-1701e7N7RoL2n9J19J60j57j66J9J5j3k4R2k8j14k5J22pK5rQ2jno1q3R2Q2%q3N2m9p8K2j0
-1666e5o6J05N4K03q0j75M8Q8O4q9j66J20N1o8j4j04J10R6m8l3n5q8R4P8n3Jp8m3J31l4j05
-1635a11J22q0l2J30J20k0q5j09k5K5J58k4r7K2J14r9p5J75p6n2P7Q0j18j49N6J21R6j7j19
-1606Hj28N9q2J50J16M8k41J96O6j45j03J7K8k0k9Q1jq8k7J8N2Lk01O1J28p7O1J2K1J50j22
-1575A1J4K7K1j6p1L4L7K1p4j9j4M2M2j14m3Q3J9L9R1j4K8q9q3J6j1k0p4N6n4l9J56M5k7N0
-1541G0o1j02O6j17JJ04l0J01n9j9L6j2n7J58m0M2q9j00Q8R9k40J40M9q9l7J5K5JR1L5J53
-1510B22j92j39P8L8L8q0n4L9K6J28P5j06k30K8J59l4p0O0L7k4L4kLQ4L8j49Jq2N5K4j00M6
-1478d9L1J46r0M0N0Q5j7k54O0P7j22j4j4m1M5R2j19OM5R3K2j27K4O1j3ro7J20j6j08K4J18
-1446G9m9o6M1J34rk26J50jj50M4QK2N3k2j1l1R6%q6J49j9K3j84P1kn9J25L7LJ36m4k57Nk8
-1412f8NN3m0K3M3nRJ4O3k5K8q9N3k3j1N2R1j15j34J05R0o4p1n5l0J70M0j25MO0P0j06N7O4
-1378A33k42K11j9k4j14p5J5N2J76nj78q2P5j0J0J30j06J7J01R7n0j43J14r5o4OL0M4J0l9
-1348b5J5J01M5q7j29J63n2J4L5j44j3m7JN6K8K5N0j9L3n1Jj1P1J34j21j26n2J39kr8P8J47
-1316A59n0j34O2n8l7J41N5j50p4l2KJ68J56j67o1M6q3O2j1j40M9J63o6RJ51P9k24P2Nq8p2
-1285f8K1J39j56Q3n4J33j33m1R1R4M1p5j87Q4N0P1m8j16K8m7J58m9j62J08L7N8J3r5l6K15
-1255A57l5r3J0j64N7J15Q2m3L9On4K6r5o7Q6k5l6L8k9R7r9NR9j29M9N7K8p5k2n4rO0Q8nR
-1220G4j43R7J6J51m9l1j75M6J91r9j43k9J74qP5p1j95J05J12k13J16m6Q7o9J70J18j22m3
-1192I6m1j02k1k2M2l3J73J79j70j34l3J59m8p6K95j47j47l1o4Q9k1nJ3p7L3M0K7P0J7k6n0
-1161a5K4o7o4J13M5K6J35q8j83J45J08j24m2P4Nk02O8m6L9J3J60k7j44O2K8N2m7r9QJ03J
-1130F1NJ2j84M3J07Q8P7j33m1l6n6M1M3L1NQ2lj94j06K0J35kj14O5J61r7JrN1J67j68k5m5
-1097a8n9L4n0j8J60P0j87P8o0K3l8M2n9J9K6l1Q2J8j51P0j7L18o4k30J0J5K9o1q6O8K7J3
-1065b7M6L2L3j44J02J8j05NJ25j58P0O4r6l0K5J34j02j9M1K1Jn2j11K7K9m4K5O4L7n2l1N0
-1033b2l4Mk6J03n5N1J5k9j03K1l3J26K5l5LN8k5o0N6Oj5M2K5j60j8R6m8j9K7M7J51j26q8
-1000d0J39j04m2O9M9j38o3J9P1j1K4K7J1Q7L3o4j72Q1j3P3J46j19L8r1j04J08J16j19n0P8
-970C9J26j8q5n2n2R4K71j48k34M4rQ6j34J2P8on5J1l5N5M8o9J2m9mn0q6J11R2k9Q6Oj27N2
-936a9n1r4K01Q6j41K8Qo2l7J07N4l8J06o6n9j19O8N9K18j58P2J67j33j23P6L0j85k1J25k7
-906G2j10L8J22l6n2k7R4n2m2O0l2j5k3m7n2mJ9J35n7o0L8N3J47P6j44J2Q0r2j14n6K5M6Q
-873A0n5O7j5M0K9j08M4no4J3nn1Q3m2j6J61M8j68qJ23k3J04p6k28J22kl0N9n9J24L5j52o3
-840a08N3j4PJL7mm4L8M3k%j07QN8J69q6q4k5J05k9o2j6M3M3J07J32j52k6m2j8K11j76j30
-807g0Q7J2n5J45L8j86m8N0r4K08q2j19J55j3j46J07N0m3m1Ln0l1J15RL5K0n2P3k2n6o0K3
-775c8P4P7rp8o3R5J1n7K4kj1L6p4l2K6l8k6P3K8o8n7O2P2M0n6n5j4n5J40P8j53m6j9N0o9
-740a34L9pjN7PM8L0o9j18P8J88J3j58k7L1K2J11K9o7Q7k2q8J3Mm6OQOJ13k80J03K4j1l8L07
-705B58k00q6j6J50j71J03m7J5p3J05j20J08qM3O0O9p8P0q7j44K7R7K3j11j11P1K9M5P8m1
-675E8k1j19rO3P0j05O0k3R8N8k29L2Q4lN9m0m8RJ08l8k8m7r5P6p4O2M4j16J22N4oJ5p6mP9
-640G0J15j41j33J9j3K0Q1P8j37PN4o6K9N2m2j30O8qO1J08m5n8J4m5r2M7RJ12L5N3k0r8Q2
-607H6o7q9jJ26J8q6M3p0j5qJ20j7q9m1N0L5m5l9J44j22%J06o5j11L4N9l8J4n9Q4j3N5K5o7
-573d3J53J43k94K82Qk91j2J43r7p4JRJ4R1r7m9J37M6o5j38J58N0k0j20Q8Q4j15MqL8n3n3
-541h0PK44r7m4j6k5nk7n0K7k2L9J92mk8mj43m1M2N9L3K4j6LJ34J3k61J50q9j05PP6l1R7P0
-506A29p5l8N7L1k6J3j03l1M6R1pj04m4m4l7L8K3J15J27J50n9k16Pl1J45L7j38L9K8j31q8
-475i6J9K9J3j7J16r8q5J17K0%p0k7l2R1R9kL1j11K2J32pj40q4J22m0L9J49L7k85R4n5L9l1
-442a1Q9l7Nm1k1P8L50n8k34k9j58rkq3Q3J47%j88J92j5jj8m6nl8j01J13j7r9R5J02P1l3l6
-408D5k9m6K0L2J00m0p8k8N2L8l2qk7p9n4O8p0N1M4j8M1J12l2l4k1Lm6l9O0J5O8o0j07O8L1
-373@j28Q6j9o2N6J48Q8P2k09l4j2q2L8N0n6K8L6n8o1P5J03L9kq6m6k9k9Ml8J15P1o0m4N2
-339FJ4K1j40J67N2j05l1Rk8J20lj57QJ07j46N0LJ17NMj7q0J40J98k43j6J04r2j22m1O4L6
-307Dq8J48o0L7k7J4jO2J4j03N1J15j93o9L7jO1n6J34nj2k5r2J3P7j36J15p6Q2K2M6n7M3l4
-273D0j2J86j52j94K02jr0p4NN2j29R4N9J10n2j43J19kq9J8r3J28M4pr4L3R5j39rP0k0NP4
-240C4oJ9j60K05m9l1J37p9n0LL2j59M2M0N3Kj17M4j13O6Q9J78k22M7Qp0O2J28l3j19j8J%
-207c6K5O0J2q5l7R5M4k28J83o4M8J2l6j6nK8o0M1R3J41r6m7r2J7o6K9J7r1N6L3J34L2j54
-174a3N3j17R4M3j59nR0N2p7RN4J07k3j23k8P8n0q3KrJ41J30k4k14J4K5K6N4P2K3n0N2j97
-141e3o3L3J33n0P5j08oM9KJ7l1R2q2J35o9j26K3L9l8O1j3r1J55p9n9N2n0j4P2j6L3J20r8
-108D5n6L4r2J33R3j18J78n5r5o6m6OK0k0ML8o1j3N9Kq8Q8J3k9J55j35NJ21m5O0m9j79J16
-75B3j18N6Q4p3JMJ6N9J8k8j5J14m4p3o9J64P8p6o7o8K7N2J1j34P7jl0p5qo6J29J20n6l2R1
-40I1M5j41p5N6N5l4p0J14N1j3J9j82k1%P2J46N2rj96K6R1r8k3N3r4P0j13J74l5j14N3K0o1
-7i1Q1J01r8j63M9J16j38Q5J33J0j46R9j17J53o7j3OO1j44J96p1j64k4QR8J45K2q7m6p9O2
23b3M2J00j5J2n9o4o1N1j05
32a22
##PAGE=	F1=24232.232850016036537
##FIRST=	24596.97802734375,	7686.668670654296875,	-1.3403068780899047852
##DATATABLE=	(F2++(Y..Y)), PROFILE
-2014a15oJ0O7J51Kj32K3n3J7N1Q1j44M8m8M4k9nP3Q0j13m6K08M3j36k55J09R0m3n6J12m9
-1983b1j09R5OQ1k7j03L6o9N8o3l4N8J50J87m7j01N6q8j8O4m0k3jj1q4m0j9J82Q9j76J00J5
-1951A03j12J8k6Lmp7J7J25o2l7J3L9lkqkJ08m0k4Pj11J2J33n8n7J41Q6j72Q7L5r3m1l4N2
-1917A6N9M2J21rj68K5n1p2J1p6J61Kp9jP2K9j67Nk1L0M5k3l2n3J08QJ28p8J4R8Qj2o5j47
-1883g2J53n4q6p0n2J29N8J8M4j10k8NL3K50m5k21J6O3L9N5q1L3j36l7O7J26j04M2K9r9j9
-1852e4n2J94k8l4p1l5N0P5j6l2o3J19j3J28k5l8j2j38J59K24k35j83O7J34n9j20Q8J11n2
-1823H9j16r7j1J30L7jK3p1p2J16Rr9qJ47K38r8j82K7R7r5p3Pj35J53k2j35P1M5o5lP8Q8J42
-1790B14r3r3r3r4P4J50n0j6k2n9M1M4o9ok7OK26P4k04k3J39n9j09R0j20N7K3j2LM8O9J8j19
-1757Hr5J11nK9O7Q5o6q4q7m8k3O6l7O5m5j14P6l3L7%J6N7oL2l9L0j24O5k0P6R3j25J80p9
-1723F3r1j6%K48J20j26k09o7o7J41n5P6K6k8P1j80P1M9k1O9p1k0L0j3L0K9q7J37K10j60j97
-1692c8J2Rn2j9R9m1n4NJ00p5O5m8L0K5L3l1j05R2Q0j4q2O9o2j21O6mm0P0K5J84l2j45J7P7
-1658I5P1p9j40J36K3r6nj23J35J25k1o4p8k1P9P4n9n2r1K0J02o3n8R5p6K2J05J83k0j32p3
-1627A4k7NJ32n9o5N0O9j38qJ85p0j16N3N7j28p3M5P2J30L5j53j25O0o3J52R1Kk10K22O1j61
-1596C9n8K4j3o7k8J02L4r7q9L1J9Om8J00J08j31qK4M7J40r0K5l5M2L7j15NM5Mp3mj1N2k0
-1562cj27O5M9l5P8R1K6L2j27j21M3M2n5m7L3n3PM0R9l7M0Mj30P0j35M3N7l0J03q8qL8Oo4
-1528i4J52MJp0q1N7P9k15J71M8n3r0O3J3n0Q8K0J85j95j56J07k0Q8n7n0K8K3J36N0j22j85
-1497a25M4R1J9l0KJ8oK5j1RP9L7j42K4p6L0K8q9LK5J64l8k9N5P8n7k05J04M2j36K2Km7M3
-1463d7R3q9n8Q1J14J1j49K9P1qKj32R6L2r6J4R6o2n8R9Q8n4j37N8M1r1P4k6m8N0K8l6j8J42
-1429A10k7r0J07n7O1j68M0Rk9J21N5l4J10l8k76NJ0J3N0l0L4O5K6l2l5M0l6O9q6P8o1JO0
-1396F5J1n7l6Q8N9p8n2m2l3J63Nj26rJ17Q2j19M8O5k70K26Ol4j31o5K7M3J58K0j57p7M3j5
-1364g5J0J18j13K6P7J27J5k21Q5p3q4M2K2K6L8l2K7J28O4j28j29J46o6L5M1j30n1m3N8L1
-1334b9J3j6K0j1J19k2p4J8K2J49j01r3j44J67O3j05K1J17m6q0L6l2l3J54O2j65r3j1k6J51
-1304C1J46j74m4Q0r4L7Mq8j9J83k0J2J24N0k43J32J2p1j06NJ54j24L2k3Q9j69N2L6P0L9l0
-1273H3k14J00N9O5m9j36K1l1J49p2n6L0J9O6L4j04qJ60q9R0p0j55J7J01J18k0M8m3n1K6o9
-1242A9o1M6k3nJ8OP5j28M5Q5j62P5PN3l7Mq2K3n1J04K3K7j25J17MJ14n5mj33J8J36o2j12
-1209d1n6J64J6Q4m5j89N2R7j65R0lJ03j48J65J19q6l3m4r0m2m0L3o6J47J94j37r4q1J67l8
-1179C3q1L30j31k19l1j1P0k8L0Pp9O2M3L5O8n0l9lP3q1m0R1l9J3J86n9j68J04J20j84m3N2
-1147C1%j00K4RM9j41J65L7j42M6N1O2p7j23N0J32K1J2lj71J0J33J22R7j70p9m9n4O3N1K5
-1116H1kN8k2k24K3j5O0k0j18P4J60q2J4j6N9J75j99M6m4p3K9m5k7J08R3j73Q0p2L1LP4q2
-1084d6k9L5k3Q1M4j21Nj0K94p5k33M3K2K6o1r1M4M2J9J1N8M7j09O8L2j00k2O9j20R7P5m2
-1052C0j8j7J17r8l1M4l7lj2o2j8L1l4K1M6O2n5o0P9l3Om9J36n5K2j7k6p5Nj6J46M8j02K6
-1018AP2l4j07J14J2n2R4k0k08J03J01n2k2L4rJ07j35K5P4j67K0Q7L4j04l8k0Q6j9rk0%J32
-986H0O5o9j95N8L9J11J36j20M0q6j36Q7J39j28l8M2J20nn3r2o6P6K66j13k21J00%M7j42j2
-956g0J01Pn8k1m5O8K1o7O9p0j8K5p1jP1RJ31Rj98J08q2l5P5J05j06K4L7n8n5P1N1j1J28l8
-922A06n0j13K4N0K12j27K5J65j27j14R4M6j39j04J26K7n9p1J53k6m6n5R5n1o0L4l8Nqk8m7
-891a01PJ3J18j9q7M6N4R0L8q5J7P3q6j54O0M9l8Qm8O7Mj3j2n0N6m6K0Jk3n1R3J4n7P3R1j54
-855c2k1J07K8J13r1j94R9N2o3L2l7P5M1j29r0Q1q7J2K2J8kOJ6Q7mn0q1L9K3J87j16j27J3
-822g3J09m3n5J8J0JJ32R8j39M2K2n6J97j44j87O6rn5J40L8j24q5N9r0J75q0l4J27l5p5N9
-791IO6q1j0Qr4oJ29l6K0J9o5R1M7lr0j1K6P5K8p0r9J24Kr7M2K3rR3r8l1J4p1l1N2Pn7j1R5
-753@MK5ro0j6l0P3J06j24p7K6k7nK3P3K9O6j0p7N1n9j06Q7J48J8j34o4M3L4J28K1o9J07j
-719A94o9l4k4p9%mK2J32k58P3K2k6N1L14k63j18L8Q6j40J03o6J9OQ4j29P5N0N4K4K5q7J11
-687A86p0j50j3J22K8j30m3O1j6L8R4o0n2j05M9O1O9j24J14o5R2N7j76lP2k8K0p9j1K9J03
-656G0K6J9o7j74P2n8P4M9p2R8L3j3J5j11L5O7J47j05j99O6nn1P6P0j50P0N7n9L0M3q0o6q
-623a01N2Q7J35j05p8l7K5j40J10m5O2M0J36K7j24M5p2j01L5J30rj40O6J5rj20J67K1j21q1
-593a30O0L2K4r5J01k3p9J10j7p0j8N1j9k9j7Q4K1k3oNJ39J15k80L14J6k93N8R9j51p4m6N3
-561h8P5Q9j53J4R7j3k1j53J17R1Kj29J03Q2j10j9l2P5pl3k1J50q8k8J5j8no2l9O6l0l7K09
-528I9N3n3m2j61L0N6M5K8M3o7rK05J9k86J02n9o3k0O2o8J22N0n0MM5N9n7qq4j7M7P0l1m1
-494B3m6r0NN4J6R0R6J26j0j87j7m0J43K3j27K7L1j43n2Mj7K5K0R1j14k9J24Jo8j1k4n4Q4
-461d6J19L1J3j76J34J46l0j36p7L4QO8O6K1k47O6m9P8l7Q9l0On0nR2L79r4k58n7j77R0rq2
-428a20Q1J45q5p8J44m0J7j4n8l7nl7Q3o0o5J03J10L2m5K3m7p2j7NQ3j2l1oM3K2m4J3k0r7
-394h6kP9p5N0K9k0K5R1o8p6kM4l6m9P1L4L3k5l6J8Lj32J07M9m4qR7P9M5k31ok9m6M5J10l1
-358Go8P5p0n9L6J28K7j7l7m9m5l9OK4J32M0q7n7M4m9M4o4J40K3m6l6j6k7R7%j51M2O8p7L
-323e8qJ35K3k7o3p2J90K20k86P3P4j52j00mN5j8l5J19m2M0o4lJ2P8nj28J21J24k29m5M3n3
-291h5M1j0J49MJ2m4j26jN7o7J35q8M6J8M5q0j1K9k1J80j86q4K04k9j15n5K9M9j41J04N8P0
-259H7J6k12J11M3r5mj03J12N6j9m6J0P8r9j2J6L6MM4J6N8j45J56k5r7J50n8m5oOj24L9L3
-226a9J8K9j22Rn8P0J29J45k17K8M3l0j9J08qq8l3j4K5j8P2K2p1n0Q5M4k21J74o6M5Po6L5
-193a2PL0o9K7J03J19r5q2n6J6m5J4L5p5rK9J97N8j54Q6j66Q1L3j75j2N1J04rj17O4J03l8
-161D3j15J1Q1j9q2N1p4J62J41j11k19N6L1K8l0J19M7l1J9j79m6Q4R2p1Q9j20k3O3L9j3l8
-130a5N8o4J58p5j37P5K3o2M4j2l5J48q4p9P7j1j7M1n1NJ17n4k8K3j08J07J13j11J04nn8q1
-98Fj4klk9J1M3p0qP1j0p2O0J4l6J34j29J1J22o7J9qj28J43j65N3J25m9k1K1k1K3L1Pk1J24
-63A65o0r1p9Q8J21k8o3q7L1J05L2j73P1po5p1O6p2N1J54l9n4N4L5j41OJ00M0l2j17R4J3j9
-30B8M9j39l6QK9J26R6nk36J28N7j05m4M0q9Q2j06J22Mn0J6j1n2N4J28j01j46RQ8n4M2J26
1E8K1j17N7j30J61m5k8K1P6j20J15m9r5q9K9J24Q1O0r7j07K5N3o3J11j0N0l6n9o1M1o5
32h8
##PAGE=	F1=24207.916504860855639
##FIRST=	24596.97802734375,	7686.668670654296875,	-0.93167257308959960938
##DATATABLE=	(F2++(Y..Y)), PROFILE
-2014h0Nl0Q3J45mj46R0n0n2M8J4j30J17l3L0j3j2O4P8j24m5K04O3j10k76R5Q5ql7K5p3J4
-1982f3N2q1J14rj4o5n2O0k7j5k2J23K10Rp5N4j13n6M1j2K4Nj6p6n6l8J78R3j61K0N6q7j6
-1949a5j8M2j4k9j08J74p9k7N0N7o9l3M9j4J05l0k6j1r7K8J19k1j04J57O7j80R7O4n0q4q6
-1918h6J41K2K3J15kj58M4n7n3l6j6J78nj28KK5J3j38M1l3K6K2Jk7oP7l1J46l2K5Q0%l2p9
-1884F2j23J19r2k0m2q5J49O1Oj2o9ln5J24K41n0k11n8Q5K4P1l7mj58l7L6J48j01Q9J2j15
-1853d5o2M3J95m0j6p1j24M3J22J1n9q3J30L4J11k9l7k3j12J35K08k40j86Q5J40m3j48P6J02
-1824A17p4j32L7j0Q3OK8J8p4m6Q7J4n7n4O7K18m4j26N1R6j52q1J7q7J17o7j06R1J9n4K7M0
-1792c1P8J34r9k5m5j15k0J66m3rm4QM5J4n6kk6L7J82M1j98k0J55p1q8J58j05p9O5pl0J4J02
-1759H6Mj52qO6L7L6K4J12p1r5o1l4r3O8mQ5j9j35nJ6M0NK8P6o3J9o4J16r2O7nn4Q8j4J87
-1724A91j06j12j9M3J64J07q2j63j25m5P5k9J07M2N1Q2k04m0P2K3N2p5Rjl1N6J9j00J54K40
-1694C55j57k06J0j2m6m2Q3l0j4L3Q0j18O4l9jLP3J9j28Q0O0l0p0R0m2j49M0RoL7mJ54J8q4
-1660C0k3M0N8n8o7J23j5j19J1j36J52J55kr3p3K5M8P4o9r9q6P8O5r2J1N5n5M9R2K18k1j65
-1628A11m5j8mQ0r6j1O1K3j58P5J95o6j91K6M1j35%L9K6J78N4j79j15M6j5J16P4m3j32J93
-1598A30M6j41k6K7m6r2j6Q0Q3p6q3M8k9m5M9J31R8j66q2N4O7J20m9J0q8P0R3j61oM6l5n9
-1566d8J2oO4q4j34J67Qr7J07J08Q8J0j63j31N9N4n4rN7n4Mq0J44k8J6O3j36N1j26N6Nj6J07
-1533A4r4jK7K3p5J44N0m4m0o6NO6j68J61N1j0j02Q2Rr7Q2j3J99j82r2N3o5J40m3k6J7%J06
-1500A11L8j22j02L8NQ2J7m9oJ7PKK5N6Rj29N0o2kN4q0m0PJ76N0r3K8N7j04j04R6j0r2L7M
-1465b9n5N0J00n5r3J26R9k1j60K7Q1NJ4j26k9J00n6J1O5q0n7J32M5p1n4l8R1k4Q1n8j10L7
-1433e2O1k3J0J33n4m9J0r8J07j26J5L3j3J13P3o4O6k3k46M1k9J0N5RKQ0N9m8p5Kl9J02q9
-1400d7Q7q6K1O3m2jM6N7K9r3k9k8k6J49l9j20j8J67P3j09N1N0k52J86K6k3j40o6M0M7J23
-1369I6L7j14p6J2j7mJ02j14M4L9J47P0k39L2n1o7L6J4J5O3k4L5J39P5j49j31J61q1M8M6j20
-1338B4r8J4Q6pj2l5l4j1J94J2j22K6m5J41n0k9k13J70J25j28k9Q4o3rK5om1J54O8j57j16
-1307h2L7oO5J15j75l8J23q5oL3k7m5J60K5nP8J4j98J85K0p9j42lJ46r4K2J0L5j86Q5pN9L3
-1274F7K3k31J02O8O6n9j48J3j8J24n3M0n3k2P3M9r5L6J07j34K31j10j55M7PJ33j1P1o6n7
-1244D5K1k6o3LpJ7j9N9K6j45Q4P1j67O6k6Q6k2L1r7K9m3N4L2L1j08J22nP5o0K5q7NP4k1r6
-1209c6n2J32K8Q2k5j64kR0r0K8M1Q4j98J68R8m1Jn0q0l8n1K3p2N4K04q9l7o2Q6k8p7L43j10
-1176A60k77k7M6M4k8N8j2o1Q5L9L9P3j11l4N5J11r2k9N2r6k8K23j5j46M6J18k20J9pjj0l0
-1144e6N1N8j63Q6Q6j27J8O0N8j01m9J6J32J8K4k0j53k1J62J56J01j82j14o5l8P5M2K8j5L1
-1114I8l3k24J46l3n1lj05L6J72p7Qj1P7J56k09J14o1o3J5PMk1J25j50M7o8M6N4Q3p9r9N7
-1082d2k1N3P2n7p4J8K48r1k02O0K3K0n4q4O7M0l0l9J15N1q2M1M3r5m0K9lOR2K4op2R3p3n1
-1047b1N1p7k6L7mqnj1j9J1P3l7k9Q8n9Qq0J55n9l2k0j3n3M1RJ03O6j47N3O2l1j41J62J3q2
-1012b2J25o4j46J26R1m1k5M3m6O4j15O2K4j55P4N9Km3Jo0N4k0m1n4qJ55R0o0k05M2R3J42
-980A42R9j22P6r1j79P7J41j30k1k2J23J2pj00l3lK31o7j98J59jJ0j45l3J10K3n0o0j9R0q
-949Dn2O4o8m1R3o5k4oO2J07J5j90J57q6p2pJ29n1l9P9n9l3JN7OJ48J3o5j09K3K0J95r6l6
-915G4J56j17r9J05N7q0j52J01P8j9j64J73pm0r5R2l8p3J5m4L1Rm5l0K0RJ02J4m9nL8M6L4
-882I7oJN0p2k05J68O7j03Pm8N3K3o2o0L9P0r0P1K1j3m4O8O5q1n7J23j13k3O6P8J27j07j51
-849d1Q0R9q5ll0N0K6j15p8R2o1m3RK9j5L6rJ29lr5k9M0rK11j13j29L4M0n1o1N3qpJ05M9j03
-813fJ09P2q6J65r1k06K0k9n3J32J1n4p3M6p1R8o0N5Q3n3L1j4P2j12J1Rj03J0J23p3LK9q0
-780h5Q1J21N0j23l0j3O6N6p5j09J43oj21L8L9L0J19j15k5Lr4l7K9%o0L5J26o1oM3o0j6Ok4
-746g5J26o7j06O6j0rj2J44N3O7l2j73P4m0r8R6N6N5r4r2L2L2J27J6o9J25J1k8o0m8j00k3
-714e6J2J2J53k38P6J6m1J12K98k97j60J00K3j03R4p0NJ19L1j37M0J09O1m1Pq3J34n9j42j6
-684d1J49Nj43J5M9n6%J00o6o0p4Q9M5O3j08J41r2P3O2j21k5K4l3j9p9M5qQ3Q6O8p8k26N0
-651h2m9Q2N2lQ2l5l8J8j06P6K9J71o5k18R4qq8N2M1j04Q0M8j4K8K8j30Km4N1J10J62j56q5
-618a9r0J05q8O3o6K0L5J75O7j46Pp2p7P1J22l8k01P4J02J5k31J91N8j01j7k8j6J02l0n1O0
-587dm5KM3m4l5L8j4m9JJ07L1j13l3Q7J16P5k36L09L9k56P4M2j92L5q0K8J00Q6j43K5N4p7
-555b9L2o8m6J31K1j40J11R4q4o0l0J05J2Ko2M8p1%L9pj3p8K2M7m6q0J91R3o3p0j49J08M2
-522BJ7J0N2r7LK46J9k85M0Qm1j6O4p8P0N6o1L3K1Q8p9j4o0j2M7M2m2J4m0j23M0O3J3M6M4
-487I0J06N5j52l5m8J39J7j15oL5j15l0j0n6L0N3N0j25N5J19k3j44P9l1n2L3J51O0j0k24K13
-456A09J47n4j30m8m3O1Q4j2Rk06L7m6J05m5J02l0pn9QJ15L92j20k77q2j63J61k8q3J03J14
-426A14j66P0N5n3M7j9o3l6KK0N7r5m5J13J04lm4Q1p5r9l1l4M9J7L4K0L1nm5L6nj08N2P1q1
-391c4L6K1l2jP7o7j01K3P7j2r0P2M3%%RJ7m8j21J40R6l9o1M3M8J2k20O4n3K6j6J69qj59J25
-356C6r3k7k8J47M4o6j0m6l5MO3J9R4kj12o0N7q1J7L3Q3%K5m8l2l6O8Kj17O0L6qn4k5J48L8
-320I4n2q6n2J97K20k92J48M6j89p8KN5n7J4J03k2J6r7%K9P5l2j41K00J23k42n8P5o1m2K8
-289g6J51K3M9n6j47k3M0J2J43q6pPM5o9p6O1k5J62j98M5J57m2r4m2K4K3j37J17N2L9P3j66
-257b1J0N7p5m5o8O3P0l4J0oM4m0J5l9N8lJ7L6P5j30J11jj63J59l5n0Mk2o6L5J5j4M6r7K8
-222e6o7O5J38J00j77MQ4K0r4N8M1o2n4l0M7n9J02L6q1p0Q2L8k01J47n3M3Lq9Q6J8L2p6oJ11
-188H0R5r2q8j9qj9LM2m0m4l1K42Q0j33J26k03N0J6j27N8oO0L2j94M7P8l9o6OQ6J7n0Q3j23
-154h1J36J40j87j47L5P2M1j51J60P2j0rj42l1J22L3q8R9j19k5R5N9o5k6J0j8J67p9j49J09
-124B3Qp9JoL1J29p4q5R1pLK3o7k4Q6JmLj15Q6J22o8K0J5j8p5Rl9k2j9J4O5n1n2J00j9n3K9
-86a8Ln1J08j00J4J10p6j3K9n3J42j91M7J43l1l9N1n4nK2J9j6J24p0o7m3l3J29K2m2r0L7J34
-53A42K0k07Q0j4r6J9N4o3j9J63j5n6K7Qj35O4J30K4k2j57M8k9kQ0q2m1nQR5J42lk48J85L3
-19A28j04o5J6o0Q2m4JO3Rm0k0j2oJ36r7j18mN2K0jQ7M0p5J8j34J34lk4K3O6r2M5k3j3o6Q
16g3Q0K1R6r9j57J24L9j40J04k8J01J0n9p7J8l1
32g1
##PAGE=	F1=24183.600159705674741
##FIRST=	24596.97802734375,	7686.668670654296875,	-0.85132735967636108398
##DATATABLE=	(F2++(Y..Y)), PROFILE
-2014g3oj8R3J22kj46J28n8q5L0n6p3J61l3J0PjK7Q1j23m5K11Q5q5k69K7R4K7k1n6n2J33%
-1981C4j36P8K4O2j23o0M8L4oo7L1K24O5n1N1j13q2K3j1O6K7j6p5p3m8J89Q5j69n1P5m9k3
-1949c7J4L9j5K4j25R5p9k8Q1Q1r1j03J06k9J05j8l9k3n2J2J05K1j51J63M7j64O0R2Kj02j03
-1918a12J99j8k3J06L5j49K5n4J9j08L8J86J5j64k5k0nm9L3o7L3lK9j2L5M8p5J51J8L0M3m
-1886A55l4r1q9Q9j37M6k6r4J41N4J5n7j0J7j08J81K24m8j73j22P3qQ6J8l5j53j6k6J59r6
-1856f5J36j2j37j2J11J70p2j0p8j85P8J34J7p8j12J14O8R4j6l0k3p9Q8J85k38j59Q9J37k5
-1827I0j53O4P8q9q0J15l0K6j7O1Oo8qO0J3j8n6m7J63Pn3O1P1j96p5K4k0Q8j23L5O2m5OL7
-1793a1k5K8J29q4M6rj01p0J06m6J3n0M1L7Kk6J2k1L3J22Oj72pJ64q6p7K27r1j41N1Qn5k4
-1760g1J48L6k51R0M9N7L1l6J34q0j07k3j8p6K8K8M9Nq3n3oP2j7L0P2q9J70j94J09n2O1J2
-1728B5j22O1O4J72j09j12l3N4Q8Q8l0j07j04j9m1j6J30N6Q9J07k04j49R7O3L3p5L7l3l7N4
-1698B7J4r4J61K47j49j94Ml4nn9K8J9rL1Q0j05J5%J7p3R1O5j34O6K4m1m9J06Pj05p3qL5R
-1664h6j9J25N4j6m6k4K9j7J3Q5n1j29K6j06J24J81Oj15m8L5J9P7p6j17l7Q0K9j16Q1J1j7
-1633d5M1P5K16j0j74j5Lj4J2j24N2N4j7j43J46K09n9k51k1L4r1J2M0KK02M7j81j29O1L4N5
-1602B1O0p2m2J30K8q9pK1p1r7L8jJ31l8m3K5k7k7PJ39R7j78j17O1Q7J05l4k9j22J00J49j93
-1570A2j2N2q1m0J9QO7j24p4J73l7q2M1J41J53k1j81r4M2J7k7M3Q3q4Oj36J46j6j0J02j10
-1539b4J1r3M7m1J1R0p3lJ8L8q6J37Q6r3j8m3l5M6j40J38O0L3r5R8Pj27O9n8J84j48l2mm2
-1506h2J43l9JK2m0M3L9j08oK4q8J41O8q4l4L7%L3L8K3l9j11P5n6k9J04p5p6j5J74J43j11
-1474A15m2J8j39mO2n2PJ5mo3N9J01j7r7J50O9n7j57J9Q9J9K3o8k14J76%K1L5q6r2J47K0m9
-1441Doj05J30K9P5q9j46J6P1J0K7J00o8L7j19j50J52n5ON3j6R7R0p7JLj39M4o4m4P4N3o6
-1408g2R6Q8n3j00l0l4J17q7O9r1M9P5l7J3Q8J3Lr8pj5j3J28q7r9k0J95M2p2O3K3k30J33M3
-1375I3Pj36p8M8O1Q0M3n8o8l0j2k6Q1j13P7qJ45J04k11j3k5m1K3nJ7P8j6L7J31P4j51j25
-1343a7J85q1N3M5j16j36P3J11m9l9l2p3m9K48M3j31J7j26J17K2N6k11J28J50j61o1O4j09
-1315g9N3M6J7o9J44P4j28j34R0OqO9j53n4J65o5o5P5J1m4J41N4l6K3k1j13K02K7r3j51pJ19
-1283I6p8L7M9pj84N6j4M5J9O0j90N8O5Q7o8j59NK8N8QQ1j08p3Q3N1n3O5O4j08K60j05j68
-1251d0M5n5J30j6Q7m6o8NK5o7n4L5J7n4J17m3j40J12O5j49K2oR7l2M7r2J6K2J4J4J4r7J06
-1218C1oL7o2N1m4J3MJ0q3k6R2K1O7rj16m2R0k7n2Q4N8j84J32N5LN0n4o6l5o3L3n1p6K12m6
-1183AK9m4Mrl6L08j03l00mP2Pk4O4k5j8R6K4L3Q7j49j7R8J42r2l6Nj05p5K02L6j06j8J03
-1150A50k19J16o1k6L7o3O1O8q9K6O6j05j4O2L6j18P1k3O9nM5l7j29m6J87J75R1j67j36p7
-1120e5j4Q2J7L4k1Mm3j36J72l6j47M4n7l9J81n1m3k2J03J13j96J51q5k5NQ7L2j62J51j13
-1090f9k5%N2O4P7n0j25M0l7%R9L7j14K0J85j09j16M1J7J7l0r5J11L1j05m4J45M4o3K1N1q4
-1058a4n2J8O5r5J25Q6Jj22N9k4p5N9m5p3M2M5Nm1J0n3k4N9%L2R5j05Rj08J61l9j32K0M7l2
-1024i6M7%O0P2j45P1L0k4p3J06jr5J40r4k9Q4P2k5k8M9o4K1r7O1mo1P1K5m5J6M8r2Rj9p0
-989h0p1qJ45J01m1j95O0J14J66M6j33J30r5k27Q3J21j20j5j06J51L4M4q7Oo7J45k1j47K02
-960A35j7k8j48k1R8L3k8j00K0J08k5n5M3m7j3R6p9j8m7Q1M9K5j29J71q2j40RJ45jj39R8n6
-928f2Lq1R2nJ73O0r7j01M5j0J69p5r3J44j11p9J09O3k2j52N8J08Nk16J68J9l4j50J10k8q3
-897g3Jm4P8K3j01rK6J2R3K9j5l0lJ6P8M2k2K3n4k30K32P9j44Rn2K5L9r8o2J06P5j07N9N3
-863E4J1m8M0J11j02j86J33m3j1J7J02J35j13j02O8J35q9m7m1N0oj07k7Q3k5o4l4O2j1J4l4
-832g5J61%j33K7L0l0K30p5j09nk6m5q6Q6j0JN6Km1J38Q9r7J28l3j92k8m0kR8m1rl2K8m8R
-797g4jJ01M6r0J35p4O3j33K1Qo5rJ11q7mM1m7JJ74R1j48l1l6N4O5r5q8J45j4j33K5O3P6J06
-763A97j17j6qj13m0K0Qn7O1J42j06n0R6n2k5M6r4Q8Qr3N0J7j6k9K06O4N5n1k32Q5k3r0J14
-730D5o4J13o0j03J0J8J17J4o8J37J1J5o0o2r2o8N1j0J70k06Q5Nn6J29K78l02j36Q9j2o2N8
-699a6n5J9J88l8j38QJ68O1j32Pn2J35n5j20J5J64k0j45L7L4p9o0J02o1m0l3J02K1M6o5J38
-668A36j05N2P0o7m8l2k0n1OM0n5M4J24J03q5k36J1k3O1N5O3P7j11p0J2n0R9l2J79l4j67R3
-636C9k7p5Rj0M1RJ5O0J8J0j78N5k9j1J19J83j81q4r3J50l0pp2K8K9J39R7j55k6p0k8J00J11
-603A36o9j70%J57N1k44J14Q1n3L8o8j06J75L3j18M5J2r2R0l2m4M0k0l4j0J32L2j91l0J41
-573dQ1L1j61K64P3k10N1j7j61J23j15j2J06J08j11j4K4j18P6Mj56J14M4j32R1J19m5j10J7
-544d0R1RL4j07k2n2K9M9lk1p9P1L0o2o1J07J20n0r2qQ1Oj6j8M3j09N5K37J9k58k7P8l4LR8
-509A01p6k3R2j04L6qJ13q8j1m1nM3J1l9N4k7j35N7O9J0lk1R4J14j08l9o6J31K4j03n2L9o8
-476b9k5j4o9K0P1J0p5Q6J07m8j80J54o0k8l2J82P1l4j79J88J36p4j23pq4R8R1o9J1j67nm0
-444a17J18l1R5m1l1o9K4J42L91j38k88r7q5J61o4q5J48O1j95J86m2n4Q9l5o3j6j1O5M0j22
-414f4l4J18Q9l0l0J29j04j25k7L3q1L4R4M2J6m1k5N4J9j01P6O2r5J6J8m3m6P3l3r1K8P4K2
-381B7j09M6K8j2J4K1L2q3o6J49J08l7q8Oj4j8r7O9n1L3o2K15jk08J66j28Qp4J45O6j03j4
-349c2l7JL6J00L2L6m4j42n2R9l5r7J10K0lQ7o1m0m5M3qn2N4K0N4j13n3J57M4o4q2l0J65K03
-315B71k57J96J6k07o6KM7o2M5R3j1j5j29K8N0O2o6r8K30J04k31r8J19k2j01J4J27M8Q3o7
-285A05j50m8L5O8J51o3n5j7L1n3p2L4m9J36j62J21J03l9o6l4J9j7j04J20M2J9J10j17o0L7
-255B5l2r9J2pP8m7N0j0J3J2M1n8L5ljM4O9j12Q1K0k22J66j5o1K4n1QL1j2m3O1o4N5r2Q0J19
-219I5L4j14rJ19P0j62j1R4l2o9m6O1r5J36N9j09r9R5K4j76J12l1L7Jj05J31K9L4p5n5J22
-188F5P7r2o7Km4QlL9kk5j12K33R1r2J61k22J1mn6J15k1k6N2j74qJ8JK8r3J10M2kJ04j52N3
-153A5J39k34Om6J15O3j30M4Q4Ok9j06OJ33l3q7J00j13mJ21N4j21kk4M5J73q1j75J17rp3n7
-121a03PP9J08m7p8P0j2M1Pn7k8QN2J9k3j13P4J09k7k0%J8n5J9q4k9qJ7J02k3j23J39k3m4
-87b8J9k0o3P6n0mR2p1l2P1j2J18j95N7J40j8m3P7p4k2j1K0MJ12p7jj1q1M9N9qp9M1J37k0
-52A52k33J07k7j06R3L6m9m9J35J8m5Kqj15O3J45J5Jj75m0n4N8P9k1l9k7K3N7J78nk25J67
-20A11K8r9q6qrP6Nj16J37M1r6lK8n0J21r0j02k4M9N6rJ0O9k2Oj26M3N1RNK7o5RoO9m7j7L2
17Gk4J19r2j62J72K7j35Q2r1J37O8n9j06j4j6
32h7
##PAGE=	F1=24159.283814550493844
##FIRST=	24596.97802734375,	7686.668670654296875,	-1.0784931182861328125
##DATATABLE=	(F2++(Y..Y)), PROFILE
-2014i3j3L7Q6R4J2j44J37o5q7Nj06N8J16m5j6L0K2k9Q5j15k5K24R7o5k57m2R4N7qj23M6J77
-1982A44n1j49pO4J16j20q7J2O6Oo8m5J93J12l4M6r2j02K6m1R8O0rp8r3m8K15P5k07r1N9j1
-1950d1J8M3NlO4j18%m9k6O2J09o1j28Q5n4J07ln7l5Nj3Q8O3j77J41L1j05m0J17N7r1p9K15
-1917A30l3j01Q5R0j41k4l7Q2j64Q8J79M1j79o0k8m3M7J9p6M2m0M7rP6J9j22J62N4K3jPl2
-1885A01j01n2O9j77R0nr3J11L5L4p4L0M5j33J99J98n5j23j60K6m4J10P8o0j34lp3J67r3J73
-1855H6m1j54P4J41J34j07Kq0j81R7J10J5p9j35N3Q0Q7Pj8j0m9M1J56k36r9P3J26oj38N3M7
-1824D9r7LJ40n0l0j9Q1j1n3L2M0JJ5m4j17O0L4L3N7K1k19m8J8N1Q0j86J77L2j01O2M6n7n1
-1791e1J17n6R0J1q7q1L4n7L8l4M3K8moL3k2M1O1m1j32K1J75r7r1K80q2j48J9K8p4n9J85R5
-1758A77k61P5L0O7K3r8J45r8j13K4j2o7M4M6j9K8k4o0n1J13n3M1M5m8K88k46k4qN4K4j31
-1727h9L2Q7J36r3q6k3J5M5N9K2n9p7K2p1n4J13O1R5J37j76k39J17Q8J8p1O2n9l5K0K5p4J56
-1695A04K36j37j73qn1M8m8l3O7k1pR5n7l1J8L6j08O2Q7j08N1j9m4k3J13N7p1j09p2M6j0j1
-1663a21J06N9M3m4j06LN2N1L2p5j19M5m1N1J86Pj23j0J3nP8o8n6j1L1mj23J29k3K9OM4J77
-1630B13J1j51J9L0k9n5j42J11L0m2q7J79K29m6k74q3K5l3J1L3mJ84K9j54j22P4N7j2M3q1
-1600c7L0O1J2k5MJ2r1q3P3o1J54J2lj6l2%k4J20J02j70j21N2J11R1n7q0j33J24K01k04k2
-1569@O3j09k3J4L2N5j03m4J37q2K3j20J77K00m3j70n0K2n6M0P9R0j17J2j16Q9ok2J19o2m1
-1538a2m7L3o4K4N0l1j7K8N0j01J28J08j39j3pl6J4j33Q9P7P6q1J16Lj42N2j00J41j00J4m6
-1507f6M5Q6m6K8M0q3l7M9p0P8jj61J69J17r1o4M8%O6M3qq5q9Q8o0m3J64p2r9l6J55K20r7
-1474A88j29k2j58P4K2o3R9j4j0p0N8Q6K1q2J53M0q9j38NR3K8L0Rk90J31O1L8J7p8j50J39
-1443aJ6KJj03J26O1O3j20j36j0M3M2L3N7n8J55k01p7nN2RM6l0P6J00o9p5L0m2M2o5o5O4O5
-1409B6j42J39J02o5j17m0k8J07o5K2o4O5J16jj4Q6m1j4r0J7pjJ00j29n2nJ71krP4pk00O2
-1376fN6M6j12p6K7P7L7L4Mm9o8j6l8M7r9J13o3J21J12j47l6Rj4J0l7L3Q0rL0J05O3j36r8
-1343@J83o5N7L4j09j54J21J30r2o0k0o4j00K42O2j07Nj95Q0R3J43j99J01J35j96p5P1q7R
-1314e7R5K7j11J29Q3r2j38J24Km0K2j09q3J93m5j21J17J6l7J42P1p6l1m2k6J84L1j03j21
-1285DrQ3p9N1R6k3j86pL9J2nP2j21MM5J27o7j71J9N6j6P7Q5j41j07R4M1J2O9K6p2K44p4j79
-1251aK0q1J16k9P6Kp1j8P3o7j20J04qn9J47j16r6J11P6j23m0N6O8n0M7o8RO8J7j7j6q0O6
-1218dpKn8P0j1L3n9K5p0OO1%K9J6m6n0P7Nj29J14N6j00K9kL7J06n8m5l6p5N4k9m4Q7l6R1
-1182C9k7o1L3K6K38j22k43ON1m4k0M8k0L5J01jJ2J08j61KJ22J64q3n1m1p0q2Q9Q0m5p6Q6
-1150I3j49J54q1p0M9p2M4P3j2K7J5o9m4N6Kj13J60m5k1l5O9n4p8m9J68J65P5j31j36o7LP9
-1118Fj2L4j4j4n8l0J55k3j27rrpJ42l1p2p8J02N4j09R0r9L0K4J52L9k50J32n9m0L9L8L6N5
-1085H7Mj12jn9k3O9J36r6j6J16j26k0J2RK2oj01J32K9j56M7O7K7n0J0N9p1m8L4R4j66J22
-1053B5J33%j58J5M2q4N9Nq3jP2J0p2L9p6m4OO1Q1J05j51J2j15J44J6j16pO5l3L5j8K3O7r5
-1019c8Q2rl2ML5k9r2J49j02N9M7N0j2k8N3p1k9q9M9LK9O1Kj01N1J00j05l6pr0p5JR3R7k0
-984@j45O5J23J85qj59J85r0k66J00Q3j02j4j09J18N6R1p5L3q4J7J0n3K14m8o8j53L7O7K8
-954C8lj24L8J20l6o7L9j9M9N3j16qm4P7KK2o2J70o6k23Q0J62K5j68K9m3L9j17J20m7J97Q6
-922B03j32q6P0l9J45o3j29J30j13m5J03N8K1j40L0J13J7k05J24M7k9k16J85m5r9%m6J34L3
-893B6j12m3J4K2R4K2Qk5n2j0J42N0l7ll6k02K30Q8j56J0n6j2M6j14M1P5O5j02J4P6M0n2J1
-860F2J45j20k58R2M5Pj9R1J27j01n9O5J62p8r7o4O3m7p6L2O2mp9n9P3J6j6o0J81kj51P6J1
-827B0l5K26j8r0o6o8j7r7Q0Kj8M7pJ6J11P4r8R6J2j57o2j6L0R3q1k4NK7l5OJ3J09K8j67K26
-792A65j09L6j43K9Lll2Q4p5PL9j3l2J41J15j54j9m6M7M9j26l1J17j8j37L9Q9Q6O7j06rj7
-760D3j34k1K3L2l5M8J36j12q4J28l2n0P5n0q3Q6m7JM9k8k7K53O4L1o7k54Q7j3p6J26j77J73
-728F5m3r9j0JJ00K1n9J39lL6l3o7n4j06O4jJ61j67Q9po1R7K64k78r9N6om4Qk3M9K07j05j32
-694d0j4K17N7k34OJ3J17n3r2N1J70k4j39K9Qq2j04R6n2opJ04kJ9j2J08j08M5P1j7o9q0Mo0
-660h0O3K9p0LJ28J15r6k16j3M2j3M9J12P3j42n1o6P6O7j15J73k2n7P3n8m0k3n4J65m8l3J32
-628A03Lok07Q1Ko9R0J94j75q0oJ19K6q6q3O6K8O0J15j49l6m9lJ24R3r5j14j0J09Q5k22J9
-596g3Q7J0P9r2j64K07Q6j27k1N9j16R0k9m8N7l0k8j6J50L0j89PJ02L6j6p6K04J06j75J5n4
-565G1l7J11j58m2J15J54j07p0Rj26J07N3j56PO9p3K7J39Jj37K8O8%N3j41k4m9M4L7ol0m2
-533a05Q3J9o9l5RJ40j6j21J30O0l4m2m3J3j18J33J89K5k13q8J21l2L1J36p8r8J34j37Ol7
-503c7J29q5%l5RL5j8k5P2rj32O3Q0Rn5q4J00J42n6l5j03J16M6q4j00M4k4k3j5n1qP0j2K0
-469e6N6R2o8j22J42r7Rq1J88O4n7r5J21J22r0j14L2q8J14Q9r4K4j40n3OQ9NN4n6m9p8K9J76
-436G4L79j54k94r7J4J28j17q8K09lq6J66j12o2J47n3p3mk6J01L0j37l1J13P6n1pJ61j24j41
-406f2k6J00m9l5Q6N0mp5J2O7M6q7P9N2j12j5K7m7j05Q0J7o4lN7O4j01koLJ4J1M2p7KJ36R3
-370A68l1r0Mj07OM5Pm2J7p4K28j0j99J78j66M1r9J23P2r9k5l4M2M5J17N9k9p7j67l1J44l
-338A3j37R5l3L1J16o9m3l9K6l4J3M2K3J03j60p5J54M0o8o9k0J19J82j85K02j7k12n8J8J1
-308c1l4N6P9qm1j57O9P9M4j02LJ94O9j99j47J62K8r0j1N9O6R8q1j42o5L8R8J60k4q2n4nn6
-275b7j4K3r6Q0m3R9N0k4n1j7K0p1j8R2K6NJ25p2r2rK3j35P8l8O0m9N2lJM6O2p1MRj7L8M4
-238I0q0O0L7k47J60mq1M6p7Q6K6m0o5P2l3O1r8J14R6n5n7lJ41J12k19p2J30%o9m9N7j24J53
-205F8Q2j33j21J17Nj47O8KK0kj09J58L6L9o7j01J31P2r8k9jp3M3j8K4L4J3q7J08P8l5J78
-173B55k25k2k3LJ50j7j01O3j12k6l0N4M9j09Q3K2M8J18j56p8J38k09J10n9R2Q6q3o8P1Pm1
-142a0p5O0J21r1n4Q1j06K7J22L5j63K4k6R3J91p6k14R9l2m3m1J0M3Q5ko2J8rP7ok7j5r1Q5
-108B8L9m9j00O3Q0pj3l0M7m0K5j22j0j0J7J46Mj87J58k2m6K4l1k8KQm5P0m9j9R1pO6j82Q0
-73d9J23ll0Q5p8l0n8J8M2Q7p8P8Lp8l8N8L2n8L5J19p2k38J39m7o0J05J6l2n1R0N6l6k8Jq5
-38f2M0J33J7L5j63j29Q1PKL6l5l9N1L0J90jk00R6M5r0j02j2L5P6L4j84J72N1j42L3O0o6R3
-5I2q9j02o0P8O6K6q6Q5L8K8j49l4P9N7k5l1m7K1nJ40l3m4j2m5J23p4j18J58K0j14J00j06
26f3Q4J07m9j32l8j0
32a01
##PAGE=	F1=24134.967469395312946
##FIRST=	24596.97802734375,	7686.668670654296875,	-1.4651890993118286133
##DATATABLE=	(F2++(Y..Y)), PROFILE
-2014a26k3J08O7O8L8j49J24o1o9j0m9Q7N8o9l7M6N6r4Q6r9K0K33Q8n1k42q0O9Q3Kj75J45
-1983D4J92j00j70n7J06J36q8j04k3N8J7n3k4Q0J47k7L3n1j15K2p4J25R1Pq8j10l9K47O5k65
-1953a8q2JK9Q1N5l7J8R2j23m8nj8j0J40oj11J7q8J06J0o6l1L7l3O7J01j61P7J7k0j54J22
-1921d1J00n8n0K24j8j92M2J54j32q7j4J13j87J30J58O3j76r2L7o5O1J6m6L7n6K8k6J19rj73
-1891a40K03N5ml5L9l5j11k1N4j31M5L3r5P8oM7n2L5P9j17J76J64p2p0j74m7l6J27J11q0j12
-1860i2J1r9J72r2J92o2j47J21J64Q9j44K5o9j44R4O8J8n2j27p1O4R1M0pJ0k3J0J21k43KL7
-1829d3J09J5j19M3J9r5O4J51o3o4mP0l1l5O8K2j2M0k6j19j5l5J20M9m7j93N8m0O0P9j43K14
-1797I7nj33J04N1n7p5N1l7R7J6o7o8k5p1M7KK6K2j1KN5k8P3J8j04r5O8J84r8j25L02q0j24
-1764A2%M4q4q6J91J51k24K6lP5J8j45J39j23j13P6j2o4Q6N1q8M5K8n3r3J46p5N9LL0L47k69
-1732I5j82L5M9L5j34L3P4Q4o7m0J3n9M9K3O4l1n6P0m7j27Q9N5Q1J64j28k56R2R0J0o3Q2p1
-1700B6l8l9N5m7J47K11j33j47k1o1J04j9n1O4k7o0J00om5kM4r8J5P8n0L6n6m3kJ18Q4l8r7
-1667Bq4k2j6LR6M4P9k5j79K5J02L2l0q1m6L5%rJ58Jj01K4k8k7P2j8L8l1l3l2j13J49l9P4
-1633B0l8mJ09L2r8N6N4m8j06r1R4Jn0rJ68K55k6k72j26Nj5N8Oj5J44J5j08p6N1O3n5Pp1P2
-1599BjLK7J8jj01l9P0q7J45O2L6o8m2L2l5Q3J07j46j27N5J34P4j04j33j11J21K47j88n1P0
-1568E2j02nJ3M4K9n9l9R2j19J30j33N5K23n1j32k1K0j19J13Q6P5j39J5p0L4j0j6J26j1r8
-1538a7J2K7p7QJ0K3m3N7N4j24J14J19j68l0L6j1jj23pR4J20o3J31oj40K9j00N4l4L6m9J12
-1506D3J6n6M6O5j14j20P3J9R9l1j32Q4J59o8r8N0jR2M2l4j07o7Q4p5l4K10o3j13n6J29K65
-1475C07p0k02n0j31R4j5k2J30l7lo8M1N0N6n2J35K1j08j18qR7K4L3R0k45k1J08N8J3n4j50
-1444i7M3L5N7k0m8R7O8M9j41j02j1l1O5L0J2mK63k19o5o0O1J7J9m4N2J04m8j42N7J9M3m4
-1412A5m7K7M3j45J68R3r2j40k3l7Q0j7j1k2L8J79K4n3N8r6j5p6M4kKO6j52QJ5J08l4N9P6
-1379A41l0j57l2O4Q2o5n6j5Q2%J2O7j9q3l5m3lnQ4j16R8P9o4k5K9J4oo4N3O8kJ5O4M6j10
-1344F8l6J32l9N5K5r5j49J46J43j26p4j0l5r5J51P0o5%j39k7J18K12j91Q3R6k22p3R4k0o7
-1314g0J34K4j64J15R5n9j26J22ll4j2q0q7K09l9j15J01ql1J51Q8j17p7k5K5J39K8j03n4j0
-1284A7N1q5L2J49j8j79q4J22k5k8N2m6l2lJ76n0j74L1O0o5J20P4j58j06Q6L5O8N8on4K26
-1253B44m3j76j2p9R9k6K6N3o3m2J05n3j01J18n4l4J33j81k0R1R7r9o6O5K8n4L6l1K1P3L6
-1222I1m4m6l7J1k1l4k7O2MN7j00K4m8L0L9k2l1P0K1j8L2jj33P3R0m6n2m8M8J54o3k0m1n7
-1188h3N2j2PJ1p8J35j0r6R4O6J68j57j66J4K4r9k9L7K3N2J02l2k2J28j57K0J35J67o8o3p3
-1157I0j8n6m5Q8K8j16P8o9J41p8j08N0o4J3O4N6L3k1j2p1M1k8p8J88o2j06l1P4p8L1l5O1
-1125d0J30O1q1j12k2nO0l7K7Nk1p6P0J15pj06n2M0K1J51m0r6q3N1rj6j0l9L8P6J74J8k73
-1092h8Q4Nj2K2L0j7K5P0q7l7n9O5o1J77m5o3N1j19M0j0lL2%q0J24L4j27P9j6Km7J4O7n7k4
-1057c1M3J15j37K6J46pj59m0J02o8M2L3q4j9P5Mr5P7q7m4n5J21J01J07j87K5q4R5P0p0n1
-1026c6N1k9K0l3j5O3k8R5m0n9O3k5o7o6J49r2J19K1K5ok4N9p6q9o2J3O8P2N0rj51M5J52r7
-992F1o4J9r1p7j1M1P5mo3M1J30J94n0j97K25p4k81J18L5q0J3K2l1O0J21p9N0p9q5J0O0K01
-960B10r3j07j47J11L2J2J0j14K1J24m7o6N4kJ11lj68Qj1O9loj7J64m9k26P4J82L3j56o4k0
-928h4P3j08J04q4K19Q5j53o7Q1o6J31n0j39J15j27K2P2M3L0j38L2J04K3j50O2O9k5j90K07
-899I1q0j17K5n7J69M2r9q2k2L9R9%J6Nq2n7J89M4l3k3k7j60J97R6j40J0n2m7L6r5J18M8L4
-866H5r3k3Q8O4n7k0J63j29j89o6J44J6l9N8J02p7k3O2J84n7j43r1P4q3J9M1L0Mq4o4N8N3
-834Gl4q5J84pj36J12k3k8J93L7p1j23q0K8p2K5K6o6R2K9J6P2L9j05O9K8j07p7J6L9J11r1
-802A8o5J9M2k7M6j8J14K7k63K88j14oj39M0pO1l9M3n4K5K7kqN9J19j29mm9M8J0j66N4O6j6
-768@j12J01P6M3J3p9ol1j43L5J8N9j7K2J17q5q3J28rp8P7nj39K8K4n7P7m2oK76N9j0q0k44
-734g3R6j7n2J22j75J42n1q9k4oQ4L8l3J25j8J3Oo2kj09K0L5J35j19Q4j7n2K1K54k20p3L2
-702A5J9m6m0K1N6K04j59j19j5K40N4l07k9J04Q4l8p5Q1J63nj22Jk4p6n3L8l7jNJ02j4j4L7
-669E0N7j01M7O5K5q1j09K8m9O8K3o5rJ07J01j08j77JR2p1J5J17O5p8Nj01Q9K4j56J13l5Q4
-637C6M0q9ml1qJ65q5o9J72j3j7k02P9L3o2j7J92j35q0P7R8P4j51j14J11K4k1J22j25nj3k9
-605d7J38O6j11p0kN5J02j95n2Q0P9J01j06j56J76J21j19p4P2r9Q1l4m5Q4m4l8j6J55L0j50
-575a8K9O9j8p0J1J42J24j52j4l2O9N0j94n8J47J88j46j19Oj05J31P4j52l9O8Kk5J31M2j48
-545g%M5kO3j47J2m8M4rj3l0J9O8J1o5l0n7J54K3j57K36M6o4o4m6k5n7J26J30L0j61j22J25
-512B8k6N2J61p6j48J68j34m8o0J28o4J0m3L1K5m8kO7J2j17O4Q9K2j03p8R1J03Jl1j61R1Q1
-480H5n6j44N3Oj2j7j2l3M2OP5K1O8p9n6J11j27O3r8J50L7o8oN3J14r5r7N2q3J19P9r1L5j25
-446c0r5O5N5K8No9j8n7J6J57L63j74k96p2R2R7j79l3K08o4M7J08j32q5K04n8r9ll8J23K4
-415I0j40l6R9P1o8J9J75j28j44k9J47j3o4N0N2k9j03O2P4O8p1O7M4j29n4M6m1j45P7O4l9
-384b8o5M2J12p5o0m4L7MpM1RJ7J04N9j9p0L3j95J27N0n1j4k1n4K05l2j56J70j88N8j04Q7
-352b8O0n2qm8N5M0J05R8q3r6j50kJ42Lj29K6j7O4J01p0m2k0K5n8M1L0M6J27j86p3J46K5p8
-319fo8%P4J69r7J54m6k09m8N5m8NN3N9nn7j67R2J14K3j23Q8J47K6j54j32J35P1o7j0J0O2
-287A00Q7r7j28o5K8J16J66K3r1r6n9p4N0O0o7l2N2L3Qkn9L0J4j03P9L9NqJ21l7r6o3P9j15
-253a02Q3m2M3m2J7NJ8O2Q0q6k1K2k8J8J6l5M2M6j88J01j0r9N5p4J35K7p0o9O9qM9p4J38Q3
-219A61j30l9QJ50J38k53j01J35K6n1l4M0j51J42R3j38j02J19j3j15K3M6j0pq7J39L6M8n2
-190B1j29J36P8j06Qj6o6P1n8jN9O0n2K3K9K2J59k15l5l7L4J55Jj43P6n8j8j0L3M4q7O3k7
-157A4Q9J26j32k05J12o8Q9n9N6J04m3j29M4ol6m5R9R0j17lN0r2M3R6J0j77L9lJ12K14n7k44
-125b9O1o3kK2qk5O4M7m1m3J9P7rQJj45O4N5p1n7K7M6j1J9l3O8n6K7j31L3j6jJ80K3j81J04
-89B3k0n9M3j8K0p7N3o3J3nJ3Q2k7J2j52Q5R8K0j1P5o7l7j01K0R6N1p6J37Mo6o6J9O6k6J3
-54G2Q5j23j77J35o5J2O7oj7l7M8R1l7o1K3m8N2R8K1O2j41q9R4n3r3Q7k8l3N8J7J85J6j84
-21C1nQ6p9j11J5N6P7M4j98J55M7j68O9R0p1N8r1j00j08J21O1Q1j33M4R6O0j86jK4P9n2r4
10a03l7Q0k7J87j1p0n0l6J02n1q0J37K8j31J41r8K7J18k2j48m5K9
32f0
##PAGE=	F1=24110.651124240132049
##FIRST=	24596.97802734375,	7686.668670654296875,	-1.1948964595794677734
##DATATABLE=	(F2++(Y..Y)), PROFILE
-2014a03m7J07L8N4P1j51R0m6l9oJ8Q4%r1m0M2R0j47Q1p7O9K39N9m1k21r9M3J04Rk16K20J84
-1982B78j39j91o3J41J23m2j07m3L4J5l4Rj4J64k9RKj04k6p8J45J07L0r9j25k1K74N1l19n9
-1952a11nP0Q7M6o9M3J11j34n9L0j6p3J62M5j05k6j21Q4K9n4j0L6m7L9J36j35OQN7j05j1J10
-1920A8j7k2K31Ok66J2J83j21j48J8J06j51J35J29P7j66j13J15n3L4J8j5K8p1Nm3J56l6j83
-1891a34K37K1n4m3Q7m5j18j0M6j03L8O3j01O5ok3lJ5J12p0J35J19q9qj47o3K2N0Q5r6r3K7
-1859h4j11J72q6J88n1j16J03J82L9j75M9m3q9P5OL2Lj04p9j13R6Q3KK2NjQ0k60J37oQ0M0
-1827G6j08L4Kq4R8J51o9o3QL2m8j7Q8Kj7O0pq4%j95J81M9r6k5K2l0k0O0o6K24m1j32J09M8
-1793A42l1o0k3m1P6J3l8m4n5l0l1N2OK5k7kP3l7J21Pj59m8P5J91r1j38K65q3p3nN2q9r6J62
-1759E9J91j74j4m4P4J5j64J18j54k7N3J1l6Q3L9j26L9O5l1j19J47o8P6m0R9L50k55k72J2
-1730i3O5N9j77N6O8L2o2J8N4j00M5OP9k1m4J16pj58K3M6N8J79p2k40O4Q5Jn6R7o7n4j06R9
-1697gk0J42J71j44j17k5n8J44J7n3M2j8r0O4K5l4m1M1o8j6M0L2K2q3m1QJ32P9j1o8q0p9J1
-1664h3j6P3L3R6kk18P7J07j3q5p3K9L6K0l6R0km4K6o2m4N5O9J03o1r8n1r0J37l0J15o0q0
-1631h2K9M3k4Q6O2o4j08lJj4k5M2J20K84nk52j46j4j6J17k8l6J02J5o3l8J5P4n9m4n8Q8n2
-1598e3%N6L8j5j02K1M1q8J15J08O3j19m8N3k2M5J06j10j33N8J54N2j51j76k1L5K87j49j02
-1569e7P0o8K5K0M1qj8l3M0j25K04r5j16K23m2q0pL0p3Q3Q0M7j47QnRl4j3J52J4j52P7M4r9
-1535ek9qO4p5R8M8j51Q6J24j70o8Q3J8Nj05j0mJ57l6J32j8j23Jp3l8O0K2j3J19n0o1N1R0
-1502A21j30j69J04J02P8n4q0l0J91k3j25L9j2J05L7n0r5m5O0r7PK20n4j11o7R0K76l9k49
-1473@n6n2M5m0L0J23n2J5n8J8kQ6j9J04J4j14j00j4R6J0L2J59j88j33J19P4J6j9j27o2M2
-1442e3J01m7K7O7N3L3j44o0Jj24P7K2k5R7L24k29r2n1M8K4j1n9L2R9k3j52N4M3L2mj9j2j
-1409B8p0J70P7j22j81kpLM2J9k1mK28L6q6J4j42kn3O9kqL0j47M6M5L0k4J01O2m6j07j21N9
-1375h6J03Nl1n6P0k6k4J23K0p3n2n0o7J09M1j33J15j3jMK3M5k5o9O1M9MoJ7L0q3N0L5j3N1
-1340A47K0o8j20J41J52j45q2j2lo7M4O2j8Pq0n6Q1K49j94O8N2k34l4R1L6p2J25J1k01R4J06
-1309A00m0j02Q9J0j4k5p5m4J97n0r2P3m8l5J58J09j53r7L9RQ1K3r5L2rK8o7l9J93mj55r1
-1277i4J31m3l4OJ5l3q4K21j8j66K3N4q7J28O2j53q7N1N6R7L7k8m9K08k8j54l4o6Q6nl5Q0
-1245E7n1o9J24l0l4J13j08j4J02k11L5Q6J13p7o7K2j3l1K3KM0N4N2o7o0K0j7n0o4N1j6JP5
-1212iq0J6j7J9J0ok0N8M7K4j9m0l3p0J42k4q2rl0J87o8km3JJ1jL8Jj06J15Mq9J48P3J03j86
-1176F3r3K6Rj23p2J05J2L7R8o2n7J35j51M3J38J47n1o4q9L0j4j00J0J04j37Q9l4J07o6j17
-1146g7N9o1jK2J13K6m0O4r0J4m5m1J80q0j26L8Oo9J08n4o1J06N2l4o1K0l4K5m6RK9k2o7J47
-1112IO2lr2n3O6L0J71o2j13o9K0o5L4m8O0k0J26J64k8k61N0P4j0QL6q8pJ37o2o4l0J32j04
-1079@J10J6r3qp1L4nk7L5j1l5R4M6o3P9q7l1n7M4P0m9J3L8J32q9o6J25j6j25p4J12m0J9L1
-1045E1p2j0O1pj03J15r4l8pQ0R0R9k07N6m2L8R5l9q4L3j6Rl6n8O4L4J08o3q7R5o9j03K9Q3
-1011Eo8J58Nplj4O7p8j62L9l8J20O7M6oj76j5J91o8p1O0r1r5k3N7J4pJ3J3J27J90p1k33K32
-977A78n0k58J17Mo7Q2R7j31M9J32r8N8p2q8k1J25J74j42j38r4J40LrOm6k6R3n7k1O6j2J52
-945A46n4k28N8L7N4K0l9j1J62m0j83L3J81L2j31j34nJ06j16Q5r3K33O1j49m4P3r7J28k8j21
-915f4J06j42Q0L8K1Nj56O8Q2L2p0JP5k2r2J57j05j14M1o6J89M5q7j03o2N6J02k2RL8p9j13
-883a52J93M2j0k4l2j34J49J04j01Pl8o0Lk5J28K9j4q5k1Q4P0o1n5J64j20j15j21J70Jn0K6
-852d8O4m8MM9K02k8j78r8O4j05J47J2j6Lp2m9K1R4l7j08J67j3r0J31n4k7J36P4n3j60o2P5
-820cm9k5O1m3P2O1jN2J3j28L6J2n6p4M4L2J33r2q2J0O4j9Q2o4J18L0l21K99r8n6j03M3k3
-787g5J10l0kl5L8J2j0K5j0J13p8Km7N6m0j90J23J4rm5J50M3l7l9l7j1n1m5L0%P7oJR2m9p8
-751c8J39J1j04N4K7r2j35J13p1N5m7J9K76N1o8q8k10J20l0j2R3j15Q7p7q7K0k3M4N3OJ02
-720G3j6m9L4m7N1j08m2Q0R8n4P1k2k8p3K23j38m8K3M0n9p5O4L5J84j88r8J6K06O4k67k6O1
-688a5M7%q4J01J40K8r4l1n8o8jK4l0k1OR8j5l7O4lq1N0N0O3q4j16L7l4M8J9m7j3R2P5j11
-653aj14J4J09q5kM0N2O1J9j07P1rj10ko7K00Oj16K5j1K6J33j12p5J78k5k2j60N0M9k7j19
-621a31J55p1o1J19Q5J07j80j43J30Np8J25q9M2No2J39L3j16m0J0K0R1j59j01P1J55J00j15
-592D6j39J39J41j10q2L8p9R8m4m5J12n2n9j3J41L1j03N9M2p2j29J02P9J17j36j4M7R8k5k07
-562a9m6J87J85k18j50J3o0J52O2j50nL0O1m6J11P2j58m5K4J3P1j21J0j7L9p8j9J9L9M8Ln2
-530d5m6l8J31L8j51K57M0p6q8l7l1K4O1P1K1j11j26J16j0M5J70o7j83J88r2j01n9R1l0Qn7
-499h7O9J8p9J8M2L1r2O8Q6N1j40k4P3K9M2l5k18O5J12k6j75O5J5RlK2k9J4J0Q7j3M0p5nP4
-464C9j46J29r2Q5oo5P3LJ20q4o4M2r6J19O0o6L9j17j31J26L1K8m4o6N5l0L2O2L45j90l01
-433a10j1J22Q2j48j1J31j12J54M8j07j12K43m7j23on5J30J8j32n2Q2P6q4M4J72j18j38k0
-405h4J61J1q7K6O0n8q8Q1P7P7n5M8M4j47r6P4l3r4J0R1j9j47M7J44m0j15j9L0j5K3J5Q3J5
-372B0N8J3%l9Q2k14J86J1q8L8p8k9J64o2j02J50j82N6q0L9K3J6L9o0L0L4O0J37j11r9q1R
-340f0R1j1j12j7Q0K6P0o4m0jL4o2K8J7P3J28j98o2J56J5j04n7K6M0J75l9O8o3j90l2Q7n2
-308e0j0L4L5Ro2r7K1J42kr9J24R7j4r9r0P8R7m1Nj2M6O5j19j14l1j5J29J67P0r1j34j18k5
-275a04L1J12l0mOm0k1K0q0J10nn2R1j8j7k3J05j1p9p7Q5q2O3k8L5l1l6J3M8P5R6r8k9J5l3
-240GnKJ0J2N0j35O9k3q9L0rJ17K8r5m9M3J1M0k4J19P1j49o6RJ39J47k53q0J11L2k4qK2j67
-206a07J00Q3j25l1R3l6q0KQ6m5j3n8Q4L3N5l5j27J36Q5j08L6l2l3Q0j06k5O1J08q%l0M3J01
-173A87j92k6m0M2J27K6j47J04l7j3PQM6m9M5p4J11J28r1k26K0K4O3m9J4J07j3j56K9j2J0
-142b7l2R2M7r3L2K7o6L4M3j4j45K4K9J02K26k0k54K4j00L4P3k0p8M2R0k2q0N3L6QL4J4j25
-109a2j0N3q5lj9L0l0L8K5R7j19Lr1M6k1LJ82L3j61L9j9p5P8J3M9j44Q7m3m4J6K6Q3o2K7r4
-74a04j0P1N5pN1m3m4j15K2J51J4p5J53Jm9m8k9Q1K0j9L5j60l9Q5o2M4J6k6j0rPJ17m4r4M4
-39b0OR4P2J8O4j28o3R7j03j62J31j8k9M0J1J71M6j64j22J46o5j17N2O9P1M2k00J24L9j68
-9f6Q7J20o6J0r4p7p0P4M1J28j19l5J46P9k08N1rN3o5j19n6J46n2K07J8q6p8j5O7k2n0J15
22E5M8j86J74r1J2J16J9j57m9P4
32A5
##PAGE=	F1=24086.334779084951151
##FIRST=	24596.97802734375,	7686.668670654296875,	-0.38648176193237304688
##DATATABLE=	(F2++(Y..Y)), PROFILE
-2014c3p6M4jN4J06j09K4l7pRO9P4n9q6k3LJ21j57M5n1J01K41J7l5j96r9K3J18J1k40K63J53
-1982B67j64j91j5J41Q2Lr1m8K4j1k3K9n8J54l7j8N5o4j08k1J21R9N7j10j35NK87K7l32p2
-1952a47R1O0O0J9q3O3J22j39o4O7j8j08J66P8j09m8j22L6L5k7NL4n3J4J61j14n6J0J13o6
-1922b0n5N1J9LK32K3l23O9J23j09j94N8P4o5R8R6Q6j57j26J84l8J8J9MJ7q7j9m5J74n9j52
-1891a01K50k4j23pJ24n7j17j9L5r1Q4N7j09P4K9j13J5j6J36lR7O5r2P5r6o0MJ7K4j08p1K3
-1859i8j10J59p0J67Or6M4J89kj87N2ok7M5p1N8P8p6o9p6j8M6nlL8NL7j70J71l7L2O6j06L4
-1825@j1o8J22J31p1m2Nj1n8%Q9k1j0P7Rl5K3j88O7P2o8L1j2po6pJ8K26o5j12P4L7J3l7p0
-1790C5n7M2K1%l6o3Mj07R5qL5m3j9Q2n1J69J3j48k4K5J91q3j25J93q2j0OM8r1r2J15K13j27
-1757A21m0q2N8J0j51R0j80J37n3P2oL7Rr5j4Q2mr7Q1j5P5o7J28L04k08k26r1J12R5j73m0
-1726a31J10K8j27O5Q4p0j3J5P1k0m1J52L8j51o5L3L7J77k1k15M8R5j9m8J02n2q2j03Q9OJ39
-1695A31J14j71p9rk5J37M6m7K3Kr2%K7j3q2L8m1k7nJ16J0q9l9JJ55M3J0m3o1j03N1l4RL4
-1661a3J05J3k16Q5J13n2j11m1N4M9K8l3J8oJ0Jo1j6j8J57J34q2j52n9n6R1kJ46m3j26pk7
-1629a17M9Q7N0o8j7k4n7RK1L2L8L09J4k19j50j8lJ43n6o3P0L5m1k4k1J02l8r2n3Q6r2JO0
-1596d7O7l1r3P8%q0R1J36P5j62l1M6KK3R8o8j34N2J64L1j64j55K4p6L00r3j64N9%M7L0K8
-1564E3m7J2k3Jp9J97l9k39J64k1k8nM7m4O9O9J3j44j0O8L8p0k6J92Lj95J39P7j27p1RO6j08
-1531e9J47L0j76M4J20j36j13J21M5J6q3K4m6R3PJ17l2r5l5m4k4Q6JJ5Q5r7n1L6J04j30r9
-1500a29O5J30M8o5l6j20K07K5j39K2l7J08L0n8m9k2J8j15P0J81m7r0o2M3K52j2k64l3njm8
-1469a33O9J02o3L3m1Pn4J05OO8J3j03r5qQ7rL0K04j30j60Q1P9RK1r8r3j9J24n5J01L7J9J2
-1436A46j30pK1j41%J7n7K21L28k41j19k8M8K9m0p0J1Q9%j17L7M1OL7J3m1n7J7J74O8j33k25
-1404a03KL7m9N8M8qj9K24L8j05m0j75K4j5P8lk7rj14O0P9n2M8Q9L6n8o1j16nQ6Q6rq1M7l8
-1369d7p2J65N7m7n1o3l4J08Oj23J55n0k6J6LP3l9n6O0K4J2l3k3K4o4J37q6KM6K7l3p1J07
-1336A04J57j40q1m1K0j2n8L9K2K5l4o9O8K50k09M8J7k01M7K1P9m3R4kj70L3J05l9p3M4O2
-1305F3j5k2o8J2J64q2o3N2q3n8J47J36j72p2Q7l6L1J6p7J04pJ2k8j22K05Pj20o1J01l7k8
-1274a4l6M4nq3J52K3j49JM3q7J04N7j16o1pR1R7J2l9m4J79l1j14l5m9O7J8o2P3m5j00J34
-1242A8nL0J18j50j4O9j80L7J01J10n2o8l7n7J4K2K1N2L3N4r1n3Q6k7o2n4N0n5l6P2j5L9p
-1209c7kl8L5N8oK2O4n4r9P7j77J35j5m2L1j03J96p7%k4M9m2RM6J7r1M6J2m4J80N1L3j88k5
-1175cM1Lj22o9J32m5M1Q2q2o5J00j46P7J23J08l5n4q8O7L2p1j28J72j41J00l3O0n3q2P1o7
-1144g5Nm6J60J1n6J46r6k4m1k5J56r2o7N8n0l2J27q4o3Q8Ok6pK5p0qk5l2M6k2rJ80J5j9r4
-1109d0oO3J6J81q0j13l6Jj10M9J9P1o1J55J32q6k08K4J35k7mN5j72l1J91m1q2J0J73j19K6
-1078H5P4j01n7k2NK7n4J5k3J8N3O4lP5j37o8p7R8O3n2N1K2J42m6j26Q2k0o6o7N5j8mJ4m7
-1044d5J1M2j6o7J13r9l0J7O7O5P5k05J04mj9Q1k2r7J3LQk3p4L6Q5J17q7q9R2r8r5R5Nj9J72
-1009A12j3m6NjP7p5j71J12m0Q6M4N2Qj68j17K05k6n6J04r2j07k4M2Qj8M6oJ13J69p1k31J82
-977A03j7j98Q0No3J56J26k02M8J31j16N3p2m4k4J25J50j88j39j1J04j8l0pO4n4Ko7O7N5l5
-946a6J53r7k77J89M6J7M2m6l7J68l9j37RJ50K4j05j24l0J22j24M6l1J86K6j18j8N0j22J20
-917B7Nq4J07j43Q8J3Mm1j75J34L8N1Pm2O0j7oQ6j07q3M5p5J95M5p7j04r6P1R8m0KN3n7j11
-883a29J17M2L0%n3j39J03J11n7Mrn3l0L9J09No6q2L3P0M6o5r0J57r9m9o7J24l9m8rL5l4J3
-849h0L4K11Lj89n2jn0K06k5p2mm5j6j7J19l0j20J27j4l5J44n5n4O4Q2m1j69JR7l7n7J00K
-816B7L0P5j4M3Qj46rl3po3O4J5J45p7p3j8Q2nJ02j19J18K8k90K44p5r9j9J7l9J21ql9k4M6
-782Hnl1M8m2J06j9pm0O7q5j07P9l2MJ2J91J1j25q3J2j6n8Q8j3j2P9mj2P3k6q2J67K6j25K3
-747G0L6m4j80J06m4ol4L0K62M2j43q4j54J45l4L4N1q8P8q4m5K6k9rL8L7Q5lq4J8k5R3r9r0
-713a28J00N3K0N0k1Lj07J15m4j0K6M5p7r6R0jJ55j88o3M7J27R1j53qn6K9M8j17J05J06O1
-682B02n5o2q4o1L6K8k3m3lR2qm6P0n5n7M4K9J01q0j04L3k6J6K1k5j4Q8M9p9p1J5J03q6J2
-648d3q0N9J97nj09P0k4o8m0j7J45j8j28M1J9L6R8j33p1J63l0k1q2K1K2J0r7K0%j6J05P6J18
-615B18j76j19Q8k8j02J28n2O7Qp3J24kj07j7K5PM1r4p9J1K26Q0j24j19R4J53j02n0k6p1J39
-584F8n5n5J32n5p2j1J08L1n2Q9K1j13j34J41J0Q7j17K2J26P3r1j98%K18J36l01j43RRJ59
-554D2K7j54O4%R2n6J02R1j64r5PM3Q6r7k2L6L4j32k0P2L2K7j4k7p0k4J36L5j21K14M2o6j19
-521Ak9pQ3NJ3po9j04J27J3NJ57n2k12J95k6j36m1L1Nj7n6J13J5r3K2jN1n5P3N9R3j56j2P7
-486F5pN0n0j90N7P5k0j87P1PL2L5L4j1J5m5J00m2On9L8M1j38J72p4J9o1m8J23j4J31n8l1
-453C6K3j16R4L5k6M0j05j48J58J9Kq7l1J02qO7l6L20j87k74K5J22P6j09j0N8j18J95mo4j27
-422g8K61k0j29j4q0J23J4j12p1N5Q3r6O7J59j01j25j7J61K0j04J2P8q4l4O1P4P7m1K8N0j56
-391F1j35J03l3m9k7R7ok26R9J23Pj62N9k2j4M9K9Q4J9J0m0J8rJ39k04J82k4r6J04j23k3J13
-359A03r5n1J20j45L5k5%n2Q2R2n1j8L3j2J66j05q5l3L1K3l6p6O1M3nN2n2m4J6M3n9PjQ9J08
-324A59j94m8J75J4j37qL2K6J92k5l4o3j42k0R4l7l5NJ6L9m7l6n5J32k2m4J18N0m0m5n3L4
-292AR6k0K6k4L7N4j49j09K9k6Q5J62J07q8j57j60J13o5J14K0L4m3j06l6L8m0J39k8QP4o7
-261A9l6l9Q4Mm4j5Mm0J5%L2k0q7J9P8R0J16r8k1k3l0k0RK3k2N0r1M8k4n9j6L8J05L0j14k5
-225f0J8K5M8K5N2N3j17q6rR1J39k10l2Q5J1jK3J1j66N3M7r7M8N4o8k3MJ06p3j6n4K8L4N0
-191gk4r1J32Q9j06N4l9qP7j43pKJ54M2No0J5J9j56Pm0M6P3N1j19J36m8j6QqO7j1J9j00J16
-156A29J13m5j80l8J6M2l2k2R2Lj59L5J5N5m0N5Kk7M6J0l5J3k7l0q7j1N9O8K17K5k35Pj24
-123i0L9J04j6j05J4J17j0o8N7k9N2M1K6o6p9J8q8M1n1N1pk3J26J31j90p6l1K5k7M3J60L4
-91A23j35k4j7q4J28L9N8k02J18j9n5mK0R9r8J16j15j00M6J02m0K7j3n4j7l7J83j4q2J23M
-60G6k4j5o0P1P2m9k6j82J11N5m4K1k8k7l2K8l4J31n0j10M4P2J35O6J2M6j26m4R3j47j25J08
-28A8rl9jJ0J49Q2j33k26K08m7j25R0P6N7K7j89Q6L0j44Q0J46m6n1j02k4k7J3QJ55p3j11J87
3G5P8j97Q4j6Oo3n8l3Q3n5J89N5q9j01KL1Oj7R0P6k39J56q3L2J24O3j70o6J22
32H5
##PAGE=	F1=24062.018433929770254
##FIRST=	24596.97802734375,	7686.668670654296875,	0.31408002972602844238
##DATATABLE=	(F2++(Y..Y)), PROFILE
-2014B7j15ol8N1J34j9k1p0RJ7J10N6j12l8qm2J27j25j2k2J01K40l2l1j66p7OJ19J1k44K73
-1983A03J06j78r6qJ19L5L0o5m1L6m7l0M0n4J06m4l8R6j4j14J1N4O6Q2j15j42M1K74lk70p1
-1952a31J30N2K5k2p8P5J23j27q0J05j9j30J63R3j19n6r1PqNJ7M0n7kJ74j02j00L3J28m7n5
-1921e4rM0K5K23K8l63J78J6q4j61K9O5j5O1P2R1j48j34K26k0J4K0KOr7m4l4J68p1j04K50
-1890A76o3j97Q4J23p1j05k8J3q3J38K8j11Q9O0j15m4m6J36P2P6jo8J63n8r3k8K0pj11m8k8
-1859a27r6J30l9J41R0r8j8J68k6j40kK4L2J4j56J03J50m5p8j5j1j1k0j16P0J3J6rJ17o1k1
-1828b1P8r9M1l2m0J47R5p8k3qm6o1J7P0m1OR1K5J3K9j73k4J20j0Kl4K0o2q8O4K21o9r0J4
-1794E4K1N9rr5p1J7O6K8n7p7K0p9O3j7M8m9m3P8p0J97K4j00k2l8J77o8r7J15o9M5K6L5q9
-1761B3q5Q0K17j01n3j05K8%j20O6n0J31j44J31J4nl1m6n7P0K5m1l4P6N0p2J12K22j42j37
-1731B2j14J29J17j76j67J92O0j64K5R1k3k4j1M5j2m1J72Q3j16j57J1K3J61J1j81M4J23n0
-1703G3m3R5l4j10m5M7K5J27M8k04l6L4J0J02N6l7K0K5q3n3LJ1j08M5m2k9K2J22Lp0k8k1J71
-1670I6j1K5l5l0r7R6l0p7J7J22J8k10P5J17p4p2k0K9O4K1j7qj9J8k2k4Qp5J91J43q6j84n4
-1637a05j1J1L5J67%j32Rk8kM6J3n0O3p0l2L0J4L0o6L19L3j77j47lJ5J35o9q6N2O3m8l2l3
-1604e6J34k0j17o3Q8j28J3L6J05n2o1J08m0o2P0J44O5j84K1jK6K6P9k5j26K8J68J9j42j16
-1574f3J8m3J71l1k15L6R3M4M1J3p7K3oj3l7J48L1k25Oj0J2j0N0k6O8N9k2j30m3J44R2r2k5
-1541a9K06l4k22J79J17j45j03L8M1j30J86Nj83j8J08p0o2Q0M0K2o0O1l7j6O3R4m7o7p5k2
-1511g0L8Q4nJ7K9j18k2JJ03j22l2N1J15K0o2jj21J57N8j36Mp3J06K0n7J9Mk8r0R3J06m9m8
-1478im0%J97Ok46K4Kl8j1O7O5p1L8j9J4o8R8JM3Np8r8MO9k2L0K12q0j17M2P1k6N4o4p7j06
-1442a28J16rJ32J2k4j9j03O0M5j41r2N0l4K45K89k48j28MM9L3o3p9j6Q3J8q0K8L7k3N8L9
-1411A11n2j08J00J66O7j21k56rP7m7J8O9K0k8J87L8j05j02j64L0K5P0Jm3n8l9P6P3j19J27
-1381DN8Kp4k0n1l9lJ64Rq9J9l2r3J50Q5k2k7p3j5R8j7j13J79k9p6Mk4R5m1l6N2KJ8o0l1K7
-1345An1J86j92j6N4L7Oj2N3J63j10o7r8K9N8j22j6M8M9jq8R5K26k15jQp6O0o7J08oN7j3j19
-1311c2NP5m7n5K4J31m9j0m9N5J25j29k8L9r1q0Q1J63j64mQ0o9MJ0n4J35olJ2j46J58Jp9j8
-1277a5O3j6k0n3M4L2p7O4O8j22k7L2p1N2N8m8l3k0P5O5j1m4k7J31l6o3k0l4L3K9n2N6n2q8
-1243a27J14PO5J26j71k5L9j22K6J18Q8k8o6r4j01O1L5K7N6K3L9j21j3J41l5n6p1N1n7p4L9
-1212a06M7P4Kj2q6N6J20l0l1R3n5j38J38j39qk0M6K0j16J93r0rK3N5r2K3M1K3o0j8J7J6J91
-1179A68J0l8j62L7N8Jj13m2J20j08P3N1r1l2J4j11R4Q6N8k2l4p7R0P9k1k48K18j27Q8m0J1
-1148a0m6j1P4p5J4j07J95Pq6K13q8o3j6l4J29p4m7O9r0KJ39j08J9J05o3o1K2J2j04KJ7l5
-1116i9j3m6P0J87j2l9j18N5M8j3J73q9q8Krj48M9P4Q8p6J57R3j33j14j9J80m6j4P2k57l9
-1085a24K24k9r6N2J82j24l5J20q8q7jj0O1p1k2mM1J5P3L5P7j58r1l6R2M5o6P8KJ44j9j53
-1053B7M2j4j6n4nk2j8Jj5L3K2j9jP5j03rKP9M3M1j87J53K6p1L6j5q2j4K7K3ml2m2J12J19
-1018A38j14m9N2j12j9Q4o7O1J52l7r0K1J9Q2o3r1Q7n4M9K1P2L2j36j55J12K4k8J42q8j09
-988f4j9mRj3N7j3Q4J41o1j72P4K7j19J2L3n8K04J25k44N9J20j20L3q6lqJ11J39k20r3K3N4
-956Hl1m4J6J48p5j02n7J29L9m5J05j32j87K53J7m0N3k2p5J74l5r7OR6J9r7o2m8J03r5k3N0
-924e1J07j8o5J0K6j09P1M1m1J19j52P1qkq2k0N1l1R1N7o6K8mN1kq3l3M5q4J81M6p0q5j15
-890a26Q2Q2n9QM5l3n6K2K2O9L6q1j64R6R8l3jL2l3m5P1Q4k9j07q4J14O5ko9r8J35q0rj4J14
-855E2q9j8o6L4l5j6J7K10L6j75K7r3M0K02m6j24k7JJ6j0Q9j2j21O7nPJ61j8j07mM8m1j37
-822a37P9J03l8p4J37L9oQ1k3K6J1j43n2q4K7m8P7j1J45l0o4n6R2RJ09j72J07K0k08J83n6
-791D3j09N9j8n5R3K2o6j5M9j9o3N6l8J11K5k7k7P8j13m6M6o4J9L7K19oj92j30O4MNJ15m7
-758A0j4O1Kk1N9k2r3J96L3j39JJ7lj42N5j1o9KK1K38K9k24m5n3J06j6P2J3r8Q6n8j9K6k9
-724b9m2j1N2P1Oo2l4RJ11p4r0O1LQ6K8j9L2n0m7J6M6L9M0j05j08R4l0J24j62j9N3K4J36l9
-690A10oj48M5Q1j49Q5O6Q9j5q7r6n8N9L5j7n1k8Q7Nm8O6q8l5L3KJ36p3p6K4l5j5K9j1oQ0
-655a0L2j6o1J1P8p9L3q0M9K15n2j03Q1k2l4l6oQ2k0j26M2L7L5P1j37p6J36k8j4J5J3n4M0
-622A6n4l6QJ2Q3O4J12j55o9K7p2n6R9k9N3J1n7R7l4q7J6L9jl6J1l7l8K56N1j38r8M5J58r4
-588F7Jp6p8J74o8p3J37n2o2rN1L4LJ05Oj38o8J12n9M5q7P7J60L2j34j73O1K38N6l77J8n4
-556a31J7J52j3j42J19j2R4o7J11J05j62j42jO4J09j00m6R0L2j46k3R3K1Ml9J3p6o3J64L6
-526F1q2J35M6l8j55j8J9J31l5l3n7l4n5J50L6m3J24l0k37J83M9j54k5k1J9n7jJ23J8r7K0
-495e8m5O5j3Q0J1J32j48l1Q7KK7p1j19Q8J3n1j80O2J9K4P3L7K0J4j23J26o3l1l2P8L0j04
-463h1J59n2k6q4j3Q8kJ29l0qK0j22M0QK0N3q8j40J40J7l9j14K8R1J9J20j25K80j53k25K5
-432f5J10O7q2j1Np7J67m7k7j26K70J9j16l2j12J12J0p5p8PQ2r9Q9J41q4r8k8J46J6j12LJ00
-400G5r4J1L6O6P1k6J0N7j52j48J07m0j0n1R0Nk79J87N0N8j51N2l5J3J9O2P6L4k3q8J9RJ90
-367B00j91J38m2p2J66j36l8N9j24j6Q8r0OM0j2n7K6J38j4p2L8r3J70o5n8j3N1m1o9MJ14k5
-335A0k4N3l9n4M2M9o5ok3Q3P5j72k6J80J9j61N9K4K9K03l9j30m4p8j9Q2l0m5j7%P9k7kp7
-301i1O1l3J5R2Rm4Lk7J5O6j2M8m3M5O4j81j10R3j3RJ50J33q4j59j29J64o8K2O3P5q3j53l3
-268a36M6K7J25l2M0N0r8m4n6O1J1PL2m5j3o9L5L1pn4m4R5J09J35q6lp9k4k5J6J3n7N3m9J9
-233a6Kk8o1O1R7K8j20nML3O3O5m4L1o3o4j3k0J09j15NP1k2ON2Oj44M6J9n0N4Nj12O9%J14
-197F3r5j1o6j8P5Jl9k2J25R1j04O4l1j0O7j55K6q7J92R5J4p6l8o3q3L5n0O1K2O0p8J58p1
-164E2l0pj0J06J4j1r9J04P8j0j15m9k8J8mm7N9Kj31M1O8O8n4J6l6N7M4joqr7l8m7j5O8K3
-128b5J80O4j92J5j12J0J06J0j06j8J18pj7L0r8J14L1M2Mj20l8q0O4n5P0L2o9J88J62k34j86
-97a17RrM0L5J28K4j07o8j2n0J38N7N2k35J31oo6KqJ26j25K02j56j63L4J28r7L2km1O0o0J93
-64F9l2r6O0J7J4J0o2L2J21o2q3j05J47N4l9k0n7kq2O1p8J44n7k6o0J35J56O6J1K3j26l1Q7
-31A89j78k2O1ro5n8J2J20J14q6j79J37j9j23J11P3L2Mj66N3K1j01N3J56qj08j22N4km8l2
0a36J60j1j53K03O3j45P6j0l1n4lj3K6k8J37Q8p7j21J1JK3K3P0R5k30M7o7P1J55R2j84j01
31b3J68
32A45
##PAGE=	F1=24037.702088774589356
##FIRST=	24596.97802734375,	7686.668670654296875,	0.69302886724472045898
##DATATABLE=	(F2++(Y..Y)), PROFILE
-2014E9j46j1m7LJ41R1k0j24mLJ40L2j50M1ko7R9q6m8MO4K36p5k9j30k8j8J06Rk11K43M6j82
-1981f1O1m0Q9J6J5l7j8M2o5n3M2k8M0m2m3J14K4n1j1kJ7R9j15j44Q8K34l3j68l4J20L7j1
-1949H2o8n6P6J07r4j05J41j7j57J60J02j31n6m5K2j03L5L4M7o3JJ69r8j24P3J09m9m1l9M3
-1919d5L6K08K3l74K74q5l7j09k5Q8j6L3O5J00j45j27K18oL1K4k7Jr4o6k5J39o7m1K29q6k21
-1888a27J57R3q5q1j7k6n2J50j1j04J03Q0j05p7k1N1J41P5p1l0K35l8j49n4N1Oj13n5o5r0
-1858b29Q4J9J31J47j06n9J09k9m2q9K4P2oq7K4J96k0j00L6J8k4l1j44OJ0M0R6O4p9o6O8p2
-1826c9M4o0lJ74N5r8j8k3o0n9M5L1o4L1R6M3N2J6j50q2J75J7m6l7M7k9r7J5K02n2p7n1J3
-1793A1Q2K7j02p9J3J31L6r3r0J3l5M6k9O5n1n5O2q2J84L6m4j8r1J39m2n7M0l9P2N2J8q6q1
-1760d7O9K06r8n8j08prp4L0N7J29j76J25L2l4o2qo2L5M1K7j14J29Pn7P0J23p8l3r0J25J19
-1728B09j74j92J82Q1j66k7Q2J7J9n2p%l3J73J25p1k29l0J1J40K2j36M3J58q1l7P5k0j32J0
-1698d0K8M1J00j3k07j4Q8L2N5M2k6L9M7p7p0l7L0j01O3o5m4R6O3Ml3j6m0J68n9L7m9No5J37
-1664A19j1j41l9J51J0k03N4J07p8kk7KP4KOQl9k0nJ6Pq1J54J39p1j91m0L4o3N3J70N0j35
-1631A0k4j0nJ1l4mR1j20N2K4k2M8j04K45O1j42j44K8K8J03o5r7L3Q7o6n3L2J12j8j15m2O1
-1599c9j63O7k2J26o8NQ9p1j7K9J36L8j90J04p1M6M7M7Rj07oJ63J7j06j00J7rN0K9j94M9Q7
-1567hK6N0Pr2J3J3kk0Q0J02j66o8l1kjQJ4M8M7n3r4K3R4J34r3J2J75p8k31J87J50j47j09
-1534a2O3Lj29K03k4j58n3M0QK0N4qJ2l7R8j8j19J26P2o4m8j07j1R2Q8%Nl2j16Pk8Q2j06L4
-1500f3L7P2nm5L4q5R3O5j20j8p9P5Rm5R0L1o6m1Q0J8o7Pqj3J14Nj76P6j9l4K5L4J6p0L0K
-1464d1L4n3Q4l7L6j7m5r8OM8j7K7J86m4m5M0O1q3O3l5n0j29M3Q8J06no8n3o5J23P1j38j28
-1431a35P2k2K17K23k38j07K7M4L8q0p5l1O6K7o5L0L6l2N2M8m5j43J64J44O8r2k74k1J06m3
-1401d1j0P9N6l5J28L9q6j63m9k4J8N7J1m1o5J2Q7L3j06J27L1l4r8J8J4l2m3J63K3p7j5k0
-1369d3o4P5R3kJ0p5mP7k6j02J71or8j5m7J09l5j7M1j3K5p8LK4j8J59k00j30J28kM2M6lJ63
-1335A88o1l9j25j1J16j22p6K1O9J5q3J27J93j77j10N1M3M0j41J18K4K3k1p0J4L0m8o1M4J74
-1305A45q9Lk9Q5R0j79J0K8p3o2o5J88j26O2M9p0l%l9J30j1j5M3j26J00l3l8M5J8Mro0M4O2
-1271G9p7j5J05q9n1K5n0qN6K7KmL4J4k3n9MO1ok1j1k3j1K5l3M9o1pO7qN3J28j67l5J6o8L0
-1234e2J23N3qn9j28o3MN9K7N6K9Nj58P1J64n1l8r9N7n4o9L1M8R5J7j3j24N0J67j8r5J07k5
-1201A09j40J32p6p4m2P7j9r1J78j09pP5L3j35M9L1Jk0n8J9O8J83l6r5j18Q6P2%r5oQ6j64
-1169h6J20J1q8mp9J1M0L4J4j5j4n3R3J19K2k68J78r4N6l9l9m9Q0O4p9K4p0J36L0j21K31o7
-1137I8q7J6n7J02j4q6P5j18K6J38j13J16J19j25j03M9Jj35O0K6j5m8j16J26J79j8k4j62Q6
-1108dK7l6J45q5m6L7j3j49J8J09J06p2J39N8j42j5p7K01m6k5P1l23l3K31k3j08Q2J62j25
-1079F4o1J57o8r1jj0P0p2n5L8L2qO3M4Q6j54q3K8M9K4q0Q0j3J44j3j57K1%Nm7l6m6l1K2O
-1044i3M0KnM7L4j05L4o1J13L4Lj49J74M4j09k4Ol1n8M2N6%J1p2P7J13j37K3nj14K6P3j17
-1011a28J42J14o5j33M7M3P8m5k5N5o7RPR8O0q6j40l3O7kJ70p3j13j4l3l2JO8j1M3J13n0r8
-978c3l0P8m1o2N4l8K17J02k52P5R8r9nj10K2J2J07J41k33m4K4J2l4m4Q6J64r9j59j6J02L2
-947B7k2J9j74M4K05l6r9N9J6r8J63k2o8K4L1K7j15J9n8P5l9m3N7K6p3KL9J3n7j3O4lJ31j63
-913d2M6k7mm9P1k8p8J29P1p4nJ7O4q9l7K5M6r2J38N5o2n3j08Q3N1q2K6K0j5J6k0l3Q6P4j10
-878A0j74J55M1n0nP5j3n3R0O4p4j13q4J78O4n2o7n0Q8p9qK6J37j17J1j23M4j8k5PJ17O8j41
-845g1R3j33O4J90m1j32p8N2K8oN8J8j17qJ6K7J80L5j55n3k0o2M1L3J09m8q3J59O7k4Q3k8
-813A94oJ0j20q3j17M7m0Q4l4J29M7p1r9R3J8J08k06R1kr9J39m1p0P9m6p7M7N0p9nN2l4n2
-780i3MoJ33M1n3j3R2j25rL0q3L4L0K24Mk15j25N4K5M7J18n0k2L5J1k9M8l0j10K16K8j42%
-747F9l1K3q1K7J8j18N0OK02J1k82O0MK8J3R3qj23P7j8J4L1l0o9o5N4N5kj7q0N5J06l9p4O
-712c5m8J33Rj4N2L9j26l2J11N8L6j42j22P7l6J05j20PM3q5J95M3j2k00R1R0j64M9K4J10J9
-681A55j12r2n4O8M0qn2o3R1J9n4N8p8m3P4m8J43p0l3J7n5k3M3l9K0N0L4M4o3NM0o5N5l9N1
-646A6J60j09q0R9j0pk7j7L4%j11K1L7L0O2j05q7Q9j9oJ07K3j52N1j2qm6L9N3N5R3j37j1k5
-612@j14K0N2k0J4J4j9O3n5n6O4M8k3q4R8j5o6K67K5j56p9jJ56q1N0r8p1J61p5q4J19m8k4
-579a8Lk5L5O6R7j0j45j5R1j16J2m7J15J53nj52j28J08K46l5m26K05p1n0J38l2n4P9j1P9q7
-548@J34J19j49j82ON4J23j19l6J17L9j48k8J16Pk6o6P7o1j33J66N6l5L6M4%j97L5JJ64n1
-517F3o3j11qJ9J55N0p0Q2mk23J22J20j62ro3K5l7M0P4K3j03K9p1O7K0Q9m7J54j17o2R3L5
-485A10lr8n9J25k1q4j89P0M3MQ6M0O1Mj90J56p4o6mJ13M1j08J53l3n2n9l2L3K2J13j0PL7
-452A36j11k4j6O7P8p2j39J14J8q3m4pM7N5J79j93K21r6j93L1Q8N0o2j3k0k3J07q2nj08K79
-421A79O3r8o1j39R9Pk8p1n7P3r2J03J25o5n6m7J08Kq7k2J21q4K8J5N6O4rrO2j28j28P6m3
-388d3J2q0Q2J5k25J93k5J09j30kJ8K2jN5P2N1l0j15%OK24j72N8l7k7K10j17m6nj49NO5l9
-355d6j2Q6j0l0q7J74M3j18M3j35J17jk3j4O3r5p8Q4J24j01j5O1k6o9Q0M5p4j0l5M3L6j00
-323h0oJ37K2j47J09PM0J95o5j97j1k2k2O2l1m5k3j1J09oJ5o0m3k1N6N3k0k5M0qJ3J6j8O6
-289G9p6O7R0k03o1J00Ko8J34J47p8j35r2J66k0o0M9J17j09j73j0L8N2J19j0M4K3j05m1p0
-259h4L4J0O5O8m3k2j41M1K3J0rp9Q3J22J46p1K0j28j7l6J4Pr2O6rl3N9Lj01N3R2K1j11RP
-224b3L2O8R7j39J5j6j5J0j27K4L3QM7m6PP0kj01O8L8l7J9n6j01J27j9J08j09Mp7j7J11l4
-191c3j07M6J15Q8j02O5j1l1M9j35N0q8J25J44K1r2r2j32P3Lp9Q3LM7m3J58q3m6k7j7J58J7
-159A27l7p3Q1K2On7k1n4j5L2n6J5j4m3mJ17N4n8j0o7J39L3rJ6k2j51l2l5K6M0MJ09O9j37
-125eM8q5j3R2M6r9m6R2rM6j1j61J77J8O6O3j39q6o2O5n4O5O2p5K16J82k49k72K3k1R4J3Q9
-92G0Mp4q5nk9J40P2L8k30J10ko8L7n5J43j30K57j93j78M1R4l2L9r6O4J9n0J86m2j09j5N2
-60b7M9J1l8k0J48n1j11pJ13O2m6o1o6L3j06N4r1J48o9N8o1O3J50N9K1Nj26j7Q7j89R1K3k4
-27F5r7j09L7O2J24k9p0K3K4r5R5N5Jk5j32L4K0n6K0J34N1j30j44J15lr3m3J13N6j17J47N2
4H5o8K1ok8o1L3Rj3J4Q4J04n5j40J5k1J7O6N9J00j85r9kP0J93J03j91j50K01
32A55
##PAGE=	F1=24013.385743619408458
##FIRST=	24596.97802734375,	7686.668670654296875,	0.87171262502670288086
##DATATABLE=	(F2++(Y..Y)), PROFILE
-2014G5j60J9l0n9J09J92lj64k2m2J54Nj65J29lo9M8m8n4K4qK30j02k9q8L6n0Q7J2j69K03
-1983E8j6j93K19p0N9L9m4k0K2K8o1p9K8Mj7k8k8J04L4J1l6l3k4J00j13r8J07J67n5p0QJ14
-1951A17J7m4j09k5O9P2n1j19J64oj83J41J14j39n7LN0j11k1N2M5p8K9J44r9j22J06Q1o8j8
-1921d6n3M0K5J94J8l13K76j49L3o4q4R7l1J7P7J21j53j26J78LO7M1q1np1p2m7J01m9K7J99
-1890A70q9j36J19N5j04m4Ko6j7J37n2r1J12R2r0q2Kl8J87Q6j37PK72k6k11n5R9M1j23p0n7
-1859a07j16L0R3J56J46j10p6K4j5N3j25l5Q2KM7q7J96lj30P0O1k2l9j45n5LQ7J51J7r5r2
-1828c4L4k7M1q8L5J99K2j34k8k9l8o1Q3j7r9O0Q9O2Q0j2j22j10K17J1q6k0O7J0o4o5J57k3
-1796A10o7r8M5L9O7r1q5L0J74L4j22p5k4J3M2m7P8n3m4M2p4J23N2Mpj08O6jk3j7j2P5P6N
-1762A27q5q2P5J82j07n5r3l4kj1l2J21J31j78P6M6m2o7Ll6%L5R2j04R0m7j9K4M2n5O5n3J08
-1729A15J03j49j80J35P5j46m1O4M6P9q2p5J0j4J63J55k6k74q6JJ22J0p2K2J91r7k6M0j2j45
-1699i4N2L0N5O7n5p8n7P4M6MNj5P7O1p7n1p5L7o9P7o8m2R5RJ6J1j2n0J46q2N4o4L2l5J67
-1664A91J3j83j07J87oj99L9P0p5P7m4k5P8k2K6M6o4p3P1J9mo7R1J13l7j71l1P8o5JJ50R3
-1632A70j31q0qL8Jn8M3O0j42J28Oo1Q0o2R9R9j32j37O5L3N4m6r6PJ01p8l4J09L9k9q1j8K8
-1599c3j55Q9lN7p6O2N9q2M1l5J32Pj74J63j07L8P4J0K2q0l6J51J5p9p1K8Mn8Q0j41M1O1R
-1566A3N5J0q5j4K8J5j7J0J55r5p7n5k6K8l4O8k5K2q4J3P3nJ29o9P8J05j15k07J46J63j27
-1535G6q1P2l3j04J92m7j03Jj10N6R6N9o7j9j6J28Mj88J73N8q3l6j14j6J26R3Jnq3r5J2k8
-1503h1M8n6P5J3Pk8j7P8n7M5M8j02l6jroj6J28N2r2lO6n5j03N9K1nL3k2l9P9m8l1O5j0k5
-1467b5o4L4J9M8n1Q9q8M2m4np5l2L3LK2J33k6L5O3N9j29M2j6l0r6j7J55M9j6j05p8%J41R3
-1433A63j33j39P7k0J81J47k08o4K9L5N0r3m0QnK4q6L6L3mL7L2l2j20J63J08O5n7k66j8J09
-1402A2m1k1P6R3m3O5M3n4k10M6n1k3M9K5j8kqQ6j3q0J10J0o4r6L8M6j6l2J20L8n5n7j0l4
-1368g1LQ6J2N0p2JM8k5q5J34Qq8l3m9J06k6%L0k1L5p2K7K3NJ06j19q6Q7j26N8Q5l8J51j0
-1334A34jj01o1J12q7q1m7O0J0j2R7J69r3k51J41Q7J8j91J18L9qk8l1M5j0l8q7Q0J83j11J2
-1303F7j8J03O8k20M5J8n2l1j55J40m9Q8K1m8qj4m4J26k8k1O0j01Q5q6%J16l4J0%n9N5P5p5
-1270C4p9J31n4o7J9l6m7M1R5M0J8lm0j9r4L1rP9j3k6j0n2PqM0o3P2N5k5oJ16j42l7Ol3M7
-1234c2J16J2Km3j18Qj30J14KN8N0m0j97J86J47o6k2j25O1n5l8P8J1O9L9j1j45L0J92K5j47
-1203C1Q9K5j33J00jo6p4M7n3n2J37j33J5J19oj56P2L1o1L8n0jR1J58o8j05p3R1Q1%o5K9M0
-1170I7j96J57k2q5Lr4R4k2k8J7k8qpO3J47M7k29R2m1J0k7p7rJ12M1p3L7k1P2O3j33J80k8
-1137A04r1M3q0P1O3j57R5q8j7J07q7K05J13j86j32Q7kj53J09K4Rm0j49Q4J62oL2j87N0Nm6
-1106e8J09o7kN7rj23k5J31J13o0J09M0j11N4j33J90j4l8M8l35k8K07j8j21R0J17j16n8J87
-1077A36n1o7rrM5n5o7N8K3oK7L0R5j32m5P3RJ1q2M8j5J50k2j48K1Pnm5k0l1J0Ok6K6j5K0
-1041e5O0Jr8R0j15J14M4k6j19J66N3j24q2Q4No1MQ9j7L6r8M4J01j47J03m4r0KO6j09J67P1
-1009A15r0j48N9O5O6k7K4K0p1k7jJ23Q8l1j28q6M9QJ82m9j24j3k4j14J4Q5kpR0m6k9n6R0
-976EJ5q4J6%J97O6k27Q6O8n9n4j42K9L3J22J52k28k2Rj7j8k2J39J42j21j65j5O5L5L2m8j78
-944a89J92J53j01j32N5N2q6J19%n3N4l2N0j53R8o1M7J2m4L6k6j44R0M6J3on8M5K2J36j63
-913b8K0m5mK8R0r0p2J33O9p2k3L8L8j59K0P5N1r1O0P5m8j1p9O9Rj08M7mpQ7j9q3O1J08j36
-878aj34J82Lr4rJ07Jo0J03N5j11p8o5J80N6q5n3nN9q5m8N3J83j19J9j60L5J8K1lm3R5j04
-845h7J36j28L6J78j6j02r8N7J8nL1N9j07r8L8L9J93Q3j77p8o9p6J80l8J18o6q2J58Q4j9Q4
-814B46l2m6Lr1r8j18N2m1Q4l4R1J26r7j30Q7J8J03j83O7l8jJ07j9k6O4o4j04LP1p8QN0m0
-781f0J9o1j2J66K8p6nJ07j23NL4r5M7JK04M0j95j00K4RO2J18k1l7J0K3m2M1l9j27K13Rj21
-748D6J4j02M1j4L3L4j35Q6LJ48j1j97P5J0m3K4J01j0j28K5K8O2M0k8r8r6L7M2k8J9j08J10
-716b0Q4ko0l6q4J42mj0N9J21j15j43J69P6M2j82j41M3jR5p6%K6j07J90P4k0k06J35R1j59
-685a9Rj2J24L7j38o1n6O7M6mn3r4J11K7p0M7l0m2J13m9P6p5PJ7o5KN1n1oNO6O6o5nMn0P5
-648Ej0N2R7j58k0J06lRk7l4J3L5r5k5J9L1P2m8q2K8j2%J71M3k22K2K3K8r4P1J9N4P7j39L7
-613D3n2j24N5Rpl1K8J0K5o2j0J07N3o3MN3j0q7K71J1j72o8l5J44o1Q8j06o0J24p2p0P3m9
-580d1L2L5q8RJ32O8l0j41J9P7j52K4j6J08J29k7j56l7R8K39j19l12K29r5j09J28k0L0J5J
-550C0O3j26J62J36j26k03NK3J14j44K1J05N4j37k5J34j2o2q0J50l7j30N7R2J4m5J3L7k05
-521a22J30j00J82m0p7q0k6O0J23N7o9M7K1j70L1J71j59Kr7P8L5j0jK5j10N3p3N4L3J00r2
-490b4J43p3q7R0P6k2j23k9J50l3r7j79P3M3OO2M9J07j8j92J46p6q7J6J33M5j19J59k2o8m1
-459Ho0qM3Q4KJ5O7q4p9l9J11J00n7j36Q4J8j06J4n2j7J01K26k28J51l7j70M2N5K8m1j3j8
-427DJ9M1j10%o0K76J04q5r5j55Q7JK2n7j09N1q4J04J07l6po3M9nrn8J00n2R%M6O0Rl1O4q3
-391E4j08L9k8J0j18P9K1j63J96o6J44j15n0Q8J6K2mN5O0j9j17j6k4K37j41m3j7K2K27o9l3
-360A39p4j64J2N6lj8R9Jpj92J98R9j44L9r2j6P2J2k7O4j30jO9J04j67M5N4j8q8J26L0q2j0
-327a4k8j8QK4j0L5K4o6R9j5N7J61r3k19K5J5k4L8l3m2j1k1J20K3J8k9j34J5N4J2m0J7O5J9
-293C2Mm5k9P6j13P9J23k01K1O3J7j35J12J52o3r0r8J52N6o2n8J55j15j66J7K6L7J20K5K8
-263A20mq9k7q2QjJ14J04j1n2j41j6nL4K8q6O8J20J39o1M4j47j8o2K0K2j14P9K0j08J32K9
-231E7j36K4Q4J0q5J7K7K6M6J21j96K3qL0M0j24r9J43q%n4K6P0l1l9Q1N6k7oj14lJ02n2Q6
-197H7j12K9p3lJ27j7r1k0R6Q4j05O5J8o4K5r0O0m1PJ80K4j12j15mO3m8j26R5K4J7j5J32p5
-164B2m6j2p9K10Mn6k5N1m8Kk0M1m3n7P1o0k0k5M1p1J47K0m7j3r4K04K0qK3k9j76k0J9J4R
-129e1N0L2Mj12J01n1j3R1O5r6o0M7j3R4m6k06K17J4R2J01j42j03m7N4o3M1P8o7K30J82k34
-98A89l11M4PP7j5M6k1l4p1%l1J29Q9K1k02P1lm6P7p3J00j11K83k10j59J6Q0O8K9j23O3l2
-66e3qJ56n3j07l7Q4M2rln3J37k5j10L3Q4O5o1q5o7P1q1J4m1J17q0Q8m0l3J25L5M3Jj21jR4
-31A21j64J76rn1j18m6L3k1O4K1K5o1P8o1N8K6k8n5r3L5L4k6NO9J15j10j04Q9k7p9ol0J22
1a8n5O7O4%o8kJ1r3O0K8l2N4N0R8k6j54J3k8k1J04O1R3j28k06J10j0K13R8j80k00K14
32A17
##PAGE=	F1=23989.069398464227561
##FIRST=	24596.97802734375,	7686.668670654296875,	0.88113772869110107422
##DATATABLE=	(F2++(Y..Y)), PROFILE
-2014G6j41M2j3q7N4K62Pj83k3j02J43k6j24J78nn8pj3k8L7j11K26r6l2m2Q4q6P7K7j40J70
-1983F6o3j31K45q7L9Q7j18k0P3rm3r2j1M1n0KpP8J8L9n4l1l4P1j10PP9R1p0mM5J20Kp0j39
-1948d0RN8K1j1j01J59K2j73P4J31j42o0L7P9j04n0N1L0j02P8J06r9j03J21O6r4kn4L5j7J90
-1917A15J8k42K34j66J02k5j30P3m6QJ06J55j73j30J15MJ20P7j43k9l0m7j16P1k4Q3J72o3
-1889H9p8P2K3j23nK1j01K2J09q6q6J15J04p0p3J7m4J50R1j83L1K66j7k55qJ29P6j35q6l4
-1859f9j43M7R8J97J08j08q3n5%J20j05j05N2M9J43j63J65Oj61Q4J06j7m1j37q9%J17J81k1
-1830A76j08r9j2K6L0j04O5K19mj78m3l0L5p2J13m2r5K2O5Q0R8m6r2j20K32rj03J5P1M3j9
-1799A14j21P4J0n5q3R1p4R8o4q6N3J81K7j34l0o7N0M0o4P7n8oK5o8N3O9L7Lq9j2L5qm7mO9
-1764C6R3Kq7q6P9J45j10m7o4l9K7J0l4J03J31j54oN1l0m2j1Pk5J2J38q2L7r8M8j0K5j21J37
-1731C5j4P7P3r6j52P1M4j06LL2N8J27r4j30KK0J46J69Pk91j44K1Q2k3L3n2K16r3nmj2j46
-1699a46P0M4P1M3p2L8p7K9N5m1l5j2J16O7q7mr4K5l7Q1n7l9O0k5L6N1j4n6J16p6P3m8M0k7
-1665F8J77L6k15j51K12k7j92M4Jn8J51p4n7Q1m3L9Q6q5q8J36Kj5m5L5O0Mj26l4J13n5m2J08
-1633D6J18j19j11m0J01Km3N3Oq6J31j5r1J12k8PJ25j48j02P8L3jk7q4j9R7n2M2J04m3l5k6
-1601a5qpj43R2L6jq1R7L1o9P9j02J53nj22J32r1J2Q7k2J2m5l7J20mo1pM6qj67J25p8RL3k
-1566a1N6K3o8l8L5J9j1m7J72l0o4p2k1N7k6P3q5k9j00J09R4n1M9j8J49J4j39j12L3J43r0
-1535A4j2N6n9o8J63o2l1M2q8p1J60P5j10o6PJ42K0k01J85M4j00k2j02qJ22R3j1lj10p5nL
-1503g8J2K2Q5j7o0n6L3J28n7OK2q8l4O3l8j5pJ28O3j11K9N4q6q0J5M2Kj2o1J06N3p5l1R8
-1469E5n9l3q3Q0L0M0o8J03j26M1n2L0o0k5RoJ4P4k5J00R8O1j43Mqk4m3mJ45j2k6j28o6O9
-1435c8J00J10j23j43P8k0J39P1j60j7QL0O7r9K5N9p8Qj28M1OM6N8Ml9o9J17O3M9k3k24LQ0
-1402Am0j4O6J17n0RM8j8k13P9o0o8N3L0J5N2j8P3n5o8J11j5p7KjJ2oj3Q8N6l3j07Lj2m4O8
-1366b9K4Q0o6rJ8j6o4Q5J0n8m2oO6k4K5K2k7M9m1LL0K2M7l5n0Q4k07L5Q9m1J18L0M2n8q0
-1331B6N7n0q1n2K5k8P8K8J67mk56J05Q7Ok04J04L4l2l3j2Q6l0k7j09J01J73j14J2j7J07O6
-1300B13k42P2Kl5Jq7k5K9P9Ok7j8j9o3J42o3j8O7r4J10q7K5J36q3jMm8P4O9o9j21J38k2p2
-1266b7Nl0n3K4J39P7L8l0p9rj41M7l6J50k7n0Lq1j4L0J0n0J25N9k6o0P2j10k4K5m0O4J04
-1233H5k4Kk1p8M8j28P9l9M4P8q3j74K35J09o3k1j48O1n9KJ28JnP0rj54J7J86Q1j62L5P6j26
-1200D3P0O5m7j26L8o5k9Q0j35L2J54n3j02L0M5j57J31l2j9P2J20o8l2p6N3Q3%k2N2qj94J65
-1168F8l8q8jJ3P2p0n9N4m6j8OL2J41O1j78kK5l1j3n5N1N8J4o7N6K0J9Q3j28R4L1p7N2q7L0
-1133B2J29k15J34l0r5K5rK61R2k40j36J16Kj54J29J5L6k2j79J5J38K4J08j99%l1n2Q6l0J8
-1103d2O1Oq4m0J16J02m3P6L9o8R0j70J53M1n1Rk98n5K02j4j26O5N4q0lJ59m1k3pk7jk5n6
-1070h1M3K3K3j9qR7j01J0J00k1J3p4pKJ59l1j28J8kk9m7L1L2mj9n5J7k1L3M8k3p6J42q8K6
-1035a7O1l7j19J48N5j16k5R4mo5j4J16l9L4j16J8Q9j38J59m4n6n0M7r6J68L0r8m9k5P1M5
-1004B7j7N8j0o1n7nJ43J11J6j19p3J2LJ77k7j37j5Nj40m0J05J1n9P5n6K5K5L3M6o8n7M7J60
-971A38K2j78Q7L8j5j01j32K8MJ62J56k15l3j8k1J7J5J51R7j38j40l0L0M8R7l3j04J53J03
-942A88j61j04J0P1l7N3K5n8R0q5P7j78J51n9J5L9l8J4l2j45J22J3K1K3n7ML0J31j44on6n
-910h8Q9Q3j28m2J19O7o8j8M9j2j57L5J04N8p6m5J01k0L5l7L9l7j27O2j2j0J42Nj11MJ28j48
-878a6p4J70j7j24j0J14No6J14N5j23m0n0J63L9r8k8J2L7p1j16P2K36j01Jj72J6M9Q3l0j67
-847a37J13q6J62j04oJ62K0o6j16P4pj2J8J04r4j66J9O4J88J10j71q6l5OJ23j11J28q8o9J35
-817G2R5NP9l6p6np6r4q3M1n2Q1j4M7J65j31j17O4OR2q8M6o6L2P8J0MK6o9j25j3O9o0J5M4
-782c4l7P2l7n4J77pp7k7J26j07KM3j00N8l5J66R4j60j03K5l5N5J16K9o2ML1o0L7m0j40J86
-750A06j8o3K0j62O8L4M8L7j24J10J2P6l1q1M6J2r3RR7Kj05n7O9J19N4k4j25j12J9M1o0L7
-718c9j12J45N0K7m3n7q7R4j0nN4J69p1j98J69R2N5k10j51mQ1P4m6l4J4J8O7M4k1j67J46R7
-686A41j37k1m1J34L6j55jp2N4N4oo5m5R0K3q8J9L0rJ08k9J3q9K5K1n5QP4m1n8j6J11L4o9
-652b2k1k4k7Q9LL8M3j82R5P8j3J5m0m9L1O7q3q9j6L7R7On6j3j4JJ96O8k51l2M6N3j30J10
-618A1j2O7P2j52M3n0p6J8k9L5NK9m0k7j5J9J12N8j07R5kj7j00K67J4j67p8n3J16l5J15j16
-586@n4Q6n1k7K5o3P6Q5r0o4J74L7n7j39L7O4j56Q7l3Q0J24l6j65P2M3K11j77j53J87j23j57
-555a57J23K3P5l6K0N6j78J81J52r8j96j5j0P7j62J08N8P7j14mJ34l9r8o2K04rj07q8J38N8
-525A11p3n8N9p4J39k44J76mq2J3n4M7N8N1m3K9M2j15m1K00j42kj17J56P8p1q2L0j18R1o7
-494a07L6K8J12j08Q8k5r3P8J08k0j25n0J56k9q8j22N5PL0J4O5J45m6j50J16p4r7L1J28L5
-464I8j14J75j9q1l1q4k5N1M5NJ4J02m8j14n2J46J06m4j24N9J3j06M2r1p7J54K40k32Q7Pj53
-433e1N1J7Plj4mM3k1j33qL1K40J35p7j32j50P8j3O0l5j07J0q6P4Q5LM3o6j6J9P5p6K1j1l2
-398d3oM1N5K3n4O4k2j01J3Kj4j57J00J6j27K02n7J53j06k2R4kN4o3J5M9Nj06pp0K27r8j16
-365e8k2O7K09nOj41j58J1N5J9k7Q2J5K4j90J30J26j48L3l4j02R7L9m0N6j46M7O3O3j33P4
-334A2K7k1j09J65J0q2j0j0n3K9R0l0q8L1M3N3l7P1J03j16j81M1L2k3J3j6m1Pl6J12N7QPj62
-300a04J2L9l0m1O9P6N8k9j07l0Q3j12K9J52j67R9J3K9j24K5J54l4l8j43J22J37qk09J84j03
-270Bj35L7K3MJ13N7Lk6n6or1j9j6J45J43K9q9j18o2n0N5N0q5O2J12J11o3O6j29k4j03N6M8
-237D4j09P7L4j58J56M6j58j3P6mm8K5N8J3lJ37j92M3l6M7O2r2n7R2j2p0n6Q4N1r1L3O6N6
-204A01Kj3j50Q1P3q5M7r8O2n4oJ38J9o7r8O5P7j09O6N1r7jl6O2Lr6J89K2j22n4P2K4q1j58
-170a71P9N9j7RQ3m4j5K8j31J89j6o2L2K0j11Nm0J28pr4J02p0l4kN6r3J24k0j9nr8K25J6J0
-136A16J1l8j71lP7k1j2J09J8n7j87J51j3NJ07N7r0o1nk5J18o4k26K22K3J06J20j26q7l9L9
-105E4q3MQ3o4K30J71j94l22R1J4N2m4Km7J2m8K2j2O1J03Qj65K9QjR4o1Pp1K96k06j45k8J48
-71bQ2J7j25M0q0M5J16o0r1OP3J3l4L2m7R0qj13N5O4N0p7q7n5J09n1rj5J11r1Q1k3j12R3j1
-36a4P6Pj05J3J02j01K09l3q1j22j1L2J9n7K0R4j09J35k4Pj0n2p8k6K3O2j2Lj4J58p8o5P2
-3D0o4n0J5p5R8mlJ12L3j67L5L0j35R8L1l6P9L4Q3%j56Qk2p7J20P4Q2p1j61J04r7J92Q5j45
30I0k30J98
32E8
##PAGE=	F1=23964.753053309046663
##FIRST=	24596.97802734375,	7686.668670654296875,	0.54254895448684692383
##DATATABLE=	(F2++(Y..Y)), PROFILE
-2014D6q7L8Or5QK87Oj80kj11N5n5K8J14kl9n2J8K0M8j87J88n1l5j0R4j18Q4N0j29J45p4n7
-1981d9J78r0L5J32j76l0J20n7k6q4p4R8o5K1J9N6%L4q1njPq0Q2N5K8q6K0O2J41Nq9j55L7
-1947a8N0l1Qm9J29N9j36rJ45j45o1M8J03r4n2M4Qj29J37O4r5q6J28P5j17j2l8L9r0J90K6
-1916I1j93J89j34J35J2j56J9n9OJ44J90k02j22L8KJ79J34j80j02K6oj09Rn0J11J58mo5J6
-1887G7Qj37K2L2j20O3P1r7j10J14J21m4o1K1PQ1P2j98L6K18nk29O0J07R8j44r9mj57Q7P0
-1856d0K33O0j05q9j10NJ61o0j28pJ09J81k14J35J3j86P3J41j5l4j17r0j3J22J91m5j12r7
-1828c8k6N5Rr9P3K34k4k20m5%R1r6J49m7r0l2L5R3J08q2o3j29K19k2q6N5N8O0K8j38l8M0
-1796C2l7j7R8j42O6l1p1O6J53J6j23L1r5O6L9p9N4o3N9J2p1KP6O2Mn7o0M4qn0kM8R7J4q6
-1761D7r1O2R9r6l3k5k9N6Rk5O6J24j10j07M6mjl1N3m5j2J53n7j4j12J23l7L0j74J29J2L9
-1729D5M5k2j20nJn7R7KM5J46r4j55k4O2J26J65K9k87j68P4K4q5J60n9J09o5K4n4k0p0MN5
-1697g2R5L1o8R9p2j1O0o8l2LQ3O6j05N4q5jj7O9m3l2J6l8O3P7j9o3Q5n1Q8JL5m1J72N3k42
-1662I0j59K16m9j72N6q3RJ73j15q0Q3n5L5J20r7j5J09ok8k9J8j4L6o8m0J32l4o9N5J19j02
-1631C6q1k6O8jj1M6n1oR8k6j07J32qj1J11j64l5N6L2m7k1o8k0N7L6O6P1j01k4J4j4l8j36
-1598a73Q8Q8k5r9J14Pm5J02j61J90J2j16Q3n7KQ7m6j4pj0P5m0l8O9O4k7k06R0nk5k0nN1M6
-1564D9n1m8L0J1Qo4J33J7m0p7LP7j0O6j33m9l4P7J00m2q1O2J94q2j34J6p6O2m3Q6Lo9l8J28
-1530E1o1M0O3o2j42J55R6j28j11L5J29K3j73J73K5j09%r7J2J06R0m2J8j09o4j5M3k8Q2R2
-1500I2m6j08o2Q2J60p7l6Oo9KP0m5j9j8J32O3j24N7M2r4j6p6O1j1JM1P3Rr2l5J14r6J7j26
-1466a28J21L7J4r4J17j30Oj6M5n7j1Lk2lL8n5J42J33N9j27k8kl7ML3J13n4m6j37KP6M3J25
-1433A64j10j35P0j8R5Pj03J4k3K9Q7r8J02R9j33j4r2Ol4M7J18mo9n2P6J6J9Mj41J7L9m0P
-1400e0O1J16o2l3N5J0j73N1m7n8P0l5M9J07k7N0q4p1J31m5p2P9j4m8j0J9N7Q3k2j59K4Rn7
-1367i6L3L7R6n9l7qqm5M8Ol4k6M7J4k9O9J3m0O1rl8K9L4nJ7j3Q7k27J1N1oO3M7Q8j1p9pk1
-1329E3r2l9K3p6J32m3J99N3k26L5P9J3j80P5Rm9l2j9J26k6k2r3R2J56j15lk3J01P7k40Q9
-1298C4k0k7L2k5n8JO3Kj9k2jo1J47r9j3P2r3J17l0K3J14j19k2Mk7R4M6o4j37J26Jo4k4k5
-1264g4l8K1J58J02N2m4j00mj75M8K6J27m2p7K0r0l8P7j9k1J19O5qp4J2q3j6N8o8P1R2m7r
-1231B1Qm0P6j08M9n6J5R7j08j13K10P3m1k9j73P7k3j0J67Pj01J06pj60K4J48J26j40l2J14
-1201A77j13M8J06l7j71N3n7l9L0o0j6J78r3j7m7O9j03J02m5k8K9P8k2M8j19K8P6kK0N5m4
-1170H4j72J53l6r2%J17M8j07n6L9m8k6NL8J01O1j26p8Q4o1kk3P4J8Ln7N0N4j1P6j13QJ13
-1137A18o5M1p7j1J67k27J59J5j46j03J32K63O9k71j00R3Mj43J22KN7kj94o3J16O6J70k05
-1109a3Jp0r4Q2L2NM6L2l6m2P3Q0j9M0M5m0J05j81J02J00n8l3k49m6J83j1j29K4j6O0M1L6
-1077E0l6K7Mm9o3J3k5J5RP4m8p4R2p5P4J07l7K9n8o7K9J63k4j00pk3n3m6Q5R5l0l9q2J9k0
-1042g1L3K9m1l6J76m5p3O8l1j04J02M5q7K8Q6k2o6j4J42n3Nj20OP7j22J78j5k2q8J6j09J69
-1010D1kq5K3o2L8K9j9Q0l0l7p1j2J55J24M1j09l9j2%J59j5j52j0M2j43q7J04K4n8K2n0L0
-978h1J14oN0m5j19R0J24k9j12P0J6K4j41k0L9q7J65J46j98p6n5QO2N1J24M1j42r0m6JN7J57
-946I2L2q7R5O8j89n3n9O4K2QM3r0J25j22J02j50J43n3k5L4j2pln8O6l4K9L9m3l4K8J23j09
-913a5l2n7rJ18N8j33rR4P1o4PN0o9n0k6R4P2m5j54J16K2Q2J0j0q0j09N2Rk5J64L4j19n3J22
-879A16j36k9J38l5j16pR2jo5J17N8j04k8l2J48J0q9KPMl6j86Q4K78p9k8j57QN0J52p1j94
-847a29Q4r4J75o8m7J43N3l7j28J11l6m1K7J43p7j62n3R2J51J06j50o9MO0O9j74J32j14m0
-818f9J01J03L4O6l9q0qr0o7k7J8o5P6lK4J45j58k0Nk0O9K4M6o1jM8L8J6k3o4j31K2K3j0m
-783h2L4k3R4om9J65m8n7p9J46q2qM8r8O1o1J21J47j31j16L9o8J2J20P7r1K2K7p6L6k9j44
-751i9J42l6L5j5n9L2L7J6K7r7J27K8nm7RJ1K2j15l2Q0K6o6j33R1J75P0j7j48j23RM5p7N8
-718b9p6J06J5L9k0n7q1J7qJM8J67j1j47P9R9P3k14j14J1R0L8k6q7K8J15j8l7%q9R5J13j01
-685A9l7o1J39K5j43M7r5M4O1j9r1L0P5Rq5l6Q9K8P6nj6j06J5L1l7nJ06k3j02J0J27k8p7m7
-651h2l3NR5PMMj14J54L5l2J5o1n7Q5P8o9r8m5k2J17L2mm1k0MJ87R3k50p0M5O3j53J50l5Q7
-616G4P2j51Ll2k8k8m4J07M7J5r8o3N2mR3O0j42J74n5l4j04K54L8j30j04p3P6qJ37j26o3N3
-584c2lK0J5l5K1J44p0j20J74J9q3j53M5N0j23J38p1P1J53m4j95J58j9J61k00k4J41j50j85
-555a97J14Q1Q4n8L9N9k22J73J56o6j61n0k0J0q7J15mR9p5K9J15p3j31lK17J3o9k15J66Q9
-525A28n0j35N5N7J56k65L7M8q6P4q6N6k9L1jK9N5o8p5K10j19k8j08K24R6j31j50L3n0P5p2
-494h9J8J5J27q9j4J9p7O3J14Mr1j19J42j6o3m6M4n9O9j7O8J59p0j04R1o5j08M3J00J1q0J90
-462A70k1r2k6r5j1M7mj1PJ35j3j27m2J59R4l3r9L9Mr9N6j15jJ07J98k21N0K3j37M9j6j0O6
-429C1j9KM8p0j52k3J34J79J52o7j65j13O3l5P6kq6lq4NM9M5Q4m8l8O1J07r2p2K6m4KLM9K9
-394C2p3O3M7r8qL3m9q5O3nj24J98j0J40j04L3P8l3P3r6k2ML1q1J8j08J88n2r0r5R2J61N7
-361A78O1j92j38J9N7L6n8M7L0O0j35M8J00j38L6J9o5J6N5m8M3j46N8Q5J4j7M4ml1j36J91
-330H9ro6j5Lo1Q2R7n3j79M7J18Nn5P4K6j24o5oL8j8nL8l1qn7Q7R6j3K9j57j3M5n9LP4Q0R6
-293A33p7j51j4Q8k7o2J04r6J46m4L6q9o1J54J2%j53L9J92O3l03J52p3r0M9K8qP5O7j7m5j4
-261A4K3r1n4qJ35J84O1j26q4q6o8M4N1p6N2J07O9p5Q0p9l2j31J11N4r9P9M1j55J07N1j62
-230f3l5N9j9rM1Q9mp0J40j37N0o8L5O8n1k9P3Pj17j00J63L5j72J06K2L0N2pj53J30N0j07
-198Imo6R8k4k9J44N8l9j67K5P2j18P1Q6j16k7J1N7L8j46J52J2r9N4M7qr1j41M3P7n9L4K0
-165b6ML2M6j27J12l6n8R3mj25O5j31J67K4j10J11q1m1K5M0p6P6n4K4nl0J50L3N0j6n7j44
-133f9J0J22o3k4J50K8l9j82K9L1K4J18L6p7n2n0n1J21n8k22J90L7J00J29r0m8k8J6j10l4
-103e6Q5q0K16J55j37l10J42OK9o8l9o5O8l7O2Rl0J08Mj28KM0K2R4l9q9k9L07j82j48n2K05
-71F5N7Kj07K1j20P7P8m9o6K8O3j2m6N6j7M5j9j34Q6M8J3q8p1K7R2l1j2k5J13r6O3rj45O9
-37d4o5R9Lo7J7J00l5K07m3j07j15pK2R2p1r0J44j15J67J5m5n4o5o2M1j6Q6Pmn9J37m7j9O6
-3G3j02l1L0l3QK3m9J67M3k53J37k3j22J12Ql4P9L3O8J8j46Mrr2O6Q8P6j7j12R7j50J17O9
29A43r3j77J11
32a6
##PAGE=	F1=23940.436708153865766
##FIRST=	24596.97802734375,	7686.668670654296875,	-0.064940221607685089111
##DATATABLE=	(F2++(Y..Y)), PROFILE
-2014ej8J1M0j03j9K66oj59L8o9r3n2J86MKj8o1M6O5N9j81Q4Ok9j1P2j38J02P2j21J18n4l0
-1981DR7q1M7J63k03m1J42r4j5o7o6J11q7OO2L6KM6j11qL1n6J7P4L6j1j09J6M4J77K6j04j53
-1948f9N8N0n6j7J4R1R5r3o7J43j50n8M4J14q6l9L7j3j28J75K5r2o2J22R8j36m7nM9r2J06
-1917A1M4j58J68r6J23M5j55n2o3NJ77K14k31r4l6J3K13K02j72k26Q9L2p2qj33J11J56O6q3
-1888I0l9J2j35J9M2j09Q5K7o2j18M9J36j4m5PO8L9K1j68K6J24J2o3M7M3J07j47j10L6j49
-1858a69J02L9K48K5j00r9j42JJ83j7j12k1J12J78k40J20K6j91K3J59j6j5q6o9l7J01J83n2
-1830A34j00r3N4J0k8p7O6K35l8k36L0J2O7j29K02m7j00o0K4P8J09j13l7r4J35j4m6Q4M1O3
-1800A32O9j27j48O1j4L3Q2j07m4Ol7O0R4Pq5P8j05P4L4q5Po2J47kq7k9O9Q6Jk9p9L1j8k9
-1766a6J4NQ9M2p5r5J3M7n6j6J3j1O9Lj5L1J10o1j80LL4L8l0Q5o4l2J38l3n5k2J30o8j0j19
-1732i4M3K3JM4M5r6p2k7J0J63j6J6J33q7j57m8J03J03J45M1k66j45R5J1n5J60l8m6l4N5r8
-1701h8k9M0Qm4J20K3o3J15l8m1N8o7K2J7j9N4j17J00n0k5j7L8l2k1j7l4Q5R1k6p3N9k5R8
-1668A02O2L0o1J56O0k62j38K01o8j35O5j59R6J53j55j0L1o7KJ41r6M8P5J1n3k7L5o8L1rl5
-1637d4J28kq2RR4q9l6J4Lj4K4L4r6O3N5k6j04J35%%P5j41J5K9L1p0l2n3MnJ32M6L6j18%J7
-1601C2l2o0j23O5J56j8j16J09j6k0J10k00K16M1j31L1k0J0P9n6m8K7K4L1p3JJ10P6l2k02
-1571b9J5O5l7q7j9M5O7l8m8K3j1M2k3O3K3k2p5L6R1J0M4j69j8k1M2R1kj63J22J87j58n2P9
-1538G3r4n1K5J09p4o3k2R8m7R6O5l4j35P4J14j25j25N5Q3J4j26J52lj04L5o8kQ3R0q5N5q3
-1506b0n2J6M1o7J09R6p1j26j9Q3J70r9p8Ql3L4M2n4k8l4J55N7j34P5K8j02M2j25Q7o2P5J13
-1474A27J7m1r7l9J15r9P6j28Q8N0k0j17J24r4m4K7M1n3jj3j4k3N5j29J62J57M7r7m5J1n3
-1443a0K1O1R3p0p1j33N7N9mJ43q8j26N4j7N4m0n2L1k4MR9r1J70J20j67l4l4nj0o7J84J1r5
-1410B3o2M4k4j6K5m1J3Pk7J9Q1P6q1o4O2L2j24rj3qP2q6M1J59k8J7r8q8J66o6o1J21j1r5
-1376d4l9O3K3J24k6k11N0M0n3mM6R9l7n4l8j4k3L6nj7K1M0k0k9J13Lo1O0J4o7PM0l4K3K2
-1341D8R1k05J0j5N0LL2J31L6p0n3oj08j7L5q2J09r1K65O1j86m3P2L8j39M4k2o5Jj1R6%k6
-1308a7o8R2J47j26l8l1Q7R0k18R9m2l0N5K0m3m7N0Jk4qL7l6J29j03k0P6n8M7K8K0P3j35l7
-1275c0MmJ09J6o4j30R8J4l8o1l4pM0J47J11N8m9j04pj86N0P4R8n3j01L3o6o6J03j0j5P2P1
-1242G3K6o2k4n9m4R1q6O3Q6n5k6L6k0R7p9J3n6LJ03j18j00J90N6j4l7j76J12K0n6J79K1j96
-1210c9J43mj69N2Q4J41r2q9J33q2L4J12m0j98R6m4q2MK5o7J89j10N1j28J03k2O0p2l6NL2
-1179a0M7O7j57M8N8rL9L7n8j39J30k4r4J7J95K2j38n7K3n8l9K9N9M8N2q8r7J02q1J5j8Q2
-1147ClK3l8j1Q2j1N0r3m6J96o8J2n6l0J66k08J57M4j64j40K07K30M9k74o7N2lj23R8j4O6
-1116H6Pj79l1M6P1J90k04N4p4j13K7P5qJ6O6J4n2RP3J0lM5l3J06j69N1J48o0o5k09lJ62j6
-1083C7j35J0J3J38M2j10l7P5J9p0j13M0J8M0p2J24l6j19L2m9J39Q6l3M6m5r7M6J52np2m7
-1052A7n0o1k9J07J43m4l9j11J8k5L1K4n3PJ88qj47N1j1n9N9J6o4M7O7l4n6kJ63n6m4j03J6
-1019d2N9j18J61K3J4j07j1r5J31k4m7M8m9l3J7k6R6l5jl7l9J41J23L2r4Jk0QJ31j7j63J3
-987D0P3j45r8P5M1l0k5K6o1J74k4L5k8j50J25R3p7m4L7LN2j58O1O0j16J17J31j74j30p0J09
-956g8K1Q0O9j8j32k2l4k0N1J82R6q6L4N8j74n3r2K2P8%N8j43J46j37J24r8J05m4p7KN1m7
-924g8M6J4J8o8L7M9l0p1L0J19o6o7m7%R5K4j04J8O3P7o1L8M9j15L4m6M3R1nj18qO8J30M7
-890B06p4j12o5K9M1l9J59N6j16q5Q5r5rR7n5p4LN2j2m9R9N2o9l4lJ37k6n8K8pm9J1j45PK80
-855A66n7o0j20K4J6K08j20j58N0p2J38l1p7J17Q0k3j20J51n7j01O2J67o0j45n4P0R6P6j38
-826B8k8L0R7K0j95J09j52J0P3J02N1M6l9m9nj25k7K6lp7P3j4K3P7j50J06m1m2PJ13N9m6m1
-793A6K4M5J5p5m6j17O8k8M9l6J9%Q7K9j6J43q3l9j35J61m8k0L9q8N9p4Q9J74j12j31N8o3
-761c6p6J48R0j19O3J3q5L8qj37R0J1R3q0M3L1N1o2Ro6J40M9q9n5O9k1M0j12q6M5N6k3j31
-728a07M1K17Q9j2j59j28KM4q8R9n2N1j4K8Ql6q4j2j6PK7J06N3m5m5R2R3j87n5N5N5Mj2j45
-694a26Q8J27m9j40O0j4rJ36n4l7p1J34J9r0L5j05M6N7l3j30J06O7Jp0q8J35N2K6J6qj17k5
-662f1M7k3k5J37Kj30L7J32q5q4p3k5N2Q0J1m7j0J0J22qm8K0q0m7J33Q0m2o8l4m5K4J8P4o9
-628b5k1J0J56J11k32n6OO1j23J36m1R9O0j24m8k3Nm3J5J23N7rj32l8L9j7N3N7j56K28r4n2
-596a8j03K30P7p2j21j07L9LJ62j09o3k5Q1L5L8j1o4J97n1j59J62J7r6j86N0L3o2J46j10J04
-566A7J93n9k47K13o3R2j84O3J03j82j47P7J22O5m7N4O2k24J15J47l4j02q8j0l9L4L1n6J12
-537A8j8N6Q3j09j38N8J93K4k4k46J21J05pj59J3J58J73k74p5Q1r0J09j20Q2j08qM7M2O0l6
-507A1p6K06r3p7p3K77R0j81j87L8J5P0q8qJ6J35n9j26M7l8N6P9M1l3j72P7Ol4L6L9j24J05
-475b5RL7J39p8q3Q1n5j19M9O6k5k4J89k2j00k4r2L0M6n4o4nJ65J3j21mJ49O4k6o8L4j0r5
-442b3O2j17P2J03J14k17L7J6j22L4l1k5J55k7mL9q6j28L0R3J09J59n4j90m1L4m5N4L5n2q
-411b4q1PJ3QJ04oqP6J05r9j73N9J6Rq0L0K8q0O6J09q6k8M5p7j6M4j7j29J79N2J07j05Q4O3
-377A95p0O8r4k3p5L8m5N1j27J18j7j8j36Q0Q6R6J14k13j14M4O8M4j11J0M1R4p5kK8j21N4
-346a2O6l1m5N4m2K7j39M6J36j5O4Nl1l9j64K01k1l1k7Rq1J54Q2p3j60J9J31k8o4O1n3r8K0
-313g9n2M3j0MQ5k7k7q1N2J36l7K5j50j0P1m3J7N2P5J28j30j15j7Q4M7m9o0qJ57r9K8m0o4
-280i4J01N6J6j04j9J29J28k60J5l7m0N9L0LK9M4l5n5L0N6q1q8L7P0K17P5j51m3r5n9J6L5
-248a5n9K4J07K8q7P6j1l8r5J26L0r2Q9N2j45L7M1j43j7K5l2J8O8J06j7j39J28o6M4q0QM8
-216A9lj4P3M7j03j74K01L0j99J18l4k4J31qj23J34M0j09o0k7J39Rp3J48R1j7k12j7O9j22
-186g0P0J20j13l9K6N1N4j42R3kl1J19k6l5p7r2L5N6j03N3m7O9O4L3j09N5n0m7J47j3j12J32
-154F9j26O8L4j12R9q5m6L7K2m2L8o5O0k2L0O3P5R8m4q0j13J9J47j00m2J68L4Oj59p4O2L0
-122D9J07J5n4l5q2r2J11k8j74J02M8P0J31l5Nj0rj38o8R3j11J83J38p8k71J76j0J4q5p1l3
-91a42Q9l3R7K4j08R3J1q9MN8J4R1j7j41j7L16j50j61o3K39J2j0o9J8j36M4N6mm2J9M9k5m3
-58a6O6K2K6o3j52J26L2m5j01l0J23N9k3po0J12q7M6lj22P1mJ7n3mJ3P4J4J86m4j19j02%k3
-24g1J67l7k15J86q9J56M8q3r5o2J3K7m2R8M1k2m3L7j5L7O3j31l3M3K3n9J8o7J96M5k34J75
7G5j05l5Q0k4l5N2M2N9K4j24jJ0n2n9J01Q3K9o9P7j56J0M8l4p4M1
32c7
##PAGE=	F1=23916.120362998684868
##FIRST=	24596.97802734375,	7686.668670654296875,	-0.57355529069900512695
##DATATABLE=	(F2++(Y..Y)), PROFILE
-2014d9L5j8Q3j18l1K07k1j25Q7k8j31N7J26j07%J0j4N1Q3O9j82K0L4j7k4L2j34J16Q2j03
-1984a0Q3j2k3J3o5O7J76k01m7J32r9po6L2O2j17m5J25RJ9R1j00p0L2l2L4N7K1l4j13L8o1
-1952a11K18O5j17j37O7O5n0q3P2O5J18n8r7J24j51n1L9J13q8k1L5k9q8J77kr7l0J04J23j57
-1922A8q9L5N5n4nO2j09J71j01R2P0j29j17m5K7J51K14k49m2l2PJ78K65j40l43J32O0l2k9
-1893B1j99J18J41J21j10p2K8j19nO3o5O0j9J2p3kM7Rpm2J28L3n1j05K5mL0J18Qk6J12j43
-1861C2j20Q5j26R1MK42J0r0j05j63L6J53jp3oP4J60k41J17M4j65p3J70k1J7m9m5n2N5J54
-1831A14m1o8q9J58l6q7m4N8K15m9j95P7JK3j62K72m8j12o6K9M7J00j38j6k6LJ3qJ01L4O1
-1800A21J04j14k17O3J3M2N2n0q8J2k1M8J6Nj7Q4j04P8L3q1o3LK02k3j18n4N9J12kj3p3J3
-1768B2l7JL9m4P0Q4m8j02o8%K0nM0NO6mrRR2k1j71o4L8O1mR3p9m9J03j3q0J04J11j03q9o4
-1732i6J6J3j5Q9N5p9q9RM2J49k6k0R8p4j53k6J02Q3J07N3k30j19J06J5k2J49j9j49m1P2j15
-1701a15MP7M4p6P5Mo1R7J3n5M5m6P3J3r9L2r0Q9kl4l2ll5jlrN4R6l4q2M2j4J04J18K9p9J37
-1664B76N6k71r8J73q4q5O8j54J00J17j66P2nq6m2J42q3Q5N8M3q6n4O8o8j7L6j2J06L3q0k7
-1633A5N4q9mM0k8l2N7J8r8Q5J4j6q6J22KOL3p3K9PL4p5l9m7K9o3K03PJ4j03J6oo1o3o3J5
-1597a46K04J2j22Q7l5pJ10k18K16O8j41j8J9K3P2m8q6M6M8Np5L2R3P6j1j93m9J15j9j06p8
-1566a26M1P3l3m6J9l5Q5K4N0j8l6o9O8R6L2J6j91K6l8J7P1M5j11Q9J37j86P0O3q4o0M0N8
-1534H7j48m1k0P5k0J29N0rr4j8J17j08r8M9K2kp3J22l4q1P7k6m0M4J02j23R3m1m8L7M5q2
-1502e7Q2R9r0j18K1P1J69j12j11K2J3M2J2o5m2n5J91M8j44Q3J1j17R4j09J11j43J67J47l7
-1473A83p8r1l2J03p7J07j29M2O6n3j30J24l3n4RL7m5%l4J2m6P9j62J55J61J7o8n1L8n5KO1
-1441E8R2o1q8j25Q2L6l2J69n8j27K8j8K4o2k7M8M5n3O3p6K12J18j78m7K9JK3j82K13K8r8
-1410C7p4K2n3JL4MlmjJ7J14K0j11r1O9N3p5q2K4L8Q0q3k3K05j6k4j00j15K05n8o4J28Nj06
-1376b7r7J06j1J78l8k58O9P8m9m3N5J00Kk4n9l4jM3l6LJ5J9k9j9J30mq5M4K5n9m8M5k4k2
-1342e5M9R2j49K9m2O7l5l4J64Q0n6p5kj14ML9p4M8%K51K7j38j20O4P0r6K1n2p9P3K4k2M4
-1309Cl6o0J11J55j38q8m4P1Q9j71J03n7l9N3M6j6p8L5lk9L3P1j4J08q7l7Q1j2m1N6J7K6j29
-1276b1l4MJ4J14j0p6q4M0K8J3n5q3K0N7J09J05N1m6r3j7j69N9R1P6n6j20L7qo7O0K9k9PP6
-1242B2P4n4k8l6r0J22r3M5R0m5n5N8j9J09m5l6l9RJ00j22j26J82N9ol2j48J46N8j01J62L5
-1211A96k72J74%j81R5NJ20l3j23J33k6J9Q4n2j96J57l1j46OQ2r0J80j07R4j97J38L8L2r1
-1182Hm4K9MP2L7j62R0M0j6J8Lm7r3J01j6r3L7K46kj58m8K0p7n4O9P0lL4o5o5Q3r4L5l3P4
-1147@mO4j2j20J05J4J6o5l8K35q5k8l5k2J35j72J27N9j51p0J81J87K7k62n0K7j1j03P2l0
-1117iN7jj37N3L5NJ57j91J17n9j02l4O1PpR6O0p2p1J07K9n6L7m2J02j45J5J69n6p7j83M9
-1085h6J45k8j47N3Q0J31M0k10p9J14L6q2m0k2K8R3j35J09lq3m7J2J18L9j0M9m1p9L4J25J2
-1054A26m2q6p7n3K6O5J70l3k3j37Rm5L8M9o2L4J82Rj87J8K2nN4k5p0L9M0l6l6J5J72n3r9
-1021an3L0M3j28J09M7M8j06k1n3O8l6nM9mj23Pl6J05k6M7jm4J01J07j4p0M1j8L1R4l1j62
-988eN7Q7j41j02L5O4j3l1O8r7J59k1J3k4j41J46O6j12J0ojP4j56J03Q2j42P1J20j35q8j9
-957g9N6l2J06mo4j15M1j6k3O1J60J36q5j5O9j43j00m6m9R5K0P7j59J06j15J37o0P1l2q4j6
-926a02R8q6M0O7j7o9L0O5k6j04N5J08l5r8l5K0K3j2m9L9K7Q4o2O8M5j34Q8m2k7J11L7o2j24
-893g9R5J73P6j46j26k2RO3n1J45O8j04r1L4m0oO1p5j7J7J9j9k4N2K8l4m2M6J23o7oM7j6j15
-859b4M7r0l4K14m0q4o9N2k6K34j69r3L2l5R1jr4P9J00j8q8J74o0j85J11J73m5j19l3L8O5
-828A03N5j80K1M6J04j4j40N0k12P3N4R1M7K3k7Plj50kO8j7r0P4l2K4j6J5R8o0m5o8J46P8
-795A21k7o4QK8kj03ro2N8j8N2p2NK9N8O5L0J18j12l6j67J59j1k8J8p4N3o9P6J64r9j48P4
-762A5k1p6J04M3j37J15qq1M4J6j22L9J07Q5j40J13L8Q1j46j3l0J48O7j59o0J05l6N2r1j08
-732e6l8R0J1p2l6K28J02qj54j21qL3j07J50l3%k8kL5kr1P2l5j1oJ7P0O2j62O3J11j32j0Q5
-698A7L9j6lj52J14P1l4k10J27L5j30J53ok1p5J20L0m4qq8N1M2m2j25J25O6on1r7J40N6k8
-666E0L0K6j19p7O9k1m4J52K8j39N8J29j23p6m3k6O0O0Oo4J2L9P4n1n3L3q2j3J35Q4Qm4m7
-633C1o1l1l3J59j01j1K0J12J22k02j8m1N8q5R8k5R2K5q3m9n7K6MO6J14M5m3j47k8K9j8jM7
-600A4j31K45j10o6p6J69J15j5j13j42M1l4J87o9l0l0M8K0O3J1j40K30l5j83J53J5r0j74K1
-571a06NqJ25j42J71K12p1l10K43q2K0j40J15P5k13n4N9Q7L4qO6N2j91L0J26nl5j09ooM6l6
-539e6o5R4M5O5N0j38p1M7J48K0K3k26O1J05L4j40l4K09J84k67j39P5q3J30j47J05j22k3L3
-510h3M4O0k1n4J89o7j36k1L12O7k20j89M8N9P9j02m6M0J35m3j93L8KO7MQ8K5j63l5K2j0J11
-478GM1j43R8M9J3J04o1j14R6m8j30N1N1o6K5J63k3j03j9q2Q2N7q4j36j3J69J9r3M2J25K2
-447I9k8l6M6k5r4O1r5J28J30L0k39L0Lr7JJl1K02l1j4K5o1r4L1M1L8J59l9k03N7j1k5rP0
-413B0j7lp1L6L6q0O8M7L3P7Q9r1k75R5R2K2j50j9K8m6N0J48o5m1L6p9K5K0k0j17J60J04N6
-380A68j02J15N9j06M7n6Jj37moP3j20K5JM9j16O0L0O9J47j94r1Q0Q9M0j71j8M6J19k5l3o0
-348b1q8P3J03kq0L8k1Pj26N4J67j0Q3l6n4m2j64J75k2J5l8Lj13K37N2r1j31PJ21m5o9M1j10
-315h7Qmj7j0kM3Q3k3l7j03J3J74n4j7p4L6L6l2RL2O5J46j76qm8P8R0l7j68M3J50j38jJ5k7
-280d2N6O9K0m5j9j7J66j93p4k3OO7K5J0J0Lo4n8P1R4o8j05P5KK23P0j54kr2m5j0J5l4k8J15
-245B4mq1M8N2l2l3J12j5q8J06O4j33l5K0j05K1Ml7K2R1J11k5j80R5j3M0p3qoO0j6P1R9n1
-211A05k02J41L6j47O3p0QJ34m6q1J04M5q7r3k0J87L2j31J51J12mk30n6P2r8L4J53q4k8jM8
-180D7M8j20O1j0M6J27j14o1m3l0M7J7j13L9n9R6O0Kp5K8o6k1J77oj37J97j04j5K4j00O8q1
-148g1m6L3QMJ9o0O5k8O8k0J26J33n9r0q7J6J52j23p0J64L1M9j15j20P8K0O9kj8j8j00j23
-116a15Q3K0j20J8L3K0J26K9O5K1l5j65r4J05q7Q6J21l4j93J64l3J4r5n7L2M9m0J27K6j59
-86h8O3K9n1K3M7oQ6lj16n9L21j21j75p1K48k9j6k2L3j20o4N8P5k6j3K7k8k7O4N6L0j19q2
-53g6R9J7j03j24Q8J24L1j6nj11J05o2L3kq4Q4N6k5j24K0K9M9L9J50m0j14p9M4n2J46Rk30
-21a24J55o4J13O8r5j21LMPm9J03Q3m1j8q4J9R6N6j44n4N1Q2q0j2k8J36M5j70J76j71N9N0
10E1n1m2QN0N7J7r0qK7oj50P3J03O4m1M3j27o4J7qK2O3
32H
##PAGE=	F1=23891.804017843503971
##FIRST=	24596.97802734375,	7686.668670654296875,	-0.60895287990570068359
##DATATABLE=	(F2++(Y..Y)), PROFILE
-2014e2L5k1J09j38l1J31l3q4J30kp5P4O6j96j0M6N6M4P3P3j89rL2Ll6j5p6Q3Q0p2L8M5k3
-1981E6n2m7Q0J73j84m8R8n5Kj02J20J8j32m2J24k2L5J28p2j23J4oM6L8J1n3q0P3j19J58J09
-1950A46j29j15O7R1l8j33R7O6J28m4j19R8j40m2L8J07r7j3L6l5m1J76j8j13PQ2J35j71j08
-1921h2M6N4j4r4Q1n4J76j26N5Q6q6j25m8M9Q7J84k49K9k3QJ23L09j00l78J12P3Oo4k41J55
-1891e1R9J44j27p0L9j07nR9m0J1n8Q9l2j0o5QN4j16J66M8j05n1L9q5J7K30k4p8J15j31j29
-1860a26J43j02O3l5K18J6p0r7j43O2R0k8k4NK7J46k18J14O0j14j63J53k5N0j5k5l8j6J03
-1831A1j0j7p2K32o4j47j0N7J67n4j22P5qk5j06K68n3j21n1J9L0Q0j53%L9j06M2rJ16M4O3
-1800A15J34j10k47N5L2K7J8Kl2qo1L8m9RN8M3q9P1L3n8j28J43J82n2j54r1N6J34Jqm5J2p6
-1767d5J7O0p3M3J34j3j18j46RP9k0O2J2N2j5j0NP6Lj35k9m2N4L4Q2q5p2P1kp8K08Q4j31j35
-1733f4o2M4lJ4R4L7o1p6L5N7J22l4n5N9n8j52J0Q9O5N6P1j83r4J04K7KJ37nj72r6P2p6nR4
-1699gQ5r4M5k7n5O2O4n4J8k0J02Kj30%j4J5M1l2m6qm8J5L9k6J1R6l7q0L1l6J15J58L4q8J15
-1664B46M2k65n0J37r7k9O6j41Q2P8j20J17l5j11n6J24o1R6O7O3j15j03R8l6p6O7K0Q2O2p0
-1634H2n9J1r4K2L8k4m5Q0Lo4O3j1nn8R4QqlJ3J3nM1p6k5m9M8j10K35k9J1q0K0l4r8nj4L1
-1597h3J52N1j20N8l7j8J08k12J81R2j42n3O1L0O6k1j18M2N7Km7L0L6N7L2j65r0J24J3r2r8
-1566a04L3K9k9n1K1lP8N2Q3o0q8n9Q8R4N5oj97N8o3lM9P8n1P4P7j49J42J8q0m0M1Lj93j7
-1532a20mM0K1J38K4Ol0p5Q0q9p4M2l4Kl1P7o8NQ3ko6k5J37j09Q4kn5M7N5p4J5J03j01q2M5
-1497c7M2J59j11j25M2M7L6j0o8n1p9K13M3j50P5Kq4R2m5J13k07K24J47p2r3p8j4Q4n8J09
-1467A46j21kQ6q6j26J20K8m6m2L9l0qn3N3q3Q6j64J73J43l3m4n3P4l7k9K0J03m2p1j34Q9
-1436d4J1m2J98k3j41Jk3J0qq5P5J21p4l4n3K21R1j59n1Q5J5M5k22J68L5q0p0Jo0Q0K2k1k5
-1403c6KK0J8J44l3j41j06O2Q1l1q4k3P3R4o8p8K27J3o8r7q5J75j4q3J04L3q8j49J17m0K37
-1372A76m9k60L7J14m1r4O4J04M8K7p8m8J8N5q6RJLk4j1J30j1j06J4L0k2j16M7L3o7K1Q8o7
-1339f1N4KJ8l0q8J13J20l8p4nr0RJ4m9l3J68J85k2q6j54L2Q8o0J0o9q8J33M2j36J02n2q0
-1307a25J44J71j39j24o2M4O9p0O3m5k5j2N7J3q1J6%l9Q9R1j0Q8o4n2Q0M0r8L2J3k5j00j3
-1275g4JK5J12k9r8ml3N2P0k0q8j0M6N3R1L3m7o7l1j07N5P5O8n2j06LP0o1qO7m2o2Q1J20n6
-1240B7j5j4q9J03r0K9J03k7r1P3l7J10pr2j6L0R2j24j72J86P2k8j7r2J74R5j36J22M8l20
-1210a03J92Nj85J44p2O1L1j36J15M8JK5o5j44J99j3j88J0R1q1J51r2J11k37J61O4K0q6n7
-1181c0O5NN6j1j23J18K7k4l0l9rl9P0j9r2M6K76k3j59j8K2r0n8R0P4n1J3n5k5N9r3M1n2N7
-1147b1NJ16J7k56J25N3j1l7RK35j06p4k0%R7j26P9N8j22mJ60J39lk46l6K6rq6N0m1L6k5q5
-1114a03J29M5m7R6j62J46m2p8p1MN6j6J12R4q9j52J75K7j10K8n2J07j32kJ62m7o1j34M6J34
-1084F3m4j47J10J09J24L7k11j47J01N6q6J2k7j0J34j31K0L3n1j9J3Q6jK0K4n3k9J4Q1J7j1
-1053H7j17r9J6L0PJ70Oqj51Lo9M5Q3p1N6J55Mj95k2P2M2P1o3j00K3L2m4j4L1J62n0j34KL7
-1019cM1j38N2K1P1p6j9qJ6l7K1N9M3j13o6l0N8mR0K8n5O5Q0q2l3O8nO3N1n0j45J10Q4j30
-985B7r2k1Q7jk1P8j11J24kKl8j02J53L2j27M6m7%R6j49J15J00j65J7J20p6k3mjo8J25p5o2
-952f3om2j1j8Q0J38J41q0m5R1j27j56N0m2QL6J03j10Jm2J17m1N7j7n9M7M7q0m0R9n1l5QQ5
-918D3l1j03Q2Q0j8j11m1M0n7n5K0N8mQ0o4Q7M5j16R8k4q8J17P1j2j64O1K09R9k17j22J3p
-886c1O3o7J45O9q7q3qJ7j4L7r0M1K8Qk2j8J2j4qm0J01J02j06N5O1j6j70N0m1l1R8k3j05j1
-852i8P5m1K18k04j0J2kP2J3j02J9J21j3m8J79n1k00R6J62l5q6j5J2O7P6k61K5N6Q4k3m0J1
-820F9j59LJ7P7K1MPO8lj29l0J04k4j06P3l6J5q5J68N7n7m6r8J10R9np1%pl1n4K6n7N7J7J3
-784Gj01qN9J7R7P7R5j37n1j47J22K0l0qo0N0m8P4J21q7j64Q5L2l7M9m2q2J06k6o5N1L8j03
-751i6JJ66O3j71J37M6J10k09l1RJ47Q1k03p0J24k0M9p1q5j03O5L5nn1J64J08oj32r8j7J6
-720d7j02J50ql7j9n0M9M2r4J52l8k2k3P0o8J28j32r5J26o9RJ01M4j7jj36J11k1J1j23N3Q6
-688C0j05K3L3Jp0R7N6k5o5l5M6J6l2p8Q8P1ql9j06J47L8o6K9P3j13j15Q6l4m0J29M6j24P3
-655B7J11j35l7Rn9O0M1j6l4L9jJ6q7l2L4o1K2R8R1P9l5p7p4m2m9J80j24J3K9O8J21j61J4
-622B8p8N7o2O3JO9l5l5%j09L6P7J02R1K7q3j53k7K6j5m7K3m8K05j05n4l4O5J37K5q1j56M7
-589d3p0J88l1Pl0NrQ1L8j95K35k2j89J49%p6j37Lk5J8Q8j65K50K04p1l22K01p5k7r4J39O3
-557H8k29J2O9J3J5M2P1L2j41n4J03J4J9r6l3M1K7p6k2M0R9N0L6j49j2K4R7nO0j82J9R6O3
-524A31r9q4K24J80k47j68N2m3J35j50R1p5J1l0J1N6k1k1J59l5j74K1L25M1k53j53N7P4R2
-495A07j05q8P5J30m7j92nK2P9p1J45O2j40q0qmJ67M5j49Q8P1NR1l8j86J25l9j23N1N6q1J5
-463b2J14k3j01ro6J34P1j00r1k6P8j0j8M8Q8k4m0lO9l7q5M7o1J70J58k0k78Pml9n7P8mJ58
-429A02l3j8J5j7q2J4j4j4J56l1j68J21o0J7p4P9J4J3m7M1O4j03k9R4O8O8P0o8k49L4J37L2
-397A32j72p7M2KJ6J51m1m9J4m2K5j3j7r1J50J26Mr0J21O5j28K4JJ9j56p7K6P2q9l7m0J06
-365b3o4M5N4n0J47j36o6J12J08K8k17k9M2J25Mn2j33K5K1J28K2r3J4J2j8j08Q8J53K0O0p4
-334A45p3m3j29J14rO3m3j1q9K56Qj05r1pJ08n7p3K8q2N6l8L1m5j1O1O0k2l4j12j3J88n8q8
-301a15R5J7ol8JRN2J54k11J21p2P5J04l8k26O6J38j44o5Q0LM1N7J9J0k2j35J56j20l9q1K8
-269h6P6OPJ8j6j32l1J00J22n7j08J01l2J77N1j32L3p9l0l1jno0R6k5k8j2Q2lkJ00o7p9J23
-235G6O8j19r1%m9L5Mk5J9Q6J06k4j72M4JM4m9J0q9J29l0M8J48J1k11M1M8q4J9m2J17N5j12
-202A2o5O5N3m9o6q8K43M1j90J45J22ok20q2P7m2l8J77l2j3m9N2K7j03O5jR0J06j96q5PL5
-170hN0k1r0RpO3K8l2l0K2q8L4J64Rj87K47q1o3J1p0K6p7l9J2OM7J7p6O4MO8q9J66J47o1p7
-134I8o7PJ37j25j09J41K1P9n9j23R9lJ2j3K5oj01j07J2Q0p2k0pm6R6Q4J26O6n7j88r5R0k9
-101e4j0R0j4r4J16n4K9j05J3L1K9n8J49J6j86L6N9k1L2J6k0P5Lm0j23L10r7j79o8K22n0j5
-69C8J6N3q3j47M3J48k1n7%j9qN5Q4L9j60j3P6J4j12o7O3J03Njj3j56Q9k9L0on0R0R6l8j45
-34h3j3N1N0M3J10m2r2m5J01l5K0O0k20J41n5N6P3q3j03K7k0j1l6J01J25n2oj60L1J37M9j41
-2b2o2L0J23o0l4j3N5M2j02J65j86J23L1o5o1k8M5N9Ln4k3M0L6j27m5J29Q6l1jq4k8J5r2Q2
31e4J05
32E1
##PAGE=	F1=23867.487672688323073
##FIRST=	24596.97802734375,	7686.668670654296875,	-0.30881410837173461914
##DATATABLE=	(F2++(Y..Y)), PROFILE
-2014b6MMJ00j47k3O0l6m5J50Lj5Q3J2k35l2R2J05K9M6P2j96k3J7K6l2l1j6J2P0l2j6J11j9
-1981G2r3k6P5J59j71m4O3J5J2j60J79l2j19J0P7m8M6J26l8j45NNN3K3Mp3l9R8p1J3J43j33
-1949a4j03O4J17l6j20P0J00J34n8j46O3j07l3L2J08r5l5L9l2LJ81k7j31L3O6J29j71q3ML8
-1919a0K9j51J04j2J67j42K3Q8l6j15o3O8K7J27k28J08k9OP8L26n9l69P9P5L3j06j87J35M3
-1890IJ31j27k5K6j09M2J32l4m8p6J47j0j9j19j9J14j27J10O7j13k1M3n4l7K36m0j08J14j09
-1861b4p8J44q2K5p2J84L3l5p5j29M8O8q2J5Mk3J51j73R4P2m2j16J4l8P2%lJn1kM0L4m5K61
-1827A90p6j88K0N9J03n4n9N4ro6mK21o2j18k5j3L4N2j57J4Q8j06J1n8J28O2P7J57j16k66
-1797a07N5M1J7MK9L0j0j19K3Jl1O9j9l8K9L5j1p3J67J44q1j66j43O1J37Nj2jL2j11j2O4o3
-1764e4J1J75J9j34j46P8K4n6R9J3K8k8k0J3O8J0j00J1q9L3N8O9q7r7P4j9l8K56N1j46p2j03
-1732i9L0lM6M0L4l4p5M0R4R3m8q4L1l9j55M9O5M9oR8j26p4R0M4K3J14kj65j30N9k6l5J09
-1699GJ16j10L6n4m3L4Q7l5k2KJ10j3j15l3N9o3O8k0m8L7m5kM1n4k1R2l6n1L0j06J34J74M7
-1666B03q8Q9J9k39pJ02j06K1O1j24N1M1l5J24o7j34m3J04l6Q9Q5O1j25j41J02Lj19P8N7O6
-1636I2P8o0q6l2p9N7k1J0m3Q7rl4M2j1pl3O0K1l3k9P4j2lM9p9Jn1O7j39K19m5K0o2J8n5o2
-1600i0L8j7O6P6Q9j11K5k7m2J07j88J21J15j37p1J01K4N9J5j32K4N6J5k2Jl0J8Q9j24r2Q0
-1569C6N2o6j14M3j8k1m2J6O4K1O0J16p6j39m5Q2Q6P7j3j87P0p1l6L0Q5mQ2L3q9J67l8q1k3
-1536E7M3l5j82j2K9j2P3J36qRL6q4J4p8o7K9o4O1m5K8q8J23N2%o8o9J57n1K6J9p2N5O1m5
-1502B8p9J14j07j2M9j4J44r8j17O1O5J5j6n5m3n9J55M2j52N4J8M0K1QQ4k39K34J22q6q3o2
-1471C2J0O1n8J00r9l7J11j20j07J09P8m4r4M9rk3m0Q7j16M4j41K01J16q6k8n2J17rm0n4J00
-1440E8k2j9j62Q7nl7K14Mj53k2k7J6P0j44P3J72p2j25l2J87N1j05o0J23L6M8k14J02K5m9
-1410A8m3k2m6J31J4n6m5J0K9L7J61q1j64l2j8J10lm4n7L0J15m4j00K04O0j11r0m0J17M6j04
-1379a8O2O3n0j62P2n3K81n6k65J5J39k2j35N5J04Q5P8r2o0M6P6j46kr%k3jJ15j3j18l3L2
-1347c5L3j07M3M4jr0L5K3P5N3l2j5m1o1J52j2o3j0m4pm1Qk6K37J02o3l8j31j6Q1l4J3p1r1
-1313a30J61N3j89J27p7m3J30J61j34j31m3k7L5O0poLq0L9K7k7QL4q1R2R6k4O6l8n9P2R4j09
-1280E3l8Pp6m4J2j4L9R5m4j07Q4q0Q8R3Mr6k3J7nQ8Ko0k9n1j4M0L8O5m3n3n7J37n4o3Q8m4
-1244d5l8K0J26o7Rkq0Q1q1K7J16j4j25Q7o6R6L9j30j5O0P9j22k00J80Q0p6J1j5J78J31j57
-1213H7P4O1l43J96J0j63J74j29qR2j20N7J18j8m9o8l8J87J2j68j7N1m2J05p1J04k24J49N7
-1184G6K1n5p8R4J1L3n2o1J25J7l5q6p3N1PM5k8r7M1K82l2j34K0J5r7n6J02P4r3ln1lM2q0
-1150e8L7o6M0J9J57M4l33Q6R7k8j0N5K15j22j19j4K6O2p0L1L9r0N0J44Q8m2k26j2L8J3p7
-1119b6M1m7J6m3n7J77N8o9L8j19J17l2l9q3p9J45k8J07J12r2j91K16Qj46K6m9J32j39k2J40
-1089G2l2j9q1oJ24n5j03J25J12J21L1j59j81L9P4q0K7j0n2J46j02p5N7kOKP4pM6j7q2K7J
-1056B1K8PJ7j29p4M5J6k5J36O0j2j41Lk4MQ4q2Q3J10j8j80m5J21P5Q9r5j30J2N9o6j0M5J34
-1023A18l7j07nL7N8j47N5q7Q1rl0K5ol1L1Q5P4j05q5m3J2KJ11O1p0K5M8j46J5P0J6R9No7
-989E3j02J37P5j08p1p6R2J1nN3j08Q7K9J4n3o3J42j3j28P0p2MJ21j48J09J17j78n9J27%L6
-958I3qn1p0J26j30J7K9r3k5J4L6J36J10p8n7J08j26j77J31j4n0LJ28m4o5kQ8l2O9Kp6J17
-926A09Mq3r7J10p7Jj5J02l7o8R0M2oj08o0O6o1n0K6K2k8O1n9R0N6p5O5jr0P1R2K7j49rK28
-891A89J24k68j05K8j8M6r6J89N5p8p3k9O2j9J4r3R4L8Nk7l2kn2J4l2J36P9j41J08P4rk02
-859b1K7mj0k8Pj18L4P7k4J76j81L6k0L0P6J7j05o6J39KpJ65l7j80O2J38k9n2poQ5J24l04
-826dn2N8M7KP2Nj20n8n6O5j4lO6J11mq6r2J42k2j26O9k1pj1J55Ml7m0j16N5J19J9p3ll7o7
-790f0P0Po8P6M1m2j16k1Q8j8J06J19P9j65p6q5O5L9l0k7n0N7j6O8O3p9j51P1P8j6J1j15P8
-757a9ol8m2O1M6q2j0J58M9j64J07N8J22k40k2M4J24Q6k08r0J30K4L2o6n0o1m8L8O2l0O3R9
-725A27pr5o1k0Kl8N4K6n5%j5m0Q8q3K09m0l3l4J69j89J14n8n5k3m5JR3O6jJj31J05j21O8
-691b1k4m2J55n4r2L2K0n6O6Q6l0j17M5K5j4Jm6N6Q0ol2j29J54Rp9J2J16j00j27R1n0qO6N1
-657C8r3P8Q6j21J9M4r4O5K5o3NO6m2m8o0N0l1o1L3N2Q8J61m3j15p7k7KJ13j13L8K7M0J02
-624A44j15L2j01O2n4L6K5L5j08J1O7j17L1J25J20O2J3j15j55l5L3j2o5k2M7J53r1k5j0l5
-594f4J31N1l5j42K3o4J57pO0l8l9l8Q7O9k22K10rj77J45l0o3q9lk9RN0r0K26J77n9k59Q6
-562B4n6mr3J42O8j90KP0o0M1N9Q0Pq6j04P9ON1n8q9R1Mo9JlJ25K0N5j26j1J6N3n2P9j23j
-526e2Q1Q0m0j38K02J54k15j60K3L2J22j29L2j5L8p2k1M9l8J7J19J3j40mL15K6k79r3O3O6
-496C6R3r0j21R9J27o7j92k2K8Q6k3J18O5j25p0n3j3J94M5j44Q1O9QJ08k1k73J52j9r1N1N3
-465H9r0rN0k8r5K5o1J71Q7j12m9j3K1l1L0J7M8p0n2K4R3m4l4kl1J95J71l7k91m0j5N2r4J21
-431dK2R7m0k1J6K0p7j4o7l1J56l5n5R2j04O0o9J7L6M4j4K2P8q6j08R4R2N4N2l4j93j0J23
-398A13L4j46p7M4plJ33k3m4j3J4Nn1mo6J36J17l2o1J00P9j28J3M9J3j58j22L8M7l9J9j23
-366a43Q4MOJ11j35O9n0l3J17J20J1k36l5N0J07Mn8j49J45o0J34M6r4rL6l3r5J19J21O4J4
-335B32j02q2m7q9N3J7R6l6k9k8K23m5j09m0k0R2p3q1L0jJ6j6M8o2k0O3L3k3k1r7QJ37m6j09
-301a28J98j6m5m5nk4M6J51k38K44p3P3J04n9k71R4J25j24j02J04K1K8L8K5M7l8j62Q5o2K6
-271A7j12J9P6k4nM4Rj23J1L1J18n2j05J19k9Q7K5q5N2n9j4m8pJ9j6J4m0K0k8N1N4k8J01j08
-237a6m6J16N5j05p7L0l2j9J3mK8M8R9j4j61L2l3N7j2L8q7J14m0lJ82O8k03p5O0j8%QJ75K1
-203A99j53r4M9N1j7l5j62K90L7k28J22J22j9j94q6P8J7j14J93K4kr5O0Kr6Q6J6J04P3k53
-173b5j01P4P8L4n8m7j0L0L3j1m8J2K2q4O6J20K4k17K63o5q1Kk4jo6n1LJ8N4J7j18Q6N6L8
-139B3j33J73J43n4m8m1rJ08j06j50R8QR4nr1J23l2m9k3O9kq8o7o4J36l3l1k2nl5P4J77J23
-106B61p2k07n7N0%m0M5k2KN3p4N8j22R2PK6p5J56kk00L9P8jL1k4j5M8lO0j72K70q4j59l2
-72h5J34m2nK8O3k9q1k1J28k7j04j9JRM4R9M4j72K1P0K2r1n7L9P8j9K3l0j49L1LL6ol0R1J05
-36A02l3j41j5K3P2M2P9m4o8j4J42%j39J09j89J33n4KO0n4o3K7m4k4j2R4J54n6j0j32j4J48
-4H1M2j25m6j2J28k0l8k3j2K6l9J49j47J40L0p4q8l2J1O4pk3m7M2P0o8j27J09R9l1m7m4M3
28a6L7j28L2J40
32F5
##PAGE=	F1=23843.171327533142176
##FIRST=	24596.97802734375,	7686.668670654296875,	0.077399887144565582275
##DATATABLE=	(F2++(Y..Y)), PROFILE
-2014Fk4L2P1j34j1Kl3j7J44mM2Q1k6k27k5J00J25J1RO4j95k7%M4pK4k5p0O0Qq0J83pj27o
-1979c9P1J33j68k1L6P3J8k02J87q2p7O5L7n8O3Q4k6j29OmN5J4Lr7oJ07k7p7J55j25j06N8
-1947g9J38l9o9K3J55J38r1j71J5n7k2J0J23o6q9L4k1L5J93k8j48M5N9J04j49m6o3QP1j16
-1917a03P7PJ43j38kP4Qj01p8Q7j7N6j71J58k6j2L6L17k0l28M6O8M3j37j14J03KQ5j06N0j4
-1886gj29J15J58k7j14n8J66rk9j40k4J50j10PQ1q0j0L7k7o3K01l3j29J04p6k6J38o6j1q9
-1856a00J37N0Rm8j46K4P4r4mQm9J49j30N7R1L8o2p4n4L0NK5M5l3j42J05O1k5K56p3k01M4
-1824b7N7L6m7k2K8mp6R2J59p3r7mo1N6J8j46L0J15r4lm1N4P9R3J74j22k81N8M7K2J9M1O0
-1791A40lj63j2P2n3M3q4N0l4K2N7j7J64J05j04j46j40K3J19%k1L7O1j25p6M4j0k6J99L8j43
-1760A7q2O7qj03J59NPl9l6K2O5Qp2M3j15J9O9N7r3r8J14o3kK70Qj48Jj04j1jO6l6M3%q9K8
-1724c2J43P1p1j07K1k3j34O8L7K5o8J24o6n9P0O3M3P9j3j43j09M6J1n2R1J24j22L8o7l5K7
-1693b0Q3po1J5J07l4p1n9J08j08O9jl0P9o1j4K5p0m6Q6k9kL9j81J26J74O3p7N5lj98K2P1
-1660E0j13O1N4r9J6J2M2J10r6j46j3R0j8O8R3M5j10j25N2M0j31O0R2N9Q5n7j02p0j4P3r3
-1629h5K9k2P3k0j9M5jk0k0K9L7m4n0Q4l1J4N4q8K6m4Q4j41J63l9K7m0J0o5J9K3k8J06NJ21
-1595A92j01j0j2o6J12j53N1J36j31p4J29MN1N0j23J4N2K3k0l9p1l2J35p5n2NP5l9j28N2m1
-1564h6nlNR1l7N5J33p4j46m4N5O7R6oj76R2n8q6J5N9K4J04J4m0J62r0p8j0L8n0j19k3N0o6
-1530a37J31J32l9QQ0p2l8p9p9Ql2R8q7J2qJ18J8j2n4j9J12j6k2J7q8O6O0lj89J37j11O9M9
-1497C0r0J22p6r2P6O5j5ol0k6m5Q2M5j52K4P8J58k6J5K8k60K19Q6p5o2m1L2L2p1R3o8n0J32
-1464A32j51q2R4J09n0j34O3J6l9MJ11j26m1o1J56Q4j23j7m0J57K0l0j08M3kN2j63M5kk9K05
-1433I3K1j56l1k7L3J22j61M7J91n3j57k7J04K6j5q0J07O3L2j83N2Kj5Mn1k2J45Kp4o0J0K3
-1401c5P3J68j24j70L9n9J13Rj6o8l3J36j5r5J45J12j40q4MN1J06j18J8Q5j1j50Ql8K85o5
-1371A31k57J0J51Nj31K0Q3J02J18j03o4P6J03j91l8j5Ql5K0Q8pj20r3L4Q5l5M1mQ2j15p4
-1340a25P9Q8R2o6qjj72J41K0n2k6Kk9m0L0K4K22Oq7Mq8m6N8j8K7n3j17J83N2j67J13j11M5
-1307b0J17Q8j37j23j0m8M6Q0o9L6K0n1JKML7L5j00N3R5n3L7pn4N7J45q1j21J0p0jmqK7N8
-1272io3mP4p7J06Q1J2r6k8j7m7J10k9j03J3p3P8K8j2O8l4Ro6J34m7r1R2k7J3j6N8q2M7j0
-1238hp2O3o3L3J26j5j42J03j00P3R0r9r4R7O1j16j49J20P3j18O6K9J51J62j64K7P8l44J94
-1209F2Oj11J78j64m2J32q1l6J55l9j10m3N4J46M0j18m8k1J6N3m3P1j68J09K2L6kj05J03J2
-1179F4K0p2oJ25Mn2j31r5J27L8K5l4j12K3K68k1q7N2j2j03m2J04P0j23qm3nL1o3L9o7L4J7
-1146c5J78N9k92k7J23l5NQ8J83j28j60j4M9L5j0jQp0J00J30K8q0j95K3M2N5o8L8m3Nj9q5
-1114a13J76P8o4Mq3L8l3J5p0j33K28n4O9J12o9j58J83j8j57L4k6J57j49o1J22j3K0m0o2J11
-1084D4n6n1J22R5J17K1q6j96j5P7n7J5Op9J19o2j37O6O4J4k5O4J7O8m5j24P3%k5j6L6j18
-1052g4j3K5qoQ2R8k9j06lJ7j1M8r3J17M9m9j51J7R6R2J03j21j45OR4r0j7N2J05ln0p1M2Q4
-1018H7j54P9o4j3N5p9L5Kk2L3J08Q9r4j01p0J2j5J18R6q4j9J5j37L3K9M3J33l7p5m4J24O5
-986A48p1m6j03O0L3NKr4N5O7N1n3m8J04o3j19R3p3PJ42j44Q5J30j61j70J45P8P8k8q8k9J03
-954I6j65R8M9j08k1J7l7J54O2r1o4J19j15j07J00J8n4o3J46K2o1k6N5k8J07K0j33J68k0q0
-924E8j29J12r1K2l0J05m6j5Q9mJ1r4q2R6n3j0kk2m1M1j3M5Q6n0QK0m8oJ00N1j06o9K07J55
-890B95k81q4J4j7L0j33K86K6j02p2k9R4j9j5q5J46M1%l4n4Nn8L3l7J41O1j71J42Q7Nk19l
-858gK5J4j28O7o7kL5MJ40r1J3n9N9J01J8j13j07Q7K5L3J35k3j47L8J07k5k6j2j4J05J67k99
-826E3j58M6OO5J60J1r4q9j33L9l0j0J38J21jm3j59J84k0j42O0%k8O1J10n2mk6j30jJ32M2
-794A08p6nl7q6J68l5o5J04M9j01j05l5J11l0P2J53P4k00r7pOM8k9l7l8P1J9N3Pp5q4L8Q0
-761A9j7l0q0J47r7l2k2N9M2n7MR2M6j21K8P7J18k30M3M7O5Q0j70j16J17P7J7q5j4k0q9qJ19
-728I%k8O1qm9j0j9mJm8P6n0oL7j28J13n8K37m0m2m1K49k64O2J0j2o3p3J0PJ04K4Kj33R1j20
-692a03L5O4j14K11j1j28j1J2l4K9J10m3j35J10ml2M6l3K9R1Kk9j54J43j3p5k3J49q2j29R7
-661b5n2K3pM3m6O5N6q6Q0O3j21P1Qj27M2R0o2j12P0P5n6j10K0L4L6K35o2j43o0j2M2L4l8
-628c2L7J6L1N6o5M0j11P7o6K0L7Kj78M7J25q1L6J21J18L6Pj28j51m9N4j5o1lO1J04p9KLj13
-594a02J01O4J8j07k8l0J10J7J12n2q7n9Q4R6k18J65Nj54J39o9n4l2Nk1k1N4j8J45J41l9j76
-563a1k1m6P1j30J31Q6j78K0M2q7J05LR4ql8j18N5k5O4j4j37J50k8l9j2l1J24j5J15r5n7K9
-531aL6j02N2n8jN9Q7L0j48J07J06j77q8J2P7R7j02n0M6O1j03l7N1p6M9Q0P5p7n6K77L0k89
-499c3k5O4M4P2n3j38J01J21q6j78n5L9R2M0J04N0j18n5q8j8J92L6j28P8M6J5J43rl55J65
-469F3K0m6N0L0j07oj4m4n1O1p1J69J03j13k0lJj7K8j7Pj16pQR7m1K5m0k5K03J60k8k60m8
-435d9m6J09j10J28N4M8o1l0L1M1p4m4j03MJ49l1J1M1j33R7m5m9M4P9K9qO8n6j26L2J05L9
-403A44L1Rj31l5P1J8p4o6M3l2j1J06j5k6l4O9j9p8J9n4J03Q4m2j2O4Q7j06K2P0j2j58j34
-371i9M0kK7O8r8QL8o0J63r9n9KlR3J22j1k22n1Q8O5k1m6n8J56j08J20O7q8l4M8l4q8J37Q4
-337A45J12m3j19o7n3o3OM8J08k2m7K5J79j03r7K3k7O8r5q9M9O2m9L7M9o7j7M6Rk4ko4L4P4
-303B6l1n1J98n6p1m1j5p0O8J36k11K81n5P7R9q7l12J27J11r8q0Q0K0LK1M2O2p2j04J1n8R6
-271D6j15lP0o1k4P5O2o0jj3P6n5r1J24j0j5jj9N0l9Jn9kL2L2l2n6J5j7J7J18r5J19j22J2
-236d1O6K9q8RN7o5n9lL2L5j3R5Qj48M1q2N1M4N1o5R2m5n8J96J11j77j71M3M1J0M3K01J1j61
-202I0j39O1L4Kj2j89K89K7k23O8J18m0j62o2O5O6j25J47P4Kj21O3j2r7J02K6R8M1k71OL9
-171c5R0or1Jj0N2Pm3k7L1J9m3N3N4L1j80K27o0q3jK7Mn2q5L3J5K6J4j19J04Q1nj33J25J28
-136A49l9j8rk4P1p5j45PoJ00L5l8J42o0r5l7J03ro3k5j06J64nl0l8M8l0n5J89J82p6k18j1
-103b2L2j5l8J8l8P2j2q1P8j32J51k3L3p6J45k8j79N4P0NK3n0K0kj9J46j93K06p8j06J6J4
-71ij1J2MN0L3jl7O4m6j40QJ3KL1J03M0j52J6P0L5p0n6K7O0n1N3n1q5n3J9N1mk1Q1Q4j9j10
-34f0J8n2R6M7P1l1n8mJ51M5k89J47j31J20n4l7K9k3k3K9n7j7mQ2J64n8k6q4m4J42M0j14k2
-1gl6R8J6l0m3l0j8J1J35q8J30M8q0j20j5l2O3Lop7K6J03kj49L9J03l6o7j5P8O5j16n4J59
32E6
##PAGE=	F1=23818.854982377961278
##FIRST=	24596.97802734375,	7686.668670654296875,	0.29474791884422302246
##DATATABLE=	(F2++(Y..Y)), PROFILE
-2014B5m3N7L5r5nl8m5OJ19j3Q9P0m6j86k1R4J27j1k3M9j86j8jL4M0R8o2j47N0M5j23K29J1
-1981A15j64OQ3R9j83M1J7Q9K3k09J43j25j4J12J6n3R2N1o7r5Mk6N3J5Jj03J4Q0J3j03J39
-1950F4j09j19N4J45l2j0k3K11J34j24j73m5pqk8J45k0j30kmM7K06j6j62M4O0O7j13j7j24
-1920h9k6J03n1N2RJ04j12k5M7M2q6q5J01m2j0n9J40ol6j5K85J7k64J3N4L8j54m4P1lK8n2
-1888e5R6n6j45J57J80j5j73j0J45k7m0j47lJ68q8r3Q4m6jL0Kr6J79Lj44O5l0J4J27m9m2p4
-1856h4Q1N7N3l4j78lP8l2o9M8L6L5j30K1J26R5k4j02p0m5K5M2O8kj52O8O4j3K20n7j88N9
-1824gM8k3k8j3NKk6J35R3p8o3Jj12Q8j7j15M3J16q5kk8oQ6J01J80j18k74N1N0K9L7P1N2O
-1790A99j81o8J27o6L2j37J36o1l0J30J6J50O9j15j13j36j2J19j5l4M8Q9j23j22oO1n7K02
-1762A02L8j35rK5j5j17J88nrm0n1K6N5Qm6N3j26J2P1N1j06m6J38j04J4K66m4j41M9p3k7j3
-1730a1Q0q7K9L1j03%J86O0j04j22K7j4q7O6K4k1j23J42j2m5M8Q1O6L5l5j13n5N7K5m9M2J05
-1698A23j28M3o3l3L1O3K7q3K0R8o0k3o2J29j18N2J8lR8q3k8Ro8o3P5j8M8O1j81K5J70Q0o3
-1665I3K0qj50K6M6j19Q5M7o3qj0Q4Q2j14j34K3P4j2L4Q9K6p5p7j8O7j12J5J17N7R1o6r5p4
-1632e9M2P3p9m0RM3l0j5P5mm1j4MN6l3o6M5l6L9N2r4K6k0R1j26J06j9L0%j2p4O3J4m8J48
-1597A06m9J49r1m4kp6J17j13j6J53j16q2J42k7M2Q3r7K4N3Ll6p4n8n0J23m1K0l7N5l8j34
-1566a11N4m7J1L2K2Q1r0M8J33o3j02o8L1L2J09Mj67J36m5j12onM8J15J9oJ35j32n3MRl5n9
-1533g8j7N2j11J74J28o6J7R1o3o0q3j02j2N5P5j29M4J9J21j8k9l1L1R2j2m9%r5Q6N4L9k45
-1501a22J13j17J36N8j57Q0m7n5Q0N3n1J6%j4m0K1N6j54jJ58K22l5nl9k67J85N3m6m2j9M9
-1470F9kq2R6l5m6J46j76o3P9J21n9j54P3M3m9M9J34j25p9l3P7L9j29qj2J83M8j8j11o8L1
-1439f1J09j36j7J6k5J68K6j44j1l0M2J41j54K7J84k7j37n1L0P0M1r5K2Q9Oj44L0k6J2O3p9
-1408f1j1J34j1p3o7kKJ21J65j59j10N5n8Q4kmn5q9J56J1q3P7J52j49p7M4j9J57j26j4R1J9
-1376I8j24m9LK39p4j84k0J56K6j11NN1Q9J40j12o2J03J23k06r6j6K4o1N4N9Pj05q8K4N9K8
-1345b0L4m8J58j11j13N7R1J17p9j2L1j69N8N1m9n0L3m5O5k5L4J88r0r6L9m2n8L6j2N3k0j35
-1313a29J74M4j26J04j42J34J36k1j57j15L5m3P4M1j05O8K8j0Kl1JO6K5j18J5R5p4j4L1l8
-1283e0L9J89l5j77L7J4m7m8J7%mo1J19K7o3J22M9J0q9k9n1l9J31m0j15Pk6O0J5m6P1l8P2
-1250B1o8J07l8j10J04lM4j6l6r4R4m4o9N1l4M4J32l5j14J01j30M9J35l6j38O9L6j12j05R2
-1220a03N5k3O7j6R7J77j54j3J03l24J88j0m4J61j87l0J43m4j00J30o5j06L7M9Q9O6o4o2j07
-1191i0P6J0j6K0r4O0j9N6O0j16P4J0J6p2L4J25j7p5j56p9J85N6Ml2j34nK45Rl5O8n4j13%
-1158AQ3N4j38Jk5j3K9n9O7o4L2mJ73N7k32n7R2l8kJ06J45j24j91j8O8K0M1j4k2o7J59J04
-1126A64l8j07j45Q1NJ09n3L5l0j2K0j27J38J10m8kp4o0l5P4m7p1K14q8lR0j7j03J24m5j37
-1095g8M3%J65j50q4R4KM4lr7Q1m5nJ08O7J12J0pj90n9O1j3rOq1N7j9j33N7J17Oo3M3M9R4
-1060A80m9j58R2Oo4l6L3q7L0Kl9L4O3R9l4o9k6M5j1Nq1J31k0p3r3O1N9R8J06j36j33j2J07
-1027C0j07jM3Q3N7k3j48N9J09j51P3lj9M0j27QL3j0L0J12R8q0j13r8K2l3J20J21q7o5j6k1
-995f4k0k8N6J62o9p2MQ1O3k0k2j11jP0Qo0p3K5J09J01l9n7M2j07j07J18m6kJ54j23L9J40
-963A51j09j23J4J17R8n7j05M4O1j89J76O5j15j0J1j09J78K2j23q2J37o0p1K7N5l5r0J29P8
-934H5l3o8J8k7J65L1k14J90k1o8j45J19q5J6k7Q9o2M5Q3n2L2p1r3J20o3L6j6o6m4M9J3K0
-902d4J10o4n2M0%p5R0O4m3o3R7J89k40p0k4oN9p9K90pj64p9k5J16j0n4m8J72M1j2l9p7K1
-869A4m8M9n1J35M6j92J52R9K6k19m3N7M1j45Q9n2k9k0K0J24ok0r2Q1J38K8j30q2n3N1P6R3
-837A37j5j03K2P5k1pl2j2J13J93k57k00j7l4J54J98J4p0r3j46l0M9m9J37J10Pok10K20k3
-807A04j49N4J7m6J02P1j01K8jj41m8J27N7p7pnm8J71p9m0J18M6j48o3n3J21k5J0J79P2k35
-776A1j04O8m0M8k9k9rO4N6K4l2p5l3N0M5m2p7O0J17j57jj4K9L1k5L2NM6n5q0R6J22j58J06
-742E0K6k0O3j08j13O6J15J6j17QJ4o9n8J42L0p3j6j2mM8j9pJ9j21J38l9n1P6r6M2l3K40m0
-709I7m8l8K92l10J3O0K9o1q9N2j35J38N0Nj24N8j1q6J28j07J87K1j16m2l3pkJ13m7o8R4l6
-677b3rP1l6KR7J9k6j58Q8j1o5o7J72o4j12R0l4L9n8J3RL0L2l6J30O4j31P1oj88O4J08n7j53
-643a35J48J00n0j49J1N5o2K76q4j35j6k6M9l0O9J9kL7j1j6N5j11J02j02J1M1k6j37k4J64
-613B1l1N2P9R7K2Oj18j31o0P4j5o7L1O0O0o6K0Qj60M8Q0O2o0p1jO1O2J30p6j28o8O5J15j81
-579h0J22Rj28J32r6k5nQj0m9J14j2N4J03j6r6o7o1J16j54J14J06j92Q9j6j7J09r4J19nj0
-548F2j29K9m1P9Mr3J63o9l1k7n8J00k7J94q0j26O0M6r9o2J2J1K8Q3R9j20k8M3j25L4K4N2
-516HO9p4j15Q1R1j30m3O5j14N2N3J38j7j09K15M6k69L3O5J5L2Jj34P7J11r1j25l9oO9Q5J01
-484A41M1j08n0r9l0J63J8r7P0J9J6J77Pl70J08P6OL7qj22L3p0p0M2N1p9J28J24j00nnjJ2
-451E5J5m8k7j39R6o4P4l3P1n0l9J92J23jj93j8n9R8j33J37Q2K5r3m8N9M8p5n7q0OJ50pOj2
-417F1j42J20k7q4L8J05P8l1L0k8j01m8J00K3J1M6p0n0Oj7L3n2L8o1pP7k0Lm8J10l2q8M5m5
-383b7M5L3k6N1K8Q2p5L7Q0l4j52j37L1o1R2R4p0k0N1j34J91m2k8q2RN6J13l4j81n2J28Qo1
-350h7J1K1J20j19J01Q3p6o9N3k0r1J41N6J51j03j23k3m8o5QM3R8ro0O5J29j65m8P4k5L7j19
-318e9n8M8J04r8O2M1n7KJ4j1k4J5k5N9K0k3oJ75r2p5j2l3p1Q2R6j39K20k5Q6R2j04l28J35
-285A1R6p8o1P3Rl5MO8O5j17k1Oj12J45r8k4N0r2pO0J22Lj2l9K7o6n1J03J0q3m5N1L1k6J2
-250b1o3J7L2P0l9p3ml9K5J59j71J59j01L7MKo6R0P1q7n5n6Q0L3p4Q6L7j14K7m9m9J12N0m4
-216a4Q0m7r9J89J39j39j67p8R2M1N9K05Kj49j66P4J4J5Qj81K45J8j79qJ17o0j21j7K4R8r5
-185a00Q1J02Oj15M5qq6Q8K2P6K1k32R4OP4n9j11L6J0O4j6n7J2K6K1mK2k1K8j05J83o3q4N
-151c9P0K3l6j19N9PjPn8R8P2m8j09N1J11j9nK2l2L2l9r5j08K2P5L8K1J44q1j11o0J21k4l6
-117d7J2r2J40K1k7o1Q4K3j16J13K33o4k22L1L7n2l7K4l1R6p2p8Q0r3J51n7M4o3J23n4j27
-86h1N1N4jJ0m4P0m4l5J71j93J38p9k0M9p5JK9m3J2Q8P8k6jq0j23P6Lm5J9R2L0j10j0O3M6
-51G0n0n2K7N7j01Q0o6k0p8mO0lrN8M1mn5M6j03Q4N5Q8Jo7k2J28Q9l95J64m4J10o1n0rj1J2
-15c4L5n9Nj2O5J54o1n2m0m4J24M9j13ol3O3L1k3o9Np4M0J24l5J11P7q1j48%o0M7L4pr1j1
19h9J40N6j66k4R0l7j8jK9R3p8j38J59
32A6
##PAGE=	F1=23794.53863722278038
##FIRST=	24596.97802734375,	7686.668670654296875,	0.52828633785247802734
##DATATABLE=	(F2++(Y..Y)), PROFILE
-2014D5n1P3J6m8j3n8q4M7P2j0J06M9l9j33k8Q7J09l2m4K9j62nK7k3R6J59r7j98M2P4n0J59
-1982A15K4j75j2J02O2k08J33%N8L3j88O9j30M1J44J0n1J25N3j28p8j1m7N6K1mo6K3oM3p8
-1951g0J03r2j02K7J38jK8n7K49J16j44j45j00K7Op4J63K5j41n5K0L2K11J0j67L2O2K7p3M
-1921E9j66j0P1K2L2PN9p2m7J0O6p1p9J02n2m6K4J15K2n1p1K38M8j94j5L4K2j59J5N2L4Pj3
-1888gP8o3q9P9J97Kk09M5R7n3m4j44J1J86o5j22O3l9j6K1O2j10J39N4j40kK3K6J05k8o7n1
-1856f1M7N4Q5l6k11K9RM7p0P3P3k8j79KJ67J13lj00q7j5K6NM7L3j35K6O6qJ55l1j57O8L5
-1823C9o9%k0j1kO0J31L6o6l8j3j39J11n1o2M6R9p6jk7l2Q4Q9J74r8k30K7N1J7M6J21K5J2
-1790B33j72j35J55p0N3j59J77n2r5J84K8J35L8j19q0j27n4J40k2n0L1J14j12j25qN1p5J93
-1762G7J5r8M4k9J4p5J44j7j8k8n7J4M1J6j9L9j25KP4M4j20M4J26j23J9K44r4j34P0j6qm0
-1730B6Q1r4j0N0r5l5J92O4j43j24L0j0m0O9L9q9q0N9K9k6L1R0R2ko8q4J1P2L7m3j1O3j25
-1697d4M4m7k8K9M4N5p6J7R0p9Mm0J33j12K9K9K1R7j01m5mn0p3O5j1R4R4j77q8J80Q4n6nJ9
-1663I2j19J4K4j17Q7M0k1j6k2Q4M6j15r0N0N1k0rR3%l0k4o9P7p9l6J18N5J03q7o4l7M5P6
-1630A00l4j24M1J2n1LJ05l3n9lk0Q0k1o9Ok5M9L5p2l1L4P0j00Q6j4N3L4m6r2Q3J9r7J92q4
-1596B7J74p5p7Jp2J24o8q6J67q5r4J34p0L7J12o0N1N5m3n9r3%j4M8l2J04k0Op7j16L7m1M
-1563a01O2N2N3j31L8J37m8n1q9K3k5J19Rj17J46m5j18k0k8P2N8L8K2Q9j55jJ5l3kl0OM4j25
-1530a36J72J21r2M2P7p2n6q1j19QJ12L0j06M1J3J24n0m3j0P3Q6k2n8k5q4J05O0P0k40L5j17
-1499a42J67P0j71Nj4j8O9L5q5M5K3ql9k1Q0j58M0J58K40k5k1r8k34J10L3j0l0%O0l8q1J11
-1467E3j1l2J51j90n5O5J17o0j45N5P6m6P7J52j22p6l8j8k5o6k8K9J90P5j7j03j11M0J12r4
-1437d5n8L5k5R7K3j13M2m8K9J39j21RJ56kr9p7J6J22M2j13n4J06k6j12K4m4L3J28j07k7J14
-1406D4k2n7o6j8J0J21J53j64k6L4l7M0l3kk7j08J60L0p4K9J60j35p4P8q6J96j26m0Q2L6q7
-1375iq6N0J57p1o7p0J63K8r4J6K9O2J44j29n5J22J25j94j56qM3r9R6L7K9q4m3K0pN2K1q2
-1343f0K15r4j30K3Q2J29o4k8N1j56RP9m8q3N0m6J78p8MJ36j72q9P1oo1K6j1P6K8j31J30L0
-1311F0p9J02j52J98J50j15j86j01Q7m3P1Qj02Q1K6L6Mn5pQ8Mj31j7J00m6p7L8j6J7K24J4
-1280A81j94P3N7r0q8L1j5o3K5J35j6m7J32NQp3l1q4J9J22l6q3l9ML1mk7N6o2J25o4O2k8j31
-1246a09J26K8N9oj15r0J19q0j2k3%N6J29o7l4P3j51L9J51J7j36K6Kj15r5J02M8Q1O5q1K3
-1215C0J75j29m6J34k90J85l5J9J30k00j9J50nj19O2j05J3N1K2L1P5k1m8j88J14j3Nl9j8K0
-1185e9k5N0J09r2RJ1J6o9O1J23m1j06j05j9J50O7j7k9j44m5K28M5jP5j06j14P2K3J6j36K8
-1154b5JLL0n8R5p1K5k7J47M1j59n4N4l9l7J19J10j16j99O1j1K5O8k6l4m5K07N3j04j15n5
-1123a36J30o4J53k7K4rm2L9j56J14J42m2Op8j48rJ10l8k1K07j08j00N2N5m9O4o4q9L8J6J51
-1092A21j39n3L4%O0L9j00K5k0K3Q5M1R9OO1j62r4K8M7l3j7n6k3K1q7N6J28pr6J0P4J21l3
-1059A59j70Q1J4q3l5%l6N2k9o6O2P5Q6Kn8o2N5j1j9l1J05r5o5mK9L5R7R8j33j04n0R5j15
-1026a21P3LP4J12l3j97P9J21j24J3N3J6K0j56l1O6PK1R7J04o3j20j12L2n4J20J29p9j01l5
-996h6P2o5j3PJ81q9o5L2K4P5L8nj14o6J16Jj02l9qJ28J52k7p3m0j10p5J03ok2J59q3l2J47
-963A15l0p1l6N5R6q0j12J34Rj83K35O3j16Kkj56J86Lj57j18J86J6j11m7Q6ko8R1J11lj09
-932a3j6l0K31L0k69J55km2j58J35o8JqO1r4J04P8r4M9m0q5J23q8Q7k7j00l5O5J8K0J23j03
-900Hr8N7M3j01L7O9L0op2K18j57o1k0m0J11l2K74l3k34q4l6J36Pr3K0J54L6k7k9j05L6m4
-868c6O7o1J26L4k03J41J07N1j88j06R6O9j21P2n8m4m6J7J19N0m6j12Q9J80N1j59n6j76O0
-839h3J23M7j5o3J4M7j5%n6mJ05J93j93j68Jm1J02J89J2m0p8j25n4P4q2J08Q9K1K1k15K22
-808A36l6j44N8K8o3J14M9j28M4L0j45p1R2N9o9j9N1qJ39j20LJ06L2j66ko8J11j8m7J90O6
-777B04k60m3P9o4M4l0qJ7M2R0j2n0o7l0Q7K3p1p0J36P5j88L5j0k8K2J3O0o4L5J7j7p1J61
-744E7o6J21Qr5M1m7r5J4J17L5j35rM3k5p3J23N3o5p6m5J6J03k0j0J9j24J69l7j15J05n0p
-712g0k8K25m0m8k4K86l29j1R8N0m6p4R4j82O9O8Qr5J1O8j60J62q0J36M4q2n5q9J8rP8l2M
-679c5O5o5M1O9l9k7R1L9j3j39oJ7n9p6J65n2p3O0%L9q5k6N7j9J6K5J57N0j22O0k1j93M4J05
-645E0l2j31J21J11j6j65J6O7j18K50r9p6J7n3K8m0J43nk4M4q6L5Q8j02J22j52ML9m5n9j00
-614a68J65J2P6J2O2K9Lr5q4o2P9j5r1O0O9K2m4K8kj77PJ01P7j0p2j6K9J18J03j08j56n0K4
-581g4J22j10J06j8j06J23r0M5m6j1%n1J74l5k4O9jk8n2p8R3j43Q1J19k01J76p0M4J09j93
-551g0J49J2nj43kj9Q9mm8J93j10l8l5q2N3K8K33q3k00J00P0p6j76O7J9rO5J57p8j40j4L8
-519e9J6K0L4M0m2p9J2J31j54m2P8p1m3N1J81L1j53J34O4k16P7O1qj6O3j19L6R5p3n8k4l5
-487f8K3R8R3M7q6n0r6m9J17rm9N2P%J94L2l04k3J41M9J2m6j27Q9j06o8P9L5n9N5J43o9rk3
-453B5ON5ko7n4n2P8j20N1k5J00m3m8J56P0L5j06J2o5O5j59J59R6K1j22p2R0M5p4m4l6k9J58
-420A04K3l7n1j39J33j7r9L0J15J24m1j9j1n1j05O6Oj0P4k4n7l9o4J45l5K1q4QM6l0L8n4J26
-387I2l0q9P2k8k0l3J1J14jO3n0M9R7l2j30j50kp9J07R2l7m3Q0j33J19K2K1j54NK1R5n6j18
-354a25J5R8n2o0Q3K8O4j02Q9R7o1j16O9nj04J32M6J63j50j17L9l4p1L9PO7mo5R4P9k26N5
-322b8Q3k4Pj33PK0J38q8RK4l1L0k8k3k2K5RQ5j9k3J4J38j18m9L0n3l2P6N4j11J45J2J00P8
-288C02j04l12J16Q0o7m5P8kp3k8J00O8j54M4M9j50J32o3l7J7r1Q0m9J67O3k7n8qp8J3O6J4
-256D3o4m6J6Rl2J3n1M5K3R1k4q9J9o3J3J59k02K05p7Ln2rk1J26O8p5l6r8J13L1j08N6O0p3
-222b7%Lj01J12N4j9O1m9j19J62J52r4j22j37L5Q6O5K02k7j32j63O6NK6K6j61J81J9j13r3
-192a02J27o0o3rk1J09o9M5J05K4r4J0On6N2mM6J9j57J34qM4j08o1j3M1P2l2m8K9K0L2K1j2
-158A9r3J7j9J46n5q0KR0N0j4j43P5pk1KOJ01M9q0q4k4R7Oj5M4l0mql2p7K7J2l4O8J27r6q4
-121f2n0P6m6j6M3n7R9M0k2q9J00Q7j09jK63l5k17O0M3p8m1N6pQ7j21r2Q7m6J31r2N3m0J02
-88A06p9p5M1L9j9%nJ06n5l9J26j73P4q0P5O6j09j6L5p7n9J22J39Rm4j26k7J01kj06PP2J5
-55D2n9j9L0N0k6n5L9O9j58Q7o6K4p5j3M8nK2K1rPQN8q2OO2J13L4p9n5Q0J19k98J8O4J09p3
-19C8m3j4l9L0L8n8J8j4N3J30o3q7nj4R4O5j17nj6N2K7k5j05O1r5L8J06JR3J14p0j68Lp4K0
15c1P6k0q9m6J77R0j82n6M4l5P1Qp2J17k3j39Q0
32c0
##PAGE=	F1=23770.222292067603121
##FIRST=	24596.97802734375,	7686.668670654296875,	0.4377841949462890625
##DATATABLE=	(F2++(Y..Y)), PROFILE
-2014C7n1Q5J9j5k6o3p6L3M2NO7K8nq9l2Q2O4n0m0J0j04j8O1q0J25J92j14j98J9J02L1Q1K3
-1981A45j39m9R5L3k13K05k1LN0j54nl9J8J58J0n7J45O8j63r0k8n2O9K2j5j2L2r8M9k9O1r2
-1949i3m6qJ11M3M0p1K56Q3j44r5j29L6J4j04J61N8j43q8N2MJ85N1j55J1N5pm5K4j76M8j2
-1918h4Q3J4OJ3j7p5l0R3n3o2Q5n7l5M2J00M3n4j05J81O4j30l4J2Jj42N0N6P1J7l0M9l2m9
-1885ij8K14J7k07Q2L7p5k6q8m0J98m6q7P5k8o9m4J52r0O3R0j28j0L2NQ0oq4m0M3M8R7m9k14
-1851a25P1m9O2l5P9Q9n3k09K3J43R8Pp4q5K8K7l8LO5j30J6P4j4P9kj21P4K1j00L7l3ll4J35
-1817B6J09jl0m4m2r7Q7q6OL6P6n8j4m0k8Q3N7J61n8j68mM5j6M7J75nJ2j40j91J49o9J05j52
-1784f9J64k6j48K11K7J24J7j22m6j04j16J69j3o7LJ29r3j04J8lo0J57k4l0O6q3P9m8Q3k9
-1754F2k3mn5rK8L2PJ4j22j2P8L3j19J31Q9j20K2K06j36j25O5N4L7o5N6q7k9N1o0o3J53P8
-1722A67j76q4rJ2k6P7P2j37lK3l8QJ5P1J25j2r8p5O1Q6M7l2o2J1j03K5k3OoL0P2m7J4Q3p2
-1687BrlJ35j00J0K9L1Q9j11o7j2k5p7O2j8J38J32j73j74J86O6n9qO4j08l%j03O9L1K2j5k6
-1654b5O3Nj00l8P2K9l3m0J12m4QK1q4P0m0o8P3M6J23j12k1%L1R5Oj95O9qq6N0J13q5p3L1
-1620c5n8J12l0m1J4k5K9J0k5q2O2Qn9R9j9R7L3q2j14J16L8k02K32r8J94n1r7on8J33k0j64
-1588h9J80m0r1R5j22L7J38k4Q4N2j02p7q9O0J1nk7J75J5l2j28r0K1l9k7Q5Q5J7j54J9J56
-1557I4k9k2q6J3q5J34Ko4J39n2j08l5J5Q0m2O1N3L3j55M3J6m3J9k2L4L2j23J31J13j15P4
-1526A05N6j00m2o7n6J6J05rn3RnJ23p2l0j1R4R0l5n6m8o6J17Q7R1k43k6r6J41P9j34n7mJ4
-1493h3M8J4j07P4K8ml5n3J12j39O5J16K24lj7j36j78J5L4J9l2J0O6o6n0J19qj2J47j97m4
-1462g3M7J03m4j17QJ11l5Q6J59j25n3m4r5j17J08m4j3J85J03l1j12o1K1P0m2o0M6l6LK5o1
-1431h8Q9o6jJ20p1oJ16J2n2r7K8J35L5j17o1R0o3r2K3l6L8J87j38o4R3k8l2n6NP0J0J32j15
-1398@J8Rj4nq6kJ9r5J52L7o7L3J21j04q8J06j23K06j26n8O0L5m1r6Q7N0j5K3j21J67K0q0
-1366B2M1J5M3J33j54m4J35J00j64j96OO3j09J00L3M6o3k3J5k1M1pr6K37p3j36nO0J37k3n3
-1335F0N7j34k4J03l6j12M8l1K70j16n7P0k12n1P6K2m9N9j1L1Q0j16P8J5l7R6j31K18J39j69
-1305A36j98m1J01m8K8k0n3P5K2P2lp3%R5k0j33m3J06L5m0p2j8oK44N4j86R8P5j10j23L5k5
-1273c6p6R9R8m8k6J28m4J7n3l7j08R1Q7l0n2p2L0Nk4K1L2r0J57n1J3j6j50J35N9O8Oj63m4
-1240g4Q2p6M1n1l9O7J15j07P6L2j56L3J34M8r8J0m1j15j14J19N0J48P4j27n6J57q9p8J63
-1211A28k55J91o4P2Q8k02l0J53M4j03kj53J44L2J4j3N7Nj3j71M5j3J2o9K9kL7kJ20m9l8K3
-1179A5Oq4P8J11o2j34J2l7J29P7m0l0j39m8J88O6J1P9j54o1J19o8m3j03N1L5M4L6n1Q5p6
-1148A2Nl9J10K1p6n2L1m6r3J34Q5j07j26J09o9L7J4m1k9M1J91j4j59q4L3J49r8J56kMJ4q2
-1116B9L1j64J48J47o1J7p9j65L4R8o2kK13j09j97K0J23j2J5o8l8K7K2J10j18Jqk0P0P9q6
-1085em4J3L8M9K9P6RJ12j24j15rJ01m8o0j3q9N2m5O1J11k0j04j9P4J36kj59N0K3q4j8k8J3
-1052c9M6o5m1K3R0R4O4o9r5M2k0rL2N4j65nK3j3L1R2P8j12p9k0om7J16k9N7J31o4j51M9J16
-1018A09p7q3Q0N5K4j62l7O2L4LO6J13m6j12j12K9p3J20J16o1j11j5P1q3L7n6J97r8o5M0l5
-987g0J17Q3kj20r6J38j4r2j7RO7J92k2q6j28J3n0nK4m1J54l0j24J55N8k6n3l1Q2q0j00K00
-955A05m3j21K44L4j15J4j6j76J75kj58j68K55N5j67l8K2N6n9Q0J15J6j35m2l2K91Qk22K7
-926CK0%j68J44m6lQL7j17J27Q5j18M5mo4J07j14J38m4j11k2O6J8K0J28j41j04O0Q1q5o9P2
-894e1J06O2k18K03n7m5j4p9J52j0K62m5k97l7o7J25K5j15P8J13K5l7Pj34M8o3Q8o4J16K2
-864I9j99J17J05P4j22j82J30R5r5L6p0n0l4J8J08P2o1j19Q1K14Q0j89l8j84K9J24K2k7m7
-835a3PK7okp7RQ0J69j21j25N1l5K2J50J0mn9r9n4P0j20R1O4L9L9j78J91o2j28P4L7p8J01
-802G0M6j17L0O5j44o8L2M6k4o7J13J5J00j51O8N4Qj44O7p6P1j5m8J60M5k57O5L5o4M0k9N
-770f9K5J6J17m5n0m1p3J25K7p0J0J09K9k03N7j1r6M0L7P6p2j4Q4O5k01J71k1J26jj34K2j3
-738B2p9kQ1O1j10n9M3L0q7J08O3l1n0p4m3J28j6j0Qj06J91l9j19P0nk9m5J99l9m1nK34l23
-705g4J1J40K7l0l7J26j86l3Q0Rn7k1P8j60J56o3R3N9l9n6j25K8J0NLM8M9q3Q3N7l2n9P2N8
-671A37Pj00j17N3n4k8J28m9m6M0L1L0j14k8P5n5kQ6J56K2r7L8l6j40J9N9jq0K7J02L5j50
-639e2L2O0j20J66r8OK4p0%K5J32k9m0M1j58J01J31q9J22j93j0L9n9or4J17L7R5o3L0N5j3
-607A19o5j3o5O6j0j24Q6Q0rj4L3l1j79L3J03O1K4n7n0J2J66N2j40j60rk6J12j6J06o4q5J09
-575D5o7R2q6n3Mj4K09o4p1M4mK3j5j00N0j05K8J21j35K00j05P6J06k63J72K8j3j52j9RR2
-544C3k3j7K20j43l7m5q8rJ29K24r2k67J35R9o1j74L0J9l9K9J93l0j60%Q7n5J4L6J1qj1q9
-512h9J72j66k2O2j8r0M1J64P2j84N0O8j31R9M9j8m2J10j06jP1m2lLn8j6P5P2O1m9n1q5o9
-479g1P0l9PK7J7l5J84O2k15j31J76P5j9p4j13J41j35j9M8J3mk8J46k3k5o2K6J02j8p3p0J4
-447d6M6j54P1m5J06k2l2R2J3P1k1L5o9K4j73J94Q3K8j41r5J16M0p1rj2o3J63M4q8p0j36J45
-415B4j7j08K8J10J58m0o5KRj27J2j5l1Q6Km7j7jR1k0pj00L5J7m5P8n4J15j2r4R6Ko9j00N2
-380e2J58k7L8l8O1J24j5j00j71m8m2O6P9Kq9J31j11J7Q3N3j83rJ2N4p3l5N6O6r8K0Q0JKo4
-346e2P8J16m6j67J11j0j21J11M7J46j74j04J01k1o0O1k4K8pn9J07L3k83K00M5k9j1j31N1
-317f4NJ71n1q0lKN8o9k6j8K3L0J09l3k5J2Q7j33PO9o7mP8J6j14P8N0J12N2r2k94J09O2o2
-283el4Q3Jp8r0J13Q0j21K4J02j45P2j9l5k4l5J11j05J46J10m7p6j6p9P0L9oj3m7k7Po1j1
-250a16pO3J6Q9Jj02N6m5l3J20j42K15p7p4r2mN3J05M8k2j5j26J37K8j16RP2l7k0M5r3N9P6
-217G1MK7m7j25J15J52m8p4j21o5J11Q0K01p8j28j32L3J7K9L3j34J13L5m1j40J16k8l9l0k4
-187a17P3m9M2Q9N1p8j9J9k0K0m3J4L4j06J64qKj30M1j11M8P3l1l0K1J8N3K7m2j33PN8R6k2
-153A1n6l7Q3Q6J1j57P9k3l5KO8J03K1r4o8r3Q6L4k8M7k1l6J7L4n2K9j1j07R8R5j08l4l2J9
-119f9l6k4M2j0M7N5j9j00P6J48p2r8K63Qj97O7L8q3l6R7J8O9j50j40J12kR6j23O1j5Q0r2
-87A1l1K6L0m8j0N4J25n1m5N9j34J5p2J55P0j32j6K6p6k1PJ67N4o3j71Q6J24rj70oN4%j3j
-53fj8N1Jq3P3Q1j66K1m5M7o6k2M4MN6j7m8K2L9N8m3o5N5J28N2q5q1K1J22j53r4J46J11q5
-19E5l4J3o8J6L0n9K0oM5J08n7j33J5M5M6Q8r8l6lP3K4l6j43R4o5PP3K3Q3J52m7j78mq7QJ05
16F9m7p8m0J88J02j97o8k6oJ27K4j55J13M4r3l4
32g7
##PAGE=	F1=23745.905946912422223
##FIRST=	24596.97802734375,	7686.668670654296875,	0.27156007289886474609
##DATATABLE=	(F2++(Y..Y)), PROFILE
-2014B3n1R1K9Mk9n9p9J4N8Qj2J4N0o5l1Q3mo4nkk9n8P1k5L8J92j13j59nJ34R5J9Pq6o8N4
-1978D0J7j52J91l8n8P0j20n1M4rJ66Op4J46P5j65j11l4j0N9J5k7K5M7q6j8PL3r0l2lO9P3
-1945EL5o0K36M3j28m1j47M1J3r5J30O9j47p3O9MJ08R1j16j6L3l5l0M5j57Q2n9J07kLj8L9
-1913B9j05m2J17l5n3O1o0k2L3R1M7m7j04J30N5q6l8j0om3KP0P4J3n9K4K2j1j18K30L0j76
-1881A3R7k7q3J4m1n4J63l7n4J20Qj19p8J66o7pR7j13K5K2k7N6J7r7m6N9L8R0o4j71O6Nk5
-1848e4oP8Q8n6j94J7R7P2J2l4n0N6J7p5l6Q5j30L3P6k5J4K4r6P9J1j15O6m0J5k1J25Q4j0
-1815A07J4q1p9kL6j16P4QO1l2m4o2PP4J1J51Oj18l4L3p0M6K19l0Nr0j96Q9n9J68j37J14J
-1782G4j73K11K0J21Oj22ro2j99J89J3q3j6J29p7p0K0l5j3R1o9O4N1j22J54l5J7m2k8K9n1
-1751a7l8K4N2K6kj26j6P0J8p8J70L6q9J4J58j59j17M4J22R3q0Qp4j4L1j5q2R4R4j86k1k5
-1719h5L5q0P7J10j34%N3o2KMOJ58J1j00q2N9R2N3j7j05l2m0m6J3P0p4K5O6j1J5P6m1m9L2
-1685aJ40p6kK1K7P8j13r0j6mn6M8m3J84J68j67k03J53L1p3K2R9j02k4k3q0M5RO8j2k2M3m3
-1652a4p4KR1K1m8k4J04r4K8N4o9O3pq1pK8J44j29K1K1J9J31L2k48R3j6j23R5J12j43p3Q2
-1620ij12J39o0K2L3m3QjJ0l5lp8K1R1j3J34Lj09j22J85N9k82J70r1K04j5j02j6m0J43K5k41
-1588a25J87J2p0L7j61L8J44NJ11L9j58q0o4Q5Oj8J0K10M1n3j60p7J8m8n7R3J15k1j38k8J84
-1557G7j4j6n4j0j25J58j5k8J20o4q2m9M9R0j06P3P6j9j16L8JoJ3oN9J7j27P7J04j34R9M9
-1525A29j32m0m4K7K1P5j9ol7k0J14p0J4l6Q0R5l9n2o0n6J17J28J14k46p6p1Q6P3p0o2m3O3
-1493d3J7j7n8M3J5kj8n4J11j31P9O9J88K2J2j54j35o0N4K9l9NO9q8K2J00j8J4J28j99k5K1
-1461d3Q8rr5m8J46j6Q1J51j46j7l8j21l5Q0p5m7J82J31m6j58JK6K1J6l7O1o3r6M7nJ07p7
-1429c4k8R5l0j5P3Rpj09L9J13L6j04j4O6j02p6K5j3K8K35j77j08P3k4mm2M1J10r6J00k0J0
-1397E0j8J0l9j41jQ2j01J46L9n4Q0O5q3j15J17r4J71j36o4K1K4Mq0J09o6J20L2j69J63J3
-1367H5o5P4%L9J15j76l8J45N0j25j93J2P8p0M6M5N0m2k3PoL0l8q5K06n6j27k5K8J49L5q2
-1335D3N0r3p4J25qj16K2j8L26j28j17j8J3o6n6P0j5P2or4J22r4M2Kj2P5q5J99R3j72j80L3
-1303f5R9m7l4m7J2N7K4R1k2q3K0R2l2j16o0R5J17rj43n5k0K40P8j64J10Q0j04j49K9l0n6
-1272i2J23N5o5OJ04r0N0m3m8j11J43L7k5j9p7M9j7k7M8Oj00J60l0k0mj22P6Q5P7J4j75qL7
-1239cm0O0n7q9P9Q7j41J82j0j44J8J02N1k1J9q9r8p9M7N1J75Q8j41j26J41l9j23J86k19J90
-1209E7q1J01M0j81o0J42R9o1k3r5J20kK0k6J9RL2j46l2%K9k7j5KQ9l4R5jn1L8mj15Q5Q8q0
-1174C1j11P3o1J20Q4o3m5j18m8J63O9J1Q3j89N4J04j54r3J9lN0Q3M5l6M0o6k9m0P4K4on8
-1142GJ7n9o7P1O7j04k8J09p9L0m8n8K7P7J60q0j62L3nJ60r9J34J2k2L4j21kj52K41J20j05
-1111A08K9p2j23M8Q5j00j7K25r2j82O8K6j2j6n1qK0K5M8r2N7qk9P4Q7p7j00M2N1kL1M3K4
-1078A10J34q6j16l8J31n5j07M1r3M5k6N3Q1k9q2mL6J12L6j26QK8p3MkJ4K3j03K2m9P9J32
-1046A00J22q0j13J5m8L2Q6mk09N9J4n6M7Q6N2p7o9K4p3M0R2k5K1J09r3p9K6J04k2j60L9Q1
-1014D1N8j43k0K9P2k2L0J22l1r1j03J1q4J17Q5l5r6J6On7O2q2K08j06o6K9q2J86R7j5j28
-983Ho7J06k7o2j6L7NK16k8r1k09J90o0q9J4l1J21K4j64J01J42J3o3j01O8m3n7J92q3n7K40
-952B29j6j12K0k6j70J51nj12j45K24M9j54K8j04J20q5Q5R3K0j43n5J1K92l7j29q7J3N6j27
-923a16P6j8J4NJ8o7O6J08j14J0K6m0Q3j21J68o9q4k0M7K0J7J21j66o4N1J11p4q0JJ49J24
-892A82k20M7L9j7k2r5J64oK44m0l39O9q4M2M0j11J02O2Rl2O5j48N0r7R9o2J06J0j84R3R4
-861F0P7l1k06J08J13o5k3q1m6ML6R9O1o8j15N9K25J04k08l1j58L6R1K8l6o1j0J6Rqq7K4M3
-828d1J23n9q9J04l0l9R3K4L1n3q5k6M9j54Q6L7O6L9j19J39r6j03R9N1r3O9O3p6j0J01j35
-797c4q7LJ6P1m8M9K3O4j49J35k2l6n3R1p3Nj5K5Q2Nj63Q3J2n2L2k2MJ8j2J34o7m2no7Q6M3
-761C4m6O9R4j2k20N8j2j38R3J5P4m9o0J34J23k10P6oJ33oj35J0mo3%M3P7o9o6j3P4j05J11
-728DN1J4j2q7q6J09mqj0j03K15l1j08L7K0l9o9J66l5k7J1J48k84Q0J83l5k4QJ40j76j14P4
-696HJ3k4k9K3q9J07n9P2O4Mm8j31K2L6q4M9N9N2q1Q7N0rr2M1O6L6m7j76M2n9K0J21n6k9M0
-661aM3J1j51K0O7o0l9J35J34j4o5J1n0o8L2rJ1j8r5Q5Q4j14M8L5r8O6p9P7J7p2j9R3Q7m5
-627E9n0M0j68J41J52q1R9k01l5M3o8K5o8Q1M3J02j25K1Q3m5l7O4p4M0kj42J12P3l2J7M0o6
-595D1j82Q1J24L1L3m9q0LJ94Jj70j27K8j9O4O3R2j01n8R4o0J18j13j04%O4K16r7q1L7k7N7
-563G3K3j27J3o3m0J21l4J79j19Q2J00k88J80L3k8j52pJ2R2l7mK31j53l0o5p2MJ49J98r6k72
-532i7J18J22o1j54%K0o2pJ93J6j31L0O0j18K0N4j7K5N5j81J88j53J4J7L7p7PJ07J06j98J2
-501e5K0k4Q9K8j4k7J25j03j6M6k2L4M2p3m9L5L5P4rm9o4q2L0o2N8LL7p6J48R3j19j15R2Q5
-467A15n3q7o2J56j61L9Nk3P4m6P4L4l9j19O6J30l3o7p7N5J5r9N7r0R5MpK9l4R6M8M2p7j0
-433E0j52K15M8L4j44j09J27L8o2K3kq7J63N0j30o3j45J73l0j22L5R0J70l5r0J8O0j31l4m3
-403h5l5P5Rj4O0N3rj4l9j11P0j0n2J11m7Q7J1j13J16M1r4j18N5J76o0J5l6P4J50lo7j86r1
-370h1j7M4P6M0j65J92q3p8J30N9j70j8L3j4n7J2P0L6j00P5N9k4m5k3N5J51m3j88J54l4j28
-339h2O9M3J10j66r2J51j7k7P5m6Lqn1Q9pj56J72pm4j3r9N4KJ95j6j52m0L4P1r5j6j8QL3J32
-304H9k5j9NK0j42Q3Q8o3RP8j7j32L9Q8J13J2q3k68J11M7o0k1P8K2l8q1j3J06k7o9J46j29
-272e3J9K2j4n9lJ37r4O4J35p3q8jn9J00L3m8L5n5l8K7o5m2L0M1K1O0K8j07Q7j7p1O0q2K41
-238A71q9j71j7J2M6M5PP3jj44J53K2j20k9P1lk6O8q2J4J14J7j8l9j22N5J39jk4r7r2P3J03
-205A08K05j29j45r0j6O3J7J4j00N0P1K1j35P1J1n3n8MJ9m5O9O1P3o7l0K6J3Ro9k1M6r0J85
-172H8Km6j05J08j14m3O0roj0K4P5J7n8m4JL2K3M3l8j01N8J30K9j62P9m5m4J0J24R9nr2o8
-138A2j57P5O3j9K8qo4M1R6l4K5l6j52J32O0j24J1m1K6Nkn3L3jN9k0j8n6J95j9j40K14N4j64
-104B1N4J9o9j6J34L9N4j60k14J57L4M8j45O8MN8q4KJ3K7r0k1J22J21m6m9nq1l6m6J97O7j55
-71B2J1Jo2L8n8J11Q3o6j88J77J56k8k30j9N1j2J6J8m7O2J9j38J26Q5j47p9rO6n2k1L4K5P2
-38A7l3p9M2J8M8or1K1J30M9r1o8nO1j1m3Q9J06q8k3M4q6qJ2n2JJ0M8R0m1j59OJ06j1J10m5
-2F8q3j2J09L6m9j08J6kl3L8K6Q1J88k1j84j5r8K6J09q8o4j2J86J01k11p9n0P1P1M4j44K8
29e5J13l8q5
32f5
##PAGE=	F1=23721.589601757241326
##FIRST=	24596.97802734375,	7686.668670654296875,	0.33116298913955688477
##DATATABLE=	(F2++(Y..Y)), PROFILE
-2014B8n4Q4K8K1j4m5j02%R5kj00K2J06n5l5Q6p2o8M9mQq0L9N4n2J50r2r7k6J67J42k0k5l8
-1980I8o8JJ7j14J74m3j12Q1r0m9O8nJ60kj00J24P6j41j32j2J7N2J3k7K8O6n0n0J2J9o3p9
-1948a31K5K6P4K9k7K02Mj05Lj60L9J4o1Q6O0j54l9R1K4J4J13n9l8mn5l1P2j28R2n1Q3j1m
-1915gj9P5j27OR9k9m7M3n1l7K0Q3L3l2q0J04K3o0k9l2K3L2m1P2M2j6q1RQ1L1k11K46M5j28
-1881D0R1r0q6O1mn0J29m0l8J67O4j68j09J61l3o7P2r2P1J8n9M4L4j05o3P9J9O7p0j01K4Q4
-1849E0q3j7P5P5n1j67KN1M0K1QQP3oj13l4P2j26N4O9l1j4K9q7Q4Oj11P2m3K0JJ00O4MM2j24
-1813A3j26J14j1j16J08l7O6mq8m0L2L6l4J66P7r9o9K1j07K8K38m5j0l3j44rqJ87j20L8K0
-1782D4j61J89J3J17Nj17L4j7k49J63M4r8qJ11o9l1ml4K6K0q6J51Qj34K03k5m2n5l5O5m5p3
-1750i0L0P5L4lj38PM2KqJ53j8l2j2J05j60j04QJ80J39p7m2l7jrL0j02M9J05j69Pj1M2j06
-1717a11L8J39r7m3Q5m1qko1J69M8r3r3L9Q4N3Jj39m0K8p4J4J08r1%QK0K1O6lq3M3J49l2l
-1682I9J6J9N7j12j13j5Mj9L0q1K33J89j56k25J21rq6Q1R9q8m0m8n5L4l3J12qrL3q5n0K3J01
-1649A9K6n4rP9j25K8P7l4P0J8r5q7jJ57j31N5K1K0J76L9k75J07j5j38J12J04j84m2J16j35
-1619a01J09j00J10L3n8oOJ8J1n8r6O1M8J5J50m3j24q1K36Q0k50m1o7J98K9r2k5j7J49N9k67
-1588a14J56N5m3j2j35J5J03K7J20J4j97o8l0P5l4J3P8K01M9o0j63p5J9n2n6O4J37n6p7p4
-1558a20J72qj9nm3r3J49l5k0R2p2m9n4N8R1j11O7Q8o2m3rl2N8qK8P5oj33K3R9j51J08O7j21
-1524a9o6j6Q8OM0PK4r0l0J02m7O1n5M1R3l8n0n8n7J00J73J40k39j18n5K5N4Jm1q7J31k1n7
-1491e8pJ1j3LJ6k0N5j19P8L1J47M7M9j63j08m6K7K5n1j4P0j07J08P2k3L5R7j93pj2Q2L6q6
-1458c8r6J72LP8J32j88J6j5j01N4Mj06p3J84J61m4k31O1K6j2P6mQ1j01j41N2J3J09p9m2P9
-1427C0j5j7M1qJ9j09M4O2M4p6M9N2j38n7M4rK7K64k17j48N4mJ4k3P0J38j61N9O3k5m1L4m7
-1394A3o6l2P0r7Q9M3l4J30L6r6j39J07k9J31j59m7l8OM7n7J21j13K19j1k06J42J6m3J08k0
-1364I1M5R7j78m6J53j3q3j41rQ5m4NN9L8j2l3mJ8L0n9o9J37n6q8l5j0J66R0j01L6m0j49J45
-1331B5L1r1j5k5L45j17j40j01K17q7j38J01PO6Jj57Q4p2M1qrL4k5J50K2j30j29Q1J06m3n1
-1300b7l9jL9L4Q6m7q3M5Q0j2q6p8N6J68J4j77r3k3K12Q5j26J05P9p2j69J9k7m6J27J9o9M9
-1268D2O3j28J05m6o5q1J50j4j9J0m4N3l9j0M6k7q4J38pk3Nq9oR6R1J3j62J5Mj3O9o7j08R5
-1234c7M4p7J76m3j23JP2J8Q0M3j31p5m1l7L6J70J05j24j66J43nj67J82j63J54p8J00rj35
-1205h7m1P4J36mnl7N1m0K3j6j6%P4j16j01J0R1j6p9L0J08m1N3M5m8M1kj34P6O2r1m6P3p0
-1171d3J10Q5q9p4q1n6J48P2J3Q1k01J65O5k03j8N1o6K8R7N7k2j5l7p5l2M9O4K8o4Mp4OrL6
-1137@j06M1J03q6K0o6k6K7P3J30j14n3Pk6J61r1J15Pm9M3j48m0n7K84P7j62L8n1p6M6Q8j29
-1105b0n4K37o4j26R2n5n5l1j8JK5K7k7o7J11J3lP8N3q2j18M7P1n6L0J1M4J25o0r3m0J26o1
-1072F1j48R4p0M1k1K7M0l5l8N8JJ8P5p9l5K9n8K6N4j7j2j26P9o3LJ87J58q3j18Lj00Q5J21
-1039A57o0j73N7j5q5P2Q6L1m6o8O5n4L2O1Rl3O6j05oJ5R6K1j57p4O1J18j06moJ10m6KJ27
-1006A48k7n6r4j2q7J00N0jp5K9n3PL8n3K04j18o4Mo0K05Q4l6j36k6N7k9l9j9O5m2K25m1r0
-973E8j48K26o9j32k9J4P2N4q8o0K11M4p0j50P6J3l9J60j07mK22o9j08K0l0j49J20ml4j23
-943a23J50K1n9L3r8J01j23Q3N2J1j27o3J03K32j02l0j21m8J20p5l1J9L9j3%k3J8J43q9m9
-913d9M4j8O0j01J61r5k7k8J4K3RJ08j60m3P1J32p4m2k2R4J70j81j18J05J8l7q6J52k2K17
-883B75j9l47J93j10n5N2j04J01J3rqJ26j39M5j07P4p0J01kj55O8Q6M1O4j64M2J15l7r1q7
-853a08l7N8O0R8L8o8j08K9K10J09k02l7j30N4P5M3l8o3l6%L0j0q9L1J8P3k3p6J47j0q5L3
-821a4P3M1p0q9L3J4j31M5PJ06J6n4P7j35n1J06P2j06L0J05l3o7J34j14j20nj7J64l5k9J8
-790b9L4n2J40p4q7M1P0o4n7J5O7J4n0k2M4J3n0K0j0LNm6J42o6l6K4oj4M9j0J19R8m8k45M3
-755b5j4q9Q9k1N4k1q0J62J53k02k7MJ38j0j11%%m6jL1P3l7m2n7P3j19J29K0O3K2r7j05P2
-722b1J9ql2j06K20qq7J9J8m2r2J31k6j0J9N4j26N7K20r9k1M3J36j49j53L1L1ml3o5L2K7o1
-689h6P1N6M0l7j14J8N2j40O3M5P5o0M8O1K4j25%N9O8J2j47j9o9L9J25o6nN0L2j7j84J02M6
-656A7o2o5J63J00n2l7j2o2K2N7o2nM2j03N1O2r2L8Jo3l0j7R0No4k5J36L5n1n0P6m9P0J21
-622A85q7O2j65p0N0o7L9l6M4M4R7j58N9Q0q3j6J31r1NJ0j20J29L8n1L8M9q6j88J27J59KJ2
-590A42n3r6MJ93l4j93l4K2kN5R4N2j16k1P8o9J15j22j27nJ40J99j25o8M0n6P7N1j52j2k9
-559e2j15J40N5J37j18P2Q5k78J79K7m3j48J6PR1m0lK19j34k9r5l6K6J43J65r3k21P5J25p3
-529H4j16k7K6q5J2J14N3r1L9K8j63O1O4m4N6J10k26J34r6L8l3Q8n3l2M6J33j94O6p4M4N1
-498A3ONPJ18j16mL2l2N3Q9p3p3qk0P9K7m3l0q8Mo6Q4mL5r2R1J18l8q2J3Q4q0r3K5J29j81
-462a11R3k4o9J41pm2Q6l0j37R9R2m2n6p6P3OqJ2j11N5K6J2j6o5J04J04L5r9k3q8J96LL8j33
-428C8j12J20M2n0L9Jj02J58M9j52l9j51K09m8j16K7M7J56l2q4M3Q6j32n8o7N8k7kM8J00O7
-397A16o5j2o6r9Q9l8n1J33l4O6K3j47J28P9j01j07M9J72j00rl6R0J61rl6j78j10j3M1R0P0
-366I6k37K28n2r3R9L8j25j2N6p2qJM9J8n7Q2L2l3k6j5J1J92n4j64J66n0j13qL1O9j27n5J51
-333A8k1J7Q3n5J1Oo1L6m2k3J22m7o5jn9L8MK00Rj81q2N8O2j02Pk1j8K6J40RmOn0j05J04Q4
-297A03m0J7O9m7j49M7J11R4l0q8k06R0L8n7jO0N6J2n0j63J23L7j32J56j08LL8J7p6j3J73
-266H4o7k0J24r1r4L1j8R0N0j01O7n2k3M5n4j2nOL3J6N1j01J08J9j00jn0K65r5k63J61jj2
-233a0l4l8J83Jj53J58Qj29m7O6L3j8O3p3j3J49K0o1k6j09j3J11N0M3p2r8J8J13K09j55j67
-202Io0o0J32Km1o1oJ24N9j38N5L8p7j00O2Rr7J02K8Q4n6k2K7M3J7p4n3L2p4J73J9r1m1J24
-168H8j03p6j4L0J9m5M0Q1kn7L6J1Km5J14m4j44J1J75K9j56Q0o4n6K1J67R5k9p7q7q8L0lK8
-134c3qkq1P1J42j8Ro3j70J73K7j35K6o3Q4J2K4j16M6l9N3j4P1j31J46L0r5J10Q6j25K8j2
-102C3m0J7J54N1N2j53k21J32N8kj56Q1PL8m8K6OK8j22k7J61R0m7m7n4k1q0oK00O4j77N2l1
-69A8n5Q9k5K5N3o7j27J99J85n9k75l4O4j4K6K2n2Q1K6k06J97P7j29j23MP7l3j5J6L8P8l0
-37C1j21M2pL5K0q6j7J31K7j10K9L5j9OK6K4R4p6j4P0r3l0mk7m3K2O7O9k9j38%J16o1J15K7
-2A11j02m9J37N3o2q8n6O4p1M2mP8K10nj84k2r9N1J02j37n0J8J80R2k16q9L4O0j9N7q0q0J73
30D9K2r7
32b6
##PAGE=	F1=23697.273256602060428
##FIRST=	24596.97802734375,	7686.668670654296875,	0.3675066530704498291
##DATATABLE=	(F2++(Y..Y)), PROFILE
-2014C1o2O9QM0K1k9j40%J24j0j75P4J29m0m9P0j05J0L0j2Qp4k1J27r9O0o0j7n3J96J71l5
-1982A87o5on1n1L0j05J60l2j28N3o3j8P3J6J25j1j27Q4P6q9j57L9J3M0K5j0pQ8j2n5QRl6
-1949Cj26M6k2O5K0K5J68k0r1K9j59J0M0k1L9L5j61J3J03L8m4R6J1m8m9p3l0R3j07Q6jL1j9
-1916b0j5K3P3j26N6O7l4l6L0l2o4QP3Qj2m3R6mm9j7o0Q0O2o6O4j5o5r2PJ31P4k47K24O3p5
-1881F7O5j47j00J05M0l6J05n1l5J94J28k04j40J48J0j08K3o6J11K3p8L8M4j08p1P9qL7o8
-1852com9J63r1o0Q3N9m7j48j4K0mL3M0P9Q5l5j57J3K7j07M9O6k7lNq6Q3Jr2O0m2M1kP5O1
-1816G0K2M0j39j13J58n0q2R9q6R8Qj34M6Ok3o0K11J26j07j08J7m0l2J82m5l8K2p4n4M3J48
-1785A11j11m1L6j00J37OR4J1r9O8K0k34R2O8j11K1Q3p1Nm5jL5l6nJ45m1j28K13j2q9o2m5
-1753h6R9l6j11L8R5L5Pj46L7K1j0M7J05n9M8n5N1j47o3N9J11J61n8n1K0l5o0O7j19L1J04
-1722A00j42KJ3M6r9j2J49n0r4J02nj3pp6J28P5q6r7M3N0M6K2j64J3L7l1mR8q0k7p2M1L1N0
-1688a3L0q0QJ57L1PJ7K2J9j17j23j8MK5J1j04K60J92j46k44Q7l8q1J44O4o3m3p6k9M4n1J08
-1656DnML5r0n7L8R5L2n4k1N1j16J0Q7J7Q6K6j11j35m1J56j24Q2QL2K13L4k72J05pj27R2Q8
-1623A35j85J4J21j33L1n1J18Om8j9J5J5M8j01l5L0JN4J42q9j22j9K60J01k08k00j7J05P3
-1594D2p3k3J0J38P8k64J34P3k1m0o9j3K3N0J09k1k15k6j5M9j06J30J03J54M2n8j43p5K0m2
-1564d9m1K4J47p9kp2R3j9j8M8p9k0J30n2m2O7p6j9m0M2P1p9O2R0r7M2n1o9J10l6P8P7l8j36
-1530c3k1J00j57R3J10n7o4j6Q3l4J2N6L2j34m1R3j7R5n5MP9l6n0m4n6N5K06J63k14j53m7
-1499d8k7K6O6j2q1J75p0r7L3om7NN6J5j5j03O4K6J14N4P1j73q2k1J1K5p0l8P0m4J03M8pL1
-1465E2O2j60j1m6R3P6q8j06J61J8Q6J18k37J7K1o2J11o3j28r2J84J96j2k21L8j9j8J29K8
-1436A27R9j38j49K9J2J00p6m0P4k5rL2k7J0r8N1pN4m4J05N0j58l5O3k3M5K68k49j68M1K4
-1405f2J5lR3J50j89L2R8o1o0N1k4on3N4q2J6M7pJ59K9j30j48Q1M2J10j90k2m0j6M0m8J31
-1373Gk1J67o0j90N5L4qJ35m8N7Q8j45p5J49p2l6r2l3P7k9nO3J2K6m7j0L7L1p0n3N6p4j0k9
-1339a13k8J51J20r9K3Rj87J14P1m8m4l8L18r4j14m5K33j00j88R7K8M3K0j61Qo5P5j3k9k7
-1309h3N0Q5n5l3p4Q9J09l4k7k2n5K1N4O1p4p0O1N8M5o6j09K0J78K9j86j15j1J60Q0p3Q8P2
-1277A73k6j78Pj4n5J17Jp0J01J4j55J65o0p9m5J32m8j3L1RM3n8QL1o2m7J01J0kJ3p7n9P9
-1244a3J09Oj37K9rj2P0p2r4J09%nJ33n6j05JO2o5J81O7j61n0qj07J5J36J23q3j77J54Nj51
-1212a05J13j01R5n7P0m8o9N0lR3M7K7jj2p7J2J0l5pJ03q6j21J0J54m9j37P0R8k8PQ4m6K7
-1179H8J7j31N6M2r2OO5o5Q8P9j15j17k3l1R7Q3K1O8j84K27K5k06O5M6j00nQ1P0j5n4Lj28
-1147c9k0M2J24K3o2lq2O4m3j5j13P5Q9q5Qm0kj0N8J16p5j0l7k8J52p9J00j0p6L4j55OM3K42
-1113A92L4k21M5k0k8K7R3j41q6K39l2p9R2r2j10m0J7PL7K8j04KJ12L4L4R1kr9j01L3J03r1
-1081b6k%O5Q0m9m7j8R9p2j52J15n9N8j1nlm1QJ27jj09R7k6p6K7m4N9J06o4o0q7P9k6n6J95
-1046H1J69p6j20J5j34J08J30j04p7J3o4n8N3R7K7l6o2R1l3NK7O4r8K5r9N9J9Q4M2j34n6j17
-1014a59J90n4Jl2J36o5mJ15l2j8p8k6q6N9K2L5o1K6n3M9j7J7J90j32o5j8qJ82O3o0j38J4
-982gKk0k1k4Q5p3K20n8q2n3K07p3j47q0O3M1O2j3j53K09O5p6j73J09N5m8J29j18L5J92j09
-951A46j00J0k7j25R0J5L7j21O4jN7Po8Q8j57P6O%q8o8J88J64j81M7j16m4J23l3j29N0N4l2
-919f8k6J2J0J71o4j03L5NM4p1J25j08M3l9k6K7mJ04j13p0J10J37p1nl7L6J97j44j86P7N1
-888D9m9n9J31n7J79J8l00K74j36j29O1p1M0k8k7M3J64j13K7q1K4q7J06j0j11L0J13m2J22
-859H1r4j4R9j1j60l4L9MP8R7L0o1j00nJ71R3j71m8r8O4P0M5l2l7n2k9N2lj01K1K3N7j6o5
-825a07J40L1j13J8J10J7r2r3Q4l4n9j6pJ33k1jJ7j65O7M2R6j17j2J82j6j36J66q2j16m8l0
-794a62K07k3r1PJ6O0J37p8q2J1M9n1n0N3L1l8r5Q8J1K4n8NMJ0lr2J62l6n5L7N7q9J9L7J54
-759A76J09p4k74K3j7m1Q7m6K4Qq6J75J55j76j03K3J10j7p4j1Jj9k1N0N4k5j1n1K9q2J06k0
-727a8J10M8r9j12L4M6rn4o7J52L0o1J0ll9j07J08j5NJ4PPQK38j41j4O5J19j13j55l6O2J8
-694C8n4j20J30o4n0O7L8O3k3q3K8N2j23PJ3J19l3j9R7M8j52m8L8J01O9q9n8n7jJ23p3L0N9
-661G3lm4j68J66K0p7o1J61O1q4k3k2o5J23P0r4l3Q9p1R3Mj21rk5k6k6K4Rqm4k0J39lm2l9
-626g6J71J2J5O0j15J9r3j04O4n5M1j6jM5Q7j35R9N1j10kJ76j15k7K5o5J35j7o1M0N4p8j78
-594a54J47J94k4l5o4r8J6J67m9j88P0onQ2R5pj05J8N9q2Q5j16o5J8J25J67j46n4M6p3P7P0
-562A65j68k9mj43J64R5Q3j06N0N9k42J68J4n4j44N3kQ7l9%J88r1m9j25J1M0J31J24q0j49
-532GN2R8r0o2n1L1j08N9KP1m9M0%j31Q1L7o8Q9J51k22J1OL5o5J31l5p2rJ54j72J21p1LJ0
-498a6mL1J4J12j29J0M0o8N6J36o0q7l5r3P8N7m2J2q2rm8P9%J0o3J7J35J1n2l1Q2r3j04J01
-464c5R7j64J07k9p1J32M3j32J12Rq7Q5kl9n1o8Q1L1N4l2j22J4L7J9m3q8J03J57K1j42Jk5
-432b7J51l5M1j12j04J01N3l9L8jj14J53M4j39j9j20K13n1r6moJ18l3l8O9P7j34o2j8Q7m5
-401e2j0L2Q5M8o4pp9m6N8o3m5J44j9O8J4j89J33J07j03r5O6J58j40l8l5J08J50l8nj48o7
-370g2l2K7J04R0k18J70j8n2K2lo9NO9j00J9kk1J3J3O2prN1m6l7K20p8j28J67m5q8r5MM8n5
-335i1RP1l0O7Q3n6M8K5q3l3p6Q8P1o3q8K0k9K5JJ84K4j70j14P0K9p7K9j9m2K9J03O1J5J2
-301I3r6j6L6O0JK3N0p4j40P5J12O3o5j03j14L9L7m2J6N5P8M5k2j67L7L2j11J01q1L5RM8p5
-268f1m7K18m3r1Q1q0p8M8K0N8Q0j55P7j7jM7m8J8l4l3M6k4O3p7J18N4j25m0n6K71q8k10K20
-235A11j4o9j01M8J45pj52J43j7j36l6N6P8qL0o1k7J65J8r0j0r1q0P6J09J27n8j09l2R4K06
-204C08j49j69n1q8J98%j21j9n2J74O7j39O2M9q5j47J38L1j16N1lR0m4rL0O4L4p9q6K0m1J23
-172D1L3j21L8J05r2o7o0L6M1m7M7O1k1l7Q4Mj0q3J48n7j20k2J55Rj42Q8n9o8J2J92R1m7n8
-139G4j09M3M0j72Q6m3rpM2J51lj1q8r9J40lj12opQ0lM7j41L7p1N6J3J08r3J2M2j5L3P2q3
-104ALn0j2N4J57N7O2j35k03Q8O8m7j55J01mJ9J1M0J4K5j25j5J44L3n8l6q2L4j08L5J71O3
-72A50j88Q5n6o4J31L9j0k9p7l0J84J99r5k91n6Q7jJ4J2l8R7L0k63K57O6j04r6l2P9j3onL7
-39A3Q3j1j49j0j5J9L0o8k3J40Pj44J47O1K1j32P7k6Q4n1j2Q7r1m2pNn8jQ9L3l3j08PJ06q6
-4e8Q9J01r1q1J39O1p3p5r6J10r5P4m4P0K04qj73j9q5N3J01j80l1M0J65Q0k16l8O6N0j11N5
27a6nn6J01Q0r9
32E
##PAGE=	F1=23672.956911446879531
##FIRST=	24596.97802734375,	7686.668670654296875,	0.32061332464218139648
##DATATABLE=	(F2++(Y..Y)), PROFILE
-2014B7p4N1k7N9P3j6j84K6J24j6j75J12J14oo0J1q9P9%l5km6n7J44r2n1L2Jq7K14J83k6j08
-1981I9Rj7j01N3j19J49pj16ol3K0R8K4O7j6j55L5Q5j7j13K2j3K0O0J8n4R7J3m9Qkoj40L6
-1947e1p8P8rQ5J37k8r2M1j30o4J27qj5J1q5qR2L8n2N3P8m4r2o7j8P4r6O9P6k9l6k4P9N2j05
-1912d1Q7K8m1k2K0oq4%O3k4O%J01om5k2r1J30O8p7N6p4j34N9l9O7J08j58J13P6k2K1j94j33
-1878b10J38R8j8Q5n4l4J86J84k21j63J29N5j23l5m6J38L4p5K9M9j10n4N8m7Qo4J03j37K23
-1849A26o3r8J01N2m8j48l1K3j7QL6J51R4o0k06P7k5o9MP6j1Oj8o7N8ro3M1k0R1l5L5P6J9
-1815H6J2j10k6J06q1n0Q2j09J30kj69J17j1q4k1K10J50j18j50K9L7n0P5l0q2O4pm3N0J03
-1785A08j06p4O3o0J03j7L3J7o8Q0M5k02N7P8j31N5O2q1L5r0M7K7l1N4J02q2j23K05Jj23o2
-1754g8n4J24k2j10J1R9K9K2j30M3K5j4O1N1p0J37j09lj25PR8K7J43k2JM9j07j06R1j25L4
-1723b3R5j26k3N0M6p8l4J26Jj20Q2L0j6j3o3O6Q4p4p6O2nL4M4j80R2J0R%P2o7n8m2M4k6K4
-1688e3M7l5p3J59J03K4J9L8k7j30j20l3J9O1or2K44J80j40k53M8n4lJ37J2l1k4r3j7N8pL8
-1656dmJ1M0p1p3N6P5K3m8o0K9m7k0O0P8J02J5j24j42q2J43j04R4j7N5K26K5k43Q6Nj03N1
-1624C2N8j39P1J13j30o4N3P1l4ll8RJ1P2j28K0Ml6R3J18j25j01L2K58J19j51k05p3j5J07
-1594am9j1L3J04Q5k50J49P2j3n1j0l3o3Q7P9o4j98L7j0L9pJ05M1Q5K6n1j07p2K2j7k4j0J39
-1561F2o9M8p4L4n2j6Q9j01N7J17n8q7M9p3%j3K8L1l6N0R1j25J19p1o8J10p2J39O5p5j28n4
-1529h3J02j28N4J59rn7j4P0q6lR7K3j60o0R1LJ20m2j6N8l8m8k3m1j3K13J77j78j75m5o0J9
-1497i3R7J7l7J91j23j28O8ro1nP3M5p7r5N3N4Q4L2P1j79l7j6K2L0j02QM8jN4L2K1PL6j00
-1463b0m2o4J12J02r6r7J28K2J08J19k40o0O3k7J34j08j29p7J44K36M8j56j9j15RJ57M7J10
-1435B89j59j55JNQ2o7l5P6m3PM4k8m2n5M3o2N7l5J43N6j50j5P2n1Q3K42k62j45L4K9NJ5J17
-1402I6J45j99J4J00q7p6N8J5L8p4M0n3m3M8J8J56L1j63j45M6J10J04k18jl1J9Ln5J25M9J03
-1371A73q1j32r1O0M3J49q2P2R4r6j08J27j10J5o9o0O4k0J2N0j9O7o6qM9K0o9k9j5j23J23
-1340f0k9j5Q7J18p5K1L7j64L3R9Kn9k9K44p1n8K9J87j07j99M9M6PN3j45l6r1J25j7n2p2J28
-1308a4Lo6Q0o4N7R4k8J2oj03MP8K9r5m6N9K2J21n6j42mJ49L2j73j10K8O8O9qO2O4K1j78p
-1274d8Pp6J01%p2J51k8j61J99p6q9j8J08o1lM0O4K3p1J7J6q8mO2J8K5K4q2p6L8J30oj02K9
-1240ij0k9O5o9n6J15l5M0R2n0r4K3O8j79K58Q3j76k3K1j63K4O4J37l2j89J65J2j33O2m5L1
-1209c2l5L0o4lJ35lj7O3N4J7n2j03j6M1l8JJ18n9j10K0J87j01j61Q6P3kl6J11n1lM6j03L2
-1176B5L3p7L0N7n8N8O6j42j24J8L5J2R1L2M4j46K32kj80J12M1j11k4M5P7k0m7L1j72j8N6
-1145b6J64Km9jq3J03m7o4j18P4O8p8lmJ9m2J0J44K0n3q3j7J38n9Q8l4r9Kp9J14K8J79ok67
-1111e9N1J9J8jQ6j44r4K26Km4O4j00j36o0M9J1M9L0j11M7P0M1O9J11o3j28o5J8J35r2p4K5
-1079e0P4J3n3J2L0O5q2p0L2m8P7Qk1k8m9K1J77Rj82P3K4j08J9k8J12J24j21j14J3K4J1l0
-1047f6J36J67o8j26M2j23Q6J12j28L5k6j32LLJ14M1n1m3R1k0k1lJ30j68Rr2J20K2O5M4j09
-1016D4j0j07O4Lmm6J38p2QQ6m9K0n0k2q5RL1L5o5J3%M5o9J10J66j42p4k9K9J51M5p8j30M4
-982In2LLl5Q0q5J99p6o8K4J76p0j37o9N2J6O4M6j55J32P5q1j77J59P3o8R9j17O0J52j21q1
-950C0j0k9j04O4O8O9j30j7RJ31k5l2P8j85P5l8Ml6n4K28J08k52P4j06J8J00lj40K6L5l8o4
-918a46M1M4J73m3j36kL0L8n4P6j03J11m5n6K7k0J25o5r6J22J25n8K5n6%K04j22j48n0Q4m6
-887b1k9J11j01J31O1k13K99j51j48O3m9m8o1L5N2J49p8km2j3o9Q7j4p4j5J83n6K3j6l9O9
-856B4J2j79P8K4n5Q8R3M3m7r5l8J18O1j20n5l9M5N8K4j8Qn6o5P1J2j04j4K3P2pm2R7P5j24
-822c2N4R0rp9o0N1q2J4n4MJ20n3L6l4p5P8l1J18j27m1K61j8k06J90m1r4j02l6K05nj29jJ3
-789g5J48J33o9r4l2L5l2j3Q0j7r2r1J26%K6o7lJ6K3Jj07J66lr0L6J03j15m5R4J66J17q7l01
-756f3J4k2rQ0n3nL5p9J66J36j40q3M0J4l1m1j9LJ4n5P5L7l5K2j6j5k3N2n1J45O2q8j14OO0
-721A9j2o3rM3P4l6Jl1l1q1P5KRJL9L4l5K27j54LP4R3p5j33r6Q9M9q8o1J04j38lK1K1P0pm1
-684d6M7L5j13l9pJ71j7r2J52M6j67r9J9J27J11k1q2n1l4J03p5P6N6n3n2q2J60nj01l1J34
-653G0K8j06l0j9j9J85O6j22n0J17m5J50j5j75p9pj6N5k4p4Mj1J3O2j2j5lK54K1l0Rj57k2
-620Cj8p3L8m5L3%j9kQ3o3J05J9j15LJ97j37n3M6jJ35o7o3K2N0n1j67J59K16m7r3p1q9L7J16
-586H8m5r2R1l7k6J16Q8p2p0M8L7q8M4r7LM0J04J29j57n0N1p2N8P6j70l1Rr2J56Q5L4r0J7
-553H5K4j85J44Ln3j38J05j1O0l4J4J44m1r0j41N3M9J14P9o6o6N0N1j06Mo6K4j26R4o6M6j4
-521f0M6ql6L1mq8J27J77j97j34J29J1o9J54k5j03m4J53j36J46m0n7j4K3M6l3J18j01k1O1
-491E2j05M0J76m0q8l4j32N3P6n4M7p2j8k2N9Jj6ln3J44J9k9l6Q2r3j06J26P7j21R1k4n6Q9
-458C0Q7j59R6N5l7P1j03j8n8o4R1P3P8o2j18k9L6J5o4p7O6K18J0k06O4OR6n7M8q4r4Q4O4
-425E8l5L5oj31J48M2r2k2q6K11l6r0m0l3O7l8K9Q5M9j41m5K4R4m2lkL8Ok1Pp0j5K6p8lJ10
-389@oQ4j0k16J25J20j05o6Q4J39j67p6j2J04J21q6L2j13K3m5j7J00J08j90J20J2j8l9l9k3
-359e6J8P5j11L0K5j14%Q8L2o1N5J29q6o2K17j02r9J65j6o5j77k8Q0j0M5j7k4J00P7n4R5L9
-327A88r8r3q7J51J9n6j02L8j8J9qJ52L3j36j10N7j6k4L8j2l8N1MJ20K9J2r6L8l9K0M6L0K6
-294A38r5q5P7R1K9q5j08l9rM4j4K3P8P6N5kj65Pl5n2K8l1N5l1O8o0o1K40k8j44K2rm5J9L2
-259a6L2J00j85O2L9K5K9m7M0n6p2N8m9N9m0J24Q1j44n9q9K58p0j28K53k3j18j36J57N1j6
-229A20j46J06n0j35K2K1J36qk2m4l5J61K1r8Lp6j18K2J82K02n4j29p5M6J95j27j44m9j02
-200a75K44J2j94J9q1J94N2j37Q8M7o6j04J29M8j40j1qJ00m4j0L9P1M9q8j24L0j3O5L9j33
-170a02J18O7q8m2l6NM5k7M6L0k6j6J08k5rj00J33n7n7j1P3k9j22J06k4m4m9J88Q7n7m0j01
-138e6J69M8k53M2m1m8P7K4J33Pk7j05k2R5l4o6m6N0O1j6N3j49L2p3O4L4R0o1k8k7P5J6Om5
-104b1mr6J2P4J56N9P6j14j76N2O2q0j36J15j9KP4M7L2J7j22nJ19k7q2k1q3P1q6L6J21O8j78
-71e7Q7o8q0J60J01j4j03r8O2J52J90j24k61p2Q6K4j1lj2R6L6k49K40N8p0o2o5O7J6Ok6K6
-39C2Q5J3j36r8qj4K0l1J9J33J1o3R1O3Q5k48P2n3R6k6k5R6q4m1OK4l8l2R8k1m8p0rJ04p5
-4g2K9J63n7r6J14N8p9o0j03J26r6Q9o0O3J71l6j41lo1K4J07k02OL3J43O2k07M2N8N7j56p
27i1P0k3K6J27q8
32B1
##PAGE=	F1=23648.640566291698633
##FIRST=	24596.97802734375,	7686.668670654296875,	0.011995553970336914062
##DATATABLE=	(F2++(Y..Y)), PROFILE
-2014Aq8M3p4P8J31rj96N4Q3j8r4R9Q8L7n2p9n8J22k0p1Qj2l7P6o2kL4m9r2J89J80%j44OL0
-1979A02j50Q4j49J43K5j02o3kN6J33K0Kj4j73k2J09M3o9%m2J2J01M5q0P0J8m4J6mK0j19Q
-1947b6j14J05n4J17J06j9j01M1q1j14K29l6p7jj1l2O0K0j9J4J30l5j28k9j2K6o6M6J49p8
-1917A0q0l5J29L3p9J03j6m5oOL1r8NN6n8J2L9J22J0n3l4j20J62O5p5M6j16p7J04m9o9J26
-1885D9l2J0O2L3l7j88k0k0J46%O4m1j4J28K21k19j74J09R3j14q1m1J48M2m5J0N3j14j3L3
-1855D8j04Mp3K06j72K09j9j13J17N7n3j63m3K4J4k2j4K10J02p5k29J14o7j9p2J11%jl2m0
-1825i5K2j8k2J4L8J19o3j5R8ql1m9L3O7j07l1O7q3J29k8j43J35k1r6j5J76J67j17j86O1Q3
-1794H1o5jj0j18P5L8k7M7P3j04oQ5j02J11n1n8J8l9P0N9j56P6P4j61P8N5r2N7j25R0M3J8
-1762C3L4N5j07j12J95lj53m4o1J33mn5kL6MM2p7NN0k2M9Kl2K07j58o2r6N9J15j1R4K0Q1L5
-1728B50j86j39J08j17M7Q5j26m8Q4M5o0k5Q5M4r3K5M3j5k3m0kP9m9j3O3p2K2O2j64J42k3
-1697a1L7QM9m9r5nO2n2pK9K5j19J05J71L7J8O0p3j41r6p1N9P8j9q3K20J62j37k44%m6R3Q8
-1664E3l8lK1q2k9N6L4j5oNM2n1n3N9N3j1l2p8j8N6j7k4J31J11j1j28j15r8J31l6K8l8P1K19
-1630A87J3j97N4J8p9MJ7n2J12J02j27j46J35J8o9P1n9l3J8Q5j36N9j4n6J21Q9j43o8O0K35
-1600B19J30q7j76j49J0J0k0NM5M9Q0k10J87O0k3n3L5m8j40J40L5j06j04M1j0N3P1P9n3J2
-1570H2Om2o4o4K8J5ok2R8k0N4q0J6q4k5J04r2J09J14n9j39L6n8LJ7M4J8k7J2R4j57J71p2
-1537A0l4P8j10K11L6j11j03r1J14r5M9J72jn0RO7j25mJ05Nj66r3R4RJ40k3k6L7m2l3jk7n3
-1504e2J70J73j36j81m2p6Q3N8L3K5J82j76j40J00oo0j1O0O4j17j10P2P5M7pO7j77L8m1O4
-1474b1L1j35N2N0j1QK8M7l0K7l4p2m7J10J11j04r5R5J3J31J35j95j87J03lJ22j28j12k0N4
-1444g7K79J16r0o4k23O0J57M6J08j53j55l1JN4o1k3P8o2L1O3j4j13K6Qj3lo1J39P3j09oO7
-1412D8r0J35J94k50q6L0NrK6J45J27k00mQ8r5r1M8N1P6q1J1qp1M3L4J29K9j79j36J2J60J12
-1380B03k41J8l4O8qp0J06Q2M4o5q3j54L5P5J45j18Q6J05n1j22R0j22N5o1q8Q3j8J4K3l4R3
-1349E6r3kO1Jm0j5l6mN2m2j2K3R6l6L2M5j33k1R7M6n9%J65o8MR1J21j17j73j9N2l3R6j20
-1315A5l1r9J16j6o8QJ10q3N1Q7q5J7N7l0N1J5j36j4R9Lj03j0L1k3J94n7j57pQ3J8j36m5L2
-1282a13m3N7O2L5N6N7j65l0L2q1O4J0n9J76n4r2J48r5q7NQ1n5PL7J06np1J0J2r2K4K8K4M1
-1248C0L6r2p8lJ49k1n8J5j6l5M7n3j2J07n4O1N9l2q9N4P7k15K27Q1j70J3L6k01O0j2J33J7
-1216F1j86J35L2r1J2Mk0l0MPk6J96K2j00K4O8J8o4j07n8P4l6K9J23l5j03L3K07j49j39N9
-1185c6M5K2o4J25o4m0Q1o6J6L0m9L7M4n9K2M6j66M4p7R3n3O9M6J4r6J99j5j48J22L9j07k2
-1153C2NP1k6J6K9j93l6P6J71j9k8Op3J25l5j00j21M9L8o4rL6M6l4r9K17R6j24j21j0J27k7
-1121B1P4n1j08o5J01J43j1J06m1k92O5N7O2k1N3j43p9J89M2j6J9j00j03o6M4NN4L2o5L3L6
-1090b5L6R9J36j19j68k2J0J54p4j56P3P1n3o5O5R0M1p6j7n2oO0L0k3k2n4pJ94J5j80K0O0
-1058C5j22kQJ65J01j78j57J19k5MK1Q9J63o0j39N7q5N6P2j23J31n1j91M2l6J32N9q2j6P1
-1028E8j5l7j5J83k17K6j14J76J6M0L4q5K9o5o1N5j0m7J10o5K6M0o6N0ojq2ON1l2p9oN5K8
-994b0j03K08J39j50q8k8M6J18L2q5j09O1p2RK8m6M8q6J66q9n0P7J42o5j07k4K5k3P6P5j50
-963d5P6O9q3j51J91P7r6Q1j10O9J10j02n0l3n4m8J0J37O4j37p3M8J35m8PO9k09P3o7M3pn4
-931a08K55P1k81L4p2O9Q1J5j10j8Nk5j04Q6N9J58k6j47m7N5L3n4K5o9J56m5n3J6k9J52m8
-900C4j00J06R6l1M2p5oJ89j18p4j99J18j1k0R1j45Q6R4j18K80j46j16O7m9j16J8N5kQ8m1
-870cm4Nj2k4M5j6o7j8K31Lj91N3l4L9M1q4P1%j03R3Q6P3k9r2o5N2K9n5m7J4K9K6j5PM1n3
-834a4r3P9L5p1k8n3Q8Ok5Q9R6j22Q1N6j8k2l7k4j20Q5p9MR5o7O1p1J5O8q4J36j36n4L05k1
-800A60k53J92J2o4j55n3J82J3j38J3J4J93J21o9j21n9L3qK5J02m6j53n1J12LRo7jK8L8J4
-769B6r3J40J8j19M0J13j10q6J29J52J22q4l20L4l6kP0m7k0N6o5J40R5j02qN0q8m8k4k3KM9
-737c9p4O7K6o0N6L2k2J0j6l7J48O3o6j12j6N5j4n0M2p2J13j7qo0j2m1N5K2QrN8K1o3J93j40
-702D1J9P4O4m4r6j11P9Q2j12k6P7j81L5l4L0N0J3%P1Pj14p3O4J59k7j18J72J8j62j28P2Q2
-670a7J15M5j01m9m6P2p3J22M0j06pk9J39k5j30OJ04Rj14o5jO8J95M7j55l9J21l0J90%k19
-639F7j53P9o2J10p0j17Q9k4M7l2J3QPK92J1o7jj73m9pj9J2n0J6L2L2r9N5J5Q7mj06LK00j50
-604ho4O8N2J29r6n6lL3l0j70J85K17o2j50m9o9L6N1l3J2J00o5o1J50P4j25k6O4J3p9K2o9
-572iL5O3Q2R3j63n6N8n6K8O5j58o%l0J52N8pp3k5j4j10J04Mk9r4J15j7Mk0L2J05j1j33j10
-538a23N1N9R0L4n4J6N9%j12O7p1Qj45J21o1k8LP0KJ3k0l6q6J43J87j62j17R5k1n1J58k6j11
-505d8m5J11r1J42qj09OO2M5j26J41j6j19Q8r4k1K00j8p7ro2J4M3o5M3o6m2jL4mjL6q6J39
-471d%k8jP0r3o7Q1P0p5O7j6m6N9J12j41N8Q9j0O7j77J8o8p3J05J07P1o8j01o3K3Oq8K8m6
-437a34K58J3k73J32J1M5o9O0n3q3P9O6m0M0j2j51J42M3k9m5n4K11j2r5p9m2L6l5O6R2K5j46
-405c3k2M8R5l8Kk5k1m5M5K4n3njo7L6O8pJ00l8j94Q3J26j17KP5J14j72p5K0L9R2j37R0j08
-371i9J17m8o8P4J26j67J03L5qp2m4rK1P3j10M2O9r7o9Q6J7j22J40J73j17o9J92j12q4J70
-341A43J3m8k31KP9k0Q3r8QR9O5n3J31M8r9j20n1J43l9k8j02M6k0Qk0J16L7q7p8L1j8qL0%
-307c8m3Q9q9J72K6Nm7N2j01l0Q1L6lj09KM9N6jr5r3J2m8O0J9K3J12N9M7Rj59Lr5j6j5K9L6
-271en7O9l0m5K27k1j75j2P8m0j6K4K6R3j71K8Q9N9ln2M6o2j14O4m9M0%J27R7j58o9j25K51
-238A14n5o4K81l5j55j49K37l0k0j37N2q0j08J00l4J90j6q0j6m9J59K9r2Op2q3j0J93K44n7
-208B63j50j06j4J68j02r8m1o9K32K1k32M9q0J65J8j30J26L2k0n5J20M5j60p3L2R9n4l5N2
-179CO6M8r2j56O1qJ9L3j16J82K6j03mj2RK7rM3Pj8pJ25n9kj17P2k7J8NJo3j17J16K7k7p4
-143a23J35Q0n6k6k8K29M4k71n1j7o9J23K2J00Ql3j07L6M9o2np0P7L4j5L7j38L2l0O5K8L1
-111B9m0J5j08J26J7o5qJ6j01j0O5J61N8Q6j01j47L3M2r8q7R7k0j3J18M5N8Pj25LJ06o4j10
-79a5k5l4O3o5M1O7P2j51O1o7o0J47J40j8j38j04J14J04J68j43j68o2J8N3l5j2K0P3M3k02
-49a15J71O0k1l7q7L8N4K3m5OQ2L7r5j33k1pl5K5J2J18K8qK8M8J46k87kn2J36j9m6J01p9l2
-15hJ7L5qm5R3p7n4jr5J13l4n0K16j6j09P3N1o6l6j09J28p6O5n6P2J24q1p6J1l6l4J18j75
17a26L3OJ14M1j87J18L6Q0j43j26J35J1m4J60o8
32D0
##PAGE=	F1=23624.324221136517735
##FIRST=	24596.97802734375,	7686.668670654296875,	-0.47416356205940246582
##DATATABLE=	(F2++(Y..Y)), PROFILE
-2014d0j00L9r5P6J80rj28L1J1j8lQ6O1P9k8j51o1J50l6j09N6Rj6lm7O6K3q9q1J45J62M0j68
-1981C2j4Q3j95J22j72J26N3p8r3MP8J54K0m8j0j65o5J21N8k4j4o7N0J13N6p4J1Jm3L3OL5
-1949I4p1j6j08R5o9R2P2Lj05L0l0l7K30q6j32mL4l9J0JL7lJ55l3j50Lj1j7j1O6J63j09j32
-1916g8o8J66K3o1J06n5m3Rj1P2j03K6M9r4KP5J55K2o9m0j40J76O1o4L6j41LR2n9j57J16Q8
-1884I4n2QQ4r5j02L8o7O3J2L9pL1K9K32k02j62Q6J10r2r8n4J40M4Qj9N6j21L9K1j68M7n7
-1852a15K18j61J49K9j07J17O0n4j75m5lL5j2n0K26J02p9j96J05r8K7r9J11oj6l5j7j5P%j0
-1821a07J04J23q8n8J12m7p2J2P6M4j27k3N5l9J07n9o4J33l1r1n0J30J86j00j96Q3R6p9l9
-1792i%o2qO0j8M1N7j05P8J24j64J23q0j43K0l0N1O1j01J39O3j91P2O6j08Q8j13P8J03L7k0
-1761A09Rj19o4J84l9j66j9o1J20RrJ3Nm2L2j9l2O4l7J9k7O4K28j93j32j7L8J23j1M8N6J42
-1729B76j2k50j51J24q8N6P9j47N8kM2n9jM8P2l2j5Ool5j4q0P5lO0M7j36KP6q8J31n5M2J3
-1695C3L8k8j23J6R5n5k1pO8p4k7K14M2J0P7j05j44l5m9J9P7k2p5J79J44j30k04m5K1J02L2
-1664B3n2oQ3n4m4K8P3n0pj1L8l5kM3L5n8mlp5O9qp3J41J12m3j09p1j16J44j4k2l8P2J95J
-1629A62j52J5L1o0l1k1N0J28Q9j29j48J32l8q1J52o8j17L5R4j26P5k1n9J38O0j46l8P3K00
-1600A99J35k8j31k10K9o7J1RM7k2P0j18K09M7m9n7O8n8k04J99j2j37QK1k6O3J27O6j44m0
-1570Ej7l7k7m4M2L9J3qK2M6K7q4K5p7m6P6k5J18J06o2j63J5l9qL8Q1N2n4m4R5j71J60n7P
-1536DM5j38K86qj41o2r5R8p6O8J54k3m0M7Q3j40oQ7j5j62j01O9KJ57ql6K1m1kJ6j7n8R1J50
-1502B09r8j68l0m9J42JL1Q8J50k21j34J32ko6pL9P1j30p1N1N5mm6Q2j69J32q1J15L5j57O7
-1471c3M8l8l0M7O1o6K9K0q1l8J06J09j02j03O9qJ39J50j32k64J00J2P5j09r6N2m8L10J76
-1442C55m1r2l02J18J31K2R2j11j44o3NJ6o1%P5p8N1P9Lj69J10l5L9m1l9M1R4l9j2M6j23J90
-1410A17J36k17j1K5l3k6K7J68J07j94k3P1q7j02K1P0J14o8l4L8o8M1L9Q9K1j72j27j7J90
-1381I5J20k56M1m3J13lq6P8Q2Ol4m4j11JL8J20j45R4J06j9j13N0j17P0l9j16J52k5k7nj1
-1350b8Q0j30KP6rL0l5j5N1j1n6j9k9O3QM9M3j05l3O8O9m5L8J08q0N2J39M6j42j21p2L8n1
-1317b1J33r9rp9O7j5p2R5J03j48J33Q2j02k1J5l3Q9L0j58l5J22qr3K2lm4K08o6j36JJ0k4
-1285e6n8QK2RoJ8J4N2Q2j46m0L0m2j4L2j0J47o3k7J00j15o8L8M3m2KL3J26l9n1k0L6p6K5
-1251e6OL3L5M5q9r3J2J22l4j4lm1LRk4J4Q0n8P2L0j0q2Q9P6k00J38N8j42N4L5k17J09l8Q5
-1217DM7j37L9P1k4m6M0m7m8L5L4n7K28M5j38m1O2Om8q7l3L2l8P7J13rj05L9K18j76j12K1
-1185c5K6L3p5J25p5n3R5l7J1K6j6M0J9o9rK5j63J99j46J17r9L6O1j2m5J60k0j35J11M0j03
-1154C2kk9M9mJ00jj94n8P8J53l2mJ5n5J38j5j23j18Pnm3J1O0Q2Jj27J98J24j80j30k8J20
-1122B0J5N3n3q5qJ16J34m8M5p5k90R3Q2R9k4Nj33m2J01R2J2k0j07p1o5N7J4L6K1k8K5LK6
-1089@J27J63j54k25J8RJ54m5j70O5O1r4j2L1J48K1m5Qj29O2J4M5k0j2o0l5J79J1j52pQ7j18
-1057g5l6O2J99N1k21o9R0k2q3Q5P0J63m6j48L5m2M3J6q9J87o6k17N7n6J36P3j10LM0j5l3
-1026a8KJ99k07M3j44J90JJ3K3o3N1k0j42Q9j3l4N2m5M2j4p8O9M8L2p6L0N3j09r6j4P3K7j13
-993a49K81J15j54j04j9M3Q2K9p6q1O5m6k1M0m8Lp5J22r5k0R8J16o6o6L1J5p7R0P7j41M9M7
-961F5q6r4J93O6j29R1j00O3P3o6k2m9j04L1m7J85M7j32q2N8J08o0M2O4k08L7o3R8no2K64
-930A76M9k88j9K2N3N9K2q4m6j5%q1Q3L7J36j3j38o4O2K1p0j9%J60l9k4%l0J62n4q7P7N9N
-896A12M6q7LJ60j26J3k07K8M7l7O9j74M7J05l3K26j21n7P6n9j19L3N7k7J8j9q4N6L7j6J4
-865a9j4q5J9K37O1l45O6k3K4Q2k6N5k0j36R9Q5J07j5r2p7k9J2J1l8L7L8qm4L5L7n1r3O3O8
-831B1k1l7j02P1j0k4J28Q3j04R0J2jM7m0r8j37J45r4j4O8o8Q6r0P8N3j22J53j39o4L05j7
-800A58k61J70P5l4k05o6J48J9j21L8RK12R6q2j50o4L8J9N2J19m6k07k1R0Mj9n7J0L8N0L4
-769D6p1Q3K5j19N8R3j00p7J17J22J33p4l20Q1n8j7N8l3j6O7n9J15L9o9O6O2j56o6k0k4KP9
-737c3m8nJ2q5R6Q3KOp9J5J22N5l5j07l2L7k0j4P7j39J01mj1q3K6k0L8M4J0nNK8o7J57j06
-702B1J3O7L8k5n3p9K8J10j14k8O3j93M3k0L1j1N9J1R2k6j18m2J13J25n6r3J42k8j31n7R9
-671a9RO8R6j15n2l4L7n9J55Rj38Q1l2J10l5j59L4R4Oj13q5J5J11J91J9j92KR6j5K03L5k36
-639H7j95J63j26J28j03m6J06n9Q7n0q%mL03J1r6L0j43n6p5L0ko2k3R7R3j10k4M0M9j9q9K
-606f4J83j50n2P4R1J21j04m8j7J9l5j87K17J99o7j93J6m0j9kj9Q4J16q5j02J77N8j56J3O5
-576I3on9L5m8K5Q0O7N6j63o2O6l4NL6j37L3k2L0J44L3l7o1o6m9k4N4J9J4p1J20k1o3J0L5
-542C2P8kj63m3J2P5N3Mn3Q1P3m5r7J10o7j1j70J48m4m8l4J06jL7o8m0j3O5J81j18m9J5m6
-509d2l2J47l3r1k2M0m1J13J5j38N8P9L9j91J51Q3k29J02j9r7J66nn4K7J0J1Nn7J7p4q6J3
-477a35KkO6L2j20J50qo2O0L4r9j0QP4l5M5lm6N5J05j04K8R5j2P6k03N1o9r1J14J28M5n6o9
-443D4r2P%j10J36n5J71K6k15O7QJ8q0O7k4o8Q8M9n1N3j8j56J32L8K8p1j6K10Rj03j16m8K5
-410d7k0N8R4J9j46lN9R3l7J0k8q1o7Q3M0m2nj9l3N9L7k6J05o3j44L5J29j36R0M1Q7j59m6
-377f3K2k6P8k5L0j33J55m6r9K5J44j51J24L8k3p9j0k4J5N7r1O0J11n8j06J8M6o8R1J72j32
-346E2p5J70r6q1J83J9m1k39L7L7k9J09j34L2P1M9n4J45N2q0j12j5J13r7Qr4O0l0k1k7Q4L5
-314C1l2l7RK4m0RJ7o1J22j39K05OnL6L6j37o0Q0L0l1j14R4OJ6k2r7p0N2p5P6M6K7J33L8L0
-279B03J3j56Lr3l1pM8Ln6M9Lk2K01j5j88K2R5n1l5NL3O6j25J1J05R9l6o3M0n5j60O1k0OL4
-244a3J27R8j64p5j13K44n7m0K97n1j77j45K80q4j4j23j5p1J1P1q3K27l3j31K4p3J87L4r3
-215D5ro9l8jJ61K53n3j63j28m9J18r5m2j3k9J96J9k24O4q3J29j7p3J05PL6pJ19K7j72j10
-184i6O6R0o3n9N8M8L1q3j38N3j6%J1n0J95kj25L3KM2j1JM1pKj9J43p8jj33k6L9Q2K1k5m1
-148a5q3jP7j6n9N6O9m6j3N8K44K4k53j32ok0J01K4O9lk9r9O9Rq6O9o8O9rLJ0j02K5K3P1M
-112C4m9m1R8r4Q3Jr6L2L2r2qK5J61N6Q8j00j31L5J2r9l2N8lk2J35L3Q4kj33J1J08o4j27o8
-78g5M1L0n5M9L0O2j28L6o4j5J26J45l8j37q8J27L9J53j55k9n6q3Q0m9j0M6L9N2j35P0N7M0
-46A05k4r7lR6M1n4k1P1N5m1j40n2M%J5k6R4L8M3l4L1J87k64j03%J56l3n4R9q0k2K3L9K7n0
-11B6P9j23j7O1j18J6J5q3K30J9j37K3N3k6mj40J36n5Lm1J00Q3j22K0%k0r1J13j07L8k8Q4
20a3J5j53J71J1J22j19j37O8M0j04J73m2
32C2
##PAGE=	F1=23600.007875981336838
##FIRST=	24596.97802734375,	7686.668670654296875,	-0.71594893932342529297
##DATATABLE=	(F2++(Y..Y)), PROFILE
-2014f1q8OK1pJ72j4m1Kp6k2R7O5L7J06Lj71j08J58n3j36J32J8j8m2p3J14K9j16o2J04J30
-1983A06Q7j77m7J30k27J61j24M5O5k2q2m8P5J50L8p2oj34k6O2J8J8k0o2R7R7N5n8n1k2n1
-1952b5N3K7L6ok1j10O4o3M4M8K8j00J0J0N0K27j38j70rN2k7m3K1P4j4J53m0j52K1j5m6N0
-1920a1J24J36j38j52n9J18J7o2J03q1l9K8l6J12j02O3M1j36j3R8J96K2q7l6j44J73O2n6L1
-1891A72j60N2P8o8j68Q9J58p7p3J26j42JN6n7m1J6J7L9P6o3K10j77r9M1R3o6q5q5J21L3P6
-1860I3m9N6j26Q3K7k15J12m2J67j42J06O8q9R4M9n1j74l2l6K2J7k1J74R1p7j27Q5j23N9q1
-1830h2P8k2k5k4j0k6O2k6j1J44J07j05r1J15q0q7L4J10L5j38k1M4MO8q5M6J46n0j05q6Q3
-1799BJ99p5j80Q3Q5q8o4Nj8n7M9j1M5M3j09J40J65j97J13r6j40J8k0J8Lk9K05M2k02K6R7
-1768E2j33J27r5M9J79K7p8l2j26J0J76r1j31k9n7J01J5K2K8J0l2k9Mj8K6n5j7J1J37K17k16
-1737E2j60L2k3J22ML7P3J62p1k84j01J02m7O1Q3j39J24q0L3q1L3J0Q8M0k4o6J6m0J0q5M1
-1706g8M5P5K5j11l5J5RR7p5J7RM7pr6k7J41n1k7k3Q2j7j06J85M0qQ2j17j31N7j7m8M9pm5
-1672e1R8J27j18j26l2M1N4j0Qp8J36j6m9j7R9o4mj9K0j6N1J8J4j02M1N9r9K8Pp4J15J07o5
-1639H3o6l2j25J22Km7l4P3J65j0j18k7M3m6l1J2P0J18P4j36j08Q1q5n2K04o7j63nJ03r6O8
-1608c0j8m8J41L6j36k7Q2J63J40J0p9k37J5r0K2JM5j03P6OK01L4p8o4Q8o3k42K42n7j17N8
-1577b9J5n3M5J66O6k08m0n1k1QQK0K8L1K1p4J01op1K9m4n4J6P9J10Q3p7j47%l7k5M5J18R6
-1543A48p8r2R1q9L5m7M0J5r6L00o1j60qn1M5p3P0J26n6l2R3J11j31j5N9l2j53m7j6kJ56%
-1511E0n3J0l0M3K7j4n3K1J15p1j44J0k6J88l7J0J38J05k56j14J59Oq4jK8P1j22k9K8ko7k2
-1479a16R3q0J34j03J36L9j71O7L6p6m8R2O9j04L3M5p3m9J11J05q7j15N0j8J01J56o6k28K1
-1450d6K0J1m0q2J00o5K34K14j8j02l15J63R1k4O1l7j22r2K3k2p3M0O4r1O1Q1J4j78J55p3
-1420d8P1p0j5m7J12M5k9Qj19K25Q8j80O1J5p0m6J5J78R3j81l6N0o7j08oP0J46m2p8O6m0L8
-1388I9L8M7Lj43j15m4K00J22k64P5n8J44Pr4M2O3oj3j5n6mrQ5j57R4Q3Lq4J4j03O1Nj36K33
-1354A17l7q8j5K6M4j52ON9J2J02p7LP8o0n9k7k7j5L9P1M0q8j5M1M9j6P6P4r1Q3J68k7j89
-1321A05n9q5QKJ18q9Mn4J5oo7J59J13j74J47Q2j10o2j0j6J21K7j78n8J49mo9M2l1jJ33q9
-1289F3q2Jk3q2M4OJ3N5qp3KN8R2j29Jl6K4q3O2PJ06o4K3P1j20l8N7J5k7j8L1J17p8kp4Q9
-1253@p1J8PM2J1M3o6j31P7O3n5K6nr5P8j3j9K3L6n1Q2LOo7J28O4j88O6Qr7R8J0j79J37k0
-1218c1K1M2q3m9J23L8j05N4n2n2O7Ln6K28N6j46r6L7oj3o0M1m5m2J24P9K2j03K6K23j75r9
-1186b9rJ4L0o9J10p7KN8l8J3K0OM8j3q2k5J3l4K09j83J03j46L1P4l2kJ48l2j57J06M5j15
-1154a3J9n4K3P7J45m4j87o4N1J21l0J9K1l0J43Lj32j06m0m1JL6M8J22M3j23J37J11j99j07
-1124e0n9J10N5J9m3n4N0R5R3o6Nj12k48J12R7J28j6l6j06%l0J40M0k4j17q2o2R4M7J0j7%
-1092b7K3l1K2J51J85j68k74L1J6J32j0j20ON6q7N1o0J88KlK3j79J21l1M9k7%o7m8J36Jj19
-1060e8KJ07j00p8J13K15mk43PO1J6j95J43N9J62k0j40k4kM9n0l8J94p8k11P1o8J34P4j15
-1030a7jMj2qL4J75j46M4j74J70j8lJ9n1N9J6j72R4oj5k1j7M9o7l5K8J08O5o3N6L6j72q5J9
-996a07RP5r1K73J01j55j12j5K0N1L7n5n0N8j1n7M0m3m0n5P5m4QN4J07p5l7Q9K1j20Q3O4j27
-963b9M9J4r6l1J82L8j58J36r7N6M8l4j0n8j54J15q9J78L9j08l7K3P4p5P2O5j66m7rJ24j5
-932@p5K49L2k93J9O3J0L7K0p7m6j5K9o0O6JJ14Jj15n6N8%r2m6O7J47k4Mj4l8J58o4n9M2K0
-897F3M5L9q2%J27j29R1j51n1N9n2M8j61J6O5L1J50q2J1Q6o7j11K1N7k2l1l5p0Q0Q9l8roj12
-863a31O5K20R9l15j1m2K3J09qM6l7j57J04R7J28pr7p6j14J4P3n2M0O5k9l7M9om7o4K4J08
-831C4K9n4r4P5n0k7J26N1o7P8l6L8R9o5j42j37J93j02m4L7m8J04q3J10L6j61J71j36o2K49
-801A22mk28J30J48j1k52p0J31Kq9M9MK27N0j09j61k0J3M1O7J28l0k28qP5j5l6m5K1M8N3N8
-769F1l7k1K2q4R3O2j04m8P7J00J48o9k90J33p5n5N5j6JO8o2R4k2m6J14P6j89p9j3k3NR4p
-736c7q4k5N2J7J03L3k3j28Q1R0M1Kj00l5K2l6K7R7j44L0kLr3O5j8QO4K2J0j07O8n2J49p1
-702B9k9N8J6j2j9k5l9J24r0m5N7j85L9M2mp3J23qJ01n2r6RJ18Q8r6m9R0p4q3J0J29l2qJ30
-668A44j16o4pJj8J62l4j29J50n7Q3l5j82M7J14kj12l1pQ9J80j4k26O5M4NJ95Q2k21j76J80
-637A10j78J07j15L4J25j03J24m9n5j5j7L00L2j12O8j02o9j24N6qp0q4J85J32r0n1%Lk4p5
-607f5PJ40j34l3P3J13J11j01m0k2K3n0j62J85J68o1k28J18k7j05%K8N9J31r2j38J88M3j58
-578b9L5N6j1l7N9l5rQ8O0J9j57o0P4j7Pnj10N7m2Q8J33J2o1n7r2p0O2PL2M6p0J28k1j22N0
-543HJ8O8lj70rJ1P9KK1p1J08Q3p7o1J23o3j7j95J74m0m9n9J38l2N2j07PL0k7J53o4Mm5n9
-509f9k0J21l4n2ll0J1O4K9j36J02P2M0j39Q7J48k69P7N7j14N8nk4O0O9J7k8n1J0q2j40K9
-477a45K8L5M7L5j36J27J4r3J01k2j02N4o4O7nK9J3n2P4O8o1J4P3l9R3j81O6o4r6J10J36J1
-445A35l4k5j22nOp6J61n6P9M5j42k6J5L2q4L5Nm6R6J7o9O9k2j18J08J5P4r0L8K04J3j10j39
-412a7n9RkL5R0K8j40J4O6Q2m1K6j6j24mK6N0l9qk8RO3K3n1R6p6q5rJ33j55J71oO0j29l6K4
-376b0o8Q3N8pj35J26m3q6KJ06j29J60J7n3o5L5m4RL2n4P6J37l2j43l5J05j4K1J39j26q9J67
-344A30o5p8J91jm4k21P3k7k7J10j03J9L5L3n8J33N4m5q2QQ8j46L7q3Q4l6o7l1N5L2K0KoO4
-310D8o7k9L8q7J43j47K19k3j1J26Pj48n4M7Oo2j06J73l7k0k4q5n2Q2q3O8O2L9J27K0J1J3
-278A94j53om7p0L1K5k0l3J2L2nJ70lj82O8P3n2m2k0L8L5o6J0J01J38o4p6L3l9j95K6M6l9
-245h0O1J15Q1j62p4m4K33p4n9K98p2j87j04K72j13kj06p7M3K3M2j08K29n5j58O3r3K41K7
-216A60j15l7n6Kj0J39K41l8j55j48k5N2j40K6K7MJ52Mj64N6j00J02j9qL5k7Q6L8J25Jj74
-185C4j09N8P4o0n5L7K4Mn8o8j1L1k3l5L5J57qr0L4lP1n7LM2j7K5m3J56o9j9j36j31J31J08
-151C2L8jmr5j18J09pk1j4N4m0LJ19K28lk03j40m4K4P6K6M7k9j9q4Q2k6r7J45m4M8o4J3j1
-117b0m4%P5P5k1j29p1J90l1J0l4l3L1K2j06K2K5J36N5R0j10j39M7j6q1QRJ8j8J32QJ09j0
-84A99j42K3J20m5j38j12J03jn7N1J7L6j10K0o4J8J39J20p2j19o3J22l5J74j82J34o3j92R7
-55b2m8lO3J5N5n7oKJ04k2r9m3J34N7n3m9N2O3Pj32p5J1M1J9o6N6K4R3q3K3J98k02j60O3J20
-20H0n6l8R4q4k2K3M0O5n0N4j48M8J02j27q1L5j7J78L6j83l0P7K9J9j63J42n6q3j9J36O9j13
11d3Q1m0nj00N2k9M2o2N2nj11J89jJ70r6j47lO0j52J73j7
32H
##PAGE=	F1=23575.69153082615594
##FIRST=	24596.97802734375,	7686.668670654296875,	-0.75173926353454589844
##DATATABLE=	(F2++(Y..Y)), PROFILE
-2014f4m2j0O4l0R9j9L1j5j62L0J45L6J1J12L7j48j60J37o9j33J91K8m2k7j19J12N0j27l3
-1985a17P2Q7J35j68q8J56k18J77o8j8M5O1q2r8M4J12Q5p4lr9JL1l5L6k1l3J26P3M4m1j00
-1954B2j7m9N0L5K0O7j0j27K0n2%N9L5q2k3L7J26K19j75j85k3N7mn2O1O1l3J31m8j31K3k4
-1922a2n8J02J93R5j67j47n1O4Kp9R6r3l0N7o0J30r2J07K9j77JP5K34J2j03j8j29J56O3n5
-1892A45L6j79P0O5p6j38Q6J69p6j60J47j70R9M1k9r7QJP9J04j11J58j43k2oM9m3n1j03P3
-1862g4J8J44p1N2j22R9M1k17J53m4J05j19Q9R7o7N0K1m4j59pj6n7L8L7J01O8p6k2O3j41O3
-1831Co0M4k9j1rk2KQ5n8jJ58Q2j16j10J05r2l7k9J37L6j42j7K9M2J8j08J74J76p8j36j22
-1800h6P2J87o0j58P6O8q9r4J8J9p8QlP3K7r1J23K02j79P0r4q0J9JJ8o1RK23J7j96m1J38j57
-1767i9J62p5RK42Kj20o9j27Q6J61j29q0n4l2P1J4L7L8K7kp1j5K7l1p3m2J18J36J94k30j40
-1736f5L2j05J20J6N2P7J48j29k68K4K2k1P0R3j36J64j36K5j06O9l3Q7J08j4j42M8l4K5k6
-1707c5K9J3N8Rp7j5r6R0N9p8k8j1P8J2k6j19J90m0m0j8Q3L3j22R7L3l0P3j07q6J37Pq9j6
-1674c2L0Lj0R6r7l8KK2nlR4j38J05K9m4n8R6o4OlqNQ4j0j0j29R2Q7j22j5L2o7R2J03o6j8
-1638D1qj18N0K7m0l2O7J35j5j01o1N1l3KO3M3R2O1j48o2K5j19J8K08o5j09r5N8m0M5j4j7
-1606i1J27J4j25k8Q9J28J51K3l0k30k4p5J8j6M7j15P6P4J82K1j02p0R7o5k10K16q9n2L7K6
-1576Dn2l4J90P5k31K3o3L6JrJ0j0M8N4j46J02k8k2nom8j0J61J03M4j03j15J1n3m1M1J37J32
-1543A96q4j16P9Pl2q1K4mNK44j12j61M3qKp6M4R1q1j9J31J38j09k5L2m5j39Mr0O0P9qp5P
-1509g9j3R6L3j8l6k7Q6o4j12O9m4K37n7j7J69O2k83r4J80K1j09%K9P4j03Q%p7l1P4kj7J28
-1476H3j22J29M0j75O3J2j10j9J33P3j35K3M1n7p6J21J03o1j21M4RmJ44jj49n1J8m6O1o3R4
-1445An5J16K22k2j00k36J75N0q6J8O0r5j22N7l7q1O2M7r1O2O0J4j37J49r9Q6r8J2lK1J19
-1414F9m8m1m5K08O1j53J14jj00n9qJ71Q5j61l9L1m5j04NO0J39k2q6N2mL7L1J3k6j01r2p4
-1382a33J97J08k62J25p6J52J6q6PL5%k1J2mJ3m8M2j47Q6L5K2m6k0p9L3O5j38K85m9j37KM1
-1350C0J1j12L5o0O3J44j14LQ3q9l3k4K0o0k4R3M0q6J4N0k4J7J13N1r1J00J75q2k53Ko9k3
-1318a00J16N8q9rk1k7J2n6J90J30j54J08P1j10j10j1M0J40%j98p8J81Rm6N1m8N5M0j23j5
-1288Fok8l7K3j0J0Q1k0j26J0P1P9j22L5r2R5n2L2l8Q6o4M5O2j02k0O6qpk9K3Q5j20P4p0Q7
-1253A9r1J5K7M0rK5k9j46J06K3q6O0K5r1N6om2L7k3l3R5k7K2n1J68M9j82M1q0l7J26l5p7
-1220a11J23Qk0J1m6j3J04O7j57N1m5l7O7m7k0J91N3j29j27kK1J8o1R2p7k5J31K6N5q6pK28
-1188B36j55j01k4PK0m8P7o2O4K2o9K0J3RN7m7q6k1L3N9J92j82M9j90Q3O2m9K6J59m9j96J40
-1156D9L7j53K4p5K6J93J29q7j78m9kQ9pL8K0qJ40J6j28p8o7J6rJK9J54Q2j12O5P1j82p1n8
-1123h5R2P3k8l4k9R1P1L3n5j3j52j38O2J18J45nn5p7L8j26J38O3Pj13j28l8J13Q5j1p2J4
-1092a6K2n6L4J64J91j70k80LK3R6K9o0n2O2p2P2j19J99j5L7L7j97J59o0M5m9J0o8n0Q1Lr6
-1060i3K9J19p5j16J46K16n0k37M2N2O2j68Q1K9J47J4j17p7K5O3j07lJ64q7j43N8p9J29O2
-1031H6q8l0l3JK1N4J39o7L8k10J45l6lL0o1O1L9j60P0J3%r3RN3q1O4j07J69Q9m8P6Kk10l6
-997a04M0n2J53j13K40R9j50j10k5j7K5N4k0k0L4K5q9L5l2p5k6M5M9k8J0J09q5l6J37L6j42
-966c3N7M7j11P1j8j15L5J53kj77K07j10O9L7j9j5n3j14J03j07J06N2o7M0j2K5j15J01P7j17
-936en6rJ24l7q6K06J6k63R1M1j8J6J6r6j5PN6m6L2m2R4J8p9n4O5k5o5m7M9J42lK4k7n5J36
-901A05o7j5Kj4Q3L0o3l5J04j14J46q0q9L1n6M0j32Rj1O5P3l8P0R6p0j06nO5Ol9r8J3N6J17
-867G9p8k2Rj37J10J85J08k48k0p3K1R9%M9n4j70J07J11J32pj08o8j81K8J21p4J8R7l4j7N8
-836D1n5m2k3k1J44O7p4p8J07l9k7L9J7j5N1q1R0J17j01j34j38K24j01p8QNQ8n5J23K1j90
-805a10J69j27k7J30J3j67R3K19kk88o2J41l3o2L4K2K38j7j45r9M4n6L6P0J26j2k19J3O6n6
-775f8J9o3NN2M4Q2J2j37j8k1J37N4j32l1K9J09J54q5k13J64q4j17P2JK4O9p7O4o0m3J33R0
-743A65j98o6mj3lR0K9j06k4J24l6Q3M2o5j43J29O9K5L8q6k7K2n1M2J07j29n5pL9r6Q0j5l2
-710g2P5L4L2j47N7m0J69n4q4M7JJ3j1K4j09J30n4l4M2j58N1O0n0q2J46k9R5o1l7K8J05N1
-678A38j37mL5j04l1N7J57n5q3J48r3p1J0l3M0J47q2q1J67p7O4k3j79M2J43l6j08J7k5O0J60
-647A63m7k44J28k7L3J85J27j78j56J61j98N3r9J02J43j52J47n0j16k7k2K98P6j20Q4p1q1
-620A12j19O2j3p8r3K24J35n4m9n2m5j5o6J2P8j04k3P5J22R9j01k6k5L9m9j28J21J31n0k53
-590a33K23k3j92P7M9k7J42r1j40J59L6j36L5M5Mk8O9k3m2Q3N7j8j38n0Q6j8M1l8q4N1o2J49
-558F3J22j4p6o6r0k1Q4k5J5O1p8J40j9j56Q2oP5kj67k2O0O5n0R0r6Q5Q7r9j7J12o4qj94J77
-524D8m8n6l7J54q3N4j33P3N2q2P7oL8q3o6j1R3j9k1J2p8N4oM1r9J02M8N3n2L1J70k65N5J06
-490A16j17l8k3J3Q1J06L0n0n7J7q1j71O4P7J3K7O3j57P4M8q7J09q0p5Q0o8J2oK4K8n4R6J5
-457B9k0J5L6q2J10j24N9o3o8Q7J33j7j5K5j47j9J8n7J73n2KO5q8j03M4N8o6m0L1j6R2k3r1
-424a14P9k7l5P8k6J08r8J12J85oj13j45o7k6J1K1P5M3j28L0P3O1n3N5kj37M8l6N7m3j0k4
-392e4M0N0K7o7O8o4l6m8J39j59K18n6M1r1m0K3q2Q4Q9k5j24R3m2l9K1J6p1J64k2q5l9Q0o4
-359e5J1J3l0R5J47k5j72o5J60J7l3R3r7j12J83m0p8J93k8n3j84J13r4k7Q2m9NlK5p2J02O0
-327H2%m2K0O4j63L6o7J16m3j03l8K3K7P2K7j1R4p6q9O6j01J49j28K01n1rJ96j9j42k3J6l6
-295D8r5n0J92p2l9mm3k9N7q3M2P2N0R8J1qJ1j47k0Oj01P3k3j9jl6N1MJ37J7j54Q1M6l2m0
-260@n0M1J4j7OJ05J59q4q8L7j7j75p8J45r6R1Q3M4j53o1L0K28q3j05K85r2j88k5K17j23J0
-229F0q7r3J26J3J7j15K05p9j46P9r1K80J1j45p0k9L4l4J16K17nj29j68L1L2j08m1N4K8J09
-199G2j5p6L7j25Q1J7Kk6o1J22P5J33k6j68q7K1N6l9k9qjj8k3l3j7R9o3l0K8J03Pj0K5j0O6
-164G9r7mM8k5M3q2J62l0n7j30j8L8R4N7M3J7j11j28L9jL1m8K6m6L5J22J91l3j23r2p3K1N2
-131@K0M3o3j2o2Q3o4p9J98JL5j00j8j6J4m1J18O9l9j40p8J78L9n6p4P0J6rj27O7M5R6N6R7
-97B67j12j69N1l2n3L4m1L3mJ17k8J28j5j42L6J37k4j51j14J23j5p5M6J9jq8J4l6%J74Q5j13
-65E1r4l7J07j05K46k42K94p7k82Q9l2jP3J0N3J6qj35J63k8r8n2J47O6m6p1K7N7L8j09p9J3
-33d6Q4L7q9J8l3J31j10L1J68j21j32O2N7o7pQ4q2l3J8M4R6m7K0j41J03J27j30j23KN6J49
-2A26L5k32o5J12O0K6j51J42q2n6n3J11Q1n4P1q4J5p4l7N1L6q9K1j9o9J76J0K04p3j62n7O4
29a6j19J18m
32b1
##PAGE=	F1=23551.375185670975043
##FIRST=	24596.97802734375,	7686.668670654296875,	-0.39974471926689147949
##DATATABLE=	(F2++(Y..Y)), PROFILE
-2014c4k1mO9l4K0k6P8j5j34M1J26Lk0J02O5j08j83R0q3n0J60M7q1J4j07K1P9j22KN4M2J73
-1982A64j47r4J20j57J52j8m8mJ56q2j38QL2J51o0lo9J9J0m8J1k2jJ39M6L1k2j26L4j4KMj2
-1949A4J35J2j51k9m2k4J19om5o5N1J72K08j90j80l6N9K3k4P1L4n6Q9n1q8Ol4m6J36K49N5
-1918C66j88j21m0J5k4j04Q8r5RP3m9Q7o8J39J3j89L9lK64lj13Or9J30N7o2N9j83M5N5q3r5
-1886g4J08J42n7k36J42j72J83j3J3r3j3oR2J15j17J05j07L2m4%k5oq3rK6J71p7M5r7P0N9
-1855G4j88J78n8M0q9R1J17l7ml0l6j34J9M1m0o9Q9L8K9p5J17L5j50M0n1OPJ9j4m0K5J00q4
-1822c4MJ54N6j15j17Q7p7J9r3J30M4j41qJ4P3k1j19K63K19j03j75j59J01J44o4j35P9M9p2
-1793Cj11K0M3o8K2PM2K4k6k2K35j20Mo7j4MJ9Om1MK17j0j75r2J62j41J48n3l4K75k3j41r8
-1760aj24J52J27j43k7p0J4K6J0L4L9M4L3q9m7P4p5q5j9J74J17J74k36j33L5j50Q1K0O7P3
-1730I5J17j67j00J1k6j7Q5J03j52J90j73K1j04Q6o2O3J56Qk05P5k5L8K8K9l6L0Ll3Rj17O3
-1699gK3o4m8p0J27K5M4j16J32k5o2nR1P0j27J1K4n1N4p9QJ57K7r9p3N5M9q8K3p3M2K2Ko2
-1665f3O7J37j54PP5k7p9N6n9K9K8k5J4Q6k9l4j13J11Q5j33n7P0o7Q1J01n4J1J3r5o0O4nk3
-1632d2M1R7j1r0o8M1j2K2Q6K5P1N6j63j8j9j28Q5J78o6n0q9p3L8K5j2PR5nj17l1R6R0J65
-1599B24J7J1j95p4m9J5l9O3k6M4N7J57Nj09o7R5o7j57J69j00j1LM8mj08J34Q7j92P7n6M0
-1568hrj6J0m9O1P8j40Lj3N2p0J5j9L1J73Q8Kj31p5L3p2m6K3J32J52p0j17O7J04k8j49l8J0
-1535a6Q5J66j49j50Q5K5l3p9jO1r5K5J30J50p9l2On4j09L3j06Q6Nl6k3lm5J37L2j9Ko7R6
-1502B8o3p6Q2q6K89o7m7J85L0l04p8J91L7j26rL2Q4p3L6l1j44J20O2q5L0J24j49J01L4j58
-1472c1O2k4j13L8J40P9j59%K8m5j05J30R9k9j16M6N5j10R6N9n9r0km0R3m5P8n4kK02n1q9
-1440D1q1J58K0j42l2J55p1j55J00l1o9M8L1q9P4K5jq7J24j05Q4j12K5Q1n9J40o0r3O1J67
-1410A47M6j30J41k1j20o1l0J46Q2j39l2J7k6q9N5P2Q2k9n3J0J7L6J8qo6n2n7r1J71P5k11
-1379a00J57j00J35K1n5nRkn3K7L6M1p2Lj16P1k4L6j0n3m0j4J29j16K90o1j48L1K3pm8O1r7
-1346e1J5J63j36j7O6q8K3qL8n8o6P8K7r1L0R5j24M0J50K7q3J07J62j02l18P0o0m9K18J0q7
-1315a9m2J4o0M3n2J86J49r0M5L5j09j59MJ20J52l8k20p3K02K0l2M8n5J03k8j57M7pm4ljk0
-1283d1J7Q2l8j40M3Q0L9j25N5r4J36j5Jj05R9o4K7O0o5j0P1l5J9k5QM4j37J44n0O4j28J4
-1251f9O1K4j1mLj31J03Oj27J07N4o6k6J0l7L9o4L3L4k0L9o6J93L7j82P5p8m8Q9j01O1R0L5
-1218F3l9j6n2M2J10O7j93L7k3l6N8p9K5J21L9q9j36j7R5J1j11J20q2j2J33l7Q4m7n5K35j33
-1187H3j10k0lJ6j3K4m0J00J1j09K8MqO3p7p2PP4Q3J70j43l5j42J02J9o3L7J67n7k05J94R
-1155I4j89j9l6P4K32P8j23j61j7p0O7L1O4KKJ25K3j04l6o3O0m2m5J4J70J11r5lJ3j41l2k4
-1123d0P1O5p5l1j2J12M8k8ok7j92l1J3J34J48Pn9m9P0j44O2P9N3r7j45k5J03J21l0j28J0
-1092b3K3o0O2J57J72j71k58j7J4N6P2Lj07P7q1P0j33J82l1P0M6j84J69o3L9q5K2o2m8K9M8
-1061a2p3J8J22m5j43J50K02p5k07M4O3Q8j24M1l0J14M4q3r0L8P6j39qJ17q8k5J6q4J16L6
-1031E9m1o3o5K9K7N6J09J1L0k43J20m4J1N4q7N7N3j30K7M4Lj51K6O1pP1j66J62Q7l3Q8m5
-999A10k18K8N3o6K05j58J99J03j39r6n2n5jP7K8PrN8j12L6j7j06J0N6Q2p1qJ06q0p0J65N4
-967A19j47K8K7r1J03l9j19P9J03l7j05K00j37J05K9pk7l2p2P4r8k4Q3j4J25j7m3j73J21R5
-937A09p8l5k0J13o7r2J39mj13P4j5j9jK0j32K8M5P6l8j2q7P8L9l8o5Q3m5k9n3J3J45K7K2
-904F8l3p8R4n5L4l4l9J14K6m4j00J10q1J62pj15km9L8j18J8o7O6L0j2J13J06p1j08m1R6L7
-872E8k7j45L0O5J15j15k5K9j53J45J46R1j82Kq0K2N7K5O3p6j81J13J15J21pj27o7j81K3J37
-842io8l8J21k5lP3q6l5Qm3J47R5r6o4J46Ll3p2oL7J9j17J39J01j34o1j49K23q9j10j5P3M8
-809b0k1J23J7j81J14j12L7j8K4r7Q5K62ql04l2J43n0o6PP1K36q4j69K3L3q1rO0J08mj92N8
-777d7N6q6R1r0k6M9K6R7P5j49j41J7J72P9j40p1MJ47J27j28r7J69p9k06J08K3M4P6r3Qo0
-746d5n4J25R8j83Jj8kk4O5N6p9J9J08p3P1J7j07r4J26N7J1O6o4j4K8n9L3J11j11j25j7Q4
-714Gj00P8oo4O3L9N8k7o1n9J93n3j19L8rO3l9M5j60J32k5J9J8j30O6M8j04l5J13m1P8m7K6
-681EL1Q1K1j74L6j0p5rN2J79o4j46J57m5n3rm6Q0J23j21k6J50q4N2lj62N4J48r9q0L9k8L6
-648A0J32p8j53Q2r9O6J87J60j24j55J18j80j9m0J31J57k01J53n4j81l3K6K64J21j22P1n0
-621A89r1p4O6k0q8o2K21J06j4k8j02q1%n3J3J1o4l1Q4J21Q2j10%l0N7k6j02N4R6m2k03K52
-589A31k8j92R2N0r8J32q1q4P2L4r9J7L8L5l4N1ln0N4M8n0j00l6J00m2R7m9o2N0j17K14J15
-557B05m8q3q4o4N4Q3n7k5N8q7J57j6j57R5j9R4Jj78o4J38M1p8J60j28N4Q3j10J6Q4o9J0j71
-525a05J69o3o8J5J57j23L2j27J14O2p1n2N4N0j00q0NQ1K8l9K4o7N3o9L1l8N8J6P9M1j6J63
-493B14k39M2J27j09q4n2M4Q3J16N1m9q5K7o9j60R8J02k5K2R8j89J5P9p2J16j15m4O8n1k0
-463f1m1L1K8l5J03l8RK5Lj20J07n2L7p6%M8J14k7lP9j58n0L0m9J74m4m3P7o2r7N0M6m2r7
-429a34N4PP4o7j03P1l1P4N0n5J15r3J85J55m5j12j38o3n9NK6N0M5j03M2Q1L1p0Q9Lj14Q7
-397E7r5N6m6prM4K4N1o5K0k4j3o9J39j36K12r7L4m8n6J8o8O5Q6k9r4O5n1K2K0n1%J48o4j13
-362g4oJ22q3J5J5l9J19J46l1j89q0J86L6o6N3n4j29K01l3q2J85m4n8j42J56j48k1K2Lkl6
-331e8K9r5O2P7M3nJ8L9j24j8m5J48n0j05n4k0L9J09L5pJ12o7j65R4o3J37j02J33p0lK35l7
-299B22j22J4Kp8j33M6J54r4m1J9Ql2L3q4J2Q4N2N8J7k6Mj33l3L9j06J08o7LRq1O4jJ04M4
-265F5j04M1L1J5l9p9O0J2j3nJ26J50r5r8N3J5j48p3J45j59J25L4j4j38k5Q6K18p7j51K54
-235B12j02j89O8J48j16J7p8n1J30J8j4j08J69r6r4N3n9K76nj67r8J4N4o3Q1J84M4r5j81P7
-205B9P3o3j33M1M0P1k4J5J7j44N9M8ro7q5J35R8J39m7j55n6k7M5krn7k2jqn1Q5Q9j03k4m
-170a07N5L4P5L3j0L1j17j7N5l2M9j11J42L2r7j36P3j8P6P1Q4J9j19j27j9J4P9n2rl8O1O8
-138D2J32n7k7k4j00J5L0JN9r4j5k7P6j12%J82O4L3r8p8j9M9q1J42M8m1q8m1N8Q8r7q4J51
-105H7Jm9j39J09O0N7N7J01r6j97L2k9k8N2q0L5J6R7p5J38j8j22N1J49j2j61q6J16j0j03K3
-74b4L6l5o2J3L6m7J76N5j47o7j4Q7j26L07l07M11r0l15L6JnP1J9N0O5K4k46J64k8j01oJ18
-42D9O6m2q1KM1M3p6o0K9J19N4r4%j18J30j13N4J03l9p8L5j0m4QP4o8n4J4M9J17m4j6j09J38
-8G9J38j29j39m3J14J41K9k62l4R1N4K4j17J44j17K2o7J4J08j0M3j15M8n2p2Q5J8j05%k1m0
22a71J39M6K11n1j73q6M4l4P4j2
32a3
##PAGE=	F1=23527.058840515794145
##FIRST=	24596.97802734375,	7686.668670654296875,	0.012352565303444862366
##DATATABLE=	(F2++(Y..Y)), PROFILE
-2014Ak1NP5l6m7l2R3Lr8M1J09k5n7Q5Q7o8j81M2q5K8J01P6j12L9n3p1P1q1K2L9KJ95j21p1
-1980d5M5r5J23K2n6n4K43p5j67Qp8J94m0pm1L4j3m4k5nJ8J20K4K6nj25R4L1m2o2n0J86L3
-1947A72j69p5k7K2J47p7Nj10N7J81J95j80j63l2O1M4LN3J2p0L0m4l6k4m7qJ46K79K0j91p8
-1916I6k2l4n2r2N6j02R9M2j8J2l1J48nj69O3q5K74j4j19L4o1R8L9p5R9j56k6M7q6m5J31J07
-1884A53l3k46P0p2J63r8O7m5k6k5P7J13j00P7p6N3p9l8oM2o0j5N9R0p3M1n0MP2j35J89q0
-1852A3k0n4R3J36Nm7j01l7j06M0J04Qj40N6J4k9o0K54Mj52Jn1m2J08K5l1n3K6J08r3oJ31
-1820A04M3r8j12O4m4M3p5N3N8j35%PR3oo7K02K65j15k04j85J23Q5q3r7R5K3l6o2l3L8l5O5
-1788b6j4RM3jj15K08n7o8j1M8m1L2k1nRK03l3j46r1J38j07J08l1o4K69m1j40j20j01J77Q2
-1757I3j30K1n5N3k2JJ2L1N7O4q7p1J08r6q4K5J79R6J56k31j41M2j23QK6M4N6Q4j78P0j3o6
-1725g1j1R9J12j81J99j90K6j03J04o3J9J73M0k40P6k0N6Q0K7q8kJ0K0L1j45L0pm2ko1P5J5
-1693c4R4j05P4j1r1J1J08Q8j28n8J9o1L1m3R3J48M2q3r0M6Q1j14p2o3J03K2qj13J69J34j54
-1662C5r0J10kp2j2m8O2O4l0RO3l7m6o8Q8O8j28r9J29q2P4R7m7K4L5o0j61R7M1j1JM5Jq7r
-1627d6%RJ2P1K5O2P1j81J6l8j10J17J33p3Ro6q4RK9Nj7N5k4j06mP8M7J75JL9j46j20k5K0
-1593e7o0R3L6K3K2J32j2r7n4Q1o3j04J23q7j3l0P2P2q0m1Q6q7P1n2K7j1qJ6p8O3Q3q3j17
-1560a34M2Q1r1pK4N0J75N8l2j50l1O3r1l8mJ04J58m5r8N1J83nk09r3O1J08Q6j63j28J06M3
-1529G4o8p1n3O5q4Q5P6J36m9l4k1o3o2L4r4R2Kl7N9j5p9O1K7j3O1j05J32n1p3O9j34L33o9
-1496A31p6J92J1l24n0J77N1j24k8K8R8l6N3n6j44K07L6j46P9J10j83N8K0j11N9o1n9N1J36
-1467I9Q0j69l0K0l8r7R8R7Jr9N1R1j25jR0J1r3k8jN8j7O3o7j07J62r0o5J01J23Oj67m9J90
-1434I8n5j65J24k4n5L2J7r6R9qk6m6R9p2M0n4k8J51o6R2o2j08J25J24K8r7J43m7j29m9l7
-1403e2J16P9j25j9J0j5o2J02J05J9o3pk3RL3Mj9j06kj2q6J12L1q2J32j25R5K2LJ8j2k9r0
-1370c9K0N2O9p8k4o8N2p2M5Mq5K8n1J50o8K47p5j10M9j6j5J0R2j02o5J85j45o3L5m0P9OL1
-1337C8o4m7O3qq7K2J46j60jJ81jp4J09J32q5k68P6m8n5K12j0q6m2K1r2O6n1J60J65lj5k6
-1305A68j04j73kJ92J65p1k41l1J93K7k9L4o1J43o3j73R6Np6J0k7k5M3N6n6j22Q6Q9k5j34
-1275a06O6o7J69J8l1j66J27o2pM1j8kQ2p7L8nqNp5J43m3M6j67J1J04kJk5J3j20J04Qj34J39
-1241@N5n9j11L5J1J8l3K8l5P2L8j04J49L4j79J46l9r9L2j78K04M8N8m4pj01O9J42O0k13K4
-1210B1Pn1M6n3L6L4J9k7j38L3J14jj68J17p6j5J38q3J16j1r9K42j25j11kk6L2J8k6l4J14
-1179D1J8j42M1j5l8O7j01k4L9Q0P4J60q4j16k2O3l8o8L2J58n3j40K17m0j85o9Q6N9J90J9
-1149B09j44j31K3q1RO6R4l1rR7L2n8J3m7P2p2q8MJ64J26p1n9n1r1J6J6N1M3j03l7qJ09K9
-1116I2o6O5n5j89N0KR2J34K3n3k6R0j37j7Q5R7p6j35j5Q1J40m4j68j0J7l8J02J28J31j72
-1086A28k17j1j3K2J18O0j63R1j04N3j01J37l7Q3N0j47J49m0L7j27L3m6m5kJ13n5l0J18j2
-1057D2j61J29J79p8j58M2P4Q1q3K2r3O5N4l7o9N5Q3j47m8P4p4R5m1p7R3KQq2l9OJ0N5R3P1
-1023A46J9k61J02m4K5P9r9L9O2r8k6Q8j5j70N1N7N5M4j43J06N7k5R3r6j73P0O3n5K21j94
-993b2J60J02j25p2q5n6qM6R2L2p5Q9j23M5%j28L6Q2P8j11kR0o1q2J30O9j42J9ko0J26n3p8
-960h9P5M2l7K1J11j75J51J6J4k6mn8N1o1j30O8M1J96jj07k16J15J09n5rj8R6j01q8N5k8O5
-928B3M2r1Kj0M0j17J4Q2Q6l8m7j16M6O6kq7J06n4pp0j0J52O0jl1r2K8l0Q2o6m6J29L4m1j45
-893a09J48p0J48M6j30l2l8L6j11L8r1L9N4k6J35J14p4j21q3J54N1rj49k3R2R3j43j4M9j57
-863a83J76J09O2j48L4n8K6%O9P4r3j93J27J10J00qj46q4j22J5J04k7q8J08oQQ8q1l9J8k9
-832g7J05J17j17n6J75N9l4j82mP2j3j37J71O2j40L6j65J95p0j34k7J20J1J2J11K4j64N0r7
-803i7J12r8l1k8J11K55k5k97K2J17n1q1j5J19K23j07j35L7J1p6l4K9P3rj57J17M3q3J23j08
-773d0n8N5RR5J39r4j32o6J24J20j11j21M6J21P4j87L3J49n8k48R6M4N8R1r1q2k3n4Q9Q9j43
-742g6P6k4rm2K6P3m0N2Q0j10Q8l4j40nQ5N3JP7l2nL1n7J2J13r8j66k2J20j06O4No3RL7Q2
-707E5J17j53j03K00n5j17L0j8J21p5K4j26R7l4R1Jj09P3K8j50J3O3l9N7j1O5K6N8Pj83M9
-676Bm0Lj2j7J89n9j83J57J1k4m6k8Q7R5j39J4J18q1M0K5j46Q4J32j74qJ7j8J8J01r9n3J3
-644b1j07M6K01J76p4j60N1j34q4K7J42J59k39J59o7k14N6O4J37J43j22N5m5j01lP5l6r7l6
-615d9K14N7J8Oj44j00J5l1J4n6j5o1R8J17N8j28M3l6O5J1p9mO9m4q6K09m6j66Q1M5j05P5
-583D5n9k3j7M0o8nL5O5m8J1L2j6MJ8o6m2l3J06q8J61m1m2R1j91K34J15q4q2j11k3J25Q8r9
-550C2o8L7r4J78j4j28R9j2J02Kj96o9J71Po2J89j65M4P3j11K3M9p4K6j23J53p7o3O1J45j42
-519gJp4J04M9k4j78J10N0j11p8M4P1P1r6K7k6L7k1p2oK0k6J15J12n9J45j90PJ33q6p9m4K5
-486e6P0R9P4j9j27K7n2j28J31J14o8K6J23k22k2R7o3J24j21l6M4l3k5q1M5J6PR0q0J8L9j0
-454Aj20N1J6J5j10R6jQ2j6LJ31j45p9K0n7J68l7m7P4o2j4K9k1j1q1M3J3M4r7j2k8O2P1J6
-420cl7Q6q1K45J17j01j11j18m3m6m7N2J3K7m2J9R1Kr2J25j3n0J20j55M0m3LMK6kR4n0m8L1
-386A3j4o5J30r8J66j23L7qp3Ok6K8P1j3n8L4p5Q1Jr3O2J30r8j26K3J53q9RK5o3J39J46l9
-353A93j95r4J83M2p7L1j0j33K02l5r1J66m0n3j09J94j81kl4J2jm4M7j00K2Q4O5J5LJ3m7r6
-321g0k9J76o0q5n8jL4R3L0MJ15n2j75N6%J44j01L3p3lK44m7r3N2%j05j75J35J06j05l6K9
-289a7N6l9J3p9j6J00M1J8M5m1j7j17l4M1p2J27m4j9j2q4O7m1Q4O9n1l8L3Q0m0j03J06J5n9
-256b8k3J65J06r4j07P4N7j15m0J29k28J57j6q4p8RJ00J98n9j65J95r3j75J16R5q5K2p8m8
-227i3J27M2n3q3J27q5n4J0j4K31j5j64p8L1N0p4L5J31J03o4j75R9J42l1k04MM3L9j6R1kj48
-195d8L4O2k2r1o5J00J00J38n9j32j7p5M0M5j0q1k1L9m3J5Q8O0j24m3m4L7N2J51N2oj3j10
-163Il4N9l9M6o3M0J03q8j39N3k8P6P7J08J1j22j22m1M1J04n1l2j1O8mM4o5O6L5j11J6J1l0
-130a3Q8j12k5J1O5p2nJ40J29L9q1j27l6P3j13J45J2k9k2k1m9J05j10m0J76j3q9j23J27O1
-100I1K8N7Q9o3j99j4qj5P1r8J6L5P8j27J38j7p3O2J45j0j58n7J01J1j26j9O1n0m3K3R7n7
-68c1J13L7j62l8LO4m4K57k80M08r2l13k6M9j5N0L5N0P8N9k37O2rj02M8Q9N5n5p8j6K3J9l1
-35c0k4O2J44N7r0j5j46M9r4P6K2L0k6Jn9L4k9O6m1q2RN3J31l9n4o8J59J40j27j46p7J50J41
-2A77K3k66mN8L2J8p3J44j43P8o6q1J35PJ5j16Q4m3m3O9j2j06lpj2P4Q8J87k7j64j00KN2P6
31E3k8
32B5
##PAGE=	F1=23502.742495360613248
##FIRST=	24596.97802734375,	7686.668670654296875,	0.47510963678359985352
##DATATABLE=	(F2++(Y..Y)), PROFILE
-2014D1l5J4Q4k9r6l8P7L3o2K8R6m5r5Q1J02m9j64Qo0O2M2J10j18K5On9l4lK2J8l1J97r3n2
-1980a7om7P9N1m9p1K94o3j84L0q0R7j8j0j4N2l9m9m6M6J4N3J4L4J2j05J26P7p1j27p7K04
-1948A10M6j76r6J5Q2J24j50O1j50O1J55J88j55j41j1P0N3J0J7Lo6m4l1J1n4n3M3J35K72q
-1918C21j72k3kq1p4j9J3j07J48jJ1m5OJ30k1j39P1j17K41j3j22N4k2O3Rr0J47j06j18M5p0
-1887h3J1J35P1k0j88n6M4J12j98J51jj9m3J4J06p1Q2o3N0j09o7L2P5l4J1P9ro3M2Jn3O3o5
-1854f3J78j10o7j0Q2J56O0o7j69n6p1M6J45N6j52n0M3q4O3K50k3j53l2m6mJ36J6n4o1JJ14
-1823G4q5l0R0M5o0j00M6k4N3l0l5P7j21%J7J00M3o4J09L10j10k13j68Q4J9r8kQ7k1Qk6n8
-1791h3NJ3R2l6j3O5Qm5Q0n3j22N5J01j08L6n8L2K7J84m9j18o8R9o9N8j5o0K24m9j25j30j1
-1759a33J10M1r4M7lO2n8j7k4K0O2P9o5p8J21r5o4O2J60P5J36k17j59M7q2j3M1j1MN6j04J45
-1727E1l1j07K1R8J17k14J90j89M3j05J15n5mJ47P4k31L5k2Q0J26K5j36l2K6P5M7j87K0k7
-1698e0k7M4l0K8kJ09r6L7nj22K7J33Q3j23j07J9l6j1pJ40J28M7n3q6K6J02j17j36p1J35N
-1667a6oj03K24R8j39j49J14K5m6o9k5Q2Q8k2mK4l6m3l6N2N2j19p3J39j02N8R0n6L0O0j9j27
-1635e4L4P1Jm4k0J2q7R0m1J7lOM5O6R8j91L2l4r6J38Q0q0N6k8o3m3M5L1o5J0m0n3J2M0PJ73
-1599A22j1M9r7j44j6K4n9J26O7mj6J04k4o4l8N8m4o3Q9o8m4n4Q9J45m0j61N0J3M2n3Mj3K1
-1566a0K2q8M9O3j6p2rN4n8k4L9L9J67J1n2j53J9R0j06j9l6O5J54k2o5L0K29J6k53j01J22
-1535H5Q5K3j60r9J10M4j00o0o0Q7o0P4M7J06l0l5n1p5oJ1o9R1N3j0O1l2r3k2J9J9J09j40
-1503g8J63l6q3N4j76L54o3j01J98%l43MJ28N6r0m1nJ06RN7p1q4K26Nj69J09Q4k13Qll3M8
-1471B0r3J6L7J25P3j54o0J5m0n6M2R0K7p2N2J08j01m9O7M0p0l9K5LJ4N1q5j15M3o2J74oP9
-1438I9Jj55jJ39n0j15R4k4l7K1Pj04J11l1m8k1Q7k8k7L8n9J47m2L3o7m1R2Q1Pn1J28p7j28
-1405b1k9k1J00P3j21k2J6ml6J23J35j9j02K3k7k7K3mj3j40M4M0q2M0j3O0R9j47L8K2Q2N6
-1373A46l0o4j05k2M1Q5o0l7j1K7n3J9j3m6M4j5P1qJ83j04l5M8o0k2O1J15q9j38K31j59j29
-1342a29qQ2Q4J1Qo9k0O5l7q6J3J76j50n1J91l1o6J02R6m5j80O4m2p3J78qr0NJj25O2l8J23
-1309A3J72Q9o1r7r1p8n7J85J79r1k57J9J74K7l3J9p7J73o8j54J25K0j03Mo9k6Q9J0o5r1J26
-1278FJ02r3j51P0k3J87N1o1j89J26m5j2k2K3J0R9j25L4K6k1l0J4J12l9K8j98KJ52l3K4k7
-1247cnj14J08J7j13J56L0o3j20K8M5mLRr4J77M6j36M4M3j42K06k4j42Kj49K10PP2l9L4j30
-1215d1J6J79O0k14J8L8p9L6OL3n5LL7j40O6J24mj99Q9p1l1J42q1J55j1j17K32j35q8J5o2
-1184g9N9L9m1o1J16L3j68N8l2p3P1p1RM7L5N2J73k3j63P2K5j00o1J7J32l4m4K20j04j49k1
-1153f6J05K2J23l3j43q4N4n2k9N1J26p1l3N9M5MO1l8N8q5j17nJ38J27m4r7j08m1P3M3K8J5
-1121H6r3l7l1Q4J7p0J18r3p3M3pK1J10M7m1qR2j27p3Q9J25n3j08jN1J35n3j74m1%QJ37R0
-1088A70P9j76j62Lk5RJ38J04k12J01j35L4m5P9l4P6N1r2R2J0L9j65M1k0m2qJ43m9p2J13J8
-1057F3j65Q6J48o0r7N9O4M7o2J8j37J7K4K2k8Q6Q7j45j07O3m9J72r7o4O6l2M3q3j3k8oO8
-1025d0Q6J08Kk48P9l4L2Q9q0KO6o2q5J34m4j36N9N2P8Jj04P5Lk3Q9j31n0L4P6l4K06k14J34
-992A20Q8j10m2j11j0J8o0J55N4j49J15j20N7Qj37N1J05O0j43J9O2l8l2K3O9j21L6l9lJ07
-962C2o2l0N9j6K0J05Rk16J82%M6nJ5o4M3lj18o8Q8K35K2j49k32R1J11n2K2%P0j31p6l4l4
-929a40K13J2j66L7qP2o3n1J12P9l7n9r9k8R2K3j14J25m8kq9oJ45Q3l7k0p2p4K2J08p6j8R2
-896HM9n7k8J08j16J24O5j38m9k9K0p9O7p7MP2m5J41J14p7j44o7J73L6J0j42o7R6O1j50J2
-865a05N8j11J65P8M0j54N1qL5o2J17P4j02j97J49J02P3pj51j33o2N8K3K6p1L0L0K4Q2o1n2
-834f1K0jM3J38j38n7J85J15l1k63L1P8m6j35J73K5q9P9j80J63n0j43k2J26rL8Q8L5j36rp8
-803a11J74q8j18J3J33K19n2k69R4O1n1q5oJ25J99p5q7k7j3m7k3rK2k6j11J63K6p0J30j07
-773a6r3O9PP1J95m1j26j10M9J55o3j27P0O5K4k26J36J10k7j92kO1O0J11o5j65Pj3K4O2q1
-742g1J23j9l3n1oP0mP7M2j36J18r1j00K6L6N7lO9NrL0m2j6J14r5j72j0J32j08M9Nl2o2J5
-708i2J01K34j92j55J90n9p7L3l3J50r2k4l5O1q6J50Pr3O6Qj74M5Pk9M4L3P3J8M0J2j44K3
-676A0n7O0jr9J55l2j61J19N5Nq4NP2P0j33L9Q2p7K1N6j29J18J10k26Q4n4MKP3j04J1l4m0
-643h0j5J89J80l4j61k9p3j17O2J55J43k58J92q6j15N5N4RJ34j22P3n8j26P6R6o1j01l0K08
-614A60NL0M5j73q6J1KK0j17L8m9N0J18K4j46R8m1N9N3n2n1M7n6L2J57p7j39O0M6n7j1k0J7
-581co4L6o6j4L2P8n5k7P8L5k4l8k9j5m7Q8r9J71k5j4J43k29J84J22j06q2j34J8J92R2j49
-550D9r0qp4J76j8p9J16nR1Jk04k5J33k9j7J80j97N1O0j05PJ5p4K9m5J27q0j5N8J15j50j1
-518a8l5R4J3L4j96R6M5j26nOQ1R5j50J2J9K7J4j01m1N5K9K7J26q2J22j25p7J30m7l9l1KM6
-485@O0R3K6j54Ol4q7J59J13j02K5J28k41j8J00o3J26j09m5J2pj9r2L8J7M6O5r3lN3%q4n7
-452a41P4J7m5P3m6L8RNJ75j18o7j2r2J50l3k2O2q3P7K6j27K2n1M8J0Qn9K7j3P8J5k3MN8p3
-417b9K91P6j63j18q9Lk2r3O4j2j6M8j6Q2j6n7J07n3L3J47j97nk6J7Oj0J7J28m2j28Q3k6l2
-384d8J11n3R7j33M1K5q4qK4kO9J5m1%j14J31l6j07J06J14j14j11L0J69q1pK7p4J43J43l5
-353A97j97j07J61L3p2L5K3j35J84l5r0J35k4l5r5K17j91K5n3l5Kj6O2p9L6L2N8K0j8j4L8
-322F2j42l5J89p4n6m9J8M9N5K1K1J00l8j53JN3J70j20o7o8j0K32n1n9Q4Rj12j53J33O6j06
-291c0l1K4J00n4No5l8J10K3j1Q6m3n7j09j7J9k0J47lp0m2m1O6r3P3P3qj14L9J47m7j12J56
-258F3Qj23l5K04L8q2j10P8J07p0qJ16k88J72n8r8L4n3J08J70m6j32J16o6j12O3N7k9L3p0
-228a3j16J37P8j00l0P2k7p2j7K8J59j7j35J%K2n4PL1J60l9j37Q4K21qk62l7M0J9QJ39j9j39
-195a6RO3l6j00j8M8P6J31o7q2J6j00K3Q2k9n2KJ4o0R5L6K2j08o7o4Q4lJ93P3ln0p9n1N6n3
-160a5M8K3p1J45k2j28q8PQ5P4J15Lj28j18j8N6J14m5l5J2O9n8p8k2J07P2j06L8j2o7J21j16
-128c8l3L6N5k0k9Q8J79M6n9j54n8R0j34J32l2mL8rj36R2r6K0J72j9j21p7J09M7K6N1N1k2
-96A91j70p1K5j4Q6q6k4M6O6j80J34j6RN7J20j1j37m8R0M0j26p4Q4l0m7M3J24n4K3L4j57j
-64g4J4L6RJ99k27L64p6k94o8R9l0K0M5N8N9P8j98l2L7p9M3Q9M3q9o1k4J2k9K0J0J02J68M4
-31B68r1l6j36m4m8O5l2N4K0l0o3J12q8N8j2q2MJ9J42k9q3m6J73J47j20j49r5J56J36J6k43
0e7oL8K0J8m7J43j48J00m8j74J56Jno5R4m7%M8n2p6PLQL3R4J45mj24r9n1J09R2m0
32F6
##PAGE=	F1=23478.42615020543235
##FIRST=	24596.97802734375,	7686.668670654296875,	0.71136134862899780273
##DATATABLE=	(F2++(Y..Y)), PROFILE
-2014F1m8J1R2rj18m5M3O5l4PQ5n7j32J08J10n7j38ok2O2j0J39j02rM7k2j40P6K5qp5J88o3
-1981B4l6j9j1J7O9k8m1K92n6j86O0n5l3Lj1J4P2n5o3k5P8Pp1K3N7K6p7J23J20q5j72n7J61
-1948F5M2j67m2M9Q7Q8k06J12j81O7J06J89j27j21K1Q7M9jk5J8m8j12l4M1k3m1L8J14K24l2
-1918B37j30L6J4j23q0O1Kj38J80m9L1o3K5R8l0j19O8j00J82%j21O3QL3k5j12J90n2j94M7
-1888f1nM1J21L6l0j25j00O1P5j75J80j3nl5r7Q9l0J13p1K8j29L1J3M2j3L8R9r0n2M0M4n9
-1856c9J4NJ49j43r1L0O3J72J19o7k09p7l5N2J28Q3j38j67J18l7O2K24m2j53n3k1O5J13Jp1
-1826E5o7m6J19o3n2L2N2rp9K9k2O1K3j19R5r7kL2R7R4p8mL49q9k00j36J6n4m6J08L3q9N1
-1793fKn8l1N9R7n7k3P6J0L6L6j24j02N9J38j71K7o0L8M1J63n7j00m7P1k9Omk9J56m4j00r4
-1760a21J8M5M5l9J2O0M8p4m4o8K0O0O5l0o4J11q1k2R0J26N4J07j94j67M0l8k4O6k1p7L1K9
-1728c7J12l3j52P9Q0J18k35J56j73O5q8R4m3KQ5J03j90l3k5J03J62K4j73n1M4J17N3k32N9
-1699ik6m4N7pQKR3r6K8qj51M4J54N6j06j30K9Ln2J5J51J00L7k0o9MJ15j17j58q0J33k5J5
-1666e4j3K01L9j19j32O4M8j1p1j3P6R4j0j5ol7l6k8J7M6j15KJ05j17L2P8p3L8Q3J4p4KQ3
-1633I8Nq7p6Rq5J93p1J0Nr3Q4P1J17j92L4k5p5J43K3p4R1J1l7r1O4N8j12l7l8J5jKj5J60
-1599H4lL2o1j30l7J9j0J33P3l8n3P7k5k0k7L8j0m5P0n6q0o6R0J93Mj94MN6J8n7l0j6O8K9
-1565C0r1K6J9M1rm6J6j4mK1J1J47m9n1j34Q1R6j13Jo4L6J37j5k4NK40K6k72n6J63M1j9j49
-1532B7n8J03L1j26n5j1O6o8N6N9J00l5m9p5q7L8j0m8Q8J15RM5n1r6r0OQ7J19j64J76k3q7
-1500hL8j77L14m6j12K02j3l33M4O7M8k7l2o3R3N5N2p9j0K17k0j62J07N6k32l2l8O8K6j01
-1470i8O5J9J07N8j13p1mn5k5K0P5M4l6N1J02p7n9L1L5l8k6M7n8L0M1j06j9p8J33J81j35K6
-1438F7%j38L5J12n7n2O4l1j9J4%r7R0m4n6j4R5mr0J23p2J10j1Nq1rN7M6rlJ10j11j21JJJ09
-1402B0P5j18n7L3K4l2J08J48l1j22L2j4o9kOJ0j42N8Q8q1l8m9J82O9j54k4L1J58Q5m4q6j07
-1370d3o1%P3j7k1K3%OKm5K3MjQN1J41j63N2K7r3l9J11J22o4j80K94j87j65QJ29N3J0j3o1
-1336a6qO5m9r6K2J78j39o1J81n9o1Q7O2nj21O7k7q7J34J0r7N8j3j49K9KP6J68J69r2j54p3
-1304AJ9o9J02J92r7k62N4J52K9l6J9j17J90n8j04J38K4j05j7j16l5J46m3n6o5J58J14j42
-1276A6j73Q0J1J85Q3q2j91R9j2Lp8L5K5J21j61j5O4k0o6R3Q3m0Rj96kJ74n9M8j1l9j15J10
-1244b1K7r0J68j0p2n7RL9k5K6Kj25K52N0j49r2O9m5K09k9j68Rq8J46l4P5k7R0j13j17K07
-1213A16P0j90J3O0j04L1O4L1j26J0O6j31Q3J17jk09O2p3j4J01l1K04n1j20K09j56m4K3r0
-1184h0O9O0l3r2R8N3j82O2j9o9O1k2j7N9n3K1K19J5j68J16%j49n0%J01rM1K19j74r9L4R8
-1152A10k6N2o3j15l2P0l2m0K2J47j05n8J7O7O4R7l7K6p9j21k0J00J16j8j12j45J9J15M6J
-1122F6j6m8k3o1M1J1n5J21j22N9L7k6n5Q2P9k1%P5j21j04R7J33l2p2J5J9J07n5j42o1k4O1
-1090c5J49N5L0j84r6NoJ5J18J32k45J07j63L9j1K5k3N2O5m6QQ1M0j87M2J2l7j6J34m5r5J11
-1058C1M4j56L0J11k5l9Q3M1Ro5K2j51K1o7P7J5J24R2j49j58Q9m5K05j35n5M3o2O0o8J3p4
-1027a39J0R0P9J19k5k08M6j9M0P5l9l6N9k0j47J73o5r8N7N8P5m7n5O7m9l3P3r2J8j4Q8mJ63
-994B00k19J21O0r3j0j20L5K6j20J82P1k04J22j01N1J0j33P2J17L0j66N4L0j6L2o6K4p5O0
-965b6n3M7M9o6RL7n4J12J39q4k49J81rQ2K8J6q2N4O4q2j96J12K37M1j65k47R5Q3n6M9K8L9
-933A33j45o1n5Q9J30pk09N9J0J01l1j10J44N7l0m7p9q1R2M1j42J37l1rr5J7J13Q9p5%k0p8
-901i3J1P7k9jJ8N4q8J18P8j86J17M8j46n2k6rJ1P7o1NJ9l7J42J05p5j68M4J07rL0j35k5J4
-868f5L4j14M0L7m6J40M5L9j73K6O6M2j24J61N7r7j86J77R5M4j1j28j81l6J30n5L6m2k5P4
-838d0L8N1m8o6L0K3j2J54j53n6J59J59k2k99Q6O0p6j14J42K8rM1j88J34l3j36rJ00mN4N9
-807E3M6j00l8o7K03q6j35K0J49J74r2k09J60ro5o7J1R4J69rn9j04l7LJl7k3n4jJ32jo0J24
-774H6q8j16P4J9L3K32j4j07j21k0J72j7j04P5Jj0j50J09O0J4j18r1O7M1J34j8j54m7L2l8
-744f4M2l1J43Jp2n0j2M4K0Q6Kj52J51j26%qj3O2nM7M6l1L4j0n4J07r8j47KJ31j03M2rQr7
-709a14m3J01L03j74j94J60o5MM2m9J28r1p4N3N3j48J81L6q4M3rj77O3l7k5N4O6N5PL1K6r1
-677C1Jo8Q1K8j19L1J6q6L5Q5L0j13L0N2N6j00L9M8p7qR0j09J44R6k23J44j45K9j9M5q4M4
-645Dm6rk2J37J78oj48j00j5q8K5J68J13k52K53j07n1N3M0j04J07j23J42q3j74J47J27r0q9
-616a3n2J96k8J4P9j82l7k1L9L2j31N6rm1J27k1j20J23m4L7R7k7q4K3o7J28J12j09j29M0O4
-585E2Jr2M3K0o9L2j00oL0O6m4LP6O3j9o6J9l9n7L8k3Q5%J8J73k60J28J35j04q7j52N6K48
-552A68Q8j96q7o5K3R1k5k0J45j5O9Jj96QQ2n7L2J47k16O6M7r4k1j6o7J3O6Q7n7K8L0P6j63
-519b8J0j7R3m2Q5j84R7L5j36M3l0Q7J13j72k9O4K5K9j09o9J13N3k0R0o2R4o9j95J16jJ3k1
-487b4pJ8J0J01O5j53j8k5m6J77J02j17OJ11k37K3R3n8J09q9o1k2L6j0p9KM9N4L9q7l6O3K4
-454A3m8j01O2L3L2J2o2mJ8lK11q7l6l3j23J02l2J0N2r9J35M7k20K2k1N9Qj5jK3K1P8l9o4
-420e0M6M9o5L29L3k27j34m6O4k2j17O9k8m3J11rL2j2RO1r5Q8J62k11o3KL0j0n2J18J16n4
-388H1k05J18l7J5Q8nL5j46M0M1p8j5O2j3Q5K8l4l6j47J59q6o7R9J03j14p7K9J65o4k8J4n6
-356d6J20J36k0j99q5J26%n5N6L8j48J52k2o9R4rrr8K18j71M5o5q6%L4O7o4M7pM7J7l8l3J03
-322G6j30m1J65r4k8k6K3O6J4K3M3P1l3j28l1Q1J90j45j35n8k7K08n3k6J09L6r9j41R8M3r1
-291d0k2%J25p8J8m7m4J00Qk4J16k9j00j19N3k0mJ80K4j23p2J6O7j10M9N7J7o2k8J72o1j12
-259i3J93Mj67JJ71l3n4q3K8J51j1K3J04l27J59p8NJ7j21J47J27m5p8M9m2p2pL2M0M7n4j27
-227i4P5R8j47N4KN0j25jL6Q9j6r0N8k2j6k3K2p0J75j3q1M0K87Jl02o0K9J4M2J55l6j31j7
-194a7O5m5r7K3K1K0J23p2lL3j03j6J03m6lJ9m2l3J46m3j9n2m0oO7o2J53R0jp4l8o0M2p1O2
-159B4J04j15J18N3j20k14M8O7O6J07J0j39j19L8M7J14l5rK9N8q1j75J01J2P6q6Q3l3r8J40
-129G1j08m2M8M5K6n5L9K04M7l4j62p2R9j44J12o9K3P7Jj92N2o3P0J59j4j41k1P5K8M6L9j6
-97A28J8j22j13O1k2R0n5o6M4O0q7K4j9Q0L5Q0j0j06o0Q5P0j08r6P3lm9O1J13n0n5M1j28L4
-64e2J6KK1J48j70K98l6k65q4J35m2j2M5P6K6P0j38j04J04o6lJ19L6j35l7k1J5r0P6K1J33
-33H6J94K1r8o4j18q6oL1J0l2O2m2qJ22j24M2Rn6J5o4J61j3r8o4J84J66r1j46j02J22J21R
-1A43k01l4M1L2K7p0J47j29Q9nj55N0k2j1N4M2o2M0L5r2QjjJ9K2O3R8J2n8q3o9R0J01m2
32G8
##PAGE=	F1=23454.109805050251452
##FIRST=	24596.97802734375,	7686.668670654296875,	0.61994880437850952148
##DATATABLE=	(F2++(Y..Y)), PROFILE
-2014E3n0oQ6K2j11m4MQ3j7k0P9o1j60J67J08q7j06kPM9n6J55q6k9O1J4j57P8M2k5j51J71
-1982A1k6j8qK4n9P8JJ2K61o0j70Q7l1j43J3j3M4R2n8n4KQ0J3j84mQ2M0m8R1J52q9j80j2Q3
-1948IJ9j37M9M8P7M8k35J45j88O8N4J91j05j06N5J06L4k2n4O0k6j27q0K7P8l9j3R5J51n5
-1918A27p7Q9K1j53o9J36Kj91K12q9L5m9L3O3l3j13N4o9J34K2j07N6K7J7o2j50K17jk29N6
-1888i1N9N4J06Nn8p2j00M5M9p3J84n8j2j4j07m5L7J33q3rr3J07j2j6lO2J13j36l3K2P6m3
-1856fl8O4J08j71q6N1M3J80J67n7k26r5mP5P9P3j13j20P9j9L5J98m8j52o4K1J20Q0j3p7p0
-1825A4r8J19l4m2l7M3L8n0Rl5P7P8j85R0o0jM4Q4J32q5j25L79o1j73j03m7j20J27J06k6j67
-1794a09P6K8l2l7O4Q1p0k4P3OJ09M6k06m4PJ60k06J1K3j7K7J42o2r8l3O7Mm1LQQ7k5o6l6
-1760h4pK8Q6k9l8J07K0o6p6j01P3M2ojl2Q8o6K9J22Q4K8O5j62j39Ojl5Q4%r2%O0R0k1j85
-1725a29J45M9J12k18R8j56P5n4N3k1J3QJ27j40j01j6J07J80K4j89m2L9J41N1k54J32j6p3
-1697e5K2J0%K9P3j19L8j3j51O7J36Po9q9K4J1l4RJ11O5J6Nm2j6J19j15j51p4R9n4M4R1J67
-1664A61l0j06q0LO4K2m9j2O8Q6jk3qm3l7l8j4M6r8O6O1j19JO7r0M5J03L2j7jR0Kj34q8j9
-1629i0lJ90r3%L8r6O3M9J07j86K2j3l3J23m2m9J20M7j5j30P6P9j38p4qM5k1l0k4J46L8on6
-1596C6r8o3J3N6J25N6o6q6M8j2K0j8L3K0n3O2m1j11o5P5K00M3j88lN1On9o7pJ13K8r0km4
-1562h8P6O0o0oJ7K0kj6J16j10k3l2Q6N8j04J7p9L6J02l4J6j7K22K9k65J7J78qm4j36qQ9J4
-1529A21j33p2L2L1p1L3Q8J33n9q0p6m5MKn7Q1J71J9J5o6q8j31pJ64J02j76J65j1q3L3j51
-1498a12K18j9r4J95l2k48J5J0L8M3j2q8K1R9M6q9O1J96l8j44P6L9k29k7o6J29no7O4LQ1M3
-1466A07n9n0l9q4jK5N6N6JN4P6o8o0J4J6j6MP6j13J0L4j21O8n2J56J99k27l8Lj27N4J17p0
-1433AMM9l6j2Pmq2N6m7n2k1J07Kp9J34p8O9MK2r0l4K6K5kK9J05j46j09N3j3J27R6j06j21
-1399a16O1O3n1O0J39k4j10K7Oq6o0M9M1j09K9J27q8j09L2J56M4j37l8L1J87R4m8r3j16m9
-1369h8j9RL3J2J6l2O9Po0M3k8kk5R2J35k27J08kj09o7J70J01l9j65L36k19j48M5R0K0Mj7
-1337D3l4k6M7m4j01M4J48j30l9J64q5n3O1L6K1q8P5%r1Q3L7r6R7j4j56LL6K9J50K32j12j82
-1305E5n3O8o0J9J95r6k52O6J32L2l3N1j70J75m3l6J37J1q7l0j40o9J88q4l1m8J71J25j61
-1276C2j77Q2J6J65J13q9j89O1L3J2j07L2M4J36j68j07J08kj00J46N5m3j3j31J3J27p8P0J5
-1247E6o5j06Q8K7o6J67m9q2J9OJ5m6L7J0j28K82M6j35k26J16N8J70m6j71M3o2Q9o8O2pJ43
-1216A77p5j93J33R1j46KP4j17K8J07L1j66M7M9j12J02Q3jk09N3q2N3MK5K63r6j30J83j70
-1187H%L0r9N0Q2j3j08N4P5j73L9L4n1L0k4j2P7r0%K16J3j55J19Jj51o1k2Q9PQ9K14k34m8
-1154a4Q5O6q0mn8p7J8O9j8m7JJ51j32o4k9R6J05J19m3j2o2j00l5O1R3Mj07j03N2J06L2l0
-1122D3m6J3qo9K2j1o4R7r6J45L8n3j26O3J14MoM6j17j04J06J17k0m2K8nO1n0p6m8k0P3J32
-1089A41K6kj95l2rK7K2Q9J41k62J13j62N6j6j7k2L2J03k9q1J64L1j98M7M0l1l7R9l8r3J05
-1058A2O4j34j3N3J9%R5K6j2q9K7j35Q8j0n2K6J53R8j60j57R1o3K14j44o0K4p2M8j9K8p5L7
-1026i2O6Q3J13o1j66PMN6L6J2n5L2K7j60J48o4o8M9O2O2r4%P0p0n3L7K4ln5R3L2J13k21J13
-992G7K4p0K0j12N0L1j19J64Q1k10R6p2J8Lj05J05J12pj82R2OPR2r8p8%N4l4P4k0o3K8J6o5
-958h5J90J52j60k32J19J2R3N9%r6P8J23m6k70J06K15M5j66k63J34K8n1O8N4Pj43m4OR6M2
-928G1ok13N0N2J13k5j48J69L1j3k5p0r3N8O1j47J17mk1q2L2O9P5r9L1L2k5k5K4K6kl6L5j18
-894a06K34O0k46J36J2j65npk3O8O1m7Ln3j6J34Q5n9j70J50M6q6M9j30L9q5L1j1K4KQJ06M
-861D3N5j46p0J58M0j79K01K3q4j56K09R5J0k4q5j66o6J81p3m0j1k6R0M2J4m0q2N2L5l5J53
-830A18j64j8P3J86j3k68J22L7j02r8J10Q1L1l4j89J11k0j18K8L2L4N4L2N4o2m2o7K00r5j35
-800a22M5J69J35j46j11J89p8r3l4J8N0J35O1m9j61o2P1K0n4l8o9P5R1m2o0J18n6q9K6L6l
-769b8K42j6o9j05o5J73Ro5O8n3k8o7M5J1N7l9j49O7KJ49M1j08j19O5j08N6j3J53K9j13m8
-738b6J6JK6Q0k9j54J75j23P1m1n4O3pJ9Q1o6O0M2j12Q4j03r6jJ20r1M7k1M4q7k8k1L24j18
-705G5j90R2p0J15N5o2N4q2j06J22N2j66J70P1p5Kk4j69P4k8k7N1Q2K3nK5L6l4jp3P0O3q4
-672C6j01N3l5m6J03M7j27L0M0O2n4OK4p7m3J24q5J53R9j78J60k21M2l9J1k8O0l2m3PQ0J72
-640B00Pj23j25J8o9k0J70P5k23L11j19rM8K4j97Q1j27K43r8j58J15J66j18o2p3J55l0l8J03
-611A27j62K4o8O5M7j03M6K5p9J04p9QM5m3QJ40j0j10oo2J80Q4j16j62K9J10L6j48J17mp1
-580b8M3j38JK6M7k1N2O3O5po4L5n3o4k7M1J0L4M6J63k71Q2J52p7r6j65Q1K80Q3k30p8p3P8
-547a0Om1M7J74m3M6Nj74K3L1p2O6J06k14P6L1q2m6l0l8l0J76M9j5M4nL9j89N8j8J00r6J17
-514I1j53J05K2j25N3n6Q2J24j57r1J09K7K5j08p8J56O9m4M4j1O9m1k02j7L9O3qmj3l3R3P9
-482A09j27k6j6j9J79Q9j13l7P9k07P5Q6k7P4p6q0l3Q4ko7m7Q2N2J3p9n2O3M2rq4J4L0R0l8
-448B2m5j4j9k4K38n8Mm7j55N1k6L3M7q7J37Q5k12n5j0O2J0oJ7J7N7P1q7p9N7O0n2L58j0k76
-414F4j65M6R0m9j36R9o2JJ07J4k9J3L7M6q8O3J63j96q2QL2m2m8K09Q7q0k12P3l3N7O6M5k
-381I6j68K4M1n6j0P8j5J05K3j9o6j53J48j30K6L1R9r9m9M2J43m6m6j2k6Q0J25lj99k8J14
-350E0m9m4P8L5j75J14Mk5N0mJ4r9J84j24M8q6o8j1N0O8n1M5l9M5J1m7l5J27r5l6J38j19%
-317d6MJ8P3l0L7P1L5l7j06l6Q4J88j62j58n3m0J70n6NJ27Q7q6j59N7M4m9j0n1J26j15O6l5
-285c7l2O9kl0J24nj27o9Q6m8l4K10L6j64j00Q5O0j35K4M6L9On0J42p9j13K21Nj64J4J15q3
-253A0j2j4p9J59O0N0R1l35J18p0Q8j0j88K21P1n9k3Kk9m7o0L1Q4M9l0r4LP5j82J47p7J14
-221F4j53L7PN5j6o3P8k4n7NM6j8O6J1m6JL20pl25l4%K3P3J50n8j35m9P4m0q1N1J4n6J28p8
-186c7Q1L6j00o3J17n7L9L8j06J7J65j32n3L4J4L2L7q9Q6R7lq7Lo1K1q4P6J67j03M6J08j08
-154A31k03jK0N3Q8L9j39r4O2K0J03k3M0M3L9q4j37O9p9O6o6J44m6j05J27r8n0N2L0O4q1Q
-122hJ96M0rj50o9R1j42J00p7L4Q5J1j89k8rQ6J40%j45L0M2J9P3J7r6M5p2j19Q8k6P5j9r0
-89g6K7N4j0%j6P9LL7np7p9Q7R1p9j00M6J1j7O3P3n5p9M1r0O2J3l7kJ10j20K22K3k34p7J53
-54D2m2m1L3J01QL8q6j15J38p8m9J55L6j74j9nJ5p6N3K1J46K17lj05r4j00o6PMO6j42R4j1
-21c2K7R8j34K3K6k8K9j38J66J7r5q7J43K01m3j38j09P9Q6Mj37q6Q1N3K8j24J59r3O0N3j20
9c1m8n2P6N5k5q6P0L6r1R1j0k3K0J2K9N3K0J8n1q3L8J02l7
32H3
##PAGE=	F1=23429.793459895070555
##FIRST=	24596.97802734375,	7686.668670654296875,	0.37693172693252563477
##DATATABLE=	(F2++(Y..Y)), PROFILE
-2014C2k9k6M4N6q2k9qO6k2m6R0p1q7J57R3j19p7J3K5K5r5J56q0j8N4L6j26M6P2k2j19MK6
-1981f1J2nO0j26P5K9O6K18p3j38J11j1k09mj5O7J10n6k0J7O7L5j31j22J8O2k2M2J67q7j50
-1950g4J6J0j2o1R7L2O3J5k14J39j69N7J3J75q2r3Q5J22Rm2n1J13pj27j14k2J56m8n3Q0Q8
-1919A01p4l7J28J8j63m7J93Nk45K40j12J8k0M2L1m2r5K1m3J01M8p4M2L5J2r1j68J82M3j81
-1889a32L5Q4O4Q7j8q2l3r9N9K6j6K30q5m5Kp7q7J0J18p4l4m4J16k9n8nP7J19j41j5j0J03
-1857D6k9o6J03O2j85n4N1J9J78J93m3k31j16L7J04L4K3r1l5N5l1lJ61m3j43p2P1J57M4k2
-1827A74p1o9j24J02rno3jN1j6k3m8J02J24k04L2qLM8O2J54p5k25L85l8j43p1q2k1J41P5p6
-1795H1j78J8N9Lk4M4N0p4j6N3KJ59P2k43nn5J61k10NJ09n1j9J20o4j05l1Q7K5p2OK5L2Rk3
-1761e0nl7N9J08m6o9J23j1l3j01n7Q5L2r5j1J7O4n1O0J55M7kJ1j23p0m1Qm3Q9K5p7qK8Q3
-1727F4%j89J90J6R5j67M5j40M7j2RJ7J2o6J45r2j56N2N0J69K5j77nJ4J31M7j79J40j3r0k7
-1696d5J5j1P1O7j55L6qj06N7J00n5ln2M0jKoN4K1KJ4j3l7J10j05j21n1M5j3KJ98J28q6j12
-1662a8k6m2P3M4l1j3O2P1lk1J6n1n1n4l7M5k7P2J2r6l5N9q7L8J18L2K4J4J07lj88o3k7M9
-1628c7J52j09oQ2m4K7PO8j76M%K7Q0j11j3J50P9Kj55P4Q6j38q7J7M6k9m6k1J04J01m2p8p1
-1595e7o4M1Q1J09K1q4j02J9J4L9oM8K4p7N7j7j29m2L9J63O8j58J1K7Qm6j02M5J13J7q7l0
-1563e7n4J9J24l4JJ3L2j7l1P9j51N4O9N5j6p8K6p5M7O0o4N0l2J88K9k30Q3J66n3o2j18M5
-1531F8O7nj20j02O9j7m8J7Q9J85q4j18m5k3l2L5q3O8K10K1k3p6p0j20rJ98Q0j76J24%o9M6
-1499E7j19Q0J7m5J71n9j46k3l4N8P8jp6q0J40M6j15J15J76m9j32L0M0j99K7j8O1l6k6M1o
-1468b7N0K9opo7n9Mj4M7O6K8N7M4p1o1K5J1k8K9J15j43n8L0j10J17l8J70K21k71j08K0r1
-1436i6M4J15q8M7N0k9k2ono4K7m1m3l9J05Nj6R8p5L3nO0p2o0k4KL0L6J22j69j6L3m6J09J29
-1401A29r1j49N1R9p2qJ03mp0L1J9m0m0ML8j02K9J49r7j02N5Q5K0q0J4J0J49Q6m2r3j35oK4
-1368c6Pj2K3j5o5J25K2o6L3m6j3l2J14J43k47J10l2j04k5J61N3k7j02L42k43j37O5N8%JL
-1337E8lo4Ll0o8N4Q7j19jJ52j14m1K3K3K9o9Q2K6q1L2O4p8J13lj47J7L0j2J25K73j19j81
-1305F1m5P2k6m6J76r3k30O5J14L6k7R8j77J05l9L4J28k2n5k1j21j11J70j04Jk8J61J30j56
-1276E0j84Q9NJ37J36q5j85J8Q2J2j27L8O3J41j51j96J41K5r8J37K8m7l7l4L5N1q7Q4M1p0
-1246A2q2N5Om8J44p0r2Q9J6qo5M3J9j30K89K9r6k08O8J15J06o7j43Q8n7M4q7L0J7J79l5j67
-1214fm6J21q7k2Q1j14L1J23L1j74R7J5r8J33K7j4j98N9q6J07p9N4L18j19j56J57j65L0L6
-1185E6q7J0J04Qj09qR2j39JJ02m1j7l7K4Q4o7K8J41k4j49R5L2j01r3l6Q7PQ4K09k58j6J24
-1153A06J4j33l5j2n3O2N9mo0qJ34j45l7j4N6J17J30n0n3m0o5m6L2O3J6q5j3M2P3J9o1p4O8
-1120CKo0M2n1r0J14j3J15M1p7j76O8J24L1l0J9j04n8Q5Q4j8l4L2j3J0l8J1j7LO2R1Rk0k02
-1086e5K1l6O3K3O6J31k62J15j43O6l5m0l3K5J49l6j07K02Pk11O9N9k6o4N3k2p0Q6P5j01j5
-1055d6l6O0J0Q2K6kj13J9r8J48N1j27k1J67J04j71j18N2n5J89j21q2Pm5%P0Rm3L4L1J15R3
-1023A89r9j36l7M0P9j7N5m5oO2j45Q4l7n1M4M7N4j36N4P5n7n8j3J04k9q0Q7N5Q1k20R9j3
-991C0l5M5r3L0L7j02J48P9j85O7m4m2on1J46R1m7j69R9nL6J32j07j76O7K1LR6q3m7J9Po5
-958a04K36J56k17j95M8Q2O0P1k7r4J04J62j6k90P8J91K9j66k39J67m9j0P8N3k5j31k2M1Q7
-929E8l4L3j91L5P7J06l7j50J67J9Rj5o8q5J2R0j43P7K5k5n9M1J4M3r2O6O3J1l8j2N7mn6p
-895a3j04K61M9k75J65j3j65N1lJ8M1M3l4Lr9j5J02N9k9j24K26mj89O3j30R7j38P6RK8j7L3
-863b8O4l6P3q1j49K12K0k21K44k4o8j07K39R7l1m0m1j55q7K11o0j43K2qR2L0j6l3r9Q0M0
-832ck3J30j64N1n1J83mj82J21K5j10q8Q7J32K9r9j88R0pq7P0n9R4M4J4N9k5n3o4J77j05j19
-800a25Q1J95R8j95pJ77j32j25JQK0J08J05n9j66r0J35K5n9l0n0J03M3r2n6J14k7n2l6N6l5
-769f7K25l7j2p7o4J57Jk4O2q5l8j8j8k7R4L0j71P3m6J43R6n7j75Q8j88Q5rJ56O6j34o9O9
-737B9l9J0O8m5j36J83q4Q8o6q0N9j4lJ03j06J29R1j77L8r0l9l3R7o4N2oN2p2nr7K73o4j46
-704i4Nk2J82O8o7m4q1p6J30M4j46J58Q7o9m3m5j49Q4J4j1J2Q5nj6J2L7K0J5p3M7Q9l1j08
-671IJ2l2j09J09N2j17j0M1R3k0n1J6p7k9J14o0J40J15j27J51k42K1k6k5L1O3j3j25N5L9J60
-640A58Or4r2K1o5m9J28M2j65L19j16L5M1Ok60P0r1K86r3j13M6J97j34l8n9Q9j1j06R5j08
-610e5M9r4P3N7p4M4N3p7P7j15O8rl4k1J71kj28m3l3J80P4q1j86j5J64L7j71J82l1q7O4j44
-578a07j3K1L4nP1P2O1ln7M4m6p8r4R1m8P8O4J17k65O8J62l3j04j75P6K89Q4k48p7j9Q3o2
-546a9o4J10J87p6L3J1j46K9j5p3P6O7j85O6J2o5m2j3KmJ46K6K3L8l1J6k10R6k8J07j24J20
-514G0j00R7Rr3K7o8P4J17j11j38J32K7Qj00p7J88P6n2oM5N0l2j56r8lR2J2Lm1n4O8N8r4P
-480f3%k1J67P7j00r3M4j56J14P6L7L8q6r8J5J02Ko4q7Q1M7np1m4M9M6L4o5mlJ34p2j4j8n6
-445e7n4K55l2L7n6j85Pj6N3M3o3J05J30j65q8k7L2J3K1mK1Q1N5j18k6kP4k6L72n2k99j67
-413a38J42O8r2j07J08j12M4J00M1q2L7L5N0n2mJ54j60m9j5K3q2L0K16N8j05j82jj1P0N3R2
-382A29j7j93jK3k5J1Q1k6J16NJ3q8j39J14q5N3n4J04p6k4O2J06l4n3m8jM2J16%j98N8J16
-350H7p4m2Q3J7j97O3L8J2K0nK9o7J04o3K8j17J3J0KN9l5L4o9N9lm4j2J03n5k2J16j36K5L4
-316eJ0O2p2N7J03On0r6k4Q4J56j66j39n2l0R7n6K8J53J48r2j92J6O5J2jj14J15j41J21l7
-285c4j0K7km3J08K2j25j5J03q1m6K19M0j88r6J31M9j55k9M6O5O5m8R4r9j10K35J2j39MO0
-254F0q7K2L5r6N3J32P4Q1l18N6l3J27l7j90K63Op9J7l0j8k1o8O4N9L3om6l0Oj38J71j51J46
-221E7j17M6l5P3k8o9P7j1r6K7N7M1RK0m3j9L19l2l30L4l3L0R5J44q3j60q2R7l0n4N9J6j26
-188a47J52r1J42L4r0j05J24o0O2N5j51O4J51k03m7J00O4O3Jj10M2R1nr8L7n5lq0P3K06o2
-157A54k1J19r9j59m8k2L7N7Q8j08n8L6j4Q0j0R8N8J8p6j25J9j29P9o4J93m4r0Q4q6n5N0J0
-125b8Q7r8j0J69K4Rj20n3O5j21J05m8J2O0K6j21o6J8K6J16J7j30O3K5L7P4j3j60M6l4j02
-94a25J20k6M6J6r9QM0L8J5j9N8k7JRo1q9Q4R8m9j00J7J5N6M7J2p0k5J8o7Q8J0o4o5R1q0J41
-58F2R2k07n4J52k6p1J8J27K0Jp1q4J42j09n2J69L2j83k8K0J0q0L8K9J32K31j6j07j20p6k0
-27b9MnQ3j78Q8K8J9P0j24KM7nN3j41R6N1r0m8RK36J4j17j09M2L5Mo7j30J26O0J1j64J80o2
6a1L2J09j02o8m2Q2Po8o6K6N2j4J16j7n5J1lJJ7K0R1j3j07j4R3k9
32D8
##PAGE=	F1=23405.477114739889657
##FIRST=	24596.97802734375,	7686.668670654296875,	0.21011856198310852051
##DATATABLE=	(F2++(Y..Y)), PROFILE
-2014A8J3k2m9Q2m3JJ0J7m2n9J16r8JJ37P2j38o0L1L3nj30J48q3J3M5M5p8NJ08Jp4j14M2L7
-1980b0k0P1j10LM5J07J73q1r3J30Jk35l7k1P8J22n8K5L4M4O5o2j78j04Q3nqJ65q6r1K1m3
-1948h5m0N0Q1MN0j0j53J08j53N9k2J34m6p4J02J34k3n3j5J50J0j44j51J1J35o2q0P2O3o5
-1918a3m6J46Qj51k2K26Qk80K50j06j4J0N3lo5l2l1l4P2P4k4K9L3Oj06p8J1Q1j22L2P9O5N7
-1885A13k4q4j0q6R4Rj8K92p4r1pm1r0m4Q7m0k6n6J26m7o9k3Q0J14j13lm2J26j4p0J06K2j73
-1852g6j0M4j8J64J97k9k24j28P3J30J0m4r3O4N0n2l8R9k9j28o6J17J68Pk6n2o7j11P2LL1
-1821C8n3j3MK1p2m2J17J59j91m1M2NM0L1J61m1k27L07l1j17m3q6M8J46M3j12j44o4R1K4j1
-1790a1K1J0o9lK2JJ77R2k23K1j25J44j88K4J56n9p2J02o8m1j7L8K6o7%%K4K6J9jn4R9J01
-1757A05n6q4J06l2J9r0l9Q3K3r6q7O6O2k3K9J86J5k8m7p5Rp3j4l8P6M0p2mkQ6K4j78K18j1
-1723I8O1r6K0j41nK8k3O2nj18J59n7j39O4LJ15K6j27K6J4O7M9p2J11j4r3m3Kl3J04Q2j69
-1691d4kkp2N8O0j06Q8n1O5j1L6k5lk4M3ono3Q0q4o6k5P8J4r6K68Q5j12j36J6o9O7N5k1j0
-1656b0N4M8j4PM6o5p2o9m2L4P8L1k9m1q2N8m4j0J27L0L0L8J33ok43l5ON7J00j18nJ28%Mk9
-1621H5J9j62j8J5Q4L7j76J9J81J13J3j66N0P8j17p7K3M2j7l9%OJ67o6j08n2l7P0R1Q5k9r5
-1589A9q3rL6L5J3P1Jj01N1J6j36Mj4R5P7r9K7j2J5oj25R4R4jq1n9N5j72J65M1K4j5K0j6l2
-1554hM1j09J18J08K2j13l7K8n4M9J9q8Q3l6J39L1j77J21J38r4p7q9Q7L6j9r2j30J03o7%L0
-1523c7K8K29j02j45jk9m1N1r3N6K23J5n2q2n2q9jK08P2j71O0Pm7P8q8p2M9K0J29q4m7m5o7
-1490a20J11N8kn5j43J62N7j53J33J67n9j32k3O3j42N6J9J0n6JQnK2J7L4M4p5j2J0p5L6P6
-1458C2L7N2J9p2o0M7L3n3K2J53j41j65L8k6P2m2J91K38k77j78O5k5K6O6j10P2O3mm9k4qm8
-1426e6J8k7m4n6P9J9N5N3o4J0l9R8l2pn7l9J6L0J36j61LL4m3O2J52q8j31J0J16p5q3M9J7
-1393d5j6O0K2L3Oo0jj29P9J47j00p4M2J1j0K4N7pQ2O7k8r1j55M7P4K2o3J1m1p9J53L5p2J9
-1359B0n2l2k5J26J35k25R1n1r3M5J19Kl6j6L18k53j30O7L9mPL6J1r5o1j4NM8Oq9K4J43j41
-1326g5k6k4K0K0n6R5M0o8rR1m7J13J2j36L8J8m4J01K91j09j71m9N7K4r0J31r3j94O3R4L9
-1295E6k6J34j41K9n4R3J18o8k3J7q8j39R9j04L5%J27J29j39j86J06k2J10J42p8j73k2J31
-1267F3Qj54O1P4J36j12k03J05M6q1R9Kn5n8P7N1k9q8R1O1n8n1L5l8l8R9n6r4J24L5k0p3M4
-1234CJ3j14K67jm1j52K1J24L2q3q4J26n7Pp4j4L3J89mj28k13J66l4m7Q6j09M7J14K1j56J43
-1203H1pj04J72m3l9j76P5p0J15j07M7L44j15j89J28j44M6M5o5l4J27K2r9p0R2q9k9J54l1
-1174C7p0m4P0P3m3O1Q6o2j43M9P1l4j27n2R6NM0K09k28k5J45l4j88l9P5o3R7M6K4r1lR9j41
-1141a04lJ8KJ04J35n0r0k7k9n0K9K2J6n9O0L4K9K1q7r0R8%m0P1q1l6J50qL6M7q9j46O6P8
-1107B7N1o6Mp4qN5N3k3n8K5Ll5j9R2K0K6M5L8Mk7j81M6p4R1K0N1J17k38R2j12N8m7m2j0j2
-1072a08J80m8p7J96k7k29J10O2k0q5J4J5n4N0Q2o5%q0N2j4M6M3L2j16mm8J76Q6j59p8J71
-1041A03J10j71p5qJ8J22q1j00j1j2kR1k4j8L4mJ73O1j25j16p7P8J00o3P2j5l4P0j24J4Lm2
-1009e3M9PN3j65J03O7k5n2l3J11m0q3O6N4P5k03O8m7J3O8o5j8L7q5J48O9j56O3k9r5K3l9
-977a14J87O0q6j14N6j5P9J48j15k10P5j9N4J11j28k7nL0q1K40J51k50j19oJ42QN6n6o1J12
-947A03J73Rk68L8J82pj73j37J42j34P1Q6J6n8j19J0M3P0p6J17j81N0N4P9m8j31J47L5J8k3
-917H8p1p0k6J16j34L5M7k2l7N5m6qpO5N7L4l7l1N7Kn2n2m9K04M6k73J90j9j12L4kN1J3K5
-883G1j2Pr6m8M3K7J3m3K75m3k94O5r2R9n5M2k6M4j8K9J9o2Q4j3r5J52j7j88K33p1n5n3K64
-850A86R4p1n3rj58r8K22l0j89J9J1Q1Ml4j4r7P3L8J5R3j44J16j36J14Np7J02K1r9p7P9J39
-818A26J1j26j47K5Qm1R7o2O5L1J1O1Pq3m8J42j06p6J02K14O2k17P0J32j68j40J9j5L1J00
-788H5R7q6r3p0J01K3n3k1k9J28j6j41J9P2k1j7r6Q2m6J68o8N8o1k3J39l4LO1r2l9kp6l5J15
-754C2P4j62Q5p0R5J37j2k12J06j58J4j7J56J09j12j38J33o4k2N6l2r5J63m4P1q3q8M5k1j9
-724g3J11j36K23J20k23j8l1k6l9ORL2L6K3o0Qo2J66o2q5qL7J57Q5o7j26r1J7N8L1r8J60O8
-691A42o0p1q6n4L7M5K0l8P9j7k1j0L1O6L6p3K9J00J6n7l6n6j06O6M5q9o6N7J13pj22L9o3
-658a11P0K0l4R2J37q9J34k10k3K8j4J2O0Lk14R9K4J43rp0m7L2o0n9L3K4o4K39r3R1L0j1k78
-625a15O6KK28p6r1K3K09j43l1k4M8Nj31K2n2L3q7P8N3m5M8O9o5O9j17N3l3j5l3J70jj37p3
-592i3nJ46P2j0j50o4J52J1j57K22m6j14P9j32k2J5L7j2O4R7N8j0n8O1k6j00j41J17q4J28
-562C5O9M7k48J03J52Pj08j81N0K69R2k48q4O3P1r2o6J14J79j04L7J7j17L4m6o6N6M2j41L8
-532b6pl8nlpK9J05K7M5K0l7Oj85Q0m1J03j06R3n2P8J0m9j9p7Q1P3l9j38J06K1j0q5o2K03
-498I4P6n5n9Q3M0k9j06r3n9O8L2Mn9m3K8Rp3Q8J6m7J44O4q6j29J7l7O1N4J19K3j21j08R4
-465A0R0No7j06L5M5ro6j6K3L6O1m2Qn4J59q4J9k9o5o2K36j2N5n7k03m1JQ1K3m2P1J68j09
-431F2r2n6K2J4K7k6L3P6L0j16M1o5P0RL62r1k91q1J56J6j23n7R7j44N1J06N9j20N3J0O3j1
-399H4p6J47j22Nl7Lj21J18J85L0j23j42n3K2L8N4J31k7k03k3j1MN4Q0n6J13k2N3r6j19P3
-368c7J0L1j27J19n4LQ4N8l1m5q2%K3J18k5j92J53J10o6m2P8pj66MM1J4MJL6oJ9k1j0j15O2
-333e8N1l7L2k4J9q6Q4l3l0K2N0k1lR5j36M9N9OL1j07P3J40j0o8r7j3R8J01j53r8n1k7L2K2
-299h8m0J92J90j18k14j5R0P4Lj77J21q0Q1n1J7j1Jp0Q2M1r3J4J12j10k0J93M6j91o0J44L7
-268A00j63m1mQ8J07l7M0j17q0K15J6j05j1J1n2L8N8o7q2J85R5P5k82j6J3J27n7j25K60o0
-238A29r8L5n0kJ0l6R0OJJ3J3l3p4p7J60j82J18l5L0o9J04m4q4O6Rj22M6M8Q6j1J5n0k0K89
-204B81o5l20J20n8L3J05J42r6j98l2P9m3m0M6K4j15J31r9J62L0p2j26J11n4O2P1j57Q0J17
-175A19k00N4K8R7Q8k8j29L3P9j4j07O3n2j4o4M4K23mn9Q4j06j12o4m3K6J6J35n1o0Pm3N1
-143cKJ47O9Qo2j42l8j33J56o0J59k6o5K8p8m0L5j1R0q7k5J33QOp5l5K6p4J22j4k2J3M2l9
-109A5o0j8k1R4K3r3P3K5P8M2m7j82J9k4k1J16l2J5M6j00KJ4N6L2k3M1m9k1K3o0o0N6R1k2
-75B8q9k7L1J52Qm8q0N8j3o5J14J4o6j65Q8k1M0J52j88j5J25jr3J2J42M4j1r2n8J41j45J1
-43a7J47J5j71n8N1Nj12M3M7R6K25j3r3j40l0J2p%O2j45P4L2j3N0r2k6O7J0Q5j37J4Q2q2O
-9a3j50K63N6q3q0J6k5J6j1j36J26O1j4j53J85l8pJ53r1o1n2O1k9n5Op6N0N8J35rr2mk6k1
24d0pK5J58J4j41n0Q5k8
32A6
##PAGE=	F1=23381.16076958470876
##FIRST=	24596.97802734375,	7686.668670654296875,	-0.068581722676753997803
##DATATABLE=	(F2++(Y..Y)), PROFILE
-2014eN8Oj44P4oM4M3m5o0k7J17j39O1J29N3j45n8M9L6m1j41J28q3N0L4N0k9l7J39L3l1j01
-1982A2j5K6k8M5o4o2L4J26J35p6m2J44nk45n1l2Q2J23o7P0N6J3R5Jk18j58O4pk5J35p9l5
-1950d8J4m8l6R5M2k9L6k5p7P6j44P0o6Q1J4m6J05J38n9n4L1J63L0j69j90O2Q3q2r2O7Q5k2
-1918Er6J31qj14lK30J5k82K29p9l7L0N9l7j02P3p6m0K3J01L5K3K1j5q6j0j27Q8o7L2O2N1
-1886B9J4Mo1rn5J19Qo3L41k9j20n3mr1r3N1Oj6p0J35o5m7n2O0R6o3jo7J54Lo7P5nj34M0L0
-1850@o5J43J83j6k06j24R0J50Qr4j39J54N5o6l6J3k6j06l8J47J46k3k8k6o5q0N8KM6l8%m0
-1818b1N0j33%J04J77j70p4N9QJ9mJ53J4j73J96l9r8j7q1Q5J40J7j28j07m5O8J3kkk5m4Nk8
-1785h3K4J49Q9j54M4j80J03j31M7J55m9j21R2o6N1j0l3J9l3j0J0O0l9L4j6m3J22P1n4q9O8
-1754B7l9Q1m5m6O0Qp3q0M2Q2Jl3K01j1m5r3j4O6q8m3k1N4L8r4J1lQ1M6j73K41k6Rk0J6j45
-1719b8o7N7l3R9l2j20J50l3j22N7oL0L1m7L3L7k4O2J6O5k1p7k3j2l6Q1J09j54l8k4n5P5J8
-1686c2o2J09p6Q2j6O5m2m8n3J38k7m0o8on1pkJ19J7j13K56M1j11j44K9p2L2N9k5J3L8J7k6
-1653fQ6M3r1r8o3M9K5Q2l5l6K5j33O5k4l0J17M3nN6J61Jk89j7O2M3L7j21J1J61K4j6n1j2
-1620F4j39l8J7J26J3j62J1J61J49K1j63MO2r2m9J5M5K0k8K7r3K00q4j38l0KQ3R5O4r1j00
-1589b8l9k2M1J3M2Q7l5j16M6M9j23N7p8K9Q1j1K7p4K2N4j19R7P1k4p0q2J72j50l8J61M2m5
-1557C7oJl5Oj2J34J17ok08mL5k8L8j6j00J26l7P4K9j19J44J00j29r0n0J12lk8n1j43J32j08
-1525h8M1N9n4K45j09j53M1m7l2M5p6M5K09Po3q4m5n5JK16P9j60pMk3J21n9j37J5N3Q2j01
-1493c0M1m1r4J54K2j3l4j28J40P2j62R4J65p3j35q2J07p6M7M8j8n6J6m0J4n%O7Q7o5L1K3
-1461G6j18QQ1L0L5%n2n8N9O8m9j5J78j21k77P8M7on5K20K34k62k37J29K4L4rj29P3Q2L9p7
-1429C0m7k0m0L3j7n2qJM0R9Rm2mq9J23K3O8p2o9l7L9J27j47rM0k3N4J44j10q9l1J05n7j41
-1395a69k2M1L0J00K8R7M5j02o8j38J40J24r7m7K6n4l7J43P0k4J4M5j9q3j70J02J15K7j03
-1366A4pm6n0J25M0p6Pm0o2j2J37R5j74P8n7q4Q9P8k8n1O5K70k50j17N6K5MK5O9Oj10j05j5
-1333a01P8M5p7k8J7J29j62mn7J5L6o0Q2L8n6pR0j8J10K7j36N3J4o8Q3K90q9j70n6N4P3j23
-1301B2P1r6j33O2O5L3l4J46q7j6p9J35J18j14pP3o5j64K5r0P5K6P3J23j16j62J32n7P0J24
-1271A53p1j51l8J66J4k00R1P2J24n6j77N4M8n9O4k8o4l2J41N7r8q7R5P4l5j0K3r1l6L3Jp4
-1239i7R6N6j7n9M7k3p1K21m3J7j06rJ13l9r3mJ46n6k5l0m7K5J73J8q2k20R8qm4Q3j17Q1R2
-1206G6jj29J71rj27K09j13p3j41R1l6Q1p9K7L21r3k16R7j16O0M5m0o7J49K7q1q8M6l9l1J63
-1175H4j2j07l8R1M2k1Q1N7p6j14LP4K3j49o9J03Rj2K13j58p2J50m2j89J8M5n6R4M0O5j41
-1144f4J6O1j22%K7j9Q6J41l4j22k7qm4M4k2Km0J10L8k7M9j10k6M4j8k1J00p5M4J70m5n5N2
-1111A05q6r7P6J7N8j03nl4K9L2L4k0r0J5K8l8nJ11N5M5K2j7J1k8j26L7j15J04J0M7J19j82
-1079IK8p9L6m2k9K8o4J87n1o6K02n4k53J59N1j1r0lO1o5J5Q6l6J0o8On9pP1Q0j00l6RJ81
-1045A06Q7j63j34J76J13j52m0q1J27N6n3r7lm3L1P8o3LL3k8K39J6j33r3n5N3J17q7N3J7m1
-1014C9N4r9n3M6l8O7n5N9j66J30M2J2l9l3P8l5o2L5J8Q4j52J9p9O9R8l6o4Po9J63O1j42Q4
-981D3k9p5N8r9K12L0j15o0J5l8J27J49j28k03N2n8J18J11j49j0k7P9r2J74J33k44j3l5J42
-952F8k9K2p5nR5J61L1k19mJ85n0j86k0J03k08J52J05l3r5j00M0J6M9n5J93j87N9L0M1m4j21
-921h1J38P0Mm2p8n7l7J23j16NM6j5j7P2q6o0Q9M7L1M0k5m0L1J5l0q0k1J41N0k44J94j6o9
-888a8J3mP5j8J0J9J7p6p9l7RN3M6L05p7l48J7K3L8K2mp4O6j1Oj9o4Q3M1j9R5p1j01J80j02
-853dm2oK78Q1j04n7J3j69j07K13J0j60j4J6P0k6m8J5n7jL6O2N0j00J59j52j9J6K2P3K0p6
-821ho6P9J08oj08j02m6L0j3J18m7J8K1K2O3L8j26k7J02q7l2J09K16K0j99J05O9j83j29J2
-791d9m7R1J02N0j19L0q2M9K4l7j9oJ33p6j68J33K3m9J0j37J14j6P0j05J33q1L7J22o8OO5
-760A33q2l1Jj22J6R0R1j36Q5o6K4J57K3k31J20o5o1p6J51J59n4k48J93p3o4N4Mo8J51k0M6
-729A01j00q6L1k0l4J02p4K32J28k38n0L6m9k7n4P1j6O2k0n2J2k2J34j20k8M3K5J25J06o6
-699A52j69o0N7l8K4k4J50K6m5o1j42M4j0N4N4q8N9j4k1l3L0J01M7p5L0R1M3Lo3p4q2K2L0
-666A8n4m2K3Q3j1j75J06m5J11l4j5K2J49o0J10j50o3R3J3m4M6J8k23P0L4J25k7n6k2O1m0
-635B1p6q3O4J3R9n1J54J9k5k48N0N3J72n4q8M3J98j46l9J5M0J0j18q1k9Nm9R0L4j9N4P3m6
-602E5O2j10J0k6Rk0J32mj36o6k0J13O1O5j14p5J10k7j17K37m7j40P3j08k3J4N1k8K4J34N9
-571A48k6o4Q3nj21j34R0q8J70P0l5k04J50J24K8j09j77K3K16J05k36q4J39N5q3o0O8J51j18
-542G6O0J9r2M4n3o6J7L6j10K0k7MK2k4j7N1O7N1M9kj8lj49O0n5P9o2N7k7O4L4lo4j00J18
-507E6j4L8j21P4J2k6o7l6K05O5n7j09R4L6j9o3p8n5K4K9Jo2k6Ol2l1J28K0p3J14M1p1o4o
-473f7j1L8lJ87L7j60q5J37P0Lp1j11l8N0Jn9J2nJ7N8k0N3j14J66p5M0l7m0n8J90kN5m1j90
-439g3j00P7N2j4k3M4J88n7p6q4K8J3J1j8L2M0Kp0Q4r6M0M3L27j20k59j1J80n2j19j9P5j44
-407i9J8J24O2j47O1k2P8K3j35J54j04O4m5k3j46J85J30Kj35q5o2M4l5O2J62m5j83l8LL9N5
-376c8P3r3Q3n3Q6q4r9K9J09oj62J25l5L2J05Rl9k4r3l1N1J16q4j00J58P9l5l3P1l1j26jK
-343c9k6mJ7M1O0j6k1o4mj0J01m9qk4Nn6R0p7j6M5pNJ9O3j11O7P9Mj2j09O2J75pr1r1k8J29
-306I2M0j32m9m2n0O9N1r4J96J90j54k08rP6J27Jk15J45l1K0o0M5l8Or0M3L8m2J6J04j19L1
-274d3J43N2j67k2J42L0j63j6m3O1J26k9oj27k6J64J2o7k8k4rN2O4m3j17J43J14P5k35r6N6
-243b7J05p1l0K34j15j14L5o1K2M0NR6m0l4L0P0j6j33m7J39j56L5O2Lq4J20o3q3M9K9j18N5
-211f3K5J01j9Pm6j4K40j01k62J68o8L7R4J45q7j99N1N2r1o1J1L6m1P0q4J44K7n0j10N2k5
-180f1M1P7j25O8P1j05P6l9J04J11l8j49M2P2k9j07P8n8on2J4K11N6o0K0j30q1m3l6L4j0J33
-148G9J1q7j5p1K8J4J71P3J2m4j77r4j4J77p3R0Kl0l4p5JPk0P4m0n2R4J6l1l5k6j8RJ21Rm6
-112Fm0N2L4o2m3m4P4J1l9O0M5J22j2q1j62pn2Q2J00n1mP0r7MmL5L4k1L4o0k1K9p3pK3P2Q
-75A5n4r0P4K19m7q4n6R2l9o4J31K8m8j92KO6p0J85j72K5Q1K2j06K6J36O0%j21m9J37j74J09
-43D2J22j8j58r3Q1Mj34N0N3N5J97Oo7j52L1K3k3J5J3r4Q9Nn7L8l8n4O8K2J24j32p3J00o3
-10a8N8j69J51O6l8k4Rq4M1J5j45J10O8l2j23J92j6p4J84q2m0p6L2n7J9M9q7k4Q8J56J2j20
21D1j8n8l8k9N6K05J6j76n4P1l9
32b3
##PAGE=	F1=23356.844424429527862
##FIRST=	24596.97802734375,	7686.668670654296875,	-0.36006298661231994629
##DATATABLE=	(F2++(Y..Y)), PROFILE
-2014c1R2L6j70PJ9R0Q0j00n4J5Q9j72Q1J29M1j45o6O6K6p0p5M6o1P3J6N9J5p9J56O2Po8o1
-1981E3lk8J1mr1j4J19J08n5QJ52l0k47l9m7R3J10q7J11P6k0J14M9k35j72L7k0j4R6o4nPp
-1948c8j2O9mo0K8l0KL6j27P6q3N0L8l1J11J36r3n0O6J57N1j85k28J10K0r3k5NJ25J6j28P5
-1916a6k4o1PK03K8k43J66m5l2L8N2o2j18J64j07l3l7J12Q6K6lm9k5K7j26k0k0K9M1K3k8P2
-1884B5k4k5l4J20K0j15L59L3j12j24J6q1j31J2M3pm1J27p4j6p7RO7kj4p4J81K3p6K1j5p9
-1852f5R6J3j13J16J65j1j80j12J02J56J9j02k31K13O1o6Rl7o3r7NJ58R7m0l4No8m4O7%L3
-1821E2k2K2o6P5j72K0Q8J75j47p8N4K0j2m1J34Q2j14J05n4q1Nq2R1J20kj25o8PN4rLk3m8
-1788c7%nq0Q2P3M5n2O5j87L0m1L7J25j7j69Q0l5R8j0q5L1j9j7M9Q6r6J5l8jJ16K7m3q5K0
-1754c8l4J41J8n5Qj2l4o6K3J10J9q5J83l3m5j16N5Q4q8n6k0N2K3j52M7L4M2O2j80K61k9n3
-1722F6M4K4j36j17N9j7J14o3p1J15j9j06L4Ln5O9J3K5N6j00Q8N8J4l5m7J5j0j7OJ38j30k8
-1690a0q3o1J10k0L5P9j12R1j8P6m9p2k1J86l8p9m6r2n1K5L5J42J0j08K30or7j21K2m5l1N0
-1658f9k9P1Kk8J7J62jj25j24N9M1L4M2j19M8M0j73P2k0rP5O4m0L6J85J7k96k7J18J6k9j21
-1626a11N6J61K4l7n5j0j01j9nJ07K5j09K0O3J81K6j48n0M5p9r%O5O2k1N8j09J53j04j75J4
-1595h2K4P4R8N2j53j00J1k1M3k4P2R2p2j16M7O9q2R1j33N4P0L1Pj14QJ03j02O8M6n0n1o1
-1563a01K43j04r1J32M9n0k1J5n7k4O2J46J07k4k73kN1kJ5m1r8J75m4JJ6o3J64O2j62q9j0
-1532a8J18m5l0nj39J56j16L2R5j08K14j09j24N7n3j0J5m3L6J70Jn0p5o1j8pK12R5j39n9j0
-1501a8j0J62k1r5n2JM3j07J10j6j20J79j5k8j4j06J34Q0j38M1J52r0j27o1Q7k4J0O0l1k9
-1471d3K6j08O5m2k9J02J10m1O8L5j36l3P6RNrrn4M6J02om5J79j03k88P3N9n3l5K04K00k37
-1439H8j82Q9O0N6p7j23L8R9Q7q9p2k4n0O0k0n2O1J4j3Q4k8j4oj17J02Q0J40q6j02p0M6R6
-1407G5j30j7L4J1Q1J19j61j8n3M7j8j26P2L7q6Q2M3J49Q2j32j48k6J01Q7q6k8J7p6M5J24
-1377A01N3m0m9K7k3o1j68J41J40K1j30k3k9j2Q1L4q0Mrj01M6R9L0r5O3n5p8J05L3l3m4J06
-1345E4K13k40q2L0J5J3M6R5pj13r8j5R7N2j35K1MJ08j67J0k5J9O2o7oK9l1L8M0JJ10L4j48
-1312d3O4J9q6P1K75o7j88n4Q1J05j55Rj02l5N8K1J8n2J36l2l2r4J57J34j39k3J29o1j82q
-1282g6n4Q6M1OJ12q8j09J60p9QP8o9j15J9J40L5k01N8N5J10Oj53J0L7k9L7n6n6N2J15N0j40
-1250a0q9J04P2mL5Rj38l5m7Q6n6L5P2%k6N6o9k5J71q6O7p4l5R9r7r1O9J40n3m7K9o2jJ41
-1216A40L5l4j85J5Kj4P2j33J26O9j8j11J74kj48K29j70j12r9J09QJ9j9J6K54o4k27O4r1Q6
-1186iL1k5p9J69K0n5o4j7j7j5J36J2j02k8P6mrQ7M8o0n9oJ1N5j53n9Q3J5l5K05r3j33J49
-1153G5Pj19j0j9k4O4N0J06k00M6L3j08k3K3k2P4J55nj47j3k5rL5n3k1m4J47N7r3J04j28L2
-1121e5Mm4j3J08k2Q5J75q4j41N1o6m9Q5l1N1j34j2J7N5QK4jl7K0qj1j4N9Q6N5po4K4k4n4
-1086C6J1j47R2qN1J54j10o0n8J0rj3N5j11J69l7q7K19o7k29J61K5Lq2MR3q5j4Q9j3Nn0l0
-1053c3q9nL5J24q3o3N7J83O1j46j52J53J09j16j6j57K32J7m7p9J5j15N9P5r8L9J5l0K81l8
-1023A88j23o2l7L2J31r3RL8l3L0p8r7P6l5Q9j26P3r0Q3%M7k2k9M1k0k7Pn5R5o5k7l5L9J44
-989F8j5q8n7k3J49O9j41R7k8l5P4j56K11Oj30roq3J70J38j39j83K7n6J52R4j47Jl2J20q5
-958c7N3J00j64O3p7J30m7j6q2N2O6J36N1j58m0J89q7j96P4O9j94J41J30p0j36l5K8k3K2L8
-928b0K08j98O4J1Kj9j30J57R6k7n5r0n7qJ00q9JK4k0LR1r2l2P0L1LL6rm7rL0Mp8k5J00N1
-892G7k01J72k2k9jj4Q7m7mN8L0n7r2j16O2M3J13L13j09l35p6J33K3M6n2j31R4mj5l7k4L8
-860g7P0O5M2j30OJ11j19j9K3K77N9j29n2L0j76j15J88N3j03l5KO8l7o1K5k7q7M5J05Rm9J74
-828A36j51j35O5O4M2J8n0n5P1O3j5n9p1q5M8j1J31l6k3J7N3O4O3j49k9O0n7JJ15J88j9j52
-796A02J01Kj78r9nn8J43R6Rj09J18j24J3L2k4k2NJ16j18j01J79j5r2K5j44J35J3J5j28J85
-766G2j61J00R8p8j6O9o3j3Qj07M9M9Q9j17O8n0l7J55M7k29J24L9q3j29R2K00J6l32J99o6
-736gj08O2M5m4J36jK8j22q4K5j1m6P8J2J94J22k27m5P5p5rj6N5n6M2o2m2PJ5J48j51j9P8
-703cJR7J32o5j87LN6j44M8M0J19k4k0k1j38N5l9M9Q4j25J1Kj8m8M6J22L6p7N2P0M4M9p1p6
-669F0n0oJ8k5pk6M0k5p4Q4n2J13n5om6J42l4Q3r0q3J43M1j00K2L4j80MO1J11m3m6l4J03j
-635G6r6o5O7j5n5kK09Ql4j97L4P0J28l5r7Q6J74j47n2M7M7J7r3j55n1k5L5Q4KLN6O9k1M5
-601A17r3m6LM7KP4j5j22l3o0J16J7J09p1q0Q2o3p5K26l3j49L8q2j6K0O6l5k6J63N7m9o7J04
-568A26Mj30q8L1n8J88P3j07j15J50R8K6j15j58J6J35J09k11n8J70M2m7o4QJ01j10R5J8p4
-539E5O1m0p9k0M1j01L3m8L4K6o0qN2L7R4L3k2J8k1j11N9o3K8j3K7k7O4Q2L2q9j44J75j14
-506iR6r5M7Jl5n2j2J92M6n9j37Q1L2Jk8n9l1JMpn2j4KlLQ8J9q2P1Ll9J9mm3N6n6J99O8j77
-467C5m8J42N2qp6j05j15P0K0m9J9k5%K3qJ22j74J56n0N1l6Op5J55kM2mj49q2P5On7%K9J84
-432A24j7m5j08K4J4lJ2Pj4k2J8Q5j02J4O3K70j33k13N0J99j24q4JM6j26j6J37N1j66O3n1
-401d6R0M8j76J84j15J08l4n1j28K01O3k9j43qm3O0j14M7J83p1j26m7O4M3M3O5j12J6r5J11
-371a2n4p0L0J43n8j05P0k0O4J21l5n6Mp7n3Q3R2j54J8J23L4Nj7O5m6r4pk2p2j4K9M7J13p
-337F8l7j16Q5q7J58m8m1m1pLQ2r9l0N2m7J4N5J4o6P2R1Mn7o1PK03J1j12o2q2J55j1j06Kk9
-302f3p7J18N4j24K01J47j86j62J7L1J57pj93J46j7l5m8O7m6Mn8Ol1J5qQ2q7P1Q0N8j16PJ28
-269A31K9j53Ln0J3J15k5l5j21K5J10pl3m2j8%P5O3l4p0L3J32Q0j83j72Q3P0p2O8J90j48j26
-237f9L2n9L6O4M0Q1o9n7M4J14J2j61m6J08j13l5J36l1p5J13q1n3K8L9r7O0JQ8k3Qk5j0J69
-204A69j31j15J16n3M3N5J46n3j49P5N5j44j02l2N6L0J3n4J16K3l5p9l4L8jO9q0M6L0lP2q5
-172BP9J36k6j67N0P7m4r5Q2p5J7n0QJ56J10l7m4j58p9RoM8rQ3O1j25j6j11K3L0J58O6L2k4
-138A61k16l7L6J70r0J9K6J4r2p7N7k4nN7Kp4N1N5p2k9m1k4P7R4K5n0r4N3Q8p3m1k9M1j9K5
-103c6L3Q5J54q4j11j24L0l1P4P1p6nQ8r3J1krPj4L8o4jK0q7M3J0O4M0j3r8P8K26j05q4j4
-68B1O4n2m4J31M6k7k06n4J07j29J73j33L6L5L4j18O7J09N6K2j33n9J26j72J96J06o0j53j12
-39a23R9Qr7J6L9K8J48L4l8j64R4K2l1L1m9l2J11l0j09L4K7p6M7M4J59j26j53R4k9R5j25L4
-7a8J8lN2J6j21O8K2j51O0Q9l1j08K08Qj65K00p0j3j04J9r8J23O6q6p1P2J73M9j33k4q8n6
24i7l3Q9K19mk03j6M8o5
32f2
##PAGE=	F1=23332.528079274346965
##FIRST=	24596.97802734375,	7686.668670654296875,	-0.51814723014831542969
##DATATABLE=	(F2++(Y..Y)), PROFILE
-2014d4J02N9j45o4K2J21J12j36k5K6O0j86O5J36L7j41p5P1Rp7Km0l4Q4kP4M7j23J65P6L5
-1983B11k0r8m3k6lO1r3q3Q9Q9k4N2J49o5k34j4o1J20R4j23J44Q6n2J17P5k30j63K6l9rP2
-1952Em4NKM5J0L0m9p8K5j4M8lj01P4m1P7m3l8J32J25j20m5Q6J37O9j80k24J04m0l6M3l7J15
-1919C9K3j36J0l7nJ1J44M9j72O4j4oM3L4n9l2J30j29j7l3O7J17L2l5q7O8L1j30q5J5K7J9
-1887e4j6k0J37Km3m9J05L7j41L37R0o8j81kn9j36j4L5J3J0J04o0lj07m4L2O2m1n4J91M1j00
-1855Dl9j2j3J46jj59R0J47j7j49j11J40J43L1p9k61J58N5n3Q3j1j12r7qJ61M1m1m8L8p3j8
-1824f5R2J0KrL9p9J00j65j0P7J54j26p4N3L9m5p9J08J47n9M1o2n9J6r3P0Q2j3j01l4O5N8
-1792H0k7J2m0m8K3k4r0J15K3n2N6P9j67l0J8K0Q8L8j78J5J4J11k2j09O4k9k5Q0J00j19j8
-1761d2n4N1R3k7k7o5j4l4J79Q3n2o7k4K5o9J1J29L5j11J34n2k3j19J08Q3q2m8m7O9J5j77
-1730a19O6N1nP2j91K68k6j13Q3M2j07j01j1K3J01r2%O9j3q1mK0o5J15JkO5j23R9N8k5o0j2
-1697a7N3J2Qq6J64j12Oj17n4J05n6J13M9j35Q3j8P2m4p1M2J83m5j07k8m5j25J1O7J43nq8
-1666d2J93n4q1p4Oon2PK1R4m2p9J41J46m8j43j12J19J7M2Nj94J92J0k00P2lQL9O4k9l2J97
-1633A82L8k63m7J42j9q8j11J25J16Pn6m5K4o5J1mK5P0j05N2k3J97K3j21r8M8j01L6k0J08
-1603C8Q7j9R1p0Q8j23k36P3K3M8R9N6j98o5K1j5O7o9P3R0r3j04O4O0k5R7j58J20P6Mj6j07
-1571b3j7J08p9K8J4o8k9J9K41n6p8O3M8k6k0Rq6n1J05J50Q3l1k91l9P4J6j3n0q6K20n8p1
-1539FLj5J76K9j90o7J6J15q0k8L8j24J72p2n2J35j07J36j06n7L8k9K1k6l0K9J14Pk3n2j00
-1508a23K0j4J83J07j11q5l0j5J94K6l5p3j08J8o4J13J7j38J82m4m1%p4J25Q3j07K0J18j02
-1479D2r1K4J5pl1L8l8K2L4j29R8r3J7N9R7rJ00L6j27p7N4j8l0j0N0n1J2J24O3l8J54j00k68
-1446g8N6M4n1J8J39J36k04j08K1R7Q4j25r5lR3J21p9r0Kn3N0l9j7J17K2o6L7m7J5Lp8MJ26
-1413E2J91j00j23p4K6O0j01lnN5J12J01k22O5m9n0L5j14J34N3j06m2O8K00J12j46k35R4O4
-1384E2M6p3k1J5o8J18Q8J7n1j06J6l8k2j02J10J48Oj43l7MJ9M7J8q4J2L0j14P9N0m1jL9o4
-1351e1o7J04j8k4J2Q3J60k32j0qlK0N8J14j7j10o9LP9O4j54K6J1P9j53NjK0Q4o4q4M5J9K6
-1317e3jJ7J07L3j61O7L2r1O0K51n6k23l9J38J16j83m3j11P8N6k7j2o6J12Pk7r0J60J61j35
-1287G7o4J71o9j94K4l3O6N0o3R2n7l9J81q5n7J8p4o0R0R1N7j85J1K5J01N9j34l0K0%K3o5
-1255e3mP5P3L4j55q5J15N4K9P8j1j76k7l5P8n2k2O9K9K0P8j03jJ25j19J09n6o0R6j24m6O0
-1223gJ09n3n2Q8o9l1J03M9K1j50o4J0K0N8j29J65M3j8j02J52Kj56K28k05j47LQ3L7l7L8L
-1192hJ74m2k12K8p3J36nl3m4J65Lk7m0m0l1MQ9L6o5j7M6n6j3P5N5k2NRp5N8j37l7M7K3rJ67
-1156A34n8j90J52Q3p3n7n8%K5P7J39k50P5J3j06m7J1PM8J71K5j73K4m4J5Ro9ln1J14Q9j36
-1124a04J54j40N7Jm0j1O5L9R2J61j07k06L6l9MQ5o2L6j53rQ7N5k0RK4L7O0o8k2k2J0J08N4
-1091A71m1r2L8j8Qj2j55M5k3N3K19m3j33o3mM9rO7j52J37oj40K39o1j79J27mK1o5J7J10r7
-1059Dm1R4Nj5m3m5n5N3k8R4p5q1Q1J83L3j16j10Q6R9p0%j84K60kn0n5L9j88N9Q4q7P8k7k1
-1025d1K76r3j04k0k1K1J35r4l4M1j8J4o0j18Q6l2J03j83R7l2M5n3P8pk3K3qRpj49R4M4m8
-992g9K8k9J98j1j03j13M2R8R3j34P0j5oP9j87J74nj31M0kj42J95J22j46j54OK2J10O8j27
-962c9Nk3J38o5q0M8LO2j17J14n0m0o5P0L9J06P4j01o4J83j12j88J25M1j29O9J55q7j69O0
-932c7j7m5k8J57J81k11O6%k6J6j47J95R9n9n3j08p1M3O1n7J2Rm0J5J05p2jJ8K2j7K3On4n1
-898f6M0N0n0n1R5L8j72J45m4J8nm3Q8o4k4R8M7m6q5j00R9NJ28K97j42k85j01J56M2L3q8j45
-866a32P9NJlk9k5O9J36qj80J23L8j21JL2K60L2j47m1M8j71j19J66Q2l8m0k9P4k6q3QLr3J8
-832a10J12k5j0J61j38j23Q4J9K0J0k9m4N1K1j0%m4j03N5k3J35l4n1J8R7P1Q0j42o8K8l4L3
-800GJ14J33m8q8O7n9j54n9J4J3O4P0Rk7J19j79J9L2k9k4oQ5j05J4J54m5j22K6j26J34L2J2
-768D7j25K12k25Q9O1n5n0O8m0J4K5o5M0L5Q3j17M2l5p8J37O5j94J00J26p3j60K6K09O8l23
-738i3J15n0j40Q1P7j5J04K8J9j51q4L5j2m8N0O3J52J06j93j8Q6q3NJ9M8q5qq9k7jL9J67j07
-705a0n7P0k1Q3J59o6k01O8N5k01Q1N1P0p0J1K3j16M0n8N5R1j21p9K1j6KK3J38Oo8Q2N0K2
-672A17O2o6o3j0j8J6nJ2q0J8n0N4M9o6R5n5%q7J01JN6m7r1J71P3j39j1M7j23o4J00J01n3
-639D5l8p2J43N2j13qN3p0j32L9J76nl8j37L5N3J04j6j21J34J39j41o1O7N5K9o0j57l4l5M2
-608g2M6l8K3N1N7J5J2o8j03M2R9K4J3l5r3j6o0J39l2R3l2q2P2q0n3J89j1j33j9n8NK5P3k8
-574c5l5J39N4q1n5J11lj19l4k5k1J91Q0j60l2J30R0J3j31j30K0N6R8j70k3J51M0lo7n5L1
-543B5p7J29J7n7P6j5r7m3M5r8O7p6M0J9r3L2K2K8J44j3l4N9n3n6O9o7m5L8J0n1P5J44N2r9
-509A17j95K30j88J22p0K8nm0m1jJ61K4o1j25N9J4L0%l3j5pk4j5l0ojK2J1O2K6p0Nm5K3O9
-474C1Oo2O4p4J56J05j68k1J36L9k8q1r5j23P0K1m5Pk5j5qlJ68j73Q2k0N6j8M9j11J36lK2
-441G5N1j04o3O2m0o9NL9J50joj15j4K0RL9l6p6j3J03N7r8PP3K00j29j62J02J98j83l9J4J3
-408F9j00k6J30L1j78O0o4R3N9j84K13j36J17kp7r2J93no3j52R4l7Q5j14m7J88j06l1n9R0
-378e1O0M1N3j10o5k7J7j2j0O5P8j15j5LNQ8J33o2q1K9n3n0P8N7k07J29Q6j5M3MN5m4p0l1
-344Fk5o2k2j5N7J40J3l9j44J18j15J90m5o5o4j7N9Q0j03n5M0n8K0J02m5l3O8R5kq8Mo3K24
-311A56L2j24j6j21J12m2q1O0j2q8J32N4j42K17P8k03r0K8oJ59k2j18J13k7p3j3P5l8%l3J7
-280a6q1J0k9K9J2N1K0N6m5L2J00L6j32J1n3k9P5k0m5q8N2P3l2j8l4M2m9R3O2m1j2o8J45Q6
-246A93j30j38j0L7m6J32J34j51j23M1k9kP8N6N5p9n5N4J32M1j63n2O5o4l6J38o9m6Q6r7J
-215d7RL2p4O5k2O5pJ7Nj0P8j55K0N2j3M9pJ40mq1O1P0j82j40k1O7M6l2j8R3K4l0n7o7N8m2
-179e8M8m3K4J1O8N8r4K1J58%j72M0R8m4q3P5j02M8n4K9O5J46mr0j52j18O8L7N2j9M7Q9j63
-146a4J7j04l2N1J18M6O1ok30R6kJ41j03l2L2N9j43p2J10n1K1N3J7q2MJ02n7p1o9P8L0M5M2
-113E5l9j35L8J18q6pRmn2Q6lJ46J63j67j36p2R9k0L5L5r5RJ00q9J9J7l6o7J5M6q7L7Km2K0
-78h8K0Q5O6Nq4O0K02j53o2RJ9m9%J11N8j5k19o2R4j44J47o4OJ2M0j52J27O8K9M6j25p6J09
-45B0r9K07R6r5j56q6Q0J4n3k1K3K4Q1O4j9j71J41K0k4M2j05K7J25n7j57K5R2r1J4R1J74j28
-13I8j94M9J7J10p7J4n0m4J28L6j25R0J8j41l5J21j0j08K20L4k28J75o1J2j23O4p8J14N6q1
16Ap9J8J85J01j30j8j06q0J2O8J96l4k10N6K0j02
32a02
##PAGE=	F1=23308.211734119166067
##FIRST=	24596.97802734375,	7686.668670654296875,	-0.63371157646179199219
##DATATABLE=	(F2++(Y..Y)), PROFILE
-2014e4R7O7j08q9J0J19J35j44%K0L4j81K7J49L8j38p7N9ll7L2q9m9R9kR3O1j67J76O1N0M2
-1982B31j21r4l0K7J10q1j37L0P5OQ7J40r5j99Kp3J62Q5j74J69Q2q1J05P7k09j24L3n9l2O4
-1952b4k7J0lQ7L4kq3p5K1QN5l4o7O6J0R6j22o1J70J03j36k7Q3J09Q4j52j97M7q2Q9M2l7Q2
-1919F7Lj35j4j9j1K2O1Q1q7p1PL1N1J6k2M0P0j40Jj2K7J23L9o8r8J41J4j33r7L4L0lm8M9
-1885e1J27K8n6q8Q1N2j32K90J17jj92o2l1j17j3lN1L1Q2l0rj40p6J1J05p2j8J76M9j34q1
-1854a06mN1J77lj99O8J22l1j14q3J72J11L7m9k44N6K7l7J68M5j34j06m8J46kk7p1Q3o2l8
-1824i5J23L1k6mM0q3J22j44n0P0J17j02o9M8O9p0j13Q0J87j1Jm9l3J1j07K8K9j9n3rJ11P6
-1792A06l9K6m7l9K1m6r4J44L4j24R1P8j37o5N3mO0R8j55p5M2J13l7r2Q8m7m1R1J03j14l5
-1761d3l4N9O7q0j3j6pn9J65J38l6j39j0P8r5PJ35M6j15O8o3J6j12J31Q2o8l5r4R1J7j44M8
-1729a5L8m0Q3j87K42k2j54Q6O7n9q0o5N8P3j04N9K1k2m3m1L3jJ20l8n4O8j02R4L6l9j01K4
-1697f5P7N1L2j72J95j12M6j08k8M9q1J58K5j42O0j8N6k7m4R5J56n1j22j6Jj63L7N5J13k5
-1667C2o5J49r6o4qj3L1l6k1O8Q1p2r2K17R2p0j22p1R8k2M8j5j26K21l5k09O6K0J3L3K4J3
-1635F9r4J94M9k31n5J35m9j32J1R5L7Mn5n1O4m6M4Kn9J31j32Q3p8J86J3q5j29Q1j60P8m1
-1604a21J61Q4j9J19j4N6j36k69O7J7J5R7P8k09J1l1j2J09p0OQ7r7q1R2K5K4Q0j53J70R1m2
-1573A35l1r7k6Q8n1j0j7m4l2J07J96j8m5OM9J2k1pj04p6J19J42M8k7k66r8R6K3l6l9o2K35
-1541A49p4j26J1J0J73Kk09oJ4J02j04j0N7j02J75Kj77J72p2N2j03J9jJ7M5n1m9K1N3L7ok4
-1509cj24M0rJ20J10q1r8l6m0K09Q2K4o9k01m%P0M3j44J70o3m8J0l8J01Q5p6K1P4r8n3O3p
-1476C0pn4k3l1Q1L6r1R0j36P3NN3J8J34K3j08j15K4m7l7qR2l8l4J20J37MJ13j13k45L4K6
-1444Fk0P0P5N9j59m6n5J41J03j51o5nN1J27n9j00N7m1J3o9L9J58J9j25j7m5L6K6n0p1J48
-1413E0K11j12j30o1j0L1n2K9o6R4J21R1k58J36m5j23P0j34J76Q9r8j01RK57J33j51k90J71
-1385C7M2Qo0k6J0n7J83N9k5n1j62K9p6L4m3Q1J34qj43m5L6L8L5Lp6J9O1j10P7Oq8O8K3r8
-1351h5m4R1n7j6Q4K4J22k36R1n1k7L3M6J28j1j07m1L1N0P9j37rL5M8j26j6ML1R7n5j50J10
-1319f4N1j6m7M7R2J8j59O7N1q6M2K23o0k68MJ96J11j98q1k6R4N3o8n1p1Q4K1rp0J45J86j17
-1287I4r2J88p3j91O1k7L7O5j10M7l1L4J88p8j06l2q3J8J13M5O5j66j5rJ00R4j19o8jK4L1
-1256Cl9K0P5K6K1j44n1R5K7N8J05l4j98j3L3Pn7j6oP5O8J11j17j1Q1j39J52m8p9J07j14j9
-1224b1LO2n5m1J36o7o1O6N7Q6j04j40J0L7M2q4J76J4kq9J13lj45K02k12q8L7P3J5m9N1j0
-1192IJ00l2j66j0nJ42m4q0N0J19k2jl2l4m6J5L6N3j6JK6r7m4N4O4K4O4K2j44L9r3k6ML8L5
-1157CJ14n1k29J57J50m0r9o5kj3J14J61k76Q5oj04m6MN8kJ65M9j98P1l9J9k6p1L8j9J4J14
-1125C0j03J41j47N8J3k2qJ8P0P5J33j08k17rj7N6O8p3K4j57O1J14L5m9k9M6J02J08j19n4
-1095D0k3j8J16M3p2r1M2j6M6k2j27k3L0k6K90J3j70q8PR4qO4j88J07L1j51K03l8j48R7k7
-1064a3L7m9K7J21r4p3J05J7m6m9m0l1J00j6L9q2q6O7J77J6q1o8M0R3k3J2j87K30j1n4k1O7
-1032A24k06j3R8l2J06p1k5K36j39q2K5oK3J19r3o0L1mJ2m3j17P7l4J01j24N5j1J7j02R6K
-1001d0j4L4oL1qj25mJ31o7O1n2K37k2j17j35P7N0J19j12LJ4PO9j80J00lj18Q8J7j70J66J06
-969A37j45j24jQ0P2M3r8LlJ28l5j63k5J61J9j38J04m2k9k5K1K8P6R6n9p4J61j30j46J27J6
-938C5n4k1J71q1j80J35n6k8k9J88J32k31O4kl3M7j53K30P9q2l2j32q2Q3K4l4K3K3n8PJ11
-907F4m4J5k8J9l1NK0o2j6l1J04j4p9J04J7j53J24q1Q5or4Q2n7n9J25O7l2o9o8J20nJ07K55
-874C84j70k14q2J33N9J2r8q0LJ1N9J6q5m5N1J62n3j92K21j9j03nJ9K31Kj59k4P2j53j09J64
-843HP4J5k7o6P9j5j08j8M0n0QO0l9OJ14j14o0P3l1J1Jj8l3J4j0PO0j3r8M0m5J26m0m7QJ43
-807E5Q5R0j25j25J1k1P3R7O0n5k6J5j06j25nQ5L2m4K9O8O6P0k30P1J0n3k2l5N9nO2J11o5
-774A07j25K6j10J10L8K1j24K61k26rJ5j0p4N8j4M1M0l5K6M1P9j30K1k5j01J10Q1j22M0J75
-744A85m5j80QJ64Q9k67J3l2o3M0Q0J0N7O6Qj74q3N2k9k9K3O8J12Q6j45J4Q3p3J1M6M8j01
-712D2o3r8j0pM4J74n1p3L0m2Q8J80o9k21J30N1j51M7L2J5j09M3N4r8L3p0Q0P0p5r9rJ3M6
-679g3o5J51k7l1R1M4lK2n9m2L6rK4PJ3j32M2p5J31K2p2O8m2Pr7L1M3L2j6j15J82J14j47m3
-645A2N0o3j06J14R7o4l6j09J66J09j17L9L9j12m9oN1k1m7n3N9qJ06Nj57J58J00j27n7P2N9
-614A04M3k6j08k0n0M0%p7M3L7L7O5k7m9r1K1J60L1l8n4n7k2l3J56m4N0j3q0O4p5n1J25J4
-581G5j00p0l4L7J5P0j5j2Q8M7j18k7J00k5q6J6o9MJ83Q6j90L4J04J05J1j68j04K3kP5j10
-550e7j1J07N0L8o9j00n4LJ17J7l3Q6Oj08m2L3o1P4j07K3J4n7M3k3O9J60q9l3Q4r0K1P4p4
-517A1j13Q6J9o9N1K05N5j02k31K61k16J28n6J2jm8l1nJ15Ro3p6O0k5M2K1j0nj2m4j9%Mj3
-483f0K4RN0M7l9q4p3R3Q2K6o7L1o8J02J35j43mJ29L2n3q5q0r1P0Nn2rnl2K8K4J05j22l2M
-448a03N7J8P3j55J33jkJ07o1m6M5q3m9j1O8J09j7L6r9q1K3O3L7q9j07R7P0J4r3K7P4J27j09
-415G2j10J39J75k23mK7j8p3j0J04Nj69M4n2Q5N5j32J84j25P0M4q8n4J73o2r7q4J30o0J12
-385E8p2j24J57j53P9o9P4R0M4L7j00j25Q4n6l1M6P3nj64R2o8N8Q8J37o6j13M5k8n1M8J9j07
-353a03J15M4n1O6K2M0k4n1o3j9k7k4q3Q3J24L2k3j36Q9p1J80n2q0q0k5J09P9j07o0Pm0M3
-321h6J27o5n7P6P9j9r8N5j11K30M6j28L2r9k1m6m8J07Kp8J09M9j43K33Ok01j4K2k4J39l5
-290C9k0M7m9q0L0O3j3lk3L3p2m0J6l4N8kk4M8L3N1O9N2j05Mo0o2J7j1m3k0M4N8m2l1K8O7
-254B3q8P7O0m7M1j44J50Q7q2j03r8L9QJ10P4j21q4N8j0p3P7N6K8p1ML3J09O3j48m8J9j6J0
-221gR3j09j3N4j07O1qJ9n7O4m8N2L6K4K3mrj67J11nM4N2p8J25M0j8K8R5j95j73K7Q3J6o0
-187a1J0Q1L1k9n4m1J4q0M4j8JJ6J02M0o4m6J61K1j60J3J27j4q7O2j33P5n8P0l8J54K6j19
-155I6r3j23N1Q1M5m4L8R4j93Q6p6j13O8Q3K7P5%j74J60m0R0j12n0J5R5j76l8J28p2M0N4J9
-123D1p5l9J37nj18k7R6k7j4N8k0j27j4J22j04O4M7m3p8J21l6K12J49k49j58J0J57k2qmj05
-92e9L6J05q7L0M2l7j14N1K6j47Q2j6J1k8L7J28P9Ko7M5J60j79m2Oj3k2N2P6N4j6k22o0O4
-59b3j31J31J1l4J9N2j55J21K2qO4j11p0Q7pJ63Q7j16j63k0L7J8j7n8M0J8J3Q4j9j65J66J8
-27E4nM3j37O9J26p1j81kJ44r6j1J55J57j36j95j5O1J04l2M6n2j71J75O2r9J06J0j18j43J43
2iJ1r7K12N8k10R5o0K3j25J59o2M4K5p5l6p6J91J64j17Kj17j00N0L7J37o7j87J42mj33
32a25
##PAGE=	F1=23283.89538896398517
##FIRST=	24596.97802734375,	7686.668670654296875,	-0.69004786014556884766
##DATATABLE=	(F2++(Y..Y)), PROFILE
-2014e9Q5O4o9r2LR4J47j30QRJ8j66j4J69L5j38o6K7J0K0J5q1j6M2j5J16N9j95J96LN0J13
-1982B42j29j45m3R5J28n7j64m6O9K1J13J31j06j54kp7J98Q8k27J83P1j09Q8O0j75n6M7q1
-1954c7q0O3j0J2mJ00N9j4r5n5j0K2N2m7l9N6N6J00j80q7K12P2j37PO2Q0R8j12j82l2l6J45
-1922C9K6l1N6k7j26KOn4L4k3J27j2j12p5N4O6J0K5P0J6j36K0MMJ17L7r2o0J54j0j17p2L0
-1889e0L9k1n6O7J01O8o4j20N2N7j00K37J07O5j55j29j5r7j6LP9J7P0Lk6j72q4L9R2o7j7J46
-1857E3M4j70k9m9R5J76J1k29M9Q1m6o1RJ42O9L5k6k32J5m7j5K38J00j35j15o2R9k2rn4J05
-1826B0l8j05J46N2l3rK5q1J33j10q8O8P2p3n1J9R8p4r6K2J73L0j7j6j3mj12k6l0k4Q9m5J07
-1793IJ04m6M1l9l0Lo8r9J70P6j03K1P0j02o9O4m1N5J37j20j11KJ15m4n4R0n9o7Q7J01r5j6
-1761a8JK0M4j18PL5Oq8J21J72j0j87L0R6j28J6J24N1j04Lo7O4j02J26Q6n3k3j50J07K4j05
-1730b0L1K4o1R9j69J87k0j75O1R7ko0o9N6M3p2O7j1o3Qo4L8N6J18o5j21O1o7R3J0k6q2J5
-1697h3N5R1M6k26K24j29Q2p3j4rr3J74Nj31K1j7L7oMJ27J13n1j20j9M4j88P9N4O0n3n1J05
-1665E8j24l5O8j6L3k2l3R4O4q5r2K52K8o2p2n3N8p3N8j6j9K15p5k09N5M0J4N5m6M9j05J86
-1633A90M0k29n4J16o6j24Q3P3n2P3k1j05M7l7Q2J3j13J78j23M6q8J47nm2j47J26j21J5l4
-1604a32J69N8j5J35L8N9j38k55rJ9qQ1J10j87N8p5j8J49o3o7Q7r0m6J10nM1M8j28K05R9q3
-1573A47k1j06m4O6k0l0k1L8p7J61J22k%k8N6N0l7k3r9r8J08J22Rj7k13j31Q7J9m1j6l6K15
-1541A40q8j67N5K6J48k6k20Q2MP0j07K3M0p1J55R0k53J47l5Qr2N2l5N5O3o5p5J5jR2j7mj11
-1508a02L6%N9R3o5j05mo0J73J37P4n6k35l6J7N1N2j36J51p5l7RnO6R2n6K0L8p4l4P5mop0
-1474a7r3K1J01K7m1Q1j67J15k8LK4J73lr3j40lp6P7k0M0j3l1M1J93O0O5j27k19jJ5J5J21
-1442A00K8j1j08rj15J80J06j57m2J7KR8m2r1J20k6j7j05R2J88Oj78o6l1N0N7l0r4J32K04
-1412B58j26j24m9m9K9OM4n7P3R3P4k11J42n2j24O1j18J35J35o9q2j23L04J37j47k49J35M1
-1384H7j6n0m3Jm7K37M2o7l4k19Q6r4M7rO8R6j4j20n5N4M4M5Kn3J7P4j14O3l1p3O6K9j50j
-1350a32N3j7kP6m3J12j38P1r5qO3j8J19J5j00k8O6J3J00r4o9O2K6r6m9lN1R5m0j40J39P0
-1318E9n8j15R6P1k1j29O7P2p5J4J93o9k39L9J89R4j90r2L7R8M8j00q7o1O3jK7n4J25J91j00
-1287I2q3J89o2j71N4rlQ7j15k6k3J01J75o3j25n8n7L9J11LN5j32j9l8Q6J18j03j04j4K9P1
-1256EjJ0O4j3K8j27j6P2NP1J07n4k07LQ7m6p3N6l7K8J07J42j22l6L0j47K00m6q6J24j05k1
-1224Bm7J7o4j9J61n1q7M5M2J55m4j65k5J3K8qJ61j4J7n6O1j3j17J50j96NM5R2n2l9M1j8L8
-1191E8l3j10l0M5J45n6j48J50N4n5K0m2j8l2J5j6N6L3L5K2j09q0K7M1O8J05K0j82J7k7l8
-1160f5l8O2O7N6n4j91J10J86j1j20n6k0m0J41J75k73P0l1q5j9J9P4l2J21O1k16J31k6J4o2
-1130e2n9O3J6m1R2n3J14j48N4J9noJ5N2M1R3r1j33m8k9N7L4o1J8r9J06J10J7p4q1M5J53J51
-1097B70j54q2j2l4J06K7r1o2L4k2N6j2q1pP2j28K80N6j73j13L5J16kM7k20R6N4j03J17rj40
-1066g9P8l4M2m3L6J30q0j07J23J9q2p2j0j9J33J7Nj04p2K0J58Om5l6K4J11K4J1k09J93j8
-1035A20n5K0R4j95q2Q3J9J31r4n6J90j67p0P3J0L0P9q8n8J5%K8k7j03N5m0Q0o1M9k1Mj13
-1003a50P2JNN3mL3op8QJ00j06P5k3K52m3j31j37R5J3J30p2q3N3J0M6j43%J3q5J18L8j63J01
-970hQ5j36o4PQ4L3K8p2NK2R1lj34N4N9m1j19R9k1Jk2l1N8M6R9l9p4J20j41q0J07j7K0j03
-936h7J73n9j51J50p4lmJ76Q5k59M9Mj3N8j24K33M9r4Oj61n1N9J1l6K8O2n6j6J05j5J5o0K7
-903B7n0j5L5o9Q0j31J24K0r9R8jj17J02j17J63j2j39O1j7q7R4Q9No5m6J30J5O1J89j90j28
-872A0o0J07N8jp9j1m3MJ13Oj42m6N8J28q8j27K44m0p9k9j9J97k4j72J4R7j29j00J83M0M2
-841A12%q9P0j4j30l7P9rK1mk7%L5q2j2O0n5J9knl2k2k0KJ14K4p8J1o2Q6n2M1m6J59J02J00
-805B57j13j82J1j3J15O2k0l2K0l0j11j38O6J57K9j69RJ65J11J1k58J38k9q6j2o6Q8Q3M8P0
-775A81p3r7M2j15O3K9K3j01K97k14j00l5M6m2%J4N8M4k1K1N2P5j38J2l0j04Q1R9m6k8J79
-744A72j1j79J8Q9O9j76p0k2K7L0O7J9lJ02mj83q1O5m1J3rK2Q2O5q9M0P8n4ON8N9r9q7q1k5
-709a33j4L8J62j6o0j5n4J03J87o8k40J73M8p9LQk0j45N8P3q6M2q2J17L2ro3k2J4M9r8R1m7
-676e3K9P3N2j3p1n7k1Q1J9M2J1jj68R9q0J28No1M3j9J3r7l1Q0QJ9j66J67J64j28n5M8j8j05
-642f3Q2R3p5m8r8J44J55j06O9K5j17Mn1l1l1n0J6R4r0J18J8j60J13O0j04m3O9N6N0Ll8k0
-610D4p3N3l4j10O5K2lJ30m1o2Pp1K07J9p4n9k3m3oJ54l0M8k0q1M4o8m0L9L6n9q6K2K9rN7
-575a6oJ3M7M3j58K2P3n8m2N6r9J3J58Q9k00R1P5J39K7k14r3K6n4N8l5k6N5O5O6o5r6K2jj7
-541d2J3J2Q7J2j11j6OoN9j18k2J8L3Ml5J14J51j67j2P2j24J13O0q2q9P4M3o4l1K56L8j02
-509A44k39K57k15J48n8lJ2n4k1j6O6J9n1n3R6l5mK0OJj7m9j9L2J0k6K0j2M7Q2Nj74J5M4P8
-474E6M9o4m2m9O4J51j16NJ25L4p7r0o1o0Q1po5k1L7l1N4M9J5p7o9m3N6O4Q6j26P3Kl1J44
-440A16k1k5J9j13k4k7J02P9o4P8o0j37J5J29Lj44QJ26k0l1r2O4P3O4q4n7J58J37k43QM5m8
-408C4n0K1P0k7j27K4l7O9M6r2J47p7j2R7q4k2J50j01j28M5J01j05J21k0j37J06j14Q1p2K6
-378f7J17N3J5q1j53J58p2o3P3N8q5p7Q3j01R4O5J36m3j43L9rn0j0j9P9N0oo6O7L5J9Ol3r1
-344b2qnk3j11J05O0N5nr1J6KJ53o9q8q2l4J60P2j12m3k9j3M7J54o3j08J04M8n5q2Q0j20K08
-311A01M8j21O8n0j53L8j2N4On0O7L2j29K38n0j81N5Kk9J06k3N8l8p1k7L2L4K4ll1N1n7p0
-278h1O8k2nn3l3K6R4O7N2P2p9j1q0r1m5J8n3P4ON5k0k9P2N8r4K9N6n1R1j72J26P7m0p0q1
-243f9N4j0L6K1p8k5O4qj27O3M0J0m8R8JL2P7j22l0k3L1N3M9j44J0K7j04J02k1J5n1N8q1M9
-209e1R0K1K9J0o1j29J16m8R7O0j47J03O5K7rJ27j80k01P0J15l0p2K8P4M3k5o5j8m0j28R1
-178c8jm0M6J11J3pq1J25J9j36j2J44M0j05N1j65R3n2J16j07J14M4j37j4q0k4J20K5p3N0P8
-147A17j93J59o1j57O0P1L9M8j6q0J73p7K1j12m4j4J14j72K4Q9q3M6M5K7n5p1J56N9j50MJ00
-116F7p4p1O6jr4l4P6j04J35O7o0q2J06o2K64J18l11j73J17J81k3n7l7j02O6J02q0L7O6k8
-86G5r3M8Lj38L2k9M2n0L0J71Q3j6m8L8J16j77m5j4j9K8Q9L8L2k9k14l8J5n7Q1Q2o3K8P7j63
-52h5R4j7l8P8j07j0N8L4R7P6j20j70O1%J3Mp2Q6j0m3Q8l7r6J25J9J2L1j33P6J17o8j55n4
-19a46J63r0lJ99J18j53j77m4P7Q2LP8k6j67P1Q2m9J19pq8j57P5J3n7J74P1j51L7o9J0j12
11a24K47o6k1j4p1M6q9Q8K23j00K3j25j02O5J7M9j01p1J60j3j35
32a14
##PAGE=	F1=23259.579043808804272
##FIRST=	24596.97802734375,	7686.668670654296875,	-0.71353912353515625
##DATATABLE=	(F2++(Y..Y)), PROFILE
-2014f1P0O1l7r2jO9J48j08%NJ4j48m7J96J9j39m0k2N8L9j5m5L0K6q6J41M4j75K02r2L0J83
-1982B27j18j79lJ09J16k5j70o6L6LJ33J36r9j31j6p3K17R5k66J88O2j34P3L7j24RN2j05j27
-1953a43P0J1jLP2Q5pq3k9o5J8N7l6k6M6R4R0k10p2K08L5j18M7L4N7J15q2j82j21Q1J26Nk0
-1920E9K8n4j05L0K2r1M4o7J59M2q2j00%O1NL2O8j6j16L7J0qJ07K5j01kJ17k7o6m9J4N0k9
-1887cn4L1P0J25p2j18J7N3n9J83O7J10q5j63k6r1l0N4R2j2P3L0n3j92q3N9Q6k9n0J09L0j99
-1855a30Q3j07R9J42M0k36K4K7o1K9P4R6L3L3j6k22L9o0L6J62J38j24j09n0L0k2MKR7l0j49
-1824a28J35O5k4j4Ko8J23p2j06O9L5m1k5l7J15o4o5J3P1O5j9K9jk5j04o8k6J02P1o4J6J37
-1792I7n1N4k0j9k0q6p5J52J26o0n8N8n5m0L7q4P0J43p4j09p1J20l3l8Q8o2r0P6J02q1L0K2
-1760D9m0K9j27L7N2%j05P7J81J8k02P1Q6j50L9R8M6p7m7o7J00q7J00R4m4j2j97J07L2o5J5
-1729A1K1o8J17j50J21j9j65K7J07N4m6m8M3J8j6M2k3j31O0o3L4R0J02o9j11k2rP3j2klLl8
-1696g2J12N4k20K20j50J12k9j2o0q2J68j5j12k7j9L0J1N5J39O2m4r9l5P5j95J20O9kq9n2
-1666h7P7j16L0R6Qpk9m4J16M2p3j03K67k8l4k0m9J7j28Q4j3P9K08j02k06L8N5J4Q7j15N7
-1635A21p7J88J5k51n1R1o7p6J03O2j39K13jj66k9j6J14J9j31K07p6n4o5R6k3Mj55J46p5k5
-1605i8OJ14J8lJ34P8Q2j29k22p2K5J5J1J26j61Q0r5l2J78n2j11P9r1J1J11j7K6Lq9K29R9
-1574B53j09K1j35r6N6Ok3L8Q4j34J91L3j2M7l2P3P6p4k8p1j21Q5R8k9rj46j02K5J1j9Jk4
-1542f6J71r3r8KO5J20o8j54Q8J1J8r6M9K1k7J13J73k67P9j7Lp1L6m8O9O6o4q7MPJ13n3Oq4
-1508g9L6jM0N5p6r3N2k3M0J81J08m8k24p4J2O3L6j09J25p6plJ7L7J00n1KJ5l5l3O5J5nq5
-1474b3j28J09O1PJ5O5j81J47m6k5nK10k8r6j50rm5J59l6l8K5J8o5J93J11J6j28j75m6kM4
-1443d6J62Kn9o1Jr2J48R1j47k4M2l6M8m0m1J60ql7j39J29K03j2k16j02j0O0Q6j5q1J06J84
-1412B56j43j13m2p7O3K5M0j9N0L9L9j03R7p2j01O5o8L9J73l1n8j48K38J27j39j97O8O3k1
-1383E0m2o8j4pK63K2j03mk04J16m9l1mP3L9nq3o7N8L8O8J9l0J5P1j27M1n9k4J8O1j07j7k4
-1349a17Q4oJ1o2J13qn3j21R3O7n9K4N9q3l9R6k1J20l5j28P2J7o7q2qO5P7k1j02J59Q5r1j37
-1316i8R4N8q7o7O1R3o1k4J59o0r4pJ23P0j60q4M5J22L7j24j03k8P0p7O8n2J10J71r0l9J82
-1285B08m4j42K3J9n1J07j04o5n4J44J48m2j12o2m3L8R6l0L2p5qn0K9J38q0j34J8QJ15J3p
-1254C3M4l9O3j24J1N5%O6Q2o8k02J2J30p1r3J19jn4J13J59j24n9k7j36K34m7q0J35j00l1
-1224@q1ln5k8J57k2q7Q5m1K02J9j48o3n8K2P8J26l2K9mPk9p7Q1j70Q0P2J22j32m5L5j3lm6
-1190b2o5k0N6J53m1j35J47j2q0L2p3MJ0Rm5K5P9Q2K0j08q6K9m5J03J22%j96J3M5o4p9R9P4
-1157C1ln1q3K1J83J4j23m4l0j5J04J79k46K9n2k9j7L1Q4l5N0O4j87J78k3Jr2m1O9M9m1K5
-1125@k1R9j34N4J7Mj2N3J3j5M9o6jk7o1j9j0k9K4m0J21J04J0r1j11lJ84J84j65r5Rn1P6J7
-1091F7r1j8K1l3M3J5l3L6P3j35J59Q4j48j21N4J22QK2k47J21M7n3M7J9j49P6k7K9m6M3J42
-1060A27o3j36J45Qj17r9M4RJ26N1k1j38m1j6J10ppk4M5J59O0pk43J54k3n4O9J13j78j02K6
-1029c0N2J39r9r7J63j59q5J16J6L8J9p2l8J4k2O1qq6L0m9M1oN8l3Or2J3oM1N3KK1mm4N7O5
-993G5j65P1M3K43o5j41j22R9j5J20k0j59R1J0J1q9j05M8mP8O0j50L3O4j15K0ON3kK1n8K4
-961d0M1L4K1o5R1l7r6k4N8kJ1k9p1J11L8Q2l7p0O5j47mR5o9Q1j14J26k8j33J35o3%J6J72
-928A48O7k63j9K6K2M2p7K18J7r3M9j91joL6p1J8J13l5l2Q7J0Kp6N1p6l5M7p4J60j24M1M4
-895B5j01O7j0n0O5r2J87k6j31K0K2o8j8J08P3q7k1J15N2KJ05j97l9l7Q5M1pm0N6o7j4J44
-863A62j6j79m5R3N9j05l0K09l3n9n1p4J67m7j84J00J09j17j16K06RM2L0r3N7k4j42k0Q7K0
-833A5M7o4kkm3m7j1M2m5L3J5J7m0ORq6J19O1n3j3o1J0k8J28p4R9J20J11j12k20K5oJ47J5
-799A12r3K5L7l5l8j19QK10J5k38J16J25R1l6k44J75o6j22J8m4J33P9RM5p0m5P1j34LJ1Om0
-767c5K85j86j55qN7k3o7M1O1L1j6K7O0O7j31Rm7q0M7J22J2q9J49K4j63L8K0Qp6p3l7P3L9
-734a6O7J6o9J26rj78q1O5LL0k7j7MN0l7O2P7m0j1N8Q0p6n6r2m3k2L0J31k1k5m4n1J08J79
-700A71n9k28J69M9jm9%k0j15k5R2r3P1r4J50j1N1l1k7J4O5j07om4Q1M9O7j1j82n1J2Q4O3
-667C4O1J1k1j59J27r0R8mk8K4OK0j03m9Q9k6P1j44L8K13r8m7O1Oj05M3R1q3q0n1J01J80q2
-634A04P7Rq4M1j03j3kj3m6J21j21R1Nj37L5L0q6k1N5M9M4J9L2k5r8Q3n5j25Q3J8o3J98j8
-601H4j20J07j36K12or2m4%o7OJ30kR3l4q3Oo8j3n3N3k1m9M9J4l7L6mL5K5M5j55M8M4r8jP7
-565a9j20K3J09P9j73J24N1J78N3k52r8M5q2J0N0m1LP1P2n4l7J22m7j72j1P8Q9kj10K7k5M3
-533a6L8r4o3J2R1m1j0J30J38k17K6K7j28J72L2r2l9P9N2o3j09K85Pr9k18K19k08J94p1j2
-503B2L6n5j9qN3M8k7j20J40jo9k3J5J2k2m4j6N8Ol1L1n1M4J17N1k20Q2k5P1O0o0j30k2N6
-469d1J48r6LJ21M5r1r5m2l0R1j2p6j8Q4mJ7P4m6m9k8n0m7J03J09o2koo9J57J6kj1j28ll0
-434g0J20O9j28J10qj29J2J36m8j84J42J34j12o8q7R1P2J6n3j3J60R6k50jO6p7l9O4L7o2o2
-403f6J7l6N4L3o4R9j3r4J44n3j1J23j20j47J27R9j44R1L3j22P0p1N9o4l6J29O7j2n3j41J84
-372H2r7m1O6J9j19N3J6q0Q0L7J33oj58J2%l5p4K4J80j4m8o9M4M3lM0j0j00poj6q3R9l6R8
-337B4pk2o7O7J18r2q5o6JJ66N6j21j3l7jK5J78n8j49J40J3j04m3P3q9J57M0j09Q9Rj26N8
-305B5k3j7j0qL7mj11K21q0j37J03l1k3P3K1Q0j18p7N8j3LO6kn7O5l6p2R9j7o6m4j5QO6Q5
-270D9O1Q8o0k5j14j22K7rk6P0n0M7K0J5O9L4q1k1N7p1J43j63Q4N8nl5m5Q5m8m6ln8J9O4n
-235Cj29L5J3pqJ63pq3P8q7mn0P5P6K0j62OJ1p4J00l4L2n4M4r7L5J29J2K9K9p3p8Q7p1J35
-200I4P3k11Q9N7M9l7J61j41k20Q9J55p2p0L7O3N5j3q3jj01o7P0J7j04R0J07j8N2p4O9rj10
-168dk2J35R8j21M6j90J01l8J60j20K9M4j45M6l7p7J42Lr3O4N5j34J86n4j75M2N6O9J6m7R
-137D4J74j13o1q7m3l2J08p3J6L1p8M5NN7l4p5J55J15j70K4R3j01r7M0K0p6NL0j6Q6P0o2r6
-104i6Q8q6K93P7l34j14J54J81k4j00n7r6Q8R5o7M4Q4k1o1M2j3j19k2l4M8k5l1K07P2l8l1
-73A04M6Q0j51p5l5%Q8R7J0jn5j95J3l8K3K4J42p9K1J00j78Q8n2l2Q6j11K1P0K4J9O5j08j37
-40a26J02j7nQk5R9m3o6O8o9mO9K8ONr8M6J05m4r6n0Q7p2K1K14P2j73j56mM3N7K1Q7Kj22m4
-4g4R2J5J24l5n0j23Rj5qJ06O9p9K7p8k4q9L06p5o3l1m8R2n2l0K37r0L3j35p0N1K0k1j00M3
29f6J08lj23
32h4
##PAGE=	F1=23235.262698653623374
##FIRST=	24596.97802734375,	7686.668670654296875,	-0.80730795860290527344
##DATATABLE=	(F2++(Y..Y)), PROFILE
-2014f9N0O9j3j00j0O0J35r0j5J5K0j29o5K18oj29j2k3O0J8m0OP9M0j61J46K3j40K10j80k3
-1983e6K40q9j71O7N1Q7Qj59p2L4l8J42J60q9j40k9o5K12J00k76J84O3j55N9K7n7L4M4j22
-1954fj19M9K8k5J8MJ04J7n6kj20j1P2jl4L6J25P5k08l7J64Jq8Q2J9L9J29p0j87r1R3Q2j7
-1921F5rpp4o9N6L3j08M1l6J37P6p2r1OM7k3rN3k2r1N3Qj8J05Mj02L6O5l1Rm1mO4k8n0k7L0
-1884b4J80p5p7k6O0k6J21J5J23nj41o3j02n4J28Q9l6Q2N0q0j98p3O6Q7K3r5O6J7j95J46j40
-1853a57R8Q0P2k01j7L4qK2Q1M4J6L7k2k10P6RM5M2J48j03q7k8l8rPN1R0l3j62J05O0lj2k0
-1819Gm5R2l6j01P7J4k6j4q1J12m8m0L4o3R1rP7%m5q7l7N0J01L3n7j13J73n1O1MKm5r2j6P8
-1784@J65j5j16M5NKk0j23R1J25k8r4j27J25j6n5R1n5q5P3R4q6P8L1j05K1j11O1M4j6j06L9
-1752f8J60M5j81Q7O3j49P4N6L4l5p4p4J16p4P5R7m2Ok04O5L5k4lM2p7J38j31N0j3q8L4RJ06
-1719E5l9k2L2jL8Mj6j75P3m1K7R9O8n3m3q1QL6l5J1N3K5j09P7O0j73J82j52J38J4k3r5o7
-1686a25J69l9q9p6J0K8oR2J37Pl4n6o5R3j74J45R2o0j32n2Q9k5K6P7M2m4o7o2J33K0l1j19
-1654i6K60o6KJ8n1j9j30J04l9J53K02j08k09J7O7J2J17j62L1k8J93qk81n3O5m7m0J07O3j73
-1624i9L14lk12j03M8J02J2j34K38l2j72j8N2l2M9j23R8m6l5L1N9k1K0J12J03J12j12j72q8
-1595e2K1L1n0J01j49J02r7m8J85l5j08M9j11R3J00j8mn1m5K43R3j16Q2j64j83N7J6K7J14
-1566H3Q8j88K10n6n2Q8pR9Q9j25k4k7j42O2Q5o4j1q0m3l6JK3j8k0J13q2L0r4R8J11j20q1
-1534i0O3K2m7p9O3K8K3N5K39k64K7k7J3m7Pm7O1N4m0q4rN0R7r1Qn1M7j8N1K9j12J6J9ro4
-1499a07J94J24n5j88j07M4O1ko3R4n5J7k1L0K4J02n2l1oQl3L6M1nj00l4R7jrO7L2j66J63
-1466I9n4l0n9K34m0j17j45K5K7J50n3r3O5O3j09J23J47k5j15j05n7j8K2J72nq6l4jm0R4O4
-1435I9j21j3O6o3Po1O3J46Rm6j64J39J99k9k30j18MP7J03nm8R2J57j57j08k8n6N6QL0K4M1
-1403G3j6j0K2L0r2n1O6k7m2J85Ll7j33J53J07j36j44k0R6pl2q8l3J00K42j8j43L6j30R6k8
-1372B2q7k3Q8j7J1n3q0P0J6J00M9k1K0O3j50K0p9L1m6J10o1k1m5J04j9m3JQ8M9j78k8J01
-1340hP5m2j07P8n0o9J11n1J35K6j52M7J8m0p9QL0N0%p2J83R6j18j22N8O5j37j8M6J19n7o5
-1308d2J27j7rl9N7M3j20q0K4J62K1j41q5J2R0r2J7m2Q4J35q9K9J69l3j05mL9r4J16r7m9r2
-1276a05J33J14j9o9n4o5M4P1n0LKJ3m1p3J54n4j49J04MQ7Kj8K5m8J01j29L4M3J1N0L6p2j89
-1243a04QJ65o2r7J29L4r5R3J53j21o8q3n0J81n0o2J35r1m1r5M7j7l8M4K6k4J23o7J12P5j26
-1212C4q0m1k4R6Q7l3K7N6m3m3l8Pj45J34J16J52j99q7M2Ok3o0m0J4L4J58j2j12J17o0o6L1
-1180Ej09L4L2Nj4p3J27J25J0j05r8M9j19J27J15l6j92L7J02r2n9Q7N7n5l4Qk1J50J9j12l6
-1149f6pK6J6J77k04l3oJ4o0N2P5k0k5N7o9J73l6k6j07l4O3P8j8m6rR3j03N5J4J1l7J11rr1
-1115IJ7n7J30Nj07p7j7k5L7j2J17R5J1j00q5l6J23K04j54p7K8p9L2K1p6K7Qk2LM5OO5N1j26
-1081a6M1R4j05j03N1J15K2pk08J27JnqM8j56Q6k4Pm5M3J56m9j53J63j4j50k8L7M0R0O9n0
-1049F9j76MK3K1oJ0o1J22K10P2m4k77J13k6m6J25J19j61j04k5N3J31r1j20J60j19p1Q3J2
-1020@L9m4m2j5M1o8R6J2p2Rn3J1QO2k7K2q5j1J3M1K7J2jqqJ08M2k11L3J30K14q4j50p9Q2
-985D4l9R4L3j95J11J3k8l7j08M9L5RP7j22l5M2k4L5LJ2l3J5n2P7L6l6L0kJ14j07q1M1J7m
-951a6Mkj08J37M8P1m1o7Kj29N2R9j23J08p4P5kj41J19m0k5L1J73R1k30j12O4J9J0l1J97j0
-919A49p3Q4k18L3p3Q9r1m2J59jl0O9K4j9o6P6j02m5M2p5K08j05m4O0q5J6MK4J0l0J78m2j26
-886d2J5L2m2o3O6J44j24K1P1Q7n5J1j82M0k2P8K5k1kJ13o7l9J48m1j85n4J37Kr0K3J53j0
-854A27m4n7j39J54o6m3O8J06j30j35K01JK2N3q8N4l8j43L2N5M0P6j14J9Pm1l4q4K7NK5M2
-822d2K3m3N5J7j19N8R3k6k6n4n4N8J29o9rJ23J27j16k27M1%J63l6j42R7L0J5L5j30p0K47
-791A48kj78J54M1K5n4j81J57q4j32O8m4J60L2l5M4n8J1J10j54n8J3m5M2K20j41j60P1M5m8
-761c3p6K0N1Oj6M3N9N5j09Lo4k8PJ43M6j39J13N3j40N7j0q1onm3M3N0P9J7j40J46Lj61p5
-727a32L8Q4L0l0%r6j0OQ3R0n0l8N5J06l7j1j31m2k0J9R4o2J6n5l2Q9J67m2j88J27N4O9j04
-694D7K1mj08r8J22j20J14r8J58n4Q6lk0J3R0j06j06k1J09L1P7pk17M6K0o9J13Q1Ql8j17J06
-662E6j00P0j0J9J4K6K9j16m6R5q4J37r2j32K47o5k5R2J6j13J7Q8q3j32kP5J77n1O0lk8O8
-630B04j57P4J6j4r2J40j26N6l2j27RM2q4oJK9L7J5Q6l0j14J21o4r9P5K3o1J89K2j97J84j66
-598d6J78l8p1k3Rq0j3R9K3J59m0q3l6p9K3j15M8QPO3nn8J0j2N7J5N3r6L1K5j11OO9j27M4
-563a06M1N3p1R2L6K00P3k65j11R2n5o2R5m5k8M6N9l8L4J96q0k14j01J06R5l0j15Q0m8P2J7
-532A8m9o2j6R3q3M2J13J17k18N5j6q1J62nj03K3R8L9o3j62K93l7q1j78J61k07K44p9qO3m4
-501B9k9K4Q0N3k4k10J68M9j03r7K6K3l0l6j4P6qk5N8q7L6J33Q8k14J03q6O4M9n1j07j9PJ34
-468F0r1j6J13O3q8j07k0lR0mq3LJ21L5o3Q6o4l5K1n3o8N8J46qo3l0r1J41N3J8m6j28J1j6
-434e8J10Q2j88J18M6q2K3R9j03j79K33J38j85r1m3N0P5j1k1J6J40O0k42j3Q0j07l8J05J9
-405C3r6PK8m5L4K3m2M4M3j27J59ok0R1j22j25J42J16j55J9P5j00M4m3N2m9p9J13Q3n2j2j19
-373h6J83j35L2L0l3l6Q0m2o3O9J4J24L3j59j8kmo1Q7J52o4o7p3PM7k1O8J9q6j9l2%n5J00
-339a1j06J34l5M3j07Q2Q2j10p1l0L5J59L2j29J9j7nk0J95o0j60J59j0j42jM3m9R8K5r3R8
-308D8O4p0O0l2o2l6L5L3n1j01J82q5o5J19o1j3M1O4O0j77l4R7o7jJ00j0q9O6rn2J08k7q8
-275e3L1n6J9j8J07R2Q9m3l3j55j08J09k3nMq7LO0P7N2Lo2m3Q1j35J88j38M3L7K3PnJ11p9
-241I3j16J4q0L0O5Pj12L4Mm3J7J80J4j88N4n3K2n9J19P1Qj54k9Qk9O1m6P5o5K5n0k1J24M
-207a6K1N4n6l7O6p1J50Q6k64Q7J9M8n0J90r0k13P1J94j01o2M3M2O5Lr3Mj34O7j9K2j53J14
-175a3R5m4R7n5L4m5j02kR2J44j25N0k05J00k1J94j05m8K0j32O5jr9J48j4p3M1M4m7J74n5
-144A12j71K7NR2J0p1Q9J63j47j40jr1pO2L3nk9l9N1l1M9k2n6J41J55j79L4P9j04r0j8N8r3
-111a34N6M0J0M5O6o3r5N6j10K97L3k95qJ11J67k2j32n9j01R9Q6m4M6J02k1l2L2k5r9n3m0
-80h7N5Mj11K27M9o3j5P2O1j17j25j7NJ41Q1ml4q3j57O8l0J5j3J83q3oJ10j86J12q4PQ1j16
-47f0J2R3%n0N4q5n5P8k1k6OM7Q8o7n9K9r6O1L7M5k6l3m3j4R7J1n0n6L2l1LK13L7j93q8%J4
-10i6L0K8O8K6n6j10P2O7J19p1qp4Ok4j4J7M6j2N3p5o8l7L24r1p6pj5O7k2n4J76r5K1j40%
24b5QM4ql3rN4J6j12
32f5
##PAGE=	F1=23210.946353498442477
##FIRST=	24596.97802734375,	7686.668670654296875,	-0.65930920839309692383
##DATATABLE=	(F2++(Y..Y)), PROFILE
-2014e6K4Q6lj11l0O6J12q2k8M3K3j12n9K20l8r5MNK0k2n8O1J20P2j96J17kj17K25k10j18
-1983a39K69n2j40J06lN6L7j39q8O0o3J39J91q8j59m2n5J79J01k50J70P4j69M1M1%K2K7j27
-1954aj09M9L3m4M2r6J21M2k4K9j42o9Q8M4n8K3J51O1j77j3J08k4o1J11K3K1J29o9j86j2O6
-1923E6L1m2Mm3j03k0P9L8r7J8lJ14J01p3q4L3N2o5m9M5k1p7O6Lj9J13j7j07M1J5k6Q6m0k0
-1889a1P7j7m2o7k2K07p2j1o9P8JN9l7R2O2p2r8j29o1J77P5m3P6P4j00j88n6N8R1Q3j41J6
-1857a0J3j31J11j57J19lR5j29o1J46Jn5N4lK4N7m6j83Q0Q7N6o1J27q0n3oq8J2nR1P9m2j56
-1824a17P2M4K1Nm1qM3j6p0Q5Nl3k2q7Q7l7j2N9q7J0%J13oo1o0K3O9R2J6k9j85J40m4N9K8
-1789E6L5o6q0L9KJ71K5j47K8O8M2r6j47J07R7Rp8j42J27j6r1J02l3n4P9O8r7J06L3j60J8
-1758Er3P7L5l7q2NJ07P0j27O4L9j20J10NJ6J5p4r2J08o5O6R0n0L9j64k3M6J1k3P4r5J63j08
-1725hk6Kj3M9r9J54l4%K3j7P3l0Kj63L6j0K1Q4J8k2L0j06lK0o0RP7O8j43oP2j13J19j14J52
-1690D2M1l6j05n4J73o1o8q7N7J1m3R4J29m9k2Mj00R2j10J36J07j07j73J6J08j0K2N5O9n7
-1660G4j12q8J27OL8j37K30q2L2M4n8m3n0Q4j01K04J97r4k13j0P9OJ35j81j9K8J97k1k94p3
-1630i5L4J2k3Q1O9j33L26k0k38j04J02N6j5j27K72j4k67M6J1k4Q1r9M8k6n2N3J3n0N0P7J14
-1599A58J35r3j09r8K3K7q1N1j46J24p8m7J47j3p3J8j49J82P9nl3j15PK36Q5j17J39j63j83
-1570i2kk8J14J68P0k30K22j35j15J18L9J28R0j79j5K1j56N2Q8q2k5l4J7n5jL0o4rN6m8J40
-1539H3j26N7J23j65m7N0K5j13n0O1O9O1oK82k56nn4K1k1j7l5L5M1Np9j9P5P7j16jj1O8m8
-1506c6O2K8j25Q7j7j7q8J49J22p2j43o4P2J2n3%N4rK3m1L8K2R5m7o1l5M4k5kO5pj02N3Q2
-1472F4o3lR7j7j27J62n9k3j09K31l5j42r7N5O1J23o8j28J10Q7j25N4J58m7j01k3l4k8j2J30
-1442I1mj04k7LpN2M0q7pQ4q1J6n8J24R4K6m8j79J18J79l7k19r2j5J04R7jJR0J19j59j09m
-1409@m3L4j7K1O1L7n8m3J21m4p1J3K9rp5J64K3k5j02J16Q8j52j13o5P7J9j8q2l2J80K39p8
-1377A95j88P2p4P7j5j20n2R9n2J8l9p7Q9j6J31Q1k3L1N3j76Or3Q0j03J52k6j8l4Q2l6p5O1
-1345A0O5O7k82R7P7Q0kj57J5mq2Q1o3J30P8j38mK9k0m8K5j5K0K4o1J98J02j38j03L0Q6r8
-1313an0L1J43o5j01J01L2K1n4KJ8q3p5j8K05Oj48l4M6J09j15k3l8N2R2r5J11J43l2o1j2L8
-1281A45j23J11r6Kj04O7Q1Jpl1j14M9L7o3j4Q3L8k9j08R0l1j19J61%L6k6j7J2l9J16j28O0
-1249D0K9L0L7k0o2j79oJ97l0r4Q8O2j05O8J24j07o4j19N5P7m3l6J16o7n1q2J14Jl4J1mL0
-1217b4J40n2k4J19j09q1K5m7L1N5j7J7J05q2n3rn3p4J15J60J75k30j70N9K9k6n7j5M9j1J45
-1186I0K1r4P8q1MK3q2K1qRL4j44J45J45j8j01j15O2j36J29Q8p9j56P1J26j14pM9K7q5kN2
-1154d8j8J21nr0l1K7M4o6J64j49j10J38k0r3P2L9kp1K7N2J76n6n9j10m8N5J02Pr0nQ1o2N2
-1121B4J8J5q4J71kj64L6j05K23L3j50q1K5q6N4oR6P6J4r9k8Jk6K02j27k6L3j11k5M0m4O3
-1089d0kNm3N3L5P3J1r9m6Q1n4o0J9J03L0l1p7Q8q5M6o9R1j34Q1m1kj5K2J58m3j48J62l6j71
-1055a38Q9oN4N9O6p9j71J2O2K8M4k1o0J23K31N7r5l00O7k5k2J84J07j51r2n9K6J09p8n6J26
-1024I1r5o2M1ML4r5J3j9Q6q8R0K8n8pm9M2n2L8QM2q0J1K6OnJ6k4j6L4J45K4k11m8K17J78
-989B65j03j64mM7o6O6P5j86J16J3n9mm6L5K9o5R4p1j13K5Q0J9Mk8m6oj5J28kj08L3L9J20
-956A02j38L1J9k1k6RP6j05N1O9P1l8o3n9n5M2J12j47Q3k8N2J2j29J03l4p4M3J75J43j86j48
-925e8O2k1j9MJ72l3k5R7k34M5j25J42n8m2P1L9j3N9K9l8l8Q9j22m6L1p6K17p4j26P1n3m3
-893a16P1M6n1L6J63n5j24J6K9j6l7OJ78j65Q7J1J03r5q6j24P8j5R2L8o5PJ57m4o1J26o4j58
-861c2p7J72j4n4J6R7J7l1n0j95J62q7P4M1J02j58j09J34J9JO3r3P4n0j36O9K3N9J00j51K8
-830A4J9Ro0j25N0PLP0J1m4R7K4j39pJ19Ll0m4p0Q5J25m4j18R3J45j19j81L4PJ57p4j21J16
-797A2J3Q1O9j32j34K65j9j06J67l9o1l5r2J07p7p2P6r9J60j1p7O4m4N6J53j64j04N3q0O2
-767hJ21q7j15J05O3o3p5j3L4l0j3N6N3L8q3qo8L0l0J59N9j78J05O3j22O8Rj04n0O6m2pN5
-734a2R1L4j98J66L4j48o7L5J33K7k6%j06o0l2J18J03q6p2O4J25PJ6j77k9qRO8j14M4k5j8
-702a04L5J53k2j49Q5N9J23j55P5mj26j33J57j02J10j02J52r5Q8K1kPJ21r5j88KJ22K0P4k
-672A25j43P4K1k04J20R3Nm8p2N6j04P1l0P0J1L4L9j22n5J19j66K14k6j51R9l2OJ28K7j22
-642C7OQ5p5j68J3O7J49k1K3j0L5Q8j99J69K1j9j09J43j16L2p3j41M9O8j04j2l7k7N5j4J14
-611B9l4r6J50p4o2O4K1j1J42M9k57K12j67J25o5Rk5Np5n2R7kK21l2p9p0r9M9o9l3K4O7O5
-578B7k6n7l1k7Q5NO3l5J3J5j05lL8j08N8J0j7N6L4L3J86P5k47j16J50j6p3O6n2l4J0L2k2
-545a3R9K39r5j87j05nJ06m8r7R3n6Q3oj0n4m0O5r3J04O4P4j75P2m0k8J25m2j22J03J07Rn5
-513G2j86K75p9l4j46J17j50J90p1J2R0k7m6O7J05L5l8k65J72R9j10j47M3Ql7k8k0Q2l4JQ2
-482C2r8K5J14J08j73J03j27M9K3m4M1n4p5J21r2o8R9Q8o7j23PJ2P8J0q2K8J51P6j50O9m6
-451C5k9O3n1o6J5J71K0j09n5p3J01Q6K5q4j19K2QP1J20k10P2R3k3M4M7j48j27K65J41k32
-421G3r9Mk6Q3j5LJ9R8L2k10j3Q1j29m2J27J7q3K8M3m8MJ7j8j2Q1r4J31M4m4N4j13r3J45J30
-387A75j45l8P8q7J7j0M6k9q7P5R6j04L7j03J67j69J20k4p6P1P1q4n3O2KJ05O0j39l9rK7j5
-355bJ00J13r4p0p9l5N8l6Q9M5o6l7o6K3l3R5o7Q3p2Q6j05O1M9j05k9j7N6J50Jj32M6J1j1
-322A0p4K03p2j40J46j7j31QJ1k1M1J6q2J01J04k9O0l0p5n5O9L4r1j01J40q1K5J17p7qJ6P9
-290I6J7k08L7R5j16N6J05l0q5OK3j8R9m7m4P4j21L3r2J36J20P6k0l5j94l5J02m%n9m9m2J7
-257a07J46K6k9m1l3J33j77J47r6LK5M1N3K6J25r3j66M0j02MP1K3q8M1Mp4K0J58N6k05m5j6
-225a30L5m9J60M0Rj29p8J6J1Oj1R1p7KK4k7K5RmR5l4oN9n3J49Q8l02R1l0K9m8J98l6j75K4
-190b8K27j13n3M3J0P4J7q8Qj01J54j11Pj44P5P5n0J22m2K8o4j19L9L4J60j11O0k02R0rK07
-159A95p9r5j5r3M5K6j02J42j9k2j8O3J5J55n9j54J8q1R8K7p8J56J40j76j90J17j21KK8P6
-129Ak2q5K2P3J2n5l0l4J30J73j79L5O3q3p9o7J15q7N3O0KJ8O1o9p4J1r7K59j0j92L1P4J49
-96A79j7j51n4j08Q8P8j5M7J21k9j1J8l9p8o4l7P3J8j69K14J5q3pJ10O9r5j71O2m4J70N1K
-64A43n6r0q6O7j7k3j7J96q0m3R8j83J68j13M6O1j21KJ01j6r3M2o4JN7j7m6J6J10O0p1l3j8
-31a9r6P8K0O2n8q2K8o7Q2Q6m6o9M0Jo6K00K4k04L4n5kkK8L5M5Qp9J6O4J07j11L3k8N1ln5
4@p1%M0R6n8j23O0L10j16p7K7OJ4Ll1J00j18j4j37J03n3P4M4pp2OL7r8
32e5
##PAGE=	F1=23186.630008343261579
##FIRST=	24596.97802734375,	7686.668670654296875,	-0.24908626079559326172
##DATATABLE=	(F2++(Y..Y)), PROFILE
-2014b1OR3qj16n9P9Q2q6k7P9J6r4l5J95o7m5OL8l4n5q2J14J44J12j86P1l4j11K38j81j38
-1983a06J75j3j15J18l0L3N6j18r7R2p3J24K14r0j64o1m6J26R8j94J49Q6j76K0P4L0mOj23
-1954ir8N8K7m1O3j82J15N4J0N8j35m8L3P4q3kJ68N4j28oN3l5n0J40M5nJ08p1j63O1M2qo5
-1921C4J4n2j39LR7L5o1j4J3Q9J25p2q3O4N6j14l3M6m2q5P8mlJ31l4j16J7l7j5J51l6l9Q8
-1888F2jk8o8l0J49n4M9r4Q6K6K9q0J6Q3K2j07j61J3J22N7l2L7J13j04j67l3L3R7J36j75m2
-1857d6K5p7N2j56J60q3Q2m2q1K36j7j22J6l3N6R4p6j16LJ80N9j28O9n6j1J0j16M5m4J24O6
-1826G3m7j41M8J2N3K4o4M3pk3j9Q7mm7l8o6N4l6K4Q2j6q0k8R0j7n9j6O1N1P4K6J7j55Lk9
-1791g0M9M7P8p6n9Q1l3J23O0j53%J24P1j78j53J12P2K9p1j06J25m1j35J22Lj7Q7L2r6J06
-1761A33L3j96K3r1Q7K7m2m4k3K9J00n1jJ7o2J37m9oO0n8j09P8o2Q7O5o3R0j22r2P9K0m2Q5
-1728C7j21J88p4j03K2N2N3j83J91k1J3Rl2Q7n8K8j48J5K5J3N0l6RQ7j23kK1p4J3N6J17j63
-1696e2r7Q9l2J3MJ08N1l7r9m3J72p9m1q3P3Np1Q1J18r3kO0j20N0j1R9J02j33k01J16J05l6
-1664A6K6L0Q2m1j23p0K7J4J07j60J88p9N2O4o5n7L5O1j62K27J93o4k15m0R4oJ33j70q0Q2
-1634I9K00j8k86j00LQ9k2K3P3q2K99m3k35m1J23Oo0j01K90k9k81Q4l0j0J04r3K8qr2P2j9
-1603e7n7O8M6J14J36p6m5j03K3Pj01Rj33J27k7k8O2Rk3kj51K13M9K5m7j72N4K01O9j27J83
-1572B46j19j35l9q1J50J95M2k50K25j93j94J44Q8J49Q4k24rO5j55N3R8p1k7k1N9m7lOj20
-1543h4K0KQK09j26j7J39j81n4N7J5j33K1J2J02P3n2L00k53j8q8K4Nk3j8QN7L1q2k2O8N2j20
-1510f8j0K3R6q1N3M7j11J19n1m3o7R9J11r2j11J9Q0m1q8N2J3M3J8n8M5J6Q2l4p1p7O6nl2
-1477e8Q0j0o3Q5O1j11L1R4p2p3J43o3j3j27J89j6j38j4L2P6Q6p9j48J55R1j37J6J54n6r8
-1447A7N7pm1k2O7lr7o0K2lL1K2n2kR3q8O3j5R9M0M6m0j88P0J45l0j85m3m1J13P9kN7R8O1
-1412B61j51j08L1m2Qm1J1Q4L7q7k1J56j13J3M5l8j8p3J36L1k5o4J45Q4j75j33K7n2J9Ln6
-1381a06j5K16K56j35k28Q9l5N0j0j28n8Q0m7jk9j8O0l7J40J10l7M8M4j98Kr5J02j14J49J
-1351E6j5j6N3n6q1R2M4N7k34J08M8P4M4j68n9M5p5Ql9Q7J13r3n7L6JmL3n2%M6o5J88R9j46
-1317G2q2J2J19l4r7L6J46r4j16Q4N1K2n2l4pn3n3n0K07pj31K9O3J19j27m5n0J4N4r2J87J06
-1285A97l5k0qJ4j30J02q8O4j13rN0J0N6Oj51K5jp0j2J50O1k5q3jl2o0J85j2k2n2j5J4k2R8
-1251G1j09Q4J5N1K7o7l9j60QJ85kr5J8P9r1N1P4q1m5m8K9j1j3mP6m5n6k6J24MqM0n2M5J43
-1216A72l8j38J53j04p3R1p4m1M4KJ5J27j07n7ko0KN3J85J86k17k09LM9k8k7L5N9m8R2N3q2
-1184A6L6p2R2J9p5K0o5K4P0j44J25J42o3r5j24N0r3J13M4j23JRJ14j25M5J4j5n0JM8J0J17
-1152F6n0n3k7L9N1j13J22p7o6J60o7r4Q7mlm6j5J05J83o5q6j13o1L3J20K1r8J7N1l0M0L2
-1120E9J4j35K15K0k01R5j69K31M8j80l1L6j46Q8j3N9M3J3q1L9L7j01J30r7M5J6j12l4pNP9
-1089c5JJ8p1L6N9N2l4n2n1Pq%k9Q8K4m2P0N3j82J01j50J53q7N2p6K8L3j8J34m4j13J30m8
-1056aq1P6l3N7L2N4r5o7q0R3O6Q5m3m4J11K31K2j52l03J5k3K4K33Q2j39p2q0k1P8n6O9N7
-1024I5j03o1J8mL2j09P1n7J27o2M0M3m9j9m0P0o8n5P5N3o1K9L1k6l0Ol3k2O4J63Lj85o0K14
-990I0J48j21j93J01Nr9O3Q2j59J28Kp5RoM6J9j28J08kj98R1Q0lJ2n4l0n0P7J31n8j26O1P
-957d2Q4j30J40j1n8o4P7J56j02j01R3P6k2n6j13N2j5J22j33K8%M1K2q3J00n9j25M7J65K02
-927B91j39j88O7o4k2OJ51n3M9Q7k42M3j51J74j9k9m3Q3J4N4K8n1jQ5j35m8L6q2J97l7j81
-896a20N9j2m7J16K3j05R0J51o1j24%L0Qlj2J71k04J64l9Q7j03j66OK0j1J27P4j12m4J79P
-865A49p0P9p9j12r7J69J1k5j1N2M4j6l6j91J35j01J21K8R9j85n2M0N1NO3j36J26n6j25P5
-835d5LQ5J08j78K4K7N8q8j16O1j3qR3j0m8J31L0j41p3J39L0k0m2q0P9J29qj59qJ62j13j04
-803i5NK2J35p7l2M4%J18P9j05j68K55l3m9J62j02j54K4LO2n9m0R6j14P7k9j31R9l3P4J94
-772B28j56j29J02n8MJ7l1m7R5Q8m0p9l9J5o2OM5L9J2o8j2m1N9n0J59O3k03J40M4j15O9N0
-740A05o5j36R5m8n4N2R4O2j79J53N8j46n5P3J35J8j6j7j18p2o8J54J06j29r7R0J22M3K1k20
-710c9mPPM5j05J9M4l2l3J27mj27O7N4J55j99J56l3j51j22J67n7Q8j15J53j29N9L4K5rJ55
-679B03p2k31RJ23NO5J3o4Q3L0k28K9R7Jn0l4pr7J17p4J05J6K2M8j11q5J59k05K45M4j43q9
-647g6%M5J51M7j20RP6o6j36l3O4R7Qk2oQ0R2k05K34J9k0j01J30r4K8r4j87J02Q4j28pk5q3
-614a37P2m9Q9m0MJ33j08k1M8jM5J19M9k72J74j49P5o9J22n3ro8m7J18j04K59j1p0r2j16N1
-583e8j2o7J7J10N8l9l6r1l0J03j5P7J9kKj00ljp0O3L2k1N3nM4J31N6j97j01J91J9o9K7o9
-549A6k6j0Ok0J49K52q7j39j25r8J12m0n0N0n0Q1k5Pm6n5L1j0J04Mor8P2l2%R1o6j08J56Q1
-515A21k1l5j90K35j12M7j39J10q0N5m5N1J06j0o3J06J15Mo3k67J59J31j01j46N2k7m1j7l2
-486i7P0o6N0Q1r2K1P0J08j09R8j48K6nl3J88q7j50J21q2r7L2J24l3r8QpO8K3p6L9J76J15
-454B38k05Ook1Q1l9n9JJ64K6j45o4l3P3J14J1j25j11M0K5K1J75j88k9J28L4P1nj76o3K72
-423B11J39k57j01M3j06R5KK%L7K0j53J1O3q7m0N9L2mj6M5l9l4J8Nn1R1m5J08Q3p3K0j03o0
-389h5J53J33j32m2M6r7j3L6L1qq0M4J04j65Q8r7J44j29J31p7q0J33N6j10m5O7mP0P3j03m4
-358bpM1J8J09P6j03p7q1p0P5m0R4O4n0n9q5M6k4Q1k4L0q8R1q2L5L6m5j2l5P3J39l4j27O4
-324B7L3j1j27K01r3r6J11j6p6j8lj7j3N1j01J10J23k6N8j6o3n7P9K9j17j01J15p7J18J04
-294A31p5j5jO9m1k13J05P5j48J49R7n1n0j08N9K0Q0p4L5Q9j94N3j10J31J22N8J1l4k22L2
-264b0P2L3j1j05nj6p7J83kn4k4kJ96j64J3l9l1K2N1R0L9J27q5k01M8r1l3P3L9o5M2oq4L0
-230e7R0J04j58j28K2LJ8J33%J3r4j15K0M7l0Q6K3q2k4Q4k9m8M5n2J36l5J6O0k3J35P1l14
-198h3Q4o9J5m9J76J5j15k8K51j13m8M1l3P9K7o7K3l9J93j93k0j19K0M8k7J24l9M6n7j59Q2
-167c4j1J43p7O5j76O6j0J93m4j10m8n4L3M1j04J28jJ0o7J02M2J36o1j30J0j56O7M9o7J99
-137A34J10j97j38J56j06l6M7N5l5j27P5R8N1j35m9k3J24J71j66K4N1m8p1r2J65p4L6P1k3
-108D8JN8q5m1l1m0K02m4r5K5N2J34qj60o1q3M0O9J1M8J39m1%Mn7o4n3k2R8K3j86J65k4r4
-74g2j3J53R9r7j55R9r8J69K0K1o1o2m5M4j4o2PJ82p5p5O2j67K46j41P7J9j20J3Q1k1q1On3
-41a14K4M8j0n7M7J43K2n3Ko8p7O2MO9o6j26R7j5K0J16p7q6R4J2r6J20L2j72J14r4j9m2L0
-8a16J2N9M0j1Pj7Q8j40O1NJ11L7q7j32n5N2J48k8j79J71K82j44q6M7K3l9J8OL8j50m8p1J56
24E8j15R3P9kr9l3N1p4
32d2
##PAGE=	F1=23162.313663188080682
##FIRST=	24596.97802734375,	7686.668670654296875,	0.29062443971633911133
##DATATABLE=	(F2++(Y..Y)), PROFILE
-2014B5LQ0k0j09p6P3N0r8MR8lp3lJ46q5KNP7r1n2q5J10J48J51j41K3p1j21K43j16j18L7J7
-1981C0j02J05k3J9O1r8m5Q5r0R7K17q5j41q7l9O6R3j24J23Q4j76J4J07L7k6j9j13r1P2Qo
-1950d7P1j35QK3M3Q0j13j0OO8q0m0J56N1o9j3Ql6n3J68P4l8O6o8j16J15J9k1p9K0k4j14m3
-1917a23P2K4j1l3LN3J48m0q6O7M6j61N6L7r2r9Q4j2K8J57m8j07j9j02j2K12k9p0R4J6j4n1
-1885a2J6N2k5P6r1O5N0M3r5n1kJ13q4j61P3L5M3pm0J74r4j43j0mJ05J70j92r9M8l2Nq3J34
-1852b3k6k3k1n5K55m3j71J8m3P5J38r4p1m5K17N0j53ql9L7J5j20Q9p9J14N8m6j19M5k4O9
-1821b3L6q8J08m7o1L7Q1j6m5l2o4L1n4P2J02L9q9m3k9k7J8J5M5nN1O7P0j24j11k0L0O3J20
-1788A07p6l5J14k8M6Q4j37m6J61R1k52j41J08N0L0p6k3J18q8j57J26M6J6Q6np7Q7L0k02K9
-1758a4j08R1J9k7j0m1j2J13J0q9kJ9J52j05j9P6l3j10L1l4J08K0o4J37j02r9J14Rn5N4j47
-1727a18K10k8j59K4J03N8j98J66KK0j3m6P9p2N2j41L1N1KPp7K7J17j30J3K2n2L0nJ51j71
-1696d5q7L4M3k8P5K8L6j1r6k9J62r3lr6Q7Pj03Q0J04j02L1P4j11l3R5N1P4j35j65J52R1o8
-1664A9L6NP4mq9o0r9O4J29j82J45n0N0Q3o9o4R5M0k04K25J91k3k11o8J07k0J11j36j34J19
-1634H0K11j0k64j06J4R8k5n1P2j7K35o6k03L5J34l2j13m3K67o8j90O1p0%J23j06K9J6j35
-1605a24Q3l2m2N3L4J06J11n9J1j00J7j9j21Lm0K1O8j7m3K2L7j2j27J95J4N9l8j80N6J44M0
-1574A20j53K24l7r6n2p8J10K04J5k48K17k22j54J01Q3J40P9k46j9J03j38N1J04l9nk0P9l3
-1546I0j0l8j63O2m0N3K38j15q6J51j69r0Q5Om7MJ4P5N8p2L00k54rj24J0L3qOJ5R0Kr3k2L7
-1512a1K4r9rL4J25j06K5P1r6J27p1p9l9Q9J03r7j18R7P9q0n4L5j8Q3J7o7M4KP2k2o6j13O9
-1479d9J4m0Q3pj8Q0M0j41P3P4j04l1J07o5Jj08J17Ro8jNQ7M4q7j47J80Q4j39oJ47n4j14J23
-1446H9K0m4k0Rj0m3j20K3k2L4J0j7KR0p1Q7K5N1JP7j9j96OJ06qj23l3m5J01N8lJ11J12j5
-1412B23j38j01P1l8j7o0NQ3L3r7L9J41j61J11N3j14n6m8J21K9l2l0K09R8j85j91J22q7m9
-1383f6J4n0j3K57K68j68k50Q4j1J1j3j09k3K7j1j4rNK5k8J10J32n3O7L6k15Mo9P8r0J14K8
-1351F8j5LK8q0o9R6K5K0j11P7K6O1Q0j68r4P9p2p8K3NJ24k5q8L7K7L0L0p9j5O3o3J46Q4j37
-1317C8o1MJ61K6j29N7J23j40r9O6K7J4l2m9k8l2j2J3P9j7p8P3O9J13j21n2p2k9K0kJ80O3
-1285A73l2Qok3j14R7n2J06j27o0J6kJ06N0j56k7m3j7K3J29P3l8m3l9o5j4J92k7p1n7l1K8
-1253d3lN2o5R5jP3K1r2qj25K8J64Jj15n9J00p9M8J1m0k4K3l2l7L9J0L1m5k4lJ03oL7P5p5
-1218C5M1J31k6k21J82j01o9J45j11r6N3J0L0J17j18n6j5J0lK6J84J80j71j53j29K7k4L8P6
-1189hN2n8lP9p2pm0J65K0p5L4j23L8Q7j19J13J31j17q1r3j2m6J14kj01P2l8Q8j17Q7k3o1
-1157a16K6k6K6M5J24r0rk5K7N1r3K9Qj2J41j09p9J05k5k9Lj4P0J79n6r2j20k4l5J24K7q6
-1125e5N2K5k3K4N0%j67K32M6j99J39j86J54N0j93N6J1j72J32l9J6kMm9J06O7p7Pq7J16j2
-1094B6p6J7r7J8P4K7Pq4J3P2Qp1QL1o0%K3n5O2rj4J79K6j63O4j37J11m9J8j21J06N7n2Q4
-1060D3m7n4P4m4qM9m6N4QM2o3J6j69R8R2J11n3k9J07K31k2k09k65k9L3J3K53N6j22n5r2p4
-1028a01M4j3J79j8j28o1K3j1L1p7Q3o0J15k3j1O0m9l2k9Q9l9o1L9M4l1M0K9m8m9rlrL9J60
-994A13k4j52k5J62J30j32k20K05m0j02Q5L6j28J38j9p5OJ1P6Rj40Q6O9k01P3O0k9K8o6ln3
-963a22J18J26j08p0J04m1k5p5J73l2q9p9J85K01j01k48Q5P8Lm4j50J49q0J15r3j1mK4L3j9
-933CJ01r2j12K0J14K44q6k20O4r5J0l1J38p4J36N7k37L4j31J56J1k1j02J00L6N3K3n5K6P6
-903A46j46m0N1r4J63Nj62k0L1k0J15pj03Q9J43o0j15m2M0L0K1mJ51k42K39o9M2p5j36Lk5
-872i1mJ65J12j24j65J86Q0o3J9q2o5p0Q6N8ml2K3O9Qk5j86J05r6J05K9Q8k05L3o4Q6L8O8
-840H2j94J74o0j22O2MJ09J01j95J2K6Q7j06p5N1l1kJ09k4o8J54M3j26j26J44N6on3j02O0
-810a6J44K6j33j08J34r4m6j3M7J07m0Qj3j0J03P9n0j66K20n2rJ44j34k42J11Q7M5o1l9J21
-780A50p4l3k0j37N5j7M4K25j34j27J29l3m5n9J2J9N1R9J4p6n3Oq7M1K2Qk3p1J1%M5l9J31
-747C4O6j86J79jj14N6R3l3j46P2p6q5L9Q3R5r4J21N5j48l8J32J06Lmm5j23q7n5J75R3j65
-716Bq6R8J05O9J1k51K8K0J2J0p7jJ02m3p0P3Nj23R7J8J61k34K50q2j68o6J35KN2j31J69j46
-684e9J1K6N3l6J90l9k33jJ08j5O1L7j2Q4M7k42l4R2qm5kn2k2J18j06R5L3j8N1q1j24J98j22
-651d7J65R7j31j52k4L3J44Q0r4J1O1o4j05o1N8L5L6l7RP5P6j67K38J3j1p2J00o2M1r0k36
-620h1J28Q7j38OJ2o8K3m8K2m1J13J10j63J5K6m4J08J19K6k49Q7j22M5qJ85q9k7p6k0J46j78
-589i4K31J5n0j04r5J6K1n3MJ21M5l6pj50K1N4l7Q8O4j7j2j00Ql7k7P0N3J1j0oO3M9J7j23
-555gn3J88M3n1k1r1mj5j0l6J80K36n1q3j57j62J06j1j8Rm4Q1m3Kl9m9K5P5Q0l7j24J1M0k
-521c2QP1o9k9J32J7k5j1j83J74j29J40j47J17m8q1K5P2J10Jp4J31J11k8q9k23J40J39r2j23
-491EN5o0m1nl4L7j00J20N2p9K5J4R2l6R9j57Pj4j8K79j04k19J20o4n9o5J53nn4rl6P6J8p3
-457h0L3J91J52k20q1L3j3P3k1n2J3J32Qj66m1JO7J41j8j62j07O2L1j9K23j45j54J52Q2R8
-427B13m8j86KK68J27k70r5P7j73J06K9k9l5k7M7j01N0L3j3l9m4M4P4n0K1k0p2K5K7o2O9n
-395e7J03J04r8Mr3m9J67J27j21j1K0j25l3Q0jOo6K7J07j89R9r1J19l0N6j15j2J05L9j18k5
-364g1P8pK6O4n6l0QK8L8J24N0r9j01q2q3R5m0Q5P5m5q2n9M9l0N7J0j7p1N7n4K2N8J7k2n1
-329e9Q6J26p3j17P8M0lj71J88j18l3Q9k0k7n7J1m1OR5j19Q8J19o6M3Nl8m1O0J8j29p3R9q0
-296a14J94Q5o4k9pM5j07j47J17M3j51K29R1o5k2k11R4M8N7r8J05Q8k54P6q4J00R0M4M8l4
-266A67k38Q4L5P6l8j19K9Qq9J40k5o7jK2K51j41j32K6n4K6N0J01L3J21n6k24L6m8m6N9M3
-235B9m7M0l0m9L5j1J42r7r9J0oK1R2l8J6n4r2k8Q4RJ13o3p0m4J18m1l6O2k6R2o6L5O4PJ09
-200A81L8k93N6q5K9o4J12N8m5o3K58r7n3L9q1Q1L2l6N1J4J91k49l8q8l6J2K5R8m3Q2l3k07
-168a54J09k3J02k6N1j33L6k7J54Kj08o8l8O0M2j00R7L8Op3J22M6J21n1j05kj40JQm1K12P6
-136A94k08j9J27q1p8P4K1l9j51J11J14Q8j82p1k5J19J53j42OM6j2o4j07J95n4L2O7n7mN4
-106A07j08j4n4J0J85n3o0MM8J24Mj63q4l9kM6K3M8J50n3Pqp7o3k4OJ17K2j94J31n5o2n0J67
-72C6J35j12j00Q2j25J43nM2n6j2m0K6k1q9M4J47p3q1ln8K48j67J01m2j09N4L5k7j5n8l4M
-40a30M9%l2O5J39j6j4L8j17n3L5k1O5l3o3M4M7PR0j19j05J55K6q1j4N3q8J27j08m5n4J4L5
-7a04O2MO2L0j25P1j35O0LJ71R4r7j66Qo0J74Oj31J84K38j65j10N4M4p8J0M2oj74k4M3R8j52
25f9Q6Q1op8o2N0l7
32c5
##PAGE=	F1=23137.997318032899784
##FIRST=	24596.97802734375,	7686.668670654296875,	0.71070086956024169922
##DATATABLE=	(F2++(Y..Y)), PROFILE
-2014F1J2N5k9r6p1M4K1r7N0Q0k4n1K9Q3q6K8RJ17j41Jo4L7J37J77p7j6j05j39K34l4j03n6
-1982a4K2j00O7K0RM9p5M9N6j26N7J99p0j00j12k8J5Q8n8Q8O7j75L8J30L2m0m5j07n2N2k0
-1951h4O2N8q3l7p3Q4Q8q7J5J3N1m7m2O9O2j9l0j8k8n5J78R9p5Rn9m6J35Qj5q6K4J5j15p5
-1917a04M7J1L0l2j8KJ69L1q4K4J7j93J78J3j44p1M4k5P0J87n8p9n2j00j7J97k5j14R4K6o
-1886A8k8P9jrO4o7K0O6P8q7l8j86J61l4j06P4m1M9J2j47K60q1j24Pm2J10J74j84j36O4J2
-1855f3J7n9J07M9j2j34l0K25p1j64J10n3L0J53r2o0k0J69L4j48o9l3Q2Kr1J33q8M1N9m0q7
-1824a03O3l3L7L1j02J72p1j18Q7O8l2pQj10L1l1O2J14O4p5m6j49J9Q3J2J3q8K2J32J14r2
-1793G5j32o3M2L6J39o4j8J37nj8R5j11r8J72J04l08j05R0L7J2q7P9J12j42n6RQ6L3P7l2m4
-1762E2N9K9j83L2j39Q8PMJ3m7L7P1L4j38m5R5J61j56j3M9rq7%M5O5l1l5J48j01q7J51Lo4
-1729Hjj59K15K3j63j6J39P5j82J03L0K7m0n5N9p0O5j46Q6O7j3l8q5J5J13j14K8K0JM7n3J51
-1697A37j57l2k9P2K8L9m3KL3j11pJ52j06L8j21R9J8j41J02Q3p8N3N4q8j15J80LK9j08r4J34
-1666B6O7r2M9j2L6M5k3o1j23N9R1j78J04KJ8R4o9p2J30K0k22J96J94K4j98q9J14l3P7r1j55
-1635g2J14K29jk37r5L9P1l3j20O0O3J50p9j48R2J37n2j61L3K06j17o3K9j07NJ40j32K4M2
-1606A7j52Q8k5l8J7L6J01O9l6N0q4Km5j27Q3nq7J70k3j14j7J02j6j22J77k1Q9j2j62M2P8
-1575C5kj79K97L1q3n6p2O1K02lk23J91k16n4P5K1P5P9k21o8J36j06K8J00PK9oQ3j8k7r0j43
-1543a17O7p0P2K36j02j30J56j39j29J21K0J8k6K9L9K8o5K83k45K0j52j6N0J4L4L8J22n7r9
-1514@k5lnn8J4RJ48j17lQ2p8R7p2j02k1J15J08r7j32J32O5r4j8J4l7J10K5o5L4rP0k8o2j22
-1480a25M5K4m0Q7RPN6K6j48J00N3q5k5N3n5K2q6O6K4J1k4j7R7Pj02q3J40P6j21m0J57m4j59
-1447i4J71M5l0j0l8k6L0j26m7j6L9qJ8nQ4l1O3O0j1k1J17J3k03n4O9K5n3m9o3R6M1jJ52J25
-1413B62r4j26r4J15k5l2p0jN4K3q2R0J13j79J77N7j82j17rJ23K3l8j0K71J16j71k54J95r0
-1384D5p5mp7%K84K61j74k56O7Nm1k1o7K4j1J8KJj2Kj0O3J46o6Q6K9k25Pl0L8p1P5O9j5J1
-1349G8J1j08m6P6K0m4L5M5J8M4R5j69p8Q4p2j12L5n0Q6N6q8L9N4L7J3r2k8P7n4Q0N8j08m7
-1316e5NK11P1j39Q2P9j98m8M3k9Njm6l6j5K7P1n1l3KQ6O5R6j03m3r5p6QJ14J23K6j6J1j4
-1282A27n9q1J04NJ19j42p3k9l6J36R3j37p2q8Q8J8R1P0p1Rk6j14JJ83l9r1mo1MOnLQ0j5R5
-1247H9J2q2J7r1L7J70j4j57p3J25j01J9m5K8k2O5j01O8J0OJ5p0L8j0O3l9R5J05p4L3J06j7
-1215B05k73K09r2p3J73j45p8M5LL3Q5j13m9m2Q0l3M0J73J61j14r4j78l2N4K1Q0K7n1j09R8
-1185A1n5l5lJ96K1o6O3j76M4Q4q3J10J17j66n5n2o8k0J21l6j2M1o9N6n1P7o1n4L6k7J4N0
-1153d8J24j11L5k7MN0m1p7R3K2J05j40n3J18k5n9L6lJ3J57k9p7j19K0p7Q8L9p1P7J8m5J6
-1121A3O2k6j64K17O7j75J54j65M6L8j72J47m2j12J34p9k3m5J6j5J24Q8l4m8j06J51l7l2N0
-1092C2j24MK7P4k1q3oP4l9k6lJ06l9k2ml9M0p2P6J87Pj24L3r7M5k9j8q0J16O2p7K0m7J9J1
-1057a7k9L7J5m6M7KM1J2L0k11P4Q5J21o1j7J12K44n7k68j71J0N9o5K28M0r5n4r5k9q4Q7K05
-1025A50q5j50l8P0k1ko2Q0j4N6J4m3Q0o0n1j5J01Pj7l7J9jM9K5n9p3k1N5llJ39n6j24J1J18
-990C9J15j22r5J39p7n0Q4j5q0J00l7o0j2RJ13Jj10M1J28j77L0L6o6N1p3L1o1J46J15j33k8
-959a8J69m3j29m0J30m3j03L2J92K17r9k99qP2L1k8j55K08j32Q0l7nm0j2N1L8R9j17o6LK5
-928b7K57k6k17K8j08N9n3J17j12K16J6k19K5r5J13L2k6m2M5M4N3J4n7M0O9j52j0N7j10J34
-898F5M3j51p7O6j7J07k7l5J8J41n4q9j01O5M2K1K1J37k69K80p5j7k4p6o6k1j6J97J44j03
-868A29k29R8J56m6m2o5l4k3m5J20Pl1PQ9L9j8j90O5o3M1M3O5k15J30j18O6Q0Q8j42J06o4
-837Dj16L3L0J12Q5k01kK2Q9j14J0L4p1OJ17k1j02J64O8r9j48J26P6Lp5j39L4J76M5p9q8K0
-805aq7k2kO3Q9NOl2k9M2Q0K1j43J73p7K2J23j24j70M6J50M3q1n1J38qq7k1j00k6J9m5K23
-772A37j19r4J22ro5p3K7N5LO6P8n9n5J1j20Q7K2l6n6m0K2%J7jP1P6j03J66n0j18L8J22k3
-739I9j01N3j26p4lN4J23lR9L3j38k2J96N8k0J1p4j16r9lJ70O1j83n6R0Q4R2lk41N3K6J5n5
-706@m7j5J53m1p9J5Kj03J39m7J35k15L06j38j63j2R3N8Lj44J96j37ql4P4o6K22mk17rP4m1
-674e0P4N9LQ9O7k49n4P5k3l9L0k5j0J14j11O4N6o6L4l4j11J66k8R7J19j16r3n5m4R2J21m3
-642A09OL8p2q8o7O1k4O7LJ2L2L9j12J95J3Rm8N4k2O6p0k68J21Q1j34K4N8n2l7n0mj2J56R9
-608A83k19M0Np8J69J19j5k10qr7M2R8J83j24m8r8kJ64j70J45L9j6j13o3L0Ol0j8J07K9j7
-577C3J8j72M1kj6M8J08l0l2j02K8n6QQ6N0L1p1L5P7k1l9m5OJ54M7k8p5r8K4j5j4o5J86K04
-543C03J0l3k02j76Q2K2J0k1n1Q5n3k6k7NN5Q9M8n2j94R3l3L4J0N8n5J5J20o3J0kj69J04j22
-510a26K03j46J02l3j12Q0M5J00Mp9J40J00m4j00j63J19J24r2r9M7p8l8Nk0pq3J50Mo5L8m0
-479f4N9M1J02j59kLJ4K81j04k57R0m1k0m2J08Nk1k3m8R2Kp9J3J91J82k14j56O5j1M1jm2L9
-446D4Q3k7j69M4jO2J71n3j87p7N3L3l5K35r2k22J12J21J14p8j80O6K57J04k76p6J03k11J06
-417B4M9p5q1%J07j39Q9%M9m7p4lJ33n5l0Pq0J3M3m9L3J4J04J10j06J0p7p8J78J20j13K9J8
-384A23j49j9Q6m1J2n2J1J15j42M0n6Q3M6l8j09M9L8K3j12K8P4qJK5j9ML0rN6J41K4q4j34
-351C7r1o8J12m5O7Q0m8r8JM1m8K1M0n5k6j4j6K1R7N1k8n8R5J07j12j03Q5L3J2j99J62j43
-319i0M3J28l7l0j03M6o3P6R4j44P2J29j01k0K4j1j8J8J5j26oQ1j02K35O7n0m2qK1j64rO8
-287g%j11K49Q6o8j3k34R4N7L6j14J39Q0k86J03o1P7L1M7P8l7k41J20JJ04p4r3L9K6p5Q9l4
-255Ho4K9K7K86j29k42R2o7K9L7P9J5J10rk31J2J3l9L4L3l3L7o3L1K2j01J46l6o5QMQM3o7
-221d3K3k4p7k2Q8M6J18j45l3n6J29o4j0O9LO2j08P0O4K2P4nk44J2o5P1n5k6Q7K0p7K47o6
-188H5o4L7j20P4L6lQ3M1J59k77j6p1m0J2K0M5m0J20j3k07P3j9Q4K1Rp9Nl5J07M2j11o1j8
-155a21P1L6p1M3Q5l1l5J13M0J06k5q4k0j03mj00j4K01M9k21R4R0n8j09R3nl7j21R5J17J27
-124B01j97r6l9J09J30j09j6N1J0n3j30K06k4M2N5q9lM7j25pm3K9J93m2o2j9O1J11J9j59j17
-93f6QoK0%M3J45o2J6j7r2q0K0L9J24K1j96J17p4nn3J04J58j25m1M4j18R3j7N3m6L6m6J7k7
-59a3r9P4J02p8m0m8O2J78j83J17r4o5P4pn9P3j28M6J6l8%K9M3J16m5L8O4j59k2jn0O1L8l1
-25b9k0J02J7M9j39j11J83M1n8j28O3j1J18j05p2k2k7N9P2o9J38N8k21N4l5J6n0J92J61q8
4A38j95M4n6J03M4o9J81J77j74j40O0P1r4l1O9m1j61Q0M5M0j54N6N0j0j3p7L2%
32b5
##PAGE=	F1=23113.680972877718887
##FIRST=	24596.97802734375,	7686.668670654296875,	0.74042201042175292969
##DATATABLE=	(F2++(Y..Y)), PROFILE
-2014F3K7L4l0q0o4J3%m7M5M2l8k8N7J4p1K9K5J47j77P8n8l2J20J76qm4j24j56K03N2r3q8
-1982a3Lq9KQ6%J4l5J39K7j75OJ62m5m8j31jj1P4j2M5L2j52Q5J25K4m4p0q0J1k2n2J52J9l9
-1948a3k0r4L7P2n0NL6M3j2n0k1R9Pn4k0j4l5J40J13j09m4m5K9J25J4rq6K9L6j26q7M1OM3
-1914a4j9k5n9J81J11p7l2l3j59K51j6j74l0j4m6J10K15n1n0r3q6JJ57l0j55Q3L4j0MJ31l
-1883A02j4L1m1k2O9J00o3J1k00nL2k1M3q1P2Oj02J96p8j10J3o7J07J47j52q5RN5O0p9R2J12
-1851A37J3k12m6J70r6m0J25o3oJ30p6o0JJ08J7j29p0m6J08k8j6J60j17l9P3m8l3P4l0oRo3
-1819i9J86q1j22O6N3n1O7M2j67M8j3N0J13N8m9l5j48K6O2Rqj31j5J62J39o2r3j03P2k4J17
-1788F9m3nJ47K1n3R2q3j42J59J06l38l7N4M9k3o5J26J07j79K8q2R4L4O4m1lL5L0j47K2j45
-1757a49N8j1L3K8m1P4N0L7j27n4R5J68k04J2qJ0m8K5P4Pp5K3J19j12p4J80No0n4r6J41O3
-1725H9j30p2J59R7j65L5N3L8o7n0M0n3N2j62J72O9k8p1o2k1P7o5K0PP2N6n7J27j25k1p4R9
-1693C9P1oq3j8N9j43J7J53j12O7j49J05L5j86J52N2o1O1K8n5j52K07l8k0n5k2R7K8j01O1
-1663C1j3k9R2N4o0r7J7L3j14O4L1j6Q3o2p8J36Qk11J31K04P1j80r7J15m4M1m4j16L7K47M
-1632B38k01p4N4K8l1j68K8J55O7o7q6J07J29n4j88R3J30j56O5oj38OJ57j45k0N5j28R8qn0
-1602a10l5N4R2K7QM9n1j5o7l8J25j0q6J70m1j33m5R8k5j24J64n3J00K4j40L8K2m4J3K37J1
-1571B15j07n6n2lJ96lj82J41j76nQ5Km0Q8j44j10J18p5j7Q9N9O5J8Q0jn2j41p5L8r2P3K07
-1539A43q8j39J53j08o2O4N6M6n9M9nkm4K58k12N1j69k3L5K6O3N5J50j15r6l4l6l0j6L7k2
-1508g4J59j18MO3l7kn4n5m0J41J17j14r5J05L7q3M%l7J27M4o3K1KP4n3o9r1j9J8l0Q0M5M
-1474A1K4K0j35J01M0k2m7j5k0N1q7N9K3N7n2l0J05j2j33j7J00O4p5r1J89k2k02J55P0%Op4
-1442D1n1Q5r2j09M7nl1M2j8Q6KPQ4o8l3J52N1k05q7K8O1jo0n3P8J6oJ72J34j59j07r1J41
-1409E1Jl9o4rONl1R6R1j71J95O3k22q9n5J25J5l1oK95J35j34l00K38p9p0k8j17L6K76K32
-1378D15j55k47M4J8j03k5j9O7j2K4K4ml3mNJ2J48o6J05J6k31K1OK2r3M6J24Kjj0j45pM0L8
-1344B2j32J79K5J4L2P7j73l3P6p6r7lj3l6J35p3N0P3K2j0r2l7Q7m2NK9o8l5J7K46J03j30
-1312A42R9K2k48K8J2q8j4L3l4j8%M2J23j26o1N5P4O4Q3r2j9j16j27Q7J35N6NJ0j0k4q1m8
-1280c6J18N5J17j50o7p4p3J45J25j08q4r3J25J3O2N6j17P8Lj49k4J62m7n8O4o6p0on1P7L7
-1249c6k5J23pl1K5o2L1J96k4k22KJ47j23r1k5Q3n9P2p1R1l5LJ9q6Q5j2J9r6J52J22n4L2P4
-1216B17j3k95K28p3p9J74j67j7L9nLM1r5k4n1Q2o4P8J79J35p0n1j97k8P7J2O1k1l2j48O1
-1185d3j6Qj2J46K2l3J03k18L0O6m2J01J07j95k0l1o6l2J24m7L2J7p4K8J7M7j00K7m1J1L1
-1154e3%J06j07P4l4k1N0Nj12J14L9N6j48l3J25j0p8M8Km2J14Om3r7N5q6K0P6n9Q1J9q7L3
-1121A3N0o3j13J63Q1j48J47j16l9Nl0J21j05j0J16j22n4L5M9m9L5J02Ql8j16J26m8kP1j29
-1091f0J9o0J31n9n8l2P6j2O7j22J39j3l2k3k4L7n3P3J60qp6Op7J9k2n6k6J08N9q9m8l9R2
-1058cm0k0N6j3m2M5K7O4O4jk27N1M9J14o9j2J23K83p8l27n7M0O9j20J63L7o2p2q6L0n4O0
-1026hJ60j35j47O3P5m6m7m3L7N1j7M7n4J02p3q5MJ05O0K5r7qJ4N0K9o0j02k6J12ok8J02p7
-993b3j18M4Q5J00q1OO1j01J1O8k6m8L5l9l6m0JJ44j0p2lJ71j25pLj15P1q5R5p9J43R7j27
-960@%K33k9j79o8O7n1n9J18J84K10r5l19p9O5L2j0j12K08j56J0L1K4o5n1N6O6Q9j22k1pn9
-928h9K42L9j69m7r8R2lP0j67K60k3j90J6m4N0N6n8M5J3L6N0%o5M6P0j56L8M7j26J25O9j56
-896b7q8P5l3Q2k5M1o9J42m2n5r0M5L8rN1J36k59K59o3p9L6l5j29L8o4K12J73o5k17j8J82
-865A43l4r1k6j8J2j41J53Jj0mR7O9oj90%Ll9N7K5q9R6j01j9J07J16q8M7o8j02OO7Q2P0j96
-831g1pL1N8j16J20M1j35j7J18jj38J60J06p4j48J04R0%j02j79N1J83L1k8k5m8j08pJ7M7Q1
-800C4L4qj5n6l5Q9P3j12J23j01O0J05q0p7n1J79M1r9o3J33N8q7m5q9m2M5l4J36j48m1P6J0
-768A3m8m7PP5mj1R7k1l8K7j65J44M3q9n3K1k9n%K0mR9nJ28r4j21K7J24l4l1O1j70n0Rk5J09
-732d0O8Q0J0j12j2K52km8K9r2r4r1N0J46J4j83k2P6N9J18j7j84O5K8Mj44On5J96j9p6k7r
-699b6m5J48j11P1p9K53j80j39J6N6R8n1j38K14j09K2j12N5NJ72J2k01lK2p5J17O1j3R9Q6
-669B25k47l5M9m5l5O7K3m8J16j08N5O9q3j2Rn9Q4N4N5J13j01l0p2q7K0J50J5%J2q7q4m7O3
-636ao8R8N2kOPq7J54K3L3o0jK2R3m3k81J05O8j20L5J02l6r9n8pK5J69R0k52N0j1l3J84R0
-602B47o8j65n6n4J6J74J64j54p4j13LJ53j34P6N2L4j22l9P2Kj7m6O0J5J2L1j79N7k8L9n1
-571i3J47l8o6r2N1j9oJ03L4K7j21J12P5n0p4j7N1J15K8j2j25o4L4j9op1J41J65Q8Jk52j24
-539g7K8M5M5l7q2R5n6o7J1P9P3P0Rn5j32P0j05N0K1L7m4L5J18j37P0j4j45M3n4J71j22N7
-507@k5oN5jQ1Jq0J35R7l6p5j36J06Q9j03q9L2q0l8J9Qn7J1J04m6n0O2n9k1J16J03j57jL9
-473bM2K19q7k32K8k1J0k2Q6J0jl3m4J06j2r3j2J67J98j99j95R0j9JJ1k9O4L1p0j29J53l4
-441a8M5J95q2j88l1J6L8l7K03k8j80k6J48J16r3j63J25K43P5k82m5J20k20R9N4j20o0J25
-413B9P9k29J20l8R1n9l8o6J38l8r2L6k6m3M8k9J4NR7J05r0L6o1j25J62J16r7O0L1j56J4O0
-381E4p1Qm0j2J31q6k6JN5P4j25k4L7l5J4q9R9M6oK4k4l1M9M7n7R1J41j7n9j45j29j5J15n4
-347e9M0Q3n7q4O0K7o7k5O3p6L7m2k1J8J18O1j6n5R1Q2j32r4Q0K0L0j90J03j52J11K09m2p6
-315D5j63Q9n6J10Q5j70N6J60q8j25L8Pll2M3j04L9P9j44K39N3l9m4j1Lj50Q2K0l8o2K21P4
-283B14o5j8j95Q8M8J8j17J25P1k74J15l9O4m6P5R1m3k33J33j6J01j06l7K9L5n2N0j6o4N5
-253iL0K97j40k78J37q2K5K0K8qJ04M2k09j7O8k7J0J7k5L5r9J35jj12O7J7l5KK4mlq1L3j2
-219e1p3J3Q4O4J03k06K4p1J41q3j0P6L4L7j51J32N7J3L6m8j78l2JR3m9k1m1O2p4K18k0o8
-187A2K9j21L7M3K0J12M1J05k77N7p5QN0n9j9j3J41pj98L2l0J08M1m2k1k3NJ06J4j39l8K4
-155g7L7K7k4RJ01q2K0R8K8Q8J1p0m1p5kj63qJ80M1k17J39N9m7j26J06j0l4q8P7J14J69j85
-123E5j36o2J02J08p9l6O7J1m0j51J89PO5M5j19PL7j13m3J7kK01j9o6l6Q2Q9L6j45j48M2J5
-91b0J7l2J4J21o9K7j8q9p5K5O6J15K3j93J18r2N2m4L2J54j23J2kq0K9j4M9l5P3n6K0l1r7
-58a23R1O4r6L1K3M4J00j90J29r8pL5pr1J16j80J28M0p3l7M3J6Q8o0Q9P7j86J6m0m6N5J03
-26E4l7q8J49L2J2j27r5J59N6l9j40kM5R6r4r2J3l8M0R7j46K12P7k65K1O4K3l4O7K18p3k16
5e1O1k5J4Q1MJ64J08j71j58P5R5q7r5P0p1o8J32Rrj29J9%J4N4p8kK4
32b0
##PAGE=	F1=23089.364627722537989
##FIRST=	24596.97802734375,	7686.668670654296875,	0.55475866794586181641
##DATATABLE=	(F2++(Y..Y)), PROFILE
-2014D7M7K1k1o6o4orJ3N%m1j1Q0m6m6LN5J60j97J57n3r3J11J40M7n6j20j62J48J26q3q3k0
-1981a7o7JQ6ql8K0K01Jk17m0J00j0Kj43N8k6N1J0onLL1R0J9m5q4LJ3r5J9J36l6qL0q0j6L5
-1944c2pl7O2M5J0o1r1J53Mp4Oqk8Q2J16j32n9m6Q7J00M2j4q4L1L4j34p8N2J4J9Kj8q4J51
-1910B3J70o9o5r5l6K24l7j65j7n1J0M7K37j8m2j47p9K5J30m1j39L3M3j5M7J39K0k9j0k0m1
-1879C2N9Q8k7P1j40k25J07O7Lp4P6j1j3Q5q5r2Oo9Q5J05q9j4n7P8R4j02Q7J53M0k50p9J19
-1847B8j11P8J18p3l3Q2m7n6K1L3Lj02l8l7J02o1Q2J66j60j10J05o9K8O2k6l3k2MJ67q2j02
-1816h3J6M0p1J56N1k02O4rN4R8K7j9rj19LL0J0j1p3JM4J38l2l5j37R7o4N9j6MJ49M2o8Q2
-1782B17o1j67J30R5l39M8J2R0n4j1Q3J09j84O3j21O8K2M7k9L8K2L8j08nj44M8lJ5L2k5P7
-1751CL6M5j03n9J00J69k48L4n1J3KO8N7m7r9P7P7j24o6J96J1l6q4n3Q4P4q9j08J63J10j52
-1720@k4O5N1r0j9K7l3J9j03J89N6l7q2n0m2K0Pj0k2J43N0k8J15r5m8j17J48R0n6r6J8L6j75
-1687i3K6J72j10P2j64J02M9j94J81J6p2N9Rj6j56J94o8o1J2M2N6k1j03P0J3j13J24J22n3
-1658I5o2l5j0k7M5J2k5N3m7q4J23J3j48LK21J06j61r1J11n1J2mn7p6K58Pj51n0O1k7j1j28
-1626a25J2J49J4l6m2Q7J09m3j91J21N8j58J56l8j60NJ67j10p8jk5P5J2n3rJ6M5NP8j5j1k4
-1594a0q0P6J38j7o9J50o2j46l0M9m0j12J47q0Q6N7j14M5j1k4J64K10q3j60n1rr1J93J7j36
-1564GO7j10LR2L8j42Q8m7o6Jn8K5j0J02R1M1O8J9p8j88kJ3j12O5J60p2j09J38r2K6KJ00M4
-1531A04r1O5m6j6k9K29j55O5j78j7J4K1R2N9J76j59q7m7n3m1JO1m4J54j17L9L5K2j60k1N2
-1500g2n1J16J17j45j4M8on2Rqj8J44O0o7K0L2P7q2p9m5q9PJ4K2Q3k5j0K4j06P0L7N6o9r2
-1466i4N3P2j09O8J4P2p1l6J10qj68L6P3L7j3j27K23Lj95M4R0M1K5r8p9J06m2j21Q3l6n4N0
-1434e1k0J01Rn7R5q6n0J51Q3j92p4j4P0L6n5l2Q0j5k3J63J33j94o6p1J00L7m1m0k3l8k5M1
-1402f8O1P7j54J86O3k09N3j14J2QJ0rK43J52q2l20K52o3m8n1j35P0K33J92j20k24K3K8j64
-1373i8pKR5J5K1L4j9l8MJ0k8J31n4J23kk29M4L5L9j61N2J67L0k2l8j91M5mP8j26J99J4JK6
-1339A48M0j79K5O3p6q3m4M8m1Q2n9O2Q5kl1p7l6Q8l1n3K3n5jJ7K44J26j09J04l8k67J04j6
-1307F1j11o9N7k1K3OM3J66j28o0K4M0P2R1r3Rj38j22J27J20j3kM5m6j8p6m6J23Q3J12j43
-1276A16n3j16o0J13J34q7o5j03J38J6M1M1j56J59K0j68p3J28m5K2J02p7j13m0L5J4j5l0J55
-1247C3l6M6J8l6J1K22j6k91O6J94j33j82N6M4r2O2PN0q4JL3o5R4qrj70J95J24k0L8L8j2k84
-1214a06K34n1p7J54j68K9N1nm5j4o4K3l1ko6J09K07J03m6l1k02j7J03K2K2q5pq6k9K6N8m7
-1182c8O1K5K4J41k37j1M8pP2J06j85Ll2l7l9J20m7M6Qn7J4N7Rj39R9j10N3O9o7O8q0J04m7
-1149fl5M3K9q8Q7L9J5j22m7J30J8q3M4rq5N6M1Ln4P7p6l8J15n4P6J5j33P5Lj03l2R1Q6j23
-1115d5J21m5l1k4O3N4j45O9R5j48p5J00O9q2n6J06M1mj09P2m3J2Q2j07M3j26J47r4kp5Q7
-1084e0P2Q4j81Q7J6l0l1k1L3k2N7J24k0l0k0o6L3k1r8J3R5N6q5j07k2J44o0l2N6k9l7N0P0
-1051B8J07P6m9k27K5QR1p8j6J44L42q5l78L8N4P2j44P1M7l1r8n9Q7qK4Q2j63n2Q0R0q4p3
-1019g9J2o6J16r0P5n0J23p0q5j5Q5J05N9j30k0J4K8M3m7j13l7J42j3k8O9n9q6kN8R5j8M8
-987F4j0j12N2M1Nm0k3k1j5o7RJ45k5k8n0J92m9k6k9j30M1l5J26r1Q2P1r7K6K82j8k00j10
-955d0J1p6O7J32J65J82q6l20q7N8pJ0n2J71j52q2J11N2o9m8J9N1P1j06J7j8r2J81J06r5j45
-924g1o1R0O5M1j94K43n6j50LJ9k1R8j16J19ML0M0j8p8M8Q1j59P9L0j38J37Q0j70o8O4n0L8
-892d1%R2j36J31k3j7n4K6L3o6P3J42k22K02m1j40Q9%j70J18j03J76K04k5k06l2J30l7j24
-863b1K4lK0q8P3k2J4k3Q9Q9K2j75q6Q6n7J4k1L8M2r3n1Q2J41k8jo8q8LR4L5N5j82lN9J3q1
-827i8J81O8j90q4J09K9j36J22J40n7j30R0R8j5j26j10P4J02j7jM3n7j33L4%OQ0M2j5J8q4
-796a7m8Q3O4q5P8j12J12Q3l4k6j06J72L2j00o1R3J05o0p0q4l0P2J5J00k08k9K3J5rl2k3J01
-764A4K8k9k4L1oN1j78J77O6j39l4N1q2K2Njn8J22P2P8j21j14L0R1o1M0Q9j79p6M6j0lJ04
-731BO0np0qK86o7q0N4r3n2n7P2J13m4j62J0O3L1J40k8j15P6K6k0k34J02j34K26J5o4n3j9
-699b9J2J40j48l0P8J79j95j21K8K6J13q8o9J65p2O7j36j3J41R3j1j99J8pr0J30L9l9J07R6
-669A85k18j0J4o6l3J07M9r5J23j03P1O3o0n2K4j7KJ11L9Q8q9K4p1j07l5J47O4Lj3j04q9R
-637c9N0j00J19P6k0J3jj06J61L8M1j16n6O8J17j6k81J01M7j06M4J30k2j46o1j7P0J58P4k46
-607b6M0j2N4J77L7j23j21l4m8j3K13J39j74j02p5J0P9j01M1N0R2j28k3J02K7j2p0oLM1L0
-576F7j70P6j1N9j25J58l5j16l3M8J3k5J09L0oj40J91M7m7o9m4P8Q2pnj57K2Ll1Ql7M8J29
-543A10J69Qk91l2l3M8Q9l8j39J05n6q4P7J13P4M4l1n7p4P3j45L3M7Nn4M4J17j81J13l4j02
-512h2Pl0J40q1Ol8J14M0m5N9mp4J20J05nl0j46J04M5j22r3Rp4l7M9L0n2N2N2q4l0R0k4j46
-478a75J71R4j49lQ9O0J18n9j58lk1Pj6P5J9Rm2l0J10j8j08l3J18J97j84j95J14l8k8PKO5
-446ej8j03Q1J05o8J8K04j02j67Lj7N5n1J37M7j26j39J50J04r3j39J73K27M7k84j0J27k15
-418e9J01M5j37L3J54M1k93J49q0J10o9J2q1Q0j4j11K5K7o9K9rK2j2N3R6m2O2o0r3O5J07o2
-386B0P4M4j47L3K5q2Ml1m3J55m3p7N8M2N9j75P2mr3K4j4J02PLP0m2r4R2M8j01J52J03p7k3
-352A41j09k01O9J00o1RP3p0OO8Rq2p6P5p5J02j8n8LR9N9J6m1O9N0j16r4N6J4M2j37Oj7L7
-318e2K90k9j21k31J20l1J21O5j88L0J98m9k20N5Rno9J07q9O2P9j64J81L8k6l1j8rm6Q5j3
-287D9n0m0J65N2n8l1j18R0L1jj06O9O3k08R9k2O3j34J38P5n2k15J27j8O6j25K7J4L9l3K7
-256a7K5q3P0N0K88j70k46J61j04J4jl5k6J07Q4j51l9Q8j8pJ0k8K7j20K32k9r9j8N2j8j1N1
-224C9j2l1q3L9j6o5N9O9O3O3k33R5r4J59p7k9P4N5Pj89K19M1k1J0q5j13m9P2R1n0Pq4j0m2
-190a21J56L3m8J2q1k0N0K2J29J7N1k56J49q9O2Q8j43o9K5J46j0j94K6n5J24L7q4L7n1P9J53
-159A75o5j75l4N1J5J7K7LQ1j27P5R5OO4M3o2o2n5oj73oJ60N3j67O7M1m7j27J11Qm0n6O3J15
-125F8K10j66j78o7J02O3n9m7Q5qk7j02R6K1J00L3j38K1L1o2o3M3o2K02Kn9m5J04N5M9j17
-94H5j70N9M0L1l5k5O4p0L5j4m1Lp9P3R3K7j86J30j18J19l8k7J18j06O2m4l5k9NL4l5R8o6
-61d2L6l5r8J05M2j20R5Q7K7J7j87J38n7J3k1K1n8P3j59J39O2q7o0J3rP0o9J33Q3j99N6o8
-29e9MM3J19o2j38J79M0j6r8r8J40O5l3j25m2O7O4q5r3L7j6j3J32r1J57P6k49QR3M8pl7K24
3B34o7k22P6Rr0J16P6J39M5j54j52R5J03p0j37K6r7O0J17k9l4r5lo0J03O0p2m0K5
32c8
##PAGE=	F1=23065.048282567357091
##FIRST=	24596.97802734375,	7686.668670654296875,	0.18405678868293762207
##DATATABLE=	(F2++(Y..Y)), PROFILE
-2014A5P3J8pn0p8j1LM5l4m5pk3R1q3j8l5J00J37j95K16m0j48J18P4P7n2q7j49O4J82o7o2
-1982B2m2n1M0N8j4r5P9K29j9k45j2k8M2L2j22J02n5L8K3n5m0J53j4M3J1n0p0Q1nj35P1J05
-1950G7r4J3R7p7n0OK6p3P5N0J0o7j21J88qp3M5j5m3J3J11j43J1o1P6Q3P9l1q1K4J0j27m3
-1917a13O5K1k9K6mo2Q5J88n8o2j56Q5J74m4j40k0o3M4j6K48L4o0k01o8M5J07n6q1k4P3J2
-1886e0N4R1M1m2n6Ol2M1L6J2J31p3k58N3J25l5m9O2j5L5Lr5o4om8M0P6mJ5r4P0J14j07Q3
-1852F0J67O4k60j07R7r0J26J05q0p1J9mm5N3m8j8o1j5J4Q0p2J53J52k08j38J37o8M3K7j3
-1822al5n1N0J40p0r1j7K4o8K15M2k04O6j1P0P4j9OK7q1l3j2J0Okrn0J20nK3j53J04q9oJ1
-1787a9J1J46N8p9O4m4j72R9O5k65J00l8J45o4jK9J13j65N8j33M2lL7kP4J3M9o4m6j55P2K8
-1755d7k3K5j7N7RO9p9p5J44J51k88M8m7lN0R2J4q9j01J10L5j20o2J91J8J0r0l6O4M6o0j15
-1723a19J53J02j30p0P1O0j03L3J7k6j7rJ66L4l3p6o5m7k0N9j8p8J92L1K1J24q3r1j55K21
-1693A44Q6j05j05R2oj79kK04j02N4j56R4N1j69J84j7j07M6kK3j52J79q4r6Q5R1K3p2j04P0
-1663c2N8j27P0J66m2k3r2j2L5L5l6KJ3k8q4J02M5r9l2J56J10j47o8J09o3LJ8j2j85K56J0
-1632A06r2k5N6q4L9p1M4O6kj2k0O3P7k7j89J30%j04J85o6j70NJ67l6n1o5j0L1L1k4K6j7l6
-1599g5K7J36j19J6k2o3J44J46j8n6J26q2j49j1%n7p2J13r8N4P7q5O3k0L4K29K00j83k21l6
-1569bO0j94J85N2r3k5l5pQ4J03j53M7J3m0p3m5R7l0M0Q9N7M0M4j03k18N5lj00L0J03n3m1
-1537a16J03q9J12n6J37K9j22P5p7ll8K01r3O3j68j5lQJ18N1J99j81q1n4o1l4j1Q3m9J30j16
-1506e8Q2J7Q1j94m2P0n5R5J02j66R0k3o4olj1J1J62O5p7L9O4P3j02q5Lj35OM6l3Q6p3k6L6
-1472b5p1%N8J18q0j40J20Q2j27M7J1P2p9l1J08J0j75N8O9j8M4j15K31J7j89p1J01Q2M6j08
-1442D5r7Q6J2j09J22n4q6M8rJ18Mj19R1m4m7O6R8j57k3k0K2N8l8mQ6m3l6J31J24j97j8m2
-1410c2K0O8m2jl7p0J9K0J9O6j41J79M4j29J44j67p1nN8QJ20J59k5l02K29m9k1p0j05P0J68
-1379A24J54p5j88RL1j58K6o5J15N4J3K1l5qJ2Mn6R2k8J37k8k09N8O3P1k31R3J69N5l6o9k43
-1347a28J08m6J18o8J51Kk7K8jj71P1N3o8p3q0R6lOm7N5R5k2m6n5j6Q3k4m8M1j10N6j7K06
-1314A19J46q7J00q8k23J35l2r1j52O4pO3KM5J92r0n9j7j3Q7J21j01K7j60r1J21R8p5J1P6
-1284A21q3K8o9p4J04Q8J08j17l4j54%P9J06r4k4j21J38K5K5L3j62K27K2j80j15Q4l6J08J15
-1255A48q0j34o0P1k8k4n2J63o9J29Pj8k5K41J1l38R4K36j17j97M5Oj04N3O5Qj26mO2l7P9
-1224Enk0j70J57J08J8M6Lj5k37K23k2p2J27j45L8O4%q3q1k6Q4j0j04K6M1K43P2m2l2j93j
-1192cJ32M2k8j55J8mo1J6Q6o6j7K6Q6J64k37n4L9J7QJ22j24j0l2nm3J19n0M7J0l4KQ5l1j73
-1158a08J50j52O9J16j11J0l2J23p0l2K8K3n1N5L2Lo2j16J51N2q7L4l4j16rP2M9%Q3n0n9J24
-1126H5n9P9Nj55J07o5j38O1J3Q7r4P9K4O1pL7j5j41R5P1j50q2J14Q5r9j29J01O1K9q1J8l9
-1094d2J6Q5o3O4j37J04j18P3r9P6J34R2j99j7M5j8k9l2K1QN0Q8l2J0m5m1O6k3j41K2Q0N3
-1062E1o3j14MJ27n0n4L7l0k4N8R8J61O8r3k12k3k0O4q8k9J89L92r1m09J05M7O8j36l3O1l
-1031E8j22kJ25L5j0rj74M6Q4J05j20p7O3j22J10j36R5n0J42m3n9m5K5J32P8j30j6K0l6O6
-1001C3k0r7l8J17k0j2O5j0q7m1K6J32J2K7o2j17N8J6N7m5n7J2qq0L1J15l6J9q6J71L5k3n5
-968C2j21j2N5J28j11qL7n3O1L06j6k04j40Nl0Q6J14J38J36o9l00o6O8o7L8QJ09j38j33J63
-938A6O4o4n0lPM9p3M3l1n0O8J68k3k26l1P1J33J1j95K08q0j06j2P6o7J45j20R2PL6K3m0j02
-905e6P3Q7j62Q8K1j40J54Q0j82l6M6n9j7N0R1j52R6JJ4k6K8L8j19P0J40j79J60j1k07J25
-875A6L5j80J84j13R0K33Oj97j5Q1m6j49Q3J0Lm1L4m3K3n0O1R6O6j43j75J66m0m5o2J25%r8
-843h5j1kJ58K7l9o2p5J4J17j1L7j67J0Q1j2m3J97J05k25j35N8N4j00O8J54m5q9P8J00l5j41
-812a9m5R4M2o8qR2l7j35P4k8m8P7L8pM7j08K3N1kp6N0r3J55N6rLj18J31J7p5l9J1J23j5q3
-777G1p4pR6O5J19k41p7J1j9K5j6o0J30O1J7k40R5L5O8j55J90Q0j82k3O4j17O8Pl3l6J02J11
-745A35K6j30q5L1L9r4Q8J28j62j31Q4Kq1J00L8pj9KK83j34j06P7p2Pj6O3P3r6j17K5O1RJ47
-712A68m3n2Q5K1n3k89K13j31J44M8m9o9k5N1J26j44j51K17J06j78r0J5j0J01q0J4P2k9J13
-683A01j41n4K35N3n6k13M9J1o3O5J0n1R7R1j43j6l0p4k1J29M1j12J17j04J14L3j9n1MLn8
-652e3J31M4N9q7P4n9j20n1R7R5K3l4j15q9Q5K2j25J24P2l4L5J0j34K20M1K8j97r7J14J30
-622B09Lk74J14J9r8N7J33j3j73l9k5R7J22N1k00J0QJ34J65k3j71q1Po2k1K23J07j84j21%
-592b6L8j2j19M6L7J36j26j1R9P3lq7p2pN9J4j33R2J5N8j51J41k7j47L7K9J9m4J05M7m3j19
-560h2K24kl8n0p5Q6N5l9lj45R9l8n3K2Mj6P8K35j2l05O2q4L9J35l6j85R2n4j5Q5J12N8K0
-527A74o0o1l1R6j71K4P2k3q9M4J13j83J04m6l4j0m0J18l7Nq2J91L3q0L9kn6J00J30K5%j64
-495I9J10Lj43j06k0o6jQ8J3j7N3Qr8rJ05K0j53J03P6j34k7J58O1Kk6o7Ol5j6k4O2L4J0m6
-461B3j5J07j9j14n0N5J76j67j51J15n1k0oO6j1n5J04N4M8j00MJ88j08j37K1l4Q5o0K6J22
-431I6o7j35M9Q0p2n7J41K12K5k77K0J28j99J13L1j20P5J62Pl23J85j16J01o8N7q7J8%n6m3
-401a20O3n9j1OL9qk8Q6L3P5p6n1NP8j4P0M3j29L1j4p1Pk0m3J43k0j07J00L9K6j60J12l4j14
-367a23N2K9P5l0J8J10m5j49J20K8j29K22L4j48J9k7j46K2P2o2mL1q8J34N2j3q7j03N1l5J42
-336B2k1q1oN9N1O1k3L1J5n8j00PL3L8p1n4Q4n8L51nj38k69J01PJ15L6j88rK32pk89Q9Lk8
-302g0n8J48r8R5P1j55P8J7j1lk3rM8P4l6l7l4R3J8n1m0k2R5J1k2q3j0N6j08P0k0P4k18K21
-268F1L9o4j93J11%Oj04N1K9L1m4K1P5j12O7Q4K67k03j80J76j30jk3o5L0M4Q6p1n7P8rj0J9
-235Il7km7K34n6r3o8O2k0l0Q2j3l8p1K7j2k2O8M4M2Qj95J35j17J77n1l7N7N6k8j73K70J7
-202A78p0J0j10o5k2R9Q0n6J8p7q5PO0P9Lj6m2m6M1OJ36j2K0k20J99r0J02J19k10j00M9J47
-170A32nj88K9n2Q7K2j00P7p5J62J95j44j79n9N2J4J7O5J4M1j53J13J08k1L9O0o7p8k8j0j70
-139a02OJ45P2j31l9M3n2m7L5M5n7k8N3J25K41j46k10m3J12j4n4m0R1l4k0j5Pk6J46J7j49
-108f9M1L7j1pj3o0J58Jn2m9J25J2M9p5j75O0N7N9j8n4j1o6L3pL8M3j51M2O3L2j68J45j25
-75a16J71m1o0M1p7J03p0Lo1K8K4n2J07p9O5m4q6J02L8j14J01J44J4o1j76J44j3K6q7N0kJ9
-43D1j33J36P3q8p5l0k4P4r2J68R0j89Q6p2L1L1J17r1j15J58K5l4o9j09J31O3m1j11l4O5K6
-12Hp8l0KK5o6J56m0J14N2k13J9Q9P3No7J71p7k13J00L5j86J30J36J07Lj23j27J03R6n2j27
18B5m8j02J41P6n8l4n9j2m0J41J9o2p6Q
32h1
##PAGE=	F1=23040.731937412176194
##FIRST=	24596.97802734375,	7686.668670654296875,	-0.48362433910369873047
##DATATABLE=	(F2++(Y..Y)), PROFILE
-2014d1J03K3Kk7j00qK8N6n7o3M3n7O6m3l0LP6P1j47K17j5j96J34OO8l4k6j12l3K01l5m0n9
-1981b6m5O5M4j7j37J23K35l3k65P8j12M8K9q1J09r1L3L8r1K5J71l6Jpo3k3J32k8j45Q5P9
-1950I5j46L9J55p7q3j0M7q4P8N0j4o1j03J79j3m8Q7k9o7q4J10j47J25p3K1Q8J02n1p2Kk2
-1919fq3LN5J8q3M9J1l6K5J71l8l5j94J58J34m1j19k0p3P1o8K46Q6r0k32l5L3R4q0k1j7Q7
-1887c0N2K3K0M8n3j03N6j9K8m6M0J83j1k18lJ36o5k0L8jM9n2j05k8%k5nQ6M6jj07M3J22q0
-1853bP5J48Q3k48j20R2o4J41R9r6j27l9M6l6J11r8q0K3j3P8M7o2J75J20k43j07J37m6J8j9
-1823gJ3k4o2N9J14n0q3k5J0l0K11L0j82N1k2R2M9p0J8P1l6p3o4LL4O0k5j10R2K4O9j50Q9
-1790G6j03o1K9K1J48O9j03L7l2j58P5K3p6O1q9J91n7l3nJ10j36K8j25L1l3M0K2J02MN6j5
-1759I7q9j62R4N7l7J4k2L4m9J10n5r1K16J04l18O0k0rQ4Q3l8j13p3J08lp2l1J14K8O6r4k5
-1727c2O6Qn7j00J27Q1r3r2P1O5r5O4Rl3l4P4J36Pj5o1r7m8k3P2J0j06J60kP9J49r1j26j75
-1694a02K99O0j32j34J75l5j76l7K32q7K1j34Q9M4j36J77m6j33RjM8j44J82r1j21J43J23L
-1666I6j08j17O2J00q7k1J75l0J5j36K8M6K0q7N9k9op2O9R4p1K5N7O1j44l3J09p6J2K1J0j48
-1634a06J19Ql2%M4j32J11m1P3oLj2MM2L8j3j93J37m2k3J74q8j62QJ57M7k4j7j08k5N2K4M0
-1601E7m9q5O3J61j89j1rk3J63J45j7n1J02q9j38Nm8p2j7P7j01K5O7n3Q2j1P1K54J79k48k73
-1570c3mJ43j76N6Q4o2j14K5j0N3J69j01NK5k2j14k4J27j3oO2O8j2P2j19k30R2ro9%L4k4L2
-1537i5N6n0J40j06J57J6j54P7q6L4p8J83n1N6j32k3k6NJ33L6K17j82p8n9o3j4m1J06m1Q8
-1507B5j18J27J1J20j43q2J3m1Q2P1j46J77r6j23M8k8j4M2J74N5q6P7Q2O3j16q1N9j72MO6
-1477E0o4O2j26J9L2m8l3N2J29p4q2Q3R0j26j7J3O6p1j7R5K6j57P4Q1r3Q1o8K12J6j78j35
-1446a08Q1J08O3j00r4L6N4p8J61n9j23L9NJ30Kj69P1K6l6n4R1r8M5j0m7O1j1K7Q1o9l6R3
-1414H2J11j71Ok1l4P7m5M2m4j05O9j1j5N7j15J74kk9J89k10r9j4O8K6RJ46J9k41J71m6Nq7
-1382c8m5N9P9J29l0j41J1K6r9J1r7J03P3Jj7l1N0Nj2o9L3J3J38n5j69M3J01R4k52J26J45
-1351A85O6l9r0k44J20p9J43k1J07k1o0L5j3j32O2M9m7o5j01J09K7l5k3J2J05k9m8m7L2P5
-1321C3k4k1N6j71R6n9J51J60p1R5j12j24J10l8p1j67RL1P6j8N1J97l9n3m2p4R6J56j01K7
-1291A59j76n0R3O7j20M3Q8r9R6r2r7N8P6J06p9pj67M2Q8O4j37J4q7P8L4J4L4j22K53J9j85
-1260Hj24M0nJ37J21p3j48p1P0k0Qp5J07q5J87Jqp1K43N0l49Q2K60p9j86Kk8r3M5R5j7j44
-1228a20k1J13l1N0oj8r1N8P3N1M8k5j8j68K07J4p0R8j11J2O9Qr8j57J4J47J2r2K5m5K65L8
-1196B31m7m6j72K3J64N8q3k17N1P1o3k4R8o5k1NJ05J66k18p9L3M3q7J55l6o3J3Kn4J22n6
-1165IL8J8j4j7J13o9j94J72j63N0J67j24n5L3J26r9j2J2Mk0J6K3L5nj73J65P4j04K1n5j03
-1134a31P8l5L2N4P4j8m9J13q2R0mj43J02j27o5N5n2P7m5J5P0J72K6l0p1j15Q2M7j26p1Q3
-1103FQ9r5j19L3P0M4l1Jo0LQ8j3O9j36P0j17J32r9M6J65J00j94j43P7%k4n0jL5N4O0m1M2
-1070F1m9jQ1k2j59j6N5N1k6p3MQ0k6o1jk1J9M8R2K17O0j21j83j01k8M1k8M4J16L84r8m02
-1038f3J38K2N6j03j26O2K1j22O7J36O9l9r2j60J11Q7J15j47o7R8j39N9q9N4o2J53nm3o0l3
-1008a02J28Q1j01oM4j33R2J7q4m4Q8k5J1R6J6j12m9J1J92%k2q6j32L2kJ12n9m2L0mq7M4Q7
-975il7N5o9P2J11oo8j23l1J28J27j36j00L%J01L00k2j90j53N7NM6P9J03P9m0k59m1P0j01
-944d9P0N8L6j31q6J43O6o3n7j4m8K4k7O0m4j0j5K14L6k51n5P0J72k9j55J67q9q0j3J10p6
-913f6J64r4J8J8N4%o2j34J35P4j62N2L0j24J55P0j79mK6o4l6Q8M0j16L5L1L5j2L5N6j34L6
-881c5J08j31J62J9k02O0P2j78K38j03k4K54K4j91%O0m0j67J38K1l1j3K1m3K6q3K0P9J25r9
-851H7k49K26k8p4q8J62j4j10K6o2J55O9p3n3o2L2J32l4J5j57K4Q4j4k7J97J38k29j38k9M8
-821d6n9K8J40k8l0O9R5n6j48kJ03Pp3l0Q5oj11R7n5j04O5L4J9N7j24J04K1o3r3L9k6J49K3
-788H1jK3q7N9Mk9%j03J17L6p0n9MJ17J01J52k43j35L7o0J7J1p3J31P3O7k11n2O0O7j23K18
-756A29P3k10l5O9j04R2kn1kR6J14k1j21n1J7Pj05Q6J61j32j74R8Ln6J8QkL8L8K30k03r0O9
-723a3l7O7J6L4L5j23m8JP1J0J31o6j2Q8J1q9k12K33j13N8O2l5p9k8P2J08r8j10J51M9j41
-692gk4j4l7M4rM2k2J2J46j36n8K68M2r0k35P8M4n4J2om3O0Q5m4n8p1o0J5R7J1m8O3j20J72
-658E5j1J8k4j5nq2J13N7L9q7J15n2j36m3L1R8N9m7j17n6J34qj41J04N1l8O0L0j38K76L4Q
-626B82k69j06J51J19Mk61J38j1r5P7J12j1j77Qj0Q4O3K3j27l4N2J78J49p2k01m6L9p8pK07
-596A81O3j78j23P3P5n0j44K8K9J38j07qO3J20J1q7j04j5M9j5p3R6L3M3j53J30k3j27O6J6
-566GLo5R3Q1o0j08K37o8l4k9q4Q2K6n5J0p0R7o4p0K6L8plK74n2k74J15j23L8J63l3j83L3
-533e9m5O9P1R2K7Ko9n9j3J29j87L8Q3l9j34L1J02j41L6m9N6j7n8J03qP0r3J44L3j03K4J3
-501D9k5Q1J55L9J0j71J17l3j55j17n0o7Q5J00l2J6M0j7q3jJ04N9j45M1N1j17p4K39M6j08
-471C7PK0K0m3l3m2M4M9Lm5%R3j5j07o1rJ45j40l9M1n1K2K6Q0j23j1K32J2j5j32J9J49r7j14
-437g8K4l0J26m0r3J40rj12m4N3k0L1N8J93J1k61M3J20j66J32J5r9Q4J55j8l25K19j29O5n3
-407hQ6r1k9rPp0N2k9k7j4N5Oo1K4J20P5j08qJ0L7K1N6K9j04Ln2m7K6qpQ8j9j12J22M2j0j12
-370f6J11m0j23Q0M4M3n5L4J33n2j65J30mj37K73m8k06O0O8r1k1M4n7Lm0l1J81L1l2q1r4n
-338a13N2J34n5r6mJ3M0J08ok0j0K4j08n6Q8J3j4j3Q7j63L81J8j19k72L8N6R6kj58n9K54L1
-306A65l36J31jn2kJ21j00J36M4j25j3k0pL6j1MQ9N5m3pl4J2k0m4k5O2R8j2m4n5q7N4rN2m6
-271c4R6j93K08%p7j39P2L3n2j3j7Q4Lr3K8J14j02J3J19K40k14j02J71j50j9l9K4M6l0K1J1
-240Iq3N7NRM2n1n7N3J98p5r0q1M2l4n3J11ok6n0kK8J8M6J3Pm5o6R7j34J87k1l3M0L5o3q7
-204f0K57j6j13L8j15n2J1J07O0o6J8n1r6J1k2J01O8m0k4m6K3j2J37k5K6j79J71p8J28J41
-174C02k53j16N5J54J0j77J7n6N9Jq9Q9r9K42K11k09j37q4J1L1K6P9L0Kj57J31J28m7J7N8
-144B29q1q9K3kj74J0J27Q9j00j33M6k7L2o4P7p8mM6J33K58j28k21j1J32r0o8j8Q2n9j3O8
-113hnq7J30j1j53O1O5OO0o7j7J28l8n7m5J36k7K5k8j51M9N5R6Qp4q4m5J2LJ16O3j90qK4M0
-78a8q9J14p7J55m7o8n9m2J24p4K3n6L2L4q0J00q7J01n8l8N8L8q2O3J89Qj23j64J44J2M8j48
-46f7O1P7k8j14J19O9p3q2o7J1O7n8J11R6j57R7o0L8PJ09j14n7J33j4m8n1j14J30M9o1j03
-15i4ON8rp4M5m5P3r5J44LQ9J6j70L3Q4R1jo0J08j01j97J32N0j69L7J71P0j3q3j00R5Q3l1
17A46q5r9m5J02M4q3j7k8j5jJ36k1m7j10r
32a32
##PAGE=	F1=23016.415592256995296
##FIRST=	24596.97802734375,	7686.668670654296875,	-1.1697986125946044922
##DATATABLE=	(F2++(Y..Y)), PROFILE
-2014a01J25L3kJ0j13j2N4N3n7l8M6o1rO7p1J0O6kp4J64J6k22J38k7J3qN7o4o8J32J5k6p5
-1981c1m5P2L5j8j22J31K26n1k90J85j12nJ8o8J13j23L7M9j06N8J72l6j9l2r0M3J55m5j39
-1952c8P6O0j84Q3J84p8j23qN8q8Q7M1n5m5o6J58j5rJ27m4q5j22N7n6J04q4pJ02J00o1o0k9
-1920b0m2OjM4Oj12N1K7k3k1J39npj64J42J07m1j02rr0R7j01K24J20j15j89j0j0J08r2j7J4
-1888h6R3P9j5k2M4p5j20J28m9L0j20N6J92M1j73j8J15q7J7OK4L9p9j09PK5j2kQ2N1l5j05
-1856g8JJ28j9O8R1R5k13j24P9n0J58J02j22j99RPk9J89r2j07N0pJ14J4o4J68Q1k52p2J30
-1826E6k3j0o2N6j9o3M8Q9k6p1j3PqJ85L4j58K1l8J10K8j16J6J18J0j02j23j9O9J00l4j29
-1795f7N5N5J03j35N3j07m5j7M0J56P8j48mj9j30N6L0Q4Pj27K03l1r1jQ4j07j1o4lj2M3jJ18
-1762D5j3N6L8j21j17O1P8l2Ol6M1j52J56k9n6K49L6l25O9KQJ01M6q5j10j1O8l0J6m1K8N3
-1730aR9j09%O1j2o5p0O5O6l6q4O0O9n8L5Mm8k5J39R9k2J2m5j30n0j2P7N6j39J00m6J33J75
-1697B98j11j36j25L18J9j23j92K44m3j75m8K35p3j3j06R0L6j03J59o6j14m1pM7j03J74r4
-1670e3j03J45J36qj25j43N8J20o0n8J49k6M5j32N8K0Kj12J16p3K3m1J4J41n0Q2J5j7j58L
-1640c2J10q8L3J5Lp9kj9RL1L1j25J42l6R6n4J0j8K6K6kpj97J51p3M6J51j03j28J6J48J00
-1608A81pM9k04q0O8P6L8q0j05Q9J67j89r0lK5J52J31j8n3Q4q0j11J1r5p8L6M8q2L7Jj3Q7
-1576hMQ1K45J41k63l02O7J97j43n0P9m2j23jJ9j4K12l3j1J5lj28j3J23Rj9L1Q0q7J03j24
-1545D2k15J03j0m5J0K4k2M6K3K2R8j43J61J4j86P3n7N8j23J69m3P0p9n6n5M3J13K0K22j62
-1515A15p5n9o7J2p1J16k1L5j22J69J2J30q9j13m9jO3K7p6K24j58j18N5m7l8O7J72L7q1J15
-1485A64Q1M4j29o1J19k00kQ0q8L4j67J19J0m3J7kP6o3k9N0J02j06j06J1N8m7OO6K4j36J24
-1454FR1j65Q9rJ75Jj57j09RJ08P4p7q2rP5m1J91n5j50J8J3J45J0k08L9P9k0j50P0j9J02r
-1422C5j08N5J9O3N6r6k3O5R6j23rlk8M9n1P1l3j58J14j7m2M5o7J60n8N1J95k32r9j5O3K9
-1390Dk3R1L8j55J00o0K8r6J9N3k4J13J3q9K1J7o2j0p3R5N7j8p3K2R0j3l6p1l6P5J13p7j10
-1357g7jJ48Q5k14J38J20O3l9r5k00P9r7J52K1N9n5q3N2K9p1k7N0j7n2r9Q1L9k7J0o8J23j1
-1325A6m4p1R9P2l6j5O2k06J29r6Q9J59o9J10r6l2N5l6o9j67j2P9O8n4M8J79J4m2m8j23Q7
-1294E0J82r1J4j79JN8K4j52J02P4p4J31j42q6j3O6J03m3L0j16J2J18L7j67Lj9k1M1J4L6o4
-1263g1K47K4j83j16L2J7J12J35n4j65r0O8K8Jr7N4m4J78Nnj22K32Q5l29N0K64l2j64n9m8
-1233d7n6K6J05k2j12n9J58m7K1j3nj5MJ4P1L8m3j5r3J84N6p6O6p7k7O0J9r0j66j6K06L8n2
-1200C5j5j07K59Ln4o6j35N2J97N9j39j65M2Q2o0o6J01n5M4rN3J47j83p1MQ8j19J27L3j22
-1170d0R9j9p2J29n8J7K4Km8J41r5j94J63j53J0K09j15j01R6J15j26J4RNk2l5K2R3K7j72J51
-1139G6P7j29%n4n8J00l9n9R8N2Rk2J04j24R7nj21P4j61L4K1p1L8J2n3P9K63N6r6j10q5N7
-1107F0K2q2m4L5P1q0o3l8P5K0K9L8j01l9R8K6N4j20N1r9J62q4J2J73J05j75k43R6J6k2o9
-1076a16j7L8O9M2m0P2pJ6N9qj54o3J9K6J9l5PK4Nm6m8j0P1L6O0K64N8j34j39j76l9N3L7O9
-1042A2P8L18j10l48J46j6L4n0j17m3M9p2Q7J41Q3n8j53r6J10Q6J21j59n6J15j42Ml7L0p1
-1013a14J49L1l9o3o1R3O2n2mQ0k03Q9N9p9n5P3k3L5J33J1j42m1MK43j5o8q3j62J1J9J12o9
-981f9%K5Qq7K8P2k0P0l3n1J58K2p0j22k4J75J17j54j79k7Q6J11K63k6j63j49J11K0%L5O0
-950A87K3lj97k4N1q5R3R1l0j40l9J40O9p0n9k1r1j5L5O5n8J9l0K00Q8k51r9R9J60p3p3J18
-918H0q7p4KJ23o4J53o0n2L0P8k8q4j65K20M3j48k7O3q2J18N2j53J1J7o1jQ1j1r5L7J5N0j0
-885b9K8P7j10KL1q5K08M1j81l1J05j79K86p7j55K61L5j90J7N1qj77J79K5o8nJ8k6L9j17p
-854d2K6J87n1k88K48k3p6j03J63J1j14K3p3J28R4j08l7n2N0J34k8lj55L0P4rj8J79J60k01
-824A26j27o8k3j6nJ06NL1N8Q9p4j51J1R6ok8j1JJ6p4J04p6j27K6L1O2L7j20J55qp2p5OL2
-790f9R8j2oM3k5k9%L1M3j93Q2O9l2l5j9J29J19J77k21j69O5q0l3M3n7J07O4R8j29j23J8L5
-758a1q2K59M5k25p1P5k6O4k5m7K4J10R6n9r9k8j0Oq4L8J82r7j72O0kk0k5l3RQ0R2J54k74
-725i6P0o5pJ08L3kJj03K1n8Q6L2J09r8JQ2jj15q0K06r0pN6k6p9k6O8R2k8q7Q0J0r4N5l7l9
-689b8j3M5K4q7M3J57j26m4K52M4r2k52R5P3n2k5nm1K4J02L5j15j01l8K7O3l1O5J2j26J93
-658G8m8L2Nj9l3o1P1O0M0p2J37o8j62k4lN2J05n2j07NJ39k9j44N5K9k6Q4M8j12K95K5ol06
-625a2p0J44Q7j5k45J70l8r5J03O9j5j59O0J6N1kmm5q3J12J81J33j01k15j8N4r0K5J70Pj58
-594A7r7J20J07m5j48k5M3R9p4rQJ50K7p1q7j5J1n7rR2L8J8j35J27l3q4P9J6k1r4P6J16m6
-561I4j23K44j38m3kp1P5mo2N1kM9o7o5J8N9J5o6K92r6k13J24j54N5J65l3j63k1k0J16N9O1
-529A34j1j6n0m6k2J56j88P0P5m6j63OQ4p4o5N4N1j6o9R2kJ50q7L8L8j12J9M3MO6J70L8Rj60
-495A70J11n8j56j15p5l0J09J11p9M4J5j9n4oQ8R4j27kK4j07n9K44K3j94L5Q8K3l6l5o4J9
-464a8N9pl8OP4j1q3o8m8J21q3L5n4l7M8N9Q8j88Q1K49k8p6j61O1R4p4r1JoJ67Nq3pL0p6p5
-428a34K9M9N7k7J57Mk28N0J09j11J40%r1Q3J39l3l04K39j17J5k9R7r7n4l7O2o2J3J0m0m4
-397a55P2K5j7o1J56P2j36J5L4K4K9M2J3p6l2r8j5N6QJ0M2k7j04J27N0m0p3J06j9j61J14N8
-365C9J0o3L9J39o4j44J28l8j24K83j21j81N6J32m1n8K4m8Lq8O3J50J2m4o4q5lJ06R9j11j06
-334a00J7j7J4J48Pp1JP8j15r3J42j8K4M6P3k69L83K8p5k52k9J02O6m1j00o2K13N8k78Q4o
-303d2m3K8O2o2J50Oq6j4m7q6P4L0J4O8L3l2L2k6p3n0l8N0Q0R3l5p0k3j23M1O4N2j01J26j35
-269h3J64k9q6p0N7M5o8J7l8R7j9j21L3J07n5o0J26K09j84l1J39j62l2l4R9L5m9o7P9r4NL2
-237c8M9O3o2j26J50J45q6q5o6%k3m9Q7Jpk7k7R1L3J4k3k9o6M9L9j32J80Kk4K9Lr6J7K24n3
-202A57j34P9j11n6L7J01L4q0J3pq6%o1Q4J28n3k0m0Kj8J36j5M3j60J07n4J38J54k69j21N5
-171a7J58L1j62j4o5N4j9o0O8j19L10J96k52n5r7m2L8L8O9M6k5j47J35J39o5%M8j03q7J02
-141A03J4j91nJ00J01n8j38lK1M9j03N5o7JM2J22K56j13k10K2J54j33r7KO5p8RJ14J5n9L0
-110B0o4j16M8J01j2J29j06J5J32q4o6l4J33n2k6J4j00L3L5J39K9r4j46Lk3J3J75P2k00m7
-80g9k7M4LQ5n5J34n3o1n3l1M3n8K9l4K6M9j00R2p9J22o7LRL4o2L6K12Rj61j55J37J1Q3j54
-46f8NJ73n7j06R0M9m8p8m6N4M0l3M3R0j20R8m1M1k9R4j27JJ26o4n8m6q5J08K8q9m2K7K7l6
-12g9l3Q4q9J14r7R7L1Q0j9j25M3Q7J03k3n2O4j22j85J57N7j15o5J77L6j1m6q6P9P7pk9j06
19cm9P3N3j01k1qj9QJ25l4k9j27N5
32g7
##PAGE=	F1=22992.099247101814399
##FIRST=	24596.97802734375,	7686.668670654296875,	-0.802738189697265625
##DATATABLE=	(F2++(Y..Y)), PROFILE
-2014f9N1M4k1O2j05k7O6M3m8k5M7m1j04K02j05l8P8n4j7R1M7j94R6on0j2J53j9q1L9O6k0
-1982D9q4m4O4K0j4o7J34K08p6l08K56j21m4K6o6J06j29M8M3j04N1J68k2j4n1j29J00J62n3
-1953A09j15M9M4j91J33J78p7j74L4M9j11J15K2j03k3k3J47k1K3J65n6r2q9PqJ9q8MR7Q8o4
-1922D8m1n7j0M7k5L5qq4J9L8k9n7J21L6mj41J28Q4m8p8%j15J26j07J76J25j20j05j2l0J43
-1891E5p9q8N6Q4R0m4j2M6j08l4J16j23M1q9N7Q8Q5j29j9P7r5O0l2N0J1p2r7K1N1moQ1M5o1
-1857B2r6n1J38O4P0RJ00j53j34M2m2J72J11j52k36J73j66j4K51o6r1K1PJ42j7q4J46M4k35
-1828b5l6J09ol1q0J00l1o5L7P3on2LJ2j0J59O1j45j8n8J20J1j48MJ62N0j09j56p5J01J13
-1797F4l2r3rR2J28j15lr2L4j06M8J61R1j90p4Lk5j7J67R2n4j45J81Qj51M7K5r1l6L0n8N4
-1765f6K8m9J18l4M4Q6j32o2J8R0k7Om8P5j22M1JJ9K31l9k95P1ML7J04mj06o9J7N4j5M4p2
-1732e2j8Q3Q8j36M1L0kn7l7l8Q6J0n7M9P9k9l4J2o1OJ73N7m9L8k8j48n9%Q4J05j82N1j09
-1699a04J79J91j39j00m1K90l1q4k30K48l0j74k7K03n7m4p7R3L4p7J36p6o9m4l4Ll7J52j08
-1670e4o8J30J34j6j26j47M6J09m1n6J15m1O0p2N0k7ro0J10j12N6kn8J74k3J24J0p6j88K5
-1640c3J11r3N4Qk5j4m1p5OO6J9n4J05n0J12p0J6j4L6Ol8qr5Q3j04Q5J30j13p2K8J40J13n
-1607B14J17k70j17P0J11K9j03j06J07J63j60j43l5P2J25J06k4o0P8n6p7Kj40p6P9L5m8N3
-1579e4o2L5O7J7P1K04Q9k27k70J32K08j19j00L1l0p6m6N3m8J51L1jMJ7j11k3R3K8qMR5j67
-1547a2J32j17j59P9pm0K6N7m2L9J7P4L5j69J55K2k01O0NM1j00J05p4J41m8j09o7J17N4QK01
-1516B23j28o2n8p2L2n3P3Mk2j10J90J3J12m1j30r5O2K5k8K1K38k03o6L4m7n0N1J57K2n3J21
-1485A60O1K1j42k8J74k11rQ5j07Pr0J24nm0N0l3Mn7J4L0J11p6j32n0M5mK0K5Jj04K05Q1k02
-1452g2N6M3J32k3j33l6m4O8O7m5p0j6O4rK03m5j58j4QJ78K3k43PR8Jj70M8L9J24k2j55O0
-1420c6M2R8J8j22%M5Q0o3n2J2J7J3o9Q0kj83J20Oq0L4l2J47r0R1J68k31q0j4O7J2ML6J7o1
-1386hM3r6N2p4M6N8j19R5M3m0L3Om3k8l8J11K7m3j35J35P5l2n9o8r6J48N7q5l7N3R3J2j25
-1353c9J34J07N7m1r6j60L6r8J49N4Pq9q5Q9J07m4j49O1J0l0r8N7K2K3L3j57J56K9m4j14J54
-1322D1P2o0k8N5j99J57j14K8J29q3J61m5M%l6p9j57OJ07P0q8J7J40O3k9l4j44N6J90p3nj68
-1290d6N0M6l5j71J84M0k2J05k02l1m4O0O7l5P9n4m5J35L4j25o9L1o5lL5J8k0K22M5j67j10
-1259i3L9J4Q7J60k8j90j08Q4P1l4j19J3L2J29J6qj65K14J01k95K3K67mj48j17l3j4oJ02j5
-1229b5n5p5J51o8J9l0K5L7j2m7P7J6m5j0l4J56R5q7K8m2o4L9L1o8q5r1K11O9j2p2j30K19
-1197A21k7n8p8r2Q6K23M2j92k2K3K0o3q2J03n8J12mk4J07j31l4n5J45o5K7O8j62J89m8q9
-1167a8J38n4j1K4J5q8J61j05j73J34j31k2K16r1j09J29R3j40L8J9L4n9q8K8J42M6j56J42
-1139A14O7j47l4l1k3P9k6r7J22K2K2QJ13j68Q1Kj04L9j46J03qo4%N3p3K2L14P3j41j30n0
-1108hK9nl2nLK4n9%m5P3n1P4R5j27j10J27L5K2q7M2q6J75o0j7J69J05j53k11L6J1k6p3N7
[truncated: 4,886,276 more chars]
